# Supplementary material for: Expanded olfactory system in ray-finned fishes capable of terrestrial exploration
Source: BMC Biol. 2023 Jul 31;21:163. doi: 10.1186/s12915-023-01661-8 (PMC10392011; doi:10.1186/s12915-023-01661-8)
Supplement: Supplementary file 2 — Additional file 2: Table S1. Number of OLF genes identified in genome assemblies. Table S2. Gene cluster homologies in species with expanded OLF repertoires. Table S3. Information of transcriptomic samples. Table S4. Ecological traits in analysed ray-finned fish species. Table S5. Classification of diurnal and nocturnal activity in fishes. Table S6. Statistical comparison of different ecological, life-history and behavioural traits. Table S7. Number of cells in the olfactory bulb and brain of twenty-four fish species. Table S8. Complete list of FAN species. [file 12915_2023_1661_MOESM2_ESM.xlsx]

## Sheet: Supplementary Tables captions
Table S1: Number of OLF genes identified in genome assemblies. Table showing the number of genes detected for each OLF family in a dataset that includes 201 ray-finned fish species. The code name of each assembly and associated values regarding quality measurements are also specified.
Table S2: Gene cluster homologies in species with expanded OLF repertoires. Table reporting homologies between OLF gene clusters for the species shown in Figure 1b based on syntenic genes. Gene clusters sharing most of the indicated syntenic genes in different species were considered homologous. Homologous origin within species due to duplication or genomic rearrangement are also accounted. Genom…
Table S3: Information of transcriptomic samples. Table listing the RNA-seq data provided and analysed in this study. Information regarding the number of raw, filtered, and mapped reads to OLF genes is also included.
Table S4: Ecological traits in analysed ray-finned fish species. Table containing discrete classifications of several parameters related to ecological, life-history and behavioural traits for our species dataset. Related factors (same colour) are mutually exclusive, except for salinity in case of species found in different environments.
Table S5: Classification of diurnal and nocturnal activity in fishes. Table containing diurnal/arrhythmic vs nocturnal activity classification based on the type of evidence. The level of confidence dependent on found references is also indicated for each species.
Table S6: Statistical comparison of different ecological, life-history and behavioural traits.
Table S7: Number of cells in the olfactory bulb and brain of twenty-four fish species. Table showing the estimated number of cells observed in processed brains and olfactory bulbs with the isotropic fractionator. Data for both individual replicates and species is included.
Table S8: Complete list of FAN species.

## Sheet: Table S1
Species	Lineage	Genome_assembly	identifier_URL	N50(Mb)/Gb	OR_scaffolds	BUSCO	OR	TAAR	V1R	V2R	OLF_genes
Erpetoichthys_calabaricus	POLYPTERIFORMES	fErpCal1.3	https://identifiers.org/assembly:GCF_900747795.2	60.2427	4	87.9%	648	518	44	148	1358
Polypterus_senegalus	POLYPTERIFORMES	ASM1683550v1	https://identifiers.org/assembly:GCF_016835505.1	51.6323	18	85.9%	606	488	47	142	1283
Acipenser_ruthenus	ACIPENSERIFORMES	ASM1064508v2	https://identifiers.org/assembly:GCF_010645085.2	23.1414	11	92.0%	191	15	14	58	278
Polyodon_spathula	ACIPENSERIFORMES	ASM1765450v1	https://identifiers.org/assembly:GCF_017654505.1	31.7172	28	91.9%	146	24	19	56	245
Amia_calva	AMIIFORMES	AmiCal1	https://identifiers.org/assembly:GCA_017591415.1	49.5295	7	93.2%	221	28	13	53	315
Lepisosteus_oculatus	LEPISOSTEIFORMES	LepOcu1	https://identifiers.org/assembly:GCF_000242695.1	53.2319	11	91.4%	179	51	8	43	281
Megalops_atlanticus	ELOPIFORMES	MATL_1.0	https://identifiers.org/assembly:GCA_019176425.1	39.7968	5	96.4%	201	47	12	32	292
Megalops_cyprinoides	ELOPIFORMES	fMegCyp1.pri	https://identifiers.org/assembly:GCF_013368585.1	39.8753	5	97.4%	232	48	11	62	353
Albula_goreensis	ALBULIFORMES	AGOR_1.0	https://identifiers.org/assembly:GCA_022829145.1	41.8566	4	95.1%	141	14	6	68	229
Anguilla_anguilla	ANGUILLIFORMES	fAngAng1.pri	https://identifiers.org/assembly:GCF_013347855.1	58.4354	5	95.3%	463	77	27	102	669
Anguilla_rostrata	ANGUILLIFORMES	ASM1855537v1.1	https://identifiers.org/assembly:GCA_018555375.2	58.0355	8	94.3%	269	49	18	66	402
Scleropages_formosus	OSTEOGLOSSIFORMES	fSclFor1.1	https://identifiers.org/assembly:GCF_900964775.1	39.6152	7	96.5%	167	44	15	52	278
Alosa_alosa	CLUPEIFORMES	AALO_Geno_1.0	https://identifiers.org/assembly:GCF_017589495.1	41.3645	7	91.5%	105	24	5	26	160
Alosa_sapidissima	CLUPEIFORMES	fAloSap1.pri	https://identifiers.org/assembly:GCF_018492685.1	42.5426	7	95.6%	136	40	5	32	213
Denticeps_clupeoides	CLUPEIFORMES	fDenClu1.2	https://identifiers.org/assembly:GCA_900700375.2	40.1656	10	94.6%	92	31	5	45	173
Chanos_chanos	GONORYNCHIFORMES	fChaCha1.1	https://identifiers.org/assembly:GCF_902362185.1	76.5703	7	97.2%	218	55	4	22	299
Triplophysa_dalaica	CYPRINIFORMES	ASM1584641v1	https://identifiers.org/assembly:GCF_015846415.1	38.87	6	95.3%	94	36	6	54	190
Triplophysa_tibetana	CYPRINIFORMES	ASM836982v1	https://identifiers.org/assembly:GCA_008369825.1	38.1205	5	96.5%	85	47	5	58	195
Beaufortia_kweichowensis	CYPRINIFORMES	ASM1915518v1	https://identifiers.org/assembly:GCA_019155185.1	40.0164	7	97.0%	86	37	6	40	169
Myxocyprinus_asiaticus	CYPRINIFORMES	MX_HiC_50CHRs.fa	https://identifiers.org/assembly:GCA_019703515.1	18.7791	13	98.5%	95	36	4	36	171
Danio_kyathit	CYPRINIFORMES	fDanKya3.1	https://identifiers.org/assembly:GCA_903798195.1	37.5956	8	96.0%	153	118	8	49	328
Danio_rerio	CYPRINIFORMES	GRCz10	https://identifiers.org/assembly:GCF_000002035.5	38.8928	7	92.5%	163	115	7	50	335
Danio_aesculapii	CYPRINIFORMES	fDanAes4.1	https://identifiers.org/assembly:GCF_903798145.1	40.5361	7	95.3%	151	87	7	44	289
Danionella_dracula	CYPRINIFORMES	fDanDra1.1	https://identifiers.org/assembly:GCA_900490495.1	15.4688	8	90.0%	74	17	2	24	117
Ctenopharyngodon_idella	CYPRINIFORMES	HZGC01	https://identifiers.org/assembly:GCF_019924925.1	39.9239	7	97.6%	204	98	7	63	372
Megalobrama_amblycephala	CYPRINIFORMES	ASM1881202v1	https://identifiers.org/assembly:GCF_018812025.1	38.0855	12	97.5%	241	101	5	67	414
Abramis_brama	CYPRINIFORMES	ASM2282908v1	https://identifiers.org/assembly:GCA_022829085.1	39.779	8	97.8%	159	99	5	16	279
Vimba_vimba	CYPRINIFORMES	ASM2282899v1	https://identifiers.org/assembly:GCA_022828995.1	38.0343	8	97.5%	163	71	6	23	263
Rutilus_rutilus	CYPRINIFORMES	fRutRut3.pri.20211004	https://identifiers.org/assembly:GCA_021464565.1	38.8465	7	98.1%	146	90	5	35	276
Squalius_cephalus	CYPRINIFORMES	ASM2282902v1	https://identifiers.org/assembly:GCA_022829025.1	37.9842	8	96.7%	146	93	5	20	264
Leuciscus_idus	CYPRINIFORMES	fLeuIdu1.pri.20210917	https://identifiers.org/assembly:GCA_021554675.1	38.1053	9	97.0%	147	88	5	25	265
Pimephales_promelas	CYPRINIFORMES	EPA_FHM_2.0	https://identifiers.org/assembly:GCF_016745375.1	11.2058	12	96.9%	99	35	6	49	189
Gobiocypris_rarus	CYPRINIFORMES	ASM1849164v1	https://identifiers.org/assembly:GCA_018491645.1	37.3691	7	96.3%	159	59	7	54	279
Paracanthobrama_guichenoti	CYPRINIFORMES	ASM1874946v1	https://identifiers.org/assembly:GCA_018749465.1	35.6237	9	96.8%	136	54	7	67	264
Gobio_gobio	CYPRINIFORMES	fGobGob41.pri.20210311	https://identifiers.org/assembly:GCA_021464655.1	35.6673	8	97.3%	111	49	10	58	228
Carassius_auratus	CYPRINIFORMES	ASM1433265v1	https://identifiers.org/assembly:GCA_014332655.1	18.3026	18	96.8%	191	105	5	58	359
Carassius_gibelio	CYPRINIFORMES	ASM1984389v1	https://identifiers.org/assembly:GCA_019843895.1	15.154	23	97.9%	234	126	8	68	436
Cyprinus_carpio	CYPRINIFORMES	ASM1834038v1	https://identifiers.org/assembly:GCF_018340385.1	17.5874	18	97.7%	189	94	6	64	353
Onychostoma_macrolepis	CYPRINIFORMES	ASM1243209v1	https://identifiers.org/assembly:GCA_012432095.1	38.429	7	97.4%	116	39	7	64	226
Puntigrus_tetrazona	CYPRINIFORMES	ASM1883169v1	https://identifiers.org/assembly:GCF_018831695.1	34.3314	8	97.8%	157	66	7	74	304
Labeo_rohita	CYPRINIFORMES	IGBB_LRoh.1.0	https://identifiers.org/assembly:GCF_022985175.1	33.6428	14	98.1%	193	75	7	53	328
Ictalurus_furcatus	SILURIFORMES	Billie_1.0	https://identifiers.org/assembly:GCF_023375685.1	36.8643	8	96.3%	103	49	5	77	234
Ictalurus_punctatus	SILURIFORMES	IpCoco_1.2	https://identifiers.org/assembly:GCF_001660625.2	26.6164	11	95.0%	116	56	7	78	257
Ameiurus_melas	SILURIFORMES	AMELA_1.0	https://identifiers.org/assembly:GCA_012411365.1	37.1677	9	96.8%	113	81	6	74	274
Pangasianodon_gigas	SILURIFORMES	PGIGA_1.1	https://identifiers.org/assembly:GCA_022758105.1	31.3697	9	96.3%	106	75	6	60	247
Pangasianodon_hypophthalmus	SILURIFORMES	GENO_Phyp_1.0	https://identifiers.org/assembly:GCF_009078355.1	19.9643	8	92.7%	97	61	6	63	227
Pangasius_djambal	SILURIFORMES	PDJA	https://identifiers.org/assembly:GCA_022985145.1	29.5427	10	94.9%	113	58	6	68	245
Hemibagrus_wyckioides	SILURIFORMES	SWU_Hwy_1.0	https://identifiers.org/assembly:GCA_019097595.1	32.9324	8	97.3%	137	72	6	90	305
Tachysurus_fulvidraco	SILURIFORMES	HZAU_PFXX_2.0	https://identifiers.org/assembly:GCF_022655615.1	38.1443	8	97.2%	113	83	6	82	284
Silurus_meridionalis	SILURIFORMES	ASM1480568v1	https://identifiers.org/assembly:GCF_014805685.1	37.7737	7	95.3%	115	87	5	60	267
Colossoma_macropomum	CHARACIFORMES	Colossoma_macropomum	https://identifiers.org/assembly:GCF_904425465.1	32.8683	10	98.1%	355	129	6	152	642
Pygocentrus_nattereri	CHARACIFORMES	fPygNat1.pri	https://identifiers.org/assembly:GCF_015220715.1	34.5976	7	98.0%	269	116	6	139	530
Megaleporinus_macrocephalus	CHARACIFORMES	ASM2161337v1	https://identifiers.org/assembly:GCA_021613375.1	35.124	7	97.1%	305	96	7	139	547
Astyanax_mexicanus	CHARACIFORMES	AMEX_1.1	https://identifiers.org/assembly:GCA_019721115.1	37.7354	8	98.2%	147	74	6	58	285
Brachyhypopomus_occidentalis	GYMNOTIFORMES	ASM2036802v1	https://identifiers.org/assembly:GCA_020368025.1	10.0124	15	96.0%	115	71	5	65	256
Electrophorus_electricus	GYMNOTIFORMES	fEleEle1.pri	https://identifiers.org/assembly:GCF_013358815.1	43.5388	8	97.0%	120	115	4	93	332
Esox_lucius	ESOCIFORMES	fEsoLuc1.pri	https://identifiers.org/assembly:GCF_011004845.1	39.9083	8	97.5%	179	64	3	20	266
Thymallus_thymallus	SALMONIFORMES	ASM434828v1	https://identifiers.org/assembly:GCA_004348285.1	21.0821	15	92.9%	48	16	5	16	85
Coregonus_clupeaformis	SALMONIFORMES	ASM1839867v1	https://identifiers.org/assembly:GCF_018398675.1	21.4306	9	97.1%	65	32	7	25	129
Coregonus_sp(balchen)	SALMONIFORMES	AWG_v2	https://identifiers.org/assembly:GCA_902810595.1	25.1538	9	93.8%	82	28	7	19	136
Oncorhynchus_kisutch	SALMONIFORMES	Okis_V2	https://identifiers.org/assembly:GCF_002021735.2	28.7342	14	98.2%	100	41	6	47	194
Oncorhynchus_tshawytscha	SALMONIFORMES	CHI06	https://identifiers.org/assembly:GCA_002831465.1	19.6067	17	91.2%	89	31	7	25	152
Oncorhynchus_gorbuscha	SALMONIFORMES	Ogor_1.0	https://identifiers.org/assembly:GCA_017355495.1	33.3386	14	97.5%	90	49	6	29	174
Oncorhynchus_mykiss	SALMONIFORMES	USDA_OmykA_1.1	https://identifiers.org/assembly:GCF_013265735.2	36.5709	12	98.3%	100	48	6	51	205
Salvelinus_namaycush	SALMONIFORMES	SaNama_1.0	https://identifiers.org/assembly:GCF_016432855.1	19.177	14	94.7%	101	41	5	43	190
Salmo_salar	SALMONIFORMES	Ssal_v3.1	https://identifiers.org/assembly:GCF_905237065.1	34.8424	12	98.1%	91	63	5	44	203
Salmo_trutta	SALMONIFORMES	fSalTru1.2	https://identifiers.org/assembly:GCA_901001165.2	22.0122	11	97.5%	88	43	5	47	183
Gadus_morhua	GADIFORMES	gadMor3.0	https://identifiers.org/assembly:GCF_902167405.1	42.8838	5	92.7%	164	30	9	69	272
Lampris_incognitus	LAMPRIDIFORMES	ASM2205924v1	https://identifiers.org/assembly:GCA_022059245.1	44.6895	5	96.9%	34	9	2	9	54
Myripristis_murdjan	HOLOCENTRIFORMES	fMyrMur1.1	https://identifiers.org/assembly:GCF_902150065.1	41.8435	6	98.5%	120	70	5	47	242
Thalassophryne_amazonica	BATRACHOIDIFORMES	fThaAma1.1	https://identifiers.org/assembly:GCF_902500255.1	48.402	7	95.6%	106	21	2	12	141
Mugilogobius_chulae	GOBIIFORMES	ASM1673593v1	https://identifiers.org/assembly:GCA_016735935.1	42.3177	10	92.2%	121	56	3	11	191
Rhinogobius_similis	GOBIIFORMES	ASM1945343v1	https://identifiers.org/assembly:GCA_019453435.1	46.6353	7	95.6%	139	26	5	22	192
Periophthalmus_magnuspinnatus	GOBIIFORMES	fPerMag1.pri	https://identifiers.org/assembly:GCF_009829125.2	43.674	9	97.2%	163	56	5	25	249
Periophthalmus_modestus	GOBIIFORMES	ASM1959493v1	https://identifiers.org/assembly:GCA_019594935.1	38.5174	14	96.0%	191	47	6	18	262
Proterorhinus_semilunaris	GOBIIFORMES	fProSem1.pri.20201207	https://identifiers.org/assembly:GCA_021464625.1	45.118	8	96.5%	173	50	5	125	353
Bostrychus_sinensis	GOBIIFORMES	ASM2069857v1	https://identifiers.org/assembly:GCA_020698575.1	43.4669	17	97.8%	260	262	5	22	549
Sphaeramia_orbicularis	KURTIFORMES	fSphaOr1.1	https://identifiers.org/assembly:GCF_902148855.1	42.5796	6	97.8%	206	75	6	45	332
Hippocampus_abdominalis	SYNGNATHIFORMES	ZJU1.0	https://identifiers.org/assembly:GCA_018466805.1	48.9579	7	95.8%	33	11	5	4	53
Syngnathus_acus	SYNGNATHIFORMES	fSynAcu1.2	https://identifiers.org/assembly:GCF_901709675.1	46.1565	5	94.8%	34	16	6	7	63
Phyllopteryx_taeniolatus	SYNGNATHIFORMES	ASM1980254v1	https://identifiers.org/assembly:GCA_019802545.1	48.0043	5	94.9%	14	10	1	4	29
Syngnathoides_biaculeatus	SYNGNATHIFORMES	ASM1980259v1	https://identifiers.org/assembly:GCA_019802595.1	50.0692	5	94.8%	42	23	5	8	78
Callionymus_lyra	SYNGNATHIFORMES	ASM1663091v1	https://identifiers.org/assembly:GCA_016630915.1	46.9486	6	93.5%	45	5	5	8	63
Synchiropus_splendidus	SYNGNATHIFORMES	fSynSpl_1.0	https://identifiers.org/assembly:GCA_019776025.1	25.2419	15	94.2%	38	8	4	9	59
Thunnus_albacares	SCOMBRIFORMES	fThuAlb1.1	https://identifiers.org/assembly:GCF_914725855.1	43.7056	6	99.3%	190	42	5	32	269
Thunnus_maccoyii	SCOMBRIFORMES	fThuMac1.1	https://identifiers.org/assembly:GCF_910596095.1	43.148	6	99.1%	164	35	5	34	238
Thunnus_orientalis	SCOMBRIFORMES	tuna2	https://identifiers.org/assembly:GCA_009176245.1	15.9524	13	93.1%	166	32	3	30	231
Scomber_japonicus	SCOMBRIFORMES	fScoJap1.pri	https://identifiers.org/assembly:GCF_027409825.1	26.6751	9	98.0%	322	65	7	8	402
Xiphophorus_couchianus	CYPRINODONTIFORMES	X_couchianus-1.0	https://identifiers.org/assembly:GCF_001444195.1	44.3702	6	98.2%	111	36	5	48	200
Xiphophorus_maculatus	CYPRINODONTIFORMES	X_maculatus-5.0-male	https://identifiers.org/assembly:GCF_002775205.1	44.7818	6	98.4%	129	53	5	49	236
Xiphophorus_hellerii	CYPRINODONTIFORMES	Xiphophorus_hellerii-4.1	https://identifiers.org/assembly:GCF_003331165.1	44.2086	7	98.4%	140	68	4	55	267
Gambusia_affinis	CYPRINODONTIFORMES	SWU_Gaff_1.0	https://identifiers.org/assembly:GCF_019740435.1	43.7551	6	97.9%	119	32	5	61	217
Poeciliopsis_retropinna	CYPRINODONTIFORMES	ASM1027707v1	https://identifiers.org/assembly:GCA_010277075.1	34.7346	8	98.2%	111	27	5	41	184
Poecilia_formosa	CYPRINODONTIFORMES	Poecilia_formosa-5.1.2	https://identifiers.org/assembly:GCF_000485575.1	41.1031	7	96.1%	139	40	5	44	228
Poecilia_reticulata	CYPRINODONTIFORMES	PRET-male-REFERENCE	https://identifiers.org/assembly:GCA_904066995.1	47.054	5	93.9%	113	34	4	42	193
Anableps_anableps	CYPRINODONTIFORMES	fAnaAna1.pri	https://identifiers.org/assembly:GCA_014839685.1	45.3196	6	98.3%	159	38	4	62	263
Girardinichthys_multiradiatus	CYPRINODONTIFORMES	DD_fGirMul_XY1	https://identifiers.org/assembly:GCF_021462225.1	44.4185	5	98.8%	96	40	5	50	191
Fundulus_heteroclitus	CYPRINODONTIFORMES	MU-UCD_Fhet_4.1	https://identifiers.org/assembly:GCF_011125445.2	32.6119	10	95.5%	132	63	5	51	251
Kryptolebias_hermaphroditus	CYPRINODONTIFORMES	ASM789654v1	https://identifiers.org/assembly:GCA_007896545.1	40.147	12	97.6%	116	92	5	64	277
Kryptolebias_marmoratus	CYPRINODONTIFORMES	ASM164957v2	https://identifiers.org/assembly:GCF_001649575.2	41.3866	8	97.7%	112	82	5	64	263
Nematolebias_whitei	CYPRINODONTIFORMES	NemWhi1	https://identifiers.org/assembly:GCF_014905685.2	41.0233	8	92.6%	98	28	3	48	177
Oryzias_javanicus	BELONIFORMES	OJAV_1.1	https://identifiers.org/assembly:GCA_003999625.1	43.7086	6	97.2%	99	23	6	12	140
Oryzias_melastigma	BELONIFORMES	ASM292280v2	https://identifiers.org/assembly:GCF_002922805.2	30.4573	14	97.2%	105	29	6	29	169
Oryzias_celebensis	BELONIFORMES	OryCel_1.0	https://identifiers.org/assembly:GCA_014656515.1	42.043	7	97.7%	89	27	9	25	150
Oryzias_latipes	BELONIFORMES	ASM223467v1	https://identifiers.org/assembly:GCF_002234675.1	42.5308	6	96.8%	96	35	6	26	163
Xenentodon_cancila	BELONIFORMES	fXenCan1.pri	https://identifiers.org/assembly:GCA_014839995.1	38.9569	7	97.8%	104	52	5	24	185
Melanotaenia_boesemani	ATHERINIFORMES	fMelBoe1.pri	https://identifiers.org/assembly:GCF_017639745.1	36.7565	8	98.8%	204	63	8	5	280
Telmatherina_bonti	ATHERINIFORMES	fTelBon1.1	https://identifiers.org/assembly:GCA_933228925.1	42.1078	6	98.0%	86	25	8	23	142
Neostethus_bicornis	ATHERINIFORMES	fNeoBic2.1	https://identifiers.org/assembly:GCA_902685375.1	37.4081	9	96.3%	72	19	5	31	127
Pholidichthys_leucotaenia	CICHLIFORMES	fPhoLeu1.pri	https://identifiers.org/assembly:GCA_020510985.1	72.2161	7	97.7%	173	63	4	33	273
Amphilophus_citrinellus	CICHLIFORMES	ASM1343575v1	https://identifiers.org/assembly:GCA_013435755.1	38.6484	12	98.8%	259	86	5	92	442
Archocentrus_centrarchus	CICHLIFORMES	fArcCen1	https://identifiers.org/assembly:GCF_007364275.1	38.1479	6	98.3%	261	70	5	67	403
Astatotilapia_calliptera	CICHLIFORMES	fAstCal1.3	https://identifiers.org/assembly:GCA_900246225.5	43.9209	6	97.3%	186	28	5	74	293
Maylandia_zebra	CICHLIFORMES	M_zebra_UMD2a	https://identifiers.org/assembly:GCF_000238955.4	34.1102	12	98.3%	194	33	5	74	306
Simochromis_diagramma	CICHLIFORMES	fSimDia1.1	https://identifiers.org/assembly:GCF_900408965.1	10.5557	15	97.8%	192	29	5	75	301
Oreochromis_aureus	CICHLIFORMES	ZZ_aureus	https://identifiers.org/assembly:GCF_013358895.1	40.4949	7	98.5%	259	52	5	78	394
Oreochromis_niloticus	CICHLIFORMES	O_niloticus_UMD_NMBU	https://identifiers.org/assembly:GCF_001858045.2	38.6212	10	98.6%	278	51	5	78	412
Parambassis_ranga	(AMBASSIDAE)	fParRan2.2	https://identifiers.org/assembly:GCA_900634625.2	41.7232	5	98.4%	170	97	5	44	316
Gouania_willdenowi	BLENNIIFORMES	fGouWil2.2	https://identifiers.org/assembly:GCA_900634775.2	41.5942	5	96.1%	54	124	5	15	198
Salarias_fasciatus	BLENNIIFORMES	fSalaFa1.1	https://identifiers.org/assembly:GCF_902148845.1	41.0412	4	96.7%	139	88	5	33	265
Embiotoca_jacksoni	(EMBIOTOCIDAE)	fEmbJac1.0.p	https://identifiers.org/assembly:GCA_022577435.1	24.4373	7	98.1%	113	47	6	32	198
Mugil_cephalus	MUGILIFORMES	CIBA_Mcephalus_1.1	https://identifiers.org/assembly:GCF_022458985.1	44.6236	5	97.4%	174	56	5	48	283
Acanthochromis_polyacanthus	POMACENTRIDAE	KAUST_Apoly_ChrSc	https://identifiers.org/assembly:GCF_021347895.1	43.5938	6	97.7%	86	39	3	30	158
Amphiprion_ocellaris	POMACENTRIDAE	ASM2253959v1	https://identifiers.org/assembly:GCF_022539595.1	42.7115	7	98.3%	61	25	5	29	120
Amphiprion_percula	POMACENTRIDAE	Nemo_v1.1	https://identifiers.org/assembly:GCA_003047355.2	42.2683	7	98.3%	62	21	5	26	114
Cynoglossus_semilaevis	PLEURONECTIFORMES	Cse_v1.0	https://identifiers.org/assembly:GCF_000523025.1	42.5579	9	96.4%	102	19	4	21	146
Solea_senegalensis	PLEURONECTIFORMES	IFAPA_SoseM_1	https://identifiers.org/assembly:GCF_019176455.1	43.2298	11	97.7%	173	182	6	220	581
Hippoglossus_hippoglossus	PLEURONECTIFORMES	fHipHip1.pri	https://identifiers.org/assembly:GCF_009819705.1	44.0857	6	98.3%	127	13	4	40	184
Hippoglossus_stenolepis	PLEURONECTIFORMES	IPHC_HiSten_1.0	https://identifiers.org/assembly:GCF_013339905.1	42.0604	7	97.2%	91	14	4	16	125
Reinhardtius_hippoglossoides	PLEURONECTIFORMES	UL_REHI_2.0	https://identifiers.org/assembly:GCA_006182925.3	41.8027	15	97.8%	85	13	4	13	115
Platichthys_stellatus	PLEURONECTIFORMES	ASM1680193v1	https://identifiers.org/assembly:GCA_016801935.1	41.1482	15	97.7%	116	13	5	30	164
Paralichthys_olivaceus	PLEURONECTIFORMES	ParOli_1.1	https://identifiers.org/assembly:GCA_001904815.2	42.5267	7	98.0%	61	11	4	11	87
Scophthalmus_maximus	PLEURONECTIFORMES	ASM1334776v1	https://identifiers.org/assembly:GCF_013347765.1	47.259	7	97.0%	76	11	4	15	106
Polydactylus_sextarius	POLYNEMIDAE	ASM1680184v1	https://identifiers.org/assembly:GCA_016801845.1	39.4245	6	97.1%	226	43	5	43	317
Caranx_ignobilis	CARANGIFORMES	BYU_Cign_1.0	https://identifiers.org/assembly:GCA_021432705.1	76.5127	5	98.5%	222	58	5	38	323
Trachurus_trachurus	CARANGIFORMES	fTraTra1.2	https://identifiers.org/assembly:GCA_905171665.2	44.2437	6	98.7%	241	60	5	31	337
Seriola_aureovittata	CARANGIFORMES	ASM2101889v1	https://identifiers.org/assembly:GCF_021018895.1	44.0739	6	98.4%	163	42	5	39	249
Seriola_rivoliana	CARANGIFORMES	ASM299450v1	https://identifiers.org/assembly:GCA_002994505.1	14.2762	12	97.2%	164	56	5	39	264
Echeneis_naucrates	CARANGIFORMES	fEcheNa1.2	https://identifiers.org/assembly:GCA_900963305.2	42.7958	5	98.6%	131	61	5	39	236
Trachinotus_ovatus	CARANGIFORMES	golden pompano genome assembly version 2	https://identifiers.org/assembly:GCA_900607315.1	45.5049	6	97.1%	119	33	4	14	170
Toxotes_chatareus	(TOXOTIDAE)	ASM1680188v1	https://identifiers.org/assembly:GCA_016801885.1	38.676	6	93.0%	135	42	5	29	211
Toxotes_jaculatrix	(TOXOTIDAE)	fToxJac2.pri	https://identifiers.org/assembly:GCF_017976425.1	43.2178	6	98.7%	195	48	6	59	308
Istiophorus_platypterus	ISTIOPHORIFORMES	ASM1685934v1	https://identifiers.org/assembly:GCA_016859345.1	42.791	7	96.4%	92	9	5	15	121
Xiphias_gladius	ISTIOPHORIFORMES	ASM1685928v1	https://identifiers.org/assembly:GCF_016859285.1	42.2382	5	98.4%	79	18	5	24	126
Channa_argus	ANABANTIFORMES	ASM1899790v1	https://identifiers.org/assembly:GCA_018997905.1	43.0969	6	98.8%	265	229	5	77	576
Channa_maculata	ANABANTIFORMES	ASM2049675v1	https://identifiers.org/assembly:GCA_020496755.1	45.845	6	98.2%	261	225	5	89	580
Anabas_testudineus	ANABANTIFORMES	fAnaTes1.3	https://identifiers.org/assembly:GCA_900324465.3	45.0997	7	98.7%	259	259	5	92	615
Betta_splendens	ANABANTIFORMES	fBetSpl5.3	https://identifiers.org/assembly:GCF_900634795.3	45.6078	6	98.2%	163	147	6	59	375
Mastacembelus_armatus	SYNBRANCHIFORMES	Marm_hapX	https://identifiers.org/assembly:GCA_019455535.1	42.3874	6	98.8%	401	127	4	76	608
Takifugu_bimaculatus	TETRAODONTIFORMES	XU_Tbim_1.0	https://identifiers.org/assembly:GCA_004026145.2	45.1738	5	93.9%	100	24	3	30	157
Takifugu_flavidus	TETRAODONTIFORMES	ASM371156v2	https://identifiers.org/assembly:GCF_003711565.1	42.8079	6	96.7%	91	24	3	21	139
Takifugu_rubripes	TETRAODONTIFORMES	fTakRub1.3	https://identifiers.org/assembly:GCA_901000725.3	43.5031	6	96.9%	112	30	3	32	177
Thamnaconus_septentrionalis	TETRAODONTIFORMES	ASM982339v1	https://identifiers.org/assembly:GCA_009823395.1	48.5969	7	93.1%	60	31	5	28	124
Mola_mola	TETRAODONTIFORMES	ASM169857v1	https://identifiers.org/assembly:GCA_001698575.1	13.7149	7	97.3%	22	12	1	3	38
Antennarius_maculatus	LOPHIIFORMES	fAntMac1.pri	https://identifiers.org/assembly:GCA_013358685.1	36.4899	8	97.6%	132	166	8	8	314
Scatophagus_argus	(SCATOPHAGIDAE)	fScaArg1.pri	https://identifiers.org/assembly:GCF_020382885.2	42.8357	6	99.0%	179	66	5	103	353
Acanthopagrus_latus	SPARIFORMES	fAcaLat1.1	https://identifiers.org/assembly:GCF_904848185.1	44.8384	6	98.7%	206	64	6	114	390
Sparus_aurata	SPARIFORMES	fSpaAur1.2	https://identifiers.org/assembly:GCA_900880675.2	42.9345	6	98.3%	232	67	5	96	400
Chelmon_rostratus	CHAETODONTIFORMES	fCheRos1.pri	https://identifiers.org/assembly:GCF_017976325.1	43.1227	6	98.9%	130	56	4	73	263
Collichthys_lucidus	(SCIAENIDAE)	ASM411991v2	https://identifiers.org/assembly:GCA_004119915.2	40.9291	6	97.2%	252	53	7	53	365
Larimichthys_crocea	(SCIAENIDAE)	ASM435267v2	https://identifiers.org/assembly:GCA_004352675.2	38.6131	6	97.0%	255	46	2	31	334
Nibea_albiflora	(SCIAENIDAE)	ASM1428187v1	https://identifiers.org/assembly:GCA_014281875.1	40.5208	5	98.2%	218	50	5	48	321
Nibea_coibor	(SCIAENIDAE)	ASM2337384v1	https://identifiers.org/assembly:GCA_023373845.1	41.7763	6	98.9%	236	49	5	72	362
Dicentrarchus_labrax	(MORONIDAE)	dlabrax2021	https://identifiers.org/assembly:GCF_905237075.1	39.1172	7	95.6%	145	45	5	32	227
Morone_saxatilis	(MORONIDAE)	NCSU_SB_2.0	https://identifiers.org/assembly:GCF_004916995.1	43.37	7	91.5%	47	11	4	14	76
Siniperca_chuatsi	CENTRARCHIFORMES	sinChu7	https://identifiers.org/assembly:GCA_011952085.1	40.4082	8	98.6%	152	39	4	35	230
Siniperca_knerii	CENTRARCHIFORMES	sinKne6b	https://identifiers.org/assembly:GCA_011952075.1	41.1574	13	98.4%	108	24	5	32	169
Siniperca_scherzeri	CENTRARCHIFORMES	sinSch6b	https://identifiers.org/assembly:GCA_011952095.1	40.9828	8	98.4%	90	23	5	29	147
Coreoperca_whiteheadi	CENTRARCHIFORMES	corWhi6b	https://identifiers.org/assembly:GCA_011952105.1	40.1431	10	98.1%	93	20	4	24	141
Micropterus_salmoides	CENTRARCHIFORMES	HNU_Msal_1.0	https://identifiers.org/assembly:GCA_019677235.1	37.8581	12	98.0%	178	40	5	47	270
Scortum_barcoo	CENTRARCHIFORMES	ASM2323872v1	https://identifiers.org/assembly:GCA_023238725.1	43.438	9	98.4%	123	42	5	12	182
Cheilinus_undulatus	LABRIFORMES	ASM1832078v1	https://identifiers.org/assembly:GCF_018320785.1	43.8613	6	98.2%	82	39	5	17	143
Tautogolabrus_adspersus	LABRIFORMES	fTauAds1.pri.cur	https://identifiers.org/assembly:GCA_020745685.1	39.5419	5	98.3%	156	71	7	8	242
Notolabrus_celidotus	LABRIFORMES	fNotCel1.pri	https://identifiers.org/assembly:GCF_009762535.1	35.6612	9	95.6%	213	82	8	30	333
Semicossyphus_pulcher	LABRIFORMES	fSemPul1.0.p	https://identifiers.org/assembly:GCA_022749685.1	40.4094	5	98.7%	67	31	5	34	137
Apeltes_quadracus	PERCIFORMES	UniBe_ApeQuad_1.0	https://identifiers.org/assembly:GCA_021346845.1	42.1993	8	97.5%	86	45	5	13	149
Pungitius_pungitius	PERCIFORMES	NSP_V7	https://identifiers.org/assembly:GCF_902500615.1	43.8293	8	98.2%	127	56	5	22	210
Gasterosteus_aculeatus	PERCIFORMES	GAculeatus_UGA_version5	https://identifiers.org/assembly:GCF_016920845.1	44.5097	7	96.2%	226	62	6	3	297
Cebidichthys_violaceus	PERCIFORMES	fCebVio1.0.p	https://identifiers.org/assembly:GCA_023349555.1	28.4195	10	93.3%	146	51	5	33	235
Pholis_gunnellus	PERCIFORMES	fPhoGun1.2	https://identifiers.org/assembly:GCA_910591705.2	43.0757	6	98.6%	129	34	5	30	198
Clinocottus_analis	PERCIFORMES	fCliAna1.0.p	https://identifiers.org/assembly:GCA_023055335.1	39.0248	7	97.9%	110	38	11	37	196
Taurulus_bubalis	PERCIFORMES	fTauBub2.1	https://identifiers.org/assembly:GCA_910589615.1	47.3703	6	98.5%	103	22	6	51	182
Cyclopterus_lumpus	PERCIFORMES	fCycLum1.pri	https://identifiers.org/assembly:GCF_009769545.1	41.6475	5	96.9%	96	37	6	29	168
Sebastes_miniatus	PERCIFORMES	S-miniatus_SEB-74	https://identifiers.org/assembly:GCA_916701275.1	38.9306	14	98.5%	222	65	5	92	384
Sebastes_umbrosus	PERCIFORMES	fSebUmb1.pri	https://identifiers.org/assembly:GCF_015220745.1	43.5882	6	98.3%	158	74	7	89	328
Sebastes_aleutianus	PERCIFORMES	S-aleutianus_SEB-111	https://identifiers.org/assembly:GCA_916700875.1	38.3688	14	98.3%	234	84	5	100	423
Sebastes_schlegelii	PERCIFORMES	ASM1467356v1	https://identifiers.org/assembly:GCA_014673565.1	42.0507	8	98.0%	206	110	5	84	405
Cottoperca_gobio	PERCIFORMES	fCotGob3.1	https://identifiers.org/assembly:GCA_900634435.1	41.2871	9	93.9%	74	35	5	13	127
Dissostichus_mawsoni	PERCIFORMES	KU_Dm_1.0	https://identifiers.org/assembly:GCA_011823955.1	39.9195	12	95.7%	112	27	4	8	151
Perca_flavescens	PERCIFORMES	PFLA_1.0	https://identifiers.org/assembly:GCF_004354835.1	42.6354	6	98.6%	177	103	5	61	346
Perca_fluviatilis	PERCIFORMES	GENO_Pfluv_1.0	https://identifiers.org/assembly:GCF_010015445.1	41.5719	6	97.6%	198	106	5	53	362
Sander_lucioperca	PERCIFORMES	SLUC_FBN_1.2	https://identifiers.org/assembly:GCF_008315115.2	45.5604	7	98.6%	248	68	5	49	370
Etheostoma_cragini	PERCIFORMES	CSU_Ecrag_1.0	https://identifiers.org/assembly:GCF_013103735.1	42.9019	6	94.9%	109	42	5	46	202
Hypoplectrus_puella	PERCIFORMES	HP_genome_unmasked_01	https://identifiers.org/assembly:GCA_900610375.1	39.5401	10	97.4%	115	64	5	35	219
Plectropomus_leopardus	PERCIFORMES	YSFRI_Pleo_2.0	https://identifiers.org/assembly:GCF_008729295.1	43.9563	6	90.9%	119	61	5	40	225
Cephalopholis_sonnerati	PERCIFORMES	JJU_Cson_1.0	https://identifiers.org/assembly:GCA_019142605.1	42.1469	5	98.0%	219	84	3	85	391
Epinephelus_moara	PERCIFORMES	SYSU_Elan_1.1	https://identifiers.org/assembly:GCA_017165655.1	42.1462	10	98.5%	141	57	5	62	265
Cromileptes_altivelis	PERCIFORMES	SYSU_Calt_1.1	https://identifiers.org/assembly:GCA_013133815.1	42.8965	5	97.0%	199	68	5	70	342
Epinephelus_fuscoguttatus	PERCIFORMES	E.fuscoguttatus.final_Chr_v1	https://identifiers.org/assembly:GCF_011397635.1	42.4261	5	98.7%	198	71	5	68	342
Epinephelus_lanceolatus	PERCIFORMES	SYSU_Elan_1.1	https://identifiers.org/assembly:GCA_017165655.1	42.5143	13	98.3%	150	51	6	48	255
Epinephelus_tukula	PERCIFORMES	ASM2113077v1	https://identifiers.org/assembly:GCA_021130775.1	39.5654	12	98.7%	234	84	5	72	395

## Sheet: Table S2a
Gene_clusters	Gene_family	Syntenic_genes	Erpetoichthys_calabaricus	Anguilla_anguilla	Colossoma_macropomum	Bostrychus_sinensis	Solea_senegalensis	Mastacembelus_armatus	Anabas_testudineus
Locus1	OR	Ubp13,dnajc28,Gart_2,Gart_1,N6amt/smim11a,tcb2,tcb1,Kcne1,clic6,tc1a11,runx1	LR536435.2:300,174,364-311,057,077	NA	NA	NA	NA	NA	NA
Locus2	OR	gdpd5,serpinh1,gucy2f,mmp13/hspa13,nrip1,tcb1,usp25	LR536435.2:198,277,051-198,936,480	NA	NA	NA	NA	NA	NA
Locus3.1	OR	matn4,rbpjl,myc/arfgef2,pard6g,adnp,dpm1	LR536441.2:125,533,042-128,857,418	NA	NA	NA	NA	NA	NA
Locus3.2	OR	matn4,rbpjl,oser1/KCNS1,stk4	LR536441.2:146,537,367-146,895,459	SUPER_13:10,909,191-10,986,258	CAJGBK010000006.1:49,338,664-49,749,323	JABWHA010000002.1:14,632,790-14,795,503	CM032857.1:24,988,488-25,100,622	CM033533.1:1895274-1937356	NC_046614.1:24,451,400-24,581,118
Locus4.1	OR	diablob,nectin3b,rtnb2/ppme1,c2cd3,upc2,dnajb13,rsph1,mrpl48,rab6a,plekhb1	LR536435.2:220,969,561-221,792,185	SUPER_9:18,939,231-19,052,315	CAJGBK010000017.1:14,590,526-14,731,550	NA	NA	NA	NA
Locus4.2	OR	diabloa, nectin3a/p4ha3,ppme1,c2cd3,ucp2	NA	SUPER_12:38,289,502-38,405,114	CAJGBK010000003.1:7,028,442-7,199,396	JABWHA010000008.1:19,656,624-19,759,208	CM032861.1:3,476,031-3,582,059	CM033537.1:18773731-18909896	NC_046622.1:7,179,073-7,245,085
Locus4.3	OR	st14b,nfrkb,gng8/ppme1,sms,cnksr2b	NA	NA	CAJGBK010000017.1:17,266,702-17,385,964	NA	NA	NA	NA
Locus5.1	OR	chrna10,pgap2,rhog,stim1/slco2b1,waif2,slco2b1/ubl3,katnal1, uspl1	LR536435.2:36,393,033-39,614,030	SUPER_9:51,472,764-52,173,800	CAJGBK010000224.1:1,084,570-1,854,648	JABWHA010000007.1:24,699,314-25,068,024	CM032866.1:17,246,387-17,358,740	CM033544.1:16672754-17560123	NC_046623.1:14,303,696-14,475,172
Locus5.2	OR	hmgb1b,tex26,wdr95,b3glcta,frya/CHRNA9, pgap2,stim1,SEL1L3,robo2	NA	SUPER_12:36,487,183-37,157,538	CAJGBK010000003.1:27,646,269-28,170,577	JABWHA010000008.1:2,550,812-2,866,186	CM032861.1:4,051,048-4,103,235	CM033537.1:19608020-19715381	NC_046622.1:6,293,441-6,475,308
Locus5.3	OR	slco2b1,serpinf1,SERPINF2,slc13a5,med31/CHRNA9,siah2,rbmx2,ap4m1	NA	NA	CAJGBK010000017.1:22,086,654-22,244,931	JABWHA010000007.1:38,103,870-38,377,759	CM032866.1:7,565,520-7,646,794	CM033544.1:23256211-23475847	NC_046619.1:22,553,577-22,673,813
Locus5.4	OR	chrna10,stim1a,ptgfr/insra,use1,myo9b	NA	NA	NA	NA	CM032867.1:8,013,892-8,067,835	NA	NA
Locus6.1	OR	pgm2l1,lipt2,pold3,chrdl2/arrb1,atg16l2	LR536435.2:43,275,107-45,545,833	SUPER_9:45,946,879-46,183,649	CAJGBK010000003.1:18,044,305-18,558,989	JABWHA010000008.1:35,697,799-36,587,234	CM032861.1:10,341,717-10,937,182		NC_046622.1:356,313-579,306
Locus6.2	OR	pmg2l1,rnf169,spcs2,abcg1,nadph/yap1,col1a2,trpc6,pgr,ARHGAP42	NA	SUPER_12:40,535,184-41,576,870	NA	NA	NA	NA	NA
Locus7	OR	igkv,cpi1,wipf2b	NA	NA	CAJGBK010000004.1:3,338-1,274,791	NA	NA	NA	NA
Locus8	OR	zbtb32/NA	NA	NA	CAJGBK010001263.1:100,962-329,787	NA	NA	NA	NA
Locus9	OR	tmprss5, dixdc1a/zbtb16b,ncam1b,cadm1b	NA	NA	CAJGBK010000003.1:10,191,524-10,576,470	NA	CM032861.1:3,684,750-3,777,968	NA	NA
Locus10	OR	nup98,rnasek,P2RY2/Aloxe3,Rap1GAP2,ncbp3,pcf11,alg8,guca1a	NA	NA	NA	JABWHA010000007.1:38,641,859-38,783,447	CM032866.1:7,811,847-7,845,363	CM033544.1:23108936-23154186	NC_046619.1:22,376,582-22,429,040
Locus11	OR	agpat3,PDXK,chpf,asic4,gmppa/fzd7a,tpt1,SERP2,TSC22D1	NA	NA	NA	JABWHA010000004.1:29,437,584-29,591,286	CM032855.1:9,054,590-9,107,591	CM033534.1:9948995-10456979	NC_046629.1:16,645,138-16,740,829
Locus12	OR	ube2f,RAMP1,map3k19/adarb1,agr3,traf3ip1,asb1	NA	NA	NA	JABWHA010000004.1:3,231,755-3,283,821	CM032855.1:7,928,187-7,966,694	NA	NA
Locus13	OR	mpp4,tmem237,ABI2,cnot11,lcp1/itgav,pepe,TGFBR2,lmln	NA	NA	NA	JABWHA010000004.1:2,015,193-2,327,264	NA	CM033534.1:25211280-26834067	NC_046629.1:1,103,358-1,584,182
Locus14	OR	znf385b,cwc22,itprid2,neurod1,cerkl/SLC22A5,sestd1,dnajc15,plekhm3,fzd5,CCNYL1	NA	NA	NA	NA	NA	CM033534.1:20074964-20316092	NA
Locus15	OR	lrch3,polr2d,gpa33a,plekhho2	NA	NA	NA	JABWHA010000020.1:19394949-19843976	NA	NA	NA
Locus16	OR	FER1L6,PRKAG1,ttll4/TAAR	NA	NA	NA	NA	CM032855.1:3,784,725-3,812,644	CM033534.1:22902495-22972542	NC_046629.1:4,371,857-4,429,270
Locus17	TAAR	trim25,lcoslg,dctn2,kif5a,mbd5,gli1,r3hdm2	LR536434.2:307,331,359-316,334,699	NA	NA	NA	NA	NA	NA
Locus18	TAAR	NA	CAADRL030000008.1:1262-458673	NA	NA	NA	NA	NA	NA
Locus19	TAAR	acan,vps52,rps18,ha1f,csnk2b/best3,ctse1,cct2	CAADRL030000022.1:1-1,885,412	NA	NA	NA	NA	NA	NA
Locus20	TAAR	thms1,ptprk,slc32a1,lama1,mecr,arhgap18,l3mbtl3/lats1,utrn,epm2a,shprh,grm1	LR536434.2:232,229,800-242,911,993	SUPER_6:50,424,956-50,663,846	CAJGBK010000012.1:42,698,973-43,480,818	JABWHA010000019.1:3,540,986-3,621,683	NA	NA	NA
Locus21.1	TAAR	med30,web,zg16,abrab,angpt1/rad21b,eif3hb,trps1,csmd3b	NA	SUPER_8:42,410,684-42,803,540	NA	NA	NA	NA	NA
Locus21.2	TAAR	med30,ext1,web/rad21b,eif3hb,trps1	NA	SUPER_8:42410684-42803540	NA	NA	NA	NA	NA
Locus22	TAAR	ian9, pcdh1a,avd,notch2,trpc7a/gramd1ba,clmp,smfn,kirrel3a,smtlb	NA	NA	CAJGBK010000021.1:4,521,696-5,073,949	NA	NA	NA	NA
Locus23	TAAR	tmprss3,pknox1.2,ndufv3,sestd1/gypc	NA	NA	NA	JABWHA010000004.1:9,117,799-10,676,157	NA	NA	NA
Locus24	TAAR	tspear,ube2g2,mylk,ttn.1/enox,lacc1,tgfbr2l	NA	NA	NA	JABWHA010000004.1:12,048,429-13,119,763	NA	CM033534.1:26,929,597-27,773,295	NC_046629.1:584,504-1,021,938
Locus25	TAAR	adgrf6,tnfrsf21,cd2ap/mep1a.2,brox,thbd	NA	NA	NA	JABWHA010000019.1:27,692,469-28,019,286	NA	NA	NA
Locus26	TAAR	cd28,raph1a,colq,rif1/OR	NA	NA	NA	JABWHA010000004.1:25,411,413-25,916,919	CM032855.1:3,776,640-4,306,334	CM033534.1:22,921,514-23,317,739	NC_046629.1:4,194,590-4,400,730
Locus27	TAAR	stoml2,vegf,znf654,cbs/chn1,tsc22d1,mtrf1	NA	NA	NA	JABWHA010000023.1:11,640,636-11,665,562	NA	CM033554.1:10,544,169-10,584,458	NA
Locus28	TAAR	ctc1,dlg4b,dlg1,mepce/znf1030,ugt2a4	NA	NA	NA	JABWHA010000021.1:1,819,477-2,969,750	NA	NA	NA
Locus29	TAAR	eif4h,trpm2/snx4,sts,arsh	NA	NA	NA	JABWHA010000004.1:7,126,105-8,102,298	NA	NA	NA
Locus30	TAAR	ftr67,itgav,ftr12/dnase2,esyt3,dnah7	NA	NA	NA	JABWHA010000004.1:37,599,971-38,645,962	NA	NA	NA
Locus31	TAAR	ADGRF1,ADGRF5,dan4/ADGRF4,ADGRF5, ADGRF1	NA	NA	NA	NA	CM032870.1:2,806,256-3,106,206	CM033549.1:5,131,007-5,340,307	NC_046632.1:3,283,492-3,453,259
Locus32	TAAR	arl4cb,sh3bp4,pde1a/rubcnl,lrch1,esd	NA	NA	NA	NA	NA	CM033534.1:24,745,856-24,973,809	NC_046629.1:1,866,976-1,952,521
Locus33	TAAR	dnase1l1,rpl10,flna,emd,mrpl49,haus7,las1l/TNFRSF14	NA	NA	NA	NA	NA	CM033540.1:18,505,401-18,775,605	NC_046616.1:2,903,261-3,430,047
Locus34	TAAR	mocs1,kcnf1b,atp6v1c2,nol10/CNX3,IRGC,daam2	NA	NA	NA	NA	NA	NA	NC_046621.1:16,367,964-16,469,146
Locus35	TAAR	mob4,rftn2,plcl1,satb2/hspe1,hspd1,coq10b,sf3b1,ankrd44	NA	NA	NA	NA	NA	NA	NC_046629.1:3,391,150-3,763,434
Locus36	V1R	slc6a13,csf1,Ren,Plekha6,ppp1r15/Plxna2,Pfkfb2,Selp1,Pra1	LR536434.2:35088314-37882837	SUPER_13:37120160-37360203	CAJGBK010000027.1:33626715-33766180	JABWHA010000002.1:26071375-26149930	CM032857.1:17354097-17542786	CM033533.1:5872621-5927316	NC_046614.1:20450992-20494323
Locus37	V2R	mmel1,dhx36,rap2b/plch1,gmps,OlfC,kcnab1a	LR536433.2:128,620,894-133,684,608	SUPER_12:18,413,324-19,839,199	CAJGBK010000015.1:3,278,554-4,535,147	JABWHA010000008.1:17,723,884-18,003,791	JAGKHQ010001756.1:36,379-73,488	CM033537.1:11,678,092-12,357,319	NC_046622.1:19,720,197-20,751,719
Locus38	V2R	casr,nep,gpr149,dhx36-like,gramd1bb/clmpb,rbm7,barx2,kirrel3b	NA	NA	CAJGBK010000015.1:5,679,410-7,208,059	NA	NA	NA	NA
Locus39	V2R	mkrn1,elob,armc5/lrrc8ab,tmem178,mrps33,braf	NA	NA	NA	NA	CM032856.1:20,490,389-21,637,707	NA	NA
Locus40	V2R	zbed4,alp3/sec14l1,mfap4,rbp2a,copb2	NA	NA	NA	NA	CM032861.1:26,088,766-27,185,449	NA	NA
Locus41	V2R	tmem178,lemd3,tmbim4,b2m,irak3/tmem121,il17ra1a,rergla,arghgef39	NA	NA	NA	NA	CM032856.1:19,754,172-19,931,021	NA	NA
Locus42	V2R	mylpfb,pgap3,erbb2,grid1a/slc4a1b,ngfrb,niban2b	NA	NA	NA	NA	CM032871.1:17,814,865-18,100,081	NA	NA
Locus43	V2R	rxfp2a,b3glctb,alox5ap,uspl1/nectin3b,OR,ppme1,ucp3,dnajb13	NA	NA	NA	NA	CM032866.1:17,508,764-17,625,080	NA	NA
Locus44	V2R	ythdf1,birc7,klf15/uckl1b,znf512,samd10b	NA	NA	NA	NA	CM032864.1:26,333,206-26,610,661	NA	NA

## Sheet: Table S2b
Gene_clusters	Gene_family	Syntenic_genes	Erpetoichthys_calabaricus	Anguilla_anguilla	Colossoma_macropomum	Bostrychus_sinensis	Solea_senegalensis	Mastacembelus_armatus	Anabas_testudineus
Locus1	OR	Ubp13,dnajc28,Gart_2,Gart_1,N6amt/smim11a,tcb2,tcb1,Kcne1,clic6,tc1a11,runx1	415	NA	NA	NA	NA	NA	NA
Locus2	OR	gdpd5,serpinh1,gucy2f,mmp13/hspa13,nrip1,tcb1,usp25	15	NA	NA	NA	NA	NA	NA
Locus3.1	OR	matn4,rbpjl,myc/arfgef2,pard6g,adnp,dpm1	13	NA	NA	NA	NA	NA	NA
Locus3.2	OR	matn4,rbpjl,oser1/KCNS1,stk4	3	4	35	14	14	6	18
Locus4.1	OR	diablob,nectin3b,rtnb2/ppme1,c2cd3,upc2,dnajb13,rsph1,mrpl48,rab6a,plekhb1	12	5	12	1	1	NA	NA
Locus4.2	OR	diabloa, nectin3a/p4ha3,ppme1,c2cd3,ucp2	NA	29	11	1	17	4	14
Locus4.3	OR	st14b,nfrkb,gng8/ppme1,sms,cnksr2b	NA	NA	13	NA	NA	NA	NA
Locus5.1	OR	chrna10,pgap2,rhog,stim1/slco2b1,waif2,slco2b1/ubl3,katnal1, uspl1	95	125	58	27	23	89	40
Locus5.2	OR	hmgb1b,tex26,wdr95,b3glcta,frya/CHRNA9, pgap2,stim1,SEL1L3,robo2	NA	102	47	8	10	14	31
Locus5.3	OR	slco2b1,serpinf1,SERPINF2,slc13a5,med31/CHRNA9,siah2,rbmx2,ap4m1	NA	NA	16	13	18	27	12
Locus5.4	OR	chrna10,stim1a,ptgfr/insra,use1,myo9b	NA	NA	NA	NA	6	NA	NA
Locus6.1	OR	pgm2l1,lipt2,pold3,chrdl2/arrb1,atg16l2	87	29	50	90	18	19	18
Locus6.2	OR	pmg2l1,rnf169,spcs2,abcg1,nadph/yap1,col1a2,trpc6,pgr,ARHGAP42	NA	159	NA	NA	NA	NA	NA
Locus7	OR	igkv,cpi1,wipf2b	NA	NA	65	NA	NA	NA	NA
Locus8	OR	zbtb32/NA	NA	NA	22	NA	NA	NA	NA
Locus9	OR	tmprss5, dixdc1a/zbtb16b,ncam1b,cadm1b	NA	NA	20	NA	14	NA	NA
Locus10	OR	nup98,rnasek,P2RY2/Aloxe3,Rap1GAP2,ncbp3,pcf11,alg8,guca1a	NA	NA	NA	6	5	8	7
Locus11	OR	agpat3,PDXK,chpf,asic4,gmppa/fzd7a,tpt1,SERP2,TSC22D1	NA	NA	NA	13	7	36	21
Locus12	OR	ube2f,RAMP1,map3k19/adarb1,agr3,traf3ip1,asb1	NA	NA	NA	1	7	NA	NA
Locus13	OR	mpp4,tmem237,ABI2,cnot11,lcp1/itgav,pepe,TGFBR2,lmln	NA	NA	NA	28	3	162	88
Locus14	OR	znf385b,cwc22,itprid2,neurod1,cerkl/SLC22A5,sestd1,dnajc15,plekhm3,fzd5,CCNYL1	NA	NA	NA	NA	NA	29	NA
Locus15	OR	lrch3,polr2d,gpa33a,plekhho2	NA	NA	NA	35	5	NA	NA
Locus16	OR	FER1L6,PRKAG1,ttll4/TAAR	NA	NA	NA	NA	3	4	8
Locus17	TAAR	trim25,lcoslg,dctn2,kif5a,mbd5,gli1,r3hdm2	133	NA	NA	NA	NA	NA	NA
Locus18	TAAR	NA	12	NA	NA	NA	NA	NA	NA
Locus19	TAAR	acan,vps52,rps18,ha1f,csnk2b/best3,ctse1,cct2	22	NA	NA	NA	NA	NA	NA
Locus20	TAAR	thms1,ptprk,slc32a1,lama1,mecr,arhgap18,l3mbtl3/lats1,utrn,epm2a,shprh,grm1	347	48	80	1	NA	NA	NA
Locus21.1	TAAR	med30,web,zg16,abrab,angpt1/rad21b,eif3hb,trps1,csmd3b	NA	14	NA	NA	NA	NA	NA
Locus21.2	TAAR	med30,ext1,web/rad21b,eif3hb,trps1	NA	14	NA	NA	NA	NA	NA
Locus22	TAAR	ian9, pcdh1a,avd,notch2,trpc7a/gramd1ba,clmp,smfn,kirrel3a,smtlb	NA	NA	49	NA	NA	NA	NA
Locus23	TAAR	tmprss3,pknox1.2,ndufv3,sestd1/gypc	NA	NA	NA	67	NA	NA	NA
Locus24	TAAR	tspear,ube2g2,mylk,ttn.1/enox,lacc1,tgfbr2l	NA	NA	NA	50	NA	21	14
Locus25	TAAR	adgrf6,tnfrsf21,cd2ap/mep1a.2,brox,thbd	NA	NA	NA	27	NA	NA
Locus26	TAAR	cd28,raph1a,colq,rif1/OR	NA	NA	NA	20	99	55	41
Locus27	TAAR	stoml2,vegf,znf654,cbs/chn1,tsc22d1,mtrf1	NA	NA	NA	2	NA	5	NA
Locus28	TAAR	ctc1,dlg4b,dlg1,mepce/znf1030,ugt2a4	NA	NA	NA	26	NA	NA	NA
Locus29	TAAR	eif4h,trpm2/snx4,sts,arsh	NA	NA	NA	24	NA	NA	NA
Locus30	TAAR	ftr67,itgav,ftr12/dnase2,esyt3,dnah7	NA	NA	NA	8	NA	NA	NA
Locus31	TAAR	ADGRF1,ADGRF5,dan4/ADGRF4,ADGRF5, ADGRF1	NA	NA	NA	NA	58	17	25
Locus32	TAAR	arl4cb,sh3bp4,pde1a/rubcnl,lrch1,esd	NA	NA	NA	NA	NA	22	13
Locus33	TAAR	dnase1l1,rpl10,flna,emd,mrpl49,haus7,las1l/TNFRSF14	NA	NA	NA	NA	NA	1	68
Locus34	TAAR	mocs1,kcnf1b,atp6v1c2,nol10/CNX3,IRGC,daam2	NA	NA	NA	NA	NA	NA	6
Locus35	TAAR	mob4,rftn2,plcl1,satb2/hspe1,hspd1,coq10b,sf3b1,ankrd44	NA	NA	NA	NA	NA	NA	77
Locus36	V1R	slc6a13,csf1,Ren,Plekha6,ppp1r15/Plxna2,Pfkfb2,Selp1,Pra1	42	21	2	2	4	1	2
Locus37	V2R	mmel1,dhx36,rap2b/plch1,gmps,OlfC,kcnab1a	148	102	58	17	1	74	90
Locus38	V2R	casr,nep,gpr149,dhx36-like,gramd1bb/clmpb,rbm7,barx2,kirrel3b	NA	NA	86	NA	NA	NA	NA
Locus39	V2R	mkrn1,elob,armc5/lrrc8ab,tmem178,mrps33,braf	NA	NA	NA	NA	109	NA	NA
Locus40	V2R	zbed4,alp3/sec14l1,mfap4,rbp2a,copb2	NA	NA	NA	NA	55	NA	NA
Locus41	V2R	tmem178,lemd3,tmbim4,b2m,irak3/tmem121,il17ra1a,rergla,arghgef39	NA	NA	NA	NA	12	NA	NA
Locus42	V2R	mylpfb,pgap3,erbb2,grid1a/slc4a1b,ngfrb,niban2b	NA	NA	NA	NA	7	NA	NA
Locus43	V2R	rxfp2a,b3glctb,alox5ap,uspl1/nectin3b,OR,ppme1,ucp3,dnajb13	NA	NA	NA	NA	7	NA	NA
Locus44	V2R	ythdf1,birc7,klf15/uckl1b,znf512,samd10b	NA	NA	NA	NA	6	NA	NA

## Sheet: Table S3
Species	Individual	Biological tissue	Reads (paired-end)	Reads after filtering (fastp)	SRA_Sample
Anguilla_anguilla	Aangu_A	Olfactory epithelium	35794212	35111403	SRR22273255
Anguilla_anguilla	Aangu_B	Olfactory epithelium	31207981	30609178	SRR22273254
Anabas_testudineus	Atestu_A	Olfactory epithelium	49206835	48931462	SRR22273243
Anabas_testudineus	Atestu_B	Olfactory epithelium	55634523	55336952	SRR22273235
Mastacembelus_armatus	Marma_A	Olfactory epithelium	36081088	35870137	SRR22273234
Mastacembelus_armatus	Marma_B	Olfactory epithelium	34492370	34266062	SRR22273233
Pygocentrus_nattereri	Pnatt_A	Olfactory epithelium	42663942	42354709	SRR22273232
Pygocentrus_nattereri	Pnatt_B	Olfactory epithelium	48067330	47575334	SRR22273231
Electrophorus_electricus	Eelec_A	Olfactory epithelium	37620192	37214582	SRR22273230
Electrophorus_electricus	Eelec_B	Olfactory epithelium	38687152	38369728	SRR22273229
Salmo_trutta	Strutt_A	Olfactory epithelium	50953202	50417553	SRR22273253
Salmo_trutta	Strutt_B	Olfactory epithelium	54209923	53636971	SRR22273252
Thalassophryne amazonica	Tamaz_A	Olfactory epithelium	37170117	36863307	SRR22273251
Thalassophryne amazonica	Tamaz_B	Olfactory epithelium	30837343	30573753	SRR22273250
Thymallus_thymallus	Tthym_A	Olfactory epithelium	54733578	54148968	SRR22273249
Thymallus_thymallus	Tthym_B	Olfactory epithelium	52297212	51744267	SRR22273248
Channallabes_apus	Capus_A	Olfactory epithelium	48271792	47882475	SRR22273247
Channallabes_apus	Capus_B	Olfactory epithelium	49567197	49118724	SRR22273246
Channallabes_apus	Capus_C	Olfactory epithelium	51688301	51269518	SRR22273245
Channallabes_apus	Capus_A	Nasal barbel	46338355	45975668	SRR22273244
Channallabes_apus	Capus_B	Nasal barbel	49736007	49351340	SRR22273242
Channallabes_apus	Capus_A	Maxillary barbel	46255486	45776845	SRR22273241
Channallabes_apus	Capus_B	Maxillary barbel	46628868	46285447	SRR22273240
Channallabes_apus	Capus_A	Mandibular outer barbel	43839877	43416808	SRR22273239
Channallabes_apus	Capus_B	Mandibular outer barbel	50635072	50122861	SRR22273238
Channallabes_apus	Capus_A	Mandibular inner barbel	42444248	42048025	SRR22273237
Channallabes_apus	Capus_B	Mandibular inner barbel	42500740	42098495	SRR22273236

## Sheet: Table S4
Species	Clade	Benthic	Benthopelagic	Reef-associated	Pelagic	Freshwater	Brackish	Marine	Diadromous	Nocturnal	Amphibious	Terrestrial_exploration
Erpetoichthys_calabaricus	POLYPTERIFORMES	1	0	0	0	1	1	0	0	1	1	1
Polypterus_senegalus	POLYPTERIFORMES	1	0	0	0	1	0	0	0	1	1	1
Acipenser_ruthenus	ACIPENSERIFORMES	1	0	0	0	1	1	0	0	1	0	0
Polyodon_spathula	ACIPENSERIFORMES	0	1	0	0	1	0	0	0	1	0	0
Amia_calva	AMIIFORMES	0	1	0	0	1	0	0	0	0	0	0
Lepisosteus_oculatus	LEPISOSTEIFORMES	0	1	0	0	1	1	0	0	1	0	0
Megalops_atlanticus	ELOPIFORMES	0	0	1	0	1	1	1	1	1	0	0
Megalops_cyprinoides	ELOPIFORMES	0	0	1	0	1	1	1	1	1	0	0
Albula_goreensis	ALBULIFORMES	0	0	1	0	0	0	1	0	0	0	0
Anguilla_anguilla	ANGUILLIFORMES	1	0	0	0	1	1	1	1	1	1	1
Anguilla_rostrata	ANGUILLIFORMES	1	0	0	0	1	1	1	1	1	1	1
Scleropages_formosus	OSTEOGLOSSIFORMES	0	1	0	0	1	0	0	0	1	0	0
Alosa_alosa	CLUPEIFORMES	0	0	0	1	1	1	1	1	0	0	0
Alosa_sapidissima	CLUPEIFORMES	0	0	0	1	1	1	1	1	0	0	0
Denticeps_clupeoides	CLUPEIFORMES	0	0	0	1	1	0	0	0	NA	0	0
Chanos_chanos	GONORYNCHIFORMES	0	0	1	0	1	1	1	1	0	0	0
Triplophysa_dalaica	CYPRINIFORMES	0	1	0	0	1	0	0	0	NA	0	0
Triplophysa_tibetana	CYPRINIFORMES	0	1	0	0	1	0	0	0	NA	0	0
Beaufortia_kweichowensis	CYPRINIFORMES	1	0	0	0	1	0	0	0	NA	0	0
Myxocyprinus_asiaticus	CYPRINIFORMES	0	1	0	0	1	0	0	0	0	0	0
Danio_kyathit	CYPRINIFORMES	0	1	0	0	1	0	0	0	NA	0	0
Danio_rerio	CYPRINIFORMES	0	1	0	0	1	0	0	0	0	0	0
Danio_aesculapii	CYPRINIFORMES	0	1	0	0	1	0	0	0	NA	0	0
Danionella_dracula	CYPRINIFORMES	0	1	0	0	1	0	0	0	NA	0	0
Ctenopharyngodon_idella	CYPRINIFORMES	0	1	0	0	1	1	0	0	0	0	0
Megalobrama_amblycephala	CYPRINIFORMES	0	1	0	0	1	0	0	0	0	0	0
Abramis_brama	CYPRINIFORMES	0	1	0	0	1	1	0	0	1	0	0
Vimba_vimba	CYPRINIFORMES	0	1	0	0	1	1	0	1	1	0	0
Rutilus_rutilus	CYPRINIFORMES	0	1	0	0	1	1	0	0	0	0	0
Squalius_cephalus	CYPRINIFORMES	0	1	0	0	1	1	0	0	1	0	0
Leuciscus_idus	CYPRINIFORMES	0	1	0	0	1	1	0	0	0	0	0
Pimephales_promelas	CYPRINIFORMES	0	1	0	0	1	0	0	0	NA	0	0
Gobiocypris_rarus	CYPRINIFORMES	0	1	0	0	1	0	0	0	NA	0	0
Paracanthobrama_guichenoti	CYPRINIFORMES	0	1	0	0	1	0	0	0	NA	0	0
Gobio_gobio	CYPRINIFORMES	0	1	0	0	1	0	0	0	0	0	0
Carassius_auratus	CYPRINIFORMES	0	1	0	0	1	1	0	0	0	0	0
Carassius_gibelio	CYPRINIFORMES	0	1	0	0	1	1	0	0	NA	0	0
Cyprinus_carpio	CYPRINIFORMES	0	1	0	0	1	1	0	0	1	0	0
Onychostoma_macrolepis	CYPRINIFORMES	0	1	0	0	1	0	0	0	NA	0	0
Puntigrus_tetrazona	CYPRINIFORMES	0	1	0	0	1	0	0	0	NA	0	0
Labeo_rohita	CYPRINIFORMES	0	1	0	0	1	1	0	0	0	0	0
Ictalurus_furcatus	SILURIFORMES	1	0	0	0	1	1	0	0	1	0	0
Ictalurus_punctatus	SILURIFORMES	1	0	0	0	1	1	0	0	1	0	0
Ameiurus_melas	SILURIFORMES	1	0	0	0	1	1	0	0	1	0	0
Pangasianodon_gigas	SILURIFORMES	0	1	0	0	1	0	0	0	0	0	0
Pangasianodon_hypophthalmus	SILURIFORMES	0	1	0	0	1	0	0	0	1	0	0
Pangasius_djambal	SILURIFORMES	0	1	0	0	1	0	0	0	1	0	0
Hemibagrus_wyckioides	SILURIFORMES	1	0	0	0	1	0	0	0	1	0	0
Tachysurus_fulvidraco	SILURIFORMES	1	0	0	0	1	0	0	0	1	0	0
Silurus_meridionalis	SILURIFORMES	1	0	0	0	1	0	0	0	1	0	0
Colossoma_macropomum	CHARACIFORMES	0	1	0	0	1	0	0	0	1	0	0
Pygocentrus_nattereri	CHARACIFORMES	0	1	0	0	1	0	0	0	1	0	0
Megaleporinus_macrocephalus	CHARACIFORMES	0	1	0	0	1	0	0	0	NA	0	0
Astyanax_mexicanus	CHARACIFORMES	0	1	0	0	1	0	0	0	0	0	0
Brachyhypopomus_occidentalis	GYMNOTIFORMES	0	1	0	0	1	0	0	0	1	0	0
Electrophorus_electricus	GYMNOTIFORMES	1	0	0	0	1	1	0	0	1	0	0
Esox_lucius	ESOCIFORMES	0	0	0	1	1	1	0	0	1	0	0
Thymallus_thymallus	SALMONIFORMES	0	1	0	0	1	1	0	0	0	0	0
Coregonus_clupeaformis	SALMONIFORMES	0	0	0	1	1	1	0	1	0	0	0
Coregonus_sp	SALMONIFORMES	0	1	0	0	1	0	0	0	0	0	0
Oncorhynchus_kisutch	SALMONIFORMES	0	0	0	1	1	1	1	1	0	0	0
Oncorhynchus_tshawytscha	SALMONIFORMES	0	0	0	1	1	1	1	1	0	0	0
Oncorhynchus_gorbuscha	SALMONIFORMES	0	0	0	1	1	1	1	1	0	0	0
Oncorhynchus_mykiss	SALMONIFORMES	0	0	0	1	1	1	1	1	0	0	0
Salvelinus_namaycush	SALMONIFORMES	0	0	0	1	1	0	0	0	0	0	0
Salmo_salar	SALMONIFORMES	0	0	0	1	1	1	1	1	0	0	0
Salmo_trutta	SALMONIFORMES	0	0	0	1	1	1	1	1	0	0	0
Gadus_morhua	GADIFORMES	0	1	0	0	0	1	1	0	1	0	0
Lampris_incognitus	LAMPRIDIFORMES	0	0	0	1	0	0	1	0	NA	0	0
Myripristis_murdjan	HOLOCENTRIFORMES	0	0	1	0	0	0	1	0	1	0	0
Thalassophryne_amazonica	BATRACHOIDIFORMES	1	0	0	0	1	0	0	0	1	0	0
Mugilogobius_chulae	GOBIIFORMES	1	0	0	0	1	1	1	1	NA	0	0
Rhinogobius_similis	GOBIIFORMES	1	0	0	0	1	0	0	0	0	0	0
Periophthalmus_magnuspinnatus	GOBIIFORMES	1	0	0	0	0	1	0	0	0	1	0
Periophthalmus_modestus	GOBIIFORMES	1	0	0	0	0	1	1	0	0	1	0
Proterorhinus_semilunaris	GOBIIFORMES	1	0	0	0	1	1	0	0	1	0	0
Bostrychus_sinensis	GOBIIFORMES	1	0	0	0	1	1	1	1	1	1	0
Sphaeramia_orbicularis	KURTIFORMES	0	0	1	0	0	1	1	0	1	0	0
Hippocampus_abdominalis	SYNGNATHIFORMES	0	1	0	0	0	1	1	0	1	0	0
Syngnathus_acus	SYNGNATHIFORMES	1	0	0	0	0	1	1	0	0	0	0
Phyllopteryx_taeniolatus	SYNGNATHIFORMES	0	0	1	0	0	0	1	0	0	0	0
Syngnathoides_biaculeatus	SYNGNATHIFORMES	0	0	1	0	0	1	1	0	0	0	0
Callionymus_lyra	SYNGNATHIFORMES	1	0	0	0	0	0	1	0	1	0	0
Synchiropus_splendidus	SYNGNATHIFORMES	0	0	1	0	0	1	1	0	0	0	0
Thunnus_albacares	SCOMBRIFORMES	0	0	0	1	0	1	1	0	0	0	0
Thunnus_maccoyii	SCOMBRIFORMES	0	0	0	1	0	0	1	0	0	0	0
Thunnus_orientalis	SCOMBRIFORMES	0	0	0	1	0	1	1	0	0	0	0
Scomber_japonicus	SCOMBRIFORMES	0	0	0	1	0	0	1	0	1	0	0
Xiphophorus_couchianus	CYPRINODONTIFORMES	0	1	0	0	1	0	0	0	0	0	0
Xiphophorus_maculatus	CYPRINODONTIFORMES	0	1	0	0	1	0	0	0	0	0	0
Xiphophorus_hellerii	CYPRINODONTIFORMES	0	1	0	0	1	1	0	0	0	0	0
Gambusia_affinis	CYPRINODONTIFORMES	0	1	0	0	1	1	0	0	0	1	0
Poeciliopsis_retropinna	CYPRINODONTIFORMES	0	1	0	0	1	0	0	0	NA	0	0
Poecilia_formosa	CYPRINODONTIFORMES	0	1	0	0	1	1	0	0	0	0	0
Poecilia_reticulata	CYPRINODONTIFORMES	0	1	0	0	1	1	0	0	0	0	0
Anableps_anableps	CYPRINODONTIFORMES	0	0	0	1	1	1	0	0	0	1	0
Girardinichthys_multiradiatus	CYPRINODONTIFORMES	0	1	0	0	1	0	0	0	NA	0	0
Fundulus_heteroclitus	CYPRINODONTIFORMES	0	1	0	0	1	1	1	0	0	1	0
Kryptolebias_hermaphroditus	CYPRINODONTIFORMES	0	1	0	0	1	0	0	0	0	0	0
Kryptolebias_marmoratus	CYPRINODONTIFORMES	0	1	0	0	1	1	0	0	0	1	0
Nematolebias_whitei	CYPRINODONTIFORMES	0	1	0	0	1	0	0	0	NA	0	0
Oryzias_javanicus	BELONIFORMES	0	1	0	0	1	1	0	0	0	0	0
Oryzias_melastigma	BELONIFORMES	0	1	0	0	1	1	0	0	0	0	0
Oryzias_celebensis	BELONIFORMES	0	1	0	0	1	0	0	0	0	0	0
Oryzias_latipes	BELONIFORMES	0	1	0	0	1	1	0	1	0	0	0
Xenentodon_cancila	BELONIFORMES	0	0	0	1	1	1	0	1	NA	0	0
Melanotaenia_boesemani	ATHERINIFORMES	0	1	0	0	1	0	0	0	0	0	0
Telmatherina_bonti	ATHERINIFORMES	0	0	0	1	1	0	0	0	1	0	0
Neostethus_bicornis	ATHERINIFORMES	0	1	0	0	1	1	0	0	0	0	0
Pholidichthys_leucotaenia	CICHLIFORMES	0	0	1	0	0	0	1	0	0	0	0
Amphilophus_citrinellus	CICHLIFORMES	0	1	0	0	1	0	0	0	0	0	0
Archocentrus_centrarchus	CICHLIFORMES	0	1	0	0	1	0	0	0	0	0	0
Astatotilapia_calliptera	CICHLIFORMES	0	1	0	0	1	0	0	0	0	0	0
Maylandia_zebra	CICHLIFORMES	0	1	0	0	1	0	0	0	0	0	0
Simochromis_diagramma	CICHLIFORMES	0	1	0	0	1	0	0	0	0	0	0
Oreochromis_aureus	CICHLIFORMES	0	1	0	0	1	1	0	0	0	0	0
Oreochromis_niloticus	CICHLIFORMES	0	1	0	0	1	1	0	0	0	0	0
Parambassis_ranga	(AMBASSIDAE)	0	1	0	0	1	1	0	0	NA	0	0
Gouania_willdenowi	BLENNIIFORMES	1	0	0	0	0	0	1	0	NA	0	0
Salarias_fasciatus	BLENNIIFORMES	0	0	1	0	0	1	1	0	0	0	0
Embiotoca_jacksoni	(EMBIOTOCIDAE)	1	0	0	0	0	0	1	0	0	0	0
Mugil_cephalus	MUGILIFORMES	0	1	0	0	1	1	1	1	1	0	0
Acanthochromis_polyacanthus	POMACENTRIDAE	0	0	1	0	0	0	1	0	0	0	0
Amphiprion_ocellaris	POMACENTRIDAE	0	0	1	0	0	0	1	0	0	0	0
Amphiprion_percula	POMACENTRIDAE	0	0	1	0	0	0	1	0	0	0	0
Cynoglossus_semilaevis	PLEURONECTIFORMES	1	0	0	0	0	1	1	0	1	0	0
Solea_senegalensis	PLEURONECTIFORMES	1	0	0	0	0	1	1	0	1	0	0
Hippoglossus_hippoglossus	PLEURONECTIFORMES	1	0	0	0	0	0	1	0	1	0	0
Hippoglossus_stenolepis	PLEURONECTIFORMES	1	0	0	0	0	0	1	0	1	0	0
Reinhardtius_hippoglossoides	PLEURONECTIFORMES	0	1	0	0	0	0	1	0	0	0	0
Platichthys_stellatus	PLEURONECTIFORMES	1	0	0	0	1	1	1	1	0	0	0
Paralichthys_olivaceus	PLEURONECTIFORMES	1	0	0	0	0	1	1	0	1	0	0
Scophthalmus_maximus	PLEURONECTIFORMES	1	0	0	0	0	1	1	0	1	0	0
Polydactylus_sextarius	POLYNEMIDAE	1	0	0	0	0	1	1	1	1	0	0
Caranx_ignobilis	CARANGIFORMES	0	0	0	1	0	1	1	0	0	0	0
Trachurus_trachurus	CARANGIFORMES	0	0	0	1	0	0	1	0	0	0	0
Seriola_aureovittata	CARANGIFORMES	0	1	0	0	0	1	1	0	1	0	0
Seriola_rivoliana	CARANGIFORMES	0	0	1	0	0	0	1	0	0	0	0
Echeneis_naucrates	CARANGIFORMES	0	0	1	0	0	1	1	0	1	0	0
Trachinotus_ovatus	CARANGIFORMES	0	0	0	1	0	1	1	0	0	0	0
Toxotes_chatareus	(TOXOTIDAE)	0	0	0	1	1	1	0	1	0	0	0
Toxotes_jaculatrix	(TOXOTIDAE)	0	0	1	0	1	1	0	1	0	0	0
Istiophorus_platypterus	ISTIOPHORIFORMES	0	0	0	1	0	0	1	0	0	0	0
Xiphias_gladius	ISTIOPHORIFORMES	0	0	0	1	0	0	1	0	0	0	0
Channa_argus	ANABANTIFORMES	0	1	0	0	1	0	0	0	1	1	1
Channa_maculata	ANABANTIFORMES	0	1	0	0	1	0	0	0	1	1	1
Anabas_testudineus	ANABANTIFORMES	1	0	0	0	1	1	0	0	1	1	1
Betta_splendens	ANABANTIFORMES	0	1	0	0	1	0	0	0	0	0	0
Mastacembelus_armatus	SYNBRANCHIFORMES	1	0	0	0	1	1	0	0	1	1	0
Takifugu_bimaculatus	TETRAODONTIFORMES	0	1	0	0	0	0	1	0	NA	0	0
Takifugu_flavidus	TETRAODONTIFORMES	0	1	0	0	0	0	1	0	NA	0	0
Takifugu_rubripes	TETRAODONTIFORMES	0	1	0	0	0	1	1	0	NA	0	0
Thamnaconus_septentrionalis	TETRAODONTIFORMES	0	1	0	0	0	0	1	0	0	0	0
Mola_mola	TETRAODONTIFORMES	0	0	0	1	0	0	1	0	0	0	0
Antennarius_maculatus	LOPHIIFORMES	0	0	1	0	0	0	1	0	1	0	0
Scatophagus_argus	(SCATOPHAGIDAE)	0	0	1	0	1	1	1	1	NA	0	0
Acanthopagrus_latus	SPARIFORMES	0	1	0	0	0	1	1	0	1	0	0
Sparus_aurata	SPARIFORMES	0	1	0	0	0	1	1	0	0	0	0
Chelmon_rostratus	CHAETODONTIFORMES	0	0	1	0	0	1	1	0	0	0	0
Collichthys_lucidus	(SCIAENIDAE)	0	1	0	0	0	1	1	0	1	0	0
Larimichthys_crocea	(SCIAENIDAE)	0	1	0	0	0	1	1	0	0	0	0
Nibea_albiflora	(SCIAENIDAE)	0	1	0	0	0	0	1	0	1	0	0
Nibea_coibor	(SCIAENIDAE)	1	0	0	0	0	1	1	0	0	0	0
Dicentrarchus_labrax	(MORONIDAE)	0	1	0	0	1	1	1	0	0	0	0
Morone_saxatilis	(MORONIDAE)	0	1	0	0	1	1	1	1	0	0	0
Siniperca_chuatsi	CENTRARCHIFORMES	0	1	0	0	1	0	0	0	1	0	0
Siniperca_knerii	CENTRARCHIFORMES	0	1	0	0	1	1	0	0	NA	0	0
Siniperca_scherzeri	CENTRARCHIFORMES	0	1	0	0	1	1	0	0	1	0	0
Coreoperca_whiteheadi	CENTRARCHIFORMES	0	1	0	0	1	1	0	0	NA	0	0
Micropterus_salmoides	CENTRARCHIFORMES	0	1	0	0	1	0	0	0	0	0	0
Scortum_barcoo	CENTRARCHIFORMES	0	1	0	0	1	0	0	0	NA	0	0
Cheilinus_undulatus	LABRIFORMES	0	0	1	0	0	0	1	0	0	0	0
Tautogolabrus_adspersus	LABRIFORMES	0	0	1	0	0	0	1	0	0	0	0
Notolabrus_celidotus	LABRIFORMES	0	0	1	0	0	1	1	0	NA	0	0
Semicossyphus_pulcher	LABRIFORMES	0	0	1	0	0	0	1	0	0	0	0
Apeltes_quadracus	PERCIFORMES	0	1	0	0	1	1	1	1	0	0	0
Pungitius_pungitius	PERCIFORMES	0	1	0	0	1	1	1	1	0	0	0
Gasterosteus_aculeatus	PERCIFORMES	0	1	0	0	1	1	1	1	1	0	0
Cebidichthys_violaceus	PERCIFORMES	1	0	0	0	0	0	1	0	0	1	0
Pholis_gunnellus	PERCIFORMES	1	0	0	0	0	1	1	0	1	1	0
Clinocottus_analis	PERCIFORMES	1	0	0	0	0	0	1	0	1	1	0
Taurulus_bubalis	PERCIFORMES	1	0	0	0	0	1	1	0	0	1	0
Cyclopterus_lumpus	PERCIFORMES	0	1	0	0	0	0	1	0	0	0	0
Sebastes_miniatus	PERCIFORMES	0	0	1	0	0	0	1	0	NA	0	0
Sebastes_umbrosus	PERCIFORMES	1	0	0	0	0	0	1	0	NA	0	0
Sebastes_aleutianus	PERCIFORMES	1	0	0	0	0	0	1	0	NA	0	0
Sebastes_schlegelii	PERCIFORMES	1	0	0	0	0	0	1	0	0	0	0
Cottoperca_gobio	PERCIFORMES	1	0	0	0	0	0	1	0	NA	0	0
Dissostichus_mawsoni	PERCIFORMES	0	0	0	1	0	0	1	0	NA	0	0
Perca_flavescens	PERCIFORMES	0	1	0	0	1	1	0	0	0	0	0
Perca_fluviatilis	PERCIFORMES	0	1	0	0	1	1	0	1	0	0	0
Sander_lucioperca	PERCIFORMES	0	0	0	1	1	1	0	0	0	0	0
Etheostoma_cragini	PERCIFORMES	0	1	0	0	1	0	0	0	NA	0	0
Hypoplectrus_puella	PERCIFORMES	0	0	1	0	0	0	1	0	0	0	0
Plectropomus_leopardus	PERCIFORMES	0	0	1	0	0	0	1	0	0	0	0
Cephalopholis_sonnerati	PERCIFORMES	0	0	1	0	0	0	1	0	NA	0	0
Epinephelus_moara	PERCIFORMES	0	0	1	0	0	0	1	0	0	0	0
Cromileptes_altivelis	PERCIFORMES	0	0	1	0	0	0	1	0	0	0	0
Epinephelus_fuscoguttatus	PERCIFORMES	0	0	1	0	0	0	1	0	0	0	0
Epinephelus_lanceolatus	PERCIFORMES	0	0	1	0	0	1	1	0	0	0	0
Epinephelus_tukula	PERCIFORMES	0	0	1	0	0	0	1	0	1	0	0

## Sheet: Table S5
Species	Lineage	Activity	Nocturnal_value	Confidence_level	Reference								Confidence_level	Explanation
Abramis_brama	CYPRINIFORMES	nocturnal	1	4	https://doi.org/10.1023/A:1021364504129	https://doi.org/10.1134/S0032945211050031	https://doi.org/10.1111/j.1469-7998.1929.tb07746.x						0	no reference found
Acanthochromis_polyacanthus	POMACENTRIDAE	diurnal	0	1	https://doi.org/10.1038/nclimate3087								1	is for a mention of diel preference, without data/measurements
Acanthopagrus_latus	SPARIFORMES	nocturnal	1	2	https://doi.org/10.1016/j.fishres.2020.105575								2	is based on catchability day/night
Acipenser_ruthenus	ACIPENSERIFORMES	nocturnal	1	1	https://doi.org/10.1111/j.1469-7998.1929.tb07746.x								3	is based on feeding (gut fullness or observations) or metabolism (Oxygen consumption, metabolic rate)
Albula_goreensis	ALBULIFORMES	NA	NA	0	NA								4	field/wild tracking data
Alosa_alosa	CLUPEIFORMES	diurnal	0	2	https://doi.org/10.1002/eco.2292	https://doi.org/10.1016/j.icesjms.2004.07.023							5	laboratory tracking data
Alosa_sapidissima	CLUPEIFORMES	diurnal	0	5	https://doi.org/10.1111/j.1095-8649.1978.tb04208.x	https://spo.nmfs.noaa.gov/content/oceanic-migration-american-shad-alosa-sapidissima-along-atlantic-coast	https://doi.org/10.1111/j.1439-0426.1996.tb00052.x
Ameiurus_melas	SILURIFORMES	nocturnal	1	3	https://doi.org/10.1111/jfb.14482	https://doi.org/10.1111/jfb.14482							Activity	Nocturnal_value
Amia_calva	AMIIFORMES	arrhythmic	0	5	https://doi.org/10.1016/0300-9629(78)90044-0	https://doi.org/10.1111/j.1469-7998.1929.tb07746.x	https://doi.org/10.1002/jez.1402610112	https://doi.org/10.1038/s41588-021-00914-y					diurnal	0
Amphilophus_citrinellus	CICHLIFORMES	diurnal	0	1	https://www.fishi-pedia.com/fishes/amphilophus-citrinellus								arrhythmic	0
Amphiprion_ocellaris	POMACENTRIDAE	diurnal	0	5	https://doi.org/10.1111%2Fjfb.13910								crepuscular	0
Amphiprion_percula	POMACENTRIDAE	diurnal	0	2	https://doi.org/10.1186/1471-2148-11-338	https://doi.org/10.1111/jeb.13299							crepuscular/diurnal	0
Anabas_testudineus	ANABANTIFORMES	crepuscular/nocturnal	1	2	https://doi.org/10.11369/jji1950.37.56								nocturnal	1
Anableps_anableps	CYPRINODONTIFORMES	diurnal	0	3	https://doi.org/10.1111/j.1095-8649.2007.01313.x								crepuscular/nocturnal	1
Anguilla_anguilla	ANGUILLIFORMES	nocturnal	1	5	https://doi.org/10.1007/BF00002025
Anguilla_rostrata	ANGUILLIFORMES	nocturnal	1	4	https://doi.org/10.1016/j.fooweb.2017.10.003	https://doi.org/10.1111/j.1095-8649.2010.02561.x
Antennarius_maculatus	LOPHIIFORMES	nocturnal	1	1	https://sta.uwi.edu/fst/lifesciences/sites/default/files/lifesciences/images/Antennarius%20striatus%20-%20Hairy%20Frogfish.pdf
Apeltes_quadracus	PERCIFORMES	arrhythmic	0	2	https://doi.org/10.1016/S1385-1101(99)00006-4
Archocentrus_centrarchus	CICHLIFORMES	diurnal	0	1	https://www.fishi-pedia.com/fishes/archocentrus-centrarchus
Astatotilapia_calliptera	CICHLIFORMES	diurnal	0	1	https://www.fishi-pedia.com/pez/astatotilapia-calliptera
Astyanax_mexicanus	CHARACIFORMES	diurnal	0	4	https://doi.org/10.3791/59198	https://doi.org/10.1038/ncomms3769	https://doi.org/10.1016/j.cbpc.2017.08.002
Beaufortia_kweichowensis	CYPRINIFORMES	NA	NA	0	NA
Betta_splendens	ANABANTIFORMES	diurnal	0	1	http://bettafishaquarium.com/are-betta-fish-nocturnal/#:~:text=Betta%20fish%20are%20not%20nocturnal,their%20sleeping%20habits%20are%20discussed.
Bostrychus_sinensis	GOBIIFORMES	nocturnal	1	1	https://www.fishbase.de/FieldGuide/FieldGuideSummary.php?genusname=Bostrychus&speciesname=expatria&c_code=608&print=1
Brachyhypopomus_occidentalis	GYMNOTIFORMES	nocturnal	1	1	https://doi.org/10.1093/gbe/evab223
Callionymus_lyra	SYNGNATHIFORMES	nocturnal	1	1	https://www.sciencedirect.com/science/article/pii/S0272771421004303?casa_token=Xwz_QvSh5CoAAAAA:Yp3STAKrmMW4OWYN5S7Jn1Q1U4nVYv_LK4xBc_PJ4ZQluAQpZBF4rwm4xjsZgXFd7Z1iczcbUA	http://www.wildsingapore.com/wildfacts/vertebrates/fish/callionymidae/erythraeus.htm
Caranx_ignobilis	CARANGIFORMES	crepuscular/diurnal	0	2	http://hdl.handle.net/1834/33347	https://doi.org/10.1371/journal.pone.0038871	https://doi.org/10.4314/wiojms.v6i2.48239	https://spo.nmfs.noaa.gov/content/feeding-relationships-teleostean-fishes-coral-reefs-kona-hawaii	https://www.jstor.org/stable/1942181
Carassius_auratus	CYPRINIFORMES	diurnal	0	5	https://doi.org/10.1016/j.cbpa.2012.05.197	https://doi.org/10.1016/s0031-9384(96)80046-1	https://doi.org/10.1016/j.etap.2020.103378	https://doi.org/10.1002/cne.20610
Carassius_gibelio	CYPRINIFORMES	NA	NA	0	NA
Cebidichthys_violaceus	PERCIFORMES	arrhythmic	0	4	https://doi.org/10.1016/0022-0981(86)90074-2	https://doi.org/10.1007/978-1-4899-3737-7 5
Cephalopholis_sonnerati	PERCIFORMES	NA	NA	0	NA
Channa_argus	ANABANTIFORMES	nocturnal	1	2	https://pubs.usgs.gov/circ/2004/1251/report.pdf
Channa_maculata	ANABANTIFORMES	nocturnal	1	1	http://doi.org/10.4038/jas.v15i3.9032
Chanos_chanos	GONORYNCHIFORMES	diurnal	0	2	https://doi.org/10.1371/journal.pone.0038871	https://repository.seafdec.org.ph/bitstream/handle/10862/650/bagarinao1991-biology-of-milkfish.pdf;jsessionid=C9B0D450F0BCD1DCCE4F9889252B3A98?sequence=1	https://www.researchgate.net/profile/Geronimo-Rosario/publication/351122118 Diel Patterns of Species in Balagan River Binmaley Pangasinan/links/608900c88ea909241e2c77ab/Diel-Patterns-of-Species-in-Balagan-River-Binmaley-Pangasinan.pdf
Cheilinus_undulatus	LABRIFORMES	diurnal	0	4	https://doi.org/https://doi.org/10.4314/wiojms.v6i2.48239	https://spo.nmfs.noaa.gov/content/feeding-relationships-teleostean-fishes-coral-reefs-kona-hawaii	https://www.jstor.org/stable/1942181	https://doi.org/10.1002/ece3.4501	https://doi.org/10.1371/journal.pone.0038871
Chelmon_rostratus	CHAETODONTIFORMES	diurnal	0	2	https://doi.org/10.1093/gigascience/giaa080	https://doi.org/10.1007/s00338-008-0366-7	https://doi.org/10.1186/1471-2148-11-338	https://doi.org/10.1111/jeb.13299	https://dwazoo.com/animal/copperband-butterflyfish/
Clinocottus_analis	PERCIFORMES	nocturnal	1	2	https://doi.org/10.1643/0045-8511(2001)001[0835:DCIHUB]2.0.CO;2
Collichthys_lucidus	(SCIAENIDAE)	crepuscular/nocturnal	1	2	https://doi.org/10.1016/j.fishres.2020.105561
Colossoma_macropomum	CHARACIFORMES	nocturnal	1	5	https://doi.org/10.1080/07420528.2018.1509078	https://doi.org/10.1007/s10499-021-00801-7	https://doi.org/10.1016/j.aquaculture.2018.08.054
Coregonus_clupeaformis	SALMONIFORMES	diurnal	0	5	https://doi.org/10.1007/bf00379959
Coregonus_sp(balchen)	SALMONIFORMES	diurnal	0	1	https://doi.org/10.1007/bf00379959
Coreoperca_whiteheadi	CENTRARCHIFORMES	NA	NA	0	NA
Cottoperca_gobio	PERCIFORMES	NA	NA	0	NA
Cromileptes_altivelis	PERCIFORMES	diurnal	0	2	https://doi.org/10.1186/1471-2148-11-338	https://doi.org/10.1111/jeb.13299
Ctenopharyngodon_idella	CYPRINIFORMES	crepuscular/diurnal	0	4	https://doi.org/10.1007/BF00043520
Cyclopterus_lumpus	PERCIFORMES	diurnal	0	5	https://doi.org/10.1007/BF00002025
Cynoglossus_semilaevis	PLEURONECTIFORMES	nocturnal	1	2	https://doi.org/10.1111/j.1365-2109.2006.01466.x	https://en.cnki.com.cn/Article en/CJFDTotal-CHAN200404002.htm	https://doi.org/10.1007/s00343-016-5227-6	https://doi.org/10.1016/0077-7579(71)90008-1
Cyprinus_carpio	CYPRINIFORMES	nocturnal	1	1	https://doi.org/10.1002/rra.2553	https://doi.org/10.1007/s10641-010-9643-8	https://pubmed.ncbi.nlm.nih.gov/31298479/	https://pubmed.ncbi.nlm.nih.gov/20735552/	https://pubmed.ncbi.nlm.nih.gov/3956997/	https://doi.org/10.1111/j.1469-7998.1929.tb07746.x	10.1016/0016-6480(86)90234-0
Danio_aesculapii	CYPRINIFORMES	NA	NA	0	NA
Danio_kyathit	CYPRINIFORMES	NA	NA	0	NA
Danio_rerio	CYPRINIFORMES	diurnal	0	5	https://doi.org/10.1111/brv.12678	https://doi.org/10.1515/rns.2011.005
Danionella_dracula	CYPRINIFORMES	NA	NA	0	NA
Denticeps_clupeoides	CLUPEIFORMES	NA	NA	0	NA
Dicentrarchus_labrax	(MORONIDAE)	diurnal	0	5	https://doi.org/10.1016/j.ygcen.2014.08.002	https://doi.org/10.3109/07420529808993197	https://doi.org/10.1016/j.aquaculture.2012.03.028	https://doi.org/10.1016/j.envpol.2018.04.018	https://doi.org/10.1016/j.cbpa.2012.07.004	https://doi.org/10.1023/A:1025371804611
Dissostichus_mawsoni	PERCIFORMES	NA	NA	0	NA
Echeneis_naucrates	CARANGIFORMES	nocturnal	1	2	https://doi.org/https://doi.org/10.4314/wiojms.v6i2.48239	https://spo.nmfs.noaa.gov/content/feeding-relationships-teleostean-fishes-coral-reefs-kona-hawaii	https://www.jstor.org/stable/1942181
Electrophorus_electricus	GYMNOTIFORMES	nocturnal	1	2	https://doi.org/10.1007/s11160-015-9407-9	https://doi.org/10.1007/978-3-319-53214-1 6	https://doi.org/10.1016/j.cub.2011.03.045	https://doi.org/10.1111/j.1469-7998.1929.tb07746.x
Embiotoca_jacksoni	(EMBIOTOCIDAE)	diurnal	0	3	https://spo.nmfs.noaa.gov/content/crepuscular-and-nocturnal-activities-californian-nearshore-fishes-consideration-their	https://www.semanticscholar.org/paper/DAY-VERSUS-NIGHT-ACTIVITY-OF-REEF-FISHES-IN-A-KELP-Ebeling-Bray/8f3cb0962f9960df007a8ff868ff1e3658c27b02
Epinephelus_fuscoguttatus	PERCIFORMES	crepuscular	0	1	https://www.fishbase.se/summary/Epinephelus-fuscoguttatus.html
Epinephelus_lanceolatus	PERCIFORMES	crepuscular/diurnal	0	4	https://doi.org/10.1051/alr/2015006	https://www.koreascience.or.kr/article/JAKO201404164659203.page
Epinephelus_moara	PERCIFORMES	diurnal	0	3	https://doi.org/10.2331/suisan.74.1009
Epinephelus_tukula	PERCIFORMES	nocturnal	1	2	https://doi.org/https://doi.org/10.4314/wiojms.v6i2.48239	https://spo.nmfs.noaa.gov/content/feeding-relationships-teleostean-fishes-coral-reefs-kona-hawaii	https://www.jstor.org/stable/1942181
Erpetoichthys_calabaricus	POLYPTERIFORMES	nocturnal	1	2	https://doi.org/10.4314/tzool.v7i1.52083
Esox_lucius	ESOCIFORMES	crepuscular/nocturnal	1	5	https://doi.org/10.1007/BF00002025
Etheostoma_cragini	PERCIFORMES	NA	NA	0	NA
Fundulus_heteroclitus	CYPRINODONTIFORMES	diurnal	0	5	https://doi.org/10.2307/1540759	https://doi.org/10.1007/BF00386666	https://doi.org/10.1002/jez.a.10241
Gadus_morhua	GADIFORMES	crepuscular/nocturnal	1	4	https://doi.org/10.1006/anbe.1998.0772	https://doi.org/10.1111/jfb.12454
Gambusia_affinis	CYPRINODONTIFORMES	diurnal	0	3	https://doi.org/10.1002/jmor.10598
Gasterosteus_aculeatus	PERCIFORMES	crepuscular/nocturnal	1	5	https://doi.org/10.1242/jeb.242970	https://doi.org/10.1007/BF00002025	https://doi.org/10.1111/j.1439-0485.1986.tb00159.x	https://doi.org/10.1007/BF00001804	https://doi.org/10.1007/s12237-007-9018-3	https://doi.org/10.1111/j.1095-8649.1997.tb01639.x
Girardinichthys_multiradiatus	CYPRINODONTIFORMES	NA	NA	0	NA
Gobio_gobio	CYPRINIFORMES	diurnal	0	1	https://doi.org/10.1002/jmor.20219	https://doi.org/10.1111/jfb.12929
Gobiocypris_rarus	CYPRINIFORMES	NA	NA	0	NA
Gouania_willdenowi	BLENNIIFORMES	NA	NA	0	NA
Hemibagrus_wyckioides	SILURIFORMES	nocturnal	1	4	https://doi.org/10.3390/w13050641
Hippocampus_abdominalis	SYNGNATHIFORMES	nocturnal	1	1	https://www.torontozoo.com/animals/Pot-bellied%20seahorse	https://www.aquarium-larochelle.com/en/species-encyclopedia/big-belly-seahorse/	http://www.environment.gov.au/cgi-bin/sprat/public/publicspecies.pl?taxon id=66233
Hippoglossus_hippoglossus	PLEURONECTIFORMES	nocturnal	1	1	https://doi.org/10.1017/S0031182000045704[Opens in a new window]	https://doi.org/10.1046/j.1365-2109.2000.00447.x
Hippoglossus_stenolepis	PLEURONECTIFORMES	crepuscular	1	4	https://doi.org/10.1016/j.seares.2015.06.003	http://hdl.handle.net/1834/25473
Hypoplectrus_puella	PERCIFORMES	diurnal	0	2	https://doi.org/10.1186/1471-2148-11-338	https://doi.org/10.1111/jeb.13299	https://openprairie.sdstate.edu/etd/123/
Ictalurus_furcatus	SILURIFORMES	nocturnal	1	2	http://www.scielo.org.mx/scielo.php?script=sci arttext&pid=S0188-88972010000100003	http://dx.doi.org/10.13140/2.1.4992.8645	https://www.cabi.org/isc/datasheet/79120
Ictalurus_punctatus	SILURIFORMES	nocturnal	1	5	https://doi.org/10.1007/s10228-018-0653-4
Istiophorus_platypterus	ISTIOPHORIFORMES	crepuscular/diurnal	0	4	https://doi.org/10.1038/srep38163
Kryptolebias_hermaphroditus	CYPRINODONTIFORMES	diurnal	0	1	https://doi.org/10.1016/j.cbpc.2014.04.001
Kryptolebias_marmoratus	CYPRINODONTIFORMES	diurnal	0	1	https://www.ncbi.nlm.nih.gov/pmc/articles/PMC3501094/	https://link.springer.com/article/10.1007/BF00010951
Labeo_rohita	CYPRINIFORMES	diurnal	0	3	https://www.fws.gov/fisheries/ans/erss/uncertainrisk/ERSS-Labeo-rohita Final.pdf	https://doi.org/10.1016/j.applanim.2007.09.008	https://doi.org/10.1051/alr:2006023[Opens in a new window]
Lampris_incognitus	LAMPRIDIFORMES	NA	NA	0	NA
Larimichthys_crocea	(SCIAENIDAE)	crepuscular/diurnal	0	2	https://doi.org/10.1016/j.fishres.2020.105554	https://doi.org/10.7150%2Fijbs.81055
Lepisosteus_oculatus	LEPISOSTEIFORMES	nocturnal	1	5	https://doi.org/10.1577/1548-8659(1999)128<0144:DASPOS>2.0.CO;2	https://doi.org/10.3390/genes10080622
Leuciscus_idus	CYPRINIFORMES	diurnal	0	4	https://doi.org/10.1111/j.1095-8649.2009.02198.x	https://doi.org/10.1002/jmor.20219
Mastacembelus_armatus	SYNBRANCHIFORMES	nocturnal	1	2	https://doi.org/10.1007/s10641-012-9985-5
Maylandia_zebra	CICHLIFORMES	arrhythmic	0	5	https://doi.org/10.1242%2Fjeb.242186
Megaleporinus_macrocephalus	CHARACIFORMES	NA	NA	0	NA
Megalobrama_amblycephala	CYPRINIFORMES	diurnal	0	1	https://doi.org/10.1016/j.cbpb.2019.03.007
Megalops_atlanticus	ELOPIFORMES	nocturnal	1	2	https://doi.org/10.3390/ijms18102068	https://doi.org/10.1101/2022.04.07.487469	https://www.saltwatersportsman.com/story/howto/urban-tarpon-on-fly/
Megalops_cyprinoides	ELOPIFORMES	nocturnal	1	2	https://www.ingentaconnect.com/content/umrsmas/bullmar/2007/00000080/00000003/art00016#	https://www.researchgate.net/profile/Geronimo-Rosario/publication/351122118 Diel Patterns of Species in Balagan River Binmaley Pangasinan/links/608900c88ea909241e2c77ab/Diel-Patterns-of-Species-in-Balagan-River-Binmaley-Pangasinan.pdf
Melanotaenia_boesemani	ATHERINIFORMES	diurnal	0	1	https://animal-world.com/encyclo/fresh/Rainbowfish/Rainbowfish.php
Micropterus_salmoides	CENTRARCHIFORMES	diurnal	0	4	https://doi.org/10.14249/eia.2012.21.6.879	https://doi.org/10.1111/jfb.13562	https://seafwa.org/sites/default/files/journal-articles/J4_06%252520Kaller%252520et%252520al%25252039-45.pdf
Mola_mola	TETRAODONTIFORMES	diurnal	0	4	https://doi.org/10.1111/1365-2656.12346
Morone_saxatilis	(MORONIDAE)	arrhythmic	0	4	https://doi.org/10.1007/s002270000421	http://hdl.handle.net/1834/25442	https://doi.org/10.1139/cjfas-2016-0002	http://hdl.handle.net/1811/23506
Mugil_cephalus	MUGILIFORMES	nocturnal	1	4	https://doi.org/10.1016/j.ecss.2008.03.019	https://doi.org/10.1186/1471-2148-11-338	https://doi.org/10.1111/jeb.13299
Mugilogobius_chulae	GOBIIFORMES	NA	NA	0	NA
Myripristis_murdjan	HOLOCENTRIFORMES	nocturnal	1	2	https://doi.org/10.4314/wiojms.v6i2.48239	https://spo.nmfs.noaa.gov/content/feeding-relationships-teleostean-fishes-coral-reefs-kona-hawaii	https://www.jstor.org/stable/1942181	https://doi.org/10.1080/00212210.1977.10688443
Myxocyprinus_asiaticus	CYPRINIFORMES	diurnal	0	1	https://doi.org/10.1093/gbe/evab190
Nematolebias_whitei	CYPRINODONTIFORMES	NA	NA	0	NA
Neostethus_bicornis	ATHERINIFORMES	diurnal	0	1	https://lkcnhm.nus.edu.sg/wp-content/uploads/sites/10/app/uploads/2017/06/39rbz235-257.pdf
Nibea_albiflora	(SCIAENIDAE)	nocturnal	1	1	https://www.heartyrise.cn/202004/?lang=en
Nibea_coibor	(SCIAENIDAE)	crepuscular	0	3	https://doi.org/10.2331/suisan.44.121
Notolabrus_celidotus	LABRIFORMES	NA	NA	0	NA
Oncorhynchus_gorbuscha	SALMONIFORMES	arrhythmic	0	5	https://doi.org/10.1007/BF00393635	https://doi.org/10.1007/BF00002186	https://www.researchgate.net/profile/Masahide-Kaeriyama/publication/308929096 Proceedings of the second International workshop on factors affecting production of juvenile salmon/links/5ea97787a6fdcc705097d58a/Proceedings-of-the-second-International-workshop-on-factors-affecting-production-of-juvenile-salmon.pdf#page=87
Oncorhynchus_kisutch	SALMONIFORMES	diurnal	0	3	https://pubmed.ncbi.nlm.nih.gov/16771145/
Oncorhynchus_mykiss	SALMONIFORMES	diurnal	0	5	https://doi.org/10.1111/jfb.15333	https://doi.org/10.1016/s0031-9384(01)00505-4	https://doi.org/10.1007/s10126-020-09988-x	https://doi.org/10.1016/j.cbpa.2019.05.021	https://doi.org/10.1080/07420528.2017.1361435	https://doi.org/10.1080/07420528.2018.1461110	https://doi.org/10.3109/07420528.2011.566398
Oncorhynchus_tshawytscha	SALMONIFORMES	diurnal	0	3	https://doi.org/10.1038/s41598-018-19208-1	https://doi.org/10.1080/07420528.2019.1614019	https://doi.org/10.1098/rspb.2010.0762
Onychostoma_macrolepis	CYPRINIFORMES	NA	NA	0	NA
Oreochromis_aureus	CICHLIFORMES	diurnal	0	1	https://doi.org/10.1007/BF00005055
Oreochromis_niloticus	CICHLIFORMES	diurnal	0	5	https://doi.org/10.1080/07420520902926017	10.1371/journal.pone.0061467	https://doi.org/10.1080/07420520902926017	https://doi.org/10.1051/alr:2006023[Opens in a new window]	https://doi.org/10.1051/alr:2006023	https://doi.org/10.1111/jai.12748
Oryzias_celebensis	BELONIFORMES	diurnal	0	1	https://www.fishi-pedia.com/pez/oryzias-woworae	https://www.seriouslyfish.com/species/oryzias-celebensis/?utm_content=cmp-true
Oryzias_javanicus	BELONIFORMES	diurnal	0	1	https://doi.org/10.1007/s10641-015-0393-5
Oryzias_latipes	BELONIFORMES	diurnal	0	5	https://doi.org/10.1007/bf01208733	https://doi.org/10.1007/s10126-020-09988-x	https://doi.org/10.1371/journal.pbio.3001012
Oryzias_melastigma	BELONIFORMES	diurnal	0	1	https://doi.org/10.1007/BF01208733
Pangasianodon_gigas	SILURIFORMES	diurnal	0	4	http://hdl.handle.net/2433/44114
Pangasianodon_hypophthalmus	SILURIFORMES	nocturnal	1	4	https://doi.org/10.13170/depik.10.2.20053	https://doi.org/10.11113/jt.v77.6729	https://doi.org/10.1007/s12562-010-0237-3
Pangasius_djambal	SILURIFORMES	nocturnal	1	1	https://iopscience.iop.org/article/10.1088/1755-1315/348/1/012050/pdf
Paracanthobrama_guichenoti	CYPRINIFORMES	NA	NA	0	NA
Paralichthys_olivaceus	PLEURONECTIFORMES	nocturnal	1	5	https://doi.org/10.1016/j.ijpara.2008.04.005	https://doi.org/10.1007/s10126-020-09988-x	https://doi.org/10.1016/j.ygcen.2017.02.009	https://doi.org/10.1111/j.1095-8649.2009.02456.x
Parambassis_ranga	(AMBASSIDAE)	NA	NA	0	NA
Perca_flavescens	PERCIFORMES	diurnal	0	5	https://doi.org/10.1016/j.jtbi.2019.06.019	https://doi.org/10.1139/f73-131
Perca_fluviatilis	PERCIFORMES	crepuscular/diurnal	0	5	https://doi.org/10.1007/BF00002025	https://doi.org/10.1111/jfb.12613	https://doi.org/10.1111/jfb.12924	https://doi.org/10.1016/j.scitotenv.2019.05.280	https://doi.org/10.1111/jfb.12925	https://doi.org/10.1017/S0031182009990862[Opens in a new window]
Periophthalmus_magnuspinnatus	GOBIIFORMES	diurnal	0	3	https://doi.org/10.1007/s12562-013-0633-6
Periophthalmus_modestus	GOBIIFORMES	diurnal	0	3	https://doi.org/10.1007/s12562-013-0633-6	https://doi.org/10.2108/zsj.14.49
Pholidichthys_leucotaenia	CICHLIFORMES	diurnal	0	2	https://doi.org/10.1186/1471-2148-11-338	https://doi.org/10.1111/jeb.13299
Pholis_gunnellus	PERCIFORMES	nocturnal	1	5	https://doi.org/10.1007/BF00002025
Phyllopteryx_taeniolatus	SYNGNATHIFORMES	diurnal	0	3	https://doi.org/10.1016/j.jembe.2012.05.019	https://doi.org/10.1007/s10641-004-2597-y	https://doi.org/10.1016/j.jembe.2012.05.019	https://doi.org/10.1101/2021.09.24.461757
Pimephales_promelas	CYPRINIFORMES	NA	NA	0	NA
Platichthys_stellatus	PLEURONECTIFORMES	diurnal	0	3	https://doi.org/10.5657/kfas.2008.41.2.113	https://www.researchgate.net/profile/Nikolai-Kolpakov/publication/258028378 Diversity and Seasonal Dynamics of Ichthyocenosis of the Circumlittoral of Russkaya Bight Northern Primor'e/links/0deec5270a168bf935000000/Diversity-and-Seasonal-Dynamics-of-Ichthyocenosis-of-the-Circumlittoral-of-Russkaya-Bight-Northern-Primore.pdf	https://doi.org/10.1139/f67-201
Plectropomus_leopardus	PERCIFORMES	diurnal	0	2	https://doi.org/10.1071/MF99131
Poecilia_formosa	CYPRINODONTIFORMES	diurnal	0	1	https://www.fishi-pedia.com/pez/poecilia-latipinna
Poecilia_reticulata	CYPRINODONTIFORMES	diurnal	0	3	https://www.jstor.org/stable/3450197?seq=1#metadata info tab contents	https://pubmed.ncbi.nlm.nih.gov/11795147/	https://doi.org/10.1006/gcen.1999.7260	https://doi.org/10.1038%2Fs41598-018-32466-3	https://doi.org/10.1016/0045-6039(83)90103-3
Poeciliopsis_retropinna	CYPRINODONTIFORMES	NA	NA	0	NA
Polydactylus_sextarius	POLYNEMIDAE	crepuscular/nocturnal	1	2	https://doi.org/10.1016/j.fishres.2020.105565
Polyodon_spathula	ACIPENSERIFORMES	nocturnal	1	4	https://www.jstor.org/stable/3672454
Polypterus_senegalus	POLYPTERIFORMES	nocturnal	1	2	https://doi.org/10.1111/jfb.13724
Proterorhinus_semilunaris	GOBIIFORMES	nocturnal	1	2	https://doi.org/10.1111/j.1095-8649.2011.02901.x	https://doi.org/10.1111/j.1095-8649.2011.02901.x
Pungitius_pungitius	PERCIFORMES	crepuscular/diurnal	0	5	https://doi.org/10.1007/BF00002026	https://doi.org/10.1007/BF00001804	https://doi.org/10.1139/f73-131	https://doi.org/10.1111/j.1095-8649.1997.tb01639.x
Puntigrus_tetrazona	CYPRINIFORMES	NA	NA	0	NA
Pygocentrus_nattereri	CHARACIFORMES	nocturnal	1	1	https://doi.org/10.24188/recia.v2.n2.2010.316
Reinhardtius_hippoglossoides	PLEURONECTIFORMES	arrhythmic	0	3	http://dx.doi.org/10.1080/00364827.1998.10413699
Rhinogobius_similis	GOBIIFORMES	diurnal	0	3	https://doi.org/10.34434/za000549
Rutilus_rutilus	CYPRINIFORMES	diurnal	0	3	https://doi.org/10.1111/jfb.12924	https://doi.org/10.1007/s10695-017-0408-6	https://doi.org/10.1111/jfb.12924	https://doi.org/10.1111/j.1469-7998.1929.tb07746.x
Salarias_fasciatus	BLENNIIFORMES	diurnal	0	1	https://www.aquariumadvice.com/salarias-fasciatus-algae-blenny/
Salmo_salar	SALMONIFORMES	diurnal	0	3	https://doi.org/10.1002/rra.2553	https://doi.org/10.1111/jfb.12071	https://doi.org/10.3109/07420528.2010.514630
Salmo_trutta	SALMONIFORMES	crepuscular/diurnal	0	3	https://doi.org/10.1002/ecy.1475	https://doi.org/10.1007/bf00217088	https://doi.org/10.1159/000116492
Salvelinus_namaycush	SALMONIFORMES	diurnal	0	4	https://doi.org/10.1139/as-2017-0003	https://doi.org/10.1111/1365-2656.12956
Sander_lucioperca	PERCIFORMES	crepuscular	0	5	https://doi.org/10.1038%2Fs41598-020-59568-1	https://doi.org/10.1111/jpi.12573
Scatophagus_argus	(SCATOPHAGIDAE)	NA	NA	0	NA
Scleropages_formosus	OSTEOGLOSSIFORMES	nocturnal	1	1	https://en.wikipedia.org/wiki/Asian arowana#cite note-Scott 1976-16
Scomber_japonicus	SCOMBRIFORMES	nocturnal	1	1	https://doi.org/10.1371/journal.pone.0225552
Scophthalmus_maximus	PLEURONECTIFORMES	nocturnal	1	5	https://doi.org/10.1007/BF00002025	https://doi.org/10.1016/j.marenvres.2019.104843
Scortum_barcoo	CENTRARCHIFORMES	NA	NA	0	NA
Sebastes_aleutianus	PERCIFORMES	NA	NA	0	NA
Sebastes_miniatus	PERCIFORMES	NA	NA	0	NA
Sebastes_schlegelii	PERCIFORMES	diurnal	0	4	https://doi.org/10.1038/s41598-017-04217-3	https://www.ncbi.nlm.nih.gov/pmc/articles/PMC4556453/	https://doi.org/10.1371/journal.pone.0134381
Sebastes_umbrosus	PERCIFORMES	NA	NA	0	NA
Semicossyphus_pulcher	LABRIFORMES	diurnal	0	3	https://spo.nmfs.noaa.gov/content/crepuscular-and-nocturnal-activities-californian-nearshore-fishes-consideration-their
Seriola_aureovittata	CARANGIFORMES	nocturnal	1	1	https://doi.org/10.2331/suisan.49.177
Seriola_rivoliana	CARANGIFORMES	arrhythmic	0	1	https://sta.uwi.edu/fst/lifesciences/sites/default/files/lifesciences/documents/ogatt/Seriola_rivoliana%20-%20Almaco%20Jack.pdf
Silurus_meridionalis	SILURIFORMES	nocturnal	1	3	https://doi.org/10.1111/1755-0998.13338	https://en.cnki.com.cn/Article en/CJFDTotal-CHAN200710001.htm	https://doi.org/10.1111/1755-0998.13338
Simochromis_diagramma	CICHLIFORMES	diurnal	0	1	https://www.fishi-pedia.com/fishes/simochromis-diagramma
Siniperca_chuatsi	CENTRARCHIFORMES	nocturnal	1	1	https://www.infona.pl/resource/bwmeta1.element.elsevier-fe176a46-f984-308b-a958-8c7791269061	https://www.cabdirect.org/cabdirect/abstract/20163159322	https://www.ncbi.nlm.nih.gov/pmc/articles/PMC3846499/	https://www.ncbi.nlm.nih.gov/pmc/articles/PMC5146901/
Siniperca_knerii	CENTRARCHIFORMES	NA	NA	0	NA
Siniperca_scherzeri	CENTRARCHIFORMES	nocturnal	1	4	https://doi.org/10.3796/KSFT.2010.46.2.148	https://www.ncbi.nlm.nih.gov/pmc/articles/PMC3846499/	https://www.ncbi.nlm.nih.gov/pmc/articles/PMC5146901/
Solea_senegalensis	PLEURONECTIFORMES	nocturnal	1	5	https://doi.org/10.1016/j.physbeh.2004.02.001	https://doi.org/10.1016/j.aquaculture.2009.02.039	https://doi.org/10.1016/j.cbpa.2011.01.015
Sparus_aurata	SPARIFORMES	diurnal	0	5	https://doi.org/10.3109/07420528.2014.881837	https://doi.org/10.3109/07420528.2013.775143	https://doi.org/10.1016/j.marenvres.2012.05.002	https://doi.org/10.1007/0-306-46814-x 9
Sphaeramia_orbicularis	KURTIFORMES	nocturnal	1	1	https://fishbase.mnhn.fr/summary/4926
Squalius_cephalus	CYPRINIFORMES	crepuscular/nocturnal	1	4	https://doi.org/10.1016/j.fishres.2018.06.008
Synchiropus_splendidus	SYNGNATHIFORMES	diurnal	0	1	http://www.reefcentral.com/forums/showthread.php?t=1780194
Syngnathoides_biaculeatus	SYNGNATHIFORMES	diurnal	0	2	https://doi.org/10.1186/1471-2148-11-338	https://doi.org/10.1111/jeb.13299
Syngnathus_acus	SYNGNATHIFORMES	diurnal	0	2	https://doi.org/10.1111/j.1439-0485.1986.tb00159.x
Tachysurus_fulvidraco	SILURIFORMES	nocturnal	1	1	https://www.sciencedirect.com/science/article/pii/S1744117X17300278#bb0250
Takifugu_bimaculatus	TETRAODONTIFORMES	NA	NA	0	NA
Takifugu_flavidus	TETRAODONTIFORMES	NA	NA	0	NA
Takifugu_rubripes	TETRAODONTIFORMES	NA	NA	0	NA
Taurulus_bubalis	PERCIFORMES	diurnal	0	5	https://doi.org/10.1007/BF00002025	https://doi.org/10.1111/j.1439-0485.1986.tb00159.x
Tautogolabrus_adspersus	LABRIFORMES	diurnal	0	5	https://doi.org/10.1098%2Frspb.2018.1593
Telmatherina_bonti	ATHERINIFORMES	nocturnal	1	1	https://www.aqualog.de/en/lexikon/telmatherina-sarasinorum-2/
Thalassophryne_amazonica	BATRACHOIDIFORMES	nocturnal	1	1	https://www.monsterfishkeepers.com/forums/threads/sexing-thalassophryne-amazonica.46065/	https://www.fishlore.com/aquariumfishforum/threads/thalassophryne-amazonica-prehistoric-monster-fish.164483/
Thamnaconus_septentrionalis	TETRAODONTIFORMES	diurnal	0	3	http://dx.doi.org/10.19663/j.issn2095-9869.20190122003	https://doi.org/10.1111/1755-0998.13183
Thunnus_albacares	SCOMBRIFORMES	diurnal	0	4	https://doi.org/10.1890/14-0862.1
Thunnus_maccoyii	SCOMBRIFORMES	diurnal	0	4	https://doi.org/10.1111/j.1365-2419.2008.00483.x	https://doi.org/10.1111/j.1365-2419.2009.00509.x
Thunnus_orientalis	SCOMBRIFORMES	diurnal	0	1	https://pubmed.ncbi.nlm.nih.gov/19875819/
Thymallus_thymallus	SALMONIFORMES	arrhythmic	0	4	https://doi.org/10.1111/jfb.12575
Toxotes_chatareus	(TOXOTIDAE)	diurnal	0	2	https://doi.org/10.1071/9780643092082
Toxotes_jaculatrix	(TOXOTIDAE)	diurnal	0	2	https://www.neliti.com/publications/187903/identifikasi-jenis-ikan-di-perairan-laguna-gampoeng-pulot-kecamatan-leupung-aceh#cite	https://museum.wa.gov.au/sites/default/files/A%20REVIEW%20OF%20THE%20ARCHERFISHES%20(FAMILY%20TOXOTIDAE).pdf
Trachinotus_ovatus	CARANGIFORMES	diurnal	0	3	https://doi.org/10.1111/jwas.12809	https://en.cnki.com.cn/Article en/CJFDTotal-BIRD201003020.htm
Trachurus_trachurus	CARANGIFORMES	diurnal	0	3	https://doi.org/10.1016/j.dsr.2014.10.003	https://doi.org/10.1111/j.1439-0485.1986.tb00159.x
Triplophysa_dalaica	CYPRINIFORMES	NA	NA	0	NA
Triplophysa_tibetana	CYPRINIFORMES	NA	NA	0	NA
Vimba_vimba	CYPRINIFORMES	crepuscular/nocturnal	1	4	http://hdl.handle.net/11250/2580521	https://www.researchgate.net/publication/288080723 Diurnal Changes in Fish Assemblages in the Danube River Section Upstream of Budapest and Its Tributaries
Xenentodon_cancila	BELONIFORMES	NA	NA	0	NA
Xiphias_gladius	ISTIOPHORIFORMES	diurnal	0	4	https://spo.nmfs.noaa.gov/content/daily-patterns-activities-swordfish-xiphias-gladius-observed-acoustic-telemetry	https://doi.org/10.1007/s10695-020-00831-7	https://doi.org/10.1016/j.ygcen.2020.113707
Xiphophorus_couchianus	CYPRINODONTIFORMES	diurnal	0	1	https://www.fishi-pedia.com/fishes/xiphophorus-variatus	http://xiphophorus.info/files/XNP_husbandry_manual.pdf
Xiphophorus_hellerii	CYPRINODONTIFORMES	diurnal	0	1	https://doi.org/10.1006/gcen.1999.7260	https://doi.org/10.1111/j.1469-7998.1929.tb07746.x
Xiphophorus_maculatus	CYPRINODONTIFORMES	diurnal	0	1	https://doi.org/10.1006/gcen.1999.7260	https://doi.org/10.1186%2Fs12864-020-07202-9

## Sheet: Table S6
Comparison	Mean difference (log10)	95% CI:	Probability	Posterior odds
Benthopelagic < everything else	0.013	[ -0,05281 ; 0,07317 ]	0.6602	1.943
Pelagic < everything else	0.07274	[ -0,02824 ; 0,1781 ]	0.9255	12.42
Reef < everything else	0.02167	[ -0,06405 ; 0,1045]	0.6918	2.244
Benthic > everything else	0.06644	[ -0,01706 ; 0,1519 ]	0.9452	17.26
Marine < everything else	0.1124	[ 0,02479 ; 0,1902 ]	0,9972 *	362.6
Euryhaline > everything else	0.05426	[ -0,04589 ; 0,154 ]	0.8598	6.13
Freshwater > everything else	0.1016	[ 0,01467 ; 0,1833 ]	0,992 *	124
Marine/brackish < everything else	0.09184	[ 0,002711 ; 0,1759 ]	0,9772 *	42.96
Freshwater/brackish > everything else	0.05789	[ -0,0249 ; 0,1474 ]	0.914	10.63
Diadromous > Non-diadromous	0.02568	[ -0,06655 ; 0,1107 ]	0.7183	2.549
Nocturnal > Diurnal/arrhythmic	0.09755	[ 0,03546 ; 0,1628 ]	0,999 *	999
Aquatic < Amphibious	0.1523	[ 0,05537 ; 0,2479 ]	0,9995 *	1999
Terrestrial exploration > everything else	0.3607	[ 0,1617 ; 0,559 ]	0,9995 *	1999
Terrestrial exploration > only aquatic	0.3701	[ 0,1718 ; 0,5694 ]	0,9998 *	3999
Terrestrial exploration > other amphibious	0.3267	[ 0,09299 ; 0,5242 ]	0,9982 *	570.4

## Sheet: Table S7a
Species	Taxonomic family	Brain cells	OB cells	OB cells (relative to other brain cells)	OLFgenes	FAN species
Acipenser_ruthenus	Acipenseridae	47544399	1634250	0.874793	278	No
Anabas_testudineus	Anabantidae	62322434	2366300	0.939805	615	Yes
Anguilla_anguilla	Anguillidae	71812989	7.04667e+06	1.38604	669	Yes
Dicentrarchus_labrax	Moronidae	2.90017e+08	9.12713e+06	0.972155	227	No
Electrophorus_electricus	Gymnotidae	541426079	5383600	0.511101	332	No
Erpetoichthys_calabaricus	Polypteridae	10498550	2551000	1.69723	1358	Yes
Esox_lucius	Esocidae	1.429e+08	2582052	0.672722	266	No
Gadus_morhua	Gadidae	2.86866e+08	6652472	0.835668	272	No
Gambusia_affinis	Poeciliidae	6238456	91874	0.345881	217	No
Gobio_gobio	Cyprinidae	4.91083e+07	1250997	0.743833	228	No
Channallabes_apus	Clariidae	25556315	1.05047e+06	0.908025	393	Yes
Leuciscus_idus	Cyprinidae	2.04739e+08	4916020	0.825573	265	No
Mastacembelus_armatus	Mastacembelidae	61310926	3794000	1.15973	608	Yes
Oncorhynchus_mykiss	Salmonidae	89191857	1067500	0.455966	205	No
Perca_fluviatilis	Percidae	9.03053e+07	1.87557e+06	0.69949	362	No
Polypterus_senegalus	Polypteridae	1.76074e+07	4035000	1.70441	1283	Yes
Pygocentrus_nattereri	Serrasalmidae	1.31143e+08	4198200	0.919746	530	No
Rutilus_rutilus	Cyprinidae	1.53168e+08	3.159e+06	0.736352	276	No
Salmo_trutta	Salmonidae	1.47542e+08	2.52667e+06	0.651496	183	No
Sander_lucioperca	Percidae	1.09186e+08	3024210	0.841421	370	No
Sparus_aurata	Sparidae	459014880	3811500	0.419756	400	No
Thymallus_thymallus	Salmonidae	8.06547e+07	1869750	0.739563	85	No
Xenentodon_cancila	Belonidae	2.21627e+07	296969	0.400237	185	No
Xiphophorus_hellerii	Poeciliidae	1.1913e+07	86112.5	0.0830121	267	No

## Sheet: Table S7b
Species_individual	Brain cells	OB cells
Acipenser ruthenus_ind1	48853563	1815000
Acipenser ruthenus_ind2	46235235	1453500
Anabas testudineus_ind1	61813268	1705000
Anabas testudineus_ind2	62831600	3027600
Anguilla anguilla_ind1	62430527	6222500
Anguilla anguilla_ind2	80230900	8653500
Anguilla anguilla_ind3	72777540	6264000
Xenentodon cancila_ind1	20422850	264000
Xenentodon cancila_ind2	23902517	329938
Pygocentrus nattereri_ind1	1.30017e+08	4042600
Pygocentrus nattereri_ind2	1.32839e+08	4312000
Pygocentrus nattereri_ind3	1.30572e+08	4240000
Gobio gobio_ind1	47179679	1236000
Gobio gobio_ind2	51036890	1265994
Leuciscus idus_ind1	1.92034e+08	5210000
Leuciscus idus_ind2	217443872	4622040
Rutilus rutilus_ind1	1.88505e+08	3.28681e+06
Rutilus rutilus_ind2	1.42415e+08	2.90222e+06
Rutilus rutilus_ind3	1.28585e+08	3287952
Esox Lucius_ind1	1.69798e+08	3114744
Esox Lucius_ind2	1.16002e+08	2049360
Gadus morhua_ind1	314551749	8028319
Gadus morhua_ind2	259180716	5276625
Electrophorus electricus_ind1	541426079	5383600
Electrophorus electricus_ind2	3.03597e+08	1242432
Dicentrarchus labrax_ind1	2.88664e+08	9072000
Dicentrarchus labrax_ind2	2.99112e+08	7990000
Dicentrarchus labrax_ind3	282274700	10319400
Perca fluviatilis_ind1	71032927	1278025
Perca fluviatilis_ind2	94234290	1762250
Perca fluviatilis_ind3	1.05649e+08	2.58643e+06
Sander lucioperca_ind1	1.04994e+08	3456000
Sander lucioperca_ind2	1.14572e+08	2742000
Sander lucioperca_ind3	1.07991e+08	2874630
Sparus aurata_ind1	479227415	3692000
Sparus aurata_ind2	461822430	3932500
Sparus aurata_ind3	435994795	3810000
Erpetoichthys calabaricus_ind1	11554500	2880000
Erpetoichthys calabaricus_ind2	9442600	2222000
Polypterus senegalus_ind1	18470395	4380000
Polypterus senegalus_ind2	16744332	3690000
Oncorhynchus mykiss_ind1	91690339	775000
Oncorhynchus mykiss_ind1	86693375	1360000
Salmo trutta_ind1	146635957	2485000
Salmo trutta_ind2	1.50488e+08	2235000
Salmo trutta_ind3	1.45501e+08	2860000
Thymallus thymallus_ind1	79471884	2281500
Thymallus thymallus_ind2	8.6239e+07	1615000
Thymallus thymallus_ind3	76253047	1712750
Channallabes apus_ind1	26163504	1016000
Channallabes apus_ind2	24949126	1.08495e+06
Mastacembelus armatus_ind1	63129677	3514000
Mastacembelus armatus_ind2	59492175	4074000
Gambusia affinis_ind1	6787682	81068
Gambusia affinis_ind2	5689230	102680
Xiphophorus hellerii_ind1	10142387	91969
Xiphophorus hellerii_ind2	13683550	80256

[truncated: 1 more sheets: Table S8]
