# Supplementary material for: Expanded olfactory system in ray-finned fishes capable of terrestrial exploration
Source: BMC Biol. 2023 Jul 31;21:163. doi: 10.1186/s12915-023-01661-8 (PMC10392011; doi:10.1186/s12915-023-01661-8)
Supplement: Supplementary file 3 — Additional file 3: Data S1. Protein sequences and genomic coordinates of OLF genes. FASTA and General Feature Format (GFF) files containing the protein sequences and genomic coordinates for all identified OLF genes in this study. [file 12915_2023_1661_MOESM3_ESM.zip]

Archive with 406 entries (404 files):
- PROTEINS/
- PROTEINS/Abramis_brama.OLF_genes.fa
- PROTEINS/Acanthochromis_polyacanthus.OLF_genes.fa
- PROTEINS/Acanthopagrus_latus.OLF_genes.fa
- PROTEINS/Acipenser_ruthenus.OLF_genes.fa
- PROTEINS/Albula_goreensis.OLF_genes.fa
- PROTEINS/Alosa_alosa.OLF_genes.fa
- PROTEINS/Alosa_sapidissima.OLF_genes.fa
- PROTEINS/Ameiurus_melas.OLF_genes.fa
- PROTEINS/Amia_calva.OLF_genes.fa
- PROTEINS/Amphilophus_citrinellus.OLF_genes.fa
- PROTEINS/Amphiprion_ocellaris.OLF_genes.fa
- PROTEINS/Amphiprion_percula.OLF_genes.fa
- PROTEINS/Anabas_testudineus.OLF_genes.fa
- PROTEINS/Anableps_anableps.OLF_genes.fa
- PROTEINS/Anguilla_anguilla.OLF_genes.fa
- PROTEINS/Anguilla_rostrata.OLF_genes.fa
- PROTEINS/Antennarius_maculatus.OLF_genes.fa
- PROTEINS/Apeltes_quadracus.OLF_genes.fa
- PROTEINS/Archocentrus_centrarchus.OLF_genes.fa
- PROTEINS/Astatotilapia_calliptera.OLF_genes.fa
- PROTEINS/Astyanax_mexicanus.OLF_genes.fa
- PROTEINS/Beaufortia_kweichowensis.OLF_genes.fa
- PROTEINS/Betta_splendens.OLF_genes.fa
- PROTEINS/Bostrychus_sinensis.OLF_genes.fa
- PROTEINS/Brachyhypopomus_occidentalis.OLF_genes.fa
- PROTEINS/Callionymus_lyra.OLF_genes.fa
- PROTEINS/Caranx_ignobilis.OLF_genes.fa
- PROTEINS/Carassius_auratus.OLF_genes.fa
- PROTEINS/Carassius_gibelio.OLF_genes.fa
- PROTEINS/Cebidichthys_violaceus.OLF_genes.fa
- PROTEINS/Cephalopholis_sonnerati.OLF_genes.fa
- PROTEINS/Channallabes_apus.OLF_genes.fa
- PROTEINS/Channa_argus.OLF_genes.fa
- PROTEINS/Channa_maculata.OLF_genes.fa
- PROTEINS/Chanos_chanos.OLF_genes.fa
- PROTEINS/Cheilinus_undulatus.OLF_genes.fa
- PROTEINS/Chelmon_rostratus.OLF_genes.fa
- PROTEINS/Clinocottus_analis.OLF_genes.fa
- PROTEINS/Collichthys_lucidus.OLF_genes.fa
- PROTEINS/Colossoma_macropomum.OLF_genes.fa
- PROTEINS/Coregonus_clupeaformis.OLF_genes.fa
- PROTEINS/Coregonus_sp_balchen.OLF_genes.fa
- PROTEINS/Coreoperca_whiteheadi.OLF_genes.fa
- PROTEINS/Cottoperca_gobio.OLF_genes.fa
- PROTEINS/Cromileptes_altivelis.OLF_genes.fa
- PROTEINS/Ctenopharyngodon_idella.OLF_genes.fa
- PROTEINS/Cyclopterus_lumpus.OLF_genes.fa
- PROTEINS/Cynoglossus_semilaevis.OLF_genes.fa
- PROTEINS/Cyprinus_carpio.OLF_genes.fa
- PROTEINS/Danionella_dracula.OLF_genes.fa
- PROTEINS/Danio_aesculapii.OLF_genes.fa
- PROTEINS/Danio_kyathit.OLF_genes.fa
- PROTEINS/Danio_rerio.OLF_genes.fa
- PROTEINS/Denticeps_clupeoides.OLF_genes.fa
- PROTEINS/Dicentrarchus_labrax.OLF_genes.fa
- PROTEINS/Dissostichus_mawsoni.OLF_genes.fa
- PROTEINS/Echeneis_naucrates.OLF_genes.fa
- PROTEINS/Electrophorus_electricus.OLF_genes.fa
- PROTEINS/Embiotoca_jacksoni.OLF_genes.fa
- PROTEINS/Epinephelus_fuscoguttatus.OLF_genes.fa
- PROTEINS/Epinephelus_lanceolatus.OLF_genes.fa
- PROTEINS/Epinephelus_moara.OLF_genes.fa
- PROTEINS/Epinephelus_tukula.OLF_genes.fa
- PROTEINS/Erpetoichthys_calabaricus.OLF_genes.fa
- PROTEINS/Esox_lucius.OLF_genes.fa
- PROTEINS/Etheostoma_cragini.OLF_genes.fa
- PROTEINS/Fundulus_heteroclitus.OLF_genes.fa
- PROTEINS/Gadus_morhua.OLF_genes.fa
- PROTEINS/Gambusia_affinis.OLF_genes.fa
- PROTEINS/Gasterosteus_aculeatus.OLF_genes.fa
- PROTEINS/Girardinichthys_multiradiatus.OLF_genes.fa
- PROTEINS/Gobiocypris_rarus.OLF_genes.fa
- PROTEINS/Gobio_gobio.OLF_genes.fa
- PROTEINS/Gouania_willdenowi.OLF_genes.fa
- PROTEINS/Hemibagrus_wyckioides.OLF_genes.fa
- PROTEINS/Hippocampus_abdominalis.OLF_genes.fa
- PROTEINS/Hippoglossus_hippoglossus.OLF_genes.fa
- PROTEINS/Hippoglossus_stenolepis.OLF_genes.fa
- PROTEINS/Hypoplectrus_puella.OLF_genes.fa
- PROTEINS/Ictalurus_furcatus.OLF_genes.fa
- PROTEINS/Ictalurus_punctatus.OLF_genes.fa
- PROTEINS/Istiophorus_platypterus.OLF_genes.fa
- PROTEINS/Kryptolebias_hermaphroditus.OLF_genes.fa
- PROTEINS/Kryptolebias_marmoratus.OLF_genes.fa
- PROTEINS/Labeo_rohita.OLF_genes.fa
- PROTEINS/Lampris_incognitus.OLF_genes.fa
- PROTEINS/Larimichthys_crocea.OLF_genes.fa
- PROTEINS/Lepisosteus_oculatus.OLF_genes.fa
- PROTEINS/Leuciscus_idus.OLF_genes.fa
- PROTEINS/Mastacembelus_armatus.OLF_genes.fa
- PROTEINS/Maylandia_zebra.OLF_genes.fa
- PROTEINS/Megaleporinus_macrocephalus.OLF_genes.fa
- PROTEINS/Megalobrama_amblycephala.OLF_genes.fa
- PROTEINS/Megalops_atlanticus.OLF_genes.fa
- PROTEINS/Megalops_cyprinoides.OLF_genes.fa
- PROTEINS/Melanotaenia_boesemani.OLF_genes.fa
- PROTEINS/Micropterus_salmoides.OLF_genes.fa
- PROTEINS/Mola_mola.OLF_genes.fa
- PROTEINS/Morone_saxatilis.OLF_genes.fa
- PROTEINS/Mugilogobius_chulae.OLF_genes.fa
- PROTEINS/Mugil_cephalus.OLF_genes.fa
- PROTEINS/Myripristis_murdjan.OLF_genes.fa
- PROTEINS/Myxocyprinus_asiaticus.OLF_genes.fa
- PROTEINS/Nematolebias_whitei.OLF_genes.fa
- PROTEINS/Neostethus_bicornis.OLF_genes.fa
- PROTEINS/Nibea_albiflora.OLF_genes.fa
- PROTEINS/Nibea_coibor.OLF_genes.fa
- PROTEINS/Notolabrus_celidotus.OLF_genes.fa
- PROTEINS/Oncorhynchus_gorbuscha.OLF_genes.fa
- PROTEINS/Oncorhynchus_kisutch.OLF_genes.fa
- PROTEINS/Oncorhynchus_mykiss.OLF_genes.fa
- PROTEINS/Oncorhynchus_tshawytscha.OLF_genes.fa
- PROTEINS/Onychostoma_macrolepis.OLF_genes.fa
- PROTEINS/Oreochromis_aureus.OLF_genes.fa
- PROTEINS/Oreochromis_niloticus.OLF_genes.fa
- PROTEINS/Oryzias_celebensis.OLF_genes.fa
- PROTEINS/Oryzias_javanicus.OLF_genes.fa
- PROTEINS/Oryzias_latipes.OLF_genes.fa
- PROTEINS/Oryzias_melastigma.OLF_genes.fa
- PROTEINS/Pangasianodon_gigas.OLF_genes.fa
- PROTEINS/Pangasianodon_hypophthalmus.OLF_genes.fa
- PROTEINS/Pangasius_djambal.OLF_genes.fa
- PROTEINS/Paracanthobrama_guichenoti.OLF_genes.fa
- PROTEINS/Paralichthys_olivaceus.OLF_genes.fa
- PROTEINS/Parambassis_ranga.OLF_genes.fa
- PROTEINS/Perca_flavescens.OLF_genes.fa
- PROTEINS/Perca_fluviatilis.OLF_genes.fa
- PROTEINS/Periophthalmus_magnuspinnatus.OLF_genes.fa
- PROTEINS/Periophthalmus_modestus.OLF_genes.fa
- PROTEINS/Pholidichthys_leucotaenia.OLF_genes.fa
- PROTEINS/Pholis_gunnellus.OLF_genes.fa
- PROTEINS/Phyllopteryx_taeniolatus.OLF_genes.fa
- PROTEINS/Pimephales_promelas.OLF_genes.fa
- PROTEINS/Platichthys_stellatus.OLF_genes.fa
- PROTEINS/Plectropomus_leopardus.OLF_genes.fa
- PROTEINS/Poecilia_formosa.OLF_genes.fa
- PROTEINS/Poecilia_reticulata.OLF_genes.fa
- PROTEINS/Poeciliopsis_retropinna.OLF_genes.fa
- PROTEINS/Polydactylus_sextarius.OLF_genes.fa
- PROTEINS/Polyodon_spathula.OLF_genes.fa
- PROTEINS/Polypterus_senegalus.OLF_genes.fa
- PROTEINS/Proterorhinus_semilunaris.OLF_genes.fa
- PROTEINS/Pungitius_pungitius.OLF_genes.fa
- PROTEINS/Puntigrus_tetrazona.OLF_genes.fa
- PROTEINS/Pygocentrus_nattereri.OLF_genes.fa
- PROTEINS/Reinhardtius_hippoglossoides.OLF_genes.fa
- PROTEINS/Rhinogobius_similis.OLF_genes.fa
- PROTEINS/Rutilus_rutilus.OLF_genes.fa
- PROTEINS/Salarias_fasciatus.OLF_genes.fa
- PROTEINS/Salmo_salar.OLF_genes.fa
- PROTEINS/Salmo_trutta.OLF_genes.fa
- PROTEINS/Salvelinus_namaycush.OLF_genes.fa
- PROTEINS/Sander_lucioperca.OLF_genes.fa
- PROTEINS/Scatophagus_argus.OLF_genes.fa
- PROTEINS/Scleropages_formosus.OLF_genes.fa
- PROTEINS/Scomber_japonicus.OLF_genes.fa
- PROTEINS/Scophthalmus_maximus.OLF_genes.fa
- PROTEINS/Scortum_barcoo.OLF_genes.fa
- PROTEINS/Sebastes_aleutianus.OLF_genes.fa
- PROTEINS/Sebastes_miniatus.OLF_genes.fa
- PROTEINS/Sebastes_schlegelii.OLF_genes.fa
- PROTEINS/Sebastes_umbrosus.OLF_genes.fa
- PROTEINS/Semicossyphus_pulcher.OLF_genes.fa
- PROTEINS/Seriola_aureovittata.OLF_genes.fa
- PROTEINS/Seriola_rivoliana.OLF_genes.fa
- PROTEINS/Silurus_meridionalis.OLF_genes.fa
- PROTEINS/Simochromis_diagramma.OLF_genes.fa
- PROTEINS/Siniperca_chuatsi.OLF_genes.fa
- PROTEINS/Siniperca_knerii.OLF_genes.fa
- PROTEINS/Siniperca_scherzeri.OLF_genes.fa
- PROTEINS/Solea_senegalensis.OLF_genes.fa
- PROTEINS/Sparus_aurata.OLF_genes.fa
- PROTEINS/Sphaeramia_orbicularis.OLF_genes.fa
- PROTEINS/Squalius_cephalus.OLF_genes.fa
- PROTEINS/Synchiropus_splendidus.OLF_genes.fa
- PROTEINS/Syngnathoides_biaculeatus.OLF_genes.fa
- PROTEINS/Syngnathus_acus.OLF_genes.fa
- PROTEINS/Tachysurus_fulvidraco.OLF_genes.fa
- PROTEINS/Takifugu_bimaculatus.OLF_genes.fa
- PROTEINS/Takifugu_flavidus.OLF_genes.fa
- PROTEINS/Takifugu_rubripes.OLF_genes.fa
- PROTEINS/Taurulus_bubalis.OLF_genes.fa
- PROTEINS/Tautogolabrus_adspersus.OLF_genes.fa
- PROTEINS/Telmatherina_bonti.OLF_genes.fa
- PROTEINS/Thalassophryne_amazonica.OLF_genes.fa
- PROTEINS/Thamnaconus_septentrionalis.OLF_genes.fa
- PROTEINS/Thunnus_albacares.OLF_genes.fa
- PROTEINS/Thunnus_maccoyii.OLF_genes.fa
- PROTEINS/Thunnus_orientalis.OLF_genes.fa
- PROTEINS/Thymallus_thymallus.OLF_genes.fa
- PROTEINS/Toxotes_chatareus.OLF_genes.fa
- PROTEINS/Toxotes_jaculatrix.OLF_genes.fa
- PROTEINS/Trachinotus_ovatus.OLF_genes.fa
- PROTEINS/Trachurus_trachurus.OLF_genes.fa
- PROTEINS/Triplophysa_dalaica.OLF_genes.fa
- PROTEINS/Triplophysa_tibetana.OLF_genes.fa
- PROTEINS/Vimba_vimba.OLF_genes.fa
- PROTEINS/Xenentodon_cancila.OLF_genes.fa
- PROTEINS/Xiphias_gladius.OLF_genes.fa
- PROTEINS/Xiphophorus_couchianus.OLF_genes.fa
- PROTEINS/Xiphophorus_hellerii.OLF_genes.fa
- PROTEINS/Xiphophorus_maculatus.OLF_genes.fa
- COORDINATES/
- COORDINATES/Abramis_brama.OLF_genes.gff
- COORDINATES/Acanthochromis_polyacanthus.OLF_genes.gff
- COORDINATES/Acanthopagrus_latus.OLF_genes.gff
- COORDINATES/Acipenser_ruthenus.OLF_genes.gff
- COORDINATES/Albula_goreensis.OLF_genes.gff
- COORDINATES/Alosa_alosa.OLF_genes.gff
- COORDINATES/Alosa_sapidissima.OLF_genes.gff
- COORDINATES/Ameiurus_melas.OLF_genes.gff
- COORDINATES/Amia_calva.OLF_genes.gff
- COORDINATES/Amphilophus_citrinellus.OLF_genes.gff
- COORDINATES/Amphiprion_ocellaris.OLF_genes.gff
- COORDINATES/Amphiprion_percula.OLF_genes.gff
- COORDINATES/Anabas_testudineus.OLF_genes.gff
- COORDINATES/Anableps_anableps.OLF_genes.gff
- COORDINATES/Anguilla_anguilla.OLF_genes.gff
- COORDINATES/Anguilla_rostrata.OLF_genes.gff
- COORDINATES/Antennarius_maculatus.OLF_genes.gff
- COORDINATES/Apeltes_quadracus.OLF_genes.gff
- COORDINATES/Archocentrus_centrarchus.OLF_genes.gff
- COORDINATES/Astatotilapia_calliptera.OLF_genes.gff
- COORDINATES/Astyanax_mexicanus.OLF_genes.gff
- COORDINATES/Beaufortia_kweichowensis.OLF_genes.gff
- COORDINATES/Betta_splendens.OLF_genes.gff
- COORDINATES/Bostrychus_sinensis.OLF_genes.gff
- COORDINATES/Brachyhypopomus_occidentalis.OLF_genes.gff
- COORDINATES/Callionymus_lyra.OLF_genes.gff
- COORDINATES/Caranx_ignobilis.OLF_genes.gff
- COORDINATES/Carassius_auratus.OLF_genes.gff
- COORDINATES/Carassius_gibelio.OLF_genes.gff
- COORDINATES/Cebidichthys_violaceus.OLF_genes.gff
- COORDINATES/Cephalopholis_sonnerati.OLF_genes.gff
- COORDINATES/Channallabes_apus.OLF_genes.gff
- COORDINATES/Channa_argus.OLF_genes.gff
- COORDINATES/Channa_maculata.OLF_genes.gff
- COORDINATES/Chanos_chanos.OLF_genes.gff
- COORDINATES/Cheilinus_undulatus.OLF_genes.gff
- COORDINATES/Chelmon_rostratus.OLF_genes.gff
- COORDINATES/Clinocottus_analis.OLF_genes.gff
- COORDINATES/Collichthys_lucidus.OLF_genes.gff
- COORDINATES/Colossoma_macropomum.OLF_genes.gff
- COORDINATES/Coregonus_clupeaformis.OLF_genes.gff
- COORDINATES/Coregonus_sp_balchen.OLF_genes.gff
- COORDINATES/Coreoperca_whiteheadi.OLF_genes.gff
- COORDINATES/Cottoperca_gobio.OLF_genes.gff
- COORDINATES/Cromileptes_altivelis.OLF_genes.gff
- COORDINATES/Ctenopharyngodon_idella.OLF_genes.gff
- COORDINATES/Cyclopterus_lumpus.OLF_genes.gff
- COORDINATES/Cynoglossus_semilaevis.OLF_genes.gff
- COORDINATES/Cyprinus_carpio.OLF_genes.gff
- COORDINATES/Danionella_dracula.OLF_genes.gff
- COORDINATES/Danio_aesculapii.OLF_genes.gff
- COORDINATES/Danio_kyathit.OLF_genes.gff
- COORDINATES/Danio_rerio.OLF_genes.gff
- COORDINATES/Denticeps_clupeoides.OLF_genes.gff
- COORDINATES/Dicentrarchus_labrax.OLF_genes.gff
- COORDINATES/Dissostichus_mawsoni.OLF_genes.gff
- COORDINATES/Echeneis_naucrates.OLF_genes.gff
- COORDINATES/Electrophorus_electricus.OLF_genes.gff
- COORDINATES/Embiotoca_jacksoni.OLF_genes.gff
- COORDINATES/Epinephelus_fuscoguttatus.OLF_genes.gff
- COORDINATES/Epinephelus_lanceolatus.OLF_genes.gff
- COORDINATES/Epinephelus_moara.OLF_genes.gff
- COORDINATES/Epinephelus_tukula.OLF_genes.gff
- COORDINATES/Erpetoichthys_calabaricus.OLF_genes.gff
- COORDINATES/Esox_lucius.OLF_genes.gff
- COORDINATES/Etheostoma_cragini.OLF_genes.gff
- COORDINATES/Fundulus_heteroclitus.OLF_genes.gff
- COORDINATES/Gadus_morhua.OLF_genes.gff
- COORDINATES/Gambusia_affinis.OLF_genes.gff
- COORDINATES/Gasterosteus_aculeatus.OLF_genes.gff
- COORDINATES/Girardinichthys_multiradiatus.OLF_genes.gff
- COORDINATES/Gobiocypris_rarus.OLF_genes.gff
- COORDINATES/Gobio_gobio.OLF_genes.gff
- COORDINATES/Gouania_willdenowi.OLF_genes.gff
- COORDINATES/Hemibagrus_wyckioides.OLF_genes.gff
- COORDINATES/Hippocampus_abdominalis.OLF_genes.gff
- COORDINATES/Hippoglossus_hippoglossus.OLF_genes.gff
- COORDINATES/Hippoglossus_stenolepis.OLF_genes.gff
- COORDINATES/Hypoplectrus_puella.OLF_genes.gff
- COORDINATES/Ictalurus_furcatus.OLF_genes.gff
- COORDINATES/Ictalurus_punctatus.OLF_genes.gff
- COORDINATES/Istiophorus_platypterus.OLF_genes.gff
- COORDINATES/Kryptolebias_hermaphroditus.OLF_genes.gff
- COORDINATES/Kryptolebias_marmoratus.OLF_genes.gff
- COORDINATES/Labeo_rohita.OLF_genes.gff
- COORDINATES/Lampris_incognitus.OLF_genes.gff
- COORDINATES/Larimichthys_crocea.OLF_genes.gff
- COORDINATES/Lepisosteus_oculatus.OLF_genes.gff
- COORDINATES/Leuciscus_idus.OLF_genes.gff
- COORDINATES/Mastacembelus_armatus.OLF_genes.gff
- COORDINATES/Maylandia_zebra.OLF_genes.gff
- COORDINATES/Megaleporinus_macrocephalus.OLF_genes.gff
- COORDINATES/Megalobrama_amblycephala.OLF_genes.gff
- COORDINATES/Megalops_atlanticus.OLF_genes.gff
- COORDINATES/Megalops_cyprinoides.OLF_genes.gff
- COORDINATES/Melanotaenia_boesemani.OLF_genes.gff
[truncated: 106 more entries]
