# Supplementary material for: Expanded olfactory system in ray-finned fishes capable of terrestrial exploration
Source: BMC Biol. 2023 Jul 31;21:163. doi: 10.1186/s12915-023-01661-8 (PMC10392011; doi:10.1186/s12915-023-01661-8)
Supplement: Supplementary file 3 — Additional file 3: Data S1. Protein sequences and genomic coordinates of OLF genes. FASTA and General Feature Format (GFF) files containing the protein sequences and genomic coordinates for all identified OLF genes in this study. [file 12915_2023_1661_MOESM3_ESM.zip › PROTEINS/Acanthochromis_polyacanthus.OLF_genes.fa]

>LOCXPSichOR4.1-eta.305.164.HIT1.OR.1R.298.7tm_1.exons2.CM038058.1.Acanthochromis_polyacanthus
LSSVNASVSTAGYQRDTYTKAVVKNVIVTVLCISINYINGTLLHTFRKHQILNSNPRYILFIHLVINDMIQLLLSTLLHVISYALHRISTPFCLIVLIVAVAATQNTPLNLAGMAVECYIAVCLPLHHGQICTVKKTYIFIGLIWVASAFNVLPDLFILLATEPLQFFHSRVFCARDYVFRHTVKKRDISHIVCLVVVWFTIFYTYFKVLFAARGASADMTKARNTILLHGFQLLLCMLSYVRPIFEQGLTNLMPKQFLSIRFASYVIVQILPRFVSPIVYGLRDQTFRRYVRRYLFC
>LOCXPSichOR4.1-eta.305.124.HIT1.OR.1R.302.7tm_4.exons2.CM038058.1.Acanthochromis_polyacanthus
MNVSSANVTVVIEYRDSFSKAVVKNVIVVVLGISINYINAALIQTFRKHQIFYMNPRYILFIHLVINDMIQVTLTVLLFLISYTLYKIHISVCCSIILIALFTTENTPLNLACMAVECYVAICIPLRHSQICTVKRVLMLIGLIWATTVLSVLPDLFVTVATEPLEYFSSYVFCLRETAFPNPHLTKKRDITYVVYLVMVWFVIFYTYFKIVFTAKSASGDAKKARNTILLHGFQVLLCMTAYTIPFVLTAVQQWFPKNFSDVLFAFYITVQVLPRSISPIIYGIRDKTYRKYLKRHMFCRV
>LOCXPLeocOR3.39-delta.329.126.HIT1.OR.1R.297.7tm_4.exons1.CM038066.1.Acanthochromis_polyacanthus
VLLLTGFRELGQLRYVFFSLTCAGYLLILVLNISVLVLICAKPRLHQPMYILLANLLLNTLIGCAAFYPKLLLDLLSGRQQVSRRGCLLQAFWVHLYVSVECNVLTVMALDRYAAVSRPLTYHSLLRPSTVLQLLLGAWLLPAAAYTCLIGLSSRLPLCGFQVSRTFCDNRSITHLSCVDVSLIGGVELLLAAAVVFLPLLLIFGCYVQILAVSFRLSSSGRPNKALATCVPHLVTYVSLVSSIVFEVVQPALANRNLPHALRVVMSMEGFLLPPLLNPLIYGVNLPEIRHEFTHLF
>LOCXPTilORs.I129.314.212.HIT1.OR.1R.313.7tm_4.exons3.CM038070.1.Acanthochromis_polyacanthus
MENLTAAAPLQHPVVFELEGFYVPPGYDSLLFVLALLSYVAVLLGNGLVVSIIVLDKSLHRPMFVMVCNLVLCDLLGATAVLPRVMVHFLTGQKRIAYYPAIAQAFSVHTYGVAAQTILGVMAYDRYIAVCEPLRYHAIMTSARLHCCCALAWLVALLLIAVLFAFHVNVPLCGRTIRHVYCSNRSILSLACTPTTASNIYGLSMTWTVSTGIFLIIAFSYIRILQASLKQGQTDSNVRSKVFQTCGSHLVIYLLYEIASVIIILSYRFPSVSPNLKKFFSIMFFIVPPIINPIIYGLVSKELRSSIIKHLTV
>LOCXPDilaORUN.25-delta.316.217.HIT1.OR.1R.311.7tm_4.exons2.CM038070.1.Acanthochromis_polyacanthus
MENQTLGPDVLLLEGLKVRPESSVIAFVLLLLIYVFIMVSNVGLVVLISMERSLHEPMYLLFCNMSVNDVFGASAIIPRLLADVFLPSSQRYIGYVDCAVQAFCAHFHASSVHTVLMIMAFDRYVAICNPLQYAAIMTNRTVVKLSLSAWMVSLVMVAILVGLSVRLSRCRWVIFNPFCDNASLFKLSCQSVLINNIYGLGYTVVLLGSSIGSVTLTYLRIAVVCLSRKNQALNRRALQTCASHLAVYVIMMVSGCIIIILHRFPQLSDHRKLASILFHVVPPALNAVIYGLQIKAIRQKIFIIFSRKTET
>LOCXPSichOR22.22-delta.316.219.HIT1.OR.1R.309.7tm_4.exons2.CM038070.1.Acanthochromis_polyacanthus
LENRTVAADVLLLEALKVSPQSSIVAFILLLLVYVFILVSNVGLVVLISCSRSLQQPMYLLLCNMCINDVFGATVTVPHILRDLLAVSSQRYIGYVDCAVQAFCVHLHASVSHTVLMIMAFDRYVAICNPLRYAAVMTNRTVVKLSAAAWTTAFVLVAVLVGLSVRLSRCRWVIFNPFCDNASLFKLSCQSVLINNIYGLGYTVVLLGSSIGSVTLTYLRIAVVCLSRKNQALNRRALQTCTSHLAVYVIMMVSAFIIVVLHRFPRLSDHRKVASVLGHVTLPVLNAAIYGLQIKEVRQKIAAAFYSSK
>LOCXPSichOR22.34-eta.329.220.HIT1.OR.1R.318.7tm_1.exons1.CM038070.1.Acanthochromis_polyacanthus
MSSLSQPPSNATVELQYRGFLERLMVSTLSTVPSCVFLYVNGTMLFSLRSKPVFCDTPRYVLLYNLLFADTVQLALSQVMFILAVCRVKLSYPVCGCLTLLTNLTTVISPLTLVLMSVERYVAVCCPLRHTTIITIRNTAVAVTAVWAVSSLNNLTRLLLSFPFQKLGILQVKDLCSNIALMLGSVSLDYDRAFTGFLFVSAGVAIASSYVGVAAAARAASADEASARKARNTLLLHLVQLGLSLSSTIYNPLLIALSTAVSRIVFVRVQNVFYVCFVILPRCLSSLIYGLRDQRIRPVLLDHLCCRLGRSVVPSSNK
>LOCXPTilORs.I129.314.115.HIT1.OR.1R.313.7tm_4.exons3.CM038070.1.Acanthochromis_polyacanthus
MENLTAAAPLQHPVVFELEGFYVPPGYDSLLFVLALLSYVAVLLGNGLVVSIIVLDKSLHRPMFVMVCNLVLCDLLGATAVLPRVMVHFLTGQKRIAYYPAIAQAFSVHTYGVAAQTILGVMAYDRYIAVCEPLRYHAIMTSARLHCCCALAWLVALLLIAVLFAFHVNVPLCGRTIRHVYCSNRSILSLACTPTTASNIYGLSMTWTVSTGIFLIIAFSYIRILQASLKQGQTDSNVRSKVFQTCGSHLVIYLLYEIASVIIILSYRFPSVSPNLKKFFSIMFFIVPPIINPIIYGLVSKELRSSIIKHLTV
>LOCXPSichOR22.34-eta.329.117.HIT1.OR.1R.301.7tm_1.exons1.CM038076.1.Acanthochromis_polyacanthus
DSVHSEAQDDRFLEILMVSSLSTIPSCVFLYINGIMLFTLRSKTVFCETARYILLYNLLFAETVQLVLSQVLFLLAADRVIMTYPVCGFLTQLTILTTVISPLTLVVMSVERYVAVCYPLRHADIVTVRNTDVSVILIWMFSFLNVLIRLLLLLELPFDDLLNLQVKGFCSSKNMFVGPISEAYSKAFTGFVFTSAGVAIISSYIGVAAAARSASADKASAHKARNTLLLHLVQLGLSLSSTIYTPLLIALSTVVVRIVLVRIQTLVYMFTFIVPRCLSSLIYGLRDQSIRPVLMFYLCCR
>LOCXPSichOR22.34-eta.329.118.HIT1.OR.1R.301.7tm_1.exons1.CM038076.1.Acanthochromis_polyacanthus
DSVHSEAQDDRFLEILMVSSLSTIPSCVFLYINGIMLFTLRSKTVFCETARYILLYNLLFAETVQLVLSQVLFLLAADRVIMTYPVCGFLTQLTNLTTVISPLTLVVMSVERYVAVCYPLRHADIVTVRNTDVSVILIWMFSFLNVLIRLLLLLELPFDDLLNLQVKGFCSSINMFVGPISEAYSRAFTGFVFTSAGVAIISSYIGVAAAARSASADKASAHKARNTLLLHLVQLGLSLSSTIYTPLLIALSTVVVRIVLVRIQILVYMFTFIVPRCLSSLIYGLRDQSIRPVLMFYLCCR
>LOCXPSichOR22.34-eta.329.119.HIT1.OR.1R.301.7tm_1.exons1.CM038076.1.Acanthochromis_polyacanthus
DSVHSEAQDDRFLEILMVSSLSTIPSCVFLYINGIMLFTLRSKTVFCETARYILLYNLLFAETVQLVVSQVLFLLAAARVIMTYPVCGFLTQLTILTTVISPLTLVVMSVERYVAVCYPLRHADIVTVRNTDVSVILIWMFSFLNVLIRLLLLLELPFDDLLNLQVKGFCSSKNMFVGPISEAYSKAFTGFVFTSAGVAIISSYIGVAAAARSASADKASAHKARNTLLLHLVQLGLSLSSTIYSPLLIALSTVVVRIVLVRIQTLVYMFIFIVPRCLSSLIYGLRDQSIRPVLMFYLCCR
>LOCXPSichOR22.34-eta.329.120.HIT1.OR.1R.301.7tm_1.exons1.CM038076.1.Acanthochromis_polyacanthus
DSVHSEAQDDRFLEILMVSSLSTIPSCVFLYINGIMLFTLRSKTVFCETARYILLYNLLFAETVQLVVSQVLFLLAAARVIMTYPLCGFLTQLTILTTVISPLTLVVMSVERYVAVCYPLRHADIVTVRNTDVAIILIWMFSFLNVLIRLLLLLELPFDDLLNLQVRGFCSSINMFVGPISEAYSRAFTGFVFTSAGVAIISSYIGVAAAARSASADKASAHKARNTLLLHLVQLGLSLSSTIYSPLLIALSTVVVRIVLVRIQILVYMFTFIVPRCLSSLIYGLRDQSIRPVLMFYLCCR
>LOCXPOR1.77.HIT1.OR.2R.339.7tm_1.exons1.CM038056.1.Acanthochromis_polyacanthus
TDCPSEENLTEPPLDAASCLFLAILPNDQTVPPLVCVFLLLTLVSLLVNFPTWLALARSEQLSRQPRFTFMKNQILCNLIKSATFGTAVIHSLVQRRTMPFSTWCHIQCFIRLTTWFNNRLTIICMALERYLFVCHTIHYLVIFTETCMRKVLTFIWISSITISVITMVLLHTGEAQSSGPVTMGLLCEPNMMEQHMGFPRAFAIFHTVMSFWMLELYLFTFVFSYYWMYQDPSNAVIPFNEDNKKARKTVLIDSCMFLMELLPVLLQVISDALWAFRSPEAMTGRSSQAGDVCTVKPTPGEATAAVLHVPLLMMLMVPPCVNPLVNWLTNVKVRQALL
>LOCXPOR3.88.HIT1.OR.2R.340.7tm_4.exons4.CM038058.1.Acanthochromis_polyacanthus
QVHLQQHRPDLEDAAAPTRQVPGPVLPELLVPKAVDHRAQKTRDDVDEQEEDVTDLQAQVGEQGDESSLQGGNHEGQHAQQQLHPMQHHGVPGSLHRGQTCGCSSCRQHDLTVGVEQREGHEGEVGPVKHTVLIVDGPVAEQQRVVAEDGGVEETGRLLDDGDEEVGDGWCGGEDEDDADEEQRAGDRAHLAVVEREADGDVALHGHASQDERRGAGGEDSRHDQKAADGGVDLPEDVADHVQRCYQSQLQSIIEHHADEHDVPRVLIEETVSEEGVHHAAVDDAQGQPHQHGHYVLGESVGEVVFRDSHGTQSQGGAAVTHQQVQRPGGGGVHQQHLLL
>LOCXPOR3.88.HIT1.OR.2R.340.7tm_4.exons4.CM038058.1.Acanthochromis_polyacanthus
QEEMLLMNSTSSRSLDLLVSNSSSSLALGAVAIPKDNFSNALTKNIVAMLVWLALSIINSSMVHTFLRHSLFYENPRYIMFICMVFNDALQLTLVTALYVVSYIFRKIHTSVCCLLIMTAVLTTRSTPLILAGMAVERYISICFPLHYSQMCTVPRTLLLIGIIFILTATPPITDLLITIVKEPPSFFHTTIFCDHSLLFRDRSIYYKNCVFDGAYLSFVALTLLYTYCKIMLTARAASTGLASVKRARNTVVLHGVQLLLCMLAFVVPSLQAALISLFPHLSLEIRYIFFLLVYIIPRFLSPVIYGFRDEQFRKYWTRYLSCRSCSIFKVRPVLLKVNL
>LOCXPOR4.99.HIT1.OR.2R.310.7tm_4.exons2.CM038058.1.Acanthochromis_polyacanthus
MNSSAPESNVSTSLTYRDSSSTAVIKNVIVVALGLTISYINGTLIHTFRKHQVFYVNPRYILFIHMVVNDMIQLTTTISLFVFSYVFYKIHASICCLIITFAVFTTFNTPLNLAAMAVECYIAICFPLRHAELCTIRSTYVLIGWIWVMAAVTALPDVFITLATEPVRLFHSTIFCERNNLFRHPVSLKKRDVSYTVCLIGVWLTLFFIYFRIFFAAKSAKTAKPAGGDTKKARNTILLHGFQLLLCMLTYMAHEIRKGLVSWFPQHYVQVLFVCYIIIQILPRLISPIVYGLRDKTFKEYLKKYLLCTV
>LOCXPOR5.110.HIT1.OR.2R.307..exons2.CM038058.1.Acanthochromis_polyacanthus
MNFTPGDRNVTKVWNHRDFVQAVSMNVTVVVLGITINYISAAMICTFTKHDIFKQNPRYILFVHLVLNNMIQLTTSITLFICSYAFGTIVVTVCLLVILPAIITTNNTPLNLAFMAAECCISVCMPLRYDYICTVKRTYIVIGIIWAISSASVLPDVFLMFATEQMEFFHTRVFCIRDTTFRSSYSKSKRDVSHILLLVVVWLSLFYCYFRILFAAKTVNADAKKARNTIVLHGFQLVLCMTVYVQPMLTRVLTYSFPKGTRHIYFFNFIIHQILPRFANPIIYGLRDKHFKKYLKRYLCTFNSHSK
>LOCXPOR6.122.HIT1.OR.2R.310.7tm_4.exons2.CM038058.1.Acanthochromis_polyacanthus
MNSSAPDSNVSTSLTYRDSSSTAVIKNVIVVALGLTISYINGTLIHTFRKHQVFYVNPRYILFIHMVVNDMIQLTTTISLFVFSYVFYKIHASICCLIITFAVFTTFNTPLNLAAMAVECYIAICFPLRHAELCTIRSTYVLIGWIWVMAAVTALPDVFITLATEPVRLFHSTIFCERNNLFRHPVSLKKRDVSYTVCLIGVWLTLFFIYFRIFFAAKSAKTAKPAGGDTKKARNTILLHGFQLLLCMLTYMAHEIRKGLVSWFPQHYVQVLFVCYIIIQILPRLISPIVYGLRDKTFKEYLKKYLLCTV
>LOCXPOR7.133.HIT1.OR.2R.307..exons2.CM038058.1.Acanthochromis_polyacanthus
MNFTPGDRNVTKVWNHRDFVQAVSMNVTVVVLGITINYISAAMICTFTRHDIFKQNPRYILFVHLVLNNMIQLTTSITLFICSYAFGTIVVTVCLLVILPAIITTNNTPLNLAFMAAECCISVCMPLRYDYICTVKRTYIVIGIIWAISSASVLPDVFLMFATEQMEFFHTRVFCIRDTTFRSSYSKSKRDVSYILLLVVVWLSLFYCYFRILFVAKTVNADAKKARNTIVLHGFQLVLCMTVYVQPMLTRVLTYSFPKGTRYIYFFNFIIHQILPRFANPIIYGLRDKHFKKYLKRYLCTFNSHSK
>LOCXPOR8.144.HIT1.OR.2R.302.7tm_4.exons2.CM038058.1.Acanthochromis_polyacanthus
MNVSSANVTVVIEYRDSFSKAVVKNMIVVVLGISINYINAALIQTFRKHQIFYMNPRYILFIHLVINDMIQVTLTVLLFLISYTLYKIHISVCCSIILIALFTTENTPLNLACMAVECYVAICIPLRHSQICTVKRVLMLIGLIWATTVLSVLPDLFVTVATEPLEYFSSYVFCLRETAFPNPHLTKKRDITYIVYLVMVWFVIFYTYFKIVFTAKSASGDAKKARNTILLHGFQVLLCMTAYTIPFVLTAVQQWFPKNFSDVLFAFYITVQVLPRSISPIIYGIRDKTYRKYLKRHMFCRV
>LOCXPOR10.153.HIT1.OR.2R.322.7tm_4.exons1.CM038066.1.Acanthochromis_polyacanthus
LGQNFSHSSFVFRGFPELQKHRRLLALPFSASYLLVLLGNSLVVYVIRSVAGLHSPMYLLVCLLCVVDVLVVTTIVPNMLLGFLFDWDHISLAGCLTQMFFTHFLSSVESTLLLAMALDRYVAICKPLRYAEIIDLSMLAKLLLFTLLRSVSIMATLVGLAGSLRFCSSNVIRHCYCDHMALVSLACSSTSRNSAAGLAVIICFVGVDIPLIFFSYMKIISVVLRAAAGEERRKAFHTCGTHLMVMMCFYLVGSVSFLSHNLNIPIPTDANSFMGLMYILLPATVNPIIYGVRTKEIRNGFLRIINLRAKTIMSVKVCPTGK
>LOCXPOR11.78.HIT1.OR.2R.310.7tm_4.exons1.CM038066.1.Acanthochromis_polyacanthus
SSLSYFIFTAYIHVGSLKFLCFVVTALVYVGIVLVNTSLIVVICMNRSLHEPMYMFLLSLFVNELYGSTGLFPFLLVQILSDLHTISAPLCFLQIYCLYTYVHVEFSNLAVMSYDRYVAICDPLHYKSRMTSNRAVLLISLVWFYSFVKFLITLSLNVRLPLCGNVINSLYCHNYLVVKLACSDTLVNNIYGIFGTVVTVIVPLIPILFSYLRILQVCFSGDKQTRQKAVSTCSPHIVSLLNFSFGCLFEILQSRFEMSRLSSQLRIVLSLYFLIIQPLLSPIMYGMQMSSIRNTYKRVFCYKVWAAHRD
>LOCXPOR12.79.HIT1.OR.2R.302.7tm_4.exons1.CM038066.1.Acanthochromis_polyacanthus
NSTQVPYFTLAAYLDSGDMKFLYFLVLLTVYVLIVGANVFLIVVICMNRSLHEPMYMFLLSLFVNELYGSTGLFPFLLVQILSDLHTVPAPLCFLQIFIVYSYGGVEYLSLAVMSYDRYVAVCCPLHYKSLMTADRTAALIVLTWSYPLVLITVMVCMTSSLQLCGNVINKVYCDNYSVVKLSCSDAFVNNIYGLITTFCTIIFPLVLIIFTYVKIFRVCLHGSKQTRQKAVSTCTPHLAVLLNFSFGACFETLQSRFDMSRVPAVLRIFLSLYSVASLPLFNPLMYGLNVSKIRLGARSLI
>LOCXPOR14.80.HIT1.OR.2R.316.DUF348.exons1.CM038066.1.Acanthochromis_polyacanthus
GISDGVEASTAAQRVEDVLSDLGGSDAVDDRVEAAREQQVHGAEENPDGRWEAVSDPVGQEGDERHHQADHHHHDVGDAGAESFGARFSRMQHRAKDDDVGDGDEDEVGDGDEEEGEQPHQVVDGGASTGEVDQSHVFTEAVVHDVPSAERQPTRQTHHQRVHREVPDQTRDHELEEPRQRHAVAVAERRADGEVAVDSHPHQQRGLKRSHEVNEVHLKQAANQRDAPPVKQEAQQHVGDEEQREAQVDAGHAGDQDAHGRVEAPVGGHDVQQQGVCRQRHGEHDRERNEQNRPQRSELEEPVQDEVSVRGDVRHP
>LOCXPOR14.80.HIT1.OR.2R.316.DUF348.exons1.CM038066.1.Acanthochromis_polyacanthus
RMANISSHRHFVLDGFFELGALRPVLFVPFSIMFAMSLSANSLLLYVVASHRSLHSPMCILIAGMACVDLSLPLFFVPNMLLSFLFDWRSISLIGCLLQMHLIHFVGAFQSTLLVWMAIDRYFAICTPLSYRDRMALPRFLKFMIPCLIRNFTMNTLMVGLAGRLAFCGGNVMNHCFCEHMALVNLACGSTAVNNLVGLLTLFLIPVADFILITISYVVIFGSVLHSGKSGTKALRTCVTHIVVMVVSLMVALIAFLSYRIRNSLPAAVRVFFSTMYLLFPSCFNPIIYGIRTTEIRQHILNTLSCCRRFHTVTYS
>LOCXPOR15.81.HIT1.OR.2R.309.7tm_4.exons1.CM038066.1.Acanthochromis_polyacanthus
MRNFTQVSYFTLSAYYETELFTYFYFLIVLALYVAIISANVLIIVVICMNRSLHEPMYLFLLSLFANELYGSTGLFPFLLVQILSDVHTVSYSICLLQVFCLYSYGGIELLTLAIMSYDRYLAICYPLQYNTRMTFNKIVTLTALIWIYPLFINAVITYGLTGSLQLCGNIINKVYCDNYYIVKLGCSDTTVNNVFGLVHMFTVIFGLIVLILYTYMRILKVCFSGSKQTRQKAFSTCTPHLASLLNFSCGAFFEIVQGRFNMTGLPNLLRVVLSLYWLTCQPLISPLMYGLKLSKIRTVCKTLLFGRK
>LOCXPOR16.82.HIT1.OR.2R.309.7tm_4.exons1.CM038066.1.Acanthochromis_polyacanthus
MINSTQVTFFTLSAYVDTGIFKYFYFLIVLAVYIATLSANVLIIVVICITRSLHEPMYLFLLSLFANELYGSTGLFPFLLVQILSDVHTISYSLCFLQVFCLYSYSTIEFLTIAVMSYDRHLAICYPLQYKTRMTFNKIMFLIALTWAYAFFIMLLMGFGLTGSLQLCGNIINKVYCDNYYIVKLGCSDTTVNNVFGLVHMFTVIFGLIVFILYTYLRILKVCFSGSKQTRQKAVSTCVPHLASLINFSCGVFFEIVQSRFNMTAVPNTLRVFLSLYFLTCQPLFNPVLYGLRLSKIHDTCRILFVRKK
>LOCXPOR17.83.HIT1.OR.2R.309.7tm_4.exons1.CM038066.1.Acanthochromis_polyacanthus
MMINSTQVSHFVLGAYFDTGMLKYLCFMIVLFLYVLIISANVFLIVIICMNRSLHEPMYLFLLSLFANELFGSTGLFPFLLVQILSDVHTVSYSLCFLQIFCLYSYACVEILNLAVMSYDRYLAICHPLQYKTSMTSKKVAALIALAWLFPSLAIVVLISLSAPLQLCGNVINKVTCGNYAIVKLACTDTGINNVYGLVYTVVSIITPLVLILYTYTRILQVCFSGCKQSRQKAVSTCTPHLASILNFSFGCCFQIVQSRFYMSSVPGMLDIILSLYFLTCQPLFTPLLYGLKMSSIRVLCKRLLFGEV
>LOCXPOR18.84.HIT1.OR.2R.299.7tm_4.exons1.CM038066.1.Acanthochromis_polyacanthus
NSTQVSDFILAAYFDAGVFKYLFFMIVLCAYVFIVGANGFLIVVICKTRSLHEPMYLFLVSLFVNELFGSSWLFPFLMVQILSDVHTVSASLCFLQVFSLYTYGNAELINLTVMSYDRYLAICYPLQYNTRMTFNKVAFLIAVTWILPVFVIGLTTSLTASLTLCGNIINKVYCNNYSIIQLACCDTTVNNMFEITAASVALCVSGSVILYTYVRILRVCFSGCKQSRKKAFSTCIPHLASLLNFSVGVSFEILGNRFDVSNVPNILQIFLSLHFLTVQPLFNPVMYGLNVSKISIICK
>LOCXPOR19.85.HIT1.OR.2R.312.7tm_4.exons1.CM038066.1.Acanthochromis_polyacanthus
DHQSVMMNSTEFNYFKFTAYSDSSVLKYLFFMILMSLYVLIISANMFLIVIICITRSLHEPMYLFLLSLFANELFGSTLLFPFLLVQILSDVHIVSAAVCLLQVFCLYLYAGVEIFNLAVMSYDRYLAICYPLHYNTHMSFKRVAFLIAASWFPPFLIIVITTSLSFSLQLCGNIINKVYCDNYSIVKLACSDTTVNNIYGLFITLLTLIGLLTLILYTYTKILKVCFSGSKQTRQKALSTCTPHLASLLNFFFGCMFEVLQSRFNMNSVPNMLRIFLSLYFLTCQPFFNPVVYGLKMSKIRHVCKSLFSVK
>LOCXPOR20.86.HIT1.OR.2R.305.7tm_4.exons1.CM038066.1.Acanthochromis_polyacanthus
RMKMMKNSTQVSDFILAAYFDAGVFKYLFFMIVLCAYVFIVGANGFLIVVICKTRSLHEPMYLFLVSLFVNELFGSSWLFPFLMVQILSDVHTISASLCFLQVFSLYTYGNAELINLTVMSYDRYLAICYPLQYNTRMTFNKVAFLIAVTWILPVFVIGLTISLTASLTLCGNIINKVYCNNYSIIQLACCDTTVNNMFEITAASVAVFVSGSVILYTYMRILRVCFSGCKQSRKKAFSTCIPHLASLLNFSMGGSFECISSRFDVSNVPNFLQIILSVHFLIVQPFINPVMYGLNVSKIRISCK
>LOCXPOR21.87.HIT1.OR.2R.306.7tm_4.exons1.CM038066.1.Acanthochromis_polyacanthus
ENNTDIVFILQGLNGSLTDRQLYFAFALMSYSFTVFVNLTLIVTVCFDKTLHEPIYIFLCNLCFNGICGASCFYPKLLYDLLANSHVITYIGCLTQMVATYSYIFCEFTSLTIMAYDRYVAICRPLQYRALMTVQKVAQLLFLTWCFSMLEAFVGVSLTSRLLLCGRHLPKIFCTNWDVVRLSCSDTTVNNIYGLVLTFSHLLQMILILISYAHLVRASIRSLSDRRKFAQTCLPHLVTLLIFTTSLLFDMMYSRYGGSDTMVVLKNALAAEFLVVPPLINPVIYGMNLHQIRSRILHMFAHRSDI
>LOCXPOR22.89.HIT1.OR.2R.322.7tm_4.exons1.CM038066.1.Acanthochromis_polyacanthus
MKFRNMTNIKDFIITGFPGLAPEYYGPVSLLLFMVFLVIVIGNVFILAVIMLERNLHKPTYWIFFHLAVTDLAFGTVTLPKIIARYWWNDMVSSFSVCFTQMYFVHSLGAVHSLILLMMALDRFVAIWLPFRYPLLFTNQNVSIACCCCWVLTFIRMMGIVLHASTLPYCDLNIIMQCYCDHVSITQLGCGDKVAYVKSVALGNAMVTLLVPLTVIILSYFFIIVAVLRMPHTERRHRVLSTCAPQLFITCLYYVPRCFVYLANNLGFSFSPVARIIITMTYSLVPAVNPVIYCFKTKDIKEALMQRFKNRKISIAIKTDCR
>LOCXPOR23.90.HIT1.OR.2R.321.7tm_4.exons1.CM038066.1.Acanthochromis_polyacanthus
MITNFTRMRSFFLLGFPGLSPQYYGHVSALLFFIYQAIVVGNIFITAFIVIEKSLQKPTYMVFCHLALNDLTFGTVTLPKIIAKYWFGDGIITFYGCFVQMFFVHYLGSVTSFMLLVMALDRFIAVCIPLRYPVLITNSIISVLCGFAWFIPLPLMVAVVLHALTLPYCKSNVIGQCYCDHISITSQACGEDVKIVTVTTLCVAMLCLLLPLAFILFSYIAIIVTIMKMSNVSGRKRTLSTCTPQIFITCLFYLPRCFVYVANTVGFSFNMDVRIILILLYSLLPAAVNPFIYCFKTRDIKQMLIKRLKKIKIGIEIKFSH
>LOCXPOR24.91.HIT1.OR.2R.327.7tm_4.exons1.CM038066.1.Acanthochromis_polyacanthus
FRMFQGIFCFIMMEGNSSIVTEFFLTGFPGLHPEYYSLASAVLFSVYLLILIGNATVFLLFATNRCLHKPMYYIIINLCACDILFSTTTLPKIISKYWFQSGTISFTACFVQMYFVHYLGTVNSNVLFLMAFDRYLAICHPLRYPNFLTKSNVYILSVTVWIVGMAGALMLVIRAYPLPYCASNIINHCYCDHISITLLACTDRTPYGFPAFLVAMFALLGPLAFIIFSYCSIIMAVRKIANLQGRLKSLSTCSPQLIIILLYYLPRCFVYLASNVGITFSADMRIVIIMLYSLTPPMINPLIYCLRAKDMRECLQKQFCRRTVPQK
>LOCXPOR25.92.HIT1.OR.2R.310.7tm_4.exons1.CM038066.1.Acanthochromis_polyacanthus
MSLLNASVTITQFSIGGFDTVTKPVLVGVVILITYFVIIVANMMNILLFFCDKKLHKPMYLLICNLAVVDIVYTTSVSPTMIGVLLAGAKTISFVPCIIQMMVHHVGAVMETFALAVMAFDRLIAVSCPFQYQSYLTNTRIVILTCFLWLVALVCVSVMPVTVLSLTHCRPRLIYVFCDYAGVLRTTCGDLNHHFNVITVLSFFLLFFTFTLICLSYFVIVFYVKLSSNVDKKKMGSTCLSHLIVVVCYYCPLFIRIVLTRMGVVLTAEERHGLQIGAILGSSLVNPFVYCLNTKEIKCKIFKVFNIVAS
>LOCXPOR25.93.HIT1.OR.2R.310.7tm_4.exons1.CM038066.1.Acanthochromis_polyacanthus
MSLLNASVTITQFSIGGFDTVTKPVLIGVVILITYVVIIVANMTNILLIFCDKKLHKPMYLLICNLAVVDIVYTTSVSPTMIGVLLAGAKTISFVPCIIQMMVFHVGGVMETFALAVMAFDRLIAVSCPFQYQSYLTNTRIVIVTCFLWLAALVCLSVMPVTVLSLTHCRPRLIYAFCDYAAVLRTTCGDLNHHFNVITVIVFFILFFTFTLICLSYFVIVFYVKLSSNVDKKKMWSTCLSHLIVVVCYYCPLFIRIVLTRIGVVLTPEERHGLIIMSILGPSLVNPFVYCCNTKEIKCKIFKIFKNVES
>LOCXPOR27.94.HIT1.OR.2R.320.7tm_4.exons1.CM038066.1.Acanthochromis_polyacanthus
FNFAGRKSTKMDMYNTSSVLQLKGFNISSENVFPAFLFATLSYMIIVFCNLILILTIVLNKSLHQPMHLILLNLPINDLLGSSALSLQLIKELLTNSGMIQHSACVAQAFFIHIYGAGAVIILTAMAYDRYIAICCPLQYNTVMTCAHIMRIISGIWISNLALIGVLFFLLLRLPRCGSEITHLYCDNPSLLTLVCADTTINNIYGLCIVAASQLVGNGMILYTYLCILVACFRSKHSDTKAKALQTCATHLTVFLLLECLGLFTIISYRLKNISPHLRRFMGLSTLIFPPTLNPIIYGLKTKEIREKIVHVLRNKILPT
>LOCXPOR28.95.HIT1.OR.2R.312.7tm_4.exons1.CM038066.1.Acanthochromis_polyacanthus
MDGNSSSRNLLTLETLNLSTTHTYPAFIFGTITYLFIVFCNLLILITIAVRKRLHKPMFILLFNLPISDMIGATAFFPQVLLSIVTQNRVISFPACFTQAFLIHLYGTGNLLILSAMAYDRYVAICCPLRYNAIMTPHTLIRIVILVWVLSFSFIIIVIILTARLKACRTSIVDLYCNNPSLLKLICEDITVNNYYGFAVTFVIHAGSLSILMYTYGQILRTCIMTNQRDARQKAMQTCGTHLVVFLILQISTDFTLIAHRLDSVSPLLRRACGVSILIFPPVLDPIIYGLKVKELKQSMLMFIKRNVNAMK
>LOCXPOR29.96.HIT1.OR.2R.307.7tm_4.exons1.CM038066.1.Acanthochromis_polyacanthus
MENKSFGFSSELTLDPFVIPPGGKYPIFFLGIAIYFFGISCNLTLLTLIMLRRNLHKPMYFILFSLPLNDLIGITAMLPKVLSDIVTETHKVHYPLCVLQAFLLHMYGGGILFILAAMSVDRYVAICMPLRYTSVMTPRVVICIISLVWGLDFVLIGSLFSLQTRLPRCKSVILNVFCDNPSLLKLTCGNTAVNNIIGLFNTAVMQAVSVSIQAFSYVKILIACVVTRKSEAKTKAVNTCIAQLVILIIFEVVATFTILSHRFKNVSADLQKIMGMLIFLVPPLLNPIVYGLYTSEIRTSLLRVLKN
>LOCXPOR30.97.HIT1.OR.2R.310.7tm_4.exons1.CM038066.1.Acanthochromis_polyacanthus
MERNSTTSTDILEIEGFDISPEFMYPLFFLLLFAYFSLLFSNIGVLVLIITEKSLHQPMYILFCNLSINDLIGNTVLLPRLMAHIISTERFITYSQCVAQAFHSHTFGSASHMILVIMAIDRYVAICHPLRYSSIMTTRTVVGLSATAWGVSLVLVSVLIGLTVRLSRCRSVIQNAYCDNASLFKLSCEDVSINNIYGLVFTVLLFSCSIGGIGITYFRIALICWMKKSKELNNRALQTCASHLVLYLIMLLSGFLTIILHRFPKYPNLRKIAYILFHVVPANLNPIIYGMQTKSLRHKITQILQRKLTP
>LOCXPOR31.98.HIT1.OR.2R.305.7tm_1.exons1.CM038066.1.Acanthochromis_polyacanthus
MANNSSVLHDDFFVLQFDDYIIILQILVAVFFSINMLLFATFFKKECFYTSMRYILFAVTLLCDSVQLVLSYLLLILVFYKIQMQVVICFVLCFMLSVYVTVTPVTLTAMTLERYVAVCIPLHHAQLCSTHSTMQAILIIHAIGLIRCIVFFSAFFASVSLSFYKQAKLCSIEIFTINEWHDHIRSAMSQFYFLIMCTVVVFCYVKILKAAKAASGDNKNSNQKALQTVILHAIQLFLCLIQLCCPLIENVVYQINFRLFVIIRLFNYIMFSIAPRCLSPLIYGLRDRAFFLALKSYAFFGLLER
>LOCXPOR32.100.HIT1.OR.2R.321.7tm_1.exons1.CM038066.1.Acanthochromis_polyacanthus
MQNLTELPVNATSQTSLSVIIKVCIVIPFFCAFLCCIGVMLHIFASHRQFLDTSRYILFAYMLINDTLQILSSVLLFLFVMGQVKLVLVCCVPLLLLSTATFQNTLLILATMSLERYVAIFYPLQRPAAWRSDRIWIIILSLWLLSCTYPIIEFAIGELDPAVDALSTPVSCKVTVVNSSAVQMLFKAAFYVLMFTLVAVVILFTYVRILMETRKMRQNRASVSKAMHTVLLHGFQLLLCLLAFTHPITETLIVLHANWLPEDIAFFNYFCFILIPRFLSPLIYGFRDQNLRDYIGKTFLCCSNNIKAAVIGKLQDSLSAS
>LOCXPOR33.101.HIT1.OR.2R.305.7tm_4.exons1.CM038067.1.Acanthochromis_polyacanthus
EPNATCLTFGGHVEIDKYRYLYFTIMFTMYILIICSNSTIVCLIVIHRSLHKPMYVFIAALLLNSVFFSTVIYPKLLMDFLSEKQTISYRACLFQVFFFYVSACTEFLLLSAMAFDRYVSICKPLQYPTIMGRRTVNTLLVLAWLVPACHIAVPVVRNANLKLCSFTLKGIFCNNTVQSLPCANSRALLMYGAAVMFNVTLLPMLLILFTYAKILVVVYWSCGEVKKKAAQTCLPHLLVLINYSCLLIYDLIIVRMESDFSQTARFVMTLQIVIYNPLLNPIIYGLKMKEISKHLTLLFCQVKVS
>LOCXPOR34.102.HIT1.OR.2R.302.7tm_4.exons1.CM038067.1.Acanthochromis_polyacanthus
MDDELNVTHIKLGGFVEMDKYRYLYFITMFAVYILIICSNSTIVFLIWIHKNLHEPMYVFIAALLLNCVLYSTTVYPKLLTDFLSKEQIISYPACLFQFFAFYSLGGSEFLLLSAMAYDRYVSICKPLQYPTIMTKNAVTVFLVLCWIVPASHIAVQTILSAKAKLCDFNLNSIFCNNAMYRLQCIESRTINIFGVFCLLDVTVLPLFFIVFTYARIVVISYRSCKEVRKKAAETCLPHLLVLINFSLLTVYNTIMARVNTDVPKTAHLIMTLQIVLYHPLFNPFIYGLKMKAIFQHLKMLF
>LOCXPOR35.103.HIT1.OR.2R.308.7tm_4.exons1.CM038067.1.Acanthochromis_polyacanthus
MDDELNVTHIKLGGFVEMDKYRYLYFITMFAVYILIICSNFTIVFLIWIHKNLHEPMYVFIAALLLNCVLYSTTVYPKLLTDFLSKEQIISYPACLFQLFASYSLGGSEFLLLSAMAYDRYVSICKPLQYPTIMTRNAVTVFLILCWIVPASHIAVQTILSAKAKLCDFNLNSVFCNNAIYRLQCTASRTIHIFGVVCLLDLAILPLLFIVFTYARILVISYRSCKEVRKKAAETCLPHLLVLISFSFLIVYDVSIARLDADFPKTARLIMMLQIVLYHPLFNPFIYGLKMKAIFQHLKMLFCKAQII
>LOCXPOR36.104.HIT1.OR.2R.302.7tm_4.exons1.CM038067.1.Acanthochromis_polyacanthus
MDDELNVTHIKLGGFVEMDKYRYLYFITMFAVYILIICSNSTIVFLIWIHKNLHEPMYVFIAVLLLNCVLYSTTVYPKLLTDFLSKEQIISYPACLFQFFSFYSLGGSEFLLLSAMAYDRYVSICKPLQYPTIMTKNAVTVFLVLCWIVPASHMAVLTILSAKAKLCDFNLNSVFCNNAIYRLQCAASRIIHIFGVVSLLDHVIFPLLFIVFTYARILVISYRSCKEVRKKAAETCLPHLLVLINFSLLTVYNTIIARVDTDVPKTAHLIMTLQIVLYHPLFNPFIYGLKMKAIFQHLKMLF
>LOCXPOR37.105.HIT1.OR.2R.302.7tm_4.exons1.CM038067.1.Acanthochromis_polyacanthus
MDDELNVTHIKLGGFVEMDKYRYLYFITMFAVYILIICSNSTIVFLIWIHKNLHEPMYVFIAVLLLNCVLYSTTVYPKLLTDFLSKEQIISYPACLFQFFSFYSLGGSEFLLLSAMAYDRYVSICKPLQYPTIMTKNAVTVFLVLCWIVPASHVAVQTILSAKAKLCNFNLNSVFCNNAIYRLQCTASRIITIFGMVGLLDLAILPLLFIVFTYARILVISYRSCKEVRKKAAETCLPHLLVLISFSLLTVYDVSIARVDTDFPKTARLIMTLQIVLYHPLFNPFIYGLKMKEIFQHLKMLF
>LOCXPOR38.106.HIT1.OR.2R.308.7tm_4.exons1.CM038067.1.Acanthochromis_polyacanthus
MDDDLNVTHIKLGGFVEMDKYRYLYFITMFAVYILIICCNSTIVFLIWIHKNLHEPMYVFIAALLLNCVLYSTTVYPKLLTDFLSKEQIISYPECLFQFFAFYSLAGSEFLLLSAMAYDRYVSICKPLQYPTIMTRNAVTVFLVLCWIVPASHVAVQTILSAKAKLCDFSLNSVFCNNAIYRLQCVESRIIHIFGVVSLLDLAILPLLFIVFTYARILVISYRSCKEVRKKAAETCLPHLLVLISFSFLIVYDVSIARVNADFPKTARLIMTLQIVLYHPLFNLFIYGLKMKEIFQHLKMLFCKAQII
>LOCXPOR39.108.HIT1.OR.2R.308.7tm_4.exons1.CM038067.1.Acanthochromis_polyacanthus
MDDDLNVTHIKLGGFVEMDKYRYVYFLTMFAVYILIICCNSTIVFLIWIHKNLHEPMYVFIAALLLNCVLYSTTVYPKLLTDFLSKEQIISYPECLFQFFAFYTLGGSEFLLLSAMAYDRYVSICKPLQYPTIMTKNAVTVFLVLCWIVPASHMAVLTILSAKAKLCNFNLNSVFCNNAIYRLQCAASRIISIFGVVGLFDLVILPLLFIVFTYARILVISYRSCKEVRKKAAETCLPHLLVLISFSFLIVYEVSIARVNADFSKTARLIMMLQIVLYHPLFNPFIYGLKMKEIFQHLKMLFCKAQNI
>LOCXPOR40.109.HIT1.OR.2R.304.7tm_4.exons1.CM038067.1.Acanthochromis_polyacanthus
MDDKFNTTYITFDGYVQIHKYRYLYFILMVTLYVLIICTNSTIVYLIWIHQNLHEPMYIFIAALSMNSVLFSNVIYPKIFVDVLSERQIIPYSACLFQWFLCYSLGLSDVSILAVMAYDRYVSICKPLQHPLIMKKSTVTVLLLSAWLVPACHMLVIIALSADRKLCSFSLNGIYCNNSVFKLQCVSSRVLSVFGVVTLMNGVIFPLLYILFTYAKIIKVTYKSRGDVRKKAAETCIPHLLILISCTSLAVYETTIARVESDFSKTARLSLQAALYQPLINPIIYGLKMKEIFKHIKKMFCSVK
>LOCXPOR41.111.HIT1.OR.2R.304.7tm_4.exons1.CM038067.1.Acanthochromis_polyacanthus
MDDKFNTTYITFDGYVQIQKYRYLYFLMTLTVYVLIICSNSTIVYLIWIHQNLHEPMYIFIAALSVNSFLFSTAIYPKLFIDVLSKKQVISYAACLFQYLMYYALGGSDFLLLAAMAYDRYVSICKPLQYITVMKKRTIVFFLFYAWFLPGCHIGGALALALGGKKQLCSFTLKGIFCNNLIQKLHCVTSIAVPIYGVFVFLNIVILPVLFILFSYTKILTVSYRSSGDVRRKAVETCLPHLIVLISFSCLCAFDFIMAEVKYDFPKTVRLIMNLQVVVYSPLFNPIIYGVKLKEISKHIKKMF
>LOCXPOR43.112.HIT1.OR.2R.307.7tm_4.exons1.CM038067.1.Acanthochromis_polyacanthus
MNVEFNVTYLRFIGHVELYKFRFLYFLIMFIVYVLILCSNSIILCIIWVHKSLHEPMYIFIAALLLNSILFSINIYPKLLIDFLSDKQVITHSHCVFQFFAYYSLGGSEFLLLSSMAYDRYVSICKPLQYPNIMRKTTVSVLLLLAWLVPALQLMLPVLISNDLPLCRFTLTGIFCNNSIYNLFCVIPRTLSISGVFNLLTMVLLPMLFILFTYTRILIISYQSGRDVRKKAAQTCLPHLLVLMSISCLSYYDIIIARLQVSFSSTARLIMTLQLIIYHPLFNPIIYGIKMKEISKHLKKLLCEGKL
>LOCXPOR43.113.HIT1.OR.2R.307.7tm_4.exons1.CM038067.1.Acanthochromis_polyacanthus
MNVEFNVTYLTFSGHVELHKFRFLYFLVMFIVYVLILCSNSIILGIIWVHKSLHEPMYIFIAALLLNSILFSINIYPKLLIDFLSDKQVITHSHCVFQFFAYYSLGSSEFLLLSAMAYDRYVSICKPLQYPNIMRKTTVSVLLLLAWLLPALQLMLPVLISNNLPLCRFTLTGIFCNNSIYTLFCVIPRTLSISGVSNLLTMVLLPMLFILFTYTRILIISYQSGRDVRKKAAQTCLPHLLVLMSISCLSYYDIIIARLQVSFSSTARLIMTLQLIIYHPLFNPIIYGIKMKEISKHLKKLLCEGKL
>LOCXPOR44.114.HIT1.OR.2R.305.7tm_4.exons1.CM038067.1.Acanthochromis_polyacanthus
EFNVTYLTFSGHVELHRFRFLYFVVMFVVYVLILCSNSIILCIIWVHKSLHEPMYIFIAALLLNSILFSTNIYPKLLIDFLSDKQVITHSHCVFQSFIYYSLGGSEFLLLSAMAYDRYVSICKPLQYPNIMRKTTVSVLLLLAWLLPALQVMAWTAMSNNLQLCRFTLTLIFCNNDIQKLYCVTPRTLSVYGMIVLLNTVLLPMFFILFTYARILIISYRSGRDVRKKAVQTCLPHLLVLMSISCLSFYDIIIARLQVSFSSTARLIMALQCVIYHPLFNPIIYGVKMKEISKHLKKLLCEGKLT
>LOCXPOR45.115.HIT1.OR.2R.308.7tm_4.exons1.CM038067.1.Acanthochromis_polyacanthus
MNDEFNVTYLTFSGHVELHKFRYLYFLVMFIVYVLILSSNSIILGIIWVHKSLHEPMYIFIAALLLNSILFSTNIYPKLLIDFLSDKQVITHSHCVFQSFIYYSLGGSEFLLLSAMAYDRYVSICKPLQYPNIMRRTTVSVLLLIAWLLPALQVMAWTAMSNNLQLCRFTLSSIFCNNGIQKLYCVTPRTLSVYGMIAVLNTTILPMLFILFTYARILIISYRSGRDFRKKAVQTCLPHLLVLMSISCLSYYDIIIARLQVYLSSTARLIMALQCVIYHPLFNPIIYGVKMKEISKHLKKLLCEGKLN
>LOCXPOR46.116.HIT1.OR.2R.308.7tm_4.exons1.CM038067.1.Acanthochromis_polyacanthus
MNDEFNVTYLTFSGHVELHKFRFLYFLVMFIVYVLILSSNSIILGIIWVHKSLHEPMYIFIAALLLNSILFSTNIYPKLLIDFLSDKQVITHSHCVFQSFIYYSLGSSEFLLLSAMAYDRYVSICKPLQYPNIMRKSTVSVLLLLAWLLPALQVMAWTAMSNNLQLCRFTLSSIFCNNGIQKLYCVTPRTLSVYGMIAVLYSTILPILFILFTYARILIISYRSGRDVRKKAVQTCLPHLLVLMSISCLSYYDIIIARLQVYLSSTARLIMALQCIIYHPLFNPIIYGVKMKEISKHLKKLLCEGKLT
>LOCXPOR47.117.HIT1.OR.2R.307.7tm_4.exons1.CM038067.1.Acanthochromis_polyacanthus
MNVEFNVTYLTFSGHVELHRFRYLYFLVMFIVYVLILCSNSIILCIIWVHKSLHEPMYIFIAALLLNSILFSTNIYPKLLIDFLSDEQVITHSHCVFQFFAYYSLGGSEFLLLSAMAYDRYVSICKPLQYPNIMRKTTVSVLLLLAWLLPALQVMPTVAMSNDLQICRFNLTGIFCNNAIYKLYCVTPRTLSIYGVFNLLNIALLPMLFILFTYTRILIISYRSGRDVRKKAAQTCFPHLLALISTSSLCSYDVIIARLQVYFPSTARLIMTLQLIIYHPLFNPLIYGVKMKEISKHLKKLLCEGKL
>LOCXPOR48.118.HIT1.OR.2R.305.7tm_4.exons1.CM038067.1.Acanthochromis_polyacanthus
MNHELNVTYITLDGYLEVSKYRYVYFTVMLVAYILIVCSNFTIVCIIVSHRNLHEPMFVFIAALLINSVLFSTMIYPKLITDILSKEQITSYQTCLFQWFLYYFLGGSEFFLLAAMAYDRYVSICKPLLYPTIMTKTTVSIFLLLSWLLLICVTAVPVVLSANTKLCNFTFKGIICSSTVQKLRCVRSIVLHIYGLVAVVVVIVFPVLFIVFTYIRIFIISYRSCREVRTKAAQTCLPHLLVLLYFSCLIAFDIILTRLDFDFPKSVRLIMTLQVIVCEPLFNPIIYGLKMKEINKHLKISFRKL
>LOCXPOR51.119.HIT1.OR.2R.305.7tm_4.exons1.CM038067.1.Acanthochromis_polyacanthus
MANVSVITVFVLSGFNETVNHRSIIFFLSLLCYCTILLVNVSLIVIIILDNSLHEPMYILLCAFCMNGLYGTTGFYPKFLWDLLSPVHVISYSGCLVQALVLYSFACSDLSILAVMAYDRYLAICRPLEYHSVMSKNRVTKLAFFSWFTPFCIIAGSIYLTSRVKLCSSHIDKLFCVNWSIVQLACFPEETAINGIVTNITVIIYGFHGLFIVWSYLYLIKTCISSLENRAKFMQTCVPHLISLFTFIFTLFFDFIALRLASKDFPQMLLNFMLIEFLIIPPIMNPLIYGFKLTKIRNKISGVVY
>LOCXPOR50.120.HIT1.OR.2R.308.7tm_4.exons1.CM038067.1.Acanthochromis_polyacanthus
MANVSVITVFVLSGFNETVNHRSIIFFLSLLCYCTILLANVSLIVIIILDNSLHEPMYILLCAFCMNGLYGTTGFYPKFLWDLLSPVHVISYSGCLVQALVMYSFVCSDLSILAVMAYDRYLAICRPLEYHSVMSKNRVTKLAFFSWFTPFCIIATNIYLTSRVKLCSSNIGRLFCVNWSIVQLACFPEETTINGIVTNITVIIYVLHGLFIVWSYLYLIKTCISSLENRAKFMQTCVPHLTSLLTFLFTVLFDAMTLRLASKDFPQMLLNFMSIEFLIIPPIMNPLIYGFKLTKIRNKFVGVVYFKM
>LOCXPOR51.123.HIT1.OR.2R.305.7tm_4.exons1.CM038067.1.Acanthochromis_polyacanthus
MANVSVITVFVLSGFNETVNHRSIIFFLSLLCYCTILLANVSLIVIIILDNSLHEPMYILLCAFCMNGLYGTTGFYPKFLWDLLSPVHVISYSGCLVQALVMYSFVCSDLSILAVMAYDRYLAICRPLEYHSVMSKNTVTQLAFFSWFTPFCIIAGSIYLTSRVKLCSSHIDKLFCVNWSIVQLACFPEETAVNGIVGNITVIIYGFHGLFIVWSYLYLIKTCISSLENRAKFMQTCVPHLISLFTFIFTLFFDIIALRLASKDFPQMLLNFMLIEFLIIPPIMNPLIYGFKLTKIRNKISGVVY
>LOCXPOR52.124.HIT1.OR.2R.305.7tm_4.exons1.CM038067.1.Acanthochromis_polyacanthus
MANVSVITVFVLSGFNETVNHRSIIFFLSLLCYCTILLVNVSLIVIIILDNSLHEPMYILLCAFCMNGLYGTTGFYPKFLWDLLSPVHVISYSGCLVQALVLYSFACSDLSILAVMAYDRYLAICRPLEYHSVMSKNRVTKLAFFSWFTPFCIVTTNIYLTSRVKLCSSHIDKLFCVNWSIVQLACFPEETIINDIVTNITVIIYGFHGLFIVWSYLYLIKTCISSLENRAKFMQTCVPHLISLFTFIFTVLFDVIALRLASKDFPQMLLNFMLIEFLIIPPIMNPLIYGFKLTKIRNKISGVVY
>LOCXPOR53.125.HIT1.OR.2R.305.7tm_4.exons1.CM038067.1.Acanthochromis_polyacanthus
MANVSVITVFVLSGFNETVNHRSIIFFLSLLCYCTILLVNVSLIVIIILDNSLHEPMYILLCAFCMNGLYGTTGFYPKFLWDLLSPVHVISYSGCLVQALVLYSFVCSDLSILAVMAYDRYLAICRPLEYHSVMSKNRVTKLAFFSWLIPFCIIATNIYLTSRVKLCSLHIDKLFCVNWSIVQLACFPEETAINGIGANITIIIYVLHGLFIVWSYLYLIKTCISSLENRAKFMQTCVPHLTSLFTFIFTVLFDVIALRLASKNFPQMLLNFMLIEFLIIPPIMNPLIYGFKLTKIRNKISGVVY
>LOCXPOR54.126.HIT1.OR.2R.308.7tm_4.exons1.CM038067.1.Acanthochromis_polyacanthus
MANVSVITVFVLSGLNETVNDRSIIFFLSLLCYCTILLVNVSLIVIIILDNSLHEPMYILLCVFCMNGLYGTTGFYPKFLWDLLSPVHVISYSGCLVQALVMYSFACSDLSILAVMAYDRYLAICRPLEYHSVMSKNRVTKLAFFSWFTPFCIIATNVYLTSRVKLCSSHIDRLFCVNWSIVQLACFPEETAINGIVANITVIIYVLHGLFIVWSYLYLIKTCISSLENRAKFMQTCVPHLTSLLTFLFTMLFDGMTLRFASKDFPEFLQNFISIEFLIIPPIMNPLIYGFKLTKIRNKISGVVYFQM
>LOCXPOR50.127.HIT1.OR.2R.308.7tm_4.exons1.CM038067.1.Acanthochromis_polyacanthus
MANVSVITVFVLSGFNETVNHRSIIFFLSLLCYCTILLVNVSLIVIIILDNSLHEPMYILLCVFCMNGLYGTTGFYPKFLWDLLSPVHVISYSGCLVQALVMYSFACSDLSILAVMAYDRYLAICRPLEYHSVMSKNRVTKLAFFSWFTPFCIIATNIYLTSRVKLCSLHIGRLFCVNWSIVQLACFPEETTINGIVANITIIIYVLHGLFIVWSYLYLIKTCISSLENRAKFMQTCVPHLISLLTFLLTVLFDVMTLRLASKDFPQMLLNFIAIEFLIIPPIMNPLIYGFKLTKIRNKIFGLVSFKM
>LOCXPOR56.128.HIT1.OR.2R.309.7tm_4.exons1.CM038067.1.Acanthochromis_polyacanthus
MANVSVITVFVLSGFNETVNHRSVIFFLSLLCYCTILLVNVSLIVIIILDNSLHEPMYILLCVFCMNGLYGTTGFYPKFLWDLLSPVQVISYSGCLVQALVMYSFACSDLSILAVMAYDRYLAICRPLEYHSVMSKNRVTKLAFFSWFTPFCIVTTNIYLTSRVKLCSSHVDRLFCVNWSIVQLACFPEETAINGIFGNITIIIYVLHGLFIVWSYLYLIKTCISSLENRAKFMQTCVPHLTSLFTFSFTVLFDVMTLRLASKDFPEMLQNFMSIEFLIIPPIVNPFIYGFKLTKMRNKILRLVIFKSK
>LOCXPOR57.129.HIT1.OR.2R.304.7tm_4.exons1.CM038067.1.Acanthochromis_polyacanthus
MENNTSPSYFNLTMFLNIGNYRYPAFVLCLLLCAFIISANLVIIVAIAREKSLHEPMYIFILFLSVNSLYGTAGFFFRFLRDLLSDSHLISRPACFTQIYVIYTYASYELTLLGIMHMIGMVAICQPLHYHNKITARTICKLFVIAWIYPPLAVGTCVYLSSRLPLCDNKIPKVFCANWNIVKLSCVSTVLNNLVGMLVSTSTVFLPLAFVLYTYIRIFLICRKCSPEFKSKVIQSCLPHVITFVNYSITVFCDVALSRINLEELNPLLAIILSLEFVVIPPILNPLVYGLKLPEIRKIMLRMF
>LOCXPOR58.130.HIT1.OR.2R.309.7tm_4.exons1.CM038067.1.Acanthochromis_polyacanthus
MDNVSAVRIFTLSGINETVNYRIAIFSLTLLYYGVILFVNIALIAIIAFNENLHEPMYILLASFCINGLYGSTGFYPKFLLDLLSSSQEISYEACLLQAYVMYSFACCDLSILSVMAYDRYLAICRPLHYHSFMTKRRLSLLVCFSWLMPFSVFSVSILLTSTKKLCGSNIQKLYCVNWLIVKLVCPDNDTLSNSVVSYTTICLYVLHGFFIMWTYMHLIKTCARSKEDRLKFMQTCVPHLISLLMFMFVMLFDLMYMRFGSSTLPLSLQNFMAIIFVLIPPVMNPLIYGFKLTKIRHRILGLIYARRK
>LOCXPOR59.131.HIT1.OR.2R.308.7tm_4.exons1.CM038067.1.Acanthochromis_polyacanthus
MDNVSVINMLTLSGLSGTRNYRVTLFVLTLLCYFVIWLVNVTIIVTIIVDKTLHEPMYIYLCNLCINGLYGTVGFYPKFLCDLLSATHVISYAGCLLQGFVLHSSAGADFSILALMAYDRYVAICRLLVYHTVMTKQRICIFVFIAWLIPFYLLFMSTITTSASRLCGSHIPKIYCVNWLISNLACSASIARIIIPAFNYTFYFGHVIFVVWSYIHLIKTCQSSKENTSKFMQTCVPHLFSLIVVVGSLLFDLLYMRFGRKELSQNVQNFMAMEFLVIPPIVNPVMYGLKLTQIRKRIFKFICSRSSL
>LOCXPOR60.132.HIT1.OR.2R.315.7tm_4.exons1.CM038067.1.Acanthochromis_polyacanthus
MENSTVSFYFNFTMFMRIGHYRYVAFVFFLLLYSFIVCANVLIIWIILRESTLHKPMNVFIAFLSVNSLYGSAGFFPRFLMDLLSDTHLISRPACFTQIYIIYTYASYELTILSIMAYDRYVAVCHPLHYHRKMTYKTVYSLAFFAWVLPACNLSISIHMIVRLPLCGNKIEKIYCASWNIVKLSCVSAAVSNIGAMLGAIAITVLPFGFILYTYLRIVLACWKNSSEVRGKVLQSCLPHVISFVVYSVTSFSDTALSRQNLQKVNPFVAVILSIEFIIIPPFVNPLVYGLKVSEIRRHIFRTLCSKPGSKKISC
>LOCXPOR61.134.HIT1.OR.2R.315.7tm_4.exons1.CM038067.1.Acanthochromis_polyacanthus
MENSTVSFYFNFTMFMRIGHYRYVAFVFFLLLYSFIVCANVLIIWIILRESTLHKPMNVFIAFLSVNSLYGSAGFFPRFLMDLLSDTHLISRPACFTQIYIIYTYASNELTILSIMAYDRYVAVCHPLHYHRKMTYKTVYSLAFFAWVLPACYLSISIHMIVRLPLCGNKIEKIYCASWNIVKLSCVSAAVSNIGAMLGAVAIAVLPFGFILYTYLRIVLACWKNSSEVRGKVLQSCLPHVISFVVYSVTSFSDTALSRQNLQKVNPFVAVILSIEFIIIPPFVNPLVYGLKVSEIRRHIFRTLCSKPRSKKISC
>LOCXPOR62.135.HIT1.OR.2R.307.7tm_4.exons1.CM038067.1.Acanthochromis_polyacanthus
MDNSSVIVSFVLAAYGNIGKLKYLYFSIMLSWYLSICVANIFVILVIFVDRKLHEPMYILLCNLFVNEIGGSTSLYPLLLSQMLSDSHEVTLPWCFLQMCCIYTCASVEFCSLAAMAYDRYISVCHPLHYDVVMNTRRVLGIILLVWMYSFANFIFLFSFIIGLKFCGNIIDKVFCDHHLVIKLACSVSLHSYISDIFFVFVTFVIPFGFISASYMKILAVCLNTTNENKQKAITTCAPQIVSVLNMFAGCVFHFIDSKLEVAHIPDKVRVILSVYILICQPMITPFMYGFNLPKIKQACKRFLFGR
>LOCXPOR63.136.HIT1.OR.2R.315.7tm_1.exons1.CM038070.1.Acanthochromis_polyacanthus
SSRNQNNTTAGLQDDRLLGIVLLSIVTTLPCCVFLYINGMMLFTLRSKAVFCETARYILLYNLLFAETVQLVVSQVLFLLAADRVVMTYPLCGFLTQLAAFTTTIAPLTLVVMSVERYVAVCYPLRHAGIVTVRNTDVAIILIWMFSFLNVLIRLLLLLELPFDNLLNLQVKGMCSRINIFVGPISDAYNKAFTCFVFTSAGVAIISSYIGVAAAARSASADKASAHKARNTLLLHLVQFGLNLSSIIYFPLLMTLSTVVTRAVLVHIQNIFYLFILIVPKCLSPLIYGLRDQSIRPVLMFYLCCRLRLSVVVVK
>LOCXPOR64.137.HIT1.OR.2R.322.7tm_4.exons1.CM038070.1.Acanthochromis_polyacanthus
MELFNSALGKNITFFHPAYFIIGGFVGIPDIDYYFVFLCFIYILSFVGNTAVMTILFLDNRLRSPKYIAVFNLAFVDLLSSSALVPKVLDIFLFNHRYISYNDCLTFMFFCFTLISMQALNLVALSYDRLIAILYPLHYHVKVTHKRMLCLIAFFWLFAITSMLTAVGFLTRLSFCRSVVINSYFCDHGPMFRLACNDITPNVVIAGILPILILWFPLFFIVASYSSIGYALSKMSTVRERMKAFKTCTGHLSLVAIYFLPIVLVYAFGSKIHPNARIINLSLSTVIPPMLNPIIYVLQTQEIKESLKKLLKISEQSKIAMK
>LOCXPOR65.138.HIT1.OR.2R.308.7tm_4.exons1.CM038070.1.Acanthochromis_polyacanthus
MDNTTAAAFKMAAYAVMEKHKHGMFSVFLLVYFVTIILNSLLISILHQNKELHQPMNVFICLLSLNEMYGSTALLPATMAVLLSETHEVPAKWCMAQVYFLHTYASGEFCVLALMGYDRYVAICYPLHYHSIMSNSKMWKLLALVILYPLIIFACFYSLTLQLRICGKVIPKLYCVNMELVKNSCSNAPYISIVGLVFIFLLVVPQLVMIVFSYAQISRVCRKLQKESQAKALKTCIPHLFSLMNYTIGSFFEIVQTRFEMSHVALELRIFLSLYFVIIPPITNPLLYGLGTKIVRVHILKLFIKYKI
>LOCXPOR66.139.HIT1.OR.2R.306.7tm_4.exons1.CM038070.1.Acanthochromis_polyacanthus
MKNFSKVTSFYLTEYYGLEDLKAVYFCIFMVIYVAIIAENVVLIGVIYREKSLHEPMYVLLCNLAVNSLYGGTVLLPALLVNLLSQTHEISLYFCQTQVYAIHTYAITEFTILAVMSYDRYVAICHPLSYHTIMSQRVVKLIVLMWLYPMLAFLIVLFFTLQLPYCGRTIEKLYCINYLLVRLACTDTFIANIVGLLTVALYTAPQLVMIFYSYGHILRICYLSFSKSKFKALRTSTPHLLAILNYSFGCFFEIAQGRFDSSHLSYQTKLFLSLYFLIFPPLLNPVIYGLSIGLIRARLFSLLSRK
>LOCXPOR66.140.HIT1.OR.2R.306.7tm_4.exons1.CM038070.1.Acanthochromis_polyacanthus
MKNFSKVTSFYLTEYYGLEDLKAVYFCIFMVIYVAIIAENVVLIGVIYREKSLHEPMYVLLCNLAVNSLYGGTALLPALLVNLLSQTHEISLSFCQTQVYAIHTYAITEFTILAVMSYDRYVAICHPLSYHTIMSQRVVKLIVLMWLYPMLAFLIVLFFTLQLPYCGRTIEKLYCINYLLVRLACTDTFIANIVGLLSVVLYTGPQLVMIFYSYGHILRICYLSFSKSKFKALRTCTPHLLAILNYSFGCFFEIAQGRFDSSHLSYQTKLFLSLYFLIFPPLFNPVIYGLSIGLIRARLFSLLSRK
>LOCXPOR67.141.HIT1.OR.2R.305.7tm_1.exons1.CM038070.1.Acanthochromis_polyacanthus
MNDSTEAPQVLSLHTSVKAVLSTLLCLFFLYVNGVMVFALLKKPLLLQSPRYVLFGHLLVTESLQLVASMLLYIFAVTRVRMASYVCITFVLLASSTVKLSPLSLALMSLERYVAICFPLRHASIVTSRTMTIAIAVIWTVASLDSFMLLILFVSLENTSFTLQKLCIKSSVFRLQIYVTLNRTFTIMYFALVSLIIIYTYVAVIITAKSASTNASNANKAHKTVLLHLLQFCLCLTSTLFEMINTSSLLKIKRAVAVHIQYVFFLCLIILPKSLSPLLYGLRDRTFRHVFIYYFTFGFKSTVFP
>LOCXPOR69.142.HIT1.OR.2R.325.7tm_4.exons1.CM038070.1.Acanthochromis_polyacanthus
LCMMFCFRLMENYSYNSFMLQLEGLNVPEDSTYPVFFLFFFSYLFIMVVNVGIVVLVFLEKNLHQPMYLLFCNLTLSDILGNSIMVPWLMVDILLPPSKRLISYYECVFQAFTTHMFGTTSHTVLMIMAFDRYVAICNPLRYAAVVTNRMVLKLTASAWGVAFVLVGVLLGLTVQLNRCWSLITNPYCDNASLFKLSCESVFINNVYGLTFTRVLFSASIGTMVLTYTRITVVCLTSRNKSLNSKALKTCSTHLVVYLIMVFNGMSIITLHRFLQYSDHRKLCTVLFHILPGSLNPIIYGMQSAEIKKFFSKLFESKKVLPSSSS
>LOCXPOR70.143.HIT1.OR.2R.301.7tm_4.exons1.CM038070.1.Acanthochromis_polyacanthus
NFTYNSFTLQVEGLDIPKVYVYPTFFFFFFSYLFIMVVNVGIVVLVFLDKNLHQPMYLLFCNLPFNDVLGHSIMVPRLMVDILLPPSKRLISYYECVVQAFTTHMFGTTSHTVLMIMAFDRYVAICNPLRYAAVMTNRMVLKLTASAWGVAFVLVGVLLGLTVRLNRCRSLITNPYCDNASLFKLSCESVFINNVYGLTFTVVLFSASIGTMVLTYTRITVVCLTSRNKSLNSKALKTCSTHLVLYLILIISGFIVIILHRFPQYSDYRKLSAILFHIVPCSLNPIIYGVQSAEICKSLSK
>LOCXPOR71.145.HIT1.OR.2R.308.7tm_4.exons1.CM038070.1.Acanthochromis_polyacanthus
MKNKTVDLDLLLLEGLKVRPESSIIAFVLLLLIYVFIMVSNVGLVVLISMERSLHEPMYLLFCNMSVNDVFGSSVVIPRLLADVFLPSSQRYIRYTNCAVQAFCTHFHGATSHTVLMIMAFDRYNAICRPLRYAAIMTRRTVVLLSTLAWMVSFVMILVMVSLSIRLSRCRRVVNHPFCDNPSLFKLSCENIFINHVYGLITAMGMMALSLCVVVLNYLRIAVVCLSRKNQVLNRRALQTCASHLAVYVILLLSGFIIIILHRFPQLSEERKLASILFHVVPPALNGVIYGLQIKAVREKILIIFNRK
>LOCXPOR75.146.HIT1.OR.2R.313.7tm_1.exons1.CM038070.1.Acanthochromis_polyacanthus
RNQNNTTAGLQDDSLLGIVLFSIVTMLPCCVFLYVNGIMLFTLRSKAVFCETARYILLYNLLFAETVQLILSQVLFLLAADRVIMTYPLCGFLTQLANFTTTISPLTLVVMSVERYVAVCYPLRHADIVTVRNTDVAIILIWMFSFLNVLIQLLLLLELPFDNLLNVQVKGMCSSMSMFAGPISEAYNGAFTCFVFTSAGVTVISSYVGVAAAARSACADKASAHKARNTLLLHLVQLGLSLSSTIYVPLLMTLSTIVTRVMFARIHNVVYLLIFIVPRCLSPLIYGLRDQSIRPVLMFNLCCRLRLSFVIVK
>LOCXPOR69.149.HIT1.OR.2R.325.7tm_4.exons1.CM038070.1.Acanthochromis_polyacanthus
LCMMFCFRLMENYSYNSFMLQLEGLNVPEDSTYPVFFLFFFSYLFIMVVNVGIVVLVFLEKNLHQPMYLLFCNLTLSDILGNSIMVPWLMVDILLPPSKRLISYYECVFQAFTTHMFGTTSHTVLMIMAFDRYVAICNPLRYAAVVTNRMVLKLTASAWGVAFVLVGVLLGLTVQLNRCWSLITNPYCDNASLFKLSCESVFINNVYGLTFTRVLFSASIGTMVLTYTRITVVCLTSRNKSLNSKALKTCSTHLVVYLIMVFNGMSIITLHRFLQYSDHRKLCTVLFHILPGSLNPIIYGMQSAEIKKFFSKLFESKKVLPSSSS
>LOCXPOR82.150.HIT1.OR.2R.315.7tm_1.exons1.CM038076.1.Acanthochromis_polyacanthus
SSRNQSNITAGLQDDGLLGIVLFCIVTTLPSCVFLYINGIMLFTLRSKTVFCETARYILLYNLLFAETVQLVVSQVLFLLAADRVIMTYPVCVFLTQLTILTTVISPLTLVVMSVERYVAVCYPLRHADIVTVRNTDVAIILIWMFSFLNVLIRLLLLLELPFDDLLNLQVKGFCSITGMFVGPISEAYSRAFTGFVFTSAGVAIISSYIGVAAAARSASADKTSAHKARNTLLLHLVQLGLSLSSTIYTPLLIALSTVVTRAVLVRTQTFIYMLVFIVPRCLSSLIYGLRDQSIRPVLMFYLCCRLRLSVVKVK
>LOCXPOR83.151.HIT1.OR.2R.307.7tm_1.exons1.CM038076.1.Acanthochromis_polyacanthus
SDTSIADSYTCVRFYVSTVSFSVLLFFNLIINWTIVREDRLRSHARFVLVFHLLVSALVYLGTSSVFYSQIHLKARPGRPACLAIITVLISSASNILLTLTAMALDRYCAVCHPMRYTSACTARPWPWLLGVLTWMLALVIPLSLLLQTSSEAYHGECGPDQLRKGELQKVLFIGLCTLIILYSYVRILVESRRLGVLNRRNKAGCKTIALHGSQLAVYILPNFVSFVLSILYKRKLIEKDAKELSAVVIFAFFSLAQCVAPVVYGLRKEELLEQLSHRFPCCSRYMKAVLGWTVRANWPQTHHRTR
>LOCXPTilTARs.A051.57.HIT1.TAAR.1R.275.7tm_1.exons1.CM038057.1.Acanthochromis_polyacanthus
AVKKLSLILISLSRQLHTPTNFLILSLAVSDLLVGATVMPIAVDLQFCWFRRKVTCDLFFLSSFILTSASVGNMVLITVDRYVAICKPLLYSSLITMSRVTICVCLCWICSVLYSFVMLKDHFVLTDMSNSCYQECATNIHFISGTVDLIVTFFVPVTVISVFVVAVSHARVIRSQIGSVKSKAVVIKKSELRAATSLGIVVLVFVLCIAPCYWISPPEQGSSSANSSPQSWVFLCNSTFNPLIYAFSYPWFRRAVSLIVSLQILQPGSRDTKVM
>LOCXPTilTARs.A024.83.HIT1.TAAR.1R.326.7tm_1.exons2.CM038067.1.Acanthochromis_polyacanthus
MEEEVELCFPQLLNSSCKKPKRPQLELVATFMVLSSITLLTTTLNLLVIISISHFKQLHTPTNLLLLSLALSDFFVGIFTSFQMLLIDGCWYLGDFMCVLYQYLSYIVTSASIGTMVMISVDRYVAICDPLRYTVKVTYRRVQLSVSVCWIFSVVLQTLLLWRNLEHPGRFISCSGECVVGLDYVSGLLDILLSFIGPVAVIVLLYLRVFVVAASQARAMRSHVASVTLQGSVTVTVRKSEMKAARTLGVVVVVFLICLCPYFCVTLTGQDALLNPSSVAFVTCLFYFNSCLNPIIYAFLYPWFKKCLRLIVTLQILQPDSSEANI
>LOCXPTAAR1.48.HIT1.TAAR.2R.331.7tm_1.exons1.CM038056.1.Acanthochromis_polyacanthus
MMDNLDRAELCYPYLLNLSCRGLRRSRSEAVLLYTLLSSISVITVALNLLVIISISHFKQLHTPTNVLLLSLAVSDLLVGLLVMPVETVRFIETCWLLGDLMCALSYMTGFTLTSASVGNMVLISMDRFVAICYPLQYPNKITRSRAQVSVSLCWACSLLYNGLILKEHLRQPDRYNSCYGECLVVIDYISGTVDLVFTFISPCSVIVILYMRVFVVAVSQARAMQSHITTVAGIRARVTAKKSERKAARTLGVVILVFLMTFCPYYYPSLAGQDISNSASSWAIVSWLVLYNSCLNPLIYAFFYPWFRKAIRYTVTLKILEKDSSQAKIL
>LOCXPTAAR2.68.HIT1.TAAR.2R.331.7tm_1.exons1.CM038056.1.Acanthochromis_polyacanthus
MMDNLDRAELCYPYLLNLSCRGLRRSRSEAVLLYTLLSSISVITVALNLLVIISISHFKQLHTPTNVLLLSLAVSDLLVGLLVMPVETVRFIETCWLLGDLMCALSYIIGFTLTSASVGNMVLISMDRFVAICYPLQYPNKITRSRAQVSVSLCWACSLLYNGLILKEHLRQPDRYNSCYGECLVVIDYISGTVDLVFTFIGPCSVIVILYMRVFVVAVSQARAMQSHITTVAGIRARVTAKKSERKAARTLGVVILVFLMTFCPYYYPSLAGQDISNSASSWAIVSWLVYFNSCLNPLIYAFFYPWFRKAIKYTVTLKILEKDSSQAKIL
>LOCXPTAAR30.113.HIT1.TAAR.2R.276.7tm_1.exons1.CM038056.1.Acanthochromis_polyacanthus
ISLILISLSRQLHTPTNFLILSLAVADLLVGATVMPITVDLQFCWFTGKITCAVFCLLSFILTSASVGSMVLISVDRYVAICKPLLYSSLITISRVTICVCLCWICSVFYSFVILKDHFTLTDMSKSCYQKCTTNIDFISGAVDLIVTFFVPVTVIIVLYMRVFVVAVSHARVIRSQIGSVKSKAVVIKKSELRAATSLGIVLLMFVLCIVPYYWISLAGQDSLSANSSAQSWMFLCNSTFNPLIYAFSYPWFRRAVLLIVSLQILQPGSRDTKIM
>LOCXPTAAR3.123.HIT1.TAAR.2R.319.7tm_1.exons1.CM038057.1.Acanthochromis_polyacanthus
TETVTHIHPCYVRDDFSYTLSNNPSVICVLLYAFLALLSVVTVSGNLLVIISIMYFRQLHTPTNSLILSLAVADLLVGIVVFPLSMAFSFSSCLHHQGLLCKVRSSFDISLSTCSILNLCCISVDRYYAVCQPLTYGAKISPRVVVNMILVIWGFSALIGIGVTIPGTSNEKCEEKCFIEVLMANTIGPILSFYLPVLIMLCIYLKIFLVAQKQARSLQSTTKSAAAVSKMERKSTKTLAIVLGVFLLCWTPFFLCITFLPSNDDSVPVPVMEMLNWLTLINSMLNPFIYAFFYSWFRSAFRMIVFGKIFQGDFTNTKL
>LOCXPTAAR10.125.HIT1.TAAR.2R.323.7tm_1.exons2.CM038067.1.Acanthochromis_polyacanthus
VMEETELCFPQLFNSSCRRMKRSHFEATLVYILLSCISLLTVILNLLVIISISHFRNLHTPTNLLLLSLAVSDVFLGLLMFFHIVLIDGCWFLGDFMCTLYHYLPYTITSASIGTMVMISIDRYVAVCYPLHYSIQITQQRVRICVCLCWISSVIFPTLLLKDSLKQPGRYNSCVGECVFVIDYISGLVDVICSFIVPITIIIVLYVRVFVVAVSQAHAMHSQLVPNKNSVRATVQKSELKAARTLGVVVVVFIICMCPYYCVALTGQDIVLHGTSAIVICVFYLNSCLNPIIYAFLYPWFRKSVKLIVTLQILQSASCEAKM
>LOCXPTAAR5.127.HIT1.TAAR.2R.329.7tm_1.exons2.CM038067.1.Acanthochromis_polyacanthus
MKPVDEAELCFPQLLNSSCRKTMRPHSVSMLIYIILSCISLFTVTLNLLVILSISHFKQLHSPTNLLLLSLAVSDCFVGLLVVFQILLLDGCWYFGDLMCVLYNIFNYVITAASIGTMVLISVDRYVAICYPLHYPSKVTLQRTKICVALCWICAALCHCLILKDNLKQLGMYNSCAGDCVIVLHYVAGYVDLFLSFIGPVSVIIGLYVRVFVVAVSQARAMRSDITAFTPQGSVNVTVKKSEMKAARTLGVVVVVFLICLCPYFCVTLTGQDVLLNSTSMAFVICLFYFNSLLNPLIYALFYPWFRKSVKLIITLQILRSDSCDAQIM
>LOCXPTAAR6.50.HIT1.TAAR.2R.323.7tm_1.exons2.CM038067.1.Acanthochromis_polyacanthus
MEETELCFPQLFNSSYRRMKRSHFEATLVYILLSCISLLTVILNLLVIISISHFRNLHTPTNLLLLSLAVSDVFLGLLMFFQIVLIDGCWFLGDFMCTLYHYLPYTITSASIGTMVMISIDRYVAVCYPLHYSIQITQQRVQNCVCLCWISSVIFPTLLLKDSLKQPGRYNSCVGECVFVIDYISGLVDVICSFIVPITIIIVLYVRVFVVAVSQAHAMHSQLVPNKHSVRATVQKSELKAARTLGVVVVVFIICMCPYYCVALTGQDIVLHGTSAIVICVFYLNSCLNPIIYAFLYPWFRKSVKLIVTLQILQPASREAKML
>LOCXPTAAR7.51.HIT1.TAAR.2R.323.7tm_1.exons2.CM038067.1.Acanthochromis_polyacanthus
VMEETELCFPQLFNSSCRRKKSSHFEANLVAILLSCISLLTVILNLLVIISISHFRNLHTPTNLLLLSLAVSDFFVGLLMFFQIAIRDGCWFLGDFMCTLYHYLPYTITSASIGNMVMISIDRYVAVCYSLYYSVQITQQRVQICVCLCWISSVIFQTVILRDAVKQPGRYNSCVGECNFAIDYISGLADVIFSFIVPITIIIVLYVRVFVVAVSQAHAMHSQLVPNKNSVRATVQKSELKAARTLGVVVVVFIICMCPYYCVALTGQDIVLHGTSAIVICVFYFNSCLNPIIYAFLYPWFRKSVKLIVTLQILQPASCEAKM
>LOCXPTAAR8.53.HIT1.TAAR.2R.324.7tm_1.exons2.CM038067.1.Acanthochromis_polyacanthus
VMEETELCFPQLFNSSCRRMKRSHFEAMLVYILLSCISLLTVILNLLVIISISHFRNLHTSTNLLLLSLAVSDVFLGLLMFFQIVLIDGCWFLGDFMCTLYQYLAYIITSASIGTMVMISIDRYVAVCYPLHYSIQITQQRVQICVCLCWITSAVFQTLLLKDSLKQPGRYNSCVGECTFASDYISGLVDVIFSFIVPITIIIVLYVRVFVVAVSQAHAMHSQLVPNKHSVRATVQKSELKAARTLGVVVVVFIICMCPYYCVALTGQETLLNSTSIVFVICVFYLNSCLNPIIYAFLYPWFRKSVKLIVTLQILQPASREAKM
>LOCXPTAAR9.55.HIT1.TAAR.2R.323.7tm_1.exons2.CM038067.1.Acanthochromis_polyacanthus
MEETELCFPQLFNSSCRRMKRSHFEAMLVYILLSCISLLTVILNLLVIISISHFRNLHTPTNLLLLSLAVSDVFVGLLMFFHIVLIDGCWFLGDFMCTLYHYLPYTITSASIGNMVMISIDRYVAVCYPLHYSIQITQQRVQICVCLCWISSAIFQAVILKDSLKQPGRYNSCVGECVFVIDYISGLVDVICSFIVPITIIIVLYVRVFVVAVSQAHAMHSQLVPNKHSVRATVQKSELKAARTLGVVVVVFIICMCPYYCVALTGQDIVLHGTSAIVICVFYLNSCLNPIIYAFLYPWFRKSVKLIVTLQILQPASCEAKML
>LOCXPTAAR10.60.HIT1.TAAR.2R.323.7tm_1.exons2.CM038067.1.Acanthochromis_polyacanthus
VMEETELCFPQLFNSSCRRMKRSHFEATLVYILLSCISLLTVILNLLVIISISHFRNLHTPTNLLLLSLAVSDVFLGLLMFFHIVLIDGCWFLGDFMCTLYHYLPYTITSASIGTMVMISIDRYVAVCYPLHYSIQITQQRVRICVCLCWISSVIFPTLLLKDSLKQPGRYNSCVGECVFVIDYISGLVDVICSFIVPITIIIVLYVRVFVVAVSQAHAMHSQLVPNKNSVRATVQKSELKAARTLGVVVVVFIICMCPYYCVALTGQDIVLHGTSAIVICVFYLNSCLNPIIYAFLYPWFRKSVKLIVTLQILQSASCEAKM
>LOCXPTAAR11.63.HIT1.TAAR.2R.329.7tm_1.exons2.CM038067.1.Acanthochromis_polyacanthus
MKPVDEADLCFPQLLNSSCRKTMRPHSVSMLIYIILSCISLFTVTLNLLVIISISHFKQLHSPTNLLLLSLAVSDCFVGLLVVFQILLLDGCWYFGDLMCVLYYIFDYVITSASIGTMVLISVDRYVAICYPLHYPSKVTLQRAKICVALCWICAALCHCLILKDNLKQLGMYNSCAGDCVIVLHYVAGYVDLFLSFIGPVSVIIGLYVRVFVAAVSQARAMRSDITAFTPQGSVNVTVKKSEMKAARTLGVVVVVFLICLCPYFCVTLTGQDVLLNSTSMAFVICLFYFNSLLNPLIYALFYPWFRKSVKLIITLQILRSDSCDAQIM
>LOCXPTAAR12.65.HIT1.TAAR.2R.323.7tm_1.exons2.CM038067.1.Acanthochromis_polyacanthus
VMEETELCFPQLFNSSCRRMKRSHFEATLVYILLSCISLLTVILNLLVIISISHFRNLHTPTNLLLLSLAVSDVFLGLLMFFQIVLIDGCWFLGDFMCTLYHYLPYTITSASIGTMVMISIDRYVAVCYPLHYSIQITQQRVQICVCLCWISSVIFPTLLLKDSLKQPGRYNSCVGECVFVIDYISGLVDVICSFIVPITIIIVLYVRVFVVAVSQAHAMHSQLVPNKHSVRATVQKSELKAARTLGVVVVVFIICMCPYYCVALTGQDIVLHGTSAIVICVFYLNSCLNPIIYAFLYPWFRKSVKLIVTLQILQSASCEAKM
>LOCXPTAAR13.67.HIT1.TAAR.2R.329.7tm_1.exons2.CM038067.1.Acanthochromis_polyacanthus
MKPVDEADLCFPQLLNSSCRKTMRPHSVSMLIYIILSCISLFTVTLNLLVILSISHYKQLHSPTNLLLLSLAISDCFVGLLVVFQILLLDGCWYFGDLMCVLYNIFDYVITAASIGTMVLISVDRYVAICYPLHYPSKVTLQRAKICVALCWICAALCHCLILKDNLKQLGMYNSCAGDCVIVLHYVAGYVDLFLSFIGPVSVIIGLYVRVFVAAVSQARAMRSDITAFTPQGSVNVTVKKSEMKAARTLGVVVVVFLICLCPYFCVTLTGQDVLLNSTSMAFVICLFYFNSLLNPLIYALFYPWFRKSVKLIITLQILRSDSCDAQIM
>LOCXPTAAR14.70.HIT1.TAAR.2R.323.7tm_1.exons2.CM038067.1.Acanthochromis_polyacanthus
MEETELCFPQLFNSSCRRMKRSHFEATLVYILLSCISLLTVILNLLVIISISHFRNLHTPTNLLLLSLAVSDVFLGLLMFFQIVLIDGCWFLGDFMCTLYHYLPYTITSASIGTMVMISIDRYVAVCYPLHYSIQITQQRVQICVCLCWISSVIFPTLLLKDSLKQPGRYNSCVGECVFVIDYISGLVDVICSFIVPITIIIVLYVRVFVVAVSQAHAMHSQLVPNKHSVRATVQKSELKAARTLGVVVVVFIICMCPYYCVALTGQDIVLHGTSAIVICVFYLNSCLNPIIYVFLYPWFRKSVKLIVTLQILQPASCEAKML
>LOCXPTAAR15.72.HIT1.TAAR.2R.329.7tm_1.exons2.CM038067.1.Acanthochromis_polyacanthus
MKPVDEAELCFPQLLNSSCRKTMRPHSVSMLIYIILSCISLFTVTLNLLVIISISHFKQLHSPTNLLLLSLAVSDCFVGLLVVFQILLLDGCWYFGDLMCVLYNIFDYVITSASIGTMVLISVDRYVAICYPLHYPSKVTLQRAKICVALCWICAALCNCLILKDNLKQLGMYNSCAGDCVIVLHYGAGYVDLFLSFIGPVSVIIGLYVRVFVAAVSQARAMRSDITAFTPQGSVNVTVKKSEMKAARTLGVVVVVFLICLCPYFCVTLTGQDVLLNSTSMAFVICLFYFNSLLNPLIYALFYPWFRKSVKLIITLQILRSDSCDAQIM
>LOCXPTAAR16.74.HIT1.TAAR.2R.325.7tm_1.exons2.CM038067.1.Acanthochromis_polyacanthus
MGEIELCFPNLTSSCTKQTRPHTEAVFIYILLSFIALLTATLNLLVIIFISHFKKLHTPTNLLLLSLAVSDFCVGLLMSFQIILTDGCWFLGDVLCTLYCALDYITTSASVGTMVLISVDRYVAICDPLHYHTKVTMRRATVCTCLCWACSILYNGVLLKDNLKQPGRYNSCSGECVVVLSYMMGVVDLIFTFIGPVSVIIVLYGRVFVVALSQARAIHSHTAAITLQGSETAHTKRSELKAARTLGIVIIAFLTCLCPFYCSSLVDQNSLFVVTSVPLELWLFYCNSCLNPVIYAFCYPWFMKSVKLILTLKIFDSDSSEASIL
>LOCXPTAAR17.76.HIT1.TAAR.2R.325.7tm_1.exons2.CM038067.1.Acanthochromis_polyacanthus
MEETELCFPHLNTSCRKLKRPHSDTVLIYIILSCISLLTATLNLLVIISISHFRKLHTPSNILLLSLAVSDFFVGLLMFSQIMLIEGCWYLSDLMCVLYYVSNVIASSAAIGTMVLISIDRYVAVCYPLHYSTKITPKRTRICVSLCWICSLLFVGMLLRDNLKEPGRFNSCTGECVVAANFIEQVADLILTFIIPITVIVILYVRVFVVAVSHARTMRSHITAFNPQGSLNATVKKSEMKAARTLGVVVVAFLFCLCPYFCVTLTANDTVFNTSSAAIVICLFYFNSCLNPIIYAFFYPWCRKSFKLILTLKILKPGSCDTNIL
>LOCXPTAAR18.78.HIT1.TAAR.2R.318.7tm_1.exons2.CM038067.1.Acanthochromis_polyacanthus
ELCFPQLLNSSCRMPDPPGSGTVVVYVLLYIISVLTAALNLLCRFSHCRQLHTPTNFLLLSLAVSDFFVGFLVMPVEILLMQTCWMLGDLMCALYYLLPLFITTASVGNMVLISVDRYVAICDPLHYPTRITKKRMKISVCVCWFYSLFISIFIFYDHLKQPGRYNSCHGECLVEMAGDVDLALGFVIPITVIIVLYMRIFLVAVSMARAMRSQVLVVSQQHSRTVKSCKSERKAARTLSIVVFVFLMCYCPYYCVSLTGSKILVGTSIEVFMAFLIYLNSCLNPIIYAFFYPWFRKCLRLIVTLHILQPGSCEVNLL
>LOCXPTAAR19.80.HIT1.TAAR.2R.323.7tm_1.exons2.CM038067.1.Acanthochromis_polyacanthus
SEVMEELCFPQLLNSSCRMPDPPGSGTVVVYVLLYIISVLTAALNLLCRFSHCRQLHTPTNFLLLSLAVSDFFVGFLVMPVEILLMQTCWMLGDLMCALYYLLPFTIIAASVGNMVLISADRYVAICDPLHYPTRITKKRMKISVCVCWLYSLFISIVIFNNHLKQLGRYNSCYGECLINIAGDVDLAFNFILPITVIIVLYMRIFLVAVSMARAMRSQVLVVSQQHSRTVKSCKSERKAARTLSIVVFVFLMCYCPYYCVSLTGSTILVGTSTEVFMAFLIYLNSCLNPIIYAFFYPWFRKCLRLIVTLHILQPGSCEVNVL
>LOCXPTAAR20.82.HIT1.TAAR.2R.326.7tm_1.exons2.CM038067.1.Acanthochromis_polyacanthus
MGNLDGGELCVPHLNSSCTKPAHPPTTTMLIYVLLSSVSLVTLTEILCVLMVSSTSRKLHTPTNLLLLSLAATDLLVGLLLMPVEIIYIEACWFLGDILCTVYYIIDYIITSASVANMVLISLDRYVAICDPLRYTTKVTKGVVQLYVCLCWLCSILYRLLLLHDHLEQPGRSNSCFGECVVVINYISGIIDLVFTFIIPISVIVVLYLRVFVVALAQARSLRSQVAAQRPGMLAVRKHEMKAARTLGIVVVVFLICFCPYYYPTLVGEHTSVDASAAAFEIWLAHFNSCLNPVIYVFCYPWFRKSLKHILTLQILKPGSRDAQIL
>LOCXPTAAR21.84.HIT1.TAAR.2R.327.7tm_1.exons2.CM038067.1.Acanthochromis_polyacanthus
MDTLEEAELCFPHINNSCRRWSRPQPEASFICVLLSSISVLTVSLNLLVIISISHFRQLHTPTNLLLLCLAVSDLLVGLLQMPVEIFLLTNCWLLGDVACVANFVLASLLISASVGSMVLISVDRYVAVCEPMFYSSRVSVKRVQLSVCLCWLLSAVHSCWLLRDKLTEPSRFHSCRGECLVVVNYADGVVDLVVTFFGPFLVIVVLYMRVFVVAVSQARAVRRHAVALQRSGAATAKKSELKAARTLGVVLLVFLLCSCPYYCFSVAAEHNVLAAEAVAVQVWLIYLNSCLNPVIYAFFYPWFRKSVRHIVTLRILQPGSCEANML
>LOCXPTAAR23.88.HIT1.TAAR.2R.324.7tm_1.exons3.CM038067.1.Acanthochromis_polyacanthus
VQDGAELCFPQLLNTSCRKPTSHRFQDVFVHVVLSSISVLTVVLNLLVIISISISEQLHTPTNILLLSLAVSDFFVGIVLLPSDIYVQTQCWFLGDVMCSLINYVIYIVLSASVGNMVLISIDRYVAICHPLHYPIRVTLTKAKLCVLLCWFCSAFYVGIVFRDVLNQPSITNSCDGECVVVFSKTAFVTDLVVSFIAPVTAIILLYMRVFVVAVSQAHAMRSHTAAVTHQHSVTRSTKKSELKAARTLGVIIFVFLICFSPFYCVSIVGASPYSVTLASIMFYLNSCLNPLIYALFYPWFRKAVKHIVTLQILQPGSSEVSML
>LOCXPTAAR24.91.HIT1.TAAR.2R.325.7tm_1.exons3.CM038067.1.Acanthochromis_polyacanthus
MEVQDGAELCFPQLVNTSCRKPTSHRFQDVFVHVVLSSISVPTVVLNLLVIISVLKIKQLHTPTNILLLSLAVSDFLVGIVLLPGEIYLQTQCWFLGDAICSLYFYLGYIVLCTSVGNMVLISIDRYVAICHPLHYPTRVTVTKAKLCVFLCWFCSVFYSSVVFKDILNQPGINDSCDGECIVVISYIAIVSDLVLSFIAPVMAIILLYMRIFVVAVSQAHAMRSHTAAVTHQHSVTLSKRKSELKAARTLGVLIFVFLICFCPYYCVSLARASPYSVTLASIMFYLNSCLNPLIYALFYPWFRKAVKHIVTLQILQPGSCEVSM
>LOCXPTAAR25.94.HIT1.TAAR.2R.325.7tm_1.exons3.CM038067.1.Acanthochromis_polyacanthus
MEVQDRAELCFPQLLNTSCRKPTSHRFQDVFVHVVLSSISVLTIVLNLLVIISISISEQLHTPTNILLLSLAVSDFFVGTVLLPSDIYVQTQCWLLGDVMCSLINYVIFIVLSASVGNMVLISIDRYVAICHPLHYPTRVNVSKAKLYVFLCWFCSAFYVGIVFRDMLNQPSITNSCDGECVVVFSKTAFVTDLVVSFIAPVIAIILLYMRIFVVAVSQAHAMRSHTAAVTHQHSVARSTKKSELKAARTLGVLVLVFLICFCPSYCVAIVGASPYSINLASIMFYLNSCLNPLIYALFYPWFRKAVKHIVTLQILQPGSSEVSM
>LOCXPTAAR26.97.HIT1.TAAR.2R.326.7tm_1.exons2.CM038067.1.Acanthochromis_polyacanthus
MEVQDGAELCFPQLLNTSCRKPTSHQLDFVFLHVVMSSISVLIIVLNLLVIISVSYFRQLHTPTNILLLSLAVSDFLVGFVLLPGEIYVQTHCWFHGDMMCCVYHYLGYIVFSTSVGNMVLISIDRYVAICHPLHYPTRVTVTKAKLCVLLCWFCSIFYISVVFKDFLAQPGINNSCDGQCIVVISYSAIVSGLIVTFIAPVTAIILQYMRIFVVAVSQARAMRSHTAAVTHQHSVTRSKRKSELKAARTLGVLIFVFLICFCPYYCVSIVGASPSAVKFVISMYYSNSCLNPLIYALFYPWFRKAVKHIVTLQILQPGSSEVSML
>LOCXPTAAR27.100.HIT1.TAAR.2R.323.7tm_1.exons3.CM038067.1.Acanthochromis_polyacanthus
IQDRAELCFPQLLNTSCRKPTSHRFQDVFVHVVLSSISVLIIVLNLLVIISISISEQLHTPTNILLLSLAVSDFLVGSVLLPGDIYAQTQCWFLGEVMCSLCNYVINIVLSASVGNMVLISIDRYVAICHPLHYPTRVTVTKAKLYVFLCWFCSFFCISIVFKDVLNQPSITNSCDGECVVVFSNIAFVTDLILNFIGPVIAIIFLYMRVFVVAVSQARAMRSHTAAVTHQHSVTLSKRKSELKAARTLGVIVLVFLICFCPFYCVSLAGASPYSVNVASIMYYMNSCLNPLIYALFYPWFRKAVKHIVTLQILQPGSSEVSM
>LOCXPTAAR28.103.HIT1.TAAR.2R.326.7tm_1.exons3.CM038067.1.Acanthochromis_polyacanthus
MEIQDGAELCFPELLNTSCRKPTPHRFDAVLLNIVMSSISVLTIVLNLLVIISISISEQLHTPTNILLLSLAVSDFFVGIVLLPGEIYLQTQCWFLGEVMCSLCNYVINIVLSASVGNMVLISIDRYVAICHPLHYPTRVNVTKAKLYVFLCWFCSVFCISIVFKDVLNQPSITNSCDGECVVVFSNITFVTDLVFSVIAPVIAIILLYMRVFVVAVSQARAMRSHTAAVTHQQSVTRSTRKSELKAARTLGVVVLVFLICFCPFYCVILAGANPYSVNLASIIYYMNSCLNPLIYALFYPWFRKAVKHIVTLQILQPGSCEVSML
>LOCXPTAAR29.107.HIT1.TAAR.2R.325.7tm_1.exons3.CM038067.1.Acanthochromis_polyacanthus
MEVQDGAELCFPQLLNTSCRKPTSHRFDAVLLNVVMSSISVLTAVLNLLQCFLCAIHVQLHTPTNILLLSLAVSDFLVGIMLLPGEIYRQTQCWFLGDLICSFCYYVNYVVFSTSVGNMVLISIDRYVAICHPLHYPTRVTVTKAKLYVFLCWFCSVFYISVVFKDALNQPGINTSCYGECVVVISYIAEVVDLVLNFIGPVTVIILLHMRVFVVAVSQAHAMRSHTAAVTHQHSVTRSTRKSELKAARTLGVLVLVFLICFCPFYCVILAGTSPHTANLVFLMFYLNSCLNPLIYALFYPWFRKAVKHIVTLQILQPGSCEVSM
>LOCXPTAAR29.109.HIT1.TAAR.2R.325.7tm_1.exons3.CM038067.1.Acanthochromis_polyacanthus
MEIQDGPELCFPQLLNTSCRKPTPHRFDAVLLNIVMSSISVLTVVLNLLQCFLCVFHVQLHTPTNILLLSLAVSDFLVGIMLLPGEIYRQTQCWFLGDLICSLYYYVVYIVFSTSVGDMVLISIDRYVAICHPLHYPTRVTVTKAKLYVCICWFCSVFYSSVVFKDVLNQPGITNSCYGECVVVISYIAEIIDLVLNFFGPVTVIILLHMRVFVVAVSQAHAMRSHTAAVTHQHSVTLSKRKSELKAARTLGVLVLVFLICFCPFYCVILAGTSPHTANLVFLMFYLNSCLNPLIYALFYPWFRKAVKHIVTLQILQPGSSEVSM
>LOCXPTAAR30.111.HIT1.TAAR.2R.326.7tm_1.exons3.CM038067.1.Acanthochromis_polyacanthus
MEIQDGAELCFPQLLNTSCRKPTRHRFQDVFLHIVMWSISVLTVVLNLLVIISAQLTLQLHTPTNILLLSLAVSDFLVGIVLLPGEIYVQTQCWFLGDVMCSLYFYLLYIVFSASVGNMVLISIDRYVAICHPLHYPTRVTVTKAKLCVFLCWFCSVFYSSVVFKDALNQPGINNSCYGECVVINSYTADVVDLVINFVAPVTVIILLHMRVFVVAVSQAHAMRSHTAAVTHQHSVTLSTRKSELKAARTLGVLVLVFLICFCPFYCVILAGTSPHTANLVFLMFYLNSCLNPLIYALFYPWFRKAVKHIVTLQILQPGSCEVSML
>LOCXPTAAR31.112.HIT1.TAAR.2R.327.7tm_1.exons3.CM038067.1.Acanthochromis_polyacanthus
MEVQDGAELCFPQLLNTSCRKPTLDRFDAVLRNIVMLSISVPTVVLNLLRLTSHFGKYKQLHTPTNILLLSLAVSDFLVGFVLLPGEIYRNTQCWLLGDFICSLYFFVVYIFFSTSVADMVLISIDRYVAICHPLHYPTRVTVTKAKLCVFLCWFCSVFYSSVVFRDVLSQPGITNSCDGECVVVFNYIADVVDLVVNVIFPVTVIILLYMRIFVVAVSQAHAMRSHTAAVTHQHSVTLSTRKSELKAARTLGVLVFVFLICFCPYYFVSLSQPSLYAVSLVSLMFYLNSCLNPLIYALFYPWFRKAVKHIVTLQILQPGSCEVSML
>LOCXPTAAR32.115.HIT1.TAAR.2R.326.7tm_1.exons3.CM038067.1.Acanthochromis_polyacanthus
MEVQDGAELCFPQLLNTSCRKPTSHRFQDVLLNVVLSSISVLTIVLNLLVIISSHCHLQLHTPTNILLLSLAVSDFLVGIVLLPGEIYLQTQCWFLGDVMCSLYYCLLYIVFSTSVGNMVLISVDRYVAICHPLHYPARVTVTKSKLCVLLCWFFSICYSNIITKDLLIQPGLYNSCYGECILIVSYIAEVVDFVVNFIAPVTAIILLYMRVFVVAVSQAHAMRSHTAAVTHQQSVTQSTRKSELKAARTLGVLVLVFLICFCPFYCVTLAGISPHTANLVFLIFYLNSCLNPLIYALFYPWFRKAVKHIVTLQILQPGSCEVSML
>LOCXPTAAR33.116.HIT1.TAAR.2R.326.7tm_1.exons3.CM038067.1.Acanthochromis_polyacanthus
MEVQDGVELCFPQLLNTSCRKATPHRFEDVLLNTVMSSLSVLIVVLNLLVIISHIHLLQLHTPTNILLLSLAVSDFLVGLLLLLGETYRQTQCWFLGDLLCSLYFFVVYFVFSTSVGDMVLISIDRYVAICHPLHYPTRVTVTKARLCVLLCWFCSVFYSGFVFKDALNQPGINNSCDGECIVVISYIADVVDLAVNFIIPVTAIILLYMRIFVVAVSQAHAMRSHTAAVTHQQSVTLSKRKSELKAARTLGVLVLVFLICFCPFYCVSIAGISPYTANLVFLMFYLNSCLNPLIYALFYPWFRKAVKHIVTLQILQPGSCEVSML
>LOCXPTAAR34.117.HIT1.TAAR.2R.327.7tm_1.exons2.CM038067.1.Acanthochromis_polyacanthus
MEIQDRAELCFPQFLNTSCRKPTSHRFDAVLLIVVLSSISVLIVVLNLLLIVAFLSPFRQLHTPTNILLLSLAVSDFLVGIVLMPLEIIRQTTCWFLGDIMCSVHSYLSCNIVIVSIGNIVLISTDRYVAVCDPLHYPTKFTMTRVKLCICLCWLYSGFYSGVIILDDLMNPGKYNSCYGECVVVITFIAGIVDLVFTFLLPVSVITVLYAAIFVVAVSQARAMRSHITAVSLQVSVSLTTKKSELKAARTLGVLIIVFLICFCPFYCVLLVGDSTPSAYFVAFVFQFNSCLNPLIYALFYPWFRKAIKLIVTLQILQPGSREANIL
>LOCXPTAAR35.120.HIT1.TAAR.2R.320.7tm_1.exons3.CM038067.1.Acanthochromis_polyacanthus
MEDLDGADLCFPQLINISCKKPAPPQTEDLILYVVMFSVSLLTVVLNLLVIISIYKQLHTPTNILLLSLAVSDFLVGLSIIQFEILVQQACWFLGDFACSMFQYIGFVITSASVGDMVLISVDRYVAICDPLHYHARITEGRVKLWVCLCWLFSGLHNILFLKTQIGNSCYGECVINVDLIGGTVDLVVTFILPVAAIILLYMRVFVVAVSQARAMRSHTAAVTVEASVNLSTKKSELKAAGILGIVVFVFLMCFCPYFVINLVGGSAFFVFSVFFFLFNCSSCLNPLIYALFYPWFRKAIKLIVTLQILKPDSCEANVL
>LOCXPTAAR36.122.HIT1.TAAR.2R.329.7tm_1.exons1.CM038069.1.Acanthochromis_polyacanthus
MDPEVTVNSSYVVSAIHPCYESNNASYIFTSNPSIICVLLYMFLGSLSVVTICGNLLVIISIIYFKQLHIPTNYLILSLAVADLLVGIVVFPFSMAFTVTSCWYYEGLFCKVRGSFDVTLSTASIMNLCCISIDRYYAVCQPLTYRSKMNSRVVIVMILVSWGVAALIGIGIIVAGFNQGKCEDSCLIDALISTTLACIFSFYIPVIIMLSIYLKIFLVAQKQVNSIQNTTKSVAAVSKIERKATKTLAIVMGVFLLCWTPYFLCIIFQPLNNDVTPIAVIETLNWLTLSNSMLNPFIYAFFYSWFRSAFRMIISRKIFQGDLTNSRLL
>LOCXPOra1.4.HIT1.Ora.2R.312.V1R.exons1.CM038058.1.Acanthochromis_polyacanthus
MDLCLTIKGVSFLLQTGLGILGNTVVLLAYAHIIYTEPKLLPVDMILCHLAFANLMLLLTRCIPQTMTVFGLKDLLNDPGCKVVIYAYRIGRALSVCITCMLSVFQAVTIAPAGPHLSRLKPALPSLVLPTFAGLWLLNMAVCIAAPFFSMAPRNGTVPAFTLNLGFCHVDFRDSLSYVINGVAVSGRDFAFVALMVGSSGYILLLLHRHSHQVRGIRRSQGGAETRAAKTVVTLVVLYVVFFGIDNVIWIYMLTVPKVSPVVADMRVFFSSCYASLSPYFIISSNKKVKAKIVCAAEQDQPSVDTQESNDK
>LOCXPOra2.5.HIT1.Ora.2R.317.V1R.exons1.CM038058.1.Acanthochromis_polyacanthus
EFVRGMLYLSLTAVGVPGNTAVIVAFLLLLYQESRLLAADAIVLHLACANLLVVGTRCLLETLASLHVASIFGDMSCKAVIFIYRTCRALSIWLTFLLSAYQCLSIAPPGSHWASIRTLVAQYLLSVFLFLWVLNTSMTTAAILFSFGSKNDSSLTNNGINVQFCYVNFPSKQSKEANGAAQVCRDVVPMALMTLASLIILIFLYKHSRQVKGLRSSSSGGGGSSGAEQRAAKVVVVLVTLYVVLYGVDNGLWVYTLTVRKTMSSSLISDLRIFFSSLYAALSPLVIIASNRKVNSRLRCAAHEKPVMEKATSPSSV
>LOCXPOra3.6.HIT1.Ora.2R.307.7tm_1.exons1.CM038069.1.Acanthochromis_polyacanthus
MADVAVNLLSLRIVISCLGLVGNVFLILSILQTRFSRLKSFELFLLGLAAANLEEIIIINIYDVAILQMSSLSAGTWSCRLLRFMTVFGEIGSILFTVLISIFRYQKLRDADRRVNLPIYLDSIRSAWMMSGVCVLLSVLLSLPTFVLDLQESVVNITRNSSGCPPDFFQCSQTSCPLLNRVYKYLFTMMCYLLPLIVVTVTGCLILTVLLRRRKTVTPVVSVSWSNHLNRKSKDPKLQRSTVAVLAAMVLFQVEWTLYLVFQWMFSSGDSHFWAEIEFLISTSYTSISPYVYGVGNNLFSLKSCKN
>LOCXPDreOlfCc1.574.HIT1.OlfC.1R.722.ANF_receptor.exons16.CM038066.1.Acanthochromis_polyacanthus
LFTWIMHLFLHLQISFSRVHVQAEGQVQPEWLQRCREEEGGCWGMFPVHKRIASTDGNTSRVPVSSGCEGFNLRTFRWTQTMLFAISEINDRTDLLPDTDLGYVIYDSCFTISKAVEGTLTYLTGQDEAVPNYRCGTGAPLAALVGAGGSDLSIATARILGLYHFPQVSYSSTCSALQSKFQFPTFLRTIPNDKHQSTAMAQVVLHFGWTWVGTIAADDDYGKYGIKDFKEQVEEAGVCISFSETLPKVSSPEAIQRIVQTVVESTAKIIVVFSSDVDLSPLIAELLQHNVTNRTWIASEAWVTSALINQPGVSSVLAGTLGFGVKKADIPGLQRHLLDLDPFADSITEEFWETVFNCTLDYGKALRGVPDGLCNGRESLAQLNTTYSDVSQLRITYSVYKAVYAVAHALHNLEHCEQGKGPFTGNSCADITNFEPWQLMYYLKNVRFKVPNTEEEIYFEDGDIEGFYDIINWQVNSNGDVSYVTVGRYNGSAAQQDRIHIMNDSIVWNNEGLEPPRSVCSENCQPGTRKGIRQGEPVCCFDCIPCADGEISNTTNARECILCSGDYWSNEAHDACVPKIIEFLAFGEPLGITLIVISAFGALVTIAVGVVFLVHIGTPLVKANDALLSFSLLFSLVVTFLCSIVFLGEPQRWSCMTSQVALALGFALCLSSIMGKAAVLMLRAQALKAARARAKAAAKAAKAAAEEAANSGSPDVIYLSKP
>LOCXPOlfC1.81.HIT1.OlfC.2R.873.ANF_receptor.exons11.CM038066.1.Acanthochromis_polyacanthus
SALSRLLFCVVGRAMGLEGLQLTGCSRWGAPGNRSLFQDGDVIIGGLFSLHYIPSAVEQDFTKLPHYKPCTGLDLQSLKYMYAMAFAVEEINRNSSLLPGLKLGYRILDNCGRYPWALQSALSLVGGDAHSCSTTASPLHSATYEEPLETAGGHAVPLLIGAASSTTAIMLSRILRPLSVPLISFLASCPCLSDGSKFPNFFRTIPSDVYQARAMAQLTIRLHWTWVGAVHANNDYGQLAIQVFQEEIQGKGVCLEFIEPVHRQTIVRDAKRAALTIQAATARVILVFAWYTDIKKVFLELAKRNVTDRQFLASEAWSTSDDLLQDLTVSKVASGVLGVAIRSSAIPGFENYLRRLHPIYHPDDEFLREFWEKEFACSLVDKFPHSPSSSSASLPLCSGMESLEGMQHPFVDTSQLRVAYNVYLAVYAAAHALHSLLSCPKRDSPPGSNISTCSSPKHIKTIELMQHLNKVNITTPHGEMFYFQGADFPPSYDLVNWQKTPEGTLRLVLIGRVNGFDLYLNESAIQWSTGSNQVPVSVCSERCPPGTRVANRKREPVCCFDCIPCADGEISDKTGSLHCERCPVEFWSNVDRTACIPRQLDYLSFNETLGITLTTAAVSGAIVTTAVFVVFLYYRQTPLVRANNSELSFLLLLSLKLCFLCSLVFIGRPSVWSCRFQQAAFGISFVLCVSCLLVKTIVVLAVFRSARPGAEGLMKWFGPGQQRGSICFFTCVQVVICAIWLSLSPPMPQRDLGFRGSKVTVECAMESVAGFSLVLGYIGLLACTCLLLAFLARKLPDNFNEAKLITFSMLIFCAVWVTFVPAYVSSPGKYVVAVEIFAILASSYGLLLCIFAPKCFIILLRPEKNTKKHLMAR
>LOCXPOlfC2.83.HIT1.OlfC.2R.889.ANF_receptor.exons11.CM038066.1.Acanthochromis_polyacanthus
MSWFSWLFTLSSCSAPSVLLVGLVGRQLGLRVGLQVVHTVTCSQWGAPSDKRLFKDGDVIIGGLFSLRYSPPAIDHDFTQQPHYKPCSGLQNLPLQYIYAMVFALEEINHSTALLPGVKLGYHIHDSCALPPWAIHAALSLVGGDSSSCDTAALPAGSEEEIRKKGGQPIPLIIGGSSSITAKILSRILGPLSVPLMSYTASCPCLSDRRQFPNFFRTMASDIYQARAVAQLAIRFNWTWIGAVIANNDYGHMAVKVFQEEIQDTVVCLAFVETLQRENIVSDARRAALTIKASTAKVILIFTWYTDVRQLFLQLDKLNVTDRQFLASEAWSTSSDLFQNLVSSKVASGALGVAIRSSAIPGFENFLRNLDPSHRPNDEFLREFWEKEFGCSPGIASLPFHANRLLQKASLPLCNGTESLENVQNLFTDTSQLRVTYNVYLAVYAAVHALHSLLSCHDSDSISTNISTCNFPKSIKPIELMQHLNKVNFTTPQGEPFYFQGADIPAKYDLVNWQKTPEGTLKLVLIGRVDGFDFHLNESAIQWSTGSNQVPVSVCSERCPPGTRVANRKGEPVCCFDCITCADGEISNTTGSLHCERCPPEFWSNADRTACIARQLDFLSFNETLGITLTAVAVSGVTVTTAVFVVFLHHRQTPVVRANNSELSFLLLLSLKLCFLCSLVFIGRPAVWSCRFQQAAFGISFVLCISCLQVKTIVVLAAFRSARPGAEALMKWFGPAQQRGSVCLFTCVQVIICIIWLSVSPPVPKPDLDAPGLKVTLKCTMASVVGFSLVLGYIGLLACTSLLLAFLARKLPDNFNEAKLITFSMLIFCAVWVAFVPAYVSSPGKYAIAVEIFAILASSYGLLFCIFAPKCFIILLRPEKNTKKHMMAR
>LOCXPOlfC3.84.HIT1.OlfC.2R.853.ANF_receptor.exons9.CM038066.1.Acanthochromis_polyacanthus
SSTASSSCRLQGRFDLNGMHKAGDVVLGGLFEIHFFSVFPDQSFTSEPQQPTCHGFDVIGFRQAQTMAYAVEEINRNTNMLHNVTLGYSLYDSCSKLGVGFRAALTLASGQEEQIILNETCSGSPPVLGIVGDSSSTRSIAISAVLGLYRVPMVSYFSTCSCLSNRQKFPSFFRTIPSDAFQVRAMIQILKHFDWTWAGLLVSDDDYGLHAARSFQSDLSLSGEGCLAYLEVLPLGTDPAELRRIVDVMKKSTARVVIVFAHEGHMIKLMKEVMRQNVTGLQWMASEAWTAAPVLQTPQLMPYLGGTLGIAIRRGEIPGLRKFLLQIHPSLHNHSNSYGNSMVNQFWEHTFQCRFAPPPAGWVESGGAICTGEEDLESVETEFLDLSNLRPEYNVYKAVYALAYALGDMLQCTPGRGPFSGNSCGSLQTMEPWQLVHYLEMVNFTTSFGDQVSFDENGDALPIYDIMNWLWLPDGQIKVQNVGEVKRSSNGEELTLDEDKIFWNFQPRKPPRSVCSESCPPGTRMVRKKGKPECCFDCIPCSEGKISNNTNSMECIICPEDFWSSPQRDQCVPKKTEFLSYHDPLGICLTATSLLGTLICAVVLGIFVYYHKTPIVRANNSELSFQLLLSLKLCFLCSLLFIGRPRLWTCQLRHAAFGISFVLCVSCILVKTMVVLAVFKASKPGGEASLKWFGVLQQRGTVLVLTSIQAAICTAWLLSSSPAPHKNTQYHNDKIVYECVVGSTVGFVVLLSYIGLLAILSFLIAFMARNLPDSFNEAKLITFSMLLFCAVWVAFVPAYISSPGKHADAVEIFAILASSFGLLLALFGPKCYIILLRPERNTKKAIMGRGLGS
>LOCXPOlfC4.89.HIT1.OlfC.2R.852.ANF_receptor.exons9.CM038066.1.Acanthochromis_polyacanthus
SSTASSSCRLQGRFDLNGMHKAGDVVLGGLFEIHFFSVFPDQSFTSEPQQPTCHGFDVIGFRQAQTMAYAVEEINRNTNLLRNVTLGYSLYDSCSKLGVGFRAALTLASGQEEQIILDETCAGSPPVLGIVGDSSSTRSIAISAVLGLYRVPTVSYFSTCSCLSNRQKFPSFFRTIPSDAFQVRAMIQILKHFDWTWAGLLVSDDDYGLHAAQSFQSDLSLSGEGCLAYLEVLPLGTDPAELRRIVDVMKKSTARVVIVFANEGHMIKLMKEVVRQKVTGLQWMASEAWTAAPVLQTPQLMPYLSGTLGIAIRRGEIPGLRKFLLQIHPSLHNHSNSYGNSMVNQFWEHTFLCRFAPPPAGWVESEGAICTGEEDLETVETEFLDLSNLRPEYNVYKAVYALAYALNDMLQCTPGRGPFSGNSCGSLQTMEPWQLVHYLEMVNFTTSFGDQVSFDENGDALPIYDIMNWLWLPDGQIKVQNVGEVKRSASKGEELTLDEDKIFWNFQPRKPPRSVCSESCPPGTRMVRKKGKPECCFDCIPCSEGKISNNTNSMECIICPEDFWSSPQRDQCVQKKTEFLSYHDPLGICLTATSLLGTLICAVVLGIFVYYRKTPIVRANNSELSFQLLLSLKLCFLCSLLFIGRPRLWTCQLRHAAFGISFVLCVSCILVKTMVVLAVFKASKPGGEASLKWFGVLQQRGTVLVLTSIQAAICTAWLLSSSPAPHKNTQYHNDKIVYECVVGSTVGFVVLLSYIGLLAILSFLIAFMARNLPDSFNEAKLITFSMLLFCAVWVAFVPAYISSPGKHADVVEVFAILASSFGLLVALFGPKCYIILLRPERNTKQVIMGRGV
>LOCXPOlfC5.93.HIT1.OlfC.2R.852.ANF_receptor.exons9.CM038066.1.Acanthochromis_polyacanthus
SSTASSSCRLQGRFDLNGMHKAGDVVLGGLFEIHFFSVFPDQSFTSEPQQPTCHGFDVIGFRLAQTMAFAVEEINRNTNLLHNVTLGYSLYDNCNKLGVGFRAALTLASGQEEQIILNETCAGSPPVLGIVGDSSSTRSIAISAVLGLYRVPTVSYFSTCSCLSNRQKFPSFFRTIPSDAFQVRAMIQILKHFDWTWAGLLVSDDDYGLHAAQSFQSDLSLSGEGCLAYLEVLPWDTDPAELRRIVDVMKKSTARVVIVFAHEGHMIKLMKEVVRQNVTGLQWMASEAWTAAPVLQTPQLMPYLGGTLGIAIRRGEIHGLREFLLQIRPNLHNHSNSYGNSMVNQFWEHTFQCRFAPPPAGWVESGGAICTGEEDLETVETEFLDLSNLRPEYNVYKAVYALAYALDDMLQCTPGRGPFSGNSCGSLQTMEPWQLVHYLEMVNFTTSFGDQVSFDENGDALPIYDIMNWLWLPDGRTKVQNVGEVKRSASKGEELTLDEDKIFWNFQPRKPPRSVCSESCPPGTRMVRKKGKPECCFDCIPCSEGKISNNTNSMECIICPEDFWSSPQRDQCVPKKTEFLSYHDPLGICLTATSLLGTLICAVVLGIFVYYRKTPIVRANNSELSFQLLLSLKLCFLCSLLFIGRPRLWTCQMRHAAFGISFVLCVSCILVKTMVVLAVFKASKPGGEASLKWFGVLQQRGTVLVLTSIQAAICTAWLLSSSPAPHKNTQYHNDKIVYECVVGSTVGFVVLLGYIGLLAILSFLIAFMARNLPDSFNEAKLITFSMLLFCAVWVAFVPAYISSPGKHADAVEVFAILASSFGLLVALFGPKCYIILLRPERNTKKAIMGRGV
>LOCXPOlfC6.99.HIT1.OlfC.2R.856.ANF_receptor.exons9.CM038066.1.Acanthochromis_polyacanthus
LLLSVSLVCSVPCSFASFCKLRRKFYLNEVHKAGDVVLGGLFEVHFTSVFPELTFSSEAEDPRCKGFDILGFRQAMTMAFAVDEINKNSNLLPNVTLGYSMYDNCGALVIGFSGALSLASGQEEQFPLQDKCLGTHPVLGIVGDSFSTFTIATSNVLGLFKMPIVSYFATCSCLSDRQRFPSFFRTIPSDAFQVRAMIQILKHFHWTWVGLLVTDDDYGLHVAQSFQSDLAQSGGGCLAYLQVLPWDSDPNELRKIVHLIKTSTARVVMAFVHEGQMIPLMEEVVKQNATGLQWIASEAWTAAAVLQTPRLMPYLSGTLGIAIRRGEMPGLREFLLQIRPDQSNNYENNMVRQYWEFIFLCRFAPPPAGWMEAGGSLCTGEENIENVETEFLDLSNLRPEYNIYKAVYALAYALDDMLQCTPGRGPFSEHSCATLQTMEPWQLVHYLQMVNFTTSFGDQVIFDENGDALPIYDIMNWLWLPDGRAKVQNVGEVKRSASKGEELTLFEDKIFWSFGEPPRSVCSESCPPGTRMVRKKGKPECCFDCIPCSDGEISNKTNSMKCTSCPEDFASSPQRDHCVPKKIEFLSYHEPLGVCLTSTSLLGTFICAVVLGIFIHHRSTPVVRANNSELSFLILVSLKLCFLCSLLFIGRPRLWTCQLRHAAFGISFVLCVSCILVKTMVVLAVFKASKPGGGASLKWFGAVQQRGTVLVLTCIQAAICVVWIVSASPLPHKNTQYHSDKIVYECVVGSTVGFAVLLGYIGFLAIISFLLAFLARNLPDNFNEAKLITFSMLIFCAVWVAFVPAYVNSPGKYSDAVEVFAILASSFGLLVALFGPKCYIILLRPERNTKKAIMGR
>LOCXPOlfC7.110.HIT1.OlfC.2R.882.ANF_receptor.exons9.CM038066.1.Acanthochromis_polyacanthus
MGTFLDTFMLLYVDLILVLFFSACFLSEPSSVLSSCRLRRQFYLNGMHKPGDVILGGLFEVHYTSIFPELTFTSEPNKLSCQGFDPPGFRHAMTMAFAIDKINRNSNLLPNVTLGYSLYDNCATLVIGFSAALSLVSGREEQFLRQENCSGTPPVLGIVGDSFSTFSIATSDVIGLFNLPIVSYYATCSCLSDRHRFPSFFRTIPSDAFQVHAMIEILKHFSWTWAGLLISDDDYGHHAAQSFQTELVQSGGGCLAYTEILPWGKNTAELRRIVEVMKKSTARVVIVFAHQITMIQLMKEVVRQNVTGLQWMASEAWTTAAVLQTPHLMPYLGGTLGIAIRRGEIPGLRDFLLRTHPDLYDNNNHGNSMVRMFWEHTFQCRFAPPPAGWVDDGGAICTGEEDLETVETEFLDVSNLRPEYNIYKAVYALAYALDDMLQCVPGRGPFSEHSCATLPTMEPWQFLYYLEKVNFTTPFGDQVSFDENGDALPIYDVMNWLWLPDGRTKVQNVGVVKKTTFAGEELTLDEGKIFWNFDSKQAPRSVCSESCPPGTRLARKNGEPVCCFDCVPCSEGKFSNKPDSMECISCPEDFWSSPQRDHCVPKKTEFLSYHDPLGICLTSASLLGTFICAVVLGVFSYYRSTPVVRANNSELSFLILVSLKLCFLCSLLFIGRPRLWTCQLRHAVFGISFVLCVSCILVKTMVVLAVFKASKPGGEASLKWFGAVQQRGTVLVLTCIQAAICVVWIVSASPLPHKNTQYHNDKIVYECVVGSTVGFAVLLGYIGFLAILSFLLAFLARNLPDNFNEAKLITFSMLIFCAVWVAFVPAYVNSPGKYADAVEVFAILASSFGLLVALFGPKCYIILLRPERNTKKAIMGRATSQS
>LOCXPOlfC8.114.HIT1.OlfC.2R.858.ANF_receptor.exons9.CM038066.1.Acanthochromis_polyacanthus
LLLSVSLVCSVPCSLASFCKLRRKFYLNEVHKAGDVVLGGLFEVHFTSVFPELTFSSEAEDPRCKGFDILGFRQAMTMAFAVDEINKNSNLLPNVTLGYSMYDNCGALVIGFSGALSLASGQEEQFPLQDKCLGTLPVLGIVGDSFSTFSIATSDVLGLFKMPIVSYFATCSCLSDRQRFPSFFRTIPSDAFQVRAMIQILKHFHWTWVGLLVSDDDYGFHAAQSFQSDLAQSGGGCLAYLQVLPWDGDPNELRKIVHLIKTSTARVVIAFVHESQMIPLMEEVVKQNVTGLQWIASEAWTAAAVLQTPRLMPYLSGTLGIAIRRGEMPGLREFLLQIRPDQSNNYENNMVRQYWEFIFQCRFAPPPAGWMEAGGSLCTGEENIENVETEFLDLSNLRPEYNIYKAVYALAYALDDMLQCTPGRGPFSEHSCATLQTMEPWQLVHYLQMVNFTTSFGDQVIFDENGDALPIYDIMNWLWLPDGRAKVQNVGEVKRSASKGEELTLFEDKIFWSFGEPPRSVCSESCPPGTRTVRKKGKPECCFDCIPCSDGEISNKTNSMKCTSCPEDFASSPQRDHCVPKKIEFLSYHEPLGICLTSTSLLGTFICAAVLGIFIHHRSTPVVRANNSELSFLILVSLKLCFLCSLLFIGRPRLWTCQLRHAAFGISFVLCVSCILVKTMVVLAVFKASKPGGGASLKWFGAVQQRGTVLVLTCIQAAICVVWIVSASPLPHKNTQYHSDKIVYECVVGSTVGFAVLLGYIGFLAILSFLLAFLARNLPDNFNEAKLITFSMLIFCAVWVAFVPAYVNSPGKYADAVEVFAILASSFGLLVALFGPKCYIILLRPERNTKKAIMGRAT
>LOCXPOlfC9.120.HIT1.OlfC.2R.882.ANF_receptor.exons9.CM038066.1.Acanthochromis_polyacanthus
MGTFLDTFMLLYVDLILVLFFSACFLSEPSSVLSSCRLRRQFYLNGMHKPGDVILGGLFEVHYTSIFPELTFTSEPNKLSCQGFDPPGFRHALTMAFAIDKINRNSNLLPNVTLGYSLYDNCATLVIGFSAALSLVSGREEQFLRQENCSGTPPVLGIVGDSFSTFSIATSDVIGLFNLPIVSYYATCSCLSDRHRFPSFFRTIPSDAFQVHAMIQILKHFSWTWAGLLISDDDYGHHAAQSFQTELVQSGGGCLAYTEILSWGKNTAELRRIVEVMKKSTARVVIVFAHRITMIQLMKEVVRQNVTGLQWMASEAWTTAAVLQTPHLMPYLGGTLGIAIRRGEIPGLRDFLLRTHPDLYDNNNHGNSMVRMFWEHTFQCRFAPPPAGWVDDGGAICTGEEDLETVETEFLDVSNLRPEYNIYKAVYALAYALDDMLQCVPGRGPFSEHSCATLPTMEPWQFLYYLEKVNFTTPFGDQVSFDENGDALPIYDVMNWQWLPDGRTKVQNVGVVKKTTFAGEELTLDEGKIFWNFDSKQAPRSVCSESCPPGTRLARKNGEPVCCFDCVPCSEGKFSNKPDSMECISCPEDFWSSPQRDHCVPKKTEFLSYHDPLGICLTSASLLGTFICAVVLGVFSYYRSTPVVRANNSELSFLILVSLKLCFLCSLLFIGRPRVWTCQLRHAAFGISFVLCVSCILVKTMVVLAVFKASKPGGEASLKWFGAVQQRGTVLVLTCIQAAICVVWIVSASPLPHKNTQYHNDKIVYECVVGSTVGFAVLLGYIGFLAILSFLLAFLARNLPDNFNEAKLITFSMLIFCAVWVAFVPAYVNSPGKYADAVEVFAILASSFGLLVALFGPKCYIILLRPERNTKKAIMGRVTSQS
>LOCXPOlfC10.123.HIT1.OlfC.2R.832.ANF_receptor.exons8.CM038066.1.Acanthochromis_polyacanthus
ASSVQCKLQGTLRPPAFSADGDYIIGGVFSMHLYMHTVKHNYTALPEPLKCAGSVDSRELRFSRAMIFAIEEINNSPELLPGITLGYQIYDSCASVPGTIKVAFQLTNGLDVVFHPSDNCSQSGMVLAIIGDSGSTLSISISRLVGPFNIPQVSYYSTCECLSDKQQYPSFFRTIPSDRFQADALAKLVKHFGWTWIGAVRSDSDYGNNGMASFLDAARKEGICVEYSESFYRAHPRSRVRRVADVIRRSTAVVIVAFLATGEMKLLLEELEKEPSPPRQWIGSETWVTDPQMLRFSFCAGAIGFGIQQSVIPGLREFLLDLPPSKVAASTLLTEFWEDSFNCRLAESAASDKSVCDGSEDLQKLQSPYTDTSQLRVTNMVYKAVYALAHAIHSAVCQETNFTTQCEKLTKLESKQILTHLKKVNFSQNGYDVSFDANGDPVATYELVNWQKSETGKLEMVTVGHYDASLPVGQEFHLSSNITWMEGRTRVPVSVCSDSCLPGTRKVLQKGKPSCCYDCLPCPEGEISNQTDSNDCFPCPSEFWPNSERNTCLLKPVEFLSYNDILGIILAAFSVGGACLAIITAAVFFSHRASPIVRANNSELSFLLLFSLTLCFLCSLTFIGAPSDWSCMLRHTAFGITFVLCISCVLGKTIVVLMAFKATLPGSNVMKWFGPPQQRMTVVSFTFIQVLICTIWLVLSPPFPMKNLNTYKEKIILECALGSAIGFWAVLGYIGLLAAFCFILAVLARKLPDNFNEAKLITFSMLIFCAVWITFIPAYVSSPGKLTVAVEIFAMLASSFGLILCIFAPKCFIILFQPEKNTKKNLMNKNES
>LOCXPOlfC15.133.HIT1.OlfC.2R.824.ANF_receptor.exons13.CM038066.1.Acanthochromis_polyacanthus
ALHSDGDVVIGGVFPLHYVASHPQHSYHAKPQITLCSGFDHRAFRWMMTMVFAIEEINRNSTLLPDVTLGYRIMDSCDHIHTSLRALFSLEIRTSQSESSSCLSGSPVPAVIGLASSSPTRAVAHTLGPFNIPLVSYFATCMCLADKHMYPSFLRTVPSDFFQVRGLVQLVTFLGWLWVGTIGTTDDYSHYGIQAFSNQFRQQGGCVAFHLTIPKSPTAEEIQDMADKLQSSTAHVVVVFAAEGQLLDLLLELAQRNVTGIQWVASESWVTANLLTSPHFHPLLEGTLGFSFPGVWIPGLKDFLLNVRPSPKPGMEFVNMFWEEQFDSQKRSFNAHGEDEGAAEKLLCTGSEDLRDSSYTDVSQVRISYNVYKAVYAIAHALHTLLNCDSAGLGKKCGKHKSFTSEQLLHHLKSVNFTNQFDEKVYFDSSGEPVPLYDIINWQKDSKDGIRFTKVGSYDSSAPLGQQLNIEQSTIVWTKGQSRVPVSQCSAPCPPGSRQARRPREPRCCFDCLPCADGEISNQTGSTECTKCPEYYWSDTEKVKCVAGVEEFLSFYETMGIILVALTILGVVLTAITAIVFHRFRSTPIVRANNSEISFLLLLSLKLCFLCSLVFIGQPSVWTCRLRQAAFGISFVLCLSCLLVKTIVVLLAFRTNLPGSRSLKLFGPSQQRTLILCTTAPQICLCAGWLLGAPPFPFRNPTYQASTGKIVVECKEPWPPGFYLVLGYIGLLAFICLLLAFLGRKLPDTFNEARLITFSMLIFWAVWISFIPAYVSSPGKFSVAVEIFAILASSFGLLLCIFLPKCYIILMRPEKNVKKSITAK
>LOCXPOlfC11.137.HIT1.OlfC.2R.867.ANF_receptor.exons8.CM038066.1.Acanthochromis_polyacanthus
MSLLALSLSLYTANVITLTYNSVSSFASTSGGTICTLQNSFEPSFVAQGDFVIGGIFPLHYNQEMPDLNCTYRPPPVKCNGFDPRAFRWAQTMRLAVEEINQSPELLPNYTLGYKIFDSCAYPLTGQRAALAVLNGLSEDESPMCSSSSPLLAMIGESGSAQSIVVSRILQPFRIPMISYFSSCACLTDRRKYPTFFRVIPNDDYQVKAIAQLLVRFNWTWVGLVRGDHEYGRFAVQGLLRELQGTKVCVAYQEMIPLLYNQQRALEIMQLMRSSLAKVVVVFSAEGEMTPFLRDYMAQNITGIQWVASEAWVTASVFTGSEYYPYLGGTIGFGIRKGHISRLSDYLQTVNPQKYPNNPLVQELWEALYGCSPSLSSASQIPLCSGQESLLEQHSAYMNTSSPRVAYNAYKAVYAVAHSLHNLLRCQPGSGPFENSSCAQTNSVSPWQLQHYLQEVKFTIAGEEVNFDLKGDSIPYYDVINWQRGTSGNIDFINVGLFDGTKPAGDELVIEDDRIMWAGHQSEASCSHCSVCSASCPSGSRKAVRRGEPVCCFDCVPCDSGKISNETNSIECTFCPENFWSNEDRTSCIPKKVEFLAYDSLGITLTVISAVGACFTIAVFAVFFHHRNTAIVRVNNSELSFFILFALMLCFLCSLVFIGEPTVWSCMLRHTAFSITFSLCISCILGKTLVVLAAFTATRPGNNIMKWLGPKQQRTIIFSCTLFHVVICAAWLIDAPPYPSRNTKYERSKIILECSVGSSLAFWCVLGYIGLQACLCFVLAFLARKLPGNFNEAKFITFSMLIFCAVWLAFIPAYISSPGNYADAVESFAILASSFGLLFCLFAPKCYIILLKPEKNTKQHLMGKEKK
>LOCXPOlfC12.141.HIT1.OlfC.2R.872.ANF_receptor.exons8.CM038066.1.Acanthochromis_polyacanthus
MALLAAKLLMFLFVISGRSGSADALDNCVFLGEEEKNSLYEDGDVVVGGLFPLHYSPISSVTGYRAKPTPTMYKYSRALRWMQTMTFAIKEINQRSDLLPQIKLGFHIRDSCDDIPVSLRASLLLVNGQPESVNGVESLGKHNGCAAINRTVSSIIIGDAASGVSMALLRSLGSFHIPLVSYFASCSCLSNQREFPTFMRTMPSDTFQIRALARLVSYFSWTWVGVIGVESDYARFAIQLFLQESVQYGVCAAYTYFYPVVLSQHALDELMDVIQMSSSKVIMNFSSESEMQGILREVQRRNISGLQWIASEAWATAKSLWEKSADLLMGTLGFAIRRAVMIPGLKQHLTSLSPSHIHESAFLAEFWEETFKCRLNGSVNSHSHGVDSYLDRPLCEGTEDLGDVYSPYSDVTQLRVSYNVYKAVYLVAHALQDMSNCNVGKGPFLNGTCADPKNFKPWQLIHYMKRANFSSLGEKINFDQNGDPIAYYDLLNWQKRPDGSLHLVKVGFYDASMLAGRSLVINDSAIQWPAGKQAFRSVCSDSCPPGSRIVRRKGEPICCFDCVPCAEGEVSYMTDSFECLRCSEDTWPNNARNLCIPKTIEYLSYHEFMGILLCVASLLGACLSISIIATFYTYKDTPLVRANNMELSFLLLVFLVVCFLVGLLFIGRPSDWLCRIRYPAFGISFALCISCLLAKTAVVLMAFRATLPGSNVMKWFGAKQQRASVLLGTAIQVLICLIWLLTSPPQATGNTHYHSATIIIECVTGSEVGFWCVLGYIGILACMCFVMAFLARKLPDNFNEAKFITFSMLIFFAVWVTFIPVYVSTAGKYTVAVHIFAILASAFGLLFCIFAPKCYILMLKPEKNSKKHIMQR
>LOCXPOlfC13.144.HIT1.OlfC.2R.854.ANF_receptor.exons6.CM038066.1.Acanthochromis_polyacanthus
MARATFIFLCVLHLNTVSGCELFGRFDMPSLFHQGDIMIGGIFPVFNKEVSSTSTFEREPPGVKCAGFDLRAFRWTQVMIFAIEEINKDPALLPNISLGYRILNSCASPTNVLRAALTLASRPEETEFNSPCPPAMSALIAESGSSQSLAVAGTLGPFQVPVVSYFSTCACLSDRTKYPTFFRTIPSDYFQAKALAALVKHFGWQWIGAIQSDNDYGRNGILSFTEEVKKLGVCVAFVGTILRTYAMDKILDVVEMIKRSTVKVILAFVPEGDFYPLMKEVLKQNITGIQWIGSEAWITAARPSTPEIYQAFGGALGFVVQKMAIPKLKPFLTNISPYTDPSAAFAKDFWEIMVGCRPVLPGVHRNTEKMDKICTGNETLMNSQHAFFDVTQLRVTYNVYKAVYAIAHALHQLIFCTPAGEKPMRPCLNVSQIQPKEVTDYLQRLNFRNQFGDDVFFDENGDPPASYDIINWQLRNGQVQHVTLGHFASAANGDFRLNIQEEKIVWRTGKRVPTSVCSNVCPVGTRRAQIKGKPTCCFDCIPCADGTIANSTGAADCTPCPQEYWSNERKDECIPKTTEFLTYHEPMGIALTVVSLLGASLSLVTMMVFIHYRETPVVKASNSELSCFLLFSLFLCFLCPLTFMGRPTVWTCMLRHTAFGVTFALCISCVLGKTIVVVTAFKATIPGNKVAGKFGPAQQRIIVCSCTMIQIVICVLWLKLKPPFPNMVFRYSNKKIVLECNTGSEAAFYAVLGYIGILAVVCLVLAFLARKLPDNFNEAKFITFSMLIFCAVWITFIPAYISSPGKFTVAVEIFAILSSAFGLLSSIFAPKCYIILVKPEKNTKKHVMGINSNK
>LOCXPOlfC14.147.HIT1.OlfC.2R.850.ANF_receptor.exons6.CM038066.1.Acanthochromis_polyacanthus
MARATFIFLCVLHLNTVSGCELLGRFDMPSLFHQGDIMIGGIFPVFNKEIRSTSTFKREPPGVNCAGFYLRAFRWTQVMIFAIEEINKDPALLPNISLGYRILNSCASPTNTLRAALTLASRPEETEFNSPCPPTISAVIAEAGSSQSLAVAGTLGPFQVPVVSYFSTCACLSDRTKYPTFFRTIPSDYFQAKALAALVKHFGWQWIGAIQSDNDYGRNGILSFTEEVKKLGVCVAFVGTVARTYSMDKILDVVEMIKRSTVKVILAFVPDGDFYPLMKEVVKQNITGIQWIASEAWITAARLSTPEIYQAFGGALGFVMQKMAIPKLKPFLTNISPYTDPSAAFVKDFWEILVGCRPVLPEEHRRDKVCTGNETLMNSQHAFFDVTQLRVTYNVYKAVYAIAHALHQLIFCKPVGEKTVKLCLNMSEIQPKKVTDHLQRVNFRNQFGDDVFFDENGDPPASYDIINWQLRNGQVQHVTLGHFASAANGDFRLNIQEEKIVWRTGKRVPTSVCSNVCPVGTRRAQIKGKPTCCFDCIPCADGTIANSTGAADCTPCPQEYWSNERKDECIPKTTEFLTYHEPMGIALTVVSLLGASLSLVTMMVFIHYRETPVIKASNSELSCFLLFSLFLCFLCPLTFMGRPTVWTCMLRHTAFGVTFALCISCVLGKTIVVVTAFKATIPGNKVAGKFGPAQQRIIVCSCTMIQIVICVLWLKLKPPFPNMVFRYSNKKIVLECNTGSEAAFYAVLGYIGILAVVCLVLAFLARKLPDNFNEAKFITFSMLIFCAVWITFIPAYISSPGKFTVAVEIFAILSSAFGLLSSIFAPKCYIILVKPEKNTKKHVMGKKMNK
>LOCXPOlfC15.162.HIT1.OlfC.2R.854.ANF_receptor.exons6.CM038066.1.Acanthochromis_polyacanthus
MARATFIFLCVLHLNTVSGCELFGRFDIPSLFNQGDIMIGGIFPVFYKEIRSTSAFKREPPGVKCAGFHLRGFRWTQVMIFAIEEINKDPALLPNISLGYRILNSCVSPTSDLRAALTLASRPEETEFNSSCPPTISAVIAASGSSQSLAVAGTLGPFQVPVVSYFSTCACLSDRTKYPTFFRTIPSDYFQAKALAALVKHFGWQWIGAIQSDNDYGRNGILSFTKEVKKLGVCVAFGGTISRTYSMDKILDVVEMIKKSTVKVILAFAPESDFYPLMKEVVKQNITGIQWIASEAWITAARLSTPEFYQAFGGTLGFVMQKMAIPKLKPFLTNISPYTDPSAAFVKDFWEIMVGCRPVLPGVHRNTEKMDKICTGNETLMNSQHAFFDVTQLRVTYNVYKAVYAIAHALHQLIFCKPAGEKTAKLCLNMSEIQPKQVTDHLQRVNFKNQFGDDVFFDENGDPPASYDIINWQLRNGQVQHVTLGHFASAANGDFRLNIQEEKIVWRTGKRVPTSVCSNVCPVGTRRAQIKGKPKCCFDCIPCADGTIANSTGAADCTPCPQEYWSNEKKDECIPKTTEFLTYHEPMGIALTVVSLLGASLSLVTMMVFIHYRETPVIKASNSELSCFLLFSLFLCFLCPLTFMGRPTVWTCMLRHTAFGVTFALCISCVLMKTIVVVTAFKATIPGNKVAGKFGPAQQRIIVCSCTMIQIVICVLWLKLKPPFPDMVFRYSNKKIVLECNTGSEAAFYAVLGYIGILAVVCLVLAFLARKLPDNFNEAKFITFSMLIFCAVWITFFPAYISSPGKFTVAVEIFAILSSAFGLLSSIFAPKCYIILVKPEKNTKKHVMGKKINK
>LOCXPOlfC16.165.HIT1.OlfC.2R.854.ANF_receptor.exons6.CM038066.1.Acanthochromis_polyacanthus
MARATFIFLCVLHLNTVSGCELFGRFDIPSLFNQGDIMIGGIFPVFYKDIRSTSTFKREPPGVKCSGFHLRGFRWTQVMIFAIEEINKDPGLLPNISLGYRILNSCISPTSDLRAALTLASRPEETEFNSPCPPTISAVIAASGSSQSIAVAGTLGPFQVPVVSYFSTCACLSDRTKYPTFFRTIPSDYFQAKALAALVKHFGWQWIGAIQSDNDYGRNGILSFTEQVKKLGVCVAFAGTISRRYSMDKILDVVEMIKRSTVKVILAFAPESDFYPLMKEVVKQNITGIQWIGSEAWITAARPSTPEFYQAFGGALGFVVQKMEIPKLKPFLTNISPYTDPSAAFVKDFWEIMVGCRPVLPGVHRNTEKMDKICTGNETLMNSQHAFFDVTQLRVTYNVYKAVYAIAHALHQLIFCKPAGEKTVKLCLNMSEIQPKKVTDHLQRVNFRNQFGDDVFFDENGDPPASYDIINWQLRNGQVQHVTLGHFASAANGDFRLNIQEEKIVWRTGKRVPTSVCSNVCPVGTRRAQIKGKPKCCFDCIPCADGTIANSTGATDCTPCPQEYWSNERRDECIPKTTEFLTYHEPMGIALAVVSLLGASLSLVTMMVFIHYRETPVIKASNSELSCFLLFSLFLCFLCPLTFMGRPTVWTCMLRHTAFGVTFALCISCVLMKTIVVVTAFKATIPGNKVAGKFGPAQQRIIVCSCTMIQIVICVLWLKLKPPFPDMVFRYSNKKIVLECNTGSEAAFYAVLGYIGILAVVCLVLAFLARKLPDNFNEAKFITFSMLIFCAVWITFIPAYISSPGKFTVAVEIFAILSSAFGLLSSIFAPKCYIILVKPEKNTKKHVMGKKMNK
>LOCXPOlfC17.168.HIT1.OlfC.2R.854.ANF_receptor.exons6.CM038066.1.Acanthochromis_polyacanthus
MARATFIFLCVLHLNTVSGCELLGRFDMPSLFHQGDIMIGGIFPVSYKEIRSTSTFKREPPGVKCSGFYFQGFRWTQVMIFAIEEINKDPALLPNISLGYRILNSCATPTNVLRAALTLVSRPEETEFNSSCPPTISAVIAESGSSQSVAVAGTLGPFQVPVVSYFSTCACLSDRTKYPTFFRTIPSDYFQAKALAALVKHFGWQWIGAIQSDNDYGRNGILSFTEEVKKLGVCVAFVGTISRRYSMDKILDVVEMIKRSTVKVILAFAPESDFYPLMKEVVKQNITGIQWIASEAWITATRLSTPEIYRAFGGALGFVMQKMAIPKLKPFLTNISPYTDPSAAFVKDFWEIMVGCRPVLPGVHRNTEKMDKICTGNETLMNSQHAFFDVTQLRVTYNVYKAVYAIAHALHQLIFCKPAGEKPVKLCLNLSEIQPKQVTDYLQRVNFRNQFGDDVFFDENGDPPASYDIINWQLRNGQVQHVTLGHFASAANGDFRLNIQEEKIVWRTGKRVPTSVCSNVCPVGTRRAQIKGKPTCCFDCIPCADGTIANSTGAADCTPCPQEYWSNERKDECIPKTTEFLTYHESMGIALAVVSLLGASLSLVTMMVFIHYRETPVIKASNSELSCFLLFSLFLCFLCPLTFMGRPTVWTCMLRHTAFGVTFALCISCVLMKTIVVVTAFKATIPGNKVAGKFGPAQQRIIVCSCTMIQIVICVLWLKLKPPFPDMVFRYSNKKIVLECNTGSEAAFYAVLGYIGILAVVCLVLAFLARKLPDNFNEAKFITFSMLIFCAVWITFIPAYISSPGKFTVAVEIFAILSSAFGLLSSIFAPKCYIILVKPEKNTKKHVMGKKMNK
>LOCXPOlfC18.171.HIT1.OlfC.2R.855.ANF_receptor.exons6.CM038066.1.Acanthochromis_polyacanthus
MQRAILLFLCVLHLNTVSGCELFGKFDMPSLFNQGDIMIGGIFPIFNKQIVSSASTFEKEPSGVKCGLFDLRAFRWTQVMIFAIEEINKDPTLLPNISLGYRILNSCSSPTNTLRAALTLASRPEETEFNSPCPPTISAVIAEAGSSQSLAVAGTLGPFQVPVVSYFSTCACLSDRIKYPTFFRTIPSDYFQAKALAALVKHFGWQWIGAIQSDSDYGRNGILSFTEEVKKLGVCVAFVGTISRTYSMDKILDVVEMIKRSTVKVILAFVPEGDFYPLMKEVVKQNITGIQWIASEAWITAARLSTPEIYQAFGGALGFVMQKMAIPKLKPFLTNISPYTDPSAAFVKDFWEIMVGCRPVLPGVHTNTEKMDKICTGNETLMNSQHAFFDVTQLRVTYNVYKAVYAIAHALHQLIFCKPAGEKPAKLCLNMSEIQPKQVTDHLQRVNFRNQFGDDVFFDENGDPPASYDIINWQLRNGQVQHVTLGHFASAANGDFRLNIQEEKIVWRTGKRVPTSVCSNVCPVGTRRAQIKGKPTCCFDCIPCADGTIANSTGAADCTPCPQEYWSNERKDECIPKTTEFLTYHEPMGIALTVVSLLGASLSLVTMMVFIHYRETPVIKASNSELSCFLLFSLFLCFLCPLTFMGRPTVWTCMLRHTAFGVTFALCISCVLMKTIVVVTAFKATIPGNKVAGKFGPAQQRIIVCSCTMIQIVICVLWLKLKPPFPDMVFRYSNKKIVLECNTGSEAAFYAVLGYIGILAVVCLVLAFLARKLPDNFNEAKFITFSMLIFCAVWITFIPAYISSPGKFTVAVEIFAILSSAFGLLSSIFAPKCYIILVKPEKNTKKHVMGKKMNK
>LOCXPOlfC21.172.HIT1.OlfC.2R.828.ANF_receptor.exons6.CM038066.1.Acanthochromis_polyacanthus
TCKVIGRTGFMEFSKEGDLMIGGVFSMTSTRKLVDNNYQKFPYSYCIKWNDRELRFARTMIFTVGEINRDATLLPGVSLGYRVYNGCGSENLILAAVEAVNGEDSRGCSDKIQAVIGHSSSGVSTAINRMLSPLSIPQVSHLSTCACLSDKRQYPTFFRTVPSDRFQIAGLVQLMKYFDWRWLGIIYSPGLYSEEGTTDFVKYAKKEGICVEYRLPYSKTSKKKFIAITAMLRESSSKVILMFMSFSDAKSFLAKIEAYNITGKQWVGSESWITQADLASVDTKHILHGAIGFALPQASIPGLGDFLLSLKPSDEPQSDIIKAFWEKFFDCSFSPSNTSTMCTGTEDLRTVSNDYTDVAFFREENNVYKAVYLVAYALHALLKCENGSNPTTAKPCVTKNEVQPKLVLEHIKYVNFTTVNGANVFFDENGDSIAQYDLVNWQMKDDGSVDIVNIGQYDTSFPEGERFKLKKDTKIVWGGNSNEVPRSVCREPCPPGTRKAINKNKPVCCFDCFECPEGTISNQTNSPHCLICPPEFWPNKKRDRCLLKPTEYLSYKEIMGALLTGFGLIGVFLSLLISIIFLTHKETPIVRANNSELSFLLLFSLTLCFLCSLTFIGRPSEWSCMLRHTAFGITFVLCISCVLGKTIVVLMAFRATLPGSNVMKWFGPAQQRLSVLTFTLIQVGICILWLTINPPFPRMNMKYYKEKIILECAFGSAVGFWAVLGYIGLLAVLCFILAFLARKLPDSFNEAKLITFSMLIFCAVWIAFIPAYVSSPGKFTVAVEIFAILASSFGLLVCIFVPKCYIIIFRPQQNSKKHLMGKIPPRTL
>LOCXPOlfC21.174.HIT1.OlfC.2R.844.ANF_receptor.exons6.CM038066.1.Acanthochromis_polyacanthus
LLFLALLMEKGDSVCRLQGFSQPPELFQDGHLLIGGIFSFRTGQDYVVNTFQTIPKVRKCKNFNFREFKFAQAMIFAINEINRNPEMLSNVKLGYKIYGNCGTMDILRAGLALMSGLKEEFSDENCTKSETVQAILGHSGSRPTIAFARVVGRFQIPVISHFATCACLSNRKEYPTFFRTIPSDYYQSRALAKLVRHFGWTWVGALAVDNEYGFNGIAAFIRTAQEYGVCVEYSEALSSSDPPETLQRITQIIKLSTSKVIVAFMSHREIKLLAAALYKQNVTGLQWIGSDAWITDHSLTDSEGHSILVGSLGFTITKAEIPRLGEYLRQLHPSQFPESQFVRDFWEDVFDCSLNQTANPQKQPCSGFESLQNVESKFTDVSELRFTNNVYKSVYAVAHALDNLIKCDGGKGAFPNRSCAGIRHIQPWQVLQYLHTVNFTTREGERVYFDENGDSPARYELVNLQIASRGTMEGKTLGIYDASLPDSHQFVMNSIPVVWGNGLPEVPVSVCSEKCLPGTHKVLQKGKPVCCYDCIPCPAGEITNLTDSIICLKCPPEFWSNKRRDACIPKAIEFLAYNEILGTLLVLFSLLGVFLTLITTLVFYCHRETPLVRANNSELSFLLLFSLTLCFMCSLTFIGRPSEWSCMLRHTAFGITFALCISCVLGKTIVVLMAFKATLPGSNMMKWFGPAQQRLSVLAFSLVQVLICILWLTITPPFPLMNMLLFKDRIILECDFGTAIGYCAVLGYIGLLAVLCFIIAFLARKLPDNFNEAKFITFSMLIFCAVWTAFIPAYVSSPGKFTVAVEIFAILASSYGLLFCIFLPKCFIILFRPEQNTKKHIMGK
>LOCXPOlfC20.183.HIT1.OlfC.2R.771.ANF_receptor.exons6.CM038066.1.Acanthochromis_polyacanthus
MLFAIEEINNSTDLLPGVSLGYKIYDTCGSIARSVRVTLALANGNEVVFAPSEEPCIKPAQVQAIIGETSSSPCAAIATVIGPFHIPVISHFATCACLSDKTKYPSFLRTIPSDYYQSRALAQLVKHFGWTWVGAIRTNDDYGNNGMATFIETAQQLGICLEYSVSFFRTDPSDKIQKIIEIIKASTSRVIVAFLSHMDMDVLIHELSHHNLTGYQWVGSEGWIFDSQTAATDKYHILDGAIGLSIPKAHVSGLKAFMMNVKPLNSSNNKMFTEFWETLFSCKFNQSKSSAEIQRDCTGQEDLTGVQNSFTDMSLMPIFNNVYKGVYAVAHALHSTLSCNKTCNKDLQLDPITILQHIQTIHFKTKDGDEVYFNENGDPAAKYEIINWQPREKGIVDFVSVGLYDASLPADKQLNLQNTSLIWAQNSQQVPESVCSEKCPPGTRKVLQKGKPVCCYDCARCAEGEISNITDSVTCTRCPPEFWSNNRRDACIKKEAVFLSFEEIMGALLTTASLFGTCMTALVAYIFFKNRKTPIVRANNSEMSFLLLFSLTLCFLCSLTFIGRPSEWSCMLRHTAFGITFVLCISCVLGKTMVVLMAFRATLPGSNVMKWFGPAQQRLSVLGLTLIQMIICILWLIISPPFPSVNFQEFKDKIILECALGSAVGFWAVLGYIGLLAMLCFICAFLARKLPDNFNEAKFITFSMLIFCAVWITFIPAYVSSPGKFSVAVEIFAILASSFGLLICIFIPKCYIILLRPEKNTKKNMMGNGPR
>LOCXPOlfC19.185.HIT1.OlfC.2R.817.ANF_receptor.exons6.CM038066.1.Acanthochromis_polyacanthus
MTSTQRWPEQGWALLQLLLVVLLSRAEEPVCRQRGDSESPLLFNDGDIILGGMFSFHSRWKDRQESYMHKPLPLECTSLNFREFQFAQAMLFAIEEINNSTDLLPGVSLGYKIYDTCGSIARSVRVTLALANGNEVVFAPSEEPCIKPAQVQAIIGETSSSPTTAIATVIGPFHIPVISHFATCACLSDKTKYPSFLRTIPSDYYQSRALAQLVKHFGWTWVGAIRTNDDYGNNGMATFIETAQQLGICLEYSVSFFRTDPSDKIQKIIEIIKASTSRVIVAFLSHMDMDVLIHELSHHNLTGYQWVGSESWIFDSQTAATDKDHILDGAIGLSIPKAHVSGLKAFMMNVKPLNSSNNKMFTEFWETLFSCKFNQPKSSAEIQRDCTGQEDLTGVQNSFTDMSLMPIFNNVYKGVYAVAHALHSMLSCNKTCNKDLQLDPITILQHIQTIHFKTKDGDEVYFNENGDPAAKYEIINWQPREKGIVDFVSVGLYDASLPADKQLNLQNTSLIWAQNSQQVPVSVCSEKCPPGTRKVLQKGKPVCCYDCIRCAEGEISNMTDSVTCTRCPPEFWSNNRRDACIKKEAVFLSFEEIMGALLTTASLFGTCMTALVAYIFFKNRKTPIVRANNSELSFLLLFSLTLCFLCSLTFIGRPSEWSCMLRHTAFGITFVLCISCVLGKTMVVLMAFRETLPGSNVMKWFGPAQQSLSVLGVTLIQMIICILWLIISPPFPSMNFQEFKDKIILECALGSAVGFWAVLGYIGLLAMLCFICAFLARKLPDNFNEAKFITFSMLIFCAVWITLSQRMSALLGSSVLL
>LOCXPOlfC20.189.HIT1.OlfC.2R.860.ANF_receptor.exons6.CM038066.1.Acanthochromis_polyacanthus
MASTPRWPKQGWALLQLLLVVVLSQAEEPVCRQRGDPESPQLFKDGDIILGGMFSFHSRWKDRQESYMHKPLPLECTSLNFRDFQFAQAMLFAIEEINNSTDLLPGVSLGYKIYDTCGSIARSVRVTLALANGNEVVFAPSEEPCIKPAQVQAIIGETSSSPTTAIATVIGSFHIPVISHFATCACLSDKTKYPSFLRTIPSDYYQSRALAQLVKHFGWTWVGAIRTNNDYGNNGMATFIETAQQLGICLEYSVSFFRTDPSDKIQKIIEIIKASTSRVIVAFLSHMDMDVLIHELSHHNLTGYQWVGSESWIFDSQTAATDKDHILDGAIGLSIPKAHVSGLKAFMMNVKPLNSSNNKMFTEFWETLFSCKFNQSKSSAEIQRDCTGQEDLTGVQNSFTDMSLMPIFNNVYKGVYAVAHALHSMLSCNKTCNKDLQLDPITILQHIQTIHFKTKDGDEVYFNENGDPAAKYEIINWQPREKGIVDFVSVGLYDASLPADKQLNLQNTSLIWAQNSQQVPVSVCSEKCPPGTRKVLQKGKPVCCYDCTRCAEGEISNMTDSVTCTRCPPEFWSNNRRDACIKKEAVFLSFEEIMGALLTTASLFGTCMTALVAYIFFKNRKTPIVRANNSELSFLLLFSLTLCFLCSLTFIGRPSEWSCMLRHTAFGITFVLCISCVLGKTMVVLMAFRETLPGSNVMKWFGPAQQRLSVLGVTLIQMIICILWLIISPPFPSMNFKEFKDKIILECALGSAVGFWAVLGYIGLLAMLCFICAFLARKLPDNFNEAKFITFSMLIFCAVWITFIPAYVSSPGKFSVAVEIFAILASSFGLLICIFIPKCYIILLRPEKNTKKNMMGNGPR
>LOCXPOlfC21.192.HIT1.OlfC.2R.859.ANF_receptor.exons6.CM038066.1.Acanthochromis_polyacanthus
MLLIADLLLLSLMAVRGGKPVCESYGTKQLSQFSKEGDINIGGIFSFHQNPVTVNPALEANPGSMQCEGLDPGELQYAFTMMFAIEEINNSSELLPGVTLGYRIFDSCPSIPLSIRASLNLMNRYESEASNCTKLSNVHTVIGETTSTSTIGIARTMGPFHIPVISHSATCACLSNRRDYPSFFRTIPSDIYQSKALAKLVKYFGWTWVGAIRTNSDYGNGGMATFLEAAEREGVCVEYSLAIYRTDPRKWFLEVVDIIKKSTSKVIVAFADGTDLDILIKELHAQNVTGLQWVGSEGWITYRYIASSVNYAVVQGAVGFAALNAHIPGLQEFLANSRPSTTPGNRGLVELWETVFSCTLTPRPEIHAPVVACDGKESLWDIKTRFTDVSDASLLNNVYKATYAVAHALHMLFNCKDGQGPFENNTCADIENVKPWQVLHYLTLINFTTKINENVFFDELGDPVARYALVNWQMDETGYILFETIGYYDASRPEGQQFEMKADVRAIWAGENVEVPRSVCSESCLPGTRRAFVKGKPICCFDCITCADGEFSNSTNAVICDKCPPEYKSNGERNNCDMKAIEFLTFRELMGILLVTFSVFGACLAMTIALIFFHYRQTPIVRANNSELSFLLLFSLTLCFLCSLTFIGRPSEWSCMLRHTVFGITFVLCISCVLGKTIVVLMAFRATLPGSNVMKWFGPAQQRLSVLGFTLIQVLICILWLTINPPFPFKNMQHYKEKIIMECALGSPVGFWAVLGYVGLLAMLCFVLAFLARKLPDNFNEAKFITFSMLIFCAVWITFIPAYVSSPGKFTVAVEIFAILASSYGMLFCIFLPKCYIILLKPENNTKKHLMGKGTLRSL
>LOCXPOlfC22.194.HIT1.OlfC.2R.845.ANF_receptor.exons6.CM038066.1.Acanthochromis_polyacanthus
LFVAVMGAVRAQQEDSPLCEMLGRPEFPLLSKKGDITIGGAFSIHSQISKPSLSFTDNPEPLTCSRINFREFRFAQTMIFAIEEINNSSSLLPNVSLGYKIFDSCGSTLPSTRAIMGLMNGQERSPGKNCSGLSSVHAVIGASESSSTIVMLQISGIFQIPVISHFATCACLSNRKQYPSFFRTIPSDYYQSRALAKLVKHFGWTWVGTVRSDNDYGNNGMATFITAARQEGICVEYSEAISRTDSGEQVARVVRVMRSGSARVLVAFLAQSEMNILLEEALKQNLTGLQWVGSESWITAGHLANKRYSSMLMGSLGFTIRKTKITGLQEFLLQVNPSQDPQSNLLREFWEATFDCSFKSDLHGQSHCSGSERLQDVHNPFTDVSELRISNNVYKAVYAAAHAIHSMLKCGQIDETVNQSCLWKDHLEPKQVVRHLQDVNFRLQSGERVYFDGNGDPAATYELVNWQRNRAGDSLFVAVGSYDASLPNGKQFTMNGINITWAAESLQRPLSVCSESCLPGFRQAVIKGKPICCFSCVACAAGEISNSSNSAECSRCPLEYWSNQDHSRCVPKVIEFLSYGEAMGALLTAFSLFGASLTLVMSCLFCRFRHTPLIKASNSELSFLMLFSLTLCFLCSLTFIGRPSEWSCMLRHTAFGITFALCMSCVLAKTIAVVMAFKARRPTNTIPQCSAPFQRTSVLGCTLLQVLVCVLWLTLAPPFPYKNTAYAPERIVLECDIGSPIGFWAVLGYIGLLAVLCFILAFLARKLPDNFNEAKFITFSMLIFTAVWVTFIPAYVSSPGKFTVAVEIFAILASSFGLFFCIFVPKCYILLLKPERNTKRHMMGR
>LOCXPOlfC23.195.HIT1.OlfC.2R.838.ANF_receptor.exons6.CM038066.1.Acanthochromis_polyacanthus
MLPAITGLIFIGLLLASETVEDEEAPLCQILESPEFPLMSKEGDVMIGGAFSIHSKITQPPLDFTEKPTRLRCSSINLREFRFAQTMIFAIEEINRSKFLLPNVSVGYRIYDNCGSTLSSMRAVMALMNGDEWTLERKCSGQSAVHAIIGESESSSTIVLSRTTGPFKMPVISHSATCECLSSRKEYPSFFRTIASDLYQSRALAQLVKHFGWTWVGAVNSDSDYGNNGMAIFLAAAQEEGVCVEYTEKFHRSDPEKLLKVVEVIQKSTARVIVGFLAHVEMNNLLEQLSLNNITARQFIGVEAWITADSLVTPTSFSVLGGSLGFAVQKANISGLEDFLVKDFWETEFKCEETNRSSGTKTASCKENQDLIELRYNDDDVAELRYSSNIYKAIYAVAYSLHSILKCSHTQGCDKTVKVTPWQVVESLKQVNFTIKNGDKVWFDSTGAAVARYEVVNWQRGSDGSVQFKPVGYYDASLPPGQRFVLNTEAIMWPGGSKELPVSVCSGSCRAGTHKVLQKGKPVCCYDCIPCADGKISNTTDSIDCRKCPEEYWSNQNRDACVLKKVEFLSFTEVMGKILVFFTLLGVLLTIIVAALFLIHKETPLVKANNSELSFLLLFSLTLCFLCSLTFIGRPSEWSCMLRHTAFGITFVLCISCILGKTIVVLMAFKATLPGRNVMKWFGPTQQRLSVLAFTLLQVIICILWLTINPPFPFKNMSHYKGKIILECALGSPVGFWAVLGYIGVLALLCFIIAFLARKLPDNFNEAKFITFSMLIFCAVWITFIPAYVSSPGKFTVAVEIFAILASSYGLLFCIFLPKCFIILFRPEKNTKKHIMGK
>LOCXPOlfC24.199.HIT1.OlfC.2R.882.ANF_receptor.exons10.CM038066.1.Acanthochromis_polyacanthus
SVSWRTTKLMLLSLLWIFPHYSHQNQSLQCEFIPGTVSLPVLEQKGDIILGGLFSLHDMVVEPSLSFTSTPPPTQCTRFNFRTFRWMQTMIFAIEEINRDGKLLPNITLGYKIYDSCSTPHQALKAAVELMGSEKGSGIEGKLQSKSTCNETVPVVIGDGGSTQSLVVARFLGVFHVPQVSYFSSCACFSDKKEFPAFLRTMPSDFFQVDALIQLVKHFGWTWVGVIAGDDAYGRGGANIFADEVRKLGACVALHEIIPKNRAQTAISSVVSNIRSSRARVILVFAVEQDAAALFDEALRHDTFLTGIQWLASEAWSTAAVLSTPRKYHHILQGSMGFAIRRAHIPGLQDFLLQLNPSSPDAHENPFLVPFWEEVFQCSLGVRAKGQQNNAEDKPPCSGTEELENITNIYSDVSQLRISYNVYKAVYAIAHALKAMRSCVKGKGPLSQQACPDVDNIEPWQLLHYIKQVAHVNSFGDEIKFDENGDPAAMYDLVNWQLSPNGEMEFVTIGKFDETTTTESQKLQIQEHNILWNGNQTKVLLSVCSNICPPGTRKAIRPNFPVCCHDCVVCTAGEISNQTDAIECVRCLPEFWSDPERTVCIPKQLEFLSFSDAIGITVTAISLIGSLITCVVAFIFSCHRTTPIVRANNSELSFLLLFSLTLCFLCSLTFVGLPSEWSCMLRHTAFGITFVLCISCILGKTIVVLIAFKATLPGSNVMKWFGPVQQKAIISFCTLVQVIICTVWLIVSPPTPRKLMPRESAIVILLCDEGSHIAFALVLGYIGLLACLCLLLAFLARKLPDNFNEARLITFSMLIFCAVWVAFIPAYISSPGKYATVTEVFAILASSYGLLGCIFAPKCYIILLKPEKNTRKYLMSKATTDK
>LOCXPOlfC25.201.HIT1.OlfC.2R.801.ANF_receptor.exons7.CM038069.1.Acanthochromis_polyacanthus
CDVAELVCGAQAPGDVVIGILLPSHGKVKAVHERITPENFDCSEFELTSFARTLAVIHEIQEINAAGFLPGVRLGYLVCDTCSYASRALQNVDHMLAINGSLEVKCNYTDFRPRVKVVIGARYSEVSIAVARLLNVYMVPLLSSSSSSPLLSDKQRFPVFMRTVPSDIHQTKALAKMMAYYEWNWVGVVYGDDDYGKAAFQSFLRDAEANDVCVAYQEVLPHDLDHSNSEERIKQVAQMIRSSKAQVVLLILKSALVKALFREMVKTNTSRVWISSDAWSRSSSVAQMEDINKVGDILGFTFVSSRSESFDNYLKNLTVTPGGYNHFIETYKNLRFNCSSEDPQEQNDDYLVKATDTSEPFLHRVSVWAVANALKKLLKCNSSSCSGDINFPPWKLLRELKNVTFEFQNQMFFFDEHGDFVNGYDLVRWEKDGLRRRIQRFGRYHIPDEKIELDVKETTWLSTDNTSSRCSESCPPGYVKKILNMSCCYNCTKCGEGTYSDAWDLHNCKKCPNGTWSLQGWTKCEPRSEIYLRWVDPHPITIIAAAAFGVLLLIITFIIFLVYRNSLPMKKAEVRLSCVMKFGLAVSFASVICFMGEPNVHLCRARQVMYAMGFTLCVSCILVKAYRTFLAFLPFGRITNRRLHKLYKPPVIVIVLTALQGIICLFWLIFDSPDIDDRPPSPQSMNKMIQCSEGKTYIGFGIMLSYIALLALVGFLLAFKGRKVPQEFSETGYIIFSMLMYLFVWVCFIPVYITSTEESTTVQPSAILVSSYGVIFCHFLPKCYEALWGSKTDTLESILRR
