# Supplementary material for: Expanded olfactory system in ray-finned fishes capable of terrestrial exploration
Source: BMC Biol. 2023 Jul 31;21:163. doi: 10.1186/s12915-023-01661-8 (PMC10392011; doi:10.1186/s12915-023-01661-8)
Supplement: Supplementary file 3 — Additional file 3: Data S1. Protein sequences and genomic coordinates of OLF genes. FASTA and General Feature Format (GFF) files containing the protein sequences and genomic coordinates for all identified OLF genes in this study. [file 12915_2023_1661_MOESM3_ESM.zip › PROTEINS/Acanthopagrus_latus.OLF_genes.fa]

>LOCXPSichOR4.1-eta.305.439.HIT1.OR.1R.305.7tm_1.exons2.LR884465.1.Acanthopagrus_latusv2
MNVSTANVTVVIEYRDSFAKAVTKNVIVVVLSISINYINAGLIQTFCKHQIFNMNPRYILFIHLVVNDMIQVTLTVMLFIISYTIYKINVSVCCVFILLALFTTENTPLNLACMAVECYIAICFPLRHVQICTVKRTLMLIGLIWVTSLLSVLPDLFITLAMQPLDFFHSRVFCLRETTFPNPHILKKRDITYIVYLVIVWMVIFYTYFRILFTAQTASKDAKKARNTIILHGFQVLLCMAIYVEPLLKQALYEWFPKNYSDSLFACYIIAQMLPRSISSIIYGIRDKTFRRYLKRNLFCKVSRQ
>LOCXPDilaOR14.1-eta.309.306.HIT1.OR.1R.297.7tm_1.exons1.LR884472.1.Acanthopagrus_latusv2
MNDTSEVTQVLQQYQVSVTVLTMLPCVLFLYVNGVMLFAVLRKPVFQESSRYILFGHLLLTESLQLLVSVLLFTMAVAAVRMVSYACVLLTLFATITVKMSPLNLAVMSLERYVAICFPLRHADIATTVRTGVAIAVMWTAASLDAFTQLFIFVRLENMSSTVPRYCSRQNVFRLQISITLYKVFNIVYFVIVSIIIIYTYVAIMITVKSASANVREGSKAHRTVLLHLFQLGLCLVSTMFSMIKSGQLVGVLFVLLIILPKCLSPLIYGLRDQIFRHVFIYYFTFGFKITNKTFPK
>LOCXPOR1.220.HIT1.OR.2R.313.7tm_4.exons1.LR884461.1.Acanthopagrus_latusv2
IMQNHSEFVFVLQGLNDSLTNRHLYFSFALMSYLFTILVNLMLVVIVCVERSLHKPLYIFLCNLCLNGIFGASSFYPKLLHDLLADSHVITYTGCLTQMFVAYSYIFCEFTSLTVMAYDRYLAICRPLQYQTLMTMQKVAQLLFLTWSFSLLESVVGITLTAQLPLCGRHLSKIFCTNWEVVKLSCSDTTLNNIYGFVLTFSHVSQTGLILVSYTHLVRASLRMQSNRRKFIQTCLPHLITLLVFTSSLLFDIMYSRYGSGRTLQALQNVLAAEFLVVPPLINPIIYGINLHEIRSRMFSNFTHKLDVSKPPS
>LOCXPOR1.220.HIT1.OR.2R.292.7tm_4.exons1.LR884461.1.Acanthopagrus_latusv2
MQVDAVDDGVDERRDDQELCGQHVLQRLQRSPTAITRVHDVEQQRAGEDQQCDEVRQTRLDELPAVRLHPERGSDQVCVGHQDESGLRHVREREHKAIDVVEGRVRTRQLHHLPVSAEDLGQVASAEWQLGRQGDAHHRLQEGEAPGEKEQLGHLLHRHQRLVLQRPTDGQVAVVCHDGQTGELTEDVTVSHKHLSQTAGVRDDVRVGQKVVKQLRVETRSSKDAVQTQVTQEDVEGLVERSLHTDDDHQHQVDQDGEEVRHQSEGEVKVTVCQRVVQTLQHKHKLRVILHD
>LOCXPOR2.368.HIT1.OR.2R.302.7tm_4.exons1.LR884461.1.Acanthopagrus_latusv2
NSTQVSYFTLSAYFDTGLLKYLYFMIVMCLYILIVCANVFLIVVICMNRSLHEPMYMFLCSLFVNELYGSSGLFPFLLTQILSDIHTVPASLCFLQIFCLYSYVCVQFSTLAVMSYDRYLAICSPLQYHTRMTSGKVVLLIAVTWLPSFVAVSMTTYLSASLQLCGNTIHKVYCVNFSIVKLACSDTRVNNIYGLIVTFLTVFGPLSLILYTYMRILKVCFSGSKQTRQKAVSTCTPHLASLLNFSFGVCFEILQSRFDMKGVHSVLHIVLSLYFLTCQPLFNPVMYGLNMSNIRVMCKRML
>LOCXPOR3.406.HIT1.OR.2R.303.7tm_4.exons1.LR884461.1.Acanthopagrus_latusv2
MRNSTHFSFFSLVAYFDTGLMKYLLFMIIVFLYVLIFCSNLLLIVVICMNGSLHEPMYMFLCSLFVNELYGSSGLFPFLLTQILSDIHTVSASLCYLQIYCLHSYGTVEFANLSIMSYDRYLAICYPLQYNLYMTCKKVTLLIVVTWLTSFLAVVAPVYLSFSLQLCENTIHKVYCDNYSIVKLSCSDTRLNNIFGLTITFLTVFGPLTVIFYTYMRILKVCFSGSKQTRQKAVSTCTPHLASLLNFSFGVCFEILQSRFDMKGSSNVLRIFLSLYWLTCQPLFSPILYGLKMSKIHSICKSL
>LOCXPOR4.417.HIT1.OR.2R.302.7tm_4.exons1.LR884461.1.Acanthopagrus_latusv2
NSTQVSYFTLSAYFDTGLLKYLYFMIVMCLYILIVCANVFLIVVICMNRSLHEPMYMFLCSLFVNELYGSSGLFPFLLTQILSDIHTVSASLCFLQIFCVYSYVCVQFSTLAVMSYDRYLAICSPLQYHTRMTFKKVVLLIAVTWLYSFLIIVILILLIAPLQLCGNTIHKVYCVNFSIVKLACSDTRVNNIYGLIVTFLTVFGPLSLILYTYMRILKVCFSGSKQTRQKAVSTCTPHLASLLNFSFGVCFEILQSRFDMKGVHSVLHIVLSLYFLTCQPLFNPVMYGLNMSNIRVMCKRML
>LOCXPOR6.428.HIT1.OR.2R.309.7tm_4.exons1.LR884461.1.Acanthopagrus_latusv2
MKTNTTQVLYFTLSAYFDTGLLKYLYFMIVMCLYILILCANVFLIVVICMNRSLHEPMYMFLCSLFVNELFGSSGLFPFLLTQILSDIHTVSASLCFLQIFCVYSYVCVEYFNLAAMSYDRYLAICCPLQYNTRMTPKTVAVLIALTWIFPFLAIVALISLSAPLQLCGNIINRVYCGNYAVVKLACSDTRLHNIYGLFYTFISVIVPLFLIICTYAEILKVCFSGSKQNRQKAVSTCTPHIASLLNFSFGVCFQILQSRFDMSSVPDVLAILLSLYFLTCQPLFTPLLYGLKMSKICNICKRLLCGDM
>LOCXPOR6.439.HIT1.OR.2R.309.7tm_4.exons1.LR884461.1.Acanthopagrus_latusv2
MKTNTTQVLYFTLSAYFDTGLLKYLYFMIVMCLYILILCANVFLIVVICMNRSLHEPMYMFLCSLFVNELYGSSGLFPFLLTQILSDIHTVSASLCFLQIFCVYSYGNVEYFNLAAMSYDRYLAICCPLQYNTRMTPKTVAVLIALTWIFPFLAIVAPISLSAPLQLCGNIINRVYCGNYAVVKLACSDTRLHNIYGLFYTFISVIVPLFLIICTYAEILKVCFSGSKQNRQKAVSTCTPHIASLLNFSFGVCFQILQSRFDMSSVPDVLAILLSLYFLTCQPLFTPLLYGLKMSKICNICKRLLCGDM
>LOCXPOR7.449.HIT1.OR.2R.315.7tm_4.exons1.LR884461.1.Acanthopagrus_latusv2
IVPLRAEKRMKTNSTQGSYFSLSAYFDTGLLKYLYFMIILSLYILIICSNLLLIVVICMNRSLHEPMYMFLCSLFVNELYGSSGLFPFLLTQILSDIHTVPAALCFLQIFLLYSYGAVEYLNLAVMSYDRYCAICFPLQYNTHMTFNKIALLVALTWLCSFLLCVVMTSLSNSLQLCGNIIEKVYCDNYSVVKLACSDTRVNNIYGLIITALSVFGPLTLIFYTYIKIFKVCFSGSKQTRQKAVSTCTPHLASLLNFSFGACFEILQSRFDMNSVPNMLRIVLSLYWLTCQPLFNPLLYGLNLSKIRIICKSLVY
>LOCXPOR8.463.HIT1.OR.2R.310.7tm_4.exons1.LR884461.1.Acanthopagrus_latusv2
MMNSTHVSYFTLASYFDTGTVKYLYFLIVLTFYFSIICANVFLIVVICMNRSLHEPMYMFLCSLFVNELYGSSGLFPFLLTQILSDIHTVPASLCFLQIFCLYSYGGVEFLTLAIMSYDRYLAICCPLQYNSLMTCDRIARLTALIWFYPLLINLFIVAGLTFPLQLCGNIIHKVYCDNYYVVRLACSDTTVNNIFGLVHMFTVIFGLIVLIIYTYMRILIVCFSGSKQTRQKAVSTCTPHLASLLNFSFGCFFEIVQSRFDIQNRLPNMVSVFLSLYWLTCQPLVNPLLYGLKMSKIRDVYKNLLSGEK
>LOCXPOR9.477.HIT1.OR.2R.310.7tm_4.exons1.LR884461.1.Acanthopagrus_latusv2
MNSSHPSVPVTFTLYSSLGVYNSALVICISVLYISGLCVNLFLILVICVESRLHKPMYILLVNLSVSGVIGSSSVCPSIIKHLTVSRQEASLEGCLTQAFLTNVYGSCMFCLLALMAYDRYVSICKPLLYHSIMTPAKVKLMLLLVYSILSLSSGIQVYLTSRLTLCRHTIHKLICDSLVIANLTCKKTTVISVYGLCCAICLIILPFVLVVLSYVHIFTVILKTSKQSQWKALQTCTPHLVAFINFSVASFSGFIYNRVSHQVPKTVNVFTGLNFFVIPPLLHPIIYGIKMQEVRQSIHKLMQEKNIHL
>LOCXPOR10.222.HIT1.OR.2R.312.7tm_4.exons1.LR884461.1.Acanthopagrus_latusv2
STLSYFILSAYIHVGTVRYLYFTLTALLYIVIVFVNLLLIVVICMNRSLHEPMYMFLCSLFVNELYGSSGLFPFLLTQILSDIHTVPASLCYLQVFCVYTYGNVEFTNLAVMSYDRYLAICCPLQYHTRMTLNKVVIFIASIWLYSFVKFLITLSLNIRLPLCGNIINSLYCHNYLIVKLACSDIEVNNIYGIFGVILTILVPLLPILFSYMKIFHVCFSGSKQTRQKAVSTCTPHLASLLNFSFGCCFEILQSRFDASAVPSELRIILSLYFLIIQPLLNPVMYGLQMSTIRKACIQLFCSKMVTDCRDNL
>LOCXPOR11.237.HIT1.OR.2R.312.7tm_4.exons1.LR884461.1.Acanthopagrus_latusv2
STLSYFILSAYIHVGTVRYLYFTLTALLYIVIVFVNLLLIVVICMNRSLHEPMYMFLCSLFVNELYGSSGLFPFLLTQILSDIHTVPASFCFLQVFCLYTYAHVEFCNLAVMSYDRYLAICCPLQYHTRMTLNKVVIFIASIWLYSFVKFLITLSLNIRLPLCGNIINSLYCHNYLIVKLACSDIEVNNIYGIFGVILTILVPLLPILFSYMKIFHVCFSGSKQTRQKAVSTCTPHLASLLNFSFGCCFEILQSRFDASAVPSELRIILSLYFLIIQPLLNPVMYGLQMSTIRKACIQLFCSKMVTDCRDNL
>LOCXPOR12.247.HIT1.OR.2R.312.7tm_4.exons1.LR884461.1.Acanthopagrus_latusv2
MIMINSTQVSYFTLGAYVNTNLFKHLSFIIIMFFYIIIICSNLLLIVVICMNRSLHEPMYMFLCSLFVNELYGSSGLFPFLLTQILSDIHTVPASLCYLQVFCVYSYGSVEFTNLAIMSYDRYLAICCPLQYNTHMTSGKIAVLIAVTWLPAVFAVSVTTSLSASLQLCGNIINKVYCDNYSIIKLACFDTRINNVYELTAASLTVCIPLSVIFYTYVEILKVCFSGSKQTRQKVVSTCTPHLASLLNYSFGVSFEILQSRFDMNSLPNVFRIFLSLYFLTCQPLFNPLMYGLNMSKIRHICKNLLLKSVGK
>LOCXPOR13.265.HIT1.OR.2R.309.7tm_4.exons1.LR884461.1.Acanthopagrus_latusv2
MVNSTQVSFFTLSAYFDTGLFKYLYFMIILSLYILIICSNLLLIVVICMNRSLHEPMYMFLCSLFVNELYGSSGLFPFLLTQILSDIHTVSALFCFLQIFCVYTYGNIEYLTLTVMSYDRYLAICYPLQYNTRMSCNKVAILIALTWLLIFLLHFFTMPLIIPSQLCGDIIKKVYCDYHSVVKLACYDTTVSNIYGLTASAISVFGPLSLILYTYMRILKVCFSGSKQTRQKAVSTCTPHLASLLNFSFGACFEILQSRFNMNSVPNMLRIFLSLYFLTCPPLFNPVMYGLKLSKIFVICKSLITNVGC
>LOCXPOR14.284.HIT1.OR.2R.304.7tm_4.exons1.LR884461.1.Acanthopagrus_latusv2
MVNSTQVSFFTLSAYFDTGLFKYLYFMIILSVYILIICSNLLLIVVICMNRSLHEPMYMFLCSLFVNELYGSSGLFPFLLTQILSDIHTVSASLCFLQIFCVYSYGTIELLNLTVMSYDRYLAICYPLQYNTRMSYNKVAILIALTWLLIFLLNFFTMPLIIPSQLCGDIIKKVYCDYHSVVKLACYDTTVSNIYGLIVTAISVFGPLIVIFYTYMRILKVCFSGSKQTRQKAVSTCTPHLASLLNFSFGACFEILQSRFNMNSVPNMLRIFLSLYFLTCPPLFNPVMYGLKLSKIFVICKSLI
>LOCXPOR15.304.HIT1.OR.2R.304.7tm_4.exons1.LR884461.1.Acanthopagrus_latusv2
MVNSTQVSFFTLSAYFDTGLFKYLYFMIILSVYILIICSNLLLIVVICMNRSLHEPMYMFLCSLFVNELYGSSGLFPFLLTQILSDIHTVPASLCYLQIFCVYSYGGVELLNLAVMSYDRYLAICYPLQYNTFMTYNKIAMLIVLSWLLMFFVHTCTAYLIVPLQLCGNIIQKVYCDYHSIVKLACYDTTMNNVYGLIISAFFVFGPLIVIFYTYMRILKVCFSGSKQTRQKAVSTCTPHLASLLNFSFGACFEILQSRFNMNSVPNMLRIFLSLYFLTCPPLFNPVMYGLKLSKIFVICKSLI
>LOCXPOR16.318.HIT1.OR.2R.307.7tm_4.exons1.LR884461.1.Acanthopagrus_latusv2
MINFTQVSYFILAAYFDNGTLKYFYFMIVMCLYIVIVSANLLLIVVICMNRSLHEPMYMFLCSLFVNELYGSSGLFPFLLTQILSDIHTVPASLCFLQIYCIHTYGAVEYLNLAIMSYDRYLAICCPLQYNTRMTSNKIAMLIALTWLYPLLACIVIIYLNSHSQLCGNIILKVYCDSHSVVKLACSDAHVVNIYGLLASFGTIFGALIFITYTYIKILLVCFSGSKQTRQKAVSTCTPHLASLFNFSIGASFELLQSRFDMKSLPNMLRIFLSLYFLTCQPLFNPIMYGLKMSKIRVMSKNLMSNV
>LOCXPOR17.330.HIT1.OR.2R.308.7tm_4.exons1.LR884461.1.Acanthopagrus_latusv2
MINSTQISYFTLSAYFDTGPFKYLYFMIILSLYIVIVCSNLLLIVVICMNRSLHEPMYMFLCSLFVNELYGSSGLFPFLLTQILSDIHTVPASLCFLQIFCVHSYGAVEYLNLAIMSYDRYLAICCPLEYNTRMTFNKIAMLIALTWLYPCFAMVVLLSLSTPLQLCGNIINKVYCATHSVVKLSCSDIGLINIYGLIATFGTILGALLLILYTYMRILIVCFSGSKQTRQKAVSTCTPHLASLLNFSFGASFEILQSRFDMNTLPNMLRIFLSLYFLTCQPLFNPLMYGLKMSKIRLTCKSLLSKAD
>LOCXPOR18.342.HIT1.OR.2R.307.7tm_4.exons1.LR884461.1.Acanthopagrus_latusv2
MINSTQVSYFTLSAYTDTRLFRYLYFIIIMTIYCSIICCNILLIVVICMNRSLHEPMYMFLCSLFVNELYGSSGLFPFLLTQILSDIHTVSASLCFLQIFCVYTYASIEFSNLAIMSYDRYLAICCPLQYNTRMTSNRIVILIALTWLYPFLAIFILISLSASLQLCGNTINKVYCDNYSIVKLACSNTTVNNIYGIIYTVAFIVIVLAIFYTYIKILKVCFFGSKQTRQKALSTCTPHLASLINFSCGCFFEIVQNRFNMKHVPHMLRIFLSLYWLTCQPLFNPVLYGLNITKIRITCKNIVFGKM
>LOCXPOR18.357.HIT1.OR.2R.307.7tm_4.exons1.LR884461.1.Acanthopagrus_latusv2
MINATTSAYFSLTAYFDAAVFKYLYFLIIFSLYILIVSANLLLIVVICMNRSLHEPMYMFLCSLFVNELYGSSGLFPFLLTQILSDIHTVSASLCFLQIFCVYTYASIEFSNLAIMSYDRYLAICCPLQYNTRMTSNRIVILIALTWLYPFLAIFILISLSASLQLCGNTINKVYCDNYSIVKLACSNTTVNNIYGIIYTVTLVIIVLAIFYTYIKILKVCFFGSKQTRQKALSTCTPHLASLINFSCGCFFEIVQNRFNMKHVPHMLRIFLSLYWLTCQPIFNPVLYGLNITKIRITCKNIVFGKM
>LOCXPOR20.381.HIT1.OR.2R.310.7tm_4.exons1.LR884461.1.Acanthopagrus_latusv2
MLNSTSSTLSYFILGAYLHVGNLRYLYFMLTALLYIVIVFVNISLIVVICMNRSLHEPMYMFLCSLFVNELYGSSGLFPFLLTQILSDIHTVPASFCFLQIFCLYTYASIELCNFVVMSYDRYLAICCPLQYNTRMSLNKVFVFIIAVWLYSFVKFLITFSLALRLKLCGNIIDSLYCRNYLIVKLACSNTRVNNIYGLFSFVLSVIVPLFPIIFSYRKILHICFSGSKQTRQKAVSTCTPHLMSLLNFSFGCVFEVLQSRFNLNSLPNMLQIFLSLYFLTCQPLFNPVLYGLKMSKIRTLCKLLVFGKM
>LOCXPOR21.393.HIT1.OR.2R.319.7tm_4.exons1.LR884461.1.Acanthopagrus_latusv2
MLNSTSSTLSYFILGAYLHVGNLRYLYFMLTALLYIVIVFVNISLIVVICMNRSLHEPMYMFLCSLFVNELYGSSGLFPFLLTQILSDIHTVSASFCFLQIFCLYTYASIELCNFVVMSYDRYLAICCPLQYNTRMSLNKVFIFIIAVWLYSFVKFLITLSLALCLTLCGNIIDSLYCRNYLIVKLACSDTRVNNIYGLFAVVLSVIVPLFPIIFSYMKILHICFSGSKQTRQKAVSTCTPHLVSLLNFSFGCFFEIIQTRLDMNSVPSVLRIVLSLYFVIIQPLLNPIMYGLQMSKIRNTCKILCCYKMLTIHRDLTL
>LOCXPOR22.395.HIT1.OR.2R.309.7tm_4.exons1.LR884461.1.Acanthopagrus_latusv2
IMTNSSKFSYFIFGAYFDIGLFKYLFFLIFFCFYISVICVNLLLIVVICMNRSLHEPMYMFLCSLFVNELYGSSGLFPFLLTQILSDIHTVPASFCYLQIFVLYTYANVQFYNLAVMSYDRYLAICSPLQYHTRMTSNKVAMLIALTWFFPHLAIIVMISLNASLQLCDNVIDGVFCNNYSVVKLACYDTTVNNLYGLIYTFLVLFGLTVLILYTYIKIFRVCLRGSKQTRQKAVSTCTPHLASLLNFSCGCFLEIVQSRFNMSSAPIILRMFLSLYFIICQPLYNPLLYGLNLTKIHIICKSILFGRM
>LOCXPOR23.397.HIT1.OR.2R.308.7tm_4.exons1.LR884461.1.Acanthopagrus_latusv2
MVNSTRTSYFTLAAYCDTGIFRYLLFMIVMLLYMLIICSNLLLIVVICMNRSLHEPMYMFLCSLFVNELYGSSGLFPFLLTQILSDIHTVPASLCFLQIYCLYTYANVQFCNLSVMSYDRYLAICYPLQYHTRMTCHKVSMLIASVWLYPFLEVAVMVALSAPLQLCGNIIHKVYCDNFSIIKLACFDTRVNNIYGLVYTFTIIVGVLTLIFYSYLKILIICFSGSKQTRQKAVSTCTPHLVSLLNFSFGCFFEVLQSRFNMNSLPNMVRIFLSLYFLTCQPLFNPVLYGLKMSKIRTLFKLTVFGKM
>LOCXPOR24.399.HIT1.OR.2R.313.7tm_4.exons1.LR884461.1.Acanthopagrus_latusv2
STSSTLAYFILGAYLHIGNLRHLYFMLTALLYIVIVFVNISLIVVICMNRSLHEPMYMFLCSLFVNELYGSSGLFPFLLTQILSDIHTVSASLCFLQIFVLYTYVNVQFSNLAVMSYDRYLAICCPLQYKTRMTPKKVCLLIIVLWLYSCVKCLITLSLNIHLKFCGNIIDSLHCHNYLIVKLSCSDTRVNNIYGLFTTNISILVPLFPIIFSYMKILHICFSGSKQTRQKAVSTCTPHLVSLLNFSFGCFFEIIQTRLDMNSVPSVLRIVLSLYFVIIQPLLNPIMYGLQMSKIRNTCKILCCYKMLTIHRD
>LOCXPOR25.401.HIT1.OR.2R.301.7tm_4.exons1.LR884461.1.Acanthopagrus_latusv2
MNSTQVVYFTLSAYFDTGLLKYLYFTIILSLYIVIVCSNLLLIVVICMNRSLHEPMYMFLCSLFVNELYGSSGLFPFLLTQILSDIHTVSASLCFLQIFCLYSYGSVEFFNLAVMSYDRYLAICCPLQYHTRMTCSKIKILISVVWLYASVICVLPLSLSIPLQLRGNIINKVYCNNYSIVKQACSNTTVNNIYGIIATTLTIICPITLIFYTYIKILIVCFSGSKQTRQKAVSTCTPHLASLLNFSFGVCFEIFQNRFEMSTVPNMIRILLSLYFLTCQPLLNPVMYGLKMPNIRNICKN
>LOCXPOR14.403.HIT1.OR.2R.304.7tm_4.exons1.LR884461.1.Acanthopagrus_latusv2
MVNSTQVSFFTLSAYFDTGLFKYLYFMIILSLYILIICSNLLLIVVICMNRSLHEPMYMFLCSLFVNELYGSSGLFPFLLTQILSDIHTVSALFCFLQIFCVYTYGNIEYLTLTVMSYDRYLAICYPLQYNTRMSYNKVAILIALTWLLIFLLNFFTMPLIIPSQLCGDIIKKVYCDYHSVVKLACYDTTVSNIYGLIVTAISVFGPLTLIFYTYMKIFKVCFSGSKQTRQKAVSTCTPHLASLLNFSFGACFEILQSRFNMNSVPNMLRIFLSLYFLTCPPLFNPVMYGLKLSNIRDRCKGLI
>LOCXPOR27.404.HIT1.OR.2R.317.7tm_4.exons1.LR884461.1.Acanthopagrus_latusv2
GRMENVSSHKHFILDGFSELGALRPVLFIPFFIMFIVSLSANSLLLYVVISQRSLHSPMCILMAGMAFVDLSLPLFFVPNMLLSFLFGWRGISLTGCLVQMHFIHFIGTFQSTLLVWMALDRYFAICTPLYHHEHMALPKFLKFIIPFVVRNVLLVTLLVSLAGTLSFCAGNVMNHCFCEHMALVELACGSTAINNLVGLLTVFLIPVADFIFIAASYVVIFSSVLKSGRSGVKALHTCITHIMVITVGLILGQVAFLSYRIRNGLPAAIRVFTSTMYLLFPSCFNPIIYGIRTAEIRQHILKTLTCCRFVQTVPHS
>LOCXPOR28.405.HIT1.OR.2R.306.7tm_4.exons1.LR884461.1.Acanthopagrus_latusv2
GKMENVSSHKHFILDGFSELGALRPVLFIPFFIMFIVSLSANSLLLYVVISQRSLHSPMCILMAGMAVVDLSLPLFFVPNMLLSFLFDWKGISLTGCLVQMHFVHLMGTFQSTLLLWMALDRYFAICTPLYYHEHMALPKFLKFVIPLLIRNVIMITLIVTKAAPLSFCSANVIQHCFCEHMALVELACGSTAINNLVGLLTVFLIPVADFIIITASYIVIFSTVLSSGKTGVKALHTCITHIVVITVSLAIILVAFLSYRIKNNLPAAIRIFFSIMYLFFPSCFNPIIYGIRTTEIRQHILKTLT
>LOCXPOR29.407.HIT1.OR.2R.306.7tm_4.exons1.LR884461.1.Acanthopagrus_latusv2
GKMENVSSHKHFILDGFSDLGALRPVLFIPFFIMFIVSLSANSLLLYVVISQRSLHSPMCILMAGMAVVDLSLPLFFVPNMLLSFLFGWRGISLTGCLVQMHFIHFAGTFQSTFLVWMALDRYFAICTPLYYHEHMALPKFLNFIIPFVVRNVLLVTLFVSLAGTLSFCAGNVMNHCFCEHMALVELACGSTAINNLVGLLTVFLIPVADFIFIAASYVVIFSSVLKSGRSGVKALHTCITHIMVITVSLTIALVAFLSYRISNGLPAAIRVFTSTMYLLFPSCFNPIIYGIRTTEIRQHILKTLT
>LOCXPOR30.408.HIT1.OR.2R.317.7tm_4.exons1.LR884461.1.Acanthopagrus_latusv2
GKMENVSSHKHFILDGFSELGALRPVLFIPFFIMFIVSLSANSLLLYVVISQRSLHSPMCILMAGMAVVDVSYPLFFVPNMLLSFLFGWRGISLTGCLVQMHFIHFIASFHSTFLVWMALDRYFAICTPLYYHEHMALPKFLKFIIPLVVRNIFLVTLFVSLAGTLSFCAGNVMNHCFCEHMALVELACGSTAINNLVGLLTIFLNPVADFIFITASYVVIFSSVLKSGRSGVKALHTCITHIVVMIVSLTVALVALLSYRISNGLPAGVRVFCSIMYLLFPSCFNPIIYGIRTTEIRQHILKMLMCSRFVQIVPHS
>LOCXPOR31.409.HIT1.OR.2R.306.7tm_4.exons1.LR884461.1.Acanthopagrus_latusv2
GKMENVSSHKHFILDGFSELGALRPVLFIPFFIMFIVSLSANSLLLYVVISQRSLHSPMCILMAGMAVVELCLPLSFVPNMLLSFLFGWRGISLTGCLVQMHFIHFAGTSQTTFIVWMALDRYFAICTPLYYHEHMALPRFLKFIIPFVVRNVLLVTLFVSLAGTLSFCAGNVMNHCFCEHMALVELACGSTAINNLVGLLTIFSVLVVDFIFVAASYMMIFSSVLKSGRSGVKALHTCITHIVVITVTLSIALVAFLSYRIRNGLPAPVRVFTSTMYLLFPSCFNPIIYGIRTTEIRQHILKTLT
>LOCXPOR32.410.HIT1.OR.2R.331.7tm_4.exons1.LR884461.1.Acanthopagrus_latusv2
MLDASLGNNFSHNTFVFRGFPELQKHRRLLALPFSASYLSVLLGNSLVVYVIRSVESLHSPMYLLICALCIVDILMVTAIVPKMLLSLLFDRDEISLAGCLTQMFFTHFLSSLESTLLLAMALDRYVAICQPLRYTEIIGSSMFVKLLLFTLVRSGSIMATLVGLAGSLQFCGSNTIQHYYCDHMALVSLACDSTDKSNAAGLAVIVCFVGVDIPLIFLSYMKILSVVLKAAVADEDRWKAFHTCGTHLIVMMCFYLVGSVTFLSHNLNLPIPTDVNTFMGLMYILFPATVNPVIYGVRTKEIRSSFFRIFKHRKKMIKTVKVSPAGKQQA
>LOCXPOR33.411.HIT1.OR.2R.325.7tm_4.exons1.LR884461.1.Acanthopagrus_latusv2
MKYTNITTVKDFIITGFPGLSPEYFGPVSALLLLLFLAIVIGNAFISAVILFERTLHKPTYVIFFHLAMTDIIFSTVTLPKVIARYWWNDMVASFGACFTQMYFVHALGAIHSLILLIMALDRFVAIWLPFRYPVAFTNKKVSIACSTCWIATFIRMTGVVLHALTLPYCDKNVILQCYCDHLSITKLGCGENVAYVNIVALGMALLGLLGPLTFIIFSYFSIIIAALKMSSTDRQYKVLSTCAPQIFITCLYYVPRCFVYLANYLGFTFSTDARVVITMMYSLIPAAVNPVIYCFKTKDIKEALIRRFKSRKVSTAFTFTYKGN
>LOCXPOR34.412.HIT1.OR.2R.319.7tm_4.exons1.LR884461.1.Acanthopagrus_latusv2
MFHTNLTSINNFFLLGFPGLSPQYYGPVSAMLFILFLAIAVGNIFILMIVKCEKFLHKPTYLIFCHLALTDLLFGTVTLPKVISKYWFGDSIISFYGCFVQMYFVHFLGATHSFILMVMALDRFIAIVSPLRYPALFTNSTTSVLCGISWLMPSSWMVGLVFDALTLPFCNSNIIVQCYCDHITIMRLACGNIRSIELVAFSLAMFSLLVPLAFIIFSYFFIIGVVMRLSNSEGRIKTLSTCAPQLLITFLYYMPRCFVYLANNVGFTFSVPVRVVVVMLYSLLPAAVNPIIYCLKTKDIKEQLKRNFFTRKIKISTKT
>LOCXPOR35.413.HIT1.OR.2R.321.7tm_4.exons1.LR884461.1.Acanthopagrus_latusv2
MITNFTRMRSFSILGFPGLSPQYYGPVSALFLFIYLVIVVGNIFILAFVASEKALQKPTYLVFCHLALNDLTFGTVTLPKIISKYWFDDSFISFYGCFAQMFFVHYLGSVTSFILLVMALDRFVAICFPLRYPVLITNDITSVLCGFAWFIPLPLMVAIVLHVLTLPFCKSNVIAQCYCDHISITSQACGEDVRKVGVTSLCVAMFCLLLPLAFIFFSYTSIIVVIMKMANVAGRKKTLSTCTPQIFITCLFYLPRCFVYVANTVGFSFSLDVRILLILLYSLFPPAVNPIIYCFKTHDIKHMLMKRLRRTKIGIAIKLSY
>LOCXPOR36.414.HIT1.OR.2R.320.7tm_4.exons1.LR884461.1.Acanthopagrus_latusv2
MPEGNHSTVTEFILTGFPGLHPEYHSLASAVLFFVYFLTLTGNTTILFLFATDRSLHKPMYYIILNLCACDILFSTTTLPKIISKYWFHSGTISFNACFVQMYFVHYLGTVNSFILFLMALDRYLAICYPLRYPLLLKDSTIHILSATVWVVAKTGPLVSVIRAYPLPYCASNIINHCYCDHIGITMLACTDRGPYGRPAFAVAMLALLGPLAFIIFSYCCIIINVLKLANSQSRLKTLSTCSAQLIIIALYYLPRCFVYLASNVGITFSADARIVIIMLYSLLPPMINPLIYCLRAKDMRESLWKQFNKCTVSQRVSAT
>LOCXPOR37.415.HIT1.OR.2R.306.7tm_4.exons1.LR884461.1.Acanthopagrus_latusv2
MPSHNASIELTAFVLGGFETTQRPFIVGVSILFLFIVAVLANMVNIVIIAYDKKLHKPMFLLICNLAVVDILCTTSISPTMIGTLLAGVNTISYVPCVVEMYIMHVGGVMEMFALAVMAFDRLIAVSCPFQYHSYLTNLRTILLVYMLWIAACCFVAVMPATVLPLSHCHTKLIYSFCDYAAIMRTTCADLGYYFNIITVISFFLLFFTFSLIALSYFFIAYFVKLSTSEEKRKMGSTCLSHLIVVVCFYLPMFMRIVLSRMGVPLTAEQRHGLSVWSYIGPPSVNPVVYSLRTKEIRQRVWSIFK
>LOCXPOR38.416.HIT1.OR.2R.306.7tm_4.exons1.LR884461.1.Acanthopagrus_latusv2
MPSHNTSIELTAFVLGGFETTQRPFIVGVSILFLFIVAVLANMVNIVIIAYDKKLHKPMFLLISNLAVVDILCTTSISPTMIGTLLAGVNTISYVPCVVEMYIMHVGGVMEMFALAVMAFDRLIAVSCPFQYHSYLTNLRTILLVYMLWIAACCFVAVMPATVLPLSHCHTKLIYSFCDYAAIMRTTCADLGYYFNMITIISFFLLFFTFSLIALSYFFIAYFVKLSTSEEKRKMGSTCLSHLIVVVCFYLPMFMRIVLSRMGVPLTAEQRHGLTIWSHLGPPSVNPFVYSLRTKEIRQRVWSIFK
>LOCXPOR39.418.HIT1.OR.2R.321.7tm_4.exons1.LR884461.1.Acanthopagrus_latusv2
FDFLGKKTIKMDNPYNVSSVLLLNRFDLPPETIFPAFLFATLSYMIILFCNLILILTIVLNKSLHQPMYLILLNLPINDLIGSTALFSQVIKEILTSSRTMQYSACVAQAFFIHIYAGGAVFILTAMAYDRYIAICCPLKYNAVMTHAHIMKIISCVWISSIFLIALLFFLLLRLPRCRSELTHPYCDNPSLLSLVCADTTINNITGLIGVALTQVISNGMILYTYLQILIACFRSRRSDTKAKALQTCATHLTVFLLLECLGLFTIISYRLKNMSPHLRKFMGMSTLIFPPTLNPIIYGLKTKEIRDKIVHFVRNKVFPS
>LOCXPOR40.419.HIT1.OR.2R.310.7tm_4.exons1.LR884461.1.Acanthopagrus_latusv2
MYTNASSAVLLTLETLGLPNRYIYPAFLFGASTYLFIMFCNMLVLTSIACRANLHKPMFILLFNLPISDMLGATAFFPQLVSSIVTQNRLISLPACVIQAFLFHIYGTGNLLTLTAMAYDRYIAICCPLRYNVIMNPHNLVRIIVSIWLINISLMVVLLSLLARLKICRTNVVDLYCNNPSIVKLTCDDTRVNNYYGLFTIFICQAGPLSVILYTYAQILRTCVMTNQRDARKKAIQTCGTHLVIYLVLEFSAFITLIAHRINIVSPYIRRALGVTILVFPPILDPIIYGLKTKELKTGIKMFFKINVGS
>LOCXPOR41.420.HIT1.OR.2R.310.7tm_4.exons1.LR884461.1.Acanthopagrus_latusv2
MYTNASSAVLLTLETLGLPNRYIYPAFLFGTLTYLFIMFCNMLVLTTIACRANLHKPMFILLFNLPISDMLGATALFPQLVYSIVTQNRRISFPACVIQALLAHIYGGGNLLTLTAMAYDRYIAICHPLKYNVIMTPHTLVKIIVSIWSINISLMVVLFSLLARLKICRTNVVDLYCNNPSIVKLTCDDTRVNNYYGLFTIFICQAGPLSVILYTYAQILRTCVMTNQRDARKKAIQTCGTHLVIYLVLEFSGFITLTAHRIKIVSPYIRRALGVTILVFPPILDPIIYGLKIKELKTGIKMLFKINVGS
>LOCXPOR42.421.HIT1.OR.2R.308.7tm_4.exons1.LR884461.1.Acanthopagrus_latusv2
MYTNASSSVLLTLETLGLPNRYIYPAFLFGTLTYLFIMFCNLLVLTTIACSANLHKPMFILLFNLPISDMLGATAFFPQLVYSIVTQNRLISLPACVIQAFLLHVYGTGNLLTLTAMAYDRYIAICCPLKYNNIMNPQTLLKIIVSIWSINISLMVVLFSLLARLKICRTNVVDLCCNNPSIVKLTCDDTRLNNYYGLFTIFICQIGPLSVMLYTYAQILRTCVMTNQPDARKKAIQTCGTHLTIYLILQINTLATLLAHRFESVSPLLRRALGVSVLIFPPFLDPVIYGLKTKELKQSIRIFLKRNV
>LOCXPOR43.422.HIT1.OR.2R.310.7tm_4.exons1.LR884461.1.Acanthopagrus_latusv2
MYTNASASVLLTLETLGLPNRYIYPAFLFGTLTYLFIMFCNLLVLTTIACSAKLHRPMFILLFNLPISDMLGATALFPQLVYSIVTQNRRISFPACVIQALLAHIYGTGNVLTLTAMAYDRYIAICRPLKYNVIMNPHNLVKIIVSIWSINISLIVVQLSLLARLKICRTNVVDLYCNNPSIVKLTCDDTRVNNYYGLFTIFICQAGPLSVILYTYAQILRTCVMTNQRDARKKAIQTCGTHLVIYLVLEFSACITLTAHRIKIVSPYIRRALGVTILVFPPILDPIIYGLKTKELKTGIKMFFKINVGS
>LOCXPOR44.423.HIT1.OR.2R.310.7tm_4.exons1.LR884461.1.Acanthopagrus_latusv2
MYTNASSAVLLTLETLGLPNRYIYPAFLFGTLTYLFIMICNMLVLTTIACRANLHKPMFILLFNLPISDMLGATALFPQLVYSIVTQNRRISFPACVIKALLAHIYGGGNVLTLTAMAYDRYIAICCPLKYNVIMTPHTLVKIIVSIWSINISLIVVQLSLLARLKICRTNVVDLYCNNPSIVKLTCDDTRVNNYYGLFTIFICQAGPLSVILYTYAQILRTCVMTNQRDARKKAIQTCGTHLVIYLVLEFSGFITLTAHRIKIVSPYIRRALGVTILVFPPILDPIIYGLKIKELKTGIKMLFKINVAS
>LOCXPOR45.426.HIT1.OR.2R.308.7tm_4.exons1.LR884461.1.Acanthopagrus_latusv2
MYTNASSAALLTLETLGLSNAYVYPAFLFGTLTYMCIMFFNLLVLITIACSAKLHRPMFILLFSLPISDMLGATALFPQLVYSIVTQNRLISLPGCFVQAFLVHFYGTGNLLILSAMAYDRYIAICCPLRYSAIMTPLCLVRMIIFIWLLNFSVIGTLFLLFKRLRFCRTNIVDLYCNNPSLLKLTCDNTSVNNYYGIFFIVFLQGGSLSIILYTYAQILRTCVMTNQPDARKKAIQTCGTHLTIYLILQINTLATLLAHRFESVSPLLRRALGVSVLIFPPFLDPVIYGLKTKELKQSIRIFLKRNV
>LOCXPOR46.427.HIT1.OR.2R.304.7tm_4.exons1.LR884461.1.Acanthopagrus_latusv2
MENESFGFSSELTLDPFVIPPGGKYPIFFLGITVYFFGILFNLTLLTLIIVKRNLHKPMYFILFSLPLNDLIGITAMLPKVLSDIVTETNTVYYPLCVLQAFLLHMYGGGILFILAAMSVDRYAAICMPLRYSSIMTPRVVILIICLVWGLDFVLIVSLFSLQTRIPRCKSVIMNVFCDNPSLLKLTCGNTAVNNIIGLFNTALMQAVCVSVQAFSYVKILITCVVSRRSEAKMKAVNTCVAQMVIFIIFEIVGTFTILSHRFKNVSTDLQKIMGMLIFLIPPLLNPLVYGLYTSEIRNTLLRV
>LOCXPOR47.429.HIT1.OR.2R.308.7tm_4.exons1.LR884461.1.Acanthopagrus_latusv2
MESNTTVSGDILEIQGFDVSPEFVYPLFFLLLFVYFSLLFSNIGVLVLIITEKSLHQPMYMLFCNLSVNDLIGNTVLLPQLMAHIISTERFITYNQCAVQAFCSHTFGSASHIILIIMAVDRYVAICHPLRYSSIMTTNTVIGLSVSAWGMSFLLVSILIGLTVRLSRCRSLIQNAYCDNASLFKLSCDDVSINNIYGLFFTVLLFSCSIGGIAVTYFRIALICWIRKNKELNNRALQTCASHLVLYLIMLWSGFLTIILHRFPDYPDLRKIAYILFHVVPANLNPVIYGMQTRSLRDKIMQILQRKV
>LOCXPOR48.430.HIT1.OR.2R.305.7tm_1.exons1.LR884461.1.Acanthopagrus_latusv2
MAANNSVNGGESSLRSINGRVLFVQVLVFVFLCINSLLIMTFFMKDYFYSTMRYILFAMTLLSDCLYLLVTDILLILNYFNVAIQMWVCLVIYMILSLYTYLTPVTLTAMTLERYVAICLPLRHSVLCSTRSCMHCILIIHGISYLPCIAVLSIFFTSATHGFYIQKNICSVEIFIFHKWQGHLRSAISQFYFLVMVSIIIFCYVQIMKVAKAASGENKKSTWKGLRTVILHGFQLLLCLIQLWCPFIEAALLQTNFLLFINVRYFNYITFILAPRCLSPLIYGLRDEMFFQALKHYALCGLNKN
>LOCXPOR51.431.HIT1.OR.2R.301.7tm_1.exons1.LR884461.1.Acanthopagrus_latusv2
MGDNSSWVGSEVGQISDRVISVQLLVTMFLGINFLLILTFFKKKPFYTIARYILFAVTLLSDSFLLLISNTLYLLSHFNFTIQVWLCVNITMIVLLYSMVTPVTLTVMTLERYVAICMPLRHAELCSERIHVHCILIIHGLSSLPCIAFFSSFFALASLSLYKQHRICSPQMYILHRWQDHIWSTVQQIYFFIMVITIVFCYVKIMKVAKTASGDNKKSTQKGLRTVILHGFQLLLCLIQLWIPFIENYVFQINLSLFINVRFFNYVMFYLAPKCLSPLIYGLRDGIFLHALKNYAFLDVY
>LOCXPOR49.432.HIT1.OR.2R.305.7tm_1.exons1.LR884461.1.Acanthopagrus_latusv2
MAANNSVNSVESSLKNISGQAIFVQVLVFVFLCINSLLIMTFFMKDYFYSTMRYILFAMTLLSDCLYLLVTDILLILSYFRITIQMWVCVFIYMILSLYTYLTPVTLTAMTLERYVAICLPLRHSVLCSTRSCMHCILIIHGISYLPCIAVLSIFFTSATHGFYIQKNICSVEIFIFHKWQGHLRSAISQFYFLVMVSIIIFCYVQIIKVAKMASGENKKSTWKGLRTVILHGFQLLLCLIQLWCPFIEAALLQTNFLLYINVRYFNYITFILAPRCLSPLIYGLRDEMFFNALKYYALCGLYKK
>LOCXPOR51.433.HIT1.OR.2R.299.7tm_1.exons1.LR884461.1.Acanthopagrus_latusv2
MEDNSSWVGGEVRQINDRVISVQLLVTMFLGINFLLILTFFKKKSFYTIARYILFAVTLLSDSLILLISNILYLLAYFNFTIQVWLCIIISTVLILYSMVTPVTLTAMTLERYVAICMPLRHAELCSQRIHVHCILIIHGLSSLPCIVVLSFFFASASLSLYKQHRICAMQMYILHRWQGHIRSTVQQFYFFIMVIIIVFCYVEIMKVAKTASGHDKKSSQKGLRTVILHGFQLLLCLIQLWTPFIEIYVYQINVFFDVRFFNYVLFYLTPKCLSPLIYGLRDDQFFHALKSYAFLDLY
>LOCXPOR50.434.HIT1.OR.2R.305.7tm_1.exons1.LR884461.1.Acanthopagrus_latusv2
MATNNSVNGGESSLRSINGQVLFVQVLVFVFLCINSLLIVTFFMKDYFYTTMRYILFSITLLSDCVYLLVTDILLILSYFRFTIQMWFCLIIYVILSLYTYLTPVTLTAMTLERYVAICLPLQHSVLCSIRSCMHCILVIHGISCLPCIIVLSIFFKSATHGFYIQKNVCSVEIFIFQKWQGHLRSAISQFYFLVMVSIIVLCYVKIMKVAKMASGENKKSTWKGLRTVILHGFQLLLCLIQLWCPFIEAALLQTNFLLYINVRYFNYITFILAPRCLSPLIYGLRDEMFFNALKYYALCGLYKK
>LOCXPOR51.435.HIT1.OR.2R.299.7tm_1.exons1.LR884461.1.Acanthopagrus_latusv2
MEDNSSWVDGEVRQINDRVISVQLLVMMFLGINFLLILTFFKKKSFYTLARYILFAVTLLSDSLILLISNILFLLAYFNFTIQVWLCISISMVLLLYLMVTPVTLTAMTLERYVAICMPLRHAELCSERIHVHCILIIHGLSSLPCIAVFSSFFASASLSLYKQHKICTLQMYILHRWQGHIRSTVQQFYFFIMVIIIVFCYVKIMKVAKTASGDDKKSSQKGLRTVILHGFQLLLCLIQLWTPFIEIYVYQINVFFDVRFFNYVLFYLTPKCLSPLIYGLRDDIFFHALKNYAFFDLY
>LOCXPOR51.436.HIT1.OR.2R.301.7tm_1.exons1.LR884461.1.Acanthopagrus_latusv2
MGDNSSWVGGEMRQINDRVISVQLLVTMFLSINFLLILTFFKNKSFYTITRYILFAVTLQSDSLILLISNTLYLLAYFNFTIQVWLCIIISTVLILYSMVTPVTLTAMTLERYVAICMPLRHAELCSQHIHVRCILIIHGLSSISCIAVFSSFFASASLSLYKQHRICSPQMYTLHRWQGHIRSTVQQFYFLIMVIIIVFCYVKIMKVAKTASGDNKKSTRKGLRTVILHGFQLLLCLIQLWTPFIENYVYEINLHLFINVRFFNYVMFYLTPKCLSPLIYGLRDDHFFHALKKYTFFDLY
>LOCXPOR51.437.HIT1.OR.2R.301.7tm_1.exons1.LR884461.1.Acanthopagrus_latusv2
MGDNSSWVGGEMRQINDRVISVQLLVTMFISINFLLIITFFKNRSFYTIARYILFAVTLQSDSLILLISNTLYLLAYFNFTIQVWICIIISTVLILYSMVTPVTLTAMTLERYVAICMPLRHAELCSQRIHVHCILIIHGLSSLPCIVVFSSFFASASLSLYKQDMICSLQIYILHRWQGHIRSTVQQIYFLIMVIIIAFCYFKIMKVAKTASGDNKKSTRKGLRTVILHGFQLLLCLIQLWTPFIENYVYEINLHLFINVRFFNYVMFYLTPKCLSPLIYGLRDDHFFHALKKYTFFDLY
>LOCXPOR51.438.HIT1.OR.2R.301.7tm_1.exons1.LR884461.1.Acanthopagrus_latusv2
MEDNSSWVGGEMRQINDRVISVQLLVTMFISINFLLILTFFKTKSFYTISRYILFAITLLSDSFLLLISNILFLLAYFNFTIQVWLCINISMVALLYSMVTPVTLTVMTLERYVAICMPLRHAELCSEHIHVHCILIIHGLSSVSCIAVFSSFFASASFSLYTQDRICSLQMYILHKWQGHIRSTVQQFYFLIMVIIIVFCYVKIMKVAKSASGDNKKSTQKGLRTVILHGFQLLLCLIQLWCPFVENYVFQINFSLFINVRFFNYVLFYLTPKCLSPLIYGLRDDHFFHAMKKYASFDLW
>LOCXPOR51.440.HIT1.OR.2R.301.7tm_1.exons1.LR884461.1.Acanthopagrus_latusv2
MEDNSSWFGGEMRQINDRVISLQLLVTMFLGINFLLIQTFFKKKSFYTIARYILFAITLLSDSLILLISNTLYLLAYFHFTIQVWLCIIISTVLILYSMVTPVTLTVMTLERYVAICMPLRHAELCSERIHVHCILIIHGLSSLPCIAFFSSFFASASLSLYKQHNICSLQMYILHRWQGHIWSTVQQIYFLIMVITIVFCYVKMMKVAKMASGDNKKSTWKGLRTVILHGFQLLLCLIQLWCPFVENYVFQINFSLFINVRFFNYVLFYLTPKCLSPLIYGLRDDHFFHALKKYAFFDLY
>LOCXPOR51.441.HIT1.OR.2R.301.7tm_1.exons1.LR884461.1.Acanthopagrus_latusv2
MEDNSSWVGGEMRQINDRVISLQLLVTMFLGINFLLILTFFKKKSFYTIARYILFAVTLLSDSLILLISNILYLLAYFNFTIQVWLCIIISTVLILYSMVTPVTLTAMTLERYVAICMPLRHAELCSERIHVHCILIIHGLSSLPCIIFFSSFFASASLSLYKQHRICSTQMYILHRLQGHMWSTVQQIYFLIMVIIIAFCYVNMIKVAKMASGDSKKSTWKGLRTVILHGFQLLLCLIQLWTPFIENYVFGINLSLFINVRFFNYVLFYLTPKCLSPLIYGLRDDHFFHALKKYTFFDLY
>LOCXPOR51.442.HIT1.OR.2R.301.7tm_1.exons1.LR884461.1.Acanthopagrus_latusv2
MEDNSSWVGGEVRQINDRVISVQLLVTMFLSINFLLILTFFKKKSFYTIARYILFAVTLLSDSFLLLISNILFLLAYFNFTMQVWLCINISMVVLLYSMVTPVTLTAMTLERYVAICMPLRHAELCSERIHVHCILIIHGLSSLPCLAVFSSFFASASLSLYKQHKICSLQMYILHRWQDHIWSTAQQIYFFIMVITIVFCYVKIMKVAKMASGDNKKSTWKGLRTVILHGFQLLLCLIQLWTPFIENYVFQINLSLFINVRFFNYVLFYLTPKCLSPLIYGLRDDHFFHALKKYAFFDLF
>LOCXPOR52.443.HIT1.OR.2R.309.7tm_1.exons1.LR884461.1.Acanthopagrus_latusv2
MQNLTEFVTGNVTSNNILSVIIKVCVVIPFFCVFLCCIAVMLHIFVSHRQFMDTSRYILFAYMLINDTLQLLSSVILFLFVMGGVKFSLVYCIPLLIISTATFQNTPLILATMSLERYVAIFYPLQRPVAWRSDRIWIIILSLWLINCIFPIIDHSIKEHNPAVDILSTPVLCKATVVNSSQIQTLFRAATSILFFTVVAVIILFTYVRILLETRKLKQDKASVSKAMHTVLLHGFQLLLCMLAFTIPITESVIALHSKWKPEDVAYFNFFCFILIPRFLSPLIYGFRDQSLRSYIEKTFLCCLNTVKP
>LOCXPOR53.444.HIT1.OR.2R.305.7tm_1.exons1.LR884461.1.Acanthopagrus_latusv2
MQNLTELSGNVTSNNSLSVIIKVCVVIPFFCVFLCCIAVMLHIFASHRQFMDTSRYILFVCMLINDTLQLLSSVLLFLFFMGRVKLALVYCIPLLIISTATFQNTPLILATMSLERYVAIFYPLQCPIAWRSDRIWIIILSLLLISCIFPIIDHSIKKHDPAVDIRSTPVFCHATLVNSSEIQTLIKAATSILFFTVVAVIILFTYVRILLETRKLRQDTDSVSKAMHTVLLHGFQLLLCMLAFTSPITERVIVLYFNWRPENIAYFNYFCFILIPRFLSPVIYGFRDQSLRGYIRKHFCAVVTK
>LOCXPOR54.445.HIT1.OR.2R.305.7tm_1.exons1.LR884461.1.Acanthopagrus_latusv2
MQNLTELSGNVTSNNSLSVIIRVCVVIPFFCVFLCFIAVMLHIFVSHRQFMDTSCYILFAYMLINDTLQLLTSVLLFLFVMGGVKLALVYCIPLLIISTATFQNSPLILATMSLERYVAIFYPLQRPVAWRSDRIWIIILSLLLISCIFPIIDHSIMEHDPAVDILSTPVLCHVKLVNSSQIQTLFKAATSILFFAVVAVIILFTYVRILLETRKLRQDTASVSKAMHTVLLHGFQLLLCMLAFTIPITERVIVLHSNWRPEDISYFNFFCFILIPRFLSPVIYGFRDQSLRGYIRKHFFAALTR
>LOCXPOR55.446.HIT1.OR.2R.305.7tm_1.exons1.LR884461.1.Acanthopagrus_latusv2
MQNLTELSGNVTSNNSLSVIIKVCVVIPFFCVFLCCIAVMLHIFVSHRQFMDTSRYILFAYMLINDTLQLLSSVLLFLFVMGRVKIALVYCIPLLIISTATFQSTPLILATMSLERYVAIFNPLQCPVAWRSDRIWIIILSLWLISCIFPIIDHSIREHDPAVDILSTPVLCHVKLVNSSQIQTLFKAATSILFFAVVAVIILFTYVRILLETRKLRQDSASVSKAMHTVLLHGFQLLLCMFAFTIPITERVIVLHSNWRPEDISYFNFFCFILIPRFLSPVIYGFRDQSLRGYIRKHSSAALTK
>LOCXPOR56.448.HIT1.OR.2R.316.7tm_1.exons1.LR884461.1.Acanthopagrus_latusv2
MQNLTELSGNVTSNNSLSVIIKVCVVIPFFCVFLCCIAVMLHIFASHRQFMDTSRYILFAYMLINDTLQLLSSVLLFLFVMGGVKFALVYCIPLLIISTATFQNSPLILATMSLERYVAIFYPLQRPVAWRSDRIWIIILSLWLISCIFPIIDHALMEHDPAVDILSTPVLCKATLVNSSQIQTLFKAATSILFFAVVAVIILFTYVRILLETRKLRQDTASVSKAMHTVLLHGFQLLLCMLAFTSPITETLIVLHSNWRPEDISYFNYFCFILIPRFLSPLIYGFRDQSLRSYIEKTFLCCSNKVKPCVRGKLQN
>LOCXPOR57.450.HIT1.OR.2R.299.7tm_1.exons4.LR884465.1.Acanthopagrus_latusv2
DSLSEALSKNLITFAMAVIINFINGTFVYTYFKSHVFQRDPRYVLYIHLVINDMIMLTVSVALQIMTYTIPLKLTPCCILLLILASTNKNSPLNLAGMALERYIAVCKPLHHVQICTVQRTYGFITLIWAVSIMPSVTDVVFLVATQPLSIFSRNVICYYSNIFSTRFHKTHREIVQGLLLCFVFLTVLITYLNVLCAARAASGLNQASARNARNTILLHGVQLLICMSTFIAPFINIMLVTAWPDKRPTILFTTHLVSGILPRLLSPLIYGIRDKTFSSHIRMLYCWSCYPAEKRVNP
>LOCXPOR57.451.HIT1.OR.2R.299.7tm_1.exons4.LR884465.1.Acanthopagrus_latusv2
DSLSEAFLKNFITFAIAVIINFINGTFVYTYIRSHVFQRDPRYVLYIHLVINDMIMLTIAVALQIMTYTIPLKLAPCCILLLILATTNQNSPLNLAGMALERYIAVCKPLHHVQICTVQRIYGFITLIWAVSLMPSVTDVIFLVATQPLSSFSRNVICYESNIFSTPFHKTHREIVQGLLLCFVFLTVLITYINVLCAARAASGLNQASARNARNTILLHGVQLLICMSSFIAPFINIMLVTAWPEKRSTILFTTYLISGILPRLLSPLIYGIRDKTFSSHIRMLYCWSCYPAEKRVNP
>LOCXPOR57.453.HIT1.OR.2R.299.7tm_1.exons4.LR884465.1.Acanthopagrus_latusv2
DSLSEAFLKNFITFAIAVIINFINGTFVYTYFRSHVFQRDPRYVLYIHLVINDMIMLTIAVALQIMIYTIPLKLAPCCILLLILATTNKNSPLNLAGMALERYIAVCKPLHHVQICTVQRTYGFITLIWAVSLMPSVTDVIFLVATQPLSSFSRNVICYESNIFSTPFHKTHREIVQGLLLCFVFLTVLITYINVLCAARAASGLNQASARNARNTILLHGVQLLICMSSFIAPFINIMLVTAWPEKRSTILFTTYLISGILPRLLSPLIYGIRDKTFSSHIRMLYCWSCYPAEKRVNP
>LOCXPOR57.455.HIT1.OR.2R.299.7tm_1.exons4.LR884465.1.Acanthopagrus_latusv2
DSLSEAFLKTFITFAIAVIINFINGTFVYTYFRSHVFQRDPRYVLYIHLVINDMIMLTIAVALQIMIYTIPLKLAPCCILLLILVTTNKNSPLNLAGMALERYIAVCKPLHHVQICTVQRTYGFITLIWAVSLMPSVTDVIFLVATQPLSSFSRNVICYESNIFSTPFHKTHREIVQGLLLCFVFLTVLITYLNVLCAARAASGLNQASARNARNTILLHGVQLLICMSSFIAPFINIMLVTAWPEKRSTILFTTYLISGVLPRLLSPLIYGIRDKTFSSHIRMLYCWSCYPAEKRVNP
>LOCXPOR57.457.HIT1.OR.2R.299.7tm_1.exons4.LR884465.1.Acanthopagrus_latusv2
DSLSEAFLKNFITFAIAVIINFINGTFVYTYFKSHVFQRDPRYVLYIHLVINDMIMLTIAVALQIMTYTIPLKLAPCCILLLILATTNKNSPLNLAGMALERYIAVCKPLHHVQICTVQRTYGFITLIWAVSLMPSVTDVIFLVATQPLSSFSRNVICYESNIFSTPFHKTHREIVQGLLLCFVFLTVLITYINVLCAARAASGLNQASARNARNTILLHGVQLLICMSSFIAPLIDIMLVTAWPEKRSTILFTTYLISGILPRLLSPLIYGIRDKTFSSHIRMLYCWSCYPAEKRVNP
>LOCXPOR58.458.HIT1.OR.2R.344.ScdA_N.exons4.LR884465.1.Acanthopagrus_latusv2
KEEMLLILNSTSSSPLDLLTSNTSSALAGGTVAVPKDSFSNALTKNIVAMLVWLALSIINGSMVHTFLRHSFFYENPRYIMFIYMVINDALQLSLVTALYVVSYIFRKIHASFCCSLIMTAVLTTRSTPLILAGMAVERYISICFPLHYSQMCTVPRTLLLICVILILTATPPVSDLLITIVNEPLSIFHTTIFCDHPLLFRHRSIYYKNCVFDGVYLSFVALTLLYTYCRIMLTARAASTGLASVNRARNTVMLHGVQLLLCMLAFVVPSLQAALISLFPRFSLEIRYIFFLVVYIIPRFMSPVIYGFRDEQFRKYWTRYLACRNQRIIRVRPVLLKVNLSSK
>LOCXPOR59.459.HIT1.OR.2R.305.7tm_1.exons2.LR884465.1.Acanthopagrus_latusv2
LMLIRDTFTTAFVKNLIVVLVWLILSYINGTLVATFFKHQDFYEDPRYILFIHMVINDAIQLTVTITLFVLSYIFYKINVSFCCFFILVAVFTTRNTPVNLASMAIERYIAICEPLRHPQICTVRRTYIVIGLIWFICVAPDITDLFVTLATESLSFFHERVFCLRQNVFKDPILAYKRQVFDIIYFSCVFLTLVFTYLRILFAARALSTEKASAQKARNTILLHGAQLAMCMLSYISPSVEIVLHLIFPGRILEIRYANYLIVYILPRFLSPIIYGVRDKKFRKYLKMYLLGGRCRVKLQTVAP
>LOCXPOR60.460.HIT1.OR.2R.300.7tm_1.exons2.LR884465.1.Acanthopagrus_latusv2
SSVNGTSTVTGNQRDTFITAVTKNVIVTALCISINYINGTLVRTFREHQIFYSNPRYILFIHLVINDMMQLILSTLLHIISYALYKMNASLCLILLIITITTTLNTPFNLAGMAIECYIAICIPLHHGQICTVKKTYILIGLIWAASSLSILPDLFILLATEPLQFFHSRLFCARDFVFRSTYSLRKRDASHYVCFSLVWFTLFYTYFRIVFAAKGAAVNITKARNTILLHSFQMLLCMLTYVGPMFEKGLLYVLPNQSPAVRFTSYVIVQILPRFVSPIVYGLRDNTFRRHVGRYLLCK
>LOCXPOR61.462.HIT1.OR.2R.298.7tm_1.exons2.LR884465.1.Acanthopagrus_latusv2
SNTDRNATAVVYRDSLNIAIIKNVITVVLCISINYVNGVLVHTFRKHQVLNMNPRYILYIHLVINDIILLTLFTLIQVLSYIVFTLNVSFCMFLLMITIPANLNNPVTLAAMAIECYIAICFPLRHTQICTVKKAYVVIGLTWVIGTLSVLTDLFFTLATESMEFLHSRVFCLPKNVFRHPSLTEKSNISNIMLMVIVWITLFYTYFRIIFAAKAAAADVRKARNTVLLHGFQLILCMLTYVYGLTIEGLTYLFPRGVLAIRFTVSILIHVLPRLISPVIYGLRDKTFRKFLQQYRLV
>LOCXPOR61.464.HIT1.OR.2R.299.7tm_1.exons2.LR884465.1.Acanthopagrus_latusv2
SNTDRNVTAVVYRDSLNIAIIKNVITVVLCISINYVNGVLVHTFRKHQVLNMNPRYILYIHLVINDIILLTLFTLIQVLSYIVFTLNVSFCIFLLMISIPATLNNPVTLAVMAIECYIAICFPLRHTQICTVKKAYVVIGLTWVIGTLSILIDLFFTLATESMEFLHSRVFCLSKNVFRHPSLTEKSNISNIMLMVIVWITLFYTYFRIIFAAKAAAADAKKARNTVLLHGFQLILCMLTYVYGLTLEGLTYFFPRGVLAIRFTVSILIHILPRLISPVIYGLRDKTFRKFLQQYRLVC
>LOCXPOR62.466.HIT1.OR.2R.309.7tm_1.exons2.LR884465.1.Acanthopagrus_latusv2
MNFTPVDSNVTGAVNYQDRFLTALGRNFTVFVLGITINYINANMVHTFSKHHIFKSNPRYILFIHLVFNDMIQLTTSISLFVITYAFQTIHVYHCCLLVVPAIMTTQNTPLNIAFMAAECYIAVCIPLRYNNLCSVKRTYIVIGIIWTCSSFSVLPDVFILFATEPLEFINSKVMCYRDAVFRNTHSLKKRDASHMLFLVGVWLTLFYTYFRIVFVAKAANTDATKARNTLLLHGFQVLLCMMVYVQPMLQRVLSYLFPGSLSAIYFVLFIINQILPRFVSPIVYGLRDKTFRKYFKMYLLCTMDIHLK
>LOCXPOR63.468.HIT1.OR.2R.303.7tm_1.exons2.LR884465.1.Acanthopagrus_latusv2
MNVSSANVTVVLQYRDSFTKAVIKNMIVVALGISINYINASLIHTFSKHQIFYRNPRYILFIHLVVNDMIQVTLTVMLFVISYTIYKINVSVCCVFILLVVFTTENTPLNLACMAVECYIAICIPLRHVQICTIKRTLMLIGLIWTTTMFSGLSDLFITLATHPSGFFYSQVFCLTENVFPHHIVTKKRDSTYLVFLVIVWITISYTYFKILFTAKTASKNAKKARNTIFLHGFQLLLCMASYVTPMLQDVLQQWFPKNFTDSLFAMYIAVQMLPRSISPFIYGLRDNTFRKYLKRYLLCKVS
>LOCXPOR64.469.HIT1.OR.2R.304.7tm_1.exons2.LR884465.1.Acanthopagrus_latusv2
MNVSSANVTVVLQYRDSFTKAVIKNMIVVVLGISINYINASLIHTFSKHQIFYRNPRYILFIHLVVNDMIQVTLTVMLFVISYTIYKINVSVCCVFMLLAVFTTENTPLNLACMAVECYIAICIPLRHVQICTIKRTLMLMGLIWTTTTFSVLSDLFITLATQPPGFFYSRVFCLRNNVFPHPIITQKRDNTYLVFLVIVWITIFYTYFRILGAAKRGLKDIKKARDTIILHGFQLLLCMTSYATPMLNDVLRQLFPMNQIDTLFACYIIAQILPRSLSPIIYGIRDKTFRRYLKTNLCWKVSP
>LOCXPOR66.471.HIT1.OR.2R.294.7tm_4.exons2.LR884465.1.Acanthopagrus_latusv2
AVAKNVIVLSLGLTINYINGTLIHTLRKHQIFFLNPRYVLFIHLVVNDMIHLTTTITLFLSSYIFHKLNASLCLIIITFAVFTTLNTPLNLAVMAVECYIAICHPLRHTELCTIKRTYILIGWIWALSAVSILPDVFILIATEPAQLFHSAIFCAKDDLFRHPIHLKKRDVSYIVYFIVVGLTLLYTYINIFFAAKEAKVAKSADGDTKKARNTILLHGFQLLLCMLTYIAPELRSMMFYWFPKHYLHAIFVNYIIIQIFPRFVSPLVYGLRDKTLRQHLKKYLLCTVRVSVKP
>LOCXPOR67.474.HIT1.OR.2R.303.7tm_1.exons2.LR884465.1.Acanthopagrus_latusv2
MNVSTANVTVVIEYRDSFAKAVTKNVIVVVLSISINYINAGLIQTFYKHQIFNMNPRYILFIHLVVNDMIQVTLAVMLFIISYTIYKINVSVCCVFILLALFTTENTPLNLACMAVECYIAICFPLRHVQICTVKRTLMLIGLIWVTSLLSVLPDLFITLAMQPLDFFHSRVFCLRETTFPNPHILKKRDITYIVYLVIVWMVIFYTYFRILFTAQTASKDAKKARNTIILHGFQVLLCMGIYAEPLLRQALYEWFPKNYSDSLFACHIIAQMLPRSISSIIYGIRDKTFRRYLKRNLFCKVS
>LOCXPOR68.476.HIT1.OR.2R.310.7tm_1.exons1.LR884466.1.Acanthopagrus_latusv2
TGQFDAARCLFISILPFGQAVPAATCIFVLLALFSLLVNGFTLFGLGRSDDLSWEPRVVFFRNLILSDLVQTVTFAPSVIHALVQRRTVAFGLWCRVQYLVGTASIFSSLCTITCMALERYIYVCHAIRYLVIFTQVRLRLALTLIWVYAISPATITTALLHSEVERTSEPFIRGLLCEPDMVEQHMGFPRVPAVFRKVFGLATLLLCVLVYIFSYFRMYQDARSATIPFNVVNTAARKTVLFYCGMLLLQLLPLLLKVASDALWEFEGAATPATVTVFHISLALTLLVPPCVNPLVYGLRNAEMRQALL
>LOCXPOR69.479.HIT1.OR.2R.306.7tm_4.exons1.LR884468.1.Acanthopagrus_latusv2
MENSTEVLSFVLAAYGNIGELKYLYFCIMLLWYLSICVNNIALIVVIFLDKKLHEPMYILLCNLLANESFATTLVYPLVMSQMFSETHEVTLPWCFLQMCCLSTSASIEFCSLAAMAYDRYVAICCPLHYNVIMNTRRVCKITVVVWMYSFVNNMFSFSFAIRLKFCGNIFDKLFCDHHLIVKLACSVSVFHKLSDLLFSFSTIVMPFSLILVSYMKILVVCLNTSEESRQKAVTTCTPQIVSVSGLFIGFIFYSTDLTSDVALMSDRERSFFTLCLLIYQPMLTPIMYGLNLPKIKQSLKRFLFD
>LOCXPOR70.481.HIT1.OR.2R.308.7tm_4.exons1.LR884468.1.Acanthopagrus_latusv2
MENSTEVLFFVLAAYGNIGELKYLYFCIMLLWYLSICVNNAAVIVIIFLDKRLHEPMYILLCNLLMNEIFVTTVIYPLVMSQMFSDTHEVTLLWCFMQMGCLSTSASIEFCSLAAMAYDRYVAICCPLHYNVIMNTRQVGTITVVVWMYSFVNSMFSFSYIIDLKFCGNVTDKLFCDHYLIIKLACSVSVLNKVSDLLHAFVTIVIPFSLILFSYIKILVVCQNTSEESWQKAVTTCTPQIFSLSGLFIGLIFHFIISMFDATLVSDKVRSFFTLCLLIYQPMLTPIMYGFNLPKIKQSLKRFLLDRK
>LOCXPOR71.483.HIT1.OR.2R.308.7tm_4.exons1.LR884468.1.Acanthopagrus_latusv2
MENSTEVLSFVLAAYGNIGELKYLYFCIMLLWYLSICVNNAAVIMVIFLDKKLHEPMYILLCNLLANEIFVSTVVYPLVMSHMFSDTHEVTLPWCFLQIYCLTTCASIEFCSLAAMAYDRYVAICCPLHYNVIMNTRRVGTITVVIWMYSFVNSMFSFSFVILLKFCGNVIDKLFCDHYLIIKLACSVSVVNKVSDLLHAFVTIVIPFSLILVSYMKILIVCLNTSEESWQKAVTTCTPQIFSLSGLFIGFIFHFVTSKFNATLQSDKVKSFFTLSLLIYQPMLTPILYGLNLPKIKQSLKRFLFDRK
>LOCXPOR72.484.HIT1.OR.2R.309.7tm_4.exons1.LR884468.1.Acanthopagrus_latusv2
MENSTEVLSFVLAAYGNIGELKYLYFSMILLWYLSICVNNTVVIMVIFLDKRLHEPMYILLCNLLANEIFATTLVYPLMMSQMFSDTHEVTLPWCFMQMCCLSTSASIEFCSLAAMAYDRYVAICCPLHYNVIMNTRRVCSITVVVWMYPFINTMFSFSLIVHLKFCGNVIDKLFCDHHLIIIIKLACSVSALNKLSDLLHAFVTIVIPFSLILVSYMKILAVCLNTSEESRQKAVTTCTPQIVSLSGLFIGLIVYSTDFSSDAALISDRERSFFTLSLLIYQPMLTPIMYGFNLPKIKQSLKRFLFDR
>LOCXPOR73.486.HIT1.OR.2R.307.7tm_4.exons1.LR884468.1.Acanthopagrus_latusv2
MENSTEVFSFVLAAYGSIGELKYLYFCIMLLWYLSICVNNAAVITVISLDNTLHEPMYILLCNLLANEIFATTIVYPLIMLQMFSDTHEVTLPWCFLQMCCLSTCGSAEFCSLAAMAYDRYVAICRPLHYNVIMNTRRVGTITVIVWMYSFVNSMFSFSFVISLKFCGNVIDKLFCDHYIIIKLACSVSVLNKISDLLHTFVTIVIPFSLILVSYIKILAVCLNTSEESRQKAVATCTPQIFSVSGLFFGFIFHFINPKFNTALLSDKVSIFLSLCFLIYQPMLTPILYGLNLPKIKRSLKRFLFDR
>LOCXPOR74.488.HIT1.OR.2R.309.7tm_4.exons1.LR884468.1.Acanthopagrus_latusv2
MENSTEVLSFVLAAYGNIGELKYLYFSTMLLWYLSICVNNAAVIMVIFLDKRLHEPMYILLCNLLANEIFATTLVYPLMMSQMFSDTHEVTLPWCFLQMCCLSTCASIEFCSLAAMAYDRYVAICCPLHYNVIMNTRRVGTITVLVWMYPFINTMFSFSLIVHLKFCGNVIDKLFCDHHLIITIKLACSVSALNKLSDLLYAFVTIVIPFSLILVSYMKILAVCLNTSEESRQKAVTTCTPQIVSVSGLFIGLIFYSTDFSSDAALMSDRERNFLTLCLLIYQPMLTPIMYGLKLLKIKQSLKRFLFDR
>LOCXPOR75.490.HIT1.OR.2R.307.7tm_4.exons1.LR884468.1.Acanthopagrus_latusv2
MKNSTEVLSFVLAAYGNIGELKYLYFCIMLLWYLSICVANTAVIMVIFMDTTLHEPMYILLCNLLANEIGVSTALYPFIMSQMFSDTHEVTLPWCFLQICCLTTSASIEFCSLAAMAYDRYVAICCPLHYNVIMNARRVGTITVVVWMYSFVNSLFSFSFVIRLKFCGNVIDKLFCDQHLTIKLACSVSVLSKVSNRLYPFVTIVMPFSLISVSYVKILVVCRNTSEESRQKAVTTCTPQIVSISILFIGLIFHISVARFDVALVSDKAHIFLTLCFLIYQPMLTPIMYGFKLPKIKHSLKRFLFNR
>LOCXPOR76.492.HIT1.OR.2R.309.7tm_4.exons1.LR884468.1.Acanthopagrus_latusv2
MENSTEVLTLVLAAYGNIGELKYLYFCIMLLWYLSICVNNTAVMMVICSDKRLHEPMYILLCNLLANEIFASTIVYPLVISQMLSDTHEVTLPWCFLQMCCLSTSASIEFCSLAAMAYDRYVAICCPLHYTVIMNTRRVCIISVLVWMYPFINTMSAFSLILHLKFCGNVIDKLFCDHHLIIMIKLACSVSVVNKVADLLYAFVTIVIPFSLILVSYMKILVVCLNTSEESRQKAVTTCTPQIVSVLGLFICLIFYSANFTLDVALISDRERSVFTLCLLIYQPMLTPIMYGFNLQKIKEALKRFLFDR
>LOCXPOR77.494.HIT1.OR.2R.306.7tm_4.exons1.LR884468.1.Acanthopagrus_latusv2
MENSTEVVSFVLAAYGHIGELKYLYFSLMLLWYLSVLTVNTVLIIVIYVDKKLHEPMYILLYNLFANQIGASTALYPLVMSQMFSDTHEVTLPWCFLQTYYLYICASVELCSLVAMAYDRYVAICCPLYYNVIMNTRQVGTLSVLVWMYPFINSVFSFSFVVPLKFCGNVIDKVFCDHYLIIKLACSVSVLNQVSDLLYAFSTIVIPFSLILISYMKILPVCLNTSEENRQKAVTTCTPQIVSVSSLFIGLIFHFSDSRFDVALVSDKVRIFLSLFLLICQPMGTPIMYGYKLPKIRQSWKRFLFD
>LOCXPOR78.224.HIT1.OR.2R.305.7tm_4.exons1.LR884468.1.Acanthopagrus_latusv2
MENFTEVVSFVLAAYGTIGELKYLYFTIMLLWYLSICVANTVLIMVIFLDKRLHEPMYILLCNLFVNEIGGSTALYPLLLTQMFSDTHEVTLPWCFLQMCCIYTSASVEFCSLAAMAYDRYVAICCPLHYNVIMKTGRVAIIILLVWMYSFVNITFAFSFIIRLKFCGNLIDKVFCDHHLIIKLACSVSVLNKISDLLFAFVTIVIPFSLISVSYMKILAVCLNTWKENKQKTISTCTPQLVSVSNLLVGCIFHFVDSRFDVAHVPDKVRIILSVYILVCQPMVTPFMYGFNLPKIRQSCKRFLF
>LOCXPOR79.226.HIT1.OR.2R.308.7tm_4.exons1.LR884468.1.Acanthopagrus_latusv2
MENSTEVLSFVLAAYGNTGEFKYLYFTIMLLWYLSICVANTFLIMVIFLDKRLHEPMYILLCNLFVNEIGGSTALYPLLMSQMFSDTHEVTLPWCFLQMCYLYICGSVEFCSFAAMAYDRYVAICCPLHYNVIMNTGRVAIIILLVWMYSFVNCMFAFSFVIRLKLCGNLIDKVFCDHHLIIKLACSVSILNSISDLLFAFVTMVMPFSLISVSYMKILAVCLNTTKDNKQKAISTCTPQIISLSNMFVGCIFHFVDPRTDTAYVPDKVRIILSVYLLICQPVITPFMYGFNQTNIRQSCKRFLLLKN
>LOCXPOR80.227.HIT1.OR.2R.308.7tm_4.exons1.LR884468.1.Acanthopagrus_latusv2
MSSATNLSVFTLSGLNDTTTKQRVTLFSFTLLCYILIVLVNGALIVTIILEEKLHEPMYVFLCNLCINSVYGTTAFYPKFLFDLLSNTHVISYAGCLLQVFVIYSYAATEFSILALMAYDRYVAICRPLEYYAVMTKHRVVVLVCLSILVPFLCQTIVMIMTSQLELCGSRIEKLYCENWSILKLSCNSITTNNIVGFIVIFFYLGHDLFIFCSYVYLIKSILKSGEGRKKFMQTCVPHLLCLLNVSAALLFDLMYARYGSSSVSQSVKNFMAIQFLMFPPIFNPIIYGLKLTHVRKIFLSLFTDKNR
>LOCXPOR81.228.HIT1.OR.2R.315.7tm_4.exons1.LR884468.1.Acanthopagrus_latusv2
MSNTSSILVFSLSGFSATVNYRFILFSLTLLCYCLIVVVNVSLVLTIILDQNLHEPMYIFLCNLCINGLYGTAAFYPKFAFDLLSDVHVISYVGCFLQVFVIYTYATTDFSILALMAYDRYVAICRPLVYHSIMSVRRIAVLISLAWLVPIGCEIAVLTLTSKLKLCGSHIQKLYCENWSIVKLACSSTAANSVVGLIIIAFYCAHVLFIVCTYVRLVNSAMKSKEGRKKFTQTCVPHLLCLLNVTAALLFDTMYSRYGSAAVPQNLRNFMAIQFLMMPPILNPIIYGLILSKIRYKLVTLFMKAGQTFTLGLRV
>LOCXPOR82.229.HIT1.OR.2R.318.7tm_4.exons1.LR884468.1.Acanthopagrus_latusv2
MENKTLSFYFNLTMFTNIGHFRYPAFIFCLLLYIFIVSANLAVMWIIIRERTLHEPMYIFIAYLSINSLCGATGFFPRFLMDLLSDTHLFSRPACFTQIFVIYTYLSNEVTILSIMAYDRYVAVCHPLHYHSKMNSKTVFALSFFAWVCPACNLTITLNMTVRLPLCGNNIQKVYCASWNIVRLSCVTDAINSIAATLGAVAVAVVPFGFILYTYLRIVVACWKSSSEVRGKVLQSCFPHVISFVIYVVTSFSDTALSRQNLDEINPFVAIFLSLECVVIPPLLNPLVYGLKLPEIRRHIVEILSIKSQGKKKSCRTL
>LOCXPOR83.231.HIT1.OR.2R.304.7tm_4.exons1.LR884468.1.Acanthopagrus_latusv2
MENSTVSFYFNLTMFVNIGHYRYPAFVFCFLLYSFIVYANLVIILVITQETPLHEPMYMFIAMLCVNSLYGSTGFFPRFLMDLLSDTHLFSRPACFTQLYVIYSYACYEMTILGIIAYDRYAAVCHPLHYHSMMNFKAALKLALWAWVFPTAGVIVCISLSARLPLCGNKIQKVFCANWNVVKLSCVINAVNNIFGMFLTISTIFFPLFYVLYTYLRIVIVCWKSSAEFKGKVLQSCLPHVVSFVIYSITVFCDVALSRYNIEEENPFAAIILSLEFVIIPPLLNPLVYGLKLPEIRRHIIRIV
>LOCXPOR87.232.HIT1.OR.2R.301.7tm_4.exons1.LR884468.1.Acanthopagrus_latusv2
MDNSSVVTLFTLSGLSGTTNYRHTLFALTLLCYCAIWLVNLTIIVTIVVDKNLHEPMYIFLCNLCINGLYGTAGFYPKFLIDLLSTIHVISYAGCLLQGFVLHSSVTADLSILVVMAYDRYVAICRPLMYHSVMTTQRVCVFVFFAWLIPFYLVFLSSITTLRLRLCGSHIPKIYCINHLVGKLSCSASIAHVIIPAFNYTFYVLHILFIVWSYMYLLKKCQFSAENRSKFMQTCLPHLLCLITLLVSVYFDLLYMRFGSKKLPQDVNNFMAMEFLIIPPIINPLIYGFNLTQIKNRIKHF
>LOCXPOR87.233.HIT1.OR.2R.305.7tm_4.exons1.LR884468.1.Acanthopagrus_latusv2
MDNVSETTMFTLSGLSGITNYRHTLFALTLLCYCLIWLVNLTIIVTIVVDKNLHEPMYIFLCNLCINALYGTAGFYPKFLTDLLSTTHVISYAGCLLQGFVLHSSACTDFSILVVMAYDRYVAVCRPLMYHSVMTTQRVCVFVFFAWLIPFYLVFLGSITTLRLRLCGSHIPKIYCINHLVGKLSCSASIAHAIIPAFNYTFYVLHILFIVWSYVYLLKKCQFSAENRSKFMQTCLPHLFCLITVVASLLFDLLYMRFGSKKLPQGVNNFMSMEFLIIPPVINPLIYGFKLTKVKNRIIQFLCGK
>LOCXPOR86.234.HIT1.OR.2R.305.7tm_4.exons1.LR884468.1.Acanthopagrus_latusv2
MDNVSETTMFTLSGLSGITNYRHTLFALTLLCYCVIWLVNLTIIVTIVVDKNLHEPMYIFLCNLCINAIYGTAGFYPKFLTDLLSTIHVISYAGCLLQGFVLHSSLAVDFSILAVMAYDRYVAICRPLMYRSVMTTQRVCVFVFIAWLVPFCLLFLSSITTLRLRLCGSHIPKIFCINHLVGKLSCSASIAHVIIPAFNYTFYVLHVLFIVWSYMYLLKKCQFSAENRSKFMQTCLPHLLCLITVVASLLFDLLYMRFGSKKLPQGVNNFMSMEFLIIPPVINPLIYGFKLTKIKNRIIQFLCGK
>LOCXPOR87.235.HIT1.OR.2R.305.7tm_4.exons1.LR884468.1.Acanthopagrus_latusv2
MDNVSETTMFTLSGLSGTTNYRHTLFALTLLCYCLIWLVNLTIIVMIVVDKNLHEPMYIFLCNLCINGLYGTAGFYPKFLTDLLSTTHVISYAGCLLQGFVLHSSACTDFSILVVMAYDRYVAICRPLMYHSVMTTQRVCVFVFFAWLIPFYLVFLGSITTLRLRLCGSHIPKIYCINHLVGKLSCSASIAHVIIPAFNYTFYVLHIVLIVWSYMYLLKKCQFSSENRGKFMQTCLPHLFCLITVVVSLLFDLLYMRFGTKKLPQDVNNFMSMEFLIIPPVINPLIYGFKLTKIKNRIMQFLCGK
>LOCXPOR88.238.HIT1.OR.2R.305.7tm_4.exons1.LR884468.1.Acanthopagrus_latusv2
MDNVSETTMFTLSGLSGTTNYRHTLFALTLLCYCVIWLVNLTIIVTIVVDKNLHEPMYIFLCNLCINGLYGTAGFYPKFLTDLLSTIHVISYAGCLLQGFVLHSSVVADFSILAVMAYDRYVAICQPLMYHSVMTTQRVCVFVFVAWLVPFCLLFLSSITTLRLRLCGSHIPKIYCINHLVGKLSCSASIAHVIIPAFNYTFYVLHILFIVWSYMYLLKKCQFSSENRNKFMQTCLPHLFCLITVVVSILFDLLYIRFGSKTLPQGVNNFMSMEFLIIPPIINPLIYGFKLTKIKNRIMQFLCGK
>LOCXPOR89.239.HIT1.OR.2R.302.7tm_4.exons1.LR884468.1.Acanthopagrus_latusv2
MGNVSVLTFFTLSGINYTMQHRIILFALTLLYYAIVWIVNVVLILTIIVDRKLHEAMYIFLCNLCINGLYGTAGFYPKFLNDLLSPFHFVSYAGCLLQSFVIHSSSGSELSILAVMAFDRYVAICRPLEYHSVMTTRRISLLVAFSWLLPFYCMFINTLAIVQLKLCGSHIPKLYCSNALIDKLACSKSIANTAIVYFNIGIYILHLLFLLWTYTYLIKTCLTSKHGRKKFMNTCVPHLVSLISYCFAVLFDLMYTRYGSNMLSQSLKNFLAIEFLILPPVINPLVYGLKLTRIRDRILGFI
>LOCXPOR90.240.HIT1.OR.2R.301.7tm_4.exons1.LR884468.1.Acanthopagrus_latusv2
MGNVSVLVFFTLSGLNYTVQHRIILFALTLLFYSIIWIVNVVVILTIIVDQKLHEAMYIFLCNLCINGLYGTAGFYPKFLNDLLSPFHFVSYAECVLQSFVIYSSCIIELSILAVMALDRYVAICRPLEYHSVMTRRRISLLVAFSWLLPLYCMFINTLAIVQLKLCGSHIPKIYCSNALIDKLACSKSIANTAIVYFNIGIYILHLLFLLWTYTYLIKTCLTSKHGRKKFMNTCVPHLVSLISYCFAVLFDVMYTRYGSNMLSQSLKNFLAIEFLILPPVINPLVYGLKMTKIRNRILVF
>LOCXPOR91.241.HIT1.OR.2R.302.7tm_4.exons1.LR884468.1.Acanthopagrus_latusv2
MGNVSVLTFFTLSGLNYTMQHKIILFALTLLCYAIIWIVNVFVILTIIVDQKLHEAMYIFLCNLCINGLYGTAGFYPKFLNDLLSPFHVVSYAGCLLQSFVIHSSSASELSILAVMAFDRYVAICRPLEYHSVMTRRRISLLVAFSWLLPLHCMFSNTVTILKLKLCGSHIPKLYCSNPLIDKLACSKSITNAAIVYFNIGIYIIHLLFLLWTYIYLIKTCLTSKHGRKKFMNTCVPHLVSLISYCFAVLFDVMYTRYGSNMLSQSLKNFMAIEFLILPPVIHPLVYGLKLTKIRKRILGFI
>LOCXPOR92.242.HIT1.OR.2R.309.7tm_4.exons1.LR884468.1.Acanthopagrus_latusv2
MDNVSVVRIFILTGLNETNNNRVALFTLTLLYYCMILVFNLTIIMIIILDKILHEPMYILLCSFCINALYGTAGFYPKFIFDLLSSSHVISYEACLLQAFVMYSSFCSDLSILAIMAYDRYLAICRPLHYHSFMTKRRVCQMVCFSWITPLCIFSINVVLTSRLRLCTSNMKKILCVNWIIVKLACTDANTIPNNIIAYFTMFLYLSHGFFIIWTYMHLIKTSVRSKDDRVKFMQTCVPHLASLTTFVSIIVFDFMSMRFGSTDLPQSLQNFLSIEFLLIPPVLNPLIYGFKLTKIRHRILGFVHVQRK
>LOCXPOR93.243.HIT1.OR.2R.309.7tm_4.exons1.LR884468.1.Acanthopagrus_latusv2
MDNVSIVRMFILTGLNETNNNRVALFTLTLLYYCMILFFNLTIIMIIILDKILHEPMYILLCSCCINALYGTAGFYPKFIFDLLSSSHVISYEACLLQAFVVYSSACSDLSILAVMAYDRYLAICRPLHYHSFMTKSRLSKMVCFSWITPLCIFSINIVMTSRLRLCITNMKKLLCVNWIIVKLACTDANTIPNNITAYFTGFLYVSHGIFVIWTYMHLIKTSVRSKDDRVKFMQTCVPHLASLTAFVSIIVIDFMSMRFGSTDLPQSLQNFISIEFLLIPPVLNPLIYGFKLTKIRRRILGFVHVQRK
>LOCXPOR94.244.HIT1.OR.2R.309.7tm_4.exons1.LR884468.1.Acanthopagrus_latusv2
MDNVSIVQSFILTGLNETNNYRIALFTFTLLYYCMILFFNLTIIMIIILDKNLHEPMYILLCSFCINALYGTAGFYPKFIFDLLSSSHVISYEACLLQAFVMYSSACSDLSILAVMAYDRYLAICRPLHYHSFMTKRRVCQMVCFSWITPLCIFSINIVMTSRLRLCTTNMKKILCVNWIIIKLACPDTNIFPNNIIAYFTIFLYVSHGFFVIWTYMHLIKTSVRSKDDRVKFMQTCVPHLASLTAFVSIIVIDFMSMRFGSTDLPQSLQNFISIEFLLIPPVLNPLIYGFKLTKIRRRILGFVHVQRK
>LOCXPOR95.245.HIT1.OR.2R.309.7tm_4.exons1.LR884468.1.Acanthopagrus_latusv2
MDNVSIVRIFILTGLNETNNNRVALFTLTLLYYCMILFFNLTIIMIIILDKNLHEPMYILLCSFCMNGLYGTAGFYPKLIFDLLSSSHVISYEACLLQAFVMYSFACSDLSILAVMAYDRYLAICRPLHYHSFMTKSRLSKMVCFSWITPLCIFCINVVLTSRLRLCTSNIQKLLCVNWIIVKLACPDANIIPNNIIAYFTMFLYLSHGLFVIWTYMHLIKTSVRSKDDRVKFMQTCVPHLASLTTFVATILFDLMYMRFGSTDLPQSLQNFISIEFLLIPPVLNPLIYGFKLTKIRHRILGFVRVQRK
>LOCXPOR96.246.HIT1.OR.2R.304.7tm_4.exons1.LR884468.1.Acanthopagrus_latusv2
MDNVSVIRVFSLSGINETMNYRIAIFSLTLLFYCVILFVNIALILIIILDENLHEPMYVLLCSFCFNGLYGTAGFYPKFLFDLLSSSHEISYEACLLQAFVMYSFACCEMSTLAVMAYDRYLAICRPLHYHSFMTRSRVCQMVCFSWMTPFCIFSISIILTSTLKLCGSKIQKLFCVNWIIFQLACPDNDTLASSIISHATTFIYVSHGFFIIWTYLHLVMKSVRSKDDRVKFMQTCVPHLTSLVTFLVVIVFDLMYMRFGSTDLPQSLQNLIAIEFLLIPPVMNPLIYGFKLTKIRHRILGLV
>LOCXPOR97.248.HIT1.OR.2R.302.7tm_4.exons1.LR884468.1.Acanthopagrus_latusv2
MENTTHPPYFNLTMFVNIGNYRYPAFVLCLLLYALIISANLVIILVISREKTLHEPMYIFIMCLSINSLWGSAGFFFRFFKDLLSDTHLIPRSACFFQIYVIYTYASYELTLLGIMAYDRYVAVCQPLHYHSKVTSKLVSKLVAFAWIFPAFSVAACVYLSSRLPLCGNKIPKIFCANWPVVKLSCVSTVMNNLVGMLVSVSTVFLPLAFVLYTYARIFLVCRKRSSEFRGKVIQSCLPHVITFVNYSITVFCDVALSRIDLEALNPFLAIILSLEFVVIPPIVNPLVYGLKLPEIRRLILR
>LOCXPOR98.249.HIT1.OR.2R.302.7tm_4.exons1.LR884468.1.Acanthopagrus_latusv2
MKNTTYPPYFNLTMFVKIGNYRYPAFVLCLLLYALIISANLVIILVISREKTLHEPMYIFIMCLSINSLWGSAGFFFRFFKDLLSDTHLIPRSACFFQIYVIYTYASYELTLLGIMAYDRYVAVCQPLHYHSKVTSKLVSKLVAFAWIVPVFSVAACVYLSSRLPLCGNKIPKIFCANWPVVKLSCVSTVMNNLVGMFATVSTVFLPLAFVLYTYARIFLVCRKRSSEFRGKVIQSCLPHVITFVNYSITVFCDIALSRIDLEALNPFLAVILSLEFVVIPPIVNPLVYGLKLPEIRKLILR
>LOCXPOR99.250.HIT1.OR.2R.309.7tm_4.exons1.LR884468.1.Acanthopagrus_latusv2
MDNVSVITTFFLSGLHETMNYRRALFFITLLCYCFILLVNITLIVTIIVDKDLHEPMYILLCTFCINGLYGTAGFYPKFLWDLLSPVHVISYSGCLVQAHIMYSFACSDLFILSVMAYDRYVAICRPLEYHSVMTKQRLIKLVCYSWITPFCIMGTNIFLTSRLKLCSPYISRLFCVNWIIVKLACFPAETTLNGVVAYITIAFYILHAFFIIWSYMYLIKTCVHSIENRAKFMQTCVPHLTSVLIFLVAIVSDVLNIRFGSNDLPQTLQNFVAIEFLVIPPLMNPLIYGFKLTKIRNRIPGVITLKTK
>LOCXPOR100.252.HIT1.OR.2R.309.7tm_4.exons1.LR884468.1.Acanthopagrus_latusv2
MDNISQIRMFFLSGLNETHNHIFTLFFLTLLCYCVILLVNISIIVIIIMDKNLHEPMYILLCTFSMNALYGTTGFYPKLLWDLLSPVHVISYSGCLVQAQIIASFACVDLSILSVMAYDRYVAICRPLEYHSVMSKQRLILLVCYSWLTPFFIVAANMFLTSRLKLCSPYITRFFCVNWTIVKLACIPAETAINSIGTYITILIYFFHGMFIVLSYICLIKTCANSIENRVKFMQTCVPHLVSLFILLLTILFDVMIMRFGSKDFPQAFKNFVAIEILVIPPLMNPLIYGFKLTKIRNRVLVVMTLKTK
>LOCXPOR101.254.HIT1.OR.2R.307.7tm_4.exons1.LR884468.1.Acanthopagrus_latusv2
NVSQIRMFFLLGLNETNNHRFTLFFLALLCYCVILLVNITVIVTIIMDENLHEPMYILLCTCCMNGLYGTTGVYPKLLWDLLSPVQVISYSGCLVQAQVIASFVCADLSILSVMAYDRYVAICRPLEYHSLMSKKKLSAIVCFSWMTPFCMVGMNVFLTSRLKLCSPYISRLCCMNWMIVKLACLPAETDVNNILTYITIIIYIFHGFFIVLSYMYIIKTCANSIENRAKFMQTCVPHLTSLLIFLVSMLSDVIIMRYGSKDLPQAFKNFVAIEYLVIPPIMNPLIYGFKLTKIRNRIRVVISLKTK
>LOCXPOR102.256.HIT1.OR.2R.310.7tm_4.exons1.LR884468.1.Acanthopagrus_latusv2
MMDNVSQIRMFFLSGLNETHNHRFTLFFLTLLCYCVILLVNISVIVIIIMDKNLHEPMYIFLCTFCMNSLYGTTGFYPKFLWDLLSPVHVISYLGCLVQAQVIISFAFIDLSILSVMAYDRYVAICRPLEYHCVMSKKKLSAIVCFSWMTPFCMVGMNVFLTSRLKLCSPYISRLYCMNWMIVKLACLPAETAVNNILTYITIIFYLLHGILIVLSYVYLIKTCTKCIENRAKFMKTCVPHLTSLLIFLVTILSDVIIMRYGSKDLPHAFKNFVAIEYLVIPPLINPLIYGFILNKIRNRIRVVMTLKTK
>LOCXPOR103.258.HIT1.OR.2R.309.7tm_4.exons1.LR884468.1.Acanthopagrus_latusv2
MDNVSQITMFFLLGLNESNNHRFTLFFLTLLCYCVILLVNISVIVIIIIDKNLHEPMYILICTFCMNALYGTAGFYPKLLWDLLSPVHVISYSGCLVQAQVIASFACADLSILSVMAYDRYVAICRPLEYHSVMSKQRLIMLVCYSWMTPFLIVAANMFLTSRLKLCSPYITRFFCVNWAIVKIACFPAETAVNSIGTYITMIIYFLHGIFIVLSYIYLIKTCADSIENRAKFMQTCVPHLISLLIFLVTILFDVMIIRFGSKDFPQAFKNFVAIEFLVIPPLINPLIYGFKLTKIRNRILVVVTLKTK
>LOCXPOR104.260.HIT1.OR.2R.310.7tm_4.exons1.LR884468.1.Acanthopagrus_latusv2
MMDNVSQIRMFFLSGLNETNNHRFILFFLTLMCYCVILLVNITVIVTIIMDNNLHEPMYILLCTFCMNALYGTSGFYPKFLWDLLSPVHVISYSGCLGQAQVIYSFALSELSILSVMAYDRYVAICRPLEYHSVMSKQRLILLVCYSWMTPFCVMGINVFLASRLKLCSPYIARLFCLNWIIVKLACFPAETTLNAVVAYITIVIYVFHGFFIVCSYMYLIKTCVNSIENRAKFMQTCVPHLTSLLIFLVTILFDVLNIRFGSNDLPQTLQNFVAIEFLVIPPLLNPLIYGFKLTKIRNRILGVNTLKTK
>LOCXPOR105.262.HIT1.OR.2R.310.7tm_4.exons1.LR884468.1.Acanthopagrus_latusv2
MMDNVSQIRIFFLVGLNETNNHRFTLFFLTLLCYCVILLVNTSVIVIIIMDKNLHEPMYIFLCTFCVNSLYGTTGFYLKFLWDLLSPLHVISYSGCLVQAQVIASFACAELSILSVMAYDRYVAICRPLEYHSVMSKQRLIILVCYSWLMPFLIVAANIFLTSKLKLCSPYITRFFCVNWAIVELACIPAETAVNNIAAYIMIIIYFFHGICIVLSYIHLIKTCAESIENRAKFMQTCVPHLISLISFLLTLLFDVMIIRFGSKDFPQVFKNFVAIEFLVIPPLMNPLIYGFKLTKIRNRILVVVTLKTK
>LOCXPOR106.264.HIT1.OR.2R.308.7tm_4.exons1.LR884468.1.Acanthopagrus_latusv2
MMDNVSQIRMFFLSGLNETNNNRFAFFFLTLLCYCMILLVNISVIVTIIMDKNLHEPMYIFLCTFCMNGLYGTAGFHPKFLWDLLSPVHVISYSGCLVQAQVIASFASADLSILSVMAYDRYVAICRPLEYHSVMSKQILIMLVCYSWLTPFCIIGITIFLTSRLKLCISYIDNFFCLNWMIVKLACFPAETAINSIVVYITVIIYFFHGFFIILSYMYLIKTCASSLENRAKFMQTCVPHLTSLLIFLVTILFELMIMWFDSKNFPQTFKNFVSIEFLIIPPLLNPLIYGFKLSKIRCRIMAVLTLK
>LOCXPOR107.267.HIT1.OR.2R.308.7tm_4.exons1.LR884468.1.Acanthopagrus_latusv2
MMDNVSQITMFFLSGLNETNNHRFTLFFLTLLCYCMILLVNISVIVTIITDKNLHEPMYILICAFCMNGLYVTTGFYPKLLWDLLSPVHVISYSGCLVQAQVAGSFVCSELTILSVMAYDRYVAICRPLEYHSVMSKRRLILLVCYSWMTPFCTIGISTFLTSRLKLCSPYIHKFFCVNWMIVKLACSPAQTRVNGIVVYIIIIVYLIHALFIVLSYMYLIKTCANSIENRAKFMQTCVPHLISLFIFLVTVLFEIMIMHFDPKNFPQTFKNFVAIETFVIPPLINPLNYGFKLTKIRNRILVVLTLK
>LOCXPOR108.269.HIT1.OR.2R.309.7tm_4.exons1.LR884468.1.Acanthopagrus_latusv2
MDNVSQIRMFFLLGLNETNNHRFTLFFLTLLCYCVILLVNISVIVTIIMDKNLHEPMYILICTFCMNALYGTAGFYPKFLWDLLSPVHVISYSGCLVQAQVGGSFVCSELSILSVMAYDRYVAICRPLEYHSVMSKQRLILLVCYSWMTPFCMIGLNSFLMSRLKLCSPYIRKFFCVNWMIVKLACFPVQTTVNSIVVYINMTIYLIHALFIVLSYMYLIKTCVDSIENRAKFMQTCVPHLTSLLIFLVSLLFEIMIMRFNSKDFPQIFKNFVAIESFVIPPLVNPLIYGFKLTKIRNRILVVLSIKNK
>LOCXPOR109.271.HIT1.OR.2R.309.7tm_4.exons1.LR884468.1.Acanthopagrus_latusv2
MDNVSEIRMFFLSGLNETNNHRFTLVLLTLLCYCVILMVNVSVIVTIIMDKNLHEPMYILVCAFCMNGLYGTTGFYPKLLWDLLSPVHVISYSGCLVQAQVGGSYGASELSILAVMAYDRYVAICRPLEYHSVMSKQRLIMLICYSWMTPFCVMGINVFLTSRLKLCSPNIAKLLCLNWMIVKLACFPAQTRVNGIVVYMNIIIYLIHALFIILSYMNLIKACTNSIENRAKFMQTCVPQLSSLLIFLVTMLFEIMMMHFDSKDLPQAYKNFVAIETIVISPLINPIIYGFKLTKIRKKLMVVLTLKYK
>LOCXPOR110.273.HIT1.OR.2R.307.7tm_4.exons1.LR884468.1.Acanthopagrus_latusv2
MDNVSHITMFFLSGLDETNNHRFTLFFLTLLCYCVILLVNISVILTIIFDMNLHEPMYIYLCTFCMNGLYGTAGFYPKFLWDLLSPVHVISYSGCLVQVQVISSFALSDLSILSVMAYDRYVAICRPLEYHSVMSRQRIILLVCYSWMTPFCMIGISTFLTSRLKLCSTYIHKFFCVNWMIVKLACSFAQTTVNGIVVYINIVVYLIHGLFIFTSYIYLIKTCANSIENRAKFMQTCVPHLTSLLIFIITLLFEIMIMHFDPNNFPQTFKNFVAIGSFVIPPLINPLIHGFKLTKIRNRILVVLTLK
>LOCXPOR111.275.HIT1.OR.2R.307.7tm_4.exons1.LR884468.1.Acanthopagrus_latusv2
MDNVSQISMFFLSGLNKTNNHRFTFFFLTSLCYCVILIANSSVIVIIIIDKNLHEPMYIFLCTFCMNGLYGTAGFYPKFLWDLLSPVHVISYSGCLVQAQVIKSFVCADLSILSVMAYDRYVAICRPLEYHSVMSKRKVIILVCYSWLTPFFIIATNIFLTSRLKLCSRYKARFFCVNWTIVKLACFPSETAVDNIVAYIIIVVYLIHALFIVLSYMYLIKTCANSIENRAKFMQTCVPHLISLLVFLVTLLFNVVIMRFGSKDFPPAFKNFVEIEILVICPLINPLNYGFKLSKIRNRVLDVFTIK
>LOCXPOR112.277.HIT1.OR.2R.310.7tm_4.exons1.LR884468.1.Acanthopagrus_latusv2
MMDNVSQITMFFLSGLNETNKHRFILFFLILLCYCVILLVNISVIVTIILDKKLHEPMYIFLCTFCMNSLYGTTGFYPKFLWDLLSPVQVISYSGCFVQAQVIISFVFSDLSILSVMAYDRYVAICRPLEYHCVMSKKKLSAIVCFSWMTPFCMVGMNVSLTSRFKLCSPYISRLYCMNWTIAKLACFPAETAVNNILTYITIIFYLFHGILIVLSYVYLIKTCANSIENRAKFMQTCVPHLISLFIFLVTILSDVMIIRYGSKDLPQAFKNFVAVEILVIPPLINPLIYGFKLTKIRNRILVVITLKTK
>LOCXPOR113.279.HIT1.OR.2R.309.7tm_4.exons1.LR884468.1.Acanthopagrus_latusv2
MDNISQIRTFFLSGFNETNNHRFTLFFLTLMCYCVILLVNISVIVTIIMDKNLHEPMYILLCTFCMNALYGTAGFYPKFLWDLLSPVQVISYSGCLIQAQVIYSFACADLSILAVMSYDRYVAICRPLEYHSVMSKQKLIILACFSWITPFCINALNIFTTSRLKLCSPYIVRICCVNWMIVRLACFPAETAVNSIVANIIVIIYTFHGVFIVLSYIYLVKTCVNSIENRAKFMQTCVPHLISLLTFLLTGLFNVLIMRIDSEDLPQTFKNFVSIEYLVIPPLMNPLIYGFKLTKIRNRILVVLALKTK
>LOCXPOR114.281.HIT1.OR.2R.309.7tm_4.exons1.LR884468.1.Acanthopagrus_latusv2
MDNVSQITMFFLSGLNETNKHRFILFFLTLLCYCVILIANTFVIVIIIMDKNLHEPMYIFLCTFCMNGLYGTTGFYPKFLWDLLSPVHVISYSGCFVQAQVIKSFVCADLSILSVMAYDRYVAICRPLEYHSVMTKQRLIMLVCYSWLTPFFIIATNMFLTSRLKLCSPYITRFFCVNWVIVRLACFPSETAVHNMVAYITIVIYFFHGIFIVLSYMYLIKTCANSIENRAKFMQTCVPHLTSLVVFLVTLLFNVIIMRFGSKDLSPAFKNFVEIEILVIPPLINPLMYGFKLTKIRNRILVILTLKNK
>LOCXPOR115.283.HIT1.OR.2R.309.7tm_4.exons1.LR884468.1.Acanthopagrus_latusv2
IDNVSQIRIFFLSGLNETNNHRFILFDLTLMCYCVILLVNITVIVTIIMDKNLHEPMYILICTFCMNSLYGTSGFYPKLLWDLLSPVHVISYSGCLVQAQVGGSFVCSELTILSVMAYDRYVAICRPLEYHSVMSKQRLIMLVCYSWIAPFCIIGIIIFLTSRLKLCSPYIDKFFCMNWMIVKLACFPAETAINSIVVYITAIIFFFHGFFIVLSYMYLIKTCASSIENRSKFMQTCVPHLTSLFVFLATVLFNVIIMRFGSKDLPSAFKNFVEIEILVIPPLMNPLMYGFKLTKIRNRILVVLTLKNK
>LOCXPOR116.286.HIT1.OR.2R.307.7tm_4.exons1.LR884468.1.Acanthopagrus_latusv2
MDNVSRIRIFFLSGLNETNNHRFTLFFLTLLCYCLIFLVNISVIVTIIMDKNLHEPMYILICAFCINALYGTTGFYPKLLWDLLSPVHVISYSGCLVQAQVGGSFVCSELTILSVMAYDRYVAICRPLEYHSVMSKQRLIMLVCYAWLAPFYIMAITIFLTSRLKLCSPYIDKFFCVNWMIVKLACFPAETAINSILVYITVIIYFFHGFFIVLSYMCLIKKCASSIENRAKFMQTCVPHLTSLFIFLVTILFELMFMWFNPKDFPQTFKNFVSMEFLIIPTLLNPLIYGFKLSKIRNRIIVALTLK
>LOCXPOR117.288.HIT1.OR.2R.307.7tm_4.exons1.LR884468.1.Acanthopagrus_latusv2
MDNVSQIRIFFLSGLNETNNHRFTLLFLTLLCYCIILLVNISVIVTIILDKNLHEPMYIFLCTFCMNALYGTTGFYPKLLWDLLSPVHVISYPGCLVQAQVGGSFVCSELTILSVMAYDRYVAICRPLEYHSVMSKQILIMLVCYSWLTPFCIIGITIFLTSRLKLCSPYIDKFFCVNWMIVKLACFPAETAINSIVVYITVIIYFFHGFFIILSYMYLIKTCVSSIENRAKFMQTCVPHLMSLFIFLVTILFELMIMWFDSKDFPQTFKNFVSIEFLIIPPLLNPLIYGFKLSKIRNRIMVVLTLK
>LOCXPOR118.295.HIT1.OR.2R.310.7tm_4.exons1.LR884468.1.Acanthopagrus_latusv2
MMDNVSQITMFFLSGLNETNNHRFTLFFLTLLCYCVILLVNISVIVTIIMDKNLHEPMYILICAFSMNGLYVTTGFYPKFLWDLLSPVHVISYSGCLVQAQVGGSYVASELSILAVMAYDRYVAICRPLEYHSVMSQQRLILLVCYSWMTPFCTIGISTFLTSRLKLCSPYIHKFFCVNWMIVKLACSPAQTRVNGIFVYIIIIVYLIHALFIVLSYMYLIKTCSNSINNRAKFMQTCVPHLISLLIFLVTILFEIMIMRFDPNNFPQTFKNFVEIETLVIPPLINPLIYGFKLTKIRNRILVVLTLKKK
>LOCXPOR119.297.HIT1.OR.2R.310.7tm_4.exons1.LR884468.1.Acanthopagrus_latusv2
MMDNVSQITMFFLTGLNETNNHRFTLFFLTLLCYCVILLLNISVIVTIIMDKNLHEPMYILICTFCMNSLYGITGFYPKFLWDLLSPVHVISYSGCFVQVQVIASFAFSEVSILAVMAYDRYVAICRPLEYHSVMSKQRLITLVCFSWMTPFCIAGINVFLTSRLKLCSQHIAKLYCMNWMIANLACFPAETAVSSIVVYITIVFYLFHVIFIVLSYMYLIKTCANSVENRAKFMQTCVPHLTSLLIFLFNVLADVMFMRFGSKDFPQALKNFVAIEYLVIPPLINPLIYGFKLTKIRNEILVVLTFKTK
>LOCXPOR120.299.HIT1.OR.2R.307.7tm_4.exons1.LR884468.1.Acanthopagrus_latusv2
MDNVSQITMFFLSGLNETNNHRFTLFSLTLLCYCGILIANTSVIVIIIMDKNLHEPMYIFLCTFCMNGLYGTTGFYPKFLWDLLSPVHVISYSGCLVQAQVIKSFVCADVSILSVMAYDRYVAICRPLEYHSVMSQQRLIMLVCYSWLTPFFIIAANIFLTSRLKLCSPYMARFFCVNWTNLACFPAETAVDNIVQYITIIIYLFHGIFIVLSYMYLSKTCANSIENRAKFMQTCVPHLISLLVFLVTLLFNVVIIRFGSKNLPPAFKNFVEIEILVIPPLLNPLIYGFKLTKIRNRIVVVLTLKNK
>LOCXPOR121.301.HIT1.OR.2R.308.7tm_4.exons1.LR884468.1.Acanthopagrus_latusv2
MMDNVSQITMFFLSGLNETSNHRFTLFFLTLLCYCVILLVNISVIVIIIMDKNLHEPMYILICTFCMNGLYVTTGFYPKLLWDLLSPVHVISYSGCLVQAQVGGSYIASELTILSVMAYDRYVAICRPLEYHSVMSKRRLILLVCYSWMTPFCTIGISTFLTSRLKLCSPYIHKFFCVNWMIVKLACSPAQTRVNGIVVYIIIVVYLIHALFIVLSYMYLIKTCSNSINNRAKFMQTCVPHLISLLIFLVTVLFEIMIMHFDPNNFPKTFKNFVAIEYFVIPPIINPLIYGFKLSKIRNRILVALTLK
>LOCXPOR122.303.HIT1.OR.2R.308.7tm_4.exons1.LR884468.1.Acanthopagrus_latusv2
MMDNVSDITMFFLSGLNETNNHRFILFFLTLLCYCVILLVNISVIVTIIMDNNLHEPMYILLCTFFMNSLYGTIGFYPKFLWDLLSPVHVISYSGCLVQVQVIASFVFTDLSILSVMAYDRYVAICRPLEYHSVMSKQRLIILVCFSWMTPFCISGINVFLTSRLKLCSQHIAKIYCMNWMIVKLACFPAETAVNSIVVYITVFIYLFHGIFIVLSYMYLIKTCANSIENRAKFMQTCVPHLTSLLIFLVNILSDVIFMRFGSKDFPQALKNFVALEYLVIPPLLNPFIYGFKLSKIRNRIMVVLTLK
>LOCXPOR123.306.HIT1.OR.2R.307.7tm_4.exons1.LR884468.1.Acanthopagrus_latusv2
MDNVSLITTFFLSGLHEAMNYRLALFSLTLLCYCLTLLINVTAIVTIILDKNLHEPMYILLCSFCMNALYGTTGFYPKFLWDLLSPAHVISYSGCLVQALVIYTFACVDMSILSVMAYDRYVAICRPLEYHSVMSKQRLNKLVCYSWMTPFCIVGTNIFLTSRLKLCSPYIARLFCVNWIIVKLACFPAETIVNNIVAYVTILIYVFHGIFIVWSYMYLIKTCVYSVEKRAKFLQTCVPHLTSLLTFLVTILLDIMLIRYGSKDLPQAFQNLTATEFLVIPPLVNPLIYCFKLSKIRRRIFCVVTIK
>LOCXPOR124.308.HIT1.OR.2R.308.7tm_4.exons1.LR884468.1.Acanthopagrus_latusv2
MMDNVSQITMFFLSGLNETNNHRFILFSLTLLCYCVILIANTSVIVTIIMDNNLHEPMYILLCTFFMNALYGTAGFYPKFLWDLLSPVHVISYSGCFVQVQVIASFVFTDLSILSVMAYDRYVAICRPLEYHSVMSKQRLIILVSFSWMTPFCISGINVFLTSRLKLCSQHVAKIYCMNCMIVKLACFPAETVVNSIVVYITIFIYLFHGIFIVLSYMYLIKTCANSIENRAKFMQTCVPHLTSLLIFFVNILTDVMFVRFGSKDSPQALKNFVALEYLVIPPLLNPFIYGFKLSKIRNRIMVVLTLK
>LOCXPOR125.310.HIT1.OR.2R.307.7tm_4.exons1.LR884468.1.Acanthopagrus_latusv2
MDNVSLITTFFLSGLHEAMNYRLALFSLTLLCYCLTLLINVTAIVTIILDKNLHEPMYILLCSFCMNSLYGTTGFYPKFLWDLLSPAHVISYSGCLVQALVIYTFACVDLSILSVMAYDRYVAICRPLEYHSVMSKQRLNKLVCYSWMTPFCIVGTNIFLTSRLKLCSPYIARLFCVNWIIVKLACFPAETIVNNIVAYVTILIYVFHGIFIVWSYMYLIKTCVNSVEKRAKFMQTCVPHLTSLLTFLVTILLDIMLIRYGSKDLPQAFQNFTAIEFLVIPPLVNPLIYCFKLSKIRRRIFCVVTIK
>LOCXPOR126.311.HIT1.OR.2R.308.7tm_4.exons1.LR884468.1.Acanthopagrus_latusv2
MADELNLTYITLDGHVEVEKYRYLYFVVMFTVYILIICSNSTIVYLIWSHQNLHEPMYIFIAALLVNSVMFSTATYPKLLIDFLSEKQIISYSACLFQFHIFYSLGGSEFLLLAAMAYDRYVSICKPLQYATIMRKTTVSIFLVLAWILPAFQVAVPAALSAKVKRCTSILHGLFCNNTVYKLQCVISEAHFIRDLIILLNVALLPALFILFTYTRILVISYRSSREVRRKAAQTCLPHLIVLINLSCLCAYDVIIIGLESDFPKIVRLIMTLQIILYHPLFNPIIYGLKMKEISKHLKRLVCPAKMN
>LOCXPOR127.312.HIT1.OR.2R.308.7tm_4.exons1.LR884468.1.Acanthopagrus_latusv2
MADELNLTYITLDGHVEVEKYRYLYFVVMFTVYILIICSNSTIVYLIWSHQNLHEPMYIFIAALLVNSVMFSTATYPKLLIDFLSEKQIISYSACLFQFHIFYSLGGSEFLLLAAMAYDRYVSICKPLQYATIMRKTTVSIFLVLAWILPAFQLAVPTALSAKEKRCTSILHGIFCNNTVYKLQCVISEARFIRDLIVLLNVALLPALFILFTYTRILVISYRSSREVRRKAAQTCLPHLIVLINLSCLCVYDVIIIELESDFPKIVRLIMTLQIILYHPLFNPIIYGLKMKEISKHLKRLVCPAKMN
>LOCXPOR128.313.HIT1.OR.2R.301.7tm_4.exons1.LR884468.1.Acanthopagrus_latusv2
MDDGLNVTYITLDGYVELNKYRYLYFVIMLTAYILIICSNAIIVYLIWSHQNLHEPMYIFIAALSVNSILFSTAIYPKLLIDSLSEKQIISHAACFFQWFLFYSSGGSDFLLLAAMAYDRYVSICKPLQYPTIMRTTTVNICLGLAWLLPACQVGGAVAITANRKICYFNLKGIICNSLVQKLICVSSGVLYVYGLVCVMTLILIPVFLILFTYTRIFILSFRSCREVKRKAAQTCLPHLTVLINFTCLSAFDIIITRLEYNVPKTVRLITTLQMILFSPLFNPIIYGVKMKEISKHLKRL
>LOCXPOR129.314.HIT1.OR.2R.305.7tm_4.exons1.LR884468.1.Acanthopagrus_latusv2
MDDGLNVTYITLDGYVELNKYRYLYFVIMLTAYILIICSNAIIVYLIWSHQNLHEPMYIFIAALSVNSILFSTAIYPKLLIDSLSEKQIISHAACFFQWFLFYSSGGSDFLLLAAMAYDRYVSICKPLQYPTIMRTTTVNICLGLAWLLPACQVAGGVAIIANRKICYFTLKGIICNSLVQKLICVSSRVISVYGMIGMFTIGFFPVFFILFTYTKIFIVSSRSCREVRRKAAQTCLPHLIVLINFSCLFAFDIIIARLEYNFPNVVRLIVTLQMILFSPLFNPIIYGVKMKEISKHVKRLFCSV
>LOCXPOR130.315.HIT1.OR.2R.305.7tm_4.exons1.LR884468.1.Acanthopagrus_latusv2
MDDGLNVTYITLDGYVELNKYRYLYFVIMLTAYILIICSNAIIVYLIWSHQNLHEPMYIFIAALSANSILFSTAIYPKLLIDSLSEKQIISHAACFFQWFLFYSSGGSDFLLLAAMAYDRYVSICKPLQYPTIMRTTTVNICLGLAWLLPACQVAGALAIIANRKICYFTLKGIICNSSVQKLICVSSRVISVYGMIGMFTIGFFPVFFILFTYTKIFIVSSRSCREVRRKAAQTCLPHLIVLINVSCLFAFNIIIARLEYNFPNVVHLIVTLQMILFSPLFNPIIYGVKMKEISKHLKRLFCSV
>LOCXPOR131.316.HIT1.OR.2R.308.7tm_4.exons1.LR884468.1.Acanthopagrus_latusv2
MDDEANVTYITLSGYVEVQKYRYLYFLIMFTVYILILSCNFTIVCLIWMHKNLHEPMYIFIAALLLNSVAFSTAMYPKLLIDLLSNKQIITYSACLFQFFLYYALSGSEFLLLSAMAYDRYVSICKPLQYPTIMRKTTISIFLVLAWLLPACQTSVPVILSADMKLCHSTLKGIFCNNSFYNLNCVSSRARSIFGVFALLDVGLFPFLFILFTYTRILIISYQSNRNVRKKAAQTCLPHLLVLISFSCLCAYDIIIVRMESDFPKTVHFIMTLQAVLYHPLFNPIIYGLKMKEINKHLRRLFCQAKLI
>LOCXPOR132.317.HIT1.OR.2R.308.7tm_4.exons1.LR884468.1.Acanthopagrus_latusv2
MDDEANVTYITLSGYVEVQKYRYLYFLIMFTVYILILSCNFTIVCLIWMHKNLHEPMYIFIAALLLNSVLYSTSVYPKLLIDLLSEKQIISYSACLFQFFQFYSLGGSEFLLLSAMAYDRYVSICKPLQYPTIMRKTTISIFLVLAWLLPACQIAVPAILSADMKLCHSTLKGIFCNNSFYNLNCVSSRARSIFGVFALLNLVLFPFLFILFTYTRILIISYQSNRNVRKKAAQTCLPHLLVLISFSCLCAYDIIIVRMESDFPKTARFIMTLQAVLYHPLFNPIIYGLKMKEINKHLRRLFCQAKLI
>LOCXPOR133.319.HIT1.OR.2R.308.7tm_4.exons1.LR884468.1.Acanthopagrus_latusv2
MDDEANVTYITLSGYVGVQKYRYLYFLIMFTVYILILSCNFTIVCLIWMHKNLHEPMYIFIAALLLNSVAFSTAMYPKLLIDLLSEKQIISYSACLFQFFLFYSLSGSEFLLLSAMAYDRYVSICKPLQYPTIMSKTTISIFLVLAWLLPACQTSVPVILSADLKLCHSTLKGIFCNNSFYNLNCVSSKARSIFGVFALLNLGLFPFLFILFTYTRILIISYQSNRNVRKKAAQTCLPHLLVLISFSCLCAYDIIIVRMESDFPTTARFIMTLQAVLYHPLFNPIIYGLKMKEINKHLRRLFCQAKVI
>LOCXPOR134.320.HIT1.OR.2R.308.7tm_4.exons1.LR884468.1.Acanthopagrus_latusv2
MDDTFNITHLTVSGYVEVAKYRYLYFMIMFTAYILIICCNSTVVCLIWIHQNLHEPMYIFIVALLLNSVLYSTSVYPKLLIDLLSEKQIISYSACLLQFFLFYSLSGSEFLLLSAMAYDRYVSICKPLQYPTIMSKTNISIFLVLAWLLPACQIAIPAILSAEARLCDFTLKGIICNNAIYRLQCQRSRVISIYGVVALLDLAILPMVFISFTYTKILIISYRSSREVKRKAAETCLPHLLVLISLSCLITYDVIIARVESNFPKTARFIMTLQIVLYHPLFNPIIYGLKMKAISKHLKKLFCPAKVI
>LOCXPOR135.321.HIT1.OR.2R.308.7tm_4.exons1.LR884468.1.Acanthopagrus_latusv2
MDDEANVTYITLSGYVEVQKYRYLYFLIMFTVYILILSCNFTIVCLIWMHKNLHEPMYIFIAALLLNSVAFSTAMYPKLLIDLLSEKQIISYSACLFQFFLFYSLSGSEFLLLSAMAYDRYVSICKPLQYPTIMSKTTISIFLVLAWLLPACQIAVPAIVSADMKLCYLTLKGMFCNNSIYNLNCFNSSARSIFGIIALLNTGLLPFLFILFTYTRILLVSFQTYRNVRKKAAQTCLPHLLVLISFSCLCAYDVVIVRLESDFPRTARFIMTLQAVLYHPLFNPIIYGLKMKEITKHLKRLFCQAKVI
>LOCXPOR136.322.HIT1.OR.2R.302.7tm_4.exons1.LR884468.1.Acanthopagrus_latusv2
MEEESNVTYITLDGYVEIEKYRYLYFVIIFTIYVLIICCNSTIVYLIVTNKSLHEPMYILIAALLINSVLFSAAIYPKLLIDSLSVKQMISHPLCHFQFFIFYSSGGSEFLLLSAMAYDRYVAICKPLQYPTIMRKTTISIFLVLSWLLPAFQVALSAMFSAHSKVCNFTLKGIFCNNSVYRLHCETSRALSVYGVIILLNIVVLPLLYIVFTYTKILKISYQSCREVRKKAAQTCVPHLLVLINFSLLCTCDITLLRLESDIPKTARLIMTLQLVMYHPVLNPIIYGLKMKEISKHLKRLY
>LOCXPOR137.323.HIT1.OR.2R.302.7tm_1.exons1.LR884469.1.Acanthopagrus_latusv2
DYTCVRFYVSTVSFSVLLFFNLIINSTIVRVEHLRRHARFVLVFHLLLSALVYLGTSSVFYHQIHQGARPERAACFAMITVLICSGSNILLTLTVMALDRYCAVCHPMRYTACCAAGHWPWLLGVLTWLVALGIPLSLLLQTRWDDYHGECGREQLRKGELQKVLFIGVCTLLILYSYVRILVEGRRLGVLNRRNRAGCRTIALHGSQLAVFLLPNFVNFVLTMLYKRELVQQGTKELSAVVIFAFFSLAQCVAPVVYGLRKEELLEELSHRFPCCSRYFKSVLGWTVHVSWTQTSNRTRYV
>LOCXPOR137.323.HIT1.OR.2R.302.7tm_1.exons1.LR884469.1.Acanthopagrus_latusv2
YIPRSVAGLCPADVHSPAEDTLKVPGAAGEPVAQLLQELLFTQAVHDRRDALRQAEEGEDDHGRELLGPLLDELPFVQHRQHEVHKVREEEHRELAAVQGDRPAAGPVAPVQHPQPAALHQDPHVAVQDEQRAHADEQHLLQLAFPQLLPAALAVIVVPSGLEQQAERDAQRHQPGEHAQQPGPVPRRAARRVAHRVAHGAVAVQRHHRERQEDVGAAADQDGDHGEAGGALRPRALVDLVVEDAARAQVDQGGQQQVEDEHEARVAPEVLHADDGGVDDEVEEEQHREGHGGDVEAHAGVV
>LOCXPOR139.324.HIT1.OR.2R.331.7tm_4.exons1.LR884472.1.Acanthopagrus_latusv2
MSFLRTFSNNSDIIHPPGFYIIGFETFPFISVYFIFLAFVYMVTVLFNSLVICIIVFNRCLHSPKFLAVANLAVIDVILNTCTIPGMIKIFLVKDNFVPFNLCLVQMFVYYMFGTLESYALAILAYDRLIAICFPLRHNSINTLQSMSCIVGLSWSFSLGVIAFATGIMTRLSFCNSVRVFSYFCDYAPVFRLACNDFTMQWSAATLLTFLLLVGPCIFILLSYVSILVTVFRMKSLDTRVKALATCVEHLILVAVFYIPLITIFTVGFYLRLIDPDQRVLSLSLASCLPPCINPIVYSLKTKEIKVRALALVRKNKIGTDLHKSKPQRGK
>LOCXPOR140.325.HIT1.OR.2R.327.7tm_4.exons1.LR884472.1.Acanthopagrus_latusv2
MSFLRTFLNDSLIIHPPGFYIIGFETFPFISVYFIFLAFVYMVTVLFNSLVICIIVFNCCLHSPKFLAVANLAVIDVILNTCTIPGMIKIFLVKDNFVPFNLCLVQMHIYYMFVSLESYALAILAYDRLIAICFPLRHNSINTLQSMSCIVGLSWLFALGVTAFATGIMTRLSFCNSVRVFSYFCDYAPVFRLACNDFTVQWSAASSLTVLILVGPCSFILLSYICILVTVFRMKSLDNRVKALATCVEHLILVAVFYIPLITIFTVGFYLRVINGDQRVLSLSLASCLPPCINPIVYSLKTKEIKVRALALVRKNTIGTDLHKSKP
>LOCXPOR141.326.HIT1.OR.2R.331.7tm_4.exons1.LR884472.1.Acanthopagrus_latusv2
MSFLRTFFNNSLIIHPPGFYIIGFETFPFISVYFIFLAFVYVVTVLFNSLVICIIVFNRCLHSPKFLAVANLAVIDVILNTCLIPGMIKIFLVKDNFVPFNLCLVQMHVYYMFVSLESYALTILAYDRLIAICFPLRHNSINTLQSMSCIVGLSWSFSLGVIAFATGIMTRLSFCNSVRVFSYFCDYAPVFRLACNDFTMQWSAATLLTFLLLVGPCIFILLSYICILVTVFRMKSLDNRVKALATCVEHLILVAVFYIPLITIFTVGFYLRVINGDQRVLSLSLASCLPPCINPIVYSLKTKEIKVRALALVRKNKIGTDLHKGKPQRGK
>LOCXPOR142.327.HIT1.OR.2R.328.7tm_4.exons1.LR884472.1.Acanthopagrus_latusv2
MSFLRTFSNNSDIIHPPGFYIIGFETFPFISVYFIFLAFVYMVTVLFNSLVICIIVFNRCLHSPKFLAVANLAVIDVILNTCTIPGMIKIFLVKDNFVPFNLCLVQMHIYYMFVSLESYALAILAYDRLIAICFPLRHNSINTLRSMSCIVGLSWLFALGVTAFATGIMTRLSFCNSVRVFSYFCDYAPVFRLACNDFTMQWSAASTLSVLIQGGPCSFILLSYVSILVTVFRMKSLDNRLKALTTCIEHLILVAVFYIPLITIFTFGFHLRLIDPDQRVLSLSLASCLPPCINPIVYSLKTKEIKVRALALVRKNTIGMQLKRHNKT
>LOCXPOR143.331.HIT1.OR.2R.316.7tm_4.exons1.LR884472.1.Acanthopagrus_latusv2
MEFFNSALGKNISFVRPAYFIISGLSGIPNIQHYYVFLFFVYIVSVLGNTIVMAVIILDRSLRSPKYVAVFNLAFVDLFGNSALVPKLLDIFLFDHRYIPYNDCLTFLFFCYTCLSMQSFNLVALSYDRLIAITFPLHYRVMVTHRFMFCMIASFWLFIILAVLIAVGLLTRLSFCDSVVINSYFCDHGQIYRLACNDHFPNYAISCFYPVLIFWLPLVFILLSYLYVCCSLAKVATVQQGLKAFKTCIGHLLLVAIYFIPLLITFTLMEKINPNARIINLSLTSVFPPMLNPIIYVLQTQEIKESVKRLLKIGRK
>LOCXPOR144.332.HIT1.OR.2R.327.7tm_4.exons1.LR884472.1.Acanthopagrus_latusv2
MEFFNSALGKNISFVRPAYFIISGFIGIPNIKFYYVFLFFVYVVSVLGNTAVMAVIYLDHNLRAPKYIVVFNLAFVDLFGSTALVPKLLDIFLFDHRYIPYNDCLTFLFFCYTSLSMQTLNLVGLCYDRLIAIIFPLHYQLKVTHRFMFSLIASFWVFVIFVVLIAVGLLTRLSFCKSVLINSYFCDHGQIFRLACNDISPSFGIGMSLPVLLVWLPLMFILFSYLYIAYALSKVATVQGRVKAFKTCTAHLSLVAIYFIPILITFTMASKIHPNGRIINLSLSSVFPPMLNPIIYVLQTQEIKESVKKLFKIRKQHKIMAKKVNIK
>LOCXPOR145.333.HIT1.OR.2R.327.7tm_4.exons1.LR884472.1.Acanthopagrus_latusv2
MEFFNSALGKNISFVRPAYFIISGFIGIPNIRFYYVFLFFVYVVSVLGNTAVMAVIYLDHNLRAPKYIVVFNLAFVDLFGSTALVPKLLDIFLFDHRYIPYNDCMTFLFFCYTSLSMQTLNLVGLCYDRLIAIIFPLHYQLKVTHRFMFSLIASFWVFVIFVVLIAVGLLTRLSFCKSVLINSYFCDHGQIYKLACNDISPSFGIGMSLPVLLLWLPLMFILFSYLYIAYALSKVATVQERRKAFKTCTAHLSLVAIYFIPILITFTMSSKIHPNGRIINLSLSSVFPPMLNPIIYVLQTQEIKESVKKLFKIRKQHRIMTKKANMK
>LOCXPOR146.334.HIT1.OR.2R.320.7tm_4.exons1.LR884472.1.Acanthopagrus_latusv2
MSFLRTTLNDSLIIHPPGFYIIGFQTFPFISVYIIFLAVVYVVTVLFNSFLICMIVLNPCLHTPKFLAVINLAVIDVILNTSVIPGMIKTFLLKDNFVPFNLCLVQMCVYYAALPLESYALAILAYDRLIVICFPLRHNSFNTLRIMSCMVSLSWLYVLSVDIFATGIMTRLSFCDSVRVFSYFCDYAPVFRLACNDFTMQWTVASTASIVNVLGPFSFILLSYFSILVAVFRMKSVSNGIKALTTCIEHLILVAVFYIPIFSIFLIGLYGGTVDPDQRVLSLSLASCLPPCINPIIYSLKTKEIKTRALALVRKNKIGT
>LOCXPOR147.335.HIT1.OR.2R.320.7tm_4.exons1.LR884472.1.Acanthopagrus_latusv2
MSFLRTTLNDSLIIHPPGFYIIGFQTFPFISVYIIFLAFVYVVTVLFNSFLIYIIAFNPCLHTPKFLAVINLAVIDVILNTSVIPGMIKTFLLKDNFVPFNLCLVQMCVYYAALPLESYALAILAYDRLIAICFPLRHNSFNTLRIMSCMVSLSWVYVLSVDIFAAGIMTRLSFCDSVRVFSYFCDYAPVFRLACNDFTMQWTVASTASIVHLMGPFTFILLSYFSILVTVFRMKSVSNGIKALTTCIEHLILVVVFYIPIFSIFLIGLYGGTVDPDQRVLSLSLASCLPPCINPIIYSFKTKEIKTRALALVRKNKIGT
>LOCXPOR148.336.HIT1.OR.2R.320.7tm_4.exons1.LR884472.1.Acanthopagrus_latusv2
MSFLRTTLNDSLIIHPPGFYIIGFQTFPFISVYIIFLAFVYVVTVLFNSFLICMIAFNPCLHTPKFLAVINLAVIDVILNTSVIPGMIKTFLLKDNFVPFNLCLVQMCVYYAALPLESHALAILAYDRLIVICFPLRHNSFNTLRIMSCMVSLSWVYVLSVDIFATGIMTRLSFCDSVRVFSYFCDYAPVFRLACNDFTMQWTVASTASIVNVLGPFSFILLSYFSILVTVFRMKSVSNGIKALTTCIEHLILVVVFYIPIFSIFLIGLYGGTVDPDQRVLSLSLASCLPPCINPIVYSLKTKEIKTRALALVRKNKIGT
>LOCXPOR149.337.HIT1.OR.2R.320.7tm_4.exons1.LR884472.1.Acanthopagrus_latusv2
MSFLRTALNDSLIIHPPGFYIIGFQTFPFISVYIIFLAFVYVVTVLFNSFLICMIAFNPCLHTPKFLAVINLAVIDVILNTSVIPGMIKTFLLKDNFVPFNLCLVQMCVYYAALPLESYALAILAYDRLIVICFPLRHNSFNTLRIMSCMVSLSWLYVLSLDIFATSIMTRLSFCDSVRVFSYFCDYAPVFRLACNDFTMQWTVASTASIVNLMVPFTFILLSYFSILVAVFRMKSVSSGIKALTTCIEHLILVAVFYIPIFSIFLIGLYGGTVDPDQRVLSLSLASCLPPCINPIIYSLKTKEIKTRALALVRKNKIGT
>LOCXPOR150.338.HIT1.OR.2R.317.7tm_4.exons1.LR884472.1.Acanthopagrus_latusv2
MSFLRTTLNDSLIIHPPGFYIIGFQTFPFISVYIIFLAFVYVVTVLFNSFLIYIIAFNPCLHSPKFLAVINLAVIDVILNTSVIPGMIKTFLLKDNFVPFNLCLVQMCVYYTALTLESYALAILAYDRLIAICFPLRHNSFNTLRIMSCMVSLSWVYALSLDIFAARIMTRLSFCDSVRVFSYFCDFAPVFRLACNDFTMHWTFTSTASIVNLMVPFTLILLSYFSILVAVFRMKSVSNRIKALTTCIEHLILVAVFYIPIFSIFSVGLYGGTVDPDQRVLSLSLASCLPPCINPIVYSLKTKEIKTRALALVRKNK
>LOCXPOR151.340.HIT1.OR.2R.306.7tm_4.exons1.LR884472.1.Acanthopagrus_latusv2
MTNFSEVTSVHLSVYYGMEDLKPMYFCIFLIIYIAIVAENVALIGVVYREKTLHEPMYLLVCNLAANGLYGSTALLPALLSNILSHSHEISLPLCQTQIYAIHTYAITEFTILAVMSYDRYVAVCYPLHYHTIMSQRLVKLIVFTWLYPLLAFLIVLIFTVRLQICGRSIEQVYCLNYLLVRLACSDSSVASLVGLLSVPLYTVPQIIMIFYSYAHILRICILSFTKSKFKAFRTCTPHLLAIINYSIGCFFEIAQSRFNLSHLPYQSKLFLSLYFLIFPPILNPAIYGLSIQLIRVQLLRLFSRK
>LOCXPOR152.344.HIT1.OR.2R.308.7tm_4.exons1.LR884472.1.Acanthopagrus_latusv2
MDNTTALTFTMTAYAVMENSKHGLFVVFLLLYLAHIALNSLLVAVIQKNQQLHQPMNVFTCMLSINELYGSTALLPAIMSVLISENYEVSARWCMAQVYFLHTYASAEFCILALMGYDRYAAICHPLHYHSIMSHTKTIKLIALAALYPTILFGCFYSLTLRLSFCGKVIPKLYCVNMELVKNSCSNASYISIVGLLLILVLIIPQLVMIVFSYVQISRVCWKLSRDSQSNALKTCIPHLLSLLNYTIGSLFEIIQTRFNMSHVAAELRLFLSLYFVVIPPLANPVLYGLGTQIIRVHVLKLIFRHKI
>LOCXPOR153.345.HIT1.OR.2R.319.7tm_4.exons3.LR884472.1.Acanthopagrus_latusv2
MENITAVTPLRQPIVFELEGFHIPPGYGSLLFVLALFNYMVALLGNGIVACVIVIDKNLHRPMFVMLCNLVACDLLGATAVLPRLMMHFLTGQKKIAYSTALAQAFSVHTYGVAVQTILGAMAYDRYVAVCEPLRYPAIMTSARLHFCCALAWVVALLCIAILFSFHMNVPLCGTTIQHVYSSNRSILRLACSPTPVNSIYGLSMSWSVSTGVFLIIAFSYCRILHASVKQNRTNSLVRSKAFQTCASHLVVYVLYEIASVVLIVSYRFPSASHNMRKFFSILCVIIPPAINPVIYGLVSKEIRVSIIKHFNKLVRHKK
>LOCXPOR154.349.HIT1.OR.2R.319.7tm_4.exons3.LR884472.1.Acanthopagrus_latusv2
MENITAVTPLRQPIVFELEGFHIPPGYGSLLFVLALFNYMVALLGNGIVACVIVIDKNLHRPMFVMLCNLVACDLLGATAVLPRLMMHFLTGQKKIAYSTALAQAFSVHTYGVAVQTILGAMAYDRYVAVCEPLRYPAIMTSARLHFCCALAWVVALLCIAILFGFHMNVPLCGTTIQHVYSSNRSILRLACSPTPVNSIYGLSMSWSVSTGVFLIIAFSYCRILHASVKQNRTDSLVRSKAFQTCASHLVVYVLYEIASVIIIVSYRFPSASENMRKFFSILFIIIPPTINPVIYGLVSKEIRVSIIKHFNKLVRHKK
>LOCXPOR155.350.HIT1.OR.2R.309.7tm_4.exons1.LR884472.1.Acanthopagrus_latusv2
MENYTYNSFTLQIEGFQITKDLMYPVFFLFFTSYVFVMVMNIGIAVLIFIDKNLHQPMYLIFCNLSVSDIIGSTHVLPRLLSDILLPPSERLISYYECVVQAFITQLFGATSHTVLMIMAFDRYVAICNPLRYAVIMTNKMVIKLTVSAWGVALVLVGILLGLTIRLNRCRTMIMNPYCDNASLFKLSCDSVFINNIYGLTFTVVLLTSSIGTMVLTYTKITVVCLTSKNKSLNSKALKTCSTHLAVYLIMLISGFTVITMHRFPQYSDYRKLAAILFVIVPSSLNPIIYGAQSKEIRKFLFEMFKSIK
>LOCXPOR158.351.HIT1.OR.2R.307.7tm_4.exons1.LR884472.1.Acanthopagrus_latusv2
NYTYNSDTLQLEGLNVSEDFTYPLFLFLFFSYLFIIVANLSIAVLVFIDKNLHQPMYLLFFNLSVNDILGNSILPRLLVNMLLPPSERLISYHECVVQAFTVHVCSTCSHTVLMIMAFDRYVAICNPLRYAVIMTNKMLIKLTVSAWGVAFVLVGILLGLTIRLNRCRTMIKSSYCNNASLFKLSCENVFINNIYGLTFTVVLFTSSIGTMVLTYTKITVVCLTSKNKSLNSKALKTCSTHLAVYLIMLLSGFSIIILHRFPQYSDYRKFATILYHIIPSSLNPIIYGMQSKEIRRFLSKSKKVLPS
>LOCXPOR158.352.HIT1.OR.2R.307.7tm_4.exons1.LR884472.1.Acanthopagrus_latusv2
NYTYNSDTLQLEGLNVSEDFKYPLFLFLFFSYLFIIVVNLSIAVLVFIDKNLHQPMYLLFCNLSVNDILGNSIMPRLLVNMLSLPSERLISYYECVVQAFTISMCSTCSHTVLMIMAFDRYVAICNPLRYAVIMTNKMLIKLTVSAWGVAFVLVGILLGLTIRLNRCRTVIRGLYCNNASLFKLSCENVFINNIYGLTFTVILFTSSIGTMVLTYTKITAVCLTSKNKSLNSKALKTCSTHLAVYLIMLLSGFSIIILHRFPQYSDYRKFASILYHIIPSSLNPIIYGMQSKEIRRFLSKSKKVLPS
>LOCXPOR158.353.HIT1.OR.2R.307.7tm_4.exons1.LR884472.1.Acanthopagrus_latusv2
NYTYNSDTLQLEGLNVSEDFTYPLFLFLFFSYLFIIVANLSIAVLVFIDKNLHQPMYLLFCNLSVNDILGNSFLPRLLVSMLQPPSERLISYYECVVQAFTISMCNTCSHTVLMIMAFDRYVAICNPLRYAVIMTNKMLIKLTVSAWGVAFVLVGILLGLTIRLNRCRTMIIGLYCNNASLFKLSCENVFINNIYGLTFTVVLFTSSIGTMVLTYTKITVVCLTRKNKSLNSKALKTCSTHLAVYLIMLLSGFSIIILHRFPQYSDYRKFATILYHIIPSSLNPIIYGMQSKEIRRFLSKSKKVLPS
>LOCXPOR159.354.HIT1.OR.2R.305.7tm_4.exons1.LR884472.1.Acanthopagrus_latusv2
NYTYNSDTLQLEGLNVSEDFTYPLFLFLFFSYLFIIVVNLSIAVLVFIDKNLHQPMYLLFFNLSVNDILGNSILPRLLVNMLLPPSERLISYYECVVQAFTVHVCSTCSHTVLMIMAFDRYVAICNPLRYAVIMTNKMLIKLTVSAWGVAFVLVGILLGLTIRLNRCRTMIKNPYCNNASLFKLSCENVFINNIYGLTFTVVLFTSSIGTMVLTYAKITAVCLTSKNKNSKALKTCSTHLAVYLIMLLSGLTIIILHRFPQYSDYRKFASILFHIIPSSLNPIIYGMQSKEIRKFLSMSKKVLPS
>LOCXPOR158.355.HIT1.OR.2R.306.7tm_4.exons1.LR884472.1.Acanthopagrus_latusv2
NYTYNSDTLQLEGLNVSEDFTYPLFLFLFFSYLFIIVVNLSIAVLVFIDKNLHQPMYLLFCNLSVNDILGNSFLPRLLVNMLLPPSERLISYYECVVQAFTIHVCNTCSHTVLMIMAFDRYVAICNPLRYAVIMTNKMLIKLTVSAWGVAFVLVGILLGLTIRLNRCRTMIIGLYCNNASLFKLSCENVFINNIYGLTFTIVLFTSSIGTMVLTYTKITVVCLNSKNKSLNSKALKTCSTHLAVYLIMLLSGFSIIILHRFPQYSDYRKFATILYHIIPSSLNPIIYGMQSKEIRRFLSKSKKVLP
>LOCXPOR161.358.HIT1.OR.2R.301.7tm_4.exons1.LR884472.1.Acanthopagrus_latusv2
NYTYNSFTLQLEGLNVSNESVYPVFLFFFFSYLFIMITNVGIVVLIFNDKNLHQPMYLLFSNLPFNDIIGNSIMVPRLLVDILLPPSERLISYYECVVQAFTTHMFGTTSHTVLMIMAFDRYVAICDPLRYAAIMTNKMVIKLTVSAWGVALVLVGILLGLTIRLNRCRTMIMNPYCDNASLFKLSCDSVFINNVYGLTFTVVLFTASIGTMVLTYTKITVVCLSSKNKSLNSKALKTCSTHLVVYLIMVFNGLSIITLHRFPQYSDYRKLCTILFHIIPGSLNPIIYGIQSKEIKKFFSK
>LOCXPOR162.359.HIT1.OR.2R.301.7tm_4.exons1.LR884472.1.Acanthopagrus_latusv2
NYTYNSFTLQLEGLNVSNESVYPVFLFFFFSYLFIMITNVGIVVLIFNDRNLHQPMYLLFSNLPFNDIIGNSIMVPRLLVDILLPPSERLISYYECVVQAFASHMFGTTSHTVLMIMAFDRYVAICDPLRYAAIMTNKMVIKLTVSAWGVALVLVGILLGLTIRLNRCRTMIMNPYCDNASLFKLSCDSVFINNVYGLTFTVVLFTSSIGTMVLTYTKITVVCLTSKNKSLNSKALKTCSTHLIVYLIMLISGFSIITLHRFPQYSDYRKLCSILFHIIPGSLNPIIYGIQSKEIKKFISE
>LOCXPOR163.360.HIT1.OR.2R.301.7tm_4.exons1.LR884472.1.Acanthopagrus_latusv2
NYTYNSFTLQLEGLNVSNESVYPVFLFFFFSYLFIMITNVGIVVLIFNDKNLHQPMYLLFSNLPFNDIIGNSIMVPRLLVDILLPPSERLISYYECVVQAFASHMFGTTSHTVLMIMAFDRYVAICDPLRYAAIMTNKMVIKLTVSAWGVALVLVGILLGLTIRLNRCRTMIMNPYCDNASLFKLSCDSVFINNVYGLTFTVVLFTASIGTMVLTYTKITVVCLTSKNKSLNSKALKTCSTHLVVYLIMVFNGFSIITLHRFPQYSDYRKICMILFHIIPGSLNPIIYGIQSKEIKKFFSK
>LOCXPOR165.361.HIT1.OR.2R.312.7tm_4.exons1.LR884472.1.Acanthopagrus_latusv2
YCRLMENYTFNSLTLQLEGLNISKDSVYPVFIIIFFSYIFIMVANGGIAFLVFIDESLHQSMYLLFCNLIFNDILGNSIMVPRLLSDLLRPPSERLISYFECVVQAFITHMFNTTSLTVLMIMAFDRYVAICDPLRYAAIMTNKMVIKLTVSAWGVALVLVGILVGLTIRLNRCRTMIMNPYCDNASLFKLSCDSVFINNVYGLTFTAFLLTSSVSTTVLTYTKIAVICLSSKNKSLNSKALKTCSTHLVVYLIMVTSGMVVISLHRLPQYTHIRKLASILFHVIPGILNPVIYGVQSAEICKSVSRLFRSK
>LOCXPOR165.362.HIT1.OR.2R.321.7tm_4.exons1.LR884472.1.Acanthopagrus_latusv2
ISDLCYCRLMENYTFNSFTLQLEGLNISKDFVYPTFLFFFFSYVFIMLANAGIACLVLIDKSLHQPMYLLFCNLPFNDIIGNSIMVPRLLSDILLLPSELIISYHECVLQAFSTHMFGTASHTVLMIMAFDRYVAICDPLRYAAIMTNKMVIKLTVSAWGVALVLVGILLGLTIRLNRCRTMIMNPYCDNASLFKLSCDSVLINNIYGLTFTVVLLTSSIGTMVLTYAKITVVCLTSKNKSLNSKAMKTCSTHLVVYLIMLISGFIVIILHRFPQYSDYRKFAAILFHIIPGSLNPIIYGVQSAEICKSLSRLFRSKPVMP
>LOCXPOR166.363.HIT1.OR.2R.316.7tm_4.exons1.LR884472.1.Acanthopagrus_latusv2
MENQTLGSDILLLEGLKVTPQSSIPAFILLLLIYIFIMVTNIGLVVLITMERSLHQPMYLLFCNMSINDIFGASTIIPRLLSDIFIPSTDRYIHYVDCVIQAFCSHFHASASHTVLMIMTFDRYVAICNPLRYTTIMTRKMMLALSLSAWMVALVMVLILVGLSVRLSRCRWIIFNPFCDNASLFKLSCESVLINNIYGLGYTVVLVGSSITSVTLTYLKIAAVCVFSKNKALNSKALQTCATHLAVYIIMFVSGAIIIILHRFQNISDHRKMASILFHVVPPALNAVIYGLQIKAVRQKIFIMFTKNTMTVTDVK
>LOCXPOR167.364.HIT1.OR.2R.310.7tm_4.exons1.LR884472.1.Acanthopagrus_latusv2
MENQTFMVDILVLEGLMVTSQSFIPAFVLLLLVYIFIVVSNIGLVVLIFRSTSLRQPMYLLLCNMSINDVFGATIIIPHVFRDLLISNSKRYIHYIDCAIQAFCVHLHASASHTVLMIMAFDRYVAICNPLRYATIMTNSAVVKLSVVAWGTAFVLVLILVGLSVRLSRCRWIIFNPFCDNASLFKLSCESVLINNIYGLSYTVVLLGSSMCSITLTYLKIAAVCVISKNKAVNSKALQTCATHLAVYIILLVSGFIIVILHRFPHLSDHRKVASVMGHVALPALNAVIYGLQIKEVRQRIMTLFRNGKV
>LOCXPOR168.365.HIT1.OR.2R.310.7tm_4.exons1.LR884472.1.Acanthopagrus_latusv2
MENQTFSEDLILLEGLKVSTQSSLPSFIFLLLIYIFAVVSNISLVSLIFTTRRLHQPMYLFFCNMSINDIFGASIITPHILRNIFTPPSERVIDYNSCVIQAFCVHLYAGASHTILMIMAFDRYMAICKPLQYATIMTKTMVVKLSVGAWTAALFFVAILLGLTIRLSRCRRVIYNPFCDNPTLFKLSCESILINNIYGLGYTVVLLGSSIGSISLTYLKIASVCLSSKNKALNSKALQTCSTHLAVYIFLLVSGFIIVFLHRFPHLSDHRKVASVLVQVTLPGFNAVIYGLQIKEIKQRIITLFNNSKV
>LOCXPOR169.366.HIT1.OR.2R.313.7tm_4.exons1.LR884472.1.Acanthopagrus_latusv2
MENQTFSEDLILLEGLKVSTQSSLPAFIFLLLIYIFAVVSNISLVSLIFTTRRLHQPMYLFFCNMSINDIFGASIITPHILRNIFTPPSERVIDYNSCVIQAFCVHLYAGASHTILMIMAFDRYMAICKPLQYATIMTKTMVVKLSVGAWTAALFFVAILLGLTIRLSRCRRVIFSPFCDNASLFKLSCESILINNIYGLCYTVVLLGSSTCSLTLTYLKIASVCLRSKNKALNSKALQTCTTHLAVYIFLMVSCFAIVILHRFPHLSEHGKVVAVLAEVTLPAFNAVIYGLQIKEIKRRIITLFKNSKVALM
>LOCXPOR170.367.HIT1.OR.2R.312.7tm_4.exons1.LR884472.1.Acanthopagrus_latusv2
MENYTLNSFTLQLEGLKVTEVSVYPVFFFFFFSYLVIILANVGIVVLVFIDRNLHQPMYLLFCNLPVNDIIGNSIMVPRLLSDILLPPSERLISYYECVVQAFSTHMFGTASHTVLMIMAFDRYVAICDPLRYAAIMTNKMVIRLTVSAWGVALVLVGILLGLTIRLNRCRTMITNPFCDNASLFKLSCENVFINNIYGLTFTVVLFTSSIGTMVLTYTKITVVCLTSKNKSLNSKALKTCSTHLFVYLIMFLCGMLIILLHRFPQYSDYRKLSAILFHIIPGSLNPIIYGVQSKEVRKFLSKLFESKKTVP
>LOCXPOR171.370.HIT1.OR.2R.305.7tm_1.exons1.LR884472.1.Acanthopagrus_latusv2
ATPSQNNITVGLGLLERVMLSTLTTVPCCIFLFINGTMLFTLRSKSVFCETSRYVLLYNLLFADTVQMALSQLLYILSSGRIRLTYPVCGLLVMLANLTNEVSPLTLVVMSLERYVAVCYPLRHATIVTIRNTGVAIIVVWTFCSLNVLTRVLLLLNFPFENLESLQMEQLCGTLIMFLETTSDLYDKAYTCFLFVSAGMAVISSYAGVMVAARSASTDKASAQKARKTLLLHLVQLGLSLSSTIHNPMLIAISKVVKRIDLVRIQNILYVCIILLPRCLSALIYGLRDQTIRPVLVHYLCCRLT
>LOCXPOR172.371.HIT1.OR.2R.322.7tm_1.exons1.LR884472.1.Acanthopagrus_latusv2
KMSYTDQSQMNFTVGVPYQGLLGLLFISTVTTLPCCVFFFINGTLIFTLRSKSVFRETSRFILLYNLLFADTVLLALSLLTYMLAASRITLTYPVCGFLMMLGNVTAVISPLTLVVMSLERYVAVCYPLRHATIITIRNTEMSIVVIWAFSSLNVLIQVLLVLNFSLNNLQNLQMTDFCGTESVMLDSISDQYEKFFSYFLFLSAGTAISCSYIGVMVAARSASTDKASAQKAHNTLLLHLVQLGLSLSSTIHNPLLYYVSQNMDRIRIVRIKIVFYICLIILPRCLSSLIYGVRDQTIRPVFLYNLCFQRKCSLCLSCPDK
>LOCXPOR173.372.HIT1.OR.2R.317.7tm_1.exons1.LR884472.1.Acanthopagrus_latusv2
MSYTDQSQMNFTVGVQYQGLLGLLFISTVTTAACCSFLCINWILIFTLRSKSVFRETSRYILLFNLLFADTVQMELSQLLFILACCSIRLTYPVCGVLTMLASVASGVSPLTLVVMSLERYVAVCYPLRHATIITIRNTGVAISVVWTFSSLNVLTRLLLLIHSPFEDLQMNDFCSIVAMLPGPLSDLYDKAYTCFLFVSAGMTVISSYIAVILAARSASTDKASACKGRNTLLLHLVQLGLSLSSTIYRPMLIAISKNVTSITRVEIQIILYVCVSLLPRCLSSLIYGIRDRSIRPVLVYHLCCRMKQSPISAKAK
>LOCXPOR180.373.HIT1.OR.2R.339.7tm_1.exons1.LR884472.1.Acanthopagrus_latusv2
VLQFTGTTSQKSLLFFTYRSVMLSVLQPKANITTYLQYQVSHELMFFSMLSVGSSCSFFYINSVLLFTLRSKQVFCETSRYILLFNLLFADTATLVSNLLLYILAFLGLRMSYYACGPLILLSVFMITISPLTLAVMSVERFVAVRYPLRHAAIFTMRSLSIIIALVWAFSFIHILIRVFMLLYVFTTTSLDLQMNDFCSMEAMFFTPIFNYFEEAYSSILFLSVGAVIFASYIGVVLVARSASTDKASARKALQTLLLHLIQLSLILTSTLSSTILTSIARRVGRLTLMRIYNVCFVCLTILPRCLSALIYGLRDQTIRPALRQNLCCRWRCSLFRNK
>LOCXPOR175.374.HIT1.OR.2R.339.7tm_1.exons1.LR884472.1.Acanthopagrus_latusv2
VLQFTGITSQKSLFFFTYRSVMLSVLQPKANITTYLQYLPSHELMFFSMLSVGSSCSFFYINSVLLFTLRSKQVFCETSRYILLFNLLFADTATLVSNLLLYFLASLGLRISYYACGPLILLSVLTVTISPLTLAVMSFERFVAVCYPLRHAAIFTMRSLSIIIALVWAFSFIHILIRVFMLLYVFTTTSLDLHMNDFCSKEAMFFAPIFNYFEEAYSSILFLSVGAVIFASYIGVVLVARSASTDKASARKALQTLLLHLIQLSLILTSTLSSTILTSIARRVGRLTLMRIYNVCFVCLTILPRCLSALIYGLRDQTIRPALRQNLCCRWRCSLFRNK
>LOCXPOR176.375.HIT1.OR.2R.328.7tm_1.exons1.LR884472.1.Acanthopagrus_latusv2
SQKSLFFFTYRSVMLSVLQPKANITTYLQYLPSHELMFFSMLSVGSSCSFFYINSVLLFTLRSKQVFCETSRYILLFNLLLADTATLVSNLLLYILAFLGLRISYYACGPLILLSVLTVTISPLTLAVMSFERFVAVCYPLRHAAIFTMRSLSIIIALVWAFSFIHILIRVFMLLYVFTTTSLDLQMNDFCSMEAMFFTPIFNYFEEAYSSILFLSVGAIIFASYIGVVLVARSASTDKASVRKALQTLLLHLIQLSLSLTFTLSSTILTSVARRVGRLTLMRIYNVCFVSLNIFPRCLSALIYGLRDQTIRPALRQNLCCRWRCSLF
>LOCXPOR180.376.HIT1.OR.2R.339.7tm_1.exons1.LR884472.1.Acanthopagrus_latusv2
VLQFTGTTSQKSLFFFTYRSVMLSVLQPKANITTYLQYLPSHELMFFSMLSVGSSCSFFYINSVLLFTLRSKQVFCETSRYILLFNLLFADTATLVSNLLLYILAFLGLRISYYACGPLILLSVFMITISPLTLAVMSFERFVAVCYPLRHAAIFTMRSLSIIIALVWAFSFIHILIRVFMLLYVFTTTSLDLQMNDFCSMEALFFTPIFNYFEEAYSSILFLSVGAIIFASYIGVVLVARSASTDKASVRKALQTLLLHLIQLSLILTSTLSSTILTSIARRVGRLTLMRIYNVCFVCLTILPRCLSALIYGLRDQTIRPALRQNLCCRWRCSLFRNK
>LOCXPOR175.377.HIT1.OR.2R.339.7tm_1.exons1.LR884472.1.Acanthopagrus_latusv2
VLQFTGTTSQKSLLFFTYRSVMLSVLQPKANITTYLQYLPSHELMFFSMLSVGSSCSFFYINSVLLFTLRSKQVFCETSRYILLFNLLLADTATLVSNLLLYILAFLGLRISYYACGPLILLSVLTVTISPLTLAVMSFERFVAVRYPLRHAAIFTMRSLSIIIALVWAFSFIHILIRVFMLLYVFTTTSLDLQMNDFCSKEAMFFAPIFNDFEEAYSSILFLSVGAVIFASYIGVVLVARSASTDKASARKALQTLLLHLIQLSLILTSTLSSTILTSIARRVGRLTLMRIYNVCFVCLTILPRCLSALIYGLRDQTIRPALRQNLCCRWRCSLFRNK
>LOCXPOR176.378.HIT1.OR.2R.328.7tm_1.exons1.LR884472.1.Acanthopagrus_latusv2
SQKSLFFFTYRSVMLSVLQPKANITTYLQYLPSHELMFFSMLSVGSSCSFFYINSVLLFTLRSKQVFCETSRYILLFNLLLADTATLVSNLLLYILAFLGLRISYYACGPLILLSVLTVTISPLTLAVMSFERFVAVCYPLRHAAIFTMRSLSIIIALVWAFSFIHILIRVFMLLYVFTTTSLDLQMNDFCSMEAMFFTPIFNYFEEAYSSILFLSVGAIIFASYIGVVLVARSASTDKASVRKALQTLLLHLIQLSLSLTFTLSSTILTSVARRVGRLTLMRIYNVCFVSLNIFPRCLSALIYGLRDQTIRPALRQNLCCRWRCSLF
>LOCXPOR180.379.HIT1.OR.2R.339.7tm_1.exons1.LR884472.1.Acanthopagrus_latusv2
VLQFTGITSQKSLFFFTYRSVMLSVLQPKANITTYLQYLPSHELMFFSMLSVGSSCSFFYINSVLLFTLRSKQVFCETSRYILLFNLLFADTATLVSNLLLYILAFLGLRISYYACGPLILLSVFMITISPLTLAVMSFERFVAVCYPLRHAAIFTMRSLSIIIALVWAFSFIHILIRVFMLLYVFTTTSLDLQMNDFCSMEALFFTPIFNYFEEAYSSILFLSVGAVIFASYIGVVLVARSASTDKASARKALQTLLLHLIQLSLILTSTLSSTILTSIARRVGRLTLMRIYNVCFVCLTILPRCLSALIYGLRDQTIRPALRQNLCCRWRCSLFRNK
>LOCXPOR180.382.HIT1.OR.2R.336.7tm_1.exons1.LR884472.1.Acanthopagrus_latusv2
VLQFTGTTSQKSLLFFTYRSVMLSVLQPKANITTYLQYQVSHELMFFSMLSVGSSCSFFYINSVLLFTLRSKQVFCETSRYILLFNLLLADTATLVSNLLLYILAFLGLRISYYACGPLILLSVFMITISPLTLAVMSVERFVAVCYPLRHAAIFTMRSLSIIIALVWAFSFIHILIRVFMLLYVFTTTSLDLQMNDFCSMEAMFFTPIFNYFEEAYSSILFLSVGAVIFASYIGVVLVARSASTDKASARKALQTLLLHLIQLSLILTSTLSSTILTSIARRVGRLTLRRIYNVCFVCLTILPRCLSALIYGLRDQTIRPALRQNLCCRWRCSLF
>LOCXPOR182.383.HIT1.OR.2R.328.7tm_1.exons1.LR884472.1.Acanthopagrus_latusv2
SQKSLFFFTYHSVMLSVLQPKANITTYLQYQASHEIMLFGTLSVGSSCSFFYINSVLLFTLRSKQVFCETSRYILLFNLLFADTATLVSNLLLYFLASLRIKISYYACGPLILLSVFTITISPLTLAVMSFERFVAVCYPLRHAAIFTMRSLSIIIALVWAFSFIHILIRVFMLLYVFTTTSLDLHMNDFCSKEAMFFVPIFNDFEEAYSSILFLSVGAVIFASYIGVVLVARSASTDKASARKALQTLLLHLIQLCLILTSTLNTTIMVAIAKTLGRLALMRIYNVCFVCLTILPRCLSALIYGLRDQTIRPALRQNLCCRWRCSLF
>LOCXPOR183.384.HIT1.OR.2R.318.7tm_1.exons1.LR884472.1.Acanthopagrus_latusv2
MLSVLQPKANITTYLEYLQSHEIMLFGTLSVGSSCSFFYINSVLLFTLRSKQVFCETSRYILLFNLLFADTATLVSNLLLYFLSSLRIKMSYYACGPLILLSVFTITISPLTLAVMSFERFVAVCYPLRHAAIFTMRSLSIIIALVWAFSFIHILIRVFMLLYVFTTTSLDLHMNDFCSKEAMFFAPIFNDFEEAYSSILFLSVGAVIFASYIGVALVARSASTDKASARKALQTLLLHLIQLCLILTSTLNTTIMVAIAKTLGRLALMRIYNVCFVCLTILPRCLSALIYGLRDQTIRPALRQNLCCRWRCSLFRNK
>LOCXPOR184.385.HIT1.OR.2R.308.7tm_1.exons1.LR884472.1.Acanthopagrus_latusv2
NMSNATLIHTRQQLLERVLICILTTVPCFVCLFINCALLFTLRSKPLFRDTSRYILLYNLLFADTALLVQNHLMYILAVCRITLTYPVCGVLTMLANLTTAICFLTLAVMSLERYVAVCYPLRHTTIITIRNTEVAIIVVWAFSALSILTRVTLLLNLQFEKLQSLQMKYFCGKESILLDPMLDLYDTSITYCLFGSTGVAVSCSYIGVIIAARSASTDKASARKAANTLLLHLVQLGLSFFSTIRNPILIAISQVLEGITLLYMQIFFYVYFNIFPRCLTSLIYGIRDQTIRPLFVYNLCCQCRGSL
>LOCXPOR185.386.HIT1.OR.2R.312.7tm_1.exons1.LR884472.1.Acanthopagrus_latusv2
YANQSQTNSTGGLQYQGLLERVMFSILTTVPCCVFLYINGTMLFTLRSKSVFRDTSRYILLYNLLLADTVLLVHGQVMYILAASKVTLTYPVCGVFTMLANLTTEISPLTLVVMSLERYVAVCYPLRHASIITIRNTGAAIILVWTFSALSVLPQVFLLLNFQFEELQSLQMKRFCGKESMLLDPLSELYDKYFTYCLFLTTGVAVSCSYIGVIIAARSASTDKASARKVRNTLLLHLVQVGLSLSSTIHNPMLIAISKVLDRIILVYIQIVFYVCFIIFPRCLTSLIYGIRDQTIRPVLMYNLCCQCRGSL
>LOCXPOR186.387.HIT1.OR.2R.301.7tm_1.exons1.LR884472.1.Acanthopagrus_latusv2
RGLLERAMLSTVSTVPCFLFLFINGTMLFTLRSKSVFCETSRYVLLYNLLFADTVLMALSQLMYVLAAFRIRLTYPICGVFVMLINLTNVISPLTLVLMSLERYVAVCYPLRHATIITIRNTRMAICVVWTFSLLNVLIQVLLLLNFAFEDLQSPQMTDYCSGIAMILGPISDLYDKAYTCFVFILASVAITSSYIGVMVAARSASTDKASAQKVCKTLLLHLVQLGLSLSSTIHNPMLTAISKVLHRVLLVRIQIVVYLCIIIFPRCLSALIYGIRDQTIRPLFICHLCCQLKLSVISTK
>LOCXPOR187.388.HIT1.OR.2R.313.7tm_1.exons1.LR884472.1.Acanthopagrus_latusv2
MLHFNQSENINITAEQSYQGLLERVLLSTLIGMPCCLFLFINGTMLFTLRSKSVFCETSRYVLLYNLLFADTVLLALSQLMYILAACRIRLTYPVCGVFAMLTNLTNEISPLTLVVMSLERYVSVCYPLRHATIITIRNTGVAICVVWIFSLLNILIRVLLLLNVTFEDVQSLQMTDYCSDVAMILGPLSNLYDKTYTCFVFILASVVIASAYAGVMVAARSASTDKASAQKARNTLLLHLVQLGLSLLSTMHTSIVISLSTILQRLVIVRIKSVFYVFISILPRCLSSLIYGLRDQTIRPALIHLCSQLKLS
>LOCXPOR188.389.HIT1.OR.2R.314.7tm_1.exons1.LR884472.1.Acanthopagrus_latusv2
MLYFNQSDNISITVEDSYQGLVERVFLSTLIGMPCCLFLFINGTMLFTLRSKSVFCETSRYVLLYNLLFADTVLLALSQLMYILAVCRIRLTYPVCGVFAMLTNLTNVISPLTLVVMSLERYVSVCYPLRHATIITIRNTGVAICVVWIFSLLNVLIRICLLLNFIFEELQSLQMTDYCSDIAMILGPLSDLYDRIYTCFVFILASVAITCSYVGVMVAARSASTDKASAQKARNTLLLHLVQLGLSLLSTMHTSIVVSLSTILQRLIIVRIKSVFYVFIFILPRCLCSLIYGLRDQTIRPALMYHLCGQLKLS
>LOCXPOR189.390.HIT1.OR.2R.314.7tm_1.exons1.LR884472.1.Acanthopagrus_latusv2
MLRFNQSENVHITAEQSYQGLVERVLLSTLIGMPCCLFLFINGTMLFTLRSKSVFCETSRYVLLYNLLFADTVLLALSQLMYILAVCRIRLTYPVCGVFAMLTNFTNVISPLTLVVMSLERYVSVCYPLRHATIITIRNTGVAICVVWIFSLLNVLIRICLLLNFIFEELQSLQMTDSCSDIAMILGPLSDLYDRIYTYFVFILASVAITSSYVGVMVAARSASTDKASAQKARNTLLLHLVQLGLSLLSTMHTSIVISLSTILQRLVIVRIKNVFYVFIFILPRCLCSLIYGLRDQTIRPALMYHLCGQLKLS
>LOCXPOR190.391.HIT1.OR.2R.314.7tm_1.exons1.LR884472.1.Acanthopagrus_latusv2
MLRFNQSENVHITAEQSYQGLVERVLFSTLIGMPCCLFLFINGTMLFTLRSKSVFCETSRYVLLYNLLFADTVLLALSQLMYILAVCRIRLTYPVCGVFAMLTNFTNEISPLTLVVMSLERYVSVCYPLRHATIITIRNTGVAICVVWTFSLLNILIRVCLLLNFAFEDLQSLQMTDSCSDIAMILSPLSDLYDKTYTCFVFILASVAITCSYVGVMVAARSASTDKASAQKARNTLLLHLVQLGLSLLSTMHTSIVISLSTILQRLVIVRIKSVFYVFIFILPRCLCSLIYGLRDQTIRPALMYHLCGQLKLS
>XPLOC_178.2R.1.OR.2R.277.7tm_1.exons..Acanthopagrus_latusv2
QVSVTVLTMLPCVLFLYVNGVMLFAVLRKPVFQESSRYILFGHLLLTESLQLLVSVLLFTMAVAAVRMVSYACVLLTLFATITVKMSPLNLAVMSLERYVAICFPLRHADIATTVRTGVAIAVMWTAASLDAFTQLFIFVRLENMSSTVPRYCSRQNVFRLQISITLYKVFNIVYFVIVSIIIIYTYVAIMITVKSASANVREGSKAHRTVLLHLFQLGLCLVSTMFSMIKSGQLVGVLFVLLIILPKCLSPLIYGLRDQIFRHVFIYYFTFGFKIT
>LOCXPTilTARf.A018.115.HIT1.TAAR.1R.330.7tm_1.exons2.LR884468.1.Acanthopagrus_latusv2
MERLERPDLCFPQLLNTSCMKPTQHRADTISLYILLSCITVLTITLNLLVIISISHFWQLHTTTNFLLLSLAVSDFLVGLLLMPVEILLIGGCWFWGSFICGLFYYASFLLTSASVGNMVLISVDRYVAICDPLCYLTKVTQRRVRICISLCWACSALYNGLILMDYLKQPERYNSCYGECIVVVDSTTRAVDVMLTFVGPIVVIVVLYMRVFVVAVSQARAMRSHIAAVNLQHSVSAPAKKSEMKAARTLGVVVVVFLICFCPYFYPSIAGQDMSPSVAFQMYGVWLLYCNSCLNPVVYAFFYPWFRKSIKLIVSFRILQHDSCNANIL
>LOCXPTAAR49.77.HIT1.TAAR.2R.291.7tm_1.exons2.LR884460.1.Acanthopagrus_latusv2
TLRNLTSRIFLYAFLSVGIICTVVGNFLVVLSIAYFKQLQSPTNYFVMSLAVADCLVGLLVMPYSMIRTVEGCWYFGFLFCKLHSSLDVMLCTASIFHLSCIAFDRYYAVCNPLLYSLKMSHNRVAFLIVVCWAVPMLISFGPIMLDLHIAGVDILLPQDVCVFLVNRVYAVMASLVAFYLPMAIMLIAYWKIFKAAKRQARQINSSKKQRHRNTMKREGKAAKTLGIIMGVFLIFWMPFFTVNIVDPFIEYSTDVVVWDIFLWLGYINSSLNPFLYGFFNRSFRRAFLMF
>LOCXPTAAR1.102.HIT1.TAAR.2R.330.7tm_1.exons1.LR884460.1.Acanthopagrus_latusv2
MEGPERAELCYPQLPNSSCRGLKRPRSEAVSLYALFSCITLLTVALNLLVIISISHFRQLHTPTNLLLLSLAISDLLVGLLVMPVEMVRFTETCWLLGDLMCALSYIFGFTLTSASVGNMVLISIDRYVAICHPLQYPNKITRSRVEVCVCVCWACSLLYNGLILKDHLRRPDRHNSCHGECLVVINYVSGTIDLVFTFIGPCSLIIVLYMRVFVVAVSQARAMRSHVAVISGGTVTVTAKKSERKAARTLGIVILIFLMTFCPYYYPSLAGQDISNSASYWAIVSWLLFFNSCLNPLIYAFFYPWFRKAIKFIVTLRILEQDSSQANIL
>LOCXPTAAR2.121.HIT1.TAAR.2R.328.7tm_1.exons3.LR884468.1.Acanthopagrus_latusv2
METTKGAELCFPELLNNSCRKPIPSQSEAMLTYTLLSFVSLLTAALNLLKYVFEFNVLHTPTNLLILSLAVSDFLVGLLLMPVEILLTDTCWFLGDLMCALYYVADFIITSSSVGNMVLISIDRYFAICDPLHYTTRVTLDRTKVCVCLCWICSILYNSVILKDFLRHPDSHNSCYGECVVVLNQITGAVDFVFTFVAPITVIIVLYMRVFVVAVSQAQIMRSHITAVTLQSSVCITAKKSEMKAAKTLGVLVIVFLICFCPYYSPSLVGQDIEDSSSSSPIIVWLLYFNSSVNPVIYALFYPWFRKSIKLTVTLKILQHDSCDSRLL
>LOCXPTAAR3.141.HIT1.TAAR.2R.323.7tm_1.exons2.LR884468.1.Acanthopagrus_latusv2
LEETELCFPQLLNSSCRKPIRPHFETMLIYILLSFIALLTAALNLLVIISISHFKQLHTPTNLLLLSLAVSDFFVGLLMFFQIMLIDGCWFLGDLMCTLYQYLAYVIAAASAGSMVLISIDRYVAICHPLHYSTEITQKRVQVCVCLCWICSVIFQSLILKDILKQPGRYHSCIGECIFFINYIAGLADLTFSFIVPITVIVVLYMRIFVVAVSQARAMRSRIAAVTQSGKITAKKSELKAARTLGVVVVLFLICLCPYYCVALTGQDNLLSASSAAFVLCLYYFNSCLNPVVYAFCYPWLRKSIKLIVTFKILQADSSKVNI
>LOCXPTAAR4.153.HIT1.TAAR.2R.321.7tm_1.exons2.LR884468.1.Acanthopagrus_latusv2
LENTDLCFPQLLNSSCRKPIRPHFETMLIYILLSFIALLTAALNLLVIISISHFKQLHTPTNLLLLSLAVSDFIVGLLMFFPIMLIDGCWFLGDLMCTLYQYLDYTIASASVGNMVLISVDRYVAICHPLHYSSEITQKRVQMCVCLCWICSVIFQCLILKDIMKQPGRDHSCIGECIFFINYIAGLVDLTFSFIVPITVIVVLYMRVFVVAVSQARAMRSHITAVTGKVTAKKSELKAAGTLGVVVVLFLICLCPYYCVALTGQDSLLNAASAAFVLWWYYFNSCLNPVVYAFCYPWLRKSIKLIVTFKILQPDSSEVNI
>LOCXPTAAR5.165.HIT1.TAAR.2R.323.7tm_1.exons2.LR884468.1.Acanthopagrus_latusv2
LEETELCFPELLNSSCRKTIRPHFETMLIYILLSFSSLLTAALNLLVIISISHFKQLHSPTNLLLLSLAFSDFFVGLYMFLPVMLIDGCWFLGDLMCTLYDYLGYVIASASAGSMVLISIDRYVAICHPLHYSTEITQKRVQVCVCLCWICSVIFQCLILKDILKQPGRYHSCIGECIVLINYIAGLVDLTFSFIVPITVIVVLYMRVFVVAVSQARAMRSHITAVTQSGKVTAKKSEMKAARTLGVVVVLFLICLCPYYCVALTGQDNFLSASSAAFVLWLYGFNSCLNPVVYAFCYPWLRKSVKLIVTFKILQADSSELNI
>LOCXPTAAR6.182.HIT1.TAAR.2R.321.7tm_1.exons2.LR884468.1.Acanthopagrus_latusv2
LKETDLCFPQLLNSSCRKPIRPHFETMLIYTLFFFSSLLTAALNLLVIISISHFKQLHSPTNLLLLSLAFSDFFVGLYMFLPIMLIDGCWFLGDNTCTLYIYLGHVNSSASIGTMVLISVDRYVAICHPLHYSTEITQKRVQVCVCLCWTCSLIFQCLILKDIMKQPGRDHSCIGECIVFNNYIAELVDFTFSFIVPINVIIVLYMRIFVVALSQARAMRSHIAAVTGKVTAKKSEMKAARTLGVVIVLFLLCLCPYYCIELTGQHNFLNDSSAAFVLWLYCFNSCLNPVVYALCYPWLRESVKLIVTFKILQADSSELNI
>LOCXPTAAR7.192.HIT1.TAAR.2R.321.7tm_1.exons2.LR884468.1.Acanthopagrus_latusv2
LEETDLCFPELLNSSCRKTIRPHFETMLIYILLSFNSLLTAALNLLVIITISHFKKLHTPTNLLLLSLAVSDFFVGLLMVFQIVLIDGCWFLGDLMCTLYQYVDYIIASASAGSMVLISVDRYVAICHPLHYSTEITQKRVQVCVCLCWICSVIFQSLILKDILKQPGRYNSCIGECIYFINYIAGLADLTFSFIVPITVIVVLYMRVFVVAVSQARAMRSHIAAVTGKVTAKKSELKAARTLGVVVVLFLICLCPYYCVALTGQDNLLSVSSSAFVLWLYSFNSCLNPVVYAFCYPWFRKSVKLIVTFKILQADSSELNI
>LOCXPTAAR3.193.HIT1.TAAR.2R.322.7tm_1.exons2.LR884468.1.Acanthopagrus_latusv2
LERTELCFPQLLNSSCRKPIPPQFDTMIYILLSFSSLLTAALNLLVIISISHFKQLHTPTNLLLVSLAFSDFFVGLLMFLSVVLIDGCWFLGDLMCTLYHYLGYVIASTSVGNMVLISVDRYVAICHPLHYYSEITQKRVQVCVCLCWICSVIFQSLILKDILKQPGRYHSCIGECIFFINYIAGLVDLTFSFIVPISVIVVLYMRVFVVAVSQARAMRSHITVATQSGKVTAKKSEMKAARTLGVVVVLFLICLCPYYCVEFTDQDNLLNDSSAAFVLWLYYFNSCLNPVVYAFCYPWFRKSVKLIVTFKMLQADSSEANL
>LOCXPTAAR9.79.HIT1.TAAR.2R.324.7tm_1.exons2.LR884468.1.Acanthopagrus_latusv2
LEETELCFPQLLNRSCRKPMRPHFETMIYILLLSFFSSLLTVALNLLVIISISHFKQLHSPTNLLLLSLAVSDFIVGLLMFFSIMLIDGCWFLGDLMCTLYVYLGYVNSSASTGSMVLISVDRYVAICHPLHYSSGITQKRVQVCVCLCWICSLIFQCLILKDIMKQPGRDHSCIGECILFINHIAELVDLTFSFIVPITVIIVLYMRIFVVAVSQARAMRSHIAAVTQTGKVTAKKSEMKAARTLGVVVVLFLICLCPYYCVALTGQDNFLSAASAAFVLWLYSFNSCLNPVVYAFCYPWLRKSVKLMVTFKILQADSSEANI
>LOCXPTAAR10.82.HIT1.TAAR.2R.324.7tm_1.exons2.LR884468.1.Acanthopagrus_latusv2
LEETDLCFPQLLNSSCRKPIRPHFETMLIYILLSFIALLTAALNLLVIISISHFKQLHTPTNLLLLSLAVSDFFVGLLMFFQIVLIDGCWFLGDLICTLYQYVAYIIASASVGTMVLVSVDRYVAICHPLHYYSEITQKRVQVCVCLCWICSVIFQSLILKDILKQPGRYHSCIGECIFFINYIAGLADLTFSFIVPISVIVVLYMRIFVVAVSQARAMRSHIAAVTQSGKVTAKKSEMKAARTLGVVVVLFLICLCPYYCVALTGQDNLLNASSAAFVICLYYFNSCLNPVIYALCYPWFRKSTKLIVTFKILQPDSSELNML
>LOCXPTAAR11.84.HIT1.TAAR.2R.323.7tm_1.exons2.LR884468.1.Acanthopagrus_latusv2
LENTDLCFPQLLNSSCRKPIRPHFETMLIYILLSFIALLTAALNLLVIISISHFKQLHTPTNLLLLSLAVSDFFVGLLMFFQIVLIDGCWFLGDLMCTLYQYLDYVIASASAGTMVLISVDRYVAICHPLHYYSEITQVKVQVCVCLCWICSVIFQSLILKDILKQPGRYHSCIGECAFFINFIAGLADLTFTFIVPISVIVVLYMRIFVVAVSQARAMRSHITAVTQSGKITAKKSELKAAGTLGVVVVLFLICLCPYYCVALTGQDSLLSPSSAAFVICLYYFNSCLNPVVYALCYPWFRKSTKLIVTFKILQPDSSKANI
>LOCXPTAAR12.87.HIT1.TAAR.2R.323.7tm_1.exons2.LR884468.1.Acanthopagrus_latusv2
LEETELCFPQLLNSSCRKPIRPHFETMLIYILLSFIALLTAALNLLVIISVSHFKQLHTPTNLLLLSLAVSDFFVGLLMFFQIVLIDGCWFLGDLMCTLYQYVAYIIASSSVGSMVLISVDRYVAICHPLHYSSEITLKRVQVCVCLCWICSVNFQSLILKDILKQPGRYHSCVGECIVFINYIAGLADLTFSFIVPISVIVVLYMRIFVVAVSQARAMQSHIAAVTQSGKVTAKKSEMKAARTLGVVVVLFLICLCPYYCVALTGQDNLLNDSSAVFVICLYYFNSCLNPVIYALYYPWFRKSTKLILTFKILQPDSSKANI
>LOCXPTAAR13.89.HIT1.TAAR.2R.315.7tm_1.exons2.LR884468.1.Acanthopagrus_latusv2
LEDTELCFPELLNSSCRKTIRPHLETTLISILLSFSSLLTAALNLLVIISISHFKQLHTPTNLLLLSLAVSDFFFGLLTFFQIVLIDGCWYLMCILYQYLNYIISSASTGSMVLISVDRYVAICHPLHYSTEITQKRVQMCVCLCWVCSVIFQSLILKDIFKQPGRYNSCVGECIYFINYIAGLADLTFSFVVPITVIVVLYMRIFVVAVSQARAMRSHITAVTQLGKVTAKKSEMKAARTLGVVVVLFIICLCPYYCVALTGQDNLLNDSSSAFVLWLYSFNSCLNPVVYSFFYPWFRKSVKLIVTFKILQPDT
>LOCXPTAAR14.96.HIT1.TAAR.2R.326.7tm_1.exons2.LR884468.1.Acanthopagrus_latusv2
LEETELCFPKLLNTSCRRAKRPHTEAVLIYSLLSFISLLTATLNLLVIISISHFKQLHTPTNLLLLSLAVADCSMGLLMSFQILLTDGCWFLGDLMCALFGVLDFIITSASVGTMVFISVDRYIAICDPLHYSTKITVRVVVLCTCLCWVCSALYNSLIMMENLKQQGIYNSCAGECVIVVHYTAGVVDLILTFIGPVTVIIVLYMRVFVVAVSQARAMRSYITAVTLKSSETVYVKKSELKAARTLGVVVVVFLSCHCPYYCSSLIGQNTLFSVTSVPLETWLFYFNSCLNPVIYAFCYPWFRKSIQFIVTLKILQPDSCEANIL
>LOCXPTAAR15.99.HIT1.TAAR.2R.328.7tm_1.exons2.LR884468.1.Acanthopagrus_latusv2
METLEQTGLCFPQLLNSSCRKPIRPHFETMLIYILLSFISLLTAALNLLVIISISHFKQLHTPTNLLLLSLAVSDFFVGLLMFFQIILINGCWFLGDLICTLYSVLEYILTSASVGTMVLISVDRYVAICHPLHYSTKITVRGAELCTCLCWVCSALYNSLIMKDNLKEPGRYNSCIGQCVIVIDHVAGLVDLFLTFIGPVTVIVILYMRVFVVAVSQARAMRSHIAVGTIQSSVKVAKKSELKAAGTLGVVIVVFLLCLCPYYCVTLTGQDTMLNASSAAFVICLFYFNSCLNPLIYTFFYPWFRKSVRLIVTLQILKPDSYKLNIL
>LOCXPTAAR16.101.HIT1.TAAR.2R.320.7tm_1.exons3.LR884468.1.Acanthopagrus_latusv2
EGAELCFPKLPNTSCRRPEPPHLDTLLISILLYSIALITAVLNLLDINISNIIILLHTPTNFLLLSLAVSDFLVGSLVMPIEILLTQTCWMLGDLMCVLYFLLPVIIVAASVGNMVLISVDRYVAICDPLHYTVKATQRLAIICILLCWTCSVAYSIFLLYDNLKQPGRYNSCNGDCVVNITGVVDLVVRFILPITVIIVLYMRVFVVAVSQARAMRSQIATVSLKTGQVKKSEIKAARTLGILVVVFVICYSPYYCVSLVGHEIMVGSKTEVFMMFLIYINSCLNPVIYALLYPWFRKTIRLIVTFQILRSDSHMANIL
>LOCXPTAAR15.104.HIT1.TAAR.2R.329.7tm_1.exons2.LR884468.1.Acanthopagrus_latusv2
METLEETGLCFPQLLNSSCRKPIRPHFETMLIYILLSFIALLTAALNLLVIISVSHFKQLHTPTNLLLLSLAVSDFFVGLLMFFQIVLIDGCWFFGDLMCTLYQYLAYVITSASVGTMVLISIDRYVAICHPLHFATNVTQKRVQVCVYLCWMFSALFHSLLLKGILKQPGRYNSCIGECVIIIDHVAGFVDLFLTFIGPVTIIVVLYMRVFVVAVSQARAMRSHIAAVTLQKSRKVAANKSELKAATTLGVVVVVFLMCVCPYYCVALTGQDTMFSASFAYFVICLSYFNSCLNPLIYTFFYPWFRKSVRVIVTLQILKPGSCKIEIL
>LOCXPTAAR17.107.HIT1.TAAR.2R.325.7tm_1.exons2.LR884468.1.Acanthopagrus_latusv2
LEETDLCFPQLLNSSCRKPIRPHFETMLIYILLSFIALLTAALNLLVIISISHFKQLHTPTNLLLLSLAVSDFFVGLLMFFQIMLIDGCWLLGDLMCTLYYVLDFFITSASVGTMVFISVDRYVAICHPLHYSTKITVRGVALGTCLCWVCSALYNSLIMKDNLKEPGKYNSCLGQCVIIIDRVAGLVDLFLTFISPVTIIVALYIRVFVVAVSQARAMRSHIAAVTIQCSVKVTTKKSELKAAGTLGVVIVVFLLCLCPYYCVTLTGQDTMLNASSAAFVICLFYFNSCLNPLIYTFFYPWFRKSVKLIVTLQILKPDSYMLNI
>LOCXPTAAR16.113.HIT1.TAAR.2R.320.7tm_1.exons3.LR884468.1.Acanthopagrus_latusv2
RELNSAFLNYPIPPARGQILLTLTLCLLIFFYTPSLSSLQLSTCSILSVDDIIILLHTPTNFLLLSLAVSDFLVGSLLMPVEILSTQTCWMLGDLMCALYFLLPVIIVAASVGNMVLISVDRYVAICDPLHYTVKATQRLAIICILLCWTCSVVYSIFLLYDNLKQPGRYNSCNGDCMVNITGVVDLVVSFIIPITVIIVLYMRVFVVAVSQARAMRSQIATVSLKTGQVKKSEMKAARTLGILVIVFVVCYSPYYCVSLVGHEILVGSKTEVFMMFLMYINSCLNPVIYALLYPWFKKTIRLIVTFQILQSDSHMANIL
>LOCXPTAAR16.115.HIT1.TAAR.2R.320.7tm_1.exons3.LR884468.1.Acanthopagrus_latusv2
EGAEFCFPKLPNTSCRRPDPPHLHTLLIDILLYSISLLTAVLNLLDINISNIIILLHTPTNFLLLSLAVSDFLVGSLVMPVEILLTQTCWMLGDLMCALYFLLPIIIVAASVGNMVLISVDRYVAICDPLHYTVKVTQRLAIICILLCWTCCVVYSIFLLYDNLKQPGRYNSCNGDCVVNITGVVDLVVSFIIPITLIIVLYMRVFVVAVSQARAMRSQIAAVLLKTRQVKKSEIKAARTLGILVGVFVICYSPFYCVSLVGHEIMAGSKTEVFMMFLMYINSCLNPVIYALLYPWFKKTIRLIVTFQILQSDSHMANIL
>LOCXPTAAR16.120.HIT1.TAAR.2R.320.7tm_1.exons3.LR884468.1.Acanthopagrus_latusv2
EGAELCFPKLPNTSCKRPDPPHLDTLLINILLSSISLLTAVLNLLDINISNIIILLHTPTNFLLLSLAVSDFLVGSLLMPVEILLTQTCWMLGDLMCALYFLLPVIIVSSSVGNMVLISVDRYVAICDPLRYTVKATQRLAIICILSCWTCCVVYSIFLLYDNLKQPGRYNSCNGDCVVNITGVVDLVVSFIIPITLIIVLYMRVFVVAVSQARAMRSQIATVSLKTGQVKKSEIKAARTLGILVGVFLICYSPYYCVSLVGHDILVGSKTEVFIMFLVYINSCLNPVIYALLYPWFKKTIRLIVTFQILRSDSHMANIL
>LOCXPTAAR19.123.HIT1.TAAR.2R.330.7tm_1.exons2.LR884468.1.Acanthopagrus_latusv2
MEMLDRPDLCFPQLHNASCKKPTQHRGDTIFLYILLSCISVLTIALNLLVIISISHFRQLHTTTNFLLLSLAVSDFLVGLLLMPVHILLIGGCWFWGSFICGLFYYASFLLTSASVGNMVLISVDRYVAICDPLCYLTKVTQRRVQICVCLCWACSALYNGLILMDYLEQPERYNSCYGECIAVIDSITGAVDVMLTFVGPIVVIVVLYMRVFVVAVSQARAMRSHIAAVNLQRSVSAPAKKSEMKAARTLGVVVVVFLICFCPYFYPSIAGQDMSTSVAFQMYGVWLLYCNSCLNPVVYAFFYPWFRKSIKLIVSFQILQPDSCNANML
>LOCXPTAAR20.127.HIT1.TAAR.2R.330.7tm_1.exons2.LR884468.1.Acanthopagrus_latusv2
MERLERPDLCFPQLLNTSCKKPTQHRADTISLYILLSCITVLTITLNLLVIISISHFWQLHTTTNFLLLSLAVSDFLVGLLLMPVEILLIGGCWFWGSFICGLFYYATFLLTSASVGNMVLISVDRYVAICDPLCYLSKVTQRRVRICISLCWACSALYNGLILMDYLKQPERYNSCYGECIVVVDSTTRAVDVMFTFVGPIVVIVVLYMRVFVVAVSQARAMRSHIAAVNLQGSVSAPAKKSEMKAARTLGVVVVVFLICFCPYFYQSIAGQDMSPSVAFQMYGVWLLYCNSCLNPVVYAFFYPWFRKSIKLIVSFRILQPDSCNANIL
>LOCXPTAAR16.129.HIT1.TAAR.2R.320.7tm_1.exons3.LR884468.1.Acanthopagrus_latusv2
RELNSAFLNYPILPARGQSLLTLTLCLLIFFYTPSLSSLQLSTCWILCINNIIISLHTPTNFLLLSLAVSDFLVGSLLMPVEILLTQTCWMLGDLMCVLYFLLLIIIVAASVGNMVLISFDRYVAICDPLRYTVKATQRLATICILLCWTCSVVYSIFLLYDNLKQPGRYNSCNGDCVVNITGVVDLVVSFIIPITVIIVLYMRVFVVAVSQARAMRSQIATVSLKTGQVKKSEIKAARTLGILVGVFLICYSPYYCVSLVGLDILVGSKTEVFIMFLVYINSCLNPVIYALLYPWFKKNYQAHCYISDPTVRLPYGQHC
>LOCXPTAAR21.131.HIT1.TAAR.2R.334.7tm_1.exons2.LR884468.1.Acanthopagrus_latusv2
MEMLERPDLCFPQLHNASCKKPTQHRADTIFVYILLSCISVLTIALNLLVIISISHFRHKDKLLHTTTNFLLLSLAVSDFLVGLLLMPVHILLIGGCWFWGSFICGLFYYASFLLTSASVGNMVLISVDRYVAICDPLCYLTKVTQRRVQICVCLCWACSAFYNGLILMDYLEQPDRYNSCYGECIVVVDSTTGAVDVMLTFVGPIVVIVVLYMRVFVVAVSQARAMRSHIAVVNLQSSVSAPAKKSEMKAARTLGVVVVVFLICFCPYFYPSIAGQAMSTSVAFQMYGVWLLNSNSCLNPVVYAFFYPWFRKSIKLIVSFQILQPDSCNANML
>LOCXPTAAR22.133.HIT1.TAAR.2R.319.7tm_1.exons3.LR884468.1.Acanthopagrus_latusv2
CFPKLNTSCRKMKHSNLEATLTYNLLSCITLLTLDNMMLVITLLCYYKQLHTATNLLILSLAVSDFIVGFLQMPVEILLFQGCWILGDFICAVNSFLACLIISVSVGNMVLISVDRYVAICEPMFYSTKVTLKRVQLCICLCWIFSAFHSSWLLRDVLKQPGRYNYCYGECAIVINHVEGVFDFVVTFIGPFSIIIVLYMRVFMVAVSQARAMHAHNAVVTLQHSRTITAKRSEMKAARTIGVVVVVFLLCSCPYYFFTVTAENATLEASSAAVIWLLYLNSSLNPVIYAFFYPWFRKSIKRIVTLQTLKPGSSDANIM
>LOCXPTAAR2.134.HIT1.TAAR.2R.327.7tm_1.exons3.LR884468.1.Acanthopagrus_latusv2
MESLDGIELCFPQLNSSCKKPTHPRTEAMLIYVLLSSISLLTVALNLLTHCCITTQLHTPTNLLLLSLAVSDLLVGLVLMPVEIIYIETCWFLGDILCTLYYVVDYIITSASVANMVLISIDRYIAICDPLHYPTKVTKRRAQTCVCLSWVCSVVFRILLLHDHLEKPGRSNSCFGECVVVINYIAGIIDLIFTFIIPISIIVILYMRVFVVAVSQARAMRSHIASITVQRSGTVTVKKTEMKAARTLGIVLAVFLLCFCPYYYPSLVGEDTSVDASSVPFEIWLAHFNSCLNPVIYALFYPWFRKSIRHILTLKVLRRGSRDATIL
>LOCXPTAAR23.137.HIT1.TAAR.2R.313.7tm_1.exons2.LR884468.1.Acanthopagrus_latusv2
ELCFPQLLNASCRRPAAPQPEALLAYILLFIISLLAATLNLLVIISISHFRQLRSPTNHLLLSLAVSDLLVVLLVMPVEVLLTGTCWVLGDLVCALYFFLPVTLISASVGNMVLISVDRYVAVCDPLHYPTRITHRLVCVGVCVCWICSFCYSVLLLSDHLQQPGRYNSCSGECVVSIAGDVDLVVAFIIPISVIVVLYVRVFVVAVTQARATRSQLSVTVKIRRSELKAARTLGVVVAVFLICYSPYYCLSLTGGNIVIGSSAEAAMSFLMYFNSCLNPLIYALLYPWFRRAIRLIVTLQILQPDSCETSML
>LOCXPTAAR24.138.HIT1.TAAR.2R.340.7tm_1.exons1.LR884469.1.Acanthopagrus_latusv2
MMTADYSQEQYCYPSSNASCVTVHLGVWTNFALYLLFALGMLVTILGNAVVIVSICHFKQLHSPTNVLVLSLALVDLLVGVMVMPFSATRTVHGCWFYGEDFCLLHSSLDLFLTTISIFHLICIAVDRHQAICNPLHYSRKITMSVAVMMVCISWALAAAYSYGLLYSKANVAGIEDYVASINCLGSCNLLFNPLWGIMDNVFCFFFPCTVMVCLYTQIFIVAKDHFKKIGNMSNCSNDRGRGGLTKQSECKAAKTLGIVLGAFIFCWMPFFINSISDAFTGFSTPAAVFEAFVWLGYFNSTLNPIIYALFYPCFKKCFYCIATLKIFSSNSSTMAISVV
>LOCXPTAAR25.140.HIT1.TAAR.2R.327.7tm_1.exons1.LR884469.1.Acanthopagrus_latusv2
MYCAPGNNASCVALRFGFWTDFALYLLFLSGMLVTILGNSLVIVSICHFKQLHSPTNVLILSLALADLLVAVLVMPFSATRTIHGCWFYGDTFCQMHLSFEVFLTTLSIFHLICIAVDRHQAICNPLHYSRKITMSVAMMMVFACWSLAAVYAYGVIYSKANMAGLEDISETFCRGSCFVFFNPLWGMLSSAFCFFFPCTVMVCLYTQIFVVAKQHVRKIGDKNNSLNDRGRGGLIKHSESKAAKTLSIVLGVFIFCWMPFFMQYIIDPLTGFYINPYVLQALYWLSYLNSACNPIIYALFYPSFKKCFHCIITLKIFSSNSSTMNL
>LOCXPTAAR25.142.HIT1.TAAR.2R.327.7tm_1.exons1.LR884469.1.Acanthopagrus_latusv2
MYCAPGNNASCVALRFGFWTDFALYLLFLSGMLVTILGNSLVIVSICHFKQLHSPTNVLILSLALADLLVAVLVMPFSATRTIHGCWFYGDTFCQMHLSFEVFLTTLSIFHLICIAVDRHQAICNPLHYSRKITMSVAMMMVFACWSLAAVYAYGVIYSKANMAGLEDISETFCRGSCFVFFNPLWGMLSSAFCFFFPCTVMVCLYTQIFVVAKQHVRKIGDKNNSLNDRGRGGLIKHSESKAAKTLSIVLGVFIFCWMPFFMQYIIDPLTGFYINPYVLQALYWLSYLNSACNPIIYALFYPSFKKCFHCIITLKIFSSNSSTMNL
>LOCXPTAAR27.143.HIT1.TAAR.2R.327.7tm_1.exons1.LR884469.1.Acanthopagrus_latusv2
YCVPGSNDSCIAVRKGLWTDFALYLVFVSGMLVTILGNSLVIVSICHFKQLHSPTNVFILSLALVDLLVGVIVMPFSATRTVTGCWFYGDTFCHLHVSFEWFLTTLSIFHLICIAVDRHQAICNPLHYSRKITVSVAVMMVCACWSLAAVYAYGVLYSKANEAGLEDLMASIMCLGGCFVYSNPLWAMLSSALCFFFPCTVMVCLYTKIFIVAKTHVRKIGDKNQSSNDRGRGGVIKQSECKAAKTLSVVLGVFIFCWMPLFMQAIIDPVTGFRIPVLLLEVLVWLGYFNSACNPIIYALFYPSFKKCFHCIITLKIFSPNSSTMNL
>LOCXPTAAR28.144.HIT1.TAAR.2R.326.7tm_1.exons1.LR884469.1.Acanthopagrus_latusv2
YCVPGSNASCIMIRKSFGTNFALYLVFVSGMLVTILGNSLVILSICHFKQLHSPTNVLISSLALADLLVGVIVMPFSATWTVTGCWFYGDTFCHLHVSFEWFLTTLSVFHLICIAVDRHQAICNPLHYSRKITVSVAVMMVCACWSLAAVYAYGVIYPKASKAWLNKLESYKCIGSCTGYASRLSILLSSILCFFFPCTVMVCLYMHIFDVAKQQARKFRDKNHCLNDRGKGGLVKQSECKAAKTLSIVLGVFIFCYVPLYVLGPISLLSRLRAPGYLTEVFYWLLYLNSACNPLIYALFYPSFRKCFHCIITLKIFSPNSSTMNL
>LOCXPTAAR29.145.HIT1.TAAR.2R.328.7tm_1.exons1.LR884469.1.Acanthopagrus_latusv2
MYCDPGSNASCVMIRLGFWTDFALYLVFVSGMLVTILGNSLVIVSICHFKQLHSPTNVLILSLALVDLLVGVIVMPFSATRTVHGCWFYGDTFCHLHVSFEWLLTTLSVFHLLCIAVDRHQAICNPLHYSRKITMSVAVMMVCVSWALAAVYAYGVTYSKAHEAGLEVLLESIKCLGSCFVLFNPFVGILGSAFYFFFPCTAMICLYIQIFIVAKTHVRKIGDENKCSNERERGGLIKQSECKAAKTLSIVLGVFIFCWMPWFLQAIIVPLTGFKIPGLLSEVIAWLGYFNSACNPVLYTLFYPSFKKCFHCIITLKIFNLNSSTMNL
>LOCXPTAAR30.146.HIT1.TAAR.2R.325.7tm_1.exons1.LR884469.1.Acanthopagrus_latusv2
CLPGSNASCVMVQFSLWVSFAMYLLFISIILATILGNSFVIVSICHFKQLHSPTNVLILSLALVDLLVGVLVMLFSATRSVHGCWFYGDTFCGIHTSFELFLTTLSIFHLICIAVDRHEAICNPLHYSRKITMSVAVMMVCVSWSLAAVYAYGVVYSKANMAGLEDISKHFCLGACFVYFNQLWGMLSSALCFFFPCTVMVCLYTKIFVVAEQHVRKIGDKNNSLNDRGRGGLIKQSESKAAKTLSIVLGVFIFCWMPLFMQFIIDPLTGHRMDPFLYEALYWLSYLNSACNPIIYALFYPSFKKCFHCIITLKIFSSNSTTMNL
>LOCXPTAAR31.147.HIT1.TAAR.2R.328.7tm_1.exons1.LR884469.1.Acanthopagrus_latusv2
MYCAPGSNASCVVEQYSLGTNFALYLVFVSGMLVTILGNSFVILSICHFKQLHSPTNVLISSLALVDLLVGVTVMPFSATRTVHGCWFYGDAFCQLHSSFELFLTILSIFHLICIAVDRHQAICNPLHYSRKITVTVAVMMVCVSWALAAAYSYGVLYSKANEAGLEDLMASIACLGACFVYSNPLWRILGSAICVFFPCTVMVCIYTHIFIVAKQHVRKTGDKSKCLNDREKGGFVKKSECKAAKTLSIVLGAFIFCWIPLFIVSIIDPLTGYSTPGLLIEVLIWLGYFNSTLNPIIYALFYPSFKKCFHCIITLNIFSSNSSNMNL
>LOCXPTAAR32.148.HIT1.TAAR.2R.325.7tm_1.exons1.LR884469.1.Acanthopagrus_latusv2
CFPGSNASCIQVRLGFWKDFALYLVFVSGILVTILGNSLVIVSICHFKQLHSPTNVLILSLALVDLLVGVLVMPFSATRTVHGCWFYGDTFCHIHTSFEVFLPTLSIFHLICIAVDRHEAICNPLHYSRKLTMSVAVMMVCVSWALAAVYAYGVIYSKANVAGLEDITESFCLGGCFVYFNPLWGMLSSALCFFFPCAVMVCLYTKIFIVAEQHVRKIGDKNNSLNDRGRGQLVKHSESKAAKTLSIVLGVFIFCWMPFFMQFIIDPLTGFRINSFLLEVLYWLSYFNSACNPIIYALFYPSYKKCFHCIITLKIFSTNSSNMNL
>LOCXPTAAR33.149.HIT1.TAAR.2R.327.7tm_1.exons1.LR884469.1.Acanthopagrus_latusv2
YCVPGSNASCVMIRKSFGINFVLYLVFVSGMLVTILGNSLVILSICHFKQLHSPTNVLISSLALVDLLVGVIVMPFSATRTVHGCWFYGDTFCHLHVSFELFLTTLSIFHLICIAVDRHQAICNPLHYSRKITMSVAVMMVCVSWALAAVYAYGVLYSKANVAGLEDLMASLKCLGGCFVYFNPLWGMLSSALCFFFPCTVMVCLYTQIFIVAKQHVRKIGDNNSCLNDRGRGGLIKQSESKAAKTLSIVLGVFIFCWMPLFVQFIIDPLTGFRIPAFLLEVLYWLGYFNSACNPIIYALFYPSFKKCFHCIITLKIFSSNSSTMNL
>LOCXPTAAR34.150.HIT1.TAAR.2R.325.7tm_1.exons1.LR884469.1.Acanthopagrus_latusv2
CFPGSNVSCIGVRLGFWPNFFLYLVFVSGMLVTILGNSLVIVSICHFKQLHSPTNVLILSLALVDLLVGVIVMPFSATRTVTGCWFYGDTFCHLHFSFEVLLTTLSIFHLICIAVDRHQAICNPLHYSRNITMSVAVMMACVSWALAAVYAYGGLYSKANEVGLEDLESFKCIGGCFIFSNPLWEILTSALCVFFPCTVMVCLYTQIFFVAQQHLRKIEDKNNCLNDRGRVGLVKKSESKAAKTLSIVLGVFIFCCVPLYLLHLIGSLASLRIPFLLSEVFYWMNYFNSACNPIIYALFHPSFKKCFHCIITLKNFSSHSSNMNL
>LOCXPTAAR35.151.HIT1.TAAR.2R.327.7tm_1.exons1.LR884469.1.Acanthopagrus_latusv2
YCFPGSNVSCIGVRLAFWKNFFLYLVFVSGMVVTVLGNSLVIVSICHFKQLHSPTNVLILSLALVDLLVGVIVMPFSATRTVTGCWFYGDTFCHLHFSFEVLLTTLSIFHLICISVDRHQAICNPLHYSKNITMSVAVMMACVSWALAAVYAYGGLYSKANQVGLEGLDSYTCTGGCIIISNPLWEILSSALRVFFPCTVMGCLYAQIFFVAKQHVRKTEDKNNCLNDRGRVRLIKKSESKAAKTLSIVVGVFIFCCVPLYLLYLIGSLAGLRIPFLLSEVFYWMNYFNSAYNPIIYALFHPSFKKCFHCIIITLKNFCSHSSNLNL
>LOCXPTAAR36.156.HIT1.TAAR.2R.325.7tm_1.exons1.LR884469.1.Acanthopagrus_latusv2
CAPGNNASCIAVRLGFWTDFALYLLFVSGMLVTILGNSLVIVSICHFKQLHSPTNVLISSLALVDLLVGVIVMPFSATRAVHGCWFYGDTFCQMHLSFEVFLTTLSIFHLICIAVDRHQAICNPLHYSRKITMSVAMMMVFACWSLAAVYAYGVIYSKANMAGLEDISESFCLGACFVYFNPLWGMLSSALCFFFPCTVMVCLYTQIFVVAKQHVRKIGDKNNSLNDRGRGGLIKHSESKAAKTLSIVLGVFIFCWMPFFMQYIIDPLTGFRIDPYLLEALYWLSYLNSACNPIIYALFYPSFKKCFHYIITMKVLSSTSSTMNL
>LOCXPTAAR37.157.HIT1.TAAR.2R.326.7tm_1.exons1.LR884469.1.Acanthopagrus_latusv2
MYCAPGSNASCIALRFGFWTDFALYLVFVSGMLVTILGNSLVILSICHFKQLHTPTNVLISSLALVDLLVGVIVMPFSATRTVHSCWFYGDTFCHLHFSFEVLLTTLSIFHLICIAVDRHQAICNPLHYSRNITMSVAVMMACVSWALAAVYAYGGLYSKANEVGLEDLESYMCTGGCFIFSNPLWEILTSALCVFFPCTVMVCLYTQIFFVAKQHVRKIEDNNNCLNDGGRVRLIKKSESKAAKTLSIVLGVFIFCCVPLYLLHLIGSLASLRIPPLLSEVFYWMNYFNSSCNPIIYALFHPSFKKCFHRIITLKVFTSHSSNMN
>LOCXPTAAR38.158.HIT1.TAAR.2R.327.7tm_1.exons1.LR884469.1.Acanthopagrus_latusv2
MYCAPSSNFSCVAVPLGFWIDFALYLLFLSGMLVTILGNSLVIVSICHFKQLHSPTNVLISSLALADLLVGVIVMPFSATRTIHGCWFYGDTFCQLHLSFEVFLTTLSIFHLICIAVDRHQAICNPLHYSRKITMSVAMMMVFACWSLAAVYAYGVIYSKANMAGLEDMSGSLCLGGCSVYFNPLWGMLSSALCFFFPCTVMVCLYTQIFVVAKQHVRKIGDKNNSLNDRGRGGLIKHSESKAAKTLSIVLGVFIFCWMPYFMQFIIDPLTGFRIDYYLLEVLYWLSYLNSACNPIIYALFYPSYKKCFHCIITLKIFSTNSSNMNL
>LOCXPTAAR39.160.HIT1.TAAR.2R.327.7tm_1.exons1.LR884469.1.Acanthopagrus_latusv2
MYCAPGSNASCIAVRLGFWTDVALYLVFVSGMLVTILGNSLVIVSICHFKQLHSPTNVLISSLALVDLLVAVIVMPFSATRAVHTCWFYGDTFCQLHLSFEVFLTTLSIFHLICIAVDRHQAICNPLHYSRKITMSVAMMMVFACWSLAAVYAYGVIYSKANMAGLEEISETFCLGDCTVYFNPLWGMLSSAFCFFFPCTVMVCLYTQIFVVAKQHVRKIGDKNNSLNDRGRGGLIKHSESKAAKTLSIVLGVFIFCWMPYFMQFIIDPLTGFRIDPYLLEALYWLSYLNSACNPIIYALFYPSYKKCFHCIITLKIFSPNSSNMNL
>LOCXPTAAR35.161.HIT1.TAAR.2R.327.7tm_1.exons1.LR884469.1.Acanthopagrus_latusv2
YCFPGSNVSCIGVRLAFWKNFFLYLVFVSGMVVTVLGNSLVIVSICHFKQLHSPTNVLILSLALVDLLVGVIVMPFSATRTVTGCWFYGDTFCHLHFSFEVLLTTLSIFHLICISVDRHQAICNPLHYSKNITMSVAVMMACVSWALAAVYAYGGLYSKANQVGLEGLDSYTCTGGCIIISNPLWEILSSALRVFFPCTVMGCLYAQIFFVAKQHVRKTEDKNNCLNDRGRVRLIKKSESKAAKTLSIVVGVFIFCCVPLYLLYLIGSLAGLRIPFLLSEVFYWMNYFNSAYNPIIYALFHPSFKKCFHCIIITLKNFCSHSSNLNL
>LOCXPTAAR41.162.HIT1.TAAR.2R.326.7tm_1.exons1.LR884469.1.Acanthopagrus_latusv2
MYCAPGSNATCVALRLGLWIDFALYLVFVSGMLVTILGNSLVILSICHFKQLHTPTNVLILSLALVDLLVGVIVMPFSATRTVHGCWFYGDTFCHLHFSFEVFLTTLSIFHLICIAVDRHQAICNPLHYSRKITMSVAVMMVCVSWALAAVYAYGGLYSKVNEIGIEDVESYLCTGGCIILSNPLWDMLTSALCVFFPCTVMVCLYAKIFVVAKQHVRKIGDKNNYLNDRGRVGLVKKSESKAAKTLSIVLGVFIFCCVPLYLLYLIDSLTSWSIPPLLDEVFYWMNYFNSACNPIIYALFHPSFKKCFHHIITLKVFTSHSSNMN
>LOCXPTAAR42.163.HIT1.TAAR.2R.327.7tm_1.exons1.LR884469.1.Acanthopagrus_latusv2
MYCAPGSNASCIATRKGLWTDVALYLVFLSGMLVTILGNSLVIVSVCHFKQLHSPTNVLISSLALADLLVGVIVMPYSATRTVHGCWFYGDTFCHVHFSFEVFLTTLSIFHLICIAVDRHQAICNPLHYSRKITMSVAVMMVCVSWALAAVYAYGVIYSKANLAGLEDISELFCRGSCYIYFNPLWGVLSSALCFFFPCTVMVCLYAKIFVVAKQHVRKIGDKNNSLNDRGRGGLIKHSESKAAKTLSIVLGVFIFCWMPFFMQYIIDPLTGFRIDPNLLEALYWLSYFNSVCNPIIYALFYPSFKKSFHCIITMKVLSSTSSTMNL
>LOCXPTAAR43.164.HIT1.TAAR.2R.326.7tm_1.exons1.LR884469.1.Acanthopagrus_latusv2
MYCAPGSNASCIALRKGFWIDFALYLVFVSGMLITILGNSLVILSVCHFKQLHSPTNVLISSLALVDLLVGVMVLPFSATRTVHDCWFYGDTFCHIHNSFEMFLIIASIFHLICIAVDRHQAICNPLHYSRKITMSVAMIMACACWSLAAVYAYGLLYSKANATGLQDILESFCLGGCFVYFNPLWGMLTSAFCFFFPCTVMVCLYTKIFVVAKQHVRKIGDKNNSLNDRGRGGLIKHSESKAAKTLSIVLGVFIFSWMPFFMQAIIDPLTGFYIDPFLLEVFIWLGYFNSAYNPIIYALFYPSFKKCFHRIVSLKKFSANSSTMN
>LOCXPTAAR44.166.HIT1.TAAR.2R.328.7tm_1.exons1.LR884469.1.Acanthopagrus_latusv2
MYCAPDNNVSCVVLQNAFGINFALYLLFVSGMLVTILGNSFVIFSICHFKQLHSPTNVLISSLALVDLLVGVIVMPFSATRAVHGCWFYGDTFCHLHASFELSLIIASILHLICIAVDRHQAICNPLHYSRKITITVAVMMACVSWSLAAAYSFGILYSKANEAGLEDLMASLPCIGACLVYSNPLWRIFGSTICIFFPCTVMVCIYTHIFIVAKQHVRKTGDKSKCLNDRGKGGFVKKSESKAAKTLSIVLGVFIFCWIPLFAFSIIDPLTGYNASPLLSEILYWLGYFNSACNPIIYALFYPSFKKCFHCIITLKIFSSNSSNMNL
>LOCXPTAAR45.167.HIT1.TAAR.2R.328.7tm_1.exons1.LR884469.1.Acanthopagrus_latusv2
MFCVPGSNASCVVLQNVFGINFALYLLFVSGMLVTILGNSFVILSICHFKQLHSPTNVLISSLALVDLLMGVTVMPFSATRSVHGCWFYGDMFCHLHASFEMFLIIASIFHLICIAVDRHQAICNPLHYSRKITVTVAVMMACVSWSLAAAYSFGILYSKANEAGLEDLMALLPCLGACLVYSNPIWRIFGSTICIFFPCTVMVCIYTHIFIVAKQHVRKTGDKSKCFNDRGKGGFVKKSESKAAKTLSIVLGVFIFCWIPLFAFSIIDPLTGYNASPLLSEILYWLGYFNSACNPIIYALFYPSFKKCFHCIITLKIFSSNSSNMNL
>LOCXPTAAR46.168.HIT1.TAAR.2R.328.7tm_1.exons1.LR884469.1.Acanthopagrus_latusv2
MYCVPGSNASCVMEQFNFWTNFALYSVFVFGMLLTILGNAVVVVSICHFKQLHNPTNVLILSLALADLLVGVIVMPIRAVTAIYGCWFYGDTYCQIHASFDLFFTTLSIFHLICIAVDRHQAICNPLHYSRKITMSVAMIMVCVSWALATAYSFGLIYSKTIVVGLEDLMASTNCLGICNIPFSALWGILDSVFCFFFPCTVMVCLYTQIFIVAKQHVRKIGDKNKYPNYRGRGGLVKQSECKAAKTLGIVLGAFIFCWMPFFMNSIADPLTGFNTPFLVFEGLVWLGYFNSTLNPIIYALFYPSFKKCFHCIITLKIFISNSSTMNL
>LOCXPTAAR47.169.HIT1.TAAR.2R.326.7tm_1.exons1.LR884469.1.Acanthopagrus_latusv2
MYCVPGSNASCVMEHFSFWTNFALYLVFLSCMLVTILGNSVVILSICHFKQLHSPTNVLILSLAVVDLLVGVIVIPICTITTIYGCWFYGDTYCQIHTSFDVFFTTLSILHLICIAVDRYQAICNPLHYSRKITMSVAVMMVCACWSLAAVYSFGLFFSKTTVAGLEDLMSSTDCLGICNIYLSPLWGILDSTFCFFFPCTVMVCLYTQIFVVAKKHVRKIGDKSTCLNDRGRGGLIRAECKAAKTLSIVLGVFIFCWMPFFMNSIIDPLTGFRTPGLLFQVLYWLGFFNSACNPIIYALFYPSFKKCFQYIITLKIFSSNSSTMN
>LOCXPTAAR48.170.HIT1.TAAR.2R.333.7tm_1.exons1.LR884469.1.Acanthopagrus_latusv2
DFSQHQYCFPSSNTSCIKAQLGVGTNFALYLLFALGMLVTILGNSVVIVSVCHFKQLHSPTNVFILSLALVDLLVGVMVMPFSAIRTVTGCWFYGEDFCLLHSSLDVFLTTLSIFHLVCIAVDRHQAICNPLHYSRKITMSVAVMMVCISWALAAVFSYGLLYSKANIAGLEDYMASINCLGSCYLLFNPLWGILDSMICFFFPCTVMVCLYTQIFFVAKEHVRKIGDKSTCSNDKGRGGSIKQSECKAAKILGIVLGAYIVCWMPFFINSIIDTYTGFSTPAAIFEANVWLGYFNSTLNPIIYALFYPSFKKCFHCIITMKIFSSNSSNMNL
>LOCXPTAAR49.171.HIT1.TAAR.2R.330.7tm_1.exons1.LR884469.1.Acanthopagrus_latusv2
MEPVLCYESRNGSCLKTIYPLPICITLYMILGGTVILTVCGNLLVTVSIAYFKQLHTPTNYLIVSLAASDLLLGLFVMLPSMIQCVESCWYFGDDFCQVYMSSDVMLCTASILNLAFISLDRHYAVCQPLLYQRKISANVVLIMILLSWSISALIGFGMIFLKLNIWGIEDFYYNHITCEGRCVLFQSGLSSTASSVMSFYIPGIIMLGVYLKILLVAQRQSRSIQKTSHKNSTRISNTTQTKATKTLAIIMGAFLSFWTPFFVCNTIDPFVNYSTPPALFDTLVWVGYFNSTVNPIIYAFYYSWFRKAFRLFASGVIFKSDISETILVT
>LOCXPTAAR50.173.HIT1.TAAR.2R.309.7tm_1.exons2.LR884470.1.Acanthopagrus_latusv2
NTSRRSMPVTPRSMVIKTLLSCISVLTVVLNLLTLIIISSSRQLHTPTNLILLSLAVSDLLVGLVVMPSQIVLMQSVLFLDKMSCVFLYLCGFILTSASVGNMVLISVDRYVAICYPLRYSSMITPRRVQIYLSLCWFCSVIYNFMLLKDHLSQIDLLNSCYQECFLVINYIFGAVDLLVTFFCPLTVIIVLYMRVFVVAVSQARVMRSQISALRSNTVTVKRSEMRAARTVGVILLVFVLCLLPYYSSSIAGQDTKSMASSVQMWLFYSNSSLNPLIYAFFYLWFRKSVKVIVSLQILQPGSREAKIL
>LOCXPTAAR50.175.HIT1.TAAR.2R.309.7tm_1.exons2.LR884470.1.Acanthopagrus_latusv2
NTSRRSMPVTLRSMVIKTLLSCISVLTVVLNLLTLIIISSSRQLHTPTNLILLSLAVSDLLVGLVVMPPEIVLMHSCTLLDKLSCAVFYLFSFILTSASVGNMVLISVDRYVAICYPLRYSSMITPRRVQIYLSLCWFCSVIYNFMLLKDHLSQIDVLNSCYQECFLVINYIFGAVDLLVTFFCPLTVIIVLYMRVFVVAVSQARVMRSQISALRSNTVTVKRSEMRAARTLGVILLVFALCLLPLYSNFIAGQDTTSVTSSVQIWLFYCNSSFNPLIYAFFYPWFRKSVKVIVSLQILQPGSREAKIL
>LOCXPTAAR50.181.HIT1.TAAR.2R.309.7tm_1.exons2.LR884470.1.Acanthopagrus_latusv2
NTSCRSMPVTPRSMVIKTLLSCISVLTVVLNLLTLIIISSSRQLQTSTNLILLSLAVSDLLVGLVVMPPEIIMMQSCAFLDKLSCALFYLFSFILTSASVGSMVLISVDRYVAICYPLRYSSMITPRRVQIYLSLCWFCSVTYNFMLLKDHLSQTDLLNSCLQECFLVINYIFGAVDLLVTFFCPLTVIIVLYMRVFVVAVSQARVMRSQISALRSNTVTVKRSEMRAARTLGVILLVFVLCLLPYYSSSIAGQDTTSMASSVQIWLFYCNSTFNPLIYAFFYPWFRKSVKVIVSLQILQPGSCEAKIL
>LOCXPTAAR51.185.HIT1.TAAR.2R.323.7tm_1.exons1.LR884481.1.Acanthopagrus_latusv2
TAIMTDIHPCYEMNHFNYIRTKNPSIMCILLYVFLIILSVVTICGNLLVIISIIYFRQLHTPTNYLILSLAVADLLVGIIVFPFSMTFSLSSCLYHEDLFCKVRGSFDISLSTCSILNLCCISVDRYYAVCQPLNYSTKINHRVVVIMILVSWAVSALIGIGVIIAGLNNEKCEERCFIDVLIENTIGPILSFYFPVIIMLCIYLKIFLVAQRQARSIHSTTCQSTKSRAIVSKTERKATKTLAIVLGVFLLCWTPFFFCITSVPLSNNSAPVAVIETLNWLTLSNSMLNPFIYAFFYSWFRSAFRMISSGKIFHGNFVNSKL
>LOCXPTAAR52.186.HIT1.TAAR.2R.333.7tm_1.exons1.LR884481.1.Acanthopagrus_latusv2
METEVTTKRTYTVNNIHPCYELDNTTYTFSRNPSVICVLLYTFLGSLSVFTVCGNLLVIISIIYFKQLHIPTNYLILSLAVADLLVGVLVIPFSMAFTVTACWYHESLFCKVRGSFDVTLSTASILNLCCISIDRYYAVCQPLAYRSKINDCITGFMILLSWGVAALIGIGIIIAGFNQGKCEDSCLIDALISTTLACIFSFYIPVIIMLSIYLKIFLVALRQANSIQNTTCQNTKSGETVSKTERKATKTLAVVMGVFLLCWTPYFLCIIFQPLMYSLTPVAVIETLNWLTLSNSMLNPFIYAFFYRWFRSAFRMIISGKIFQGDFTNSKLL
>LOCXPTAAR53.187.HIT1.TAAR.2R.318.7tm_1.exons1.LR884481.1.Acanthopagrus_latusv2
MHPCYESDNTTYVLTSNPSIICVILNIFLGSLSVATICGNLLVIISIIYFKQLHIPTNYLILSLAVADLLVGLVVFPFSMVFTVTLCVYHVDLFCKIRDSFDVSLCTSSILNLCCISIDRYYAVCQPLTYRSKISVHVTVIMILVSWYISILIGIAIIFAGFSQGTCEEMCSVDVVLANTIGPVLSFYLPAIIMLCIYVKIFLIAQKQVNSIQNAACQSTKSRVTFSKMEKKATKTLAIVMGVFLLCMIPYFFCIVFQPLAYKTPPIPVIETLNWLALSNSMLNPFIYAFFYRWFRSAFRMIISGKMFQGDFTNTSLF
>LOCXPTAAR54.189.HIT1.TAAR.2R.329.7tm_1.exons1.LR884483.1.Acanthopagrus_latusv2
MDGAEGPPLCFPNLNSSCTRPLPRPHSETAVLHTLLAFISLLTVTLNLLVIISISHFRQLHTPTNALLLSLAVSDLLVGLLVMPIEGLRYMETCWLLGRLMCALTPLISYCLLSASVGNMVLISIDRYLAICDPLLYSSKITLNRVKISICVCWACSIIYNGCILVGHLGQPDRFSSCHGECVVVISHISGTVDLFMTFVGPCTVMVVLYMRVFMVALSQVRVIRLQTAASTVRAAPVAKKSERKAARTLGIVIAVFLMCFCPYYYPAFIGADTSNSLSYFAVLSWIMLTNSCVNPLIYALFYPWFRKAIKLIVTLRILHSHSREVKML
>LOCXPTAAR54.191.HIT1.TAAR.2R.329.7tm_1.exons1.LR884483.1.Acanthopagrus_latusv2
MDGAEGPPLCFPNLNSSCTRPLPRPHSETAVLYTLLAFISLLTVTLNLLVIISISHFRQLHTPTNALLLSLAVSDLLVGLLVMPIEGLRYMETCWLLGRLMCALTPLISYCLLSASVGNMVLISIDRYLAICDPLLYSSKITLNRVKISICVCWACSIIYNGCILVGHLGQPDRFSSCHGECVVVISHISGILDLFFSFVGPCTVMVVLYMRVFVVAVSQVRVIRLQTAASTVRAAPITKKSERKAARTLGIVVAVFLMCFCPYYYPALAGEDTSTSLSYYALLSWIMLTNSCVNPLIYALFYPWFRKAVKLIVTLRILHSHSREVKIL
>LOCXPENSAOCP00000004179.1.12.HIT1.Ora.1R.332.TAS2R.exons4.LR884465.1.Acanthopagrus_latusv2
MDGPMDGEVDTELVGMGLRVSVSPAQIAFYIILVLFGIIGNATVVGVVGKSVLQDSGGGRNSDIIIINMALSNLLVSLVRNTLLVISDMGLQLYSSKEWCQILMGVWVWLRSVNVWSTFFLSAFHLQTLRRVAPSVGSLHRQRGAPKTLLLSLGLIWLLNFIYSIPAHIFSINGNINSTETLMLVSSTTRPLLGCVWNFPTSYSGLAYATTSMVIHETIPIILMALTNLASLYMLYTHGRMRSSVQDAPVIKRVPAERRAAKVILALIMLFIASWGTSIISVNYFNYNRGSSAEFLLVIARFANIIFIAMSPAVLAVGHRRLRSFIKSMLTH
>LOCXPOra1.5.HIT1.Ora.2R.313.V1R.exons1.LR884465.1.Acanthopagrus_latusv2
MDLCVTIKGVSFLLQTGMGILGNTVVLLAYAHIIYTEPKLLPVDMILCHLAFANLMLLLTRCVPQTMTVFGLKDLLNDPGCKVVIYAYRIGRALSVCITCMLSVFQAVTIAPAGPRLSRLKPALPSLVLPTFAGLWLLNMAICIAAPFFSMAPRNGTVPAFTLNLGFCHVDFRDNLSYVINGVAVSGRDFAFVALMLGSSGYILLLLHRHSRQVRGIRRSQGAGAETRAAKTVVTLVVLYVVFFGIDNVIWIYMLTVAKVSPVVADMRVFFSSCYASLSPYFIISSNKKVKAKIVCAAEQDQPSADNQESSDK
>LOCXPOra2.6.HIT1.Ora.2R.300.V1R.exons1.LR884465.1.Acanthopagrus_latusv2
MASDEVIRGMLYLSLTIVGVPGNAAVILAFLLLVYHENRLLPADAIVLHLACVNLLVVAVRCLLETLASFRLASIFGDLGCKAVIFIYRTSRSLSIWLTFVLSAYQCLSIAPPGSRWASFRALVSHYLGFVFLLLWLINTCMSSAGILFSFGTQTNSTLIHHAINVQFCFVHFPSKLSRDANGATQVGRDVVPMALMTLASLIILVFLYKHSQQVKGLRSSSGGAASGGAEQRAAKAVVALVTLYVILYGVDNGLWVYTLTEGKTMKSALISDLRIFFSSLYAALSPVVIIVSNRKVNGR
>LOCXPOra3.7.HIT1.Ora.2R.342.7tm_1.exons2.LR884465.1.Acanthopagrus_latusv2
MSEVLTVDAILFGLLVFSGILGNISVIHVVFQSAIESPSRRLPPSDTILVHLSLANLLTSLFRTVPIFVSDLGLDVSLSPGWCRVFMLLWVWWRAVGCWVTLALSMFHCTTLRRQHVSFGPLAQQRERRRVWIVLGLVWGGNLVFSIPALVYSTHVHGNATVELMVISCTTRPLLGCIWEFPSNEQGAAFASTSLAFNEVLPLVLMVGTNLATLHALAKHIRAVTAGGESGGTHGELDKHVATERKAANVIVSLVSLFVVCWALQVAAVTYYNHDGGHHAEGLLTVAHFSASLFVGFSPMVVALGHGKLRRRITGMMLGWSKYFKSHSEDTGVGGESPDTEG
>LOCXPOra3.7.HIT1.Ora.2R.309.7tm_1.exons2.LR884465.1.Acanthopagrus_latusv2
SFGVWRFAPHSSVLTVTFKIFRPPQHHAGDSPPQLAVSEGHHHGTEPYKQRGREVGHGQQPFSVVSSIVVVIRHRGDLQRPADHKERHERHDHIGCFPLSGHVFVQLPVGPSRLSPRGHSSDVFRQSVERGQVGADHQHQRQHLIKGQRGGGEGRTLLVGRELPDAAEQRPCGAADHHQLHGGVAVDVSGIHQSRDRKDQVPPPHQPQDDPDPPPLPLLGEGSKAHVLTPQGGAVEHAERQSHPTAHRPPPHPQQHEDSTPARRQGHIQAQVRHKDGHRAEKRGQQVGQRQVHQDSVRGGESPRGTLNG
>LOCXPOra6.8.HIT1.Ora.2R.305.7tm_1.exons1.LR884481.1.Acanthopagrus_latusv2
SAGHLFNVRICISIMGIVGNAFLIVCVTQTKFTRVKTFELFLLGLAVANLEDILVVNVYDIITIQSSSIGSNILLCRFLKFLTVFGEITSILFTVLISIFRYQKLRDAGKRVNLPIYLDSIRLAWMVSGACVMLSILLSVPIFTISLQGRVENGTRNIGCPPDFFQCSKTYCPVPNGIFKYLFIILCNLLPLIIVTVTGCLIVVVLLNQRKTVTPVVSVSGSSQLGRKSRGGLRHQRSTIAVLAAMGLFQVDWTLYLIFQLTFSPADLPYWGEMEFFISTSYTSISPYVYGIGNNLFSLKNLMKR
>LOCXPHaplo4.3aa.414.HIT1.OlfC.1R.846.ANF_receptor.exons8.LR884461.1.Acanthopagrus_latusv2
GLTEENTSGGISSKASSVKCKLQATTRQPAFSMDGDYVIGGVFSIHHYKQTAMYNYTTMPEPEKCTGRVDSRELRFSRAMIFTIEEINNSTELLPGIKLGYQIHDSCTSVPVAVDVAFQLSNGLDPVFYTGDNCSQTGMVMAIVGESASTPSISMSRVIGSFNIPQVSHFATCACLSDKQQYPTFFRTIPSDQFQADALAKLVKHFGWTWIGAVRSDSDYGNNGMASFLQAAQKEGICVEYSESFYRTHPRSRIQRVADVIRRSTAVVIVAFTASTELRLLLEELTREPSPPRQWIGSESWVTNKDLLRFNICAGAVGFGIQKSVIPGLREFLLDLPPSKVAASPVLTEFWEKAFNCRLGKIAAIDESVCDGTEDIQTLQDPYTDTSQLRITNMVYKAVYAIAHAIHNAVCQDINSTVQCNKFTKVESKQVLTLLKKVNFSQNGYDVSFDANGDPVATYELVNWQKSESGSIEMVTVGLYDSSLPDGREFLINKNPTWMDGGPHVPVSVCSDSCPPGTRKVLQKGKPICCYDCIPCPEGEISNTTDSADCFPCPKEFWPNTKRDTCLPKPVEFLSFDEVLGIVLAAFSVAGACLAITTAAVFFCHRTSPIVRANNSELSFLLLFSLTLCFLCSLTFIGTPSDWSCMLRHTAFGITFVLCISCVLGKTIVVLMAFRATLPGSNVMKWFGPPQQRMTVVSFTFIQVLICIIWLGLSPPFPMENLTIYKERIILECALGSAVGFWVVLGYIGLLAVFCFVLAVLARKLPDNFNEAKMITFSMLIFCAVWITFIPAYVSSPGKFTVAVEIFAILASSFGLILCIFAPKCYIILLKPEKNTKKHLMNKNQS
>LOCXPDreOlfCc1.733.HIT1.OlfC.1R.721.ANF_receptor.exons15.LR884461.1.Acanthopagrus_latusv2
GRRLLGLCAFFFFYGSLSAESTCKLKAKFNLSGYKNVEKKKVVIGGMFPVHMRIASNDGNTSRLPVSSGCEGFNFRTFRWTQTMLFAINEINKRQDLLPNTDLGYVIYDSCFTISKAVEGTLTYLTGQDEAVPNYRCGDGPPLASLVGAGGSDLSIATARILGLYHFPQVSYSSTCSALESKFQFPTFLRTIPNDKHQSTAMAKLVLHFGWTWVGTIAADDDYGKYGIKDFKEQVEEAGVCISFSETLPKVHSPEDIQRIVETVVKATAKIIVVFSSDVDFSPLISELLRHNVTNRTWIASEAWVTSALVLKPGVSSLLGGTLGFGVKRAQIPGLRQHLLNLDPYDDPLTEEFWETETNGTLSRAARAVPDGLCTGRENLAQLNNTYSDVSQLRITYSVYKAVYAVANALHNLEHCEPGRGPFNGKDCADITDFEPWQLMYYMKNVLYTVPHTDEVIYFDEGDVEGYYDILNWQFNSNGEISYVTVGRYNGSAAPENAMTIMNDSIVWNNDMLEPPRSVCSENCQPGTRKGIRQGEPVCCFDCIPCADGEISNSTDARECILCSEDDWSNEAHDACVPKIIEFLAFGEPLGITLIVISAFGALVTIAVGVVFILNLGTPLVKANDPLLTFSLLFSLVVTFLCSIVFLGEPQNWSCMTSQVALALGFALCLSSIMGKAVVLMLRAQALKKARTRSKAAAKAAKAAAEAAANSGNPDVIWPKP
>LOCXPOlfC1.235.HIT1.OlfC.2R.871.ANF_receptor.exons11.LR884461.1.Acanthopagrus_latusv2
SRWPSTALSLLLLSLVGRQTGLVVVQATVCSRWGVLSDKNLSQDGDVIIGGLFNLYYIPSAVEQGYTKLPTYEPCKGLAVEPLKYTYAMVFAVEEINRNSTLLPGVKLGYRILDSCFRYPWALQGALSMVGGDAHSCDLTASTPQSAGGQLVPLLIGAAASTTGIMLSRILGPLSVPVISYLASCPCLSDRTKFPNFFRTIPSDIYQARAMAQLAIRFNWTWIGAVIVNNDYGQLAIQVFQEEIQGKGVCLEFIETVNRETIVNDARRAALKIKASTATVILIFCWYTDVKKLFLELATRNVTDRQFLASEAWSTSDDLLQDLAISKVASGVLGVAIRSSTIPGFENYLRNLHPSHRPDDEFFREFWQKETWSDHPSNVSSMSKEALLKASLPACSGTESLEGVQHPFTDTSQLRVAHNVYLAVYAAAHALHSLLSCPNRDSPPGNNSSTCSSPKHIKPRELLQHLKRVNVTTPQGEMFHFQGADIPAKYDLVNWQSTPDGSLKLVLIGHVDGFDLHLNESAIQWSTGSNQVPVSVCSESCPPGTRKANRKGEPLCCFDCIPCAEGEISNKSGSLHCERCPSEFWSNSEQTACVPRQLDFLAFNETLGITLTTAAVSGAAVTTAVFVVFLYYRKTPMVRANNSELSFLLLLSLKLCFLCSLVFIGRPSVWSCWFQQAAFGISFVLCVSCLLVKTLVVLAVFRSARPGAETLMKWFGPGQQRGSVGLFTSVQVIICAIWLSLSPPEPRRDLGFQGSKVTLECSMASVVGFSLVLGYIGLLACTCLLLAFLARKLPDNFNEAKLITFSMLIFCAVWVAFVPAYVSSPGKYVVAVEIFAILASSYGLLICIFAPKCFIILLRPEKNTKKHLMAR
>LOCXPOlfC2.638.HIT1.OlfC.2R.880.ANF_receptor.exons12.LR884461.1.Acanthopagrus_latusv2
SRWPSTALFLLLLSVVGRQTGLEVVQATVCSRWDATRDKSLSQDGDVIIGGLFNLHYKPSAVEQGYTKLPSYEPCTGLDIEPLKYTYALAFAVEEINRNSTLLPGVKLGYRILDSCSRYPWALQGALSMVGGDTHSCNLTAYMPQSAAYDQPGETAGDQLVPLLICAASSTTGIMLSRILAPLSVPVISYLASCPCLSDRTKFPNFFRTIPSDIYQARAMAQLAIRFKWTWTGAVIENNDYGQLAIQIFQEEIEGKGVCLEFIEAVNRETILNDARRAALKIKDSTATVILIFCWYTDVKKLFLELAKRNVTDRQFLASEAWSTSDDLLQDLAISKVASGVLGVAIRSSTIPGFEKYLRNLHPSHRPDDEFFREFWQKETWSDHPSNVSSLNEEALLKASLPACSGTESLEGVQHPFTDTSQLRVAYNVYLAVYAAAHALHSLLSCPNRDSPPGNNSSTCSSPKHIKPRELLQHLNRVNVTTPQGEMFHFQGADIPAKYDLVNWQSTPEGSLKLVLIGHVGGFDLHLNESAIQWSTGSNQVPVSVCSESCPPGTRKANRKGEPLCCFDCIPCAEGEISNKTGSLHCKRCPSEFWSNVEQTACVPRQLDFLAFNETLGITLTTAAVSGAAVTTAVCVVFICYRKTPMVRANNSELSFLLLLSLKLCFLCSLVFIGRPSVWSCRFQQAAFGISFVLCVSCLLVKTLVVLAVFRSARPGAETLMKWFGPGQQRGSVGLFTSVQVIICAIWLSLSPPVPQPDLGFQGSKVTLECSMASVVGFSLVLGYIGLLACTCLLLAFLARKLPDNFNEAKLITFSMLIFCAVWVAFVPAYVSSPGKYVVAVEIFAILASSYGLLICIFAPKCFIILLRPEKNTKKHLMAR
>LOCXPOlfC3.760.HIT1.OlfC.2R.880.ANF_receptor.exons12.LR884461.1.Acanthopagrus_latusv2
TWWPSSALSLLLSVVGRQTGLEVVQATVCSRWGATRDKSLSQDGDVIIGGLFNLYYIPSVVEQGYTKLPSYEPCTGLDLEALKYTYAMVFALEEINRNSTLLPGVKLGYRILDSCSRYPWSLQGALSMVGGDTKQCNLTASIPRSAAYKKNGEIAGGELVPLLICAASSTSIIISRILGPLSVPVISYLASCPCLSDRTKFPNFFRTIPSDIYQARAMAQLAIRFNWTWMGAVVANTDYGQLAIQVFQEEIQGKGVCLEFIETVNRENIMSDARRAALKIKASTATVILIFCWYTDVKKVLLELAKINVTDRQFLASEAWSTSDDLLQDLAISKVASGVLGVAIRSSTIPGFENYLRSLHPSHRPDDEFFREFWQKETWSDHPSNVSTSSPVNRSVQKTYLPACSGTESLEGVQHPFTDTSQLRVAHNVYLAVYAAAHALHSLLSCPNRDSPPGNNSSTCSSPKHIKPGELLQRLNKVNVSTPQGEMFHFQGADIPAKYDLVNWQNTPEGSLKLVLIGHVDGFDLHLNESAIQWSTGSNQVPVSVCSESCPPGTRKANRKGEPLCCFDCIPCAEGEINNRTDSLRCERCPSEFWSNSEQTACVPRQLDFLAFNETLGITLTTAAVSGAAVTTAVFVVFILYHKTPMVRANNSELSFLLLLSLKLCFLCSLVFIGRPSVWSCRFQQAAFGISFVLCVSCLLVKTLVVLAVFRSARPGAETLMKWFGPGQQRGSVCLFTFVQVIICAIWLSLSPPEPRRDLGFQGSKVTLECSMASVVGFFLVLGYIGLLACTCLLLAFLARKLPDNFNEAKLITFSMLIFCAVWVAFVPAYFSSPGKYVVAVEIFAILASSYGLLICIFAPKCFIILLRPEKNTKKNVMAR
>LOCXPOlfC4.818.HIT1.OlfC.2R.881.ANF_receptor.exons12.LR884461.1.Acanthopagrus_latusv2
TRWPSSALFLLLLSVAGRQTGLEVVQATVCSRWGATRDKSLSQDGDVIIGGLFNLYYKPSAIEQGYTKLPSYEPCTGLDLEALKYTYAMVFALEEINRNSTLLPGVKLGYRILDSCGRYPWSLQGALSMVGGETKHCNLTASIPRSAAYKKTVAVAGDQLVPLLICAASSTTGIIMSQILGPLSVPFISYLASCPCLSDRTKFPNFFRTIPSDIYQARAMAQLAIRFNWTWMGAVIINTDYGQLALKVFQEEIHGKGVCLEFVETVHRETIVSDARRAALKIKASTATVILIFCWYTDVKRLFLELANIHVKDRQFLASESWSTSDDLLQDLAISKVASGVLGVAIRSSAIPGFETFLRSLNPSHRPDDEFFREFWQKEFGCTPGAEQSQETHKEALLKASLPACSGTESLEGVQHPFTDTSQLRVAHNVYLAVYAAAHALHSLLSCPNRDSPPGNNSSTCSSPKHIKPRELLAQLNKVNVTTPQGEMFYFQGADIPAKYDLVNWQNTPEGSLKLVLIGHVDGFDLHLNESAIQWSTGSNQVPVSVCSESCPPGTRKANRKGEPLCCFDCIPCAEGEISNKTGSLQCERCPSEFWSNSEQTACVPRQLDFLAFNETLGITLTTAAVSGAAVTTAVFVVFILYHKTPMVRANNSELSFLLLLSLKLCFLCSLVFIGRPSVWSCRFQQAAFGISFVLCVSCLLVKTLVVLAVFRSARPGAETLMKWFGPGQQRGSVGLFTSVQVIICAIWLSLSPPEPRRDLGFHGSKVTLECSMASVVGFSLVLGYIGLLACTCLLLAFLARNLPDNFNEAKLITFSMLIFCAVWVAFVPAYVSSPGKYVVAVEVFAILASSYGLLICVFAPKCFIILLRPEKNTKKYMMAR
>LOCXPOlfC5.236.HIT1.OlfC.2R.873.ANF_receptor.exons12.LR884461.1.Acanthopagrus_latusv2
SSALSLLLLSVIGRQTGLEVVQATVCSRWGATRDKSLSHDGDVIIGGLFNLYYIPSAVEQGYTKLPSYEPCTGLESLKNIYAMVFAVEEINLNSTLLPGVKLGYRILDSCSRYPWALQGALSMVGGDTQSCNLTASTPRAAAYEEKEETAGGKLVPLLIGASTSTTGIMLSRILGPLSVPVISYLASCPCLSDRTKFPNFFRTIPSDIYQARAMAQLAIRFNWTWVGAVVANTDYGRLAIQVFQEEILGKGVCLEFIETLRRETILNDARQAALKIKASTATVILIFCWYTDVKKLFLELAKRNVTDRQFLASEAWSTSDDLLQDPYISKVASGVLGVAIRSSTIPGFEKYLRSLHPSHRPDDEFFREFWQKEFGCTPGAEQSQSTQSVQRTSLPACSGTESLEGVQHPFTDTSQLRVAYNVYLAVYAAAHALHSLLSCPNRDSPPGNNSSTCSSPKHIKPRELLQHLNRVNVTTPQGEMFHFQGADIPAKYDLVNWQNTPDGSLKLVLIGHVNGFDLHLNESAIQWNTGSNQVPVSVCSESCPPGTRKANRKGEPLCCFDCIPCAEGEISNKTGSLHCERCPSEFWSNSEQTACVPRQLDFLAFNETLGITLTTAAVSGAAVTTAVFIVFILYHKTPMVRANNSELSFLLLLSLKLCFLCSLVFIGRPSVWSCRFQQAAFGISFVLCVSCLLVKTLVVLAVFRSARPGAETLMKWFGTGQQRGSVGFFTSVQVIICAIWLSLSPPEPRRDLGFQGSKVTLECSMASVVGFSLVLGYIGLLACTCLLLAFLARKLPDNFNEAKLITFSMLIFCAVWVAFVPAYVSSPGKYVVAVEIFAILASSYGLLICIFAPKCFIILLKPAKNTKKHLMAR
>LOCXPOlfC6.286.HIT1.OlfC.2R.880.ANF_receptor.exons12.LR884461.1.Acanthopagrus_latusv2
TRWPSTALSLLLLSVVGRQTGLEVVQATMCSRWGVPSDKSLFQYGDVIIGGLFNLHYKPSAVEQGYTELPYYEPCNGLDLEALKYTYAMAFAVEEINHHSTLLPGVKLGYHILDSCGIYPWSLQSAMSMVGGDTQHCNLTAFMPRSAAYKQPGETAGDQLVPLVICAASSTTGIIMSRMLGPLSVPVISYLASCPCLSDRTKFPNFFRTIPSDIYQARAMAQLAIRFNWTWMGAVIENSDYGQLAIQVFQEEIQGKGVCLEFIETLRRETIVNDARRAALTIEALTARVILIFCWYTDVKKIFLELAKINVTDRQFLASESWSTSDDLLQDLAISNVASGVLGVAIRSSTMPGFENYLRNLHPSHRPDDEFFREFWQEETWSDHPSNVSSLNEEALLKASLPACSGTESLEGVQHPFTDTSQLRVAHNVYLAVYAAAHALHSLLSCPNRDSPPGNNSSTCSSPKHIKPGELLQHLKRVNVTTPQGEMFHFQGADIPAKYDLVNWQNTPDGSLKLVLIGHVDGFDLHLNESAIQWSTGSNQVPVSVCSESCPPGTRKANRKREPLCCFDCIPCAEGEISNKTGSLHCERCPSEFWSNSEQTACVPRQLDFLSFNETLGITLTTAAVSGAAVTTAVFVVFICYHQTPMVRANNSELSFLLLLSLKLCFLCSLVFIGRPSVWSCRFQQAVFGISFVLCVSCLLVKTLVVLAVFRSARPGAETLMKWFGPGQQRGSVCLLTSVQVIICAIWLSLSPPEPRRDLGFQGSKVTLECSMASVVGFSLVLGYIGLLACTCLLLAFLARKLPDNFNEAKLITFSMLIFCAVWVAFVPAYVSSPGKYVVAVEIFAILASSYGLLICIFAPKCFVILLRPEKNTRKGLMAR
>LOCXPOlfC7.381.HIT1.OlfC.2R.809.ANF_receptor.exons11.LR884461.1.Acanthopagrus_latusv2
TELPDYKPCTSLQNLPLQYIYAMMFALEEINHSTNLLPGLNLGYHIRDSCGLHPWAMQAALSLVGGDSTNCNSAPRPDYSVGYGEGIGERRGDRPVPLIIGGSSSIAAKILCNVLGPLSVPLVSYTASCPCLSDRRQFPNFFRTMASDIYQARAIAQLAIRFNWTWIGAVVANNDYGHMAVKVFQEETQGKGVCLAFVETLQRENIVSDARRAALRIQASTARVILVFSWYTDVRELFLQLAKINVTNRQFLASEAWSTSGDLLQNLVTSQVASGVLGVAIRSSPIPGFESYLRNLKPSHRPDDAFLKEFWENEFGCSPGANRLLQKTYLPPCSGTESLERVQNFFTDTSQLRVTYNVYLAVYAAAHALHSLLSCPNRDSPPGNNSATCSSPKHIKPRELLQHLSNVNFTTPQGELLYFQGTDIPAKYDLVNWQNTPEGSVKLVLIGRVDGFDLNLNDSAIQWSTGSNQVPVSVCSESCPPGTRKANRKGEPLCCFDCIPCAEGEISNTTGSLHCERCPSEFWSNSEQTACVPRQLDFLAFNETLGITLTTAAVSGAAVTTAVFVVFILYHQTPMVRANNSELSFLLLVSLKLCFLCSLVFIGRPSVLACRFQQAAFGISFVLCVSCLQVKTIVVLAAFRSARPGAAALMKWFGPGQQRGSVCLFTCIQVIICIIWLSLSPPEPQADLDIPGLQVTLMCSMASVVGFSLVLGYIGLLACTSLLLAFLARKLPDNFNEAKLITFSMLIFCAVWVAFVPAYVSSPGKYAVAVEIFAILASSYGLLLCMFAPKCFIILLRPEKNTKKHLMAR
>LOCXPOlfC8.439.HIT1.OlfC.2R.911.ANF_receptor.exons11.LR884461.1.Acanthopagrus_latusv2
MSCFSWLFTLWPSSLLSLLLIELVGRQLGLRVGLQVVQTVTCSQWGTTSNQGLFQDGDVVIGGLFNLHYQPPAIDHNFTHLPHYKPCIGLELVPLQYIHAAVFAVEEINNSTMLLPGVKLGYHIFDSCGRPPWALQAALSLVGGDSTSCNSETFCIKCLSCDNIFTLSSGDHPVHLIIGGASSITSQILSKILGPLSVPLISYLSSCPCLSDRRQFPNFFRTIPSDIYQARVIAHLAIRFNWTWIGAVVANNDYGHMAAKIFQEETQGKGVCLAFVETLRRENIVSDARRAALRIQASNARVILVFSWYTDVRELFLQLAKINVTNRQFLASEAWSTSGDLLQNLVTLKVASGVLGVAIRSSPIPGFANYLKSLHPVHHPGDEFLKEFWENEFGCTPRFTPVSSYFSSSIKSGHPLNIPITPVNRSPWKASLPACSGTESLEGVQHPFTDTSQLRVAYNVYLAVYAAAHALHSLLSCPNRDSPPGNNSSTCSSPKHIKPRELLQHLNKVNFTTPQGEMFYFQGADIPAKYDLVNWQNTPEGSLKLVLIGRVDGFDLHLNESAIEWSTGSNQVPVSVCSESCPPGTRKANRKGEPLCCFDCIPCAEGEISNKTSSLHCERCPPEFWSNVEQTACVPRQLDFLSFNETLGITLTAAAVSGAAVTSAVFIVFICYHQTPMVRANNSELSFLLLLSLKLCFLCSLVFIGRPSVWSCRFQQAAFGISFVLCVSCLKVKTIVVLAAFRSARPGAAALIKWFGKGQQRGSVCILTCIQVIICAIWLSLSPPEPRRDLGFQGSKVTLECSMASVVGFSLVLGYIGLLACTCLLLAFLARNLPDNFNEAKLITFSMLIFCAVWVAFVPAYVSSPGKYVVVVEIFAILASSYGLLICIFAPKCFIILLRPEKNTKKGLMSR
>LOCXPOlfC9.525.HIT1.OlfC.2R.865.ANF_receptor.exons9.LR884461.1.Acanthopagrus_latusv2
LMYFILLYSHFTSTVSSPLYSSFCRLQGQFHLNGMHKAGDVVLGGLFEIHFFSVFPDLSFTSEPQQPTCYGFDIPGFRAAMTMTFAIDEINRNTNLLPNVTLGYSLYDNCYKLRIGFRAAMSLVSGQEQQFTLDETCVGTPPVIGIVGDSSSTSSIAISSVIGSYRVPMVSYFATCSCLSDRQKFPSFFRTIPSDAFQVRAVIQILNHYDWTWAGLLVSDDDYGLHAARSFQSDFVQSGGGCLAYVEILPWGNDPAEIRRIVDVMKKSTARVVIGFAHESHMINLMEEVLRQNVTGLQWIASEAWTAAALFQTPHLIPYLAGTLGIAIRQGEIPGLREFLLRIRPDLHNNSYRNSIVKLFWEYTFQCRFAPPPAGWVETKVVLCTGQEDLEDVENEFLDTSNLRPEYNVYKAVYALAYALDDMLHCEPGRGPFSGNSCATLQTLEPWQLVYYLQKVNFSTTFGDQVSFDENGDALPIYDIMNWLWLPSGRTKLQNVGEVKRSAFKGEELTINEEKIFWNSESKKPPRSVCSESCPPGTRMARKKGEPVCCFDCIPCSEGKINNETDSMECTSCPEDFWSSPQRDHCVPKKTEFLSYDEPLGICLTSTSLLGTCMCVVVLGIFICHRSTPIVRANNSELTFQLLLSLKLCFLCSLLFIGRPRLWTCQLRHAAFGISFVLCVSCILVKTMVVLAVFKASKPGGGASLKWFGVLQQRGTVIVLTSVQAAICTAWIVSASPTPHKNTQYHNGKIVYECAVGSTVGFAVLLGYIGSLASLSFLIAFISRNLPDSFNEAKLITFSMLIFCAVWVAFVPAYISSPGKYADAVEVFAILASSFGLLLALFGPKCYIILLRPERNTKKAIMGRG
>LOCXPOlfC10.561.HIT1.OlfC.2R.865.ANF_receptor.exons9.LR884461.1.Acanthopagrus_latusv2
LMYFILLYSHFTSTVSSPLYSSFCRLQGQFHLNGMHKAGDVVLGGLFEIHLFSVFPDLSFTSEPQQPTCYGFDIPGFRAAMTMTFAIDEINRNTNLLPNVTLGYSLYDNCVKLQIGFRAAMSLVSGQEQQFILNETCVGTPPVIGFVGDSSSTSSIAISSVIGSYRVPMVSYFATCSCLSDRQKFPSFFRTIPSDAFQVRAMIQILNRYDWTWAGLLVSDDDYGLHAARSFQSDFVQSGGGCLAYVEILPWGNDPAEIRRIVDVMKKSTARVVIGFAHESHMINLVEEVLRQNVTGLQWIASEAWTAAALFQTPHLIPYLAGTLGIAIRQGEIPGLREFLLRIRPDLHNNSYRNSIVKLFWEYTFQCRFAPPPAGWVETKVVLCTGQEDLEDVENEFLDSSNLRPEYNVYKAVYALAYALDDMLHCEPGRGPFSGNSCATLQTLEPWQLVYYLQKVNFSTTFGDQVSFDENGDALPIYDIMNWLWLPSGRTKLQNVGEVKRSAFKGEELTINEEKIFWNSESKKPPRSVCSESCPPGTRMARKKGEPVCCFDCIPCSEGKISNKTDSMECTSCPEDFWSSPQRDHCVPKKTEFLSYDEPLGICLTTTSLLGTCMCVVVLGIFICHRSTPIVRANNSELTFQLLLSLKLCFLCSLLFIGHPRLWTCQLRHAAFGISFVLCVSCILVKTMVVLAVFKASKPGGGASLKWFGVLQQRGTVIVLTSFQAAICTAWIVSASPTPHKNTQYHNDKIVYECAVGSTVGFAVLLGYIGSLASLSFLIAFISRNLPDSFNEAKLITFSMLIFCAVWVAFVPAYVSSPGKYADAVEVFAILASSFGLLLALFGPKCYIILLRPERNTKKAIMGRG
>LOCXPOlfC11.584.HIT1.OlfC.2R.868.ANF_receptor.exons9.LR884461.1.Acanthopagrus_latusv2
LLSLMYFMLYSFFSSVFSSPHYSSSCRLQGRFHLNEMHKAGDVVLGGIFQVHFFSVFPDLSFTSEPPQPTCHGFDVVGFRRVQTMAFAIDEINRNTKLLPNVTLGYSLYDHCVKLGISFRAGLSSVSGQEEQIMLDETCSGTPPVIGIVGDSSSTHSIAISSVLGLYRVPMVSYFATCSCLSDRQKFPSFFRTIPSDAFQVQAMIQILKRFDWSWAGLLVSDDDYGLHAARSFQSDLPHSGGGCLAYLEVLPWDNDPAELRRIVDLMKKSTARVVIVFAHESYMMNLMEEVVRQNVTGLQWMASEAWTASTVLQTPDLMPYLAGTLGIAIRRGEIPGLREFLQQMLPDLHHNNSYGNSMVNQFWEFTFQCRFPPPPEGWVEAKGTLCTGQEKLEDVETELLDVSNLRPEYNVYKAVYALAHALNDMLQCEPGRGPFSGHSCGNLKELEPWQLVYYLEKVNFTTAFGDQVSFDENGDALAIYDVMNWLWLPDGRTEVQNVGEVKRSAFKGEELTLDEDKIFWNFESKKPPRSVCSESCPPGTRMARKKGEPVCCFDCIPCSEGKISNKTDAMGCTSCPEDFWSSPQRDHCVHKKTEFLSYHEPLGMGLTAASLLGTCMCAVVLGIFICHRSTPIVRANNSELSFQLLLSLKLCFLCSLLFIGRPRLWTCQLRHAAFGISFVLCVSCILVKTMVVLAVFKASKPGGGASLKWFGVLQQRGTVIVLTSFQAAICTAWIVSASPTPYKNTQYYIDKIVYECAVGSTVGFAVLLGYIGSLASLSFLIAFISRNLPDSFNEAKLITFSMLIFCAVWVAFVPAYISSPGKYADAVEVFAILASSFGLLLALFGPKCYIILLRPERNTKKAIMGRG
>LOCXPOlfC12.590.HIT1.OlfC.2R.865.ANF_receptor.exons9.LR884461.1.Acanthopagrus_latusv2
LLMYFMLYSCFSSVLSSPLYSSSCWLQGQFHLNEMHKAGDVVLGGIFRIHFFSVFPDLSFTSEPQQPTCHGFDVVGFRRVQTMAFAIDEINRNSSLLPNVTLGYSLYDNCVKLGIAFRAGLSAVSGKEEQIILDETCAGTPPVIGIVGDAFSTHSIAISSVLGLYRVPMVSHAATCSCLSDRQKFPSFFRTIPSDAFQVQAMIQILKRFGWSWAGLLVSDDDYGLHAARSLQSDLAHSGGGCLAYIEVLPWSNDPAELRRIVDLMKKSTARVVIVFAHESYIMNLMEEVVRQNVIGLQWMASEAWTAATVLQTPVFMPYLAGTLGIAIHRGEIPGFREFLLQTRPDLHHNSSYGNSIVNQFWEFTFQCRFAPPPTGWVEAGGPLCTGQEKLEEVETELLDISNLRLEYNVYKAVYALAYALDDMLQCEPGRGPFSGHSCGNLKELEPWQVVYYLEKVNFTTTFGDQVSFDENGDALPIYNIMNWLWLPDGKTKVQNVGEFKRSASRGAELTIDEEKIFWNFESKKPPRSVCSESCPPGTRMARKKGEPVCCFDCIPCSEGKISNKTDSMECTSCPEDFWSSPQRDHCVHKKTEFLSYHEPLGIGLTVASLLGTCMCAVVLGIFICHRSTPIVRANNSELSFQLLLSLKLCFLCSLLFIGRPRLWTCQLRHAAFGISFVLCVSCILVKTMVVLAVFKASKPGGGASLKWFGVLQQRGTVIILTLIQAAICTAWIVSASPTPYNNTQYHNDKIVYECAVGSTVGFAVLLGYIGSLASLSFLIAFISRNLPDSFNEAKLITFSMLIFCAVWVAFVPAYISSPGKYADAVEVFAILASAFGLLVALFGPKCYIILLRPERNTKKAIMGR
>LOCXPOlfC13.594.HIT1.OlfC.2R.866.ANF_receptor.exons9.LR884461.1.Acanthopagrus_latusv2
SLMYFMLLYSYISLVVSSPIYSSSCRLQGQFHLNEMHKAGDVVLGGIFRIHFFSVFPDLSFTSEPPQPTCHGFDVVGFRMAETMAFAIDEINRNSNLLPNVTLGYSLYDNCFKLGIGFRAGLSAVSGQEERFILEDTCAGTPPVIGIVGDSSSTHSIAISSVLGLYRVPMVSHFATCSCLSDRQKFPSFFRTIPSDAFQVKAMIQIMKRFGWTWAGLLVSDDDYGLHAARSFQSDLAHSGGGCLAYLEVLPWGNDRDELRRIVDVMKKSTAHVVIVFAHESYMINLMEEVVRQNVTGLQWMASESWTAATALQTPDLMPYLAGTLGIAIRRGEIPGFREFLQQIRPDPHHNNSYGNNIVNQFWEFTFQCKFTPPPAGWVEAGGTLCNGKENLEDVETELFDVSNLRPAYNVYKAVYALAYALDDLLQCEPGRGPFSGHSCGNLKRLEPWQLVYYLEKVNFTTTFGDQVSFDENGDALAIYDVMNWLWLPDGTTEVQNVGEVKRSASKGEEFIIDEDKIFWNFESKKPPQSVCSESCPPGTRMARKKGEPVCCFDCIPCSEGEISNKTDAMGCTSCPEDFWSSPQRDHCVPKKTEFLSYHEPLGIGLTVACLLGTFMCAVVLGIFIYHRNTPIVRANNSELSFQLLLSLKLCFLCSLLFIGRPRLWTCQLRHAAFGISFVLCVSCILVKTMVVLAVFKASKPGGGTSLKWFGVLQQRGTVIVLTSIQAAVCTAWIVSASPTPHKNTQYYIDKVVYECAVGSTVGFAVLLGYIGSLASLSFLIAFIARNLPDSFNEAKLITFSMLIFCAVWVAFVPAYISSPGKYADAVEVFAILASSFGLLVALFGPKCYIILLRPERNTKKAIMGR
>LOCXPOlfC14.601.HIT1.OlfC.2R.871.ANF_receptor.exons9.LR884461.1.Acanthopagrus_latusv2
MWGFLDIKLLSLMCVMLYSNFSSVVSASSSCRLQGRFHLNEMHKAGDVVLGGTFRIHFFSVLPDLSFTSDPQQPTCHSFDVVGFRRVQTMAFTIDEINRNSNLLPNVTLGYSLYDNCVKLGIAFRAVLSAVSGQEEQIILDETCAGTPPVIGIVGDPFSAHSTAISPVLGLYRVPMVSYLATCSCLSDRQKYPSFFRTIPSDAFQVKAIIQILKRFGWSWAGLLVSDDDYGLYAARSFQSDLPNSGGGCLAYFELLPWGNDPDKLRRIVDVMKKSTARVVIVFAHESYMMNLMEEVVRQNVTGLQWISTEVWTTATVFQTPDLMPYLAGTLGIAIRRGEIPGFREFLLQMLPDLHHNNSYGNSMVNQFWEFTFQCRFAPPPSDWIEAGGTLCTGQEKLEDVETELLDVSDLRQEYNVYKAVYALAYALDDMLKCEPGRGPFSGHSCGNLKELEPWQLVYYLEKVNFTTTFGDQVSFDENGDVLAIYDVMNWLQLPDGRIKVQNVGEVKGEELIIDEDKIFWNFKSKKPPRSVCSESCPPGTRMARKRGKPVCCFDCIPCSEGEISNTTNAMECTSCPEDLWSSPQRDHCVPKKTEFLSYHEPLGIGLTAASLLGTCMCAIVMGIFIYHYSTPIVRANNSELSFLLLVSLKLCFLCSLLFIGYPRLWTCQLRHAAFGISFVLCVSCILVKTMVVLAVFKASKPGGGTSLKWFGVLQQRGTVIVLTSVQAAICTAWIVSASPTPYKNTQYYNDKIVYECAAGSTIGFAVLLGYIGLLALLSCLIAFIARNLPDSFNEANLITFSMLIFCAVWVAFVPAYISSPGKYADAVEVFAILASSFGLLLALFGPKCYIILLRPERNTKKAIMGRGIQT
>LOCXPOlfC15.610.HIT1.OlfC.2R.868.ANF_receptor.exons9.LR884461.1.Acanthopagrus_latusv2
SLMYFMLLCSCFSSVESSPLYSSSCRLQGRFHLNEMHKAGDVVLGGTFRIHFFSVLPDLSFTSDPQQPTCHGFDVVGFRRVQTMAFAIDEINRNSNLLPNVTLGYSLYDNCVKLGIAFRAVLSAVSGKEEQIILDETCAGTPPVIGIVGDPFSTHSLAISSVLGLFKVPMVSYFATCACLSDRQKFPSFFRTIPSDAFQVKAMIQILKRFGWSWAGLLVSDDDYGLQAARSLQSDLAHSGGGCLAYLEVLPWGNDPDKLRRIVDVMKKSTARVVIVFAHESYMMNLMEEVVRQNVTDLQWISTDAWTTTTVYQTPDLMPYLAGTLGIAIRRGEIPGFREFLLQMLPDLHHNNSYGNSMVNQFWEFTFQCRFAPPPSGWIEAGGTLCTGQEKLEDVETELLDVSDLRQEYNVYKAVYALAHALNDMLQCEPGRGPFSGHSCGNLKELEPWQLLYYLEKVNFTTTFGDQVSFDENGDPLAIYDVMNWLWLPDGTTKVQNVGEVKRSAFRGEELTIDEDKIFWNFESKKPPHSVCSESCPPGTRMARKKGKPVCCFDCIPCSEGEISNKTDAMECTSCPEDFWSSPQRDRCVPKKTEFLSYHEPLGIGLTAASLLGTCMCAVVLGIFIYHHRTPIVRANNSELSFLLLVSLKLCFLCSLLFIGRPRLWTCQLRHAAFGISFVLCVSCILVKTMVVLAVFKASKPGGGTSLKWFGVLQQRGTVIFLTSVQAAICTAWIVSASPTPHKNTQYYNDKIVYECAAGSTVGFAVLLGYIGSLALLSCLIAFIARNLPDSFNEANLITFSMLIFCAVWVAFVPAYISSPGKYADAVEVFAILVSSFGLLLALFGPKCYIILLRPERNTKKAIMGRGI
>LOCXPOlfC16.617.HIT1.OlfC.2R.872.ANF_receptor.exons9.LR884461.1.Acanthopagrus_latusv2
LLSLMYVMMLYSYFSFVVSFPLYSSSCRLQGRFHLNEMHKAGDVVLGGTFRIHFFSVLPDLSFTSDPQQPTCHGFDVVGFRRVQTMAFTIDEINRNSNLLPNVTLGYSLYDNCVKLGIAIRAVLSAVSGQEEQIILDETCAGTPPVIGIVGDPFSAHSIAISSVLGLYRVPMVSYFATCSCLSDRQKYPSFFRTIPSDAFQVKAIIQILKRFGWTWAGLLVSDDDYGLHAARSFQSDLPNSGGGCLAYFELLPWGNDPDKLRRIVDVMKKSTARVVIVFAHESYMMNLMEEVVRQNVTGLQWISTEAWTTASVFQTPDLMPYLAGTLGIAIRRGEIPGFREFLLQMLPDLHHNNSYGNSMVNQFWEFTFQCRFPPPPAGWIEAGGTLCTGQEKLEDVETELLDVSNLRQEYNVYKAVYALAYALDDMLKCEPGRGPFSGHSCGNLKELEPWQLVYYLEKVNFTTTFGDQVSFDENGDVLAIYDVMNWLWLPDGRTKVQNVGEVKRSAFKGEELTIDENKIFWNFESKKPPRSVCSESCPPGTRMARKRGKPVCCFDCIPCSEGEISNITNAMECTSCPEDFWSSPQRDHCVPKKTEFLSYHEPLGIGLTAASLLGTCMCAVVMGIFIYHHSTPIVRANNSELSFLLLVSLKLCFLCSLLFIGYPRLWTCQLRHAAFGISFVLCVSCILVKTMVVLAVFKASKPGGGASLKWFGVLQQRGTVVFLTSVQAAICTAWIVSASPTPHKNTQYYNDKIVYECAAGSTIGFAVLLGYIGSLALLSCLIAFIARNLPDSFNEANLITFSMLIFCAVWVAFVPAYISSPGKYADAVEVFAILASSFGLLLALFGPKCYIILLRPERNTKKAIMGRGIQT
>LOCXPOlfC17.621.HIT1.OlfC.2R.866.ANF_receptor.exons9.LR884461.1.Acanthopagrus_latusv2
SLMCFMFLYSYFSSVVTYPLLSSVCRLQGQFHLNEMHKAGDIVLGGIFRVHFFSVFPDLSFTSEPPQPTCHGFDVVGFRRVQTMAFTIDEINRNSNLLPNMTLGYSIYDNCVKLGIAFRAGLSAVSGKEEQIILDETCAGTPPVIGIVGNPFSTHSIAISSVLGLYRVPMVSHSATCSCLSDRQTFPSFFRTIPSDAFQVRAMIQILRHFGWTWAGLLVSDDDYGLHAARSFQSDLVQSGEGCLAYLEVLPWSNDPDELRRIVDVMKKSTARVVIVFAHDSYMINLMEEVVRQNVTDLQWMASEAWTTTTVLQTPDLMPYLAGTLGIAIRQGKIPGFRKFLLQMLPDLHHNNSYGNSMVNQFWEFTFQCRFTPPPAGWVDAGGTLCTGQEKLEEVETELLDVSNLRLEYNVYKAVYALAYALDDLLQCEPGRGPFSGHSCGNLKELQPWQLVYYLEKVNFTTTFGDQVSFDENGDALPIYDVMNWRWLPDGTTKVQNVGEVKRSAFKGEELTIDEDKIFWNFQSKKPPRSVCSESCPPGTRMARKKGEPVCCFDCIPCSEGKISNGTDAMECSSCPEDFWSSPQGDHCVPKKTEFLSYQEPLGIGLTAASLLGTCMCAFVMGIFIYHHKTPIVRANNSELSFLLLLSLKLCFLCSLLFIGRPRLWTCQLRHAAFGISFVLCVSCILVKTMVVLAVFKASKPGGGASLKWFGVLQQRGTVIVLTSVQAAVCTVWIVSASPTPHKNTHYYNDKIVYECAVGSTVCFAVLLGYIGSLASLSFLIAFVARNLPDSFNEAKLITFSMLIFCAVWVAFVPAYISSPGKYADTVEVFAILASSFGLLVALFGPKCYIILLRPERNTKKAIMGR
>LOCXPOlfC18.625.HIT1.OlfC.2R.881.ANF_receptor.exons9.LR884461.1.Acanthopagrus_latusv2
SLMCFMFLYSRFSSVVTSPLVSSVCRLQGQFHLNEMHKAGDIVLGGIFRVHFFSVLPDLSFTSEPPQPTCHGFDVVGFRRVQTMVFAIDEINRNSNLLPNVTLGYSLYDNCVKLGIAFRAGLSAVSGKEEQFILDETCAGTPPVIGIVGDPFSAHSIAISSVLGLYRVPMVSHSATCSCLSERQKFPSFFRTIPSDAFQVKAMIQILRHFGWTWAGLLVSDDDYGLHAARSFQSDLAHSGGGCLAYLEVLPWSNDPDELRRIVDVMKKSTARVVIVFAHDSYMINLMEEVVWQNVTGLQWMASEAWIASAVLQTPDIMPYLAGTLGIAIRRGEIPGFREFLLKTCPDQHHNNSYRNSMVNQFWEFTFQCRFTPPTAGWVEAGGTLCTGQEKLEEVESEFLDVSDLRPEYNVYKAVYALAHALDDMLQCEPGRGPFSGHSCGNLQTLEPWQLLYYLEKVNFTTTFGDQVSFDENGDPLAIYDVMNWLWLPDGTTKVQNVGEVKRSVFTGEELTIDENKIFWNFQSKKVVSEFSDRSWITHYRMCSESCPPGTRMARKKGEPVCCFDCIRCSEGEISNKTNAIECTSCPEDFWSNPLGDHCVPKKTEFLSYHEPLGIGLTAASLLGTCMCAVVMGIFTYHRSTPIVRANNSELSFQLLLSLKLCFLCSLLFIGRPRLWTCQLRHAAFGISFVLCVSCILVKTMVVLAVFKASKPGAGAILKWFGVLQQRGTVVFLTSVQAAICTAWLISASPTPYENTQYYNDKIVYECAVGSTVGFAVLLGYIGSLASLSFLIAFISRNLPDSFNEANLITFSMLIFCAVWVAFVPAYISSPGKYADAVEVFAILASSFGLLLALFGPKCYIILLRPERNTRKAIMGWGTQA
>LOCXPOlfC19.631.HIT1.OlfC.2R.870.ANF_receptor.exons9.LR884461.1.Acanthopagrus_latusv2
LLSLIYVMLLYFYFSSAVSSPLYSSSCRLQGRFHLNEMHKAGDVVLGGIFRIHLFSVFPDLSFTSEPQQPTCHGFDAVGLRRVQTMAFAIDEINRNSNLLPNVTLGYSLYDNCVKLGIAFRAGLSAVSGQEEQFILNETCAGTPPVIGIVGDTFSTHSIAISSVLGLYRVPMVSHAATCSCLSDRRKFPSFFRTIPSDTFQVKAMIQILKHFGWTWAGLLVSDDDYGIHAARSFQSDLAHSGGGCLAYLEVLPWSNDQDELRRIVDVMKKSTARVVIVLAHDSYMINLMEEVVRQNVTGLQWMASEAWTPSTVLQTPDLMPYLAGTLGIATRRGEMPGFREFLLQMLPDIHHNSSYGKSIVNQFWEFTFQCRFAPTAAGSVEVWETLCTGQEKLEDAETELLDVSDLRPEYNIYKAVYALAYALDDMLQCEPGKGPFSGHSCGSLKQLEPWQLVYYLEKVNFTTTFGDQVSFDENGDALAIYDVMNWLWLPDGTTKVQNVGEVKRSAFIDEELTIDENKIFWNFESKKPPHSVCSESCHPGTRMARKKGEPVCCFDCIPCSAGKISNDTDASECTSCPEDFWSNPQRDHCVPKETEFLSYNEPLGIGLTAASLLGTFMCAFVLGIFIYHHSTPIVRANNSELSFQLLLSLKLCFLCSLLFIGRPRLWTCQLRHAAFGISFVLCVSCILVKTMVVLAVFKASKPGGGASLKWFGVLQQRVIVIALTSLQAAICTAWIVSASPTPHKNTQYYNDKIVYECAVGSTVGFAVLLGYIGSLASLSCLIAFISRNLPDSFNEAKLITFSMLIFCAVWVAFVPAYVSSPGKYADAVEVFAILASSFGLLVALFGPKCYIILLRPEMNTRKAIMGREV
>LOCXPOlfC20.636.HIT1.OlfC.2R.867.ANF_receptor.exons9.LR884461.1.Acanthopagrus_latusv2
LMYSMLLYSYFCSAVSSPLLSSVCRLQGQFHLNEIQKAGDVVLGGLFQVHFFSVLPDLSFTSEPPQPTCYGFDVVGFRRVQTMAFAIDEINRNSNLLPNVTLGYSLYDHCVKLGISFRAGLSAVSGQEEQIILDETCAGTPPVIGIVGDASSTHSIAISSVLGLYRVPMVSHFATCSCLSNRKKFPSFFRTIPSDAFQVQAMIRLLTRFGWSWAGLLVSDDDYGLHAARSFQSDLAHSGGGCLAYLEVLPWSNDPNELRRIVDVMKKSTARVVIVFAHESYMMNLMEEVVKQNVTGLQWMASEAWTASTVLQTPDFMTYLAGTLGIAIRRGEIPGFKEFLLQIRPDIDQNNGYRNTMVSQFWEFTFKCKFTPPPAGWVEAGGAVCTGQENLEDVATELLDVSDLRPEYNVYKAVYALAYALDDMLQCEPGRGPFSGHSCGSLKRLEPWQLVYYLAKVNFTTTFGDQVSFDENGDALAIYDVMNWLWLPDGTTKVQNVGEVKRSAFIDEELTIDEDKIFWNFETKKPPRSVCSESCPPGTRMARKKGEPVCCFDCILCSEGKISNGTDAMECTSCPEDFWSSPQRDHCVPKKTEFLSYHEPLGIGLTAASLLGTCMCAVVMGIFIYHHSTPIVRANNSELSFQLLLSLKLCFLCSLLFIGRPRLWTCQLRHAAFGISFVLCVSCILVKTMVVLAVFKASKPGGGASLKWFGVLQQRGIVIVLTSVQAAVCTAWIVCASPTPHKNTQYYNDKIVYECAVGSTVGFAVLLGYIGSLALLSFLIAFIARNLPDSFNEAKLITFSMLIFCAVWVAFVPAYISSPGKYADAVEVFAILASSFGLLVALFGPKCYIILLRPERNTRKAIMGREI
>LOCXPOlfC21.650.HIT1.OlfC.2R.873.ANF_receptor.exons9.LR884461.1.Acanthopagrus_latusv2
FLDIELLSLMSYMLLYSYFSSVVSSPLYSSSCRLQGQFHLNGMHKAGDVVLGGLFEINFFSVFPDLSFTSEPQQPTCYGFYIPGFRAAMTMTFAIDEINRNTNLLPNVTLGYSLYDNCYKLQIGFRAAMSLISGQEEQFILDKTCVGTPPVIGIVGDSFSTSSIAISSVIGSYSVPMVSYFATCSCLSDRQKFPSFFRTIPSDAFQVRAMIQILNHFGWTWAGLLVSEDDYGLHAARSFQSDFVRYGGGCLAYTEILPWEKDQAKLRRIVDVMKKSTARVVIGFAHESNMINLMEEVLRQNVTGLQWIASESWIAAPAFQTPHLMPCLAGMLGIAVRRGEIPGLREYLLQIRPDQHHNNSYGNNIVKLFWEYTFQCRFTPPSAGWVEAGGALCTGQENLEDVETELLDVSNLRPEYNVYKAVYALAYALDDLLQCEPGRGPFSGHSCGNLQRLEPWQVLHNLQKVNFTTSFGDQVSFDENGDALPIYDIMNWLQLPDGTIKLQNVGEVKRSAFKGEELRIDEDKIFWNFESTKPPRSVCSESCPPGTRMARKKGEPVCCFDCIPCSEGKISDETDSMECKSCPGDFWSSPERDNCVPKKTEFLSFHEPLGICLTAGSLLGTSISAIVLGIFTFHRSTPMVRANNSELSFQLLLSLKLCFLCSLLFIGRPTLWTCQLRHAAFGISFVLCVSCILVKTMVVLAVFKASKPGGGASLKWFGVLQQRGTVIVLTSIQAAICTAWIVSASPTPHKNTQYYNDKIVYECAVGSTVGFAVLLGYIGFLSILSFLIAFIARNLPDTFNEAKLITFSMLIFCAVWVAFVPAYISSPGKYADAVEVFAILASSFGLLLALFGPKCYIILLRPERNTRKAIMGR
>LOCXPOlfC22.656.HIT1.OlfC.2R.865.ANF_receptor.exons9.LR884461.1.Acanthopagrus_latusv2
FMLLYSFFSSVVSSPLYSSCQLQGKSHLNGLHKAGDVVLGGIFEIHFFSVFPDLSFTSEPQQPTCHGFLILGFRTAMTMIFAIDEINRNTNLLPNVTLGYSLYDNCYKLQIGFRAAMSLISGQEEKFILDETCQGTPPVMGIVGDSFSTSSIAIAYVTGSYRVPMVSYFATCSCLSDRQKFPSFFRTIPSDGFQVRAMIQILNHFGWTWAGLLVSDDDYGLHAVQSFQSEFVQSGGGCLAYVEILPWENDRAEIKRIVDVIKKSTARVVIGFAHESYMINLIEELLRQNVTGLQWIASESWIAVTVFQTPHLMPYLAGILGIAIHRGEIPGLREYLLQIRPDLHHNNSYGNNIVKLFWEYTFQCRFPPPPEGWVDDGGALCTGQENLEDVETELLDVSNLRPEYNVYKAVYALAYALDDMLQCEPGRGPFSGHSCGNLKRLEPWQLLHYLQKVNFTTSFGDQVSFDENGDAFPIYDVMNWLQLPDGTIKLQNVGEVRRSAFKGEELTIDENKIFWNFKSKKPPRSVCSESCSPGTRMARKKGEPVCCFDCIPCSEGKISNETDSMECKSCPGDFWSSPNRDNCVPKKTEFLSFQEPLGICLTAGSLLGTSICAIVLGIFTFHRSTPMVRANNSELSFQLLLSLKLCFLCSLLFIGRPRLWTCQLRHAAFGISFVLCVSCILVKTMVVLAVFKASKPGGGASLKWFGVLQQRGTVMVLTSIQAAICTAWIVSASPTPHKNTQYYNDKIVYECAVGSTVGFAVLLGYIGFLSILSFLIAFIARNLPDTFNEAKLITFSMLIFCAVWVAFVPAYISSPGKYADAVEVFAILASSFGLLLALFGPKCYIILLRPERNTRKAIMGREIQT
>LOCXPOlfC23.663.HIT1.OlfC.2R.865.ANF_receptor.exons9.LR884461.1.Acanthopagrus_latusv2
LMYFILLYSYFSSAVSSPLYSSSCQGQGQFHLNEMHKAGDVVLGGIFAIHFFSVFPDLSFTSKPQQPTCHGFDAVGFRRVQTMAFAIDEINRNSNLLHDVTLGYIIYDNCYKLQTAFRAAISLVSGQGEHFMLDEACVGTPPVIGIVGDSSSTHSIAISSILGLYRVPMVSYFATCSCLSDQQKFPSFFRTIPSDAFQVQAMIQILKHFGWTWTGLLVSDDDYGLHAARSFQSDLAHSGGGCLAYLEVLPWSNDPNELKRIVDVMKKSTARVVIVFAHERNMINLMEEVVRQNVTGLQWIASEAWTAATVLQTPDLMPYLAGTLGIAIRRGEIPGFKEFLLQMLPDLHHNNSYENSMVNQFWEFTFQCRFPPPPAGWVEAGGTLCTGQEKLEDVETELLDVSNLRPEYNVYKAVYALAYALDDLLQCEPGRGPFSGHSCGSLKRLEPWQLIYYLEKVNFTTTFGDQVSFDENGDALAIYDVMNWLWLPDGRTKVQNVGEVKRSAFKSEEFTIDEGKIFWNFESKKPPHSVCSESCPPGTRMARKKGEPVCCFDCIPCSEGKISNKSDSMECTTCPEDFWSSPQRDHCVHKKTEFLSYHEPLGYCLTATSLLGTCMCAVVMGIFIYHHSTPIVRANNSELSFLLLLSLKLCFLCSLLFIGRPRLWTCQLRHAAFGISFVLCVSCILVKTMVVLAVFKASKPGGGASLKWFGVLQQRGIVMVLTSVQAAICTAWLVSASPTPHKNTQYNHDRIVYECAVGSTVGFAVLLSYIGFLSILSFLIAFIARNLPDTFNEAKLITFSMLIFCAVWVAFVPAYVSSPGKYADAVEVFAILASSFGLLGALFGPKCYIILLRPEMNTRKAIMGR
>LOCXPOlfC24.669.HIT1.OlfC.2R.865.ANF_receptor.exons9.LR884461.1.Acanthopagrus_latusv2
LMCFMLFCSFFYSAVSSPLYSSSCQLQGQFHVNGVHKSGDVVVGGIFQIHFFSDFPDLSFTSEPQQPTCQGFDVLGFRQVQTMAFAIDEINRNSNLLPNVTLGYSLFDNCGKLAIGFRAALSLIGGPKEQFILDEICVGTPPVIGIVGDSSSTRSIAISSVLGSYRVPMVSYFATCSCLSDRQKFPSFFRTIPSDAFQVRAMIQILKRFGWTWAGLLVSDDDYGLHAARSFQSDLAHSGGGCLAYLEVLPWGSDQVELRRIVDVMKKSTARVVIVFAHQSHIMNLMQEVMRQNVTGLQWLASEAWTTATVLQTPDLMPYLGGTLGIAIRRGEIPGLREFLLQIRPDLHHNNSAGNSIVNQFWEFTFHCRFAPPPSGWVEAGGTLCTGQENLEDVETELFDVSNLRPEYNVYKAVYALAYALDDMMQCEPGRGPFSGHSCGNLRGLEPWQLVYYLQKVNFTTTFGDQVSFDENGDALPIYDIMNWLWLPDGRTKVQNVGEVKRLAFKGEKLTIDENKIFWNFESDKPPRSVCSENCPPGTRMARRKREPVCCFDCIPCSEGKISNETDAMECTSCPEDFWSNVQRDHCIPKKTEFLSYHEPLGIGLTAASLFGTCMCAVVMGIFIYHHSTPIVRANNSELSFQLVLSLKLCFLCSLLFIGRPRLWTCQLRHAVFGISFVLCVSCILVKTMVVLAVFKASKPGGGANIKWFGALQQRVTVIVLTSVQAAICTTWIVSASPTPHKNTQYYHNKIVYECVVGSTVGFAVLLGYIGSLALLSFLIAFIARNLPDSFNEAKLITFSMLIFCAVWVAFVPAYISSPGKYADAVEVFAILASSFGLLVALFGPKCYIILLRPERNTKKAIMGR
>LOCXPOlfC25.675.HIT1.OlfC.2R.871.ANF_receptor.exons9.LR884461.1.Acanthopagrus_latusv2
LLLVYLILLYSFLSSAVSNSLYSSSCQLQGQFHLNGLHKAGDVVLGGIFQIHFFSVFPDMSFTSEPQQPTCHGFDILGFRQAQTMAFAIDEINRNSNLLPNVTLGYTLYDNCLKLGIGFRAAMSLVSGQEQQFILDETCVGTPPVIGIVGDSSSTRSIAISSVIGLYRVPMVSYFATCSCLSDRQKFPSFFRTIPSDAFQVRAMIQILNHFGWTWAGLLVSDDDYGLHAARSFQSDLAHSDGGCLAYFEILPWGSDQAELRRIVEVMRKSTARVVIVFAHESHMINLMEEVVRQNVTGLQWMASEAWTAATVLQTPDLMPYLAGTLGIAIRRGEIPGLREFLLEIRPDLHHNNSNGNSIVKLFWEYTFQCRFTPPPAGWVKAGGALCTGQEDLKDVKTEFLDVLNLRSEYNVYKAVYALAYALDDMLQCTPGRGPFSGHSCGNIKGLEPWQLVYYLQKVNFITPFGDQVSFDENGDALPIYDIMNWLWLPDGIINVQNVGEVKRLAFKGEKLTIYEDRIFWNFESKKPPFSVCSESCPPGTRMARRKGEPVCCFDCIPCSDGKISNETDSMECTSCPEDFWSSPKHDHCVPKKTEFLSYHEPLGIGLMAASLLGTCMCAVVLGIFIYHRRTPVVRANNSELSFQLLLSLKLCFLCSLLFIGRPRLWTCQLRHAAFGISFVLSISCILVKTMVVLAVFKASKPGGGASLKWFGVFQQRGTVIVLTSIQAAICTAWIVSASPVPHKNTQYHTDKIVYECIVGSTFGFAVLLGYIGLLAILSFLIAFISRNLPDSFNEAKLITFSMLIFCAVWVAFVPAYISSPGKYADAVEVFAILASSFGLLGALFGPKCYIILLRPERNTKKAIMGRNIQS
>LOCXPOlfC26.678.HIT1.OlfC.2R.872.ANF_receptor.exons9.LR884461.1.Acanthopagrus_latusv2
LLLHVFCLLLYLSFPSVASSPRYPSSCRSQGQFSLSGMHKAGDVVLGGLFGMHFISVFPDLSFTSEPQQPTCHSFDILGFRQAQTMVFAIDEINKSTNLLPNVTLGYGLYDICVKLGIGFRAALSLVSGQEEQFILDKTCAGTPPVIGIVGDSSSTRSIAISSVLGLYRVPMVSYFATCSCLSNREKFPSFFRTIPSDAFQVRAMIQILNHFGWTWAGLLVSDDDYGLHAAQSFQSHLAHSGEGCLAYLEVLPWGDHPAEIRRIVNVMRKSTARVVIVFAHESHMVNLMEEVVRQNVTGLQWIASEAWIAATVFQNPNLMPYLPGILGIAIRRGEIPGLGEFLQQIRPDQQHNNSYGNNIVKLFWEHTFQCRFTLPPAGLVEDGGTLCTGQENLEDVETEFLDVSNLRPEYNVYKAVYALAYALDDMLQCEPGRGPFSGHSCGNLQKLEPWQLLHYLQKVNFTTSFGDQVSFDENGDASPIYDIMNWLQLPDGRAKLQNVGKVKRSAYKGEELIINGDKIFWKFETKKPPRSVCSESCPPGTRMVRKKGKPVCCFDCIPCSEGKISNKTDAMECTSCPEDFWSNAQRDHCVPKKTEFLSYHEPLGIGLTVASIFGTCACAVVLGIFIYHRKTPVVRANNSELSFQLLLSLKLCYLCSLLFIGRPRLWTCQLRHAAFGISFVLCVSCILVKTMVVLAVFKASKPGGGTKIKWFGVLQQRVTVVVLTAVQAVICTVWIVSASPTPHKNTKYHYDKIVYECAVGSVVGFGVLLGYIGLLAILSVLIAFKARNLPDTFNEAKLITFSMLIFCAVWVAFVPAYISSPGKYADAVEVFAILASSFGLLVALFGPKCYIILLRPERNTKRAVMGRNIVS
>LOCXPOlfC27.688.HIT1.OlfC.2R.863.ANF_receptor.exons9.LR884461.1.Acanthopagrus_latusv2
LYIKMLLFMYFMLLYSYFSSALCQLQGHFHLNGRHQGGDVLLGGLFGMHFYSVFPDLSFTSEPQQPTCHGFDILGFRQAQTMVFAIDEINRNSNLLPNVTLGYSLYDNCIKLRIGFPAAISLVSGQDEQFTLDETCEGNPPVIGIVGDPSSTSSIAISSVLGSYRVPMVSYFATCSCLSDRQKFPSFFRTIPSDAFQVRAMIQILNHFEWTWAGLLVSDDDYGLHAARSFQSDLAHSGRGCLAYLEVLPHGNHQDETRRIVDVMKKSTARVVIVFAHESYMINLMEEVLRQNVTGLQWIASEAWIAATAFQIPNLMSHFAGILGIAIRRGEIPGLREFLLQIRPDQHHNNQYGNNIVKLFWEYTFQCRFAPPPAGWVEAGGALCTGQENLEDVETELLDVSNLRPEYNVYKAVYALAYALDDMLQCEPGRGPFSGHSCGNLQKLEPWQLLYYLQKVNFTTSFGDQVSFDENGDALPIYDIMNWLQLPDGTTKLQNVGKVKRSAFKGEELTIDEDQIFWNFESKKPPRSVCSESCPPGTRMARRKGEPVCCFDCIPCSEGEISNETDSVDCKSCPEDFWSSPQHDQCIPKKTEFLSYREPLGIFLTTTSLLGTSVCAAVLGIFIYHRSTPIVRANNSELSFQLLLSLKLCFLCSLLFIGHPRLWTCQLRHAAFGISFVLCVSCILVKTLVVLAVFKASKPGGGASLKWFGAIQQRGTVIFLTFIQATICTAWIVSAPPAPHKNTQYYNDKIVYECSVGSTIGFALLLGYIGSLAILSFLMAFKARNLPDSFNEAKLITFSMLIFCTVWVAFIPAYISSPGKYADAVEVFAILASSFGLLVALFGPKCYILLLRPERNTKKAIMG
>LOCXPOlfC28.694.HIT1.OlfC.2R.868.ANF_receptor.exons9.LR884461.1.Acanthopagrus_latusv2
LMYFTLLYSYFSGVVSSPLDSSSCLLQGQFNLNGQHKAGDVVLGGLFEIHFFSVFPDLSFSSEPQPPTCHSFDILGFRQAQTMAFAIDEINRNSNLLPNVTLGYSLYDNCVKLGIGFRAALSLVSGQEEQFILNETCAGTPPVIGIVGDSSSTRSIAISTVIGLYSVPMVSYFATCSCLSDRQKFPSFFRTIPSDAFQVRAMIQILNHFGWSWAGLLISDDDYGLHAARSFQSDLVQSGGGCLAYFEILPWGTDQAELRRIVDVMKKSTARVVIVFAHESHMINLMEEVVRQNVTGLQWMASEAWTAATVLQTPDLMPYLAGTLGIAIRRGEIPGFKEFLLQIHPDLHHNNSYGNSIVNQFWEFTFQCRFAPPPAGWLEDGGTLCTGQEKLEDVENEFLDISNLRPEYNVYKAVYALAHALDDMLQCEPGKGPFSGHSCGKLQRLEPWQLVYYLEKINFTTPFGDQVSFDENGDALPIYDVMNWLWLPDGTTKVQNVGEVKRSAFKGEELTIDEDKIFWNFESKQLRSVCSENCPPGTRMARKKGEPVCCFDCIPCSEGKISNQTDSMECTSCPEDFWSSPQRDHCVPKRTEFLSYHESLGICLTAASVLGTCMCAVALGIFIYHRKTPIVRANNSELSFQLLLSLKLCFLCSLLFIGHPKLWTCQLRHAAFGISFVLCLSCILVKTMVVLAVFKASKPGGESSLKWFGVLQQRGTVIVLTSIQAAICTAWIVCASPVPHKNSQYHNDKIVYECAVGSTIAFTVLLGYIGFLAILSFLIAFMARNLPDSFNEAKLITFSMLIFCAVWVAFVPAYISSPGKYADAVEAFAILASSFGLLGALFGPKCYIILIRPERNTKKAIMGRGTQS
>LOCXPOlfC29.705.HIT1.OlfC.2R.876.ANF_receptor.exons9.LR884461.1.Acanthopagrus_latusv2
MGAFLDSYFLLCIYLIFLLFSFPSLCSESPLSLSCNLQRKFALNEMHKPGDVVLGGLFEVHYTSVFPELTFTTEPQQPSCQGFDTLGFRHAMTMAFAIDEINNNSDLLPNVTLGYILYDNCGALVVGFTGALSLASGREGQFLLQENCLGSPPVLGIVGDHYSTFSIAMANVLGLYKMPIVSYFATCSCLSDRQRFPSFFRTIPSDAFQVRAMIQILKHFGWTWVGLLVSDDDYGHHVAQSFQSDLVQSDGGCLAYLEVLPWDSDASVLQRIVHKIKTSTARVVMVFAHEIHMMHLMEEVVRQNVTDQQWIASEALTTATVLQTPRLMPYLGGTLGIAIRRGEIPGLRKFLLQIRPDINDNGNNVNSMVRQFWEYTFRCKFDPEGWMGASGALCTGREDIERVETEFLDLSNLRPEYNVYKAVYALAYALDDMLQCEPGKGPFSGHSCATLQTLEPWQLVHYLQKVNYTTGFGDEVSFDKNGDALPIYDVMNWLWLPDGTAKVQNVGEVKRSAFKGEELTIYEEKIFWNFESNKPPRSVCSESCPPGTRMARKKGEPVCCFDCIPCSEGKFSNKTDSTECTSCPEDLWSSPQRDHCVPKKTEFLSYHEPLGICLTVTSLLGTFICAVVLGIFTYHRSTPIVRANNSELSFLLLVSLKLCFLCSLLFIGYPRLWTCQLRHAAFGISFVLCVSCILVKTMVVLAVFKASKPGGGANLKWFGAVQQRGTVLALTCIQAAICIAWIVSASPEPHKNTQYHNDKIVYECVVGSTVGFAVLMGYIGLLAILSFLLAFLARNLPDNFNEAKLITFSMLIFCAVWVAFIPAYVNSPGKYADAVEVFAILASSFGLLVALFGPKCYIILMRPEKNTKKAIMARGT
>LOCXPOlfC30.711.HIT1.OlfC.2R.876.ANF_receptor.exons9.LR884461.1.Acanthopagrus_latusv2
MGALIDIYFLLCISLILSFFYFAPLCSAFSTFPSSCKLRRKFHLNEMHKPGDVVIGGLFEVHYSSVFPEQTFTMEPQQPSCKGFDTLGFRQAMSMAFAINEINNKSDLLPNVTLGYSLYDNCGALVIGFSGALSLASGREEQFMLQQNCIGSPPVLGIVGDSFSTSSIAIASVLGLYKMPIVSYFATCSCLSDRQRFPSFFRTIPSDAFQVRAMIQILKHFGWTWVGLLVSNDDYGLNVAQSFQSDLVQTGGGCLAYVEVLTWDSDPSELKRIVDVMRKSTARVVMVFAHESLLINLMEEVVRQNLTGQQWIASEAWTTATVYQTPRLMPYLSGTLGIAIRRGEIPGFREFILQMRPDQNENIYGNDMVTQFWESTFQCRFNPVDLAEAGGALCTGHEYMERMETEFLDLSNLRPEYNVYKAVYALAYALDDMLQCEPGRGPFSEHSCANLQMLEPWQLVHYLQKVSFTTPFGDQVSFDEKGDALPIYDVMNWLWLPDGRTKVQNVGEVKRSVFTGEELTIDEDKIFWNFESNKPPRSVCSDSCPPGTRMARKKGEPVCCFDCIPCSEGKISNKTDSMECTSCPEDFWSSPQRDHCVPKKTEFLSYHEPLGICLTTTSLLGTFVCTVVLAIFTYHRSTPIVRANNSELSFLLLVSLKLCFLCSLLFIGHPRLWTCQLRHAAFGISFVLSVSCILVKTMVVLAVFKASKPGGGDSLKWFGAMQQRGTVIVLTSIQAAICTAWLVSSSPAPHKNTQYHNDKIVYECVVGSTVGFAVLLGYIGLLAILSFLLAFLARNLPDNFNEAKLITFSMLIFCAVWVAFVPAYVNSPGKYADAVEVFAILASSFGLLVALFGPKCFIILLRPERNTKKAIMGRGT
>LOCXPOlfC31.717.HIT1.OlfC.2R.879.ANF_receptor.exons9.LR884461.1.Acanthopagrus_latusv2
MGAFHITHIIMCPYLTLIFLSFPTLYTAYSFFPSSCKLWRNFELNEMHKTGDVVFGGLFEVHYTSVFPVQTFTTEPQQASCKGFDTLGFRQAMSMAFAINEINNKSDLLPNVTLGYSLYDNCGALVVGFSGALSLASGQEEQFLLQEDCLGSPPVMGIVGDSFSTSSIAISSVLGLYKMPIVSYFSTCSCLSDRKRFPSFFRTIPSDAFQVRAMIQILKHFGWTWVGLLVSDDDYGFYVAQSFISDLADSGEGCLAYLEVLPRNNEPVKLRRIVEMMKKSTSRVVMVFAHEAHSLNLMEEVVRQNVTGQQWIASEAWTAATLLQTPHLMPYLSGTLSIAVRRGEIPGFREFLLQIRPDQNQSGSYGNSMVRHFWEYMFQCKFDLSSQVEAGGALCTGQEDIESVESEFLDVSNLRPEYNIYKAVYALAHALDNILQCKPGRGHFSGHSCSTVQTLEPWQLVNYLQQVNFTTPFGDEVSFDENGDALPIYDVMNWLWLPDGRTEVQNVGEVKRSAFKGEELTIDEDKIFWNFESNKPPRSVCSESCPPGTRIARKKGEPVCCFDCIPCSEGKISNTTDSMECTSCPEDFWSGPQHDQCISKETEFLSYHEPLGICLTTTSLFGTCVCAVVLGIFTYHLHTPIVRANNSELSFLLLVSLKLCFLCSLLFIGRPRLWTCQLRHAAFGISFVLSVSCILVKTMVVLAVFKASKPGGGDSLKWFGAMQQRGTVMVLTSIQAAICTAWLVSASPTPHKNTQYHNDKIVYECVVGSTVGFAVLLGYIGLLAILSFLLAFLARNLPDNFNEAKLITFSMLIFCAVWVAFVPAYVNSPGKYADAVEVFAILASSFGLLGALFGPKCFIILFRPEMNTKKAIMGRGATN
>LOCXPOlfC32.725.HIT1.OlfC.2R.875.ANF_receptor.exons9.LR884461.1.Acanthopagrus_latusv2
MEAFHITHIIMCPYLTLIFFSSLTLYTAYSSFPSSCKLWRKFELNEMHKTGDVVFGGLFEVHYTSVFPVQTFTTEPQQASCKGFDTLGFRQAMSMAFAINEINNKSDLLPNVTLGYSLYDNCGALVVGFSGALSLASGQEEQFLLQQDCLGTPPVMGIVGDSFSTSSIAISSVLGLYKMPIVSYFSTCSCLSDRKRFPSFFRTIPSDAFQVRAMIQILKHFGWTWVGLLVSDDDYGFYVAQSFISDLADSGEGCLAYLEVLPRDNEPVKLRRIVEIMKKSTARVVMVFAHEAHSLNLMEEVVRQNVTGQQWIASDSWTATTLLQKPRFMPFLSGTLSMAVRRGEIPGFREFLLQIRPDQNQSGSYGNSMVRHFWEYMFQCKFDLSSQVEAGGALCTGQEDIESVESEFLDVSNLRPEYNIYKAVYALAHALDNILQCKPGRGHFSGHSCSTVQTLEPWQLVNYLQQVNLTTPFGDEVSFDENGDALPICDIVNWLWLPDGRTKVQNVGEVKRSDHKGEELTIDDDKIFWNIKLKKPPRSVCSESCPPGTRMARKKGEPVCCFDCIPCSEGKISNKTDSMECTSCPEDFWSSPQRDHCVPKKTEFLSYHEPLGICLTAASLLGTFFCVITLGIFTYHRQTPMVRANNSELSFLLLVSLKLCFLCSLLFIGRPRLWTCQLRHAAFGISFVLSVSCILVKTMVVLAVFKASKPGGGTSLKWFGAMQQRGTVIVLTSIQAAICTAWLVSASPTPHKNTQYHNDKIIYECVVGSTVGFAVLLGYIGLLATLSFLLAFLARNLPDNFNEAKLITFSMLIFCAVWVAFVPAYVNSPGKFADAVEVFAILASSFGLLLALFGPKCYIILLRPERNTKKAIMSR
>LOCXPOlfC33.735.HIT1.OlfC.2R.875.ANF_receptor.exons9.LR884461.1.Acanthopagrus_latusv2
MGAFIDSYVCIYLILFIFSSSSFCFASSSFLSSCKLWGRFNLNEMHKPGDVVLGGLFEVHYNSVFPEQTFTSEPEQASCKGFDTPGLRQAMSMIYAIDEINKNANLLPNVTLGYSLYDNCGALVIGFSGALSLASGQERQFLLQQNCVGSPPVLGIVGDSFSTSSIAISSVLGLYKMPIVSYFSTCSCLSDRKRFPSFFRTIPSDAFQVRAMIQILKRFGWTWVGLLVSDDDYGLHAARSFQSDLTESGGGCLAYLEVLPWDNDQAGLKMIVDVIKKSTARVVMVFAHEGHMIHLMDEVVRQNVTGQQWIASEAWTSAAALQTPRLMPYLRGTLSIAIRRGEITGFREFLLQMRPDNDNYGNSLVRQFWEYTFQCKFDPADWAEVGGTRCTGKEDIESVETEFLDLSNLRPEYNVYKAVYALAYALHDMLQCEPGRGPFSGQSCATLQTLEPWQIVNYLQQVNFTTSFGDQVSFDENGDALPIYDVMNWLQLPDGRTKIQNVGEVKRSATKAEELIIDEDKIFWNFESNKPPRSVCSESCPPGTRMARKKGEPVCCFDCIPCSEGKISNKADSMECTSCPEDFWSSPQRDHCVPKKTEFLSYHEPLGICLTTTSLLGTFICAVVLGIFIYHRSTPIVRANNSELSFLLLVSLKLCFLCSLLFIGRPRLWTCQLRHAAFGISFVLCVSCILVKTMVVLAVFKASKPGGGDSLKWFGAMQQRGTVMVLTSIQAAICTAWLVSSSPAPHKNTQYHNDKIVYECVVGSTIGFAVLLGYIGLLATLSFLLAFLARNLPDNFNEAKLITFSMLIFCAVWVAFVPAYVNSPGKYADAVEVFAILASSFGLLLALFGPKCFIILLRPERNTKKAIMSRGTTKS
>LOCXPOlfC34.742.HIT1.OlfC.2R.865.ANF_receptor.exons9.LR884461.1.Acanthopagrus_latusv2
YVCIYLILFMISSSSFCFASSSFLSSCKLWGRFNLNEMHKPGDVVLGGLFEVHYSSVFPEQTFTSEPEQASCKGFDTPGLRQAMSMIYAIDEINKNANLLPNVTLGYSLYDNCGALVIGFSGALSLASGRERQFLLQQNCVGSPPVLGIVGDSFSTSSIAISSVLGLYKMPIVSYFSTCSCLSDRKRFPSFFRTIPSDAFQVRAMIQILKRFGWTWVGLLVSDDDYGLHVARSFQSDLTESGGGCLAYLEVLPWDNDQAGLKMIVDVIKKSTARVVMVFAHEGHMIHLMDEVVRQNVTGQQWIASEAWTSAAVLQTPRLMPYLRGTLGIAIRRGEITGFREFLLQMRPDNDNYGNSLVRQFWEYTFQCKFDPAGWAEVGGTSCTGKEDIESVETEFLDLSNLRPEYNVYKAVYALAYALHDMLQCEPGRGPFSGQSCATLQTLEPWQIVNYLQQVNFTTSFGDQVSFDENGDALPIYDVMNWLQLPDGRTKIQNVGEVKRSATKAEELIIDEDKIFWNFESNKPPRSVCSESCPPGTRMARKKGEPVCCFDCIPCSEGKISNKADSMECTSCPEDFWSSPQRDHCVPKKTEFLSYHEPLGICLTTTSLLGTFICAVVLGIFIYHRSTPIVRANNSELSFLLLVSLKLCFLCSLLFIGRPRLWTCQLRHAAFGISFVLCVSCILVKTMVVLAVFKASKPGGGDSLKWFGAMQQRGTVMVLTSIQAAICTAWLVSSSPAPHKNTQYHNDKIVYECVVGSTIGFAVLLGYIGLLATLSFLLAFLARNLPDNFNEAKLITFSMLIFCAVWVAFVPAYVNSPGKYADAVEVFAILASSFGLLLALFGPKCFIILLRPERNTKKAIMGRGT
>LOCXPOlfC35.753.HIT1.OlfC.2R.860.ANF_receptor.exons9.LR884461.1.Acanthopagrus_latusv2
FLFFSISSFYSASSSFALSCHLWRKFYHIEMHKPGNVVLGGLFEVHYSSVFPEWTFTSQPQQPSCKGFDTLGFRHAMTMAFTIDEINKNSNLLPNVTLGYSLYDNCGALVVGFSGGLSLASGREEQFLLRQNCVGSPPVLGIVGDSPSTFSIATSNVLGLYKMPIVSYFSTCSCLSDRQRFPSFFRTIPSDAFQVSAMIQILQHFGWTWVGLLVSDDDYGLHVARSFQSDLVQSGGGCLAYLEVLPWDSDPSELRRIVHLIKTSTARVIMVFAHEFHMIHLMEEVVRQNVTGRQWIASEAWTSATVLQTAHLMPYLSGTLGIAIRRGEIPGLGDFLLQIRPGQNDNANNMVRRFWEYTFQCRFAPLPAGWLEAGGALCTGEEDIKSVDSEFLDLSNLRPEYNIYKAVYTLAHALSDMLQCEPGRGPFSGHSCATLQTLEPWQVVHYLQKVNFTTPFGDQVSFDENGDALPIYDIVNWLWLPDGRTKVQNVGEVKRSDHKSEELTIDEDKIFWNIKLNKPPRSVCSDSCPPGTRMARKKGEPVCCFDCIPCSEGKISNKTDSMECTSCPEDFWSSPQRDHCVPKKTEFLSYHEPLGICLTAASLLGTFFCVITLGIFTYHRQTPMVRANNSELSFLLLVSLKLCFLCSLLFIGRPRLWTCQLRHAAFGISFVLSVSCILVKTMVVLAVFKASKPGGGASLKWFGAMQQRGTVMVLTSIQAAICTAWLVSASPTPHKNTQYHNDKIVYECVVGSTVGFAVLLGYIGLLATLSFLLAFLARNLPDNFNEAKLITFSMLIFCAVWVAFVPAYVNSPGKYADAVEVFAILASSFGLLLALFGPKCYIILLRPERNTKKAIMGRGT
>LOCXPOlfC36.759.HIT1.OlfC.2R.877.ANF_receptor.exons9.LR884461.1.Acanthopagrus_latusv2
VKYLFFCVYLIFRSSSFFFSESSNLSPSCKLRRQFHLNGMHKAGDVILGGLFEVHYTSVFPELTFIAEPHQPNCQGFDPPGFRHAMTMAYTIDEINKNSNLLPNVTLGYSLYDNCATLGIGFSAALSLASGREEQFLLQENCLGTPPVIGIVGDPFSTFSIATSNVLGLFKLPIVSYFATCSCLSDRQRYPSFFRTIPSDAFQVRAMIQILKHFNWTWVGLLVSDDDYGLHAARSFQSNLAQSGGGCLAYSEILPWGNEPNEYKMIVDVMTKSTARVVIVFAHQMQMTQLMTEVVRQNVTGLQWIASEAWTLVEGLHTTAFMPYLAGTLGIAIRCGKIPGLRDFLLRINPDQHHSNDYENSMVRQFWEFTFQCRFAPPPAGWVESGGALCTGHENLGNVETDYLDASELRPEYNIYKAVYALAYALNDMLHCTPGKGPFRGQSCATLQKMDPWQLMYYLEKVNFTTPIGDQVSFDENGEALPIYDVMNWLQLPDGRTKVQNVGEVKKSVSKGEELTIDEDKIFWNFELQEVASYQSVCSESCPPGTRMARKRGQPMCCFDCIPCSEGKVSNATDSLECTSCPEDFWSSPQHDHCVPKKTEFLSYHEPLGICLTTASLLGTFVCAVVLGIFTYHRSTPIVRANNSELSFLLLVSLKLCFLCSLLFIGHPKLWTCQLRHAAFGISFVLSVSCILVKTMVVLAVFKASKPGGGASLKWFGAMQQRGTVMVLTSIQAAICTAWLVSASPTPHKNTQYHNDKIVYECVVGSTIGFAVLLGYIGLLATLSFLLAFLARNLPDNFNEAKLITFSMLIFCAVWVAFIPAYVNSPGKYADAVEVFAILASSFGLLVALFGPKCYIILLRPERNTKKAIMGRGTSMS
>LOCXPOlfC37.767.HIT1.OlfC.2R.885.ANF_receptor.exons9.LR884461.1.Acanthopagrus_latusv2
MAAFLDSFLFLYVYLILTVFSSFLFMTEPSPLFSFCKVRKKFYLNGMHKPGDVILGGLFQVHYTSVFPELTFTSEPNQLRCQGLDPPGFRHAMSMAFAINEINTNPDLLPNVTLGYSLYDNCATLVIGFSAALSLASGKEEQFLLQENCLGTPPVLGIVGDSFSTFSIATSDVLGLFKLPIVSYYATCSCLSNRQRFPSFFRTIPSDAFQVRAMIQILKRFGWTWAGLLVSDDDYGLHVARSFQSDLAQSGGGCLSYSEILTWGDNTAELKRIVEVMKKSTARVVIVFAHQIHMIQLMEEVVRQNVTGLQWLASEAWTAAAVLQTPRLMPYLGGTLGIAIRRGEIPGLRDFLLGLRPDLHDSNNNGNSLIRLFWENTFQCRFAPPPAGWVEAGATLCTGDEDLENMETEFLDVSNLRPEYNVYKAVYALAYALDNMLQCEPGKGPFSRNSCAVLQGLEPWQLMHYLEKVNFTTSFGDQVSFDENGDALPIYDVMNWLWLPDGRTKVQNVGEVKRSAFKGEELTIDEDKIFWNFDSKQVIFPPLSICSESCPPGTRTARKRGQPVCCFDCIPCSEGKISNETDSTECTSCPKDFWSSPQRDHCVPKKIEFLSYHEPLGICLTVASLLGTFICAIVLGIFTYHHGTPMVRANNSELSFLLLVSLKLCFLCSLLFIGRPRLWTCQLRHAAFGISFVLCVSCILVKTVVVVAVFKASKPGGGASLKWFGAMQQRGTVIALTSIQVAICTAWLMSASPAPHKNTQYHNDKIVYECVAGSTIGFAVLLGYIGLLAILSFLFAFLARNLPDNFNDAKLITFSMLIFCAVWVAFVPAYVNSPGKYADAVEVFAILASSFGLLVALFGPKCFIILLRPERNTKKAIMGRGTSTS
>LOCXPOlfC38.771.HIT1.OlfC.2R.885.ANF_receptor.exons9.LR884461.1.Acanthopagrus_latusv2
MAAFLDSFLFLYVYLVVIVFSSFLFMTEPSPLFSSCKVRKKFYLNGMHKPGDVILGGLFEVHYTSVFPELTFTSEPNQLRCQGFDPPGFRHAMSMAFAIDEINKNPDLLPNVTLGYSLYDNCATLVTGFSAALSLASGKEEQFLLQENCLGTPPVLGIVGDSFSTFSIATSDVLGLFKLPIVSYYATCSCLSNRQRFPSFFRTIPSDAFQVRAMIQILKRFGWTWAGLLVSDDDYGLHVARSFRSDLAQSGGGCLSYSEILPWGDNTAELKRIVEVMKKSTARVVIVFAHQIHMIQLMEEVVRQNVTGLQWLASEAWTAAAVLQTPRLMPYLGGTLGIAIRRGEIPGLRDFLLGLRPDLHDSNNNGNSLIRLFWENTFQCRFAPPPAGWVEAGATLCTGDEDLENMETEFLDVSNLRPEYNIYKAVYALAYALDDMLHCEPGKGPFSRNSCAVLQGLEPWQLMHYLEKVNFTTSFGDQVSFDENGDALPIYDVMNWLWLPDGRTEVQNVGEVKSLAFKGEELTIDEDKIFWNYDSKQVIFPPLSICSESCPPGTRTARKRGQPACCFDCIPCSEGKISNETDSMECTSCPKDFWSSPQRDHCVPKKIEFLSYHEPLGICLTVASLLGTFICAIVLGIFTYHRGTPMVRANNSELSFLLLVSLKLCFLCSLLFIGRPRLWTCQLRHAAFGISFVLCVSCILVKTVVVVAVFKASKPGGGASLKWFGAMQQRGTVFALTSIQVAICTAWLMSASPAPNKNTQYHNDKIVYECVAGSTIGFAVLLGYIGLLAILSFLFAFLARNLPDNFNEAKLITFSMLIFCAVWVAFVPAYVNSPGKYADAVEVFAILASSFGLLVALFGPKCFIILLRPERNTKKAIMGRGTSMS
>LOCXPOlfC39.777.HIT1.OlfC.2R.871.ANF_receptor.exons8.LR884461.1.Acanthopagrus_latusv2
MKISALLIGLILPLGLCELNSALKKGVVLTEDRSGAGVSTKALSVKCKLQGTTRLPAFSMDGDYIIGGIFSIHYYMHTVKHNYTTMPEPPRCTGSMDSRELRFSRAMVFAIEEINNSTELLPGITLGYEIHDSCASVPVAVQVASQFSNGLDPVFYTGDNCSQAGMVMAMVGESGSTPSISMSRILGSFNIAQVSHFATCACLSDKQQYPNFFRTIPSDQFQADALAKLVKHFGWTWIGAVHSDSDYGNNGMASFLQAAQKEGICVEYSESFYRTHPRSRIQRVADVIRRSTAVVVVAFVASGDMRILLQELSHKPPPPRQWIGSESWVTDPDMLRFNFCAGAIGFGIEQSVIPGLREFLLDLSPTEVAASPLLTEFWEDAFNCRLGKSAAIDERVCDGSEDIQTLQRPYTDTSQLRVTNMAYKAVYAIAHAIHNEVCQDTHSTAQCDKFTRIESKQVLTQLKKLNFTKNGYDVSFDANGDPVARYELVNWQKSESGSIEMVTVGHYDASLPDGQEFHINRNLTWVDSDTQVPVSVCSDSCPPGTRKVLQKGKPICCYDCIPCPDGKISNNTDSPDCFSCPKEFWPNTERDTCLPKPVEFLSFDEVLGIILAAFSVGGACLAIITAAVFFRHRSSPIVRANNSELSFLLLFSLTLCFLCSLTFIGAPSDWSCMLRHTAFGITFVLCISCVLGKTMVVLMAFRSTLPGSNVMKWFGPPQQRMTVVSFTFIQVLICAIWLGLSPPFPMKNLTIYKERIILECALGSAVGFWVVLGYIGLLAVFCFVLAVLARKLPDHFNEAKLITFSMLVFCAVWITFIPAYVSSPGKFTVAVEIFAILASSFGMILCIFAPKCYIILFKPEKNTKKHLMNKN
>LOCXPOlfC40.785.HIT1.OlfC.2R.874.ANF_receptor.exons8.LR884461.1.Acanthopagrus_latusv2
MEISAIFIGLFLSLSLCELNSALKQSTGLTEEKCCAGVSSEASSVLCKLRGTTRLPVFSMDGDYVIGGVFAIHHYTHTPVHNYTTMPEPLKCTGSMDTRELRFSRAMVFAIEEINNSTELLPGIKLGYQIHDSCTTVPVAMHVTFQLSNGLDPVFNTGDNCSQAGKVMAIVGESESTPSISMSRIIGPFNIPQVSYFATCACLSDKQQYPSFFRTIPSDQFQTDALAKLIKHFGWTWIGAVRSDSDYGNNGMASFLQAARKEGICVEYSESLHRTQPRSRIQRVADIIRRSTAVVVVAFTASAELTLLLGELSLKPSPPRQWIGSESWVTNRDMLKFNFCAGAIGFGIQKSVIPGLREYLLNLSPTKLSASPVLTEFWEDAFNCRLDKNAAKDKTVCDGTEDIQTLQSPYTDTSQLRATNMVYKAVYAIAHAIHNAVCKDSTAQCDKFRVDSGMKSNQVLSQLKKVNFSQNGYDVSFDVNGDPVAIYELVNWQQSESGSIEMVTVGLYDTSLPEGQELCISRNLTWMDGGKQVPVSVCSDSCRPGTRKVLQKGKPICCYDCILCPEGEISNTTDSLDCFPCPNEFWPNAERDTCFRKPVEFLSFDEVLGIILAAFSLGGACLAIVTAAIFFRHRTSPIVRANNSELSFLLLFSLTLCFLCSLTFIGAPSDWSCKLRHTAFGITFVLCISCVLGKTIVVLMAFRATLPGCKVMKWFGPLQQRITVVSFTFIQVLICTIWLCLRPPFRMENRTIYKERIILECALGSAIGFWAVLGYIGLLALFCLVLAVLARKLPDNFNEAKLITFSMLIFCAVWITFIPAYVSSPGKFTVAVEIFAILASSFGLILCIFAPKCYIILLKPEKNTKKHLMNKNES
>LOCXPOlfC41.822.HIT1.OlfC.2R.777.ANF_receptor.exons7.LR884461.1.Acanthopagrus_latusv2
RINFRVLRFALAMAFAIEEINNSTELLPGIKLGYQILDSCTTVSVTMQVAFQLSNGLDPVFNTTDKCSQSGMVMAIVGEAESTASIIMSRVLGPFNIPQVSYFATCACLSDKQQFPSFFRTIPSDQFQTDALAKLMKHFGWTWIGAVRSDSDYGNKGMASFLDAAQREGICVEYSESLHRTHPQSRIQRVADVIRRSTAVVIVAFTASAELKLLLEELSLKPSPPRQWIGSESWITNRDMLKFSICAGAIGFGIQKSVIPGLREFLLDMSPTGVAVSPELTEFWEDAFSCRLEKSTDETVCDGTEDLHTLKNQYTDTSQLRVTNMVYKAIYAIAHAIHNAVCKDTNSGTHCDKNTRTEFKQVLAQLKKVNFSKNGYDVSFDVNGDPVATYELVNWQKSESGSIEMVTVGLYDASLPKGQEFIINRNFTWVDGGTHVPVSVCSDSCPPGTRKVLQKGKPICCYDCIPCPEGEISNITDSPDCFPCPKEFWPNEERYICFPKPVEFLSFDEVLGIILAAFSVGGACLAITIAAVFFCHRTSPIVRANNSELSFLLLFSLTLCFLCSLTFIGAPSHWSCRLRHTAFGITFVLCISCVLGKTIVVLMAFKATLPGSNVMKWFGPLQQRMTVVTLTFIQVLICIIWLCLSPPFPMKNLTTYKERIILECALGSAVGFWAVLSYIGLLAVFCLVLAVLARKLPDNFNEAKLITFSMLIFCAVWITFIPAYVSSPGKFTVAVEIFAILASSFGLILCIFAPKCYIILFKPEKNTKKHLMNKNES
>LOCXPOlfC42.830.HIT1.OlfC.2R.846.ANF_receptor.exons8.LR884461.1.Acanthopagrus_latusv2
GFTEEKTGAGVSSEAPSVKCKLQGTTRLPVFSMDGDYVIGGVFSIHTYKHTVMHNYTTIPEPQRCTGRIDSRKLRFSRTMVFTIEEINNSKELLPGIKLGYQIHDSCGSVPLSMQVTFQLSNGLDRVIYTSSNCSHSGMVMAIVGESSSTRSISMSHVIGPFKIPQVSHFATCACLSDKQRYPSFFRTIPSDQFQAEALAKLVKHFGWTWIGAVRSYSDYGNNGMAYFLDAAHKEGICVEYSESFYRTHPRSRIQRVADVIRRSTAVVIVAFATSTEMRILFEELSLKPSPPRQWIGSESWVTNQQMLKYSFCAGAIGFGTEKSVIPGLREFLLDLSPAKVAASPLLTEFWEDAFSCRLGKNVAIDGSVYDGTEDIQMLQSPYTDTSQLRITNMVYKAVYAIAHAIHNEVCHDTNSTTQCDKFTRIESKQVLTQLKEVNFSRNSYDVSFDANGDPVARYELVNWQKSESGSIEMVTVGHYDASLPEGQEFSINRNLTWYEGGTQVPVSVCSDSCPPGTRKVLQKGKPICCYDCIPCPEDQISNATDSPDCFPCPKEFWPNEDRDTCFPKPVEFLSFDEVLGIILAAFSVGGACLAIITAALFFRHRTSPIVRANNSELSFLLLFSLTLCFLCSLTFIGAPSDWSCRLRHTAFGITFVLCISCVLGKTIVVLMAFKATLPGSNVMKWFGPLQQRITVVSLTFIQVLICSIWLCLNPPFPMKNLITFKDKVILECALGSAVGFWVVLGYIGLLAVFCFVLAVLARKLPDNFNEAKLITFSMLIFCAVWITFIPAYVSSPGKFTVAVEIFAILASSFGLILCLFAPKCYIILFKPERNTKKHLMNKHQS
>LOCXPOlfC43.833.HIT1.OlfC.2R.871.ANF_receptor.exons8.LR884461.1.Acanthopagrus_latusv2
MEISAIVIGLVLFLSLCELNSALEVSAGLTEEKTGAGVSTGASSMKCKLQGTTRLPVFSMDGDYTIGGVFSIHTYKHTVMHNYITLPEPQKCTGRIDSRQLRFSHAMVFAIEEINNSTELLPGIKLGYQIHDSCGSVPLSVHVTFQLSNSLDPVIYTGDNCSHSRKVMAIVGESSSTRSISMSRIIGSFNIPQVSHFATCACLSDKQQFPSFFRTIPSDQFQADALAKLIKHFGWTWIGAVRSDSDYGNNGMAKFLDAAQKEGICVEYSESLHRTHPSSRIQRVAEVIRRSTAVVIVAFAASTEMRLLLEELSLQPFPRRQWIGSESWVTDPKLLSFSFCVGAIGFGIEQAVIPGLREFLLDLSPSKVAASPLLTEFWEDAFSCRLGESAVIDERLCNGTEDIQTLNNPYTDTSQLRITNMVYKAVYAIAHAIHNAVCQDTNSTAQCDKFTRIESKQVLTKLKKVNFSRNGYDVSFDANGDPVARYELVNWQKSESGSIEMVTVGHYDASLPEGREFRINRNLTWLEGSTQVPVSVCSDSCPPGTRKVLQKGKPICCYDCIPCPEGEISNTTDSLDCFPCPKEFWPNAERDTCFLKSVEFLSFDEVLGIILAAISVGGACLAVITAAVFFRYRTSPIVRANNSELSFLLLFSLTLCFLCSLTFIGAPSDWSCMLRHTAFGITFVLCISCVLGKTIVVLMAFRATLPGSNVMKWFGPLQQRMTVVFFTFIQLLICAIWLGLSPPFPMKNMSIYKETIILECALGSAFGFWVVLGYIGLLAVFCFVLAVLARKLPDNFNEAKLITFSMLIFCAVWITFIPAYVSSPGKFTVAVEIFAILASSFGLILCIFAPKCYIILFKPEKNTKKHLMNKN
>LOCXPOlfC53.844.HIT1.OlfC.2R.835.ANF_receptor.exons8.LR884461.1.Acanthopagrus_latusv2
GAEATSVKCKLQGATRLPVFSLDGDYIIGGVFSIHHYKQTVMHNYTTMPELQKCRGSIDSRELRFARAMVFAIEEINNGTELLPGIKLGYQIHDSCTSVPVTMHVTFQISNSLDPVFYTGDKCSQLGMVKAIVGESGSTPSISMSRILGSFNIPQVSHFATCACLSDKQQYPSFFRTIPSDQFQADALAKLVKHFGWTWIGAVRSDSDYGNNGMASFLDAAQKEGICVEYSESFHRAHPHSRVQRVADVIRRSTAVVIVAFTASAELRILLEELALKPSPPRQWIGSEAWVTNQDMLKFSFCAGAIGFGIQKSVIPGLREFLLDLSATKVAASPLLTEFWEDVFKCRLGKSAARDDSLCDGAEDIKTLQDPYTDTSQLRVTNMVYKAVYAIAHAIHNTVCQDTHYKTQCDKLTRIESKQVFSQLKKVHFSKNGYNVSFDANGDPVARYELVNWQKRDSGSIEMVTVGHYDSSLPEGQEFRIFKNLIWVEGSTQVPVSVCSESCPPGTRKMLQRRKPICCYDCIPCPEGEISNATDSLDCFPCPKEFWPNADGDTCLPKPVEFLSFDEVLGIILTAFSGVGACLAIIAASVFFHHRMSPIVRANNSELSFLLLFSLTLCFLCSLTFIGAPSDWSCRLRHTAFGITFVLCISCVLGKTIVVLMAFRATLPGSNVMKWFGPPQQRMTVVSFTFIQVLICTIWLGLSPPFPMKNLSIYKKRIILECALGSAIGFWAVLGYIGLLAVFCLVLAVLARKLPDNFNEAKMITFSMLIFCAVWITFIPAYVSSPGKFTVAVEIFAILASSFGLILCIFAPKCYIILFKPEKNTKKHLMNKNYS
>LOCXPOlfC44.853.HIT1.OlfC.2R.873.ANF_receptor.exons8.LR884461.1.Acanthopagrus_latusv2
MEILALFIGLILSLSLCKLNLALKKSSGLTEERSVALGRGEVSSVKCKLQGSTRLPVFSMDGDYVIGGVFSIRYYEQTEMHNYTTIPEPHKCTGRIDTCELRYSRAMVFAIEEINNSTELLPGIRLGYQIYDSCSSVPLTIQVAVQLLNGLDQEFYTRDNCSQSGMVTAIVGESGSTSSISMSRIVGSFNVPQVSHLATCACLSDKQQYPSFFRTIPSDQFQADALAKLLKNFGWTWIGAVRSDSDYGNNGMASFLLAAQKVGICVEYSESLHRTYPRSRIQRVADVIRRSTAVVIVAFAAASEMRLLLEELLLQPSPPRQWIGSESWITNPKLLKFSFCAGAVGFGIEQAVIPGLKEFLLDLSPTKVAASPVLTEFWEKAFNCRLGKSAAIDERVCDGTENIRTLNNPYADTSQLRITNMVYKAVYAIAHAIHNTMCQDTNSTANCDKFTRIESKHVFTQLKKVNFSKNGYDVSFDANGDPVARYELVNWQKSESGSIEMVAVGRYDASLPVGQEFLINRNITFLGGEKQVPVSVCSDSCPPGTRKVLQKGKPICCYDCIPCPEGEISNTTDSLDCFPCTEEFWPNEERHTCFPKPVEFISFDEVLGIILAAFSVAGACLAIITAAIFYGHRTTPIVRANNSELSFLLLFSLTLCFLCPLTFIGAPSDWSCRLRHTAFGITFVLCISCVLGKTIVVLMAFRATLPGSNVMKWFGPAQQRMTVVFFTFIQVLICAVWLGLSPPFPMKNLTTFKERIILECALGSAIGFWVVLGYIGLLAVLCFVLAVLARKLPDSFNEAKMITFSMLIFCAVWITFIPAYVSSPGKFTVAVEIFAILASSFGLILCIFAPKCYIILFKPEKNTKKHLMNKNES
>LOCXPOlfC45.239.HIT1.OlfC.2R.879.ANF_receptor.exons8.LR884461.1.Acanthopagrus_latusv2
MEISSLVISLILSLSLCEVNSALALKAARDGLKQRAWLTEDTMGSGVSNEVSFVKCKLQSSTRLPAFSLDGDYVIGAVFSIHSFMQTVRHNYTTMPEPQTCTGSIDPRELRFSRAMVFAIEEINNSTELLPGIKLGYQIHDSCASAPLAMHVTFQLSNGLDPVFNTREQCSQSGMVMAIVGESGSTQSISMSRIIGAFNIPQVSHFSTCACLSDKQQYPSFFRTIPSDQFQSDALAKLVKHFGWTWIGAVRSDSDYGNNGMASFLDAAQKEGICVEYSESFYRTHPRSRIQKVADVIRRSTAMVVLAFLASTEMRLLLDELLREPSPPRQWISSESWITNPDLLRFSICAGAIGFGIQKSVIPGLREFLLDLSPSKVAASPVLTEFWEDAFNCRLGKSAAKDERVCDGTEDIQTLTSQYTDTSQLRITNMVYKAVYAIAHAIHNEVCQDTHSKTQCDKFTRIESKQVLTQLKKVNFSQNGYDVSFDVNGDPVARYELLNWQKSESGSIEIVTVGLYDASLPEGQEFRINRNLTWVDGDKHVPVSVCSDSCLPGTRKMLQKGKPICCYDCIPCPEGEISNATDSTDCFPCPKEFWPNTEGDTCLPKPVDFLSFDEVLGIILAAFSVGGACLALVIAAVFFYHRTSPIVRANNSELSFLLLFSLTLCFLCSLTFIGAPSHWSCMLRHTAFGITFVLCISCVLGKTIVVLMAFRATLPGSNVMKWFGPPQQRMTVVFFTFIQVLICTIWLVLHPPFPMENLTTFKERIILECALGSAIGFWVVLGYIGLLAVFCLVLAVLARKLPDNFNEAKLITFSMLIFCAVWITFIPAYVSSPGKFTVAVEIFAILASSFGLILCIFAPKCYIILFKPEKNTKKHLMNK
>LOCXPOlfC46.242.HIT1.OlfC.2R.882.ANF_receptor.exons8.LR884461.1.Acanthopagrus_latusv2
MKISALIISLILSLSLCEVNSALSLKFSGDGLKQRAWLTEDTIGAGVSTEVSSVKCKLQGSTRLPAFSLDGDFVIGGVFSIHSFTQTVRHNYTTMPEPQKCTGSIDSRELRFSHAMVFAIEEINNSTELLPGIKLGYEIQDSCTSVPLAMQVTFQLSNGIDPVFYSGGNCSQSGMVMATVGESSSTRSISMSRVIGSFDIPQVSYFATCACLSDKQQYPSFFRTIPSDQFQSDALAKLVKHFGWTWIGAVRSDSDYGNNGMASFLEAAQKEGICVEYSVSFYRTHPRSRIQRVADVIRRSTAVVVLAFLASTEMRLLLDELSREPSPPRQWIGSESWVTNPDLLRFSFCAGAIGFGIQKSVIPGLREFLLDLSPSKVAASPVLTEFWEDAFNCRLGKRAAKDERVCDGTEDIQTLTSQYTDTSQLRITNMVYKAVYAIAHAIHNEVCQDTHSKTQCDKFKRIKSKQVLNQLKKVNFSQNGYDVSFDANGDPVARYELVNWQKSESGSIEIVTVGLYDASLPEGQEFRINRNLTWVDGDKHVPVSVCSDSCPPGTHKVLQKGKPICCYDCIPCPEGEFSNATDSPDCFPCPKEFWPNTERDTCLPKPVEFLSYDEVLGIILAAFSLAGACLAIMTAAVFFRHRTSPIVRANNSELSFLLLFSLTLCFLCSLTFIGAPSDWSCMLRHTAFGITFVLCISCVLGKTIVVLMAFRATLPGSNVMKWFGPPQQRMTVVSFTFIQILICTIWLLLRPPFPMENLTTFKERIILECALGSAIGFWVVLGYIGLLAVFCFVLAVLARKLPDNFNEAKLITFSMLIFCAVWITFIPAYVSSPGKFTVAVEIFAIQASSFGLILCIFAPKCYIILFKPEKNTKKHLMNKNQS
>LOCXPOlfC47.247.HIT1.OlfC.2R.840.ANF_receptor.exons8.LR884461.1.Acanthopagrus_latusv2
SGAEVSTEASSVKCKLQGTTRLPAFSVDGDYVIGGVFSIHHYLHTVMHNYTIIPELPRCTGSIDSRELRLSHTMVFAIEEINNSTELLPGITLGYQIHDSCASVPLAMQVTFQLSNGLDPVFYTSENCSQSGMVMAIIGESGSTPSISMSRIISLFDIPQVSHFATCACLSDKQQYPSFFRTIPSDKFQADALAKLIKHFGWTWIGAVRSDSDYGNNGMASFLDAAQKEGICVEYSESFYRTHPRSRIQRVADVIRRSTSTVIVAFAASGDLRILLEELSLEPSPPRQWIGSEAWVTNPDMLRFSFCAGAIGFGIEKSVIPGLREFLLDLSPPKLAASPLLTEFWEDAFNCRLGTNAAIDGNVCDGTENIKTLQDPYTDTSQLRISNMVYKAVYAVAHAIHNAVCHGTNSTAQCDKFTRLESKQVLNQLKKVNFYKNGYDVSFDANGDPVARYELVNWQKSESGNIEMVTVGHYDASLLAGQEFHIIRNLTWVDGLKQVPVSVCSDSCPPGTRKVLQKGKPICCYDCITCPEGKISNVTDSPECFLCPKEFWPNAGRNTCFPKPIEFLSFDEVLGIILAAFSVGGACLAIITAAVFFRHRTSPIVRANNSELSFLLLFSLTLCFLCSLTFIGAPSDWSCMLRHTAFGITFVLCISCVLGKTIVVLMAFKATLPGSNVMKWFGPTQQRMTVVSFTFIQVLICTIWLVLHPPFPMKNLTTFKERIILECALGSAIGFWVVLGYIGLLALFCFVLAVLARKLPDNFNEAKLITFSMLIFCAVWITFIPAYVSSPGKFTVAVEIFAILASSFGLILCIFAPKCYIILFKPEKNTKKHLMNKNQS
>LOCXPOlfC48.251.HIT1.OlfC.2R.840.ANF_receptor.exons8.LR884461.1.Acanthopagrus_latusv2
SGAGVSTEASSVKCKLLGTTRLPAFSMDGDYTIGGVFSIHRYMHTVMHNYTMMPEPLRCTGSIDSRELRLSHTMVFTIEEINNSTELLPGIKLGYQIHDSCASVPLAMHVTFQLSNGLDPVFYTREECSQSGMVMAIVGESGSTQSISMSRIIGAFNIPQVSHFATCACLSDKQQYPSFFRTIPSDQFQADALAKLVKHFGWTWIGAVRSDSDYGNNGMASFLDAAQKEGICVEYSVSFYRTHPRSRIQRVAEVIRRSTSLVIVAFAASGDLKILLEELSRKPSPPRQWIGSESWVTNPDMLKFSACAGAIGFGIQKSVIPGLREFLLGLSPTTVAASPLLTEFWEDAFNCRLAKSAAIDERVCDGNEDIKTLQDPYTDTSQLRITNMVYKAVYAIAHAIHNEVCQDTTFTAQCDKFTRIESKQVVSQLKKVNFSQNGYDVSFDANGDPVARYELVNWQKSESGSIEMVTVGHYDASLPEGQEFSINRMLTWVEGSTEVPVSVCSDSCPPGTRKVLQKGKPVCCYDCTPCPEGEISNATDSPDCSPCPKEFWPNAERDTCLPKPIEFLSFDEALGIILAAFSLAGAFLAIITAAVFFRHRSSPIVRANNSELSFLLLFSLTLCFLCSLTFIGAPSDWSCMLRHTAFGITFVLCISCVLGKTIVVLMAFKATLPGSNVMKWFGPPQQRMTVVIFTFIQVLICIIWLLLHPPFPMKNLTIFKERIILECALGSSIGFWVVLGYIGLLAVFCFVLAVLARKLPDNFNEAKMITFSMLIFCAVWITFIPAYVSSPGKFTVAVEIFAILASSFGLILCIFAPKCFIILFKPEKNTKKHLMNKNQS
>LOCXPOlfC49.255.HIT1.OlfC.2R.836.ANF_receptor.exons8.LR884461.1.Acanthopagrus_latusv2
VSTEASSVKCKLQGTARMPVFSMDGDYIIGGVFSIHHYTHTVKHNYTTMPEPQMCKRSIDSRELRLAHTMVFTIEQINNSTELLPGIKVGYQIHDSCASVALAMHVTFQLSNGLDPVFYTSENCSQSGMVMAIVGETGSTPSISMSRIVGSFNIPQVSHFATCACLSDKQQYPSFFRTIPSDQFQADALAKLVKHFGWTWIGAVRSDSDYGNNGMASFLDAAQKEGICVEYSESFHRAHPHSRIQRVADVIRSSTAVVVVAFVAPGDLRILLEELSLEPSPPRQWIGAEAWVTDPEMLRFSFCVGAFGFGIEQSVIPHLREFLLDLPPAKVAASPVFTEFWEDAFNCRLGKSTAIHERVCDGTEDIQTLQSPYTDTSQLRFSNMVYKAVYAIAHAIHNEVCQDTNSKTQCDKFTRIASKQVLSQLKKVNFSQNGYDVSFDANGDPVARYELVNWQKSESGSIEMVTVGSYDASLPAGQEFHINGNLTFLRGVTQVPLSVCSDSCPPGTRKVLQKGKPICCYDCIPCPEGEISNATDSTDCFPCPKEFWPNEERDTCFPKPIEFLSFDEVLGIILAAFSVGGACLAIVIAAVFFHHRTSPIVRANNSELSFLLLFSLTLCFLCSLTFIGAPSDWSCMLRHTAFGITFVLCISCILGKTIVVLMAFRATLPGSNVMKWFGPTQQRMTVVVFTFIQVLICALWLGLNPPFPMKNLAIYKKRIILECALGSAIGFWAVLGYIGLLAVFCLVLAVLARKLPDNFNEAKLITFSMLIFCAVWITFIPAYVSSPGKFTVAVEIFAILASSFGLILCIFAPKCFIILFKPEKNTKKHLMSKNPS
>LOCXPOlfC50.258.HIT1.OlfC.2R.882.ANF_receptor.exons8.LR884461.1.Acanthopagrus_latusv2
MEVSAFFTGLILYLSVCEWNSVLAFTDSGDDLKQDAWLTEERFDARVSTEASSVKCKFQGTARMPVFSMDGDYIIGGVFSIHRYTHTVKHNYTIMPEPQMCKRSIDSRELRLSHTMAFTIEQINNSTELLPGIKLGYQIHDSCASVALAMHVTLQLSNGLDPVFYTSENCSQSGMVMAIVGETGSTPSMSMSRIAGSFNIPQVSHFATCACLSDKQQYPSFFRTIPSDQFQADALAKLVKHFGWTWIGAVHSDSDYGNNGMASFLDAAQKEGICVEYSESFHRAHPHSRIQRVAEVIRSSTAMVVVAFVASGDMRILLEELSLRPPPPRQWIGSEDWVTDPEMLRFSFCVGVFGFGIEQSVIPHLREFLLDLPPAKVAASPVFTEFWEDAFNCRLGKSAAIHERVCDGTEDIQTLQSPYTDTSQLRFSNLVYQAVYAIAHAIHNEVCQDTYSKTQCDKFTRIKSKQVLSQLKKVNFSQNGYDVSFDANGDPVARYELVNWQKSESGSIEMVAVGRYVASLPAGQEFHIKGNLTFVGGVTQVPLSVCSDSCPPGTRKVLQKGKPICCYDCIPCPEGEISNTTDSTDCFTCPKEFWPNEERDACFPKPVEFLSFDEVLGIVLAAFSVGGACLATVIAAVFFRHRTSPIVRANNSELSFLLLFSLTLCFLCSLTFIGAPSHWSCRLRHTAFGITFVLCISCVLGKTIVVLMAFRATLPGSNVMKWFGPTQQRMTVVVFTFIQVLICAIWLGLSPPFPMKNLAIYKKRIILECALGSAIGFWAVLGYIGLLAVFCLVLAVLARKLPDNFNEAKLITFSMLIFCAVWITFIPAYVSSPGKFTVAVEIFAILASSFGLILCIFASKCFIILFKPERNTKKHVMSKNQS
>LOCXPOlfC51.267.HIT1.OlfC.2R.876.ANF_receptor.exons8.LR884461.1.Acanthopagrus_latusv2
FIGLTLTVGVCELNSALTLNDSGDGQKQSVGLTEENTSDGISSKASSVKCKLQATTRQPAFSMHGDYVVGGVFAIHHYKQTAMYNYTTMPEPEKCTGRVDSRELRFSRAMVFTIEEINNSTELLPGIKLGYQIHDSCSTVPVAVDVAFQLSNGLDPVFYTGDNCSQTGMVMAIVGESASTPSISMSRVIGSFNIPQVSHFATCACLSDKQQYPTFFRTIPSDQFQADALAKLVKHFGWTWIGAVRSDSDYGNNGMESFLHAAQKEGICVEYSESFYRTHPLSRIQRVADVIRRSTAVVIVAFTASTELRLLLEELTREPSPPRQWIGSESWVTNKDLLRFNICAGAVGFGIQKSVIPGLREFLLDLPPSKVAASPVLTEFWEKAFNCRLGKIAAIDESVCDGTEDIQTLQDPYTDTSQLRITNMVYKAVYAIAHAIHDAVCQDINSTVQCNKFTRVESKQVLTLLKKVNFSQNGYDVSFDANGDPVATYELVNWQKSESGSIEMVTVGLYDSSLPDGREFLINKNLTWMDGGPHVPVSVCSDSCPPGTRKVLQKGKPICCYDCIPCPEGEISNTTDSPDCFPCPKEFWPNTKRDTCFPKPVEFISFDEVLGIVLAAFSVAGACLAITTAAVFFCHRTSPIVRANNSELSFLLLFSLTLCFLCSLTFIGTPSDWSCMLRHTAFGITFVLCISCVLGKTIVVLMAFRATLPGSNVMKWFGPPQQRMTVVSFTFIQVVICIIWLGFSPPFPMENLTIYKERIILECALGSAIGFWVVLGYIGLLAVFCFVLAVLARKLPDNFNEAKMITFSMLIFCAVWITFIPAYVSSPGKFTVAVEIFAILASSFGLILCIFAPKCYIILLKPEKNTKKHLMNKNQS
>LOCXPOlfC51.275.HIT1.OlfC.2R.876.ANF_receptor.exons8.LR884461.1.Acanthopagrus_latusv2
FIGLTLAVGVCELNSALALNDSGDGQKQSVGLTEENTSGGISSKTSSVKCKLQATTRQPAFSMHGDYVIGGVFSIHHYKQTAMYNYTTMPEPQKCTGRIDSRELRFSRAMVFTIEEINNSTELLPGIKLGYQIHDSCTSVPVAVDVAFQLSNGLDPVFYTGDNCSQTGMVMAIVGASASTPSISMSRVIGSFNIPQVSHFATCACLSDKQHYPTFFRTIPSDQFQADALAKLVKHFGWTWIGAVRSDSDYGNNGMASFLHAAQKEGICVEYSESFYRTHPHSRIQRVADVIRRSTAVVIVAFTSSIELRLLLEELTREPSPPRQWIGSESWVTNKDLLRFNICAGAVGFGIQKSVIPGLREFLLDLPPSKVAASPVLTEFWEKAFNCRLGKIGAIDESVCDGTEDIQTLQDPYTDTSQLRITNMVYKAIYAIAHAIHNAVCQDINSTAQCNKFTRVESKQVLTLLKIVNFSQNGYDVSFDANGDPVATYELVNWQKSESGSIEMVTVGLYDSSLPDGREFLINKNLTWMDGGPHVPVSVCSDSCPPGTCKVLQKGKPICCYDCIPCPEGEISNTTDSTDCFPCAKEFWPNTKRDTCFPKPVEFLSFDEVLGIVLAAFSVAGACLAITTAAVFFCHRTSPIVRANNSELSFLLLFSLTLCFLCSLTFIGAPSDWSCMLRHTAFGITFVLCISCVLGKTIVVLMAFRATLPGSNVMKWFGPPQQRMTVVSFTFIQVLICIIWLGLSPPFPMENLTIYKERIILECALGSAVGFWVVLGYIGLLAVFCFVLAVLARKLPDNFNEAKMITFSMLIFCAVWITFIPAYVSSPGKFTVAVEIFAILASSFGLILCIFAPKCYIILLKPEKNTKKHLMNKNQS
>LOCXPOlfC54.292.HIT1.OlfC.2R.844.ANF_receptor.exons8.LR884461.1.Acanthopagrus_latusv2
GLTEENTSDGTISKASSVKCKLQATTRQPAFSMDGDYVIGGVFSIHHYKQTAMYNYTTMPEPEKCTGSIDSRQLRFARAMVFTIEEINNSTELLPGIKLGYQIHDSCSTVPLAMHVTFQLSNGLDPVFYSGDNCSQSGMVMAIVGESASTPSISMSRIIGSFSIPLVSYFATCACLSDKQQYPSFFRTIPSDQFQADALAKLVKHFGWTWIGAVRSDTDYGNNGMSSFLDAAQKEGICVEYSESFYRTHPRSRIQRVADVIRRSTAVVIVAFTTSAELRLLLEELSNEPSPPRQWIGSEAWVTNQDLLKFSFCAGAIGFGIQKSVIPGLREFLLDLSPSKVAASPVLTEFWEDAFNCRLGKIAARDESVCDGTEDIQTLQDPYTDTSQLRITNMVYKAVYAIAHAIHNAVCQDINSTAQCNKFTRVEFKQVLTLLKKVNFSQNGYDVSFDANGDPVATYELINWQKSESGSIEMVTVGLYDSSLPDGREFLINKNLTWMDGGTHVPVSVCSDSCPPGTRRVLQKGKPICCYDCIPCPEGEISNTTDSPDCFPCLKEFWPNTKRDTCWPKPVEFLSFDEVLGIVLAAFSVAGACLAITTAAVFFHHRTSPIVRANNSELSFLLLFSLTLCFLCSLTFIGVPSDWSCRLRHTAFGITFVLCISCVLGKTIVVLMAFRATLPGSNVMKWFGPPQQRMTVVSFTFIQVLICTIWLGLRPPFPIENLTIYKERIILECALGSAIGFWVVLGYIGLLAVFCLVLAVLARKLPDNFNEAKMITFSMLIFCAVWITFIPAYVSSPGKFTVAVEIFAILASSFGLIMCIFAPKCYIILLKPEKNTKKHLMNKN
>LOCXPOlfC55.298.HIT1.OlfC.2R.880.ANF_receptor.exons8.LR884461.1.Acanthopagrus_latusv2
MKISSVFVCLILSLTLWVVNSAIALNSSGDVLKQSTDLTEERTGAEGSTEASSVKCKLQATNRLPAFSMDGDYVIGGVFSIHYYKHTVNHNYTTKPEPQRCKGSIDYSELRYSRAMVFAIEEINNSTELLPGITLGYQIHDSCASVPIAVHAAFQLLNSLDPVFYTGHKCSQFGKVMAIVGESGSTLSISMSRIFGSFNIPQVSHFATCACLSDKQQYPSFFRTIPSDQFQADALAKLVKHFGWTWIGAVRSDSDYGNNGMASFLKAAQKEGICVEYSESFYRTHPRSRIQRVAGIIRRSTATVVVAFVAVTELSILLEELSLEPSPPRQWIGSESWVTNHDMLRFSFCAGAVGFGIQKSVIPGLREFLLDLSPSNVAASPVLTEFWEDAFNCKLGKSEKVDKRVCDGTEDIQTVQNPYTDTSQLRITNMVYKAVYAIAHAIHNAVCQDTNATAQCDKFTRIESNKVLTQLKKVYFSQNGYDVSFDANGDPVARYELVNWQKSESGSIEMVTVGRYDASLPEGQEFSINRNLTWVDGGTQVPVSVCSDSCPPGTRKVLQKGKPICCYDCIPCPEGEISNATDSTDCFPCPKEFWPTTKRDTCFPKPVEFLSFDEVLGIILAAFSVGGAFLAIITAAVFFCHRTSPIVRANNSELSFLLLFSLTLCFLCSLTFIGAPSDWSCRLRHTAFGITFVLCISCVLGKTIVVLMAFRATLPGSNVMKWFGPPQQRMTVMSFTFIQILICTIWLLLRPPFPKKNLTIYKERIILECALGSAIGFWVVLGYIGLLAVFCFVLAVLARKLPDNFNEAKMITFSMLIFCAVWITFIPAYVSSPGKFTVAVEIFAILASSFGLILCIFAPKCFIILLKPEKNTKKHLMSKN
>LOCXPOlfC56.300.HIT1.OlfC.2R.830.ANF_receptor.exons8.LR884461.1.Acanthopagrus_latusv2
ASPVKCKLQGTARQPVFSMDGDFVIGGVFSIHTYMQTVKHNYTIMPEPLKCTGRIESRELRFSRAMVFAIEEINNSTELLPGTKLGYKIHDSCASVPRTMEVAFQLSNGLDPVFYTGNNCSQSGMVMAIIGESGSTPSISMARIIGSFNIPQVSYFATCACLSDKQQYPSFFRTIPSDQFQADALAKLVKHFGWTWIGAVRSDSDYGNNGMASFLDAAQKEGICVEYSESFHRTHPPSRIQRVADVIRRSTAVVIVAFVASGDMRILLEELSHKPPPPRQWIGSESWVTNKDMLRFNFCTGAIGFGIQQSVIPGLREFLLDLSPSKVAASPLLTEFWEDVFNCRLEKSAAMDERVCAGNEDIQTLNSRYTDTSQLRITNMVYKAVYAIAHAIHNAMCQDRNSTVQCDRSTRIRSKQVLTQLKKVNFSQNGYDVSFDANGDPVAVYELVNWQKSESAGIQMVTVGHYDASQPVGQEFLINRDLNWMLGSRQVPVSVCSDSCPPGTRKVLQQGKPICCYDCILCPEGEISNDTDSPDCFPCPKEFWPNTERDTCFPKPVEFLSFDEVLGIILATFSVGGACLAIITAAVFFHHRTSPIVRANNSELSFLLLVSLALCFLCSLTFIGAPSDWSCMLRHTAFGITFVLCISCVLGKTIVVLMAFKATLPGSNVMKWFGPTQQRMTVVSFTFIQVLICTIWLCLSPPFPMKNLTLYKERIILECALGSAIGFWVVLGYIGLLAFFCFVLAVLARKLPDNFNEAKLITFSMLIFCAVWITFIPAYVSSPGKFTVAVEIFAILASSFGLILCIFAPKCFIILFKPEKNTKKHLMNKN
>LOCXPOlfC57.303.HIT1.OlfC.2R.824.ANF_receptor.exons8.LR884461.1.Acanthopagrus_latusv2
ASPMKCKLQGTARKPAFSVDGDYIVGGVFSIHNYLHTVKHNYTTMPGPQMCTGSIDFRELRFSRAMVFAIEEINNSTELLPGIELGYQIHDSCASVPLAMHVTFQLSNGLDPVFYTNNNCSQSGMVMAIVGESGSTPSISMSRIIGSFNIPQVSHFATCACLSDKQQFPSFFRTIPSDQFQSDALAKLIKHFGWTWIGAVRSDSDYGNNGMASFLDVAQKEGICVEYSESFHRTHPHSRIQRVADVIHRSTAMVVVAFVASGDMRILLKELVREPSPPRQWIGSESWVTDPDLLSFSICAGAIGFGIQQSVIPGLREFLLDLPLTKVAASPLLTEFWEDAFNCRLVMDERVCNGTEEIERIQNPYTDTSQLRITNMVYKAVYAIAHAIHTAVCQDMNATTQCDKYTETKQVLTQLKKVNFSKNGYDVSFDANGDPVARYELVNWQRSERGSIEMVTVGLYDASLPEGQEFLINRNLTWVDGSTQVPVSVCSDSCPPGTRKVLQKGKPICCYDCIPCPEGEISNVTDSPDCFACPEELWPNAEKDACFPKPVEFLSFDEVLGIILAAFSVAGACLAIIIAAVFFHHRTSPIVRANNSELSFLLLFSLTLCFLCSLTFIGAPSDWSCMLRHTAFGITFVLCISCVLGKTIVVLMAFRATLPGSNVMKWFGPLQQRMTVVSFTFIQVLICAIWLGLSPPFPMKNLILYKKRIILECALGSAFGFWVVLGYIGLLAVFCFVLAVLARKLPDNFNEAKLITFSMLIFCAVWITFIPAYVSSPGKFTVAVEIFAILASSFGLILCIFAPKCYIILFKPEKNTKKHLMNKN
>LOCXPOlfC58.308.HIT1.OlfC.2R.829.ANF_receptor.exons8.LR884461.1.Acanthopagrus_latusv2
VSPMKCKLQGTARQPAFSMDGDYNVGGVFSIHNYLHTVEHNYTTMPEPPRCTGSIDSRELRFSRAMVFAIEEINQSTELLPGIKLGYQIHDSCASVPLTMLVAFQLSNGLEPVFYTGNNCSQSGVVMAIVGESGSTPSISMARIIGSFNIPQVSHFATCACLSDKQQFPSFFRTIPSDQFQSDALAKLIKHFGWTWIGAVRSDSDYGNNGMASFLDAAQKEGICVEYSESFHRTHPPSRIQRVADIIRRSTAVVVLAFVASGDMKILLKELSRKPSPPRQWIGSEAWVTNPDMLSFSICAGAIGFGIQQSVIPGLREFLLDLSPSKVAASPLLTEFWEDAFSCRLGKGAKDENMCNGTENIETLQDLYTDTSQLRITNMVYKAVYAIAHAIHNAVCQDTNAKTQCDKFTRIESKQVLSQLKKVNFSKNGYDVSFDANGDPVARYELVNWQKSESGSIEMVSVGHYDGSLPEGQEFLINRNLTWVNGDTRVPVSVCSDSCPPGTRKVLQKGKPICCYDCIPCPEGEISNDTDSPDCFPCPEELWPNAQRDTCFPKPVEFLSFDEVLGIILAAFSVAGACLAIITAAIFFRHRASPIVRANNSELSFLLLFSLTLCFLCSLTFIGTPSDWSCMLRHTAFGITFVLCISCVLGKTIVVLLAFKATLPGNNVMKWFGPLQQKMTVLSFTFIQVLICAIWLGLSPPFPIKNLSIHKERIILECALGSAIGFWVVLGYIGLLAVFCFVLAVLARKLPDNFNEAKLITFSMLIFCAVWITFIPAYVSSPGKFTVAVEIFAILASSFGLIVCIFAPKCFIILFKPDKNTKKHLMNKN
>LOCXPOlfC59.312.HIT1.OlfC.2R.838.ANF_receptor.exons8.LR884461.1.Acanthopagrus_latusv2
TGAGVSTEASPVKCKLQGTTRLPAFSLDGDYVIGGVFSIHTYVHTVKHNYTTEPGPLKCTGRIESRELRFSRAMVFAIEEINNSTELLPGIKLGYQIHDSCASVPMTMLLAFQLSNGLEPVFYTGKNCSQSGVVMAIVGESGSTPSISMARIIGSFNIPQVSHFATCACLSDKQQYPSFFRTIPSDQFQADALAKLVKHFGWTWIGAVRSDSDYGNNGMASFLQAAQKEGICVEYSESFYRTHPRSRIQRVAEVIRRSTAMVVVAFVASGDMRILLKELSHRPSPPRQWIGSEDWVTNPDMLSFSICAGAIGFGIQQSVIPGLREFLLDLSPTKVSASPLLTEFWEDVFNCRLGKGATISNSVCDGTEDIKILQDPYTDTSQLRITNMVYKAVYAIAHAIHNAMCEDTISKTRCDKLTRIESKQVLTQLKKLHFSKNGYDVSFDANGDPVARYELVNWQKSESGSIEMVTVGHYDASLQEGQEFSINRNITWVEGGTQVPVSVCSDSCPPGTRKVLQKGKPICCYDCIPCPEGEISNATDSPDCFPCPEELWSNAERDTCYPKPVEFLSFDEVLGIILAVFSVGGACLAILIAAVFFCYRTSPIVRANNSELSFLLLFSLTLCFLCSLTFIGVPSKWSCMLRHTAFGITFVLCISCVLGKTIVVLMAFKATLPGSNVMKWFGPPQQRMTVVSFTFIQVLICAIWLGLSPPFPIKNLILYKERIILECALGSAIGFWVVLGYIGLLAVFCFVLAVLARKLPDNFNEAKLITFSMLIFCAVWITFIPAYVSSPGKFTVAVEIFAILASSFGLILCIFAPKCYIILFKPEKNTKKQLMNKN
>LOCXPOlfC60.313.HIT1.OlfC.2R.840.ANF_receptor.exons8.LR884461.1.Acanthopagrus_latusv2
TGAGVSTEALYVNCKLLGTTRLPAFSMDGDYAIGGVFSIHTYMHTVKNDYTTEPEPLKCTGRIESRELRFSRAMVFAIEEINNSTELLPGIKLGYQIYDSCASVPLTMHVAFQLSNGLEPVFYTGNNCSQSGVVMAIVGESGSTPSISMARIIGSFNIPQVSHFATCACLSDKQQYPSFFRTIPSDQFQADALAKLVKHFGWTWIGAVRSDSDYGNNGMASFLDAAQKEGICVEYSVSFYRTHPHSRIQKVADIIHRSTAMVVVAFAASGDMRILLKELSLKRSPPRQWMGSEAWVTSPDMLSFSICAGAIGFGIQQSVIPGLREFLLDLSPTKVAASPVLTEFWEDAFNCRLEKGPTMNKSVCDGTEDIQTLQDPYSDVSQLRITNMVYKAVYAIAHAIHNAVCQDTNSTTHCDKYAKIESKQVLTQLKKLQFSKNGYDVSFDANGDPVATYELVNWKKSKSGSNQLVTVGRYDASLPEGQEFLINRNLTWVEGGTQVPVSVCSDSCPPGTRKVLQKGKPICCYDCLPCPEGEISNATDSPDCFPCPKEFWPNEERDTCFPKPVEFLSFDEVLGIILAAFSVGGACLAIITAAVFFHHRTSPIVRANNSELSFLLLFSLTLCFLCSLTFIGAPSDWSCMLRHTAFGITFVLCISCVLGKTIVVLMAFRATLPGSNVMKWFGPLQQRMTVVSFTFIQILICITWLGLSPPFPIKNLTLYKERIILECALGSAAGFWVVLGYIGLLAVFCFVLAVLARKLPDNFNEAKMITFSMLIFCAVWITFIPAYVSSPGKFTVAVEIFAILASSFGLILCIFAPKCYIILFKPERNTKKHLMNKNKS
>LOCXPOlfC61.321.HIT1.OlfC.2R.863.ANF_receptor.exons9.LR884461.1.Acanthopagrus_latusv2
VLVLFSSSVLLPVFSSFSTFCKLRRKFHLNTMRKSGDVILGGLFEVHYSSIFPELSFTSEPHQPKCQGFDIQGFRHANTMIFAIEEINRNSNLLPNVTLGYTLYDNCGTLGIAFRASLSLVSGQEEQFILDGTCAGSPPVPGIVGDSYSTFTIAVSSVIGLYRLPLVSYFATCPCLSDRQRFPSFFRTIPSDTFQVRAMIQIMKRFGWTWAGLLVSDDDYGLHAARTLQSDLALSGVGCLSYSEVLPWGNDPAELRRIVNLIKISAARVVIVFAHETHMIHLMEEVVRQNVIGLQWMASEAWASVSVLQTPDLMPYLAGTLGIAIRRGEIPGLRESLLRILPEKNYNSSYGNSLLNQFWEYTFQCRFTPPPAGWVEAGGALCSGEENLEDVESELFDVSDLRPEYNVYKAVYALAYALDDMLQCEPGRGPFSGHSCRNLKELEPWQLVQYLQEVNFTTSFGDQVSFDANGDALPIYDIMSWQWLPDGKTEVLNVGEFKRSASKGEELTIDEDKIFWNFDSKKPPRSVCSESCPPGTRMARKKGEPVCCFDCIPCSEGKISNETDSMECISCPEDFWSSPQRDHCVPKKTEFLSYHEPLGICLTTTSLLGTCICALVLGVFICYRSTPMVRANNSELSFLLLASLKLCFLCSLLFIGRPRLWTCQLRHAAFGISFVLCVSCILVKTMVVLAVFKASKPGGAASLKWFGAMQQRGTVIVLTSIQAAICTVWIVSASPAPYKNTQYHNDKIVYECVVGSTVGFAVLLGYIGSLAILSFLLAFLARNLPDNFNEAKLITFSMLIFCAVWVAFVPAYVNSPGKYADAVEVFAILASSFGLLLALFGPKCFIILLRPEKNTKKAIMGRG
>LOCXPOlfC62.324.HIT1.OlfC.2R.869.ANF_receptor.exons13.LR884461.1.Acanthopagrus_latusv2
LTERVSGLGIERVRVIGSILPKCMKLADSVPLALQSRGDVAIGGLFPLHYVAPEPQHSYRSKPQLTPCSGFDHRAFRWMMTMVFAVEEINHNSSLLPGVKLGYQIMDSCDHVHTSLQALFSLVSHSEALISESENVPSCLADSPVPVVIGLASSSPTRAVAHTLGPFNLPLVSYFATCTCLTDKHMYPSFLRTVPSDLFQVRGLVQLVTFLGWLWVGTLGTTDDYSQYGIQAFSNQFIQQGGCLAFHLTIPKSPRATEIQELADRLQSSTAKVVVVFATEGQLLDLLLELAQRNVTGIQWVASEAWVTASLLTSPHFHPLLEGTLGFSFPGVRIPGLKEFLLSVRPSPKPGMEFVNMFWEELFGCELDIFNRSTDENNKGASKKPVCTGSEDLRYTDSSYTDVSQVRISYNVYKAVYAIAHALHALLNCDSAEYNNGMCERHKTFTSRHLLHHLKMVNFTNQFEEKVYFDSNGEPVPLYDIINWQKDSKSEIRFVKVGSYDGSAPLTSQLWMEKSAIVWTKGESQVPVSQCTAPCPPGSRQARRPGEPHCCFDCLPCADGEISNQTGSTECTKCPEYYWSDKDKVKCVAGVEEFLSFYDSMGIILVTLTLLGVILTTVITTVFHHFRSTPIVKANNSEISFLLLLSLKLCFLCSLVFIGQPSVWTCRVRQAAFGISFVLCLSCLLVKTIVVLLAFRVNAPGSRALKLFGPSQQRTLILCTTAPQVCLCAGWLLSAPPFPFRNPTYQASTGKIVVECKEPWPPGFYLVLGYIGLLAFFCLLLAFLGRKLPDTFNEAKLITFSMLIFWAVWISFIPAYVSSPGKFTVAVEVFAILASSFGLLLCIFVPKCYIILLRPEQNIKKGMTGKFVR
>LOCXPOlfC63.332.HIT1.OlfC.2R.872.ANF_receptor.exons13.LR884461.1.Acanthopagrus_latusv2
FTARQNGFGVEGMSGVGFGLPQCVKMADSEPLALQSGGDVVIGGLFPLHYVAPMPQYSYQNKPQLTPCNSFDHRAFRWMMTMVFAVDEINHNSSLLPGLKLGYRIMDSCDHIHTSLQAVFSLVSHSKHKVDSSTRAENSPSCLADSTVPAVIGLASSSPTRAVAQTLGPFNLPLVSYFATCTCLTDKHMYPSFLRTVPSDLFQVRGLVQMVTFLGWLWVGTLGTTDDYSQYGIQEFSNQFRQQGGCLAFHLTIPKSPRATEIQELADRLQSSTAKVVVVFASEVQLLDLFLELAQRNATGIQWVASESWVAASLLTSPHFHPLLEGTLGFSFPGVRIPGLKEFLLNIRPSPKPGMEFVNMFWEKLFGCKLDIFNRSADENIKGANKKPVCTGSEDLRYTDSSYTDVSQVRISYNVYKAVYAIAHALHTLLNCDSAEYNNGMCDRHKTFTSRHLLHHLKTVNFTNQFEEKVYFDSNGEPVPLYDIINWQKDSKSEIRFVKVGSYDGSAPLSQQLQINQSTVVWSKGESQVPVSQCTAPCPPGSRQARRPGEPHCCFDCLPCADGEISNQTGSTECTKCPEYYWSDKDKVKCVAGVEEFLSFYDSMGIILVTLTLLGVILTTIITTVFHHFRSTPIVKANNSEISFLLLLSLKLCFLCSLVFIGQPSVWTCRVRQAAFGISFVLCLSCLLVKTIVVLLAFRANAPGSRALKLFGPSQQRTLILCTTAPQVCLCAGWLLSAPPFPFRNPTYQASTGKIVVECKEPWPPGFYLVLGYIGLLAFFCLLLAFLGRKLPDTFNEAKLITFSMLIFWAVWISFIPAYVSSPGKFTVAVEVFAILASSFGLLLCIFVPKCYIILLRPEQNIKKGMTGKFAR
>LOCXPOlfC64.334.HIT1.OlfC.2R.856.ANF_receptor.exons8.LR884461.1.Acanthopagrus_latusv2
SVFTITHNPISSFISLPQSAASVCKLQNNYQPGFVAKGEYIIGGVFPIHYNQEMPDLNSTYRPPPVKCNGFDPRAFRWAQTMRLAVEEINHSEELLPNYTLGYKIFDSCAYPLTGQRAALAMLNGLSEDDSPMCSGASPLLAVIGESGSTLSIVLSRILQPFRVPLISYFSSCACLSDRRQYPTFFRVIPNDDYQVKAIAQLLIHFNWTWVGLVRGDREYGRFAVEGLLRELQGTNVCVAYQVIIPLLYNRQRILEIIQVMQSSLAKVVVVFSSEGEMIPFLRDYMMQNITGIQWVASEAWVTASVFTGSEYFPYMGGTIGFGIRRGHISRLSDYLQTVNPHMYSNNPLVKELWEALYGCSPSLSSGSQLPPCSGQESLLEQHSAYMNTSSPRVAYNVYKAVYAIAHSLHNLLLCQPGSGPFQNNSCASSNNIQPWQLQYYLQEVTFNIAGEEVNFDLKGDSVPYYDIINWQRGTGRNTEFVNVGLFDGTKPAGEELVIQEDRIIWAGHQREASCSCLSVCSTSCHPGFRRAVRHREPVCCFDCVPCESGKISNQTNSIECIFCPEDFWSNKDRTACILKKVEFLAYDSLGIALTVTSVVGACLTIAVFAIFVYHRNTAIVRVNNSELSFFILFALTLCFLCSLVFIGEPTSWSCMLRHTAFSITFSLCFSCILGKTLVVLAAFTATRPGDNIMKWLGPKQQRIIIFGCTVVQVVICAAWLIDSPPFPSQNTQYERSKIILECNVGSSLAFWCVLGYIGLQACLCFGLAFLARKLPGNFNEAKFITFSMLIFCAVWLAFIPAYISSPGNYADAVESFAILASSFGLLFCMFAPKCYIILLKPEKNTKQHLMGKENK
>LOCXPOlfC65.338.HIT1.OlfC.2R.884.ANF_receptor.exons8.LR884461.1.Acanthopagrus_latusv2
MGVPAAKFLMFLFLIWGKPGLTAALDNCVFLGEQDENSLYEDGDVVIGGLFPLHYSPVSSLPTYKTKPSPNTYKYFNSRALRWMQTMTFAIKEINQRSDLLPQLKLGFHILDSSDDIPVSLRASLLLVNGQPERGNRAEIMNIDKVQKRNTGSNLGCSAIQRTVSPVIIGDAASGVSMALLRSLGSFHIPLVSYFASCSCLSNQKNFPTFMRTMPSDAFQVRALARLVSYFGWTWVGVIGLESDYARFAIQLFLQESAQYGVCAAYTHLYPVVLTQQALDELLDVIQMASSKVIINFCSDSEMKGILAEIRRRNITGLQWIASEAWATAKSLWDKFGDLLTGTLGFAIRRADVIPGLKQHLTSLRPSHIHESAFLAEYWEELFNCRLNGSVNSHSHGGDNYQDRLPCKGTEDLNDVYSPYADVTQLRVSYNVYKAVYLVAHALQDMSNCIVGQGPFLNGTCADPQKFKPWQLIYYMKHANFSAVGAKVSFDQNGDPIAYYDLLNWQRRPDGSLHLVKVGFYDASLPAERSLVINGSVIQWPDGKQGFRSVCSESCPPGSRIVRRKGEPICCFDCVTCAEGEVSNRTDSLECIRCSEDTWPNENRELCIPKTIEFLSYHDLMGIVLCVVSVLGACMSLSILAIFFTCKDTPLVRANNMELSFLLLVFLAVCFLVGLLFIGEPSDWLCRIRYPAFGISFALCISCLLAKTAVVLMAFKSTLPGSNAMKWFGPNQQRTSALLGTSVQVIISLIWLVTHPPHANSNTNYHSATIIIECVPGSEVGFWCVLGYIGILACMCFLMAFLARKLPDNFNEAKFITFSMLIFFAVWITFIPVYVSSAGKYTVAVHIFAILASAFGLLFCIFAPKCYIIILKPEKNSKKNIMKR
>LOCXPOlfC66.341.HIT1.OlfC.2R.884.ANF_receptor.exons8.LR884461.1.Acanthopagrus_latusv2
MGVRAAKFLMFLFLIWGKPGVTAALDNCVFLGETEINGLYEDGDIVLGGLFPLHYSPVSSLPTYKTKPTPNTYKYFNSRTLRWMQTMTFAIKEINQRSDLLPQLKLGFHILDSAAYIPEALRASLLLVNGQPEKGYRAEIVNINRGQKSNTSSNLGCSDIHKTVSSVIIGGAASGVSMALLRSLGSFHIPMVSYFASCSCLSNQKDFPTFMRTMPSDAFQVRALARLVSYFGWTWVGVIGLESDYARFAIQLFLQESEQYGVCAAYTHFYPVVLNQQALDELLDVIQMASSKVIINFCSDSEMKGILTEIRRRNITGLQWIASEAWASARLLAENFGDLLTGTLGFAIQRADVIPGLKQHLTSLRPSHIHESAFLAEYWEELFNCRLNGSVNSHSHGGDNYQDRLPCKATEDLNDVYSPYADVTQLRVSYNVYKAVYLVAHALQDMSKCIVGRGPFLNGTCADPKKFKPWQLIYYMKHANFSALGAKVSFDEYGDPIAYYDLLNWQSRPDGSLHLVKVGFYDASLPAERSLVINDSVIQWPDGKQGFQSVCSESCPPGSRIARRKGEPICCFDCVACAEGEVSNKTDSLECIRCSEDTWPNENRELCIPKTIEFLSYHDLMGIMLCVVSVLGACMSLSILAIFFTCKDTPLVRANNMELSFLLLVFLAVCFLVGLLFIGEPSDWLCRIRYPAFGISFALCISCLLAKTAVVLMAFKSTLPGSNTMKWFGPSQQRTSTLLGTSIQVIISLIWLLTSPPHANSNTNYHSATIIIECVPGSEVGFWCVLGYIGILACMCFLMAFLARRLPDNFNEAKFITFSMLIFFAVWITFIPVYVSSAGKYTVAVHIFAILASAFGLLFCIFAPKCYVIILKPEKNSKKNIMKR
>LOCXPOlfC67.349.HIT1.OlfC.2R.856.ANF_receptor.exons6.LR884461.1.Acanthopagrus_latusv2
LQRAIILSLFVLNLNTVSGCELLGRFNMPSLFKQGDIMIGGIFPVFKEDLSATWTFESEPTRVKCTGFYMRAFRWTQVMIFAIEEINNNPAVLPNISIGYKILSSCSSPTNAVRAALTLASRPEEIDLTSSCPPAISALIAESGSSQSIAVAGTLGPFRVPIVSYFSTCACLSDRAKYPSFFRTIPSDYFQAKALAALVKRFGWQWIGAIQSDNDYGRNGILAFTKEVKKLGVCVAFVGKILRTYSEEKILDVVEMIKKSTVRVILAFVPEGDFYPLMKEVVKQNITGIQWIGSEAWITAPRPSTPEMYQTFGGALGFVVQKMAIPNLKPFLTGISPYTDPNAAFVRDFWEFMVGCRPVSHEEKTSTGATNKICTGNETIMNFQDAFYNVMDLRVSYNVFKGVYAIAHALHQLLFCQPVGEKMVRPCLKTSEIQPKLVTGQLQRVNFRDQFGHDVFFDVNGDPPASYDIINWQLIEGQVQHVTLGHFASDVNGNYSLSIQEEEIVWRTGTMVPTSVCSNVCPVGTRKAQIKGKPTCCFDCITCADGSIANSTGSADCTPCPQEYWSNESKDKCIPKTIEFLTYHEPMGIVITIVSLLGASLTLATMMVFLHYRETPVIKASNSELSCFLLFSLFLCFLCPLTFLGRPTVWTCMLRHTAFGVTFALCISCVLGKTIVVVTAFKATIPGNKVAGKFGPAQQRIIVCFCTLIQIVICVLWLTLKPPFPDMVFKYSNKKIILECNTGSEAAFYAVLGYIGILAIICLILAFLGRKLPDNFNEAKFITFSMLIFCAVWITFIPAYVSSPGKFTVAVEIFAILSSAFGLLLSIFALKCFIILIKPEKNTKKHVMGKTVNKKI
>LOCXPOlfC68.352.HIT1.OlfC.2R.855.ANF_receptor.exons6.LR884461.1.Acanthopagrus_latusv2
HRAIILSLFVLYLNTVSGCEPLGRFNMPSLFKQGDIMIGGIFPVFNKDISSTWTFEGEPPGVKCARFDVRAFRWTQVMIFAIEEINNDPAVLPNISLGYRILNSCSSPTNTLRAALTLASRPEEIGVTSPCPPAISALIAEAGSSQSLAVAGTLGPFQVPIVSYFSTCACLSDRAKYPSFFRTIPSDYFQAKALAALVKHFGWQWIGAIQSDNDYGRNGILAFTEEVKKLGVCVAFVGTVLRTYSEDKILDVVEMIKKSTVRVILAFVPEGDFYPLMKEVVKQNITGIQWIASEAWITAIQPSTPEIYQAFGGALGFVVQKMAIPNLKPFLTGISPYTDPNAAFVRDFWEFMVGCRPVSHGEITAAEAINKICSGNETLMDNQDMFFNVRELRVSYNVYKAVYAIAHALHQLLFCQPVGEKMVRPCLNTSEIEPKQVTDQLQRVNFRDQFGHNVFFDVNGDPPASYDIINWQLIDGQVQHVTLGHFASDVNGNHRLSIQEEEIVWRTGKMVPTSVCSNVCPAGTRKAQIKGKPTCCFDCITCADGTIANSTGSADCTPCPQDYWSNESKDECIPKMIEFLTYHEPMGIVITIVSLLGASLTLATMMVFLHYRETPVIKASNSELSCFLLFSLFLCFLCPLTFLGRPTVWTCMLRHTAFGVTFALCISCVLGKTIVVVTAFKATIPGNKVAGKFGPAQQRIIVCFCTLIQIVICVLWLTLKPPFPDMVFKYSNKKIILECNTGSEAAFYAVLGYIGILAIICLILAFLGRKLPDNFNEAKFITFSMLIFCAVWITFIPAYVSSPGKFTVAVEIFAILSSAIGLLLSIFAPKCFIIFIKPEKNTKKHVMGKTVNKKI
>LOCXPOlfC69.358.HIT1.OlfC.2R.827.ANF_receptor.exons6.LR884461.1.Acanthopagrus_latusv2
QTCKVIGQTGFMEFSKEGDLLIGGVFSLSRTSILVDNGYQTLPYTYCKNWHDRELKFARTVIFAVEEINRDTKLLPGVTLGYKLYDGCGDENLIRAAVEAVNGGDSRDCTGQIQALLGHSSSGLSKDINIILSPLSIPQVSHFSTCACLSDKRLYPTFFRTVPSDRFQITALVQLMKFFDWRWLGIIFSEDLYADQGTAEFTREAMKMGICVEYRLPFSMTSPLIQSKLDAIVETLRNSSSKVVLLFMSLSFTKLFLSEMENYNITGKQWLGSESWITQADLASVERKYMLQGAMGFALPQASIPGLGEFLLSLKPSDEPQSDIIKAYWEKFFDCSFSPSNTSAVCTGKEDLRTVSSDYTDVTHFRPENNVYKAVYLVAYALHTLLECRNGSNPTTGKPCVNKNDVLEHIKYVNFTTQNGAKVFFDENGDSVAQYDLVNWQMKEDGSAEIVNIGHYDTSFPEAETFKLKENIKIVWGANSNEVLRSVCREPCPPGTRKAINKFKPVCCFDCFGCPEGTISNQTNSPECLICPPKFWPNEKKDRCRPKPIEYLSYKEVMGTLLTGFSCVGVFLSLLTLMIFLAHKETPIVKANNSELSFLLLFSLTLCFLCSLTFIGRPSEWSCMLRHTAFGINFVLCISCVLCKTIVVLMAFRATLPGSNVMKWFGPTQQRLSVLAFTLIQVVICVLWLTISPPFPKMNMKYYKEKIILECAVGSAVGFWAVLSYIGLLALLCFILAFLARKLPDSFNEAKLITFSMLIFCAVWITFIPAYVSSPGKFTVAVEIFAILASSFGLLACIFFPKCFIIIFNPEENSKKHMMGKTPTRNL
>LOCXPOlfC69.363.HIT1.OlfC.2R.825.ANF_receptor.exons6.LR884461.1.Acanthopagrus_latusv2
QTCKVIGQTGFMEFSKEGDLIIGGVFSLSGKSILVDNGYQTLPYTYCKNWHDRELKFARTVIFAVEEINRDTKLLPGVTLGYKLYNGCGDENLIRAAVEAVNGGDSRDCTGQIQALLGHSSSGLSKDINIILSPLSIPQVSHFATCACLSDKRLYPTFFRTVPSDRFQITALVQLMKFFDWRWLGIIFSEDLYADQGTAEFTKEAMKMGICVEYRLTFSVTYPLIQSKLDAIVETLRNSSSKVVLLFMSLYFTKLFLSEMENYNITGKQWLGSESWITQADLASVERKYMLQGAMGFALPQASIPGLGEFLLSLKPSDEPQSDIIKAYWEKFFDCSFSPSNTSAICTGKEDLRTVSSDYTDVTHFRPENNVYKAVYLVAYALHALLECRNGSNPTTGKPCVNKNDVLEHIKYVNFTTQNGAKVFFDENGDSVAQYDLVNWQMKEDGSAEIVNIGHYDTSFPEAETFKLKENIKIVWGANSNEVLRSVCREPCPPGTRKAINKFKPVCCFDCFGCPEGTISNQTNSPECLICPPKFWPNEKKDRCRPKPIEYLSYKEVMGTLLTGFSCVGVFLSLLTLIIFLAHKETPIVKANNSELSFLLLFSLTLCFLCSLTFIGRPSEWSCMLRHTAFGITFVLCISCVLCKTIVVLMAFRATLPGSCVMKWFGPTQQRLSVLAFTLIQVVICILWLTISPPFPKMNTKYYKEKIILECALGSSVGFWAVLSYIGLLALLCFVLAFLARKLPDSFNEAKLITFSMLIFCAVWITFIPAYVSSPGKFTVAVEIFAILASSFGLLGCIFFPKCYIIIFRPEQNSKKHLMGKIPQR
>LOCXPOlfC70.367.HIT1.OlfC.2R.847.ANF_receptor.exons6.LR884461.1.Acanthopagrus_latusv2
MAWITIILFALLARAKSEKQKCKVIGQTGFMEFSKEGDLIIGGVFSMSSTKILVDNGYQTLPYTYCKNWRDRELKFARTVIFTVDEINTDAKLLPGVSLGYRLYNGCGSENLIRAAIEAVNGEDSKGCSGQIQAFLGHSSSGVSKDINSVLSLLSIPQVSHLSTCACLSDKRLYPTFFRTVPSDRFQIMALVQLMKYFDWRWVGIIYSEELYAEQGTAEFTKEAMKVGICVEYRSLFSTTSQIISDAIVETLRYSSSMVVLLFMPFSVTKTFLSTMENYNITGKQWLGSESWITQAELASVERKNILQGAMGFALPQASIPGLAEFILSLKPSDEPQSDIIKAMWENFFDCSFSPSNTSAMCTGTEDLRTVSSDYTDVTHFRPENNVYKAVYLVAYALHALLQCSNGSNPTTGKPCVNKSEVRPKLVLEHIKYVNFTTQNGAKVFFDDNGEPVAQYDLVNWQMKEDGSTEIVNIGYYDTSFPAGETFKVKENIKIVWGANSNEVPRSICREPCPPGTRKAINKFKPVCCFDCFGCPEGTISNQTNSPECLSCPPEFWPNEKKDQCHPKPTEYLSYKEVMGALLTGFSCFGVFLSLLTLIIFVAHKETPIVKANNSELSFMLLFSLTLCFLCSLTFIGRPSEWSCMLRHIAFGITFVLCISCVLGKTIVVLMAFRATLPGSNVMKWFGPTQQRLSVLAFTLIQVVICILWLTISPPFPKMNMKYYKEKIILECALGSSIGFWAVLSYIGLLALLCFILAFLARKLPDSFNEAKLITFSMLIFCAVWITFIPAYVSSPGKFTVAVEIFAILASSFGLLGCIFFPKCYIIILRPEQNSKKHLMGKIPQRT
>LOCXPOlfC70.371.HIT1.OlfC.2R.848.ANF_receptor.exons6.LR884461.1.Acanthopagrus_latusv2
MGRIIIFFFALLARTKSEKQTCKLIGQTGFMEFSKEGDLMIGGVFSISGTDILVDNGYQTLPYKYCKSWHDRELKFARTVIFTVEEINKDGEILPGVSLGYRLFNGCGNENQIRAAIDAINAEDSKGCTGQIQALIGHSSSGISKDINSILSPLSIPQVSHFATCACLSDKRLYPTFFRTVPSDHFQSIALVQLMKYFDWRWVGIIYSEDLYAEQGTAEFTEEAMKMGICVEYRIPFSITSQIIFKTDAIVETLRDSSSKVVLLFMPLSYTKVFLSTMENYNITGKQWLGSESWITQADLSSVERKYMLQGAMGFALPQASIPGLGEFLLSLKPSDEPQSDIIKAIWEKFFDCSFSPSNTSAMCTGTEDLRTVSSDYTDVTHFRPENNVYKAVYLVAYALHALLQCSNGSNPTTGKPCVNKSEVRPKLVLEHIKYVNFTTRNGAKVFFDENGESVAQYDLVNWQMKEDGSTEIVNIGYYDTSFPEGDRFKLKDNTKIVWGANSNEVPRSVCREPCPPGTRKAINNFKPVCCFDCFGCPDGTISNQTNSPECLICPPAFWPNENKDQCRPKPTEYLSYKEVMGALLTGFSCFGVFLSLLTLIILVAHKETPIVKANNSELSFMLLFSLTLCFLCSLTFIGRPSEWSCMLRHTAFGITFVLCISCVLGKTIVVLMAFRATLPGSNVMKWFGPTQQRLSVLAFTLIQVVICILWLTISPPFPKMNMKYYKEKIILECALGSSVGFWAVLSYIGLLALLCFVLAFLARKLPDSFNEAKLITFSMLIFCAVWITFIPAYVSSPGKFTVAVEIFAILASSFGLLGCIFFPKCYIIIFRPEQNSKKHLMARIPLR
>LOCXPOlfC71.375.HIT1.OlfC.2R.861.ANF_receptor.exons8.LR884461.1.Acanthopagrus_latusv2
PLLYSVCFYMITYNTITSIMSAPPSPAKVCMLRNHYHPGFVAQGDFVIGGIFPIHYNQEMPDINNSYSPTPVKCNSFDPRAFRYAQTMRLAVEEINQSPELLPNYTLGYKIFDSCSYPLTGQRAALAMLNGLSEVHSPLCRDASPLLAVIGESGSSQSIVLSRILQPFRIPMISYFSSCACLSDRIKFPTFFRVIPSDDYQVKAIAQLLIRFNWSWVGLVRADREYGSFAVQGLLRELQGSKVCVAYQEIIPLLYNRQRILEIIQVIRSSSAKVVVSFCSVGEMTPFLRDYMMQNITGIQWVASEAWVTASVFTGNKYYPYMGGTIGFGIRKGHISRLTDYLQTVNPHIYPNNPLVKELWETLYGCSPSLSSGSQLPPCSGQESLLEQHSAYMNTSSPRVAYNVYKAVYAVAHSLHNLLLCQPGSGPFQNNSCASSNNIQPWQLQYYLQEVKFNIAGEEVNFDLKGDTIPYYDIINWQRGIGGNTEFVNVGLFDGTKPAGEELVIQEDRIIWAGHQSKASQYTVPVSVCSASCHPGSRKAVRRGEPVCCFDCVPCDHGKITNQTDSIECTFCSGDFWSNKGRTACIPKKVEFLAYDSLGITLTVTSAIGACLTIAVFAIFFYHKNTAIVRVNNSELSFFILFSLTLCFLCSLVFIGEPTSWSCMLRHTAFSITFSLCLSCILGKTLVVLAAFTATRPGDNIMKWLGPKQQRFIIFSCTQVQVVTCAAWLIDAPPFPSRNTQYEHSKIILECSVGSSIAFWCVLGYIGLQACLCFVLAFLARKLPGNFNEAKFITFSMLIFCAVWLAFIPAYISSPGNYADAVESFAILASSFGLLFCLFSPKCYIILLKPEKNTKQHLMAK
>LOCXPOlfC72.378.HIT1.OlfC.2R.862.ANF_receptor.exons8.LR884461.1.Acanthopagrus_latusv2
ALLSMLYPVSVLMITYNAITSTTYALRSTSNVCMLQNRFHPGFVSQGDYVIGGIFPIHSTQEMPDQNSTYRQPPVKCTSFDPTAFRYAQTMRLAVEEINQSTELLPNYTLGYKIFDSCAHPLTGQRAALAVLNGVSEVDSPMCSGASPLLAVIGESGSSQSIVLSRILQPFRIPMISYFSSCACLSDRRKFPNFFRVIPSDDYQVKAIAQLLIRFNWTWVGLVRGDREYGRFAAQGLLRELKGTKVCVAYQVIIPLLYDRERILDIIQVMHISSARVVVSFLSVGEMTSFLKDYMMQNITGIQWVASESWITASVYTGSKYYPYMGGTIGFGIRKGHISRLTDYLQTVNPHIYPNNPLVKELWETLYGCSPSLSSGSQLPPCSGQESLLEQHSAYMNTSSPRVAYNVYKAVYAIAHSLHNLLLCQPGSGPFQNKSCASSTNIQPWQLQCYLQEVKFNIAGEEVNFDLKGDSIPYYDIINWHRGTGENIEFVNVGLFDGTKPAGEELVIQEDRIIWAGHQSEASCSHLSVCSASCHPGSRKAVRRGEPVCCFDCVPCDSGKISNQTDSIECTFCPDDFWSNQDRTACIPKKVEFLAYDSLGITLTVSSVVGACLTMAVFVVFFYHKNTAVVRVNNSELSFFILFSLTLCFLCSLVFVGEPTSWSCMLRHTAFSITFSLCLSCILGKTLVVLAAFTATRPGDNIMKWLGPKQQRFIIFSCTQVQVVTCAAWLIDAPPFPSRNTQYEHSKIILECSVGSSIAFWCVLGYIGLQACLCFVLAFLARKLPGNFNEAKFITFSMLIFCAVWMAFIPAYISSPGNYADAVESFAILASSFGLLFCLFSPKCYIILLKPDKNTKQHIMVK
>LOCXPOlfC73.380.HIT1.OlfC.2R.822.ANF_receptor.exons6.LR884461.1.Acanthopagrus_latusv2
ICKLIGQTGFKAFSKEGDLMMGGVFSMSSTRKLIDNDYQAIPYAYCTKLNDRELKFAQTVIFTVEEINRDTKLLPGVSLGYRLYDGCGSENLIRAAVEAVNTEDSKSCSGQIQAFLGHSSSGVSKGINSILSPLSIPQVSHLSTCACLSNRRLYPSFFRTVPSDRFQIIGLVHLMKYFDWKWVGIIYSEGLYSKKGTSDFVKEAMKVGICVEYRLPFSKTSKNKFGTIVERLRDSSSKVVLLFMSLSYTKSFLSKMENYNITGKQWVGSESWITQADLASVERNNILQGAIGFALPQASIPGLGEFLLSLKPSDEPQSDIIKAIWEKFFDCSFSPSNTSAMCTGTEDLRTVSSDYTDVTHFRPENNVYKAVYLVAYALHALLQCENGSNPTTGKPCVNKSEVRPKLVLEHIYRVNFTTQNGAKVFFDENGESVAQYDLVNWQMKEDGSAEIVNIGLYDTSFPEGEKFKLKDNAKIVWGANSNEVPRSVCREPCPPGTRKATNKFKPVCCFDCFECPEGTISNQTNSPNCLSCPPEFWPNEKKDQCLPKPSEYLSYKEVMGALLTGFGCIGVFLSLLTSIIFLTHKETPIVKANNSELSFLLLFSLKLCFLCSLTFIGRPSEWSCMLRHTAFGITFVLCISCVLGKTIVVLMAFRATLPGSNVMKWFGPTQQRLSVLTFTLIQVVICILWLTISPPFPKMNMKYYKEKIILECALGSSVGFWAVLSYIGLLALLCFILAFLARKLPDSFNEAKLITFSMLIFCAVWITFIPAYVSSPGKFTVAVEIFAILASSFGLLACIFFPKCYIIIFRPEQNSKKHMMGK
>LOCXPOlfC74.388.HIT1.OlfC.2R.869.ANF_receptor.exons8.LR884461.1.Acanthopagrus_latusv2
MTLLVSFALLYSVCVLTITYNTVASIASAPPSAANVCMLQISFHPGFVAKGDFVIGGIFPLHYNQEMPDINNTYRPPPVKCNGFDPRAFRWAQTMRLAVEEINHSEELLPNYTLGYKIFDSCAYPLTGQRAALAVLNGLSEDDSPMCSGASPLLAVIGESGSAQSIVVSRILQPFRIPMISYFSSCACFSDRRKFPTFFRVIPNDDYQVKAIAQLLVRFNWTWVGLVRGDHEYGRFAVQGLLRELHGTKVCVAYQEMIPLLYNRQRALEIIQVMQSSLAKVVVVFSAEGEMTPFLEDYMMKNITGIQWVASEAWVTASVFTGSEYYPYMGGTIGFGIRKGHIPQLSEYLPTVNPHIYPDNLLVKELWEALYGCSPSLSSGSQLPPCSGQESLLEQHSAYMNTSSPRVAYNVYKAVYAIAHSLHNLLLCQPGSGPFQNNSCASSNNIQPWQLQYYLQEVTFNIAGEEVNFDLKGDSIPYYDIINWQRGTGGNIEFVNVGLFDGTKPAGEELVIQEDRIIWAGHQSEASCSHCSVCSASCYPGSRKAVRHGEPVCCFDCVPCDSGKISNQTNSVECTFCPEDFWSNKDRTACIPKKVEFLAYDSLGIALTVTSVVGACLTIAVFAVFFYHKNTAIVRVNNSELSFFILVALTLCFLCSLVFVGEPTSWSCMLRHTAFSITFSLCLSCILGKTLVVLAAFTAARPGDNIMKWLGPKQQRFIIFSCTQVQVVICAAWLIDAPPFPSRNTQYQRSKIILECSVGSSLAFWCVLGYIGLQACLCFVLAFLARKLPGNFNEAKFITFSMLIFCAVWLAFIPAYISSPGNYADAVESFAILASSFGLLFCLFSPKCYIILLKPEKNTKQHLMAKDKK
>LOCXPOlfC75.391.HIT1.OlfC.2R.882.ANF_receptor.exons8.LR884461.1.Acanthopagrus_latusv2
MAIPAAKFLMFLFLIRSKSGLATALDNCLFLGEEEKNSLYEDGDVVIGGLFPLHYSPVSSLPSYKMKPIHNMYKYSRALRWMQTMTFAIKEINQRSDFLPQIKLGFHILDSSDDIPVSLRASLLLVNGQPERGYRAEIVNRANGQKRNTGSNLGCSAIQRTVSPVIIGDAASGVSMALLRSLGSFHIPLVSYFASCSCLSNQRDFPTFMRTMPSDAFQIRALARLVSYFGWTWVGVIGVESDYARFAIQLFLQESEQYGVCAAYTHFYPVVLTQQALDELMDVIQMASSKVIINFSGESEMNGILKEIRHQNITGLQWIASEAWATAKSLWEQFGDLMTGTLGFAIRRADVIPGLKQHLTSLRPSHIHESAFLAEYWEELFNCRLNGSVNSHSHGGDNYQDRLPCKGTEDLNDVYSPYSDVTQLRVSYNVYKAVYLVAHALQDMSKCIVGRGPFLNGTCADPKKFKPWQLLHYMKHANFSALGEKVNFDHNGDPIAYYDLLNWQSRPDGSLNLVKVGFYDASSPAGRSLVINDSVIQWPVGKQASRSVCSDSCPPGSRIARRKGEPICCFDCVPCAEGEVSNETDSLECLRCSEDTWPNEDRELCIPKTIEFLSYHDIMGIVLCVVSVLGACISLSILTIFFTHKDTPLVRANNMELSLLLLVFLAVCFLVGLLFIGEPSDWLCCIRYPAFGISFALCISCLLAKTAVVLMAFRSTLPGSNVMKWFGPNQQRTSTLLGMAVQVIICLIWLLTSPPHANNNTDYHSATIIIECVPGSEIGFWCVLGYIGILACVCFLMAFLARKLPDNFNEAKFITFSMLIFFAVWITFIPVYVSTAGKYTVAVHIFAILASAFGLLFCIFAPKCYIIILKPEKNSKKNMMQK
>LOCXPOlfC76.395.HIT1.OlfC.2R.849.ANF_receptor.exons6.LR884461.1.Acanthopagrus_latusv2
LQRAVISFLFVLYLNTVSGCELLGRFNMPSLFKQGDIMIGGIFPVFNKEISSASTFESEPPGVKCAGFDLRAFRWTQVMIFAIEEINNDPALLPNISLGYRILNSCASPTNTLRAALTLASRPEEIDLTSPCPPAISALIAESGSSQSLAVAGTLGPFQVPIVSYFSTCACLSDRAKYPTFFRTIPSDYFQAKALAALVKRFGWQWIGAIQSDNDYGRNGILAFTEEVKKLGVCVAFVGTVLRTYTMDKILDVVEMIKKSTVRVILAFVPEGDFYPLMKEVVKQNITGIQWIASEAWITAPRPSTPEIYQAFGGALGFVVQKMAIPNLKPFLTGISPYTDPSAAFIKNFWEIMVGCRLLSQGEKTGTEVKNETCTGNETLKHSQDVFFNVTQLRVSYNVYKAVYAITHALHQLLFCQPVGGKMVRPCLNPSEIRPKQVTDQLQRVNFRNQFGDDVFFDVNGDPPASYDIINWQLINRQVQHVTLGHFASDVNGNYKLSIQEEEIVWRTGKTVPTSVCSNVCPVGTRTAQIKGKPICCFDCITCADGTIANSTGSADCTPCPQEYWSNERKDECIPKSVEFLTYHELMGTAITVISLLGASLSLATMMTYIHYRETPVIKASNSELSCFLLFSLFLCFLCPLTFLGRPTVWTCMLRHTAFGVTFALCISCVLGKTIVVVTAFKATIPGNKVAGKFGPAQQRIIVCFCTFIQIVICVLWLTLKPPFPDMVFKYSNKKIILECNTGSEAAFYAVLGYIGILAIICLVLAFLARKLPDNFNEAKCITFSMLIFCAVWITFIPAYVSSPGKFTVAVEIFAILSSAFGLLLSIFAPKCYIILIKPEKNTKKNVMG
>LOCXPOlfC77.397.HIT1.OlfC.2R.826.ANF_receptor.exons6.LR884461.1.Acanthopagrus_latusv2
QTCKLIGQTGFMEFSKEADLMIGGVFSITSTRTLIDNGYQAIPFAYCTKWNDRELKFARTVIFTVEEINRDTKLLPGVSLGYRLYNGCGNENLLRAAVEAVNGENSKGCRGQIQAFLGHSSSGVSKDINSQLSLLSVPQVSHLSTCACLSDKRLYPTFFRTVPSDHFQIIGLVQLMKYFHWQWVGIIHSEQLYAEQGTAEFTNEAMKVGICVEYRLPFSETSQIISKLNAIVDMLRESSSKVVLLFMSLSVTKTFLSTMENYNITGKQWVGSESWITQADLASVERKNILQGAMGFALPQASIPGLGEFLLSLKPSDEPHSDIIKAMWEQFFDCSFSPSNTSAMCTGTEDLRTVSSDYTDVTHFRPENNVYKAVYLVAYALHALLQCENGFNPTTGKPCVNKSEVLEHIKYVNFTTQNGAKVFFDENGESVAQYDLVNWQMKEDGSAEIVNIGHYDTSFPDGRHFKLKDNTKIVWGGNSDQLPRSVCREPCPPGTRKATNKFMPVCCFDCFECPEGTISNQTNSLDCLTCPPEFWPNEKKDQCLPKPTEYLSYKEVMGALLTGFGCVGIFLSLLTLIIFLTHKETPIVKANNSELSFLLLFSLKLCFLCSLTFIGQPSEWSCMLRHTAFGITFVLCISCVLGKTIVVLMAFRATLPGSNVMKWFGPTQQRLSVLTFTLIQIVICILWLTISPPFPKMNTKYYKEKIILECALGSSVGFWAVLSYNGLLALLCFILAFLARKLPDSFNEAKLITFSMLIFCAVWITFIPAYVSSPGKFTVAVEIFAILASSFGLLACIYFPKCYIIIFRPEQNSKKHMMRKIQPITL
>LOCXPOlfC78.399.HIT1.OlfC.2R.802.ANF_receptor.exons6.LR884461.1.Acanthopagrus_latusv2
MLLLKLVFLVLLIRRGKSVCRLQVRAQPPELTKAGDFILGGIFTFRTGFRGSVSTFQTLPDPQTCLNINVREFKFAQTMIFAIEEINQNPAILPNHTLGYKIFNSCGMTNIIKSAIDSANGQREIIDERNCTKADTVQAVLGHSGSAPTMGFARILGRFQIPVLSHFATCACLSNREEFPSFFRTIPSDLHQSRALAKLVKHFGWTWVGAISNKNSYGIDGITTFIEAAKEEGVCVEYYHTFGQEGSLHELKTVVETVKYSTSKVIMAFMSHREMKLLVEELYKQNITGLQWVGSDAWITDQSLTDSEGHSILVGSLGFVVSRAKIPGLEQHLRQLHPSQFPDSQFVRDFWEDMFDCALNGSNTQRKPCRGSESLQNVKSYFTDVSKLRFSNNVYKSVYAVAHALNNLVTCEEGNGPFANGSCANTEYIQPWQVLHHLQNINFTTGQGERVTFDRNGDSPARYELINVQRVTSETMHVATVGVFDVTLPHGHQFIMNGMEIVWGGGSPMVPVSVCSESCPPGKRKVLQKRKPVCCYDCIPCGEGEISNITAVITSVFFHFRDTPVVRANNSELSFLLLFSLSLCFLCSLTFIGRPSEWSCMLRHTAFGITFVLCISCVMGKTIVVLMAFRATLPGSDVMKWFGPAQQKLSVLGFTLIQVITCILWLTISPPFPFKNFKTFKDKIILECALGSAVGFWAVLGYIGLLAILCSILAFQARKLPDNFNEAKFITFSMLIFCAVWITFIPAYVSSPGKFTVAVEIFAILASSYGLLFCIFIPKCYIILLRPELNTKKHIMSKTKDI
>LOCXPOlfC78.408.HIT1.OlfC.2R.800.ANF_receptor.exons6.LR884461.1.Acanthopagrus_latusv2
MPLLCLVLFVLLMEKGDSWCRLQGSPQPAELALDGDLVIGGIFSFRTGQDYVINTFQTVPEVRKCKNFNFREFKFAQAVIFAVNEINNSTDMLPDFKLGYKIYDNCGTMDILRAALALASGVKGEVSHNNCTKTETVQAILGHSGSRPTIAFAPVVGRFQIPVVSHFATCACLSNRKEYPTFFRTIPSDYYQSRALAKLVKHFGWTWIGAIAVDNEYGLNGIAAFIQAAHEYGVCIEYSEAFSSSDPPDRLQRIVEIIKHGTSKVMMAFMSHREIKLLTKELYKQNITGMQWVGSDAWITDHSLTDSEGHSILVGSLGFTVSKAKIPGLEEHLRQLHPSQFPDSQFVRDFWEDVFDCTLNRSANTQKKPCSGSESLQNVKSTFTDVSELRFTHNVYKSVYAVAHALDNLIKCKAGKGPFTNGGCADTKHIQPWQVLQYLNTVNFTTEEGEKVYFDSNGDSPARYELVNLQMANKGTMEGATVGIYDASLPESHQFIMNGIPVVWGNRLTEVPVSVCSDSCLPGTRKVLQKGKPVCCYDCLPCPAGEIIFLTMITTLVFYCHLETPLVRANNSELSFLLLFSLTLCFLCSLTFMGRPSEWSCMLRHTAFGITFVLCISCVLGKTIVVLMAFRATLPGSNVMKWFGPTQQKLSVLGFTLIQVLICILWLTINPPFPSKNVLLYNDKIILECALGSAVGFWAVLGYIGLLATLCFILAFLARKLPDNFNEAKFITFSMLIFCAVWITFIPAYVSSPGKFTVAVEIFAILASSYGLLFCIFVPKCYIILFRPEQNTKKHIMGKT
>LOCXPOlfC79.411.HIT1.OlfC.2R.868.ANF_receptor.exons6.LR884461.1.Acanthopagrus_latusv2
SALSDRMTSTQRWPEQGWALLQLLLVVSVSQADEQVCRLRGDPAIPQLSKDGDIMLGGIFSFHSRWKNQQETYMHKPLPLQCTSLNFRGFQFAQAMLFALEEINNSTELLPGISLGYKIYDACGSIARGVRVALALANGNEDVSAPSEAPCVRPAQVQAIMGETSSSPCMAIATVIGPFHIPMISHFATCACLSDKTKYPSFLRTIPSDYYQSRALAQLVKHFGWTWVGAIRSNDDYGNDGMATFTETAQQLGICLEYSVAFFRTDPPDKIQKIIDIIKASTSKVIVTFLSHMDMDVLIHELSNHNLTGYQWVGTEGWIFDSQTASMDRHHILDGAIGLFIPSAHVSGMREFILNVRPLNSSSNELFTEFWETLFSCKFKLPKSSAENQRECTGHEDVNQVQNSFTDMSLMPIFNNVYKGVYAVAHALHNILSCNKTCDNKVQLDPFTILQHIRRIKFQTKEGDEVYFNENGDPAAKYEIINWQPTDNGIVDFVKVGLHDTSLPTDKQLTLQNRSLFWAHNSPQVPLSVCSKKCPPGTRKVLQKGKPVCCYDCLRCAEGEISNITDSITCVRCHPEFWSNEKRDACVKKEAEFLSYEEIMGALLTAASLFGTCMTAVVAFIFFRYRQTPIVRANNSELSFLLLFSLTLCFLCSLTFIGRPSEWSCMLRHTAFGITFVLCISCVLGKTIVVLMAFRATLPGSDVMKWFGPAQQKLSVLGFTLIQVIICILWLTISPPFPFKNFKEFKDKIILECALGSAVGFWAVLGYIGLLAMLCFILAFLARKLPDNFNEAKFITFSMLIFCAVWITFIPAYVSSPGKFSVAVEIFAILASSFGLLICIFIPKCYIILLKPEKNTKKSMMGKGAPKS
>LOCXPOlfC80.413.HIT1.OlfC.2R.858.ANF_receptor.exons6.LR884461.1.Acanthopagrus_latusv2
MTSTQMWPEQGWALLQLLLVVSASQAEEPVCKLRGDPENPQLSKDGDIMLGGIFSFHSSWKDRQETYMHKPLPLQCTSLNFRGFQFAQAMLFALEEINNSTELLPGISLGYKIYDACGSIARGVRVALALANGNEDVSAPSEAPCTRPAQVQAIMGESSSSPSMAIDTVIGPFHIPLISHFATCACLSDKTKYPSFLRTIPSDYYQSRALAQLVKHFGWTWVGAIRTNDDYGNDGMATFTETAQQLGICLEYSVAFFRTDPPDKIQKIIDIIKASTSKVIVTFLSHMDMDVLIHEFSNHNLTGYQWVGTEGWIFDSQTASMDRHHILDGAIGLFIPKAHVNGMREFILDVKPLNSSSNELFTEFWETLFSCKFKQSESSARNQRECTGHEDVNEVQNSFTDMSLMPIFNNVYKGVYAVAHALHNILNCNKTCNGKVQLDPFTILQHIRKIKFQTKEGDEVYFNENGDPAAKYEIINWQPTKNGIVDFVTVGLHDTSLPADKQLTLQNKSFIWAQNSQQVPLSVCSEKCSPGTRKVLQKGKPVCCYDCLRCAEGEISNITDSITCLRCHPEFWSNERRDACVKKEAEFLSYEEIMGALLTAASLFGTCMTAVVAFIFFRYRQTPVVRANNSELSFLLLFSLILCFLCSLTFIGQPSEWSCMLRHTAFGITFVLCISCVLGKTIVVLMAFRATLPGSDVMKWFGPAQQKLSVLGFTLIQVIICVLWLTISPPFPFKDLKTFKDKIILECALGSAVGFWAVLGYIGLLAMLCFILAFLARKLPDNFNEAKFITFSMLIFCAVWITFIPAYVSSPGKFSVAVEIFAILASSFGLLICIFIPKCYIILLKPERNTKKNMMVRG
>LOCXPOlfC81.419.HIT1.OlfC.2R.866.ANF_receptor.exons6.LR884461.1.Acanthopagrus_latusv2
ALSDNMMSSQRWLEKGLALLQLLLMASISQAEEPVCKWRGDPESPQLSKDGDIILGGLFSFHSTWINRQETYKHKPMPLQCTSLHFREFQFAQAMLFAIEEINNSTDLLPGISLGYKIYDVCGSIARGVRVALALANGNEVFSSSEAPCSRPAQVQAIMGETSSSPCMAISTVIGPFYIPMISHFATCACLSDKTKYPSFLRTIPSDYYQSRALAQLVKHYGWTWVGAINTNDDYGNNGMAIFIETAKQLGICLEYSVSVFRTDPPEKILKIVDIIKASTSKVIVAFLSHLDMDMVIHEFSHHNLTGYQWVGSESWIFDSQTAAMDRHHILDGAIGLSIPKAHVSGMREFMLDVKPLNSTSNELFTEFWEKLFSCEFKWSKSSAENQRECTGHEDLSGVQNSFTDMSLMPIFNNVYKGVYAVAHAFHNMFTCNKSCNNKVQLDPFMILQHVKQVNFKTKDGDEVYFNEYGDPAAKYEIINWQPTENGIVDFVTVGLHDSSLPADKQLNLLNKSLIWAKNSQQVPLSVCSENCPPGTRKVLQKGKPVCCYDCLRCAEGEISNITDSITCVRCHPEFWSNEKRDACVKKEAEFLSYEEIMGALLTAASLFGTCMTAVVAFIFFRYRQTPVVRANNSELSFLLLFSLTLCFLCSLTFIGRPSEWSCMLRHTAFGITFVLCISCVLGKTIVVLMAFRATLPGSDVMKWFGPAQQKLSVLGFTLVQVIICILWLTISPPFPFKNFKESKEKIILECALGSAVGFWAVLGYIGLLAMLCFILAFLARKLPDNFNEAKFITFSMLIFCAVWITFIPAYVSSPGKFSVAVEIFAILASSFGLLICIFIPKCYIILLKPEKNTKKNMMVRGAPKS
>LOCXPOlfC82.421.HIT1.OlfC.2R.858.ANF_receptor.exons6.LR884461.1.Acanthopagrus_latusv2
MLSTQRWPEQGWALLQLCLVASFSQAEEQVCRLRGDPENPQLSKDGDIMLGGIFAFHSSWEDRQHTYTRKPFPLPCISLNFRGFQYAQAMLFAIEEINNSTGILPGISLGYKIYDVCGSIARGVRVALALANDNDKVFAPFEASCTRTAQVQAIMGESSSSPSMAIATVIGPFHIPLISHFATCACLSDKTKYPSFLRTIPSDYHQSRALAQLVKYFGWTWVGAIRTNDDYGNNGMTTFMETAQHLGICLEYSVSVFRTDTPDKIQKIIEIIKTSTSKVIVAFLSHLDMDIVLHKLAYHNLTGYQWVGSESWISDSQTAAMDKHHILDGAIGLSIPKAHVSGMREFMLDVKPLNSSSIKLFTEFWETLFECKFNLSIPSAENQKECTGNEDVTEVQNTFTDMSLMPIFYNIYKGVYAVAYALHNILSCNKTCDIRVQLKPFTILQHIKNIWFKTKERDEVYFNENGDPPAKYEIINWQPTEHGIVDFVTVGLYDASLPANKQLTLQNKSLVWAQNSEQVPLSVCSEKCPLGTRKVLQKGKPVCCYDCLRCAEGEISNITDSITCVRCHPEFWSNERRDACVKKVEEFLSYEEIMGALLTAASLFGTCMTAVVAFIFFRYRQTPVVRANNSELSFLLLFSLTLCFLCSLTFIGRPSEWSCMLRHTAFGITFVLCISCVLGKTIVVLMAFRATLPGSDVMKWFGPAQQKLSVLGFTLVQVIICILWLTISPPFPFKNFKTFKNKIILECALGSAVGFWAVLGYIGLLAMLCFILAFLARKLPDNFNEAKFITFSMLIFCAVWITFIPAYVSSPGKFSVAVEIFAILASSFGLLICIFIPKCYIILLKPEKNTKKNMMGKG
>LOCXPOlfC83.426.HIT1.OlfC.2R.860.ANF_receptor.exons6.LR884461.1.Acanthopagrus_latusv2
MTSVQRWPEQGWALLQLLLVAYFTHAEEPVCRWRGDQENPQLFKDGDIMLGGIFAFHSSWIDRHDTYMHKPLPLQCTSLNFRGFQFAQAMLFAIEEINNSTELLPGISLGYKIYDTCASITRGVRVTLALANGDPAVTALSEKPCARPAEVQAIMGESSSSPCMAIATVIGPFHIPMISHFATCPCLSDKTKYPSFLRTIPSDYYQSRALAQLVKHFGWTWVGAIRSNNDYGNNGMAIFIETAQQLGICLEYSVSVFRKDPPEKILKIVEIIKASTSKVIVAFLSHKDMDVLLPELSHHNLTGYQWVGSESWIFESETAAMDIHHILDGAIGLFIPKAHVSGMREFILDVKPLNSTSQKLFTEFWEKLFSCNFKHSKLSAGNQRECTGHEDVTGVQNSFTYMSLMPIFYNVYKGVYAVAHALHNILSCNKTCNEKIQLDPLMILQHIKKIHFKTKEGDEVYFNENGDPAAKYEIINWQPKENGTVDFVTVGLHDSSLPADKQLNLQNKFLFWAQNSQKVPLSVCSEKCPPGTRKVLQKGKPVCCYDCLRCAEGEQSNATDSITCVRCDPEFWSNERRDACVKKVEEFLSYEETMGALLTAASLFGTCMTAVVAFIFFRYRQTPVVRANNSELSFLLLFSLSLCFLCSLTFIGRPSEWSCMLRHTAFGITFVLCISCVLGKTIVVLMAFRATLPGSDVMKWFGPAQQKLSVLGFTLVQVIICILWLTISPPFPFKNFKTFKDKIILECALGSAVGFWAVLGYIGLLAMLCFILAFLARELPDNFNEAKFITFSMLIFCAVWITFIPAYVSSPGKFSVAVEIFAILASSFGLLICIFIPKCCIILLKPEKNTKKNMMGKGGP
>LOCXPOlfC84.429.HIT1.OlfC.2R.865.ANF_receptor.exons6.LR884461.1.Acanthopagrus_latusv2
ALSGSMSSTQRWPEQGWAILQLCVVAYVSQAEETVCRLRWDPENPQLSKDGDIILGGLFSFHSTWINRQETYKHKPMPLQCTSLHFREFQFAQAMLFAIEEINNSTDLLPGISLGYKIYDICGSIARGVRVALALANGNEVLSSSEAPCSRPAQVQAIMGETSSSPCMAISTVIGPFYIPMISHFATCACLSDKTKYPSFLRTIPSDYYQSRALAQLVKYFGWTWVGAIRTNNDYGNNGMAIFIETAKQLGICLEYSVSVFRTDPPDKILKIVDIIKASTSKVIVAFLSHFDIDMVIREFSHHNLSGYQWVGSESWIVDSQTAAMDRHHILDGAIGLSIPKAHVSGMKEFMLDVKLLNSISDDLFREFWEKLFICEFQRSKSSAESQKECTGNEDLSGVQNSFTDMSLMPIFNNVYKGVYAVAHAFHNMFSCNKTCNNKVQLDPVTILQHIKQVNFKTKDGDEVYFNEYGDPAAKYEIINWQPTENGTVDFVTVGLHDSSLRADKQLNLLNKSFIWVKNSQQVPLSVCSDKCPPGTRKVLQKGKPVCCYDCVRCAEGEISNITDSITCVRCDPEFWSNDRRDACVKKKAEFLSYEEIMGALLTAASLFGTCMTAVVAFIFFRYRQTPVVRANNSELSFLLLFSLSLCFLCSLTFIGRPSEWSCMLRHTAFGITFVLCISCVLGKTIVVLMAFRATLPGSNVMKWFGPAQQKLTVLGFTLIQVLICILWLTTNPPFPFKNVLLYKDKIILECALGSAVGFWAVLGYIGLLAMLCFILAFLARKLPDNFNEAKFITFSMLIFCAVWITFIPAYVSSPGKFSVAVEIFAILASSFGLLICIFVPKCYIILLKPEKNTKKNMMVKGPQN
>LOCXPOlfC85.433.HIT1.OlfC.2R.858.ANF_receptor.exons6.LR884461.1.Acanthopagrus_latusv2
MMSVQRWPEQGWALLHLLLVASFTHAEEPVCRQRGDQENPQLSKDGDIMLGGIFSFYSSWKDRQDTYMHKPLPLQCTSLNFRGFQFAQAMLFAIEEINNSTELLPGISLGYKIYDACASIARGVRVALALANGNQATFVPSEKPCARPTQVQAIMGETSSSPCMAIATVIGPFHIPMISHFATCACLSDKTKYPSFLRTIPSDYYQSRALAQLVKHFGWTWVGAIRSNDDYGNNGMAIFTETAQHLGICLEYSVSVFRTDPPDKLQKITEIIKASTSKVIVAFLSHKDMDVLIPELSHHNLTGYQWVGSESWIFDSQTAAMDRHHILDGAIGLSIPEAHVSGMREFMLDVKPLNSTSQKLFTEFWENLFSCKFKHSKSSAGNQTECTGQEDVSGVQNSFTYMSLMPIFYNVYKGVYAVAHALHNILSCNKTCDNNMQLEPLMILQHIKKIHFKTKEGDEVYFNENGDPAANYEIINWQPTEHGIVDFVKVGLHDSSLPADKQLHLQNKSLFWAQNSQKVPLSVCSEKCPPGTHKVLQKGKPVCCYDCLRCAEGEISNVTDSITCVRCHPEFWSNEKRDACVKKVEEFLSYEEIMGALLTAASLFGTCMTAVVAFIFFRYRQTPIVRANNSELSFLLLFSLSLCFLCSLTFIGRPSEWSCMLRHTAFGITFVLCISCVLGKTIVVLMAFRATLPGSDVMKWFGPAQQKLSVLGFTLIQVIICILWLTISPPFPFNNFKESNEKIILECALGSAVGFWAVLGYIGLLAMLCFILAFLARKLPDNFNEAKFITFSMLIFCAVWITFIPAYVSSPGKFSVAVEIFAILASSFGLLVCIFIPKCYIILLKPEKNTKKNMMGKG
>LOCXPOlfC86.438.HIT1.OlfC.2R.858.ANF_receptor.exons6.LR884461.1.Acanthopagrus_latusv2
MTSAQRWPEKGWALLHLLLVSVSQAEELVCRRRGDSENPQLSKDGDIVLGGIFSFHSRWKDRQDTYMDKPLPLQCTSLNFRGFQYAQTMLFAIAEINNSTQLLPGISLGYKIYDVCGSIARGVTVALASATGNDMVFAPSDVPCTRPVNVQALLGVTSSSPCMAISTVIGPFHIPLISHFATCACLSDKTKYPSFLRTIPSDYYQSRALAQLVKYFGWTWVGAIRSNDDYGNNGIATFIETAQQLGICLEYSVPFFKTDAPDKIQKTLDIIKASTSKVIIAFVSYMDMDVLIHELSRYNLTGYQWVGSEGWISDSHIAAMNRHHILDGAIGLSIPKAHVTGLREFILDVKPLSSSSNELFTEFWETLFSCKLNNSRSSAENQTECTGHEDVTGVQNSFNDMSLMPIFYNVYKGVYAVAHALHNILRCNKTCDNKVHLDPFTILQHIRKIRFTTKEGDEVYFNENGDPVAKYEIINWQPTENGIVDFVKVGLYDASLPADKQLTLQNKPLVWTQNSQQVPLSVCSEKCQPGTRKVLQKGKPVCCYDCLRCAEGEISNITDSITCVRCDPEFWSNERRDACVRKEAEFLSYEEIMGALLTAVSLFGTCMTAVVAFIFFRYRQTPIVRANNSELSFLLLFSLTLCFLCSLTFIGRPSEWSCMLRHTAFGITFVLCISCVLGKTIVVLMAFRATLPGSDVMKWFGPAQQKLSVLGFTLIQVIICILWLTISPPFPFKNFKELKNKIILECALGSAVGFWAVLGYIGLLAMLCFILAFLARKLPDNFNEAKFITFSMLIFCAVWITFIPAYVSSPGKFSVAVEIFAILASSFGLLICIFIPKCYIILLKPEKNTKKSMMGKGA
>LOCXPOlfC87.441.HIT1.OlfC.2R.860.ANF_receptor.exons6.LR884461.1.Acanthopagrus_latusv2
MTSTQRWPEKGWVLLHLLLVVSVSQAEELVCRRRGDPENPQLSKDGDIVLGGIFSFHSSWKDRQDTYMDKPLPLQCTSLNFRGFQYAQTMLFAIAEINNSTQLLPGISLGYKIYDVCGSIARGVTVALASATGNDMVFAPSDVPCTRPVNVQALLGVTSSSPCMAISTVIGPFHIPLISHFATCACLSDKTKYPSFLRTIPSDYYQSRALAQLVKYFGWTWVGAIRTNDDYGNNGMAIFTETAQQLGICLEYSVAVFRTDAPDKIQKTVGIIKASTSKVIVAFLSHMDMDVLIHELSRHNLTGYQWVGTEGWIFDFQTAAMDRHHILDGAIGLSIPKAHVSGMREFILDVKPLSSSSNELFTEFWETLFSCKLNNSRSSAENQTECTGHEDVTGVQNSFTDMSLMPIFYNVYKGVYAVAHALHNILSCNKTCNNNVQLDPLTILQHVRKIRFTTKEGDEVYFNENGDPAAKYEIINWQPTENGIVDFVAVGLYDASLPADKQLNLQNKFLVWTQNSLQVPLSVCSEKCQPGTRKVLQKGRPVCCYDCLRCAEGEISNITDSITCVRCGPEFWSNERRDACVKKEAEFLSYEEIMGALLTAASLFGTCMTAVVAFIFFRYRQTPIVRANNSELSFLLLFSLTLCFLCSLTFIGRPSEWSCMLRHTAFGITFVLCISCVLGKTIVVLMAFRATLPGSDVMKWFGPAQQKLSVLGFTLIQVIICILWLTISPPFPFKNFKEFKDKIILECALGSAVGFWAVLGYIGLLAMLCFILAFLARKLPDNFNEAKFITFSMLIFCAVWITFIPAYVSSPGKFSVAVEIFAILASSFGLLICIFIPKCYIILLKPEKNTKKSMMGKGAP
>LOCXPOlfC88.443.HIT1.OlfC.2R.856.ANF_receptor.exons6.LR884461.1.Acanthopagrus_latusv2
MTSTQRGPGKGWVLLLLLASFSQAEEPVCRLIGDPENPQLSKDGDILLGGIFSFHNKWKNRLETYMQKPLPLQCTSLNFRGFQYAQAMLFAIEEINNSTDLLPGISLGYKFYDDCVFIARGVTVALALANGNEVIFAPSEAPCSRPAQVQAILGGTFSSPCMAISTVIGPFNIPLISHLATCACLSDKTKYPSFLRTIPSDYHQSRALAQLVKHFGWTWVGAIRINNDYGNNGMATFIETAQQLGICLEYSVSVLRTDPPHKIVKIVDIIKASTSKVIVTFLSPTELHMIIQELSHHNLTGYQWVGTEAWIFDFQTAAVDKHHVLDGAIGLSIPKAHVSGMREFILDVKPLNSSSDELFTEFWETLFSCKFTLSKSSAENQRECTGHEDVTEVENSFTDMSLMPLFYNVYKGVYAMAHALHNVLSCNETCNNTVQLDPFMILQHIKEVNFKTKEGDEVYFNENGDPAAKYEIINWQPTENGIVDFVTVGLHDATLPADKQLKLQSQSLIWAQNSQQVPLSVCSEKCPPGTRKVLQKGKPVCCYDCLRCAEGEISNATDSITCMRCDPEFWSNERRDSCIKKEEEFLSYEEIMGKLLTAASLFGTCMTAVVAFIFFRYRQTPVVRANNSELSFLLLFSLTLCFLCSLTFIGRPSEWSCMLRHTAFGITFVLCISCVLGKTIVVLMAFKATLPGSDVMKWFGPTQQKLSVLGFTLVQVLICILWLTINPPFPSKNVLLYNDKIILECALGSAVGFWAILVYIGLLAMLCFILAFLARKLPDNFNEAKFITFSMLIFCAVWITFIPAYVSSPGKFSVAVEIFAILASSFGLLFCIFIPKCYIILLKPEKNTKKHMMGKG
>LOCXPOlfC89.450.HIT1.OlfC.2R.855.ANF_receptor.exons6.LR884461.1.Acanthopagrus_latusv2
MTSRQRGPGKGWVLLLLLASFSQAEEPVCRLIGDPENPQLSKDGDILLGGIFSFHDKWKNRLETYMQKPLPLQCTSLDFRGFQYAQAMLFAIEEINNSTNVLPGISLGYKFYDDCGFIARGVTVALALANGNEVIFAPSEAPCSRPAQVQAILGGTFSSPCMAISTVIGPFNIPLISHLATCACLSDKTKYPSFLRTIPSDYHQSRALAQLVKHFGWTWVGAIRINNDYGNNGMATFIETAQQLGICLEYSVSVFRTDPQHKIVKIVDIIKASTSKVIVAFLSPTELYMIIQELSHHNLTGYQWVGTEAWIFDFQTAAMDRHRILDGAIGLSIPKAHVSGMREFMLDVNSLNSSSDELFTEFWETLFSCKFTLSKSSAENQRECTGHEDVTEVQNSFTDMSLMPLFYNVYKGVYAMAHALHNVLSCNKTCNSTVQLDPFMILQHIKEVNFKTKEGDEVYFNENGDPAAKYEIINWQPTENGIVDFVTVGLHDASLPADKQLKLQSQSLIWAQNSQQVPLSVCNEKCPPGTRKVLQKGKPVCCYDCLRCAEGEISNATDSITCMRCDPEFWSNERRDSCIKKEEEFLSYEEIMGKLLTAASLFGTCMSFVVAFIFFRYRQTPVVRANNSELSFLLLFSLTLCFLCSLTFIGRPSEWSCMLRHTAFGITFVLCISCVLGKTIVVLMAFKATLPGSDVMKWFGPTQQKLSVLGFTLIQVWICILWLTINPPFPSKNLLLYNDKIILECALGSAVGFWAVLGYIGLLALLCFILAFLARKLPDNFNEAKFITFSMLIFCAVWITFIPAYISSPGKFSVAVEIFAILASSFGLLVCIFIPKCYIILLKPEKNTKKHLMGK
>LOCXPOlfC90.460.HIT1.OlfC.2R.855.ANF_receptor.exons6.LR884461.1.Acanthopagrus_latusv2
MTSTQRGPGKGWVLLLLLASFSQAEEPVCRLIGDPENPQLSKDGDILLGGIFSFHIKYKNRLETYMQKPLPLQCTSLDFRGFQYAQAMLFAIEEINNSTDLLPGISLGYKFYDDCVFIARGVTVALALANGNEVIFAPSEAPCSRPAQVQAILGGTFSSPCMAISTVIGPFNIPLISHLATCACLSDKTKYPSFLRTIPSDYYQSRALAQLVKHFGWTWVGAIRINNDYGNNGMATFIETAQQLGICLEYSVSVLRTDPPHKIAKIVDIIKASTSKVIVTFLSPAELYMIIQELSHHNLTGYQWVGTEAWIFDFQTAAVDKHHILDGAIGLSIPKAHVSGMREFILDVKPLNSSSDELFTEFWETLFSCKFTLSKSSAENQRECTGHEDVTEVQNSFTDMSLMPLFYNVYKGVYAMAHALHNVLSCNKTCNSTVQLDPFMILQHIKEVNFKTKEGDEVYFNENGDPAAKYEIINWQPTENGIVDFVTVGLHDASLHADKQLKLQSQSLIWAQNSQQVPLSVCNEQCPPGTRKVLQKRKPICCYDCLRCAEGEISNATDSITCMRCDPEFWSNERRDSCIKKEEEFLSYEEIMGKLLTAASLFGTCMSFVVAFIFFRYRQTPVVRANNSELSFLLLFSLTLCFLCSLTFIGRPSEWSCMLRHTAFGITFVLCISCVLGKTIVVLMAFRATLPGSDVMKWFGPAQQKLSVLGFTLIQVIICILWLTIAPPFPFENFKIFKDKIILECALGSAVGFWAVLGYIGFLAMLCFILAFLARKLPDNFNEAKFITFSMLIFCAVWITFIPAYVSSPGKFSVAVEIFAILASSFGLLVCIFIPKCYIILLKPEKNTKKHLMGK
>LOCXPOlfC91.463.HIT1.OlfC.2R.857.ANF_receptor.exons6.LR884461.1.Acanthopagrus_latusv2
MMSIRRWSEKGQALLLLLVVVSVSQAEQLACRQRGDPEQPQLSKVGDFVLGGIFSFHSSWKESQDDYMEKPLPLQCTRLNFRGFQYTQAMLFAIEEINNSTDLLPGITLGYKIHDACSSIARGVRVALALANGNEEVFAPSEAPCTTTAQVQAIMGETSSSPCMAIATVIGPFHIPLISHFATCACLSDKTKYPSFLRTIPSDYYQSRALAQLVKYFGWTWVGAIRSNDGYGNNGMATFIETAQQLGICLEYSVSVFRTDPPDKLQQIVDIIKASTSKVIVTFLSPSDLYVVIHKLSHHNLTGYQWVGTEAWIFDSQTAAMDRHHILDGAIGLSIPKAHVSGMREFMLDVKLLNSSSNELFIELWETLFSCEFKQSNSSAENQRECTGHEDVTEVQNSFTDMSLMPIFYNVYKGVYAVAHALHNILRCNKTCDNKVQLDPFTILQHIKTVWFKTKEGDDVYFNENGDPAAKYEIINWQPTENGIVDFITVGLYDASLPADKQLNLQNKSLVWAQNSLQVPLSVCSEKCPPGTRKVLKKGKPVCCYDCLSCAEGEISNTTDSITCVRCDPEFWSNEGRDACVKKEAEFLSYDGIMGALLTAASLFGTCTTAVVAFIFFRYRQTPVVRANNSELSFLLLFSLSLCFLCSLTFMGRPSEWSCMLRHTAFGITFVLCISCVLGKTIVVLMAFRATLPGSDVMKWFGPTQQKLTVLGFTLIQVVICILWLTISPPFPFKNIKKFKDKIILECDMGSTVGFWAVLGYIGLLAMLCFILAFLARKLPDNFNEAKFITFSMLIFCAVWITFIPAYVSSPGKFSVAVEIFAILASSFGLLICIFIPKCYIILLKPEKNTKKHIMGK
>LOCXPOlfC92.467.HIT1.OlfC.2R.860.ANF_receptor.exons6.LR884461.1.Acanthopagrus_latusv2
MTSIQRWQEKGWALLHLLLVVSVTQADELLCRRRGDPENPQLSKDGDIVLGGIFSFHSRWKDRKDTYIDKPLPLQCTSLNFRGFQYAQAMLFAIAEINNSTHILPGISLGYKIYDVCGSIGRVLTVALASTTGNEMVFAPSDVPCTRPVNVQALLGVTSSSPCMAISTVIGPFHIPLISHFATCACLSDKTKYPSFLRTIPSDYYQSRALAQLVYYFGWTWVGAIRSNDDYGNDGMAIFTETAQQLGICLEYSVPFFRTDAPDKIQKIIDIMKGSTSKVIVGFLSHMDMDVLLQELSHHNLTGYQWVGTEGWNSDSRIAAMDRHHILDGAIGLSIPKAHVSGMTEFILNVKSLRSSSNEFFTEFWETLFSCRLNKSKSSEENQTECTGNEDVTGVQNTFTDMSLMPIFYNVYKGVYAVAHALHNILRCNKTCNNKVQLDPFTILQHIRKIRFTTKEGDEVYFNENGDPAAKYEIMNWQRNENGMVDFVRVGLYDASLPADKQLTLQNESLVWAQNLQQVPLSVCNDKCPPGTRKVLQKGKPVCCYDCLRCAEGEISNATDSITCVRCHPDYWSNERRDACVKKEAEFLSYEEIMGTLLTAASLFGTCMTAVVAFIFFRYRQTPVVRANNSELSFLLLFSLILCFLCSLTFIGRPSEWSCMLRHTAFGITFVLCISCVLGKTIVVLMAFRATLPGSDVMKWFGPAQQKLSVLGFTLVQVIICILWLTISPPFPFKNFKTFKDKIILECALGSAVGFWAVLGYIGLLAMLCFILAFLARKLPDNFNEAKFITFSMLIFCAVWITFIPAYVSSPGKFSVAVEIFAILASSFGLLICIFIPKCYIILLKPEKNTKKNMMGKGAP
>LOCXPOlfC93.470.HIT1.OlfC.2R.857.ANF_receptor.exons6.LR884461.1.Acanthopagrus_latusv2
MTSTQTQPEKGLALLQLLLVMVISFSQAQESACRRRGDAENPLLFKDGDIILGGFFTFHRSWKPKQDTYIQKPKPLQCTSLNFRGFQYAQAMLFAMEEINNSTDILPGIILGYKFYDDCFSIARGVRVALASITRDEMAFTPSDTTCTQVQANIVATSSSPGMAISTLLGPFHIPLIGHVATCACLSDKTKYPSFLRTIPSDDYQSRALAQLVNYFGWTWVGAIRTNDDYGNNGMATFIETAQQLGICLEYSVSFIRTEQPEKLQQIVDIIKASTSKVIVTFLSPMDLYVIIEELSHHNLTGYQWVGTESWIFDFQTAAWDKHHILDGAIGLFIPNAHVSGMREFILDVKPLNSSSNELFTEFWEKLFSCTFKQLNSSFENQRECTGHEDVTEVQNTYTDMTLMPLFYNVYKGVYAMAHALHNILSCNKTCNKVQLDHFTILQHIRKIRFTTKEGDEVYFDENGDPVAKYEIINWQPTENATVDFVRVGLCDASLPAEKQLTLQNKSLIWAQNSLQVPLSVCSEKCPPGTRKVLQKGKPVCCYDCLRCADGEISNATDSITCVQCHPDFWSNERRDACVKKEAEFLSYEEIMGALLTAASLFGTCMTAVVAFIFFRYRQTPVVRANNSELSFLLLFSLTLCFLCSLTFIGRPSEWSCMLRHTAFGITFVLCISCVLGKTIVVLMAFRATLPGSDVMKWFGPAQQKLSVLAFTLIQVIICILWLTISPPFPFENFKIFKDKIILECALGSAVGFWAVLGYIGLLAMLCFILAFLARKLPDNFNEAKFITFSMLIFCAVWITFIPAYVSSPGKFSVAVEIFAILASSFGLLICIFIPKCYIILLKPEKNTKKNMMGKGA
>LOCXPOlfC94.476.HIT1.OlfC.2R.857.ANF_receptor.exons6.LR884461.1.Acanthopagrus_latusv2
MMSPQTQPEKGLALLHLLLVISFSQTQESVCRRRGDPENPVLSKDGDIMLGGFFDFHRMWKVTQDTYLHKPKPVQCISLNFRGFQYAQAMLFAIEEINNSTHILPGIILGYKLFDNCGSIVRGLRVALASITRDEVGFASSDTTCTQVQANMVGTASSPGMAISTLLGPYNVPLIGHVATCACLSDKTKYPSFLRTIPSDDYQSRALAQLVKYFGWTWVGAIRTNDDYGNNGMATFIETAQQLGICLEYSVSVFRTDPPDKIQQIADIIKASTSKVIVTFLLPTELHLIIQEMSYHNLTGYQWVGTESWIFDFQTAARDKHHILDGAIGLFIPSAHVSGMREFILDVKPLNSSSNELFTEFWETLFSCKFKQLKSSVENQRECTGHEDVTEVQNTYTDMTLMPLFYNVYKGVYAMAHALHNVLSCNKTCNNKVQLDPFTILQHIRKIRFTTKEGDEVYFDENGDPAAKYEIINWQPTENGIVEFVRVGLYDASLPAEKQLNLKNKSLTWAQNSVQVPLSVCSEKCPPGTRKVLQKGKPVCCYDCLRCAEGEISNATDSIICVQCHSDFWSNERRDACVQKETEFLSYEEIMGALLTAASLFGTCMTAVVAFIFFRYRQTPVVRANNSELSFLLLFSLTLCFLCSLTFIGRPSEWSCMLRHTAFGITFVLCISCVLGKTIVVLMAFRATLPGSDVMKWFGPAQQKLSVLGFTILQVIICILWLTISPPFPFKNFKIFKNKIILECALGSAVGFWAVLGYIGLLAMLCFILAFLARKLPDNFNEAKFITFSMLIFCAVWITFIPAYVSSPGKFSVAVEIFAILASSFGLLICIFSPKCYIILLKPENNTKKNMLGKGAP
>LOCXPOlfC95.479.HIT1.OlfC.2R.855.ANF_receptor.exons6.LR884461.1.Acanthopagrus_latusv2
MMSTQTQPEKGWALLHLLLILSFSHSQESVCRRRGDPENPVLSKDGDIMLGGFFTFHRRWIAKQDTYMHKPKPVQCTSLNFRGFQYAQAMLFAIEEINNSTHLLPGISLGYKLYDNCAYIAQGVRVALASITRDEVGFAPSDTTCTQVQANVVGTASSTAMAISTVLGSFHIPLIGHIATCACLSDKTKYPSFLRTIPSDDYQSRALAQLVKYFGWTWVGAIRTNDDYGNNGMATFTETAQQLGICVEYSVSVFRTDPPEKIRQIVDIIKASTSKVIVTFLLTADLFVIIQEFSHHNLTGYQWVGTESWIFDFQTAAQDRHHILDGAIGLFIPKAHVSGMREFILDVKPLNSSSNELFTEFWEKLFSCTFKQLNSSVENKIECTGHEDVTEVKNTYTDMTLMPLFYNVYKGVYSMAHALHNILSCNETCNNKVQLDPFTILQHIRKIRFTTKEGDEVYFDENGDPAAKYEIVNWQPKENGIVEFVRVGVYDASLPAEKQLTLQNKSLIWAQNSLQVPLSVCSEKCPPGTRKVLQKGKPVCCFDCLRCAEGEISNATDSITCVGCHPNFWSNERRDACVQKEAEFLSYQEIMGALLTAASLFGTCMTTLVAFIFFRYRQTPVVRANNSELSFLLLFSLNLCFLCSLTFIGRPSEWSCMLRHTAFGITFVLCISCVLGKTIVVLMAFRATLPGSDVMKWFGPAQQKLSVLAFTLVQVIICILWLSISPPFPFKNFEIFKNKIILECALGSAVGFWAVLGYIGLLAMLCFILAFLARKLPDNFNEAKFITFSMLIFCAVWITFIPAYVSSPGKFSVAVEIFAILASSFGLLICIFTPKCYIILLKPENNTKKNMMGKG
>LOCXPOlfC96.483.HIT1.OlfC.2R.859.ANF_receptor.exons6.LR884461.1.Acanthopagrus_latusv2
IMSTQTQPEKGLALLHLLLVISFSQTQESVCRRRGDPENPLLSKDGDIMLGGFFAFHRRWTSNQDTYMHKPKQLQCTSLNFRGFQYAQVMLFAIEEINNSTDILPDISLGCKIYDVCGSIVRGVRVALASVTRDEVAFTPSDTTCTRVQANIVGISSSPSMGIATILGPFHIPLIGHIATCACLSDKTKYPSFLRTIPSDDYQSRALAQLVKYFGWTWVGAIRTNDDYGNNGMATFIETAQQLGICLEYSVSVFRTDPPDKIQQIVDVIKASTSKVIVTFLLPTELYVIIQELSHHNLTGYQWVGTESWIFDFQTAAQDRHHIMDGAIGLFIPSAHVSGMREFMLDVKPLNTSSNELFSEFWEKLFSCKFKQLNSSVENQTECTGNEDVTEVQNTFTDMTLMPLFYNVYKGVYSMAHALHNILSCNKTCNNKVQPDPFTILQHIRKIRFTTKEGDEVYFDENGDPAAKYEIINWQPTENGIVDFVRVGVYDASLPAEKQLTLQNKSLIWAQNSLQVPLSVCSEKCPPGTRKVLQKGKPVCCFDCVRCAEGEISNATDSVICEQCHPDFWSNERRDACVKKETEFLSYEEIMGALLTAASLFGTCMTAVVAFIFFRYRQTPVVRANNSELSFLLLFSLTLCFLCSLTFIGRPSEWSCMLRHTAFGITFVLCISCVLGKTIVVLMAFRATLPGSDVMKWFGPTQQKLSVLGFTLIQVIICILWLTISPPFPFKNFKIFKNKIILECALGSAVGFWAVLGYIGLLAMFCFILAFLARKLPDNFNEAKFITFSMLIFCAVWITFIPAYVSSPGKFSVAVEIFAILASSFGLLICIFTPKCYIILLKPEKNTKKNMMGKGAPKS
>LOCXPOlfC97.488.HIT1.OlfC.2R.847.ANF_receptor.exons6.LR884461.1.Acanthopagrus_latusv2
EKGWALLHMLLVASFSQAVEVRCRHRGDPENPLLSKDGNIMLGGVFNFHSKWNDRMENYTHKPKPLHCTSLNFRGFQYAQAMLFAIEEINNSTDLLPGISLGYKFYDGCGSIARGVRVALASVTGNAITFAPSACNRDAQIQAIMVGTSSSPCMAIATVLGPFYISLIGHIASCACLSDKTKYPSFLRTIPSDYYQSRAMAHLVKYFGWTWVGAIRTNDDYGNNGMAIFTETAQQLGICVEYSVAVFRTDPLHKIQKIVDIIKASTSKVIVTFLSLTDLYMILQELSNHNLTGYQWVGSESWISDSQTATRDKHHILDGAIGLSIPKVNVSGMREFMLDVKPLNSSSHELFAEFWEKLFSCKFKSATGNQRECTGHEDLSRVQNTYTDMSLMSLFYNVYKGVYAMAHALHKILMCNKTCNSKVQLDPFMILHHIRKIQFKTKAGDEVYFNENGDPAGKYEIINWQPRENGIVDFVSVGLHDTSLPADKQLNLQSKPLIWARNSPQVPLSVCSEKCPPGTRKVLQKGKPVCCYDCLRCAEGEISNITDSITCVQCHPEFWSNERRDACVKKEAEFLSYEEIMGALLTAASLFGTCMTAVVAFIFFRYRQTPVVRANNSELSFLLLFSLTLCFLCSLTFIGRPSEWSCMLRHTAFGITFVLCISCVLGKTIVVLMAFRATLPGSDVMKWFGPAQQKLSVLGFTLIQVIICILWLTISPPFPFKNFKTFKDKIILECALGSAVGFWAVLGYIGLLAMLCFILAFLARKLPDNFNEAKFITFSMLIFCAVWVTFIPAYVSSPGKFSVAVEIFAILASSFGLLICIFIPKCYIILLKPEKNTKKNMMGKGAP
>LOCXPOlfC98.499.HIT1.OlfC.2R.854.ANF_receptor.exons6.LR884461.1.Acanthopagrus_latusv2
KKGWVLLQLLLVASVSQAEEPVCRRRSDPENPQLSKDGDILLGGMFFFHSKWDDRIDTYMHKPLPLQCTSFNLRGIQYTQAMLLAIEEINNSTDLLPGISLGYKIYDICGSISRGVGVTLALTNGNEEISSASDGACARPGQVQAIVGVGHSTPSMAISTVIGPFNIPLISHYATCACLSDKTKYPSFLRTIPSDYYQSRALAHLVRYFGWTWVGAIRSNNDYGNNGMAIFTETAQQLGICLEYSVSFDKTDPPDKIKKIVDIIKTSTSKVIVTFLAHMDIDILIHELSLHNLTGYQWVGTESWIFDFQTASMDRHHILDGAIGLSIPSAHVSGMREFILDVKPLNSSKNELFVEFWETLFDCKFMLSRSSAGNQRECTGHEDVTGAQNTFTDMSLMPIFYNVYKGVYAVAHALHNILNCNKTCNNKVKLEPLTILQRIRKIRFTTKEGDEVYFTENGDPAAKYEIINWQPTENGIVDFVTVGVHDTSLPADKQLNLLNKPLIWARNSLQVPSSVCSEKCPPGSRKVLQKGKPVCCYDCLRCAEGEISNITDSISCVRCHPEFWSNERRDACVKKEAEFLSYEEIMGALLTAASLFGTCMTFVVAFIFFRYRQTPVVRANNSELSFLLLFSLTLCFLCSLTFIGRPSEWSCMLRHTAFGITFVLCISCVLGKTIVVLMAFRATLPGSDVMKWFGPTQQKLSVLGFTLVQVIICIFWLTISPPFPFKNFKTFKNKIILECALGSAVGFWAVLGYIGLLAMLCFSLAFLARKLPDNFNEAKFITFSMLIFCAVWITFIPAYVSSPGKFSVAVEIFAILASSFGLLICIFIPKCYIILLKPEKNTKKNMMGKGAPKS
>LOCXPOlfC99.503.HIT1.OlfC.2R.862.ANF_receptor.exons6.LR884461.1.Acanthopagrus_latusv2
MMSTQRWPERGWAIVLLLMVASTSQAEEAVCRRRADPETPQLSKNGDIMLGGVFSLHSKWQGRMDTYMQKPLPLQCTSFNLRGIQYIQAMLLAIEEINNSTDLLPGISLGYKIYDICGSISRGVGVTLALTNGNEEISSASDGACARPGQVQAIVGVGHSTPSMAISTVIGPFHIPLISHFATCACLSDKTKYPSFLRTIPSDYYQSRALAQLVKYFGWTWVGAIRSNDDYGNDGMAIFTETAQQLGICLEYSVSFYRTDPPDKIKKIVNIIKTSTSKVIVTFLAHMDIDLLIHELSRHNLTGYQWVGTEAWIFDSQTASMDKHHILDGAIGLSIPKAHVSGMREFILNVKPLNSTRNELFTDFWETLFDCKFKHSKSSSENQKECTGHEVVTGVENTYTDMSLMPIFYNVYKGVYTVAHALHNILSCNRTCNNMVKLDPFTILQHIRKIRFTTKEGDEVYFNENGDPAAKYEIINWQPTENGIVDFVTVGLYDASLSADKQLKLQNKSLIWAQNSQQVPLSVCSDKCPPGTRKVLQKGKPVCCYDCLRCTEGQISNTTDSITCVICHPEFWSNEERDACVKKEAEFLSYEEIMGALLTAASLFGTCMTAVVAFIFFRYRQTPIVRANNSELSFLLLFSLILCFLCSLTFMGRPSEWSCMLRHTVFGITFVLCISCVLGKTIVVLMAFRATLPGSDVMKWFGPAQQKLSVLGFTLIQVIICILWLTISPPFPFKNFKKFKDKIILECALGSAVGFWAVLGYIGLLAILCFVLAFLARKLPDNFNEAKFITFSMLIFCAVWITFIPAYVSSPGKFSVAVEIFAILASSFGLLICIFIPKCYIILLKPEKNTKKNMMEKGAPKS
>LOCXPOlfC100.508.HIT1.OlfC.2R.858.ANF_receptor.exons6.LR884461.1.Acanthopagrus_latusv2
MMLTQSWIEQGWALLQLLSVVSVSHAEDLVCKRRGDHEYPQLSKDGDIMLGGIFYFHSSWKHREDAYIHKPFQLQCTSLHFRGFQFAQAMLFAIEEINNSTDLLPGISLGYMIYDACGSIARGVSIALALANGNEVTFAPSEAQCTRPAQVQAIMGETSSSPCMAISTVIGPFHIPLISHFATCACLSDKTKYPSFLRTIPSDYYQSRALAQLVKYFGWTWVGAIRTNDDYGNNGMATFIETAQQLGICLEYSVAVFRTGPPHKMKQIVDIIKASTSKVIVTFLSPMDLYMVIHELSLHNMTGYQWVGNEGWIFDSHTAALDKHHILDGAIGLSIPKAHVSGMREFMLDVKPLNSSSYDLFAEFWETLFSCKFKQSKSSAGNLTECTGHEDVTRVQNSFTDMSLMPIFYNIYKGVYAVAHALHNILSCNETCNNKVPLDPFTILQNIRKIWFKTKEGDEVYFNENGDPAAKYEIINWQPTENGIVEFVTVGLYDASLPADKQLKLQNKSLIWTQNSPQVPLSVCSEKCPPGTRKVLQKGKPVCCYDCLRCAEGEISNTTDSITCVRCDPESWSNERRDACVKKEAEFLSYEEIMGALLTAASLFGTCMTAVVAFIFFRYRQTPIVRANNSELSFLLLFSLTLCFLCSLTFIGRPSEWSCMLRHTAFGITFVLCISCVLGKTIVVLMAFRATLPGSDVMKWFGPAQQKLSVLGFTLIQVIICILWLSISPPFPFKNFQQFKDKIILECALGSAVGFWSVLGYIGLLAMLCFFLAFLARKLPDNFNEAKFITFSMLIFCAVWITFIPAYVSSPGKFSVAVEIFAILASSFGLLICIFIPKSYIILLKPEKNTKKNIMGKG
>LOCXPOlfC101.537.HIT1.OlfC.2R.862.ANF_receptor.exons6.LR884461.1.Acanthopagrus_latusv2
MTSTQRWAKRTWALLMLLLVASVYVSLTEEPMCRRRGDPENPLLSKDGDIMLGGIFSIHEKWNDRQDTYMHKPLPLHCTSLNFRGFQYVQAMLFAIEEINNSTDLLPGISLGYKIYDACVSIARGVMVALALANGDEVISALSEAPCTRTAQVQAIMGETFSSPCMAIATVIGPFHIPLISHLATCACLSDKTKYPSFLRTIPSDYYQSRALAQLVKYFGWTWVGAIRSNDDYGNNGMATFTETAQQLGICLEYSVSFFRTDPPDKIQKIIDIIKASTSKVIVTFLSPSEVYVLMHEFFYHNLTGYQWVGTEAWIFDSETAARDSHHILDGAIGLSIPKAHVSGMREFMLDVKPLNSSSNKLFAEFWEKLFSCKFTKSKLSAENQRECTGHEDVTKVQNSFTDMSLMPIFYNIYKGVYAVAHALHNILRCNKACNNTVQLDPFTILQHIKKIWFKTKEGDEVYFNENGDPAAKYEIVNWQPPENGIVDFVAVGLYDASLPADKQLTLQNTSLFWAQNSPKVPLSVCSEKCPPGTRKVLQKGKPVCCYDCLRCAEGEISNITDSITCVRCHPEFWSNERRDACVKKEAEFLSYEEIMGALLTAASLFGTCMTAVVAFIFFRYRQTPIVRANNSELSFLLLFSLTLCFLCSLTFIGRPSEWSCMLRHTAFGITFVLCISCVMGKTIVVLMAFRATLPGSDVMKWFGPAQQKLSVLGFTLIQVIICILWLTISPPFPFKNFKIFKDKIILECALGSAVGFWAVLGYIGLLAVLCFSLAFLARKLPDNFNEAKFITFSMLIFCAVWITFIPAYVSSPGKFSVAVEIFAILASSFGLLICIFIPKCYIILLKPEKNTKKNMMGKGAP
>LOCXPOlfC102.540.HIT1.OlfC.2R.858.ANF_receptor.exons6.LR884461.1.Acanthopagrus_latusv2
MMSTQMWPEKGWALLQLLLVASHSQANNQVCVRRGNPEKPQLYKYGDIMLGGIFSFHSRWKDRQDTYMHEPLDLQCTSLNFRGFQYAQAMLFAIEEINNSTDMLPGISLGCKIYDACASIARGVRVALALANGNEVVSEPSEAPCTRIAKVQAILGETFSSPCMAIATAIGPFHIPLISHFATCACLSDKTKYPSFLRTIPSDYYQSRALAQLVKYFGWTWVGAIRSNDDYGNSGMATFTETAQQLGICLEYSVSFYRADPPVKIQKLIDIIRDSTSKVIVTFLSPTELYVLMHEFFYHNLTGYQWVGTEAWIFDSETAARDRHHILDGAIGLSIPKAHVSGMREFMLDVKPLNSSSNELFTEFWETFFSCKFNMSKSSSENQRECTGHEDVTGVQNSFTDMSLMPIFYNVYKGVYAVAHALHNILSCNETCNNQVRLDPFMIFQHIRKIQFTTKEGDEVYFNENGDPAAKYEIINWQPTENGIVDFVTVGLYDASLPADKQLSFRNTPLIWAQHSQQVPLSVCSEKCAPGTRKVLKKGKPVCCYDCFRCAEGEISNMTDSITCVQCPPEFWSNERRDACVKKEAEFLSYKDIIGSLLTAASLCGACMTIFVALIFFKYRQTPVVRANNSELSFLLLFSLTLCFLCSLTFMGRPSEWSCMLRHTAFGITFVLCISCVLGKTIVVLMAFRATLPGSDVMKWFGPAQQKLCVLGFTLIQVIICILWLTISPPFPFKNFKVSKDKIILECALGSAVGFWAVLGYIGLLAMLCFSLAFLARKLPDNFNEAKFITFSMLIFCAVWITFIPAYVSSPGKFSVAVEIFAILASSFGLLICIFTPKCYIILLKPEKNTKKNMMGKG
>LOCXPOlfC103.546.HIT1.OlfC.2R.857.ANF_receptor.exons6.LR884461.1.Acanthopagrus_latusv2
MMSTQRWPEQGWALLQLLLVVSVSQAEKPVCRLTGDPENPQIFKDGDILLGGIFSFHSSWKGRQDTYMDKPLPLQCTSLNFREFQFAQAMLFALEEINNSTDILPGISLGYKFYDVCGSIARGVRVALALANGNELVSAPSEEPCTRPAQVQAIMGETSSSPCMAISTVIGPFHIPLISHFATCACLSDKTKYPSFLRTIPSDYYQSRALAQLVKYFGWTWVGAIRTNDDYGNNGMAIFTETAQQLGICLEYSVAVFRTDPPDKLQKIVDIIKASTSKVIVAFLSHMDMDVLIHKLSHHNLTGYQWVGSESWIFDSHTAAMDRHHILDGAIGLFIPKAHVSGMREFMLDVKPLNSSSNELFAEFWETLFSCKFKQSKSSAGNLTECTGDEDVTGVHNSFTDMSLMPIFNNVYKGVYAVAHALHNILSCKQKCNKVQLDPFMILQNIRKIRFKTKEGDEVYFNENGDPVAKYEIINWQPTENGIVDFVTVGLHDASLPADKQLNLQNKSLIWAQNSQQVPLSVCSERCPPGTRKVLQKGKPVCCYDCLRCAEGEISNATDSITCLRCDPEFWSNERRNACVKKEAEFLSYEEIMGALLTAASLFGTCMTAVVAFIFFRYRQTPIVRANNSELSFLLLFSLSLCFLCSLTFIGRPSEWSCMLRHTAFGITFVLCISCVLGKTIVVLMAFRATLPGSDVMKWFGPAQQKLSVLGFTLIQVIICILWLSISPPFPFKNFKEFKDKIILECALGSAVGFWAVLGYIGLLAMLCFILAFLARKLPDNFNEAKFITFSMLIFCAVWITFIPAYVSSPGKFSVAVEIFAILASSFGLLICIFIPKCYIILLKPEKNTKKNMMGKG
>LOCXPOlfC104.554.HIT1.OlfC.2R.858.ANF_receptor.exons6.LR884461.1.Acanthopagrus_latusv2
MTSTQRWPEKGWALLQLLLVVSFSQAEGSVCKQRGDPEMPQMSKDGDIMLGGVFSFHSSWNVRQNTYMHKPLPLQCKSLNFREFQFAQAMLFALEEINNSTDLLPGISLGYKFYDVCGSIARALTAALALANGNEGVSAPSEAPCTRPAQVQAIMGETSSSPCMAIATVIGPFHIPLISHFATCACLSDKTKYPSFLRTIPSDYYQSRALAQLVKYFGWTWVGAIRSNNDYGNNGMAIFTETAQQLGICLEYSVSFFRTDPPDKIQKIIDIIKVSTSKVIVTFLSHMDIDMLIHELSLNNLTGYQWVGTEAWIFDSHTAAMDRHHILDGAIGLFIPKAHVSGMREFILDVKPLSSSRNELFTEFWETLFSCKFKQSKLSSGNQTECTGHEDVTGVHNSFTDMSLMPIFYNVYKGVYAVAHALHNILSCNKTCRNKVQLDPLTILQHIRKIRFTTKEGDEVYLNKNGDPAAKYEIINWQPTENGSVDFVTVGLYDASLPADKQLNLLNKPLFWAQNSPKVPLSVCSEKCPPGTRKVLQKGRPVCCYDCLRCAEGEFSNTTDSVTCVRCDPEFWSNERRAACVKKEAEFLSYKEIMGALLTAASLFGTCMTAVVAFIFFRYRQTPIVRANNSELSFLLLFSLTLCFLCSLTFIGRPSEWSCMLRHTAFGITFVLCISCVLGKTIVVLMAFRATLPGSDVMKWFGPAQQKLSVLGFTLIQVIICILWLSISPPFPFKNFKEFKDKIILECALGSAVGFWAVLGYIGLLAMLCFILAFLARKLPDNFNEAKFITFSMLIFCAVWITFIPAYVSSPGKFSVAVEIFAILASSFGLLICIFVPKCYIILLKPEKNTKKNMMGKG
>LOCXPOlfC105.558.HIT1.OlfC.2R.861.ANF_receptor.exons6.LR884461.1.Acanthopagrus_latusv2
MLLIADVLLLSLLAVRGGSPMCQTYGTKEQSQFSKEGDINIGGIFSFHQNPVTVDPALQVNPGTIQCEGLDPGELQYAYTMMFAINEINNSSELLPGVTLGYRIFDSCPSIPLSIRASLNLMNRYESGDDSCNKLTNVHAVIGETTSTSTIGIARTMGPFHIPVISHSATCACLSNRRDYPSFFRTIPSDIYQSQALAKLVKHFGWTWVGAIRTNSDYGNGGMATFLEAAEREGVCVEYSVAIYRTDPRKWFLEVVDIIKESTSKVIVAFADGTDLDILIKELHAQNVTGLQWVGSEGWITYRYIASPVNYAVVQGAVGFAALNAHIPGLQEFLVNSRPSTTPGDQGLVELWETVFSCTLIPQAETQAQGFGTACTGKESLWDTNTRFTDVSDASLMNNVYKATYAIAHALHMLFTCKDGQGPFANNTCANRKIVQPWQVLHYLMQVNFTTKIGENVFFDELGDPVARYALVNWQMDKTGYILFETIGYYDASRPEGQQFEMKEGVKAVWADKKLEVPRSVCSESCLPGTRRAFVKGKPICCFDCITCADGEFSNSTNAVKCDKCPPEYKSNDERNNCDLKAIEFLTFRELMGILLVTFSVFGACLAMTIALIFFHYRQTPVVRANNSELSFLLLFSLTLCFLCSLTFIGRPSEWSCMLRHTAFGITFVLCISCVLGKTIVVLMAFKATLPGSSVMKWFGPAQQRLSVLGFTTIQVVICILWLTINPPLPFRNMKLYKDKIILECDLGSPVGFWAVLGYIGLLAVLCFVLAFLARKLPDNFNEAKFITFSMLIFCAVWITFIPAYASSPGKFTVAVEIFAILASSYGMLFCIFLPKCYIILLKPENNTKKHLMGKVSPREL
>LOCXPOlfC106.565.HIT1.OlfC.2R.853.ANF_receptor.exons6.LR884461.1.Acanthopagrus_latusv2
MCDCVYVMLLFVLFMRAFGAEENTTLCEMLGSPEFPLLSKEGDITIGGAFSIHSQISRPPLSFIDTPDHLICTRINFREFRFVQTMIFAIEEINNSSSLLPNISIGYKVFDSCGSTLPSTRAMMGLLAGQERTLGKTCSSQSSVHAIIGASESSSTIVMLQISGIFQIPVISHFATCACLSNRQAYPSFFRTIPSDYYQSRALAKLVKHFGWTWVGAVRSDNDYGNNGLATFIAAASQEGVCIEYSEAISRTDPSEQIARVVRVIQSGSAKVLVAFLAQSEMDVLLEEALKQNLTGLQWVGSESWITAGHLATKRYSGILTGSLGFTIRKTKITGLQEFLLQVNPGQDPQNNLLREFWEATFGCSFSNSLHGQTKCSGSEQLQDISNPFTDVSELRISNNVYKAVYAVAHAVHSILKCGQSHEALNQSCIWEDDFEPKQIVKHLQDVNFTLESGERVYFDENGDPAATYELVNWQRNHAGDTVFVAVGSYDASLPNGKQFTMNGINITWAAESQKRPQSVCSESCQPGFRQAVIKGKPICCFSCVTCAAGEISNSSNSAECSRCPLEYWSNEDHSQCVPKVIEFLSYGETMGALLTALSLFGASLTLVVSCVFFWFRHTPLVKASNCELSFLLLFSLTLCFLCSLTFIGRPSEWSCMLRHTAFGITFALCMSCILAKTIAVVMAFKAKRPANTVPQCSLPLQRTSVLSCTLLQILVCVLWLTLAPPFPYKNTAHATERIILECDLGSPIGFWVVLGYIGLLSVLCFILAFLARKLPDNFNEAKFITFSMLIFCAVWVTFIPAYVSSPGKFTVAVEIFAILASSFGLLFCIFAPKCYILLLKPEKNTKKHMMGK
>LOCXPOlfC107.566.HIT1.OlfC.2R.805.ANF_receptor.exons6.LR884461.1.Acanthopagrus_latusv2
AFGTAEDEVPFCQIRGSPEFPMLSKEGDVMIGGAFSIHSKITQPPLSFTEKPTRLKCSRVNLREFRFAQTMIFAIEEINRSEFLLPNVSIGYRIYDNCASTLSSMRAAMALMNSDELSSGKSCSGQSAVHAIIGESESTSTIVLSRTTGPFKIPVISHSATCECLSNRKEYPSFFRTIASDLYQGRVLAHMVKVYGWTWVGAVNSDSDYGNNGMAIFLAAAQEEGVCVEYTEKFHRAEPEKVMKVVDVIRKSTARVIVGFMAHVEMDELLHQLSLHNITGLQFIGVEAWITANSLVTPTSFSVLGGSLGFAVPKTTISGLDDFIIRDFWETVFDCKETESNTTSEKTHCRDKQDLIEFKDYDDDVAELRYPINIYKAIYAVAHSLHSILKCSKSQGCDKNVKMVESLKQVNFTIKTGDQVWFDSTGAVVAQYEVVNWQRGSDGSVQFKPVGYYDASLPPGQNFLPVSVCSKSCHPGTYKVLQKGKPVCCYDCIPCADGEISNITDSNDCKKCPEEYWSNQNRDACILKNVEFLYFTEVMGIILVFFTLFGVLFTLIVAILFLINKDTPLVKANNSELSFLLLFSLTLCFLCSLTFIGPPSDGSCMLRHTAFGITFVLCISCVLGKTLVVLMAFRATLPGSNVMKWFGPAQQRLSVLGFTLIQVLICILWLTINPPFPFKNMKLYKEKIILECALGSPVGFWAVLGYIGLLAFLCFVLAFLARKLPDNFNEAKFITFSMLIFCAVWITFIPAYVSSPGKFTVAVEIFAILASSYGLLFCIFAPKCFIIVFKPELNTRKHLMGKTGS
>LOCXPOlfC107.567.HIT1.OlfC.2R.812.ANF_receptor.exons6.LR884461.1.Acanthopagrus_latusv2
LLAFGTAEDEVPFCQIRGSPEFPVLSKEGDVMIGGAFSIHSKITQPPLSFTEKPTRLKCSSVNLREFRFAQTMIFAVEEINRSEFLLPNVSIGYRIYDNCGSTLSSMRAAMALMNSDELSSGKSCSGQSAVHAIIGESESSSTIVLSRTTGPFKIPVISHSATCECLSNRKEYPSFFRTIASDLYQSRALAQLVKHFGWTWVGAVNSDSDYGNNGMAIFLAAAQEEGVCVEYTEKFHRAEPEKVMKVVDVIRKSTARVIVGFLAHVEMNNLLTQLSLHNITGLQFIGVEAWITADSLVTPTSFSVLGGSLGFAVQKANVSGLDDFLIKSFWETEFGCKEKNESTVTERATCKENQDLIEFKDYDDDVAELRYSSNIYKAIYAVAHSLHSILKCSRSQGCDKNVKMVETLKQVNFTIKTGDQVWFDSTGAAVARYEVVNWQRGSDGSVQFKPVGYYDASLPPGQNFVLKNELPVSVCSKSCRPGTYKVLQKGKPVCCYDCIPCADGEISNITDSNDCKKCPEEYWSNQNRDACILKNVEFLYFTEVMGIILVFFTLFGVLFTLIVAILFLINKDTPLVKANNSELSFLLLFSLTLCFLCSLTFIGPPSEWSCMLRHTAFGITFVLCISCVLGKTLVVLMAFRATLPGSNVMKWFGPAQQRLSVLGFTLIQVLICILWLTINPPFPFKNMKLYKEKIILECALGSPVGFWAVLGYIGLLAFLCFVLAFLARKLPDNFNEAKFITFSMLIFCAVWITFIPAYVSSPGKFTVAVEIFAILASSYGLLFCIFAPKCYIIVLKPEFNTKKHMMGKMRS
>LOCXPOlfC108.576.HIT1.OlfC.2R.886.ANF_receptor.exons11.LR884461.1.Acanthopagrus_latusv2
LSLLWRTTKLVFLSLLWCVILPPANSQQDQSLQCKVIPGSMSLPVLEKNGDIILGGLFSLHDMVVEPSLSFTSTPPPTQCTRFNFRTFRWMQTMIFAIEEINRDGELLPNITLGYKIYDSCSTPHQALKAAMEVMGSEMDSGVEGDRQRKATCHGAVPAVIGDGGSTQSLVVARFLGVFHTPTVSYFSSCACLSDKHEFPAFLRTMPSDFFQVDALVQLVKHFGWTWVGVIAGDDAYGRGGANIFVDEVRKLGACVALHEIIPKNRAQTAVSSIVSRIRSSGARVILVFAVEQDVVALFDEVLREGLTGIQWLASEAWSTAAILSTPKKYHHILQGSLGFAIRRADIPGLQDFLLRLNPKSPDALEDPFLIPFWEEVFQCSLGVQAEGQEHNVEDKPRCSGAEDLRSVKNIYSDVTQLRISYNVYKAVYAIAHALKAMRSCVEGKGPFPLQACADTDNIQSWQLLHYLTEVEYMNSFGDETKFDDNGDPIAMYDLVTWQLTPNGEIDFVTIGKFDETTTAGEQKLKIQEQNIVWNGNQTEVPLSVCSSICPQGTRRAIRPHFPICCHDCVVCTAGEISNYTDAIECTRCLPEFWSNAERTACIPKQVEFLSFSDTMGITLVTISLIGSFCTCVVVLIFSCHRTSPIVRANNSELSFLLLFSLTLCFLCSLTFIGRPSEWSCMLRHTAFGITFVLCVSCILGKTIVVLMAFKATLPGSNVMRWFGPAQQKAIITFCTLVQVIICTVWLVVSPPTPLRLMPRESAVIILLCDEGSPIAFALVLGYISLLACLCLLLAFLARKLPDNFNEARLITFSMLIFCAVWVAFVPAYISSPGKYATVTEVFAILASSYGLLGCIFAPKCYIILLRPEKNTRKHLMSKVVLTDKF
