# Supplementary material for: Expanded olfactory system in ray-finned fishes capable of terrestrial exploration
Source: BMC Biol. 2023 Jul 31;21:163. doi: 10.1186/s12915-023-01661-8 (PMC10392011; doi:10.1186/s12915-023-01661-8)
Supplement: Supplementary file 3 — Additional file 3: Data S1. Protein sequences and genomic coordinates of OLF genes. FASTA and General Feature Format (GFF) files containing the protein sequences and genomic coordinates for all identified OLF genes in this study. [file 12915_2023_1661_MOESM3_ESM.zip › PROTEINS/Acipenser_ruthenus.OLF_genes.fa]

>LOCXPSichOR6.1-kappa.319.383.HIT1.OR.1R.294.7tm_1.exons1.CM021302.1.Acipenser_ruthenus
SSSTNESGNQYPEVRLCASMISFILLAFFNLVINFTIVSEERLRTQARFVLIFHLLFSGLVYFGLSSAFYLQSYMRFQISKASCLTLITILMTSASNILLTLTAMALDRYSAICFPLKYSALCGKHRPWLLGAVTWLLALLIPLYLVTQDREPDDQARCTRAQMKDGQLLKILLISCCTCLIVYSYVKILLEGRRIGVLNRRNRIGRKTILMHGVQLAVYILPNFVLYVIFLLARAGYLDSKTRDLFGEVNFAFFSLAQCISPVIYGLRKEELLEELYHKFPCLSCNLKGFLEW
>LOCXPSichOR6.1-kappa.319.384.HIT1.OR.1R.286.7tm_1.exons1.CM021306.1.Acipenser_ruthenus
NQYPEVRLCASMISFILLAFFNLVINFTIVSEERLRTQARFVLIFHLLFSGLVYFGLSSAFYLQSYMRFQISKASCLTLITILMTSASNILLTLTAMALDRYSAICFPLKYSALCGKHRPWLLGAVTWLLALLIPLYLVTQDREPDDQARCTRAQMKDGQLLKILLISCCTCLIVYSYVKILLEGRRIGVLNRRNRIGRKTILMHGVQLAVYILPNFVLYVIFLLARAGYLDSKTRDLFGEVNFAFFSLAQCISPVIYGLRKEELLEQLYHKFPCLSCNLKGFLEW
>LOCXPOR1.263.HIT1.OR.2R.314.7tm_1.exons1.CM021251.1.Acipenser_ruthenus
MDSERNETSGVVLLGFIYSADERGFIIPSLVFLLVLGVSANLLIIFIIYSKSYLRTPKNILICNLCAVDLYGIITTCPYFIIKFILRDFSPMNTKLCLMQYYFYVVYSCLSVFTVTLMAVDRYYVICNPFEYEMKITNERVVLSLAVSWVFAIFYPMLYVFSYIGHESCRQVLSCSFMCTGSSLEESMCVPTTFQRVYRIFMLTSHLAACVVMVGFSYVKILKESQSARLSESSRKALSTVVTHSIVLAIFFITSLLLIVTGSLTTNNDKEAIALLRISTDLIYFSVPTSFNPVIYGLRNEDMRKELLKFLRRK
>LOCXPOR66.372.HIT1.OR.2R.283.7tm_1.exons1.CM021258.1.Acipenser_ruthenus
GTIQLQLALILGLSSFFLYINMVMILIFFKEPVYRDSSRYVLFIHMLFNDTIQSLISVFLYFLVVFRIQFNITLCTFFVHLGGNAAMNTPFNLAVMSLDRYIAICFPLRYSEISSVSRAYLAIGVTWLIGSVPSGSDIFIVLAKLPLSYFNQKALCSRAVLIQNSDQQLKQAVFNGLYFTVVWITIFYTYVQIVLQARKVRAPGSQASKAQKTVLLHSVQLLLSMAFFINPLTEYILQYTPPMVFAHVRYVNFFLTIVLPKFLSPLIYGLRDDNLKKHLRLYL
>LOCXPOR65.465.HIT1.OR.2R.299.7tm_1.exons1.CM021258.1.Acipenser_ruthenus
LNSSLLLQHPFPRELWVQCFLSIFLTITCFSLNFVMVFIYLKEPVYQGVLRYMLFIHLLVNDFLQTALTVLLFLFALFDGTMLLSVCSVIVLLSACTSINTPLNLAVMSLERYVAICFPLHHVQLCTVNRGYIAIALIWLMGILPTLSDISIAYAYGPPCYFQGYFDCRRSLFIILPSQNIKQLVLNAVYFTSIWAVVIYTYLQILITARKATSDKSSASKGQRTILLHGVQLILSMSFFIFPLTEYLFQGQTLLPMRHVRFFNYYVTMVLPRCLTPLIYGVRDENFKKHLKVYLSSCR
>LOCXPOR66.503.HIT1.OR.2R.299.7tm_1.exons1.CM021258.1.Acipenser_ruthenus
LNSSLLLLDPFPGELWVQCFLSIFLTITCFSLNFVMVFIYLKEPVYQGVLRYMLFIHLLVNDFLQTALAVLLFLFARFEGTMLLSACSVIVLLSTSASMNTPLNLAVMSLERYVAICFPLHHVQLCTVNRGYIAVALVWLIGLLPGISDISITYAYGPPGYFQGYFNCRRSLFIILPSQNIKQLVFNAVYFSSIWAVVIYTYLQILITARKATSDKSSASKGQRTILLHGVQLILSMSFFIFPLTEYLFQGQTLLPIRHVRFFNYYVTMVLPRCLTPLIYGVRDENFKKHLKVYLSSCR
>LOCXPOR2.515.HIT1.OR.2R.311.7tm_4.exons1.CM021258.1.Acipenser_ruthenus
MVNHTVSTLLFTGFGEIGSSLTYLYFALTLAAFLLTVFVNLVLIAVIYLKENLHQPMYVFLCNLCINGVYGSLALYPTLLNSFLSNPRVISRVGCQFQIFFLNTYAGFECTILSVMAYDRYVSICKPLQYHSIMTTSYISILLFFAWLFPVCLFAVMVALTSSLPLCGNTIEKVYCDNGSVVRLSCVDTSRERMYLIFVTLVIPCVPLLLVLLSYQKILGACLKASSESRGKALNTCIPHIVTFLNYTGNILFEVSSNRLQNTSVSFHARSFMSLQLFITPPLLNPIIYGIRLQEIRKAIVQIIHKSKVRF
>LOCXPOR3.526.HIT1.OR.2R.305.7tm_1.exons1.CM021258.1.Acipenser_ruthenus
SLIHQQDLMVEKDWVFVLKVSFALATPIFFIYVNCIMLFTLYSKASFRETSRYILFAHMLFNDSILLMTSVLLYILSLASQHIMRGLCVLLVLISGTTFINSPLNLAVMALERYIAICLPLRHCEISTPKRTGVVIGVIWVLSSLEYVSDLLAVLATQPSSFFLLPVYCTREMLFGMKWQPVMRQVFDCLFFLLVSCIIIYTYVAIMLQARCVSSDKASLSKARNTVLLHGVQLLLCLSSFLYGVIEVMLARLEGSSFIHMRYVSFMVLIILPRCLSPLIYGLRDENFRKLFKYYFTFASSKIKP
>LOCXPOR136.538.HIT1.OR.2R.285.7tm_1.exons1.CM021258.1.Acipenser_ruthenus
FQMAFSQTLVCVLLYVNCAMIFTFFKKEAFRENTRYILFAHMLVVDTMQLALVDLAVVIVYCRIFPPDGVRILLSMLMFALSCQTPLTLTAMCLERYVAICMPLRHADISTVKAAWVSIGIVWVIGWVPTSIDLFIVIATKRPPIYTEGVYVFYEIMLRYPWQYILKSSISLFYFAVIVGIVAFTYIQIIRVARSASADKNSTSKASNTITLHAFQLVLCIVVLICPLIEAEVKKIDAKSLSSVRYFDFIVFTLSPRCLSPLIYGLRDEKFSRVLKYYIICGLTK
>LOCXPOR4.264.HIT1.OR.2R.310.7tm_1.exons1.CM021258.1.Acipenser_ruthenus
MDNLTFLHENATQPDFTLTAVTVFKICVIIPFFCIFMYSIILMLYTFYSQRQFWQSGRYVLFAHMLVSDTIHLLFSIVLFLLFKANVQIPFVYCQLLIFISSVSYMVTPINLATMSLERYIAICNPLRHAEICRVERGWIVILMFWIVSCVPFIAHISLEGPLADKDIYSGTLCRKQSANSSPSQKLANVVSSGLCFAVVATIVHYTYVRILLETRKVRADKASARKALKTVLLHGIQLGLCMLSFTYPVTEDIIQRQDIWFKDHIGFLNYFSFMLMPRFLSPLIYGVRDETFKKHMKRNLPCYSSKITP
>LOCXPOR5.275.HIT1.OR.2R.301.7tm_4.exons1.CM021258.1.Acipenser_ruthenus
FILIGFPGLEGYQHWLIIPFSVMYILAIVGNILLICIVNLEPNLHTPMYTFLCVLAVVDIGLCTSTIPKMLQIFWQKACSISFEGCFIQMFFIHFLSSMESSILAVMAYDRYVAIYNPLLYISILTKAKMAKILGVLFARCFILTGLVPVLASMLPYCSANTIQHCFCDHMAVAKLACKDITMNSYYGLVVAFVIAGTDVTFIIFTYVMILRAVSKLGSKAARVKAFNTCGSHLFVIMYFYTTILFTFVTYRFGKNVPPRIHVMFAVLYLLVPPMLNPIVYGVRTKEIRQGFRKHFLRNKI
>LOCXPOR6.286.HIT1.OR.2R.301.7tm_4.exons1.CM021258.1.Acipenser_ruthenus
FILIGFPGLEGYQHWLIIPFSVMYILAIVGNILLICIVNLEPNLHTPMYTFLCVLAVVDIGLCTSTIPKMLQIFWQKACSISFEGCFIQMFFIHFLSSMESSILAVMAYDRYVAIYNPLLYISILTKAKMAKILGVLFARCFILTGLVPVLASMLPYCSANTIQHCFCDHMAVAKLACKDITMNSYYGLVAAFVIAGTDVTFIIFTYVMILRAVSKLGSKAAWVKAFNTCGSHLFVIMYFYTTILFTFVTYRIGKNVPPRIHVMFAVLYLLVPPMLNPIVYGVRTKEIRQGFRKHFLRKNI
>LOCXPOR7.297.HIT1.OR.2R.301.7tm_4.exons1.CM021258.1.Acipenser_ruthenus
FILIGFPGLEGYQHWLTIPFSVMYILAIVGNIFLICIIKLEPNLHTPMYTLLCVLATVDIGLCTSTIPKMLQIFWQKACSISFEGCFIQMFFIHVMSSLESSTLAVMAYDRYVAIYNPLHYTSILTKAKMAKILGVLFARCFILAGLVPVLASMLPYCSANTIQHCFCDHMAVAKLACKDITMNSYYGLTAAFVIMGMDVLFILFTYVMILRAVSKLGSKAAWVKAFNTCGSHLFVILYFYTTMLFTFVTYRFGKNVPPRIHVMFAVLYLLVPPMLNPIIYGVRTKEIRQGFRKLFLRNKI
>LOCXPOR8.309.HIT1.OR.2R.319.7tm_4.exons1.CM021258.1.Acipenser_ruthenus
MSAVNVSSVRPAGFVLIGFPGLDSVQQWLSIPFTIMFIFALAANSIIVFVVKHEQALHSPMYFFLSVLAVVDIGLCTTISPNMLQIFRHSPSFISFEACFIQMFFIYFFTSLESSILVVMAYDRYVAICNPLRYTSILSTAFLGKIFSVFIIRGLILTSLIPIFASMLLYCSSNIISHCYCDHMAVAKLACTDITNNSRYGISVAFSILGVDVLFITFTYVMILRVVLKLGSNAARLKAFNTCGSHLFTIMYFYITSLFNFLVYRMGEKVPPHIHVLFAVLYLLVPPVLNPIIYAVKTKEIREAFLKHILRKKVNPATN
>LOCXPOR9.323.HIT1.OR.2R.317.7tm_4.exons1.CM021258.1.Acipenser_ruthenus
SNLSHTTFILIGFPELYEYRRLLFFPFFLIYVVVLIGNSVIIYVIKTAESLHTPMYILISYMAVIDIIVPTAIIPNMLLSLLFDWNRISLAGCLTQMFFVHYISSFESTILLAMALDRYVAICNPLRYAEIMNTSVFLKIGIFSVIRGGAWMSTLIILAHPLSFCGSNIINQCYCEHMALVSLACGCTTINNITGLLMAYTIVGFDISCILFSYIRIITVVIKTASAKERQKAFHTCSTHLIVMFFFYLSGSVSFVAYRVSNTIPTDVHTLLSVMYLVVPASVNPIIYGVRTKEIRQVIVKMFRRRRILVSSNVVTV
>LOCXPOR130.335.HIT1.OR.2R.336.7tm_4.exons1.CM021258.1.Acipenser_ruthenus
MFKANSTGITMQEKPVGNHSYTDFIFIGFPGFSEYKPYIYIPFFLMFLVAVVGNSVIIFVIKTQTSLHSPMYFLIFAIAIMDLSAPITFVPNMFLNLVLNLNGISLYGCLVQMFFVHLISSFESIILMMMALDRYVAICNPLRYNDYINSSTFYKLSVAFLIRSGLFISAIVILASTLSFCFSNVIEHFYCEHMALVGLACGETAKNSIMGLLAIFCIPVIDLLCICYSYINIFCAVLKSASGKARQKAVHTCGTHLIVILVSYLLALCSYLAYRIRNSMSPDVHILISLLYLLFPCCFNPIIYGVRTKEIREHILKMVKGKKIDLENIKVASITR
>LOCXPOR11.345.HIT1.OR.2R.336.7tm_4.exons1.CM021258.1.Acipenser_ruthenus
MFKANSTGITMQEKPVGNHSYTDFILIGFPGFSEYKPYLFIPFFLMFLVAVVGNSVIIFVIKTQTSLHSPMYFLIFAIAIVDLSAPITFVPNMFLNLVLNLNGISLYGCLVQMFFIHLISTFESIILMMMALDRYIAICNPLRYNDYMNSSTFYKLSVAFLIRSGLLISAIVILAGSLSFCFSNVIEHFYCEHMALVGLACGETTKNSIMGLLTIFCIPGIDLLCICYSYINIFCAVLKSASGKARQKAVHTCGTHLIVILVTYLLALCSYLAYRIRNSMSPDVHILISLLYLLFPCCFNPIIYGVRTKEIREHILKMVKGKKIHPENIKVASITR
>LOCXPOR12.356.HIT1.OR.2R.336.7tm_4.exons1.CM021258.1.Acipenser_ruthenus
MFKANSTGITMQEKPVGNHSYTDFIFIGFPGFSEYKPYIYIPFFLMFLAAVVGNSVIIFVIKTQTSLHSPMYFLIFAIAIMDLSVPITFVPNMFLNLVLNLNGISLGGCLVQMFFVHLISSFESTILLVMALDRYVAICNPLRYNDYMNSSTFYKLSVAFLIRNGLLVSLIIILASTLSFCFSNVIEHFYCEHMALVGLACGETAKNSIMGLLTIFCIPGIDLLCICYSYINIFCAVLKSASGKARQKAVHTCGTHLIVIFVSYLLALCSYLAYRIRNSMSPDVHILTSLLCILFPCCFNPIIYGVRTKEIREHILKMVKGKKIHPENIKVASITR
>LOCXPOR127.366.HIT1.OR.2R.306.7tm_4.exons1.CM021258.1.Acipenser_ruthenus
DNSSYDTAFIFTAYGKLDSFRPLYFIVVLLVYLITIFVNVFLMTVIYMETSLHKPMYILVLHLSLNGLFGSSAFYPKVMANLLSDVQESSRFGCLVQAFCISSYGACAYAVLAVMAYDRYISICNPLRYYSILTPSKVNILLSVAYLLPILLLSIHILLIGRLPLCGFSIHKLLCDNWTIARLSCVDTKVINIFGLFLTTALLIFPFLLVVYSYARILSVSLNASKEAQGKALSTCTPHLITFINFSIASLFSIMYNRFGNSLPISLHIMMLILFVVIPPFLNPIIYGIRTREIRKCIIKILRKRQ
>LOCXPOR14.373.HIT1.OR.2R.312.7tm_4.exons1.CM021258.1.Acipenser_ruthenus
MENSSYITTFLFTVYGEIGYLRYLYFTAALLGYLVILFVNIVLITVIIRERSLHEPMYIFVCNLALNGLYGSSAFYPILMHSLLSDTPAISRIGCLFQIFCIHTYGCFEFSILSVMAYDRYVSICNPLRYSSMMSPRKVAELIAFVYLYPICIFIIHISLTIRLPLCGSVIEKLYCDNWSVVRLSCVDISVNNVFGLCMIMLLMVPQIIVVVYSYIKIITVCLKASKEARGKAVQTCVPHLVTLTNYYIATFFEVIHQRFNMQNLPLVLRIIMSIDFLLLPPLLNPIIYGVKTQAIRKRVIQMFKSSKTNSI
>LOCXPOR15.387.HIT1.OR.2R.311.7tm_4.exons1.CM021258.1.Acipenser_ruthenus
MENASHVTSFVLAAYGEMGYLQYLYFFILLVFFLIIICANVTLIVVICVDISLHKPMYIFLCSLSINQLYGSTALCPSLLVHILSNSHDISRGVCLLQIFCLHTYGGCELSNLAVMGYDRYVSICHPLHYNSIMSPSRVYKLIAFIWLFPICTFGVNFILTIGLPLCGSIIEKVYCDNFSVVKLSCINTNIVNIAGLIMLIFNLGLPCVLIFYSYAKILRICLKPSKESQTKALRTCVPHLVTIINYMTACLFELIQNRFNMSHVPYTVHIIISLYFLLFTPLLNPIIYGVKMQSIRNKLKKMICARKLAP
>LOCXPOR111.409.HIT1.OR.2R.305.7tm_4.exons1.CM021258.1.Acipenser_ruthenus
MENASHVSSFTLIAFGDMGNNKYVYFAITLIGYLFIISVNSCFIVLIILEKSLHEPMYICLCNLFMNALLGTASFYPSFLYHLLSDTRVISYGFCYTQIFVMYTYVMVEMTILTVMAYDRYVAIYLPLRYNTVMTCAKLYKLLLAALIYPVVMMSFMLIFSMSVPLCGNQINKLYCQNWDVMKLSCIDTTVNNIIGFSVYALFIPLFSFVVYSYIKILIVCHRSSKEHNSKALQTCLPHLISLISFYVTVLTELVLSRLNLKNISNIRTITSLEFLIIPPLLNPIIYCLILPEIRKRVVKTFRGK
>LOCXPOR17.463.HIT1.OR.2R.306.7tm_4.exons1.CM021258.1.Acipenser_ruthenus
MENASHVSSFTLIAFGDMGNSKYVYFAITLIGFLSIISVNSCFILLIILEKSLHEPMYICLCNLFTNALIGTASFYPSFLYHLLSDTRVISYGFCYTQICVMYTYLMGEMTILTVMAYDRYVAIYLPLRYNTVMTCAKLYKLLLAVWIYPVVMVSFALIFSVSVPLCGNQINKLYCHNWDVMKLSCVDTTVNNILGLLVYASFIPLFSFVVYSYIKILIVCHKSSKEHNSKALQTCLPHLISLISFYVTVLSELLLSRLNPKNVSNIVRTITSLELVIVPPLLNPIIYCLILPEIRKRVVKTFRGK
>LOCXPOR122.464.HIT1.OR.2R.305.7tm_4.exons1.CM021258.1.Acipenser_ruthenus
MENAPHVSSFTLIAFGDMGNSKYVYFAITLIGFLSIISVNSCFILLIILEKSLHEPMYICLCNLFMNALLGTASFYPSFLYHLLSDTRVISYGFCYTQICVMTTYFMGEMTILTVMAYDRYVAIYLPLRYNTVMTCAKLYKILLAAWIYPVVMVSFMLIFSVSVPLCGNQINKLYCHNWDLMKLSCIDTTVNNIIGFLVYASCIPLFSFVVYSYIKILIVCHKSSKEHNSKALQTCLPHLISLISFYVTLLSELVLSRLNHKNVSNIVRTITSLELLIVPPLLNPIIYCLILPEIRNRVVKTFKG
>LOCXPOR111.466.HIT1.OR.2R.306.7tm_4.exons1.CM021258.1.Acipenser_ruthenus
MENTSHVSSFTLIAFGDMGNSKYVYFAITLIGYLFIISVNSCFILLIILEKSLHEPMYICLFNLFMNALLGTASFYPSFLFHLLSDTRVISYGFCYTQIFVMYTYVMGEMTILTVMAYDRYVAIYWPLKYNTIMTCAKLYKLLLAAWIYPVVMVYFMLIFSVSVPLCGNQINKLYCHNGDLMKLSCIDTTVNNIIGFLVYASFIPLFSFVVYSYIKILIVCHRSSKEHNSKALQTCLPHLISLISFYVTVLSEMVQSRLNLKNISNIVRTITSLELLIVPPLLNPIIYCLILPEIRKRVVKTFRQK
>LOCXPOR20.468.HIT1.OR.2R.306.7tm_4.exons1.CM021258.1.Acipenser_ruthenus
MENASHVSSFTLIAFGDMGNSKYVYFAITLIGYIFMISVNSCFILLILLEKSLHEPMYICLCNLFMNALLGTASFYPSFLYHLLSDTRVISYGFCYTQIGVMYTYVMGEMTILTVMAYDRYVAIYLPLRYNTVMTCTKLYKILLAVWIYPVVMVSVALIFSVSVPLCGNQINKLYCHNWDLMKLSCVDTTVNNILGLLVYASFIPLLCFIVYSYIKILIVCHKSSKEHNSKALQTCLPHLISLISFYVTVLSELVLSRLNTKNISNIVRTITSLELVIVPPLLNPIIYCLILPEIRKRVVKTFRGK
>LOCXPOR21.471.HIT1.OR.2R.306.7tm_4.exons1.CM021258.1.Acipenser_ruthenus
MENASHVSSFTLIAFGDMGNNKYVYFAITLMGYLFIISVNSCFILLIILEKSLHEPMYICLCNLFMNALLGTASFYPSFLYHLLSDTQVISYGFCYIQIGVMYTYLMGEMTILTVMAYDRYVAIYLPLKYNTVMTCAKLYKLLLAAWIYPVVMVSVALILSVSVPLCGNQINKLYCQNWDVMKLSCIDTTVNNIIGFLGYASFIPLFSFIVYSYIKILIVCHKSSREHNSKALQTCLPHLISLISFYVTVLSELVQSRLNPKNVSNIVRTITSLELVIVPPLLNPIIYCLILPEIRNRVVKTFRGK
>LOCXPOR22.473.HIT1.OR.2R.301.7tm_4.exons1.CM021258.1.Acipenser_ruthenus
MENASHVSSFTLIAFGDMGNNKYVYFAITLIGYLFIISVNSCLIVLIILEKSLHEPMYICLCNLFMNALLGTASFYPSFLYHLLSDTRVISYGFCYTQIFVMYTYLMGEMTILTVMAYDRYVAIYLPLRYNTVMTCAKLYKLLLAAWIYPVVMINFLIIFSVSVPLCGNQINKLYCHNWDVMKLSCIDTTVNSILGFLVYASCIPLFSFVVYSYIKILIVCHKSSKEHNSKALQTCLPHLISLISFYVTVLTETVLNRLNSKNISNIVRTITSLELVIVPPLLNPIIYCLILPEIRKRVVK
>LOCXPOR23.479.HIT1.OR.2R.301.7tm_4.exons1.CM021258.1.Acipenser_ruthenus
MENASHVSSFTLIAFGDMGNNKYGYVAITLIGYLFMIIVNSCFILLIILEKSLHEPMYICLCNLFTNALLGTASFYPSFLYHLLSDTQVISYGFCYTQIFVMTTYLMGEMTILTVMAYDRYVAIYLPLRYNTVMTCAELYKLLLAAWIYPVVMMSFVLIFSVSVPLCGNQINKLYCHNWDVMKLSCIDTTVNNIFGFLGYASFIPLFSFIVYSYIKILIVCLKSSKEHNNKALQTCLPHLISLISFYVTLLSDMVQSRLNHKNISNIVRTITSLELVIVPPLLNPIIYCLILPEIRKRVVK
>LOCXPOR24.482.HIT1.OR.2R.306.7tm_4.exons1.CM021258.1.Acipenser_ruthenus
MENASHVSSFTLIAFGDMGNSKYVYFAITLIGYLFIISVNSCFILLIILEKSLHEPMYICLCNLFMNALLGTTSFYPSFLYHLLSDTRVISYGFCFTQMYVMYTYVMGEMTILTVMAYDRYVAIYLPLRYNTVMTCAKLYKLLLAAWIYPVVMVSIALIFSLSVPLCGNQINKLYCHNWDVMKLSCVDTTVNNIIGFSVYASCIPLFSFIVYSYIKILMVCHKSSKEHNSKALQTCLPHLISLISFYVTVLSETVLSRLNLKNISNIVRTITSLELVIVPPLLNPIIYCLILPEICKRVVKIFRGK
>LOCXPOR115.483.HIT1.OR.2R.306.7tm_4.exons1.CM021258.1.Acipenser_ruthenus
MENASHVSSFTLIAFGDMGNNKYVYFAVTLIGYLFIISVNSCFILLIILEKSLHEPMYICLCNLFMNALLGTASFYPSFLYHLLSDTRVISYGFCFTQIGVMYTYVMGEMTLLTVMAYDRYVAIYLPLKYNTVMTCAKLYKLLLAAWIYPVVMVSFLLIFSVSVPLCGNQINTLYCHKWDVMKLSCIDTTVNNILGFLVYASFIPLFSFIVYSYIKILIVCHKSSKEHNSKALQTCLPHLISLISFYVTVLSETVLSRLNTKNISNILRTITSLELVIVPPLLNPIIYCLILPEIRKRVVKTFRGK
>LOCXPOR26.485.HIT1.OR.2R.306.7tm_4.exons1.CM021258.1.Acipenser_ruthenus
MENASHFSSFTLIAFGDMGNSKYVYFAITLIWYLFIISVNSCFILLIILEKSLHEPMYICLCNLFMNALLGTASFYPSLLYHLLSDTRVISYGFCYTQMCVMYTYVMGEMTILTVMAYDRYVAIYLPLKYNTVMTCAKLYKLLLAAWIYPVVMVSVALIFSVSVPLCGNQINKLYCHNWDVMKLSCIDTTVNNIIGFLVYASFIPLFSFIVYSYIKILIVCHRSSKEHNSKALQTCLPHLISLISFYVTVLSDMVLSRLNPKNVSNIVRTITSLELVIVPPLLNPIIYCLILPEIRKRVVKTFRGK
>LOCXPOR20.487.HIT1.OR.2R.306.7tm_4.exons1.CM021258.1.Acipenser_ruthenus
MENASHVSSFTLIAFGDMGNNKYVYFAITLIGYIFMISVNSCFILLILLEKSLHEPMYICLCNLFMNALLGTASFYPSFLYHLLSDTRVISYGFCYTQIFVMYTYVMGEMTILTVMAYDRYVAIYLPLRYNTVMTCTKLYKLLLAVWIYPVVMVSVALIFSVSVPLCGSQINKLYCHNWDLMKLSCIDTTVNNILGLLVYASFIPLFSFVVYSYIKILIVCHKSSKEHNSKALQTCLPHLISLISFYVTVLSELVLSRLNPKNVSNIIRTITSLELVIIPPLLNPIIYCLILPEIRKRVVKTFRGK
>LOCXPOR28.489.HIT1.OR.2R.301.7tm_4.exons1.CM021258.1.Acipenser_ruthenus
MENASHVSSFTLIAFGDMGNNKYVYFAITLIGYLFMISVNSCFILLIILEKSLHEPMYICLCNLFMNALLGTASFYPSFLYHLLSDTRVISYGFCYTQIGVMYIYVMGEMTILTVMAYDRYVAIYLPLRYNTVMTCAKLYKLLLAAWIYPVVMVSFLLIFSVSVPLCGNQINKLYCHNWDLMKLSCIDTTVNNIFGFLVYASFIPFFSFIVYSYIKILIVCHKSSKEHNSKALQTCLPHLISLISFYVTVLSEMVQSRLNPKNVSNIVRTITSLELVIVPPLLNPIIYCLILPEIRKRVVK
>LOCXPOR111.490.HIT1.OR.2R.306.7tm_4.exons1.CM021258.1.Acipenser_ruthenus
MENASHVSSFTLIAFGDKGNNKYVYFAITLIGYLFMISVNSCFILLIILEKSLHEPMYICLCNLFMNALLGTASFYPSFLYHLLSDTRVISYGFCYTQIFVMYTYVMGEMTILTVMAYDRYVAIYLPLRYNTVMTCVKLYKLLLAAWIYPVVMMSFMLIFSVSVPLCGNQINKLYCHNWDLMKLSCIDTTVNNIIGFFVYASCIPLFSFVVYSYIKILIVCHKSSKEHNSKALQTCLPHLISLISFYVTVLSEMVQSRLNLKNISNIVRTITSLEFVIVPPLLNPIIYCLILPEIRKRVVKTFRGK
>LOCXPOR30.491.HIT1.OR.2R.309.7tm_4.exons1.CM021258.1.Acipenser_ruthenus
MENVSKVASFTLTGLMDINNYKYVYFAITLVGYLLIICFNCILISIIYLNKSLHEPMYIFLCALLVNALYGTSAFYPKLLTDLLFDVHLISYAGCLLQIFVLFTYAASEFTILTVMAYDRYVSICKPLHYHSIMTPSSVKIMLFLAWLFPVCLIGVIVILTSRLTLCGTKLEKFYCDNWSVVKLSCVDTTVNNAVGFLVLIIVVFPPLGFIVYSYIQILKICLRSSKEYRIKALNTCMPHLLTVVNYSINVLFEIIIGRLHTGVPQIIRILMSVECLVIPPLCNPIIYGLKLQEIRKRVKQMLFIRKVE
>LOCXPOR109.493.HIT1.OR.2R.309.7tm_4.exons1.CM021258.1.Acipenser_ruthenus
MENRSYTETFTLTGFGDMNKTKYVYFLLALIGYLLIIFVNVVLVLVIFLERSLHEPMYIFLCSLSVNALYGTAGFYPKLLADLLSETQVIPRAGCFIQIFVIYSYAAVEFTILTVMAYDRYVAICKPLHYTNIMTDRVVCKLLAGAWLFPFCDTALPLLFSSRLPLCGNQIERLYCSNWSVVKLSCVSATLNNVVGFVVTICAIFPPLFFILFSYVNILIICQKSSKAFRRKALQTCLPHLTTLINYSITMLCEIVLSRLDSTALPQIVVITLSLEFLIIPPLLNPLMYGLNLPEVSKRVRNMLQRKQI
>LOCXPOR108.497.HIT1.OR.2R.304.7tm_4.exons1.CM021258.1.Acipenser_ruthenus
MENRSYTETFTLIGFGDMGNMKYVYFLLALLIIFVNVVLVLVIFLERSLHEPMYIFLCSLSVNALYGTAGFYPKLLADLLSETQVIPRAGCFIQIFVIYSYAAVEFTILTVMAYDRYVAICKPLHYTNIMTDRVVCKLLAGAWLFPFCDTALPLLFSSRLPLCGNQIERLYCSNWSVVKLSCVSATLNNVVGFVVTICAIFPPLFFILFSYVNILIICQKSSKAFRRKALQTCLPHLTTLINYSITMLCEIVLSRLDSMALPQIVVVTTIEFLIIPPLLNLLMYGLNLPEVRERVRNMLQRKQV
>LOCXPOR33.500.HIT1.OR.2R.308.7tm_4.exons1.CM021258.1.Acipenser_ruthenus
MENASHVLSFTLIAFGDMGNNKYVYFAITLIGYLFMISVNSSFILLIILEKSLHEPMYICLCNLFMNALLGTASFYPSFLYHLLSDTRVISYGFCYTQMFVMYTYVMGEMTILTVMAYDRYVAIYLPLRYNIVMTCAKLYKLLLAAWIYPVVMVSFLLIFSLPVPLCGNQINKLYCHNSDVMKLSCVDTTVNNIIGFSAYASFIPLLSFIVYSYIKILIVCHKSSKEHNSKALQTCLPHLISLISFYVTVLSETVLSRLNLKNISNIVRTITSLELVIVPPLLNPIIYCLILPEIRKRVVKIFRGKQI
>LOCXPOR34.501.HIT1.OR.2R.306.7tm_4.exons1.CM021258.1.Acipenser_ruthenus
MENASHVSSFTLIAFGDMGNNKYVYFAITLIGYLFIISVNSCFILLIILEKSLHEPMYICLCNLFMNALLGTASFYPSFLYHLLSDTRVISYGFCYTQMCVMYTYILGEMTILTVMAYDRYVAIYLPLRYNTVMTCAKLYKLILAVWIYPVVMVSFALIFSVSVPLCGNQINKLYCHNWDVMKLSCIDTTVNNIIGFLVYASCIPLFSFVVYSYIKILIVCHKSSKEHNNKALQTCLPHLISLISFYVTVLSETVLSRLNHKNISNILRTITSLELVIVPPLLNPIIYCLILPEIRKRVVKTFRGK
>LOCXPOR104.502.HIT1.OR.2R.306.7tm_4.exons1.CM021258.1.Acipenser_ruthenus
MENASHVSSFTLIAFGDIGNNKYVYFAITLIGYLFIISVNSCFILLIILEKSLHEPMYICLCNLFMNALLGTASFYPSFLYHLLSDTRVISYGFCYTQIFVMYTYVMGEMTLLTVMAYDRYVAIYLPLKYNTVMTCAKLYKLLLAVWIYPIVMVSFRIIFSLSVPLCGNQINKLYCHNWDVMKLSCIDTTVNNILGFLVYASFIPLFSFIVYSYIKILIVCHRSSKEHNSKALQTCLPHLISLISFYVTVLSDMVQSRLNPKNVSNIVRTITSLELLIVPPLLNPIIYCLILPEIRNRVVKTFRGK
>LOCXPOR104.504.HIT1.OR.2R.306.7tm_4.exons1.CM021258.1.Acipenser_ruthenus
MENASHVSSFTLIAFGDMGNNKYGYFAITLIGYLFIISVNSCFILLIILEKSLHEPMYICLCNLFMNALLGTASFYPSFLYHLLSDTRIISYGFCYTQIFVMYTYVMGEMTLLTVMAYDRYVAIYLPLRYNTVMTCAKLYKLLLAVWIYPVVMVSFIIIFSLSVPYCGNQINKLYCHNWDLMKLSCIDTTVNNIIGFLVYASFIPLFSFIVYSYIKILIVCHRSSKEHNSKALQTCLPHLISLISFYVTVLSDMVQSRLNPKNVSNIVRTITSLELLIVPPLLNPIIYCLILPEIRKRVVKTFRGK
>LOCXPOR37.507.HIT1.OR.2R.299.7tm_4.exons1.CM021258.1.Acipenser_ruthenus
KNSSYVTMFTLSGLNESSTNKYIYFSFTLLGYLFIMFVNLTLIIIIALEKTLHEPMYFFLCNLSANALYGTAGFYPKLLFDFLSDTHVISYSGCLLQIFVIYSFSTCELSNLTVMACDRYVAICRPLEYHTIMSPLTTSKLILFSWIFSFSCLCFAILLTISLPLCGSHIDKLYCDNWSIVKLSCVGTTVNNGYGYVIICIFFAHFLFILFSYMKILSVCRASSIAMSKCLQTCLPHLLMVINYFIAVFFDIMYSKYGSSDIPQVLHYLLSLEFLIVPPVFSPIIYGLNLKKIREKFTR
>LOCXPOR38.509.HIT1.OR.2R.306.7tm_4.exons1.CM021258.1.Acipenser_ruthenus
ENSSYTTMFTLSGLNESSTNKYIYFSFTLLGYLFIICVNLTLIVIIALEKTLHEPMYFFLCNLSANALYGTAGFYPKLLFDFLSDTHVISYSGCLLQRFIIYTFSTCELSNLTVMAYDRYVAICRPLEYHAVMTPLTTGKLILFSWIFPFCCGCIGTLLTFRLPLCGSHIEKLYCDNWSIVKLSCVGTTVNNVYGYVIICIFFAHFLFILFSYMKILRACRASSIAMSKCLQTCLPHLLTVINYIIALLFDLMYSRYGSYDIPQVLHNLLSVEFLIVPPVFNPVIYGLNFQKIRSKVTRMCSRNKV
>LOCXPOR150.511.HIT1.OR.2R.291.7tm_4.exons1.CM021258.1.Acipenser_ruthenus
MIQAQINISIFISLSWVISIICVNLILIVIIALEKTLHEPMYFFLCNLSANALYGTAGFFPKLLFDFLSDPHVISYSGCLLQIFIIYSFSACELSNLTVMAYDRYVAICRPLEYHAIMTPLTTGKLILFSWIFPLCCLCVSILLTFRLPLCGSHIEKLYCDNWSVVKLSCVGTTVNNVYGYVIICIFFAHFLFILFSYMKILRACRASSIAMSKCLQTCLPHLLTVINYIIALLFDLMYSRYGSYDIPQVLHNLLSVEFLIVPPVFNPLIYGLNLQKIRNKVARMCSRNKV
>LOCXPOR39.512.HIT1.OR.2R.306.7tm_4.exons1.CM021258.1.Acipenser_ruthenus
NNSSYVTMFTLSGLNESSTNKYIYFSFTLLGYLFIICVNLTLIVIIALEKTLHEPMYFFLCNLSANALYGTAGFFPKLLFDFLSDTHVISYSGCLLQIFVIYSFSASELTNLTVMAYDRYVAICRPLEYHAIMTPLTTGKLILFSWIFPLCCLCVSILLTLRLPLCGSHIEKLYCDSISIVKLSCVDAIAYIVCRYVLICIFFAHFLFILFSYMKILRVCRASSIAMSKCLQTCLPHLLSVINYFIAIIFDVLYGGHSSYDMPQVLHNLLSVEFLIVPPVFNPVIYGLNFQKIRNKVTRMCSRNKV
>LOCXPOR40.514.HIT1.OR.2R.305.7tm_4.exons1.CM021258.1.Acipenser_ruthenus
NSSYVTVFTLSGLNESSTNKYIYFSFTLLGYLFIICVNLTLIVIIALEKTLHEPMYFFICNLGANALYGTAGFYPKLLFDFLSDTHVISYSGCLLQIFVIYSFSACELTNLTVMAYDRYVAICRPLEYHAVMTPLTTGKLILFSWIFPLCCVCIGTLLTFRLPLCGFHIEKLYCDSISIVKLSCVDAIAYIVCRYVLICIFFAHFLFILFSYMKILRVCRASSIAMSKCLQTCLPHLLSVINYFIAIIFDVLYGGHGSNEMPQVLHNLLSVEFLIVPPIFNPVIYGLNFQNVRNKVKRMCSRNKV
>LOCXPOR41.516.HIT1.OR.2R.314.7tm_4.exons1.CM021258.1.Acipenser_ruthenus
NSNGTVFTVTQFKINGAESSLEQFYTELSVSLLIVYLLVISGNLMIILLVAVDRRLHTPMYFFLCHLSFLDIVVVTAIIPKMLAITVMKDDMISFSGCFLQMYFFLGSQCTESFLLTTMAYDRYVAICKPLHYNTIITKRMCAALISITWFLGFFGIVPSVTYAVQLPYCGPNKVIYWFCDFPNVVHLACSDTSFVINLAFAVAMAIIYIPFFMILCSYIKIIRSVFRIATADGRRKAFLTCSAHMLVVLTYFFSNAVVYLLEMVGNVSSDIRVLIAVFNCFLTPLANPIIYCLRNKEIKDAIRKYILLKKIVP
>LOCXPOR42.517.HIT1.OR.2R.314.7tm_4.exons1.CM021258.1.Acipenser_ruthenus
NSNGTVFTVTQFKINGAESSLEQFYTELSVSLLIVYLLVISGNLMIILLVAVDRRLHTPMYFFLCHLSFLDIVVVTAIIPKMLAITVMKDDMISFSGCFLQMYFFLGSQCTENILLTTMAYDRYVAICKPLHYNTIITKRMCAALISITWFLGFFGPVPAVTYAVQLPYCGPNKVIYWFCDFPNVVHLACSDTSFVINLAFAIAMAIIYIPFFMILCSYIKIIRSVFRIATADGRRKAFLTCSAHMLVVLTYFFSNAVVYLLEMFGNVSSDTRVLIAVFNCFLTPLANPIIYCLRNKEIKDAIRKYILLKKIVP
>LOCXPOR43.518.HIT1.OR.2R.321.7tm_4.exons1.CM021258.1.Acipenser_ruthenus
PDMFQLPDSNRSNFTVREFVIVGGEQSLEEHFTELSVSLLLGYLITLIGNLVIIVLVLIDHRLHTPMYYFLCNLSFVDILITTAVIPKMLAVCLMNDNVISFEGCFLQMYCFLSFECTECFLLTVMAYDRYIAICKPLHYSTIITERMCVILVAIAWFLGLLGPFTSVILAAQLPFCGPNKLIYWFCDYPPVVKLACTDTTFLIDLALAIAMIIVYIPWLIIVSSYIRIIICIFRIPPGEGRRKAFSTCSSHLILVLTYFLSIGFVYIVVKIENISSDTRTLLAVCNCFITPMANPIIYSLRNKEIRDSFVRHTAINKVFP
>LOCXPOR44.519.HIT1.OR.2R.321.7tm_4.exons1.CM021258.1.Acipenser_ruthenus
PDMFQLPDSNRSNFTVREFVIVGGEQSLEEFYTELSVSLLLVYFITLIGNLVIIVLVLIDHRLHTPMYYFLWNLSFVDIMITTTIIPKMLAVCLMNDNVISFEGCFLQMYFFLSFECTECFLLTVMAYDRYIAICKPLHYSTIITERMCIILVAIAWILGLLGPVTSVILAAQLPFCGPNKLIYWFCDYPPVVQLACTDTTFLIDLALAVAMIVIYIPFLIVFWSYVRIIICIFRIPPGEGRRKAFSTCSSHLIIVLLYFFSNGFVYIVVRIGNVSSDTRTLLAVCYSFATPMANPIIYSLRNKEIRDSFVRHTAVNRVFP
>LOCXPOR45.520.HIT1.OR.2R.313.7tm_4.exons1.CM021258.1.Acipenser_ruthenus
MASYNQTATNISEFIVNGFSGLQDDQSQLILFVFFITIYIITLFGNFSFLILIALDEALHTPMYLLISVLAFLDVCIPSVTVPKMLTNFIFNSKSIVFGACFTQTFFYLGIGSTESFILMVMAYDRYVAICNPLHYSTIMTNKHVIKLCIFCWIGGMMAPVVPLYAALRLPFCGPNVVLHCFCDYSAVVKLACADVTLNAVVSLTIAMSVLLIPLAFIVFSYIKIISSVLKVASTEGRKKAFSTCASHLFVIVIFYVVAVLVFISYRITGFSSDVRIMAAVLQNVLPPMVNPIIYCLKTKDIRKSFSKFLQRR
>LOCXPOR46.521.HIT1.OR.2R.315.7tm_4.exons1.CM021258.1.Acipenser_ruthenus
MSKDNQTYFSEFLIVGFPGLLPKYYPLVSSFFFLVYLATFVGNSLILGLVVSEKSLHKPMYFIICNLALSDLLFSTLTLPKIIARYWFNAGAIPFTACFMQMYLVHYLGSVNSFILMVMAIDRYVAIRNPLRYQSIMSSTTVFNLCAFSWLITLIFPAVLTIRAFPLSYCRSNAIIQCYCDHIGITQLACTDITSYSLLAFIFAMLVLLLPLSFIIFSYIQIVISVLKIASPQGRYKTFSTCSVQLIIIALYYVPRSFVYMANRFQITINTDFRILMIVMYSLLPPMINPLIYFLRTKEIKTSLLKKLRVKRVTN
>LOCXPOR47.524.HIT1.OR.2R.323.7tm_4.exons1.CM021258.1.Acipenser_ruthenus
LSDSNHTNVAEFVFVGFTGIRQAPQLIGVTFLITYLLTLLGNLFILYVIKMEEKLQTPMYIIICNLALSDIIYSTVISPKLIQSYLLDLNAIQFHVCFIQMYFFHFAGSVDSFMMLVMAIDRYVSICFPLRYPTLITNKNAQILCIVAWMLGAISPLPAVSFAAILPYCGPNKINHLYCEHRLVARLACTDTTFNMFLAFIIACLVLIVPFSIILLSYLIIITTVLKIATPEGRKKAFYTCSTQLIVISIYFIPRLFVYFASIVGVYMPDVARASLGVMYCLLPPLANPVIYSFRTKEIKRFIFKSFKRKTVVPREDTVGTIC
>LOCXPOR73.525.HIT1.OR.2R.296.7tm_4.exons1.CM021258.1.Acipenser_ruthenus
ITEFIITGFDDLEHPKAVGIVILMIYSLILLGSTTNICIIASDKRLHTPMYFFICNLAIVDMMYSSSASVTMLTILLVGVKTVSYKPCAAQMFLYHMGDFMEAGAIGLMAFDRLVAISNPLRYHSILTNTRILLLVLTTWVINSAVVGTLAGITEGLPYCHTVLKYTFCDYPGLVRAACVNPDDYFVFPTIAVSLAIYGNFVFILLSYIWIICTVFKISSESRKHMFSTCFSHMIVVVCYFVPKFVANILTRVGLVLTIPERNGLHIVATLVPSLVNPVVYCLRTKEIRNRILRIF
>LOCXPOR73.527.HIT1.OR.2R.305.7tm_4.exons1.CM021258.1.Acipenser_ruthenus
MATRNNTVEITEFIITGFNDLEHPKAVGIVILMIYSLILLGSTTNICIIASDKRLHTPMYFFICNLAIVDMMYSSSASVTMLTILLVGVKTVSYKPCAAQMFVYHLGDVMEAFAIGLMAFDRLVAISNPLRYHSILTNTRILLLVLTTWVINSAVVGTLTGITEGLPYCHTVLKYTFCDYPGLVRAACVNPDDYFVLTTIALVLLIYGNFVFILLSYIWIICTVFKISSESRKHMFSTCFSHMIVVVCYFVPKFVANILTRVGLVLTIPERNGLHIVATLVPSLVNPVVYCLRTKEIRNRILRIF
>LOCXPOR73.528.HIT1.OR.2R.305.7tm_4.exons1.CM021258.1.Acipenser_ruthenus
MATRNNTVGITEFIITGFNDLEHPKAVGIVILIIYSLILLGSTTNICIIVSDKRLHTPMYFFICNLAIVDMMYSSSASVTMLTILLVGVKTVSYKPCAAQMFVYHLGDLMEAFAIGLMAFDRLVAISNPLRYHSIITTNRILLLTITAWIISSSYVGFITGIVDGLPYCRPVIKYTFCDYPGLVRAACVNPDDYFVLTTVVAFFVIFVNFGFIVLSYLRIIWVVFKMSSDGRKQAFSTCFSHLIVVACYFVPKFVSIILTRVGFVLALSERNGLAIAATLGPSLVNPLIYCLRTKEIRIRVLRIF
>LOCXPOR48.529.HIT1.OR.2R.318.7tm_4.exons1.CM021258.1.Acipenser_ruthenus
AMSPNSTTMSVNVTSGRPLFYINGFSNMLYANYYFIFLSVVYVLTILANAFLMLIICVERSLHNPKYIAIFHLAVVDTCSSTAVIPNLIKTFIFNSQFIVFEVCLANMFFVHFFNVLQSLSLVLLAYDRVIAICFPLRYNTINTNTRMTVIIVVIWVILSVMLLVMVLLVARLSFCNSTVIDSYFCDHRPVYKLACNDTSTNYIFANFLISLFLILPVALIILSYACILFELFKIASREGKRKALKTCTSHLILVAILFIPILVTYTATMVSAIHPNVRILNNSLSATIPPFLNPIIYTLKTEEIMESIKKLHKNSKI
>LOCXPOR49.530.HIT1.OR.2R.311.7tm_4.exons1.CM021258.1.Acipenser_ruthenus
DLSNFTHPLGFYIRGFYALQNTDYYFIFLSIIYVITLLANFLIMSIIWYAESLHTSKYLAIFSLAVVDVSYSTALIPKAIHTFLFNSRFVYFDACLAQVFFVDYFCSMESFSLCVLAYDRLIAIYFPLRSNTLNSTTRMMLVILISWIIPLIVVVIMVALIPRLSYCKTTIVNSFFCDYGPMFKIACGDYSPNWFMASFYTVVVIFVPFAFIVLTYMFIVRALLKIASAEGRWKAFKTCSTHLTLVAIFYLPILATYVVAWVNVHIDTDTRIINTSLSATIPPLLNPIIYTLKTEEIMEQIKKFLKNRKIR
>LOCXPOR50.531.HIT1.OR.2R.330.7tm_4.exons1.CM021258.1.Acipenser_ruthenus
YYYYYFNRWKNMDTQVGTTASVQNATFVRPVGFYIRGFIALQHTDYYFIFLSIVYIATLLANFLIMSIIWFADSLHTPKYFAIFSLAVVDVSYSTALIPKSIDAFLFNARFVFYDTCLTQMFFVHYFSSMESFALSVLAYDRLIAICFPLRSNTLNSNTKMVLVIIVSWAIPFIVMMITVALINRLSFCKSTIINSYFCDHGPVFKNACSDYSANWFMAAFGIVVLFFLPLAFIMLSYVCIIFALLKIASAEGRRKAFKTCTSHLTLVAVFYIPLLVTYIIAWVNVTIDTDTRILNTSLSATIPPLLNPIIYTLKTEEIMEQIKKYFRNR
>LOCXPOR51.533.HIT1.OR.2R.322.7tm_4.exons1.CM021258.1.Acipenser_ruthenus
NFTPAFYNGTGSLTTGFYIIAFDTLDNKNYLILVLSLIYICTLLGNLTVLLVVFLNPSLHNPKYISVCNLAVVDIIMNSVIIPQMVPVFVFNWNFISFQACFTQMFFMHYFGGLESFSLAVLAYDRLIAIYFPLRYSTINTNMRISVILAVIWAAVFCMEMYAVALAASLPYCASRIVRSCCCEHGPVYKLACADITFNRNLATTKTLFVLFGPLSFIFITYIIIVIAVQKIASAKQRKKAFNTCFTHLLLVLTYYLPVILAYILGNLRLVRSPDLFTAILTVSVTLPPMLNPVIYSLKTEELSEKIMKLAGRLKTSPETLK
>LOCXPOR52.535.HIT1.OR.2R.322.7tm_4.exons1.CM021258.1.Acipenser_ruthenus
TMNYQLSATPAELNSTIVKPLGFYINGFHSLQNTHYYFIFLSFVYLATLLANFLLMAIIWFVESLHTPKYLAIFSLSVVDVSYSTAIIPKAIDVFLFNSRFVFYDVCFTQLFFVHYFCAMESFTLAVLAYDRLISICFPLRSNTINTNTRMILIIAVTWIIPFVFMVVTIFLLKRLSFCKSTAIESYFCDHGPVFVLACNDNSPNWTNAYFYIIGIIGMPLVFIIISYVSIIVSLLKIASAEGRRKAFKTCSTHLTLVAIFYIPLLVTYIIVLVKFRIDTDVRILNTSLSATLPPLLNPIIYTLKTEEILEQIKNFRKRMVN
>LOCXPOR53.536.HIT1.OR.2R.309.7tm_4.exons1.CM021258.1.Acipenser_ruthenus
DLSNFTHPLGFYIRGFYALQNTDYYFIFLSVVYVVTLLANFLIMSIIWYAESLHTSKYLAIFSLAVVDVSYSTALIPKAIHTFLFNSRFVYFDACLTQIFFVHYFCSMESFALCVLAYDRLIAIYFPLRSNTLNSTTRMMLVILISWIIPLIVVVIMVALIPRLSYCKTTIVNSYFCDHGPVFKIACGDYSPNWFMACFYTVGLFFAPFAFIVLTYMFIVRALLKIASAEGRWKAFKTCSTHLTLVAIFYIPILVTYVVAWVNVHIDTDTRIINTSLSATIPPLLNPIIYTLKTEEIMEQIKKLIKNRK
>LOCXPOR54.537.HIT1.OR.2R.330.7tm_4.exons1.CM021258.1.Acipenser_ruthenus
YYYYYFNRWKNMDTQVGTTASVQNATFVRPVGFYIRGFIALQHTDYYFIFLSIVYIATLLANFLIMSIIWFADSLHTPKYFAIFSLAVVDVSYSTALIPKSIDAFLFNARFVFYDTCLTQMFFVHYFSSMESFALSVLAYDRLIAICFPLRSNTLNSNTKMVLVIIVSWAIPFIVVTIMVALIPRLSFCKSTIINSYFCDHGPVFKNTCSDYSANWFMAAFYIVVLFFLPLAFIILSYVCIIFALLKIASAEGRRKAFKTCTSHLTLVAVFYIPLLVTYIIAWVNVTIDTDTRILNTSLSATIPPLLNPIIYTLKTEEIMEQIKKYFRNR
>LOCXPOR55.539.HIT1.OR.2R.322.7tm_4.exons1.CM021258.1.Acipenser_ruthenus
TMNSQLSATPAELNSTIVKPLGLYINGFHSLQNTHYYFIFLSFVYFATLLANFLLMAIIWFVESLHTPKYLAIFSLSVVDVSHSTAIIPKAIDVFLFNSRFVFYDVCFTQLFFVHYFCAMESFALAVLAYDRLISICFPLRSNTINTNTRMILIIAVTWIIPFVCMVVTIFLLKRLSFCKSTAIKSYFCDHGPVFVLACNDNSPNWTNVYFYVVGIICMPLAFIIISYVSIIISLLKIASAEGRRKAFKTCSTHLTLVAIFYIPLLVTYIIVLVKFRIDTDVRILNTSLSATLPPLLNPIIYTLKTEEIWEQIKNFRKRMVN
>LOCXPOR56.541.HIT1.OR.2R.304.7tm_4.exons1.CM021258.1.Acipenser_ruthenus
MDNTPLNSSFVLTMQVFDIPSVGKYPAFLLGIAIYFFSVLCNLAVLVVIVVERRLHTPMYIILFSLPLNDLIGITSVVPQVVLSILTERNMTYYPLCVFQAFLTHMYGGAVLLILTAMAFDRYIAICNPLRYNTIMTTHTVIKLIALVWGFDFILIGTLFVLLLRLPTCRNNISNVFCDNPSLLKLTCAATVVNNIYGLFITAVLQVISISAVIYTYIKILLTCLVKRQADARSKAINTCVSHLLVFVLFQFVSAFTILSYRFENISSNLRKITFMSLMLFPPLLNPLIYGLKTKEIRNTLMKV
>LOCXPOR57.544.HIT1.OR.2R.300.7tm_4.exons1.CM021258.1.Acipenser_ruthenus
MNTTIDDSSMLSLEGFIVSPEAAHPLFLLTLAVYLVIFIGNVTVFSVIVFQKNLHEPMYLMLCNMSVCDLIGSTAIMPRLMADFLTEVRYISHAACVAQAFCIHFYGSAAQLILTVMAYDRYIAICDPLRYSSIMTTSTLVKLCSLAWGGAFVLIIILFALTLRLQRCRSRIVEASCSNAGLFLLSCADTTVNNIYGLFITVFLSGLSFLVIVWTYSKILITCLYKRQSSSKSKAIHTCATHLTVYIIFELTILFTIIMQRFQNVSPNARKMFGVLIATFPPFVNPIIYGIHTKKIRSNI
>LOCXPOR58.545.HIT1.OR.2R.300.7tm_4.exons1.CM021258.1.Acipenser_ruthenus
MNTTIDDSSMLSLEGFIVSPEAARPLFLLTLAVYLVVFIGNVTVFSVIVFQKNLHKPMYLMICNMSVCDLIGSTAVMPRLMADFLTEVRYISHAACVVQAFCVHFYGSAAQLILTVMAYDRYIAICDPLSYNSIMTTSTLVKLCSLAWGGSFILIIILLSLTLRLPRCRSRIVEASCSNAALFLLSCADTTVNNIYGLCITVFISGLSFLVIVWTYIRILITCLYKRQSSSKSKAIHTCATHLTIYIIFELSSLFTFIMQRFQNVSPNARKITWALVTIFPPCVNPIIYGIYTKEIRNNV
>LOCXPOR79.548.HIT1.OR.2R.309.7tm_4.exons1.CM021258.1.Acipenser_ruthenus
NTTIDDSSMLSLEGFIVSPEAAHPLFLLTLAVYLVIFIGNVTVFSVIVFQKNLHEPMYLMICNMSVCDLIGSTALMPRLMADFLTEVRYISYAACVVQAFCIHFYSSAAQLILTLMAYDRYIAICDPLRYNSIMTTSTLVKLCSLAWGGTLILIIILFALTLRLPRCRSRIVGAYCSNAALFLLSCADTTVNNIYGLFISFFLIGLSFLVIVWTYSKILITCLYKRQSSSKSKAIHTCATHLTVYIIFEFTLLFTVIMQRFQNVNPNARKMFGVLIATLPPCVNPIIYGIHTKAIQNNVLKCFKNTILP
>LOCXPOR60.265.HIT1.OR.2R.308.7tm_4.exons1.CM021258.1.Acipenser_ruthenus
MNTTIDDSSMLSLEGFIVSPEAAHPLFLLTLAVYLVIFIGNVTIFSVIVFQKNLHQPMYLMLCNISVCDLIGSTAVMPRLMADFLTEVRYISYAACVVQAFCIHFYTAAAHLILTVMAYDRYIAICDPLRYNSIMTTSTLVKLCSLAWGGAFVVIIILFALTLRLPRCRSRITEANCSNAALFLLSCADTTVNNIYGLFITFFISGLSFLFIVWTYSKILITCLYKRQSSSKSKAIHTCATHLTVYIIFEFTILFTIIMQRFQNVNPNARKITWVLFTIFPPCANPIIYGIYTKEIRNNVIKCFKNRI
>LOCXPOR61.266.HIT1.OR.2R.300.7tm_4.exons1.CM021258.1.Acipenser_ruthenus
MNTTIDDSSMLSLGGFIVSPEAAHPLFLLTLAVYLVIFIGNVTVFSVIVFQKNLHEPMYLLLCNMSVCDLIGSTALMPRLMADFLTEVRYISYAACVVQAFCIHFYTAAAHLILTVMAYDRYIAICDPLRYNSIMTTSTLVKLCSLAWGGTLILIIILFALTLRLPRCRSRITEANCSNAALFLLSCADTTVNNIYGLFITFFISGLSFLVIVWTYIRILITCLYKRQSSSKSKAIHTCATHLTVYIIFELCSLFTIIMQRFQNVNPNARKITWVLIATFPPCVNPIIYGIHTKEIRNNV
>LOCXPOR62.267.HIT1.OR.2R.300.7tm_4.exons1.CM021258.1.Acipenser_ruthenus
MNTTIDDSSMLSLEGFIVSPEAAHPLFLLTLAVYLVIFIGNVTVFSVIVFQKNLHKPMYLMICNMSVCDLIGSTALMPRLMADFLTQVRYISYAACVVQAFCVHFYSSAAQLILTVMAYDRYIAICDPLRYNSIMTTSTLVKLCSLAWAGAFVLIIILFALTLRLQRCRSRIVEASCSNAALFLLSCADTTVNNMYGIFITVFLIGLSFLVIVWTYSRILITCLYKRQSSSKSKAIHTCATHLTIYIIFEFTLLFTVIMQRFQNLIPNARKMVGLLIMTFPPCVNPIIYGIYTKEIRNNV
>LOCXPOR63.269.HIT1.OR.2R.300.7tm_4.exons1.CM021258.1.Acipenser_ruthenus
FLLDGVPGLEEYQSALFAVFLLVYLVTFAGNLLIVILVIQDRSLHTPMYFFLCNLSFVDIIIPTAIIPKLLAVLVANDKYISFAGCFVQMYTVIAFGSTEWFLLVVMSYDRYVAIVKPLHYHVIINPGACVVLAGAAWGLGLLVPLPAIFMATKQPYCGSNKILYCFCDYSPVVTLACADVTNAINIAFVFAMLVINISFFVVLWTYFRILTVILKMTADDRRKAFSTCSSHLSVVVTYFLSTALVYIAVKIGTIPEYSRVIIGVFYYFLTPMLNPIIYTLRNEKIKLAAQKYLRLNLGF
>LOCXPOR64.270.HIT1.OR.2R.317.7tm_4.exons1.CM021258.1.Acipenser_ruthenus
MSGINKTGLEIREFFLVGFPQFQDQGSRNTLFAVLLTVYLLILLGNLLIVLIFILDESLHTPMYMLICSLAILDIVIPSVTMPRMLALFLFDSRLISFAGCFTQMVFFLGLGTAESFLLMLMAYDRYMAICNPLHYPTIMSNSFVLKLILCCWLGGLLSPMISLTLALRLLFCGANEVVHCFCDFSAVLRLACADTALNSYVALATALSVLLIPLFFILFSYVRIIRSVLQVAGSEGQRKAFSTCATHLLVISVFFLTATGVYISYRVPGVSSDMRILAAVVQNALPPLMNPVIYCLKNKEIRNSLLKTLRKTKILP
>LOCXPOR64.271.HIT1.OR.2R.317.7tm_4.exons1.CM021259.1.Acipenser_ruthenus
MSGINKTGLEIREFFLVGFPQFQDQGSRNTLFAVLLTVYLLILLGNLLIVLIFILDESLHTPMYMLICSLAILDIVIPSVTMPRMLALFLFDSRLISFAGCFTQMVFFLGLGTAESFLLMLMAYDRYMAICNPLHYPTIMSNSFVLKLILCCWLGGLLSPMISLTLALRLLFCGANEVVHCFCDFSAVLRLACADTALNSYVALATALSVLLIPLFFILFSYVRIIRSVLQVAGSEGQRKAFSTCATHLLVISVFFLTATGVYISYRVPGVSSDMRILAAVVQNALPPLMNPVIYCLKNKEIRNSLLKTLRKTKILP
>LOCXPOR63.272.HIT1.OR.2R.286.7tm_4.exons1.CM021259.1.Acipenser_ruthenus
FLLDGVPGLEEYQSALFAVFLLVYLVTFAGNLLIVILVIQDRSLHTPMYFFLCNLSFVDIIIPTAIIRKLLAVLVANDKYISFAGCFVQMYTVIAFGSTEWFLLVVMSYDRYVAIVKPLHYHVIINPGACVVLAGAAWGLGLLVPLPAIFMATKQPYCGSNKILYCFCDYSPVVTLACADVTNAINIAFVFAMLVINISFFVVLWTYFRILTVILKMTADDRRKAFSTCSSHLSVVVTYFLSTALVYIAVKIGTIPEYSRVIIGVFYYFLTPMLNPIIYTLRNEKI
>LOCXPOR68.273.HIT1.OR.2R.317.7tm_4.exons1.CM021259.1.Acipenser_ruthenus
MSGINQTGLEIREFFLVGFPQFQDQGSRNTLFAILLTVYLLILLGNLLIVLIFILDESLHTPMYMLICSLAILDMVISSVTMPRMLALFLFDSRLISFAGCFTQMVLYLGLGTAESFLLMLMAYDRYMAICNPLHYPTIMSNSFVLKLILCCWLGGLLTPMISLTLALRLLFCGANEVVHCFCDYSAVLRLACANTALSSYVALAIGLSVLLIPLFFILFSYVRIIRSVLQVAGSEGQRKAFSTCATHLLVISVFFLTATGVYISYRVPGVSSDVRILAAVVQNVLPPLMNPVIYCLKTKEIRDSLLKTLRKTKILP
>LOCXPOR69.274.HIT1.OR.2R.300.7tm_4.exons1.CM021259.1.Acipenser_ruthenus
PARRCSRSRGVPVPALFAVFLLVYLVTFAGNLLIVILVIQDRSLHTPMYFFLCNLSFVDIIIPTAIIPKLLAVLVANDKYISFAGCFVQMYAVLAFGSAEWFLLVVMSYDRYVAIVKPLHYHVIIKPGACVVLAGAALGLGLLAPLLPVYIAAKQPYCGSNKIVYCFCDYSSVVTLACADVTNAINIAFVFAMLVINISFFVVLWTYFRILTVIQKMTADDRRKAFSTCSSHLSVVVTYFLSTALVYIAVKIGTIPEYSRVIIGVFYYFLTPMLNPIIYTLRNEKIKLAAQKYLRLNLGF
>LOCXPOR70.277.HIT1.OR.2R.323.7tm_4.exons1.CM021259.1.Acipenser_ruthenus
LSDSNHTNVAEFVFVGFTGVRQAPQLIGVTFLIIYLLTLLGNLFILYVIKQQEKLQTPMYIIICNLALSDIIYSTVISPKLIQSYLFDLNAIQFHVCFIQMYFLHFAGSVDSFMMLVMALDRYVSICFPLRYPALITNKNAQILCIVAWMLGAISPLPPVSFAAILPYCGPNKVNHLYCEHRSVARLACTDTTFNMLLSVIIACLVLIVPFSIILLSYLKIIITVLKISTSEGRKKAFYTCSTQLIVISIYFIPRLFVYIAAMVGVYMPDVARVSLGVMYCLLPPLANPVIYSFRTKEIKQLIFKSFKLKTVVPREDTVGNIC
>LOCXPOR71.278.HIT1.OR.2R.314.7tm_4.exons1.CM021259.1.Acipenser_ruthenus
LSDSNHTNVAEFVFAGFTGIRQAPQLIGVTFLIIYLLTLLGNLFILYVIKMEEKLQTPMYIIICNLALSDIIYSTVISPKLIQSYLLDLNAIQFHVCFIQMYFLHFAGSVDSFMMLVMALDRYVSICFPLRYPALITNKNGQILCIVAWMLGAISPLPAVSFAAILPYCGPNKVNHLYCEHRSVARLACTDTTFNMLLSAIIACLVLIVPFFIILLSYLKIIITVLKIATPEGRKKAFYTCSTQLIVISIYFIPRLFVYIAAIVGVYMPDVARVSLGVMYCLLPPLANPVIYSFRTKEIKQFILKSFKLKTVVP
>LOCXPOR72.279.HIT1.OR.2R.323.7tm_4.exons1.CM021259.1.Acipenser_ruthenus
LSDSNHTNVAEFVFVGFTGVRQAPQLIGVTFLIIYLLTLLGNLFILYVIKKEEKLQTPMYIIICNLALSDIIYSTVISPKLIQSYLLDLNAIQFHVCFIQMYFFHFAGSVDSFMMLVMALDRYVSICFPLRYPALITNKNAQILCIVAWMLGAISPLPPVSFAAILPYCGPNKINHLYCEHRLVARLACTDTTFNMFLAFIIACLVLIVPFSIILLSYLKIIITVLKIATPEGRKKAFYTCSTQLIVISIFFIPRLFVYIASIVGVYMPDVARASLGVMYCLLPPLANPVIYSFRTKEIKQLIFKLFKLKTVVPRENTIGTTC
>LOCXPOR73.280.HIT1.OR.2R.282.7tm_4.exons1.CM021259.1.Acipenser_ruthenus
ITEFIITGFDDLEHPKAVGIVILMIYSLILIGSTTNICIIASNKRLHTPMYFFICNLAIVDIMYSSSASVTMLTILLVGVKTVSYKLCAAHMFLYHMGDFMEAFAIGLMAVDRLVAISNPLRYHSILTNTRILLLVLTTWVINSAVVGTLAGITEGLPYCHTVLKYMFCDYPGLVRAACVNPDDYFVFPTIAVSLAIYRNFVFVLLSYIWIICTVFKISSESRKHMFSTCFSHMIVVVCYFVPKFVANILTRVGLVLTIPERNGLHIVATLVPSLVNPVVYC
>LOCXPOR73.281.HIT1.OR.2R.305.7tm_4.exons1.CM021259.1.Acipenser_ruthenus
MATRNNTVEITEFIITGFNDLEHPKAVGIVILIIYSLILLGSTTNICIIASDKRLHTPMYFFICNLAIVDMMYSSSASVTMLTILLVGVKTVSYKPCAAQMFVYHLGDFMEAFAIGLMAFDRLVAISNPLRYHSIITTNRILLLTVTAWIISSSYMGFITGIVDGLPYCRPVIKYIFCDYPGLVRAACVNPDDYFVLTTIALVLLIYGNFVFILLSYIWIICTVFKISSESRKHMFSTCFSHMIVVVCYFVPKFVANILTRVGLVLTIPERNGLHIVATLVPSLVNPLVYCLRTKEIRNRILRIF
>LOCXPOR73.282.HIT1.OR.2R.308.7tm_4.exons1.CM021259.1.Acipenser_ruthenus
MALQNETADRMTEFIITGLDDIEHPKAVGTVILVVYSLILLGSLTNICFIALDQRLHTPMYFFICTLAAVDILYTSSVSIVLLNILLGEIKRVPYGPCVAQLLVFHLGSTMEPFAIALMAYDRLVAISNPLRYHSILTKTRILVLTIIAWMLGFTCSGLVAGIVNRLPYCHSNTLKYSFCEYAALVRVACVNPDDYFLLASIISSFVLFGNFVLIAFSYLKIILAVLKSSSTADRKKMFSTCSSHLIVVACFFIPKFVLIIITRIGLVLTLSSRNGLIIGSTLGPSLVNPFVYCLRTKELRSRLLKIF
>LOCXPOR76.283.HIT1.OR.2R.277.7tm_4.exons1.CM021259.1.Acipenser_ruthenus
MFFTILANAFLMLIICVEQSLHNPKYVAVFHLAVVDTCCSTVVIPNLIKTFIFNSQFIVFEACLANMFFEHFFNGLQSLSLVLLAYDRFIAICFPLHYHTINTNTRMIIIIVVIWVFFSVMLLVMVLLVSRLSFCKSTVIDSYFCDHRPVFILACNDTSANSIFAKLLIALFLILPMVLIILSYACIVFQLFKIASREGKRKALKTCTSHLILVIIFFLPILVTYTATMVSAIHPNVRILNNSLSATIPPLLNPIIYTLKTEEIMESIKKLFKKNKI
>LOCXPOR74.285.HIT1.OR.2R.318.7tm_4.exons1.CM021259.1.Acipenser_ruthenus
AMSPNSTTMSVNVTSGRPLFYINGFSNMLYANYYFIFLSVVYVLTILANAFIMLIICVEQSLHNPKYVAVFHLAVVDTCCSTVVIPNLIKTFIFNSQFIVFEACLANMFFVHFFNGLQSLSLVLLAYDRVIAICFPLHYHTINTNTTMIIIIVVIWVILSVLFLVLVLLVSRLSFCNSTVIDSYFCDHGPVYKLACNDTSTNYIFAVVLIALFLILPMLIIILSYACILFELYKMTSREDKRKALKTCTSHLILVAILFIPILVTYTTAMVSTIHPNARILNNSLSATIPPLLNPIIYTLKTEEIMQSIKKLFKRNKI
>LOCXPOR75.287.HIT1.OR.2R.318.7tm_4.exons1.CM021259.1.Acipenser_ruthenus
AMSPNSTTMSVNVTSGRPLFYINGFSNMLYANYYFIFLSVVYVLTILANAFLMLIICVEQSLHNPKYVAVFHLAVVDTCCSTAVIPNLIKTFIFNSQFIVFEACLANMFFVHFFNVLQSLSLVLLAYDRVIAICFPLHYHTINTNTTMIIIIVVIWVILSVLLLVLVLLISRLSFCKSTVIDSYFCDHGPVYKLACNDTSTNYIFAVVLIALFLILPMFIIILSYACILFELYKMTSREDKRKAFKTCTSHLILVAILFIPILVTYTTAMGSTIHPNARILNNSLSATIPPLLNPIIYTLKTEEIMQSIKKLFKRNKI
>LOCXPOR76.288.HIT1.OR.2R.318.7tm_4.exons1.CM021259.1.Acipenser_ruthenus
AMSPNSTTMSVNVTSGRPLFYINGFSNMLYANYYFIFLSVVYVLTILANAFLMLIICVERSLHNPKYIAIFHLAVVDTCSSTAVIPNLIKTFIFNSQFIVFEACIANMFFVHFFNVLQSLSLVLLAYDRVIAICFPLRYHTINTNTRMTVIIVVIWVILSVMLLVMVLLVARLSFCNSTVIDSYFCDHRPVYKLACNDTSTNYIFANFLISLFLILPVALIILSYACILFQLFKIASREGKRKALKTCTSHLILVAILFLPILVTYITAMVSSIHPNARILNNSLSATIPPLLNPIIYTLKTEEIMESIKKLFKRNKI
>LOCXPOR77.290.HIT1.OR.2R.318.7tm_4.exons1.CM021259.1.Acipenser_ruthenus
AMSPNSTTMSVNVTSGRPLFYINGFSNMLYANYYFIFLSVVYVLTILANAFLMLIICVEQSLHNPKYVAVFHLAVVDTCCSTVVIPFVIQTFIFNSQFIVFEACLANMFFVHFFNGLQSLSLVLLAYDRFIAICIPLHYHTINTNTRMTVIIIAIWLIFSFMLLAAVLLVARLSFCKSTVIDSYFCDHGPVYKLACNDTSANYIFSKLFIALFLILPVVLIILSYACILFELFKIASREGKRKALKTCTSHLILVIIFYFPILVTYTTAMVSAIHPNARILNNSLSATIPPLLNPIIYTLKTEEIMESIKKLYRKNKI
>LOCXPOR62.291.HIT1.OR.2R.284.7tm_4.exons1.CM021259.1.Acipenser_ruthenus
MNTTIDDSSMLSLEGFIVSPEAAHPLFLLTLAVYLVIFIGNVTVFSVIVFQKNLHKPMYLMICNISVCDLIGSTAVMPRLMADFLTQVRYISYAACVVQAFCVHFYSSAAQLILTVMAYDRYIAICDPLRYNSIMTNSTLVKLCSLAWAGAFVLIIILFALTLRLQRCRSRIVEASCSNAALFLLSCADTTVNNMYGIFITVFLIGLSFLVIVWTYSRILITCLYKRQSSSKSKAIHTCATHLTIYIIFEFTLLFTVIMQRFQNLIPNARKMVGLLIMNLSTVC
>LOCXPOR78.293.HIT1.OR.2R.300.7tm_4.exons1.CM021259.1.Acipenser_ruthenus
MNTTIDDSSMLSLEGFIVSPEAAHPLFLLTLAVYLVIFIGNVTVFSVIVFQKNLHKPMYFILCNMSVCDLIGSTAIMPRLMADFLTEVRYISHAACVVQAFCIHFYGSAAQLILTVMAYDRYIAICDPLRYSSIMTNTTLVKLCSLAWGGAFVLIIILFALTLRLPRCRSRITEANCSNAGLFLLSCADTTVNNIYGLFITFFLIGLSFLVIVWTYSKILITCLYKRQSSSKSKAIHTCATHLTVYIIFEFTILFAIIMQRFQNVIPNARKITWVFFTIFPPCVNPIIYGIYTKEIRNNV
>LOCXPOR45.294.HIT1.OR.2R.298.7tm_4.exons1.CM021259.1.Acipenser_ruthenus
VNGFSGLQDDQSQLILFVFFITIYIITLFGNFSILILIALDEALHTPMYLLISVLAFLDVCIPSVTVPKMLTNFIFNSKSIVFGACFTQTFFYLGIGSTESFILMVMAYDRYVAICNPLHYSTIMTNKHVIKLCIFCWIGGMMAPVVPLYAALRLPFCGPNVVLHCFCDYSAVVKLACADVTLNAVVSLTIAMSVLLIPLAFIVFSYIKIISSVLKVASTEGRKKAFSTCASHLFVIVIFYVVAVLVFISYRITGFSSDVRIMAAVLQNVLPPMVNPIIYCLKTKDIRKSFSKFLQRR
>LOCXPOR79.296.HIT1.OR.2R.309.7tm_4.exons1.CM021259.1.Acipenser_ruthenus
NTTIDDSSMLSLEGFIVSPEAAHPLFLLTLAVYLVIFIGNVTVFSVIVFQKNLHEPMYLLLCKMSVCDLIGSTAIMPRLMADFLTEVRYISYAACVVQAFCVHFYGSAAQLILTVMAYDRYIAICDPLRYNSIMTTSTLVKLCSLAWGGAFVLIIILFALTLRLPRCRSRITEANCSNAALFLLSCADTTVNNIYGLFITVFLSGLSFLVIVWTYSKILITCLYKRQSSSKSKAIHTCATHLTVYIIFEFSILFSIIMQRFQNVSPNARKMFGVLSTTLPPCVNPIIYGIHTKTIQNNVLKCFKNTILP
>LOCXPOR80.298.HIT1.OR.2R.309.7tm_4.exons1.CM021259.1.Acipenser_ruthenus
NTTIDDSSMLSLEGFSVSPEAAHPLFLLTLAVYLVIFIGNVTVFSVIVFQKNLHEPMYLLLCNMSVCDLIGSTAIMPRLMADFLTEVRYISYAACVVQAFCVHFYGSAAQLILTVMAYDRYIAICDPLRYNSIMTTSTLVKLCSLAWGGAFVLIIILFALTLRLPRCRSRIGHAYCSNAALFLLSCADTTVNNIYGLFITVFLSGLSFLVIVWTYSKILITCLYKRQSSSKSKAIHTCATHLTAYSIFEFSILFSIIMLRFQNVSPNARKMFGVLIATLPPCVNPIIYGIYTKEIWNNVLKCFKNTILP
>LOCXPOR81.299.HIT1.OR.2R.308.7tm_4.exons1.CM021259.1.Acipenser_ruthenus
NTTIDDSSMLSLEGFIVSPEAAHPLFLLTLAAYLVIFIGNVTVFSVIVFQKNLHEPMYLLLCNMSVCDLIGSTAIMPRLMADFLTEVRYISHAACVVQAFCIHFYGSAAQLILTVMAYDRYIAICDPLRYNSIMTNSTLVKLCSLAWGGAFVLIIILFALTLRLPRCRSRIVEASCSNAALFLLSCADTTVNNMYGLFITVFLSGLSFLVIVWTYSKILITCLYKRQSSSKSKAIHTCATHLTVYIIFELTILFTIIMQRFQNVSPNARKMFMVLIATFPPFVNPIIYGIHTKEIRSNVLKCFKNTIL
>LOCXPOR82.301.HIT1.OR.2R.300.7tm_4.exons1.CM021259.1.Acipenser_ruthenus
MNTTIDDSSMLSLEGFIVSPEAAHPLFLLTLAVYLVIFIGNVIVFSVIVFQKNLHQPMYFMICNMSVCDLIGSTAIMPRLMADFLTEVRYISYAACVVQAFCIHFYTAAAHLILTAMAYDRYIAICDPLRYNSIMTNSTLVKLCSLAWGGAFVLIIILFALTLRLPRCRSRITEANCSNAALFLLSCADTTVNNIYGLFITFFVISFSLLVIVWTYIRILITCLYKRQSSSKSKAIHTCATHLTVYIIFEFTILFSIIMQRFQNVNPNARKITWLLVTTFPPCVNPIIYGIYTKEIRNNV
>LOCXPOR83.303.HIT1.OR.2R.313.7tm_4.exons1.CM021259.1.Acipenser_ruthenus
MASYNQTATNISEFIVNGFSGLQDDQSQLILFVFFITIYIITLFGNFSILILIALDEALHTPMYLLISVLAFLDVCIPSVTVPKMLTNFIFNSKSIVFGACFTQTFFYLGIGSTESFILMVMAYDRYVAICNPLHYSTIMTNKHVIKLCIFCWIGGMMVPVVPLFAALRLPFCGPNVVLHCFCDYSAVVKLACADVTLNAVVSLTIAMSVLLIPLAFIVFSYIKIISSVLKVASTEGRKKAFSTCASHLFVIVIFYVVAVLVFISYRITGFSSDVRIMAAVLQNVLPPMVNPIIYCLKTKDIRKSFSKFLQRR
>LOCXPOR84.304.HIT1.OR.2R.321.7tm_4.exons1.CM021259.1.Acipenser_ruthenus
PDMFQLPHSNRSNFTVREFVIVGGERSLEEFYTELSVSLLLVYLITLIGNLVIIALVLIDHRLHTPMYYFLWNLSFVDIMITTTIIPKMLAVCLTKDNVISFEGCFLQMYFFLSFECTECFLLTVMAYDRYIAICKPLHYSTIITERMCVILVAIAWILGLLGPVTSVILAAQLPFCGPNKLIYWFCDYPPVVQLACTDTTFLIDLALAVAMIVIYIPFLIIVWSYVRIIICIFRIPPGEGRRKAFSTCSSHLIIVLLYFFSSAFVYIVVRIGNVSSDTRTLLAVCYSFATPMANPIIYSLRNKEIRDSFVRHTALNRVFP
>LOCXPOR85.305.HIT1.OR.2R.321.7tm_4.exons1.CM021259.1.Acipenser_ruthenus
PDMFQLPDSNRSNFTVREFVIVGGERSLEEHFTELSVSLLLGYLITLIGNLVIIVLVLIDHRLHTPMYYFLCNLSFVDILITTAVIPKMLAVCLMNDNVISFEGCFLQMYCFLSFECTECFLLTAMAYDRYIAICKPLHYSTIITERMCVILVAIAWFLGLLGPFTSVILAAQLPFCGPNKLIYWFCDYPPVVKLACTDTTFLIDLALAIAMIIVYIPWLIIVSSYIRIIICIFRIPPGEGRRKAFSTCSSHLIVVLTYFLSIGFVYIVVKIENISSDTRTLLAVCNCFITPMANPIIYSLRNKEIRDSFVRHTAINKVFP
>LOCXPOR86.306.HIT1.OR.2R.314.7tm_4.exons1.CM021259.1.Acipenser_ruthenus
NSNGTVFTVTQFKINGAESSLAQFYTELSVSLLIVYLLVVTGNLMIILLVAVDRRLHTPMYFFLCHLSFLDIVVVTAITPKMLAITVMKDDMISFSGCFLQMYFFLGSQCTENILLTTMAYDRYVAICKPLHYNTIITNRMCAALISITWFLGFFGPVPAVTYAVQLPYCGPNKVIYWFCDFPNVVHLACSDTSFVINLAFAIAMAIIYIPFFMILCSYIKIIRSVFRIATADGRRKAFLTCSAHMLVVLTYFFSNAVVYLLEMFGNVSSDTRVLIAVFNCFLTPLANPIIYCLRNKEIKDAIRKYILLKKIVP
>LOCXPOR87.307.HIT1.OR.2R.314.7tm_4.exons1.CM021259.1.Acipenser_ruthenus
NSNGTVFTVTQFKINGAESSLEQFYTELSVSLLIVYLLVISGNLMIILLVAVDRRLHTPMYFFLCHLSFLDIVVVTAIIPKMLAITVMKDDMISFSGCFLQMYFFLGSQCTESFLLTTMAYDRYVAICKPLHYNTIITNRMCAALISITWFLGFFGIVPSVTYAVQLPYCGPNKVIYWFCDFPNVVHLACSDTSFVINLAFAVAMAIIYIPFFMILCSYIKIIRSVFRIATADGRRKAFLTCSAHMLVVLTYFFSNAVVYLLEMVGNVSSDIRVLIAVFNCFLTPLANPIIYCLRNKEIKDAIRKYILLKKIVP
>LOCXPOR88.308.HIT1.OR.2R.304.7tm_4.exons1.CM021259.1.Acipenser_ruthenus
MENTTMFTLSGLNESSTNKYIYFSFTLLGYLFIICVNLTLIVIIALEKTLHEPMYFFLCNLSANALYGTAGFFPKLLFDFLSDTHVISYSGCMLQIFVIYSFSTCELTNLTAMAYDRYVAICRPLEYHAIMSPLTTGKLILFSWIFPFSCLSVGSLLTFRLPLCGSHIEKLYCDNWSIVKLSCVGTTVNNGYGYVITCIFFAHFLFILFSYMKILRACQASSIAMSKCLQTCLPHLLTVINYIIALLFDLMYSKYGSYDMPQILHNLLSVEFLIVPPIFNPVIYGLNFQRIRNKVTRMCSRNKV
>LOCXPOR89.310.HIT1.OR.2R.306.7tm_4.exons1.CM021259.1.Acipenser_ruthenus
ENSSYTTMFTLSGLNESSTNKYIYFSFTLLGYLFIICVNLTLIVIIALEKTLHEPMYFFLCNLSANALYGTAGFYPKLLFDFLSDTHVISYSGCLLQMFIIYSFSTCELSNLTAMAYDRYVAICRPLEYHAIMTPLTTGKLILFSWIFPFCCLCVGTLLTFRLPLCGSHIEKLYCDNWSIVKLSCVGTTVNNVYGYVIICIFFAHFLFILFSYMKILRACRASSIAMSKCLQTCLPHLLTVINYFIAVFFDLMYSRYGSYDMPQVLHNLLSVEFLIVPPIFNPVIYGLNLQKIRSKVTRMCSRNKV
>LOCXPOR163.312.HIT1.OR.2R.305.7tm_4.exons1.CM021259.1.Acipenser_ruthenus
NSSYVTMFTLSGLNESSTNKYIYFSFTLLGYLFIICVNLTLIVIIALKKTLHEPMYFFLCNLSANALYGTAGFYPKLLFDFLSDTHVISYSGCLLQRFIIYSFSACELSNLTVMAYDRYVAICRPLEYHAIMTPLTTGKLILFSWIFPFCCLCIGTLLTFRLPLCGSHIEKLYCDNWSIVKLSCVGTTVNNVYGYVITCIFFAHFLFILFSYMKILRVCRASSIAMSKCLQTCLPHLLSVINYSIALLFDLMYSKYGSYNNPQVLHNLLSVEFLIVPPIFNPVIYGLNFQKIRNKVTRMCSRNKV
>LOCXPOR91.313.HIT1.OR.2R.306.7tm_4.exons1.CM021259.1.Acipenser_ruthenus
NNSSYVTMFTLSGLNESSTNKYIYFSFTLLGYLFIICVNLTLIVIIALEKTLHEPMYFFLCNLSANALYGTAGFYPKLLFDFLSDTHVILYSGCLLQIFVIYSFSTCELSNLTVMAYDRYVAICRPLEYHAIMSPLTTGKLILFSWIFPFCCLCVSILLTFRLPLCGSHIEKLYCDNWSIVKLSCVGTTVNNVYGYVIICIFFAHFLFILFSYMKILRACRASSIAMSKCLQTCLPHLLTLINYCIAMLFDLMYSRYGSYDMPQVLHNLLSVEFLIIPPVFNPVIYGLNFQKIRNKVTRMCSRNKV
>LOCXPOR92.315.HIT1.OR.2R.306.7tm_4.exons1.CM021259.1.Acipenser_ruthenus
NNSSYVTMFTLSGLNESSTNKYIYFSFTLLGYLFIICVNLTLIVIIALEKTLHEPMYFFLCNLSANALYGTAGFYPKLLFDFLSDTHVISYSGCLLQRFVIYSFSACELSNLTVMAYDRYVAICRPLEYHAIMSPLTTGKLILFSWIFPFCCLCVGTLLTFRLPLCGSHIEKLFCDNWSIVKLSCVGTTVNNVYGYVILCIFIAHFLFILFSYMKILRACRASSIAMSKCLQTCLPHLLTLINYCIAILFDLMYSKYGSYDMPQVLHNILSVEFLIVPPVFNPVIYGLNFQKIRNKVTRMCSRNKV
>LOCXPOR93.321.HIT1.OR.2R.302.7tm_4.exons1.CM021259.1.Acipenser_ruthenus
ENSSYTTMFTLSGLNESSTNKYIYFSFTLLGYLFIICVNLTLILIIALEKKFYEAMYFFLCNLSANALYGTAGFYPKLLFDFLSDTHVISHSGCLLQIFVIYSFSACELSNLTVMAYDGYVSICRPLEYHAIMTPLTTGKLILFSWIFPFCCGCIGTLLTFRLPLCGFHIEKLYCDNWSIVKLSCVDATVNNVYGYVIICIFFAHFLFILFSYMKILGACRASSIAMSKCLPHLLTVINYLIALLFDLMYSRYGSNDMPQILHNLLSVEFLIVPPVFNPVIYGLNLQKIRNKVTRMCSRNKV
>LOCXPOR94.322.HIT1.OR.2R.305.7tm_4.exons1.CM021259.1.Acipenser_ruthenus
NSSYVTMFTLSGLNESSTNKYIYFSFTLLGYLFIICVNLTLIVIIALEKTLHEPMYFFLCNLSANALYGTAGFFPKLLFDFLSDTHVISYSGCLLQIFIIYSFSACELTNLTVMAYDRYVAICRPLEYHAIMSPLTTGKLILFSWIFPFCCFCVGSLLTFRLPLCGSHIEKLYCDSTSIVKLSCVETTVNTVYGYVLICIFFAHFLFILFSYMKILRACRASSIAMSKCLQTCLPHLLTVINYFIAVLFDLMYSRYGSYDMPQVLNNLLSVEFLIVPPVFNPVIYGLNLQKFRNKVTRMCSRNKV
>LOCXPOR95.325.HIT1.OR.2R.305.7tm_4.exons1.CM021259.1.Acipenser_ruthenus
NSSYVTVFTLSGLNESSTNKYIYFSFTLLGYLFIICVNLTLIVIIALEKTLHEPMYFFICNLGANALYGTAGFYPKLLFDFLSDTHVISYSGCLLQIFVIYSFSASELTNLTVMAYDRYVAICRPLEYHAVMTPLTTGKLILFSWIFPLCCLCVSILLTFRLPLCGSHIEKLYCDSISIVKLSCVDAIAYIVCRYVIICIFFAHFLFILFSYMKILRVCRASSIAMSKCLQTCLPHLLSVINYFIAIIFDVLYGGHGSNEIPQVLHNLLSVEFLIVPPVFNPVIYGLNFQNVRNKVKRMCSRNKV
>LOCXPOR96.327.HIT1.OR.2R.305.7tm_4.exons1.CM021259.1.Acipenser_ruthenus
NSSYVTMFTLSGLNESSTNKYIYFSFTLLGYLFIICVNLTLIVIISLEKTLHEPMYFFLCNLSANALYGTAGFYPKLLFDFLSDTHVISYSGCLLQIFIIYSFSASELTNLTVMAYDRYVAICRPLEYHAVMTPLTTGKLILFSWIFPLCCLCVSILLTFRLPLCGSHIEKLYCDSISIVKLSCVDAIAYIVCRYVLICIFFAHFLFILFSYMKILRVCRASSIAMSKCLQTCLPHLLSVINYFIAIIFDVLYGGHGSNEIPQVLHNLLSVEFLIVPPIFNPVIYGLNFQKIRNKVTRMCSRNKV
>LOCXPOR91.328.HIT1.OR.2R.306.7tm_4.exons1.CM021259.1.Acipenser_ruthenus
ENSSYVTMFTLSGLNDSSTNKYIYFYFTLLGYLFIICVNLILIVIIALEKTLHEPMYFFLCNLSANALYGTAGFFPKLLFDFLSDTHVISYSGCLLQIFVIYSFSTCELSNLTVMAYDRYVAICRPLEYHAIMTPLTTGKLILFSWIFPLCCLCVSILLTFRLPLCGSHIEKLYCDNWSVVKLSCVGTTVNNVYGYVIICIFFAHFLFILFSYMKILRACRASSIAMSKCLQTCLPHLLTVINYIIALLFDVMYSRYGSYDIPQVLHNLLSVEFLIVPPVFNPLIYGLNLQKIRNKVARMCSRNKV
>LOCXPOR98.329.HIT1.OR.2R.306.7tm_4.exons1.CM021259.1.Acipenser_ruthenus
ENSSYTTMFTLSGLNESSTNKYIYFSFTLLGYLFIICVNLTLIVIIALEKTLHEPMYFFLCNLSANALYGTAGFYPKLLFDFLSDTHVISYSGCLLQRFIIYTFSTCELSNLTVMAYDRYVAICRPLEYHAVMTPLTTGKLILFSWIFPFCCGCIGTLLTFRLPLCGSHIEKLFCDNWSIVKLSCVDTTVNNVNGYVIICIFFAHFLFILFSYMKILRACRASSIAMSKCLQTCLPHLLTVINYIIALLFDLMYSRYGSYDIPQVLHNLLSVEFLIVPPVFNPVIYGLNFQKIRSKVTRMCSRNKV
>LOCXPOR37.331.HIT1.OR.2R.299.7tm_4.exons1.CM021259.1.Acipenser_ruthenus
KNSSYVTMFTLSGLNESSTNKYIYFSFTLLGYLFIICVNLTLIIIIALEKTLHEPMYFFLCNLSANALYGTAGFYPKLLFDFLSDTHVISYSGCLLQIFVIYSFSTCELSNLTVMACDRYVAICRPLEYHAIMSPLTTSKLILFSWIFSFSCLCFAILLTISLPLCGSHIDKLYCDNWSIVKLSCVGTTVNNGYGYVIICIFFAHFLFILFSYMKILSVCRASSIAMSKCLQTCLPHLLMVINYFIAVFFDIMYSKYGSSDIPQVLHNLLSLEFLIVPPVFSPIIYGLNLKKIREKFTR
>LOCXPOR100.334.HIT1.OR.2R.309.7tm_4.exons1.CM021259.1.Acipenser_ruthenus
MENMSYTETFTLTGFGDMGKTKYVYFLLTLIGYLLIIFVNTVLVLVIFLERSLHEPMYIFLCSLSVNALYGTAGFYPKLLADLLSETQVIPHAGCFIQIFVIYGYAIAEFTILTVMAYDRYVAICKPLHYTNIMTDRVVCKLLFGAWLFPFCSMALILLFSSRLPLCGNQIERLYCSNWSVVKLSCVPTTLNNVVGFIITICAMFPPLFFILFSYVNILIVCQKSSKEFRRKALQTCLPHLTTLINYSITGFCEIALGRLDSKDMPQIVAAILSLECLIIPPLLNPLLYGFHLPEVRKRIINMLRRKQI
>LOCXPOR100.336.HIT1.OR.2R.309.7tm_4.exons1.CM021259.1.Acipenser_ruthenus
MENMSYTETFTLTGFGDMGKTKYVYFLLTLILYLLIIFVNIVLVLVIFLERSLHEPMYIFLCSLSVNALYGTAGFYPKLLADLLSETQVIPHAGCFIQIFVIYGYAIAEFTILTVMAYDRYVAICKPLHYTNIMTDRVVCKLLAGAWLFPFCSMALILLFSSRLPLCGNQIERLYCSNWSVVKLSCVPTTLNNIVGLVITICAIFPPLFFILFSYVHILIVCQKSSKEFRRKALQTCLPHLTTLINYSITGFCEIALSRLDSKDMPQIFAANLSLECLIIPPLLNPLLYGFHLPEVRKRIINMLRRKQI
>LOCXPOR144.338.HIT1.OR.2R.309.7tm_4.exons1.CM021259.1.Acipenser_ruthenus
MENISYTETFTLTGFGDMNTTKYVYFLLALIGYLLIIFVNVVLVLVIFLERSLHEPMYIFLCSLSVNALYGTAGFYPKLLADLLSETQVIPHAGCFIQIFVIYGYAIAEFTILTVMAYDRYVAICKPLHYTNIMTDRVVCKLLFGAWLFPFCSMALILLFSSRLPLCGNQIERLYCSNWSVVKLSCVPTTLNNVVGFIMAFCTIFPPLFFILFSYVHILIVCQKSSKEFRSKALQTCLPHLTTFINYSITSFCEIALSRLDSKDMPQIVAAILSLEFLIIPPLLNPLLYGFHLPEVRKRIINMLRRKQI
>LOCXPOR104.339.HIT1.OR.2R.306.7tm_4.exons1.CM021259.1.Acipenser_ruthenus
MENASHVSSFTLIAFGDMGNNKYGYFAITLIGYLFMISVNSCFILLIILEKSLHEPMYICLCNLFMNALLGTASFYPSFLYHLLSDTRIISYGFCYTQIFVMYTYVMGEMTLLTVMAYDRYVAIYLPLRYNTVMTCAKLYKLLLAVWIYPVVMVSFIIIFSLSVPLCGNQINKLYCHNWDLMKLSCIDTTVNNIIGFLVYASFIPLFSFIVYSYIKILIVCHRSSKEHNSKALQTCLPHLISLISFYVTVLSDMVQSRLNPKNVSNIVRTITSLELLIVPPLLNPIIYCLILPEIRKRVFKTFRGK
>LOCXPOR104.340.HIT1.OR.2R.306.7tm_4.exons1.CM021259.1.Acipenser_ruthenus
MENASHVSSFTLIAFGDIGNNKYVYFAVTLIGYLFIISVNSCFILLIILEKSLHEPMYICLCNLFMNALLGTASFYPSFLYHLLSDTRVISYGFCYTQIFVMYTYVMGEMTLLTVMAYDRYVAIYLPLKYNTVMTCAKLYKLLLAVWIYPVVMVSFRIIFSLSVPLCGNQINKLYCHNWDVMKLSCIDTTVNNILGFLVYASFIPLFSFIVYSYIKILIVCHRSSKEHNSKALQTCLPHLISLISFYVTVLSDMVQSRLNPKNVSNIVRTITSLELVIVPPLLNPIIYCLILPEIRNRVVKTFRGK
>LOCXPOR105.341.HIT1.OR.2R.306.7tm_4.exons1.CM021259.1.Acipenser_ruthenus
MENASHVSSFTLIAFGDMGNNKYVYFAITLIGYLFIISVNSCFILLIILEKSLHEPMYICLCNLFMNALLGTASFYPSFLYHLLSDTRVISYGFCYTQMCVMYTYILGEMTILTVMAYDRYVAIYLPLRYNTVMTCAKLYKLILAVWIYPVVMVSFALIFSVSVPLCGNQINKLYCHNWDVMKLSCIDTTVNNIIGFLVYASCIPLFSFVVYSYIKILIVCHKSSKEHNSKALQTCLPHLISLISFYVTVLSETVLSRLNHKNISNILRTITSLELVIVPPLLNPIIYCLILPEIRKRVVKTFRGK
>LOCXPOR106.342.HIT1.OR.2R.306.7tm_4.exons1.CM021259.1.Acipenser_ruthenus
MENASHVLSFTLIAFGDMGNNKYVYFAITLIGYLFMISVNSCFILLIILEKSLHEPMYICLCNLFMNALLGTASFYPSFLYHLLSDTRVISYGFCYTQMFVMYTYILGEMTILTVMAYDRYVAIYLPLRYNTIMTCAKLYKLLLAAWIYPVVMVSFLLIFSLPVPLCGNQINKLYCHNSDVMKLSCIDTTVNNIIGFLVYASLIPLFSFIVYSYIKILIVCHKSSKEHNSKALQTCLPHLISLISFYVTVLSEMVLSRLNLKNISNIVRTITSLELVIVPPLLNPIIYCLILPEIRKRVVKTFRGK
>LOCXPOR107.343.HIT1.OR.2R.306.7tm_4.exons1.CM021259.1.Acipenser_ruthenus
MENASHVSSFTLIAFGDMGNNKYGYFAITLVGFLSIISVNSCFILLIILEKSLHEPMYICLCNLFMNALLGTASFYPSFLYHLLSDTRVISYGFCYTQMFVMYTYVMGEMTILTVMAYDRYVAIYLPLRYNTVMTCAKLYKLLLAAWIYPVVMISFLIIFSVSVPLCGNQINKLYCQNWDLMKLSCIDTTVNNIIGFLVYASLIPLFSFIVYSYIKILIVCLKSSKEHNSKVLQTCLPHLISLISFYVTLLSELVLSRLNPKNISNIVRTITSLELVIVPPLLNPIIYCMILPEIRKRVVKTFRGK
>LOCXPOR108.344.HIT1.OR.2R.304.7tm_4.exons1.CM021259.1.Acipenser_ruthenus
MENRSYTETFTLIGFGDMGNMKYVYFLLALLIIFVNVVLVLVIFLERSLHEPMYIFLCSLSVNALYGTAGFYPKLLADLLSETQVIPRAGCFIQIFVIYSYAAVEFTILTVMAYDRYVAICKPLHYTNIMTDRVVCKLLAGAWLFPFCDTALPLLFSSRLPLCGNQIERLYCSNWSVVKLSCVSATLNNVVGFVVTICAIFPPLFFILFSYVNILIICQKSSKAFRRKALQTCLPHLTTLINYSITMLCEIVLSRLDSMALPQIVVVTTIEFLIIPPLLNLLMYGLNLPEVRERVRNMLQRKQV
>LOCXPOR109.347.HIT1.OR.2R.309.7tm_4.exons1.CM021259.1.Acipenser_ruthenus
MENRSYTETFTLTGFGDMNKTKYVYFLLALIGYLLIIFVNVVLVLVIFLERSLHEPMYIFLCSLSVNALYGTAGFYPKLLADLLSETQVIPRAGCFIQIFVIYSYAAVEFTILTVMAYDRYVAICKPLHYTNIMTDRVVCKLLAGAWLFPFCDTALPLLFSSRLPLCGNQIERLYCSNWSVVKLSCVSATLNNVVGFVVTICAIFPPLFFILFSYVNILIICQKSSKAFRRKALQTCLPHLTTLINYSITMLCEIVLSRLDSTALPQIVVITLSLEFLIIPPLLNPLMYGLNLPEVSKRVRNMLQRKQI
>LOCXPOR110.349.HIT1.OR.2R.308.7tm_4.exons1.CM021259.1.Acipenser_ruthenus
MENVSKVASFTLTGLMEINNYKYVYFAITLVGYLLIICFNCILISIIYLNKSLHEPMYIFLCALLVNALYGTSAFYPKLLTDLLSDVHLISYTGCLLQIFVLFTYAASEFTILTVMAYDRYVSICKPLHYHSIMTPSSVKIMLFLAWLFPVCLIGVIVILTSRLTLCGTKLEKFYCDNWSVVKLSCVDTTVNNAVGFLVLIIVVFPPLGFIVYSYIQILKICLRSSKEYRIKALNTCMPHLLTVVNYSINVLFEIIISRLHTGVPQIIRILMSVEYLVIPPLCNPIIYGLKLQEIRKRVKQMLFIRKV
>LOCXPOR111.350.HIT1.OR.2R.306.7tm_4.exons1.CM021259.1.Acipenser_ruthenus
MENASHVSSFTLIAFGDMGNNKYVYFAITLIGYLFIISVNSCFIVLIILEKSLHEPMYICLCNLFMNALLGTASFYPSFLYHLLSDTRVISYGFCYTQIFVMYTYVMGEMTILTVMAYDRYVAIYLPLRYNTVMTCAKLYKLLLAAWIYPVVMMSFMLIFSMSVPLCGNQINKLYCHNWDLMKLSCIDTTVNNIIGFLVYASCIPLFSFVVYSYIKILIVCHKSSKEHNSKALQTCLPHLISLISFYVTVLSEMVQSRLNLKNISNIVRTITSLEFVIVPPLLNPIIYCLILPEIRKRVVKTFRGK
>LOCXPOR112.351.HIT1.OR.2R.301.7tm_4.exons1.CM021259.1.Acipenser_ruthenus
MENASHVSSFTLIAFGDMGNNKYVYFAITLIGYLFMISVNSCFILLIILEKSLHEPMYICLCNLFMNALLGTASFYPSFLYHLLSDTRVISYGFCYTQIGVMYIYVMGEMTILTVMAYDRYVAIYLPLRYNTVMTCAKLYKLLLAAWIYPVVMVSFLLIFSVSVPLCGNQINKLYCHNWDLMKLSCIDTTVNNILGFLVYASFIPLFSFIVYSYIKILIVCHKSSKEHNSKALQTCLPHLISLISFYVTVLSEAIQSRLNPKNVSNIVRTITSLELVIVPPLLNPIIYCLILPEIRKRVVK
>LOCXPOR20.353.HIT1.OR.2R.306.7tm_4.exons1.CM021259.1.Acipenser_ruthenus
MENASHVSSFTLIAFGDMGNNKYVYFAITLIGYIFMISVNSCFILLILLEKSLHEPMYICLCNLFMNALLGTASFYPSFLYHLLSDTRVISYGFCYTQIFVMYTYVMGEMTILTVMAYDRYVAIYLPLRYNTVMTCTKLYKLLLAVWIYPVVMVSVALIFSVSVPLCGSQINKLYCHNWDLMKLSCIDTTVNNILGLLVYASFIPLFSFVVYSYIKILIVCHKSSKEHNSKALQTCLPHLISLISFYVTVLSELVLSRLNPKNVSNIIRTITSLELVIIPPLLNPIIYCLILPEIRKRVVKTFRGK
>LOCXPOR114.354.HIT1.OR.2R.306.7tm_4.exons1.CM021259.1.Acipenser_ruthenus
MENASHFSSFTLIAFGDMGNSKYVYFAITLIGYIFIISVNSCFILLIILEKSLHEPMYICLCNLFMNALLGTASFYPSFLYHLLSDTRVISYGFCYTQMCVMYTYVMGEMTILTVMAYDRYVAIYLPLKYNTVMTCAKLYKLLLAAWIYPVVMVSVALIFSLSVPLCGNQINKLYCHNWDVMKLSCIDTTVNNILGFSVYASFIPLFSFIVYSYIKILIVCHKSSKEHNSKALQTCLPHLISLISFYVTVLSEAIQSRLNPKNVSNIVRTITSLELVIVPPLLNPIIYCLILPEIRKRVVKTFRRK
>LOCXPOR115.355.HIT1.OR.2R.306.7tm_4.exons1.CM021259.1.Acipenser_ruthenus
MENASHVSSFTLIAFGDMGNNKYVYFAVTLIGYLFIISVNSCFILLIILEKSLHEPMYICLCNLFMNALLGTASFYPSFLYHLLSDTRVISYGFCFTQIGVMYTYVMGEMTLLTVMAYDRYVAIYLPLKYNTVMTCAKLYKLLLAAWIYPVVMVSFLLIFSVSVPLCGNQINTLYCHKWDVMKLSCIDTTVNNILGFLVYASFIPLFSFIVYSYIKILIVCHKSSKEHNSKALQTCLPHLISLISFYVTVLSETVLSRLNTKNISNILRTITSLELVIVPPLLNPIIYCLILPEIRKRVVKTFRGK
>LOCXPOR116.357.HIT1.OR.2R.306.7tm_4.exons1.CM021259.1.Acipenser_ruthenus
MENASHVSSFTLIAFGDMGNNKYVYFAITLIGYLFMISVNSCFILLIILEKSLHEPMYICLCNLFMNALLGTTSFYPSFLYHLLSDTRVISYGFCFTQMYVMYTYVMGEMTILTVMAYDRYVAIYLPLRYNTVMTCAKLYKLLLAAWIYPVVMVSTALIFSLSVPLCGNQINKLYCHNSDVMKLSCIDTTVNNIIGFSVYASFIPLLSFIVYSYIKILIVCHKSSKEHNSKALQTCLPHLISLISFYVTVLSETVLSRLNLKNISNIVRTITSLELVIVPPLLNPIIYCLILPEIRKRVVKIFRGK
>LOCXPOR117.358.HIT1.OR.2R.301.7tm_4.exons1.CM021259.1.Acipenser_ruthenus
MENASHVSSFTLIAFGDMGNNKYGYVAITLIGYLFMIIVNSCFILLIILEKSLHEPMYICLCNLFTNALLGTASFYPSFLYHLLSDTRVISYGFCYTQIFVMTTYLMGEMTILTVMAYDRYVAIYLPLRYNTVMTCAELYKLLLAAWIYPVVMMSFVLIFSVSVPLCGNQINKLYCHNWDVMKLSCIDTTVNNIFGFLGYASFIPLFSFIVYSYIKILIVCLKSSKEHNNKALQTCLPHLISLISFYVTLLSDMVQSRLNHKNISNIVRTITSLELVIVPPLLNPIIYCLILPEIRKRVVK
>LOCXPOR118.362.HIT1.OR.2R.301.7tm_4.exons1.CM021259.1.Acipenser_ruthenus
MENASHVSSFTLIAFGDMGNNKYVYFAITLIGYLSIISVNSCFIVLIILEKSLHEPMYICLCNLFMNALLGTASFYPSFLYHLLSDTRVISYGFCYTQIFVMYTYLMGEMTILTVMAYDRYVAIYLPLRYNTVMTCAKLYKLLLAAWIYPVVMINFLIIFSVSVPLCGNQINKLYCHNWDVMKLSCIDTTVNSILGFLVYASCIPLFSFVVYSYIKILIVCHKSSKEHNSKALQTCLPHLISLISFYVTVLTETVLNRLNSKNISNIVRTITSLELVIVPPLLNPIIYCLILPEIRKRVVK
>LOCXPOR119.363.HIT1.OR.2R.305.7tm_4.exons1.CM021259.1.Acipenser_ruthenus
MENASHVSSFTLIAFGDMGNNKYVYFAITLMGYLFIISVNSCFILLIILEKSLHEPMYICLCNLFMNALLGTASFYPSFLFHLLSDTRVISYGFCYIQIGVMYTYLMGEMTLLTVMAYDRYVAIYLPLRYNNVMTCAKLYKLLLAAWIYPVVMVSVALILSVSVPLCGNQINKLYCQNWDVMKLSCIDTTVNNIIGFLGYASFIPLFSFIVYSYIKILIVCHKSSKEHNSKALQTCLPHLISLISFYITVLSELVLSRLNHKNVSNIVRTITSLELVIVPPLLNPIIYCLILPEIRKRVVKTFRG
>LOCXPOR120.365.HIT1.OR.2R.306.7tm_4.exons1.CM021259.1.Acipenser_ruthenus
MENASHVSSFTLIAFGDMGNSKYVYFAITLIGYIFMISVNSCFILLILLEKSLHEPMYICLCNLFMNALLGTASFYPSFLYHLLSDTRVISYGFCYTQIGVMYTYVMGEMTILTVMAYDRYVAIYLPLRYNTVMTCTKLYKILLAVWIYPVVMVSVALIFSVSVPLCGNQINKLYCHNWDLMKLSCVDTTVNNILGLLVYASFIPLLCFIVYSYIKILIVCHKSSKEHNSKALQTCLPHLISLISFYVTVLSELVLSRLNSKNMSNIVRTITSLEFVIVPPLLNPIIYCLILPEIRKRVVKTFRGK
>LOCXPOR111.367.HIT1.OR.2R.306.7tm_4.exons1.CM021259.1.Acipenser_ruthenus
MENTSHVSSFTLIAFGDMGNSKYVYFAITLIGYLFIISVNSCFILLIILEKSLHEPMYICLFNLFMNALLGTASFYPSFLFHLLSDTRVISYGFCYTQIFVMYTYVMGEMTILTVMAYDRYVAIYWPLKYNTIMTCAKLYKLLLAAWIYPVVMVYFMLIFSVSVPLCGNQINKLYCHNGDLMKLSCIDTTVNNIIGFLVYASFIPLFSFVVYSYIKILIVCHRSSKEHNSKALQTCLPHLISLISFYVTVLSEMVQSRLNLKNISNIVRTITSLELLIVPPLLNPIIYCLILPEIRKRVVKTFRQK
>LOCXPOR122.368.HIT1.OR.2R.305.7tm_4.exons1.CM021259.1.Acipenser_ruthenus
MENASHVSSFTLIAFGDMGNNKYVYFAITLVGFLSIISVNSCFIVLIILEKSLHEPMYICLCNLFMNALLGTASFYPSFLYHLLSDTRVISYGFCYTQIFVMTTYLMGEMTILTVMAYDRYVAIYLPLRYNTVMTCAKLYKLLLAAWIYPVVMVSFMLIFSVSVPLCGNQINKLYCHNWDLMKLSCIDTTVNNILGFLVYASCIPLFSFVVYSYIKILIVCHKSSKEHNSKALQTCLPHLISLISFYVTFLSELVLSRLNHKNESNIVRTITSLELVIVPPLLNPIIYCLILPEIRNRVVKTFKG
>LOCXPOR123.369.HIT1.OR.2R.306.7tm_4.exons1.CM021259.1.Acipenser_ruthenus
MENASHVSSFTLIAFGDMGNSKYVYFAITLIGFLSIISVNSCFILLIILEKSLHEPMYICLCNLFTNALIGTASFYPSFLYHLLSDTRVISYGFCYTQICVMYTYLMGEMTILTVMAYDRYVAIYLPLRYNTVMTCAKLYKLLLAVWIYPVVMVSFALIFSVSVPLCGNQINKLYCHNWDVMKLSCVDTTVNNILGFLVYASFIPLFSFVVYSYIKILIVCHKSSKEHNSKALQTCLPHLISLISFYVTVLSELLLSRLNHKNVSNIVRTITSLELVIVPPLLNPIIYCLILPEIRKRVVKTFRGK
>LOCXPOR111.370.HIT1.OR.2R.305.7tm_4.exons1.CM021259.1.Acipenser_ruthenus
MENASHVSSFTLIAFGDMGNNKYVYFAVTLIWYLFIISVNSCFILLIILEKSLHEPMYICLCNLFMNALLGTASFYPSFLYHLLSDTRVISYGFCYTQIFVIYTYVMGEMTILTVMAYDRYVAIYLPLRYNTVMTCAKLYKLLLAAWIYPVVMMSFMIIFSVSVPLCGNQINKLYCQNWDVMKLSCIDTTVNNIIGFSVYALFIPLFSFVVYSYIKILIVCHRSSKEHNSKALQTCLPHLISLISFYVTVLTELVLSRLNLKNISNIRTITSLEFLIIPPLLNPIIYCLILPEIRKRVVKTFRGK
>LOCXPOR125.371.HIT1.OR.2R.311.7tm_4.exons1.CM021259.1.Acipenser_ruthenus
MENASHVTSFVLAAYGEMGYLQYLYFFILLVFFLIIICANVTLIVVICVDISLHKPMYIFLCSLSINQLYGSTALCPSLLVHILSNSHDISRGVCLLQIFCLHTYGGCELSNLAVMGYDRYVSICHPLHYNSIMSPSRVYKLIAFIWLFPICTFGVNFILTIRLPLCGSIIEKVYCDNFSVVRLSCINTNIVNIAGLIMLIFNLGLPCVLIFYSYAKILRICLKPSKESQTKALRTCVPHLVTIINYMTACLFELIQNRFNMSHVPYTVRIIISLYFLLFTPLLNPIIYGVKMQSIRNKLKKMICARKLAP
>LOCXPOR14.374.HIT1.OR.2R.312.7tm_4.exons1.CM021259.1.Acipenser_ruthenus
MENSSYITTFLFTVYGEIGYLRYLYFTAALLAYLVILFVNIVLITVIIRERSLHEPMYIFVCNLALNGLYGSSAFYPILMHSLLSDTPAISRIGCLFQIFCIHTYGCFEFSILSVMAYDRYVSICNPLRYSSMMSPRKVAGLIAFVYLYPICIFIIHISLTIRLPLCGSVIEKLYCDNWSVVRLSCVDISVNNVFGLCMIMLLSVPQIIVVVYSYIKIITVCLKASKEARGKAVQTCVPHLLTLTNYYIAALFEVIHQRFNMQNLPLVLRIIMSIDFLLLPPLLNPIIYGVKTQAIRKRVIQMFKSSKTNSI
>LOCXPOR127.375.HIT1.OR.2R.306.7tm_4.exons1.CM021259.1.Acipenser_ruthenus
DNSSYDTAFIFTAYGKLDSFRPLYFIVVLLVYLITIFVNVFLMIVIYMETSLHKPMYILVLHLSLNGLFGSSAFYPKVMANLLSDVQESSRFGCLVQAFCISSYGTCAYAVLAVMAYDRYISICNPLRYYSILTPSKVNVLLSVAYLLPVLLMSIHILLIGRLPLCGFSIHKLLCDNWTIARLSCVDTKVINIFGLFLTTALLIFPFLLVVYSYARILSVSLNASKEAQGKALSTCTPHLITFINFSIATLFSIMYNRFGNSLPISLHIMMLILFVVIPPLLNPIIYGIRTREIRKCIIKILRKRQ
>LOCXPOR12.376.HIT1.OR.2R.336.7tm_4.exons1.CM021259.1.Acipenser_ruthenus
MFKANSTGITMQEKPVGNHSYTDFIFIGFPGFSEYKPYIYIPFFLMFLVAVVGNSVIIFVIKTQTSLHSPMYFLIFAIAIMDLSLPITFVPNMFLNLVLNLNGISLCGCLVQMFFVHLISSFESTILLVMALDRYVAICNPLRYNDYMNSSTFYKLSVAFLIRNGLLVSLIIILASTLSFCFSNVIEHFYCDHMALVGLACGETTKNSIMGLLAIFCIPGIDLLCICYSYINIFCAVLKSASGKARQKAVHTCGTHLIVILVSYLLALCSYLAYRIRNSMSPDVHILISLLYLLFPCCFNPIIYGVRTKEIREHILKMVKGKKIVPENIKVASITR
>LOCXPOR129.379.HIT1.OR.2R.336.7tm_4.exons1.CM021259.1.Acipenser_ruthenus
MFKANSTGITMQEKPVGNHSYTDFIFIGFPGFSEYKPYLFIPFFLMFLVAVVGNSVIIFVIKTQTSLHSPMYFLIFAIAIVDLSAPITFVPNMFLNLVLNLNGISLCGCLVQMFFVHLISTFESTILMMMALDRYVAICNPLRYNDYMNSSTFCKLSVAFLIRSGLFISVIVILASTLSFCFSNVIEHFYCDHMALVGLACGETTKNSIMGLLTIFCIPGIDLLCICYSYINIFCAVLKSASGKARQKAVHTCGTHLIVILVTYLLSLCSYLAYRIRNSMSPDVHILISILYLLFPCCFNPIIYGVRTKEIREHILKMVKGKKIHPENIKVASITR
>LOCXPOR130.380.HIT1.OR.2R.336.7tm_4.exons1.CM021259.1.Acipenser_ruthenus
MFKANSTGITMQEKPVGNHSYTDFIFLGFPGFSEYKPYIFIPFFLMFLVAVVGNSVIIFVIKTQTSLHSPMYFLIFAIAIVDLSAPITFVPNMFLNLVLNLNGISLYGCLVQMFFIHLISTFESIILMMMALDRYVAICNPLRYNDYMNSSTFCKLSVAFLIRSGLFISAIVILASTLSFCFSNVIEHFYCEHMALVGLACGETTKNSIMGLLAIFCITGMDLFCICYSYINIFCAVLKSASGKARQKAVHTCGTHLIVILVTYLLALCSYLAYRIRNSMSPDVHILISLLYLLFPCCFNPIIYGVRTKEIREHILKMVKGKKIDPENIKVASITR
>LOCXPOR131.384.HIT1.OR.2R.319.7tm_4.exons1.CM021259.1.Acipenser_ruthenus
MSAVNVSSVRPAGFVLIGFPGLDSVQQWLSIPFTIMFIFALAANSIIVFVVKHEQALHSPMYFFLSVLAVVDIGLCTTILPNMLQIFRHSPSFISFEACFIQMFFIYFFTSLESSILVVMAYDRYVAICNPLRYTSILSTAFLGKIFSVFIIRGLILTSLIPIFASMLLYCSSNIISHCYCDHMAVAKLACTDITNNSRYGISVAFSILGVDVLFITFTYIMILRVVLKLGSNAARLKAFNTCGSHLFIIMYFYITSLFNFLVYRMGEKVPPHIHVLFAVLYLLVPPVLNPIIYAVKTKEIREAFLKHILRKKVNPATN
>LOCXPOR132.385.HIT1.OR.2R.301.7tm_4.exons1.CM021259.1.Acipenser_ruthenus
FILIGFPGLEGYQHWLTIPFSVMYILAIVGNIFLICIIKLEPNLHTPMYTLLCVLAVVDIGLCTSTIPKMLQIFWQKACSISFEGCFIQMFFIHVMSSLESSTLAVMAYDRYVAIYNPLHYISILTKAKMAKIMGVLFARCFILAGLVPVLASMLPYCSANTIQHCFCDHMAVAKLACKDITMNSYYGLTAAFVIMGMDVLFILFTYIMILRAVSKLGSKAAWVKAFNTCGSHLFVILYFYTTMLFTFVTYRFGKNVPPRIHVMFAVLYLLVPPMLNPIVYGVRTKEIRQGFRKLFLRNKI
>LOCXPOR133.386.HIT1.OR.2R.303.7tm_4.exons1.CM021259.1.Acipenser_ruthenus
FILIGFPGLEVYQHWLTIPFSVMYILAIVGNILLICIIKLEPNLHTPMYTLLCVLAVVDIGLCTSTIPKMLQIFWQKACSISFEGCFIQMFFIHFLSSMESSTLAVMAYDRYVAIYNPLLYTSILTKAKMAKIMGVLFAGGFILTGLIPTLASMLPYCSANTIQHCFCDHMAVAKLACKDITMNSYYGLAVAFVIAGLDVLFILFTYVMILRAVSKLGSKAAWVKAFNTCGSHLFVIMYFYTTILFTFVTYRIGKNVPPRIHVMFAVLYLLVPPMLNPIVYGVRTKEIRQGFRKHFLRNKINP
>LOCXPOR134.388.HIT1.OR.2R.301.7tm_4.exons1.CM021259.1.Acipenser_ruthenus
FILIGFPGLEGYQHWLTIPFSVMYILAIVGNILLICIVNLEPNLHTPMYTFLCVLAMVDIGLCTSTIPKMLQIFWQKACSISFEGCFIQMFFIHFLSSMESSILAVMAYDRYVAIYNPLLYTSILTKAKMAKIMGVLFARCFILAGLVPVLASMLPYCSANTIQHCFCDHMAVAKLACKDITMNSYYGLVVAFVIAGTDVTFILFTYVMILRAVSKLGSKAAQVKAFNTCGSHLFVIMYFYTTMLFTFVTYRFGKNVPPRIHVMFAVLYLLVPPMLNPIVYGVRTKEIRQGFRKHFLRKNI
>LOCXPOR135.389.HIT1.OR.2R.310.7tm_1.exons1.CM021259.1.Acipenser_ruthenus
MDNLTFLHENATQPDFTLTAVTVFKICVIIPFFCIFMCSIILMLYTFYSQRQLWQSGRYVLFAHMLVSDTIHLLSSIVLFLLFKANVQIPFVYCQLLIFISSVSYMVTPINLATMSLERYIAICNPLRHAEICRVERGWIVILMFWIVSCVPFIAHISLEGPLADKDIYSGTLCRKQSANSSPSQKLANVVSSGLCFAVVATIVLYTYVRILLETRKVRADKASARKALKTVLLHGIQLGLCMLSFTYPVTEDIIQRQDIWFKDHIGFLNYFSFMLLPRFLSPLIYGVRDETFKKHMKRNLPCYSSKITP
>LOCXPOR136.390.HIT1.OR.2R.285.7tm_1.exons1.CM021259.1.Acipenser_ruthenus
FQMAFSQTLVCVLLYVNCAMIFTFFKKEAFRENTRYILFAHMLVVDTMQLALVDLAVVIVYCRIFPPDGVRILLSMLMFALSCHTPLTLTAMCLERYVAICMPLRHADISTVKAAWVSIGIVWVIGWVPTSIDLFIVIATQRPPIYTEGVYVFYEIMLRYPWQYILKSSISLFYFAVIVGIVAFTYIQIIRVARSASADKNSTSKASNTITLHAFQLVLCIVVLICPLIEAEVKKKDAKSLSSVRYFDFIVFTLSPRCLSPLIYGLRDEKFSRVLKYYIICGLTK
>LOCXPOR136.391.HIT1.OR.2R.305.7tm_1.exons1.CM021259.1.Acipenser_ruthenus
SLIHQQDLMVEKDWVFVLKVSFALATPIFFTYVNCIMLFTLYSKASFRETSRYILFAHMLFNDSILLMTSVLLYILALANQHIMRGLCVLLVLISGTTFINSPLNLAVMALERYIAICLPLRHCEISTPKRTGVVIGVIWVLSSLEYVSDLLAVLATQPSSFFLLPVYCTREMLFGMKWQPVMRQVFDCLFFLLVSCIIIYTYVAIMLQARCVSSDKASVSKARNTVLLHGVQLLLCLSSFLYGVIEVMLARLEGSSFIHMRYVSFMVLIILPRCLSPLIYGLRDENFRKLFKYYFTFASSKIKP
>LOCXPOR2.392.HIT1.OR.2R.311.7tm_4.exons1.CM021259.1.Acipenser_ruthenus
MVNHTVSTLLFTGFGEIGSSLTYLYFALTLAAFLLTVFVNLVLIAVIYLKENLHQPMYVFLCNLCINGVYGSLALYPTLLNSFLSNPRVISRVGCQFQIFFLNTYAGFECTILSVMAYDRYVSICKPLQYHSIMTTSYISILLFFASLFPVCLFAVMVALTSSLPLCGNTIEKVYCDNGSVVRLSCVDTSRERMYAIFVTLLIPCVPLLLVLLSYQKILGACLKASSESRVKALNTCIPHIVTFLNYTGNILFEVSSNRLENTNVPFHARSFMSLQLLITPPLLNPIIYGIKLQEIRKAIVQIIHKSKVRF
>LOCXPOR66.393.HIT1.OR.2R.299.7tm_1.exons1.CM021259.1.Acipenser_ruthenus
LNSSLLLQDPFPGELWVQCFLSIFLTITCFSLNFVMVFIYLKEPVYQGVLRYMLFIHLLVNDFLQTALAVLLFLFARFEGTMLLSACSVIVLLSTSASINTPLNLAVMSLERYVAICFPLHHVQLCTVNRGYIALALVWLIGLLPGISDISITYAYGPPGYFQGYFNCRLSLLMILPSQNIKQLVFNTVYFSSIWAVVIYTYLQILITARKAASDKSSASKGQRTILLHGVQLILSMSFFIFPLTEYLFQGQTLLPMRHVRFFNYYVTMVLPRCLTPLIYGVRDENFKKHLKVYLSSCR
>LOCXPOR65.397.HIT1.OR.2R.298.7tm_1.exons1.CM021259.1.Acipenser_ruthenus
LNSSLLLQHPFPGELWVQCFLSIFLTITCFSLNFVMVFIYLNEPVYQGVLRYMLFIHLLVNDFLQTALTVLLFLFALFDGTMLLSVCSVIVLLSACTSINTPLNLAVMSLERYIAICFPLHHVQLCTVNRGYIAIALIWLMGILPTLSDISIAYAYGPPGYFQGYFDCRRSLFMILPSQNIKQLVLNAVYFTSIWAVVIYTYLQILITARKATSDKSSASKGQRTVLLHGVQLILSMSFFIFPLTEYLFQGQTLLPMRHVRFFNYYVTMVLPRCLTPLIYGVRDENFKKHLKVYLSSC
>LOCXPOR66.398.HIT1.OR.2R.283.7tm_1.exons1.CM021259.1.Acipenser_ruthenus
GTIQLQLALILGLSSFFLYINMVMILIFFKEPVYRDSSRYVLFIHMLFNDTIQSLISVFLYFLVVFRIQFNITLCTFFVHLGGNAAMNTPFNLAVMSLDRYIAICFPLRYSEISSVSRAYLAIGVTWLIGSVPSGSDIFIVLAKLPLSYFNQKALCSRAVLIQNSDQQLKQAVFNGLYFTVVWITIFYTYVQIVLQARKVRAPGSQASKAQKTVLLHSVQLLLSMAFFINPLTEYILQYTPPMVFAHVRYVNFFLTIVLPKFLSPLIYGLRDDNLKKHLRLYL
>LOCXPOR139.400.HIT1.OR.2R.292.7tm_4.exons1.CM021274.1.Acipenser_ruthenus
NTALAKNIIVVFVWLCLSYINATVVLTFFRNPIFSEEPRYILFIHMVINDAVQLTVTVTLYIVSYVFFKINVSFCSVLILLALFATMNTPLNLAAMAIERYVAICNPLRHSQICTVRRTCILIALIWVAGLAPLLFDWVVFFATESLSFFHSSIFCIHRNMFRSPLLYYKGQAFDILYFSFVSLTIIYTYLRIMFAARAATTDRSSAAKARNTILLHGVQLLMCMLTYVTPHIELALLYIFQGRISDSRYVTYLVVYILPRFLSPIIYGLRDKKFRKYLKRYFVCKPQKVQP
>LOCXPOR139.401.HIT1.OR.2R.282.7tm_4.exons1.CM021274.1.Acipenser_ruthenus
STALAKNIIVVFVWLCLSYINGALVLTFFKNQVFYEDPRYILFIHMVINDAVQLTVALTLFVVSYVFFRINVAFCSFFILIAVFTTMNTPLSLAAMAIERYVAICNPLRHSQICTVRRTHILIAVISVAGAVPAITDLFITLAIEPVGFFHSSVFCLRDTVFRAPFLSYKRHAFDGIYFSFVCLTVIYTYLKIMFVAKAANNDAAKARNTILLHGLQLLMCLLSYGIQPLQSALVFIFPSHYVNIFYIIYLLVYILPRFLSPIVYGVRDQNFRKYLKQYFVC
>LOCXPOR139.402.HIT1.OR.2R.292.7tm_1.exons1.CM021274.1.Acipenser_ruthenus
STALAKNIIVVFVWLCLSYINGALVLTFFKNQVFYEDPRYILFIHMVINDAVQLTVAMTLFVVSYVFFRISVFVCFSLIFVAYFATMNTPLNLAVMAIERYIAICNPLRHSQICTVRRTHILIAVIWVAGAVPAITDLFITLATEPVDFFHSSIFCIHSNMFRAPAVYYKGQAFDILYFSFVSLTIIYTYLRIMFAARAATTDRSSAAKARNTILLHGVQLLMCMLTYVRPVLEVALVGAFPKHVLEIRYAYYLVIYILPRFLSPVVYGVRDDKLRKYLKGYFVCKLQRVRP
>LOCXPOR139.403.HIT1.OR.2R.292.7tm_4.exons1.CM021274.1.Acipenser_ruthenus
STALAKNIITVFVWLCLSYINGALVLTFFKNQVFYEDPRYILFIHMVINDAVQLTVAMTLFVVSYVFFRISVFVCFSLIFLAYFTNMNTPLSLAVMAIERYIAICNPLHHSQICTVRRTHILIAVIWVAGAVPAITDLFITLAIEPVDFFHSSIFCIHSNMFRAPLLYYKRQAFDILYFSFVSLTIIYTYLRIMFAARAATTDRSSAAKARNTILLHGVQLLICMLTYVRPVLEVVLVGAFPKHVLEIRYAYYLVIYILPRFLSPVVYGVRDDKLRKYLKGYFVCKLQRVRP
>LOCXPOR139.404.HIT1.OR.2R.308.7tm_1.exons1.CM021274.1.Acipenser_ruthenus
QDEEFFLTKTLLQTNSITKMSCSIFMYLVTNYINGMLVFTYFKHPMFYENPRYVLFIHMVFNDIFEMSVALVLHIWLEIAPFMGVPICYFFLILAVTTTLNTPLNLAVMALERYVAICNPLRHAQICTLRRTYMAIAVIWFIGLIPGTSDLFIVFAVEPLSFFKTSVYCIRENFFRSPAQVYKRIYIKTLYFTVVWLVIVFTYLRIVYAARSASMSEKSSAKKARNTILLHGIQLMLSMLTFIAPFTEYIFWMLPSSWLLDLHYVRFFLVYILPRTLSPVIYGMRDENFRKHFTGYQLCSSAKVKPSK
>LOCXPOR139.405.HIT1.OR.2R.281.7tm_1.exons1.CM021274.1.Acipenser_ruthenus
VFLWFFINSVNGTLVMTFFKHRVFYENPRYMLFIHMVVNDILQLTLAVTLHVVSYIFRSINVSVCCFLLLMAQVSTMNTPLNLAAMAIERYVAICNPLRHSQICTVRRTHILIAVIWAAGLAPPASDLFILLAMQPIGFFHSSLLCYSLNIFRSPYLVYKKQASNSVYLSCVGLILIYTYIRVLFAAKAATTDEASAAKARNTILLHGVQFLMCMLSYVMPLLDVVLLGLFPAQRTVILFVNYLIAYVLPRFLSPIIYGVRDEKFRKHLKGYLFCKSTLLK
>LOCXPOR139.406.HIT1.OR.2R.281.7tm_1.exons1.CM021278.1.Acipenser_ruthenus
VFLWFFINSVNGTLVMTFFKHRVFYENPRYMLFIHMVVNDILQLTLAVTLHVVSYIFRSINVSVCCFLLLMAQVSTMNTPLNLAAMAIERYVAICNPLRHSQICTVRRTHILIAVIWAAGLAPPASDLFILLAMQPIGFFHSSLLCYSLNIFRSPYLVYKKQASNSVYLSCVGLILIYTYIRVLFAAKAATTDEASAAKARNTILLHGVQFLMCMLSYVMPLLDVVLLGLFPAQRTVILFVNYLIAYVLPRFLSPIIYGVRDEKFRKHLKGYLFCKSTLLK
>LOCXPOR139.407.HIT1.OR.2R.308.7tm_1.exons1.CM021278.1.Acipenser_ruthenus
QDEEFFLTKTLLQTNSITKMSCSIFMYLVTNYINGMLVFTYFKHPMFYENPRYVLFIHMVFNDIFEMSVALVLHIWLEIAPFMGVPICYFFLILAVTTTLNTPLNLAVMALERYVAICNPLRHAQICTLRRTYMAIAVIWFIGLIPGTSDLFIVFAVEPLSFFKTSVYCIRENFFRSPAQVYKRIYIKTLYFTVVWLVIVFTYLRIVYAARSASMSEKSSAKKARNTILLHGIQLMLSMLTFIAPFTEYIFWMLPSSWLLDLHYVRFFLVYILPRTLSPVIYGMRDENFRKHFTGYQLCSSAKVKPSK
>LOCXPOR139.408.HIT1.OR.2R.292.7tm_4.exons1.CM021278.1.Acipenser_ruthenus
STALAKNIITVFVWLCLSYINGALVLTFFKNQVFYEDPRYILFIHMVINDAVQLTVAMTLFVVSYVFFRISVFVCFSLIFLAYFTNMNTPLNLAAMAIERYVAICNPLRHSQICTVHRTCILIAVIWVAGAVPAITDLFITLATEPVDFFHSSIFCIHSNMFRAPAVYYKRQAFDILYFSFVSLTIIYTYLRIMFAARAATTDRSSAAKARNTILLHGVQLLICMLTYVRLVLEVALVGAFPKHVLEIRYAYYLVIYILPRFLSPVVYGVRDDKIRKYLKGYFVCKLQRVRP
>LOCXPOR139.410.HIT1.OR.2R.292.7tm_4.exons1.CM021278.1.Acipenser_ruthenus
STALAKNIIVVFVWLCLSYINGALVLTFFKNQVFYEDPRYILFIHMVINDAVQLTVAMTLFVVSYVFFRISVFVCFSLIFVAYFATMNTPLNLAVMAIERYIAICNPLRHSQICTVHRTCILIAVIWVAGAVPAITDLFITLATEPVDFFHSSIFCIHSNMFRAPAVYYKSQAFDILYFSFVSLTIIYTYLRIMFAARAATTDRSSAAKARNTILLHGVQLLMCMLTYVRPVLEVALVGVFPKHVLEIRYAYYLVIYILPRFLSPVVYGVRDDKLRKYLKGYFVCKLQRVRP
>LOCXPOR139.411.HIT1.OR.2R.282.7tm_4.exons1.CM021278.1.Acipenser_ruthenus
STALAKNIIVVFVWLCLSYINGALVHTFFKNQVFYEDPRYILFIHMVINDAVQLTVTMTLFVVSYVFFRINVAFCSFFILIAIFTDMNTPLNLAAMAIERYVAICNPLRHSQICTVHRTHILIAVISVAGAVPAITDLFITLAIEPVGFFHSSVFCLRDTVFRAPFLSYKRHAFDGIYFSFVCLTVIYTYLKIMFVAKAANNDAAKARNTILLHGLQLLMCLLSYGIQPLQSALVFIFPSHYVNIFYIIYLLVYILPRFLSPIVYGVRDQNFRKYLKQYFVC
>LOCXPOR139.412.HIT1.OR.2R.293.7tm_1.exons1.CM021278.1.Acipenser_ruthenus
NTALAKNIIVVFVWLCLSYINATVVITFFKNPIFSEEPRYILFIHMVINDAVQLTVTVTLYIVSYVFFKINVSFCSVLILLALFATMNTPLNLAAMAIERYVAICNPLRHSQICTVRRTHILIAVIWVAGLAPLLFDWLYFFATESLSFFHSSIFCYRENVFRSPLLYYKRQAFDILYFSFVSITIIYTYLRIMFAARAATTDRSSAAKARNTILLHGVQLLMCMLTYVTPQIELALLYIFQGRISDSRYVTYLVVYILPRFLSPIIYGLRDKKFRKYLKRYFVCKPQKVQPA
>LOCXPOR139.413.HIT1.OR.2R.288.7tm_1.exons1.CM021278.1.Acipenser_ruthenus
TAVAKNVIIVFLCIFINYINGTLVFTFFQNRMFHEASRYILFIHMVINDIIQLTVAVTLFVVSYILFKINASFCCFLLSVAIFASMNTPLSLAAMAIERYVAICNPLRHSQICTVRRTHILIAVIWVAGAVSILPDVFILLATALLSFFHSSVFCARDYVFRSPDLVQKRSILHAVYLAFVWLTLTYTYFRILFTAKAATTDATSAAKARNTILLHGVQLLLCMLTYIGPTLEYSLLYIFPGKSLEIRYFIYLIVQVLPRSLSPMIYGVRDQMFRKYLKRHFLCQTIK
>LOCXPOR141.421.HIT1.OR.2R.309.7tm_4.exons1.VTUV01001109.1.Acipenser_ruthenus
MENTSYTETFTLTGFGDMNKTKYVYFLLALIGYLLIIFVNVVLVLVIFLERSLHEPMYIFLCSLSVNALYGTAGFYPKLLADLLSVTQVIPRAGCFIQIFVIYGYAAVEFTILTVMAYDRYVAICKPLHYANIMTDRVVCKLLFGAWLFPFCDTALPLLFSSRLPLCGNQIERLYCSNWSVVKLSCVPTTLNNVVGFVVSICALFPPLFFILFSYVKILIVCQKSSKEFRRKALQTCLPHLTTLINYSITMLCEIVLSRLDSTALPQIVVVTLSLEFLIIPPLLNPLMYGLNLPEVRKRVRNMLQRKQI
>LOCXPOR142.424.HIT1.OR.2R.308.7tm_4.exons3.VTUV01001109.1.Acipenser_ruthenus
MENMSYTETFTLTGFGDMGNTKYVYFLLALIGYLLIIFVNVVLVLVIFLERSLHEPMYIFICSLSVNALYGTAGFYPKLLADLLSETQVIPRAGCFIQIFVIYSYAAAEFSILTYLAQGYVAICKPLHYTNIMTDRVVCKLLAAAWLFPFCNLVLALLFSSRLPLCGNQIERLYCSNWSVVKLSCVSTTLNNVVGFVIAACIVLPPLYFILYSYIKILLVCQKSSKEFRSKALQTCLPHLTTFINYSITGFCEIALGRLDSKDMPQIVAAILSLEFLIIPPLLNPLLYGFHLPEVRKRIINMLRRKQI
>LOCXPOR143.426.HIT1.OR.2R.309.7tm_4.exons1.VTUV01001109.1.Acipenser_ruthenus
MENISYTETFTLTGFGDMNKTKYVYFLLALIGYLLIIFVNVVLVLVIFLERNLHEPMYIFLCSLSVNALYGTAGFYPKLLADLLSETQVIPRAGCFIQIFVIYGYAASEFSILTVMAYDRYVAISKPLHYTNIMTDSVVCKLLAGAWLFPFCNTALTLLFSSRLPLCGNQIERLYCSNWSVVKLSCVSTTLNNVVGFVVTACTVLPPLYFILYSYIKILLVCQKSSKEFRSKALQTCLPHLTTFINYSITGFCEIALSRLDSKDMPQIVAAILSLEFLIIPPLLNPLLYGFHLPEVRKRIINMLRRKQI
>LOCXPOR144.428.HIT1.OR.2R.309.7tm_4.exons1.VTUV01001109.1.Acipenser_ruthenus
MENMSYTETFTLTGFGDMGKTKYVYFLLTLIGYLLIIFVNTVLVLEIFLERSLHEPMYIFLCSLSVNALYGTAGFYPKLLADLLSETQVIPRAGCFIQIFVIYGYAIAEFTILTVMAYDRYVAICKPLHYTNIMTDRVVCKLLFGACLFPFCSMALILLFSSRLPLCGNQIERLYCSNWSIVKLSCVPTTLNNVVGFIMAFCTIFPPLFFILFSYVHILIVCQKSSKEFRSKALQTCLPHLTTFINYSITSFCEIALSRLDSKDMPQIVAAILSLEFLIIPPLLNPLLYGFHLPEVRKRIINMLRRKQI
>LOCXPOR145.430.HIT1.OR.2R.307.7tm_4.exons1.VTUV01001109.1.Acipenser_ruthenus
MENMSYTETFTLTGFGDMGKTKYVYFVFTLIGYLLIIFVNIVLVLVIFLERSLHEPMYIFLCSLSVNALYGTAGFYPKLLADLLSETQVIPRAGCFIQMFVIYGYAAVEFTNLTVMAYDRYVAICKPLHYTNIMTDRVVCKLLFGAWLFPFCSMALGILFSSRLPLCGSHIERLYCSNWSVVKLSCVTTTLNNIVGFTITICAIFPPLFFILFSYVNILIVCQKSSKEFRRKALQTCLPHLTTLINYSITMLCEVVLSRLDSTALPQIVVITLSLEFLIIPPLLNPLMYGLNLPEVRKRVRNMRQRK
>LOCXPOR156.432.HIT1.OR.2R.309.7tm_4.exons1.VTUV01001109.1.Acipenser_ruthenus
MENMSYTETFTLTGFGDMGNTKYVYFVFALIGYLLIVFVNIVLVLVIFLERSLHEPMYIFLCSLSVNALYGTAGFYPKLLADLLSENQVIPHAGCFIQIFVIYGYAIAEFTILTVMAYDRYVAICKPLHYTNIMTDRVVCKLLFGAWLFPFCSMALVLLFSSRLPLCGNHIERLYCLNWSVVKLSCVPTTLNNIVGFVITICAIFPPLFFILFSYVNILIVCQKSSKEFRRKALQTCLPHLTTLINYSITMLCEVVLSRLDSTALPQIVVITLSLEFLIIPPLLNPLMYGLNLPEVRKRVRNMLQRKQI
>LOCXPOR147.434.HIT1.OR.2R.309.7tm_4.exons1.VTUV01001109.1.Acipenser_ruthenus
MENMSYTETFTLTGFGDMGNTKYVYFVFALIGYLLIVFVNIVLVLVIFLERSLHEPMYIFLCSLSVNALYGTAGFYPKLLADLLSETQVIPHAGCFIQIFVIYGYAIAEFTILTVMAYDRYVAICKPLHYTNIMTDRVVCKLLFGAWLSPFCSMALVLLFSSRLPLCGNHIERLYCSNWSVVKLSCVPTTLNNIVGFIITICAIFPPLFFILFSYVQILIVCQKSSKEFRRKALQTCLPHLTTLISYSITMLCEIVLSRLDSTALPQIVVITLSLEFLIIPPLLNPLMYGLNLPEVRKRVVNMRQRKQI
>LOCXPOR148.437.HIT1.OR.2R.305.7tm_4.exons1.VTUV01001111.1.Acipenser_ruthenus
NNSSYVTMFTLSGLNESSTNKYIYFSFTLLGYLFIICVNLTLIVIIALEKTLHEPMYFFLCNLSANALYGTAGFYPKLLFDFLSDTHVISYSGCLLQIFVIYSYSASELTNLTAMAYDRYVAICRPLEYHAIMSPLTTGKLILFSWIFPFCCICIGTLLTFRLPLCGSHIEKLYCDNWSIVKLSCVGTTVNTVYGYVLICIFFAHFLFILFSYMKILRACRASSIAMSKCLQTCLPHLLTVINYIIALLFDLMYSRYGSYDMPQVLHNLLSVEFLIVPPIFNPVIYGLNFQKIRNKVTRMCSRSK
>LOCXPOR91.438.HIT1.OR.2R.306.7tm_4.exons1.VTUV01001111.1.Acipenser_ruthenus
ENSSYVTMFTLSGLNESSTNKYIYFSFTLLGYLFIICVNLILIVIIALEKTLHEPMYFFLCNLSANALYGTAGFYPKLLFDFLSDTHVILYSGCLLQIFVIYSFSTCELSNLTVMAYDRYVAICRPLEYHAIMSPLTTGKLILFSWIFPFCCVCIGTLLTFRLPLCGSHIEKLYCDNWSIVKLSCVGTTVNNGYGYVIICLFFAHFLFILFSYMKIFRACRASSIAMSKCLQTCLPHLLTLINYCIAMLFDLMYSRYGSYDMPQVLHNLLSVEFLIVPPVFNPVIYGLNFQKIRNKVTRMCSRNKV
>LOCXPOR150.440.HIT1.OR.2R.306.7tm_4.exons1.VTUV01001111.1.Acipenser_ruthenus
NNSSYTTMFTLSGLNESSTNKYIYFSFTLLGYLFIICVNLTLIVIIALEKTLHEPMYFFLCNLSANALYGTAGFYPKLLFDFLSDTHVILYSGCLLQIFVIYSFSTCELSNLTVMAYDRYVAICRPLEYHAIMSPLTTGKLILFSWIFPFCCLCVSILLTFRLPLCGSHIEKLYCDNWSIVKLSCVGTTVNNVYGYVIICIFFAHFLFILFSYMKILRACRASSIAMSKCLQTCLPHLLTLINYCIAMLFDLMYSRYGSYDMPQVLHNLLSVEFLIVPPVFNPVIYGLNFQKIRNKVTRMCSRNKV
>LOCXPOR141.442.HIT1.OR.2R.309.7tm_4.exons1.VTUV01001114.1.Acipenser_ruthenus
MENTSYTETFTLTGFGDMNKTKYVYFLLALIGYLLIIFVNVVLVLVIFLERSLHEPMYIFLCSLSVNALYGTAGFYPKLLADLLSVTQVIPRAGCFIQIFVIYGYAAVEFTILTVMAYDRYVAICKPLHYANIMTDRVVCKLLFGAWLFPFCDTALPLLFSSRLPLCGNQIERLYCSNWSVVKLSCVPTTLNNVVGFVVSICALFPPLFFILFSYVKILIVCQKSSKEFRRKALQTCLPHLTTLINYSITMLCEIVLSRLDSTALPQIVVVTLSLEFLIIPPLLNPLMYGLNLPEVRKRVRNMLQRKQI
>LOCXPOR142.445.HIT1.OR.2R.308.7tm_4.exons3.VTUV01001114.1.Acipenser_ruthenus
MENMSYTETFTLTGFGDMGNTKYVYFLLALIGYLLIIFVNVVLVLVIFLERSLHEPMYIFICSLSVNALYGTAGFYPKLLADLLSETQVIPRAGCFIQIFVIYSYAAAEFSILTYLAQGYVAICKPLHYTNIMTDRVVCKLLAAAWLFPFCNLVLALLFSSRLPLCGNQIERLYCSNWSVVKLSCVSTTLNNVVGFVIAACIVLPPLYFILYSYIKILLVCQKSSKEFRSKALQTCLPHLTTFINYSITGFCEIALGRLDSKDMPQIVAAILSLEFLIIPPLLNPLLYGFHLPEVRKRIINMLRRKQI
>LOCXPOR143.447.HIT1.OR.2R.309.7tm_4.exons1.VTUV01001114.1.Acipenser_ruthenus
MENISYTETFTLTGFGDMNKTKYVYFLLALIGYLLIIFVNVVLVLVIFLERNLHEPMYIFLCSLSVNALYGTAGFYPKLLADLLSETQVIPRAGCFIQIFVIYGYAASEFSILTVMAYDRYVAISKPLHYTNIMTDSVVCKLLAGAWLFPFCNTALTLLFSSRLPLCGNQIERLYCSNWSVVKLSCVSTTLNNVVGFVVTACTVLPPLYFILYSYIKILLVCQKSSKEFRSKALQTCLPHLTTFINYSITGFCEIALSRLDSKDMPQIVAAILSLEFLIIPPLLNPLLYGFHLPEVRKRIINMLRRKQI
>LOCXPOR144.449.HIT1.OR.2R.309.7tm_4.exons1.VTUV01001114.1.Acipenser_ruthenus
MENMSYTETFTLTGFGDMGKTKYVYFLLTLIGYLLIIFVNTVLVLEIFLERSLHEPMYIFLCSLSVNALYGTAGFYPKLLADLLSETQVIPRAGCFIQIFVIYGYAIAEFTILTVMAYDRYVAICKPLHYTNIMTDRVVCKLLFGACLFPFCSMALILLFSSRLPLCGNQIERLYCSNWSIVKLSCVPTTLNNVVGFIMAFCTIFPPLFFILFSYVHILIVCQKSSKEFRSKALQTCLPHLTTFINYSITSFCEIALSRLDSKDMPQIVAAILSLEFLIIPPLLNPLLYGFHLPEVRKRIINMLRRKQI
>LOCXPOR156.451.HIT1.OR.2R.309.7tm_4.exons1.VTUV01001114.1.Acipenser_ruthenus
MENMSYTETFTLTGFGDMGKTKYVYFVFTLIGYLLIIFVNIVLVLVIFLERSLHEPMYIFLCSLSVNALYGTAGFYPKLLADLLSETQVIPRAGCFIQMFVIYGYAAVEFTNLTVMAYDRYVAICKPLHYTNIMTDRVVCKLLFGAWLFPFCSMALGLLFSSRLPLCGSHIERLYCLNWSVVKLSCVTTTLNNIIGFTITVCAIFPPLFFILFSYVNILIVCQKSSKEFRRKALQTCLPHLTTLINYSITMLCEIVLSRLDSTALPQIVVITLSLEFLIIPPLLNPLMYGLNLPEVRKRVRNMRQRKQV
>LOCXPOR156.453.HIT1.OR.2R.309.7tm_4.exons1.VTUV01001114.1.Acipenser_ruthenus
MENMSYTETFTLTGFGDMGNIKYVYFVFALIGYLLIIFINCVLVLVIFVERSLHEPMYIFLCSLSVNALYGTAGFYPKLLADLLSENQVIPHAGCFIQIFVIYGYAIAEFTILTVMAYDRYVAICKPLHYTNIMTDRVVCKLLAGAWLFPFCSMALGLLFSSRLPLCGSHIERLYCLNWSVVKLSCVTTTLNNIIGFVITVCAIFPPLFFILFSYVNILIVCQKSSKEFRRKALQTCLPHLTTLINYSITMLCEIVLSRLDSTALPQIVVITLSLEFLIIPPLLNPLMYGLNLPEVRKRVRNMLQRKQI
>LOCXPOR157.455.HIT1.OR.2R.309.7tm_4.exons1.VTUV01001114.1.Acipenser_ruthenus
MENMSYTETFTLTGFGDMGNTKYVYFVFALIGYLLIVFVNVVLVLVIFLERSLHEPMYIFLCSLSVNALYGTAGFYPKLLADLLSETQVIPHAGCFIQIFVIYGYAIAEFTILTVMAYDRYVAICKPLHYTNIMTDRVVCKLLFGAWLSPFCSMALVLLFSSRLPLCGNHIERLYCSNWSVVKLSCVPTTLNNIVGFIITICAIFPPLFFILFSYVQILIVCQKSSKEFRRKALQTCLPHLTTLISYSITMLCEIVLSRLDSKALPQIVVITLSLEFLIIPPLLNPLMYGLNLPEVRKRVVNMRQRKQI
>LOCXPOR162.458.HIT1.OR.2R.305.7tm_4.exons1.VTUV01001114.1.Acipenser_ruthenus
NNSSYVTMFTLSGLNESSTNKYIYFSFTLLGYLFIICVNLTLIVIIALEKTLHEPMYFFLCNLSANALYGTAGFFPKLLFDFLSDTHVISYSGCLLQIFIIYSFSTCELSNLTAMAYDRYVAICRPLEYHAIMSPLTTGKLILFSWIFPFCCICIGTLLTFRLPLCGSHIEKLYCDNWSIVKLSCVGTTVNTVYGYVLICIFFAHFLFILFSYMKILRACRASSIAMSKCLQTCFPHLLTVINYIIALLFDVMYSRYGSYDIPQVLHNLLSVEFLIVPPVFNPLIYGLNFQKIQNKVTRMCSRSK
>LOCXPOR150.460.HIT1.OR.2R.306.7tm_4.exons1.VTUV01001114.1.Acipenser_ruthenus
ENSSYVTMFTLSGLNESSTNKYIYFSFTLLGYLFIICVNLILIVIIALEKTLHEPMYFFLCNLSANALYGTAGFFPKLLFDFLSDTHVISYSGCLLQIFVIYSFSTCELSNLTVMAYDRYVAICRPLEYHAIMSPLTTGKLILFSWIFPFCCVCIGTLLTFRLPLCGSHIEKLYCDNWSIVKLSCVGTTVNNGYGYVIICLFFAHFLFILFSYMKILRACRASSIAMSKCLQTCLPHLLTLINYCIAMLFDLMYSRYGSNDIPQVLHNLLSVEFLIVPPVFNPLIYGLNFQKIRNKVTRMCSRNKV
>LOCXPOR160.462.HIT1.OR.2R.306.7tm_4.exons1.VTUV01001114.1.Acipenser_ruthenus
NNSSYTTMFTLSGLNESSTNKYIYFSFTLLGYLFIICVNLTLIVIIALEKTLHEPMYFFLCNLSANALYGTAGFFPKLLFDFLSDTHVISYSGCLLQIFVIYSFSTCELSNLTVMAYDRYVAICRPLEYHAIMSPLTTGKLILFSWIFPFCYLCVAILLTIRLPLCGSHIEKLYCDNWSIVKLSCVGTTVNNVYGYVIICIFFAHFLFILFSYMKILRACRASSIAMSKCLQTCLPHLLTLINYCIAMLFDLMYSRYGSYDIPQVLHNLLSVEFLIVPPVFNPVIYGLNFQKIRNKVTRMCSRNKV
>LOCXPOR161.415.HIT1.OR.2R.304.7tm_4.exons1.VTUV01000156.1.Acipenser_ruthenus
MENTTMFTLSGLNESSTNKYIYFSFTLLGYLFIICVNLTLIVIIALEKTLHEPMYFFLCNLSANALYGTAGFFPKLLFDFLSDTHVISYSGCMLQIFVIYSFSTCELTNLTAMAYDRYVAICRPLEYHAIMSPLTTGKLILFSWIFPFSCLSVGSLLTFRLPLCGSHIEKLYCDNWSIVKLSCVGTTVNNGYGYVITCIFFAHFLFILFSYMKILRACRASSIAMSKCLQTCLPHLLTVINYIIALLFDLMYSKYGSYDMPQILHNLLSVEFLIVPPIFNPVIYGLNFQRIRNKVTRMCSRNKV
>LOCXPOR162.417.HIT1.OR.2R.306.7tm_4.exons1.VTUV01000156.1.Acipenser_ruthenus
ENSSYTTMFTLSGLNESSTNKYIYFSFTLLGYLFIICVNLTLIVIIALEKTLHEPMYFFLCNLSANALYGTAGFFPKLLFDFLSDTHVISYSGCLLQIFIIYSFSTCKLSNLTAMAYDRYVAICRPLEYHAIMSPLTTGKLILFSWIFPFCCLCVGTLLTFRLPLCGSHIEKLYCDNWSIVKLSCVGTTVNNVYGYVIICIFFAHFLFILFSYMKILRACRASSIAMSKCLQTCLPHLLTVINYFIAVFFDLMYSRYGSYDMPQVLHNLLSVEFLIVPPIFNPVIYGLNLQKIRSKVTRMCSRNKV
>LOCXPOR163.419.HIT1.OR.2R.305.7tm_4.exons1.VTUV01000156.1.Acipenser_ruthenus
NSSYVTMFTLSGLNESSTNKYIYFSFTLLGYLFIICVNLTLIVIIALKKTLHEPMYFFLCNLSANALYGTAGFYPKLLFDFLSDTHVISYSGCLLQRFIIYSFSACELSNLTVMAYDRYVAICRPLEYHAIMTPLTTGKLILFSWIFPFCCLCIGTLLTFRLPLCGSHIEKLYCDNWSIVKLSCVGTTVNNVYGYVITCIFFAHFLFILFSYMKILRVCRASSIAMSKCLQTCLPHLLSVINYSIALLFDLMYSKYGSYNNPQVLHNLLSVEFLIVPPIFNPVIYGLNFQKIRNKVTRMCSRNKV
>LOCXPTAAR1.61.HIT1.TAAR.2R.325.7tm_1.exons1.CM021255.1.Acipenser_ruthenus
CYESISGSCRRELLTFSIRFPMYMFMVLAILVTVCGNLLVITSIAHFKQLHTSTNYLILSLAVCDFLLGGFIMPCSAIRSVEGCWYLGDFFCKIHTSTDIMLSTASIFHLSFISIDRYFAVCQPLRYRTKITPVTILIMIIISWVVPGIFAFGMVFLDFSIKGIEDFYYEQVDCVGGCFVIFSKASGVVTSMISFFIPGFIMLGIYLKVYLVARKQARSIKDIFHQFHTDTGISRQRERKAAKTLGIVMGVFLICWSPFFVCNIMDPFINYSTPPMLVDALVWFGYLNSTFNPLVYAFFYTWFRKALMIIMRGQIFKINSSRTKL
>LOCXPTAAR2.63.HIT1.TAAR.2R.281.7tm_1.exons1.CM021255.1.Acipenser_ruthenus
MNSTIMEMDSVEYCFQNVHTSCVKMSRSVGVRTAMYFVLVLTVLITIGGNLVVIISISHFKQLHTPNNLLVLSLATADLLLGICVLPFSMIRTVENCWYMGPVFCTLHTCTDVLLCTASIFNLCFIAIDRYYAVCDPLRYASKISFRVAWLFIALGWVLPAIYSFGLIYTKSNDKGLEDLVAILSCEGGCLLLFNKLWAMLDAVTFFVPCFAMIGIYARIFTVAKKQARMIQSMESRTHSKEDKKSRAKRSREQKAAKTLGIVMGGGLSCLLGTLLHRHND
>LOCXPTAAR2.41.HIT1.TAAR.2R.341.7tm_1.exons1.CM021255.1.Acipenser_ruthenus
MNSTIMEMDSVEYCFQNVHTSCVKMSRSVGVRTAMYFVLVLTVLITIGGNLVVIISISHFKQLHTPNNLLVLSLATADLLLGICVLPFSMIRTVENCWYMGPVFCTLHTCIDVLLCTASIFNLCFIAIDRYYAVCDPLRYASKISFRVAWLFIALGWVLPAIYSFGLIYTKSNDKGLEDLVAILSCEGGCLLLFNKLWAMLDSLVFFVPCFAMIGIYARIFTVAKKQARMIQSMESRTHSKEDKKSRAKRSREQKAAKTLGIVMGVFLVCWVPYFTDTMIDVYINFTTPLAVFDGLIWLGYINSTFNPLIYAFFYPWFRKALKLIVTFQIFCTNSSTMQLY
>LOCXPTAAR9.43.HIT1.TAAR.2R.323.7tm_1.exons1.CM021255.1.Acipenser_ruthenus
VQYCFQSGNASCPKEIHPTAIFWTGIVMLTVCGNLVVIISISHFKQLHTPTNLFLLSLAVADFLIGVFVMPFTMIQYIETCWYFGDILCSIYTMFILVLTSVSISNLVFIAVDRYFVVCNPFIYSTKITIPLTWMFIALSWMLSVVYTYLLFYFKGNINDVEGIDPCLGDCFLEFNATWTVVDLIVTFLLPCSTMVTVYTKVFIVAKRHARVINAIARQISSADGNKSNIPKRSERKATKTLGIVVAVFLLCWVPYYISTVVDAYINFSVPPVVMGTLTWVVYFNSSMNPIIYALFYPWFQKSLKLILTFKIFSPASCMTNLF
>LOCXPTAAR3.44.HIT1.TAAR.2R.330.7tm_1.exons1.CM021256.1.Acipenser_ruthenus
FCYESVSGSCRKPIISISMRVAKYIFLVTAIALTVCGNLFVIISIAHFKQLHTPTNYLTLSLTVADFLLGGFIMPPSMIRSVESCWYFGDFFCKVHTGTDIMLSTASILHLSFISIDRYYAVCYPLRYKTTITVFVTLNMIFISWTVSAIVAFGMVFLGLNKQGIEDLYYKNFDCVGGCILIQSEASSMVSSFLAFYIPGLIMIGIYLKIFLVARRQARSIRDTEQQSQNTEEKKNTTANKRERKAAKTLGTVMGVFLISWLPFFLFNIMDQFFNYLTPPLLVDALVWFGYLNSTLNPFVYAFFYSWFRKALRIIALGKVFQNGSSRTKL
>LOCXPTAAR4.45.HIT1.TAAR.2R.330.7tm_1.exons1.CM021256.1.Acipenser_ruthenus
FCYESTLGSCPKITFPIIARVPLYLFLGAAITVTVCGNLLVIISIAHFKQLHTPTHFLLLSLAAADFLLGGFVMPPSMIRSVEKCWYFGDLLCKVHTSTDITLSTASLWNMFFISIDRYYAVCHPLRYRNKITVFVTVNMIFISWTLAAVSGFGLIFLELNIQGMEDSSDHLDCVGGCFLVQSAASAITSSLVFFYIPGFVMMSIYLKIFLVARKQARSIRDTAFQRQTAEENKNATSLKREMKAARTLGITMGVFLACWSPFFACFNVDPFINYSTPPILVDVVVWFAYLNSAFNPFIYALFYNWFRKAFRVIIFGKIFQNNSSSIQLL
>LOCXPTAAR5.46.HIT1.TAAR.2R.330.7tm_1.exons1.CM021256.1.Acipenser_ruthenus
FCYESTFGSCPKITFPIIARVPLYLFLGAAITVTVCGNMLVIISIAHFKQLHTPTHFLLLSLAAADFLQGGFVMPPSMIRSVENCWYFGDLLCKVHTSTDITLSTASLWNMFFISIDRYYAVCHPLRYRNKITVFVTVNMIFISWTLAAVSGFGLIFIELNIQGIEDTYDHLDCVGGCFLVLSAASAITSSLLFFYIPGFVMICIYLKIFLVARKQARSIRDTALARQTAEEKKNATSLKREMKAARTLGITMGVFLLCWSPFFTFLNVDPFINNSTPHILVDFMLWFAYLNSAFNPFIYALFYNWFRKAFRVIIFGKIFQNNSSSIQLL
>LOCXPTAAR6.47.HIT1.TAAR.2R.325.7tm_1.exons1.CM021256.1.Acipenser_ruthenus
MTLCYESISGSCPRQVRPFSIRFPMYMFMVIAIIVTVLGNLLVIISIAHFKQLHTSTNYLLLSLAVCDLLLGGFIMPCSAIRSVEGCWYLGDFFCKIHTSTDIMLSTASVFHLSFISIDRYFAVCDPLRYRTKITPVVILIMIIISWVVPGVISFGMIFLGLNLKGIEDFYYGHCAGGCIVFLSEASVSSILTLFVPGLIMLGIYLKVYLVARKQAKSIHDVTQQFHTATGMSRQRERKAAKTLGIVMGVFLICWTPFIVCNSIDPFINYSAPPMLLDALVWFGYLNSAFNPIVYAFFYNWFRKALRIIMLGQIFKRDSSLSILF
>LOCXPTAAR7.48.HIT1.TAAR.2R.332.7tm_1.exons1.CM021256.1.Acipenser_ruthenus
ETQYCFDNLNGSCPKTLRPTVIHVAMYIFMAGTILITISGNLVVIISISHFRQLHSPTNLLILSLGFADLLLGTIVMPFSMIRSVETCWYFGDLFCKIHSSFDMMMSTASIFHLCFIAIDRYYAICNPLRYRTEITTSVAAIFIAISWVYSIMFAFGVVFSNINLVGIEEFVISNSCVGTCVLVFNRLWGVLVTMLAIIIPGTIMISLYIKILYVARRHARVINKMQSTKLSLDENRKEISQKKEKKAAKTLGIVMGVFLLCWLPFFIATVIDPFVDFSTPVILFDALVWLGYFNSTFNPIIYGFFYPWFQKAFKIIVTGKIFKSGSSSTNL
>LOCXPTAAR8.49.HIT1.TAAR.2R.334.7tm_1.exons1.CM021256.1.Acipenser_ruthenus
NTEQFCYPSVNGSCPKDIYSTTTWILLYILFVAGMLVTIFGNMVVMISISHFKQLHTPTNMLVLSLALADFLLGVCVMPFSMIRSVETCWYFGDVFCLLHSSFDMFLTSVSIFHLISIAIDRYYAVCDPLHYSSKITIPIAWLMVAISWVISAIYTYSLLYSKANIQGLEDYISSVSCVGNCVLWFNTLWGTLDTLIAFFMPCSIMLGLYAKIFVVARRHVKQIESMTDQMYSAAEKKNKMSQRSERKAAKTLAIVMGAFILCWLPFFVNSVVDPYVDFSTPPILFDAFVWLGYFNSTCNPIIYGFFYPWFQKALKLIVTCKIFGPDSSNMNLF
>LOCXPTAAR9.50.HIT1.TAAR.2R.329.7tm_1.exons1.CM021256.1.Acipenser_ruthenus
IELQEHQTVRFCFQSGNVSCPKEIRPTAIYVILYILLTGVVMLTVCGNLVVIISISHFKQLHTPTNLLVLSLAVTDFLIGVIVMPFYMIQSIESCWYFGDIYCSMHSIFSLLLTSVSISNLVFIAVDRYVAVCDPLLYSTKITIPITWLFVAVSWLFSLFYTMLITYFNNDAGLYSCPRDCLTVFDATWGLVDLVVTFVLPCSAMVTLYTKVFIVAKRHARVIQQMSSADVSKSNIPKKSERKAAKTLGLVVAIFLLCWVPYYVYTVVEAYIHFTSPPIVTNALTWIVYFNSCMNPIIYALFYPWFKKSLELILTFKIFKPASSLINLF
>LOCXPTAAR10.53.HIT1.TAAR.2R.328.7tm_1.exons1.CM021265.1.Acipenser_ruthenus
ANCNCSSSSRVLEEVGRWFLASALIAIALAAVLGNLLVIISIAYFKKLQTPTNAFLLSLAVSDFLVGVLVMPFSLVRTVDSWQFGDIFCKVHSILDVTLCTTSIYNLSCIAFDRYFTVCDPLRYNYRMSTSRVAKLLFLCWTLPLLVSCVPVVLDLHVKGIEKHLKEVGPNICILVVNIPYAVVASMLCFYIPAAVMLAAYGKLFSVARKQARQIDTVENQVNGRIFCPLRARQRFTMKKERKAAKTLSIIMGIFLVCWLPFFVVNITDPFTGYSTSPVVLEVFLWLGYVNSSMNPFLYAFFNKSFRQAFVIILGCKMIGRQFQNSDL
>LOCXPTAAR10.54.HIT1.TAAR.2R.328.7tm_1.exons1.CM021279.1.Acipenser_ruthenus
ANCNCSSSSRVLEEVGRWFLASALIAIAFAAVLGNLLVIISIAYFKKLQTPTNAFLLSLAVSDFLVGVLVMPFSLVRTVDSWQFGEIFCKVHSILDVTFCTTSIYNLSCIAFDRYFTVCDPLRYNYRMSTSRVAKLLFLCWTLPLLVSCVPVVLDLHVKGIEKHLKEVGPNICILVVNIPYAVVASMLCFYIPAAVMLAAYGKLFSVARKQARQIDTVENQVNGRIFCPLRARQRFTMKKERKAAKTLSIIMGIFLVCWLPFFAVNITDPFMGYSTSPVVLEVFLWLGYVNSSMNPFLYAFFNKSFRQAFVIILGCKMIGRQFQNSDL
>LOCXPTAAR11.56.HIT1.TAAR.2R.330.7tm_1.exons1.VTUV01002106.1.Acipenser_ruthenus
FCYESVSGSCPKPIISISIRVAKYIFLVTAIALTVCGNLFVIISIAHFKQLHTPTNYLTLSLAVADFLLGGFIMPPSMIRSVESCWYFGDFFCKVHTSTDIMLSTASILHLSFISIDRYYAVCYPLRYKTTITVFVTLNMIFISWTVSAIVGFGMVFLGLNIQGIEDLYYKNFDCVGGCILIQSEASSMVSSFLSFYIPGLIMIGIYLKIFLVARRQARSIRDTEQQRQNTEEKKNTTANKRERKAAKTLGTVMGVFLISWLPFFLFNIMDPFFNYSTPPLLVDALVWFGYLNSTLNPFVYAFFYSWFRKALRIIALGKVFQNGSSRTKL
>LOCXPTAAR12.58.HIT1.TAAR.2R.330.7tm_1.exons1.VTUV01002106.1.Acipenser_ruthenus
FCYESVSGSCPKPIISISMRVAKYIFLVTAIALTVCGNLFVIISIAHFKQLHTPTNYLTLSLTVADFLLGGFIMPPSMIRSVESCWYFGDFFCKVHTGTDIMLSTASILHLSFISIDRYYAVCYPLRYKTTITVFVTLNMIFISWTVSAIVGFGMVFIGLNKQGIEDFYQKNFDCVGGCILIQSEASSMVSSFLSFYIPGLIMIGIYLKIFLVARRQARSIRDTEQQSQNTEEKKNTTANKRERKAVKTLGTVMGVFLISWLPFFLFNIMDQFFHYLTPPFLVDALVWFGYLNSTLNPFVYAFFYSWFRKALRIIALGKVFQNGSSRTKL
>LOCXPENSFHEP00000014440.1.26.HIT1.Ora.1R.298.V1R.exons1.CM021278.1.Acipenser_ruthenus
MDLPSVLKAVSNLLLIAVGIPGNLIVLLVFGYIGCAEQKLLPADSIVFMLALVHLLIILTRGVPQTLFTLNYRGFYNSSTCKFLIFIYRTSRAMSMSMTFLLSAYQSVLIAPATSRLSYLKPKLPTLLLPSFLFLWLLDGATSFHGILYTSQIRNITALKFTLNLSYCIVEYPSEASYLGTGTMELTRDLFFVFFMVVTSSYILFVLYRHRQQVKGIRSSEQNQHTPEMRAAKIVVTFVTLFVVFFGVDNMTWIYTLSADKVPADINNVRVFFSSLYASVSPIVVIASNKKVNSKLQC
>LOCXPENSAOCP00000001636.1.27.HIT1.Ora.1R.298.V1R.exons1.CM021278.1.Acipenser_ruthenus
MDLRTILEAVSNLLLIAVGIPGNLIVLLVFGYIGYKECKLLPADSIVFMMTFVHLLIILNRGIPQTLFTLNYRGFYNSSTCKFLIFIYRTTRAMSMSMTFLLSAYQSVLIAPATSRLSYLKPKLPTLLLPSILFLWLLDGATSFHCILYTSQIRNITTLKFTLNLSYCIVEYPSEASYLGTGTMVLFRDLFFVFFMVVTSSYILFVLYRHRQQVKGIRSSEQNQHTPEMRAAKIVVTFVTLFVVFFGVDNMTWIYTLSAHKVPADINNVRVFFSSLYASVAPIVVIASNKKVNSKLQC
>LOCXPENSCVAP00000019568.1.31.HIT1.Ora.1R.304.TAS2R.exons5.VTUV01001272.1.Acipenser_ruthenus
TQSSLYGLLVLLGVVGNVLVAGILSWGFLQQRSIEQSDFILLNMALSNLLVSFFRNILLFLSGLGMEAFLSQGWCKIFMCLWVWFRSVNVWMTFCLSTFHFAVIRRNKPAPSAGLAPGHASQELRRLLLVIGLVWVVNLIYSLPLLMFSTRGSLNSTETLMVISSTTRPLLGCVWNFPSRYSGLAFATVSLVVHEALPIILMLGTNLATLYRLGMHGRSVGAVQESLPRRLCLFHFVTKVILLLIVLFIVPWGTSLVSLNYYNYNRGPSGEYLVVIATFSNSLFIALSPLVLAAGHSKLRSKLK
>LOCXPENSCVAP00000019568.1.17.HIT1.Ora.1R.304.7tm_1.exons4.VTUV01001276.1.Acipenser_ruthenus
TQSSLYGLLVLLGVVGNVLVAGILSWGFLQQRSIEQSDFILLNMALSNLLVSFFRNILLFLSGLGMEAFLSQGWCKIFMCLWVWFRSVNVWMTFCLSAFHFAVIRRNKPAPSAGLAPGHASQELRRLLLVIGLVWVVNLIYSLPLLMFSTRGSLNSTETLMVISSTTRPLLGCVWNFPSRYSGLTFATVSLVVHEALPIILMLGTNLATLYRLGMHGRSVGAVQESLPRRVPAERKAAKVILLLIVLFIVPWGTSLVSLNYYNYNRGPSGEYLVVIATFSNSLFIALSPLVLAAGHSKLRSKLK
>LOCXPENSORLP00015005973.1.22.HIT1.Ora.1R.298.V1R.exons1.VTUV01002278.1.Acipenser_ruthenus
MDLRTILEAVSNLLLIAVGIPGNLIVLLVFGYIGCTERKLLPADSIVFMMMFVHLLIILNRGIPQTLFTLNYRGFYDSSTCKFLIYIFRMTRAMSLSLTFLLSAYQSVLIAPATSWLSYLKPKLPTLLLPSFLFLWLLNGVTCIHSILYTSQIQNFTTFKFTLNLSYCIVEYPSEASYFGTGTMTLFRDLFFVFFMVAASSYILFVLYRHRQQVKGIRSSEQNQHTPEMRAAKIVVTFVTLFVVFFGIDNITWIYTLSAHKVPADINNVRVFFSSLYASVAPIVVIASNKKVNSKLQC
>LOCXPENSFHEP00000014440.1.23.HIT1.Ora.1R.298.V1R.exons1.VTUV01002278.1.Acipenser_ruthenus
MDLPSILKAVSNLLLISVGIPGNLIVLLVFGYIGCTERKLLPADSIVFMMMFVHLLIILNRGIPQTLFTLNYRGFYDSSTCKFLIYIFRMTRSMSMSLTFLLSAYQSVLIAPATSRLSYLKPKLPTLLLPSFLFLWLLNGATCIHSFLYTSQIRNFTALKFTLNLSYCIVEFPSEASYLGTGTMELFRDLFFVFFMVAASSYILFVLYRHRQQVKGIRSSEQNQHTPEMRAAKIVVTFVTLFVVFFGVDNITWIYTLSADKVPADINNVRVFFSSLYASVSPIVVIASNKKVNSKLQC
>LOCXPOra1.8.HIT1.Ora.2R.304.7tm_1.exons1.CM021266.1.Acipenser_ruthenus
MEPAVIALFVCRSLVCVLGIIGNGALLVSVLKQSGFKTFEIFLAGMASSNLVESLLVDIPDILTELAGLRPERWFCKVLKLMSGVGEIGSILFTLLICVFRYQKLRDAATRVSLPTVLDRVRNAWLLSAVSWVVAFSFSLPSALMELPKEDQFVSYGQGNETDSRACSSDLFDCPLLDCSLGRQVYKMAYMLLLNGLPLVIVLVCSLLMVKVLYHNHKALSDQPPAPGPEPRPGRPGRQAAFQRSTRAVLAALFIFQLAWILHLVFQFALDSQEFPYWSHADFFLSASYSTASPYIYAIGNNLF
>LOCXPOra2.9.HIT1.Ora.2R.308.V1R.exons1.CM021278.1.Acipenser_ruthenus
MDLCVTIKGVSFILQTGLGILGNLLVLLAYAHIVYCERRLQPVDMILFHLAFANMMVLLTRGAPQTITDFQLHNLLDDVGCKIVIYSYRIVRALSICITCLLSVFQSLTIAPATSRWANLKTRLPKLILPSFGFLWLLNMTVCIAAPVFSVAPRNGTVPKFTLNLGFCHVNFPDQLSYVINGIVITGRDFIFVGLMVLASGYILLVLHRHSKQMKGIRRSDRHQSSTLESRAAKTVITLVILYVVFFGLDNIIWIYMLTVSSVPPVISDMRVFFSSCYAALSPFFIISSNKKIKRRMSCASEEPEQQS
>LOCXPOra3.10.HIT1.Ora.2R.306.V1R.exons1.CM021278.1.Acipenser_ruthenus
TLIMNEQDVIRGLLYLFLTVLGIPGNLMVIAAFSHIAYFDRKLLPADIIVLHLMVVNLTLVVQRCLFETLASFYVVNIFTDLGCKIVIYVYRTCRALSIWLTFVLSAFQCISIAPTGSKWSSIKLHAPQYLVGVFVFIWILNTFLSAPSAIFSSSKDSNATSLNHSINIMFCFVKYPSELWKSSVGAVQIARDVVPMTLMLLANIFILVILYRHSKHAKQIRSAKQNQKESAEMRAAKTVVTLVTLYILFFGIDNILWVYTLSISETLATSIISDLRIFFASLYAAVSPIVIILSNRKVNNKLKCV
>LOCXPOra5.12.HIT1.Ora.2R.308.7tm_1.exons2.VTUV01001272.1.Acipenser_ruthenus
MAEASPVQAFLFGVLVFTGILGNVLVIFTVISTSLDSHHLPPPTDIILVNLALANLLTSVFRTVPIFISDLGVEVYLSTDWCRVFMFAWVWWRSVGVWATFSLSLFHFVTLRRQGVTGALARRAELRKVGAALFLVWALNFLYSLPAFLYSAHVRGNSTVEFMVISCTTRPLLGCIWEFPSPRMAVVFATSSLAVHEVVPTVLMVAMNLATLCMLKRHIRSVAGAELTGCHVDRERKASKVIVVLVTLFVVCWGTQMLSVSYYNYNKGDHAVFLLTLAHFTSSIFVGFSPLVVAFGHSKLRNRIKRML
>LOCXPOra5.12.HIT1.Ora.2R.307.7tm_1.exons2.VTUV01001272.1.Acipenser_ruthenus
GGGVSSPGLPVRSSGLHRDSGKRSGYLYGDQHISGLAPPAPPDRHHPGEPGAGQPAHLRVPHRAHLHLRLRRGGVPVHGLVSRLHVRLGVVALGGRVGHLLAQPVPLRDAAPAGRDRGSGTEGGAEEGGRRPLPGLGAQLPVLAACLPVLRPREGQLHSGVHGDQLHHAPPARLHLGVPLPAHGGRVCHVLAGRPRGGAHGADGGHESGHAVHAEEAHPLRGGGGADGLPRGQRAQGQQGDRGAGHAVRGLLGHADALRVLLQLQQGRPRRVPAHAGTLHLLHLRGIQPPGGGVRPQQAAQQDQEDA
>LOCXPOra8.13.HIT1.Ora.2R.308.7tm_1.exons2.VTUV01001276.1.Acipenser_ruthenus
MAEASPVQAVLFGVLVFTGILGNVLVIFTVISTSLDSHHLPPPTDIILVNLALANLLTSVFRTVPIFISDLGVEVYLSTGWCRVFMFAWVWWRSVGVWATFSLSLFHFVTLRRQGVTGALARRAELRKVGAALFLVWALNFLYSLPAFLYSAHVRGNSTVEFMVISCTTRPLLGCIWEFPSPRMAVVFATSSLAVHEVVPTVLMVAMNLATLCMLKRHIRSVAGAELTGCHVDRERKASKVIVVLVTLFVVCWGTQMLSVSYYNYNRGDHAVFLLTLAHFTSSIFVGFSPLVVAFGHSKLRNRIKRML
>LOCXPOra8.13.HIT1.Ora.2R.307.7tm_1.exons2.VTUV01001276.1.Acipenser_ruthenus
GGGVSSPGRPVRSSGLHRDSGKRSGYLYGDQHISGLAPPAPPDRHHPGEPGAGQPAHLRVPHRAHLHLRLRRGGVPVHGLVSRLHVRLGVVALGGRVGHLLAQPVPLRDAAPAGRDRGSGTEGGAEEGGRRPLPGLGAQLPVLAACLPVLRPREGQLHSGVHGDQLHHAPPARLHLGVPLPAHGGRVRHVLAGRPRGGAHGADGGHESGHAVHAEEAHPLRGGGGADGLPRGQRAQGQQGDRGAGHAVRGLLGHADALRVLLQLQQGRPRRVPAHAGTLHLLHLRGIQPPGGGVRPQQAAQQDQEDA
>LOCXPOra2.14.HIT1.Ora.2R.308.V1R.exons1.VTUV01002278.1.Acipenser_ruthenus
MDLCVTIKGVSFLLQTGLGILGNLLVLLAYAHIVYCKRRLQPVDMILFHLAFANMMVLLTRGVPQTMTVFQLHNLLDDVGCKIVIYSYRIVRALSVCITCLLSVFQSLTIAPATSRWANLKTRLPKLILPSFGFLWLLNMAVCIAAPFFSVAPRNGTVPKFTLNLGFCHVNFQDQLSYVINGVAITGRDFIFVGLMVLASGYILLVLHRHSKQMKGFRSSDRHQSSTLESRAAKTVITLVILYVVFFGIDNIIWIYMLTVSSVPPVISDMRVFFSSCYASLSPFFIISSNKKIKRRISCASEEPKQQS
>LOCXPOlfC1.3651.HIT1.OlfC.2R.807.ANF_receptor.exons7.CM021255.1.Acipenser_ruthenus
GCALLVNLVTSCDYPIDVCGAFAPGDVIIGGLYPCHSNVGNIGNRTQPDNFQCSEFGIRAFVRMLAMIHTIETINESNLLPGIKLGYMICDTCADATKAIQSTELLLSNNGSKEVKCSYTRSVPTVKAVIGAQYSEVSIAVAKLFNLHLIPQISPTSSASILSDKVRYPSFLRTIPSDVHQTKALAELVARFKWNWVGVIANDDDYGKSALQSFVANAEQLGICIAFQELIPAYIGHGDIINNIKTVANKIQNSSANVIVAFLKSELIIKLFTELLERNVSKTWIASDSWSAARDVASMHNIDKVGNIFGVSFKLGHIPGFEEYLKNLRPGPTATNKFIEEYKRLRFECTEEFVNYTKSNDDLLFENIDVTYSSHIAVRVVAHALRNLLKCNDTACERHVDFPPWQLLKEIKEVNFSQDDGPFYFDKNGDSANGYDFIYWVTGNGHSKFKVVGIYKLNKPGVEVDESLITGVIPESKCSESCKPGTIKKVSNISCCYSCIDCSEGTYSDKWDMVDCLSCSGKTWSQKGATQCRNKTEMYLHWDEGYAIVLVTFGSLGIVLLFIIAVIYTVNLKTPAVKAAGGNLCYLIVGSLMLSFCSIGLFIGKPNQYTCQIRQPLYGISFTICVSCILVKSFRTILAFKRYSQVQAKLKKIYKPFLIILFCAVMQGVICTMWLIFDSPQVEERSTNQTMEVLIQCSEGSNVGFGIMLSYIGLLAFICFVLAFKGRKIPHTYNETGYIIFSMLVYLFVWVCFIPIYVNKSEQRSAVQASAILASDYGIICCHLIPKCYIMLFKKEANNEQRYMDKL
>LOCXPOlfC2.3663.HIT1.OlfC.2R.874.ANF_receptor.exons7.CM021261.1.Acipenser_ruthenus
LFVFFQILSNVSAESTCKLKAKFNLNGFKNTEKKKVIVGGMFPIHYRLAASNSSSTSMPVSVSCEGFNYRTFRWAQTMRFAIDEINKREDILPNTELGYVIYDSCFTISKAVEGTLTYLTGQDEAVPNYRCSSGAPLAALLGTGGSALSIATARILGLYYFPQVSYCSSCTVLSDKFQFPSFLRTIPNDDFQSKAMANLVVYFGWTWVGTIAADDDYGKYGIKLFKEEVEKAGVCISFSETLPKLYSRETILNIVETVKRSTANIVVVFAADVDLSPLIEELIIHNITDKTWIASEAWVTSALISKPEYYSALGGTLGFAIRRAHIPNLKEYLLNINPFDSPDPLIGEFWQQAFNCTLEDMHAVENIHLCTGLEELDKINNTYSDVSQLRFTYSVYKSVYTVAHALHDMETCIKGKGPFVDQTCANISDFEPWQLMYYLKHVRFTALDDEVVSFSNEGDVTAVYDILNWQRNPDGTISYVEIGHYNSTAPPGSEMTINNGSIVWINDKVEAPRSVCSESCQPGTRKGIRQGEPVCCFDCIPCADGEISNETDSRECIQCGEDYWSNTNRDACVAKEIEFLAYDEALGITLIAVSAFGACIAIAVAIIFLVYRNTALVKANDAVLSFFIQFSLVITFLSSIIFVGEPVKWSCMTRQVSLALGFCICLSCIMGKTIVLMFTARAAKSKNPEKTNSEPIRPIHQRIIALTCILIHACACTVWLVLYPPYPVKNTASQNIKILLECDEGSIIFICCIFGYDVLLALLGFVFAFMARKLPDNFNEAKFVTFGMLVFFIVWISFVPAYLSTRGKFMVAVEIFAILASSFGLLACIFIPKCYIILLKPERNTEALVRSKPKMNDTSAPGTSASITSELNST
>LOCXPOlfC3.3673.HIT1.OlfC.2R.940.ANF_receptor.exons8.CM021261.1.Acipenser_ruthenus
TPSPLSNMVVAASWFGPAFLSSAGTGKMVKIDGKMDGAKYRTILEENLMESAKDLRLGRRFVFQQDNDPKHKAKSTMEWFTNKHIQVLEWPSQSPDLNPIENLWKELKTAVHKCSPSNLTELELLTTYSRGNFELPGFLADGDIIIAGVFPIHYRVLAPELNYTYKPAALGCQGFSSRTFRRAQTMRFAIKEINENPSLLPNITLGYKMYDSCDTHAGAVRAALSVINGPKEVSSMMCSGASPVKVIITSFSSIVSNTLQPFKIPLISYASTCACLSNRNNYPHFFRTIPSDYYQVKAIVQLVKHFGWTWVGGVYEDTGYGIFAFEQLSKELKKIGVCLAYCEIINEAYSRKRILNILDIMKKSSAKVVISFTAEGGLYPLLTEYVQQNITGIQWIATEAWITSSVFSSRKFYPSLGGTIGFAIRSGEIPGLKDFLLQVHPSLYPDNALVKELWSTMFGCTFQPSNTTDQSVRELPLCTGHESLEEKYSEYADVSSLRFSYNVYKAVYAFAHSLHNLINCEPGKGPFDNFTCADISNIEPYQLQHYIQEVSFTMFGEEINFDNNGDTSAFYDLINWQRDTDGTIRFVTVGLYDVSKGVGKELVPSSVCTESCPSGTRKGVRRGEPLCCFDCLPCADGEISNQTDSIECIQCPVDFWSNAERTECIPKEIEYLTYDEMGVTLTVIALFGACLTIGVLAVFLHYKNTPMVRVNNSELSFFILLSLALCFLSSIAFIGEPANWSCMFRHTVFSITFSLCISCILGKTVVVLMAFKATQPGSNIMKWFGPIQQRIMISACTSVQIIICAIWLIAMPPFPSKNTKYQSSKIILECDVGSSLAFWCVLGYIGVLACMCFVLAFLARKLPGNFNEAKYITFSMLIFCAVWIAFIPAYVSSPGKYTVAVEIFAILSSSFGLLFCIFAPKCYIILLKPEKNTKQYIMGK
>LOCXPOlfC4.3675.HIT1.OlfC.2R.829.ANF_receptor.exons7.CM021261.1.Acipenser_ruthenus
CTLQGNFELPGFLADGDIIIAGVFPIHYRVLAPELNYTYKPAALGCQGFSSRTFRRAQTMRFAIKEINENPSLLPNITLGYKMYDSCDTHVGAVRAALSVINGPKEVSSMMCSGASPVKVIITSFSSIVSNTLQPFKIPLISYASTCACLSNRNNYPHFFRTIPSDYYQVKAIVQLVKHFGWTWVGGVYEDTGYGIFAFEELTKELKKIGVCLAYCEIINEAYSRKRILNILDIMKKSSAKVVISFTEEGGLYPLLTEYVQQNITGIQWIASEAWITSSVFSSRKFYPSLGGTIGFAIRSREIPSLKDFLLQVHPSLYPDNALVKELWSTMFGCTFQPSNTTDQSVRELPLCTGHESLEEKYSEYADVSSLRFSYNVYKAVYAFAHSLHNLINCEPGKGPFDNFTCADISNIEPYQLQHYIQEVSFTMFGEEINFDNNGDTSAFYDLINWQRDTDGTIRFVTVGLYDESKGVGKEFVINEKILNWKTLLINVPSSVCTESCPPGTRKGVRRGEPLCCFDCLPCADGEISNQTDSIECIQCPVDFWSNAERTECIPKEIEYLTYDEMGVTLTVIALFGACLTIGVLAVFLHYKNTPMVRVNNSELSFFILLSLALCFLSSIAFIGEPANWSCMFRHTVFSITFSLCISCILGKTVVVLMVFKATQPGSNIMKWFGPIQQRIMISACTSVQIIICAIWLIAMPPFPSKNTKYQSSKIILECDVGSTLAFWCVLGYIGVLACMCFVLAFLARKLPGNFNEAKYITFSMLIFCAVWIAFIPAYVSSPGKYTVAVEIFAILSSSFGLLFCIFAPKCYIILLKPEKNTKQYIMGK
>LOCXPOlfC4.3679.HIT1.OlfC.2R.829.ANF_receptor.exons7.CM021261.1.Acipenser_ruthenus
CTLQASFELPGFLADGDIIIGGLFSMHARLVVPELNYTYKPAALGCQGFNSRTFRRAQTMRFAIEEINKNPSLLPNITLGYKIYDICETHVAAVRAALSVINGIKEVSSMMCSRASPVKVIITSSSSTVSIPVQPFKIPLISYASTCACLSNRNNYPHFFRLIPSDYYQVKAIVQLVMHFGWTWVGGVYEDTDYGIFAFEQLSKEFKNIGVCLAYCEMIPKVYSRKKILEIIYIMKKSSAKVVISFTQQGQLYPLLTEYVQQNITGIQWIASEAWITSSLFSAREFYPSLGGTIGFAIRRGEIPGLKDFLLKVHPSLYPDNALVKELWSTIFGCTFQPSKTTDQSVRGLPLCTGHESLEEKYSVYTDVSSLRFSYNVYKAVYAVAHSLHNLINCEPGKGPFDNFTCADISNIEPFELQHYIQEVSFTISGEEIHFDNNGDTSAFYDLINWQRDTDGTIRFVTVGLYDVSKGVGKELVINKKILNWKTLLINVPSSVCTESCPPGTRKGVRRGEPLCCFDCLPCADGEISNQTDSIECIQCPVDFWSNAERTECIPKEIEYLTYDEMGVTLTVIALFGACLTIGVLAVFLHYKNTPMVRVNNSELSFFILLSLALCFLSSIAFIGEPANWSCMFRHTVFSITFSLCISCILGKTVVVLMAFKATQPGSNIMKWFGPIQQRIMISACTSVQIIICAIWLTAMPPFPSKNTKYQSSKIILECDVGSTLAFWCVLGYIGVLACMCFVLAFLARKLPGNFNEAKYITFSMLIFCAVWIAFIPAYVSSPGKYTVAVEIFAILSSSFGLLFCIFAPKCFTILLKPEKNTKQYIMGK
>LOCXPOlfC4.3682.HIT1.OlfC.2R.829.ANF_receptor.exons7.CM021261.1.Acipenser_ruthenus
CTLQASFELPGFLADGDIIIGGLFPMHARLVVPELNYTYKPASLGCQGFNSGTFCEAQTMRFAIEEINENPSLLPNITLGYKIYDICDTHVAAVRAALSVINGIKEVSSMMCSGASPVKVIITSFSTLVSSILQPFKIPLISYGSTCACLSNRNNYPHFFRTIPSDYYQVKAIVQLVMHFGWTWVGGVYEDTDYGIFAFEQLSKEFKKIGVCLAYCEMIPKVYSRKRILEILDIMKKSSAKVVILFADQGQLYPFLIEYVLQNITGIQWIASEAWITASLFSAREFYLSLGGTIGFAIRSGEIPGLKDFLLKVHPSLYPDNALVKELWSTIFGCTFQPSNTTDQSVRELPLCTGHESLEEKYSEYADVSSLRFSYNVYKAVYAFAHSLHNLINCEPGKGPFDNFTCADISNIEPFQLQHYIQEVSFTISGEEIHFDNNGDTAASYDLINWQRDTDGTIRFVTVGLYDVSKGVGKELVINEKILNWKTLLINVPSSVCTESCPPGTRKGVRRGEPLCCFDCLPCADGEISDQTDSIECIQCPVDLWSNAERTECIPKETEYLTYDEMGVTLTVIALFGACLTTGVLAVFLHYKNTPIVRVNNSELSFFILLSLALCFLSSIAFIGEPANWSCMFRHTVFSITFSLCISCILGKTVVVLMAFKATQPGSNIMKWFGPIQQRIMISACTSVQIIICAIWLIAMPPFPSKNTKYQSSKIIVECDVGSTLAFWCVLGYIGVLACMCFVLAFLARKLPGNFNEAKYITFSMLIFSAVWIAFIPAYVSSPGKYTVAVEIFAILSSSFGLLLCIFAPKCYIILLKPKKNTKQYIMGK
>LOCXPOlfC4.3687.HIT1.OlfC.2R.817.ANF_receptor.exons7.CM021261.1.Acipenser_ruthenus
CTLQGNFELPGFLADGDIIIGGLFLIHTRLVVPELNYTYKPAVLGCQGFNSGTFCKAQTMRFAIEEINENPSLLPNITLGYKIYDICDPLVGAQQAALSVLNGIKEVSSMMCSGASPVKVIITSSSSIVSSILQPFKIPLISYCSTCACLSNRNNYPHFFRTVPSDYYQVKAIVQLVMHFGWTWVGGVYEDTDYGIFAFEQLSKEFKNIGVCLAYCEMIPNTYSRKRILEILDIMKKSSAKVVISFADQGLLYPLLTEYVQQNITGIQWIASEVWITSSLFSAREFYLSLGGTIGFAIRNGEIPGLKDFLLKVHPSLYPDNALVKELWSTMFGCTFQPSNTTDQSVRGLPLCTGHESLEEKYSEYADVSSLRFSYNVYKAVYAFAHSLHNFINCEPGKGPFDNFTCADISNIEPYQLQHYIQEVSFTMFGEEINFDNNGDTSAFYDLINWQRDTDGTIRFVTVGLYDESKGVGKEFVINEKILNWKTLLINVPSSVCTESCPPGTRKGVRRGEPLCCFDCLPCADGEISDQTDSIECIQCPVDFWSNAERTECIPKEIEYLTYDEMGVTLTVIALFGACLTIGVLAVFLHYKNTPMVRVNNSELSFFILLSLALCFLSSIAFIGEPANWSCMFRHTVFSITFSLCISCILGKTVVVLMAFKATQPGSNIMKWFGPIQQRIMISACTSVQIIICAIWLIAMPPFPSKNTKYQSSKIILECDVGSTLAFWCVLGYIGVLACMCFVLAFLARKLPGNFNEAKYITFSMLIFCAVWIAFIPAYVSSPGKYTVAVEIFAILSSSFGLLFCIFAPKCYTFSFY
>LOCXPOlfC4.3690.HIT1.OlfC.2R.829.ANF_receptor.exons7.CM021261.1.Acipenser_ruthenus
CTLQASFELPGFFADGDIIIGGLFLIHTRLVVPELNYTYKPAVLGCQGFNSGTFCKAQTMRFAIEEINENPSLLPNITLGYKIYDICDPHVGAEQAALSVINGIKEVSSMMCSGASPVKVIITSSSTLVSSILQPFKIPLISYGSTCACLSNRNNYPHFFRTVPSDYYQVKAIVQLVMHFGWTWVGGVYEDTDYGIFAFEELSKEFKNIGVCLAYCEMIPNTYSRKRILEILDIMKKSSAKVVISFADQGLLYPLLTEYVQQNITGIQWIASEAWITSSLFSAREFYLSLGGTIGFAIRNGEIPGLKDFLLKVHPSLYPDNALVKELWSTMFGCTFQPSNTTDQSVRELPLCTGHESLEEKYSEYADVSSLRFSYNVYKAVYAFAHSLHNLINCKPGKGPFDNFTCADISNIEPYQLQHYIQEVSFTMFGEEINFDNNGDTSAFYDLINWQRGTDGTIRFVTVGLYDVSKGVGKEFVINEKILNWKTLLINVPSSVCTESCPPGTRKGVRRGEPLCCFDCLPCADGEISDQTDSIECIQCPVDFWSNAERTECIPKEIEYLTYDEMGVTLTVIALFGACLTIGVLAVFLHYKNTPMVRVNNSELSFFILLSLALCFLSSIAFIGEPANWSCMFRHTVFSITFSLCISCILGKTVVVLMVFKATQPGSNIMKWFGPIQQRIMISACTSVQIIICAIWLIAMPPFPSKNTKYQSSKIILECDVGSTLAFWCVLGYIGVLACMCFVLAFLARKLPGNFNEAKYITFSMLIFCAVWIAFIPAYVSSPGKYTVAVEIFAILSSSFGLLFCIFAPKCYIILLKPEKNTKQYIMGK
>LOCXPOlfC3.3692.HIT1.OlfC.2R.755.ANF_receptor.exons8.CM021261.1.Acipenser_ruthenus
MRFAIKEINENPSLLPNITLGYKMYDSCDTHVGAVRAALSVINGPKEVSSMMCSGASPVKVIITSFSSIVSNTLQPFKIPLISYVSTCACLSNRNNYPHFFRTIPSDYYQVKAIVQLVKHFGWTWVGGVYEDTGYGIFAFEQLSKEFKKIGVCLAYCEIINKAYSRKRILNILDIMKKSSAKVVISFAEEGGLYPLLTEYVQQNITGIQWIASEAWITSSVFSSRKFYPSLGGTIGFAIRRGEIPGLKDFLLKVHPSLYPDNALVKELWSTIFGCAFQPSNTTDQSVRGLPLCTGHESLEEKYSEYTDVSSLRMSYNVYKAVYAFAHSLHNLINCEPGKGPFDNFTCADISNIEPYQLQHYIQEVSFTMFGEEINFDSNGDTSASYDLINWQRDADGTIRFVTVGLYDVSKGVGKELVPSSVCTESCPPGTRKGVRRGEPLCCFDCLPCADGEISDQTDSIECIQCPVDFWSNAERTECIPKEIEYLTYDEMGVTLTVIALFGACLTIGVLAVFLHYKNTPIVRVNNSELSFFILLSLALCFLSSIAFIGEPANWSCMFRHTVFSITFSLCISCILGKTVVVLMVFKATQPGSNIMKWFGPIQQRIMISACTSVQIIICAIWLIAMPPFPSKNTKYQSSKIILECDVGSTLAFWCVLGYIGVLACMCFVLAFLARKLPGNFNEAKYITFSMLIFCAVWIAFIPAYVSSPGKYTVAVEIFAILSSSFGLLFCIFAPKCYIILLKPEKNTKQYIMGK
>LOCXPOlfC5.3696.HIT1.OlfC.2R.805.ANF_receptor.exons6.CM021261.1.Acipenser_ruthenus
TPGKTTEAACTLQGNFELPGFLADGDIIIGGLFPMHYRVLVPELNYTYKPAASGCQGFDSRSFRWAQTMRFAIKEINENPSLLSNITLGYKIYDSCATHVAALRATLSVLNGPKEVSGIMCSGASPVKVIIGDSGSSQSTVVSRTLQPFKIPMISYFATCSCLSNRNEYPTFFRLVPSDFYQVKAIAQLVKHFGWTWVGGISEDDEYGRSAFQELHKEFKKIGVCFAYFEVIPKVYSRERNLEILDIMKKSSAKVVISFAGEGELYPLLTEYVQQNITGIQWIASEAWITASLFSPREFYPSLGGTIGFAIHKGEIPGLKDFLLKVHPSLYPDNALVKELWSTMFGCTFQPSNTTDQFVRGLPLCTGHESLEEKYSAYTDVSSPRVSYNVYKAVYAVAHSLHNLINCEPGKGPFDNFTCADISNIEPFQLQHYIQEVSFTMFGEEINFDNKGDPIASYDLINWQRGTDGTICFVTVGLYDVSKGVGKELVINEKILNWSGDQTKASCKQPLVTPFCPPGTRKGVRRGEPLCCFDCLPCADGEISDQTDSIECIQCPVDFWSNAERTECIPKEIEYLTYDEMGVTLTVIALFGACLTIGVLAVFLHYKNTPMVRVNNSELSFFILLSLALCFLSSIAFIGEPANWSCMFRHTVFSITFSLCISCILGKTVVVLMVFKATQPGSNIMKWFGPIQQRIMISACTSVQIIICAIWLIAMPPFPSENTKYQSSKIILECDVGSTLAFWCVLGYIGVLACMCFVLAFLARKLPGNFNEAKYITFSMLIFLCCMDSLYTCVCQFTRKIHCCS
>LOCXPOlfC5.3698.HIT1.OlfC.2R.855.ANF_receptor.exons6.CM021261.1.Acipenser_ruthenus
MQFLLILALFSPGTMTEAACTLQGNFKLPALLADGDIIIGGLFPMHYRVLVPELNYTYKPAASACQGFDSRSFRWAQTMRLAIKEINENPNLLPNITLGYKIYDSCATHVAALRATLSVLNGPKEVSSMMCSGASPVKAIIGDSGSSQSIIVSRTLQPFKIPMISYIATCSCLSKRNEYPNFFRTVPNDNYQVKAIAQLVKHFGWAWVGAVSEEGDYGRYAFQALIEEFKKIGVCLAYYEVIPKVYSRKKILEILDIMKKSSAKVVISFAGEGDLYPLLTEYVQQNITGIQWIASEAWITASLFSPREFYPSLGGTIGFAIRRGEIPGLKDFLLKVHPSLYPDNALVKELWSTMFGCTFQPSNTTDQSGRGLPLCTGHESLEEKYSVYTDVSSPRISYNVYKAVYAVAHSLHNLLNCEPGKGPFDNFTCADISNIEPYQLQHYIQKVSFTNSLGEKISFDENGDPIASYDVMNWQRGADGKIWFVTVGLYDTSEGAGNELVINEEAIIWNSDQTKARCKQTLLSAFCPPGTRKGVRRGEPLCCFDCLPCADGEISNQTDSIECIQCPVDFWSNAERTECIPKEIEYLTYDEMGVTLTVIALFGACLTIGVLAVFLHYKNTPMVRVNNSELSFFILLSLALCFLSSIAFIGEPANWSCMFRHTVFSITFSLCISCILGKTVVVLMAFKATQPGSNIMKWFGPIQQRIMISACTSVQIIICAIWLIAMPPFPSKNTKYQSSKIILECDVGSTLAFWCVLGYIGVLACMCFVLAFLARKLPGNFNEAKYITFSMLIFCAVWIAFIPAYVSSPGKYTVAVEIFAILSSSFGLLFCIFAPKCYIILLKPQKNTKQYIMGK
>LOCXPOlfC6.3701.HIT1.OlfC.2R.854.ANF_receptor.exons6.CM021261.1.Acipenser_ruthenus
MLLMAVILTVLLTRADEPVCNLRGRPELPQFSKDGDIIIGGIFQLHDNLIDAKPAFKGEPEPRKCKDVDFGELQSAQTMIFATEEINNRTDILPGISLGYKIYDDCSTIPLTIRAAMALVNEQEENMYSNQSCTKPSTVHAIIGPSSSATAIAIATTTRAFHIPVISHFATCECLSNRNKYPSFFRTIPSDYYQSRALAQLVKHFGWTWIGAIRNDDDYGNTGMATFVKAAQEEGVCIEYIETIYRTYPREKLIKTVDVIKKSSSKVIVAFTSSTDFEFLVKELFLQNVTGFQWIGTEAWISDLAAGESFRVLGGALGFVVSNAVITGLEEFLMNVRPSDTPGNSGLKHFWETVFSCTLTSQDKTASVNPCTGSENLAEVKNQYTDVTDLRNANDVYKAVYAVAHSLHNLLTCESDQGPFAGKTCANKKKIEPWQVVHYLKKVNFTTKNGENVYFDENGDPTARYALVNLQVNKESIIKCVTVGLYDASLPEGQQFIMNNVSIVWAGGQDKAPKSVCSESCPPGTRKAVQKGKPVCCFDCIPCAEGEISNQTDSIDCMKCPLEYRSNNQKKQCILKAIEFLSFGEIMGMLLMILSLIGACLTTAIATVFFHFRDTPIVKANNSELSFLLLFSLALCFLCSLTFIGQPSEWSCMLRHTAFGITFVLCISCVLGKTIVVLMAFRSTLPGNNMMKWFGPVQQRLTLFVFTFIQALICTLWLILSPPFPNKNVNSFKDRIILECDLGSAAAFYAVLGYIGFLAAMCFVLAFLARNLPDNFNEAKYITFSMLIFCAVWITFIPAYISSPGKYTVAVEIFAILASSFGLLFCIFAPKCYIILFKPEKNTKKHLMGKGPSK
>LOCXPOlfC7.3704.HIT1.OlfC.2R.854.ANF_receptor.exons6.CM021261.1.Acipenser_ruthenus
MLLMAVILTALLTRADEHVCSLRGRPELSQFSKDGDITIGGIFELHHNLVDAKPAFKGEPEPRKCKDLYFRELQSAQTMIFATEEINNRTDILPGISLGYKIYDGCSSIPLSLRAGMSLVNEQDEKLYSNQSCTKPSTVHAIIGPSSSATAIAIATTTRAFHIPMISHFATCECLSNRNKYPSFFRTIPSDYYQSRALAQLVKHFGWTWIGAIRNDDDYGNTGMATFVKAAQEEGVCIEYIETIYRTYPREKLIKTVDVIKKSSSKVIVAFASYTDLDFLVKELLLQNVTGFQWIGSEAWISDLAAGESVTVLGGALGFTVSNAEITGLEDFLLNVCPSDTPGNSGLKEFWETVFSCTLTTQDMTASVNPCTGSENLAEVKNQYTDVTDLRNANDVYKAVYAVAHSLHNLFTCKSGQGPFAGKTCANKKTIEPWQVVHYLKTVNFTTKNGENVYFDENGDPTARYALVNLQVNKESIIKCVTVGLYDASLPEGQQFIMNNVSIVWAGGQDKAPKSVCSESCPPGTRKAVQKGKPVCCFDCIPCAEGEISNQTDAIDCMKCPLEYRSNNQKKQCILKAIEFLSFGEIMGMLLMIISLIGACLTTAIAIVFFLYRDTPIVRANNSELSFLLLFSLALCFLCSLTFIGQPSEWSCMLRHTSFGIIFVLCLSCVLGKTIVVLMAFRSTLPGNNMMKWFGPVQQRLTLFAFTFIQALICTLWLIISPPFPNKNMNSFKDRIILECDLGSAAAFYAVLGYIGFLAAMCFVLAFLARNLPDNFNEAKYITFSMLIFCAVWITFIPAYISSPGKYTVAVEIFAILASSFGLLFCIFAPKCYIILFKPEKNTKKHLMGKGPSK
>LOCXPOlfC8.3709.HIT1.OlfC.2R.854.ANF_receptor.exons6.CM021261.1.Acipenser_ruthenus
MLLMAVILTALLTRADEPVCSLRGRPELPQFSKDGDITIGGIFQLHDNLIDAKPAFKEEPEPRKCKEIQFREFQFAQTLIFATEEINNRTDILPGISLGYKIYDDCGSIPLAIRAGMALVNEQEENMYSNQSCTKPSTAHAIIGPTSSSATIGIATTIRAFNIPVISHFATCECLSNRNKYPSFFRTIPSDYYQSRALAQLVKHFGWTWIGAIRNDDDYGNTGMATFVKAAQEEGVCIEYVETIYRTYPREKLIKTVDVIKKSSSKVIVAFASSTDFEFLVKELFLQNVTGFQWIGTEAWISDRAAGESFRVLGGALGFTVSNAVITGLEEFLMNVRPTDTPGNSGLKHFWETVFSCTLTTQDKTASVNPCTGSENLAEVKNQYTDVTDLRNANNVYKAVYAVAHSLHNLFTCESGQGPFAGKTCANKKKIEPWQVVHYLKKVNFTTNNGENVYFDENGDPTARYALVNLQLNKESITQCVTVGLYDASLPEGQQFIMNNVSIVWAGGQDKTPKSVCSESCPPGTRKAVQKGKPVCCFDCIACAEGEISNQTDSIDCMKCPLEYMSNNQKNQCTLKAIEFLSFGEIMGMLLMILSLIGACLTTAIATVFFRFRDTPIVRANNSELSFLLLFSLALCFLCSLTFIGQPSEWSCMLRHTAFGITFVLCLSCVLGKTIVVLMAFRSTLPGNNMMKWFGPAQQRLTLFAFTFIQALICTLWLIISPPFPNKNMNSFKDRIILECDLGSAAAFYAVLGYIGFLAAMCFVLAFLARNLPDNFNEAKYITFSMLIFCAVWITFIPAYISSPGKYTVAVEIFAILASSFGLLVCIFAPKCYIILFKPEKNTKKHLMGKGPSK
>LOCXPOlfC9.3718.HIT1.OlfC.2R.856.ANF_receptor.exons6.CM021261.1.Acipenser_ruthenus
MLLMAVILTALLTRADEPVCSLRGRPELPQFSKDGDITIGGIFELHHNLIDAKPAFKGEPEPLKCKDLNFREFKFAQTLIFATEEINNRTDILPGISLGYKIYDDCSSIPLAIRAGVALVNEQEEQLYSNKSCTKTSTVHAIIGPSSSSPAIGIATTIRAFNIPVISHFATCECLSNRNKYPSFFRTIPSDYYQSRALVQLVKHFGWTWIGAIRNDDDYGNSGMATFVKAAQEEGVCIEYSETIYRTYPREKLIKTVDVIKKSSSKVIVAFTAYIDLEVLLKELLLQNVTGFQWIGTESWISDKNFEVGDSFRVLGGALGFTVANAVITGLEEFLLNVHPSDTPGNSGLKDFWETVFSCTLTTQDTTALVNPCTGSENLAEVKNQYTDVTDLGNANDVYKAVHAVAHSLHNLLTCESGQGPFAGKTCANKKKIEPWQVVHYLKTVNFTTKNGVNVYFDENGDPTARYALVNWQLNKESITQFVTIGLYDASLPVGQQFIMNNVSIVWAGGQDKVPKSVCSESCPPGTRKAVQKGKPVCCFDCIPCAEGEISNQTDSIDCMKCPLEYRSNNQKNQCILKAIEFLSFGEIMGMLLMILSLIGACLTTAIAIVFFRFRDTPIVRANNSELSFLLLFSLALCFLCSLTFIGQPSEWSCMLRHTAFGITFVLCISCVLGKTIVVLMAFRSTLPGNNIMKWFGPAQQRLTLFAFTFIQSLICTLWLIISPPFPNKNMNSFKDRIILECDLGSAAAFYAVLGYIGFLAAMCFVLAFLARNLPDNFNEAKYITFSMLIFCAVWITFIPAYISSPGKYTVAVEIFAILASSFGLLFCIFAPKCYIILFKPEKNTKKHLMGKGPSK
>LOCXPOlfC10.3723.HIT1.OlfC.2R.854.ANF_receptor.exons6.CM021261.1.Acipenser_ruthenus
MLLMAVILTALLTRADEPVCSLRGRPELPQFSKDGDITIGGIFQLHDNLVETKPAFKGEPEPLKCKDVDFKELQSAQTMIFATEEINNRTDILPGISLGYKIYDDCSSISLTIRAGMALVNEQEEQLYSNKSCTKTSTVHAIIGPSSSPPAIAIATTTRAFHIPVISHFATCECLSNRNKYPSFFRTIPSDYYQSRALAQLVKHFGWTWIGAIRNDDDYGNTGMATFVKAAQEEGVCIEYVETIYRTYPREKLIKTVDVIKKSSSKVIVAFTSYTDFEFLVKELLLQNVTGFQWIGTEAWISDLAAGESFRVLGGALGFVVGNAAITGLEEFLMNVRPSDTPGNSGLKDFWETVFSCTLTTQDKTASVNPCTGSENLAEVKNQYTDVTDLRTANDVYKAVYAVAHSLHNLFTCESGQGPFAGKTCANKKKIEPWQVVHYLKTVNFTTKNGENVYFDENGDPTARYALVNLQLNKESITQCVTVGLYDASLPEGQEFTMNNIIIVWAGGQDKAPKSVCSESCPPGTRKAVQKGKPVCCFDCIPCAEGEISNQTDSIACVTCPLEYRSNNQRNQCILKAIEFLSFGEIMGMLLMILSLIGACLTTAIAIVFFRFRDTPIVRANNSELSFLLLFSLALCFLCSLTFIGQPSEWSCMLRHTAFGITFVLCISCVLGKTIVVLMAFRSTLPGNNMMKWFGPAQQRLTLFAFTFIQALICTLWLIISPPSPNKNMRSYKDRIILECDLGSAAAFYAVLGYIGLLAAMCFVLAFLARNLPDNFNEAKYITFSMLIFCAVWITFIPAYISSPGKYTVAVEIFAILASSFGLLFCIFAPKCYIILFKPEKNTKKHLMGKGPSK
>LOCXPOlfC11.3725.HIT1.OlfC.2R.856.ANF_receptor.exons6.CM021261.1.Acipenser_ruthenus
MLLMAVILTALLTREDEPVCSLRGRPELPQFSKDGDITIGGIFQLHYNLVDAKPAFNGEPEPLKCKNLNFREFKFAQTLIFATEEINNRTDILPGISLGYKIYDDCSSIRLAVRAGMALVNEQEENMYSNQSCTKPSTVHAIIGPASSSPTIGITTTIRAFNIPVISHFATCECLSNRNKYPSFFRTIPSDYYQSRALAQLVKHFGWTWIGAIRNDDDYGNTGMATFVKAAQEEGVCIEYSETIYRTYPREKLIKTVDVIKKSSSKVIVAFTSYIDLEVLLKEMLLQNVTGFQWIGTESWISDKNFEVGESFRVLGGALGFAVTNAVITGLEEFLLNVRPSDTPGNSGLKDFWETIFSCTLTTQDKTASVNPCTGSENLAEVKNQYTDVTDLANANDVYKAVYAVAHSLHNLLTCKSDQGPFAGKTCANKKKIEPWQVVHYLKTVNFTTKNGVNVYFDENGDPTARYALVNWQLNKENITQFVTVGLYDASLPEEQQFIMNNVSIVWAGGQDKAPKSVCSESCPPGTRKAVQKGKPVCCFDCIACADGEISNQTDAIDCMKCPLEYRSNNQRNQCILKAIEFLSFGEIMGMLLMILSLIGACLTTAIATVFFRFRDTPIVRANNSELSFLLLFSLALCFLCSLTFIGQPSEWSCMLRHTAFGIAFVLCISCVLGKTIVVLMAFRATLPGNNMMKWFGPVQQRLTLFAFTFIQALICTLWLIISPPFPSKNMNSFKDRIILECDLGSAAAFYAVLGYIGFLAAMCFVLAFLARNLPDNFNEAKYITFSMLIFCAVWITFIPAYISSPGKYTVAVEIFAILASSFGLLFCIFAPKCYIILFKPEKNTKKHLMGKGPSK
>LOCXPOlfC12.3739.HIT1.OlfC.2R.858.ANF_receptor.exons6.CM021261.1.Acipenser_ruthenus
MLLMAVILTALLTRANEPVCSLRGRPELPQFSKDGDITIGGLFQLHHNLVDAKPAFKGEPEPLKCKDVKFREFQFAQTLIFATEEINNRTDILPGISLGYKIYDDCSTIPLAIRAGMVLVNEQEENMYSNQSCTKPSTVHAIIGASSSSATIGIATTIRAFHIPVISHFATCECLSNRNKYPSFFRTIPSDYYQSRALAQLVKHFGWTWIGAIRNDDDYGNSGMATFVKAAQEEGVCIEYVETIYRTYPREKLIKTVDVIKKSSSKVIVAFTSYTDFEFLVKEMLLQNVTGFQWIGSESWISDKNLAAGESYRVLGGALGFTVANAAITGLEEFLMNVRPSDTPGNSGLRDFWETVFSCTLTTQDKSASVNPCTGSENLAEVKNEYTDVTDLGNANDVYKAVYAVAHSLHNLLTCESGQGPFAGKTCANKKRIEPWQVVHYLKTVNFTTKNGDNVYFDENGNPIARYALVNWQLNKESIIKFVTVGLYDASLPEGQQFIMNNVSVVWAGGQDKAPKSVCSESCPPGTRKAVQKGKPVCCFDCIPCAEGEISNQTDSIDCMKCPLEYRSNNQKKQCILKATEFLSFGEIMGMLLMILSLIGACLTTAIAIVFFRFRDTPIVKANNSELSFLLLFSLALCFLCSLTFIGQPSEWSCMLRHTAFGITFVLCLSCVLGKTIVVLMAFRSTLPGNNMMKWFGPVQQRLTLFVFTFIQALICTLWLIISPPFPNKNMNSFKDRIILECDLGSAAAFYAVLGYIGFLAAMCFALAFLARNLPDNFNEAKYITFSMLIFCAVWITFIPAYISSPGKYTVAVEIFAILASSFGLLFCIFAPKCYIILFKPEKNTKKHLMGKGPSKPL
>LOCXPOlfC13.3744.HIT1.OlfC.2R.857.ANF_receptor.exons6.CM021261.1.Acipenser_ruthenus
MLLMAVIITALLTRADEPVCSLRGRPELPQFSKDGDITIGGIFQLHNNLVETKPDFKGEPEPLKCKGVKLRDFQFAQTMIFTTEEINNRTDILPGISLGYKIYDDCSAIPLAIRAGMALMNEQEENMYSNKSCPKPSTAHAIIGAPSSSATIGIATTIRAFHIPVISYFATCECLSNRNKYPSFFRTIPSDYYQSTALAQLVKHFGWTWVGSIRSDNDYGNSGMATFVKAARQQGVCIEYSETIYRTYPREKLIKTVDVIKKSSSKVIVVFSSFTDFELLVKEMLLQNVTGFQWIGTESWISDTKDLAAGESFRVLGGALGFTVRNAVITGLEEFLLNVRPSDTPGNSGLRDFWETVFSCTLTTQDKSASVNPCTGSENLAEVKNQYTDVTDLGTANDVYEAVYAVAHSLHNLFTCKSGQGPFAGKTCANKKKIEPWQVVHYLKTVNFTTKNGENVYFDENGDPTARYALINWQLEKESIIKCVTVGLYDASLPEGQQFIMDNGSIVWAGGQIKAPKSVCSESCPPGTRKAVQKGKPVCCFDCIACADGEISNQTDSIDCMMCPLEYRSNNQRNQCILKAIEFLSFGEIMGVLLMILSLIGACLTTAIATVFFRFRDTPIVRANNSELSFLLLFSLALCFLCSLTFIGQPSEWSCMLRHTAFGITFVLCISCVLGKTIVVLMAFRATLPGNNMMKWFGPVQQRLTLFVFTFIQALICTLWLIISPPFPNKNMNYFKDRIILECDLGSTAAFYAVLGYIGLLAAMCFVLAFLARNLPDSFNEAKYITFSMLIFCAVWITFIPAYISSPGKYTVAVEIFAILASSFGLLFCIFAPKCYIILFKPEKNTKKHLMGKVPSK
>LOCXPOlfC14.3746.HIT1.OlfC.2R.856.ANF_receptor.exons6.CM021261.1.Acipenser_ruthenus
MLLMAVIITALLTRADEPVCSLRGRPELPQFSKDGDITIGGIFQLHSNLEDAKPDFKGEPEPLKCKGVKVRDFQFAQTMIFTTEEINNRTDILPGISLGYKIYDDCSAIPLAIRAGMALVNEQEENMYSNKSCPKPSTAHAIIGASSSSATIGFATTIRAFHIPVISYFATCECLSNRNKYPSFFRTIPSDYYQSTALAQLVKHFGWTWVGSIRSDNDYGNSGMATFVKAARQQGVCIEYSEIIYRTYPREKLIKTVDVIKKSSSKVIVVFSSFTDFELLVKEMLLQNVTGFQWIGTESWISDTKDLAAGESFRVLGGALGFTVRNAVITGLEEFLLNVRPSDTPGNSGLRDFWETVFSCTLTTQDKSASVNPCTGSENLAEVKNQYTDVTDLGTANDVYKAVYAVAHSLHNLFTCKSGQGPFAGKTCANKKKIEPWQVVHYLKTVNFTTKNGENVYFDENGDPTARYALINWQLEKESIIKCVTVGLYDASLPQGQFIMDNGSIVWAGGQIKAPKSVCSESCPPGTRKAVQKGKPVCCFDCIACGEGEISNQTDSIDCMMCPSEYRSNNQRNHCILKATEFLSFGEIMGVLLMILSLIGACLTTAIAIVFFRFRDTPIVKANNSELSFLLLFSLALCFLCSLTFIGQPSEWSCMLRHTAFGITFVLCISCVLGKTIVVLMAFRATLPGNNMMKWFGPVQQRLTLFVFTFIQALICTLWLIISPPFPNKNMNYFKDRIILECDLGSAAAFYAVLGYIGLLAAMCFVLAFLARNLPDSFNEAKYITFSMLIFCAVWITFIPAYISSPGKYTVAVEIFAILASSFGLLFCIFAPKCYIILFKPEKNTKKHLMGKGPSK
>LOCXPOlfC15.3748.HIT1.OlfC.2R.857.ANF_receptor.exons6.CM021261.1.Acipenser_ruthenus
MLLMAVILTALLTRADEPVCSLQGRPELPQFSKDGDITIGGIFQLHHNLVETKPAFKGEPEPLKCKDVKFREFQFAQTLIFATEEINNRTDILPGISLGYKIYDDCSSIPLAIRAGMALMNEQEENMYSNQSCTKTSTAHAIIGPSSSSPTIGIVTTTRAFHIPVISYFATCECLSNRNKYPSFFRTIPSDYYQSRALAQLVKHFGWTWVGTIRSDNDYGNSGMATFVKAARQQGVCIEYSETIYRTYPREKLIKTVDVIKKSSSKVIVVFTSYTDFELLVKELLLQNVTGFQWIGTESWISDTKDLAAGESFRVLGGALGFTVRNAVITGLEEFLLNVRPSDTPGNSGLKDFWETVFSCTLTTQDKTASVNPCTGSENLAEVKNQYTDVTDLGSANDVYKAVYAVAHSLHNLLTCESGQGPFAGKTCANKKKIEPWQVVQYLKTVNFTTKNGENVYFDENGDPAARYALVNWQLDKESMTKCVTVGLYDASLPEGQQFIMDNVSIVWAGGQIKVPKSVCSESCPPGTRKAVQKGKPVCCFDCIQCAEGEISNQTDSIDCMMCPSEYRSNNQRNQCILKAIEFLSFGEIMGMLLMILSLIGACLTTAIAIAFFRFRDTPIVKANNSELSFLLLFSLALCFLCSLTFIGQPSEWSCMLRHTSFGITFVLCISCVLGKTIVVLMAFRSTLPGNNMMKWFGPVQQRLTLFVFTFIQALICTLWLIISPPFPNKNMNSFKDRIILECDLGSAAAFYSVLGYIGFLAAMCFVLAFLARNLPDNFNEAKYITFSMLIFCAVWITFIPAYISSPGKYTVAVEIFAILASSFGLLFCIFAPKCYIILFKPEKNTKKHLMGKVSSK
>LOCXPOlfC16.3752.HIT1.OlfC.2R.856.ANF_receptor.exons6.CM021261.1.Acipenser_ruthenus
MLLMAVILTALLTRADEPVCSLRGRPELPQFSKDGDITIGGIFSLHDNLVDAKPDFKGEPEPRKCKDLNFREFQFAQTMIFATEEINNRTDILPGISLGYKIYDDCSSIPLTIRAGMALVNEQEENMYSNKSCTKPSTVHAIIGPASSSATIGIATTIRAFHIPVISFFATCACLSNRNKYPSFFRTIPSDYYQSRALAQLVKHFGWTWVGTIRSDNDYGNSGMATFVQAARQQGVCIEYSEAIFRTNPREKILKTVDVIKEASSKVIVAFTSPIDLEFLIKELLLQNVTGFQWIGSEAWISDKDLAAGESFTVLGGALGFTVRNAAITGLEEFLLNVRPSDSPGNSGLKDFWETVFSCTLTTQDKTASVNPCTGSENLAEVKNQYTDVTDLGTANDVYEAVYAVAHSLHNLLTCESGQGPFAGKTCANKKKIEPWQVVHYLKTVNFITKNGENVYFDENGNPTARYALINWQLNKESITKFVTVGLYDASLPEGQQFIKNNISIVWAGGQDKVPKSVCSESCPPGTRKAVQKGKPVCCFDCIQCAEGEISNQTDAIDCMMCPLEYRSNNQKKQCILKAIEFLSFGEIMGMLLMILSLIGACLTTAIAIVFFRFRDTPIVRANNSELSFLLLFSLALCFLCSLTFIGQPSEWSCMLRHTAFGITFVLCISCVLGKTIVVLMAFRSTLPGNNMMKWFGPAQQRLTLFAFTFIQALICTLWLIISPPFPNKNINSFKDRIILECDLGSAAAFYAVLGYIGFLAAMCFVLAFLARNLPDNFNEAKYITFSMLIFCAVWITFIPAYISSPGKYTVAVEIFAILASSFGLLFCIFAPKCYIILFKPEKNTKKHLMGKVSSK
>LOCXPOlfC17.3754.HIT1.OlfC.2R.856.ANF_receptor.exons6.CM021261.1.Acipenser_ruthenus
MLLMAVILTALLTRADEPACSLRGRPELPQLSKDGDITIGGIFSLHDNLVDAKPDFKGEPEPRKCKDLNFREFQFAQTMIFATEEINNRTDILPGISLGYKIYDDCSSIPLAIRAGMALMNEQEENMYSNQSCTKPSTVHAIIGPSSSSPTIGIATTIRAFHIPVISFFATCACLSNRNKYPSFFRTIPSDYYQSRALAQLVKHFGWTWVGTIRSDNDYGNSGMATFVQAARQEGVCIEYSEAIFRTNPREKFLKTVDVIKEASSKVIVAFTSPIDLEFLIKELLLQNVTGFQWIGSEAWISDKDLAAGESFTVLGGALGFTVRNAVITGLEEFLMNVCPSDTPGNSGLKDFWETVFSCTLTTQDKTASVNPCTGSENLAEVKNEYTDVTDLGNANDVYEAVYAVAHSLHNLLTCESDQGPFAGKTCANKKKIEPWQVVHYLKTVNFTTKNGENVYFDENGDPAARYALINWQLNKESITKFVTVGLYDASLPEQQQFIMNNVSIVWAGGQAKVPKSVCSESCPPGTRKAVQKGKPVCCFDCIPCAEGEISNQTDSIDCMKCPLEYRSTNQKKQCILKATEFLSFGEIMGMLLMILSLIGACLTTAIATVFFRFRDTPIVKANNSELSFLLLFSLALCFLCSLTFIGQPSEWSCMLRHTAFGIIFVLCLSCVLGKTIVVLMAFRSTLPGNNIMKWFGPAQQRLSVFAFTFIQALICTLWLAISPPFPSKNITSYKDRIILECDLGSAAAFYAILGYIGFLAAMCFVLAFLARKLPDNFNEAKFITFSMLIFCAVWITFIPAYISSPGKYTVAVEIFAILASSFGLLFCIFAPKCYIILFKPEMNTKKYLMGKVPSK
>LOCXPOlfC29.3757.HIT1.OlfC.2R.849.ANF_receptor.exons6.CM021261.1.Acipenser_ruthenus
MLLLFVVLTARLTRAEETLCRLQGTQVQSHFSKDADIIIGGIFSFHDSFLDAKPTYNVTPEPPRCKGLNLREFQFAQSMIFAIEEINNSSELLPSVSLGYKLYDDCCSTLMAIRAALALVNGQEEGTDLNSCTKQSTVPAFIGHSGSSSSIGVATTLRPFQIPMISYFATCACLSNKKEFPSFFRTIPSDYYQSRALAQLVKHFGWTWIGAIRNDDDYGNTGMATFVKAAQEEGVCIEYSETIYRTYPREKLIKTVDVIKKSSSKVIVAFTAYLDLEVLLKELLLQNVTGFQWVGTEAWTSAESHKREAGYRVLGGVIGLTVRNAKITGLKEFLQHVRPSYTPGNMGLNTFWESIFSCTLPSQEKTATVNPCTGSESFEYINNQYTDVSDLRITNNVYKAMYAIAHSLHNLITCKNGPFADMPCANDMKIEPRQVLHYLKTVNFTIKSGESVYFDENGDPAARYEVINWQLNEEGKTQFVTVGLYDESLPEGQKIVMNNFSIAWADGQHEVPRSVCSESCPPGTRKAVQKGKPICCFDCIPCAATEISNTTDSIDCVKCPLEYMSNEQRDRCILKDIEFLSFGEIMGILLVIFSLIGACLTTAIAIVFFLYRDTPIVRANNSELSFLLLFSLALCFLCSLTFIGQPSEWSCMLRHTAFGITFVLCLSCVLGKTIVVLMAFRATLPGNNMMKWFGPAQQRLSVFSFTLIQVLICTLWLILSPPFPNKNMHSFKDRIILECDLGSAAAFYSVLGYIGFLAAMCFVLAFLARNLPDNFNEGKFITFSMLIFCAVWITFIPAYISSPGKYTVAVEIFAILASSFGLLFCIFVPKCFIILLKPELNTKKHLLGK
>LOCXPOlfC18.3760.HIT1.OlfC.2R.850.ANF_receptor.exons6.CM021261.1.Acipenser_ruthenus
FLEVILIALFTRAQEPVCVVRGKPEFPQLSKDGDIVIGGIFSLHSSWNGTKPTFETVPEPLECKHLNFRDFQFAQTMIFAIEEINNSTEILPDVSLGYKIYDACGSVTLSIRAAMALVNGQEETLTDKPCSKAATVQAIIGESASTPTIAISSTIGPFLIPVISHFSTCACLSNRNQFPAFFRTIPSDYYQSRALAQLVKYFGWTWVGAIRSDNDYGNSGMATFVQAAQEEGVCIEYSEAFLRTDQRENILAIVDIIKMSTSKVVVAFTSHLDMEILLHELALQNVTGLQWLGSESWITDRYLASAEGYTVLGGAIGFAIGNAVITGLKEFLLNVHPSDDPDNPFLKEFWESVFSCTLTSQHKTDNRNPCTGFENLSEVNNQYTDVSELQISNNVYKAVYAVANSLHNLFACKTGQGPFTDKACANSTKIKPWQVLHYLQRVNFTSKNGEKVYFDNNGDPAATYELVNWQLKDGITEFVTVGYHDASLPAGQQFTIKNISIVWADGQSQVPKSVCSESCPPGTRKAVQKGKPVCCFDCIPCGAGEFSNTTDSIYCFKCDLEYWSNEGRNQCILKAIEFLSFDEIMGILLMILSLFGVCATISVVTVFFHYRDTPIVRANNSELSFLLLFSLALCFLCALTFIGQPSEWSCMLRHTAFGIIFVLCISCVLGKTIVVLMAFRSTLPGNNIMKWFGPVQQRLSVFAFTFIQALICTLWLSLSPPFPNKNTTYYKERIILECDLGSAAAFYAVLGYIGILAAMCFVLAFLARKLPDNFNEAKYITFSMLIFCAVWITFIPAYISSPGKYTVAVEIFAILASSFGLLFCIFAPKCYIILLKPEKNTKKHLMGKMP
>LOCXPOlfC20.3765.HIT1.OlfC.2R.855.ANF_receptor.exons6.CM021261.1.Acipenser_ruthenus
KEHFEMLLLKVVLIALLTMAEQPACSLRGGPESPELSKDGDIIIGGIFSFRTGLDGVSYTFKAMPGPSKCKNLNFREFQFAQTMIFAIEEINTNTEILPGVSLGYKIYNSCSFSNILKATMALINGQEETFTNNVCTKRSTVQAIIGHSASTPTIGIARTTGPFQIPVISHFATCACLSNRNEFPTFFRTIPSDYHQSRALAQLVKHFGWTWVGAVRGDNDYGNSGMATFEKAARQEGICIEYSEAFLGTGPRDKLLKIVDTIKKSTSQVIIAFMSHIEIKILVHELLLQNVTGLQWIGSESWITEKLLIKEGGYKILSGAIGFAVSNAHIAGLKDFLQKVHPSDTPGSSFLKEFWEMVFSCTLTTQDKNENTNQCTGSESLSEINNQFTEVSDLRFSNNVYKSVYAVAYSLHNLFTCKTGQGPFANKTCANKMKFEPWQVLHYLKTVNFTTRNGDTVFFDDKGDPSAKYELVNLQPNKDRIIDFVTVGYYDESLPVGQQFVMNNVSIVWAGNKEKVPKSVCSESCPPGTRKAVKQGKPVCCFDCIPCAEGEISNTTDSNDCLKCPLENWPNAQRDQCTLKDIEFLSFGEIMGIVLVIFSLAGAFVTTAIAVVFFRFRDTPIVRANNSELSFLLLFSLALCFLCALTFIGQPSEWSCMLRHTAFGITFVLCLSCVLGKTIVVLMAFRATLPGNNMMKWFGPAQQRLSVFAFTFIQALICTLWLITCPPFPNQNMRSYKDRIILECEVGSAVAFYTVLGYIGFVAAMCFVLAFLARKLPDNFNEAKFITFSMLIFCAVWITFIPAYISSPGKYTVAVEIFAILASSFGLLFCIFAPKCYIILLKPERNTKKHLMGK
>LOCXPOlfC19.3770.HIT1.OlfC.2R.835.ANF_receptor.exons7.CM021261.1.Acipenser_ruthenus
VALLALLTRAQEPVCRFLGRPEFPVFSKDGTIIIGGIFSLHNSFVRTTQTFTTIPEPLKCKSLNLREFQFSQTMIFAIEEINNRTDILPDISLGYKIYKNCANIPLSIKAALALLNGPEEEIHYDKSCTKLSSVHAIIGQTASTSTIGTATTIGPFRVPVISHLASCACLSKRNQFPSFFRTVPSDYFQSRALAQLVKHFGWTWVGAIRSDDDYGNSGMATFVQVAQQEGICIEYSEVFSGTDLREKIFRVLEIIQKSTSKVIVAFLPQAEMSVLLREMLLQNVTGLQWIGSESWITAKNLAAEGGYKVLHGAIGFTIKNAVITGLKDFLLNEFWETVFSCTLTTQDKIENVNPCTGSENLRDVNNQFTDVSELRISNNVYKAVYAIANSLHNLFACKNGHGPFPDKTCPNLMKIEPWQVLHYMKTVNFTTKTGENVFFDDNGDPAARYELVNWQFNKNGKIEFVTVGYYDASLPAGQRFTMDNISIVWANDQDQAPKSVCSESCPPGTRKAVQKGKPVCCFDCIPCAEGEISNQTDSIGCVKCPLEYWSIEKRDQCTLKDIEFLSFGETMGIVLVIFSLAGAFVTTAIAVVFFRFRDTPIVRANNSELSFLLLFSLALCFLCSLTFIGQPSEWSCMLRHTAFGITFVLCISCVLGKTIVVLMAFRSTLPGNNMMKWFGPAQQRLSVFAFTFIQALICTLWLITFPPFPTKNMRSYKDRIILECDLGSAAAFYAVLGYIGFLAAMCFVLAFLARKLPDNFNEAKYITFSMLIFCAVWITFIPSYISSPGKYTVATEIFAILASSFGLLFCIFGPKCYVILLKPEKNTKKHLMGKV
>LOCXPOlfC20.3773.HIT1.OlfC.2R.857.ANF_receptor.exons6.CM021261.1.Acipenser_ruthenus
KEYFEMEFLKVVLLALLTRAQEPVCRLQGRPELPLFSKDGSIIIGGIFSFHNNVILSTQTFTAIPKPLKCERLNFREFQASTTMLLAIEEINNSTDILPGVSLGYKIYDACGSIPLAIRAAMALMNGQEEGTLSDKSCIKPSTALAIVGHASSSPTIGIAATIGGFHIPVISHFATCACLSNKNAFPTFFRTIPSDYYQSRALAQLVKHFEWTWIGTIRSDNDYGNSGMATFVQAARQEGVCIEYSEAFLRTDPREVLLRIIDVIKKSTSKVIVAFLAKGEMTVLLEELLLQNVTGMQWIGSESWITASNFATGEGYNVLCGAIGFTINNALITGLKEFLLNVNPYNDPDNIFLKEFWETVFSCTLTTRDKTENINPCTGSENLRDVNNQFTDVSELRVSNNVYKAVYAIANSLHNLFTCKNEQSPFPDKTCPNLMKIEPWQVLHYMKTVNFTTKTGENVFFDDKGDPAARYELVNWQLNKNGQTEFVTVGFYDASLPAGQRFTMNNISIVWTDDTDKTPKSVCSESCPPGTRKAVQKGKPVCCFDCIPCAEGEISNQTDCNDCLKCPVEYWSNEQRDGCILKDIEFLSFGEIMGIVLVICSLVGTCVTIAIAVVFFCYRETPIVKANNSELSFLLLFSLALCFLCSLTFIGQPSEWSCMLRHTAFGITFVLCISCVLGKTIVVLMAFRATLPGDNIMKWFGPIQQRLSVFAFTFIQGLICTLWLAISPPFPNKNIKSHKDRIILECDLGSAAAFYAVLGYIGFLAAMCFVLAFLARKLPDNFNEAKYITFSMLIFCAVWITFIPAYISSPGKYTVAVEIFAILASSFGLLFCIFGPKCYVILLKPEKNTKKHLMGK
>LOCXPOlfC20.3780.HIT1.OlfC.2R.857.ANF_receptor.exons6.CM021261.1.Acipenser_ruthenus
KEYFEMVFLKVVLLALLTRAQEPVCRLQGRPELPLFSKDGNIIIGGIFSLRSSIVPRTQTFTNIPEAIKCHGLSLREFQFSQTMVFAIEEINNSTDILPGVSLGYKMYDACGSITLAIRAAMALMNGQEEGTLSEKSCTKPSTALAIVGHSSSSPTIGIATTIGGFRIPVISHFATCACLSNRDAFPTFFRTIPSDYHQSRALAQLVKHFEWTWIGTIRSDNDYGNSGMATFVKAARQEGICIEYSEAFLRTDPREVLLRIIDVIKKSTSKVIVAFLAKGEMTVLLEELLLQNVTGMQWIGSESWITASNFATGESYNVLRGAIGFSIGSAVITGLKEFLLNVNPYNDPDNIFLKEFWETVFSCTLTTRDKTENINPCTGSENLRDVNNQFTDVSELRISNNVYKAVYAIANSLHNLFTCKNGQSPFPDKTCPNLMKIEPWQVLHYMKTVNFTTKTGETVFFDDNGDPAAKYELVNWQPNKNGQTEFVTVGFYDASLPAGKQFTMNNISIVWANDQDKATKSVCSESCPPGTRKAIQKGKPVCCFDCISCAEGEISNQTDSNDCLKCPVEYWSNKQRDECILKDIEFLSFGEIMGIVLVICSLVGTCVTIAIAVVFFCYRETPIVRANNSELSFLLLFSLALCFLCSLTFIGQPSEWSCMLRHTAFGITFVLCISCVLGKTIVVLMAFRATLPGDNIMKWFGPIQQRLSVFTLTFIQGLICTLWLAISPPFPNKNIKSHKDRIILECEVGSAAAFCAVLGYIGFLAAMCFVLAFLARKLPDNFNEAKFITFSMLIFCAVWITFIPAYISSPGKYTVAVEIFAILASSFGLLFCIFGPKCYVILLKPEQNTKKHLMGK
>LOCXPOlfC21.3782.HIT1.OlfC.2R.851.ANF_receptor.exons6.CM021261.1.Acipenser_ruthenus
LLMIPLSIRATETVCRLQGETNTPMLSKDGDITIGAIFSLHRKVIDRRLDYRTKPEPRECQSLNFREFQFAQTVMYAIEEINNSTEILFNISLGYEIYDSCASIPLSIRAAQALVNGHEIMFSSNSSCTKPSFVPAIIAESGSSPTIAIARTVGPFQIPVISHFATCACLSNRNEFPTFFRTIPSDYYQSRALAQLVKHFGWTWVGTIRSDNDYGNSGMATFTQAAQQEGVCIEYSEAFYRNDPSEKILRIVNIIKKSTAKVIVAFLAQSDMFALLTEMVRENITGIQWIGSEAWVTSTNLVTKENYRVLGGSVGFAIRKALIPGLEEFLQKVHPSQVPGNSILKEFWETAFSCSMPDNTTHIKSEYSNSCTGSESLRELNNMFTDVSQLGISNNVYKAVYAIAYSLNNMFTCENGQGTIGNKTCANNIRFEPWQLLHYMKNVNFKTKHGEEVYFDQNGDPSATYELVNWQLNNKGITEFVTIGYYDASAPYGQQFTIKNIGIIWAGDKTEMPKSVCSESCPPGTRKAVQKGKPVCCFDCIPCAEGEISNQTDSIDCFKCPMEYWSNVKRDQCILKDIEFLSFGEIMGMLLVIFSLTGSCITIAVAIVFFYYIDTPIVKANNSELSFLLLFSLALCFLCSLTFIGQPSSWSCMLSHMTFGVTFVLCISCVLGKTIVVLMAFRATLPGKNVMKWFGPTQQRLSVFTTTFIQCLICTLWLLISPPFPNRNMRHYKDKIILECDLGSATAFYAVLGYIGFLSAMCFVLAFLARNLPDNFNEAKYITFSMLIFCAVWITFIPAYVSSPGKYTVAVEIFAMLASSFGLLFCIFAPKCYIILLKPEKNTKKHLMGRT
>LOCXPOlfC22.3784.HIT1.OlfC.2R.851.ANF_receptor.exons6.CM021261.1.Acipenser_ruthenus
LLMIPLSIRATETVCRLQGATNIPMLSKDGDITIGAIFSLHRKVIDRRLDYRTKPEPRECQRLDFTEFQFAQTVMYAIEEINNSTEILFNISLGYEIYDSCASIPLSIRAAQALVNGHEIMFSSNSSCTKPSFVPAIIAESGSSPTIAIARTVGPFQIPVISHFATCACLSNRNEFPTFFRTIPSDYYQSKALAQLVKHFGWTWVGTIRSDNDYGNSGMATFTQAAQQEGVCIEYSEAFYRNDPSEKILRIVNIIKKSTAKVIVAFLAESDMFALLTEMVRENITGIQWIGSEAWVTSTNLVTKENHQVLGGSIGFAIRKALIPGLEEFLQKVHPSQIPGNSILKEFWETAFSCSMPDNTTHIKSEYSNSCTGSESLRELNNTFTDVSQLGISNNVYKAVYAIAYSLNNMFTCENGQGTIGNKTCANNIRFEPWQLLHYMKNVNFKTKHGEEVYFDQNGDPSATYELVNWQLNNKGITEFVTIGYYDASAPYGQQFTIKNIGIIWAGDKTEVPKSVCSESCPPGTRKAVQKGKPVCCFDCIPCAEGEISNQTDSIDCLKCPMEYWSNVKRDQCILKDIEFLSFGEIMGMLLVIFSLTGSCITIAVAIVFFYYIDTPIVKANNSELSFLLLFSLALCFLCSLTFIGQPSSWSCMLSHMTFGVTFVLCISCVLGKTIVVLMAFRATLPGKNVMKWFGPTQQRLSVFTSTFIQCLICTLWLLISPPFPNRNMRHYKDKIILECDLGSAIAFYAVLGYIGFLSAMCFVLAFLARNLPDNFNEAKYITFSMLIFCAVWITFIPAYVSSPGKYTVAVEIFAMLASSFGLLFCIFAPKCYIILLKPEKNTKKHLMGRT
>LOCXPOlfC23.3787.HIT1.OlfC.2R.825.ANF_receptor.exons6.CM021261.1.Acipenser_ruthenus
ALSQDGDVVIGGIFTLHYKGAVPQISYSTSPKNPGCIGFNLRAFRWAQGMIFAIEEINQNLSLLPNVTLGYRIQDSCANPPESLRAALTLVNGEEQTTSNFTCKEGSPVVAVIGCSGSTQSITIARLLGSFGIPQISYFSSCACLSNKHEFPTFFRTIPSDYFQIKAWVKVVKHFGWTWVGAFGSDDAYGQFGIQSFSKEVKDINVCVAFAEYFPAVYTKEKILEHVELIKKTRVKVILVFATEIDVYILINELVVQNVTGIVWLASESWATAGLLSTKEKFGTLGGSLGLGIQRANIKGLKDFLLRIHPSQYPGNVYVKEFWEETFNCALKSHDSLENPQSLYPEKICSGLEDLKTAENIYTDVSQLRITYNTYKGVYAIAHALNKILLCENEKGNKTCPDIGNIKPWQVTQSLKEVKFKTQTGEEVQFDENGDPFPAYDIINWQLDTNGNVQYVDIGYYDGSAPPGHELVINEDAIIWNGGQKTVIRSVCSESCPPGTRKASREGEPICCFDCVSCAQDEISNTTDSIDCIQCPWNYWPNPMKNTCIPKVIEFLSFGEIMGIILSVLGVFGACLTLFVAAVFFHFRSTPIVRANNSEISFLLLFAILLCFLCSLLFIGEPSPWSCMLKHAAFGITFVLCISCVLGKTLVVLMAFKSTLPGNNIMKWFGPMQQRLSIFFFTFIQVLICILWLVIAPPFPQKNAKLFNSRIIFECDLGSVTAFCCVLGYIGILSILCFILAFLARKLPDNFNEAKYITFSMLIFCAVWITFIPAYVSSPGKYTVAVEIFAILSSSFGVLICIFAPKCYIILLNPEKNTKKHLLGR
>LOCXPOlfC24.3793.HIT1.OlfC.2R.838.ANF_receptor.exons6.CM021261.1.Acipenser_ruthenus
ESTCRHHGQPVLTGLYKKGDINLGGLFPVHFRVVKPDHSFRSKVESSKCEGFYFRAFRWVQTMIFAIEEINNSTELLPNVTLGYTIFDTCATYLNALGAAMALVTGDEEAVSNSMCGEAPQVPVIIGDAISTASIIIARTLGVFRIPMVSYFASCACLSNRKEFPSFFRTVPSDNFQARAMARLLKLFGWTWVGVIAGDDDYGKYGIQLFREEIKKSDVCVAFSEIIPKVYSKNKIMQIVKTIKQSTAKVIVTFAIEGDIYSVLEEVIRQNITDKQWIATEGWITSTLISAKENFQSLGGTIGFAIRKAEIKGLKPFLCRIHPQADPADPFIVEFWETMFGCSLDSSVNETVESPSSKTRCTGLEDLNNIKSIYNDVSQLRATYNVYKAVYAIAQAVHDLLLCKSGNGPFENGTCPDMTNLQPWQLTHYLSKVNCKSPVGEYIHFDENGNPSAAYDIINWQMAADGSVNFVQVGQFDATEESKNEFEIDEEKIVWSGGQSKVPKSVCSESCLPGTRRAVQKGQPACCFDCLPCPGGEISNQTDAIECEKCSSNFWSNVQKTKCIPKEIEYLSYEETMGVILAVVAIFGAGITAAVITVFFYYKDTPIVKANNSELSFLLLFSLILCFLCSLTFIGQPLTWSCMLRHTVFGISFVLCISCVLSKTVVVLMAFKAALPGSNVMRYFGPMQQRAGIFFCTLVQVVICMLWLTLYPPFPSKNTQQSEKIILECNIGSVLGFASVLGYIGSLACMCFVLAFLARKLPDNFNEAKFITFSMLIFCAVWITFIPAYVSSPGKYTVAVEIFAILSSSYGLLVCIFVPKCYIILLKPEKNTKKQMMS
>LOCXPOlfC25.3799.HIT1.OlfC.2R.855.ANF_receptor.exons6.CM021268.1.Acipenser_ruthenus
LFYLYLIFNRLLYRAEESTCWHHGQPVLTGLYKKGDINLGGLFPIHFRVVTPDHSFRSKVESSKCEGFDFRAFRWVQTMIFAIEEINNNTELLPNVTLGYAISDTCSTYLKALGAAMALVTGDEEAVSNSMCGKAPQVPVIIGEAGSTASMIIARTLGVFRIPVVSYFASCACLSNRKEFPSFFRTVPSDNFQARGLARLLKLFGWTWVGVIAGDDDYGKFGIQLFREEIKHSDVCVAFSEIIPKVYSKNKIMQIVKTIKQSTAKVIVTFAIEGDIYSVLEEVIHQNITDKQWIATEAWITSALVSAKENFQSLGGTIGFAIRKAEIKGLKPFLCRMHPHADPADPFIVEFWETMFGCSLDFSVNETVESPSSKTRCTGLEDLNNIKSIYNDVSQLRATYNVYKAVYAIAQAVHDLLLCKSGNGPFENGTCSDMTNLQPWQLTHYLSKVNCKSPVGEYIHFDENGDSSASYDIINWQMAADGSVKFVKVGQFDATEGSKNEFEIDEEKIVWSGGQSKVPKSVCTESCPPGTRRAVQKGQPVCCFDCLPCPGGEISNQTDAIECEKCSSNYWSHVQKTKCIPKEIEYLAYEETMGIILAVVAIFGAGITAAVITVFFYYKDTPIVKANNSELSFLLLFSLILCFLCSLTFIGQPLTWSCMLRHTVFGISFVLCISCVLSKTVVVLMAFKAALPGSNVMRYFGPKQQRVGICFCTLVQVVICMLWLSLYPPFPSKNTQQSEKIILECNIGSVLGFASVLGYIGSLACMCFVLAFLARKLPDNFNEAKFITFSMLIFCAVWITFIPAYVSSPGKYTVAVEIFAILSSSYGLLVCIFVPKCYIILLKPEKNTKKQMMSK
>LOCXPOlfC26.3801.HIT1.OlfC.2R.840.ANF_receptor.exons6.CM021268.1.Acipenser_ruthenus
CQLREDFEMVTHYQAGHVVLGALFPIHSKGIKEEQTFQAQPGKLQCEGINFRAFRWSQAMIFIIEEINRNKTLLPNVTLGYKFYDTCGIAFQSVRSTLALINGPEDNDAKKCNGAPSVPVIIGDSGSSLSIAVLRVLKLFSVPLVSYFASCACLGNHHEFPTFFRTVPSDLNQASALANLVQRFGWTWVGTIAVDDDYGRSGIQMFHDEVTKLGICIAYTVIIPKLVSKEKVVQIVEIIKKSTAKVIVAFAIEDDIKPLIEEIVLQNITDRQWIASEAWITSALISKKEHLISLGGTIGFAIRKAEIPEFKDFLLKLNPLEKPYNLFAREFWETLFQCSFKTADPVSNHSVASHALYNKTCTGKENLKESASIYSDVTQLRVTYNLHKAIYAVAHALHNLQACENSKGPFFNKTCADIYNVQPWQVVHYLNEVKFTNQFGEEVYFDENGDSVGSYDIINWQRNPDGSTKYMTVGRFDAAAPLEQQIVLDEDKIIWNGGQSEVPKSVCTDSCPSGYRKAARVGQPVCCYDCVPCADGTISITTDAVECIPCLLEYWSNKERNSCIPKEIEYLSFADIVGIISVTISILGAVLTTAVAAIFLKNKNTPIVRANNSELSFLLLISLVFCFLCAITFVGQPTAWACKLRRTSFSISFVLCLSCVLSKTVVVLMAFKATLPGNNVMKWFGPTQQRFSVFLCTGVQVVICIVWLTVSPPFAFKNTRHYNNRIILECDLGSVTLFCCVLGYIGFLACVCFALAFLARKLPDNFNEAKFITFSMLIFCAVWITFIPAYISSPGKYTVAVEIFAILSSSFGLLLCIFTPKCYIILFKPENNSRKYLMSR
>LOCXPOlfC27.3804.HIT1.OlfC.2R.848.ANF_receptor.exons6.CM021268.1.Acipenser_ruthenus
LFILVSLEQLDAESACNPIGKFSVPGLYKDGDIVIGGVFPVYNKEEPNYAMFETEPAITKCVGFDLRAFRWTQAMIFAIQEINTDRILLPNVTLGYTIFDSCASPTKALRAAHTILNGQEETQYNFGCPSVPVIIGESGSSQSIAISRTFGPLRMPMISYFSTCACLSDKHEHPTFFRTVPSDFFQARALAQLVKHFGWTWIATIQGDNEYGRMGVQEFTKEVKKYGVCVAFSEKVLRTYPYSQILKIVETIKRSTVKVILAFASEGDLYPLMQEIVRQNITGIQWIASEAWITAARPSTKENFKSFGGAIGFVSREMAIPELKEFLLNIRPSLDSGNSFVTGFWETIFQCTLHLTEDNSNQTFSETNSEICTGQERLDQINNAFFDVTKLRVAYNVYKAVYAIAHALQDLIFCQKGEGYSFKLCENISNIQPWQVYEHLQKIKFKNRFGEIVYFDENGDPAAAYDIINWHLKNGIVDHVPVGYFDASSDTGTKLVINEDSIIWNSGKMVPKSVCTESCLPGTRKAIRTGQPICCFDCIPCADGNISNETDSVECMKCPEEYWSNAKKDKCIPKEIEFLSFSEAFGITLTTVALMGLCFTIATATVIIYNKNTPIVKANNIELSCLLLFSLVLCFLCSLTFIGEPVVWTCMLRHTFFGIAFALSISCVLGKTIVVVTAFKATLPNSNMAKLFGPVQQQIIVFACTAVQIIICALWLNLSPPFPVKNLKHDKEKIILECNIGSAIGYSLVLGYIGMLSCICFVLAFLARKLPDNFNEAKYITFSMLIFCAVWLTFIPAYVSSPGKYTVAVEIFAILSSSFGLLVCIFVPKCYIILLKPEKNTRQYIMGK
>LOCXPOlfC19.3806.HIT1.OlfC.2R.834.ANF_receptor.exons7.CM021268.1.Acipenser_ruthenus
VALLALLTRAQEPVCRFLGRPEFPIFSRDGTIIIGGIFSLHNSFVRTTQTFTTIPEPLQCKSLNFREFQFSETMIFAIEEINNRTDILPDISLGYKIYDACTNIPLSIRAALALLNGPEEEIHYDNSCTKLSNVHAIIGQTSSSPTIGIATTIGPFRIPVISHLASCACLSKRNQFPSFFRTVPSDYFQSRALAQLVKHFGWTWVGALRSDDDYGNSGMATFVQVARQEGICIEYSEVFSRTDLREKIFRVLEIIKKSTSKVIVAFLAQGEMAVLLREMLLQNVTGLQWIGSESWITAKNLAGEGGYKVLHGAIGFTIKNAVITGLKEFLLNEYWETVFSCTLTTQDKTENVNPCTGSENLRDVNNQFTDVSELRISNNVYKAVYAIANSLHNLFTCKNGQGPFPDKTCPNLKKTEPWQVLHFMKTVNFTTKTGENVFFDENGDPAARYELVNWQLNKNGQTEFVTVGYYDASLPAGQQFTMDNISIVWANDQDQVPKSVCSESCPPGTRKAVQKGKPVCCFDCIPCAEGEISNQTDSTGCVTCPLEYWSNEKRDQCFLKDIEFLSFGEIMGIVLVIFSLAGAFVTTAVAVVFFRFRDTPIVRANNSELSFLLLFSLALCFLCALTFIGQPSEWSCMLRHTAFGITFVMCIACVLGKTIVVLMAFRSTLPGNNMMKWFGPAQQRLSVLALTFNQALICTIWLITYPPFPNKNMRSYKDRIILECDLGSAAAFYAVLGYIGFLAAMCFVLAFLARNLPDNFNEAKYITFSMLIFCAVWITFIPAYVSSPGKYTVAVEIFAILASSFGLLFCIFAPKCYIILLKPEKNTKKHLMGK
>LOCXPOlfC28.3810.HIT1.OlfC.2R.851.ANF_receptor.exons7.CM021268.1.Acipenser_ruthenus
WPTVDCTCYRVILIALFTRAQEPVCVVRGKPEFPQLSKDGDIVIGGIFSFHSSWNGTKTTFETVPGSLECKHLNFRDFQFAQTMIFAIEEINNSTEILPGVSLGYKIYDSCGSVTLSIRAAMALVNGQEETLTDKPCSKTATVQAIIGESASTPTIAISSTIGPFLIPVISHFATCACLSNKNRFPAFFRTIPSDYYQSRALAQLVKHFGWTWVGAIRSDNDYGNSGMATFVQAAQEEGVCIEYSEAFLRTDQRENILAIVDIIKMSTSKVVVAFTYHLDMDILLHELALQNVTGLQWLGSESWITDRYLASAGYAVLGGAIGFAIGNAVITGLKEFLLNVHPSDDPDNPFLKEFWESVFSCTLTNQHDNRNPCTGFENLSEVNNQYTDVSGLEISNNVYKAVYAVANSLHNLFACKTGQGPFTDKSCANSTKIEPWQVLHYLQRVHFTSKNGEKVYFDNNGDPAATYELVNWQLNKDGITEFVTVGYHDASLPAGQQFTIKNISIVWADGQSQVPKSVCSESCPPGTRKAVQKGKPVCCFDCIPCGAGEFSNTTDSIYCFKCDLEYWSNERRNQCILKAIEFLSFDEIMGILLMTLSLFGVCATLAVVTVFFHYRDTPIVKANNSELSFLLLFSLALCFLCALTFIGQPSEWSCMLRHTAFGITFVLCLSCVLGKTIVVLMAFRSALPGNNIMKWFGPVQQRLSVFAFTFIQALICTLWLTLSPPFPNKNMTYYKEIIILECDLGSAAAFYAVLGYIGFLAAMCFVLAFLARKLPDNFNEGKYITFSMLIFCAVWITFIPAYISSPGKYTVAVEIFAILSSSFGLLFCIFAPKCYIILLKPEKNTKKHLM
>LOCXPOlfC29.3813.HIT1.OlfC.2R.848.ANF_receptor.exons6.CM021268.1.Acipenser_ruthenus
MLLLLVVLTALLTRAEETVCRLQGTQELPHFSKDGDIIIGGIFSFHDSLLDAKPTYNVIPEPPRCEGLNVREFQFAQSMIFAIEEINNSSELLPTVSLGYKIYDDCSSTPMAVRAALTLVNGQEEGTDLNSCKQSTVPAFIGHSGSSPSRGVATTLRPFHIPMISYFATCACLGNKKAFPSFFRTIPSDYYQSRALAQLVKHFGWTWIGAIRNDDDYGNTGMATFVKAAQEEGVCIEYSETIYRTYPREKLIKTVDVIKKSTSKVIVAFTSYIDLEVLVKELLLQNVTGFQWVGTEAWTSAESHKREAGYRVLGGVIGLAVSNAEITGLKEFLQHVRPSYTPGNMGLNTFWESVFSCNLASQEKTATVNPCTGSESFEYINNQYTDVSDLRITNNVYKAMYAIAHSLHNLITCKNGPFADMPCANNTKIEPWQVLHYLKTVNFTIKSGESVYFDENGDPASRYEVVNWQLNKEGKTQFVTVGLYDESLPEGQKIVMNNVSIAWADGQHKVPRSVCSESCPPGTWKAVQKGKPICCFDCIPCATAEISNTTDSIDCVKCPLEYKSNEQRDRCILKDIEFLSFGEIMGILLVIFSLIGACLTTAIAIVFFLYRDTPMVKANNSELSFLLLFSLALCFLCSLTFIGQPSEWSCMLRHTAFGITFVLCLSCVLGKTIVVLMVFRSTLPGNNMMKWFGPVQQRLSVFSFTLIQVLICTLWLILSPPFPNKNMHSFKDRIILECDLGSAAAFYTVLGYIGFLAAMCFVLAFLARKLPDNFNEGKLITFSMLIFCAVWITFIPAYISSPGKYTVAVEIFAILASSFGLLFCIFVPKCFIILLKPEINTKKHLLGK
>LOCXPOlfC30.3823.HIT1.OlfC.2R.847.ANF_receptor.exons6.CM021268.1.Acipenser_ruthenus
VALTALLTGAENSVCRLQGRPELPLFSKDGDIIIGGIFSLHDNLVDVKPAFNVMPQPLKCKDLNFREFQFAQTMIFAIEEINNSSELLPGVSLGYKLYDDCSSIPLAIRAALALVNGQEERTELNCTKHSTVPAFIGHSGSSPSIGAATTLRPFQIPMVSYFATCACLGNKKEFPSFFRTIPSDYYQSRALAQLVKHFGWTWVGTIRNDDDYGNSGMATFAQEAQKQGVCIEYSEVIYRTYPREKFIKTVDVIKKSSSRVIVAFTADIDLEILVNELLLQNVTGFQWVGTEAWISAESHKRDASYRVIGGAIGFATSNAEITGLKGFLQHVRPSYTPGNTGLNKFWETVFSCTLPTQEKTINPCTGSESFSEINNQYTDVSELRITNNVYKAMYAIAHSIHNLITCKNGPFADTTCTNHMKIEPWQVLHYLKTVNFTTKSGESVYFDENGDPAAKYDLVNCQLNKEGKSEYVTVGLYDASLSAGHQITMNNVRIVWAGDQDKAPKSVCSESCPPGTRKAVQKGKPVCCFDCIPCAEGEISNQIDSIDCVKCPLEYKSNEIKDHCILKDIEFLSFGELMGILLATFSLIGACLTTAIAIAFFRYRDTPMVKANNSELSFLLLFSLALCFLCALTFIGQPSEWSCMLRHTAFGITFVLCLSCVLGKTIVVLMVFRSTLPGNNTMKWFGPVQQRLSVFAFTFIQALTCTLWLAMSPPLPHKNMSSYKDRIILECDLGSAAAFYAVLGYIGFLAAMCFVLAFLARKLPDNFNEAKYITFSMLIFCAVWITFIPAYISSPGKYTVAVEIFAILASSFGLLFCIFAPKCYIIILKPEKNTKKHLMGKVPSKSL
>LOCXPOlfC31.3826.HIT1.OlfC.2R.850.ANF_receptor.exons6.CM021268.1.Acipenser_ruthenus
VVLTALLTGAENPVCRLQGRPELPLFSKDGDIIIGGIFSFHDNLVNAKPAFNAMPQPLKCKDLNFREFQFAQTMIFAIEEINNSSELLPGVSLGYKLYDDCSSIPLAIRAALALVNGQEEITDLKSCTKQSTVPAFIGQSGSSPSIGVATTLRPFQIPMISYFATCACLSNKKAFPSFFRTIPSDYYQSRALAQLVKHFGWTWVGAIRSDNDYGNSGMATFVQAAQEQGVCIEYSEAIYRANPREKFLKTVDIIKESSSKVIVAFTSFIDTDFLLKELLLQNVTGLQWIGSEAWISEETLATEASYRVLGGAIGFAISNAQITGLKEFLQHVRPSYTPGNMGLNTFWETVFSCTLTTHENTSNINPCTGSESFGEINNQYTDVSELRITNNVYKAMYAIAHSLHNLITCKNGPFADMTCTNHMKIEQWQVLHYLKTVNFTTRNGETVYFDKNGDITARYELVNWQLNKKGKTQFVTVGLYDASLAEGRRFIMNNIPIVWTGDQDKVPKSVCSESCPPGTRKAVQKGKPVCCFDCIPCAEGEISNQTDSIDCVKCPVEYMSNEQREQCILKDTEFLSFGEIMGILLVIFSLIGACLTTAIAIVFFLYRNTPIVRANNSELSFLLLFSLALCFLCSLTFIGQPSEWSCMLRHTAFGITFVMCISCVLGKTIVVLMAFRSTLPGNNTMKWFGPAQQRLSVFAFTFIQALICTLWLAMSPPLPHKNMNSFKDRIILECDLGSAVAFYAVLGYIGFLAAMCFVLAFLARKLPDNFNEAKFITFSMLIFCAVWITFIPAYISSPGKYTVAVEIFAILASSFGLLFCIFAPKCYIILLKPEKNTKKHLMGKVPSKSV
>LOCXPOlfC32.3831.HIT1.OlfC.2R.856.ANF_receptor.exons6.CM021268.1.Acipenser_ruthenus
MLLMAVILTALLTRADEPVCSLRGRPQLPQFSKDGDITIGGIFQLHHNLVDAKPAFKGEPEQLKCKNVKFREFQFAQTMIFATEEINNRTDILPGISLGYKIYDDCSTIPLAIRAGMALVNEQEENMYSNKSCTKPSTVHAIIGPSSSSPTIGIATTIRAFHIPVISHFATCECLSNRNKYPSFFRTIPSDYYQSRALAQLVKHFGWTWFGTIRSNNDYGNSGMATFVKAARQEGVCIEYSEAIYRTDPREKILKAVDVIKKGTAKVIVAFLSQGEMAVLLQEMLLQNITGFQWIGSEAWISDKNLAAGESYRILGGALGFIVGNAEITGLEEFLLNVRPSDTPGNSGLKDFWETIFSCTLTTQNKTASVNPCTGSENLAEVKNQYTDVTDLGTANDVYEAVYAVAHSLHNLFTCESGQGPFAGKTCANKKKIEPWQVVHYLKTVNFTTKNGVNVYFDENGDPAARYALVNWQLNKESITKFVTVGLYDASLPEGQQFIMNNVSIVWAGGQDKVPKSACSESCPPGTRKAVQKGKPVCCFDCIPCADGEISNQTDSIDCMKCPLEYRSNNQRNHCILKAIEFLSFGEIMGMLLMILSLIGACLTTAIAIVFFHYRDTPIVKANNSELSFLLLFSLALCFLCSLTFIGQPSEWSCMLRHTAFGITFVLCISCVLGKTIVVLMAFRSTLPGNNMMKWFGPAQQRLTLFAFTFIQALICTLWLTIAPPFPNKNMNSFTDRIILECDLGSAAAFYAVLGYIGFLAAMCFVLAFLARNLPDNFNEAKYITFSMLIFCAVWITFIPAYISSPGKYTVAVEIFAILASSFGLLFCIFAPKCYIILFKPEKNTKKHLMGKVSSK
>LOCXPOlfC33.3835.HIT1.OlfC.2R.856.ANF_receptor.exons6.CM021268.1.Acipenser_ruthenus
MLLMAVILTALLTRADEPVCSLRGRPELPQFSKDGDITIGGIFQLHHNLVDAKPAFKGEPEPLKCKDVKFREFQFAQTMIFATEEINNRTDILPGISLGYKIYDDCSSIPLAIRAGMALVNEQEENMYSNKSCTKPFTVHAIIGPSSSSPTIGIATTIRAFHIPVISHFATCECLSNRNKYPSFFRTIPSDYYQSRALAQLMKHFGWTWVGTIRSDNDYGNSGMATFVKAARQEGVCIEYSETIYRTYPREKIINTINVIKKSSSKVIVVFTSYTDFDFLVKELLLQNATGFQWIGTESWISDKNLAAAGSFRVLGGALGFAVGNAAITGLEEFLLNVRPSDTPGNSGLKDFWETVFSCTLTNLKKTSPINPCTGSENLAEVKNQYTDVTDLGNANDVYKAVYAVAHSLHNLFTCESGQGPFAGKTCANKKKIEPWQVVHYLKTVNFTTKNGENVYFNENGDPAARYALVNWQLNNESMTKCVTVGLYDASLPEGQQFIMNNVSIVWAGGQDKVPKSACSESCPPGTRKAVQKGKPVCCFDCITCAEGEISNQTDSIDCMKCPLEYRSNNQRNHCILKAIEFLSFGEIMGMLLMILSLIGACLTTAVAIVFFHYRDTPIVKANNSELSFLLLFSLALCFLCSLTFIGQPSEWSCMLRHTAFGITFVLCISCILGKTIVVLMAFRSTLPGNNMMKWFGPAQQRLTLFAFTFIQALICTLWLIISPPFPNKNMNSFKDRIILECDLGSAAAFYAVLGYIGFLAAMCFVLAFLARNLPDNFNEAKYITFSMLIFCAVWITFIPAYISSPGKYTVAVEIFAILSSSFGLLFCIFAPKCYIILFKPEKNTKKHLMGKVPSK
>LOCXPOlfC34.3849.HIT1.OlfC.2R.856.ANF_receptor.exons6.CM021268.1.Acipenser_ruthenus
MLLIAVLLTALLTRADEPVCSLRGRPELPQFSKDGDITIGGIFQLHHNLVDAKPAFKGEPEPLKCKDVKFREFQFAQTLIFATEEINNRTDILPGISLGYKIYDDCSSIPLAIRAGMALVNEQEENMYSNKSCTKPSTVHAIIGPSSSSATIGIATTIRAFHIPVISHFATCECLSNRNKYPSFFRTIPSDYYQSRALAQLVKHFGWTWVGTIRSDNDYGNSGMATFVKAARQEGVCIEYSETIYRTYPREKLVETVDVIKKSSSKVIVAFTSYTDFEFLVKEMLLQNVTGFQWIGSEAWISDQNLAAGESYRVLGGALGFTVSNAAITGLEEFLLNVRPSDTPGNSGLKDFWETVFSCTLTTTEKTSPVNPCTGSENLAEVNNQYTDVTDLGNANDVYEAVYAVAHSLHNLFTCESGQGPFAGKTCANKKKIEPWQVVHYLKTVNFTTKNGDNVYFDENGDPTARYALLNWQLNKQSIIQFVTVGLYDASLPEGQQFVMNNVSIVWAGGQDKAPKSVCSESCPPGTRKAVQKGKPSCCFDCIPCAEGEISNQTDSIDCMKCPLEYRSNNQRNHCILKAIEFLSFGEIMGMLLMILSLIGACLTTAIAIVFFRYRDTPIVKANNSELSFLLLFSLALCFLCSLTFIGQPSEWSCMLRHTAFGIIFVLCLSCVLGKTIVVLMAFRSTLPGNNMMKWFGPAQQRLTLFAFTFIQALICTLWLIISPPFPNKNMNSFKDRIILECDLGSAAAFYAVLGYIGFLAAMCFVLAFLARNLPDNFNEAKFITFSMLIFCAVWITFIPAYISSPGKYTVAVEIFAILASSFGLLFCIFAPKCYIILFKPEKNTKKHLMGKVPSK
>LOCXPOlfC35.3853.HIT1.OlfC.2R.856.ANF_receptor.exons6.CM021268.1.Acipenser_ruthenus
MLLIAVLLTALLTRADEPVCSLRGRPELPQFSKDGDITIGGVFQLHNNLVEAKPAFKGEPEPLKCKDLNFREFQFAQTMIFATEEINNRTDILPGISLGYKIYDDCSSIPLATRAGMALVNEQEENIYSDKSCTKPSTVHAIIGPSSSSPAIGIATTIRAFHIPVISHFATCECLSNRNKYPSFFRTIPSDYYQSRALAQLVKHFGWTWIGAIRNDDDYGNTGMATFVKAAQEEGVCIEYSETIYRTYAREKLVKTVDVIKKSTSKVIVAFTSYTDFEFLIKELLLQNVTGFQWIGTESWISDKNFAAAGSFRVLGGALGFAVGNAAITGLEEFLLNVRPSDTPGNSGLKDFWETVFSCTLTNPEKTSPVNPCTGSENLAEVKNQYTDITDLGNANDVYEAVYAVAHSLHNLFTCESDQGPFAGKTCANKKKIEPWQVVHYLKTVNFTSKNGYNIYFDENGDPTARYALVNWQLNKESITQFVTVGLYDASLPEGQQFIMNNVSIVWADGQAKAPKSVCSESCPPGTRKAVQKGKPVCCFDCIPCAEGEISNQTDSTDCMKCPLEYRSNNQRNHCILKAIEFLSFAEIMGMLLMILSLIGACLTTAVAIVFFHYRDTPIVKANNSELSFLLLFSLALCFLCSLTFIGQPSEWSCMLRHTAFGITFVLCLSCVLGKTIVVLMAFRSTLPGNNMMKWFGPAQQRLTLFAFTFIQALICTLWLTIAPPFPNKNMNSFKDRIILECDLGSAAAFYAVLGYIGFLAAMCFVLAFLARDLPDNFNEAKYITFSMLIFCAVWITFIPAYISSPGKYTVAVEIFAILSSSFGLLFCIFAPKCYIILFKPEKNTKKHLMGKGPSK
>LOCXPOlfC36.3856.HIT1.OlfC.2R.852.ANF_receptor.exons6.CM021268.1.Acipenser_ruthenus
MLTLLVVLTALLTRAEEPVCRLQGRPELPLFSKDGDIIIGGIFSFHDNFIDDKPAFKVIPEPIKCKDLNFVEYQFAVTMIFAIEEINNSTDILPGVSLGYKIYDACDSIPLAIRAAMALMNGQEEGTLSDKSCTKPSTALAIIAQSGSSPSIGIATTVGPFHIPVISHFATCSCLSNKNEFPSFFRTIPSDYYQSRALAQLMKHFGWTWIGAIRTDNDYGNSGMADFLQAAQEEGLCIEYSEAIYRTNPRETFVKLVNMIKKSTSKVIVAFTSFIDLEFLLQELLLQNVTGLQWIGSESWIIDMQLASERNDKVLRGAMGFSISTATIPGLKEFLLNLHPSDIPGNTGLNKLWETVFNCSLNKKNNTAHINPCTGYEHLEEVNNQYTDVSELRITNNVYKAVYAAAYSLHSLFTCKSGQGPFANKTCANRMKIEPWQVLHYLKAVNFTTRTGEKVYFDENGDPSARYELVNWQVNKEGKTEFVKIGIYDASLPHGQQFIMNNVSIVWAGGQYKVPKSVCSESCPPGTRKAVQKGKPVCCFDCIACAEGEISNTTDSIDCSKCPLEYRSNYQKNRCVLKDTEFLSFGEIMGILLVIFSLVGVSVTIAIAVIFFSYRDTPIVKANNSELSFLLLFSLALCFLCSLTFIGQPSEWSCMLRHTAFGITFVLCISCVLGKTIVVLMAFRSTLPGNNMMKWFGPAQQRLTLFAFTFIQALICTLWLIISPPFPNKNMNSFTDRIILECDLGSAAAFYAVLGYIGFLAAMCFVLAFLARKLPDNFNEAKFITFSMLIFFAVWITFIPAYFSSPGKYTVAVEIFAILASSFGLLFCIFAPKCYIILLKPERNTKKHLMGK
>LOCXPOlfC37.3861.HIT1.OlfC.2R.851.ANF_receptor.exons6.CM021268.1.Acipenser_ruthenus
VLVIVALFTRAEVPVCRLQGRVEFPLLSKDGDIIIGGIFSIHSKTADEILTFKTKPEPVKCKSLNYREFRFAQTMIFAIEEINNSTEILPGVFLGYKIYDACGSVPLAIKAAMALVNRQEEGLSDKSCRKAATVQAIIGESGSSPTIAVSTTIGPFRIPVISHFATCACLSNRNEFPSFFRTIPSDYYQSRALAQLVKHFGWAWIGAIRSNNDYGNSGMATFVKAARQEGVCIEYSEAIYRTDPREKILKAVDVIKKGTAKVIVAFLSQGEMAVLLQEMLLQNITGFQWIGSESWITARNLATKEGYRVLSGAIGFAISKSVITGLNDFLLNVHPSQAPGNTFLKEFWETAFSCILTTQEDTTSTKRCTGFESLKELHNQYTDVSELRISNNVYKAVYAIASALHNVFTCKHNDFDIPTCANSMEIEPWQVFHYLKTVNFTTKTGERVYFDNNGNPSARYELVNWQLDNEHITKFVTIGYYDASLLAGQQFAMNKVSIVWAGDEKKMPKSVCSESCPPGTRKAVQKGKPVCCFDCIACAEGEISNQTDSVDCIRCRLEYWSNEQNNQCILKDIEFLSFGEIMGMLLVIFSLVGACITTAIAVVFFSYRDTPIVKANNSELSFLLLFSLALCFLCALTFIGQPSEWSCMLRHTAFGITFVLCLSCVLGKTIVVLMAFTATLPSTNVMKWFGPIQQRLSVLIFTLVQVLICTFWLIISPPFPYKNMQSYKDRIILECDLGSAAAFYAVLGYIGLLAAMCFVLAFLARKLPDNFNEAKFITFSMLIFCAVWITFIPAYISSPGKYTVAVEIFAILASSFGLLFCIFVPKCYIILLKPENNTRKHMMGKMPSKSL
>LOCXPOlfC38.3866.HIT1.OlfC.2R.835.ANF_receptor.exons6.CM021268.1.Acipenser_ruthenus
IETRCRIQGKAEFPQLSKDGDIILGGAFSIHSQTADKLLSFKTKPERLECNSINFREFRFAQTMIFAIEEINNNTEILPNVTLGYKIYDDCGSVPLSIRTTMALMNGQEETLSDKSCIKPAIVPAIIGESESSSAIAMATTTGPFHIPVISHFASCACLSNRNKYPSFFRTIPSDYYQSRALAQLVKHFGWTWVGAIRSDNDYGNSGMATFMQAAQQEGVCIEYSEAIHRTNPKEKIIKTVDIIKKSTSKVIVAFLAQGEVEVLLREILLQNVTGLQWIGSESWITARHLATEDSYRVLGGAIGFTINKSIIRGLKEFLVNVHPSQVPGNDLLKEFWETTFSCTLQTQDNTEDLKQCTGSENLREVNNTYTDVSELRISNNVYKAVYAAAYSLHNLFTCKNSQGPFSDKTCANKMNIEPWQVLHNLKTVNFTTKTGENVYFDKNGDPIARYELVNWQRTKEASVKFVTVGYYDASLPAGQQFAMNAVSIVWAGDQHTMPKSVCSESCPPGTRKAVQKGKPVCCFDCIPCAEGEISNCTDSIDCLKCNLEHWSNENHDQCILKDIEFLSYKDNMGILLATFSLFGTCVGIAIAFVFFLYRHTPIVKANNSELSFLLLFSLALCFLCALTFIGQPSEWSCMLRHTAFGITFVLCLSCVLGKTIVVLMAFKATLPGNNVKKHSGSVQWSSVFISTLIQVLICTLWLTLSPPFPKKTMTYYKDRIILECDLGSAAAFYAVLGYIGFLAAMCFVLAFLARKLPDNFNEAKYITFSMLIFCAVWITFIPAYISSPGKYTVAVEIFAILASSFGLLFCIFVPKCYIILLKPETNTRKHLMGK
>LOCXPOlfC39.3870.HIT1.OlfC.2R.852.ANF_receptor.exons6.CM021268.1.Acipenser_ruthenus
LLILALFSPGTMTEAACTLQGNFELPALLADGDIIIGGLFPMHYRVVVPELNYTYKPAASACQGFDSRSFRWAQTMRFAIKEINENPSLLPNITLGYKIYDSCTTHVAALRATLSVLNGRKEVSSMMCSGASPVKVIIGDSGSSQSIIVSRTLQPFKIPMISYIATCSCLSNRNEYPNFFRTVPNDNYQVKAIAQLVKHFGWAWVGAVSEEGDYGRYAFQALIEEFKKNGVCLAYYEVIPKVYSRKRILEILDIIKKSSAKVVISFAGGGDLYPFVTEYVRQNITGIQWIASEAWITDSLFSSREFYPSLGGTIGFAIRKGEIPGLKDFLLKVHPSLYPDNALVKELWSTMFGCTFQPSNTTNQSGRGLPLCTGHESLEEKYSEYTDVASPRISYNVYKAVYAVAQSLHNLINCEPDKGPFDNFTCADISNIEPFQLQHYIQKVSFTNSLGEKISFDKNGDPIASYDIMNWQRRADGNIWFVTVGLYDASEGAGNELVIHEEAIIWNSDQTKARCKQPLLSAFCPPGTRKGVRRGEPLCCFDCLPCADGEISDQTDSIECMQCPADFWSNAERTECIPKEIEYLTYDEMGVTLTVIALFGACLTIGVLAVFLHYKNTPIVRVNNSELSFFILQSLALCFLSSIAFIGQPANWSCMFRHTVFSITFSLCISCILGKTVVVLMAFKSTQPGSNIMKWFGPIQQRIMISACTSVQIIICAIWLIAMPPFPSKNTKYQSSKIILECDVGSTLAFWCVLGYIGVLACMCFILAFLARKLPGNFNEAKFITFSMLIFCAVWIAFIPAYVSSPGKYTVAVEIFAILSSSFGLLFCIFAPKCYIILLKPEKNTKLYIMGK
>LOCXPOlfC40.3872.HIT1.OlfC.2R.827.ANF_receptor.exons6.CM021268.1.Acipenser_ruthenus
LPSAVKDGDVILGGLFSVHDMVLEPDLSFTAKPHSTQCLGFNFRTFRWMQTMIFTIEEINENEHLLPDIKLGYKIYDSCNTHFHALRAAVTLVNGQEETATDSSCTPSVPAVIGDGGSTLSIVVARLLGVFKVPQISYFSSCACLSNKEEYPAFLRTIPSDFFQVSALAQLVKHFGWTWIGTVAGSGDYGRLGVQLLNEQIRQLGACVAFTETIPKNHAPGKISQIVEIIKSSSAKVVVVFSVEQDALAVFQEVLRQNLTGVQWIGSEAWVTAALLSSPEYLQILGGSVGFAIRRADIPGLKEFLLKLNPSSASENPFILEFWEKNFGCSFQKRDNHTSESKPLCTGHEDLAARENIYSDVTQLRVSYNVYKSVYALAHSLHNMRACENGNGPFANTTCPNISSIEPWQLLHYLKNVQFTNALGEETSFDENGDPMPVYDLVNWQEADDGSVKFVTVGRFDRTLNQNPKLEIDEETIVWNGRNRQVPKSVCSESCPQGTRKGIKPGYPVCCFDCILCADGEISNQTDSITCVKCLPEFWSNINRDECIPKEVEYLSFADTMGITLMSVSLLGSCFTFAIAAVFAYYRNTPIVKANNSELSFLILVSLVLCFLCSLAFIGQPTTWSCMLRHTVFGIAFVLCISCLLGKTIVVLFAFKANHPGSNMMKWFGPTQQRAVIFLCTLIQVLICTVWLIISPPSPVKTMNYQSSKIILGCDVGSVMAFSLVLGYIGLLSCLCFLLAFLARKLPDNFNEAKFITFSMLIFFAVWITFIPAYVSTPGKYTVAVEIFAILSSSFGLLVCLFFPKCYIILIKPEKNTKKHLMGKTTS
>LOCXPOlfC40.3877.HIT1.OlfC.2R.739.ANF_receptor.exons6.CM021268.1.Acipenser_ruthenus
SLFEDGDIILGGLFPIHFRVSSDFASFETEPKPSTCTDFSRRAFRWVQGMIFAIKEINKRQDFLPNVTLGYRIMDSCDHTATSLKSALILVNGHDETTSNNYSCAGAGRLASPVIIGDAGSARSAAVLRTIGVFSVPLVSYFSSCSCLSDKREFPTFMRTIPSDTFQIKAIVKLVKHFKWNWVGAIGTNTDYARFALQLFAEEASRLNVCLAYTKLYNREFTEENILEVVDVIKRSSAKVILGFVGESELIPILNELKRQNITDIQWITSEAWSTATVLWREYQEMLIGSVGFAIRKAEIPGLKEFLTRLRIQDAYNFPLTAELWEEIFDCTLNGSLNTRPSSSRNPCTGSESLEKVNDTYVDVSQLRVTYNVYKAVYLIAHALHSIGSCVNGNKMCGDLQNVVPWQLLHYMKDVSFTVLEEEVSFDENGDPIASYDLVNWHAGSDGSVQFVKVGHYDASLGNENELVIDDSLIRWHGRQKIPKSVCSESCSPGSRKAPRKGEPNCCFDCIPCADGEISNQTDSINCITCAVEEWPNESKDKCLPKNVEFLSYHDVMGITLTVVSIFGACVTAAIAGVFLVFRNTPIVRANNMELSFLLLLFLALCFLCALAFIGEPTNGSCMTRHTVFGISFALCISCILGKTVVVLIAFRATLPGSNVMKWFGPIQQRASVFVCTAVQIVICIIWLTTSPPYTVQNTRYQSGKIILECAVGSVFGFWCVFGLHWILSLYVLCYGIFS
>LOCXPOlfC5.3880.HIT1.OlfC.2R.844.ANF_receptor.exons6.CM021268.1.Acipenser_ruthenus
TPGKTTEAACTLQGNFELPGFLADGDIIIGGLFPMHYWVVVPELNYTYKPAASGCQGFDSRSFRWAQTMRLAIKEINENPTLLPNITLGYKIYDSCATHVAALRATLSVLNGPKEVSSMMCSGASPVKAIIGDSGSSQSIVVSRTLQPFKIPMISYFSSCACLANRNDYPTFFRTIPNDYYQVKAIVQLVKHFGWTWVGGISEDDEYGRSAFQELHKEFKKIGVCLAYYEIIPKVYSRKRILEILDIIKKSSAKVVIMFGGEGELYPLLTEYVQQNITGIQWIASEAWITASLFSPREFYPSLGGTIGFAIRKGEIPGLKDFLLEVHPSLYPDNALVKELWSTMFGCTFQPSNTTDQSGRGLPLCTGHESIEEKFSVYIDVSGLRISYNVYKAVYAVAHSLHNLINCEPGKGPFDNFTCADISYIEPFQLQHYIQEVSFTIFGEEINFDNKGDPIASYDLINWQRNTDGTIRFVTVGLYDVSKGVGKELVINENILIFSGDQTKASCKQPLLTSFCPPGTRKGVRRGEPLCCFDCLPCADGEISDQTDSIECIQCPADFWSNAERTECIPKEIEYLTYEEMGVTLTVIALFGACLTIGVLAVFLHYKNTPIVRVNNSELSFFILQSLALCFLSSIAFIGQPANWSCMFRHTVFSITFSLCISCILGKTVVVLMAFKSTQPGSNIMKWFGPIQQRIMISACTSVQIIICAIWLIAMPPFPSKNTKYQSSKIILECDVGSTLAFWCVLGYIGVLACMCFVLAFLARKLPGNFNEAKFITFSMLIFCAVWIAFIPAYVSSPGKYTVAVEIFAILSSSFGLLFCIFAPKCYIILLKPEKNTKQYIMGR
>LOCXPOlfC41.3886.HIT1.OlfC.2R.834.ANF_receptor.exons6.CM021268.1.Acipenser_ruthenus
CRLQETPGFPQFAKDGDIIIGGIFTIHSSTYGLKYTFNNMPEPLKCKSLDFRELRFARTMIFAIEEINNSTEILPNVSLGYRIYDSCASIPLALKAALTLVNGQEAEFSSNSSCTKPSFVPAIIGESGSSPSVAISRVVGPFRIPMVSPYATCACLSNKQEFPAFFRTIPSDYFQATALAKLVKHFGWTWVGAIRSDNDYGNFGMAAFIKAAQAEGICIEYSEAFYRTNPREKILKVVDTLKKATAKVIVAFIASGEMVVLFQELSNQNITGFQWIGSESWVTDPEFLSKDGHGFLGGAIGFGIRKSVIPGLKQFLLNISLPHILSNPLLKEFWENAFSCSFPDPMTTSSRRPCTGSENLYDLQNPYTDVSQLRISNTVYKAVYAVANSVHDLLSCKKSPNPLTKNNCGKNINFEPWQVLQQLKTVNFTSKNGDKVYFDENGDPVATYELVNWQLNKEGKAEMVNVGYYDASERQPFRMSNKSITWAGGEYKAPKSVCSESCPPGTRKAVQKGKPVCCFACISCAEGEISNQTDSIDCIRCPVEYWPNSQRDQCILKEIEFLSFEEILGMILVIFSVCGACVTITVAVVFLHNRDTPIVKANNSELSFFLLFSLALCFLCALTFIGQPSEWSCMLRHTSFGITFVMCISCVLGKTIVVLMAFRSTLPGNNIMKWFGPIQQRLSVFAFTFIQALICTLWLAMSPPFPSKNTSTYKDRIILECDLGSAAAFYSVLGYIGFLAAMCFVLAFLARKLPDNFNEAKYITFSMLIFCAVWITFIPAYISSPGKYTVAVEIFAILASSFGLLFCIFAPKCYIIVLKPEKNTRKHMMGKMPS
>LOCXPOlfC42.3892.HIT1.OlfC.2R.831.ANF_receptor.exons6.CM021268.1.Acipenser_ruthenus
FDMPVLEKKGDVVIGGLFPVHFKVVEPNLSYLSQPDSTNCEGFDFRAFRWVQTMIFATEEINRNATLLPGVTLGYKIADTCDNIHNGLRGSLSLVNGRDQIVSNSQCNGTTAVSAIIGLASSSPTRAIAHTIGPFGTPLISYFATCACLSDKREFPTFLRTVPSDLFQVRGLVQLVSHFGWTWVGAIATDDDYGRYGIQAFTEQAKERGVCVSFYETIPEVYSEEKIKQIVDIMKKSTAKVIIVFTTEGKLYELLVEVIRQNITDRQWVASEAWVTAALLSTEEFYSTLGGTIGFAFRRAQISGLLEFLLRIRPSPSPESILVNMFWEELFQCKLNFPGGDHTGPQAHVCTGSEDLRETNNIYSDVSQLRVSYNVYKAVYAVAHALHSMLECDTERQPQGDKTCKPVFPFEPRQLLSHLKEVNFINQFGEKVDFDENGEPVPLYDIINWQKDSNGVIKFEKVGGFDASAPSGEELVINEQTIVWNGDQYQVPSSACSESCPPGTRKATRTGEPVCCFDCIQCAEGEISNATGSDECTKCPPDYWSDQDRVRCVAREVEFLSFQDTMGIALVTASLLGVSSTVAVIAIFYCFRSTPLVRANNSEISFLLLFSLILCFLCSITFIGEPSKWSCMTRHTTFGISFVLCISCILAKTVVVLAAFRTTLPASNAMKWFGPLQQKGIISICTVIQVLLCTVWLVMAPPFPFRNTSYQGGKIVVECNAGSVLAFYLVLGYIGFLSCICFVLAFLGRKLPDNFNEAKFITFSMLIFFAVWITFIPAYESSPGKYTVAVEIFAILSSSFGLLFCIFSPKCYIILLKPETNTKRGLMNKPS
>LOCXPOlfC24.3896.HIT1.OlfC.2R.838.ANF_receptor.exons6.CM021268.1.Acipenser_ruthenus
EPICKIQEKFELNGLYKNGDIILGGIFAIHFTTVVPELSFKSKPEQWWCDSFDFSGFQWAQTMIFAIEEINRDQTLLPNITLGYRLYDNCVKLPVAIRAAAALVGGLDEVITDYSCKGLPPVLAVVGDPGSTHSIVISRILGLFRMPLVSYYATCSCLSSKQEYPSFFRTIPSDTFQVKAMVQIIKKYRWTWVGAIGSDDDYGQYAVKTFSKQVEKFGCISFSETIPKVNEKEKVVQIVNTINQSTAKVIVVFASEADVTPLVKEVVRQNITGRQWIASEAWSTSTVLASKENFASFGGTIGIAIRRGEIPGLENFLLQIRPVFDPSNNLIVRFWETMFGCKFQENINKQNSSALSGSKVCTGSEDIRHKNTAYSDVSELRASYNVYKAVYALAHSLHNLMSCESGKGPFENNTCADITIVQPWQLLHYLKDVNFTNHLGERVAFDENGDALAIYDIMNWQPANDGALHIKTIGRFDESAPAGQELSLIEGDIFWNSDSRTIPQSICSESCAPGTRKATRKGEPVCCFNCIPCADGTISSEIDSVECFDCPPDFWSNEGRNQCVLKEIEFLSYKDAMGISLMTIALFGAGLSVGVLFVFIFYRNTPVVKANNSELSFVLLVSLTLCFLCSLCFIGQPTNLTCLLRHVVFGISFVVCISCILVKTIVVIMAFKATLPGDNLMKWFGVAQQRGTVFLLTFIQVVICIVWLTTAPPLPTKNTKYQTAKIIFECNAGSFTGYSCLLGYIGLLACTCFLFAFFARNLPDHFNEAKFITFSMLVFCAVWITFIPAYVSSPGKYTVAVEIFAILASSFGLLVAIFAPKCYIILLKPEKNTKKALM
>LOCXPOlfC43.3908.HIT1.OlfC.2R.830.ANF_receptor.exons6.CM021268.1.Acipenser_ruthenus
CRLAKYSVPGMVQNGDVMIGGVFPVHRTDEFKDLPFTTKPAPLLCDERFDLRSYRWIQAMMFAVDEINDSHELLPNVKLGFAVYDTCDSIAKAVEGTFALVTGKDNYIPNYRCHLNSSLAAVIGESSSSISIAMARILGIYQYPQISYFSSIPILSDKQQFPSFLRTIPSDTFQSKAFAYLVKYFGWKWVGTLAEDIEYGTQGVQLFKQEVKKLGICIAFAEKIPVVYSRQKYVQIVETIKKSTAKVIVVFSGETNMIPLVEEIERQNVTGITWLASEAWSSTTYIANKEQYKYFEGALGFGIMKGNIPGFDKFIFKLQPLNNPHDIFLKEFWENVFGCTWSNQGTKPRCTGEESLLESNNTFLDTSELRITCNVYNAVYAIAHALHKLQSCQVGKGPFAKGACAKANDFEPWQLLHYVKKVQFTDKTGNEQYFDENGDTVPKYDILNWQRAADGSIVLKTVGRYDGSELGQELKINEQAIIWNGKKKEPPVSVCSQSCPPGTRQSIQAGQPVCCFHCIVCPDGEISNGTDFTNCIKCPADYWSNSKKDKCVAREIEFLSFGESLGIILTVFAVLGSCLTLSVFGIFIKNMNTPIVRANNLELSFLLLFSLVLCFLCALTFIGEPRVELCVLRRTGFAISFALCISCILVKTIVVLLAFKMTVPNQNVMKHFRPVHQRMTVAAATLIQIVICLGFMLSSPPSVEKNREAVIAKIILECREGSELTLFCILGYIGFLAVIDFALAFLARNLPDNFNEAKFITFSLLVFVVVWISFIPGYISTKGKYLVAVEIFAILSSSFGLLACIFFPKCYIILLRPELNTKNSLMGRPK
>LOCXPOlfC44.3924.HIT1.OlfC.2R.785.ANF_receptor.exons6.CM021306.1.Acipenser_ruthenus
SFSFRNYRWLHAMIFAIKQINENPELLPNISLGYGLYDSCDVIPRGLEGAMWLVSGQDELVPNYRCHDTAPLAAIVGDSASSVSIPMARLLGLYGYPQISYFATAPTLSNKREFPSFFRTIPSDAVQGKGLARLASRLRWTWVGVLTDDDDYGQGIAREFQQEALRLGICVEFLELVPILYSPSRTQRLVEVIKASTAKAIAVFSWKTYLYPIMEEIHRQNVTGKTWLASEAWSTAQALSDNRAFEMLTGTIGFTIHRGTLPGFKDYLLSVHPFRNPQDIFLRLFWEQAFGCSWQGDGAGVRLCTGSEDLAGLKNIFLDVSSLRLTYNTYNAVYAVAHSLHDLQACSPGEGPFDGGACADVKDFEPWQILHYLRKVRFKNPEGEEVYFDENGDPPALYDIVNWQPTPAGDIQYVKVGSYDFRAPPGQELFLDESAIVWPGGEMQVPRSVCSESCLPGWRTALCRGQPVCCFDCIPCSVGEISNQTDSTKCLRCPSDQWSNTRQDACVPRLVEFLSYEEPLGASLASLAVLASLLPASILGVFLRHRHSPIVKANNRQLSYVLLGALALCPLCSLIFIGRPSPASCMLRQTAFAIVFTLGVSCVLAKTLMVVIAFKASIPGSGLRRWVGSRLPNTVASVGTLVQVGICGAWLGLASPYPENNTTSHVARIVLECNEGSALAFWCMLGYMGVLASVSFVVAFLARRLPDSFNEAKFITFSMLVFVSVWLSFIPAYMSTGGKYMVAVEIFAILSSSMGLLACIFFPKCYVILLRPERNTRDHLMGKGA
>LOCXPOlfC45.3929.HIT1.OlfC.2R.785.ANF_receptor.exons6.VTUV01000346.1.Acipenser_ruthenus
SFSFRNYRWLHAMIFAIKQINENPELLPNISLGYGLYDSCDVIPRGLEGAMWLVSGQDELVPNYRCHDTAPLAAIVGDSASSVSIPMARLLGLYGYPQISYFATAPTLSNKREFPSFFRTIPSDAVQGKGLARLASRLRWTWVGVLTDDDDYGQGIAREFQQEALRLGICVEFLELVPILYSHSRTQRLVEVIKASTAKAIAVFSWKTYLYPIMEEIHRQNVTGKTWLASEAWSTAQALSDNRAFEMLTGTIGFTIHRGTLPGFKDYLLSVHPFRNPQDIFLRLFWEQAFGCSWQGDGAGVRLCTGSEDLAGLKNIFLDVSSLRLTYNTYNAVYAVAHALHDLQACSPGEGPFDGGACADVKDFEPWQILHYLRKVRFKNPEGEEVYFDENGDPPALYDIVNWQPTPAGDIQYVKVGSYDFRAPPGQELFLDESAIVWPGGEMQVPRSVCSESCLPGWRTALRRGQPVCCFDCIPCSVGEISNQTDSTKCLRCPSDQWSNTRQDACVPRLVEFLSYEEPLGASLASLAVLASLLPASVLGVFLRHRHSPIVKANNRQLSYVLLGALALCPLCSLIFIGRPSPASCMLRQTAFAIVFTLGVSCVLAKTLMVVIAFKASIPGSGLRRWVGSRLPNTVASVGTLVQVGICGAWLGLASPYPENNTTSHVARIVLECNEGSALAFWCMLGYMGVLASVSFVVAFLARRLPDSFNEAKFITFSMLVFVSVWLSFIPAYMSTGGKYMVAVEIFAILSSSMGLLACIFFPKCYVILLRPERNTRDHLMGKGA
