# Supplementary material for: Expanded olfactory system in ray-finned fishes capable of terrestrial exploration
Source: BMC Biol. 2023 Jul 31;21:163. doi: 10.1186/s12915-023-01661-8 (PMC10392011; doi:10.1186/s12915-023-01661-8)
Supplement: Supplementary file 3 — Additional file 3: Data S1. Protein sequences and genomic coordinates of OLF genes. FASTA and General Feature Format (GFF) files containing the protein sequences and genomic coordinates for all identified OLF genes in this study. [file 12915_2023_1661_MOESM3_ESM.zip › PROTEINS/Alosa_alosa.OLF_genes.fa]

>LOCXPOR2.128.HIT1.OR.2R.314.7tm_4.exons2.CM030047.1.Alosa_alosa
RMLHENRTIKEFILVGFPTLHPDYYGLVAFIFCIVYVITVVGNSFLVVTFVLEPSLHKPMYIIMLSLALSDIGFATVALPKIISRYWFDDKFVSFNVCFLQMGLIHSFGTLNSYIMGIMALDRYMAICLPLRYPMLMKNRTMTILNGFAWILSMAPVSISSTYTYMLPYCGPNRIYQCYCDQHSIMTQACADYSYEIMISFTLAMLVLLVPLAFIVYTYVHIIITVSKISSSQSRWKTFSTCSTQICIISLYYLPRCTVYIFNMAGISMNQDTRITLILFYSLFPPLINPFIYCLRTKEIKLALARWFRMRNIS
>LOCXPOR2.168.HIT1.OR.2R.315.7tm_4.exons2.CM030047.1.Alosa_alosa
RMLHENRTTIKEFILVGFPTLHPDYYGLVAFIFCIVYVITVVGNSFLVVTFVLEPSLHKPMYIIMLSLALSDIGFATVALPKIISRYWFDDKFVSFNVCFLQMGLIHSFGTLNSYIMGIMALDRYMAICLPLRYHMLMKNRTMTILNGFAWILSMAPVSISLTYIYMLPYCGPNRIYQCYCDEHSIRTQACADYSYETMISFTLAMLVLLIPLAFIVYTYVHIIISVLKISSSQSRWKTFSTCSTQICIISLYYLPRCTVYIFSMAGISMNQDTRITLILFYSLFPPLINPFIYCLRTKEIKLALARWFRMRNIS
>LOCXPOR2.179.HIT1.OR.2R.315.7tm_4.exons2.CM030047.1.Alosa_alosa
RMLHENRTTIKEFILVGFPTLHPDYYGLVAFIFCIVYVITVVGNSFLVVTFVLEPSLHKPMYIIMLSLALSDIGFATVALPKIISRYWFDDKFVSFNVCFLQMGLIHSFGTLNSYIMGIMALDRYMAICLPLRYPMLMKNRTMTILNGFAWILSMAPVSISLTYIYMLPYCGPNRIYQCYCDQHSIRTQACADYSYETMISFALAMLVLLIPLAFIVYTYVHIIITVSKISSSQSRWKTFSTCSTQICIISLYYLPRCTVYIFNMAGISMNQDTRITLILFYSLFPPLINPFIYCLRTKEIKLALARWFRMRNIS
>LOCXPOR4.190.HIT1.OR.2R.305.7tm_4.exons1.CM030047.1.Alosa_alosa
NWTTIKEFIIVGFPTLHPDYYGLVAFIFCIVYIVTVVGNSVLVVTFVYVPSLHKPMYIIMFSLALSDIGFGTVTLPKIIALYWFGDKFIPFHVCFAQMLLVHFFGTVNSYIMGMMAMDRYIAICFPLRYPMVMTNRTMTILNCVAWAMSFITPGSMTLLMLILPYCGPNYIYQCYCDHNSVVTLSCGDNSFVKLVAFAQAMVVLLIPLAFIIYSYIHIIVSVAKISTSQSQWKTFSTCTTQICIISLYYLPRCTVYIFNMAGLYIDLDLRITLILFYSLFPPLVNPFIYCLRTKEIKQTLVRWFS
>LOCXPOR5.200.HIT1.OR.2R.308.7tm_4.exons1.CM030047.1.Alosa_alosa
LQENNWTAIKEFILVGFPTLQSEYYGLVAFIFCVVYVITIIGNILLVVTFVCEPKLHKPMYIIMLSLALSDIGFSTVTLPKIISRYWFNDKFIQFHVCLAQMLLVHYFGTVNSYIMWIMALDRYIAICFPLRYPVVMKNSTMTVLNFVAWAIAFTTTGAMTVLDAALPYCGPNLIYQCYCDHNSVVRLSCADYSFPNLVAFTLAMVVLLIPLVFIVYSYIHIIYSVVKIASSQGQWKTFSTCATQMCIISLYYLPRCTVYIFNITGLYMNLDLRIALILFYSLFPPLLNPFIYCFRTKEIKQTLARWF
>LOCXPOR6.211.HIT1.OR.2R.313.7tm_4.exons1.CM030047.1.Alosa_alosa
FSCFNRMWEGKNDTEFRIKEFILVGFPGLHPDYYGLVAFIFCLVYVITVVGNSLLVVTFVHVPSLHKPMYIIMLSLALSDIGFSTVALPKIISRYWFDDRFMTFNVCFSQMFLIHTFGTVNSYIMGIMALDRYMAICYPLRYPVLMKNQTMAILNSVAWVFSFVPPAIFSVYDYRLPYCGPNQIFQCYCDHHSMVTQACADHGFATLVAFILAMLVLLIPLAFIIYSYIHIIFSVIRIASSTGRWKAFSTCTTQLCIIILYYLPRCIVYIFSVAGLYINIDLRITLILFYSLFPPLVNPFIYCFRTKEIKQAL
>LOCXPOR8.222.HIT1.OR.2R.305.7tm_4.exons1.CM030047.1.Alosa_alosa
MGTKNDTAVRVSEFIITGFDHLSHQKLLGSLILITYVLILCFCSTNLSIIVADRRLHSPMYILICNLAIVDIMFSTSSCITMIAVLLAEMKTITFTLCISSMFTYHLGDVTMCLAITLMAMDRMLAITLPLRYNSILTNPRCIAAILVCWTIAIGSIVPNATAADSIPYCQNNIRYVFCDYPAIIRAGCVDPGPYFTASVIKGLWLFCHLLLILISYIVIVYTVLRLSDKGSRKKTFSTCISHIIVVSTYYAPKIVSVLLSRVGVMLNLTERNAVIIVASMLPPLVNPVTYCLTTKELRGRLISL
>LOCXPOR7.232.HIT1.OR.2R.304.7tm_4.exons1.CM030047.1.Alosa_alosa
NYTGVRVSEFIITGFDHLSHQKLLGSLILIACVLILFFCSTNFSIIVTDRRLHSPMYILICNLAIVDIMFSTSSCITMIAVLLAEMKSISFYSCFTGMYFYYLGDFTSTLTLTWMAVDRMLAISLPLRYNSIFTNRRCIMSIVATWIIAMIALSTTAEAAHSIPYCQPIMKYVFCDYAAMIRAGCVNPGPYFSIPSLVGWWLWLLGGHFTLIFLTYVVIVWTVLRLSDKGSKKMFSTCISHIIVVSVYYSPKLVSVLLTRVGVTLNLTERNALLIVASTLPPLINPIIYCLTTKELRKHLINLF
>LOCXPOR8.129.HIT1.OR.2R.309.7tm_4.exons1.CM030047.1.Alosa_alosa
MGTKNDTAVRVSEFIITGFDHLSHQKLLGSLILISYVLTLVGCGTNVSIIVADRRLHSPMYVLICNLAIVDITFSTSSCITMIAVLLAEMKSISFYSCFTGMYCYHLGDITSILTLTWMAVDRMLAISLPLRYITILTNRRCIMSIVATWIIGILSLSQISEAAYNVPYCQPIIQYVFCDYAAMIRAGCVNPGPYFSIPSLVGWWLWLLGGHFTLIFLTYVVIVWTVLRLSDKGSKKKMFTTCISHIIVVSVYYAPKLVSVLLTRVGVTLNLTERNALLIVASTLPPLINPIIYCLTTKELRAHLINLF
>LOCXPOR9.160.HIT1.OR.2R.313.7tm_4.exons1.CM030047.1.Alosa_alosa
MGTTNDSIVRVSELTITGFDHLPHQKLLGSIIMITYVFILIFCTTNISFIISDRQLHSPMYIFICNLAFVDIMFTTAASITMISVLLLEMKTMSYYSCASTMYIYHLGDITECLAITLMAVDRMLAIKWPLRYHNILTNRRSIILIVVTWLIAIAAMGAVTGVADGLPYCQPIVRYVFCDYPAMVRASCVEPEPYFIVAVILGSWLLGGHFTLIFLTYVVIVVTVLRLSDKGSRKKMSSTCISHVIVCTSYYAPKLVIVLLTRIGVHLNLTERNAVVIIASMLPPLINPVTYCVTTKELRTRLIKLLTQNRIA
>LOCXPOR10.161.HIT1.OR.2R.321.7tm_1.exons1.CM030047.1.Alosa_alosa
MADANLSSQQALFVHQQMFQVQLNEGPLTKLVVSIVMSTLFVWVNCLLLFTLSRKPVFRETPRYVLFSHMLCNDSVQLVSTSLLYILSMSYVQVHKAACSVALFVSSSTFFNAPLNLALMSLERYVAICFPLRHATVATPATTAVAILLIWFLGGVNVVIDILYAVARDGRFFSERMFCTRERIFMAPWQADVFQGFNGFYFVIVTVIIVFTYISVMLVARSASSDKESAKKAHWTLLLHLIQLGLCLNSFLYGTIERALAMTSSSRLFMDLRYLNYLFVLILPRCLSPLIYGLRDDAVRPLFLYYVRCGTQKVKPSVTAH
>LOCXPOR11.164.HIT1.OR.2R.321.7tm_1.exons1.CM030047.1.Alosa_alosa
MASTNQSSEGSAVVHQQMFKVELNEGPLSKLVVAILMSLLFICINSIMFHTLMSKPVFRELPRYILFAHMLCNDTVQLWIVSLLYILSLNVQKIPKAVCSLFVVISATTARVSVLNLGLMSLERYVAICFPLRHSEMATQKMTGVSIAIIWVLGCISPAIDILYALIVSPTSFKDSMFCTRERFIFAPWQRDVFEGLNGFFFVAVTAIIVFTYISVIVAARSASADKESAKKAQRTVLLHLGQLVLCLNSLLFGTIESPGYDQQQQSSVHGPALRELSLCSHSASVPEPPDLRPERQCCSALIPLLCQVWNPKGQTLCNGT
>LOCXPOR12.166.HIT1.OR.2R.321.7tm_1.exons1.CM030047.1.Alosa_alosa
MAMPNQSSEGSSLVHQQMFKVEMNEGPLSKLVVAILMSMLFTCINSIMFHTLLSKPVFRELPRYILFAHMLCNDSVQLMISMLLYVLSMNLQLVPKAICALLLVVTETTFRNAALNLAVMSLERYVAICFPLRHSEMVTRKTAGISIVFIWFFSSTNLLIDIIYALVVNPASFKDPMFCTRQRFFLSAWQVDVYQGFSYFFFVVVTGILFFTYVNVVVAARSASAEKESAKKAHKTILLHLVQLVLCVNTFVYISIERALAMTSSTRLFMDLRYVNFLFVLILPRCLSPLIYGLRDEAIRPLFFYYVRCGTQKVKPSVTAH
>LOCXPOR13.167.HIT1.OR.2R.306.7tm_1.exons1.CM030047.1.Alosa_alosa
EQIIEVLVNKERLIQTVVTMLVSLIFICINSIMFHTLLSKPVFRELPRYILFAHMLCNDTVQLVLSPVFFMLFQFWQKIPKFICSFLIFLAATTANISPLNLGVMSLERYVAICFPLHHSEMATQRMTGISIAIIWFLGCISVVIDILYALIVDPLSFKDPMYCTREMFTFSQWQRDVFQGLAGFFFVAVTVIIIFTYVSVILAARSASADKESAKKAWRTVLLHFGQLVLCLNSLMYGTFERALIMVNSRSLFINLRVVNFLVVLILPRCLSPLIYGLRDDAVRPLFLYYVRCGTQKVKPSVTAH
>LOCXPOR14.170.HIT1.OR.2R.321.7tm_1.exons1.CM030047.1.Alosa_alosa
MASNNQTSEGTLLFFQQSFEGMNEERLIQIVVAILMSLLFTCINSIMFHTLMSKPVFRELPRYILFAHMLCNDTVQLVLSPMFFLLVLYWQRIPKTVCSILIFFAATTLNIAPLNLGVMSLERYVAICFPLHHSEMATQRMTGISILIIWLLGSINAVIDILYALIVDPSSFKGTMFCAREMFIFSQWQKDLYQGLSGFFFVAATSIILFTYVSVILAARSASADKESAKKAWRTVLLHFGQLVLCLNSLLFGTFERSLIMMASDRRMFINLRVVNFLFVLILPRCLSPLIYGLRDDLVRPLFLYYVRCGTQKVKPSVTAH
>LOCXPOR15.171.HIT1.OR.2R.317.7tm_1.exons1.CM030047.1.Alosa_alosa
NNSGKEVLIAHQQMFQVQLTAEGPLTKLVVAIFMSSLFIYINTVMFMTLLSKPVFRETPRYVLFAHMLCNDSIQLLFSSLMYIISLCYVQLAKAVCSILILVTASTSRNAPINLAVMSLERYVAICFPLRHSEIATKTRTGLVISVIWFFGAVNPVVDILYTSATDPTFFSEHMFCTRERIFIAPWQRELFEGLNAFYFVAVTLIIVFTYISVMLAARSVSSDKESAKRAHKTLLLHLIQLGLCLNTLVFGSIERALAMTSSSRLFMDLRYVNFLFVLILPRCLSPLIYGLRDDTVRPLFLFYLQCGTRKVKPNVNI
>LOCXPOR17.172.HIT1.OR.2R.300.7tm_1.exons1.CM030047.1.Alosa_alosa
QRVMYAQTARIQFAVILSFVFIYINTVMFVTLYSKPMLRDTPRYMLFANMIFTDSIQLISSSVLNFIIFIFISPVPKVACSFLMLIAASTSRNAPLNLAVMSLERYTAICFPLRHKELATVRKTYVAIAAIWFLGFVNSVIDSVYTSVTDPVFFTEQIICDRQSIITTPWQRSFDQAIDGLYYISVVLIIFYSYIRIMVVARSLSSSAKSAGKAHRTLLLHMIQLIPCLNTLLYGNLISFITATLSFDAFLEVSYIIYLLFILIPRCLSPLIYGLRDDSLRCLYMYYFRCGLSGAKPKVN
>LOCXPOR17.173.HIT1.OR.2R.303.7tm_1.exons1.CM030047.1.Alosa_alosa
KEVLQKAAIVRLSKFAVTVLMSFVFIYINTVMFVTLWSKPVLRETSRYILFAHMLCNDSIQLLFSSIIGFISFCCRPAKAVCSILILVTDSTSRITPLNLAVMSLERYVAICFPLRHSEFASVKNTYMAITALWFFGLVNPVVDSLYTSVTDPDFFTRQVLCGTGSMFDTSPWQELLYQALNGFYYVAAALVIVYSYVCVMIVVRSVSSDENSAWKAHRTLLLHLIQLLLSLNTLLFGNIIGFLAQTLSYEVYADMRYSIFLLFVLVPRCLSPLIYGLRDEALHHLFIHFFKCGLSGAKPKVN
>LOCXPOR17.174.HIT1.OR.2R.304.7tm_1.exons1.CM030047.1.Alosa_alosa
KEVLQQASIARSVSKFSVMVLMSFVFIYINTVMFVTLLSKPVLRETSRYILFAHMLCIDSIQLLFSSIIGFISFCCRPAKAVCSILILVTDSTSRITPLNLAVMSLERYVAICFPLRHSEFASVKNTYMAITALWFFGLVNPVVDSLYTSVTDPDFFTGKVLCGTDFMFIPSPWQELLYQALNGFYYVVAILVIVYSYVCVMIVARSVSSDANSARKAHRTLLLHLIQLLLSLNTLLFGNIIDFLVQTLSYEVRFDVRYSIFLLVVLLPRCLSPLIYGLRDDTLRHLFLHRFKCGLCRAKMSVH
>LOCXPOR16.175.HIT1.OR.2R.324.7tm_4.exons1.CM030047.1.Alosa_alosa
MLNLRAAFSNGTLIHPPGFYVVGFTAMPHANLYLIFLGVIYVLTVLFNCFILCIIWLDHKLHTPKFLAVANLAVVDILFSSCLIPSMLKTFLFKDGFVPFNLCLVQMGVYYCCSSLESFSLAVLAYDRLIAICIPLRQHAINTNTNMLCILGTVWAFCVATEIFSTTIMKRLTFCGSVQVNSYFCDYSPVYRLSCNDYSLQWATAVTLSIIILFGPLTFIVVSYGSILIAVFRMKNVGNRYKALATCTEHLILVAIFYVPTLTLYIIGFFLYRPDPDIRMVTLSMSACMPPCLNPVVYSLKTKEIKSKAQSMFCKTTVRPENKQ
>LOCXPOR18.176.HIT1.OR.2R.301.7tm_1.exons1.CM030047.1.Alosa_alosa
NFSSPLNTGLAVKAFLSMTPCFLFLYVNIVMLVTLRSKELFCETPRYMLFGQLLLSDSLQLSSSIMSYLLALARLYLASSGCALYYLVQRVINAISPLFLALMSLERYVAVCFPLRHAEIANRRRTTAAIIAVWLLGVLIWSVELTASMMFEILSPNKQMFCLDYGHVQMEISFSISQTFTGIIFTSVSLVTVYTYVAILVTARSATSDRTSASKAHRTILLHMVQLALCLASTLFGVLRRALATSRLRPAVVYQVQYALFVGVIIFPRCLSPFIYGLRDKTFCAVFKYVVFFCMKRKVEP
>LOCXPOR18.177.HIT1.OR.2R.305.7tm_1.exons1.CM030047.1.Alosa_alosa
NSSFFVNDGLTKAILSMTPCFLFLYVNIVMLITLRSKELFCETPRYILFSSLLFSDSVQLAFTIVFYILYHSTFAVESVHIVGYGCFLIYLVSRVINIISPLYLGLMSLERYVAICFPLRHAQIVDKRRTTASVGVVWILSLIFWTAELTTSLMFEVRTQTRQRTCSDFIVFQMQISFSINTAFTATVFALVSVVIIYTYVAVVMVAMSTSSDKTSVSKAHRTILLHMVQFGLYLLSILFGVIRRTLAMSRLDPEVIGHLNYVLFLGLNILPRCLSPLIYGVRDKTFSAFFKCYFLFCIKSKVQP
>LOCXPOR18.178.HIT1.OR.2R.302.7tm_1.exons1.CM030047.1.Alosa_alosa
NSSFSLNDGLPLRAFLSMTPCFLFLYVNIVMLFTLRSKEVFCETPRYMLFGGLLLSDSVQLAFTIVFYILYNSTFDEAMLKIVSYVCFLLYLVTRVTNNLLSPVFLALLSLERYVAICFPLRHAEIASRRRTTVIVAAVWIVGVINWTADLTHSMVQSSARTCSDFIVSQTALSYIINQSFTGIVFASVSVVVVYTYIGISMTARSATSDKTSISKAHRTVLLHMIQLGLYLLSLLFGVLRRSLAVSGLHPTTYELAAYGLFICLNILPRCLSPLIYGLRDKAFCAFFKYNFLFCVRNKVQP
>LOCXPOR15.180.HIT1.OR.2R.275.7tm_1.exons1.CM030047.1.Alosa_alosa
IFKMFLILLTHVLFIYINVVMMVTLRSKAVFRETARYILFGHMLLSDTLHLCVGLVLYLMGAFYVTLVRAACAFLVLLSATTFTVAPLNLAVMSLERYVAVCFPLRHCQMATPARTRLAIHLVWAAGCANVLTDVCFLFLSEPAFYLAPAICTIEQLLLWPWQGTKAVVLNVLLFLTTALLLLYTYVAILVEARSASSDKASAHKALRTVLLHALQLGLSLMSFLYVLLESLASRLPFTVYQQLRFLNFLLVLILPRCLSSLVYGLRDEAFKPLF
>LOCXPOR23.181.HIT1.OR.2R.284.7tm_1.exons1.CM030049.1.Alosa_alosa
DTFEEVLTKNLTVVLCGLFIFYFNGALVRVYFSVPSLRQEARYVLYVHLVLNDMLLVKTSVLLHVLTYAPGLISVPLCYILVITATASFQITPVILAGMAVERFVAVCLPLHHGRLCTTSRAQVFNAATWCAGITPSLASLILSLKQRPLQFHTSDILCYNSSVFGPVYQVITAGNGIFMAVVWVTLFYTYVHVLWTARAASSKGQHQKAQHTILLHAAQLLLYMVAYLGPVIDSLITVFPLWRTKVLFGQFLVLNLLPRVLSPLIYGLRDQAFRKHMKGALLC
>LOCXPOR19.182.HIT1.OR.2R.317.7tm_1.exons1.CM030049.1.Alosa_alosa
TTEEVGECIFGVMLPSEIKVQALMWTTVLLVIVAVTVNGWTLFGLKQSEDLSWTPRFVLSKNLILCDVLLTITHGPTVTYCLFQRTTLPLGNWCFIQYFLSTVCIFCSLTITCMAMERYLYVCQAIHYVRILTFRRTCVIVGTNWLLSLCVASVTIILLHLGQDQDTPSARHSTFGLLCEPDTLETSLGNPRAPAVFRKLSGFTVTIACLLSYAFSYLRMYQDARNAVQPFQQVNRRARNTVLFYCAMLLLQLLPVFAKIISDAIWELEGAVSMVSDACPVRSPSPTAGSLHIALVVLLLVPPCINPLVYGMRNPEV
>LOCXPOR20.183.HIT1.OR.2R.305.7tm_1.exons1.CM030055.1.Alosa_alosa
SNVTTIRLRDTFATAVTKNVVVVALCITINYINGTLVHTFLKNRIFTENPRYILYIHMVFNDIIQLTIAVLLHVISYILFTINVSFCCFLLMIAIFTTLNTPLNLASMAVERYIAICNPLRHAQICTTQRTYALIGLIWLMGAIPILPDLFILLATEPLAFFHSRIFCSRDSVFRHPYLVEKKNISHMVYLSLVWLTLVFTYFKIMFAAKSAKSDAKKARNTILLHGAQLLMCMFTYIGPLLDSLLMYIFPMFLLEMRFTSYVIVHILPRLLSPIIYGLRDQAFCMYLKKYYLCSKCNVVQPSEN
>LOCXPOR20.184.HIT1.OR.2R.301.7tm_1.exons1.CM030055.1.Alosa_alosa
SSMPQFLVRDTFTTAFVKNLIVVLLLVTLNYVNGCLVATFLRNQVFYEDPRYILFIHMVINDGVQLTVTITLFVLSYIFYTINVSFCCFFILVAVFTTRNTPVNLAGMAIERYIAICDPLRHAQICTARRTYALIGLIWLVSVVPDITDLFVTLAIEPISFFHTAVFCIRPNVFKDPVLLYKRQAFDALYFSLVFFTLVYTYLRILFAARAMSTNSHSAQRARNTILLHGAQLLMCMLSYISPSVDVLMTRVFPTRILEIRYANYLIVYFFPRFLSPIIYGVRDKKFRKYLKRYFLCKQCS
>LOCXPOR20.184.HIT1.OR.2R.300.7tm_1.exons1.CM030055.1.Alosa_alosa
LDATVSCERYLHHSLCEKLNCGAPAGHPELRQWLPGGHLLTEPGLLRGPSLHPVHPHGHQRRRAAHGHHHTVRTELHLLHHQRLLLLLLHPGGCLHHPQHAGQPSRHGHRALHRHLRPAAPRADLHRPPHLRPHRPHLAGVRGAGHHGPLRHAGHRAHQLLPHGRLLHPAQRVQGPRAAVQAAGLRRALLLPRLLHTRLHLPAHPVCGAGHVHKQPLGAAGAQHHPPARRPAVDVHALLHLAQRGRAHDPGVPHQDPGDPLRQLPDRLLLPTLPEPHHIRGQRQEVPEVSEKVLFVQAVQ
>LOCXPOR21.185.HIT1.OR.2R.307.7tm_1.exons1.CM030055.1.Alosa_alosa
SFPKDSFSAALTKNIVSMLVWLALSVINGSMVTTFLRHNFFYEDPRYIMFIFMVLNDAVQLSLVTALYVVSYAFSRIHASVCSVLIIAATTTTRATPLILAGMAIERYISICFPLHYGHICTLSRTLRLILAILALTTTVPFTDLFITLANKPLAHFYAYIFCDHAILFGDYSIYVKNCIVDTVYFSFVFLTLFYTYCKIMLTARAASTDYISVKRARNTVLLHGVQLLLCMLAFVVPSMQTPLIRLFPMHHLEIRYVNYLLVYIIPRFLSPMIYGFRDEKFRKYWLRYLTCRTKKVRPSIKVNVKV
>LOCXPOR21.185.HIT1.OR.2R.307.7tm_1.exons1.CM030055.1.Alosa_alosa
HFYIDFNRGPDFFRPACQVAQPVLAELLIPEAVDHGTEEAWDNVDQQIVDVADLQVVHGEEADERGLHGGNYKGQHAQQQLNAVQQYSVTGPLHRDVVSGGSPGGQHDLAVGIKQREEDKREIDSVHYAVFYIDGVVPKQYGMVTEDVGVEMGQRLVGQCDEEVGKGHRGGQRQNGQDEPQRAAERANVAIVQREANGYVALDGHAGQDERRGAGGGGGGDDEHAAHGGVDAREGVAHHVKRRHQAQLHRVVQHHEDKHDVAWVLVEEVVAQEGRDHAAIDYAKGQPHQHGHNVFGQCRTEAVFWER
>LOCXPOR23.186.HIT1.OR.2R.300.7tm_1.exons1.CM030055.1.Alosa_alosa
VRDDFQEALAKNLVIVVLGVLINSINWIIVMTYLNNSVFHTDTRYILYIHLVINDMIMVSISVTLYVLTYAYPIFNISICCTLTVIASTTHKITPLNLAGMAIERYIAICKPLHHGQICTVHRTYILIGLIWWVGFIPGLTDIVILLITKPMSFFSTTIFCYPLILYKSEYYQVKTKVLQALYLSFVWLILICTYFRIFAVAKKAKGDSSAKKAHNTIMLHGVQLFLCMLSYVSPVLDMILVPFFPNDRSKITFFSYLITSIVPRLLSSLIYGIRDQTFSKRMSIYCFCKLSIVKVKPQR
>LOCXPOR23.187.HIT1.OR.2R.300.7tm_1.exons1.CM030055.1.Alosa_alosa
RDAFQEALVKNLIIVILGIVINCINGIIVMTFWKNSVFHSESRYILYINLVVNDMIMIYVSVIMYVLSYAYPIFNTSMCCILVVIGSTTHTNTPIILAGLAIERYIAICKPLHHAQMCTVRRTYFLIVLTWGVGFIPALADIIIVLAIRPVGFFSTVIFCFYLSLYNTRYHEEKAKVVQALYMSFVWLTLIYTYLRVFLTARAAKGDTASAKKAQNTILLHGAQLLLCMLSYLTPFLDLVLITYFPIYRSKITFLGYLITSIIPRLLSPLIYSIRDQKFAKHMSQYYSCEVISCKGKQKK
>LOCXPOR23.188.HIT1.OR.2R.300.7tm_1.exons1.CM030055.1.Alosa_alosa
RDAFQEALVKNVIIVVLGIAINCTNGIIVLTFFKNSVFHSDSRYILYMNLVVNDMILIFLSVTLYVLSYANPFFKASTCCSVLIIGSTTHMNTPIILAGMAIERYIAICKPLHHAQMCTVRRTYFIIGLTWGVGFMPALADVIIVLATQPISFFSTVIFCFPLSLYNTRYHEEKVKVVQGLYISFVWLTLIYTYVRIFLTAKAAKGDAASAKKALNTISLHGIQLLLCMLSYVTPFLDLVLITYFPIYRSKITFLGYLITNIIPRLLSPLIYSIRDQKFAKHMSQYFSCKIIICKGKQKR
>LOCXPOR24.189.HIT1.OR.2R.301.7tm_4.exons1.CM030060.1.Alosa_alosa
NVTLLFTAYGSPGSKNHGVLFITLLLYVSTVLSNVTILLVIYFDSSLHKPMYIFLFNLAINGLIGTTAVCPKIMANLLKDNNYISLEGCLIQVLFINVYACCAYAIFAGMAYDRYVSICKPLQYHSIMTPLRVKGLLAVVYLLPTSLLSFQVYLTSRLPLCGHNINKLFCDNLVVVNLSCVRDAIGNLYGLCLIFVLVVLPLFLVILSYIKIISVSLRASTSAQKKALQTCAPHLITFTNFSLAILFSVIYNRISHFLPQEVNILMSLEFILIPPLLHPLIYGIKTKDIRKSLYKIFRRRV
>LOCXPOR25.191.HIT1.OR.2R.299.7tm_4.exons1.CM030060.1.Alosa_alosa
SIILIAYKGIYGHRFIFVGLLTLLYPIMIVSNAVLIYTIYSERSLHKPLYIFICNLACINVYGGSGLTPFVLVNIVSGNFHISKSACLIQTFSVMTFGGCEIMNLMVMAYDRYISICFPLHYEKIMSSSKVMKLIALIWLLPFIRTGISIMINANLKMCGRIIEKVYCDNYSMVKLACSGIREVNIYGSTVTIFSVVPPLLIILYSYIKILMICSKLTQNGQAKALNTCIPHLVAIANFFIGCSFEVYQSRFDMNHIPYTLRVVLSLYFLILSPVFNPILYGVRTQKIKVILTQKLMCR
>LOCXPOR26.192.HIT1.OR.2R.302.7tm_4.exons1.CM030060.1.Alosa_alosa
VTFTLEAYKRIHNQRFIFAAILTLLYPVIIFANLLIIYVISMERSLHKPMYILICNLACINLYGGSSLAPFVVANIITGTFQISWIGCLVQIFSFNTYGGCEIMNLMMMAYDRYISICFPLTYGKLMSPLNVMICIILIWLIPFSRAAITLSITASLQICGNVIEKIYCDNYSVVKLACSDSTSNNIYSTIVTFYSVLLPFFIIIYSYIRIIFICLQLTRKGRTKLMNTCMPHIVSITSFFIGCAFELFQSRFDLTHVPYTVRVILSLYFLILAPILNPVIYGAKTEKINETIKTKISNVRL
>LOCXPOR26.193.HIT1.OR.2R.301.7tm_4.exons1.CM030060.1.Alosa_alosa
VTFTLEAYHRIYDKRFIFATVLTLLYPVIIFGNLLIIYIVSVERTLHKPMYILICNLACINLYGGSSLAPFIVTKIFSGSFQISWIACLVQIFSINTYGGCEMMNLMMMAYDRFISICFPLTYEKLMSPSNVIICIIFIWLIPFGRVTITLSITASLRFCGNIIEKVYCDNYSVVKLACSDTTSNNIYSTTMTFIYVLLPFFIIIYSYVRIILICLQFTRKGQTKVMNTCTPHLISICSFFIGCAFELYQSRFDMSHVPYTVRVMLSLYFLILSPVLNPVIYGARTGKINEAIKAKIMNLK
>LOCXPOR27.194.HIT1.OR.2R.308.7tm_4.exons1.CM030060.1.Alosa_alosa
MENETTPSHFYFTLFKGYENVRIIYFLLAVVVYLLIILFNLSIILVVFKEKSLHEPMYLLISCLLFNSLYGSSALFPRLSVDLLSKSHSISRPACFTQIFVIYTYAISEFTVLTVMAYDRYVAICEPLQYHNIMTQKRTFLLILSAFSWSIFWMVLVIYFSIRLPLCGSQIPRVYCSNWSIVRLSCVTTVSNNILGFFVTVTTIFLPAGFILFTYIRILIVCHRGTSEIRGKALQTCLPHIVNFVTYSLASFSDIALSRYEPGKILSAIALMISLEFIVIPPLLNPLIYGLNLPDIRRKILSLVVSSK
>LOCXPOR28.196.HIT1.OR.2R.305.7tm_4.exons1.CM030060.1.Alosa_alosa
ENGSHPYYFYLTMYKDQRNIRYVYFTLVLILYLVILCLNISITLVIILDKMLHQPMYILIACLSVNSIYGATGLLPKMLTDLLLNTHAVSRSACFLQILVVYTYGSYEFTILTLMAYDRHVAICEPLKYHSIMTARALTIMVAVALIYPLCAIGSNVSLAFRLPLCGNELRKLYCSNWSVVQLSCVDTTLNNIVGMIITVVTVFLPLFFILYSYINILVICQRKSSDFKRKAMHTCLPHIVTFVNYSIAVFCEIIFSRYDLPDVVAVILSLEFLIIPPVLNPLVYGFNFLEIHRRIIFFLTPLKM
>LOCXPOR29.197.HIT1.OR.2R.308.7tm_4.exons1.CM030060.1.Alosa_alosa
MMENVSRVSVFKLSGLNFTSEYRYILFSLTLLCYPVILIINITVIYVIVMDKHLYKPMYIFLSNLCINALYGTLGFYPKFLSDLLSEHHVISYLGCLVQVFVIYSSALCEFSTLTVMAVDRYLAICRPLEYHSIMTNNTVIKCMVFSWFSPLLSMLVIVVLSSTLTLCGSNIEKLYCENWSIVKLSCYPTTVNNVFGYIVIIVYFIHSLFIMCSYIKLVRACIKSKEERKRFMQTCMPHLLSLLNVTLALLFDVMFTRYGTRNFSQDLQNFLAMEFLIIPPILNPLIYGLKLTKIRNQLLQIYQKNAI
>LOCXPOR30.198.HIT1.OR.2R.299.7tm_4.exons1.CM030060.1.Alosa_alosa
EFMFVLNGLNETATKKHIYFGFVLTAYLFTVFVNSTLILTIFLEKVFHEPMYFFLCNLCINAILGANSFYPRFLFDLLSKVNQISYYECLIQVCFIFYYIFCEYTSLTVMAYDRFVAVCKPLEYHSVMTPQRVLYLLLFTWLFSLTEIIIGALLTGRLPMCGRHIAKIYCSNWPLVKLSCVDSIGNNIYGYVLMFIHVSEAILIIISYVFIIRTSLRSKSGWVKFMQTCLPHLITLINFNVALLFDVLDARFGSTQKLQAIRNFLAVELLIVPPLLNPLIYGITLTKIRNRIIKVCKHR
>LOCXPOR31.199.HIT1.OR.2R.299.7tm_4.exons1.CM030060.1.Alosa_alosa
MENTSTFKFFILYGVQELGRTNRAIYFFWTFVLYIVIITLNLTLIITVVVEKSLHDPMYIFLSNLCVNGLYGAVGFYPKFLLDLFSDMAMISYTLCVTQAFIIYTSAMCEIAILTVMAYDRYVAICRPLQYHSILTPRTVSKLLLLAWFYPFSMAVISLVLSVRIPICGSFIGKLFCDNPSILKQGCYSAAANRVWSIIMIVGQSIQAVLIFVSYAQIVHICIESSEGRTKFTQTCLPHILAIFISTLAVVFDLSYSWDGIANLPPDVRNALGLQFVILPPFLNPLIYGLQLPRIRARV
>LOCXPOR32.202.HIT1.OR.2R.303.7tm_4.exons1.CM030060.1.Alosa_alosa
SLFTMGSLDLAPKVAYVTAVIGILIYLFAMCANLLLLGIIAVHVHLHQPMYILLFSLSFNEVVGLSAMVPPVVYNLLLEHRYTSFLACFFQGLLLHLYAGASYLILSAMAFDRYIAICHPLRYHAIMSKTVVKYILILCWLINFLLVGFVFGLTLRFPICSTHITNFYCDNITILRMTCAKDITINNIYGLFITGFYHGIALSSIVFSYTFILIACFRNKDSDARSKALYTCATHFLVFVVYEFSSGLIVLVYRIPQSPVNLRKFLAMSFVVFPSCLNPIIYGTKTKEIKQRIKQIYNHKIFH
>LOCXPOR33.203.HIT1.OR.2R.301.7tm_4.exons1.CM030060.1.Alosa_alosa
SLFTMDSLDLAPKVAYVTAVIGILIYLFAMCANLLLLGIIAVHVHLHQPMYILLFSLSFNEVVGLSAMVPPVVYNLLLEHRYTSFLACFFQGLLLHLYVCASYLILSAMAFDRYIAICHPLRYHAIMSKTVVKYILILCWLINFLLVGFVFGLTLRFPICSTHITNFYCDNITILRMTCAKDITINNIYGLFITGFYHGVGLFSIVFSYTFILIACFRNKDSDARSKALYTCSSHFLVFVVYECSAVVVVLVHRIPQSPVNLKKFMAIVLFPSCFNPIIYGAKTKEIKQKIKQIYNHKIFH
>LOCXPOR35.204.HIT1.OR.2R.303.7tm_4.exons1.CM030060.1.Alosa_alosa
SLFTMDSLDLAPEVAYVTAVIGILIYLFAMCANLILLGIIAVHVHLHQPMYILLFSLSFNEVVGLSAMVPPVVYNLLLEHRYTSFLACFFQGLLLHLYVGASYLILSAMAFDRYIAICHPLRYHAIMSKTVVKYILILCWLINFLLVGFVFGLTLRFPICSTHITNFYCDNITILRMTCAKDITINNIYGLFITGFYHGVGLFSIVFSYTFILMACFRNKDSDARSKALYTCATHFLVFVVYECSAVVVVLVYRIPQSPVNLKKFMAMSIVLFPSCFNPIIYGAKTKEIKQKIKQIYNHKIFH
>LOCXPOR35.205.HIT1.OR.2R.303.7tm_4.exons1.CM030060.1.Alosa_alosa
SLFTMDSLDLAPEVAYVTAVIGILIYLFAMCANLLLLGIIAVHVHLHQPMYILLFSLSFNEVVGLSAMVPPVVYNLLLEHRYTSFLACFFQGLLLHLYAGASYLILSAMAFDRYIAICHPLRYHAIMSKTVVKYILILCWLINFLLVGFVFGLTLRFPICSTHITNFYCDNITILRMTCAKDITINNIYGLFITGFYHGVGLFSIVFSYTFILIACFKNKDSDARSKALYTCATHFLVFVVYECSAVVVVLVYRIPQSPVNLKKFMAMSFVLFPSCLNPIIYGAKTKEIKQKIKQLYNHKIFH
>LOCXPOR36.206.HIT1.OR.2R.301.7tm_4.exons1.CM030060.1.Alosa_alosa
SVFTIGSFDLAPEEAYVTVVIGILIYLFAMCANLLLLGIIAVHAHLHQPMYILLFSLSFNDIIGVSAMVPPVIYNLLSEYRHTSFLACLFQGLCIHWYGGASYLILSAMAFDRYIAICHPLRYHAIMSKSAIKYILILCWFINFVLVGFVFGLTLRFPFCSTNVLNFYCDNMSMLRMTCAKDITINNIYGLFITGFYHGLGLFSIVFSYTFILIACFRNKDSDARSKALYTCATHFLVFVVYECSAVVVVLVYRIPQSPVNLKKFMAMSFVLFPSCLNPIIYGAKTKEIKQKIKQLYNHKI
>LOCXPOR37.207.HIT1.OR.2R.315.7tm_4.exons1.CM030060.1.Alosa_alosa
GAYSMKMDNVSNVSSVLTLQGFDVPQETSFLAFLLATLGYMVIVFCNLLLLITIILNKNLHHPMYFILINMPINDLIGSSALFSQIFREFLSNSKSIEFPACVTQAFFIHIYATGVVFILAAMAYDRYIAICRPLQYATIMTNAHLMRIIALVWGSNLILIGVLFILLLRLPRCRNNVTHTYCDNPSLLRLMCGDTTINNIYGLLTVSCTQPITVGLILYTYLQILITCFRSKSTDTRSKAMQTCATHLVVFLLFECLGLFTIISYRIKNMSPGLTKFIGVSALIFPPTLNPIIYGINTKEIRKRAIMLFKKNVF
>LOCXPOR38.208.HIT1.OR.2R.305.7tm_4.exons1.CM030060.1.Alosa_alosa
NVSSVLILQGFNLPSASVIPAFLFASLNYMLILFCNLVLLLTILLNKSLHQPMYLLLLNLPINDIIGSTALFPQVINELLFDSRRISYVACIIQAFLIHIYGAGSVFILTAMAYDRYVAICCPLRYGTIMSNAHVIRIITLVWLCNLLLIGCLFFLLLRLPRCGSQMSHSYCDNPSLLRLVCADTTINNIYGLALVAITQVVALAIIFITYIQILVACFRSKRADTKTKALQTCATHLIVFLLLECLGLFTIISYRIPNLSPQTRRFIGVLTMVFPPTLNPIIYGLKTKEIKDKTFNFFRTKILP
>LOCXPOR39.209.HIT1.OR.2R.294.7tm_4.exons1.CM030060.1.Alosa_alosa
SAVLTMETLKLAPPQNYPAFIFGTITYLSIVLCNTMILYVIVISKDLHKPMYILLFNMPLNDLVGATAFFPQMVFSLLSQNIFISHLACIFQAFLVHLYGAGALLILTAMAYDRYVAICKPLRYNSIFTNGYLIKLIVLMWTVDFSLIIILFTLLTRPKICRTEIMDPYCSNPALVRLTCGDTTMNNYYGLFITAFFQALSLSVVIYTYLHILIACVSSANRTNARSKALQTCATHLAVFLIFEGTILFNVLAYRIQGLPIGLHKFFALMMLTFPPFVNPLIYGLKTKEIKQKI
>LOCXPOR39.210.HIT1.OR.2R.309.7tm_4.exons1.CM030060.1.Alosa_alosa
MFLNSSSSTTIFLPSFTFPPSTRVPALVFSTLTYLMIMCCNLMIVVTIALNHNLHKPMYLLLLNLPVCDMIGATAFFPQMISSMLYQPRVISYWACVVQALLTHTYGGGSLLILTAMAFDRYIAICSPLSYNTIMTNNNLIKIISGIWLTDTILIFTLIALAIRLKICQNTISDMYCNNPSLTKLACEGTHVNNFYGLFTIAFLQGISLAVILFTYLQILFTCVFKKQADARSKAIQTCGAHLIVFLFLEFNAFIALVAHRIETAPLFLRRALGVSVMIFPPLLNPLVYSFNTKEIRKHILQFLKRKTS
>LOCXPOR40.212.HIT1.OR.2R.307.7tm_4.exons1.CM030060.1.Alosa_alosa
NQTISSVLRIASFDIHPSAVYPIFIMGLLVYLFSVLSNVTILVLIVTQRSLHRPMFYILFSLPLNDLIGITAMFPRVLVDIVIMKKTVNYPLCVLQAFLLHMYGGGIPFILAAMAYDRYIAICKPLRYNSILTSLGVTAVISLAWGVNFALILVLFLLQVRATKCSDFIINVFCDNFSLLSLSCGKDLTINNIYGLSITAFMHVTTVTIQLFSYIKILLTCVMNKQSDAKSKAVNTCLAQIIAFILFEIVGLFTILSYRFPNITPNARKACGMLIFLILPVLNPIIYGMKIKDIRTAFFRILKKGKI
>LOCXPOR41.215.HIT1.OR.2R.307.7tm_4.exons1.CM030060.1.Alosa_alosa
NQTISSVLRIASFDIHPSAVYPIFIMGLLVYFFSVLSNVTILVLIVTQRSLHRPMFYILFSLPLNDLIGITAMFPRLLVDIVIMKNTVNYPLCVLQAFLLHMYGGGIPFILAAMAYDRYIAICKPLRYNSILTSLGITAVISLAWGANFALILVLFLLQARVKMCRNFIMNVFCDNFSLLNLSCGEDLTINNIYGLAITAFMHIITVTIQLFSYIQILLTCIMNKQSDAKSKAVNTCLAQIISFILFEIVVLFTILSYRFPNITPNARKACGMLIFLILPVLNPIIYGMKTKDIRTAFFHILKKGKM
>LOCXPOR42.216.HIT1.OR.2R.305.7tm_4.exons1.CM030060.1.Alosa_alosa
NQTISSVLRIASFDIHPSAVYPIFIMGLLVYLFSVLSNVTILMLIVTQRSLHRPMFYIFFSLPLNDLIGITVMFPRVLVDIVIMKNTVNYPLCVLQAFLLHLSGGGILFILAAMAYDRYIAICKPLRYNSILTSLGITAVISLAWGANFALVLVLFLLQARVTKCRDFIINVFCDNFSLLSLSCGEDLTINNIYGLVITAFMHIVTVTIQLFSYIQILLTCIMNKQSDAKTKAVNTCLAQIISFILFEIVCLFTILSYRFPNITPNARRACGMLIFLILPVLNPIIYGMKTKDIRTAFFRILKKQ
>LOCXPOR43.217.HIT1.OR.2R.308.7tm_4.exons1.CM030060.1.Alosa_alosa
NQTSTFDLKIFSFDIHPSAEYPIFVIGLLVYLFSVFSNVTILVLIVTQRSLHRPMFYILFSLPLNDLIGITAMFPRVLVDIITKNNTVYYPLCVFQAFLIHMFGGGTLFILAAMAFDRYIAICKPLRYHSIMTPLTVVGILSLAWGLDFAIIFVLFLLQTRVQRCTNFIMTVYCSNVSLLNLSCGEDVTINNIYGLIITIFMHVVTITIQLFSYIQILLTCIFNRQSDAKTKAVNTCLAQIIVFLIFEIVSLFTLIAYRLPNISTNARNACGMMIFLILPIVNPVIYGMKTKDIRITFFQLVRKKATI
>LOCXPOR44.218.HIT1.OR.2R.307.7tm_4.exons1.CM030060.1.Alosa_alosa
NQTFSFDLQIASFDIHPSAEYPIFIIGLLVYLFSVLSNVMILVLIVTQRSLHRPMFYILFSLPLNDLIGITAMLPRVLVDIVIKKNTVYYPLCVFQGFLLHMFGGGTLFVLAAMAFDRYIAICKPLRYHSIMTPLTVAGILSLAWGLDLAMILVLFILQARLRRCRTLIMNVYCSNFSLLNLSCGEDITVNNVYGLAITALMHIITITVQLFSYIQILLTCVFNKQSDAKTKAVNTCLAQIIVFLIFEFVSLFTILSYRFPNISTNARMVCGMMIFLILPVFNPIIYGVKTKDIRIAFSQVVKKRRL
>LOCXPOR45.219.HIT1.OR.2R.299.7tm_4.exons1.CM030060.1.Alosa_alosa
KLSLDPFFIPAGARYPIFFFGLVIYLFCISCNMTLIGLIIMKRNLHKPMYFILFSLPLNDLIGITAMLPKVLSDILTDTSQVYYPLCVLQGFLLHMYGGGVLFILAAMAFDRYIAICFPLRYNSIMTPKVVVTVIAIVWGVDFVLILVLFSLQARLPWCRSKIMNVFCDNPSILKLTCSNTFLNNIIGLFNTALMQIISISVQVFSYVKILIACLVSRQNEARSKAINTCVAQLVIFFVFEIVGTFTILSHRFQNVSPDLQKIMGMLIFLVPPIMNPIVYGLNTQEIRSNLFRFHTKVF
>LOCXPOR45.220.HIT1.OR.2R.298.7tm_4.exons1.CM030060.1.Alosa_alosa
ELSLDPFFIPDGARYPIFFFGLVIYLFCISCNLTLLGLIIARRNLHKPMYFILFSLPFNDLVGITAMLPKVLSDILTDRHTVYYPLCVLQGFLLHMYGGGVLFILAAMAFDRYIAICSPLRYNSLMTPRVVVAIIAIVWALDFVFIFTIFVLQARLPRCKSKLMNVFCDNPSLLKMTCGNTFINNITGLFNTALMQIISISVQVVSYVKILIACLVTRQNEARSKAINTCVAQLVIFFTFELTSTFTILSHRFQNVSPDLQKIMGMLIFLVPPILNPIVYGLNSYEIRRTLFGSHTKV
>LOCXPOR46.221.HIT1.OR.2R.306.7tm_4.exons1.CM030060.1.Alosa_alosa
ENNSINSDILEIQGLDISESSVYPVFFAVLFFYLTLLISNVGVLTLIITEKTLHQPMYLLFCNLSVNDIFGNTVLLPRLLADMFVPKKLTTYAQCATQAFCSHTFGSASHMILIIMAFDRYVAICNPLRYTAIMTTKTIVMLSLSAWGFSLILVAILLGLTIRLSRCRSTILNAYCDNASLFKLSCEDVSINNLYGLVFTAVLFGSSIGSILVTYFRIAIICWTKKSKDLNNRALQTCASHLLVYMIMLWTGFLTIILHRFPDYPYLRKLAYLLFHVVPANLNPIIYGMQTKSLRKKILQIFSRKV
>LOCXPOR47.223.HIT1.OR.2R.309.7tm_4.exons1.CM030060.1.Alosa_alosa
ENISYDSDTLTMEGLDISESSTYPVFFTLLFIYIALLITNIGVLVIIIAERSLHQPMYLLFCNLSVNDILGNTILMPRVLLDMVSKERLISYSACVTQAFFSHTYGSASHTILIVMAIDRYVAICNPLRYSAIMTTKAVVTLSVCAWGFSVVLVGVLLSLTIRLSRCRSLIKHAFCDNASLFKLSCEDVSINNIYGLFYTVLLFSSSMGTVAITYIRIAVICWTKKNAELNSKAIQTCASHLVLYLIMLLMGYIIIIMHRFPENPFLRKLIAILFHVIPAHLNPIIYGLQTKHLRLKMLQVFGRKINPS
>LOCXPOR48.225.HIT1.OR.2R.307.7tm_4.exons1.CM030060.1.Alosa_alosa
ENLSYVSDILVLEELGHPESFANVVFYTLLFVYIALLITNFGVLCIIIREKSLHQPMYLLFCNLSVNDILGNTVILPQLLFDMVTKNRLISYNACVSQIFFTHTFASAAHTILIIMAIDRYVAICHPLRYNSIMTAKAVAVLTVSAWSFVIVLVSVLVGLTIRLSRCRSLIPNFYCDNASLFKLSCEDVSINNIYGLFYTVVLFSSSMGTVVVTYIRIGVTCWTKKNAELNSKAIQTCASHLVLYLIMLLSGYIVIIMHRFPKDRFLRKFMAILFHVVPAHLNPVIYGLQTKHLKLKILQLFKRKIT
>LOCXPOR49.226.HIT1.OR.2R.307.7tm_4.exons1.CM030060.1.Alosa_alosa
ENRSYVSDILVLEELGHPESFADAVFYTLLFAYIALLITNFGVLVIITREKSLHQPMYLLFCNLSVNDILGNTVILPQLLFDMVAKNRLISYNACASQIFFNHTFASASHTILIIMAIDRYVAICNPLRYNSIMTAKAVAVLSVSAWSFVIVLVSVLVGLTIRLSRCRSLIPNFYCDNASLFKLSCEDVSINNIYGLFYTVVLLSSSMGTVAVTYIRIGVKCWTKKNAELNSKAIQTCTSHLVLYLILLLSGFIIVIMHRFPEDRFLRKLMAILCLLIPAHLNPIIYGLQTKHLKLKILQLFQRKIT
>LOCXPOR50.227.HIT1.OR.2R.307.7tm_4.exons1.CM030060.1.Alosa_alosa
ENRSYVSDILVLEELGHYESFADAVFYTLLFAYIALLITNFGVLVIIIREKSLHQPMYLLFCNLTVNDILGNTVILPQLLFDMVAKNRLISYNACVSQIFFTHTFASASHTILIIMAIDRYVAICNPLRYNSIMTAKAVAVLTVSAWSFVIVLVGVLVGLTTRLSRCRSLIPNFYCDNASLFKLSCEDVSINNIYGLFYTVVLFSSSMGTVAVTYIRIGITCWTKKNAELNSKAIQTCTSHLVLYLILLLSGFIIIIMHRFPEDRFLRKLMAIIFLVIPAHLNPIIYGLQTKHLRLKILQIFKRKIT
>LOCXPOR48.228.HIT1.OR.2R.307.7tm_4.exons1.CM030060.1.Alosa_alosa
DNSSSVSDNVVLEELGHPESFADAVFFTLLFVYIALLITNFGVLVIIIREKSLHQPMYLLFCNLSVNDILGNTIILPRLLYDTISKDRLISYNACVTQVFFSHTYGSASHTILIIMAIDRYVAICNPLRYSAIMTTKAVVTLSVSAWAAALVLVGVLVGLSLRLSRCKSLISNFYCDNASLFKLSCEDVSANNIYGLFYTVVLLSSSMGTVAITYIRIAVVCMTKKNAELNSKAIQTCASHLVVYLIMLLTGYIAIIMHRFPEHRLLRKLIIILFHVIPAHLNPIIYGLQTKHLRLKILQIFARKIS
>LOCXPOR51.229.HIT1.OR.2R.309.7tm_4.exons1.CM030060.1.Alosa_alosa
ENVSSTSDLLLLEELGIPESSTYPVFFTLLFVYIGLIISNIGIIVMIIVERSLHQPMYLLFCNLSVNDILGNTFLLPPLLFDMISKNRLIHFNACVLQVFGAHTYGSASHTILIIMAIDRYVAICNPLQYSAIMTAKAVWTLSVSAWAFAIALVGILVSLSLRLSRCRSVIPNFYCDNASLFKLSCEDVSVNNIFGLFYTVVLLVSSMGSVAVTYFRIAVVCWTKKNAELNNKAIQTCASHLVVYLIMLFAGFIIVIMHRFPEYPFLRRLVAILFHIVPGSLNPIIYGIQTKHLRNKILQVFSRKKGPS
>LOCXPOR55.230.HIT1.OR.2R.298.7tm_4.exons1.CM030060.1.Alosa_alosa
VTFTFTAYEEIGPTKDMLFVIIFLIYLASVLANMSLMVLIYLDASLHKPMYIFLFSLIFNGLIGSTAVWPKVMGHLVTDVHSASYEACLTQTFFVFIYGSCTYAMLTVMAYDRYVSIFQPLLYHTIMTPQKVRVLLVVGNFLPAAVVFGQICLTSGIPLCRYSIHKIFCDNLSVSNLGCSLSTYALVTNLYGACSLVFLIVLPILLILLSYLKIIVLSSKVSADARKKAFATCTPHLLIFLNFSVSSLFSVIYNRITHYVPIEVNIFLSSHYILIPPLIHPIIYGLKNQEIKKSLSKV
>LOCXPOR52.233.HIT1.OR.2R.291.7tm_4.exons3.CM030060.1.Alosa_alosa
FLTPYEEMASVKNLYFAVVFLIYLASIMANISIMCLIYFDTALHKPMYMFLFSLLLNGLIGSTAVWPKVMVILLTGDNTNSFERCLIQAFIIITYGACNFTILAVMAYDRLLSIFNPLQLHFIMTPHRIRQLLIAANVIPAVFILTHICVLSQMPLCKQKMNRLFCDTLSFHALSCVEAIQRRVSDLYGICGFVCFGVVPILIFLSYFKIILLSLKISRNARKKAFETCTPHLIIFINFSFVSILFVIYVRFYPNFQHIILSVSYNLFPPLLHPLVYGIRNKETRQSFSKI
>LOCXPOR56.234.HIT1.OR.2R.295.7tm_4.exons1.CM030060.1.Alosa_alosa
MGNLSTFKFFILSGLQDSGVYKPLYFLLVFVLYILIIIVNLTLIFIVTVDRSLHEPMYIFICSLCANGLYGTVGFYPKLLLDLQSDIHIISYSWCMIQTYVIYSSALCEMTILTVMCYDRYVAICRPLQYHNIVTPRAVLKLLVLAWSYPLLSAAIGTLLTSRIPICGSHIYKLFCDNASMVMLGCYRAIANQVWSMVVISVYLIQFVLTLISYAHIVKVCMSSSEARTKFSKTCVPHIVVMVIYIMTALFDVFYSWDGSVDLPIGVRNALAIQFLILPPLLNPFIYGLQLPRIR
>LOCXPOR56.235.HIT1.OR.2R.295.7tm_4.exons1.CM030060.1.Alosa_alosa
MGNLSTFKLFYLSGLQDLGVYKPLYFLLVFVLYILIVIVNLTLIFIVTVHRSLHEPMYIFICNLCANSLYGTVGFYPKFLLNLQSDIHMISHSWCMIQTYVIYSSVMCETSVLTVMCYDRYVAICRPLQYHNIVTPRAVLKLLILAWSYPLLSAAIAIILTSRIPFCGSHIYKLFCDNVSMLILGCYRAIANHVWSMVVISVYLIQFVLTLISYAHIVKVCMSSSEARTKFSKTCVPHIVVMVTYIMTALFDVFYSWGGSVDLPIGVRNALAIQFLILPPLLNPLIYGLQLPRIR
>LOCXPOR52.236.HIT1.OR.2R.300.7tm_4.exons1.CM030060.1.Alosa_alosa
NGSSYRETLILTPYEEMASVKNLYFIVVFLIYLASIMANISIMCLIYFDTALHKPMYMFLFSLLLNGLIGSTAVWPKVMVILLTGDNTNSVEGCLIQAFFMITYGACNFTILAVMAYDRLLSIFNPLQYYTIMTPHKIKQLLFAANVLPAVFILGHLCVISMIPLCKHKMNRLFCDTLSFHALSCEAIQRRVSDLYGICVFVCFGVVPILLIFLSYLKIILLSLKISRNSRKKAFETCTPHLIIFINFSFVSIFFVIYVRFYPNFQHLFLSVSYNLFPPLLHPLVYGIRNKETRQSFSKI
>LOCXPOR56.237.HIT1.OR.2R.295.7tm_4.exons1.CM030060.1.Alosa_alosa
MENVSTFKFFILSGLQDSGVYKPLYFLLAFVLYILIIIVNLTLIFIVTVDKSLHEPMYIFICNLCANGLYGTVGFYPKFLLDLQSDIHIISYSWCLLQTYVIYNSALCEMSVLTVMSYDRYVAICRPLQYHSILTPRAVSKLLVLTWSFPLLSSAIIFLLTSRIPICRSYIHKLFCDNPSILILGCYQAIANQVWSMVVITAYLIQFVLTLVSYAHIVKVCISSSEGRKKFSKTCVPHIVVMVIYIVTALFDVFYSWDGSLHLPIGVRNALAIQFLIFPPLLNPLIYGLQLPRIR
>LOCXPOR56.238.HIT1.OR.2R.295.7tm_4.exons1.CM030060.1.Alosa_alosa
MGNLSTSKFFILSGLQDSGVYKHQYFLLVFVLYTLIITVNLTLICIVTVDKSLHEPMYIFICNLCANGLYGTVGFYPKFLLDLQSDIHTIAHSWCMIQTYVIYCSGLSEITVLTVMSYDRYVAICRPLQYHSIMFPRAVLKLLVLAWFYSHLVTAIAIILTSRIPFCGSHIHKLFCDNPSMLMLGCYRAIANQVWSMVVISVYLIQFVLISISYAHIVHVCISSSEGRAKFSKTCVPHIVVMVIYIVTALFDVFYSWDGSVNLPIGVRNALAIQFLILPPLLNPFIYGLQLPKIR
>LOCXPOR53.239.HIT1.OR.2R.306.7tm_4.exons1.CM030060.1.Alosa_alosa
NESSITVTLTYITYKEMGSAKNVFFIIVFTIYIASIIASVAIMLLIYLDKALHKPMYIFLFSLIVNGVIGSSAVWPKVMNILITDDNTGSYAGCLMQVFITSVYGGCNYTMLTVMAYDRFVFIFKPLQYYAIMTPHMVIKLVLIGNLIPVIAVVAQMYLTLRLSLCRYTIPRIFCDNLSIVDLSCYNNYTFVCSIFGVCATFCLGVLPVFIIILSYLKIISIILTMSAEARRKTFATCSPHLIIFIMFSFVSLFSVIFNRVNPDIPARASVIRAFFIAPNYILIPPFLQPVIYGFKSQEIRQTFMK
>LOCXPOR56.240.HIT1.OR.2R.279.7tm_4.exons1.CM030060.1.Alosa_alosa
MGNISTFKFFILIGLQESGVYKPLYFLLVVVLYILIIIVNLTLIFIVTVDKSLHEPMYIFISNLCANGLYGTVGFYPKILLDLRSDIHMISYSWCMIQTYVIYSSALCEMSVLTVMSYDRYVAICRPLQYHSILTPHAVLKLLVLAWACTLLAKAIGMLLTSKVPICGSYIYKLFCDNPSILKLGCYRVISNQVWSMMAIAVYLVQLVFILISYANIIHVCISISDGRKKFSKTCVPHIVVMVIYIMTALFDVFYSWDGSVNLPICVRNALAIQFLILP
>LOCXPOR56.241.HIT1.OR.2R.275.7tm_4.exons1.CM030060.1.Alosa_alosa
MGNLSTSKFFILSGLQDSGVYKHQYFLLVFVLYTLIITVNLTLICIVTVDKSLHEPMYIFICNLCANGLYGTVGFYPKFLLDLQSDIHTIAHSWCMIQTYVIYCSALSEMTVLTVMSYDRYVAICRPLQYHSIMFPRAVLKLLVLAWGYSHLATAIAVILTSRIPFCGSHIHKLFCDNASMVMLGCYRATANHVWSMVVISVCLIQFVLISISYAHIVHVCISSSEGRAKFSKTCVPHIVVMVIYIVTALFDVFYSWDGSVNLPIGVMCRWLYNF
>LOCXPOR54.243.HIT1.OR.2R.306.7tm_4.exons1.CM030060.1.Alosa_alosa
NESSTRDTLTLTVYLGMGSPRYVLLAVVILIYLATVLANVTLMLLIFLDTSLHKPMYIFVFSLILNGLIGSTAVWPMVMNILLTNTPLISYEGCLIQAFFILVYGTCNYTMLTVMAYDRFVSIFKPLQYHTIMTPQKVKQLLFVANFSPTAAVLSLICLSSQLTLCRYKVRKIYCDNLAITSLSCDDRHTIQSRVSNLHGIINTIVFAALPMVLILLSYAKIILLSLKASENARKKTFETCSPHIIIFMNFSLVSLFSLFYNRFNPHLPGEANIIISINYLLIPPFLQPIIYGIKTQEIRQSFSRL
>LOCXPOR55.244.HIT1.OR.2R.306.7tm_4.exons1.CM030060.1.Alosa_alosa
ANMNESFHLTLIYATYQDMGSVKYVLFTGIFLIYFVSLIVNISVLLLIYLDISLHKPMYIFLFSLIANGMIGSTAVWPKVMAMLLTDVYTGSYKGCLIQVFLIGAYGACNYAILMVMAYDRFVSLFQPLQYHTIMTPQKVIQLSFAANFVPVAFLIGQICMTTQISLCHDMIHKIFCDNLAVFSLSCTDSILSLVNNVYGIFLLIAFAVLPVCVIFLSYFKIVLLTRKASTNARKKALETCTPHLVIFINFSVATFFAIIYNRVSDFLPKELNAFVSMNYVLFPPLMHPVIYGLKNKEIQHCLSKM
>LOCXPOR56.245.HIT1.OR.2R.299.7tm_4.exons1.CM030060.1.Alosa_alosa
MGNISTFKFFILSGLQDSGVYKPLYFLLVFVLYILIIIVNLTLIFIVTVDRSLHEPMYIFICNLSANGLYGTVGFYPKFLLDLQSDIHTIAHSWCMIQTYVIYSSGLSEITVLTVMSYDRYVAICRPLQYHSIMFPRAVLKLLILAWSSNLLATAIVILLTSRIPICGSHIHKLFCDNPSMLMLGCYQAIANWVWSMVVISVYLLQFVFILISYAHIVHVCISSSEGRAKFSKTCVPHIVVMVIYSVTALFDVFYSWDGSGNLPIGVRNALSIQFLIFPPLLNPIIYGLQLPQIRGKVL
>LOCXPOR57.247.HIT1.OR.2R.301.7tm_4.exons1.CM030060.1.Alosa_alosa
NESSTRDTLTFTVYLDIGSARYVLLAIVILIYLATVLANVTLMLLIFLDTSLHKPMYIFVFSLILNGLIGSTAVWPMVMKILLTNTPLISYEGCLIQTFIIITYGACTYSMLTVMAYDRFVSIFKPLQYHTIMTPKKVMQLLFVANFSPTALMFFQICLSSQLTLCRYKINKLYCDNLAITRLSCGDSQAIKHQVSNLYGIVNIILIVALPVVLILLSYVKIIMLSFKASRNARQKTFETCFPHIIIFINFSLVTLFSLLYNRFNEYLPGQVNILNSINYILVPPLLHPIIYGLKTQEIRQ
>LOCXPOR58.248.HIT1.OR.2R.311.7tm_1.exons1.CM030060.1.Alosa_alosa
SSQSVNGSTQGAFRGNDPVRLHVTTAVAQVIVWPFILIDLFMLLVYLRKQVLGTEARYVLFAQTLLADAIFLLLTNCGVISYYVDFVVPMAFCVPLCIVMDALAQVSPNIILAMCLERYVAVCMPLRHVDIFTPQRTVLIITIVWLLSFMRPLVDLIILLSYIAESYFYKMTSCSYEVLLQRDWHMMMRGNVYILKLVFTVLILCFSYGSIMMVARRASGDNRNAASKGQRTMLLHVLQLFFCTLEAVSPFIEARILEMRDINLFLIIRYFDFLAFHIFSRAISPLIYGFRDEKFYTALRYYACCKFNDIS
>LOCXPOR58.249.HIT1.OR.2R.311.DSS1_SEM1.exons1.CM030060.1.Alosa_alosa
RYVIKSTLSIISHSSIKLLISQTIHERAYGPGDNRESQEVEVAHDEVNIDIADLQHSGLYQRPRDLQGAQHQLQDVKQEGPLALGGGLLVVARSLARHVHDRAVAEGQDQQHKQVVEYEEVPPHDHVPVLQENDLVVAERRLGEITLCHVAEENGEIDKGLGERDEPDQGHHQHSSGWGEDVDVSEGHADGHVALYAHGDDGGGGDVGETSHEESKGQARSHRQQQEHLVRDHHKVGGEEEGRVCDQCLGEQHVSGLRLEHATLQEDDEHEDVDVDEWPHEDLRQRSGHAQAHRVTAGEEPPAAAVPALTA
>LOCXPOR58.249.HIT1.OR.2R.311.DSS1_SEM1.exons1.CM030060.1.Alosa_alosa
SSQGRNGSGGRLFTGSDPVRLSVTTALAQIFVWPFVYIDIFMFVVFLKRRMLKAEARYVLFAQTLIADTAFLLTTNFVVITYQVFLLLPVGACLPLTLLMGGLTHVSPTTIIAMCIERYVAICMPLRHVNIFSPARTMLMVALVWLISFSKPFIDFTIFLSYVAKSYFSQPAFCYYEIILLEDWHMIMRGNLFILNYLLVLLILAFCYGSIMHVARKASGDNKQAASKGQRTLLLHILQLVLCTLEVTGPLIEARVLEIGDVNIYLIVRYFNFLAFSVVSRAISPLVYGLRDEKFNAAMRYYAKCGFNHIS
>LOCXPOR59.250.HIT1.OR.2R.306.7tm_1.exons1.CM030060.1.Alosa_alosa
SQSGNSSEGHTLLRMNDSVRLNLFTSLVQVMVWPFLCIEVFMIFVFLKKEAFRAEARYVMFAQTLFADSCILVLTDFVVITMHVQLELPISICIPLVILMDVLSNVSPTIIVAMCLERYVAICMPLRHVDIFAPNRTVLYIALIWLLCFFIPFVDLIIMLAFATKDYFEELTFCYYEIMFYEDWHMEMRGIFYIGDCLMILSILLFCYVSIIVVAHRASGDDKQSASKGQRTILLHLFQLLLSTLEVMCPYVESQVLEISLEVYLIVRFFNFLAFSILAKIMSTLIYGLRDEKFLAAMKFYVTLKS
>LOCXPOR60.253.HIT1.OR.2R.290.7tm_1.exons1.CM030060.1.Alosa_alosa
FSRPLNEKILLVQVLVGIFLYVNSLMIFTFLKKEAFRTDTRYVLFAQTLFMDSFLMVLTDLAVIQSYYQFTIPCVPCVILCMVMIWLQFGTPVTLVAMCLERYVAICMPLRHANISSERTQLVGLVVIWWLSAVPPFLVLLLFLEWAPPSVLSSSMICEVELLLPKKWQANSRSVVATLYFLWMSAVIVITYFRIVKVAKKAASGNSKSTTKGRKTVILHAVQLLLCLIQFCCPFVETAILRIDLKLFVNVRYFNFISFILAPRCLSPLIYGLRDEKFVLVLKYYAVFGL
>LOCXPOR60.130.HIT1.OR.2R.287.7tm_1.exons1.CM030060.1.Alosa_alosa
QPMNEKALLIQVLIALFLYVNFLMIFTFFQKEAFRTNTRYILFAHTLICDCAFLIFTDMLLLLTVARIIMPTGLCIVVCALLVNLNLATPLTLTAMSVERYVSICMPLRHAELSTPQRAAHAILVIQAMASVHVVVMLLSLFAAMPLSFYSSSLVCSLVMLNAYAWQKHLSDAVLQLYFLLMSLLICFSYVKIMGVARAASGEDRKSMNKGLKTVLLHALQLVLSLIQLWCPLVEAAVLRIDLKVFETVRYFDYIMFILAPRCLIPLVYGLRDESFTLVLRYYALFG
>LOCXPOR60.131.HIT1.OR.2R.289.7tm_1.exons1.CM030060.1.Alosa_alosa
VMRPLNDQAIIVQVLISLFLYIDLLMIVTFFKKEAFHSVTRYIFFAHTLICDCTFLVISDVLLLLSYLRIIMPTSLCMLICAVVVNLNVATPLTLTAMSVERYVSICMPLRHAELSTPQCAAHAILVVQAMASVLMLVTMISLAVVMPLDFYLSRRVCSLEMLQTHAWQKNLTNAVSQFYFLLMSLAICFCYVKIMGVARVASGADRSSMNKGLRTVVLHALQLLLSLIQLWCPFVELAVLQIDLHMFVNLRYFDYVMFILAPRCLVPLVYGLRDESFLAALKHYAFFG
>LOCXPOR60.132.HIT1.OR.2R.306.7tm_1.exons1.CM030060.1.Alosa_alosa
QNYMSSNTTAIGYLSRPLNEKILLVQVLVGIFLYVNFLMIFTFLKKEAFRTDTRYVLFAQTLFMDSFLMLLTDLALTGNYFQFPIPWIPCCALCFLMSWLSIGTPLTLVAMCLERYVAICMPLRHADISSPRNQRRGLVVIWVVSTLIPMFTLVSFLSLVPPAFLLTYVVCSVEQMQVQTWVNEVRKALLLMYFVLMFSVIVFTYIAILKAARTASSDNKKSTHKGLRTVILHTFQLLLCLTQFVCPFVEMAMLKIDFMLFINVRYSNFIVFFIAPRCLSPLIYGLRDEKFYVVLRRYASFGLDAV
>LOCXPOR61.133.HIT1.OR.2R.305.7tm_1.exons1.CM030060.1.Alosa_alosa
NSSSNAQLLKSNDQTYLNITMSLVQVLVWPFISINLFMYFTFRAKQTLRVEPRYLLFAQTLLADSALFLMTNFSVITINQYRLLPIGFCIPFLIVMYTFNQVSPNVIVAMCLERYVAICMPLRHVNIFSPNRTLIVIAIVWLVSFIKPFIDFLILLSVVSQGYFKRLNFCYYEIMLLAKWHMMLRGNLNIMNYLAILVVLLFCYGSIFRVARRASGKDKNAAAKGHRTLLLHLLQLFLCTLEIICPYVEARVMEVDVEIYLILRYFNFLAFTILSRAIIPLIYGFRDEKFYAAMKTYACKRNHVS
>LOCXPOR62.134.HIT1.OR.2R.307.7tm_1.exons1.CM030060.1.Alosa_alosa
SENSSEQKILKGNDPIRLNVTTALVQILVWPFIYINLFMYYTFRRKPTLRAEPRFMFFAQTLLADSALFLMTDFVVVTIHVHLLLPLGFCFPFVVILHTLSHVSPTFITAMCLERYVAICFPLRHVDVFTSTRTLFISVVLWFLCFLRPFVDLCIFSSAVSKSYLNGWNFCYYEIILVKKGHMELRGNLVILNYLVLLVILFLCYVAIIRVARRASGKDKQAAAKAQRTLLLHLLQFFLCTLEVAGPYIEAKVVQIDVNIFLIVRYFNFLAFTILGRAVVPLIYGFRDEKFYSAMKSVGKCNKSKIN
>LOCXPOR63.136.HIT1.OR.2R.306.7tm_1.exons1.CM030060.1.Alosa_alosa
SENSSEQKILKGNDPIRLNVTTALVQILVWPFIYINLFMYYTFRRKPALRAEPRFMFFAQTLLADSALFVMTDFVVVTIHVHLLLPLAFCIPVAVVIHGLAQVSPTFITAMCLERYVAICFPLQHVNVFTPTRTLVILVVVWFLSFLRPFVDLCIFFSTAPKSYLKGINFCYYEIILVAKWHMELRGNLFILNYLVLLAILFFCYGAIIRVARRASGDDKQAAARGQRTLLLHLLQLFLCTLEVFCPYVEAQIMRISVNTFIVVRYFNFLAFTILSRAITPLIYGFRDEKFYAAMKSFSLWKKSKV
>LOCXPOR64.138.HIT1.OR.2R.305.7tm_1.exons1.CM030060.1.Alosa_alosa
SQPGNESDGQVLLMGTDPVRLNIFMALVQVLVWPFLSVDLFMIFVFLKKEAFRAEARYVLFAQTLFADSCLLVMTDFVVLTIYVRLLLPIWLCIPIVILMDVLSNVSPTIIVAMCLERYVSICMPLRHVDIFAPNRTVLYIALIWLLCFLMSFVDLFIMLAFATKDYFEELGFCYYEIMFYEDWHMEMKSMYYIGDCLMILSILLFCYVSIIVVARRASGDDKQSASKGQRTILLHLFQLFLSTLEDICPYVESQVMAVSIDAYLIVGFFNFLAFSIFSKILSTIIYGLRDEHFLASMKMYVTLK
>LOCXPOR64.139.HIT1.OR.2R.305.7tm_1.exons1.CM030060.1.Alosa_alosa
SQPGNESDGQVLLMDTDPVRLNVFMALVQVLVWPFLSVDLFMIFVYLKREAFRAEARYVLFAQTLFADSCLLVMTDFVVLTIYVPLLLPIWLCIPIVILMDVLSNVSPTIIVAMCLERYVAICMPLRHVDIFAPNRTVLYIALIWLLCFLMTFVDLFIMLAFATKDYFEELGFCYYEIMFYEDWHMEMKSMYYIGDCLMILSILLFCYVSIIVVARRASGDDKQLASKGQRTILLHLFQLLLCTLEVMCPYVESQVIAVSIDAYLVVRFFNFLAFSIFSKILSTLIYGLRDEKFLASMKIYVTLK
>LOCXPOR66.141.HIT1.OR.2R.303.7tm_1.exons2.CM030060.1.Alosa_alosa
MQNLSSVQINATSDRSLTVIVKVCVVIPIFSIFLYFIILMLHTFASHRHFLESPRYILFTYMLANDTLQLLTSVLLFLFVMAQVKFALVFCAPLLFFSTATFLNTPLILAVMSLERYVAIFYPMRRPSAWRAERIWLIILAIWLLSCMQPAVDFVLSKPRSAADVLTTPVQCKTAVLNVSPAQMLFKVVLNALFFAVVAAVILFTYVRILLGTRTMRQDRASVSKALHTVLLHGLQLLLSTSAFTIPFTEHLIVLHVGWLREHMSFLNYISFVVMPRVLSPLIYGLRDESLRTHMRRSPLCCS
>LOCXPOR67.142.HIT1.OR.2R.327.7tm_4.exons1.CM030060.1.Alosa_alosa
MMVEAERANVSHTVFVFVGFPETYKHRQWYTAPFLLSYLLILAANSLLLYVIRTTESLHSPMYILVSALAVVDIVVPTAIIPKMLLGFLFDLSEITLAGCLTQMFITHFFSSVESTILLAMALDRYVAICLPLRYVEIVNGTLFAKLLVFTLVRSGAVMLTLIGLVLPLSFCDSNVINHCYCDHMALVSLACSNTDKNKAMGLAVIVCFVGVDTSLIFFSYVNILYVVLRAAAGEDRWKAFHTCGTHLMVMMSFYLVGSVTFLSHNLPIPIPVDVNTFLGLLYIIFPASVNPVIYGVRTKEIRHAILRMFKVQQLNKVFVLQVSSVK
>LOCXPOR56.145.HIT1.OR.2R.298.7tm_4.exons1.CM030061.1.Alosa_alosa
MENMSTFKFIIYSGLQGSVYKPMYFLLAFVSYILIITVNLTLILTVIMEKSLHEPMYIFLSNLCLNSLYGTVGFYPKCLLDLLSDTHTITYSWCLLQVYVIYSSVLCEISNITVMSFDRYVAICRPLQYHSILTPHAVLKLLVVAWAYPLLASATAVILTLRIPICGSHIRKLFCDNTLILKLACFQTKVNQVWGMVLLTGVLLQFVLILISYVFIVRVCISSNEGRTKFTKTCLPHILVLAIFIITAVSDILYGWEGSENLSVSVRSALAIQFLIFPPLLNAIIYGLQLPQIHRKLV
>LOCXPOR28.146.HIT1.OR.2R.296.7tm_4.exons1.CM030061.1.Alosa_alosa
ENKSSFTSFIFINYEPMDQHKYLYFTTFLLTYIVTILLNTCLLTIVYKKRTLHEPMYIFISNLAFNAIYGSTSLLPHIMTKLSTQSYTISSVNCFIQIFCIHTYVVVELMILAIMGYDRYAAICTPLHYHSKMSPRKVKILIAVAWLFPFCSFAMFLSLTIRQTFCDNVIHKTHCLNYDVLKLSCHDTSVQNIIGLFLAVVYVAPQFFVIFFSYVQILRICLNASKECQNKALQTCIPHLLTFINYVVGVVFELTQMRMKATQIPYGMSVFMSIFCLVLSPLLNPVIYGSTALKVY
>LOCXPOR26.148.HIT1.OR.2R.289.7tm_4.exons1.CM030061.1.Alosa_alosa
TTFILKTYEKMEHQNNLYLTAFLLPYILTIALNTLVIVVIYKERALHKPMYIFICNLSCNGIYGSTSLLPHIMTKLATKSYTISLVNCLIQIFCIHTWGIVELTTLAIMGYDRYIAICTPLQYHDKMSPRKVKILIAFSWIFPLCTIPLYLVLTIRLSFCSNIIHKTYCVNFDLVKLSCTSTFVNNIVGLLTLCVYMFPQLLVILFSYAQILNICIHASKECRKKALQTCIPHLLTIINYFVGACFEMIQARTRGTQTPFGVAVFLSVYVVILQPLFDPLLYGSSSLKL
>LOCXPOR26.150.HIT1.OR.2R.300.7tm_4.exons1.CM030061.1.Alosa_alosa
TSITLTNYEAMNQHKYLYFTIFLLTYIVTIVLNTCLLAIVYKKRTLHQPMYIFICNLAFNGIYGSTSLLPHIMTKLSTQSHTISLVNCFIQIFCLHTSIIVELMTLSIMGYDRYAAICTPLHYHTKMSPRKVKIFIAVAWLFPFSSFAIYLSLTICLTFCGSAIHKTHCTNFDLIKLSCNDTSVNNIVGILLMGVYMFPQFFVILFSYAQILRICLHASKECQKKALQTCIPHLLTVLNYFFGGFFELIQVRMKATQIPYGMAVFMSVYFFILSPLLNPVIYGSSALKVHILQRRKLSPV
>LOCXPOR25.151.HIT1.OR.2R.296.7tm_4.exons1.CM030061.1.Alosa_alosa
SIALTNYEAMNQHKYLYFTIFLLTYIVTIVLNTCLLAIVYKKRTLHEPMYIFICNLAFNGIYGSTSLLPHIMTKLSTQSHTISLVNCLIQIFCLHTCAIVELMTLAIMGYDRYAAICTPLHYHAKMSPRKVKIFIAVAWLFPFSSFAIYLSLTIRLTFCGSAIHKTHCTNFDLIKLSCNDTSVNNIVGILLMGVYMFPQFFVILFSYVQILRICLHASKECQKKALQTCIPHLLTVLNYFFGICFELIQVRMKATQIPYGMAVFMSLYFFILSPLLNPVIYGSSALKVHILQRRKL
>LOCXPOR26.153.HIT1.OR.2R.288.7tm_4.exons1.CM030061.1.Alosa_alosa
TSFIFINYELMDQHKYLYFTIFLLTYIVTIVLNTCLLILYKKKTLHEPMYIFISNLAFNGIYGSTSVWPHIMTKLATQSHTISLVNCLIQIFCLHTYGVVELMILAIMGYDRYAAICTPLHYHAKMSPRKVKILIAVAWLFPFSSFAMYLSLTIQRTFCGNVIHKTHCLSYEVLKLSCQDITVQSLIGLFLTVVYVAPQFFVIFFSYVQILRICLHASKECQKKALQTCIPHLLTLINYVVGVVFEMTQARMKTTQIPYGMSVFMSLFFLILSPLLNPVIYGSSALKV
>LOCXPOR56.154.HIT1.OR.2R.297.7tm_4.exons1.CM030061.1.Alosa_alosa
MDNLSDFKLFVYSGLQGSVYKPMYFLLAFVLYILIITVNLTLILTVIMEKSLHEPMYIFLSNLCVNSLYGTIGFYPKFLLDLQADTHTITYSWCITQAYVIYTSVMCEITLLTVMSYDRYVAICRPLQYHSILTPHAVLKLLVVAWAYPLLTAVASLILTLRIPICGSHIRKLFCDNPSILKLGCSLVTANQVWGMILITGQCIQFVLILISYARIVRVCISSSEGRTKFAKTCVPHILVIAIFIMTTLFDVSYSWVGSENLPISVRNALAIQFLILPPLSNPITYGLQLPQIRKAV
>LOCXPOR56.155.HIT1.OR.2R.294.7tm_4.exons1.CM030061.1.Alosa_alosa
MDNLSDFKLFVYSGLQGSVYKPMYFLLAFVLYILIITVNLTLILTVIMEKSLHEPMYIFLSNLCVNSLFGTIGFYPKFLLDLLSDTHTVTYSWCLLQVYVIYSSVICEISNITVMSYDRYVAICRPLQYHSILTPHAVLKLLVVAWACPLLASSTALVLTLRIPICGSHIRKLFCDNTLILKLACFQTKANQVWGMILTAGVLLQFVLILISYVFIVRVCISSNEGRTKFTKTCLPHILVLAIFIITAVSDVLYGWEGSEKLSVSERNALAIQFLIFPPLLNPIIYGLQLPQIR
>LOCXPOR68.157.HIT1.OR.2R.318.7tm_4.exons1.CM030064.1.Alosa_alosa
MNASGPVTFFIIEGLQEKKMLMFGVFLTIYVVVLCGNGMIIYLVRTDPKLQTPMYFFLHSLSFSDMVYVTISIPNMLSGLLKDEHTISKTGCMLQMYFFLSMGSSCRGILTAMAFDRYIAICNPLRYTTIMTKRLCILLVFAAWCFGYLLVLPACFLALRLNFCGPNRVKHVLCDHSSVVRLACGNTTVNNIVSLFMAMVILLGTFFLILASYVSIGITVYRMGRAERVKAFTTCASHLIVVCISYVSATCVYVSYRVATFSPDARMIVAVVYSVLTPSLNPIIYSLRNKELWEALTRALSRCVALPSSHRKTIPTLS
>LOCXPOR69.158.HIT1.OR.2R.311.7tm_1.exons1.CM030069.1.Alosa_alosa
MKLSNETKVNDYIYVRVCVSAVAFIILAFFNIVINCIILRQERLRNHARFVLVFHLLLSALIYFAVCWGFNLQIYLKARLKASTCATVITVLTTSASNILLTLTVMAVDRYWAICFPLRYSNLCARKWPWLLGLLTWALAAIIPLTLFPWTERGDSNRLCGRAALKKGELHKIVLITICFVIILYSYARICLEGRRLGVLNRRNKIGCRTIAWHGLQLAVYILPNFISFLLYILLKYEHIHQDAKDLFAVVNFAFFSIAQCIAPIVYGLRKEEILEQLNQNGLCFSCPLKTFVEWTVRLTEPCHHSYSRYV
>LOCXPTAAR16.41.HIT1.TAAR.2R.285.7tm_1.exons2.CM030046.1.Alosa_alosa
RIALYTFLLAGIVCTVVGNFLVVLAIAYFKQLQSPTNCFVMSLAVADFLVGLLVMPSSMVRTVEGCWHFGATFCQLHSSLDVMLCTASIFHLSCIAFDRYYAVCNPLVYSSKMSPGRVVLLIVVCWAVPLLISFGPILLGLHKAGVAIPLPENVCVFLVNRVYAVMASMVAFYFPMAIMLVAYWKIYKAAKRQAMQISAMESQMAAGVGRDSTEGSQDSGHHHGRLPGLLAALFHPQHRGSFHRLQHGRGGVGRAPVAGLCELLPEPISVRALQQVLPQGLLHDH
>LOCXPTAAR1.62.HIT1.TAAR.2R.331.7tm_1.exons1.CM030047.1.Alosa_alosa
STDYSVVSYCFPSHNLSCLKVDRLTPEYISMYIFFALVSFFTVFSNLLVIISICYFKQLQTPTNLLILSLAVSDFMVGLVVIPIESIKLIESCWYFGKTFCSIFQATVFTLIFVSLYNLVLIAVDQYYAVCNPLLYCSKMTTTKTLIFIFLIWSYSLIYNLTLLYCNANLYRSQEDKICYGECTMVVSFTWGVVDLIVSFVGPCSVIIGIYMYILKVARRQEKLINIVLVRFQSSAKEPTMTKTSGRKATKTLGIVLFVFLTCWITHYICILSEDSISNPSLVIAFLVWVIYINSFLNPIIYVFRYTWFRASVKHILTLKILDPLSVYINI
>LOCXPTAAR2.68.HIT1.TAAR.2R.305.7tm_1.exons2.CM030047.1.Alosa_alosa
CYPALNSSCTKFARPQALYIIMYIFLSSISVSTVFLNLLVIISISHFKQLHTPTNLLILSLAVADLFIGLTVMPVDGSQLIETCWYFGDTLCNIFPFIYYVALAGSLCSLVLISIDRFIAVSDPLRYSLKVTHNKVVIIVVLGWCICLLYMFFLLYDHLTQMEPHRTCHGECLLTISFSWIVGDVFVSFIVPCSTVIILNMKIFCTAKYHAKVINSVTERERAAEKTIGVLVTVYLLCYMPYNLSIFAYGTDSLSYLFNCLVWIMYLNSCMNPIIYALFYPWFKVSTKHIITLAILHPGSSYFNV
>LOCXPTAAR3.69.HIT1.TAAR.2R.306.7tm_1.exons2.CM030047.1.Alosa_alosa
CYPALNSSCTKFARPQALYIIMYIFLSSISVSTVFLNLLVIISIFHFKQLHTPTNLLILSLAVADLFIGLTVMPVEGSQLIETCWYFGDMLCNIFHFIYSVALSGSLWSLVLISIDRFIAVSDPLRYSLKVTHNKVVIIVVLGWCICLLYMFFLLYDHLTQMEPHRTCHGECLLTISFSWIVGDVFVSFIVPCSTVIILNMKIFCTAKYHTKVINSDTITSKKSSRKAEKTIGVLVTVYLLCYMPYNLSIYAYGPDSLSYLFNCLVWIMYLNSCMNPIIYALFYPWFKVSTKHIITLAILAKLNSY
>LOCXPTAAR2.72.HIT1.TAAR.2R.305.7tm_1.exons2.CM030047.1.Alosa_alosa
CYPALNSSCTKFVRSQALYIIMYIFLSSISVSTVLLNLLVIISISHFKQLHTPTNLLILSLAVADLLIGLTVMPVEGSQLIETCWYFGDTLCNIFPFIYSVAISGSLWSLILVSIDRFIAISDPLRYSLKVTHNKVVIIVVLSWCFCLLYIFSLLYDHLTEMEPHRTCHGECLLTISFSWIVGGVFVSFIVPCSTVIILNMKIFCTAKYHAKVINSVTERERAAEKTIGVLVTVYLLCYMPYHLSIFAYGTDSLSYLFKCLVWIMYLNSCMNPIIYALFYPWFKVSTKHIITLAILHPGSSYFNV
>LOCXPTAAR5.74.HIT1.TAAR.2R.309.7tm_1.exons2.CM030047.1.Alosa_alosa
CYPALNSSCTKFVRPQALYIIMYIFLSSISVSTVLLNLLVIISIFHFKQLHTPTNLLILSLAVADLFIGLTVMPVEGSQLIETCWYFGDTLCNIFPFIYSVALSGSLCSLVLISIDRFIAVNDPLRYSLKVTHNKIVIIVVLGWCICLLYMFFLLYDHLTEMEPHRTCHGECLLTTIGSSWIVGDVFVSFIVPCSTVIILNMKIFCTAKYHTKVINSDTMRSKKSSCKAAKTIGVLVTVYLLCYMPYNLSSLAYSTDLSYLFKCLVWIMYLNSCMNPIIYALFYPWFKVSTKYIITLAILHPGSSYFNV
>LOCXPTAAR6.42.HIT1.TAAR.2R.316.7tm_1.exons1.CM030047.1.Alosa_alosa
EYCFPQSNLSCTRKARTRNDYVVMYVFFSSISVFTVFVNLLVIISICHFKQLQTPTNIFILSMAVADLFIGGIVMPVESMRLVESCWFLGESLCNFYPAVMTILVSASLGHLVFIAVDRYLAVCEPFFYASTMTVGKSVACIVICWLSSALYNLTLLNVNENMNNPHRQSSCVGECLLLIDFTWGMVDVVISFILPCSILFTLYLIIFFVARNQARVINAQSGNMSNNAKCVISKSSDRKAAKTLGIVIFVYLLGWIPYYISILTQESTSVAVYVLSWLMYINSFVNPLIYALFYPWFKVSVRHIVTLKILHTSSS
>LOCXPTAAR7.43.HIT1.TAAR.2R.328.7tm_1.exons1.CM030047.1.Alosa_alosa
YDDKYDIIEYCFPQSNLSCTRKARTRSEFVVMYVFFSSISVFTVFVNLLVIISISHFKQLQTPTNLFILSMAVTDLLIGGILMPVESMRLVESCWFLGESLCNFYPAVMTILVSASLGHLVFIAVDRYLAVCEPLFYASTMTVGKSVTCIVICWLSSVLYNLTLLNVNGNMNNPHRQSNCVGECLLIIDFTWTMSDVVISFILPCSILFTLYLIIFFVARNQARVINAQSESISNNAKCVISKSSDRKAAKTLGIVIFVYLLGWIPYNISILTVESDSVAAYVLSWLLYMNSFVNPIIYALFYPWFKVSVRYIVTLKILHTSSSHLNL
>LOCXPTAAR8.44.HIT1.TAAR.2R.330.7tm_1.exons1.CM030053.1.Alosa_alosa
MNFSTVDELILCSNDTCQNVNLTASSVLLYICMAAVIILTVCGNLLVVISISHFKQLHTPTNLLILSLATADMMVGVTVLPIYFISKSVCMRMDRTFCYFTLLCSFHFTFLSIYNVSFISVDRLYALSNPFQYSNKVTFKLIFTVNCFNWLTSFGYSMAYIYINGIRTGNVLCFGNCTVVADGLWASIDLFLVFILPCSVILLSYMKIFIIARKHSKSIRLAKGNPATRNRKYGGGVPKASKSKAATTLGILVTVFVACLLPYFLSISFSVFIPDTLSLKVLEGTLPLLYLNSAINPIIYALFYPWFRKCAKLILMLNIFNTDSSLVNVL
>LOCXPTAAR9.45.HIT1.TAAR.2R.309.7tm_1.exons1.CM030053.1.Alosa_alosa
NQDFQVSPSTLLFYTCGATLVVLTVCGNMLVIISISHFKQLHTPTNFLIVSLATADLIVGTADVPFQLVFKNPGLHIDTTLYYVAFMCSSYVTFLSIYNVALISLDRFYALSNPFQYSKKVTVKVISIVICSMWFISFMYNLAFFYFTAISTEDQGLESLGIWANIDFIVSFLLPCCAIIILYIKIFVIARKHAISIRCTREQHISGTTKYRETFPRKHSERKAAMKLGILVIVFVMCLLPYFIISQLSTIVPATMVVHVTDTTLTILQLNSAINPIIYALLYPWFRRCAKLILTLRIFRRDSSLSNVL
>LOCXPTAAR9.48.HIT1.TAAR.2R.327.7tm_1.exons1.CM030053.1.Alosa_alosa
MNISIVNELKCCFNVTTQHAQVPLTFVILYAPVIILTVCGNLLVVISISHFKQLHTPTNFLIFSLATADMMVGVMVLPLHFISKSICFHVSKILCYVCLLCTTNVTFVSIYNVSLISLDRMYALSNPFQYSNKVTAKRMSTIIYMKWSISFCYNMTFVYFNGPATSDMLCLGECSATAKNLWSVIDLMLVFVLPCSVIMVSCMKMFAIARKHAKNIRRAKGQHISRNSKYGHIVPKASERKAATTLGILVVVFVTCLLPYFIFVAMSSFIPDQIIGDVLDGSLTLLYINSTLNPIIYALFYPWFRTCVKIILMLRIFNPNSSLINVL
>LOCXPTAAR10.49.HIT1.TAAR.2R.313.7tm_1.exons1.CM030053.1.Alosa_alosa
TCSKIYSSMAAYVSMYVFAAAVVICTVCGNLLVITAVYHFKQLHTPTNILIVSLAISDCFVGLFVMPVHSMILIESCSLFGSTFCALYNTINFQLTFVSVYNISFIAVDRCFALSNPFLYSKKVSLSVSFIITILIWIVSLFYNCALLYSNGYFRNKCPDRCLPFVDEVWSTVDLVVVFILPCAAIIILYLKVFFIARRHAVLIRAALKNQKRLDVQNNGDSMRLERKAAKVLGILVSVFLICLIPYYVCMLLFDVLAQSYDSVVNTMLTLFFLNSTINPIIYALFYSWFQKSMKLILTFRICRTDSSLINVL
>LOCXPTAAR11.50.HIT1.TAAR.2R.315.7tm_1.exons1.CM030053.1.Alosa_alosa
NLTCSKLYSSMAAYVLMYVFAAAVVICTVCGNLLVITAVFHFKQLHTPTNILIVSLAISDCFVGVFIMPVHSMILIECCLLFGSTFCALYNMIKFHLTFVSVYNISFIAVDRYFALSNPFLYSKKVTLSVAFIISFHIWIVSLFYNCALLYFNGNFRNKCPDKCLTFVDEVWSTVDLVVVFILPCATIITLYLKVFFIARRHAVLIRAALKDRKQLDVQNNGDSMRLERKAAKVLGILVSVFLICLIPSYICILLFDVLAQSYDSVVNTMLTLFFLNSTINPIIYALFYSWFQKSMKLILTFRICRTDSSLINVL
>LOCXPTAAR8.51.HIT1.TAAR.2R.314.7tm_1.exons1.CM030053.1.Alosa_alosa
NMTLYPNNTNKDFQVSPSTLLFYTCGATLVVLTVCGNMLVIISISHFKQLHTPTNFLIISLSTADLIVGTADVPFLLVFNNPGLPIDSTLYYVAFMCSAYVTFLSIYNVALISLDRFYALSNPFQYSKKVTVKVISIVICSMWFISFMYNLAFVYFTVISTDELGIWANIDFIVSFLLPCCVIIILYTKIFVIARKHAISIRCTREQHISGTTKYRETSFPREHSERKAAMKLGILVIVFVMCLLPYFIISQLSTIVPAAMVVHVRDATVTILQLNSAINPIIYALLYPWFRRCAKLILTLRIFRRDSSLSNVL
>LOCXPTAAR12.52.HIT1.TAAR.2R.330.7tm_1.exons1.CM030053.1.Alosa_alosa
SISLCHESLNGSCSKSTYPAAVRLSLYVFFGSSVVLTVVGNLLVIITVVHFKQLHTPTNSLILSLAVSDLLLGGFVMPPSMIRSIESCWYFGEWFCKIHTSTDIMCCTASILNLSLISIDRYYAISQPLQYKSKITGSAITVMISISWGISAVVGFGMVFLELNILGIEEFYNNVTCMGGCILLQSVASSTVSSLLSFYIPGIIMLCIYLKIFLIAQQQARSIRDICMQGGKTGKQTAVSKMEKKATKTLAIIMGVFLSFWLPFFICNIIDPLIGYLIAPLWFDMVVWIGYFNSTFNPLVYALFYSWFRKAFRIILLGKVFQRDSSNTNL
>LOCXPTAAR13.53.HIT1.TAAR.2R.335.7tm_1.exons1.CM030053.1.Alosa_alosa
DILNDSETSGNIPHCYNSVNGSCPNSTYPIIIRAPLYIFFGITVVLTVVGNLLVITTVIHFKQLHTPTNYLILSLAVADLLLGGIVMPPSVMRSVESCWYFGEFFCKFHTSTDMMCCTASIISLSMISIDRYYAVCHPLLYKSKMTISTVGIMTSISWIVSAIFGYIVVFEELNLLGMQALDNIVVCEGSCIVLHSLLSSSFSAALSFYIPGMIIVSIYLKIFLVAQEQARSVQIMNATRKSSLTRMERKATKTLAIIMGVFLSSWIPFVLVFTIDPYIDYKTPPLVFDLVTWIGYLNSTFNPVVYAYFYSWFRHALKIIMSGKIFQNGSSRIQL
>LOCXPTAAR14.55.HIT1.TAAR.2R.335.7tm_1.exons1.CM030053.1.Alosa_alosa
NESEVADNIPLCYESVNNSCPKYTYPTVIRMTLYIFLGTIAIITVVGNLLVIITVIHFKQLHTPTNYLILSLAVADLLVGVIVMPPSVVRVVESCWYMGELFCKIHTSTSIMCCMASIIGLTMISIDRYYAISQPLLYKSKITISVVVVMDTLGWIVSAIFGFGLVFLELNLLGIKELYNSIVCEGSCIFLNSLISSSLSSVLSFYIPGLILASIYIKIFVVVQGQLRSFKIININTSGKPSTIKKERKATKTLAIIMGVFITSWIPFFLIFSIDPHFGYRVPNLVLEIFGWLGYLNSTVNPLVYAYFYSWFRQAFQIIVSGTIFQQESSRIILI
>LOCXPTAAR15.58.HIT1.TAAR.2R.317.7tm_1.exons2.CM030053.1.Alosa_alosa
ETHLRTDHCYPALNSSCAKFAKPQALYIIMYIFLSSISVSTVFLNLLVIISISHFKQLHTPTNLFLLSLAVADFLIGLTVMPTDGSLIIETCWYFGDMMCKILPFISLVAILGSLCSLVLVSIDRFIAVSDPLRYSLKVTHKKVVIIVVLSWVFCVLYSFFLLYDHLTEMEPHRTCHGECLLTFSFSWIVDVFVSFIMPCSTVIILNMKIFCAAKYHTKVINSDTIRSKKSSRKAAKTIGVLVTVYLLCYMPYMLSFFEFATQSFNHFLLKYVVWIMYINSCMNPIIYALFYPWFKVSIKQIITLTILHPGSSYFNV
>LOCXPTAAR16.59.HIT1.TAAR.2R.323.7tm_1.exons1.CM030053.1.Alosa_alosa
LCYESVNGSCPKFIYPVVIRVPLYIFFGTTVLLTVIGNLLVVITVVHFKQLRSPTNYLIVSLAMADLLVGAFLMPPSIVRSVENCWYLGNFYCKVHSSIDVMLCNASILNLSFIAVDRYYAICHPLRYQTTITPSVTMAMIFISWSVPGLVGFGMIFLELNILGYEEFYYNNFYCEGACILFQGGLSGALSSILSFYIPGVIMLSIYAKLYSIAQKQARSIQDKHNTNGTSASKMERKATRTLAIIMGVFLSLWLPFFICNIIDPFIGYSIPPLVFDMVMWIAYFNSTCNPIVYALFYSWFRKAFKMILFGKIFGQNSSSVNL
>LOCXPTAAR17.60.HIT1.TAAR.2R.316.7tm_1.exons1.CM030053.1.Alosa_alosa
SVQFCYEGLNGSCTRSTYPLSLRIPLYCLLTSTIIVTVGGNLLVMITIVHFVQLQTPANYLVFSMSVADLLLSITVMPPNMIEYLENCWYFGDFLCTVYACVDITLCCASVLHLTCISIDRFYAVSKPLQYHNRMSTYVAFTMISVSWIISAIFGSAVAFFPGHRGHATESVYFDCIGGCLALHEKEIGISYFFVFYFIPLTVMSSIYLRILVIAIRQTNIIHKTNRQVRIGKHNVTKIDYRATKTLGIVIGVFMLCWTPFFICNIIDPIVGHSIPALLYYILMWLAYLNSMFNPIIYAFSHTWFRKYFQILLKGL
>LOCXPTAAR18.61.HIT1.TAAR.2R.328.7tm_1.exons1.CM030053.1.Alosa_alosa
QYCYPLFNGSCLKGSYNQATQVVLYIMFWTSMVFTVLGNLVVIISIVHFKQLHTPTNLLVMSLAFADLLLGLTVMPFSIVKFVDGCWYYGDAFCLLHSSFDMFLTSVSIFHLISIAIDRHQALCYPLLYPTRITIPVAWLMIAVSWGIAAAYSFSLLYSRANVKGLDDFLKSIYCIGSCNLLFNALWGALDTLIAFFLPCFIMVGLYAKIFSVAKDHIKKIEDVNRGLNPNNEHVSKTERKAAKTLGIVVGAFIFCWMPFFVNSIVDPYTNFSTPAILFEIFTWLGYFNSTLNPIIYGLFYPWFRKSLYLIVTLKIFNTHSSDMNILT
>LOCXPTAAR19.64.HIT1.TAAR.2R.306.7tm_1.exons1.CM030053.1.Alosa_alosa
LLQENNGYTRIWVFYISVILAVIVTVLGNLLVIISVCHFKQLHTPTNVLILSLAVADFMVGLFVMPLGFIWLVEACWLFGTYISAFFNFFAFLLTTASVHNVALIAVDRYLALNNPFLYTKQITVNFTVSVVLFTWAVSMGYNVSILYCNGIFTTLLTLCPSECPVAFSKIWSWVDFVVVFALPCSIMIILYIKIFAIARRHANAIRAANGNQINVNGSKNENMPKRSDRKAARVLGILVFVFLLCVVPYFTASVMARFINGQVFEIVLKYMSLILYLNSMFDPIIYALFYPWFQKSVKLTLRCRI
>LOCXPTAAR19.65.HIT1.TAAR.2R.307.7tm_1.exons1.CM030053.1.Alosa_alosa
SCFGKTMVTPEYVFFYISAILAVIVTVFGNLLVIISVCHFKQLHTPTNVLILSLAVADFMVGLFVMPLGFIWMIEACWFFGTSMCAFLNFFAFQLTTASVHNVALIAVDRYLALSNPFLYTKQITVKLAVIVVLFTWAVSVGYNSSLLYCNFFFTTSLTLCPSECPVAVSEIWSWIDFVVVFALPCSIMFILYIKIFAIARRHANAIRAANNNQINVNGSKNENMPKRSERKAARVLGILVFVFLLCVVPYYTGSVMAEFLYGQVFEDVLNYTSLILYLNSMFNPIIYALFYPWFQKSLKLILRCRI
>LOCXPTAAR20.67.HIT1.TAAR.2R.313.7tm_1.exons1.CM030053.1.Alosa_alosa
SCFGKTAVTPAYVAVYVSAILVVIITVCGNLLVITSMCHFKQMHTPTNVLLLSLAVSDIFVGIFLMPLQFIWLIESCWLFGTTICAFVNFMSFYLVCASVHNVALIAVDRYLALSNPFFYSTKITVNLIIFVVSLNWMFSLGYNVALLYCNGFFTHALTLCPSECPIIVNKIWSFVDLVVVFVLPCFIMLVLYLKVFAIAKRHVNAITRVANSNPDSKSDVPKRSERKAAKVLGILVSVFLLCLVPYYICSFMVESIQRQIFNDLLKYMTTLFYFNSLFNPIIYALFYPWFQKSMIIIVRCRICSPESSLMQV
>LOCXPOra1.7.HIT1.Ora.2R.301.7tm_1.exons1.CM030053.1.Alosa_alosa
VGLLILRGIVSVAGLIGNVMLIQALLKLPRLKTFELFLLGLAFSNVEELLIVEIYDIIVVLFRSQISRWVCRTLKFLTILGEIGSIAFTVLISSYRYQKLRDAEQRVNKPILMDSTRAAYAFAWASLLFAFLLAVPTYVTNLDGHLGNLTYNSSCPPDFFQCLPDNCPLLNALYKYLFILLCNLLPLLIITWTSCLIIRVLIAQQRAVHARLATQIQSQQQQQPKFRLRTSKFQQSTIAILVAMVVFQVDWTLYLMLHLAFSPYTFSGFSEFEFFITTSYTTISPYVYGVGINLLSCKTCK
>LOCXPOra2.8.HIT1.Ora.2R.364.7tm_1.exons2.CM030055.1.Alosa_alosa
MSEVLTVDAILFGLLVFSGILGNILVIYVVFESATESSFRHLSPSDTILVNLSLANLLTSLFRTVPIFISDLGLEVSLAPGWCRLFMLLWVWWRAVGCWITLALSAFHCVKLRRQRVMVGPLALQRERRQVWLALALVWGINLAFSLPALVYTTHIHGNATVELMVISCTTRPLLGCVWEFPSAELGSAFASTSLALNEVAPLVLMMGTNLATLLTLARHIRSVTAADAGKEQQQGELAKHVASERKAGQVIMALVSLFVVCWAMQVAAVTYYNHDGGHHAEGLLTVAHFSASLFVGFSPIVVALGHGKLRRRIVGMILGWADRAKCSHGGTEEELVSDMSISKKTELSKGQTERGIIKVEVRG
>LOCXPOra3.9.HIT1.Ora.2R.328.7tm_1.exons4.CM030055.1.Alosa_alosa
MEEIHATAKPIGLGLRIRVSDIQTTFYLILVVIGILGNAMIVGVIGKGVIRDQGGGRSSDMILVNMAFSNLMVSITRNTLLVISDLGVELYSSREWCQFLMGLWVWIRSVNVWSTFFLSAFHFQTLRRITPISVNRGPPKFVFAVFAIIWVINLLYAIPAYIFSTSGDRNSTETLMFVSTTTRSLLGCMWNFPSSYSGLAFVTTSMVIHEILPIILMSFTNLGSLLTLYAHQSPILHTQRSPDAPVIRRVRAERRAAKVILALIILFISSWGTSIISVNYFNYNRGSSTDFLLIIARFANITFIALSPIVLSFGHRRLRAFLKALITY
>LOCXPOra4.11.HIT1.Ora.2R.303.V1R.exons1.CM030066.1.Alosa_alosa
MESEILTRGLLYLSLTLLGVPGNSIVIWAFVRLAYQERHLLPADAIVLHLASANLIVVGVRCLLESLATFQLSDVFSDTGCKAVIFLYRTSRSLSIWLTFVLSAYQCLSTAAPGSRWAAVRALAARNLGCIFLVLWLINTSMSSAAVLFSLSSRNNSSLMQHGINVQFCFVHFPSKLSRDANGAAQVSRDVLPMALMTTASLIILFFLYHHTHQVKSVHKSTCSRGGSLSSERRAAITVVTLVTLYVIFYGVDNGLWVYTLTVKETMSSSVVSDLRVFFSSLYAAVSPFVIIVSNKKVKKLLK
>LOCXPOra5.12.HIT1.Ora.2R.315.V1R.exons1.CM030066.1.Alosa_alosa
MDLCLSIKGVSFLLQTGLGILGNVLVLLAYTHIVCLEPHLLPVDIILCHLAFTNLMLLLTRCVPQTMTVFGLRNLLNDSGCKVVIYSYRIARALSVCITCMLSVFQAVMLAPAGSCWVRLKTRLPGLVIPTFAVLWFINMAVCIAAPFFSIAPRNGTVPAFTLNLGFCYVDFRDNLSYVINGVAVSVRDFVFVGLMLGSSGYILVVLHHHAQKARSIRRSQASAAMETRAAKTVVTLVTLYTVFFGIDNIIWIYMLTVDQVPPVVADMRVWFSSCYASLSPFLIMTSNKKVRNRMMCTTGIDREQPSVNTQDSRE
>LOCXPOlfC1.81.HIT1.OlfC.2R.864.ANF_receptor.exons8.CM030058.1.Alosa_alosa
QLNLKAMQMLLTLVLLLSWMTHTMASPPAASAPGDILIGALFPIHARANVPTTYQPDLSQPQPAVCVDLNTARVSEALVMIQAVEEANRSEALTKLGITLGYHIHDSCSDVTTALRASKDFTEGISSTKSGASNSSGGCQALVAVVGASFSELSIALARVLTLELIPQISYSSTATILSDKLRFPAFLRTVPNDMYQTRAMAKLLSDNLWNWVGVITMDGDYGSSALDSFASEAAQKGICLAFKEILPESVNDPNVNSSIRQAVQSIRSNWKAKVIVSFAKAEYMRQVFEELQGGPAEDRVWIASDSWSTNGIELAHIDFGSIGKVVGFTFKSGNIAPFQQYLRELRRDVYMSEHTNMPFMRKFYQTVDPDKATAILLNNTASDSVFSIQMAISAITQAIVDRCAKRNDCKTPGALKPWQLLGPLKRATFEMEGKKYSFDKNGDVNLGYDITIWRTSRGSLGTFDVVAEYHSVNNSITPTSREMRSQLRLFKDVVSKCSNSCEPGEMKKSVEGQHTCCYECINCTADHYSNDTDADQCLSCKASIEWAPVRSTSCRLKTLELLDWRDGFAIVLLTLAALGVIMALVIGVLFLWQRNTPVVRAAGGPLCQIILLSLTGSYVSVVFFVGHPSSVKCKIRQVLFGLSFTLCVSCILVKSLKILLAFNFNPSLQEMLRRIYKPYAIVVACMAVQVLVCTVWLVLRSPFPVRRPFDSTSMLAECDEGSYVAFGVMLAYIAVLALVCFGFAFKGRKLPESYNEAKFITFGMLIYLISWVIFIPVYVTTQGKYLPAVEMVVILLSNYGILCCHFLPKCYIILFKKEHNTKDAFLRNVYEYSQRSSSSLGGSTSLGTEEKTNSQAFTISRMS
>LOCXPOlfC2.83.HIT1.OlfC.2R.924.ANF_receptor.exons7.CM030060.1.Alosa_alosa
MEFRGYETKCKLLVYAIVVIYFCTTADAQASCKLKAKFNLNGYKSVEKKTVVIGGMFSVHNHLASTASNTTSEPVSTGCEGFNFRAFRWTQTMLFAIKEINASPDLLPETDLGYVIYDSCFTISKAVEGTLTYLTGQDEAVPNYRCGSGPPLAALVGAGGSDLSIATARILGLYYFPQVSYSSSCSVLESQFQFPTFLRTIPSDVHQSSAMAQVVLHFGWTWVGTIASDDDYGKYGIKEFKEQVEEAGVCISFSETLPKVSSSEDIQRIVQAVVKSTAKIVVVFSSDVDLSPLLDELLQQNVTNRTWIASEAWVTSAAIARHPGIQQVLGGTLGFGLRHADIPGLQAHLLNIDPYEHPLTEEFWETAFNCTLDYGLARVVPEGLCSGRESLQHLNNTYTDVSQLRLTYSVYKAVYTVAHALHNLEHCEPGKGPFENGTCADIDNFEPWQLMYYLKNVQFVVRHTGERFEFKDGDVDGLYDIINWQMTPAGELSYVQVGFYNSTAPDNSRMTINNASIIWNNDVLEVPHSVCSEICQPGTRKGIRQGEPVCCFDCIPCADGEISNTTDSRACIQCSEDYWSNANRDTCVPKTIEFLDFGEPLGITLIAISAFGALVTIVVAGVFLVHLRTPMVQVNDALLSFFLLFSLVVTFLCSIVFLGEPHPWSCMTSQVALALGFALCLSSIMGKSVILMLRACAIKQVRSAAKAAAKAAAAATAAEQSPDVVQTTPAPPAPKTDADALKPAHQRAMVVVCTLVQAVACTVWLCLLPPHPTKNMASQNIKIILECDPGSVVFISCIFAYDILLALLAFGFAFTARKLEDHFSEAKSITFGMLVFFIVWISFVPAYLSTRGKFMVAVQIFAILASSFGLLACIFLPKCYVLLVKPEQNTQEQMRPRVKGADGSNTGTSASLTTTTVSTVSVDG
>LOCXPOlfC3.91.HIT1.OlfC.2R.872.ANF_receptor.exons6.CM030060.1.Alosa_alosa
QRADMQVSLSLLLAWTVAAATRLSLTLTSSSDTSDLCQLREQFNLTGMHQDGDVIIGGLFEVHLLASFPEMSFRTKPEQLWCHKFDLEGFKAAMTMVFAVQEINRNPNLLPYIKLGYQMYDNCVRLDVAFRAATALVSGTEKSFSMQNCTGSPPVLGIVGDPGSTHSITISSVLGLFRVPMVSFFATCSCLSDRRHYPSFFRTIPSDAFQVRAMIQILKHFRWTWVGLIYSDDDYGRHAAQSFHEDVTAFGGCVAFSEVLPKDNNIVDIRKIMQVIKTSTSRVIVVFSTGSYLLPLMDEVVRQNVTRQWIASEAWSTSTAFLIPRLLPLFRGTLGIAIRRGEIKGLKEFLLSVHPDSNTHSMVRRFWQEMFSCRFELEEALAVSEGRVCTGEEDLSKADLAYSDVSDLRPSYNVYKAVYALAHSLHNLMSCVPGQGPFKGNSCASLHDMQPWQLLHYLQSVNFTTSFGDQVSFDENGDALAIYDILNWHGMPDGTMKARTVGVVDESQPTGKVLSLDEGKIFWNFESKKPPRSVCSESCHPGTRKARRKGLPVCCFDCLPCADGEISNATDSLECFRCPKEFWSSLEKDQCVSKEVEFLSYEEALGISLTTVSLLGVCIAAVVLAIFVHHRHTPVVRANNSELSFLILLSLKLCFLCALLFIGQPRLWTCQLRHAAFGISFVLCVSSILVKTMVVIAVFKASRPEGKGAMKWFGAAQQRGTVLILTSVQVAICAIWLSIASPTPHKNTHYQSSKIVFECAVGSVAGFATLLGYIGLLAAISFLLAFLARNLPDHFNEAKFITFSMLIFCAVWIAFVPAYVSSPGKYADAVEIFAILASSFGLLMAIFAPKCYIILLHPERNTKKALMGRASK
>LOCXPOlfC4.92.HIT1.OlfC.2R.847.ANF_receptor.exons6.CM030060.1.Alosa_alosa
LTSSSDTSDLCQLREQFNLTGMHQDGDVIIGGLFEVHLLALYPEMTFRTKPEQLQCHQFNFHGFKQAMAMVFAVQEINRNPNLLPYIKLGYQMYDNCVRLDVAIRAATALVSGTEKYFAMRNCTGLPPVLGIVGDPVSSHSIAISSVLGLFRVPMVSFFATCSCLSDRRRYPSFFRTIPSDAFQVRAMIQILQHFRWTWVGLIYSDDDYGRHAAKSFHEDITASGGCVAFSEVLPKDNNIVEIRKIMQVIQTSTSQVIVAFSAKSYLLPLMDEVVRQNVTRQWIASEAWATSTVFLIPDLLPFLRGTLGIAIRRGEIEGMKEFLLSIRPDNDPKNGMVKKFWQEMFSCRFDPEEALAVAEGSICTGEEGLGKADLTFSDVSDLRPSYNVYKAVYALAHSLHNLMSCVPGQGPFKGNSCASHHDIQPWQLFHYLQSVNYTTGFGDQVSFDENGDALAIYDILNWQVSSDGTMKTKTVGAVDESQPTGKVLSLDEDKIFWNFESKKPPRSVCSESCPPGTRKARRKGLPDCCFDCLPCAGGEISNTTDSLECFRCPKEFWSSLQKDRCVPKEIEFLSYEEALGISLTSVSLFGTCASAVVLAIFVHHRHTPVVRANNSELSFLILLSLKLCFLCALLFIGQPRLWTCQLRHAAFGISFVLCVSSILVKTMVVIAVFKATRPEGKGAMKWFGAAQQRATVIVLTSLQVAICVIWLSTASPTPHKNTHYQTSKIVFECAVGSVAGFATLLGYIGLLAAISFLLAFLARNLPDNFNEAKFITFSMLIFCAVWIAFVPAYVSSPGKYADTVEIFAILASSFGLLMAIFAPKCYIILLHPERNTKKALLGRASK
>LOCXPOlfC5.93.HIT1.OlfC.2R.844.ANF_receptor.exons6.CM030060.1.Alosa_alosa
TSSSDTSDLCQLREQFNLPGMHQDGDVIIGGLFEVHLLALYPEMTFRTKPEQLRCHQFNLHGFKQAMTMAFAVQEINRNPNLLPYIKLGYQMYDNCVRLDVAFRAATAFVSGTEKSFLMRNCTGSPPVLGIVGDPFSSHSIAISSVLGLFRVPMVSFFATCSCLSDRRRYPSFFRTIPSDAFQVRAMIQILQHFRWTWVGLIYSDDDYGRHAAQSFHEDVTAFGGCVAFSEILPKDNDIVEIRRIMQVIQLSTSQVIVVFSAEAYLMPFMDEAVHQNITRQWIASEAWSTSNSFIVPRMLPFLRGTLGIAIRRGEIEGLKEFLLSVRPDNNTDSMVRRFWQEMFSCRFEPEEALAVSEGRVCTGEEDLSKADLAYSDVSDLRPSYNVYKAVYALAHSLHNLMSCVPGQGPFKGNSCASLHDMQPWQLVHYLQSVNFTTGFGDHVSFDKNGDVLAIYDILNWHGMPDGTIKARIVGVVDESQPTGKMLSLHEDKIFWNFESNKPPRSVCSESCPPGTRKARRKGLPDCCFDCLPCADGEISNTTDSLECFRCPKEFWSSLQKDRCVPKEVEFLSYEEALGISLTTVSLLGACIAAVVLAIFVHHRHTPVVRANNSELSFLILLSLKLCFLCALLFIGQPRLWTCQLRHAAFGISFVLCVSSILVKTMVVIAVFKASRPEGQGALKWFGAAQQRCTVLILTSLQVAICVIWLSTASPTPHKNTHYQSSKIVFECAVGSVAGFAALLGYIGLLAAISFLLAFLARNLPDHFNEAKFITFSMLIFCAVWIAFVPAYVSSPGKYADAVEIFAILASSFGLLMAIFAPKCYIILLHPERNTKKALMGRTS
>LOCXPOlfC6.96.HIT1.OlfC.2R.844.ANF_receptor.exons6.CM030060.1.Alosa_alosa
TSSSDTSDLCQLREHFNLTGMHQDGDVIIGGLFEVHMFANFPEMSFRTKPEQLRCHEFNMDGFKTALTMVFAVQEINRNPNLLPYIKLGYQISDNCMRLDVAFRAATALVSETEKYFSMRNCTGSSPMLGIVGDPVSSHSIAISSVLGLFRVPMVSFFATCSCLSDRRRYPSFFRTIPSDAFQVRAMIQILKHFRWTWVGLVYDDDDYGRHAAKSFHEDVSAFGGCVAFSKILPKDNDIVGIRKIMQTIKASTSRVIVVFSTGSNLQPLMDEVVRQNITRQWIASEAWSTSNAFLIPRLLTTLRGTLGIAIRRGEIEGLKEFLLSVRPDSNTHSMVSRFWQEMFSCRFEPEEALAVSEGRVCTGEEDLSKADLAYSDVSDLRPSYNVYKAVYALAHSLHNLMSCVPGQGAFKGNNCASLHDMQPWQLLHYLQSVNFTTSFGDHVSFDENGDALAIYDILNWHGMPDGTMKTRTVGVVDESQPTGKVLSVDEDKIFWNFESKEPPRSMCSESCPPGTRKAIKEGLPVCCFDCIPCADGEISNTTDSLECVRCPKEFWSSLQKDRCVPKEIEFLSYEEALGISLTTVSLLGACIAAVVLAIFVHHRHTPVVRANNSELSFLILLSLKLCFLCALLFIGQPRLWTCQLRHAAFGISFVLCVSSILVKTMVVIAVFKASRPEGKGAMKWFGATQQRGTVIVLTSLQVAICVIWLSTASPTPHKNTHYQSSKIVFECAVGSVAGFATLLGYIGLLAAISFLLAFLARNLPDNFNEAKFITFSMLIFCAVWIAFVPAYVSSPGKYADAVEIFAILASSFGLLMAIFAPKCYIILLHPERNTKKALMGRAS
>LOCXPOlfC7.101.HIT1.OlfC.2R.834.ANF_receptor.exons6.CM030060.1.Alosa_alosa
CQLREQFNLTGMHQDGEVIIGGLFEIYLFSVFPELSFSTKPAQPWCHEFYLHGFKWAQTMAFAINEVNRNPHLLPNISLGYSIYDNCINLGVAFRAATALISGAQKTLSSSSCRRLPSVLGIVGDSVSTHSIAISSVMGLFHIPMVSYFATCSCLSDRRRYPSFFRTIPSDAFQVRAMIQILQHFRWTWVGLIYSDDDYGRHAAQSFHEDVTAFGGCIAFSEVLPKDNNMVEIRKIMQVIMTSTSRVIVAFSTEPYLLPLMDEVARQNVIRQWIASEAWSFSPLLLTSRMLPFLRGTLGIVIRRGEIEGLKEFLLSVRPNNDHKNSMVRKFWQEMFNCRFEPEEALAVSEGRVCTGEEDLSKADLAYSDVSDLRVSYNVYKAVYSLAHSLHNLMSCVPGQGPFKGNSCASPHDIQPWQLLHYLQAVNFTTGFGDQVSFDKTGEALAIYDIFNWHGMPDGTMKTRTVGVVDESQATGKTFHLDEGKLTWNFELNKPPRSVCSEPCHPGTRKARRKGLPVCCFDCLPCADGEISNTSDAIECFKCPVEFWSNFEKDICIPKEVEYLSYEEALGISLTSVSLFGTCASAVVLAIFVHHRHTPVVRANNSELSFLILLSLKLCFLCALLFIGQPRLWTCQLRHAAFGISFVLCVSSILVKTMVVIAVFKASRPEGKGAMKWFGAAQQRATVIVLTSLQVAICVIWLSTASPTPHKNTHYQTSKIVFECAVGSVVGFAALLGYIGLLAAISFLLAFLARNLPDNFNEAKFITFSMLIFCAVWIAFVPAYISSPGKYADVVEIFAILASSFGLLIAIFAPKCYIILLHPEKNTKKALMSR
>LOCXPOlfC23.106.HIT1.OlfC.2R.786.ANF_receptor.exons5.CM030060.1.Alosa_alosa
LRAFRWIQTMIFAIKEINENASLLPGVTLGYRIMDSCDHVHFGLTGGLSLVSGSLAHHQNQTEGSQCIASGPVSAVIGLASSTPTRALAHTLGPFGIPVVSYFATCTCLTNKQVYPSFLRTVPSDMFQVQGLVQLVAHFGWQWVGTIGTEDDYSRYGIQAFSEQLHEWGGCLAFHQTIPKAPSVAKINAIADVLETTTASVVIAFATEGQLLSLLTEVARRNLTRLQWVASEAWVTARLLTAPTFQPVLVGTLGFSFRGTVIPGLSDFLLNVRPSPRPESTLTNMFWEELFGCRLEFGSHSVSEIPLCSGNEDLSSHKTSYSESPVRIAYNVYKAVYAIAHALHKLLQCGSLWRNATQTGCKRTTTFTPRQLLHHLKEVNFTNQFGEKVSFDSNGEPVPLYDIINWQRDHQDGVRFKKVGSYDGSAPQGLKLQMDEKSIEWAEGQLQAPESVCSVACPPGSRKASRPGEAVCCFDCLPCAEGQISNTTGATECITCPLYYWSDRDRVACVAGVEEFLSFQETLGIILVVLSMLGVAAAAVITAIFFCYKTTPIVKANNSEISFLLLLSLKLCFLCSLVFMGRPSPWSCLARQALFGISFVLSISCILVKTIVVLLAFRSSLPGSHAVHLFGPPQQRAFIFCCSAVQVVLCAGWLAMAPPVPFKNTSYQGGRILLECKGVWPLGFYLVLGYIGLLSCVCFVLAFMGRKLPDTFNEAKLITFSMLIFFAVWISFIPAYNSSPGKYTVAVEIFAILASSFGLLFCIFAPKCYIIIFKPEQNTKRGMTRK
>LOCXPOlfC8.107.HIT1.OlfC.2R.819.ANF_receptor.exons6.CM030060.1.Alosa_alosa
AFFKDGDFVIGGIFSIHYYLHTLQHNYSSMPEPLKCTGSMDTRELRFARTMEFAIQEINNRTDILPNITLGYEIHDSCAAVSVAVKVAFQFANGMTPNISMDTSCPKKANVVAVVGESGSTPSIGLSRILGLFGIPQVSHFATCACLSDKTQHPAFFRTIPSDHYQAAALARLIKHFGWTWIGAVRSDSDYGNNGMASFLTAAKSEGICVEYSVAYYRTNPRSKLERVAEVIRRSTARVVVAFLASGDMRNLLEELSRHNPPSLQWIGSESWVTDTDMLRFGLCSGAIGFGIERSVIPGLRNFLLDLSPAQASKSTLLTEFWEGVFDCTLLSAQAGHESGAAEPCSGNENLDGIQIPYTDTSQLRITNMVYKAAYAIAHAIHGLVCKDRPESLSQCNRSLVLESDQVFEQLKKVNFTINGNHVSFDANGDPVATYELVNWQVTENGVMEFVTVGRYDASQPKGHEFSMHKNITWMEGQIQVPVSVCSESCPPGTRKAVQKGRPVCCYDCIPCGEGEISNETDAVDCVSCPDEYWPNAQRDECLPKPVEFLSWDEVLGIVLAVFSIAGACIAVIVATVFYRHRMSPIVRANNSELSFLLLFSLTLCFLCSLTFIGRPSEWSCMLRHTAFGITFVLCISCVLGKTIVVLMAFRATLPGSNVMKWFGPAQQRMAVVAFTFVQIIICILWLTLSPPFPIRNMSHYKERIILECDLGSVGAFWAVLGYIGLLAVLCFFLAFLARKLPDNFNEAKFITFSMLIFCAVWITFIPAYVSSPGKFTVAVEIFAILASSFGLIACIFAPKCFIIMFRPEQNTKKHVMGK
>LOCXPOlfC9.108.HIT1.OlfC.2R.858.ANF_receptor.exons7.CM030060.1.Alosa_alosa
QRMTPRLLCSLVHHLSVLLIPALALETPCALQAHFEAGFRADGDYIIGGIFPLHYNMEMPDLNSTYKPPPIQCNGFDPRAFRWALTMRLAVEEINNSKDLLPNHTLGYKIFDSCAYPLTGQRAALAVLNGPSEVSSPLCSGSGPLIAVIGESGSAQSIVVSRILQPFRIPMISYFSSCACLSDRREFPTFFRVIPSDDYQVKAIAQLLQHFNWTWVGVVRGDHEYGRFALQGLLRELMGTGVCVAYQEMIPLLYDRQRALKIINVMQTSSARVVVVFSAEGELTPFLRDYMEQNVTGIQWIASEAWVTSSVFTGSEYYPFLGGTIGFGIRKGQIPDLRDYLMTVDPWHYPSNALVQELWETLYGCSPNNTTGKTQLPPCTGHETLLEQHSAYMNTSSPRISYNVYKGVYAIAHSMHNLMHCKSGQGPFKNSSCADINNIYPWQLQHYLQDVSFTISGEEVNFDEKGDSIPSYDLINWQRGHEGNIEFINVGLFDGAKEAGRELLIEDKMIMWTGHQSKASCSQVERSCPPGSRKAVRSGEPLCCFDCVPCDSGKISNETDSIDCMSCPEDFWSDAEGTHCIPKVVEFLSHDAMGVTLTVIAIVGACLTISVLAVFLYYRNTPIVRVNNSELSFFILLSLTLCFLCALVFIGEPTDWSCMLRHTAFSITFSLCISCILGKTLVVLAAFTATRPGNNIMKWLGPKQQRVIIFSCTLVQVIICAAWLIAAPPFPSRNHEYQQPKIILECSVGSDLAFWCVLGYIGLLACLCFVLAFLARKLPGNFNEAKFITFSMLIFCAVWLAFIPAYVSSPGKFTVAVEIFAILASSFGLLLCLFAPKCYIILVKPEKNTKHHLMGKEK
>LOCXPOlfC10.111.HIT1.OlfC.2R.812.ANF_receptor.exons6.CM030060.1.Alosa_alosa
LQGGFELPGFMSDGTFTIGAIFPMHYRVELPHTDFKMPPVSAQCRGFDPRAFRWALTMRLAVEEINNSKDLLPNHTLGYKIFDSCATPVTAQRAVLAVLNGEDSRENTMCSGTSPLLAIIGESGSSQSIVVSRTLQPFRIPMISYFSTCSCLSDRTQFPTFFRVVPSDDYQVKAVAQLLKHFGWTWIGVVTEDHDYGRFALQGLKKEIENTDICLAYHEMIPKDYNTERVLEILEVMRSSTARVVVVFSGEGEFFPFLKEFRKQNITGIQWIASEAWVSASVLAETYPFLDGTIGFAVRKGHVPGLRDYLMTVDPWHYPSNALVQELWETLYGCSPNNTTGNIQLPPCTGHEILLEQHSAYMNTTSPRVAYNVYKGVYAIAHSLHNLIQCTPGHGPFFNASCADINNIHPWQLQHYLQDVSFFISDEKVNFDMKGDSIPSYDLINWQRDANRQIQFVSVGLYDEAKGAGNELIIDKETINDSCPPGSRKAVRPGEPLCCFDCVPCDSGKISNETDSIDCMSCPEDFWSDAEGTHCIPKVVEFLSHDAMGVTLTVIAIVGACLTISVLAVFLYYRNTPIVRVNNSELSFFILLSLTLCFLCALVFIGEPTDWSCMLRHTAFSITFSLCISCILGKTLVVLAAFTATRPGNNIMKWLGPKQQRVIIFSCTLVQVIICAAWLIAAPPFPSRNTQYQRSKIILECSVGSDLAFWCVLGYIGLLACLCFVLAFLARKLPGNFNEAKFITFSMLIFCAVWLAFIPAYVSSPGKFTVAVEIFAILASSFGLLLCLFAPKCYIILVQPEKNTKHHLMGRE
>LOCXPOlfC11.112.HIT1.OlfC.2R.853.ANF_receptor.exons6.CM030060.1.Alosa_alosa
LVLMCMHFQLVMSKKCTFIGSEDTNSFYLDGDVVLGGLFPLHYHAESFVQSFVKKPIPSGYKFFSSRALRWMRTMTFAVEEINQKQDLLPHLKLGYHIRDSCDDIPVSMTNALLLVNGQPDKDSGSTCTDLHKKVSPAIVGDAGSGVSMAVLRTLGSFHVPLVSYFASCSCLSDQKEFPAFMRTMPSDAFQTKALAKLVSHFHWTWVGVIGVESDYARFAIQLFLQEAARYHVCAAYVHFLSLPPIKDAVVDLVRIMKTSSAKVVLSVAGDSEMRTILTECRRQNVTDLLWIASEAWSTSQSLWTDFEDLLVGTLGFAIRRGDIPGLGMHLTSLQTSQALTLHFMAEFWEETFNCRLNSSVNTHTHGEGANNRELCSGHEELNEVYSAYTDVSQLRVSYNVYKAVYLIAHALHNMSLCVPGKGPFSNGTCGSLSPVVPWQLLHYMKQTTFTTLGEEVRFDENGDPIATYDLMNWQKGQDGLLRLVKVGYYDDSLAGEKGLIINESAVRWHKGFQTPVSICSKGCQPGFRKAIRKGQPTCCFDCIPCAEGEISNETDSVNCLTCSEDTWPNQAQNHCIPKTIEFLSFHETMGIVLWVVSAFGAFATVAVLGVFVIYRKTPMVRANNMELSFLLLLFLCACFLIGLTFIGEPTDWFCQIRYTAFGISFTLCISCILAKTVVVMMAFRATLPGSNVMKWFGPAKQRASVIICTSIQVLICIIWLTTRPPYAAHNTRFLSATIILECVVGSEVGFWCVLGYIGLLACMCFLMAFLARKLPDNFNEAKFITFSMLIFFAVWITFIPVYVSTSGKYTVAVHVFAILASAFGLLFCIFIPKCYIILLKPEKNSRQHMMRK
>LOCXPOlfC12.113.HIT1.OlfC.2R.837.ANF_receptor.exons6.CM030060.1.Alosa_alosa
ICLLLWLQSGFACKLLGEFGMTSLAKDGDIMVGGIFPVFNKQNHVNASFEKEPPEVTCKGFDMRAFRWTQVMIFAINEINSDGTLLPNITLGYRIFDSCASPTNTLRAALTLLSEENGDKYTAQCQSPISALIAESGSSQSLALAGTFGPFNLPMVSYFSTCACLSDKSKYPTFFRTIPSDYHQAKALAFLVKRFGWEWIGTLQSDNDYGRNGLSAFITEVKKLGVCIAFTGTVLRTYPQSKILEVVEMIKMSTVRVILAFVPEGDLYPVMKEIVRQNITGLQWIASEAWITAARPSTPEMFTSFAGTIGFSVRKMAIPKLQNFLTNISLYSNPGAAFFGSFWETLVGCRPFHHLGTSSSSPVCRGDEVPDLTNFFFNVTQLRVSYNVYKAVYAIAHAIHELIFCNKNFPRENCLNASQISPKLVTATLRKVKFVDEFGETVFFDSNGDLPPSYDIINWQLRHGEVQHVTVGYFSTSANAAYKLFIQEENIIWSMGKMVPKAVCSEVCPVGTRRAPIKGRPSCCFDCVPCADGTITNHSGALDCTPCPEEYWSNEERSSCVLKYIEVLSFKDTLGIILTAVSLFGASLTLATTVIFLVFRHTPLVRANNAELSALLLLSLLLCFLCPLTFIVEPTAWSCMLRHTAFGVTFALCISCVLGKTLVVITAFRATLPGATKFGPVQQRIIVYSCTGIQVLICILWLSIAPPYPQIRHNNRKIIVECNTGSDTAFYAVLGYIGFLAGICLVVAFLARKLPDNFNEAKFITFSMLVFCAVWITFIPAYVSSPGKYTVAVEIFAILSSAFGLLGCIFAPKCYIIIFHPEKNTRKHIMGKVPRSI
>LOCXPOlfC13.115.HIT1.OlfC.2R.834.ANF_receptor.exons6.CM030060.1.Alosa_alosa
ICLLLWLQSGFACKLLGEFAMPSLAKDGDIVIGGIFPVFNKQNHVNASFEKQPPMVTCDRFDSRAFRWTQVMIFAINEINNDDTLLPNISLGYKIFDSCSSPTNTLRAALSLLSETDGIKSRPTAQCQPPITALIADAGSSQSVALAGTFGPFNLPMVSYFSTCACLSDKSKYPTFFRTIPSDYHQAKALAFLVKKFGWEWIGTLQSDNDYGRNGLSAFITEVKTLGVCIAFTGTVGRTYPQSKILKVVHMIKMSNVRVILAFTPEGDLYPVMKEMVRQNITGIQWIASEAWITASQPSIPEYFKSFGGTIGVSVRKMVIPKLRNFLTNISPYSTPGAAFIGSFWENLVGCRPFHHLSTASSSPVCRGDEVPDFTSVFFNVTQLRVSYNVYKAVYAIAHGIHELIFCNQSSPPEKCLNVSQISPKLVTAQLRKVKFVDEFGETVFFDNNGDFPPSYDIINWQLKHGEVKHVTLGYFSTSANAAYELFIQEENIIWSTGNVVPKAVCSEVCPVGTRRAPIKGRPSCCFDCVPCADGTITNHSGALDCTPCPEEYWSNEERSSCLLKYIEVLSFKDTLGIILTAVSLFGASLTLATTVIFLVFRHTPLVRANNAELSALLLLSLLLCFLCPLTFIAEPTAWSCMLRHTAFGVTFALCISCVLGKTLVVITAFRATLPGATKFGPVQQRIIVYSCTGIQVLICILWLSIAPPYPQIRHNNRKIIVECNTGSDTAFYAVLGYIGFLAGICLVVAFLARKLPDNFNEAKFITFSMFVFCAVWITFIPAYVSSPGKYTVAVEIFAILSSAFGLLVCIFAPKCYIIIFQPEKNTKKHIMGK
>LOCXPOlfC15.118.HIT1.OlfC.2R.851.ANF_receptor.exons7.CM030060.1.Alosa_alosa
TVSAMNVITLIIFAILKNITAYSPVCRIILSTDYTELSKDGDFIIGGLFSLNNSGLTSEHDFRTPPTNTICHGKNYRELKFARTLIYTLEKINNDKKLLPGILLGYKILNACGSLNLMRAVLKAVSEEDVKEGCAKVHAFIGHSSSGPTQKINNLISPFGIPQISHLSTCACLSNRDIYPTFFRTVPSDHFQVIALVQLMKQFGWNWIGLIYSYGSYGENGAHAFMELAKKEGICVEYQEMYLQKYSDMELNSIVNVIKNSTSKVILAFMSSSYIRSFLSRIDSMNITGKHWMGSEAWVTAPDLASIKNMHILQGTMGFAIPEAKIPGLTEFLLKLKPSDAPDSAFIRDFWETTFQCSLSASNQTQHKRLCNGSEDLRTIDNDYTDTSESRTVNNVYNAVYAVAHALHNLLQCNNGTNPVILLTCPYYTVVHSLRKVNFSLLSGGRMFFDENGDSVALYDLVNWQMNRDGSINIVNIGRYDGSLPNGKRFQMKENITVIWGGNHSQVPRSVCTESCPPGNRKVMNKTRQICCFDCLPCADGEIANKTDSSDCMKCPPAYWSNKRKDECVLKLIEFLSYGETMGMVLVIFSCFGFFFTLFTTVIFFAFRKTAIVRANNSELSFLLLFSLKLCFLCSLTFIGRPSEWSCMLRHTAFGITFVLCISCVLGKTIVVLMAFRATLPGSNVMKWFGPLQQRLSVLGFTLIQVLICVLWLTISPPFPYRNMNLYQEKIILECELGSAVGFWAVLGYIGILAVLCFILAFLARKLPDNFNEAKYITFSMLIFCAVWITFIPAYVSSPGKFTVAVEIFAILASSFGLLSCIFFPKCYVIVFKPQLNSKKHVIGKITSKSL
>LOCXPOlfC14.125.HIT1.OlfC.2R.839.ANF_receptor.exons7.CM030060.1.Alosa_alosa
MVLLCTWFLITLVPAANTLCRLWREHDPPQLSMDGDVIIGGIFSFHNSWIERRPSFTTGPEHPQCKSLSLREFQNAQTMVFAIEEINNSTIILPGVQLGYRIYDSCGSVEMAVRAALSLMNGQDYPTNTSCSHPDTVQVIIAETSSTPTIAISAAVGPLNVPVISHFATCACLSDKMKHPSFFRTIPSDYYQSRALAQLVKHFGWTWVGAICSDNDYGNNGMITFIKAAMEEGVCIEFSEPFFRTNPREDILRIVDVIKKSTSKVIVAFVSYSDMEVLLKELATENITGLQWIGSESWISDKNIARGQWHNILQGSMGFAIPKAKIKGLEEFLANLDQSTKIPLYQELLETIFDCQLSRNSHMDRELCNGNERLSDVHNQYTDISDLQIANNVYKAVYAAAHVLDGMRVCTGTGREKSSVRPWQVLENMRNVHFNIQSGEDIYFDANGDPAARYDLLNWQPGPDGEIKFIKVGFYDASLQDPLQLSATNSSIVWTQSQHEVPVSVCSESCPPGTRKAVQKGRPVCCYDCIPCGEGEISNETDSVSCFRCPLDLWPNTQRDTCVLKSMEYLSFEEVMGRVLVSFSLLGVSMTLCTAVVFLKNKETPIVKANNSELSFLLLFSLKLCFLCSLTFIGRPSEWSCMLRHTAFGITFVLCISCVLGKTIVVLMAFRATLPGSNVMKWFGPLQQRLSVLGFTLIQVLICVLWLTISPPFPYQNMNIYKDKIILECDVGSAIGFWAILGYIGLLAILCFILAFLARKLPDNFNEAKFITFSMLIFCAVWITFIPAYVSSPGKFTVAVEIFAILASSFGLLFCIFIPKCYIILLKPEKNTKKHMMRK
>LOCXPOlfC14.126.HIT1.OlfC.2R.847.ANF_receptor.exons6.CM030060.1.Alosa_alosa
MRLLVHILLGLVIQAKEPKCSLLGQAELPEYEKDGDFVIGGIFSFRTEQDRIVDTFINMPDRRQCKNFNFREFKFAHTVIFAIEEINRNPDILPGISLGYKIYDDCGTMDILRAAMNLINGQQRTENCTKPDAIQAIIGHSGSTPTIGFARVIGQFQIPVISHFATCPCLSNRKEFPSFFRTIPSDYYQSRALAQLVKHFGWTWVGAISNANDYGINGMAGFMRAAKEEGVCIEYNEAFEITGPKHELLRIVDVIQNSTSKVIVTFMSHREIKVLVAELHRQNISGLQWVGSEAWLTDDSLTDSEGHTVLIGSIGFTVSKAQIPGLGPFLQSLHPSKYPNSLFLRDFWESVFDCSLNPPMENDARKQCNGSEHLKNVKNQFTDVSELRFINNVYKAVYAVAHALHNIHTCQPGKGPFINGTCAIPTQIQLWQVLHYLQSVNFAMPDGEQMFFDSNGDSPARYELINLRNIRKGTTDFDIIGRYDGFLPKDQQFRMTNINIKWGGGHKEVPVSVCSESCPPGTRKAVQKGRPVCCYNCVPCPPGKISNNTDTADCMQCLGEYWSNKRGDACIPKEIEYLSYHEVMGILLAWFASLGALFTLMTAIIFYFHRETPIVRANNSELSFLLLFSLTLCFLCSLTFIGRPSEWSCMLRHTAFGITFVLCISCVLGKTIVVLMAFRATLPGSNVMKWFGPLQQRLSVLGFTLIQVLICVLWLTISPPFPYRNMNLYQEKIILECELGSAVGFWAVLGYIGILAVMCFILAFLARKLPDNFNEAKCITFSMLIFCAVWISFIPAYVSSPGKLTVAVEIFAILASSSGLLFCIFLPKCYIILLKPDLNTKKHVIGK
>LOCXPOlfC15.128.HIT1.OlfC.2R.856.ANF_receptor.exons6.CM030060.1.Alosa_alosa
MTIVMIQTPLLLLLASLCADALMQQSCNLLGQPARPLLSSEGDINIGGVFSIHREPQVETHTFTSEPEPTSCIRLNLREFQFAQTLIFAIEEINNNTNLLPGTTLGYKIYDSCSSITLGIRSAMALMNGYGETLSDKSCQRPPAVQAIVGESGSTPTIGILTAVGPFSIPVVSHFATCACLSNTNRFPTFFRTIPSDYYQSRALVELVKLFGWTWVGTVRSRSDYGNNGIATFLEAAEELGICVEYSEAYFRTDPKEDLLRIIEVMKTATAKVVVAFMSLGDIIPLLKELAQHNVSGLQWVGSESWITSKGISETKAYRFLTGAVGFAIGNVKLEGLKEFLINVHPSKAPQNLLLREFWETVFQCSFENSPIGGSQCTGSESLQTLQNQYTDVSELRISNKVYTAVYAIAHSLHNLLMDAAASNKTHRNVLVPEKVLEYLKKVNYTSKTGEQIFFDSKGDPAARYEVVNWQPDDDGTLQFRSVGIYDTSMPSEQRFILDQEGMIWAVGQTKVPVSVCSESCPPGTRKAVQKGRPVCCYDCIPCGEGEISNETDSNDCIPCDGEYWSNENRDQCVLKYIEFLSYSEIMGIVLVFFSLLGTLITILVAAVFYIHRETPIVKANNSELSFLLLFSLTLCFLCSLTFIGRPSEWSCMLRHTAFGITFVLCISCVLGKTIVVLMAFRATLPGSNVMKWFGPLQQRLSVLGFTLIQVLICVLWLTISPPFPYQNMNLFKDKIVLECDVGSAIGFWAILGYIGLLALLCFILAFLARKLPDNFNEAKFITFSMLIFCAVWITFIPAYVSSPGKFTVAVEIFAILASGVGLLLCIFTPKCYIILINPEQNTKKHLMGKTAPRSL
>LOCXPOlfC16.129.HIT1.OlfC.2R.834.ANF_receptor.exons6.CM030060.1.Alosa_alosa
KFGEPQCKLRGNPFYPLLQKDGDIIIGGIFSFHSNYKNNKYSYTEAPPPLQCTSLNYRSFQYAQTLLYAVEEINNSTTLLPGVSLGYKIYDSCGSVAMGVRGAMALSNGNDHTTQGPCNKSAQVLAIIGETSSSPCMAIATSIGPFRIPMISQYATCACLSDKSKYPSFLRTIPSDYYQSRALAKLVKHFGWMWVGAIRTDDDYGNNGMATFQAAAEQMGICLEYSIPFFRNYPQEKVLQLVEQVRLSTSRIVVAFLSHLDLEVLVHVFAEHNLIGYQWVGTEGWISDSYIASLDRHHILSGAIGLSIPKAQVTGLKEFILDIHPLKSSGNAIFTELWEALFNCKFSLLNKSTEQMCTGKEDLSGVNNIFTDMSSMAIFNNVYKAVYAVAHTLHEALNCTDTCADTLQPEPRMMLEQLKKVRFKTKEGEVVFFDANGDPAAKYEIINWQPRQDGELGFVAVGLYDASLPANSQLTVNDDSILWAKNSTEVPVSVCSESCPPGTRKAVQKGRPVCCYDCIPCGEGEISNETDSITCVICNQEHWSNGQRDKCLRKATEFLSYEEIMGILLTVISVIGTCLTFVVAIIFFKYKRTPLVKANNSELSFLLLFSLILCFLCSLTFIGRPSEWSCMLRHTAFGITFVLCISCVLGKTIVVLMAFRATLPGSNVMKWFGPLQQRLSVLGFTLIQVLICVLWLTISPPFPYKNMHHYKDKIILECDVGSAVGFWAVLGYIGLLAVLCFILAFLARRLPDNFNEAKCITFSMLIFCAVWISFIPAYVSSPGKFTVAVEIFAILASSFGVLFCIFLPKCYIILYKPDKNTKKHLMGKMPSKAL
>LOCXPOlfC17.130.HIT1.OlfC.2R.853.ANF_receptor.exons6.CM030060.1.Alosa_alosa
VMIQPTLLLLLASLCANGLMQQSCSLLGQPARPLLSSEGDINIGAVFSIHREPQVETHTFTSEPEPTSCIRLNLREFQFAQTLIFAIEEINNNTNLLPGTTMGYKIYDSCGSISLAVRSAMALMNGYGETLSEESCQRPPAVQAIVGESSSTPTIGISTVVGPFSIPVVSHFATCACLSNTKRFPTFFRTIPSDYYQSRALAQLVKLFGWTWVGAVRSRGDYGNNGIATFVEVAQELGICVEYSEAYFRTDPKEDLLRIIEVMKTATAKVVVAFLALGDIIPLLNELAQHNVSGLQWVGSESWITSKGLSETKAYRFLTGAVGFAIGNVKLEGLKEFLINVHPSKAPKNLLLREFWETAFQCSFKNTPFGGTQCTGSESLQTLQNQYTDVSELRISNKVYTAVYAIAHSLHNLLMDAAVSNETHRNILVPEKVLEYLKKVNYTSKTGEQIFFDSKGDPAARYELVNWQPDDDGTLQFRSVGIYDTSMPPEQRFILDQVGMIWAGGQTKVPVSVCSESCPPGTRKAVQKGKPVCCYDCIPCGEGEISNETDSNDCIPCDGEYWSNENRDQCVLKYIEFLSYSEIMGIVLVFFSLFGTLITISVAAVFYIHRETPIVKANNSELSFLLLFSLTLCFLCSLTFIGRPSEWSCMLRHTAFGITFVLCISCVLGKTIVVLMAFRATLPGSNVMKWFGPLQQRLSVLGFTLIQVLICVLWLTISPPFPYQNMNLFKDKIILECDVGSAIGFWAILGYIGLLALLCFILAFLARKLPDNFNEAKFITFSMLIFCAVWITFIPAYVSSPGKFTVAVEIFAILASSFGLLLCIFTPKCYIILIKPEQNTKKHLMGKTATRSL
>LOCXPOlfC18.131.HIT1.OlfC.2R.842.ANF_receptor.exons6.CM030060.1.Alosa_alosa
SILLTLLDATHTCRPYGSQELLHFSKDGNINIGGIFSFHQNPTGVNPSLQVNPGHVRCEGLDLGELQYAMTMIFAIEEINNSTELLPGFTLGYKIFGSCPSVPLSVGASLAMMNGPVSESCVTPNTVHAVIGETTSTATIGIARTMGPFHIPVLSHSATCACLSNRKEFPSFFRTIPSDYYQSRALAKLVKHFGWTWVGAIRSRSDYGNDGMATFLNAAEKEGVCVEYSLAIYRTDPHEKFLEVVDVIKQSTSRVIVAFADGNDLDILLKELFLQNVTGFQWVGSEGWITYRYVATQTNYAVVGGAVGFAVPNAVIPGLKEFMLDARPSMQPGNRGLVEMWESVFECSFDPHSHSTAKACTGEESLGDTHTRFTDVSDASLLNNIYKAVYAVAHSLDELACENYRDPFANQSCANKNQIEPWQVLHYLTMVNFTTKQKERVFFDHHGDPAARYSLVNWQMNSAVTITFESIGIYDASLQEGQQFMENGVTAVWAGGQQEVPRSICSESCLPGTRRAFVKGKPICCFDCIRCADGEFSNTTNADTCLSCPPEFKSNEERTQCDLKNTEYLHFKELMGILLVTFSVFGGCFTITIGLVFFHYRQTPIVRANNSELSFLLLFSLTLCFLCSLTFIGRPSEWSCMLRHTAFGITFVLCISCVLGKTIVVLMAFRATLPGSNVMKWFGPLQQRLSVLGFTLIQVLICVLWLTISPPFPYKNMHHYKDKIILECDVGSAVGFWAILGYIGLLALLCFILAFLGRKLPDNFNEAKFITFSMLIFCAVWITFIPAYVSSPGKFTVAVEIFAILASSYGMLFCIFIPKCYIILLKPEKNTKKHVMGKVSTK
>LOCXPOlfC19.134.HIT1.OlfC.2R.846.ANF_receptor.exons6.CM030060.1.Alosa_alosa
ALLLIYTLMAKAEKPVCHLMGMPEGPLLSKQGDVIIGGAFSIHSKINQPPMTFMEKPEPITCSSINFREFRFAQTMIFAIEEINNSSSLLPNVSIGYKIYDSCGSTLLSIRLAMALMNGQDLTVGESCTGQSAVHAIIGESESSSSIVLSRTTGPFKIPVISHFATCACLSNRKEFPSFFRTIPSDYYQSRALAKLVKHFGWTWVGTVRSDNDYGNNGMTTFVEAAKREGICIEYSEAIQRTNSHERIASVVEIIRMGTARVLVAFLAQSEMEVLLEEAILQNVTGLQWIGSESWITARHLATRRTARIISGAIGFTIRRSKIPGLKDYLLKVNPLKNISSSILREFWETAFQCQLPEKGNAKSMRLCSGSEDLTELKNPYTDVSELRISNNVYKAVYTVAHAMQNLLECTDGQYPTEGRECILKDSRGPGQVLHYLQDVNFTMPSGEKVYFDQDGNPAARYELVNWQKNAAEDTVFVTVGEYDATLPEGKQFAMNNVNIVWAGNNNSKPSSVCSDSCLPGYRQAVIRGRPVCCFSCVKCAEGEVSSKMDSTECTKCPLEYWSNKDHSGCIQKRMEFLSFTENMGIILTTFSLAGACFTIIVAVVFTCFIDTPLVKASNTELSFLLLFSLTLCFLCSLTFIGQPSDWSCRLRHTAFGITFALCLSCILSKTMTVVMAFKASVPGAGVPQCSLPLQRLSVLCCTLLQVIICALWIALAPPVPYKNMTNFTDKIILECDLGSAVGFWAVLGYIGLLAALCFILAFLARELPDNFNEAKFITFSMLIFCAVWITFIPAYVSSPGKFTVAVEIFAMLASSFGLLFCIFLPKCYIILFKPDKNTKKHVMGK
>LOCXPOlfC20.136.HIT1.OlfC.2R.832.ANF_receptor.exons6.CM030060.1.Alosa_alosa
SLCAVLLFCTLLAKAEKPVCRLRGIPEFPLLSKDGDVTIGGAFSIHSKITQPQLTFTKRPEQLMCSSVNLREFRFAQTMIFTIEEINRSGTLLPNVTIGYRIYDNCGSTLSSMRAAMALMNGHGLIAEESCTGQSAVHAIIGESESSSTIVLSRTTGPFKIPVISHSATCECLSSRKEFPSFFRTIASDYYQSRALAQLVKHFGWTWVGAVNSDSDYGNNGMAIFLDAAEEEGICVEYSEKFHRTEPNKLLKVVDVIRAGTAKVIVAFLAHVEMNNLLEQLTLQNITGLQMIGVEAWITADSLITPTSFSVLGGSLGFAVGKANISGFNDFVIKQFWETSFQCHKNNRSGDENLCSKHQDLIEWRHYNEDVPELRYSSNIYKAIYAIAHSLHSLLQCKAHVGCDKELQTEPWKVVESLKRVNFTIKTKEQVWFDSTGAAVARYEVVNWHQGPDGTVQFKPVGYYDASLPAGRRFVLSEDTVVWPGGSKQRPVSVCSESCPPGTRKAVQKGRPVCCYDCIPCGEGEISNETDSNNCELCPGQYWPNPGRDKCVLKALEFLLFTEVMGIVLVFFSLFGVFLTVITAIIFMLKMDTPIVRANNSELSFLLLFSLTLCFLCSLTFIGRPSEWSCMLRHTAFGITFVLCISCVLGKTIVVLMAFRATLPGSNVMKWFGPLQQRLSVLGFTLIQVLICVLWLTISPPFPYQNMNLFKDKIVLECDVGSAIGFWAILGYIGLLALLCFILAFLARKLPDNFNEAKFITFSMLIFCAVWITFIPAYVSSPGKFTVAVEIFAILASSFGLLFCIFAPKCYIILVRPELNTKKHMMGKMPSK
>LOCXPOlfC21.138.HIT1.OlfC.2R.846.ANF_receptor.exons7.CM030060.1.Alosa_alosa
IFSFSLKPQQTQECRPIGNPSELPVLVKEGAVVLGGLFSLHDTVLESVASFTSPPAPAQCSGFNFRTFRWMQTMIFAIEEINKNPNLLPNTTLGYQIYDSCSTPVQALRTAMAVTRGHPGEGSVGTQCRGTVPVVIGDGGSTLSLVVARFLGVFHVPQVSYFSSCACLSNKVEFPAFLRTMPSDVFQVDALAQLVKHFGWTWVGVVAGDDAYGRGGAQIFSDEVKKLGACVALHEIIPKNHAKTQMAHIVERIRTSGTRVVLLFAVEQDAGALLREALRQNLTGIQWLASEAWITAAVLSTPQFHSILQGSMGFAIRKADIPGLKSFLLRINPSFDPQDPFFPIFWENLFGCSLHHGDDVDTPDKPPCTGLEELARTENIYVDVTQLRISYNVYKAVYTIAHALETMAKCVPGKGLLHEGTCPNMSTIQPWQLLEYLKQVEFINDFGEEMKFDENGDPVAMYDLINWQLNADGEVEYVTVGKFDETTQNKLEIDEEAILWTGKTKDVPLSVCSKGCPPGTRKAIKPNFPVCCFDCILCAAGEISNQTDAIECEQCLPEFWSNARRDTCVPKQVEFLSYTDTMGITLMVVALVGFCCTLTVILIFACNRGTPIVKANNSELSFLILVSLGLCFLCALPFIGEPTAWTCMLRHTAFGIAFSLCISSILSKTVVVLMAFRATLPGSMVMRWFGPVQQRVMIFAGATVQVVICGVWLAVAPPTPRTLSSRESLRLILLCDEGSALAFSLVLSYIGLLASFCLLLAFLARKLPGTFNEAKLITFSMVIFFAVWVAFVPAYVSSPGKYTTATEVFAILASSYSLLACLFFPKCYIILLKPEKNTRKHMMAKT
>LOCXPOlfC22.139.HIT1.OlfC.2R.858.ANF_receptor.exons6.CM030060.1.Alosa_alosa
MEMALLPPAVLLLSLLCPSLRAASGGCQHWKDLDSTVVHKDGQVVLAGMFPIHSKGVEQELTFSKEPGKRRCRGFNLRVFRWSQAMVYFIDEINSNPALLPNITLGYRLYDTCGVEMFSLRTALSVISQPLKRNGTGVCVSPSVPLIVGDSGSSLSMAISRLLNLFKVPLVSYFASCACLSDKSQFPYFFRTIPSDVNQARALAYLVKHFGWTWVGTMGADDDYGRMGIDMFTAEVTRLGVCVAYRITIPKLPSRQQLQEIVGIIRDSTAQVVVAFAIEEDIEPVVKEMVSQNVTGKQWVASEAWVTSTLISTRENYPSLSGTIGFAIRRAEIPGLKHFLQNLRPLGSPYNPFVREFWETQFQCSFNTTLPAASMADPVPYTKTCTGRESVQDTDSIYNDVSQLRVTYNMHKAVYAVAHALHNLLTDHNSSISIHSLHPWQVVQYLRTVNYTNLFGDTVHFDENGDPAGAYDIVNWQTGSPGGPVEYVTVGRFDSSLPPTQQLLLNSDGIIWYGGTREVPKSVCSASCQHGFRKATREGLPVCCYDCVPCAEGTITNETDQPECTPCPADFWSNALRDACVHKQIEFLSYTEAFGMALAATAILGATFTLAVAAVFLRHHNTPIVRANNSELSFLLLLSLGLCFLCTLTFLGRPSPWACPLRRTSFGLSFALCLSCLLCKTLVVLMAFRATLPGDNSARWFRRPQQRLSVLLCSSLQVVLCAVWLVRAPPYPIRNTWLYRDRIILECHMGSVALFCCVLGYIGCLAAFCFILAFLARKLPDNFNEAKFITFSMLIFCAVWITFIPAYVSSPGKFTVAVEIFAILASSFGVLLCIFVPKCYIIIFLPEHNTKKFIMSQK
>LOCXPOlfC23.144.HIT1.OlfC.2R.726.ANF_receptor.exons6.CM030060.1.Alosa_alosa
MGVSVGLCLLLVLCGQGQVGGEEPACHLQWKTVSNSLYKDGDVIIGGLFPVNVLAPQLDLTFKGQVSNAACQTFILRHYRWLQTMVFTIKEINSSPILLPNLTLGYLAFDTCLQEQTTVGAALAMMTGQEAAVWGSSCTGSPQVPIIIGDARSSGSLAVARTLGIFDIPMVSYFASCACLSDRQKYPNFFRTVPSDAFQAKELAHLLQLLGWAWIGVVFGDDDYGHYGVQLLLKELQGSNVCVAFSQVIPKGLNPQRIRHIVETIRLSTARVVVIFAITNDAQVILEEVVRQNISDRQWIGSEGWVTSPDISTPQNLPSLVGTLGFALRKAQIPGLGSFLTSIKPAGSRTEPFVREFWETLFECSLEGNSSSGDNRPRCTGTESVEKKANSYSDVTQLGVSYNVYKAVYAVAHAIQDMLACPPGQGPFQNGTCPNVKKMTPKQLLHYLKKVNFTTPLGDTVNFDMNGDPSASYDIINWHIGDRGKAEFVKVGQYDSSRGPGQKLQLNLSKVVWGGGWTSKIPVSVCSTPCTPGTRKALQKGRPVCCFDCVQCPDGEISNETGATECIRCPEHFWSNNLRTECIPKQEEFLSFQEPMGIFLTALSISGALLTSAVLVTFILHRDTPLVRANNSELSFLLLLSLILCFLCAMSFIGRPLAWSCMLRHTLFGVTFVVCISCILSKTVVVLVAFRATLPGSNLMRYFGPAQQRIGICVCTLIQVLVCVLW
