# Supplementary material for: Expanded olfactory system in ray-finned fishes capable of terrestrial exploration
Source: BMC Biol. 2023 Jul 31;21:163. doi: 10.1186/s12915-023-01661-8 (PMC10392011; doi:10.1186/s12915-023-01661-8)
Supplement: Supplementary file 3 — Additional file 3: Data S1. Protein sequences and genomic coordinates of OLF genes. FASTA and General Feature Format (GFF) files containing the protein sequences and genomic coordinates for all identified OLF genes in this study. [file 12915_2023_1661_MOESM3_ESM.zip › PROTEINS/Alosa_sapidissima.OLF_genes.fa]

>LOCXPDareOR21.35-eta.324.244.HIT1.OR.1R.279.7tm_1.exons1.CM031720.1.Alosa_sapidissima
KMFLILLTHVLFIYINVVMMVTLRSKAVFRETARYILFGHMLLSDTLHLGVGLVLYLMGAFYVTLVRAACAFLVLLSATTFTVAPLNLAVMSLERYVAVCFPLRHCQLATPARTRLAIHLVWAAGCANVLTDVCFLFLSEPAFYLAPAICTIEQLLLWPWQGTKALVLNVLLFLTTALLLLYTYVAILVEARSASSDKASAHKALRTVLLHALQLGLSLMSFLYVLLESLASRLPFAVYQQLRFLNFLLVLILPRCLSSLVYGLRDEAFKPLFKQHFLF
>LOCXPDareOR11.4-eta.308.215.HIT1.OR.1R.285.7tm_1.exons1.CM031722.1.Alosa_sapidissima
LDTFEEVLTKNLTVVLCGLFIFYFNGALVRVYFSVPSLRQEARYVLYVHLVLNDMLLVKTSVLLHVLTYAPGLISVPLCYILVITATASFQITPVILAGMAVERFVAVCLPLHHGRLCTTSRAQVFNAATWCAGITPSLVSLILSLKQRPLQFHTSDILCYNSSVFGPVYQVITAGNGIFMAVVWVTLFYTYVHVLWTARAASSKGQHQKAQHTILLHAAQLLLYMVAYLGPVIDSLITVFPLWRTKVLFGQFLVLNLLPRVLSPLIYGLRDQAFRKHMKGALLC
>LOCXPOR1.138.HIT1.OR.2R.305.7tm_1.exons1.CM031719.1.Alosa_sapidissima
SNVTTIRLRDTFATAVTKNVVVVALCITINYINGTLVHTFLKNRIFTENPRYILYIHMVFNDIIQLTIAVLLHVISYILFTINVSFCCFLLMIAIFTTLNTPLNLASMAVERYIAICNPLRHAQICTTQRTYALIGLIWLMGAIPILPDLFILLATEPLAFFHSRIFCSRDSVFRHPYLVEKKNISHMVYLSLVWLTLVFTYFKIMFAAKSAKSDAKKARNTILLHGAQLLMCMFTYIGPLLDSLLMYIFPMFLLEMRFTSYVIVHILPRLLSPIIYGLRDQAFCMYLKKYYLCSKCNVVQPSEN
>LOCXPOR2.187.HIT1.OR.2R.299.7tm_1.exons1.CM031719.1.Alosa_sapidissima
FLVRDTFTTAFVKNLIVVLLLVTLNYVNGCLVATFLRNQVFYEDPRYILFIHMVINDGVQLTVTITLFVLSYIFYTINVSFCCFFILVAVFTTRNTPVNLAGMAIERYIAICDPLRHAQICTARRTYALIGLIWLVSVVPDITDLFVTLAIEPISFFHTAVFCIRPNVFKDPVLLYKRQAFDALYFSLVFFTLVYTYLRILFAARAMSTNSHSAQRARNTILLHGAQLLMCMLSYISPSVDVLMTQVFPTRILEIRYANYLIVYFFPRFLSPIIYGVRDKKFRKYLKRYFLCKQCSVEV
>LOCXPOR2.187.HIT1.OR.2R.298.7tm_1.exons1.CM031719.1.Alosa_sapidissima
SCERYLHHSLCEKLNCGAPAGHPELRQWLPGGHLLTEPGLLRGPSLHPVHPHGHQRRRAAHGHHHTVRTELHLLHHQRLLLLLLHPGGCLHHPQHAGQPSRHGHRALHRHLRPAAPRADLHRPPHLRPHRPHLAGVRGAGHHGPLRHAGHRAHQLLPHGRLLHPAQRVQGPRAAVQAAGLRRALLLPRLLHTRLHLPAHPVCGAGHVHKQPLGAAGAQHHPPARRPAVDVHALLHLAQRGRAHDPGVPHQDPGDPLRQLPDRLLLPTLPEPHHIRGQRQEVPEVSEKVLFVQAVQRGS
>LOCXPOR3.198.HIT1.OR.2R.307.7tm_1.exons1.CM031719.1.Alosa_sapidissima
SFPKDSFSAALTKNIVSMLVWLALSVINGSMVTTFLRHNFFYEDPRYIMFIFMVLNDAVQLSLVTALYVVSYAFSRIHASVCSVLIIAATTTTRATPLILAGMAIERYISICFPLHYGHICTLSRTLRLILAILALTTAVPFTDLFITLANKPLAHFYAYIFCDHAILFGDYSIYVKNCIVDTVYFSFVFLTLFYTYCKIMLTARAASTDYISVKRARNTVLLHGVQLLLCMLAFVVPSMQTPLIRLFPMHHLEIRYVNYLLVYIIPRFLSPMIYGFRDEKFRKYWLRYLTCRTKKVRPSIKVNVKV
>LOCXPOR3.198.HIT1.OR.2R.307.7tm_1.exons1.CM031719.1.Alosa_sapidissima
HFYIDFNRGPDFFRPACQVAQPVLAELLIPEAVDHGTEEAWDNVDQQIVDVADLQVVHGEEADERGLHGGNYKGQHAQQQLNAVQQYSVTGPLHRDVVSGGSPGGQHDLAVGIKQREEDKREIDSVHYAVFYIDGVVPKQYGMVTEDVGVEMGQRLVGQCDEEVGKGHRGGQRQNGQDEPQRAAERANVAIVQREANGYVALDGHAGQDERRGAGGGGGGDDEHAAHGGVDAREGVAHHVKRRHQAQLHRVVQHHEDKHDVAWVLVEEVVAQEGRDHAAIDDAKGQPHQHGHNVFGQCRTEAVFWER
>LOCXPOR5.209.HIT1.OR.2R.300.7tm_1.exons1.CM031719.1.Alosa_sapidissima
VRDDFQEALAKNLVIVVLGVLINSINWIIVMTYLNNSVFHTDTRYILYIHLVINDMIMVSISVTLYVLTYAYPIFNISICCTLTVIASTTHKITPLNLAGMAIERYIAICKPLHHGQICTVHRTYILIGLIWWVGFIPGLADIVILLITEPMSFFSTTIFCYPLILYKSEYYQVKTKVLQALYLSFVWLILICTYFRIFAVAKKAKGDSSAKKAHNTIMLHGVQLFLCMLSYVSPVLDMILVPFFPNDRSKITFFSYLITSIVPRLLSSLIYGIRDQTFSKRMSIYCSCKLSIVKVKPQR
>LOCXPOR5.220.HIT1.OR.2R.300.7tm_1.exons1.CM031719.1.Alosa_sapidissima
RDAFQEALVKNLIIVILGIVINCINGIIVMTFWKNSVFHSESRYILYINLVVNDMIMIYVSVIMYVLSYAYPIFNTSMCCILVVIGSTTHTNTPIILAGMAIERYIAICKPLHHAQMCTVSRTYFLIVLTWGVGFIPALADIIIVLAIRPVGFFSTVIFCFYLSLYNTRYHEEKAKVVQALYMSFVWLTLIYTYLRVFLTARAAKGDTASAKKAQNTILLHGAQLLLCMLSYLTPFLDLVLITYFPIYRSKITFLGYLITSIIPRLLSPLIYSIRDQKFAKHMSQYYSCEVISCKGKQKK
>LOCXPOR5.231.HIT1.OR.2R.300.7tm_1.exons1.CM031719.1.Alosa_sapidissima
RDAFQEALVKNVIIVVLGIAINCTNGIIVLTFFKNSVFHSDSRYILYMNLVVNDMILIFLSVTLYVLSYANPFFKASTCCSVLIIGSTTHMNTPIILAGMAIERYIAICKPLHHAQMCTVRRTYFIIGLTWGVGFMPALADVIIVLATQPISFFSTVIFCFPLSLYNTRYHEEKVKVVQGLYISFVWLTLIYTYVRIFLTAKAAKGDAASAKKALNTISLHGIQLLLCMLSYVTPFLDLVLITYFPIYRSKITFLGYLITNIIPRLLSPLIYSIRDQKFAKHMSQYFSCKIIICKGKQKR
>LOCXPOR31.242.HIT1.OR.2R.302.7tm_1.exons1.CM031720.1.Alosa_sapidissima
NSSFSLNDGLPLRAFLSMTPCFLFLYVNIVMLFTLRSKEVFCETPRYMLFGGLLLSDSVQLAFTIVFYILYNSTFDEAMLKIVSYVCFLLYLVTRVTNNLLSPVFLALLSLERYVAICFPLRHAEIASRRRTTVIVAAVWIVGVINWTADLTHSMVQSSARTCSDFIVSQTALSYIINQSFTGIVFASVSVVVVYTYIGISMTARSATSDKTSISKAHRTVLLHMIQLGLYLLSLLFGVLRRSLAVSGLHPTTYELAAYGLFICLNILPRCLSPLIYGLRDKAFCAFFKYNFLFCVRNKVQP
>LOCXPOR31.253.HIT1.OR.2R.305.7tm_1.exons1.CM031720.1.Alosa_sapidissima
NSSFFVNDGLAKAILSMTPCFLFLYVNIVMLITLRSKELFCETPRYILFSSLLFSDSVQLAFTIVFYILYHSTFAVESVHIVGYGCFLIYLVSRVINIISPLYLGLMSLERYVAICFPLRHAQIVDKRRTTASVGVVWILSLIFWTAELTTSLMFEVRTQTRQRTCSDFIVFQMQISFSINTAFTATVFALVSVVIIYTYVAVVMVAMSTSSDKTSVSKAHRTILLHMVQFGLYLLSILFGVIRRTLAMSRLDPEVIGHLNYVLFLGLNILPRCLSPLIYGVRDKTFSAFFKCYFLFCIKSKVQP
>LOCXPOR31.264.HIT1.OR.2R.301.7tm_1.exons1.CM031720.1.Alosa_sapidissima
NFSSPLNTGLAVKAFLSMTPCFLFLYVNIVMLVTLRSKELFCETPRYMLFGQLLLSDSLQLSSSIMSYLLALARLYLASSGCALYYLVQRVINAISPLFLALMSLERYVAVCFPLRHAEIANRRRTTAAIIAVWLLGVLIWSVELTASMMFEILSPNKQMFCLDYGHVQMEISFSISQTFTGIIFTSVSLVTVYTYVAILVTARSATSDRTSASKAHRTILLHMVQLALCLASTLFGVLRRALATSRLRPAVVYQVQYVLFVGVIIFPRCLSPFIYGLRDKTFCAVFKYVVFFCMKRKVEP
>LOCXPOR6.139.HIT1.OR.2R.324.7tm_4.exons1.CM031720.1.Alosa_sapidissima
MLNLRAAFSNGTLIHPPGFYVVGFTAMPHANLYLIFLGVIYVLTVLFNCCILCIIWLDHKLHTPKFLAVANLAVVDILFSSCLIPSMLKTFLFKDGFVPFNLCLVQMGVYYCCSSLESFSLAVLAYDRLIAICIPLRQHAINTNTNMLCILGTVWAFCVAIVIFSTTIMKRLTFCGSVQVNSYFCDYSPVYRLSCNNYSLQWATAVTLSIIILFGPLTFIVVSYGSILIAVFRMKNVGNRYKALATCTEHLILVAIFYVPTLTLYIIGFFLYRPDPDIRMVTLSMSACMPPCLNPVVYSLKTKEIKSKAQSMFCKTTVRPENKQ
>LOCXPOR32.150.HIT1.OR.2R.304.7tm_1.exons1.CM031720.1.Alosa_sapidissima
KEVLQQASIARSVSKFAVMVLMSFVFIYINNVMFITLWSKPVLRETSRYILFAHMLCNDSIQLLFSSIIGFISFCCRPAKAVCSILILVTDSTSRITPLNLAVMSLERYVAICFPLRHSEFAAVKNTYVAIAALWFFGLVNPVVDSLYTSVTDPDFFTGKVLCGTDFMFITSPWQELLYQALNGFYYVVAILVIIYSYVCVMIVARSVSSDANSARKAHRTLLLHLIQLLLSLNTLLFGNIIDFLVQTLSYEVRFDVRYSIFLLVVLLPRCLSPLIYGLRDDTLRHLFLHRFKCGLCRAKMSVH
>LOCXPOR32.161.HIT1.OR.2R.303.7tm_1.exons1.CM031720.1.Alosa_sapidissima
KEALQKAAIVRLSKFAVTVLMSFVFIYINTVMFVTLWSKPVLRETSRYILFAHMLCNDSIQLLFSSIIGLISFCCRPAKAVCSILILVTDSTSRITPLNLAVMSLERYVAICFPLRHSEFAAVKNTYVAIAALWFFGLVNPVVDSLYTSVTDPDFFTRQVLCGTGSMFDTSPWQELLYQALNGFYYVAAALVIVYSYVCVMIVARSVSSDANSARKAHRTLLLHLIQLLLSLNTLLFGNIIGFLAQTLSYEVYDDMRYSIFLLFVLVPRCLSPLIYGLRDEALHHLFIHFFKCGLSGAKPKVN
>LOCXPOR32.172.HIT1.OR.2R.300.7tm_1.exons1.CM031720.1.Alosa_sapidissima
QRVMYAQTARIQFAVILSFVFIYINTVMFVTLYSKPMLRDTPRYMLFANMIFTDSIQLISSSVLNFIIFIFISPVPKVACSFLMLIAASTSRNAPLNLAVMSLERYTAICFPLRHKELATVKKTYVAIAAIWFLGFVNSVIDSVYTSVTDPVFFTEQIICDRQSIITTPWQRSFDQAIDALYYISVVLIIFYSYIRIMVVARSLSSSAKSAGKAHRTLLLHMIQLIPCLNTLLYGNLISFITATLSFDAFLEVSYIIYLLFILIPRCLSPLIYGLRDDSLRCLYMYYFRCGLSGAKPKVN
>LOCXPOR7.181.HIT1.OR.2R.317.7tm_1.exons1.CM031720.1.Alosa_sapidissima
NNSGKEVLIAHQQMFQVQLTAEGPLTKLVVAIFMSSLFIYINTVMFMALLSKPVFRETPRYVLFSHMLCNDSIQLLFSSLMYIISLCYVQLAKAVCSILILVTASTSRNAPINLAVMSLERYVAICFPLRHSEIATKTRTGLVISVIWFFGAVNPVVDILYTSATDPTFFSERMFCTRERIFIAPWQRELFEGLNAFYFVAVTLIIVFTYISVMLAARSVSSDKESAKRAHKTLLLHLIQLGLCLNTLVFGSIERALAMTSSSRLFMDLRYVNFLFVLILPRCLSPLIYGLRDDTVRPLFLFYLQCGTRKVKPNVNI
>LOCXPOR8.182.HIT1.OR.2R.321.7tm_1.exons1.CM031720.1.Alosa_sapidissima
MASNNQTSEGTLLFFKQSFEGMNEERLIQIVVAILMSLLFTCINSIMFHTLMSKPVFRELPRYILFAHMLCNDTVQLLLSPMFFLLVIYWQRIPKTVCSILIFFAATTLNIAPLNLGVMSLERYVAICFPLHHSEMATQRMTGISILIIWLLGSINAVIDILYALIVDPSSFKDTMFCAREMFIFSQWQKDLYQGLSGFFFVAATSIILFTYVSVILAARSASADKESAKKAWRTVLLHFGQLVLCLNSLLFGTFERSLIMMASDRRMFINLRVVNFLFVLILPRCLSPLIYGLRDDLVRPLFLYYVRCGTQKVKPSVTAH
>LOCXPOR9.183.HIT1.OR.2R.306.7tm_1.exons1.CM031720.1.Alosa_sapidissima
EQIIEVLVNKERLIQTVVTMLVSLIFICINSIMFHTLLSKPVFRELPRYILFAHMLCNDTVQLVLSPVFFMLFQFWQKIPKFICSFLIFLAATTANISPLNLGVMSLERYVAICFPLHHSEMATQRMTGISIAIIWFLGCISVVIDILYALIVDPLSFKDPMYCTREMFTFSQWQRDVFQGLAGFFFVAVTVIIIFTYVSVILAARSASADKESAKKAWRTVLLHFGQLVLCLNSLMYGTFERALIMVNSRSLFINLRVVNFLVVLILPRCLSPLIYGLRDDAVRPLFLYYVRCGTQKVKPSVTAH
>LOCXPOR10.184.HIT1.OR.2R.321.7tm_1.exons1.CM031720.1.Alosa_sapidissima
MAMPNQSSEGSSLVHQQMFKVEMNEGPLSKLVVAILMSMLFTCINSIMFHTLLSKPVFRELPRYILFAHMLCNDSVQLMISMLLYVLSMNLQLVPKAICALLLVVTETTFRNAALNLAVMSLERYVAICFPLRHSEMVTRKTAGISIVFIWFFSSTNLLIDIIYALVVNPASFKDPMFCTRQRFFLSAWQVDVYQGFSYFFFVVVTGILFFTYVNVVVAARSASAEKESAKKAHKTILLHLVQLVLCVNTFVYISIERALAMTSSTRLFMDLRYLNFLFVLILPRCLSPLIYGLRDEAIRPLFFYYVRCGTQKVKPSVTAH
>LOCXPOR11.185.HIT1.OR.2R.321.7tm_1.exons1.CM031720.1.Alosa_sapidissima
MAMTNQSSEGSSLVHQQMFKVEMNEGPLSKLLVANLMSLFFTCINSIMFHTLLSKPVFRELPRYILFAHMLCNDSVQLMVSMLLYILSFTVQLFPKAVCALISLVGVATFCNAALNLAVMSLERYVAICFPLRHSEMVTRKTAGISIVFIWHFSLINISIDIIYGLTVNPASFKDPMFCTRESFLLSPWQIDLFQGFNILSFVTVTAILIFTYINVVVAARSASAEKESAKKAHKTILLHFVQLVLCVNTFVYGTIERALAGASSSRLFKDLRYLNFLFVLILPRCLSPLIYGLRDDAVRPLFLYYFRCRVQKVKPSVTAH
>LOCXPOR11.186.HIT1.OR.2R.321.7tm_1.exons1.CM031720.1.Alosa_sapidissima
MAMANQSSETSALVHQQMFKVELNEGPLSKLVVAILMSLFFTCINGIMFHTLLSKPVFRELPRYILFSHMLCNDSVQLIVSMLLYLLSLNVQLIPKATCAGILLVGVTTFCNAALNLAVMSLERYVAICFPLRHSEMVTRKTAGVSIVFIWLFSLISISIDLIYGLIVSPLSFKDPMFCTRQRFFLSPWQNDVFQGFNIFFFVTVTAILIFTYINVVVAARSASAEKESAKKAHKTILLHLVQLVLCVNTFIYGTIERALAMTSSSRLFMDLRYLNYLFVLILPRCLSPLIYGLRDDAVRPLFLYYVRCGTQKVKPSVTEH
>LOCXPOR13.188.HIT1.OR.2R.321.7tm_1.exons1.CM031720.1.Alosa_sapidissima
MAMTNQSSEGTALVHQQMFKVELNEGPLSKLVVAILMSLLFTCINSIMFHTLMSKPVFRELPRYILFAHMLCNDTAQLLVSLLLYVLTMNLQLIPKAVCALIILVTVTTFRNAALNLAVMSLERYVAICFPLRHSEMVTQRTAGISIVFIWLFSLINFAIDIIYALIIDPSSFKDPMFCTRERLFLSSWQNDVFQGFNYFFFVTVTAILFFTYINVVVAARSASAEKESAKKAHKTILLHLVQLVLCVNTFIYGTVERALAMTSSSRLFMDLRYLNFLFVLILPRCLSPLIYGLRDDVVRLLFLYYARCGTQKVKPSVTAH
>LOCXPOR14.189.HIT1.OR.2R.309.7tm_1.exons1.CM031720.1.Alosa_sapidissima
LVHQQIFTMEMNEGQVTKLFVAIAMCLLFICINSIMFHTLLSKPVFRELPRYILFAHMLCSDTVQLMLSSLLYILALSLQKIPTAVCSLIVLMSAATARISALNLGVMSLERYAAICFPLRYSELATQKMTTISIAIIWSLACISPAIDILYTLIVSPISFRDLMFCTRERFILAPWQRDVFQGLNGFFFVAVTAIIVFTYISVILAARSASADKDSAKKALRTVLLHLGQLVLCLNSLLYGTIERLLAMASSSRLFRDLRYANFIIVFILPRCLSPLIYGLRDDAVRPLFLYYVRCQSQKVEPSVTAH
>LOCXPOR15.190.HIT1.OR.2R.321.7tm_1.exons1.CM031720.1.Alosa_sapidissima
MASTNQSSEGSAVVHQQMFKVELNEGPLSKLVVAILMSLLFICINSIMFHTLLSKPVFRELPRYILFAHMLCNDTVQLWIVSLLYILSLNVQKIPKAVCSLFVVISATTARVSVLNLGLMSFERYVAICFPLRHSEMATQKMTGLSIAIIWLLGCISPAIDILYALIVNPASFKDSMFCTRERFIFAPWQRDVFEGLNGFFFVAVTAIIVFTYISVIVAARSASADKESAKKAQRTVLLHLGQLVLCLNSLLYGTIERALAMTSSSRLFMDLRYLNYLFVLILPRCLSPLIYGLRDNAVRPLFLYYVRCGTQKVKPSVTAH
>LOCXPOR16.191.HIT1.OR.2R.322.7tm_1.exons1.CM031720.1.Alosa_sapidissima
MASTNQSSEGSAVVHQQMFKVELNEGPLSKLVVAILMSLLFICINSIMFHTLMSKPVFRELPRYILFAHMLCNDTVQLWIVSLLYILSLNVQKIPKAVCSLFVVISATTARVSVLNLGLMSLERYVAICFPLRHSEMATQKMTGLSIAIIWVLGCISPAIDILYAMIVSPTSFKDSMFCTRERFIFAPWQRDVFEGLNGFFFVAVTAIIVFTYISVIVAARSASADKESAKKAQRTVLLHLGQLVLCLNSLLFGTIERALAMASSSSRLFMDLRYVNFLFVLILPRCLSPLIYGLRDNAVRPLFLYYVRCGTQKVKPSVTAH
>LOCXPOR17.192.HIT1.OR.2R.321.7tm_1.exons1.CM031720.1.Alosa_sapidissima
MALTNQSSEGSALVHQQMFKVELNEGPLSKLVVAILMSLLFICINSIMFHTLMSKPVFRELPRYILFAHMLCNDTVLMLLVSVLYVLSLNLQKIPKAVCSLIVLMSATMVRISAVNLGVMSLERYVAICFPLRHSEMATQKMTVVSIAVMWILCCISPAIGILYALVQSPASFKDSMFCTQQVFFMAPWQVTLFQGLNGFFFVAVTAIIFFTYISVIVAARSASAEKDSTKKAQRTVLLHLGQLVLCLNSLLYGTIERALAMTSSSRLFMDLRYLNYLFVLILPRCLSPLIYGLRDDAVRPLFLYYVRCGTQKVKPSVTAH
>LOCXPOR18.193.HIT1.OR.2R.321.7tm_1.exons1.CM031720.1.Alosa_sapidissima
MADANSSSQQALFVHQQMFQVQLNEGPLTKLVVSIVMSTLFVWVNCLLLFTLSRKPVFRETPRYVLFSHMLCNDSVQLVSTSLLYILSMSYVQVHKAACSVALFVSSSTFFNAPLNLALMSLERYVAICFPLRHATIATPATTAVAILLIWFLGGVNVVIDILYAVARDGRFFSERMFCTRERIFMAPWQADVFQGFNGFYFVIVTVIIVFTYISVMLVARSASSDKESAKKAHRTLLLHLIQLGLCLNSFLYGTIERALAMTSSSRLFMDLRYLNYLFVLILPRCLSPLIYGLRDDAVRPLFLYYVRCGTQKVKPSVTAH
>LOCXPOR19.194.HIT1.OR.2R.313.7tm_4.exons1.CM031720.1.Alosa_sapidissima
MGTTNDSIVRVSELTITGFDHLPHQKLLGSIIMITYVFILIFCTTNISFIISDRQLHSPMYIFICNLAFVDIMFTTAASITMISVLLLEMKTMSYYSCASTMYIYHLGDITGCLAITLMAVDRMLAIKWPLRYHNILTNRRSIILIVVTWLIAIAAMGAVTGVADGLPYCQPIVRYVFCDYPAMVRASCVEPEPYFIVAVILGSWLLGGHFTLIFLTYVVIVVTVLRLSDKGSRKKMSSTCISHVIVCTSYYAPKLVIVLLTRIGVHLNLTERNAVVIIASMLPPLINPVTYCVTTKELRTRLIKLLTQNRIA
>LOCXPOR20.195.HIT1.OR.2R.309.7tm_4.exons1.CM031720.1.Alosa_sapidissima
MGTKNDTAVRVSEFIITGFDHLSHQKLLGSLILISYVLTLVGCGTNVSIIVADRRLHSPMYVLICNLAIVDIMFSTSSCITMIAVLLAEMKRISFYSCFTGMYCYHLGDITSTLTLTWMAVDRMLAISLPLRYITILTNRRCIMSIVATWIIGMLSLSQISEAAYNVPYCQPIIQYVFCDYAAMIRAGCVNPGPYFSIPSLVGWWLWLLGGHFTLIFLTYVVIVWTVLRLSDKGSKKKMFTTCISHIIVVSVYYSPKLVSVLLTKVGVTLNLTERNALLIVASTLPPLINPIIYCLTTKELRTHLINLF
>LOCXPOR21.196.HIT1.OR.2R.309.7tm_4.exons1.CM031720.1.Alosa_sapidissima
MGTKNDTAVRVSEFIITGFDHLSHQKLLGSLILISYVLTLVGCGTNVSIIVADRRLHSPMYVLICNLAIVDITFSTSSCITMIAVLLAEMKRISFCSCFTGMYCYHLGDITSTLTLTWMAVDRMLAISLPLRYITILTNRRCIMSIVATWIIGMLSLSQISEAAYNVPYCQPIIQYVFCDYAAMIRAGCVNPGPYFSIPSLVGWWLWLLGGHFTLIFLTYVVIVWTVLRLSDKGSKKKMFTTCISHIIVVSVYYSPKLVSVLLTKVGVTLNLTERNALLIVASTLPPLINPIIYCLTTKELRTHLINLF
>LOCXPOR22.197.HIT1.OR.2R.309.7tm_4.exons1.CM031720.1.Alosa_sapidissima
MGTKNDTAVRVSEFIITGFDHLSHQKLLGSLILISYVLTLVGCGTNVSIIVADRRLHSPMYVLICNLAIVDITFSTSSCITMIAVLLAEMKSISFYSCFTGMYCYHLGDITSILTLTWMAVDRMLAISLPLRYITILTNRRCIMSIVATWIIGMLSLSQISEAAYNVPYCQPIIQYVFCDYAAMIRAGCVNPGPYFSIPSLVGWWLWLLGGHFTLIFLTYVVIVWTVLRLSDKGSKKKMFTTCISHIIVVSVYYSPKLVSVLLTKVGVTLNLTERNALLIVASTLPPLINPIIYCLTTKELRTHLINLF
>LOCXPOR23.199.HIT1.OR.2R.309.7tm_4.exons1.CM031720.1.Alosa_sapidissima
MGTKNDTAVRVSEFIITGFDHLSHQKLLGSLILISYVLTLVGCGTNVSIIVADRRLHSPMYVLICNLAIVDITFSTSSCITMIAVLLAEMKSISFYSCFTGMYCYHLGDITSILTLTWMAVDRMLAISLPLRYITILTNRRCIMSIVATWIIGMLSLSQISEAAYNVPYCQPIIQYVFCDYAAMIRAGCVNPGPYFSIPSLVGWWLWLLGGHFTLIFLTYVVIVWTVLRLSDKGSKKKMFTTCISHIIVVSVYYAPKLVSVLLTRVGVTLNLTERNALLIVASTLPPLINPIIYCLTTKELRAHLINLF
>LOCXPOR24.201.HIT1.OR.2R.310.7tm_4.exons1.CM031720.1.Alosa_sapidissima
NYTGVRVSEFIITGFDHLSHQKLLGSLILIAYVLILFFCSTNFSIIVTDRRLHSPMYILICNLAIVDIMFSTSSCITMIAVLLAEMKSISFYSCFTGMFFYHLGDFTSTLTLTWMAVDRMLAISLPLRYNSIFTNRRCIMSIVATWIIAMIALSTTAEAAHSIPYCQPIMKYVFCDYAAMIRAGCVNPGPYFSIPSLVGWWLWLLGGHFTLIFLTYVVIVWTVLRLSDKGSKKKMFSTCISHIIVVSVYYSPKLVSVLLTRVGVTLNLTERNALLIVASTLPPLINPIIYCLTTKELRKHLINLFTKKRV
>LOCXPOR24.202.HIT1.OR.2R.305.7tm_4.exons1.CM031720.1.Alosa_sapidissima
NDTAVRVSEFIITGFDNLSHQKLLGSLILITYVLILCFCSTNLSIIVADRRLHSPMYILICNLAIVDIMFSTSSCITMIAVLLAEMKTITFTSCISSMFTYHLGDVTMCLAITLMAMDRMLAITLPLRYNSILTNPRCIAAILVCWTIAIGSIVPNATAADSIPYCQNKIRYVFCDYPAIIRAGCVDPGPYFTASVIKGLWLFCHLLLILISYIVIVYTVLRLSDKGSRKKTFSTCISHIIVVSTYYAPKIVSVLLSRVGVMLNLTERNAVIIVASMLPPLVNPVTYCLTTKELRGRLISLLTKK
>LOCXPOR25.203.HIT1.OR.2R.321.7tm_4.exons1.CM031720.1.Alosa_sapidissima
FSCFNRMWKGKNDTEFRIKEFILVGFPGLHPDYYGLVAFIFCLVYVITVVGNSLLVVTFVHVPSLHKPMYIIMLSLALSDIGFSTVALPKIISRYWFDDRFMTFNVCFSQMFLIHTFGTVNSYIMGIMALDRYMAICYPLRYPVLMKNQTMAILNSVAWVFSFVTPAIFSVYDYRLPYCGPNKIFQCYCDHHSMVTQACADHGFATLVAFILAMLVLLIPLAFIIYSYIHIIFSVTRIASSTGRWKAFSTCTTQLCIIILYYLPRCIVYIFNVAGLYINIDLRITLILFYSLFPPLVNPFIYCFRTKEIKQALAQWFSIKK
>LOCXPOR26.204.HIT1.OR.2R.308.7tm_4.exons1.CM031720.1.Alosa_sapidissima
LQENNWTAIKEFILVGFPTLQSEYYGLVAFIFCVVYVITIIGNILLVVTFVCEPKLHKPMYIIMLSLALSDIGFSTVTLPKIISRYWFNDKFIQFHVCLAQMLLVHYFGTVNSYIMWVMALDRYIAICFPLRYPVVMKNSTMTVLNFVAWAIAFTTTGAMTVLDAALPYCGPNLIYQCYCDHNSVVRLSCADYSFPNLVAFTLAMVVLLIPLVFIVYSYIHIIYSVVKIASSQGQWKTFSTCATQMCIISLYYLPRCTVYIFNITGLYMNLDLRIALILFYSLFPPLVNPFIYCFRTKEIKQTLARWF
>LOCXPOR27.205.HIT1.OR.2R.305.7tm_4.exons1.CM031720.1.Alosa_sapidissima
NWTTVKDFIIVGFPTLHPDYYGLVAFIFCIVYIVTVVGNSVLVVTFVYVPSLHKPMYIIMFSLALSDIGFGTVTLPKIIALYWFGDKFIPFHVCFAQMLLVHFFGTVNSYIMGMMAMDRYIAICFPLRYPMVMTNRTMTILNCVAWAISFITPGSMTLLMLILPYCGPNYIYQCYCDHNSVVTLSCGDNSFVKLVAFAQAMVVLLIPLAFIIYSYIHIIVSVAKISTSQSQWKTFSTCTTQICIISLYYLPRCTVYIFNMAGLYIDLDLRITLILFYSLFPPLVNPFIYCLRTKEIKQTLARWFS
>LOCXPOR28.206.HIT1.OR.2R.315.7tm_4.exons2.CM031720.1.Alosa_sapidissima
RMLHENRTTIKEFILVGFPTLHPDYYGLVAFIFCIVYVITVVGNSFLVVTFVLEPSLHKPMYIIMLSLALSDIGFATVALPKIISRYWFDDKFVSFNVCFLQMGLIHSFGTLNSYIMGIMALDRYMAICLPLRYPMLMKNRTMTILNGFAWILSMAPVSISLTYIYMLPYCGPNRIYQCYCDQHSIRTQACADYSYETMISFALAMLVLLIPLAFIVYTYVHIIISVSKISSSQSRWKTFSTCSTQICIISLYYLPRCTVYIFNMAGISMNQDTRITLILFYSLFPPLINPFIYCLRTKEIKLALARWFRMRNIS
>LOCXPOR29.207.HIT1.OR.2R.316.7tm_4.exons1.CM031720.1.Alosa_sapidissima
YRMLHENRTTIKEFILVGFPTLHPDYYGLVAFIFCIVYVITVVGNSFLVVTFVLEPSLHKPMYIIMLSLALSDIGFATVALPKIISRYWFDDKFVSFNVCFLQMGLIHSFGTLNSYIMGIMALDRYMAICLPLRYHMLMKNRTMTILNGFAWILSMAPVSISLTYIYMLPYCGPNRIYQCYCDEHSIRTQACADYSYETMVSFTLAMLVLLIPLAFIVYTYVHIIITVSKISSSQSRWKTFSTCSTQICIISLYYLPRCTVYIFSMAGISMNQDTRITLILFYSLFPPLINPFIYCLRTKEIKLALARWFRMRNIS
>LOCXPOR30.208.HIT1.OR.2R.321.7tm_4.exons2.CM031720.1.Alosa_sapidissima
LANMHFRMLHENRTTIKEFILVGFPTLHPDYYGLIAFIFCIVYVITVVGNSFLVVTFVLEPSLHKPMYIIMLSLALSDIGFATVALPKIISRYWFDDKFVSFNVCFLQMGLIHSFGTLNSYIMGIMALDRYMAICLPLRYPMLMKNRTMTILNGFAWILSMAPVSISSTYTYMLPYCGPNRIYQCYCDQHSIMTQACADYSYEIMISFTLAMLVLLIPLAFIVYTYVHIIITVSKISSSQSRWKTFSTCSTQICIISLYYLPRCTVYIFNMAGISMNQDTRITLILFYSLFPPLINPFIYCLRTKEIKLALARWFRMRNIS
>LOCXPOR34.210.HIT1.OR.2R.306.7tm_1.exons1.CM031722.1.Alosa_sapidissima
MLQSEIKVQALMWTTVLLVIVAVTVNGWTLFGLKQLEDLSWTPRFVLLKNLILCDVLLTITQGPTVTYCLFQRTTLPLGNWCFIQYFLSTVCIFCSLLTITCMAMERYLYVCQAIHYVRILTFRRMCVIVGTNWLLSLCVASVTIILLHLGRDQDTPSARHSTFGLLCEPDTLETSLGNPRAPAVFRKLSGFTVTIACLLSYAFSYLRMYQDARNAVQPLQQVNRRARNTVLFYCAMLLLQLLPVFVKIISDAIWELEGAVSMVSDACPVRSPSPTAGSLHIALVMLLLVPPCINPLVYGMRNPEV
>LOCXPOR34.211.HIT1.OR.2R.318.7tm_1.exons1.CM031722.1.Alosa_sapidissima
TTEEVGECIFGVMLPSEIKVQALMWTTVLLVIVAVTVNGWTLFGLKQLEDLSWTPRFVLLKNLILCDVLLTITQGPTVTYCLFQRTTLPLGNWCFIQYFLSTVCIFCSLLTITCMAMERYLYVCQAIHYVRILTFRRTCVIVGTNWLLSLCVASVTIILLHLGRDQDTPSARHSTFGLLCEPDTLETSLGNPRAPAVFRKLSGFTVTIACLLSYAFSYLRMYQDARNAVQPLQQVNRRARNTVLFYCAMLLLQLLPVFVKIISDAIWELEGAVSMVSDACPVRSPSPTAGSLHIALVMLLLVPPCINPLVYGMRNPEV
>LOCXPOR35.212.HIT1.OR.2R.301.7tm_4.exons1.CM031730.1.Alosa_sapidissima
NVTLLFTAYGSPGSKNHGVLFITLLLYVSTVLSNVTILLVIYFDSSLHKPMYIFLFNLAINGLIGTTAVCPKIMANLLKDNNYISLEGCLIQVLFINVYACCAYAIFAGMAYDRYVSICKPLQYHSIMTPLRVKVLLAVVYLLPTSLLSFQVYLTSRLPLCGNNINKMFCDNLVVVNLSCVRDAIGNLYGLCLIFVLVVLPLFLVILSYIKIISVSLRASTSAQKKALQTCAPHLITFINFSLAILFSVIYNRISHFLPQEVNILMSLEFILIPPLLHPLIYGIKTKDIRKSLYKIFRRRV
>LOCXPOR36.213.HIT1.OR.2R.299.7tm_4.exons1.CM031730.1.Alosa_sapidissima
SIILIAYKGIYGHRFIFVGLLTLLYPIMIVSNAVLIYTIYSERSLHKPLYILICNLACINVYGGSGLTPFVLVNIVSGNFHISKSACLIQTFSVMTFGGCEIMNLMVMAYDRYISICFPLHYEKIMSSSKVMKLIALIWLLPFIRTGISIMINANLKMCGRIIEKVYCDNYSMVKLACSGIREVNIYGSTVTFFSVVPPLLIILYSYIKILMICSKLTQSGQAKALNTCIPHLVAIANFFIGCSFEVYQSRFDMNHIPYTLRVVLSLYFLILSPVFNPILYGVRTQKIKVILTQKLMCR
>LOCXPOR37.214.HIT1.OR.2R.302.7tm_4.exons1.CM031730.1.Alosa_sapidissima
VTFTLEAYKRIHNQRFIFAAILTLLYPVIIFANLLIIYVISMERSLHKPMYILICNLACINLYGGSSLAPFVVANIITGTFQISWIGCLVQIFSFNTYGGCEIMNLMMMAYDRYISICFPLTYGKLMSPLNVMICIILIWLIPFSRAAITLSITASLQICGNVIEKIYCDNYSVVKLACSDTTSNNIYSTIVTFYSVLLPFFIIIYSYIRIIFICLQLTRKGRTKLMNTCMPHIVSITSFFIGCAFELFQSRFDLTHVPYTVRVILSLYFLILSPILNPVIYGAKTEKINETIKTKISNVRL
>LOCXPOR37.215.HIT1.OR.2R.301.7tm_4.exons1.CM031730.1.Alosa_sapidissima
VTFTLEAYHRIYDKRFIFATVLTLLYPVIIFGNLLIIYIVSVERTLHKPMYILICNLACINLYGGSSLAPFIVTKIFSGSFQISWIACLVQIFSINTYGGCEMMNLMMMAYDRFISICFPLTYEKLMSPSNVIICIIFIWLIPFGRVTITLSITASLRFCGNIIEKVYCDNYSVVKLACSDTTSNNIYSTTMTFIYVLLPFFIIIYSYVRIIIICLQFTRKGQTKVMNTCTPHLISICSFFIGCAFELYQSRFDMSHVPYTVRVMLSLYFLILSPVLNPVIYGARTGKINEAIKAKIMNLK
>LOCXPOR38.216.HIT1.OR.2R.308.7tm_4.exons1.CM031730.1.Alosa_sapidissima
MENETTPSHFYFTLFKGYENVRIIYFLLAVVVYLLIILFNLSIILVVFKEKSLHEPMYLLISCLLFNSLYGSSALFPRLSVDLLSKSHSISRPACFTQIFVIYTYAISEFTVLTVMAYDRYVAICEPLQYHNIMTQKRTFLLILSAFSWSIFWMVLVIYFSIRLPLCGSQIPRVYCSNWSIVRLSCVTTVSNNILGFFVTVTTIFLPAGFILFTYIRILIVCHRGTSEIRGKALQTCLPHIVNFVTYSLATFSDIALSRYEPGKILSAIALMISLEFIVIPPLLNPLIYGLNLPDIRRKILSLVVSSK
>LOCXPOR39.218.HIT1.OR.2R.305.7tm_4.exons1.CM031730.1.Alosa_sapidissima
ENGSHPYYFYLTMYKDQRNIRYVYFTLVLILYLVILCLNISITLVIILDKMLHQPMYILIACLSVNSIYGATGLLPKMLTDLLLNTHAVSRSACFLQILVVYTYGSYEFTILTLMAYDRHVAICEPLKYHSIMTARALTIMVAVALIYPLCAIGSNVSLAFRLPLCGNELRKLYCSNWSVVQLSCVDTTLNNIVGMIITVVTVFLPLFFILYSYINILVICQRKSSDFKRKAMHTCLPHIVTFVNYSIAVFCEIIFSRYDLPDVVAVILSLEFLIIPPVLNPLVYGLNFLEIHRRIIIFLTPLKM
>LOCXPOR40.219.HIT1.OR.2R.308.7tm_4.exons1.CM031730.1.Alosa_sapidissima
MMENVSRVSVFKLSGLNFTSEYRYILFSLTLLCYPVILIINITVIYVIVMDKHLYKPMYIFLSNLCINALYGTLGFYPKFLSDLLSEHHVISYLGCLVQVFVIYSSALCEFSTLTVMAVDRYLAICRPLEYHSIMTNNTVIKCMVFSWFSPLLSMLVIVVLSSTLTLCGSNIEKLYCENWSIVKLSCYPTTVNNVFGYIVIIVYFIHSLFIMCSYIKLVRACIKSKEERKRFMQTCMPHLLSLLNVTLALLFDVMFTRYGTRNFSQDLQNFLAMEFLIIPPILNPLIYGLKLTKIRNQLLQIYQKNAI
>LOCXPOR41.221.HIT1.OR.2R.299.7tm_4.exons1.CM031730.1.Alosa_sapidissima
EFMFVLNGLNETATKKHIYFGFVLTAYLFTVFVNSTLILTIFLEKVFHEPMYFFLCNLCINAILGANSFYPRFLFDLLSKVNQISYYECLIQVCFIFYYIFCEYTSLTVMAYDRFVAVCKPLEYHSVMTPQRVLYLLLFTWLFSLTEIIIGALLTGRLPMCGRHIAKIYCSNWPLVKLSCVDSIGNNIYGYVLMFIHVSEAILIIISYVFIIRTSLRSKSGWVKFMQTCLPHLITLINFNVALLFDVLDARFGSTQKLQAIRNFLAVELLIVPPLLNPLIYGITLTKIRSRIIKVCKHR
>LOCXPOR42.222.HIT1.OR.2R.299.7tm_4.exons1.CM031730.1.Alosa_sapidissima
MENTSTFKFFILYGVQELGRTNRAMYFFWTFVLYIVIITLNLTLIITVVVEKSLHDPMYIFLSNLCVNGLYGAVGFYPKFLLDLFSDMAMISYTLCVTQAFIIYTSAMCEIAILTVMAYDRYVAICRPLQYHSILTPRTVSKLLLLAWFYPFSMAVISLVLSVRIPICGSFIGKLFCDNPSILKQGCYSAAANRVWSIIMIVGQSIQAVLIFVSYAQIVHICIESSEGRTKFTQTCLPHILAILISTLAVVFDLSYSWDGIANLPPDVRNALGLQFVILPPFLNPLIYGLQLPRIRARV
>LOCXPOR43.223.HIT1.OR.2R.304.7tm_4.exons1.CM031730.1.Alosa_sapidissima
MENSSVVSSVVLTAFYGMQDHKSLYFILFLILYTAIVFENVALICIIYNDKALHEPMYLFICNLAANNLYGSTALLPSLLNKLISYSYEVSLTCCQLQIYCIHTYAIIEFTILAVMGYDRYLAICQPLHYQRIMSITKVYSLVAFSWFYPLGAFALFFTFTLRLTFCGRVIERVYCMNYSLVKLSCSNTSVESIVGLFSVVVYTFPQLIMIVYSYAKILKICFFGSKESKIKAVKTCSPHIIAIINYSLGCFFEIIQSRFPTINLPFEMQIFMSLYFLILPPFLNPVIYGLSIQTVRKDILKFL
>LOCXPOR44.224.HIT1.OR.2R.302.7tm_4.exons1.CM031730.1.Alosa_sapidissima
MENSSVVSSVILTAFYGMQDHKSLYFILFLILYTAIVFENVALICIIYNDKALHEPMYLFICNLAANNLYGSTALLPSLLNKLISYSYEVSLTCCQLQIYCIHTYAIIEFTILAVMGYDRYLAICQPLQYQRIMSITKVYSLVAFSWFYPLGAFALFFTFTLRLTFCGRVMERVYCMNYSLVKLSCSNTSVDSIVGLFSVVVYTFPQLIMIVYSYAKILKICFFGSKESKIKAVKTCTPHIIAIINYSLGCFFEIIQSRFPTINLPFEMQIFMSLYFLILPPFLNPVIYGLSIQTVRKDILK
>LOCXPOR45.225.HIT1.OR.2R.303.7tm_4.exons1.CM031730.1.Alosa_sapidissima
SLFTMGSLDLAPEVAYVTAVIGILIYLFAMCANLLLLGIIAVHVHLHQPMYILLFSLSFNEVVGLSAMVPPVVYNLLLEHRYTSFLACFFQGLLLHLYAGASYLILSAMAFDRYIAICHPLRYHAIMSKTVVKYILILCWLINFLLVGFVFGLTLRFPICSTHITNFYCDNITILRMTCATDITINNIYGLFITGFYHGIALSSIVFSYTFILIACFRNKDSDARSKALYTCATHFLVFVVYEFSSGLIVLVYRIPQSPVNLRKFLAMSFVVFPSCLNPIIYGTKTKEIKQRIKQIYNHKIFH
>LOCXPOR46.226.HIT1.OR.2R.301.7tm_4.exons1.CM031730.1.Alosa_sapidissima
SLFTMDSLDLAPEVAYVTAVIGILIYLFAMCANLLLLGIIAVHVHLHQPMYIFLFSLSFNEVVGISAMVPPVVYNLLLEHRYTSFLACFFQGLLLHLYVCASYLILSAMAFDRYIAICHPLRYHAIMSKTVVKYILILCWLINFLLVGFVFGLTLRFPICSTHITNFYCDNITILRMTCAKDITINNIYGLFITGFYHGVGLFSIVFSYTFILIACFRNKDSDARSKALYTCSSHFLVFVVYECSAVVVVLVHRIPQSPVNLKKFMAIVLFPSCFNPIIYGAKTKEIKQKIKQIYNHKIFH
>LOCXPOR46.227.HIT1.OR.2R.301.7tm_4.exons1.CM031730.1.Alosa_sapidissima
SLFTMDSLDLAPEVAYVTAVIGILIYLFAMCANLLLLGIIAVHVHLHQPMYIFLFSLSFNEVVGISAMVPPVVYNLLLEHRYTSFLACFFQGLLLHLYVCASYLILSAMAFDRYIAICHPLRYHAIMSKTVVKYILILCWLINFLLVGFVFGLTLRFPICSTHITNFYCDNITILRMTCAKDITINNIYGLFITGFYHGVGLFSIVFSYTFILIACFRNKDSDARSKALYTCSSHFLVFVVYECSAVVVVLVHRIPQSPVNLKKFMAIVLFPSCFNPIIYGAKTKEIKQKIKQIYNHKIFH
>LOCXPOR49.228.HIT1.OR.2R.303.7tm_4.exons1.CM031730.1.Alosa_sapidissima
SLFTMDSLDLAPEVAYVTAVIGILIYLFAMCANLILLGIIAVHVHLHQPMYILLFSLSFNEVVGLSAMVPPVVYNLLLEHRYTSFLACFFQGLLLHLYVGASYLILSAMAFDRYIAICHPLRYHAIMSKTVVKYILILCWLINLLLVGFVFGLTLRFPICSTHITNFYCDNITILRMTCAKDITINNIYGLFITGFYHGVGLFSIVFSYTFILMACFRNKDSDARSKALYTCATHFLVFVVYECSAVVVVLVYRIPQSPVNLKKFMAMSIVLFPSCFNPIIYGAKTKEIKQKIKQIYNHKIFH
>LOCXPOR49.229.HIT1.OR.2R.303.7tm_4.exons1.CM031730.1.Alosa_sapidissima
SLFTMDSLDLAPEVAYVTAVIGILIYLFAMCANLILLGIIAVHVHLHQPMYILLFSLSFNEVVGLSAMVPPVVYNLLLEHRYTSFLACFFQGLLLHLYAGASYLILSAMAFDRYIAICHPLRYHAIMSKTVVKYILILCWLINFLLVGFVFGLTLRFPICSTHITNFYCDNITILRMTCATDITINNIYGLFITGFYHGVGLFSIVFSYTFILIACFKNKNSDARSKALYTCATHFLVFVVYECSAVVVVLVYRIPQSPVNLKKFMAMSFVLFPSCLNPIIYGAKTKEIKQKIKQLYNHKIFH
>LOCXPOR50.230.HIT1.OR.2R.301.7tm_4.exons1.CM031730.1.Alosa_sapidissima
SVFTIGSFDLAPEEAYVTVVIGILIYLFAMCANLLLLGIIAVHAHLHQPMYILLFSLSFNDIIGVSAMVPPVIYNLLSEYRHTSFLACLFQGLCIHWYGGASYLILSAMAFDRYIAICHPLRYHAIMSKSAIKYILILCWFINFVLVGFVFGLTLRFPFCSTNVLNFYCDNMSMLRMTCAKDITINNIYGLFITGFYHGLGLFSIVFSYTFILIACFRNKDSDARSKALYTCATHFLVFVVYECSAVVVVLVYRIPQSPVNLKKFMAMSFVLFPSCLNPIIYGAKTKEIKQKIKQLYNHKI
>LOCXPOR51.232.HIT1.OR.2R.316.7tm_4.exons1.CM031730.1.Alosa_sapidissima
GAYSMKMDNVSNVSSVLTLQGFDVPQETSFLAFLLATLGYMVIVFCNLLLLITIILNKNLHHPMYFLLINMPINDLIGSSALFSQIFREFLSNSKSIEFPACVTQAFFIHIYATGVVFILAAMAYDRYIAICRPLQYATIMTNAHLMRIIALVWGSNLILIGVLFILLLRLPRCRNNVTHTYCDNPSLLRLMCGDTTINNIYGLLTVSCTQPITVGLILYTYLQILITCFRSKSTDTRSKAMQTCATHLVVFLLFECLGLFTIISYRIQNMSPGLTKFIGVSALIFPPTLNPIIYGINTKEIRKRAIMLFKKNLFP
>LOCXPOR52.233.HIT1.OR.2R.305.7tm_4.exons1.CM031730.1.Alosa_sapidissima
NVSSVLILQGFNLPSASVIPAFLFASLNYMLILFCNLVLLLTILLNKSLHQPMYLLLLNLPINDIIGSTALFPQVINELLFDSRRISYVACIIQAFLIHIYGAGSVFILTAMAYDRYVAICCPLRYGTIMSNAHVIRIITLVWLCNLLLIGCLFFLLLRLPRCGSQMSHSYCDNPSLLRLVCADTTINNIYGLALVAITQVVALAIIFITYIQILVACFRSKRADTKTKALQTCATHLIVFLLLECLGLFTIISYRIPNLSPQTRRFIGVLTMVFPPTLNPIIYGLKTKEIKDKTFNFFRTKILP
>LOCXPOR52.234.HIT1.OR.2R.305.7tm_4.exons1.CM031730.1.Alosa_sapidissima
NVSSVLILQGFNLPSASVIPAFLFASLNYMLILFCNLVLLLTILLNKSLHQPMYLLLLNLPINDIIGSTALFPQVINELLFDSRRISYVACIIQAFLIHIYGAGSVFILTAMAYDRYVAICCPLRYGTIMSNAHVIRIITLVWLCNLLLIGCLFFLLLRLPRCGSQMSHSYCDNPSLLRLVCADTTINNIYGLALVAITQVVALAIIFITYIQILVACFRSKRADTKTKALQTCATHLIVFLLLECLGLFTIISYRIPNLSPQTRRFIGVLTMVFPPTLNPIIYGLKTKEIKDKTFNFFRTKILP
>LOCXPOR54.235.HIT1.OR.2R.294.7tm_4.exons1.CM031730.1.Alosa_sapidissima
SAVLTMETLKLAPPQNYPAFIFGTITYLSIVLCNTMILYVIVISKDLHKPMYILLFNMPLNDLVGATAFFPHMVSSLLSQNIFISHLACIFQAFLVHLYGAGALLILTAMAYDRYVAICKPLRYNSIFTNGYLIKLIVLMWTVDFSLIIILFTLLTRPKICRTEIMDPYCSNPALVRLTCGDTTMNNYYGLFITAFFQGLSLSVVIYTYLRILIACVSSANRTNARSKALQTCATHLAVFLIFEGTILFNVLSYRIQGLPIGLHKFFALMMLTFPPFVNPLIYGLKTKEIKQKI
>LOCXPOR54.236.HIT1.OR.2R.309.7tm_4.exons1.CM031730.1.Alosa_sapidissima
MFLNSSSSTTIFLPSFTFPPSTRVPALVFSTLTYLMIMCCNLMIVVTIALNHNLHKPMYLLLLNLPVCDMIGATAFFPQMISSMLYQPRVISYWACVVQALLTHTYGGGSLLILTAMAFDRYIAICSPLSYNTIMTNNNLIKIISGIWLTDTILIFTLIALAIRLKICQNTISDMYCNNPSLTKLACEGTHVNNFYGLFTIAFLQGISLAVILFTYLQILFTCVFKKQADARSKAIQTCGAHLIVFLFLEFNAFIALVAHRIETAPLFLRRALGVSVMIFPPLLNPLVYSFNTKEIRKHILQFLKRKTS
>LOCXPOR55.237.HIT1.OR.2R.307.7tm_4.exons1.CM031730.1.Alosa_sapidissima
NQTISSVLRISSFDIHPSAVYPIFIMGLLVYLFSVLSNVTILVLIVTQRSLHRPMFYILFSLPLNDLIGITAMFPRVLVDIVIMKNTVNYPLCVLQAFLLHMYGGGIPFILAAMAYDRYIAICKPLRYNSILTSLGVTAVISLAWGVNFALILVLFLLQVRATKCSDFIINVFCDNFSLLSLSCGKDLTINNIYGLSITAFMHVTTVTIQLFSYIKILLTCVMNKQSDAKSKAVNTCLAQIIAFILFEIVGLFTILSYRFPNITPNARKACGMLIFLILPVLNPIIYGMKIKDIRTAFFRILKKGKI
>LOCXPOR56.238.HIT1.OR.2R.307.7tm_4.exons1.CM031730.1.Alosa_sapidissima
NQTISSVLRIASFDIHPSAVYPIFIMGLLVYFFSVLSNVTILVLIVTQRSLHRPMFYILFSLPLNDLIGITAMFPRLLVDIVIMKNTVNYPLCVLQAFLLHMYGGGIPFILAAMAYDRYIAICKPLRYNSILTSLGITAVISLAWGANFALILVLFLLQARVKMCRNFIMNVFCDNFSLLNLSCGEDLTINNIYGLAITAFMHIITVTIQLFSYIQILLTCVMNKQSDAKSKAVNTCLAQIISFILFEIVVLFTILSYRFPNITPNARKACGMLIFLILPVLNPIIYGMKTKDIRTAFFHILKKGKM
>LOCXPOR57.239.HIT1.OR.2R.305.7tm_4.exons1.CM031730.1.Alosa_sapidissima
NQTISSVLRIASFDIHPSAVYPIFIMGLLVYLFSVLSNVTILMLIVTQRSLHRPMFYIFFSLPLNDLIGITVMFPRVLVDIVIMKNTVNYPLCVLQAFLLHLSGGGILFILAAMAYDRYIAICKPLRYNSILTSLGITAVISLAWGANFALVLVLFLLQARVTKCRDFIINVFCDNFSLLSLSCGEDLTINNIYGLVITAFMHIVTVTIQLFSYIQILLTCIMNKQSDAKTKAVNTCLAQIISFILFEIVCLFTILSYRFPNITPNARRACGMLIFLILPVLNPIIYGMKTKDIRTAFFHILKKQ
>LOCXPOR58.240.HIT1.OR.2R.308.7tm_4.exons1.CM031730.1.Alosa_sapidissima
NQTSTFDLKIFSFDIHPSAEYPIFVIGLLVYLFSVFSNVTILVLIVTQRSLHRPMFYILFSLPLNDLIGITAMFPRVLVDIITKNNTVYYPLCVFQAFLIHMFGGGTLFILAAMAFDRYIAICKPLRYHSIMTPLTVVGILSLAWGLDFAIIFVLFLLQTRVQRCTNFIMTVYCSNVSLLNLSCGEDVTINNIYGLIITIFMHVVTITIQLFSYIQIILTCIFNRQSDAKTKAVNTCLAQIIVFLIFEIVSLFTLIAYRLPNISTNARNACGMMIFLILPIVNPVIYGMKTKDIRITFFQLVRKKATI
>LOCXPOR59.241.HIT1.OR.2R.307.7tm_4.exons1.CM031730.1.Alosa_sapidissima
NQTFSFDLQIASFDIHPSAEYPIFIIGLLVYLFSVLSNVMILVLIVTQRSLHRPMFYILFSLPLNDLIGITAMLPRVLVDIVIKKNTVYYPLCVFQGFLLHMFGGGTLFVLAAMAFDRYIAICKPLRYHSIMTPLTVAGILSLAWGLDLAMILVLFILQARLRRCRTLIMNVYCSNFSLLNLSCGEDITVNNVYGLAITALMHIITITVQLFSYIQILLTCVFNKQSDAKTKAVNTCLAQIIVFLIFEFVSLFTILSYRFPNISTNARMVCGMMIFLILPVFNPIIYGVKTKDIRIAFSQVVKKRRL
>LOCXPOR60.243.HIT1.OR.2R.299.7tm_4.exons1.CM031730.1.Alosa_sapidissima
KLSLDPFFIPAGARYPIFFFGLVIYLFCISCNMTLIGLIIMKRNLHKPMYFILFSLPLNDLIGITAMLPKVLSDILTDTSQVYYPLCVLQGFLLHMYGGGVLFILAAMAFDRYIAICFPLRYNSIMTPKVVVTVIAIVWGLDFVLILVLFSLQARLPWCRSKIMNVFCDNPSILKLTCSNTFLNNIIGLFNTALMQIISISVQVFSYVKILIACLVSRQNEARSKAINTCVAQLVIFFVFEIVGTFTILSHRFQNVSPDLQKIMGMLIFLVPPIMNPIVYGLNTQEIRSNLFRFHTKVF
>LOCXPOR60.244.HIT1.OR.2R.298.7tm_4.exons1.CM031730.1.Alosa_sapidissima
ELSLDPFFIPDGARYPIFFFGLVIYLFCISCNLTLLGLIIARRNLHKPMYFILFSLPFNDLVGITAMLPKVLSDILTDRHTVYYPLCVLQGFLLHMYGGGVLFILAAMAFDRYIAICSPLRYNSLMTPRVVVAIIAIVWALDFVFIFTIFVLQARLPRCKSKLMNVFCDNPSLLKMTCGNTFINNITGLFNTALMQIISISVQAVSYVKILIACLVTRQNEARSKAINTCVAQLVIFFTFELTSTFTILSHRFQNVSPDLQKIMGMLIFLVPPILNPIVYGLNSYEIRRTLFGSHTKV
>LOCXPOR61.245.HIT1.OR.2R.306.7tm_4.exons1.CM031730.1.Alosa_sapidissima
ENNSINSDILEIQGLDISESSVYPVFFAVLFFYLTLLISNVGVLILIITEKTLHQPMYLLFCNLSVNDIFGNTVLLPRLLADMFVPKKLTTYAQCATQAFCSHTFGSASHMILIIMAFDRYVAICNPLRYTAIMTTKTIVMLSLSAWGFSLILVAILLGLTIRLSRCRSTILNAYCDNASLFKLSCEDVSINNLYGLVFTAVLFGSSIGSILVTYFRIAIICWTKKSKDLNNRALQTCASHLLVYMIMLWTGFLTIILHRFPDYPYLRKLAYILFHVVPANLNPIIYGMQTKSLRKKILQIFSRKV
>LOCXPOR62.246.HIT1.OR.2R.309.7tm_4.exons1.CM031730.1.Alosa_sapidissima
ENISYDSDTLTMEGLDISESSTYPVFFTLLFIYIALLITNIGVLVIIIAERSLHQPMYLLFCNLSVNDILGNTILMPRVLLDMVSKERLISYSACVTQAFFSHTYGSASHTILIVMAIDRYVAICNPLRYSAIMTTKAVVTLSVCAWGFSVVLVGVLLSLTIRLSRCRSLIKHAFCDNASLFKLSCEDVSINNIYGLFYTVLLFSSSMGTVAITYIRIAVICWTKKNAELNSKAIQTCASHLVLYLIMLLMGYIIIIMHRFPENPFLRKIIAILFHVIPAHLNPIIYGLQTKHLRLKILQVFGRKINPS
>LOCXPOR63.247.HIT1.OR.2R.306.7tm_4.exons1.CM031730.1.Alosa_sapidissima
KNMSYISDLILEELGHSESFTDVVFYTLLFVYITLLITNFGVLVLIIRENSLHQPMYLLFCNLSVNDVLGNTIILPHLLFDMISENRLISYNACVSQVFFSHTYGSASHTILIIMAIDRYVAICNPLRYNAIMTVKSVALLSVSAWGVSVVLVGVLVSLTLRLSRCRSVIPNFYCDNASLFKLSCEDVSINNIYGLFYTVVLFSSSMGTVAVTYIRIAVVCVTKKNAELNNKAIQTCASHLVLYLIMLLTGYIVIIMHRFPEHRFLRKLIAIGFHVVPAHLNPIIYGLKTKHLRQKIVKIFQRTIT
>LOCXPOR63.248.HIT1.OR.2R.307.7tm_4.exons1.CM031730.1.Alosa_sapidissima
ENLSYVSDILVLEELGHPESFANVVFYTLLFVYIALLITNFGVLCIIIREKSLHQPMYLLFCNLSVNDILGNTVILPQLLFDMVTKNRLISYNACVSQIFFTHTFASAAHTILIIMAIDRYVAICHPLRYNSIMTAKAVAVLTVSAWSFVIVLVSVLVGLTIRLSRCRSLIPNFYCDNASLFKLSCEDVSINNIYGLFYTVVLFSSSMGTVVVTYIRIGVTCWTKKNAELNSKAIQTCASHLVLYLIMLLSGYIVIIMHRFPKDRFLRKFMAILFHVVPAHLNPVIYGLQTKHLKLKILQLFKRKIT
>LOCXPOR64.249.HIT1.OR.2R.307.7tm_4.exons1.CM031730.1.Alosa_sapidissima
ENRSYVSDILVLEELGHPESFADAVFYTLLFAYIALLITNFGVLVIITREKSLHQPMYLLFCNLSVNDILGNTVILPQLLFDMVAKNRLISYNACASQIFFNHTFASASHTILIIMAIDRYVAICNPLRYNSIMTAKAVAVLSVSAWSFVIVLVSVLVGLTIRLSRCRSLIPNFYCDNASLFKLSCEDVSINNIYGLFYTVVLLSSSMGTVAVTYIRIGVKCWTKKNAELNSKAIQTCTSHLVLYLILLLSGFIIVIMHRFPEDRFLRKLMAILCLLIPAHLNPIIYGLQTKHLKLKILQLFQRKIT
>LOCXPOR65.250.HIT1.OR.2R.307.7tm_4.exons1.CM031730.1.Alosa_sapidissima
ENRSYVSDILVLEELGHYESFADAVFYTLLFAYIALLITNFGVLVIIIREKSLHQPMYLLFCNLTVNDILGNTVILPQLLFDMVAKNRLISYNACVSQIFFTHTFASASHTILIIMAIDRYVAICNPLRYNSIMTAKAVAVLTVSAWSFVIVLVGVLVGLTTRLSRCRSLIPNFYCDNASLFKLSCEDVSINNIYGLFYTVVLFSSSMGTVAVTYIRIGITCWTKKNAELNSKAIQTCTSHLVLYLILLLSGFIIIIMHRFPEDRFLRKLMAIIFLVIPAHLNPIIYGLQTKHLRLKILQIFKRKIT
>LOCXPOR63.251.HIT1.OR.2R.307.7tm_4.exons1.CM031730.1.Alosa_sapidissima
DNSSSVSDNVVLEELGHPESFADAVFFTLLFVYIALLITNFGVLVIIIREKSLHQPMYLLFCNLSVNDILGNTIILPRLLYDTISKDRLISYNACVTQVFFSHTYGSASHTILIIMAIDRYVAICNPLRYSAIMTTKAVVTLSVSAWAAALVLVGVLVGLSLRLSRCKSLISNFYCDNASLFKLSCEDVSANNIYGLFYTVVLLSSSMGTVAVTYIRIAVVCMTKKNAELNSKAIQTCASHLVVYLIMLLTGYIAIIMHRFPEHRLLRKLIIILFHVIPAHLNPIIYGLQTKHLRLKILQIFARKIS
>LOCXPOR66.252.HIT1.OR.2R.309.7tm_4.exons1.CM031730.1.Alosa_sapidissima
KNISSTSDLLLLEELGIPESSIYPVFFTLLFVYIGLIISNIGIIVMIIVERSLHQPMYLLFCNLSVNDILGNTFLLPPLLFDMISKNRLIHFNACVLQVFGAHTYGSASHTILIIMAIDRYVAICNPLQYSAIMTAKAVWTLSVSAWAFAIALVGILVSLSLRLSRCRSVIPNFYCDNASLFKLSCEDVSVNNIFGLFYTVVLLVSSMGSVAVTYFRIAVICWTKKNAELNNKAIQTCASHLVVYLIMLFAGFIIVIMHRFPEYPFLRRLVAILFHIVPGSLNPIIYGIQTKHLRNKILQVFSRKKGPS
>LOCXPOR74.254.HIT1.OR.2R.292.7tm_4.exons1.CM031730.1.Alosa_sapidissima
TFTFTAYEEIGPTKDMLFVIIFLIYLASVLANMSLMVLIYLDASLHKPMYIFLFSLIFNGLIGSTAVWPKVMGHLVTDVHSASYEACLTQTFFVFIYGSCTYAMLTVMAYDRYVSIFQPLLYHTIMTPQKVRVLLVVGNFLPAAVVFGQICLTSGIPLCRYSIHKIFCDNLSVSNLGCSLSTYALVTNLYGACSLVFLIVLPILLILLSYLKIIVLSSKVSADARKKAFATCTPHLLIFLNFSVSLLFSVIYNRITHYVPIEVNIFLSSHYILIPPLIHPIIYGLKNQEIKK
>LOCXPOR67.256.HIT1.OR.2R.306.7tm_4.exons1.CM031730.1.Alosa_sapidissima
MGNLSTFKFFILSGLQDSGVYKPLYFLLVFVLYILIIIVNLTLIFIVTVHRSLHEPMYIFICNLCANSLYGTVGFYPKFLLDLQSDIHMISHSWCMIQTYVIYSSVMCETSVLTVMCYDRYVAICRPLQYHNIVTPCAVLKLLILAWSYPLLSAAIAIILTSRIPFCGSHIYKLFCDNASMVILGCYRAIANQVWSMVVISVYLIQFVLTLISYAHIVKVCMSSSEARTKFSKTCVPHIVVMVIYIMTALFDVFYSWDGSVDLPIGVRNALAIQFLILPPLLNPFIYGLQLPRIRKVLCGQSCKHK
>LOCXPOR67.257.HIT1.OR.2R.303.7tm_4.exons1.CM031730.1.Alosa_sapidissima
MGNLSTFKLFYLSGLQDLGVYKPLYFLLVFVLYILIVIVNLTLIFIVTVHRSLHEPMYIFICNLCANSLYGTVGFYPKFLLDLQSDIHMISHSWCMIQTYVIYSSVMCETSVLTVMCYDRYVAICRPLQYHNIVTPRAVLKLLILAWSYPLLSAAIAIILTSRIPFCGSHIYKLFCDNASMVILGCYRAIANHVWSMVIISVYLIQFVLTLISYAHIVKVCMSSSEARTKFSKTCVPHIVVMVTYIMTVLFDVFYSWGGSVDLPIGVRNAFAIQFLILPPLLNPLIYGLQLPRIRKVLCGQSC
>LOCXPOR68.258.HIT1.OR.2R.295.7tm_4.exons1.CM031730.1.Alosa_sapidissima
NGSSYRETLILTPYEEMASVKNLYFIVVFLIYLASIMANISIMCLIYFDTALHKPMYMFLFSLLLNGLIGSTAVWPKVMVILLTGDNTNSVEGCLIQAFFMITYGACNFTILAVMAYDRLLSIFNPLQYYTIMTPHKIKQLLFAANVLPAVFILGHLCVISMIPLCKHKMNRLFCDTLSCEAIQRRVSDLYGICVFVCFGVVPILLIFLSYLKIILLSLKISRNSRKKAFETCTPHLIIFINFSFVSIFFVIYVRFYPNFQHLFLSVSYNLFPPLLHPLVYGIRNKETRQSFSKI
>LOCXPOR67.259.HIT1.OR.2R.306.7tm_4.exons1.CM031730.1.Alosa_sapidissima
MGNLSTFKFFILSGLQDSGVYKPLYFLLVFVLYILIIIVNLTLIFIVTVDRSLHEPMYIFICNLCANGLYGTVGFYPKFLLDLQSDIHIISYSWCMIQTYVIYSSALCEMTILTVMCYDRYVAICRPLQYHNIVTPRAVLKLLVLAWSYPLLSAAIGTLLTSRIPFCGSHIYKLFCDNASMVMLGCYRAIANQVWSMVVISVYLIQFVLTLISYAHIVKVCMSSSEARTKFSKTCVPHIVVMVIYIMTALFDVFYSWDGSVDLPIGVRNALAIQFLILPPLLNPLIYGLQLPRIRKVLCGQSCKHK
>LOCXPOR67.260.HIT1.OR.2R.303.7tm_4.exons1.CM031730.1.Alosa_sapidissima
MGNLSIFKLFYLSGLQDLGVYKPLYFLLVFVLYILIVIVNLTLIFIVTVHRSLHEPMYIFICNLCANSLYGTVGFYPKFLLNLQSDIHMISHSWCMIQTYVIYSSVMCETSVLTVMCYDRYVAICRPLQYHNIVTPRAVLKLLILAWSYPLLSAAIGTLLTSRIPFCGSHIYKLFCDNVSMVILGCYRAIANHVWSMVIISVYLLQFVLTLISYAHIVKVCMSSSEARTKFSKTCVPHIVVMVTYIMTALFDVFYSWGGSVDLPIGVRNALAIQFLILPPLLNPLIYGLQLPRIRKVLCGQSC
>LOCXPOR68.261.HIT1.OR.2R.300.7tm_4.exons1.CM031730.1.Alosa_sapidissima
NGSSYRETLILTPYEEMASVKNLYFIVVFLIYLASIMANISIMCLIYFDTALHKPMYMFLFSLLLNGLIGSTAVWPKVMVILLTGDNTNSVEGCLIQAFFMITYGACNFTILAVMAYDRLLSIFNPLQYYTIMTPHKIKQLLFAANVLPAVFILGHLCVISMIPLCKHKMNRLFCDTLSFHALSCEAIQRRVSDLYGICVFVCFGVVPILLIFLSYLKIILLSLKISRNSRKKAFETCTPHLIIFINFSFVSIFFVIYVRFYPNFQHLFLSVSYNLFPPLLHPLVYGIRNKETRQSFSKI
>LOCXPOR74.263.HIT1.OR.2R.293.7tm_4.exons1.CM031730.1.Alosa_sapidissima
NGSSFRATLTFTVYKDMDSVKNVFFTVVFLMYIACIVTNVTLMLLIYLDSSLHKPMYIFLFSLIVTGLIGSTAVWPNVMAMLLTDLNTMSYAGCLVQIFFTATYAVCINSILTVMAYDRLVSIFQPLQYHTVMTPQKVRQLLLAADLVPVVCIVGQVFLTSRIPLCKHTLHKILCDNVSVSRLSCGDSIQSRVTNMYGVCLIIALVIVPLLLVLLSYVRIIMFILKASGKARQKTFETCSPHIIVFVNFSLATLFNVIYSITVSILIYPVRLIYFCRLCFSLSLHCCIQSYMA
>LOCXPOR67.265.HIT1.OR.2R.306.7tm_4.exons1.CM031730.1.Alosa_sapidissima
MENVSTFKFFILSGLQDSGVYKPLYFLLAFVLYILIIIVNLTLIFIVAVDKSLHEPMYIFICNLCANGLYGTVGFYPKFLLDLQSDIHIISYSWCLLQTYVIYNSALCEMSVLTVMSYDRYVAICRPLQYHSILTPRAVSKLLVLTWSFPLLSSAIIFVLTSRIPICRSYIHKLFCDNPSILMLGCYQAIANQVWSMVVITAYLVQFVLTLVSYAHIVKVCISSSEGRKKFSKTCVPHIVVMVIYIVTALFDVFYSWAGSLHLPIGVRNALAIQFLIFPPLLNPLIYGLQLPRIRKVLCRQSCRHK
>LOCXPOR67.266.HIT1.OR.2R.306.7tm_4.exons1.CM031730.1.Alosa_sapidissima
MGNLSTSKFFILSGLQDSGVYKHQYFLLVFVLYTLIITVNLTLICIVTVDRSLHEPMYIFICNLCANGLYGTVGFYPKFLLDLQSDIHTIAHSWCMIQTYVIYCSGLSEITVLTVMSYDRYVAICRPLQYHSIMFPRAVLKLLVLAWGYSHLVTAIAVILTSRIPFCGSHIHKLFCDNPSMLMLGCYRAIANQVWSMVIISVYLIQFVLISISYAHIVHVCISSSEGRAKFSKTCVPHIVVMVIYIVTGLFDVFYSWDGSVNLPIGVRNVLAIQFLILPPLLNPFIYGLQLPKIRKVLCRQSCKHK
>LOCXPOR67.268.HIT1.OR.2R.306.7tm_4.exons1.CM031730.1.Alosa_sapidissima
MGNLSTSKFFILSGLQDSGVYKHQYFLLVFVLYTLIIIVNLTLIFIVTVDRSLHEPMYIFICNLCANGLYGTVGFYPKFLLDLQSDIHTIAHSWCMIQTYVIYCSGLSEMTVLTVISYDRYVAICRPLQYHSIMFPRAVLKLLVLAWFYSHLVTAIAIILTSRIPFCGSHIHKLFCDNPSMLMLGCYRAIANQVWSMVIISVYLIQFVLISISYAHIVHVCISSSEGRAKFSKTCVPHIVVMVIYIVTALFDVFYSWDGSVNLPIGVRNALAIQFLILPPLLNPLIYGLQLPKIRKVLCRRSCKHK
>LOCXPOR69.269.HIT1.OR.2R.306.7tm_4.exons1.CM031730.1.Alosa_sapidissima
NESSISVTLTYITYKEMGSAKNVFFIIVFTIYIASIIASVAIMLLIYLDKALHKPMYIFLFSLIVNGVIGSSAVWPKVMNILITDDNTGSYAGCLMQVFITSVYGGCNYTMLTVMAYDRFVFIFKPLQYYAIMTPHMVMKLVLIGNLIPVIAVVAQMYLTLRLSLCRYTIHRIFCDNLSIVDLSCYNNYTFVCSIFGVCATFCLGVLPVFIIILSYLKIISIILTMSAEARRKTFATCSPHLIIFIMFSFVSLFSVIFNRVNPDIPARASVIRAFFIAPNYILIPPFLQPVIYGFKSQEIRQTFMK
>LOCXPOR70.270.HIT1.OR.2R.307.7tm_4.exons1.CM031730.1.Alosa_sapidissima
MGNISTFKFFILFGLQESGVYKPLYFLLVVVLYILIIIVNLTLIFIVTVDKSLHEPMYIFISNLCANGLYGTVGFYPKILLDLRSDIHMISYSWCMIQTYVIYSSALCEMSVLTVMSYDRYVAICRPLQYHSILTPHAVLKLLVLAWACPLLAKAIGMFLTSKVPICGSYIYKLFCDNPSILKLGCYRVIANQVWSMMAIAGYLVQLVFILISYANIIHVCISISDGRKKFSTTCVPHIVVMVIYIMTALFDVFYSWDGSVNLPIGVRNALAIQFLILPPLLNPIIYGLQLPQIRKVLCKQSRKQKI
>LOCXPOR67.271.HIT1.OR.2R.306.7tm_4.exons1.CM031730.1.Alosa_sapidissima
MENVSTFKFFILSGLQDSGVYKPLYFLLAFVLYILIIIVNLTLIFIVTVDKSLHEPMYIFICNLCANGLYGTVGFYPKFLLDLQSDIHMISYSWCLLQTYVIYSSALCEMSVLTVMSYDRYVAICRPLQYHSILTPRAVSKLLVLAWSFPLLSSAIVFLLTSRIPICRSYIHKLFCDNPSILMLGCYQAIANQAWSMVVITVYLIQFVLTLVSYAHIVKVCTSSSEGRKKFSKTCVPHIVVMVIYIVTALFDVFYSWDGSLNLPIGVRNALAIQFLIFPPLLNPLIYGLQLPRIRKVLCRQSCRHK
>LOCXPOR67.272.HIT1.OR.2R.306.7tm_4.exons1.CM031730.1.Alosa_sapidissima
MENVSTFKFFILSGLQDSGVYKPLYFLLAFVLYILIIIVNLTLIFIVTVDKSLHEPMYIFICNLCANGLYGTVGFYPKFLLDLQSDIHMISYSWCLLQTYVIYSSALCEMSVLTVMSYDRYVAICRPLQYHSILTARAVSKLLVLAWSYPLLSSAIVILLTSRIPICRSYIHKLFCDNPSMLMLGCYKAKANQVWSMVVITVYLIQFVLTLVSYAHIVKICISSSEGRTKFSKTCVPHLVVMVIYIVTALFDVFYSWDGSLHLPIGVRNALAIQFLILPPLLNPLIYGLQLPQIRKVLCRQSCRHK
>LOCXPOR67.273.HIT1.OR.2R.306.7tm_4.exons1.CM031730.1.Alosa_sapidissima
MGNLSTSKFFILSGLQDSGVYKHQYFLLVFVLYTLIIIVNLTLIFIVTVDKSLHEPMYIFICNLCANGLYGTVGFYPKFLLDLQSDIHTIAHSWCMIQTYVIYCSALSEMTVLTVMSYDRYVAICRPLQYHSIMFPRAVLKLLVLAWGYSHLATAIAVILTSRIPFCGSHIHKLFCDNASMVMLGCYRATANHVWSMVVISVCLIQFVLISISYAHIVHVCISSSEGRAKFSKTCVPHIVVMVIYIVTALFDVFYSWDGSVNLPIGVRNALAIQFLILPPLLNPLIYGLQLPKIRKVLCRQSCKHK
>LOCXPOR71.274.HIT1.OR.2R.304.7tm_4.exons1.CM031730.1.Alosa_sapidissima
NESSTRDTLTLTVYLGMGSPRYVLLAVVILIYLATVLANVTLMLLIFLDTSLHKPMYIFVFSLILNGLIGSTAVWPMVMNILLTNTPLISYEGCLIQAFFILVYGTYTMLTVMAYDRFVSIFKPLQYHTIMTPQKVKQLLFVANFSPTAAVLSLICLSSQLTLCRYKVRKIYCDNLAITSLSCDDSHTIQSRVSNLHGIINTIVFAALPMVLILLSYAKIILLSLKASENARKKTFETCSPHIIIFMNFSLVSLFSLFYNRFNPHLPGEANIIISINYLLIPPFLQPIIYGIKTQEIRQSFSRL
>LOCXPOR72.140.HIT1.OR.2R.306.7tm_4.exons1.CM031730.1.Alosa_sapidissima
TLIYAAYQDMGSVKYVLFTAIFLVYLVSLIVNISVLLLIYLDISLHKPMYIFLFSLIANGLIGSTAVWPKVMAMLLTDVNTGSYKGCLIQIFLIGAYGVCNYAILTVMAYDRFVSIFQPLQYHTIMTPQKVKQLSFAANFVPTAFLLVQICLTTQISLCHDTIHKVFCDNLSVLSLSCTNSILNHVSNVYGIFLLIAFAVLPVCVIFLSYFKIVLLTRKASTNARKKALETCTPHLVIFINFSVAFFFAIIYNRVSDYLPNELNAFVSMNYALFPSLMHPVIYGLKNKEIQHCLSKMWTKAMFAVS
>LOCXPOR73.141.HIT1.OR.2R.306.7tm_4.exons1.CM031730.1.Alosa_sapidissima
ANMNESFHLTLIYATYQDMGSVKYVLFTGIFLIYFVSLIVNISVLLLIYLDISLHKPMYIFLFSLIANGMIGSTAVWPKVMAMLLTDVYTGSYKGCLIQVFLIGAYGACNYAILMVMAYDRFVSIFQPLQYHTIMTPQKVIQLSFAANFVPVAFLIGQICMTTQISLCHDMIHKIFCDNLAVFSLSCTDSILSLVNNVYGIFLLIAFAVLPVCVIFLSYFKIVLLTRKASTNARKKALETCTPHLVIFINFSVATFFAIIYNRVSDFLPKELNAFVSMNYVLFPPLMHPVIYGLKNKEIQHCLSKM
>LOCXPOR74.143.HIT1.OR.2R.301.7tm_4.exons1.CM031730.1.Alosa_sapidissima
NESSTRDTLTFTVYLDIGSARYVLLAIVILIYFATVLANVTLMLLIFLDTSLHKPMYIFVFSLILNGLIGSTAVWPMVMKILLTNTPLISYEGCLIQTFIIITYGACNYSMLTVMAYDRFVSIFKPLQYHTIMTPKKVMQLLFVANFSPTALMFFQICLSSQLTLCRYKINKLYCDNLAITRLSCGDSQAIKHQVSNLYGIVNIILIVALPVVLILLSYVKIIMLSFKASRNARQKTFETCFPHIIIFINFSLVTLFSLLYNRFNEYLPGQVNILNSINYILVPPLLHPIIYGLKTQEIRQ
>LOCXPOR75.144.HIT1.OR.2R.311.7tm_1.exons1.CM031730.1.Alosa_sapidissima
SSQSVNGSTQGAFRGNDPVRLHVTTAVAQVIVWPFILIDLFMLLVYLRKQVLGTEARYVLFAQTLLADAIFLLLTNCGVISYYVDFVVPMAFCVPLCIVMDALAQVSPNIILAMCLERYVAICMPLRHVDIFTPQRTVLIITIIWLLSFMRPLVDLIILLSYIAESYFYKMTSCSYEVLLQRDWHMMMRGNVYILKLVFTVLILCFSYGSIMMVARRASGDNRNAASKGQRTMLLHVLQLFFCTLEAVSPFIEARILEMRDINLFLIIRYFDFLAFHIFSRAISPLIYGFRDEKFYTALRYYACCKFNDIS
>LOCXPOR75.145.HIT1.OR.2R.311.DSS1_SEM1.exons1.CM031730.1.Alosa_sapidissima
RYVIKSTLSIISHSSIKLLISQTIHERTYGPGDNRESQEVEVAHDEVNIDIADLQHSGLYQRPRDLQGAQHQLQDVKQEGPLALGGGLLVVARSLARHVHDRAVAEGQDQQHKQVVEYEEVPPHDHVPVLQENDLVVAERRLGEITLCHVAEENGEIDKGLGERDEPDQGHHQHSSGWGEDVDVSEGHADGHVALYAHGDDGGGGDVGETSHEESKGQARSHRQQQEHLVRDHHKVGGEEEGRVCDQCLGEQHVSGLRLEHATLQEDDEHEDVDVDEWPHEDLRQRSGHAQAHRVTAGEEPPAAAVPALTA
>LOCXPOR75.145.HIT1.OR.2R.311.DSS1_SEM1.exons1.CM031730.1.Alosa_sapidissima
SSQGRNGSGGRLFTGSDPVRLSVTTALAQIFVWPFVYIDIFMFVVFLKRRMLKAEARYVLFAQTLIADTAFLLTTNFVVITYQVFLLLPVGACLPLTLLMGGLTHVSPTTIIAMCIERYVAICMPLRHVNIFSPARTMLMVALVWLISFSKPFIDFTIFLSYVAKSYFSQPAFCYYEIILLEDWHMIMRGNLFILNYLLVLLILAFCYGSIMHVARKASGDNKQAASKGQRTLLLHILQLVLCTLEVTGPLIEARVLEIGDVNIYLIVRYFNFLAFSVVSRAISPLVYGLRDEKFNAAMRYYAKCGFNHIS
>LOCXPOR76.146.HIT1.OR.2R.306.7tm_1.exons1.CM031730.1.Alosa_sapidissima
SQSGNSSEGHTLLRMNDSVRLNLFTSLVQVMVWPFLCIEVFMIFVFLKKEAFRADARYVMFAQTLFADSCILVLTDFVVITMHVQLELPISICIPLVILMDVLSNVSPTIIVAMCLERYVAICMPLKHVDIFAPNRTVLYIALIWLLCFFIPFVDLIIMLAFATKDYFEELTFCYYEIMFYEDWHMEMRGIFYIGDCLMILSILLFCYVSIIVVAHRASGDDKQSASKGQRTILLHLFQLLLSTLEVMCPYVESQVLEISLEVYLIVRFFNFLAFSILAKIMSTLIYGLRDEKYLAAMKFYVTLKS
>LOCXPOR77.147.HIT1.OR.2R.310.7tm_1.exons1.CM031730.1.Alosa_sapidissima
SQSGNSSDRENLLLSNNPVRLILFTALVQVLVWPFLYVDLFMLFVFLRREALRAEARYVLFAQTLFADSCILILTDFVVITMHVSLLLPIGMCVPLVMFMEALSNLSPTVIVAMCLERFVAICRPLRHADIFSPRQTFICIAFLWSLCFFIPFVDLFIVFAFVSKSYFASLSFCYYEIMFVAQWHMVMRGLFYIVEFFAILCILLFCYISIIVVARRASGDDKQSASKGQRTILLHLFQLLLCTLEVMCPYVESQVLEISLEVYLIVRFFNFLAFSIFSKILSTLIYGFRDEKFFAAMKFYIKPRINDIS
>LOCXPOR78.148.HIT1.OR.2R.290.7tm_1.exons1.CM031730.1.Alosa_sapidissima
FSRPLNEKILLVQVLVGIFLYVNSLMIFTFLKKEAFRTDTRYVLFAQTLFMDSFLMVLTDLAVIQSYYQYTIPCVPCVILCMVMIWLQFGTPVTLVAMCLERYVAICMPLRHANISSERTQLVGLVVIWWLSAVPPFLVLFLFLEWAPPSVLSSSMICEVELLLPKKWQANSRSVVATLYFLWMSAVIVITYFRIVKVAKKAASGNSKSTTKGRKTVILHAVQLLLCLIQFCCPFVETAILRIDLKLFVNVRYFNFISFILAPRCLSPLIYGLRDEKFVLVLKYYAVFGL
>LOCXPOR78.149.HIT1.OR.2R.287.7tm_1.exons1.CM031730.1.Alosa_sapidissima
QPMNEKALLIQVLIALFLYVNFLMIFTFFQKEAFRTNTRYILFAHTLICDCTFLIFTDMLLLLTVARIVMPTGLCIVVCALLVNLNVATPLTLTAMSVERYVSICMPLRHAELSTPQRAAHAILVIQAMASVHVVVMLLSLFAAMPLSFYSSSLVCSLVMLNAYAWQKHLSDAVLQLYFLLMSLLICFSYVKIMGVARAASGEDRKSMNKGLKTVLLHALQLVLSLIQLWCPLVEAAVLRIDLKVFETVRYFDYIMFILAPRCLIPLVYGLRDESFTLVLQYYALFG
>LOCXPOR78.151.HIT1.OR.2R.289.7tm_1.exons1.CM031730.1.Alosa_sapidissima
VMRPLNDQAIIVQVLISLFLYIDLLMIVTFFKKEAFHSVTRYIFFAHTLICDCTFLVISDVLLLLSYLRIIMPTSLCMLICAVVVNLNVATPLTLTAMSVERYVSICMPLRHAELSTPQRAAHAILVVQAMASVLMLVTMISLAVVMPLDFYLSRRVCSLEMLQTHAWQKNLTNAVSQFYFLLMSLAICFCYVKIMGVARVASGADRSSMNKGLRTVVLHALQLLLSLIQLWCPFVELAVLQIDLHMFVNLRYFDYVMFILAPRCLVPLVYGLRDESFLAALKHYAFFG
>LOCXPOR78.152.HIT1.OR.2R.306.7tm_1.exons1.CM031730.1.Alosa_sapidissima
QNYRSSNTTAIGYLSRPLNEKILLVQVLVGIFLYVNFLMIFTFLKKEAFRTDTRYVLFAQTLFMDSFLMLLTDLVLTGNYFQFPIPWIPCCALCFLMSWLSIGTPLTLVAMCLERYVAICMPLRHADISSPRNQRRGLVVIWVVSTLIPMFALVSFLSLVPPAFLLTYVVCSVELMQVQTWVNEVRKALLLMYFVLMFSVIVFTYIAILKAARTASSDNKKSTHKGLRTVILHTFQLLLCLTQFVCPFVEMAMLKIDFMLFINVRYSNFIVFFIAPRCLSPLIYGLRDEKFYVVLRRYASFGLDAV
>LOCXPOR79.153.HIT1.OR.2R.305.7tm_1.exons1.CM031730.1.Alosa_sapidissima
NSSSNAQLLKSNDQTYLNITMSLVQVLVWPFISINLFMYFTFRAKQTLRVEPRYLLFAQTLLADSALFLMTNFSVITINQYRLLPIGFCIPFLIVMYTFNQVSPNVIVAMCLERYVAICMPLRHVNIFSPNRTLIVIAIVWLVSFIKPFIDFLILLSVVSQGYFKRLNFCYYEIMLLAKWHMMLRGNLNIMNYLAILVVLLFCYGSIFRVARRASGKDKNAAAKGHRTLLLHLLQLFLCTLEIICPYVEARVMEVDVEIYLILRYFNFLAFTILSRAIIPLIYGFRDEKFYAAMKTYACKRNHVS
>LOCXPOR80.154.HIT1.OR.2R.307.7tm_1.exons1.CM031730.1.Alosa_sapidissima
SENGSEQKILKGNDPIRLNVTTALVQILVWPFIYINLFMYYTFRRKPALRAEPRFMFFAQTLLADSALFLMTDFVVVTIHVHLLLPLGFCFPFVVILHTLTHVSPTFITAMCLERYVAICFPLRHVDVFTSTRTLFISVILWFLCFLRPFVDLCIFSSAVSKSYLNGWNFCYYEIILVKKGHMELRGNLVILNYLVLLVILFLCYVAIIRVARRASGKDKQAAAKAQRTLLLHLLQFFLCTLEVAGPYIEAKVIQIDVDIFLIVRYFNFLAFTILGRAVVPLIYGFRDEKFYSAMKSVGKCNKSKIN
>LOCXPOR80.155.HIT1.OR.2R.307.7tm_1.exons1.CM031730.1.Alosa_sapidissima
SENGSEQKILKGNDPIRLNVTTALVQILVWPFIYINLFMYYTFRRKPGLRAEPRFMFFAQTLLADSALFLMTDFVVVTMHVHLLLPLGFCIPFVVILHAITHVSPTFITAMCLERYVAICFPLQHVNVFTPTRTLVILVVVWFLSFLRPFVDLCIFFSTAPKSYLKGINFCYYEIILVAKWHMELRGNLFILNYLVLLAILFFCYGAIIRVARRASGDDKQAAARGQRTLLLHLLQLFLCTLEVFCPYVEAQLMRFSVNTFIVVRYFNFLAFTILSRAITPLIYGFRDEKFYTAMKSVSLWKKSKVN
>LOCXPOR80.156.HIT1.OR.2R.307.7tm_1.exons1.CM031730.1.Alosa_sapidissima
SENSSEQKILKGNDPIRLNVTTALVQILVWPFIYINLFMYYTFRRKPALRAEPRFMFFAQTLLADSALFVMTDFVVVTIHVHLLLPLAFCIPVAVVIHGLAQVSPTFITAMCLERYVAICFPLQHVNVFTPTRTLVILVVVWFLSFLRPFVDLCIFFYTAPKSYLNGINFCYYEIILVAKWHMELRGNLFILNYLVLLAILFFCYGAIIRVARRASGDDKQAAARGQRTLLLHLLQLFLCTLEVFCPYVEAQIMRISVNTFIVVRYFNFLAFTILSRAITPLIYGFRDEKFYAAMKSVSLWKKSKVH
>LOCXPOR81.157.HIT1.OR.2R.304.7tm_1.exons1.CM031730.1.Alosa_sapidissima
NGTEQQLLKGNDPQRLNATTAVTQLFVWPFLCIDLFMLVVLLRRRALRAEARYVLFAQSLLGDSMYLLMTDFVVLSIHMHLLLPIGACIPFVLLLKTVTELSATVITVMCVERYVAVCMPLRHVDIFSPDRTKLAVAMVWLLSLIKPLIDFSMFLATVSESYFGELNFCYYEILVVKEWQVFMRAYFYIVNYVVILLILLFCYGSIIVAAKRASGESKVAAAKGRRTLSLHLIQLVFCTFKIMTPYIQARVRVIDLDTFLIVCYFNFIAFGLLARSISPLIYGFRDEKFNTAMKYYARCRRNRI
>LOCXPOR82.158.HIT1.OR.2R.305.7tm_1.exons1.CM031730.1.Alosa_sapidissima
SQPGNESDGQVLLMGTDPVRLNVFMALVQVLVWPFLSVDLFMIFVFLKKEAFRAEARYVLFAQTLFADSCLLVMTDFVVLTIYVRLLLPIWLCIPVVILMDVLSNVSPTIIVAMCLERYVAICMPLKHVDIFAPNRTVLYIALIWLLCFLMSFVDLFIMLAFATKDYFEELGFCYYEIMFYEDWHMEMKSMYYIGDCLMILSILLFCYISIIVVARRASGDDKQSASKGQRTILLHLFQLFLSTLEVMCPYVESQVMAVSIDAYLIVGFFNFLAFSIFSKILSTIIYGLRDENFLASMKIYLTLK
>LOCXPOR83.159.HIT1.OR.2R.305.7tm_1.exons1.CM031730.1.Alosa_sapidissima
SQPGNESDGQVLLMDTDPVRLNVFMALVQVLVWPFLSVDLFMIFVYLKREAFRAEARYVLFAQTLFADSCLLVMTDFVVLTIYVPLLLPIWLCIPVVILMDVLSNVSPTIIVAMCLERYVAICMPLRHVDIFAPNRTVLYIALIWLLCFLMTIVDLFIMLAFATKDYFEELGFCYYEIMFYEDWHMEMKSMYYIGDCLMILSILLFCYVSIIVVARRASGDDKQSASKGQRTILLHLFQLLLCTLEVMCPYVESQVIAVSIDAYLVVRFFNFLAFSIFSKILSTLIYGLRDEKFLASMKIYVTLK
>LOCXPOR84.160.HIT1.OR.2R.303.7tm_1.exons2.CM031730.1.Alosa_sapidissima
MQNLSSVQINATSDRSLTVIVKVCVVIPIFSIFLYFIILMLHTFASHRHFLESPRYILFTYMLANDTLQLLTSVLLFLFVMAQVKFALVFCAPLLFFSTATFLNTPLILAVMSLERYVAIFYPMRRPSAWRAERIWLIILAIWLLSCVQPVVDFVLSKPRSAADVLTMPVQCKTAVLNVSPAQMLFKVVLNALFFAVVAAVILFTYVRILLGTRTMRQDRASVSKALHTVLLHGLQLLLSTSAFTIPFTEHLIVLHVGWLREHMSFLNYVSFVVMPRVLSPLIYGLRDESLRTHMRRSPLCCS
>LOCXPOR85.162.HIT1.OR.2R.327.7tm_4.exons1.CM031730.1.Alosa_sapidissima
MMVEAERANVSHTVFVFVGFPETYKHRQWYTAPFLLSYLLILVANSLLLYVIRTTESLHSPMYILVSALAVVDIVVPTAIIPKMLLGFLFDLSEITLAGCLTQMFITHFFSSVESTILLAMALDRYVAICLPLRYVEIVNGTLFAKLLVFTLVRSGAIMLTLIGLVLPLSFCDSNVINHCYCDHMALVSLACSNTDKNKAMGLAVIVCFVGVDTSLIFFSYVNILYVVLRAAAGEDRWKAFHTCGTHLMVMMSFYLVGSVTFLSHNLPIPIPVDVNTFLGLLYIIFPASVNPVIYGVRTKEIRHAILRMFKVQQLNKVFVLQVSSVK
>LOCXPOR70.163.HIT1.OR.2R.306.7tm_4.exons1.CM031732.1.Alosa_sapidissima
MDNLSDFKLFIYSGLQGSVYKPLYFLLAFVLYILIITVNLTLILTVIMEKNLHEPMYIFLSNLCVNSLFGTIGFYPKFLLDLLSDTHTVTYSWCLLQVYVIYSSVLCEISNITVMSYDRYVAICRPLQYHSILTPHAVLKLLVVAWACPLLASSTALVLTLRIPICGSHIRKLFCDNTLILKLACFQTKANQVWGMILTAGVLLQFVLILISYVFIVRVCISSNEGRTKFTKTCLPHILVLAIFIITAVSDVLYGWEGSEKLSVSERNALAIQFLIFPPLLNPIIYGLQLPQIRKVVCRQRCKHKI
>LOCXPOR67.164.HIT1.OR.2R.305.7tm_4.exons1.CM031732.1.Alosa_sapidissima
MDNLSDFKLFVYSGLQGSVYKPMYFLLVFVLYILIITVNLTLILTVIMEKSLHEPMYIFLSNLCVNSLYGTIGFYPKFLLDLQSDTYTITYSWCLTQAYVIYTSVMCEITLLTVMSYDRYVAICRPLQYHSILTPHAVLKLLVVAWAYPLLASATAIVLTVRIPICGSHIRKLFCDNPSIVKLGCSLATANQVWSMLHVTACCIQFVLILISYARIIRVCISSSEGRTKFAKTCVPHILVIAIFIMTTLFDVSYSWVGSENLPISVRNALAIQFLILPPLSNPITYGLQLPQIRKAVFRQGCKHK
>LOCXPOR67.165.HIT1.OR.2R.305.7tm_4.exons1.CM031732.1.Alosa_sapidissima
MDNLSDFKLFVYSGLQGSVYKPMYVLLVFVLYVLIITVNLTLILTVIIENSLHEPMYIFLSNLCLNSLYGTVGFYPKFLLDLQSDTYTITYSWCLTQAYVIYSSVMCEITLLTVMSYDRYVAICRPLQYHSILTPHAVLKLLVVAWAYPLLAIATALVLTVRIPICGSHIRKLFCDNPSILKLGCSLATANQVWSMLHITAYCIQFVLILISYARIVRVCILSSEGRTKFAKTCVPHILVIAIFIMTTLFDVSYSWVGSENLPISVRNALAIQFLILPPLSNPITYGLQLPQIRKAVFRQGCKHK
>LOCXPOR67.166.HIT1.OR.2R.305.7tm_4.exons1.CM031732.1.Alosa_sapidissima
MDNLSDFKLFVYSGLQGSVYKPMYVLLVFVLYVLIITVNLTLILTVIIENSLHEPMYIFLSNLCLNSLYGTVGFYPKFLLDLQSDTYTITYSWCITQAYVIYSSVMCEITLLTVMSYDRYVAICRPLQYHSILTPHAVLKLLVVAWAYPLLATATALVLTVRIPICGSHIRKLFCDNPSILKLGCSLATANQVWSMLHITAYCIQFVLILISYARIVRVCISSSEGRTKFAKTCVPHILVIAIFIMTTLFDVSYSWVGSENLPISVRNALAILFLILPPLSNPIIYGLQLPKIRKAVFRQGCKHK
>LOCXPOR67.167.HIT1.OR.2R.305.7tm_4.exons1.CM031732.1.Alosa_sapidissima
MDNLSDFKLFVYSGLQGSVYKPMYFLLVFVLYILIITVNLTLILTVIMEKSLHEPMYIFLSNLCVNSLYGTIGFYPKFLLDLQADTHTITYSWCITQAYVIYTSVMCEITLLTVMSYDRYVAICRPLQYHSILTPHAVLKLLVVAWTYPLLTAVASLILTLRIPICGSHIRKLFCDNPSILKLGCSLVTANQVWGMILITGQCIQFVLILISYARIVRVCISSSEGRTKFAKTCVPHILVIAIFIMTTLFDVSYSWVGSENLPISVRNALAIQFLILPPLSNPITYGLQLPQIRKAVFRQGCKHK
>LOCXPOR67.168.HIT1.OR.2R.305.7tm_4.exons1.CM031732.1.Alosa_sapidissima
MDNLSDFKLFVYSGLQGSVYKPMCFLLAFVLYILIITVNLTLILTVIMEKSLHEPMYIFLSNLCVNSLYGTIGFYPKFLLDLQADTHTITYSWCITQAYVIYTSVMCEITLLTVMSYDRYVAICRPLQYHSILTPHAVLKLLVVAWAYPLLTSVASVILTLRIPICGSHIRKLFCDNPSILKLGCSLAIANQVWSMLLITAYCIQFVLILISYARIVQVCISSSEGRTKFAKTCVPHILVIAIFIMTTLFDVSYSWVGSENLPISVRNALAIQFLILPPLSNPITYGLQLPQIRKAVFRQGCKHK
>LOCXPOR43.169.HIT1.OR.2R.291.7tm_4.exons1.CM031732.1.Alosa_sapidissima
MENKSSFTSFIFINYELMDQHKYLYFTIFLLTYIVTIVLNTCLLILYKKKTLHEPMYIFISNLAFNGIYGSTSVWPHIMTKLATQSHTISLVNCLIQIFCLHTYGVVELMILAIMGYDRYAAICTPLHYHAKMSPRKVKILIAVAWLFPFGSFAMYLSLTIQRTFCDNVIHKTHCLSYEVLKLSCQDITVQSMIGLFLTVVYVAPQFFVIFFSYVQILRICLHASKECQKKALQTCIPHLLTLINYVVGVVFEMTQARMKATQIPYGMSVFMSLFFLILSPLLNPVIYGSS
>LOCXPOR43.170.HIT1.OR.2R.292.7tm_4.exons1.CM031732.1.Alosa_sapidissima
MMENKSFTSITLTNYEAMNQHKYLYFTIFLLTYIVTIVLNTCLLAIVYKKRTLHQPMYIFICNLAFNGIYGSTSLLPHIMTKLSTQSHTISLVNCFIQIFCLHTSIIVELMTLAIMGYDRYAAICTPLHYHTKMSPRKVTIFIAVAWLFPFSSFAIYLSLTIRLTFCGSAIHKTHCTNFDLIKLSCNDTSVNNIVGILLMGVYMFPQFFVILFSYVQILRICLHASKECQKKALQTCIPHLLTVLNYFFGGFFELIQVRMKATQIPYGMAVFMSLYFFILSPLLNPVIYGSS
>LOCXPOR43.171.HIT1.OR.2R.292.7tm_4.exons1.CM031732.1.Alosa_sapidissima
MMENKSFTSITFTNYEAMNQHKYLYFTIFLLTYIVTIVLNTCLLAIVYKKRTLHQPMYIFICNLAFNGIYGSTSLLPHIMTKLSTQSHTISLVNCFIQIFCLHTSIIVELMTLAIMGYDRYAAICTPLHYHTKMSPRKVTIFIAVAWLFPFSSFAMYLSLTIRLTFCGSAIHKTHCTNFDLIKLSCNDTSVNSIVGLLTMGVYMFPQFFVILFSYVQILRICLHASKECQKKALQTCIPHLLTVLNYFFGGFFELIQVRMKATQIPYGMAVFMSLYFFILSPLLNPVIYGSS
>LOCXPOR44.173.HIT1.OR.2R.292.7tm_4.exons1.CM031732.1.Alosa_sapidissima
MDNISSATTFILKTYEKMEHQNNLYLTAFLLPYILTIALNTLVIVVIYKERALHKPMYIFICNLSCNGIYGSTSLLPHIMTKLATKSYTISLVNCLIQIFCIHTWGIVELTTLAIMGYDRYIAICTPLQYHDKMSPRKVKILIAFSWIFPLCTFPLYLVLTIRLSFCSNIIHKTYCVNFDLVQLSCTSTFVNNIVGLLTLCVYMFPQLLVILFSYAQILNICIHASKECRKKALQTCIPHLLTIINYFVGACFEMIQARTRGTQTPFGVAVFLSVYVVILQPLFDPLLYGSS
>LOCXPOR43.174.HIT1.OR.2R.292.7tm_4.exons1.CM031732.1.Alosa_sapidissima
MDNISSATTFILKTFEKMEHQNDLYLTVFLLPYILTIAMNTLVIFVIYKERALHEPMYIFICNLSCNGIYGSTSLLPHIMTKLATKSYTITLVNCFIQIFCLHTWGIVELTTLAIMGYDRYIAICTPLHYHDKMSPRKVKILIAFSWIFPLCTFPLYLVLTIRLSFCSNIIHKTHCLNYDLVKLSCTSTFVNNIVGLLIMGVYMFPQLLVILFSYAQILKICIHASKECRKKALQTCIPHLLTVINYFFGACFEFIQARISGTQTPFGVAVFLSLYFIILQPLFDPLMYGSS
>LOCXPOR43.175.HIT1.OR.2R.290.7tm_4.exons1.CM031732.1.Alosa_sapidissima
MENKSSFTSFIFINYEPMDQHKYLYFTTFLLTYIVTILLNTCLLTIVYKKRTLHEPMYIFISNLAFNAIYGSTSLLPHIMTKLSTQSYTISLVNCFIQIFCIHTYVVVELMILAIMGYDRYAAICTPLHYHSKMSPRKVKILIAVAWLFPFCSFAMYLSLTIRQTFCDNVIHKTHCLNYDVLKLSCHDTSVQNIIGLFLAVVYVAPQFFVIFFSYVQILRICLNASKECQNKALQTCIPHLLTFINYVVGVVFELTQMRMKANQIPYGMSVFMSIFCLVLSPLLNPVIYG
>LOCXPOR70.176.HIT1.OR.2R.306.7tm_4.exons1.CM031732.1.Alosa_sapidissima
MENMSTFKFIIYSGLQGSVYKPMYFLLAFVSYILIITVNLTLILTVIMEKSLHEPMYIFLSNLCLNSLYGTVGFYPKCLLDLLSDTHTITYSWCLLQVYVIYSSVLCEISNITVMSFDRYVAICRPLQYHSILTPHAVLKLLVVAWACPLLASSTALVLTLRIPICGSHIRKLFCDNTLILKLACFQTKVNQVWGMVLLTGVLLQFVLILISYVFIVRVCISSNEGRTKFTKTCLPHILVLAIFIITAVSDILYGWEGSENLSVSERNALAIQFLIFPPLLNAIIYGLQLPQIRKVVCRQRCKHKI
>LOCXPOR86.177.HIT1.OR.2R.311.7tm_1.exons1.CM031733.1.Alosa_sapidissima
MKLSNETKVNDYIYVRVCVSAVAFIILAFFNIVINCIILRQERLRNHARFVLVFHLLLSALIYFAVCWGFNLQIYLKARLKASTCATVITVLTTSASNILLTLTVMAVDRYWAICFPMRYSNLCARKWPWLLGLLTWVLASIIPLTLFPWTERGDSNRLCGRAALKKGELHKIVLITICFVIILYSYARICLEGRRLGVLNRRNKIGCRTIAWHGLQLAVYILPNFISFLLYILLKYEHIHQDAKDLFAVVNFAFFSIAQCIAPIVYGLRKEEILEQLNQNGLCFSCPLKTFVEWTVRLTEPRHHSYSRYV
>LOCXPOR87.178.HIT1.OR.2R.318.7tm_4.exons1.CM031734.1.Alosa_sapidissima
MNASGPVTFFIIEGLQEKKMLMFGVFLTIYVVVLCGNGMIIYLVRTDPKLQTPMYFFLHSLSFSDMVYVTISIPNMLSGLLKDEHTISKTGCMLQMYFFLSMGSSCRGILTAMAFDRYVAICNPLRYTAIMTKRLCILLVFAAWCFGYLLVLPACFLALRLNFCGPNRVKHVLCDHSSVVRLACGNTTVNNIVSLFMAMVILLGTFFLILASYVSIGITVYRMGRAERVKAFTTCASHLIVVCISYVSATCVYVSYRVATFSPDARMIVAVVYSVLTPSLNPIIYSLRNKELWEALTRALSRCVALPSSHRKTIPTLS
>LOCXPOR88.179.HIT1.OR.2R.318.7tm_4.exons1.CM031734.1.Alosa_sapidissima
MNISAPVTFFIIEGLQEKKMLMFGVFLTIYVVVLCGNGMIIYLVRTDPKLQTPMYFFLHNLSFSDMVFVTVYIPNLLSGLLKKEHIISKSGCMVQMYFFLSMGSTCRAILTVMAFDRYVAICNPLRYTTIMTKQVCILLVFAAWCFGYGMVLPALCLALQRQFCGPNRVEHVLCDHSSVVRLACDDTTVNNYLSLALAMVVLIGTFSLILASYVCIGKAVHGMGRVERTKAFTTCASHLIVVCFSYVSAMCVYVSYRVATFSPDTRMIVAVVYSVLTPSLNPIIYSLRNKELWEALTRALSRCDALPSARKKTLPAAS
>LOCXPOR89.180.HIT1.OR.2R.307.7tm_4.exons1.CM031734.1.Alosa_sapidissima
IEGLQEKKMLMFGVFLTVYVVVLCGNGMIIYLVRTDPKLQTPMYFFLHSLSFSDIVYTSVTIPNMLSGLLKEEHTISKTGCLLQMYFFLSMAVTGRSILTVMAFDRYMAVCNPLRYGSLMTQPVCILLVVVAWCFGSATVLPSLSLAVPLPFCGPNRVKHVFCDHSSVVRLACADTSVNSVVSLTLALFVLLGTFSLILASYVCIGKAVHGMGRVERTKAFTTCASHLIVVCISYVSATCVYVSYRVATFSPDARMIVAVLYSVLTPLLNPIIYSLRNKELWEALTRALSRCPAVPSSHRKTIPTLS
>XPLOC_10.1.TAAR.1R.284.7tm_1.exons1.CM031720.1.Alosa_sapidissima
STNATTMKNLTKAYYCFPALNSSCTKDTRSPIGYFIMYILFLSVSVSTVFLNLLVIISISHFKPLLTQTNLFILSLAVADLLVGLFVMPVESITLIETCWYLGDTFCYIFPYITFAVVIVSMNNIVLISIDIVVCDPLRYTLSVTHRKSALCVCLIWCASLACALLILHDHILYPDPHRTCQCLFIIHLPWIVFDLLVSFAITCSIVIGLNVKIFCTAKHQAQVISSFKARVKAGHANRMIEKYNSKATKTIGILVYLLSYMPYYASIPFQGSFTSASLVANIL
>LOCXPTAAR1.99.HIT1.TAAR.2R.328.7tm_1.exons1.CM031720.1.Alosa_sapidissima
YDDKYDIIEYCFPQSNLSCTRKARTRSEFVVMYVFFSSISVFTVFVNLLVIISISHFKQLQTPTNLFILSMAVTDLLIGGILMPVESMRLVESCWFLGESLCNFYPAVMTILVSASLGHLVFIAVDRYLAVCEPLFYASTMTVGKSVTCIVICWLSSVLYNLTLLNVNGNMNNPHRQSSCVGECLLIIDFTWTMSDVVISFILPCSILFTLYLIIFFVARNQARVINAQSESISNNAKCVISKSSDRKAAKTLGIVIFVYLLGWIPYNISILTVESDSVAAYVLSWLLYMNSFVNPIIYALFYPWFKVSVRYIVTLKILHTSSSHLNL
>LOCXPTAAR2.112.HIT1.TAAR.2R.316.7tm_1.exons1.CM031720.1.Alosa_sapidissima
EYCFPQSNLSCTRKARTRNDYVVMYVFFSSISVFTVFVNLLVIISICHFKQLQTPTNIFILSMAVADLFIGGIVMPVESMRLVESCWFLGESLCNFYPAVMTILVSASLGHLVFIAVDRYLAVCEPFFYASTMTVGKSVACIVICWLSSALYNLTLLNVNENMNNPHRQSSCVGECLLLIDFTWGMVDVVISFILPCSILFTLYLIIFFVARNQARVINAQSGNMSNNAKCVISKSSDRKAAKTLGIVIFVYLLGWIPYYISILTQESTSVAVYVLSWLMYINSFVNPLIYALFYPWFKVSVRHIVTLKILHTSSS
>LOCXPTAAR11.115.HIT1.TAAR.2R.308.7tm_1.exons2.CM031720.1.Alosa_sapidissima
CYPALNSSCTKFARPQALYIIMYIFLSSISVSTVFLNLLVIISISHFKQLHTPTNLLILSLAVADLLIGLTVMPVEGSRLIETCWYFGDTLCNIFPFIFSVAVAGSLWSLVLVSIDRFIAVSDPLRYSLKVTHNKVVIIVVLSWCFCLLYIFFLLYDHLTEMEPHRTCHGECLLTISFSWIVGDVFVSFIVPCSTVIILNMKIFCTAKYHTKVINSDTIRSKKSSRKATKTIGVLVTVYLLCYMPYNLSSFAYGTESLYYLSACLWIMFINSCMNPIIYALFYPWFKVSTKHIITLAILHPGSSYFNV
>LOCXPTAAR17.117.HIT1.TAAR.2R.309.7tm_1.exons2.CM031720.1.Alosa_sapidissima
CYPALNSSCTKFVRSQALYIIMYIFLSSISVSTVLLNLLVIISISHFKQLHTPTNLLILSLAVADLLIGLTVMPVEGSRLIETCWYFGDTLCNIFPFIYSVAVAGSLWSLVLVSIDRFIAISDPLRYSWKVTHNKVVIIVVLSWCFCLLYIFFFLYDHLTEMEPHRTCHGECLFTVSFSWIVGDVFVSFIVPCSTVIILNMKIFYTAKYHTKVINSDTITSKKSSRKAAKTIGILVTVYLLCYMPYNLSIFAYGTDSLSDLFNCLPWIMYLNSCMNPIIYALFYPWFKVSTKHIITLAILHPGSSYFNV
>LOCXPTAAR10.119.HIT1.TAAR.2R.310.7tm_1.exons2.CM031720.1.Alosa_sapidissima
CYPALNSSCTKFARPQALYIIMYIFLSSISVSTVLLNLLVIISIFHFKQLHTPTNLLILSLALADLFIGLTVMPVEGSQLIETCWYFGDTLCNIFPFIYSVAFSGSLCSLVLISIDRFIAVSDPLRYSLKVTHNKVVIIVVLGWCICLLYMFFLLYDHLTEMEPHRTCHGECLFTTISFSWIVGDVFVSFIVPCSTVIILNMKIFCTAKYHTKVINSDTMRSKKSSRKAAKTIGILVTVYLLCYMPYNLSIFAYGPDSLSYLFKCLVWIVYLNSCMNPIIYALFYPWFKVSSKHIITLAILHPGSSYFNV
>LOCXPTAAR6.56.HIT1.TAAR.2R.309.7tm_1.exons2.CM031720.1.Alosa_sapidissima
CYPALNSSCTKFVRPQALYIIMYIFLSSISVSTVFLNLLVIISIFHFKQLHTPTNLLILSLAVADFFIGLTVMPVEGSQLIETCWYFGDMLCNIFHFIYSVALSGSLWSLVLISIDRFIAVSDPLRYSLKVTHNKVVIIVVLGWCICLLYMFFLLYDHLTQMEPHRTCHGECLLTISFSWIVGDVFVSFIVPCSTVIILNMKILCTAKYHTKVINSDTMRSKKSSRKAEKTIGVLVTVYLLCYMPYNLSIFAYGPDSLSYLFNCLLWIMYLNSCMNPIIYALFYPWFKVSTKQIITLAILHPGSSYLNV
>LOCXPTAAR17.58.HIT1.TAAR.2R.309.7tm_1.exons2.CM031720.1.Alosa_sapidissima
CYPALNSSCTKFVRSQALYIIMYIFLSSISVSTVLLNLLVIISISHFKQLHTPTNLLILSLAVADLLIGLTVMPVEGSRLIETCWYFGDMLCNIFPFIYLVAISGSLWSLVLVSIDRFIAISDPLRYSWKVTHNKVVIIVVLSWCFCLLYIFFFLYDYLTEMEPHRTCHGECLLTISFSWIVGDVFVSFIVPCSTVIILNMKIFCTAKYHTKVINSDTITSKKSSRKAAKTIGILVTVYLLCYMPYNLSIFSYGTDSYSYLFNCLLWIVYLNSCMNPIIYALFYPWFKVSTKHIITLAILHPGSSYFNV
>LOCXPTAAR8.60.HIT1.TAAR.2R.309.7tm_1.exons2.CM031720.1.Alosa_sapidissima
CYPALNSSCTKFVRPQALYIIMYIFLSSISVSTVFLNLLVIISIFHFKQLHTPTNLLILSLAVADFFIGLTVMPVEGSQLIETCWYFGDMLCNIFHFIYSVALSGSLWSLVLISIDRFIAVSDPLRYSLKVTHNKVVIIVVLGWCICLLYMFFLLYDHLTQMEPHRTCHGECLLTISFSWIVGDVFVSFIVPCSTVIILNMKILCTAKYHTKVINSDTITSKKSSRKAEKTIGVLVTVYLLCYMPYNLSIFAYGPDSLPYLFNCLLWIMYLNSCMNPIIYALFYPWFKVSTKQIITLAILHPGSSYLNV
>LOCXPTAAR10.62.HIT1.TAAR.2R.316.7tm_1.exons3.CM031720.1.Alosa_sapidissima
CYPALNSSCTKFARPQALYIIMYIFLSSISVSTVLLNLLVIISIFHFKQLHTPTNLLILSLAVADLFIGLTVMPVEGSISHRNSPLIETCWYFGDMLCNIFPFIYSVALSGSLCSLVLISIDRFIAVSDPLRYSLKVTHNKVVIIVVLSWCFCLLYIFFLLYDHLTEMEPHRTCHGECLFTTLGFSRIVGDVFVSFIVPCSTVIILNIKIFCTAKYHTKVINSDTITSKKSSRKAAKTIGVLVTVYLLCYMPYFLGIFANGTDSLSYLVKCLVGIVYLNSCMNPIIYALFYPWFKVSTKHIITLAILHPGSSYFNV
>LOCXPTAAR17.65.HIT1.TAAR.2R.309.7tm_1.exons2.CM031720.1.Alosa_sapidissima
CYPALNSSCTKFVRPQALYIIMYIFLSSISVSTVLLNLLVIISISHFKQLQTPTNLLILSLAVADLLIGLTVMPVEGSQLIETCWYFGDTLCNIFPFIYSVAISGSLWSLVLVSIDRFIAVSDPLRYSLKVTHNKVVIIVVLGWCICLLYMFFLLYDHLTQMEPHRTCHGECLLTISFSWIVGDVFVSFIVPCSTVIILNMKIFCTAKYHAKVINSDTITSKKSSHKAEKTIGVLVTVYLLCYMPYNLSIFAYGTDSLSYLFNCLVWIMYLNSCMNPIIYALSYPWFKVSTKHIITLAILHPGSSYFNV
>LOCXPTAAR10.67.HIT1.TAAR.2R.310.7tm_1.exons2.CM031720.1.Alosa_sapidissima
CYPALNSSCTKFARPKALHIIMYIFLSSISVSTVLLNLLVIISIFHFKQLHTPTNLLILSLAVADLFIGLTVMPVEGSQLIETCWYFGDTLCNIFPFIYSVALSGSLCSLVLISIDRFIAVSDPLRYSLKVTHNKVVIIVVLGWCICLLYMFFLLYDHLTEMEPHRTCHGECLFTTISFSWIVGDVFVSFIVPCSMVIILNMKIFCTAKYHTKVINSDTMRSKKSSRKAEKTIGVLVTVYLLCYMPYNLSIFAYGPDSLSYLFKCLVWIVYLNSCMNPIIYALFYPWFKVSTKYIITLAILHPGSSYFNV
>LOCXPTAAR11.70.HIT1.TAAR.2R.309.7tm_1.exons2.CM031720.1.Alosa_sapidissima
CYPALNSSCTKFVRPQALYIIMYIFLSSISVSTVFLNLLVIISIFHFKQLHTPTNLLILSLAVADFFIGLTVMPVEGSQLIETCWYFGDMLCNIFPFIYAVALSGSLCSLVLISIDRFIAVSDPLRYSLKVTHNKVVIIVVLGWCICLLYTFFLLYDHLTEMEPHRTCHGECLLTISFSWIVGDVFVSFIVPCSTVIILNMKIFCTAKYHTKVINSDTMRSKKSSCKATKTIGVLVTVYLLCYMPYNLSSLAYGTDSLSYLFKCLVWIMYLNSCMNPIIYALFYPWFKVSTKHIITLAILHPGSSYFNV
>LOCXPTAAR17.72.HIT1.TAAR.2R.309.7tm_1.exons2.CM031720.1.Alosa_sapidissima
CYPALNSSCTKFVRSQALYIIMYIFLSSISVSTVLLNLLLIISISHFKQLHTPTNLLILSLAVADLLIGLTVMPVDGSRLIETCWYFGDMLCNIFPFIYLVAISGSLWSLVLVSIDRFIAISDPLRYSWKVTHNKVVIIVVLSWCFCLLYIFFFLYDHLTEMEPHRTCHGECLLTISFSLIVGDVFVSFIVPCSTVIILNMKIFYTAKYHTKVINSDTITSKKSSRKAAKTIGVLVTVYLLCYMPYNLSIFAYGTDSLSVLFNCLLWIMYLNSCMNPIIYALFYPWFKVSTKHIITLAILHPGSSYFNV
>LOCXPTAAR13.74.HIT1.TAAR.2R.310.7tm_1.exons2.CM031720.1.Alosa_sapidissima
CYPALNSSCTKFARPKALFIIMYIFLSSISVSTVFLNLLVIISISHFKQLHTPTNLLILSLAVADLFIGLTVMPVEGSQLIETCWYFGDTLCNIFPFIHAVALSGSLCSLVLISIDRFIAVSDPLRYSLKVTHNKVVIIVVLGWCICLLYMFFLLYDHLTEMEPHRTCHGECLLTTISFSWIVGDLFVSFIVPCFTVIILNMKIFCTAKYHTKVINSDTITSKKSSRKAAKTIGVLVTVYLLCYMPYFLGIFAYGTDSLSYLVKCLVWIVYLNSCMNPIIYALFYPWFKVSTKHIITLAILHPGSSYFNV
>LOCXPTAAR14.79.HIT1.TAAR.2R.305.7tm_1.exons2.CM031720.1.Alosa_sapidissima
CYPALNSSCTKFVRPQALYIIMYIFLSSISVSTVFLNLLVIISIFHFKQLHTPTNLLILSLAVADLFIGLTVMPVEGSQLIETCWYFGDMLCNIFPFIYGVAFSGSLCSLVLISIDRFIAVSDPLRYSLKVTHNKVVIIVVLGWCICLLYTFFLLYDHRTEMEPHRTCHGECLLTLGFSRIVGDVFVSFIVPCSTVIILNMKIFCTAKYHTKVINSVTERERAATKTIGVLVTVYLLCYMPYNLISLAYGTDSLSYLFKCLVWIMYLNSCMNPIIYALFYPWFKVSTKQIITLAILHPGSSYLNV
>LOCXPTAAR17.81.HIT1.TAAR.2R.309.7tm_1.exons2.CM031720.1.Alosa_sapidissima
CYPALNSSCTKFARPQALYIIMYIFLSSISVSTVLLNLLVIISISHFKQLQTPTNLLILSLAVADLLIGLIVMPVEGPRLIETCWYFGDTLCNIFPFIYSVAVAGSLWSLVLVSIDRFIAISDPLRYSLKVTHNKVVIIVVLSWCFCLLYIFFFLYDHLTEMEPHRTCHGECLLTISFSWIVGDVFVSFIVPCSTVIILNMKIFCTAKYHTKVINSDTITSKKSSRKAAKTIGVLVTVYLLCYMPYNLSIFAYGTDSLSYLFNCLVWIMYLNSCMNPIIYALFYPWFKVSTKHIITLAILHPGSSYFNV
>LOCXPTAAR16.83.HIT1.TAAR.2R.310.7tm_1.exons2.CM031720.1.Alosa_sapidissima
CYPALNSSCTKFARPKALYIIMYIFLSSISVSTVFLNLLVIISISHFKQLYTPTNLLILSLAVADLFIGLTVMPVEGSQLIETCWYFGDTLCNIFPFIYAVALSGSLCSLVLISIDRFIAVSDPLRYSLKVTHNKVVIIVVLGWCICLLYMFFLLYDHLTEMEPHRTCHGECLLTTISFSWIVGDLFVSFIVPCFTVIILNMKIFCTAKYHTKVINSDTITSKKSSRKAAKTIGVLVTVYLLCYMPYFLGIFAYGTDSLSYLVKCLVWIVYLNSCMNPIIYALFYPWFKVSTKHIITLAILHPGSSYFNV
>LOCXPTAAR17.85.HIT1.TAAR.2R.309.7tm_1.exons2.CM031720.1.Alosa_sapidissima
CYPALNSSCTKFARPQALYIIMYIFLSSISVSTVFLNLLVIISISHFKQLHTPTNLLILSLAVADLFIGLTVMPVDGSQLIETCWYFGDTLCNIFPFIYYVALAGSLCSLVLISIDRFIAVSDPLRYSLKVTHNKVVIIVVLGWCICLLYMFFLLYDHLTQMEPHRTCHGECLLTISFSWIVGDVFVSFIVPCSTVIILNMKIFCTAKYHAKVINSDTITSKKSSRKAEKTIGVLVTVYLLCYMPYNVSIFAYGTDSLSYLFNCLVWIMYLNSCMNPIIYALSYPWFKVSTKHIITLAILHPGSSYFNV
>LOCXPTAAR18.87.HIT1.TAAR.2R.331.7tm_1.exons1.CM031720.1.Alosa_sapidissima
STNYSVVSYCFPSHNLSCLKVDRLTPEYISMYIFFALVSFFTVFSNLLVIISICYFKQLQTPTNLLILSLAVSDFMVGLVVIPIESIKLIESCWYFGKTFCSIFQATVFTLIFVSLYNLVLIAVDQYYAVCNPLLYCSKMTTTKTLIFIFLIWSYSLIYNLTLLYCNANLYRSQEDRICYGECTMVVSFTWGVVDLIVSFVGPCSVIIGIYMYILKVARRQEKLINIVLVRLQSSAKEPTMTKTSGRKATKTLGIVLFVFLTCWITHYICILSEDSISNPSLVIAFLVWVIYINSFLNPIIYVFRYTWFRASVKHILTLKILDPLSVYINI
>LOCXPTAAR19.88.HIT1.TAAR.2R.330.7tm_1.exons1.CM031721.1.Alosa_sapidissima
MNFSTVDELILCSNDTCQNVHLTASSVLLYICMAAVIILTVCGNLLVVISISHFKQLHTPTNLLILSLATADMMVGVTVLPIYFISKSVCMRMDRTFCYFTLLCSFHFTFLSIYNVSFISVDRLYALSNPFQYSNKVTFKLIFTVNCFNWLTSFGYSMAYIYINGIRTGNVLCFGNCTVVADGLWASIDLFLVFILPCSVILLSYMKIFIIARKHSKSIRLAKGNPATRNRKYGGGVPKASKRKAATTLGILVTVFVACLLPYFLSISFSAFIPDTLSLKVLEGTLPLLYLNSAINPIIYALFYPWFRKCAKLILMLNIFNTDSSLVNVL
>LOCXPTAAR36.89.HIT1.TAAR.2R.297.7tm_1.exons1.CM031721.1.Alosa_sapidissima
LFYTCGATLVVLTVCGNMLVIISISHFKQLHTPTNFLIVSLATADLIVGTADVPFQLVFKNPGLHIDTTLYYVAFMCSSYVTFLSIYNVALISLDRFYALSNPFQYSKKVTVKVISIVICSMWFISFMYNLAFSYFTAISTEDQGLESLGIWANIDFIVSFLLPCCAIIILYIKIFVIARKHAISIRCTREQHISGTTKYRETFPREHSERKAATKLGILVIVFVMCLLPYFIISQLSTIVPATMVVHVTDTTLIILQLNSAINPIIYALLYPWFRRCAKLILTLRIFRRDSSLSNV
>LOCXPTAAR36.90.HIT1.TAAR.2R.301.7tm_1.exons2.CM031721.1.Alosa_sapidissima
LFYTYGATLVVMTVCGNMLVIISISHFKQLHTPTNFLIISLSTADLIVGTVDVPFLLVFNNPGLPIDTTIYCEVLQTFLMCSALVTFLSIYNVALISLDRFYALSNPFQYSKKVTVKVISIVICSMWFISFMYNLAFVYFTAISTEEQGLESLGIWANIDFIVSFLLPFCAIIILYTKIFVIARKHAISIRCTREQHISGTTKYRETFPREHSERKAAMKLGILVIVFVMCLLPYFIISQLSTIVPATMVVHVTHATATIVQLNSAINPIIYALLYPWFRRCVKLILTLRIFRRDSSLRNV
>LOCXPTAAR20.91.HIT1.TAAR.2R.327.7tm_1.exons1.CM031721.1.Alosa_sapidissima
MNISIVNELKCCFNVTTQHAQVPLTFVILYAPVIILTVCGNLLVVISISHFKQLHTPTNFLIFSLATADMMVGVMVLPLHFISKSICFHVSKILCYVCLLCTTNVTFVSIYNVSLISLDRMYALSNPFQYSNKVTAKRMSTIIYMKWSISFCYNMTFVYFNGPATSDMLCLGECSATAKNLWSVIDLMLVFVLPCSVIMVSCMKMFAIARKHAKNIRHAKGQHISRNSKYGHIVPKASERKAATTLGILVVVFVTCLLPYFIFVAMSSFIPDQIIGDVLDGSLTLLYLNSTLNPIIYALFYPWFRTCVKIILMLRIFNPNSSLINVL
>LOCXPTAAR21.92.HIT1.TAAR.2R.313.7tm_1.exons1.CM031721.1.Alosa_sapidissima
TCSKIYSSMAAYVSMYVFAAAVVICTVCGNLLVITAVYHFKQLHTPTNILIVSLAISDCFVGLFVMPVHSMILIESCSLFGSTFCALYNTINFQLTFVSVYNISFIAVDRCFALSNPFLYSKKVSLSVAFIITILIWIVSLFYNCAFLYSNGYFRNKCPDRCLPFVDEVWSTVDLVVVFILPCAAIIILYLKVFFIARRHAVLIRAALKNQKRLDVQNNGDSVRLERKAAKVLGILVSVFLICLIPYYVCMLLFDVLAQSYDSVVNTMLTLFFLNSTINPIIYALFYSWFKKSMKLILTFRICRTDSSLINVL
>LOCXPTAAR22.93.HIT1.TAAR.2R.315.7tm_1.exons1.CM031721.1.Alosa_sapidissima
NLTCSKLYSSMAAYVLMYVFAAAVVICTVCGNLLVITAVYHFKQLHTPTNILIVSLAISDCFVGVFVMPVHSMILIESCLLFGSTFCALYNMIKFHLTFVSVYNISFIAVDRYFALSNPFLYSKKVTLSVAFIISLHIWIVSLFYNCAFLYFNGNFRNKCPDKCLTFVDEVWSTVDLVVVFILPCATIITLYLKVFFIARRHAVLIRAALKDRKQLDVQNNGDSMRLERKAAKVLGILVSVFLICLIPYYICILLFDVLAQSYDSVVNTMLTLFFLNSTINPIIYALFYSWFQKSMKLILTFRICRTDSSLINVL
>LOCXPTAAR36.94.HIT1.TAAR.2R.293.7tm_1.exons1.CM031721.1.Alosa_sapidissima
LFYTFGVTLVVLTVCGNMLVIISISHFKQLHTPTNFLIISLSTADLIVGTADVPFLLVFNNPGLPIDTTLYYVAFMCYAYVTFLSIYNVALISLDRFYALSNPFQYSKKVTVKVISIVICSMWFISFMYNLAFVYFTVISTDELGIWANIDFIVSFLLPCCVIIILYTKIFVIARKHAISIRCTREQHISGTTKYRETSFPREHSERKAAMKLGILVIVFVMCLLPYFIISQLSTIVPATMVVHVRGATVTILQLNSAINPIIYALLYPWFRRCAKLILTLRIFRRDSSLSNV
>LOCXPTAAR23.95.HIT1.TAAR.2R.330.7tm_1.exons1.CM031721.1.Alosa_sapidissima
SISLCHESLNGSCSKSTYPAAVRLSLYVFFGSSVVLTVVGNLLVIITVVHFKQLHTPTNYLILSLAVSDLLLGGFVMPPSMIRSIESCWYFGEWFCKIHTSTDIMCCTASILNLSLISIDRYYAISQPLQYKSKITGSAITVMISISWGISAVVGFGMVFLELNILGIEEFYNNVTCMGGCILLQSVASSTVSSLLSFYIPGIIMLCIYLKIFLIAQQQARSIRDICMQGGKTGKQTAVSKMEKKATKTLAIIMGVFLSFWLPFFICNIIDPLIGYLIAPLWFDMVVWIGYFNSTLNPLVYALFYSWFRKAFRIILLGKVFQRDSSNTNL
>LOCXPTAAR24.96.HIT1.TAAR.2R.335.7tm_1.exons1.CM031721.1.Alosa_sapidissima
DILNDSETSGNIPHCYNSVNGSCPNSTYPIIIRAPLYIFFGITVVLTVVGNLLVITTVIHFKQLHTPTNYLILSLAVADLLLGGIVMPPSVMRSVESCWYFGEFFCKFHTSTDMMCCTASIISLSMISIDRYYAVCHPLLYKSKMTISTVGIMTSISWIVSAIFGYIVVFQELNLLGMQALDNIVVCEGSCIVLHSLLSSSFSAALSFYIPGLIIVSIYLKIFLVAQEQARSVQIMNATRKSSLTKMERKATKTLAVIMGVFLSSWIPFVLVFTIDPYIDYKTPPLVFDLVTWIGYLNSTFNPVVYAYFYSWFRHALKIIMSGKIFQNGSSRIQL
>LOCXPTAAR25.98.HIT1.TAAR.2R.335.7tm_1.exons1.CM031721.1.Alosa_sapidissima
NESEVADNIPLCYESVNNSCPKYTYPTVIRMTLYIFLGTIAIITVVGNLLVIITVIHFKQLHTPTNYLILSLAMADLLVGVIVMPPSVVRVVESCWYMGELFCKIHTSTSIMCCMASIIGLTMISIDRYYAISQPLLYKSKITISVVVVMDTLGWIVSAIFGFGLVFLELNLLGIKELYNSIVCEGSCIFLNSLISSSLSSVLSFYIPGLILAFIYIKIFVVVQGQLRSIKIININTSGKPSTIKKERKATKTLAIIMGVFITSWIPFFLIFSIDPHFGYRVPNLVLEIFGWLGYLNSTVNPLVYAYFYSWFRQAFQIIVSGTIFQRESSRIILI
>LOCXPTAAR26.102.HIT1.TAAR.2R.318.7tm_1.exons2.CM031721.1.Alosa_sapidissima
ETHLRTDHCYPALNSSCAKFAKPQALYIIMYIFLSSISVSTVFLNLLVIISISHFKQLHTPTNLFLLSLAVADFLIGLTVMPTDGSLIIETCWYFGDMMCKILPFISLVAVLGSLCSLVLVSIDRFIAVSDPLRYSLKVTHNKVVIIVVLSWFFCVLYSFFLLYDHLTEMEPHRTCHGECLLTFSFSWIVVDVFVSFIMPCSTVIILNMKIFCAAKYHTKVINSDTIRSKKSSRKAAKTIGVLVTVYLLCYMPYMLSFFEFGTQSFNHFLLKYVIWIMYINSCMNPIIYALFYPWFKVSIKQIITLTILHPGSSYFNV
>LOCXPTAAR27.103.HIT1.TAAR.2R.323.7tm_1.exons1.CM031721.1.Alosa_sapidissima
LCYESVNGSCPKFIYPVVIRVPLYIFFGTTVLLTVIGNLLVVITVVHFKQLRSPTNYLIVSLAMADLLVGAFLMPPSIVRSVENCWYLGNFYCKVHSSIDVMLCNASILNLSFIAVDRYYAICHPLRYQTTITPSVTMAMIFISWSVPGLVGFGMIFLELNILGYEEFYYNNFYCEGACILFQGGLSGALSSVLSFYIPGVIMLSIYAKLYSIAQKQARSIQDKHNTNGTSASKMERKATITLAIIMGVFLSLWLPFFICNIIDPFIGYSIPPLVFDMVMWIAYFNSTCNPIVYALFYSWFRKAFKIILFGKIFGQNSSSVNL
>LOCXPTAAR28.104.HIT1.TAAR.2R.316.7tm_1.exons1.CM031721.1.Alosa_sapidissima
SVQFCYEGMNGSCTRSTYPLSLRIPLYCLLTSTIIVTVGGNLLVMITIVHFVQLQTPANYLVFSMSVADLLLSITVMPPNMIESMENCWYFGDFLCTVYACVDITLCCASVLHLTCISIDRFYAVSKPLQYHNRMSTSVAFTMISVSWIISAIFGSAVAFFPGHRGHATESAYFDCIGGCLALHEKEIGISYFFVFYFIPLTVMSSIYLRILVIAIRQTNIIHKTNRQIRIGKHNVTKIDYRATKTLGIVIGVFMLCWTPFFICNIIDPIVGHSIPALLYEILMWLAYLNSMFNPIIYAFSHTWFRKYFQILLKGL
>LOCXPTAAR29.106.HIT1.TAAR.2R.326.7tm_1.exons1.CM031721.1.Alosa_sapidissima
QYCYPLFNGSCLKGSYNQATQVVLYIMFWTSMVFTVLGNLVVIISIVHFKQLHTPTNLLVMSLAFADLLLGLTVMPFSIVKFVDGCWYYGDAFCLLHSSFDMFLTSVSIFHLISIAIDRHQALCYPLLYPTRITIPVAWLMIAVSWGIAAAYSFSLLYSRANVKGLDDFLKSIYCIGSCNLLFNALWGALDTLIAFFLPCFIMVGLYAKIFSVAKDHIKKIEDVNRGLNPNNEHVSKTERKAAKTLGIVVGAFIFCWMPFFVNSIVDPYTNFSTPVILFEIFTWLGYFNSTLNPIIYGLFYPWFRKSLYLIVTLKIFNTHSSDMNI
>LOCXPTAAR30.107.HIT1.TAAR.2R.317.7tm_1.exons1.CM031721.1.Alosa_sapidissima
SCFRRTMVTPEYVFFYISVILAVIVTVFGNLLVIISVCHFKQLHTPTNVLILSLAVADFMVGLFVMPLGFIWLVEACWLFGTYICAFFNFFAFLLTTASVHNVALIAVDRYLSLNNPFLYTKQITVNFTVSVVLFTWAVSVGYNSSVLYCNGFFMTSQALCPSECPVAVSKIWSWVDFVVVFALPCSIMFILYIKIFAIARKHANAIRAANNNQINVNGSKNENMPKRSERKAAKVLGILVFVFLLCVVPYFTASVMARFINGQVLEIALNCTISMVYLNSLFNPVIYAFFYPWFQNSMKLTLRCRICTPESSFMQL
>LOCXPTAAR31.108.HIT1.TAAR.2R.317.7tm_1.exons1.CM031721.1.Alosa_sapidissima
SCFRRTMVTPEYVFFYISVILAVIVTVLGNLLVIISVCHFKQLHTPTNVLILSLAVADFMVGLFVMPLGFIWLVEACWLFGTYICAFFNFFAFLLTAASVHNVALIAVDRYLALNNPFLYTKQITVNFTVSVVLFTWAVSVGYNVSILYCNGIFTTLLTLCPSECPIAFSKIWSLVDFVVVFALPCSIMIILYLKIFAIARKHANAIRAANGNQINVNGSKNENMPKRSERKAARVLGILVFVFLLCVVPYFTASVMARFINGQVFEIVLKYMSLILYLNSMFNPIIYALFYPWFQNSVKLTLRCRICTPESSFMQL
>LOCXPTAAR32.109.HIT1.TAAR.2R.317.7tm_1.exons1.CM031721.1.Alosa_sapidissima
SCFGKTMVTPEYVFFYISAILAVIVTVFGNLLVIISVCHFKQLHTPTNVLILSLAVADFMVGLFVMPLGFIWMIEACWFFGTSMCAFLNFFAFQLTTASVHNVALIAVDRYLALSNPFLYTKQITVKLAVIVVLFTWAVSVGYNSSLLYCNFFFTTSLTLCPSECPVAVSEIWSWIDFVVVFALPCSIMFILYIKIFAIARRHANAIRAANNNQINVNGSKNENMPKRSERKAAKVLGILVFVFLLCVVPYYTGSVMAEFLYGQVFEDVLNYTSLILYLNSMFNPIIYALFYPWFQKSLKLILRCRICTPESSLMQL
>LOCXPTAAR33.110.HIT1.TAAR.2R.314.7tm_1.exons1.CM031721.1.Alosa_sapidissima
SCFGKSTVTTSYVALYVSAILAVLITVGGNLLVITSVCHFKQLHTPTNVLLFVLAVTDFFVGIFVMPMQFIWLIESCWFFGTRACAFFNFVSFHLTCASIHIVALIAVDRCMALSNPFYYSKKITVNLMIILASLDWVFSMAYNFALLYDNGYFTHALTLCPHDCLIAVDEIWSWVDFVVVFVLPCCIMFVLYLIIFGIARKHATAIRAANSQGNPNSKNDNVSKRSERKAAKVLGILVSVFLLCVVPYYFASVIPGINSQILEAVLNYTSALLYLNSLFNPIIYALFYPWFQKSMKIILRCQICSPESSLMQV
>LOCXPTAAR34.111.HIT1.TAAR.2R.313.7tm_1.exons1.CM031721.1.Alosa_sapidissima
SCFGKTAVTPAYVAVYVSAILVVIITVCGNLLVITSVCHFKQMHTPTNVLLLSLAVSDIFVGIFLMPLQFIWLIESCWLFGTTICAFVNFMSFYLVCASVHNVALIAVDRYLALSNPFFYSTKITVNLIIFVVSLNWMFSLGYNVALLYCNGFFTHALTLCPSECLIIVNKIWSFVDLVVVFVLPCSIMLVLYLKVFAIAKRHANAITRVANSNPDAKSDVPKRSERKAAKVLGILVSVFLLCLVPYYICSFMVESIQRQIFNDVLKYMTTLFYFNSLFNPIIYALFYPWFQKSMIIIVRCRICSPESSLMQV
>LOCXPTAAR34.113.HIT1.TAAR.2R.303.7tm_1.exons1.CM031721.1.Alosa_sapidissima
SCFGKTAVTPAYVAVYVSAILVVIITVCGNLLVITSVCHFKQMHTPTNVLLLSLAVSDIFVGIFLMPLQFIWLIESCWLFGTTICAFVNFMSFYLVCASVHNVALIAVDRYLALSNPFFYSTKITVNLIIFVVSLNWMFSLGYNVALLYCNGFFTHALTLCPSECLIIVNEIWSFVDLVVVFVLPCSIMLVLYLKVFAIAKRHANAITRVANSNPDAKSDVPKRSERKAAKVLGILVSVFLLCLVPYYICSFMVESIQRQIFNDLLKYMITLFYFNSLFNPIIYALFYPWFQKSMIIIVRCRM
>LOCXPOra1.8.HIT1.Ora.2R.362.7tm_1.exons2.CM031719.1.Alosa_sapidissima
MSEVLTVDAILFGLLVFSGILGNILVIYVVFESATESSFHHLSPSDTILVNLSLANLLTSLFRTVPIFVSDLGLEVLLAPGWCRLFMLLWVWWRAVGCWITLALSAFHCVKLRRQRVMVGPLALQRERRQVWLALALVWGVNLAFSLPALVYTTHMHGNATVELMVISCTTRPLLGCVWEFPSAEQGSAFASTSLVLNEVVPLVLMMGTNLATLLTLARHIRSVTAAGKEQQQGELAKHVASERKAGQVIMALVSLFVVCWAMQVAAVTYYNHNGGHHAEGLLTVAHFSASLFVGFSPMVVALGHGKLRRRIVGMILGWADRAKCSHGGTEEELVSDMSISKKTELSKGQTERGIIKVEVRG
>LOCXPOra2.10.HIT1.Ora.2R.310.7tm_1.exons4.CM031719.1.Alosa_sapidissima
MSNIQATLYLILVVIGILGNAMIIGVIGKGVIRDQGGGRSSDMILVNMAFSNLMVSITRNTLLVISDQGVELYSSREWCKFLMGLWVWIRSVNVWSTFFLSAFHFQTLRRITPISVNRGPPKFVFAVFAIIWVINLLYAIPAYIFSTSGGRNSTETLMFVSTTTRSLLGCMWNFPSSYSGLAFVTTSMVIHEILPIILMSFTNLGSLLTLYAHQSPILHTQRSPDAPVIRRVRAERRAAKVILALIILFISSWGTNIISVNYFNYNRGSSTNFLLIIARFASSLFIALSPIVLAFGHRRLRAFLKALITY
>LOCXPOra3.12.HIT1.Ora.2R.301.7tm_1.exons1.CM031721.1.Alosa_sapidissima
VGLLILRGIVSVAGLVGNVMLIQALLKLPRLKTFELFLLGLAFSNVEELLIVEIYDIIVVLFRSQISRWVCRTLKFLTILGEIGSITFTVLISSYRYQKLRDAEQRVNKPILMDSTRAAYAFAWASLLFAFLLAVPTYVTNLDGHLGNLTYNSSCPPDFFQCPPDNCPLLNALYKYLFILLCNLLPLLIITWTSCLIIRVLIAQQRAVHARLATQIQSQQQQQPKFRLRTSKFQQSTVAILVAMVVFQVDWTLYLMLHLAFSPYTFSGFSEFEFFITTSYTTISPYVYGVGINLLSCKTCK
>LOCXPOra4.13.HIT1.Ora.2R.303.V1R.exons1.CM031735.1.Alosa_sapidissima
MESEILTRGLLYLSLTLLGVPGNSIVIWAFVRLAYQERHLLPADAIVLHLASANLIVVGVRCLLESLATFQLSDVFSDTGCKAVIFLYRTSRSLSIWLTFVLSAYQCLSTAAPGSRWAAVRALAARNLGCIFLVLWLINTSMSSAAVLFSLSSRNNSSLMQHGINVEFCFVRFPSKLSRDANGAAQVSRDVLPMALMTTASLIILFFLYHHTHQVKSVHKSTCNRGGSLSSERRAAITVVTLVTLYVIFYGVDNGLWVYTLTVKETMSSSVVSDLRVFFSSLYAAVSPFVIIVSNKKVKKLLK
>LOCXPOra5.14.HIT1.Ora.2R.315.V1R.exons1.CM031735.1.Alosa_sapidissima
MDLCLSIKGVSFLLQTGLGILGNVLVLLAYTHIVCLEPHLLPVDIILCHLAFTNLMLLLTRCVPQTMTVFGLRNLLNDSGCKVVIYSYRIARALSVCITCMLSVFQAVMLAPAGSCWVRLKTRLPGLVIPTFAVLWFINMAVCIAAPFFSIAPRNGTVPAFTLNLGFCYVDFRDNLSYVINGVAVSVRDFVFVGLMLGSSGYILVVLHHHAQKARSIRRSQASAAMETRAAKTVVTLVTLYTVFFGIDNIIWIYMLTVDQVPPVVADMRVWFSSCYASLSPFLIMTSNKKVRNRMMCTTGIDREQPSVNTQDSRE
>LOCXPDreOlfCa1.128.HIT1.OlfC.1R.835.ANF_receptor.exons8.CM031725.1.Alosa_sapidissima
ASAPGDILIGALFPIHARAKVPTTYQPDLSQPQPAVCVDLNTARVSEALVMIQAVEEANRSEALTKLGITLGYHIHDSCSDITTALRASKDFTEGISSTKSGASNSSGGCQALVAVVGASFSELSIALARVLTLELIPQISYSSTATILSDKLRFPAFLRTVPNDMYQTRAMAKLLSDNLWNWVGVITMDGDYGSSALDSFASEAAQKGICLAFKEILPESVNDPNVNSSIRQAVQSIRSNWKAKVIVSFAKAEYMRQVFEELQGGPAEDRVWIASDSWSTNGIELAHIDFGSIGKVVGFTFKSGNIAPFQQYLRELRRDVYMSEHTNMPFMRKFYQTVDPDKATAILLNNTASDSVFSIQMAISAITQAIVDRCAKRNDCKTPGALKPWQLLGPLKRATFEMEGKKYSFDKNGDVNLGYDITIWRTSRGSLGTFDVVAEYHSVNNSITPTSREMRSQLHLFKDVVSKCSNSCEPGEMKKSVEGQHTCCYECINCTADHYSNDTDADQCLSCNASIEWAPVRSTSCRLKTLELLDWKDGFAIVLLTLAALGVIMALVIGVLFLWQRNTPVVRAAGGPLCQIILLSLTGSYVSVVFFVGHPSSIKCKIRQVLFGLSFTLCVSCILVKSLKILLAFNFNPSLQEMLRRLYKPYAIVVACMAVQVLVCTVWLVLRSPFPVRRPFDSTSMLAECDEGSYVAFAVMLAYIAVLALVCFGFAFKGRKLPESYNEAKFITFGMLIYLISWVIFIPVYVTTQGKYLPAVEMVVILLSNYGILCCHFLPKCYIILFKKEHNTKDAFLRNVYEYSQRSSGSLGGSTSLGTEEKTNSQAFTISRMS
>LOCXPOlfC1.150.HIT1.OlfC.2R.799.ANF_receptor.exons8.CM031721.1.Alosa_sapidissima
LSLALWAALVQTDENSSQCLVHADGDIIIGMLTSAHTTVDNLQDRVRPEEFTCSNFDLLPFVRMLAAIYTIDSINDSGFLPGVRLGYTVCDPCADATKALHCVEHLLSTNGSLPVLDDYSEFRPKVKIILGERYSLLTIPVARLLSVYLFPQISTTASAVVLSDLLEFPSFFRVIPSDVHQTMALAQLISHFGWNWVVLVSMNDDYGRGVHQSFLKNVMEAGVCVAYEEVIPHYLDHEQSELRIKQVAKQIRDSPEAQVVMVILRPELVKMLFEEMIRTNSSRVWIASDAWSRSGVVSTMQDINKVGDILGLNFVTGTIDGFTDYLQKLTVRPGVKNDLIKEYNQLYSDCGPDSSEDCSKPSADHLVKNVDLPVVYGERVAVWSIAHALRELLGCNETFCPGETDFPPYKLIEKLHKVNFTLDGERKFFDKNGDFEDGYDVVMLVPDGEIRQAKVFGRFALPQEKVVITEKNITWTLTLNSTCTPSCPNGTFKKVSNISCCYSCISCAEGTYSDSYDQDDCYMCPNGTWSLRGWSKCEPRTKKYLQWSEALPVATLVGVGLGLLLLITAFVCFTIHRHSLIIRSANYLMSCFMMVGLVVSFGSVILFMDEPSIHHCRTQQMMYALGFTLCVSCILVKAFRTFLAFMAFDPIRRDRLNKLYKPVIIMVLATSVQGFICLYWLIFDTPHVDPTPPSNQSMEHILQCSEGSKVCFVVMHSYVALLAFICFLLAFKGRRVPQDFNETGVIIFSMLIHLFVWLCFIPIYMTKNESRPIVQASAILVSNYGIIFCLFVPKGYGAI
>LOCXPOlfC1.166.HIT1.OlfC.2R.799.ANF_receptor.exons8.CM031721.1.Alosa_sapidissima
LSLALWAALVQTDENSSQCLVHADGDIIIGMLTSAHTTVDNLQDRVRPSEFTCSNFDLLPFVRMLAAIYTIDSINDSGFLPGVRLGYTVCDPCADATKALHCVEHLLSTNGSLPVLDDYSEFRPKVKIILGERYSLLTIPVARLLSVYLIPQISTTASAVVLSNLLQFPSFFRVIPSDVHQTKALAQLISHFDWNWVGLVSMDDDYGRGVHQSFLKSAEEAGVCVAYEEVIPYYLDHEHQQRIKEVAKQIRDSPEAQVVMVILRPELVKMLFEEMIRTNSSRVWIASDAWSRSGVVTTVQDINKVGDILGLNFVTGTIDGFKDYLQKLTVRPGVKNDLIKEYNQLYSDCDPDSSEDCRKPSADQLVRNVDLPVVYGERVAVWSIAHALRELLGCNETFCPGETDFLPYKLVEKLHKVNFTLDGERKFFDTNGDFEDGYDVVMLVPDGEIRQAKVFGRFALPQGKVVITEKNIMWTSTLNSTCTPSCPNGTFKKVSNISCCYSCIFCVEGTYSDSYDQDDCYVCPNGTWSLRGWSKCEPRTKKYLQWSEPLPIATLVGVGLGLLLLITAFVCFTIHRHSLIIKSANYLMSCFIMVGLAVSFGSVVLFMDEPSIHLCRAQQMMYALGFTLCVSCILVKAFRTFLAFMAFDPIRRDRLNRLYKPLIVMALVTSVQGLICLFWLIFDTPHVDPTPPSNQSMEHILQCSEGSKVGFVVMHIYVALLAFICFLLAFKGRRVPQDFNETGVIIFSMLIHLFVWLCFIPIYITKNESRPIVQASAILVSNYGIIFCLFVPKCYRAIW
>LOCXPOlfC3.92.HIT1.OlfC.2R.719.ANF_receptor.exons6.CM031730.1.Alosa_sapidissima
MGVSVGLCLLLVLCGQGQVGGEEPACHLQWKTVSNSLYKDGDVIIGGLFPVNVLAPQLDLTFKGQVSNAACQTFILRHYRWLQTMVFAIKEINSSPILLPNLTLGYLAFDTCLQEQTTVGAALAMMTGQEAAVWGSSCTGSPQVPIIIGDARSSGSLAVARTLGIFDIPMVSYFASCACLSDRQKYPNFFRTVPSDAFQAKELAHLLQLLGWAWIGVVFGDDDYGHYGVQLLLKELQGSNVCVAFSQVIPKGYNPQRIRHIVETIRLSTARVVVIFAITNDAQVILEEVVRQNISDRQWIGSEGWVTSPDISTPQNLPSLVGTLGFALRKAHIPGLGSFLTSIKPAGSRTEPFVREFWETLFECSLEGNSSSGDNRPRCTGTESVEKKANSYSDVTQLGVSYNVYKAVYAVAHAIQDMLACPPGQGPFQNGTCPNVKKMTPKQLLHYLKKVNFTTPLGDTVNFDMNGDPSASYDIINWHIGDGAKAEFVKVGQYDSSRGPGQKLQLNLSKVVWGGGWTSKIPVSVCSTPCTPGTRKALQKGRPVCCFDCVQCPDGEISNETGATECIRCPEHFWSNNLRTECIPKKEEFLSFQEPMGIFLTALSISGALLTSAVLVTFILHRDTPLVRANNSELSFLLLLSLILCFLCAMSFIGRPLAWSCMLRHTLFGVTFVVCISCILSKTVVVLVAFRATLPGSNLMRYFGPAQQRIGICVCTLIQ
>LOCXPOlfC4.94.HIT1.OlfC.2R.858.ANF_receptor.exons6.CM031730.1.Alosa_sapidissima
MEMALLPPAVLLLSLLCPSLRAASGGCQRWKDLDSTVVHKDGQVVLAGMFPIHSKGVEQELTFSKEPGKRRCRGFNLRVFRWSQAMVYFIDEINSNPALLPNITLGYRLYDTCGVEMFSLRTALSVISQPLKRNGTGVCVSPSVPLIVGDSGSSLSMAISRLLNLFKVPLVSYFASCACLSDKSQFPYFFRTIPSDVNQARALAYLVKHFGWTWVGTMGADDDYGRMGIDMFTAEVTRLGVCVAYRITIPKLPSRQQLQEIVGIIRDSTAQVVVAFAIEEDIEPVVKEMVSQNVTGKQWVASEAWVTSTLISTRENYPSLSGTIGFAIRRAEIPGLKHFLQNLRPLGSPYNPFVREFWETQFQCSFNTTLPAASMADPVPYTKTCTGRESVQDTDSIYNDVSQLRVTYNMHKAVYAVAHALHNLLTDHNSSISIHSLHPWQVVQYLRTVNYTNLFGDTVHFDENGDPAGAYDIVNWQTGSPGGPVEYVTVGRFDSSLPPTQQLLLNSDGIIWYGGTREVPKSVCSASCQHGFRKATREGLPVCCYDCVPCAEGTITNETDQPECTPCPADFWSNALRDACVHKQIEFLSYTEAFGMALAATAILGAAFTLAVAAVFLRHHNTPIVRANNSELSFLLLLSLGLCFLCTLTFLGRPSPWACPLRRTSFGLSFALCLSCLLCKTLVVLMAFRATLPGDNSARWFRRPQQRLSVLLGSSLQVVLCAVWLVRAPPYPIRNTWLYRDRIILECHMGSVALFCCVLGYIGCLAAFCFILAFLARKLPDNFNEAKFITFSMLIFCAVWITFIPAYVSSPGKFTVAVEIFAILASSFGVLLCIFVPKCYIIIFLPEHNTKKFIMSQK
>LOCXPOlfC5.98.HIT1.OlfC.2R.846.ANF_receptor.exons7.CM031730.1.Alosa_sapidissima
IFSFSLKPQQTQECRPIGNPSELPVLVKEGAVVLGGLFSLHDTVLESVASFTSPPAPAQCSGFNFRTFRWMQTMIFAIEEINKNPNLLPNTTLGYQIYDSCSTPVQALRTAMAVTRGHPGEGSVGTQCRGTVPVVIGDGGSTLSLVVARFLGVFHVPQVSYFSSCACLSNKVEFPAFLRTMPSDVFQVDALAQLVKHFGWTWVGVVAGDDAYGQGGAQIFSDEVKKLGACVALHEKIPKNHAKTQMAHIVERIRTSGTRVVLLFAVEQDAGALLREALRQNLTGIQWLASEAWITAAVLSTPQFHSILQGSMGFAIRKADIPGLKSFLLRINPSFDPQDPFFPIFWENLFGCSLHHGDDVDTPDKPPCTGLEELARTENIYVDVTQLRISYNVYKAVHTIAHALETMAKCVPGKGLLHEGACPNMSTIQPWQLLEYLKQVKFINDFGEEMKFDENGDPVAMYDLINWQLNADGEVEYVTVGKFDETTQNKLEIDEEAILWIGKTKDVPLSVCSKGCPPGTRKAIKPNFPVCCFDCILCAAGEISNQTDAIECEQCLPEFWSNARRDTCVPKQVEFLSYTDTMGITLMVVALVGFCCTLTVILIFACNRGTPIVKANNSELSFLILVSLGLCFLCALPFIGEPTAWTCMLRHTAFGIAFSLCISSILSKTVVVLMAFRATLPGSMVMRWFGPVQQRVMIFAGATVQVVICGVWLAVAPPTPRTLSSRESLRLILLCDEGSALAFSLVLSYIGLLASFCLLLAFLARKLPGTFNEAKLITFSMVIFFAVWVAFVPAYVSSPGKYTTATEVFAILASSYSLLACLFFPKCYIILLKPEKNTRKHMMAKT
>LOCXPOlfC6.100.HIT1.OlfC.2R.832.ANF_receptor.exons6.CM031730.1.Alosa_sapidissima
SLCAVLLFCTLLAKAEKPVCRLRGIPEFPLLSKDGDVTIGGAFSIHSKITQPQLTFTKRPEQLMCSSVNLREFRFAQTMIFTIEEINRSGTLLPNVTIGYRIYDNCGSTLSSMRAAMALMNGHGLIAEESCTGQSAVHAIIGESESSSTIVLSRTTGPFKIPVISHSATCECLSSRKEFPSFFRTIASDYYQSRALAQLVKHFGWTWVGAVNSDSDYGNNGMAIFLDAAEEEGICVEYSEKFHRTEPNKLLKVVDVIRAGTAKVIVAFLAHVEMNNLLEQLTLQNITGLQMIGVEAWITADSLITPTSFSVLGGSLGFAVGKANISGFNDFVIKQFWETSFQCHKNNRSGDENLCSKHQDLIEWRHYNEDVPELRYSSNIYKAIYAIAHSLHSLLQCKAHVGCDKELQTEPWKVVESLKRVNFTIKTKEQVWFDSTGAAVARYEVVNWHQGPDGTVQFKPVGYYDASLPAGRRFVLSEDTVVWPGGSKQRPVSVCSESCPPGTRKAVQKGRPVCCYDCIPCGEGEISNETDSNNCELCPGQYWPNPGRDKCVLKALEFLLFTEVMGIVLVFFSLFGVFLTVITAIIFMLKMDTPIVRANNSELSFLLLFSLTLCFLCSLTFIGRPSEWSCMLRHTAFGITFVLCISCVLGKTIVVLMAFRATLPGSNVMKWFGPLQQRLSVLGFTLIQVLICVLWLTISPPFPYKNMNLFKDKIILECDVGSAIGFWAILGYIGLLALLCFILAFLARKLPDNFNEAKFITFSMLIFCAVWITFIPAYVSSPGKFTVAVEIFAILASSFGLLFCIFAPKCYIILVRPELNTKKHMMGKMPSK
>LOCXPOlfC7.102.HIT1.OlfC.2R.846.ANF_receptor.exons6.CM031730.1.Alosa_sapidissima
ALLLIYTLMAKAEKPVCHLMGMPEGPLLSKQGDVIIGGAFSIHSKINQPPMTFMEKPEPITCSSINFREFRFAQTMIFAIEEINNSSSLLPNVSIGYKIYDSCGSTLLSIRLAMALMNGQDLTVGESCTGQSAVHAIIGESESSSSIVLSRTTGPFKIPVISHFATCACLSNRKEFPSFFRTIPSDYYQSRALAKLVKHFGWTWVGTVRSDNDYGNNGMTTFVEAAKREGICIEYSEAIQRTNSHERIASVVEIIRMGTARVLVAFLAQSEMEVLLEEAILQNVTGLQWIGSESWITARHLATRRTARIISGAIGFTIRRSKIPGLKDYLLKVNPLKNISSSILREFWETAFQCQLPEKGNAKSMRLCSGSEDLTELKNPYTDVSELRISNNVYKAVYTVAHAMQNLLECTDGQYPTEGRECILKDSRGPGQVLHYLQEVNFTMPSGEKVYFDQDGNPAARYELVNWQKNAAEDTVFVTVGEYDATLPEGKQFAMNNVNIVWAGNNNSKPSSVCSESCLPGYRQAVIRGRPVCCFSCVKCAEGEVSSKMDSTECTTCPLEYWSNKDHSGCIQKRMEFLSFTENMGIILTTFSLAGACFTIIVAVVFTCFIDTPLVKASNTELSFLLLFSLTLCFLCSLTFIGQPSDWSCRLRHTAFGITFALCLSCILSKTMTVVMAFKASVPGAGVPQCSLPLQRLSVLCCTLLQVIICALWIALAPPVPYKNMTNFTDKIILECDLGSAVGFWAVLGYIGLLAALCFILAFLARELPDNFNEAKFITFSMLIFCAVWITFIPAYVSSPGKFTVAVEIFAMLASSFGLLFCIFLPKCYIILFKPDKNTKKHVMGK
>LOCXPOlfC8.104.HIT1.OlfC.2R.843.ANF_receptor.exons6.CM031730.1.Alosa_sapidissima
SILLTLLDATHTCRPYGSQELLHFSKDGNINIGGIFSFHQNPTGVNPSLQVNPGHVRCEGLDLGELQYAMTMIFAIEEINNSTELLPGFTLGYKIFGSCPSVPLSVGASLAMMNGPVSESCVTPNTVHAVIGETTSTATIGIARTMGPFHIPVLSHSATCACLSNRKEFPSFFRTIPSDYYQSRALAKLVKHFGWTWVGAIRSRSDYGNDGMATFLNAAEKEGVCVEYSLAIYRTDPHEKFLEVVDVIKQSTSRVIVAFADGNDLDILLKELFLQNVTGFQWVGSEGWITYRYVATQTNYAVVGGAVGFAVPNAVIPGLKEFMLDARPSMQPGNRGLVEMWESVFECSFDPHSHSTAKACTGEESLGDTNTRFTDVSDASLLNNIYKAVYAVAHSLDELLACENYRDPFANQSCANKNQIEPWQVLHYLTMVNFTTKQKERVFFDHHGDPAARYSLVNWQMNSAVTITFESIGIYDASLQEGQQFMENGVTAVWAGGQQEVPRSICSESCLPGTRRAFVKGKPICCFDCIHCADGEFSNTTNADTCLSCPPEFKSNEERTQCDLKNTEYLHFKELMGILLVTFSVFGGCFTITIGLVFFHYRQTPIVRANNSELSFLLLFSLTLCFLCSLTFIGRPSEWSCMLRHTAFGITFVLCISCVLGKTIVVLMAFRATLPGSNVMKWFGPLQQRLSVLGFTLIQVLICVLWLTISPPFPHKNMHHYKDKIILECDVGSAVGFWAILGYIGLLAVLCFILAFLGRKLPDNFNEAKFITFSMLIFCAVWITFIPAYVSSPGKFTVAVEIFAILASSYGMLFCIFIPKCYIILLKPEKNTKKHVMGKVSTK
>LOCXPOlfC9.106.HIT1.OlfC.2R.853.ANF_receptor.exons6.CM031730.1.Alosa_sapidissima
VMIQPTLLLLLASLCANGLMQQSCSLLGQPARPLLSSEGDINIGAVFSIHREPQVETHTFTSEPEPTSCIRLNLREFQFAQTLIFAIEEINNNTNLLPGTTLGYKIYDSCGSISLAVRSAMALMNGYGETLSEESCQRPPAVQAIVGESSSSPTIGISTVVGPFSMPVVSHFATCACLSNTKRFPTFFRTIPSDYYQSRALAQLVKLFGWTWVGAVRSRGDYGNNGIATFVEVAQELGICIEYSEAYFRTDPKEDLLRIIEVMKTATAKVVVAFLALGDIIPLLNELAQHNVSGLQWVGSESWITSKGLSETKAYRFLTGAVGFAIGNVKLEGLKEFLINVHPSKAPKNLLLREFWETAFQCSFKNTPFGGTQCTGSESLQTLQNQYTDVSELRISNKVYTAVYAIAHSLHNLLMDAAVSNETHRNILVPEKVLEYLKKVNYTSKTGEQIFFDSKGDPAARYELVNWQPDDDGTLQFRSVGIYDTSMPPEQRFILDQVGMIWAGGQTKVPVSVCSESCPPGTRKAVQKGKPVCCYDCIPCGEGEISNETDSNDCIPCDGEYWSNENRDQCVLKYIEFLSYSEIMGIVLVFFSLFGTLITISVAAVFYIHRETPIVKANNSELSFLLLFSLTLCFLCSLTFIGRPSEWSCMLRHTAFGITFVLCISCVLGKTIVVLMAFRATLPDSNVMKWFGPLQQRLSVLGFTLIQVLICVLWLTISPPFPYKNMNLFKDKIILECDVGSAIGFWAILGYIGLLALFCFILAFLARKLPDNFNEAKFITFSMLIFCAVWITFIPAYVSSPGKFTVAVEIFAILASSFGLLLCIFTPKCYIILIKPEQNTKKHLMGKTATRSL
>LOCXPOlfC10.109.HIT1.OlfC.2R.845.ANF_receptor.exons6.CM031730.1.Alosa_sapidissima
ILLLWVFASSVKFGEPQCKLRGNPFYPLLQKDGDIIIGGIFSFHSNYKNNKYSYTEAPPPLQCTSLNYRSFQYAQTLLYAVEEINNSTTLLPGVSLGYKIYDSCGSVAMGVRGAMALSNGNDHTTQGPCNKSAQVLAIIGETSSSPCMAIATSIGPFRIPMISQYATCACLSDKSKYPSFLRTIPSDYYQSRALAKLVKHFGWMWVGAIRTDDDYGNNGMATFQAAAEQMGICLEYSIPFFRNYPQEKVLQLVEQVRLSTSRIVVAFLSHLDLEVLVHVFAQHNLIGYQWVGTEGWISDSYIASLDRHHILSGAIGLSIPKAQVTGLKEFILDIHPLKSSGNAIFTELWEALFNCKFSLLNKSAEQMCTGKEDLSGVNNIFTDMSSMAIFNNVYKAVYAVAHTLHEALNCKDTCADTLQPEPRMMLEQLKKVRFKTKEGEVVFFDANGDPAAKYEIINWQPRQDGELGFVAVGLYDASLPANSQLTVNDDFILWAKNSTEVPVSVCSESCPPGTRKAVQKGRPVCCYDCIPCGEGEISNETDSITCVICNQEHWSNGQRDKCLRKATEFLSYEEIMGILLTVISVIGTCLTFVVAIIFFKYKRTPLVKANNSELSFLLLFSLILCFLCSLTFIGRPSEWSCMLRHTAFGITFVLCISCVLGKTIVVLMAFRATLPGSNVMKWFGPLQQRLSVLGFTLIQVLICVLWLTISPPFPYKNMHHYKDKIILECDVGSAVGFWAVLGYIGLLAVLCFILAFLARRLPDNFNEAKCITFSMLIFCAVWISFIPAYVSSPGKFTVAVEIFAILASSFGVLFCIFLPKCYIILYKPDKNTKKHLMGKMPSKAL
>LOCXPOlfC10.110.HIT1.OlfC.2R.856.ANF_receptor.exons6.CM031730.1.Alosa_sapidissima
MTIVMIQTPLLLLLASLCADALMQQSCNLLGQPARPLLSSEGDINIGGVFSIHREPQVETHTFTSEPEPTSCIRLNLREFQFAQTLIFAIEEINNNTNLLPGTTLGYKIYDSCSSITLGIRSAMALMNGYGETLSDKSCQRPPAVQAIVGESGSTPTIGILTAVGPFSIPVVSHFATCACLSNTNRFPTFFRTIPSDYYQSRALVELVKLFGWTWVGTVRSRSDYGNNGIATFLEAAEELGICVEYSEAYFRTDPKEDLLRIIEVMKTATAKVVVAFMSLGDIIPLLKELAQHNVSGLQWVGSESWITSKGISETKAYRFLTGAVGFAIGNVKLEGLKEFLINVHPSKAPQNLLLREFWETVFQCSFENSPIGGSQCTGSESLQTLQNQYTDVSELRISNKVYTAVYAIAHSLHNLLMDAAASNKTHRNVLVPEKVLEYLKKVNYTSKTGEQIFFDSKGDPAARYEVVNWQPDDDGTLQFRSVGIYDTSMPSEQRFILDQEGMIWAVGQTKVPVSVCSESCPPGTRKAVQKGRPVCCYDCIPCGEGEISNETDSNDCIPCDGEYWSNENRDQCVLKYIEFLSYSEIMGIVLVFFSLLGTLITILVAAVFYIHRETPIVKANNSELSFLLLFSLTLCFLCSLTFIGRPSEWSCMLRHTAFGITFVLCISCVLGKTIVVLMAFRATLPGSNVMKWFGPLQQRLSVLGFTLIQVLICVLWLTISPPFSYKNMNIYKDKIILECDVGSAVGFWAILGYIGLLALLCFILAFLARKLPDNFNEAKFITFSMLIFCAVWITFIPAYVSSPGKFTVAVEIFAILASSVGLLLCIFTPKCYIILINPEQNTKKHLMGKTAPRSL
>LOCXPOlfC12.111.HIT1.OlfC.2R.838.ANF_receptor.exons6.CM031730.1.Alosa_sapidissima
IQAKEPKCSLLGQAELPEYEKDGDFVIGGIFSFRTEQDRIVDTFINMPDRRQCKNFNFREFKFAHTVIFAIEEINRNPDILPGISLGYKIYDDCGTMDILRAAMNLINGQQRTENCTKPDAIQAIIGHSGSTPTIGFARVIGQFQIPVISHFATCPCLSNRKEFPSFFRTIPSDYYQSRALAQLVKHFGWTWVGAISNANDYGINGMAGFMKAAKEEGVCIEYNEAFEITGPKHELLRIVDVIQNSTSKVIVTFMSHREIKVLVAELHRQNISGLQWVGSEAWLTDDSLTDSEGHTVLIGSIGFTVSNAQIPGLGPFLQSLHPSKYPNSLFLRDFWESVFDCSLNPPMENDARKQCNGSEHLKNVKNQFTDVSELRFTNNVYKAVYAVAHALHNIHTCQPGKGPFINGTCAIPTQIQLWQVLHYLQSVNFAMPDGEQMFFDSNGDSPARYELINLRNIRKGTTDVDIIGRYDGFLPKDQQFRMTNINIKWGGGHKEVPVSVCSESCPLGTRKAVQKGRPVCCYDCVPCPPGKISNNTDSADCMQCLGEYWSNKRGDACIPKEIEYLSYHEVMGILLAWFASLGALFTLMTGIIFYFHRETPIVRANNSELSFLLLFSLTLCFLCSLTFIGRPSEWSCMLRHTAFGITFVLCISCVLGKTIVVLMAFRATLPGSNVMKWFGPLQQRLSVVGFTLIQVLICALWLTISPPFPYRNMNLYQEKIILECELGSAVGFWAVLGYIGILAVMCFILAFLARKLPDNFNEAKCITFSMLIFCAVWISFIPAYVSSPGKLTVAVEIFAILASSSGLLFCIFLPKCYIILLKPDLNTKKHVIGKTSS
>LOCXPOlfC11.114.HIT1.OlfC.2R.839.ANF_receptor.exons7.CM031730.1.Alosa_sapidissima
MVLLCTWFLITLVPAANTLCRLWREHDPPQLSMDGDVIIGGIFSFHNSWIERKPSFTTGPEHPQCKSLSLREFQNAQTMVFAIEEINNSTIILPGVQLGYRIYDSCGSVEMAVRAALSLMNGQDYPTNTSCSHPDTVQVIIAETSSTPTIAISAAVGPLNVPVISHFATCACLSDKMKHPSFFRTIPSDYYQSRALAQLVKHFGWTWVGAICSDNDYGNNGMITFIKAAMEEGVCIEFSEPFFRTNPREDILRIVDVIKKSTSKVIVAFVSYSDMEVLLKELATENITGLQWIGSESWISDKNIASGQWHNILQGSMGFAIPKAKIKGLEEFLANLDQSTKIPLYQELLETIFDCQLSSNSHMDRELCNGNERLSDVHNQYTDISDLQIANNVYKAVYAAAHVLDGMRVCTGTGREKSSVRPWQVLENMRNVHFNIQSGEDIYFDANGDPAARYDLLNWQPGPDGEIKFIKVGFYDASLQDPLQLSATNSSIVWTQSQHEVPVSVCSESCPPGTRKAVQKGRPVCCYDCIPCGEGEISNETDSVSCFRCPLDLWPNTQRDTCVLKSMEYLSFEEVMGRVLVSFSLLGVSMTLCTAVVFLKNKETPIVKANNSELSFLLLFSLKLCFLCSLTFIGRPSEWSCMLRHTAFGITFVLCISCVLGKTIVVLMAFRATLPGSNVMKWFGPLQQRLSVLGFTLIQVLICVLWLAISPPFPYQNMNIYKDKIILECDVGSAIGFWAILGYIGLLAILCFILAFLARKLPDNFNEAKFITFSMLIFCAVWITFIPAYVSSPGKFTVAVEIFAILASSFGLLFCIFIPKCYIILLKPEKNTKKHMMRK
>LOCXPOlfC12.121.HIT1.OlfC.2R.851.ANF_receptor.exons6.CM031730.1.Alosa_sapidissima
MNVITLIIFAILKNITAYSPVCRIILSTDYTELSKDGDFIIGGLFSLNNSGLTSEHDFRTPPTNTICHGKNYRELKFARTLIYTLEKINNDKKLLPGILLGYKILNACGSLNLMRAVLKAVSQEDVKEGCAKVHAFIGHSSSGPTQKINNLISPFGIPQISHLSTCACLSNRDIYPTFFRTVPSDHFQVIALVQLMKQFGWNWIGLIYSYGSYGENGAHAFMELAKKEGICVEYQEMYLQKYSDMELNSIVNVIKNSTSKVILAFMSSSYIRSFLSRIDSMNITGKHWMGSEAWVTAPDLASIKNMHILQGTMGFAIPEAKIPGLTEFLLKLKPSDAPDSAFIRDFWETTFQCSLSASNQTQHKRLCNGSEDLRTIDNDYTDTSESRTVNNVYNAVYAVAHALHNLLQCNNGTNPVTGYGCYNKTDIQPLQVVHSLRKVNFSLLSGGRMFFDENGDSVALYDLVNWQMNRDGSVNIVNIGRYDGSLPNGKRFQMKENITVIWGGNHSQVPRSVCTESCPPGNRKVMNKTRQICCFDCLPCADGEIANKTDSSDCMKCPPAYWSNKRKDECVLKLIEFLSYGETMGMVLVIFSCFGFFFTLFTTVIFFAFRKTAIVRANNAELSFLLLFSLKLCFLCSLTFIGRPSEWSCMLRHTAFGITFVLCISCVLGKTIVVLMAFRATLPGSNVMKWFGPLQQRLSVFGFTLIQVLICVLWLTISPPFPYKNMNLYQEKIILECELGSAVGFWAVLGYIGILAVLCFILAFLARKLPDNFNEAKYITFSMLIFCAVWITFIPAYVSSPGKFTVAVEIFAILASSFGLLSCIFFPKCYVIVFKPQLNSKKHVIGKITSK
>LOCXPOlfC13.123.HIT1.OlfC.2R.834.ANF_receptor.exons6.CM031730.1.Alosa_sapidissima
ICLLLWLQSGFACKLLGEFAMPSLAKDGDIVIGGIFPVFNKQNHVNASFEKQPPMVTCDRFDSRAFRWTQVMIFAINEINNDDTLLPNISLGYKIFDSCSSPTNTLRAALSLLSETDGIKSRPTAQCQPPIRALIADAGSSQSVALAGTFGPFNLPMVSYFSTCACLSDKSKYPTFFRTIPSDYHQAKVLAFLVKKFGWEWIGTLQSDNDYGRNGLSAFITEVKTLGVCIAFTGTVGRTYPQSKILKVVHMIKMSNVRVILAFTPEGDLYPVMKEMVRQNITGIQWIASEAWITASQPSIPEYFKSFGGTIGVSVRKMAIPKLRNFLTNISPYSTPGAAFIGSFWENLVGCRPFHHLSTASSSPVCRGDEVPDFTSVFFNVTQLRVSYNVYKAVYAIAHGIHELIFCNQSSPPEKCLNVSQISPKLVTAQLRKVKFVDEFGETVFFDNNGDFPPSYDIINWQLKHGEVKHVTLGYFSTSANAAYELFIQEENIIWSTGNVVPKAVCSEVCPVGTRRAPIKGRPSCCFDCVPCADGTITNHSGALDCTPCPEEYWSNEERSSCLLKYIEVLSFKDTLGIILTAVSLFGASLTLATTVIFLVFRHTPLVRANNAELSALLLLSLLLCFLCPLTFIAEPTAWSCMLRHTAFGVTFALCISCVLGKTLVVITAFRATLPGATKFGPVQQRIIVYSCTGIQVLICILWLSIAPPYPQIRHNNRKIIVECNTGSDTAFYAVLGYIGFLAGICLVVAFLARTLPDNFNEAKFITFSMLVFCAVWITFIPAYVSSPGKYTVAVEIFAILSSAFGLLVCIFAPKCYIIIFQPEKNTKKHIMGK
>LOCXPOlfC14.127.HIT1.OlfC.2R.834.ANF_receptor.exons6.CM031730.1.Alosa_sapidissima
ICLLLWLQSGFACKLLGEFAMPSLAKDGDIVIGGIFPVFNKQNHVNASFEKQPPMVTCDRFDSRAFRWTQVMIFAINEINNDDTLLPNISLGYKIFDSCSSPTNTLRAALSLLSETDGIKSRPTAQCQPPIRALIAESGSSQSVALAGTFGPFNLPMVSYFSTCACLSDKSKYPTFFRTIPSDYHQAKALAFLVKKFGWEWIGTLQSDNDYGRNGVSAFITEVKTLGVCIAFTGTVGRTYPQSKILKVVHMIKMSNVRVILAFSAEGDLYPVMKEMVRQNITGIQWIASEAWITASQPSIPEYFKSFGGTIGVSVRKMAIPKLRNFLTNISPYSTPGAAFIGSFWENLVGCRPFHHLSTASSSPVCRGDEVPDFTSVFFNVTQLRVSYNVYKAVYAIAHGIHELIFCNQSSPPEKCLNVSQISPKLVTAQLRKVKFVDEFGETVFFDNNGDFPPSYDIINWQLKHGEVKHVTLGYFSTSANAAYELFIQEENIIWSTGNVVPKAVCSEVCPVGTRRAPIKGRPSCCFDCVPCADGTITNHSGALDCTPCPEEYWSNEERSSCLLKYIEVLSFKDTLGIILTAVSLFGASLTLATTVIFLVFRHTPLVRANNAELSALLLLSLLLCFLCPLTFIAEPTAWSCMLRHTAFGVTFALCISCVLGKTLVVITAFRATLPGATKFGPVQQRIIVYSCTGIQVLICILWLSIAPPYPQIRHNNRKIIVECNTGSDTAFYAVLGYIGFLAGICLVVAFLARKLPDNFNEAKFITFSMFVFCAVWITFIPAYVSSPGKYTVAVEIFAILSSAFGLLVCIFSPKCYIIIFQPETNTKKHIMGK
>LOCXPOlfC15.131.HIT1.OlfC.2R.837.ANF_receptor.exons6.CM031730.1.Alosa_sapidissima
ICLLLWLQSGFACKLLGEFGMTSLAKDGDIMVGGIFPVFNKQNHVNASFEKEPPEVTCKGFDMRAFRWTQVMIFAINEINSDGTLLPNITLGYRIFDSCASPTNTLRAALTLLSEENGDKYTAQCQPPISALIAESGSSQSLALAGTFGPFNLPMVSYFSTCACLSDKSKYPTFFRTIPSDYHQAKALAFLVKRFGWEWIGTLQSDNDYGRNGLSAFITEVKKLGVCIAFTGTVLRTYPQSKILEVVEMIKMSTVRVILAFVPEGDLYPVMKEIVRQNITGIQWIASEAWITAARPSTPEMFTSFAGTIGFSVRKMAIPKLQNFLTNISLYSNPGAAFFGSFWETLVGCTPFHHLGTSSSSPVCRGDEVPDLTNFFFNVTQLRVSYNVYKAVYAIAHAIHELIFCNKNFPRENCLNASQISPKLVTATLRKVKFVDEFGETVFFDSNGDLPPSYDIINWQLRHGEVQHVTVGYFSTSANAAYKLFIQEENIIWSMGKMVPKAVCSEVCPVGTRRAPIKGRPSCCFDCVPCADGTITNHSGALDCTPCPEEYWSNEERSSCLLKYIEVLSFKDTLGIILTAVSLFGASLTLATTVIFLVFRHTPLVRANNAELSALLLLSLLLCFLCPLTFIAEPTAWSCMLRHTAFGVTFALCISCVLGKTLVVITAFRATLPGATKFGPVQQRIIVYSCTGIQVLICILWLSIAPPYPQIRHNNRKIIVECNTGSDTAFYAVLGYIGFLAGICLVVAFLARKLPDNFNEAKFITFSMLVFCAVWITFIPAYVSSPGKYTVAVEIFAILSSAFGLLVCIFAPKCYIIIFHPEKNTRKHIMGKVPRSI
>LOCXPOlfC16.138.HIT1.OlfC.2R.802.ANF_receptor.exons6.CM031730.1.Alosa_sapidissima
MSDGTFTIGGIFPMHYRVELPHTDFKMPPVSAQCRGFDPRAFRWALTMRLAVEEINNSKDLLPNHTLGYKIFDSCATPVTAQRAVLAVLNGEDSRENTMCSGTSPLLAIIGESGSSQSIVVSRTLQPFRIPMISYFSTCSCLSDRTQFPTFFRVVPSDDYQVKAVAQLLKHFGWTWIGVVTEDHDYGRFALQGLKKEIENTDICLAYHEMIPKDYNTERVLEILEVMRSSTARVVVVFSGEGEFFPFLKEFRKQNITGIQWIASEAWVSASVLAETYPFLDGTIGFAVRKGHVPGLRDYLMTVDPWHYPSNALVQELWETLYGCSPNNTTGNIQLPPCTGHEILLEQHSAYMNTTSPRVAYNVYKGVYAIAHSLHNLIQCTPGHGPFFNASCADINNIHPWQLQHYLQDVSFFISDEKVNFDMKGDSIPSYDLINWQRDANRQIQFVSVGLYDEAKGAGNELIIDKETINDSCPPGSRKAVRPGEPLCCFDCVPCDSGKISNATDSIDCMSCPEDFWSDAEGTHCIPKVVEFLSHDAMGVTLTVIAIVGACLTISVLAVFLYYRNTPIVRVNNSELSFFILLSLTLCFLCALVFIGEPTDWSCMLRHTAFSITFSLCISCILGKTLVVLAAFTATRPGNNIMKWLGPKQQRVIIFSCTLVQVIICAAWLIAAPPFPSRNTQYQRSKIILECSVGSDLAFWCVLGYIGLLACLCFVLAFLARKLPGNFNEAKFITFSMLIFCAVWLAFIPAYVSSPGKFTVAVEIFAILASSFGLLLCLFAPKCYIILVQPEKNTKHHLMGRE
>LOCXPOlfC17.141.HIT1.OlfC.2R.858.ANF_receptor.exons7.CM031730.1.Alosa_sapidissima
QRMTPRLLCSLVHHLSVLLIPALALETPCALQAHFEAGFRADGDYIIGGIFPLHYNMEMPDLNSTYKPPPIQCNGFDPRAFRWALTMRLAVEEINNSKDLLPNHTLGYKIFDSCAYPLTGQRAALAVLNGPSEVSSPLCSGSGPLIAVIGESGSAQSIVVSRILQPFRIPMISYFSSCACLSDRREFPTFFRVIPSDDYQVKAIAQLLQHFNWTWVGVVRGDHEYGRFALQGLLRELMGTGVCVAYQEMIPLLYDRQRALKIINVMQTSSARVVVVFSAEGELTPFLRDYMEQNVTGIQWIASEAWVTSSVFTGSEYYPFLGGTIGFGIRKGQIPDLRDYLMTVDPWHYPSNALVQELWETLYGCSPNNTTGKTQLPPCTGHETLLEQHSAYMNTSSPRISYNVYKGVYAIAHSMHNLMHCKSGQGPFKNSSCADINNIYPWQLQHYLQDVSFTISGEEVNFDEKGDSIPSYDLINWQRGHEGNIEFINVGLFDGAKEAGRELLIQDKMIMWTGHQSKASCSQVERSCPPGSRKAVRSGEPLCCFDCVPCDSGKISNETDSIDCMSCPEDFWSNAKGTHCIPKVVEFLSHDAMGVTLTVIAIVGACLTISVLAVFLYYRNTPIVRVNNSELSFFILLSLTLCFLCALVFIGEPTDWSCMLRHTAFSITFSLCISCILGKTLVVLAAFTATRPGNNIMKWLGPKQQRVIIFSCTLVQVIICAAWLIAAPPFPSRNTQYQRSKIILECSVGSDLAFWCVLGYIGLLACLCFVLAFLARKLPGNFNEAKFITFSMLIFCAVWLAFIPAYVSSPGKFTVAVEIFAILASSFGLLLCLFAPKCYIILVKPEKNTKHHLMGKEK
>LOCXPOlfC18.142.HIT1.OlfC.2R.816.ANF_receptor.exons6.CM031730.1.Alosa_sapidissima
KDGDFVIGGIFSIHYYLHTLQHNYSSMPEPLKCTGSMDTRELRFARTMEFAIQEINNRTDILPNITLGYEIHDSCAAVSVAVKVAFQFANGMTPNISMDTSCPKKANVVAVVGESGSTPSIGLSRILGLFGIPQVSHFATCACLSDKTQHPAFFRTIPSDHYQAAALARLIKHFGWTWIGAVRSDSDYGNNGMASFLTAAKSEGICVEYSVAYYRTNPRSKLERVAEVIRRSTARVVVAFLASGDMRNLLEELSRHNPPSLQWIGSESWVTDTDMLRFGLCSGAIGFGIERSVIPGLRNFLLDLSPAQASKSTLLTEFWEGVFDCTLLSAQAGHESGAAEPCSGNENLDGIQIPYTDTSQLRITNMVYKAAYAIAHAIHGLVCKDRPESLSQCNRSLVLESDQVFQQLKKVNFTINGNHVSFDANGDPVATYELVNWQVTENGVMEFVTVGRYDASQPKGHEFSMHKNITWMEGQIQVPVSVCSESCPPGTRKAVQKGRPVCCYDCIPCGEGEISNETDAVDCVSCPDEYWPNAQRDECLPKPVEFLSWDEVLGIVLAVFSIAGACIAVIVATVFYRHRMSPIVRANNSELSFLLLFSLTLCFLCSLTFIGRPSEWSCMLRHTAFGITFVLCISCVLGKTIVVLMAFRATLPGSNVMKWFGPAQQRMAVVAFTFVQIIICILWLTLSPPFPIRNMSLYKERIILECDLGSVGAFWAVLGYIGLLALLCFFLAFLARKLPDNFNEAKFITFSMLIFCAVWISFIPAYVSSPGKFTVAVEIFAILASSFGLIACIFAPKCFIIMFRPEQNTKKHVMGK
>LOCXPOlfC19.145.HIT1.OlfC.2R.839.ANF_receptor.exons6.CM031730.1.Alosa_sapidissima
ERFCNMIGNFDLPVLKADGDILIGGLFPLHYMASKPDHSYTSRPQPSQCSGLDLRAFRWIQTMIFAIKEINENASLLPGVTLGYRIMDSCDHVHFGLTGGLSLVSGSLAHHQNQTEGSQCIASGPVSAVIGLASSTPTRALAHTLGPFGIPVVSYFATCTCLTNKQVYPSFLRTVPSDMFQVQGLVQLVAHFGWQWVGTIGTEDDYSRYGIQAFSEQLHEWGGCLAFHQTIPKAPSVAKINAIADVLETTTASVVIAFATEGQLLSLLTEVARRNLTRLQWVASEAWVTARLLTAPTFQPVLVGTLGFSFRGTVIPGLSDFLLNVRPSPRPESTLTNMFWEELFGCRLEFGSHSVSEIPLCSGNEDLSSHKTSYSESPVRIAYNVYKAVYAIAHALHKLLQCGSLWRNATQTGCKRTTTFTPRQLLHHLKEVNFTNQFGEKVSFDSNGEPVPLYDIINWQRDHQDGVRFKKVGSYDGSAPQGLKLQMDEKSIEWAEGQFQAPVSVCSVACPPGSRKASRPGEAVCCFDCLPCAEGQISNTTGATECITCPLYYWSDRDRVACVAGVEEFLSFQETLGIILVVLSMLGVAVAAVITAIFFCYKTTPIVKANNSEISFLLLLSLKLCFLCSLVFMGRPSPWSCLARQALFGISFVLSISCILVKTIVVLLAFRSSLPGSHAVHLFGPPQQRAFIFCCSAVQVVLCAGWLAVAPPVPFKNTSYQGGRILLECKGVWPLGFYLVLGYIGLLSCVCFVLAFMGRKLPDTFNEAKLITFSMLIFFAVWISFIPAYNSSPGKYTVAVEIFAILASSFGLLFCIFAPKCYIIIFKPEQNTKRGMTRK
>LOCXPOlfC18.147.HIT1.OlfC.2R.816.ANF_receptor.exons6.CM031730.1.Alosa_sapidissima
KDGDFVIGGIFSFHYYLHLIQHNYSSMPEPLKCAGSVDTRELRYARTMEFAIEEINNRTDILPNITLGYEIHDSCSAVPVAVRVAFQFANGMTPNISMDTSCPKKANVVAVVGESGSTPSIGLSRILGLFGIPQVSHFATCACLSDKTQHPAFFRTIPSDHYQAAALARLIKHFGWTWIGAVRSDSDYGNNGMASFLTAAKSEGICVEYSVAYYRTNPRSKLERVAEVIRRSTARVVVAFLAMGDMRNLLEELSRHNPPSLQWIGSESWVTDRDMLRFGLCSGAIGFGIERSVIPGLRNFLLDLSPARVSKSTLLTELWEDAFDCTLLSAQAGHKSGEPEPCSGNENLDGIQIPYTDTSQLRITNMVYKATYAIAHAIHGLVCKDRPESLSQCNRTVVLEPDQVLEQLKKVNFTINGNHVSFDANGDPVATYELVNWQVTENGVMEFVTVGRYDASQPKGHEFSMHKNITWMEGQTQVPVSVCSESCPPGTRKAVQEGRPVCCYDCIPCGEGEISNETDAVDCVSCPDEYWPNVQRDECLPKPVEFLSWDEVLGIVLAVFSIAGACIAVIVATVFYRHRMSPIVRANNSELSFLLLFSLTLCFLCSLTFIGRPSEWSCMLRHTAFGITFVLCISCVLGKTIVVLMAFRATLPGSNVMKWFGPAQQRMAVVAFTFVQIIICILWLTLSPPFPIRNMSLYKERIILECDLGSVGAFWAVLGYIGLLALLCFFLAFLARKLPDNFNEAKFITFSMLIFCAVWISFIPAYVSSPGKFTVAVEIFAILASSFGLIACIFAPKCFIIVFRPEKNTKKQLMGK
>LOCXPOlfC20.148.HIT1.OlfC.2R.834.ANF_receptor.exons6.CM031730.1.Alosa_sapidissima
CQLREQFNLTGMHQDGEVIIGGLFEIYLFSVFPELSFSTKPAQPWCHEFYLHGFKWAQTMAFAINEVNRNPHLLPNISLGYSIYDNCINLGVAFRAATALISGAQKTLSSSSCRRLPSVLGIVGDSVSTHSIAISSVMGLFHIPMVSYFATCSCLSDRRRYPSFFRTIPSDAFQVRAMIQILKHFRWTWVGLIYSDDDYGRHAAQSFHEDVTAFGGCIAFSEVLPKDNNMVEIRKIMQVIMTSTSRVIVAFSTEPYLLPLMDEVARQNVIRQWIASEAWSFSPLLLTSRMLPFLRGTLGIVIRRGEIEGLKEFLLSVRPNNDHKNSMVRKFWQEMFNCRFEPEEALAISEGRVCTGEEDLSKANLAYSDVSDLRVSYNVYKAVYALAHSLHNLMSCVPGQGPFKGNSCASPHDIQPWQLLHYLQAVNFTTGFGDQVSFDKTGEALAIYDIFNWYGMPDGTMKTRTVGVVDESQATGKTFHLDEGKLTWNFELNKPPRSVCSEPCHPGTRKARRKGLPVCCFDCLPCADGEISNTSDAIECFKCPVEFWSNFEKDICIPKEVEYLSYEEALGISLTSVSLFGTCASAVVLAIFVHHRHTPVVRANNSELSFLILLSLKLCFLCALLFIGQPRLWTCQLRHAAFGISFVLCVSSILVKTMVVIAVFKASRPEGKGAMKWFGAAQQRATVIVLTSLQVAICVIWLSTASPTPHKNTHYQTSKIVFECAVGSVVGFAALLGYIGLLAAISFLLAFLARNLPDNFNEAKFITFSMLIFCAVWIAFVPAYISSPGKYADVVEIFAILASSFGLLIAIFAPKCYIILLHPEKNTKKALMSR
>LOCXPOlfC22.154.HIT1.OlfC.2R.813.ANF_receptor.exons6.CM031730.1.Alosa_sapidissima
GLSQDGDVVIGGLFVVHNQPPTPDLSFTRHPGQEPCFSFQKEPYRWAHALVFAVEEINRNPYLLPGVRLGYQILDSCTRYPWSVRAAMSLISGGNHSCKSTGPVRVIIGDASSTQTIMLSRILSPLQVPLISYQASCACLSNRREFPNVFRTIPSDVYQARTMAYLAEHYGWTWVGAVVVNNDYGLLAVQAFRERAQGTGTCLAFFETLNRETLAQDVDRAATTVQMSSARVVLVFAWYTDVEALLLELARRNVTGRQFLASEAWSTSSYLLNNPALRTIGNGVLGVAIRSAPIPGLEAHLRKLHPSQHPGDALLRDLWREEFGCDPDSESGPDSLPPCSGTESLEGVQSTFTDTTYLRVTYNVYLAVYAAAHAFHSLLSCSPIHTEMNTSQQCSNDYNISAAEVLQHLSQVNFTTQLGENFVFHGGDIPAVYDLVNWQEAPNGVLKYITVGRVEGSKLHLEESAICHFILYCFDKVPVSVCSESCPSGTRKARRKGEPICCFDCLPCADGEISNTTDSLTCDRCPLEFWSNDQKNTCVPLTVEFLSFTDAMGITLTTVAVSGAVMTAAVAVVFLYNRHTPIVKANNSELSFMLLMSLKLCFLCSLLFMGQPTDWSCRIQQAAFGISFVLCISCILVKTIVVLAVFRSARPGSDSVMKWFGPGQQRGSVFLFTCVQVVICAAWLSLKPPQPHRNIGLKIILECTVGSVAGFATLLGYIGLLAAICFLLAFFARKLPDNFNEAKFITFSMLIFCAVWIAFVPAYVSSPGKYAIAVEIFAILASSFGLLLCIFVPKFFIILLRPEKNTKKFLMGK
>LOCXPOlfC21.158.HIT1.OlfC.2R.860.ANF_receptor.exons6.CM031730.1.Alosa_sapidissima
MGVSVGLCLLLVLCGQGQVGGEEPACHLQWKTVSNSLYKDGDVIIGGLFPVNVLAPKLDLTFKGQVSNAACQKFMLRNYRWLQTMVFTIEEINRSPILLPNLTLGYLAFDTCLQEQTTVGAALAMMTGQEAAVWGSSCTGSPQVPIIIGDARSSGSLAVARTLGIFDIPMVSYFASCACLSDRQKYPNFFRTVPSDAFQAKELAHLLQLLGWAWIGVVFGDDDYGHYGVQLLLKELQGSNVCVAFSQVIPKAHNPQRIRHIVETIRLSTARVVVIFAITNDAQVILEEVVRQNISDRQWIGTEGWVTSPDISTPQNLPSLVGTLGFALRKAQIPGLGSFLTSIKPAGSRTEPFVREFWETLFECSLEGNSSSGDNRPRCTGTESVEKKANSYSDVTQLGVSYNVYKAVYAVAHAIQDMLACPPGQGPFQNGTCPNVNKIAPKQLLHYLKKVNFTTPLGDTVNFDMNGDPSASYDIINWHIGDGGKAEFVKVGQYDSSRGPGQKLQLDIAKVVWGGGWTSKIPVSVCSTPCTPGTRKALQKGRPVCCFDCVQCPDGEISNETGATECITCPEHFWSNDQRTECVLKQEEFLSFVETMGIVLTALSISGALLTSAVLVTFIRHRDTPLVRANNSELSFLLLLSLILCFLCAMSFIGRPLAWSCMLRHTLFGVTFVVCISCILSKTVVVLVAFRATLPGSNLMRYFGPAQQRIGICVCTLIQVLVCVLWLTLDPPLPSQNKATIRSATVVLECAAHSLAGFAALLGYIGLLATVCFLLAFFARRLPDNFNEAKFITFSMLIFCAVWIAFVPAYVSSPGKYTVAVEIFAILASSYGLLLCIFAPKCYIILFQPQKNTKKSMMAK
>LOCXPOlfC22.159.HIT1.OlfC.2R.872.ANF_receptor.exons6.CM031730.1.Alosa_sapidissima
QRADMQVSLSLLLAWTVAAATRLSLTLTSSSHTSDLCQLREQFNLTGMHQDGDVIIGGLFEVHLLASFPEMSFRTKPEQLWCHKFDLEGFKAAMTMVFAVQEINRNPNLLPYIKLGYQMYDNCVRLDVAFRAATALVSGTEKSFSMQNCTGSPPVLGIVGDPGSTHSITISSVLGLFRVPMVSFFATCSCLSDRRHYPSFFRTIPSDAFQVRAMIQILKHFRWTWVGLIYSDDDYGRHAAQSFHEDVTAFGGCVAFSEVLPKDNNIVDIRKIMQVIKTSTSRVIVVFSTGSYLLPLMDEVVRQNVTRQWIASEAWSTSTAFLIPRLLPLFRGTLGIAIRRGEIKGLKEFLLSVHPDSNTYSMVRRFWQEMFSCRFELEEALAVSEGRVCTGEEDLSKADLAYSDVSDLRPSYNVYKAVYALAHSLHNLMSCVPGQGPFKGNSCASLHDMQPWQLLHYLQSVNFTTSFGDQVSFDENGDALAIYDILNWYGMPDGTMKARTVGVVDESQPTGKVLSLDEGKIFWNFESKKPPRSVCSESCHPGTRKARRKGLPVCCFDCLPCADGEISNATDSLECFRCPKEFWSSLEKDQCVSKEVEFLSYEEALGISLTTVSLLGVCIAAVVLAIFVHHRHTPVVRANNSELSFLILLSLKLCFLCALLFIGQPRLWTCQLRHAAFGISFVLCVSSILVKTMVVIAVFKASRPEGKGAMKWFGAAQQRCTVLILTSVQVAICAIWLSIASPTPHKNTHYQSSKIVFECAVGSVAGFATLLGYIGLLAAISFLLAFLARNLPDHFNEAKFITFSMLIFCAVWIAFVPAYVSSPGKYADAVEIFAILASSFGLLMAIFAPKCYIILLHPERNTKKALMGRASK
>LOCXPOlfC23.160.HIT1.OlfC.2R.840.ANF_receptor.exons6.CM031730.1.Alosa_sapidissima
SDLCQLREQFNLTGMHQDGDVIIGGLFEVHLLALYPEMTFRTKPEQLRCHQFNFHGFKQAMAMVFAVQEINRNPNLLPYIKLGYQMYDNCVRLDVAIRAATALVSGTEKYFAMRNCTGLPPVLGIVGDPVSSHSIAISSVLGLFRVPMVSFFATCSCLSDRRRYPSFFRTIPSDAFQVRAMIQILQHFRWTWVGLIYSDDDYGQHAAKSFHEDITASGGCVAFSEVLPKDNNIVEIRKIMQVIQTSTSQVIVAFSAKSYLLPLMDEVVRQNVTRQWIASEAWATSTVFLIPDLLPFLRGTLGIAIRRGEIEGMKEFLLSIRPDNDPKNGMVKKFWQEMFSCRFDPEEALAVAEGSICTGEEGLGKADLTFSDVSDLRPSYNVYKAVYALAHSLHNLMSCVPGQGPFKGNSCASHHDIQPWQLFHYLQSVNYTTGFGDQVSFDENGDALAIYDILNWQVSSDGTMKTKTVGAVDESQPTGKVLSLDEDKIFWNFESKKPPRSVCSESCPPGTRKARRKGLPDCCFDCLPCAGGEISNTTDSLECFRCPKEFWSSLQKDRCVPKEVEFLSYEEALGISLTTVSLLGACIAAVVLAIFVHHRHTPVVRANNSELSFLILLSLKLCFLCALLFIGQPRLWTCQLRHAAFGISFVLCVSSILVKTMVVIAVFKATRPEGKGAMKWFGAAQQRATVIVLTSLQVAICVIWLSTASPTPHKNTHYQTSKIVFECAVGSVAGFATLLGYIGLLAAISFLLAFLARNLPDNFNEAKFITFSMLIFCAVWIAFVPAYVSSPGKYADTVEIFAILASSFGLLMAIFAPKCYIILLHPERNTKKALLGRASK
>LOCXPOlfC24.163.HIT1.OlfC.2R.844.ANF_receptor.exons6.CM031730.1.Alosa_sapidissima
TSSSDTSDLCQLREQFNLTGMHQDGDVIIGGLFEVHLLALYPEMTFRTKPEQLRCHQFNLHGFKQAMTMAFAVQEINRNPNLLPYIKLGYQMYDNCVRLDVAFRAATAFVSGTEKSFLMRNCTGSPPVLGIVGDPFSSHSIAISSVLGLFRVPMVSFFATCSCLSDRRRYPSFFRTIPSDAFQVRAMIQILQHFRWTWVGLIYSDDDYGRHAAQSFHEDVTAFGGCVAFSEILPKDNDIVEIRRIMQVIQLSTSQVIVVFSAEAYLMPFMDEAVHQNITRQWIASEAWSTSNSFIVPRMLPFLRGTLGIAIRRGEIEGLKEFLLSVRPDNNTDSMVRRFWQEMFSCRFEPEEALAVSEGRVCTGEEDLSKADLAYSDVSDLRPSYNVYKAVYALAHSLHNLMSCVPGQGPFKGNSCASLHDMQPWQLVHYLQSVNFTTGFGDHVSFDKNGDVLAIYDILNWHGMPDGTIKARIVGVVDESQPTGKMLSLHEDKIFWNFESNKPPRSVCSESCPPGTRKARRKGLPDCCFDCLPCADGEISNTTDSLECFRCPKEFWSSRQKDRCVPKEVEFLSYEEALGISLTTVSLLGACIAAVVLAIFVHHRHTPVVRANNSELSFLILLSLKLCFLCALLFIGQPRLWTCQLRHAAFGISFVLCVSSILVKTMVVIAVFKASRPEGQGALKWFGAAQQRCTVLILTSLQVAICVIWLSTASPTPHKNTHYQSSKIVFECAVGSVAGFAALLGYIGLLAAISFLLAFLARNLPDHFNEAKFITFSMLIFCAVWIAFVPAYVSSPGKYADAVEIFAILASSFGLLMAIFAPKCYIILLHPERNTKKALMGRAS
>LOCXPOlfC25.165.HIT1.OlfC.2R.845.ANF_receptor.exons6.CM031730.1.Alosa_sapidissima
TSSSDTSDLCQLREHFNLTGMHQDGDVIIGGLFEVHMFANFPEMSFRTKPEQLRCHEFNMDGFKTALTMVFAVQEINRNPNLLPYIKLGYQISDNCMRLDVAFRAATALVSETEKYFSMRNCTGSSPMLGIVGDPVSSHSIAISSVLGLFRVPMVSFFATCSCLSDRRRYPSFFRTIPSDAFQVRAMIQILKHFRWTWVGLVYDDDDYGRHAAKSFHEDVSAFGGCVAFSKILPKDNDIVGIRKIMQTIKASTSRVIVVFSTGSNLQPLMDEVVRQNVTRQWIASEAWSTSNAFLIPRLLTTLRGTLGIAIRRGEIEGLKEFLLSVRPDSNTYSMVSRFWQEMFSCRFEPEEALAVSEGRVCTGEEDLSKADLAYSDVSDLRPSYNVYKAVYALAHSLHNLMSCVPGQGPFKGNSCASLHDMQPWQLLHYLQSVNFTTSFGDHVSFDENGDALAIYDILNWHGMPDGTMKTRTVGVVDESQPTGKVLSIDEDKIFWNFESKEPPRSMCSESCTPGTRKAIKEGLPVCCFDCIPCADGEISNTTDSLECFRCPKEFWSSLQKDRCVPKEIEFLSYEEALGISLTTVSLLGACIAAVVLAIFVHHRHTPVVRANNSELSFLILLSLKLCFLCALLFIGQPRLWTCQLRHAAFGISFVLCVSSILVKTMVVIAVFKASRPEGKGAMKWFGATQQRGTVIVLTSLQVAICVIWLSTASPTPHKNTHYQSSKIVFECAVGSVAGFATLLGYIGLLAAISFLLAFLARNLPDNFNEAKFITFSMLIFCAVWIAFVPAYVSSPGKYADAVEIFAILASSFGLLMAIFAPKCYIILLHPERNTKKALMGRAST
>LOCXPOlfC22.170.HIT1.OlfC.2R.816.ANF_receptor.exons6.CM031730.1.Alosa_sapidissima
GLSQNGDVVIGGLFVVHNQPPTPDLSFIRTPSLKPCFGFQKEPYRWAHALVFAVEEINRNPYLLPGVRLGYQILDNCSRYPWTLRAAMSLISGGNHSCKSTGPVRVIIGDASSTQTIMLSRTLSPLQVPLISYQASCACLSNRREFPNVFRTIPSDVYQARTMAYIAEHYGWTWVGAVVVNNDYGLLAVQAFQERAQGTGTCLAFFETLNRETLALDVDRAATTVQMSSARVVLVFARYTDVEALLLELARRNVTGRQFLASEAWSTSSYLHNNPALRTIGNGVLGVAIRSAPIPGLEAHLRKLHPSQHPGDALLRDLWREEFGCDPDSESGPDSLPPCSGTESLEGVQSTFTDTTYLRVTYNVYLAVYAAAHAFHSLLSCSPIHTEMNTSQQCSNDYNISAAEVLQHLSQVNFTTQLGENFVFHGGDIPAVYDLVNWQEAPNGVLKYITVGRVEGSKLHLEESAICHFILYCFDKVPVSVCSESCPSGTRKARRKGEPICCFDCLPCADGEISNTTDSLTCDRCPLEFWSNDQKNMCVPLTVEFLSFTDAMGITLTTVAVSGAVMTAAVAVVFLYNRHTPIVKANNSELSFMLLMSLKLCFLCSLLFMGQPTDWSCRIQQAAFGISFVLCISCILVKTIVVLAVFRSARPGSDSVMKWYGPGQQRGSVFLFTWVQVVICAAWLSLKPPQPHRNIGLNGSKIILECTLGSVEGFATLLGYIGLLAAICLLLAFFARRLPDNFNEAKFITFSMLIFCAAWVAFFPAYVSSPGKYAIAVEIFAILSSSYGLLLCIFAPKCFIILIKPQKNTKKFLMGK
>LOCXPOlfC26.173.HIT1.OlfC.2R.924.ANF_receptor.exons7.CM031730.1.Alosa_sapidissima
MEFRGYEIKCKLLVYAIVVIYFCTTADAQASCKLKAKFNLNGYKSVEKKTVVIGGMFSVHNHLASTASNTTSEPVSTGCEGFNFRAFRWTQTMLFAIKEINASPDLLPETDLGYVIYDSCFTISKAVEGTLTYLTGQDEAVPNYRCGSGPPLAALVGAGGSDLSIATARILGLYYFPQVSYSSSCSVLESQFQFPTFLRTIPSDVHQSSAMAQVVLHFGWTWVGTIASDDDYGKYGIKEFKEQVEEAGVCISFSETLPKFSSSEDIQRIVQAVVKSTAKIVVVFSSDVDLSPLLDELLRQNVTNRTWIASEAWVTSAAIARHPGIQQVLGGTLGFGLRHADIPGLQAHLLNIDPYEHPLTEEFWETAFNCTLDYGLARVVPEGLCSGRESLQHLNNTYTDVSQLRLTYSVYKAVYTVAHALHNLEHCEPGKGPFENGTCADIDNFEPWQLMYYLKNVQFVVRHTGERFEFKDGDVDGLYDIINWQMTPAGELSYVQVGFYNSTAPDNSRMTINNASIIWNNDVLEVPHSVCSEICQPGTRKGIRQGEPVCCFDCIPCADGEISNTTDSRACIQCSEDYWSNANRDTCVPKTIEFLDFGEPLGITLIAISAFGALVTIVVAGVFLVHLRTPMVQVNDALLSFFLLFSLVVTFLCSIVFLGEPHPWSCMTSQVALALGFALCLSSIMGKSVILMLRARAIKQVRSAAKAAAKAAAAAAAAEQSPDVVQTTPAPPAPKTDADALKPAHQRAMAVVCTLVQAVACTVWLCLLPPHPTKNMASQNIKIILECDPGSVVFISCIFAYDILLALLAFGFAFTARKLEDHFSEAKSITFGMLVFFIVWISFVPAYLSTRGKFMVAVQIFAILASSFGLLACIFLPKCYVLLVKPERNTQEQMRPQVKGADGSNTGTSASLTTTTVSTVSVDG
