# Supplementary material for: Expanded olfactory system in ray-finned fishes capable of terrestrial exploration
Source: BMC Biol. 2023 Jul 31;21:163. doi: 10.1186/s12915-023-01661-8 (PMC10392011; doi:10.1186/s12915-023-01661-8)
Supplement: Supplementary file 3 — Additional file 3: Data S1. Protein sequences and genomic coordinates of OLF genes. FASTA and General Feature Format (GFF) files containing the protein sequences and genomic coordinates for all identified OLF genes in this study. [file 12915_2023_1661_MOESM3_ESM.zip › PROTEINS/Ameiurus_melas.OLF_genes.fa]

>LOCXPDareOR15.24-eta.322.243.HIT1.OR.1R.298.7tm_1.exons1.CM022759.1.Ameiurus_melas
SNSSNLLFNVSNYYFEKFVLLEVLVGIFLYINCLMIFTFLKKEVFREETRYILFAQTLFVDTAFILLSGFLTIGSYFQYPTHMIICTLSFLIQSVFTCCTPLTLVAMCLERYVAICMPLRHADISTNRTRLYGLLIIWSVSSIIPVFSVIGYWAVAPAAALFSYAVCNSEIMLVQEWQAHGRAIIFIILFFFMSIIIVFTYIKIMIAARAASSEKKKSTNKSLRTVLLHAVQLFLCMIQFFNPYIEMAYFKVEEMTFKNIRYSNFIVFLFLPRSLSPLIYGVRDEKFFLVFRHYALCG
>LOCXPOR1.143.HIT1.OR.2R.309.7tm_1.exons1.CM022756.1.Ameiurus_melas
NTSSNKTTESYVHVRVCASAVDFVILFLFNLVINWTILREKRLRSHARFVLVFHLLFSATTYFAVCFIFYLQMYVDAKLPMSACAALITVLATSASNILLTITAMALDRYVAICYPLQYSSARCPHWPWILGVVTWALASVIPLSVFPKEATGHCDRDQLKSGRVHRMLLISICTTLILYSYVRILCVGRRLGVLNRNNRAGCRTIAFHGVQLAVYILPNFINFVLQVLSKNETISPTDKELFAVITFVFFSLAQCIAPIVYGLRKEELLEQLNLRFPCLASRLKSLLEWTVSVTHPGHQPRQRYGSYI
>LOCXPOR2.236.HIT1.OR.2R.310.7tm_1.exons1.CM022759.1.Ameiurus_melas
MCTEDCNSSHHLQLIQSSSVRLNVSMAITQIFIWPLIYINILMLLTFSRKQAFRTETRYILFAHTLFVDLTFLMLTDFVLILSYSYILMPIPFCIPLCMLMETLTTTTPLTITAMCVERYVAICMPLRHGAISTVSRTLTVIFIIWIISSLKSFVDLFILVTTGSKEYLSQLTLCHYEIMLPENWHRFMSGLIYIIDFLIVLLVELFCYVMIVISARAASVDKKSAAKGLRTVSLHMLQLSLCTTEIICPYIEGLIMEQYIQLYLPIRFFNFIMFNVIARAVSPLVYGLRDEKFYATLLYYVRCRQNHIS
>LOCXPOR3.247.HIT1.OR.2R.302.7tm_1.exons1.CM022759.1.Ameiurus_melas
MQNLTEFPRNATSNDITSIILKVCVVIPLFCAFLYCILLMLHTFASHRQFFDSSRYILFAYMLVNDTLQLLSSVLLFLFVMGNVKFAIIYCAPLLFVSVATFQNGPLILAAMSLERYVAIFYPLRRPISWRPERIWVIVLSLWIISCIPPAVDFILMRPNVDWNVFTTPLICKPTVLNGLPIQTLFKLALNALFFAAVAIIILFTYIRILVETQKMRQDRASVTKALHTVVLHGFQLLLSMMVFTFPITENLIVVNIKWMSEHIQFANYFCFVLLPRFLSPLIYGLRDESLRSYMKKAMPCC
>LOCXPOR4.279.HIT1.OR.2R.302.7tm_4.exons1.CM022759.1.Ameiurus_melas
SFTTFTLTGFHDLGEWRPILSIPYLLMFLLSSTSNLTLIYLIISQRALHSPMCILIGLMAVVDLSMPIFCVPNMLLSFLFNWKEISLVGCLVQMFCIHCVGTFQSTILLWMALDRFFAICRPLNYQKYMGMPNFLKFIIFPVIRNVFLITTIVSWAGKLTFCETNEIDHCVCEHMALVHLACGDISINNALGLLTAFLTITADFIFITISYIVILFSILRSGKACLKAVNTCITHIIVMTVSLTFALIAFMSYRIRNNFSPSSRVFLSSMYLFFPSCFNPIIYGVRTKEIREQFMKLMKYVK
>LOCXPOR4.290.HIT1.OR.2R.301.7tm_4.exons1.CM022759.1.Ameiurus_melas
SFTTFTLNGFHDLGEWRPILSIPYLLMFLLSSTSNLTLIYLIISQRALHSPMCILIGLMAVVDLSMPIFCVPNMLLSFLFNWKGISLVGCLVQMFCIHCAGTFQSTILLWMALDRFFAICRPLNYQKYMGMPNFLKFIIFPVIRNVFLITTIVSWAGKLTFCETNEIDHCVCEHMALVQLACGDISINNALGLLTVFLTITADFIFITISYIVILFSILRSGKACLKAVNTCITHIIVMTVSLTFALIAFMSYRIQNFSPSSRVFLSTMYLFIPSCFNPIIYGVRTKEIREQFLKLVKYVK
>LOCXPOR4.144.HIT1.OR.2R.302.7tm_4.exons1.CM022759.1.Ameiurus_melas
SFTTFTLTGFHDLGEWRPILSIPYLFMFLLSSTSNLTLIYLIITQTALHSPMCILIGLMAVVDLSMPIFCVPNMLLSFLFNWKGISLVGCLVQMFCIYFVGTFQSTILLWMALDRFFAICRPLYYHKYMRMPNFLKFIIFPVIRNLVFITTMVSWAGKLTFCETNEIDHCFCEHMALVQLACGDISINNALGLLSVFLTITTDFIFITISYIVILSSILRSGKDYLKAVNTCITHIIVMTVSLTFALIAFMSYRIRNNFSPSSRVFLSTMYLLFPSCFNPIIYGVRTKEIREQFLKFMNHLK
>LOCXPOR4.155.HIT1.OR.2R.302.7tm_4.exons1.CM022759.1.Ameiurus_melas
SFTTFKLTGFHDLGEWRPILSIPYLLMFLLSSTSNITLIYLIISQRALHSPMCILIGLMAVVDLSLPIFYVPNMLLSFLFNWKGISLVGCLVQMFCIHCVGTFQSTILLWMALDRFFAICRPLYYHKYMGMPNFLKFIIFPVIRNVSLITTMVSWAGKLTFCETNEIDHCFCEHMALVQLACGDISINNALGLLSVFLTMTADFIFITISYIVILSSVLRSGKTCLKAVNTCITHIIVMTMSLTFALIAFMSYRVRNNFSPSSRVFLSTMYLLFPSCFNPIIYGVRTKEIREQFLKFMNHVK
>LOCXPOR4.171.HIT1.OR.2R.302.7tm_4.exons1.CM022759.1.Ameiurus_melas
SYTTFKLNGFLALGEWRPILSIPYFIMFLLSSLSNSIIIYLIVSQKTLHSPMYVLIGFMSVVDLCWPICFVPSLLLNFLFEWNGISLVSCLLQMFCIQLLGAFQSTVLVWMALDRFFAICRPLYYHKHMEFHSFLKCIIVPVTRNLLLNIIMIYLAGKLNFCTINEIDHYFCEHMGLVQLACGDISINNLIGLLSAFLIPTSDFLFITASYIIIFASVMKSGKSHLKALNTCITHIIVMTVNLAFALIAFMSYRIRNNISPNIRVFLSTMYILFPSCFNPIIYGVRTTEIRKQFLIFLNNMK
>LOCXPOR5.190.HIT1.OR.2R.326.7tm_4.exons1.CM022759.1.Ameiurus_melas
MTEEFQGMNFTHTMFIFVGFPEAFGYRHLLFLPFVLAYILALVGNSLILFVIKNTTILHSPMYILVSALAVVDIIVPTAIVPAMLLSFLFDLNEITLVGCLTQMFFVHFFSSVESTILLVMALDRSVAICNPLRYTAIMNSSMFIKLLLFTLIRSGTIMCTLVSLAASLSFCGSNIIHHCYCDHMALVSLACSSTAKNAAAGVAVIICFVGIDISVIFVSYVKILFIVLRAAAGEQRSKAIHTCSTHLIVMMCFYLIGSVTFLSRNLQIPIPVDINTFLGVTYILFPACINPIIYGVRTKEIRNALLKIFKMHVNKIFTVEVSTVR
>LOCXPOR6.205.HIT1.OR.2R.316.7tm_4.exons1.CM022759.1.Ameiurus_melas
INMLNFNITLIFLAYGPSGPLNYALFFVSLLTYLATLFANLLLMLVIYLDTSLHKPMFVFLFHLALNGLIGSSAVLPNIMYNLLDNMKFISFDNCLFQVFCVNIYAACAYLILMVMAYDRYVAICQPLQYHNIMTAMKVRLLLGIAYIFPICFLGTQIHLTSQMPLCRYTINKLFCDNLAVVNLSCVKSVFGDLYGLGLVVIFVIFPLSFVVVSYVKILLVSLKLSASAKKKALKTCLPHLITFINFSSATLFSVIYNRLNYYLPKELNVFISVHFILIPPLLHPVIYGIKTEKISQSFIKLLHKRVFALELNFQS
>LOCXPOR7.209.HIT1.OR.2R.302.7tm_4.exons1.CM022759.1.Ameiurus_melas
MVNSTHFTTIILTGYFELGQTNYIFFALSVILYITIILANSLLIGVICVERSLHEPMYIFLCCLSLNELYGSAAFFPFILTNILTASHEVTIASCYVQIFCLYTYASVEFGTLAIMSYDRYMAICYPLLYNSIITCNRVCMLIVMVWVLSFFKFIINIFLSLRLELCANVIEKVLCDNYLLVKLACSDTLVNNIYGIIGAIVTIVLPLMLILYSYMKILKVCLKSSVETTQKAMSTCAPHLVSLLNFSLGCSFEIFSSRFDKIHMPPVLRVIISVYFVICPPIVNPIMYGIRLSKVKTAFKK
>LOCXPOR8.210.HIT1.OR.2R.314.7tm_4.exons1.CM022759.1.Ameiurus_melas
QYRMDNVSNIFIFSLSGLNVTMETRYVFFSLTTLVYHVILLCNIIVIICIVLDKQLHEPMYIFLCNLCINALYGTAGFYPKFMYDLLTQLHEISYVGCLIQVFIIYSSALCDASTLTVMAYDRYVAICKPLEYHSEMNNQKVVKCILFCWLPPIISMAIVVLLTSRLTLCGSNIEKLYCETWAVAKLACSSTIVNNVVGYIIILVYFGHAVLIVYSYIHLIRICTKSKESKYRFMQTCVPHLLALFNIAVALLFDVFYSRYGYTISVPQSVRNFMALDFLFIPPVLNPLIYGLKLAKIRKKVIRMIFRFNIAIA
>LOCXPOR9.211.HIT1.OR.2R.299.7tm_4.exons1.CM022759.1.Ameiurus_melas
EFMFVLQGLKDTRTNKHIYFAFGLIVYSMTLFINLILAITVILDKTLHDPMYIFICNLFFNGMLGASAFYPKILADLLSEYHVISYIGCLSQVSIIYSYVFCEYTCLTVMSYDRYISICKPLEYHSIMTLQKGFKLLIFTWLCSLLESSVGLLLTARLPLCGNVIDKLYCSNWEVVKLSCTDVSVNNVYGYVIIFSHVSQAVFIIVSYICIIRACLKSKRQWEKFIQTCLPHLISLTNFTIALLFDLMYARYGKSQGLQALRNILGIEFLVVPPLLNPIIYGLKLTQMRRGLLKMYWHR
>LOCXPOR90.213.HIT1.OR.2R.294.7tm_4.exons1.CM022759.1.Ameiurus_melas
NDTLLYFSMFENLGHFRYVYFILGSLLYCSIVFFNVIIILVIVMESPLHQPMYILIACLSINSLYGTAGFFPRLLTDLLLYSHSITRSGCHVQTFVIYTYASCEFTILTLMAYDRFVAICKPLQYHSIMTPRVLTLMVAISGTYPMLSIGLGIIFTSRLRLCGNDLKKLYCNNWIIAKLSCENATFDNIYGFAVLVITVLIPFSFILYSYIKIIMICQKSSKELKSKAYHTCLPHLVTFLNYSITIFCEMTFTRFENLPPVIAIILSLEFLIIPPLLNPVVYGLNFPEIRRKIQ
>LOCXPOR10.214.HIT1.OR.2R.305.7tm_4.exons1.CM022759.1.Ameiurus_melas
QMENVSNMFVFSLSGLNMTMEERYALFSLTILLYQFILLCNITIIFCIASDKQLHEPMYIFLCNLCINTLFGTSGFYPKFMYDLLSPLHVISYAGCLTQVFVIYSSALCDFSTLTVMAYDRYVAICKPLEYHSEMTNQKIVKCIIFCWLPPIICMSVVVILASRLTLCGSTIEKLYCEIWAIAKLACSTTTVNNVIGYIVILTYFGHAVLITFSYIHLIKNCRKSKESTYKFMQTCVPHLVALFNISIALLFDVFYSRYGSNSFPQSLRNFMALDVLFIPPILNPLIYGLKLTKIRKQVMRLFLR
>LOCXPOR11.216.HIT1.OR.2R.307.7tm_4.exons1.CM022759.1.Ameiurus_melas
NTSGEFMFVLQGLKDTRTNKHIYFAFGLIVYSMTLFINLILAITVILDKTLHEPMYIFICNLFFNGMLGASAFYPKILADLLSEYHVISYIGCLSQAYIMYSYVFCEYTCLTVMSYDRYISICKPLEYHSIMTLQKCFKLLIFTWLCSLLESSVGLLLTARLPLCGNVIDKLYCSNWEVVKLSCTDVSVNNMYGYFLIFSHVSQAVFIIVSYICIIRTCLRSKRQWAKFMQTCLPHLISLINFNIALLFDVMYARYGKSQGLQALRNILGIEFLVVPPLLNPIIYGFKLTQIRRGLLKMYWHKCKAV
>LOCXPOR8.217.HIT1.OR.2R.314.7tm_4.exons1.CM022759.1.Ameiurus_melas
QSRMDNVSNIFIFSLSGLNVTMETRYVFFSLTALVYHVILLCNIIVILCIVLDKQLHEPMYIFLCNLCINALYGTAGFYPKFMYDLLTQLHEISYVGCLIQVFIIYSSALCDVSTLTVMAYDRYVAICKPLEYHSDMNNQKVVKCILFCWLPPIISMAIVVLLTSRLTLCGSNIEKLYCETWAVAKLACSSTIVNNVVGYIIILVYFGHAVLIVYSYIHLIRICTKSKESKYRFMQTCVPHLLALFNIAVALLFDVFYSRYGYTISVPQSVRNFMALDFLFLPPVLNPLIYGLKLAKIRKQVIRMIFTFNFAIA
>LOCXPOR13.218.HIT1.OR.2R.299.7tm_4.exons1.CM022759.1.Ameiurus_melas
DFMFVLHGLKDTRTNKHIYFAFGLIVYSMTLFINLILAITVILDKTLHEPMYIFICNLFFNGMLGASAFYPKILADLLTEYHVISYIGCLSQVSIMYSYVFCEYTCLTVMSYDRYISICKPLAYHSIMTLQKCFKLLIFTWLCSLLESSVGLLLTARLPLCGNVIDKLYCSNWEVVKLSCTDVSVNSVYGYFLIFSHVSQAVFIIVSYICIIRACLRSKRQWTKFMQTCLPHLIALINFTIALLFDVMYARYGKSQGLQALRNILGIEFLVVPPLLNPIIYGFKLTQIRRGLLKMYWHR
>LOCXPOR11.219.HIT1.OR.2R.307.7tm_4.exons1.CM022759.1.Ameiurus_melas
NTSGEFMFVLQGLKDTRTNKHIYFAFGLIVYSMTLFINLILAITVILDKTLHEPMYIFICSLFFNGMLGASAFYPKILADLLSEYHVISYIGCLSQVSIMYSYVFCEYTCLTVMSYDRYISICKPLAYHSIMTLQKCFKLLIFTWLCSLLESSVGVLLTAQLPLCGNVIDKLYCSNWEVVKLSCTDVSVNSVYGYFLLFAHVSQAVFIIVSYICIIRTCLRSKRQWAKFMQTCLPHLIALINFNIALLFDVMYARYGKSQGLQALRNILGIEFLVVPPLLNPIIYGFKLTQIRRGLLKMYWHKCKAV
>LOCXPOR15.220.HIT1.OR.2R.311.7tm_4.exons1.CM022759.1.Ameiurus_melas
MALQFSNNTFTFNLQIARFDVSPEAVYPAFIIGLFFYLFAVFCNVSILALIVTQQSLHKPMFYIMFSLPLADLIGITCALPRLLVDIVTQTNMVYYPTCVLQAFLLHLYGGSVLFNLAAMSFDRYIAICKPLRYNSIMGPYTVGGVIALAWGLDIIMIVVLFALQARFPKCRTFIVNVYCNNVSLLQLSCDGDFTVNNIYGLSITGIMQGISMAVQIFSYINILKVCLPKTQTDARLKAVNTCLAQVISFILFELVSSITVLSYRFQNVDPNTQKICGILISTVLPVINPIIYGMKSKDIRKAFFTLIKKK
>LOCXPOR16.221.HIT1.OR.2R.311.7tm_4.exons1.CM022759.1.Ameiurus_melas
MALQFSNNTFTFNLQIARFDVSPEAVYPAFIIGLFFYLFAVFCNVSILALIVTQQSLHKPMFYIMFSLPLADLIGITCALPRLLVDIVTQTNMVYYPTCVLQAFLLHLYGGSVLFNLAAMSFDRYIAICKPLRYNSIMGPYTVGGVIALAWGLDIAMVVVLFALQARFSKCRTFIVNVYCNNVSLLQLSCDGDFTVNNIYGLSITGIMQGISMAVQIFSYVHILKVCLPKTQTDARLKAVNTCSAQVISFILFELVSGFTILSYRFQNVDPNTQKICGILIFTVLPVINPIIYGMKSKDIRKAFFTMIKKK
>LOCXPOR17.222.HIT1.OR.2R.314.7tm_4.exons1.CM022759.1.Ameiurus_melas
MALQLSNNTFTFNLQIARFDVSPEAVYPVFITGSLCYLFAVFCNVSILALIVTQQSLHKPMFYIMFSLPLADLIGITCALPRLLVDIVSQTNMVYYPTCVLQAFLLHLYGGSVLFNLAAMSFDRYIAICKPLRYNSIMGPYTVGGVIALAWGLDIAMVVVLFALQARFPKCRTFIVNVFCENVSLLQLSCDGDFTVNNIYGLSITGIMQGISMAVQIFSYVHILKVCLPKTQTDARLKAVNTCLAQVISFILFELVSGFTILSYRFQNVDPNTRKICGILIFTVLPVINPIIYGMKSKDIRKALFTLIYKKHKV
>LOCXPOR18.223.HIT1.OR.2R.314.7tm_4.exons1.CM022759.1.Ameiurus_melas
MALQLSNNTFTFNLQIARFDVSPEAVYPVFITGSLCYLFAVFCNVSILALIVTQQSLHKPMFYIMFSLPLADLIGITCALPRLLVDIVSQTNMVYYPTCVLQAFLLHLYGGSVLFNLAAMSFDRYIAICKPLRYNSIMGPYTVGGVITLAWGLDIAMVVVLFALQARFPKCRTFIVNVYCNNVSLLQLSCDGDFTVNNIYGLSITGIMHGISMAVQIFSYVHILKVCLPKTQTDARLKAVNTCLAQVISFILFELVSGITILSNRFQNVDTNTRKICGILIFTVLPVINPIIYGMKSKDIRKALFTLIYKKHKV
>LOCXPOR19.225.HIT1.OR.2R.311.7tm_4.exons1.CM022759.1.Ameiurus_melas
MALQFSNNTFTFNLQIARFDVSPQAVYPAFIIGLFFYLFAVFCNVSILALIVTQQSLHKPMFYIMFSLPLADLIGITCALPRLLVDIVTQTNMVYYPTCVLQAFLLHLYAGSVLFNLAAMSFDRYIAICKPLRYNSIMGPYTVGGVIALAWGLDIAMVVVLFALQARFPKCRTFIVNVYCDNVSLLQLSCDGDFIVNNIYGLSITGIMQGISMAVQIFSYVHILKVCLPKTQTDARLKAVNTCLAQVISFILFELVSSIAILSYRFQNVDPNTRKICGMLMFTVLPVINPIIYGMKSKDIRKTFFTLIYKK
>LOCXPOR20.226.HIT1.OR.2R.306.7tm_4.exons1.CM022759.1.Ameiurus_melas
ASLANIYNISSVLLLQGLDLPLEASLPAFLFAMLSYMIILFCNLVLLITIILNKSLHQPMYLLLLNLPINDIVGSTALLPQIIKELMWDTRTMEFSTCVTQAFFIHVYGVGAVLILSAMAYDRYMAICLPLRYNIVMTHGHIMKVISVVWILNFILIAILFYLLLRLPRCKAQMTHSYCDNPSLLQLVCADTTVNNIYGLLITAITQIIGVGLIIFTYLQILVACFRNKRSDTRSKALQTCATHLIVFLILECLGLFTIISYRLTDLSSSSRRFIGVTTLIFPPILNPIIYGLKTKEIRMNIFKFF
>LOCXPOR21.227.HIT1.OR.2R.303.7tm_4.exons1.CM022759.1.Ameiurus_melas
STLTLQGFNLPPESILPAFIFATLGYLIILSCNLTLLSTIILNKSLHQPMYILLLNLPINDLIGSTALFPHIIKELLWDTRTIQFSTCVTQAFFIHIYATGAVFILTAMAYDRYVAICFPMRYNTIMSNIHIVRLISLVWLSNIFIIAVLFILLLRLTRCRTFMTHTYCDNPSLLQLVCENTTINNIYGLMTVAVCQVLTVGLIAFTYIQILIACFRNKGSDTRRKALQTCATHLIVFLLFECLGLFTVISYRLTDLPPHLRKFSGVAAMIFPPTLNPIIYGLRTKEIRIKALKFLQKRVYTS
>LOCXPOR22.228.HIT1.OR.2R.302.7tm_4.exons1.CM022759.1.Ameiurus_melas
TILTMESLGIPPSSVVFAFIFCILTYCLVLLFNSMLLATIVAQRNLHKPMYILLFNLSICDLMGATAFYPQLVCSILSQSREISYPACALQGILLHVYGGGSLSFLSVMAYDRYIAICKPLRYNNLMTQGLLVKLIFMVWSVNITLIGTSFILTISAEICRTYIVDMHCNNPSLMKLICEDTRVMNYFGYVTVILVQSFSLLTVSLTYIKILITCLSKKQAKSISKAMQTCGTHLVVFLSFEINTLFLLTSHRLDAVSPHLRRAFGISIIIFPPILNPLIYGLKTREIRQTIFKFIQKMVSS
>LOCXPOR23.229.HIT1.OR.2R.300.7tm_4.exons3.CM022759.1.Ameiurus_melas
LTMESLGIPSSIIFSTIVFGIITYCLIILFHSILLVTIVVNRNLHEPMYILLFNLSICDLMGATGFYPQLVSSILSQSREISYTACTLQGIILHLYGTGSLLFLTVMSYDRYVAVCNPLRYHSLMTQGALVKFICMVWSVNLTLIGALFVLTISKEICRTNIVDTYCNNPSLMKLSCEDMRVVNYYGLAIIALIQGFSILIVSLTYSGVKVHSVVDLLTQSISKAMQTCGTHLVVFLSFEVNIFLLLVSHRLEAVSPHLRRAFGVALIIIPPILNPLIYGLKTKEIRQTVFRFLQKKVSS
>LOCXPOR24.231.HIT1.OR.2R.300.7tm_4.exons1.CM022759.1.Ameiurus_melas
LTMESLDIAPSSAFSIFIFGIITYCLILFFHSMLLVTIVVKRDLHKPMYILLFNLSICDLIASTAFYPQLVCSVLSQSREISYPACALQGILFHLCGSGSLLFLTVMAYDRYIAICKPLRYHNLMTRGTLVKLIFLVWSITFSIIGILFILTISKKICRTNIVDTYCNNPSLLKLSCEDTRVVNYYGLFTIALIQGSSILIVSLTYIKILITCLSTKQAKSTSKAMQTCGTHLVVFLSFEVNTFLLLISHRFEAVSPHLRRAFGVSIVIFPPILNPLIYGLKTREIRQTIFKFLKRKISS
>LOCXPOR92.232.HIT1.OR.2R.298.7tm_4.exons1.CM022759.1.Ameiurus_melas
LTMESLDIPPSSVFSILIIAIMTYCLILFFQSILLVTITVKQDLQKPMYILLFNLSVCDIMGATAFYPQLAGSILSQSREISYAACAVQGILLHLYGNGSLLFLTVMAYDRYIAICKPLRYHNLMTQGTLLKLIFMVWSIDFVMIGCLFILTISKDICRTNIVDTYCTNPSLMKLSCEDTRAINYYGLFTIALVQGSSILIVSLSYIKILITCLSTKQKQSISKAMQTCGTHLIVFLSFEINTFLLLISHRLDAVSPHLRRAFGVSIVIFPPILNPLIYGLKTREIRQAVFTFLQRKI
>LOCXPOR92.234.HIT1.OR.2R.298.7tm_4.exons1.CM022759.1.Ameiurus_melas
LTLESLDIPPSSASSIFVFGIITYCLILFFQSMLLVTIVVKRDLHKPMYILLFNLSLCDLMGATAFYPQMVCSILSQSREISYPVCTLQGILIHLYGSGSLLFLTAMAYDRYIAICKPLRYHNLMTQGALVKLIFMVWSIDVVIIGSSFILTISKEICRTNIVDMYCNNPSLMKLSCEDMRAINYYGLFTIALIQGSSILIVSLSYIKILITCLSTKQEKSISKAMQTCGTHLIVFLSFEINTFFALISHRLDAVSPHLRRAFGVSIIIFPPILNPLIYGLKTREIRQAVFTFLQRKI
>LOCXPOR92.235.HIT1.OR.2R.298.7tm_4.exons1.CM022759.1.Ameiurus_melas
LTLESLDITPSSASSIFVFSIMTYCLILFFQSMLLVTIVVKRDLHKPMYILLFNLSLCDIMGATAFYPQMVCSILSQSRDISYHVCALQGILIHLYGGGSLLFLSVMAYDRYIAICKPLRYHNLMTQGALVKLIFMVWFLDVVIVGSSFILTISKEICRTNIVDMYCNNPSLMKLSCEDMRAINYYGLFTIALIQGPSILIVSLSYIKILMICLSTKQEKSISKAMQTCGTHLIVFLSFEINSFFALISHRLDAVSPHLRRAFGVSIVIFPPILNPLIYGLKTREIRQAVFTFLQRKI
>LOCXPOR92.237.HIT1.OR.2R.275.7tm_4.exons1.CM022759.1.Ameiurus_melas
LTLESLDIPPSSASTIFIFGIMTYCLILFFQSMLLVTIVVKRDLHKPMYILLFNLSLCDLMGATAFFPQMVCTILSQSREISYPVCVLQGILIHLYGSGSVLFLTVMAYDRYIAICKPLRYHNLMTQGTLVKLIFMVWSIDVVIIGLLFILTISKEICRTNIVDMYCNNPSLMKLSCEDMRAINYYGLFIIALIQGSSILIVSLSYIKILITCLSTKQEKSISKAMQTCGTHLIVFLSFEINSFFALDFTQVRCSISTLKKNLWCLNCYLSSKTS
>LOCXPOR92.239.HIT1.OR.2R.299.7tm_4.exons1.CM022759.1.Ameiurus_melas
LTLESLDIPPSSASSIFVFGIMTYCLILFFQSMLLVTIVVKRDLHKPMYILLFNLSLCDIMGATAFYPQMVCRILSQSREISYPVCALQGILIHLYGSGSLLFLTAMAYDRYIAICKPLRYHNLMTQGALVKLIFMVWSIDVVIIGSSFILTISKEICRTNIVDMFCNNPSLMKLSCEDMRAINYYGLFTIALVQGSSILIVSLSYIKILITCLSTKQEKSISKAMQTCGTHLIVFLSFEINTFFALISHRLDAVSPHLRRAFGVSIVIFPPILNPLIYGLKTREIRQAVFTFLQRKIS
>LOCXPOR92.240.HIT1.OR.2R.300.7tm_4.exons1.CM022759.1.Ameiurus_melas
LTLESLDIPPSSTSTIFIFGIITYCLILFFQSMLLVTIVVKRDLHKPMYILLFNLSLCDLMGATAFFPQMVCTILSQSREISYPACVLQGILIHLYGGGSVLFLTVMAYDRYIAICKPLRYHNLMTQGTLVKLIFMVWSIDVVIIGLLFILTISKEICRTNIVDMYCNNPSLMKLSCEDMRVINYYGLFTIALMQGSSILIVSLSYIKIIITCLSTKQEKSISKAMQTCGTHLIVFLSLEINTLFALISHRLDAVSPHLRRAFGVSVVIFPPILNPLIYGLKTREIRQAVFTFLQRKISS
>LOCXPOR27.241.HIT1.OR.2R.300.7tm_4.exons1.CM022759.1.Ameiurus_melas
LTLESLDITPSSASSIFIFGIITYCLILFFQSMLLVTIAVKRDLHKPMYILLFNLSLCDLMGATAFFPQMVCSILFQSREISYPVCVLQGILIHLYLCGSLLFLTVMAYDRYIAICKPLRYHNLMTQGTLMKLIFMVWSIDVVIIGCLFTLTISKEICRTNIVDMYCNNPSLMKLSCEDTRAINYYGLFTIALVQGPSILIVSLSYIKILMICLSTKQEKSISKAMQTCGTHLIVFLSFEVNTFLLLISHRLDAVSPHLRRAFGVSVVIFPPILNPLIYGLKTREIRQAIFKFFQTMISS
>LOCXPOR27.242.HIT1.OR.2R.300.7tm_4.exons1.CM022759.1.Ameiurus_melas
LTLESLDIPPSSASSIFVFGIITYCLILFFQSMLLVTIVVKRDLHKPMYILLFNLSTCDLMGATAFFPQMVCSILSQSREISYPVCALQGILIHLYLCGSLLFLTAMAYDRYIAICKPLRYHNLMTQGTLVKLIFMVWSIDVVIIGSVFTLTISKEICRTNIVDMYCNNPSLMKLSCADMRAINYYGLFTIALVQGPSILIVSLSYIKILMICLSTKQEKSISKAMQTCGTHLIVFLSFEVNTFLLLISHRLDAVSPHLRRAFGVSVVIFPPILNPLIYGLKTREIRQAIFKFFQTMISS
>LOCXPOR92.243.HIT1.OR.2R.299.7tm_4.exons1.CM022759.1.Ameiurus_melas
LTLESLDITPSSASSIFIFGIITYCLILFFQSMLLVTIVVKRDLHKPMYILLFNLSLCDLMGATAFYPQMVCSILSQSREISYPACALQGILIHLYGGGSLLFLTVMAYDRYIAICKPLRYHNLMTQGALVKLIFMVWSIDVVIIGSLFILTINKDICRTNIVDTYCNNPSLMKLSCEDMRAINYYGLFTIALIQGSSILIVSLSYIKILMICLSTKQEKSISKAMQTCGTHLIVFLSFEINTFLLLISHRLDAVSPHLRRAFGVSMVIFPPILNPLIYGLKTREIRQAVFTFLQRKIA
>LOCXPOR28.244.HIT1.OR.2R.300.7tm_4.exons1.CM022759.1.Ameiurus_melas
LTLESLDIPPSSASTIFIFAIITYCLILFFQSMLLVTIVVKRDLHKPMYILLFNLSLCDIMGATAFYPQMFCTILSQSREISYPACALQGILIHLYGGGSLLFLTVMAYDRYIAICKPLRYHNLMTQGALVKLIFMVWSIDFLMIGSSFILTISKDICRTNIVDMYCNNPSLMKLSCEDMRAINYYGLFNIALIQGSSILIVSLSYIKILMICLSTKQEKSISKAMQTCGTHLIVFLSFEINTFLLLISHRLDAVSPHLRRAFGVSVVIFPPILNPLIYGLKTREIRKAVFTFLQRKISS
>LOCXPOR29.245.HIT1.OR.2R.300.7tm_4.exons1.CM022759.1.Ameiurus_melas
LTLESLDIPPSSASTIFIFAIITYCLILFFQSMLLVTIFVKRDLHKPMYILLFNLSLCDLMGATAFYPQMLCTILSQSREISYPACALQGILIHLYGGGSLLILTVMAYDRYIAICKPLRYHNLMTQGALVKLIFMVWSIDVFIIGSSFILTLSKEICRTNIVDMYCNNPSLMKLSCEDMRAINYYGLFNVALLQGPSILIVSLSYIKILMICLSTKQEKSISKAMQTCGTHLIVFLSFEINTFLLLISHRLDGVSPHLRRAFGVSIVIFPPILNPLIYGLKTREIRQAVFTFLQRKISS
>LOCXPOR44.246.HIT1.OR.2R.310.7tm_4.exons1.CM022759.1.Ameiurus_melas
MPVGNMTFVKDFFIVGFPGLHPDYYALVSAVMFLVYVFILIGNGFFLLLFATNKSLHKPMYFIYISLVFSDVLLSTCTLPKIIARYWFQDGTISFAACFFQMYLVHYFGVVSSYTLALMAIDRYIAVCFPFHYHTIMSNTNILILSLAVWVFSHASSLMMVVRASPLPYCGANIIVHCYCDHISITRLACTDRTPYSFPAFVYAMVVLLGSLAIIVFSYSCIILAVLQISSAQGRLKTFSTCSSQLIIIALFFLPRCFNYLAANVGITFNADFQIAIIMLYSLLPPMLNPLLYSLKTEEIKKILIKELKI
>LOCXPOR46.250.HIT1.OR.2R.305.7tm_4.exons1.CM022759.1.Ameiurus_melas
NVSKKNINEFVFTGFDTLEKPVVVGIVILTVYILVMLANLANICFIVIDKRLHQPMYVFICNLAIVDMLYCTCSCPTMISILIVGFKTISYVPCIFQMYSFGLGFVMEVITISVMAFDRLIAIIKPLRYHSILTNVRCVFLTFFLWILGSAAITIVPATAVPLPLCSPIIKYVFCDYAAFLRATCVDPNPYFDLMSSFTFFLMFGTFGFVCISYLKIVIVVVKMTSKGSKKKVFQTCLSHLLVIICYYGPTFILAVLTRVGVSLSLEERNGLRIGTILGPSLLNPFIYCFRTKEIRNKIIRIVSK
>LOCXPOR46.251.HIT1.OR.2R.306.7tm_4.exons1.CM022759.1.Ameiurus_melas
NVSRKTINEFVITGFDNFEKPMILGIVILTVYIVVMLGNLANICFIVMDKHLHQPMYLFICNLAIVDMLYCTCSCPTMIGNLLVGFKTISYVPCMIQMCVFGLGFVMEVFTISVMAFDRLLAIITPLRYPSILTNVRSVILTSFLWILGTATVAIGPGTIISLPFCFTTLKFLFCDYGSVVRATCVDPNPYFDLMAILTFILLFGTFSFICGSYIMIVIVVVKMTSKGSKKKLLNTCFNHLIVVVCYYGPAFIINVLTRTGIVLTIEERHGLRIGTVLGPSLVNPFIYSFRTKEIRNKILRIVSKV
>LOCXPOR31.253.HIT1.OR.2R.317.7tm_4.exons1.CM022759.1.Ameiurus_melas
MRDLNSSLLQNASFVRPEYFFISGFSGIPFSQYYFVFLFFVYIVSLCGNLVVLFMILVDKSLHIPKYIGIFNLALSDFGETNAMIPNLMKTFLFNSQYISYESCLANMFFTCFFAGGQSLTLVVMAYDRFIAICLPLRYHVIVNNSFMFAILTAIWSFNLVIIGTLVVLITRLSFCKTSEIKSFFCDHGPVYGLACNDTSMNSFMAYFCTAVYLYAPLTAIVLSYIGILLALTKITTWESRLKAFKTCVSHLLVVGIFFLPVLSTYLAAVTFSLHPNARIINTSLSVTIPPMVNPIIYVLNTNEFRILVVKMFKKKT
>LOCXPOR32.254.HIT1.OR.2R.308.7tm_4.exons1.CM022759.1.Ameiurus_melas
NSTTNIPEFVLEGFTGIPAEYYGLVGTFFFFIYLMLASGNVFILVFVACEKSLQKPTYIIFCNLAISDLGFGTTTLPRIIANYWMSEIISFNSCFTQMYFVHYFGTCTSFLMALMALDRFVAICNPLRYPVLITHNTIAILCSVLWIGTLFQLGVITAHILSVPYCGPNIIRNCYCDHISIRNLACADITAIKNTSFSIAMTVLWGPLFYIIFSYVAIIISVMKISNKDGRYKAILTCTPQLFIICLYYLPRSFVYIAFNVGFRVESNIRTAVVMIYSLFPALINPLIYCFRTKEIKDTLMKKIKQRQ
>LOCXPOR33.255.HIT1.OR.2R.310.7tm_4.exons1.CM022759.1.Ameiurus_melas
NSTTNIPEFVLEGFTGIPAKYYGLVGTFFFFIYLMLASGNVFILVFVACEKSLQKPTYIIFCNLAISDLGFGTTTLPGIIAKYWMSEKTMTFSGCFTQMYFVHYFGACTSFLMALMALDRFVAICNPLRYPVLIKHSTIAILCSVLWIGNLLQLGVITAHALSVPYCGPNIIRHCYCDHISITNLACADITAIKATSTSIAMTVLWGPLFYIIFSYVAIIISVMKISNKDGRYKAFLTCTPQLFIICLYYLPRSFVYIALTVGFHFESNHRIAVVMTYSLFPSLINPLIYCFRTKEIKETLMKKLKQRQV
>LOCXPOR34.257.HIT1.OR.2R.308.7tm_4.exons1.CM022759.1.Ameiurus_melas
NSTTNIPEFVLEGFTGIPAKYYGLVGTFFFFIYLMLASGNVFILVFVACEKSLQKPTYIIFCNLAISDLGFGTTTLPRIIAKYWMSEIISFNGCFTQMYFVHYFGTCTSFLLALMALDRFVAICNPLRYPVLITHTTIAILCSVFWIEPLFQLGVITAHILSVPYCGPNIIHHYYCDHISIRNLACADITAIKATGTAIAMTVLWGPLFYIIFSYVAIIISVMKISNKGGRYKAFLTCTPQLFIICLYYLPRGFVYIALTVRFRVETNLYIAVVMIYSLFPALINPLIYCFRTKEIKDTLMKKLKQRQ
>LOCXPOR35.258.HIT1.OR.2R.309.7tm_4.exons1.CM022759.1.Ameiurus_melas
NSTTNIPEFVLEGFTGIPAKYYGLVGTFFFFIYLMLASGNVFILVFVACEKSLQKPMYIIFCNLAISDLGFGTTTLPGIIAKYWMSEIISFNGCFTQMYFVHYFGTCTSFLMALMALDRFVAICNPLRYPVLITHNTIVIICSVLWIGNLLILGAITAHTLSVPYCGPNIIRHCYCDHSSVRNLACGDITAIKDTSFSIAMTVLWGPLFYIIFSYVAIIISVMKISNKGGRYKAFLTCTPQLFIICLYYLPRSFVYIAFNVGFRVESNLRIAVVMTYSLIPALINPLIYCFRTKEIKETLMKKLKQRKV
>LOCXPOR36.259.HIT1.OR.2R.309.7tm_4.exons1.CM022759.1.Ameiurus_melas
NSTTNIPEFVLEGFTGIPAKYYGLVGTFFFFIYLMLASGNVFILVFVACEKSLQKPTYIIFCNLAISDLGFGTTTLPGIIAKYWMSEIISFNGCFTQMYFVHYFGTCTSFLMALMALDRFVAICNPLRYPVLITHTTIAILCSVLWIGNLFILGVITAHTLSVPYCGPNIIRHCYCDHVSIRNLACAEITAIKVTSTAIAMTVLWGPLFYIIFSYVAIIISVMKISNKDGRYKAFLTCTPQLFIICLYYLPRSFVYIALNVGFRFETNLYIAVVMIYSLLPALINPLIYCFRTKEIKDTLMKKFKQRQV
>LOCXPOR37.260.HIT1.OR.2R.310.7tm_4.exons1.CM022759.1.Ameiurus_melas
MSGGNMTFVKDFFIVGFPGLRPNYYALVSALMFLVYVCIVILNGIFLLLFATNKSLHKPMYYIYVSLVLSDVLFSTCTLPKIIARYWFQDGTISFAACFFQMYLVHYFGIVSSYTLAVMAIDRYIAVCFPFHYHSLMSNRNIVILSLAVWVFSHPCSIMLVVRASPLPYCGANTILHCYCDHISITRLACTDRTPYSLPAFVYAMVILLGSLAIIVVSYSFIILAVLQISSTQGRLKTFSTCSSQLIIIALFFLPRCFNYLAANVGITFNADLQIAIIMLYSLLPPMINPLLYSLKTEEVKKIIISTFRK
>LOCXPOR38.261.HIT1.OR.2R.308.7tm_4.exons1.CM022759.1.Ameiurus_melas
NRTTNIPEFVLEGFTGIPAKYYGLVGNFFFFIYLMLASGNVFIHVFVACEKSLQKPTYIIFCNLAISDLGFGTTTLPRIIAKYWMSEIISFNGCFTQMYFVHYFGTCTSFLLALMALDRFVAICNPLRYPVLITHTTIVILCSVLWIGNLLILGAIAAYTLSVPYCGPNIICHCYCDYISISNLACADITAVKATSFAIAMTVLWGPLFYIIFSYVAIIISVMKISNKDGRYKAFLTCTPQLFIICLYYLPRGFVYVTFSVGFRFETNLYIAMIMMYSLFPALINPLIYCFRTKEIKDTLMKKLKQRQ
>LOCXPOR39.263.HIT1.OR.2R.311.7tm_4.exons1.CM022759.1.Ameiurus_melas
MSGGNITFVYDFFIVGFPGLRPNYYALVSALMFLVYVCIVIGNGIFLLLFATNKSLHKPMYYIYVSLVLSDVLFSTCTLPKIIARYWFQDGTISFAACFFQMYLVHYFGTVNSYTLALMAIDRYIAVCFPFHYHSLMSNRNIVILSLAVWVFSHPCSIMMVVRASPLPYCGANTILHCYCDHISITRLACTDRTPYSLPAFVYAMVVLLGSLAIIVVSYSFIILAVLQISSTQGRLKTFSTCSSQLIIIALFFLPRCFNYLAANVGITFNADLQIAIIMLYSLLPPMINPLLYSLKTEEVKKIIIRTFRKS
>LOCXPOR40.264.HIT1.OR.2R.308.7tm_4.exons1.CM022759.1.Ameiurus_melas
NRTTNIPEFVLEGFTGIPAKYYGLVGTFFFFIYLMLASGNVFILVFVACEKSLQKPTYIIFCNLAISDLGFGTTTLPRIIAKYWMSEIISFNGCFTQMYFVHYFGTCTSFLLALMALDRFVAICNPLRYPVLITHTTIVILCSVLWIGNLLILGAIAAYTLSVPYCGPNIIRHCYCDYISISNLACADITAVKATSFAIAMTVLWGPLFYIIFSYVAIIISVMKISNKDGRYKAFLTCTPQLFIICLYYLPRSFVYVTFSVGFRVETNLYIAMIMMYSLFPALINPLIYCFRTKEIKDTLMKKLKQRQ
>LOCXPOR41.265.HIT1.OR.2R.309.7tm_4.exons1.CM022759.1.Ameiurus_melas
MSGGNMTFVKDFFIVGFPGLHPNYYALVSAFMFLVYVCILIGNGIFLLLFATNRSLHKPMYFIYISLVMSDVLFSTCTLPKIIARYWFQDGTISFAACFFQMYLVHYFGTVNSYILALMAIDRYIAVCFPFRYHSIMSNRNILIMSVVVWVFAHPSIIMMVVRASPLPYCGANTIVQCYCDHVSITRLACTDRTPYSFPAFVHAMVVLLGSLAIIVFSYTFIILAVLQISSAHGRLKVFSTCSSQLIIIAFFFLPRCFNYLAANIGITFNADLQIAIIMLYSLLPPMINPLLYSLKTEEVKKILIRKIK
>LOCXPOR41.266.HIT1.OR.2R.309.7tm_4.exons1.CM022759.1.Ameiurus_melas
MSGGNMTFVKDFFIVGFPGLHPNYYALVSAFMFLVYVCILIGNGIFLLLFATNRSLHKPMYFIYISLVMSDVLFSTCTLPKIIARYWFQDGTISFAACFFQMYLVHYFGTVNSYILALMAIDRYIAVCFPFRYHSIMSNRNILIMSVVVWVFAHPSIIMMIVRASPLPYCGANTIVQCYCDHVSITRLACTDRTPYSFPAFVYAMVILLGSLAIIVFSYTCIILAVLQISSAHGRLKVFSTCSSQLIIIALFFLPRCFNYLATNIGITFNADLQIAIIMLYSLLPPMINPLLYSLKTEEVKKILIKKVK
>LOCXPOR43.267.HIT1.OR.2R.311.7tm_4.exons1.CM022759.1.Ameiurus_melas
MSGGNMTFVNDFFIVGFPGLRPNYYALVSAFMFLVYVCIVIGNGIFLLLFATNKSLHKPMYYIYVSLVLSDVLFSTCTLPKIIARYWFQDGTISFAACFFQMYLVHYFGTVNSYTLAVMAIDRYIAVCFPFHYHSLMSNRNIVILSLAVWVFSHPCSIMMVVRASPLPYCGANTILHCYCDHVSITRLACTDRTPYSLPAFVYAMVVLLGSLAIIVVSYSFIILAVLQISSTQGRLKTFSTCSSQLIIIALFFLPRCFNYLAAYVGITFNADLQIAIIMLYSLLPPMINPLLYSLKTEEVKKIIIRTFRKS
>LOCXPOR44.269.HIT1.OR.2R.310.7tm_4.exons1.CM022759.1.Ameiurus_melas
MPVGNMTFVKDFFIVGFPGLHPDYYALVSAVMFLVYVCILIGNGFFLLLFATNKSLHKPMYFIYISLVFSDLLLSTCTLPKIIARYWFQDGTISFAACFFQMYLVHYFGVVSSYTLALMAIDRYIAVCFPFHYHTIMSNRNILILSLAVWVFSHASSLMMVVRAFPLPYCGANIIVHCYCDHISITRLACTDRTPYSFPAFVYAMVVLLGSLAIIVFSYSCIILAVLQISSAQGRLKTFSTCSSQLIIIALFFLPRCFNYLAANVGITFNADFQIAIIMLYNLLPPMINPLLYSLKTEEIKKILIKELKI
>LOCXPOR45.270.HIT1.OR.2R.328.7tm_4.exons1.CM022759.1.Ameiurus_melas
MPEENITNVKNFVILGFPGLPPNYYGLVSVVMFFVYVCTLIGNCTFFTLFLREKSLQKPMYYIMLNLAASDVLFSTTTLPKIIARYWFGDGSISFAGCFIQMQFVHYFASVNAFVLAVMAFDRYVAVCNPLRYVNIVNESTIFGLCVASWLLAEPTVLTMVIRATSLPYCASKTVIQCYCDHVSVTKLACTDRTPYAFSALVSALVMLLTPLAFILFSYGSIIVTVFRTSSTRGRLKTLSTCSSQLIIITLFFLPRCLNYLSSSLGIHINADIQILVIMLYSLLPPMINPVIYCLRTKEAKECLKKSLNRSSFVQFLKINVQVSTLSN
>LOCXPOR46.271.HIT1.OR.2R.305.7tm_4.exons1.CM022759.1.Ameiurus_melas
NDSKSVITEFVFAGFDNVERPLTVGVFILILYIITIIANTTNIGFVIMNKHMHQPMYIYICHLAIVDMVYCTSSCPTMISILLLGYKTISYKPCMLQMFAFHYSSSLEMFAIAVMAFDRFVAINRPLQYNSLMTNFRCVLIIISLWLVVASALSLLPASIAPLPVCYSTVKYMFCDYASVTWLTCANPEKYLNDAFILTNCLIFGTFSFICLSYVKIVIVVSRMTSNSDKKKAIRTCLSHIIVIFCFYVPTFTRILTRIGVVLTLEERNGLMVGSIIGPSLVNPFVYCFRTKEIRNKLFKIFSKV
>LOCXPOR46.272.HIT1.OR.2R.305.7tm_4.exons1.CM022759.1.Ameiurus_melas
NVSKKNISEFVFTGFDTLEKPVVVGIVILTVYILVMLANVANICFIVIDKRLHQPMYVFICNLAIVDMLYCTCSCPTMISILIVGFKTISYVPCIFQMYSFGLGFVMEVITISVMAFDRLIAIIKPLRYHSILTNVRCVFLTFFLWILGSAAITIVPATTVPLPLCSPIIKYVFCDYAAFLRATCVDPNPYFDLMSSFTFILMFGTFGFVCISYLKIVIVVVKMTSKGSKKKVFQTCLTHLLVIICYYGPSFILAVLTRVGVSLSLEERNGLRIGTILGPSLLNPFIYCFRTKEIRNKIIRIVSK
>LOCXPOR46.273.HIT1.OR.2R.306.7tm_4.exons1.CM022759.1.Ameiurus_melas
NVSRKTINEFVITGFDHFEKPMILGIVILTVYIVVMLGNLANICFIVMDKHLHQPMYLFICNLAIVDMLYCTCSCPTMIGNLLVGFKTISYVPCIIQMFVFSLGFVMEVFTISVMAFDRLLAIIKPLRYPSILTNVRSVILTFFLWILGTATIAVVPGTVVSLPFCFSTLKFLFCDYGSVVRATCVDPNPYFDLMAILTFFLLFGTFSFICGSYIMIVIVVVKMTSKGSKKKVFNTCFSHLIVVVCYYGPTFIITILTRTGIVLTIEERHGLRIGTILGPSLVNPFIYSFRTKEIRNKILRIVSKV
>LOCXPOR47.275.HIT1.OR.2R.316.7tm_4.exons1.CM022759.1.Ameiurus_melas
SDLNSSFLQNASFVRPEYFFISGFSGIPFSQYYFVFLFFVYIVSLCGNLVVLFMILVDKSLHIPKYIGIFNLALSDFGETNAMIPNLMKTFLFNSQYISYESCLANMFFTCFFAGGQSLTLVVMAYDRFIAICLPLRYHVIVNNSFMFATLTAIWVFNLVIIGTLVVLITRLSFCKTNEIKSFFCDHGPVYRLACNDNSMNSFMANFCTAVYLYAPLTAIVLSYIGILLALTKITTWESRLKAFKTCVSHLLVVGIFFLPVLSTYLAAVTFSLHPNARIINTSLSVTIPPMLNPIIYVLNTNEFRIVVVKMFKKKT
>LOCXPOR48.277.HIT1.OR.2R.321.7tm_4.exons1.CM022759.1.Ameiurus_melas
ECLELQFITKCIICASRVLFHQWVFWNTFQPVLFFFFFFFIFFLCVWNSIVLFMILVDRTLHIPKYMGIFNLALSDFGETNALIPSLVKTLFFDSQYISYDACLTNMFFTFFFSGGQALTLVALAYDRFIAICLPLRYHVIVNNSSMFATLTSIWVFNLVMVGTLVVLITRLSFCKTNEIKSFFCDHGPVYGLACNDTSMNSFMAYLCIAVYLYAPLTAIILSYIGILLALTKITTWESRLKALKTCISHLLVVGIFFLPIVGTYLAAVTFSLHPNARIINTSLSRTIPPMLNPIIYVLNTKDFRVFIVKMLKKKTAIISQ
>LOCXPOR49.278.HIT1.OR.2R.309.7tm_4.exons1.CM022759.1.Ameiurus_melas
LNSSLLQNASFVRPEYFYISGFSGIPFSQYYFGFLIFVYVISIVLFMILVDRTLHIPKYMGIFNLALSDFGETNALIPSLVKTLFFDSHYISYDVSLANMFFTFFFFGGQALTLVALAYDRFIAICLPLIYHAIVNNSFMFATLTAIWVFNLVMIGTLVVLITRLSFCKTSEIKSFFCDHGPVYTIACNDNSMNSFMAYFCTVVYLYAPLTAIVLSYIGILLALTKITTWESRLKALKTCISHLLVVGVFFLPIVGTYLAALTFSLHPNAMIINTSLSRTIPPMLNPIIYVLNTKDFRVFIVKMLKKKT
>LOCXPOR50.280.HIT1.OR.2R.317.7tm_4.exons1.CM022759.1.Ameiurus_melas
MSALNSSLLQNASFVRPEYFYISGFSGIPFSQYYFGFLIFVYVISLCGNSIVLFMILVDRTLHIPKYMGIFNLALSDFGETNALIPSLVKTLFFDSQYISYDACLANMFFTFFFFGGQALTLVALAYDRFIAICLPLRYHVIVNNSFMFATLTAIWVFNLVMIGTLVVLITRLSFCKTNEIKSFFCDHGPVYTIACNDNSMNSFMAKLCTAVYLYAPLTAIILSYIGILLALTKITTWESRLKALKTCISHLLVVGVFFLPIVGTYLAAVTFSLHPNARIINTSLSRTIPPMLNPIIYVLNTKDFRVFIVKMLKKKT
>LOCXPOR51.281.HIT1.OR.2R.317.7tm_4.exons1.CM022759.1.Ameiurus_melas
MSALNSSLLQNASFVRPEYFFISGFSGIPFSQYYFGFLIFIYIVSLCGNSIVLFMILVDRTLHIPKYMGIFNLALSDFGETNALIPSLVKILFFDSHYISYDACLANMFFTFFFSGGQALTLVALAYDRFIAICLPLRYHVIVNNSSMFATLTSIWVFNLVIYGTSVVFITRLSFCKTNEIKSFFCDHGPVYTIACNDNSINSFMAKLCTAIYVYAPLTAIVLSYIGILLALTKITTWESRLKALKTCISHLLVVGVFFLPIVGTYLAALTFSLHPNARIINTSLSRTIPPMLNPIIYVLNTKDFRVFIVKMLKKKT
>LOCXPOR52.282.HIT1.OR.2R.317.7tm_4.exons1.CM022759.1.Ameiurus_melas
MSALNSSLLQNASFVRPEYFYISGFSGIPFSQYYFGFLIFIYVISLCGNSIVIFMILVDRTLHIPKYMGIFNLALSDFGETNALIPSLVKTLFFDSQYISYDACLANMFFTFFFFGGQALTLVALAYDRFIAICLPLRYHVIVNNSFMFATLTAIWVFNLVMIGTLVVLITRLSFCKTNEIKSFFCDHGPVYTIACNDNSMNSFMAYFCTVVYLYAPLTAIVLSYIGILLALTKITTWESRLKALKTCISHLLVVGVFFLPIVGTYLAALTFSLHPNARIINTSLSRTIPPMLNPIIYVLNTKDFRVFIVKMLKKKT
>LOCXPOR53.283.HIT1.OR.2R.317.7tm_4.exons1.CM022759.1.Ameiurus_melas
MSALNSSLLQNASFVRPEYFFISGFSGIPFSQYYFVFLIFIYVISLCGNSIVLFMILVDRSLHIPKYMGIFNLALSDIGETNALIPSLVKTLFFDSQYISYDACLTNMFFTFFFSGGQALTLVALAYDRFIAICLPLRYHAIVNNSFMFATLTSIWVFNLVIIGTTVVFITRLSFCKTNEIKSFFCDHGPVYTIACNDNSMNSFMAKLCTVVYLYAPLTAIILSYIGILLALTKITTWESRLKALKTCISHLLVVGVFFLPIVSTYLAALTFSLHPNARIINTSLSRTIPPMLNPIIYVLNTKDFRVFIVKMLKKKT
>LOCXPOR54.284.HIT1.OR.2R.323.7tm_4.exons1.CM022759.1.Ameiurus_melas
MNLSFNSTNGTDTFADGFYLVAFNSLGNKNYLILALAIIYLITLLCNCTLLSVIWMNSSLQNPKFLAVCNLAVVDISINSVIIPQMVPVFVFNLNHISFELCFSQMFFMHFFGDMESFSLALLAYDRLIAICFPLRYPTINTNLRMVLIIAGLWLLVFLIELYPVALASGLSYCRSRVVPSCCCEHGQVYKLACGDTSYNRNLATTKTLTVLFGPLTFIICSYVIVVVAVLQVASTTQRWKAFNTCLTHMILVLIYYMPVILAYVLGNLRLVQSVDLFTTILTVSTTLPAMLNPIIYSLKTDELQDKLWKYFKPQKVSPQMMK
>XPLOC_6.2R.1.OR.2R.281.7tm_1.exons..Ameiurus_melas
EVLVGIFLYINCLMIFTFLKKEVFREETRYILFAQTLFVDTAFILLSGFLTIGSYFQYPTHMIICTLSFLIQSVFTCCTPLTLVAMCLERYVAICMPLRHADISTNRTRLYGLLIIWSVSSIIPVFSVIGYWAVAPAAALFSYAVCNSEIMLVQEWQAHGRAIIFIILFFFMSIIIVFTYIKIMIAARAASSEKKKSTNKSLRTVLLHAVQLFLCMIQFFNPYIEMAYFKVEEMTFKNIRYSNFIVFLFLPRSLSPLIYGVRDEKFFLVFRHYALCGTDHL
>LOCXPOR55.287.HIT1.OR.2R.314.7tm_1.exons1.CM022760.1.Ameiurus_melas
CTNFSSRSFNETHISLQWSSEVTSCLFWSIVYNELLLNISILTVLMLFSFSLVVNVYLLLGLEQAEALSWNPRYMLLKNLIVSDLLLTLTIGPPTLYCLLYRVTLSFSFRCIAQYFTVAASLINSLLTVASMALERFVYTCHGIHYLGIMTNFRMYSFIILLWLLALSGAGISTVLVLTGGANFGRITAGFVCEPEVVQAQLERSKYFETFNKLFVGAVLFLCLLMFLFSYGRMYQEARQMQQPFQQDNARARCTIFFYFAIFLLQLFPSTIKLITMCGRDVDNQIYMIMLVLVPPCINPLAYGIRNKEVRQAL
>LOCXPOR56.288.HIT1.OR.2R.310.7tm_4.exons1.CM022763.1.Ameiurus_melas
LSLTSTNATFIRPSTFYITGLDNIPHAKYYYLFLCFVYTVTFLGNSFIMGTIYLARSLHTAKYIAVFNLALSDLCGSSALIPKLLDMLLFGNQSISYEACLSNMFFVYCFMTLQCLTLLALAYDRLIAICYPLRYHAIVTKAAMILIIGAMWVLSVSVNAILVALISRLSFCRSTTVYSYFCDHGPIYKLACNDNTINSIMGNVCTATLLYFPLILIIASYVCIGFALQKIAHGVEQVKAMKTCTSHLILVAMFYLPIISVYTIALTTRIDTNIRIINTALTQTIPPMLNPIIYTLKTEEVMQAIKLLYK
>LOCXPOR57.289.HIT1.OR.2R.308.7tm_4.exons1.CM022766.1.Ameiurus_melas
MQHLFALPLFISMGSTIFHTQSTSMPFSALSMLSQCLGNFFIMCTIYLARSLHTAKYIVVFNLALSDLGGSSALIPKIIDTFLFENQVISYGACLANMFFVLFFMTVQSLTLLVMAYDRVVAICFPLRYNVIVTKEAMTLIIFITWIFSITIIALLVALITRLSFCRSVIINSYFCAHGPIYSLACNDYFINRVMATVCIVVLDVVPLLLIIVSYICIGIALLNISHGLERKKAMKTCTSHLILVAVFYLPFLGTNIASLTSSINSNDRIINSALTQIIPPMLNPIIYTLKTEEVMHAAKVLYKRVKV
>LOCXPOR58.291.HIT1.OR.2R.281.7tm_4.exons1.CM022766.1.Ameiurus_melas
FFFYFFFYVYLRNSFIMCTIYLARSLHTAKYIVVFNLALSDLGGSSALIPKIIDAFLFENQVISYGACLANMFFVLFFMTVQSLTLLVMAYDRVVAICFPLRYNVIVTKEAMTLIIFITWIFSITNIALLVALVTRLSFCRSVIINSYFCDHGPILILACNDKFINSVMATVCFVVLDLVPFLLIIVSYICIGIALLNISHGLERRKAMKTCTSHLILVAVFYLPFIGTNIAALTSSINANDRIINSTLTQIIPPMLNPIIYTLKTEEVMHAVKVLYKRAK
>LOCXPOR58.292.HIT1.OR.2R.317.7tm_4.exons1.CM022766.1.Ameiurus_melas
MTSVPNALSANATFIRPSTFYINGFYNIPHTKYYYAFLCIVYAVTVLGNSFIMCTIYLARSLHTAKYIVVFNLALSDLGGSSALIPKIIDTFLFENQVISYEACLANMFFVLFFMTVQSLTLLVMAYDRVVAICFPLRYNVIVTKEAMTLIIVITWIFSVTNIALLVALVTRLSFCRSVIINNYFCDHGPILILACNDKFINNVMAAVCFVVLDVVPFLLIIVSYICIGIALLNISHGLERRKAMKTCTSHLILVAVFYLPFLGTNVTSLTSSINANDRIINSTLTQIIPPMLNPIIYTLKTEEVMHAVKMLYKRAK
>LOCXPOR59.293.HIT1.OR.2R.318.7tm_4.exons1.CM022766.1.Ameiurus_melas
MTSVPNALSANATFIRPSTFYINGFYNIPHTKYYYAFLCIVYAVTVLGNSFIMCTIYLARSLHTAKYIVVFNLALSDLGGSSALIPKIIDTFLFENQVILYEACLANMFFVLFFMTVQSLTLLVMAYDRVVAICFPLRYNVIVTKEAMTLIIFITWIFSMTIIAFLVALITRLSFCRSVIINSYFCDHGPIYILSCNGYFINHVMAIVCFVLLDCVPLLLIIVSYICIGIALLNISHGLERKKAMKTCTSHLILVAVFYLPFFGTNVAAFTSSINANDRIINSTLTQTIPPMLNPIIYTLKTEEVMHAVKVLYKRAKV
>LOCXPOR60.294.HIT1.OR.2R.318.7tm_4.exons1.CM022766.1.Ameiurus_melas
MTSVPNALSANATFIRPSTFYINGFYNIPHTKYYYAFLCIVYAVTVLGNSFIMCTIYLARSLHTAKFIVVFNLALSDLGGSSALIPKIIDTFLFENQVILYEACLANMFFVLFFMTMQSLTLLVMAYDRVVAICFPLRYNVIVTKEAMTLIIVITWIFSMTIIAFLVALITRLSFCRSVIINSYFCDHGPMYILACNGYFINHVMAIVCFVLLDCVPLLLIIVSYICIGIALLNISHGLERKKAMKTCTSHLILVAVFYLPFLGTNIAALTSSINANDRIINSTLTQIIPPMLNPIIYTLKTEEVMHAVKVLYKRIKV
>LOCXPOR61.295.HIT1.OR.2R.317.7tm_4.exons1.CM022766.1.Ameiurus_melas
MTSVPNALSANATFIRPSTFYINGFYNIPHTKYFYAFLCIVYAVTVLGNSFIMCTIYLARSLHTAKYIVVFNLALSDLGGSSALIPKLIDTFLFENQVISYEACLANMFFVLFFMTVQSLTLLVMAYDRVVAICFPLRYNVIVTKEAMTLIIVITWIFSMTIIALLVALITRLSFCRSVIINSYFCDHGPTYILACNDKFINSVMAKVCFVVLDCVPLLLIIVSYICIGIALLNISHGLERRKAMKTCTSHLILVALFYLPFLGTNITSFTSSINANDRIINSTLTQTIPPMLNPIIYTLKTEEVMHAVKVLYKRAK
>LOCXPOR59.296.HIT1.OR.2R.318.7tm_4.exons1.CM022766.1.Ameiurus_melas
MTSVPNQLSENATFIRPSTFYINGFYNIPHTKYYYAFLCIVYAVTVLGNSFIMCTIYLARSLHTAKYIVVFNLALSDLGGSSALIPKIIDTFLFENQVISYGACLANMFFVLFFMTVQSLTLLVMAYDRVVAICFPLRYNVIVTKEAMILIIVITWIFSITIIALLVALITRLSFCRSVIINSYFCDHGPIYILSCNDNVINSVMATVCFVVLDCAPLLLIIFSYICIGIALLNISHGLERKKAMKTCTSHLILVAVFYLPFFGNNIAALTSSINANDRIINSTLTQIIPPMLNPIIYTLKTEEVMHAVKVLYKRIKV
>LOCXPOR63.297.HIT1.OR.2R.306.7tm_1.exons1.CM022767.1.Ameiurus_melas
LVRDTFSNAFAKNFILVGVWLSLSYINGSVVANFFSNPIFYEDPRYILFIHMVINDAVQLTVTVTLFIVSYIYYSINVSVCCVFILVAVFTTRNTPLSLAGMAIERYIAICEPLRHTQICTVQRTYLLISFIWFICVVPDITDLFITLATEPISFFCSSVFCLRQNIFKDPVLLYKRQAFDAIYFSLVFLTLVYTYLKVMFAARAISTEKTSAQKARNTILLHGAQLLMCMLSYISPSVEVILNIIFPGHILEIRYANYLIVYILPRFLSPIIYGVRDQKFCKYLKRYFIFVNCKSSTKVDSQEED
>LOCXPOR64.298.HIT1.OR.2R.299.7tm_1.exons1.CM022767.1.Ameiurus_melas
LIRDTFSTAFAKNFILIGVWISLSYINISVVATFFSKQIFYEDPRYILFIHMVINDAVQLTVTVTLFIISYIYYTINVSVCCVIILVAVFTTRNTPINLAGMAVERYIAICKPLRHTQICSVRRTYILIGFIWFICIVPDITDLFITLSTEPISFFHSSIMCMRQNVFKDPVLLYKRQAFDAIYFSLVFLTLIYTYLKILFAARAISTEKTSARKARNTILLHGVQLLMCMLSYISPSVEVILNIIFPGRILEIRYANYLIVYIMPRFLGPIIYGVRDQKFCKYLKRYFIIVQCKSSTR
>LOCXPOR63.299.HIT1.OR.2R.288.7tm_1.exons2.CM022767.1.Ameiurus_melas
RDSFSSALTKNIMAMLVWLSLSILNGTMTSTFFRHSFFYEDPRYIMFIYMVINDAVQLTLVTGLYVVSYAFSKILVSACCPIIMTAVLTTRSTPLILAGMAIERYISICFPLHYGYMCTVQRTIWIIGVILVLSIVPPLTDLFITLAKEPASFFGSFIFCDHSLLFRDHSIYYKNCAFDSVYFSFVFLSLLYTYFKIMLTARAASTDLVSVKKARNTVLLHGVQLLLCMLAFVVPSMQAPLIQLFPQYGLEIRYINFLLVYIIPRFLSPMIYGVRDEKFRIYWIRYLL
>LOCXPOR65.145.HIT1.OR.2R.322.7tm_1.exons1.CM022767.1.Ameiurus_melas
SDKKVVKCFQKMNSSANGVRSPESFEELFSKILVSILLGFIIICINGSLVFTFFKSSVFYNNPRYVLYIHLVINDMIMVGVSVTLLVLAYTWNNVSISLCCVLVIIASATQKNTPLILAAMAIERYIAICKPLHHSQICTLHRTFILNVLIWGVGLIPPLTDVIISAILFPLFIYNTVTVCSSSFLYNTVYHDQRKQVVEAIYMSFVWIVLVYTYCRVLIAARNMSSDKESTKKAKRTILLHGVQQLLCMLSFTPPVLDFVFVRILPTQWRKISFYAYLITNIVPRLLSPLIYGMRDQTFVKHLNRNFSFRVLILKVESNKN
>LOCXPOR66.146.HIT1.OR.2R.316.7tm_1.exons1.CM022769.1.Ameiurus_melas
NDSTAEVFFIHQQSFQVTLTEGPISKLIVATIMSLFFTYLNAIMIYTLWSQPVLKETPRYILFTHMLLNDSIQLFVTSMLYIFSLLVFKIVTVACAFLIFLSTTTFTNAPLNLAVMSLERYVAICFPLRHAEIATQKRTHIAIAVIWFTGSMNFIIDLLYGVAMDSNFLTSQIFCTRERLFKKPWQLDAYQGFNIFYFVSVTMIILFTYISIWLTARSISSSKNSAAKAHKTVLLHLIQLGLCLTSFLYSIMERAAAMAGSSSLFMDLRYLNYIFVLILPRCLSPLIYGLRDDAVRPLFICYFRCATGKRKSTVNV
>LOCXPOR67.147.HIT1.OR.2R.319.7tm_1.exons1.CM022769.1.Ameiurus_melas
TNDSTAEDLLMYQQLFQVAMTEGPISKVSLTLIMSLFFTYLNCIMVYTLWRKPIFKESSRYILFTHMLLNDSVHLLFTCLLYVFGLAFFKIVKGTCGFIVFVSAITFNNTPLNLAVMSLERYVAICFPLRHAEIATQKRTYIAIGVIWFIASINLIIDLLYGVVMDSNFFTSQIMCTRERLFIKQWQVDVFQVFNIFYFASVTVIILFTYISIVITARSISSNKDSATKAHKTVLLHLVQLTLCLTSFLYGFLERAAAMASTSSSIFMDLRYLNFFFVLILPRCLSPLIYGLRDDAVRPLFTYYFCFAKGKCKSTVNVH
>LOCXPOR68.148.HIT1.OR.2R.319.7tm_1.exons1.CM022769.1.Ameiurus_melas
TNDSTAEDLLMYQQLFQVSMTEGPISRVSFTLITSLFFTYLNCIMVYTLWRKPIFKESSRYILFTHMLLNDSVHLLFTCLLYVFGLAFFKIVKATCGFIVFVSAITFNNTPLNLAVMSLERYVAICFPLRHAEIATQKRTYIAIGVIWFIASINLIIDLLYGVVMDSNFFTSQIMCTRERLFIKQWQVDVFQVFHIFYFASVTVIILFTYISIVITARSISSNKDSATKAHKTVLLHLVQLTLCLTSFLYGFLERAAAMASTSSSIFMDLRYLNFFFVLILPRCLSPLIYGLRDDAVRPLFTYYFCFAKGKCKSTVNVH
>LOCXPOR69.149.HIT1.OR.2R.319.7tm_1.exons1.CM022769.1.Ameiurus_melas
TNDSTVEVLLIHQQAYQLTLNEGLVSKVLFAIIMSLFFIYLNAIMVYTLWSKPIFKETPRYILFNHMLLNDSIQLFVTSLLYIFSLAYLKLVMAACAFLVLVSGATFRNAPLNLALMSLERYVAICFPLRHAEIATQKRTYISLGIIWFMGLMPFIIDLLYVVLVDPKFLTSQIFCTREKLFIKQWQLDAFQVFNVFYFVSVSMIILFTYVRILITTRSISSNKESAAKGHKTVLLHLVQLGLCLTSFLYSIIERAAAMASTSTSIFNDMRYLNYVFVLILPRCLSPLIYGLRDDAVRPLFMYHFRCATGKHRSIVNVH
>LOCXPOR70.153.HIT1.OR.2R.319.7tm_1.exons1.CM022769.1.Ameiurus_melas
TNDSTVEVLLIHQQAYQLTLNEGLVAKVIFAILLSLFFIYLNAIMVYTLWSKPIFKETPRYILFNHMLLNDSIQLFVTSLLYIFSLAYLKLVMAACAFLVFISSTTFRNAPLNLALMSLDRYVAICFPLRHAEIATQKRTYISIGIIWFMGLMHFIIDLLYVVLVDPKFLTSQIFCTRERLFIKQWQLDAYQGFNVFYFVSVSMIILFTYVRIFITTRSISSNKESAAKGHKTVLLHLVQLGLCLTSFLFSLIERAAAMASTSTSIFNDMRYLNYVFVLILPRCLSPLIYGLRDDAVRPLFICYFRCATGKHRSIVNVH
>LOCXPOR71.154.HIT1.OR.2R.322.7tm_1.exons1.CM022769.1.Ameiurus_melas
MATVNITDTKLSFTYEQVYKVDFDAATVTKIVVAVLMSLFFVYINCIMLFALGSKSMFYETPRYILFAHMLLNDSILLLVTAVMYAMSLALANVAKAICSLLVLISACTFQNAPLTLALMSLERYVAICFPLRHCTIVTPKSTGIALGIIWFATSMNILTDIMFDLVSDPSLLLKITFCTREKLFVAKWQADKTQGFDLLFFVSVTVIILFTYISIMITARSISSNKGSATKAHKTVLLHLIQLGLCLTSFLFATIERILYTMTGSSSSLFIHLRYLNYLIVLILPRCLSPLIYGLRDDAVRPLFKYYFCYRTHKIKPVLNV
>LOCXPOR72.157.HIT1.OR.2R.304.7tm_4.exons1.CM022769.1.Ameiurus_melas
VTTFILDGFLVMDKQKHLFFIIFLLLYAAIFILNSLLIAIIYFEPTLHNPMYIFICNLSCNGIFGSTSLIPHLLFNLTTDRHQISLTSCLIQIFCLHTYNIIELFILAFMSYDRYVAICYPLHYHVMMSTKKLQIFIFFAWAYPFATFLAYESLTISLTFCREIIDKTHCVNFELIRQSCTDITIHSIIGLVTMAVFMIPQVLMILFSYVQILRVCIYSSKESQTKAIQTCTPHLLAILNYFVGIFFEVIQSRLNQRYLPYDFRTFMSLYFMIFPPLLNPIIYGISGQVIKKHIKKLFCVKNIA
>LOCXPOR73.158.HIT1.OR.2R.304.7tm_4.exons1.CM022769.1.Ameiurus_melas
NFTHTEFYLIGFTSLKEYRRLLFIPFSIMFIFAVSTNFALVFVIARQRTLHSPMYVLICFIACVDICVSCCVIPRLLFSLASGINVWPRELCLIQMFFVHYACSFQSTILFGMAVDRYFAICMPLRYNNFMSFTNCMIATGIIVIRNMLIITAMVALVGTLRFCSSNVIYHVHCEHQLVVTLASPCEDTTKNYLAGLISFCVPTIDCVGIAFSYVAIFFVIFQSASGESHTKAISTCTTHLIVICIAYFTSMVAFLAYRIQSGLTSDQRILISLGYILVPGICNPVIYGIRNKEIREQFIKLLR
>LOCXPOR71.159.HIT1.OR.2R.308.7tm_1.exons1.CM022769.1.Ameiurus_melas
LLMANMSDTLTFVDMQTMRLTFTGERIFKMFLVVSTHVLVIYVNIVMLFTLRTKAIFRETPRYILFAHMLLNDTIHLVLALVLYMLSSFYLLVVRAVCAFIVLVSTSTFVNAPLNLAVMSLERYTAICFPLRHSELATPARASMAVALVWVLGISDVLTDVCALFLLAEPSYYLSPTVCTITQLMVAPWQKGRSVIFKIVLFVMVALVLLYTYVAILLQARAISSDTTSARKALRTVVLHALQLGLSLLSFLYEYIESLIVSLPLAIYTQLQFLNFFVVLILPRCLSSIIYGLRDETFRPLFKQNFFY
>LOCXPOR74.160.HIT1.OR.2R.307.7tm_4.exons1.CM022769.1.Ameiurus_melas
MENRSYRYEILRIEGLRITPYTAYPVFVLLFLIYVFIMVSNISIVMMIAMQKSLQTPMYLLFCNLPVNDALNATVVLPGLLKYILAESDRYISYAACVIQAFGVHTLSTNAHYILIIMAYDRYVAICEPLRYHTIMTNKMVVGLSVTAWVTSTVQVLIIFSFTIRLSHCTSTISNPYCDNPSLFKLSCEDVSLNQIVGLFITVMFWIISVSSISLTYLKIAQVCLKNQNSTLKSKAIKTCSTHLIVYLILFGCGCTVIILHRFSTHEELRNLASVLLYVIPPSLNPVIYGLQTKEIRQGIEQMFLRR
>LOCXPOR74.161.HIT1.OR.2R.308.7tm_4.exons1.CM022769.1.Ameiurus_melas
MENRSGYRYEILRIEGLRITPYTAYPVFVLLFLIYVFIMVSNISIVMMIAMQKSLQTPMYLLFCNLPVNDALNATVVLPGLLKYILAESDRYISYAACVIQAFGVHTLSTNSHTILIIMAYDRYVAICEPLRYHTIMTNKMVVGLSVTAWVTSTVLVLIIFSLTIRLSHCTSTVSNPYCDNPSLFKLSCEDVSLNQIVGLFLSVVFWIISVSSISLTYLKIAQVCLKNQNSTLKSKAIKTCSTHLIVYLIFFGCGCTVIILHRFSTHEELRNLASVLIYVISPSLNPVIYGLQTKEIRQGIEQKFLRR
>LOCXPOR75.162.HIT1.OR.2R.310.7tm_4.exons1.CM022769.1.Ameiurus_melas
MENRSGYRYEILRIEGLRITPYTAYPVFVLLFLIYVFIMVSNISIVIMIALQKSLQIPMYLLFCNLPVNDALNATVVLPGLLKYILAESDRYISYAACVIQAFGVHTLSTNAHYILIIMAYDRYVAICKPLRYHTIMTNKMVVGLSVTAWVTSTVMILIILALAIRLSHCTSTVSNPYCDNPSLFKLSCEDVSLNQIVGLFSSVMFWIISVSSISLTYLKIAQVCLKNRNSTLKSKAIKTCSTHLIVYLILFGCGCTVIILHRFSTHEELRNLASVLLYVIPPSLNPVIYGLQTKEIRQGIEQLFLRRKV
>LOCXPOR76.164.HIT1.OR.2R.303.7tm_4.exons1.CM022774.1.Ameiurus_melas
DVMYLTLEGHVELEKYRYVYFVMVLTLYLLIISCNGLVIFVIFTNKHLHEPMYIFIAALLCNALFGTAALYPKLLTDFLSEIQVVSFESCIFQSFCIYTYGASEFTLLSAMAYDRYVSICKPLHYATIVKMSSVKKLLFCSWFLPCCEIGIGAILTYQSKLCKFKLNRIYCNNSSMIRLGCGDFSVSNSYGLFVLSIVVFPPLFFVFFSYIRILSVCLKNSKDFRTKALQTCFPHLLIFISFSITTCFEIINTRLEEKMPHIVSMIMSVENLVIPPLLNPIIYGLKLKEILNRIKKMIWKNKI
>LOCXPOR77.166.HIT1.OR.2R.306.7tm_4.exons1.CM022774.1.Ameiurus_melas
DVTNVTYLALNGHVDLQTYRYVYFLITLTVYISIIVFNSVVIFVIFMNKRLHEPMYIFIAALLCNALFGATALYPKLLIDLLSEKQVSSYHGCLFQAFCVYTYAASEFMLLSAMAYDRYVSICKPLHYSNIVKMPTVRKLICLSWFLPCCAIGIAALLLSQLSLCKFKMNRIYCDGYSIVKLSCTGTSVNNFFGLAVFSIAIFPPVIFIIYSYMRILAVCLKNSKDFRRKALQTCLPHLLIFINFSVNMCFEMINSRLESNQIPHIITIILSVEYLLIPPLFNPIIYGLKLQEILKSIKRLISWKK
>LOCXPOR78.168.HIT1.OR.2R.306.7tm_4.exons1.CM022774.1.Ameiurus_melas
DVTNVTYLTLDGHVELQTYRYVYFLITLTVYISIIVFNTVVIFGIFMNKRLHEPMYIFIAALLCNALFGATALYPKLLIDLLSEKQVSSYHGCLFQAFCVYTYAASEFMLLSAMAYDRYVSICKPLHYSNIVKMPTVRKLMCFSWFLPCCAMSIGYILVSQLPLCKFKMNRIYCDSYSIIKLSCTGTSVINLFGLALFSIAVFPPVIFIVYSYMRILAVCLKNSKDFRRKALQTCLPHLLIFINFSVNICFEIINNRLESNQIPHIIAIILSVEYLLIPPLFNPIIYGLKMQEILKSIKRLISWKK
>LOCXPOR79.170.HIT1.OR.2R.302.7tm_4.exons1.CM022774.1.Ameiurus_melas
NITYLTLEGHVGLEKYRYVYFVMVLTLYLLIISCNGLVIFVILTNKCLHEAMYIFIAALLCNALYGSTALYPKLLIDFFSEIQMVSYEACVFQSFFIYTYAISEFTLLSAMAYDRYVSICKPLQYATIIKMSTVKWLLFCCWCVPCCENGLTTILTFQVKLCRFMLNRIYCNNSSVVKLSCGDISVRNSYALFIFVIAVFPPVIFVIYSYIRILHVCLKSSNDFRRKALQTCFPHIFIFISYTVTSCFEVINNRLESNQIPHIFSMIMSVENLVIPPLLNPKIYGLKMQKIFNCIKKLIWKM
>LOCXPOR80.172.HIT1.OR.2R.301.7tm_4.exons1.CM022774.1.Ameiurus_melas
DATNLTYLTLDGHVDLQNYRYVYFLIALTVYISIIVFNTVVIFVIVMNKCLHEPMYIFIAALLCNALYGATALYPKLLIDLLSEKQISSYHGCLFQGFFVYWYGCSEFALLSAMAYDRYVSICKPLHYTTIVKMSTVKKLIFLSWFLPCCELGVALILTYQHQLCKFKMNRIYCDNYSVLKLSCKEISTNNSYGLLIFSIAVFPPVTFVFFSYIRILTVCLKNSKDFRRKALQTCLPHLLIFIIFSVNSCFEVINNRLESNQTPHIIAMILSVEYLLIPPLFNPIIYGLKLQEISKSIKRL
>LOCXPOR78.174.HIT1.OR.2R.306.7tm_4.exons1.CM022774.1.Ameiurus_melas
DVTNVTYLTLNGHVELQTYRYVYFLITLTVYISIIVFNSVIIFVIFMNKRLHEPMYIFIAALLCNALFGATALYPKLLTDLLSEKQVSSYHGCLLQAFCVYTYAASEFMLLSAMAYDRYVSICKPLHYSNIVKMPTVRKLICFSWFLPCCPISIAALLISQLSLCKFKMNRIYCDAYSIIKLSCTGTYVVNLLGLAIFSIAVFPPVTFVFFSYIRILTVCLKNSKDFRRKALQTCLPHLLIFINFSVNICFEIINNRLESNQIPHIITIILSVEYLLIPPLFNPIIYGLKLQEILKSIKKLISWKK
>LOCXPOR82.179.HIT1.OR.2R.303.7tm_4.exons1.CM022774.1.Ameiurus_melas
DVMYLTLEGHVELEKYRYVYFVMVLTLYLLIISCNGLVIFVIFTNKHLHEPMYIFIAALLCNALFGTAALYPKLLTDFLSEIQVVSFESCIFQSFCIYTYGASEFTLLSAMAYDRYVSICKPLQYATIVKMSSVKKLLFCSWFLPCCEIGICAILTYQRKLCKFKLNRIYCNNSSMIRLGCGDLSVSNSYGLFALSIVVFPPLFFVFFSYIRILSVCLKNSKDFRTKALQTCFPHLLILISFSITTCFEIINTRLEENMPHIVSMIMSVENLVIPPLLNPIIYGLKLKEILNRIKKMVWKNKI
>LOCXPOR83.181.HIT1.OR.2R.301.7tm_4.exons1.CM022774.1.Ameiurus_melas
DATNLTYLTLDGHVDLQNYRYVYFLITLTVYVLIIVFNTVVIFVIVMNKHLHEPMYIFIAALLCNALFGATALYPKLLIDLLSEKQVSSYHGCLFQGFFVYCYACSEFALLSAMAYDRYVSICKPLHYTTIVKMSTVKKCIFLSWFLPCCELGVALILTYQLQLCKFKMNRIYCDNYSVLKLSCKEISTNNSYGLFIFNIAVFPPVTFVFFSYIRILNVCLKNSKDYRRKALQTCLPHLLIFINFSVNICFEIINNRLESNQIPHIIAMILSVEYLLIPPLFNPIIYGLKLQEISKSIKRL
>LOCXPOR84.183.HIT1.OR.2R.306.7tm_4.exons1.CM022774.1.Ameiurus_melas
DVTNVTYLTLNGHVDLQAYRYVYFLITLTVYISIIVFNTVVIFVIFMNKRLHEPMYIFIAALLCNALFGATALYPKLLTDLLSEKQVSSYHGCLFQAFCVYTYAASEFMLLSAMAYDRYVSICKPLHYSNIVKMPTVRKLICFSWFLPCCAIGIGYVLLSKLPLCKFKMNRIYCDAHSIIKLSCTATSVINLFGLAIFSIAIFPPVIFIIYSYMRILAVCLKNSKDFRRKALQTCLPHLLIFIIFSVNMCFEMINNRLESNQIPHIITMILSVEYLLIPPLFNPIIYGLKLQEILKIIKRLISGKK
>LOCXPOR85.185.HIT1.OR.2R.306.7tm_4.exons1.CM022774.1.Ameiurus_melas
DITNVTNLTLNGHVDLQTYRYVYFLITLTVYISIIVFNFVVIFVIFMNKRLHEPMYIFIAALLCNALFGATALYPKLLTDLLSEKQVSSYHGCLFQAFCVYTYAASEFMLLSAMAYDRYVSICKPLHYSNIVKMPTVRKLIFFSWFLPCCAIGIADFLLSQLPLCKFKMNRIYCDGYSIVKLSCTGTSINNLLGLAIFSIAVFPPVIFIIYSYMRILAVCLKNSKDFRRKALQTCLPHLLIFINFSVNICFEIINNRLESNQIPHIIAIILSVEYLLIPPLFNPIIYGLKLQEILKTIKRLISWKK
>LOCXPOR86.189.HIT1.OR.2R.304.7tm_4.exons1.CM022774.1.Ameiurus_melas
MDYSINITYLTLEGHVELEHYRYVYFIFTLTAYIMIICFNSVIISVILKKKHLHEPMYIFIAALLCNALFGATALYPKLLIDLLSEKQIISFGACLFQAFCIYTYGASEFTLLSVMAYDRYVSICKPLNYASLVKMSTVRNLLFLSWFLPCCEIGVCVILAFRLQLCKFKLNRIYCDNYSIVKLSCKETSVNNIYGLFIFCITVFPPVIFIIYSYVRILTLCLKNSKDFRRKALQTCLPHLLIFINFSINTCFEIINSRLESNQIPHIITIILSVEYLVIPPLFNPIIYGLKLQEISNNIKKIF
>LOCXPOR87.192.HIT1.OR.2R.308.7tm_4.exons1.CM022774.1.Ameiurus_melas
MDNTDNITYLMLEGHVDLEHYRYLYFLIVLTTNIMIICFNTVIISVIYKNKCLHEPMYIFIAALLCNALFGATALYPKLLIDLLSEKQIISFGACLFQAFCMYTYGASEFMLLSVMAYDRYVSICKPLHYASLLNTSTVRNLLLLSWFLPCCEVGIAVILTSRLQLCKFKLNRIYCDNYSVVKLNCRETFVNNLYGLITFSITVFPPVIFIIYSYISILAVCLKNSKHFRKKALQTCLPHLLCVIFFSVNISFEIINNRVESVQIPHIIAMILSVSHSVITPLINPIIYGLKLKEIFNNIRGLISLEK
>LOCXPOR88.194.HIT1.OR.2R.304.7tm_4.exons1.CM022774.1.Ameiurus_melas
MDYSTNITYLTLEGHVELEHYRYVYFIFTLTAYIMIICFNSVIISVILKKKHLHEPMYIFIAALLCNALFGATALYPKLLIDLLSEKQIISFGACLFQAFCIYTYGASEFTLLSVMAYDRYVSICKPLHYASLLNTSTVRNLLLLSWFLPCCEIGVGVILAFRLQLCKFKLNRIYCDNYSIVKLSCKETSVNNIYGLFIFCITVFPPVIFIIYSYVRILTLCLKNSKDFRRKALQTCLPHLLIFINFSINTCFEIINSRLESNQIPHIITIILSVEYLVIPPLFNPIIYGLKLQEIYNNIKKIF
>LOCXPOR89.195.HIT1.OR.2R.308.7tm_4.exons1.CM022774.1.Ameiurus_melas
MDYSTNFTYFTLAGHVDLLQYKYMYLMITLNVYIMIICFNAVIISVIYRNKHLHEPMYIFIAALLCNALFGATALYPKLLIDLLSEKQTVSYEVCIVQAFCVYMYASSEFALLSAMAYDRYVSICKPLHYSTLVKMHIVRKLLFFSWFLPCCTIGVAALLAARLQPCKFILNRIYCDIYSIAKLSCTGTSVNNIYGLFAFIITVFPPQFFIIYTYIRILTVCLKNSKDFRRKALQTCLPHLLIFIVFSVDMCFEIINNRVESKQIPHIFTMILSVEYLLIPPLFNPIIYGLKLQEIFNGIKRLISWKK
>LOCXPOR90.197.HIT1.OR.2R.304.7tm_4.exons1.CM022774.1.Ameiurus_melas
MDYSTNITYLTLEGHVELEHYRYVYFIFTLTAYIMIICFNSVIISVILKKKHLHEPMYIFIAALLCNALFGATALYPKLLIDLLSEKQIISFGACLFQAFCIYTYGASEFTLLSVMAYDRYVSICKPLHYASLLNTSTVRNLLLLSWFLPCCEIGVGVILAFRLQLCKFKLNRIYCDNYSIVKLSCKETSVNNIYGLFIFCITVFPPAIFIIYSYVRILTLCLKNSKDFRRKALQTCLPHLLIFINFSVNISFEIINNRLESNQIPHIITIILSVEYLVIPPLFNPIIYGLKLQEIYNNIKKIF
>LOCXPOR91.199.HIT1.OR.2R.308.7tm_4.exons1.CM022774.1.Ameiurus_melas
MDNTDNITYLMLEGHVDLEHYRYLYFLIALTTNIMIICFNTVIISVIYKNKCLHEPMYIFIAALLCNALFGATALYPKLLIDLLSEKQIISFGACLFQAFCIYTYGASEFMLLSVMAYDRYVSICKPLHYASLLNTSTVRNLLLLSWFLPCCEVGIAVILTSRLQLCKFKLNRIYCDNYSVVKLNCRETFVNNLYGLITFSITVFPPVIFIIYSYISILAVCLKNSKHFRKKALQTCLPHLLCVIFFSVNISFEIINNRVESVQIPHIIAMILSVSHSVITPLINPIIYGLKLKEIFNNIRGLISLEK
>LOCXPOR92.207.HIT1.OR.2R.300.7tm_4.exons1.JAAGNN010000031.1.Ameiurus_melas
LTLESLDIPPSSASTIFIFGIMTYCLILFFQSMLLVTIVVKRDLHKPMYILLFNLSLCDLMGATAFFPQMVCTILSQSREISYPVCVLQGILIHLYGSGSVLFLTVMAYDRYIAICKPLRYHNLMTQGTLVKLIFMVWSIDVVIIGLLFILTISKEICRTNIVDMYCNNPSLMKLSCEDMRAINYYGLFIIALIQGSSILIVSLSYIKILITCLSTKQEKSISKAMQTCGTHLIVFLSFEINSFFALISHRLDAVSPHLRRTFGVSIVIFPPILNPLIYGLKTREIRQAVFTFLQRKISS
>LOCXPTAAR1.143.HIT1.TAAR.2R.329.7tm_1.exons1.CM022753.1.Ameiurus_melas
MNLTEFNQSDLCEHFSCPERSGSPAVYILLYVCSAAVVLLTVCGNLLVIISVLHFKQLHTPTNLLVLSLAVSDFLIGALIIPPVLIWAIESCWIFDKRYCISFLMTGYILTSLSIYNIALIAVDRYLALSNPFLYMNKISSRTMSIVVFSNWCANLVYNISLCYFNRSFTRSVMCPGECYLFLNEVWSVIDLVLTFIFPCSLIIIFYTLVFVIAKKHATAIRELNNHTRPKTQKITSHSMKSERKAAKVLGILVSVFLMCLLPYFIYSLLGDVIELQTETFLKVFIVLYINSTINPVIYALFYPWFRRCIKLIITLRIFQTDSALINIL
>LOCXPTAAR2.210.HIT1.TAAR.2R.329.7tm_1.exons1.CM022753.1.Ameiurus_melas
MNLMEFNQSDLCEHFSCPERSGSPAVYILLYVCSAAVVLLTVCGNMLVIMSVFHFKQLHTPTNMLVFSLAVSDFLVGALLIPPVFIWAIESCWIFDKRYCISFFMIANILTSLSIYNIALIAVDRYLALSNPFFYMNTISSRTMCIVVFTSWCASLVYNISLCYFNGSFTNTVMCPGECYLFLNEVWSVIDLVVTFIFPCSIIIILYTRVFVIAKKHATAIRELNNHTRPKTQKITSHSMKSERKAAKVLGILVSVFLMCLLPYFIYSLLGDVIELQTETFLKVFIVLYLNSTINPVIYALFYPWFRRCIKLIITLRIFQTDSELINIL
>LOCXPTAAR3.227.HIT1.TAAR.2R.329.7tm_1.exons1.CM022753.1.Ameiurus_melas
MNLTEFNQSHLCEHFSCPERSGSPAVYILLYVCSAAVVLLTVCGNMLVIVSVLHFKQLHTPTNMLVFSLAVSDFLVGALVMPPVFIWAVESCWIFDKRYCISFFMIAYILTSLSIYNIALIAVDRYLALSNPFLYMNTISSRTMCTVVFTSWCASLVYNISLCYFNGSFTNTVMCPGECYLFLNEVWSVIDLVITFIFPCSLIIILYTRVFVIAKKHATAIRELNNHTRPKTQKITSQSMKSERKAAKVLGILVSVFLMCLLPYFIYSLLGDFIELQTETFLKVFIVLYLNSTINPVIYALFYPWFRRSIKLIITLRIFQTDSELINIL
>LOCXPTAAR4.246.HIT1.TAAR.2R.329.7tm_1.exons1.CM022753.1.Ameiurus_melas
MNLTDFNQSDLCEHFSCPERSGSPAVYILLYVCSAAVVLLTVCGNLLVIISVLHFKQLHTPTNMLVLSLAVSDFLVGALAMPPTLIWAIESCWIFDKRYCISFFMIAYILTGLYTYNIALIAVDRYLALSNPFLYMNTISSRTMSIVVFTTWCASLVYNISLCYFNRSFTRSVMCPGECYLFLNEVWTVIDLIFSFIFPCSIIIVLYTRVFVIAKKHATAIRELNNHTRPKTQKITSHSMKSERKAAKVLGILVSVFLMCLLPYFIYSLLGNVIELQTETFLKVFIVLYLNSTINPVIYALFYPWFRRCIKLIITLRIFQTDSALINIL
>LOCXPTAAR5.306.HIT1.TAAR.2R.329.7tm_1.exons1.CM022753.1.Ameiurus_melas
MTLTEFNQSDLCEHFSCPERSGSPAVYILLYVCSAAVVLLTVCGNLFIIISVFHFKQLHTATNMLVLSLAVSDFLVGALAMPPTLIWAIESCWIFDKRYCISFFMICYILPSLSIYNIALIAVDRYLALSNPFLYMNTISSRTMSIAVYTSWCASLVYNISLCYFNRSFTRSVMCPGECYFFLNEVWTVIDLVVTFIFPLSVIIILYTRVFVIAKKHATAIRELNNHTRPKTQKITSHSMKSERKAAKVLGILVSVFLMCLLPYGIYSLLGNVIEIQTETFLRVFIVLYLNSTINPVIYALFYPWFRRSIKLIITLRIFQTDSELINIL
>LOCXPTAAR6.325.HIT1.TAAR.2R.329.7tm_1.exons1.CM022753.1.Ameiurus_melas
MNLTDFNQSDLCEHFSCPERSGSPAVYILLYVCSAAVVLLTVCGNLFIIISVFHFKQLHTATNMLVLSLAVSDFLVGALAMPPTLIWAIESCWIFDKRYCISFFMISYILPSFSIYNIALIAVDRYLALSNPFFYMNTISSRTMSIAVYTTWCASLVYNISLCYFNRSFTRSVMCPGECYFFLNEVWTIIDLVVTFIFPLSVIIIFYTRVFVIAKKHATAIRELNNHTRPKTQKITSHSMKSERKAAKVLGILVSVFLMCLLPYFIYSLLGDVIEIQTETFLKVFILLYLNSTINPVIYALFYPWFRRSIKLIITLRIFQTDSELINIL
>LOCXPTAAR7.343.HIT1.TAAR.2R.329.7tm_1.exons1.CM022753.1.Ameiurus_melas
MNLTDFNQSDLCEHFSCPERSGSPAVYILLYVCSAAVVLLTVCGNLFIIISVFHFKQLHTATNMLVLSLAVSDFLVGALAMPPTLIWAIESCWIFDMRYCISFFIIAYNLTGLSIYNIALIAVDRYLALSNPFLYMNTISSRTMCIAVFTSWCASLVYNISLCYFNRSFTRSVMCPGECYLFLNEVWTIIDLVVTFIFPCSIIIILYTRVFVIAKKHVTAIRELNNHTRPKTQKITSHSMKSERKAAKVLGILVSVFLMCLLPYFIYSLLGDVIEIQTETFLKVFIVLYLNSTINPVIYALFYPWFRRCIKLIITLRIFQTDSELINIL
>LOCXPTAAR8.192.HIT1.TAAR.2R.329.7tm_1.exons1.CM022753.1.Ameiurus_melas
MNLTDFNQSDLCEHFSCPERSGSPAVYILLYVCSAAVVLLTVCGNLLIIISVFHFKQLHTATNMLVLSLAVSDFLVGALAMPPTLIWAIESCWIFDKRYCISFFMIAYNLTGLSIYNIALIAVDRYLALSNPFFYMNTISSRTMCIAVFTTWCASLVYNISLCYFNRSFTRSVMCPGECYFFLNEVWTVIDLVVTFIFPLSIIIILYTRVFVIAKKHATAIRELNNHTRPKTQKITSHSMKSERKAAKVLGILVSVFLICLLPYFIYSLLGDVIEIQTETFLKVFIVSYVNSTINPVIYALFYPWFRRCIKLIITLRIFQTDSELINIL
>LOCXPTAAR9.203.HIT1.TAAR.2R.328.7tm_1.exons1.CM022753.1.Ameiurus_melas
MNLTDFNQSDRCEHFSCPERSGSPAVYILQYVCSAAVVLLTVCGNLLIIISVLHFKQLHTPTNMLVLFLAVSDFLVGAFVMPPTLIWTIESCWIFGTDFCISFWLISCFIAISSIYNIVLIAVDRYLALSNPFLYMNSICEDHWYCNCMCLCVCGRYISALLYFNGNFMSFVMCPGECYLFLNEVWSVIDLICSFIFPCSMIIIFYTQVFVIAKKHVTAIRELNNHTRPKTQKITSHSMKSERKAAKVLGILVSVFLMCLLPYFIYSLLGDVIEIQLETFQKLVIVLYLNSTINPVIYALFYPWFRRCIKLIITLQIIQADSEFINIL
>LOCXPTAAR10.205.HIT1.TAAR.2R.329.7tm_1.exons1.CM022753.1.Ameiurus_melas
MNLTDFNQSDRCEHFSCPERSGSPAVYILLYVCSAAVVLLTVCGNMLVIISVLHFKQLHTATNMLVLSLAVSDFLVGAFVMPLTLIWTIESCWIFGTDFCISFWLISYFITIISIYNIVLIAVDRYLALSNPFLYMNRVSVRITGIVIVCVWCVVLAYSSALLYFNGNFTNTVMCPGECFLFLNEVLYVVDLIYSFIFPLSVIIILYTRVFVIAKKHATAIRELNNHTRPKTQKITSHSMKSERKAAKVLGILVSVFLICLLPYFIYSLLGNVIELQLETFHKLMIVFCLNSTNNPVIYALFYPWFRRCIKLIITLRIFQTDSALINIL
>LOCXPTAAR25.209.HIT1.TAAR.2R.290.7tm_1.exons1.CM022753.1.Ameiurus_melas
MNLTDFNQSDLCEHFSCIERSGSPAVYILLYVCSAAVVLLTVCGNMLIIISVLHFKQLHTPTNMLVFFLAVSDFLVGALVMPPMFIWTIESCWIFGRDFCISYWLICCFLSVSSIYNIALIAVDRYLALSNPFLYMNRVSVRITGIAIVCVWCVVLAYSSALLYFNENFENTIICTGECYIFLNDVWSVIDLIYSFIFPLSVIVILYTRVFVIAKKHATAIRELNNHTRPKTQKITSHSMKSERKAAKVLGILVSVFLMCLLPYFIYSLLGDVIELQTETLHKILIALLS
>LOCXPTAAR51.213.HIT1.TAAR.2R.329.7tm_1.exons1.CM022753.1.Ameiurus_melas
MNLTDFNQSDLCEHFSCPERSGSPAVYILLYMCSAAVVFLTVCGNLLIIISVLHFKQLHTPTNMLVLSLAVSDFLVGAFVMPPMLIWMIESCWMFGRDFCIFFWLISGFLTVSSIYNIALIAVDRYLALSNPFLYMNRVSVRITGIVIVCVCCVLLAYNASLLYFNGNFTNTVMCPGECLFFLNEVWAVIDLVYSFLFPLSVIIILYTQVFVIAKKHATAIRELNNHTRPKTQKITSHSMKSERKAAKVLGILVSVFLMCLLPYFIYTLLGDIIELQTETIQKLLNVLYLNSTINPVIYALFYPWFRRCIKLIITLHIFQTDSALINIL
>LOCXPTAAR49.218.HIT1.TAAR.2R.329.7tm_1.exons1.CM022753.1.Ameiurus_melas
MNLTNFNQSDLCEHFSCPERSGSPAVYILLYMCSAPVVLLTVCGNLLIIISVLHFKQLHTPTNMLVLSLAMSDFLVGAFVMPPMLIWTIESCWIFRRDFCICFWLICGFLTVSSIYNIALIAVDRYLALSNPFLYMNRVSVRITGIVIVCVWCVVLAYSSAVLYFNGNFTNTVMCPGECLFFLNEVSYVIDLIFSFIFPLSFIIILYTQVFVIAKKHVTAIRELNNHTRPKTQKITSHSMKSERKAAKVLGILVSVFLMCLLPYFIYSLLGNVIELQLETFQKVSIMFCLNSTINPVIYALFYPSFRRCIKLIINLQIFHIDSELINVL
>LOCXPTAAR13.224.HIT1.TAAR.2R.331.7tm_1.exons1.CM022753.1.Ameiurus_melas
MNLTEFNQSDLCEHFSCPERDNFSCSLYIVVRVFSCCGSSNKCAVYARLNSISVIHFKQLHTATNMLVLSLAVSDFLVGALVMPPMLIWIIESCWIFGRDFCICFLLFSGFLMICSIYNIVLIAVDRYLALSNPFLYMNRITRRTVCIVVSSNCCVCLTYITAVYYFNGSFMGSVMCPGECIYFLNEVWSVLDLVVSFIFPLSSIIIFYTLVFVIAKKHATAIRELNNHTRPKTQKITSHSMKSERKAAKVLGILVSVFLMCLLPYFIYSLLGNVIELQTETLHNLVIALYLNSTINPVIYALFYPWFRRCIKLIITLRIFQTDSELINIL
>LOCXPTAAR14.226.HIT1.TAAR.2R.329.7tm_1.exons1.CM022753.1.Ameiurus_melas
MNLTNSNQSDLCEHFSCPERSGSPAVYILLYVCSAAVVLLTVCGNMLVIISVLHFKQLHTATNTLVLSLAVSDFLVGALVMLPMLIWIIESCWIFGRDFCTSFLLTGGFLTSLSIYNVALIAVDRYLALSNPFLYMKKMSKWTMYIVVFSNWCVCLVYNAAFCYFNGTFMSYVMCPGECFYLVKYIPSVIDLVYSFIFPLSVIIILYTRVFVIAKKHATAIRELNNHTRPKTQKISSHSMKSERKAAKVLGILVSVFLMCLLPYFIYSLLGSVIELQSKTFQKFLLLFCLNSTINPVIYALFYPWFRRCIKLIITLRIFQTDSALINIL
>LOCXPTAAR15.229.HIT1.TAAR.2R.329.7tm_1.exons1.CM022753.1.Ameiurus_melas
MNLMDFNQSDRCEHFSCPERSGSPAVYILLYMCSAAVVLLTVCGNMLVIISVLHFKQLHTPTNLLVLSLAVSDFLVGALVMPPVFIWMIESCWIFDMGYCLCFMITSFILVNLSIYNIGLIAVDRYLALSNPFLYTNTISRRTMCTVIYCNWCVCLVYNTSLYYFSGSFASSVMCPGECLVILNEFLFAIDLAVSFIFPLSVIIILYTRVFVIAKKHATAIRELNNHTRPKTQKITSHSMKSERKAAKVLGILVSVFLMCLLPYFIYSVLGNVIELQTESFHKVVILLYLNSTINPVIYALFYPWFWRCIKLMLTLKIFQTDSELINVL
>LOCXPTAAR16.239.HIT1.TAAR.2R.329.7tm_1.exons1.CM022753.1.Ameiurus_melas
MNLTDFNQSDLCENFSCPERSGSPAVYILLYVCSAAVVLLTVCGNLLIIISVLHFKQLHTPTNMLVLSLAVSDFLVGAFVMPPMLIWTIESCWTFGRDFCICFWLISGLLTISSIYNIALIAVDRYLALSNPFLYMNRVSVRITGIVIVCVWCVVLAYISALLYFNGNFTNTVMCPGECLLYLNEVSYVIELIYSFIFPLSVIIILYTRVFVIAKKHVTAIRELNNHTRPKTQKITSHSMKSERKAAKVLGILVSVFLMCLLPCFIYSILGDVIEVQTETFLNLAIALYLNSTINPVIYALFYPWFRRCLKLIINLRIFQTDSALINIL
>LOCXPTAAR17.245.HIT1.TAAR.2R.329.7tm_1.exons1.CM022753.1.Ameiurus_melas
MNLTDFNQSDLCEHFSCIERSGSPAVYILLYMCSAAVVLLTVCGNLLIIISVLHFKQLHTPTNMLVLSLAVSDFLVGALVMPLMLIWTIESCWIFGRDFCISFWLISGILTISSIYNIALIAVDRYLALSNPFLYMNRVSVRITGIVIVCVWCVVLVYNSALLYFSLSFMGSVMCPGECLLFLNEVWAVIDLIYSFLFPLSVIIILYTRVFVIAKKHATAIRELNNHTRPKTQKITSHSMKSERKAAKVLGILVFVFLMFLVPYFIYSLLGDIIELQTETFQKLMNVVYLNSTINPVIYALFYPWFRRCIKLIITLRIFQTDSALINIL
>LOCXPTAAR18.248.HIT1.TAAR.2R.329.7tm_1.exons1.CM022753.1.Ameiurus_melas
MNLTDFNQSDLCEHFSCPERSGSPAVYILLYVCSAAVVLLTVCGNMLVIISVLHFKQLHTATNMLVLSLAVSDFLVGAFVMPPMLIWTIELCWIFGRDFCISFWLTDGFLTISSIYNIALIAVDRYLALSNPFLYMNRVSVRITGIIIVFVWCVVLTYNSALLYYNGNFTNTVMCPGECFIYLNEVSYVIDLIFSFIFPLSVIIILYTRVFVIAKKHATAIRELNNHTRPKTQKITSHSMKSERKAAKVLGILVSVFLLGLLPYFIYSLLGDVIEEQFETFQKLVIVLYLNSTINPVIYALFYPWFRRCIKLIINLRIFQTDSALINIL
>LOCXPTAAR30.250.HIT1.TAAR.2R.329.7tm_1.exons1.CM022753.1.Ameiurus_melas
MNLTEFNQSDLCEHFSCPERSGSPAVYILLYVCSAAVVLLTVCGNLLVIISVLHFKQLHTATNMLVLSLAVSDFLVGASVMPPILIWTIESCWIFGRDFCISFGLISYFITVSSIYNIVLIAVDRYLALSNPFLYMNRVSVRITGIVIVCVWCVVLAYSSALLYFNENFKNTIICTGECLLFMNDVWSVIDLIYSFIFPLSIIIILYTRVFVIAKKHATAIRELNNHTQPKTQKITSHSMKSERKAAKVLGILVSVFLMCLLPYFIYSLLGDVIEIQTETLHKLLSVLYLNSTINPVIYALFYPWFRRCLKLIITLRIFQTDSALINIL
>LOCXPTAAR20.252.HIT1.TAAR.2R.329.7tm_1.exons1.CM022753.1.Ameiurus_melas
MNLTDFNQSDRCEHFSCPERSGSPAVYILLYVCSAAVVLLTVCGNMLVIISVLHFKQLHTATNMLVLSLAVSDFLVGAFVMSPILIWTIESCWIFGKDFCSSFWLICSFLTISSIYNIALVAVDRYLALSNPFLYMNRVSVRITGIVIIFVWCVVLAYISTLLYFSVSFMSYVMCPGECFIYLNDVWAVIDLIFSFIFPLSVIIILYTRVFVIAKKHATAIRELNNHTRLKTQKITSHSMKSERKAAKVLGILVFVFLMCLLPYGIYSVLGNIIELQTETFQKLVIVLYLNSTINPFIYALFYPWFRRCIKLIITLRIFQTDSELINIL
>LOCXPTAAR21.260.HIT1.TAAR.2R.329.7tm_1.exons1.CM022753.1.Ameiurus_melas
MNLTDFNQSDLCEHFSCPERSGSPAVYILQYVCSAAVVLLTVCGNLLIIISVLHFKQLHTPTNMLVLSLAVSDFLVGAFVMPPTLIWTIESCWIFGIDFCISFWLISCFIAISSIYNIVLIAVDRYLALSNPFLYMNRVSVRITGIVIVCVWCVLLAYSSALLYFNGNFMSFVMCPGECYLFLNEVWSVIDLICSFIFPCSMIIIFYTQVFVIAKKHATAIRELNNHTRPKTQKITSHSMKSERKAAKVLGILVSVFLMCLLPYFIYSLLGDVIEIQLETFQKLVIVLYLNSTINPVIYALFYPWFRRCIKLIITLQIFQADSEFINIL
>LOCXPTAAR22.262.HIT1.TAAR.2R.329.7tm_1.exons1.CM022753.1.Ameiurus_melas
MNLTEFNQSDLCEHFSCPERSGSPAVYILLYVCSAAVVILTVCGNMLVIISVLHFKQLHTATNMLVLSLAVSDFFVGGFVMPLTLIWTIESCWIFGTDFCISFWLISYFITIISIYNIVLIAVDRYLALSNPFLYMNRVSVRITGIVIVCVWCVVLAYSSALLYFNGNFTNTVMCPGECFLFLNEVLYVVDLIYSFIFPLSVIIILYTRVFVIAKKHATAIRELNNHTRPKTQKITSHSMKSERKAAKVLGILVSVFLMCLLPYFIYSLLGNVIELQLETFHKLMIVFCLNSTNNPVIYALFYPWFRRCIKLIINLRIFQTDSALINIL
>LOCXPTAAR23.272.HIT1.TAAR.2R.329.7tm_1.exons1.CM022753.1.Ameiurus_melas
MNLTEFNQSDLCEHFSSIERSGSPAVYILLYMCSAAVVLLTVCGNMLIIISVLHFKQLHTPTNMLVLSLAVSDFLVGAFVMPPMLIWTIELCWIFGRDFCISFWLTDGFLTISSIYNIALIAVDRYLALSNPFLYMNRVSVRITGIVIVCVWCVVLTYNSALLYFNGNFTNTVMCPGECFIFLNEVSYVIDLIFSFIFPLSVIIILYTRVFVIAKKHATAIRELNNHTRPKTQKITSHSMKSERKAAKVLGILVSVFLMCLLPYFIYSLLGNVIEVQLETFQKLVIVLYLNSTINPVIYALFYPWFRRCIKLIINLRIFQTDSALINIL
>LOCXPTAAR24.274.HIT1.TAAR.2R.329.7tm_1.exons1.CM022753.1.Ameiurus_melas
MNLMEFNQSDLCEHFSCPERSGSPAVYILLYVCSAAVVLLTVCGNMLVIISVLYFKQLHTATNMLVLSLAVSDFLVGALVMPPMLIWTIESCWIFGRDFCVSFWLITGILTISSIYNITLIAVDRYLALSNPFLYMNRVSVRITGIVIVFVWCVVLVYNSALLYFSLSFMGSVMCPGECLLFLNEVWAVIDLIFSFIFPLFIIIILYTRVFVIAKKHATAIRELNNHTRPKTQKITSHSMKSERKAAKVLGILVSVFLMFLVPYFIYSLLGDVIEVQTETFQKLMNVVYLNSTINPVIYALFYPWFRRCIKLIVTLRIFQTDSALINIL
>LOCXPTAAR25.276.HIT1.TAAR.2R.329.7tm_1.exons1.CM022753.1.Ameiurus_melas
MNLTEFNQSDRCEHFSCPERSGSPAVYILLYVCSAAVVLLTMCGNMLVIISVLHFKQLHTATNMLVLSLAVSDFLVGAFVMPPMLIWTIESCWIFGRDFCISFWLICCFLSVSSIYNIALIAVDRYLALSNPFLYMNRVSVRITGIVIVCVWCVVLAYSSALLYFNENFKNTIICTGECYIFLNDVWSVIDLVYSFIFPLSVIVILYTRVFVIAKKHATAIRELNNHTRPKTQKITSHSMKSERKAAKVLGILVSVFLMCLLPYFIYSLLGNVIELQTETLHKLLIALYLNSTINPVIYALFYPWFRRCIKLIITLRIFQTDSALINIL
>LOCXPTAAR26.280.HIT1.TAAR.2R.329.7tm_1.exons1.CM022753.1.Ameiurus_melas
MNLTEFNQSDLCEHFSCPERSGSPAVYILLYVCSAAVVLLTVCGNLLIIISVLHFKQLHTATNMLVLSLAVSDFLVGAFVMPPTLIWMIESCWIFGRDFCISFWLICSFLTISSIYNIALIAVDRYLALSNPFLYMNRVSVRITGIVIVCVWCVVLAYFSALLYFNGTFMSSVMCPGECVIFLNEVSYVIDLIFSFIFPLSVIVILYTRVFVIAKKHATAIRELNNHTRPKTQKITSHSMKSERKAAKVLGILVSVFLMCLLPYFIYSLLGDVIEVQLETFQKLVSVLYLNSTINPVIYALFYPWFRRCIKLIITLRIFQTDSELINIL
>LOCXPTAAR27.282.HIT1.TAAR.2R.329.7tm_1.exons1.CM022753.1.Ameiurus_melas
MNLTGFNQSDVCEPFSCPERSGSPAVYILLYMCSAAVVLLTVCGNLLIIISVLHFKQLHTATNMLVLSLAVSDFLVGALVMPSTLIWTIESCWIFGTDFCISFWLISGFLTSLSIYNIALIAVDRYLALSNPFLYMNRVSVRITGIVIVCVWCLLLAYISAVLYFNGNFMGFVICPGECLIYMNEVLYVVDLIYSFIFPLSVIIILYTRVFVIAKKHATAIRELNNHTRPKTQKITSHSMKSERKAAKVLGILVSVFLMCLLPYFIYSLLCNVIEVQLETFQKLVIALFLNSTINPVIYALFYPWFRRCIKLIITLHIFQTDSALINIL
>LOCXPTAAR28.284.HIT1.TAAR.2R.329.7tm_1.exons1.CM022753.1.Ameiurus_melas
MNLTEFNQSDRCEHFSCPERSGSPALYILLYMCSAAVVLLTVCGNMLIIISVLHFKQLHTPTNMLVLSLAVSDFLIGALVMPPMLIWTIESCWIFGRNFCISFWLICGFLTSLSIYNIALIAVDRYLALSNPFLYMNRVSVRITGIVIVCVWCMLLAYISALLYFNGNLTNTVMCPGECLLFLNEVWSVIDLIFSFIFPLSVIIILYTRVFVIAKKHATAIRELNNHTRPKTQKITSHSMKSERKAAKVLGILVSVFLMCLLPYFIYSLLGDVIEVQLETFQKLVIVLYLNSTINPVIYALFYPWFRRCIKLIITLRIFQTASALINIL
>LOCXPTAAR29.288.HIT1.TAAR.2R.329.7tm_1.exons1.CM022753.1.Ameiurus_melas
MNLMDFNQSDLCEHFSCPERSGSPALYILLYMCSAVVVLLTVCGNLLIIISVLHFKQLHTPTNMLVLSLAVSDFLVGALVMPLMLIWTIESCWIFGRDFCISFWLISGILTISSIYNIALIAVDRYLALSNPFLYMNRVSVRITGIVIVCVWCVVLVYNSALLYFSLSFMGSVMCPGECLLFLNEVWAVIDLIFSFIFPLFIIIILYTRVFVIAKKHATAIRELNNHTRPKTQKITSHSMKSERKAAKVLGILVFVFLMFLVPYFIYSLLGDIIELQTETFQKLMNVVYLNSTINPVIYALFYPWFRRCIKLIITRRIFQTDSALINIL
>LOCXPTAAR30.292.HIT1.TAAR.2R.329.7tm_1.exons1.CM022753.1.Ameiurus_melas
MNLTEFNQSDLCEHFSCPERSGSPAVYILLYMCSAAVVLLTVCGNMLIIISVLHFKQLHTATNMLVLSLAVSDFLVGAFVMPPMLIWTIESCWIFGRDFCISFGLISYFITVSSIYNIALIAVDRYLALSNPFLYMNRVSVRITGIVIVCVWCVVLAYSSALLYFNENFKNTIICTGECLLFMNDVWSVIDLIYSFLFPLSVIIILYTQVFVIAKKHATAIRELNNHTRPKTQKITSHSMKSERKAAKVLGILVSVFLMFLVPYFIYSLLGDVIELQTETLHKLLSVLYLNSTINPVIYALFYPWFRRSIKLIITLRIFQTDSALINIL
>LOCXPTAAR31.294.HIT1.TAAR.2R.329.7tm_1.exons1.CM022753.1.Ameiurus_melas
MNLTDFNQSDRCEHFSCPERSGSPALYILLYMCSAAVVLLTVCGNMLVIISVLHFKQLHTATNMFVLSLAVSDFLVGAFVMSPILIWTIESCWIFGKDFCSSFWLICSFLTISSIYNIALIAVDRYLALSNPFLYMNRVSVRITGIVIIFVWCVVLAYISTLLYFSVSFMSYVMCPGECFIYLNDVWAVIDLIFSFIFPLSVIIILYTRVFVIAKKHATAIRELNNHTRPKTQKITSHWMKSERKAAKVLGILVSVFLMCLLPYGIYSLLGNIIELQTETFQKLVIVLYLNSTINPFIYALFYPWFRRCIKLIITLRIFQTDSELINIL
>LOCXPTAAR32.300.HIT1.TAAR.2R.329.7tm_1.exons1.CM022753.1.Ameiurus_melas
MNLMEFNQSDVCEHFSCPERSGSPAVYILLYMCSAAVVLLTVCGNLLIIISVFHFKQLHTATNMLVFSLAVSDFLVGALVMPPMLISKIESCWIFATGYCICFLMASYFLTSLSIYNVGLIAVDRYLALSNPFLYMNTISSRTMCIVISSNWCVCLLYNTVFYYFNGSFTRFVMCPGECYLFLNEVLFAVDLVITFIFPLSVIIILYTQVFVIAKKHATAIRELNNHTRPKTQTITSHSMKSERKAAKVLGILVSVFLMCLLPYFIYSVLGDIIEIQAEIFQKLAIVLYLNSTINPVIYALFYPWFRRCIKLIITLRIFQTDSELINIL
>LOCXPTAAR33.308.HIT1.TAAR.2R.329.7tm_1.exons1.CM022753.1.Ameiurus_melas
MNLTDFNQSDRCEHFSCPERSGSPAVYILLYVCSAAVVLLTVCGNMLIIISVLHFKQLHTATNMLVLSLAVSDFLVGAFVMPPILMWTIESCWIFGSGFCISFWLICCFLTILSTYNIVLIAVDRYLALSNPFLYMNRVSVRITGIVIVCVWCVVLAYSSALLYFNGNFTNIVMCPGECFIFFSDVWTVIDLIYSFIFPLSVIIILYTRVFVIAKKHATAIRELNNHTRPKTQKITSHSMKSERKAAKVLGILVSVFLMCLLPYFIYTLLGNVIELQIETIQKLMIVLCLNSTINPVIYALFYPWFRRCIKLIITLRIFQTDSALINIL
>LOCXPTAAR33.310.HIT1.TAAR.2R.329.7tm_1.exons1.CM022753.1.Ameiurus_melas
MNLTDFNQSDRCEHFSCPERSGSHAVYILLYVYSAAVVLLTVCGNMLIIISVLHFKQLHTATNMLVLSLAVSDFLVGAFVMPPILMWMIESCWIFGSGFCISFWLICCFLTILSTYNIVLIAVDRYLALSNPFLYMNRVSVRITSIVIVCVWCVVLVYSSALLYFNGNLTNTVMCPGECLLYLNEVSYVIDLIFSFIFPLSVIIILYTRVFVIAKKHATAIRELNNHTRPKTQKITSHSMKSERKAAKVLGILVSVFLMCLLPYFIYTLLGSVIELQTETIHKLVIVLCLNSTINPVIYALFYPWFRRCIKLIITLRIFQTDSALINIL
>LOCXPTAAR35.312.HIT1.TAAR.2R.329.7tm_1.exons1.CM022753.1.Ameiurus_melas
MNLMEFNQSDLCEHFSCPERSGSPAVYILLYVCSAAVVLLTVCGNMLVIISVLHFKQLHTATNMLVLSLAVSDFFVGAFVMPPMLIWTIESCWIFGRDFCISFWLISGFLTISSIYNIALIAVDRYLALSNPFLYMNRVSVRITGIVIVCVWCMLLAYNSALLYFNGNFTNTVMCHGECLLFMNEVWAVIDLVYSFIFPLSVIIILYTRVFVIAKKHATAIRELNNHTRPKTQKITSHSMKSERKAAKVLGILVSVFLMCLLPYFIYSLLGDVIELQTETIHKLMIVLYLNSTINPVIYALFYPWFRRCIKLIIILRIFQTDSALINIL
>LOCXPTAAR36.314.HIT1.TAAR.2R.328.7tm_1.exons1.CM022753.1.Ameiurus_melas
MNLTDFNQSDLCEHFSCPERSGSPAVYILLYMCSAAVVLLTVCGNMLVIISVLHFKQLHTATNMLVLSLAVSDFLVGAFVMPLMLIWTIESCWMFGSGFCTSFWLISYFLTILSIYNIALIAVDRYLALSNPFLYMNRVSVRITGIVIVCVWCVVLAYSSALLYFNGNFTNTVMCPGECFLFMNEVSYLIDLIYSFIFPLSVIIILYTRVFVIAKKHATAIRELNNHTRPKTQKITSHSMKSERKAAKVLGILVSVFLMCLLPYCIYSLLSYVIEVQSETFQKLMILSCLNSTINPVIYALFYPWFRRCIKLIINLRLFQTDSALINI
>LOCXPTAAR37.316.HIT1.TAAR.2R.329.7tm_1.exons1.CM022753.1.Ameiurus_melas
MNLTDFNQSDLCEHFSCPERSGSPAVYILLYVCSVAVVLLTVCGNLLVIISVLHFKQLHTATNMLVLSLAVSDFLIGALVIPPTLIWAIESCWIFDKQYCISFYMISYILPSLSIYNIVLIAVDRYLALSNPFLYMNTISSKTMGILVFSNWCASLMYNISLCYFNRSFTRSVMCPGECYLFLNEVWSVIDLVVTLIFPLSVIIILYTRVFVIAKKHATAIRELNNHTRPKTQKITSHSMKSERKAAKVLGILVSVFLMCLLPYFIYSLLGNVIELQTETFLKVFIVLYLNSTINPVIYALFYPWFRRCIKLIITLRIFQTDSALINIL
>LOCXPTAAR28.318.HIT1.TAAR.2R.288.7tm_1.exons1.CM022753.1.Ameiurus_melas
MNLTEFNQSDRCEHFSCPERSGSPALYILLYVCSAAVVLLTVCGNLLVIISVLHFKQLHTATNMLVLSLAVSDFLVGALVMPPMLIWIIESCWIFGSDFCISFWLICGFLTSLSIYNIALIAVDRYLALSNPFLYMNRVSVRITGIVLAFVWCVLLAYILALLYFNGNFKGSLMCPGECLLFLNEVLYVVDLICSFIFPCSFIIILYTRVFVIAKKHATAIRELNNHTRPKTQKISSHSMKSERKAAKVLGILVSVFLMCLLNFIYSLLGNVIEIQTETFQNLMNFES
>LOCXPTAAR38.322.HIT1.TAAR.2R.329.7tm_1.exons1.CM022753.1.Ameiurus_melas
MNLMEFNQSDVCEHFSCPERSGSPAVYILLYVCSAAVVLLTVCGNLLIIISVLHFKQLHTATNMLVFSLAVSDFLVGALVMPPMLIWKIESCWIFATGYCICFLMASYFLTSLSIYNVGLIAVDRYLALSNPFLYMNTISSRTMCIVISSNWCVCLLYNTVFYYFNGSFTRFVMCPGECYLFLNEVLFAVDLVITFIFPLSVIIILYTRVFVIAKKHATAIRELNNHTRPKTQKITSHSMKSERKAAKVLGILVSVFLMCLLPYFIYSVLGDIIEIQAETFQKLAIVLYLNSTINPVIYALFYPWFRRCIKLIITLRIFQTDSELINIL
>LOCXPTAAR39.327.HIT1.TAAR.2R.329.7tm_1.exons1.CM022753.1.Ameiurus_melas
MNLTDFNQSDLCEHFSCPERSGSPAVHILLYVCSAAVVLLTMCGNLLIIISVLHFKQLHTATNMLVLSLAVSDFLVGAFVMPLMLIWTIESCWIFGRDFCISFWLISGILTISSIYNIALIAVDRYLALSNPFLYMNRVSVRITGIVIVCVWCVSLAYNSALLYFNGNFTNTVMCPGECLLYLNVVSYVIDLIYSFIFPLSVIIIFYTRVFVIANKHATAIRELNNHTRPKTQKITSHSMKSERKAAKVLGILVSVFLMCLLPYFIYSLLGDIIELQTETFLNVFIVLYLNSTINPVIYALFYPWFRRCIKLIITLRIFQTDSELINIL
>LOCXPTAAR40.330.HIT1.TAAR.2R.329.7tm_1.exons1.CM022753.1.Ameiurus_melas
MNLTEFNQSDLCEHFSCTERSGSPAVYILLYVCSAAVVLLTVCGNMLVIISVLHFKQLHTPTNMLVLSLAVSDFLVGALLMSPTLIWTIESCWIFGRVFCTGFLLICGFLTISSIYNIALIAVDRYLALSNPFLYMNRVSVRITGIVIVCVWCVVLSYLLALLYFNGNFKGSIMCPGECLFFLNEVSYVVDLIYSFIFPLSVIIILYTRVFVIAKKHATAIRELNNHTRPKTQKITSHSMKSERKAAKVLGILVSVFLMCLLPYYIYSSLGNFIEVQLETFQKLMIVLYLNSTINPVIYALFYPWFRRCIKLIITLRIFQTDSALINIL
>LOCXPTAAR41.332.HIT1.TAAR.2R.329.7tm_1.exons1.CM022753.1.Ameiurus_melas
MNLTEFNQSDLCEHFSCPERSGSPAVYILLYVCSAAVVLLTVCGNLLIIISVLHFKQLHTATNMLVLSLAVSDFLVGALIMPPTLIWMIESCWIFGRDFCISFGLICGFLTILSIYNIALIAVDRYLALSNPFLYMNRVSVRITGIVIVCVWCVLLAYSSALLYFNGNFTNTVMCPGECYLFLNNVWSVIDLIYSFIFPLSVIIILYTRVFVIAKKHATAIRELNNHTRPKTQKITSHSMKSERKAAKVLGILVSVFLMCLLPYFIYSLLGDVIEVQLETIQKLVIVLYLNSTINPVIYALFYPWFRRCIKLMITLRIFQTDSALINIL
>LOCXPTAAR42.334.HIT1.TAAR.2R.329.7tm_1.exons1.CM022753.1.Ameiurus_melas
MNLTDFNQSDLCEHFSCPERSGSPAVYTTVRVCSAAVVLLTVCGNMHIIISVLHFKQLHTATNMLVLFLAVSDFLVGAFVMPPTLIWTIESCWVFGRDFCISFGLISYFITVSSIYNIAMIAVDRYLALSNPFLYMNRVSVRITGIVIVCVWCVVLAYSSALLYFNGNFTNTVMCPGECVIFLNEVSYVIDLIFSFIFPLSVIIILYTRVFVIAKKHATAIRELNNHTRPKTQKITSHSMKSERKAAKVLGILVSVFLMCLLPYFIYTLLGNVIELQTETIQKVFIVLYLNSTINPVIYALFYPWFRRCIKLIITLRIFQTDSALINIL
>LOCXPTAAR43.340.HIT1.TAAR.2R.329.7tm_1.exons1.CM022753.1.Ameiurus_melas
MNLTEFNQSDLCEHFSCPERSGSPAVYILLYVCSAAVVLLTMCGNLLIIISVLHFKQLHTATNMLVLSLAVSDFLVGALVMPLMLIWTIESCWTFGRDFCISFWLISGFLTISSIYNIALIAVDRYLALSNPFLYMNRVSVRITGIVIVCVWCVVLSYNSALLYFNGNFTNIVMCSGECLFFLNEVSYVIDLIYSFIFPLSVIIILYTRVFVIANKHATAIRELNNHTRPKTQKITSHSMKSERKAAKVLGILVSVFLMCLLPYFIYSLLGSVIELQTETFQKVFIVLYLNSTINPVIYALFYPWFRRCIKLMLTLKIFQTDASLINVL
>LOCXPTAAR44.342.HIT1.TAAR.2R.329.7tm_1.exons1.CM022753.1.Ameiurus_melas
MNLTEFNQSDLCEHFSCPERSGSPAVYILLYVCSAAVVILTVCGNMLIIISVLHFKQLHTPTNMLVLSLAVSDFLVGALVMPPMLIWIIESCWIFGRNFCISLWLTEGLLTVSSIYNIALIAVDRYLALSNPFLYMNRVSVRITGIVIVCVWCVVLAYSSALLYFNGNFTNTVMCPGECLLYLNEVSYVFELIYSFIFPLSVIIILYTRVFVIAKKHATAIRELNNHTRPKTQKITSHSMKSERKAAKVLGILVSVFLMCLLPYFIYSVLGDVIEVQTETFLKLAIALYLNSTINPVIYALFYPWFRRCIKLIITLRIFQTDSELINIL
>LOCXPTAAR45.347.HIT1.TAAR.2R.329.7tm_1.exons1.CM022753.1.Ameiurus_melas
MNLTDFNLSDRCEHFSCPERSGSPAVYILLYVCSAAVVLLTMCGNLIIIISVLHFKQLHTATNMLVLSLAVSDFLVGAFVMPPILMWTIESCWIFGRDFCISFWLICGLLTISSIYNIALIAVDRYLALSNPFLYMNRVSVRITGIVIVCVWCVVLTYNSALLYFSGNLTNTVMCPGECLLFLNEVSYVVDLVYSFLFPLSVIVILYTRVFVIAKKHATAIRELNNHTRPKTQKISSHSMKSERKAAKVLGILVSVFLMCLLPYFIYTLLGNVIEIQLETFHKLMIVLYLNSTINPVIYALFYPWFRRCIKLIITLRIFQTDSALINIL
>LOCXPTAAR46.353.HIT1.TAAR.2R.329.7tm_1.exons1.CM022753.1.Ameiurus_melas
MNLTEFNQSDLCEHFSCPERSGSPAVYILLYVCSAAVVLLTVCGNMLVIISVLHFKQLHTPTNMLVLSLAVSDFLVGALVMPPMLIWTIESCWIFGRDFCICFLLFSGFLMICSIYNIVLIAVDRYLALSNPFLYMNRITRRTVCIVVSSNCCVCLTYITAVYYFNGSFMGSVMCPGECIYFLNEVWSVLDLVISFIFPLSAIVILYTRVFVIAKKHATAIRELNNHARPKTQKITSHSMKSERKAAKVLGILVSVFLMCLLPYFIYSLLGDVIDIQAETVSKFIIMIYLNSTINPVIYALFYPWFRRCIKLIITLRIFQTDSELINIL
>LOCXPTAAR47.355.HIT1.TAAR.2R.329.7tm_1.exons1.CM022753.1.Ameiurus_melas
MNLKEFNQSDRCENFSCPERSGSPAVYILLYMCSAAVVLLTVCGNLLVIISVLHFKQLHTPANMLVLSLAVSDFLIGTLVMLPVLIWIIESCWIFGRRFCIMFCMIASFIVGLSIYNVALIALDRYLALSNPFIYAIKISKWTMCIVVYSNWCVCLAYSITFYYFNVSLMGFVICPGECFIFINNVWTVIDLVYSFIFPLSVIIILYTRVFVIAKKHATAIRELNNHTRPKTQKISSYSMKSERKAAKVLGILVSVFLMCLLPYFIYCLLGDVIELQIETIHKLLIVSYLNSTINPFIYALFYPWFRRCIKLIITLQIFQADSALINIL
>LOCXPTAAR48.357.HIT1.TAAR.2R.329.7tm_1.exons1.CM022753.1.Ameiurus_melas
MNLTEFNQSDRCENFSCPERSGSPAVYILLYVCSAAVVLLTVCGNMLVIISVLHFKQLHTPTNMLVFSLAVSDFLIGALVMLPLLIWTIESCWIFGRDFCITFFMIASFIGCLSFYNVALIALDRYLALSNPFLYANKISKWTMCIVVYSNWCVCLAYSIIFYYFNVSLMDFVICPGECFIFFSDVWSVIDLVYSFIFPLSVIIILYTRVFVIAKKHATAIRELNNHTRPKTQKITSHSMKSERKAAKVLGILVSVFLMCLLPYFIYSLLGNVIELQTETFQKLVILSSVNSTINPVIYALFYPWFRRCIKLIITLRIFQTDSAFINIL
>LOCXPTAAR49.359.HIT1.TAAR.2R.329.7tm_1.exons1.CM022753.1.Ameiurus_melas
MNLTDFNQSDLCEHFSCPERSGSPAVYILLYVCSAPVVLLTVCGNMLIIISVLHFKQLHTPTNMLVLSLAVSDFLVGAFVMPPMLIWTIESCWIFRRDFCICFWLISCFLTISSIYNIALIAVDRYLALSNPFLYMNRVSVRITGIVIVCVWCVVLAYISALLYFNGNFTNTVMCPGECFIFLNEVSYVIDLIFSFIFPLSVIIILYTQVFVIAKKHATAIRELNNHTRPKTQKITAHSMKSERKAAKVLGILVSVFLMCLLPYFIYSLLGDVIEIQLETFQKVSIVFCLNSTINPVIYALFYPWFRRCIKLIINLQIFHIDSELINVL
>LOCXPTAAR50.148.HIT1.TAAR.2R.328.7tm_1.exons1.CM022753.1.Ameiurus_melas
MNLTDFNQSDRCENFSCPERSGSPAVHILLYMCSAAVVLLTVCGNMLIIISVLHFKQLHTPTNMLVLSLAVSDFLVGAFVMPSMLIWTIESCWMFGRDFCIFFWLISCFLTVSSIYNIALIAVDRYLALSNPFLYMNRVSVRITGIVIVCVMCVLLAYSSALLYFNGDFTNTVMCPGECLFFLNKVWTVIDLVYSFLFPLSVIIILYTRVFVIAKKHATAIRELNNHTRPKTQKITSHSKSERKAAKVLGILVSVFLMCLLPFFIYSLLGDVIELQIETIHKLLNVLYLNSTINPVIYALFYPWFRRCIKLIITLRIFQTDSELINIL
>LOCXPTAAR51.150.HIT1.TAAR.2R.329.7tm_1.exons1.CM022753.1.Ameiurus_melas
MNLTEFNQSDLCEHFSCPERSGSPAVYILLYMCSAAVVLLTVCGNLLIIISVLHFKQLHTPTNMLVLSLAVSDFLVGAFVMPPMLIWTIESCWIFGRDFCIFFWLISGFLTISSIYNIALIAVDRYLALSNPFLYMNRVSVRITGIVIVCVMCVLLAYNASVLYFNGNFTNTVMCPGECLFFLNEVWAVIDLVYSFIFPLSVIIILYTRVFVIAKKHATAIRELNNHTRPKTQKITSHSMKSERKAAKVLGILVSVFLMCLLPYFIYTLLGDVIELQTETIQKLLNVLYLNSTINPVIYALFYPWFRRCIKLIITLRIFQTDSALINIL
>LOCXPTAAR52.152.HIT1.TAAR.2R.329.7tm_1.exons1.CM022753.1.Ameiurus_melas
MNLTEFNQSDRCEHFSCPERSGSPAVHILLYMCSAAVVLLTVCGNMLVIISVLHFKQLHTPTNMLVLSLAVSDFLVGAFVMPLILISIIKSCWIFGRDFCIFFWVISCFLTVSSIYNIALIAVDRYLALSNPFLYMNRVSVRITGIVIVCVWCVVLAYNSALLYFSGNFTNTVICPGECLFFLNEVSYIVDLIFSFIFPLSVIIILYTRVFVIAKKHVTAIRELNNHTRPKTQKITSHSMKSERKAAKVLGILVSLFLMCLLPYFIYSLLGNVIELQLETFQKVSIVFCLNSTINPVIYALFYPWFRRCIKLIITLRIFQTDSELINVL
>LOCXPTAAR53.154.HIT1.TAAR.2R.329.7tm_1.exons1.CM022753.1.Ameiurus_melas
MNLTEFNQSDRCEHFSCPERSGSPAVYILLYVCSAAVVLLTVCGNMLVIISVLHFKQLHTATNMLVLSLAVSDFLIGALVMLPLLIWTIESCWIFGRDFCITFCITGSFIVGLSIYNVALIALDRYLALSNPFLYANKISKWTMCIVVYSNWCVCLAYSITFYYFNVSLMDFVMCPGECFIFMNNVWTVIDLVITFIFPLSVIIILYTRVFVIAKKHATAIRELNNHTRPKTQKITSHSMKSERKAAKVLGILVSVFLICLLPYGIYSVLGNVIELQIEIMYKPLIVGYLNSTINPFIYALFYPWFRRCIKLIITLRKFRTDSALINVL
>LOCXPTAAR54.156.HIT1.TAAR.2R.329.7tm_1.exons1.CM022753.1.Ameiurus_melas
MNLTEFNQSDLCEHFSCPERSGSPAVYILLYVCSAAVVLLTVCGNLLIIISVLHFKQLHTPTNMLVLSLAVSDFLVGAFVMPPMLMWTIESCWIFGRDFCIFFWLISGFLTISSIYNIALIAVDRYLALSNPFLYMNRVSVRITGIAIVCVMCVLLAYISALLYFNGNFTNTVMCPGECLFFLNEVSYVIDLIYSFIFPLSVIIILYTRVFVIAKKHATAIRELNNHTWPKTQKITSHSMKSERKAAKVLGILVSVFLMCLIPYFIYTLLGNVIELQTETIQKVLIVGYLNSTINPFIYALFYLWFRRCIKLIITLRIFQTDSALINIL
>LOCXPTAAR55.158.HIT1.TAAR.2R.329.7tm_1.exons1.CM022753.1.Ameiurus_melas
MNLTEFNQSDRCEHFSCPERSGSPAVYILLYVCSAAVVLLTVCGNMLVIVSVFHFKQLHTATNMLVLSLAVSDFLVGAFVMPLILISIIKSCWIFGRDFCICFWLISGFLTVSSIYNIAMIAVDRYLALSNPFLYMNRVSVRITGIVIVFVWCVLLAYISALLYFNGNFTNTVICPGECFIFLNEVSYVVDLIFSFIFPLSIIIILYTRVFVIAKKHATAIRELDNHTRPKTQKITSHSMKSERKAAKVLGILVSVFLMCLLPYFIYSLLGNVIELQLETFQKVSIVFCLNSTINPVIYALFYPWFRRCIKLIITLRIFQTDSELINVL
>LOCXPTAAR56.164.HIT1.TAAR.2R.329.7tm_1.exons1.CM022753.1.Ameiurus_melas
MNLTEFNQSDLCEHFSCPERSGSPAVYILLYMCSAAVVLLTVCGNLLIIISVLHFKQLHTATNMLVLSLAVSDFLVGAFVMPPMLIWIIESCWIFGRDFCFFFWLISGFLTVSSIYNIALIAVDRYLALSNPFLYMNRVSVKITGIVIVCVMCVLLAYNAGLLYFNGNFTNTVMCPGECLFFLNEVWAVIDLVYSFLFPLSVIIILYTRVFVIAKKHVTAIRELNNHTRPKTQKITSHSMKSERKAAKVLGILVSVFLMCLIPYFIYTLLGNVIEIQTETIQKVLIVGYLNSTINPFIYALFYPWFRRCIKLIITLHIFQTDSALINIL
>LOCXPTAAR57.167.HIT1.TAAR.2R.317.7tm_1.exons1.CM022753.1.Ameiurus_melas
MNLTDINQSDLCEHFSCPERSGSPAVYILLYVCSAAVVLLTVCGNMLVIISVLHFKQLHTATNMLVLSLAVSDFLIGALLMPPTLIWIIESCWIFGKDFCITFCMIASFIVGLSIYNVALIALDRYLALSNPFLYSHKISKCTMCIVVYSNWCVCLAYSIIFYYFNVSLMDFVMCPGECFLMMNNVWTVIDLIITFIFPLSVIIILYTRVFVIAKKHATAIRELNNHTQPKTQKITSHSMKSERKAAKVLGILVSVFLMCLLPYFIYSLLGDVIELQIEIIHKLAIVLYLNSTINPFIYALFYPWFRRCIKLIITLQ
>LOCXPTAAR58.169.HIT1.TAAR.2R.329.7tm_1.exons1.CM022753.1.Ameiurus_melas
MNLTEFNQSDRCANFSCPERSGSPAVYILLYVCSAAVVLLTVCGNLLVIISVLHFKQLHTATNMLVLSLAVSDFLIGALVMFPMLIWTIESCWIFGRDFCITFCITGSFIVGLSIYNVALIALDRYLALSNPFLYANKIFKWTMCIVVYSNWCVCLAYSIIFYYFNVSLMDFFICPGECFFSMNEVWSVIDLVYSFIFPVSVIIIFYTLVFVIAKKHATAIRELNNHTRPKTQKITSHSMKSERKAAKVLGILVSVFLMCLLPYFIYSLLGDVIEVKTETIHKLLIVSYLNSTINPFIYALFYPWFRRCIKLIITLRIFQTDSALINIL
>LOCXPTAAR59.171.HIT1.TAAR.2R.329.7tm_1.exons1.CM022753.1.Ameiurus_melas
MNLTEFNQSDLCEHFSCPERSGSPAVYILLYVCSAAVVLLTVCGNLLVIISVLHFKQLHTATNMLVLSLAVSDFLIGALVMLPLLIWTIESCWIFGKDFCITFCMIASFIVGLSIYNVALIALDRYLALSNPFLYANKISKWTMCIVVYSNWCVCLAYSITFYYFNVSLMDFVMCPGECFIFMNNVWTVIDLVITFIFPLSVIIILYTRVFVIAKKHVTAIRELNNHTRPKTQKITSHSMKSERKAAKVLGILVSVFLMCLLPYYIYCLLGDIIELQTKTIHKLLIVGYLNSTINPFIYALFYPWFRRCMKLIITLRIFQTDSALINVL
>LOCXPTAAR60.175.HIT1.TAAR.2R.324.7tm_1.exons1.CM022753.1.Ameiurus_melas
MNLTELNQSSRCENFSCPERSGSPAVYILLYVCSAAVVLLTVCGNLLVIVSVCYFRQLHTPTNMLVLSLAASDFLVGLLVMPFHFTWLIESCWMFGHIFCILFNFMSFQLTSVSVGNVALIALDRYVALSNPFLYLKDVTSAIVHTLICLSWAFSFLYNFVFFYVNRNFTDLSLCPGECLVNAFDEVGSVIDLMFVVVVPCALMLVLYSQVFVIAKRHAHAIRELHQNISRNVSDATKSERKAAKVLGILVLVFLACLVPYYVFALMSTEPSHFMINNILIVFYLNSSINPVIYALFYSWFQKCTKMILTCKILHADCSFVNVL
>LOCXPTAAR61.176.HIT1.TAAR.2R.334.7tm_1.exons1.CM022753.1.Ameiurus_melas
VEILLLCFPHQPDSCFKTTRFFVIRVVMYFLTLTAIVMTVFGNLLVIITISHFKQLHSPTNFIILSLAFVDFMLGCLVMPFSMVRWVEGCWFLGDLFCQIHSSLDMTLSISSILHLCLVSIDRYMAITDPLGYKLKVTNGNTAVCIAVVWIFSGVFSFGIVFSKINIAGLDEQMMNTCVGNCVLIFNKEWGIIAPLLNFYIPGAIMTCLYLKIFHVARKHARLISDRTAGLTSGETKKQVSDQRERKAAKTLGIVMGVFLLCWLPFFLTTVIDPFLNFSTPLDVFDALIWFGYFNSMFNPLIYGFFYPRFQKAFKIIIVRYLFHLKSSSNLMLQ
>LOCXPTAAR62.177.HIT1.TAAR.2R.335.7tm_1.exons1.CM022753.1.Ameiurus_melas
EEAHLKEYCFPDSNVSCLKASYHMAAQTAIYFLLLLATIITILGNSVVIISIAHFKQLHTPTNILVMSLGLADLIVGVIVMPFSMIRSVDGCWYFGEEFCLWHSSFDVFLTTASVFHLVCIAVDRYEAVSNPLQYPTRVTMPVAWFMVTVSWTVAALYSFGLLLSKANVENLDEYIASTFCLGYCNILFNALWSVLDTCVCFLLPCSVMICLYAKIFLISKKHARKVDCARQGKNDITKFSQKVKHENKAAKTLGIVVGAFNLCWMPFYINSILDPYINFSTPLVLFDIFVWLGYINSTLNPIIYGLFYPWFRKTLYLMVTLKIFAPDSSDIKVY
>LOCXPTAAR63.178.HIT1.TAAR.2R.337.7tm_1.exons1.CM022753.1.Ameiurus_melas
EEVDLKTYCFPDSNVSCVKASYNVVSKTVLYLILVFAMTITILGNSVVIISIAHFKQLHTPTNILVMSLALVDLLLGLTVMPFSMIRSVDGCWYYGEEFCFLHSSFDMCLTTASIFHLISIATDRYEAVCHPLQYPTRVTIPVAWFMVTLSWTAAAVYSYGLLCSKANVETLDEYIASISCLGYCGLLFNALWAALDACICFFLPCAVMFCLYAQIFFISKKHARKIEGVKPGRNDMNITKFSQRVKHENKAAKTLGIVVGAFICCWMPFFVTSLLDPYINFATPLIIFDVFVWLGYINSALNPIIYGLFYPWFRKTLHLIVTLKIFAPHSSDIKVY
>LOCXPTAAR64.179.HIT1.TAAR.2R.337.7tm_1.exons1.CM022753.1.Ameiurus_melas
EEVDLKTYCFPDSNVSCVKASYNVVSKTVLYLILVFAMTITILGNSVVIISIAHFKQLHTPTNILVMSLALVDLLLGLTVMPFSMIRSVDGCWYYGEEFCFLHSSFDMCLTGASIFHLISIAIDRYQAVCYPLQYPTRVTIPVAWFMAVMSWTASVVYCYTLLCSKANVETLDEYIASISCLGYCGLLFNALWAALDACIGFILPCAVMFCLYAQIFFISKKHARKIEAVKPGRNDMNITKFSQRVKHENKAAKTLGIVVGAFICCWMPFFVTSLLDPFINFATPLVLYDVFIWLGYINSTLNPIIYGLFYPWFRKTLHLIVTLKIFCSHSSDMKLY
>LOCXPTAAR65.180.HIT1.TAAR.2R.332.7tm_1.exons1.CM022753.1.Ameiurus_melas
EEADFKVYCFPDYNASCLKNPHSVATQTVLYLLLVFAMTITILGNFFVIISIAHFKQLQTPTNILVMSLALVDLLLGLTVMPFSMIRSVDGCWYYSKEFCFLHSSFDMCLTGASIFHLISIAIDRYQAVCYPLQYTTRVTKPVAWFMVAVSWTAAVVYSYSLLLTKANVDNGFTDCLGSCSLFMNALWAILSIVTGFFLPCSAMICLYAKIFFISNKHARKIEGVKQGRNTTLNKFSQRAKHENKAVKTLGIVVGAFNFCWMPYFLTALLDPFINFATPILLYDVFVWLGYINSTLNPIIYGFFYPWFRKTLYLILTLKIFAPHSSDMKVYT
>LOCXPTAAR66.183.HIT1.TAAR.2R.334.7tm_1.exons1.CM022753.1.Ameiurus_melas
DFIEYCYPESNVSCVKMSHNVVAKTVLYSILVLVTAITIVGNFVVIISIAHFKQLHTPTNILVMSLALVDLLLGVTIMPFSMVRTVDGCWYFGKEFCYWHSTFDFLFTGASIFHLISIATDRYQAVCYPLQYPTRITLPVAGFMAALSWILATAYAFSTVGSKTNEANLQDYIASIDCFGKCSLLVNVICASICASLFFILPVCIMIGLYAQIFLVSEKHARKMEGTKQNRTDMTSNKIFQKVKHEKKAAKTLGIVVGAFNLCWMPYFITSVVDPLYNFTTPAIVYELFVWLGYINSTFNPIIYGLFYPWFRKTLYLILTLKIFAPNSSDIKVY
>LOCXPTAAR67.184.HIT1.TAAR.2R.333.7tm_1.exons1.CM022753.1.Ameiurus_melas
DLKEYCYPESNVSCVKISQNVVARTVLYSLLVFATVVTILGNSVVIVSIAHFRQLHTPTNILVMSLALVDLLLGLTVMPFSMVRSVDGCWYFSEEFCFWHSSFDFLFTGASIFHLIFIAVDRYQAVCHPLQYPTRMTKPVAWLMAALSWTIAAGYSYSLLLTKANLENLDDYAASINCLGSCTFLINALCAVLSTFIGLILPCSFMIFLYAQIYLISTRHASKIGGTKQSRHNRTIKLSQRVKHENKAAKTLGIVVSAFHFCWMPYFITSVVDPFLNFTTPPSLYEVFVWLGYINSTLNPIIYGLFYPWFRKTLYLILTLKIFAPNSSDIKVY
>LOCXPTAAR68.185.HIT1.TAAR.2R.334.7tm_1.exons1.CM022753.1.Ameiurus_melas
DFIEYCYPESNVSCVKMSHNVVAKTVLYSILVFAMAITIVGNFVVIISIAHFKQLHTPTNILVMSLALVDLLLGVTIMPFSMVRTVDGCWYFGKEFCYWHSTFDFLFTGASIFHLISIATDRYQAVCYPLQYPTRITLPVAGFMAALSWILATAYAFSTVGSKANEANLQDYIASIDCFGNCFFLVNAICASISTSLFFILPVCIMIGLYAQIFLVSEKHARKMEGTKQNRTDMTSNKIFQKVKHEKKAAKTLGIVVGAFNLCWMPYFITSVVDPLYNFTTPAIVYELFVWLGYINSTFNPIIYGLFYPWFRKTLYLILTLKIFAPNSSDIKVY
>LOCXPTAAR69.186.HIT1.TAAR.2R.341.7tm_1.exons1.CM022753.1.Ameiurus_melas
LITNATPANVDTALLCFPHEPDSCLRTARFVVIRFVMYILMLPTILMTVFGNLLVILTISHFKQLHSPTNIIILSLAVVDCLLGSMIMPFSMVRWVEGCWFLGEIFCKIHSSLDMTLSFVSILHLCLVSIDRYMAITDPLSYKMKVTNDRVVVGIAVICLFSFSFSFGVVLSNVNLEGLEDLLMLSSCVGNCALIFNRQWVVIAALVTFFIPGTIMSCLYLKIFHVARKQAKIMSERTTIGKYETKNRSSEQRERKAAKTLGIVMGIFLLCWLPFFIMTIADPFLNFSTPVDVFDVLVWFGYLNSTCNPLVYGFFYPRFQKAFKMIISKYVFHLNDSGNLT
>LOCXPTAAR70.187.HIT1.TAAR.2R.341.7tm_1.exons1.CM022753.1.Ameiurus_melas
LITNATPANVDTALLCFPHEPDSCLRTARFVVIRFVMYILMLPTILMTVFGNLLVILTISHFKQLHSPTNIIILSLAVVDCLLGSMIMPFSMLRWVEGCWFLGEIFCKIHSSLDMTLSIVSILHLCLVSIDRYMAITDPLSYKMKVTNDRVVVGIAVIWLFSFSFSFGVVLSNVNLDGLEDLLMLSSCVGNCALIFNRQWGVIAALVAFFVPGTIMSCLYLKIFHVARKQAKIMSERTTIGKYETKNRSSEQRERKAAKTLGIVMGIFLLCWLPFFIMTIADPFLNFSTPVDVFDVLVWFGYLNSTCNPLVYGFFYPRFQKAFKMIISKYVFHLNDSGNLT
>LOCXPTAAR71.188.HIT1.TAAR.2R.331.7tm_1.exons1.CM022753.1.Ameiurus_melas
VCYESFNGSCWKISRPLNVQISMFLAMAITILTTVMGNILVIISIAHFKQLHTPTNQLILSLAMCDFFLGVFVMPLSSVRSVYGCWYLSDFMCKIHTGMDIMLSTASIFHLMCVSAERFCAVCSPLTYRSRFRSATVLFLVSVSWFVSAVFAYALVFGELNLKGNEDFYESHIRCVGGCHVFFSHGSAVVTSMVSFFIPGLIMFAIYSRIYIVARSQARSINILANQLRMHSPKPGVFRYRTRKGTLTLAIVVGVFLICWTPFFLCNIIDPFVDYTISPVIIDALVWFGYLNSALNPFIYAFLYPWFRKALRIIVSGDVFHRNSCRFQLYS
>LOCXPTAAR72.189.HIT1.TAAR.2R.326.7tm_1.exons1.CM022753.1.Ameiurus_melas
MNSSLSGLRESAALCYNSLNNSCPRTVYLLTLRLCLYFLFTTIAILTVSGNLLVMFVILRSQNPLLAATNHLILSLSVAGVLIGGFVMPHSMVRSIETCWYFGKFFCEFHTTVDIVLCNTTMWHLTFISVDRYLAIFHPMHYRNLMTNKTSATMISSSWGLALVFGFAIVISNPEVKIREDFYNSCEGGCFSLHAREIGVEYSIIFYFIPVCIIITVYSRILFVAQRHARVIHSTNKGPKHSTPFTAKDVKATKTLVVVVGTFLFCWTPFFMCNIIDPLIGHSIHSVLYESLLWVAYLNAMLNPFIYVFFYSCFRKTAKVLLSKLF
>LOCXPTAAR74.190.HIT1.TAAR.2R.340.7tm_1.exons1.CM022753.1.Ameiurus_melas
NIIDLDILEEPSLCFSSLNTSCLKIDYPLEVRVLLYILFSTSSLITVIGNLLVIITVVHFRQLRTSTNYLILSLAVADLLVGGMVMPPSMIRSVETCWYLGSTFCKIHSSLDVTVCTASILNLCIISLDRYYAVCHPLLYHSTMTPTTIRFMIIVCWGISAVIGFGMIFLELNILGNEEFYYNNFLCEGACMVFQAKAAAIVSPMLCFYIPAVIMLCVYVKIFRTAQRQARAIQSTNAQMKTAEEKSGMSKSEKKATKTLAIIVGVFLTSWVPFFICNCIDPFTGYSVPPIVFDVFLWVGYFNSTFNPIVYAFFYSWFRQAFRVILSGGIFQANSSHTKL
>LOCXPTAAR74.191.HIT1.TAAR.2R.341.7tm_1.exons1.CM022753.1.Ameiurus_melas
NIIDLDILEEPSLCFSSLNTSCLKIDYPLEVRVLLYILFSTSSLITVIGNLLVIITVVHFRQLRTSTNYLILSLAVADLLVGGMVMPASMIRSVETCWYLGSTFCKIHSSLDVTVCTASILNLCIISLDRYYAVCHPLLYHSTMTPTTIRFMIIVCWGISAVIGFGMIFLELNILGNEEFYYNNFLCEGACMVFQTKAAATVFPMFCFYTPAVIMICVYVKILRTAQKQARAIQSTNAKTKTAEEKSGMSKSERKATKTLAIIVGVFLTSWVPFFICNCIDPFTGYSVPPIVFDVFLWVGYFNSTFNPIVYAFFYSWFRQAFRVILSGGIFQANSSHTRLV
>LOCXPTAAR75.193.HIT1.TAAR.2R.340.7tm_1.exons1.CM022753.1.Ameiurus_melas
NIIDLDILEEPSLCFSSLNTSCLKIDYPLEVRVLLYILFSTSSLITVIGNLLVIITVVHFRQLRTSTNYLILSLAVADLLVGGMVMPPSMIRSVETCWYLGSTFCKIHSSLDVTLCTASILNLCIISLDRYYAVCHPLLYHSTMTPTTIRFMIIVCWGISVSVGFGMIFLELNILGNEEFYYNNFLCEGACMVFQAKVGAIVFPMLCFYIPAVIMLCVYVKILHTAQRQARAIQSTNAQMKTAEEKSGMSKSERKATKTLAIIMGVFLTSWVPFFMCNCIDPFTGYSVPPIVFDLLIWVAYFNSTCNPIVYAFFYSWFRQAFKVILSGGICFTDSSHTNL
>LOCXPTAAR76.194.HIT1.TAAR.2R.341.7tm_1.exons1.CM022753.1.Ameiurus_melas
NIIDLDILEEPSLCFSSLNTSCLKIDYPLEVRVLLYILFSTSSLITVIGNLLVIITVVHFRQLRTSTNYLILSLAVADLLVGGMVMPASMIRSVETCWYLGSTFCKIHSSLDVTVCTASILNLCIISLDRYYAVCHPLLYHSTMTPTTIRFMIIVCWGISVSVIGFGMIFLELNILGNEEFYYNNFVCEGACMVFQAKVGAVVFSMLCFYIPAVIMLCVYVKIFRTAQRQARAIQSTNAQMKTAEEKSGMSKSERKATKTLAIIVGVFLTSWVPFFICNCIDPFTGYSVPPIVFDVFLWVGYFNSTCNPIVYAFFYSWFRQAFRVILSGGIFQANSSHTRL
>LOCXPTAAR77.195.HIT1.TAAR.2R.337.7tm_1.exons1.CM022753.1.Ameiurus_melas
SSQTQTSDAIPRCYEFLNSSCPKLVYPLLLRVPLYVFFSLVVILTVFGNFLVILSIVHFKQLHVPTNYLVLSLAVTDLLLGGFVMPSSMIRSVETCWYLGTLFCKIHSSVDITLCTASILNLCFISVDRYYAVCHPLLYQTIITPAVTLVMISVCWSVSFAVGFGIIFLGLNILGMEDFYHESVACEGGCVLFQSAASSTASSLLSFYFPGIIMLSIYMKIFRVAQKQAKSIQDLKNKAQAMISKEEKKATKTLAVIMGVFLSLWTPFFFCNVIDPFIGYLIPPVLFDMLVWIGYLNSTCNPIVYAFFYKWFRKALRTVLSGKIFQSGSSGMNLFSH
>LOCXPTAAR78.197.HIT1.TAAR.2R.329.7tm_1.exons1.CM022754.1.Ameiurus_melas
MNLTEFNQSDLCEHFSCPERSGSPAVYILLYVCSAAVVLLTVCGNLLIIISVIHFKQLHTATNMLVLSLAVSDFLVGAFVMPPMLIWTIESCWIIGRDFCISFWLICGLLTISSIYNIALIAVDRYLALSNPFLYMNRVSVRITGIVIVCVWCVVLTYNSALLYFNGNFTNTVMCPGECLLFLNEVSYVVDLVNSFLFPLSVIIILYTRVFVIAKKHATAIRELNNHTRPKTQKITSHSMKSERKAAKVLGILVSVFLMCLLPYFIYTLFGNVIEVQLETFHKLVIVLYINSTINPVIYALFYPWFRRCIKLIITLRIFQTDSALNNIL
>LOCXPTAAR79.200.HIT1.TAAR.2R.323.7tm_1.exons1.CM022763.1.Ameiurus_melas
EYCYPDNNNSCTKKFQYSSGHVFLFFFLSCISVSTVLLNLLVIISISHFKQLHTPTNLLIMSLAVADLLVGLIVMPVNIMDLIDSCWYLGKTMCALYPVLNYISVSASAGSLVFIAVDRYIAIYNPLFYSTRVTICKTSCFISLTWSCAILYNILFYLFNGHLLHPDMFNKCVGQCVVVQTHAASMVDLFVSFIGPCFTMLFLYLRIFKVARYQVKSINALECDNAHGRGVKSVKNKAVKTLGIVIFVYLSCWIPYYLNSMYVQSLSSVSLVWILLNWLIYINSSVNPLIYAIFYPWFRASVKFIVTCKIFQASSSMFNLFPE
>LOCXPENSTRUP00000055032.1.16.HIT1.Ora.1R.291.7tm_1.exons1.CM022779.1.Ameiurus_melas
IIISVIGIVGNGVLIIAILHLTRAKTFEIFLLGLAITNFGEIMLVEIYDAIGQSIQTVSIWSCVALKCLNICGEIASIFFTVLISFYRYQKIHNAAMRIIAPIFMDSREAAIGLSMGCILVAVLLGLPTYFINQDTWHMENSTTEVCPADLFQCSKGHCPTVNSIYKYLFIIICHVLPLIIVTWTSVLIVKILIVQQTAVDTQHESGPGAVATHHHHEHDVFHRSTIGILAAMTLFQVDCILYLILHLALSPYDFPAWSELEFFITTLYTGIIPYIYGTGHNFFSVKHFMK
>LOCXPOra1.7.HIT1.Ora.2R.311.7tm_1.exons3.CM022752.1.Ameiurus_melas
MAEVLTLDAILFGILVFSGILGNILVIYTVRAGISSHHMPPSDLILLNLSLANLLTSLFRTVPIFISDMGLEVSLETNWCRVFMLLWVWWRSVGSWATLCLSVFHYTTLRRKHVAMGLLAQQKDRRHVVLALGLVWGANLVFSLPAAIYSKRVRGNATFDFMVISCTTRPLLGCMWEFPSRQQGVTFASTSLALNEVLPLLLMVSINLATLRALAKHIRMVTVGVENGAAHVHTERKAGQVIITLVALFVVCWVMQVAAVTYFNYGGGVHAEGLLTVSQFSASVFVGFSPMVVTFGHGKLRKRIMIMVQEL
>LOCXPOra2.8.HIT1.Ora.2R.304.V1R.exons1.CM022752.1.Ameiurus_melas
MDLCITIKGVSFLLQTGLGILGNASVLMAYAHMAFVEPRLQPVDRILAHLAFSNLLLLLTRGVPQTMVIFGLHNLLNDPGCKVVIYAYRIHRALSVCLTSMLSVFQALTITPSAGPYLTRLKSRLPQLVVPTFVGLWLLNMVVCSGAVLFALAPRNGTVPAFTLNLGFCHVNFHDNLSYVVNGAALSTRDFTFVAIMLASSGYILVFLHKHSRQVRSIRRAQQGTSMELRAAKTVVMLVVLYTVFFGIDNVIWIYMLTVAQVPAVVADMRVFFSSCYATLSPFLVISTNKKIKERMMCAAGEQS
>LOCXPOra3.9.HIT1.Ora.2R.307.V1R.exons1.CM022752.1.Ameiurus_melas
MDSELLARGLLYLFLAVAGIPGNIAVIYAFLMVLHHERRLLTADAIVLHLALANLLVVGVRCVLEVFATFQIANVFDDAGCKGVIFVYRTARSLSIWLTFVLSAYQSLSIAPPGSRWATARDLFGRFLWLIFLVVWIINVAVSSPSVVFAMGAKNNSKLLQNSINVQFCFINFPSVSVKDANGAVQTVRDVVPMALMTSASLIILVFLYKHSRQVRAIRGGGGGGGGGGGAGGSAERRAAVTVVTLVTLYVVLYGVDNGLWVYTIMVKQTMSSALISDLRIFFSSLYAAMSPVVIVVSNKKVNRHLR
>LOCXPOra4.10.HIT1.Ora.2R.331.7tm_1.exons4.CM022774.1.Ameiurus_melas
MMIANKTVTLIKKAPTGQLTGVPMALYLVLVLLGILGNAMVILVVGNSIIREPGGGRKSDMILVNMALSNLLVSVMRNTLLVTSDFGLEVLPGKDWCRFLMGVWVWLRSANVWSTLFLSAFHFYTLKRIGPSISSLNPSHGPPKALLMCFGLIWTLNLLYSVPAFVYSTNGSKNASETLMLVSSTTRPLLSCLWDFPSIYSGLVFATTSMVIHEVIPIVLMSATNLGSLLILYAHGNAHKTASKDQDAPVLRRVPAERRAAKVILALIILFIISWGASVISVNYFNYNRGASSAYLLVLARFFNSGFIALSPIILAVGHRKLREVIKSIIK
>LOCXPOra5.11.HIT1.Ora.2R.330.7tm_1.exons4.CM022774.1.Ameiurus_melas
MIANKTLTLIKKAPTGQLTGVPMALYLVLVLFGILGNAMVILVVGNSIIWEPGGGRNSDMILVNMALSNLLVSLMRNTLLVTSDFGLEVLPGKDWCRFLMGVWVWLRSANVWSTLFLSAFHFYTLKRIGPPISSLNPSRGPPKALLICFGLIWTLNLLYSVPAFVYSTNGSKNASETLMLVTSTTRPLLGCLWDFPSIYSGLVFATTSMVIHEVIPIFLMSATNLGSLLILYAHGNAHKTASKDQDAPVLRRVPAERRAAKVILALIILFIISWGASVISVNYFNYNRGASSAYLLVLARFSNSGFIALSPIILAVGHRKLREVIKSIIK
>LOCXPDreOlfCb1.500.HIT1.OlfC.1R.771.ANF_receptor.exons6.CM022761.1.Ameiurus_melas
CGAWALGDIQIGMLSSIFSKVENLYSRGAPDIYNCSGFNSGSFVRMLTFIYTIETINNSSFLPGVRLGYHICDTCCHASKAIQSTEHLLSLNNSEPGRCGLNQNPRVKAIIGARYSEVSISVARLLSLYMVPQISASSSAEALSDRLRYPSFLRTIPSDNHQMKALAKLTSYFEWDWVGVIHSDDDYGKNALQGFLDNAENENVCTAFIETLPYYLDFKDIDNMIQKVVQTIQNSTAKVVLIILREELVYKLFTEVIKQNISRTWIASDAWSVSRNISVMNGINNIGDVFGFSFITGPNPGFHEYLQNLAITLGTENEFIEEYQKFGNDKDYLTKVVDINQVYADRLAVLSIAHSLKKILKCNQTTCPGNKDFPPYELLNELKQVNFTLDNQTFYFNTSGNFVNGYDLMNWAQNKSSGQREFAVVGAYKLEQEQINIDKYINIKWYNSNSNTKPVSICSDACPPGKAKKLSKISCCHECIDCLEGTYSNGTNHQNCLPCQNGTWSLKGWTQCTAKNEVYWRWDGPRAIIFLVFSMAGFLLLFMNLIIYLVFRESPVIKQAGGYIYLLIMVGLALSYTSVIIFIGKPNVHKCRARQVLYGLGFSLIVSCILVKALRTFVAFLPRYRQHNFKKFYKPPVIIGSGTFIQVLICIFWLVFDSPSVETVTTNDKMEITIQCLEGSGMGFGFMLCYIALLALICFILAFKGRKAPQRFNETGHIILSMLIYLFVWVCFTPIYVARIREYNSIQAAAILVSSYGIIFCHFAPKWYMAL
>LOCXPDreOlfCb1.501.HIT1.OlfC.1R.784.ANF_receptor.exons6.CM022763.1.Ameiurus_melas
RCDFNRSHFGAYLHGDIVLGILSSVHSNIKDLQDRTCPEMYTCEDFDLITFVSSLVAIHTIEEINNSSFLPGIKLGYLICDPCAYGTKALECVGHMLAVDGSPTVLFDYSNFTSPIKAFLGERYSELSIPVAKLLSLYMIPQISCTSTAPALSDKLRYASFLRVVPSDVYQTQALVKLMTYYSWNWVGVVTLDDDYGRAVHENFLEDAQKEQVCIQFQEVLPNYLGFLDINEKINMVADRIESSNATVVLLILRPELVQMLFEKMIKRSIRRVWIASDAWSTTHFLMKMTDINKVGEIFGFTFVTGNIPGFEGYLRNLRPSPGARNDFISEYKQMLSTCTQGQQSENSLDCNERDLHKVDLTEAYGQRVAVYAITHAIKKLLKCDSTSCTEDTNFLPWKLISILRQMRFTLDNQTYFFNKDGDFENGYDLIMWKKDGDERVLDVVGKFLISNNSLNVYKDKISWFNNTVPESRCSKRCPPGTYKHILNITCCYTCTDCSAGYYSDQEDQPSCTQCINGTSPPNSAKCEEWKLGILEWSAAHSIVVIIGTVIGILLLVFSIILFIIYRNHETKEIDFILLCIMAVGLIVSFGSVIAFLGNPSSNQCMVQQAMYGIGFTLTVSCILVKVFSLFLSLMSSDPNRQLFLKNFDRVFVNIGLLTGVQVLICLFWFIFDPLTVEENTKDHITMIRLCTQGSRFVGFGMMHIYIAVLAILCFFLAFKVRTSETDPIVFSMLFHLFAWFCVAPLFATLKEQRPIIQLSAIMVSNYGVMLCHFTPRWYRILSE
>LOCXPDreOlfCb1.868.HIT1.OlfC.1R.796.ANF_receptor.exons6.CM022779.1.Ameiurus_melas
CDVTPSLCGAYLPGDIVIGILSSVHSNFTMFYASNRPYTPCADFNPISFVQSLAIIHTIEMINNSSFLPGIQLGYLMCDPCACASKALHCVEHMLAVNGSLPVLSDYSNFSSPVKAFLGERYSELSIPVAKLLSLYMIPQISATSSAPILSDKLRYPSFFRVIPSDIYQTQALAKLMRHFSWDWVGVVTLDDDYGNAALANFLLAADEVKVCVEFQEVLPTIDTSEESIKKVADRIRSSSAKVVLLILRIKVVEMLFKEMIKTSTSRIWIASDAWSTAGSLMKMKDINKVGDILGFTFVTGEIPGFKDYLQNLKPSSGAWNDFIREYKQMSFNCIPDQNSGKTYPYDCNPQEMNNDLNAVDLTATYNQRVAVYAIAHAIKEILECNSSVCPGDTNFPLEKLVAILQETNFTLDNQTYSFNNDGDFDSGYDLIMWKNANYVRIPDVVGKYLIIKNDVEVYEHNIPWSNNTVPLSRCSETCPPGTEKSVSNISCCYTCTNCIEGYFSNTTDQDMCQKCPNGSSSLPGSSECQEWKVWYLKWSDPYSIVVMIGTVIGILLLIFSFVFFILHRDNPIIKDTLIYSCIMNFGLIVSFGGVIIFLGRPSIDHCMAQQAMYGLGFTLCVSCILTKAFRTFIAYVAYVPLTQHKLQKIYKPFAIIGLLTAIQGLICIFWFAFDQPGVEKTESQTQKLTMNHLCTQGASMVSFGVMHVYIAVLAVVCFLLAFKGRDHETEPIVFSMLIHLFAWLCFIPVFITQHELRPIVQISAIMVSNYGVIFCHFTPKWFKIISEKLEHKNVL
>LOCXPOlfC1.373.HIT1.OlfC.2R.837.ANF_receptor.exons6.CM022777.1.Ameiurus_melas
FNFRTFRWTQTMLFAINEINNRQDLLPNTDLGYVIYDSCFTISKAVEGTLTYLTGQDEAVPNYRCGNGPPLAAMVGAGGCDLSVATARILGLYYFPQVSYSSSCSVLESRFQYPTFLRTIPSDEHQSVAMAQLVLHFGWTWVGAIASDDDYGKYGIKRFKEVVEEAGVCISFSETLPKFTAPDTINRIVRTIIDSTAKIIVVFSSDVDLAPLVEQLLLHNVTNRTWIASENWITSALIARQPNVMSMLGGTIGFAITRADIPGLLEHLLSIDPYQDKLTEEFWQTAFNCTLSYSRALSAARLCTGKERLLELNNTYSDVSQLRLTYNVYKAVYAVAYALHNLEYCVPGKGPFVGNTCADITKFEPWQLMYYLKNLRFTVPYTREEISFNDGEVPGFYEILNWQRASDGGVTYVHIGHYNSTAATGEKLHIVNSSIIWHNDRLQTPRSVCSERCQPGTRMGIRQGEPVCCFDCIPCADGEISNTTDARGCIQCGEDFWSNANRDACVPKTIEFLDFSEALGITLIVISVFGALLTIMVAIVFLKYLNTPLVQANDALLSFTLLLGLVVTFLCSIVFLGEPRLWSCMTSQVALALGFALALSSLMGKSSLLMLRARAIKAMRVAAKAAKAAAAASEQSGDTAAIAPAIPQKNDIDPIKPPQQRTMMIVCTLIQAVACAVWLILLPPRPVKNTAAQNIKIILECDPGNIIFICCVFGYDVLLALMAFAFAFVARRLEDHFNEGKCVTFGMLVFFIVWISFVPAYLSTRGKFMVAVQIFAILASSFGLLACIFLPKCYVLLVKPDRNKEELMVPRAKRPESGATGTSASLGTNGPISTIDG
>LOCXPOlfC2.413.HIT1.OlfC.2R.850.ANF_receptor.exons6.CM022777.1.Ameiurus_melas
ALLLWVVCEDVVGKYQEERCVYLDHAQHLDTVGLSQDGDVVIGALINFYVLPPTFDMSFTKEPYLRSCSEFQESPVQWAQAVVFAVEEINRNPSLLPGLRLGYRIMDTCTRYPHSLRAVMSMISGGNGTCETTRPAKLIIGDSASTQCIILSRVLSPLRVPMISYLATCVCLSNRREYPNFFRTIPSDMYQARTMAQMAKRFGWTWVGAVVADNDYGLQAVQAFQEETKGTGICLAFVSTLLRERLAKDVDRAVKMVQSSSAHVIMVFAWYMDVEVFLTELVRRNVTDRQFLASEIWSTSSLLLSNPELYTITQGTLGVAIRSAPIPGFEKHLQELHPSRYPRDTILRELWERTFGCSPVLNNMVASQSGLPPCSGKESLKGVQNSVTDVSNLRATYNVYLAVYAAAYALHSLLSCTAPNNSDPTGTPGCSSPDIITTQQLLEQLKLLNFTTQLGEKFYFQDGEIPAVYDIVNWQRGPGGTLQYVLIGRLEGSNLIIKESAISWPGNSNKVPVSVCTAECPQGTRKAIRKGLPVCCFDCLPCAEGEFSNVTGSLQCYNCPPEFWPNSLKTACVPREVEYLAFSESMGITLTTVAVCGAMTTAAVGVVFVYYRQTPIVKANNSELSFLLLLSLKLCFLCSLVFVGQPSLWSCRLQQATFGISFVLCISCILVKTIVVLVAFRSARPGSASLMKWFGPGQQRGSVLFFTCIQVIICAVWLSISPPLPHRDLSIQGSKIILECMVGSVTGFSLVLGYIGLLAAICFVLAFFARKLPDNFNEAKFITFSMLIFCAVWITFVPAYVSSPGKYSVAVEIFAILASSFGVLICIFAPKCYIILLKPENNTKKFLMAK
>LOCXPOlfC3.442.HIT1.OlfC.2R.855.ANF_receptor.exons6.CM022777.1.Ameiurus_melas
SLSQLALLLWVVCEVVVGTSQEEKCVYLDHAQHIDTVGLSQDGDVVLGALINFYMQPPALDMSFTKEPYLQPCYEFQESPVQWAQALVFAVEEINRNPFLLPGVRLGYRVMDSCSRYPHSLRAVMSMISGGNGTCETTRPAKLIIGDSASTQCMILSRVLSTLHVPMISYLATCVCLSNRREYPNFFRTISSDMYQARTMAQMAKRFGWTWVGAVVEENDYGLQALQAFKEETKGTGICLAFVSTIFRERLAKDVDRAIKLVQSSSARVIIVIVWDMDVEVFLTELVRRNVTDRQFLASEVWSTSSLLLNNPELYTIAQGTLGVAVRSAPIPGFEKHLQELHPSRYPRDTILRELWERTFGCSPVLNNMVASQSGLPPCSGKESLKGVQNSVTDVSNLRATYNVYLAVYAAAYALHSLLSCTAPNNSDPTGTPGCSSPDIITTQQLLEQLKLVNFTTQLGEKFYFQDGETPAVYDIVNWQRGPGGTLQYVLIGRLEGSNLIINESAISWPGNANKVPVSVCTAECPQGTRKVIKKGLPVCCFDCLTCAEGEFSNVTGSLECYRCPSEFWSNSLRTACVPREVEYLAFNETMGITLTTVALCGAMMTAAVGVVFVYYRQTPIVKANNSELSFLLLLSLKLCFLCSLVFVGQPSMWSCRLQQATFGISFVLCISCILVKTIVVLVAFRSARPGSASLMKWFGPGQQRGSVLFFTCIQVIICAVWLSLSPPFPHRNLSIQGSKIILECMVGSVTGFSLVLGYIGLLAAICFLLAFFARKLPDNFNEAKFITFSMLIFCAVWITFVPAYVSSPGKYSVAVEIFAILASSFGLLICIFAPKCYIILLKPQNNTKKFLMAK
>LOCXPOlfC3.465.HIT1.OlfC.2R.854.ANF_receptor.exons6.CM022777.1.Ameiurus_melas
LFLLVLLLWIVCEVVVGTSQEEKCVYLDRAQHLDTVGLSQDGDVIIGALINFYMLPPALDLSFTKEPYLQSCYEFQESPVQWAQAVVFAVEEINRNPTLLPGVRLGYRIMDSCSRYPHSLRSVMSIISGGNGTCETTRSSKIIIGDSTSTQCMILSRVLSPLHVPMISYLATCVCLSNKHKYPNFFRTIPSDMYQARTMAQMAKRFGWTWVGAVVEENDYGLQAVQAFMEEIKGTGICLAFVSTIFRERLAKDVDHAVTMVQSSSARVIMVFVWDMDLEVFLTELVRRNVTDRQFLASEIWSTSSHLLSNVALYTITQGTLGVAVRSAPIPGLKKHLQELHPSRYPQDTILRVLWERTFGCSPVLNNMVASQSGLPPCSGKESLEGVQNGVTDVSNLRTTYNVYLAVYAAAYALHSLLSCTAPNNSDPTVTPGCSSPDIITTQQLLEHLKMVNFTTQLGEMFYFQDGETPAVYDIVNWQRGPGGTLQYVLIGRLEGSNLIINESAISWPGNSNKVPVSVCTAECPHGTRKAIRKGLPLCCFDCLPCAEGEFSNVTGSLQCYRCPPEFWSNSLRTACVPREVEYLAFNETMGITLTTVAVCGAMMTAAVGVVFVYYRQTPIVKANNSELSFLLLLSLKLCFLCSLVFVGQPSLWSCRLQQAAFGISFVLCISCILVKTIVVLVAFRSARPGSASLMKWFGPGQQRGSVLFFTCIQVIICAVWLSISPPLPHRNLSIQGSKIILECMVGSVTGFSLVLGYIGLLAAICFVLAFFARKLPDNFNEAKFITFSMLIFCAVWITFVPAYISSPGKYSVAVEIFAILASSFGVLICIFAPKCYIILLRPEKNTKKFLMGK
>LOCXPOlfC4.136.HIT1.OlfC.2R.843.ANF_receptor.exons6.CM022777.1.Ameiurus_melas
GFLIWPIWVNSVGLSCTLQTKPISRSLYKKGDVIIGGLFPIYVEAPEPDHMFIQRVQGSHCQSVELRSYHWLQTMIFTVEEINQNPSLLPNFTLGYLAADTCLAETSTLSAALAMVTGQEETVSGEHCTMAPSVPVIIGDARSSASIVVADTLSVFDIPMVSYFASCACLSDRTRYPTFLRTVPSDAFQAKAMARLLHLMGWTWVGVVSGDDVYGKSGVQLLLKELKGSGVCVDYHEVIPKSHAPSRIQRIVERIQSSKAQVVVTFAIGPDTEVLLREVVRMNATDRQWIATEAWSTSTHYSAWSGISLAGTLGFALRRVDIQGLGSYLTQLSPEEHLMEPLVQSVWEDVFGCRFGEQIQSGPLRPQCTGLEKVKHGEAYFDVMYNVYKAVYAIAYAIQDMLACQHGKGPFENGECPDIKPIKPKQLLHYLKAVQFTTPVGEMVGFDENGDPSASYDIINWHVGAEGKVEFVKVGQFDAAKGPQQDFQLDLRKVFWGGGWDDEVPVSVCSENCPPGTRKAVQKGKPLCCYDCIPCTSGEISNSTDSPECTKCPERFWSNTERTECIPMIVEFLSFQDNMGIILSVLSAAGAALTITVLAAFIHHRDTPLVRANNSELSFLLLLSLKLCFLCALAFIGQPAPWSCMLRHTLFGISFVVCLACVLSKTVVVLVAFRATLPGSNVMRYFGPVQQRAGIFLCTLIQVGICAFWLVLAPPLPTESAGGELGARVVLLCAVGSVAGFSLVLGYIGLLAAVCFLLAFFARKLPDNFNEAKFITFSMLIFCAVWIAFVPAYVSSPGKYTVAVEVFAILASSYGLLVCIFAPKCYIILLRPDKNTKKNMMAK
>LOCXPOlfC5.172.HIT1.OlfC.2R.841.ANF_receptor.exons6.CM022777.1.Ameiurus_melas
MSFLHTWFLFTQVRAADPPCSVQGLPNPPQLSKDGDVLIGGIFSIHSKWNQPGQTFTAGPQQGECTSLILRELKNIQTMVFAIEQINNRTDILPGISLGYKIYDTCGTVEMTTRASLSLVNGEKNKTSVSCSKTETVQAIIGESSSTPTIAISATVGPLHIPVVSHAASCACLSDRKKYPSFFRTVPSDYFQSRALAKLVKYFGWTWVGALCSTNDYGMNGINEFISAAKKEGICVEYSKAFYKTDSKEKILKIVEVIKASTSKVIVAFVSYSEMGILLKEMALQNMTGFQWIGSESWISDLNPANVQWQHVLKGSLGFAIPKAEITGLGEFLTKLNPASDIAIYRELWETIFQCKLSTQENVEMKQLCKSNESLTQVQNLYTDVSDLRLANNVYKAVYAVAYALHSSYGCSKRDSGQGADVCTNLADNQQPWKKIHFTTTAGEDVFFDENGDPAARYDVLNWQQGKDGKTMIVKVGYYDASLQTHRQLSFNNINISWAQNKVPVSVCSPSCPPGTRKAVQKGRAICCFDCIPCAEGEISNITDSITCIKCPPELWSNDKKDTCVLKQVEFLSFVERMGIILVSFSLLGVSFTICITVIFFKHKDTPIVRANNSELSFLLLFSLTLCFLCSINFIGWPSDWSCMLRHTAFGIIFVLCISCVLGKTVVVLMAFRATLPGTNVMKWFGPLQQRLSVLAFTLVQVIICVIWLNVSPPFPYKNMNYYNEKIILECSLGSAIGFWAVLGYIGFLAFLCFILAFLARKLPDNFNEAKFITFSMLIFCAVWITFIPAYVSSPGKFTVAVEIFAILASSFGLLFCIFLPKCYIIILKPEKNTKKQMMGK
>LOCXPOlfC6.215.HIT1.OlfC.2R.841.ANF_receptor.exons6.CM022777.1.Ameiurus_melas
MSFLQTWFLFTQVRAADPPCSVQGLPNPPQLSKDGDVLIGGIFSIHSKWNQPGQTFTAGPQQGECTSLNLRELKNIQTMVFAIEQINNRTDILPGISLGYKIYDTCGTVEMTTRASLSLVNGEKNKTSVSCSKTETVQAIIGESSSTPTIAISATVGPLHIPVVSHAASCACLSDRKKYPSFFRTVPSDYFQSRALAKLVKYFGWTWVGALCSTNDYGMNGINEFISAAKKEGICVEYSKAFYKTDSKEKILKLVEVIKASTSKVIVAFVSYSDMGILLKEMALQNMTGFQWIGSESWISDLNPANVQWQHVLKGSLGFAIPKAEITGLGEFLTKLNPASDIAIYRELWETIFQCKLSTQENVEMKQLCKSNESLTQVQNLYTDVSDLRLANNVYKAVYAVAYALHSSYGCSKRDSGQGAGVCTNLADNQQPWKKIHFTTTAGEDVFFDENGDPAARYDVLNWQQGKDGKTMIVKVGFYDASLQTHRQLSFNNINISWAQNKVPVSVCSPSCPPGTRKAVQKGRAICCFDCIPCAEGEISNITDSITCIKCPPELWSNDKKDTCVLKQVEFLSFEERMGIILVSFSLLGVSFTICITVIFFKHKDTPIVRANNSELSFLLLFSLTLCFLCSITFIGWPSDWSCMLRHTAFGIIFVLCISCVLGKTVVVLMAFRATLPGTNVMKWFGPLQQRLSVLAFTLVQVIICVIWLNLSPPFPYKNMNYYKEKIILECSLGSAIGFWAVLGYIGLLAFMCFILAFLARKLPDNFNEAKFITFSMLIFCAVWITFIPAYVSSPGKFTVAVEIFAILASSFGLLFCIFLPKCYIIILKPEKNTKKQMMGK
>LOCXPOlfC7.252.HIT1.OlfC.2R.841.ANF_receptor.exons6.CM022777.1.Ameiurus_melas
MSFLHTWFLFTQVRAADPPCSVQGLPNPPQLSKDGDVLIGGIFSIHSKWNQPGQTFTTGPQKGECTSLNLREMKNIQTMLFAIEEINNRSDIIPGISLGYKIYDACATVEMTTRASLSLVNGEKNKTSVSCSKTETVQAIIGESSSTPTIAISATVGPLHIPVVSHAASCACLSDRKKYPSFFRTVPSDYFQSRALAKLVKYFGWTWVGALCSTNDYGMNGINEFINAAKKEGICVEYSKAFFKTDSREKILNIVEIIKASTSKVIVAFVAYSDIGILLKEMALQNMTGFQWIGSESWISDLNPANVQWQHVLKGSLGFAIPKAEIIGLGEFLTNFNPASDIAIYRELWETIFQCKLSTQENVEMKHLCKSNESLTQVQNLYTDVSDLRLANNVYKAVYAVAYALHSSYGCSKRDSGQGADVCTNLTDNQQPWKKIHFTTTAGEDVFFDENGDPAARYDVLNWQQGKDGKTMIVKVGFYDASLQTHRQLSFNNINISWAQNKVPVSVCSPSCLPGTRKAVQKGRAICCFDCIPCAEGEISNITDSITCIKCPPELWSNDKKDTCVLKLVEFLSFEERMGIILVSFSLLGVSFTIIITVIFFKHKDTPIVRANNSELSFLLLFSLTLCFLCSITFIGWPSDWSCMLRHTAFGIIFVLCISCVLGKTVVVLMAFRATLPGTNVMKWFGPLQQRLSVLAFTLVQVIICVIWLNVSPPFPYKNMNYYKEKIILECSLGSAIGFWAVLGYIGFLAFLCFILAFLARKLPDNFNEAKFITFSMLIFCAVWITFIPAYVSSPGKFTVAVEIFAILASSFGLLFCIFLPKCYIIILKPEKNTKKQMMGK
>LOCXPOlfC7.269.HIT1.OlfC.2R.841.ANF_receptor.exons6.CM022777.1.Ameiurus_melas
MSFLRTWLLFTQVRAADPPCSVQGLPNPPQLSKDGDVLIGGIFSIHSKWNQPGQIFTSRPQQGECTSLNLREMKNIQTMVFSIEEINNRTDILPGINLGYKIYDSCGSVEMTTRASMSLINGEKNKTSVSCSKTETVQAIIGESSSTPTIAISATVGPLHIPVVSYFATCACLSDRKKYPSFFRTVPSDYFQSRALAKLVKYFGWTWVGALCSNNDYGNNGINEFISAAKKEGICVEYSKAFFKTDPREKILEIVEIIKASTSKVIVTFVTYADMGILLKEMALQNMTGFQWIGSESWISDLNPANVQWQHVLKGSLGFAIPKAEITGLGEFLTKLNPASDIAIYREMWETIFQCKLSTQENVEMKQLCKSNESLTQVQNLYTDVSDLRLANNVYKAVYAVAYALHSSYGCSKRDSGQGADVCTNLEDKLQPWKKIRFTTTAGEDVFFDENGDPAARYDVLNWQQGKDGKTLIVKVGYYDASLQAHRQLSFNNINISWAQNKVPVSVCSPSCLPGTRKAVQKGRAICCFDCIPCTEGEISNITDSITCIKCPPELWSNDKKDTCVLKLVEFLSFEERMGIILVSFSLLGVSFTIIITVIFFKHKDTPIVRANNSELSFLLLFSLTLCFLCSITFIGWPSDWSCMLRHTAFGIIFVLCISCVLGKTVVVLMAFRATLPGTNVMKWFGPLQQRLSVLAFTLVQVIICVIWLNVSPPFPYKNMNYYKEKIILECSLGSAIGFWAVLGYIGFLAFLCFILAFLARKLPDNFNEAKFITFSMLIFCAVWITFIPAYVSSPGKFTVAVEIFAILASSFGLLFCIFLPKCYIIILKPEKNTKKQMMGK
>LOCXPOlfC8.274.HIT1.OlfC.2R.841.ANF_receptor.exons6.CM022777.1.Ameiurus_melas
MSFLHTWFLFTQVRAADPPCSVQGLPNPPQLSKDGDVLIGGIFSIHSKWNQPGQTFTSGPQKGECTSLNLIEFKTVQTMVFAIEEINSRTDFLPGISLGYKIYDSCGSVEMTTRASLSLVNGEKNKTSVSCSKTETVQAIIGESSSTPTIAISATVGPLHIPVVSHFASCACLSDRKKYPSFFRTVPSDYFQSRALAKLVKYFGWTWVGALCSNNDYGNNGINEFISAAKKEGICVEYSKAFLKTDPREKILKIVEIIKASTSKVIVTFVAYSDMGVILKEMALQNMTGFQWIGSESWISDLNPANVQWQHVLKGSLGFAIPKAEITGLGEFLTKLNPASDIAIYRELWETIFQCKLSTQENVEMKQLCKSNESLAQVQNLYTDVSDLRLANNVYKAVYAVAYALHSSYGCSKRDSGQGADVCTNLEEKQQPWKKIHFITTAGEDVFFDENGDPAARYDVLNWQQGKDGKTMIVKVGYYDASLQTHHQLSFNNITISWAQNKVPVSVCSPSCPPGTRKAVQKGRAICCFDCIPCAEGEISNITDSITCIKCPPELWSNDKKDTCVLKLVEFLSFEERMGIILVSFSLLGVSFTIIITVIFFKHKDTPIVRANNSELSFLLLFSLTLCFLCSITFIGWPSDWSCMLRHTAFGIIFVLCISCVLGKTIVVLMAFRATLPGTNVMKWFGPLQQRLSVLAFTLVQVIICVIWLNVSPPFPYKNMNYYKEKIILECSLGSAIGFWAVLGYIGFLAFLCFILAFLARKLPDNFNEAKFITFSMLIFCAVWITFIPAYVSSPGKFTVAVEIFAILASSFGLLFCIFLPKCYIIILKPDKNTKKQMMGK
>LOCXPOlfC7.277.HIT1.OlfC.2R.841.ANF_receptor.exons6.CM022777.1.Ameiurus_melas
MSFLRTWFLFTQVRAADPPCSVQGLPNPPQLSKDGDVLIGGIFSIHSKWNQPGQTFTTGPQQGECTSLNLREMKNIQTMVFSIEEINNRTDILPGINLGYKIYDSCGSVEMTTRASLSLVNGEKNKMSVSCSKTETVQAIIGESSSTPTIAISATVGPLHIPVVSHFATCACLSDRKKYPSFFRTVPSDYFQSRALAKLVKYFGWTWVGALCSNNDYGNNGINEFISAAKKEGICVEYSKAFFKTDSREKILKIVEIIKASTSKVIVTFIAYADMGVILKEMALQNMTGFQWIGSESWISDLNPANVQWQHVLKGSLGFAIPKAEITGLGEFLTKLNPASDIAIYRELWETIFQCKLSTQENVEMKQLCKSNESLTQVQNLYTDVSDLRLANNVYKAVYAVAYALHSSYGCSKRDSGQGADVCTNLEDKQQPWQKIHFTTTAGEDVFFDENGDPAARYDVLNWQQGKDGKTTIVKVGYYDASLQTHRQLSFNNITISWAQNKVPVSVCSPSCPPGTRKAVQKGRAICCFDCIPCAEGEISNITDSITCIKCPPELWSNDKKDTCVLKLVEFLSFEERMGIILVSFSLLGVSFTIIITVIFFKHKDTPIVRANNSELSFLLLFSLTLCFLCSITFIGWPSDWSCMLRHTAFGIIFVLCISCVLGKTVVVLMAFRATLPGTNVMKWFGPLQQRLSVLAFTLVQVIICVIWVNVSPPFPYKNMNYYKEKIILECSLGSAIGFWAVLGYIGFLAFLCFILAFLARKLPDNFNEAKFITFSMLIFCAVWITFIPAYVSSPGKFTVAVEIFAILASSFGLLFCIFLPKCYIIILKPEKNTKKQMMGK
>LOCXPOlfC10.283.HIT1.OlfC.2R.841.ANF_receptor.exons6.CM022777.1.Ameiurus_melas
MSFLRTWFLFTQVRAADPPCSVQGLPNPPQLSKDGDVLIGGIFSIHSKWNQPGQTFTTGPQQGECTSLNLREMKNIQTMVFSIEEINNRIDILPGINLGYKIYDTCGSVETTTRASLSLVNGNKNKTSVSCSNTETVQAIIGESSSTPTIAISATVGPLHIPVVSHAASCACLSDKKNHPSFFRTVPSDYFQSRALAKLVKYFGWIWVGGLYSNNVYGMNGINEFINSAKKEGICVEYSNAILRTDSREKILKVVEIIKASTSKVIVAFVSYSDMGVLLKEMALQNMTGFQWIGSESWISDLNPANFQWQHVLKGSLGFAIPKAEIIGLGEFLTKLNPASDIAIYREMWETIFQCKLSTQENVEMKQLCKSNESLTQVQNLYTDVSDLRLANNVYKAVYAVAYALHSSYGCSKRDSGQGADVCTNLEDKQQPWQKIHFTTTAGEDVFFDENGDPAARYDVLNWQQGKDGKTMIVKVGFYDASLQTHHQLSFNNINISWAQNKVPVSVCSPSCPPGTRKAVQKGRAICCFDCIPCAEGEISNITDSITCIKCPPELWSNDKKDTCVLKLVEFLSFEERMGIILVSFSLLGVSFTIIITVIFFKHKDTPIVRANNSELSFLLLFSLTLCFLCSITFIGWPSDWSCMLRHTAFGIIFVLCISCVLGKTVVVLMAFRATLPGSNVMKWFGPLQQRLSVLAFTLVQVIICVIWLNVSPPFPYENMNYYKEKIILECSLGSAIGFWAVLGYIGFLAFMCFILAFLARKLPDNFNEAKFITFSMLIFCAVWITFIPAYVSSPGKFTVAVEIFAILASSFGLLFCIFLPKCYIIILKPEKNTKKQMMGK
>LOCXPOlfC11.287.HIT1.OlfC.2R.837.ANF_receptor.exons6.CM022777.1.Ameiurus_melas
MSFLHTWLLFTQVRAADPPCSVQGLPNPPQLSKDGDVLIGGIFSIHSKWTQPGRTFTSRPQQGECTSLNLIEFKSVQTMLFSIEEINNRTDILPGISLGYKIYDSCGSVEMTTRASLSLVNGEKNKTSVSCSKIETVQAIIGESSSTPTIAISATVGPLHIPVVSHFASCACLSDRKKYPSFFRTVPSDYFQSRALAKLVKYFGWTWVGALCSNNDYGNNGINEFINAAKKEGICVEYSKAFYKTDSREKILKIVEIIKASTSKVIVAFVANTDFGILLKEMALQNMTGFQWIGSESWIADLNPANVQWQHILKGSLGFAIPKAQITGLGEFLTKLNPASDIAIYRELWETIFQCKLSTQENVEMKQLCKSNESLTQVQNLYTDVSDLRLANNIYKAVYAVAYALHSSYGCSQRDSGQGADVCTNLLVNELKKIHFTTTAGEDVFFDENGDPAARYDVLNWQQGKDGKTMIVKVGYYDASLQTHRQLSFNNITISWAQNKVPVSVCSPSCPPGTRKAVQKGRAICCFDCIPCAEGEISNITDSITCIKCPPELWSNDKKDTCVLKLVEFLSFEERLGIILASFSLLGVSFTIIITVIFFKHKDTPIVRANNSELSFLLLFSLTLCFLCSITFIGWPSDWSCMLRHTAFGIIFVLCISCVLGKTVVVLMAFRATLPGTNVMKWFGPLQQRLSVLAFTLVQVIICGIWLNVSPPFPYKNMNYYKEKIILECSLGSAIGFWAVLGYIGFLAFLCFILAFLARKLPDNFNEAKFITFSMLIFCAVWITFIPAYVSSPGKFTVAVEIFAILASSFGLLFCIFLPKCYIIILKPEKNTKKEMM
>LOCXPOlfC12.292.HIT1.OlfC.2R.844.ANF_receptor.exons6.CM022777.1.Ameiurus_melas
MSFLHTWLLFTQVRAADPLCSVQGLPNPPQLSKDGDVLIGGIFSIHNKWNQPGQTFTSRPQQGECTSLNLIEFKTVQTMVFSIEEINNRTDILPGISLGYKIYDSCGSVEMTTRASLSLVNGEKNKTSVSCSKTETVQAIIGQSSSTPTIAISTTVGPLHIPVVSHFASCACLSERKKHPSFFRTVPSDYFQSRALAKLVKYFGWTWVGALCSNNDYGNNGINEFISAAKKEGICVEYSKAFFKTDPREKILKIVDIIKASTSKVIVAFVSYSDFGFLLREMALQNMTGFQWIGSESWISDLNTANAEWQHVLKGSLGFAIPKAEITGLGEFLTKLNLASDIAIYRELWETIFQCKLSTQENVEMKQLCKSNESLAQVQTLYTDVSDLRLASNVYKAVYAVAYALHSSYGCSQRNSGQGADVCTNLADNQQPWKKIHFTTTAGEDVFFDENGDPAARYDVLNWQQGKDGKTVFVKVGFYDASLQTHLQLTFNNNSIVWAHNKPQVPVSVCSPSCLPGTRKAVQKGRPICCFDCIPCAEGEISNITDSITCIKCPPDLWSNDKKNICVLKLVEFLSFAEIMGIILASFSLLGVSFTICIVVIFFKHKDTPIVRANNSELSFLLLFSLTLCFLCSLTFIGEPSKWSCMLRHTAFGITFVLCISCLLGKTVVVLMAFRATLPGSDVMKWFGPQQQRLSVLALTFVQVIICALWLKISPPFPYNNMNYYNEKIILECNVGSAIGFWAVLGYIGLLALLCFILAFLARKLPDNFNEAKFITFSILIFCAVWITFIPAYVSSPGKFTVAVEIFAILASSFGLLFCIFVPKCYIIILKPGKNTKKQMMAKA
>LOCXPOlfC12.300.HIT1.OlfC.2R.844.ANF_receptor.exons6.CM022777.1.Ameiurus_melas
MSFLHTWLLFTQVRAADPPCIIQGLPNPPQLSKDGDVLIGGIFSFHNKWDQPPQTFKSGPKQGECTSLNLREFQNAQTMVFAIEEINNRTNILPGINLGYKIYDTCGSVEMTTRATLSLVNGHGETNSVTCSKPETVQAIIGQTSSTPTIAISATVGPLHIPVVSHFASCACLSDRKEHPSFFRTVPSDYFQSRALAKLVKYFGWTWVGALCSNNDYGNNGINEFISAAKKEGICVEYSKAFFKTDPREKVLKIVDIIKASTSKVIVAFVSDSDFGFLLREMALQNMTGFQWIGSESWISDLNTANAEWQHVLKGSLGFAIPKAEITGLGEFLTKLNPASDIAIYRELWETIFQCKLSTQENVEMKQLCKSNESLAQAQNLYTDVSDFRIASNVYKAVYAVAYALHSSYGCSQRDSGQGADVCTNLADNQQPWKKIHFTTTAGEDVFFDENGDPAARYDVLNWQQGKDGKTVFVKVGFYDASLQTHLQLTFNNNSIAWAHNKPQVPVSVCSPSCLPGTRKAVQKGRPICCFDCIPCAEGEISNITDSITCIKCPPDLWSNDKKTICVLKLVEFLSFAEIMGIILVSFCLLGISFTICIVVIFFKHKDTPIVRANNSELSFLLLFSLTLCFLCSLTFIGEPSKWSCMLRHTAFGITFVLCISCLLGKTVVVLMAFRATLPGSDVMKWFGPQQQRLSVLALTFVQVIICALWLKISPPFPYNNMNYYNEKIILECNVGSAIGFWAVLGYIGLLALLCFILAFLARKLPDNFNEAKFVTFSMLIFCAVWITFIPAYVSSPGKFTVAVEIFAILASSFGLLFCIFVPKCYIIILKPGKNTKKQMMAKA
>LOCXPOlfC5.312.HIT1.OlfC.2R.842.ANF_receptor.exons6.CM022777.1.Ameiurus_melas
MSFLHTWLLFTQVRAADPPCIIQGLPNPPQLSKDGDVLIGGIFSFHNKWDQPTQTFTSGPKQGECTSLNLREFQNAQTMVFAIEEINNRTDIIPGINLGYKIYDTCGSVEMTTRATLSLINGNGEINSLTCSKVETVQAIIGQTSSTPTIAISATVGPLHIPVVSHFASCACLSDRKKHPSFFRTVPNDYFQSRALAKLVKYFEWTWVGALCSDNDYGNNGIHEFINAAKKRVIECEYSKASKATPREKILKIVEIIKVSTSKVIVAFVAYTDFGFLLREMALQNMTGFQWIGSESWISDLNTANAEWQHVLKGSLGFAIPKAEITGLGEFLTKLNPASDIAIYRELWETIFQCKLPPEENVEMKQLCKSNESLTQVQNLYTDVSDLRIASNVYKAVYAVAYALHSSYGCSQKDSRQGGDVCTNLADNQQPWKKIHFTTTAGEDVFFDENGDPAARYDVLNWQQGKDGKTVFVKVGFYDASLQTHLQLTFNNNSIAWAHNKPQVPVSVCSPSCPPGTRKAVQKGRPICCFDCIPCAEGEISNITDSITCIKCPPDLWSNDKKTICVLKLVEFLSFAEIMGIILVSFSLLGISFTICIVVIFFKHKDTPIVRANNSELSFLLLFSLTLCFLCSLTFIGEPLKWSCMLRHTAFGITFVLCISCLLGKTVVVLMAFRATLPGSDVMKWFGPQQQRLSVLVLTFVQVIICALWLKISPPFPYNNMNYYNEKIILECSVGSSIGFWVVLGYIGLLALLCFILAFLARKLPDNFNEAKFITFSMLIFCTVWITFIPAYVSSPGKFTVAVEIFAILASSFGLLFCIFLPKCYIIILKPEKNTKKQMMHK
>LOCXPOlfC5.318.HIT1.OlfC.2R.843.ANF_receptor.exons6.CM022777.1.Ameiurus_melas
MSFLHTWLLFTQVRAADPPCIIQGLPNPPQLSKDGDVLIGGIFSFHNKWDQPPQTFKSGPKQGECTSLNLREFQNAQTMVFAIEEINNRTNILPDINLGYKIYDTCGSVEMTTRATLSLVNGHGERNSVTCSKPETVQAIIGQTSSTPTIAISATVGPLHIPVVSHFASCACLSDRKKHPSFFRTVPSDYFQSRALAKLVKYFGWTWVGALCSDNDYGNNGIIEFISAAKKEGICVEYSKAFFKTDSREKILKIIDIIKASTSKVIVAFVAYSDFGFLLREMNLQNMTGFQWIGSESWISDFNIANAEWQHVLKGSLGFAIPKAEITGLGEFLTKLNPASDIAIYRELWETIFQCQLSTQENVEMKQLCKSNESLTQVQNLYTDVSDLRIASNVYKAVYAVAYALHSSYGCSQRDSGQGADVCTNLADNQQPWKKIHFTTTAGEDVFFDENGDPAARYDVLNWQQGKDGKTVFVKVGFYDASLQTHLQLTFNNNSIAWAHNKPQVPVSVCSPSCPPGTRKAVQKGRPICCFDCIPCAEGEISNITDSITCIKCPPHLWSNDKKTICVLKLVEFLSFAEIMGIILVSFSLLGISFTICIVVIFFKHKDTPIVRANNSELSFLLLFSLTLCFLCSLTFIGEPSKWSCMLRHTAFGITFVLCISCLLGKTVVVLMAFRATLPGSDFMKWFGPQQQRLSVLALTFVQVIICALWLKISPPFPYNNMNYYNEKIILECNVGSAIGFWVVLGYIGLLALLCFIFAFLARKLPDNFNEAKFITFSMLIFCAVWITFIPAYVSSPGKFTVAVEIFAILASSFGLLFCIFLPKCYIIILKPEKNTKKHMMRK
>LOCXPOlfC12.325.HIT1.OlfC.2R.843.ANF_receptor.exons6.CM022777.1.Ameiurus_melas
MSFLHTWLLFTQVRAADPPCIIQGLPNPPQLSKDGDVMIGGIFSFHNKWDQPAQTFTSGPKQGECTSLNLREFQNAQTMVFAIEEINNRTDIIPGINLGYKIYDTCGSVEMTTRATLSLVNGNGETNSVTCSKPETVQAIIGQTSSTPTIAISATVGPLHIPVVSHAASCACLSDSKKHPSFFRTVPSDYFQSRALAKLVKYFEWTWVGALCSDNDYGNNGIHEFINAAKKEGICVEYSKAFSKADPREKILKIVDIIKVSTSKVIVAFVAYTDFGFLLREMALQNMTGFQWIGSESWISDLNTANAEWQHVLKGSLGFAIPKAQITGLGEFLTKLNLASDIAIYREMWETIFQCKLPPQENVEMKQLCKSNESLTQVQNLYTDVSDLRIASNVYKAVYAVAYALHSSYGCSQKDSRQGGDVCTILADNQQPWKKIHFTTTAGEDVFFDEKGDPAARYDVLNWQQGKDGKTVFVKVGFYDASLQTHLQLTFNNNSIAWAHNKPQVPVSVCSPSCLPGTRKAVQKGRPICCFDCIPCAEGEISNITDSITCIKCPPDLWSNDKKTICVLKLVEFLSFAEIMGIILVSFSLLGVSFTICIVVIFFKHKDTPIVRANNSELSFLLLFSLTLCFLCSLTFIGEPSKWSCMLRHTAFGITFVLCISCLLGKTVVVLMAFRATLPGSDVMKWFGPQQQRLSVLALTFVQVIICALWLKISPPFPYNNMNYYNEKIILECNVGSAIGFWAVLGYIGLLALLCFILAFLARKLPDNFNEAKFITFSMLIFCAVWITFIPAYVSSPGKFTVAVEIFAILASSFGLLFCIFLPKCYIIILKPEKNTKKQMMGK
>LOCXPOlfC13.330.HIT1.OlfC.2R.846.ANF_receptor.exons6.CM022777.1.Ameiurus_melas
MRFLHTWLFFTQVRAADPPCNLLGLPNPPQLSKDGDVMIGGIFSLHAIWDQTTPVFTSGPWQPKCRSLSLRESQNVQTMLFAIEEINNRTDILPGVKLGYKIYDSCGSLEMATRASLSLVNGNGENISVMSCTKPDTVQAIIGQTSSTPTIAIAATVGPLKIPVISHFATCACLSDRRKYPSFFRTVPSDYYQSRALAKLVRHFGWTWVGALCSDNDYGNNGINEFIIAAKEEGICVEYSKAFFKTDSREKILKVVETIKASTSKVIVAFVAYTDLGVLLKEMALQNMTGFQWIGSESWISNTNPANAQWQHLLKGSVGFAMPKAQISGLGEFLTKLTPASDVVFYKELWETIFDCKLPTQDNAEIKQRCKSNESLSQIQNLYTDVSELRIANNIYKAVYAVAYALHKRYGCSNRDIRQEGPVCANISDNKPWQLTKLNFTTTNGEDVYLDENGDPAARYEVLNWQQGKNGEIVFVKVGFYDGYLQSYLQLSFNNMSITWAHNKPQVPVSVCNPSCTPGTRKAVQKGRPICCFDCIPCGEGEISNITDSLTCIKCPPELWSNDRKDTCVLKLVEFLSFEEIMGILLVSFSLLGVSFTICIAVIFFKHKDTPIVRANNSELSFLLLFSLTLCFLCSITFIGQPTEWSCTLRHTAFGITFVLCISCVLGKTVVVLMAFKATLPGSNIMKWFGPLQQRLSVLAFTFIQVLICVLWLTISPPFPYKNMNYYKEKIILECNVGSAIGFWAVLGYIGLLAVLCFILAFLARKLPDNFNEAKFITFSILIFCAVWITFIPAYVSSPGKFTVAVEIFAILASSFGLLFCIFVPKCYIIILKPEKNTKKEMMGKA
>LOCXPOlfC14.332.HIT1.OlfC.2R.841.ANF_receptor.exons6.CM022777.1.Ameiurus_melas
MRFLHTWLLFTQVRASDSQCSLLGLSNPPQLIKDGDVMIGGIFSFHVKWDQTIPIFTSGPWQPKCRSLILREFQNAQTMVFAIEEINNRTDILPGVKLGYKIYDSCESVEITTRATLSLVNGNGENTSIMSCSKPDTVQAIIGQASSTPTIAIAATVGPLKIPVVSHSATCACLGDRKKYYSFFRTVPSDHYQSRALAKLVRHFGWTWVGALCSDNDYGNSGIHEFIIAAKEEGICVEYSMPFFRTYPREKILKIVEIIKASTSKVVVAFVAYTDLGVLLKEMALQNVTGIQWIGSESWITSINPAIAELQHLLIGSLGFAMPKAKINGLGEFLTKLSPASDVAIYKELWETIFECTFQTQENVEIKQMCKGNESLSQVQNLYTDVSELRIANNVYKAVYAVAYALHNIYSCSKRDSGQEGSFACVVSELKKLHFTSTTGEDVYFDENGDPAARYELLNWQHGKDDKTEFVKVGFYDGSLQTHLQLSFNNISIAWAHKKTQVPVSVCSPSCPMGTRRAVQKGRPICCFDCIPCAEGEISNITDSITCIKCPPELWSNDKKDTCVLKLVEFLSFEEIMGIILVSFSLLGVSFTICIAVIFFKHKETPIVRANNSELSFLLLFSLTLCFLCSLTFIGQPSVWSCMLRHTTFGTSFVLCISCVLGKTVVVLMAFRATLPGSNVMKWFGPLQQRLSVLAFTLVQVIICVLWLTISPPFPYKNMKYYKEKIILECNVGSAIGFWAVLGYIGLLAVLCFILAFLARKLPDNFNEAKFITFSILIFCAVWITFIPAYVSSPGKFTVAVEIFAILASSFGLLFCIFVPKCYIIILKPEKNTKKQMMGKA
>LOCXPOlfC13.336.HIT1.OlfC.2R.846.ANF_receptor.exons6.CM022777.1.Ameiurus_melas
MRFLHTWLLFTQVRAADPPCSLLGLPNLPQLIKDGDVMIGGIFSFHIKVDQTTQVFTSGPRQPKCISLSLREFQNAQTMVFAIEEINNRNDILPGVKLGYKIYDSCGSVEMTTRASLSLINGNGENTSVMSCSKSDTVQAIIGQTSSSSTIAISATVGPVNIPVVSHFATCACLSDRKKYPSFFRTVPSDYYQSRALAKLVRYFGWTWVGALCSDSDYGNNGINEFIIAAKEEGICVEYSKAFFRTDPREKILKVVEIIKASTSKVIVAFVSYSDIGVLLKEMALQNMTGFQWIGSESWISDLNPANVQWQHILKGSMGFAIPKAQINGLREFLIKHNPADVAIYRELWETIFDCKISTQDNVELKQMCKGNESLSQVQNLYTDVSELRLANNVYKAVYAVAYALHNRYSCSKLQSKQQSPFACTNITDNKPWKLKKLNFTTTTGEDVYFDENGDPAARYELLNWQLDKDGKIVFVKVGFFDGSFQTHFQLSFNNISIAWAHNKPQVPVSVCSPSCPPGTRKAVQKGRPICCFDCIPCAEGEISNITDSITCIKCPPELWSNDKKTTCVFKLVEFLTFEEIMGSILVSFSLLGVSFTICIAVIFFEHKDTPIVRANNSELSFLLLFSLTLCFLCSLTFIGQPSKWSCMLRHTAFGITFVLCISCVLGKTVVVLMAFRATLPGSDVMKWFGPQQQRLSVLAFTLVQVIICVLWLTISPPFPYKNMNYYNEKIILECNVGSAIGFWAVLGYIGLLALLCFILAFLARKLPDNFNEAKFITFSMLIFCAVWITFIPAYVSSPGKFTVAVEIFAILASSFGLLICIFVPKCYIIILKPEKNTKKQIMVKA
>LOCXPOlfC15.342.HIT1.OlfC.2R.838.ANF_receptor.exons6.CM022777.1.Ameiurus_melas
MRFLHTWLLFTQVRAADPPCSLLGLHNHPQLSKDGDLMIGGIFSVHIKWDQFTHVFTSGPHQPECISLSLREFQNAQTMVFAIEEINNRNDILPGVKLGYKIYDSCGSIEMTTRASLSLVNGNGENSSVTSCSKPDTVQAIIGQTSSSPSIAISATVGPLHIPVVSHFATCACLSDKKKYPSFFRTVPSDYYQSRALAKLVRYFGWTWVGALCSDNDYGNSGINEFIIAAKEEGICVEYSKAFFRTDPREKILKVVEIIKASTSKVIVAFVSYSDIGFLFKEMALQNLTGFQWIGSESWISDMNTANAEWQHILKGSMGFAIPKAQISGLREFLTKLNPASDVAIYKELWETIFDCKFPTQDNAEIKHMCMGNESLDQVQNHYTDVSELRLAHNVYKAVYAVAYALHKRYNCSREDSGQEGPIAFNELKKLHFTTTSGENVYFDENGDPAARYELLNWQQGKDGKIVFVKVGFYDASLQPDRQLSLNNMSIAWTHNKPEVPVSMCSPSCPPGTRKAVQKGRPICCFDCITCAEGEISNITDSITCIMCPPDLWSNDKKDNCVLKLVEFLSFEEIMGIVLVSFSLLGVLFTTCIAVIFFKHRDTPIVRANNSELSFLLLFSLNLCFLCSLTFIGQPSEWSCMLRHTAFGITFVLCISCVLGKTVVVLMAFRATGPGSNVMKWFGPLQQRLSVLAFTLVQVTICVLWLTIAPPFPYKNMNYYKEKIILECNVGSAIGFWAVLGYIGLLALLCFIFAFLARKLPDNFNEAKFITFSMLIFCAVWITFIPAYVSSPGKFTVAVEIFAILASSFGLLICIFLPKCYIIILKPEKNTKRQMMGK
>LOCXPOlfC16.346.HIT1.OlfC.2R.846.ANF_receptor.exons6.CM022777.1.Ameiurus_melas
MRFLHTWLFFTQVRAADPPCNLLGLPNPPQLSKDGDVMIGGIFSLHAIWDQTTPVFTSGPWQPKCRSLSLLESQNVQTMLFAIEEINNRTDILPGVKLGYKIYDSCGSLEMATRASLSLVNGNGENISVMSCTKPDTVQAIIGQTSSTPTIAIATTVGPLKIPVISHFATCACLSDRRKYPSFFRTVPSDYYQSRALAKLVRHFGWTWVGALCSDNDYGNNGINEFIIAAKEEGICVEYSKAFFKTDSREKILKVVETIKASTSKVIVAFVAYTDLGVLLKEMALQNMTGFQWIGTESWISNTNPTNAQWQHLLKGSVSFAMPKAQINGLGEFLTKLTPASDVVFYKELWETIFDCKLPTQDNAEIKQRCKSNESLSQVQNVYTDVSELRIANNIYKAVYAVAYALHKRYGCSNRDIGQEGPVCANISDNKPWQLTKLHFTTTNGEDVYLDENGDSAARYDVLNWQQGKNGEIVFVKVGFYDGYLQSHLQLSFNNKSIAWAHNKPQVPVSVCNPSCTPGTRKAVQKGRPICCFDCIPCGEGEISNITDSITCIKCPPELWSNDRKDTCVLKLVEFLSFEEIMGIIPVSFSLLGVSFTICITVIFFKHKDTPIVRANNSELSFLLLFSLTLCFLCSITFIGQPTEWSCTLRHTAFGITFVLCISCLLGKTVVVLMAFKATLPGSDVMKWFGPLQQRLSVLAITFIQVLICVLWLTISPPFPYKNMNYYKEKIILECNVGLSIGFWAVLGYIGLLAVLCFILAFLARKLPDNFNEAKFITFSILIFCAVWITFIPAYVSSPGKFTVAVEIFAILASSFGLLFCIFVPKCYIIILKPEKNTKKEMMGKA
>LOCXPOlfC17.348.HIT1.OlfC.2R.841.ANF_receptor.exons6.CM022777.1.Ameiurus_melas
MRFLHTWLLFTQVRASDSQCSLLGLSNPPQLIKDGDVMIGGIFSFHVKWDQTIPIFTSGPWQPKCRSLSLREFQNAQTMVFAIEEINNRTDILPGVKLGYKIYDSCESVEITTRATLSLVNGNGENTSIMSCSKPDTVHAIIGQTSSTPTIAIAATVGPLKIPVVSHSATCACLGDKKKYYSFFRTVPSDHYQSRALAKLVRHFGWTWVGALCSDNDYGNNGIHEFIIAAKEEGICVEYSMPFFRTYPREKILKIVEIIKASTSKVVVAFVAYTDLGVLLKEMALQNVTGIQWIGSESWITSINPAIAELQHLLIGSLGFAMPKAKINGLGEFLTKLSPASDVAIYKELWETIFECTFQTQENVEIKQMCKGNESLSQVQNLYTDVSELRIANNVYKAVYAVAYALHNIYSCSKRDSGQEGSFACVVSELKKLHFTSTTGEDVYFDENGDPAARYELLNWQHGKDDKTEFVKVGFYDGSLQTHLQLSFNNISIAWAHKKTQVPVSVCSPSCPMGTRRAVQKGRPICCFDCIPCAEGEISNITDSITCIKCPPELWSNDKKDTCVLKLVEFLSFEEIMGIILVSFSLLGVSFTICIAVIFFKHKDTPIVRANNSELSFLLLFSLTLCFLCSLTFIGQPSVWSCMLRHTTFGTSFVLCISCVLGKTVVVLMAFRATLPGSNVMKWFGPLQQRLSVLAFTLVQVIICVLWLTISPPFPYKNMKYYKEKIILECNVGSAISFWAVLGYIGLLAVLCFILAFLARKLPDNFNEAKFITFSILIFCAVWITFIPAYVSSPGKFTVAVEIFAILASSFGLLFCIFVPKCYIIILKPEKNTKKQMMGKA
>LOCXPOlfC14.357.HIT1.OlfC.2R.774.ANF_receptor.exons5.CM022777.1.Ameiurus_melas
SVSLREFQNAQTMVFAIEEINNRTDILPGVKLGYKIYDSCESVEITTRATLSLVNGNGENTSIMSCFKPDTVQAIIGHSSSTPTIAIAATVGPLEIPVVSHSATCACLGDRKKYYSFFRTVPSDHYQSRALAKLVRHFGWTWVGALCSDNDYGNSGINEFIIAAKEEGICVEYSMPFFRTDPREKILKIVEIIKASTSKVIVAFVAYTDLGVLLKEMALQNVTGIQWIGSESWISTINPAIAEWQHLLIGSMGFAMPKAQINGLGEFLTKLSPASDVAIYKELWETIFECRFPTQENVEIKQMCKGNESLSQVQNLYTDVSESRIANNVYKAVYAVAYALHNIYSCSKMDSGQEGYFACVVSELKKLRFTSTTGEDVYFDEKGDPAARYELLNWQHGKDDKTVSVKVGFYDGSLQALQLSFNNISIAWAHKKTQVPVSVCSPSCPMGTRRAVQKGRPICCFDCIPCAEGEISNITDSITCIKCPPELWSNDKKDTCVLKLVEFLSFEEIMGILLVSFSLLGVSFTICIAIIFFKHKDTPIVRANNSELSFLLLFALTLCFLCSLTFIGQPSVWSCMLRHTTFGTTFVLCISCVLGKTVVVLMAFRATLPGSNVMKWFGPLQQRLSVLAFTLVQVIICVLWLTISPPFPYKNMKYYKEKIILECNVGSAIGFWAVLGYIGLLAVLCFILAFLARKLPDNFNEAKFITFSILIFCAVWITFIPAYVSSPGKFTVAVEIFAILTSSFGLLFCIFVPKCYIIILKPEKNTKKQMMGKA
>LOCXPOlfC18.360.HIT1.OlfC.2R.850.ANF_receptor.exons6.CM022777.1.Ameiurus_melas
MESVFTILHVVLAIINFSRANGTACTLQGEPAYPQIWKDGDIIVGGAFPFHSSWETIDLSYVVMPPPMKCMSLDLRALQLSQTLIFAVEEINNSSSLLPGVSLGYKIYDTCSFEAQGIRMAMALGNGNENSISNEPCTKPAQVQAIIGETYSSVSMAIATSIGPFSVPIISHYATCECLSDKRKYPSFLRTIPSDYYQSRALAEMVKHFGWTWVGAIRRDDDYGNSGMAAFTETAVQLGICLEYSLPYFRTYSKERVLRIIDQIKISTSRVIVGFLDTWDLENLLHVFFEHNITGYQWVGTEAWIFDPELANLDKYNILQGAIGLAIPKAKVTGLQDFILDVKPLKSVGSGIFSEFWEALFECQYTMQNDSKGLPVCTGKETLSEVENTFTDMSLMPIFSNVYKGVYAIAHTLHNILGCKKTCPIKQQPDPLTFLEHLKKVYFKTKEGEEVYFDKNGDPPAKYDIINWQTNEVNQHEFITVGLYDSTLPNHDQLAINMESIVWAQNTNQVPISVCSENCPPGTRKAVQKGKPICCFDCIPCAEGEISNMTDSIECEQCPQDYWSNSQKDECVKKDIEYLSYEETMGIFLTAVSIIGAFLTMVISIIFFRHKNTPIVKANNSELSFLLLLSLTLCFLCSLTFIGQPSDWSCMLRHTAFGITFVLCISCVLGKTIVVLMAFRATLPGSNVMKWFGPLQQRLSVLVFTLIQVLICALWLTISPPFPFKNLKSYKEKIILECNLGSTIGFWAVLGYIGFLAFLCFVLAFLARKLPDNFNEAKLITFSMLIFCAVWITFIPAYISSPGKFTVAVEIFAILASSFGLLFCIFLPKCYIIIMKPEKNTKKQMMGKTP
>LOCXPOlfC19.361.HIT1.OlfC.2R.849.ANF_receptor.exons6.CM022777.1.Ameiurus_melas
SGYCQLRGRFRLNGVHQDGDLILGGLFEVHFLTVFPELSFTSEPEQPYCEQFDMASFQHAMTMVFAIDEINRNPNLLPNITLGYHLYDNCVKLAVAFRAATALISGTDEVGSSLVASNCTGSPPVIGIVGDPGSTHSIAISSVLGLFRVPMVSYYATCSCLTDRHQFPSFFRTIPSDAFQVRAIVQILKHFGWTWVGLVYSNDDYGIYAAHSFHQDVQEQLGGCVAYSEMLPRDNNRIDVERIVRVIKTSTAKVVVVISTDAYLLPLMDEVVLKNVTEKQWIASEAWATSPVFLTSNLLPFLGGTLGIAIRRGEIAGLRDFLLHLRPDMQPANNMVRIFWEEMFGCRFDSDGMQTAGKDKITLCTGDEDLSSTNTAYSDMSELRASYNVYKAVYALAYALHDLTQCQDGKGPFNGQSCARISTPQPWQVVHYLQSVNFTTGFGDHVSFDKNGDPLAIYDVMNWQPNPDGSIGVHTVGVVDEAAQTDHVLTLNEDALFWNFDTKEPPRSVCSESCPLGTRRARKKGMPICCFDCLPCADGEISNTTDSNECIVCPDEFWSSLEKDHCVPKEVEFLSYEEPLGISLTTASLFGTCFCTGVLGVFVHHRHTPVVRANNSELSFLLLLSLKLCFLCVLLFIGQPRLWTCQLRHVAFGISFVLSVSSILVKTMVVVAVFKASRPEGQNAMKWFGVAQQRGTVLVLTGLQVVICTVWLATASPTPHKNTHYISSKIVFECAVGSVMGFGTLLGYIGLLAAVSFLLAFLARNLPDNFNEAKFITFSMLIFCAVWITFVPAYVSSPGKYSVAVEVFAILASSFGLLLAIFAPKCYIILLRPERNTKKVIMARRPQKK
>LOCXPOlfC20.372.HIT1.OlfC.2R.861.ANF_receptor.exons7.CM022777.1.Ameiurus_melas
VYVILSCISTGLDLDSGNCQLRGNFKLNGMHKDGDLILGGLFAVHFVTVFPELSFTREPEQPYCKQFDMANFQQAMTMVFAIDEINRNPNLLPNITLGYHLYDNCVKLAVAFRAATALISGTDEIASGLNCTGSPPVIGIVGDPGSTHSIAISSVLGLFRVPMVSYYATCSCLTDRHQFPSFFRTIPSDAFQVRAIIQILKHFGWTWVGLVYSNDDYGIYAAHSFHQDVQEQLGGCVAYSEMLPRDNNHIDVERIVRVIKTSTAKVVVVISTDAYLMPLMHEVVMTNVTEKQWIASEAWATSTVFLTPRLLPFLGGTLGLAIRRGEIAGLRDFLLHLRPDMQPANNMVQAFWEEMFRCRLHSDGMQTDLENERMLCTGHEDLSSTNTAYNDTSELRASYNVYKAVYALAHALHDLTQCQDGKGPFSGHSCARISTLQPWQVVHYLQRVNFTTGFGDRVSFDMNGNPLAIYDIINWQPSLDGSIRLHTVGVVDEAAQTDHVLTINENDLFWNFETKKPPRSVCSESCPLGTRRARKKGMPICCFDCLPCADGEISNTTDSNECTLCPDEFWSSPGKDHCVPKEVEFLSYEEPLGISLTTASLFGTCFCTGVLIVFVHHRHTPVVRANNSELSFLLLLSLKLCFLCVLLFIGQPRLWTCQLRHVVFGISFVLSVSSILVKTMVVVAVFKASRPEGQNVMKWFGVAQQRGTVLVLTGLQVVICTVWLATASPTPHKNTRYISSKIVFECAVGSVIGFGTLLGYIGLLAAVSFLLAFLARNLPDNFNEAKFITFSMLIFCAVWITFVPAYVSSPGKYSVAVEVFAILASSFGLLVAIFTPKCYIILLHPERNTKKVIMGRAPQNK
>LOCXPOlfC21.375.HIT1.OlfC.2R.827.ANF_receptor.exons6.CM022777.1.Ameiurus_melas
SCRLWTDPQLPGIFMNGDFMIGGIFSIHYYTRSEQNTYTWQPSQLQCSGSMDFRELRFARAMQFSIHEINNRTDLLPGITLGYQIHDSCSSVPMSIKVAFQFANGVEAVFNDTDVCAKSAAVPAIVGESASTPSISMARTLGLFGIPQVSHYATCSCLSDKNQYPAFFRTIPSDQHQAAALARMVKHFGWTWIGAVRSDSDYGNYGMASFLKAAQAEGICVEYSEAYYRTQPRSKLERVANVIRRSSARVIVAFVASGDMRFLLEELARQPPPPLQWIGSETWIIEPELLRFNMCAGAIGFGIPRSVIPGFREFLLDLTPAEALKSPLLAEFWESSFTCNLRGRTEGTRQCDGSEDIHALHNAYTDTSQLRVTNMVYKATYSIAHAIHGLICKDTQCDKNIKFTPWQIRNQLKRLNFTTRNGFQVSFDSNGDPQAAYELINWQIDKDGTLDFITVGHYDSSKPRGQEFSMSRNITWVGKQTEVPVSVCSESCPPGTRKAVQKGRPVCCYDCIPCAEGEISNKTDSLDCLRCSPEFWPNTKQDSCLPKPVEFLSWDDTLGIILTVFSIAGAFMAVCVAAVFYMHRTSPIVRANNSELSFLLLFSLTLCFLCSLTFIGQPSDWSCMLRHTAFGITFVLCISCVLGKTLVVLMAFRATLPGSNVMKWFGPPQQRLSVFAFTLIQVLICVLWLTISPPFPFKNIKQYKERIILECGLGSTIGFWAVLGYIGLLALLCFILAFLARKLPDNFNEAKFITFSMLIFCAVWITFIPAYVSSPGKFTVAVEIFAILASSFGLIICIFAPKCFIIVFRPEQNTKKSLMGKVPSKAL
>LOCXPOlfC22.377.HIT1.OlfC.2R.856.ANF_receptor.exons6.CM022777.1.Ameiurus_melas
SSLMLYVPVLWITVLNPAACQANTLSCRLWTVPQQPGIFMNGDFVIGGIFTIHYYTKSEQITYTRLPSQLQCSGSMDYRELRFARAMEFTIHEINNRTDLLPGITLGYQIHDSCSTVPMAIKVAFQLANGFESVFNNTNSCTQSTVAAVTAVIGDSPSTPSISIARVLGLFRIPQVSHYATCACLSDKNQYPTFFRTIPSDHHQAGALARMVKHFGWTWIGAVRSDTDYGNNGMASFLKAAQEEGICVEYSEVYYRTQSLNKLERVANVIRSSTARVLVAFMHTGEMRFLLEELARQPPPPLQWIGSETWITDPDFLRYNMCAGAIGFGVPRSVIPGLREFLLDLTPAQALKSPLLREFWESSFSCHLKEQTDITESVRKCDGSEDIHTLQNPYSDTSQLRVTNMVYKATYAIAHAIHGLICNDTQCDKTITFTPWQIFDQLKKVNFTTRNGFQVSFDSNGDPPAVYELINWQFKEDGNLDFVTVGQYDSSRPRGQEFRMSRNISWVGGQTEVPVSVCSDSCPPGTRKAVQKRRPVCCFDCIPCAEGEISNKTDSLDCLRCPPEFWPNHKRESCLPKPVEFLSWDDTLSVILTVFSITGAFMAVCVAAVFYKHRTSPIVRANNSELSFLLLFSLTLCFLCSLTFIGQPSEWSCMLRHTAFGVTFVLCISCVLGKTLVVLMAFRATLPGSNVMKWFGPPQQRLSVLVFTLIQVLICVLWLKISPPFPFKNLKHYKERIILECGLGSAIGFWAVLGYIGVLALLCFILAFLARKLPDNFNEAKFITFSMLIFCAVWITFIPAYVSSPGKFTVAVEIFAILASSFGLIICIFAPKCFIIIFRPEENTKKHLMGKVQSKA
>LOCXPOlfC22.383.HIT1.OlfC.2R.855.ANF_receptor.exons6.CM022777.1.Ameiurus_melas
SSLMLFMSTMWVTVLNPIACEANPISCRLRTDPKLPDIFMNGDFLLGGIFAIHDSIRLEQISYNRLPSQLQCSGMDFRELRFARAMEFTIHEINNRTDLLPGITLGYQIHDSCSTVPMAIKVAFQLANGLEPVFNYSDLCSKSADAAVTAVIGDSASTQSISIARVLGLFGIPQVSHYATCSCLSDKNQYPAFFRTIPSDQHQAAALARMVKHFGWTWIGAVRSDSDYGNYGMASFLKAAQAEGICVEYSEAYYRTQPQSKLERVANVIRRSTAQVIVAFMQSGDMRLLLEDLSRRPLPPLQWIGSETWITDPDFLRYNMCAGAIGFGVPRSDIPGLREFLLDLTPAKASESALLTEFWESSFSCYLKGTIENTEGARECDGSEDIHTLQNPYSDTSQLRITNMVYKATYAIAHAIHGLICNDTLCDKNIKFSPWQIFDQLRKVNFTTRNGFQVSFDSNGDPPAVYELINWQFKKDGALNFITVGWYDSFRPRGQEFRMSRNITWVGGQNEVPVSVCSESCPPGTRKAVQKQRPVCCFDCIPCAEGEISNQTDSLDCLHCLPEFWPNAKQDSCLPKPVEFLSWDETLGIILTVFSIAGAFMAVCVAAVFYKHRASPIVRANNSELSFLLLFSLTLCFLCSLTFIGRPSEWSCMLRHTAFGVTFVLCISCVLGKTLVVLMAFRATLPGSNVMKWFGPPQQRFSVISFTLIQVLICVVWLKMSPPFPFKNLKHYKERIILECGLGSAIGFWAVLGYIGVLAVLCFILAFLARKLPDNFNEAKFITFSMLIFCAVWITFIPAYVSSPGKFTVAVEIFAILASSFGLIICIFAPKCFIIVFKPDQNTKKHIMSKVPSKA
>LOCXPOlfC23.388.HIT1.OlfC.2R.830.ANF_receptor.exons6.CM022777.1.Ameiurus_melas
NCRLWTDPQLPGIFLNGDFVIGGIFTFHHYTRTEQITYTRLPSQTQCYGIDFREVRFARAMEFTIHEINSRTDLLPGITLGYQIHDSCSTVPMAIRVAFQLANGFESVFNETMFQCSEYASANVPAIIGDSASTQSISIARMLGLFGIPQVSHYATCACLSDKHHYPTFFRTIPSDQHQAAALARMVKHFGWTWIGAVRSDSDYGNYGMASFLKAAQVEGICVEYSEAYYRTQPKSKLERVANVIRRSTARVIIAFMASGDMKILLAELSQQPPPPLQWIGSETWITDPDILRYNMCAGAIGFGVPRSVIPGLREFLLELTPSKALESPLLTELWESLFNCYLKGRTGVSEGLQECDGSEDIHTLQNPYLDTSQLRITNMVYKATYAIAHAIHGLICNSTKCDKTIQFSPWQMLNQLKLVNFTTNNGFQVSFDSNGDPPAVYELINWQFKKNGALDFVTVGQYDSSRPRGEEFKMSKNISWFEGRTEVPVSVCSESCPPGTRKAVQKRRPVCCFDCIPCAEGEISNITDSLDCLRCPPEFWPNAKQNSCLPKPVEFLSWDETLGIILTLFSITGAFMAVCVGAVFYKHRTSPIVRANNSELSFLLLFSLTLCFLCSLTFIGRPSEWSCVLRHTAFGITFVLCISCVLGKTIVVLMAFRATLPGSNVMKWFGPPQQRLSVISFTLIQVLICVLWLKISPPFPFKNLKHYKERIILECGLGSAIGFWAVLGYIGFLALLCFILAFLARKLPDHFNEAKFITFSMLIFSAVWITFIPAYVSSPGKFTVAVEIFAILASSFGLIICIFAPKCFIIIFRPDQNTKKHLMGKAQSK
>LOCXPOlfC24.393.HIT1.OlfC.2R.843.ANF_receptor.exons6.CM022777.1.Ameiurus_melas
NIIHLCFLLCIQTGFACKLLAKFEVQTMLKEGDIMIGGIFPIYSKQENILFSFDNKPPMAECNGFGLQAFQWMRTMVFAVDEINQNAHLLPNISLGYVIVDSCSSPTNVLRAALTLMSISEQKVSQCHPPPILALIGESGSTQSIVVAGAVGPFKIPLVSYFSTCACLSDKTKYPTFYRTIPSDYYQAKALAFLVRQYGWTWIGVIQSDNDYGRNGISAFTKEVEAHGVCIAFVGTVLRTYPQSKILEAVELIKQSTVKVILAFAPERDIDPLMKEVVKQNITGIQWIGTESWVTADSLSTPEMFKYFGGTIGFDLRKMAIPKLAPVLKNISPYNDFESGFVSDFWETLVGCRPPSSINYLHNSTKVCSGTEKVDYTNKFFDVTQLRVSYNVYQGVYAIAHALHQGMFCENPESNVSELCLNTSQITPTLVNEQLKKVHFVDAFGEEVFFDKNGDPPASYEVINWQLREGQVHHISVGHFSTTANGKYELVINEDKIIWSTGNLTPKAVCSEICPQGTRKAQIKGLPLCCFDCIPCADGSISNTTGATDCINCPEEYWSNERKDNCIMKITEFLSFTETMGIILVVLSLLGTCLTFSTMVVFIHFRDTPIVKANNSELSLLLLLSLIFCFLCPLTFIGELTVWSCMLRHTAFGIAFALCISCMLGKTIVVVTAFRATLPGNNVAEKFGPPQQRAIVCSCTAVQIVICILWLNVAPPFPDKVFEQRSKKIILECNTGSDAAFYAVLGYIGLLAIVCLVLAFLARKLPDNFNEAKFITFSLLIFCAVWITFIPAYVSSPGKYTVAVEIFAILSSAFGLLLCIFVPKCYVILIKPERNTRKHVMGK
>LOCXPOlfC24.397.HIT1.OlfC.2R.786.ANF_receptor.exons6.CM022777.1.Ameiurus_melas
IYLICVFCSVYKQALHVSCWLNLNCKAMLKEGDIMIGGIFPVYSRQENILFSFDNKPPMAECKGFDLRAFRWTRTMMLAIDEINQDDYLLPNISLGYIIVDSCSSPTNVLRAAFTLISTSEQTHSQCHPPPILALLAETESTLSLVVAGAVGPFRMPQVSYFSTCACLSDKTKYPTFYRTIPSDYHQAKALAFLVRQYGWTWIGVIQSDNDYGRNGISAFTKEVEAHGVCIAFVGTVLRTYPQSKILEAVELIKQSTVKVILAFVPERDIYPLMKELVKQNITGIQWIGSEAWVTADSLSTPEMFKYFGGTIGFVVRKMAIPKLAPLLKDISPYNDFESGFVSDFWETLVGCRPPSSINYLHNSTKVCSGKEKVDYTNKFFDVTQLRVSYNVYQGVYAIAHALHQGMFCENPESNVSELCLNASQITPTLVSEQLKKVHFVDAFGEEVFFDKNGDPPASYEVINWQLREGQVHHILVGHFNTSANGKYELAINEDKIIWSTGNLTPKAVCSEICPQGTRKAQIKGLPLCCFDCIPCADGSISNTTGATDCINCPEEYWSNERKDNCIMKITEFLSFTETMGIILVVLSLLGTCLTFSIMVVFIHFRDTPIVKANNSELSLLLLLSLIFCFLCPLTFIGELTVWSCMLRHTAFGIAFALCISCMLGKTIVVVTAFRATLPGNNVAEKFGPPQQRAIVCSCTAVQIVICILWLNVAPPFPDKVFEQRSKKIILECNTGSDAAFYAVLGYIGLLAIVCLGPGLLARKLPDNFNEAKFIAFSLLIFCAWL
>LOCXPOlfC25.400.HIT1.OlfC.2R.857.ANF_receptor.exons7.CM022777.1.Ameiurus_melas
HSSLKMTLLLLSLLLLHFSIFSVTLESQCTLQNNFEPGFMAGGDFVIGGIFPLHYNQEMPDLNCTYKPGPVRCNGFDPRAFRWALTMKLAVEEINNSTELLPNHTLGYKIFDSCAYPLTGQRAALAVMNGPMEADRPMCSSASPMLAIIGESGSAQSIVVSRILRPFRIPMISYFSSCACLSDRREFPTFFRVIPSDAYQVKAIAKLLIHFNWTWVGVVRGDHAYGRSALQGLLKELEDTSVCVSYQEMIPLLYDSQKAIEIIRVMNSSSARVVVVFSAEGELTPFLKDYMKLNVTGIQWIASEAWVTASVFTGSEYYPFLGGTIGFGIRQGYIPNLKDYITKVNPQMYSSNTLVQELWGALYGCSPFSSFTHSAQLPLCTGQEILNKQHSAYMNTSSPRIAYNVYKGVYAIAHSLHNLISCKPGNGPFNNSMCADSTKVYPWQVQHYLQEVSFTISGEMVNFDMNGDSIPSYDLINWQKGTAGNIELVKVGMYDGAQEAGSELIIYDTAITWARDKMEVPVSVCSDSCPPGSRKAVRQGEPLCCFDCVPCDSGKISNQTDSVDCMVCPEGYWSNDDGTACIPKVIEFLSHDAMGLTLTAIAVVGACVTLAVFTVFLYYRNTPIVRMNNSELSFFILLSLTLCFLCALIFIGEPTSWSCMLRHTAFSITFSLCISCILGKTLVVLAAFTATQPGNNVMKWFGPIQQRIIIFSCTLVQVIICAAWLISSPPFPYRNTQYQHSKIILDCSVGSELAFWCVLGYIGILACLCFILAFLARKLPGNFNEAKFITFSMLIFCAVWLAFIPAYVSSPGKFTTAVEIFAILASSFGLLLCLFAPKCYIILLKPEKNTKQHLMGK
>LOCXPOlfC26.409.HIT1.OlfC.2R.860.ANF_receptor.exons6.CM022777.1.Ameiurus_melas
LLTFWFLLNTFDLCCQSTNNNECIYQGDEGTHSFYKGGDVILGGLFPLHYSPVSAVQSFQSKPEPTDYKYFSPRALRWMQTMTFAVAEINQRQDLLPNLSLGYHIRDSCDDIPVSLKSSLLLVNGQPERARGSGCANVIMQPSPVIVGDAASGISMAVLRTLGSFNIPLVSYFASCSCLSNKKEFPTFMRTMPSDEFQIKALAKLVHYFQWSWVGVIGVESDYARFAIQLFLKESTRYHVCPAYVHFYPVTLTTEAVQELMGTIKASTATVILNFSGESELQTILRECRRQNITHLQWIASEAWATSQALWGDFHDLLQGTLGFAIRKGEIPNLGGYLREIVASSAHTSHFLAEFWEETFNCCLNGSLNTHVHRDEAKIREACSGRESLYNVYSTFTDVSQLRVSYNVYKAVYLIAHALHDMSSCVPGQGPFQNGTCGNLNPLLPWQLISYMKRTNFTTLGEFVHFDENGDPIASYDLMNWQGASDGLLQLVKVGFYDASLKEDSGLVINESMIMWQRDNKAPVSVCSKSCLPGSRKARRKGEPICCFDCIPCAEGEISNQTDSNDCLRCSRETWPNQARDKCIPKGLEYLSFQEPLGIILLAVSTFGACLTAAVICVFMVYRNTPIVRGNNMELSFLLLLFLCACFLISLTFIGKPTDWLCQIRFTAFGISFALCIACILAKTVVVLMAFRATLPGSNAMKWFGPVQQRFFVILCSLFQVLICVIWLITKPPSAAYTTAFLSPTIIVECKVGSEIGFWCVLGYIGLLACMCFLIAFLARKLPDNFNEAKFITFSMLIFFAVWITFIPVYVSTNGKYMVAVHVFAILASAFGLLLCIFAPKCYVVLLRPEKNSKKHMMKK
>LOCXPOlfC27.415.HIT1.OlfC.2R.850.ANF_receptor.exons6.CM022777.1.Ameiurus_melas
MGNLTVLCMCLMIFTTTGLACQLLGKFDMQDMFKEGDIMIGGIFPIFNKQEDILVSFENKPPKAECKGFDLRAFRWTRTMMFAIEEINRDGNLLPNITLGYTILDSCASPTNVLRSALTLVSMSEQNKSSAQCYPSPISAIVAESGSTQSLVVAGALGPFRVPVVSYFSTCACLSDKTKYPTFFRTIPSDYYQAKALAFLVKRFGWTWIGVLQSDNDYGRNGISAFTKEVQALGVCISFVGTILRTYPQSKILEVVQLIKQSTVKVILAFVPEGDLYPLMTEVVKQNITGIQWIGSEAWITADRPSTPEMFESFGGTIGFVVRKMAMPKLGPVLKDISPYNDFESGFVSDFWETMVGCRPPFSVNGLINNTKTCSGSEKVDYANKFFDVTQLRVAYNVYQAVYAIAHALHQVMFCEEPGTNVSKLCLSVLQITPKLVSEQLKKVHFVDTFGEVVFFDKNGDPPASYEVINWQLREGQVQHIGVGHFSTTANGKYELVLNEDMIVWRTGNLTPKAVCSEICPQGTRKAQIRGLPLCCFDCIPCADGSISNTTGATDCISCPEEYWSNERKDNCIMKLTEFLSHTETMGIVLIAVSLFGACLTFFTMVVFIHFRDTPIVKANNSELSLLLLLSLIFCFLCPLTFIGEPTVGSCMLRHIAFGINFALCISCILGKTIVVVTAFRATLPGNNVAGNFGPLQQRAIVCSCTAVQIVICILWLNVAPPFPDKVFEQRNKKIILECNTGSDAAFYAVLGYIGLLAIVCLVLAFLARKLPDNFNEAKFIAFSMLIFCAVWITFIPAYVSSPGKYTVAVEIFAILSSAFGLLLSIFTPKCYIILIKPERNTRKHVMGKN
>LOCXPOlfC28.417.HIT1.OlfC.2R.839.ANF_receptor.exons6.CM022777.1.Ameiurus_melas
MNFLLTCLLFTVVRSANPPCSLGGMLNPPQLSRDGDVIIGGIFSFHNSWEQTVHAFTSGPQQSNCKSLSLREFQNAQTMVFAIEEINNRNDVLPGVKLGYKIYDSCGSVEMAIRASLSLINGQEDNTTLMSCSNSATVQAIIAETSSTPTIAISATIGPLNIPVISHFATCACLSDRKKNPSFFRTVPSDHYQSRALAKLVRYFGWTWVGALCSDNDYGNNGMNTFISAAKEEGVCVEFSEAFFRTDPREKILRIVQIIKTATSKVIVAFISYSDMEVLLKELALQNITGFQWIGSESWISDMNIATTEWQTILKGSMGFAIPKAKINGLWEFLTTLNPASDVDLYKKLWETIFECKLPTRENSELKDMCKGNENLSEVQNQYTDVSELQIANNVYKAVYAVAYALHHTYGCSKGDSEKEGAIVVNELKKLHFTTSMGEDVFFDENGDPAARYDLLNWQQGKDGKTVFVKVGFYDASLQTHLQLSFNNNSIAWAHSKPQVPVSVCSESCFPGTRKAVQKGKPICCYDCIPCAEGEISNTTDSITCIKCPPELWSNDRKDNCVLKLVEFLSFEELMGIILVLFSLLGVSFTIAIAIIFFTYKDTPIVKANNSELSFLLLFSLTLCFLCSLTFIGRPSEWSCMLRHTVFGITFVLSISCVLGKTLVVLMAFRATVPGSNIMKWFGPLQQRLSVLAFTLIQVMICVIWLTVSPPFPYKNMNYYKEKIILECNVGSAIGFWAVLGYIGLLALLCFILAFLARKLPDNFNDAKFITFSMLIFCAVWMTFIPAYVSSPGKFTVAVEIFAILASTFGLLFCIFLPKCYVIILKPEKNTKKQVIGKA
>LOCXPOlfC6.419.HIT1.OlfC.2R.839.ANF_receptor.exons6.CM022777.1.Ameiurus_melas
MLLFQLFLIVLPSQAQEPVCRLHSHMEQPELHVDGDLIIGGIFSFRTGQDGYIDIFRSMPKVRPCHDFNFREFQFAQTMIFAVEEINQNPNILPGVSLGYRIYNNCGSMDVLRSALALVSLNINSTINEKCKSQTAQAIIGHSGSTPTIAIARTVGQFHIPVISHFATCACLSNRKHFPSFFRTIPSDYYQSRALVQLVKSFGWTWVGAISNENDYGLNGIAMFITAAHEEGVCIEYSAAFEITSPHQKILQIVDIIKQSTSKVIIAFMSHREIKILVEELHKQNITGHQWIGSDAWITDNSLTESLGHMSLIGSIGFTVPRVTIPELGPFLEQVNPSQFPNSMFVKDFWESVFNCSLSPKEGLRRCNGSEHLKDVKNSFTDISDLRFTYNVYKAVYAVGHALHNLVSCQQSKPSFSNSKCTDLSQIQPWENVNFTTDHRENVFFSKDGDSPAKYELINLQKFSKGTAKVVTVGYYDASLPKDQQLTLNGAEIVWKGGSTMVPVSVCSESCTPGTRRAVQKGRPACCFDCIQCAPGEISNTTDSLNCLKCPVQYWSNTRGDACVPKEVEFLSYKDIMGILLAFFCLVGVLFTILTLFIFYYNKNTPIVRANNSGLSFLLLFSLTLCFLSSLTFIGQPSEWSCMLRHTVFGITFVLCISCVLGKTIVVLMAFGATRPGSNVMKWFGPLQQRLSVFVFTLIQVLICALWLTISPPFPYINIDYYQAKILLECNLGSPVGFWAVLGYIGFLASLCFVLAFVARKLPDHFNEAKFITFSMLIFCAVWITFIPAYVSSPGKFTVAVEIFAILASSYSLLFCIFAPKCYVILLRPEMNTKKQIMG
>LOCXPOlfC29.431.HIT1.OlfC.2R.850.ANF_receptor.exons6.CM022777.1.Ameiurus_melas
MEPVFTLLNVVMAILNFSRANAITCNIQGWPVYPQLWNDGDIIVGGIFPLHSNWEIRDSSYSVIPQPLKCISLDFTALQSSLTLIFAIEEINNSSSLLPGITLGYKVFDTCSSATMGVKMAMALVNGYENSISDEPCTKPAQVQAIIGEAYSTVSMAVAKSIGPFSIPLISYFSTCECLTDKRKYPSFLRTIPSDYIQSRALAEMVNHFGWTWVGAIRRDDDYGNSGMAAFTEVAERLGICLEYSLRFSKTYSQERVLKMVEQIKNATSRVIVGFLGTRELEVLLHVFFEHNITGFQWVGTEGWISDSELATLDKNNILQGAIGLAIPKTKVTGLQNFFRDIRPLKSAGSIIFKEFWETLFKCKYTVQNNSEDTSVCTGEEKLSEVENIFSDISLMPIFSNVYKGVYAIAHTLHKFLGCKQTCPTKNQPDPLTFLQHLKKVHFKSKEGEEVYFDENGDPPAKYEIINWQVNAEYQHEFVTVGLYDSSVSLSEHLMINMTCIVWAQNDAQVPKSVCSDSCPPGTRKAVQKGKPICCFDCLPCAEGEISNMTDSITCEQCQQDYWSNPQRVECVRKEIEYLSYEETMGILLTAASIIGSLMTMVITIILFKYRNTPIVKANNSELSFLLLFSLALCFLCSLTFIGQPSDWSCMLRHTAFGITFVLCISCVLGKTVVVLMAFRATLPGSNVMKWFGPPQQRLSVLAFTLIQVLICVLWLTISPPFPFKNLKRSKEKIILECHLGSAIGFWAVLGYIGLLALLCFILAFLARKLPDNFNEAKFITFSMLIFCAVWITFIPAYVSSPGKFTVAVEIFAILASSFGLLFCIFFPKCYIIILKPEKNNKKQLMAKIP
>LOCXPOlfC30.434.HIT1.OlfC.2R.846.ANF_receptor.exons6.CM022777.1.Ameiurus_melas
MEPMFTLLHMVMFIISFSKGNGTVCVLQGEPTYPLLWKDGDIIIGGVFPFHSNWEITDLSYLVMPQKMKCISLDFRAFKYSQSLIFAIEEINNSTTLLPGISLGFKIFDSCSSSTMGVQVAMTLVNGNENSVLDEICMKPAQVQAIIGETYSSVSMAIAQSIGPFSIPLISHYSTCECLSDKRKYPSFLRTIPSDYYQSRALAEMVKHFGWTWVGAMRRDDDYGNSGMAAFTEAAEQLGICLEYSLPFFRTYSQERVQRIVEQIKSSTSRVIIGFLDNWDLGRLLPVFFENNITGFQWVGTEAWIFDSELATMDEHHILQGAIGLAIPKSKVTGLRDFILDIHPLKSVGSAIFTEFWEALFNCKYVVQNDSEDTPACTGNEKLSEVENTFTDMTLMPIFNNVYKGVYAIAHTLHELLGCKQTCPTNKQPDPFTFLQHLKKVQFKSKDGEDVFFDNNGDPAAKYDIINWHLNHKNQHEFVAVGHYDSSLTGNLFVNMTSILWAQNTNQVPISVCSESCPPGTRKAVLKGKPICCFDCIPCAEGEISNMTDSIECQECYQDYWSNPRRDECVKKEIEYLSYKETMGILLTAVSITGVFMTMVIAIIFFRHKNTPIVKANNSELSFLLLFSLTLCFLCSLTFIGQPSEWSCMLRHTAFGITFVICISCVLGKTLVVLMAFRATLPGSNVMKWFGPPQQRLSVLFFTLIQVLICVLWLTISPPFPFRNLKNYKEKIILECHLGSNVGFWAVLGYIGFLALLCFLLGFLARKLPDNFNEAKFITFSMLIFCAVWLTFIPAYVSSPGKFTVAVEIFAILASTFGLLFCIFLPKCYIIILKPEKNTKKQLMGK
>LOCXPOlfC31.439.HIT1.OlfC.2R.848.ANF_receptor.exons6.CM022777.1.Ameiurus_melas
MEPMFTLLHMVMVIISFSKGNGTVCVLQGEPTYPLLWKDGDIIIGGVFPFHSNWEITDLSYLVMPQKMKCISLDFRAFQYSQSLIFAIEEINNSTTLLPGISLGFKIFDTCSSSTMGAQVAMTLVNGNENSVLDEICIKPAQVQAIIGETYSSVSMAIAQSIGPFSIPLISHYSTCECLSDKRKYPSFLRTIPSDYYQSRALAEMVKHFGWTWVGAMRRDDDYGNSGMAAFTEAAEQLGICLEYSLPFFRTYSQERVQRIVEQIKSSTSRVIIGFLDNWDLESLLPVFFENNITGFQWVGTEAWIFDSELATMDEHHILQGAIGLAIPKSKVTGLQDFILDIHPLKSVGSAIFTEFWEALFNCKYVVQNDSEDTPACTGNEKLSEVENTFTDMTLMPIFNNVYKGVYAIAHTLHELLGCKQTCPTNKQPDPFTFLQHLKKVQFKSKDGEDVFFDNNGDPAAKYEIINWHLNHENQHEFVVVGHYDSSLTGQDHLFVNMTSILWAQNTNQVPISVCSESCPPGTRKAVLKGKPICCFDCIPCAEGEISNMTDSIECQECYQDYWSNPRRDECVKKEIEYLSYKETMGILLTAVSITGVFMTMVIAIIFFRHKNTPIVKANNSELSFLLLFSLTLCFLCSLTFIGQPSEWSCMLRHTAFGITFVICISCVLGKTLVVLMAFRATLPGSNVMKWFGPPQQRLSVLFFTLIQVLICVLWLTISPPFPFRNLKNYKEKIILECHLGSNVGFWAVLGYIGFLALLCFLLAFLARKLPDNFNEAKFITFSMLIFCAVWLTFIPAYVSSPGKFTVAVEIFAILASSFGLLFCIFLPKCYIIILKPEKNTKKQLMGK
>LOCXPOlfC32.450.HIT1.OlfC.2R.847.ANF_receptor.exons6.CM022777.1.Ameiurus_melas
MEPLLFTLLHMVMAIINFSGGNGTTCILQGEPAYPQIWKDGDIIVGAAFPFHSNWEITDLSYLVIPQQMKCVSLDFRAFQYSQSLIFAIEEINNSSSLLPGISLGYKIYDTCSSAALGVKVAMALVNGNEDSILDEHCTKPAQVQAIIGETYSSVSMAIAKSIGPFSIPLISHYSTCECLSDKRKYPSFLRTIPSDYHQTRALAEMVKHFGWTWVGAIRRDDDYGNSGMAAFTEAAKQLGICLEYSLPYFRTYSDEKVLNIIEQIKSSTSRVIIAFLAHWDLEILLHVFFEHNITGYQWVGTEGWISDSELAAKDKHHILQGAIGLAIPKTTVTGLKDFILDIKPLKSVGSDIFIKFWEELFKCKYAMQNDSVDAPLCTGDEKLSEMENTFTDMSLMPIFSNVYKAVYAIAHTLHELLDCKQTCTTKKQPDPFTFLENLKKMHFKTKEGEEVFFDKNGDPAAKYDIINWHVNEEHTFVTVGLYDSSTTGHDRLTVNMASIVWAQNTKQVPLSVCSGSCPPGTRKAVQKGKPICCFDCIPCAEGEISNMTDSIECNQCQQDYWSNPNRNHCIMKEIEYLSYEETMGILLTAVSIIGAFMTMTIAIILFRHKNTPIVKANNSELSFLLLFSLTLCFLCSLTFIGQPSGWSCMLQHTAFGITFVLCISCILGKTIVVLMAFRATLPGSDVMKWFGPPQQRLSVISFTLIQVLICVLWLTISPPFPVKKLNYYKEKIILECHLGSTIGFWAVLGYIGFLAIFCFILAFLARKLPDNFNEAKFITFSMLIFCAVWITFIPAYVSSPGKFTVAVEIFAILASSFGMLFCIFLPKCYIIILKPEKNTKKQLMGK
>LOCXPOlfC33.456.HIT1.OlfC.2R.848.ANF_receptor.exons6.CM022777.1.Ameiurus_melas
MESIFTVLHMIIAIINFSRANETTCSLQGELAYPSFWKDGDIIVGGIFPFYSSWEFTDLSYSVMPPPLKCTSLDFRAFQYIQSFIFAVDEINNSSSLLPGVSLGYKIYDTCSSSAMGVKVAMTLINGNENSVAHQVCTKPAQVQAIIGETYSSVSTAIAKSIGPFNMPIISHYSTCECLSDKKKYPSFLRTVPSDYHQSRALAEMVKHFGWTWVGAIRRDDDYGNTGMAAFTKVAEQLGICLEYSLPFFRTYSQERVMRIVEQIKSSTSRVIVGFLAHWDWEILVHVFTEHNITGYQWVGTEGWIADPVVATLDKQNILQGAIGLAISKTTVTGLEDFILDIKPLKSVGSAIFRKFWEALFNCKYTMQNDSGGLPVCTGDEKLAEVENTFTDMSMLPIVSNVYKAVYAIGHTLHDLLDCKQTCPTKKQADPLTFLEHIRKVHFKTKDGENVYFDENGDPAGKYEIINWQANKEHPHKFVTVGFYDSSFPEQSRLCVNMTSIVWAKNTDKVPKSVCSESCPPGTRKAVQKGKPICCFDCVPCAAGEISNMTDSIECKQCQQDYWSNPQKDECVKKEIEYLSYEETMGILLTVVSVVGAFMTMVIAVIFLKYKNTPIVKANNSELSFLLLFALALCFLCSLTFIGQPSEWSCMLRHTAFGITFVLCISCVLGKTIVVLMAFKATLPGSNVMKWFGPPQQRLSVLAFTLVQVLICVLWLTISPPFPFKNLNHYKEKIILECHLGSTIGFWAVLGYIGLLALLCFVLAFLARKLPDNFNEAKFITFSMLIFCAVWITFIPAYVSSPGKFTVAVEIFAILASSFGLLFCIFFPKCYIIILKPEKNTKKQIMGK
>LOCXPOlfC34.458.HIT1.OlfC.2R.848.ANF_receptor.exons6.CM022777.1.Ameiurus_melas
MESIFTLLHVIMAIINFSKANMTTCSLHGESVYPHIWKNGDIIVGAIFPFHSSWEITDSSYSSRPSSMKCMSLDFRAFQYSQSLIFATEEINNSSSILPGVSLGYKIYDSCGSTTLGVKVAMTLINGNENSASDDICTKPAQVQAIIGETYSSVSMAIAKSVGPFSIPLISYFATCECLSDKRKYPSFLRTIPSDYYQSRALAEMVKHFGWTWVGAIRRDDDYGNNGMATFTKVAEQLGVCLEYSLPFFTTYSQEKVLRIVEQIKISTSRVIVGFLTQWDLEILVHVFSEHNITGYQWVGTEGWIADPIVATLDKKNIMQGAIGLAIPKTKVAGLKDFILDIKPLKSVGSAIFTKFWETLFKCTYTMQNVSENSPACTGEEKMSEMENAFTDMSLMPIFSNVYKGVYAIAHTLHELLGCKQTCPTNKQPDPFTFLEHLRKVRFKTKEGEEVYFDINGDPPAKYEIINWQVNKDKQIEFVTVGLYDSSIPAPDRLSVNMASIVWAQNSNKVPVSICHESCPPGTRKAVQKGKPICCFDCIPCAAGEMSNMTDSFECEQCQQDYWSNAHKDECVKKEIEYLSYEETMGILLTAVSIFGACMTVVIAIIFFRYKDTPIVKANNSELSFLLLFSLALCFLCSLTFIGQPSAWSCMLRHTAFGITFVLCISCVLGKTIVVLMAFRATLPGSDVMKWFGPPQQRLSVLAFTLIQVLICVLWLTTSPPFPFKNLKHYKDKIILECHLGSNLGFWAVLGYIGLLALLCFVLAFLARKLPDNFNEAKFITFSMLMFSAVWITFIPAYVSSPGKFTVAVEIFAILASSFGLLFCIFLPKCYIIMLKPEKNTKKQIMGK
>LOCXPOlfC35.462.HIT1.OlfC.2R.723.ANF_receptor.exons6.CM022777.1.Ameiurus_melas
MEMRTQPLMTSVTKPAQVQAIIGENYSSVSMAIAKSVGPFSIPLISYFATCECLSDKRKYPSFLRTIPSDYYQSRALAEMVKHFGWTWVGAIRRDDDYGYNGMATFTKVAEQLGVCLEYTLPYFRTYSQEKVLRIVEQIKSSTSQVIVVFLSHVDVEVLVHVFSEHNITGYQWVGVEGWIADPMVAAQDKQNILQGSIGLAIPKTTVAGLKDFILDVKPLKSVGSAIFTKFWETLFKCTYTMQNVSENSPACTGEEKVSEMENTFTDMSLMPIFSNVYKGVYAIAHTLHELLGCKQTCPTNKQPDPFTFLEHLRKVRFKTKEGEEVYFDINGDPPAKYEIINWQVNKDKQNEFVTVGLYDSSIPAPGRLSVNMASIVWAKNSNTVPVSICQESCPPGTRKAVQKGKPICCFDCIPCAAGEMSNMTDSIGCEQCQQDYWSNAHKDECVKKEIEYLSYEETMGILLTAVSIFGAFMTVVIAIIFFRYKDTPIVKANNSELSFLLLFSLALCFLCSLTFIGQPSAWSCMLRHTAFGIIFVLCISCVLGKTIVVLMAFRATRPGSDVMKWFGPPQQRLSVLAFTLIQVLICVLWLTTSPPFPFKNLKHYKDKIILECHLGSKLGFWAVLGYIGLLALLCFVLAFLARKLPDNFNEAKFITFSMLMFSAVWITFIPAYVSSPGKFTVAVEIFAILASSFSLLFCIFLPKCYIIMLKPEKNNKKQIMGK
>LOCXPOlfC35.471.HIT1.OlfC.2R.827.ANF_receptor.exons6.CM022777.1.Ameiurus_melas
MTTCSLHGESVYPHIWKNGDIIVGAIFPFHSSWEITDPSYSSRPSSMKCMSLDFRAFQYSQSLIFATEEINNSSSLLPGVSLGYKIYDSCGSTTLGVKVAMTLINGNENSASDDICTKPAQVQAIIGENYSSVSMAIAKSVGPFSIPLISYFATCECLSDKRNYPSFLRTIPSDYYQSRALAEMVKHFGWTWVGAIRRDDDYGYNGMATFTKVAEQLGVCLEYSLPFFRTYSQEKVLRIVEQIKISTSRVIVGFLTHVDVEVLVHVFSEHNITGYQWVGTEGWIADPMVATQDKQNILQGAIGLAIPKTTVAGLKDFILDVKPLKSVGSAIFTKFWETLFKCTYTMQNVSENSPACTGEEKVSEMENAFTDMSLMPIFSNVYKGVYAIAHTLHELLGCKQTCPTNKQPGPFTFLEHLRKVRFKTKEGEEVYFDINGDPPAKYEIINWQVNKDKQNEFVTVGLYDSSIPAPGRLSVNMASIVWAKNSNTVPVSICHESCPPGTRKAVQKGKPICCFDCIPCAAGEMSNMTDSIECEQCQQDYWSNAHKDECVMKEIEYLSYEETMGILLTAVSIFGACMTVVIAIIFFRYKDTPIVKANNSELSFLLLFSLALCFLCSLTFIGQPSAWSCMLRHTAFGIIFVLCISCVLGKTIVVLMAFRATLPGSDVMKWFGPPQQRFSVLAFTLIQVLICVLWLTTSPPFPFKNLKHYKDKIILECHLGSKLGFWAVLGYIGLLALLCFVLAFLARKLPDNFNEAKFITFSMLMFSAVWITFIPAYVSSPGKFTVAVEIFAILASSFSLLFCIFLPKCYIIMLKPEKNNKKQIMGK
>LOCXPOlfC36.480.HIT1.OlfC.2R.847.ANF_receptor.exons6.CM022777.1.Ameiurus_melas
MESIFSLLHIIIAIMNSSSGQEITCSLHGENAYPQLWKDGNIIIGGIFPFHKRWEITDSSYSVIPTINCMSVDVRAFQYSQTLIFAIEEINNSSSLLPGVSLGFEIYDTCNSAALGVKGAMTLLNGNENSVSDQICTKPAQVQAIIGETYSSVSMAIAKSIGPFSVPLISYYSTCECLSDKRKYPSFLRTIPSDYYQSRALAEMVKHFGWTWVGAIRRDDDYGNNGMASFTNIAEQLGICLEYSLPFFRTYSQEKVLRIVEQIKSSTSRVIVGFVTPWDLEILLQVFSEHNITGYQWVGSEAWIADLIAATLDKSNILQGAIGLAIPKATVTGLKDFILDVKPLKALGSAIFAELWEALFTCTHTAQNNSENIPVCTGEEKLSEVENDFIDMSLMPIFSNVYKGVYAIAHTLHELLGCKQSCPVKKQPDPITFLEHLRKVRFKTKEGEEVYFDKNGDPLARYEVINWQKSKENQYEFITVGLYDSSFPAQDRLAVNMASIVWAQNLNQVPKSICSDSCPPGTRKAVQKGKPICCFDCIPCADGEISNMSDSIKCEQCQQDYWSNPDKDKCVKKEIEYLSYEETMGILLTAVSITGAFMTILIGIIFFRYKNTPIVKANNSELSFLLLFSLTLCFLCSLTFIGQPSDWSCMLRHTAFGITFVLCISCVLGKTIVVLMAFRATLPGSNVMKWFGPPQQRLSVLVFTFIQVLICVLWLMISPPFPFRNLMYYKEKIILECSLGSNIGFWAVLGYIGLLALLCFILAFLARKLPDNFNEAKFITFSMLMFCAVWITFIPAYVSSPGKFTVAVEIFAILASSFGLLFCIFLPKCYIIILKPEKNTKKQIMGK
>LOCXPOlfC37.484.HIT1.OlfC.2R.848.ANF_receptor.exons6.CM022777.1.Ameiurus_melas
MESIFIIFHVAMAIINLYTAQETCSLCGEPAYPQLWKDGDILVGAIFPFHFKWEITDLSYLVMPPVKCTRMEFRAFQYSQTLIYAIEEINNSSSLLPGVSLGYKIFDTCGSAAQGVKVAMRLVNGNENSASDQICTKPAHVQAIIGETFSSVSMAVAKSIGPFSIPLISYHSTCECLSDKRKYPSFLRTIPSDYYQTIALAEMVKNFGWTWVGAIKRDDDYGNSGMAAFIKIAEQLGICVEYSLPFFITYSKERVLRIVEQIKSSTSRVIVGFVTPREFEILFEVFAEHNITGYQWVGTEGWIADPVAATLDKYNILQGAIGLAIPKTTITGLKDFILDVKPLKSVGSAIFTKFWEALFTCTYRGQNNSVGMPMCTGEEKLSEVINTFTDMSMMPIFNNVYKGVYAIAHTLHELLGCKQTCPTKTQPDPFTFLEHLKKVCFKTKDGEDVYFDENGDPPAKYEIINWQKSKEGQYEFVTVGLYDSSVPGQNRLAVNMASIVWAQNTNQVPKSVCSESCPPGTRKAVQKGKPICCFDCIPCAAGEISKMSDSVECEQCQQDYWSNADKNKCVMKEVEYLSYQETMGILLTVVSIVGSSMTIVIAFIFLKYKNTPIVKANNSELSFLLLFSLTLCFLCSLTFIGRPSEWSCMLRHTAFGITFVLCISCVLGKTIVVLMVFRATLPGSNVMKWFGPVQQRLSVLVFTLTQVLICVLWLMISPPFPFRNLMHYKEKIILECSLGSNIGFWAVLGYIGLLALLCFILAFLARKLPDNFNEAKFITFSMVMFCAVWIAFIPAYVSSPGKFTVAVEIFAILASSFGLLFCIFLPKCYIIILKPEKNTKKQIMGKVP
>LOCXPOlfC38.489.HIT1.OlfC.2R.840.ANF_receptor.exons6.CM022777.1.Ameiurus_melas
MESIFTLLHLAIAIIRSSTAQETTCNLLGEPAYPQLWKDGDFIVGGIFPFHKKWEIIDSSYSVIPAINCMSVEFRAFQYSQTLIFAIEEINNSSSLLPGVSLGFEIYDTCNSAALGVKGAMTLLNGIENSVSDQICTKPAQVQAIIGETYSSVSMAIAKSIGPFNVPLISYYSTCECLSDKRKYPSFLRTIPSDYHQTLALAEMVKHFGWTWVGAIRRDDDYGNNGMAAFTKIAEELGICLEYSLPFFRTYSQEKLLRIVEQIKSSTSRVIVGFVTPWDLEILLQVFSEHNITGYQWVGSEGWIADLIAAALDKYNILQGAIGLAIPKTTVTGLKDFILDIKPLKAVGGDIFTKFWEALFTCTHTAQNNSNNISVCTGEEKISAVTNTFTDMSLMPIFSNVYKGVYAIAHTLHELLGCKQTCPVKKQPDPITFLEHLKMVRFKTKEGEDVYFDKNGDPPARYEIINWQKHTEHQYELVTVGLYDSSLPAQDRLAVNMASIVWAQNTNQVPKSICSEKCPPGTRKAVQKGKPICCFDCIPCADGEISNMSDSIKCEQCQQDYWSNPDKDTCVKKKIEYLSYEETMGILLTAVSISGAFMTMSIGIIFFKYKNTPIVKANNSELSFLLLFSLTLCFLCSLTFIGRPSEWSCMLRHTAFGITFVLCISCVLGKTIVVLMAFRATLPGSNVMKLFGPPQQRLSVLVFTLIQVLICVLWLTISPPFPFRNLMHYKEKIILECSLGSNIGFWAVLGYIGLLALLCFILAFLARKLPDNFNEAKFITFSMANVLCSLDCFYSSLCQFSWKIHCSCRDICYFGIKLWFTVLYLSSKVLHNHPDAREKH
>LOCXPOlfC39.493.HIT1.OlfC.2R.845.ANF_receptor.exons6.CM022777.1.Ameiurus_melas
MGSMITLLHILMAMINLYTAQETTCSVLGESYYPKLWKDGDIIVGGIFPFHKWQIMDASYLVRPPSIKCMSLEFRAFQYSQSLIFAVEEINNSSLLLPGVSLGYKIYDSCGSSSLGVKVAMTLVNGNENSVQICTKPAQVQAIIGETYSSVSMAISKSIGPVGVPLISYFATCECLSDKRKYPSFLRTIPSDYYQTLALAEMVKHFGWTWVGAIRRDDDYGNSGMAAFTKISEQLGICLEYSLPFFLSYSQEKILRIVEQIKSSTSRVIVAFVTRWDLEMLLHVFAEHNITGYQWVGTEGWIADPLAATLDKDNILQGAIGLAIPKTMVTGLKDFILDVKPLKSVGSDIFTEFWEALFTCTYRGQNNSVGMPMCTGEEKLSEVKNTFTDMSMMPIFNNVYKGVYAIAHTLHELLGCKQTCPTRMQPDPFTFLEHLKKVHFKTKEGEDVYFDKNGDPPAKYEIINWQKNKEHQYEFVTVGFYDSSVPAQDRLAINMALITWAQNTNQVPKSVCSDSCPPGTRKAVQKGKPICCFDCIQCAAGEINNMSDSTECEQCQEDYWSNGDKNKCVKKEIEYLSYKDTMGILLTVVSVVGSFMTIVIAIIFFKYKNTPIVKANNAELSFLLLFSLTLCFLCSLTFIGQPSEWSCMLRHTVFGITFVLCISCVLGKTIVVLMAFRATHPDSNVMKWFGPPQQRLSVLVFTLIQVLICVLWLIISPPFPFKNIKHYKEKIILECSLGSNLGFWAVLGYIGILAILCFVLAFLARKLPDNFNEAKFITFSMLMFCTVWITFIPAYVSSPGKFTVAVEIFAILASSFGLLFCIFLPKCYIIILKPEKNTKKQIMGK
>LOCXPOlfC40.140.HIT1.OlfC.2R.848.ANF_receptor.exons6.CM022777.1.Ameiurus_melas
MESIFTIFHVAMAIINSYTAQETCSLRGEPAYPQLWKDGDILIGAIFPFHFKWEITDLSYLVMPPVKCTSMEFRAFQYSQTLIYAIEEINNSSSLLPGVSLGYKIFDTCGSAAQGVKVAMTLVNGNENSASDQICTKPAHVQAIIGETYSSVSMAIAKSIGPFSIPLISYYSTCECLSDKRKYPSFLRTIPSDYYQTIALAEMVKNFGWTWVGAIIRDDDYGNSGMAAFIKIAEQLGICVEYSLPFFRTYSKERVLRIVEQIKSATSRVIVGFVTPREFEILLQVFAEHNITGYQWVGTEGWIADPVAATLDKYNILHGAIGLAIPKTTVTGLKDFILDVKPLKSVGSAIFTKFWEALFTCTYRGQNNSVGMPMCTGEEKLSEVKNTFTDMSMMPIFNNVYKGVYAIAHTLHELLGCKQTCPTKTQPDPFTFLEHLKKVCFKTKDGEDVYFDENGDPPGKYEIINWQKIKESQYEFVPVGLYDSSVPGQNRLAVNMASIVWAQNTNQVPKSICSESCPPGTRKAVQKGKPICCFDCIPCAAGEISNMSDSVECEQCQQDFWSNPDKNKCVKKEVEYLSYQETMGILLTVVSIVGSLMTIVIAIIFLKYKNTPIVKANNSELSFLLLVSLALCFLCSLTFIGQPSEWSCMVRHTVFGITFVLCISCVLGKTIVVLMAFRATLPGSNVMKWFGPLQQRLSVLFFTLIQVLICVLWLTISPPFPFKNLMHYKEKIILECNLGSNLGFWAVLGYIGLLAFLCFTLAFLARKLPDNFNEAKFITFSMVMFCAVWIAFIPAYVSSPGKFTVAVEIFAILASSFGLLFCIFLPKCYIIMLKPEKNTKKQIMGKVP
>LOCXPOlfC41.144.HIT1.OlfC.2R.849.ANF_receptor.exons6.CM022777.1.Ameiurus_melas
MESIFTLFHVVMAIISSYTAQETTCSLRGEPAYPQIWKDGDIIVGGIFPFHFKWDMTDSSYAVMPPATKCTSLEFRSFQYSQTLIYAVEEINNSSSLLPGVTLGYKIFDTCGSTTQGVKVAMTLVNGNEKSISEQICTKPAQVQAIIGETYSSVSMAISKTIGPFSMPLISYFATCECLSDKRNYPSFLRTIPSDYYQTLALAEMLKHFGWTWVGAIRRDDDYGNSGMAAFTKIAEQLDICLEYSLPFFRTYSQERMLRIIEQIKSSTSRVIVGFVTQWDFEILLPILSEHNITGYQWVGTEGWISDPVVAKLDEHNILQGAIGLAIPKTKVTGLEDFILNIKPLRSVGSAIFNKFWEALFNCKFTAQNDSEDSTICTGEEKLSEIENTFTDMSFMPIFNNIYKAVYAIAYTLHSLLGCQHTCLTKKQPDLFTFLEHLKKVRFKTKEGEEVYFDENGDPPAKYEIINRQKSKDQYKFVTVGLYDSSLPIHDRLAVNMASIVWVHNTNQLPKSVCTESCPPGTRKAVQKGKPICCFDCIPCAAGEISNTTDSIKCEQCQQDYWSNPDKNKCVKKEIEYLTYEETMGILLTVVSIVGSFMTIVIAIIFFKYKNTPIVKANNSELSFLLLFSLTLCFLCSLTFIGQPSEWSCMLRHTAFGITFVLCISCVLGKTIVVLMAFRATLPGSNVMKWFGPVQQRLSVLAFTIIQILICVLWLTISPPFPFKNLMHYKEKIILECSLGSTIGFWAVLGYIGLLALLCFILAFLARKLPDNFNEAKFITFSMVMFCAVWIAFIPAYVSSPGKFTVAVEIFAILASSFGLLFCIFLPKCYIIILKPEKNTKKQIMGKVP
>LOCXPOlfC41.149.HIT1.OlfC.2R.765.ANF_receptor.exons6.CM022777.1.Ameiurus_melas
MESFFTLFHVLMAIINFSRANETTCSLYGEPAYPHLWKDGDIIVGAIFPFYSNWEITDLSYSVLPPPVKCTSMEFKGFHYSQTLIFAIEEINNSSSLLPGVLLGYRIYDTCGSTSLGVKAAMTLVNGNENSISDVICKKPAQVQAIIGETYSSVSMAIAKSIGPFNMPLISYYSTCECLSDKRKFPSFLRTIPSDYHQSRALAEMVKYFGWTWVGAIRRDDDYGNNGMATFSNVAEQLGVCLEYSLPFFPTYSQEKVLKIIEQIKMSTSRVIVAFFTQWDFDVLLPMLSKHNITGYQWVGTEGWISDPVVAKLDKHNILQGAIGLAIPKTKVTGLKDFILDIKPLKSVGSAIFTKFWEALFKCKFTVQNDSEDSVVCTGEEKLSEIENTFTDMSFMPIFNNIYKAVYAIAYTLHSLLGCQHTCLTKKQPDLFTFLGHLRKVHFKTKDGEEVYFDENGDPPAKYEIINRQMSKDQYKFVTVGLYDSSLPIHDRLAVNMSSIVWAKNTNQVPKSVCSESCPPGTRKAVQKGKPICCFDCIPCAAGEISNMTDSIECEQCLQDYWSNPEKNKCIKKEVEYLSYEETMGILLTVVSIVGAFIAIVIAIIFFKYKNTPIVKANNSELSFLLLFSLTLCFLCSLTFIGRPSEWSCMLRHTAFGITFVLCISCVLGKTIVVLLAFRATLPGSNVMKWFGPPQQRLSVLALTLIQVLICVLWLIISPPFPFKNLMHYKEKIILECNLGSTLGFWAVLGYIGLLAFLCFILAFL
>LOCXPOlfC42.151.HIT1.OlfC.2R.854.ANF_receptor.exons6.CM022777.1.Ameiurus_melas
MLLLAAILIIIFFTTNAENQQCIAYGTDELLHFSKEGDVAIGGIFSFHQYPASINPTLMVNPGNMRCYGIDQAELQYAMAMIFAIEEINNSTDILRDLTLGYRIYGSCPSIPLSVKASLLLMNRPGMERENCIKSPTVHAVIGETTSTATIGIAKTMGPFHIPVISHSATCACLSNRKEYPSFFRTIPNDYYQSRALAKLVKYFGWTWVGAVRSRSDYGNNGMTSFLEVAEKEGICIEYSVAIYRTDSRQKFLNVVDIIKTSTSKVIVAFADENDLDILITELYYQNVTGFQWVGSEGWITYSYLSNAVRYAVVGGAVGLAVPNANIPGLIEFIESRRPSLQPGNTGLVELWESVFDCSLRSQSQKAEKSCTGEESLKNTQTRFTDVSDASLLNNIYKAVYAVAYAVDRLLGCHDQKGLFTNGTCADVGHIEPWQVLHYLSQVNFTTKNGEIVRFDKLGDPVARYGIVNWQRKDEGTMIFESIGMYDASLQDGQEFVINTNSAVWAGNQHTVPRSVCSENCLPGTSRAFIKGKPICCFDCIPCADGEFSNTTNAVTCLPCPLEYKSNGNKTQCDLKTIEFLNFNELMGILLMAFSLFGGCLTVTVGLIFFYYRQTPIVRANNSELSFLLLFSLSLCFLCSLTFIGQPSEWSCMLRHTAFGIAFVLCISCVLGKTVVVLMAFRATFPGSNIMKWFGPAQQRLSVISCTFIQVFICSLWLTISPPFPYKNMHHYKDKIILECHVGSALGFWAVLGYIGILAFLCFILAFLARKLPDNFNEAKYIAFSMLIFCVVWITFIPAYVSSPGKFIVAVEIFAILTSSSGLLFCIFIPKCYIILLKPEKNTKKQMMNKTPSK
>LOCXPOlfC43.154.HIT1.OlfC.2R.854.ANF_receptor.exons6.CM022777.1.Ameiurus_melas
MLLLATILVIILFTTNAENQQCIAYGTDELLHFSKEGDVAIGGIFSFHQYPASINPTVMVNPGNMRCYGIDPGELQYAMAMIFAIEEINNSTDILRDLTLGYRIYGSCPSIPLSVKASLLLMNRPGMERENCIKSPTVHAVIGETTSTATIGIAKTMGPFHIPVISHSATCACLSNRKEYPSFFRTIPNDYYQSRALAKLVKYFGWTWVGAVRSRSDYGNNGMTSFLEVAEKEGICIEYSVAIYRTDSRQKFLNVVDIIKTSTSKVIVAFVDGNDLDILITELYYQNVTGFQWVGSEGWITYSYLSNAMNYVVVGGAVGLAVPNANIPGLKEFIESRRPSLQPGNTGLVELWESVFDCSLSSQSQKAEKSCTGEESLKNTQTRFTDVSDASLLNNIYKAVYAVAYAVDRLLGCHDQKGPFTNGTCAGIGTIEPWQVLHYLSQVNFTTKNGEIVRFDKLGDPVARYAIVNWQRKYEGTIIFESIGMYDASLQDGQEFVINTNSAVWAGNQHTVPRSVCSENCLPGTSRAFIKGKPICCFDCIPCADGEFSNTTNAVTCLPCPLEYKSNGNKTQCDLKTIEFLNFNELMGILLMAFSLFGGCLTVTVGLIFFYYRQTPIVRANNSELSFLLLFSLSLCFLCSLTFIGQPSEWSCMLRHTAFGITFVLCISCVLGKTVVVLMAFRATFPGSNIMKWFGPAQQRLSVISFTFIQVFICSLWLTISPPFPYKNMHHYKDKIILECHVGSVLGFWAVLGYIGILAFLCFILAFLARKLPDNFNEAKYITFSMLIFCVVWITFIPAYVSSPGKFIVAVEIFAILTSSSGLLFCIFIPKCYIILLKPEKNTKKQMMNNTPSK
>LOCXPOlfC44.159.HIT1.OlfC.2R.846.ANF_receptor.exons6.CM022777.1.Ameiurus_melas
MFLYALLLLCVFKVKAEKANCQMIGNPEYPQLSKDGDVIIGGAFSIHSKITLQTLSFTEKPQRLICTSLNFREFRFVQTMIFAIDEINKSGLLPNISIGYKIFDSCGSTLASMRSAVGLINGQELTAQETCSGHSAVQAIIGESESSSTIVMSRATGPFKIPVISHFATCACLSNRKEYPSFFRTIPSDYYQSRALAQLVKYFGWTWVGAVRSDNDYGNNGMATFVEAAGKLGVCIEYNEAILRTNSKESIAKVVEIIKKGTSKVLVAFLAQNEMDVLLEEAFVQNVTGIQWVGSESWITARYLATERTSKVISSALGFTINRSKITGLKDFLLKVHPSQIPSNSLLIEFWEMTFGCQFSPKTDDVKLCTGFEDLKEINNTFTDVSELRISNNVYKAVYAIAHALHSTLACNAHSHFGNLNCTKKDIFLPGQVLESLQSVNFTMPSGERVYFNANGDPTAKYELVNWQKNSAGDITFVAVGYYDASLPNDKQFVMNPVNIAWAGKSNMRPRSVCSESCQQGFRQAQIKGRPPCCFACIQCPVGEISNETDSVECIRCPMEYWSNENHSLCVPKEVEFLSFDENMGILLTAVSLTGVSITIAVGLVFFYFRDTPLVKASNIELSLLLIFSLSLCFLCSLTFIGQPSDWSCMLRHTTFGITFALCMSCVLARTIAVVMAFKATVPGSSFPQCSVPVQRMSVFCCTLFQVIICALWLTLAPPVPHKNMAHSIDKIILECNLGSNLGFWAVLVYIGLLALLCFILAFLARKLPDNFNEAKFITFSMLIFCAVWITFIPAYVSSPGKFTVAVEIFAILASSFGLLFCIFTPKCFIIILKPEKNTRKHLMGK
>LOCXPOlfC45.168.HIT1.OlfC.2R.837.ANF_receptor.exons6.CM022777.1.Ameiurus_melas
TKFVMLFFVLPLYLSLAKGENCNILENPAHPLLSKDGDVIIGAVFSIHDGTQMQSLPYTEKPQHLICIRFNLRELRLAQTMTFAIDEINRSNSLLPNITIGYRIYDNCGSRLLSMKASMALMNGQDITADDACSGQAAVQAIIGESESTPTIILTKTTGPFMIPVISHAATCECLSNRKEYPSFFRTIASDFYQSRALAYLVKHFGWSWVGAVNSDNDYGNNGMAIFLNAAKEEGICVEYSEKFDRSDTAKIMKVADIIKKGTAKVIIIFLAHFDMNILIDQLILNNVTGYQMIGVEAWITAVNLVTPASYNILSGSIGFDVGKFNIGSFADYVVNEFWQTAFPCLHTEQNISQTENNCSKYDDMILFKNYNEDIAGLRYAKNIYNAVYAVAHSLHSLLRCTENQSCEKDETIQPWQVIEAVKKVNFTTKLGEKVWFDNTGAMPAKYDVVNWQRGFNGEVQFKAVGYYDASLPSGQQFVLNTEDIFWAGEKREKPRSVCSESCPPGTRKAAQKRRPVCCYDCIPCAEGEISNQTDSNNCVQCPGEYWSNVDRDKCVLKVIEFLSFTEVMGIVLVLFSLFGAVLTVLVAILFLIEKDSPIVKANNSELSFLLLFSLTLCFLCSLTFIGQPSEWSCMLRHTAFGITFVLCISCVLGKTVVVLMAFRATLPGSNIMKWFGPLQQRLSVLAFTLIQVLICVLWLTISPPFPYKNMNYYKEKIILECNLGSAIGFWAVLGYIGVLAFLCFVLAFLARNLPDNFNEAKYITFSILIFCAVWITFIPSYVSSPGKFTVAVEIFAILASSFALLFCIFTPKCYIILFKPELNTKKNVMGKTASKS
>LOCXPOlfC46.171.HIT1.OlfC.2R.833.ANF_receptor.exons6.CM022777.1.Ameiurus_melas
TKFVMLFFVLPLYLSLAKGENCHILENPAYPLLSKDGDVIIGAIMSIHDGTQTQSLLYTEKPQALSCIRFNLRAFRHAQTMTFAIDEINRGNSLLPNISIGYIIYDNCGSRLLSMKAAMALMNGQDITADDDCSGQAVVQAIIGESDSTPTVALAKTTGPFQIPVISHAATCECLSNRKEYPSFFRTIASDFYQSRALAYLVKHFGWSWVGAVNSDNDYGNNGMAIFLNAAKEEGICVEYSEKFVQSDPVKIMKVADIIKKGTAKVIIIFLAYFDMNILIDHLILKNVTGYQMIGVEAWITAVSLVTPASYNILSGSIGFDVGKFNIGRFADYVVNEFWQTAFPCLHTERNISQTENNCSKYEDMILFKNYNEDIAELRYAKNIYNAVYAVAHSLHSLLRCTENQSCEKDKTIQPWQVTEALKNVNFTTKLGEKVWFDNTGAMPAKYDVVNWQRGFNGEVHFKVVGYYDASLPSGQQFVLNTEDIFWAGEKREKPRSVCSESCPPGTRKAAQKRRPVCCYDCIPCAEGEISNQTDSNNCEQCPGEFWSNADRDKCVLKVIEFLSFTEVMGIILVFFSLFGATLTVLVAILFLIEKDSPIVKANNSELSFLLLFSLTLCFLCSLTFIGQPSEWSCMLRHTVFGITFVLCISCVLGKTLVVLMAFRATLPGSNIMKWFGPLQQRLSVLALTLIQVLICVLWLTVSPPFPYKNMNYYKEKIILECNLGSAIGFWAVLGYIGVLAFLCFILAFLARKLPDNFNEAKYITFSILIFCAVWITFIPAYVSSPGKFTVAVEIFAILASSFALLFCIFIPKCYIILFKPELNTKKNVMGKT
>LOCXPOlfC47.181.HIT1.OlfC.2R.838.ANF_receptor.exons6.CM022777.1.Ameiurus_melas
TKFVMLFLVLLLYFSLAKGETCHILENPAYPLLSKDGDVIIGAILSIHDGTQMQSLPYTEKPQHLICIRFDLRGLRLAQTMTFAIDEINRANRLLPNISIGYRIYDNCGSRLLSMKAAMALMNGQDITADDDCSGEAAVQAIIGESESTPTMTLTKTTGPFMIPVISHAATCECLSNRKEYPSFFRTISSDFYQSRALVYLVKYFGWSWVGAVNSDNDYGNNGMAIFLNAAKEEGICVEYSEKFVRSDPVKIMKVADVIKKGTAKVIIIFLAHFDMNILIDQLILKNVTGYQMIGVEAWITAVNLVTPASYNILSGSIGFDVGKFNIGPFADYVVNEFWQTAFPCLHTERNISLTENNCSKYDDMILFKNYNEDIAELRYAKNIYDAVYAVAHSLHSLLKCTENQSCEKDKIIQPWQVTEALKNVNFTTNLGEKVWFDNTGAMPAKYDVVNWQRGFNGEVQFKAVGYYDASLPSGQQFVLNTEDIFWAGEKREKPRSVCSESCPPGTRKAAQKGKPVCCYDCIPCAEGEISNQTDSNNCEQCPGEYWSNGERDKCVLKVIEFLSFTEVMGIVLVVFSLFGATLTVLVAILFLIEKDSPIVKANNSELSFLLLFSLTLCFLCSLTFIGRPSEWSCMLRHTTFGITFVLCISCVLGKTVVVLIAFKATLPGSNIMKWFGPLQQRLSVLAFTLIQVLICVLWLIVSPPFPYKNMNYYKEKIILECNLGSAIGFWALLGYIGVLAFLCFFLSFLARKLPDNFNEAKYITFSILIFCAVWITFIPAYVSSPGKFTVAVEIFAILASSFALLFCIFTPKCYIILFKPELNTKKNMMGKTSSKSF
>LOCXPOlfC48.187.HIT1.OlfC.2R.837.ANF_receptor.exons6.CM022777.1.Ameiurus_melas
TKFVMLYLVVFLSFSLTEGEICHILENPSYPLLSKDGDVIIGAIFSIHGSAQMQSLPYTEKPQPLICIRFNLREFRLVQTMTFAIDEINRSNRLLPNISVGYRIYDNCESRLLSMKAAMALMNGMDITADNACSGQAVVQAIIGESESTPTIALTRTTGPFKIPVVSHSATCDCLSNKKVYPSFFRTTSSDYYQSRALAYLVKHFGWSWVGVVNSDNDYGNNAISIFLKAAKEEGICVEYSERFDRSDTAKIIKVVDIIKKSTARVIVLVVSQIDMKILTDHLILKNVTGYQIICGEGWITADNLATPASYNILAGSIGFDVGKLNINSFAYYVVNEFWQTIYPCLHTERNISQSENNCRKYEDMIQFKNYSEDISELRYAKNIYNAVYAVAHSLHSLLRCTENQSCENYKTIQPWQVAEFLKKVNFTTKLGEQVWFDSTGAKVAKYDLVNWQRGFNGKVQFKVVGYYDASLPSGQQFVLNDEDIVWAAETREKPRSVCSESCPPGTRKAAQKARHVCCYDCIPCAEGEFSNQTDSNNCEQCPGEYWSNADRDKCMLKVIEFLSFTEVMGIILVLVSLFGATLTVLVAILFLIKKDTPIVKANNSELSFLLLFSLTLCFLCSLTFIGRPSEWSCMLRHPTFGITFVLCISCLLGKTIVVLVAFRATLPGSNVMKWFGPLQQRLTVLALTFIQVLICVLWLTVSPPFPYKNMNYYKEKIILECNLGSAIGFWAVLGYIGVLALLCLVLSFLARKLPDNFNEAKYITFSILIFCAVWITFIPAYVSSPGKFTVAVEIFAILASSFALLFCIFTPKCYIILFKPELNTKKHMMGKMASKS
>LOCXPOlfC49.194.HIT1.OlfC.2R.833.ANF_receptor.exons6.CM022777.1.Ameiurus_melas
IVMLYLVLLLYFSLAKGENCHILGNPAYPLLSKDGDVIIGAIFSIHGTQVQSLPYTEKPQPLICIRLNLRGLRLAQTMTFAIDEINRSNHLLPNISIGYRIYDNCGSRLLSLKAALALMNGMDIRADDACSGQAVVQAIIGESDSTPTVALAKTTGPFKIPVISYAATCECLSNRKEYPSFFRTIASDYYQSRALAYLVKHFGWSWVGAVNSDNDYGNNGMTIFLNAAKEEGICVEYSEKVVRSDPANIIKVSDVIKKGTARVIIAFLAHFDMNSLVDQLILKNLTGYQMIGVEAWITAVSLVTPASYNILSGSIGFDLGTFNIGSFADYVVNAFWKTDFPCLHTEGNISQSENNCSKYDDMIPFKNYNDDISGLRYAKNIYNAVYAVAHSLHSLLRCREKSCEKDKTIQPWQVVEALQKVNFTTKLGERVWFDSTGATAAKYDVVNWQRGFNGEVQFKVVGYYDASLPNGQQFVLNTEDIVWAGEKREKPRSVCSESCPPGTRKAVQKGRPVCCYDCIPCAEGEISNQTDSNNCEKCPGEYWSNFDRDKCVLKVIEFLSFTEIMGMVLVLFSLFGATLTVLVAILFLIEKDSPIVKANNSELSFLLLFSLTLCFLCSLTFIGRPSQWSCMLRHTAFGITFVLCISCVLGKTVVVLMAFRATLPGSNIMKWFGPLQQRLSVLAFTLIQVLICVLWLTVSPPFPYENMNYYKEKIILECNLGSAIGFWAVLGYIGVLAFMCFVLAFLARKLPDNFNEAKFITFSILIFCAVWITFIPAYVSSPGKFTVAVEIFAILASSFALLFCIFTPKCYIIVFKPELNTKKNMMGKMASRS
>LOCXPOlfC49.203.HIT1.OlfC.2R.834.ANF_receptor.exons6.CM022777.1.Ameiurus_melas
FVMLLLVLLLSLCRAKGESCHILENPSYPLLSKDGDVIIGAIFSIHGTQTQSLPYTEKPQPLICIRFNLRGLRLAQSMTFAISEINRSNHLLPNISIGYRIYDSCGSRLLTMKAAMALMNGIDITAYDACYGQAVVQAIIGDSDSTPTVALTKTTGPFNIPVISYAATCECLSNRKEYPSFFRTIASDFYQSRALAYLMKHLGWSWVGAVYSDNDYGINGMAIFLNAAKLEGICVEYSEKFVRSDPANIMKVADIIKKGTAKVIILFLAHSDMNILIDQLILKNLTGYQMIGVEAWITAVNLVTPASYNILSGAIGFDVGKFNFGSFADYVINEFWKTDFSCLHTEENISLTENNCSKYEDMIPFKNYNEDIAELRYAKNIYNAVYAVAHSLHSLLKCTENQSCKKDKTIQPWQVVEALKKVNFTTKLGDHVWFDSTGATAAKYEVVNWQRGFNGEVQFKAVGYYDASLPNGQQFVLNTADIVWAGEKREKPRSVCSESCPPGTRKAVQKGRPVCCYDCIPCAEGEISNHTDSNNCEQCPGEYWSNAVRDKCVLKVIEFLSFTEIMGIVLVFFSFFGATLTVLVSILFLKEKDTPIVKANNSELSFLLLFSLTLCFLCSLTFIGRPSEWSCMLRHTAFGITFVLCISCVLGKTFVVLMAFRATLPGSNVMKWFGPLQQRLSVLAFTLIQVLICVLWLSVSPPFPYKNMNYYKEKIILECNLGSALGFWAVLGYIGVLAFLCFVLAFLARKLPDNFNEAKYITFSILIFCAVWITFIPAYVSSPGKFTVAVEIFAILASSFALLFCIFTPKCYIILFKPELNTKKNMMGKMASRS
>LOCXPOlfC50.213.HIT1.OlfC.2R.817.ANF_receptor.exons6.CM022777.1.Ameiurus_melas
TKGEYCHIQETPEYPLLSKDGDVLIGGIFALHDGIQTGSLRYTEKPHPLICIRFILSELRLAQTMIFAIDEINRDNSLLPNISIGYRIYDNCLSRLFSMKAAMALMNGMEITADNDCAGQAVVQAIIGESESSPTIALAKTTGPFKIPVVSYAATCDCLSNRKEYPSFFRTIASDYYQSRALAYLVKHFGWSWVGAVNSDNDYGNSGMAIFLNAAKEEGICVEYSEKFDRSDTAKIIKVADIIKTGTAKVIVIFLAHFDMKILINQLILKNVTGYQMIGVEAWITSVNVITPGSYNILSGSIGFAIGKLNIGGFADYVVNEFWQTAIPCLHTEGNISQSENNCSKYKDIIQLKNYTEDISELRYANNMYNAVYAVAHSLHSLLRCTENQGCEKDKTMQPWQVVESLKKVNFTTKFGDHIFFDSTGATPAKYDVVNWQRGFNGEVEFKVVGYYDASLPSGQQFVLNAEDIVWAGEKIEKPRSVCSESCPPGTRKAAQKGRPVCCYDCIPCAEGEISNQTDSNNCEQCPGEFWSNADRDKCVLKVIEFLSFTEVMGIILVAFSLVGAALTVLVAILFLTAKDTPIVKANNSELSFLLLFSLTLCFLCSITFIGQPSHWSCMLRHTAFGITFVLCISCVLGKTVVVLMAFRATLPGSNVMKWFGPPQQRFSVLAFTLIQVLICVLWLTVSPPFPYKNMNYYKEKIILECNLGSAIGFWAVLGYIGVLAFLCFVLAFLARKLPDNFNEAKFITFSILIFCAVWITFIPAYVSSPGKFTVAVEIFAILASSFALLFCIFTPKCYIILFKPELNTKKSMMGKM
>LOCXPOlfC50.228.HIT1.OlfC.2R.826.ANF_receptor.exons6.CM022777.1.Ameiurus_melas
LVLLLFFSLTKGEFCHILENPEYPLLSKDGDVIIGGIFSIHDGTQTGSLPYTEKPHPLICIRFNLSELRLAQTMIFAIDEINRDNSLLPNISIGYRIYDVCLSRLLSMKAAMALMNGMEITANGDCNGQAVVQAIIGESESTPTIALTKTTGPFKIPVISYAATCDCLSNRKEYPSFFRTIASDYYQSRALVYLVKHFGWSWVGAVNSDNDYGNSGMAIFLNAAKEEGICVEYSEKFDRSDTAKIIKVADIIKTGTAKVIVIFLAHFDMKILINQLILKNVTGYQIIGVEGWITNVNLVTPASYNILSGSIGFAIGKLNIGGFADYVVNEFWQTAFPCLHTEGNISQSENNCSKFKDIIQFKNSNEDVSELRAANNLYNAVYAVAHSLHSLLRCTESQSCEKDKTIQPWQVVESLKKVNFTSKLGDHVLFDNTGATAAKYDVVNWQRGFNGEVEFKVVGYYDASLPSGQQFVLNAEDIIWAGGKLEKPRSMCSESCPPGTRKAAQKGRPVCCYDCIPCAEGEISNQTDSNNCEQCPGEFWSNADRDKCILKVIEFLSFTEVMGIILVAFSLVGAALTVLVAILFLIAKDTPIVKANNSELSFLLLFSLTLCFLCSITFIGQPSQWSCMLRHTAFGITFVLCISCVLGKTVVVLMAFRATLPGSNIMKWFGPPQQRFSVLAFTLIQVLICVLWLTVSPPFPYKNMNYYKEKIILECNLGSAIGFWAVLGYIGVLAFLCFVLAFLARKLPDNFNEAKFITFSILIFCAVWITFIPAYVSSPGKFTVAVEIFAILASSFALLFCIFTPKCYIILFKPELNTKKSMMGKM
>LOCXPOlfC51.231.HIT1.OlfC.2R.825.ANF_receptor.exons6.CM022777.1.Ameiurus_melas
LVLFVSLRLAKGENCHILDNPEYPLLSKDGDVIIGAIFSIHRGTQLQSMAYTENPQPLICTSSDLGEFRLAQTMIFTIEEINRSNSLLPNISIGYKIYDNCLSRLLSMKAAMALMNGMDITGDYACSGQAVVQAIIGESESTSTIALTKTTGPFMIPVISHKATCECLSNRREYPSFFRTIASDFYQSRALAYLVKHFGWSWVGAVNSDNDYGNSGMAIFLNAAKEEGICVEYSEKFDRSDPAKIIKVADIIKKGTAKVIIVFLAYVDMHILIEQLIRRNVTGYQMIGVEAWISAVDLVTPASYNILAGAIGFDVGKLKIANFADYAVNEFWQTAFPCLHSKGNISETENNCRKYEDVIPFKNYNEDISELRYANNMYNAVYAVAHSLHSLLRCTENQSCEKYKTIQPWQVVKSLKKVNFTTKLGEQVWFDSTGATAAKFEVLNWQRGFNGEVQFKVVGYYDASLPNGQQFVLNAGDIVWAGEKREKPRSMCSESCPPGTRKAAQKGRPVCCYDCIPCAEGEISNQTDSNNCEQCPGEYWSNADRDKCVLKVIEFLLFTEFMGIVLVVFSLFGASLTVLVAILFIIKKDTPIVKANNSELSFLLLFSLTLCFLCSLTFIGRPSQWSCMLRHTVFGITFVLCISCVLGKTVVVLMAFKATLPSSNIMKWFGPLQQRLSVLVFTLIQVLICVLWLTVSPPFPYKNMNYYQEKIILECNLGSAIGFWAVLGYIGVLAFLCFLLAFLARKLPDNFNEAKFITFSILIFCAVWITFIPAYVSSPGKFTVAVEIFAILASSFALLFCIFTPKCYIILFKPELNTKKNMMGK
>LOCXPOlfC52.244.HIT1.OlfC.2R.826.ANF_receptor.exons6.CM022777.1.Ameiurus_melas
LVLFVSLRLAKGENCHILDNPEYPLLSKDGDVIIGAIFSIHRGTQLQSMAYTEKPQPLICTSSDLGEFRFAQTMIFTVDEINRSNSLLPNISIGYKIYDNCLSSLLSMKAAMALMNGMDITGDYACSGQAVVQAIIGESESTSTIALTKTTGPFMIPVISHAATCECLSNKKEYPSFFRTIASDFYQSRALAYLVKHFGWSWVGALYSDNDYGNSGMAIFLNAAKEEGICVEYSEKFDRSDPAKIIKVSDIIKTGTARVIIVFLAYFDMHILIEQLIRRNVTGYQMIGVEAWISAVDLVTPASYNILAGAIGFDVGKLKIANFADYAVNEFWQTAFPCLHSKGNISETENNCRKYEDLIPFKNYSEDISELRYANNLYNAVYAVAHSLHSLLRCTENQSCEKYKTIQPWQVIKSLKKVNFTTKLGEQVWFDSTGATAAKFEVLNWQRGFNGEVQFKVVGYYDASLPNGQQFVLNAEDIVWAGEKREKPRSVCSESCPPGTRKAVQKGRPVCCYDCIPCAEGEISNQTDSNNCEQCPGEYWSNADRDKCVLKVIEFLLFTEFMGIVLVVFSLFGATLTVLVAILFIIKKDTPIVKANNSELSFLLLFSLTLCFLCSLTFIGRPSQWSCMLRHTVFGITFVLCISCVLGKTVVVLMAFKATLPSSNIMKWFGPLQQRLSVLAFTLIQVLICVLWLTVSPPFPYKNMNYYQEKIILECNLGSAIGFWAVLGYIGVLAFLCFLLAFLARKLPDNFNEAKFITFSILIFCAVWITFIPAYVSSPGKFTVAVEIFAILASSFALLFCIFTPKCYIILFKPELNTKKNMMGKM
>LOCXPOlfC53.250.HIT1.OlfC.2R.835.ANF_receptor.exons7.CM022777.1.Ameiurus_melas
IVIFIWDLSMFIKFLAKGKNCHILDSPAHPLLSKDGDVIIGGLFSIHSGIQLPSLPYTEKPEPLICTRFNLRELRFAQTMTFVIEEINRSNSLLPNISIGYRIYDNCGSRLLSMKAAMALMNGMDITADDACSGQAAVQAIIGESESSPTIVLTKTTGPFNIPVISHGATCECLSNRKEYPFFFRTIASDYYQSRALAYLVKHFGWSWVGAVNSDNDYGNNGMAIFLNAAKEEGICVEYSEKFDRSDTAKIMKVVDIIKKGTAKVVIIFIAQADMNVLIDQLILKNVTGYQMIGVESWITAINLATQASYNVLIGSIGLDVGKLNIDGFAEYVMKEFWETDIPCLNKEGNISQTENNCKRFEEIIPFKNYNEDISELRYANNIYSAIYAVAHSLHSLLRCTEKHNCENDKTIQSWQVVESLKKVNFTTKAGENIWFDSTGATAAKYDVVNWQQGFGREVQFKVVGYYDASLPSGQQFVLNAEDIVWAGEKKEKPRSVCSENCPPGTRKAVQKGRPVCCYDCIPCAEGEISNQTDSNNCEQCPGEYWSNADRDKCVLKVIEFLSFTEVMGIILVFFSFFGAAITVLVGILFIIKKDTPIVKANNSELSFLLLFSLTLCFLCSITFIGRPSQWSCMLRHTAFGITFVLCISCVLGKTVVVLMAFRATLPGSNVMKWFGPLQQRLSVLAFTLIQVLICVLWLTVSPPFPYKNMNYFKEKIILECNLGSAIGFWAVLGYIGVLAFLCFVLAFLARKLPDNFNEAKYITFSILIFCAVWITFIPAYVSSPGKFTVAVEIFAILASSFALLFCIFTPKCYIILFKPELNTKKSMMGKMASK
>LOCXPOlfC54.256.HIT1.OlfC.2R.828.ANF_receptor.exons6.CM022777.1.Ameiurus_melas
MFFIVLLLFFSLSKGENCHILDNPAYPLLSKDGDVIIGGLFSIHGDIKLSSLQYTEKPEPLICTSFNLREFRFAQTMTFVIEEINRSNSLLPNITIGYRIYDNCGSRLLSMKAAMALMNGQDMTADDVCSGQAVVQAIIGESESSPTVVLTKTTGPFRIPVISHAATCECLSNRKEYPSFFRTLASDYYQSRALVYLVKHFGWSWVGAVNSDNDYGNNGMAIFLNAAKEEGICVEYSEKFDRSDPVKLMKVVDIIKKGTAKVIIVFLGHVEMNVLVEELILRNVTGYQMLGVEAWITAVNLVTPTSYNVLLGSMGFDVGKLNIGGFAEYVSNEFWQTDFPCLNTKGNISQTESNCSRFDEIIPFKNYNEDISELRYANNIYSAIYAVAHSLHSLLRCKENKNCENGKTTQSWQVVESLKKVNFTTKAGEQVWFDSTGATAAKYEVVNWQRGFDGEVQFKVVGYYDAALPAGQQIVLNANDISWAGGKPEKPKSVCSESCPPGTRKAAQKGRPVCCYDCIPCAEGEISNQTDANNCEQCPEEYWSNAERDKCVLKVIEYLSFTEVMGIILVFFSLFGATLTVLVGILFLIKKDTPIVRANNSELSFLLLFSLTLCFLCSLTFIGRPSKWSCMLRHTAFGITFVLCISCVLGKTVVVLMAFKATLPGSNIMKWFGPLQQRLSVLALTLIQVLICVLWLTVSPPFPYKNMNYYQEKIILECNLGSAIGFWAVLGYIGVLAFLCFLLAFLARKLPDNFNEAKFITFSILIFCAVWITFIPAYVSSPGKFTVAVEIFAILASSFALLFCIFTPKCYIILFKPELNTKKSMMGK
>LOCXPOlfC55.258.HIT1.OlfC.2R.852.ANF_receptor.exons6.CM022777.1.Ameiurus_melas
VYVPLAFLSTLISSQLLQQQACRLISFPSHLPMVAREGNITLGGLFSLHDAVMEARVSFNSQPISAQCTGFNFRTFRWMQTMIFAIEKINRDHHLLPNITLGYKIYDSCSSPLHALRTAMELMGGREEESGNTTCQGRVPVVIGDGGSTLSMVVAHFVGVFQLPQVSYFSSCACLSDKHVFPAFLRTMPSDFFQVNALAQLVQHFGWTWVGTVAGDDAYGRGGAQIFNDKVSRLGACIALYEIIPKNHAPAEMSRIVKSISVSGARVVLVFALEQDAKALFSEALKHNLTGIQWLASEAWITAAILTTTEFQSILQGSMGFAIRRAEIPGLQPFLLRLHPSTFPDDPFVLQFWEEIFGCSPHTAVSGTFSNKPPCNGSEILANVKSIYSDVSQLRISYNVYKGVYAIAYALEAMLKCVPDKGPFPGGACPDTRTINPWQLLHYLKKVDFTTEFGEETKFDANGDAVAMYDLINVQLSETGEVRYATVGTFDETKSIKLLIEENQIIWNGNQRQVPVSVCSNSCPPGTRKAIRPSFPVCCFDCILCAAGEVSNKTDAIECERCGPEFWSNLRRDACIPKLVEFLSYGDMMGMALLAVALLGSGTTLAVGFIFAFKRHTPLVRANNSELSFLILSSLWLCFLCALAFIGQPTSWSCQLRHTAFGIAFCLCLSCILGKTMVVLMAFKATLPGSNAMKWFRPPKLRALIFLCTAVQVGICGAWLGLAPPVPRKLVTRESAHIILLCDMGSTLAFSLVLGYIGLLAAVCFLLAFFARKLPDNFNEAKFITFSMLIFCAVWIAFVPAYVSSPGKYTVAVEVFAILASSYGLLLCIFAPKCYIILLRPEKNTKKHLMGK
>LOCXPOlfC56.260.HIT1.OlfC.2R.860.ANF_receptor.exons6.CM022777.1.Ameiurus_melas
VFHVLTLLLSLLWPTRTSSEENCQHWQDLDSAVVHKEGQVILAAMFPIHSKGVEQELNFMSTPDKRKCRGLNLRALRWSQAMIFFIDEINRNPVLLPNITLGYRIYDTCWTVALSARTALSVVSQPVKRKSTGSCSSPSIPLVIGDSGSSLSIAVSRLLNLFKVPLISYFASCACLGDKKQHPYFFRTIPSDTYQASAMARLVKHFGWTWVGTFGADDAYGRTGIDMFTAEVTNLGACVAFRVIIPKVPTQQQINDIVKTIKGSTARVLITFATEEDMEPVVEEVVRQNVTGRLWVASEAWVTSTLISNKYPLLSGTMGFAIRRAEIPGLKDFLESLKPFTTPYNPSAREFWETEFQCSFNTSVPVGSMADQVQYNRTCTGEERIQDTETIYNDVSQLRVTYNLHKAVYAAAHALHNLLMCQIHESSTEKELCPDIYSLQPWQVIKYLKEVNFTNMFGDVVNFDKYGDPAGSYDIVNWQKGPGGGPMKFATVGRFDSSLPAEQQLVLDQDTIVWPGGSKELPVSVCSASCQPGYRKAPRKGEPICCYDCVPCAEGSISYGIDQPECTLCPEDLWSNPQRDSCVDKQIEFLSYTEGFGMALAATSILGVAATVTVAVIFILHRDTPLVRANNSELSFLLLISLSLCFLCALTFLGQPSRWACPLRRTAFGLTFALCLSCLLSKTLVVLMAFRATLPGNNTSRWFRPPQQRFGVFICSAIQCAVCVAWLTTNPPYPVKNTWLYRDRIILECHLGSVALFCCVLGYIGCMAAFCFILAFLARKLPDNFNEAKFITFSMLIFCAVWIAYIPAYVSSPGKFTVAVEIFAILASSFGVLLCIFAPKCYIIIFMPEKNTKKYVMSQK
