# Supplementary material for: Expanded olfactory system in ray-finned fishes capable of terrestrial exploration
Source: BMC Biol. 2023 Jul 31;21:163. doi: 10.1186/s12915-023-01661-8 (PMC10392011; doi:10.1186/s12915-023-01661-8)
Supplement: Supplementary file 3 — Additional file 3: Data S1. Protein sequences and genomic coordinates of OLF genes. FASTA and General Feature Format (GFF) files containing the protein sequences and genomic coordinates for all identified OLF genes in this study. [file 12915_2023_1661_MOESM3_ESM.zip › PROTEINS/Amia_calva.OLF_genes.fa]

>LOCXPOR1.323.HIT1.OR.2R.318.7tm_4.exons1.CM030122.1.Amia_calva
MSEANGTQIKEFIIMGFPGLLPQYYSLVSAFLFFVYIAIITGNVIIIVVVAVDKSLQKPTYYIFCNLAVADLAFSTTTLPKIIARYWFDAQTISFSACFLQMFLVHYLGSVNSFLLLVMAIDRYVAICNPLRYPALVKNTTVHVMCAFSWLIAIIFMAIIALRAVFLPFCGPNIIKHCYCDHIGITRLACTNIASYSLGTFIIAMIVLLVPLFFVICSYIQIITSVMKITSSERRYKAFSTCSSQLFIIALYYLPRCFVYLANVVGITISPDFRIVLILVYSLLPAMVNPLIYCFKTKEIKDSLIKRFGGKKVENHIR
>LOCXPOR2.438.HIT1.OR.2R.311.7tm_4.exons1.CM030122.1.Amia_calva
QIKEFIIMGFPGLLPQYYSLVSAFLLLVYIAIITGNVIIIVVVAVDKSLHKPTYFIFCNLAVADLAFSTTTMPRIIARYWFDAQTIPFSACFLQMFLVHYLGSVNSFLLLVMAIDRYIAICNPLRYPALVKNTTVHVMCAFSWLIAIILTAISVLRAVSLPFCGPNIIKHCYCDHIGITRLACTDIVSYSLVAFIIAMLVLLVPLFFIIFSYIQIIISVTKITSSEGRYKAFSTCSSQLFIIALYYLPRCFVYLANSVNITISPDFRIVLILVYSLLPAMVNPLIYCFKTKEIKDSLIKRLRVKKVENQAR
>LOCXPOR3.606.HIT1.OR.2R.318.7tm_4.exons1.CM030122.1.Amia_calva
MSEANGTQIKEFIIMGFPGLLPQYYSLVSAFLFFVYLAIITGNVIIIVVVAVDKSLQKPTYYIFCNLAVADLAFSTTTLPKIIARYWFDAQTIPFSACFLQMFLVHYLGSVNSFLLLVMAIDRYIAICNPLRYPALVKNTTVHVMCAFSWLITIILMGIISLRAVFLPFCGPNIIKHCYCDHIGITRLACTNIASYSLAALSIAILILPVPLFFIIFSYIQIIISVMKITSSEGRYKAFSTCSSQLFIIALYYLPRCFVYLANSVNITISPDFRIVLILVYSLLPPMVNPLIYCFKTKEIKDSLIKRLRVKKVENQAR
>LOCXPOR4.624.HIT1.OR.2R.330.7tm_4.exons1.CM030122.1.Amia_calva
GHYFIMSEGNQTTVKEFIIMGFPGLQPQYYWMASMALFLVYVSTLLGNLLTTTLLLIEERLHKPMYFIILNLSLSDICFSTVTLPKIISKYWFQASSISFSGCFLQMQLVHYFGTLNSFIMMIMALDRYVAICYPLRYPVLIKNTTIFLLSGIAWLVSWIFPTVNTVQAYALPYCGPNTIIQCYCDTFSITRLACADIQVHTLVAFTLAMSVLLVPLCFIIYSYIQIILSVLKITSSQGRHKAFSTCSAQFCIITLYYGPRCFVYIANVTHFPITTDFRILMILFYSLIPPVFNPVIYFFRTKEIKQSLISRFRGRQIHIQRANITAVCS
>LOCXPOR5.645.HIT1.OR.2R.325.7tm_4.exons1.CM030122.1.Amia_calva
MSEGNQTTVKEFIIMGFPGLQPQYYWMASMTLFLVYVSTLLGNLLTTTLLLIEEHLHKPMYFIILNLALSDICFSTVTLPKIISKYWFQASSISFSGCFLQMFLVHYFGTLNSFIMMIMALDRYVAICYPLRYPVLIKNTTIFLLSGIAWLVSWIVPTVTTLQAYALPYCGPNTIIQCYCDTISITRLACADIKVYSLVGFTLGMSVLLVPLCFIIYSYIQIILSVLRIASSQGRHKAFSTCSAQFCIITLYYGPRCFVYIANIANFPITTDFRILMILFYSLIPPVFNPVIYFFRTKEIKQSLVRRFRGRQIHIQRANITAVCS
>LOCXPOR6.659.HIT1.OR.2R.310.7tm_4.exons1.CM030122.1.Amia_calva
ISEFHIVGFPELKQLDVLLSVIFLVSYILTLLGNFTVLYIIKTHRKAHTPMFFIILTLSVSNVIFSTALTPKIIARYMMNDQAITFHMCFVQMYFAHALGTVDAFVLMFMAIDRYLAVSHPLRYPSIMTNTRAIQCCCLMFFLGMLGPVTALTYASRVHFCGPNEILHFFCEHSWVVRLACADTTMNTRAAITVAAVVLVIPFIVIMLSYGSIIVAVIKIKTAQGRKKAFYTCSTQLLVISIFFLPRLCVYFAHMGGLYLNHDMRITLGILYSLLPPMLNPIIYSLKTKEIKEVIVKVLQRGGVGAKIEV
>LOCXPOR7.324.HIT1.OR.2R.312.7tm_4.exons1.CM030122.1.Amia_calva
MTFTNLTAEAITEFDIIAFNETQNPKAVGCIILTIYLLILLGSSANIYIIARDKRLHTPMYFFICSLSVVDIIHSSSTSPTMILVLLADITAISYGSCITQMTVYHLAFVMEKFTISLMAYDRLVAISNPLRYHSILTKTRIVLLTVALWVLGFAIIVVLTGIAVRLPYCRTNLSFAFCDYGAVVLAACVNPDEYFVVSTVLAFFILFGSFALICISYLMIIFTLLKIAPSEDRQKTYSTCSNHLIVVVSIFVPPFVSIILTRIGLVLTLTERNALFIFSCLGPCLVNPFVYCFRTKEIRRQLFRIFKAVAP
>LOCXPOR8.357.HIT1.OR.2R.312.7tm_4.exons1.CM030122.1.Amia_calva
MPFTNLTAEAITEFYINGFKGTQNPKAVGCIILIIFLLILLGSSANIYIIARDKRLHTPMYFFICSLSVVDIIHSTSSSPTMILVLLADITAISYRSCITQMTVYHLSSVMGKFTISLMAYDRLVAISNPLRYHSILTKTRIVLITVTLLILGCALIAVFTGIADRLPYCRTSLSFVFCDYGSLVRVACVNPDEYFVASTVISFFILFGPFGFIFISYLMIIFTVLKIAPSEERKKTYSTCLNHLIVVASVFVPPFVSIILTRIGFVLSLTEGNVLIIFSSLGPCLVNPFVYCFRTKEIRRKLFRIIKAVAP
>LOCXPOR9.368.HIT1.OR.2R.312.7tm_4.exons1.CM030122.1.Amia_calva
MPFTNLTAEAITEFYITGFNGTQNPKAVGCIILIIYLLILLGSSANIYIIARDKRLHTPMYFFICSLSVVDIINSSSVSPTMILVLLADITAISYRSCITQMTLYNLAFAMEKFTLSLMAYDRLVAISYPLRYHSILTKTCIVLLTVASWTLGFAFTAVLTGIADRLPYCRTTLKYAFCDYGAMVRAACVNPDEYFVVSTVLVFFILFGSFALICISYLKIIFTVLKIDPSEDRKKMYSTCSNHLIVVASVFALPFVIIIVTRIGLVLSVTERNVLIIVSSLGPCLVNPFVYCFRTKEIRRQLFRIFKAVSP
>LOCXPOR10.390.HIT1.OR.2R.307.7tm_4.exons1.CM030122.1.Amia_calva
MPFTNLTAEAITEFYITGFKETQNPKAVGCIILIIYLLILLGSSANIYIIARDKRLHTPMYFFICSLSVVDIINSSSVSPTMILVLLADITAISYRSCITQMTLYNLAFAMEKFTLSLMAYDRLVAISNPLRYHSILTKTRIVLLTVASWVLGFAIIAGLTGIADRLPYCRTTLSFAFCDYGAVVLATCVNPDEYFVISTVLAFFTLFGSFALIFTSYLMIIFTVLKIASTKDRKKMYSTCSNHLIVVASVFVPPFVSIIVTRTGLVLTLTERNVLTIFSSLGPCLVNPFVYCFRTKEIRSQLFRIF
>LOCXPOR11.403.HIT1.OR.2R.312.7tm_4.exons1.CM030122.1.Amia_calva
MPFTNLTAEAITEFYITGFSETQHPKAVGCIILIIYLLILLGSSANIYIIARDKRLHTPMYFFICSLSVVDIINSSSNSPTMILVLLADITAISYRSCITQMTVYHLAFVMEKFTISLMAYDRLVAISNPLRYHSILTKTRIVLLTVTSWVLGFAIIAVLTGIVDRLPYCRTTLSFAFCDYGAMVRAACVNPDEYFAVLTVLAFFILFGSFALIFISYLMIIFTVLKIAPSEDRKKMYSTCLNHLIVVVSVFVPPFVISILPRIGLVLSLTERNVLIIFSSLGPCLVNPFVYCFRTKEIRSQLFRIFKAVEP
>LOCXPOR12.416.HIT1.OR.2R.312.7tm_4.exons1.CM030122.1.Amia_calva
MPFTNLTAEAITEFYITGFSETQHPKAVGCIILIIYLLILLCSSTNIYIITRDKRLHTPMYFFICSLSVVDIIHSTSTSPAMILVLIADITAISYRSCITQMTLYNLAFAMEKFTLSLMAYDRLVAISNPLRYHSILTKNRIVLLTVASWVLGFAIIAVLTGIADRLPYCRTNLKYAFCDYAAMVRAACVNPDEYFVASAVISFLILFVSFGFIFISYLKIIFTVLKIAPSEDREKMYSTCLNHLIVVVCVFVPPFVSIILTRIGLVLSLTERHVLIIFSSLGPCLVNPFVYCFRTKEIRSKLFRIFKAVAP
>LOCXPOR17.427.HIT1.OR.2R.334.7tm_4.exons1.CM030122.1.Amia_calva
FIITGQRKTLRGNKSSMNSLNSGLFSNATFVRPLFFYINGLSNIPHVKYYYIFLCCVYAVTVLGNSFIMFIIYLEHSLHTAKYVAVFNLAVVDMCGSTALIPKLIDSFLFDSQFITYEACLANMFFVLFFSSLQSLTLVVLAYDRFVAICFPLKYHIIISTNKIMVIIAVIWTFAATVVFIAVGLITRLSFCKSTVVDSYFCDHGPVYRLACNNNFPNVIMATICMMMILLAPLALISLSYTYIIFALLKTASIEGCLKAMKTCTSHLILVAVFYLPISATYIAAITTTLHPNARIINTSLSSAIPPMLNPIIYTFKTEEIIDVIRRRYKRNKL
>LOCXPOR14.439.HIT1.OR.2R.334.7tm_4.exons1.CM030122.1.Amia_calva
FIITGQRKTTRGNKSAMISLNSTVSPNATFVRPLFFYINGFSNIPHVKYYYIFLCCVYAVTVIGNSFIMFIIYLEHSLHTAKYIVVFHLAVADMCGSTALIPKLIHTFLFDSQFITYEACLANMFFVLFFSSLQSLTLVVLAYDRFVAICFPLKYHIIISNNKMMVIIAVIWTFASAVMLILVGLITRLSFCKSTVVDSFFCDHGPVYCLACNDNFPNDIMATICMTIILLAPLALISLSYTCIIFALLKTASSKGRLKAMKTCTSHLILVAVFYLPISATYIAAMTTTLHPNARIINTSLSFAIPPMLNPIIYTFKTEEIMDVIRRRYKKNKL
>LOCXPOR15.450.HIT1.OR.2R.319.7tm_4.exons1.CM030122.1.Amia_calva
MNSLNSTVSPNATFVRPLFFYINGFSNIPHVKYYYIFLCCVYAVTVLGNSFIMFIIYLEHSLHTAKYIVVFHLAVVDICGSTSLIPKLIHTFLFDSQFITYEACLANMFFVIFFSSLQSLTLLVLAYDRFVAICFPLKYHIIIRNNNMMVIIAVIWTFTSAVMLILVGLIMRLSFCKSTVVDSYFCDHGPVYRLACNDNYPNNIMATICMTIILLAPLALILLSYSCIIFALLKTASMEGCLKAMKTCTSHLILVAVFYLPVSATYITAMTSNLHPNARIINTSLSSAIPPMLNPIIYTFKTGEIMDVIRRRYKRNKLI
>LOCXPOR16.461.HIT1.OR.2R.318.7tm_4.exons1.CM030122.1.Amia_calva
MISLNSTVSPNATFVRPLFFYINGFSNIPHVKYYYIFLCCVYAVTVLGNSFIMFIIYLEPSLHTAKYIVVFNLAVADMCGSTALIPKLIDTFLFDSQFITYEACLANMFFVHFFTSMQSLILVVLAYDRFVAICFPLKYHIIISNNNMMVIIAVTWKFTSAVMLILVGLITRLSFCKSTVVDSYFCDHGPVIQLACNNTFPNVIMAGICITMIMFAPLALILLSYTCIIFALLKTASRKGHLKAMKTCTSHLILVAVFYLPILATYIADMTSNLHPNARIINASLFSAIPPMLNPIIYTFKTEEIMDVIGRRYKINKL
>LOCXPOR17.471.HIT1.OR.2R.334.7tm_4.exons1.CM030122.1.Amia_calva
FIITGQRKTTRGNKSAMISLNSTVSPNATFVRPLFFYINGFTNIPHVKYYYIFLCCVYAVTVLGNSFIMFILYLEHSLHTAKYIAVFNLAVADMCGSTALIPKLIDTFLFDSQFITYEACLANMFFVLFFSSMQSLTLVVLAYDRFVAICFPLKYHIIISINKMMVIIAVIWTFASAVMLILVGLITRLSFCKSTVVDSYFCDHGPVFQLACNSIFPNVIMARISITIILFAPLALILLSYTCIIFALLKTASSKGHIKAMKTCTSHLILVAVFYLPISATYIAAMTTSLHPNARIINTSLSSAIPPMLNPIIYTFKTEEIMDVMKRRYKRNKL
>LOCXPOR18.482.HIT1.OR.2R.321.7tm_4.exons1.CM030122.1.Amia_calva
MNSMNSTVSPNGTFVRPLFFYINGFSNIPHVKYYYIFLCCVYAVTVLGNVFIMFIIYMERNLHTPKYIAVFNLATNDMCGSTALIPKLINTFLFDSQFIAYEACLANMFFVHFFTFMQSLTLLVLAYDRFVAICFPLQYHVIMTNTVMIVILAIVWICTAGLLITAVSLITRLSFCASIVINSYFCDHGPTFRLACNDNSPSDILGRTTITILLFGPLVLILLSYLCIIFVVLKISSREGRLKAMKTCTSHLILVAVFYLPISATYIAAMTSTIHPNARIINTSLSSTIPPMLNPIIYTLKTEEIMEAIKKHYKRNKISSA
>LOCXPOR19.504.HIT1.OR.2R.312.7tm_4.exons1.CM030122.1.Amia_calva
MPFTNLTAEAITEFYITGFSGTQNPKAVGCIILIIYLLILLGSSANIYIIARDKRLHTPMYFFICSLSVVDIINSSSVSPTMILVLLADMTAISYRSCITQMTVYQLAFAMEKFTLSLMAYDRLVAISNPLRYHSILTKTRIVLLTVASWVLGFAFTAVLTGIADRLPYCRTTLKYTFCDYGAMVRAACVNPDEYFVVSTVLVFFILFGSFALICISYLKIIFTVLKIAPSEDRKKMYSTCLNHLIVVASVFTLPFVISIVTRIGLVLSLTERNVLIIFSSLGPCLVNPFVYCFRTKEIRIQLFRIFKAITP
>LOCXPOR20.527.HIT1.OR.2R.325.7tm_4.exons1.CM030122.1.Amia_calva
MSSFNSAVSPNATIVRPPFFFVSGFSNIPHVKYYYIFMCFVYAVTVLGNSFIMLIIYMDRNLHTPKYVIVFHLAVVDLCSSTALIPKFIDTFLFDNQLIAFEACLANFFFVQCFTFMQSLTLILLAYDRFIAICFPLKYHVIITNVAMVVILAVLWTLSSGLVIAAVVFMTRLSFCKSIVINSYYCDYGPMFRLACNDNSPNYIISIMGITIMFVGALVLIVATYVCIIFALLKIASAEERLRAMKTCTSHLIVVALFYLPISSIYIAAIVTIVPPNVRIISTSLSYTIPPMLNPIIYTLKTEEIVQAIQKLFKRVKVIKPEVNQ
>LOCXPOR21.576.HIT1.OR.2R.325.7tm_4.exons1.CM030122.1.Amia_calva
MISFSSAVSPNATIVRPPFFFVSGFSNIPHVKYYYIFMCFVYVVTVLGNSFIMLIIYMDRNLHTAKYVIVFHLAVVDMCGSTALIPKLIDTFLFDNQFIAFEACLANMFFVQFFTFMQSLTLVVLAYDRFIAICFPLKYHIIITNVAMVVILAVLWILSAGLVIAGLAFMTRLSFCKSIVINSYYCDYGPMFRLACNDNFPNYIMSIMGITIMFVGALVLIVATYVCIIFALLKIASPEERLRAMKTCTSHLIVVALFYLPISSIYIAAIVTIVPPNVRIISTSLSCTIAPMLNPIIYTLKTEEIIKAIQKLFNRVKIIKPEVNQ
>LOCXPOR22.594.HIT1.OR.2R.328.7tm_4.exons1.CM030122.1.Amia_calva
KKSAMSSFSSAVSPNATIVRPPFFFVSGFSDIPHGKYYYIFMCFVYVVTVLGNSFIMLIIYIERSLHTAKYVIVFHLAVVDMCGNTALIPKLIDTFLSGNQLITYEACLANMFFVHFFTFMQSLTIVALAYDRFIAICFPLKYHVIITNVAMVVILAVLWTLTAGLVIAAVAFLSRLSFCKSIVINSYFCDHGPMYRMACNDNSPNYIIAKIAITILLVGPLVLIVATYICIIFALLKIASREERLRAMKTCTSHLIVVTLFYLPISIIYIAANVTIVHPDVRIISTSLSSTIPPMLNPIIYTIKTEEIIKTIQKLFKRVKIIKPEVS
>LOCXPOR23.602.HIT1.OR.2R.319.7tm_4.exons1.CM030122.1.Amia_calva
AMSSLNSTVSPNTAFVRPQFFYINGFSNIPHVKYYYIFLCFVYAVTVFANFFIIFIIYTEKSLHTPKYVAVLNLAVVDICGSTALIPKLIHTFLFDSQFITYEACLANMFFVHFFTAMPSLCLVVLAYDRFVAICFPLRYHIIMTNTSMFVIIVCVWVFIATLVITLVFLVTRLSFCRSIVVESYFCDHGPLYRMACNDNSPSSIQAKVNITVSTFIPFILVVLSYVCILSALLKIASGDERLKAMKTCTPHFILVILYYIPFFITYIAALMSVIHPNTRIICSSLSSTIPPMLNPIIYTLKTEEIIGAIRKLYKINKI
>LOCXPOR24.607.HIT1.OR.2R.318.7tm_4.exons1.CM030122.1.Amia_calva
MSSLNSTVSPNAAFVRPQFFYINGFSNIPHVKYYYIFLCFVYAVTMFANIFIIFIIYTEKSLHTAKYAAVLNLAVVDMCGSTALIPKLIHTFLFDSQFITYEACLGNMFFVHFFTFLQSLCLVVLAYDRFVAICFPLRYHIIMTNTSMLVIIAFIWVFTASLVMIVVLLITRLSFCRSIVVESYFCDHGPLYRMACNDNSPSSIQAKVNITLFTFIPFILVVLSYVCILSALLKIASGEERLKAMKTCTPHFILVILYYVPFFITYIAALLSVIHPNTRIICTSLSSTIPPMLNPIIYTLKTEEIVGAIRKLYKRNKI
>LOCXPOR25.608.HIT1.OR.2R.321.7tm_4.exons1.CM030122.1.Amia_calva
MSSLNSTVSPNAAFVRPQFFYINGFSNIPHVKYYYIFLCFVYAVTVFANFFIIFIIYTERSLHTPKYVAVLNLAVIDICESTALIPKLIHTFLFDSQFITYEACLANMFFVHFFIAMQSLCLVVLAYDRFVAICFPLRYHIIMTNTSMLMIIACVWVFTATLIIILVHLITRLSYCRSIVIESYFCDHGPMYLMACNDNFPNYIHTFVCITVFTFMPFSLIVMSYVCILSALLKIASGEERLKAMKTCTSHLILVIVFYLPFFITYIAALMSVIHPNTRIICTSLSSTIPPMLNPIIYTLKTEEIIGAIRNLCKRNKILRA
>LOCXPOR26.617.HIT1.OR.2R.318.7tm_4.exons1.CM030122.1.Amia_calva
MSSLNSTVSPNAAFVRPQFFYINGFSNIPHVTYYYIFLCFVYAVTVFANFFIIFIIYTEKSLHTPKYGAVFNLAVVDICGSTSLIPNLIHTFLFDSQFITYEACLANMFFVHFFTSLQSLTLVVLAYDRFVAICFPLRYHIIMTNTSMLVIIAFIWVFTASLVMIVVLLITRLSFCRSIVVESYFCDHGPLYRMACNDNSPSSIQAKVNITLFTFIPFILVVLSYVCILSALLKVASGEERLKAMKTCTPHFILVILYYIPFFITYIAALLSVIHPNTRIICTSLSSTIPPMLNPIIYTLKTEEIIGAIRKIYKRNKI
>LOCXPOR27.618.HIT1.OR.2R.321.7tm_4.exons1.CM030122.1.Amia_calva
MSSLNSTVSPNAAFVRPQFFYINGFSNIPHVKYYYIFLCFVYAVTVFSNVFIIFIIFTERSLHTPKYGAVLNLAVVDICESTALIPRLIDTFLFDSQFITYEACLVNMFFVHFFIAMQSLTLVVLAYDRFVAICFPLRYHIIMTNTSMFVIIACVWVFTATLHISLVLLITRLSFCRSIVIESYFCDHGPMYRNACNDNFPNYIHAAICIVVFTFMPFSLIVLSYVCIISALLKIASGEERLKAMKTCTSHLMLVIVFYLPFFITYIAAILSVIHPNTRIICTSLSSTIPPMLNPIIYTLKTEEIIGAIRNLYKRNKIITA
>LOCXPOR28.621.HIT1.OR.2R.317.7tm_4.exons1.CM030122.1.Amia_calva
MSSLNSTVSPNAAFVRPQFFYINGFSNIPHVKYYYIFLCCVYAVSVFANFFIILIIYTDKSLHMPKYVAVLNLAVVDICESTALIPRIIDTFVFDSQFITYEACLANMFFVHLFTSMQSLTLVVLAYDRFVAICFPLRYHIIMTNSSMFVIIACIWVFTVTLIITLVLLITRLSYCRSIVIESYFCDYGPLYRMACNDNYSQHIHAIICIAVFSFVPFSLIVLSYVCILSALLKIASGEERLKAMKTCTSHFILVIIGYLPFFITYIAALISVIHPNTRIICSSLSSTIPAMLNPIIYTLKTEEIIGAIRKLYKRNK
>LOCXPOR29.626.HIT1.OR.2R.318.7tm_4.exons1.CM030122.1.Amia_calva
MSSLNSTVSPNAAFVRPQFFYINGFSNIPHVKYYYIFLCFVYAVTVFANVLIIFIIYTERSLHTPKYNAVLNLAVVDICESTALIPKLIHTFLFDSQFITYEACLANMFFVHFFIAMQSLTLVVLAYDRFVAICFPLRYHNIMTNTSMFVIIACVWVFTATQHITLVLLITRLSFCRSIVIESYFCDHGPMYRMACNDNFPNYIYAKICIAVFNFIPFILIVLSYLCILSALLKIASGEERLKAMKTCTSYLMLVIVYYVPFFITYIAAFMSIFNSNTRIICTSLSSTIPPMLNPIIYTLKTEEIIGAIRKLYKRNKI
>LOCXPOR30.628.HIT1.OR.2R.321.7tm_4.exons1.CM030122.1.Amia_calva
MSSLNSTVSPNAAFVRPQFFYINGFSNIPHVKYYYIFLCCVYAVTVFANVFIIFIIYTERSLHTPKYVAVLNLAVIDICESTALIPRLIDTFLFDSQFITYEACLANMFFVHLFTSMQSLTLAVLAYDRFVAICFPLRYHIIMTNSSMLVIIACVWVFTATLIITLVLLITRLSYCRSIVIESYFCDHGPMYRIACNDYFPNYIHAIICIAVICFVPFSLIVLSYVCILSALLKIASGEERLKAMKTCTSHFILVIMCYLPFSITYVAAFMSVIHPNTRIICTSLSSTIPPMLNPIIYTLKTEEIIGAIRKFYKRNKIIIA
>LOCXPOR32.629.HIT1.OR.2R.321.7tm_4.exons1.CM030122.1.Amia_calva
MSSLNSTVSPNAAFVRPQFFYINGFSNIPHVKYYYIFLCFVYAVVVFANFFIIFVIYTERSLHTPKYSAVFNLAVIDICESTALIPRLIDTFLFDSQFITYEACLANMFFVHFFTSMQSLTLVVLAYDRFVAICFPLRYHIIMTNTSMAVIIACVWVFTATLIITLVLLITRLSFCRSIVIESYFCDHGPIYRMACNDNFPNYTYAKICIAVFYFIPFILIVLSYVCIIFALLKIASGEEQLKAMKTCTSHLMLVIVYYVPFFITYIAAFMSIFNSNTRIICTSLSSTIPPMLNPIIYTLKTEEIIGAIRKLYKRSKIITS
>LOCXPOR32.630.HIT1.OR.2R.321.7tm_4.exons1.CM030122.1.Amia_calva
MSSLNSTVSPNAAFVRPQFFYIKGFSNIPHVKYYYIFLCFVYAVTVFANFFIIFIIYTERSLHTPKYVAVLNLAVIDICESTALIPRLIDTFLFDSQFIIYEACLANMFFVLFFTAMQSLTLVVLAYDRFVAICFPLRYHIIMTNTSMLVIIACVWVFTSTLHISLVLLITRLSFCRTTVIESYFCDHGPMYRMACNDNFPNYIHANICIAVFCFVPFILIVLSYVCILSALLKIASGEERLKAMKTCTSHLMLVIVYYVPLFITYIAAFMSIFNSNTRIICTSMSSTIPPMLNPIIYTLKTEEIIGAIRKLYKRNKLITS
>LOCXPOR33.631.HIT1.OR.2R.321.7tm_4.exons1.CM030122.1.Amia_calva
MSSLNSTVSPNAAFVRPQFFYINGFSNIPHVKYYYIFLCFVYAVTVFANVLIIFIIYTEKSLYTPKYSAVFNLAVIDICESTALIPKLINTFLFDSQFIIYEACLANMFFVHFFTAMLSLTLVVLAYDRFVAICFPLRYHTIMTNTSMFVIIACVWVFTATLHLTLVLLITRLSYCRSIVIESYFCDHGPMYRMACNDNFPNYIYARICIAVFNFIPFILIVLSYVCIISALLKIASGEERLKAMKTCTSHLMLVIVYYVPFFITYIAAFLSVIHPNTRIICTSLSSTIPPMLNPIIYTLKTEEIIGAIRKLYKRNTLITA
>LOCXPOR32.633.HIT1.OR.2R.295.7tm_4.exons1.CM030122.1.Amia_calva
MSSLNSTVSPNAAFVRPQFFYINGFSNIPHVKYYYIFLCFVYAVTVFANFFIIFIIYTERCLHTPKYVAVFNLAVIDISESTALIPKLIHTFLFDSQFIAYEACLANMFFVLFFTSMQSLTLVVLAYDRFVAICFPLRYHIIMTNTSMLVIIACVWVFTATLILTLVLLITRLSFCRSIVIESYFCDHGPMNRIVCNDNFPNSLHAKICTAVFTFIPFSLIVLSYVCILSALLKIASGEERLKAMKTCTSHLMLVIVFYLPFFIAYIAAFMSIFNSNIRIICSSLSSTIPPMLNP
>LOCXPOR34.635.HIT1.OR.2R.316.7tm_4.exons1.CM030122.1.Amia_calva
MSSLNSTVSPNAAFVRPQFFYIKGFSNIPHVKYYYIFLCFVYAVTVFANFFIIFIIYTERSLHTPKYSAVFSLAVIDICESTALIPKLIDTFLFDSQFIAYEACLANMFFVQFFIAMQSLTLVVLAYDRFVAICFPLRYHVIMTNSSMLVIIACVWVFTATLHIILVLLITRLSYCRSIVIESYFCDHGPMYLIACNDIFPNYIYAKICITVFNFIPFILIVLSYVCIISALLKIASGEERLKAMKTCTSHLMLVVVYYVPFFITYIAAFMSIFNSNTNILCTSLSSTIPPMLNPIIYTLKTEEIIGTIRKIYKIN
>LOCXPOR35.636.HIT1.OR.2R.322.7tm_4.exons1.CM030122.1.Amia_calva
VMSSLNSTVSPNVAFVRPQFFYINGFSNIPHVKYYYIFLCFVYAVTVFANFFIIFIIYEEKFLHTPKYIAVLNLAVIDICESTALIPKLIDTFLFDSQFITYEACLANMFFVHLFTAMQSLTLVVLAYDRFVAICFPLRYHVIMTNSSMLVIIACIWVFTATLVITLVLLITRLTFCRSIIIESYFCDHGPMYHMACNDNSPNSIHAKICIAVFSFVPFSLIVLSYVCIISALLKIASGEERLKAMKTCTSHLMLVIVYYVPFFITYISALMSVIHPNTRIICTSLSSTIPPMLNPIIYTLKTEEIIGAIRKLYKRNTIITA
>LOCXPOR36.637.HIT1.OR.2R.320.7tm_4.exons1.CM030122.1.Amia_calva
MSSLDSSVSLNGTFVRPSFFHINGFSNIPYVKYYYGFLSLVYAVTIIGNSFIMLIIYMAQSLHTPKYVAVFHLAVVDLCGSTALIPKIIETFLFDSPWITYEACLTSMFFVHFFSLMQSFTLVLLAYDRFVAICFPLKFHVFVTNTLMVMMIIVAWAFTAVLLIGGVVFFTRLSFCKSIVINGYFCDHGIVIRLACNDFSPNLVFAMISIAALFYVPLLVIVLSYVCIISALLKIASTSGCWKALKTCTSHLILVALFYFPLCGTYLASLTSYVHPNARIINTSLAAVIPPMLNPIIYTLKTQEIMEAIKMFYQRRKLHA
>LOCXPOR37.638.HIT1.OR.2R.319.7tm_4.exons1.CM030122.1.Amia_calva
MNSLNPTLAPNATFVRPQFFYISGLSNLPNAKYYYVFLCFVYVVTILGNSFILFIIYMERSLHTPKYVVVCNLAIVDVCSSTTIIPKLIDTFLFDSHFIKYEACLANMYFVLLFSTMQSLILVVLAYDRFVAICFPLRYHNIITNTSMIVIIAVMWAIAALMAIIPIFLFTRLSFCRSIVINSYFCDYGPAFHLACNDNSPNFIMGTLGTTIFFVAPVAVIGLSYACIIFVLLKIATQERCLKAMKTCTSHLIMVAIFYLPICATYIAALSSTIHPNARIINTSLACVIPPMLNPIIYSLKTEEIMLAIKKKNYIKGTN
>LOCXPOR38.639.HIT1.OR.2R.312.7tm_4.exons1.CM030122.1.Amia_calva
MNSTLDPNTMFVRPQFFYIGGLSNLPNAKYYYIFLCFVYVVTILGNSFILFIIYMERSLHTPKYFAVCNLAIVDVCSSTAIIPKLIDTFLFDSQFIRYEACLANMCFVLFFSSLQSLILVALAYDRFVAICFPLRYHTIITKTSMVVIIAVMWAIAALMAIIPIFLLTRLSFCRSIVINSYFCDHGPAFRLACNDNSPNFIMGTLGTTIFFVAPVAVIALSYVCIIFALLKIATQEERLKAMKTCTSHLIMVAIFYLPICATYIAALSSTIHPNARIINTSLACVIPPMLNPIIYSLKTEEIMSAIKKLHRK
>LOCXPOR39.641.HIT1.OR.2R.315.7tm_4.exons1.CM030122.1.Amia_calva
MNSPNSTLDPNTMFVRPQFFYISGLSNLPNAKYYYIFLCFIYVVTILGNSFILFIIYMERSLHTPKYVAVCNLAIVDVCGSTAIIPKVIDTFLFDSQFIRYEACLANMCFVLFFSSLQSLILVVLAYDRFVAICFPLRYHNIITNTSMVVILAVMWAIAALMAITATLLFTRLSFCRSLVINSYFCDHGPVHHLACNDNSPNFIVATFGTTIFFVAPVAVIVLSYVCIIFALLKIATQEGHLKAMQTCTSHLILVAIFYLPICATYIAALSSTIHPIARIINTSLACVIPPMLNPIIYSLKTEEIMSAIKKLYRK
>LOCXPOR40.642.HIT1.OR.2R.315.7tm_4.exons1.CM030122.1.Amia_calva
MNTPNSTLALNSTFVRPQFFYISGLSNLPNAKYYYVFLCFVYVVTILGNSFILFIIYMERSLHTPKYVAVCNLAIVDVCSSTAIIPKLIDTFLFDSQFIRYEACLANMCLVHFFSSLQSLILVVLAYDRFVAICFPLRYHTIITNTSMVVIIAVMWTITALMAITATLLFTRLYFCRSIVINSYFCDYGPAIHLACNDNYVNVIMGTLGITIFSVASVAVIALSYVCIIFALLKIATQEGRLKAIQTCTSHLILVAIFYFPICVTYIATLSSTIHPNARIINTSLACVIPPMLNPIIYSLKTEEIMSTIKKLYRK
>LOCXPOR41.644.HIT1.OR.2R.313.7tm_4.exons1.CM030122.1.Amia_calva
MNSPNSTLAPNATFVRPQFFYISGLSNLPNAKYYYVFLCFVYVVTILGNSFILFIIYMERSLHTPKYVAVCNLAIVDVCGSTAIIPKIIDTFLFDSQFIRYEACLANMCFVLFFASLQSLILVVLAYDRFVAICFPLRYHTIITNTSMVVILAVMWAIAALVAITGTLLFTRLSFCRSIVINSYFCDYGPAINLACNDNSPTFIVATFGTTIFFVAPVAVIVLSYVCIIFALLKIATQEGRLKAMQTCTSHLILVAIFYLPICATHIATLSSIIHPNARIINTSLACVIPPMLNPIIYSLKTEEIMSTIKKLY
>LOCXPOR42.646.HIT1.OR.2R.315.7tm_4.exons1.CM030122.1.Amia_calva
MSSPNSTLPLNATFVRPQFFYISGLSNLPNAKYYYIFLCFVYVVTILGNSFILFIIYMERSLHTPKYVAVFNLAIVDVCSSTAIIPKLIDTFLFDSQFIRYEACLANMCFVLFFSSLQSLILVVLAYDRFVAICFPLRYHNIITNTSMVVILAVMWAITALLAITTTLLFTRLSFCISIVINSYFCDYGPAINLACNDNSPTFIMGIFGTTIFFVAPVAVIALSYVCIIFALLKIATLEGRLKAMQTCTSHLILVAIFYLPICATCIATLSFTIHPNARIINTSLACVIPPMLNPIIYSLKTEEIMSAIKKLYRK
>LOCXPOR43.647.HIT1.OR.2R.315.7tm_4.exons1.CM030122.1.Amia_calva
MNSPNSTLPLNAMFVRPQFFYISGLYNLPNAKYYYIFLCFVYVVTILGNSFILFITYMERSLHTPKYVVICNLAIVDVCSSTAIIPKIIDTFLFDSQFIRYEACLTNMCFVLFFSNMQSLILVVLAYDRFVAICFPLRYHAIITNTSIVVILAVMWAIAALVAITATLLFTRLSFCRSIVINSYYCDYGPAINLACNDISPSFIMGIFGTTIFFVAPVAVIALSYVCIIFALLKIATQEGRLKAMQTCTSHLILVAIFYLPICASYISTLSSTIHPNARIINTSLACVIPPMLNPIIYSLKTEEIMSSIKKLYRK
>LOCXPOR44.648.HIT1.OR.2R.315.7tm_4.exons1.CM030122.1.Amia_calva
MNSPNSTLPLNAMFVRPQFFYISGLSNLPNAKYYYIFLCFVYVVTIIGNSFILFIIYMEHSLHTPKFVAVCNLAIVDVCSSTAIIPKLIDTFLFDSQFIRYEACLANMCFVLFFCAMQSLTLVVLAYDRFVAICFPLRYHNIITNTSMVLILAVMWAITAIMAITATLLFTRLSFCRSIVINSYYCDYGPAFHLACNDNSPSFIMGILGTTISFVVPVAVIALSYVCIIFALLKIATQEGRLKAMQTCTSHLILVAIFYLPICATCIATLSSTIHPNASIINTSLACVIPPMLNPIIYSLKTEEIMSAIKKLYKK
>LOCXPOR45.649.HIT1.OR.2R.315.7tm_4.exons4.CM030122.1.Amia_calva
MNSPNSTLPLNATFVRPQFFYISGLYNLPNAKYYYIFLCLVYVVTIIGNSFILFIIYMERSLHTPKYVAVFSIHAQDVPGGHLRDRWRMGPWISPFYFIRYEACLANMYFVLFFSAMQSIILVVLAYDRFVAICFPLRYYNIITNTSMVVILAVMWAITALLAVTATLLFTRLSFCRSIVINSYYCDYGPAIHLACNDNSLNFIMGTLGTTIFFVAPVAVIALSYVCIIFALLKIATQEGRLKAMQTCTSHLILVAIFYLPICATYISTLSSTIHPNARIINTSLACVIPPMLNPIIYSLKTEEIMSTIKKLYRK
>LOCXPOR46.650.HIT1.OR.2R.313.7tm_4.exons1.CM030122.1.Amia_calva
MNNLNSTLAPNATFVRPQFFYIGGLSNLPNAKYYYIFMCLIYVVTILGNFFILLIIYMERSLHTPKYVAVCNLAIVDVCGSTAIIPKLIDTFLFDSQFIRYEACLANMCFVLFFSSLQSLILVALAYDRFVAICFPLRYHAIITNTSMVVILAVMWAIAALVAITATLLVTRLSFCRSIVINSYFCDYGPAFHLACNDNSPNFIVATFGTTIFFVAPVAVIVLSYVCIIFALLKIATHEGRLKAMGTCTSHLLLVAIFYLPICATYIATLSSTIHPNARIINTSLACVIPPMLNPIIYSLKTEEIMSTIKKLY
>LOCXPOR47.656.HIT1.OR.2R.323.7tm_4.exons1.CM030122.1.Amia_calva
RKKSTMSSQNSTASSNTSFVRPQFFYVNGFSNIPHVKYYYIFLCCVYAVTVFGNCFIMFMIYVERNLHTPKYVAVFNLAVVDLCGSTALIPNLIHTFLFNSQFITYEACFSNMFFVHFFSSMQSLTLVVLAYDRFVAICCPLKYHAIITNITMAGIIAMVWVFITVTVMTAVLLFTRLSFCKGTVINSYFCDHGPVFRLACNDNSPNHIMAIFCTTLFFVAPVAVIGLSYVCIIIALLKITTQEGRLKAMKTCTSHLILVAIFYFPICATYIAGLSSNIHPNARIINTSLATVIPPMLNPIIYSLKTEEIMSAIKKLYKRNKL
>LOCXPOR48.657.HIT1.OR.2R.318.7tm_4.exons1.CM030122.1.Amia_calva
MTSQNSTVPPNATFVRPEFFYINGFSDIPHVQYYYMFFCFVYVVTVLGNCFIMFIIYMDNSLHTPKYVAVFNLAVVDLCGNTALIPKLIDTFVLNSRYIRYEACLANMFFVHFFSFNQSLTLVVLAYDRFVAICFPLNYNIIITNTVMLVIVTVVWILTVILLIIAIVLITRLSFCKTTVINSYFCDHGPVYRMACNDNSSNNFIAILCTVLYFIAPLVVIALSYMFIIFALLKIASKDGRLKAMKTCTSHLILVAVFYLPICATYLAAFTGTIHPNARIINTSLATVIPPMLNPIIYTLKTEEIMEAIKKLFKRNQI
>LOCXPOR49.658.HIT1.OR.2R.317.7tm_4.exons1.CM030122.1.Amia_calva
MEKNTTLSKPVGFLIAGFQSLQHVDYYFIFLVFVYLGTLIANFLLMSVIWLSHSLHTPKYLAVFNLSFADVCISTALIPKCIDHFLLGSKFVLYDSCLTQMFFFHYFYCVESLSLVVMAYERFVSICFPLRSSSINTNTRMMYIIFVSWVFILAYLIVLMVFLTKLSFCTLDPIIQSYFCDHGPLYRIACSDNTPNRTIGITYTVVFIFVPLVVIALSYMCIIAALLKIVSAEGRWKAFKTCTAHIILVVIFYIPVFVTYILAWIKTTIDTDLRILNTSLAACLPPLLNPIIYTLKTEEVMEQIKQLLRKQNVKPLK
>LOCXPOR50.660.HIT1.OR.2R.317.7tm_4.exons1.CM030122.1.Amia_calva
MEKNTTVVKPVGFLIVGFQSLQHVNYYFIFLAFVYLGTLIANFLLMSVIWLSHSLHTPKYLAVFNLSIVDVLISTVLIPKCIDYFLLDSRFVLYDSCLTQMFFFHYFYCVESLILVVMAYERFVSICFPLRCSTINTNTRMFYIIVTCWVFTLGFLIVLIVFITKLSFCKPSPLVASYFCDHGPLYRTACSDSSANWKIGYTYTVGFIFMPLAVIALSYVCIIAALLKIASAEGRWKAFKTCTAHIILVVMFYIPVLVIYMIAGLGTGIDADTRILNTSLSASLPPLLNPIIYTLKTEEVMEQIKLFLRKQKVKLLK
>LOCXPOR51.662.HIT1.OR.2R.317.7tm_4.exons1.CM030122.1.Amia_calva
MEKNTTFSKPVGFLIAGFQSLQHVDYYFIFLVFVYVGTLIANVLLMSVIWLSHSLHTPKYLAVFNLSIVDVCISTVLIPKCIDYFLLDSRFVLYDSCLTQMFFFHYSHCMESLILAVMAYERFVSICFPLRCSTINTNSRMFYIIVASWVLTLIFLIVLTVFTTKLSFCKPYPLVASYFCDHGPLFRAACSDSSANWKIGYMYTFGFILLPLVVIALSYMCIIAALLKIASAEGRWKAFKTCTAHIILVVMFYIPVLVTYMIAGLGTGTDIDTRILNTSLSACLPPLLNPIIYTLKTEEVMKQIKQWLRKQKVKPLK
>LOCXPOR52.663.HIT1.OR.2R.312.7tm_4.exons1.CM030122.1.Amia_calva
MEKNTTFSKPVGFFIAGFQSLQHVDYYFIFLVFVYVGTLIANVLLMSVIWLSHSLHTPKYLAVFNLSIVDVCISTVLIPKCIDYFLLDSRFVLYDSCLTQMFFFHYFYSVESLSLVVMAYERFVSICFPLRCSTINTNRRMFYIIVASWVLTLIFSIVILVFVTKLSFCKPYPLVASYFCDHGPLFRAACSDSSANIKIAYMYSFSFMVVPLAVIALSYVCIIVALLKIASAEGRWKAFKTCTSHIILVAIFFIPMLVTYIISSINKITDTDARILNTSLSASLPPLLNPIIYTLKTEEVMEQIQQWLRKQK
>LOCXPOR53.664.HIT1.OR.2R.312.7tm_4.exons1.CM030122.1.Amia_calva
MEKNTTVVKPVGFLIVGFQSLQHVDYYFIFLAFVYLGTLIANFLLMSVIWLSHSLHTPKYLAVFNLSIVDVCISTVLIPKCIDYFLLDSRFVLYDSCLTQMFLFHYFYCVESLSLVVMAYERFVSICFPLRSSTINTNTRMLYIIVGSWVFTLGFLIVLIVFITKLSFCKPIPLVASYFCDHGPLYRTACSDFTANMKIAYTYTAGFIFVPLAVIALSYVCIIAALLRIASAEERWKAFKTCTSHIILVVIFYIPVLVVYVIVWLGTVIDTDARILNTSLSTSLPPLLNPIIYTLKTEEVMKQIKLFLRKKK
>LOCXPOR54.665.HIT1.OR.2R.312.7tm_4.exons1.CM030122.1.Amia_calva
MEKNITFFKPVGFLIAGFQSLQHVDYYFIFLAFVYLGTLIANFLLMSVIWLSHSLHTPKYLAVFNLSIVDVCISTVLIPKCIDYFLLDSRYVLYDSCLTQMFFFHYFHCVESLSLVVMAYERFVSICFPLRSSTINTNSRMFYIIVTCWVFTLGFLIVLIVFITKLSFCKPSPLVASYFCDHAPLYRTACSDSSANIKIAYIYTFGFMIVPLAVIALSYVCIIAALLRIASAEGRWKAFKTCTSHIILVAIFFIPVLVTYIISSINKITDTDTRILNTSLSACLPPLLNPIIYTLKTEEVMEQIKQWLRKQK
>LOCXPOR55.666.HIT1.OR.2R.317.7tm_4.exons1.CM030122.1.Amia_calva
MEKNTTFSKPVGFLIAGFQTLQHVDYYFIFLVFVYLGTLIANFLLMSLIWLSHSLHTPKYLAVFNLSIVDVCISTALIPKCIDYFLLDSRFVLYDSCLTQMFFFHYFYCLESLILVVMAYERFVSICFPLRCSTINTNSRMFYIIFTSWVITLIFLIVLIVFITKLSFCKPFPLVPSYFCDHGPLSRTACSDYSANWKIGNTYTVGFIFLPLVVIILSYVCIIAALLKIASAEGRWKAFKTCTAHIILVAIFFIPVLVIYMIVWISTQIETDTRILNTSLAACLPPLLNPIIYTLKTEEVMEQIKLFLRKQNVRPLK
>LOCXPOR56.667.HIT1.OR.2R.317.7tm_4.exons1.CM030122.1.Amia_calva
MEKNSTFSKPVGFLIAGFQSLQHVDYYFIFLLIVYLGTLIANFLLMSVIRLSHSLHTPKYLAVFNLSIVDVCISTVLIPKCIDYFLLDSRFVLYDSCLTQMFFFHYFHCMESLSLVVMAYERCISICFPLRSSTINTNTRMFYIIVTCWVFTLGFLIVLIVFITKLSFCKPSLLVASYFCDHAPLYRTACSDSSANWKIAYTYTVGFMFVPLAVIALSYVCIIVALLKIASAEGRWKAFKTCTAHIILVVMFYIPVLVIYMIAGIGKGIDADTRILNTSLSACLPPLLNPIIYTLKTEEVFEQIKLFLRKQKVQQLK
>LOCXPOR57.668.HIT1.OR.2R.310.7tm_4.exons1.CM030122.1.Amia_calva
MENNKTFAKPVGFLIAGFQSVPHGEYYFIFLAFVYLGTLLGNFLLMSVIWLSHSLHTPKYLAVFSLSIVDVSTSTALVPKCIDYFLFDSRFVLYDACLTQMFFFHYFYSMESLSLVVMAYERLISICFPLRSSAINTNTRMVCIILFCYVFAFAILLASMILITRLSFCQPVPLIISYFCDHGPVFKIACTDNTPNWNTAVVYMVSIIFVPLTFIIMSYVCIIAALAKIASAEGRWKAFKTCTAHLILVAIFFIPILVTYMIAWINIRIDTNTRILNTSLSATLPPLLNPIIYTLKTEEVMEQIKKFIRR
>LOCXPOR58.670.HIT1.OR.2R.323.7tm_4.exons1.CM030122.1.Amia_calva
LSMEATMKTAVTNDSFVHPPGFYIVGFSSLPFIKMYLYLLCAVYIVTLLSNTLIITVIWSEEHLHTPKYIAVVNLAVTDIGLSTTLIPQMIRVFLLNHNFIAYGMCLTQMFFAFTFTVLESLSLAILAYDRLIAICFPLRQHSINTIFKMTGIILATWVIAVGVNAFAVALIGKLSFCKSTNVHSYFCDFAPVFRLACNDYTIIWITAVICSMSLAFGPLIFIICSYVCILTSVFMMKSLDSRTKTLATCTEHLTLVAIFYLPLLTLYILGFFVFAVDVDIRMLNLSLSALIPPLLNPIVYTLKTKEIRNKITHLFRAVKVGS
>LOCXPOR59.671.HIT1.OR.2R.311.7tm_4.exons1.CM030122.1.Amia_calva
PDLSNFTRPLGFYIRGFYALQITEPYFILLAVIYVITLLANILIMTIIWFAESLHTPKYLAIFSLAIVDVSYSTALIPKAIHTFLFKSRFVFFDSCLTQMFFVHYFSSMESFALCVLAYDRLIAICFPLRSNSLNSNSKMMLIILGSWTIPFVVVLIMVALIPHLPYCKTTIVNSYFCDHGPVFKIACGDYSPNWFMACFYTVALYFTPFAFIAVTYICIVNALLKIASTQGRWKAFQTCSTHLTLVTIFFIPIIVTYLVAWVNVNIDTDTRIINTSLSATIPPLLNPIIYTLKTEEILEQIKKNIKIRKT
>LOCXPOR60.672.HIT1.OR.2R.323.7tm_4.exons1.CM030122.1.Amia_calva
MMSEMTTTSVLNTTFVRPDGFYIRGFYALQHSNYYFIFLGVLYVATLLANFFIMSIIWFEQSLHTPKYFGIFSLALVDVSYSTALIPKSLDLFLFGNRIVEYKACLTQMFFAHYFSAMESYALLVLAYDRLIAICFPLRCKTINSNTNMILAVIISWMIPCILVLTMVGLATRLSYCKSTIVNSYFCDHGPVFKITCSDYSVNWFMASFCVVALYFVPLALIILSYLCILVALLRIANSDGRRKAFKTCISHLTLVAIFYVPFLVTNLMAWINVNVDTDTRVLNTSLSAAIPPLINPIIYTLKTEEIIEQIKKYIRNRKIAFS
>LOCXPOR61.673.HIT1.OR.2R.323.7tm_4.exons1.CM030122.1.Amia_calva
MSSETTTASVLNTTFVRPDGFYIRGFYALQHSNYYFIFLGVLYVVTLIGNFLIMSIIWFAQSLHTPKYFGVFSLALVDVSYSTTLIPKSLDVFLFGNRIVEYNSCIAQIFFVDYFSAMESYTLLVLAYDRLIAICFPLRCKTINSNTKMILVIIISWTIPFTVVFTMAYYITRLSYCKSTIVNSYFCDHGPVFKITCSDYSVNWFLASFCVVALYFVPLALIMLSYLCILVALLKIANTDGRIKAFKTCTSHLILVAIFYVPFLVTNLIAWINVNVDTDTRSLNTSLSATIPPLLNPIIYTLKTDEIMQQIKKYIRNRKIAFS
>LOCXPOR62.674.HIT1.OR.2R.317.7tm_4.exons1.CM030122.1.Amia_calva
MVPETTTTSALNTTFVRPDGFYIRGFYALQHSNYYFIFLGVLYVATLIGNFLIMSIIWFAQSLHTPKYFCVFSLALVDVGYSTTLIPKSLDVFLFGNRIVEYNSCIAQIFFSVYFFAMESFTLMVLAYDRLIAICFPLRCNTINSNNKIMLVIILSWTIPFTVVFTMAYYITRLSYCKSTIVNSYYCDHGPVFKISCSDYSVNWFLASFCVVALYFVPLALIMLSYFCILVALLRIANADGRRKAFQTCTTHLTLVAIFYVPLLVTNLMAWINVNVDTDTRILNTSLCAILPPLLNPIIYTLKTDEIMQQIKKYIRN
>LOCXPOR63.676.HIT1.OR.2R.323.7tm_4.exons1.CM030122.1.Amia_calva
MSSEMTTTSVLNSTFVRPDGFYIRGFYALQHSNYYFIFLGVLYVATLLANFFIMSIIWFAQSLHTPKYFGIFSLALVDVSYSTALIPKALHMFLFGNRVVEYNACLTQMFFVHYFSGMESYTLMVLAYDRLIAICFPLRCKTINSNIRMMLVIIVSWAIPFIVVASMVGLVTRLSYCKSTIVNSYFCDHGPIFIITCSDYSKNWFMAAFFTVFLFFLPLALIMLSYVAILSALLKIPNTDGRRKAFKTCTTHLALVAIFYVPLLVTYIVVWVNMSIDTDTRVLNTSLSATIPPLLNPIIYTLKTDEIIGQIKKYIRNHKIAFS
>LOCXPOR64.678.HIT1.OR.2R.323.7tm_4.exons1.CM030122.1.Amia_calva
MSSETTTTSVLNTTFVRPYGFYIRGFYALQHTNYYFIFLGVLYIATLIGNFLIMSVIWFAQSLHTPKYFGVFSLALVDVSYSTALIPKSLDVFLFGNRVVEYNACLTQMFFVHYFSAMESFTLLVLAYDRFIAICFPLRCKTINSNTNMFLVIILSWTVPFIVCVTMVGFITRLSYCKSTIVNSYFCDHGPVFKITCSDYSINWFMVAFVIVALFFLPLALIMLSYIFILAALLKIANTEGQRKAFKTCTTHLTLVAIFYIPLLVTYILAWVNVSIDTDTRILNTSLSAAIPPLLNPIIYTLKTDEIIDQIKKYIRNRRIAYS
>LOCXPOR65.679.HIT1.OR.2R.304.7tm_4.exons1.CM030122.1.Amia_calva
LNSVFLLQDFDLTPEGTYLAVIIGIVIYSFSLFCNLSLLALIAMDRCLHGPMYLFLYNLSVNDLIGITAMLPRVIADILSLKGQINFPSCLVQAFCIHMYGGATLLILSVMAFDRYIAICHPLRYHTIMSGCTVTSLIVFVWVFDFMLIGTLFGLLLRFPFCGTTLPNFYCNNQALLQTTCAKDTTVNNIYGLFITCILHGIGLFSVVFTYSRILFTCLKNKESESKIKALNTCATHLLVFFIYELSGIVIVLAYRYPDTSPSLQKCMAMSFIIFPASLNPLVFGLKTKEIRKSVTKIFTNRVS
>LOCXPOR66.325.HIT1.OR.2R.312.7tm_4.exons1.CM030122.1.Amia_calva
MDNVSSNITYILNIEGLNIPPIAFYPVFIIAIISYCLIIFCNIVILLIIAIEKRLHEPMYLLLINLPVNDLIGGTVILPQLIHEILWDSRSISYPVCVTQAFFIHMYAGGTVLILTAMAYDRYVAICLPLRYNTIMTNTNVLKITILVWFIDLVLMAVLFYLLLRFPRCRSLISNTYCDNPSLLRLVCADTSLNNIYGLFITALLQISSVVPIAFTYLQILLTCLRNKRSDAKKKAIQTCATHLAVFIILEITGLFSILAYRFENASPFIRRMFGASTLIFPPAVNPIIYGLKTKEIKSKLKQFLGCKVSPL
>LOCXPOR67.326.HIT1.OR.2R.311.7tm_4.exons1.CM030122.1.Amia_calva
MENVSFNITSILTLGALNLPPENIYPAFIFAMLSYCLIIFCNLVILLTITIEKHLHEPMYLLLINLPINDLIGSTAFLPQLMNEIVSDSRSISYPACVTQAFFIHIYAGGTSLILTAMAYDRYIAICLPLRYNTIMTNNFLIKIIILVWFSDLIMIVVLFYLLLRIPRCRSFISNAYCDNPTLLRLVCADTSINNIYGLFITALLQGVSLVTVIYSYLQILLTCLRNKRSDAKSKAIQTCVTHLAVFIILEITGVFTILAYRFEKASPFLRQMFGASSLIIPPALNPIIYGLKTKEIRSKIALIFSRKVSP
>LOCXPOR68.332.HIT1.OR.2R.312.7tm_4.exons1.CM030122.1.Amia_calva
MDNLSSEVSTVLTMEGLAIPPEGVYPAFILGMLSYCIILFCNLVIILTIALDKRLHEPMYLLLINLPINDLMGATAILPQLMKQILMDSRSISYLACVTQAFFVHMFLGGSALILIAMAYDRYVAICNPLRYSAIMTNVYLLKIITLIWVVDFTLMFILVALLLRFPLCRSIVSNVYCDNPSLVRLVCADTTLNNIYGLFIIVSVQVVFVSAVFYTYLQILLTCLKNKQSDAKSKAIQTCVSHLMVFIILELTGLMTLLSYRFEKASPQLRKVVGIFVIIFPPTMNPIIYGLKTKEIRNKIPMFFRRKVSAL
>LOCXPOR69.337.HIT1.OR.2R.310.7tm_4.exons1.CM030122.1.Amia_calva
NLSSEVSTVLTMEGLAIPPEGVYPAFILGMLSYCIILFCNLVIILTIALDNRLHEPMYLLLINLPINDLMGATAILPQLMKQILMDSRSISYLACVTQAFFFHMYAGGSAQILIAMAYDRYVAICNPLRYSAIMTNVYLLKIITLVWVVQFTLILILVALLLRFPLCRSFVSNVYCDNPSLVRLVCADTTLNNIYGLFTIVSVQVVFVSAVFYTYLQILLTCLKNKQSDAKSKAIQTCVSHLMVFIILELTGLMTLLSYRFEKASPQLRKIVGMFAIIFPPTMNPIIYGLKMKEIRSKIPMFFRRKVSAF
>LOCXPOR70.338.HIT1.OR.2R.304.7tm_4.exons1.CM030122.1.Amia_calva
MEDTSLNDSLHLTLEPFVLPPGGKYPIFIVGILVYLFSVFCNMTVLILIIVEKDFHRPMYFILFSLPLNDFIGISAMLPKVLLDIVTETSMVYYPLCVLQGFLLHMYGGGVLFVLTAMAFDRYIAICNPLRYNTIMTPCTVMIIIVLAWGADFILIGSLFFLQVRLPRCNNSLTNVYCDNPSLLKLTCADTTMNNIFGLCTTAIMQLISISVQVFSYVQILIACLVNRQSDAKSKAINTCVAQLVVFLLFEFTSTFTILSHRFKNISSNLQKITGMLIFLLPPVLNPIVYGMKTKELRNTLIKV
>LOCXPOR71.339.HIT1.OR.2R.311.7tm_4.exons1.CM030122.1.Amia_calva
MENKSLNVSFNLTLDPFVLLPGGKYPIFFLGLLIFLFCLFCNLTMLVLITVERNLHQPMYFILFSLPLNDLIGISALLPKVLSDIVTESSTVYYPLCVLQGFLLHMYGGGVLFILAAMAFDRYIAICKPLRYNTIMTPYTLIIIIALVWGLDFLLIISLFSIQVRLPRCQNSIPNVFCDNSSLLKLSCANTSINNIFGLFITAVMQFISVSVQMYSYIQILIACVVSRRSEAKSKAINTCIAQLVIFLMFETVGTFTILSYRFTNVSLNLQKITGMLIFIIPPVLNPIVYGLKTKEIRNTLIKVFKQKVSI
>LOCXPOR72.340.HIT1.OR.2R.304.7tm_4.exons1.CM030122.1.Amia_calva
MQNTSLNSWNIEMKGVPIKHEAKYALFVLVLTIYLVILLANLIVLLVIAQEKSLHNPMYLLFCNLPVNDLLGNTALLPSVMEHILSYGIKRYLTLPVCFVQAFSLHVYGGASHTIIIITAVERYIAICNPLRYNSIMTLRKVAILSAFAWGLTLCFIAVLLPLTLRLSRCRAVIHNIVCDSSSLVLLSCDDIRMNNAYDLFITLILNGSSLAVVLFTYLQISLTCLKKKEKEVNGKALQTCSTHLVLYLIFLISSFSIIIMNQFHPSAEVQQTILIFFNAFAGIVNPIIYGLKAKELRNKILQM
>LOCXPOR73.341.HIT1.OR.2R.309.7tm_4.exons1.CM030122.1.Amia_calva
TSLKQPIIFTLEGFLLPKAAEYPLFSVSLLVYIMIVAGNSVVFAVISIDKKLHQPMYIMVCNLCVCDFLGGTAVMSRLMHDFLSEDRSIPYVAAIVQAFGVHMYGAAAQTILSIMAYDRYVAICEPLRYHTIMTAGKLILLCFIAWWIAFTLILILFIMNVRVPLCGTLIMHVYCSNASILRLACVDTTVSNIYGLCITWFLSIGSLLVVAFSYIKILIACLVERNGNSKNKAIQTCASHLTIYIIFLISSLVIIISQRFEQVSPNVKKFCSLLCVVLPPAINPIIYGINTKQIRTNIIKQFKKQVLPK
>LOCXPOR74.342.HIT1.OR.2R.311.7tm_4.exons1.CM030122.1.Amia_calva
DETPISRSNGTSSSIKEFVIAGGDLSLVNFYAEISVALLMLYIVVIVGNLMIIVLVVTDQRLHKPMYFFLINLSFIDIVITTAVIPQMLAVFITGNGVISYMGCFSQMYFYLAFESIESFLLTVMAYDRYVAICNPLRYSAIITNKKCAVLTICAWILGLCGPIANVILASLLPFCKQYKIAYWYCDYPPVVTLACIDTTFEIDLALGIALLVILLPFWIVIWSYSKIITCLLRIASSAERIKAFSTCSSHLVVVLTFFMSHTTIYICAKIKTVPPNVVISLSVLACFITPLVNPFVYSLRNKDIKQAWRK
>LOCXPOR77.343.HIT1.OR.2R.296.7tm_1.exons1.CM030122.1.Amia_calva
SVAEINIMMVTVQVMAGVCLSVNCLLVFTFFRKEAFRTNTRYILFAQALCMDSVMLVLTDFAFLLFYFYIPLPAAACIVLCMLMEILTYTTPLTLTAMCLERYVAICMPLRHADISTARTRLGVILIIWALGSIPPLIDFFILLSSKAQRFYTEKQMCSYEMLFQKQWQSYLRSALSQFYFLVIAFIIGFVYIQIVSAATAASANNKSSTYKARKTIILHACQLLLSLIPLICPFVENSIFEIDLRAYINLRYLDFVAFTIAPRCLSPLIYGLRDEKFFLVLKYYAICGLNKKISP
>LOCXPOR75.344.HIT1.OR.2R.307.7tm_1.exons1.CM030122.1.Amia_calva
NNNVSIVTSTLPVLNVKMWIVQVLVVFFLYVNCLMLFTFFKKEAFRTTTRYILFAQTLLVDSFFLVLIDIVILLTYFYDLVPVGLCILLCVFIEILTNTTPMSITAMCLERYIAICMPLRHADISTTSRLIKGILIIWALGSFYAFIDLCILVAFTSASFYTEKTKCSYDIILQKEWQTQMRIIHCQVDFLIMGVILVFCYIQIMKAAKSASVDNKKSSSKGTKTLLLHSLQLLLCLIELWCPFIEMSVLHINLQMFISVRYFNFIAFTLASRCLSPLVYGLRDGKFSVALKYYASFQLNKPISPVC
>LOCXPOR76.345.HIT1.OR.2R.289.7tm_1.exons1.CM030122.1.Amia_calva
LNVGLLVKALLSMTPCLIFLYVNGIMLFTLSTRSTFRETSRYILFAHMLFNDSIQLLTSMLLYIFASVELYVLNGLCVVFIIAARTTFCNSPLNLAVMALERYIAICFPLRHSEIVTLKITRVAIGVVWFMGSLNVLTDVFLVLIVEPTYFMLFLICSEKEFFRRKVPLDKSKGFTGFYFVAVTLIIIYTYVAIILEARSVSCEKASVTKAQNTVLLHLCQLALCLTSILYGVMETLASSLDWSIYINIRYILFIVLIILPRCLSPLIYGLRDESFRPLVKYYLTFGLK
>LOCXPOR76.347.HIT1.OR.2R.307.7tm_1.exons1.CM030122.1.Amia_calva
LTQRQDIKVTMNWTWMLRMFIVLSTCFFFISVNGMMLFVLRSKPSFRETPRYILFTHMLLNDAIQLLTSMLLYTLALLYLCLVRAVCAVIVLLSSTTFYNAPLNLAVMALERYIAICFPLRHSEMATPQRTGVAITVVWFLGSVNHLIDIFVALITEPSFLLTPVYCTREQIFMFKWQADAYQGFTAFYFVSVGLILVFTYVAIMLEARSVSSDKASVTKARNTVLLHTIQLCLCLTSFLYGVIEALLARMDASVFIHLRYMNFIVLLILPRCLSPLIYGLRDESLKPVFKYYLNCGSKKVKPGRNI
>LOCXPOR77.348.HIT1.OR.2R.301.7tm_1.exons1.CM030122.1.Amia_calva
VRGSSSPAVLNVKMLMVQVLVGAFFYLNCLMLFTFFKREAFWTNTRYILFAQTLLSYSVFLVLTDLVILLNCFYIMMPVGLCLLLCMIMDTLSCTTPLTITAMCLERYMAVCLPLRHADISTTKRRLHGILLIWWLSLIPPSLSLFIIFETEQVHLYEITGTCTYQIMFPKQWLAYMRSTVAQLYFSVLIVIIIFTYIKIFFAARAASAETRKPMSKGHRTVMLHALQLLLCVVEMLCPLIETAVMEINFNAFINLRYFDFLAFSLASRCLSPLIYGLRDEQYFKVLKCYAVFGYSKKISP
>LOCXPOR76.349.HIT1.OR.2R.283.7tm_1.exons1.CM030122.1.Amia_calva
LNTGILVKVMFSMTLCLIFLYVNGIMLFTLSTKNTFRETSRYILFAHMLFNDSIQLLTSTLLYIFASVNLYLLTGVYSIFSVLSSITYYNSPLNLAMMALERYIAICFPLRHSEIATPTRTGIAIGVIWFFGSLNDLIYILLILITEPLYFLSYMYCTAKRPFRKKMLTDVTKAFTAVYFVAVALTIIYTYIAIILEARSVSTGKASVTKARNTVLLHFFQLALCLTSFLHGVLESLASNLDGSVFPTIQYILFIVLIIFPRCLSPLIYGLRDESFRPLVKYY
>LOCXPOR78.351.HIT1.OR.2R.306.7tm_1.exons1.CM030122.1.Amia_calva
LTYQQEIKITMNWVTTLKMIIVLSTCFFFISVNGMMLFVLRSKPSFRETPRYILFAHMLLNDSIHLLISMLLYILAMLYLHLVRAVCAVLVLLSSTTFYNTPLNLAVMALERYIAICFPLRHSEMATPQRTGVAIAVVWFLGSVNHLIDVFVPLITEPSFLLTPVFCTREQILMFKWQANVYQGFTAFYFVCVGLILVFTYVAIMLEARSVSSDKASVTKARNTVLLHTIQLCLCLTSFLYGVIEALIARMDASVFIHLRYMNFIVLLILPRCLSPLIYGLRDESLKTIFKYYLTCGSKKVKPVSN
>LOCXPOR79.352.HIT1.OR.2R.309.7tm_1.exons1.CM030122.1.Amia_calva
LTYQQEIKGTMNWVTTLRMIIILSTCFFFISVNGMMLFVLRSKPCFRETPRYILFTHMLLNDSIQLLISMLLYILAMLYLYLVRAVCAVLVLLYSTTFYNTPLNLAVMALERYIAICFPLRHSEMATPQRTGVAIAVVWFLGSVNHLIDVFVPLITEPSILLTPVFCTHVEIFMFKWQADTFQGFTAFYFVSVGLILVFTYVAIMLEARSVSSDKASVTKARNTVLLHTIQLCLCLTSFLYRVIEALLASMVDVSVFIHLRYMNFIVLLILPRCLSPLIYGLRDESLKTIFKYYLNCGSKKIKPVRNFY
>LOCXPOR80.353.HIT1.OR.2R.308.7tm_1.exons1.CM030122.1.Amia_calva
MNNSTTLPANTTSPASSVSVVLRICVVTPLFGIFLCFIILMLYTMASHRQFWDNSRYILFAYMLINDTLQLLFTVLLFLFTMTGVRMAFVFCGSLLFISSATYQNTPFILATMSLERYIAICYPLRHQEICRVDRTWVVILALWLTSCIIPTINFALVGYYSIDVYSTPVTCVTKLLNSSHIQTLFKVTVNALFLALVATVILSTYIRILLKAKRMRSDKAPVNKALHTVILHGVQLLLCMMSYTYPVTEGLIVVQVGWLREHISFFNYFCFILLPRFLSPLIYGLRDENLRVHMKGSIRCCSTKINP
>LOCXPOR80.353.HIT1.OR.2R.304.7tm_1.exons1.CM030122.1.Amia_calva
RINFGGAAPYGPLHVNSQVLISQAVDQGAEEAGQENETEVVEEGDVFPEPPHLNHYEALCDRISVRHHAEQQLDAVQNDSVQGFVHRGLVRPHPLGLEQYPDVGGQDHGGDQSKKQGIHCDFEERLNVGGVEELCHAGDRGGVHVDGVIAHQSKIDGGNDTARQPQRQDDDPGPVHSADLLVPQGVTDGDVALQRHGGQDEGCVLVGGAGDEQQRPTEDKGHAHTGHRKQEEEHREQQLESVVDQHIGEQDVAGIVPELPVRGHRVQHQDDEAQEDAEKRSDHADPQHHRHTAGRRGGICWEGC
>LOCXPOR82.354.HIT1.OR.2R.327.7tm_4.exons2.CM030122.1.Amia_calva
ARESPQSICHFGTQQRVMSALNTSALHPVGFILMGFPGIEHLQHWLSIPFTVLYIMALVGNSTIILVVIFEQRLHTPMYVFLSMLAFVDIGLCTAVLPKILEILWFNSNDISFKGCFIQMFFIYMFATLESSILVMMAYDRYVAIYNPLHYAAILSKTLMGKIFVAFFIRDLVLTGLVPTFASRLPYCSSVSIPHCYCDHMAVAKLACTNIIMNSNYGLSVALILAGLDLVCIGFSYIMIFRAVLKLGSKGAHLKALNTCGSHLFVIMYFYITSLFNYLVYRFGKDVPVHVHSIFAVLYLLIPPVLNPMVYAVRTKEIRHAFLKLFL
>LOCXPOR83.355.HIT1.OR.2R.318.7tm_4.exons1.CM030122.1.Amia_calva
CVGTQQSVMSALNISVLRPAGFILMGFPGIEHMQHWLSIPFTVLYIMALVANSTIILVVKFEKNLHTPMYVLLSVLALVDIGLCTTTLPKILEILWLNNKDISFEGCFIQMFFIYIFAALESSILVMMAYDRYVAIYSPLRYAAILSKTLMGKIFVAFLIRAIVLTGLIPTFASRLPYCSSVSIPHCYCDHMAVAKLACTNIIMNSYYGLSVALSILGVDVIFIGFSYIMIFRAVLKLGSNGARLKALNTCGSHLFVIMYFYITSLFNYLVYRFGKDVPVHVHSVFAVLYLLIPPVLNPMVYAVRTKEIRHAFLKHFL
>LOCXPOR84.358.HIT1.OR.2R.319.7tm_4.exons1.CM030122.1.Amia_calva
SQQRVMSALNTSVLRPAGFILMGFPGIEHLQHWLSIPFTVLYITALVGNSTIILVVKFEQHLHTPMYVFLSMLAFVDIGLCTAVLPKILEILWLNSKDISFEGCFIQMFFIYMFVTLESSILVMMAYDRYVAICNPLRYTTILSKTLVCKAFVAFFIRDLVLTGLIPTLASRLPYCSSVCISHCYCDHMAVAKLACTNIIMNNYYGLFVALSILGVDAIFVGFSYIMIFRAVLKLGSKGARLKALNTCGSHLFVIMYFYIISLFNYLVYRFGKDVPVHVHVVFGVLYLLIPPVLNPMVYAVRTKEIRHAFLRHFLPRKI
>LOCXPOR85.359.HIT1.OR.2R.312.7tm_4.exons1.CM030122.1.Amia_calva
NYSHTRFIFIGFPEIYKYRHLLFVPFFAMYIVVLVGNLFILYVIKQSESLHSPMYVFISALSFVDIVVPTAIIPKMLLSFLFDWNGISLAGCLIQMFVIHFFSSLESTILLVMALDRLVAICNPLRYNDIVNSSMFLKLCIFTIIRSGSIMSSLVILAHPLSFCRSNVINHCYCDHMALVSLACDNTTKNDIMGLVVILVFVVGDISVIVFSYIRILKAVLSATSAEERWKAFHTCGTHLIVMLFFYLTGTVAFLAHNLRIAIPTDAHTFLGVMYIVLPASVNPIIYGVRTKEIRNAIIKIFRVKNKTDILK
>LOCXPOR86.360.HIT1.OR.2R.326.7tm_4.exons1.CM030122.1.Amia_calva
MAEEFQGSNVSHTKFVFMGFPELYRYRRLLFLPFFIIYVVVLVGNSLILFVIKTCASLHSPMYILISGMAVIDIIVPTAIIPNMLLSLLFDWNEISLQGCLSQMFFVHLISSFESTILLAMALDRFTAICNPLRYTEIMNSTAFIKLSIFSLIRSGSLMSSLIGLAHPLSFCGSNIIKQCYCEHMALVTLACGNIAKNNAMGLVVAYSIVGFDISVIAFSYIRILNAVLRAATVKERRKAFHTCGTHLIVMLFFYLSGSVTFLAYRLKINIPTDTHTFLGIMYLVFPAGVNPIIYGVRTKEIRNNIVKLFRKRKITVVSSNIATVK
>LOCXPOR87.361.HIT1.OR.2R.330.7tm_4.exons1.CM030122.1.Amia_calva
TGFNMQENPAGNISHTHFILIGFPGLYEYRRILSIPFFIMFVVAIVGNSVIIYTIKTGASLHSPMYILICALAIVDLTLPFVFIPEMLLSFLFDWNEISLKGCLVQMFFFHFLGSFESTILLIMALDRYVAICNPLRYNDYINMTTFHKLFVAAFIRVFFFITLIVILAGSLFFCLSNVIEHCFCEHMALVVLACGNTAKNSIVGLLGIFFIPGLDLLFILFSYCKIFSAVFKTSARKYHHKAIHTCGTHLIVIVVSYTFALCSFLVYRFRHSVTPDVHVLMSVMYGIFPSCLHPIIYGVRTKEIRDQILKTVKGSKTKVIFITIPSITQ
>LOCXPOR88.362.HIT1.OR.2R.330.7tm_4.exons1.CM030122.1.Amia_calva
TGFNMQENPAGNISLTDFIFIGFPALYEYRRILSIPFFIMFVVAIVGNSVIIYTIRTGASLHSPMYILICALAIVDMTLPFVFIPKMLLSFLFDWNEISLKGCLVQMFFFHFFSSFESTILLIMALDRYVAICNPLRYNDYINMTTFHKMFVAALIRVTFLISLIVILAGSLFFCLSNVIEHCFCEHMALVVLACGNTAKNSIVGLLVIFFIPGLDLLFIFFSYCKIFSAVFKAAAGKSRQKAIHTCGTHLIVIVVSYTFALCSFLVYRFRHSVTPDVHVLMSVMYGIFPSCFHPVVYGVRTKEIRDQILKTVKGSKTKVISMTIPSITQ
>LOCXPOR89.363.HIT1.OR.2R.330.7tm_4.exons1.CM030122.1.Amia_calva
TGFNMQENPAGNISHTHFIFIGFPGLYEYRRFMSIPFFIMFVVSIVVNSVIIYTIKTGGSLHSPMYILICTLAVVDLTLPFVFIPKMLFNFLFDWNEITLLACLVQMFFFHFLGCFESTILLIMALDRYIAICNPLRYNDYINMVTFHKLSVAAFIRGGLLISLIVILAGSLSFCLSNVIEHCYCEHMALVGVACGNTTKNNIMGLIVVFCIPGLDLVFIFFSYFKIFTAVFKAAAGRSRQKAIHTCSTHLIVIVVSYTFALCSYLAYRFRHSVTPDVHVLMSVMYGIFPSCFHPIVYGVRTKEIRDQILKTMKGSKTKVISITIPSITQ
>LOCXPOR90.364.HIT1.OR.2R.327.7tm_4.exons1.CM030122.1.Amia_calva
NMQENPAVNISHTEFILIGFPGLYEYRRFLSIPFFIMFVVATIGNSVIIFTIKTGASLHSPMYVLICAIAVVDLTLPVLFIPKMLFSLLFDWNEIALSDCLLQMFFIHFLGSFESTILLIMALDRYIAICNPLRYNDYINMTTFLKLSVAAFIRSGLLISIIIILAGSLSFCLSNVIEHCYCEHMALVGLACGDTTKNSIMGLIVVFCIPGLDLLFIFFSYFKIFSAVFKAAAGKSRQKAIHTCGTHLIVILVSYTLALCSFLAYRFGKSISPDMHILISVTYNIFPCCFNPIIYGIRIKEIREKILRSIKITKCNVMSIKVTSITK
>LOCXPOR91.366.HIT1.OR.2R.325.7tm_4.exons1.CM030122.1.Amia_calva
SAEVKMQQNQSAITSHTEFLLLGFHGLGGYRQYLFIPFFLIGVLSFLGNAALIITIKTGSSLHSPMYVLICMNACVDLTLPIIFVPKMLLSFLFNLSGITLLGCLIQMFFIHFIGSFQSTVLLGMALDRYVAICIPLRYNDYINTSTFCKFSAVVILRNLFFVLLIVVLASPLSFCSSNVIDDCFCQHMALVSLACGNTSKNSIIGLLAIFLIIVTDAVLIVISYMKIFFDVFKTHSGKSREKAIHTCGTHLIVTGVSFTFNMFALLSYRFKNSLPPNIHNLISIMYLLFPSTLHPIIYGIRTKAIRGQMLKLFQCTTIGPISTK
>LOCXPOR92.367.HIT1.OR.2R.312.7tm_4.exons1.CM030122.1.Amia_calva
RVKMLTNQSGNSSHTKFVLFGFSGLSGYRQFLFFPFFLLFILSFVGNSVLIITIKTGRHLHSPMYVFICATAFVDLTLPIIFVPQMLLSFLFNWNEITLFCCLIQMFFIHFFSSFQSTVLLGMALDRYVAICIPLRYNDYMNSYTLFKFSAVVFLRNMFLVLLVVLLASPLSFCSSNVIDHCFCEHMALVSLACENTNKNSIIGLLAVFSVAGLDLVFIVISYTKIFFDIFKKASGNSGKKAIHTCGTQLIIIGVSYTFAMTAILAYRIKNSLPPNIHTLISIMYLLFPSCFHPLIYGIRTKEIREQMLKLV
>LOCXPOR93.369.HIT1.OR.2R.321.7tm_4.exons1.CM030122.1.Amia_calva
VKMQQNQSGMTSHTEFFLLGFHGLGEYRKYIFIPFFLISVLSFVGNAALIFTIKTGSSLHSPMYVLICINACVDLTLPIIFVPKMLLSFLFDLSGITLLGCLVQMFFIHFVSSFQSTVLLGMALDRYVAICIPLRYNDYVNISTFFKFSVVVILRNMFFVLLVVVLASPLSFCLSNVIDDCFCQHMALVSLACGNTSKNSIIGLLSVFSITVTDAVLIVISYIKIFSDVFKTHSKSSEKALHTCGTHLIVTGVSFSFTMTSFLAYRFKSSLPPNIHNLISVTYLLLPSTFHPIIYGIRTKAIREQMLNLFQCTRIGPISMK
>LOCXPOR94.371.HIT1.OR.2R.325.7tm_4.exons1.CM030122.1.Amia_calva
SREVKMQQNQKGNTSHTEFLLLGFQGLGEYRRYLSIPFFLIGVLSFAGNALLIFTIKTRNSLHSPMYVLICMNACVDLTLPIIFAPKMLLSFLFDWNGITLLGCLVQMFFIHFVSSFQSTVLLGMALDRYVAICVPLRYNDYINMSTFCKFSAVVLLRNMFFVLLVVVLASRLSFCSSNVIDDCFCEHMALVSLACGNTTKNSIIGLLGVFSVTVTDAVIFVISYIKVFSDVFKTHSGKSREKTIHTCGTHLIIAGVTLTFTMTTLLAYRFQNSLPPNIHNLISVIYLLLPTILHPIIYGIRTKAIKEEMWKHFQCKIIGPISLK
>LOCXPOR91.373.HIT1.OR.2R.293.7tm_4.exons1.CM030122.1.Amia_calva
YLFIPFFLIGVLSFLGNAALIITIKTGSSLHSPMYVLICMNACVDLTLPIIFVPKMLLSFLFNLSGITLLGCLIQMFFIHFIGSFQSTVLLGMALDRYVAICIPLRYNDYINRSNFCKFSAVVILRNLFFVLLIVVLASPLSFCSSNVIDDCFCQHMALVSLACGNTSKNSIIGLLAIFFLIITDAVILVITYIKIFSDVFKTHSGKSQEKALHTCGTHLIVTGVSFAFTMTSFLAYRFKNSLPPNIHNLISIMYLLFPSTLHPIIYGIRTKAIREQMLKLFQCTTIGPISIK
>LOCXPOR95.374.HIT1.OR.2R.323.7tm_4.exons1.CM030122.1.Amia_calva
QVKMQQNQSGITSHTEFLLLGFHGLGGYRQFLFIPFFLIGVLSFVGNAALIITIKTGSSLHSPMYVLICINACVDLTLPVIFVPKMLLSFLFDLSGISLLGCLFQMFFIHFVGSFQSTVLLGMALDRYVAICIPLHYNDYINRSTFCKFSAVVTLRNMFFVLLVVVLASHLSFCSSNIIDDCFCQHMALVSLGCGNTSKNSIIGLLAVFSITVIDAGLIVISYIKIFCDIFKTHSGKSREKAIHTCGTHLIVTGVSFSFTMSALLSYRFKSSLPPNIHNLISIMYLLFPGTFHPIIYGIRTKAIREQMLNLFQCKRIGPISTK
>LOCXPOR96.375.HIT1.OR.2R.325.7tm_4.exons1.CM030122.1.Amia_calva
SREVEMQQNQSGITSHTEFLLLGFYGLGGYRQFLFMPFFLMFVLSFLGNTVLIITITAGSSLHSPMYVLICINACVDLTLVIIFVPKMLLSFLFDWNGITLLGCLVQMFFIHFVGTFQSTLLLGMALDRYVAICIPLRYNDYINISSFLKFSTVVFVRNMFLVLLVVVLASRLSFCASNVIDDCFCQHMALVSLACGNTSINSIIGLLAVFCITVIDAVIFVITYIKIASDVFKTHSGKSHDKAIHTCGTHLIVAGVTLIFTMSSFLAYRFKNSLPPNIHNLISIMYLLFPSTLHPIIYGIRTKAITEQILKLFQCRRIEPISMK
>LOCXPOR97.377.HIT1.OR.2R.306.7tm_4.exons1.CM030122.1.Amia_calva
MENSSVVEVFTLQGLNETKANTFIFFAIALLAYLLIFFFNMTLIITIITEKTLYEPMYIFLCNLCVNGLYGTAGLYPKLLADFLSGSHVISYAGCHLQVFVIYTSVQCEFTILTVMAYDRYVAICKPLQYHSIMTSLTISKFLLVSWLLPFCEHSVSTWLSVQLPLCGSHIDKLYCENWSIVKLSCVDTTINNLYTYTGIVIHFSQTLFIVYSYIQIAGACIKSSEERSKFMQTCLPHLISLINLIVTMLFDLMYSRYGSRNIPQPVRNFLAVEFLLIPPLLNPLIYGLKLSQIRRRVMKSLNRKV
>LOCXPOR98.378.HIT1.OR.2R.314.7tm_4.exons1.CM030122.1.Amia_calva
MENYPNGNSSYTEFLLTGFSGLKGQRHFLFIPFFIMFVLALAANSVLIFVIITTRSLHAPMYILISAIACVDLSWPIVIAPKMLFSLLFNWNGITLLGCLTQMFFVNFIGALQSSILMGMALDRYVAILYPLHYNDYVNVATFVKLYAVVIFRNLILNIAVVTLAGSHTFCSNVIDHCFCEHMALVKLACGSTTKNSIVGLVASSCITSVDCLCILISYGKIFNSVFRTSSVKSCQKAIHTCVTHFIVIGISYVCAMTAFLTYRTENTMSSNSRVLISVMYILVPGSFNPIVYGIRTKEIREQIIKIVQCRKIV
>LOCXPOR99.380.HIT1.OR.2R.317.7tm_4.exons1.CM030122.1.Amia_calva
MTMDNASFTYYAASFIFTSYGSLDPLRHLYFTLALLAYIFTVAANIILMTVIYMESSLHKPMYIFLFNLAVNGLYGSTTFYPKLLDNLLSDLQQSSYTGCLSQVFFMSTYATCAYAILTVMAYDRYISICKPLLYHSIITPGKVKIFVSLSYFLPILGISVKVFFTSRLPLCRFNIPRLFCDNWAVVKLSCINTNFNNIFGLFVVGVYVIMPLCLVVYSYGKILMVSLKASKEAQKKALSTCAPHLITFSNFSVSILFALIYNRFDVQHVPPSVNIMMSIHFVVIPPLLHPIIYGIRTQEIRKCIKKILSKRVLVTR
>LOCXPOR100.381.HIT1.OR.2R.326.7tm_4.exons1.CM030122.1.Amia_calva
SSSSLYATLIFTSFSSLNSLRYFYIMLCLLLYLLTVSANVFLMVVIYVKPNLHKPMYIFLFHLAVNGVIGSSAFYPKVMDHLLSAVQESSYVGCLFQVFCITTYGACTFTVLAVMAYDRYISICKPLWYHSIITPSKVKFLLTGAYLFPVLGVVMHIILTRTLPLCQFKIHKLFCDNWAVVKLSCVNTNINNIYGIFLTIVFVFFPFIFVIYSYVRILAVCLSISKEAQRKALRTCTPHLITFLNFSLSALFSIIYNRFEFNLPTSVNIVMSIHFIVIPPLLHPVIYGVRSQDIWNCILKILSKKALADKPRKAFDKTSLAVVTQD
>LOCXPOR101.382.HIT1.OR.2R.322.7tm_4.exons1.CM030122.1.Amia_calva
MKNTSFSFNGTLIFTSYGSLGSLRHLHFTFSLLLYLMTICANVFLMIVIYLESSLHKPMYIFMFNLSFNAVYGSSAFYPKLMDHLLWDVQESSYTGCLMQVFCINTYATCAYGILTVMAYDRYISICKPLRYHSIMTSAEVKRLLALVYFLPIFGMSVQILLTSRLPLCRVTISKLFCDNLAVVNLSCVNTSLDNAMGLFLTLGLVVLPFLLVVLSYMKILMVSVKASHEAQRKALSTCAPHLITFVNFSTATLFSVIYNRFDLILPKVVNVFMSIHVIVIPPLLHPIIYGLRTQEIRKCIIKIMQKRPAFTIKPAPFQTSS
>LOCXPOR102.383.HIT1.OR.2R.304.7tm_4.exons1.CM030122.1.Amia_calva
MQNSTHITIFLLTAYGENGNMKYLYFAATLLGYLLILLANAVVIAVITFDRQLHEPMYIFICNLSLNGLYGSSAFYPMCMANLLSEIPTISRAGCLIQIFSLHTYGGFEYSVLALMAYDRYLSICHPLRYNSIMTPFKVTQLLVFVYMYPICIFSIHLCLTVRLPLCGSVIDKVHCDNWSVVKLSCVDITVNSVFGLFVTTVLLVPPILLSLYSYVRILAVCLNASKEARSKALQTCAPHLLTFINYCITSCFEVVYQRFEMAKLPHSVLVIMSINCLLSPPLLNPITYGIKLQEIRKRILKLF
>LOCXPOR105.385.HIT1.OR.2R.302.7tm_4.exons1.CM030122.1.Amia_calva
MENTSQIIYFTLSAYAEMGGVKYLYFMIVLLLFLVIIFLNVVLITVICLERSLHEPMYYFLCSLATNGVYGSIGLFPAVLVNVLSDTHEISRVCCFVQIFILHTYACGEFTNLAVMAYDRYVSICHPLNYHKIMSTMRVYRLITLTWVFSVGHFFVTIALTVRMQLCRKIIEKIYCANYSVVKLACEDISAISTFVLIAMIYSTCPQLLLIVYSYAEILKVCLKASKESQAKALNTCTSHIMTLVNYSFGGFYELIQNRFDMSSVPHAVQIMLSVHFIIFPPLINPIIYGVRTKSIKRRIQR
>LOCXPOR103.386.HIT1.OR.2R.303.7tm_4.exons1.CM030122.1.Amia_calva
MENSTQITTFRLTAYAEMGGVKYLYFMIVFLLFLIIIFFNVVLITVICVERSLHEPMYYFLCSLAANGVYGSIGLFPAVLVNVLSDTHEISRGCCFVQIFILHSYGCCEFSNLAVMGYDRYVSICHPLQYHSIMSPIRVCLLIALTWMFAICTFSITIQLTIRMQLCGRIIEKIYCANYSVVKLACGNTTTFNIYASLSIVYTTFPQLLLIVYSYVKILRVCLKSSKESQVKALNTCTSHIITLVIFSFGGFFELIQNRYDMSSVPSVIQILLSMYFLILPPLLNPVIYGMRTKAIKTGIQRM
>LOCXPOR104.387.HIT1.OR.2R.312.7tm_4.exons1.CM030122.1.Amia_calva
MQNTTTVTQFFLTAYDVNGNIRYFYFIITLVGYLLIIFDNIVVITVITCHRKLHEPMYIFIYNLALNGLYGSCAFYPQCIQSLLSENPAISKIGCYVQIFCIHTYGSFEFSIFALMAYNQYLSICHPLRYNSIMTLSKVTHLLVFVYMYPVCIFTVHFYLTIRLPLCGTVVDKVCCDIWSVVKLSCEDTTISSIFSIFVMIICMVPSLLVVLFSYVRILDVCLKATKEACIKALETCAPHLVTFINYCIATFFEVTHHRFDMTKMPHVVRVLMSIDSLLSPPLLNTIIYGVKLQEIKKRILRMFYARKTNSV
>LOCXPOR105.388.HIT1.OR.2R.303.7tm_4.exons1.CM030122.1.Amia_calva
MENSTQITYFTLTAYAEMEDVKYLYFIIVILLFLIIIFCNVGLITVICVERSLHEPMYYFLCSLAVNGVCGSIGLFPAVLVNVLSKTHEISRVCCFVQIFILHTYGCCEFSNLAVMGYDRYVSICHPLQYHSIMSPKRVCLLIALTWLFAICTFSITIQLTIRMQLCGRIIKKIYCANYSVVKLACENTTTFNIYGLVGTAFSTFPQLLLIVYSYVKILRVCVKSSKESQVKALNTCMSHIITLVIFSFGGFYELIQNRFDMSAVPNILQIMLSVYFLIFPPLFNPIIYGVRTKAIKTGIHKM
>LOCXPOR106.389.HIT1.OR.2R.319.7tm_4.exons1.CM030122.1.Amia_calva
MQNTTTVTQFFLTAYGVSGNIRYLYFAVTLVGYLLIIFANTVVITVITCHRKLHEPMYIFICNLALNGLYGSCAFYPQFIGNLLSEQPNISKISCYVQIFSLHTYGSFEFSILALMAYDRYLSICHPLRYNSLMTPLKVTQLLGFVYMYPVCIFTIHLYLTIRLPLCGFIIDKVYCDNWSVVKLSCVDTTLNSRFGIFVIIILMVPSLLVVLFSYVRILDVCLKATKEARAKALETCAPHLVTFINYCIATFFEVTHHRFDVSKMPHVLRVFMSIDFLLFPPLLNPIIYGIKMQEIKKRTLRLFCARKTNSIEASKGNK
>LOCXPOR107.391.HIT1.OR.2R.307.7tm_4.exons1.CM030122.1.Amia_calva
MENSSQIASFTMAAYGEIGGVRYLYFMIVLLSYLVIIIANVFLIVVIYMERSLHEPMYYFLCSLAINALYGSSGLFPSVLQNLLSDIHEISWTHCLLQTFCLHTYVFSEFTNLAVMGYDRYVSICYPLQYHKIMSPSRVNKLIVLTWVVPFCCFTAIMVMTTQQQICGKIIEKVYCTNYAILSLACRDITTFNIIGGVSVIIYIFPLVVLIFYSYSRILRICFKSSKEATAKALNTCCSHLITLVNFSLGCFFEVIQSRFNLSHIPSSIQIILSVYFLTCPPLLNPIIYGVRSKTIRMRIKKMVYHR
>LOCXPOR108.392.HIT1.OR.2R.312.7tm_4.exons1.CM030122.1.Amia_calva
MENSSHITSFNLATYSEIGHIRYFYFSVMLTLYLAIILTNSILIGVIIFERTLHEPMYLFVCNLSVNELYGSTAVFPSLLVNILSDVHDISWVYCILQIFCLYTYGSIELSNVTVMAYDRYVSICHPLHYNSIMTSTKVYIFIVLIWLYSFSKFSIVLSLSVRLTLCANIIEKVYCDNYSLVKLACSDTTINNYYGIFNVFLSIVVPVTLILYSYIRILRICLKASKESQLKAFNTCTPHSVSLVNFSVSSIFEIGQSRFNLEHVPTAARIIISIYFLVIPPLINPVIYGVRITKVRTAFKNFICTRKLSPE
>LOCXPOR103.393.HIT1.OR.2R.302.7tm_4.exons1.CM030122.1.Amia_calva
MENSSQITYFTLSAYAEMGGAKYLYFMIVLLLFIVIIFLNVVLITVICVERSLHEPMYYFLCSLATNGVYGSIGLFPAVLVNVLSDTHEISRVSCFVQIFILHTYGCGEFTNLAVMAYDRYVSICHPLNYHKMMSTVRVYGLIALTWVFSVGHFFVTITLTVRMQLCRQIMEKIYCVNYSIVKLACEDISALNTYGLISMIYTTFPQLFLIVYSYAKILRVCLKASKESQTKALNTCTSHIITLVNFSFGVFFELIQNRCDMSSVPHAVQIMLSVYFIIFPPLLNPIIYGVRTKSIKRRIQR
>LOCXPOR103.394.HIT1.OR.2R.280.7tm_4.exons1.CM030122.1.Amia_calva
MENSTQITNFTLTAYADIGGVKYLYVFIVLLLFLFIFVFNIVLITVICVESSLHEPMYYLLCSLAVNGVYGSIGLFPVVLVNVLSKTHEISQVCCFVQIFILHTYGSCELSNLAVMGYDRYMSICHPLQYRNIMSPIRVCLLISLTWLFAICTFTITLLLTVRMPLCGRIIEKIYCANYSVVKLACGNTTTFNMYASVAIVYTSFPQLLHIVYSYVKLIRVCLKSAKKSQARNTCTSHIITLVIYLFGEFFELIQKRFDMSSVPSVIQIILSIYCLILPL
>LOCXPOR109.395.HIT1.OR.2R.328.7tm_4.exons1.CM030122.1.Amia_calva
MQNTSNVTQFFLTAYSVNGNIRYLYFIISLVGYLLIIFANTVVITVITRNRKLHEPMYIFICNLALNGLYGSCAFFPQFIGNLLSEQPTISKIGCYIQIFSVHTYGLLEYSILALMAYDRYLSICHPLRYNSILTPSKLTQLLVFVYMYPVCIFSIHLCLTVRLPLCGSVIDKVYCDNWSVVKLSCVDITVNSIFGNFVTIILMVPPLVVVIFSYVRIFDVCLKATKEARAKALETCAPHLLTLTNYYIATFFEVTHHRFDVSKMPHVLRVFMSIDFLLLPPLLNPIIYGVKMQEIKKRTLQMFSAKTNSVDASQGKKQKKTCLSERR
>LOCXPOR110.398.HIT1.OR.2R.303.7tm_4.exons1.CM030122.1.Amia_calva
MENSTHIISFILTDYGETGSLKYLYFIILLMLYIIIISFNVLILAVVYMERSLHRPMFFFICSLAVNGLYGSTGLFPAVLVNLLSDIHEIPRVGCFLQIFCLHSYGCCEYTNLAVMGYDRYVSICHPLHYHKIMSHSRVFKLILFTWLFSLGTFTITVMLTVQLEFCGRIIEKIVCANYSLVKLACRDMTLYNISGTLSIFFSIIPQMLLICYSYANILKICMKSSKESQAKALNTCSPHLIVLVNFLFGCLFELIQIRFNMSHVHRVVRIILSVYFLIFPPLMNPIIYGIRTKAIRQTIKKM
>LOCXPOR111.399.HIT1.OR.2R.311.7tm_4.exons1.CM030122.1.Amia_calva
MENSSNITSFILAAFGEMGQIRYFYFSVILMLYLAIIFTNSFLIGVIFAERNLHEPMYFFLCNLAINEVYGSTGLFPSLLANILSSMHDISRDYCIVQIFCLHTYGTIEFSTLAVMAYDRYVSICCPLQYNAIMTPSKVCAFIALTWLYSVSRIILTLILTLALPLCGNIIEKVYCDNYSLVRLACIDTTINNIYGMIGVVLSIIIPLLLILYSYAKVLRICLKASKESQFKALNTCTPHLVSLVNFSVGCFFEIVQSRFNMKHVPYAARIIISVYFLIFPPLLNPIIYGVRITQIRLTFKKMLCITRLFP
>LOCXPOR112.406.HIT1.OR.2R.300.7tm_4.exons1.CM030122.1.Amia_calva
NSSDTTFILSAYYEIGDTKYFYFTILLLLYIFTVSANLILIVVIYVERSLHEPMYFFLCSLSVNAIYGSTALCPHLLTNILSDHHDISQISCLVQIFCLYTYAQCEFSSLALMGYDRYLSICYPLQYNMIMTPVKVIKLLILSWLYPICIFGILFILTLQLPLCGRIIEKVYCVNYSIVKLSCIDTTINNIYGLITLLLTAVLPVILILYSYLRILRLCLRSSKESQAKALNTCTPHLITLINFFISSFFEIVQARFDMSYMPSGVRIFLSVYFLIIPPVINPIIYGVRIRNINVRLRKW
>LOCXPOR113.407.HIT1.OR.2R.307.7tm_4.exons1.CM030122.1.Amia_calva
MENTSHTTSFLLTGYKETGDLQYLYFIILLLVYMLTIAANTVIICVICVESSLHEPMYMFLCSLQVNGLYGSTALCPALLVNILSESHEISHTACLLQIYCLHTYGMCECLSLAVMGYDRYVSICHPLHYSTIMCPSRVYTLIALTWLFPFSVFTVMIIVTSRLPLCKRIIEKVYCDNYSVVRLSCSDITVNNVLGTISVAVMLVPPLLLVVYSYAQILRICLKSSPASRSKALNTCVPHLITVINFFVTTMFELLQSRFNMQHVPLLIRILLSVQFLILPPLLNPIIYGFRSNKLKQKVEKVLCSK
>LOCXPOR114.409.HIT1.OR.2R.311.7tm_4.exons1.CM030122.1.Amia_calva
MENTSHTTSLLLTGYKETGDLQYLYFIIILLMYMLTVAANTVIICVICVESSLHEPMYMFLCSLQVNGLYGSTALCPALLVNILSDIHDISHTACLMQIYCLHTYGICEYLTLAVMGYDRYVSICHPFHYSTIMSPSRVYKLIAMTWLLPFAATTVTVISTSQLPLCKKIIEKVYCDNYSVVKLACVDITVNNILASFFNVVFIIPLLLLILYSYVQILRICLKSSAASRSKALNTCVPHLVTVINFFVASLFELFQSRFHMEHVPLVIRVLLSVYFLILPPLLNPIIYGLRSKKLREKTKKLLYPKLIWP
>LOCXPOR115.415.HIT1.OR.2R.314.7tm_4.exons1.CM030122.1.Amia_calva
MENTSNMTSLFLTGYKETGDLQYLYFIIILLVYMLTVAANTVIICVICVESSLHEPMYMFLCSLQVNGLYGSTALCPALLVNILSESHEISHTACLIQIYCLHTYCMCEYMALAVMGYDRYVSICHPFHYSTIMSPSRVYKLIALTWLVPLVIFTVMIVVTSRLPLCKRTIEKVYCANYSVVKLACIDVTINNIMGSILNTVYIFPLALLILYSYVHILRVCLKLSAASRSKALNTCVPHLVTVINFFVSTLFELFQSRFDMEYVPLVIRVLLSVYFLILPPLLNPIIYGLRSQKLKEKTKKLLCPKLILPVLE
>LOCXPOR116.417.HIT1.OR.2R.299.7tm_4.exons1.CM030122.1.Amia_calva
NSSDTTFILSAYSEIGNIKYIYFIILLLLYIFTISANLILIVVIYVERSLHEPMYFFLCILSVNSIFGSTAIYPCLLTNILSDHHAISRISCLVQLFCLHIFVYCEFSSLALMGYDRYLSICYPLQYNMIMTPGKVIKIIILSWLYSICPFGILFILTLQLPLCGRIIDKIACANYSIVKLSCIDTSINNIYGLITLVFNAVLPVILILYSYLRILRLCLRSSKASQAKALNTCTPHLVTLINFFISDFFETVQARFDMSYVPSEVRNFLSAYFMIIPPLINPIIYGIRIGNINVRLRK
>LOCXPOR117.418.HIT1.OR.2R.299.7tm_4.exons1.CM030122.1.Amia_calva
NSSDTTFTLSAYYEIGDIKYFYFTILLLLYIFTISANLIVIVVIYVERSLHEPMYFFLCSLSVNAIFGSTALYPCLLTNIMSDRHEISRISCLVQVFCLHIFVQCEFSILALMGYDRYISICNPLQYNMIMTSGKVLHLIILSWLYPICIVGILFILTVQLPLCGRIIEKVYCVNYSIVKLSCIDTTNNNIYGLLVLVLNTVLPVILILYSYLQILRLCLRSSKESQTKALNTCTPHLATLINFFISVFFETFQARFDMRHLPNEVRIYLSVYFLIIPPLINPIIYGIRIRNISVRLRK
>LOCXPOR118.420.HIT1.OR.2R.311.7tm_4.exons1.CM030122.1.Amia_calva
MENSSHITSFRLIVFDEIGQIRYFYFSVILILYLANIFANSFLIGVIFTDRNLHEPMCYFVCNLAVNELYGSIGLFPSLLLNIFSDNHEISRVNCIVQTFCLHTYGSIEFSSLAVMAYDRYESICHPLHYHSIMTPTKVYVFIVLIWLYSFSKFSIVLSLSVRLTLCGNIIEKVYCDNYSLVKLACSDTTINNYYGIFAVFLSIVLPVILILYSYIKMLRICLKASKGSQLKALNTCIPHLVSLVNFSISSIFEIVQSRFNMKHVPTAVRIIISVYFLIIPPLINPIIYGVRITKIRMAFKNFLCTRKLSP
>LOCXPOR119.421.HIT1.OR.2R.299.7tm_4.exons1.CM030122.1.Amia_calva
NSSDTTFILVAYSEIGDMKYLYFTILLLLYIFTISANLILIVVIYVERSLHEPMYFFLCSLSVNAIFGSTALCPCLLTNILSDRHDISGISCLVQVFVLYIYGQCEFSSLALMGYDRYLSICYPLQYNMIMTPAKVIMLIILSWLYPICTFGIHFILTLQLPLCGRIIEKVYCANYSITKLSCIDTSINNMYGLINLVLSTVLPVILIMYSYSRILKICLRSSKKSQAKALNTCTPHLVILINFFISAFFEIVQNRFDMSHVPHEVRIFLSVYFLIIPPLINPIIYGIRTKNISTRVKK
>LOCXPOR120.422.HIT1.OR.2R.309.7tm_4.exons1.CM030122.1.Amia_calva
MENTSHTTSFLLTGYKETGDLQYLYFLVILLVYMLTIAANTVIICVICVERSLHEPMYMFLCSLQVNGLYGSTALCPALLVNILSDSHEISRTACLIQIYSLHTYGMCEYMALAVMGYDRYVSICHPFHYSIIMSPSRVYKLIVMTWLFPLAVYTVNIVVTIRLPLCKRTIDKVYCDNYSVVRLACIDVTINNIMGSIFNVVYIFPLALLILYSYVQILRICLKSSAASRSKALNTCVPHLVTVINFFVSTLFELFQSRFDMEHVPLVIRILLSVYFLILPPLLNPIIYGLRSQKLKEKTKKLLCPKLI
>LOCXPOR121.423.HIT1.OR.2R.301.7tm_4.exons1.CM030122.1.Amia_calva
NSSDTTFILSAYYEIGDIKYMYFIILLLLYIFTISANLIIIVVIYVERSLHEPMYFFLCILSVNAIFGSTALCPCLLTNILSDSHDISRISCLVQVFCLHIFGQCEFSSLALMGYDRYLSICYPLQYNMIMTPTKVLNLIILSWLYSICPFAIHFILTLQLPLCGRIIEKIACANYSIVKLSCIDTSINNIYGLVVLILNTVLPVILILYSYLQILRLCLRSSKESQAKALNTCTPHLVTLINFFISTFFEIVQSRFNMSHVSSEVRIFLSVYFLIITPLINPIIYGIRIGNISVKLRKWL
>LOCXPOR122.424.HIT1.OR.2R.311.7tm_4.exons1.CM030122.1.Amia_calva
MENKSYFTLFILAGYREMDNLKYLYFTIFLLLYLIIIVASLFLIGVICVERSLHEPMYFFLCNLAVNGLYGSTGLLPSMLSHLMSEVHEVSLSCCLAQVFCLHTYGIAEFTILALMGYDRYVAICYPLQYNSIMSPLRVYTLITFSWLYPICSFSIFFISTARLTFCGRVLEKVYCTNHSVVKLSCEDTSIINIVGLVGISFTIVPQLLMLLYSYAQILIICLKSSRQSQVKALKTCTPHIVAVVNYSVGCLFEIIHSRFNMSHAPSAVRIVLALYFLIFPPLINPLIYGISIQAVRVKVIQILLKRKTVP
>LOCXPOR123.426.HIT1.OR.2R.307.7tm_4.exons1.CM030122.1.Amia_calva
MENESSTNTFLLNVFGDMGNSKYVYFFLTLVGYLLIIFFNVILVLIIFLERSLHEPMYIFLCNLSVNSLYGTAAVFPRLLADLLSDTHTISRAGCFTQIFVIYTYGVSEFTILTVMAYDRYVAICKPLKYNSIMTPSKIVILMAVAWFYPAFCITLVIIFSSRLPLCGNQIERVYCSNWSVVKLSCIPTTSNNTVGFFLAVISAFLPLCFILYSYMSILVVCYKSSKNFRKKALQTCLPHIITCINYSIATFSDITLSRFESEHILKVVSIILSLEFLVIPPLLNPLIYGMNLPEIRKRLINIRRKK
>LOCXPOR124.428.HIT1.OR.2R.305.7tm_4.exons1.CM030122.1.Amia_calva
MENESSTNTFLLTVFGDMGHSKYVYFFLALVCYLLMIFLNVILVLVIFLERSLHEPMYIFLCNLSVNSLYGTAGFFPRLLADLLSDTHTISRAGCFTQIFITYTYSIWEFTILTVMAYDRYVAICKPLQYNSIMTPRKISILIALSWFHPAFCMTVVIVFSSKLPLCGNQIERVFCSNWSVVRLSCIPTTSNNILGFCVTGTTVFLPLGFILFSYISILTVCYKSSKEFKKKALQTCLPHLITLINYSIAIFSDITLSRFEDILKVVSMILSLEFLVIPPLLNPLIYGMTLPEIRKGIINIRRKK
>LOCXPOR125.429.HIT1.OR.2R.307.7tm_4.exons1.CM030122.1.Amia_calva
MENESSTNIFLLTVFGDMGNSKYMYFFLTLVWYILMILLNVILVLVIFLERSLHEPMYIFLCNLSVNSLYGTAGFFPRLLADLLSDTHTISRAGCFTQIFVIYSYGIWEFTILTVMAYDRYVAICIPLQYNSIMTPRQMILLLAIAWLYPVFCEVLVIIFSSRLPLCGNQINRVYCSNWSVVRLSCIPTTFNNIVGLFLAVTVVFLPLGFILFSYMSILIVCYKSSKEFRKKALQTCLPHLITLINYSIVSFSDIALSRSESEDIVKVVSVILSLESLVILPILNPLIYGMNLPEIQKRIINIRRKK
>LOCXPOR126.430.HIT1.OR.2R.300.7tm_4.exons1.CM030122.1.Amia_calva
MENESSTNIFLLTVFSDMGHSKYVYFFFAVAGYLLMIFLNVILVLVIFLERSLHEPMYIFLCNLSVNSLYGTAGFFPRLLADLLSDTHTISRTGCFTQIFVIYSYGIWEFTILTVMAYDRYVAICKPLQYNSIMTPRKISILITFAWFYPAFCITLVIIFSSRLPLCGNQIERVYCSNWSVVRLSCIPTTFNNIAGFFLTVTIVFLPLGFILFSYLSILVVCFNSSKEFRKKALKTCIPHLITLISYSIATFSDITLSRYQSEDVKVVSLIISLELLVIPPLLNPLIYGMNLPEIRKKII
>LOCXPOR127.431.HIT1.OR.2R.299.7tm_4.exons1.CM030122.1.Amia_calva
TAFTFTIFGDISHFKYAYFFWTLLGYLLIIYFNVMLVSVIFLERSLHEPMYIFICSLSLNSLCGTAAVFPRLLADLVSDTHTISRAGCFTQIFFIYTYVVGEFTTLTVMAYDRYVAICKPLQYNSIMSPRHIILLLAVAWLYPVFCEALVIIFSSRLPLCGNQIERVFCSNWSVVRLSCIPTTANNIVGFFVTVTTVFLPLGYILYSYMSILIVCSKDSKDFRKKALQTCLPHIITFSIYSISTFSEIVLSRFESVIKVVSIIVSLEFLVIPPLLNPLIYGMNLPEIRKRIINRLRSKK
>LOCXPOR128.432.HIT1.OR.2R.316.7tm_4.exons1.CM030122.1.Amia_calva
VFTLSGLNNIRGNKDTYFSLTLLAYLLIIFVNCTLIVTILREKSLHEPMYILLCNLCVNGLYGTAGLYPKLLADLLSDTHVIPYTACFLQVFVIYSSVLCDFSTLTVMAYDRYVAICRPLQYHSVITTQAVGKLILFSWLFPFFCILVLISLTARLTLCGSHIEKLYCENWAIVRLSCVPTTTNNVYGYIVIFVFLAHVFFILYSYVKLIIASSKSREDRGKFMQTCLPHLLTLINFTVALFFDTMYSRYGTKDFPQSLRNFLALEFLIIPPLFNPLVYGLKLTQVRRAVLRMFNKHNSADILLEGNNKHHATILS
>LOCXPOR129.433.HIT1.OR.2R.301.7tm_4.exons1.CM030122.1.Amia_calva
MQNSSSVTVFTLHGLNETASHEYIFFAFTLLAYLLICLFNLTLIITIIIEKTLHEPMYIFLCNLCVNGLYGTAGLYPKLLADFLSDSHVISYAGCLIQAYVIYTSVLCEFTILTVMAYDRYVAICKPLQYHSIMTSQTISKFLLISWILPSCETAIVILLTNRLPLCGSHIEKLYCDNWSVAKLSCVDININNVYSFILILMHVSQALLILYSYIHIVRACVKSSEEMTKFMQTCLPHLISVIGFTISTVFDVMYSRYGSSNMLQALRNFLAVEFLVIPPLLNPLIYGLKLSQIRRRVMRV
>LOCXPOR130.434.HIT1.OR.2R.305.7tm_4.exons1.CM030122.1.Amia_calva
GELVRPCSLHTLWVRRDKISSTRLFCFYTSCLYIDPFFNLTLIITIIIEKSLHEPMYVFLCNLCVTGLYGTAGLYPKLLADFLSDSHVISYAGCLFQILVIYSSVMYEFTILPVMAYDRYVAICRPLQYHSVMTPLTVGKILLISCLFSFCEMLLVVLVAIRLPLCGSHIHKLYCDNWSVAKLSCVDTTLNNVYGYITIILHVSQAFFIIYSYMQIVRACVKSSEEISKFMETCLPHLISLINFTISTVFDAMYSRYGSKNIPQSLRNFMAMEFLVIPPLLNPLIYGLKLSQIRRRVMRVFSRDV
>LOCXPOR131.435.HIT1.OR.2R.301.7tm_4.exons1.CM030122.1.Amia_calva
MQNSSSVTVFTLHGLNETASHEYIYFAFTLLAYLLIWLFNLTLIITIIIEKTLHEPMYIFLCNLCVNGLYGTAGLYPKLLSDFLSDSHVISYAGCFLQIFVIYSSVACELTILTLMAYDRYVAICKPLQYHSIMTSLTMSKFLLISWILPFCETTIPILLTMRLPLCRSDINKLYCDTWSVIKLSCVDTTVNNVYVYIALLFNLFATLFIIYSYTHIVRACIKSSEERSKFMQTCLPHLISLINFTIAILFDVLYSRYGSMNMPQALRNFLAVEFLVIPPLLNPLIYGLKLSQIRRRVMRM
>LOCXPOR132.436.HIT1.OR.2R.301.7tm_4.exons1.CM030122.1.Amia_calva
MQNSSSVAVFTLHELNETASHKYIFFAFTLLAYLLIWLFNLTLIITIIIEKTLHEPMYIFLCNLCVNGLYGTAGLYPKLLADFLSDSHVISYSGCFLQIFVIYSSVACELTILSSMAFDRYVAICKPLQYHSIMTSLTMSKFLLISWILPFCETTIPIFLTIRLPLCRSDINKLYCDTWSVIKLSCVDTTINTVYVYIAILFNLFAMLFIIYSYIHIVRSCIKSSDEMSKFMQTCLPHLISLINFIIAILFDVLYSRYGSMNMPQALRNFLAVEILVIPPLLNPLIYGLKLSQIHRRVMRV
>LOCXPOR133.441.HIT1.OR.2R.301.7tm_4.exons2.CM030122.1.Amia_calva
QNSSSVTLFTLHGLNETASHKYIFFAFTLLAYLLICLFNMTLIITIIIEKTLHEPMYIFLCNLCVNGLYGTAGLYPKLLADFLSDSHQISYSGCLTQANVIYTSVLCEFTILIIMAYDRYVAICKPLQYHSIMTARTISKFLLISWILPFCETTFALFLTNRLPLCGSHIDKLYCENWSITTINNVYSYIVILIHVSQALFIVYSYIHIVKACVKSSEEISKFMQTCLPHVICLINFTITVVFDIMYSRYGSRNIPQALRNFLAVEFLLIPPLLNPLIYGLKLNQIRRRVMRVCSREVHSL
>LOCXPOR134.443.HIT1.OR.2R.307.7tm_4.exons1.CM030122.1.Amia_calva
MENSSSIAVITLYGLEETRSHQHVFFAFTLLVYLLIFFFNLTLIIIIIIEKTLHEPMYIFLCNLCVNGLYGTAGLYPKLLSDFLFESHVISYAGCLIQAFVIYTSVLSEFTILTVMAYDRYVAICKPLQYHSIMTSLTISKFLLISWSLPSCESAIGILLNIRLPLCGSQIDKLYCDNWSIVKLSCVDTTINNVYSYIVILIHVSEVLFILYSYIHIIRACAKSSEEMSKFMQTCLPHLITLIGFTFSTVFDVMYSRYGSKNIPQGLRNFLAVEFLLIPPVLNPLIYGLKLSQIRRRVMRVFSIKLD
>LOCXPOR135.444.HIT1.OR.2R.306.7tm_4.exons1.CM030122.1.Amia_calva
MQNSSSVTVFTLHGLNETASYKYMIFTFTLLIHLLIIFLSMTLIITIIIEKTLHEPMYIFLCNLCVNGLYGTAGLYPKLLLDFLSDSHVISYAGCLIQAYVIYTSVLCELTILTVMAYDRYVAICKPLQYHSIMTSLTISKFLLISWSLPFCESTIGMLLNIRLPLCGSQIDKLYCDNWSIVKLSCVDTTINSVYSYIVILIHLSEALFILYSYIHIIRACVKSSEEMNKFMQTCLPHLISLIGFTFSTVFDVMYSRYGSKNIPQGLRNFLAVEFLVIPPLLNPLIYGLKLSQIRRRVIRVFSRDV
>LOCXPOR136.446.HIT1.OR.2R.301.7tm_4.exons1.CM030122.1.Amia_calva
MQNSSNITVFTLHGLNETASHRYVFFAFTLLAYLLICLLNLTLIITIIIEKTLHEPMYIFLCNLCVNGLYGTAGLYPKLLSDFLSDSHVISYTGCFLQIFVIYSSDVCELTILTLMAYDRYVAICKPLQYHSIMTSLTMSKFLLISWILPICETTIPIFLTIRLPLCRSDINRLYCDTWSVIKLSCVDTTINTVYVYIAILFNLFATLFIIYSYIHIVRACIKSSEERSKFMQTCLPHLISLINFIIANLFDVLYSRYGSMNMPKALHNFMAVEFLLIPPLLNPLIYGLKLSQIHRRVMRV
>LOCXPOR137.447.HIT1.OR.2R.307.7tm_4.exons1.CM030122.1.Amia_calva
MQNSSSVTVFTLDGLNETASHKYIFFGFTLLAYLLICLFNLTLIITVIIEKTLHEPMYIFLCNLCVNGLYGTAGLYPKLLADFLSDSHVISYAGCLIQTHVIYNSLMCEFTILTLMAYDRYVAICKPLQYHSIMTSLTISKFLLLCWILPSCESTIAIFLTIRLPLCGSQIDKLYCDNWSIVKMSCVDTTINNIYGYILILIHVSQALFIVYSYIHIVRACVKSSEEMTKFMQTCLPHLISLIGFTISTVFDVMYSRYGSRNIPQDLHNFLAVEFLVIPPLLNPLIYGLKLSQIHRRIMRVFSRKVD
>LOCXPOR138.448.HIT1.OR.2R.308.7tm_4.exons1.CM030122.1.Amia_calva
QNLSSVTVFTLHGLNETASHKYIFFVFTLLVYLLMCLLNLTLIITIIIEKTLHEPMYIFLCNLCVNGLYGTAGLYPKLLADFLSDSHEISYTGCLIQTHVIYSYVLCEFTILIIMAYDRYVAICKPLQYHSIMTSLTITMFLLMSWILPFCETTFALLLTNRLPLCGSHIDKLYCENWSIVKLSCVDTTFNNIYSYILILIQLSQALFTVYSYIHIVRACAKSSEDMSKFMQTCLPHVICLINFTITMLFDIMYSRYGSRNIPQALRNFLAVEFLIIPPLLNPLIYGLKLSQIRRRVMRVFSIEVHSL
>LOCXPOR139.451.HIT1.OR.2R.308.7tm_4.exons1.CM030122.1.Amia_calva
MQNSSSVTVFTLHGLNETASHEYTFFAFTLLAYLFICLFNLTLIITIFIEKTLHEPMYIFLCNLCINGLYGTVGLYPKLLSDFLSDSHVISYAECLTQAYVIYTSVLSEFTILTVMAYDRYVAICKPLQYHSIITARTVSKFLLISWILPFCETTTAILLTIRLPLCGSHIDKLYCDNWSIVKLSCVDTTVNNIYGYILLLIHICQALFIVYSYFHIVRACVKSSEEMSKFMQTCFPHLTSLISFTITILFDILYSRYGSRNMPQGLRNFLAVEFLVIPPLLNPFIYGLKLSQIRRRVMLVFSRKVHF
>LOCXPOR140.453.HIT1.OR.2R.301.7tm_4.exons1.CM030122.1.Amia_calva
MQNSSSVTVFTLQGLNETASNEYTFFVFTFLAYLLICLFNVTLIITIIIEKTLHEPMYIFLCNLCVNGLYGTAGLYPKLLSDFLSDSHVISYAGCVIQAYVIYNSLMCEFTILTLMAYDRYVAICKPLQYHSIMTSLTITKFLLISWILPFCESTIGILLSIRLPLCGSHIDKLYCDNWSIVKLSCVDNILNNIYGYIVLLIHVCQALLIVYSYFHIVRACVKSSEEISKFMQTCLPHLISLMSFTISILFDVLYSRYGSRNIPQAVRNFLAVEFLVIPPLLNPLIYGLKLSQIRRRVMRV
>LOCXPOR141.454.HIT1.OR.2R.306.7tm_4.exons1.CM030122.1.Amia_calva
NSTNIAVFTLHGLEETKSQHIFFAFTLLLYLLILFLNVMLISAIIIEKTLHEPMYIFICNLCVNGLYGTAGLYPKLLADFLSDPHVISYSGCFLQMFVIYSFVMCEFTILTVMAYDRYVAICKPLNYHSIMTSLTISKLLLFSWIFPFCETTIAILLTISWPLCGSHIDKLYCDNWSVVKLSCVDTTLNNVYGYIVIIAHVSQDLFVIYSYMQIIRACVKSSEERVKFMQTCLPHLISLISFTVSTLFDVLYSRYGSRTMPQPLRNFLAVEFLVIPPLLNPLIYGLKLSQIRRRVMRVFSREVDIL
>LOCXPOR142.455.HIT1.OR.2R.306.7tm_4.exons1.CM030122.1.Amia_calva
MQNSSSVTVFLLHGLNETASHKNIFLAFTLLAYLLIWLFNLTLIITIITEKTLHEPMYIFLCNLCVNGLYGTAGLYPKLLADFLSDSHLISYAGCLTQAYVIYTSVLCEFTILTVMAYDRYVAICKPLQYHSIMTSLTINKFLSISWILPFCETTIALFFTIRLPLCGSHIDKLYCDNWSIVKLSCVDNILNNVYGNIVLLIQVCQALFIVNSYFHIVRACVKSSEEMSKFMQTCLPHLISLISFTISIVFDVLYSRYGSRNMPQGVRNFLAVEFLVIPPVLNPLIYGLKLNQISRRVMWVFSRKV
>LOCXPOR143.457.HIT1.OR.2R.299.7tm_4.exons1.CM030122.1.Amia_calva
MQNLSSVTVFTLHGLNETASQKYIFFVFTLLAYLLIWLFNLTLVITVIIEKTLHEPMYIFVCNLCVNGLYGTAGLYPKLLADFLSDSHVISFAGCFLQMFVIYSFVMCEFTILTVMAYDRYVAICKPLQYHSIMTSLTISKFFMFSWIFPFCELTIALLLTIRLPLCGSHIDKLYCDNWSIVKLSCVDTTHNNVYGYIVIIAHVSQALFVIYSYIHIVRACVKSSEERVKFMQTCLPHFISLISFTVSTLFDVLYSRYGSRNILQGLRNFLAVEFLVIPPLLNPLIYGLKLSQIRRRVM
>LOCXPOR144.459.HIT1.OR.2R.305.7tm_4.exons1.CM030122.1.Amia_calva
MENSSIVAVFTLYGLNETRSNKCTFFAITLLAYLLIYFFNLTLIITIIIEKTLHEPMYILLCNLCVNGLYGTAGFYPKLLFDFLSDSHVISYAGCLIQVFVIYSSVTCEFTILTVMAYDRYVAICKPLQYHSIMTPFTVGKFLLISWIFPLCELAIAISLTMRLPLCGSHIRKLYCENWSIVKLSCIDTTVNNIYGYAGIFTHFSQTLLIVYSYIHIVRACVKSSEKRGKFMQTCLPHLIILISFTITMFFDLMYTRYGSSNMPQALHNFLAVEFLVIPPLLNPLIYGLKLSQIRRRVMRVFSRK
>LOCXPOR145.460.HIT1.OR.2R.301.7tm_4.exons1.CM030122.1.Amia_calva
MENSTQVTIFTLSGLNESKTNKNIYFAFILLLYLFMVVVNFTLITTIIIEKTLHEPMYILLCNLCFNGLYGTAGFYPKLLDDFLSDSHMISYAGCLIQIFVIYSFVMCEITILTVMAYDRYVAICRPLQYHSIMTPLTVRKLLLFAWGYPFCSIFITVYLIFRLPLCGSHIEKLYCDNSSVLKLSCLATTLNNAYGYIILIAQLAQAAFIIYTYIQIIKACLKSIEQRSKFMQTCLPHLMALINFAFATFFDMLYSRYGSTTLSPSLRNIMAVEFLVIPPLFNPLVYGLKLQQIQRRLFRV
>LOCXPOR146.462.HIT1.OR.2R.307.7tm_4.exons1.CM030122.1.Amia_calva
NSSAVAIFTLHGLNETWANTLIFFALALLAYLLIIILNLTLITTIIIEKTLHEPMYIFLCNLCVNGLYGTAGLFPKLLADFLSDSHVISYAGCYLQIFIIYSSVLCEFTILTVMAYDRYVAICKPLQYNSIMTSQTISKFILVSWIFPFCEQTIGICLSAQLPLCGSHIDKLYCDNWSIVKLSCVDITINNLYGYIVIVINFSQALFIVFSYIQIAGASLRSSEDRNKFMQTCVPHLISVINFSITMFFDLMYSRYGSRNMPQALRNFLAVEFLLIPPLLNPLIYGLKLSQIRRRVMRVFSRKCDIL
>LOCXPOR147.464.HIT1.OR.2R.300.7tm_4.exons1.CM030122.1.Amia_calva
MENFTQVTIFTFSGLNESRTNKNIYFAFTLFLYLLTVVVNLTVIATIIIEKTLHEPMYILLCNLCVNGLYGTAGFYPKLLDDFLSDSHVISISYTGCLTQAFVIYSHALCEITILTVMAYDRYVAICRPLQYHSVMTPLTVGKLLLFAWGYPFCSRVITIYLILRLPLCGSHIEKLYCDNSSVLKLSCLATTLSSAYGYIIIIAQLAQATFIIYTYIQIVRACLKSIEQRSKFMQTCLPHLMALISFIIAALIDMLYSRYSTETLSPSLRNIMAVEYLVIPPLFNPLVYGLKLHQIRSRV
>LOCXPOR148.465.HIT1.OR.2R.304.7tm_4.exons1.CM030122.1.Amia_calva
MENSTLVTIFTLSGLNESKTHKNIYFAFTLLLYLLMVVVNLTLIATIITEKTLHEPMYILLCNLCVNGLYGTAGFYPKLLADFLSDSHVISYAGCLTQSFVIYTSVMCEITILTVMAYDRYVAICRPLQYHSVMTPTTVGKLLLFAWGYPFCSILITIYLTYRLPLCGSHIDKLYCDNWSVVKMSCTATTLNNAYGFILIIAQLAQAVFIIYTYIRIVRACLKSLEQRSTFMQTCLPHLMAVINFVLATLFDVMYSRYGSITLSQSLRNIMAVEFLVIPPLFNPLIYGLKLHQIRRRVFRVCAK
>LOCXPOR149.466.HIT1.OR.2R.310.7tm_4.exons1.CM030122.1.Amia_calva
MENSTQVKIFTLSGLNESRTNKNIYFALTLLLYLLTVAVNLTLIATILIEKTLHEPMYILLCNLCVNGLYGTAGFYPKLLADFLSDSHVISYVECLMQIFVIYSYVICEITILTVMAYDRYVAICRPLQYHSVMTPPTVRKLLLFTWGYPFCSRIITVYLIVRLPLCGSHIEKLYCDNSSVLNLSCLATTLSNAYGYIIIIAQLAQATFIIYTYIQIVRACLKSIEQRSKFMQTCLPHMMAVINFIIAGLIDMLYSRYGTETLSQSLRIFMAVEYLVIPPLFNPLVYGLKLHQIRSRVFRACARDKVTQM
>LOCXPOR150.467.HIT1.OR.2R.310.7tm_4.exons1.CM030122.1.Amia_calva
MENSTWVTMFTLSGLNESRTSKNIYFALTLLLYLFMLIVNLTLIATIIIEKTLHEPMYILLCNLCVNGLYGTAGFYPKLLADFLSDSNVISYAGCQTQAYVIYTSVMCEITMLTVMAYDRYVAICRPLQYHSVMTPPTVGKLLLFVWVYPFCSILITIYLTSTLPLCGSHIDKLYCDNVSVVKLSCTATTLSNAYGVILIIAQLVQVLFILYTYIRIIRACLKSIEQRTKFMQTCLPHLMALINFAIAAFLDSMYSRYGSETLSPSLRNIMAIEYLVIPPLFNPLVYGLKLHQIRRRVFRACARHKVTQI
>LOCXPOR150.470.HIT1.OR.2R.300.7tm_4.exons1.CM030122.1.Amia_calva
MENSTRVTMFTLSGLNESRTNKNIYFAFTLLLYLLMVIVNLTLIATIIIEKTLHDPMYILLCNLCVNGLYGTAGFYPKLLADFLSDSHVISYAGCLTQSYVIYTSLMCEITILTMMAYDRYVAICRPLQYHSVMTPLTMGKLLLFAWGYPLSGTLITIYLTYRLPLCGSHIDKLYCDVSVVKLSCTATTLNNAYGLILIIAQFAHAFFIVYTYIQIIRACLKSIEQRSKFMQTCLPHLMALINFAISAFIDMMYSQYSSETLSQSLRNFMSVEYLVIPPLFNPLVYGLKLHQIRRRVFRA
>LOCXPOR150.472.HIT1.OR.2R.310.7tm_4.exons1.CM030122.1.Amia_calva
MENSTWVTMFTLSGLNESRTNKNIYFAFTLLLYLLMVIVNLTLITIILIEKTLHEPMYILLCNLCVNGLYGTAGFYPKLLSDFLSDSNVISYAGCQMQAYVIYTSVMCEITILTVMAYDRYVAICRPLQYHSVVTPSTLGKLLLFAWGYPFCSILIAIYLTSTLPLCGSNIDKLYCDNVSVVKLSCTTTTLSNTYGFILIIAQFAHAFFIVYTYIQIIRACLKSIEQRSKFTQTCLPHLMALINFAIASLIDVFYSQYGSMTLSQSLRNFMAVEYLVIPPLFNPLVYGLKLHQIRRRVFRACARDKVTQM
>LOCXPOR150.473.HIT1.OR.2R.309.7tm_4.exons1.CM030122.1.Amia_calva
MENSTRVTMFTLSGLNETRTNKNIYFAFTLLLYLLMVIVNLTLIATIIIEKTLHDPMYILLCNLCVNGLYGTAGFYPKLLSDFLCDSHVISYVGCLTQSYVIYSSVMCEITILTVMAYDRYVAICRPLQYHSVMTPPTVGKLLLFAWGYPFCSIFISIYLTYRLTLCGSHIDKLYCDVSVVTVSCSATILSRGYGFILIIAQFAQVFFIIYTYTQIVRACLKSIEQRSKFMQTCLPHMMALINFSISAFIDAMYSKYSSETLPQSLRNIMAVEYLVIPPLFNPLVYGLKLHQIRRRVFRACARDKVTQM
>LOCXPOR151.474.HIT1.OR.2R.303.7tm_4.exons1.CM030122.1.Amia_calva
MENSTQVTIFTLSGLNESRTNKNIYFAFTLLLYLLMVIVNLALITTVIVEKTLHEPMYILLCNLCVNGLYGTAGFYPKLLADFLSDSHVISYAGCLTQSYVIYTSVMCEITILTVMAYDRYVAICRPLQYHSVMTPPTVGKLLLFAWGYPFCSIVIAIYLTYRLTLCGSHIDKLYCDVSVVKLSCSATTLSSSFSFILIIAQLAQAVFIIYTYTQIVRACLKSIEQRSKFMQTCLPHLMALINFAMSASIDVMFSRYSSETLSQSLRNIMAMEYLVIPPLFNPLVYGLKLHQIRRKVFRVCAK
>LOCXPOR152.475.HIT1.OR.2R.303.7tm_4.exons1.CM030122.1.Amia_calva
QNSTLITVFTLSGLNESRANKNIYFLFTLLLYLLMVVVNLTLIATIIIEKTLHEPMYILLCNLCVNGLYGTAGFYPKLLADFLSDSHVISYAGCLTQAYVIYTSVMCEITILTVMAYDRYVAICRPLEYHSVMTPPTVRKLLLFAWGYPFCSILIEIYLTSRLPLCGSHIDKLYCDVWSVVKLSCTTTTLSSVYGFILIIAQLAQAFFIIYTYIQIIRACLKSVEQRSKFMQTCLPHLMALINFAISASIDVMYSRYGTETLSQSLRNTMAMEYLLIPPLFNPLVYGLKLQQIRRRVFRACAR
>LOCXPOR153.484.HIT1.OR.2R.303.7tm_1.exons1.CM030123.1.Amia_calva
SSCCNSSGLPVRDSFNAALAKNLIVVLLCTGINYINSSLVFTFFQSQTFRENPRYVLFIHMVLNDMIQLSIAGALHVVSYVFYTINVSLCCLLLMVAIFTTLNTPLNLAGMAVERYIAICDPLRHSQICTVRRTYTLIALIWVGGALPILPDLFVLLATEPASFFHSTILCSRDYVFRHPYLLQKKNVSHMVYLSLVWLTLTYTYFRILFAAKAASADARRARNTILLHAAQLLMCMFTYIGPLLDTLLLDIFPSHLLEIRFTSYLIVHILPRFLSPIIYGMRDQAFRKHLKHHLLCTICLSR
>LOCXPOR153.485.HIT1.OR.2R.292.7tm_4.exons1.CM030123.1.Amia_calva
RETFATAFVKNLLLVLVWLLLSYINGSLVLTFFRSQLFYEDPRYVLFIHMVVNDAVQLTITVTLHILSYVFYAINVSFCCFFILIAVFTTRNTPLNLAGMALERYIAICNPLRHSQICTVRRTYSLIALIWVLGAAPDITDLFITLATESMAFFHSSVLCLRQNIFKDPRLTYKRQTFDGLYFAFVFLTLIYTYLCILFTAKAMSTERTSAKRARNTILLHGVQLLMCLLSYVSPSVELVILIIFPGHNREIRYATYLIVYILPRFLSPIIYGVRDEKFRKQLSRYFRCGRC
>LOCXPOR154.486.HIT1.OR.2R.304.7tm_4.exons1.CM030123.1.Amia_calva
GGAGGLRDSFTVAVVKNVAAVLVWLLLSLTNGSMVATFLKHRLFYEDPRYILFIYMVLNDAVQLTLLTALYVVSYAFQRIPASACCVLVLLAVLTTRNTPLILGGMAVERYTAICHPLRYRQICTLYRTLALAATILLLGAAPPLSDLLVTLAVEPPSFFRASLFCDHSLLFREPSIYYKNCAFDTLYFSFVFLTLFCTYFKIVRTARAAASTDWASARRARNTVLLHGGQLLLCMLNFVMPSMQAFLLMLFPGKILEIRYVNFLLVYIIPRFLSPMIYGFRDEKFRKYWSRLLMCRVQAVGPV
>LOCXPOR155.488.HIT1.OR.2R.306.7tm_1.exons2.CM030123.1.Amia_calva
MNGSADVSVNDPAFFKDYISMVPGSIAKATVTVATYIVTNCINGMLAFTYFKHPVFYENSRYVLFVHMVINDFLELSVAITLHIWLEMKPMMLVPVCYFFLILAVTTTLNTPLNLAVMCLERYICSLRRTYMAIAVIWLIGSISPISDLFIVLAVEPTSFFSTSIYCIRESFFRVSYQVTKRNFTKSIYFSVVWLVIVSTYLRIAIAARSASSSEKNSAKKARNTILLHALQLLLAMLTFVAPFTETLLRTLPPQLLLDSHFVRYYLVYIIPRALSPVIYGLRDGNFRKHLRGHMGCFQKPVEPSK
>LOCXPOR156.489.HIT1.OR.2R.299.7tm_1.exons1.CM030123.1.Amia_calva
MSPAYLAKFSVILITYVATNFLNGLLVFTYFKHPLFHENSRYVLFVHLVINDVLELSVALTIIFWMMLVPSIMVPICYTFIFVASTTTLNTPLNLAVMCLERYVAICFPLRHSQICSLRRTYMAIAVVWLIGMIPIATEFIIALPSEPAGYIHSFIDCNRQNVVHSTYQADIRSSFRASYLVFVWLVIVSTYLRITIAAWSASSSEKNSAKKARNTILLHALQLLLAMLTFITPLTDQLLMTLPRQMIQDVYFARYYLVYIIPRVLSPVIYGLRDGNFRKHLRGHMACFQKQVVPTLLC
>LOCXPOR156.490.HIT1.OR.2R.303.7tm_1.exons1.CM030123.1.Amia_calva
MSPAYIAILSLILITYIASTFLNGLLIFIYFKHPLFHENSRYILFIHLVINDVLELSVYMTLIIWMMLEPFMLVPICYTFTIIGSTTTMNTPLNLAVMCLERYVAICFPLRHSQICSLRRTYVAIAVVWLIGMIPIATEFIIALPSEPAGYIHSFIDCNRQNTIRSAYQADIRSSFRSSYLVFVWLVIVSTYLRIAIAARSASSSEKNSAKKARNTILLHALQLLLMMMTFASTLTDHMLMTLPRQMMQEVYLARYYLVYIIPRVLSAVIYGLRDRNFRKHLRGHMACFQRQVVPTLHCCAHS
>LOCXPOR156.491.HIT1.OR.2R.285.7tm_1.exons1.CM030123.1.Amia_calva
MSPQGIAHSLVILITYVAMTIINGLLVFTCFKHPLFYENSRYILFVHLAINDFLELSFSLTMFLWVKIQLFVLIPVCYYFTFVASTTTTNTPLNLAVMCLERYVAICFPLRHSQICNLPRTYMAITVIWLLGMIPIATEFIVSLRLQPAGFFRSIVLCDRQNTIRTAYQADIRSSFRSSYLVFVWLVIVSTYLRIAIAARSASSSEKNSAKKARNTILLHALQLLLMMMTFAASLTDQLLMTLPSQMIQDVYFVRYYLVYIIPRVLSAVIYGLRDGNFRKHLRGH
>LOCXPOR157.496.HIT1.OR.2R.315.7tm_1.exons1.CM030123.1.Amia_calva
PAMNASAAQVRTQEVFHIAFVKNFTVVLLGIVINCINGALVFCFFSNQVFYHNPRYILYIHMVINDMIQLSVAISLHVLTYIFPVMNVSVCTVLVLIAIFTSINTPLNLAGMAVERYIAICDPLRHSQICTVRRTYTLIALIWCVGAVPGLSDLVIVLVTRPLSLFSSNMFCNNNYIFNSPYHEVKTGATQAVYMVCVWLTLMYTYLRVLFAAKAATTDAASARKAQNTILLHGAQLLLCMLSYISPMVDIALLSVFPQYRGQILFLSFLITDILPRFLSPLIYGVRDEKFRKYMKTYLLCRKVTVKVRPAKEPF
>LOCXPOR158.497.HIT1.OR.2R.311.7tm_1.exons1.CM030123.1.Amia_calva
PAMNASAAQVRTQEVFHIAFVKNFTVVLLGIVINCINGSLVFCFFSNQVFYHNPRYILYIHMVINDMIQLSVAISLYVLAYIFPLMNVSICTVLVLIAIFTSINTPLNLAGMAVERYIAICDPLRHSQICTVSRTYTLIALIWCVGAVPGLSDLVIVLVTRPLSLFYSNMFCYNNIIFNSPYHKVKTEATQAVYMVCVWLTLMYTYLRVLFAAKAATTDAASARKARNTILLHGAQLLLCMLSYISSTVDMALLSVFPQILFLSFFITHILPRFLSPLIYGVRDEKFRKYMKTYLLCRKVTVKVRPAKEPF
>LOCXPOR159.499.HIT1.OR.2R.350.7tm_1.exons1.CM030123.1.Amia_calva
LQLAMESPPTYRDNLCISVGGPSVNQSTWNLSSCLFELILPWNGTVNCLIALFSVLSCISMGVNGFTLLGIMKSEELSWQPRFILLKNLVFNDLLMICVLHPTILYCLIQRQTLSLGVWCLIQYYVATTCIFCTIYTLTLMALERYLYICHAIQYINILTSRRVKLGVTLMWLVSFAITGVYLILLHIGQDSLALGSATYGLFCEPDTIEKWMDFPILATIFRKLLGSASILVCVLVFTFSYVKMYREAVNAVEPFNQVNSRARRTILFYCMMFFLQLLPCWLKMVTDILGELDRVVLSDQGSARVLHVVLLLMVIIPPLINPLIFSIRNKELRRALPRVVFRRWVPGSP
>LOCXPOR160.500.HIT1.OR.2R.317.7tm_4.exons1.CM030128.1.Amia_calva
NTSLPSESYFIIVGVPGLQEHYTTLFLIFLILFLATMLGNLLIIVLVSLDPRLHTPMYFFLWNLAVLDVLLTITITPKLLAVFLGHNRISFTGCFLQMYFYVSISASEVFLVGAMAYDRYVAVVKPLHYNTIINTKACLMMTATVWAVGFLIPLVSLILASSVPFCTSNHVLHVVCEYPSVMSLACADVTAQVNFALLIAMGSVWGPFLFVLWSYSRIIVSVVKMKTVESRKKAFYMCSSHMLVVVLYYVSTSMVYIALRVDSIPPNGRIFIGGLNYFLTPLVNPLIYSLRNEKIKAAAQRYFGLKSAFPHSARNTV
>LOCXPOR161.502.HIT1.OR.2R.310.7tm_4.exons1.CM030128.1.Amia_calva
SDFIIVGMPGLQEHYTTLFFIFLLLFLATFLGNLLILVLLSLDPRLHTPMYFFLWNLALLDMLLTTTIIPKLLAVLLGNNRISFAGCFLQMYFYISISATEMFLVAAMAYDRYVAVVKPLHYNSIINSRVCLTMMSTVWALGFLSPVVSVAPASSVPFCTSNNILHIVCEYPSIMSLACADVSAQVNLTLLIAMVVTWGAFLFVLFTYCRIIIAVVKMKTVESRKKAFFMCSSHVVVVVLYYGSTAVEYIGLKVDSISPDGRIFIGGLNYFLTPLVNPIIYSLRNEKIKAAAKRYFRLKSAFLRCVKNSV
>LOCXPOR162.503.HIT1.OR.2R.317.7tm_4.exons1.CM030128.1.Amia_calva
NTSLPSASHFIIVGMPGLQEHYTTLFFIFLLLFLATFLGNLLILVLLSLDPRLHTPMYFFLWNLALQDMLLTTTIIPKLLAVLLGHNRISFAGCFLQMYFYISISATEIFLVAAMAYDRYVAVVKPLHYNSIINSRMCLTMMCTVWALGFLIPVVSVAPASSVPFCTSNHVLHIVCEYPSIMSLACADVSAQVNLSLLIAMVVTWGAFLFVLFTYCRIIIAVVKMKTVESRKKAFFMCSSHIVVVVLYYGSTVVEYIGLKVDSISSDGRIFIGGLNYFLTPLVNPIIYSLRNEKIKAAAQRYFRLKSAFPRCARNTV
>LOCXPOR163.505.HIT1.OR.2R.309.7tm_4.exons1.CM030128.1.Amia_calva
SYFIIVGVPGLQEHYTTLFFIFLLLFMATILGNLLIVVLVSLDPRLHTPMYFFLWNLAVLDMLLTITIIPKLLAVLLGYNRISFAGCFLQMHFFISISATEGFLVGVMAYDRYVAVVKPLHYNTIISTRVCLMMMATVWALGFLAPLVSVAQAISVPFCASNHVLHVVCEYPTVISLACADVTAQLNITLLFAMGGVWGPFVFVLWSYSRIIISVGKMKTVESWKKAFYMCFSHIVVVVLYYVSLAVVYIALRVDSISPGGRIFVGGLNYFLTPLVNPIIYSLRNEKIKEAAQRYFALKSAFPQSTMNT
>LOCXPOR164.507.HIT1.OR.2R.302.7tm_4.exons1.CM030128.1.Amia_calva
SYFIIVGVPGLQEHYTTLFFIFLLLFLATILGNLMIVVLVSLNPRLHTPMYFFLWNLAVLDVLMTTTIIPKLLVVLLGHNSISFSGCFLQMYFFLTFGTTEIFLVAAMAYDRFVAVVKPLHYNSIFSTRVCFKMMAIVWALGFLVPLVSVVLASSVPFCASNHVLHVVCDYPTIMSLACTDVTAQVNFALFLAMVGSWGPFLFVLFTYCRIIMSVVKMKTVESRKKAFFMCSSHVVVVVLYYVSTAVVYIGLRVDSISPIGRIFIGGLNYFLTPLVNPIIYSLRNKKIKAAAQRYFGLKSAF
>LOCXPOR165.508.HIT1.OR.2R.318.7tm_4.exons1.CM030128.1.Amia_calva
NTSLPSASYFIIVGVPGLQEHYTTLFPIFLLLFLATILGNLLIVVLVALDPRLHTPMYFFLWNLAVLDVLLTTAMIPKLLAVLWGHDRTISFMGCFLQMYFIISIAAVEIFLVAAMAYDRYVAIVKPLHYNTIINTRVCLTMTATVWVLGFLVPLVSVALASSVPYCTSNYVLHCFCDYPTVMSLACADVMAQVNFALFLAMVVDWGPFVFVLFTYCRIIISVLKMKTVESRKKAFYMCSSHVVLVVLYYVSSAVVYIGLRVDSISPIGRIFIGGLNYFLTPLVNPIIYSLRNKKIMAATQKYFGLKSVFPHTAKNTV
>LOCXPOR166.509.HIT1.OR.2R.318.7tm_4.exons1.CM030128.1.Amia_calva
NTSLPSPSYFIIVGMPGLQEHYNALFLIFLLLFLATFLGNLLIVVLVSLDPRLHTPMYFFLWNLAVLDVLLTTTIIPKLLAVLWGHNRTISFTGCFLQMYFLMSFGTTEVFLVAAMAYDRYVAVVKPLHYNTIISTRVCLTMTATVWALGFLVPLVSVALASSVPFCASNHVLHVVCEYPSIMSLACADVTAQVNFALSLAMVVDWGAIVFVLWSYCRIILSVVKMKTVESWKKALLMCSSHIVLVVLYYVSSIVEFIGLRVDSIPPDGHVFIGGLNHFLTPLVNPIIYSLRNEKIKAAAQKYFRLKSAFPHGAKNTV
>LOCXPOR167.510.HIT1.OR.2R.330.7tm_4.exons1.CM030128.1.Amia_calva
IIYFLADALVQGDMSDPNTSLPSASHFIILGVPGLQEHYTALFFIFLLLFLATILGNLLIMVMVSLDPRLHTPMYFFLWNLALLDVLITITIVPKLLAVLLGHNRISFAGCFLQMYFLISVGTTEIFLVAAMAYDRYVAVVKPLHYNTIINTRVCLTMTVTVWALGFLVPLVSVALASSLLFCNSNLVCDYPTIMSLACTDVTAQANFALMFAMVVDWGAFVFVLFTYCRIIMSVVKMKTVESRKKAFYMCSSHIVVVVLYYGSSIVEYIGLRVDSISPHGRVFIGGLNCFLTPLVNPIIYSLRNKKIKTAAQRYIGFQFAFPQGANNTV
>LOCXPOR168.511.HIT1.OR.2R.318.7tm_4.exons1.CM030128.1.Amia_calva
NTSLPSASYFIIVGVPGLQEHYTTLFPIFLLLFLATMLGNLLIMVMVSLDPRLHTPMYFFLWNLALLDVLLTTTIIPKLLVVLLGHRRTISFTGCFLQMYFLVSFGTTEIFLVAAMAYDRYVAVVKPLHYNTMISTRVCLTMMATVWGLGFLVPLVSVALASSVPFCTSNYVLHVVCDYPTIMSLACTDVTAQVTFALSLAMVVDWGAFVFVLWSYCRIIMSVGKMKTVESRKKAFFMCSSHIVVVVLYYVSCIVEFIGLRVDSISPDGRVFIGGLNCFLTPLVNPIIYSLRNEKIKAAAQRYFGLKSAIPHTAKNTV
>LOCXPOR160.512.HIT1.OR.2R.317.7tm_4.exons1.CM030128.1.Amia_calva
NTSLPSASYFIIVGVPGLQEHYTTLFFIFLLLFLVTILGNLLIVVLVSLNPRLHTPMYFLLLNLAVLDVLLTITITPKLLAVLLGYNRISFAGCFLQMYFFISIGASEGFLVAAMAYDRYVAVVKPLHYNSIISTKVCLTMTATVWVLGFLVPLVSVVLASSVPFCTSNHVLHVVCDYPAIMSLACTDVTAQVNFSMFIAMVGAWGNFLFVLWSYSRIIMSVVKMKTVVSRKKAFYMCSSHVVLVVLYYVSLAVVYIGLRVDSISPDGRVFIGGLNYFLTPLANPIIYSLRNEKIKAAAQRYFGLKSVFPHIAKNTI
>LOCXPOR160.513.HIT1.OR.2R.318.7tm_4.exons1.CM030128.1.Amia_calva
NTSLPSVSQFIIVGMPGLQEHYTTLFFIFLLLFLATFLGNLLILVLVSLDSRLRTPMYFFLWNLALLDVLLTTTIIPKLLVVLLGHNRTISFAGCFLQMYFYISISATEVFLVAAMAYDRYVAVVKPLHYNSIINTRVCLTMTSTVWALGFLLPVLSVVLASSVSFCASNHVLHIVCEYPSIMSLACTDVTAQVNFTLLLAMGCVWVPFLFVLWSYCRIILSVVKMKTVESRKKAFYMCSSHVVLVVLYYISTIVEYIGLKVDSISPDGRVFIGGLNYFLTPLVNPIIYSLRNEKIKAAVQRYFGLKSFFPHGAKNSV
>LOCXPOR171.514.HIT1.OR.2R.322.7tm_4.exons1.CM030128.1.Amia_calva
NTSLPSATYFIIVGMPGLQENYTTLFFMFLLLFLATILGNLLIVVLVSLDLRLHTPMYIFLWNLALLDVLLTTAMIPKLLAVLWGHYRTISIAGCILQMYFIISVATVEIFLVAAMAYDRYVAVVKPLHYNTIISTKVCLRMTSTVWLLGFLLPVVSVALASSVPYCTSNYVLHCFCDYPTVLSLACAYVTAQVNLALFLTMVVDWGPFLFVLFTYCRIIIAVVKMKSMESCKKAFNMCSSHIVLVVLYYVSSAVVYIGLRVDSISPIGRIFIGGLNYFLTPLVNPIIYSLRNKKIMAAAQRYIIIKCLFPHSAKNTVRAAK
>LOCXPOR172.516.HIT1.OR.2R.317.7tm_4.exons1.CM030128.1.Amia_calva
NTSLPSASQFIIVGVPGLQEHYTILFFIFLLLFLATILGNLLIVVLVSLDPRLHTPMYIFLWNLAVLDVLLTITITPKLLAVLLGHNSISFTGCFLQMYFFISFCATEVFLMAAMAYDRYVAVVKPLHYNAVISTRLCFMMMATVWAVGFLVPLVSVVLASSVPFCTSNYVLHCFCDYPTVMSLACADVTAQVNFALLIAMGCVWVSFLFVLWSYCRIIISVVKMRSMESRKKAFYMCSSHIVVVVLYYVSEAVVYIGLRVDSISPIGRIFIGAVYYFLTPLVNPIIYSLRNEKIKAAAQRYFGLKSVLPHDAKNTV
>LOCXPOR160.518.HIT1.OR.2R.277.7tm_4.exons1.CM030128.1.Amia_calva
NTSLPSASQFIIVGMPGLQEHYTTLFFIFLLLFLATILGNLLIIVLVSLDPRLHTPMYFFLCNLAVLDVLLTITITPKLLAVLLGHNRISFTGCLLQMYFFNAFCATEVFLVAAMAYDRYVAVVMPLHYNGIISTRLCLRMMATAWAVGFLSPVPSVALASSVPFCTSNYVLHCFCDYPTVMSLACADVTVQVNFTLLVAMVVIWGPFLFVLWSYYRIIISVVKMKSMESRKKAFYMCSSHVVLVVLYYVSSAVVYIGLRVDSISPIGRIFIGALYY
>LOCXPOR160.519.HIT1.OR.2R.295.7tm_4.exons1.CM030128.1.Amia_calva
XTLFPIFLLLFLATILGNLMIVVLVSLDPRLHTPMYFFLWNLAVLDVLVTITILPKLLAVLLGHNRISFTGCFLQMYFYISFCATEVFLVAAMAYDRYVAVVKPLHYNSIISTRVCLMMLSIVWALGFLLPVVSVVLASSVTFCASNYVLHCFCDYPTIMSLACADVTARVNFALLITMVCVWGPFLFVLFTYCRIIISVVKMKSTENRKKAFYMCSSHIVVVVLYYVSMAVVYIGLRVDSISPIGRIFIGALHYFLTPVVNPLIYSLRNEKIKAAAQKYFELKSALPHTAKNTV
>LOCXPOR173.520.HIT1.OR.2R.317.7tm_4.exons1.CM030128.1.Amia_calva
NTSLPSASYFIIVGVPGLQEHYTTLFLILLLFFLTTILGNLLILVLLSLDPRLHTPMYFFLWNLALLDMLLTVIVTPKLLAVLLGYNRISFTGCFLQMYFFISVSATEVFLVAAMAYDRYVAVVKPLHYNSIISTRVCLTMTTTVWVLGFLLPVLSVVLASSVPFCASIHILHVLCEYPSVMTLACSDVTAQVTFAMLLVNMGSWGPFVFVLFTYGRIIISVVKMKTVESRKKAFFMCSSHIVVVMLYYITTAMVYIALRVDSISPDGRVLIGGLYYFLTPLVNPIIYSLRNEKIKAAAQRYFGLKSAFPHGAKNSV
>LOCXPOR160.521.HIT1.OR.2R.296.7tm_4.exons1.CM030128.1.Amia_calva
YTTLFLIFLLLFLATILGNLLIMVLLSLDPRLHTPMYFFLCNLAVLDVLLTITITPKLLAVLLGYNRISFTGCFMQMYFYISFCATEVFVVAAMAYDRYVAVVKPLHYNSIISTRLCFTMTTTVWAVGFLVPLVSVVLASLLPFCTSNYVLHCFCDYPTVMSLACADVTAQVNLALLIAMMGVWGPFLFVLWSYYRIIISVVKMKTVESRKKAFYMCSSHVVVVVLHFVSQAVVYIGLRVESISPIGRIFIGALHYFLTPLVNPIIYSLRNEKIKAAAQRYFGLKFVFPHTAKNTV
>LOCXPOR174.523.HIT1.OR.2R.302.7tm_4.exons1.CM030128.1.Amia_calva
SQFIIVGVPGLQELYTILFFIFLFLFLATILGNLLIVVLVSRDPRLHTPMYFFLWNLAIADMLLTITITPKLLAVLLGHNRISFTGCFLQMYFFISFCATEVFLVAAMAYDRYVAVVKPLHYKSIISTRVCLTMMATVWVLGFLVPLVSVALASSVIFCTSNYVLHCFCDYPTVMSLACADVTAQVNFALFLAMLVVCGPFLFVLWSYCKIIISVVKMKSMESRKKAFYMCSSHVVVVVLYYVSTAVVYIGLRVQSISPIGRIFIGALYYFLTPMVNPIIYSLRNEKIKAAAQRYFGLKSAF
>LOCXPOR160.524.HIT1.OR.2R.317.7tm_4.exons1.CM030128.1.Amia_calva
NTSLPSASYFIIVGMPGLQEHYTTLFPIFLLLFLATILGNLLIVVLLSLDPRLHTPMYFFLCNLALLDMLLTITIMPKLLAVLWGNNRISFTGCFLQMYFFISISATEVFLVAAMAYDRYVAVVKPLHYNSVISTRVCLMMMSTVWVLGFLLPVVSVALASSVPFCSSNHVLHVVCDYPTIMSLACADVTAQVNLALLIVMIGAWGPFVFVLFTYCRIIIAVVKMKTVESRKKAFYMCSSHIVVVVLYYVSTAVVYIGLRVDSISPDGRVFIGGLNYFLTPLVNPIIYSLRNEKIKAAAQRYFGFKFVFPQGAKNTV
>LOCXPOR176.526.HIT1.OR.2R.319.7tm_4.exons1.CM030128.1.Amia_calva
MADANYTGSMVSEFIIVGFPGLQDRESKTILFAVFLTVYLLILLGNLLLICILAADTSLHTPMYLTMCSLAIIDITLSTCTVPTMLAVFSSTTHTVSFSACFTQTYLFLALASIESFNLLLMAYDRYVAICHPLHYPARMTIRLTLQLIVVCWLGGFLCPTLPLILALTKRFCGPNRVLQCFCDYSGVLRLACGDVLLISYVSLFVGLSLILIPLFFIVLSYVKILLSVLRISSSAGRAKAVSTCSSHLLVISVFFLTIAGVFISYRIPGTSVDMRVMGSVIQNVFPALMNPIIYCLRTKEIRDSLINTLKKTKIFPGS
>LOCXPOR177.529.HIT1.OR.2R.319.7tm_4.exons1.CM030128.1.Amia_calva
MADTNYTGSMVSEFVIVGFPGLQDRESKTILFAVFLTVYLLILLGNLLLIFILMVDTSLHNPMYLTICSLAIIDITLSTCTVPTMLAVFRSNPHTVSFSACFTQTYFFLALASIESFILLLMAYDRYVAICHPLHYPARMTIRFTLQLIVVCWLGGFLSPILFLILALTKRFCGPNIVLQCFCDYSGVLRLACGDVLLISYVSLSVGLSILLIPLFLILLSYVKILLSVLRISSSAGRAKAVSTCSSHLLVISVFFLTTAGVFISYRIPGTSVDSRVMGSVIQNVFPALMNPIIYCLRTKEIRDSLAKTLNKSSIFPGS
>LOCXPOR178.531.HIT1.OR.2R.317.7tm_4.exons1.CM030128.1.Amia_calva
MSDTNHTGSTVTEFTILGFPGLQDQESKTILSVVFLAVYLLTVLGNLLIVVVFAVNESLHTPMYILICNLAILDISLISITIPKMLAVFMFDSKFISFGACFTQMFFFMSLGTTEGFLLTVMAYDRYLAICHPLHYSTMMTNGLVMRHVLWCWAGGFLSMLVPLILAVRLPFCGPDKVLHCFCDHSSVLRLACANIVINSILGLTIALSVLLIPLTLILLSYVKIVRSVLQISGTEGRAKAFSTCSSHLLVISVFFLTAIGVYISYRVPGTSANLRIMTAVFQNVFPSFMNPIIYCLRTKEIRDSLVKTLKKSRVFP
>LOCXPOR179.534.HIT1.OR.2R.309.7tm_4.exons1.CM030128.1.Amia_calva
VTEFIIVGFPGLQDREFKAILFAVFLTVYLLILKGNFLLICILAADTSLHTPMYLTVCSLAIINITFCTNTVPTMLAVFRSTSYTVSFSACFTQTYFFQALVSTESFNLLLMAYDRYVAICHPLHYPARMTVKFSLQLIVVCWLGGFLTPILPFSLAFTKRFCGPNSVLQCFCDYSGVLRLACGDVLLISYVVLFVALSILLIPLFFIVLSYVKILLSVLSISSSAGRAKAVSTCSSHLLVISVFYLTTAGVFISYRIPGTSVDMRVMGSVIHNVFPALMNPIIYCLRTKEIRGSLVKSLNKNSIFPGS
>LOCXPOR180.536.HIT1.OR.2R.317.7tm_4.exons1.CM030128.1.Amia_calva
MADANYTGSMVSEFIIVGFPGLQDKESKAILFAVFLTVYLLILMGNFLLICILAADRHLHTPMYLTICSLAIIDIAFSTNTVPTMLAVFGSTTHTVSFSACFTQTYFFQALVSTESFNLLLMAYDRYVAICHPLHYPARITVRFTFQLIVVCWLGGILIPIITFSLAFTKRFCGPNRVLQCFCDYSGVLRLACGDVLSISYVVLFVGLSILLIPLFFIVLSYVKILLSVLRISSSGGRAKAVSTCSSHLLVLSVFFLTTAGVFISYRIPGTSVDMRIMGSVIHNVFPALMNPIIYCLRTKEIRDSLVNTLKKSKIFP
>LOCXPOR184.538.HIT1.OR.2R.319.7tm_4.exons1.CM030128.1.Amia_calva
MADTNYTGSMVSEFIIAGFPGLQDRESKAILFAVFLTVYLLILLGNLLLICILAADTSLHTPMYLTICSLSIIDITICTSLVPTMLSVFSSTTYTVSFSACFTQTYFFMALPSIESFILLLMAYDRYVAICHPLHYPVRMTVRFTLQLIVVCWLGGFLCPVLVFSLAFTKRFCGPNRVLQCFCDYSGVLRLACGDVLSISYVSLFSVLSILLIPLFFIVLSYVKILLSVLRISSSAGRAKAVSTCSSHLLVISVFYFTSAGVYISYRIPGTSVDMRIMGSVILIVFPALMNPIIYCLRTKEIRDSLVKTLKNSKIFPST
>LOCXPOR182.541.HIT1.OR.2R.319.7tm_4.exons1.CM030128.1.Amia_calva
MADANYTGSMVSEFIIVGFPGLQDRESKAILFAVFLTVYLLILLGNCLLISILAADRRLHTPMYLTICSLAIIDIAFSTTTVPTMLAVFRSTPHTVSFTACFTQTYFFQALVPTESFNLLLMAYDRYVAICHPLHYPARMTVRRTFQLIVVCWLGGFLIPILTFSLAFTKRFCGPNRVLQCFCDYSGVLRLACGDVLSISYVVLFVGLSILLIPLFFIVLSYVKILLSVLRISSSAGRAKAVSTCSSHLLVLSVFFLTTAGVFISYRIPGTSVDMRIMGSVIHNVFPALMNPIIYCLRTKQIRDSLVNTLKKSPIFPGS
>LOCXPOR183.543.HIT1.OR.2R.319.7tm_4.exons1.CM030128.1.Amia_calva
MADTNYTGSIVSEFIIVGFPGMQDRESKAILFAVFLTVYLLILLGNFLLICILAADRHLHTPMYLTICSLAIIDITFCTTTVPTMLAVLSSTTYTVSFSACFTQTYFILALVSTESYNLLLMAYDRYVAICHPLHYPARMTVRRTFQLIVVCWLGGFLSPTLPFSLALTKQFCGPNRVLQCFCDYSGVLRLACGNVLSISYVGLFCGLSILLITLFLILLSYVKILLSVLLISRSGGRAKAVSTCSSHLLVISVFFLTSAGVYISNRIPGTSVDMRIMGTVIMNVFPALMNPIIYCLRTKEIRGSLVKNLKKIKIFPGS
>LOCXPOR184.545.HIT1.OR.2R.319.7tm_4.exons1.CM030128.1.Amia_calva
MADTNYTGSMVSEFVIVGFPGLQDRESKAILFAVFLTVYLLILMGNLLLICILAADRSLHTPMYLTINNLAIIDISLSTNTVPTMLAVFRSTPHTVSFTSCLTQTYFFQALVSIESFNLLLMAYDRYVAICHPLHYPARMTVRFILQLIVVCWLGGFLNPILPFSLAFTKRFCGPNRVLQCYCDYSGVLRLACGDVLSISYVSLFVGLSILLIPLFFIVLSYVKILLSVLRISSSAGRAKAVSTCSSHLLVISVFFLTTAGVFISYRIPGTSVDMRVMGSVIQIIFPALMNPIIYCLRTKEIRDSLVKTLKKSTIFPGS
>LOCXPOR184.548.HIT1.OR.2R.296.7tm_4.exons1.CM030128.1.Amia_calva
DRESKAILFAVFLTVYLLILLGNLLLICTLAAHRCFHTPMYLTICSLAIIDITSCTTTVPTMLAVFRSTSYTVSFSACFTQTYFFMVLVCTESFNLLLMAYDRYVAICHPLHYPARMTIRFTLQLIVVCWLGGFLIPTLSLILALTKQFCGPNRVLQCYCDYSGVLRLACGDVLSISYVGLFCSLSVLLIPLFFIVLSYVKILISVLRISSSVGRAKAVSTCSSHLLVISVFFLTTAGVFISYRIPGTSVDMRVMGSVIQHVFPALMNPIIYCLRTKEIRGSLVKMLKKGKIFPGS
>LOCXPOR184.549.HIT1.OR.2R.318.7tm_4.exons3.CM030128.1.Amia_calva
MADTNYTGSMVSEFVIVGFPGLQDRESKAILFAVFLTVYLLILVGNLLLICILAADRSLHTPMYLTICSLAIIDISLSTNTVPTMLAVFRSTTHTVSFTACLTQTYFFQTLVPTESYNLLLMAYDRYVAICHPLHYPARMTVRFTLQLIVVCWLGGFLSPILPFSLALTKRFCGPNRVLQCYCDYSGVLHLACEDVLSISYVSLFCGLSILLIPLFFIVLSYVKILLSVLRISSSAGRAKAHATTVNHTLFVVFFLMWILCCVAALIPGTSVDMRVMGSVIQIIFPALMNPIIYCLRTKEIRESLVKTLKKSKIFPGS
>LOCXPOR185.551.HIT1.OR.2R.319.7tm_4.exons1.CM030128.1.Amia_calva
MADANYTGSMVSEFIIVGFPGLQDRESKAILFAVFLTVYLLILLGNILLICIVAADRSLHTPMYLTICSLAIINITICTTTLPTMLAVFRSTSYTVSVSACFTQTYFYMALPSIERFNLLLMAYDRYVAICHPLHYPAKMTVKFTLQLLVVCWLGGFLSPILDFSVTLTKQFCGPNRVLQCFCDYSGVLRLACGDVLSISYFSLFVVLSLLLIPLFFIVLSYVKIIQSVLCISSSAGRAKAFSTCSSHLLVISVFFLTSAGVYISYRIPGTSVDMRVMGSVIQNVFPALMNPIIYCLRTKEIRDNLVKSLKRIQIFPVS
>LOCXPOR186.553.HIT1.OR.2R.295.7tm_4.exons2.CM030128.1.Amia_calva
MADTNYTGSMVSEFIIVGFPGLQDRESKAILFAVFLTVYLLIVLGNLLLICILAADTSLHTPMYLTICSLAIIDIILSTCTVPTMLAVFNSVTYTVSVSACFTQTYFYMALPSIERFNLLLMAYDRYVAICHPLHYPARMTVKFTLQLIVVCWLAGFLSPILGFSVTLTIRFCGPNRVLQCFCDYAGVLRLACGDVLSISYVSLFVVLSLLLIPLFFIAFSTCSSHLLVISVFFLTSAGVYISYRIPGTSVDMRVMGSVIQNVFPPLMNPIIYCLRTKEIRDSLVKTLKKSSIFP
>LOCXPOR186.557.HIT1.OR.2R.317.7tm_4.exons1.CM030128.1.Amia_calva
MADANYTGPMVSEFIIVGFPGLQDRESKAILFAVFLTVYLLIVLGNLLLVCILATDTSLHTPMYLTMCSLAIIDISLSTCTVPTMLAVFSSTTHTVSFSACFTQTYFFLALLAIESFNLLLMAYDRYVAICQPLHYPARMTVRFSLKLILVCWLGGFLCPILSLILALTKRFCGPNRVLQCYCDYPGVLRLACGDVLSTSYVSLFVGLSILLIPLFLIVLSYVKILLSVLRISSSGGRAKAVSTCSSHLLVISVFFLTTAGVFISYRIPGTSVDMRVMGSVIQNVFPALMNPIIYCLRTKEIRDSLAKTLKKSSVFP
>LOCXPOR187.566.HIT1.OR.2R.317.7tm_4.exons1.CM030128.1.Amia_calva
MADANYTGSMVSEFIIVGFPGLQDRESKAILFAVFLTVYLLILLGNFLLITILAADTSLHTPMYLTICSLAIIDISLSTCTVPTMLAVFSSTTHTVSFSACFTQTYFFLALLTTESFILLLMSYDRYVAICHPLHHPARITIRFTLKLIVVCWLGGFLCPILTLILALTKRFCGPNRVLQCYCDYSGVLRLACGDVLSISYVSLFVGLSVLLIPLFLILLSYVKILLSVLCMSSSGGRAKAVSTCSSHLLVLSVFYLTTAGVFTSYRITGTSVDMRVMGSVIQNVFPALINPIIYCLRTKDIRDSLVKTRRKSSVFP
>LOCXPOR184.568.HIT1.OR.2R.312.7tm_4.exons1.CM030128.1.Amia_calva
MADTNYTGSMVSEFIIVGFPGLQDRESKTILFAVFLTVYLLILLGNLLLICILAADTSLHTPMYLTICSLAIIDISLSTCTVPTMLAVFSSTTHTVSFSACFTQTYLFLSLLTTESFNLLLMAYDRYVAICHPLHYPARMTIMFTLQLVVVCWLGGFLCPILSLILALTKRFCGPNRVLQCFCDYAGVLRLACGDVLSTSYVSLSVALSVLLIPLFLILLSYVKILLSLLRMSSSGGRAKAISTCSSHLLVISVFFLTTAGVFISYRIPGTSVDMRVMGSVTQNVFPALMNPIIYCLRTKEIRDSLVKTLRK
>LOCXPOR189.570.HIT1.OR.2R.320.7tm_4.exons2.CM030128.1.Amia_calva
MADANYTGSMVSEFVIVGFPGLQDRESKAILFAVFLTVYLLILMGNLLLICILATDTSLHTPMYMTICSLAIIDISLSTCTVPTMLAVFSSTTHTVSFSACFTQTYFFHALLTIESFNLLLMAYDRYVAICHPLHYPARMTVMFTLQLVLVCWLGGFLCPILSLILVLTKRFCGPNRFLQCYCDYPGALRLACGDVLSTSYVSLSVALSVLLIPLFLILLSYVKILLSVLRMSSSGGRAKAVSTCSSHLLVISVFFLTTAGVFISYRIPGTSVDMRVMGSVIQNVFPALMNPIIYCLRTKEIRNSLVKTLGKSSVFPGVW
>LOCXPOR190.571.HIT1.OR.2R.321.7tm_4.exons1.CM030129.1.Amia_calva
NTSLPSASYFIIVGMPGLQEHYTTLFFIFLLLFLTTILGNLMIVVLVSLDPRLHTPMYFFLWNLAILDVLLTITILPKLLAVFLGHNSISFTGCLLQMYFYVSISTIEIFLVAAMAYDRYVAVVKPLHYNTIISTSICITITSTVWVLGFLIPVVPVVLASSVPFCASNHVLHVVCEYPTVMSLACADVTAQLNFTLLLAMVCAWGPLVFVLFTYGRIIISVVKMKTVESRKKAFFMCSSHVVVVVLYYSSTAMVYIALRVDSISPNGRIFIGGLNYFLTPLVNPIIYSLRNKKIKAAAQRYFGLMSGFPHGARNTVRAAK
>LOCXPOR191.572.HIT1.OR.2R.318.7tm_4.exons1.CM030129.1.Amia_calva
NTSLPSASYFIIVGMPGLQEYYTTLFLIFLLLFLATILVNLLIVVLVSQDPQLHTPMYFFLWNLAVVDVLLTTAIIPKLLAVLWGHNRTISIAGCFLQMYFIMAVAAVEMFLVAAMAYDRYVAVVKPLHYNTIINTRLCFTMTAIVWALGFLAPLVPVALASSVPFCTSSYVLHCYCDYPTVMSLACADVMVQVNFTLFLAMMVVWVPFVFVLFTYCRIIMSVVKMKTVESRKKAFYMCSSHMLVVVLYYVSLAVVYIGLRVHSISPIGRVFIGGLNYFLTPLVNPIIYSLRNEKMKAAAHRYFGLKSVLPHGAKNSV
>LOCXPOR192.573.HIT1.OR.2R.311.7tm_4.exons1.CM030129.1.Amia_calva
SYFIIVGMPGLQEYYTTLFLIFLFLFLATILVNLLIVVLVSLDPQLHTPMYFLLWNLAVVDVLLTTTMIPKLLAVLWGHNRTISIAGCFLQMYFIMAVAAVEMFLVAAMAYDRYVAVVKPLHYNTIINTKLCFTMTAIVWVLGFLAPLVSVALASSVPFCTSNYVLHCFCDYPTVMSLACADVTAQVNFALLLAMMVVWVPFVFVLFTYCRIIMSVVKMKTVESRKKAFYMCSSHMLVVVLYYVSLAVVYIGLRVDSISPIGRVFIGGLNYFLTPLVNPIIYSLRNEKMKAAVQRSFGLKSVFSHGAKNTV
>LOCXPOR160.574.HIT1.OR.2R.304.7tm_4.exons1.CM030129.1.Amia_calva
NSSLPSAFHFIIKGMPGLQDYYSTLFFIFLLLFLATILGNLLIVVLVSLDPRLHTPMYFFLWNLALLDVLLTTTVIPKMLAVLLGHNRTISFAGCFLQMYLFISFGATETFLVAAMAYDRYVAVVKPLHYNSIISTKVCFTMTATVWAVGFLVPMVSVALASSVPYCTSNHVLHVVCDYTTVVSLSCTDVTAQVNFALLLAMVVVCMPFLFVLWSYCRIIISVVKMKTVESRKKAFSMCSTHVVVVVLYYVSTAMEYISLRVDSIPPDGHIFIGGLNYFITPLVNPIIYSLRNEKIKAAAQRYF
>LOCXPOR193.578.HIT1.OR.2R.317.7tm_4.exons1.CM030129.1.Amia_calva
MSDSNHTGSTVKEFTILGFPGLQDQESKTILSVVFLAVYLLTVSGNLLIVVIFAVNESLHTPMYILICNLAILDISMISVTVPKMLTVFMFDSRLISFGACFTQMFFLLSLISAESFTLTVMAYDRYLAICHPLHYSNMTSNSLVKRHIVWCWAGGFLSVLIPVILAVRLPFCGPDQILHCFCDHVSVLRLACANIVINSVLGLTIALSVLLIPLTLILLSYVKIMRSALQISGAEGRAKAFSTCSSHLLVISVFFLTAVGVYISYRIPGTSADQRIMAAVFQNVFPPLMNPIIYCLRTKEIRDSLLKTLKKSRVFP
>LOCXPOR194.580.HIT1.OR.2R.317.7tm_4.exons1.CM030129.1.Amia_calva
MSDSNHTGSTVKEFTILGFPGLQDQESKTVLSVVFLAVYILTVSGNLLIVIIFAVNESLHTPMYILICNLAILDISMISITVPKMLTVFMFGSGLISFGACFTQMFFLLSLTSAEVFLLTVMAYDRYLAICHPLHYSNMTSNSLVMRHIVWCWAGGFLSMLVPQILAVRLPFCGPDKVLHCFCDHSSVLRLACANIVINSVLGLTIALSVLLIPLTLILLSYAKIMRSVLQISGAEGRAKTFSTCSSHLLVISVFFLTAAGVYISYRIPGTSADLRIMAAVFQNVFPPLMNPIIYCLRTKEIRDSLLKTLKKSRVFP
>LOCXPOR195.582.HIT1.OR.2R.316.7tm_4.exons1.CM030129.1.Amia_calva
MLDSNHTGSTVKEFTILGFPGLQDQESKTILSVVFLAVYLLTVSGNLLIVIIFAVNESLHTPMYILICNLAILDISLISITIPKMLAVFMFGSGLISFGACFTQMFFLLSLGVAEGFLLTVMAYDRYLAICHPLHYSTMMTNGLVMRHIVCCWAAGFLSVFIPVILAVRLPFCGPDKVLHCFCDHSSVLRLACANIVINSILGLAIVLSVVLIPLTLILLSYVKIVKSVLQISGAEGRAKAFSTCSSHLLVISVFFLTAAGVYISYRVPGTSEDLRIMTAVFQNVFPPLMNPIIYCLRTKEIRDSLVKTLKKSRVF
>LOCXPOR196.583.HIT1.OR.2R.307.7tm_1.exons1.CM030131.1.Amia_calva
NKSSGVVLLGFIYSVDERGIIIPILFFLLFLGVSANILIIFIVYSKSYLRTPKNILICNLCAVDLYGLTTTCPYMIIRFILGDISPMDVKLCLMQYYFYVTYSCLSVFIVTLMAVDRYYVICNPFEYERKITNAKALISCGVSWLFAIFYPMVYTFPYIGHESCRLVLSPSFMCTGISLEESMCISTTFQVVYRLSMLSIHLVACLVMVSFSYIKILVASRSARLNESSRKALNTVVTHSIVLSIFFVSSLLLIITGSLDTRNGEAVIAVLRIVTDLIYFNVPTTFNPIIYGLRNEDMRKEFLKIFK
>LOCXPOR197.584.HIT1.OR.2R.322.7tm_4.exons1.CM030131.1.Amia_calva
MAGSEANGTAGFLLLGIVYSINVRHIIIPVQAIVFIIGILANSLVIHIVSTRSSVRNPKNVLIAHLCAVDLFGLLTFSPYIIARFSLASVEPITLNWCLIQYYFLNVFTCIGTWMVTFMAIDRFVVICYPFDYQMKVSNGRIGKFMVICWAFAIVYPMFYIFPFNGQKSCHIVISISFLCTGAALEDSLCLPSIALFPKYYRLVMITVHLVGALMIVAVSYMKILKESRSARMTEASKKAMNTVVTHGIVLSVFFGNAYLLFVTGSLVIKDPEKETVLTGIRLTADLLYLTIPPTLNPIIYGLRNEEMRKEIFKILQTKTSV
>LOCXPOR198.587.HIT1.OR.2R.309.7tm_1.exons1.CM030138.1.Amia_calva
SSSRAQDYASVRVCASLISFLLLAFFNVLINAAIVRDPHLRGQARFVLVFHLLSSGLAYFAVNSAFYLQIYLDARLPQAACTALLVALIASASNILLTLTAMALDRYCAVCFPLQYSALCGRQRPWLVGVATWGLSLIIPLSLFLGPAPQPGSLAATCSPNASQPTCGRDQLQRGELQKILLVSLCTSLILFSYGRILQEGRRLGVLSRRNRAGRKTIAMHGVQLAVYILPNFVSFLLHLLKLPQETRALFGVVNFAFFSLAQCIAPVVYGLRKEELLERLHLRWHCLSWDLKGALAWTLRTTTPGRHH
>LOCXPOR198.587.HIT1.OR.2R.309.7tm_1.exons1.CM030138.1.Amia_calva
VVPAGGGGAQGPGQRPLEVPGQAVPAQVQALQQLLLAQPVDHGRDALRQAEEGEVDHAEQRPRLLGQLQQVQQEADKVGQDVDGQLDAMHGDGLAAGPVPPAQHAQAPALLQDAAVAEEDEAGAQRHQQDLLQLTALELVPAAGGLRGVGAAGSSQGTGLGGRPQEERQRDDERQPPGGHAHQPGPLPATQGAVLQREAHGAVAVQCHGGERQQDVGGAGDQGHQQGGAGGLGQPGVQVDLQVEGAVDREVGQARGEQVEDQHEARLASQVRVPHDGGVDEHVEEGQQQEGDERGAHPHRRVVLRPAAA
>LOCXPOR200.591.HIT1.OR.2R.337.7tm_4.exons1.PESF01000364.1.Amia_calva
FIITGQRKTTRGNKSTMNASNSAVSLNPTFVRPLFFYINGFSNIPHVKYYYIFLCCVYAVTVLGNVFIMFIIYMERSLHTPKYIAVFNLATVDMCGSTALIPKLIDSFLFDSQLIAYEACLANMFFVHFFTFMQSLTLLVLAYDRFVAICFPLQYHVIMTNTVMIVILAIVWICTAGLLITAVSLITRLSFCASIVINSYFCDHGPTYRLACNDNSPSSIIAKISITILLFGPLVLILLSYLCIIFAVLKIASREGRLKAMKTCTSHLILVAVFYLPISATYIAAITSTIHPNARIINTSLSSTIPPMLNPIIYTLKTEEIMEAIKKLYKRNKISSA
>LOCXPTAAR4.58.HIT1.TAAR.2R.289.7tm_1.exons1.CM030121.1.Amia_calva
MYFVFVLTVLITVGGNLVVIISISHFKQLHSPNNMLVLSLAIVDFILGIFVLPFIAIVIVESCWYMGSIFCHFYECISNLVINTSVFHLCVIAIDRYYAVCEPLRYADKINIKVAWIFIILAWVLGALYSFGAFFSSSNNQSQELVAMLSCEGACVVPVSIIWIYLDFLTFFVPCFVMIGIYARIYTVARNQVRLIQIMEDRTFTLEDSRRRAQRNREHKAAKTLGIIMGVFIGCYLPYYIVNMLDLFFNVMIPQVLFAGVLCLASINSAFNPLIYAFFYPWFQKALLL
>LOCXPTAAR1.59.HIT1.TAAR.2R.324.7tm_1.exons1.CM030121.1.Amia_calva
SMEQTEVQYCFQSSNSSCPKEVRPTAVYVVMYISAAAVVMLTMCGNLMVIISISHFKQLHTPTNLLVLSLAVADLLVGVIVMPFQLIILIESCWYFGHLFCTIYNLVKSVPTCVSVNNVALIAIDRYIAVCDPLLYSTKITVKRACSVILFNWVFSLLYSLALLYFSGNFTSADEFNSCLGDCMLLINEVCIIIDLLVEFIIPCSVMIVLYVKIFVVVKRHVKVISCLTDNSKISITSERKAAKTLGVLVFVFLLCLVPYYICSLVFANVSNYSVLMVFLLYLNSTVNPMIYALLYPWFQKSLKLMITFEICSPGSSLRSVHTE
>LOCXPTAAR2.61.HIT1.TAAR.2R.336.7tm_1.exons1.CM030121.1.Amia_calva
IDSMEQTEVQYCFPTSNSSCPKELRPTAVYVVMYISAAAVVMLTVCGNLLVIISISHFKQLHTPTNLLLLSLAVADFLIGVTVMPFCLIILIEDCWYFGETVCIIYNMFRFSLSSVSINHIACIAIDRYFAVCDPLLYSTKITVKIAWLIIMLNWFLSLLYNLMLIYFNGNIRSAKELNICYGDCLFLMNETWRIVDLIIFILPGSVMMIFYAKVFIVAKRHVKVLCAITEQQSSNYENKSKKTTIASERKAVKTLGIVVAVFLLCLVPYYIFTLVDTNVSLSSSVVINFLYWLVYFNSSLNPIIYALFYPWFQKSVKLIGTLRIFKPASSLLNLF
>LOCXPTAAR3.62.HIT1.TAAR.2R.333.7tm_1.exons1.CM030121.1.Amia_calva
EQTEVQYCFPTSNSSCPKELRPAAVYVVMYISAAAVVMLTVCGNLLVIISISHFKQLHTPTNLLLLSLAVADLLIGVTVMPFSLIVLIEMCWYFGETVCIMFNMFRFLLSSVSINNVACIAIDRYFAICDPLLYSTKITRNITLLMIILNWLFSLLYNSLLIYVNNNMSSTEELTVCYGDCFFVMSEAWRVVDLLLFILPGSIMIILYAKVFFVAKRHVKVISVITEQASSKNKNRSKKMPITSERKAAKTLGIVVAVFLLCLVPYYVWNVIDSNVKLSTSSVMINFLYWLVFFSSAVNPIIYALFYPWFQKSVKFIVTLRIFKPASSLLNLF
>LOCXPTAAR4.64.HIT1.TAAR.2R.343.7tm_1.exons1.CM030121.1.Amia_calva
MNSSFIQMESVEYCYENVTKSCIKLSRLVGERAVMYFVCVLTVLITVGGNLVVIISISHFKQLHSPNNLLVLSLAFVDFLLGIFVLPFSVIFMVENCWYMGSFYCHIHSCITILFGNTSVFHLFFIAIDRYYAVCEPLHYANKINIRVAWIFISLTWVLGALCTFGVFFTTSNDQSLLELLAVLSCEGACVVPSNNIWKYLDVLTFFVPCFVMIGIYACIYTVARNQARLIKIMEDRTFTLEDSRRRAQRNREQKAAKTLGIVMGVFIGCWLPYYIVNMLEFFFNVIIPQVVFDAVLCLAYINSTFNPLIYAFFYPWFQKALKLIVTLKIYHPNSSRKKLYTE
>LOCXPTAAR5.66.HIT1.TAAR.2R.339.7tm_1.exons1.CM030121.1.Amia_calva
LSEEHEDQAVQYCFPSKNTSCPKQIQSPYVSVMLYVSLVCVAILTVCGNLVVIISISHFKQLHTPTNLFVLSLAVADLLVGVFVMPFDMVKLIESCWYFGDLFCSFRTKFSFMLTSVSISSLVFIAIDRYFAVFHPFLYSKKITLNSTLFSILLSWLSSLFYNLSLFYFSGNIDGEQVNACLGDCFVSINSTWGIIDMLATFILPCSVMIILYIRIFLLAKRHAQAISSIANQVTNADGIKNKTFKRSEKKAAKTLGIVVFVFLLCWIPYYMLIVIDAYTIFSAPLFILNALIWLVYCNSCINPIIYALFYPWFQKSVKLILTFRICNPASSLNNLFPE
>LOCXPTAAR6.67.HIT1.TAAR.2R.338.7tm_1.exons1.CM030121.1.Amia_calva
SMEQTEVQYCFQSSNSSCPKEVRPTAVYVVMYISAAAVVMLTMCGNLMVIISISHFKQLHTPTNLLVLSLAVADFLIGVTVMPFCLIVLIETCWYFGETVCIIYNTLRFVLTSVSINHVACIAIDRYFAVCDPLLYSTKITVNITWLIIMLNWLISLLYNLALIYFNGNMNGVEEITICYGDCLFAISETWVIVDLLVVFILPCSVMIILYLKVFVVAKKHVKVISAIREHKSSNDENKSKKITIKSERKAVKTLGIVIAVFLLCLVPYYICTLVDTNVSLSSSSVVINFLFWLLYFNSAVNPIIYALFYPWFQKSVKLIVTLRIFKPASSLLNLFPQ
>LOCXPTAAR7.68.HIT1.TAAR.2R.334.7tm_1.exons1.CM030121.1.Amia_calva
IDSMEQTEVQYCFQSSNSSCPKEVRPTAVYVVMYISAAAVVMLTVCGNLMVIISISHFKQLHTPTNLLLLSLAVADLLVGVTVMPFSLIVLIETCWYFGDTFCLIYNTLGYGLCSVSVFNVACIAIDRYFAVCDPLLYSTKITLNITWSVILLNWLLSHIYSLTLIYFGGNIGTQDMNNCVGNCLLIVNESWRIIDLVLAFVLPCSAMIILYVNIFIVARKHRKEISTTEQVRSTNQTKSTVPKKSKRKAATTLGITVGVFLLCLVPWYIYTLIDDSLNISSSFANNFLSWLFYLNSSINPIIYAFFYPWFQKSVKLIVTLRICHPASSLINLF
>LOCXPTAAR8.69.HIT1.TAAR.2R.335.7tm_1.exons1.CM030121.1.Amia_calva
EKLLYCYQSSNSSCPKENWSTLIYVTMYMFLLSGILITVCGNLVVIISISHFKQLHTPTNLLVLSMAVADFLLGLFVMPFSMVRTVETCWYFGDTFCLLHSSIDLILSTVSVFHLIFIAIDRYYAVCDPLLYTSKITMHVAWFFVTISWVAAIVYIDTLIYFEGNTEGMEGFDPCPGDCIIVFNAVWGTLDTMLTFFLPCSVMLCLYTKIFTVARRHSREISTMEDQMQSIEGKKRLAPRSKDRKATKTLSIVIGVFILCWLPYFVNSVMDPYVHSSTPPIVVDALQWLGYFNSGCNPIIYGFFYPWFQKALNLILTCEIFNPESSLISVYSGSH
>LOCXPTAAR9.70.HIT1.TAAR.2R.345.7tm_1.exons1.CM030121.1.Amia_calva
SKMNSSFIQMDSVQYCYENVTKSCIKLSRSVGERAAMYFVFVPSVLITVSGNLLVIIAISHFKQLHSPNNLLVLSLAIADFLLGLFVLPFSMIRSVETCWYMGSFFCKLHTSIDILFCTTSIIHLCLIAIDRYYAVCEPLHYASKITIRVSWSFITLGWVLPAIYSFGIIFTKSNEQGLEELIEILSCEGGCLLLLNKLWALLNAVFFFAPCFGMIGIYVRIYTVARNQARLIQTMEDRTFSLEDSTRRAQQNREQKAAKTLGIVMGVFLICWLPFIINIMIDVYLKFATPAAVFDAFIWLGYINSTLNPLIYAFFYPWFRKALKLILTLKIFCPNSSRMRLYTE
>LOCXPTAAR10.71.HIT1.TAAR.2R.343.7tm_1.exons1.CM030121.1.Amia_calva
MNSSFIQKDSVEYCYENVSRSCIKLSRSVGERAAMYFVFVPSVLITVGGNLVVIISISHFKQLHSPNNLLVLSLAIADFFLGLFVLPFSMIRMAENCWYMGSFYCNLHVYIEVMFGNTSVFHLCLIAIDRYYAVCEPLRYANKINIRVAWIFISLAWVLSALYNFAMYFSSSNDKRFQELVVQLSCEGACVFIYSKMWIHLDVLTFFVPCFVMIGIYARIYTVARNQARLIKIMEDRTFTLEDSRRRAQRNREQKAAKTLGIVMGVFIGCYLPYYIRIMLYLYFNVMIPGNVHDAFLCLVYINSAFNPLIYAFFYPWFQKAVKLIVTFKIYHPNSSRTKLYTE
>LOCXPTAAR11.72.HIT1.TAAR.2R.343.7tm_1.exons1.CM030121.1.Amia_calva
MNSSFIQKDSVEYCYENVSRSCIKLSRSVSERAAMYFVFVPSVLITVGGNLVVIISISHFKQLHSPNNLLVLSLAIADFLLGLFVLPFSMIRSVETCWYMGPLFCKLHTSVDILLCTTSVFHLCFIAIDRYYAVCEPLRYANKITIRVSRIFITFGWVFPAIYSFGIIYTKSNDRGLEELDAILSCEGGCFLFFNKLWAILNAVIFYAPCFGMIGIYARILTVARNQAKLIHTVKDRTFSLEETRRKAQRNREQKAAKTLGIVMGVFLVCWLPYIIDTMIDVYVKFVTPAAVYDGIIWLVYINSAFNPLIYAFFYPWFRKALKLIVTLKIFFPNSSRIKLYKE
>LOCXPTAAR12.74.HIT1.TAAR.2R.332.7tm_1.exons1.CM030121.1.Amia_calva
SEEMQYCFQHVKGSCPKAQRVVIFKAVIYVIMVGTIVVAVCGNIMVIISISHFKQLHSPTNFLILSLACVDCFLGAFIMPYSMICSVETCWYFGEMFCKIHSSFDMMMSTASILHLGFIAIDRYYAICEPLRYRSKITMSIITIFISITWIVSLGFGFGVIYSKVNLEGIEGFVILNHCVGTCFVILNKMWGLLGPLVSFIIPGTVMIFLYIRIFVVARRHAKVIDKILSKPSNHDIAENRERKAAKTLGIVMGVFLLCWLPFFITIIIDPFINFSTPIILFDTLMWLGYFNSACNPIIYGLFYPWFQKAFKIIITGKVFKKYSSFINLFTE
>LOCXPTAAR13.76.HIT1.TAAR.2R.334.7tm_1.exons1.CM030121.1.Amia_calva
EMEYCFQHLKGSCPKARRLVLIKVGMYMFMVGTIFLTVCGNLIVIISIFHFKQLHSPTNFLILSLGCVDCLLGALVMPLSMIRSIETCWYFGELLCKIHSSFDMMISMASIFHLSFIAIDRYYAICEPLRYKSKITIFVIAIFIGVSWLLSLGFAFGVVFSNVNIIGIEELVISNSCVGACVLIFNKQWGLLATLVAFLIPGIVMISLYMKIFLVARRHARLINNISEKDVSQNDNKNKVAYNRERKAARTLSIVMGVFLFCWLPFFIATLIDPFIDFSTPPILFDALVWFGYFNSTCNPIIYGLFYPWFQKAFKIIITGKIFCHNSLLLNLFP
>LOCXPTAAR23.77.HIT1.TAAR.2R.317.7tm_1.exons1.CM030121.1.Amia_calva
CFENVTDSCIKQTRSISSRVAIYLVLALITTTTVLGNLVVIVSISHYKQLNTPSNLLVQSLATTDVLVGVCLLPFTAMRTVDSCWYLGFYFCRLHSFLEIVFCTASGVHLLFIGIERYYAVCNPLSYSRCITFRLIRVFIILSWGLPTIYSFSDIFFISTNEDNFACRGECYVLYNKAWKHTLTVYIFFVVFFLVPSVSMIVLYTLIFKVARKQARKIQAMENKNIYIETNDNKNKRKKEQKAAKTLGTVMGVMLFCYTPYFVTVLVNTHITLYTLKGVIECIMWLGYFNSTCNPFIYAFFFQWFRIAMKNILTCKI
>LOCXPTAAR14.80.HIT1.TAAR.2R.341.7tm_1.exons1.CM030121.1.Amia_calva
MNSSFIQMDSVEYCYENVTNSCIKLSRSVGERAVLYFVFLLSVLITTGGNLVVIISISHFKQLHSPNNLLVLSLSIADFLLGLFVLPFSVIRSVETCWYMGSFFCKLHTTVDILLCTTSVYHLCIIAIDRYYAVCEPLHYANKITVRVAWIFITLGWVFPVIYSFGVIYTKANDRGLEELVAVLSCEGGCFLFFNKPWAILNAVIFYAPCFGMIGIYARIFTVARTQARLIQTMEDRTFSLEDSTRRAQRNREQKAAKTLGIVMGVFLVCWHPYVIDTMIDVYINFTTPAAVYDGANWMVYINSAFNPLIYAFFYPWFRKALKLIVTLKICCPNSSRIKLY
>LOCXPTAAR15.81.HIT1.TAAR.2R.342.7tm_1.exons1.CM030121.1.Amia_calva
MNYSVIQMDSVEYCFQNVTKSCIKLSRSVGEKAVLYFVFVLSVLITIGGNLLVIISISHFQQLHSPNNLLVLSLAIADFLLGLFVLPFSMIRMVETCWYMGSFFCKLHTTVDILFCTSSMYHLCFIAIDRYYAVCEPLHYANKITIRVSWIFITLGWVFPAIYSFGLIYTKANDRGLEELVAVLSCEGGCLLVFNKLWALLDAVIFFIPCFGMIGIYARIYTVARNQARLIHLMEDRTFTLEDSRRRAQRNREQKAAKTLGIVMGVYLVCWLPFIINIMIDVYINFVTPAAVFDAFIWLGYINSTFNPLIYAFFYPWFRKALKLILTLKIFCPNSSRIKLYT
>LOCXPTAAR16.82.HIT1.TAAR.2R.342.7tm_1.exons1.CM030121.1.Amia_calva
MNSSFIQMDSVEYCFENVTKSCIKLSRSVRERSLLYFVFVLAVLITVGGNLVVIISISHFKQLHSPNNLLVLSLAIADFLLGLFVLPFSMIRSVETCWYMGSFFCKVHTCIDNLLCTTSIFHLCFIAIDRYYAVCEPLHYANKINTRVSWIFITIGWVLPTIYSFGMIYTKANDQGLEELVEILSCEGGCLLLFNKLWALLDAVTFFAPCFGMIGIYVRIYTVARKQARLIKTMEDRTFSQEDGTRRQRNQEQKAAKTLGIVMSVFLVCWLPYFTDAMIDVYLNFATPAAVFDCLVWLGYINSTLNPLIYAFFYPWFRKALKLIVTLQIFCPNSSRMKLYTE
>LOCXPTAAR17.83.HIT1.TAAR.2R.345.7tm_1.exons1.CM030121.1.Amia_calva
SKMNSSFIQKNSVEYCFENVTKSCIKLSRSVGERALLYFVFVLSVLITIGGNLVVIISISHFKQLHSPNNLLVLSLAIADFLLGLFVLPFSMIRSVERCWYMGSLFCQLHTCVDILLCTTSIFHLCLIAIDRYYAVCEPLHYASKITIQVSWMFVTLGWVLPAIYSFGIIFTKSNDQGLEELVAVLSCEGGCLLLFNKLWAILDAVVFFAPCFGMIGIYARIYTVARNQARLIQTMEDRTFSLEDSRRRAQQNREQKAAKTLGIVMGVYLVCWVPYFIDTMIDVYLNFATPAAIFDGFIWLGYINSTFNPLIYAFFYPWFQKALKLIVTLKIFCPNSSRMKLYTE
>LOCXPTAAR18.85.HIT1.TAAR.2R.335.7tm_1.exons1.CM030121.1.Amia_calva
ANEEMEYCFQHLKGSCPKAQRLVLIKVGMYMFMFGTIFLTVCGNLIVIISIFHFKQLHSPTNFLILSLGCVDCLLGALVMPLSMIRSIETCWYFGELLCKIHSSFDMMISMASIFHLSFIAVDRYYAICEPLKYKSKITIFVIAIFIGISWLFSLGFAYGVVFSNINVIGIEELVISNSCVGACVLIFNKQWGLLATLLTFLIPGIVMISLYMKIFLVARRHARLINNISEKDVSQNDNKNKVAYNRERKAAKTLSIVMGVFLFCWLPFFIATLIDPFINFSTPPILFDALVWFGYFNSTCNPIIYGLFYPWFQRTLRIIISGKIFCYNSSLINL
>LOCXPTAAR19.87.HIT1.TAAR.2R.337.7tm_1.exons1.CM030121.1.Amia_calva
ANEEMEYCFQHLKGSCPKARRLVLIKVGMYMFMVGTIFLTVCGNLIVIISISHFKQLHSPTNFLILSLGCVDCLLGALVMPLSMIRSIETCWYFGELLCKIHSSFDMMISMASIFHLSFIAVDRYYAICEPLRYKSKITIFVIAIFIGISWLFSLGFAFGVVFSNVNVIGIEEFVISNSCVGACVLIFNKVWGLLATLVAFIIPGIVMISLYMKIFLVAKRHARLISNISEKDVSQNDNKNKVAYNRERKAAKTLSIVMGVFLFCWLPLFIASLIDPFIDFSTPPIIFDVLAWFGYFNSTCNPIIYGLFYPWFQKTFKIIITGKVFCYNSSLINLFP
>LOCXPTAAR4.91.HIT1.TAAR.2R.343.7tm_1.exons3.CM030121.1.Amia_calva
MNSSFIQMDSVEYCYENVTRSCIKHSRSVVERAVMYFVFVLTLLITIGGNLVVIISISHFKQLHSPNNLLVLSLAIVDLILGIFVLPFSMIIMVENCWYYGSFFCYFHVCITNLFCNTSVFHLCFIAIDRYYAVYTPLHYANKINIRVAWIFISFAWVLGALYSFAVFFSSSNDQSLQELAAMLSCEGACVVLYNNIWIYLDLLTFFLPCFVMIGIYACIYTVARNQARLIQIMEDRTFTLENSRRRAQRNREHKAAKTLGIVMGVFIGCCLPYYIADMLYLFFNVKIPRVVMDAVLCLSYVNSTFNPLIYAFFYPWFQKALKLIVTLKIFHPNSSRKKLYTE
>LOCXPTAAR20.96.HIT1.TAAR.2R.317.7tm_1.exons1.CM030121.1.Amia_calva
MEFCYDSISSSCTRIIKSVSLQCVMYFFMMVLILATVCGNLVVIISIIYFKQLHTNTNYLILSLAQCDFLLGVFVMPYTMIFAVEGCWYLGDLFCKIHTAFDMMLCTASIFHLCSISVDRYFAVCNPLHYRTTITYEMIVIMILSSWLISGLFCFAMVFLKLNIKGSDDFYYTHIDCVGGCFVFFNEVSGTIASLFSYFIPAFVMSGIYLKIYLVARKQTKSIKDIQQQLNDSVSRQQETKAAKTLGIVMGVFVFLWTPFFLLNFSNPILHYTVSPILTETAFWFGYLNSACNPIIYAFFYRWFRKSTKIIISGQIF
>LOCXPTAAR21.98.HIT1.TAAR.2R.314.7tm_1.exons1.CM030121.1.Amia_calva
SIQFSLYVFMALAILVTVCGNLLVITSIAHFKQLHTSTNYLILSLAVCDFLLGGFIMPCSTIRSVNGCWYLGDFLCKIHTSTDIMLSTASIFHLSFISIDRYFAVCKPLIYRTKITSLSITIMILGSWIVPGVFAYGMIFLELNIKGKEDYYKRHVHCIGGCPVFFSEASGVFASMISFFIPGFIMLGIYLKIYLVARQQARSIKDMTQYFESSEENKTGISRQRERKAAKTLGVVMGVFLICWTPFFVCNIMSPFIDYSFPPLLIDALVWFGYLNSAFNPIVYAFFYSWFKKALRITITGKIFRKYSCRTNLF
>LOCXPTAAR22.100.HIT1.TAAR.2R.329.7tm_1.exons1.CM030121.1.Amia_calva
FCFDNINNSCMKQMYVTAVRAPLYCFLGAMILLTVCGNLFVVISIAHFKQLHSPTNFLILSLAIADFLLGGFIMPPSMFRSLETCWYFGDLFCKIHSSTDVMLCTTSILHLSFISIDRYFAVCEPLQYKTKITACVSNIMIVVSWSISAVIGFGMVFLGLNIRGIEDLYYENVDCVGGCILIQSAASSMISSMVSFYIPGFIMISIYFKIFLVARRQVRSIEGIATQTADERRKTTASQMERKAAKTLGIVMGVFLFCWMPFFLCNIIDPIFNYSVPPILFDTLTWLGYLNSTLNPLVYAFFYRWFRKALYIILFGNIFQTNSSRTKLI
>LOCXPTAAR24.106.HIT1.TAAR.2R.345.7tm_1.exons1.PESF01000025.1.Amia_calva
SKMNSSFIQMDSVEYCYENVTKSCIKRSSSVGERAVLYFVFLLAVLITVGGNLVVIISISHFKQLHSPNNLLVLSLAIVDFLLGIFVLPFSVIIMVENCWYYGSFYCYFYAYISIVLCNTSVFHLCLIAIDRYYAVCEPLHYTNKINIRVAWMFISLAWVLGALYSFGVFFSSSNYQSLPDLAAMVSCEGACLIPFEVIWVYLDFITFFVPCFVMIGLYARIYTVARNQARLIQIMEDRTLTLEDSRRRAQRNREQKAAKTLGIVMGVFIGCWLPYYIVNILYFFFNLIIPRIVIEAVLSLSYINSTFNPLIYAFFYPWFQKALKLIVTLKIYYPNSSRKKLYTE
>LOCXPTAAR25.108.HIT1.TAAR.2R.345.7tm_1.exons1.PESF01000025.1.Amia_calva
SKMNSSFIQMDSVEYCYENVSRSCIKRSRSAGERAVMYFVFLLAVLITVGGNLVVIISISHFKQLHSPNNLLVLSLAIVDFLLGIFVLPFSVIIMVEHCWYYGSFYCYFFVYISVVLSNTSVFHLCVIAIDRYYAVCEPLHYANKINIRVAWIFISLAWVLGALYCFGMFFTASIDQSLQDWAAEFLCEGVCFVPWGGIWIYLDFITFFVPCFVMIGIYARIYIVARNQARLIQIMEDRTFTLEDSRRRAQRNREHKAAKTLGIVMGVFIVCWLPFYIVNILYLCFNVMIPQVVTDAVICLSYINSTFNPLIYAFFYPWFQKALKLIVTLKIYHPNSSSKKLYTE
>LOCXPTAAR26.110.HIT1.TAAR.2R.344.7tm_1.exons1.PESF01000054.1.Amia_calva
SKMNSSFIQMDSVEYCYENVSRSCIKRSRSAGEKAVMYFVFFLAVLITVGGNLVVIISISHFKQLHSPNNLLVLSLAIVDFLLGIFVLPFSVIIMVEHCWYYGSFCCYFLVYISVVLSNTSVFHLCFIAIDRYYAVCEPLHYANKINIRVAWIFISLAWVLGALYCFGMFFTASKDQNLQDWAAKVSCEGICLVPWGGIWTYMDYISFFVPCFVMIGIYARIYTVARNQARLIKIMEDRTFTLEDSRRRAQRNREHKAAKTLGIVMGVFIACWLPYYIVNMLNFYEVKSPQVVTDAVICLSYINSSFNPLIYAFFYPWFQKALKLIVTLKVYHPNSSSKKLYTE
>LOCXPENSLOCP00000021993.1.25.HIT1.Ora.1R.294.7tm_1.exons1.CM030141.1.Amia_calva
MDSFSVGLFVFRCLISVVGIVGNSILVVSTLKHPTIKTFEVFILGLTVSNFEGILVVNISDIMINFGGQKLDELSCRILRFMTVLGETATILFTVLICVFRYQKLRDAEVLGHLHALLDNLRLAWALTGLCFLMAVFFSLPTYFIEMHEKVNNSNTTSSCSSDVFQCPRLNCAVNKVIYKSLYLLLNNLIPLITVTVTSALTVNILLRRRNVVISEFAGQSPAVHHQSHHFWKSTKAVLAAMCIFQVDWTMYLILHLALDSSQLASWSEIEFCILTIYSTISPYLYIIGNNIFS
>LOCXPOra1.15.HIT1.Ora.2R.315.V1R.exons1.CM030125.1.Amia_calva
MDLCVTIKGVSFLLQTGLGILGNLLVLLVYAHIAYSDHRMQPVDVILCHLAFANLMLLLTRCVPQTMTVFGLQELLDDTGCKVVIYAYRIARALSVCITCMLSVFQSITITPPTSRWGHLKLRVPQLLVPCFVALWLINMAVCIAAPFFSVAPRNGTIPKFTLNLGFCHVNFRDNLSYVINGVAVSGRDFAFVALMLCSSGHILLLLHRHGKQVRGMRSSGRHSQGSPAETKAAKTVVTLVTLYVVFFGIDNIIWIYMLTMVQVPPVIGDMRVFFSSCYASLSPFLLMSSNKKIKSRLSCAATDPNPPSLDTEDS
>LOCXPOra2.22.HIT1.Ora.2R.319.V1R.exons1.CM030125.1.Amia_calva
MDLRDLLKVLTTLAQNTIGIPANLAVLLVFVHIARAEHRLLPADIIVSQLVFVNLVLILSRGIPQSLSALDYRGSYNRATCKFLIFTYRTTRAMSISLTFLLSAYQGITITPSSSRLYSLKPWLSRCLLPLSLFFWLLDGGTSYSSILYTSQIHNVTFSALTLNLGYCLVEFPSEESYFANGVMYLARDTCFILLMVLSSLYILFILYQHRKRAKGIRSSVQSQGSSAENRAAKTVVTLVTLYVVFFGIDNLIWAYTVTIGKVPVVMNDVRVFFSTLYATVCPVVVIVSNRKVNRKLRCDKSAQDSQSKETTISTVSVK
>LOCXPOra2.24.HIT1.Ora.2R.319.V1R.exons1.CM030125.1.Amia_calva
MDLRELLKAIITLAQNTIGIPANLAVLLVFVHIARAERRLLPADIIVSQLVFVNLVLILTRGIPQSLSALDYRGSYNTATCKFLIFTYRTTRAMSICLTFLLSAYQGVTIAPSSSRLYSLKPWLSRCLLPLSLLFWLLDGGTSYSSILYTNQIHNVTFSALTLNLGYCLVEYPSEESYFAIGVMYLARDTCFILLMVLSSLYILLILYQHHQRAKGICSSVQSQGSSAENRAAKTVVTLVTLYVVFFGIDNLIWAYTVTIGKVPVVMNDVRVFFSTLYATVCPVVVIVSNRKVNRKLRCDKFAQDSQSKETTISTVSVK
>LOCXPOra4.26.HIT1.Ora.2R.304.V1R.exons1.CM030125.1.Amia_calva
MEVRLVLKAAGFICLDVVGIPGNLTVLLFFCYLRLSDGRLLPNDVILSKLAFVNLVVVLCRGIPQALTALGIQNLFGEYGCKVVIFTYRIGRAMSICITSLLSCYQCIVIAPGSTRWMVLKQRVPRSIPLIILLLYGLNFMLCPAGFVYASTVPNSTIPEYTLNLEFCIVAFPGFKAFMANGVMHIIRDFVFVGIMAGAAIYIVQILYHHRKQMRGMHGSDRNQKKTAEASKSLLILVAMYVILFGLDNVMWVYTLCVTRVHPAVNDTRVFFASCYSALSPVFIIATNTKFAARLNCFSHGQEE
>LOCXPOra5.27.HIT1.Ora.2R.304.V1R.exons1.CM030125.1.Amia_calva
MEVRLVVKAAGFICLDVVGIPGNLTVLLFFCYLRLSDGRLLPNDLILSKLAFVNLVVVLCRGIPQALTALGIQNLFGEYGCKVVIYIYRVSRAMSICITSLLSCYQCIVIAPGSTWWMVLKQRVPRSIPLIILLLYGLNCMLCPAGFIYTSTVPNSTIPEYTLNLEFCIVAFPGFKVFMANGVVHIIRDFVFVGIMAGAAIYIVQILYYHRKQMRGMHGSDRNQRKTAEASNSVLMLVAMYVILFGLDNVMLVYTLCVTRVHPAVNDTRVFFASCYSALSPVFIIATNKKFAARLNCFSHGQEE
>LOCXPOra6.28.HIT1.Ora.2R.313.V1R.exons1.CM030125.1.Amia_calva
MEVRLVLKAAGFICLDVVGIPGNLTVFLFFCYLRLSDGHLSLNDLILSKLAFVNLVVVLCRGIPQALTALGIQNLFGEYGCKVVIFTYRIGRAMSICITSLLSCYQCIIIAPGSTRWMVLKQRFPKCIPQIILLLYGLNIAVCPAGFVFASTVPNSTIPEYTLNLEFCIVAFPGFKAFMANGVMYIIRDFAFVGIMAGAAIYIVLILYHHRKQMRGMHGSDRNQRKTAEASKSVLMLVTMYVILFGLDNVMWVYTLCVTRVHPAVSDTRVFFASCYSALSPVFIITTNKKIAARLNCFSHGQEEKISTTETTV
>LOCXPOra7.29.HIT1.Ora.2R.313.V1R.exons1.CM030125.1.Amia_calva
MEVRLVLKAAGFICLDLVGIPGNLTVLLFFCYLRLSDGRLLPNDLILSKLAFVNLVVVLCRGIPQALTALGIRNLFGDNGCKVIIFIYRIGRAMSICITSLLSCYQCIVIAPGSTRWMVLKQRFPKCIPLIILLLYGLNITVCPAAFLYPLAVPNSTIPEYTLNLEFCIVVFPGFKSYIANGVMFSIRDFAFVGIMVSAGFYIVLILYRHTNQMRGMHGSDRNQRKTAEASKSVLMLVAMYAILFGLDNVLWVYTLCVSRVHPAVSDTRVFFASCYFALSPVFIIATNKKFAARLNCFSHGQEEKSSTTETIV
>LOCXPOra8.16.HIT1.Ora.2R.308.V1R.exons1.CM030125.1.Amia_calva
MEVRLVLKAAGFICLDVVGIPGNLTVLLFFCYLRLSDGHLSLNDLILSKLAFVNLVVVLCRGIPQALTALGIRNLFGDNGCKVVIYIYRVSRAMSICITSLLSCYQCIVIAPGSNWWMVLKQRVPRSIPLIILLLYVINIIIYPTALLYTSAVPNSTIPEYTLNMEFCIVVFPGFKSYMANGVIYILRDFVFVGIMAGAGFYIVLILYRHRKQMRGMHGSDQNQRKTSEASKSLLMLVAMYVILFGLDNVMWVYTLCVTRVHPAVNDARVFFASCYSALSPVFIIATNKKFAARLNCFSHGREPNNRT
>LOCXPOra9.17.HIT1.Ora.2R.316.V1R.exons1.CM030125.1.Amia_calva
MEVRLVLKAAGFICLDVVGIPGNLTVLLFFYYLRLSEGRLLPNDLILIKLAFVNLVVVLCRGIPQALTALGIRNLFGDNGCKVVIYIYRVSRAMSICITSLLSCYQCIVIAPGSTRWMVLKQRVPRSIPLIILLLYGMNIIIYPTSLLFTSAVPNSTISEYTLNMEFCIVVFPGFQTYMACGMIYILRDLTFMGIMVSAGFYIVLILYRHRKQMRGMHGSDQNQRKTVEASKSVLMLVTMYAILFGLDNVLWVYTLCVTRVHPAVSDTRVFFASCYSALSPVFIIATNKKFAARLNCFSHGREEKSNTTVTTISHI
>LOCXPOra10.19.HIT1.Ora.2R.313.V1R.exons1.CM030125.1.Amia_calva
SILPLAMNSQAIIRGVLYLTLTLLGVPGNLLVMWAFCHLALCDRKLLPADAIVLHLASVNFLVVAVRCFLEMLAAFSIANVFNDTGCKSVIFIYRTSRALSIWLTCVLSGFQCVSIAPPGSRWSGVKTHAPRYLGGIFLFLWVLNTSISSPSVVFSMGSHNDSTQMEHSINVEFCFVRFPSSTVKQANGAVQVVRDVVPIFLMVLASLFILVFLYRHSQQVKSIRSAKQNQKQSAETRAAKTVVTLVTLYVLFYGIDNVLWIYTLTVTQTMSSSLVSDLRIFFSSLYAAVSPIIIIASNKKVNSRLTCVRPEK
>LOCXPOra11.20.HIT1.Ora.2R.322.7tm_1.exons4.CM030136.1.Amia_calva
LQDASKPVAGTLVRVASPLQNTLYCLLVMLGIVGNGGVGGVVGVWLLQGSGAVRLSDAVLLNMVLSNLMVSLFRNILLMLSDLGLELYLSWGWCKVLMCVWVWLRCANVWATLCLSAFHLSTLRRLAPSPGPPGPRSLRGPFRRLLLGLALMWALTLVFSLPVLMYSTRGQNNQTEDLMLISSTTRPLLGCVWSFPSRNSGLAYATVSMVLHEATPILLMLGTNLGTLHILAQHGQAQSSLAHRVPAEKRAAKVVLVLVMLFLASWGGSVLSVNFYNYNRGPASAYLLVMARFTNSLFIAGSPLVLLAGHRRLRHALARVLA
>LOCXPOra12.21.HIT1.Ora.2R.314.7tm_1.exons2.CM030136.1.Amia_calva
MSELLPVDAVLFGFLVFSGIIGNILVIYIVVQSSLNIPTRRLPAADLILVNLSLANLLTSCFRTVPIFVSDLGLAVSLSSGWCRLFMLLWVWWRSVGCWSTLGLSVFHCVTLRRRGFVTGELAQGRGQRRVVGALVLVWGINLACSLPALVYTTYDSSNASVELMVISCTMRPLLGCVWEFPSKAQGTAFATSSLVLNELLPLLLMVGANCATLAALHRHIHSVTGARVEGGGEAQVMAERRAARVIMVVVFLFVVCWVLQVTAVTYYNYFGGHHAPALLTLAQFSASVFVGFCPLVVALGHSKLRRSLMDMVR
>LOCXPSalmoOlfC.17.5.793.HIT1.OlfC.1R.794.ANF_receptor.exons6.CM030126.1.Amia_calva
LVMVMAVVTSAELPVCRLQGTAALPHLSNEGDIMIGGVFSFYSKTDEKIHPFTAKPKPLECKRLNFGEFLSAHAMIFAIEEINNRTDILPGISLGYKIYDACGSIPVAVRAAMALMNGYEETLSDTACSKPAAVQAVIGGSGSSTTIVISTAVGSFHIPVISHFATCACLSNRNRFPSFFRTIPSDYYQSRALAQLVKHFGWTWVGTIRSDNDYGNYGMATFVEAAQELGICIEYSEAIYETYPLEKLLKTVAIIKKSTAKVVVAFLARADMTILLAELFLHNVIGLQWIGSEAWITSRNFETTEGYKVLTGSMGFTMINKNINGLRELFMNLQPSQVQGNALMNEYWETALNCSLSNQDSTTGIKPCNESERLRELKNRYADISEMRIYNNVYKSVYAVAYSLHNLITCNKGQGPFENHSCAKIIPFEPWQVLEYLKTVNFTSKTGETVSFDQSGDPVARYELVNWQPVNESSIQFIIVGYYDASLPAGHQFVMNDVNIVWAGGQLEIPRSVCSESCLPGTRKAVQKGKPVCCYDCIQCAAGEISNTTALIFYKLKDTPVVRANNSKLSFLLLFSLTLCFLCSLTFIGQPSEWSCMLRHTAFGITFVLCISCVLGKTIVVLMAFRATLPGNTIMKWFGPTQQRLSVLAFTLIQVLICTLWLILSPPFPNRNMTYYSDRIILECDLGSASAFWAVLGYIGFLSAMCFVLAFLAHKLPDNFNEAKFITFSMLIFCAVWITFIPAYVSSPGKYTVAVEIFAILASSFGLLICIFAPKCYVILARPELNTRKHLMGK
>LOCXPDreOlfCj1.862.HIT1.OlfC.1R.852.ANF_receptor.exons6.CM030126.1.Amia_calva
MLLLAEIVLIVSFARADKPICQPYGTQDLPQFSKEGDIIIGGVFSFHVNPILVNPEFKSNPGQIKCKGIRPIELQYSQTIIFAIEEINNRSDILPNVSLGYKIYDSCRTVSLSIKASLALMNMEQKNHSSESCTKPTTVHAIIGQSSSTPTIGIATTVGPLGIPVISHFSTCACLSNKKEFPTFFRTIPSDYYQSRALAKLVKHFGWTWVGAIRTDDDYGNNGMTTFIQAAKQEGICIEYSEAIYRTQPREKFMKVADIIKKSSSKVIVAFTTDAELVLLVKELLIQNVTGLQWVGSEAWITDRYLASSDSYEVLRGAIGLAIPNVQIPGLKEFILNVRPSNTPGNTGLNEYWESTFSCSLAEENSNQCTRIENLKEIKNEYTDVSDMGILNNVYKAVYAVAHALHHLFTCKNGQGPFQNKTCANKNKTEPWQVLHYLKKVDFTTWNGENMYFDENGDPAARYALVNWQLKKEGIPVIQDIGLYDASLPEGLRFIMNEVSAVWAGDRDEVPKSVCSESCLPGTRKAIVKGKPICCFDCIPCAEGEVSNTTDSVDCAKCPTEYRSNEQKTQCLLKTVEFLSFQEFMGIVLVICSVFGACLTITAVIIFFWYRYTPIVRANNSELSFLLLFSLTLCFLCSLTFIGQPSEWSCMLRHTAFGITFVLCISCVLGKTIVVLMAFRATLPGNNIMKWFGPTQQRLSVLAFTLIQVLICVLWLTISPPFPHKNTEYYKEKIVLECDVGSAVGFYAVLGYIGFLSSMCFVLAFLARHLPDNFNEAKFITFSMLIFCAVWITFIPAYISSPGKFTVAVEIFAILASSFGLLFCIFVPKCYIILLKPEKNTKKHLIGKMPSK
>LOCXPOlfC1.650.HIT1.OlfC.2R.885.ANF_receptor.exons7.CM030126.1.Amia_calva
MNLTAAAMKVHFFFGLCVFFHVYASVSAESSCKLKAKFNLYGYKSIEKKKVIVGGMFPVHYRLAPSNTSTSAVPTSSDCEGFNFRTFRWLQTMRFAIDEINGRDDILPHTDLGYVIYDSCFTISKAVEGTLTYLTGQDEAVPNYRCSSGAPLAALIGAGGSDLSIATARILGLYYFAQVSYESSCSVLENKFQFPSFLRTIPNDNHQSRAMAQMVLHFGWTWVGTIGAEDDYGKYGIKLFKEVVEEAGVCISFSETIPKVYSRERILRIVDTIKESTANIIVVFSSDIDFSSLAEELVNHNITNKTWIASEAWITSALIAKPEYYPALGGTIGFAIRRAEIPDLQPYLHNIDPYTDRLTEEFWQTTFNCTLDIRQIPSKLCTGLESLAKINNTYSDVSQLRLTYSVYKAVYTVAHALHNLEHCVNGSGPFVNGSCADINNFEPWQLMYYLKNLRFTTHTGEDIFFDENGDVTAEYDILNWQRHPDGSVAYVQIGHYNSTAPAGSRMTIQNDSIIWRNDMLKPPRSLCSESCQPGTRKGIRQGEPVCCFDCIPCADGEISNETDARECIQCSEDYWSNAKRDACVLKEIEFLDFSEPLGITLIAISVFGACVTIAVAVIFLIHNNTALVKANGRVLSFSLLFSLVITFLSSIVFIGHPQHWSCMTSQVALALGFALCLSCIMGKTIVLMFRARAAKSKSPEAANSEPIKPLHQKIIPLVCTLIQACACTVWLILMPPYPVKNMASQNIKIILECNEGSIIFICCIFAYDILLALLAFVFAFIARKLTDNFNEAKFVTFGMLVFFIVWISFVPAYLSTRGKFMVAVQIFAILASSFGLLACIFIPKCYIILIKPERNTEELVKGKTERNDTSAPGTSVSTTSELNST
>LOCXPOlfC10.681.HIT1.OlfC.2R.821.ANF_receptor.exons6.CM030126.1.Amia_calva
GMSKKGDVVIGGIFPVHRIHEFVNIPFTTEPRPLVCDDRFDLRTYRWIQAMVFAVDEINASKELLPLLRLGYAMYDTCDSITKAVEEVFALVTGEDTYVPNYRCQSSSSLAAVIGESSSTISMAMARILGIYQYPQVSYFSSIPTLSDKHEFPSFLRTIPSDTFQSKAFAYMVQYFGWKWVGTLAEDIAYGIQGVQLFIREVEKFGVCIAFSEKIPLVYSQDRYIRLAKVIKTSRAKVVVVFSGETNFIPLVEEIARQNISGISWLASEAWSTATYIVAKEQSQYFTGTLGFATTKCSIPGFRDFLAQLQPLSNSDDIYIKEFWVNVFGCTWASANQTRAPLCTGTEKVSTLNHTFFDTSNLRITCNVYNAVYAIAHALHNLVSCEEGTGPFINATCANAQSFEPWQLLHYVRNVQFTDTAGNKLYFDDSGDIVPKYDIINWQQAPDGSMVLKTVGRYDGSKLGQKLTINETSIVWNGNRREWPVSVCSQSCPPGTRQSFKEGEPLCCFDCVACHDGEISNGTDFTECFQCPPDYWSNEQRVECVPRQVEFLAFGEPLGVVLTVSGVLGTLLTASVTVTLVKYVNTPLVRANNLELSFLLLASLALCFLCALPFIGEPSVGTCILRQVGFAISFALCISCILVKTIVVLLAFKMTLPNQNIMKRFQAKHQRSFVMATTTIQIVICLGFLLSSPPSVNRNREAVEPKIIVECDEGSQLALFYFLAYIGFLAVVNFVLAFLTRNLPDNFNEAKFITFSLLIFVAVWLSFIPAYIGTKGKYPVAVEVFAILSSSFGLLACIFFPKCYVILIKPELNTKNNLIGR
>LOCXPOlfC2.274.HIT1.OlfC.2R.860.ANF_receptor.exons6.CM030126.1.Amia_calva
LCTFLSLGLVFQVAVEQRCEIQSQFDLNGLYKYGDIILGGIFEVHFITKYPALSFSSKPEELRCERLDFAGFQWAQTMVFAIEEINRDPSLLPNITLGYRMFDNCVKLAVAFRAATALISGVGDTFTDYSCTGTPPVLGIVGDPGSTHSIAISRMLGLFRIPLVSYFATCSCLSDRKEFPSFFRTIPSDAFQVKAMIQIIKHYGWTWVGAIASNDDYGLYAMKTFVKELNMFGCTAFTEILPHNNDRSEVRKIIRTIEKSTAKVIVIFSTEAYLIPLADEIVRQKLKARQWIASEAWTAAPVFHTKELLPYLGGTIGIAIRRGEIPGLKDFLLQIRPMYDPYNNLINRFWEKMFDCKFPEKTNNQSSSDLVSSRICTGSEDIESTQTAYTDVSELRASYTVYKAVYALAHSLHDLMSCESGKGPFENNSCADITRVQPWQLLHYLKRVNFTTQYGDRVSFDENGDALAIYDVMNWQRADDGSVKIETIGLFDESAPAGQELTLQEDKIFWNFASNIPPRSVCSESCLPGTRKAARKGEPLCCFDCIPCADGEISNHTDSYECVKCPPDFWSNPRRDQCVLKDIEFLSYEEPLGISLTTISLFGSCVSAAVLAVFIYYRNTPVVKANNSELSFLLLLSLILCFLCSLLFIGQPLHLTCMLRHVVFGISFVLCISCILVKTIVVIMAFKATLPDNNVMKWFGAAQQRGTVFVFTVIQAVICIIWLTVAPPLPFKNNKYQNSKIIFECNVGSITGFSCLLGYIGLLASVCFLLAFLARNLPDNFNEAKFITFSMLIFCAVWIAFIPAYVSSPGKYSDAVEIFAILASSFGLLIAIFAPKCYIILLRPEKNTKKALMGRAAPQK
>LOCXPOlfC3.363.HIT1.OlfC.2R.861.ANF_receptor.exons6.CM030126.1.Amia_calva
MKYVLCILLMLYLVLVLLAVERPICKFQETFDLNGLYKNGHIVFGGIFEAHFTTIYPQLSFRSEPDQLRCESFDFASFQWAQTMIFAIEEINRDPALLPNITLGYRLYENCVNLAMAFRAAMTLISGVGNTFTDYSCTGTPPVLGIVGDPGSTHSIAISRILSLYRMPLVSYYATCSCLSNRREFPSFFRTIPSDAFQVKAMIQIIKHYGWTWVGAIASDDDYGQYAVKNFIKDVHKFGCVSFSETLPSVNAKRRILQIVNTIKQSTARIIVVFSSEAYFNPLAKEIVRQNIRDRQWIASEAWTTSTAILNEETFSSFGGTIGIAIRRGEIPGLKEFLLQVRPVFNHNNNLANQFWEEMFKCEFPNKMNNKSSSDLVSSRICTGLEDIESTKTTYTDVSELRASYTVYKAVYALAHSLHNLMSCESGKGPFENNSCADITRVQPWQLLHYLKRVNFTTHYGDRVSFDENGDALAIYDVMNWQRADDGSVKIETIGLFDESAPAGQELILQEDKIFWNFDSNTPPRSVCSESCFPGTRKAARKGEPLCCFDCIPCAEGEISNHTDSIECVKCPPDFWSNPRRDQCVMKDIEFLSYEEPLGISLTTISLFGSCVSAAVLAVFIYYRNTPVVKANNSELSFLLLLSLILCFLCSLLFIGQPLHLTCMLRHVVFGISFVLCISCILVKTIVVIMAFKATLPDNNVMKWFGAAQQRGTVFVFTVIQAVICIIWLTTASPVPFKNTELQNSKIIFECNVGSITGFSCLLGYIGLLASVCFLMAFLARNLPDNFNEAKFITFSMLIFCAVWIAFIPAYVSSPGKYSDAVEIFAILTSSFGLLIAIFAPKCYIILLHPEKNTKKVLMGR
>LOCXPOlfC7.558.HIT1.OlfC.2R.758.ANF_receptor.exons7.CM030126.1.Amia_calva
MLYDNCVNLAGAFQAATALISGVGDIFTDYSCTGTPPVLGIVGDPGSTNSISISRMLDLLHVPLVSYYATCSCLSNRKDFPSFFRTIPSDAFQVKAMIQIIKHYGWTWVGAIASDDDYGQYAVKTFIEEANTFGCIAFSETLPSISAKADIIKIVQTIKQSKARVIVVFSLGAYFIPLAKEIARQDIRDRQWIASEGWTTSTVIVTAETFRSFGGTIGIAIRRGEIPGLKEFLLQVRPVFDTNNNLINQFWEEMFDCKFELKTISSNSSVLFKSRLCTGSEDIKSTTTSYSDVSELRTSYTVYKAVYALAHSLHNLMSCESGKGPFENNSCADITRVQPWQLLHYLKRVNFTTHYGDKVSFDENGDTLAIYDVMNWQRADDGSVKIETIGLFDESAPAGQELTLQEDKIFWNFDSNTPPRSVCSESCLPGTRKAARNGEPLCCFDCIPCAEREISNHTDSIECVKCPADFWSNQRRDQCVMKDIEFLSYEEPLGISLTTVSLFGSCVSAGVLAVFIYYRNTPVVKANNSELSFLLLLSLILCFLCSLLFIGQPLHLTCMLRHVVFGISFVLCISCILVKTIVVIMAFKATLPDNNVMKWFGAAQQRGTVFVFTVMQAVICIIWLTVAPPLPFKNTKYQNSKIIFECNVGSITGFSCLLGYIGLLASVCFLLAFLARNLPDNFNEAKFITFSMLIFCAVWIAFIPAYVSSPGKFSDAVEIFAILASSFGLLIAIFAPKCYIILLRPEKNTKKALMGRVA
>LOCXPOlfC4.568.HIT1.OlfC.2R.840.ANF_receptor.exons6.CM030126.1.Amia_calva
LPICKLQGNFELNGLYKKGDIVLGGLFPLHFATVYPELTFTSKPEQLRCESFQLRSFQYAQAMAFTIEEINRDPALLPNITLGYRLYDNCVNLAGAFRAAIALISGVGDIFTDYSCTGTPPVLGIVGDPDSTNSISISRVLGLFNVPLVSYGATCSCLSNRKEFPSFFRTIPSNAFQVKAIIQIIKHYGWTWVGTIASSDDYGQYVVKTFIEQANTFGCIAFSETLPSVSTKAQILKIVQTIKQSTARVIVVFSSVAYLIPLAREIVHQNITDRQWIASEGWTTSTAILSAETFSSFGGTIGITIRRGEIPGLKEFLLQVRPVLELNNNLINQFWEEMFNCKFQLKTISSNTSELLKSKICTGSEDIKSTQTSYSDMSGLRGAYTVYKAVYTLAHSLHNLMSCEFGKGPFENNSCADITSVQPWQLLHYLKRVNFTTHYGDRVSFDENGDVPTIYDVMNWQRANDGSMKIETIGLFDESAPAGQELTLQKDKIFWNFVSNTPPRSVCSESCLPGTRKAARKGEPLCCFDCIPCAEGEISNHTDSNVCVKCPADFWSNPKRDQCVLKDIEFLTYEEPLGFSLTTISLFGSCVSTTVLATFIYYRNTPVVKANNSELSFLLLLSLILCFLCSLLFIGQPLHLTCMLRHVVFGISFVLCISCILVKTIVVIMAFKATLPDNNVMKWFGAAQQRGTVVCFTVIQAVICVIWLTTASPVPFKNTKYQNSKIIFECNIGSITGFSCLLGYIGLLASVCFLLAFLARNLPDNFNEAKFITFSMLIFCAVWIAFIPAYVSSPGKYSDAVEIFAILASSFGLLIAIFAPKCYIILLCPEKNTKKALMGR
>LOCXPOlfC5.583.HIT1.OlfC.2R.863.ANF_receptor.exons6.CM030126.1.Amia_calva
VILCLSLLLGSDYLALSSDLPICKLQGNFQLNGLYKKGDIVLGGLFEAHYKTIHPELTFTSEPEQLRCESFYFQDFQYAQTMAFAIEEINRDPALLPNITLGYRLYDNCVDLAGAFRAATALISGVGNTITDYSCTGTPPVLGIVGDPGSTNSISISRMLGLFHVPLVSYYATCSCLSNRKEFPSFFRTIPSDAFQVKAMIKIIKHYGWTWVGAIVSEEDYGQFALKSFIEKANTFGCLAFSANIPSGITKTKILQIVETIKQSTARVIVVFSREAYFIPLAKEIARQDIRDRQWIASEAWTTSTVIVTAETFSSFGGTIGIAIRRGEIPGLKEFLLQIRPVLDPNNNLINQLWEEVFNCKFQLKTISSNSSDLVKSRICTGSEDIESTQTAYSDVSELRGSYTVYKAVYAFAHSLHNLMSCEHGKGPFENNSCADTTSLQPWQLLHYLKTVNFTTHFGDKVSFDENGDTLAIYDVMNWQRDDDGSVKIKTIGLFDESAPAGQELTLQEDKIFWNFNLNTPPRSVCSESCLPGTRKAARKGEPFCCFDCIPCADGEISNYTDSIECVKCPQDFWSNPRRDQCVLKDIEFLSYEEPLGISFTTISLFGAFVSAAVLAVFIYYRNTPVVKANNSELSFLLLLSLILCFLCSLLFIGQPLHLTCMLRHVMFGISFVLCISCILVKTIVVIMAFKATLPDNNVMKWFGAAQQRGTVFVFTVIQAVICIIWLSTASPVPFKNTKYQNSKIIYQCNVGSITGFSCLLGYIGLLASVCLLLAFLARNLPDNFNEAKFITFSMLIFCAVWIAFIPAYVSSPGKYSDVVEIFAILASSFGLLIAIFVPKCYIILLHPEKNTKKALMGRAAPK
>LOCXPOlfC6.595.HIT1.OlfC.2R.859.ANF_receptor.exons6.CM030126.1.Amia_calva
VILCLALLLGSDYLVLASVLPICELQGNFLLNGLYKKGDIVLGGLFNVHLKTVHPELTFTSKPEQLRCESFYFPGFQEAQTMAFAIEEINRDPALLPNITLGYRLYDNCVNLAGTFQAATALISGVGDTFTDYSCTGTPPVLGIVGDPVSTNSISISRMLGLFNVPLVSHGATCSCLSNRKEFPSFFRTIPSDAFQVKAMIQIIKHYGWTWVGAIASDDDYGQYAVKTFIDQANVFGCIAFSEILPSVSTTAQIIKIVETIKQTTARVIVVFSSGACFAPLAREIVHQNIRDRQWIGSEGWTTSTAIFTVEMFSSFGGTIGIAIRRGEITGLKEFLLQVRPVLDSNNNLINQFWEEMFNCKFQSKTISSNSSELVKSRICTGSEDIKSTQTAYSDMSGLRTSYNVYKAVFALAHSLQHLISCESGKGPFENNSCANITHVQPWQLLQYMKTVNFTIHNGDRVSFDENGDVPAIYDVMNWQRADDGSMKIETIGLFDESAPAGQELTLKEDKIFWQFDSNTPPRSVCSESCLPGTRKAARKGEPLCCFDCIPCAEGEISNYTDSTECVKCPPDFWSNPRRDQCVMKDIEFLSYKEPLGICLTTVSLIGSCVSSTVLAVFIYYRNTPVVKANNSELSFLLLLSLILCFLCSLLFIGQPLHLTCMLRHIVFGISFVLCISCILVKTIVVIMAFKATLPDNNVMKWFGAAQQRGTVFCFTVIQVVICIIWLSTASPVPFKNTKYQNSKIIFQCTIGSITGFSCLFGYIGLLASVCFLLAFLARNLPDNFNEAKFITFSMLIFCAVWIAFIPAYVSSPGKFSDAVEIFAILASSFGLLIAIFAPKCYIILLHPEKNTKKALMRR
>LOCXPOlfC7.597.HIT1.OlfC.2R.776.ANF_receptor.exons6.CM030126.1.Amia_calva
CKLQGNFQFNGLYRKGDIIVGGLFNVHLKTVHPELTFTSKPEQLRCERFYFPAFQSAQTMAFAIEEINRDPVLLPNITLGYRLYDNCVNLAGAFQAATALISGVGDTFTDYSCTGTPPVLGIVGDPVSTNSISISRMLGLFHLPLVSYYATCSCLSNRKQFPSFFRTIPSDAFQVKAMIQIIKHYGWTWVGAIASSDDYGQYAVKTFIEQSNTFGCIAFSETLPSVSTKAQILKIVKTIKQSTARVIIVFSSGAYFTPLAREIVYQDIRDRQWIASEAWTTSTVILNEETFSSFGGTIGIAIRRGEIPGLKDFLLQVRPIRDPNNNLINQFWEEMFNCKFQSNTISSNSSELEKSRICTGSEDIKSTQTAYTAISNLRESYNAYKAVYALAHSLHNLMSCKSGKGPFENTSCADITSVQPWQLLHYLKRVNFTTHFGDRVSFDENGDTPAIYDVMNWQRDNDGSVKIETIGLFDESAPAGQELTLQEDKIFWHFDSNTPPRSVCSEGCLPGTRKAARKGEPLCCFDCIPCAEGEISNYTDSNVCVKCPPDFWSNPRRDQCVLKDIEFLSYEEPLGISLTTVSLFGSCVSAGVLVVFIYYRNTPVVKANNSELSFLLLLSLILCFLCSLLFIGQPLHLTCMLRHVVFGISFVLCISCILVKTIVVIMAFKATLPDNNVMKWFGAAQQRGTVFCFTVIQAVICIIWLTTASPVPFKNTKYQNSKIIFECNIGSITGFSCLLGYIGFLASVCLLLAFLARNLPDTFNEAKFITFSMLIF
>LOCXPOlfC7.600.HIT1.OlfC.2R.839.ANF_receptor.exons6.CM030126.1.Amia_calva
CKLQGNFELNGLYKKGDIVLGGLFEAHLKTVHPELTFTSKPEQLRCESFYFPAFQAAQTMAFAIEEINRDPALLPNITLGYRLYDNCVNLAGAFRAATALISGVGDTFTDYSCTGTPPVLGIVGDPGSTNSISISRMLGLFHVPLVSYYATCSCLSNRKQFPSFFRTIPSDAFQVKAMIQIIKHYGWTWVGAIASSDDYGQYAVKTFIEQANTFGCIAFSETLPSVSTKAQILNIVKTIKQSTARVIVVFSSGAYFIPLAREIVYQEITDRQWIASEAWTTSTVILSAETFSSFGGTIGIAIHSGEIPGLKEFLLQVRPVFDSNNNLINQFWEEMFNCKFQLKTITSNSSELKKSRICTGSEDIKSTQTAYTAISNLRESYNAYKAVYALAHSLHNLMSCKSGKGPFEYNSCANITSVQPWQLLHYLKRVNFTTHYGDRVSFDENGDTPAIYDVMNWQRADDGSVKIKTIGLFDESAPAGQELTLQEDKIFWHFDSSTPPRSVCSESCLPGTRKAARKGEPLCCFDCIPCAEGEISNHTDSIVCVECPPDFWSNPRRDQCVLKDIEFLSYEEPLGISLTTVSLFGSCVSAGVLVVFIYYRNTPVVKANNSELSFLLLLSLILCFLCSLLFIGQPLHLTCMLRHVVFGISFVLCISCILVKTIVVMMAFKATLPDNNVMKWFGAAQQRGTVFCFTVIQAVICIIWLSTASPVPFKNTKYQNSKIIFQCNVGSITGFSCLLGYIGLLASVCFLLAFLARNLPDNFNEAKFITFSMLIFCAVWIAFIPAYVSSPGKYSDAVEIFAILASSFGLLISIFAPKCYIILLHPEKNTKKSLMGRAA
>LOCXPOlfC8.603.HIT1.OlfC.2R.842.ANF_receptor.exons6.CM030126.1.Amia_calva
CKLQGNFELNGLYKNGDIVFGGLFEAHLKTVHPELTFTSKPEQLRCESFDFPAFQAAQTMAFAIEEINRDPALLPNITLGYRLYDNCVNLAGAFRAATALINGVGDTFTDYSCTGTPPVLGIVGDPGSTNSISISRMLGLFKVPLVSYFATCSCLSNRKEFPSFFRTIPSDAFQVKAIIQIIKHYGWTWVGAIASSDDYGQYAVKTFIEQANSFGCIAFSETLPSVSTKTEILKIVKTIKQSTARVIVVFSSGAYFIPLAREIVYQDIRDRQWIATEAWTTLTVILNEETFSSFGGTIGIAIHSGEIPGLKEFLLQVRPVFDSNNNLINQFWEEMFNCKFQLKTIRLNSSELEKGKICTGSEDIKSTQTAYTAISNLRESYNTYKAVYALAHSLHNLMSCEPGKGPFEYNSCANITSVQPWQLLHYMKTVNFSTQYGDRVSFDENGDTPAIYDVMNWQRGNDGSMKIEKNGLFDESAPAGQELTLQEDKIFWNFDSNSPPRSVCSESCLPGTRKAARKGEPLCCFDCIPCAEGEISNHTDSIECVKCPPDFWSNPRRDQCVLKDIEFLSYEEPLGISLTTVALFGSCVSAGVLAVFIYYRNTPVVKANNSELSFLLLLSLILCFLCSLLFIGQPLHLTCMLRHVVFGISFVLCISCILVKTIVVIMAFKATLPDNNVMKWFGAAQQRGTVFVFTVIQAVICIIWLTTASPVPFKNTKYQNSKIIFECNVGSITGFSCLLGYIGLLASVCFLLAFLARNLPDNFNEAKFITFSMLIFCAVWIAFIPAYVSSPGKYSDAVEIFAILASSFGLLIAIFAPKCYIILLHPEKNSKKALMGRTAPKK
>LOCXPOlfC9.609.HIT1.OlfC.2R.839.ANF_receptor.exons6.CM030126.1.Amia_calva
CKLQGNFQLNGLYKKGDIMLGGLFEAHLKTVHPELTFTSKPEQLRCESFYFPAFQSAQTMAFAIEEINRDPALLPNITLGYRLYDNCVNLAEALRAATALISGVGDTFTDYSCTGTPPVLGIVGDPVSTNSISISRMLGLFHVPLISYYATCSCLSNRKEFPSFFRTIPSDAFQVKAMIQIIKHYGWTWVGTIASDNDYGQYAVKTFIDQANTFGCIAFSETLPSVSTKAQILQIVQTIKQSTARVIVVFSQGAYFIPLAREIVHQNITDRQWIASEAWTTSTVILSVEMFSSFGGTIGIAIRRGEIPGLKEFLLQVQPTFDTNNNLIIQFWEEWFNCKCQLKTISSNSSVLVQSRICTGLENIKSKNNSYSDISNLRASYNVYKAVYALAHSLHNLMSCESGKGPFENNSCADITHVQPWQLLHYLKTVNFTTHYGDRVSFDENGDALAIYDVMNWQRADDGSVKIETIGLFDESAPAGQELTLQGDKIFWHFDSNTPPMSVCSESCLPGTRKAARKGEPLCCFDCIPCAEGEISNHTDSIECVKCPSDFWSNRRKDQCVMKDIEFLSYEEPLGISLTTISLFGACVSAAVLAVFIYYRNTPVVKANNSELSFLLLLSLILCFLCSLLFIGQPLHLTCMLRHVVFGISFVLCISCILVKTIVVIMAFKATLPDNNVMKWFGAAQQRGTVFCFTVIQAVICIIWLSTASPVPFKNTKYQNAKIIFECNVGSITGFSCLLGYIGLLASVCFLLAFLARNLPDNFNEAKFITFSMLIFCAVWIAFIPAYVSSPGKYSDAVEIFAILASSFGLLIAIFAPKCYLILFRPEKNTKKSLMGRTT
>LOCXPOlfC2.636.HIT1.OlfC.2R.837.ANF_receptor.exons6.CM030126.1.Amia_calva
CKLQGNFNIPVLEKSGDILIGGLFPVHFIAPESNHLYVSQPQYSNCNGFDYRAFRWVQTMVFAIEEINSNTSLLPGVTLGYKIADSCDNIHNGLRGALSLVNGRDDEAFSPQCHRSSPLPAIIGLASSSPTRAVAHTVGPFSIPLISYFATCACLNNKQEFPSFLRTVPSDLFQVRGLVQLVNHFGWTWVGAIATDDDYGLYGIQAFAQQLEESGGCLSFYETIPKTYSAKKVKLIVEIIKFSTAKVIIVFMTEGRFLEILQEVVQQNITSRQWVASEAWVTATLLSTQEFHTTLGGTIGFAFRSAQIPGLREFLLRIRPSPSPESVFVNMFWEKLFDCKLNFPGANTNYLPPNSHVCTGSEDLMETNNIYSDVSQLRVSYNVYKAVYAIAHALHKLLDCEREVPTQGIKTCRAVFPFEPQLLLSYLKKVKFINQFGERVNFDQNGEPVPLYDIINWQKDDSGYIRFKKVGSFDGSAPEGKQLQIKEGSIVWNGGQTQVPKSVCSESCPFGTRIASRVGEPLCCFDCRPCADGEISNKTGSTECIKCPPDYWSDKQRIRCVARVVEFLSFQDTLGIILVILSFLGVSVTLAVFVTFYNFRSTPLVRANNSELSFLLLAALVLCFLCALTFLGEPSEWTCMARQAAFAISFVLCISCILVKTIVVLVAFSATLPGSNAIKLFGPLQQRGIIIICTAIQVLLCTVWLAVAPPFPFKNTMYQGGKIILECKVGSALAFYSVLGYIGFLSCICFALAFLGRKLPGSFNEAKFITFSMLIFFAVWISFIPAYQSSPGKYTVAVEIFAIFSSSFGLLVCIFVPKCYIILLRPEKNTKKCVMSQ
>LOCXPOlfC10.656.HIT1.OlfC.2R.843.ANF_receptor.exons6.CM030126.1.Amia_calva
FPLSLEQTSECKIAAESDKLAMVKQGDVTIGGLFSIHDTVMEPDQAFTSKPVSMRCTGFNFRTFRWSQTMIYAIEEINKDGNLLPNITLGYKIYDSCNTNFHALKAAVTLMNGQDETVTGYSCNPSVPVVMGDGGSTLSIVVARFLGIFNVPQVSYFSTCACLSDKREFPAFLRTIPSDFFQVEALVQLVQRFGWTWVGTVAGDDDYGRRGVQIFNEEVKKCGVCIAFYEVVPKNHARDKMSKIVETIKASRARVILVFSLEQDARALFHEVLRQNVSGIQWLASEAWITAALLATPEFSSLLDGSVGFAIRRAEIPGLKQFLLRLRPSMVNENPFLPEFWEETFKCSLQRDNDSTHKLMCTGTEDLARVNNVYSDVTQLRISYNVYKAVYAIAHSLDDMSKCENGSGPLEHKSCPNISDFEPWQLLHYLKHVQFTNTFGEETKFDDNGDPVAMYDLMNWQQTPAGLVGFVTVGTFDGTLTIDNQLKIRPETIIWNGQQTEIPKSVCSSSCPPGTRKAIRPRFPACCFDCILCADGEISNQTDSIECFKCFPEFWSNERRDLCIPKQVEYLSYSDTMGMTLLAVSLVGSCLTIAVASIFAHYRNTPIVRANNSELSFLILFSLVLCFLCSLAFIGQPTVWSCMLRHSVFSIAFVLCISCILGKTIVVLMAFKATLPGNKLMKWFGPAQQRIIIFLCTLVPVMISTMWLILFPPTPRKSLTYESSKIILQCDVGSITAFSLVLGYIGLLSSFSLVLAFLARKLPDNFNEAKYITFSMLIFFAVWIAFVPAYVSSPGKYTVATEIFAILSSSFGLLVCLFFPKCYIILIKPEQNTKRNIMGKTGS
>LOCXPOlfC11.668.HIT1.OlfC.2R.839.ANF_receptor.exons6.CM030126.1.Amia_calva
LFPSAEMVCRLYGRSVLPPLSRERDIMIGGVFSLHSETAGRTLPFTTKPEDPACKRINFREFRFAQTMIFAIEEINNSTDLLPGVSLGYKIYDTCGSTPLAVRAATAFMNGYEETLSDTACSKPAAVQAIIGESGSSPTIAMSEAVGPFHIPVISHFATCACLSNKRRFPSFFRTIPSDYYQSRALAQLVKYFGWTWVGAIRSNNDYGNNGMATFVEAAQQEGVCIEYSESIHRADPREKILKIVEVIKKSTAKVIVAFLAQGEMNIFLEELAFNKVTGLQWIGTEAWITASNLATAEGYRVLSGSIGFAISKATITELQEFLTNVNNVRIPNNDLLNEFWEKAFDCSLSNRGNQTSTNICTGFESLKDLNNQYTDELRISNNVYKAVYAVAYSLHNLLGCKTHQASNVNQTCRETIQTEPWQVLEYLKTVNFTIRTGEKVSFDQNGDPVARYELVNWQPANESSIQFTTVGYYDASLSAGSQFVMNHVDIVWVGGQHKIPRSVCSESCLPGTRKAVQKGKPVCCYDCIQCAAGEISNTTDSNVCIQCPSEYWSNDKRDECILKSLEFLSFGEIMGILLVIFSLLGVCLTMGIALIFFYYKETPVVKANNSELSFLLLFSLTLCFLCSLTFIGQPSEWSCMLRHTAFGITFVLCISCVLGKTIVVLMAFRATLPGNNIMKWFGPKQQRLSVFVFTFIQALICTLWLILSPPFPNRNIKYYADRIILECDLGSAGAFWAVLGYIGFLSAMCFVLAFLARNLPDNFNEAKFITFSMLIFCAVWITFIPAYVSSPGKYTVAVEIFAILASSFGLLFCVFAPKCYVILLKPELNTRKHLMGKT
>LOCXPOlfC11.673.HIT1.OlfC.2R.831.ANF_receptor.exons6.CM030126.1.Amia_calva
VCRLQGTATAPQFSDEGDIVIGGVFSFHSKTEEKIHPFTAKPETLECKSLDFREFQSAQAMIFAIEEINNSTDVLPGVSLGFKIYDSCTSILSTMRATMALLNGIVETLSDTTCSRPAAVHAIIGETGSTPSIAMSETAGPFNIPVISHFATCACLSNKRRFPLFFRTIPSDYYQSRALAQLVKHFGWTWVGAIRADNDYGNNGMATFLEAAQQEGVCIEYSVAIHQSDTKETFLKTIDIIKKSTARVIVAFMGPGVMPFLLKELFLHNVTGLQWIGSEAWITSSNLATAEGYSILRGSIGFGVMKTKLDGLKDFLMNVHLTPGNALLKEFWETVFNCSLNNKDNPMWRKPCTGSENLRDLNNQYTDVSELRISNNVYKAVYAVAYSLHNLLGCQTVEDPSANHSCTDTMKTKSWQVLQYLKTVNFSIKTGEKVSFDQNGDPVARYELVNWQPVNESSIQFTTIGYYDASLPAGHQFVMNHVNIVWTGGQHEIPRSVCSESCLPGTRKAVQKGKPVCCYDCIQCAAGEISNTTDSTDCIQCPEEYWSNEKRDKCVLKITEFLSFREIMGILLMIVSLAGAFLTMGVALVFFIYKSTPVVKANNSELSFLLLFSLTLCFLCSLTFIGQPSEWSCMLRHTAFGITFVLCISCVLGKTIVVIMAFRATLPGNNIMKWFGPTQQRLSVLAFTLIQVLICVLWLTVSPPFPKMNIKFYTERIILECDLGSAGAFWAVLGYIGFLSAMCFVLAFLARNLPDNFNEAKFITFSMLIFCAVWVTFIPSYISSPGKYTVAVEIFAILASSFGILFCIFAPKCYIILLKPHLNTRKHVMGK
>LOCXPOlfC12.686.HIT1.OlfC.2R.854.ANF_receptor.exons6.CM030126.1.Amia_calva
LLRAAALVMAVAILTSAELPVCRLQGTATAPHISDEGDIMIGGVFAFYSDTETKIDPFTTIPQPLECKRLNFGEFLSAQTMIFAIEEINNSTDILPDISLGYKIYNDCGTVPMAVRAAMALMNGYEETLSDTACSKPAAVQAVIGGSASSIAIAISTAVGSFHIPVISHVATCACLSNRIRFPSFFRTIPSDYYQSRALAQLVKHFGWTWVGVVRSDTAYGNYGMATFVEAAQILGICIEYSEAIYETYPLEKLLRTVDVIKKSTAKVVVAFLARGEMTVLLTELFLHNVTGLQWIGSEAWITARNFATAEGYKVLTGSMGFAIINKNIHGLKEFFMNLEPSQVKGNALINKYWETALDCSFSNQDNTTGIKPCMGTEQLRELKNRYADISEMRIYNNVYKSVYAVAYSLHNLITCKRGQGPFENHSCAETISVLEYVKTINFTTKTGETVSFDQNGDPNPRYELVNWQPVNESSIQFATIGYYDASLPADHQFVMNHIDIVWTGGQHKIPRSVCSESCLPGTRKAVQKGKPVCCYDCIQCAAGEISNTTDSNDCIQCPEEYWSNEKRDKCVLKITEFLNYCEIMGILLSIFSLAGACLTIMIALIFYKFKETPVVKANNSELSFLLLFSLTLCFLCSLTFIGQPSEWSCMLRHTAFGITFVLCISCVLGKTIVVLMAFRATLPGNNIMKWFGPTQQRFSVLAFTLIQVLICVLWLTISPPFPHKNTKYYIEKIILECNVGSAVGFYAVLGYIGFLSAMCFVLAFLARNLPDNFNEAKFITFSMFIFCAVWITFIPAYISSPGKYIVAVEIFAILASSFGLLFCIFAPKCYVILAKPELNTRKHMLGKMPSKSL
>LOCXPOlfC12.269.HIT1.OlfC.2R.855.ANF_receptor.exons6.CM030126.1.Amia_calva
LLRAASLVMVMAVVTSAELPVCRLQGRASLPHLSNEGDIMIGGVFAFHSKAEEKIYPFTSKPKPLECKRLNIGGLFSANTMIFAVEEINNSTELLPGISLGYKIYDDCDAIPVAVRAAMALMNGYEETLSDTACTKPAAVQAVIGGSGSSNAMAISIAVGSFHIPVISHVATCACLSNRMRFPSFFRTIPSDYYQSRALAQLVKHFGWTWVGAVRSDNDYGNYGIATFVEAAQELGICIEYLEAISETYPIENLLKSVDVIKRSTAKVVVAFLARGEMTVLLTELFLHNVTGLQWIGSEAWITERNFATTEGYKILTGSMGFAIINKNINELKEFFMNLQPSQVQGNALMNKYWETALNCSLSKLDNTTGIKSCTGSETLRELKNRNADISRMRIYNNVYKSVYAVAYSLHNLLKCEKGQGPFENHSCAETISIKPWQYLKTVNFTTNTGEMVSFDQNGDPVARYELVNWQPVNESSIQFTIVGYYDASLPAGHQFVMNHINIVWAGSQHEIPRSVCSESCLPGTRKAVQKGKPVCCYDCIQCAAGEISNTTDSNDCIQCPEEYWSNEKRDKCVLKIIEFLNYEEIMGILLSIVSLAGACLTTMIALIFYKFKDTPVVRANNSELSFLLLFSLTLCFLCSLTFIGQPSEWSCMLRHTAFGITFVLCISCVLGKTIVVIMAFRATMPGNNIMKWFGPTQQRLSVLAFTLIQVLICVLWLTISPPFPNRNMKYYADRIILECDLGSAGAFWAVLGYIGFLSAMCFVLAFLARNLPDNFNEAKFITFSMLIFCAVWITFIPAYVSSPGKFTVAVEIFAILASSFGLLICIFAPKCYVILAKPELNTRKQLMGKMASKS
>LOCXPOlfC13.281.HIT1.OlfC.2R.820.ANF_receptor.exons7.CM030126.1.Amia_calva
MLLLAKIVLFVFFTRAKKPVCQPYGTQDLPQFSKEGDIIIGGVFSFHVNPIKVNQEFKANPGQIQCNGLHPVELQYPQTMIFTIEEINNRSDILPNVSLGYKLYDACQTISLSIQSSMALMNVEQKNLSDESCTKPTTVHAIIGHPSSTLTRGIAATIGSFGIPLISHFATCACLSNRKEFPTFFRTIPSDYYQSRALAKLVKHFGWTWVGAIRTDDDYGNNGMTTFIQAAKQEGICIEYSEAIYTTHPREKFLTVAKIIKQSSSKVIVAFASYIEIDLLVKELLIMNVTGLQWVGTEGWIIDRYLASLENYKILRGAIGLAIPNIEIPGLKEFILNVRPSNTPGNTGFNLFWESIFNCSLTEENSNRCTGMETLKERNNQYTDVSDMGILYNVYKAVYAVAHSLHNLFTCKNGQGPFQNKTCANKNKTEPWQVLHYLKEVNFTTWNGEKVYFDENGDPAARYALVNWQLKKEGITKFEVIGLYDASLPEGQRFVMNEVSAVWAGDRDEVPKSVCSESCLPGTRKAIVKGKPICCFDCIPCAEGEVSNTIDSVDCAKCPTEYRSNEEKNQCILKTVEFLSFQEIMGLVLVTCSVFGACLTITAAIIFFWYRYTPIVRANNSELSFLLLFSLTLCFLCSLTFIGQPSEWSCMLRHTAFGITFVLCISCVLGKTIVVLMAFRATLPGNNIMKWFGPTQQRLSVLAFTLIQVLICVLWLTISPPFPHKNTKYYKEKIILECNVGSAVGQMYHIQHAHILCSLDHLYPSLYQLSWEVHCSCGDICNSGFKFWVAFMYFCPQMLHYSIKSRKEYQKTSDGENVFK
>LOCXPOlfC13.296.HIT1.OlfC.2R.851.ANF_receptor.exons6.CM030126.1.Amia_calva
MLLLAQIVLIAFFTRAEKPDCQPYGTQDLTQFSKEGDINIGGVFSFHVNPIIVNQDFNVNPGHIQCNGLSAVEFQYPQTMIFAIEEINNRSDILPNVSLGYKIYDSCRTISLSIKASLALMNMEQENLSDESCTKPTTVHAIIGHPSSTLTIGIATTVGPFGIPVISHFATCACLSNRKEFPTFFRTIPSDYYQSRALAKLVKHFGWTWVGAIRSDDDYGNNGMDTFIQAAQQDGICIEYSETIYRTHPREKILKVADIVRKSSSKVIVAFASYVEIDLLVKELLIMNVTGLQWVGTEGWIIDRYLASLENYKILRGAIGLAIPNIEIPGLKEFILNVRPSNTPGNTGFNEFWETIFNCSLRNDNSNRCTGMENLKERNNQYTDVSYMGILNNVYKAVYAVAHALHHLLTCKNGQGPFQNETCANKNKTESWQVLHYLKKVNFTTWNGEKVYFDENGDPKARYALMNWQVKEGIIQFEVIGLYDASLPEGQRLIMNEVSAVWAGDRDEVPKSVCSESCLPGTRKAIVKGKPICCFDCIPCAEGEFSNTTDSVDCAKCPREYRSNEHKNKCILKTVEFLSFQELMGIVLVTCSVFGACLTITAAIIFFWYRYTPIVRANNSELSFLLLFSLTLCFLCSLTFIGQPSEWSCMLRHTAFGITFVLCISCVLGKTIVVLMAFRATLPGNNIVKWFGPTQQRLSVLAFTLIQVLICVLWLTISPPYPYKNTIDYDEKIILECDVGSVVGFYAVLGYIGFLSAMCFVLAFLARNLPDNFNEAKFITFSMLIFCAVWITFIPAYISSPGKFTVAVEIFAILASSFGLLSCIFVPKCYIILLKPERNTKKHLMGKMPSK
>LOCXPOlfC14.305.HIT1.OlfC.2R.851.ANF_receptor.exons6.CM030126.1.Amia_calva
MLLLAEMVLIVFFARAEKPVCQPYGTQDLPQFSKEGNIIIGGVFSLHVDPIIVNQEFKANPGQIKCKGLRPAEFQYPQTMIFVIEEINNRSDILPNVSLGYKIYDSCRTVSLSIKASLDLMNMEQKNLSDESCTKPTTVHAIIGQTSSTPTIGIATTIGPFGIPVLSHFATCACLGNRKEFPTFFRTIPSDYYQSRALAKLVKHFGWTWVGTIRTDDDYGNNGMTTFIQAAKQEGICIEYSESIYRTHPREKFLKVAEIVRKSSAKVIVAFTSDIDLFLLVKELLIQNITGLQWVGSEAWITDRYLASMESNKILHGAIGLAIPNVEIPGLKEFILNARPSNTPGNTGFNEFWETIFNCSLKDGNNNGCTGKESLKEIKNQYTDVSDMGILNNVYKAVYAVAHSLHNLFSCKNGQGPFQNKTCGNKNKTELWQVLHYLKEVNFTTWNGEKVYFDEIGDPAARYALVNWQQKEGITTFEMIGLYDSSLPEGQRFVMNEVSAVWAGDQDEVPKSVCSESCLPGTRKAIVKGKPICCFDCIPCAEGEFSNATDSVDCSKCPTEYRSNEDKNECILKTVEFLYFQELMGIVLVTCSVFGACLSITAAIIFFWYRYTPIVRANNSELSFLLLFSLTLCFLCSLTFIGQPSEWSCMLRHTAFGITFVLCISCVLGKTIVVLMAFRATLPGNNIMKWFGPTQQRLSVISFTLIQVLICVLWLTMSPPFPNKNMIYYKDKIILECDVGSAVGFYAVLGYIGFLSAVCFVLAFLARNLPDNFNEAKFITFSMLIFCAVWITFIPAYISSPGKFTVAVEIFAILASSFGLLSCIFVPKCYIILLQPEKNSKKHLMGKVPSK
>LOCXPOlfC15.314.HIT1.OlfC.2R.851.ANF_receptor.exons6.CM030126.1.Amia_calva
MLLLTQIVLITLFARAEKPICQPYGIQDLPQFSKEGKIIIGGVFSFYINPILLNPKFEASPGQIKCNGLRPVELQYSQTMIFAIEEINNRLDILPNMSLGYKIYDSCRTVSLSIKASLALMNVEQNNLSDESCTKPTTVHAIIGHSSSTPTIGIARTVGQFGIPVISHFSTCACLSNRKEFPTFFRTIPSDYYQSRALAKLVKHFGWTWVGAIRSDDDYGNNGMTTFIQAAQQEGICIEYSETIFRTNPRENFLKVAGIVKKSSSKVIIAFTTYLEIHLLVKELLIQNVTGLQWVGSEAWIIDRYLASSESYKILHGAIGLAIPNVEIPGLKEFLLNVRPSNTPGNNGLSVFWESIFNCSLTNGNSNRCTGMETLKKINNQYTDVSDMGILYNVYKAVYAVAHSLHHLFTCKNGQGPFQNKTCANKNKTEPWQLLHYMKEVNFTTWNGEKVYFDENGDPAARYALVNWQQKGGITTFEIIGLYDASLPEGQRFVMNEVSAVWAGDQDEVPKSVCSESCLPGTRKAIVKGKPICCFDCIPCAEGEFSNTTDSVDCTKCPAEYTSNEQKSQCLFKTVEFLSFQELMGIVLVTCSVFGACLTIIVAIIFFWYRYTPIVRANNSELSFLLLFSLTLCFLCSLTFIGQPSEWSCMLRHTAFGITFVLCISCVLGKTIVVLMAFRATLPGNNIMKWFGPTQQRFSVFAFTLIQVLICILWLTISPPFPHKNTKYYKEKIILECDVGSAVGFYAVLGYIGFLSAMCFVLAFLARKLPDNFNEAKFITFSMLIFCAVWITFIPAYISSPGKFTVAVEIFAILASSFGLLSCIFVPKCYIILLKPEKNSKKHLMGKMPSK
>LOCXPOlfC16.321.HIT1.OlfC.2R.852.ANF_receptor.exons6.CM030126.1.Amia_calva
MLLLPQIVLIALFARAEMPVCQLYGTQYLPQFSKEGDIIIGGVFSFHVNPILLNPEFKANPGQIKCKGLRPVELQYSQTVIFAIEEINNRSDLLPNVSLGYKIYDSCRTVSMSIKASLDLMNMEQKHLSDESCTKPTTVHAIIGHTSSTPTIGIATTVGPFGIPVISHFATCACLSNRKELPTFFRTVPSDYYQSRALAKLVKHFGWTWVGAIRSDDDYGNNGMATFIQAAQQEGICIEYSEAIYRTNPREKFLKVADIIKESFSKVIVAFASDIDLALLVKELLIQNVTGFQWVGSEGWITDSYLVSSENYKVLRGSIGLSIPNVEIPGLKEFILNARPSNTPGNSGFNEFWESTFSCSLTGGNSNRCTRMENLMEIKNQYTDVSDMGILNNVYKAVYAVAHSLHHLFTCKNGQGPFQNKTCANENKTEPWQVLHYLKEVNFTTWNGEKVYFDENGDPAARYALVNWRLKNKGITTIEVIGLYDASLPDGQRFVMNEISAVWAGDRDEVPKSVCSESCLPGTRKAIVKGKPICCFDCIPCAEGEFSNTTDSVDCTKCPSEYTSNDQKNQCLLKTVEFLSFHESMGIILVTCSVFGACLTITAAIIFFWNRYTPIVRANNSELSFLLLFSLTLCFLCSLTFIGQPSEWSCMLRHTAFGITFVLCISCVLGKTIVVLMAFRATLPGNNIMKWFGPTQQRLSVLAFTLIQVLICVLWLTMSPPFPFKNTIDYKEKIILECNVGSAVGFYAVLGYIGLLSAMCFVLAFLARNLPDNFNEAKFITFSMLIFCAVWITFIPAYISSPGKFTVAIEIFAILASSLGLLFCIFLPKCYIILLKPEKNTKKHLMGKMPSK
>LOCXPOlfC17.324.HIT1.OlfC.2R.853.ANF_receptor.exons6.CM030126.1.Amia_calva
MLLLAKILLIAFFTRAGKPVCQPYGTQDLPQFSKEGDITIGGVFSFHVNPILVNPEFKANPGKIKCEGLRPAQLQYFQTMIFAIEEINNRSDILPDIYLGYKIYDSCRTVSLSIKSSMALMNMEQKNHTSESCTKPTTVHAIIGDTSSTLSIGIATTVGPFGIPLISHFATCACLSNRKEFPTFFRTIPSDYYQSRALAKLIKHFGWTWVGAIRTDDDYGNNGMATFVQAAQQEGICIEYSEAIYRSHSKEKFLKVVDIVKKSSSKVIVAFTTYVEMDLLVKELMIQNVTGFQWVGSEGWIIDRFLASSDNYKVLRGAIGLAIPNVEIPGLKEFLLNVRPSNTPGNTGFSEFWESTFSCSLIGGNSNRCTGMETLKEINNQYTDVADMGILNNVYKAVYAVAHSLHNLFTCKNGQGPFQNKTCANKNKTEPWQVLHYLKEVNFTTWNGEKVYFDENGDPAARYALVNWQLKKEGITFEVIGLFDASLPEGQRFVMNEVRTVWAGDTDEVPKSVCSESCLPGTRKAIVKGKPICCFDCIPCAEGEFSNTTDSVDCAKCPSAYISNEQKTQCLLKTVEFLSFHEIMGRVLVSCSVFGACLTITAAVIFFMYRYTPIVRANNSELSFLLLFSLTLCFLCSLTFIGQPSEWSCMLRHTAFGITFVLCISCVLLKTIVVLMAFRATLPGNNIMKWFGPTQQRLSVLAFTLIQVLICVLWLTISPPFAHKNTKYYKDRIILECDVGSAVGFYAVLGYIGFLSVMCFVLAFLARNLPDNFNEAKFITFSMLTFCAVWITFIPAYISSPGKFTVAVEIFAILASSFGLLSCIFVPKCYIILLKPEKNTKKHLMGKMPSKSL
>LOCXPOlfC18.333.HIT1.OlfC.2R.854.ANF_receptor.exons6.CM030126.1.Amia_calva
MLLLAEIVLIAFVTRAEKPVCQHYGTQDLPQFSKEGDIIIGGVFSLHVNPIIVNQEFKANPGRIKCEGVRPIELQYPQTIIFAIEEINNRSDILPNVSLGYKIYDSCRTVSLSIKASLALMNMEQKNLSDESCTKASTVHAIIGHSSSTPTIGIATTVGPFGIPVISHFATCACLSNRKEFPTFFRTIPSDYYQSRALAQLVKHFGWTWVGAIRTDNDYGNNGMATFIQAAKQEGICIDYSEAIYRTNPREKFLKVVDIIKKSSSKVIVAFASGTDLVLLVKELLIQNVTGLQWVGSEAWITETYLASSENYKVLHGSIGLTFPNVKIPGLKEFLLNAHPSDTPGNTGFNQFWESTFNCSLTGGNSNPCKWTENLKEIKNEYTDFSDMGILNNVYKAVYAVAHSLHHLFSCKNGQGPFQNKTCANKNKTEPWQVSHYLKEVNFTISNGEKVYFDENGDPAARYALVNWQLKKEGIATIKVIGLYDASLQDGQRFVMNEVSAVWAGDRDEVPKSVCSESCLPGTRKAIVKGKPICCFDCIPCAEGEVSNTTDSMDCAKCPTEYRSNEQKTLCLLKTVEFLSFQELMGIVLVIFSIFGACLTIAATIIFFWYRYTPIVRANNSELSFLLLFSLTLCFLCSLTFIGQPSEWSCMLRHTAFGITFVLCISCVLGKTIVVLMAFRATLPGNNIMKWFGPTRQRLSVLAFTLIQVLICVLWLSISPPFPKQNTKYYKEKIILECDVGSAVGFYAVLGYIGLLSAMCFVLAFLARNLPDNFNEAKFITFSMLIFCAVWITFIPAYISSPGKFTVAVEIFAILASSFGLLFCIFLPKCYIILLKPEKNTKKHLMGKMPSKSL
>LOCXPOlfC20.342.HIT1.OlfC.2R.851.ANF_receptor.exons6.CM030126.1.Amia_calva
MMLLVEIVLIAFFARAENPLCQPYGTQDLPQFSKEGDIIIGGVFSFHARPILVNQEFKAKPGQIQCEGLRPAPLQYFQTVIFTIEEINNRSDILPNISLGYKMYDACPTVSLSVKAAMDLINLEQTNVSDDSCIKPTTVQAIIGHTSSTPTIGIARTLGPFGIPVISHFATCACLSNRKEFPTFFRTIPSDYYQSRALAKLVKHFGWTWVGAIRTDDDYGNNGMTTFIQAAKQEGICIEYSEAIYRTYPREKILKVADIIKKSSSKVIVAFTSYLDMDLLVKELLIQNVTGLQWVGTEGWITLRFLASSENYKVLRGAIGLSIPNVQIPGLKNYLLNVRPSDTPGNTGFNEYWESTFSCSLTEENTNRCTRTENLKEMKNEYTDVSDMGILNNVYKAVYAVAHSLHHLFTCKNGQGPFQNKTCANKNKTEPWQVLHYLKEVNFTTWNGERVYFDENGDPVARYALVNWQLKKEGITFEVIGLYDASLPEGLRFIMNEVSAVWAGDRYEVPKSVCSESCLPGTRKAIVKGKPICCFDCIPCAEGEFSNATDSVDCTKCPAEYTSNEQKNQCLLKTVEFLSFQELMGIILVTCSVFGACLTITAAVIFFWYRYTPIVRANNSELSFLLLFSLTLCFLCSLTFIGQPSEWSCMLRHTAFGITFVLCISCVLGKTIVVLMAFRATLPGNNIMKWFGPTRQRLSVLAFTLIQVLICVLWLTISPPYPYKNTKYYNDKIILECDVGSAVGFYAVLGYIGFLSAMCFVLSFLARNLPDNFNEAKFITFSMLIFCAVWITFIPAYISSPGKFTVAVEIFAILASSFALLFCIFLPKCYIILLKPEKNNKKHLMGKMPSK
>LOCXPOlfC21.344.HIT1.OlfC.2R.852.ANF_receptor.exons6.CM030126.1.Amia_calva
MLLLAEILLIVFHTRAEKPVCQPYGTQDLPQFSKEGDINIGAVFSSHLNPILLNPEFKTNPGQIQCNGLRPAQLQYSQTMIFAIEEINNRSDILPNVSLGYKIYDACRTVSLSIKASLALMNMEQTNLPYESCIKPSTVHAIIGDTSSTPTIGIATTVGPFGIPVISHYATCACLGNRKEFPTFFRTVPSDYYQSRALAKLVKHFGWTWVGAIRTDDDYGNNGMATFVQAAQPEGICIEYSEAIYRTHPREKILKVVEIIKKSSSKVIVAFITYMEMDLLVKELLIQNVTGFQWVGTEGWINDRYLASSENYRILHGSIGLAIPNVEIPGLKEFILNVRPSNIPGNTGFNEFWESTFRCSLIGESNNRCTGMETLKEINNQYTDVRDMGILNNVYKAVYAVAHALHNLFSCKNGQGPFQNKTCANKNKTEPWQVLHYLKEVNFITSNGETVYFDENGDPAARYALGNWQLKKEGIPVIQDIGLYDASLPEGQRFVMNDVSAVWAGDRDEVPKSVCSESCLPGTRKAIVKGKPICCFDCIPCAEGEVSNTTDSVDCAKCPSEYRSNDHKTQCLLKTVEFLSFQESMGIVLVTCSVFGACLTITAAIIFFWYRYTPIVRANNSELSFLLLFSLTLCFLCSLTFIGQPSEWSCMLRHTAFGITFVLCISCVLGKTIVVLMAFRATLPGNNIMKWFGPTQQRFSVLAFTLIQVLICVLWLTISPPFPHKNTQYYKEKIILECDVGSAVGFYAVLGYIGFLSAMCFVLAFLARKLPDNFNEAKFITFSMLIFCAVWVTFIPAYISSPGKFTVAVEIFAILASSFGLLSCIIVPKCYIILLKPEKNTKKHLMGKMPSK
>LOCXPOlfC22.349.HIT1.OlfC.2R.854.ANF_receptor.exons6.CM030126.1.Amia_calva
MLLLAEIVVIAFFARAEKPVCQHYGTQDLPQFSKEGDIIIGGVFSFHVNPILVNPEFKANPEQIKCEGLSPVELQYPQTIIFAIEEINNRSDILPNISLGYKIYDACRTVSLSIKASLALMNVEQKNLSDQSCTKATTVHAIIGHSSSTPTIGIATTVGPFGIPLISHSATCACLSNREEFPTFFRTIPSDYYQSRALAKLVKHFGWTWVGAIKNDDDYGNNGMAIFIQAAKQEGICIEYSEAIYRTHPRDKFLKVVDIVKKSSSKVIVAFTTYVEMDLLVKELLIQNITGLQWVGSEAWITDRYLASSENYKILHGAIGLAIPNVQIPGLKDFFLNVHPSNTPGNTGFNEFWESTFSCSLTDENSNRCTGMETLKGINNQYTDVSDMGILNNVYKAVYAVAHALHNLFTCKNGQGPFQNKTCANKNNTDPWQVLHYLKEVNFTSWNGEKVYFDENGDPAARYALVNWQLKKEGITTFEVIGLYDASLPEGQRFVMNEVSAVWAGDRDEVPKSVCSESCLPGTRKAIVKGKPICCFDCIACAEGEVSNTTDSVDCAKCPAEYRSNEQKNQCLLKMVEFLSFQESMGIVLVSCSVFGAFLTISAAIIFFWYRCTPIVRANNSELSFLLLFSLTLCFLCSLTFIGRPSEWSCMLRHTAFGITFVLCISCVLGKTIVVLMAFRATLPGNNIMKWFGPTQQRLSVLAFTLIQVLICVLWLTISPPFPHKNTQYYKEKIILECDVGSAVGFYAVLGYIGFLSAMCFVLAFLARNLPDNFNEAKFITFSMLIFCAVWITFIPAYISSPGKFTVAVEIFAILASSFGLLFCIFLPKCYIILLKPEKNTKKHLMGKIPSKSL
>LOCXPOlfC23.359.HIT1.OlfC.2R.852.ANF_receptor.exons6.CM030126.1.Amia_calva
MLLLVEIVLLAFFVRAEKPVCQPYGKQDLPQFSKEGDIIIGGVFSFHVKPILMNPKFKANPEQIQCQGLSLVELQYPQTMIFAIEEINNRSDILPNVSLGYKIYDSCRTVSLSIKASLALMNAEQTNRSEESCTKPTTVHAIIGDTSSTLSIGIATTVGPFKIPVISHFATCACLSNRKEFPTFFRTIPSDYYQSRALAKLVKHFGWTWVGAIRTDDDYGNNGMATFIQAAQQEGICIEYSEAIYRTDSREKFLKVAEIIKKSSSKVIVAFTTDAELVLLVKELLIQNVTGLQWVGSEAWVTYRYLASSESYKILSGAIGLAIPHEDIPGLKNFLLNAHPSNAPGNTGFNEFWEKIFNCSLTDEHNNRCTGMEALKEINNQYTDVSDIGILYNVYKAVYAVAHSLHNLFTCKNGQGPFQNKTCANKNKTEPWQVLHYLKEVNFTTWNGENIYFDENGDPAARYELVNWQLKKEGIATIEVIGLYDASLPDGQRFVMNEVSAVWAGERDEVPKSVCSESCLPGTRKAIVKGKPICCFDCIPCAEGEVSNITDSVDCAKCPSEYKSSEHKTQCLLKTVEFLSFQESMGIVLVSCSVFGAFLTISAAILFFWYRYTPIVRANNSELSFLLLFSLTLCFLCSLTFIGQPSEWSCMLRHTAFGITFVLCISCVLGKTIVVLMAFRATLPGNNIMKWFGPTQQRLSVLAFTLIQVLFCVLWLTISPPFPYKNTKYDKEKIILECDVGSAVGFYAVLGYIGFLSAMCFFLAFLARKLPDNFNEAKFITFSMLIFCAVWITFIPAYISSPGKLTVAVEIFAILASSFGLLFCIFLPKCYIILLKPEKNNKKHLMGKVSSK
>LOCXPOlfC24.375.HIT1.OlfC.2R.855.ANF_receptor.exons6.CM030126.1.Amia_calva
MLLLAQIVLIYFLARAEKPVCQPYGTQDLPQFSKEGDIIIGGVFSFHVNPILVNPEFKANPGQIQCKGLSPAELQYPQTMIFAIEEINKRSDILPDISLGYKIYDSCRTVSLSIKAALTLMNEEKTNFLDESCTKPTTVHAIIGHSSSTQTIGIARTVGLFGIPVISHLATCTCLSNRKEFPTFFRTIPSDYYQSRALAKLVKHFGWTWVGAIRTDNDYGNNGMAIFLKAAQQEGICIEYSEAIYTTDPRSKFVKLVDIVKQSSSKVIVAFTTYMDMDLLVKEMLIQNVTDLQWVGTEGWITYRYLASKENYRVLRGAIGFTIINAEIPGLKEFILNARPSNIPGNTGFNEFWESIFSCSLNSKRNATIHQCAGNEILKGINNQYTDVSDMGILSNVYKAVYAVAHALNHLFACRNCEGPFDNKTCANKNKTEPWQVLHYLKGVNFTTRNGEKVHFDENGDPAARYELVNWQLNKEGITMFEVIGLYDASLPEGQQFEMNGVSPVWAGKEDKVPESICSESCLPGTRKATIKGKPICCFDCIPCAEGEVSNTTDSVDCTTCPLDYRSNEQRNGCIFKNIEFLSFSEFMGILLVTFSIFGACLTLTIAVIFFRNRYTPIVRANNSELSFLLLFSLTLCFLCSLTFIGQPSEWSCMLRHTAFGITFVLCISCVLGKTIVVLMAFRATLPGNNIMKWFGPTQQRLSVLAFTLIQVLICVLWLTISPPFPHKNIKYYKDKIILECDVGSAVGFYAVLGYIGFLSAMCFVLAFLARKLPDNFNEAKFITFSMLIFCAVWITFIPAYISSPGKFTVAVEIFAILASSYGLLFCIFLPKCYIILLKPETNTKKHLMGKVPSK
>LOCXPOlfC25.387.HIT1.OlfC.2R.858.ANF_receptor.exons6.CM030126.1.Amia_calva
MLLLGKLLLTVMFTRADQIVCQPYGEKELPQFSREGDINIGAIFSLRRNPVFLNATFQVNPVQTTCKSIDPEELQSAQTVIFALEEINNRSDILPGVSLGYKIYDSCGTTHLSLKASLALINGQEQGFLLNQSCTKLSTVHAIIGESSSTPTIGIARTTGPFGIPLISHYATCACLSNRKEFPTFFRTIPSDYYQSRALAKLVKHFGWTWVGAIRTDDDYGNNGMTTFIQAAQQEGICIEYSEAIYRTNPREKFLKVVEIIKKSSSKVIVALASDTDLVLLVKELLIQNVTDLQWVGSEAWIIDRYLASSESYNILHGAIGLAIPNIEIPGLKEFILNVQPSKTPGNTGFNEFWQSIFNCSLDSHKDSNIKPCTGKETLKERNNQYTDVSNMGILNNVYKAVYAVAHSLHNLFTCKNNQGPFQNKTCAKKNKTEPWQVLHYLKEVNFTTWNGEKVYFDENGDPAARYSLVNWQLKNIGMTTIEQIGLYDASLPEGQRFVMNEVSAVWAGDRDEVPKSVCSESCLPGTRKAIVKGKPICCFDCIPCAEGEVSNTTDSIECAKCPLDYRSNRQRNQCVLKTVEFLSFDELMGILLVTFSIFGSFLTIIIAIVFFKYKHTPVVKANNSELSFLLLFSLTLCFLCSLTFIGQPSEWSCMLRHTAFGITFVLCISCVLGKTIVVLMAFRATLPGNNIMKWFGPTQQRLSVLAFTLIQVLICVLWLTISPPFPNKNMIYYKEKVILECDVGSAVGFYAVLGYIGFLSAMCFVLAFLARKLPDNFNEAKFITFSMLIFCAVWITFIPAYISSPGKFTVAIEIFAILASSLGLLFCIFLPKCYIILLKPEKNNKKHLMCKLPSKSL
>LOCXPOlfC26.393.HIT1.OlfC.2R.846.ANF_receptor.exons6.CM030126.1.Amia_calva
LLLAKVVLTVLFTKADKPICQPYGEKELPQFSREGDINIGAIFSLRRNPVVLNATFQVNPGQITCKSIDPGEVQSAQSVIFALEEINNRSDILPGVSLGYKIYDSCGTTHLSLKASLALINGQEQGFLLNQSCTKLSTVHAIIGESSSTPTIGIARTTGPFGIPLISHFSTCACLSNKKEFPTFFRTIPSDYYQTRALAQLIKHFGWTWVGAIRSDDDYGNNGMAAFVEAAQQEGICIEYSEAIFRTGPRDTFFKVADIVKKSTSKVIVSFTSILDMDLLVKELQHQNVTGFQWVGSEGWITYRYLASKVNYKVLRGAIGLAIPNVEIPGLKEFLLNVRPSNTPGNTGFNEFWESTFNCSLKSHKDSNIKPCTGTDNLKGINNQYTDVSDMGILYNVYKAVYVVAHALHHLFTCKNGQGPFQNKTCANKNKTEPWQEVNFSTWNGEKVYFDENGDPAARYALVNWQLKSTGITTIKVIGLYDASLPEGQRFVMNEVSAIWAGDQDKVPKSVCSESCLPGTRKAIVKGKPICCFDCIPCAEGEVTNTTDSVWCAKCPLDYRSNEQRNQCVLKTVEFLSFHELMGILLLTFSIFGSFLTIIIAIVFFKYKHTPVVKANNSELSFLLLFSLTLCFLCSLTFIGQPSEWSCMLRHTAFGITFVLCISCVLLKTIVVLMAFRATLPGNNIMKWFGPTQQRLSVLAFTLIQVLICVLWLTISPPFPHKNTEYYKEKVILECDVGSAVGFYAVLGYIGFLSLMCFVLAFLARKLPDNFNEAKFITFSMLIFCAVWITFIPAYISSPGKFTVAVEIFAILASSFGLLFCIFMPKCYIILLQPQKNTKKHLMGKM
>LOCXPOlfC27.403.HIT1.OlfC.2R.856.ANF_receptor.exons6.CM030126.1.Amia_calva
MLLFTEVVLIASFATTEKPVCQPYGTQDLLQFSQRGDVAFGGIFSIHKDPVIFNPTFKTNPGHIQCENLNPDELQYAQTMIFAIEEINNRSDILPDVSLGYKIYDSCRSIPLSIKASLALMNSQEPGFLSDQSCTKPSTVHAIIGHSSSTPTIGIATTVGPFKVPLISHLATCACLSNREVFPTFFRTIPSDYYQSRALAKLVKHFGWTWVGAIRTNNDYGNNGMATFLQAAQQEGICIEYSEAIFRTDPREKFLKVVEIVKKSTSRVIVAFTGDTDVDLLVKELLIQNVTGLQWVGSEGWITYRYLASKENYKVLGGSIGFAIPNAEIPGLKEFILNTRPSNTPGNTGLKEFWETVFNCSLTVHRDATLTPCMGTETWEGIENQYTDVSELRIPNNVYKAVYAAAHSLHNLLTCKIGQGPFYGKTCADNSRIEPWQVLHYLSRVNFTSRNGERVYFDENGDPAARYALVNWQLNKEGITTFEIIGLYDASLPEGQQFVMNDVSPVWAGDQQKVPKSVCSESCLPGTRKAIIKGKPICCFDCIPCAEGEVSNTTDSVDCAKCPVEYSSNEQRNKCIIKTVEFLSFEELMGMILVTFSIFGACLTIIIAVIFFQYSHTPIVRANNSELSFLLLFSLTLCFLCSLTFIGQPSEWSCMLRHTAFGITFVLCISCVLGKTIVVLMAFRATLPGNNIMKWFGPTQQRLSVLAFTLIQILICLLWLTISPPFPHKNTKYYKEKIILECDVGSAVGFYAVLGYIGFLSVMCFVLAFLARNLPDNFNEAKFITFSMLIFCAVWITFIPAYVSSPGKFTVAVEIFAILASSFGLLFCIFLPKCYIILLKPERNTKKHLMGKMPSK
>LOCXPOlfC27.412.HIT1.OlfC.2R.822.ANF_receptor.exons7.CM030126.1.Amia_calva
MMLTEVLLIASFASAEQLVCQPYGTENLLQFSKEGDIAIGAIFSIHKNPVIYNPTFKVNPGHIRCENLNPSELQYAQTMIFAIEEINNSSNILPGVSLGYKIYDSCRSTPLSIKASLALMNSQEQGVLSDQSCIKPSTVHAIIGHSTSTPTIGVATTVGPFKVPLISHFATCACLSNRKDFPTFFRTIPSDYYQSRALAKLVKHFGWTWAIFRTDPREKFLKVVEIVKKSTSKVIVVFAAGPDLDLLVKELLIQNVTGLQWVGSEAWITDRFLASKEGYKILGGAIGFAIPNAEIPGLKEFILNTRPSNTPGNTGLKEFWETVFNCSLTVHRNATLMPCMETETWEGIENQYTDVSELRIPNNVYKAVYAAAHSLHNLLTCKIGQGPFDGKTCADNSRIKPWQVLHYLSRVNFTCRNGERVYFDENGDPAARYALVNWQLNKEGITAFEIIGLYDASLPDEQPFVMNDVSPVWAGDQQKVPKSVCSESCLPGTRKAIVKGKPICCFDCIPCAEGEFSNATDAVDCAKCPVEYSSNEQRNLCLLKTVEFLSFEELMGMILVTFSVFGACLTVIIAAIFFQYRYTPIVRANNSELSFLLLFSLTLCFLCSLTFIGQPSEWSCMLRHTAFGITFVLCISCVLLKTTVVLMAFRATLPGSNIMKWFGPTQQRLSVLAFTLIQVLICVLWLTISPPFPQKNTKYYKEKIILECDVGSAVGFYAVLGYIGFLSVMCFVLAFLARKLPDNFNEAKFITFSMLIFCAVWITFIPAYISSPGKFTVAVEIFAILASSFGLLLCIFFPKCYIILLKPGKNTKKHMMGKMPSK
>LOCXPOlfC28.418.HIT1.OlfC.2R.852.ANF_receptor.exons6.CM030126.1.Amia_calva
MLLLTEIVLIAFVAKAEKPVCQLYGTQDLPQFSKEGDIIIGGVFSCHANTILVNTEFKANPGKIKCKGLRSAQLQYFQTMIFAIEEINSRSDILPNVSLGYKIYDSCGTVSLSIKSSLALVNLEQNSLSDKSCTKPTTVHAIIGDTSSTPTIGIATTVGPFGIPVISHFSTCACLSNRKEFPTFFRTIPSDYYQSRALAKLVKHFGWTWVGAIRSDDDYGNNGMATFIQAAKQEGICIEYSEAIYRTHPREKFLKVAEIIKKSSSKVIVAFTSDIDLVILVKELLIQNITGLQWVGSEAWITDRYLASSESNNILHGAIGLAIPNVEIPGLKEFILNARPSNTPGNTGFNEFWESIFSCSLTDENTNRCTGMETLKEIKNQYTDVSDMGILNNVYKAVYAVAHSLHNLFTCKNGQGPFQNKTCANKNKTEPWQVLHYLKEVNFTTWNGEKVYFDENGDPAARYALVNWQLKNNGITTIEDIGLYDASLPDGQRFVMNEVSAVWAGDRDEVPKSVCSESCLPGTRKAIVKGKPICCFDCIPCAEGEVSNTTDSVDCAKCPAEYRTNEQKTQCLLKIVEFLSFHESMGLVLVTCSVFGTCLTITAAIIFFWYRYTPIVRANNSELSFLLLFSLTLCFLCSLTFIGQPSDWSCMLRHTAFGITFVLCISCVLGKTIVVLMAFRATLPGNNIMKWFGPTQQRLSVLAFTLIQVLICVLWLSISPPFPHKNTQYYIEKIILECDVGSAVGFYAVLGYIGFLSVMCFVLAFLARKLPDNFNEAKFITFSMLIFCAVWITFIPAYISSPGKFTVAVEIFAILASSFALLSCIFVPKCYIILLKPERNSKKHLMGKLPSK
>LOCXPOlfC29.428.HIT1.OlfC.2R.855.ANF_receptor.exons6.CM030126.1.Amia_calva
MMLMLVKVILIVFFTGAEKPICQPYGAQELPQFSKEGDFIIGAMFSFHKNPVTVNHTFKSNPGHVRCESFYPEEFHFAQTMIFTIEQINNSSEILPNVSLGYKIYDSCRSIPLSIKASLALMNGQEQGFLSDQSCNKPSTVHAIIGHADSTPTIGIATTVGPFNMPVISDFATCACLSNRNEFPTFFRTIPSDYYQSRALAKLVKHFGWSWVGAIRTNSDYGNNGMAEFMEATQQEGICIEYSEAIYRTDTREKFLNVVDIIKKSSSKVIVAFTSVSDLDLLVKELLIQNVTGFQWVGSEAWVKYRHLATKENYKVLGGAIGFAIPGTEIPGLKEYILNARPSNTPGNTGFNEYWESIFNCSLTAHNGGSINPCTGKETLKEIHNQYTDLSDLGISNCLYKAVYAIANSVHNLFTCKNGQGPFDEKSCANKTKIQPWQVVHYLTKVNFTTWNGDEVYFNENGDPAAHYELVNWQLNKEGITIFENVGLYDASLPDGQQFVMNDARVVWKGDHEKIPKSVCSESCLPGTRKAIVKGKPICCFDCIPCAEGEVSNTTDSWDCTKCPLEYKSNEQRNQCLLKNIEFLSHGDLMGKILVTFSVFGACLTIIKAVIFFLYRYTPIVRANNSELSFLLLFSLTLCFLCSLTFIGQPSEWSCMLRHTAFGITFVLCISCVLGKTIVVLMAFRATLPGNNIMKWFGPTQQRLSVLAFTLIQVLICVLWLTISPPFARKNTEYYKDKIILECDVGSAVGFYAVLGYIGFLSAMCFVLAFLARKLPDNFNEAKFITFSMLIFCAVWITFIPAYISSPGKFTVAVEIFAILASSYGLLLCIFLPKCYIILLKPEKNTKKHLMGKIA
>LOCXPOlfC30.438.HIT1.OlfC.2R.853.ANF_receptor.exons6.CM030126.1.Amia_calva
MMLLLVKVVLIFFFTGAEKPICQPYGAQELPQFSKEGDIIIGAMFSFHKNPVIVNNAFKSSQGQVRCESLYPEEFQFAQTMIFTIEKINNSSEILPDVSLGYKIYDSCRSISLSIQASLALMNMPEKGFLSDQSCNKPTTVHAILGHGSSTQTIGIATTVGPFNMPVVSDFATCSCLSNRNQFPTLFRTIPSDYYQSTALVHLVKHFGWTWVGAIRTNNDYGNNGMATFVQAAQQEGVCIEYSEAIYTTLSREKFLKVVEIMKRSTSKVIVAFTSVTDLDFLVKELLIQNITGFQWVGTEAWIKNRHLATKDNYKVLSGAIGFAIPSIEIPGLKEFILNVRPSITPGNTGFNEFWENIFNCSLNGFNDAKIKPCTGMETLNGVNNQYTDLSEMGLVNCMYKAVYAIAHSVHNLFTWKNGQQPYNGTNCTTKNKIENWQVLQYLKTVNFTTWTGEKVYFDENGDTAARYELVNWQINNEGLTTFRIIGLYDTSLPQGKQFIMNDAKVTWADNQEKVPKSVCSESCLPGTRKAIVKGKPICCFDCIPCAEGEVSNTTDSLDCIKCPLEYRSNEHKNQCLLNSVEFLSFSEIMGILLVTFSLFGACLTLTIAVIFFRNRYTPIVRANNSELSFLLLFSLTLCFLCSLTFIGQPSEWSCMLRHTAFGITFVLCISCVLGKTIVVLMAFRATLPGNNIMKWFGPTQQRLSVLAFTLIQVLICGLWLTISPPLPYRNTKYFKDKIILECNVGSAVGFYAVLGYIGFLSAMCFVLAFLARKLPDNFNEAKFITFSMLIFCAVWITFIPAYISSPGKFSVAVEVFAILASSFGLLLCIFLPKCYIILLKPEKNTKKHLMGK
>LOCXPOlfC31.442.HIT1.OlfC.2R.854.ANF_receptor.exons6.CM030126.1.Amia_calva
MMLLLVKVVLIVFFTGAEKPICQPYGAQDLPQFSKEGDIIIGAMFSFHKNPVVVNHTFKTSPGQVKCESFYHEEFQFAQAMIFTIEEINNSSEILPDVSLGYKIYDSCRSIPLSIKVSLALMNGQEHGFLSDQSCNKPSTVHAIIGHADSTPTIGIATTVGPFNMPVVSDFATCACLSNRNEFPTFFRTIPSDYYQSRALAKLVKHFGWTWVGAIRTNSDYGNNGMAAFVEAAQQEGVCIEYSEAIYRTDPREKFLKVADIIKKSTSKVIVSFTSVSDLDLLVKELLIQNITGFQWVGTEAWIKYRYLASKENYRVLRGAIGFAMPNTEIPGLKEFILNVRVSNTPGNTGFNEFWESIFNCSLNAQKGANLKPCTGKETMKGINNQYTDLSDMGVSNCMYKAVYAIAHSVHNLLTCKNGKPFDEQICADNTKVQPWQVLHYLSKVNFTSRNGEKVYFDENGDPAARYELVNWQLNKEGLTIFENVGLYDATLPEGQQFAMNNARIFWADDQDKIPKSVCSESCFPGTRKAIVKGKPICCFDCIACAEGEFSNTTDALDCTKCPLDFKSNEQRNNCLLKNIEFLSNGDLMGKILVTFSVFGACFTIIIAVIFFQYRYTPIVRANNSELSFLLLFSLTLCFLCSLTFIGQPSEWSCMLRHTAFGITFVLCISCVLGKTIVVLMAFRATLPGNNIMKWFGPTQQRLSVLAFTLIQVLICVLWLTISPPFPKKNLKYYKEKIILECDVGSAVGFCSVLGYIGFLSAMCFALAFLARKLPDNFNEAKFITFSMLIFCAVWVTFIPAYISSPGKFTVAVEIFAILASSFGLLFCIFLPKCYIILLKPERNTKKHLMGKMA
>LOCXPOlfC32.451.HIT1.OlfC.2R.855.ANF_receptor.exons6.CM030126.1.Amia_calva
MLLFAQVVLFAFFSMAAKPVCQPYGAQELPQFSKEGDIIIGGIFSFHKNPVIVNPTFKDNPGYMKCEGLNAGELQYAQSMIFAIEEINNSSKLLPDVSVGYKIYDSCRSIPLSMKASLALMNGQEQIFPANESCTKPSTVHAIIGDSSSTPTIGIATTVGPFNIPLVSHLATCECLSNRNQFPTFFRIIPSDYYQSRALAKLVKHFGWTWVGTIRSNNDYGNNGMATFVQAAQQEGICIEYSEAIFRTDPREKILKVVEIIKKSSSKVIVAFIGDIDLDLLLKELFIQNVTGLQWVGTEAWITYRYLASKEGYKVLGGAIGFGIPNVEIPGLKEFILNVRPLSTPGNTGFNEFWESIFNCSLTDGNHNPCTGMETMRGMNNQYTDLSDMGISNCVYKAVYAIAHSVDNLLKCKDGQGPYNETNCTEKNNIENWQVLQYLKTVNFTTRIREKVYFDENGDTAARYELVNWQINNEGLITFRIIGLYDASLPEGKQFIMNDAKVTWAGNQEKVPKSVCSESCLPGTRKAIVKGKPICCFDCIPCAEGEVSNTTDSVDCTKCPLDYRSHEQRNQCILKSMEFLTFSEIMGILLVTFSLFGACLTLTIAVIFFRNRYTPVVRANNSELSFLLLFSLTLCFLCSLTFIGQPSEWSCMLRHTAFGITFVLCISCVLGKTIVVLMAFRATLPGNNIMKWFGPTQQRLSVLAFTLIQVLLCVLWLTISPPFANKNLKYYKDKIILECDVGSAVGFYAVLGYIGFLSAMCFVLAFLARKLPDNFNEAKFITFSMLIFCAVWITFIPAYISSPGKFTVAVEIFAILASSYGLLLCIFLPKCYVMLLRPEKNTKKHLLGKMPSKSL
>LOCXPOlfC33.463.HIT1.OlfC.2R.855.ANF_receptor.exons6.CM030126.1.Amia_calva
MSSRMLLRAAALLMAMAVFTSVELPVCRLQGRATAPQLSNEGDIMIGGMFSIHSKTDDKIHSYTDKPEPLECKSLNFREFNFAQTMIFTIQEINNSTDLLPGVSLGYKIYDICGSIPLAIRMATALMNGYEETLSDTACSRSAAVQAIIGESGSSPSIAVSSVVGQFNIPLISHFATCACLSNKKEFPTFFRTIPSDYYQSRALAQLVKHFGWTWVGAIRSDSDYGNNGMATFVQAAKQEGICIEYSEAIYRTDPKQKIHKAIEVIKKGTAKVIVAFLAQGEMAVLLKELILQKVTGFQWVGSESWITASTLANAEGYQILGGSVGFAVSKAKIDGLTEFLLNINPSQNPGNTLLNEFWETTFSCYFSKRDSTTTRKPCIGSESLREVNNQYTDVSELRISNNVYKAVYAVAHSLHNVLQQKRSQGKTILNMHFPFSAQVLEYLKKVNFSFKAGEKVFFDDNGDPVARYELVNWQLINESTPEFKSIGFYDASLPAGHQFVMNKVSIVWAGGQHEKPTSVCSESCLPGTRKAVQKGKPVCCYDCIQCAAGEISNITDSINCIQCDLEYWSNEKRNKCISKATEFLSFEETMGIILLIFSLLGGFLTIGVALVFFHYKQTPIVKANNSELSFLLLFSLTLCFLCSLTFIGQPSQWSCMLRHTAFGITFVLCISCVLGKTIVVLMAFRATLPGNNIMKWFGPTQQRLSVIGFTFIQALICTLWLILSPPFPNRNMKYYADRIILECDLGSAGAFWAVLGYIGFLSAMCFALAFLARKLPDNFNEAKFITFSMLIFCAVWTTFIPAYISSPGKFTVAVEIFAILASSFGLLFCIFVPKCYIILLKPDKNTKRNMMSKT
>LOCXPOlfC34.468.HIT1.OlfC.2R.766.ANF_receptor.exons6.CM030126.1.Amia_calva
MLLLAEIVFIALFIRAEMHVCRPQGTIESPLIAQDGDIIIGGIFSLHNNLISISKPTFESIPGALKCKDPYITEYHVALAMIFAIEEINNSTEILPDLSLGFKIYDACGSTTLGIRAAMDLMNGQEDTVESDQSCNKSQTVHAIIGMSESPPSIGIATTVAPFHIPVVSHLSTCACLSDRNNFPTFFRTIASDYHQSRALAQLVKHFGWTWVGAIRSDNDYGNSGMETFIKTAQQEGICIEYSEAIYRTYSHRKFVEIVNIIKKSSSKIIVVFASYIDLEFLVKELHSQNVTGLQWVGNVPWSSDRYLGLKERFKILGGAIGFVVKNAEIPGLKEFVLSVRPSDAPGDARFKRLWESDFKCTLTAQENDATNNPCTGQENELINEYSDVSDLSVPINAYKAVYAVAHSLHALIKCNNDQGTVHDKKCAKKNIEPLQVLQYLKKVNFTTRNEERVFFDENGDPAAQFALVNWQLNKEGITTFEMVGLYDASLPEGQQTVMNNVSIMWSNKQHKVPKSVCSESCLPGTRKAIVKGKPICCFDCIPCAEGEFSNTTDSSDCSKCPVEFSSNQQRNQCILKKIEFLTFGEIMGILLVILSLTGACLSIIIALIFYKYRDTPIVRANNSELSFLLLFSLTLCFLCSITFIGQPSEWSCMLRHTTFGITFVLCISCVLGKTIVVLMAFRATLPGNNIMKWFGPTQQRLSVLAFTLIQVLICVLWLTISPPFPHKNTKYYIEKIILECDVGSPIAFYAVLGYIGFLSAMCFVX
>LOCXPOlfC34.475.HIT1.OlfC.2R.855.ANF_receptor.exons8.CM030126.1.Amia_calva
MLLLAEIVFIALFIRAEMQVCRPQGTIDSPLIEQDGDIIIGGIFSLHNNLISISKPTFETIPGALKCKDPCIKEYHVALAMIFAIEEINNSTEILPDLSLGFKIYDACGSTTLGISAAMALMNGQEDSIKSDQSCNKSQTVLAIIGQTESPPSIGIATTVGPFDIPVVSHFSMCECLSDRNKFPTFFRTIPSDYHQSRALAQLVKHFGWTWVGAIRSDNDYGNSGMETFIKTAQQEGICIEYSEAIYRTYSHRKFVEIVNIIKKSSSKVIVVFASYIDMEFLVKELLILNVTGFQWVGSVPWISDRYLGSKERFKILGGAIGFVVKNAEIPGLKEFLLSVRSSGAPGDARFKRLWESVFKCTLTAQENDATNNPCTGQENELNNKYSDVSDLSVPINAYKAVYAVAHSLHALIKCNDDQGTFHDKKCTKKKIEPLQVLQYLKKVNFTNRNGERVFFDENGDPVAQYALINWQLNKEGITTFEMIGLYDASLPEGQQILMNNVSTVWSNNQHKVPKSVCSRSIPTAGRRLAPEVSPVFCFECLEAQFPFVSPGAYSSDCLKCPVEFSSNQQRNQCILKKVEFLTFGEIMGILLVIFSLTGACLSIIIVLIFYQYRDTPIVKANNSELSFLLLFSLTLCFLCSLTFIGQPSEWSCMLRHTAFGITFVLCISCVLGKTIVVLMAFRATLPGNNIMKWFGPTQQRLSVLAFTLIQVLICVFWLTISPPFPHKNTQYYKEKIILECDVGSPIAFYAVLGYIGFLSAMCFVLAFLARKLPDKFNEAKFITFSMLIFCAVWITFIPAYISSPGKFTVAVEIFAILASSFGLLFCIFTPKCYIILLKPEKNTKKHLMGKMPSK
>LOCXPOlfC34.488.HIT1.OlfC.2R.854.ANF_receptor.exons6.CM030126.1.Amia_calva
MLFLAEIVFIALFIRAEKPVCRPQGAIESPLIEQDGDIIIGGIFSLHNNLIFNIQTFESIPGDIKCKDPYIKEYHSVLAMIFAIEEINNSTEILPDVSLGFKIYDACDSVTLGIRAAITLMNWQEDTIESDQSCNKSQTVPAIIGHNGSPASIGIATTVGPFHIPVVSHFSTCACLSDRNKFPTFFRTIPSDYHQSRALVQLVKHFGWTWVGAIRSDNEFGNSGMDTFIKTAQQEGICIEYSEAIYRTYSHRKFVEIVNIIKKSSSKVIVAFASYTDIEFLVKELITQNVTGFQWVGSMSGITDRYLGSKERFKILGGAIGFAVKNADIPGLKDFLLSVRPSDNPGDARFKRLWESDFKCTLTAQENDATDKLCTGQENELNKEYSDVSDLSIAINAYKAVYAVAHSLHALITCKDDKGTFHDKMCTKKKIEPLQVLQYLKKVNFTTRNGERVFFDENGDPAARYALVNWQLNKEGITTVEMIGLYDASLPDGQQTVMNNVSIVWSNNQHKVPKSVCSESCLPGTRKAIVKGKPICCFDCIPCAEGEFSNTTDSSDCSKCPVEYSSNQQRNQCILKKIEFLTFGEIMGILLVIFSLTGASLSIIIALIFYKHRHTTIVRANNSELSFLLLFSLTLCFLCSLTFIGQPSEWSCMLRHTAFGITFVLCISCVLGKTIVVLMAFRATLPGNNIMKWFGPTQQRLSVLAFTLIQVLICVLWLTISPPFAHKNTEYYKEKIILECDVGSAVGFYAVLGYIGFLSAMCFVLAFLARNLPDNFNEAKFITFSMLIFCAVWITFIPAYISSPGKFTVAVEIFAILASSFGLLFCIFTPKCYIILLKPEKNTKKHLMGKMPSK
>LOCXPOlfC34.494.HIT1.OlfC.2R.747.ANF_receptor.exons6.CM030126.1.Amia_calva
MLLLAELVFIALFIRAEKPVCRPQGAIESPLIEQDGDIIIGAIFTFHNNLIFNNPTFETVPEALQCKDPYIREYHVALTMIFAIEEINYSTEILPDVSLGFKIYDACGSTTLGIRAAMALMNWQQDTIESDLSCNKSQTVPAIIGQTGSPPSIGIATTVGPFHIPVVSHLSMCACLSDRNKFPTFFRTIPSDYHQSRALAQLVKHFGWTWVGAIRSDNDYGNNGMDTFIKTAQQEGICIEYSEAIYRTYSHKKFLEIVNIIKKSSSKVIVAFASYVDMEFLVKELLFQNVTGFQWVGTVAWISDRYLSSREGYKILGGSIGFAVKNAEIPGLKEFLLSVRPSGAPGDARFKRLWESLFKCTLTAQEDDATDNLCTGQKNELNNKYSDVSDLSIPINAYKAVYAVAHSLHALKKCKDGQELFNDKMCTKKKIEPLQVLQYLKTINFTTRNGERVSFNENGDPAARYALVNWQLNEEGNTTFEMIGLYDASLPEGQQIVMTNVSIVWSNNQHKVPKSVCSESCLPGTRKAIVKGKPICCFDCIPCAEGEFSNTADSSDCSKCPVEFNSNQQRNQCILKKIEFLTFGEIMGILLVILSLTGACLSIIIALIFYKYRDTPIVRANNSELSFLLLFSLTLCFLCSLTFIGQPSEWSCMLRHTAFGITFVLCISCVLGKTIVVLMAFRATLPGNNIMKWFGPTQQRLSVLAFTLIQVLICVLWLAISPPFAQKNTQYYKEKIILECDVGSAVG
>LOCXPOlfC37.507.HIT1.OlfC.2R.746.ANF_receptor.exons6.CM030126.1.Amia_calva
MLLLAEIVFVAHFIRAEKLVCRPQGTIESPLIAQDGDIIIGGIFSLHLNFISNEPTFKTIPEALQCKDAYMNEYHVALAMIFAIEEINNNTEILPGVSLGFKIYDACGSITLGIRAAMTLMNGQEAMQSDQSCNNSPASVPAIIGQSESSLTIGIATTVGPFHIPVVSQSATCACLSDRNKFPSFFRTIPSDYHQSRALAQLVKYFGWTWVGAIRSDNDYGNSGMDIFIKVAQQDGICIEYSEAIGGTYSYRKFVDTVDIIKRSSSKVIVAFISPLDMDILVKELLIQNVTGFQWVGSESWITNRFLSSKESYSILGGAIGFAVNNAEIPGLKDFLLSVRLSDILVDDRFKRLWESVFKCTVAAQENDAAKSTCTGKEKELYNKYSDVSDLSLPINVYKAVYAVAHSLQSLLTCKHGKGTFNDKRCTKKNIEPLQVLQYLKKVNVTISNGEQIFFNENGDPTARYALVNWQLNKEGIATFEMIGLYDSSLPEGQQIVMNNVSIVWSNNQHKLPKSVCSESCLPGTRKAIVKGKPICCFDCIPCAEGEFSNTTDSSDCSKCPVEFSSNQQRNQCILKQVEFLSFGEIMGILLVIFSLTGACLSIMTALIFYKYRDTPIVRANNSELSFLLLFSLTLCFLCSLTFIGQPSEWSCMLRHTAFGITFVLCISCVLGKTIVVLMAFRATLPGNNIMKWFGPTQQRLSVLGFTLIQVLICVLWVIISPPYPNKNTKYYKEKIILECDVGSAV
>LOCXPOlfC35.515.HIT1.OlfC.2R.854.ANF_receptor.exons6.CM030126.1.Amia_calva
MLLLAEIVFIALHIRAEKPVCRPQGRMESPLFAQDGDIIIGGIFSLNNNLISNKATFKTIPGAIQCKDANINEYYVALAIIFAIEEINNSTEILPDVSLGFKIYDACGSTILGIKAAMDLMNGQEDTIESDQSCNKSQTVPAIIGQTGSSATIGIATSVGPFHIPVVSHFATCSCLSDRNKFPTFFRTIPSDYHQSRALVQLVKHFGWTWVGAIRSDNDYGNNGMETFVKTAHEEGICIEYSEAIYRTYSNRKFVNTVEIIKKSTSKVIVAFASRTDMSYLVKELIIQNVTGFQWVGSESWISDRNLVSKEGYKILGGAIGFAIKNAEIPGLRNFLLSVSPSDTPGNVGFNSLWESIFNCTLTVQENYATNRLCTGKENLLNNEYSEISDLSIPINAYKAVYAVAHSLQSLITCKNGQQTFHDKKCTKKKIELLQVLQYLKKVNFTTRNGETVFFDENGDPAARYALVNWQLNKEGITTFEMIGLYDASLPEGQQIVMNNVSTVWSNNQHKVPKSVCSESCLPGTRKAIVKGKPICCFDCIPCAEGEVSNTTDSSDCSKCPVEFSSNQQRNQCILKIIEFLSFGEIMGILLVIFSLTGACLSIMTALIFYKYRHTPIVRANNSELSFLLLFSLTLCFLCSLTFIGQPSEWSCMLRHTAFGITFVLSISCVLGKTIVVLMAFRATLPGNNKMKWFGPTQQRLSVLAFTLIQFLICVLWLTISPPFPHKNIKYYKEKIILECDVGSPVGFYAVLGYIGFLSAMCFVLAFLARKLPDNFNEAKFITFSMLIFCAVWVTFIPAYISSPGKFTVAVEIFAILASSFGLLFCIFTPKCYIILLKPEKNTKKYVIGKMPSK
>LOCXPOlfC36.520.HIT1.OlfC.2R.855.ANF_receptor.exons6.CM030126.1.Amia_calva
MLFLAEIVFIALFIRAEKPVCRPQGTIESPLIAQDGDIIIGGIFSFHNNHISNKPTFNTIPGEIQCKDPYINEYHVALTMIFAIEEINNSTEILPDVSLGFKIYDACGSITLGIKAAMAVINGQEAMESDQCCNKSATVPAIIGQTGSSPSIGITTTVGPFHLPVVSHFATCSCLSDRNKFPTFFRTIPSDYHQSRALAQLVKHFGWTWVGAIRSDNDYGNNGMENFVKSAQQEGICIEYSEAIYRTYSHKKFVEIVNIIKKSSSKVIVAFASRIDMAYLVTEMLIQNVTGFQWVGSESWISDRYLRSIEGYKILGGAIGFAVKNAEIPGLKEFLLSVHPSNTPGEVGFNSLWESVFNCTLTAQENYTINRICTGKEKVLNIETNEITDLSIAINAYKAVYAVAHSLHALIKCIDGQETLHDKKCKKKKIEPFQVLQYMTIVNFTTRNGERVYFDENGDPAARYALVNWQLNKEGITTFEMIGLYDASLPEGQQIVMNNVSIVWSNNQHKVPKSVCSESCLPGTRKAIVKGKPICCFDCIPCAEGEVSNTTDSSDCSKCPVEFSSNQQRNQCILKKVEFLSFGEIMGTLLVIFSLTGACLSIITALIFYKYRDTPIVRANNSELSFLLLFSLTLCFLCSLTFIGQPSEWSCMLRHTAFGITFVLCISCVLGKTIVVLMAFRATLPGNNIMKWFGPTQQRLNVLAFTLIQFLICVLWLTISPPFPHKNTQYYREKIILECDVGSAVGFYAVLGYIGFLSAMCFVLAFLARNLPDNFNEAKFITFSMLIFCAVWITFIPAYISSPGKFTVAVEIFAILASSFGLLFFIFTPKCYIILWKPEKNTKKHVIGKMPSKSL
>LOCXPOlfC37.544.HIT1.OlfC.2R.854.ANF_receptor.exons6.CM030126.1.Amia_calva
MLLLAEIVFIALFIRAEKPVCKPRGTIESPLIAQDGDIIIGGIFSLHNNLISNMPTFKTNPGQMQCRDPHINEYHVALTMIFAIEEINNSTEILPNVSLGFKIYDACGSTTLGIRGAMALMNGQEDTIKSDQSCNKSPSVPAIIGETASSPTIGIATTVGPFHIPVVSHSATCACLSNRKKFPTFFRTIPSDFHQSRALAQLVKHFGWTWVGAIRSDNDYGNNGMDTFIKTAQQEGICIEYSETIGGTYSHKRFVDTVEIIKKSTSKVIVAFASRTDMVYLVKELIIQNVTGFQWVGSESWISDRNLVSKESYTILGGAIGFAVKNVEIPGLKDFLLSVRPSGAPEDVGFKSLWESLFNCTVTAQENYATNRICTGKENVLNNEYTEIADLSIPINVYKAVYAVAHSLQSLFTCENGQGTFNYKNCTKKKIEPLQVLQYLKDVDFTTRNGERLFFYENGDPAARYALVNWQLNKEGITTFEMIGLYDTSLPEGQQIVMNNLSTVWSNNQNKVPKSVCSESCLPGTRKAIVKGQPICCFDCIPCAEGEVSNTTDSSDCSKCPVEFSSNQQRNQCILKQVEFLSFGEIMGILLVIFSMTGACLSIITALIFYKYRGTPIVRANNSELSFLLLFSLTLCFLCSLTFIGQPSEWSCMLRHTAFGITFVLCISCVLGKTIVVLMAFRATLPGNNIMKWFGPTQQRLSVLAFTLIQVLICVLWLTVSPPFPHKNIKYYKEKIILECDVGSAVGFYAVLGYIGFLSAMCFVLASLARNLPDNFNEAKFITFSMLIFCAVWITFIPAYISSPGKFTVAVEIFAILASSFGLLFCIFTPKCYIILWKPEKNTKKNVMGKMPSK
>LOCXPOlfC28.551.HIT1.OlfC.2R.704.ANF_receptor.exons5.CM030126.1.Amia_calva
XIGVSTSVGPFQIPVISHFATCACLSNKNTFPSFLRTIPSDYYQSRALAQLVKYFGWTWVGAIRSDNDYGNSGMATFMQAAQQEGVCVEYSEAFFRTNTKENILRIVDTIKKSSSKVIVAFVSYLDMEVLLKELAVQNVTGLQWIGSESWISDSHIATGEWSQILSGSMGFAIPKAKIRGLKEFLLNVRPSNNITIFNELWETIFRCTLSKKENEENTNPCTGNEDLTEVHNQYIDVSELQIANNVYKAMYSVAHALHDMYMCKKGQGPFVNKTCVNKLETEPWRLLHYLKRVNFSSKNGEEVFFDENGDPAAKYNLLNWQLNKDGKIEFVIVGYYDASLPQNRQLAQNNITIVWAQNQDRVPVSVCSESCPPGTRKAGQKGRPVCCFDCVPCAEGEISNETDSVDCTKCPLEYWPNEQRDWCILKTIEFLSIEEIMGILLVTLSVLGTCLTIAIALVFFKHKDTPIVRANNSELSFLLLFSLTLCFLCSLTFIGQPSEWSCMLRHTAFGITFVLCISCVLLKTIVVLMAFRATMPGSNIIKWFGPTQQRLSIFSFTFIQILICAMWLILSPPYPNQNMKYYEDRIILECDLGSAGAFWAVLGYIGFLSAMCFVLAFLARKLPDNFNEAKFITFSMLIFFVVWMTFIPAYISSPGKFTVAVEIFAILSSSFGLLFCIFAPKCYIILLTPEKNTKKHLMGKMPSK
>LOCXPOlfC3.571.HIT1.OlfC.2R.848.ANF_receptor.exons6.CM030126.1.Amia_calva
LYAVQVAFAGPACLLRGDFTPPALAQDGDVIIGGVFTLHYKGAVREMSYRTGPKNPGCVNFFLRALRWAQGMIFAIEEINRDKSLLPNVKLGFRIHDSCANPPEALRASLTLVNGRDESLPDLACTEKSPLVAVIGCSGSTQSITIARLLGPFGIPQISYFSSCACLSNRREFPTFFRTIPSDYFQVKAWAEVVRYFGWTWLGAFGSDDAYGQYGIQSFLKEVEGIDVCVAFAEFFPAVYTKEKILTHVELIKETQVKVILVFATEIDIYILVNELVEHNVTGIVWLASESWSTAGLLSTKEKFGVLGGLLGLGIQRANIEGFKEFLLRIHPSDYPGNIYIKEFWETTFECTYNTAANKTDNSDSLKAEKRCTGLEDLRSIENIYTDISQLRVTYNTYKGVYAIAHALHNIRHCENEMQNETCFAIENITPWEVTQNLKRVKFRTQMGDEVQFDENGNPFPAFDIINWQLDQNGKVQYVDIGYYDGSAPTGQKLVIQEDAIIWNGGQKTVIKSVCSESCLPGSRKAFREGEPICCFDCVPCAQDEISNMTDAIDCIKCPWNYWPNSKNTDCVLKTIEFLSFGEIMGTVLTTVAVSGACLTLCIIAAFFNFRSTPIVRANNSEISFLLLFALVFCFLCSLLFIGEPSSWSCMFKHVAFGITFVLCIACVLGKTLVVLMAFKATLPGNNIIKWFGPAQQRLSIFFFTSIQIIICALWLGISPPFPQENAKLFNDKIIFECNLGSAIAFCCVLGYIGLLAVLCFILAFLARKLPDHFNEAKYITFSMLIFCAVWIAFIPAYVSSPGKYTVAVEIFAILASSFGVLLCIFAPKCYIILLKPEKNTKKHLMGK
>LOCXPOlfC38.577.HIT1.OlfC.2R.841.ANF_receptor.exons6.CM030126.1.Amia_calva
AEESTCKLHGKLGLKRLYRNGDITVGGLFPIHTRVAVPDESFKNKPELYKCEGLYFRGYRWVQAMIFAVEEINNNTELLPNITLGYAITDTCLTQLSTLGAAMALVTGERDTVSGLGCGQAPEVPIIIGDASSSGSMVVARTLGVFSIPMVSYFASCACLSDKEKFPAFFRTVPSDYFQARAMAKLLKLFGWMWVGVIAGDDDYGKFGIQIFQEEVKKFDVCIAFSEIIPKVYSKKKIENIVNTIKQSTAKVIVTFASDTDIYFVLEEVVSKNITDKQWVATEAWITSSLVSAPRNLHSLEGTIGFALRKAEIKGLKSFLCRIHPESDPADPFITEFWETVFGCSLDQSMSSSPTSLSSKPKCTGAENLESVQSTYNDVSQLRVTYNVYKAVYAIAHSVHDMLSCSPEEGPFKNGSCPDITHLQPWQLVHYFKRVNAKTPVGEEVYFDENGDPVASYDIINWQREADGSVKYVKVGQFDAAKGSEKEFNIDEEKLVWSGGQSKVPQSVCSESCAPGTWKAVQKGRPVCCFDCLPCADGEISNITGAVECEKCPTNYWSNAEKTECVPKETEYLSFEETMGIILVVISVCGAAITACIIGTFFYFRDTPIVKANNSELSFLLLFSLVLCFLCSLAFIGRPLPWSCKLRHTAFGISFVLCISCVLSKTVVVLMAFQATLPGSNIMRYFGPPQQRAGIFCCTLGQVLICVLWLTLSPPYPSQDLGQSAKIILQCSLGSVLGFACVLGYIGCLACVCFILAFLARKLPDNFNEAKFITFSMLIFCAVWITFIPAYVSSPGKYTVAVEIFAILSSSYSLLVCIFVPKCYIILLKPEQNTKKQLMGK
