# Supplementary material for: Expanded olfactory system in ray-finned fishes capable of terrestrial exploration
Source: BMC Biol. 2023 Jul 31;21:163. doi: 10.1186/s12915-023-01661-8 (PMC10392011; doi:10.1186/s12915-023-01661-8)
Supplement: Supplementary file 3 — Additional file 3: Data S1. Protein sequences and genomic coordinates of OLF genes. FASTA and General Feature Format (GFF) files containing the protein sequences and genomic coordinates for all identified OLF genes in this study. [file 12915_2023_1661_MOESM3_ESM.zip › PROTEINS/Amphiprion_ocellaris.OLF_genes.fa]

>LOCXPTilORs.W240.305.95.HIT1.OR.1R.298.7tm_1.exons2.CM040065.1.Amphiprion_ocellaris
MNLSSVNVSTAGYQRDTFTTAVVKNVIVTVLCISINYINGTLLHTFRKHQILNSNPRYILFIHLVINDMIQLLLSTLLHVISYALHKVSMPFCLIILIIAVAATQNTPLNLAGMAVECYIAVCLPLRHGQICTVKKTYIFIGLIWVASAFNILPDLFILLATEPLQYFHSRVFCARDYVFRRTVKKRDISHIVCLVVVWFTLFYTYFRVLFAARGAAADMTKARNTIVVHGFQLLLCMLSYVRPIFEQGLTSLMPTQFLSIRFASYVIIQILPRFVSPIVYGLRDQTFRRYVRRYLLC
>LOCXPTilORs.U236.326.106.HIT1.OR.1R.317.7tm_1.exons3.CM040065.1.Amphiprion_ocellaris
MSSSLGPRGNMTVPYQLVRDTFTMAFVKNLIVVLVWLILSYINGTLVATFFKHQAFYEDPRYILFIHMVINDAIQLTVTITLFVLSYIFYKINVSFCCFFILVAVFTTRNTPVNLASMAIERYIAICKPLRHNQICTVRRTHMVIGLIWFISVAPDITDLFVTLATESLSFFHESVFCLRPNVFKDPILAYKRQVFDILYFSSVFLVLVFTYLKILFAARALSTEKMSAQKARNTILLHGAQLAMCMLSYISPSVEIMLHFIFPGRILQIRYANYLIVYILPRFLSPIIYGVRDKKFRRHLQMHLLSYRCRNIVKKV
>LOCXPDilaORUN.13-eta.308.163.HIT1.OR.1R.291.7tm_1.exons1.CM040067.1.Amphiprion_ocellaris
VRRINSQVIFVQVLVSCFLFINIFLITTFLMKEYFYTTMRYILFATTLLSDCLFLLLTNILLICSYFGIFMQMWLCIILYLAFSLCTFVTPLTLTAMTLERYVAICMPLRHAELCSTHKTLHWIYVIHGLGFVPGFVILSIFFALASHSHFTQRGLCIVQAFILQTWQGHLRSAISQFYFLVMCILIVFSYTEIMKVAKAASGENKKSTNKGLRTVILHACQLLLCLIQFWCPFIEAAVLQINILLFINIRYFNYVTFYLSPRCLSPVIYGLRDEMFFRALKYNALCGLHK
>LOCXPLeocOR3.39-delta.329.108.HIT1.OR.1R.297.7tm_4.exons1.CM040067.1.Amphiprion_ocellaris
VLLLTGFRELGRFRYVFFSLTCAGYLLIVVLNVSVLVLICAKPRLHQPMYILLANLLLNTLIGCAAFYPKLLLDLLSSQQQVSRCGCLLQAFWVHLYVSVECNILTVMALDRYAAVSRPLTYHSLLRPSTVLRLLLGAWLLPAAASTCLIGLSSRLPLCGFRVSRTFCDNRSITHLSCVDVSLIGGVELLLAAAVIFLPLLLIFGCYVQVLAVSFRLSSSGRPNKALATCVPHLVTYVSLVCSIVFEVVQPALANKNLPHALRVVMSMEGFLLPPLLNPLIYGVNLPEIRHGFTHLF
>LOCXPSichOR22.34-eta.329.156.HIT1.OR.1R.315.7tm_1.exons1.CM040074.1.Amphiprion_ocellaris
MSSIPHSPSNATEELQYWGFLEKLMVSTLSTVPSCVFLYVNGTMLFSLRSKPVFCETPRYVLLYNLLFADTVQLALSQVMFILAVCRVKLSYPVCSCLTLLTNLTTVISPLTLVLMSVERYVAVCYPLRHTTIITVRNTAVAVTAVWAVSTLNNLTRLLLSLSFQKLGILQVKDLCSNLAMMLGSVSLDYDRAFTGFLFVSAGVAIASSYVGVAAAARSASADKTLARKARNTLLLHLVQLGLSLSSTIYNPLLIALSTAVTRIVFVRVQNVFYVCFVILSRCLSSLIYGLRDQRIRPVLLDHLCCRLGRSVVPA
>LOCXPSichOR22.22-delta.316.158.HIT1.OR.1R.309.7tm_4.exons2.CM040074.1.Amphiprion_ocellaris
LENQTVAADLLLLEALKVSPQSSVAAFLLLLLIYIFILVSNVGLVVLIFCSRSLQQPMYLLLTNMCINDVFGATVTVPHILRDLLSVSSQRYIRYVDCAFQAFCVHLHASVSHTVLMIMAFDRYVAVCNPLRYAAVMTNRTVVKLSAAAWTSAFVLVAILVGLSVRLTRCRWVVFNPFCDNASLFKLSCQSVLINNIYGLGYTVVLLGSSISSVTLTYLRIAVVCLSRKNQALNRRALQTCASHLTVYVIMMVSAFIIVVLHRFPQLSEHRKVASVLGHITLPVLNAVIYGLQIKEVRQKIKAAFYSNK
>LOCXPSichOR22.21-delta.316.161.HIT1.OR.1R.307.7tm_4.exons2.CM040074.1.Amphiprion_ocellaris
MKNKTVDLDLLQLEGLNVSPESSVAAFVLLLLIYVFIMVSNVGLVVLISMERSLHEPMYLLFCNMSVNDAFGASTVIPRLLADVFLPSSQRYIRYANCAVQAFCAHFHGGTSHTVLMIMAFDRYNAICRPLRYAAIMTRRTVVLLSTLAWVVSFVVILVMVSLSVRLSRCRRIINHPFCDNASLFKLSCENVFINHLYGLSTAMGMMALSLGVVLLTYLRIAVVCLSRKNQALNRRALQTCTSHLAVYVILLLSGFIIILLHRFPQLSEERKLASILFHVVPPALNAVIYGLQIKAIREKILIIFNR
>LOCXPSichOR22.9-delta.318.166.HIT1.OR.1R.313.7tm_4.exons3.CM040074.1.Amphiprion_ocellaris
MENLTVAVPLQHPVVFELEGFFVPPGYDSLLFVLALLSYVAVLLGNGLVVSIIVLDKNLHRPMFVMVCNLVLCDLLGATAVLPRLMVHFLTGQKRIAYYPAIAQAFSVHTYGVAAQTILGAMAYDRYIAVCEPLRYHAIMTSARLHCCCALAWLVALLLIAVLFAFHANVPLCGRTIRHVYCSNRSILSLACTPTTVNNIYGLSMTWTVSTGIFLIIAFSYIRILQASLKQGQTDSNVRSKVFQTCGSHLVIYLLYEIASVIIILSYRFPSVSPNLKKFFSIMFFIVPPIINPIIYGLVSKELRSSIVKHLTI
>LOCXPOR1.55.HIT1.OR.2R.305.7tm_4.exons3.CM040065.1.Amphiprion_ocellaris
MNVSSANVTMVIEYRDSFSKAVAKNVIVVVLGISINYINAALIQTFRKHQIFYMNPRYILFVHLVINDMIQVTLTVLLFIISYTLYKIHVSVCCSIILIALFTTENTPLNLACMAVECYVAICIPLRHSQICTVKRVLLLIGLIWATTVLSILPDLFVTLATEPLEYFSSYVFCLRETAFPNPHITKKRDITYVVYLVIVWFVIFYTYFKIVFTAKTASGDAKKARNTILLHGFQVLLCMTAYTVPFVLKAVKQWFPKNYSDVLFASYITVQVLPRSISPIIYGIRDKTYRKYLKRHMFCKVSPQ
>LOCXPOR3.77.HIT1.OR.2R.340.7tm_4.exons4.CM040065.1.Amphiprion_ocellaris
QEEMLVMNSTFSSSLDLLMSNSSSTLALGAMTIPKDSFSNALTKNIVAMLVWLALSIINSSMVHTFLRHSLFYENPRYIMFICMVINDALQLTLVTALYVVSYIFRKIHTSVCCLLIMTAVLTTRSTPLILAGMAVERYISICFPLHYSQMCTVPRTLLLIGVIFILTATPPITDLLITVVKEPPSFFHATIFCDHSLLFRDRSIYYKNCVFDGTYLSFVALTLLYTYCKIMLTARAASTGLASVKRARNTVVLHGVQLLLCMLAFVVPSLQAALISLFPHLSLEIRYIFFLLVYIIPRFLSPVIYGFRDEQFRKYWTRYLSCRSRSIFQVRPALLKMNL
>LOCXPOR4.88.HIT1.OR.2R.321.7tm_1.exons1.CM040067.1.Amphiprion_ocellaris
MQNLTELPVNATSQKSLSVIIKVCIVIPFFCIFLCCIGIMLHIFASHRQFLDTSRYILFASMLINDTLQILSSVLLFLFVMGQVKLVLVYCVPLLLISTATFQNTLLILATMSMERYVAIFYPLQRPAVWRSDRIWIIILSLWLLSCTYPSIDFAIGELDSAVDAFSTPVFCKPSVVNSSAVHTLFKAAFYVLMFTIVAVVILFTYVRILIETRKMRQNRASGSKAMHTVLLHGFQLLLCLLAFTHPITETLIVVHVNWLPEDIAFFNYFCFILIPRFLSPLIYGFRDQSLRDYIRKTFLCCSNKIKPGVRGKLQHSLSAS
>LOCXPOR5.99.HIT1.OR.2R.312.7tm_1.exons1.CM040067.1.Amphiprion_ocellaris
MANNSSVLHDDFFVLQFDDYVIILQILVAVFFSINMLLFATFFKKECFYTSMRYILFAVTLLCDSVQLVLGYLMLILVFYKIQMQVGICFVLCFTLSLYTTVTPVTLTAMTLERYVAICIPLHHAQLCSTHSTVHVILIIHAIGLIRCIVFFSVFFASVSLSFYTQGKLCSIEMFTINEWHDHIRSAVSQFYFLVMCIIVVFCYVKILKVAKAASGDNKKSKQKALETVILHAFQLFLCLIQLCCPLIENVVYQIDLRLFVIIRLFNYVMFSIAPRCLSPLIYGLRDEAFFLALKSYAFFGLLERTVISNRN
>LOCXPOR6.105.HIT1.OR.2R.310.7tm_4.exons1.CM040067.1.Amphiprion_ocellaris
MERNSTIPTNILEIEGFDISPEFMYPLFFLLLFVYFSLLFSNVGVLVLIITEKSLHQPMYILFCNLSINDLIGNTVLLPRLMAHIISTERFITYNQCVAQAFHSHTFGSASHMILVIMAIDRYVAICHPLRYSSIMTTRTVVGLSATAWGVSLVLVSVLIGLTVRLSRCRSVIQNAYCDNASLFKLSCEDVSINNIYGLVFTVLLFSCSIGGIGITYFRIALICWMRKNKELNNRALQTCASHLVLYLIMLLSGFLTIILHRFPKYPDLRKIAYILFHVVPANLNPIIYGMQTKSLRHKITQILQRKLTP
>LOCXPOR7.106.HIT1.OR.2R.307.7tm_4.exons1.CM040067.1.Amphiprion_ocellaris
MENKSFGFSSELTLDPFVIPPGGKYPIFFLGIAIYFFGISCNLTLLTLIMLRRNLHKPMYFILFSLPLNDLIGITAMLPKVLSDIVTETHTVHYPLCVLQAFLLHMYGGGILFILAAMSIDRYVAICMPLRYTSVMTPRVVICIISLVWGLDFVLIVSLFSLQTRLPRCKSVIMNVFCDNPSLLKLTCGNTAVNNIIGLFNTAVMQAVSVSIQAFSYVKILITCVVTRKSEAKTKAVNTCIAQLVILIVFEVVGTFTILSHRFKNVSADLQKIMGMLIFLVPPLLNPIVYGLYTSEIRTTLLRVLKN
>LOCXPOR8.107.HIT1.OR.2R.312.7tm_4.exons1.CM040067.1.Amphiprion_ocellaris
MDGNSSLRNLLTLETLSLSTTHIYPAFIFGTVTYLFIVFCNLLILITIAVRKKLHKPMFILLFNLPISDMIGATAFFPQVLLNIVTQKRLISFPACITQAFLIHFYGTGNLLILSAMAYDRYVAICCPLRYNTIMTPHTLMRIVISVWVLSFSFIIIVIILTARLKACRTNIVDLYCNNPSLLKLTCEDITVNNYYGFTASFVIQAGSLSILMYTYAQILRTCVMTNQRDARQKAMQTCGTHLVVVLILQISTAFTLISHRLDSVSPLLRRACGVSILIFPPVLDPIIYGLKVKELKQSMLMFFKRNVNATK
>LOCXPOR9.108.HIT1.OR.2R.310.7tm_4.exons1.CM040067.1.Amphiprion_ocellaris
MSLLNTSVKITQFAIGGFDTVTKPVLVGVVILIMYVVIIVANMMNILLIFCDKKLHKPMYLLICNLAAVDVVYTTSTSPTMIGVLLAGVKTISYVPCIFQMVIYHVGAVMEMFALAVMAFDRLIAVSCPFQYQSYLTNTRIIILTYILWLAALVFVSVMPATVLSLTHCRPRLIYAFCDFAAVLRTTCGDLNHHFNVVTVISFFLLFFTFFLICLSYFVIVFYVKLSSNVDKRKMGSTCFSHLIVVVCYYCPLFIRIVLTRMGVVLTIEERHGLTIGSFLGPSLVNPFVYCLNTKEIKCKIFKIFNIVES
>LOCXPOR10.56.HIT1.OR.2R.320.7tm_4.exons1.CM040067.1.Amphiprion_ocellaris
MITNFTRMRSFFLLGFPGLSPQYYGPVSALLFFIYQAIVVGNIFITAFIVYEKSLQKPTYMVFCHLALNDLTFGTVTLPKIIAKYWFGDGIITFYGCFVQMFFVHYLGSVTSFMLSVMALDRFIAVCIPLRYPVLITNGIISVLCGFAWFIPLPLMVAIVLHAFTLPYCKSNVIAQCYCDHISITSQACGEDVTIVRVTALCFAMLCLLLPLAFILFSYISIIVTIMTMSNVSGRKRTLSTCTPQIFITCLFYLPRCFVYVANTVGFSFNMDVRIILVLLYSLLPAAVNPFIYCFKTRDIKQMLIKRLKKTKIGIEIKFS
>LOCXPOR11.57.HIT1.OR.2R.323.7tm_4.exons1.CM040067.1.Amphiprion_ocellaris
MKFRNMTNIKDFIITGFPGLVPEYYGLVSLLLFVVFLVILIGNIFILAVIMFERNLHKPTYWIFFHLAVTDLAFGTVTLPKIIARYWWNDMVSSFSACFTQMYFVHALGAVHSLILLMMALDRFVAIWFPFRYPLLFTNQNVSIACCLCWVLTFIRMMGIVLHASTLPYCDLNIIMQCYCDHISITRLGCGDKVAYVKSVAVGNAMVTLLVPLTVIILSYFFIILAVLRMPHTERRHRVLSTCAPQLFITCLYYVPRCFVYLANNLGFSFSPVARIIITMTYSLVPAAVNPAIYCFKTKDIKEALMQRFKNRKISIAIKNDCR
>LOCXPOR12.58.HIT1.OR.2R.306.7tm_4.exons1.CM040067.1.Amphiprion_ocellaris
ENNTDIVFILQGLNGSLTDRQLYFAFALMSYSFTVFVNLTLIVTVCLDKTLHEPIYIFLCNLCFNGICGASCFYPKLLYDLLADSHVITYIGCLTQMVATYSYIFCEFTSLTVMAYDRYVAICRPLQYRALMTVQKVAQLLFLTWCFSMLEAFVGISLTSRLPLCGRHLPKIFCTNWDVVRLSCSDTTVNNIYGLVLTFSHLLQMVLILISYAHLVRASIRSLSDRRKFVQTCLPHLVTLLIFTTSLLFDMMYSRYGGSNTMAVLKNALAAEFLVVPPLINPVIYGMNLHQIRSRILHMFTHRPEI
>LOCXPOR13.59.HIT1.OR.2R.305.7tm_4.exons1.CM040067.1.Amphiprion_ocellaris
VMMMNSTQVSHFTLAAYFDTGVFKYLYFLIILTVYVLIISANVLLIVIICMNRSLHEPMYLFLVSLFVNQLYGSALLFPFLLVQILSDIHTVSAAVCFLQIFCLYSYAGVEFFNLAVMSYDRYLAICYPLQYNTHMSCKRVAFLIAASWFPPFLIIVITTSLSFSLQLCGNIINKVYCDNYSIVKLACSDTTVNNIYGLFTTLLTIISLLTLILYTYTKILRVCFSGSKQTRQKALSTCTPHLASLLNFFFGCMFEVVQSRFNMNSVPSMLRIFLSLYFLTCQPFFNPVLYGLKLSKIRHACKSL
>LOCXPOR14.60.HIT1.OR.2R.305.7tm_4.exons1.CM040067.1.Amphiprion_ocellaris
VMMMNSTQVSHFTLAAYFDTGVFKYLYFLIILTVYVLIISANVLLIVIICMNRSLHEPMYLFLVSLFVNQLYGSALLFPFLLVQILSDIHTVSAAVCFLQIFCLHSYAGVEFFNLAVMSYDRYLAICYPLQYNTHMSCKRVAFLIAASWFPPFLILATQTPLTFSLQLCGNIINKVYCHNYSIVKLACSDTTVNNIYGLFTSWITLISLLTLILYTYTKILRVCFSGSKQTRQKALSTCTPHLASLLNFFFGCMFEVVQSRFNMNSVPSMLRIFLSLYFLTCQPFFNPVLYGLKLSKIRHACKSL
>LOCXPOR15.61.HIT1.OR.2R.310.7tm_4.exons1.CM040067.1.Amphiprion_ocellaris
MMTINSTQVSYFVLGAYLDTGMFKYLCFMIILCLYVLIISANVFLIVIICMNRSLHEPMYLFLVSLFANELYGSTGLFPLLLVQILSDVHTVSYSLCFLQIFCLYSYVCVEFLNLAVMSYDRYLAICHPLQYKTSMTSKKVATLIALAWLFPSLMIVVLISLSAPLQLCGNIINKVTCGNYAIVKLTCTETRINNIYGLIHTIISIITPLILILYTYMRILKVCFSGCKQSRQKAVSTCTPHLASILNFSFGCCFQIVQSRFYVSSVPSMLDIILSLYFLTCQPLFTPLLYGLKMSNIRILCQQLLFGEV
>LOCXPOR16.62.HIT1.OR.2R.309.7tm_4.exons1.CM040067.1.Amphiprion_ocellaris
MINSTQDSFFTLSAYVDIGIFKYLCFLIVLAVYIATICANVLIIVTICITRSLHEPMYLFLVSLFANELYGSTGLFPFLLVQILSDVHTISYSLCFLQVFCLYSYAMIEFLTIAVMSYDRHLAICYPLQYKTRMTFNKIMFLIALTWAYAFFIMVLMGYCLAGRLQLCGNIINKVYCDNYYIVRLACSDTTVNNVFGLFNMFTVIFGLIVFILYTYLRILKVCFSGSKQTRQKAVSTCIPHLVSLVNFSCGTFFEIVQSRFDMSSVPNVLRVFLSLYFLTCQPLFNPVLYGLRMSKIHATCKILLVGKK
>LOCXPOR17.63.HIT1.OR.2R.309.7tm_4.exons1.CM040067.1.Amphiprion_ocellaris
MRNFTQVSYFTLGAYYETELFKYLYFLIVLALYVAIVSANVFLIVIICMNRSLHEPMYLFLVSLFANELYGSTGLFPFLLVQILSDVHTVSYSICLLQVFCLYSYGGIEFLTLAIMSYDRYLAICNPLQYNTRMTFNKIVMLTALIWIYPLFINAVITYGLTGSLQLCGNIINKVYCDNYYIVKLGCSDITVNNVFGLVHMFTVIFGLVMLILYTYMRILKVCFSGSKQTRQKAFSTCTPHLASLLNFACGAFFEIVQGRFNMTSLPNLLRIVLSLYWLTCQPLISPLMYGLKLSKIRIVCKTLLFGRK
>LOCXPOR18.64.HIT1.OR.2R.316.7tm_4.exons1.CM040067.1.Amphiprion_ocellaris
EQDTELVSSHRHFVLDGFFELGALRPVLFVPFSIMFTISLLANSLLLYVVASHRSLHSPMCILIAGMACVDLSLPLFFIPNMLLSFLFDWRSISLIGCLLQMHLIHFVGAFQSTLLVWMALDRYFAICTPLGYHDCMTLPRFLEFIIPCLIRNFTLNTLMVGMAGGLVFCGGNVMNHCFCEHMALVKLACGNITVNSLLGLLTLFLVANFIFITISYIVIFVSVLHSGKSGTKALRTCVTHIVVMVVSLMVALIAYLSYRIRNSLPAAIQVFFSTMYLLFPSCFSPIIYGIPTTEIRQHILNMLTCCRRFHALTYS
>LOCXPOR19.65.HIT1.OR.2R.306.7tm_4.exons1.CM040067.1.Amphiprion_ocellaris
EMMKNSSQVSYFTLAAYLDRGDVKFLYFVVLLTAYVLIICSNLFLMVVICMNRSLHEPMYMFLLSLFVNELYGSTGLFPFLLVQILSDLHTVAAPLCFLQVFIIYSYGGVEYLSLTAMSYDRYVAVCCPLRYKTLMTADRTATLIVLTWSYPLVLITVMVCLSSSLQLCGNVIDKVYCDNYSVVKLSCSDASVNNIYGLVTTFCTIVFPLILIIFTYIKIFRVCLHGSKQTRQKAISTCAPHLAVLLNFSFGACFETLQSRFDMSRVPTVLRIFLSLYSVASLPLFNPLIYGLNVSKIRLGALSLI
>LOCXPOR20.67.HIT1.OR.2R.310.7tm_4.exons1.CM040067.1.Amphiprion_ocellaris
SSLSYFVLTAYIHVGSLKFLCFVVTALVYVGIVLVNTSLMVVICMNRSLHEPMYMFLLSLFVNELYGSTGLFPFLLVQILSDLHTVPAPLCLLQIFCIYMYGNVEVCNLAVMSYDRYLAICDPLHYKSRMTSQKAAVLISGVWFYSVLKLLITLSLNVRLSRCGNVVNSLYCQNYLIVKLACSDTRLNNIYGIFGTVVTVIVPLIPILFSYLRILQVCFSGDKQTRQKAVSTCSPHIVSLLNFSFGSCFQIFQSRFSQNKLPVLLQIVLSLYFLIIQPLLSPVMYGMQMSSIRNTYKRVFCSKVWAAHRD
>LOCXPOR21.68.HIT1.OR.2R.321.7tm_4.exons1.CM040067.1.Amphiprion_ocellaris
GQNFSHSSFMFRGFPELQKHRWLLALLFSASYLLVLLGNSLVVYVIRSVASLHSPMYLLVCLLCVVDVLVATAIIPNMLLGFLFDWDHISLAGCLTQMFFTHFLSSVESTLLLAMALDRYVAICKPLRYTEIIDSSMLAKLLLFTLLRSISIMATLVGLAGSLRFCGSNVIRHCYCDHMALVSLACSSTSRNSAAGLAVIICFVGVDIPLIFFSYMKIISVVLRAAAGEDRRKAFHTCGTHLMVMMCFYLVGSVTFLSHNLNIPIPTDANSVMGVMYILLPATVNPIIYGVRTKEIRNGFLRILNLRAKTIMSVKVSPAGK
>LOCXPOR22.69.HIT1.OR.2R.313.7tm_4.exons1.CM040067.1.Amphiprion_ocellaris
NRILNVSSHRLFLLDGFGDLGALRSVLFLPFFFHFVVSLSATSLLLLVVVSNQSLHSPMYLLMASMAAVDLSLPLFFVPDMLLNFLLGRRSISLIGCLLQMHLLHFLGALQSTLLVWMALDRYFAICTPLSYHQQMAPRRFSRFVVPLVLRNAVMVSLLVGLTGMLRFCGNVIQHCFCEHMALVELSCGPTSTNSLLGLLALAFIPVTNFLLIFASYVLIFGSVPRSGRAGVRALHTCVTHLLVMLVSLAVVLVAFLSYRIRTSLPVSCRVFFSSMYLLLPSCFNPIIYGVRTKEIRQHILKTLSCCSRTRTL
>LOCXPOR23.70.HIT1.OR.2R.323.7tm_1.exons1.CM040068.1.Amphiprion_ocellaris
DTAGCLFLSILPYGQAVPALVCGFVLFTLFSFLVNLLTLLAVWWSEELSWQPRFTLVKNLILSDLMQITTFGPAVIHSLVQRRTMPFRTWCYVQYFIGSTSIFTSLLTITCMALERYLFVCRAIHYLVILTEACLRRVLTLIWMFSIAVGVVTMALLHTGGAQSSGSVTMGLLCEPDMMEQHMGFPRSSAIFRKVVGTVTLLLCLMVFFFSYCRMYQDARNAVIPFNADNNKARKTVLLDCGMFLMQLLPLLLKVVSDALWEVRGNAAMTGRSSQAGDVCTVKPAPTATAAVLHVSLLMMLMVPPCINPMQYGLRNAEVRQAL
>LOCXPOR24.71.HIT1.OR.2R.310.7tm_1.exons1.CM040070.1.Amphiprion_ocellaris
DSIHDEAQDDRFLEILMVSTLSTIPSCVFLYINGIMLFTLRSKAVFCETARYILLYNLLFAETVQLVLSQVLFLLAAYSVIMTYPLCGFLTQLANLTTTISPLTLVVMSVERYVAVCYPLRHADIVTVRNTGVSIILIWTFSSLNVVIRVLLLLELPFDNLLNLQVKGFCSGLSMLVGPISHAYNKAFAGFVFTSAGVAIISSYIGVAAAARSASADKASAHKARNTLLLHLVQLGLSLSSTVYYPLLIALSTVVVRVVFFRIQSLVYMFIFIVPRCLSSLIYGLRDQSIRPVLMFYLCCRLRLSTVRVK
>LOCXPOR25.72.HIT1.OR.2R.306.7tm_4.exons1.CM040071.1.Amphiprion_ocellaris
NISNTALFSLSGFSATVNYRVTLFSVTLLCYFLIVMVNMSLILTIILDQNLHKPMYIFLCFLCINAIYGTVGFYPKFLFDLLSDIHVISYVGCFLQVFIIYSNIKVDYSILVLMAYDRFVAICKPLEYHSVMSVRRTTVLICLCWFIPFCFDVLIVTLTSALTLCGNRIQKLYCENWSIVKLACGSTKANDIVGLIIISFYCCHALCIACSYVQLVKAALRSKEGRRKFAQTCVPHLFCLLNVTIALLFDVMYSRYGTASMSQNLKNFMAIQFLVIPPLINPIIYGVILTKIRHRMIYLCRTAFQR
>LOCXPOR26.73.HIT1.OR.2R.314.7tm_4.exons1.CM040071.1.Amphiprion_ocellaris
MENSTVSFYFNFTMFMRIGHYRYLAFVFCLLLYSFIVCANVLIIWIILRESTLHKPMYVFIAFLSVNSVYGSTGFFPRFLMDLLSDTHLISRPACFTQIYIIFTYTFYELTILSIMAYDRYVAVCYPLHYHRKMSSKTVYGLAFFAWFLPACNLSITINMVVRLPLCGNKIEKIYCTSWNIVKLSCVTAAVSSIGATVGSIAIAFIPFGFILYTYLRIVLACWNRSEFRGKVLQSCLPHVVSFVVYSITSFTESALSRQNLQEVNPFVAVILSIEFIIIPPVVNPLVYGLKLPEIRRHIFRILCSKPTSKRNSC
>LOCXPOR27.74.HIT1.OR.2R.315.7tm_4.exons1.CM040071.1.Amphiprion_ocellaris
MENSTVSFYFNFTMFMRIGHYRYLAFVFCLLLYSFIVCANVLIIWIILRKNTLHKPMYVFIAFLSVNSVYGSTGFFPRFLMDLLSDTHLISRPACFTQIYIIFTYTFYELTILSIMAYDRYVAVCYPLHYHRKMSSKTVYGLAFFAWFLPACNLSITINMVVRLPLCGNKIEKLYCASWNIVKLSCVTAAVSSIGATVGATAIAFIPFGFILYTYLRIVLACWKNSSEVRGKVLQSCLPHVISFVVYSITSFSDSALSRQNLQEVNPFVAVILSIEFIIIPPVVNPLVYGLKLPEIRRHIFRILCSKPTSKRNSC
>LOCXPOR28.75.HIT1.OR.2R.307.7tm_4.exons1.CM040071.1.Amphiprion_ocellaris
MDNVSVINMLTLSGLSGTANYRVTLFVLTLLCYFVIWLVNMTIIVTIIVDKSLHEPMYIFLCNLCINALYGTAGFYPKFLYDLLSATHVISYAGCLLQGYVLHSSACADFSLLALMAYDRYVAICRPLVYHTAMSKQRICIFVFIAWLIPFYLLFMSTITTSALRLCGSLIPRIYCVNWLISNLACSASIATVIVPAFNYTFYFGHVVFIFWSYLYLIKTCQSSKENTSKFMQTCMPHVFSLAVVGLSFHFDLLYMRFGKKEISQNVKNFMAMEFLLIPPIFNPIMYGLKLTQIRQRLSKFICSKSS
>LOCXPOR28.76.HIT1.OR.2R.307.7tm_4.exons1.CM040071.1.Amphiprion_ocellaris
MDNVSVINMLTLSGLSGTANYRVTLFVLTLLCYFVIWLVNMTIIVTIIVDKSLHEPMYIFLCNLCINALYGTAGFYPKFLYDLLSATHVISYAGCLLQGYVLHSSACADFSLLALMAYDRYVAICRPLVYHTAMSKQRICIFVFIAWLIPFYLLFMSTITTSALRLCGSLIPRIYCVNWLISNLACSASIATVIVPAFNYTFYFGHVVFIFWSYLYLIKTCQSSKENTSKFMQTCMPHVFSLAVVGLSFHFDLLYMRFGKKEISQNVKNFMAMEFLLIPPIFNPIMYGLKLTQIRQRLSKFICSKSS
>LOCXPOR30.78.HIT1.OR.2R.308.7tm_4.exons1.CM040071.1.Amphiprion_ocellaris
MDNVSVINMLTLSGLSGTANYRVTLFVLTLLCYFVIWLVNMTIIVTIIVDKSLHEPMYIFLCNLCINALYGTAGFYPKFLYDLLSATHVISYAGCLLQGYVLHSSACADFSLLALMAYDRYVAICRPLVYHTAMSKQRICIFVFIAWLIPFYLLFMSTITTSALRLCGSHIPKIYCVNWLISNLACSASIATVIVPAFNYTFYTGHVVFILWSYIYLIKTCQSSKENTSKFMQTCMPHVLSLAVVGGSYHFDLVYMRFGKKELSQNVKNFMAMEFLLIPPIVNPIMYGLKLTQIRQRIFKFICSKSSL
>LOCXPOR31.79.HIT1.OR.2R.308.7tm_4.exons1.CM040071.1.Amphiprion_ocellaris
MDNVSVINMLTLSGLSGTANYRVTLFVLTLLCYFVIWLVNMTIIVTIIVDKSLHEPMYIFLCNLCINALYGTAGFYPKFLYDLLSATHVISYAGCLLQGYVLHSSACADFSLLALMAYDRYVAICRPLVYHTAMSKQRICIFVFIAWLIPFYLLFMSTITTSALRLCGSHIPKIYCVNWLISNLACSASIATVIVPAFNYTFYTGHVVFILWSYIYLIKTCQSSKENTSKFMQTCMPHVLSLAVVGGSFHFDLVYMRFGKKELSQNVKNFMAMEFLLIPPIVNPIMYGLKLTQIRQRIFKFICSKSSL
>LOCXPOR32.80.HIT1.OR.2R.309.7tm_4.exons1.CM040071.1.Amphiprion_ocellaris
MDNVSAIRMFTLSGINETVNYRIAIFSLTLLYYSVILFVNIALIAIIAFDENLHEPMYILLASFCINGLYGSVGFYPKFLLDLLSSSQEISYEACLLQAYVMYSFACCDLSILAVMAYDRYLAICRPLHYHSFMTKRRLSLLVCFSWLMPFSIFSVSILLTSTKKLCGSNIQKLYCVNWLIVKLVCPDNDTLSNSIVSYATICLYVLHGFFIMWTYMHLIKTCARSKEDRLKFMQTCVPHLISLLTFMFVMLFDLMYMRFGSSTLPQSLQNFMAIIFLLIPPVMNPLIYGFKLTKIRHRILGLIYVRRK
>LOCXPOR33.81.HIT1.OR.2R.302.7tm_4.exons1.CM040071.1.Amphiprion_ocellaris
MENNTSASYFNLTMFLNIGNYRYPAFVLCLLLCAFIISANLVIIVAIAREKSLHEPMYIFILFLSVNSLYGTAGFFFRFLRDLLSDSHLISRPACFTQIYVIYTYASYELTLLGIMAYDRYVAICQPLHYHNKITARMICKLFVIAWIYPAVAVGTCVYLSSRLPLCDNKIPKVFCANWNIVKLSCVSTVLNNLVGMFVSTSTVFLPLAFVLYTYIRIFLICRKCSPEFKSKVIQSCLPHIITFVNYSVTVFCDVSLSRINLEELNPLLAIILSLEFVVIPPILNPLVYGLKLPEIRKIMLR
>LOCXPOR34.82.HIT1.OR.2R.309.7tm_4.exons1.CM040071.1.Amphiprion_ocellaris
IMENASGVTVLTLSGLSFTLEQRISLFLVTLLWYLMILWGNVALIVTVIMDKNLHEPMYIFVCNLCVNALYGTIGFYPKFLLDLVSSHVISYAGCMLQGYVIHSSVCNDFSILALMSYDRYLAICRPLVYNSVMTKQRISIFVFFSWLIPLYCMFMNTATLLGSRLCGSHINRLYCVNWMIVRLACSPPIANTAVAYFNILFFFGHCVFIFWSYLSVIKICISSKEKQVKFMQTCLPHLVSLLTFMTAILLDVLYIRFGSADVSQNLNNFMSIEFLLVPPMVNPLVYGFRLTKLRNRILNLVHIKSKDA
>LOCXPOR35.83.HIT1.OR.2R.310.7tm_4.exons1.CM040071.1.Amphiprion_ocellaris
MMANVSVITVFVLSGLNETVNHRSIIFFLSLLCYCTILVVNVSLIVIIILDNSLHEPMYILLCAFFMNGLYGTTGFYPKFLWDLLSPVHIISYSGCLVQALVMYSFACSDLSILALMAYDRYLAICRPLEYHSVMSKHRVTKLAFFSWFTPFCIVATNIYLTSRVKLCSSHIDRLFCVNWSIVQLACFPEETTINGIGGNITIIIYGFHGLFIVWSYLYLIKTCTSSLENRAKFMQTCVPHLTSLFTFLFTVFFDVMTLRLASKDFPEMLQNFMSIEFLIIPPIMNPLIYGFKLTKIRNKIFPSVIFKIK
>LOCXPOR36.84.HIT1.OR.2R.311.7tm_4.exons1.CM040071.1.Amphiprion_ocellaris
MANVSVITVFVLSGLNETVNHRSIIFFLSLLCYCTILVVNVSLIVIIILDNSLHEPMYILLCAFFMNGLYGTTGFYPKFLWDLLSPVHVISYSGCLVQALVMYSFACSDLSILALMAYDRYLAICRPLEYHSVMSKHRVTKLAFFCWLMPFCIIATNIYQTSRVKLCSSHIDRLFCVNWSIVQLACFPEETTINGIFGNVTITIYVLHGLFIVWSYLYLIKTCTSSLENRAKFMQTCVPHLTSLFTFSFTVLFDLMTLRLALKDFPQMLTNFMSIEFLIIPPIMNPLIYGFKLTKIRKKFVCVVSFKINVN
>LOCXPOR37.85.HIT1.OR.2R.306.7tm_4.exons1.CM040071.1.Amphiprion_ocellaris
MANVSVITVFVLSGLNETVNHRSIIFFLSLLCYCTILVVNVSLIMIIILDNSLHEPMYILLCAFFMNGLYGTTGFYPKFLWDLLSPVHVISYSGCLVQALVMYSFACSDLSILALMAYDRYLAICRPLEYHSVMSKHRVTKLAFFSWLMPFCIVATNIYLTSRVKLCSSYIGMLFCVNWSIVQLACFPEETTINGIIANITIIIYVLHGLFIVWSYLYLIKTCTSSLENRAKFMQTCVPHLISLFTFLFTVLFDGMMMRLSSKDFPQMLINFIAIEFLIIPPIMNPLIYGFKLTKIQNKIVGVVYY
>LOCXPOR37.86.HIT1.OR.2R.306.7tm_4.exons1.CM040071.1.Amphiprion_ocellaris
MANVSVITVFVLSGLNETVNHRSIIFFLSLLCYCTILVVNVSLIVIIILDNSLHEPMYILLCAFFMNGLYGTTGFYPKFLWDLLSPVHVISYSGCLVQALVMYSFACSDLSILALMAYDRYLAICRPLEYHSVMSKHRVTKLAFFSWLMPFCIIATNIYLTSRVKLCSSHIDRLFCVNWSIVQLACFPEETTINGIVTNITVIIYVLHGLFIIWSYLYLIKTCTSSLENRAKFMQTCVPHLTSLFVFLFTGLFDGMMMRLSSKDFPQMLINFIAIEFLIIPPIMNPLIYGFKLTKIQNKIVGVVYF
>LOCXPOR37.87.HIT1.OR.2R.306.7tm_4.exons1.CM040071.1.Amphiprion_ocellaris
MANVSVITLFVLSGLNETVNHRSIIFFLSLLCYCTILVVNVSLIVIIILDNSLHEPMYILLCAFFMNGLYGTTGFYPKFLWDLLSPVHVISYSGCLVQALVMYSFACSDLSILALMAYDRYLAICRPLEYHSVMSKHRVTKLAFFSWLMPFCIIATNIYLTSRVKLCSSYIDRLFCVNWSIVQLACFPEETTINGIVANITIITYVLHGLFIVWSYLYLIKTCTSSLENRAKFMQTCVPHLTSLLTFLFTVLFDVMTLRLASKDFPQMLINFIAIEFLIIPPIMNPLIYGFKLTKIRNKIVGVVSF
>LOCXPOR40.89.HIT1.OR.2R.305.7tm_4.exons1.CM040071.1.Amphiprion_ocellaris
NDEFNATYLTFSGHVELHRFRFLYFLVMFIVYVLILCSNSIILCIIWIHKSLHEPMYIFIAALLLNSILFSTNIYPKLLIDFLSDKQVITHSHCVVQFSTYYSLGGSEFLLLSAMAYDRYVSICKPLQYPVIMRKSTVSVLLLLAWLLPALQVMASTTIINNLQICRFTLTGIFCNNTIYNLFCVIPRTLSINGVSILLNTVLLPMLFILFTYARILIISYQSSKDVRKKAAQTCLPHLLVLMSISCLSSYDIIIARLQVDFHRTARLIMTLQLIIYHPLFNPVIYGVKMKEISKHLKKLLCEGK
>LOCXPOR41.90.HIT1.OR.2R.308.7tm_4.exons1.CM040071.1.Amphiprion_ocellaris
MNDEFNATYLTFSGHVELHRFRFLYFLVMFIVYVLILCSNSIILCIIWIHKSLHEPMYIFIAALLLNSILFSTNIYPKLLIDFLSDKQVITHSHCVFQFFAYYSLGASEFLLLSAMAYDRYVSICKPLQYPVIMRKSTVSVLLLLAWLLPALQVMVLAAIIKNVQICRFTLTGIFCNNSIYNLFCVIPRTLSINGVSILLSTVLLPMLFILFTYAKILIISYQSGRDVRKKAAQTCLPHLLVLMSISCLSFYDVIIARLQVYFPRSAHLIMTLQIVIYHPLFNPIIYGIKMKEISKYLKKLLCEGKLN
>LOCXPOR42.91.HIT1.OR.2R.308.7tm_4.exons1.CM040071.1.Amphiprion_ocellaris
MNDEFNVTYLTFSGHVELHRFRFLYFLVMFIVYVLILCSNSIILCIIWIHKSLHEPMYIFIAALLLNSILFSTNIYPKLLIDFLSDKQVITHSHCVFQFFAYYSLGASEFLLLSAMAYDRYVSICKPLQYPVIMRKSTVSVLLLLAWLLPALQVMASAAIIKNVQICRFTLTGIFCNNSIYNLFCVIPRTLSINGVSILLNTALLPMLFILFTYAKILIISYQSSRDVRKKAAQTCLPHLLVLMSTSYLSSYDIIKARLQVYFPRSAHLIMTLQIVIYHPLFNPIIYGIKMKEISKHLKKLLCEGKLN
>LOCXPOR43.92.HIT1.OR.2R.308.7tm_4.exons1.CM040071.1.Amphiprion_ocellaris
MNDEFNATYLTFSGHVELHRFRFLYFLVMFIVYVLILCSNSIILCIIWIHKSLHEPMYIFIAALLLNSILFSTNIYPKLLIDFLSDKQVITHSHCVFQFFAYYSLGGSEFLLLSAMAYDRYVSICKPLQYPVIMRKSTVSVLLLLAWLLPVLQLMLPVLISNDLQLCRFTLTGIFCNNAIYNLFCVTSRTLSIYGMFALLSTVLLPMLFILFTYARILIISYQSSRDVRKKAAQTCLPHLLVLMSISCLSSYDIIKARLQFYFPSTARLIMTLQLIIYHPLFNPIIYGIKMKEISKHLKKLLCEGKLN
>LOCXPOR44.93.HIT1.OR.2R.302.7tm_4.exons1.CM040071.1.Amphiprion_ocellaris
MDDKFNTTYITFDGYVQIHKYRYLYFILMITLYVLIICSNSTIVYLIWIHQNLHEPMYIFIAALSMNSILFSNAIYPKIFVDVLSERQIIPYSACLFQWFLWYSLGLSDFSILAAMAYDRFVSICKPLQHPLIMNKSTITVLLLSAWLFPACHMLVTIVLSADRKLCSFSLNGIFCNNSVFKLQCASSRVLSVFGVVTVMNVVIFPLLYILFTYAKIMKITYKSSGDVRKKAAETCVPHLLVLISCTSLAVYEVIIARVESDFSKTTRLQAALYQPLFNPIIYGLKMKEIFKHIKKMFCSVK
>LOCXPOR45.94.HIT1.OR.2R.301.7tm_4.exons1.CM040071.1.Amphiprion_ocellaris
MDDDLNVTHIKLGGFVEMDKYRYLYFLTLFAVYILIICSNSTIVFLICIHKNLHGPMYVFIAALLLNCVLYSTVVYPKLLTDFLSKEQIISYPACLFQFFAFYSLGGSEFLLLSAMAYDRYVSICKPLQYPTIMTKNAVTAFLVLCWIVPASHVAVQTILSAKAKLCDLNLNSVFCNNAIYRLQCVESRIIRIFGVVCLLDLVILPLLFIVFTYVRILVISYRSCKEVRKKAAETCLPHLLVLISFSFLTVYDVSVARVDTDFPKTARLIMTLQIVLYHPLFNPFIYGLKMKEIFQRLKIL
>LOCXPOR46.95.HIT1.OR.2R.305.7tm_4.exons1.CM040071.1.Amphiprion_ocellaris
ESNVTCLTFGGHVEIDKYRYLYFAIMFTMYVLIICSNSTIVCLIVIRKSLHKPMYVFIAALLLNSVFFSTVIYPKLLIDFLSEKQMISYRACLFQVFLFYVSACTEFLLLSAMAFDRYVSICKPLQYPTIMGRRTVTTLLVLAWLVPACHIAVPVVRNANLKLCSFTLKGIFCNNAVQSLPCANSRALLMYGAAVMFNVTLLPMLLILFTYAKILVIAYRSCGEVKKKAAQTCLPHLFVLINYSCLLIYDLIIVRMESDVSQTARFVMTLQIVIYNPLLNPIIYGLKMKEISKHLTLLFFQVKVN
>LOCXPOR47.96.HIT1.OR.2R.310.7tm_1.exons1.CM040074.1.Amphiprion_ocellaris
DSIHDEAQDDRFLEILMVSSLSTIPSCVFLYINGIMLFTLRSKAVFCETARYILLYNLLFAETVQLVLSQVLFLLAADRVIMTYPLCGFLTQLANLTTTISPLTLVVMSVERYVAVCYPLRHADIVTVRNTGVSIILIWMFSFLDVLFRVLLLLEVLVEELQSLQMKNYCSSTSMFVGPISHAYSKAFTCFVFTSAGVAIISSYIGVAAAARSASADKASAHKARNTLLLHLVQLGLSLSSTVYSPLLIALSTVVVRVVFVRIQTLVYMFIFIVPRCLSSLIYGLRDQSIRPVLMFYLCCRLRLSVVKVK
>LOCXPOR48.97.HIT1.OR.2R.322.7tm_4.exons1.CM040074.1.Amphiprion_ocellaris
MDFFNSALGRNITFVHPAYFRITGFTGIQNIKYYYVFLFFVYIVSVLGNTAVMALILLDHTLKTPKYIAVFSLAFVDMLGNSALVPKVLDIFLFNHPYIPYNNCLTFLFFCYACFSMQALNLVALSYDRLIAVIHPLHYHVKVTHRFMLSLITFFWVFVITVCLIAVGLLTRLSFCKSVVVNSFFCDHGQIFRLACNDNTPNFVISPMLIFLILWLPLVFILFSYSFIAFALSKVATFQERMRAFKTCTGHLSLVTIFFIPLLITFTMGSKINPNARIINLSLTMVFPPMLNPIIYVLQTQEIKESLKKIIKIRKQSKIMVK
>LOCXPOR49.98.HIT1.OR.2R.308.7tm_4.exons1.CM040074.1.Amphiprion_ocellaris
MDNTTAVTFKMTAYVVMEKYKHGMFSVFLLVYFISIILNSLLISIIHQNKELHQPMNVFICLLSLNEMYGSTALLPASMAVLLSKTHEVPAKWCMAQVYFLHTYASGEFCVLALMGYDRYVAICYPLHYHSIMSNSKMRKLIALVILYPLIIFACFYSLTLQLRLCGKVIPKMYCVNMELVKNSCSNAPYISIVGLVLIFLLVVPQLVMIVFSYAQISRVCRKLQKESQAKALKTCIPHLFSLMNYTIGSLFEIIQTRFEMSHVALELRIFLSLYFVIIPSITNPLLYGLGTQIVRVYILKLFIKYKI
>LOCXPOR50.100.HIT1.OR.2R.302.7tm_4.exons1.CM040074.1.Amphiprion_ocellaris
MKNFSKVTSFYLSEYYGMEDLKAVYFCIFLVLYVTIIAENVVLIGVIYREKSLHEPMYVLLCNLAVNGLYGGTALLPALLVNLLSQTHEISLSFCQTQVYAIHTYAITEFTILAVMSYDRYMAICHPLSYHTIMSRRAAKLILFMWLYPMLAFLIVLIFTLQLPYCGRTIEKVYCINYLLVRLACTDTFIANIVGLLSVVLYTGPQLVMIFYSYGHILRICLLSFSKSKFKALRTCTPHLLAILNYSFGCFFEIAQGRFDSSHLSYQTKLFLSLYFLIFPPLLNPAIYGLSIGLIRARLFRL
>LOCXPOR51.101.HIT1.OR.2R.305.7tm_1.exons1.CM040074.1.Amphiprion_ocellaris
MNDSTEAPQVLSLHTSIKAVLSTLLCLFFLYVNSVMVFALLKKPLLLQSPRYVLFGHLLVTDSLQLVASMLLYVFAVTRVRMASYVCITFLLFASSTVKLSPLSLAVMSLERYVAICFPLRHAYIVTSRTMGIAIAVIWTVASLDSFMLLILFVSLENTSFTLQKFCTKSTVFRLQIYVTLSRTFTIMYFALVSLIIIYTYVAVMITAKSASSNASHANKAHKTVLLHLLQFCLCLTSTLFEMINTSSLLKMKRVVAVHIQYVFFLCLIILPKSLSPLLYGLRDQTFRRVFIYYFTFGFQSTVFP
>LOCXPOR53.102.HIT1.OR.2R.310.7tm_4.exons1.CM040074.1.Amphiprion_ocellaris
MENLTLNSFTLQLEGIKVTEVSMYPVFFFFFFSYLFIMVVNVGIVVLVFLDKNLHQPMYLLFCNLPFNDVLGNSIMVPRLLVDVLLPPSKRLISYYECVVQAFTTHMFGTTSHTVLMIMAFDRYVAICNPLRYAAIMTNRMVLKLTASAWGVAFVLVGVLLGLTVRLNRCRTLITNPFCDNASLFKLSCDSVFINNVYGLTFTVVLFSASIGTMVLTYTRITVVCLTSRNKSLNSKALKTCSTHLFVYLVMFFCGTLIIVLHRFPQYSDYRKMSAILFHIIPGSLNPIIYGVQSKEVRKFLSRLIPSSKV
>LOCXPOR56.103.HIT1.OR.2R.309.7tm_4.exons1.CM040074.1.Amphiprion_ocellaris
MDNQTFNADIILIEGLKVSPESSVTTFVLLLLIYVFIMVSNVGLVVLISMERSLHEPMYLLFCNMSVNDVFGASAIIPRLLGYVFTAFTERYIRYVDCAVQAFCAHFHAGTSHAVLMVMAFDRYVAICNPLRYTSIVTNRMVVKLSAGAWTVAFLLVVVLLGLSIRLTRCRRVILNPFCDNASLFKLSCQNLLINHIYGLSSAVLLLGSSLGSVTLTYLRIAMVCLSSKNKVLNSKALQTCATHLAVYIVMLVSSFTPMIMHRRPEWADNGKVASVMFHVVPPALNPLIYGLQCKELRQKIISVFHKNK
>LOCXPOR58.104.HIT1.OR.2R.304.7tm_1.exons1.CM040083.1.Amphiprion_ocellaris
SYTCVRFYVSTVSFSVLLFFNLIINWTIVREERLRSHARFVLVFHLLVSALVHLGTSSVFYYQIHLKARPGRSACLAMITVLISSASNILLTLTAMALDRYCAVCHPMRYTSACTARRWPWLLGALTWLLALAIPLSLLLQPDSQTSRDAYHGECGPEQLRTGELQKVLFIGLCTLIILYSYVRILVESRRLGVLNRRNKAGCKTIALHGSQLAVYILPNFVSFVLSILNKRRLIERDTKELSAVVIFAFFSLAQCVAPVVYGLRKEELLEQLSHRFPCCSRYMKAVLGWTVRASWPQTHHRAR
>LOCXPMedTARs.001.99.HIT1.TAAR.1R.278.7tm_1.exons1.CM040062.1.Amphiprion_ocellaris
MKKMSLILISLSRQLHTPTNFLILSLAVSDLLVGATVMPIAVDLQFCLFRRKITCDLLCLLSFILTSASVGSMVLISVDRYVAICKPLLYSSLITISRVTICVCLCWICSVFYCFVILKDHFTLTDMSNSCYQKCTFNIDFISGAVDLIVTFVVPVVVIIVLYMRVFVVAVSHARVIRSQIGSVNSKAVVIKKSELRAATSLGIVLLIFVLCIVPYYCISLAGLDSFSTNSSPQTWVFFCNSTFNPLIYALSYPWFRRAVSFTVSLQILQPSSRDTKI
>LOCXPTilTARs.A038.61.HIT1.TAAR.1R.325.7tm_1.exons3.CM040071.1.Amphiprion_ocellaris
MEIQDGAELCFPQLLNTSCRKPTPHHFEAVLLNIVLSSISVLTIVLNLLVIISKDFYMQLHTPTNILLLSLAVSDFLVGFVLLPGEIYLQTQCWFLGDVMCSLYYYLLYVVFCTSVGNMVLISVDRYVAICHPLHYPTRVTVTKARLCVFLCWFCSVCYSNVITKDFLIQPGIYNSCYGECILIVSYIAEVADLVVNFFGPVVTIILLYMRVFVVAVSQAHAMRSHTAAVTHQHSVTLSTRKSELKAARTLGVIVIVFLICFCPFYCVSVAGISPDTVNLVFLMFYLNSCLNPLIYALFYPWFRKAVKHIVTLQILQPGSCEVSM
>LOCXPTilTARs.A024.72.HIT1.TAAR.1R.326.7tm_1.exons2.CM040071.1.Amphiprion_ocellaris
MEEEVELCFPQLLNSSCKKPKRPQLQLVATFMVLSSITLLTTTLNLLVIVSISHFKQLHTPTNLLLLSLAVSDFFVGIFTSFQMLLIDGCWYLGDFMCVVYQYLSYIVTSASIGTMVMISVDRYVAICDPLRYTAKVTYRRVQLSVSVCWIFSTVLQTLLLWRNLERPGRFVSCSGECVVGIDYVSGLLDVLLSFIGPVAVIVLLYLRVFVVAASQARAMRSHVASVTLQGSVTVTVRKSEMKAARTLGVVVVVFLICLCPYFCVTLTGQDALLNPSSVAFVTCLFYFNSCLNPIIYAFLYPWFRKCLRLIVTLQILQPDSSEANV
>LOCXPTAAR1.40.HIT1.TAAR.2R.319.7tm_1.exons1.CM040062.1.Amphiprion_ocellaris
TETVTHIHPCYVRDDFSYILSNNPSVICVLLYAFLALLSVITVSGNLLVIISTMYFKQLHTPTNFLILSLAVADLLVGIVVFPFSMAFSFSSCLHHGGLLCKMRSSFDISLSTCSILNLCCISVDRYYAVCQPLTYRVKISPCVVVNMILVIWGFSALIGIGTTIPGTSNEKCEGKCFIEVLMANTIGLILSFYLPVLIMLCIYLKIFLIAQKQARSLQNTTKSAAVVSKMERKSTKTLAIVLGVFLLCWTPFFFCITFQPSINNSVPVPVMEMLNWLTLINSMLNPFIYAFFYSWFRSAFRMIIFGKIFQGDFSNTKL
>LOCXPTAAR2.77.HIT1.TAAR.2R.331.7tm_1.exons1.CM040064.1.Amphiprion_ocellaris
MMDNLDGAELCYPQLLNFSCRGLRRSHSEVTLLYTLLSSISVLTVALNLLVIISISHFKQLHTPTNVLLLSLAISDLLVGLLVMPVETVRFIETCWLLGDLMCALSYIIGANLISASVGNMVLISIDRFVAICYPLQYPNKITHSRAQVSVSLCWTCSLLYNGLILKDHLRQPDRYNSCYGECLVVIDYISGTVDLVFTFIGPCSVIVVLYMRVFAAAVSQARAMQSHITTVAGSMATITAKKSEKKAARTLGVVILVFLMTFCPYYYPSVAGQDISNSASSWAIVSWLMLFNSCLNPLIYAFFYPWFRKAIRYTVTLKILEKDSSQANIL
>LOCXPTAAR3.78.HIT1.TAAR.2R.331.7tm_1.exons1.CM040064.1.Amphiprion_ocellaris
MMDNLDGDELCYHQLLNLSCRGLRRSHSEVALLYTLLSSISVLTVALNLLVIISISHFKQLHTPTNVLLLSLAISDLLVGLLVMPVETVRFIETCWLLGDLMCALSYIIGANLISASVGNMVLISIDRFVAICYPLQYPNKITHSRAQVSVSLCWTCSLLYNGLILKDHLRQPDRYNSCYGECLVVIDYISGTVDLVFTFIGPCSVIVVLYMRVFAAAVSQARAMQSHITTVAGSMATITAKKSEKKAARTLGVVILVFLMTFCPYYYPSVAGQDISNSASSWAIVSWLMLFNSCLNPLIYAFFYPWFRKAIRYTVTLKILEKDSSQANIL
>LOCXPTAAR4.79.HIT1.TAAR.2R.331.7tm_1.exons1.CM040064.1.Amphiprion_ocellaris
MMDNLDGAELCYPQLLNLSCRGLRRSHSEVALLYTLLSSISVLTVALNLLVIISISHFKQLHTPTNVLLLSLAISDLLVGLLVMPVETVRFIETCWLLGDLMCALSYIIGFTLTSASVGNMVLISMDRFVAICYPLQYPSKITHSRAQVSVSLCWTCSLLYNGLVLKDHLRQPDRYNSCYGECLVVIDYISGTVDLVFTFIGPCSVIVVLYMRVFAAAVSQARAMQSHITTVAGSTATITAKKSEKKAARTLGVVILVFLMTFCPYYYPSVAGQDISNSASSWAIVSWLVYFNSCLNPLIYAFFYPWFRKAIKYTVTLKILEKDSSQANIL
>LOCXPTAAR5.49.HIT1.TAAR.2R.326.7tm_1.exons2.CM040071.1.Amphiprion_ocellaris
MEIQDGAELCFPQLLNTSCRKKTPHQFEDVLLNIVMSSISVLIVVLNLLIIISVSHFRQRLTSHFGKYKCLSVSDFLVGIVLLLGETYRQTQCWFAGDLLCSLYFFVVYFVFSTSVGDMVLISIDRYVAICHPLHYPTRVTVTKARLCVCMCWFCSVLYSSVVFKDALNQPGINNSCDGECIVVISYIADVVDLAINFIVPVTAIILLYMRVFVVAVSQAHAMRSHTAAVTHQHSVTLSTRKSELKAARTLGVLVLVFLICFCPFYCVSIAGISPYTANLVFLMFYLNSCLNPLIYALFYPWFRKAVKHIVTLQILQPGSCNVSML
>LOCXPTAAR7.52.HIT1.TAAR.2R.309.7tm_1.exons2.CM040071.1.Amphiprion_ocellaris
SCRKPTPHQFEAVLLNIVMLSISVLTVVLNLLVIISVSHFRQLHTPTNILLLSLAVSDFLVGFVLLPGEIYRKTQCWFLGDVMCSFYYYVVYFVFSTSVGNMVLISTDRYVAICHPLHYPTRVTVIKAKLCVCMCWFCSVFYSSVVFKDALNQPGINNSCIGECIVVVSYIAELVDLVLTFIAPITAIILLYMRVFVVAVSQAHAMRSHTAAVTHQQSVTLSTRKSELKAARTLGVLVLVFLICFCPFYCVILAGSSPYTANLVFLMFYLNSCLNPVIYALFYPWFRKAVKHIVTLQILQPGSCNVSML
>LOCXPTAAR8.54.HIT1.TAAR.2R.293.7tm_1.exons3.CM040071.1.Amphiprion_ocellaris
VVLSSISVLTIVLNLLVIISQLLKMQLHTPTNILLLSLAVSDFLVGIVLLPGDIYLQTQCWFLGDVMCSLINYVIYIVLSASVGNMVLVSVDRYVAICHPLHYPTRVTVTKAKLYVFLCWFCSSFYVTIVFKDLLNQPGITNSCYGECKIVFSKIVFVTDLVLSFIAPVVAIILLYMRVFVVAVSQAHAMRSHTAAVTHQHSVTQSNRKSELKAARTLGVLVLVFLICLCPFYCASLAGASTYSVNLTSIMFYLNSCLNPVIYALFYPWFRKAVKHIVTLQILQPGSCEVSML
>LOCXPTAAR6.56.HIT1.TAAR.2R.291.7tm_1.exons2.CM040071.1.Amphiprion_ocellaris
MEIQDGAELCFPQLLNTSCRKPTSHQFEAVLLNVVMSSISVLTVVLNLLIIISVSHFRQLHTPTNILLLSLAVSDFLVGFVLLPGEIYLQTHCWFLGDVMCSLYYVLGCIVFSTSVGDMVLISVDRYVAICHPLHYPTRVTVTKARLCVCMCWFCSVFYISVVFKDYLNQPDINISCDGQCILVISYIAFVSDLCLTFIGPVVTIILLYVRVFVVAVSQAHAMRSHTAAVTHQQSVTLSTRKSELKAARTLGVIVLVYLICFCPYYCVSIAGISPICCKVCDFNVLFKLLS
>LOCXPTAAR10.58.HIT1.TAAR.2R.327.7tm_1.exons2.CM040071.1.Amphiprion_ocellaris
METLEEAEFCFPHVNNSCRRSSRLQLEASFIYVLLSCISVLTVALNLLVIISISHFRQLHTPTNLLLLSLAISDLLVGLLQMPVEILVLANCWLLGDVACVAAIFLAFLLISASVGNMVLISVDRYVAVCEPMFYSSRISVRRVQLSVCLCWVLSAVHSGWLLRDKLTEPSRFHSCRGECLVVVNYADGVVDLVVTFFGPFLVIVVLYMRVFVVAVSQARAVRRHAVALQRSGTTTAKKSELKAARTLGVVLLVFLLCSCPYYCFSVAAEHNVLAAETVVVQVWLIYLNSCLNPVIYAFFYPWFRKSVRHIVTLRILQPDSCEANML
>LOCXPTAAR11.59.HIT1.TAAR.2R.326.7tm_1.exons2.CM040071.1.Amphiprion_ocellaris
MGNLDGGELCVPHLNSSCKKPAHPPTTTMLIYILLSSVSLITLNEILCVLMVSSTSRKLHTPTNLLLLSLAATDLLVGLLLMPVEIIYIEACWFLGDIICTVYYIIDYIITSASVANMVLISLDRYVAICDPLRYTTKVTKGVVQLYVCLCWVCSIFYRLLLLHDHLEQPGRSNSCFGECVVIINYISGIIDLVFTFIIPISVIVILYLRVFVVALAQARSLRSQVAAQRPGMVTVRKTEMKAARTLGIVVVVFLICFCPYYYPTLVGEHTSVDASAAAFEIWLAHFNSCLNPVIYVFCYPWFRKSLKHILTLQILKPGSRDVQIV
>LOCXPTAAR12.60.HIT1.TAAR.2R.318.7tm_1.exons2.CM040071.1.Amphiprion_ocellaris
ELCFPQLLNSSCRTPDPPGSGTVVVYVLLYIISVLTAALNLLCRFSHCRQLHTPTNFLLLSLAVSDFFVGFLVMPVEILLMQTCWMLGDLMCALYYLLPFTIISASVGNMVLISADRYVAICDPLHYPTRITKKRVRISVCVCWFYSLFISIVIFYNHLKQLGRYNSCYGECLIDIAGDVDLAFNFILPITVIVVLYMRIFLVAVSMARAMRSQVLVVTRQHSRTVKSCKSERKAARTLSIVVFVFLMCYCPYYCVSLTGSTILVGTSVEVFMAFLIYLNSCLNPIIYAFFYPWFRKCLRLIVTLHILQSGSCEANVL
>LOCXPTAAR13.61.HIT1.TAAR.2R.319.7tm_1.exons2.CM040071.1.Amphiprion_ocellaris
EELCFPQLLNSSCRTPDPPGSGIVVVYVLLYIISVLTAALNLLCRFSHCRQLHTPTNFLLLSLAVSDFFVGFLVMPVEILLMQTCWMLGDLMCALYYLLPLIITTASVGNIVLISADRYVAICDPLHYPTRITKKRMRISVCVCWFYSLVISTVILYNELKQPGRYNSCYGECVVDIAGDVDLAFGFVIPITVIVVLYMRIFLVAVSMARAMRSQVLVVTWQHSRTVKSAKSERKAARTLSIVVFVFLMCYCPYYCVSLTGSTILVGTSVEVLMIFLIYLNSCLNPIIYAFFYPWFRKCLRLIVTLHILQSGSCEANVL
>LOCXPTAAR14.62.HIT1.TAAR.2R.325.7tm_1.exons2.CM040071.1.Amphiprion_ocellaris
MEETELCFPHLNTSCRKLKRPHSDTVLIYIILSCISLLTATLNLLVIISISHFRKLHTPSNILLLSLAVSDFFVGLLLFSQIMLIEGCWYLSDLMCVLYYVSNVIASSAAIGTMVLISIDRYVAVCYPLRYSTKITPKRTKICVSLCWICSLLFVGMLLRDNLKEPGRFNSCTGECVVAANFIEQVADLILTFIIPITVIVILYVRVFVVAVSHARTMRSQITAFNPRGSLNATVKKSEMKAATTLGVVVVAFLFCLCPYFCVTLTADDTVFNTSSAAIVICLFYFNSCLNPIIYAFFYPWCRKSFKLILTLKILKPGSCDANIL
>LOCXPTAAR15.65.HIT1.TAAR.2R.325.7tm_1.exons2.CM040071.1.Amphiprion_ocellaris
MDETEVCFPHLNSSCMKQKRPHTEAVLIYILLSFIALLTATLNLLIIISISHFKKLHTPTNLLLLSLAVSDFFVGLLMSFQIILTDGCWFLGDVLCTLYCALDYIITSASVGTMVLISVDRYVAICDPLHYHTKVTMRRATVCTCLCWACSILYNGVLMKDSLKQPGRYNSCSGECVVAISYVMAVADLIFTFVGPVSVIIVLYGRVFVVALSQARAIRSHTAVITLQGSDTVHTKRSELKAARTLSIVVIAFLTCLCPFYCSSLVDQNSLFGVTSVPLEIWLFYCNSCLNPVIYAFCYPWFLKSVKLIVTFKIFEADSCEASIL
>LOCXPTAAR16.66.HIT1.TAAR.2R.329.7tm_1.exons2.CM040071.1.Amphiprion_ocellaris
MKPVDEAELCFPQLLNSSCRKTMRPHSVSMLIYIILSCISLFTVTLNLLVIISISHFKHLHSPTNLLLLSLAVSDCFVGLLVVFQILLLDGCWYFGDLMCVLYYIFDYVITSASIGTMVLISVDRYVAICYPLHYPSKVTLQRAKICVALCWICAALCHCLILKDNLKQLGTYNSCAGECVIVLHYVAGYVDLFLSFIGPVTVIIGLYVRVFVVAVSQARALRSDITAFTPQGSLNVAVKKSEMKAARTLGVVVVVFLICLSPYFCVTLTGQDVLLNSTSMAFVICLFYFNSLLNPLIYALFYPWFRKSIKLIITLQILRSDSCDAQIM
>LOCXPTAAR17.67.HIT1.TAAR.2R.324.7tm_1.exons2.CM040071.1.Amphiprion_ocellaris
VMEEPELCFPQLFNSSCRRMKRSHSEAMLVHILLSCISLLTVILNLLVIISISHFRKLHTPTNLLLLSLAVSDVFVGLLMFFQIVLIDGCWFLGDFMCTLYQYLAYIITSASIGTMVMISIDRYVAVCYPLHYSIQITQQRVQICVCLCWISSAIFQTLVLKDALKQPGRYKSCVGECAIVTDYISGLADVIFSFIVPITIIIVLYVRVFVVAVSQAHAMHSQLVPTKHSVTATVQKSELKAARTLGVVVVVFIICMCPYYCVALTGQETLLNSKSTAFVICLFYFNSCLNPIIYAFLYPWFRKSVKLIVTLQILQPASREAKM
>LOCXPTAAR18.68.HIT1.TAAR.2R.323.7tm_1.exons2.CM040071.1.Amphiprion_ocellaris
MEEPELCFPQLFNSSCRRMKRSHFEAMLVHILLSCISLLTVILNLLVIISISHFRKLHTPTNLLLLSLAVSDVFVGLLMFFQIGLIDGCWFLGDFMCTLYQYLDYIITSASIGTMVMISIDRYVAVCYPLHYSIQITQQRVQICVCLCWISSAIFQALALKDALKQPGRYKSCVGECVFVGDYITGLADVIFSFIVPITIIIVLYVRVFVVAVSQAHAMHSQLVPTKHSVTATVQKSELKAARTLGVVVVVFIICMCPYYCVAITGQETLLNSTSIVFVICLFYFNSCLNPIIYTFLYPWFRKSVKLIVTLQILQPASREAKM
>LOCXPTAAR19.69.HIT1.TAAR.2R.323.7tm_1.exons2.CM040071.1.Amphiprion_ocellaris
MEEPELCFPQLFNSSCRRMKRSHFEAMLVHILLSCISLLTVILNLVVIISISHFRKLHTPTNLLLLSLAVSDVFVGLLMFFQIGLIDGCWFLGDFMCTLCQYLDYIITSASIGTMVMISIDRYVAVCYPLHYSIQITQQRVQICVCLCWISSAIFQALALKDALKQPGRYKSCVGECAIVTDYISGLADVIFSFIVPITIIIVLYVRVFVVAVSQAHAMHSQLVPTKHSVTATVQKSELKAARTLGVVVVVFIICMCPYYCVAITGQETLLNSTSIVFVICLFYFNSCLNPIIYTFLYPWFRKSVKLIVTLQILQPASREAKM
>LOCXPTAAR20.71.HIT1.TAAR.2R.324.7tm_1.exons2.CM040071.1.Amphiprion_ocellaris
VMEEPELCFPQLFNSSCRRMKRSHSEAMLVHILLSCISLLTVILNLLVIISISHFRKLHTPTNLLLLSLAVSDVFVGLLMFFQIVLIDGCWFLGDFMCTLYQYLAYIITSASIGTMVMISIDRYVAVCYPLHYCIQITQQRVQICVCLCWISSAIFQTLVLKDALKQPGRYNSCVGECAIVTDYISGLADVIFSFIVPITIIIVLYVRVFVVAVSQAHAMHSQLVPTKHSVTATVQKSELKAARTLGVVVVVFIICMCPYYCVALTGQETLLNSKSTAFVICLFYFNSCLNPIIYAFLYPWFRRSVKLIVTLQILQPASREAKM
>LOCXPTAAR21.72.HIT1.TAAR.2R.319.7tm_1.exons1.CM040072.1.Amphiprion_ocellaris
TDTVTHTHPCYVKDNFSYILSNSPSVICVLLYAFLTVLSVTTVSGNLLVIISIMYFKQLHTPTNSLVLSLAVADLLVGTVVFPFSMAFSLSSCLYHEGLLCKVRSSFDISLSTCSILNLCCISVDRYYAVCQPLTYRAKINPCVVVNMILVIWGFSALIGIGVTISGLGNEKCEEKYFIEVLMANTIGPILSFYLPVLIMLCIYLKIFLVAQKQARSLQNTTKSGAAVSKMERKATKTLAIVLGVFLLCWTPFFLYITFLPSVNNSVIVPVMEMLSWLALINSMLNPFIYAFFYSWFRSAFRMIISGKIFQGDFTNTKL
>LOCXPTAAR22.73.HIT1.TAAR.2R.329.7tm_1.exons1.CM040072.1.Amphiprion_ocellaris
MDPELTFNSSYVVSAIHPCYESNNASYFFTSNPSIICVLLYMFLGSLSVVTICGNLLVIISIIYFKQLHNPTNYLILSLAVADLLVGLLVFPFSMVFTVTSCWYYEGLFCKVRGSFDVTLSTSSILNLCCISIDRYYAVCQPLSYRSKMNSRVVIVMILVSWGVAALIGIGIIVAGFNQGKCEDSCLIDALISTTLACIFSFYIPVIIMLSIYLKIFLVAQKQVNSIQNTIKSGECVSKMERKATKTLATVMGVFLLCWTPYFLCIIFQPLTYDVTPIAVIETLNWLTLSNSMLNPFIYAFFYSWFRSAFRMIISGKIFQNDITNSRLL
>LOCXPTAAR23.74.HIT1.TAAR.2R.331.7tm_1.exons1.CM040072.1.Amphiprion_ocellaris
ESMDPELTFNSSYVVSAIHPCYESNNASYFFTSNPSIICVLLYMFLGSLSVVTICGNLLVIISIIYFKQLHNPTNYLILSLAVADLLVGVLVFPFSMVFTVTFCLYHEDFMCKMRDSFDVSLCTSSILNLCCISIDRYYAVCQPLTYRTTITAHVTVIMILVSWGVSAFVAVGIITAGFSQGTCEETCTVDIIMANIMGPVFSFYLPAIIMLSIYLRIFLVAQKQVNSIQNTTKSGAAVSRMERKATKTLAIVMGVFLLCLTPYFLCIGLQLFASHSTPVPVIETLNWLTLSNSMLNPFIYAFFYSWFRSAFRMIISGKIFQEDLSNSQLV
>LOCXPENSAOCP00000004179.1.12.HIT1.Ora.1R.332.7tm_1.exons4.CM040065.1.Amphiprion_ocellaris
MENNMGQDEATELVGMGLRVSVSPAQTAFYIILVMMGILGNATVVGVIGRTVFTDRGGGRNSDIIIINMALSNLLVSVLRNTLLVISDIGLELYSSKEWCQFLMGIWVWLRSVNVWSTLFLSAFHLQTLRRVTPTVVSIHGARGTPKTVLLGLSLIWLLNLIYSIPAHIFSTNGDVNSTETLMLVSSTTRPLLGCIWNFPTSYSGLAYATTSMVIHETIPIILMALTNLSSLYTLYTHGRVRSSVQDAPVIKRVPAERRAAKVILGLIMLFIASWGTSIISVNYFNYNRGSSAEFLLVIARFANIIFIAMSPAVLAVGHRRLRSCIKATLVH
>LOCXPOra1.5.HIT1.Ora.2R.317.V1R.exons1.CM040065.1.Amphiprion_ocellaris
EFVRGMLYLSLTVMGVPGNTAVIVAFLLLLHQESRLLAADAIVLHLACANLLVVGIRCLLETLASLHVANIFGDVSCKAVIFIYRTSRALSIWLTFLLSAYQCLSIAPPGSRWTSIHTLVAQYLVFVFLFLWVLNTSMTTAAILFSFGSKNDSSLTNNGINVQFCYVNFPSKQSKEANGAAQMGRDVVPMALMTLASLIILIFLYKHSRQVKGLRSSRSGGGGSSGAEQRAAKVVVVLVTLYVVLYGVDNGLWVYTLTVRKTMSSSLISDLRIFFSSLYAALSPLVIIVSNRKVNSRLRCVAHEKPVMEKATSPSSV
>LOCXPOra2.6.HIT1.Ora.2R.312.V1R.exons1.CM040065.1.Amphiprion_ocellaris
MDLCVTIKGVSFLLQTGMGILGNTVVLLAYAHIIYTEPKLLPVDMILCHLAFANLMLLLTRCVPQTMTVFGLKDLLNDPGCKVVIYAYRIGRALSVCITCMLSVFQAVTIAPAGPHLSRLKPALPSLVLPTFAGLWLLNMAVCIAAPFFSMAPRNGTIPAFTLNLGFCHVDFRDSLSYVINGVAVSGRDFAFVALMVGSSGYILLLLHRHSHQVRGIRRSQGGAETRAAKTVVTLVVLYVVFFGIDNMIWIYMLTVAKVSPVVADMRVFFSSCYASLSPYFIISSNKKVKAKIVCAVEQDQPSVDTQESNDK
>LOCXPOra3.7.HIT1.Ora.2R.366.7tm_1.exons2.CM040065.1.Amphiprion_ocellaris
MSEDLTIEAVLFGLLVFSGILGNMLVIHVVLQSAIQSPSRRLPPSDTILVHLSLANLLTSLFRTVPIFVSDLGLNVSLAPGWCRVFMLLWVWWRAVGCWVTLALSVFHCTTLRRQHVAFGPLAMQRERRRVWIVLGLVWGANLAFSIPALVYSTHVHGNATVELMVISCTTRPLLGCIWEFPTIEQGSAFASTSLALNEVLPLVLMVCTNFATLHALAKHIRAVTSGGESGGTHGELDKHVSTERKAAHVIMSLVSLFVVCWALQVAAVTYYNHDGGHHAEGLLTVAHFSASLFVGFSPMVVALGHGKLRRKISSMILGWTKVLKCHRGDTEEGSKSLKTKEKGKETVFVIQKEMKVIKVEGGANK
>LOCXPOra5.8.HIT1.Ora.2R.307.7tm_1.exons1.CM040072.1.Amphiprion_ocellaris
MADATVNLLSLRIVISCLGLVGNVFLILSILQTRFSRVKSFELFLLGLAAANLEEIIIINIYDVTILQMSLPSSGTWSCRLLRFMTVFGEINSILFTVLISIFRYQKLRDADRRVNLPIYLDSVRSAWMMSGVCVLLSVLLGLPTFVLDLQDSVVNISRNSSGCPPDFFQCSQTSCPLLNRLYKYLFTMMCYLLPLIIVTVTGCLILTVLLRRRKTVTPAVSISWSNHLNRKSKDPKLQRSTIVVLAAMVLFQVEWTLYLVFQWMFSSGDSHFWAEVEFFISTSYTSICPYVYGVGNNLFSLKNCKN
>LOCXPOlfC1.169.HIT1.OlfC.2R.873.ANF_receptor.exons11.CM040067.1.Amphiprion_ocellaris
SALSLLLLCVVGRAMGLDGLQVTGCSRWGAPGNRSLFQDGDVIIGGLFSLHYIPSAVEQDFTKLPHYKPCTGLDLQSLKYMYAMAFAVEEINCNSSLLPGLKLGYRILDSCGRYPWALQSALSLVGGDAHSCSTTASPLHSATYEQPLETAGGQVVPLLIGAASSTTAMMLSRILRPLSVPLISFLASCPCLSDRSKFPNFFRTIPSDVYQAQAMAQLAIRLQWTWVGAVHANNDYGQLAIQVFQEEIQGKGVCLEFIEPVHRQTIVRDAKRAALTIQAATARVILVFTWYTDIKKVFLELAKRNVTDRQFLASEAWSTSDDLLQDHTVSKVASGVLGVAIRSSAIPGFENYLRHLHPTYHPDDEFLREFWEKEFGCSLVDKFSHSPSSPSASLPLCSGMESLEGVQHPFVDTSQLRVAYNVYLAVYAAAHALHSLLSCPNRDSPPGSNISACSSPEHIKPMELMQHLNKVNVITPHGEMFYFQGADFPPKYDLVNWQKSPEGTLKLVLIGRVDGFDLHLNESAIQWSTGSNQVPVSVCSERCPPGTRVANRKGEPVCCFDCFPCADGEISNTTGSLHCERCPVAFWSNADRTACIPRQLDFLSFNETLGITLTTAAVSGAIVTTAVLVVFLYYRQTPLVRANNSELSFLLLLSLKLCFLCSLVFIGRPSVWSCRFQQAAFGISFGLCVSCLLVKTIVVLAVFRSARPGAEGLMKWFGPGQQRGSICFFTCIQVIICAIWLSLSPPMPQRDLGFRGSKVTVECAMESVVGFSLVLGYIGLLACTCLLLAFLARKLPDNFNEAKLITFSMLIFCAVWVAFVPAYVSSPGKYVVAVEIFAILASSYGLLLCIFAPKCFIILLRPEKNTKKHLMAR
>LOCXPOlfC2.175.HIT1.OlfC.2R.890.ANF_receptor.exons11.CM040067.1.Amphiprion_ocellaris
MSWFSWLFTLSSCSAPSVLLVGLVGRQLGLRVGLQVVHTVTCSQWGAPSDKRLFEDGDVIIGGLFSLRYSPPAIDRDFTQQPDYKPCSGLQNLPLQYIYAMVFALEEINHSTALLPGVKLGYHIRDSCALPPWAIQAVLSLVGGDSSSCDTAALTAGPEEEIRKMRGDQPIPLIIGGASSITAQILSRILGPLSVPLVSYTASCPCLSDRRQFPNFFRTMASDIYQARAVAQLAIRFNWTWIGAVIANNDYGHMAVKVFQEEIQGAGVCLAFVETLQRENIVSDARRAALTIKASTAKVILIFTWYTDVRQLFLQLDKLNVTDRQFLASEAWSTSGDLLQNLVSSKVASGALGVAIRSSAIPGFENFLRNLDPSHRPSDEFLREFWEKEFGCSPGIATLPFHANRLLRKASLPLCNGTETLEDVQNLFTDTSQLRVTYNVYLAVYAAAHALHSLLSCRDSDSISTNISTCNFPKSIKSIELMQHLNKVNFTTPQGEPFYFQGADIPAKYDLVNWQKTPEGTLKLVLIGRVDGFDFHLNKSAIQWSTGSSQVPVSVCSERCPPGTRVANRKGEPVCCFDCITCADGEISNTTGSLHCERCPPEFWSNADRTACIARQLDFLSFNETLGITLTAVAVSGVTVTTAVFLVFLHHRQTPVVRANNSELSFLLLLSLKLCFLCSLVFIGRPAVWSCRFQQAAFGISFVLCVSCLQVKTIVVLAAFRSAQPGAEALMKWFGPAQQRGSVFLFTCVQVIICIIWLSISPPVPKPDLDVPGLKVTLKCTMASVVGFSLVLGYIGLLACTSLLLAFLARKLPDNFNEAKLITFSMLIFCAVWVAFVPAYVSSPGKYAIAVEIFAILASSYGLLFCIFAPKCFITLLRPEKNTKKHMMAR
>LOCXPOlfC3.179.HIT1.OlfC.2R.873.ANF_receptor.exons9.CM040067.1.Amphiprion_ocellaris
MWPFFHTSLHLLMLLYSCFSSTTSSSCRLQGRFDLNGMHKAGDVVLGGLFEIHFFSAFPDQSFTSEPQQPTCHGFDVIGFRQAQTMAFAIEEINRNTNLLHNVTLGYSLYDNCNKLGVGFRGALTLASGQEEQIILDKTCAGSPPVLGIVGDSSSTRSIAISAVLGLYRVPMVSYFSTCSCLSNRQKFPSFFRTIPSDAFQVRAMIQILNHFGWTWAGLLVSGDDYGLHAARSFQSDLSLSGEGCLAYLEVLPWGNDPAELRRIVDVMKKSTARVVIVFANEGHMINLMKEVVRQNVTGLQWMASEAWTAAPVLQTPQLMPYLGGTLGIAIRRGEIPGLRKFLLQIHPNLHSNSNSYGNNMVNQFWEHTFQCRFPPPPAGWVESGGAICTGEEDLESEGTEFLDLSNLRAEYNVYKAVYALAYALDDMLQCTPGRGPFSGNSCTTLQTMEPWQLVYYLEMVNFTTSFGDQVSFDENGDALPIYDIMNWLWLPDGRTKVQNVGEVKRSASKGEELTLFEDKIFWNFQSKKPPRSVCSQSCPPGTRMVRMKGKPECCFDCIPCSEGKISNNTNSMECTSCPEDFWSSPQRDHCVPKKTEFLSYHEPLGICLTATSLLGTLICAAVLGIFIYYRKTPIVRANNSELSFQLLLSLKLCFLCSLLFIGRPRLWTCQMRHAAFGISFVLCVSCILVKTMVVLAVFKASKPGGGASLKWFGAVQQRGTVLLLTCIQAAICVVWIVSASPLPHKNSQYHSDKIVYECVVGSTVGFAVLLGYIGLLAILSFLLAFLARNLPDSFNEAKLITFSMLIFCAVWVAFVPAYISSPGKHADAVEVFAILASSFGLLVALFGPKCYIILQRPERNTKKAIMGRGIRS
>LOCXPOlfC4.60.HIT1.OlfC.2R.871.ANF_receptor.exons9.CM040067.1.Amphiprion_ocellaris
MWPFFHTSLHLLMLLYSCFSSTTSSSCRLQGRFDLNGMHKAGDVVLGGLFEIHFFSAFPDQSFTSEPQQPTCHGFDVIGFRQAQTMAFAIEEINRNTNLLHNVTLGYSLYDNCNKLGVGFRGALTLASGQEEQIILDETCAGSPPVLGIVGDSSSTRSIAISAVLGLYRVPMVSYFSTCSCLSNRQKFPSFFRTIPSDAFQVRAMIQILNHFGWTWAGLLVSGDDYGLHAARSFQSDLSLSGEGCLAYLEVLPWGNDPAELRRIVDVMKKSTAHVVIVFAHEGHMINLMKEVVRQNVTGLQWMASEAWTAAPVLQTPQLMPYLGGTLGIAIRRGEIPGLRKFLLQIHPNLHNHSNSYGNNMVNQFWEHTFQCRFPPPPAGWVESGGAICTGEEDLESEGTEFLDLSNLRAEYNVYKAVYALAYALDDMLQCTPGRGPFSGNSCTTLQTMEPWQLVYYLEMVNFTTSFGDQVSFDENGDALPIYDIMNWLWLPDGRTKVQNVGEVKRSASKGEELTLFEDKIFWSFQSKKPPRSVCSESCPPGTRMVRMKGKPECCFDCIPCSEGKISNNTNSMECTSCPEDFWSSPQRDHCVPKKTEFLSYHEPLGICLTATSLLGTLICAAVLGIFIYYRKTPIVRANNSELSFQLLLSLKLCFLCSLLFIGRPRLWTCQMRHAAFGISFVLCVSCILVKTMVVLAVFKASKPGGGASLKWFGAVQQRGTVLLLTCIQAAICVVWIVSASPLPHKNSQYHSDKIVYECVVGSTVGFAVLLGYIGLLAILSFLLAFLARNLPDNFNEAKLITFSMLIFCAVWVAFVPAYISSPGKHADAVEVFAILASSFGLLVALFGPKCYIILLRPERNTKKAIMGRGV
>LOCXPOlfC4.66.HIT1.OlfC.2R.871.ANF_receptor.exons9.CM040067.1.Amphiprion_ocellaris
MWPFFHTSLHLLMLLYSCFSSTTSSSCRLQGRFDLNGMHKAGDVVLGGLFEIHFFSAFPDQSFTSEPQQPTCHGFDVIGFRQAQTMAFAIEEINRNTNLLHNVTLGYSLYDNCNKLGVGFRGALTLASGQEEQIILDETCAGSPPVLGIVGDSSSTRSIAISAVLGLYRVPMVSYFSTCSCLSNRQKFPSFFRTIPSDAFQVRAMIQILNHFGWTWAGLLVSGDDYGLHAARSFQSDLSLSGEGCLAYLEVLPWGNDPAELRRIVDVMKKSTAHVVIVFAHEGHMINLMKEVVRQNVTGLQWMASEAWTAAPVLQTPQLMPYLGGTLGIAIRRGEIPGLRKFLLQIHPNLHNHSNSYGNNMVNQFWEHTFQCRFPPPPAGWVESGGAICTGEEDLESEGTEFLDLSNLRAEYNVYKAVYALAYALDDMLQCTPGRGPFSGNSCTTLQTMEPWQLVYYLEMVNFTTSFGDQVSFDENGDALPIYDIMNWLWLPDGRTKVQNVGEVKRSASKGEELTLFEDKIFWSFQSKKPPRSVCSESCPPGTRMVRMKGKPECCFDCIPCSEGKISNNTNSMECTSCPEDFWSSPQRDHCVPKKTEFLSYHEPLGICLTATSLLGTLICAAVLGIFIYYRKTPIVRANNSELSFQLLLSLKLCFLCSLLFIGRPRLWTCQMRHAAFGISFVLCVSCILVKTMVVLAVFKASKPGGGASLKWFGAVQQRGTVLLLTCIQAAICVVWIVSASPLPHKNSQYHSDKIVYECVVGSTVGFAVLLGYIGLLAILSFLLAFLARNLPDNFNEAKLITFSMLIFCAVWVAFVPAYISSPGKHADAVEVFAILASSFGLLVALFGPKCYIILLRPERNTKKAIMGRGV
>LOCXPOlfC6.71.HIT1.OlfC.2R.856.ANF_receptor.exons9.CM040067.1.Amphiprion_ocellaris
LLLGVFLVCFMPYSRASFCKLRRKFYLNEVHKPGDVLLGGLFEVHFTSVFPELTFSSEGEEPRCKGFDILGFRQAMTMAFAVDEINKNSNLLPNLTLGYTMYDNCGALVIGLSGALSLASGQEEQFPLQEKCLGTLPVLGIVGDSFSTFTIATSNVLGLFRMPIVSYFATCSCLSDRQRFPSFFRTIPSDAFQVRAMIQILKHFDWTWVGLLVTDDDYGLHVAQSFQSDLTQSGAGCLAYLQVLPWDGDPNELRKIVHLIKTSTARVVMAFVHEGQMIPLMEEVVQQNVTGLQWIASEAWTAAAVLQTPRLMPYLGGTLGIAIRRGEMPGLREFLLQIRPDHSNNYENNMVRQYWEFIFQCRFPPPPAGWVEAGGALCTGEEDIENVETEFLDLSNLRPEYNIYKAVYALAYALDDMLQCTPGRGPFSGNSCTTLQTMEPWQLVHYLQTVNFTTSFGDQVSFDENGDALPIYDIMNWLWLPDGRTKVQNVGEVKRSASKGEELTLFEDKIFWSFGEPPRSVCSESCPPGTRMARKKGEPECCFDCIPCSEGKISNKTNSVECTSCPEDFASSPQRDHCVPKKIEFLSYHEPLGICLTSTSLLGTFICAVVLGIFIHHRSTPVVRANNSELSFLILMSLKLCFLCSLLFIGRPRLWTCQLRHAAFGISFVLCVSCILVKTMVVLAVFKASKPGGGASLKWFGAVQQRGTVLLLTCIQAAICVVWIVSASPLPHKNTQYHSDKIVYECVVGSTVGFAVLLGYIGLLAILSFLLAFLARNLPDNFNEAKLITFSMLIFCAVWVAFVPAYVNSPGKYADAVEVFAILASSFGLLVALFGPKCYIILLRPERNTKKAIMSR
>LOCXPOlfC7.76.HIT1.OlfC.2R.858.ANF_receptor.exons9.CM040067.1.Amphiprion_ocellaris
LLLGVFLVCFMPCSRASFCKLRRKFYLNEVHKPGDVLLGGLFEVHFTSVFPELTFSSEGEEPRCKGFDILGFRQAMTMAFAVDEINKNSNLLPNLTLGYTMYDNCGALVIGLSGALSLASGQEEQFPLQEKCLGTLPVLGIVGDSFSTFTIATSNVLGLFRMPIVSYFATCSCLSDRQRFPSFFRTIPSDAFQVRAMIQILKHFDWTWVGLLISDDDYGFHAAQSFQSDLTQSGAGCLAYLQVLPWDGDPNELRKIVHLIKTSTARVVMAFVHESQMIPLMEEVVQQNVTGLQWIASEAWTAAAVLQTPRLMPYLGGTLGIAIRRGEMPGLREFLLQIRPDHSNNYENNMVRQYWEFIFQCRFPPPPAGWVEAGGALCTGEEDIENVETEFLDLSNLRPEYNIYKAVYALAYALDDMLQCTPGRGPFSGNSCTTLQTMEPWQLVHYLQTVNFTTSFGDQVSFDENGDALPIYDIMNWLWLPDGRTKVQNVGEVKRSASKGEELTLFEDKIFWSFGEPPRSVCSESCPPGTRMARKKGEPECCFDCIPCSEGKISNKTNSVECTSCPEDFASSPQRDHCVPKKIEFLSYHEPLGICLTSTSLLGTLICAVVLGIFIHHRSTPVVRANNSELSFLILMSLKLCFLCSLLFIGRPRLWTCQLRHAAFGISFVLCVSCILVKTMVVLAVFKASKPGGGASLKWFGAVQQRGTVLLLTCIQAAICVVWIVSASPLPHKNTQYHSDKIVYECVVGSTVGFAVLLGYIGLLAILSFLLAFLARNLPDNFNEAKLITFSMLIFCAVWVAFVPAYVNSPGKYADAVEVFAILASSFGLLVALFGPKCYIILLRPERNTKKAIMGRAT
>LOCXPOlfC8.85.HIT1.OlfC.2R.858.ANF_receptor.exons9.CM040067.1.Amphiprion_ocellaris
LLLGVFLVCFMPCSRASFCKLRRKFYLNEVHKPGDVLLGGLFEVHFTSVFPELTFSSEGEEPRCKGFDILGFRQAMTMAFAVDEINKNSNLLPNLTLGYTMYDNCGALVIGLSGALSLASGQEEQFPLQEKCLGTLPVLGIVGDPFSTFTIATSNVLGLFRMPIVSYFATCSCLSDRQRFPSFFRTIPSDAFQVRAIIQILKHFDWTWVGLLISDDDYGFHAAQSFQSDLTQSGAGCLAYLQVLPWDGDPNELRKIVHLIKTSTAHVVMAFVHEGQMIPLMEEVVQQNVTGLQWIASEAWIAAAVLQTPRLMPYLGGTLGIAIRRGEMPGLREFLLQIRPDHSNNYENNMVRQYWEFIFQCRFPPPPAGWVEAGGALCTGEEDIETVETEFLDLSNLRAEYNVYKAVYALAYALDDMLQCTPGRGPFSGNSCTTLQTMEPWQLVHYLQTVNFTTSFGDQVSFDENGDALPIYDIMNWLWLPDGRTKVQNVGEVKRSASKGEELTLFEDKIFWSFGEPPRSVCSESCPPGTRMARKKGEPECCFDCIPCSEGKISNKTNSVECTSCPEDFASSPQRDHCVPKKIEFLSYHEPLGICLTSTSLLGTLICAVVLGIFIHHRSTPVVRANNSELSFLILMSLKLCFLCSLLFIGRPRLWTCQLRHAAFGISFVLCVSCILVKTMVVLAVFKASKPGGGASLKWFGAVQQRGTVLLLTCIQAAICVVWIVSASPLPHKNTQYHSDKIVYECVVGSTVGFAVLLGYIGLLAILSFLLAFLARNLPDNFNEAKLITFSMLIFCAVWVAFVPAYVNSPGKYADAVEVFAILASSFGLLVALFGPKCYIILLRPERNTKKAIMGRAT
>LOCXPOlfC9.97.HIT1.OlfC.2R.858.ANF_receptor.exons9.CM040067.1.Amphiprion_ocellaris
LLLGVFLVCFMPYSRASFCKLRRKFYLNEVHKPGDVLLGGLFEVHFTSVFPELTFSSEGEEPRCKGFDTLRFRQAMTMAFAVDEINKNSNLLPNVTLGYTMYDNCGALVIGLSGALSLASGQEEQFPLQEKCLGTLPVLGIVGDSFSTFTIATANVLGLFRMPIVSYFATCSCLSDRQRFPSFFRTIPSDAFQVRAMIQILKHFDWTWVGLLISDDDYGFHAAQSFQSDLTQSGAGCLAYLQVLPWDGDPNELRKIVHLIKTSTARVLVTFVHESQMIPLMEEVVQQNVTGLQWIASEAWIAAAVLQTPRLMPYLGGTLGIAIRRGEMPGLREFLLQIRPDHSNNYENNMVRQYWEFIFQCRFPPPPAGWVEAGGALCTGEEDIENVETEFLDLSNLRAEYNVYKAVYALAYALDDMLQCTPGRGPFSGNSCTTLQTMEPWQLVHYLQTVNFTTSFGDQVSFDENGDALPIYDIMNWLWLPDGRTKVQNVGEVKRSASKGEELTLFEDKIFWSFGEPPRSVCSESCPPGTRMARKKGEPECCFDCIPCSEGKISNKTNSVECTSCPEDFASSPQRDHCVPKKIEFLSYHEPLGICLTSTSLLGTLICAVVLGIFIHHRSTPVVRANNSELSFLILMSLKLCFLCSLLFIGRPRLWTCQLRHAAFGISFVLCVSCILVKTMVVLAVFKASKPGGGASLKWFGAVQQRGTVLLLTCIQAAICVVWIVSASPLPHKNTQYHSDKIVYECVVGSTVGFAVLLGYIGLLAILSFLLAFLARNLPDNFNEAKLITFSMLIFCAVWVAFVPAYVNSPGKYADAVEVFAILASSFGLLVALFGPKCYIILLRPERNTKKAIMGRAT
>LOCXPOlfC10.101.HIT1.OlfC.2R.882.ANF_receptor.exons9.CM040067.1.Amphiprion_ocellaris
MGTFLDTFMFLYVDLILILFFSSFFLSESSSVLSSCRLRRQFYLNGIHKPGDVMLGGLFEVHYTSIFPELTFTSEPSKLSCQGFDPPGFRHAMTMAFAIDEINRNSNLLPNVTLGYSLYDNCATLVIGFSAALSLVSGREEQFLLLENCSGTSPVLGIVGDSFSTFSIATSDVIGLFNLPIVSYFATCSCLSDRHRFPSFFRTIPSDAFQVHAMIQILKHFGWTWAGLLISDDDYGHHAAQSFQTELVQSGGGCLAYTEILPWGENTAELWRIVQMMKKSTARVVIVFAHQITMIQLMEEVVRQNVTGLQWMASEAWTTAAVLQTPHLMPYLGGTLGIAIRRGEIPGLRDFLLRTHPDLYDNNNHGNSMVRMFWEHTFQCRFPPPPAGWVESGGAICTGEEVLESVETEFLDVSNLRPEYNIYKAVYALAYALDDMLQCTPGRGPFSGNSCTTLQTMEPWKFLHYLEKVNFTTSFGDQVSFDENGDALPIYDVMNWLWIPDGRTKVQNVGVVKKTTLTGEELTLDEDKIFWNFDSKQPPRSVCSESCPPGTRMARKNGQPVCCFDCVLCSEGKFSNKPDSVECTSCPEDFASSPQRDHCVPKKIEFLSYHEPLGICLTSTSLLGTFICAVVLGIFIHHRSTPVVRANNSELSFLILMSLKLCFLCSLLFIGRPRLWTCQMRHAAFGISFVLCVSCILVKTMVVLAVFKASKPGGGASLKWFGAVQQRGTVLLLTCIQAAICVVWIVSASPLPHKNTQYHSDKIVYECVVGSTVGFAVLLGYIGLLAILSFLLAFLARNLPDNFNEAKLITFSMLIFCAVWVAFVPAYVNSPGKYADAVEVFAILASSFGLLVALFGPKCYIILLRPERNTKKAIMGRATSKS
>LOCXPOlfC11.103.HIT1.OlfC.2R.832.ANF_receptor.exons8.CM040067.1.Amphiprion_ocellaris
ASSVQCKLQGTPRPPAFSVDGDYIIGGVFSMHLYMHTVKHNYTALPEPLKCAGSVDSRELRFSRAMIFAIEEINNSSELLPGITLGYQIHDSCASVPGTIKVAFQLTNGLDVVFHPSDNCSRSGMVLAIIGDSGSTLSMSISRLVGSFDIPQVSYYSTCECLSDKQQYPSFFRTIPSDRFQADALAKLVKHFGWTWIGAVRSDSDYGNNGMASFLDAARKEGICVEYSESFYRAHPRSRVRRVADVIRRSTAVVIVAFLATGEMKLLLEELEKEPSPPRQWIGSETWVTDPQMLRFSFCAGAIGFGIQQSVIPGLREFLLDLPPSKVAASQLLTEFWEDSFNCRLAESAASDRSVCDGSEDLQKLQSPYTDTSQLRVTNMVYKAVYALAHAIHNAVCQETNFTTQCEKLTKLQSKQILTHLKKVHFSQNGYDVSFDANGDPVATYELVNWQKSETGNIEMVTVGHYDASLPVGQEFRLSSNITWMEGRTRVPVSVCSNSCPPGTRKVLQEGKPSCCYDCLPCPEGEISNQTDSNDCFPCPSEFWPNSERNTCLPKPVEFLSYDDILGIILAVFSVGGACLAIITAAVFFNHRASPIVRANNSELSFLLLFSLTLCFLCSLTFIGAPSDWSCMLRHTAFGITFVLCISCVLGKTIVVLMAFKATLPGSNVMKWFGPPQQRMTVVSFTFIQVLICTIWLVLSPPFPMKNLNTYKEKIILECALGSVIGFWAVLGYIGLLAVFCFVLAVLARKLPDNFNEAKLITFSMLIFCAVWITFIPAYVSSPGKLTVAVEIFAMLASSFGLILCIFAPKCFIILFQPEKNTKKNLMNKNES
>LOCXPOlfC12.106.HIT1.OlfC.2R.860.ANF_receptor.exons13.CM040067.1.Amphiprion_ocellaris
IKEVSAVDPSLSQCVKLCDSEPLALHSEGDVVIGGVFPLHYVASNPQHSYHAKPQITLCSGFDHRAFRWMMTMVFAVEEINRNSTLLPDVTLGYRIMDSCDHVHTSLRAFLSLVSHSKAEIGTSQSESSSCLSGSPVPAVIGLASSSPTRAVAHTLGPFNIPLVSYFATCTCLTDKHMYPSFLRTVPSDFFQVRGLVQLVTFLGWLWVGTIGTTDDYSHYGIQAFSNQFRQQGGCVAFHLTIPKSPTVEEIQDMADKLQSSTAHVVVVFATEGQLLDLLLELAQRNVTGIQCVASEAWVTASLLTSPHFHSLLEGTLGFSFPGVWIPGLKDFLLNVRPSPRPGMEFVNMFWEEQFSCKLEFEKNRSKEKGEGAAEKLLCTGSEDLRYADSSYTDVSQVRISYNVYKAVYAIAHALHNLLNCDSAGLGKKCGKHKSFTSEQLLHHLKSVNFTNQFDEKIYFDSSGEPVPLYDIINWQKDSKDEIRFTKVGSYDGSAPLGQQLKIEQSTIVWTEGQSQVPVSQCSAPCPPGSRQARRPREPHCCFDCLPCADGEISNQTGSTECTKCPEYYWSDRERVKCVVGVEEFLSFYETMGIILVALTVLGVVLTAIIFIVFHRFRSTPIVKANNSEISFLLLLSLKLCFLCSLVFIGQPSLWTCRLRQAAFGISFVLCLSCLLVKTIVVLLAFRANSPGSRSLKLFGPSQQRTLILCTTAPQICLCAGWLLGAPPFPFRNPTYQASTGKIIVECKEPWPPGFYLVLGYIGLLAFICLLLAFLGRKLPDTFNEARLITFSMLIFWAVWISFIPAYVSSPGKFSVAVEIFAILASSFGLLLCIFLPKCYIILMRPERNVKKGITGKYPR
>LOCXPOlfC13.109.HIT1.OlfC.2R.867.ANF_receptor.exons8.CM040067.1.Amphiprion_ocellaris
MSLLALSLSLYAVSVITLTYTSLSSFASISAGKLCTLQNSFEPSFVAQGDFVIGGIFPLHYNQEMPDLNCTYRPPPVKCNGFDPRAFRWAQTMRLAVEEINQSPELLPNYTLGYKIFDSCAYPLTGQRAALAVLNGLSEAESPMCSSSYPLLAVIGESGSAQSIVVSRLLQPFRIPMISYFSSCACLTDRRKYPTFFRVIPNDDYQVKAIAQLLVHFNWTWVGLVRGDHEYGRFAVQGLLRELQGTKVCVAYQEMIPLLYNQQRALEIMQVMRSSLAKVVVVFSAEGEMTPFLRDYMAQNITGIQWVASEAWVTASVFTGSEYYPYLGGTIGFGIRTGHISRLSNYLQTINPQKYPNNPLVQELWEALYGCSPSLSSASQLPLCLGQESLLEQHSAYMNTSSPRVAYNAYKAVYAIAHSLHNLLHCQPGSGPFENNSCAQSNSISPWQLQHYLQEVKFTIAGEEVNFDLKGDSIPYYDVINWQRGTSQNIEFINVGLFDGTKPAGDELLIEEDRIMWAGHQSEASCSHCSVCSGSCPPGSRKAVRRGKPVCCFDCVPCDSGKISNETNSIECTFCPENFWSSEDRTSCIPKKVEFLAYDSLGIALTVISAVGACLTIAVFAVFFHHRNTAIVRVNNSELSFFILFALTLCFLCSLVFIGEPTVWSCMLRHTAFSITFSLCISCILGKTMVVLAAFTATRPGNNIMKWLGPKQQRAIIFSCTLVQVVICAAWLIDAPPYPSRNTKYERSKIILECSVGSSLAFWCVLGYIGLQAGLCFVLAFLARKLPGNFNEAKFITFSMLIFCTVWLAFIPAYISSPGNYADAVESFAILGSSFGLLFCLFAPKCYIILLKPEKNTKQHLMGKEKK
>LOCXPOlfC14.113.HIT1.OlfC.2R.876.ANF_receptor.exons8.CM040067.1.Amphiprion_ocellaris
MALLAAKLLMFLSVISGKPGSAAALDNCVFLGEEEKNSLYEDGDVVVGGLFPLHYSPVSSVAAYRAKPTPTMYKYSRALRWMQTMTFAIKEINQRSDLLPQIKLGFHIRDSCDDIPVSLRAALLLVNGQPESVSGDESLGKHNGSNLGCAAINRTVSSVIIGDAASGVSMALLRSLGSFHIPLVSYFASCSCLSNQKEFPTFMRTMPSDTFQVRALARLVSYFSWTWVGVIGVESDYARFAIQLFLQESVQYGVCAAYTYFYPVVLSQHALDELLDVIQMSSSKVIINFSSESEMQRILREVQRRNISGLQWIASEAWATAKSLWEKSADLLKGTLGFAIRRAAVIPGLKQHLTCLSPSHIHESAFLAEFWEETFKCRLNGSVNSHSHGVGSYLDRPLCEGTEDLSDVYSPYSDVTQLRVSYNVYKAVYLVAHALQDMSNCKVGKGPFLHGTCADPKSFKPWQLIHYMKRANFSALGEKINFDQNGDPIAYYDLLNWQKRPDGSLHLVKVGFYDASMLAGRSLVINDSAIQWPVGKQAFRSVCSDSCPPGSRIVRRKGEPICCYDCVPCAEGEVSNMTDSLECLRCSEDTWPNNERNLCIPKTIEYLSYHEFMGILLCVASLLGACLSISIIATFYTYKDTPLVRANNMELSFLLLVFLVVCFLVGLLFIGKPSDWLCRIRYPAFGISFALCISCLLAKTAVVLMAFRATLPGSNVMKWFGAKQQRASVLLGTAVQVIICLIWLLTSPPHATSNTHYHSATIIIECVTGSEVGFWCVLGYIGILACMCFVMAFLARKLPDNFNEAKFITFSMLIFFAVWVTFIPVYVSTAGKYTVAVHIFAVLASAFGLLFCIFAPKCYILMLKPEKNSKKHIMQR
>LOCXPOlfC15.115.HIT1.OlfC.2R.845.ANF_receptor.exons6.CM040067.1.Amphiprion_ocellaris
MPRTTLVFLCVLHLNTVSGCELFGRFDMPSLFHPGEIMIGGIFPVFNKEVSSTSTFAREPPGVKCAGFDLRAFRWTQVMIFAIEEINKDPALLPNISLGYRILNSCASPTNALRAALTLASRPEETEFNSSCPPTISAVIAASGSSQSLAVAGTVGPFQVPIVSYFSTCACLSDRAKYPTFFRTIPSDYFQAKALAALVKHFGWQWIGAIQSDNDYGRNGILSFTEEVKKLGVCIAFVGTILRTYSMDKILDVVEMIRRSTVKVILAFVPEGDFYPLMKEVVKQNITGIQWIASEAWITAARPSTPEIYQAFGGALGFVMQKMTMPKLRPFLTNISPYTDPSAAFVKDFWEIMVGCRPVLPEEHRMGKICTGNETLMNSQHAFFDVTQLRVTYNVYKAVYAIAHALHQLIFCKPAGQKPVRPCLNVSEIQPKTVTDHLQRVNFRNEFGDDVFFDENGDPPASYDIINWQLRNGQVQHVTLGHFASAANGDFRLNIQEEKIVWRTGKRVPTSVCSNVCPVGTRKAQIKGKPTCCFDCIPCADGTIANSTGAADCTPCPQEYWSNERKDECIPKTTEFLRYHEPMGIALTVVSLLGASLSLVTMMVFIHYRETPVIKASNSELSCFLLFSLFLCFLCPLTFMGKPTVWTCMLRHTAFGVTFALCISCVLGKTIVVVTAFKATIPGNKVAGKFGPAQQRIIVCSCTMIQILICVLWLKFKPPFPDMVFRYSNKKIVLECNTGSEAAFYAVLGYIGILAIICLVLAFLARKLPDNFNEAKFITFSMLIFCAVWITFIPAYISSPGKFTVAVEIFAILSSAFGLLSSIFAPKCYIILVKPEKNTKKHVMG
>LOCXPOlfC16.118.HIT1.OlfC.2R.854.ANF_receptor.exons7.CM040067.1.Amphiprion_ocellaris
MPRATLVFLCVLHLNTVSGCELFGRFDMPSLFHPGEIMIGGIFPVSYKEIRSTSTFEREPPGVKCAGFDLRAFRWTQVMIFAIEEINKDPALLPNISLGYRILNSCSFPANTLRAALTLASRPEETEFNSSCPPTISAVIAASGSSQSLAVAGTLGPFQVPIVSYFSTCACLSDRAKYPTFFRTIPSDYFQAKALAALVKHFGWQWIGAIQSDNDYGRNGILSFTEEVKKLGVCIAFVGTIARTYSMDKILDVVEMIRRSTVKVILAFVPEGDFYPLMKEVVKQNITGIQWIASEGWITATKPSTPEIYQAFGGALGFVMQKMAMPKLKPFLTNISPYTDPSAAFVKDFWEIMVGCRPVLPEEHRMDKICTGNETLMNSQHAFFDVTQLRATYNVYKAVYAIAHALHQLIFCKPAGQKPVRPCLNVSEIQPKEVTDHLQRVNFRNEFGDDVFFDENGDPPASYDIINWQLRNGQVQHVTLGHFASAANGDFRLNIQEEKIVWRTGKRVPTSVCSNVCPVGTRKAQIKGKPACCFDCIPCADGTIANSTGAADCTPCPQEYWSNERKDECIPKTTEFLRYHEPMGIALTVVSLLGASLSLVTMMVFIHYRETPVIKASNSELSCFLLFSLFLCFLCPLTFMGKPTVWTCMLRHTAFGVTFALCISCVLGKTIVVVTAFKATIPGNKVAGKFGPAQQRIIVCSCTMIQILICVLWLKFKPPFPDMVFRYSNKKIVLECNTGSEAAFYAVLGYIGILAIVCLVLAFLARKLPDNFNEAKFITFSMLIFCAVWITFIPAYISSPGKFTVAVEIFAILSSAFGLLSSIFAPKCYIILVKPEKNTKKHVMGKKMNKNARK
>LOCXPOlfC17.121.HIT1.OlfC.2R.856.ANF_receptor.exons7.CM040067.1.Amphiprion_ocellaris
MPRATLVFLCVLHLNTVSGCELFGRFDMPSLFHPGEIMIGGIFPVSYKEIRSTSTFEREPPGVKCAGFDLRAFRWTQVMIFAIEEINKDPALLPNISLGYRILNSCSFPANTLRAALTLASRPEETEFNSSCPPTISAVIAASGSSQSLAVAGTLGPFQVPIVSYFSTCACLSDRAKYPTFFRTIPSDYFQAKALAALVKHFGWQWIGAIQSDNDYGRNGILSFTEEVKKLGVCIAFVGTIARTYSMDKILDVVEMIRRSTVKVILAFVPEGDFYPLMKEVVKQNITGIQWIASEGWITATKPSTPEIYQAFGGALGFVMQKMAMPKLKPFLTNINPYTDPSAAFVKDFWEIMVGCRPVLPEEHRMDKICTGNETLMNSQHAFFDVTQLRATYNVYKAVYAIAHALHQLIFCKPAGQKPVRPCLNVSEIQPKEVTDHLQRVNFRNEFGDDVFFDENGDPPASYDIINWQLRNGQVQHVTLGHFASAANGDFRLNIQEEKIVWRTGKRVPTSVCSNVCPVGTRKAQIKGKPTCCFDCIPCADGTIANSTGAADCTPCPQEYWSNERKDECIPKTTEFLRYHEPMGIALTVVSLLGASLSLVTMMVFIHYRETPVIKASNSELSCFLLFSLFLCFLCPLTFMGKPTVWTCMLRHTAFGVTFALCISCVLGKTIVVVTAFKATIPGNKVAGKFGPAQQRIIVCSCTMIQILICVLWLKFKPPFPDMVFRYSNKKIVLECNTGSEAAFYAVLGYIGILAIVCLVLAFLARKLPDNFNEAKFITFSMLIFCAVWITFIPAYISSPGKFTVAVEIFAILSSAFGLLSSIFAPKCYIILVKPEKNTKKHVMGKKMNKNTKFHV
>LOCXPOlfC18.123.HIT1.OlfC.2R.857.ANF_receptor.exons7.CM040067.1.Amphiprion_ocellaris
MQRAILLFLCVLHLNTVSSCELFGKFDMPSLFKEGDIMIGGIFPIFKKQIVRSASTFEKEPSGVKCGLFYLRAFRWTQVMIFAIEEINKDPALLPNISLGYRILNSCASPTNALRAALTLASRPEETEFNSSCPPTISAVIAASGSSQSLAVAGTLGPFQVPIVSYFSTCACLSDRAKYPTFFRTIPSDYFQAKALAALVKHFGWQWIGAIQSDNDYGRNGILSFTEEVKKLGVCIAFVGTILRTYSMDKILDVVEMIRRSTVKVILAFVPEGDFYPLMKEVVKQNITGIQWIASEAWITAARPSTPEIYQAFGGALGFVMQKMTMPKLKPFLTNINPYTDPSAAFVKDFWEIMVGCRPVLPEEHRMDKICTGNETLMNSQHAFFDVTQLRATYNVYKAVYAIAHALHQLIFCKPAGEKPVRPCLNVSEIQPKEVTDHLQRVNFRNEFGDDVFFDENGDPPASYDIINWQLRNGQVQHVTLGHFASAANGDFRLNIQEEKIVWRTGKRVPTSVCSNVCPVGTRKAQIKGKPTCCFDCIPCADGTIANSTGAADCTPCPQEYWSNERKDECIPKTTEFLRYHEPMGIALTVVSLLGASLSLVTMMVFIHYRETPVIKASNSELSCFLLFSLFLCFLCPLTFMGKPTVWTCMLRHTAFGVTFALCISCVLGKTIVVVTAFKATIPGNKVAGKFGPAQQRIIVCSCTMIQILICVLWLKFKPPFPDMVFRYSNKKIVLECNTGSEAAFYAVLGYIGILAIVCLVLAFLARKLPDNFNEAKFITFSMLIFCAVWITFIPAYISSPGKFTVAVEIFAILSSAFGLLSSIFAPKCYIILVKPEKNTKKHVMGKKMNKNTKFHV
>LOCXPOlfC19.124.HIT1.OlfC.2R.809.ANF_receptor.exons6.CM040067.1.Amphiprion_ocellaris
SKEGDLMIGGVFSMTSTRKLVDNGYQKFPYSYCIKWNDRELRFARTMIFTVREINRDATLLPGVSLGYRVYNGCGSENLILAAVEAVNGEDSRGCSDKIQALLGHSSSGVSTAINRMLSSLSIPQVSHLSTCACLSDKRQYPTFFRTVPSDRFQITGLVQLMKYFDWRWVGIIYSPGLYSEEGTADFVKYAKKEGICVEYRLPYSLTSTKKFHVITAMLRESSSKVILMFMSFYYAKSFLAKIEAYNITGKQWVGSESWITQADLASVGTKHILHGAMGFALPQASIPGLGDFLLSLKPSDEPQSDIIKAFWEKFFDCSFSPSNTSTLCTGTEDLRTVSSDYTDVAFFREENNVYKAVYLVAYALHALLKCENGSNPTTGKPCVTKNEVQPKLVLEHIKYVNFTTANGAKVFFDENGDSIAQYDLVNWQMKDDGSAEIVNIGQYDTSFPEGEKLKLKKDTKIVWGGNYNEMPRSVCREPCPPGTRKAINKNKPVCCFDCFECPEGTISNQTNSPDCMICPPEFWPNEKRDRCLPKPTEYLSYKEIMGALLTGFGLTGVFLSLLISIIFLTHKETPIVRANNSELSFLLLLSLKLCFLCSLTFIGRPSEWSCMLRHTAFGITFVLCISCVLGKTIVVLMAFRATLPGSNVMKWFGPAQQRLSVLTFTLIQVVICILWLTINPPFPRMNMKYYKEKIILECALGSAVGFWAVLGYIGLLAVLCFILAFLARKLPDSFNEAKLITFSMLIFCAVWIAFIPAYVSSPGKFTVAVEIFAILASSFGLLVCIFVPKCYIIIFRPEQNSKKHLMGK
>LOCXPOlfC20.128.HIT1.OlfC.2R.838.ANF_receptor.exons6.CM040067.1.Amphiprion_ocellaris
LWLLFVALLMEKGDSVCRLQGFSQPPELFQDGHLVIGGIFSFRTGQDYVVNTFQTIPKLRKCKNFNFREFKFAQAMIFAINEINRNPEMLPNVKLGYKIYGNCGTMDILRAALALMSGLKEEFSDENCTKPETVQAILGHSGSRPTIAFARVVGRFQIPVISHFATCACLSNRKEYPTFFRTIPSDYYQSRALAKLVRHFGWTWVGALAVDNEYGFNGIAAFIQTAQEYGVCVEYSEAFSSSDPPETLQRITQIIKLSTSKVIVAFMSHREIKLLSAALYKQNVTGLQWIGSDAWITDHSLTDSEGHSILVGSLGFTVTRAEIPGLGEYLRQLHPSQFPESQFVRDFWEDVFDCSLNQTTNPQKQPCSGFESLQNVESKFTDVSELRFTNNIYKSVYAVAHALDNLIKCDEGKRAYPNMSCADVLHYLDTINFTTGEGERVYFDENGDSPARYELVNLQITNRGNMEGKTVGIYDASLPDSHQFIMNSIPVVWGNGLAEVPVSVCSEKCLPGTHKVLQKGKPVCCYDCIPCPAGEITNLTDSILCLKCPPEFWSNKRRDACIPKAIEFLAYNEILGTLLALFSLLGVFLTLITTLVFYCHRETPLVRANNSELSFLLLFSLTLCFLCSLTFIGRPSEWSCMLRHTAFGITFALCISCVLGKTIVVLMAFKATLPGSNVMKWFGPTQQRLSVLAFSLVQVLICILWLTITPPFPLMNMVLFKDTIILQCDFGTAIGYCAVLGYIGLLAVLCFIIAFLARKLPDNFNEAKFITFSMLIFCAVWVAFIPAYVSSPGKFTVAVEIFAILASSYGLLFCIFLPKCFIILFRPEQNTKKHIMGK
>LOCXPOlfC20.132.HIT1.OlfC.2R.858.ANF_receptor.exons6.CM040067.1.Amphiprion_ocellaris
MTSTQRWPEQGWALLQLLLVVLLSQAEEPVCRQRGDPESPQLFKDGDIILGGMLSFHSRWKDRQETYMHKPLPLECTSLNFREFQFAQSMLFAIEEINNSTDLLPGVSLGYKIYDTCGSIARSVRVALALTNGNEIVSAPSEEPCTKPAQVQAIMGETSSSPTTAIATVIGPFHIPMISHFATCACLSDKSKYPSFLRTIPSDYYQSRALAQLVKHFGWTWVGAIRTNDDYGNNGMATFIEIAQQLDICLEYSVSFFRTDPSDKIQKMIEIIKASTSRVIVAFLSHMDMDVLIHELSHHNLTGYQWVGSESWIFDSQIAAIDEHHILDGAIGLSIPKAHVSGLKAFMMNVKPLNSSNNKMFTEFWETLFSCKFNQSKSSAEIQRDCTGQEDLTGVQNSFTDMSLMPIFNNVYKGVYAVAHALHSMLSCNKTCTKDLQLDPITILQHIQNIHFKTKDGEEVYFNENGDPAAKYEIINWQPREKGIVDFVSVGLYDASLSADKQLNLQNTSLIWAQNSQQVPVSVCSEKCPPGTRKVLQKGKPVCCYDCIRCAEGEISNITDSVTCTRCPPEFWSNNRRDACIKKEAVFLSFEEIMGALLTTASLFGTCMTALVAYIFFRNRKTPIVRANNSELSFLLLFSLTLCFLCSLTFIGRPSEWSCMLRHTAFGITFVLCISCVLGKTMVVLMAFRATLPGSNVMKWFGPAQQRLSVLGVTLIQIIICILWLIISPPFPSMNFKEFKDKIILECALGSAVGFWAVLGYIGLLAVLCFICAFLARKLPDNFNEAKFITFSMLIFCAVWITFIPAYVSSPGKFSVAVEIFAILASSFGLLICIFIPKCYIILLRPEKNTKKNMMGKG
>LOCXPOlfC21.139.HIT1.OlfC.2R.858.ANF_receptor.exons6.CM040067.1.Amphiprion_ocellaris
MTSTQRWPEQGWALLQLLLVVLLSQAEEPVCRQRGDPESPQLFKHGDIILGGTFSFHSRWKDRQETYMHKPLPLECTSLNFRDFQFAQSMLFAIEEINNSTDLLPGVSLGYKIYDTCGSIARSVRVALTLTNGNEIVSAPSEEPCTKPAQVQAIMGETSSSPTTAIATVIGPFHIPMISHFATCACLSDKSKYPSFLRTIPSDYYQSRALAQLVKHFGWTWVGAIRANNDYGNNGMATFIEIAQQLDICLEYSVSFFRTDPSDKIQKMIEIIKASTSRVIVAFLSHMDMDVLIHELSHHNLIGYQWVGSEGWIFDSQTAATDKYHILDGAIGLSIPKAHVSGLKAFMMNVKPLNSSNNKMFTEFWETLFSCKFNQSKSSAEIQRDCTGQEDLTGVQNSFTDMSLMPIFNNVYKGVYAVAHALHSMLSCNKTCTKDLQLDPITILQHIQNIHFKTKDGEEVYFNENGDPAAKYEIINWQPREKGIVDFVSVGLYDASLSADKQLNLQNTSLIWAQNSQQVPVSVCSEKCPPGTRKVLQKGKPVCCYDCIRCAEGEISNITDSVTCTRCPPEFWSNNRRDACIKKEAVFLSFEEIMGALLTTASLFGTCMTALVAYIFFRNRKTPIVRANNSELSFLLLFSLTLCFLCSLTFIGRPSEWSCMLRHTAFGITFVLCISCVLGKTMVVLMAFRATLPGSNVMKWFGPAQQRLSVLGVTLIQIIICILWLIISPPFPSMNFKEFKDKIILECALGSAVGFWAVLGYIGLLAVLCFICAFLARKLPDNFNEAKFITFSMLIFCAVWITFIPAYVSSPGKFSVAVEIFAILASSFGLLICIFIPKCYIILLRPEKNTKKNMMGKG
>LOCXPOlfC22.145.HIT1.OlfC.2R.858.ANF_receptor.exons6.CM040067.1.Amphiprion_ocellaris
MTSTQRWPEQGWALLQLLLVVLLSQAEEPVCRQRGDPESPQLFKHGDIILGGTFSFHSRWKDRQETYMHRPLPLECTSLNFREFQFAQSMLFAIEEINNSTDLLPGVSLGYKIYDTCGSIARSVRVALALTNGNEIVSAPSEEPCTKPAQVQAIMGETSSSPTTAIATVIGPFHIPMISHFATCACLSDKSKYPSFLRTIPSDYYQSRALAQLVKHFGWTWVGAIRANNDYGNNGMATFIEIAQQLDICLEYSVSFFRTDPSDKMQKMIEIIKASTSRVIVAFLSQMDMDVLIHELSHHNLTGYQWVGSEGWIFDSQTAATDKYHILDGAIGLSIPKAHVSGLKAFMMNVKPLNSSNNKMFTEFWETLFSCKFNQSKSSAEIQRDCTGQEDLTGVQNSFTDMSLMPIFNNVYKGVYAVAHALHSMLSCNKTCTKDLQLDPITILQHIQNIHFKTKDGEEVYFNENGDPAAKYEIINWQPREKGIVDFVSVGLYDASLSADKQLNLQNTSLIWAQNSQQVPVSVCSEKCPPGTRKVLQKGKPVCCYDCIRCAEGEISNITDSVTCTRCPPEFWSNNRRDACIKKEAVFLSFEEIMGALLTTASLFGTCMTAIVAYIFFRNRKTPIVRANNSELSFLLLFSLTLCFLCSLTFIGRPSEWSCMLRHTAFGITFVLCISCVLGKTMVVLMAFRATLPGSNVMKWFGPTQQRLSVLGVTLIQIIICILWLIISPPFPSMNFKEFKDKIILECALGSAVGFWAVLGYIGLLAVLCFICAFLARKLPDNFNEAKFITFSMLIFCAVWITFIPAYVSSPGKFSVAVEIFAILASSFGLLICIFIPKCYIILLRPEKNTKKNMMGKG
>LOCXPOlfC23.153.HIT1.OlfC.2R.858.ANF_receptor.exons6.CM040067.1.Amphiprion_ocellaris
MTSTQRWPEQGWALLQLLLVVLLSQAEEPVCRQRGDPESPQLFKDGDIILGGTFSFHSRWKDRQETYMHKPLPLECTSLNFRDFQFAQSMLFAIEEINNSTDLLPGVSLGYKIYDTCGSIARSVRVALALTNGNEIVSAPSEEPCTKPAQVQAIMGETSSSPTTAIATVIGPFHIPMISHFATCACLSDKSKYPSFLRTIPSDYYQSRALAQLVKHFGWTWVGAIRANNDYGNNGMATFIEIAQQLDICLEYSVSFFRTDPSDKIQKMIEIIKASTSRVIVAFLSHMDMDVLIHELSHHNLTGYQWVGSESWIFDSQTAATDKYHILDGAIGLSIPKAHVSGLKAFMMNVKPLNLSNNKMFTEFWETLFSCKFNQSKSSAEIQRDCTGQEDLTGVQNSFTDMSLMPIFNNVYKGVYAVAHALHSMLSCNKTCTKDLQLDPITILQHIQNIHFKTKDGEEVYFNENGDPAAKYEIINWQPREKGIVDFVSVGLYDASLSADKQLNLQNTSLIWAQNSQQVPVSVCSEKCPPGTRKVLQKGKPVCCYDCIRCAEGEISNITDSVTCTRCPPEFWSNNRRDACIKKEAVFLSFEEIMGALLTIASLFGTCMTALVAYIFFRNRKTPIVRANNSELSFLLLFSLTLCFLCSLTFIGRPSEWSCMLRHTAFGITFVLCISCVLGKTMVVLMAFRATLPGSNVMKWFGPAQQRLSVLGVTLIQIIICILWLIISPPFPSMNFKEFKDKIILECALGSAVGFWAVLGYIGLLAVLCFICAFLARKLPDNFNEAKFITFSMLIFCAVWITFIPAYVSSPGKFSVAVEIFAILASSFGLLICIFIPKCYIILLRPEKNTKKNMMGKG
>LOCXPOlfC24.156.HIT1.OlfC.2R.859.ANF_receptor.exons6.CM040067.1.Amphiprion_ocellaris
MLLIADLLLLSLVAVRGGKPVCETYGTKELSQFSKEGDINIGGIFSFHQNPVTVNPALEVNPGIMQCEGLDPGELQYAFTMMFAIEEINNSSELLPGVMLGYRIFDSCPSIPLSIRASLNLMNRYESEAGNCTKLSNVHAVIGETTSTSTIGIARTMGPFHIPVISHSATCACLSNRRDYLSFFRTIPSDIYQSKALAKLVKHFGWTWVGAIRTNSDYGNGGMATFLEAAEREGVCVEYSLAIYRTDPRKWFLEVVGIIKKSTSKVIVAFADGTDLDILIKELHAQNVTGLQWVGSEGWITYRYIASPVNYAVVQGAVGFAALNAHIPGLQEFLANSRPSTTPGNQGLVELWETVFSCLLTPRPEIHAPVPACDGKESLWNIKTRFTDVSDASLLNNVYKATYAVAHALHMLFDCKDGQGPFENNTCADIENVKPWQVLHYLTLVNFTTKIDENVFFDELGDPVARYALVNWQMDETGYILFETIGYYDASRPEGQQFEMKADVSAIWAGENLEVPRSVCSESCLPGTRRAFVKGKPICCFDCITCADGEFSNSTNAVICDKCPPEYKSNGERNNCDMKAIEFLTFRELMGILLVTFSVFGACLAMTIALIFFHYRQTPIVRANNSELSFLLLFSLTLCFLCSLTFIGRPSEWSCMLRHTAFGITFVLCISCVLGKTIVVLMAFRATLPGSNVMKWFGPAQQRLSVLGFTLIQVLICILWLTINPPFPFKNMQHYKEKIILECALGSPVGFWAVLGYIGLLAMLCFVLAFLARKLPDNFNEAKFITFSMLIFCAVWITFIPAYVSSPGKFTVAVEIFAILASSYGMLFCIFLPKCYIILLKPENNTKKHLMGKGTLRSL
>LOCXPOlfC25.157.HIT1.OlfC.2R.854.ANF_receptor.exons6.CM040067.1.Amphiprion_ocellaris
MCCCIREMLLFVAVLGAFRAQQEDSPLCEMLGRPEFPLLSKKGDITIGGAFSIHSQISKPSLSFTDNPEPLTCSRINFREFRFAQTMIFAIEEINNSSSLLPNISLGYKIFDSCGSTLPSTRAIMGLINGQERILGKNCSGLSSVHAVIGASESSSTIGMLQISGIFQIPVISHFATCACLSNRKQYPSFFRTIPSDYYQSRALAKLVKHFGWTWVGTIRSDNDYGNNGMTTFITAARQEGICVEYSEAISRTDSGEQVARVVRVIRSGSARVLVAFLAQSEMNILLEEALKQNLTGLQWVGSESWITAGHLANKRYSGMLMGSLGFTIRKTKITGLQEFLLQVNPSQDAQNNLLREFWEATFDCSFKSDLHGQSHCSGSERLQDIHNPFTDVSELRISNNVYKAVYAAAHAMHSKLKCGQTGEAVNQSCVWKDHLEPKQVVRHLQDVNFTLQSGERVYFDGNGDPAATYELVNWQRNRAGDSVFVAVGSYDASLPNGKQFTMNGINITWAAESLQRPPSVCSESCLPGFRQAVIKGKPICCFSCVACAAGEISNSSNSAECSRCPLEYWSNKDHSRCVPKVIEFLSYGETMGVLLTAFSLFGASLTLVMSCLFCRFRHTPLVKASNSELSFLLLFSLTLCFLCSLTFIGRPSEWSCMLRHTAFGITFALCMSCVLAKTIAVVMAFKAKRPTNTIPQCSAPVQRTSVLGCTLLQVFVCVLWLTLAPPFPYKNTAYATERIVLECDLGSPIGFWAVLGYIGLLALLCLILAFLARKLPDNFNEAKFITFSMLIFTAVWVTFIPAYVSSPGKFTVAVEIFAILASSFGLFFCIFAPKCYILLLKPERNTKRHMMGR
>LOCXPOlfC26.158.HIT1.OlfC.2R.838.ANF_receptor.exons6.CM040067.1.Amphiprion_ocellaris
MPPVITGLIFIGLLLTSETVEDEEAPLCHILKSPEFPLMSKEGDVTIGGAFSIHSKITQPPLLFTEKPTRLRCSSVNLREFRFAQTMIFAIEEINRNTFLLPNISVGYRIYDNCGSTLSSMRAVMALMNGDEWTLERKCSGQSAVHAIIGESESSSTIVLSRTTGPFKMPVISHSATCECLSSRKEYPSFFRTIASDLHQSRALAQLVKHFGWTWVGAVNSDSDYGNNGMAIFLAAAQEEGVCVEYTEKFHRSEPEKLLKVVEVIRKSTARVIVGFLAHVEMNDLLEQLRLNNITGRQFIGVEAWITADSLVTPTSFSVLGGSLGFAVQKANISGLQDFLVKDFWETEFKCEEINRDSVTKTASCKENQDLMELRYNDDDVAELRYSSNIYKAIYAVAYSLHSILKCSHTQGCDKTVKVTPWQVVESLKQVNFTVKNGDKVWFDSTGAAVARYEVVNWQRGSDGSIQFKPVGYYDASLPSGQRFVLNTEAIMWPGGSKELPVSVCSASCRAGTHKVLQKAKPVCCYDCIPCADGKISNTTDSIDCKKCPEEYWSNQNRDACVLKKVEFLSFTEVMGKILVFFTLLGVLLTLIVAALFLIHKETPLVKANNSELSFLLLFSLTLCFLCSLTFIGRPSEWSCMLRHTAFGITFVLCISCILGKTIVVLMAFKATLPGRNVMKWFGPTQQRLSVLAFTLLQVIICILWLTIDPPFPFKNMNHYKEKIILECALGSPVGFWAVLGYIGVLALLCFIIAFLARKLPDNFNEAKFITFSMLIFCAVWITFIPAYVSSPGKFTVAVEIFAILASSYGLLFCIFLPKCFIILFRPETNTKKHIMGK
>LOCXPOlfC27.162.HIT1.OlfC.2R.882.ANF_receptor.exons10.CM040067.1.Amphiprion_ocellaris
SVSWRTTKLMLLSLLWIFPHYSHQDQSLQCELIPDVMSLPVLEQKGDIILGGLFSLHDMVVEPSLSFTSMPPPTQCTRFNFRTFRWMQTMIFAIKEINRDGKLLPNITLGYKIYDSCSTPHQALKAAVELMGSEKGSGIEGKLQSKGTCNGTVPVVIGDGGSTQSLVVARFLGVFHVPQVSYFSSCACLSDKKEFPAFLRTMPSDFFQVYALIQLVKHFGWTWVGVIAGDDAYGRGGASIFADEVRKLGACVALHEIIPKNRAQTAISSIVSNIRSSQARVILVFAVEQDAAALFDEALRHDTFVWILPWLASEAWSTAAVLSTPRKYHHILQGSMGFAIRRAHIPGLQDFLLQLNPSGPDAHEDPFLVPFWEEVFQCSLGVWAKGQLNNVEGKPPCSGTEELESITNIYSDVSQLRISYNVYKAVYAIAHALKAMRSCVKGKGPFSQQACPDLDNIEPWQLLHYIKQVAHVNSFGDEIKFDENGDPAAMYDLVNWQLRSNGEMEFVTIGKFDETTTTESQKLQIQEHNILWNGNQTKVPLSVCSSICPPGTRKAIRPNFPVCCHDCVVCTAGEISNQTDAIECVRCLPEFWSNPERTVCIPKQLEFLSFSDAIGITVTAISLIGSLITCVVAFIFSCHRTTPIVRANNSELSFLLLFSLTLCFLCSLTFVGLPSEWSCMLRHTAFGITFVLCISCILGKTIVVLIAFKATLPGSNVMKWFGPVQQKAIIAFCTLVQVIICTVWLVVSPPTPRKLMPRESAIVILLCDEGSHIAFALVLGYIGLLACLCLLLAFLARKLPDNFNEARLITFSMLIFCAVWVAFIPAYISSPGKYATVTEVFAILASSYGLLGCIFAPKCYIILLKPEKNTRKYLMSKATTDK
>LOCXPOlfC28.168.HIT1.OlfC.2R.917.ANF_receptor.exons15.CM040067.1.Amphiprion_ocellaris
RFLLGLCTFFFLYRSLSAESTCKLKAKFNLSGYKDVEKKTVVIGGMFPVHKRIASSDGNTSRVPVSAGCEGFNLRTFRWTQTMLFAISEINERTDLLPNTDLGYVIYDSCFTISKAVEGALTYLTGQDEAVPNYRCGTGAPLAALVGAGGSDLSVATARMLGLYHFPQVSYSSTCSVLNSKFQFPTFLRTIPNDKHQSTAMARVVLHFGWTWVGTIAADDDYGKYGIRDFKEQVEEAGVCISFSETLPKVSSPEAIQRIVQTVVESTAKIIVVFSSDVDLSPLIAELLQHNVTNRTWIASEAWVTSALINQPGVSSVLAGTLGFGVRRADIPGLQRHLLDLDPYADSITEEFWETVFNCTLDYGKAQRGVPDGLCTGSESLAQLNTTYSDVSQLRITYSVYKAVYAVAHALHNLEHCKQGKGPFIGNSCADITDFEPWQLMYYMKNVRFKVPNTEEEIYFEDGDIEGFYDIINWQVNSNGDVSYVTVGRYNGSAAQEDRIHIMNDSIVWNNEVLEPPRSVCSENCQPGTRKGIRQGEPVCCFDCIPCADGEISNTTNARECILCSGDYWSNEAHDTCVPKIIEFLAFGEPLGITLIVISAFGALVTIAVGVVFVVHIGTPLVKANDALLSFSLLFSLVVTFLCSIVFIGEPQRWSCMTSQVALALGFALCLSSIMGKAAVLMLRAQTLKAARARAKAAAKAAKAAAEEAASSGSPDVIVTNITNNDVNTCPNPEVDSLTCAHQRAIAALATLIQAIACTVWLIILPPYPIKNTSAQNIKIILECDEGSVVFICCIFAYDILLALLAFVFAFIARKLEDHFSEAKCMTFGMLVFFIVWISFVPAYLSTRGKFMVAVQIFAILASSFGLLTCIFLPKCYVLLIKPERNTEEMMRPRAKPRDGTSTGTSASLATAGTEVN
