# Supplementary material for: Expanded olfactory system in ray-finned fishes capable of terrestrial exploration
Source: BMC Biol. 2023 Jul 31;21:163. doi: 10.1186/s12915-023-01661-8 (PMC10392011; doi:10.1186/s12915-023-01661-8)
Supplement: Supplementary file 3 — Additional file 3: Data S1. Protein sequences and genomic coordinates of OLF genes. FASTA and General Feature Format (GFF) files containing the protein sequences and genomic coordinates for all identified OLF genes in this study. [file 12915_2023_1661_MOESM3_ESM.zip › PROTEINS/Amphiprion_percula.OLF_genes.fa]

>LOCXPTilORs.U236.326.115.HIT1.OR.1R.317.7tm_1.exons3.PYAM01000006.1.Amphiprion_percula
MSSSLGPRGNMTVPYQLVRDTFTMAFVKNLIVVLVWLILSYINGTLVATFFKHQAFYEDPRYILFIHMVINDAIQLTVTITLFVLSYIFYKINVSFCCFFILVAVFTTRNTPVNLASMAIERYIAICKPLRHNQICTVRRTHMVIGLIWFISVAPDITDLFVTLATESLSFFHESVFCLRPNVFKDPILAYKRQVFDILYFSSVFLVLVFTYLKILFAARALSTEKMSAQKARNTILLHGAQLAMCMLSYISPSVEIMLHFIFPGRILQIRYANYLIVYILPRFLSPIIYGVRDKKFRRHLQMHLLSYRCRNIVKKV
>LOCXPSichOR4.1-eta.305.128.HIT1.OR.1R.298.7tm_1.exons2.PYAM01000006.1.Amphiprion_percula
MNLSSVNISTAGYQRDTFTTAVVKNVIVTVLCISINYINGTLLHTFRKHQILNSNPRYILFIHLVINDMIQLLLSTLLHVISYALHKVSMPFCLIILIIAVAATQNTPLNLAGMAVECYIAVCLPLRHGQICTVKKTYIFIGLIWVASAFNILPDLFILLATEPLQFFHSRVFCARDYVFRRTVKKRDISHIVCLVVVWFTLFYTYFRVLFAARGAAADMTKARNTIVLHGFQLLLCMLSYVRPIFEQGLTSLMPTQFLSIRFASYVIIQILPRFVSPIVYGLRDQTFRRYVRRYLLC
>LOCXPDilaOR13.6-eta.313.172.HIT1.OR.1R.277.7tm_1.exons1.PYAM01000009.1.Amphiprion_percula
MLLFATFFKKEYFYTSMRYILFAVTLLCDSVQLVLGYLMLILVFYKIRMQVGICFVLCFTLSLYTTVTPVTLTAMTLERYVAICIPLHHAQLCSTHSTVHVILIIHAIGLIRCIVFFSVFFASVSLSFYTQGKLCSIEMFTINEWHDHIRSAVSQFYFLVMCIIVVFCYVKILKVAKAASGDNKKSKQKALETVILHAFQLFLCLIQLCCPLIENVVYQIDLRLFVIIRLFNYVMFSIAPRCLSPLIYGLRDEAFFLALKSYAFFGLLERTVISNRN
>LOCXPDilaORUN.13-eta.308.182.HIT1.OR.1R.291.7tm_1.exons1.PYAM01000009.1.Amphiprion_percula
VRRINSQVIFVQVLVSCFLFINIFLITTFFMKEYFYTTMRYILFATTLLSDCLFLLLTNILLICSYFGIFMQMWLCIILYLAFSLCTFVTPLTLTAMTLERYVAICLPLRHAELCSTHKTLHWIYVIHSLGFVPGFVILSIFFALASHSHFTQRRLCIVQAFILQTWQGHLRSAISQFYFLVMCILIIFSYTEIMKVAKAASGENKKSTNKGLRTVILHACQLLLCLIQFWCPFIEAAVLQINILLFINIRYFNYVTFYLSPRCLSPVIYGLRDEMFFRALKHNALCGLHK
>LOCXPLeocOR3.39-delta.329.122.HIT1.OR.1R.297.7tm_4.exons1.PYAM01000009.1.Amphiprion_percula
VLLLTGFRELGRFRYVFFSLTCAGYLLIVVLNVSVLVLICAKPRLHQPMYILLANLLLNTLIGCAAFYPKLLLDLLSSQQQVSRCGCLLQAFWVHLYVSVECNILTVMALDRYAAVSRPLTYHSLLRPSTVLRLLLGAWLLPAAASTCLIGLSSRLPLCGFRVSRTFCDNRSITHLSCVDVSLIGGVELLLAAAVIFLPLLLIFGCYVQVLAVSFRLSSSGRPNKALATCVPHLVTYVSLVCSIVFEVVQPALANKNLPHALRVVMSMEGFLLPPLLNPLIYGVNLPEIRHGFTHLF
>LOCXPSichOR22.9-delta.318.163.HIT1.OR.1R.311.7tm_4.exons3.PYAM01000015.1.Amphiprion_percula
ELTVAVPLQHPVVFELEGFFVPPGYDSLLFVLALLSYVAVLLGNGLVVSIIVLDKNLHRPMFVMVCNLVLCDLLGATAVLPRLMVHFLTGQKRMAYYPAIAQAFSVHTYGVAAQTILGAMAYDRYIAVCEPLRYHAIMTSARLHCCCALAWLVALLLIAVLFAFHANVPLCGRTIRHVYCSNRSILSLACTPTTVNNIYGLSMTWTVSTGIFLIIAFSYIRILQASLKQGQTDSNVRSKVFQTCGSHLVIYLLYEIASVIIILSYRFPSVSPNLKKFFSIMFFIVPPIINPIIYGLVSKELRSSIVKHLTI
>LOCXPSichOR22.21-delta.316.166.HIT1.OR.1R.307.7tm_4.exons2.PYAM01000015.1.Amphiprion_percula
MKNKTVDLDLLQLEGLKVSPESSVAAFVLLLLIYVFIMVSNVGLVVLISMERSLHEPMYLLFCNMSVNDAFGASTVIPRLLADVFLPSSQRYIRYADCAVQAFCAHFHGGTSHTVLMIMAFDRYNAICRPLRYAAIMTRRTVVLLSTLAWVVSFVVILVMVSLSVRLSRCRRIINHPYCDNASLFKLSCENVFINHLYGLSTAMGMMALSLGVVLLTYLRIAVVCLSRKNQALNRRALQTCVSHLAVYIILLLSGFIIILLHRFPQLSEERKLASILFHVVPPALNAVIYGLQIKAIREKILIIFNR
>LOCXPSichOR22.22-delta.316.169.HIT1.OR.1R.309.7tm_4.exons2.PYAM01000015.1.Amphiprion_percula
LENQTVAADLLLLEALKVSPQSSVAAFLLLLLIYIFILVSNVGLVVLIFCSRSLQQPMYLLLTNMCINDVFGATVTVPHILGDLLAVSSQRYIRYVDCAVQAFCVHLHASVSHTVLMIMAFDRYVAVCNPLRYAAVMTNRTVVKLSAAAWTSAFVLVAILVGLSVRLTRCRWVVFNPFCDNASLFKLSCQSVLINNIYGLGYTVVLLGSSISSITLTYLRIAVVCLSRKNHALNRRALQTCASHLTVYVIMMVSAFIIVVLHRFPQLSEHRKVASVLGHITLPVLNAVIYGLQIKEVRQKIKAAFYSNK
>LOCXPSichOR22.34-eta.329.173.HIT1.OR.1R.315.7tm_1.exons1.PYAM01000015.1.Amphiprion_percula
MSSIPQSPSNATVELQYWGFLEKLMVSTLSTVPSCVFLYVNGTMLFSLRSKPVFCETPRYVLLYNLLFADTVQLALSQVMFILAVCRVKLSYPVCSCLTLLTNLTTVISPLTLVLMSVERYVAVCYPLRHTTIITVRNTAVAVTAVWAVSTLNNLTRLLLSFPFQKLGILQVKDLCSNLAMMLGSVSLDYDRAFTGFLFVSAGVAIASSYVGVAAAARSASADKTSARKARNTLLLHLVQLGLSLSSTIYNPLLIALSTAVTRIVFVRVQNVFYVCFVILPRCLSSLIYGLRDQRIRPVLLDHLCCRLGRSVVPA
>LOCXPOR1.58.HIT1.OR.2R.340.7tm_4.exons4.PYAM01000006.1.Amphiprion_percula
QEEMLVMNSTFSSSLDLLMSNSSSTLALGAMTIPKDSFSNALTKNIVAMLVWLALSIINSSMVHTFLRHSLFYENPRYIMFICMVINDALQLTLVTALYVVSYIFRKIHTSVCCLLIMTAVLTTRSTPLILAGMAVERYISICFPLHYSQMCTVPRTLLLIGVIFILTATPPITDLLITVVKEPPSFFHATIFCDHSLLFRDRSIYYKNCVFDGTYLSFVALTLLYTYCKIMLTARAASTGLASVKRARNTVVLHGVQLLLCMLAFVVPSLQAALISLFPHLSLEIRYIFFLLVYIIPRFLSPVIYGFRDEQFRKYWTRYLSCRSRSMFQVRPALLKMNL
>LOCXPOR3.80.HIT1.OR.2R.305.7tm_4.exons3.PYAM01000006.1.Amphiprion_percula
MNVSSANVTVVIEYRDSFSKAVAKNVIVVVLGISINYINAALIQTFRKHQIFYMNPRYILFVHLVINDMIQVTLTVLLFIISYTLYKIHVSVCCSIILIALFTTENTPLNLACMAVECYVAICIPLRHSQICTVKRVLLLIGLIWATTVLSILPDLFVTLATEPLEYFSSYVFCLRETAFPNPHITKKRDITYVVYLVMVWFVIFYTYFKIVFTAKTASGDAKKARNTILLHGFQVLLCMTAYTVPFVLKAVKQWFPKNYSDVLFASYITVQVLPRSISPIIYGIRDKTYRKYLKRHMFCKVSPQ
>LOCXPOR4.91.HIT1.OR.2R.323.7tm_1.exons1.PYAM01000008.1.Amphiprion_percula
DMAGCLFLSILPYGQAVPALVCGFVLFTLFSFLANLLTLLAVWWSEELSWQPRFSLVKNLILSDLMQITTFGPAVIHSLVQRRTMPFRTWCYVQYFTGSTSIFTSLLTITCMALERYLFVCRAIHYLVILTEACLRRVLTLIWIFSIAIGVVTIALLHTGGAQSSGSVTMGLLCEPDMMEQHMGFPRSSAIFRKVVGTVTLLLCLMVFFFSYCRMYQDARNAVIPFNADNNKARKTVLLDCGMFLMQLLPLLLKVVSDALWEVRGNAAMTGRSSQAGDVCTVKPAPTATAAVLHVSLLMMLMVPPCINPMQYGLRNAEVREAL
>LOCXPOR5.102.HIT1.OR.2R.321.7tm_1.exons1.PYAM01000009.1.Amphiprion_percula
MQNLTELPVNATSQTSLSVIIKVCIVIPFFCVFLCCIGIMLHIFASHRQFLDTSRYILFASMLINDTLQILSSVLLFLFVMGQVKLVLVYCVPLLLISTATFQNTLLILATMSMERYVAIFYPLQRPAVWRSDRIWIIILSLWLLSCTYPSIDFAIGELDSPVDAFSTPVFCKPSVVNSSAVHTLFKTAFYVLMFTIVAVVILFTYVRILIETRKMRQNRASGSKAMHTVLLHGFQLLLCLLAFTHPITETLIVLHVNWLPEDIAFFNYFCFILIPRFLSPLIYGVRDQSLRDYIRKTFLCCSNKINPCVRGKLQHSLSAS
>LOCXPOR6.111.HIT1.OR.2R.310.7tm_4.exons1.PYAM01000009.1.Amphiprion_percula
MERNSTISTDILEIEGFDISPEFMYPLFFLLLFVYFSLLFSNVGVLVLIITEKSLHQPMYILFCNLSINDLIGNTVLLPRLMAHIISTERFITYNQCVAQAFHSHTFGSASHMILVIMAIDRYVAICHPLRYSSIMTTRTVVGLSATAWGVSLVLVSVLIGLTVRLSRCRSVIQNAYCDNASLFKLSCEDVSINNIYGLVFTVLLFSCSIGGIGITYFRIALICWMRKNKELNNRALQTCASHLVLYLIMLLSGFLTIILHRFPKYPDLRKIAYILFHVVPANLNPIIYGMQTKSLRHKITQILQRKLTP
>LOCXPOR7.112.HIT1.OR.2R.307.7tm_4.exons1.PYAM01000009.1.Amphiprion_percula
MENKSFGFSSELTLDPFVIPPGGKYPIFFLGIAIYFFGISCNLTLLTLIMLRRNLHKPMYFILFSLPLNDLIGITAMLPKVLSDIVTETHTVHYPLCVLQAFLLHMYGGGILFILAAMSVDRYVAICMPLRYTSVMTPRVVICIISLVWGLDFVLIVSLFSLQTRLPRCKSVIMNVFCDNPSLLKLTCGNTAVNNIIGLFNTAVMQAVSVSIQAFSYVKILITCVVTRKSEAKTKAVNTCIAQLVILIVFEVVGTFTILSHRFKNVSADLQKIMGMLIFLVPPLLNPIVYGLYTSEIRTTLLRVLKN
>LOCXPOR8.113.HIT1.OR.2R.312.7tm_4.exons1.PYAM01000009.1.Amphiprion_percula
MDGNSSLRNLLTLETLSLSTTHIYPAFIFGTVAYLFIVFCNLLILITIAVRKKLHKPMFILLFNLPISDMIGATAFFPQVLLSIVTQKRLISFPACITQAFLIHFYGTGNLLILSAMAYDRYVAICCPLRYNTIMTPHTLMRIVISVWVLSFSFIIIVIILTARLKACRTNIVDLYCNNPSLLKLTCEDITVNNYYGFTASFVIQAGSLSILMYTYAQILRTCVMTNQRDARQKAMQTCGTHLVVVLILQISTAFTLISHRLDSVSPLLRRACGVSILIFPPVLDPIIYGLKVKELKQSMLMFFKRNVNATK
>LOCXPOR9.114.HIT1.OR.2R.322.7tm_4.exons1.PYAM01000009.1.Amphiprion_percula
FFNFAGRKTTEMDNMYNTSSVLQLKGFNISSESVFPAFLFATLSYMIIVFCNLILILTIVLNKSLHQPMHLILLNLPINDLLGSSALSLQLIKEILTNSGTIQHSACVAQAFFIHIYGAGAVFILTAMAYDRYIAICCPLQYSTVMTCAHIMRIISAVWISNLALIGVLFFLLLRLPRCGSEITHLYCDNPSLLTLVCADTTINNIYGLCIVAASQLVGNGMILYTYLCILVACFRSKHSDTKAKALQTCATHLTVFLLLECLGLFTIISYRLKNISPHLRRFMGLSTLIFPPTLNPIIYGLKTKEIREKIVHVLRNKILPT
>LOCXPOR10.59.HIT1.OR.2R.310.7tm_4.exons1.PYAM01000009.1.Amphiprion_percula
MSLLNTSVKITQFAIGGFDTVTKPVLVGVVILIIYVVIIVANMMNILLIYCDKKLHKPMYLLICNLAAVDIVYTTSTSPTMIGFLLAGVKTISYVPCIFQMVIYHVGGVMEMFALAVMAFDRLIAVSCPFQYQSYLTNTRIIILTYILWLAALVFVSVMPATVLSLTQCRPRLIYAFCDFAAVLRTTCGDLSYHFNVVTVISFFLLFFTFFLICLSYFVIVFYVKLSSNVDKKKMGSTCFSHLIVVVCYYCPLFIRIVLTRMGVVLTIEERHGLTIGSFLGPSLVNPFVYCLNTKEIKCKIFKIFNIVES
>LOCXPOR11.60.HIT1.OR.2R.320.7tm_4.exons1.PYAM01000009.1.Amphiprion_percula
MITNFTRMRSFFLLGFPGLSPQYYGPASALLFFIYQAIVVGNIFITAFIVYEKSLQKPTYMVFCHLALNDLTFGTVTLPKIIAKYWFGDGIITFYGCFIQMFFVHYLGSVTSFMLSVMALDRFIAVCIPLRYPVLITNSIISVLCGFAWFIPLPLMVAVVLHALTLPYCKSNVIAQCYCDHISITSQACGEDVTIVRVTTLCVAMLCLLLPLAFILFSYISIIVTIMMMSNVSGRKRTLSTCTPQIFITCLFYLPRCFVYVANTVGFSFNMDVRIILILLYSLLPAAVNPFIYCFKTRDIKQMLIKRLKKTKIGIEIKFS
>LOCXPOR12.61.HIT1.OR.2R.323.7tm_4.exons1.PYAM01000009.1.Amphiprion_percula
MKFRNMTNIKDFIITGFPGLVPEYYGPVSLLLFVVFLVILIGNVFILAVIMFERNLHKPTYWIFFHLAVTDLAFGTVTLPKIIARYWWNDMVSSFSACFTQMYFVHALGAVHSLILLMMALDRFVAIWLPFRYPLLFTNQNVSIACCLCWVLTFIRMMGIVLHASTLPYCDLNIIMQCYCDHISITRLGCGDKVAYVKSVAVGNAMVTLLVPLTVIILSYFFIIVAVLRMPHTERRHRVLSTCAPQLFITCLYYVPRCFVYLANNLGFSFSPVARIIITMTYSLVPAAVNPAIYCFKTKDIKEALMQRFKNRKISIAIKNDCR
>LOCXPOR13.62.HIT1.OR.2R.299.7tm_4.exons1.PYAM01000009.1.Amphiprion_percula
YFKLVHYFDLGVYKYLLFTFILSFYILIVSVNVFLIVIICMNRSLHEPMYLFLVSLFANELCGSTGLFPFLLVQILSDLHTVSASLCLLQVFCVYSYVGVGFFNLTIMSYDRYLAICRPLQYNTLMTPKKVATLTGVSWGYSLCFIAFMVRLSARLQLCGNIINNVYCDNYSLVKLACSDTTANNIYGLAYTFTAMLGLVILIVFSYSKILKVCFSGSKQTRQKAVSTCIPHLASLLNFSCGCFFEIVQSRFNMSNVPVLLRIFLSLYWICCQPLFNPVLYGLKMTKIRIICETVVFRK
>LOCXPOR14.63.HIT1.OR.2R.306.7tm_4.exons1.PYAM01000009.1.Amphiprion_percula
ENNTDIVFILQGLNGSLTDRQLYFAFALMSYSFTVFVNLMLIVTVCLDKTLHEPIYIFLCNLCFNGICGASCFYPKLLYDLLADSHVITYIGCLTQMVATYSYIFCEFTSLTVMAYDRYVAICRPLQYRALMTVQKVAQLLFLTWCFSMLEAFVGISLTSRLPLCGRHLPKIFCTNWDVVRLSCSDTTVNNIYGLVLTFSHLLQMVLILISYAHLVRASIRSLSDRRKFVQTCLPHLVTLLIFTTSLLFDMMYSRYGGSNTMAVLKNALAAEFLVVPPLINPVIYGMNLHQIRSRILHMFTHRPEI
>LOCXPOR15.64.HIT1.OR.2R.305.7tm_4.exons1.PYAM01000009.1.Amphiprion_percula
VMMMNSTQVSHFTLAAYFDTGVFKYLYFLIILTVYVLIVSANVLLIVIICMNRSLHEPMYLFLVSLFVNQLYGSALLFPFLLVQILSDIHTVSAAVCFLQIFCLYSYAGVEFFNLAVMSYDRYLAICYPLQYNTHMSCKRVAFLIAASWFPPFLILATQTPLTFSLQLCGNIINKVYCHNYSIVKLACSDTTVNNIYGLFTSWITLISLLTLILYTYMKILRVCFSGSKQTRQKALSTCTPHLASLLNFFFGCMFEVVQSRFNMNSVPSMLRIFLSLYFLTCQPFFNPVLYGLKLSKIRHACKSL
>LOCXPOR16.65.HIT1.OR.2R.304.7tm_4.exons1.PYAM01000009.1.Amphiprion_percula
IMMNATEINYFKLTAYSDNSMFKYLFFLVLMSLYVLIVSANVFLIVIICMNRSLHEPMYLFLVSLFVNQLYGSALLFPFLLVQILSDIHTVSAAVCFLQIFCLYSYAGVEFFNLAVMSYDRYLAICYPLQYNTHMSCKRVAFLIAASWFPPFLIIVITTSLSFSLQLCGNIINKVYCDNYSIVKLACSDTTVNNIYGLFMTLLTIISLLTLILYTYMKILRVCFSGSKQTRQKALSTCTPHLASLLNFFFGCMFEVVQSRFNMNSVPSMLRIFLSLYFLTCQPFFNPVLYGLKLSKIRHACKSL
>LOCXPOR17.66.HIT1.OR.2R.305.7tm_4.exons1.PYAM01000009.1.Amphiprion_percula
VMMMNSTQVSHFTLAAYFDTGVFKYLYFLIILTVYVLIVSANVLLIVIICMNRSLHEPMYLFLVSLFVNQLYGSALLFPFLLVQILSDIHTVSAAVCFLQIFCLHSYAGVEFFNLAVMSYDRYLAICYPLQYNTHMSCKRVAFLIAASWFPPFLILATQTPLTFSLQLCGNIINKVYCHNYSIVKLACSDTTVNNIYGLFTSWITLISLLTLILYTYMKILRVCFSGSKQTRQKALSTCTPHLASLLNFFFGCMFEVVQSRFNMNSVPSMLRIFLSLYFLTCQPFFNPVLYGLKLSKIRHACKSL
>LOCXPOR18.67.HIT1.OR.2R.310.7tm_4.exons1.PYAM01000009.1.Amphiprion_percula
MMMINSTQVSYFVLGAYLDTGMFKYLCFMIILCLYVLIISANVFLIVIICMNRSLHEPMYLFLVSLFANELYGSTGLFPLLLVQILSDVHTVSYSLCFLQIFCLYSYVCVEFLNLAVMSYDRYLAICHPLQYKTSMTSKKVATLIALAWLFPSLMIVVLISLSAPLQLCGNIINKVTCGNYAIVKLTCTETRINNIYGLIHTIISIITPLILILYTYMRILKVCFSGCKQSRQKAVSTCTPHLASILNFSFGCCFQIVQSRFYVSSVPSMLDIILSLYFLTCQPLFTPLLYGLKMSNIRILCQQLLFGEV
>LOCXPOR19.68.HIT1.OR.2R.309.7tm_4.exons1.PYAM01000009.1.Amphiprion_percula
MINSTQDSFFTLSAYVDIGIFKYLCFLIVLAVYIATICANVLIIVTICITRSLHEPMYLFLVSLFANELFGSTGLFPFLLVQILSDVHTISYSLCFLQVFCLYSYAMIEFLTIAVMSYDRHLAICYPLQYKTRMTFNKIMFLIALTWAYAFFIMVLMGYCLAGRLQLCGNIINKVYCDNYYIVRLACSDTTVNNVFGLFNMFTVIFGLIIFILYTYLRILKVCFSGSKQTRQKAVSTCIPHLVSLVNFSCGTFFEIVQSRFDMSSVPNVLRVFLSLYFLTCQPLFNPVLYGLRMSKIHATCKILLVGKK
>LOCXPOR20.70.HIT1.OR.2R.309.7tm_4.exons1.PYAM01000009.1.Amphiprion_percula
MRNFTQVSYFTLGAYYETELFKYLYFLIVLALYVAIVSANVFLIVIICMNRSLHEPMYLFLVSLFANELYGSTGLFPFLLVQILSDVHTVSYSICLLQVFCLYSYGGIEFLTLAIMSYDRYLAICNPLQYNTRMTFNKIVMLTALIWIYPLFINAVITYGLTGSLQLCGNIINKVYCDNYYIVKLGCSDITVNNVFGLVHMFTVIFGLVMLILYTYMRILKVCFSGSKQTRQKAFSTCTPHLASLLNFACGAFFEIVQGRFNMTSLPNLLRIVLSLYWLTCQPLISPLMYGLKLSKIRIVCKTLLFGRK
>LOCXPOR21.71.HIT1.OR.2R.318.7tm_4.exons1.PYAM01000009.1.Amphiprion_percula
EQDTELVSSHRHFVLDGFFELGALRPVLFVPFSIMFTISLLANSLLLYVVASHRSLHSPMCILIAGMACVDLSLPLFFIPNMLLSFLFDWRSISLIGCLLQMHLIHFVGAFQSTLLVWMALDRYFAICTPLGYHDCMTLPRFLKFIIPCLIRNFMLNTLMVGMAGGLVFCGGNVMNHCFCEHMALVKLACGNITVNSLLGLLTLFLIPVANFIFITISYIVIFVSVLHSGKSGTKALRTCVTHIVVMVVSLMVALIAYLSYRIRNSLPAAIQVFFSTMYLLIPSCFSPIIYGIRTTEIRQHILNMLTCCRRFHALTYS
>LOCXPOR22.72.HIT1.OR.2R.306.7tm_4.exons1.PYAM01000009.1.Amphiprion_percula
EMMKNSSQVSYFTLAAYLDSGDVKFLYFVVLLTAYVLIIGANVFLMVVICMNRSLHEPMYMFLLSLFVNELYGSTGLFPFLLVQILSDLHTVAAPLCFLQVFIIYSYGGVEYLSLTAMSYDRYVAVCCPLRYKTLMTADRTATLIVLTWSYPLVLITVMVCLSSSLQLCGNVINKVYCDNYSVVKLSCSDASVNNIYGLVTTFCTIVFPLILIIFTYIKIFRVCLHGSKQTRQKAISTCAPHLAVLLNFSFGACFETLQSRFDMSRVPTVLRIFLSLYSVASLPLFNPLIYGLNVSKIRLGALSLI
>LOCXPOR23.73.HIT1.OR.2R.310.7tm_4.exons1.PYAM01000009.1.Amphiprion_percula
SSLSYFVLTAYIHVGSLKFLCFVVTALVYVGIVLVNTSLIVVICMNRSLHEPMYMFLLSLFVNELYGSTGLFPFLLVQILSDLHTVPAPLCLLQIFCIYMYGNVEVCNLAVMSYDRYLAICDPLHYKSRMTSQKAAVLISGVWFYSVLKLLITLSLNVRLSRCGNVINSLYCQNYLIVKLACSDTRLNNIYGIFGTVVTVIVPLIPILFSYLRILQVCFSGDKQTRQKAVSTCSPHIVSLLNFSFGSCFQIFQSRFSQNKLPVLLQIVLSLYFLIIQPLLSPVMYGMQMSSIRNTYKRVFCSKVWAAHRD
>LOCXPOR22.74.HIT1.OR.2R.306.7tm_4.exons1.PYAM01000009.1.Amphiprion_percula
EMMKNSSQVSYFTLAAYLDSGDVKFLYFVVLLTAYVLIIGANVFLMVVICMNRSLHEPMYMFLLSLFVNELYGSTGLFPFLLVQILSDLHTVAAPLCFLQVFIIYSYGGVEYLSLTAMSYDRYVAVCCPLRYKTLMTADRTATLIVLTWSYPLVLITVMVCLSSSLQLCGNVINKVYCDNYSVVKLSCSDASVNNIYGLVTTFCTIVFPLILIIFTYIKIFRVCLHGSKQTRQKAISTCAPHLAVLLNFSFGACFETLQSRFDMSRVPTVLRIFLSLYSVASLPLFNPLIYGLNVSKIRLGALSLI
>LOCXPOR23.75.HIT1.OR.2R.310.7tm_4.exons1.PYAM01000009.1.Amphiprion_percula
SSLSYFVLTAYIHVGSLKFLCFVVTALVYVGIVLVNTSLIVVICMNRSLHEPMYMFLLSLFVNELYGSTGLFPFLLVQILSDLHTVPAPLCLLQIFCIYMYGNVEVCNLAVMSYDRYLAICDPLHYKSRMTSQKAAVLISGVWFYSVLKLLITLSLNVRLSRCGNVVNSLYCQNYLIVKLACSDTRLNNIYGIFGTVVTVIVPLIPILFSYLRILQVCFSGDKQTRQKAVSTCSPHIVSLLNFSFGSCFQIFQSRFSQNKLPVLLQIVLSLYFLIIQPLLSPVMYGMQMSSIRNTYKRVFCSKVWAAHRD
>LOCXPOR26.76.HIT1.OR.2R.313.7tm_4.exons1.PYAM01000009.1.Amphiprion_percula
NRILNVSSHRLFLLDGFGDLGALRSVLFLSFFFHFVVSLSATSLLLLVVVSNQSLHSPMYLLMASMAAVDLSLPLFFVPDMLLNFLLGRRSISLIGCLLQMHLLHFLGALQSTLLVWMALDRYFAICTPLSYHQQMAPRRFSRFVVPLVLRNAVMVSLLVGLAGMLRFCGNVIQHCFCEHMALVELSCGPTSTNSLLGLLALAFIPVTNFLLIFASYVLIFGSVPRSGRAGVRALHTRVTHLLVMLVSLAVVLVAFLSYQIRTSLPVSCRVFFSSMYLLLPSCFNPIIYGVRTKEIRQHILKTLSCCSRTRTL
>LOCXPOR27.77.HIT1.OR.2R.321.7tm_4.exons1.PYAM01000009.1.Amphiprion_percula
GQNFSHSSFVFRGFPELQKHRWLLALLFSASYLLVLLGNSLVVYVIRSVASLHSPMYLLVCLLCVVDVLVATAIIPNMLLGFLFDWDHISLAGCLTQMFFTHFLSSVESTLLLAMALDRYVAICKPLRYTEIIDSSMLAKLLLFTLLRSISIMATLVGLAGSLRFCGSNVIRHCYCDHMALVSLACSSTCRNSAAGLAVIICFVGVDIPLIFFSYMKIIGVVLRAAAGEDRRKAFHTCGTHLMVMMCFYLVGSVTFLSHNLNIPIPTDANSVMGVMYILLPATVNPIIYGVRTKEIRNGFLRILNLRAKTILSVKVSPAGK
>LOCXPOR28.78.HIT1.OR.2R.310.7tm_1.exons1.PYAM01000010.1.Amphiprion_percula
DSIHDEAQDDRFLEILMVSTLSTIPCCVFLYINGIMLFTLRSKAVFCETARYILLYNLLFAETVQLVMSQVLFLLAAYSVIMTYPLCGFLTQLANLTTAISPLTLVVMSVERYVAVCYPLRHADIVTVRNTGVSIILIWTFSSLNVVIRVLLLLELPFDNLLNLQVKGFCSGLSMLVGPISHAYSKAFAGFVFTSAGVAIISSYIGVAAAARSASADKASAHKARNTLLLHLVQLGLSLSSTVYYPLLIALSTVVVRVVFFRIQSLVYMFIFIVPRCLSSLIYGLRDQSIRPVLMFYLCCRLRLSAVRVK
>LOCXPOR29.79.HIT1.OR.2R.300.7tm_4.exons1.PYAM01000012.1.Amphiprion_percula
MFNFRWSCGNRQIQVSLLCNYVYNVCSDHLQQFHYRVSYRDSQKPPQADVRFHRRSVTELCFFSTVIYPKLLIDFLSEKQMISYQACLFQVFLFYVSACTEFLLLSAMAFDRYVSICKPLQYPTIMGRRTVTTLLVLAWLVPACHIAVPVVRNANLKLCSFTLKGIFCNNAVQSLPCANSRALLVYGAAVMFNVTLLPMLLILFTYAKILMIAYRSCGEVKKKAAQTCLPHLFVLINYSCLLIYDLIIVRMESDFSQTARFVMTLQIVIYNPLLNPIIYGLKMKEISKHLTLLFFQVKVN
>LOCXPOR30.81.HIT1.OR.2R.301.7tm_4.exons1.PYAM01000012.1.Amphiprion_percula
MDDDLNVTHIKLGGFVEMDKYRYLYFLTLFAVYILIICSNSTIVFLICIHKNLHGPMYVFIAALLLNCVLYSTVVYPKLLTDFLSKEQIISYPACLFQFFAFYSLGGSEFLLLSAMAYDRYVSICKPLQYPAIMTKNAVTAFLVLCWIVPASHVAVQTILSAKAKLCDLNLNSVFCNNAIYRLQCVESRIIRIFGVVSLLDLVILPLLFIVFTYARILVISYRSCKEVRKKAAETCLPHLLVLISFSFLTVYDVSVARVDADFPKTARLIMTLQIVLYHPLFNPFIYGLKMKEIFQRLKIL
>LOCXPOR31.82.HIT1.OR.2R.302.7tm_4.exons1.PYAM01000012.1.Amphiprion_percula
MDDKFNTTYITFDGYVQIHKYRYLYFILMITLYVLIICSNSTIVYLIWIHQNLHEPMYIFIAALSMNSILFSNAIYPKIFVDVLSERQIIPYSACLFQWFLWYSLGLSDFSILAAMAYDRFVSICKPLQHPLIMNKSTVTVLLLSAWLFPACHMLVTIVLSADRKLCSFSLNGIFCNNSVFKLQCVSSRVLSVFGVVTVMNVVIFPLLYILFTYAKIMKITYKSSGDVRKKAAETCIPHLLVLISCTSLAVYEVIIARVESDFSKTTRLQAALYQPLFNPIIYGLKMKEIFKHIKKMFCSVK
>LOCXPOR32.83.HIT1.OR.2R.308.7tm_4.exons1.PYAM01000012.1.Amphiprion_percula
MNDEFNVTYLTFSGHVELHRFRFLYFLVMFIVYVLILCSNSIILCIIWIHKSLHEPMYIFIAALLLNSILFSTNIYPKLLIDFLSDKQIITHSHCVFQFFAYYSLGASEFLLLSAMAYDRYVSICKPLQYPVIMRKSTVSVLLLLAWLLPALQVMASAAIIKNVQICRFTLTGIFCNNSIYNLFCVTPRTLSINGVSILLNTALLPMLFILFTYAKILIISYQSGSDVRKKAAQTCLPHLLVLMSTSYLSSYDIIKARLQVYFPRSAHLIMTLQIVIYHPLFNPIIYGIKMKEISKHLKKLLCEGKLN
>LOCXPOR33.84.HIT1.OR.2R.308.7tm_4.exons1.PYAM01000012.1.Amphiprion_percula
MNDEFNATYLTFSGHVELHRFRFLYFLVMFIVYVLILCSNSIILCIIWIHKSLHEPMYIFIAALLLNSIVFSTNIYPKLLIDFLSDKQVITHSHCVFQFFAYYSLGASEFLLLSAMAYDRYVSICKPLQYPVIMRKSTVSVLLLLAWLLPALQVMVLAAIIKNVQICRFTLTGIFCNNSIYNLFCVIPRTLSINGVSILLSTVLLPMLFILFTYAKILIISYQSGRDVRKKAAQTCLPHLLVLMSISCLSFYDVIIARLQVYFPRSAHLIMTLQIVIYHPLFNPIIYGIKMKEISKHLKKLLCEGKLN
>LOCXPOR34.85.HIT1.OR.2R.306.7tm_4.exons1.PYAM01000012.1.Amphiprion_percula
MNDEFNVTYITFSGHVELHRFRFLYFLVMFIVYVLILCSNSIILCIIWIHKSLHEPMYIFIAALLLNSILFSTNIYPKLLIDFLSDKQIITHSHCVFQFSTYYSLGGSEFLLLSAMAYDRYVSICKPLQYPVIMRKSTVSVLLLLAWLLPALQVMASTTIINNLQICRFTLTGIFCNNAIYNLFCVTPRTLSINGVSILLNTVLLPMLFILFTYARILIISYRSGRDVRKKAAQTCLPHLLVLMSISCLSSYDIIIARLQVDFHRTARLIMTLQLIIYHPLFNPVIYGVKMKEISKHLKKLLCEGK
>LOCXPOR38.86.HIT1.OR.2R.308.7tm_4.exons1.PYAM01000012.1.Amphiprion_percula
MANVSVITVFVLSGLNETVNHRSIIFFLSLLCYCTILVVNVSLIVIIILDNSLHEPMYILLCAFFMNGLYGTTGFYPKFLWDLLSPVHVISYSGCLVQALVMYSFACSDLSILALMAYDRYLAICRPLEYHSVMSKHRVTKLAFFSWLMPFCIVATNIYLTSRVKLCSSHIDRLFCVNWSIVQLACFPEETTINGIVTNITVIIYGFHGLFIVWSYLYLIKTCMSSLENRAKFMQTCVPHLTSLLTFLFTLLFDVLTLRISSKDFPQMFINFMFMNFLIIPPIMNPLIYGFKLTKIRNKIYGVVTFEI
>LOCXPOR38.87.HIT1.OR.2R.308.7tm_4.exons1.PYAM01000012.1.Amphiprion_percula
MANVSVITVFVLSGLNETVNHRSIIFFLSLLCYCTILVVNVSLIVIIILDNSLHEPMYILLCAFFMNGLYGTTGFYPKFLWDLLSPVHVISYSGCLVQALVMYSFACSDLSILALMAYDRYLAICRPLEYHSVMSKHRVTKLAFFSWLMPFCIVATNIYLTSRVKLCSSHIDRLFCVNWSIVQLACFPEETTINGIVTNITVIIYVLHGLFIIWSYLYLIKTCISSLESRAKFMQTCVPHLTSLFVFLFTVLFDGMTVRLASKDFPQMLLNFMSTEFLVIPPIMNPLIYGFKLTKIQNKIVGVVYFKM
>LOCXPOR38.88.HIT1.OR.2R.308.7tm_4.exons1.PYAM01000012.1.Amphiprion_percula
MANVSVITVFVLSGLNETVNHRSIIFFLSLLCYCTILVVNVSLIVIIILDNSLHEPMYILLCAFFMNGLYGTTGFYPKFLWDLLSPVHVISYSGCLVQALVMYSFACSDLSILALMAYDRYLAICRPLEYHSVMSKHRVTKLAFFSWFTPFCIIATNIYLTSRVKLCSSHIDRLFCVNWSIVQLACFPEETTINGIVANITIIIYVLHGLFIVWSYLYLIKTCTSSLENRAKFMQTCVPHLTSLLTFLFTVLFDVMTLRLASKDFPQMLINFIAIEFLIIPPIMNPLIYGFKLTKIRNKIVGVVSFKI
>LOCXPOR38.89.HIT1.OR.2R.308.7tm_4.exons1.PYAM01000012.1.Amphiprion_percula
MANVSVITVFVLSGLNETVNHRSIIFFLSLLCYCTILVVNVSLIVIIILDNSLHEPMYILLCAFFMNGLYGTTGFYPKFLWDLLSPVHVISYSGCLVQALVMYSFACSDLSILALMAYDRYLAICRPLEYHSVMSKHRVTKLAFFSWLMPFCIVATNIYLTSRVKLCSSHIDRLFCVNWSIVQLACFPEETTINGIVTNITVIMYVLHGLFIIWSYLYLIKTCISSLESRAKFMQTCVPHLTSLFVFLFTGLFDGMMMRLSSKDFPQMLINFIAIEFLIIPPIMNPLIYGFKLTKIQNKIVGVVYFKM
>LOCXPOR39.90.HIT1.OR.2R.309.7tm_4.exons1.PYAM01000012.1.Amphiprion_percula
IMENASGVTVLTLSGLSFTLEQRISLFLVTLLWYLMILWGNVALIVTVIMDKNLHEPMYIFVCNLCVNALYGTIGFYPKFLLDLVSSHVISYAGCMLQGYVIHSSVCNDFSILALMSYDRYLAICRPLVYNSVMTKQRISIFVFFSWLIPLYCMFMNTATLLGSRLCGSYINRLYCVNWMIVRLACSPPIANTAVAYFNILFFFGHCVFIFWSYLSVIKICISSKEKQVKFMQTCLPHLVSLLTFMTAILLDVLYIRFGSADVSQNLNNFMSIEFLLVPPMVNPLVYGFRLTKLRNRILNLVHIKSKDA
>LOCXPOR40.92.HIT1.OR.2R.302.7tm_4.exons1.PYAM01000012.1.Amphiprion_percula
MENNTSASYFNLTMFLNIGNYRYPAFVLCLLLCAFIISANLVIIVAIAREKSLHEPMYIFILFLSVNSLYGTAGFFFRFLRDLLSDSHLISRPACFTQIYVIYTYASYELTLLGIMAYDRYVAICQPLHYHNKITARMICKLFVIAWIYPAVAVGTCVYLSSRLPLCDNKIPKVFCANWNVVKLSCVSTVLNNLVGMFVSTSTVFLPLAFVLYTYIRIFLICRKCSPEFKSKVIQSCLPHIITFVNYSVTVFCDVSLSRINLEELNPLLAIILSLEFVVIPPILNPLVYGLKLPEIRKIMLR
>LOCXPOR41.93.HIT1.OR.2R.309.7tm_4.exons1.PYAM01000012.1.Amphiprion_percula
MDNVSAIRMFTLSGINETVNYRIAIFSLTLLYYSVILFVNIALIAIIAFDENLHEPMYILLASFCINGLYGSVGFYPKFLLDLLSSSQEISYEACLLQAYVMYSFACCDLSILAVMAYDRYLAICRPLHYHSFMTKRRLSLLVCFSWLMPFSIFSVSILLTSTKKLCGSNIQKLYCVNWLIVKLVCPDNDTLSNSIVSYATICLYVLHGFFIMWTYMHLIKTCARSKEDRLKFMQTCVPHLISLLTFMFVMLFDLMYMRFGSSTLPQSLQNFMAIIFLLIPPVMNPLIYGFKLTKIRHRILGLIYVRRK
>LOCXPOR42.94.HIT1.OR.2R.307.7tm_4.exons1.PYAM01000012.1.Amphiprion_percula
MDNVSVINMLTLSGLSGTANYRVTLFVLTLLCYFVIWLVNMTIIVTIIVDKSLHEPMYIFLCNLCINALYGTAGFYPKFLYDLLSATHVISYAGCLLQGYVLHSSACADFSLLALMAYDRYVAICRPLVYHTAMSKQRICIFVFIAWLIPFYLLFMSTITTSALRLCGSHIPKIYCVNWLISNLACSASIATVIVPAFNYTFYTGHVVFIFWSYIYLIKTCQSSKENTSKFMQTCVPHVLSLAVVGGSYHFDLVYMRFGKKELSQNVKNFMAMEFLLIPPIVNPIMYGLKLTQIRQRIFKFICSKSS
>LOCXPOR43.98.HIT1.OR.2R.308.7tm_4.exons1.PYAM01000012.1.Amphiprion_percula
MDNVSVINMLTLSGLSGTANYRVTLFVLTLLCYFVIWLVNMTIIVTIIVDKSLHEPMYIFLCNLCINALYGTAGFYPKFLYDLLSATHVISYAGCLLQGYVLHSSACADFSLLALMAYDRYVAICRPLVYHTAMSKQRICIFVFIAWLIPFYLLFMSTITTSALRLCGSLIPRIYCVNWLISNLACSASIATVIVPAFNYTFYFGHVVFIFWSYLYLIKTCQSSKENTSKFMQTCMPHVFSLAVVGLSFHFDLLYMRFGKKEISQNVKNFMAMEFLLIPPIFNPIMYGLKLTQIRQRLSKFICSKSSL
>LOCXPOR44.99.HIT1.OR.2R.314.7tm_4.exons1.PYAM01000012.1.Amphiprion_percula
MENSTVSFYFNFTMFMRIGHYRYLAFVFCLLLYSFIVCANVLIIWIILRESTLHKPMYVFIAFLSVNSVYGSTGFFPRFLMDLLSDTHLISRPACFTQIYIIFTYTFYELTILSIMAYDRYVAVCYPLHYHRKMSSKTVYGLAFFAWFLPACNLSITINMVVRLPLCGNKIEKIYCTSWNIVKLSCVTAAVSSIGATVGSIAIAFIPFGFILYTYLRIVLACWNRSEFRGKVLQSCLPHVVSFVVYSITSFTESALSRQNLQEVNPFVAVILSIEFIIIPPVVNPLVYGLKLPEIRRHIFRILCSKPTSKRNSC
>LOCXPOR45.100.HIT1.OR.2R.306.7tm_4.exons1.PYAM01000012.1.Amphiprion_percula
NISNTALFSLSGFSATVNYRVTLFSVTLLCYFLIVMVNMSLILTIILDQNLHKPMYIFLCFLCINAIYGTVGFYPKFLFDLLSDIHVISYVGCFLQVFIIYSNIKVDYSILVLMAYDRFVAICKPLEYHSVMSVRRTTVLICLCWFIPFCFDVLIVTLTSALTLCGNRIQKLYCENWSIVKLACGSTKANDIVGLIIISFYCCHALCIACSYVQLVKAALRSKEGRRKFAQTCVPHLFCLLNVTIALLFDVMYSRYGTASMSQNLKNFMAIQFLVIPPLINPIIYGVILTKIRHRMIYLCRTAFQR
>LOCXPOR49.101.HIT1.OR.2R.310.7tm_4.exons1.PYAM01000015.1.Amphiprion_percula
MENLTLNSFTLQLEGIKVTEVSMYPVFFFFFFSYLFIMVVNVGIVVLVFLDKNLHQPMYLLFCNLPFNDVLGNSIMVPRLLVDVLLPPSKRLISYYECVVQAFTTHMFGTTSHTVLMIMAFDRYVAICNPLRYAAVMTNRMVLKLTASAWGVAFVLVGVLLGLTVRLNRCRTLITNPFCDNASLFKLSCESVFINNVYGLTFTVVLFSASIGTMVLTYTRITVVCLTSRNKSLNSKALKTCSTHLFVYLVMFFCGTLIIVLHRFPQYSDYRKMSAILFHIIPGSLNPIIYGVQSKEVRKFLSRLIPSSKV
>LOCXPOR51.103.HIT1.OR.2R.329.7tm_4.exons1.PYAM01000015.1.Amphiprion_percula
MSFLRTVLNGSVIIHPPGFYILGFQTFPSISFYFIFLAFVYVVTVLFNSLVICVIAFNHCLHTPKFLAVLNLAVIDVILNTCTIPNMIKIFLIKDNFIPFNLCLVQMFFYYTLASLESYALAILAYDRLIAICFPLRHNSINTLRRMCCIVSMSWFFAVVATTFSVGIMTELSFCNSVRVFSYFCDYAPVFRLACNDNTMQWWAASMLTIFLLVVPFIFILLSYISILVTVFRMKSLDSRVKALATCVEHVILVAVFYFPLLVIFTVGFYLRVIDPEQRVLSLSLASCIPPCINPIVYSLKTKDIKIRVLALIRKNQVGVQQKCHKTLK
>LOCXPOR52.104.HIT1.OR.2R.308.7tm_4.exons1.PYAM01000015.1.Amphiprion_percula
MEWFNSALGRNITFVRPPYFKIGGLVEVPNIGFYFAFLFCIYILSFVGNTLVMTIILLDYRLRSPKYIAVFNLAFVDLLSSSTMVPKTLDIFLFNHRTISYNDCLTFMFFCFIFISMQSFNLVVLSYDRLIAILYPLHYHVKVTHKRILYLIAFFWVFSVATTFCAVTLLTRLSFCKSVVIKSYFCDHGPIVRLACNDVTPSMVMAGSLPILKLGCPLIFIVATYCCIGYALSKISTFQERMKAFKTCTGHLSLVAIYFFPILVVHSIGSKLPSNVRVINLSLTTVIPPMLNPIIYVLQTKEIKNSLK
>LOCXPOR53.105.HIT1.OR.2R.322.7tm_4.exons1.PYAM01000015.1.Amphiprion_percula
MDFFNSALGRNITFVHPAYFRITGFTGIQNIKYYYVFLFFVYIVSVLGNTAVMALILLDHTLKTPKYIAVFNLAFVDMLGNSALVPKVLDIFLFNHPYIPYNNCLTFLFFCYACFSMQALNLVALSYDRLIAVIHPLHYHVKVTHRFMLSLITFFWVFVITVCLIAVGLLTRLSFCKSVVVNSFFCDHGQIFRLACNDNTPNFVISPMLICLILWLPLVFILFSYSYIAFALSKVATFQERMRAFKTCTGHLSLVTIFFIPLLITFTMGSKINPNARIINLSLTMVFPPMLNPIIYVLQTQEIKESLKKIIKIRKQSKIMVK
>LOCXPOR54.106.HIT1.OR.2R.308.7tm_4.exons1.PYAM01000015.1.Amphiprion_percula
MDNTTAVTFKMTAYVVMEKYKHGMFSVFLLVYFISIILNSLLISIIHQNKELHQPMNVFICLLSLNEMYGSTALLPASMAVLLSKTHEVPAKWCMAQVYFLHTYASGEFCVLALMGYDRYVAVCYPLHYHSIMSNSKMRKLIALVILYPLIIFACFYSLTLQLRLCGKVIPKMYCVNMELVKNSCSNAPYISIVGLVLIFLLVVPQLVMIVFSYAQISRVCRKLQKESQAKALKTCIPHLFSLMNYTIGSLFEVIQTRFEMSHVALELRIFLSLYFVIIPSITNPLLYGLGTQIVRVYILKLFIKYKI
>LOCXPOR55.107.HIT1.OR.2R.302.7tm_4.exons1.PYAM01000015.1.Amphiprion_percula
MKNFSKVTSFYLSEYYGMEDLKAVYFCIFLVLYVTIIAENVVLIGVIYREKSLHEPMYVLLCNLAVNGLYGGTALLPALLVNLLSQTHEISLSFCQTQVYAIHTYAITEFTILAVMSYDRYMAICYPLSYHTIMSRRAAKLILFMWLYPMLAFLIVLIFTLQLPYCGRTIEKVYCINYLLVRLACTDTFIANIVGLLSVILYTGPQLVMIFYSYGHILRICLLSFSKSKFKALRTCTPHLLAILNYSFGCFFEIAQGRFDSSHLSYQTKLFLSLYFLIFPPVLNPAIYGLSIGLIRARLFRL
>LOCXPOR56.108.HIT1.OR.2R.305.7tm_1.exons1.PYAM01000015.1.Amphiprion_percula
MNDSTEAPQVLSLHTSVKAVLSTLLCLFFLYVNSVMVFALLKKPLLLQSPRYVLFGHLLVTDSLQLVASMLLYVFAVTRVRMASYVCITFLLFASSTVKLSPLSLAVMSLERYVAICFPLRHAYIVTSRTMGIAIAVIWTVASLDSFMLLILFVSLENTSFTLQKFCTKSTVFRLQIYVTLSRTFTIMYFALVSLIIIYTYVAVMITAKSASSNASHANKAHKTVLLHLLQFCLCLTSTLFEMINTSSLLKMKRVVAVHIQYVFFLCLIILPKSLSPLLYGLRDQTFRRVFIYYFTFGFQSTVFP
>LOCXPOR57.109.HIT1.OR.2R.310.7tm_1.exons1.PYAM01000015.1.Amphiprion_percula
DSIHDEAQDDRFLEILMVSSLSTIPSCVFLYINGIMLFTLRSKAVFCETARYILLYNLLFAETVQLVLSQVLFLLAADRVIMTYPLCGFLTQLANLTTTISPLTLVVMSVERYVAVCYPLRHADIVTVRNTGVSIILIWMFSFLDVLFRVLLLLEVLVEELQSRQMKNYCSSTSMFVGPISHAYSKAFTCFVFTSAGVAIISSYIGVAAAARSASADKASAHKARNTLLLHLVQLGLSLSSTVYSPLLIALSTVVVRVVFVRIQTLVYMFIFIVPRCLSSLIYGLRDQSIRPVLMFYLCCRLRVSVVKVK
>LOCXPOR58.110.HIT1.OR.2R.304.7tm_1.exons1.PYAM01000023.1.Amphiprion_percula
SYTCVRFYVSTVSFSVLLFFNLIINWTIVREERLRSHARFVLVFHLLVSALVHLGTSSVFYYQIHLKARPGRSACLAMITVLISSASNILLTLTAMALDRYCAVCHPMRYTSACTARRWPWLLGALTWLLALAIPLSLLLQPDSQTSRDAYHGECGPEQLRTGELQKVLFIGLCTLIILYSYVRILVESRRLGVLNRRNKAGCKTIALHGSQLAVYILPNFVSFVLSILNKRRLIERDTKELSAVVIFAFFSLAQCVAPVVYGLRKEELLEQLSHRFPCCSRYMKAVLGWTVRASWPQTHHRAR
>LOCXPTilTARs.A024.62.HIT1.TAAR.1R.326.7tm_1.exons2.PYAM01000012.1.Amphiprion_percula
MEEEVELCFPQLLNSSCKKPKRPQLQLVATFMVLSSITLLTTTLNLLVIVSISHFKQLHTPTNLLLLSLAVSDFFVGIFTSFQMLLIDGCWYLGDFMCVVYQYLSYIVTSASIGTMVMISVDRYVAICDPLRYTAKVTYRRVQLSVSVCWIFSTVLQTLLLWRNLERPGRFVSCSGECVVGIDYVSGLLDVLLSFIGPVAVIVLLYLRVFVVAASQARAMRSHVASVTLQGSVTVTVRKSEMKAARTLGVVVVVFLICLCPYFCVTLTGQDALLNPSSVAFVTCLFYFNSCLNPIIYAFLYPWFRKCLRLIVTLQILQPDSSEANV
>LOCXPTAAR1.29.HIT1.TAAR.2R.276.7tm_1.exons1.PYAM01000002.1.Amphiprion_percula
MSLILISLSRQLHTPTNFLILSLAVSDLLVGATVMPIAVDLQFCRFTSKITCDLFCLLSFILTSASVGSMVLISVDRYVAICKPLLYSSLITISRVTICVCLCWICSVFYCFVILKDHFTLTDMSNSCYQKCAIKIHFISGAVDLIVTFVVPVVVIIVLYMRVFVVAVSHARVIRSQIGSVNSKAVVIKKSELRAATSLGIVLLIFVLCIVPYYLISLAEPDSFSTNPSPQNWVFCCNSTFNPLIYALSYPWFRRAVSLTVSLQILQPSSRDTKIM
>LOCXPTAAR1.71.HIT1.TAAR.2R.331.7tm_1.exons1.PYAM01000003.1.Amphiprion_percula
MMDNLDGAELCYPQLLNLSCRGLRRSHSEVALLYTLLSSISVLTVALNVLVIISISHFKQLHTPTNVLLLSLAISDLLVGLLVMPVETVRFIETCWLLGDLMCALSYIIGFTLTSASVGNMVLISIDRFVAICYPLQYPNKITHSRAQVSVSLCWTCSLLYNGLILKDHLRQPDRYNSCYGECLVVIDYISGTVDLVFTFIGPCSVIVVLYMRVFAAAVSQARAMQSHITTVAGSTATITAKKSEKKAARTLGVVILVFLMTFCPYYYPSVAGQDISNSASSWAIVSWLVYFNSCLNPLIYAFFYPWFRKAIKYTVTLKILEKDSSQANIL
>LOCXPTAAR2.72.HIT1.TAAR.2R.331.7tm_1.exons1.PYAM01000003.1.Amphiprion_percula
MMDNLDGAELCYPQLLNLSCRGLRRSHSEVALLYTLLSSISVLTVALNVLVIISISHFKQLHTPTNVLLLSLAISDLLVGLLVMPVETVRFIETCWLLGDLMCALSYIIGANLISASVGNMVLISIDRFVAICYPLQYPNKITHSRAQVSVSLCWTCSLLYNGLILKDHLRQPDRYNSCYGECLVVIDYISGTVDLVFTFIGPCSVIVVLYMRVFAAAVSQARAMQSHITTVAGSTATITAKKSEKKAARTLGVVILVFLMTFCPYYYPSVAGQDISNSASSWAIVSWLMLFNSCLNPLIYAFFYPWFRKAIRYTVTLKILEKDSSQSNIL
>LOCXPTAAR3.73.HIT1.TAAR.2R.331.7tm_1.exons1.PYAM01000011.1.Amphiprion_percula
ESMDPELTFNSSYVVSAIHPCYESNNASYFFTSNPSIICVLLYMFLGSLSVVTICGNLLVIISIIYFKQLHNPTNYLILSLAVADLLVGVLVFPFSMVFTVTICLYHEDFMCKMRDSFDVSLCTSSILNLCCISIDRYYAVCQPLTYRTTITAHVTVIMILVSWGVSAFVAVGIITAGFSQGTCEETCTVDIIMANIMGPVFSFYLPAIIMLSIYLKIFLVAQKQVNSIQNTTKSGAAVSRMERKATKTLAIVMGVFLLCLTPYFLCIGLQLFASHSTPVPVIETLNWLTLSNSMLNPFIYAFFYSWFRSAFRMIISGKIFQEDLSNSQLV
>LOCXPTAAR4.74.HIT1.TAAR.2R.329.7tm_1.exons1.PYAM01000011.1.Amphiprion_percula
MDPELTFNSSYVVSAIHPCYESNNASYFFTSNPSIICVLLYMFLGSLSVVTICGNLLVIISIIYFKQLHNPTNYLILSLAVADLLVGVLVFPFSMVFTVTSCWYYEGLFCKVRGSFDVTLSTSSILNLCCISIDRYYAVCQPLSYRSKMNSRVVIVMILVSWGVAALIGIGIIVAGFNQGKCEDSCLIDALISTTLACIFSFYIPVIIMLSIYLKIFLVAQKQVNSIQNTIKSGECVSKMERKATKTLATVMGVFLLCWTPYFLCIIFQPLTYDVTPIAVIETLNWLTLSNSMLNPFIYAFFYSWFRSAFRMIISGKIFQNDITNSRLL
>LOCXPTAAR3.75.HIT1.TAAR.2R.286.7tm_1.exons1.PYAM01000011.1.Amphiprion_percula
NMEAVVTVNSTDTVTHTHPCYVKDNFSYILSNNPSVICVLLYAFLTVLSVTTVSGNLLVIISIMYFKQLHTPTNSLVLSLAVADLLVGTVVFPFSMAFSLSSCLYHEGLLCKVRSSFDISLSTCSILNLCCISVDRYYAVCQPLTYRAKINPCVVVNMILVIWGFSALIGIGVTISGLGNEKCEEKCFIEVLMANTIGPILSFYLPVLIMLCIYLKSFLVAQKQARSLQNTTKSGAAVSKMERKATKTLAIVLGVFLLCWTPFFLYITFLPSVNNSVIVPVMEMLS
>LOCXPTAAR5.77.HIT1.TAAR.2R.323.7tm_1.exons2.PYAM01000012.1.Amphiprion_percula
MEEPELCFPQLFNSSCRRMKRSHSEAMLVHILLSCISLLTVILNLLVIISISHFRKLHTPTNLLLLSLAVSDVFLGLLMFFQIGLIDGCWFLGDFMCTLYQYLDYIITSASIGTMVMISIDRYVAVCYPLHYSIQITQQRVQICVCLCWISSAIFQALALKDALKQPGRYNSCVGECVFVGDYITGLADVIFSFIVPITIIIVLYVRVFVVAVSQAHAMHSQLVPTKHSVTATVQKSELKAARTLGVVVVVFIICMCPYYCVALTGQETLLNSTSIVFVICLFYFNSCLNPIIYTFLYPWFRKSVKLIVTLQILQPASREAKM
>LOCXPTAAR6.79.HIT1.TAAR.2R.323.7tm_1.exons2.PYAM01000012.1.Amphiprion_percula
MEEPQLCFPQLFNSSCRRMKRSHSEAMLVHILLSCISLLTVILNLLVIISISHFRKLHTPTNLLLLSLAVSDVFLGLLMFFQIVLIDGCWFLGDFMCTLYQYLAYIITSASIGTMVMISIDRYVAVCYPLHYSIQITQQRVQICVYLCWISSAIFQTLVLKDALKQPGRYKSCVGECAIVTDYISGLADVIFSFIVPITIIIVLYVRVFVVAVSQAHAMHSQLVPTKHSVTATVQKSELKAARTLGVVVVVFIICMCPYYCVALTGQETLLNSTSIVFVICLFYFNSCLNPIIYAFLYPWFRKSVKLIVTLQILQPASREAKM
>LOCXPTAAR7.31.HIT1.TAAR.2R.324.7tm_1.exons2.PYAM01000012.1.Amphiprion_percula
VMEEPELCFPQLFNSSCRRMKRSHSEAMLVHILLSCISLLTVILNLLVIISISHFRKLHTPTNLLLLSLAVSDVFVGLLMFFQIVLIDGCWFLGDFMCTLYQYLAYIITSASIGTMVMISIDRYVAVCYPLHYSIQITQQRVQICVYLCWISSAIFQTLVLKDALKQPGRYKSCVGECAIVTDYISGLADVIFSFIVPITIIIVLYVRVFVVAVSQAHAMHSQLVPTKHSVTATVQKSELKAARTLGVVVVVFIICMCPYYCVALTGQETLLNSKSTAFVICLFYFNSCLNPIIYAFLYPWFRKSVKLIVTLQILQPASREAKM
>LOCXPTAAR8.32.HIT1.TAAR.2R.329.7tm_1.exons2.PYAM01000012.1.Amphiprion_percula
MKPVDEAELCFPQLLNSSCRKTMRPHSVSMLIYIILSCISLFTVTLNLLVIISISHFKHLHSPTNLLLLSLAVSDCFVGLLVVFQILLLDGCWYFGDLMCVLYYIFDYVITSASIGTMVLISVDRYVAICYPLHYPSKVTLQRAKICVALCWICAALCHCLILKDNLKQLGTYNSCAGECVIVLHYVAGYVDLFLSFIGPVTVIIGLYVRVFVVAVSQARALRSDITAFTPQGSLNVAVKKSEMKAARTLGVVVVVFLICLCPYFCVTLTGQDVLLNSTSMAFVICLFYFNSLLNPLIYALFYPWFRKSIKLIITLQILRSDSCDAQIM
>LOCXPTAAR9.33.HIT1.TAAR.2R.325.7tm_1.exons2.PYAM01000012.1.Amphiprion_percula
MDETEVCFPHLNSSCMKQKRPHTEAVLIYILLSFIALLTATLNLLIIISISHFKKLHTPTNLLLLSLAVSDFFVGLLMSFQIILTDGCWFLGDVLCTLYCALDYIITSASVGTMVLISVDRYVAICDPLHYHTKVTMRRATVCTCLCWACSILYNGVLMKDSLKQPGRYNSCSGECVVAISYVMAVADLIFTFVGPVSVIIVLYGRVFVVALSQARAIRSHTAVITLQGSDTVHTKRSELKAARTLSIVVIAFLTCLCPFYCSSLVDQNSLFGVTSVPLEIWLFYCNSCLNPVIYAFCYPWFLKSVKLIVTFKIFEADSCEASIL
>LOCXPTAAR10.35.HIT1.TAAR.2R.325.7tm_1.exons2.PYAM01000012.1.Amphiprion_percula
MEETELCFPHLNTSCRKLKRPHSDTVLIYIILSCISLLTATLNLLVIISISHFRKLHTPSNILLLSLAVSDFFVGLLLFSQIMLIEGCWYLSDLMCVLYYVSNVIASSAAIGTMVLISIDRYVAVCYPLRYSTKITPKRTKICVSLCWICSLLFVGMLLRDNLKEPGRFNSCTGECVVAANFIEQVADLILTFIIPITVIVILYVRVFVVAVSHARTMRSQITAFNPRGSLNATVKKSEMKAATTLGVVVVAFLFCLCPYFCVTLTADDTVFNTSSAAIVICLFYFNSCLNPIIYAFFYPWCRKSFKLILTLKILKPGSCDANIL
>LOCXPTAAR11.37.HIT1.TAAR.2R.318.7tm_1.exons2.PYAM01000012.1.Amphiprion_percula
ELCFPQLLNSSCRTPDPPGSGIVVVYVLLYIISVLTAALNLLCRFSHCRQLHTPTNFLLLSLAVSDFFVGFLVMPVEILLMQTCWMLGDLMCALYYLLPLIITTASVGNIVLISADRYVAICDPLHYPTRITKKRMRISVCVCWFYSLVISTVILYNELKQPGRYNSCYGECVVDIAGDVDLAFGFVIPITVIVVLYMKIFLVAVSMARAMRSQVLVVTWQHSRTVKSCKSERKAARTLSIVVFVFLMCYCPYYCVSLTGSTILVGTSVEVLMIFLIYLNSCLNPIIYAFFYPWFRKCLRLIVTLHILQSGSCEANVL
>LOCXPTAAR12.39.HIT1.TAAR.2R.319.7tm_1.exons2.PYAM01000012.1.Amphiprion_percula
EELCFPQLLNSSCRTPDPPGSGIVVVYVLLYIISVLTAALNLLCRFSHCRQLHTPTNFLLLSLAVSDFFVGFLVMPVEILLMQTCWMLGDLMCALYYLLPFTIISASVGNMVLISADRYVAICDPLHYPTRITKKRVRISVCVCWFYSLFISIVIFYDHLKQLGRYNSCYGECLIDIAGDVDLAFNFILPITVIVVLYMRIFLVAVSMARAMRSQVLVVTRQHSRTVKSCKSERKAARTLSIVVFVFLMCYCPYYCVSLTGSTILVGTSVEVLMAFLIYLNSCLNPIIYAFFYPWFRKCLRLIVTLHILQSGSCEANVL
>LOCXPTAAR13.42.HIT1.TAAR.2R.326.7tm_1.exons2.PYAM01000012.1.Amphiprion_percula
MGNLDGGELCVPHLNSSCKKPAHPPTTTMLIYILLSSVSLITLNEILCVLMVSSTSRKLHTPTNLLLLSLAATDLLVGLLLMPVEIIYIEACWFLGDIICTVYYIIDYIITSASVANMVLISLDRYVAICDPLRYTTKVTKGVVQLYVCLCWVCSIFYRLLLLHDHLEQPGRSNSCFGECVVIINYISGIIDLVFTFIIPISVIVILYLRVFVVALAQARSLRSQVAAQRPGMVTVRKTEMKAARTLGIVVVVFLICFCPYYYPTLVGEHTSVDASAAAFEIWLAHFNSCLNPVIYVFCYPWFRKSLKHILTLQILKPGSRDVQIV
>LOCXPTAAR15.49.HIT1.TAAR.2R.324.7tm_1.exons2.PYAM01000012.1.Amphiprion_percula
IQDGAELCFPQLLNTSCRKPTSHQFEAVLLHIVMSSISVLSVVLNLLIIISVSHFRQLHTPTNILLLSLAVSDFLVGFVLLPGEIYLQTQCWFLGDVMCSLYYVLGCIVFSTSVGDMVLISVDRYVAICHPLHYPTRVTVTKAKLCVCMCWFCSVFYISVVFKDYLNQPDINISCDGQCVLVISYIAFVSDLCLTFIAPVVAIILLYVRVFVVAVSQAHAMRSHTAAVTHQQSVTLSTRKSELKAARTLGVLVLVFLICFCPYYCVSLAGISPSAVKFVISMFYSNSCLNPVIYALFYPWFRKAAKHIVTLQILQPGSCNVSML
>LOCXPTAAR16.52.HIT1.TAAR.2R.324.7tm_1.exons3.PYAM01000012.1.Amphiprion_percula
IQDGAELCFPQLLNTSCRKPTSHRLQDVLLHIVMSSISVLTIVLNLLVIISQLLKMQLHTPTNILLLSLAVSDFLVGIVLLPGDIYVQTQCWFLGDVMCSLINYVIYIVLSASVGNIVLVSADRYVAICHPLHYPTRVNVTKARLYVFLCWFCSVFYVSIVFKDVLNQPGITNSCDGQCKIVFSKIVFVTDLVLSFIAPVVAIILLYVRVFVVAVSQAHAMRSHTAAVTHQHSVTLSTRKSELKAARTLGVIVIVFLICLCPYYCASLAGASTYSVNLTSIMFYLNSCLNPLIYALFYPWFRKAVKHIVTLQILQPGSCEVSML
>LOCXPTAAR17.55.HIT1.TAAR.2R.325.7tm_1.exons3.PYAM01000012.1.Amphiprion_percula
IQDGAELCFPQLLNTSCRKPTPHQFEAVLLHIVMSSISVLIVVLNLLRLISHFGKYKQLHTPTNILLLSLAVSDFLVGFVLLPGEIYLQTQCWLLGYMMCCLLYYVSGIVFSTSVGNMVLISIDRYVAICHPLHYPTRITATKAKLYASMCWFCSIFYISVAFQDVLNQPDINNSCDGECILDISPIALVSDLVLTFITPVTAIILLYMRIFVVAVSQAHAMRSHTAAVTHQHSVTLSTRKSELKAARTLGVIVIVFLICLCPYYCASLAGASTYSVNLTSIMFFFNSCLNPLIYALFYPWFRKAVKHIVTLQILQPGSCNVSML
>LOCXPTAAR18.58.HIT1.TAAR.2R.312.7tm_1.exons2.PYAM01000012.1.Amphiprion_percula
LNTSCRKPTSHQFEAVLLNIVMLSISVLTVVLNLLVIVSVSHFRQLHTPTNILLLSLAVSDFLVGFVLLPGEIYRKTQCWFLGDLICSFYYYVVYFVFSTSVGNMVLISTDRYVAICHPLHYPTRVTVIKAKLCVCMCWFCSVFYSSVVFKDALNQPGINNSCTGECIVVVSYIAEVVDLVLTFIAPITAIILLYMRVFVVAVSQAHAMRSHTAAVTHQHSVTLSTRKSELKAARTLGVLVLVFLICFCPFYCAILAGSSPYTANLVFLMFYLNSCLNPVIYALFYPWFRKAVKHIVTLQILQPGSCNVSML
>LOCXPTAAR19.63.HIT1.TAAR.2R.326.7tm_1.exons2.PYAM01000012.1.Amphiprion_percula
MEIQDGAELCFPQLLNTSCRKKTPHQFEDVLLNIVMSSLSVLIVVLNLLVIISVSHFRQRLTSHFGKYKCLSVSDFLVGLLLLLGETYRQTQCWFAGDLLCSLYFFVVYFVFSTSVGDMVLISIDRYVAICHPLHYPTRVTVTKARLCVCMCWFCSVLYSSFVFKDALNQPGINNSCDGECIVVISYIADVVDLAINFIVPVTAIILLYMRVFVVAVSQAHAMRSHTAAVTHQHSVTLSNRKSELKAARTLGVLVLVFLICFCPFYCVSIAGISPYTANLVFLMFYFNSCLNPLIYALFYPWFRKAVKHIVTLQILQPGSCEVSML
>LOCXPENSAPEP00000019928.1.12.HIT1.Ora.1R.325.7tm_1.exons4.PYAM01000025.1.Amphiprion_percula
DEATELVGMGLRVSVSPAQTAFYIILVMMGILGNATVVGVIGRTVFTDRGGGRNSDIIIINMALSNLLVSVLRNTLLVISDIGLELYSSKEWCQFLMGIWVWLRSVNVWSTLFLSAFHLQTLRRVTPTVVNIHGSRGTPKTVLLGLSLIWLLNLIYSIPAHIFSTNGDVNSTETLMLVSSTTRPLLGCIWNFPTSYSGLAYATTSMVIHETIPIILMALTNLSSLYTLYTHGRVRSSVQDAPVIKRVPAERRAAKVILGLIMLFIASWGTSIISVNYFNYNRGSSAEFLLVIARFANIIFIAMSPAVLAVGHRRLRSCIKATLVH
>LOCXPOra1.5.HIT1.Ora.2R.317.V1R.exons1.PYAM01000006.1.Amphiprion_percula
EFVRGMLYLSLTVMGVPGNTAVIVAFLLLLHQESRLLAADAIVLHLACANLLVVGIRCLLETLASLHVANIFGDVSCKAVIFIYRTSRALSIWLTFLLSAYQCLSIAPPGSRWTSIHTLVAQYLVFVFLFLWVLNTSMTTAAILFSFGSKNDSSLTNNGINVQFCYVNFPSKQSKEANGAAQMGRDVVPMALMTLASLIILIFLYKHSRQVKGLRSSRSGGGGSSGAEQRAAKVVVVLVTLYVVLYGVDNGLWVYTLTVRKTMSSSLISDLRIFFSSLYAALSPLVIIVSNRKVNSRLRCVAHEKPVMEKATSPSSV
>LOCXPOra2.6.HIT1.Ora.2R.312.V1R.exons1.PYAM01000006.1.Amphiprion_percula
MDLCVTIKGVSFLLQTGMGILGNTVVLLAYAHIIYTEPKFLPVDMILCHLAFANLMLLLTRCIPQTMTVFGLKDLLNDPGCKVVIYTYRIGRALSVCITCMLSVFQAVTIAPAGPHLSRLKPALPSLVLPTFAGLWLLNMAVCIAAPFFSMAPRNGTIPAFTLNLGFCHVDFRDSLSYVVNGVAVSGRDFAFVALMVGSSGYILLLLHRHSHQVRGIRRSQGGAETRAAKTVVTLVVLYVVFFGIDNMIWIYMLTVAKVSPVVADMRVFFSSCYASLSPYFIISSNKKVKAKIVCAVEQDQPSVDTQESNDK
>LOCXPOra3.7.HIT1.Ora.2R.307.7tm_1.exons1.PYAM01000011.1.Amphiprion_percula
MADATVNLLSLRIVISCLGLVGNVFLILSILQTRFSRVKSFELFLLGLAAANLEEIIIINIYDVTILQMSLPSSGTWSCRLLRFMTVFGEINSILFTVLISIFRYQKLRDADRRVNLPIYLDSVRSAWMMSGVCVLLSVLLGLPTFVLDLQDSVVNISRNSSGCPPDFFQCSQTSCPLLNRLYKYLFTMMCYLLPLIIVTVTGCLILTVLLRRRKTVTPAVSISWSNHLNRKSKDPKLQRSTIVVLAAMVLFQVEWTLYLVFQWMFSSGDSHFWAEVEFFISTSYTSICPYVYGVGNNLFSLKNCKN
>LOCXPOra4.8.HIT1.Ora.2R.367.7tm_1.exons2.PYAM01000025.1.Amphiprion_percula
MSEDLTIEAVLFGLLVFSGILGNILVIHVVLQSAIQSPSRRLPPSDTILVHLSLANLLTSLFRTVPIFVSDLGLNVSLAPGWCRVFMLLWVWWRAVGCWVTLALSVFHCTTLRRQHVAFGPLAMQRERRRVWIVLGLVWGANLAFSVPALVYSTHVHGNATVELMVISCTTRPLLGCIWEFPTIEQGSAFASTSLALNEVLPLVLMVCTNFATLHALAKHIRAVTSGGESGGTHGELDKHVSTERKAAHVIMSLVSLFVVCWALQVAAVTYYNHDGGHHAEGLLTVAHFSASLFVGFSPMVVALGHGKLRRKISSMILGWTKVLKCHRGDTEEGSKSLKTKEKKRKETVFVIQKEMKVIKVEGGANK
>LOCXPOlfC1.177.HIT1.OlfC.2R.882.ANF_receptor.exons10.PYAM01000009.1.Amphiprion_percula
SVSWRTTKLMLLSLLWIFPHYSHQDQSLQCELLPDAMSLPVLEQKGDIILGGLFSLHDMVVEPSLSFTSMPPPPQCTRFNFRTFRWMQTMIFAIEEINRDGKLLPNITLGYKIYDSCSTPHQALKAAVELMGSEKGSGIEGKLQSKGTCNGTVPVVIGDGGSTQSLVVARFLGVFHVPQVSYFSSCACLSDKKEFPAFLRTMPSDFFQVYALIQLVKHFGWTWVGVIAGDDAYGRGGASIFADEVRKLGACVALHEIIPKNRAQTAISSIVSNIRSSQARVILVFAVEQDAAALFDEALRHDTFVWILPWLASEAWSTAAVLSTPRKYHHILQGSMGFAIRRAHIPGLQDFLLQLNPSGPDAHEDPFLVPFWEEVFQCSLGVWAKGQLNNVEGKPPCSGTEELESITNIYSDVSQLRISYNVYKAVYAIAHALKAMRSCVKGKGPFSQQACPDLDNIEPWQLLHYIKQVAHVNSFGDEIKFDENGDPAAIYDLVNWQLRSNGEMEFVTIGKFDETTTTESQKLQIQEHNILWNGNQTKVPLSVCSSICPPGTRKAIRPNFPVCCHDCVVCTAGEISNQTDAIECVRCLPEFWSNPERTVCIPKQLEFLSFSDAIGITVTAISLIGSLITCVVAFIFSCHRTTPIVRANNSELSFLLLFSLTLCFLCSLTFVGLPSEWSCMLRHTAFGITFVLCISCILGKTIVVLIAFKATLPGSNVMKWFGPVQQKAIIAFCTLVQVIICTVWLVVSPPTPRKLMPRESAIVILLCDEGSHIAFALVLGYIGLLACLCLLLAFLARKLPDNFNEARLITFSMLIFCAVWVAFIPAYISSPGKYATVTEVFAILASSYGLLGCIFAPKCYIILLKPEKNTRKYLMSKATTDK
>LOCXPOlfC2.182.HIT1.OlfC.2R.838.ANF_receptor.exons6.PYAM01000009.1.Amphiprion_percula
MPPVITGLIFIGLLLTSETVEDEEAPLCHILKSPEFPLMSKEGDVTIGGAFSIHSKITQPPLLFTEKPTRLRCSSVNLREFRFAQTMIFAIEEINRNTFLLPNISVGYRIYDNCGSTLSSMRAVMALMNGDEWTLERKCSGQSAVHAIIGESESSSTIVLSRTTGPFKMPVISHSATCECLSSRKEYPSFFRTIASDLHQSRALAQLVKHFGWTWVGAVNSDSDYGNNGMAIFLAAAQEEGVCVEYTEKFHRSEPEKLLKVVEVIRKSTARVIVGFLAHVEMNDLLEQLRLNNITGRQFIGVEAWITADSLVTPTSFSVLGGSLGFAVQKANISGLQDFLVKDFWETEFKCEEINRDSVTKTASCKENQDLMELRYNDDDVAELRYSSNIYKAIYAVAYSLHSILKCSHTQGCDKTVKVTPWQVVESLKQVNFTIKNGDKVWFDSTGAAVARYEVVNWQRGSDGSIQFKPVGYYDASLPSGQRFVLNTEAIMWPGGSKELPVSVCSASCRAGTHKVLQKAKPVCCYDCIPCADGKISNTTDSIDCKKCPEEYWSNQNRDACVLKKVEFLSFTEVMGKILVFFTLLGVLLTLIVAALFLIHKETPLVKANNSELSFLLLFSLTLCFLCSLTFIGRPSEWSCMLRHTAFGITFVLCISCILGKTIVVLMAFKATLPGRNVMKWFGPTQQRLSVLGFTLLQVIICILWLTIDPPFPFKNMNHYKEKIILECALGSPVGFWAVLGYIGVLALLCFMIAFLARKLPDNFNEAKFITFSMLIFCAVWITFIPAYVSSPGKFTVAVEIFAILASSYGLLFCIFLPKCFIILFRPETNTKKHIMGK
>LOCXPOlfC3.55.HIT1.OlfC.2R.851.ANF_receptor.exons6.PYAM01000009.1.Amphiprion_percula
CCSEMLLFVAVMGAFRAQQEDSPLCEMLGRPEFPLLSKKGDITIGGAFSIHSQISKPSLSFTDNPEPLTCSRINFREFRFAQTMIFAIEEINNSSSLLPNISLGYKIFDSCGSTLPSTRAIMGLINGQERILGKNCSGLSSVHAVIGASESSSTIGMLQISGIFQIPVISHFATCACLSNRKQYPSFFRTIPSDYYQSRALAKLVKHFGWTWVGTVRSDNDYGNNGMTTFITAAHQEGICVEYSEAISRTDSGEQVARVVRVIRSGSARVLVAFLAQSEMNVLLEEALKQNLTGLQWVGSESWITAGHLANKRYSSMLMGSLGFTIRKTKITGLQEFLLQVNPSQDAQNKLLREFWEATFDCSFKSDLHGQSHCSGSERLQDIHNPFTDVSELRISNNVYKAVYAAAHAMHSMLKCGQTGEAVNQSCVWKDHLEPKQVVRHLQDVNFTLQSGERVYFDGNGDPAATYELVNWQRNRAGDSVFVAVGSYDASLPNGKQFTMNGINITWAAESLQRPLSVCSESCLPGFRQAVIKGKPICCFSCVACAAGEISNSSNSAECSRCPLEYWSNKDHSRCVPKVIEFLSYGETMGVLLTAFSLFGASLTLVMSCLFCRFRHTPLVRASNSELSFLMLFSLTLCFLCSLTFIGRPSEWSCMLRHTAFGITFALCMSCVLAKTIAVVMAFKAKRPTNTIPQCSAPVQRTSVLGCTLLQVFVCVLWLTLAPPFPYKNTAYATERIVLECDLGSPIGFWAVLGYIGLLALLCLILAFLARKLPDNFNEAKFITFSMLIFTAVWVTFIPAYVSSPGKFTVAVEIFAILASSFGLFFCIFAPKCYILLLKPERNTKRHMMGR
>LOCXPOlfC4.56.HIT1.OlfC.2R.859.ANF_receptor.exons6.PYAM01000009.1.Amphiprion_percula
MLLIADLLLLSLVAVRGGKPVCETYGTKELSQFSKEGDINIGGIFSFHQNPVTVNPALEVNPGIMQCEGLDPGELQYAFTMMFAIEEINNSSELLPGVMLGYRIFDSCPSIPLSIRASLNLMNRYESEAGNCTKLSNVHAVIGETTSTSTIGIARTMGPFHIPVISHSATCACLSNRRDYPSFFRTIPSDIYQSKALAKLVKHFGWTWVGAIRTNSDYGNGGMATFLEAAEREGVCVEYSLAIYRTDPRKWFLEVVDIIKKSTSKVIVAFADGTDLDILIKELHAQNVTGLQWVGSEGWITYRYIASPVNYAVVQGAVGFAALNAHIPGLQEFLANSRPSTTPGNQGLVELWETVFSCLLTPRPEIHAPVPACDGKESLWNIKTRFTDVSDASLLNNVYKATYAVAHALHVLFDCKDGQGPFENNTCADIENVKPWQVLHYLTLVNFTTKIDENVFFDELGDPVARYALVNWQMDETGYILFETIGYYDASRPEGQQFEMKADVSAIWAGENLEVPRSVCSESCLPGTRRAFVKGKPICCFDCITCADGEFSNSTNAVICDKCPPEYKSNGERNNCDMKAIEFLTFRELMGILLVTFSVFGACLAMTIALIFFHYRQTPIVRANNSELSFLLLFSLTLCFLCSLTFIGRPSEWSCMLRHTAFGITFVLCISCVLGKTIVVLMAFRATLPGSNVMKWFGPAQQRLSVLGFTLIQVLICILWLTINPPFPFKNMQHYKEKIILECALGSPVGFWAVLGYIGLLAMLCFVLAFLARKLPDNFNEAKFITFSMLIFCAVWITFIPAYVSSPGKFTVAVEIFAILASSYGMLFCIFLPKCYIFLLKPENNTKKHLMGKGTLRSL
>LOCXPOlfC5.57.HIT1.OlfC.2R.858.ANF_receptor.exons6.PYAM01000009.1.Amphiprion_percula
MTSTQRWPEQGWALLQLLLVVLLSQAEEPVCRQRGDPESPQLFKDGDIILGGTFSFHSRWKDRQETYMHKPLPLECTSLNFRDFQFAQSMLFAIEEINNSTDLLPGVSLGYKIYDTCGSIARSVRVALALTNGNEIVSAPSEEPCTKPAQVQAIMGETSSSPTTAIATVIGPFHIPMISHFATCACLSDKSKYPSFLRTIPSDYYQSRALAQLVKHFGWTWVGAIRANNDYGNNGMATFIEIAQQLDICLEYSVSFFRTDPSDKIQKMIEIIKASTSRVIVAFLSHMDMDVLIHELSHHNLTGYQWVGSESWIFDSQTAAIDEHHILDGAIGLSIPKAHVSGLKAFMMNVKPLNSSNNKMFTEFWETLFSCKFNQSKSSAEIQRDCTGQEDLTGVQNSFTDMSLMPIFNNVYKGVYAVAHALHSMLSCNKTCTKDLQLDPITILQHIQNIHFKTKDGEEVYFNENGDPAAKYEIINWQPREKGVVDFVSVGLYDASLSADKQLNLQNTSLIWAQNSQQVPVSVCSEKCPPGTRKVLQKGKPVCCYDCIRCAEGEISNITDSVTCTRCPPEFWSNNRRDACIKKEAVFLSFEEIMGALLTIASLFGTCMTALVAYIFFRNRKTPIVRANNSELSFLLLFSLTLCFLCSLTFIGRPSEWSCMLRHTAFGITFVLCISCVLGKTMVVLMAFRATLPGSNVMKWFGPAQQRLSVLGVTLIQIIICILWLIISPPFPSMNFKEFKDKIILECALGSAVGFWAVLGYIGLLAVLCFICAFLARKLPDNFNEAKFITFSMLIFCAVWITFIPAYVSSPGKFSVAVEIFAILASSFGLLICIFIPKCYIILLRPEKNTKKNMMGKG
>LOCXPOlfC6.64.HIT1.OlfC.2R.858.ANF_receptor.exons6.PYAM01000009.1.Amphiprion_percula
MTSTQRWPEQGWALLQLLLVVLLSQAEEPVCRQRGDPESPQLFKDGDIILGGTFSFHSRWKDRQETYMHKPLPLECTSLNFREFQFAQSMLFAIEEINNSTDLLPGVSLGYKIYDTCGSIARSVRVALALTNGNEIVSAPSEEPCTKPAQVQAIMGETSSSPTTAIATVIGPFHIPMISHFATCACLSDKSKYPSFLRTIPSDYYQSRALAQLVKHFGWTWVGAIRANNDYGNNGMATFIEIAQQLDICLEYSVSFFRTDPSDKIQKMIEIIKASTSRVIVAFLSHMDMDVLIHELSHHNLTGYQWVGSESWIFDSQTAAIDEHHILDGAIGLSIPKAHVSGLKAFMMNVKPLNSSNNKMFTEFWETLFSCKFNQSKSSAEIQRDCTGQEDLTGVQNSFTDMSLMPIFNNVYKGVYAVAHALHSMLSCNKTCTKDLQLDPITILQHIQNIHFKTKDGEEVYFNENGDPAAKYEIINWQPREKGIVDFVSVGLYDASLSADKQLNLQNTSLIWAQNSQQVPVSVCSEKCPPGTRKVLQKGKPVCCYDCIRCAEGEISNITDSVTCTRCPPEFWSNNRRDACIKKEAVFLSFEEIMGALLTTASLFGTCMTALVAYIFFRNRKTPIVRANNSELSFLLLFSLTLCFLCSLTFIGRPSEWSCMLRHTAFGITFVLCISCVLGKTMVVLMAFRATLPGSNVMKWFGPAQQRLSVLGVTLIQIIICILWLIISPPFPSMNFKEFKDKIILECALGSAVGFWAVLGYIGLLAVLCFICAFLARKLPDNFNEAKFITFSMLIFCAVWITFIPAYVSSPGKFSVAVEIFAILASSFGLLICIFIPKCYIILLRPEKNTKKNMMGKG
>LOCXPOlfC7.71.HIT1.OlfC.2R.858.ANF_receptor.exons6.PYAM01000009.1.Amphiprion_percula
MTSTQRWPEQGWALLQLLLVVLLSQAEEPVCRQRGDPESPQLFKDGDIILGGTFSFHSRWKDRQETYMHKPLPLECTSLNFREFQFAQSMLFAIEEINNSTDLLPGVSLGYKIYDTCGSIARSVRVALALTNGNEIVSAPSEEPCTKPAQVQAIMGETSSSPTTAIATVIGPFHIPMISHFATCACLSDKSKYPSFLRTIPSDYYQSRALAQLVKHFGWTWVGAIRANNDYGNNGMATFIEIAQQLDICLEYSVSFFRTDPSDKIQKMIEIIKASTSRVIVAFLSQMDMDVLIHELSHHNLTGYQWVGSEGWIFDSQIAAIDEHHILDGAIGLSIPKAHVSGLKAFMMNVKPLNSSNNKMFTEFWETLFSCKFNQSKSSAEIQRDCTGQEDLTGVQNSFTDMSLMPIFNNVYKGVYAVAHALHSMLSCNKTCTKDLQLDPITILQHIQNIHFKTKDGEEVYFNENGDPAAKYEIINWQPREKGIVDFVSVGLYDASLSADKQLNLQNTSLIWAQNSQQVPVSVCSEKCPPGTRKVLQKGKPVCCYDCIRCAEGEISNITDSVTCTRCPPEFWSNNRRDACIKKEAVFLSFEEIMGALLTTASLFGTCMTALVAYIFFRNRKTPIVRANNSELSFLLLFSLTLCFLCSLTFIGRPSEWSCMLRHTAFGITFVLCISCVLGKTMVVLMAFRATLPGSNVMKWFGPAQQRLSVLGVTLIQIIICILWLIISPPFPSMNFKEFKDKIILECALGSAVGFWAVLGYIGLLAVLCFICAFLARKLPDNFNEAKFITFSMLIFCAVWITFIPAYVSSPGKFSVAVEIFAILASSFGLLICIFIPKCYIILLRPEKNTKKNMMGKG
>LOCXPOlfC6.77.HIT1.OlfC.2R.838.ANF_receptor.exons6.PYAM01000009.1.Amphiprion_percula
LWLLFVALLMEKGDSVCRLQGFSQPPELFQDGHLVIGGIFSFRTGQDYVVNTFQTIPKLRKCKNFNFREFKFAQAMIFAINEINRNPEMLPNVKLGYKIYGNCGTMDILRAALALMSGLKEEFSDENCTKPETVQAILGHSGSRPTIAFARVVGRFQTPVISHFATCACLSNRKEYPTFFRTIPSDYYQSRALAKLVRHFGWTWVGALAVDNEYGFNGIAAFIQTAQEYGVCVEYSEAFSSSDPPETLQRITQIIKLSTSKVIVAFMSHREIKLLSAALYKQNVTGLQWIGSDAWITDHSLTDSEGHSILVGSLGFTVTRAEIPGLGEYLRQLHPSQFPESQFVRDFWEDVFDCSLNQTTNPQKQPCSGFESLQNVESKFTDVSELRFTNNVYKSVYAVAHALDNLIKCDEGKRAYPNMSCADVLHYLDTVNFTTGEGERVYFDENGDSPARYELVNLQITNRGNMEGKTVGIYDASLPDSHQFIMNSIPVVWGNGLAEVPVSVCSEKCLPGTHKVLQKGKPVCCYDCIPCPAGEITNLTDSILCLKCPPEFWSNKRRDACIPKAVEFLAYNEILGTLLALFSLLGVFLTLITTLVFYCHRETPLVRANNSELSFLLLFSLTLCFLCSLTFIGRPSEWSCMLRHTAFGITFALCISCVLGKTIVVLMAFKATLPGSNVMKWFGPTQQRLSVLAFSLVQVLICILWLTITPPFPLMNMVLFKDTIILQCDFGTAIGYCAVLGYIGFLAVLCFIIAFLARKLPDNFNEAKFITFSMLIFCAVWVTFIPAYVSSPGKFTVAVEIFAILASSYGLLFCIFLPKCFIILFRPEQNTKKHIMGK
>LOCXPOlfC8.81.HIT1.OlfC.2R.809.ANF_receptor.exons6.PYAM01000009.1.Amphiprion_percula
SKEGDLMIGGVFSMTSTRKLVDNSYQKFPYSYCIKWNDRELRFARTMIFTVREINRDATLLPGVSLGYRVYNGCGSENLILAAVEAVNGEDSRGCSDKIQALLGHSSSGVSTAINRMLSSLSIPQVSHLSTCACLSDKRQYPTFFRTVPSDRFQIAGLVQLMKYFDWRWVGIIYSPRLYSEEGTADFVKYAKKEGICVEYRLPYSLTSTKKFHIITAMLRESSSKVILMFMPFYYAKSFLAKIEAYNITGKQWVGSESWITQADLASVGTKHILHGAMGFALPQASIPGLGDFLLSLKPSDEPQSDIIKAFWEKFFDCSFSPSNTSTLCTGTEDLRTVSSDYTDVAFFREENNVYKAVYLVAYALHALLKCENGSNPTTGKPCVTKNEVQPKLVLEHIKYVNFTTVNGAKVFFDENGDSIAQYDLVNWQMKDDGSAEIVNIGQYDTSFPEGEKLKLKKDTKIVWGGNYNEMPRSVCREPCPPGTRKAINKNKPVCCFDCFECPEGTISNQTNSPDCLICPPEFWPNEKRDRCLPKPTEYLSYKEIMGALLTGFGLTGVFLSLLISIIFLTHKETPIVRANNSELSFLLLLSLKLCFLCSLTFIGRPSEWSCMLRHTAFGITFVLCISCVLGKTIVVLMAFRATLPGSNVMKWFGPAQQRLSVLTFTLIQVVICILWLTINPPFPRMNMKYYKEKIILECALGSAVGFWAVLGYIGLLAVLCFILAFLARKLPDSFNEAKLITFSMLIFCAVWIAFIPAYVSSPGKFTVAVEIFAILASSFGLLVCIFVPKCYIIIFRPEQNSKKHLMGK
>LOCXPOlfC9.87.HIT1.OlfC.2R.855.ANF_receptor.exons7.PYAM01000009.1.Amphiprion_percula
MQRAILLFLCVLHLNTVSSCELFGKFDMPSLFKEGDIMIGGIFPIFKKQIVRSASTFEKEPSGVKCGLFYLRAFRWTQVMIFAIEEINKDPALLPNISLGYRILNSCASPTNALRAALTLASRPEETEFNSSCPPTISAVIAASGSSQSLAVAGTLGPFQVPIVSYFSTCACLSDRAKYPTFFRTIPSDYFQAKALAALVKHFGWQWIGAIQSDNDYGRNGILSFTEEVKKLGVCIAFVGTILRTYSMDKILDVVEMIRRSTVKVILAFVPEGDFYPLMKEVVKQNITGIQWIGSEAWITAARPSTPEIYQAFGGALGFVMQKMAMPKLKPFLTNINPYTDPSAAFVKDFWEIMVGCRPVLPEEHRMDKICTGNETLMNSQHAFFDVTQLRATYNVYKAVYAIAHALHQLIFCKPAGQKPVRPCLNVSEIQPKEVTDHLQRVNFRNEFGDDVFFDENGDPPASYDIINWQLRNGQVQHVTLGHFASAANGDFRLNIQEEKIVWRTGKRVPTSVCSNVCPVGTRKAQIKGKPTCCFDCIPCADGTIANSTGAADCTPCPQEYWSNERKDECIPKTTEFLRYHEPMGIALTVVSLLGASLSLVTMMVFIHYRETPVIKASNSELSCFLLFSLFLCFLCPLTFMGRPTVWTCMLRHTAFGVTFALCISCVLGKTIVVVTAFKATIPGNKVAGKFGPAQQRIIVCSCTMIQILICVLWLKFKPPFPDMVFRYSNKKIVLECNTGSEAAFYAVLGYIGILAIVCLVLAFLARKLPDNFNEAKFITFSMLIFCAVWITFIPAYISSPGKFTVAVEIFAILSSAFGLLSSIFAPKCYIILVKPEKNTKKHIMGKKMNKNARK
>LOCXPOlfC10.90.HIT1.OlfC.2R.856.ANF_receptor.exons7.PYAM01000009.1.Amphiprion_percula
MPRATLVFLCVLHLNTVSGCELFGRFDMPSLFHHGDIMIGGIFPVSYKEIRSTSTFEREPPGVKCAGFDLRAFRWTQVMIFAIEEINKDPALLPNISLGYRILNSCSFPANTLRAALTLASRPEETEFNSSCPPTISAVIAASGSSQSLAVAGTLGPFQVPIVSYFSTCACLSDRAKYPTFFRTIPSDYFQAKALAALVKHFGWQWIGAIQSDNDYGRNGILSFTEEVKKLGVCIAFVGTIARTYSMDKILDVVEMIRRSTVKVILAFVPEGDFYPLMKEVVKQNITGIQWIASEGWITATKPSTPEIYQAFGGALGFVMQKMAMPKLKPFLTNINPYTDPSAAFVKDFWEIMVGCRPVLPEEHRMDKICTGNETLLNSQHAFFDVTQLRATYNVYKAVYAIAHALHQLIFCKPAGQKPVRPCLNVSEIQPKEVTDHLQRVNFRNEFGDDVFFDENGDPPASYDIINWQLRNGQVQHVTLGHFASAANGDFRLNIQEEKIVWRTGKRVPTSVCSNVCPVGTRKAQIKGKPTCCFDCIPCADGTIANSTGAADCTPCPQEYWSNERKDECIPKTTEFLRYHEPMGIALTVVSLLGASLSLVTMMVFIHYRETPVIKASNSELSCFLLFSLFLCFLCPLTFMGRPTVWTCMLRHTAFGVTFALCISCVLGKTIVVVTAFKATIPGNKVAGKFGPAQQRIIVCSCTMIQILICVLWLKFKPPFPDMVFRYSNKKIVLECNTGSEAAFYAVLGYIGILAIVCLVLAFLARKLPDNFNEAKFITFSMLIFCAVWITFIPAYISSPGKFTVAVEIFAILSSAFGLLSSIFAPKCYIILVKPEKNTKKHVMGKKMNKNTKFHV
>LOCXPOlfC11.94.HIT1.OlfC.2R.856.ANF_receptor.exons7.PYAM01000009.1.Amphiprion_percula
MPRATLVFLCVLHLNTVSGCELFGRFDMPSLFHHGDIMIGGIFPVSYKEIRSTSTFEREPPGVKCAGFNLQAFRWTQVMIFAIEEINKDPALLPNISLGYRILNSCASPTNALRAALTLASRPEETEFNSSCPPTISAVIAASGSSQSLAVAGTLGPFQVPIVSYFSTCACLSDRAKYPTFFRTIPSDYFQAKALAALVKHFGWQWIGAIQSDNDYGRNGILSFTEEVKKLGVCIAFVGTIARTYSMDKILDVVEMIRRSTVKVILAFVSDGDFYPLMKEVVKQNITGIQWIASEAWITAARPSTPEIYQAFGGALGFVMQKMAMPKLKPFLTNINPYTDPSAAFVKDFWEIMVGCRPVLPEEHRMDKICTGNETLLNSQHAFFDVTQLRVTYNVYKAVYAIAHALHQLIFCKPAGQKPVRPCLNVSEIQPKKVTDHLQRVNFRNEFGDDVFFDENGDPPASYDIINWQLRNGQVQHVTLGHFASAANGDFRLNIQEEKIVWRTGKRVPTSVCSNVCPVGTRKAQIKGKPTCCFDCIPCADGTIANSTGAADCTPCPQEYWSNERKDECIPKTTEFLRYHEPMGIALTVVSLLGASLSLVTMMVFIHYRETPVIKASNSELSCFLLFSLFLCFLCPLTFMGRPTVWTCMLRHTAFGVTFALCISCVLGKTIVVVTAFKATIPGNKVAGKFGPAQQRIIVCSCTMIQILICVLWLKFKPPFPDMVFRYSNKKIVLECNTGSEAAFYAVLGYIGILAIVCLVLAFLARKLPDNFNEAKFITFSMLIFCAVWITFIPAYISSPGKFTVAVEIFAILSSAFGLLSSIFAPKCYIILVKPEKNTKKHVMGKKMNKNTKFHV
>LOCXPOlfC12.99.HIT1.OlfC.2R.845.ANF_receptor.exons6.PYAM01000009.1.Amphiprion_percula
MPRATLVFLCVLHLNTVSGCELFGRFDMPSLFHHGDIMIGGIFPVFNKEVSSTSTFEREPPGVKCAGFDLRAFRWTQVMIFAIEEINKDPALLPNISLGYRILNSCASPTNALRAALTLASRPEETEFNSSCPPTISAVIAASGSSQSLAVAGTLGPFQVPIVSYFSTCACLSDRAKYPTFFRTIPSDYFQAKALAALVKHFGWQWIGAIQSDNDYGRNGILSFTEEVKKLGVCIAFVGTILRTYSMDKILDVVEMIRRSTVKVILAFVPEGDFYPLMKEVVKQNITGIQWIASEAWITAARPSTPEIYQAFGGALGFVVQKMAMPKLKPFLTNINPYTDPSAAFVKDFWEIMVGCRPVLPEEHRMDKICTGNETLLNSQHAFFDVTQLRVTYNVYKAVYAIAHALHQLIFCKPAGQKPVRPCLNVSEIQPKEVTDHLQRVNFRNEFGDDVFFDENGDPPASYDIINWQLRNGQVQHVTLGHFASAANGDFRLNIQEEKIVWRTGKRVPTSVCSNVCPVGTRKAQIKGKPTCCFDCIPCADGTIANSTGAADCTPCPQEYWSNERKDECIPKTTEFLRYHEPMGIALTVVSLLGASLSLVTMMVFIHYRETPVIKASNSELSCFLLFSLFLCFLCPLTFMGRPTVWTCMLRHTAFGVTFALCISCVLGKTIVVVTAFKATIPGNKVAGKFGPAQQRIIVCSCTMIQILICVLWLKFKPPFPDMVFRYSNKKIVLECNTGSEAAFYAVLGYIGILAIVCLVLAFLARKLPDNFNEAKFITFSMLIFCAVWITFIPAYISSPGKFTVAVEIFAILSSAFGLLSSIFAPKCYIILVKPEKNTKKHVMG
>LOCXPOlfC13.104.HIT1.OlfC.2R.876.ANF_receptor.exons8.PYAM01000009.1.Amphiprion_percula
MALLAAKLLMFLSVISGKPGSAAALDNCVFLGEEEKNSLYEDGDVVVGGLFPLHYSPVSSVAAYRAKPTPTMYKYSRGLRWMQTMTFAIKEINQRSDLLPQIKLGFHIRDSCNDIPVSLRAALLLVNGQPESVSGDESPGKHNGSNLGCAAINRTVSSVIIGDAASGVSMALLQSLGSFHIPLVSYFASCSCLSNQKEFPTFMRTMPSDTFQVRALARLVSYFSWTWVGVIGVESDYARFAIQLFLQESVQYGVCAAYTYFYPVVLSQHALDELLDVIQMSSSKVIINFSSESEMQRILREVQRRNISGLQWIASEAWATAKSLWEKSADLLMGTLGFAIRRAAVIPGLKQHLTCLSPSHIHESAFLAEFWEETFKCRLNGSVNSHSHGVGSDLDRPLCEGTEDLSDVYSPYSDVTQLRVSYNVYKAVYLVAHALQDMSNCKVGKGPFSHGTCADPKSFKPWQLIHYMKRANFSALGEKINFDQNGDPIAYYDLLNWQKRPDGSLHLVKVGFYDASMLTGRSLVINDSAIQWPVGKQAFRSVCSDSCPPGSRIVRRKGEPICCYDCVPCAEGEVSNMTDSLECLRCSEDTWPNNERNLCIPKTIEYLSYHEFMGILLCVASLLGACLSISIIATFYTYKDTALVRANNMELSFLLLVFLVVCFLVGLLFIGKPSDWLCRIRYPAFGISFALCISCLLAKTAVVLMAFRATLPGSNVMKWFGAKQQRASVLLGTAVQVIICLIWLLTSPPHATSNTHYHSATIIIECVTGSEVGFWCVLGYIGILACMCFVMAFLARKLPDNFNEARFITFSMLIFFAVWVTFIPVYVSTAGKYTVAVHIFAVLASAFGLLFCIFAPKCYILMLKPEKNSKKHIMQR
>LOCXPOlfC14.108.HIT1.OlfC.2R.858.ANF_receptor.exons8.PYAM01000009.1.Amphiprion_percula
LYAVSVITLTYTSVSSFASISAGQLCTLQNSFEPSFVAQGDFVIGGIFPLHYNQEMPDLNCTYRPPPVKCNGFDPRAFRWAQTMRLAVEEINQSPELLPNYTLGYKIFDSCAYPLTGQRAALAVLNGLSEAESPMCSSSYPLLAVIGESGSAQSIVVSRLLQPFRIPMISYFSSCACLTDRRKYPTFFRVIPNDDYQVKAIAQLLVHFNWTWVGLVRGDHEYGRFAVQGLLRELQGTKVCVAYQEMIPLLYNQQRALEIMQVMRSSLAKVVVVFSAEGEMTPFLRDYMAQNITGIQWVASEAWVTASVFTGSEYYPYLGGTIGFGIRTGHISRLSNYLQTINPQKYPNNPLVQELWEALYGCSPSLSSASQLPLCLGQESLLEQHSAYMNTSSPRVAYNAYKAVYAIAHSLHNLLHCQPGSGPFENNSCAQSNSISPWQLQHYLQEVKFTIAGEEVNFDLKGDSIPYYDVINWQRGTSENIEFINVGLFDGTKPAGDELLIEEDRIMWAGHQSEASCSHCSVCSASCPPGSRKAVRRGKPVCCFDCVPCDSGKISNETNSIECTFCPENFWSSEDRTSCIPKKVEFLAYDSLGIALTVISAVGACLTIAVFAVFFHHRNTAIVRVNNSELSFFILFALTLCFLCSLVFIGEPTVWSCMLRHTAFSITFSLCISCILGKTMVVLAAFTATRPGNNIMKWLGPKQQRAIIFSCTLVQVVICAAWLIDAPPYPSRNIKYERSKIILECSVGSSLAFWCVLGYIGLQAGLCFVLAFLARKLPGNFNEAKFITFSMLIFCTVWLAFIPAYISSPGNYADAVESFAILGSSFGLLFCLFAPKCYIILLKPEQNTKQHLMGKEKK
>LOCXPOlfC15.112.HIT1.OlfC.2R.860.ANF_receptor.exons13.PYAM01000009.1.Amphiprion_percula
IKEVSAVDPSLSQCVKLCDSEPLALHSEGDVVIGGVFPLHYVASNPQHSYHAKPQITLCSGFDHRAFRWMMTMVFAVEEINRNSTLLPDVTLGYRIMDSCDHVHTSLRAFLSLVSHSKAEIGTSQSESSSCLSGSPVPAVIGLASSSPTRAVAHTLGPFNIPLVSYFATCTCLTDKHMYPSFLRTVPSDFFQVRGLVQLVTFLGWLWVGTIGTTDDYSHYGIQAFSNQFRQQGGCVAFHLTIPKSPTVEEIQDMADKLQSSTAHVVVVFATEGQLLDLLLELAQRNVTGIQWVASEAWVTASLLTSPHFHSLLEGTLGFSFPGVWIPGLKDFLLNVRPSPRPGMEFVNMFWEEQFNCKLEFGKNRSKEKGEGAAEKLLCTGSEDLRYADSSYTDVSQVRISYNVYKAVYAIAHALHNLLNCDSTGLGKKCGKHKSFTSEQLLHHLKSVNFTNQFDEKIYFDSSGEPVPLYDIINWQKDSKDEIRFTKVGSYDGSAPLGQQLKIEQSTIVWTEGQSQVPVSQCSAPCPPGSRQARRPREPHCCFDCLPCADGEISNQTGSTECTKCPEYYWSDRERVKCVAGVEEFLSFYETMGIILVALTVLGVVLTAIIIIVFHRFRSTPIVKANNSEISFLLLLSLKLCFLCSLVFIGQPSVWTCRLRQAAFGISFVLCLSCLLVKTIVVLLAFRANLPGSRSLKLFGPSQQRTLILCTTAPQICLCAGWLLGAPPFPFRNPTYQASTGKIIVECKEPWPPGFYLVLGYIGLLAFICLLLAFLGRKLPDTFNEARLITFSMLIFWAVWISFIPAYVSSPGKFSVAVEIFAILASSFGLLLCIFLPKCYIILMWPERNVKKGITGKYPR
>LOCXPOlfC16.117.HIT1.OlfC.2R.832.ANF_receptor.exons8.PYAM01000009.1.Amphiprion_percula
ASSVQCKLQGTPRPPAFSMDGDYIIGGVFSMHLYMHTVKHNYTALPEPLKCAGSVDSRELRFSRAMIFAIEEINNSSELLPGITLGYQIHDSCASVPGTIKVAFQLINGLDVVFHPSDNCSRSGMVLAIIGDSGSTLSMSISRLVGSFDIPQVSYYSTCECLSDKQQYPSFFRTIPSDRFQADALAKLVKHFGWTWIGAVRSDSDYGNNGMASFLDAARKEGICVEYSESFYRAHPRSRVRRVADVIRRSTAVVIVAFLATGEMKLLLEELEKEPSPPRQWIGSETWVTDPQMLRFSFCAGAIGFGIQQSVIPGLREFLLDLPPSKVAASQLLTEFWEDSFNCRLAESAASDRSVCDGSEDLQKLQSPYTDTSQLRVTNMVYKAVYALAHAIHNAVCQETNFTTQCEKLTKLQSKQILTHLKKVHFSQNGYDVSFDANGDPVATYELVNWQKSETGNIEMVTVGHYDASLPVGQEFRLSSNITWMEGRTRVPVSVCSNSCPPGTRKVLQEGKPSCCYDCLPCPEGEISNQTDSNDCFPCPSEFWPNSERNTCLPKPVEFLSYDDILGIILAVFSVGGACLAIITAAVFFNHRASPIVRANNSELSFLLLFSLTLCFLCSLTFIGAPSDWSCMLRHTAFGITFVLCISCVLGKTIVVLMAFKATLPGSNVMKWFGPPQQRMTVVSFTFIQVLICTIWLVLSPPFPMKNLNTYKEKIILECALGSVIGFWAVLGYIGLLAVFCFVLAVLARKLPDNFNEAKLITFSMLIFCAVWITFIPAYVSSPGKLTVAVEIFAMLASSFGLILCIFAPKCFIILFQPEKNTKKNLMNKNES
>LOCXPOlfC17.120.HIT1.OlfC.2R.882.ANF_receptor.exons9.PYAM01000009.1.Amphiprion_percula
MGTFLDTFMFLYVDFILILFFSSFFLSESSSVLSSCRLRRQFYLNGIHKPGDVMLGGLFEVHYTSIFPELTFTSEPSKLSCQGFDPPGFRHAMTMAFAIDEINRNSNLLPNVTLGYSLYDNCATLVIGFSAALSLVSGREEQFLLLENCSGTSPVLGIVGDSFSTFSIATSDVIGLFNLPIVSYFATCSCLSDGHRFPSFFRTIPSDAFQVHAMIQILKHFGWTWAGLLISDDDYGHHAAQSFQTELVQSGGGCLAYTEILPWGENTAELWRIVQMMKKSTARVVIVFAHQITMIQLMEEVVRQNVTGLQWMASEAWTTAAVLQTPHLMPYLGGTLGIAIRRGEIPGLRDFLLRTHPDLYDNNNHGNSMVRMFWEHTFQCRFPPPPAGWVESGGAICTGEEVLESVETEFLDVSNLRAEYNVYKAVYALAYALDDMLQCTPGRGPFSGNSCTTLQTMEPWQFLHYLEKVNFTTSFGDQVSFDEKGDALPIYDVMNWLWIPDGRTKVQNVGVVKKTTLTGEELTLDEDKIFWNFDSKQPPRSVCSDSCPPGTRMARKNGQPVCCFDCVLCSEGKFSNKPDSVECTSCPEDFASSPQRDHCVPKKIEFLSYHEPLGICLTSTSLLGTFICAVVLGIFIHHRSTPVVRANNSELSFLILMSLKLCFLCSLLFIGRPRLWTCQLRHAAFGISFVLCVSCILVKTMVVLAVFKASKPGGGASLKWFGAVQQRGTVLLLTCIQAAICVVWIVSASPLPHKNTQYHSDKIVYECVVGSTVGFAVLLGYIGLLAILSFLLAFLARNLPDNFNEAKLITFSMLIFCAVWVAFVPAYVNSPGKYADAVEVFAILASSFGLLVALFGPKCYIILLRPERNTKKAIMGRATSKS
>LOCXPOlfC18.127.HIT1.OlfC.2R.858.ANF_receptor.exons9.PYAM01000009.1.Amphiprion_percula
LLLGVFLVCFMPCSRASFCKLRRKFYLNEVHKPGDVLLGGLFEVHFTSVFPELTFSSEGEEPRCKGFDTLRFRQAMTMAFAVDEINKNSNLLPNVTLGYTMYDNCGALVIGLSGALSLASGQEEQFPLQEKCLGTLPVLGIVGDSFSTFTIATSNVLGLFRMPIVSYFATCSCLSDRQRFPSFFRTIPSDAFQVRAMIQILKHFDWTWVGLLISDDDYGFHAAQSFQSDLTQSGAGCLAYLQVLPWDGDPNELRKIVHLIKTSTARVVMAFVHESQMIPLMEEVVQQNVTGLQWIASEAWIAAAVLQTPRLMPYLGGTLGIAIRRGEMPGLREFLLQIRPDHSNNYENNMVRQYWEFIFQCRFPPPPAGWVESGGVICTGEEDIENVETEFLDLSNLRAEYNVYKAVYALAYALDDMLQCTPGRGPFSGNSCTTLQTMEPWQLVHYLQTVNFTTSFGDQVSFDENGDALPIYDIMNWLWLPDGRTKVQNVGEVKRSASKGEELTLFEDKIFWSFGEPPRSVCSESCPPGTRMARKKGEPECCFDCIPCSEGKISNKTNSVECTSCPEDFASSPQRDHCVPKKIEFLSYHEPLGICLTSTSLLGTFICAVVLGIFIHHRSTPVVRANNSELSFLILMSLKLCFLCSLLFIGRPRLWTCQLRHAAFGISFVLCVSCILVKTMVVLAVFKASKPGGGASLKWFGAVQQRGTVLLLTCIQAAICVVWIVSASPLPHKNTQYHSDKIVYECVVGSTVGFAVLLGYIGLLAILSFLLAFLARNLPDNFNEAKLITFSMLIFCAVWVAFVPAYVNSPGKYADAVEVFAILASSFGLLVALFGPKCYIILLRPERNTKKAIMGRAT
>LOCXPOlfC19.137.HIT1.OlfC.2R.858.ANF_receptor.exons9.PYAM01000009.1.Amphiprion_percula
LLLGVFLVCFMPCSRASFCKLRRKFYLNEVHKPGDVLLGGLFEVHFTSVFPELTFSSEGEEPRCKGFDILGFRQAMTMAFAVDEINKNSNLLPNVTLGYTMYDNCGALVIGLSGALSLASGQEEQFPLQEKCLGTLPVLGIVGDSFSTFTIATSNVLGLFRMPIVSYFATCSCLSDRQRFPSFFRTIPSDAFQVRAMIQILKHFDWTWVGLLISDDDYGFHAAQSFQSDLTQSGAGCLAYLQVLPWDGDPNELRKIVHLIKTSTARVVMAFVHESQMIPLMEEVVQQNVTGLQWIASEAWTAAPVLQTPRLMPYLGGTLGIAIRRGEMPGLREFLLQIRPDHSNNYENNMVRQYWEFIFQCRFPPPPAGWVESGGVICTGEEDIENVETEFLDLSSLRPEYNIYKAVYALAYALDDMLQCTQGRGPFSGNSCTTLQTMEPWQLVHYLQTVNFTTSFGDQVSFDENGDALPIYDIMNWLWLPDGRTKVQNVGEVKRSASKGEELTLFEDKIFWSFGEPPRSVCSESCPPGTRMARKKGEPECCFDCIPCSEGKISNKTNSVECTSCPEDFASSPQRDHCVPKKIEFLSYHEPLGICLTSTSLLGTFICAVVLGIFIHHRSTPVVRANNSELSFLILMSLKLCFLCSLLFIGRPRLWTCQLRHAAFGISFVLCVSCILVKTMVVLAVFKASKPGGGASLKWFGAVQQRGTVLLLTCIQAAICVVWIVSASPLPHKNTQYHSDKIVYECVVGSTVGFAVLLGYIGLLAILSFLLAFLARNLPDNFNEAKLITFSMLIFCAVWVAFVPAYVNSPGKYADAVEVFAILASSFGLLVALFGPKCYIILLRPERNTKKAIMGRAT
>LOCXPOlfC20.146.HIT1.OlfC.2R.856.ANF_receptor.exons9.PYAM01000009.1.Amphiprion_percula
LLLGVFLVCFMPCSRASFCKLRRKFYLNEVHKPGDVLLGGLFEVHFTSVFPELTFSSEGEEPRCKGFDILGFRQAMTMAFAVDEINKNSNLLPNVTLGYTMYDNCGALVIGLSGALSLASGQEEQFPLQEKCLGTLPVLGIVGDSFSTFTIATSNVLGLFRMPIVSYFATCSCLSDRQRFPSFFRTIPSDAFQVRAMIQILKHFDWTWVGLLVTDDDYGLHAAQSFQSDLTQSGAGCLAYLQVLPWDGDPNELRKIVHLIKTSTARVVMAFVHEGQMIPLMEEVVQQNVTGLQWIASEAWTAAAVLQTPRLMPYLGGTLGIAIRRGEMPGLREFLLQIRPDHSNNYENNMVRQYWEFIFQCRFPPPPAGWVESGGVICTGEEDIENVETEFLDLSSLRPEYNIYKAVYALAYALDDMLQCTPGRGPFSGNSCTTLQTMEPWQLVHYLQTVNFTTSFGDQVSFDENGDALPIYDIMNWLWLPDGRTKVQNVGEVKRSASKGEKLTLFEDKIFWSFGEPPRSVCSESCPPGTRMARKKGEPECCFDCIPCSEGKISNKTNSVECTSCPEDFASSPQRDHCVPKKIEFLSYHEPLGICLTSTSLLGTFICAVVLGIFIHHRSTPVVRANNSELSFLILMSLKLCFLCSLLFIGRPRLWTCQLRHAAFGISFVLCVSCILVKTMVVLAVFKASKPGGGASLKWFGAVQQRGTVLLLTCIQAAICVVWIVSASPLPHKNTQYHSDKIVYECVVGSTVGFAVLLGYIGLLAILSFLLAFLARNLPDNFNEAKLITFSMLIFCAVWVAFVPAYVNSPGKYADAVEVFAILASSFGLLVALFGPKCYIILLRPERNTKKAIMSR
>LOCXPOlfC22.154.HIT1.OlfC.2R.862.ANF_receptor.exons9.PYAM01000009.1.Amphiprion_percula
LRLLMLLYSCFSSTTSSSCRLQGRFDLNGMHKAGDVVLGGLFEIHFFSAFPDQSFTSEPQQPTCHGFDVIGFRQAQTMAFAIEEINRNTNLLHNVTLGYRLYDNCNKLGVGFRGALTLASGQEEQIILDKTCAGSPPVLGIVGDSSSTRSIAISAVLGLYRVPMVSYFSTCSCLSNRQKFPSFFRTIPSDAFQVRAMIQILNHFGWTWAGLLVSGDDYGLHAARSFQSDLSLSGEGCLAYLEVLPWGNDPAELRRIVDVMKKSTAHVVIVFAHEGHMINLMKEVVRQNVTGLQWMASEAWTAAPVLQTPQLMPYLGGTLGIAIRRGEIPGLRKFLLQIHPNLHNHSNSYGNNMVNQFWEHTFQCRFPPPPAGWVESGGVICTGEEDLESEGTEFLDLSNLRAEYNVYKAVYALAYALDDMLQCTPGRGPFSGNSCTTLQTMEPWQLVYYLETVNFTTSFGDQVSFDENGDALPIYDIMNWLWLPDGRTKVQNVGEVKRSASKGEELTLFEDKIFWNFQSKKPPRSVCSESCPPGTRMMRMKGKPECCFDCIPCSEGKISNNTNSMECTSCPEDFWSSPQRDHCVPKKTEFLSYHEPLGICLTATSLLGTLICAAVLGIFIYYRKTPIVRANNSELSFQLLLSLKLCFLCSLLFIGRPRLWTCQMRHAAFGISFVLCVSCILVKTMVVLAVFKASKPGGGASLKWFGAVQQRGTVLLLTCIQAAICVVWIVSASPLPHKNTQYHSDKIVYECVVGSTVGFAVLLGYIGLLAILSFLLAFLARNLPDNFNEAKLITFSMLIFCAVWVAFVPAYISSPGKHADAVEVFAILASSFGLLVALFGPKCYIILLRPERNTKKAIMGRG
>LOCXPOlfC22.162.HIT1.OlfC.2R.862.ANF_receptor.exons9.PYAM01000009.1.Amphiprion_percula
LRLLMLLYSCFSSTTSSSCRLQGRFDLNGMHKAGDVVLGGLFEIHFFSAFPDQSFTSEPQQPTCHGFDVIGFRQAQTMAFAIEEINRNTNLLHNVTLGYRLYDNCNKLGVGFRGALTLASGQEEQIILDETCAGSPPVLGIVGDSSSTRSIAISAVLGLYRVPMVSYFSTCSCLSNRQKFPSFFRTIPSDAFQVRAMIQILNHFGWTWAGLLVSGDDYGLHAARSFQSDLSLSGEGCLAYLEVLPWGNDPAEMRRIVDVMKKSTARVVIVFANEGHMINLMKEVVRQNVTGLQWMASEAWTAAPVLQTPQLMPYLGGTLGIAIRRGEIPGLRKFLLQIHPNLHNHSNSYGNNMVNQFWEHTFQCRFPPPPAGWVESGGVICTGEEDLESEGTEFLDLSNLRAEYNVYKAVYALAYALDDMLQCTPGRGPFSGNSCTTLQTMEPWQLVYYLETVNFTTSFGDQVSFDENGDALPIYDIMNWLWLPDGRTKVQNVGEVKRSASKGEELTLFEDKIFWNFQSKKPPRSVCSESCPPGTRMMRMKGKPECCFDCIPCSEGKISNNTNSMECTSCPEDFWSSPQRDHCVPKKTEFLSYHEPLGICLTATSLLGTLICAAVLGIFIYYRKTPIVRANNSELSFQLLLSLKLCFLCSLLFIGRPRLWTCQMRHAAFGISFVLCVSCILVKTMVVLAVFKASKPGGGASLKWFGAVQQRGTVLLLTCIQAAICVVWIVSASPLPHKNTQYHSDKIVYECVVGSTVGFAVLLGYIGLLAILSFLLAFLARNLPDNFNEAKLITFSMLIFCAVWVAFVPAYISSPGKHADAVEVFAILASSFGLLVALFGPKCYIILLRPERNTKKAIMGRG
>LOCXPOlfC23.164.HIT1.OlfC.2R.890.ANF_receptor.exons11.PYAM01000009.1.Amphiprion_percula
MSWFSWLFTLSSCSAPSVLLVGLVGRQLGLRVGLQVVHTVTCSQWGAPSDKRLFEDGDVIIGGLFSLRYSPPAIDRDFTQQPDYKPCSGLQNLPLQYIYAMVFALEEINHSTALLPGVKLGYYIRDSCALPPWAIQAALSLVGGDSSSCDTAALTAGPEEEIRKMRGGQPIPLIIGGASSITAQILSRILGPLSVPLVSYTASCPCLSDRRQFPNFFRTMASDIYQARAVSQLAIRFNWTWIGAVIANNDYGHMAVKVFQEEIQGAGVCLAFVETLQRENIVRDARRAALTIKASTAKVILIFTWYTDVRQLFLQLDKLNVTDRQFLASEAWSTSGDLLQNLVSSKVASGALGVAIRSSAIPGFENFLRNLDPSHRPSDEFLREFWEKEFGCSPGIATLPFHANRLLRKASLPLCNGTETLEDVQNLFTDTSQLRVTYNVYLAVYAAAHALHSLLSCRDSDSISTNISTCNFPKSIKSIELMQHLNKVNFTTPQGEPFYFQGADIPAKYDLVNWQKTPEGTLKLVLIGRVDGFDFHLNKSAIQWSTGSSQVPVSVCSERCPPGTRVANRKGEPVCCFDCITCADGEISNTTGSLHCERCPPEFWSNADRTACIARQLDFLSFNETLGITLTAVAVSGVTVTTAVFLVFLHHRQTPVVRANNSELSFLLLLSLKLCFLCSLVFIGRPAVWSCRFQQAAFGISFVLCVSCLQVKTIVVLAAFRSAQPGAEALMKWFGPAQQRGSVFLFTCVQVIICIIWLSISPPVPKPDLDVPGLKVTLKCTMASVVGFSLVLGYIGLLACTSLLLAFLARKLPDNFNEAKLITFSMLIFCAVWVAFVPAYVSSPGKYAIAVEIFAILASSYGLLFCIFAPKCFIILLRPEKNTKKHMMAR
>LOCXPOlfC24.169.HIT1.OlfC.2R.873.ANF_receptor.exons11.PYAM01000009.1.Amphiprion_percula
SALSLLLLCVVGRAMGLDGLQVTGCSRWGAPGNRSLFQDGDVIIGGLFSLHYIPSAVEQDFTKLPHYKPCTGLDLQSLKYMYAMAFAVEEINRNSSLLPGLKLGYRILDSCGRYPWALQSALSLVGGDAHSCSTTASPLHSATYEQPLETAGGQVVPLLIGAASSTTAMMLSRLLRPLSVPLISFLASCPCLSDRSKFPNFFRTIPSDVYQAQAMAQLAIRLQWTWVGAVHANNDYGRLAIQVFQEEIQGKGVCLEFIEPVHRQTIVRDAKRAALTIQAATARVILAFTWYTDIKKVFLELAKRNVTDRQFLASEAWSTSDDLLQDHTVSKVASGVLGVAIRSSAIPGFENYLRHLHLTYHPDDEFLREFWEKEFGCSLVDKSSHSPSSPSASLPLCSGMESLEGVQHPFVDTSQLRVAYNVYLAVYAAAHALHSLLSCPNRDSPPGSNISACSSPEHIKPMELMQHLNKVNVITSHGEMFYFQGADFPPKYDLVNWQKSPEGTLKLVLIGRVDGFDLHLNESAIQWSTGSNQVPVSVCSARCPPGTRVANRKGEPVCCFDCFPCADGEISNTTGSLHCERCPVEFWSNADRTACIPRQLDFLSFNETLGITLTTAAVSGAIVTTAVLVVFLYYRQTPLVRANNSELSFLLLLSLKLCFLCSLVFIGRPSVWSCRFQQAAFGISFVLCVSCLLVKTIVVLAVFRSARPGAEGLMKWFGPGQQRGSICFFTCIQVIICAIWLSLSPPMPQRDLGFRGSKVTVECAMESVVGFSLVLGYIGLLACTCLLLAFLARKLPDNFNEAKLITFSMLIFCAVWVAFVPAYVSSPGKYVVAVEIFAILASSYGLLLCIFAPKCFIILLRPEKNTKKHLMAR
>LOCXPOlfC25.173.HIT1.OlfC.2R.917.ANF_receptor.exons15.PYAM01000009.1.Amphiprion_percula
RFLLGLCTFFFLYRSLSAESTCKLKAKFNLSGYKDVEKKTVVIGGMFPVHKRIASSDGNTSRVPVSAGCEGFNLRTFRWTQTMLFAISEINERTDLLPNTDLGYVIYDSCFTISKAVEGALTYLTGQDEAVPNYRCGTGAPLAALVGAGGSDLSVATARMLGLYHFPQVSYSSTCSVLNSKFQFPTFLRTIPNDKHQSTAMAQVVLHFGWTWVGTIAADDDYGKYGIRDFKEQVEEAGVCISFSETLPKVSSPEAIQRIVQTVVESTAKIIVVFSSDVDLSPLIAELLQHNVTNRTWIASEAWVTSALINQPGVSSVLAGTLGFGVRRADIPGLQRHLLDLDPYADSITEEFWETVFNCTLDYGKAQRGVPDGLCTGSESLAQLNTTYSDVSQLRITYSVYKAVYAVAHALHNLEHCKQGKGPFIGNSCADITDFEPWQLMYYMKNVRFKVPNTEEEIYFEDGDIEGFYDIINWQVNSNGDVSYVTVGRYNGSAAQEDRIHIMNDSIVWNNEVLEPPRSVCSENCQPGTRKGIRQGEPVCCFDCIPCADGEISNTTNARECILCSGDYWSNEAHDTCVPKIIEFLAFGEPLGITLIVISAFGALVTIAVGVVFVVHIGTPLVKANDALLSFSLLFSLVVTFLCSIVFIGEPQRWSCMTSQVALALGFAVCLSSIMGKAAVLMLRAQALKAARARAKAAAKAAKAAAEEAASSGSPDVIVTNITNNNVNTCPNPEVDSLTCAHQRAIAALATLIQAIACTVWLIILPPYPIKNTSAQNIKIILECDEGSVVFICCIFAYDILLALLAFVFAFIARKLEDHFSEAKCMTFGMLVFFIVWISFVPAYLSTRGKFMVAVQIFAILASSFGLLTCIFLPKCYVLLIKPERNTEEMMRPRAKPRDGTSTGTSASLATAGTEVN
