# Supplementary material for: Expanded olfactory system in ray-finned fishes capable of terrestrial exploration
Source: BMC Biol. 2023 Jul 31;21:163. doi: 10.1186/s12915-023-01661-8 (PMC10392011; doi:10.1186/s12915-023-01661-8)
Supplement: Supplementary file 3 — Additional file 3: Data S1. Protein sequences and genomic coordinates of OLF genes. FASTA and General Feature Format (GFF) files containing the protein sequences and genomic coordinates for all identified OLF genes in this study. [file 12915_2023_1661_MOESM3_ESM.zip › PROTEINS/Anabas_testudineus.OLF_genes.fa]

>LOCXPDilaORUN.68-eta.315.545.HIT2.OR.1R.289.7tm_1.exons2.NC_046614.1.Anabas_testudineus
TTPVYRDTVETAIFKNVITVVLCISISYVNSTLVHTFTKHQVFNTNPRYILYIHLVINDMFLLIIFTLLQLLSYIVFTLNMSLCMVLLMIGILFTLNNPLTLAAMAVECYIAICFPLRHTQICTVKKTYVVIGVIWLLNSLSVLPDLFVTLATEPKEFFDYRIFCVRVNVFRAPYLTVKRDVSNTAFLVFVWFTLFYTYFNILFTAKAAAADAKKAKNTVLLHGFQLMLCMLNYVYNFTIEGLTYFFPKDGVAIRFTINIFISVLPRLISPVVYGLRDKTFRKYLKRYL
>LOCXPSichOR4.1-eta.305.631.HIT1.OR.1R.303.7tm_1.exons2.NC_046614.1.Anabas_testudineus
MNSSSTNVTVIVEYRDSFTKAVIKNVFVVVLSISINYINGSLIRTFCKHQIFYMSPRYILFIHLVVNDMIQVTLTIIMFVISYTIYKLNVSVCCILILPTSFTTENTPLNLACMAVECYIAICFPLRHLQICTIKRTILLIGLIWITSMLSVLSDLFITLATEPLNFFHSQVFCLRQNVFPNPIIVKKRDITYTVFLVIVWFTMFYTYFKILFTAKTAGKDSIKARNTIILHGVQLLLCMASYATPQLKDALQLWFPKNYTDSQFATYVIVQILPRSISPIIYGIRDNTFRKYLKRYMFCKIS
>LOCXPOR1.505.HIT1.OR.2R.299.7tm_1.exons4.NC_046614.1.Anabas_testudineus
DGFNEAFSKNFVTIAICFIINSINGSFIYIYFKCEFFQRDPRYVLYIHLVINDMIMLTVSVMLQLLTYTAHLSFAPCCIMLLISRTTGKNSPMNLAGMAVERYIAVCWPLHHSQICTVKRAYCLVALIWIVSSIAPLTDIIIVLATEPFSVFSSNVVCYPSYVYDTSYHKSLNMVVQVLLLSSVFLTLIITYLKVFLTARAVSGSDQTSARNARNTILLHGVQLLICMLTYISPFINVILLTIWPYDRTKILFATYLFTDILPRLLSPLIYGVRDKKFNSHIRQQFLCKSCNSIKKKKK
>LOCXPOR2.517.HIT1.OR.2R.309.7tm_1.exons4.NC_046614.1.Anabas_testudineus
MNSTKRLDSFSDAFSRNFITFAIVSLINCINGSFVYIYFKTEAFQRDPRYVLYIHLVINDMILVTFSVMLQLLNYTVPLSFAPCCIMLLISVLTSRNTPLNLAGMAVERYIAVCQPLRHSQICTVRRTYGLIALIWTVSLISPLTDIIIYVATHVPSALSGIVVCYPINVYNTPYHETQRVVVQVLLLSFVYLTLIITYLKVFLTARAVSGSNQTSARNARNTILLHGVQLLICMLSYISPFINVILLTIWPYDRTKILFATYLFTDILPRLLSPLIYGVRDKKFNSHLRMHFCSKYNNSIENTMKLKA
>LOCXPOR2.528.HIT1.OR.2R.310.7tm_1.exons4.NC_046614.1.Anabas_testudineus
MNSTKRLDSFSDAFSRNFITFAIVSLINCINGSFVYIYFKTEAFQRDPRYVLYIHLVINDMILVTFSVMVQLLIYTVSLSFVPCCIMLLIAVLTSRNTPLNLAGMAVERYIAVCQPLHHSQICTVRRTYGLIALIWTVSLISPLTDIIIIFLATNASSVLSRIVVCYPPNVYNTPYHETHNVVVQVLLLSFVFLTLFITYLKVFLTARAVSGSNQTSARNARNTILLHGVQLLICMLTYISPFVNVILQTAWPNDRTKILFATYLFTDILPRLLSPLIYGVRDKKFNSHLRMHFCSKYNNSIENTMKLKA
>LOCXPOR1.551.HIT1.OR.2R.296.7tm_1.exons4.NC_046614.1.Anabas_testudineus
DSLNDALSKNLITFAISLIINFINGYFVYIYFKCRDFQQDPRYVLYIHLVINDMMLLTVSVVLQIMTYTMPVNFTHCCIMLLILVTTNRNSPLNLAGMAVERYIAVCQPLHHSQICTVRRAYGLIALIWVVSSIAPFTDIIIVLGTQPLSVFSKSIICYMSYVYNTPYHETQSVVVQVLLLSFVLTTLIITYLKVVFTARAVSGSSQTSARNARNTILLHGVQLLICMLSFLSPTINVILLTAWPYDRTKILFGTFLFTNVFPRLLSPFIYGVRDKKFQSHIRRQFCFKCYNSTEK
>LOCXPOR3.563.HIT1.OR.2R.347.7tm_1.exons5.NC_046614.1.Anabas_testudineus
TVSVTQILKEMLVLNTTSSTYLDLLITNTSSSLTEGAENGFKESFSSILAKNIAAMLVWLVLSIINCSMVHTFLRHSLFYENPRYIMFMCMVINDALQLSLVTALLVTSYIFRKIHTSVCCLLIMTAVVTTRSTPLTLAGMAVERYISICFPLHYSHMCTVPRTILFICAILLLTITPPITDLIITVVKEPPSFFQTTIFCDHSFLFRDKSIYYKNCVFDGTYLSFVALTLVYTYCKIMLTAQAASTSLASVNRARNTVLLHGVQLMLCMLAFVVPSLQAALISIFPNLGLEIRYIFFLLVYIIPRFLSPVIYGFRDKQFRKYWTRYLTFRNHSLIRVRPVLLKVNL
>LOCXPOR6.574.HIT1.OR.2R.286.7tm_1.exons2.NC_046614.1.Anabas_testudineus
RDTFSTAFMKNLILVLVWLILSYINGTLVSTFFRHQIFHADPRYILFIHMVINDAIQLTVTITLFVLSYIFYTINVSFCCFFILMAVFTTRNTPINLASMAIERYIAICQPLHHPQICTARRTYIVIGLIWFISVAPDIADLFVTLITESLNFFHQSVFCLRQNVFRDPILASKRQAIDIIYFSGVFLTLIFTYFRILFAARTLSTDKVLACKARNTILLHGVQLAMCMLSYISPSVEIILHLMFPGRILEIRFANYLIVYILPRFLSPIIYGVRDKMFRKYLRTY
>LOCXPOR6.589.HIT1.OR.2R.301.7tm_1.exons2.NC_046614.1.Anabas_testudineus
SLNGSLIVAGNERDSFATAVIKNVIVTALCISINYINGILVHTFRKHQIFNMNPRYILFVHLVLNDMLQLALSTLLHIISYALYTISVPFCLILLTFAILTTFNTPLNLAGMAVECYIAVCIPLRHGQICTIKKTYILIGLIWLVSAVSILPDLFVLLATEPLEFFHSKVSCARDYVFKTTYSLQKRDASHIICLVLVWVILHYAYFRILFAAKGASAHIKKARNTLLLHGFQLLLCMFIYARPVFEQGLLIFLPNQYPAVRFASYVFVQILPRLVSPIVYGLRDQTFRRYMRSYILCNVS
>LOCXPOR6.611.HIT1.OR.2R.286.7tm_1.exons2.NC_046614.1.Anabas_testudineus
YRDTVETAIFKNVITVVLCIFINYVNSTLVHTFTKHQVFNTNPRYILYIHLVINDILLLIMFTLIQLLSYIVFTLNVSLCMVLLIISIFVSLNNPLTLGFMAVECFIAICFPLRHTQICTVKKTYVMIGLIWALSALSIIPDVFVTLATESIEFFHSTVLCLRENVFKKPYLTEKRNVLNAVFIVIVWLTLFYTYFRILFTAKAAAADAKKARNTVLLHSFQLMLCMLNYVYNVTIEGLTYFFPKDILAIRFAVSIIISVLPRLISPLIYGVRDKTFRMYLLRYLF
>LOCXPOR6.622.HIT1.OR.2R.286.7tm_1.exons2.NC_046614.1.Anabas_testudineus
YRDTVETAIFKNVITVVLCIFINYVNSTLVHTFTKHQVFNTNPRYILYIHLVINDILLLIMFTLIQLLSYIVFTLNVSLCMVLLIITIFVSLNNPLTLGFMAVECFIAICFPLRHTQICTVKKTYVMIGLIWALSALSIIPDVFVTLATESMEFFHSTVFCLRENVFKKPYLTEKRNVLNAVFIVIVWFTLFYTYFRILFTAKAAAADAKKARNTVLLHSFQLMLCMLNYVYNVTIEGLTYFFPKDKLAIRFTVTIFISVLPRLISPLIYGVRDKTFRMYLVRYLF
>LOCXPOR6.633.HIT1.OR.2R.287.7tm_4.exons2.NC_046614.1.Anabas_testudineus
YRDTLQTAALKNVITVVLCISINYVNGTLVHTIRNHQVFNSNPRYILYIHLVINDMILLIMFTLLQVLSYIVFTLDVSLCIVLQMVTIFVNLNNPLTLAIMAVECYIAICFPLRHTQICTVKKTYVVIGLIWALGALSIIPDLFVTLTTESIEFFNSRVFCLRENVFRAPYLTVKRDVSNTEFLVIVWFTLFYTYFRILFTAKAAAADAKKARNTVLLHGFQLLLCMLSYVFYIVLAGLTYFFPKDVLAICFAVAIFIQILSQLISPLIYGLQDKMLMKYLKRYICC
>LOCXPOR6.641.HIT1.OR.2R.287.7tm_4.exons2.NC_046614.1.Anabas_testudineus
YRDTLQTAALKNVITVVLCISINYVNGTLVHTIRNHQVFNSNPRYILYIHLVINDMILLIMFTLLQVLSYIMFTLDVSLCIVLQMVAIFVNLNNPLTLAIMAVECYIAICFPLRHTQICTVKKTYVVIGLIWALGALSIIPDLFVTLTTESIEFFNSRVFCLRENVFRAPYLTVKRDVSNTVFLVIVWFTLFYTYFRILFTAKAAAADAKKARNTVLLHGFQLLLCMLNYVFNIVLAGLTYFFPKDVLAIRFAVAIFIQILPRLISPLIYGLRDKMLMKYLKRYMCC
>LOCXPOR6.642.HIT1.OR.2R.287.7tm_1.exons2.NC_046614.1.Anabas_testudineus
YRDTVETAIFKNVITVVLCISISYVNSTLVHTFTKHQVFNTNPRYILYIHLVINDILLLIMFTLIQLISYIVFTLNVSLCMVLLIIGILSTLNNPLTLAAMAVECFIAICFPLRHTQICTVKKTYVMIGLIWALSALSIIPDVFVTLATESIEFFHSTVLCLRENVFKKPYLTEKRNVLNAVFIVIVWFTLFYTYFRILFTAKAAAADAKKARNTVLLHSFQLMLCMLNYVYNVTIEGLTYFFPKDILAIRFAVTLIISVLPRLISPLIYGVRDKTFRMYLVRYLFC
>LOCXPOR6.644.HIT1.OR.2R.299.7tm_1.exons2.NC_046614.1.Anabas_testudineus
LSNSSTNFTTPVYRDTVETIILKNVITVVLCISINYVNGSLVHTFTKHQVFNSNPRYILYIHLVINDMILLITLTVIQVISYIMVTFNVSLCIVLLIISIFVNLNNPITLAIMAVECYIAICFPLRHTQICTVQKTYVVIGVIWLLNTLLVLPDLFVALATESIEFFHYRVFCFRDNVFRAPYLTVKRDVSNTVFLVIVWFTLFYTYFRILFTAKAAAADAKKARNTVLLHGFQLLLCMLNYVFNLTIEGLTYFFPKSVPIIRFTITIFIQILPRLISPVVYGLRDKMLMKYLKRYMCC
>LOCXPOR6.646.HIT1.OR.2R.299.7tm_1.exons2.NC_046614.1.Anabas_testudineus
LSNSSTNFTTPVYRDTVETSILKNVVTVVLCISINYVNGSLVHTFTKHQVFNSNPRYILYIHLVINDMILLIILTLIQVISYIMVTFNVSLCIVLLIISIFVNLNNSLTLAIMAVECYIAICFPLRHTQICTVQKTYVVIGVIWLLNTLLVLPDLFVALATESIEFFHYRVFCFRENVFRAPYLTVKRDVSNTVFLVIVWFTLFYTYFRILFTAKAAAADAKKARNTVLLHGFQLLLCMLNFVYNLTIEGLTYFFPKSVPIIRFTITIFIQILPRLISPVVYGLRDKMLMKYLKRYICC
>LOCXPOR4.648.HIT1.OR.2R.302.7tm_4.exons2.NC_046614.1.Anabas_testudineus
MNFTLENSNVTGSVNYSDLILAAIGKNLTVVILGISINYINATMIHTFNKHQIFKMNSRYILFIHLVFNDMIQLTTSISLVILANVFSTIYLSLCIILLMPGIITTLNTPLNIAFMAVECYIAVCIPLRYNYICTVKRTYISIGVIWTISSLSVLPDLIILLATEPLESLNSSVYCHRDNVFRSPYSLKKRDVSHILCLVVVWLTLFYTYFRILFAAKAAKSYTNKARNTILLHGFQVLLCMMVYVQPMLTQVLINFFPGGVKILYLVMFIIIHVLPRFVSPIVYGLRDKTFKKCFTRYLLC
>LOCXPOR5.649.HIT1.OR.2R.302.7tm_1.exons2.NC_046614.1.Anabas_testudineus
MNSSSTNVTVIVEYESFTKAVIKNVFVVVLSISINYIDGSLIRTFCKHQIFYMSPRYILFIHLVVNDMIQVTLTIIMFVISYTIYKLNVSVCCILILPALFTTENTPLNLACMAVECYIAICFPLRHLQICTIKRTILLIGLIWITSMLSVLSDLFITLATEPLNFFHSQVFCLRQIVFPNPIIVKKRDITYTVFLVIVWFTMFYTYFKILFTAKTAGKDSIKARNTIILHGVQLLLCMASYATPQLKDALQLWFPKNYTDSQFATYVIVQILPRSISPIIYGIRDNTFRKYLKRYMFCKIS
>LOCXPOR7.656.HIT1.OR.2R.306.7tm_1.exons2.NC_046616.1.Anabas_testudineus
ETAECLFLSMLPYGNAVPALICVFVSLTLFSFLTNGLTLFGLGRSEDLSWEPRYAFLRNLILSDLMQTVTFGPAVIHSLIQRRTMAFNTWCKVQFFAGTVSIFASLVTISCMALERYLYVCHAIRYLVILTPERLRLALSLIWVYSLSIGTANMVLLHLGKEQKNEQVTEGLLCEPDMVEQHMGFPRASAVFRKVMGFLTLLLCLLVYGFSYLRMFRDARNAVIPFNAVNTTARRTVIFYCGMLFLQLLPLLLKVISDTLWEVEGNTVSSHTAAVFHMSLLVMLIVPPCINPLVYGLRNAEMRRVL
>LOCXPOR8.661.HIT1.OR.2R.314.7tm_1.exons1.NC_046619.1.Anabas_testudineus
NVNITTEQQYQGVLEKLLFSSVTGIPCCVFLFINGTMLFTLRSKPVFCDTCRYVLLYNLLFADTAQMACGQLLYTLAVCGIILTYPMCAVFTMFASLTNDISPLTLVAMSLERYVAVCHPLRHATMITIRSTGVAVCVVWAISLLNVVTRVLFLVKFASENLHSLQMSDPCSGLAMMVDPLTNQYNNLYTYFLFISATVAITSSYIGVMVAARLASTNKASARKAHSTLLLHLVQLAFTLSSTMHSSVIQSISKIFQRLVAVRLRTVLYVFNYILPRCLSSLIYGLRDPTIRPVLIYHLCCQMKLCHRNESRIT
>LOCXPOR9.662.HIT1.OR.2R.331.7tm_1.exons1.NC_046619.1.Anabas_testudineus
MQNPRQSNTNTTVVVQYQGLLELVLFSVLSTAPSCVCLFINGTMLIVLRSKPVFRETSRYILLYNLLLADTVLLAQSQLLYILAACRIRLTYPVCGVLTMLANLTTVISPLTLVMMCLERYVAVCFPLRHTSIITIRNTSVAIVVVWAFSSLNVLFCVLLLLNFPFGDLQSLQMTDFCGKESMLLDQVSDVYDKVFTYLVFLSAGVTVTFSYIAVVVAARSVSANKDSARKARNTLLLHVVQLGLSLSSTIHNPLLIAISKVLDRIVIVRIQIVFYVFIIIFPRCLSALIYGIRDQTIRPVLMYSLCCQWRRSALLSVVPAKGKVTIQINH
>LOCXPOR10.663.HIT1.OR.2R.302.7tm_1.exons1.NC_046619.1.Anabas_testudineus
VGLVPFSILTTVTTCVFLYINGIMLFTLRSKPVFRETPSYILLYNLLLADTIHLAESQVMYMLAGCGIRLTYSVCGVLVMLATLTNDISPLILVVMSLERYVAVCYPLKHSTIITIRTTELAVIVVWIFSSLNILTRVLLLLNVSFAFNQMTDFCGKENMLLNPLSDVYDKVFTYLVFLSAGVTVTFSYIAVVVAARSVSANKALARKARNTLLLHVVQLGLSLSSTIHNPLLIAISKVLDRIVIVRIQIVFYVFIIIFPRCLSALIYGIRDQTIRPVLMYSLCCQWRRSALLSVVPAKGKV
>LOCXPOR11.664.HIT1.OR.2R.318.7tm_1.exons1.NC_046619.1.Anabas_testudineus
QSNTTVVVQYQELLESVFFLMLSALPSCVCLFINGTMLFVLRSKPVFRETSRYILLYNLLLADTVLLAQSQLLYILAACRIRLTYPVCGVLTMISSLTNNISPLTLVMMCLERYVAVCYPLRHTSIITIRNTEMTITVVWAFSSLHVLAHVVLLLQFSFRDLQSLQMTNSCDRQSMLLHPLSDVYDKVFTYLVFLSAGVTVTFSYIAVVVAARSVSANKDSARKARNTLLLHVVQLGLSLSSTIHNPLLIAISKVLDRIVIVRIQIVFYVFIIIFPRCLSALIYGIRDQTIRPVLMYSLCCQWRRSALLSVVPAKGKI
>LOCXPOR12.665.HIT1.OR.2R.318.7tm_4.exons1.NC_046619.1.Anabas_testudineus
SVMSLLQLEVNTTVGLQYQTSQEVALFGLFSVGSSCSFLYINSVLLFTLRSKQVFCETARYILLYNLLFADTAHMVSIILLYLLAALRMRLTYYSCAALILLSDLTLIISPLTLSVMSLERFVAVCYPLRHAAIFTTRSTGRAIALVWAWSFIYMLIRVFMLLYLLTQTYISVYMSDFCSKEAVIVASVFNDLEQTCSSTVFLSTGVIIITSYVGVALVARSAATGKASARKALQTLLLHLIQLSLILTSSFFSNIIAAFGRTVGRLALTRVYGVLFVFLSILPRCLSALIYGLKDQTIRPVLMQNLCCQWRCSVVLN
>LOCXPOR13.666.HIT1.OR.2R.308.7tm_1.exons1.NC_046619.1.Anabas_testudineus
MSDVNESLTNVTSQQQYRGLLERAMFSTLTSVPCCVFLFINGTMLLTLRSKAVFRDTCRYILLYNLLFADTVQMALSQVLYVIAACRIRLTYPMCGVLTMFASLTNDISPLTLVAMSLERYVAVCHPLRHATVVTIRRTGVAIVVVWAFSSLNVLTRVLLLLQFPFEDLKSLLMKEFCSDVAMLLGSVSNDYTTVYTCVLFLSAGVVVTSSYIGVMVAARSASTDKASVWKARNTLLLHLIQLGLSLSSTIYNPMLTALSKIVATIAFVRVSIVLYVCLCIFPRCLSSLIYGVRDQTVRPVLMYHLHC
>LOCXPOR14.668.HIT1.OR.2R.308.7tm_1.exons1.NC_046619.1.Anabas_testudineus
MSDVNESLTNVTSQQQYQGLLERAMFSTLTSVPCCVFLFINGTMLLTLRSKAVFRDTCRYILLYNLLFADTVQMALSQVLYVIAACRIRLTYPMCGVLTMFASLTNDISPLTLVAMSLERYVAVCHPLRHATVVTIRRTGVAIVVVWAFSSLNVLTRVLLLLQFPFEDLKSLLMKEFCSDVAMLLGSVSNDYTTVYTCVLFLSAGVVVTSSYIGVMVAARSASTDKASVWKARNTLLLHLIQLGLSLSSTIYNPMLTALSKIVAAITFVRVSIVLYVCLCIFPRCLSSLIYGVRDQTVRPVLMHHLHC
>LOCXPOR15.669.HIT1.OR.2R.311.7tm_4.exons1.NC_046619.1.Anabas_testudineus
MENYTFNSFTLQLEGLKVTEDYMYPVFFFLFFSYLFIILVNVGILVLVCIDKSLHQPMYLIFCNLPVNDIFASTVLVPRFLIDILRPPSERFISYYECVVQAFTTHMFGTTAHTVLMIMAFDRYVAICNPLRYAVIMSNKMVIKLTVSAWGVAFVLVAILLGLTVRLNRCRTLITNPYCDNASLFKLSCEDVFVNNVYGLVFTVVLFTGSIGSMVLTYSKITVVCLTSKNKSLNGKALKTCSTHLFVYLVLSLCGLLIIILHRFPQYSDYRKLSAIVGHSVTGSLNPIIYGVQSQEIRKFISKLLHFRKIL
>LOCXPOR15.670.HIT1.OR.2R.311.7tm_4.exons1.NC_046619.1.Anabas_testudineus
MENYTFNSFTLQLEGLKVTEDYMYPVFFFLFFSYLFIILVNVGILVLVCIDKSLHQPMYLIFCNLPFNDIFASTVLVPRFLIDMLKSPSERLISYYECVVQAFTTHLSGTTAHTVLMIMAFDRYVAICNPLRYAVIMSNKMVIKLTVSAWGVAFVLVAILLGLTVRLNRCRTLITNPYCDNASLFKLSCEDVFVNNIYGLIFTVVLFTGSIGSMVLTYSKITVVCLTSKNKSLNGKALKTCSTHLFVYLVLSLSGLLIIILHRFPQYSDYRKLSAIVGHIVTGSLNPIIYGVQSQEIRKFISKLLHSRKIL
>LOCXPOR17.671.HIT1.OR.2R.312.7tm_4.exons1.NC_046619.1.Anabas_testudineus
MENYTFNSFTLQLEGLNVSDDSTYPVFFFFFFFYLFVILVNVSILVLVCIDKSLHQPMYLLFCNLPVNDIIGNSIMVPRLLIDMLRPPSERLISYYECVVQAFTTHLSGTTAHTVLMIMAFDRYVAICNPLRYAVIMSNKMVIKLTVSAWGVAFVLVAILLGLTVRLNRCRTLITNSHCDNASLFKLSCEDVFVNNIYGLIFTVLLFTGSIGSMVLTYSKITVVCLTSKTKSLNSKALKTCSTHLFIYLIMFLCGLLIIVLHRFPQYSNYRKLSSIVGHIIPGCLNPIIYGMQSREIRKFISKLFQCRKLSP
>LOCXPOR18.673.HIT1.OR.2R.307.7tm_4.exons1.NC_046619.1.Anabas_testudineus
MENYTFNSFTLQLEGLKVTEDHMYPVFFFLFFSYLFIILVNVGILVLVCIDKSLHQPMYLIFCNLPVNDIFASTVLVPRFLIDILRPPSERFISYYECVVQAFTTHMFGTTAHTVLMIMAFDRYVAICNPLRYAVIMSNKMVIKLTVSAWGVAFVLVAILLGLTVRLNRCRTLITNPYCDNASLFKLSCEDVFVNNVYGLVFTVLLFTGSIGSMVLTYSKITVVCLTSKNKSLNGKALKTCSTHLFVYLVFFLSGLLIIILHRFPQYSDYRKLSAIVGHSVTGSLNPIIYGVQSQEIRKFISKLLHS
>LOCXPOR19.674.HIT1.OR.2R.307.7tm_4.exons1.NC_046619.1.Anabas_testudineus
MENSTLNLDILQLEGLRVSPEASILAFIFLFLIYIFIVVSNIGLVILISMERSLHEPMYLLLCNMSINDVFGATTVIPHLLSDVYSPLTQRYISYYECAIQAFCAHFYVGTSHTVLMIMAFDRYVAIYHPLRYVTIMTHNMVVTLSVSAWGASFILIAVLLSLSVRLSRCRHLIDNPFCDNASLFKLSCENVLINHIYGLGSAMSTMACSLCSVMLTYLRIAMVCLRSKNKSLNTKALQTCATHLAVYIILLLSGNIIIILHRFPELAEQRKLASILFHVVPPSLNAVIYGLQIKAVREKIIVIFTR
>LOCXPOR20.675.HIT1.OR.2R.309.7tm_4.exons1.NC_046619.1.Anabas_testudineus
MENQTFNIDILQLEGLNVTPQYSISAFILLLLIYIFIMVSNSSLIMLITMERSLHEPMYLLFCNMSANDVFGATAIIPRLLSDTFAPISGRYIHYIDCVIQAFCAHFHAGTSHTVLMIMAFDRYVAICNPLRYATIMTSRMVMKLSVGAWVMAFVSVAILMGLVIRLSRCRRLILNPFCDNASLFKLSCENILLNHIYGLASAVVILASSFCSILLTYLKISMVCLNSKNKVLNSRALQTCATHLAVYLIMLVSSFTPMIIHRYPEWAESGKVASVLFFAVPPVLNPIIYGLHCKELREKIICTFHRNK
>LOCXPOR21.676.HIT1.OR.2R.304.7tm_4.exons3.NC_046619.1.Anabas_testudineus
DLPFSSSHRSSSINGTKGPDAVTFFIIQGLTSLGKNQMILFVIILLGYIIILGGNSMIIFVAMIDSKLTSPMYFFLSNLSFVELVYTTTTIPKMLSGFLTDMTTISVPGCFLQMYFFIQLGATGHAILTVMAYDRYVAICNPLCYTTIMTRRVQILLIAGAWSFSALCTLPAAIITWMEPYCGPNVVTHCWCDPASVRRLACSDTTIDNFVSLFSALVALLTTGVLTLSSYVLIGISISNMGVTQRLKAFGTCAAHLTVVTISYTSASFVYISYRVGNFSPEKHVIITVGPSFCVPKLSKAVFS
>LOCXPOR22.677.HIT1.OR.2R.350.7tm_4.exons4.NC_046619.1.Anabas_testudineus
MELWPFHVSPERPRDSHLAWSSSYKSSPNGTRESDGVSFFIIQGLTSLGDKQMILFVFLLLGYIIILGGNSMIIFVALTDPKLSSPMYFFLSNLSFVDMFYTTTTIPKMLSSFLSDTTTISVPNCFLQMFFFIQLSVTSRSILTVMAFDRYVAICNPLRYTSIMTWRVQLFLIAGAWSFSTICTSPATIMALCQPYCGPNVVTHGWCDPSSVRRLACADTSVDAIVSLSFALVALLTTGVLILSSYVLIGISISRMGVTERLKAFGTCAAHLTVVTISYTAASFVYISYRVVNFSPEVRIIVAVVYAVLTPFLNPVIYSLRNKELRDSIRRTLSRFRSAVSATKDINTVS
>LOCXPOR23.678.HIT1.OR.2R.329.7tm_4.exons1.NC_046619.1.Anabas_testudineus
IFVPPVSWFYFRQAQMENYSYNSLTLQLEGLTVTTTSQYPVFILLLSVYVFILIANVGIMVLIWTQRSLQQPMYLLFCNLSINDVMGNTLLVPRLLADILVPPSERLIHYYECVIQAFTTHMFCTNSHTLLMIMAFDRYVAICNPLRYSAIMTGKMVIKLTVSAWGVGFVFVGILLGLTLRLNRCRTLITNPYCDNASLFKLSCENVFITNVYGLSYTAVLLSSSVGSIILTYSKITVACLTNKNKSLNSKALKTCSTHLCLYLIMLVSGMVFVILHRLPEYAEHRKISAILFHIVPGSLNPVIYGLQSQEIHKCLSKIIHLRKVKSLF
>LOCXPOR24.681.HIT1.OR.2R.350.7tm_4.exons4.NC_046619.1.Anabas_testudineus
MELSPFHVSLETPRDSHLAWSSSYRSSSNGTRESDGVSFFIIQGLTSLGDKQMILFVLLLLGYIIILGGNSMIIFVALTDPKLSSPMYFFLSNLSFVDMFYTTTTIPKMLSSFLSDTTTISVPSCFLQMFFFIQLGITARGILTAMAYDRYVAICNPLRYTSIMTWRVQLLLIAGAWSFSTICTFPATIMALCQPYCGPNVVTHGWCDPSSVRRLACADTSVDNIVSLSSALVALLTTGVLILSSYVLIGISISRMGVTERLKAFGTCAAHLTVVTISYTAASFVYISYRVVNFSPEVRIIVAVVYAVLTPFLNPVIYSLRNKELRDSIRRTLSRFRSAVSATKDINTVS
>LOCXPOR25.685.HIT1.OR.2R.350.7tm_4.exons4.NC_046619.1.Anabas_testudineus
MELFQVHISLERPRDPHVTLSNSRRSSSNGTRESDGVSFFIIQGLTSLGDKQMILFVFLLLGYIIILGGNSMIIFVALTDPKLSSPMYFFLSNLSFVDMFYTTTTIPKMLSSFLSDTTTISFLGCFLQMHFFVYLSVTSRAILTVMAFDRYVAICNPLRYTSIMTWPTRLLLIAGAWSFSTFCTLPPVIITWMEPYCGPNVVRHGWCDLSSVRQLACADTSVDNIVSLSFALVALLTTGVLILTSYVLIGFSIWMKGVTQRLKAFRTCAAHLTVVTISYTSSSFVYISYRVGNFSPEVRIIVAVVYAVLTPFLNPVIYSLRNKELRDSIRRTLSRFRSAVSATKDINTVS
>LOCXPOR26.687.HIT1.OR.2R.319.7tm_4.exons1.NC_046619.1.Anabas_testudineus
AFVISSCFCRWMENYTLNSFTLQLEGLNLRKASVYVVFPFFFFSYVFVMFMNLGILVLVFIDKNLHQPVYLLFCNLPVNDIVGNSIMLPRLLVDMLRPPSERFISYYECVVQAFTTHMFGTTAHTVLMIMAFDRYVAICNPLRYAGIMSNKMVIKLTVSAWGVAFMLVAVLLGLTVRLNRCRTLITNPYCDNASLFKLSCEDVFVNNIYGLVFTVVLFTGSIGSMVLTYSKITVVCLTSKNKSLNGKALKTCSTHLVVYLSMLISGCTVIILHRFPDYSDYRKLCAILFHIIPGSLNPIIYGMQSAEICKSLSKLFRSK
>LOCXPOR27.690.HIT1.OR.2R.305.7tm_4.exons1.NC_046622.1.Anabas_testudineus
IMINSTHVSYFVLSAYFDTGDLKYLYFLIILCFYVLIVCANLLLIVIICTNRSLHEPMYMFLCSLFVNELFGSTGLFPSLLVQILSDIHTVSTQSCFLQVFCVYTYGSVEFTNLAVMSYDRYLAICCPLQYNTHMTSTKVTLLIAVVWLPPVFGVFVTVCLTASLQLCGNIIHQVYCDNYSIIKLACSDTTVNNIYELIAASLTVYAPVSVILYTYMRILKVCFSGSKQTRQKAVSTCTPHLASLLNFCFGVSFEILQSRFNMSSVSNMLRIVLSLYFFTCQPLLNPVIYGLNMSKIRTKCQSLL
>LOCXPOR28.691.HIT1.OR.2R.312.7tm_4.exons1.NC_046622.1.Anabas_testudineus
IMINSTHVSYFVLSAYFDTGNLKYLYFLIILCFYVLIVCANLLLIVIICTNRSLHEPMYMFLCSLFVNELFGSTGLFPSLLVQILSDIHTVSTQSCFLQVFCVYTYGSVEFINLAVMSYDRYLAICCPLQYNTHMTSTKVTLLVAVVWLPPVFGVFVTVCLTASLQLCGNIIHQVYCDNYSIIKLACSDTTVNNIYELIAASLTICVPVSVILYTYMRILKVCFSGSKQTRQKAVSTCTPHLASLLNFSFGSFFIILQSRFNMSSVPNILQIFLSLYFFTCQPLFNPVMYGLNMSKIHRICKRFILHFVGKC
>LOCXPOR29.692.HIT1.OR.2R.304.7tm_4.exons1.NC_046622.1.Anabas_testudineus
MINSTQFSYFTLAAYFDTRLFKYVFFMLLLSLYVLIVCANLLLIVIICTNRSLHEPMYMFLCSLFVNELFGSTGLFPSLLVQILSDIHTVSTQSCFLQIFCVHSYAGVEFFSLAVMSYDRYLAICFPLQYKTRMTYSKVVMLVTVTWLPPLLVIVSTTSLSFSLQLCGNIINKVYCDNYSVVKLACSDTSLNNIYGLTGMFLTVFAPLLLIIYTYMRILKVCFSGSKQTRQKAVSTCTPHLASLFNFTFGCFFEVVQSRFNMNSLPNMLRIVLSLYFLSCQPLFNPVMYGLKVSKICELGKRLF
>LOCXPOR29.693.HIT1.OR.2R.305.7tm_4.exons1.NC_046622.1.Anabas_testudineus
MMNSTHVSYFTLSAYFDTGLLKYFYYMIMMFLYASIICANLSLIVIICTNRSLHEPMYMFLCSLFVNELFGSTGLFPSLLVQILSDIHTVSTYFCFLQVFCLHTYGNIQFLNLTIMSYDRYLAICYPLQYNTQMTSTRVAGLIALTWLFSFVGVVFMMSLSFSLQLCENIINKVYCDNYSIVKLACSDIRVINIYGLTATFLTVFGPVLLILYTYMRILKVCFSGSKQTRQKAVSTCTPHLASLLNFTFGCFFEIVQSRFNMNSLPNMLRILLSVYWLTCQPLFNPLLYGLKVSKIRIICKSLFF
>LOCXPOR30.696.HIT1.OR.2R.310.7tm_4.exons1.NC_046622.1.Anabas_testudineus
LMENKSEIVLVLQGLNDSLTNRHIYFTLALMSYFITIFTNLLLIVTICTETTLHEPIYIFVCNLCFNGICGASSFYPKLLHDLLVDSYVITYSGCFTQIFVVYSYVFCDFTTLTIMAYDRYLAICKPLQYRTLMTVQKVVQLLLLTWCFSLLETSIGVILTTRLTICSRHVRKIFCTNWEVVKLSCSDTASINIYGFVLTFLHLSQTGLILVSYTHLVRSSLQSCSCRRKFGQTCLPHLVTLLVFTSSLLFDAMYARYGSSSLQTLQNVLAAEFLVVPPVINPIIYGINLRHIRSRIVHHFTHKPAILKP
>LOCXPOR31.697.HIT1.OR.2R.304.7tm_4.exons1.NC_046622.1.Anabas_testudineus
VMINSTRGSYLTLAAYFDTGMVKYLFFTVVMVLYFFIVCANLLLIMIICTNRCLHEPMYMFLCSLFVNELFGSTGLYPFLLVQILSDIHTVSAPFCFIQIFCVFLYGNVELCNLTVMSYDRYVAICYPLQYNTRMTLNKVAKLIAVIWLFPFTEVAVMLSLSAPLQLCGNIINKVYCDNYSVVKLACSDTTVNNIHGLGYTVFITVSVVTVILYTYLKILKVCFSASKQTRQKAVSTCTPQLVSLLNFSLGAFFEIIQSRFNLSSLPRMLHILLSLYFLTFPPLLNPVLYGLKLSKIRSLCRRL
>LOCXPOR32.698.HIT1.OR.2R.309.7tm_4.exons1.NC_046622.1.Anabas_testudineus
IMVNSTQVSYFTLTAYFDAGLFKYLFFTIITSLYMLIICANVFLIVIICMNRSLHEPMYMFLCSLFANELQGSTGFFPFFLVQILSDLHTVSFHFCFMQIFFLFSYINVQLCNLTIMSYDRYLAICFPLQYNTRMTFNKVAMLIALTWIYPFTEVAVMIYFSARAKLCGNIINKVYCDNYSIAKLSCSDSSANNINGIVYILFMVTAVVSLILYTYFKILKVCFSGSKQTRQKAVSTCTPHLASLLNFSFGCLFELIQSRFDMSSVPNVLRIFLSLYFLTCQPLFNPVLYGLKMSKIRSLCKNLVSSKM
>LOCXPOR33.699.HIT1.OR.2R.316.7tm_4.exons1.NC_046622.1.Anabas_testudineus
ALSTNKRIMVNSTQVSYFTLTAYFDAGLFKYLFFTIITSLYMLIICANVFLIVIICMNRSLHEPMYMFLCSLFANELQGSTGFFPFFLVQILSDLHTVSFHFCFMQIFFLFSYINVQLCNLTIMSYDRYLAICFPLQYNTRMTFNKVAMLIALTWIYPFSEVAVMISMSARLQLCGNIINKVYCDHYSVVKLSCSDSTANNIRGIIYTVCVVTAVVSLILYTYFKILKVCFSGSKQTRQKAVSTCTPHLASLLNFSFGCLFELIQSRFDMSSVPNVLRIFLSLYFLTCQPLFNPVLYGLKMSKIRSLCKNLVSSKM
>LOCXPOR34.700.HIT1.OR.2R.307.7tm_4.exons1.NC_046622.1.Anabas_testudineus
MVNATRVSHITLAAYFEAGILKYLLFVLLMLLYILIVFSDVFLIVVITTNRSLHEPMYMFLCSLFVNELFGSTGLFPFLMVQILSDIHTVSTSFCFLQIFQVYSYSHVEFCNLAVMSYDRYLAICFPLQYNTRMTLNKVAMLVALLWIYPLFEVAVMLSLTVRLELCGNSINKVYCDNYSTVKLACSDTSVNNIFGIIYIFTIIFGVVILIIFTYMRILKVCFSGSKQTRQKAVSTCTPHLASLLNFTFGCFFEMVQSRFNLSSVPNMLRIFLSLYFLTCQPLFTPVLYGLQLSQLRSFCKHLVFGK
>LOCXPOR35.701.HIT1.OR.2R.308.7tm_4.exons1.NC_046622.1.Anabas_testudineus
MINSTRVSHITLAAYFEAGVLKYFYFMVIMSLYIFIICANLLLIVVITTNRSLHEPMYMFLCSLFVNELFGSTGLFPFLMVQILSDIHTVSVSFCLLQIFYFYSYAHVEFCNLAVMSYDRYLAICFPLQYNTRMTLNKVAMLVALLWIYPFIEVTVLTSLTARLQLCGNSINKVYCDNYSTVKLACSDTSVNNIFGIVYIFTILFAVIILIVYTYMKIIKVCFSGSKQTRQKAFSTCTPHLASLLNFSFACFFEMLQSRFDMNSLPNMLRIFLSLYFLTCQPIFTPILYGLQMSKIRTLCQTLVFNKI
>LOCXPOR36.702.HIT1.OR.2R.305.7tm_4.exons1.NC_046622.1.Anabas_testudineus
MINSTQVLYFTLAAYFDTGILKYLYFLLIMSLYIFIICANLSLIVIICTNRSLHEPMYMFLCSLFVNELYGSTGLFPFLLIQTLSDIHTVSASFCFLQIYCVHSYGAVEYLNLAVMSYDRYLAICYPLQYNTHMTYNMIALLILVTWLYPCFAMVVLLLLTSPLQLCGSIINKVYCDTHSVVKLACSNSNGINTYGLIATFSTIFCSLFLILYTYMKILKVCFSGSEQTRQKAVSTCTPHLASLLNFSVGACFEISQSRFNMNSLPNVLRIFLSLYFLTCQPLFNPLLYGLKMSKIRDLCRNLIS
>LOCXPOR37.703.HIT1.OR.2R.319.7tm_4.exons1.NC_046622.1.Anabas_testudineus
MFQKQTRMENVSSHKHFILDGFNELGALRPFLFIPFFTIFIISLSANSGLLYIVISERSLHSPMYILIAGMAFVDLSLPLFFVPNMLLSFLFDWRGISLIGCLVQMHFIHFFGTFQSTLLVWMALDRYFAICTPLYYHEHMSLPTFLKFIIPLVLRNFLMITLIVSLAGKLSFCASNVINHCFCEHMALVELACGSITFNNLVGLLTVFLIPVVDVLFAGASYVVIFSSVLKSSRSSIKALHTCVTHIVVISITLILALIPLLSYRFKNGLPATSRIFFSTMYLLFPSCFNPIIYGIRTTEIRQQIVKTLAGCWFIKTV
>LOCXPOR38.704.HIT1.OR.2R.311.7tm_4.exons1.NC_046622.1.Anabas_testudineus
TSHNQFILNGFNELGALRPFLFIPYFTMFVLSLSANSLLLYVVISVRSLHSPMYILIAGMAFVDLSLPLVFVPNMLLSLLFDWRGISLTGCLVQMYFIHFVGAFQSTLLVWMALDRYFAICTPLYYHERMSFSTFSKFIIPLLVRNVFIVLVVVILAGKLTFCFSNVIDSCFCEHMALVELACGSTTINSVVGLISVFLILVFDFLFTITSYIVIFSSMLRSGLSGAKALHTCITHIVVITVSLIIVLTAFLSFRIRNDFPAAIRVFFSTMYPLFPSCFNPIIYGIRTTEIRQHIWGILMCCCFVKTIPHS
>LOCXPOR39.705.HIT1.OR.2R.322.7tm_4.exons1.NC_046622.1.Anabas_testudineus
MFQNETRMENVSSHKHFILDGFNELGALRPFLFIPFFSMFVLSLSANSLLLYVVISERSLHSSMYILIAGMAFVDLSLPLFFVPNMLLSFLFDWRGISLTGCLVQMHFIHFFGTFQSTLLVWMALDRYFAICTPLYYHEHMSLPRFLKFIIPLVVRNFLMITLIVSLAGKLSFCASNVINHCFCEHMALVEPACGSYSINSLVGLLTVFLIPVADDLFTAVSYVLIFSSVLRSGRSGIKALHTCMTHIVVIFVSLILALIAFLSYRIKNELTVSSRIFFSTMYLLFPSCFNPIIYGIRTTEIRQQILKTLTGCCIVKTVSPS
>LOCXPOR40.708.HIT1.OR.2R.313.7tm_4.exons1.NC_046622.1.Anabas_testudineus
MENVSSHKHFILDGFNELGALRPFLFIPYVIMFVLSLSANSLLLYAVISERSLHSPMYILIAGLAAVDLSLPLFFVPNMLLSFLFDWRGISLTGCLVQMHFLHFVGAFQPTLLVLMALDRYFAICTPLYYHEHMSLPRFLKFIIPPVVRNVIMITVMVNLAGKLSFCASNVINHCFCEHMALVELACGSTSINNLVGLLTVCFIPVVDFIFIAASYVVIFNSVLTSGRSGIKALHTCITHIVVMSVTLTVALIAFLSYRIRNELSATSRVFFSTMYLLFPSCFNPIIYGVRTTEIRQHILKTLAAVGLSKLCP
>LOCXPOR41.709.HIT1.OR.2R.315.7tm_4.exons1.NC_046622.1.Anabas_testudineus
ETRMENVSSHKHFILDGFNELGALRPFLFIPFFSMFVLSLSANSLLLYVVISERSLHSSMYILIAGMAFVDLSLPLVFVPNMLLSFLFDWRGISLTGCLVQMQFFHFVGTFQSTLLVWMALDRYFAICTPLYYHEHMSLPRFLKFIIPPVVRNVIMITLIVSLAGKLSFCASNVINHCFCEHMALVELACGSTSINNLVGLLSLCLIIVVDFIFIAASYVVIFSSVLRSGTSSIKALHTCITHIVVMSVTLIVALIAFLSYRIRNNLPAAVRVFFSTMYPLFPSCFNPIIYGIRTTEIRQHILKTLTGCCFVKTV
>LOCXPOR42.710.HIT1.OR.2R.305.7tm_4.exons1.NC_046622.1.Anabas_testudineus
ENVSSHQFFILNGFNELGAQRPVLFVPFSVLFIVSLSANSLLLYIIISQRTLHSPMYILIAMMTCVDLSLPLFFIPNMLLSFLFDWRGISLIGCLVQMFLVHLLGACQSTLLLWMALDRYFAICTPLSYHERMALPTFLKFAIPLVIRNVFMITLLVTLVGKLSFCFGNVIDHCFCEHMALVELACGSTAINNLVGLLTVFLIPVVDFIFIAASYIVIFSSVLSSGKSGAKALHTCVTHIVVMAVSLTIILVAFLSYRIRNNLPAAVRVFFSVMYLFFPSCFNPIIYGVRTTEIQQHIRRILMFC
>LOCXPOR43.711.HIT1.OR.2R.330.7tm_4.exons1.NC_046622.1.Anabas_testudineus
MLKASLSHNFSHTSFVFRGFPELQNLHRLLAFPFSASYLTVLLGNSLLVYVISSVESLHSPMYLLICTLCVVDILVVTAILPNMLLNLLFGWDEISLAGCLTQMFFTHFLSSVESTLLLAMAVDRYVAICLPLRYTEIINSSTSVKLLLFTLVRSVSIMATLVSLADSLQFCGSNVIQHFYCDHMALVSLACDSTDKSNAAGLAVIVCFVGVDIPLIFLSYMKILSVVLRAAAAGEDRLKAFHTCSTHLMVIMCFYLVGSLTFLSHNLNIPIPTGVNTLMGLMYILFPATVNPIIYGVRTKEIQNGFFRIFNLKPKKIKTLKTVAAEKGQ
>LOCXPOR44.347.HIT1.OR.2R.323.7tm_4.exons1.NC_046622.1.Anabas_testudineus
MRYTNITTIKDFIITGFPGLPPEYFGSVSVLLLLVFLAIVVGNVFILVVIIYERTLHKPTYLIIFYLAMTDITFGFVTIPKLLGRYWWNDMKSSFGACFTQMYFVHSLGAFTSSLLMIMAFDRFIAIWLPFRYPVLITNKTICAACGLCCVVTLIRMLGLVLHALSLPYCNLNIITQCYCDHLSITQLGCGENVAYVRFVAMVNSMFSLLGPLTIIICSYISIIIAALKMSYAARRHKVLSTCAPQIFVTCLYYVPRCFVYLASNLGFSFSTDVRVIITMMYSLIPCAINPVIYCFKTQDIKDVLIHRFKNSKVHVAFKIDYK
>LOCXPOR45.348.HIT1.OR.2R.319.7tm_4.exons1.NC_046622.1.Anabas_testudineus
MLYTNVTRIKDFFIVGFPGLSPEYYAPVSALLFVLYLVIAVGNIFILVVVKCEISLHKPTYLIFCHLALTDLAFGTVILPKIISKYWFNDSMISFYGCFVQMYFVHSLGAVNSFILMVMALDRFIAVCAPLYYTSYLTNTRVLGLCGISWIMPMSWMVGEVLDALRLPFCGSNIIVQCYCDHIAITSLGCANVREVQVVAFGLAMFSLWLPLGFIIFSYFAIIIVVIRVSSSQSRIRTLSTCTPQLLITFLYYMPRCFMYLANIVGFTFSVQVRIVVIMLYSVLPAAVNPIIYCFKTSDLKEKLEKKLFSRKINISIKT
>LOCXPOR46.349.HIT1.OR.2R.320.7tm_4.exons1.NC_046622.1.Anabas_testudineus
MITNNSNMASFMIIGFPGLLPQYYGPVSALLFLIYLTIAMGNIFILAFVAHERSLQKPTYLVFCHLALNDLTFGTVTLPKIISKYWFDDSIISFYGCFAQMFFVHYLGSVTSFILLVMALDRFIAICIPLRYPVLITNNIISVLCGFAWFIPLPLMVAVVLYVLTLSFCKSNTIAQCYCDHISLTRQACGENVKIVEVTSLCVAMFCLLVPLAFILFSYTSIIVIIMKMSNAAGRKRTLSTCTPQIFITCLFYLPRCFVYVANTVGFSFSLDVRILLILLYSLFPAAVNPIIYCFKTKDIKQMLIRRLKKTKIGIVIKLS
>LOCXPOR47.350.HIT1.OR.2R.331.7tm_4.exons1.NC_046622.1.Anabas_testudineus
CLRTFSSIMPEGNHSTVSEFVLTGFPGLHPQYQGLTSAVLFLVYLLTMIGNATVLFLFATDRSLHKPMYYIILNLSVCDVLFSTTTLPKIISKYWFQSGTISFTACFVQMYFVHYLGTVNSYILFLMALDRYLAICHPLRYSLVFKNSTVHILSITAWIVAKAGSLMMVIRAYPLPYCASNVISHCYCDHIGITSLACTDRASYAFPAFVNAMVMLLGPLAFIVFSYSCIIIAVLKIANVQGRLKTLSTCSGQLIIISLYYFPRCFVYLASNIGITLSADLRIVIIMLYSLVPPMINPLIYCLRAKDMRESLWKRFYRTIPPKAQVSAISD
>LOCXPOR48.351.HIT1.OR.2R.331.7tm_4.exons1.NC_046622.1.Anabas_testudineus
CLGSFSSIMPEGNHSTMTEFVLAGFPGLHPQYQGLTSAVLFLVYFLTMIGNATVLFLFATDRSLHKPMYYIILNLSVCDVLFSTTTLPKIISKYWFQSGTISFTACFVQMYFVHYLGIVNSYILFLMALDRYLAICHSLKYSLVFKNSTVHILSITAWFVAKAGPLMMVIRAYPLPYCASNIINHCYCDHIGITSLACTDRAYYAIPALVYAMVMLLGPLAFIVFSYSCIIIAVLKIANVQGRLKTLSTCSAQLIIISLYYVPRCFVYLASNIGITFSADLRIVIIMLYSLVPPMINPLLYCLRAKDMRKSLWKRFYRNILPKTQVSAISD
>LOCXPOR49.352.HIT1.OR.2R.330.7tm_4.exons1.NC_046622.1.Anabas_testudineus
FFVCLGTFSSIMPEGNHSTVTEFVLTGFPGLHPQYQGLTSAVLFLVYLLTIIGNATVLFLFATDRSLHKPMYYIILNLSVCDVLFSTTTLPKIISKYWFQSGTISFTACFVQMYFVHYLGTVNSYILFLMALDRYLAICHPLRYSLVFKNSTVHILSITAWIVAKAVPLMMVIRAYPLPYCASNVISHCYCDHISITTLACTDRAAYSIPAFVLAIVMLLGPLAFIVFSYSCIIIAVLKIANVQGRLKTLSTCSAQLIIICLYYFPRCFVYLASNIGITLSADLRIVIIMLYSLVPPMINPLIYCLRAKDMRESLWKRFNRTIPQVSAIS
>LOCXPOR50.353.HIT1.OR.2R.331.7tm_4.exons1.NC_046622.1.Anabas_testudineus
CLGTFSSIMPEGNHTTVSEFVLTGFPGLHPQYQGLTSAVLFLVYLLTIIGNATVLFLFATDRSLHKPMYYIILNLSVCDVLFSTTTLPKIISKYWFQSGTISFTACFVQMYFVHYLGTVNSYILFLMALDRYLAICHPLRYSLAFKNSTVHILSITAWVVAKASSLMMVIRAYPLPYCASNIINHCYCDHIGITSLACTDRASYAFPALVLAMVLLLGPLAFIVFSYSCIIIAVLKIANVQGRLKTMSTCSAQLIIISLYYIPRCFVYLASNIGITFSADLRIVIIMLYSLVPPMINPLIYCLRAKDMRESLWKRFNRTIVPKTQVSAISD
>LOCXPOR51.354.HIT1.OR.2R.326.7tm_4.exons1.NC_046622.1.Anabas_testudineus
LGSFSSIMPEENHSTVTEFVLTGFPGLHPQYQGLTSAVLFLVYLLTMIGNATILFLFATDRSLHKPMYYIILNLSVCDVLFSTTTLPKIISKYWFQSGTISFTACFVQMYFIHYLALVNSFILFLMALDRYLAICHPLRYSLVFKNSTVHILSITAWIVAKAIPLMMVIRAYPLPYCASNVINHCYCDHIGITSLACTDRAAYSIPAFVLAMIVLLGHLAFIVFSYSCIIIAVLKIANVQGRLKTLSTCSGQLIIISLYYFPRCFVYLASNIGITFSTDLRIVIIMLYSLVPPMINPLIYCLRTKDMRESLQKRFNRTIPQVSAIS
>LOCXPOR52.355.HIT1.OR.2R.304.7tm_4.exons1.NC_046622.1.Anabas_testudineus
MSLQNASIKVSEFVITGFDTTKNPVLLGVFILIVYIVAVLASIVNIFVIIYKKKLHKPMYLLICNLAVVDILYTSSASPTMIGLLVTGVKTISYVPCLIQMFAFHLAEVMEAFALSVMAFDRLIAVSCPFQYHSYLTNMRTLVLTYVLWIVAFGVVAVFPATVIPLPRCYSVLKYNFCSYAAVIRTTCVDLNYYFDMIAILVFFLSFFTFGFICLSYCGIIYFVKLSSNIEKKKIGSTCISHLIVVTCYYLPLFIIIIFPRLGMVLTLEVRNGLNIGTILIPSVVNPFVYCLRTKEIKNEILNI
>LOCXPOR53.356.HIT1.OR.2R.304.7tm_4.exons1.NC_046622.1.Anabas_testudineus
MSLQNASIKVTEFVITGFDTTKYPVQVGVFILIVFIVAVLANTLNIFIIIYDKKLHKPMYLLICNLAVVDLLSTSSVSPTMIGVLVTGVKSISYVPCLIQMFTFHLGQVMETFALSVMALDRLIAVSCPFQYHSYLTNPRIVVLTYILWIVACAFVSFYPASVIPLRHCYSVLKYNFCSYAAVLRATCVDPNYYFNIVATIIFFLSFSTFSFICLSYFGIIYFVKLSSNNDRMKIGSTCLSHLIVVTCYYVPIFVIALLTRLGVVLTLEERNGLNIGSILIPSLVNPFVYCLRTKEIKNGIINM
>LOCXPOR54.360.HIT1.OR.2R.306.7tm_4.exons1.NC_046622.1.Anabas_testudineus
MSLQNASIKVSEFIITGFDTTKNPVQLGVFILISYIVAVLASIVNIFVIIYKKKLHKPMYLLICNLAAVDLLYSSSVSPTIIGVLIAGVKTISYVPCLIQMFTFHLAEIMETFALSVMAFDRLIAVSCPFQYHSYLTNARIIVLTYVLWIVACAFVAVVPATVIPLPHCYTVLKYNFCSYAAVIRTTCVDPNYYFNLVASIVFFLSFSTFGFICLSYVGIIYFVKLSSNNEKKKIGSTCLSHLIVVTCYYLPLFIITILTRFGVVLTLGVRNGLNIGTILIPSLVNPFVYCLRTREIKNEIVIIFK
>LOCXPOR55.361.HIT1.OR.2R.306.7tm_4.exons1.NC_046622.1.Anabas_testudineus
MSLQNSSIKVTEFIIDGFVTTKNPLLVGVVILIVYIVAVLVDIVNILVIMYKKKLHKPMYLLICNLAAVDLLYSSSVSPTIVGILVAGVKTISYVPCLLQMFAFHLGQVMEMFALSVMAFDRLIAVSCPFQYHSYLTNARIIVLTYILWIVACAFVAFVPATVIPLPLCYSVLKYNFCSYAAVIRTTCVDPNYYFNLIASIAFFLSFSTFGFICLSYVGIIYFVKLSSNNEKKKIGSTCLSHLIVVTCYYLPLFIITILTRFGVVLTLEVRNGLNIGTIFITSLVNPFVYCLRTREIKNEIINMFK
>LOCXPOR56.362.HIT1.OR.2R.311.7tm_4.exons1.NC_046622.1.Anabas_testudineus
MSLQNSSIKVTEFIIDGFDTTKNPLLVGVVILIVYIVAVLIDIVNILVIMYKKKLHKPMYLLICNLAAVDLLYSSSVSPTIIGILVAGVKTISYVPCLLQMFAFHLGQVMEMFALSVMAFDRLIAVSCPFQYHSYLTNARIIVLTYILWIVACAFVAVVPATVIPLPHCYSVLKYNFCSYAAVIRTTCVDPNYYFNLVASIAFFLSFSTFGFICLSYVGIIYFVKLSSNNEKKKIGSTCLSHLIVVTCYYLPLFIIIILTRFGVVLTLEVRNGLNIGTILIPSLVNPFVYCLRTREIKNEIINMFKKLRHL
>LOCXPOR57.363.HIT1.OR.2R.308.7tm_4.exons1.NC_046622.1.Anabas_testudineus
MSLQNYSIKVTEFIIGGFDTTKNPLLVGVVILIVYIVAVLIDIVNILVIMYKKNLHKPMYLLICNLAAVDLLYSSSASPTIIEVLVTGVKTISYVPCLLQMFAFHLGQVMEMFALSVMAFDRLIAVSCPFQYHSYLTNTRIIVLTYILWIVACAFVALVPATVIRLPHCYSVIKYNFCSYAAVIRTTCVDPNYYFNLVASIVFFLSFFTFGFICLSYVGIIYFAKLSSHNEKKKIGSTCLSHLIVVTCYYLPLFIITILTRFGMVLTVEERNGLNIGTILIPCLVNPFVYCLRTKEIKNEIIKMFKKV
>LOCXPOR58.364.HIT1.OR.2R.309.7tm_4.exons1.NC_046622.1.Anabas_testudineus
MSFQNASIRVTEFIIDGFKTTENPVLVGVVILIVYIVAVLANIVNVFIIIYDKKLHKPMHLLICNLAVVDLLYCSSASPTIIGVLVAGVKTISYVPCLIQMYLYNLAGVMEAFALSVMAFDRLLAISCPFQYHSYLTNARSLVLTYVLWIVACGFAAVFPATVIPLPRCYSVLQYTFCSYAAVIRTTCADSHALNYYFNLTAIIIFSLSFCTFGFICLSYVGILYFVKFSSNNDKMKIGSTCLSHLIVVTCYYVPLFITAILTRLGVVLTLKEHNGLIIGMILGPSVVNPFVYCLRTKEIKNEIIHMFK
>LOCXPOR59.365.HIT1.OR.2R.309.7tm_4.exons1.NC_046622.1.Anabas_testudineus
MSFQNASIRVTELIIDGFDTTENPVLVGVVILIVYIVAVLANIVNVFIIIYDKKLHKPMHLLICNLAVVDLLYCSSASPTMIGVLVAGVKTISYVPCIIQMYLFNLAGVMEAFALSFMAFDRLLAISRPFQYHSYLTNVRTLVLTYVLWIVACGFAAVFPAIVIPLPRCYSVLQYTFCSYGAVMRTTCADSHALNYYFNLTAIVIFSISFCTFGFICLSYVGILYFVKFSSNNDKMKIGSTCLSHLIVVTCYYVPMFVIAILTRFGVVLTLKERNGLLIGMILGPSVVNPFVYCLRTKEIKNEIIHMFK
>LOCXPOR60.366.HIT1.OR.2R.308.7tm_4.exons1.NC_046622.1.Anabas_testudineus
MSLQNASLKITEFIINGFDTTQNPVLVGVIILIIYIVAIIANVLNIFIIVYDKKLHKPMYLLIGNLAVVDLLYTSSASPTMIGILVAGVKTISYVPCLIQMFTFHLAGVMEAFALSVMAFDRLIAISCPFHYHSYLTNTRTLVLTYILWIVACGFVAVLPATVIPFPHCYSVLRFNFCNYGAVLRTTCADPNYFFNLVAIITFFVSFFTFGFICLSYFGIIYFAKLSSNNEKKKIASTCLSHLIVVICYYVPVFVIAILTRLGVVLTVEARNGLNIGANLGPSLINPFVYCLRTTEIRNEIIKMFKKI
>LOCXPOR61.367.HIT1.OR.2R.323.7tm_4.exons1.NC_046622.1.Anabas_testudineus
FDLRTFLHSLYCILYFVILSNMSVQNASTIVTKFTITGFDTTKNPMLVGVVILIFYIVAVVANVVNILIILYNKKLHKPMYLLICNLAIVDLLYTTSASPTMIGVLVAGVKTISYVPCLIQMFTFHLAGVMEMFALSVMAFDRLIAISCPFQYHRYLTNVHTVVLTYVLWIVACAFVAVASAIVIHLPYCYTVLKYTVCNYSAIIRTTCVDPEYYFNLAAITIFFLSFFTFSFICLSYVGIIYFVKLSSNNDKKKIASTCLSHLIVVICYYFPVFVIAILTRFGVVLTLEQHNGLDIGTILGPCLVNPFVYCLRTKEIKNEIF
>LOCXPOR62.368.HIT1.OR.2R.308.7tm_4.exons1.NC_046622.1.Anabas_testudineus
LLNMSAQNASTIVTKFTISGFDTTKNPMLVGVVILIFYIVAVVANVVNILIILYNKKLHKPMYLLICNLAIVDLLYTTSASPTMIGVLVAGVKTISYVPCLIQMFTFHLAGVMEMFALSVMAFDRLIAISCPFQYHRYLTNTRILLLTYVLWIVACGFVAVLPATVIPLPYCYTVLKYNFCFYPAIIRTTCVDPEYYFNLAAITTFFLSFFTFGFICLSYVGIIYFAKLSSNNEKKKIASTCLSHLIVVICYYFPVFVIAILTRFGVVLTVEERNGFNIGSILGPSLVNPFVYCLRTREIKNEIIKMF
>LOCXPOR63.369.HIT1.OR.2R.321.7tm_4.exons1.NC_046622.1.Anabas_testudineus
FVTYSLLHFTLVILSNMSVQNASTIVTIFTITGFDTTKNPMLVGVVILIFYIVAVVANVVNILIILYNKKLHKPMYLLICNLAIVDLLYTTSASPTMIGVLVAGVKTISYVPCLIQMFTFHLAGVMEMFALSVMAFDRLIAISCPFQYHSYLTNAHTVVLTYVLWIVACAFVAVLPATVIPLPHCYTVLKYTVCNYSAIIRTTCVDPEYYFNLAAIITFFLSFFTFGFICLSYVGIIYFAKLSSNNDKKKIASTCLSHLIVVICYYFPVFVIAILTRFGVVLTLEERNGLNIGTILGPCLVNPFVYCLRTREIKNEIIKMF
>LOCXPOR64.371.HIT1.OR.2R.304.7tm_4.exons1.NC_046622.1.Anabas_testudineus
MSLQNASLKITEFIINGFDTTQNPVLVGVIILIIYIVAIIANVLNIFIIVYDKKLHKPMYLLIGNLAVVDLLYTSSASPTMIGILVAGVKTISYVPCLIQMFAFHLAGVMEAFALSIMAFDRLIAISCPFQYHSYLTNTRTLVLTYVLWIVACGFVAVFPATVIPLPHCYSVLRYNFCNYAAVIRTTCADPNYFFNMVAIITFFVSFFTFGFICLSYFGIIYFAKLSLNNEKKKIASTCLSHLIVVICYYFPVSVIAVLTRLGVVLTVEARNGLNTGAILGPSLINPFVYCLRTKEIRNEIIEM
>LOCXPOR65.372.HIT1.OR.2R.304.7tm_4.exons1.NC_046622.1.Anabas_testudineus
NASIKVKEFIIGGFDTVKGPMILGVVMLLVYVVAVLANMLNMLIIIFNKKLHKPMYLLICNLAVVDLLYTSSVSPTMIGVLVTGVKTISYLPCLIQMFVFQLGWVMEMFALAVMAFDRLIAISCPFHYHSYLTNTRMLVLTYILWLVACTFVVVLPATVIPLPYCYSVLKYTFCEYAAVIRTTCVDPNYYFNIAAVIIFFILFFTFGFICLSYIGIIYFVKLSSNNEKKKIGSTCLSHLIVVICYYFPVFILVVLTRLGVVLTLEARNGLNIGSILCPSLVNPFVYCLRTKEIKYKIIKMCKKV
>LOCXPOR66.373.HIT1.OR.2R.306.7tm_4.exons1.NC_046622.1.Anabas_testudineus
MLSHNASTIVTEFIVGGFDTTSSPILVGVVILTVYIVAVLANLVNILIIINDKKLHKPMYLLICNLAVVDLLYSSSVSPTMIRVLVTGVKKISYLPCLIQMFVFNLAEVMEMFALSIMAFDRLIAISCPFQYHSYLTNSRTLVLTYILWVVACGSVAFFLATVISLPHCYSVLKYAFCDYAAVIRTTCVDLNYYFNMVAIIVFFLLFFTFSSICLSYIGIIYFVKLSSKNDKMKIGSTCSSHLIVVTCYYFPTFILFILTRLGVVLTLEERNGLIIGSILGPSLINPFVYCLRTKEINCKILMMSK
>LOCXPOR67.374.HIT1.OR.2R.308.7tm_4.exons1.NC_046622.1.Anabas_testudineus
MLLYNASSVVTEFIVGGFDTTNSPIVVGVIILIVYIVAVIANLVNILFIIYDKRLHKPMYYLICNLAVVDILFTSSTSPTMIGVLVASVKTISYVPCLIQMFAFNLGWVMEMFALAVMAFDRLIAISRPFHYHSYLTNARTLVLTYILWIVACGLAAIFPVTVIPLPHCYTVLKYAFCDYPAIIRTTCVDPNYYFNIAVVIIFFLVFFTFGFICLSYIGIIYFVKLSSNNDKMKMGSTCLSHLIVVTCYYFPIFIHSILTRLGVVLTLEARNGLMIGSILGPSLINPFVYCLRTKEIKYKIIMMFKKV
>LOCXPOR68.375.HIT1.OR.2R.308.7tm_4.exons1.NC_046622.1.Anabas_testudineus
MLLYNASSVVTEFIVGGFDTTNSPIVVGVIILIVYIVAVIANLVNILFIIYDKRLHKPMYYLICNLAVVDILFTSSTSPTMIGVLVASVKTISYVPCLIQMFAFNLGWVMEMFALSVMAFDRLIAISRPFHYHSYLTNARTLVLTYILWIVACGVAAIFPVTVIPLPHCYTVLKYAFCDYPAIIRTTCVDPNYYFNIAVVIIFFLVFFTFGFICLSYIGIIYFVKFSSNNDKMKMGSTCLSHLIVVTCYYFPIFILSILTRLGVVLTLEARNGLMIGSILGPSLINPFVYCLRTKEIKYKIIMMFKKV
>LOCXPOR69.376.HIT1.OR.2R.309.7tm_4.exons1.NC_046622.1.Anabas_testudineus
MSLQNDSIQITEFIIGGLDTTKSPFLVGMVVLIIYVVGILANLVNILVIIYDKRLHKPMYLLICNLAVVDIMFTSSASPTIIRVLVASVKTISYVPCLIQMFVFQLGWVMEMFALAVMAFDRLIAVSRPFHYHSYLTNSRTLVLTYILWIVACGFVTIFPATVIPLPHCYTVLKYAYCDYAAVIRTTCVDPNYYFNMVAIILFFLLFFTFGFISLSYVGIIFFVKLSSNNEKKKIGSTCLSHLIVVTCYYFPVFVLVVLTRLGLVLTLEARNGLMIGSILGPSLVNPFVYCLRTKEIKNRIFQMFKSVS
>LOCXPOR70.377.HIT1.OR.2R.304.7tm_4.exons1.NC_046622.1.Anabas_testudineus
MSLQNASIKVTEFIISGFDTINSPLLVGVVLLLIYVVAVLANLLNILLIIFDKKLHKPMYLLICNLAVVDLLYSSSASPTMIGVLVIGVKTISYAPCLIQMFFFHLAGVMEMFALAVMAFDRLVAISCPFHYHSYLTNTRILVLTYVAWIVACAFSAVGPATAIPLPYCYSVLKYNFCDYAAVIRTTCVDPNYYFNMAAIMRSLMLIFTFIFICLSYVGIIYFVKLSSKNEKMKMGSTCFNHLIVVTCYYSPILVISILTRFGVVLTLEARNGLLIGSILGPSLVNPFVYSLRTKEIKCKIIKM
>LOCXPOR71.378.HIT1.OR.2R.319.7tm_4.exons1.NC_046622.1.Anabas_testudineus
FFNFLGRKSRKMDIVYNTSSDLALTGFDLSPESVAPVFLFATLSYMIILFSNLILILTIVLNKSLHQPMHLILVNLPINDIIGSSAVFPQLIKEILTNSRTMNYSACVAQAFFAHIYAAGAVLILTAMAYDRYIAICLPLKYNTVMTNAHVMRVITAVWMFNVVIIGVLFILLLRLTRCRSVITNLYCDNPSLLALVCANTTVNNIYGLFISALTQVMVNGMFLYTYLQILVACYTSKRPETKSKALQTCATHLIVFLLMDCLGLFTIISYRIQNISPHLRRLIAISAFIFPPTVNPIIYGLKTKEIREKIVSIFRHKI
>LOCXPOR72.379.HIT1.OR.2R.313.7tm_4.exons1.NC_046622.1.Anabas_testudineus
MYTNTSSVVLLTLESLGLSNAYIYPAFLFGTLMYLVTMLCNLLVLATIIVSKKLHKPMFILLLNLPVCDMVGATAFVPHFLFSIVTENRVVSHPLCITQAFLMHFYGTGNLLILSAMAYDRYIAICCPLRYNTIMNPQHLIRIIISIWLLNFSLIVTLILLLARFKICRTNIVDLYCNNPSLMKLICEDTRVNNYYGLFTIIFFQGGSLIVIIYTYGQILRTCIMTNQSDAIQKAIRTCGTHLVVFLILEINTMVTLVFHRFENVSPFLRRSLGVSVLLFPPFLDPIIYGLKTTELKQSIIMFLKRNVGSTKM
>LOCXPOR73.380.HIT1.OR.2R.308.7tm_4.exons1.NC_046622.1.Anabas_testudineus
MEGNTTTIGDILEMQGFDISPTLTYPVFFSLLFLYFSLLFSNIGVLVLIITEKTLHQPMYLLFCNLSVNDLIGNTVLLPQLMAHIISTQRFITYNQCVVQAFHSHTFGSASHLILVIMAIDRYVAICYPLKYNTIMTIRTVISLSATAWGASLVLVSVLIGLTVRLSRCRSVIENAYCDNASLFKLSCEDVSINNIYGLVFTVLLFSCSIGGIAVTYFRIALVCWIKKNKELNNKAMQTCASHLVLYLIMLWSGFLTIILHRFPNYPDLRKIAYILFHVVPATLNPIIYGMQTRLLRDKIVKMLQRKV
>LOCXPOR74.382.HIT1.OR.2R.308.7tm_4.exons1.NC_046622.1.Anabas_testudineus
MEGNTTTIGDILEMQGFDISPTLTYPVFFSLLFFYFSLLFSNVGVLVLIITEKTLHQPMYLLFCNLSVNDLIGNTVLLPQLMAHIISTQRFITYNQCVVQAFHSHTFGSASHLILVIMAIDRYVAICYPLKYNTIMTIRTVISLSATAWGASLVLVSVLIGLTVRLSRCRSVIENAYCDNASLFKLSCEDVSINNIYGLVFTVLLFSCSIGGIAVTYFRIALVCWIKKNKELNNKAMQTCASHLVLYLIMLWSGFLTIILHRFPNNPDLRKIASILFHVVPATLNPIIYGMQTRLLRDKIVKMLQRKV
>LOCXPOR75.383.HIT1.OR.2R.303.7tm_1.exons1.NC_046622.1.Anabas_testudineus
MATNNTLNDGKSSFVISYQVLLVQVFVSVSLCINFLQITTFFMKDFFYTTMRYILFAVTLVSDCLFLFITDVLLLLSYLSVTTQMWLCLIIYIVLSLYTFVTPVTLTAMTLERYVAICMPLRHGELCSTRNTMHCILIIHGLSSVPCIIFLSIFFASSTQSFYTQGRICSVEIFIFHSWQGHLRAAISQFYFLIMCIAIVFSYFKILKVAKAASGQNKSSSWKGLRTVVLHAFQLLLGLIQLWCPFIEAAVLQINVMLFVKVRYFNYITFIIAPRCLSPLIYGLRDEKFFLALKYYALCGLSR
>LOCXPOR78.384.HIT1.OR.2R.300.7tm_1.exons1.NC_046622.1.Anabas_testudineus
MATNNSLVDGDFLQRKLKLIIVQILVMFFLCINVLLILTFFKKECFHTTARYILFAVSLLSDSLLLFTSDVLLILVHFNIIIPVWVCIIISVLVMLYLTVTPVTLTVMTLERYVAICMPLRHGELCSTRRTMHCILIIHGLSSIPGIIIFSTFFASVSLSFYKQYHICAVEIFSIEIWQKHLRTATYQIQFLIMCIIIVLSYVKILKIAKAASGENKKLTRKGLSTVVLHGFQLLLCLIQLWCPFIEAAILNFSVYENIRYVNYIMFYLAPKCLNPLIYGLRDECFFSALKKYASFGFYK
>LOCXPOR77.385.HIT1.OR.2R.300.7tm_1.exons1.NC_046622.1.Anabas_testudineus
MATNNSLVNGNFLQRKLKLIIVQILVMFFLCINVLLILTFFKKECFHTTARYILFAVSLLSDSLLLFTSDVLLILLHFNITIPVWVCIIISVLVMLYLTVTPVTLTVMTLERYVAICMPLRHGELCSTRRTMHCILIIHGLSSIPGIIIFSTFFASVSLSFYKQYHICAVEIFIIEIWQKHLRTATYQIQFLIMCFIIVLCYIKILKIAKAASGENKKLTRKGLSTVVLHGFQLLLCLIQLWCPFIEAAILNFSVYENIRYVNYIMFYLAPKCLNPLIYGLRDECFFSALKKYASFGFYK
>LOCXPOR78.386.HIT1.OR.2R.300.7tm_1.exons1.NC_046622.1.Anabas_testudineus
MATNNSLVNGNFFQGKVKVIIVQILVMVFLCINVLLILTFFKKECFHTTARYILFAVSLLSDSLSLFTSDVLLILVHFNITIPVWVCIIISVLVLLYFTVTPVTLTVMTLERYVAICMPLRHGELCSTRRTMHCILIIHGLSSIPGIIIFSTFFASVSLSFYKQYHICAGEIFSIEIWQKHLRTAIYQIQFLIMCIIIVLSYVKILKVAKAASGENKKLTRKGLSTIVLHGFQLLLCLIQLWCPFIEAAIINFSVFENIRYFNYIMFYLAPKCLNPLIYGLRDECFFSALKNYASFGFYK
>LOCXPOR78.387.HIT1.OR.2R.300.7tm_1.exons1.NC_046622.1.Anabas_testudineus
IATNNSLVNGNFFQGKVKVIIVQILVMVFLCINVLLILTFFKKECFHTTARYILFAVSLLSDSLLLFTSDVLLILVHFNITIPVWVCIIISVLVLLYFTVTPVTLTVMTLERYVAICMPLRHGELCSTRRTMHCILIIHGLSSIPCIFIFSTFFASASINFYKQYHICTVEIFSIEILQSHLRTAIYQIQFLIMCIIIVLCYVKILKVAKAASGEDKKLTRNGLSTVVLHGFQLLLCLIQLWCPFIEAVILNFSVYDSIRYFDYIMFCLAPKCLSPLIYGLRDECFFSALKNYASFGFYK
>LOCXPOR78.388.HIT1.OR.2R.300.7tm_1.exons1.NC_046622.1.Anabas_testudineus
MDFNDSLADGDVLQGNIKIIIVQILVMIFLCINLLLILTFFKKECFHTTARYILFAVTLLSDSLLLCMSDVLVIVVYYNITIPVWLCIIISVLVILCFTVTPVTLTVMTLERYVAICMPLRHGELCSTRRTMHCILIIHGLSSIPGIIIFSTFFASVSLSFYKQYHICAVEIFSIDIWQSHLRTAIYQIQFLIMCIIIVLSYVKILKVAKAASGENKKLTRKGLSTVVLHGFQLLLCLIQLWCPFIEVAILNFSLFKTIRYVNYIMFYLAPKCLSPLIYGLRDECFCNALKTYAFTGLYK
>LOCXPOR78.389.HIT1.OR.2R.298.7tm_4.exons1.NC_046622.1.Anabas_testudineus
MAPNNSLVIEDLLQQNIRLNIVQVLIMIFLCINFLLILTFFKKECFHTTARYILFAITLLSDSCILSLTDILLILVHFNISIPVWLCIIISLPVLLCITVTPVTLTAMVLERYVAICMPLRHGELCSSRSMMHCILIIHSISSVPCIIIFSTFFASASINFYKQYHMCSVKIFDISQSHLRTAIYQIQFLIMCIIIVLSYVKILKVAKAASGEDRRLTRKGLKTVVLHSFQLLLCLIQLWYPFIEAAILNFRVYENVRYVNYIMFYLAPKCLSPLIYGLKDECFFRALKTYNLFVLYK
>LOCXPOR78.390.HIT1.OR.2R.298.7tm_1.exons1.NC_046622.1.Anabas_testudineus
MAPNNSLVIEDLLQQNIRLNIVQVLIMIFLCINFLLILTFFKKECFHTTTRYILFAITLLSDSCILSLTDILLILVHFNISIPVWLCIIISLPVLLCITVTPVTLTAMVLERYVAICMPLRHGELCSSRSMMHCILIIHSISSVPCIIIFSTFFASASINFYKQYHMCSVEIFDISQSHLRTAIYQIQFLIMCIIIVLSYVKILKVAKAASGEDKRLTRKGLKTVVLHSFQLLLCLIQLWYPFIEAAILNFRVYENVRYVNYIMFYLAPKCLSPLIYGLKDECFFRALKTYNLFVLYK
>LOCXPOR79.391.HIT1.OR.2R.301.7tm_1.exons1.NC_046622.1.Anabas_testudineus
MANNSSLVDGGYLLYPINDRVIIVLVLVMFFLVINFVLLITFFKNECFVTSTHYVLFAVTLLSDSLILFLTNILLFLTYFHVNVQVWLCIIVSAVILLYFTVTPVTLTAMTLECYVAICMPLRHGELCSTHNTVHSILIIHGISSITCIVILTMFFASASPGLYVEYKICSVEVFILYRWQDHIRLSILMLHFLLMFIIIVFCYVKIMKAAKAASGENKKLKMKGLRTVVLHGFQLLLCLISLGCPIIESVVLQISFKLFVDVRYYNYILFSLAPRCLSPLIYGLRDENFFHALKCLIGLS
>LOCXPOR80.392.HIT1.OR.2R.301.7tm_1.exons1.NC_046622.1.Anabas_testudineus
MANNSSLVDGGYLLYPINDRVIIVLVLVMFFLVINFVLLITFFKNECFGTATRYVLFAVTLLSDSLILFLTNLLLFLTYFHVNVQVWLCIIVSAVILLYFTVTPVTLTAMTLECYVAICMPLRHGELCSTHNTVHSILIIHGISSITCIVILTMFFASASPGLYVEYTICSVEVFILYRWQDHIRLSIRQLYFFVMFIIIVFCYVKIMKAAKAASGENKKLKMKGLRTVVLHGFQLLLCLISLWCPLIESVALQISFKLYMDIRYYNYILFSIAPRCLSPLIYGLRDEKFFHALKCLIGLS
>LOCXPOR81.393.HIT1.OR.2R.307.7tm_1.exons1.NC_046622.1.Anabas_testudineus
MLNLTDLPVNATLHKSPSVIIKVCVVIPFFCVFLCCIVVMLHIFASHRQFLETSRYILFASMLINDTLQLMFSVLLFLLVMGQVQFALGLCFPLLFISTATFQNTPLILATMSLERYVAIFYPLQRPAAWRSDRIWIIILSLWLISCSFPIIEYSMGKRYPEVNAFSVPVLCKSVIVNSSPVQTLFKAAVNVLCFAVVAVIILFTYVRILLETRKMRQDKVSVSKAMHTVLLHGFQLLLCVLAFTSPITETLIVLRADWLPEDITFFNYFCFILIPRFLSPLIYGFRDQSLRSYIGKTFLCCSYKVK
>LOCXPOR82.394.HIT1.OR.2R.318.7tm_1.exons1.NC_046622.1.Anabas_testudineus
MLNLTDLPVNATLHKSPSVIIKVCVVIPFFCVFLCCIVVMLQILASHRQFLETSRYILFASMLINDTLQLMFSVLLFLLVMGQVKFALGLCFPLLFISAATFQNTPLILATMSLERYVAIFYPLQRPAAWRSDHIWIIILSLWLISCSFPIIEYSMGKRYPEVNTFSVPVLCKSVIVNSSPVQTLFKAAVNVLCFAVVAVIILFTYVRILLETRKMRQDKVSVSKAMHTVLLHGFQLLLCVLAFTSPITETLIVLRADWLPEDIAFFNFFCFILIPRFLSPLIYGFRDQSLRSNIGKTFLCCSYKVKSNVKVQVQDNL
>LOCXPOR83.395.HIT1.OR.2R.318.7tm_1.exons1.NC_046622.1.Anabas_testudineus
MLNLTDLPVNATLHKSPSVIIKVCVVIPFFCVFLCCIVVMLHIFASHRQFLETSRYILFASMLINDTLQLMFSVLLFLLVMGQVKFALGLCFPLLFMSAATFQNTPLILATMSLERYVAIFYPLQRPAAWRSDHIWIIILSLWLISCSFPIIEYSMGKRYPEVNAFSAPVICKSAIVNSSPVQTLFKAAVNVLCFAVVAVIILFTYVRILLETRKMRQDKVSVSKAMHTVLLHGFQLLLCVLAFTSPITEALIVLRADWLPEDITFFNFFCFILIPRFLSPLIYGFRDQSLRSYIGKTFLCCPNKVKSKVKVQVQDNL
>LOCXPOR84.396.HIT1.OR.2R.306.7tm_1.exons1.NC_046622.1.Anabas_testudineus
MQNLTDLPVNATLHKSPSVIIKVCVVIPFFCVFLCCIVVMLHIFASHRQFLETSRYILFASMLINDTLQLMFSVLLFLLVMGQVQFALGLCFPLLFISTATFQNTPLILATMSLERYVAIFYPLQRPAAWRSDHIWIIILSLWLISCSFPITEYSIGKRYPEVNAFSAPVICKPAVVNSYPIQTLFRTAVNVLCFAVVAVIILFTYVRILLETRKMRQDKVSVSKAMHTVLLHGFQLLLCMLAFTSPITEALIVLRADWLPEDIAFFNYFCFILIPRFLSPLIYGFRDQSLKSYIGKTFLCCSDKV
>LOCXPOR85.402.HIT1.OR.2R.303.7tm_4.exons4.NC_046623.1.Anabas_testudineus
DVNHTRVLEFVIVGFPSLQPEYFHLVGWFFFFLYVTTVMGNLLLIVVFALEHSLQKPMYITMVSLALSDIGFTTVALPKIIARYWWNDGSLGFYTCLFQAHMIHYFGSLNSLILLSMAFDRYLAICFPLRYPMLMTNQIMAALNVFCWVVAHIFPGISTINVTVLPFCGPNKIIQVFCDRTSLTALVCGDTSREYSIAYAIAMFILYVPLAFIIFSYICIIISILRMASVQGRIKAFSTCATQGCILSIYYIPRFFVYTAPFIPNLKMTADMRILTTVFYSLLPPVINPFIYCLRTSEIKTIF
>LOCXPOR86.414.HIT1.OR.2R.302.7tm_4.exons4.NC_046623.1.Anabas_testudineus
DVNHTLVTEFVIVGFPSLQPEYFHLVGWFFFFLYVTTVMGNLLLIVVFALEHSLQKPMYITMVSLALSDIGFTTVAIPKLIARYWWNDGSVGFRTCIFQQHMIHYFGSLNSLILLSMALDRYLAICFPFRYPMLMTNRVMTGLTLSLWVVAHIFPGITTIRLTTMVFCGSNQIIQAFCDHTTVSLLICGDSSRQLSIGFIVAMFILNVPLAFIVFSYIWIIISIVRMSRGQGRMKTFSTCVTQGCILSIYYIPRFFVYAAPLFPNLKMTPDLRIATSLFYSLLPPLLNPFIYCLRTSEIKMI
>LOCXPOR86.420.HIT1.OR.2R.302.7tm_4.exons4.NC_046623.1.Anabas_testudineus
DVNYTLVTEFVIVGFPSLQPEYFHLVGWFFFFLYVTTVMGNLLLIVVFALEHSLQKPMYITMVSLALSDIGFTTVAVPKLIARYWWNDGSVGFHTCIFQQHMIHYFGSLNSLILLSMSLDRYLAICFPFRYPMLMTNRVMTSLTLSLWVVAHIFPGIATIRLTMMVFCGSNQIIQAFCDHTSLPLLICGDSSRQLSIGFIVAMFILNVPLAFIVFSYIWIIISIVRMSRGQGRMKTFSTCVTQGCILSIYYIPRFFVYAAPLFPNLKMTPDLRIATSLFYSLLPPLLNPFIYCLRTSEIKMI
>LOCXPOR87.426.HIT1.OR.2R.315.7tm_4.exons4.NC_046623.1.Anabas_testudineus
DENYTRITEFVIMGFISLQTEYFQLVAWFFFFLYVTIVVGNVLLIVVFALEQSLQKPMYIIMVSLALSDIGFTTAAVPKLIARYWWNDGILGFHSCLFQEHMIHYFGCLNSLVLLTMALDRYLAICFPLRYPVLMTNQTMTRITLSCWVVAHIFAGTATISFTTMPFCGPNQIIQVFCDGMSLAPLVCGDTSKQFSIAYAAAMIILYVPLAFIIISYICIIISILRMANGQGRIKTFSTCATQGCIISIYYIPRFFVYSTPLFPNLIMTPDMRTATTIFYSLFPPVINPFIYCLRTNEIKRIFKRWLQRGKGIMS
>LOCXPOR88.429.HIT1.OR.2R.311.7tm_4.exons4.NC_046623.1.Anabas_testudineus
DENYTRITEFVIVGFPSLQPEYFQLVAWFFFLFYVTTVVGNLLLVMVFAWEHSLQKPMYIIMVSLALSDIGFTTVAVPKLIARYWWNDGSLGFHTCLLQEHMIHYFGSLNSLILLSMALDRYLAICFPFRYPILMTNQTMTGLTLSCWVVAHIFPGIATIGFATMPFCGPNQIIHAFCETMSLTPLVCGDTSKQLGAAYAGAMFILYVPLAFIIISYICIIISILRMANGQGRIKTFSTCATQGCIISIYYIPRFFVYSTPFFPNLKMTPDIRIATTLFYSLLPSLINPFIYCLRTNEIKMILRRWVQRKK
>LOCXPOR89.432.HIT1.OR.2R.327.7tm_4.exons1.NC_046623.1.Anabas_testudineus
MDFFNSALGKNITFVRPAYFIISGFIGIPNINYYYVFLFFVYVVSVLGNTAVMAVIYLDYNLRTPKYVAVFNLAFVDLVGSSALVPKVIDIFLFNHPSITYNDCLTFMFFCYTCLSMQALTLVALSYDRLVAIIFPLRYQVKVTHRFMFSLIASFWVFVVTVVLIAVGLITRLSFCKSVVINSYFCDHGQMYKLACNEKTPNTIIGNLLPVLILWLPLVFILLSYLCICYALSKIATVQERVKALKTCTAHLSLVTIYFIPVLITFTMSANIHPNARIINLSLTSVFPPMLNPIIYVLQTQEIKMSLKKILKIKMHSGLTLKRVIIQ
>LOCXPOR90.433.HIT1.OR.2R.327.7tm_4.exons1.NC_046623.1.Anabas_testudineus
MDFFNSALGKNITFLRPAYFIISGFIGIPNINYYYVFLFFVYVVSVLGNTAVMAVIYLDPKLRTPKYVAVFNLAFVDLVGSSALVPKVIDIFLFNHPSIPYSDCLTFMFFCYTCLWMQSFNLVALSYDRLIAIIFPLHYQVKVTHRLMFSLIAFFWVFVVIADLVMIGLITRLSFCESVVINSYFCDHGQMYRLACNDNTSSSVMAKLGPVITLWLPLVFVLLSYLSISYALTKIATVQKRMKAFKTCTAHLSLIAIYFIPVLITFTMSANIHPNARIINLSLTSVFPPMLNPIIYVLQTQEIKMSLKKILKIRKKSKIIVKTKMIK
>LOCXPOR91.434.HIT1.OR.2R.327.7tm_4.exons1.NC_046623.1.Anabas_testudineus
MDLFNSALGKNITFVRPAYFIISGFIGIPNINYYYVFLFFVYVVSVLGNTAVMALIYLDYNLRTPKYVAVFNLAFVDLIGSSALVPKVIDIFLFNHPSIPYSDCLTFLFTCSTCLWMQSFNLVALSYDRLVAIIFPLHYQVKVTHRLMFSLIAFFWVLAITITLIATGFITRLSFCESVVINSYYCDHGQMYRLACNDNTPSFVMAKLGPVLTLWLPLAFILLSYSYIGYALSKIATVQERVKAFKTCTAHLSLVTIYFIPVLITFTMNANIHPNARIINLSLTSVFPPMLNPIIYVLQTQEIKMSLKKILKMRKQSKIAAKKVIIK
>LOCXPOR92.436.HIT1.OR.2R.327.7tm_4.exons1.NC_046623.1.Anabas_testudineus
MDFFNSALGKNITFLRPAYFIISGFIGIPYINYYYVFLFIVYVVSVLGNMTVMALIYLDYNLRTPKYVAVFNLAFVDLVGSSALVPKVIDIFLFNHPSIPYNDCLTFMFFCYTCLSMQSFNLVALSYDRLVAIIFPLRYHVKVTHRFMFSLIASFWVFVVIAHLITVGYITRLSFCESVVINSYFCDHGQMYRLACNDNTPSFVMAKLMPFLTLWLPLVFVLLSYLCIGYALSKIATVQERMKAFKTCTAHLSLVTIYFIPVLITFTMNTNIHPNARIVNLSLTSAFPPMLNPIIYVLQTQEIKMSLKKILKIPKQCKIPEKKVLIK
>LOCXPOR93.437.HIT1.OR.2R.329.7tm_4.exons1.NC_046623.1.Anabas_testudineus
MDFFNSALGRNITFVRPAYFIISGFIGIPNINYYYVFLFVVYVVSVLGNMTVMALIYLDYNLRTPKYVAVFNLAFVDLFGSSALVPKVIDIFLFNHPSIPYSDCLVFLFFCYTCLWMQSFNLVALSYDRLVAIIFPLHYQVKVTHRFMFSLIASFWVFVIIANLITVGYITRLSFCESVVINSYFCDHGQMYRLACNDNTPSFVIAKLIPFLTLWLPLAFILLSYSYIGYALYKKTTFQERVKAFKTCTAHLSLVTIYFIPVLVTFTMNANIHPNARIINLSLTSVFPPMLNPIIYVLQTQEIKTSLKRILKITKQSRMTVKKNCVSSM
>LOCXPOR94.438.HIT1.OR.2R.326.7tm_4.exons1.NC_046623.1.Anabas_testudineus
MDFFNSALGKNITFVRPAYFIISGFIGIPNINYYYVFLCVVYIVSVLGNTAVMAIIYLDYNLRTPKYVAVFNLAFVDLVGSSALVPKVIDIFLFNHPSIPYSDCLIFMFFCYTCLLMQSFNLVALSYDRLVAIIFPLHYQVKVTHRFMLSLIASFWVFVVIAVLITVGYITRLSFCESVVINSYFCDHGQMYRLACNDNTPSFVIAKLIPFLSLWLPLVFILLSYSYIGYALYKKTTFQERVKAFKTCTAHISLVTIYFIPVLVTFTMNANIHPNARIINLSLTSVFPPMLNPIIYVLQTQEIKTSLKRILKITKQSRMTVKKTAI
>LOCXPOR95.440.HIT1.OR.2R.327.7tm_4.exons1.NC_046623.1.Anabas_testudineus
MDFFNSALGKNITFLRPAYFIISGFIGIPNINYYYVFLCVVYVVSVLGNMTVMAVIYLDYNLRTPKYVAVFNLAFVDLVGSSALVPKVIDIFLFNHPFIPYNDCLTFMFFCYTCLSMQSFNLVALSYDRLVAIIFPLHYQVKVTHRFMLSLTFFFWVIVIIAHLITVGLNTRLSFCESVVINSYFCDHGQMYRLACNDNTPSFVIAKLLQCLTLWLPLVFVLLSYLCIGYALSKIATVQERMKAFKTCTAHLSLVAIYFIPVLITFTMSANIHPNARIINLSLTSVFPPMLNPIIYVLQTQEIKMSLKKILKIRKQCKSAEKKVIIK
>LOCXPOR94.441.HIT1.OR.2R.326.7tm_4.exons1.NC_046623.1.Anabas_testudineus
MDFFNSALGKNITFLRPAYFIISGFIGIPNINYYYVFLFFVYVVSVLGNTAVMAVIYLDYNLRTPKYVAVFNLAFVDLIGSSALVPKVIDTFLFNHPSIPYRDCLTFMFFCYTCLSMQSFNLVALSYDRLVAIIFPLHYQVKVTHRFMFSLIASFWVIVVIANLITVGYITRLSFCESVVINSYFCDHGQMYRLACNDNTPSFVIAKLIPFLTLWLPLVFVLLSYFYIGYALSKIATVQERLKAFKTCTAHLSLVTIYFIPVLITYTMSANIHPNARIVNLSLTSVFPPMLNPIIYVLQTQEIKMSLKKILKITKQCKITAKKIII
>LOCXPOR97.442.HIT1.OR.2R.327.7tm_4.exons1.NC_046623.1.Anabas_testudineus
MDFFNSALGKNITFLHPAYFIISGFIGIPNINYYYVFLFFVYVVSVLGNMTVMALIYLDYNLRTPKYVAVFNLAFVDLIGSSALVPKVIDIFLFNHPTIPYNDCLVYLFFCYTCLWMQSFNLVALSYDRLVAIIFPLHYQVKVTHRLMFSLIAFFWVCAITITLTATGLITRLSFCESVVINSYFCDHGQMFRMACNDNTPSFVFSNMGTVITLWLPLAFILLSYSYIGYALSKIATVQERVKAFKTCTAHLSLVAIYFIPVLITFTIGANIHQNARIINLSLTSVFPPMLNPIIYVLQTQEIRISFKKILKFTKQYKIAVKKVIIK
>LOCXPOR98.444.HIT1.OR.2R.323.7tm_4.exons1.NC_046623.1.Anabas_testudineus
MDFFNSALGKNITFLHPAYFIISGFIGIPNINYYYVFLIVVYVVSVLGNTAVMALIYLDYNLRTPKYVAVFNLAFVDLVGSSALVPKVIDIFLFNHPSIPYNDCLTFMFFYYTCLSMQSFNLVALSYDRLVAIIFPLHYQVKVTHRFMFSLTFLFWVFVVIVQLITVGLNTRLSFCESVVINSYFCDHGQMYRLACNDNTPSFVIAKLLQCLTLWLPLVFVLLSYLCIGYALSKIATVQERMKAFKTCTAHLSLVAIYFIPALITFTMSANIHPNARIINLSLTSVFPPMLNPIIYVLQTQEIRISVKKILKITKQSKSAMRK
>LOCXPOR99.446.HIT1.OR.2R.317.7tm_4.exons1.NC_046623.1.Anabas_testudineus
MSLFNSALGKNITFVHPSYFIISGFIGIPNIKYYYVFLFFVYIIAVLGNTIVMAVIYLDHNLRTPKYVAVFNLAFEDLFGSSALVPKVIDIFLFNHPSIPYSDCLTFLFFCYICLSMQSFNLVALAYDRLVAIIFPLHYHTKVTHRLMLYLIASFWAFVIIANLITVGLITRLSFCETVVINSYFCDYGQIYRLACNDNFPNYVLSCLYPVLMFWLPLVFILLSYLYIGFTLAKVATIKEGLRAFKTCIGHLLLVTIYFIPLLITFTLMEKLHPNARIINLSLTSFIPPMLNPIIYVLQTQEIKESVKRLLKISGKS
>LOCXPOR100.447.HIT1.OR.2R.316.7tm_4.exons1.NC_046623.1.Anabas_testudineus
MSLFNSALGKNITFVHPAYFIISGFIGIPNIKYYYVFLLFAYVIAVLGNTIVMAVICLDHNLRTPKYVAVFNLAFVDLFGSSALVPKVIDIFLFNHTSIPYSECLTFLFFCYTSLSMQSFNLLALAYDRLVAIIFPLHYQVKITHRFMFSMIVSFWVVAIIAVLTAVGLITRLSFCESVVINSYFCDHGQIYRLACNDNYPNYVLSCLYPVLIFWLPLIFILLSYLYIGCTLAKVATIKEGLRAFKTCIGHLLLVAIYFIPLLITFTLMEKIHPDARIINLSLTSVIPPMLNPIIYVLQTEEIKESVKRLLKIRRK
>LOCXPOR101.449.HIT1.OR.2R.317.7tm_4.exons1.NC_046623.1.Anabas_testudineus
MSLFNSALGKNITFVHPAYFLISGLTGIPDIKYYYVFLFFVYVIAVLGNTIVMAVICLDHNLRTPKYVAVFNLAFVDLFGSSALVPKVIDIFLFNHTSIPYSECLTFLFFCYICLSMQSFNLVALAYDRLVAIIFPLHYHMKVTHRFMLYLIASFWAFVIIANLITVGLITRLSICESVVINSYFCDHGQIYRLACNDNFPNYVLSCLYPVLMFWLPLVFILLSYLYIGFTLAKVATIKEGLRAFKTCIGHLLLVAIYFIPLLITFTLMEKIHPNARIINLSLTSVIPPMLNPIIYVLQTQEIKESLKRLLKISGKS
>LOCXPOR102.450.HIT1.OR.2R.321.7tm_4.exons1.NC_046623.1.Anabas_testudineus
MSLFNSALEKNITFVQPAYFIISGLNGIPNIRYYYVFLLFAYIISVLGNTIVMAVICLDRNLRTPKYVAVFNLAFVDLFGSSALVPKAIDIFLFNHPSIPYSECLTFLFFCYTCLSMQSFNLVALAYDRLVAIIFPLHYKVKVTHRFMFSLIVSFWVFVILGNFIAVGLITRLSFCESVVINSYFCDHGQIYRLACNDNTPSSIIGLMFPVVNFWLPLVFILLSYLCIGCTLAKVATIQQGLRAFKTCIGHLSLVAIYFIPLLMIFTLKEKIDPDVRIINLSLTSVIPPMLNPIIYVLQTQEIKESVKKLLKIRWKSKKTI
>LOCXPOR103.451.HIT1.OR.2R.321.7tm_4.exons1.NC_046623.1.Anabas_testudineus
MGTADRTSSTFNATFVRPAQFYISGFSNIPHIKYYYVFLCFVYIMTVLGNGLLLSVIYLVKTLHTPKYMVVFSLALTDLCGSTALIPKVLDTFLFDRRYIVYEACLSYMFFVYFFGGMQSLTLVIMAYDRFVAICFPLRYHRIVTKPAIAALLLFVWVLVLIVAACTIGLIDRLSFCGSLVIQSFFCDHGPIYRLACNDASLNYIMGIIVVVIATVIPLVLIALTYVCIAMSLSRIASGVERLKALKTCTSHLILVAIFFLPFLGTNIAALTSYIHPNARIINSTLSHTIPALLNPIIYSLKTEEVLNPIRKLFKNNSCIN
>LOCXPOR104.452.HIT1.OR.2R.324.7tm_4.exons1.NC_046623.1.Anabas_testudineus
MGQEERTYTISNTTFVRPATFYISGFSNIPYDKYYYVFLFFVYIMTVLGNGLLLSVIYLVKTLHTPKYMIVFSLALTDLCGSTALIPKVLDTFLFDRRYIVYEACLSYMFFVWFFASLQSWTLVTMSYDRFIAICFPLRYHRVVTKPAIAAMLLLTWVVSLSLFALAAGLLDRLSFCGSLVIQSFFCDHGPIYRLACNDTSLNYIIAYVGLITVIFCPLILILLTYVCIAIALSRIASGLDRLKALKTCTSHLILVALFFLPLVGINLAVMTSYIHPNARIFNSTLTHTVPALLNPIIYSLKTEEVLISIRKLFKNNRLCNQTS
>LOCXPOR105.453.HIT1.OR.2R.321.7tm_4.exons1.NC_046623.1.Anabas_testudineus
MGTADRTSSTFNATFVRPAQFYISGFSNIPHIKYYYVFLCFVYIMTVFGNGLLLSVIYLVKTLHTPKYMIVFSLALTDLCGSTSLIPKVLDTFLFDRRYIVYEACLSYMFFVYFFGGMQSLTLVIMAYDRFVAICFPLRYHRIVTKPAIAALLLFVWVLVLIVAACTIGLIDRLSFCGSLVIQSFFCDYGPLYRLACNDASLNYIMGIIVVVIATGIPLVLIALTYVSIAMSLSRIASGVERLKALKTCTSHLILVAIFFLPFLGTNIAALTSYIHPNARIINSTLSHTIPALLNPIIYSLKTEEVLNPIRKLFKNNRCKN
>LOCXPOR106.457.HIT1.OR.2R.321.7tm_4.exons1.NC_046623.1.Anabas_testudineus
MGLEEKTAIKLNSTFVRPAMFYVNGFSNIPHAKYYYVFMCFIYIMTVLGNSFLITLIYLVKTLHTPKYIIVFNLALTDLCGSTALIPKVLDTFLFDRRYIVYEACLSYMFFVWFFAFVQSWTLVTMAYDRFISICFPLRYHNIVTNPVVAASLLFVWVFSLSFLALLVGLIDRLSFCGSLVIQSFFCDHGPVYYLACNDTSLNTIIGILGFIIIICIPLVVIALTYVCIAIALSRIASGVERLKALKTCTSHLILVAIFFLPLIGTNLVVMTIYIHPNARIINSTLTHTIPALLNPIIYSLKTEEVLNSIRKLSKNNRFKN
>LOCXPOR107.458.HIT1.OR.2R.313.7tm_4.exons1.NC_046623.1.Anabas_testudineus
IGSESKVAAMLNVTFVRPAMFYINGFSNIPHAKYYYIFLCFIYITTVVGNSFLITVIYLVKTLHTPKYMIVFSLALTDLCGSTALIPKVLDTFLFDRRYIVYEACLSYLFFVWSFALVQSWTLVTMSYDRFIAICLPLRYHNIITKSAVGAILFFVWVFSLSFLAIVVWQINRLSFCGSVVIQSFFCDHGPLYRLACNDTTINSILVNVAIAIIMIIPLIVIALTYVCIAIALSRIASGVERLKALKTCTSHLIVVAIFFLPLVGTNLAAVTSYIHPNARMFNSTMTHTIPSLLNPIIYSLKTEEMVKSIRKL
>LOCXPOR108.459.HIT1.OR.2R.318.7tm_4.exons1.NC_046623.1.Anabas_testudineus
MGQQNKASTILNATFVRPASFYLNGFSNIPHEKYYYVFLCFIYIMTVLGNSFLITLIYLVKTLHTPKYMIVFNLALTDLCGSTALIPKVLDTFLFDRRYIVYEACLSYMFFVWFFAFVQSWTLVTMAYDRIIAICFPLRYHNIITKSAVASILLFMWVFSLSLLAAAVGLIDRLSFCGSSVVQSFFCDHGPVYYLACNDTSLNDTMAYIVFVVIMIIPLVLIALTYVSIAISLSRIASGVERLKALKTCTSHLILVAIFFLPLVGTNIAAVISYIHPNARIFNSTLTHTIPALLNPIIYSLKTEEVLNSIRKLSKNHK
>LOCXPOR109.461.HIT1.OR.2R.315.7tm_4.exons1.NC_046623.1.Anabas_testudineus
AEPVLNATFVRPASFYLNGFSNIPYTKYYYVFLCFIYITTVVGNGFLMSVIYLVKTLHTPKYMIVFSLALTDLCGSTALIPKVLDTFLFDRRYIVYEACLSYMFFVWFFAFVQSWTLVTMSYDRFIAICLPLRYHNIVTKTAIATILLVVWVFSLSLLTAAVGLLDRLSFCGSLVIQSFFCDHGPVYYLACNDTSLNTTIARLIIIVIMIIPPVLIALTYVGIAIVLSRIASGVERLKALKTCTSHLILVAIFFLPLLGTNLAAVTSYIHPNARIINSTMTHTIPALLNPIIYSLKTEEVLNSIRKLSKNNRCSS
>LOCXPOR110.462.HIT1.OR.2R.323.7tm_4.exons1.NC_046623.1.Anabas_testudineus
MAQEIKAANILNATFVRPATFYLNGFSNIPHAKYYYVFLCFIYIMTVLGNSFLITLIYLVKTLHTPKYMIVFNLALTDLCGSTALIPKVLDTFLFDRRYIVYEACLSYMFFVWFFAFVQSWTLVTMSYDRIIAICLPLRYHNIITKSAVASILLFVWVFSLAFLAVVVGLLNRLSFCGSLVVESFFCDHGPLYHLACNDTTVNYIIAKLVIIIIMFLPLILIASTYVCIAIALSRIASGVERLKALKTCTSHLILVALFFLPLVGTNIAAMTSYIHPNARIFNSTMTHTIPALLNPIIYSLKTEEVLKSIRKLNKNNRLRKKT
>LOCXPOR108.463.HIT1.OR.2R.318.7tm_4.exons1.NC_046623.1.Anabas_testudineus
MSQENKASTILNATFVRPASFYLNGFSNIPHEKYYYVFLCFIYMMTVLGNSFLMSVIYLVKTLHTPKYMIVFNLALTDLCGSTALIPKVLDTFLFDRRYIVYEACLSYMFFVWIFAFVQSWTIVTMSYDRFIAICFPLRYHDIITKSAVASILLVVWVFSLSLLAAAAGLLDRLSFCGSLVIQSFFCDHGPLYRLACNDTSINYMIAILVITVIMIIPLVVIALTYVCIAIALSRIASGVERLKALKTCTSHLILVALFFLPLVGTNVAVIISYIHPNARIFNSTLTHTIPALLNPIIYSLKTEEVLNSIRKLNKNNR
>LOCXPOR108.464.HIT1.OR.2R.318.7tm_4.exons1.NC_046623.1.Anabas_testudineus
MAQENKASTILNATFVRPASFYLSGFSNIPHEKYYYVFLCFIYIMTVLGNSFLMSVIYLVKSLHTPKYMIVFNLALTDLCGSTALIPKVLDTFLFDRRYIVYEACLSYMFFVWIFAFVQSWTLVTMAYDRFIAICFPLRYHNIITKSAVASILLVVWVFSLSLLAAAAGLLDRLSFCGSLVIQSFFCDHGPLYRLACNDTSINYIIANLVLTVIMIIPLVVIALTYVCIAIALSRIASGVERLKALKTCTSHLILVALFFLPLVGTNLAVIISYIHPNARIFNSTLTHTIPALLNPIIYSLKTEEVLNSIRKLNKNNR
>LOCXPOR113.465.HIT1.OR.2R.330.7tm_4.exons1.NC_046623.1.Anabas_testudineus
MSQENKASIIFNATFFRPASFYLSGFSNIPHEKYYYVFLCFIYIMTILGNSFLITVIYLVKTLHTPKYMIVFNLALTDLCGSTALIPKVLDTFLFDRRYIVYEACLSYMFFVWIFAFVQSWTLVTMSYDRFIAICFPLRYHNIITKSAVASILLVVWVFSLSLLAAAAGLIDRLSFCGSLVITSFFCDHGPLYRLACNDTSINYVIAILVLIVIMIIPLVLIAVTYVCIAISLSRIASGVERLKALKTCTSHLILVAIFFLPLVGTNIAALTSYIHPNARIFNSTMTHTIPALLNPIIYSLKTEEILKSIRKLSKNKRFRNITFCKKRTL
>LOCXPOR114.467.HIT1.OR.2R.331.7tm_4.exons1.NC_046623.1.Anabas_testudineus
MGQEEKTANMLNATFVRPASFFLNGLSNIPHAKYYYVFLCFIYIMTVLGNGLLLSIIYLVKTLRTAKYMIVFNLALTDLCGSTALIPKVLDTFLFDRRYIVYEACLSYMFFVWFFAFVQSWTLVTMAYDRFIAICFPLRYHRIVTKTAIAAMLLFVWVLSLSVVACMTGLIDRLSFCGSLVIQSFYCDHGPLYRLACNDTSLNYIMAYVIFIIIICVPLVLIAFTYVCIAIALSRIASGVERLKALKTCTSHLILVAIFFLPLLGTNLAVLTSYIHPNARILNSTLAHTIPSLLNPIIYSLKTEEVLNSIRKLCKNEWLRNITSFKKMPSL
>LOCXPOR115.468.HIT1.OR.2R.335.7tm_4.exons1.NC_046623.1.Anabas_testudineus
MSPEGKVATILNSTFVRPAAFYINGFSNIPHVKYYYVFLCFVYIMTVLGNGFVLSVIYLVKTLHTPKYMIVFSLALTDLCGSTALIPKVLDTFLFDRRYIVYEACLSYMFFVWFFGGVQSWTLVTMSYDRFIAICFPLRYHSIVTKPAIAAMLLVTWVVLLGIFALAAGLLDRLSFCGSLVIQSFFCDHGPIFRLACNDTSLNNIMVYVVVTMVICIPLILIALTYVCIAISLSRIASGVERLKALKTCTSHLILVAVFFLPLLGTNIAVLTSYIHPNARIINSTLTHTIPALLNPIIYSLKTEEVLISIRKLYKNNRFKHFIFGKKLGSLSRLY
>LOCXPOR116.469.HIT1.OR.2R.317.7tm_4.exons1.NC_046623.1.Anabas_testudineus
MSLMRSVPNNSVIIHPPGFYIVAFQTFSFISVYFIFLAFIYVVTLLFNSLLIYIITSNHSLHTPKFLAVANLAVIDVILSTSIIPGMIKIFLFKDNFVPFNLCLVQMYFYYSFGTLESFALAILAYDRLIAICFPMRQNSINTLRSMSCIVGFTSSFALGINAFAIGIMTQLSFCSSLNVFSYFCDYAPVFRLACNDNTLHWFVASSLSVLILGGPLIFIFLSYVSILVTVFRMKSLDGRVKALATCVEHLILVAVYYIPLFTIFTVEFYLWHIDPEQWVLSLSLASCMPPCVNPIVYSLKTKEIKTRALAMVRKKL
>LOCXPOR117.470.HIT1.OR.2R.322.7tm_4.exons1.NC_046623.1.Anabas_testudineus
MSFVKSAVNDSVIIHPPGFYIIGFQTFPLISVYFIFLTFVYVVTVVSNTVLIYIIASNRSLHTPKFLAVVNLAVIDLILNTSTIPSMIKIFLLKDNFIPFNLCLVQMYVFFAVTTLESHALAILAYDRLIAICFPLRQNSINTLRSMSCIVSLIWGFSLGISAFAIGIMTQLSFCSSLSVFSYFCDYAPVFRLACNDYTLQWSVGSWLTVLLLGGPFIFIFLSYVSILVTVFRMKSLDSRVKTLATCVEHLIIVAVYYIPLIAIFTTEFYLRLIDPDQRVLSLSLASCIPPCVNPIVYSLKTKEIKTRALALVRKNKIDIDQ
>LOCXPOR118.471.HIT1.OR.2R.315.7tm_4.exons1.NC_046623.1.Anabas_testudineus
MSLIRSVLNDSVLIHPPGFYIIGFQTFPFITVYFIFLAFVYVVTLLFNSLVICVIAFNHSLHTPKFLAVANLAVSDVILSTSIIPGMIKIFLFKDNFVPFNLCFVQMYVYYSFVSLESFALAILAYDRLIAICFPLRQNSINTLWSMSCIVGLTSCFGLGINAFAIGIMTRLSFCGSLNVFSYFCDYAPVFRLACNDNTLQWAMATFLTFLLLGGPFTFIFLSYVSILVTVFRMKSLDSRVKALATCVEHLILVAVFYIPLITIFTVGFYLRLIDPDQRVLSLSLASCIPPCVNPIVYSLKTKEIKTRALALVRK
>LOCXPOR119.472.HIT1.OR.2R.315.7tm_4.exons1.NC_046623.1.Anabas_testudineus
MSFLRTVLNDSVIIHPPGFYIIGFQTFPFISVYYIFLLFVYVVTLLFNSLVIYIIASNRSLHTPKFFAVTNLAVIDVTLSTSIIPGMIKIFLFKDNFVPFNLCLVQMYVYYTFMDLESFALAILAYDRLIAICFPLRQNSINTLRSMSCIVGLTWCFCLGISAFAIGIMTQLSFCGSLNVFSYFCDYAPVFRLACNDNTLQWSVGSSLSVLILGGPLILIFLSYVSILVTVFKMKSLDSRVKALATSVEHLILVAVFYIPLITIFTVGFYLRLIDPDQRVLSLSLASCIPPCVNPIVYSLKTKEIKTRALALVRK
>LOCXPOR120.473.HIT1.OR.2R.326.7tm_4.exons1.NC_046623.1.Anabas_testudineus
MFFIGTVLNDSSFIIHPGFYIIGFQTFPFISVYFIFLAFIYVVTLLFNSLVIYIIASNHSLHTPKFLAVANLAVIDVILSTSIIPGMIKIFLFKNNFVPFNLCFVQMYVYYAFGTLESFALAILAYDRLIAICFPLRQNSINTLRSMSCIVGLTSCFALGIIAFPVGIMTRLSFCSSVNVFSYFCDYAPVFRLACNDNTLQWSVGSSLSVLILAGPFTFIFLSYVSILVTVFRMKSLDSRVKALATCVEHLILVAVFFIPLITIFTVGFYLRLIDPDQRVLCLSLASCIPPCVNPIVYSLKTKEIKTRALILIRKNKSDSDQHRRK
>LOCXPOR120.474.HIT1.OR.2R.318.7tm_4.exons1.NC_046623.1.Anabas_testudineus
MNLSSFILQGFYIIGFQTFPFITVYFIFLLFVYVVTLLFNSLLIYIIASNHSLHTPKFLAVANLAGIDVILSTSIIPGMIKIFMFKNNFVPFNLCLVQMYFYYTFGTLESFALAILAYDRLIAICFPLRQNSINTLRSMSCIVGLTSCFALGIIAFAIGIMTQLSFCGSLNVFSYFCDYLPVFILACNDYTMHWSVGSSLSVLILGGPLTFIFLSYVSILVTVFRMKSLDNRVKALATCVEHLIVVGVYYIPLITIFTVEYFLQLTEPDPRVLSLSLASCIPPCVNPIVYSLKTKEIKTRALALVRLNKIGNDQDRKK
>LOCXPOR122.480.HIT1.OR.2R.326.7tm_4.exons1.NC_046623.1.Anabas_testudineus
MSFLRTVLNDSVVIHPPGFYIIGFQTFPFITVYFIFLAFVYVVTLLFNILLIYIITSNRSLHTPKFLAVVNLAVIDITLNTSTIPSMIKIFLFKDNFIPFNLCFVQMYVYYAFVSLESFALAILAYDRLIAICFPLRQNSINTLRSMSCIVGLTSSFALGINAFAVGIMTRLSFCGSLNVFSYFCDYAPVFRLACNDNTLHWSMASSLSVLVLGGPFTFIFLSYVSILVTVFRMKSLDNRVKALATCVEHLILVAVYYIPLFTIFTVEFYLWHIDPEQCLLSLSLASCIPPCVNPIVYSLKTKEIKTRALILIRKHKSGIDQQRRK
>LOCXPOR123.481.HIT1.OR.2R.319.7tm_4.exons1.NC_046623.1.Anabas_testudineus
MSFLRTLNNSVIIRPPGFYIIGFQTFPYIGVYMVFLLFVYVVTLVFNSLLISIITFDHRLHTPKFLAIANLAVIDVILNTSTIPSMIKTFLFKDNFIPFNLCFVQMYVYYVFASLESYALAILAYDRLIAICFPLHQSRFNTLLVMSCIVSVTWVYSLGRVAYSTVIIIQLSFCNSVRVFSYFCDYAPVFRLACDDYTLQWTMASISSMINLMVPFSFIILSYIIILVTVFRMKSVGSKKKALTTCIEHLILVAIFYIPIFSIFLIGLYIGAIEPDQRVLSLSLASCIPPCINPVVYSLKTKEIKTRVQALTWRMKTNP
>LOCXPOR124.485.HIT1.OR.2R.306.7tm_1.exons1.NC_046627.1.Anabas_testudineus
VYEYTCVRFYVSTVSFSVLLFFNLLINWTIVREERLRTHARFVLVFHLLVSALVYLGMSSVFYYQIHLDARPGRTACMAMITVLISSASNILLTLTAMALDRFCAVCHPMRYTVTCNAGRWPWLLGVLTWLMALVIPLSLLLRPDPKPGTADYNGGCGPDQLRKGGLEKVLFIGLCTVLILYSYVRILVEGRRLGVLNRRNRAGCRTIALHGTQLAVYILPNFVSFVLTMLYKRELIRAETKELSAVVIFAFFSLAQCVAPVVYGLRKEELLEQLSHRFPYCSRYMKRVLGWTVRASWQNSHYRAR
>LOCXPOR125.486.HIT1.OR.2R.309.7tm_4.exons1.NC_046629.1.Anabas_testudineus
NNNSGTPSYSEFTVFSDYGSLRYLFFCLCLLTYMTIISANLVIVLTVCVEKSLHQPMYIFICCLSLNSLYGSAGFFPRFLMDILSDTHFISRPFCFIQMYIIHTYKMHELNILTVMSYDRLVAICQPLHYHRKMTFRTVLCLLGFAVLQPVCILIYFFYLSISLPMCGNKLQRIYCTIWAVVQLSCVDTTTISIAGQFLAVTVIFIPLFFVLYTYLRILLVCRRSSSEFRGKALQTCLPHIVTFVNYCISVFCEVSLSQYEVDQVHMVVVIVLSLEFLIIPPINNPLVYGLNLPQIRAVIVRVIVIHKM
>LOCXPOR126.487.HIT1.OR.2R.310.7tm_4.exons1.NC_046629.1.Anabas_testudineus
NNSGTPSYFEFTVFSDYGSLRYLFFCLCLLIYMTIISANLVIVLTVCVEKSLHQPMYIFICCLSLNSLYGSAGFFPRFLMDILSDTHFISRPSCFIQMYIIYTYVGHEVTVLTVMSYDRLVAVCQPLHYHRKMTFRTMIYLVIFTVLYHVCVLGSFFYMINKLPLCGNKLQRIYCTRWSVVQLSCVDLTVISTAGQFISVTVIFIPLFFVLYTYLRILLVCKRSSSEFRGKALQTCLPHIVTFVNYCISVFCDISLNLFKINEVNPFVIVVLSLEFLIIPPINNPLVYGLNLPQIRAVIIRFIRMYKIVP
>LOCXPOR127.488.HIT1.OR.2R.307.7tm_4.exons1.NC_046629.1.Anabas_testudineus
NNNSGTPSYFEFTVFSDYGSLRYLFFCLCLLIYMTIISANLVIVLTVCVEKSLHQPMYIFICCLSLNSLYGSAGFFPRFLMDILSDTHFISRPSCFIQMYVIHTYVGHEMTLLTVMSYDRLVAVCQPLHYHRKMTFRTVLCLLVFAVLHPVCILIYFFYLSISLTLCVNKLPRTFCTNWAVVQLSCVDTTLIITGIQFVAVTSIFTLLFFVLYTYLRILLVCRRSSSEFRGKALQTCLPHIVTVVNYCISICCDISLNQFKADEVNPFVIVVLSVEFLIVPSVTNPLVYSLNLPQIRAVIVRFIRIR
>LOCXPOR128.489.HIT1.OR.2R.312.7tm_4.exons1.NC_046629.1.Anabas_testudineus
NNNSGTPSYFEFTVFSDYGSLRYLFFCLCLLTYMTIISANLVIVLTVCVEKSLHQPMYIFICCLSLNSLYGSAGFFPRFLMDILSDTHFISRPSCFIQMYIIHTFKTQELTLLTVMSYDRLVAICQPLHYHRKMTFRTVQCLLGFAVLYPVCILIYFFYLSISLTLCGNKLQRIYCTSWAVVQLSCVDTKVMNIAGQLISVTSIFIPLFFVLYTYLRILLVCRRSSSEVRGKALQTCLPHIVTFVNYCISVCISVFCEGLLSQYKISEGNSIVIVFSLEFVIIPPISNPLVYGMHLPQIRGVIVRFLRICKI
>LOCXPOR129.490.HIT1.OR.2R.309.7tm_4.exons1.NC_046629.1.Anabas_testudineus
NNNSGTPSYFEFTVFSDYGSLRYLFFCLCLLIYMTIISANLVIVLTVCVEKSLHQPMYIFICCLSLNSLYGSAGFFPRFLMDILSDTHFISRPSCFLQIYIIHTFKGHELNILTVMSYDRLVAICQPLHYHRKMTFRTVLCLLSFVVLSPVCMLGHFLYLTIIFPLCGFKVNRMFCTSWSVVQLSCVDINVISITGQFNAVLFVFTPLFFVLYTYLRILLVCRRSSSEFRGKALQTCLPHIVTFVNYCISVFCEVPLSRYKTDGVSPFIIVFLSLEFLIIPPISNPLVYGLNLPQIRGVIVRLIRIRKV
>LOCXPOR130.491.HIT1.OR.2R.309.7tm_4.exons1.NC_046629.1.Anabas_testudineus
NNNSGTPSYFEFTVFSDYGSLRYLFFCLCLLIYMTIISANLVIVLTVCVEKSLHQPMYIFICCLSLNSLYGSAGFFPRFLMDILSDTHFISRPFCFLQIYIIHTFKTHELNILTVMSYDRLVAICQPLHYHRKMTFRTVLCLSIFSVLSPLCLLGHFFYLSISFPLCGYKINRIFCTSWSVVQLSCVDINVISITGPFLSVTLIFTPLFFVLYTYLRILLVCRRSSSEFRGKALQTCLPHIVTFVNFCISIFIEVSLSQYKIDEVNAFIIAVLSLEFLIIPPITNPLIYGMNLPQIRGAIVRLIRMHKI
>LOCXPOR131.492.HIT1.OR.2R.309.7tm_4.exons1.NC_046629.1.Anabas_testudineus
NNNSGTPSYFEFTVFSDYGSLRYLFFCLCLLIYMTIISANLVIVLTVCVEKSLHQPMYIFICCLSLNSLYGSAGFFPRFLMDILSDTHFISRPFCFLQIYIIHTYKAHEVNILSIMSYDRLVAICQPLHYHSKMTVRTVLCLLGFAVFYPVCMLAHLFYQFSDLPLCGYKVNRIFCTSWSVVQLSCVETIVMSLSGQFLGATFIFIPLFFVLYTYLRILLVCRRSSSEFRGKALQTCLPHIVTFVNFCISVFCEVSLSFYKVDEVNTFVIVVVSLEFLIIPPITNPVVYGLNLPQIRAVISGFLRMHKI
>LOCXPOR132.496.HIT1.OR.2R.309.7tm_4.exons1.NC_046629.1.Anabas_testudineus
NNNSGTPSYFEFTVFSDYGSLRYLFFCLCLLIYMTIISANLVIVLTVCVEKSLHQPMYIFICCLSLNSLYGSAGFFPRFLMDILSDTHFISRPFCFIQMYIIHTYKMHELNILTVMSYDRLVAICQPLHYHRKMTFRTVLCLLGFAVLQPVCILIYFFYLSISLPMCGNKLQRIYCTIWAVVQLSCVDTTTISIAGQFLAVTVIFIPLFFVLYTYLRILLVCRRSSSEFRGKALQTCLPHIVTFVNYCISVFCEVSLSQYEVDQVHMVVVIVLSLEFLIIPPINNPLVYGLNLPQIRAVIVRVIVIHKM
>LOCXPOR133.498.HIT1.OR.2R.307.7tm_4.exons1.NC_046629.1.Anabas_testudineus
NNNSGTPSYFEFTVFSDYGSLRYLFFCLCLLIYMTIISANLVIVLTVCLEKSLHQPMYIFICCLSLNSLYGSAGFFPRFLMDILSDTHFISRPSCFIQMYIIHTYVGHEMTLLTVMSYDRLVAICQPLHYHSKMTFRTVLCLLVFAVLHPVCILIYFFYLSISLTLCVNKLPRTFCTNWAVVQLSCVDTTLIITGIQFVAVTSIFTLLFFVLYTYLRILLVCRRSSSEFRGKALQTCLPHIVTVVNYCISICCDISLNQFKADEVNPFVIVVLSVEFLIVPSVTNPLVYSLNLPQIRAVIVRFIRIR
>LOCXPOR134.499.HIT1.OR.2R.312.7tm_4.exons1.NC_046629.1.Anabas_testudineus
NNNSGTPSYFEFTVFSDYGSLRYLFFCLCLLIYMTIISANLVIVLTVCVEKSLHQPMYIFICCLSLNSLYGSAGFFPRFLMDILSDTHFISRPSCFIQMYIIHTFKTQELTLLTVMSYDRLVAICQPLHYHRKMTFRTVQCLLGFAVLYPVCILIYFFYLSISLTLCGNKLQRIYCTSWAVVQLSCVDTKVMNIAGQLISVTSIFIPLFFVLYTYLRILLVCRRSSSEVRGKALQTCLPHIVTFVNYCISVCISVFCEGLLSQYKISEGNSIVIVFSLEFVIIPPISNPLVYGMHLPQIRGVIVRFLRICKI
>LOCXPOR135.500.HIT1.OR.2R.309.7tm_4.exons1.NC_046629.1.Anabas_testudineus
NNNSGTPSYFEFTVFSDYGSLRYLFFCLCLLIYMTIISANLVIVLTVSVEKSLHQPMYIFICCLSLNSLYGSAGFFPRFLMDILSDTHFISRPSCFLQIYIIHTFKGHELNILTVMSYDRLVAICQPLHYHRKMTFRTVLCLLSFVVLSPVCMLGHFLYLTIIFPLCGFKVNRMFCTSWSVVQLSCVDINVISITGQFNAVLFVFTPLFFVLYTYLRILLVCRRSSSEFRGKALQTCLPHIVTFVNYCISVFCEVPLSRYKTDGVSPFIIVFLSLEFLIIPPISNPLVYGLNLPQIRGVIVRLIRIRKV
>LOCXPOR130.501.HIT1.OR.2R.309.7tm_4.exons1.NC_046629.1.Anabas_testudineus
NNNSGTPSYFEFTVFSDYGSLRYLFFCLCLLIYMTIISANLVIVLTVCVEKSLHQPMYIFICCLSLNSLYGSAGFFPRFLMDILSDTHFISRPFCFLQIYIIHTFKTHELNILTVMSYDRLVAICQPLHYHRKMTFRTVLCLSIFSVLSPLCLLGHFFYLSISFPLCGYKINRIFCTSWSVVQLSCVDINVISITGPFLSVTLIFTPLFFVLYTYLRILLVCRRSSSEFRGKALQTCLPHIVTFVNFCISIFIEVSLSQYKIDEVNAFIIAVLSLEFLIIPPITNPLIYGMNLPQIRGAIVRLIRMHKI
>LOCXPOR137.502.HIT1.OR.2R.309.7tm_4.exons1.NC_046629.1.Anabas_testudineus
NNNSGTPSYFEFTVFSDYGSLRYLFFCLCLLIYMTIISANLVIVLTVCVEKSLHQPMYIFICCLSLNSLYGSAGFFPRFLMDILSDTHFISRPFCFLQIYIIHTYKAHEVNILSIMSYDRFVAICQPLHYHRKMTVRTVLCLLGFAVFYPVCMLAHLFYQFSDLPLCGYKVNRIFCTSWSVVQLSCVDTIVMSLSGQFLGATFIFIPLFFVLYTYLRILLVCRRSSSEFRGKALQTCLPHIVTFVNFCISVFCEVSLSFSKVDEVNTFVIVVVSLEFLIIPPITNPVVYGLNLPQIRAVISGFLRMYKI
>LOCXPOR138.503.HIT1.OR.2R.310.7tm_4.exons1.NC_046629.1.Anabas_testudineus
NNNSGTPSYFEFTVFSDYGSLRYLFFCLCLLIYMTIISANLVIVLTVCVEKSLHQPMYIFICCLSLNSLYGSAGFFPRFLMDILSDTHFISRPSCFIQMYIIHTYKGYELNILTVMSYDRLVAICQPLHYHSKMTVRTVLCLLIFIVLHPVCMLSLLFYQFSDLPLCGYKVNRIFCTSWSVVQLSCVDTIVMSLSGQFLGATFIFIPLFFVLYTYLRILLVCRRSLSEFRGKALQTCLPHIVTFVNFCISVFCEVSLSFYKVDEVNTFVIVVVSLEFLIIPPINNPLVYGLNLPQIRGVISGFLRMHKIL
>LOCXPOR139.504.HIT1.OR.2R.308.7tm_4.exons1.NC_046629.1.Anabas_testudineus
NNNSGTPSYFEFTVFSDYGSLRYLFFCLCLLIYMTIISANLVIVLTVCVEKSLHQPMYIFICCLSLNSLYGSAGFFPRFLMDILSDTHFISRPFCFIQLYVIHTYKAHDVNVLSIMAYDRFVAICQPLHYHRKMTFRTVQYFLLFAVLYPVCIFGYFFSFYLSSSFPLCGYQLHRIFCTNWSVVQLSCVDTTLINIAGQSLAVASVFIPLFFVLYTYLRILLVCRRSSSEFRGKALQTCLPHIVTFVNFCISIFIEVSLSKYKVDEVNTFVIIVLSLEFLIIPPINNPLVYGLNLPQIRAVISGYLRV
>LOCXPOR140.508.HIT1.OR.2R.307.7tm_4.exons1.NC_046629.1.Anabas_testudineus
NNNSGTPSYFEFTLFSDYGSLRYLFFCLCLLIYMTIISANLVIVLTVCVEKSLHQPMYIFICCLSLNSLYGSAGFFPRFLMDILSDTHFISRPSCFIQIYVINTYKGHEVNILTVMSYDRLVAICQPLHYHRKMTFRTVIHLVIFVVLYPVSVFGYLFYLSISLTLCGNELHRFFCTNWSVVQLSCVDTTIISMTGQFLAVASIFAPLFFVLYTYLRILLVCRRSSSEFRGKALQTCLPHIVTFVNFCISVFIEVSLSQYKIDEVNAFIIAVLSLEFLIIPPISNPLVYALNLPQIRAVISGFIRFQ
>LOCXPOR141.509.HIT1.OR.2R.309.7tm_4.exons1.NC_046629.1.Anabas_testudineus
NNNSGTPSYFEFTVFSDYGSLRYLSFCLCLLIYMTIISANLVIVLTVCVEKSLHQPMYIFICCLSLNSLYGSAGFFPRFLMDILSDTHFISRPFCFIQMYVVHTHKANEFNILTVMSYDRLVAICQPLHYSRKMTLRTVLCLSISSVLFPVCVLGYVFYMTSSLTLCGYKLQRIFCTNWAVVQLSCVDTTVIYIAGQFLAVTSIFTSMFFVLYTYLRILLVCRRSSSEFRGKALQTCLPHIVTFVNYCISVFCEVSLSLYKINEVHTVVVVVLSLEFLIIPPISNPVIYGLNLPQIRGVIFGFLRLCKI
>LOCXPOR142.510.HIT1.OR.2R.308.7tm_4.exons1.NC_046629.1.Anabas_testudineus
VMNNNSGTPSYFEFTVFSDYGSLRYLFFCLCLLIYMTIISANLVIVLTVCVEKSLHQPMYIFICCLSLNSLYGSAGFFPRFLMDILSDTHFISHPFCFLQIYIIHTYKVHELNILTVMSYDRLVAICQPLHYHRKMTFRTVLCLLSVVVLYPVSVFGYLFYLSISLTLCGNELHRFFCTNWSVVQLSCVDTTLINIAGQFLGVASTFTPLFFVLYTYLRILLVCKRSSSEFRGKALQTCLPHIVTFVNYCISVFCEVSLSGNKNNEVNSFVIAVLSLEFLIIPPISNPLVYALNLPQIRGVIFWSLRL
>LOCXPOR143.512.HIT1.OR.2R.307.7tm_4.exons1.NC_046629.1.Anabas_testudineus
NNNSGTPSYFEFTVFSDYGSLRYLFFCLCLLIYMTIISANLVIVLTVCLEKSLHQPMYIFICCLSLNSLYGSAGFFPRFLMDILSDTHFISRPFCFLQMYIIHTYKGHELNILTVMSYDRLVAICQPLHYHRKMTFRTVIHLVIFVVLYPVSVFGYLFYLSISLTLCGNELRRFFCTNWSVVQLSCVDTMVISITSQLIAVTSIFTPLFFVLYTYLRILLVCSRSSSEFRGKALQTCLPHIVTFVNFCISIFIEVSLSQYKIDEVNAFIIAVLSLEFLIIPPITNPLIYSLNLPQIRAVISGFLRIH
>LOCXPOR144.514.HIT1.OR.2R.314.7tm_4.exons1.NC_046629.1.Anabas_testudineus
NNNSGTPSYFEFTVFSDYGSLRYLFFCLCLLIYMTIISANLVIVLTVCVEKSLHQPMYIFICCLSLNSLYGSAGFFPRFLMDILSDTHFISRPFCFIQMYIIYTYVGHEMTLLTVMSYDRLVAICQPLHYHSKMTFRTVLCLLVLVVLYPVCMFAYFLYLSISLSLCGNRLNHIYCTNWSILLLSCVDKVVNSIAGQFLAVTSIFTLLFFVLYTYLRILLVCSRSSSEFRGKALQTCLPHIVTFVNFCISVFIEVSLSQYKINEVNTFAFVALSLEFLIVPPISNPLVYGLNLPQISGVIIRSVKIHSTIPPTK
>LOCXPOR145.515.HIT1.OR.2R.307.7tm_4.exons1.NC_046629.1.Anabas_testudineus
NNNSLNPYYFEFTVFSDYGSLRYLFFCLCLLIYMTIISANLVIVLTVCVEKSLHQPMYIFICCLSLNSLYGSAGFFPRFLMDILSDTHFISRPSCFIQIYVIYTYKGHELNILTVMSYDRLVAICQPLHYHSKMTLRTVLCLLVFAVLYPVCMFAYFLYLSISLSLCGNRLNHIYCTGWSIHLLACVDKVVNNITGQLIAVTSIFIPLFFVLYTYLRILLVCRRCSSEFRGKALQTCLPHIVTFVNFCMSVFIEISLTLYKLNEVNIFVFVALSLEFLIVPPISNPLIYGLNLPQIRAVIIRSVKIH
>LOCXPOR146.516.HIT1.OR.2R.307.7tm_4.exons1.NC_046629.1.Anabas_testudineus
NNNSGTPSYFEFTVFSDYGSLRYLFFCLCLLIYMTIISANLVIVLTVCVEKSLHQPMYIFICCLSLNSLYGSAGFFPRFLMDILSDTHFISRQSCFIQMYVVHTYEGHEMTLLTVMSYDRLVAICQPLHYHRKMTFRTVLCLLVFAVLHPVCILIYFFYLSISLTLCGNKLNRMFCTSWAVVQLSCVDTTVNSKIGQFLAVTSIFTLLFFVLYTYLRILLVCKRSSSEFRGKALQTCLPHIVTFVNYCISVFCVFLLTRYKIDEDNPFVIAVLSLEFVIIPPINNPLVYGLNLPQIRAVILRYVNIR
>LOCXPOR147.519.HIT1.OR.2R.307.7tm_4.exons1.NC_046629.1.Anabas_testudineus
NNNSGTPSYFEFTVFSDYGSLRYLFFCLCLLIYMTIISANLVIVLTVCVEKSLHQPMYIFICCLSLNSLYGSAGFFPRFLMDILSDTHFISRPFCFIQMYIIHTYVGHEVTLLTVMSYDRLVAICQPLHYHRKMTFRKVLCLLGFAVLYPVCILIYFFYLSISLTLCGNKLQRIYCTNWSVVQLSCVDTTVNSITGQFLAVTSIFTSMFFVLYTYLRILLVCRRSSSEFRGKALQTCLPHIVTFVNFCISVFIEISLNLYKTDEVSPFVIVVLSLEFLIIPPINNPLVYSLKLPQIRAVIVKFVKIQ
>LOCXPOR148.520.HIT1.OR.2R.315.7tm_4.exons1.NC_046629.1.Anabas_testudineus
NNNSGTPSYFEFTVFSDYGSLRYLFFCLCLLIYMTIISANLVIVLTVCVEKSLHQPMYIFICCLSLNSLYGSAGFFPRFLMDILSDTHFISRPFCFLQIYIIYTYASCEVTLLCIMSYDRLVAICQPLHYHLKMTFSMVIRLWIFAVLYPACACGFGLYLTVRLPLCGNQLHRIFCSNLPVVRLSCVDTTLNNIVTQFVLITTIFTPLFIVLYTYLRILLVCRRSSSEFRGKALQTCLPHIVTFVTYSFSVFCELSLTRFEAENLNPVITGVLSFEYLIIPPISNPLVYGLSLHQIRRVTFIRFLKICRTRPVTR
>LOCXPOR149.521.HIT1.OR.2R.306.7tm_4.exons1.NC_046629.1.Anabas_testudineus
NNNSGTPSYFEFTVFSDYGSLRYLFFCLCLLIYMTIISANLVIVLTVCVEKSLHQPMYIFICCLSLNSLYGSAGFFPRFLMDILSDTHFISRPFCFLQIYIIHTYKTHEVTLLTVMSYDRLVAICQPLHYHRKMTFRTVQCLLGFAVLFPLCLLGNFMYQASNLTLCGFQLNRIFCTSWSVVQLSCVDTTVDSVTGQLIAVTTIFIPLFFVLYTYLRILLVCRRSSSEFRGKALQTCLPHIVTFVNYCISVFCDVSLSRYKSDDVNPFVIIVLSLEFLIIPPITNPLVYGLNLPQIRGGIIRLIKI
>LOCXPOR150.523.HIT1.OR.2R.303.7tm_4.exons1.NC_046629.1.Anabas_testudineus
MDDELNVTYLTFGGHVEVEEYRYVYFVIILTMYILIIYNNMTIVYLIWIHENLHEPMYIFIAALLINSLLLSTNIYPKLLVDFLSEKQIISYTACLFQFYIFYSLVCSEFLLLAVMAYDRYVSICKPLQYPTIMTKQTVSIFLVLAWLVPACQVAVATAMSANEKLCSHVLQGIYCNNIVYKLQCMISIDRTIRDIIIMVNVGFLPLLFILFTYTRILVICYRSCREVRQKAAQTCLPHLIVLIIFSCLCIYDVIIVQLESHFPKIVSLIMTLQVILYHPLFNPIIYGVKMKEISKHLKRLLC
>LOCXPOR151.524.HIT1.OR.2R.301.7tm_4.exons1.NC_046629.1.Anabas_testudineus
NLVNVTYIIFDGHVEVDKYRYLYFVILFTAYILILCTNSTIVCLIVIHRNLHEPMYIFIAALLVNSILFSTNIYPKLLIDFLSEKQIISYSGCLFQWFAYYSLASSEFLLLTVMAYDRYVSICKPLQYPTIMRQTNIRFFLTAAWLLPACQTAVPVGLSADAKLCNYYFKGIICSSTVYKLHCGSSRVLLVYGLVVSVNVIILPVFFILLTYTRIIIICYRSCREVRTKAAQTCLPHLLVLLNFSCLCAYDVLLVRLDTNFSKTVNLIMTLQIILYHPLFNPIIYGLKMKEIYKQLKRLFC
>LOCXPOR152.525.HIT1.OR.2R.307.7tm_4.exons1.NC_046629.1.Anabas_testudineus
MEDESNATFITFSGYVEVYRYRFVYFVVMFTVYILIICSNLSIVGLIWIHQNLHEPMYIFIAALLMNSILYCANIYPKVLIDILSEKQIITYQACLVQCFLYYSLSGSELLVLAAMAYDRYLSICKPLQYPTIMRKTTICSVLSLAWIVPACQVAVPVVLSADTKLCNFVLKGIFCNNSAYKLHCMSSRSLSVYGVVVLVNVVFLPMVFILFTYTKIFLITYQKCGAVRRKAAQTCLPHLLVLMNFSCLVTYDVIIVKLESDFPTTVRLIMTLQMILYHPLFNPIIYGLKMKEISKHLKRLFFQHKL
>LOCXPOR153.526.HIT1.OR.2R.304.7tm_4.exons1.NC_046629.1.Anabas_testudineus
ELNVTYITLDGHVELHIYKYLYFVIMLTVYILIFICNSIILGLVMIHKNLHEPMYIFIAALLLNSVLFSTNIYPKLLIDFLSQKQIISYQVCLFQCFLFYSLYCSEFLLLAAMAYDRYVAICKPLQYPTIMRKRTMIILLILAWLLPACQVAVPVGLNANNKLCSFTLKGVFCNNSINHLYCDSSRAVTIYGVVVLLNLVFFPMLFILFTYAKILIISYQSCGEVRRKAAQTCLPHLLVLINYSCLVTYDIIIVRMASDFPKTARFVMTLQIVMYNPLFNPIIYGLKLREISKHLKRLFCQHKL
>LOCXPOR154.527.HIT1.OR.2R.301.7tm_4.exons1.NC_046629.1.Anabas_testudineus
MDNETEATYITLDGYVEDDKYRYVYFFILFTVYILIICSNSTIVCLIWIHKNLHEPMYIFIAALLMNSVLFSTNIYPKLLNDILSDKQIISYSACLLQFFIFYSLGSSEFLLLAVMAYDRYVSICKPLQYSTIMKNSTVTVLLILTWFVSACHIAVPAILSAETKLCNFIMKGIFCNNAIYELHCVHSKVITIYGVVALIDLAILPVLFIVFTYTKILLIAYRRGREVRKKAAETCLPHLLVLITFSCLSVYDISIARVESNLSKTAHLIMTLQVILYHPLFNPLIYGLKMKEISKHLQRL
>LOCXPOR155.530.HIT1.OR.2R.302.7tm_4.exons1.NC_046629.1.Anabas_testudineus
MDNESNVTYITLDGYVEDNKYRYVYYFILFTVYILIICSNSTIVCLIWIHKNLHEPMYIFIAALLMNTVLFSTNIYPKLLNDILSDKQIISYSACLLQFFIFYSLGGSEFLLLAAMAYDRYVSICKPLQYPTVMKNTTVSILLVLAWTVPACHSAVSAILSAETKLCSFIMKGIFCNNAIYELHCVHSKVITIYGVVALIDLGILPVLFIIFTYTKILLIAYRRGREVRKKAAETCLPHLLVLISFSCLTLYDISIARVESNLSKTVRLLMTLQTILYNPLFNPLIYGLKMKEISKHLKRLF
>LOCXPOR156.531.HIT1.OR.2R.308.7tm_4.exons1.NC_046629.1.Anabas_testudineus
MDNETEATYITLDGYVEDDKYRYVYFIILFTAYILIICSNSTIVCLIWIHKNLHEPMYIFIAALLMNSVLFSTNIYPKLLNDILSDKQIISLSACLLQFFIIYFLASSEFLLLAVMAYDRYVSICKPLQYPTIMKNSTVTVLLVLTWFVSACHIAVPAILSAETKLCHLTMKGIFCNNAIYELLCLHSGVITIYGVVALIDLAILPVLFIIFTYTKILLIAYHSCKEVRKKAAETCLPHLLVLISFSCLCAYDISIARVESNLSKTVRLLMTLQTILYNPLFNPLIYGLKMKEISKHLKKLFCTTKVI
>LOCXPOR157.532.HIT1.OR.2R.302.7tm_4.exons1.NC_046629.1.Anabas_testudineus
MDNETKATYITLDGYVEDDKYRYVYFFILFTAYILIICSNSTIVCLICTYKNLHEPMYIFIAALLMNSVLFSTTIYPKLLNDILSDKQIISLSACLLQFFIIYFLASSEFLLLAAMAYDRYVSICKPLQYPTVMKNTTVSILLVLTWFVSACHSAVPAILSAETKLCHLTMKGIFCNNAIYELLCLHSGVITIYGVVALIDLAILPVLFIVFTYTKILLIAYHRGREVRKKAAETCLPHLLVLISFSCLCAYDISIARVESNLSKTVKLLMTLQTILYHPLFNPLIYGLKMKEISKHLKTLF
>LOCXPOR158.533.HIT1.OR.2R.300.7tm_4.exons1.NC_046629.1.Anabas_testudineus
MDYELNMSYITLDGHVELSKCRYLYFVIVFIAYILVICCNSIIICLIVIHKNLHEPMYIFIAALLVNSVLYSTNIYPKLLIDFLSEKQIITYSACLLQFFLFYGLSSSEFLLLAAMAYDRYVSICKPLQYPTIMKKTRVSTLLVLAWSVSACHVVVTVILITETKLCNFTIKAVFCNNAIYGLHCVQSRVIAIYGVVPLINLVMLPMLFIVYTYTKILIIVYRSCKEVRKKAAETCLPHLLALISYFCLSVYDISIARVESSLPKTARFIMTLQIVLYQPLFNPLIYGLKMKEISRHLKQ
>LOCXPOR159.534.HIT1.OR.2R.308.7tm_4.exons1.NC_046629.1.Anabas_testudineus
MENELNVTYITLGGFVDMDKYKYLYFSVVFTAFILIIWFNVTIICLIWIHRNLHEPMYIFIAALLLNSVLYSTNIYPKLLVDFLSEKQIISYSACLFQFFIIYSLVASEFLLLTAMSYDRYVSICKPLQYSTIMRRRTVSIILVLAWLVPACEISILVILSADMKLCNLTLNGISCNNAIYSLHCENSKTRSALGVVVLTITALLPLHFILFTYTRILIISYRSSRNVRRKAAQTCLPHLLVLISFSCLCAFDVTIVRLGSDFPKTVHFIISLQTIFYHPLFNPIIYGLKMKEISKHLKKLFCGTKIM
>LOCXPOR160.535.HIT1.OR.2R.308.7tm_4.exons1.NC_046629.1.Anabas_testudineus
MENELNVTYITLGGLVDMEKYKYLYFSIVFTVYILIICFNVTIICLILIHRNLHEPMYIFIAALLLNSVLYSTNIYPKLLVDFLSEKQIISYSACLFQFFNIYSLGGSEFLLLTTMSYDRYVSICKPLQYPTIMRRRTVSIILVLAWLVPACEIAVLVILSADLKLCNLTLNGISCNNAIYSLHCENSKTRSALGVVAVIITAMFPVLFILFTYTRILIISYRSSRNVRRKAAQTCLPHLLVLISFSCFCAFDVIIVRLGSDFPKTVRLIISLLTILYHPLFNPIIYGLKMKEISKHLRKLFCGTKVM
>LOCXPOR161.536.HIT1.OR.2R.308.7tm_4.exons1.NC_046629.1.Anabas_testudineus
MEDELNVTYITLGGLVDLDKYKYLYFSVVFTAYILIIWFNVTIICLIWIHKNLHEPMYIFIAALLLNSVLYSTNIYPKLLVDFLSEKQIISYTACLFQFFIIYSLVASEFLLLTAMSYDRYVSICKPLQYLTIMRRRTVSIILVLAWLVPACEIAVLVILSADLKLCNLTLNGISCNNAIYSLHCENSKARSALGVVALTITALLPLHFILFTYTRILIISYRSSRNVRRKAAQTCLPHLLVLISFSCLSAFDVIIVRLGSDIPKTVRLIISLQTMLYHPLFNPIIYGLKMKEISKHLKKLFCGTKVM
>LOCXPOR162.539.HIT1.OR.2R.302.7tm_4.exons1.NC_046629.1.Anabas_testudineus
MDDELNVTYITLNGYVDVQRFRYLYFLIMFTIYILIISFNVTIMCLIWIHKNLHEPMYIFIAALLLNSVLFSTTMYPKLLTDFLSEKQIISYSACLFQYFLYYTFSVSEFLLLAVMAFDRYVSICKPLQYPTIMKKTRVSSLLVLTWFVSACHVVIPAIVSAKTKLCHFTIKGIYCNNVIYELQCVESRVVTLYGVVALVDIVVLPVLFILFTYTKILLIAYRRGREVRKKTAETCLPHLLVLISFFSLSVYDISIARVESNLSSTARFIMTLQIVLYHPLFNPLIYGLKMKEIYKHLKRLF
>LOCXPOR163.541.HIT1.OR.2R.302.7tm_4.exons1.NC_046629.1.Anabas_testudineus
MENELNVTYITLGGFVDMDKYKYLYFSIMFTAYILIIWFNFTIICLIWIHRNLHEPMYIFIAALLLNSVLFSTNIYPKLLVDFLSEKQIISYSACLFQFFINYSIGDSEFLLLTAMSYDRYVSICKPLQYLTIMRRTTVSIILVLAWLVPACEIAVLVILSADLKLCHLTSNGIFCNNTIYSLHCENSKTRSAFGVVALTFTALLPVLFILFTYTRILIISYQSSRNVRKKAAQTCLPHLLVLISFSCLCAFDVIIVRLGSDFPKTVRFVLTLQTMLYHPLFNPIIYGLKMKEISKHLKKLF
>LOCXPOR164.542.HIT1.OR.2R.308.7tm_4.exons1.NC_046629.1.Anabas_testudineus
MDDELNVTYITLGGHVEVHKYKYLYFLIMFTAYILIIFCNVTIVCLIWIHRTLHEPMYIFIAALLVNSVLFSSTMYPKLLVDFLSEKQIISYSACLFQFHMFYSLGGSEFLLLTAMAYDRYVSICKPLQYLTIMRKQTVSILLVLAWLVPVCSVAVPAILSADMKLCNLTLNGIFCNNSIYSLHCVNSKSRSLFGVVDLMFAALFPLLFILFTYTRIFIISYRSSRNVRKKSAQTCLPHLLVLISFSCLCAFDVTIVRLGSHFPKTVHFIMSLQVILYNPLFNPIVYGLKMKEISKHLKRLFWQAKMS
>LOCXPOR165.543.HIT1.OR.2R.303.7tm_4.exons1.NC_046629.1.Anabas_testudineus
MEGKLNVTYITLGGFVDMDKYKYLYFSVVFTAFILIICFNVTIICLIWIHRNLHEPMYIFIAALLLNSVLYSTNIYPKLLVDFLSEKQIISYSACLFQFFYSYASAGSEFLLLTTMAYDRYVSICKPLQYPTIMRLRTISIFLVLAWVLPALNNSVTTILSADLKLCSLTLNGIFCNNAIYNLHCENSKARSIVGVIAVIINVPLPLCFILFTYTKILIISFRSRRNVRRKAAQTCLPHLLVLISFTCLCAFDVIIVRLGSDFPKTVHFTITLQTILYHPLFNPIIYGLKMKEISKHLKKLYC
>LOCXPOR166.544.HIT1.OR.2R.303.7tm_4.exons1.NC_046629.1.Anabas_testudineus
MEDEPNVTYITIGGLVDMEKYKYLYFSVVFTAFILIICFNVTIICLIWIHRNLHEPMYIFIAALLLNSVLYSTNIYPKLLVDFLSEKQIISYSACLFQFFNIYTLGGSEFLLLAAMSYDRYVSICKPLQYPTIMRKRTVSIFLVLAWLVPACNNGALAILSANLKLCSLTFNGIFCNNAIYSLHCENLKARSVFGVVALIITVPLPVLFILFTYTRILIISFRSRRNVRRKAAQTCLPHLLVLISFTCLGAFDVIIVRLGSDFPKTVHFTITLQTILCHPLFNPIIYGLKMKEISKHLKKLYC
>LOCXPOR167.545.HIT1.OR.2R.303.7tm_4.exons1.NC_046629.1.Anabas_testudineus
MEHELNVTYITLGGLVDMDKYKYLYFSIMFTAYILIIWFNFTIICLIWIHKNLHEPMYIFIAALLLNSVLYSTTVYPKLLVDFLSEKQIILYSACQFQFFINYSLGGSEFLLLAAMAYDRYVSICKPLQYPTIMRKRTVNVFLVLAWLVPACEIAVLAILSADMKLCNLTLNGIFCNNVIYNLHCVSSKARSVFGVVALTITAILPVLFILFTYTRILIISYRSSRNVRRKAAQTCLPHLLVLISFSCLCAFDVIIVRLGSDFPKTVHFIITLQTILYHPLFNPIIYGLKMKEISKQLKRLFC
>LOCXPOR168.546.HIT1.OR.2R.303.7tm_4.exons1.NC_046629.1.Anabas_testudineus
MEGEQNATYVILDGYVNVHKYRYIYFMTVFIVYILIICSNSTIVYLIWKHQDLHEPMYVFIAALLLNSVLFSTNIYPKLLIDFLSEKQIISYQACLVQYFMFYTLGSSEFLLLAAMAYDRYVSICKPLQYPTIMRKTNVSILLALAWFLPACQLIGSVTMSANQKLCSFTLKVIFCNNSIYKLHCVSSKVISIYGVIILLNIAVIPVFFIVFTYVRILIICYRSCADVRKKAAQTCLPHLLVLTNVFVLITYDVITVRLESDFPKTARLIMILQLVLYNPLLNPLIYGLRMKEISKHLQRWCC
>LOCXPOR169.547.HIT1.OR.2R.300.7tm_4.exons1.NC_046629.1.Anabas_testudineus
MEEELNTTYLILGGHMELQKYRYLCFVFVFIMYILILCSNSTIVYLIWKHQDLHEPMYIFIAALLVNSILFTTNIYPKLLIDFLSEKQIISYQDCLVQYYMLYSLGGSEFLLLTAMAYDRYVSICKPLQYPTIMRKRTVSIFLTLAWLLPACQFVGLTIMSSNQKLCSFTLKVIFCNNSIYKLFCVASRVISLFGVITLITVVVLPVVFIIFTYTRILIICYHSCGEVRKKAAQTCLPHLLVLMNYLVLGTWDVITVRLDSDILKTAHLIMNLQFDLYNPLLNPIVYGLKLKEISKHLKR
>LOCXPOR170.548.HIT1.OR.2R.308.7tm_4.exons1.NC_046629.1.Anabas_testudineus
MDDEPNVTYITLGGHVEVHKYKYLYFLIILTFYILIISFNVTIVCLIWIHRTLHEPMYIFVAALLVNSVLFSTTMYPKLLVDFLSEKQIISYSACLFQFFIFYSLAGSEFLLLAAMSYDRYVSICKPLQYPTIMKKGSVSIFLVLAWLVPACEIAVLAMLSADMKLCNLTLNGIFCNNAIYSLHCENSKARSIFGVVALIITALFPLLFILFTYTRILIISYLSSRSVRKKAAQTCLPHLLVLISFSSLCAFDVSIVRLGSELPKTVHLIMTLQAILYHPLFNPIIYGLKMKEITKNVRRLLCPGKAI
>LOCXPOR171.549.HIT1.OR.2R.307.7tm_4.exons1.NC_046629.1.Anabas_testudineus
MGKELNITYLVLGGHVELLKYRYLCFVFVFIMYILILCSNSTIVYLIWKQQDLHEPMYIFIAALLLNSVLLSTNIYPKLLIDFLSEKQIISYRACLVQYFMFYTLGSSEFLLLTAMAYDRYVSICKPLQYPNIMRKTTVCIFVALAWIVPTCLFAGLATMCSNQKLCSFTLKVIFCNNTFFKLFCVASKAISIYGVLILLNVNIFPVIFITFTYTRILIICYHSCGEVRKKAAQTCLPHLLVLINYLVLGTYDVIAVRLDSDILTTAHLIMTLQFGLYNPLFNPIIYGQKSKEISKHIKRLFCQDKV
>LOCXPOR172.550.HIT1.OR.2R.307.7tm_4.exons1.NC_046629.1.Anabas_testudineus
MGKELNITYLVLGGHVELLKYRYLCFVFVFIMYILILCSNSTIVYLIWKQQDLHEPMYIFIAALLLNSVLLSTNIYPKLLIDFLSEKQIISYQACLVQYFMFYTLGSSEFLLLTAMAYDRYVSICKPLQYPNIMRKTTVCIFVALAWIVPTCLFAGLATMCSNQKLCSFTLKVIFCNNTFFKLFCVASKAISIYGVLILLNVNIFPVIFITFTYTRILIICYHSCGEVRKKAAQTCLPHLLVLINYLVLGTYDVIAVRLDSDILTTAHLIMTLQFGLYNPLFNPIIYGQKSKEISKHIKRLFCQDKV
>LOCXPOR173.553.HIT1.OR.2R.300.7tm_4.exons1.NC_046629.1.Anabas_testudineus
MEKELNISYLILDGHVELKKYRYIYFIMFFIVYILILCSNSTIVYLISKHQDLHEPMYIFIAALLLNSVLFSTSIYPKLLIDFLSEKQIITFKACIVQYFMFYSLGGSSFYLLAAMSYDRYVSICKPLQYPTIMTKTTVSIFLSLAWLLPACQFMGLATIVSNLQLCSFTLQVIFCNNSIYKLQCVSSRVISIYGVINLLNIVVFPVCFIIFTYARIFFICSRSCAQVQKKAAKTCLPHLLALINVSFFSVYEVIIVRMESDLTKTVSLIMTLQLILYNPLLNPIIYGLKMKEISKHLKR
>LOCXPOR174.554.HIT1.OR.2R.300.7tm_4.exons1.NC_046629.1.Anabas_testudineus
METEQNATYLFLDGHVEVQKYRYIYFMIVFIVYILILCSNSTIVYLIWKHQDLHEPMYIFIAALLVNSVFLSTNIYPKLLNDFLSEKQIISYQACLAQFFMFYSLGGSEFLLLTVMAYDRYISICKPLQYPTIMRKRTVSILLSLAFLVPLVEHVALVTLNAYQKLCSFTLKVIFCNNSIYKLHCVSSRVISLYGVFTLLNIVVFPVFFIVFTYTRILIICYHSSGEVRKKAAQTCLPHLLVLINVFVLAAYDVITVRIEPDFPKIAHLIMSLQLILYNPLFNPFIYGLKMKEISKHLKR
>LOCXPOR175.555.HIT1.OR.2R.307.7tm_4.exons1.NC_046629.1.Anabas_testudineus
MDDEVNFTYITLGGHVEVHKYKYLYFMTMFTVYILIICFNFTIVCLICIHKNLHEPMYIFIAALLLNSVLFSTNIYPKLLVDFLSEKQIISYSACLFQFHIYYASAGSEFLLLAAMSYDRYVSICKPLQYPTIMKKTTVSILLVLSWLLPVCSVGVPVTLSADMKLCNLTLNGIFCNNAIYSLYCVSSKARSVYGIIGLIITALFPLIFILFTYTRILIISYRSSRNDRKKAAQTCLPHLLVLISFSCLSVFDISIVRLGSDFSKTAHFIMSLQVILYNPLFNPIIYGLKMKAVAKYLKRLFCRAKI
>LOCXPOR176.556.HIT1.OR.2R.304.7tm_4.exons1.NC_046629.1.Anabas_testudineus
EEFNVTYIILDGHVEVYKYKYLYFMIVFIVYILILCSNSTIVYLIWKHQDLHEPMYIFIAALLLNSVLFSTNIYPKLLIDFLSEKQIITFKACLVQYFMFYTLGNSEFLLLAAMSYDRYVAICKPLQYPTIMSKRTVSVFLTLAWVLPACHVVASATESSNQKLCSSTLKGIFCNSIIYKLFCVASRASFFGLLTLINVVILPVIFIVSSYIRILIICYRSCGEIRKKASQTCLPHLLVLMNLVFLVTYDVITVRLESDFSKTTRLTMTLQLVFYNPLLNPLIYGLKMKEISKYIKRFCIDKVN
>LOCXPOR177.558.HIT1.OR.2R.302.7tm_4.exons1.NC_046629.1.Anabas_testudineus
MEEELNETYLTLDGHLEVHKYRYLYFVIVFIVYILIICSNSTIVYLIWKQHDLHEPMYIFIAALLVNSVLLSTNIYPKLLIDFLSEKQIITKSACLFQFVALYTLVDSEFLLLSAMAYDRYVAICKPLKHPTIMKRKIVIIFLTLAWLLPASQIAGLAAMRVNQKLCSFTLKVIFCNNSIYNLFCVTSRATSLYGVFIVINLSVFPVIFIVFTYIRILIICYHSSGEVRKKAAQTCLPHLIVLMNYFFLMTYDVIVVRLETDVPKTARLMLTLQFAVYNPLFNPIIYGLKMKEISKQVKKLF
>LOCXPOR178.559.HIT1.OR.2R.301.7tm_4.exons1.NC_046629.1.Anabas_testudineus
MEEELNETYLTLDGHLEVHKYRYLYFVIVFIVYILIICSNSTIVYLIWKQHDLHEPMYIFIAALLMNSVLLSTNIYPKLLIDFLSEKQIITKSACLFQFVALYTLVDSEFLLLSAMAYDRYVAICKPLKHPTIMKRKIVIIFLTLAWLLPASQFAGLAAMRVNQKLCSFTLKVIFCNNSIYNLFCVTSRATSLYGVFVLINLSVFPVIFIVFTYIRILIICYHSSGEVRKKAAQTCLPHLIVLMNYFFLITYDVIVVRLETDVPKTARLMLTLQFAVYNPLFNPFIYGLKMKEISKHLKKL
>LOCXPOR179.560.HIT1.OR.2R.301.7tm_4.exons1.NC_046629.1.Anabas_testudineus
MEEELNTTYLILDGHVEVHQYRYLYFIIVFIVYILILCSNSTIVYLIWKHQDLHEPMYIFIAALLLNSVLLSTNIYPKLLIDFLSEKQIISYQACLVQYFMFYSLGSSEFLLLAAMSYDRYVSICKPLQYSAIMTKTTVIIVLAVAWLLSACQLVGLAIICSHQELCSFTLKVIYCNNTIYKLFCVASRAISVYGLVILLNTVVFPVVFIIFTYTRILIICYHSSKEVRKKAAQTCLPHLLVLINYFFWGTYDVITVRLESEFPKTVRLIMSLQLVLFNPLFNPIIYGLKMKEITKHLKNV
>LOCXPOR180.561.HIT1.OR.2R.303.7tm_4.exons1.NC_046629.1.Anabas_testudineus
MEEELNMTYLILDGNVELQKYRYLYFTIVFVVYILILCSNSTIVYLIWKQQDLHEPMYIFIAALLLNSVLLSTNIYPKLLIDFLSEKQIISFSACLFQFVTLYALICSEFLLLAAMAYDRYVAICKPLQYPTMMTRRTVCIFLTLAWLLPACQFVGLASIRANQKLCSFTLTVIFCNNSIYKLFCVTSPAVSFYGVFILLNVVACPVLFILFTYTRILIICYHSAGEVRKKAAQTCLPHLLVLINTFFLITYDVITVRLESDIPKTARLILTLQLILYNPLFNPIMYGLKMKEISKHLKRLFT
>LOCXPOR181.562.HIT1.OR.2R.303.7tm_4.exons1.NC_046629.1.Anabas_testudineus
MEEELNMTYLILDGNVELQKYRYLYFTVVFVVYILIICSNSTIVYLIWKHQDLHEPMYIFIAALLLNSVLLSTNIYPKLLIDFLSEKQIISFSACLFQFVTLYALIDSEFLLLAAMAYDRYVAICKPLQYPTMMTRRTVCIFLTLAWLLPACQFVGLASIRANQKLCSFTLTVIFCNNSIYKLFCVTSAAVSFYGVFILLNLVACPVLFILFTYARILKICYQSCGEVRRKAAQTCLPHLLVLINTFFLVTFDVITVRLESDIPKIVRLILTLQLILYNPLFNPIMYGLKMKEISKHLKKLFT
>LOCXPOR182.564.HIT1.OR.2R.302.7tm_4.exons1.NC_046629.1.Anabas_testudineus
MEEDFNITYVILDGHVEIQKYRYLYFMIVFIMYILIICSNSTIVYLIWKHQDLHEPMYIFIAALLLNSVFFSTNIYPKLLIDFLSEKQIISYKACIVQYYMVYTLGSSEFLLLTAMSYDRYVSICKPLQYPTIMRKATISIFLALAWLLPACQMVGLATLSANQKLCSFTLKVIFCNNSIYKLFCVASREISIYGVFILINVNIFPLFFIIFSYTKILIICYHSCGEVRKKAAQTCLPHLLVLINYFCLGAYDVITVRLDADFPKIAHLIIALQLVLYNPLFNPIIYGLKMKEISKHLKRLF
>LOCXPOR183.565.HIT1.OR.2R.308.7tm_4.exons1.NC_046629.1.Anabas_testudineus
MEEQLNITYISLDGHVEIQKYRYLYFPIVFIMYILIICSNSTIVYLIWKHQDLHEPMYIFIAALLLNSVFFSTNICPKLLIDFLSEKQIISYQECIVQYYMIYTLGSSELLLLAAMAYDRYVAICKPLQYSSIMTKRTVSIFLALAWLLPACQFAGLATLSFNQKLCSINLKVIFCNNTIYKLFCVASTAISLFGVFILLNVNIFPVIFVVSSYIRILIICYNSGVEVRKKAAQTCLPHLLVLINYTFLGAYDVITVRLDLNFSKIAHFIIALQLVLYNPLFNPIIYGLKMKEISKHLKRLFGQEQLI
>LOCXPOR184.566.HIT1.OR.2R.302.7tm_4.exons1.NC_046629.1.Anabas_testudineus
MDKELNETFIVLDGHVEVHKYTFVYFMSFLIVYVLIICSNSTIVYLIWKHQDLHEPMYIFIAALLMNSLFLSTNIYPKLLIDFLSEKQIISYQACIVQYFMFYALGCSEFLLLAAMAYDRYVSICKPLQYPTIMRKTTVSIYLALAWLLPACQLVGLAIMSSNQKLCSFTLKVIFCNNTIYKLFCVTSRAITVYGLVILLNTVVFPVVFIVFSYIRILIICYHSSGDVRKKAAQTCLPHLIVLINYFCLFTYDVITVRLEYEFPKTARLIMSLQLVLYNPLFNPMIYGLKMKEISKHLKRLF
>LOCXPOR185.567.HIT1.OR.2R.306.7tm_4.exons1.NC_046629.1.Anabas_testudineus
MEEELNVTYLILGGHVELQKYRYLYFIVVFMVYILILCSNSTIVYLIWKHQDLHEPMYIFIAALLMNSVFLSTNIYPKLLIDFLSEKQIVSYQACLVQYFMFYTLVCSEFLLLAAMAYDRYVSICKPLQYPTIMRSGMVILCLVLSWLLPACQFAGLAAMSANQKLCSSNLKVIFCNNTIYKLFCVASRAISLFGVFTLLNAIVFPLLFIIFTYIRIFTICYRSCGEVRRKAAQTCLPHLLVLINYFCLITYEFITVRLESDFPKTARLIMTLQLVLYNPLFNPLIYGLRMKEISKHLKRLFCQDK
>LOCXPOR186.569.HIT1.OR.2R.307.7tm_4.exons1.NC_046629.1.Anabas_testudineus
MEEELNITYLVFDGHVEINKYRYLYFISFSIVYILIICSNSTIVYLIWKHQDLHEPMYIFIAALLLNSVLLSTNIYPKLLIDFLSEKQIISHQACIVQYSLFYALGSSEFLLLAAMAYDRYVSICKPLQYPTIMRKRTVSFFLAVAWLLPACQQMGLSAMSANQKLCSFTLKVIFCNNTIYKLFCVASRAVSVFGLFILSNTAIFPVVFIIFSYTRILIICYHSSKEVRKKAAQTCLPHLIVLINYFCLFAFEVIAVRVEYEFPKTARLIMSLQLVLYNPLFNPMIYGLKMKEISKHLKRFFCQDKI
>LOCXPOR187.570.HIT1.OR.2R.306.7tm_4.exons1.NC_046629.1.Anabas_testudineus
MEEELNITYLVFDGHVEINKYRYLYFISFSIVYILIICSNSTIVYLIWKHQDLHEPMYIFIAALLLNAVFLSTNIYPKLLIDFLSEKQIISHQACLVQYSLFYALGSSEFLLLAAMAYDRYVSICKPLQYPTIMRKRTVSIFLAVAWLLPACQQMGLSAMSANQKLCSFSLKVIFCNNTIYKLFCVASRAVSVFGLFILSNVVVLPVIFIIFTYTRILIICYHSSKEVRKKAAQTCLPHLIVLINYFCLFIYDVITVRLEYEFSKPARLIMSLQLVLYNPLFNPFIYGLKMKEISKHLKSSFCQEK
>LOCXPOR188.571.HIT1.OR.2R.302.7tm_4.exons1.NC_046629.1.Anabas_testudineus
MEEELNITYLVFDGHVEINKYRYLYFISFSIVYILIICSNSTIVYLIWKHQDLHEPMYIFIAALLLNAVFLSTNIYPKLLIDFLSEKQIISHQACIVQYSLFYALGSSEFLLLAAMAYDRYVSICKPLQYPTIMRKKTVIVFLTVAWLLPVCQQVGISILSSNQKLCSFTLKVVFCNNTIYKLFCVASKAISIYGLFLLVYSNILPVIFIIFSYTRILIICYHSSKEVRKKAAQTCLPHLIVLISYICLFIYDVITVRLEYEFSKPARLIMSLQLVLYNPLFNPFIYGLKMKEISKHLKSSF
>LOCXPOR189.572.HIT1.OR.2R.305.7tm_4.exons1.NC_046629.1.Anabas_testudineus
EELNITYLVFDGHVEINKYRYLYFISFSIVYILIICSNSTIVYLIWKHQDLHEPMYIFIAALLLNSVFLSTNIYPKLLIDFLSEKQIISHQACIVQYSLFYAFGCSEFLLLAAMAYDRYVSICKPLQYPTIMRKKTVIVFLTVAWLLPVCQQVGISTLSSNEKLCSFTLKVVFCNNTIYKLFCVASKAISIYGLFLLSNTVIFPLIFIIFSYTRILIICYHNSKEVRKKAAQTCLPHLIVLINYFCLFIYDVITVHLEYEFSKPARLIMSLQLVLYNPLFNPLLYGLKMKEISKHLKGLFCHHKI
>LOCXPOR190.573.HIT1.OR.2R.302.7tm_4.exons1.NC_046629.1.Anabas_testudineus
MDEELNVTYLTFGGHVEVDKYRYLYFMGFLLLYILILCSNSTIVYLIWKHQDLHEPMYIFIAALLLNSVFLSTNIYPKLLIDFLSEKQIISYQACLVQYSLFYALAGSEFLLLAAMSYDRYVSICKPLQYPTIMRKTTVIVFLAVAWLLPACQQVGLSTLSGYQKLCSFTLKVIFCNNSIYKLFCVASRAISVLGVFILLNVVVFPVIFIIFSYTKILIICYHSCGEVKKKAAQTCLPHLIVLINYFCLFTYEVIAVRLEYEFPKTTRLIMSLQLVLYNPLFNPMIYGLKMKEISKHLKRLF
>LOCXPOR191.575.HIT1.OR.2R.306.7tm_4.exons1.NC_046629.1.Anabas_testudineus
MDEGLNITYFILDGHVEVHKYKYLYFIIFLIVYILIICSNSTIVYLIWKHQDLHEPMYIFIAALLLNSVLFSTTIFPKLLMDFLSEKQVISYQACLVQFLLYYGFGYSEFLLLAAMSYDRYVSICKPLQYPTIMRKKTINIFLALAWLLPALQIVALTIMISHQKLCSFTLKLIFCNNTIYKLFCVASREISVYGVFILLNVVGFPVFFIVFTYIRILIICYHSSGDVRKKAAQTCLPHLLVLTNYFCLFTFEVIAVRLEYEFPKTARLIISLQLVLYNPLFNPLIYGLKMKEISKHLNRLFCQDK
>LOCXPOR192.576.HIT1.OR.2R.302.7tm_4.exons1.NC_046629.1.Anabas_testudineus
MEQELNGTYIILGGHVEVEKYRYLYFMVVFVVYILIICSNSTIVYLIWKHQDLHEPMYIFIAALLSNSVLLSNIIYPKLLIDFLSEKQIISYEACIVQYFMFYTLGCSEFLLLAAMAYDRYVSICKPLQYPTIMRKKTVIIVLALAWLLPACHLVGFAIISANQKLCSFTLKVIFCNNTIYKLFCVASKAISVFGAFILMNIVFFPVFFIIFTYTRILIICYHSSKEVRKKAAQTCLPHLLVLINYFVLITYDVITVRLESDFPKTTRLIMTLQLVLYNPLFNPMIYGLKMKDISKHLKTFF
>LOCXPOR193.578.HIT1.OR.2R.302.7tm_4.exons1.NC_046629.1.Anabas_testudineus
MEEQLNVTYIILDGHVELHKYRYLYFIIVFTVYILILCSNSTIVYLIWKNQDLHKPMYIFIAALLFNSVLISTNIYPKLLIDLLSEKQIISYQVCLLQFWLFYTFCYSEFLLLAAMSYDRYVSICKPLQYPTIMTKRTVSIFLALAWLVPACQLAGLTTLSSNQKLCSYTLKVIFCNNTIFKLFCVASRAITYFGLFILLNSVGFPVFFIIFTYTRILIICYHSSKEVRKKAAQTCLPHLLVLINYFFLITYEVITVRLESDFPKTTRLIMTLQLVLYNPLFNPMIYGLRMKEISKHLKRLF
>LOCXPOR194.579.HIT1.OR.2R.307.7tm_4.exons1.NC_046629.1.Anabas_testudineus
MEEELNITYIVLDGHVEVQKYRYLYFMVVFIVYILILCSNSTIVYLIWKHQDLHEPMYIFIAALLMNSVFLSTNIYPKLLMDFLSEKQIISYQACLVQYFMFYALAGSEFLLLAAMAYDRYVSICKPLHYPTIMGKRTVCIFLALAWFLPACHLAGLAIICSHQKLCSFTLKVIYCNNTIYKLFCVASRAVSVFGVFFLLNVAVFPVFFIIFSYTRILIICYHSCGEVRKKAAQTCLPHLLVLINYFFLLTYDVITVRLESDFPKTARLIMTLQLVLYNPLFNPMIYGLKMKEISKHLKKLFSQENM
>LOCXPOR195.580.HIT1.OR.2R.307.7tm_4.exons1.NC_046629.1.Anabas_testudineus
MEEELNVTSVIFDGHVEVHTYRYLYFITFFILYILIICSNSTIVYLIWKHQDLHEPMYIFIAALLLNSVLFSTNIYPKLLIDFLSEKQIISYQACLVQYFMFYSLGDSEFLLLTAMAYDRYVSICKPLQYSTIMTKTTVSIFLILAWLIPACQFVGLTIMSSNQKLCSFTLKVIFCNNSIYKLFCATSRSISVFGVFTLINDVVLPVIFIIFSYTRILIICYRSSGEVRKKAAQTCLPHLLLLINYFFLITYDLIIVRLESDFVKTARLIMTLQLVLYNPLFNPIIYGLKMKEISKHLKRLLCQDKI
>LOCXPOR196.581.HIT1.OR.2R.307.7tm_4.exons1.NC_046629.1.Anabas_testudineus
MEEELNVTYLIFDGHIELQKYRYLYFMAFFIVYILILCSNSTIVYLIWKHQDLHEPMYIFIAALLLNSVLYSTNIYPKLLIDFLSEKQIITYQECLVQYFMFYTLVDSEFLLLAAMSYDRYVSICKPLQYPTIMRKTMVFIFLALAWLIPACQFVGLATMSANQKLCSFTLKVIFCNNTFFKLFCVASRSISVFGVFTLLNDVILPVIFIIFSYTRILIICYRSSGEVRKKAAQTCLPHLLLLINYFFLITYDLIIVRLESDFVKTARLIMTLQLVLYNPLFNPIIYGLKMKEISKHLKRLFCQDKI
>LOCXPOR197.583.HIT1.OR.2R.303.7tm_4.exons1.NC_046629.1.Anabas_testudineus
MDNELNITYITLDGFVEVNKYRYVYFVIMFTAYILILCTNSTIVCLIVIHRNLHEPMYVFIAALLVNSLLFSTALYPKILTDVLSEKQIISYSACLFQCFINYSLGGSEFLLLTVMSYDRYVSICKPLQYPTIMRQTNICIFLVLAWLLPVCQVAVTTVMNADKKLCNFTLKGIICNSTIFKLHCVSSGLLNIYGLVVLVNIVLLPVLFILFTYTRILIISYRSSREVRRKAAQTCLPHLLVLINFSSLSSYDVLLARIESDFPKTVHLLISLQVILYHPLFNPIMYGLKMKEIYKQLKRLFC
>LOCXPOR198.584.HIT1.OR.2R.303.7tm_4.exons1.NC_046629.1.Anabas_testudineus
MDNIINMTYITLDGYVEMNKYRYLYFVILFTAYILILCTNSTIVCLIVIHRNLHEPMYVFIAALLVNSLLFSTAIYPKILTDVLSEKQIISYSACLFQCFINYSLGGSEFLLLTVMAYDRYVSICKPLQYPTIMRQTNIRFFLTAAWLLPACQTAVPVGLSADAKLCNYYIKGIICSSTVYKLHCGSSRVLLIYGLVALVNVIISPVLFILFTYTRILIISYRSSREVRRKAAQTCLPHLLVLINFSCLSAYNVLLARIESDFSKTVNLILALQVILYHPLFNPIMYGLKMKEIYKQLKRLFC
>LOCXPOR199.591.HIT1.OR.2R.302.7tm_4.exons1.NC_046629.1.Anabas_testudineus
MENNFNVSYITLDGFIELHKYKYLYFLIMFTAYILIICCNSTIVCLIVIHRNLHEPMYVFIAALLVNSLLFSTALYPKILTDVLSEKQIISYSACLFQFHIFYSLGGSEFLLLAAMSYDRYVSICKPLQYATIMRKSNISLMLLLAWILPSCQFAVSIVLSADAKLCNFTFSGIICNSTIFKLHCVSSGLLNIYGLFSFVCILLLPVLFILFTYTRILIISYRSSREVRRKAAQTCLPHLLVLINFSCLSSYDVLLLRLQTDFPKIVRLIMTLQVILYHPLFNPIIYGVKMKEISKHLKTLF
>LOCXPOR200.592.HIT1.OR.2R.302.7tm_4.exons1.NC_046629.1.Anabas_testudineus
MENNFNVSYITLDGFIELHKYKYLYFLIMFTAYILIICCNSTIVCLIVIHRNLHEPMYVFIAALLVNSLLFSTALYPKILTDVLSEKQIISYSACLFQFHIFYSLGGSEFLLLTAMSYDRYVSICKPLQYATIMRKSNISLMLLLAWILPSCQFAVSIVLSADAKLCNFTFSGIICNSTIFKLHCVSSGLLNIYGLFSFVCILLLPVLFILFTYTRILIISYRSSREVRRKAAQTCLPHLLVLINFSCLSAYDVLLLRLQTDFPKIVRLIMALQMILYHPLFNPIIYGVKMKEISKHLKTLF
>LOCXPOR201.593.HIT1.OR.2R.302.7tm_4.exons1.NC_046629.1.Anabas_testudineus
MNNNLNVTYITLDGYVELNRYRCLYFMIMFTAYILILCSNSTIVYLIWKHKDLHEPMYVFIAALLMNSLLFSTAIYPKLLSDVLSEKQIISYSACLFQWFTYYFLGGSEFLLLAAMSYDRYVSICKPLQYPSIMRKSNISLMLLLAWLLPACQFAVSIVLSADAKICNFNFNGIICNSTVFKLHCVSSGPLNIFGLVAFVYILLLPVLFILFTYTRILIISYRSSREVRRKAAQTCLPHLLVLINFSCLSSYDVLLARIETDFPKIVRLIMTLQVILYHPLFNPIIYGVKMKEISKHLKTLF
>LOCXPOR202.594.HIT1.OR.2R.301.7tm_4.exons1.NC_046629.1.Anabas_testudineus
MDEIVNVTYITLDGYVELNKYKYLYFLIIFTVYILIICCNSTIMCLIWIHKTLHEPMYMFIAALLLNSVLYSTNIYPKLLADLLSENQIISFQACLLQAFVYYTLATSEFLLLAAMSYDRYVSICKPLQYPTIMRKSTVRVFLVLAWIVPACEIAVSVALNAKIKLCSFTLKGIFCNNSIYKIQCVSSVALSIYGVFMLINLSLFPMLFILFTYTRILIISYQSCREFRRKAAQTCLPHLLVLISFSCFFIYDIIIVKLESDFPKTARLVMTLQVILYHPLFNPIIYGLKMNEISKQLKKL
>LOCXPOR203.595.HIT1.OR.2R.300.7tm_4.exons1.NC_046629.1.Anabas_testudineus
MDVELNVTYITIDGYVELHKYRYLYCSIMFTVYILIVCCNSTIVSLIVIHKTLHEPMYIFIAALLVNSVLYSTTTYPKILFDILSRKETITYPLCLFQSFVYYTMAGSEFLLLAAMSYDRYVSICKPLQYETIMRKTTVIILLALSWTVPVCELTVSAVLYANIRLCNFTLKGIFCNTSVYTLQCARSLTLSLYSVFMLLHVALFPLLFILFTYTRILIISYRSSKTVRRKAAQTCLPHMLVLISFSCFITYDVVIVRLESDFPKVARLIMTLLMIAYHPLFNPIIYGLKMKEISKHLTR
>LOCXPOR204.596.HIT1.OR.2R.306.7tm_4.exons1.NC_046629.1.Anabas_testudineus
MDDTSNGTYLTLDGFVELHKYRYLYFMIMFVMYIPIISCNSTIICLIWIHKTLHEPMYIFIAALLLNSVFYSTNIYPKLLADFLSGKETVAYPLCLFQAFIYYSLAASEFLLLTAMSYDRYVSICKPLQYPAIMRKTTVILLLVLAWLVPLCELTVSAVLYANMKICSFTLKGIFCNNSIYSIQCVRSVTLAIYGVFMLLNMVLFPLLFILFTYTRILIISYRSSKTVRRKAAQTCLPHLLVLINFSCFITYDIIIVRLESDFAKTVRLIMILQMILYHPLFNPIIYGLQMKEIAKHLKRLFSQVK
>LOCXPOR205.597.HIT1.OR.2R.301.7tm_4.exons1.NC_046629.1.Anabas_testudineus
MDDNLNATYITLAGFVELHKYRYLYFLVMFTVYILIICCNSVIICLIVIHRNLHEPMYIFIAALLLNSVLYSTNIYPKLSVDFLSEKQIITYPLCLFQAFIYYSLAGSEFLLLAAMSYDRYVSISKPLQHPTIMRKTTVIILLVLAWTVPACEVAACIVLYTDIKLCNFTLKGIFCNNSIYSLQCVRSVVVSVFGVFMLLNMALFPLLFILFTYTRILIISYRSSKTVRRKAAQTCLPHLLVLINLSCLFTFDISVVRLEADIPRIAHLIISIQMISYHPLFNPIIYGLKMKEISKHLKKL
>LOCXPOR206.598.HIT1.OR.2R.308.7tm_4.exons1.NC_046629.1.Anabas_testudineus
MDDTSNVTYLTLDGFVELHKYRYLYFMIMFVMYILIICCNSTIICLIWIHKTLHEPMYIFIAALLLNSVLYSTNIYPKLLADILSGKETVAYPLCLFQAFIYYSLAASEFLLLTAMSYDRYVSICKPLQYPAIMRKTTVILLLVLAWLVPLCELTVSVVLYANIKICSFTLKVIFCNNSIYSIQCVRSVTLAIYGVFMLLNMVLFPLLFILFTYTRILIISYRSSKTVRRKAAQTCLPHLLVLINFSCFITYDTITVRLESDFPKVARFIMTLLIITYHPLFNPIIYGLKMKEISKHLTRILNHIKLH
>LOCXPOR207.599.HIT1.OR.2R.308.7tm_4.exons1.NC_046629.1.Anabas_testudineus
MDDTSNGTYLTLDGFVELHKYRYVYFMIMFTVYILIICCNSTIICLIWIHKTLHEPMYIFIAALLLNSVFYSTNIYPKLLADFLSEKQTITYPFCPFQAFIYYSLAASEFLLLAAMSYDRYVSICKPLQYPAIMRKTTVILLLVLAWLVPLCELTVSVVLYANLKICSFTLKGIFCNNSIYSIQCVRSVTLAIYGVFMLLNMALFPLLFILFTYTRILIISYRSSKTVRRKAAQTCLPHLLVLINFSCFITYDIIIVRLESDFPKVARFIMTLLIITYHPLFNPIIYGLKMKEISKHLTRILNHIKLH
>LOCXPOR208.602.HIT1.OR.2R.306.7tm_4.exons1.NC_046629.1.Anabas_testudineus
MDDTSNVTYLTLDGFVELHKYRYLYFMIMFVMYILIISCNSTIICLIWIHKTLHEPMYIFIAALLLNSVLYSTNIYPKLLADFLSEKQILTYPLCLFQAFIYYSLATSEFLLLTAMSYDRYVSICKPLQYPAIMRKTTVILLLVLAWLVPLCELTVSVVLYANLKICSFTLKGIFCNNSIYSIQCVRSVTLAIYGVFMLLNMVLFPLLFILFTYTRILIISYRSSKTVRRKAAQTCLPHLLVLINFSCFITYDIIIVRLESDFAKTVRLIMILQMILYHPLFNPIIYGLQMKEISKHLKRLFSQVK
>LOCXPOR209.603.HIT1.OR.2R.307.7tm_4.exons1.NC_046629.1.Anabas_testudineus
MDDTSNVTYLTLDGFVELHKYRYLYFMIMFVMYILIICCNSTIICLIWIHKTLHEPMYIFIAALLLNSVFYSTNIYPKLLADFLSEKQTITYPLCLFQAFIYYSLAASEFLLLTAMSYDRYVSICKPLQYPAIMRKTTVILLLVLAWLVPLCELTVSVVLYANMKICSFTLKGIFCNNSIYSIQCVRSVTLAIYGVFMLLNMVLFPLLFILFTYTRILIISYRSSKTVRRKAAQTCLPHLLVLINFSCFITYDIIIVRLESDFAKTVRLIMILQMILYHPLFNPIIYGLQMKEISKHLKRLFSQVKS
>LOCXPOR210.604.HIT1.OR.2R.301.7tm_4.exons1.NC_046629.1.Anabas_testudineus
VDDDLNSTYITLDGFVELHKYKYLYFLVIFTVYILIICCNCTIVCLIVIHRNLHEPMYIFIAALLLNSVLYSTNIYPKLLADFLSDKQIISYSACLCQAFIYYTLVFAEFLLLAAMSYDRYVSICKPLQYPTMMGKKTITILLILSWLVPACGLSLSGAFNATVKLCAFTLKGIFCNNSIYKIQCVISGAQFVYSAAVFLGIALFPTFFILFTYTRILIISYRSSKTVRRKAAQTCLPHLLVLISFSCFVTYDVVIVRLESDFPKTARLIMTLQVIVYHPLFNPIIYGLKMKEISKHIKSL
>LOCXPOR211.605.HIT1.OR.2R.301.7tm_4.exons1.NC_046629.1.Anabas_testudineus
MDDTLNVTYITLGGFVELQEYRYLCFMIMFTVYILIICLNVTIICLICTHRNLHEPMYIFIAALLLNSVLYSTNIYPKLLNDLLSEKQIISYSLCFFQVFVYYTLIGSEFLLLAAMAYDRYVSICKPLQYPTIMTKTTVSVFLVLVWFVPACELAVSVAFNATIKRCSFTLKGLFCNNSFYTLQCVVSVGISMYGMIILVNVTYFPLFFVLFTYIRILLVCYRSSNTVRRKAAQTCLPHLLVLSCLSSFGMYDAFIPRVDSHIPKTVHLILTLQIMLYHPLLNPIVYGLKMKEISQHLNKL
>LOCXPOR212.606.HIT1.OR.2R.306.7tm_4.exons1.NC_046629.1.Anabas_testudineus
MDDTLNVTYITLGGFVELQEYRYLCFMIMFTAFILIICFNVTIICLICTHRNLHEPMYIFIAALLLNSVLYSTNIYPKLLNDLLSEKQIISYSLCFFQAFVYYTLIGSEFLLLAAMAYDRYVSICKPLQYPTIMTKTTVSVFLVLAWFIPACELAVSVAFNATIKRCSFTLKGLFCNNSFYTLQCVVSVGISMYGMVILVNVAYFPLFFVLFTYIRILLVCYRSSNTVRRKAAQTCLPHLLVLSCLSSFGMYDAFIPRVDSHIPKTVHLILTLQIILYHPLLNPIVYGLKMKEISQHLNKLLFSNK
>LOCXPOR213.608.HIT1.OR.2R.306.7tm_4.exons1.NC_046629.1.Anabas_testudineus
MENSSHSFYFNLSIFVNIGYYSYPAFVLCLLLYGFIICANFVIVVVISCERALHEPMYVFIALLSINALYGSAGFFPRFLMDILSDTHLISRPACFTQIYVIYTYAFCEVTILGVMSYDRYVAVCQPLHYHSKMTSAKLQMLAAFALICPAIYNSISVYVSITLPLCGNNIQKVHCAGWNIAKLACVTSAITQIAATIAAIIVSFLPICCILYTYFRIVLVCWKSSSDFRGKVLQSCLPHIISVLIYCITSFSDTILNIYDLKDLNPFVAILLSIEFVVIPPVLNPLVYGLKLPEIRTHVVRMVSW
>LOCXPOR214.609.HIT1.OR.2R.306.7tm_4.exons1.NC_046629.1.Anabas_testudineus
MENSSHSFYFNLSIFVNIGYYRYPAFVLCLLLYGFIICANLVIVVVISCERALHEPMYVFIALLSINALYGSAGFFPRFLMDILSDTHLISRPACFTQIFIIYNYAFCEVTILGVMSYDRYVAVCQPLHYHSKMTSTKVRRLAAFALICPTIYNSISIYVSITLPLCGNNIQKVHCAGWNIAKLACVTSAITQIAATIAAIIVSFLPICCILYTYFRIVLVCWKSSSDFRGKVLQSCLPHIISVLIYCITSFSDTILNRYDLKDLNPFLAILVSIEFVVIPPVLNPLVYGLKLPEIRTHVVRMVSW
>LOCXPOR215.610.HIT1.OR.2R.306.7tm_4.exons1.NC_046629.1.Anabas_testudineus
MENSSHSFYFNLSIFVNIGYYRYPAFVLCLLLYGFIICANLVIVVVISCERALHESMYVFIALLSINALYGSAGFFPRFLMDILSDTHLISRPACFTQIYVIYTYAFCEVTILGVMSYDRYVAVCQPLHYHSKMTSTKVQMLAAFAWICPAFYLSVSIYGSITVPLCGNNIQKVHCAGWNVTKLACVTSAIAQIAATIAAIIVSFLPICCILYTYFRIVLVCWKSSSDFRGKVLQSCLPHIISIVIYCITSFSDTILNRYDLKDLNPFVAILVSIEFVVIPPVLNPLVYGLKLPEIRTHVVRMVSW
>LOCXPOR216.612.HIT1.OR.2R.305.7tm_4.exons1.NC_046629.1.Anabas_testudineus
MENSSHSFYFNLSIFVNIGYYRYPAFVLCLLLYGFIICANLVIVVVISCERALHESMYVFIALLSINALYGSAGFFPRFLMDILSDTHLVSRPACFTQIYVIYTSAFCEVTILGVMSYDRYVAVCQPLHYHSKMTSTKVRRLAAFAWICPAFYLSVSIYGSITVPLCGNNIQKAYCAGWNIAKLACVTSAVTQLVVTIGGLIIASFTICCIFFSYFKIVLVCWKSSSTFRGKVLQSCLPHIISVLIYCITSFSDTVLNRYDLKELNPFVAIVVSLAFIIIPPVLNPLVYGLKLPQIRTHIVRMFE
>LOCXPOR217.614.HIT1.OR.2R.307.7tm_4.exons1.NC_046629.1.Anabas_testudineus
STEIRSFVFAMYGNTDHLKYLFFTLALLFYISVIFANTLLIVIIYVNRNLHEPMYLFLCNLFVNEIYGSTSLLPCLMVQILSDTHEISVFFCFIQIFNIHTYVAVEYGTLTIMAYDRYACICKPLHYNTIITTRKVQIVILVIWVVSFLEVGVLLSFTIRLKRCGTVINNIYCANHLVVELSCSSDRTVSLIHDLIFGLIFSVAAPVSYITYSYIKILSVCLKASTDTKTKAFDTCTPHLISLISFVFACFYSLISQRFNMSLFPYLGVVLSMYVVIIQPLQNPIIYGLKLSKVRCACKNLLTLKTS
>LOCXPOR218.615.HIT1.OR.2R.309.7tm_4.exons1.NC_046629.1.Anabas_testudineus
STEIRSFVFAMYGNTDHLKYLFFTLALLFYISVIFANTLLIVIIYVNRNLHEPMYLFLCNLFVNEIYGSTSLMPCLMVQILSDTHEISVFFCFIQIFNIHTYVAVELGTLTIMAYDRYACICKPLHYNTIITIRKVQIVILVIWVVSFVEVGVLLSFTIRLKRCGTVIYNVYCDHQLVVELSCLSDRTVSPINDLIFGLIFGVVVPVSYITYSYIKILSVCLKASTETKIKAFDTCTPHLISLISFVFACFYSLISQRFNMSLFPYLGVVLSMYVMIVQPLQNPIIYGLKLSKVRCACKNLLTLKTSQL
>LOCXPOR219.616.HIT1.OR.2R.312.7tm_4.exons1.NC_046629.1.Anabas_testudineus
STEIRSFVFAMYGNTDHLKYLFFTLALLFYISVIFANTLLIFIIYVNRNLHEPMYLFLCNLFVNEIYGSTSLLPCLMVQILSDTHEISVFFCFIQIFNIHTYIAVELGTLTIMAYDRYTCICKPLHYNTIITTRKVQIVILVIWVVSFVEVGVLLSFTIRLKRCRTVINNIYCAYHLVVELSCLSDRTVSPINDLIFGLIFGVVVPVSYITYSYIKILSVCLKASTETKIKAFDTCTPHLISLISFVFACFYSLISQRFNMSLFPYLGVVLSMYVVIIQPLQNPIIYGLKLSNVRCACKNLLTLKTSQLYIF
>LOCXPOR217.617.HIT1.OR.2R.302.7tm_4.exons1.NC_046629.1.Anabas_testudineus
STEVVSFVLAMYGDTGHLKYLYFMLALILYVSVISANTVLIVVIYLDQNLHEPMYLFLCSLFVNEIYGSTAILPCLMSQILSKTHEISLFFCFMQIFNIQTFVSVEFRTLTVMAYDRYTCICKPLHYNNIMTKRKAQIFILIIWIVSFVEIGVLLSFTVRLKFCGTVINKVSCGNHLVVALSCSSNIILSYLNDVVSGLIFGIAAPLCFISFTYAKILSVCLKASKETRMKAFDTCTPHLVSIMSLVFSCFYNLITPRFDMTFVPHLLRIILSIYVFLIQPILNPMIYGLKLTKIRQAFKKL
>LOCXPOR220.618.HIT1.OR.2R.304.7tm_4.exons1.NC_046629.1.Anabas_testudineus
MDNLSVITMLTLSGLNVTVNYRVTLFVLTLLCYCVILLVNVIIIVTIIVDKSLHEPMYIFLSNLCINGLYGTAGFYPKFLNDLLTSTFFISHAGCLLQGFVLHSSACADSSLLALMAYDRYVAICRPLVYHSVMTRQRICVLVFVAWLLPFFLLFLSTITSTSRLCGSEIPKIYCVNFLISNLACSASIAKNIIPAVNYTFYVCLGVFVVWTYIYMIKTCLKSKENMNKFMQTCIPHVFSVTIFTVTLLFDLMYMRFGSKDLSQHAQNFMSMEFLFIPPIINPLIYGFKLTKIRKRIQHFICGK
>LOCXPOR221.619.HIT1.OR.2R.315.7tm_4.exons1.NC_046629.1.Anabas_testudineus
MSNTSSIAVFQLSGFSVIVNYRFTFFSLTLLCYCLILVVNVSVILTIILDENLHEPMYIFLCNLCVNALYGTAGFYPKFAFDLLSDIHVVSYVGCFVQVYIIYSFAKVDYSILVSMAYDRYVAICRPLEYHSVMSVRRTALLVSLSWLVPLCCETMVLALTPALRLCSSQIQKLYCENWSIVKLACSSTTANYIVGLISVSFYSGHVLFIVCSYLWLVKSALKSKESRRKFIQTCVPHLFCLFNVSAALLFDVMYSRYGSDSLPENVKNFMSIEFLIFPPIFNPVIYGLILTKIRGRMTYLCMVSSQRIKLRLKV
>LOCXPOR221.620.HIT1.OR.2R.315.7tm_4.exons1.NC_046629.1.Anabas_testudineus
MSNTSSISVFSLSGFSATMNYRFTFFSLTLLCYCLILVVNVSVILTIILDENLHEPMYIFLCNLYINALWGTAGFYPKFAFDLLSDIHVVSYVGCFVQVYIIYSYAKVDYSILVSMAYDRYVAICRPLEYHSVMSVRRTALLVSLSWLVPLCIENMVLALTFTLKLCGSQIQKLYCENWSIVKLACSSTTANYIVGLISVSFYSGHLLFIVCFYLWLVKSALKSKESRRKFIQTCVPHLFCLFNVSAALLFDIMYSRYGSDSVPENVKNFMSIEFLIFPPIFNPIIYGLILTKIRGRMMYLCMVSSQRIKLRLKV
>LOCXPOR221.621.HIT1.OR.2R.315.7tm_4.exons1.NC_046629.1.Anabas_testudineus
MSNTSSISVLSLSGFSATMNYRFTFFSLTLLCYCLILVVNVSVILTIILDENLHEPMYIFLCNLCINALYGTAGFYPKFAFDLLSDIHVVSYVGCLLQVFIIHSYAKVDYSILVLMAYDRYVAICRPLEYHSVMSVRRTALLVSLSWLVPLCCETMVVVLTSTLKLCDSLIQKLYCENWSIVKLACSSTTANDIVGIIFIFFYSGHVLFIVCSYLWLVKSALKSIESRRKFIQTCVPHLFCLFNVSAALLFDVMYSRYGSDSVPENVKNFMSIEFLIFPPIFNPIIYGLILTKIRGRMTYLCMMSSQRIKVRLKV
>LOCXPOR224.623.HIT1.OR.2R.314.7tm_4.exons1.NC_046629.1.Anabas_testudineus
MSNTSSIAVFSLSGFSATVNYRFTFFSLTLLCYCLILVVNVSVILTVILDENLHEPMYIFLCNLCISALYGTAGFYPKFAFDLLSDIHVISYVGCFVQVYIIYSYAKVDYSILVSMAYDRYVAICRPLEYHSVMSVRRTALLVSLSWVVPLCCETMVVGLTSTLRLCGSQIQKLYCENWSIVKLACSSATPSNIVGLILVSFYCGHVFFIVCSYIRVVKSALKSKEGRRKFIQTCVPHLLCLLNVTAALLFDIMYSRYGSASVQQSVKNFLDIQFLMLSPILNPIIYGLILTKIRNKMTKWYMMGRQRFKLRLK
>LOCXPOR225.624.HIT1.OR.2R.308.7tm_4.exons1.NC_046629.1.Anabas_testudineus
SFYFNFTMFLNIGHYRYPAFVLCLLLYSFIVAANLVIICIILQENTLHEPMYIFIALLSFNSLYGSAGFFPRFLVDLLSDTHLISRPACLTQIYVIYTYASCEVTILSIMAYDRYVAVCHPLHYHRKMTSKTVCLLGLFAWVCPACNLTVSITTVARLPLCGDSIQKVYCASWNIVKLSCVPAAVNSLVAMLGAIIMSMLPLGFILYTYVRIVIACWKNSSEVKGKVLQSCLPHVTSFVIYFITSFSDTALSRQNLEDINPYVAVILSLEFVVIPPVLNPLVYGLKLPEIRRHIYRILYLKLQTKKVS
>LOCXPOR226.625.HIT1.OR.2R.303.7tm_4.exons1.NC_046629.1.Anabas_testudineus
MENDTVSFYFNLTMFVNIGHYRYPAFIFCLLIYSFILSANLVIILVISREKTLHEPMYLFIALLSINSLYGSTGFFPRFLIDLLSDTHLISRPACFIQIYTLYTYASYEMTILGIMAYDRYVAICHPLHYHRKMTSKTLIKLATMAGIFPAFLIILCVSLSARLPLCGHEIQKIFCANWNVVKLSCVTTVVNNIYGMLTAIVTVFLPLFYVLYTYTQIVLICWTKSAEFKGKVLQRCLPHLLSFVIYSLVAFCDVALSRYNLEETNPFVAVMLWLELAIVPPVLNPLVYGLKLPEIRRHISRM
>LOCXPOR227.626.HIT1.OR.2R.309.7tm_4.exons1.NC_046629.1.Anabas_testudineus
MDNVSQITMLTLSGLNGTANYRFILFGLTVLCYCVILLVNMTIIVAVIVDKSLHEPMYIFLCNLCINGLYGTAGFYPKFLIDLLSPIQVISHAGCLLQGFVLHSSACADFSLLALMAYDRYVAICRPLMYHSVMTKQRICVLVFVAWLLPVFLMFLSTVTSTSRLCGSNIPKIYCVNWLVNALTCSDTIAKNIIPYFNYTFYLGHAGFVVWTYIYMMKTCLKSKETMARFMQTCIPHVLSVTVFTVTVLLELLYMRFGSKDLSQHAQNFIAIEFLLFPPIFNPLIYGFKLAQIRKNIVNFIYGISAAFR
>LOCXPOR228.627.HIT1.OR.2R.303.7tm_4.exons1.NC_046629.1.Anabas_testudineus
MENDTVSFYFNLTMFVNIGHYRYPAFIFCLLIYSFILSANLVIILVISREKTLHEPMYLFIALLSFNSLYGSTGFFPRFLIDLLSDTHLISRPACFIQIYTLYTYASYEMTILGIMAYDRYVAICHPLHYHRKMTSKTLIKLATMAGIFPAFLIILCVSLSARLPLCGHEIQKIFCANWNVVKLSCVTTVVNNIYGMLTAIATVFLPLFYVLYTYTQIVLICWTKSAEFKGKVLQRCLPHLLSFVIYSLVAFCDVALTRYNLEETNPFVAVMLLLEIAIVPPVLNPLVYGLKLPEIRRHISRM
>LOCXPOR229.628.HIT1.OR.2R.309.7tm_4.exons1.NC_046629.1.Anabas_testudineus
MDNVSQITMLTLSGLNGTANYRFILFGLTVLCYCVILLVNMTIIVAVIVDKSLHEPMYIFLCNLCINGLYGTAGFYPKFLIDLLSPIQVISHAGCLLQGFVLHSSACADFSLLALMAYDRYVAICRPLMYHSVMTKQRICVLVFVAWLLPVFLMFLSTVTSTSRLCGSNIPKIYCVNWVVNALTCSDTIAKNIIPYFNYTFYLGHAGFVVWTYIYMMKTCLKSKETMARFMQTCIPHVLSVTVFTVTVLLELLYMRFGSKDLSQHAQNFIAIEFLLFPPIFNPLIYGFKLAQIRKNIVNFIYGISAAFR
>LOCXPOR230.629.HIT1.OR.2R.303.7tm_4.exons1.NC_046629.1.Anabas_testudineus
MENDTVSFYFNLTMFVNIGHYRYPAFIFCLLIYSFILSANLVIILVISREKTLHEPMYLFIALLSFNSLYGSTGFFPRFLIDLLSDTHLISRPACFIQIYTLYTYGSYEMTILGIMAYDRYVAICHPLHYHRKMTSKTLIKLATMAGIFPAFLIILCVSLSARLPLCGHEIQKIFCANWNVVKLSCVTTVVNNIYGMLTAIATVFLPLFYVLYTYTQIVLICWTKSAEFKGKVLQRCLPHLLSFVIYSLVAFCDVALTRYNLEETNPFVAVMLLLELAIVPPVLNPLVYGLKLPEIRRHISRM
>LOCXPOR229.630.HIT1.OR.2R.309.7tm_4.exons1.NC_046629.1.Anabas_testudineus
MDNVSQITMLTLSGLNGTANYRFILFGLTVLCYCVILLVKMTIIVTVIVDKSLHEPMYIFLCNLCINGLYGTAGFYPKFLIDLLSPIQVISHAGCLLQGFVLHSSACADSSLLALMAYDRYVAICRPLMYHSVMTKQRICVLVFVAWLLPFFLMFLSTVTSTSRLCGSNIPKIYCVNWVVNVLTCSDTIAKNIIPYLNYTFYLGHAGFVVWTYIYMMKTCLKSKETMARFMQTCIPHVLSVTVFTVTLLVELLYMRFGSKDLSQHVQNFIAIEFLLFPPIFNPLIYGFKLAQIRKNIVNFIYGISAAFR
>LOCXPOR239.631.HIT1.OR.2R.303.7tm_4.exons1.NC_046629.1.Anabas_testudineus
MENDTDFHFNLTMYVNIGFYRYPAFVVCMMLFAIILFANLAIILVVSLERTLHEPMYLFIALLSVNSLYGSTGFFPRFLLDLLSDTHLISRPACFTQIYIIYTYAFQEMTILSIMAYDRYVAVCDPLHYHNKVTPKTVCRLAAFAWICPAFSIGLCLFLAIGLPLCGNKLQKIYCAIWNIAKLSCVSTSTNNVVGLLVTAITVILPLIYVLYTYFRIILVCRKSSSEFKSKVFETCLPHTILFVSLSFSIFCDIALSRLNVENLNPLFALILSLEFVLIPPLLNPLIYGLKLPEIQRNIFKML
>LOCXPOR233.632.HIT1.OR.2R.306.7tm_4.exons1.NC_046629.1.Anabas_testudineus
MDNNTVFHFNLTMYVNIGLYRYPAFVVSLMLFAIILFANLTIILVVSLEKTLHEPMYLFIALLSVNSLYGSTGFFPRFLLDLLSDTHLISRPACFTQIYIIYTYAFQEMTILSIMAYDRYVAVCDPLHYHNKVTAKTVYILAAFAWIFPVFFTVLGLSLAVKLPLCGNKLQKIYCAVWNIAKLSCVSTSTNNVVGIFVTVINVILPLIYVLYTYFRIILVCRKSTSEFKSKVFQTCLPHTILFVSLSFSIFCDIALSRLNVENLNPLFALILSLEFVLIPPLLKPLIYGLKLPEIQRNIFKMLSCL
>LOCXPOR234.634.HIT1.OR.2R.304.7tm_4.exons1.NC_046629.1.Anabas_testudineus
MENDTDFHFNLTMYVNIGFYRYPAFVVSLMLFAIILFANLAIILVVSLERTLHEPMYLFIALLSVNSLYGSTGFFPRFLMDLLSDTHLISRPACFTQIYIIYTYAFQEMTILSIMAYDRYVAVCDPLHYHNKVTAKTVCILAAIAWMCPAFFTGLGLSLAIKLPLCGNKLQKIYCAIWNIAKLSCVSTSTINVVGILASVTNVILPLIYVLYTYFRIILVCRKSSSEFKSKVFQTCLPHTILFVSLSFSIFCDIILSRLNVENLNLRFALILSLEFVLIPPLLKPLIYGLKLPEIQRNIFKMLS
>LOCXPOR235.635.HIT1.OR.2R.303.7tm_4.exons1.NC_046629.1.Anabas_testudineus
DNNTGFHFDLTMYVNIGFYRYPAFVVSLMLFAIILFANLAIILVVSLERTLHEPMYLFIALLSVNSLYGSTGFFPRFLLDLLSDTHLISRPACFTQIYIIYTYASYDLTILSIMAYDRYVAVCDPLHYHNKVTPKTVCRLAAFAWICPAFSIGLCVYLAVRLPLCGNKLKKVYCAIWNIAKLSCVSTSTNNVVGFLVTSITIILPLIYVLYTYFRIILVCRKNSSEFKSKVFQTCLPHTILFVSYSVSGFCDIALNRLNDESLNPLFAVILSLEFVIIPPLLNPLIYGLKLPEIQRNIFKVLS
>LOCXPOR236.636.HIT1.OR.2R.306.7tm_4.exons1.NC_046629.1.Anabas_testudineus
MENDTVFHFNLTMYVNIGFYRYPAFVVSLMLFAIILFANLAIILVVSLERTLHEPMYLFIALLSVNSLYGSTGFFPRFLLDLLSDTHLISRPACFTQIYIIYTYAFQEMTILSIMAYDRYVAVCDPLHHHNKVTAKTVCRLAAFAWMCPAFSTGLGLYLAIKLPLCGNKLQKIYCAIWNIAKLSCVSTSTNNVVGILVSVINVILPLIYVLYTYFRIILVCRKSSTEFKSKVFQTCLPHTILFVSLSFSIFCDIALSRLNVENLNPLFALILSLEFVLIPPLLNPLIYGLKLPEIQRNIFKMLSCL
>LOCXPOR236.637.HIT1.OR.2R.306.7tm_4.exons1.NC_046629.1.Anabas_testudineus
MENDTVFHFNLTMYVNIGFYRYPAFVVCLLLFAIILLANLAIILVVSLERTLHEPMYLFIALLSVNSLYGSTGFFPRFLMDLLSDTHLISRPACFTQIYIIYTYAFQEMTILSIMAYDRYVAVCDPLHHHNKVTAKTVCRLAAFAWMCPAFSTGLGLYLAIKLPLCGNKLQKIYCAIWNIAKLSCVSTSTNNVVGILASVINVILPLIYVLYTYFRIILVCRKSSTEFKSKVFQTCLPHTILFVSLSFSIFCDIALSRLNVENLNPLFALILSLEFVLIPPLLNPLIYGLKLPEIQRNIFKMLSFL
>LOCXPOR238.638.HIT1.OR.2R.304.7tm_4.exons1.NC_046629.1.Anabas_testudineus
MENYTVFHFNLTMYVNIGFYRYPAFVVSLMLFTIIFFANLTIILVVSLERTLHEPMYLFIALLSVNSLYGSTGFFPRFLLDLLSDTHLISRPACFTQIYIIYTYASYDLTILSIMAYDRYVAVCDPLHYHNKVTPKTVCRLAAFVWVCPAFSTGLCLYLAIRLPLCGNKLKKVYCAIWNIAKLSCVSTSTNNVVGFLITAITIILPLIYVLYTYFRIILVCRKSSSEFKSKVFQTCLPHTILFVSYSISGFCDIALSRINDESLNPLFAVLLSLEFVIIPPLLNPLIYGLKLPEMQRNILKLLS
>LOCXPOR239.639.HIT1.OR.2R.303.7tm_4.exons1.NC_046629.1.Anabas_testudineus
MENDTDFHFNLTMYVNIGFYRYPAFLVCLLLFTIILFANLTIILVVSLERTLHEPMYLFIALLSVNSLYGSTGFFPRFLLDLLSDTHLISRPACFTQIYIIYTYASYELTILSIMAYDRYVAVCDPLHYHNKVTAKTVCKLAAFAWICPAFSTGLCLFLAIRLPLCGNKLQKVYCAIWNIAKLSCVSTSTNNVVGLLITAITVILPLIYVLYTYFRIILVCRKSSSEFKSKVFQTCLPHTILFVSYSISVFCDIALSRLNVENLNPLFAVILSLEFVIIPPLLNPLIYGLKLPEMQRNILKLL
>LOCXPOR240.640.HIT1.OR.2R.305.7tm_4.exons1.NC_046629.1.Anabas_testudineus
MDNVSQITMLTLSGLNVTANYRFILFGLTVLCYCVILLVNMTIIVTVIVDKSLHEPMYIFLCNLCINGLYGTAGFYPKFLNDLLTSTFIISHAGCLLQGFVLHSSACADFSFLALMAYDRYVAICRPLVYHSVMTKQRIGVLAFVAWLLPFFLLLLSTVTSTSRLCGSNIPKIYCVNFLISNLACSDSIAKYIIPAFSYSFYVGHAGFVVWTYIYMIKTCLKSKENMNRFMQTCIPHVFSVTIFAVTLLFDLIYMRFGSKDLSQHVQNFMSMEFLLFPPLINPLIYGFKLSKIRKRIQHFICGKS
>LOCXPstkTARs_022.448.HIT1.TAAR.1R.276.7tm_1.exons2.NC_046616.1.Anabas_testudineus
MIPFHYRQLHTSTNLLLLSLAVSDFFVGLLMVPFQILLSEPCWLLGDLACILSSFLPVITVPATAVNMVLISVDRYVAVCDPLRYSTKITPKRVKICVLLCWIYSVFYNFMFLFDNLKQPGKYNSCYGECVIKINGAVDLILRFIIPTTSIIILYSRVFVVAVSQARSMRSHIAAVKLQRSVTVTVKKSELKAARTLGVVVAVFLMCYCPFYGISLAGYELMIGSSTHIFLFFMAIFNSCLNPVIYAFFYPWFRKTVKLIVTLEILQPHSCQANVL
>LOCXPstkTARs_022.451.HIT1.TAAR.1R.276.7tm_1.exons2.NC_046616.1.Anabas_testudineus
MIPFHYRQLHTSTNLLLLSLAVSDFFVGLLMVPFQILLSEPCWLLGDLACILSSFLPVITVPATAVNMVLISVDRYVAVCDPLRYSTKITPKRVKICVLLCWIYSVFYNFMFLFDNLKQPGKYNSCYGECVIKINGAVDLILRFIIPTTSIIILYSRVFVVAVSQARSMRSHIAAVKLQRSVTVTVKKSELKAARTLGVVVAVFLMCYCPFYGISLAGYELMIGSSTHIFLFFMAIFNSCLNPVIYAFFYPWFRKTVKLIVTLEILQPHSCQANVL
>LOCXPMedTARs.017.454.HIT1.TAAR.1R.276.7tm_1.exons2.NC_046616.1.Anabas_testudineus
MTPSHYRQLHTSTNLLLLSLAVSDFCVGLLVVPFQILLSEPCWLLGDLACILCSILPYISAPAIAVNMVLISVDRYVAICDPLRYSTKITPKRVKICVLLCWIYSVFYNLLFLFNNLKQLGKYNSCYGECVINVMGAVDLILRFIIPTTSIIILYTRVFVVAVSQARSMRSHIAAVKLQRSKTVTVKKSELKAARTLGVVVAVFLVCYCPYYGISLAGYELMTGSLTHIFMFFLVIFNSCLNPVIYAFFYPWFRKTVKLIVTLEILQPHSRQANVL
>LOCXPTilTARs.A056.456.HIT1.TAAR.1R.276.7tm_1.exons2.NC_046616.1.Anabas_testudineus
MIPSHYRQLHTSTNLLLLSLAVSDFFVGLLVVPFQILLLEPCWLLGDLACILCSFLPVFSVPATAVNMVLISVDRYVAVCDPLRYGTKINPKRVKICVLLCWIYSVSYDFLFLFDNLKKPGKYNSCYGECVISVNGHVDLILRFIIPTTSIIILYTRVFVVAVSQARSMRSHIAAVKLQRSTTVTVKKSELKAARTLGVVVAVFLMCYCPYYGISLAAYELMTGSLINIFMIFLVILNSCLNPLIYAFFYPWFRKTVKLIVTLQILQPHSRQANVL
>LOCXPstkTARs_022.460.HIT1.TAAR.1R.276.7tm_1.exons2.NC_046616.1.Anabas_testudineus
MIPSHYRQLHTSTNLLLLSLAVSDFFVGLLVVPFQILLLEPCWLLGDLACILCSFLPFISVPATAVNMVLISVDRYVAVCDPLRYGTKITPKRVQICVLLCWTYSVFYNFLFLFDNLKQPGKYNSCYGECVISVNGAVDLVLRFIIPTTSIIILYTRVFVVAVSQARSMRSHIAAVKLQRSKTVTVKKSELKAARTLGVVVAVFLMCYCPYYGISLAGYDLMMGSSINIFMFFLVILNSCLNPVIYAFFYPWFRKTVKLIVTLEILQPHSRQANVL
>LOCXPMedTARs.001.462.HIT1.TAAR.1R.284.7tm_1.exons1.NC_046616.1.Anabas_testudineus
MFVIVTIIIIILPYYRQLHTSTNLLLLSLAVSDFLVGLLVMPFQILLAEPCWLLGDLACILCSFLPFITVPASIVNMVLISVDRYVAVCDPLHYTAKITPKRIRISVLLCWIYSVFYNFLFLFDNLKQPGRYNSCYGECVISVNGAVDLVISFIIPISSIIILYMRVFVVAVSQARSMRSHIAAVKLQRSVTVTVKKSELKAARTLGVVVAVFLMCYCPYYGISLAGYDLMMGSSINIFMFFLVILNSCLNPLIYAFFYPWFRKTVKLIVTLQILQPHSCQANV
>LOCXPTilTARs.A056.469.HIT1.TAAR.1R.276.7tm_1.exons2.NC_046619.1.Anabas_testudineus
MMFFHSRQLHTTTNILLLSLAVSDFLVGLMVMPGEIVLKRNCWFLGDLMCVIYYLLLFTIVCSSVVCMVFISVDRYVAICHPLHYPNQVTLIRVRVCVCLCWKYSLLVSILFLHDNLTQPGRYNSCYGECAINIAGDVDLVVSFIIPITIIITLYFRVFLVAISQARATRSHIAGIIRQRSHTVIAKKSELKAARNLGVVVVVFVMCYCPYYCVSVTGGQLLLGSLTDAFMSFLVYSNSCLNPVIYAFLYPWFRNATRFIVTLKITQRGSCDANIL
>LOCXPTilTARs.A053.472.HIT1.TAAR.1R.278.7tm_1.exons2.NC_046621.1.Anabas_testudineus
MSLSPCRQLHTPTNLLLLSLAVSDFLLGLVVTLLETHRQLGCWQLGDIMCSLHVYVSSSVLSASTWCMVLISADRYVAICYPLLYPTRVTVRRVKMCACMCWFCSIVYSGLMLKDNLAQPGKYNYCYGECVVFISYISAVFDIVLSFIGPFTAIIVLYMRVFLTAVSQARAMRSHVAATTLHHSGTVLSKKSELKAARTLGIVVAWFLICFCPYYCLFLIIDSSVSDLPAASGIFLVCISPCLNPVIYALFYPWFRKAIRLIISLQILQPGSSETNIL
>LOCXPTilTARs.A053.483.HIT1.TAAR.1R.278.7tm_1.exons2.NC_046621.1.Anabas_testudineus
MSLSPCRQLHTPTNLLLLSLAVSDFLLGLVVTLLETHRQLGCWQLGDIMCSLHVYVSSSVLSASTWCMVLISADRYVAICYPLLYPTRVTVRRVKMCACMCWFCSIVYSGLMLKDNLAQPGKYNYCYGECVVFISYISAVFDIVLSFIGPFTAIIVLYMRVFLTAVSQARAMRSHVAATTLHHSGTVLSKKSELKAARTLGIVVAWFLICFCPYYCLFLIIDSSVSDLPAASGIFLVCISPCLNPVIYALFYPWFRKAIRLIISLQILQPGSSETNIL
>LOCXPTilTARs.A053.490.HIT1.TAAR.1R.278.7tm_1.exons2.NC_046621.1.Anabas_testudineus
MSLSPCRQLHTPTNLLLLSLAVSDFLLGLVVTLLETHRQLGCWQLGDIMCSLHVYVSSSVLSASTWCMVLISADRYVAICYPLLYPTRVTVRRVKMCACMCWFCSIVYSGLMLKDNLAQPGKYNYCYGECVVFISYISAVFDIVLSFIGPFTAIIVLYMRVFLTAVSQARAMRSHVAATTLHHSGTVLSKKSELKAARTLGIVVAWFLICFCPYYCLFLIIDSSVSDLPAASGIFLVCISPCLNPVIYALFYPWFRKAIRLIISLQILQPGSSETNIL
>LOCXPTilTARs.A034.526.HIT1.TAAR.1R.328.7tm_1.exons3.NC_046629.1.Anabas_testudineus
MENQDAAELCFPQLLNVSCRKPKRHQSDTVLLYLLLFISVVTVILNLLLTVFIHLNKPLHTPTNLLLLSLAVSDFLTGLVVTPIQTHRQTSCWYLSDLFCSLQGFVSYSIISASIGGMVLISADRYVAICDPLHYPTRVTVRRVRIWISMCWFCSIVYNSILFWESLGKPGKFKSCYGECVIVVDDITTAVDIVLSFIAPITAIIVLYMRVFLTAVSQARAMRSHVAATTLHHSGNVLSKKSELKAARTLGIVVAWFLICFCPFYCLGFVPSSYFNNLPAAFAIFLLCISPCLNPVIYALFYPWFRKAIRLIVCLQILQPGSRETNIL
>LOCXPTilTARs.A034.528.HIT1.TAAR.1R.328.7tm_1.exons3.NC_046629.1.Anabas_testudineus
MENQDAAELCFPQLLNVSCRKPKRHQSDTVLLYLLFFISVVTVILNLLLTVFIYLNKPLHTPTNLLLLSLAVSDFLTGLVVTPLQTHRQTSCWYFSDLLCSLQAVVSFSIISASIGGMVLISADRYVAICDPLHYPTRITVRRVRIWISMCWFCSLVYNSIIFWESLGKPGKFNSCYGECVILIDDTTSAVDLIPTLIAPITAIIVLYLRVFLTAVSQARAMRSHVAATTLHHSGNVLNKKSELKAARTLGIVVAWFLICFCPFYCLGFVPSSYFNNLPATSSVFLLCISPCVNPVIYALFYPWFRKAIRLIISLQILQPGSHETNML
>LOCXPMedTARs.014.1038.HIT1.TAAR.1R.283.7tm_1.exons1.NC_046629.1.Anabas_testudineus
MLISCLFSRFRQLHTNTNLLVFSLAVTDFLVGLLQMPTEILLYQGCWILGDLLCVVNFFFGAFLISVSVGNMILISVDRYVAICDPMFYSTKVTLKRVQICIFLCWLFSAVHSCWTFRDIFKQQDRYDFCSGECVIECKLTEVAFHTALTFFAPIAVITLLYLRVFVVAVSQARAMRSHITAATHQRSGTVKPKKSEIKAARTLGIVIFVFLLCYSPFGFITVGIMNNSTWALSATMQYWVVYCNSGLNPLIYAFFYPWFRKSVKQIITLQILQPDSCETNIL
>LOCXPMedTARs.013.1040.HIT1.TAAR.1R.278.7tm_1.exons1.NC_046629.1.Anabas_testudineus
NCCVSFCFSRFRQLHTNTNLLVFSLAVTDFLMGFLQMPSVIILYQSCWILEDFICDVNFFLGGSLISVSVGNMVLISVDRYVAICDPMFYSTKVTLNRVQICICLCWLFSVVHSSWILRDFFKQQHRYDVCSGECVAEFKLTEAAFDTAVTFLAPVTVIIVLYLRVFVVAVSQARAMRSHITAATHQRSGTVKPKKSEIKAARTLGVVIFVFLLCYSPFGFVTVGIMNNSTWALSATMQYWLVYSNSCLNPLIYAFFYPWFRKSVKHIVTLQILQPDS
>XPLOC_208.1.TAAR.1R.281.7tm_1.exons2.NC_046629.1.Anabas_testudineus
METLEGVELCFPQLINSSCKKPTQHHSAETIFIQILLSCISLLTVFLNLLVIISISHFRHLLHQSSVGNMVLISVDRYVAIHDPLCYPIKVTQKRVQICICLCWTCSVSYNGAILNDYLIHPEMYSSSYGECLAEINYIAGIVDVIITFLGPITVIVVLYMRVFVVVLSQARSMRSQIAAVSVQGSVAVVAKNAERKAAKTLGVVVVMFLICFCPYFYPALAGQDMSTSGTFSVFSVLLLYSNSCLNPVIYVYFYPWFRKSIKLIVTLQILQPDSCDANIL
>XPLOC_245.1.TAAR.1R.331.7tm_1.exons2.NC_046629.1.Anabas_testudineus
ETAEGTELCFPQLLNNSCRKPVQPHSDEWLVFMALSFISVLTAALNLLVIISISYFRQRQLHSPTNLLILSLAVSDFLVGLLLMPVEILFTEACWFLGDLTCALFYVVNFTITSSSVGNMVLISVDRYLAVCDPLHYTTRVTLDRTIMCVCLCWLCSVLYNSLILKDFLRQPDSLKSCYGECAVVPNYITGFVDCIFTFIGPITAIVFLYIRVFVVAVTHARAMRSHISSVTLHHSVTVSPKKSEMKAARSLGVVVFVFLICFCPYYFSSLVGQDLDDNGSYSPFVVWLLYSNSCLNPVIYAFFYPWFRKSVKLIVTLQMLQPDSCDAKII
>LOCXPTAAR1.402.HIT1.TAAR.2R.321.7tm_1.exons2.NC_046610.1.Anabas_testudineus
KAELCFPHLLNSSCKKQKRSASEAMFIYIVLSSISLLTVVLNLLVIISISHFRQREMQLHTPTNLLLLSLAVSDLFVGLLVMPFQIFLKEPCWILGDLMCVLYYFLAFITVCASVVNMVLISVDRYVAICDPLHYPTKVTKTRAQLCVLLCWLYSVFYSFFLLYENLKQPGRYNSCYGQCVIKTDGVVNLVMSFIIPITSIIVLYLRVFVVAVLQARSMRSHITAVKLQCSVTVTVKKSELKAARTLGVVVTVFLTCYCPYYCVSLSGYDLVMGSVTNMFISFLIFFNSCLNPLIYAFMYPWFRKSVKLIVTLEILQPNSC
>LOCXPTAAR2.704.HIT1.TAAR.2R.326.7tm_1.exons2.NC_046610.1.Anabas_testudineus
KAELCFHQLVNSSCTKQPRSPSEVMFIYSLLSSISLLTVVLNLLVIISISHFRQRLKQLHTPTNLLLLSLAVSDFLVGLLVMPFQIVFVEYCWLQGDLMCVLYYFIPFITVCASVVNMVLISVDRYVAICDPLHYPTKVTKKRAQLCVLLCWLCSVFNSFLLLFDNQKQPGRYNSCYGECVINIVGAVDLVFGFIIPITSIVVLYLRVFVVAVSQARSMRSHITAVKLQSSATVTVKKSELKAARTLGVVVTVFLTCYCPYYCVSLSGYDLVMGSVTNAFIVFLIFLNSCLNPVIYAFFYPWFRRCVKLIVTLEILQPNSCRANVL
>LOCXPTAAR3.1379.HIT1.TAAR.2R.330.7tm_1.exons2.NC_046610.1.Anabas_testudineus
METLEETELCFPQVNTSCKKHVRSHSEAMIIYILLFSNSLLTVVLNLLVIISISHFRQREMQLHTPTNLLLLSLAVSDLFVGLLVMPFRILLKESCWILGDLMCVLYYFLAFITVCASVVNMVLISVDRYVAICDPLHYPTKVTKKRAQLCVLLCWLYSVFYSFFLLYENLKQPGRYNSCYGQCVINVVIHVDLVMSFVIPITSIVVLYLRVFVVAVLQARSMRSHITAVKLQSSATVTVKKSELKAARTLGVIVTVFLMCYCPYYCVALSGYYIIISSSAYAFIVFLIFLNSCLNPVIYAFFYPWFRKSVKLIVTLEILQPNSCRANVL
>LOCXPTAAR62.1774.HIT1.TAAR.2R.290.7tm_1.exons2.NC_046610.1.Anabas_testudineus
RIFLYAFFSVGIVCTVVGNFLVVLSIAYFKQLQSPTNSFVMSLAVADCLVGLIVMPYSMIRTVEGCWYFGALFCQLHSSLDVMLCTASIFHLSCIAFDRYYAVCNPLVYSLKMSHHRVALLIVVCWAVPMLISFGPIMLDLHIAGMDILLPEDACVFLVNRIYAVMASLVAFYLPMAIMLVAYWKIFKAAKRQAMQISAMESQMAAGGKAAKTLGIIMGVFLLFWMPFFTVNIVDPFIEYSTEVVVWDIFLWLGYINSSLNPFLYGFFNRSFRRAFLMFMGCRVCLPGSS
>LOCXPTAAR4.1857.HIT1.TAAR.2R.331.7tm_1.exons1.NC_046610.1.Anabas_testudineus
MMDSVEGEELCFPQLLNSSCRGVMRPHSEAVLLYTLFSFITVLTVALNLLVIISISHFRQLHTPTNLLLLSLGISDLLVGLLVMPVETVRFIETCWLLGDLMCAMSYIIGFTLTSASVGNMVLISIDRYVAICYPLQYPTKITRSRVEATVCLLWACSLLYNGLILKDHLSQPNRYNSCYGECLVVINYVPGAIDLIVTFISPCSIIIVLYARVFLVAVSQARAMQTRVTAVAGGSGRVGAKKSEKKAARTLGVVIMIFLMSFCPYYYPSIAGQDTSNSTSSWAIVSWMLYFNSCLNPLIYTFFYPWFRKTIKFIVTLKILEQDSSQANVL
>LOCXPTAAR5.1895.HIT1.TAAR.2R.328.7tm_1.exons1.NC_046611.1.Anabas_testudineus
MDGTDSPHLCFPNLNSSCRRLLRPPSETTLLYTLLVFVSLLTVTLNSLVIFSISHFRQLHTPTNTLLQSLAVSDLLLGLLVMPIEGLRYIETCWLLGRLMCALSPYLFYCLISSSLGHMVLISIIRYVTICDPLLHSSKITMTNVKICIFVCWTSSVLYNGLILMEHMGNPDRFSSCYGECVVVVSYIPGTVDLVVTFVAPCTVMAVLYMRVFLAALSQVRVIQSQAVSTNAKAAPTTRKTQRKAARTLGILIVVYLMCYCPYYYPVVAGEDTSTSLSYYSLVTWIMLLNSCLNPLIYALFYSWFRKAIKLVFTLRILQAHSQEVLVM
>LOCXPTAAR6.1925.HIT1.TAAR.2R.325.7tm_1.exons1.NC_046611.1.Anabas_testudineus
MDGTDSPHLCFPNLNSSCRRLLRPPSETALLYTLLVFVSLLTVTLNSLVIFSISHFRQLHTPTNTLLQSLAVSDLLLGLLVMPIEGLRYIETCWLLGRLICALSPYVFYCLISSSLGHMVLISIMRYVTICDPLQHSSKITMTNVKICICLCWTSSVIYNGLILMDHMGNPDRFSSCHGECVVVINYIPGTVDLFVTFVAPCTVMVVLYLRVFLAALTQTRVIQLQTAAIDVRAAPTARKSQRKAARTLGILIVVFLMCYCPYYYPTFLGEDTSTSLSYYSILTWIELLNSCLNPLIYALFYPWFRKAIKLIFTFKILQAHSREV
>LOCXPTAAR7.404.HIT1.TAAR.2R.328.7tm_1.exons1.NC_046611.1.Anabas_testudineus
MDTTSGQPLCFPNLNSSCIRLLRPPSETALLYTLVGFVSLLTVTLNSLVIFSISHFRQLHTPTNNLLLSLAVCDLVVGLLVMPIEGLRYIETCWLLGRLMCAVTPFLFYCLVSTSLGHMVLISIIRYVTICDPLQHTSKITMTNVNICIFVCWAASIIYNGLITMEHMGNPDRFSSCHGECVVVINYISGTIDLFVTFVGPCTVMVVLYMKVFVVAVSQMRVIQSQTAATDDRAGPTARKSQRKAARTLGILIIVFLMCICPFFYPTLAGEDSSTTLSYYSILSWIMLLNSCLNPLIYALFYSWFRKAIRLIFTLRVLQAHSQEVLIM
>LOCXPTAAR8.461.HIT1.TAAR.2R.328.7tm_1.exons1.NC_046611.1.Anabas_testudineus
MDGTDSPHLCFPNLNSSCRRLLRPPSETALLYTLLVFVSLLTVTLNSLVIFSIPHFRQLHTPTNTLLLSLAVSDLLLGLLVMPIEGLRYIETCWLLGRLLCALSPYVLYCLTSASVGHMVLISIIRYVTICDPLQHSSKITMTNVKICICLCWTSSVIYNALILMDHMGNPDRFSSCHGECVVVINYIPGTVDLFVTFVAPCTVMVVLSMRVFLAALSQVRVIQSQKAAISVEAAPTARKSQRKAARTLGILIVVFLMCFCPYYYPTLAGKDTSSSLSYYSILAWIMMLNSCMNPLIYALFYPWFRKAIKLIFTLKILQAQSQKDMIL
>LOCXPTAAR9.539.HIT1.TAAR.2R.275.7tm_1.exons2.NC_046616.1.Anabas_testudineus
MTLSHFRQLHTPTNLILLSLAVSDFLVGLIVMPFQILFTEPCWLLGDLVCVLCNVVPFITVCASVVSMVLISVDRYVAICDPLNYPSKVTRKRVRICVLLCWISCTFYSFMILFDNLVQPGRYNSCYGECVIIIIGVVDLVVSFIIPISSIIILYMRVFVVAVSQARSMRSHIAAVKLQRSVTVTVKKSELKAARTLGVVVAVFLMCYCPYYGVSLSGYELTISSSKDFIIFIVYFNSCLNPVIYAFLYPWFRKTIKLIFTLEILKPHSCETNVV
>LOCXPTAAR9.593.HIT1.TAAR.2R.342.7tm_1.exons3.NC_046616.1.Anabas_testudineus
METLEEAELCFPQLFNTSCKKYARPHAEAMLIYVVLSSTSLLTAFLNLLVIISISHFRQRPIKSVKLIVTLQILQLHTPTNLLLLSLAVSDFLVGLIVMPFQILFKEPCWLLGDLVCVLCNVVPCITVSASVVSMVLISVDRYVAICDPLNYPSKVTQKRVRICVLLCWISCTFYSFMILFDNLVQPGKYNYCYGQCVIIIIGVVDLVVSFIIPISSIIILYMRVFVVAVSQARSMRSHIAAVKLQRSVTVTVKKSELKAARTLGVVVAVFLMCYCPYYCVSLSGYELTFSSSKDFIIFIVFFNSCLNPVIYAFLYPWFRKSVKLIVTLQILQSHSCETNVL
>LOCXPTAAR10.625.HIT1.TAAR.2R.331.7tm_1.exons2.NC_046616.1.Anabas_testudineus
METLEEPELCFPQLLNTSCRKYARPHSEAMLIYVTLSSISLLTVSLNLLVIISISHFRQRYMQLHTPTNLLLLSLAVSDFLVGLIVIPFQILLTEPCWFLGDMVCILYFFVPYITVNASVVNMVLISVDRYVAICDPLHYSTKITQKRARISVLLCWVYCVFYSFMILYDNLKLPGRYNSCFGECVIIIMGAVDLVLGFVVPISAIIILYVRVFVVAVSQARSMRSHIAAVKLQRSVTVTVKKSELKAARTLGVVVAVFLMCYCPPYCVALSGYDLTIGTSTNDFLVFLLLSNSCLNPMIYAFIYAWFRKSVKLIVTLKILQPNSSEASVL
>LOCXPTAAR11.669.HIT1.TAAR.2R.331.7tm_1.exons2.NC_046616.1.Anabas_testudineus
METLEEAELCFPQLFNTSCKKHKRPQSESMIIYTVLSSISLLTVSLNLLVIISISHFRHRYMQLHTPTNLLLLSLAVSDFLVGLLVMPFQILLTEPCWFLGDFICALYYVLPYITVNASIGNMVLISVDHYVAICDPLLYSSKISKKNIQISVLLCWFYCTFYSFMILYDNLKQPGRYNSCYGECVININGAVDLVLSFILPISSIIILYMRVFVVAVSQARSMRSHIAAVKLQRSVTVTVKKSELKAARTLGVVVAVFLMCYCPPYSVCLSGYDLKIGSSTTNFIVFLLFSNSCLNPVIYVFLYPWFRKCVKLILTLTILQPHSRHTKVL
>LOCXPTAAR12.849.HIT1.TAAR.2R.331.7tm_1.exons2.NC_046616.1.Anabas_testudineus
METLKKAELCFPQLFNTSCKKHKRPQSESMIIYTVLSSISLLTVSLNLLVIISISHFRHRYMQLHTPTNLLLLSLAVSDFLVGLFVMPFQILLLEPCWFLGDLVCVLFNLSPLITVCASVVNMVLISVDRYVAICDPLRYSAKVTANRVRISVLLSWIYSFFYIFMILFDNLKQPGRYNSCYGECVISVNGAVDIVMFFILPISSIIILYMRVFVVAVSQARSMRSHIAAVKLQRSVTVTVKKSELKAARTLGVVVAVFILCYCPYYGVSLSGYEVFLGSSTNLFIVFLVYFNSCLNPVIYAFFYPWFRKCVKLILTLQILLPNSCEANVL
>LOCXPTAAR13.952.HIT1.TAAR.2R.331.7tm_1.exons2.NC_046616.1.Anabas_testudineus
METLNKAELCFPQLFNTSCKKHKRPQSESMIIYTVLSSISLLTVSLNLLVIISISHFRHRYMQLHTPTNLLLLSLAVSDFLVGLIVMPFQILLSEPCWFLGDLVCVLLNFPPFITVCASVVNIVLISIDRYVAICDPLRYSAKITAKRVRISVLLCWIYSVFFSFLVLNHNLKQPGRYNSCYGECVISVNVAIVLVLGFIIPISSIIILYMRVFVVAVSQARSMRSHTAAVKLQRSVTVTVKKSELKAARTLGVVVAVFLICFCPPYCVFFSGYDIVTSSLSNLFIVFLIYFNSCLNPVIYAFLYPWFRKSVKLIVTLQILQPQSCEADVL
>LOCXPTAAR16.1128.HIT1.TAAR.2R.331.7tm_1.exons2.NC_046616.1.Anabas_testudineus
METLKKAELCFPQLFNTSCKKHKRPQSESLIIYTVLSSISLLTVSLNLLVIISISHFRHSYMQLHTPTNLLLLSLAVSDFLVGLIVMPFQILLLEPCWFLGDLVCVLFNFSPLITVCASAVNMVLISVDRYVAICDPLRYSAKITANRVRISVLLCWIYSFFYIFMILFDNLKQPGRYNSCYGECVININGAVDIVMFFIVPISSIIILYMRVFVVAVSQARSMRSHIAAVKLQRSVTVTVKKSELKAARTLGVVVAVFLICYCPCYCVSFSGYDILMGSSTNLFILFLVYFNSCLNPVIYAFFYPWFRKCVKLILTLQILLPNSCEVNVL
>LOCXPTAAR19.1174.HIT1.TAAR.2R.331.7tm_1.exons2.NC_046616.1.Anabas_testudineus
METLNKAELCFPQLFNTSCKKHKRPQSESMIIYTVLSSISLLTVSLNLLVIISISHFRHSYMQLHTPTNLLLLSLAVSDFLVGLIVMPFQILLLEPCWFLGDLVCVLFNFPPFITVCASVVNMVLISVDRYVAICDPLRYSAKFTAKRVRISVLLCWIYSVFYSFLFLPENLKQPGRYNSCYGECVININGAIDLVLAFIIPISSIIILYMRVFVVAVSQARSMRSHIAAVKLQRSVTVTVKKSELKAARTLGVVVAVFFICYCPSYCVSFSGNDIVMGSSVNLFIVFLVYFNSCLNPLIYAFFYPWFRKCVKLILTLQILLPNSCNFNLM
>LOCXPTAAR14.1220.HIT1.TAAR.2R.331.7tm_1.exons2.NC_046616.1.Anabas_testudineus
METLNKAELCFPQLFNTSCKKNKRPQSESMIIYTVLSSISLLTVSLNLLVIISISHFRHRYIQLHTPTNLLLLSLAVSDFLVGLIVMPFQILLLEPCWFLGDLVCVLFNFPLFITVSTSVVNMVLISVDRYVAICDPLRYPATITSKTVRICVLLCWIYSVFYSFLFLPDNFKQPGRYNSCYGECVISVNVVVDLVLGFLIPISSIIILYMRVFVVAVSQARSMRSHIAAVKLQRSVTVTVKKSELKAARTLGVVVAVFILCYCPYYGVSLSGYEVFLSSSTIVFFVFLLYFNSCLNPVIYAFFYPWFRKCGKLILTFQILLPNSCEANVL
>LOCXPTAAR13.1257.HIT1.TAAR.2R.274.7tm_1.exons2.NC_046616.1.Anabas_testudineus
METLKKAELCFPQLFNTSCKKHKRPQSESMIIYTLLSSISLFTVSLNLLVIISISHFRHRYRYLHTPTNLLLLSLAVSDFLVGLFVMPFQILLSEPCWFLGDLLCVLFNFPPFITVCASVVNMVLISVDRYVAICDPLHYSAKVTANRVRISVLLCWVYSVFFSFMILNDNLKQPGRYNSCYGECVININGAIDLVLGFIIPISSIIILYMRVFVVAVSQARSMRSHIAAVKLQRSVTVTVKKSELKAARTLGVVVAVFLMCLCPPNFVFFFWV
>LOCXPTAAR15.1327.HIT1.TAAR.2R.331.7tm_1.exons2.NC_046616.1.Anabas_testudineus
METLKKVELCFPQLLNTSCKKHKRPQSESLIIYTLLSSISLLTVSLNLLVIISICHFRHRYMQLHTPTNLLLLSLAVSDFLVGLIVMPFQILLLEPCWFLGDLVCVLFNFSPFITVCASVVNMLLISVDRYVAICDPLRYPAKITAKTIRICVLLCWIYSVFYSFLFLPDNLKQPGRYNSCYGECVISVNVAIDIVFGFIIPISSIIILYMRVFVVAVSQARSMRSHIAAVKLQRSVTVTVKKSELKAARTLGVVVAVFLMCYCPSYCVGFSGYDIVMGSSTNLFIVFLVYFNSCLNPVIYAFFYPWFRKCVKLILTLQILLPNSCEANVL
>LOCXPTAAR21.1452.HIT1.TAAR.2R.331.7tm_1.exons2.NC_046616.1.Anabas_testudineus
METLNKAELCFPQFFNTSCKKHKRPQSESMFIYSLLSSISLLTVSLNLLVIISISHFRHSYMQLHTPTNLLLISLAVSDFLVGLFVMPFQILLLEPCWFPGDLVCVLLNFPPFITVCASVVNMVLISVDRYVAICDPLRYPARITANRVRISVLLCWIYSFFYIFMILFDNLKQPGRYNSCYGECVININGAVDIVMFFIIPISAIIILYMRVFVVAVSQARSMRSHIAAVKLQRSVTVTVKKSELKAARTLGVVVAVFLMCYSPPYCVSFSGYEVFLGSSTNLFIVFLVYFNSCLNPVIYAFFYPWFRKCVKLILTLQILLPNSCEVNVL
>LOCXPTAAR12.1489.HIT1.TAAR.2R.331.7tm_1.exons2.NC_046616.1.Anabas_testudineus
METLKKAELCFPQLFNTSCKKHKRPQSESMIIYTVLSSISLLTVSLNLLVIISICHFRHSYMQLHTPTNLLLLSLAVSDFLVGLFVMPFQIMLLEPCWFLGDLVCVLLNFPPFITVCASVVNMVLISVDRYVAICDPLRYSAKITANRVRISVLLCWIYSVFYIFMILFDNLKQPGRYNSCYGQCVISVNGAVDIVMFFILPISSIIILYMRVFVVAVSQARSMRSHIAAVKLQRSVTVTVKKSELKAARTLGVVVAVFLICYCPFYGLSLSGYEVFLGSSTNLFIVFLVYFNSCLNPVIYAFFYPWFRKCIKLIVTLQILLPNSCEVNVL
>LOCXPTAAR16.1554.HIT1.TAAR.2R.331.7tm_1.exons2.NC_046616.1.Anabas_testudineus
METLKKAELCFPQLFNTSCKKHKRPQSESMIIYTVLSSISLLTVSLNLLVIISISHFRHRYMQLHTPTNLLLLSLAVSDFLVGLIVMPFQILLLEPCWFLGDLVCVLFNFSPFITVCASVVNMVLISVDRYVAICDPLRYSAKITANRVQISVLLCWVYSVFYSFMILFDNLKQPGRYNSCYGECVININGAVDIVMFFIIPISSIIILYMRVFVVAVSQARSMHSHIAAVKLQRSVTVTVKKSELKAARTLGVVVAVFLICYCPCYCVSFSGYEVFLDSSTNLFFVFILYFNSCLNPVIYAFFYPWFRKCVKLILTLQILLPYSCEVNVL
>LOCXPTAAR17.1582.HIT1.TAAR.2R.331.7tm_1.exons2.NC_046616.1.Anabas_testudineus
METLKKAELCFPQLFNTSCKKHKRPQSESMIIYTLLSSISLLTVSLNLLVIISISHFRHRYMQLHTPTNLLLLSLAVSDFLVGLIVMPFQILLLEPCWFLGDLVCVLYHLITFITVCASVVNMLLISVDRYVAICDPLRYSAKITAKTVRICVLLCWIYSVFYSCLFLPDNLKQPGKYNSCYGECVISVNVALDIVFGFLIPISSIIILYMRVFVVAVSQARSMRSHIAAVKLQRSKTVTVKKSELKAARTLGVVVAVFLMCYCPSYCVSFSGYDIVMGSSVNLFIFFLVYFNSCLNPVIYAFFYPWFRKCVRLLLTLHILLPNSCEVNVL
>LOCXPTAAR18.1699.HIT1.TAAR.2R.331.7tm_1.exons2.NC_046616.1.Anabas_testudineus
METLNKAKLCFPQLFNTSCKKHKRPQSESMIIYTVLSSISLLTVVLNLLVIISISHFRHRNMQLHTPTNLLLLSLAVSDFLVGLIVMPFQILLLEPCWFLGDLVCVLLNFPLFITVYASIVNMVLISVDRYVAICDPLHYPAKITAKTIRISVLLCWIYSVFYSFLFLFENLKQPGRYNSCYGECVININGAVDLVFGFIIPISSIIILYSRVFVVAVSQARSMRSHIAAVKLQRSVTVTVKKSELKAARTLGVVVAVFLMCYCPYYGISLSKYEVFLGSSTNLFIVFLIYFNSCLNPLIYAFFYPWFRKCVKLILTFQILLPNSCEVNVL
>LOCXPTAAR19.1737.HIT1.TAAR.2R.331.7tm_1.exons2.NC_046616.1.Anabas_testudineus
METLKKAELCFPQLFNTSCKKHKRPQSESMIIYTVLSSISLLTVSLNLLVIISISHFRHREMQLHTPTNLLLLSLAVSDFLVGLIVMPFQILLLEPCWFLGDLVCVLFNFSPFITVCASVVNMLLISVDRYVAICDPLRYPAKITANRARISVLLCWIYSVFYSFLFLPDNLKQPGRYNSCYGECVININGAVDLVLGFIIPISSIIILYSRVFVVAVSQARSMRSHIAAVKLQRSVTVTVKKSDLKAARTLGVVVAVFLMCYCPSYCVSFSGYDIVMGSSVNLFIVFLVYFNSCLNPLIYAFFYPWFRKCVKLILTLQILQHNSCNFNVL
>LOCXPTAAR20.1751.HIT1.TAAR.2R.331.7tm_1.exons2.NC_046616.1.Anabas_testudineus
METLKKVELCFPQLFNTSCKKHKRPQSESMIIYTVLSSISLLTVSLNLLVIISISHFRQRYMQLHTPTNLLLLSLAVSDFLVGLLVMPFQILLLEPCWFLGDLVCVLLNFPLFITVCASVVNMVLISVDRYVAICDPLRYPAKITANRVRISVLLCWIYSVCYSFLFLPENLKQPGRYNSCYGECVISANAAVDLVLGFIIPISSIIILYMRVFVVAVSQARSMRSHIAAVKLQRSVTVTVKKSELKAARTLGVVVAVFLMCYCPYYGVSLSEYEVFLGSSTNLFIVFLVYFNSCLNPLIYAFFYPWFRKCVKLILTLQILLPNSCEANVL
>LOCXPTAAR21.1781.HIT1.TAAR.2R.331.7tm_1.exons2.NC_046616.1.Anabas_testudineus
METLNKAELCFPQLFNTSCKKHKRPQSESMIIYTVLSSISLLTVSLNLLVIISISHFRHRYMQLHTPTNLLILSLAVSDFHVGLIVMPFQILLLEPCWFLGDLVCVLLNFPLYITVCASVVNMVLISVDRYVAICDPLRYPATITSNRVRISVLLCWIYSVCYSFLFLPENLKQPGRYNSCYGECVININGAIDLVFGFLIPISLIIILYMRVFVVAVSQARSMRSHIAAVKLQRSVTVTVKKSELKAARTLGVVVAVFLMCYSPPYCVSFSGYEVFLGSSTNLFIVFLVYFNSCLNPVIYAFFYPWFRKCVKLILTLQILLPNSCEVNVL
>LOCXPTAAR22.1791.HIT1.TAAR.2R.331.7tm_1.exons2.NC_046616.1.Anabas_testudineus
MQTLEEAELCFPQLLNTSCKKHLRRYSEALLSYTLLSSISLLTVSLNLFVIISICHFRHRYMQLHTSTNLLLLSLAVSDFLVGLIVMPFQILLLEPCWFLGDLVCVLFNFPLFITVCASVVNMVLISVDRYVAICDPLHYSAKVTANRVRISVLLCWIYSVFYSFLFLPENLRQPGRYNSCYGECVININGAVDLVLGFIIPISSIIILYMRVFVVAVSQARSMRSHIAAVKLQRSVTVTVKKSELKAARTLGVVVAVFLICYCPYYCVSFSGYEVFLGSSTNLFIVFLVYFNSCLNPVIYAFFYPWFRKSVKLIVTLQILLPNSCEANVL
>LOCXPTAAR23.1816.HIT2.TAAR.2R.312.7tm_1.exons2.NC_046616.1.Anabas_testudineus
MQTLEEAELCFPQLLNTSCKKHLRRYSEALLSYTLLSSISLLTVSLNLFVIISICHFRHRYMQLHTSTNLLLLSLAVSDFLVGLIVMPFQILLLEPCWFLGDLVCVLFNFPLFITVCASVVNMVLISVDRYVAICDPLHYSAKVTANRVRMSVLLCWIYSVFYSFLFLPENLRQPGRYNSCYGECVININGAVDLVLGFIIPISSIIILYMRVFVVAVSQARSMRSHIAAVKLQRSVTVTVKKSELKAARTLGVVVAVFLMCYCPYYCVSLSGYDIMMGSSLNGFTDFLVLLTSCLNPVIYAFLYPWFRKSV
>LOCXPTAAR24.1831.HIT1.TAAR.2R.331.7tm_1.exons2.NC_046616.1.Anabas_testudineus
MQTLEEAELCFPQLLNTSCKKHLRFSSEAMIIYILMSSISLLTVSLNLFVIISICHFRHRYMQLHTPTNLLLLSLAVSDFLVGLIVMPFQILLSGPCWFLGDLVCVLFNFLPFITVSASTVNMLLISVDRYVAICDPLHYSAKINTNRVRISVLLCWVYCVFYGFLSLSDNLKQPGRDNSCYGECVININGAVDLVITFILPISSIIILYMRVFVVAVSQARSMRSHIAAVKLQRSVSVTVKKSELKAARTLGVVVAVFLMCYCPCYGVSLSGYEVSLGSSTNLFIVFLVYFNSCLNPVIYAFFYPWFRKSVTLILTLQILKPNSCEVNVL
>LOCXPTAAR25.1849.HIT1.TAAR.2R.331.7tm_1.exons2.NC_046616.1.Anabas_testudineus
METLEETKLCFPQLLNTSCKKHLRRYSEALLSYTLLSSISLLTVSLNLLVIISISHFRHRYIQLHTPTNLLLLSLAVSDFLVGLIVMPFQIPLTEPCWFLGDLVCVLYYLITFITVCSSVVNMVLISVDRYVAICDPLHYSGKINPIRVRISVLLCWVYSVFYSFMILPENLKQPGRYNSCYGECVININGAIDIVLSFIIPISSIIILYLRVFVVAVSQARSMRSHIAAVKLQRSVTVTVKKSELKAARTLGVVVAVFLMCYCPSYCVSLSGYDFMMGSSLNAFANFLVLLTSCLNPLIYAFLYPWFRKSVILIVKLEILQPYSCEANVL
>LOCXPTAAR15.1855.HIT1.TAAR.2R.330.7tm_1.exons2.NC_046616.1.Anabas_testudineus
METQDEAELCFPQLINTSCKKQTRTHFDAMIIYILMSSISLLTVSLNLLVIISISHFRHRYIALQTPTNLLLLSLAVSDFLVGLIVMPFQILLLEPCWYLGDLVCVVFYFSPFITVCASVVNMVLISVDRYVAICDPLRYPARITANKVRICVLLCWIYSVCYSFMFLSDNLKQPGRYNSCYGQCVINIIGAVDIVFGFIIPISSIIILYMRVFVVAVSQARSMRSHIAAVKLQRSVTVTVKKSELKAARTLGVVVAVFIVCYCPSYCVSLSGSDLMMGSSSNVFIVFLVFLNSCLNPVIYALFYPWFRKSVKLIVTLQILQPNSFQANI
>LOCXPTAAR26.1859.HIT1.TAAR.2R.318.7tm_1.exons3.NC_046616.1.Anabas_testudineus
ELCFPELVNISCKKHVRPHSDALLTYTVLSSISLLTVFLNLLKCYFCWYWQLHTPTNLLVLSLAVSDFLVGLLVMPFQIFLAEPCWLLGDLVCVLYYFIPFITMCASVVNMVLISVDRYVAICDPLHYPIKVTHKRIQISVLLCWIYSVFYSILFLYDNLKQPGRYNSCYGECVVFTNIVMDLVLGFIIPIFSIIILYMRVFVVAVSQARSMRSHIAAVKLQRSVTVTVKKSELKAARTLGVVVAVFLMCYCPPYFISFSGYNIMDSTTNFFIFFIVYFNSCLNPLIYAFFYPWFRKSVKLIVMFKILHRYSSQTNIL
>LOCXPTAAR27.1875.HIT1.TAAR.2R.330.7tm_1.exons2.NC_046616.1.Anabas_testudineus
METPDETELCFPQLNTSCKKHLRRFSEAMIIYTVLSSISLLTVSLNLLVIISISHFRHRYMQLHTPTNLLLLSLAVSDFLVGLFVMPFHIPLTEPCWLLGDLVCVLCYIIPFITVSASAVNMMLISIDRYVAVCDPLRYPIKVTRKRVQISVLLCWFYCIFYSFMSLFDNLKQPGRYNSCYGECVINIIGAVDVVLGFIIPISSIIILYSRVFVVAVSQARSMRSHIAAVKLQRSVTVTVKKSELKAARTLGVVVAVFFICYCPSYCVSISGYDIMMGSSLNAFANFLVLFTSCLNPVIYAFLYPWFRKSVKVIVSLEILQRHSCQTNVL
>LOCXPTAAR28.1881.HIT1.TAAR.2R.322.7tm_1.exons2.NC_046616.1.Anabas_testudineus
LQTLMEAELCFPQLFNASCKKHLRRYPEAIFIYTLLSFISLLTVVLNLLVIISISHFRHRLTQLHTPTNLLLLSLAVSDFLVGLIVMPFQIPLTEPCWLLGDLVCVLYYLITFITVCSSTVNMVLISVDRYVAICDPLHYPTKITQRRVQISVLLCWVYCALYSFLILFDNLNNPGRYNSCYGECVININGGVDLIVAFIIPISSIIILYMRVFVVAVSQARSMRSHIAAVKLQRSVTVTVKKSELKAARTLGVVVAVFFMCYCPPYCASFSGYAFTDFLVLCTSCLNPLIYAFLYPWFRQSVRLIVTLEILQPHSCQANVL
>LOCXPTAAR29.1885.HIT1.TAAR.2R.330.7tm_1.exons2.NC_046616.1.Anabas_testudineus
MEPLEEAELCFPQLFNTSCKKHKRPPSDSLIIYTLLSSISLLTVSLNLLVIISISHFRHRSNLHTPTNLLLLSLAVSDFLVGLIVMPFQIPLTEPCWFLGDLTCSLYYFFNFITVCASVGNMVLISVDRYVAICDPLYYSTKVTQSTAQISVLLCWISSAFYSFLILFDNLKQPGRYNSCYGECVINIIGVVDLVVSFIIPISSIIILYMRVFVVAVSQARSMRSHIAAVKLQRSVTVTVKKSELKAARTLGVVVAVFLMCYCPYYGVSLSGYDIMMGSSLNAFTEFLVLCASFLNPLIYAFLYPWFKKSVKLIVTLEILQPRSCEASVL
>LOCXPTAAR33.1894.HIT1.TAAR.2R.289.7tm_1.exons1.NC_046616.1.Anabas_testudineus
SMNYFIDNNAVLIFTVMIFSHSRQLQTPTNLLLLSLAVSDFLVGVFVIPFQILLAEPCWLLGDMVCVLYDILAFLSVSASVGNMVLISVDRYVAICDPLHYPNKVNQKRIRISVLLCWIYSVFYSVMFLYDNLVQPGRYNSCQGKCVVNIIVPVDLVLSFIVPISAIIILYMRVFVVAVSQARSMRSHIAAVKLQQNITTTKSELKAARTLGVIVAVFLMCYCPYYCVSLTGRALTMASSAKVFMIFLVYFNSCLNPVIYAFFYPWFRKSIKLIVTLEILRPHSHEASI
>LOCXPTAAR27.1906.HIT1.TAAR.2R.330.7tm_1.exons2.NC_046616.1.Anabas_testudineus
METPDETELCFPQLNTSCKKHLRRFSEAMIIYTVLSSISLLTVSLNLLVIISISHFRHRYMQLHTPTNLLLLSLAVSDFLVGLFVMPFHIPLTEPCWLLGDLVCVLCYIIPFITVSASAVNMMLISIDRYVAVCDPLRYPIKVTRKRVQISVLLCWFYCIFYSFMSLFDNLKQPGRYNSCYGECVINIIGAVDVVLGFIIPISSIIILYSRVFVVAVSQARSMRSHIAAVKLQRSVTVTVKKSELKAARTLGVVVAVFFICYCPSYCVSISGYDIMMGSSLNAFANFLVLFTSCLNPVIYAFLYPWFRKSVKVIVSLEILQRHSCQTNVL
>LOCXPTAAR28.1911.HIT1.TAAR.2R.322.7tm_1.exons2.NC_046616.1.Anabas_testudineus
LQTLMEAELCFPQLFNASCKKHLRRYPEAIFIYTLLSFISLLTVVLNLLVIISISHFRHRLTQLHTPTNLLLLSLAVSDFLVGLIVMPFQIPLTEPCWLLGDLVCVLYYLITFITVCSSTVNMVLISVDRYVAICDPLHYPTKITQRRVQISVLLCWVYCALYSFLILFDNLNNPGRYNSCYGECVININGGVDLIVAFIIPISSIIILYMRVFVVAVSQARSMRSHIAAVKLQRSVTVTVKKSELKAARTLGVVVAVFFMCYCPPYCASFSGYAFTDFLVLCTSCLNPLIYAFLYPWFRQSVRLIVTLEILQPHSCQANVL
>LOCXPTAAR29.1915.HIT1.TAAR.2R.330.7tm_1.exons2.NC_046616.1.Anabas_testudineus
MEPLEEAELCFPQLFNTSCKKHKRPPSDSLIIYTLLSSISLLTVSLNLLVIISISHFRHRSNLHTPTNLLLLSLAVSDFLVGLIVMPFQIPLTEPCWFLGDLTCSLYYFFNFITVCASVGNMVLISVDRYVAICDPLYYSTKVTQSTAQISVLLCWISSAFYSFLILFDNLKQPGRYNSCYGECVINIIGVVDLVVSFIIPISSIIILYMRVFVVAVSQARSMRSHIAAVKLQRSVTVTVKKSELKAARTLGVVVAVFLMCYCPYYGVSLSGYDIMMGSSLNAFTEFLVLCASFLNPLIYAFLYPWFKKSVKLIVTLEILQPRSCEASVL
>LOCXPTAAR33.1924.HIT1.TAAR.2R.322.7tm_1.exons3.NC_046616.1.Anabas_testudineus
LEETEFCFPQLLNASCRKHIRPHSEAMAIYILQSSNCFLTVFLNMLIYLMIFSHSRQLQTPTNLLLLSLAVSDFLVGVFVIPFQILLAEPCWLLGDMVCVLYDILAFLSVSASVGNMVLISVDRYVAICDPLHYPNKVNQKRIRISVLLCWIYSVFYSVMFLYDNLVQPGRYNSCQGKCVVNIIVPVDLVLSFIVPISAIIILYMRVFVVAVSQARSMRSHIAAVKLQQNITTTKSELKAARTLGVIVAVFLMCYCPYYCVSLTGRALTMASSAKVFMIFLVYFNSCLNPVIYAFFCPWFRKSIKLIVTLEILRPHSHEASI
>LOCXPTAAR60.1930.HIT1.TAAR.2R.274.7tm_1.exons2.NC_046616.1.Anabas_testudineus
MHVVVVSIKQLHTPTNLLLLSLAVSDFLVGLIVMPFQILLAEPCWFLGDLVCALYHFVPFITVCASVVNMLLISVDRYVAICDPLRYSAKITVNRVRISVLLCWIYSVFYSFMFLSDNLKQPGRYNSCYGECGINIIITVDLVFGFIIPISSIIILYIKVFVVAVSQARSMRSHNLGGKLQHSTNAKKSELKAARTLGVIVAVFLTCYCPSYCVPLFGLILDSVTNRFILFLVYFNSCLNPVIYAFFYSWFRKSLKLIVTLAILRPNSRECNLL
>LOCXPTAAR34.1936.HIT1.TAAR.2R.327.7tm_1.exons2.NC_046616.1.Anabas_testudineus
METNEEAELCFPQLFNISCIKHMRPHFETLLLYMLMSFISLLTVFLKLLVIISISHFRQLHTPTNLLLLSLAVSDFLVGLIVMPFQILFSEPCWLLGDLVCALYYLLPFITISASVGNMVMISVDRYVAICDPLQYPTKFTLKRVQISVLLCWIYSVLYSFLILFDNLKQPGRYNSCYGECVININGAVDIVISFIIPISSIIILYLRVFVVAVSQARSMRSHIAAVKLQRSVTVTVKKSELKAARTLGVVVAVFLMCYCPSYCVSLSGYDLMVGSSANFFVFFLVMFNSCLNPLIYAFFYPWFRKSIKLIVTFEILQPHSCQINVL
>LOCXPTAAR35.1949.HIT1.TAAR.2R.327.7tm_1.exons2.NC_046616.1.Anabas_testudineus
METNEEAELCFPQLLNISCIKHMRPHFETILLYMLMSFFSLLTVFLNLLVIISISHFRQLHTPTNLLLLSLAVSDFLVGLIVMPFQILFSEPCWLLGDLVCALYYLLPFITISASIGNMVMISVDRYVAICDPLQYPTKVTQKRVQISVLLCWIYSVFYSCLILFDNLKQPGRYNSCYGECVITVNGAFDLVLTFIIPISSIIILYLRVFVVAVSQARSMRSHIAAVKLQRSVTVTVKKSELKAARTLGVVVAVFLICYCPYYCVSLSGYYLMVGSSANFFVFFLVIFNSCLNPLIYAFFYPWFRKSIKLIVTFEILQPHSCQINVL
>LOCXPTAAR19.1978.HIT2.TAAR.2R.326.7tm_1.exons2.NC_046616.1.Anabas_testudineus
KDELCFPQLLNTSCKKHTRPNSETLIKYTLLSFISLLTASLNILVIISISHFRHSEMQLHTTTNLILLSLAVSDFLVGLLVIPFQVLLAEPCWLLSDLVCVLCYLVNFITVFASVGNMVLISVDRYVAICDPLHYSSKISLKRVQISVLLCWVSAVFYNFLILFDNLKQPGRYNSCYGECAINIIVPVDCVITLIIPISVIIILYMRVFVVAVSQARSMRSHIAAVQLQRSVTVTVKKSELKAARTLGVVVAVFLMCYSPPYCLSLSGYELMMSSSTNSFTLFLIYFNSCLNPVIYAFFYSWFRKTVKLIVTLGVLQPHSREFNVL
>LOCXPTAAR36.1988.HIT1.TAAR.2R.328.7tm_1.exons2.NC_046616.1.Anabas_testudineus
METLEEAELCFPQLLNTSCKKHVRRQSETLIIYTLLSSISLLTASLNLLVIISISHFRHRYMQLHTPTNLLLLSLAVSDFLVGLFVMPFQIILTEPCWLLGDLLCALYYFLSFINISASIVNMLLISVDRYVAICDPLRYPTQINQKSVQVSVLLCWIYCVFYSFSFFSDNLIQPGRYNSCYGECVINIIGAVDVVFGFMIPISVIIILYSRVFVVAVSQARSMRSHIAAVKLQRSVTVTVKKSELKAARTLGVVVAVFLMCYCPFYCVSLTGYKLMISDTFINFLLLFNSCLNPVIYAFFYPWFRKSVKVIITLEILQPHSCRNNVL
>LOCXPTAAR37.1994.HIT1.TAAR.2R.328.7tm_1.exons2.NC_046616.1.Anabas_testudineus
METLEEAELCFPKLLNTSCKKHVRRQSETLIIYTVLSSTSLLTASLNLLVIISISHFRHRYMQLHSPTNLLLLSLAVSDFLVGLIVMPFQIILTEPCWLLGDLLCTLYYFLSFINISASIVNMVLISVDRYVAICDPLRYPTQINQKSVQVSVLLCWIYSVFYSFFSLFDNLKQPGRYNSCYGECVINIIGAVDIVLGFIIPISSIIILYMRVFVVAVSQARSMRSHIAAVKLQRSVTVTVKKSELKAARTLGVVVAVFLMCYCPFYCVSLTGYDLMISDTFINFLLLFNSCLNPVIYAFFYPWFRKSVKIIITLEILQPHSCRNNVL
>LOCXPTAAR44.2010.HIT1.TAAR.2R.331.7tm_1.exons2.NC_046616.1.Anabas_testudineus
METLEEAELCFPQLLNTSCKKPTGPHSDTVLVKVLMSSVSLLTVVLNLLVIISISHFRHRYMQLHTPTNLLLLSLAVSDSLVGLIVMPSQILLTEPCWFLGDLVCVLYFVLAFIITYGSMTNMVFISVDRYVAICDPLHYSTRITQKRVQISIVLCWTDCVIYSFIILFDNLKQPGRYNSCYGQCVINVMGAVDLILGFIIPISSIIILYMRVFVVAVSQARSMRSHIAAVKLQRSVTVTVKKSELKAARTLGVVVAVFLMCYCPYFCVSLSGYDIMMASSTNSFINFLLLLNSCLNPLIYAFFYPWFRKSLKIIVTLEILQPHSSQTNVL
>LOCXPTAAR39.2018.HIT1.TAAR.2R.331.7tm_1.exons2.NC_046616.1.Anabas_testudineus
METLEEAELCFPQLLNTSCKKPTGPHSDTGLVKVLMSSVSLLTVVLNLLVIISISHFRHRYMQLHTPTNLLLLSLAGSDFLVGLIVMPFQILLTEPCWFLGDLVCVLYFVLAFIITYGSMTNIMLISVDRYVAICDPLCYYTRITLKRVQISVVLCWIYSVFYSLMLLFDNLKQPGRYNSCYGECAINVIGTLHLIFAFIIPISSIIILYMRVFVVAVSQARSMRSHIAAVKLQRSVTVTVKKSELKAARTLGVVVAVFLMIYCPYFCVSISGVQLVMASSTNNFINLLSLLSSCLNPSIYACFYPWFRKSVKLIVTLEILQPHSCQTNVL
>LOCXPTAAR40.2027.HIT1.TAAR.2R.331.7tm_1.exons2.NC_046616.1.Anabas_testudineus
METLEEAELCFPQLLNTSCKKPTGPHSDTVLVKVLMSSVSLLTVSLNLLVIISISHFRHRYMQLHTPTNLLLLSLAVSDLLVGLIVMPIQILLTAPCWLLGDLVCVLFFVLAFITLYASIVNMVLISVDRYVAICDPLCYPAKITANRVRISVLLCWIYFVFYSFSFFSDNLKQPGRYNSCYGECVVNVIGAVDIVVGFIIPISVIIILYMRVFVVAVSQARSMRSHIAAVKLQRSKTVTVKKSELKAARTLGVVVAVFLMCYCPFYCVSISGVEITMASSTNTFMTFLVLLNSCLNPLIYAFFYPWFRKSVKLIVTLEICQPHSSQTNIL
>LOCXPTAAR41.2035.HIT1.TAAR.2R.331.7tm_1.exons2.NC_046616.1.Anabas_testudineus
METLGEAELCFPQLLNTSCKKPTGPHSDTVLVKVLMSSVSLLTVSLNLLVIISISHFRHRYMQLHTPTNLLILSLAVSDFLVGLIVMPFQILLTEPCWLLGDLVCALYFVLSFITLYASIVNMVLILVDRNVAICDPLRYPAKITANRVRISVLLCWIYCVFYSLPLLSENLKQPGRYNSCYGECVINVIGAIDLILGFIIPMSSIIILYMRVFVVAVSQARSMRSHIAAVKLQRSVTVTVKKSELKAARTLGVVVAVFLMCYCPYYCVSISGVELTMASSTNTFMNFLLLLNSCLNPLIYAFFYPWFRKSVKIILTLEILQPHSCQTNIL
>LOCXPTAAR42.2041.HIT1.TAAR.2R.322.7tm_1.exons2.NC_046616.1.Anabas_testudineus
METLEEAELCFPQLLNTSCEKPTGPHSDTVLVKVLMSSVSLLTVVLNLLVIISISHFRHRYMQLHTPTNLLLLSLAVSDFLVGLIVMPFQILLTEPCWLLGDLVCVLYFVFTYIITYGSITNIVLISVDRYVAICDPLHYSTKITQKRVQISVLFCWVDCVFYSFMIFYDNLKQPGRYNSCYGECVINIIGAVDIVLGFIIPMSSIIVLYMRVFVVAVSQARSMRSHIAAVKQKSELKAARTLGVVVAVFLMCSCPYLCVSLSGYELVMTSSTDAFINFLSLLNSCLNPLIYAFLYPWFRKSVKIIVTLQILQPHSCQTNVL
>LOCXPTAAR43.2047.HIT1.TAAR.2R.331.7tm_1.exons2.NC_046616.1.Anabas_testudineus
METLEEAELCFPQLLNTSCKKPTGPHSDTVLVKVLMSSVSLLTVSLNLLVIISISHFRHRYMQLHTPTNLLLLSLAVSDFLVGLFMMLFQILFTGPCWLLGDLVCVLYFVLAYIISYGSIANMVLISVDRYVAICDPLRYPTKFTLKRVQISVLLCWIYCVFYSFIILSDNLKQPGRYNSCYGECLININGAIDLVLGFIIPISSIIILYMRVFVVAVSQARSMRSHIAAVKLQRSVTVTVKKSELKAARTLGVVVAVFLMCYCPFYCVSIFGPELTMASSTNAFINILLLLNSCLNPVIYAFLYPWFRKSAKIIVTLQILQPHSCQTNVL
>LOCXPTAAR44.2050.HIT1.TAAR.2R.331.7tm_1.exons2.NC_046616.1.Anabas_testudineus
METLEEAELCFPQLLNTSCKKPTGPHSDTVLIKVLMSSVSLLTVVLNLLVIISISHFRHRYMQLHTPTNLLLLSLAVSDFLVGLIVMPFQILLTEPCWILGDLVCVLYFVFAYIITYGSITNIVLISVDRYVAICAPLHYFTRITLKTVQISVLLCWVNCFIYSFMILFDNLKQPGRYNSCYGQCVINLIGAVDIVLGFIIPISSIIILYMRVFVVAVSQARSMRSHIAAVKLQRSVTVTVKKSELKAARTLGVVVAVFLMCYCPYLCVSYSGYELVMASSTNSFINFLSLLNSCLNPVIYAFLYPWFRKSVKLIVTLQILQPHSCQTNVL
>LOCXPTAAR45.2052.HIT1.TAAR.2R.331.7tm_1.exons2.NC_046616.1.Anabas_testudineus
METLEEAELCFPQLLNTSCKKPTGPHSDTVLIKVLMSSVSLLTVVLNLLVIISISHFRHRYMQLHTPTNLLLLSLAVSDLLVGLFAMPFQILLTEPCWLLGDLVCVLYFVLAFVTLYASIVNMVLISVDRYVAICDPLHYPTKITRRRVQICVLLCWISCVFYSFLILLDNLKQPGRYNSCYGECVVNVIGAVDLVFGFIIPISSIIILYMRVFVVAVSQARSMRSHIAAVKLQRSVTVTVKKSELKAARTLGVVVAVFLMCYCPYYCVSLSGYDIKMASSTNTFMNFLVLLNSCLNPVIYVFFYSWFRKSVKIIVTLEILQPHSCQTNVL
>LOCXPTAAR46.2055.HIT1.TAAR.2R.310.7tm_1.exons2.NC_046616.1.Anabas_testudineus
METLEEAELCFPQLLNTSCKKPTGPHSDTVLIKVLMSSVSLLTVVLNLLVIISISHFRHRYISWQLHTPTNLLLLSLAVSDFLVGLIVMPFQILLIEPCWILGDLVCVLYFVLAYIITYGSMTNIVFISVDRYVAICDPLHYSTIITQKRVQISVLLCWTDCVIYSFMIFYDNLKQPGRYNSCYGQCVINVMGVVDIVLGFIIPISSIIILYMRVFVVAVSQARSMRSHIAAVKLQRSVTVTVKKSELKAARTLGVVVAVFLMCYCPYFCVSFSGSELVMASSTNTFINFLLLLNSCLNPVIYAFFLPLV
>LOCXPTAAR47.2061.HIT1.TAAR.2R.331.7tm_1.exons2.NC_046616.1.Anabas_testudineus
METLEEAELCFPQLLNTSCKKHKRSPSDAVITYTLMSSVSFLTVFLNLLVIISISHFRHRYMQLHTPTNLLLLSLAVSDFLVGFIVMPFQILLTEPCWFLGDFICTMYFLLGFITVYASIVNMVLISVDRYVAICDPLRYSTKITQNRIQIFVLLYWIYCVFYSVMLFFDNLKQPGRYNSCYGECVINIMGALHLVLGFLIPISSIIILYMRVFVVAVSQARSMRSHIAAVKLQRSVTVTVKKSELKAARTLGVVVAVFLMCYCPFFCVSLSSYDIIMASSTNSFISFLVLLNSCLNPVIYAFFYPWFRKSVKVIVTLEILQPHSCQTNIL
>LOCXPTAAR48.411.HIT1.TAAR.2R.333.7tm_1.exons2.NC_046616.1.Anabas_testudineus
METLEEVELCFPQLLNTSCKKPTGPHSDTVLVKVLMSSVSLLTVVLNLLVIISISHFRHRYISWQLHTPTNLLLLSLAVSDFLVGLFVMPFQILLTEPCWLLGDLVCVLYFVLAFITLYASIVNMVLISVDRYVAICDPLHYTTKFTPKMVQVYVLLCWIYSVFYSFMILFDNLKQPGRYNSCYGQCVINVMGVVDLILGFIIPISSIIILYLRVFVVAVSQARSMRSHIAAVKLQRSVTVTVKKSELKAARTLGVVVAVFLMCYCPYFCVSLSGYDIIIASSTNTFINFILLLNSCLNPVIYVFLYPWFRKSVKIIVTLEILQPHSCQTNVL
>LOCXPTAAR49.415.HIT1.TAAR.2R.331.7tm_1.exons2.NC_046616.1.Anabas_testudineus
METLEEAELCFPQLLNTSCKKHKRSHSEAVITYTLMSSVSLLTVVLNLLVIISISHFRHRYMQLHTPTNLLLLSLAVSDLLVGLIVMPFQILLTEPCWLLGDLVCALCFFLAFITVPASTGNMVLISVDRFVAICDPLHYSTKITQNRIQIFVLLCWIYCVFYSFILFYDNLKQPGRYNSCYGECMINIMGALHLVLGFIIPISSIIILYMRVFVVAVSQARSMRSHIAAVKLQRSVTVTVKKSELKAARTLGVVVAVFLMCYCPYFCVSLSGYDIMMASSTNSFINFLVLLNSCLNPVIYAFFYPWFRKSVKIIVTFEILQPHSCQTNVL
>LOCXPTAAR47.417.HIT1.TAAR.2R.331.7tm_1.exons2.NC_046616.1.Anabas_testudineus
METLEEAELCFPQLLNTSCKKHKRSHSEAVITYTLMSSVSFLTVFLNLLVIISISHFRHRYMQLHTPTNLLLLSLAVSDLLVGLIVMPFQILLTEPCWLLGDLVCALCFFLGFITVCASIANMLLISVDRYVAICDPLHYSTKITQNRIQIFVLLAWLYCVFYSVMLFYDNLKQPGRYNSCYGECVINIMGALHLVFGFIIPISSIIILYMRVFVVAVSQARSMRSHIAAVKLQRSVTVTVKKSELKAARTLGVVVAVFLMCYCPYYCISLSGSELIMASSTNSFINFLLLLNSCLNPVIYAFFYPWFKNSVKIMVTLEILQPHSCQTNVL
>LOCXPTAAR51.423.HIT1.TAAR.2R.324.7tm_1.exons2.NC_046616.1.Anabas_testudineus
ELCFPQLLNTSCKKHKRSPSDAVITYTLMSSVSLLTVVLNLLVIISISHFRHRHMQLHTPTNLVLLSLAVSDFLVGLFVMPFQILLTEPCWLLGDLVCALCFFLAFVTANTSIANMVLISVDRYVAICDPLHYSTKITQNRIQISVFLVWVYCVFYCFMFFYDNLKQPGRYNSCYGECVININGVVNIVLSFIIPISSIIILYMRVFVVAVSQARSMRSHIAAVKLQRSVTVTVKKSELKAARTLGVVVAVFIMCYCPFFCVSLSGSELTIASSTNNFINFLVLLNSCLNPVIYAFFYPWFRKSVKHIVTLEILQPNSCQTNVL
>LOCXPTAAR47.427.HIT1.TAAR.2R.331.7tm_1.exons2.NC_046616.1.Anabas_testudineus
METLEEAELCFPQLLNTSCKKPTGPHSDTVLVKVLMSSVSLLTVVLNLLVIISISHFRHRYMQLHTPTNLLLLSLAVSDLLVGLIVMPFQILLTEPCWFLGDFICTMYFLLGFITICASVVNMVLISVDRYVAICDPLHYSTKITQSRIQLFVLLCWLYCVFYSFLFLSDNLKQPGRYNSCYGECVINIIGVVDLVLSFIIPMSSIIILYMRVFVVAVSQARSMRSHIAAVKLQRSVTVTVKKSELKAARTLGVVVAVFLMCYCPYFCLSLSSSDIIMASSTNSVINFLVLLNSCLNPVIYAFFYPWFRKSVKLIVTLEILQPHSCQTNVL
>LOCXPTAAR50.432.HIT1.TAAR.2R.318.7tm_1.exons2.NC_046616.1.Anabas_testudineus
METMEEAELCFPQLLNTSCKKHKRSHSEAVITYTLMSSVSLLTVFLNLLVIISISHFRHRYMQLHTPTNLLLLSLAVSDLLVGLIVMPFQILLTEPCWLLGDLLCTLYFLLGFMTVSASVANMLLISVDRYVAICDPLRYSTKITQNRVQIFVLLAWLYCVFYSFMIFYDNLKQPGRYNSCYGECVINIMGALHLVLGFIIPISSIIILYMRVFVVAVSQARSMRSHIAAVKLQRSVTVTVKKSELKAARTLGVVVAVFLMCYCPYFCVSLSGSELIMASSTNTFINFLLLLNSCLNPLIYAFFYPWFRKSVKSHCYL
>LOCXPTAAR54.437.HIT1.TAAR.2R.331.7tm_1.exons2.NC_046616.1.Anabas_testudineus
MESVEEAELCFPQLLNTSCKKHMLPHPEAVLTYTLMSSVSLLTVSLNLLVIISISHFRHRYMQLHTPTNLLLLSLAVSDLLVGLIVMPFQILLTEPCWLLGDLVCVLCFFLGFITVPASTVNMLLISVDRYVAICDPLHYPTKFTPKTVQVYVFVCWGCAVVYSFMILFDNLKQPGRYNSCYGECVINITGVVHIVISFIIPISSIIILYMRVFVVAVSQARSMRSHIAAVKLQRSVTVTVKKSELKAARTLGVVVAVFLMCYCPYYCISLSGSELIMASSTNSFINFLLLLNSCLNPGIYALLYPWFRKSVKIIVTLQILQPHSCQTNIL
>LOCXPTAAR55.440.HIT1.TAAR.2R.329.7tm_1.exons2.NC_046616.1.Anabas_testudineus
METLEEAELCFPQLNTSCKKRTRPHAESMLLYTLMSSIALLTVVLNLLVIISISHFRHRNMQLHTPTNLLLLSLAVSDLLVGLVVVPFQILLNEPCWFLGDVICTLYFLLGFITVCASVLNMVLISVDRYVAICDPLRYSTKFTPKMVQIYIVLCWCCAVVYSCLILLDNLKQPGRYNSCYGECVNNIFGPVHIVKCFISTNIVVILYMRVFVVAVSQARSMRSHIAAVKLQRSVTVTVKKSELKAARTLGVVVAVFLMCYSPYYCVSFAGYDIIIASSTSTFVNFLFLLNSCLNPLIYAFFYPWFRKSVKIIITLEILQPYSYQTNIL
>LOCXPTAAR56.447.HIT1.TAAR.2R.328.7tm_1.exons2.NC_046616.1.Anabas_testudineus
METLEEAELCFPQLFNTSCKKHKRSHSERMLTYVLMSSVSLLTVFLNLLVIISISYFRHSYLHTPTNLLLLSLAVSDLLVGLVVVPFQILLNEPCWFLGDVICTLYFLIGFVTVCASVLNMVLISVDRYVAICDPLHYSTKFTPKMVQIYIVLCWGCAVVYSCLILLDNLKQPGRYNSCYGECVNNIFGPVHIVICFISTNMIVILYMRVFVVAVSQARSMCSHIAAVKLQRSVTVTVKKSELKAARTLGVVVAVFLMCYSPYYCVSFAGYDIIIASSTSTFVNFLFLLNSCLNPLIYAFFYPWFRKSVKIIVTLEILQPHSCQTNVL
>LOCXPTAAR57.453.HIT1.TAAR.2R.329.7tm_1.exons2.NC_046616.1.Anabas_testudineus
METLEEAELCFPQLNTSCKKHTRPQTESMIIYFLLSSISLFTVFLNLLVIISISHFRHRYMQLHTPTNLLLLSLAVSDLLVGLVVVPFQILLTDSCWFLGDVICTLYFLLGFITVCASVLNMVLISVDRYVAICDPLRYSTKFTSKMVQIYIVLCWGCAVVYSCLILLDNLKQPGRYNSCYGECVNNIFGPVHILICFISTNMIVILYMRVFVVAVSQARSMRSHIAAVKLQRSVTVTVKKSELKAARTLGVVVAVFLMCYSPYYCVSLAGYDIIMASSTSTIINFFLLLNSSLNPLIYAFFYPWFRKSVKVIVTLEILQPHSCQTNIL
>LOCXPTAAR35.466.HIT1.TAAR.2R.280.7tm_1.exons2.NC_046616.1.Anabas_testudineus
MQLHTSTNLILLSLAVSDFFVGLLVVPFQILLLEPCWLLGDLACILCSILPYISAPATVVTMVLISVDRYVAVCDPLRYGTKITPKRVQICVLLCWTYSVFYNFLFLFDNLKQPGKYNSCYGECLINVNVNVECVINVMGAVDLILRFIIPISIIIILYTRVFVVAVSQARSMRSHIAAVKLQRSVTVTVKKSELKAARTLGVVVAVFLMSYCPFYGISLAGYNYMINTSTHIFMFFVVIFNSCLNPLIYAYFYPWFRKTVKLIVTLEILQPHSRQANVL
>LOCXPTAAR58.481.HIT1.TAAR.2R.330.7tm_1.exons2.NC_046616.1.Anabas_testudineus
METQVEVKVCFPQFNTSCKKQTRTHFEAMIIYVLMSSISLLTAFLNLLVIISISHFRHRYMQLHTPTNLLLLSLAVSDFLVGLIVMPFQILFTEPCWFLGDLMCVLCYIIPFITVCASAVNMVLISVDRYVAVCDPLRYSAKVTPKRVQISVLLCWIYSVFYSCLILFDNLKQPGRYNFCYGQCVINIMGAVDIVLSFIIPMSSIIILYMRVFVVAVSQARSMRSHIAAVKLQRSVTVTVKKSELKAARTLGVVVAVFLMCYCPYYCVSLSGYDLLIGSSSEVFMVFLVYLNSCLNPVIYAFFYSWFRKSVKLIVTLEILWPYSCADIVL
>LOCXPTAAR59.485.HIT1.TAAR.2R.315.7tm_1.exons2.NC_046616.1.Anabas_testudineus
VELCFPQFNTSCKKQTHTHFESIIIYTLLSSFSLLTMSLNLLVIISISHFRQLHTPTNLLLLSLAVSDFLVGLIVMPFQILFIEPCWFLGELMCALCYIIPFITVCSSAVNMVLISVDRYVAICDPLRYPIKFTLKRVQIYILLCWVYSVFYSFQILFDNLKQPGSYNSCYGQCVVNINGAVDLVLGFIIPISSITILYMRVFVVAVSQARSMRSHVAAVKLQRSVTVTVKKSELKAARTLGVVVAVFLMCYCPYYCVTLSGADLVVGSSSEVIMVFLLYLNSCLNPVIYAFFYPWFRKSVKLIVTFEILRPLLC
>LOCXPTAAR77.499.HIT1.TAAR.2R.328.7tm_1.exons3.NC_046621.1.Anabas_testudineus
MENQDAAELCFPQLLNVSCRKPKRHQSDTVFLYLLFFISVVTVILNLLLTVFIHLNKPLHTPTNLLLLSLAISDFLTGLVVTPIQTHRQTSCWYFSDLFCSLQAFVSYSIISASVWGMVLISADRYVAICDPLHYPTRVTVRRVRIWICMCWFCSLVYNSILFRDSLGELGKDKTCYGECVIFITYISGVFDIVLSFIGPFTAIIVLYVRVFLTAVSQARAMRSHVAATTLHHSGTVLSKKSELKAARTLSIVVAWFLICFCPFYCLNFVPSSYFNNLPATSSVFLLCLSPCLNPVIYALFYPWFRKAIRLIISLQILQPGSSETNML
>LOCXPTAAR69.513.HIT1.TAAR.2R.274.7tm_1.exons3.NC_046621.1.Anabas_testudineus
GESGCSRALLSTAPQHVLQEPKRHQSDTVLLYLLFFISVFTVILNLLLTVFIHLNKPLHTPTNLLLLSLAVSDFLLGLVVTLLETHRQLGCWQLGDIMCSLHVYVSSSVLSASTWCMVLISADRYVAICYPLLYPTRVTVRRVKMCACMCWFCSIVYSGLMLKDNLAQPGKYNYCYGECVVFISYISAVFDIVFVIYWSIYSHHSSVYESVFDSSVSGSCHALSRCSHHTPSFRDCTEQEIRVESSQDSWYCCSLVLNMFLPILLSLFNNRQLC
>LOCXPTAAR61.543.HIT1.TAAR.2R.328.7tm_1.exons3.NC_046621.1.Anabas_testudineus
MENQDAAELCFPQLLNMSCRKPKRHQSDTVLLYLLFFISVVTVILNLLLTVFIHLNKPLHTPTNLLLLSLGVSDFLTGLVVTPIQTHRQTSCWYLSDLFCSLQAFVSYSIISASVWGMVLISADRYVAICDPLHYPTRVTVRRVRIWICMCWFCSLVYNSILFRESLGEPGKFNNCSGECVIVIDDITSVVDILLIFIAPITAIIVLYMRVFLTAVSQARAMRSHVAATTLHHSGTVLSKKSELKAARTLSIVVAWFLICFCPYYCLGFVPSSYFNNLPAASGLFLLCISPCLNPVIYALFYPWFRKAIRLIISLQILQPGSRETNML
>LOCXPTAAR62.545.HIT1.TAAR.2R.324.7tm_1.exons1.NC_046622.1.Anabas_testudineus
MEPVLCYESRNGSCLKTVYPLTVRVSLYMILGVTVILTVCGNLLVTLSIAYFKKLHTPTNYLIASLALSDLLLGLLVMFPSMIRCVEACWYFGDIFCKVYMSSDVMLCTASILNLSFISLDRHYAVCQPLLYRRKITVNVVLIMILLSWSISALVGFGMIFLKLNIWGVEEFYNSHIACEGGCGLFQSGLSSTVSSVLSFYIPGIIMLCVYLKIFLVAKRQLHSIQNARISNASQTKATKTLAIIMGTFLSFWTPFFVCNTIDPFISYSIPPSVFETLVWLGYFNSTVNPLIYAFFYSWFRKALRLFISGRMFQSGISETTLFT
>LOCXPTAAR63.546.HIT1.TAAR.2R.333.7tm_1.exons1.NC_046622.1.Anabas_testudineus
DLSQEQYCFPDSNVSCVRAQFSVGTQVALYLLFAFGMLFTILGNCVVIVSIGHFKQLQNPTNVLVFSLAFADLLVGAVVMPFSTVRTIDGCWFFGEDFCLLHSSFDMFLTSVSIFHLICIAVDRQQAICSPLHYSRNITMSVAWIMVCASWSLAALYAYGLLYSKVNVAGLEDYMASINCFGSCNLLFNPLWGTFDSVSAFFFPCCVMVCVYTKIFFVAREHVRKIGHVHNCSNNRGKAGLYKQSEHKAAKTLGIVLGAFIFCWMPFFINSIIDAYTGFNTPAAIFEASVWLGYFNSTLNPIIYALFYPWFKKCFYLMLSLKIFNPHSSNIKV
>LOCXPTAAR64.547.HIT1.TAAR.2R.334.7tm_1.exons1.NC_046622.1.Anabas_testudineus
DLSQEQYCFPDSNVSCVRAQFSVGTQVALYLLFAFGMLFTILGNCVVIVSIGHFKQLQNPTNVLVLSLAFADLLVGAVVMPFSTVRTIDGCWFFGEEFCLMHSSLDVFLTTLSIFHLICIAVDRQQAICSPLHYSRNITMSVAWIMVCASWSLAALYAYGLLYSKVNVVGLEDYMASINCFGSCNLLFNPLWGTLDSVICFFFPCTVMVCVYTKIFCVAKEHVRKIGDMSNCLNDREKAGLIKSSEHKAAKTLGIVLGAFIFCWMPFFINSIIDAYTGFITPTAIFDAFVWLGYFNSTLNPIIYALFYPCFKKCFYCIVTLKIFSSDSSAMNIY
>LOCXPTAAR65.549.HIT1.TAAR.2R.318.7tm_1.exons2.NC_046629.1.Anabas_testudineus
ELCFPQLLNASCRRLKRPHSEVVLINFLLSFISVVTAALNLLVIIAISHYRQLHTPTNLLLLSLAVADFLVGLLQIPVEILIFNGCWFLGDAVCVVNALLGYITTSVSVGNMLLISVDRYLAICEPMYYPTKVTVSAVRLCVFLCWMVSIFYSIWVLRDLLKKPDRYATCYGECVVSISFVEGTVDFLLNFVSPITVIVVLYMRVFVVALSQARTMRSHVAAAKLQCSVTTAKKSELKAARNLGVLVAVFLLCLSPYYIYSVTGGNSLDGIYQIWLLYFNSCLNPVIYALLYPWFRKTVKHIVTLQILQPGSSDANIL
>LOCXPTAAR66.555.HIT1.TAAR.2R.318.7tm_1.exons2.NC_046629.1.Anabas_testudineus
ELCFPQLLNASCRRLKRPHSEVVLINFLLSFISVVTAALNLLVIIAISHYRQLHTPTNLLLLSLAVADFTVGSQQMPIGIQMWHGCWFLGDAVCVVNALLGYITTSVSVGSMLLISVDRYLAICEPMYYPTKVTVSAVRLCVFLCWMVSIFYSIWVLRDLLKKPDRYATCYGECEVSISFVEGTVDFLLNFVSPITVIVVLYMRVFVVALSQARTMRSHVAAAKLQCSVTTAKKSELKAARNLGVLVAVFLLCFSPYYVFSVTGVNNFTSILQIYLLYFNSCLNPVIYALLYPWFRKTVKHIVTLQILQPGSSDANIL
>LOCXPTAAR67.557.HIT1.TAAR.2R.318.7tm_1.exons2.NC_046629.1.Anabas_testudineus
ELCFPQLLNASCRKSKHRHFETMLIYIVPCFMSLFTAVLNLLVIIAISHYRQLHTPTNLLLLSLAVADFTVGLQQMPFGILIWHGCWSLGDVACALNSLLGYITTSVSVGNMLLISVDRYLAICKPMYYPTKVTVSAVRLCVFLCWMVSIFYSIWVLRDLLKKPDRYATCYGECVVSISFVEGTVDFLLNFVSPITVIVVLYMRVFVVALSQARTMRSHVAAAKLQCSVTTAKKSELKAARNLGVLVAVFLLCLSPYYIYSVTGGNSLDGIYQIYLLYFNSCLNPVIYALLYPWFRKTVKHIVTLQILQPGSSDANIL
>LOCXPTAAR68.566.HIT1.TAAR.2R.325.7tm_1.exons2.NC_046629.1.Anabas_testudineus
MEVQHAAELCFPQLLNVSCRKLKHQSEAVILYLLFFISVVTVILNLLNLLSPCRQLHTPTNLLLLSLAVSDFFVGLVVTPLEAHRQTSCWFLGNLMCSLYNFVAFAITCASVVNVLLISADRYVAICDPLHYPTRVTVRRVKVCVFLCWLCSVLYSTLFLKDDLTQPDTHNSCYGGCVIFIDYISGTVDIVLTFIVPIAVIIVLYLRVFLTAVSQARAMRSHVAATTLHHSGNVLSKKSELKAARTLGINIIVFLICFCPYHCLFLVQDSSVSSFSAAFAVFMLYISPCLNPVIYALFYPWFRKAIRLIISLQILQPGSCETNML
>LOCXPTAAR69.574.HIT1.TAAR.2R.328.7tm_1.exons3.NC_046629.1.Anabas_testudineus
MENQDAAELCFPQLLNVSCRKPKHHQSDTVLLYLLFFISVVTVILNLLLTVFIHLNKPLHTPTNLLLLSLAVSDFLVGLVVTPLETHRQLGCWQLADIMCSLHVYVTSSIFCASIWGMVLISADRYVAICDPLHYPTRVTVRRVKVCVCMCWFCSIVYNGLMFKDNLAQPGKYNYCYGQCVIIITYISGIFDLVLSFIGPFTAIIVLYVRVFLTAVSQARAMRSHVAATTLHHSGTVLNKKSELKAARTLGIIVAWFLICFCPYFCLSFIIDSSVSDLPAASGMFMLCLSPCLNPVIYALFYPWFRKAIRLIISLQILQPGSCETNML
>LOCXPTAAR75.583.HIT1.TAAR.2R.328.7tm_1.exons3.NC_046629.1.Anabas_testudineus
MENQDAAELCFPQLLNVSCRKPKRHQSDTVLLYLLLFISVVTVILNLLLTVFIHLNKPLHTPTNLLLLSLAVSDFLTGLVVTPIQTHRQTSCWYLSDLFCSLQGYLSFSIISASIGGMVLISADRYMAICDPLHYPTRVTVRRVRIWISMCWFCSLVYNSIIFRDTLSKPGKYNTCNGECVIFIDDISGVFDLFLTLISPITAIIVLYMRVFLTAVSQARAMRSHVAATTLHHSGNVLSKKSELKAARTLGIVVAWFLMCFCPYYCLAFVPYSYVNNLPAASGLFLLCLSPCLNPVIYALFYPWFRKAIRLIISLQILQPGSRQTNML
>LOCXPTAAR70.585.HIT1.TAAR.2R.328.7tm_1.exons3.NC_046629.1.Anabas_testudineus
MENQDAAELCFPQLLNVSCRKPKRHQSDTVLLYLLLFISVVTVILNLLVIISSYHFAQLHTPTNLLLLSLAVSDFLTGLIVTLLETHRQLGCWQLADIMCSLHVYVGSSILCASIWGMVLISADRYVAICYPLHYPTRVTVRRIKVCVCMCWFCSIVYNGLLYGDNLAQPGKYNYCYGECVIFVTYISGIFDLVLSFVGPFTAIIVLYMRVFLTAVSQARAMRSHVAATTLHHSGNVLSKKSELKAARTLGIVVTWFLMCFCPNYCLSLVPASYINNLPAASGIFLLCLSPCLNPVIYALFYPWFRKAIRLIISLQILQPGSCETNML
>LOCXPTAAR71.588.HIT1.TAAR.2R.328.7tm_1.exons3.NC_046629.1.Anabas_testudineus
MENQDAAELCFPQLLNVSCRKPKRHQSDTVLLYLLFFISVVTVILNLLLTVFIHLNKPLHTPTNLLLLSLAVSDFLTGLVVTPIQTHRQTSCWYFSDLLCSLQAFVSYSIISASIGGMVLISADRYVAICDPLHYPTRVTVRRVRIWISMCWFCSLVYNSIIFGEGLSKPGKDKTCNGDCVIYIESIISNFDLVLTLFAPVTVIIVLYVRVFLTAVSQARAMRSHVAATTLHHSGTVLNKKSELKAARTLGIVVAWFLICFCPFYCLGFVPSTHVNNLPATSGLFLLCLSPCVNPVIYALFYPWFRKAIRLIISLQILQPGSCETNML
>LOCXPTAAR74.606.HIT1.TAAR.2R.328.7tm_1.exons3.NC_046629.1.Anabas_testudineus
MENQDAAELCFPQLLNVSCRKPKRHQSDTVVLYLLLFISVVTLTVFYLSEQTSLQEMQLHTPTNLLLLSLAVSDFLTGLVVTPIQTHRQTSCWYFSDLLCSLQAFVCYSIISASIGGMVLISADRYVAICDPLHYPTRVTVRRVRIWISMCWFCSLVYNSILFRECLGEPGIDNTCYGECVILIDDIITVVDIVLNLIVPITAILFLYMRVFLTAVSQARAMRSHVAATTLHHSGTVLSKKSELKAARTLGIVVAWFLICFCPFYCLGYVPSSYFNNLPATSGLFLLCISPCLNPVIYALFYPWFRKAIRLIISLQILQPGSRETNML
>LOCXPTAAR75.608.HIT1.TAAR.2R.328.7tm_1.exons3.NC_046629.1.Anabas_testudineus
MENQDAAELCFPQLLNVSCRKPKRHQSDTVLLYLLFFISVVTVILNLLLTVFIHLNKPLHTPTNLLLLSLAVSDFLTGLVVTPIQTHRQTSCWYFSDLLCSLQGYLSFSIISASIGGMVLISADRYVAICDPLHYPTRVTVRRVRIWISMCWFCSIVYNSIIFRDSLGEPGENKTCYGQCVIFIDDITLAVDLFLTLISPVTAIIVLYMRVFLTAVSQARAMRSHVAATTLHHSGNVLNKKSELKAATTLGFVVAWFLMCFCPYYCLAFVPYSYVNYLPATSGLFLLCLSPCLNPVIYALFYPWFRKAIRLIISLQILQPGSCETNML
>LOCXPTAAR76.615.HIT1.TAAR.2R.328.7tm_1.exons3.NC_046629.1.Anabas_testudineus
MENQDAAELCFPQLLNVSCRKPKHHQSDTVLLYLLFFISVVTLTVFYLSEQTSLQEMQLHTPTNLLLLSLAVSDFLTGLVVTPIQTHRQTSCWYFSDLLCSLQAFVNYSIISASIGGMVLISADRYVAICDPLHYPTRVTVRRVRIWISMCWFCSLVYNSIIFGECLSKPGKFKSCYGQCVILIDDITTAVDIVLSFIGPFTAIIVLYMRVFLTAVSQARAMRSHVAATTLHHSGNVLSKKSELKAARTLGIVVAWFLICFCPFYCLGFVPSSYFNNLPATSGIFLLCISPCLNPVIYALFYPWFRKAIRLIISLQILQPGSHETNML
>LOCXPTAAR77.618.HIT1.TAAR.2R.328.7tm_1.exons3.NC_046629.1.Anabas_testudineus
MENQDAAELCFPQLLNVSCRKPKHHQSDTVLLYLLFFISVVTAILNLLLTVFIHLNKPLHTPTNLLLFSLAVSDFLTGLVVTPIQTHRQTSCWYFSDLLCSLQAFVSYSIISASIGGMVLISADRYVAICDPLHYPTRVTVRRVRIWICMCWFCSLVYNSIFFRDSLGKPGKDKTCYGQCVIIIDDITSVVDIVLSFIAPITAIIVLYMRVFLTAVSQARAMRSHVAATTLHHSGTVLSKKSELKAARTLGIVVAWFLICFCPFYCLGFVPSSYFNNLPAASGLFLLCLSPCLNPVIYALFYPWFRKTIRLIISLQILQPGSCETNML
>LOCXPTAAR78.620.HIT1.TAAR.2R.319.7tm_1.exons3.NC_046629.1.Anabas_testudineus
MESEAEAELCFPELLNISCRKPASRSRMVLLNILVSSVSVLTVALNLLVIISLYDGTQLHTPTNILLLSLAVSDFLVGLLVLPGQILRKTSCWFLGDLMCSLYKYLAFITISTCIGSMILISAERYVAICDPLHYSIRVTVPRVRLCVFLCWVCSVLYSSVFMKSNLTEHSSCHGQCAIIIDYIVGIVDVVLSFILPITVITVLYLRVFVVAVSQARAMNSHIRTVTLHRSVTVTAKKSELKAARTLGVLVLGFLICFCPYYCVVLAGGSAFYVVYLFYFNSCLNPVIYTLFYPWFREAIKLIVTCKILQPGSSDTNIL
>LOCXPTAAR78.622.HIT1.TAAR.2R.282.7tm_1.exons3.NC_046629.1.Anabas_testudineus
MESEAEAELCFPELLNISCRKPASRSRMVLLNILVSSVSVLTVALNLLVIISLYDGTQLHTPTNILLLSLAVSDFLVGLLVLPGQILRKTSCWFLGDLMCSLYQFITYVTVSVSIGDMILISAERYVAICDPLHYSIRVTVPRIGLCVFLCWVCSVLYSSVFMKSYLTEHSSCHGQCAIIIDYIVEVVDVVLSFILPITVITVLYLRVFVVAVSQARAMNSHIRTVTLHRSVTVTAKKSELKAARTLGVLVLVFLICFCPYYCVVLAGGSAFYVVYMVSVLL
>LOCXPTAAR79.634.HIT1.TAAR.2R.330.7tm_1.exons3.NC_046629.1.Anabas_testudineus
MKSEAEAELCFPELNISCRKPALRSRMVLLNILVSSVSVSTVALNLLVIITLYDGTQLHTPTNILLLSLAVSDFLVGLVLIPGEFFRRTSCWFLGDSMCSLYKYFVLGLGCMGLASSLGDMILISAERYVAICDPLHYSTRVTVPRVRLCVFLCWVCSVFYFSVMLKWGLIESDPENSCYGECVVVVRYVAGVVDLVFSFIAPITVITVLYMRVFVVAVSQARAMNSHVKTVIVQRSITVVVKKSELKAARTLGVLLLVFLLCFCPYYCVSIAGDAAFGSPASYVVYLFYFNSCLNPVIYTLFYPWFRKAIKLIVTCKILQPGSSDTNIL
>LOCXPTAAR185.643.HIT1.TAAR.2R.329.7tm_1.exons3.NC_046629.1.Anabas_testudineus
MESEAEAELCFPELLNISCRKPASRSRIVLLNILVSSVSVLTVALNLLINFSASNFNLNLQLHTPTNILLLSLAVSDFLVGLLVMPGEILRKTSCWFLGDVMCSLYKYLTSLTISASIGDLVLISAERYVAICDPLHYSTRVTVPRVRLCVFLCWSCSVLYSGVFMKADVTGADHSCYGECAIIVDYVTGTVDIVLSFIFPITTIIILYLRVFVVAVSQARAMNSHIRTVTLHRSVTVTAKKSELKAARTLGVLVLVFLICFCPYYCVSLAGDAALNGSSASYVIYLFYFTSCVNPVIYTLFYPWFRKAIKLIVTCKILQPGSSDTNIL
>LOCXPTAAR80.648.HIT1.TAAR.2R.333.7tm_1.exons2.NC_046629.1.Anabas_testudineus
MEPHDGPELCFPLLLNTSCRKPAPPWSEAVFLNLLLFSVSLLTVTLNLLIIISISCFRQRIMQLHTPTNILLLSLAVSDFLVGLLVMPGEMLRKTSCWFLSDLMCSLYSCVSYILTSASIGDMVLISVDRYVAICDPLNYQTTITVPRVKGCAFLCWFCSVLYSGVLLKDDLIHPGRHNTCYGQCVVVINYVAGAVDLVFTFTVPVTVMIVLHLRVFVVTVSQARAMNSHIATVTLQHSVTLTSRKSELKAARTLGVLVLVFLICFCPYYCVSLAGENLLSASSLSCVLYLFLFNSCLNPVIYALFYPWFRRAVKIIVTLQILQPGSCEANIL
>LOCXPTAAR81.662.HIT1.TAAR.2R.327.7tm_1.exons2.NC_046629.1.Anabas_testudineus
EQHDGSELCFPQLNTSCRKPMSSWSDAVIMRSLLFSVCVVTVALNLLVIISISHFRQLHKPTNLLLLSLSVSDFLVGLVFMPGEILRKTSCWFLGDLMCSLYKYISILSIAASVGNMVLISVDRHVAICDPLHYPTRVTVGRVKLCIFLCWFCSILYSSLFVKDDRLQSEKYISCHGKCMFHIDSTLGVADIFVSFIVPVTVIIVLYLRVFVVAVSQARTMRSQIKTVKLQHSVTLTSRKSELKAARTLGVLVLVFLTCFCPYYSLSLAAVKLINTSYGVIALFLICFNSCLNPVIYALFYPWFRRSIKLIVTLQILQPGSCEANIL
>LOCXPTAAR82.674.HIT1.TAAR.2R.325.7tm_1.exons2.NC_046629.1.Anabas_testudineus
HDGSELCFPQLNTSCRKPVTSWFEAVFLRFLLSSVSVLTTALNLLVIISISHFKQLHKPTNLLLHSLSVSDFLIGLVFFPGEILRKTSCWFLGDLMCSLYKYLSITAVSASVGNMVFISVDRHIAICDPLHYPIRVTVRRVKLCVLLCWLCSILYSSLFVKDDPFQRDKYISCYGECVLVSDFNLGVVDVVVTFIVPVTVIIVLYLRVFVVAVSQARAMRSQIKTVKLQRTVAVTAKKSELKAARTLGVLVLVFLICFCPFYCVSFTADSLINTSYGVFVLFFFCFNSCLNPVIYTLFYAWFRKAIKLIVTCKILQPGSSDTNIL
>LOCXPTAAR83.681.HIT1.TAAR.2R.325.7tm_1.exons2.NC_046629.1.Anabas_testudineus
HDGSELCFPQLNTSCRKPVMSWFEAVFLRFLLSSVSVLTVALNLLVIISISHYRQLHKPTNLLLLSLSVSDFLVGLVFFPGEILRKTSCWFLGDLMCSLYKYLSITAVSVSVGNMVFISVDRHIAICDPLHYPIRVTVGRVKLCVLLCWLCSILYSSLFVKDDPFQRDKYISCYGECVYINDHTIGAVDVVVSFIVPVTVIIVLYLRVFVVAVSQARTMRSQIKTVKLQHSVTLTSRKSELKAARTLGVLVLVFLICFCPYYCVSLTGDSLINTSYGVFVMCFFCFNSCLNPVIYALFYPWFRRSVKLIVTLQILQPGSCEANIL
>LOCXPTAAR84.684.HIT1.TAAR.2R.327.7tm_1.exons2.NC_046629.1.Anabas_testudineus
EEHDGSELCFPQLNNSCRKPVTSWFEAVSLRFLLSSVSVLTVALNLLVIISISHYRQLHKPTNLLLLSLSVSDLLVGLVFFPGEILRKTSCWFLGDLVCIMYMCVTVTAVSASVGNMVFISIDRHFAICDPLHYPIRVTVRRVKLCVLLCWLCSILYSSLFVKDDPSIQRDKYISCYGECVFLSDFNLGVVDVVVSFIVPVTVIIVLYLRVFVVAVSQARVMRSHITAVKLQRTVTVTVKKSELKAARTLGVLVLVFLICFCPFYCVSLAGGENNTSYGILVLCLYCFNSCLNPLIYALFYPWFRKSVKLIVTLQILQPGSSDTNIL
>LOCXPTAAR85.690.HIT1.TAAR.2R.328.7tm_1.exons2.NC_046629.1.Anabas_testudineus
EEHDGSELCFPQLNTSCRKPVTSWSEAVFLRFLLFSVSTLTTALNLLYSNMLFFSVSRQLHKPTNLLLLSLSVSDFLVGLVTFPGVILKKTSCWFLGDFMCSLYKYITSISVSSSVGNMVLISVDRYVMICDPLHYPTRVTVGRVKLTIFLCWLCSNLYSSLFVKDDTFQNVKYLPCFGKCVFQFVYALGFFDVVVNFIIPVSFIIVLYLRVFVVAVSQARTMRSHITAVKLQHSVTLTSRKSELKAARTLGVLISVFLICFCPYYCVCLAGVESNTSYGIFVECLYCFNSCLNPLIYAFFYSWFRRAVKLIVTLQILQPGSSDIHIM
>LOCXPTAAR86.692.HIT1.TAAR.2R.328.7tm_1.exons2.NC_046629.1.Anabas_testudineus
EEHDGSELCFPQLNTSCRKPVTSWSEAVFLRFLLFSVSTLTTALNLLYSNMLFFSVSRQLHKPTNLLLLSLSVSDFLVGLVAFPGVILKKTSCWFLGDFMCSLYKYITSISIGSSVGNMVLISVDRYVMICDPLHYPTRVTVGRVKLTIFLCWLCSNLYSSLFVKDVTFQNDKDISCYGRCVFHINYALGVFDLVVTFIVPVTVIIVLYLRVFLVAVSQARTMRSQIKTVKLQHTVTLTSRKSELKAARTLGVLISVFLICFCPYYSVSSAGVNSNTSYGIIVPCLYCFNSCLNPLIYTLFYSWFRRAIKLIVTLQILQPGSQEANIL
>LOCXPTAAR87.695.HIT1.TAAR.2R.327.7tm_1.exons2.NC_046629.1.Anabas_testudineus
EEHDGSELCFPQLNTSCRKPTVSWSAAVCLRFMLSSVSVLTVVLNLLVIISVSHFRQLHKPTNLLLLSLSVSDLLVGLVFMPGEILRKTSCWFLGDLMCSLYTYVATVAVCASVGNMVLISVDRYIAICEPLHYPTKVTVGRTKFCIFLCWLCSNLYRILSLKDVGFHTANYIPCYGECVFVIDYTAGVFEVILSFIVPVTVIIVLHLRVFVVAVSQARAMRSQIKTVKLQHSVTLTSRKSELKAARTLGVLVFVFLLCFCPYYSVSLAAVNLINTSYGIFVLCLFCCNSCINPLIYALFYPWFRRAVKLIITLQILQPGSSETNIL
>LOCXPTAAR88.700.HIT1.TAAR.2R.329.7tm_1.exons2.NC_046629.1.Anabas_testudineus
MEVQDGAELCFPQLLNTSCRKPTVSWSEAVFLHFVLLPISVLTVALNLLVIISVSHFRQLHKPTNLLLLSLSVSDLLVGLVNFPGEILRKISCWFLGDLVCSLYKCVATVSVSSSVGNMVLISVDRYVLICDPLHYPTRVTVGRVELTIFLCWFCSNLHSSVLINYKEFQRDNYISCYGECVFVINNVGAVFDVVVTFIIPVSFIIVLYLRVFVVAVSQARAMRSHITAVKLQRTVAVTVKRSELKSARTLGVLISVFLICFCPFYCVALAGSNLLNTSYGIFVFCLLCFNSCLNPVIYALFYSWFRRAVKLIVTLQILQPGSCEANIL
>LOCXPTAAR89.703.HIT1.TAAR.2R.325.7tm_1.exons2.NC_046629.1.Anabas_testudineus
WRHWRELNSVFHSSSTPPAKNQRSIILLRPYSFTSCFPASLCSLWFSTCWSSSPSHTSGKDKLHSPTNLLLLSLAVSDFLVGLLLMPVRILLIGSCWLFGSFVCGLFNYAALIITSASVGNMVLISVDRYVAIHDPLCYPTKVTQKRVQICICLCWTCSVSYNGAILNDFLIHPEMYNSCYGECVGVINYIAGAVDVIITFIGPITVIVVLYMRVFVVVLSQARSMRSQIAAVSVQGSVGVAAKKSERKAAKTLGVVVVMFLICFCPYFCPAVTGQDMSTSGTFSVFGLWLLFCNSCLNPVIYAYFYPWFRKSVKLIVTLQILQP
>LOCXPTAAR89.712.HIT2.TAAR.2R.328.7tm_1.exons2.NC_046629.1.Anabas_testudineus
ETLEGVELCFPQLINSSCKKTMQHHSAETIFIQILLSCISLLTVFLNLLVIISISHFRHNTRFIFLIYPTNLLLLSLAVSDFLVGLLLMPIRILIIGNSWFLGSFMCGLFRYASFIVTSASVGNMVLISVDRYVAIHDPLRYPTKVTQKRVQICICLCWTCSVSYNGAILNDFLIHPERYKSSYGKCVAEINYIAGIVDVILTFLGPITVIVVLYMRVFVVVLSQARSMRSQIAAVSVQGSVAVAAKKSERKAAKTLGVVVVVFLICFCPYFYPALAGQETSTTATFSVFGVWLLYCNSCLNPVIYVYFYPWFRKSIKLIVTLQILQP
>LOCXPTAAR92.738.HIT1.TAAR.2R.331.7tm_1.exons2.NC_046629.1.Anabas_testudineus
WRHWRELNSVFHSSSTPPAKNQRSIILLRPYSFKSCFPASLCSLCFSTCCSVMIFFLSRQLHSPTNLLLLSLAVSDFLVGLLLMPIRILIIGNSWFLGSFMCGLFQYASYIVTSASVGNMVLISVDRYVAIHDPLRYPTKVTQKRVQICICLCWTCSVSYNGTILNDFLIHPEMYNSSYGECVAEINYIAGAVDVILTFIGPITVIVVLYMRVFVVVLSQARSMRSQIAAVSVQGSVAVAAKKSERKAAKTLGVVVVMFILCFCPYFYPALAGQETSTTVTFSVFGVWLLYCNSCLNPVIYVYFYPWFRKSIKLIVTLQILQPDSCDANML
>LOCXPTAAR90.743.HIT1.TAAR.2R.322.7tm_1.exons2.NC_046629.1.Anabas_testudineus
ELCFPQLINTSCKKPMQHRSETTFIYILFSCISLVTLSRTKIFPVMIFFLSRQLHTPTNHLLLSLAVSDFLVGFLLMPVRIRLMGNCWLWGSFMCALFRYTSFIITSSSVGNVILISIDRYVAINDPLSYPTKVTQKRVQFCVCLCWACCVIYNGAILSDFLKRPQTFYSCYGECGNVLTYVSGVVDVIITFIFPITLIIVLYMRVFVVAVTQARAMRSQIAAVSVQGSVGLAAMKSERKAAKTLGVVVVVFLMCFCPYFYPSLVTQETSTTFSAFGLWLLYCNSCFNPLIYAYFYPWFRKSIKLIVTLQILHRDSCDANVL
>LOCXPTAAR91.749.HIT1.TAAR.2R.332.7tm_1.exons2.NC_046629.1.Anabas_testudineus
MESLEGAELCFPQLINTSCKKPTQRHTENISVYILLSSISLLTVALNLLVIISISHFRQLHSPTNLLLLSLAVSDFLVGLLLMPVRILLLGSCWFLGSFICGVFQYASFIITSSSVGNMVLISVDRYVAIHDPLRYPMKVTQKRVQICICLCWTCSVFYNGAILHNFLKHPDIYNSCYGECVAVINYITGAVDVIITFIGPITVIVVLYMRVFVVVLSQARSMRSQIAAVSVQGSVAVVAKKSERKAAKTLGVVVVMFLISFCPYFYPSLAGQDTAPSTTVVFSVFGVWLLYCNSCLNPVIYAYFYPWFRKSMKLIVTLQILQPDSCDANML
>LOCXPTAAR92.755.HIT1.TAAR.2R.330.7tm_1.exons2.NC_046629.1.Anabas_testudineus
METLEGAELCFPQLINISCKKQFKHHAENIFIYILLSSISLVTVALNLLVIISISHFRQLHSPTNLLLLSLAVSDFLVGLLLMPVRILLLGSCWFLGSVMCGLFQYASYIITSSSVGNMVLISVDRYVAIHDPLRYPTKVTQKRVQICICLCWTCSVSYNGAILNDFLIHPDTYNSCYGECVVEINYIPEAVDVILTFIGPITVIVVLYMRVFVVVLSQARSMRSQIAAVSVQGSVGVAAKKSERKAAKTLGVVVVMFLMCFCPYFYPALVGQDMSTTVTFSVFSVWLLYCNSCLNPVIYAYFYPWFRKSLKLIVTLQILQPDSCDANML
>LOCXPTAAR93.761.HIT1.TAAR.2R.327.7tm_1.exons2.NC_046629.1.Anabas_testudineus
GAELCFPQLNSSCKKPAYPDQQALLIYVVLSIVSLLTVALNLLVIISISHFRQICCLHTPTNILLLSLAVSDLLVGFMLMPVEIIYTDTCWFLGDMLCSLYYVVDYTITSASVASMVLISVDRYIAVCDPLRYSTKVTKRRTQICVCLCWVCSLFYRFLLLHDHLQQPGRSNSCLGECIVVIENVAGVADLVFTFIIPITIIVVLYFRVFVVSLSHARAIRSRAAATTAKHSGTVTVKKAELKAARTLGVVVVVFLFCFCPYYFPALAGQDTSVDAASVATEIWLTHFNSCVNPVIYAFFYPWFRKCIKLILTLKILKPGSCNTQIL
>LOCXPTAAR94.768.HIT1.TAAR.2R.325.7tm_1.exons2.NC_046629.1.Anabas_testudineus
MEEVELCFPHLNTSCRKPKRPHFHTVLIYIVPCFISLITMTLNLLVIISISHFKQLHTPTNLILLSLAVSDFSVGLLWLFQIMIIDGCWLLGDLMCILYYGFDYIITSTSVRTMVLISVDRYVAICDPLHYSSKVTPKRVGICVSLCWFSSLFYRSMLITNDLKQPGRYNLCAGECVVAITFIDIIANLIVTFFIPITLIVVLYMRVFVVAVSQARAMRSHIVVVSHQRSLSVTAKKSEMKAAGTLGLVIVVFLLCMCPHFSVTLRSQSTLLSASSVGFTISLAHFNSCLNPMIYAFFYPWFRKCFRLIVTLKILKPGSCETNIL
>LOCXPTAAR95.785.HIT1.TAAR.2R.325.7tm_1.exons2.NC_046629.1.Anabas_testudineus
MEEVELCFPHLNTSCWKPKRPHSHTVLIYIVLSFISLLTVTLNLLVIISISHFRQLHTPTNLLLLSLAVSDFFVGFIILFQVMLIDGCWLLGDIMCIMYFVLDYVGICTSIGIMDLISVDRYVAICYPLHYSTKVTPKRVQVCVSVCWISSVFYTSIVMKDYFTQPGRYNSCVGECVTINKIIYQVTDFIFIFVLPITVIIVLYMRVFVVAVSHARAMRSHIVVVSHQRSVSVTAKKSEMKAAGTLGVVIAVFIMCCCPYYCVTVTGQDALFNLSSAAVLYCLYYFNSCLNPLIYAFFYPWFRKSIRLIVTLQILEPGSCEINML
>LOCXPTAAR97.810.HIT1.TAAR.2R.325.7tm_1.exons2.NC_046629.1.Anabas_testudineus
MMEEVELCFPHLNTSCWKPKRPHSHTVLIYIVLSFISLLTVTLNLLVIISISHFRQLHTPTNFLLLSLAVSDFVVGLNMSFQVMLIDGCWLLSDHMCTLYFVLEYIGTCTSIGIMVLISVDRYVAICYPLHYSTKVTPKRVQVCVSLCWICSVLYTSIVMKDYLKQPGRYKSCVGECVMSNDIIHQFTDFIVFFLIPITIILVLYMRVFVVAVSQAHAMRSHIASVSHQRSVSVTAKKSELKAAGTLGVVIVVFIICWCPYYCVTITGQDTVVNASSASVVLCLYDSNSCLNPMVYAFFYPWFRKSIRLIVTLKILKPGSCETKV
>LOCXPTAAR98.817.HIT1.TAAR.2R.325.7tm_1.exons2.NC_046629.1.Anabas_testudineus
MMEEVELCFPHLNTSCWKPKRPHSHTVLIYIVLSFISLLTVTLNLLVIISISHFKQLHTPTNFLLLSLAVSDFFVGLNMSFQIMLIDGCWLLSDNMCTLYFVLDYVGTCSSIGIMVLISIDRYVAICYPLHYSTKVTPKRVQVCVLVCWISSVLYASIVMKDDLKQPGRYKSCVGECLATNDIIHQITDLIVLFLIPITIILVLYMRVFVVAVSQAHAMRSHIASVSHQRSVSVTAKKSELKAAGTLGIVIVVFIICLSPYFCVTVTGQDTVVNASSASVVLCLYDSNSCFNPMVYAFFYPWFRKSIRLIATLKILKPGSCETKV
>LOCXPTAAR99.824.HIT1.TAAR.2R.325.7tm_1.exons2.NC_046629.1.Anabas_testudineus
MMEEVELCFPHLNTSCWKPKRPHSHTVLISIVLSFISLLTVTLNLLVIISISHFKQLHTPTNFLLLSLAVSDFFVGLNMSFQIMLIDGCWFLGDFMCGLYCLLDFIITSASVGIMVLISIDRYVAICYPLHYSTKVTPKRVQVCVSVCWISSVLFASIVMKDYLKQPGRYKSCVGECVMSIDIIHQITDFIVCYLIPITIILVLYMRVFVVAVSQARAMRSHIASVSHQRSVSVTAKKSELKAAGTLGVVIVVFIICLSPFFCVTVTGQDTVVNTSSASVVLCLYDSNSCFNPMVYAFFYPWFRKSIRLIVTLKILKPGSCETKV
>LOCXPTAAR100.830.HIT1.TAAR.2R.325.7tm_1.exons2.NC_046629.1.Anabas_testudineus
MMEEVELCFPHLNTSCWKPKRPHSHSVLIAIVLSFISLLTVTLNLLVIISISHFRQLHTPTNFLLLSLAVSDFVVGLNMSFQVMLIDGCWLLSDHMCTLYFVLEYIGTCSSIGIMVLISIDRYVAICYPLHYSTKVTAKRVQVCVSLCWIAALFYVSIVMKDYLKQPGRYKSCVGECVMANDIIHQFTDFTVFYLIPITIILVLYMRVFVVAVSQARAMRSHIASVSHQRSVSVTAKKSELKAAGTLGVVIVVFIICLSPYFCVTITGQDTVVNASSASVVLCLYDSNSCLNPMVYAFFYPWFRKSIRLIVTLKILKPGSCETKV
>LOCXPTAAR101.834.HIT1.TAAR.2R.325.7tm_1.exons2.NC_046629.1.Anabas_testudineus
MMEEVELCFPHLNTSCRKPKRPHSHTVLIYIVLSFISLLTVTLNLLVIISISHFKQLHTPTNFLLLSLAVSDFFVGLNMSFQVMLIDGCWLLSDHMCTLYSVLEYIGICTSAGIMVLISIDRYVAICYPLHYSTKVTPKRVQVCVSLCWICSVLYTSIVMKGDLKQPGRYKSCVGECVMSNDIIHQLTDFTVFYLIPITIILVLYMRVFVVAVSQAHAMRSHIASVSHQRSVSVTAKKSELKAAGTLGVVTVVFIICLTPYFCVTITGQDTVVNASSASVVLCLYDSNSCLNPMVYAFFYPWFRKSIRLIVTLKILKPGSCETKV
>LOCXPTAAR102.839.HIT1.TAAR.2R.324.7tm_1.exons2.NC_046629.1.Anabas_testudineus
MEEVELCFPHLNTSCWKPKRPHSRTVLISIVLSFMSLLTVTLNLLVIISISHFRQLHTPTNFLLLSLAVSDFFVGLNMSSQIMLIDGCWLLSDHMCTICSVLDYVGTCTSIGIMVLISIDRYVAICYPLHYSTKVTPKRVQVCVLMCWISSVLYTSMVMKDVLKQPGRYKSCVGECVMSIDIIHQITDLIVLFLIPITIILVLYMRVFVVAVSQARAMRSHIASVSHQRSVSVTAKKSELKAAGTLGVVIVVFIICLSPYFCVTVTGQDTVINASSVSVVLCLYDSNSCFNPLVYAFFYPWFRKSIRLIVTLKILKPGSCETKV
>LOCXPTAAR103.844.HIT1.TAAR.2R.324.7tm_1.exons2.NC_046629.1.Anabas_testudineus
MTEEVELCFPHLNISCRKMQRPHSHTVVIYIVLSFISLLTVTLNLLVIISISHFRQLHTPTNFLLLSLAVSDFFVGLNMSFQIMLIDGCWLFSDHMCSLYSVLEYIGTCTSLGNMVLISIDRYVAICYPLHYSTKVTPKRVQVCVLLSWICSVLYTSIVMKDLKQPGRYKSCVGECVMSIDIIHQITDFIVLFLIPITIILVLYMRVFVVAVSQARAMRSHIASVSHQRSVSVTAKKSELKAAGTLGVVIVVFIICLSPYFCVTITGQDTVVNTSSASVVLCLYDSNSCLNPMVYAFFYPWFRKSIRLIVTLKILKPGSCETKV
>LOCXPTAAR104.856.HIT1.TAAR.2R.325.7tm_1.exons2.NC_046629.1.Anabas_testudineus
MMEEVELCFPHLNASCWKPKRPHSHTVLIYIVLSFISLLTVTLNLLVIISISHFKQLHTPTNFLLLSLAVSDFFVGLNMSFQIMLIDGCWLLSDHMCTLYFVLDYVGTCTSIGIMVLISIDRYVAICYPLHYSTKVTPKRVQVCVSLCWICSVLYTSIVMKDDLKQPGRYKSCVGECVMSIDIIHQIIDFIVLFLIPITIILVLYMRVFVVAVSQARAMRSHIASVSHQRSVSITAKKTEMKAAGTLGVVIVVFIICLSPYFCVTITGQDTVVNASSASVVLCLYDSNSCFNPLVYAFFYPWFRKSIRLIATLKILKPGSCETKV
>LOCXPTAAR105.863.HIT1.TAAR.2R.325.7tm_1.exons2.NC_046629.1.Anabas_testudineus
MEEVELCFPHLNTSCWKPKRPHSHTLLIYIVLSFVSLLTVTLNILVMISISHFKQLRTPTNFLLLSLAVSDFFVGLIMLFQIMLIDGCWFLGDQMCTLYFALDYIASCTSIGIMVLISIDRYVAICDPLHYSKKITPKRVQVCVLLCWMFSLFYVSLVMKEDFKQPGRYHSCVGECVMTNNLIHQVTDFIFIFVIPITVTVILYMRVFVVAVSQARAMRSHIAAVSLQGSLSVTAKKSEIKAARTLGVVIVVFILCICPYFCVTVTGQDTVVNASSAAFVLCLYYFNSCLNPLVYAFFHPWFRKSTRLIFTLKILKPGSCETNML
>LOCXPTAAR106.870.HIT1.TAAR.2R.323.7tm_1.exons2.NC_046629.1.Anabas_testudineus
MEEVELCFPHLNTSCRKMQRPHFHTVLIYIVLSLISLLTVILNLFVIISISHFEQLHTPTNLLLLSLAVSDLFLGILLLFQIMFIDGCWFLGDLPCILYCILDYTVTCTSAGNMVLISIDRYVAICDPLHYSTKVTPERVRVCVSMCWICSLFFVSMVMNNSLKQGRYHSCVGECVIVFNLLERLADVIFTFIIPITLIIVLYMRVFLVAVSQARAMRSHMVAVSLQCSAAMAKKSEMKAATTLGVVVVVFLICICPYFCVTIAGQDTSLSASSAAFVTCLYFLNSCVNPVVYAFFYPWFRKSVKLIVTLQILRHGSRVTSML
>LOCXPTAAR107.878.HIT1.TAAR.2R.325.7tm_1.exons2.NC_046629.1.Anabas_testudineus
MEEVELCFPHLNTSCRKLKRPHSHTVLIYIVLSSISLLTVILNLLVIISISHFKQLHTPTNFILLSLAVSDFFVGLNMSFQIMLIDGCWLIGDFMCILYFVLDYVATYTSVGIMVLISIDRYVAICDPLHYSTKVTPRRVGVYVLLCWICSLINVSTVMKDDLKQPGRYHSCVGECVTISKTVDKIIGFVLVFLIPTTVIVVLYMRVFVVAVIQARAMRSHFVIVSHKHHVKIMAKKSEIKAARTLGVVIVVFLISFCPYFSVTMTGQDTLFNASSAAVLICFYYFNSCLNPIVYALFYPWFRKSIRLIVTLHILKPRSCDTSVL
>LOCXPTAAR108.904.HIT1.TAAR.2R.325.7tm_1.exons2.NC_046629.1.Anabas_testudineus
MEDVELCFPHLNTSCRKPKRPHSHTLLIYIVLSFISLLTVTLNLLVIISISHFKQLQTPTNLLLLSLAVSDFFVGFLVLFEIILIDGCWLLGDLMCVVYYVLGYIVTYSSVGTMVFISIDRFVAICHPLHYSTKITPQRVRVCVSLCWICSLFFVSVLMKNSLKQPGRYQSCSEECVIVFNLIERITDVILTFIVPITVIIVLYMRVFVVALSQARAVRSHIVLVSLHHSTSANVKKSEIKAARTLGVVVAVFLLCMCPYFCVTIPGQDTVLNASSAAFVICLYYFNSCLNPIVYAFLYPWFRKSCRLLVTLKILRPGSCETNML
>LOCXPTAAR109.912.HIT1.TAAR.2R.325.7tm_1.exons2.NC_046629.1.Anabas_testudineus
MEEVELCFPHLNTSCRKPKRPHSHSVLISIVLSFISLLTVTLNLLVIISISHFKQLHTPTNLLLLSLAVSDFFVGFIILFQITLIDGCWFLGDLMCTLYYVLDYIGTSTSVGNMVLISLDRYVAICYPLHYSTKVTPQRAGICVSLCWICSLLFLSVMIKDNLKQPGRYNSCAGECVIVLNLIERITDLIFSFIAPITVIVVLYMRVFVVAVTQARSMRSHIAAASLQGSVKVTAKKSELKAARTLGLVIVVFLICICPYFCVTIIDQQNLLNTSSVAFVICLAYFNSCINPMIYVFFYPWFRKSIRLIVTLQILNTGSCETNML
>LOCXPTAAR110.919.HIT1.TAAR.2R.330.7tm_1.exons2.NC_046629.1.Anabas_testudineus
LEETELCFPQLLNSSCRKLKRPHAETVLIYIVLSSISLLTAALNLLLIISISHFKQLHTPTNLLLRSLAVSDFFVGLLMSFQIILTNGCWFLGDLVCAIYCISEFVMTSVSVGTMVLISVDRYIAICDPLHYHTKITVRGVTNCTCLCWLCSVVYNSLIMKDNLKQPGRYNHCYGQCVAVINYTAGIIDVILTFICPVTIIIVLYLRVFVVAASHARATRSHFTAVTLQRSNTVHFRTFELKSEMKAARTLGIVVVVFLTCLCPYYCSSLVGHNTLFGITSVPLETWLFYLNSSLNPVIYAFCYPWFLKSVKLIATCKILQPDSCEANIL
>LOCXPTAAR111.929.HIT1.TAAR.2R.326.7tm_1.exons2.NC_046629.1.Anabas_testudineus
LENTELCFPQLLNSSCRKLKRPHAETVLIYIVLSSISLLTAALNLLLIISISHFKQLHTPTNLLLRSLAVSDFFVGLLMSFQIILTNSCWFLGDIMCALYCTLSFVMTSVSVGTMVLISVDRYIAICDPLHYHTKITVRGVTNCTCICWLCSLVYNGLIMQDNLIQPSRFHSCHGQCVTAINYTAGIVDVILTFICPVTIIIVLYTRVFVVAASHARAMRSHITSITLQQTKTVHVKKSEIKAATTLGVVVVVFLACLCPYYLSSLVGHNTLFDLTSVPLETWLFYLNSSLNPVIYAFCYPWFLKSIKLIATCKILQPDSCEANIL
>LOCXPTAAR113.982.HIT1.TAAR.2R.324.7tm_1.exons2.NC_046629.1.Anabas_testudineus
VEETELCFPQLPNSSCRIDQRSPSVSLITYTLLSSISLLTVTLNLLVIISISHFKQLHTPTNFILLSLAVSDFLVGIIMLFQIVLIDGCWFLGDLMCSLYYVVDCIITSASIGNMVLISIDRYAAICYPLHYPSSVTQTRVQICVCLCWTCSVLSNTLLMKDNLEHPGRYNSCYGECVVVIDYVAGVVDLFLSFILPVTVIVVLYLRVFMEAVSQARAVRSQAVTVSPQGSVSITPKKSELKAARTLGVVIIIFLICLCPYFSVTLSGQDTLLNTSSSAFVICLFYFNSCLNPVVYAFFYPWFRKSIKLIVTLKILQQDSCEAK
>LOCXPTAAR114.1009.HIT1.TAAR.2R.324.7tm_1.exons2.NC_046629.1.Anabas_testudineus
MNPTEEAELCFPQLPNSSCRIAKRSPSVTLLTYILLSSISLLTVTLNLLVIIAVSHFKQLHTPTSLLLLSLAVSDFFIGLLMLFQVMLIDGCWYLGDIMCALYYVLASIITSASIGNMVLISVDRYVAICEPLHYSTKVTQTRAQLFVCVLWLCSAVINILGVNPGQTGRYSSCSGECVFVVDYAVGRVDLLLTFICPVTVIVVLYMRVFVVAVSQARAMRSHVVAVTRSVSVTARKSEIKAARTLGVVVVAFLICLCPYFSVALTGQDTLLNTSSSAFVICLFSFNSCLNPVIYAFFYPWFRKSIKLIVTLEILEPDSCEANI
>LOCXPTAAR115.1021.HIT1.TAAR.2R.324.7tm_1.exons2.NC_046629.1.Anabas_testudineus
MEPLEETELCFPQLPNSSCRIPMRSYTVSLLTYILLSSISLLTVTLNLLVIISISHFKQLHTPTSLLLLSLGVSDFFIGFLMIFQIMLIDGCWYLGDLMCALYYVMACIITSTSIGNMVLISVDRFVAICFPLHYSTKVTPSRVQVCVCMLWLCSAVIGILGIDLEHPGRYSSCSGECVFVIDYINGRIDLFVSFICPVTVIIVLYMRVFVVAVSQARAMRSHIVAVTHSISITAKKSEIKAARTLGVVVVAFLICLCPYFSVTLTGQDTLVNTSSSAFAICLFSFNSCLNPVIYAFFYPWFRKSIKLIVTLKILQPDSCDTKI
>LOCXPTAAR116.1026.HIT1.TAAR.2R.329.7tm_1.exons2.NC_046629.1.Anabas_testudineus
MKLTKETELCFPQLPNSSCRIPMRSYTVSLITYTLLSSISLLTVTLNLLVIISISHFKQVHTPTNILLLSLGVSDFFIGFLMIFQIMLIDGCWYLGDLMCALYYVIGCIATSASTGNMVLISIDRYAAICDPLHYPSKVTQTRVQVCVFVCWICSAVHNIFLLRDNLEHPGRFNSCSGECVFVINYFAGRVDLFLSFIFPVTVIIVLYMKVFVVAVTQARAMRSHTVTVKVQTSVSITAKKSEIKAAGTLGVVIVAFLICICPYYCVSLTGQDTLLNTSSSAFAICLITFNSCLNPVIYAFFYPWFRKSIKLIVTLRILQPDSCEANIV
>LOCXPTAAR117.1029.HIT1.TAAR.2R.318.7tm_1.exons2.NC_046629.1.Anabas_testudineus
LLEETELCFPQLPNTSCRIATSSHSVTLLTYTLLSFISVLTVTLNLLVIISISHFKQLHTPTNLLLLSLAVSDFFIGLLMLFQMMTISGCWLLGDLMCSLYYVMACISTSASIGNMVLISIDRYVAICYPLHYPSKVTQKRVQVCICLCWTCSALSNSLLQKDSLERPGRYTSCYGDCVFVVDYISGRVDLFLSLIGPVTIIVVLYMRVFLEAVTQARAMRSHTVTVSPKKSELKAARTLGVVIVVFLLCLCPYFSATLTGQDALFNTSFSAFSICLLYFNSCLNPMIYALFYPWFRKSIKLIVTLQILQPGSCEVNI
>LOCXPTAAR118.1035.HIT1.TAAR.2R.325.7tm_1.exons2.NC_046629.1.Anabas_testudineus
LEETELCFPQLLNSSCMKTKRPHVETMLSYILLISVSLLTVFLNLLVIISISHFKQLHTPTNLLLLSLAVSDFFVGLLMLFQIMLIDGCWFLGDLMCILYQYLAYIITAASVGTMTLISIDRYVAICNPLHYFTKVTRQKMNICVCLCWICCIIYHGLNLRDNLKQPGRFNSCVGECVIVINHIAGLPDFIFFFIAPITVIVVLYMRVFVVAVTQARTMRSHIATVSLQCSVKVTAKKSELKAARTLGVVIVVFLICLCPYYCVSLAGDDTIFNTPIAVFVIYLYYFNSCLNPVIYAFLYPWFRKSVKLIVTLKILQPDCCETNM
>LOCXPTAAR118.1057.HIT1.TAAR.2R.319.7tm_1.exons2.NC_046629.1.Anabas_testudineus
LEETELCFPQLLNSSCMKTKRPHFQTLLTNIVLFPVSLLTVFLNLLVIISISHFKQLHTPTNLLLLSLAVSDFFVGLLLLFQIILIDGCWFLGDLMCTLYQYLAAIITSASVGTMVLISVDRYVAICVPLHYSTKVTQRRVQICVWLCWKCSVIYNGLMFKDNLKHPGRFNSCLGECMFVINYIAGVIDLIVFFVAPITVILVLYMRVFVVAVTQARAMRSHIAAVSLQRSVKVTAKKSELKAARTLGVVIVVFLLCLCPYYCVSLTSEDSLINASSAASVIYLYYFNSCLNPVIYALFYPWFRKSVQLIVTLKILKCD
>LOCXPTAAR119.1069.HIT1.TAAR.2R.322.7tm_1.exons2.NC_046629.1.Anabas_testudineus
LEETELCFPQLLNSSCMKTKRPHYETLLTYIVLFSVSLLTAFFNLLIIISISHFKQLHTPTNLLLLSLAFSDFFMGLLMCFQIDSCWFLGNFMCTLYQCLAYIISSVAVGTMVLISIDRYVAICHPLHYSTKFTEKRVKICVCLCWICSVIYQGLYLKDNLQQPGRFNSCVGECVIYINYIAGVVDVVLSFVVPITVIVVLYMRVFVVAVSQARAMRSHIAVVSLQHSVKVTAMKSELKAARTLGVVVAVFLLCLCPYYCVSLTGQDTLLTASSAAVIYLYYLNSSLNPVIYAFLYPWFRKSIKLIITLKILQPDSCEANML
>LOCXPTAAR120.1072.HIT1.TAAR.2R.323.7tm_1.exons2.NC_046629.1.Anabas_testudineus
LAETELCFPQLLNSSCMKPKRPHLETMLTNVLLFSVSVLTTFLNLLVIISISHFRQLHTPTNLLLLSLAVSDFFMGLLMFFQIDGCWFFGNLMCSLYQYLAFIIGSVSVGTMVLISLDRYVAICYPLHYSTNLTEKRVKMSVGLCWICSVIYTGSYLKDNLQQPGRFNSCFGECVIYINYIAGLADVVVSFIAPITAIILLYMRVFVVAVTQARAMRSHIAVVTLAQRSVKVTAKKSELKAARKLGVVISVFLMCLCPYYCVTLIGKDTLLNSSSAAFVIYLYYFNSCLNPVIYAFLYPWFRKSVKLIVTLKILQSDSCEASM
>LOCXPTAAR121.1081.HIT1.TAAR.2R.324.7tm_1.exons2.NC_046629.1.Anabas_testudineus
LEETELCFPQLLNSSCVKTKRPHYETLLTNIVVFSVSLLTVILNLLVIISISHFRQLHTPTNLLLLSLAVSDFFMGLLMFFQVMFIDGCWFLGDIMCTLYQYLTYVIGSSSAGAMVLISIDRYVAVCYPLLYSTEVTLNTVKICVYLCWICSVIFQSLVLMDVLQQPGRFNSCFGECVFFINYIAGVADLIFTFIAPITVIVVLYMRVFVVAVTQARAIRSHIAAVSLQNSANITRKSEMKVTRTLGVVIVVFLICLCPYYCVALTGEDSLLNGSVAAIVLCLYYFNSCLNPMIYAFLYPWFRKSINLIVTLKILQPDSSAANV
>LOCXPTAAR122.1091.HIT1.TAAR.2R.322.7tm_1.exons2.NC_046629.1.Anabas_testudineus
LEETELCFPQLLNSSCVKTKRPHYETILIYILLYSVSLLTVFLNLLVIISISHFKQLHTPTNLLLLSLAVSDFFMGLLMFFQVESCWFLGNLMCSLYQYLAYVIGSVSEGTMVLISFDRYVAICYPLHYSTNLTQKRVKMSVSLCWICSVIYQGQYLKDNLQQPGRFTSCFGECVIYINYIAGLADLVFSFIIPITVIVVLYMRVFVVAVTQARAMRSHTAAVSLQRSVKVTAMKSELKAARTLGVVLSVFVICLSPFYCISLIGKDTLLTASSAAVGIYLYYLNSCLNPVIYAFLYPWFRKSIKLIVTLRILQPDSCETNM
>LOCXPTAAR123.1098.HIT1.TAAR.2R.324.7tm_1.exons2.NC_046629.1.Anabas_testudineus
LEETELCFPQLLNSSCVKTKRPHYETLLTNIVVFSVSLLTVILNLLVIISISHFKQLHTPTNLLLLSLAVSDFFMGLLMFFQVMFIDGCWFLGDIMCSLYQYLAYVIGSTSAGAMVLISIDRYVAVCYPLLYSTEVTLNTVKICVYLCWICSVIFESLVLMDVLQQPGRFNSCFGECVFVINYIAGVADLIFTFIAPITVIVVLYMRVFVVAVTQARAIRSHIAAVSLQNSAKITRKSEMKVTRTLGVVIVVFLICLCPYYCVALTGEDSLLNGSVAAIVLCLYYFNSCLNPMIYAFLYPWFRKSINLIVTLKILQPDSSAVNV
>LOCXPTAAR124.1108.HIT1.TAAR.2R.324.7tm_1.exons2.NC_046629.1.Anabas_testudineus
LEETELCFPQLLNSSCVKTKRPHYETLLTNIVVFSVSLLTVILNLLVIISISHFKQLHTPTNLLLLSLAVSDFFMGLLMFFQIMFIDGCWYLGDLMCSLYQYIAYINSSTSAGAMVLISIDRYVAVCYPLLYSTEVTQTRAKICVCLCWICSVIFQSLVLMDVLQQPGRFNSCFGECVFVINYIAGVADLIFTFIAPITVIVVLYMRVFVVAVTQARAMRSHIAAVSLQRSVKVTKKSEMKATRTLGVVIVVFLICLCPYYCVALTGEDSLLNGSVAAVVSCLYYFNSCLNPMIYAFLYPWFRKSINLIVTLKILQPDSSGANI
>LOCXPTAAR125.1118.HIT1.TAAR.2R.324.7tm_1.exons2.NC_046629.1.Anabas_testudineus
LEETELCFPQLLNSSCVKTKRPHYETLLTNIVVFSVSLLTVILNLLVIISISHFKQLHTPTNLLLLSLAVSDFFMGLLMFFQIMFIDGCWYLGDLMCSLYQYIAYINSSTSAGAMVLISIDRYVAVCYPLHYSTEVTQTRAKICVCLCWICSVIFQSLVLMDVLQQPGRFNTCFGECVFVINYIAGVADLIFTFIAPITVIVVLYMRVFVVAVTQARAMRSHIAAVSLQNSAKITRKSEMKVTRTLGVVVVVFLICLCPYYCVALTGQDSLLNGSIAAVVLCLYYFNSCLNPMIYAFLYPWFRKSIPLIVTLKILQPDSSAANI
>LOCXPTAAR126.1140.HIT1.TAAR.2R.324.7tm_1.exons2.NC_046629.1.Anabas_testudineus
LEETELCFPQLLNSSCMKTKRPHYETLLTNIVVFSVSLLTVILNLLVIISISHFKQLHTPTNLLLLSLAVSDFFVGLLMFFQIMFIDGCWFLGDIMCTLYQYLAYVIASTSAGAMVLISIDRYVAVCFPLLYSTEVTQTRVKICVCLCWICSVIFQTLNLQDVLQQPGRFNSCFGECVFVINYIAGVADLIFTFIAPITVIVVLYMRVFVVAVTQARAIRSHIAAVSLQRSVKVTKKSEMKATRTLGVVIVVFLICLCPYYCVALTGQDSLLNGSAAAIVLCLYYFNSCLNPMIYAFLYPWFRKSVNLIVTLKILQPDSSAANI
>LOCXPTAAR127.1150.HIT1.TAAR.2R.324.7tm_1.exons2.NC_046629.1.Anabas_testudineus
LEETELCFPQLLNSSCMKPKRSNYQAMLTNIVVFSVSLLTVFLNLLVIISISHFKQLHTPTNLLLLSLAVSDFFVGLLMLFQIMFIDGCWYLGDILCALYPYLLYVTTSTSVGTMVLISIDRYVAVCVPLHYSTEVTQTRVKICVCLCWICSVIFQALNLQNNLQQPGRFNSCFGECVFVINYIAGVADLIFTFIAPITVIVVLYMRVFFVAVTQARAMRSHIAAVSLQRSVKVSKKSEMKATRTLGVVVVVFLMCLCPYYCVALTGQDTLLNDSAAAIVLCLYYFNSCLNPMIYAFLYPWFRKSTKLIVTLKILQADSSAANV
>LOCXPTAAR128.1154.HIT1.TAAR.2R.324.7tm_1.exons2.NC_046629.1.Anabas_testudineus
LEETELCFPQLLNSSCVKTKRPHYETLLIYIILFSVSLLTVFLNLLVIISISHFKQLHTPTNLLLLSLAVSDFFIGVFMFFQIMLIDGCWFLGDLVCTLYQYIAYIVTSASVGTMVLISIDRYVGVCYPLLYCTEVTQKRVQVCVCLCWICSVIFQSLILQDVLQQPGRFNSCFGECVFVINYIAGVADVIFSFIAPITVIVVLYMRVFVVAVTQARAIRSHIAAVSLQRSLKVTKKSELKATRTLGVVIVVFLMCLCPYYCVSLTGQDTSMNASSAAFVICLYYFNSCLNPVIYAFFYPWFRKSIKLIVTLRILRPDSCKTNM
>LOCXPTAAR131.1157.HIT1.TAAR.2R.325.7tm_1.exons2.NC_046629.1.Anabas_testudineus
LEETELCFPQLLNSSCMKTKRPHYEAMLTYILLFSVSVLTAFLNLLIIISISHFKQLHTPTNLLLLSLAVSDFFIGLLLLFQLMLIDGCWFLGDLMCSLYQYLDYIISSTSAGTMVLISVDRYVAICDPLHYSTKVTQNRVRVSVCLCWICSVIFQSLILMDNLEQPGRFNSCVGECIFVINEMAGVADLIFSFIAPITVIVVLYVRVFVVAVTQARAMRSHTAAVSLQPSVKVTAIKSELKAARTLGVVIVVFLLCLCPYYCVALTSQDSSMNAASAAFVICLYYFNSCVNPVIYALFYPWFRKSVKLIFTLKILQSDSCETNL
>LOCXPTAAR154.1161.HIT1.TAAR.2R.323.7tm_1.exons2.NC_046629.1.Anabas_testudineus
LEETELCFPQLLNSSCVKIKRSHFETLLSYILLSSVSLLTVFLNLLVIISISHFKQLHTCTNFILLSLAVSDLFVGLLLCFQIMLINGCWILGDFMCSLYQYLDYIISSVSVGNMVLISIDRYVAVCYPLHYSTKITQARVKLCVCLCWICSVIFQSLILQDVLHQPGRFNSCFGECMFVINYIAGVADLIFSFIAPITVIVVLYMRVFVVAVTQARAMRSHIAAVSLQHLRSVTAKKSELKAARTLGVVIVVFLLCLCPYYCVALTGQDNVMNASSVALCLYSFNSCLNPVIYAFFYPWFRKSIKHILTLTILQSDSCETNM
>LOCXPTAAR133.1164.HIT1.TAAR.2R.327.7tm_1.exons2.NC_046629.1.Anabas_testudineus
LEETELCFPQLLNSSCMKPKRPHFQTLLSYILLFSISVLTTFLNLLVIISISHFKQLHTPTNLLLLSLAVSDFLVGPLLLFQIMFIDGCWLLGDLMCSLFQILVYFLSSASVGIMVLISIDRYVAICVPLHYSTLITQNKVKICICLCWICSIIFQSLIVKDNLHQPGRFKSCVGECVIATNYIAKLADTVFTFIAPITVIVVLYLKVFVVAVTQARAMRSHITAVSLQHSVKVTAKKSELKAARTLGVVVVVFLLCLSPLYCVALTGLDNSINTSSALYTFVTNLYSFHSCLNPMIYAFFYPWFRKSVHFIVTLKILQPDSCETNM
>LOCXPTAAR130.1167.HIT1.TAAR.2R.328.7tm_1.exons2.NC_046629.1.Anabas_testudineus
LEETELCFPQLLNSSCMKPKRPHFQTLLSYILLFSISVLTTFLNLLVIISISHFKQLHTPTNLLLLSLAVSDFLVGPLLLFQIMFIDGCWLLGDLMCSLVHFVASFIFSASVGTMVLISIDRYVAICVPLHYSTLITQNKVKICVCLCWICSVIFESLILKENLQQPGRFKSCVGECVIVINHIAGPATLVFSFIAPITVILVLYMRVFVVAVTQARAMRSHIAAVSLQRSVKVTAKKSELKAARTLGVVIVVFLLCLCPYYCVTLTGQNSSINYSKSALNTFVTNIYSLHSCLNPMIYAFFYPWFRKSVYFIVTLKILQPDSCETNM
>LOCXPTAAR131.1207.HIT1.TAAR.2R.325.7tm_1.exons2.NC_046629.1.Anabas_testudineus
LEETELCFPQLLNSSCMKTKRPHYEAMLTYILLFSVSVLTAFLNLLIIISISHFKQLHTPTNLLLLSLAVSDFFIGLLLLFQLMLIDGCWFLGDLMCSLYQYLDYIISSTSAGTMVLISVDRYVAICDPLHYSTKVTQNRVRVSVCLCWICSVIFQSLILMDNLEQPGRFNSCVGECIFVINEMAGVADLIFSFIAPITVIVVLYVRVFVVAVTQARAMRSHTAAVSLQPSVKVTAIKSELKAARTLGVVIVVFLLCLCPYYCVALTSQDSSMNAASAAFVICLYYFNSCVNPVIYALFYPWFRKSVKLIFTLKILQSDSCETNL
>LOCXPTAAR154.1211.HIT1.TAAR.2R.323.7tm_1.exons2.NC_046629.1.Anabas_testudineus
LEETELCFPQLLNSSCVKIKRSHFETLLSYILLSSVSLLTVFLNLLVIISISHFKQLHTCTNFILLSLAVSDLFVGLLLCFQIMLINGCWILGDFMCSLYQYLDYIISSVSVGNMVLISIDRYVAVCYPLHYSTKITQARVKLCVCLCWICSVIFQSLILQDVLHQPGRFNSCFGECMFVINYIAGVADLIFSFIAPITVIVVLYMRVFVVAVTQARAMRSHTAAASLQPSVKVTAIKSELKAARTLGVVIAVFLMCLCPYYCVALTGQDNVMNASSVALCLYSFNSCLNPVIYAFFYPWFRKSIKHILTLTILQSDSCETNM
>LOCXPTAAR150.1214.HIT1.TAAR.2R.348.7tm_1.exons2.NC_046629.1.Anabas_testudineus
METLEETELCFPQLLNSSCMKPKRPHFQTLLSYILLLSISVLTTFLNLLVIISISHFKYPLISLKQFFAPNVFIFQQLHTPTNLLLLSLAVSDFLVGPLLLFQIMFIDGCWLLGDLMCSLFQIFAYFLSSASVGIMVLISIDRYVAICVPLHYSTLITQNKVKICVCLCWICSIIFQSLIVKDNLHQPGRFKSCVGECVIATNYIAKLADTVFTFIAPITVIVVLYLKVFVVAVTQARAMRSHITAVSLQHSVKVTAKKSELKAARTLGVVVVVFLLCLSPLYCVALTGLDNSINTSSALYTFVTNIYSFHSCLNPMIYAFFYPWFRKSVHFIVTLKILQPDSCETNM
>LOCXPTAAR130.1217.HIT1.TAAR.2R.328.7tm_1.exons2.NC_046629.1.Anabas_testudineus
LEETELCFPQLLNSSCMKPKRPHFQTLLSYILLLSISVLTTFLNLLVIISISHFKQLHTPTNLLLLSLAVSDFLVGPLLLFQIMFIDGCWLLGDLMCSLVHFVASFIFSASVGTMVLISIDRYVAICVPLHYSTLITQNKVKICVCLCWICSVIFESLILKENLQQPGRFKSCVGECVIVINHIAGPATLVFSFIAPITVILVLYMRVFVVAVTQARAMRSHIAAVSLQRSVKGTAKKSELKAARTLGVVIVVFLLCLCPYYCVTLTGQNSSINYSKSALNTFVANIYSFHSCLNPMIYAFFYPWFRKSVYFIVTLKILQPDSCETNM
>LOCXPTAAR133.1223.HIT1.TAAR.2R.327.7tm_1.exons2.NC_046629.1.Anabas_testudineus
LEETELCFPQLLNSSCMKPKRPHFQTLLSYILLFSIAVLTTFLNLLVIISISHFKQLHTPTNLLLLSLAVSDFLVGPLLLFQIMFINGCWLLGDLMCSLVHFVAYFLSYASVGTMVLISIDRYVAICVPLHYSTLITQNKANICVCLCWIFSIIFQSVMVMDNLQQPGRFKSCVGECVIATNYIAKLADTVFTFIAPITVILVLYMRVFVVAVTQARAMRSHIAAVSLQRSVKVTAKKSELKAARTLGVVIVVFLLCLSPYYCVTLTGQDNSINSSSALYTFVTNIYSFHSCLNPMIYAFFYPWFRKSVIFIVTLKILQPDSCETNM
>LOCXPTAAR134.1226.HIT1.TAAR.2R.319.7tm_1.exons2.NC_046629.1.Anabas_testudineus
LEETELCFPQLLNSSCMKPKRPHFQTLLSYILLFSISVLTTFLNLLVIISISHFKQLHTPTNLLLLSLAVSDFLVGPLLLFQIMFIDGCWLLGDLMCSLCQIFAYFLSSASVGTMVLISIDRYVAICVPLHYSNQITQNKVKIYVCLCWMFSIIFQSLIIKDSLHQPGRFKSCVGECVIVTNYIAELADTVFTFIAPITVILVLYMRVFVVAVTQARAMRSHIAAVSLQRSVKVTAKKSELKAARTLGVVIVVSIVSLPILLCGSYRSRQLNKYFICFVHFCNKFILVSFLSKSYDLRLFLPLVQKISAFHCYTEDSAA
>LOCXPTAAR135.1229.HIT1.TAAR.2R.327.7tm_1.exons2.NC_046629.1.Anabas_testudineus
LEETELCFPQLLNSSCMKPKRPHFQTLLSYILLLSISVLTTFLNLLVIISISHFKQLHTPTNLLLLSLAVSDFLLGPLLLFQIMFIDGCWLLGDLMCSLVHFVAYFLSFASVGTMVLISIDRYVAICVPLHYFTQITQNKVKIYVCLCWIFSIIFQGVMVMDNLQQPGRFKSCVGQCVIVNRYIFGLTVVVLTFIAPITVILVLYMRVFVVAVTQARAMRSHIAAVSLQRSVKVTAKNSELKAARTLGVVIVVFLLCLCPYYCVTLTGQDNAINSSSALYTFVTNLYSFHSCLNPMIYAFFYPWFRKSVNYIVTLKILQPDSCETNM
>LOCXPTAAR135.1232.HIT1.TAAR.2R.327.7tm_1.exons2.NC_046629.1.Anabas_testudineus
LEETELCFPQLLNSSCMKPKRPHFQTLLSYILLLSISVLTTFLNLLVIISISHFKQLHTPTNLLLLSLAVSDFLLGPLLLFQIMFIDGCWLLGDLMCSLVHFVAYFLSFASVGTMVLISIDRYVAICVPLHYFTQITQNKVKIYVCLCWIFSIIFQGVMVMDNLQQPGRFKSCVGQCVIVNRYIFGLTVVVLTFIAPITVILVLYMRVFVVAVTQARAMRSHIAAVSLQRSVKVTAKNSELKAARTLGVVIVVFLLCLCPYYCVTLTGQDNAINSSSALYTFVTNLYSFHSCLNPMIYAFFYPWFRKSVNYIVTLKILQPDSCETNM
>LOCXPTAAR137.1235.HIT1.TAAR.2R.327.7tm_1.exons2.NC_046629.1.Anabas_testudineus
LEETELCFPQLLNSSCMKPKRPHFQTLLSYILLFSISVLTTFLNLLVIISISHFKQLHTPTNLLLLSLAVSDFLMGPLLLFQIMFIDGCWLLGDLMCSLVPFIASFNSSASVGTMVLISIDRYVAICVPLHYSTQITQNKVKIYVCLCWICSIIFQSLILKENLQQPGRFKSCVGECVIVINHIAGPATLVFSFIAPITVILILYMRVFVVAVTQARAMRSHIAAVSLQRSVKGTAKKSELKAARTLGVVIVVFLLCLCPYYCVTLTGQDNAINSSSALYTFVTNIYSFHSCLNPMIYAFFYPWFRKSVNYIVTLKILQPDSCETNM
>LOCXPTAAR138.1240.HIT1.TAAR.2R.326.7tm_1.exons2.NC_046629.1.Anabas_testudineus
LEETELCFPQLLNSSCMKPKRPHFQTLLSYILLLSISVLTTFLNLLVIISISHFKQLHTPTNLLLLSLAVSDFLSGPLLLFQIMFIDGCWLLGDLMCSLVHFVAYILSSASVGSMVLISIDRYVAICVPLHYSNQITHKNVKICIYLCWIFSIIFQSLIRMENLRQPGRFKSCVGQCVFVINYISGTANCTFNFIAPITIIVVLYMRVFVVAVTQARAMRSHIATVSQGSVKVTAKKSELKAARTLGVVIVVFILCLCPLYCVTLTGQDNAINTSSALYIFVTNIFLLHCCLNPMIYAFFYPWFRKSVHYIVTLKILQPDSCETNM
>LOCXPTAAR139.1246.HIT1.TAAR.2R.327.7tm_1.exons2.NC_046629.1.Anabas_testudineus
LEVTELCFPQLLNSSCMKPKRPHFQTLLSYILLLSISVLTTFLNLLVIISISHFKQLHTPTNLLLLSLAVSDFLVGPLLLSQIMFIDGCWLLGDLMCSLVHFVAYILSSASVGTMVLISIDRYVAICVPLHYSNQITHKNVKICIYLCWIFSIIFQSLIRMENLRQPGRFKSCVGQCVFVINYISGTANCTFNFIAPITVILVLYMRVFVVAVTQARAMRSHIAAVSLQRSVKGTAKKSELKAARTLGVVIVVFILCLCPLYCVTLTGQDNAINTSSALYIFVTNIFSLHCCLNPMIYAFFYPWFRKSVHYIVTLKILQPDSCETNM
>LOCXPTAAR150.1249.HIT1.TAAR.2R.348.7tm_1.exons2.NC_046629.1.Anabas_testudineus
METLEETELCFPQLLNSSCMKPKRPHFQTLLSYILLLSISVLTTSLNLLVIISISHFKYPLISLKQFFTPNVFICQQLHTPTNLLLLSLAVSDFLVGPLLLFQIMFIDGCWLLGDLMCSLVHFVASSISSTSLGTMVLISVDRYVAICVPLHYSNQITHKKVKICVYLCWIFSIIFESLILKENLQQPGRYKSCVGQCVIVINHIAGPATLVFSFIAPITAILVLYMRVFVVAVTQARAMRSHIAAVSLQRSVKGTAKKSELKAARTLGVVIVVFLLCLCPYYCVTLTGQDNSINSSSALYTFVTNLYSFHSCLNPMIYAFFYPWFRKSVHFIVTLKILQPDSCETNM
>LOCXPTAAR140.1263.HIT1.TAAR.2R.327.7tm_1.exons2.NC_046629.1.Anabas_testudineus
LEETELCFPQLLNSSCMKPKRPHFQTLLSYILLLSISVLTTFLNLLVIISISHFKQLHTPTNLLLLSLAVSDFLVGPLLLFQIMFINGCWLLGDLMCSLVLFVASFIFSASVGTMVLISIDRYVAICVPLHYSTLITQNKVKICVCLCWILSIIFQSVMVMDNLQQPGRFKTCVGQCVIVIKYIFGLTVVVFSFIAPITVILVLYMRVFVVAVTQARAMRSHIATVSLQGSVKVKAKKSELKAARTLGVVIVVFLLCLCPYYCVALTGQDNSIKTSSALYIFVTNLYSFHSCLNPMIYAFFYPWFRKSVNYIVTLKILQPDSCETNM
>LOCXPTAAR141.1266.HIT1.TAAR.2R.329.7tm_1.exons2.NC_046629.1.Anabas_testudineus
LEETELCFPQLLNSSCMKPKRPHFQTLLSYILLLSISVLTTFLNLLVIISISHFKQLHTPTNLVLLSLAVSDFLVGPLLLFQIMFIDGCWLLGDLMCSLCQFVAYILSSVSVGTMVLISIDRYVAICVPLHYSTLITQNKVKICVCLCWIFSIIFQSVMVMDNLQQPGRFKSCVGQCVVVIKYIFGLTVVVFSFIAPITVILVLYMRVFVVAVTQAQAMRSHIATVVSLQGSVKVTAKKSELKAARTLGVVIVVFLLCLCPYYCVALTGQDNSINSSSALYTFVTNLYSFHSCLNPMIYAFFYPWFRKSVHFIVTLKILQPDSCETNML
>LOCXPTAAR142.1269.HIT1.TAAR.2R.327.7tm_1.exons2.NC_046629.1.Anabas_testudineus
LEETELCFPQLLNSSCMKPKRPHFQTLLSYILLLSISVLTTFLNLLVIISISHFKQLHTPTNLLLLSLAVSDFLVGPLLLFQIMFIDGCWLLGDLMCSLCQFVAYILSSASVGIMVLISIDRYVAICVPLHYSTLITQNKVKICVCLCWKFSVIFQTLILKDNLQQPGRFNSCVGQCVVVINYIAGVADVIFSFIAPITVILILYMRVFVVAVTQAQAMRSHIAAVSLQGSVKVTAKKSELKAARTLGVVIVVFLLCLCPYYCVALTGQDNSINSSSALYTFVTNLYSFHSCLNPMIYAFFYPWFRKSVYFIVTLKILQPDSCETNM
>LOCXPTAAR143.1307.HIT1.TAAR.2R.326.7tm_1.exons2.NC_046629.1.Anabas_testudineus
MEETELCFPQLLNSSCVKTKRPQDEAMLTYILLFSISVLTTSLNLLVIISISHFKQLHTPTNLLLLSLAVSDFFEGLMLLFQIVLIDGCWFLGDLMCSLYQYLAASVTSASVGTMVLISFDRYVAICEPLHYSTEVTQRRVKICDCLCWISSITFQGLILMDNLQQPGRFNSCVGECVIVTNYIAGVADVLFSFVAPITVIVVLYMRVFVVAVTQARAMRSHTAAVSQGSVKVTAKKSELKAARTLGVVIVVFLLCLCPYYCVALSSPDNSMDASSASYYFVVCLFCFNSCLNPVIYTFFYPWFRKSIKLIVTLKILQPDSCKTKI
>LOCXPTAAR144.1319.HIT1.TAAR.2R.328.7tm_1.exons2.NC_046629.1.Anabas_testudineus
METLEGTELCFPQLLNSSCVKTKRPHYETLLSYIVVFSVSLLTVFLNLLVIISISHFKQLHTPTNLLLLSLAVSDFFIGLLLFFQTLLTDGCWVLGDLMCAVYQYIDYIITAVSVETMVLMSVDRYVAICDPLHYSTKVTPKTVLVCVCLCWICSVIYGSLNLKDKLQHPGRFNSCVGECIIALNYITWDVDFIVFFIVPFTVILLLYMRVFVVAVTQARAIRSHIAAVTQGSVKVTAKISELKAARTLGVVIVVFLLCFFPYYCVFLTGLDTLMNASSIAFVICLYYFNSCLNPVIYAFFYPWFRKSVKLIITLKILQPDSCENNIL
>LOCXPTAAR145.1323.HIT1.TAAR.2R.327.7tm_1.exons2.NC_046629.1.Anabas_testudineus
MEETELCFPQLLNSSCVKTKRPQDEAMLIYVLLFSICVLTTSLNLLVIISISHFKQLHTTTNILLLSLAVSDFFVGPLLLFQVMLIDGCWLLCDLMCSLYQYLAATITSASVGTMVLISIDRYVAICYPLHYSTEVTQNKVKICVCLCWIFSIIFQSLILMDNLQQPGRFNSCVGECVIVINYIAGVADVIFSFIAPITVIVVLYMRVFVVAVTQARAMRSQIATVTLQGSVKVTAKKSELKAARTLGVVIVVFLICLCPYYCVSLSSQDNSMNASSTSYNFVICLFSFNSCLNPMIYAFFYPWFRKSIKLIVTLKILQPDSCETNI
>LOCXPTAAR146.1337.HIT1.TAAR.2R.324.7tm_1.exons2.NC_046629.1.Anabas_testudineus
LEETELCFPQLLNSSCVKTKRPHYEALLSYILLFSISMLSASLNLLVIISISHFKQLHTPTNLLLLSLAVSDFFIGLLLIFQIILIDGCWFLGDFMCTLYQYIDYIITSTSVGTMVLISIDRYVAICDPLHYSTKVTQNKVKICVCLCWICSVIFQSLILQDVLQEPGRFNSCFGECVIVINYIAGLADVIFSFIAPITVIVVLYMRVFVVAVTQARAMRSHIATVTQGSVKVTAKKSELKAARTLGVVIAVFLMCLCPYYCVALTGQDNLMNASSAAFVICLYYFNACLNPVIYALFYPWFRKSIKLILTLKILQSDSCEVNM
>LOCXPTAAR147.1343.HIT1.TAAR.2R.328.7tm_1.exons2.NC_046629.1.Anabas_testudineus
LEETELCFPQLLNSSCMKPKRPHFQTLLSYILLLSISVLTTFLNLLVIISISHFKQLHTPTNLLLLSLAVSDFLVGPLLLSQIMFIDGCWLLGDLMCSLVHFVAYILSSASVGTMVLISIDRYVAICVPLHYSNQITHKKVKICVYLCWIFSIIFQSLIRMENLRQPGRFKSCVGQCVFVINYISGTANCTFNFIAPITVILVLYMRVFVVAVTQARAMRSHIAAVSLQRSVKGTAKKSELKAARTLGVVIVVFILCLCPLYCVTLTGQDNAINTSSALYIFVTNIFSLHCCLNPLIYAFFYPWFRKSVNYIVTLKILQPDSCETNML
>LOCXPTAAR148.1346.HIT1.TAAR.2R.328.7tm_1.exons2.NC_046629.1.Anabas_testudineus
LEVTELCFPQLLNSSCMKPKRPHFQTLLSYILLLSISVLTTFLNLLVIISISHFKQLQTPTNLLLLSLAVSDFLVGPLLLSQIMFIDGCWLLGDLMCSLVHFVAYTLSSASGATMVLISIDRYVAICVPLHYSTLITQSKVKICICLCWIFSIIFQSLIRMENLRQPGRFKSCVGQCVFVINYISGPANCTFNFIAPITVILVLYMRVFVVAVTQARAMRSHIAAVSLQRSVKGTAKKSELKAARTLGVVVVVFILCLCPLYCVTLTGQDNAINTSSALYILVTNIYSFHSCLNPMIYAFFYPWFRKSVNYIVTLKILQPDSCETNML
>LOCXPTAAR149.1349.HIT1.TAAR.2R.328.7tm_1.exons2.NC_046629.1.Anabas_testudineus
LEVTELCFPQLLNSSCMKPKRPHFQTLLSYILLLSISVLTTFLNLLVIISISHFKQLQTPTNLLLLSLAVSDFLVGPLLLSQIMFIDGCWLLGDLMCSLVHFVAYTLSSASGATMVLISIDRYVAICVPLHYSTLITQNKVKICVCLCWIFSIIFQSLIRMENLRQPGRFKSCVGQCVFVINYISGPANCTFNFIAPITVILVLYMRVFVVAVTQARAMRSHIAAVSLQRSVKGTAKKSELKAARTLGVVVVVFILCLCPLYCVTLTGQDNAINTSSALYILVTNIYSFHSCLNPMIYAFFYPWFRKSVNYIVTLKILQPDSCETNML
>LOCXPTAAR150.1354.HIT1.TAAR.2R.348.7tm_1.exons2.NC_046629.1.Anabas_testudineus
METLEETELCFPQLLNSSCMKPKRPHFQTLLSYILLLSISVLTTFLNLLVIISISHFKYPLISWKQFFAPNVFIFQQLHTPTNLLLLSLAVSDFLVGPLLLFQIMFIDGCWLLGDLMCSLVHFVASFIFSASVGTMVLISIDRYVAICVPLHYSNQITHKKVKICICLCWIFSIIFENLILKENLQQPGRFKSCVGQCVIVINHIAGPATLVFSFIAPITVILVLYMRVFVVAVTQARAMRSHIAAVSLQRSVKGTAKKSELKAARTLGVVIVVFLLCLCPYYCVTLTGQDNSINTSSALYTFVTNIYSFHSCLNPMIYAFFYPWFRKSVHFIVTLKILQPDSCETNM
>LOCXPTAAR151.1357.HIT1.TAAR.2R.327.7tm_1.exons2.NC_046629.1.Anabas_testudineus
LEETELCFPQLLNSSCMKPKRPHFQTLLSYILLLSISVLTTFLNLLVIISISHFKQLHTPTNLLLLSLAVSDFLVGPLLLFQIMFIDGCWLLGDLMCSLCQFVAYILSSVSVGTMVLISIDRYVAICVPLHYSTLITQNKVKICVCLCWIFSIIFQSVMVMDNLQQPGRFKSCVGQCVIVIKYIFGLTVVVFSFIAPITVILVLYMRVFVVAVTQARAMRSHIATVSLQGSVKVKAKKSELKAARTLGVVIVVFLLCLCPYYCVALTGQDNSIKTSSALYIFVTNLYSFHSCLNPIIYAFFYPWFRKSVHFIVTLKILQPDTCETNM
>LOCXPTAAR141.1360.HIT1.TAAR.2R.329.7tm_1.exons2.NC_046629.1.Anabas_testudineus
LEETELCFPQLLNSSCMKPKRPHFQTLLSYILLLSISVLTTFLNLLVIISISHFKQLHTPTNLVLLSLAVSDFLVGPLLLFQIMFIDGCWLLGDLMCSLCQFVAYILSSVSVGTMVLISIDRYVAICVPLHYSTLITQNKVKICVCLCWIFSIIFQSVMVMDNLQQPGRFKSCVGQCVVVIKYIFGLTVVVFSFIAPITVILVLYMRVFVVAVTQAQAMRSHIATVVSLQGSVKVTAKKSELKAARTLGVVIVVFLLCLCPYYCVALTGQDNSINSSSALYTFVTNLYSFHSCLNPMIYAFFYPWFRKSVHFIVTLKILQPDSCETNML
>LOCXPTAAR153.1363.HIT1.TAAR.2R.327.7tm_1.exons2.NC_046629.1.Anabas_testudineus
LEETELCFPQLLNSSCLKPKRPHFQTLLSYILLLSISVLTTFLNLLVIISISHFKQLQTPTNLLLLSLAVSDFLVGPLLLFQIMFIDGCWLLGDLMCSLCQFVAYILSSVSVGTMVLISIDRYVAICVPLHYSTLITQNKVKICVCLCWKFSVIFQTLILKDNLQQPGRFNSCVGQCVVVINYIAGVADVIFSFIAPITVILVLYMRVFVVAVTQARAMRSHIAAVSLQGSVKVTAKKSELKAARTLGVVIVVFLLCLCPYYCVALTGQDNSINSSSALYTFVTNIYSFHSCLNPMIYAFFYPWFRKSVIFIVTLKILQPDSCETNM
>LOCXPTAAR143.1393.HIT1.TAAR.2R.326.7tm_1.exons2.NC_046629.1.Anabas_testudineus
MEETELCFPQLLNSSCVKTKRPQDEAMLTYILLFSISVLTTSLNLLVIISISHFKQLHTPTNLLLLSLAVSDFFEGLMLLFQIVLIDGCWFLGDLMCSLYQYLAASVTSASVGTMVLISFDRYVAICEPLHYSTEVTQRRVKICDCLCWISSITFQGLILMDNLQQPGRFNSCVGECVIVTNYIAGVADVLFSFVAPITVIVVLYMRVFVVAVTQARAMRSHTAAVSQGSVKVTAKKSELKAARTLGVVIVVFLLCLCPYYCVALSSPDNSMDASSASYYFVVCLFCFNSCLNPVIYTFFYPWFRKSIKLIVTLKILQPDSCKTKI
>LOCXPTAAR155.1411.HIT1.TAAR.2R.328.7tm_1.exons2.NC_046629.1.Anabas_testudineus
METLEETELCFPQLLNSSCVKTKRPHYETLLSYIVVFSVSLLTVLLNLLVIISISHFKQLHTPTNLLLLSLAVSDFFIGLLLFFQTLLTDGCWVLGDLMCAVYQYIDYIITAVSVETMVLMSVDRYVAICDPLHYSTKVTPKTVLVCVCLCWICSVIYGSLNLKDKLQHPGRFNSCVGECIIALNYITWDVDFIVFFIVPFTVILLLNMRVFVVAVTQARAIRSHIAAVTQGSVKVTAKISELKAARTLGVVIVVFLLCFFPYYCVFLTGLDTLMNASSTAFVICLYYFNSCLNPVIYAFFYPWFRKSVKLIITLKILQPDSCENNIL
>LOCXPTAAR156.1417.HIT1.TAAR.2R.327.7tm_1.exons2.NC_046629.1.Anabas_testudineus
MEETELCFPQLLNSSCVKTKRPQDEAMLIYVLLFSISVLTTSLNLLVIISISHFKQLHTTTNILLLSLAVSDFFVGPLLLFQVMLIDGCWLLCDLMYSLYQYLAATITSASVGTMVLISIDRYVAICYPLHYSTEVTQNKVKICVCLCWIFSIIFQSLILMDNLQQPGRFNSCVGECVIVINYIAGVADVIFSFIAPITVIVVLYMRVFVVAVTQAQAMRSQIATVTLQGSVKVTAKKSELKAARTLGVVIVVFLICLCPYYCVSLSSQDNSMNASSTSYNFVICLFSFNSCLNPMIYAFFYPWFRKSIKLIVTLKILQPDSCETNI
>LOCXPTAAR157.1424.HIT1.TAAR.2R.324.7tm_1.exons2.NC_046629.1.Anabas_testudineus
LEETELCFPQLLNSSCVKTKRPHYEALLSYILLFSISVLSASLNLLVIISISHFKQLHTPTNLLLLSLAVSDFFIGLLLIFQIILIDGCWFLGDFMCTLYQYIDYIITSTSVGTMVLISIDRYVAICYPLHYSTKVTQNKVKICVCLCWICSVIFQSLILQDVLQEPGRFNSCFGECVIVINYIAGLADVIFSFIAPITVIVVLYMRVFVVAVTQARAMRSHIATVTHGSVKVTAKKSELKAARTLGVVIVVFLMCLCPYYCVALTGQDNLMNASSAAFVICLYYFNACLNPVIYALFYPWFRKSIKLILTLKILQSDSCEVNM
>LOCXPTAAR158.1433.HIT1.TAAR.2R.328.7tm_1.exons2.NC_046629.1.Anabas_testudineus
METLEETELCFPQLLNSSCMKPKRPHYETLLIYIILFSVSLLTVFLNLLVIISISHFRQLHTPTNVLILSLAVSDFFVGLLWLFQIMLIDGCWFLGDLMCAIYQYLDYIISSTSVGTMVLISIDRYVAICDPLHYSTKVTQKRVQVCVCLCWICSVIFQTLILKDNLQQPGRFNSCFGECVIVIDDIAGLVDVFFSFVAPITVIVVLYMRVFVVAVTQARAMRSHIATVTQGSVKVTAKKSELKAARTLGVVIGVFLMCFCPFYCVSLTSKDDLMNTSAAAFVICLYSFNACLNPVIYAFFYPWFRKSIKSILTLKILQPGSCEANVV
>LOCXPTAAR158.1445.HIT1.TAAR.2R.328.7tm_1.exons2.NC_046629.1.Anabas_testudineus
METLEETELCFPQLLNSSCMKPKRPHYETLLIYIILFSVSLLTVFLNLLIIISISHFRQLHTPTNVLILSLAVSDFFVGLLWLFQIMLIDGCWFLGDLMCAIYQYLDYIISSTSVGTMVLISIDRYVAICDPLHYSTKVTQKRVQVCVCLCWICSVIFQTLILKDNLQQPGRFNSCFGECVIVIDDIAGLVDVFFSFVAPITVIVVLYMRVFVVAVTQARAMRSHIATVTQGSVKVTAKKSELKAARTLGVVIGVFLMCFCPFYCVSLTSKDDLMNTSAAAFVICLYSFNACLNPVIYAFFYPWFRKSIKSILTLKILQPGSCEANVV
>LOCXPTAAR159.1449.HIT1.TAAR.2R.328.7tm_1.exons2.NC_046629.1.Anabas_testudineus
VMGETELCFPQLLNSSCMKPKRPHFETLLTNTVVFTVSLLTVFLNLLVIISISHFKQLHTPTNLLLLSLAVSDFFVGLIMFFQVMFIDGCWLLGDFMCILYQYLAYIITCASVGTMVLISVDRYVAICHPLHYSTRITLKTIKTSVCLCWMCSVIYPGVNLKDNLKQPGIYHSCLGECVILLNSITEVVDLVVSFIVPISVTIVLYMRVFVVAVTQARAMRSHIATVTLTQVSVRVTAKKSELKAARTLGVVIVVFLMCLCPYYTFSLAGQDTLFNASSAAFVICTFYFNSCLNPMIYAFFYPWFRKSVKFIVTLKILQQDSCDINIL
>LOCXPTAAR163.1456.HIT1.TAAR.2R.324.7tm_1.exons2.NC_046629.1.Anabas_testudineus
MMEEVELCFPHLNTSCRKPKRPHSHTVLIYIVLSFISLLTVTLNLLVIISISHFKQLHTPTNLLLLSLAVSDFSVGFLWLFQIMLIDGCWFLGDSMCSLYCLVDFMTLSTSVGNMVLISIDRYVAICDPLHYSTKVTPKRVQVCVSLCWICSLFFFCVLMKDNLKQPGTHFCVGECVIALKFIEYFVGLIFSFIVPITVIMLLNMRLFVVVLSQARAMRSQIVVVSYQRSVSVSAKKSEMKAARTLGVVVIVFLICMCPYFCVAIISHETLINNSSTAFVICLFYLNSSLNPMIYTFFYPWFRKSIRLIVTLKILKPGSCETNI
>LOCXPTAAR160.1460.HIT1.TAAR.2R.324.7tm_1.exons2.NC_046629.1.Anabas_testudineus
MEEVELCFPHLNTSCRKPKRPHSHTLLIYIVLSFISLLTASLNLLVIISISHFKQLHTPTNLLLLSLAVSDFSVGFIWLFQIMLIDGCWFLGDFICSLYCLVDFFTTTTSIENMVLISIDRYVAICDPLHYSTKITPKRVQVCVSLCWICSLFFFCVLMKDNLKQPGTHFCVGECVIVLKFVDYVLNLTFSFIVPITAIVVLNMRVFVVVVSQARAMRSHIVFVSYQRSVSVSPKKSEMKAARTLGVVVILFLICTSPYFCVTLISHDTLISASSSAFVICLFYLNSSLNPMIYTFFYPWFRKSIRLIVTLKIMKPGSCETNIL
>LOCXPTAAR162.1472.HIT1.TAAR.2R.324.7tm_1.exons2.NC_046629.1.Anabas_testudineus
MMEEVELCFPHLNTSCRKPKHPHSHTVLIYIVLSFISLLTASLNLLVIISISHFKQLHTPTNLLLLSLAVSDFSVGFLWLFQIMLIDGCWFLGDFMCSLYFLVDFFITSTSVGIMVLISIDRYVAICDPLHYSTKVTPKRVGVCVSLCWICSLFFLCVLMKDNLKQPGTHFCVGECVVVLKFIEHVVGLILFFIVPITVIMVLYMRVFVVVVSQARAMRSHIVFVSYQHSVSVSAKKSEMKAARTLGVVVIVFLICMCPYFCVALISHDTLINTSSSAFVICLFYLNSSLNPMIYTFFYPWFRKSIRLIVTLKIMKPGSSETNI
>LOCXPTAAR162.1475.HIT1.TAAR.2R.324.7tm_1.exons2.NC_046629.1.Anabas_testudineus
MMEEVELCFPHLNTSCRKPKRPHSHTVLIYIVLSFISLLTASLNLLVIISISHFKQLHTPTNLLLLSLAVSDFSVGFLWLFQIMLIDGCWFLGEFMCSLYCLVDFIINSTSVGIMVLISIDRYVAICDPLHYSIKVTPKRVGVCVSLCWICSLFFLCVLKRDNLKQPGTHFCVGECVIVLKFIEHVLNLTFSIIVPITVIIVLYMRVFVVVVSQARAMRSHIVVVSYKHSVSVSAKKSEMKAARTLGVVVIVFLICMCPYFCVAIISHETLINTSSSAFVICLFYLNSCLNPMIYTFFYPWFRKSIQLIVTLKILRPGSCETNI
>LOCXPTAAR162.1478.HIT1.TAAR.2R.324.7tm_1.exons2.NC_046629.1.Anabas_testudineus
MMEEVELCFPHLNTSCRKPKRPHSHTVLIYIVLSFISLLTASLNLLVIISISHFKQLHTPTNLLLLSLAVSDFSVGFLWLIQIMLIDGCWFLSDFMCSLYCLVDFIITSTSVGIMVLVSIDRYVAICDPLHYSTKVTPKRVGVCVSLCWICSLFFLCVLKRDNLKQPGTHFCVGECVIVLKFIEHVLNLTFSIIVPITVIIGLYMRVFVVVVSQARAMRSQIVVVSYQRSVSVSAKKSEMKAARTLGVVIIVFLICMCPYFCVAIISHETLINTSSSAFVICLFYLNSSLNPMIYTFFYPWFRKSIRLIVTLKILKPGSCETNI
>LOCXPTAAR163.1481.HIT1.TAAR.2R.324.7tm_1.exons2.NC_046629.1.Anabas_testudineus
MMEEVELCFPHLNTSCRKPKRPHSHTVLIYIVLSFISLLTASLNLLVIISISHFKQLHTPTNLLLLSLAVSDFSVGFLWLFQIMLIDGCWFLGDFMCSLYCLVDFITLSTSVGNMVLISIDRYVAICDPLHYSTKVTPKRVGVCVSLCWICSLFFLCVLMKDNLKQPGTHFCVGECVLILKFIENVLILTFSFIIPITVIVVLYMRVFVVVVSQVRAMRSHIVVVSYQRSVSLKAKKSEMKAARTLGVVVIVFLICMCPYFCVTLISHDTLINTSSSAFVICLFYLNSSLNPMIYTFFYPWFRKSIRLIFTLKILKPGSCETNI
>LOCXPTAAR172.1484.HIT1.TAAR.2R.325.7tm_1.exons2.NC_046629.1.Anabas_testudineus
MEEVELCFPHLNTSCRKPKRPHSHTVLIYIVLSFISLLTASLNLLVIISISHFKQLHTTTNLLLLSLAVSDFSVSVPWLFQIMLVDGCWFLGDIMCSLYCILDYIMTSTSIGTMVLISVDRYVAICDPLHYPTRITPRRVQTCVILCWICSFFFVNMIMKDNLKQPGRYNSCAGECVIIFNQNQKVADLILTFIVPITAIVVLYMRVFFVAVSQARAMRSHIVFVSLQRSVSVSAKKSEVKAARTLGVVIVVFLLCLCPYFCVALIDKDELFNTSSSAFILYLFYFNSCLNPIVYALFYPWFRKSIRMIVTLQIFKPGSCETNVV
>LOCXPTAAR164.1499.HIT1.TAAR.2R.324.7tm_1.exons2.NC_046629.1.Anabas_testudineus
MEEVELCFPHLNASCRKPKRPHSHTVLIYIVLSFISLLTVTLNLLVIISISHFKQLHTPTNLLLLSLAVSDFSVGFLWLFQIMLIDGCWFLGEFLCSLYCFADFIITSTSVGIMVLISIDRCVAICDPLHYSIKVTPKRVQVCVSLCWICSLFFFCVLMKDNLKQPGTHFCVGECVIVLKFVDYVLNLTFSFIASITVITVLYMRVFVVVVSQARAMRSHIVVVSYQRSVKVTAKKSEMKAAGTLGVVVIVFLICMCPYFCVALISHDKLINLSSTAFVICLFYLNSSLNPMIYTFFYPWFRKSIRLIVTLKILRPGSCETNIL
>LOCXPTAAR163.1503.HIT1.TAAR.2R.324.7tm_1.exons2.NC_046629.1.Anabas_testudineus
MMEEVELCFPHLNTSCRKPKRPHSHTVLIYIVLSFISLLTVTLNLLVIISISHFKQLHTPTNLLLLSLAVSDFSVGFLWLFQIMLIDDCWFLGDSMCSLYCLVDFMTLSTSVGNMVLISIDRYVAICDPLHYSIKVTPKRVQVCVSLCWICSLFFLCVLMKDNLKQPGTHFCVGECVLILKFIENVLILTFSFIVPITVIVVLYMRVFVVVVSQVRAMRSQIVVVSYQRSVSLKAKKSEMKAARTLGVVVIVFLICMCPYFCVTLISHDTLINTSSSAFVICLFYLNSSLNPMIYTFFYPWFRKSIRLIVTLKILRPGSCETNI
>LOCXPTAAR172.1506.HIT1.TAAR.2R.324.7tm_1.exons2.NC_046629.1.Anabas_testudineus
MEEVELCFPHLNTSCRKPKRPHSHTVLIYIVLSFISLLTASLNLLVIISISHFKQLHTTTNLLLLSLAVSDFSVSVPWLFQIMLVDGCWFLGDIMCSLYCILDYIMTSTSIGTMVLISVDRYVAICDPLHYPTRITPRRVQTCVILCWICSFFFVNMIMKDNLKQPGRYNSCAGECVIIFNKNQKVADLILTFIVPITAIVVLYMRVFFVAVSQARAMRSHIVFVSYQRSVSVSAKKSEVKAARTLGVVIVVFLLCLCPYFCVALIDKDEFNTSSSAFILYLFYFNSCLNPIVYALFYPWFRKSIRMIVTLQIFKPGSCETNVV
>LOCXPTAAR166.1521.HIT1.TAAR.2R.319.7tm_1.exons2.NC_046629.1.Anabas_testudineus
MEEVELCFPHLNTSCRKPKRPHSHTVLIYIVLSFISLLTVTLNLLVIISISHFKQLHTPTNLLLLSLAVSDFSVGFLWLFQIMLIDGCWFLGDFMCSLYCLVDFFTTTTSVGIMVLISIDRYVAICDPLHYSTKVTPKRVQVCVSLCWICSLFFLCVLMKDNLKQPGTHFCVGECVVVLKFIEHVLNLTFSFIVPITVIVVLNMRVFVVVVSQVRAMRSHIVFVSYQHSVKVTAKKSEMKAAGTLGVVVIVFLICMCPYFCVAIISHDTFINASSSAFVICLFYLNSSLNPMIYTLFYPWFRKSIRLIVTLKNSEAWLL
>LOCXPTAAR167.1531.HIT1.TAAR.2R.324.7tm_1.exons2.NC_046629.1.Anabas_testudineus
MEEVELCFPHLNTSCRKPKRPHSHTVLIYIVLSFISLLTVTLNLLVIISISHFKQLHTPTNLLLFSLAVSDLSVGFLWLFQIMLIDGCWFLGDFICSLYCLVDFFTTTTSVENMVLISIDRYVAICDPLHYSTKITPKRVGVCVSLCWICSLFFFCVLKKDNLKQPGTHFCVGECVIVIEFFEYVLNLTFSFIVPITVIIVLYMRIFFVAVSQARAMRSHIVFVSYQCSVSVSTKKSEMKAARTLGVVVIVFLICTCPYFCVTLISLDTLVSASSSAIAICLFYLNSSLNPMVYAFFYPWFRKSIRLIVTLKILKPGSSETNIL
>LOCXPTAAR168.1542.HIT1.TAAR.2R.324.7tm_1.exons2.NC_046629.1.Anabas_testudineus
MMEEVELCFPHLNTSCRKPKRPHSHTVLIYIVLSFISLLTASLNLLVIISISHFKQLHTPTNLLLLSLAVSDFSVGFLWLFQIMLIDGCWFLGDFMCSLYCFADFIITSTSLGNMVLISVDRYVAICDPLHYSTKVTPKRVQVCVSLCWICSLFFLCVLMKDNLKNPGTHFCVGECVIALKFIDHVVGLIFSIIVPITAIIVLYMRVFVVAVSQARAMRSQIVVVSHQRSVSVSAKKSEMKAARTLGVVIVVFLICMCPYFSVAIISHNTLISASSSAFVICLFYLNSSLNPMIYTFFYPWFRKSIRLIVTLKILKPGSCETNI
>LOCXPTAAR172.1547.HIT1.TAAR.2R.325.7tm_1.exons2.NC_046629.1.Anabas_testudineus
MEEVELCFPHLNTSCRKMQRPHSHTVLIYIVLSFISLLTASLNLLVIISISHFKQLHTPTNVLLLSLAVSDFSVGLLWLFQIMLMDGCWLLGDIMCILYCVLNYTLTSTSIETMVLVSVDRYVAICDPLHYPTRITPRRVQTCVSLCWICSFFYVNMMLKDDLKQPGRYNSCAGECVVIFNQNQKVADLILTFIVPITAIIVLYMRVFVVAVSQARAMRSHIVFVSYQHSVSVSAKKSEVKAARTLGVVIVVFLLCLFPYFCVSLIDQNELFNTSSSAFILCLFYFNSCLNPMVYALFYPWFRKSIRMIVTLQILKPGSSETNVV
>LOCXPTAAR169.1552.HIT1.TAAR.2R.324.7tm_1.exons2.NC_046629.1.Anabas_testudineus
MKEVELCFPHLNTSCRKPQRPHSHTVLIYIVLSFISLLTVTLNLLVIISISHFKQLHTPTNLLLLSLAVSDLSVGFLWLFQIMLIDGCWFLGDFMCSLYCLVDFFTTTTSIGNMVLISIDRYVAICDPLHYSIKVTPQRVQVCVSLCWICSLFFFCVLMKDNLKQPGTHFCVGECVIALKFFDYVVGLIFYFIIPIIAIIVLYMKVFVVVVSQARAMRSHIVVVSYQTSVSIFVKKSEMKAARTLGVVILVFLLCMCPYFSAALIGIDSLVSASSFTFVICLAYLNSSLNPMIYAFFYPWFRKSIQLIVTLQILKPGSCGTNML
>LOCXPTAAR170.1559.HIT1.TAAR.2R.325.7tm_1.exons2.NC_046629.1.Anabas_testudineus
MEEVELCFPHLNTSCWKPKRPHFHTVLIYIVLSFISLLTVTLNLLVIISISHFKQLHTPTNLLLLSLAVSDFSVGFLWLFQIMLIDGCWLLGDLMCILYYALDFIITSTSIGLMVLISVERYVAICDPLHYSTKVTQTAVGICVSLCWIFSLFLFCVLTKDNFKQPGRFNSCAGECVIVITFTDHVSGLILCFIVPLSAIIVLYMRVFVVAVSQAQAMRSHIAAVTLKHSMSLTAKKSEMKAARTLGVVILVFLLCICPYFCVALIGHDTLLSASSAAFIICLIYLNSCFNPMIYAFFYPWFRKSIRLIVTLKILKPGSCDTNVL
>LOCXPTAAR171.1564.HIT1.TAAR.2R.325.7tm_1.exons2.NC_046629.1.Anabas_testudineus
MEEVELCFPHLNTSCRKPKRPHSHTVLIYIVLSFISLLTASLNLLVIISISHFKQLHTPTNLLLLSLAVSDFSVGLLWLFQIMLVNGCWLLGDIMCTLYCILDYVLTSTSVGTMVLISVDRYVAICDPLHYPTRITPRRVQTCVSLCWICSFFYLNIMMKDHLKQPGRYNSCAGECVVIFNLIQRVADLILTFIVPITAIVVLYMRVFVVAVSQARAMRSHIVFVSYQRSVSVSAKKSEVKAARTLGVVIVVFLFFLCPYYCVALIDQNELFNTSSSAFILYLFYFNSCLNPMVYALFYPWFRKSLRMIVTLQIFKPGSSETNVV
>LOCXPTAAR172.1569.HIT1.TAAR.2R.325.7tm_1.exons2.NC_046629.1.Anabas_testudineus
MEEVELCFPHLNTSCRKPKRPHSHSVLIYIVLSFISLLTASLNLLVIISISHFKQLHTPTNVLLLSLAVSDFSVGLLWLFQIMLIGGCWFLGDMMCTLYYVIDYVLTSTSIGNMVLISVDRYVAICDPLHYPTRITTRRVQTCVSVCWICSFYYVNMMLKDNLKKTGRYNSCAGECVVIFNLIQKVADLILTFIVPITAIIVLYMRVFVVAVSQARAMRSHIVFVSYQRSVSVSAKKSEVKAARTLGVIIVVFLLCLCPYYCVSFIDQDKLFNTSSSAFILYLFYFNSCLNPMVYALFYPWFRKSIRMIVTLRIFKPGSSETNVV
>LOCXPTAAR173.1573.HIT1.TAAR.2R.325.7tm_1.exons2.NC_046629.1.Anabas_testudineus
MEEVELCFPHLNTSCWKPKRPHSHTVLIYIVLSFISLLTASLNLLVIISISHFKQLHTPTNLLLLSLAVSDFSVGFLWLFQIMLIDGCWFLGDLVCTLYFVLDFIITSTSIGIMILISIDRYVAICDPLHYSTKVTPKRVGVCVSLCWISSFIFLSVLMKDNLSQPGRFNSCAGECVIVLKRTEHVTSLIFYFIAPIITIIVLYMRVFFVAVSQARAMRSQIVFVSYQRSLSVSAKKSEMKAARTLGVVILLFLICTCPYFCVALIGNDSLVSASSSAFVLCLFYLNSSLNPIIYAFFYPWFRKSIRLVVTLKILKPGSCGTNIL
>LOCXPTAAR174.1577.HIT1.TAAR.2R.325.7tm_1.exons2.NC_046629.1.Anabas_testudineus
MEEVELCFPHLNTSCRKPKRPHSHTVLIYIVLSFISLLTASLNLLVIISISHYKQLHTPTNLLLLSLAVSDFSVGLLWLFQIMLIDGCWFLGDLMCTLYFVLDFITTFTSIGNMVLISIDRYVAICDPLHYSTKVTPQRVGVCVSLCWICSLFFFSVLMKDNLSQPGRFNSCAGECVIVLQLTEHVADLIFTFIAPITVIVILYMRVFVVAVSQARAMRSHIVFVSHQRSVSVTAKKSEMKAARTLGVVILVFLICTCPYFCVALIGNDSLVSASSSAFVLCLFYLNSSLNPMIYAFFYPWFRKSIRLIVTLKILKPGSCGTNIL
>LOCXPTAAR175.1593.HIT1.TAAR.2R.325.7tm_1.exons2.NC_046629.1.Anabas_testudineus
MEEVELCFPHLNTSCRKPKRPHSHTVLISIVLSFISLLTASLNLLVIISISHFKQLHTPTNLLLLSLAVSDFSVGFLWLFQIMLIDGCWLLGDIMCIFYYVIDYILTSTSIGTMVLISVDRYVAICDPLHYPTRITTGRVQTCVSLCWICSFFYLNIMLKDNLKQPGRYNSCAGECVIIFNLIQRVADLILTFIVPITAIVVLYMRVFVVAVSQARAMRSHIVFVSYQRSVSVSAKKSEVKAARTLGVIIVVFLLCLCPYFCVALLGQDKLLNILSDAFYLCLFYFNSCLNPMVYALFYPWFRKSLRMIVTLQIFKPGSCETNMV
>LOCXPTAAR176.1598.HIT1.TAAR.2R.325.7tm_1.exons2.NC_046629.1.Anabas_testudineus
MEEVELCFPHLNTSCRKPKRPHSHTVLIYIVLSFISLLTVTLNLLVIISISHFKQLHTPTNLLLLSLAVSDFSVGFLWLFQVMLIDGCWFLGDLICTLYFVLDFITTFTSIGIMVLISIDRYVAICDPLHYSTKVTPQRIGVCVSLCWICSLFFFSVLMKDNLSQPGRFNSCAGECVIVLQLTEHVVGLIFYFIVPITVIIVLYMRVFFVAVSQARAMRSHIVFVSLQRSLSVSAKKSEMKAARTLGVVILVFLICTCPYFCVAIIGNDSLVSASSSAFVLCLFYLNSCLNPMIYTFFYRWFRKSIRLIATLQIVRPGSCGTNIL
>LOCXPTAAR177.1614.HIT1.TAAR.2R.325.7tm_1.exons2.NC_046629.1.Anabas_testudineus
MEEVELCFPHLNTSCRKPKRPHSHTVLIYIVLSFISLLTASLNLLVIISISHFKQLHTPTNLLLLSLAVSDFSVGFLWLFQIMLIDGCWLLGDIMCIFYYVIDYILTSTSIGTMVLISVDRYVAICDPLHYPTRITTGRVQTCVSLCWICSFFYLNIMLKDNLKQPGRYNSCAGECVIICNLIQRVADLILTFIVPITVIIVLYMRVFVVAVSQARAMRSHIVFVSYQRSVSVSAKKSEVKAARTLGVVIVVFLLCLCPYFCVALLGQDKLLNILSDAFYLCLFYFNSCLNPMVYALFYPWFRKSIRMIVTLQIFKPGSCETNMV
>LOCXPTAAR178.1623.HIT1.TAAR.2R.325.7tm_1.exons2.NC_046629.1.Anabas_testudineus
MEEVELCFPHLNTSCRKFKRPHSHTVLIYIVLSFISLLTVTLNLLVIISISHFKQLHTPTNVLLLSLAVSDFFVGFLWLFQIMIIDGCWFLGDIMCNLYHVLDCVMTSTSIGTMVLISVDRYVAICDPLHYPSRITTGRVQTCVSLCWICSFFYVNMMMKDNLKQPGWYNSCAGECVIIFNQNQKVADLILTFIVPITVIVVLYMRVFVVAVSQARAMRSHIVFVSYQRSVSVSAKKSEVKAARTLGVVIVVFLLCLCPYFCVSLIGQDKLLNILSDAFYLCLFYFNSCLNPMVYALFYPWFRKSIRIIVTLQILQAGSCETNVV
>LOCXPTAAR182.1627.HIT1.TAAR.2R.283.7tm_1.exons2.NC_046629.1.Anabas_testudineus
MLTCYVFIFFYFRQLHTNTNILVLSLAVADFLVGLLQMPIEIILYHGCWLLGDFICTVNFFLGYLLISVSVGNLVLISVDRYVAISDPMFYYTKVTLSRVQMCICLCWLFSAVHSSWILTDFIKEQNSYDFCYGDCVVAVTYAQVAVDLVVTFLGPFLVITLLYLRVFVVAVSQARAMRSQIDAVTIQRSQTVKPKKSEMKAAKTLGVVVFVFLLSSSPYYFFTVATDISTVGGTSAAIWLLYCNSCLNPVIYTFVYPWFRKSVKHIVTLKILQPESRDTNIL
>LOCXPTAAR92.1633.HIT1.TAAR.2R.279.7tm_1.exons2.NC_046629.1.Anabas_testudineus
MILFFSRQLHTPTNLLLLSLAVSDLLVGLLLMPVRILLTEGCWFLGSLACGLFYYASFVLTSASVGNMVLISADRYVAICDPLCYPTKVTPNRVQICICLCWTCSVSYNGVILNDFLKHPDTYNSCYGECVVVINFITGAVDVILTFIGPITVIVVLYMRVFVVVLSQARSMRSQIAAVSVQGSVGVAAKKSERKAAKTLGVVVVMFLICFCPYFYPSLAGQDMSTSVIFSVFGVWLLYCNSCLNPVIYALFYPWFRKSVKLIVTLQILQPDSCDAKMM
>LOCXPTAAR179.1644.HIT1.TAAR.2R.318.7tm_1.exons5.NC_046629.1.Anabas_testudineus
MEEAELCFPELNTSCSKTLRPRSKLFSSLLSFVTFLIVVLNLLIHFSEWLKLQLHTNTNLLVFSLAVTDFLVGLLQMPTEILLYQGCWILGDLLCVVNFFFGAFLISVSVGNMVLISVDRYVAICDPMSYSTKVTLNRVQICICLCWLFSALHSCWTVRNIFNQQDRYDLCYGECIIEYQLTEVAFYTAVTFLGPITVITLLYLRVFVVAVSQARAMRSHVAAVADKHSGTVKPKKSEMKAARTLGVVIFVFLLCYSPLCIITIGSLEGSAWGSAATMQYWVVYCNSGVNPLIYALFYPWFRKSIKQIVTLQILQPDS
>LOCXPTAAR179.1647.HIT1.TAAR.2R.318.7tm_1.exons3.NC_046629.1.Anabas_testudineus
MEEAELCFPELNTSCTKTLRPRSKLFSSLLSFVTFLIVVLNLLIHFSEWLKLQLHTNTNLLVFSLAVTDFLVGLLQMPTEILLYQGCWILGDLLCVVNFFFGAFLISVSVGNMVLISVDRYVAICDPMSYSTKVTLNRVQICICLCWLFSALHSCWTVRNIFNQQDRYDLCYGVCVIEYQLTEVAFYTAVTFLGPITVITVLYLRVFVVAVSQARAMRSHVAAVADKHSGTVKPKKSEMKAARTLGVVIFVFLLCYCPFGFITVGIMNKSTWALSATMQYWVVYCNSGLNPLIYAFFYPWFRKSVKQIITLQILQPDS
>LOCXPTAAR179.1662.HIT1.TAAR.2R.318.7tm_1.exons3.NC_046629.1.Anabas_testudineus
MEEAELCFPELNTSCSKTMRPRSKLTSCLLSFITVLTVVLNLLDRTHVLTFRQLHTNTNLLVFSLAVTDFLMGFLQMPSVIILYQSCWILEDFICDVNFFLGGFLVSVSVGNMVLISVDRYVAICDPMFYSTKVTLNRVQICICLCWLFSVVHSSWILRDFVKQQDRYDFCSGECVAEFKLTEVAFDTTVTFLAPVTVIIVLYLRVFVVAVSQARAMRSHITAATHQRSGTVKPKKSEIKAARTLGVVIFVFLLCYSPFGFITVGIMNNSTWALSATMQYWLVYSNSCLNPLIYAFFYPWFRKSVKHIVTLQILQPDS
>LOCXPTAAR180.1678.HIT1.TAAR.2R.327.7tm_1.exons2.NC_046629.1.Anabas_testudineus
MEKLEEVDLCFPQLNTSCRKTVRPQFEAVSICSLQFIVAFLTVALNLLVIISISHFRQRPAALHGLNISVLFFDFLVGLLQMPIEIILDQGCWLLGDFICAANFSLSYLLVSVSVGNLVLISVDRYVAICDPMFYYTKVTLSRVQMCICLCWLFSAVHSSWILRDFVKRQQQNSHDFCYGDCVVAITYAQVAVDFVVTFLGPFLIITLLYIRVFVVAVSQARAMRSQIEAVTLSETEKPKKSEIKAARILGVVVFVFLLCSTPYYFFSIASEVNTIAGTSVSLWLLYCNSCLNPLIYTYFYPWFRKAIQHIFTLEILKPGSCEANIL
>LOCXPTAAR181.1692.HIT1.TAAR.2R.327.7tm_1.exons2.NC_046629.1.Anabas_testudineus
MEKLEEVDLCFPQLNTSCRKTVRPQFEAVFICSLQFIVAFLTVALNLLVIISISHFRQRPAALHGLNISVLFFDFLMGLLQMPSEIILYQGCWILGDFICAVNFLLGYFLVSVSVGNLVLISVDRYVAICDPMFYYTKVTLSRVQICICLCWFFSAVHSCWILRDFLRQQNRYDFCFEQCIGTIYYADKVVDLVVTFLGPFLVITLLYLRVFVVAVSQARAMRSHIAVTLHSETVKPKKSEIKAARTLGIVIFVFLLCSCPYYVYTTVAENNSFIMSSLVFPVWLLYCNSCINPVIYALFYPWFRKSVIHIITLQILQPNSSKANIL
>LOCXPTAAR182.1696.HIT1.TAAR.2R.328.7tm_1.exons2.NC_046629.1.Anabas_testudineus
IMETLEEADLCFPQLNTSCRKTMHASSEAVLILSLESIVAILTIHVTMCLMLIFFYFRQLHTNTNLLVLSLAVADFLVGLLQMPIEIILNQGCWLLSDFMCTVNAFLSYFLVSVSVGNLVLISVDRYVAICDPMFYYTKVTLNRVQICICLCWVFSAVHSSWILRDFVKQQNQYDFCYGEQIVTITYAQVAVDFVVTFLGPFLVITLLYLRVFVVAVSQARAMRSHITAVTLQRSQTVKPKKSEIKAARTLGIVIFVFLLCSSPYYFFSVGSGNISTAGTSAAIWLLYCNSCLNPVIYTFFYSWFRKAIKHIFTLQILQPESREANIL
>LOCXPTAAR182.1711.HIT2.TAAR.2R.329.7tm_1.exons3.NC_046629.1.Anabas_testudineus
LMETLEEAEICFPQLNTTCRETMPPRSEAMLIFSLQSIIAILTVLLNLLYNYFYICYKLQLHTNTNLLVLSLAVTDFLVGLLQMPSEIILYQGCWLLGDFICIVNFFLSYLLVSVSVGNLVLISVDRYVAICDPMFYYTKVTLSRVQICICLCWVFSAVHSSWILRDFIKEQDSYNLCYGDCVVAVTYAQVAVDFVVTFLGPFLVITLLYIRVFVVAVSQARVMRSQIEAFTLQHSKTEKPKKSEIKAARTLGIVIFVFLLSSSPYYFFSFAAEINSISGTSVTVWLLYCNSCLNPLIYAFFYPWFRKSIKHIVTLQILKPESREANIL
>LOCXPTAAR159.1721.HIT2.TAAR.2R.279.7tm_1.exons2.NC_046629.1.Anabas_testudineus
METLEEDELCFPQLLNTSCTKLKRSQFEAILTYIILSSISLLTTTLNLLVIISISHFKQLHTPTNVLLLSLAVSDFFVGLIMFFQIVLINGCWFLGDIMCTVYQYTAYVITSASVGTMVLISVDRYVAICDPLHYSTKVTLKRVQVCVCVCWICSVIYQSFLLKDNLEQPGKYIPCSGQCVVTGDYIAGLADLFFSFIGPVTVVVVLYMRVFVVAVSQARAMRSHVVSVTFKGTVSVTVKKSELKAALTLGVVVVIFLICLCPYFIFIVILPDIRGNVD
>LOCXPTAAR183.1727.HIT1.TAAR.2R.331.7tm_1.exons2.NC_046629.1.Anabas_testudineus
METLEEDELCFPQLLNTSCIKPKRAQFEAMLTYITLSSISLLTTTLNLLVIISISHFKQLHTPTNVLLLSLAVSDFFVGLIMFFQIVLINGCWFLGDIMCTVYQYTAYVITSASVGTMVLISVDRYVAICDPLHYSTKVTLKRVQVCVCVCWICSVIYQSFLLKDNLEQPGKYIPCSGQCVITGDYIAGLADLFFSFIGPVTVVVVLYMRVFVVAVSQARAMRSHVVSVTFKSTVSVTVKKSELKAALTLGVVVVIFLICLCPYFIFIVILTSGDTLITATSAAFVICLFYFNSCLNPLIYAFFYPWFRKCLKLIITLQILQPDSCEANIL
>LOCXPTAAR184.1731.HIT1.TAAR.2R.320.7tm_1.exons2.NC_046629.1.Anabas_testudineus
LEEDELCFPQLLNTSCTKLKRSQFEAMLTYIILSSISLLTTTLNLLVIISISHFKQLHTPTNVLLLSLAVSDFFVGLIMFFQIVLINGCWFLGDIMCTVYQYTAYVIIGASVENMVLISIDRYVAICDPLHYSTKVTLKRVQVCVCVCWIFSIVFYSLVLKENLEQPGKYISCTGECVVASSYIAGLADLFFTFICPVTVVIVLYIKVFVVAVSQARAMRSHVVSVTFKSTVSVTVKKSELKAARTLGVVVVVFLTCICPYYIFILTGQDTLINASSAAFVICLFYFNSCLNPLIYAFFYPWFRKCLKHIVTLKILQPDS
>XPLOC_203.2R.1.TAAR.2R.282.7tm_1.exons..Anabas_testudineus
METLEGVELCFPQLINSSCKKPTQHHSAETIFIQILLSCISLLTVFLNLLVIISISHFRHNLLHQSSVGNMVLISVDRYVAIHDPLCYPIKVTQKRVQICICLCWTCSVSYNGAILNDYLIHPEMYSSSYGECLAEINYIAGIVDVIITFLGPITVIVVLYMRVFVVVLSQARSMRSQIAAVSVQGSVAVVAKNAERKAAKTLGVVVVMFLICFCPYFYPALAGQDMSTSGTFSVFSVLLLYSNSCLNPVIYVYFYPWFRKSIKLIVTLQILQPDSCDANIL
>XPLOC_299.2R.1.TAAR.2R.327.7tm_1.exons..Anabas_testudineus
METLEGTELCFPQLLNSSCMKPKRPQDESMLIYIVLISVSLLTAFLNLLVIISISHFKYRQLHTPTNLLLLSLAVSDFFEGLLFFFQIMLIDGCWFLGDLTCTLYQYLAYIITSTSVGNMVLISIDRHVAICYPLHYSTQITQKKVKICVCLCWICSVIFETLILQDVLQEPGRFNSCVGQCVIVINYIAGVADVIFSFIAPITVIVVLYMRVFVVAVTQARAMRSHIATVTQRSVKVTAKKSELKAARTLGVVIVVFLMCLCPYYCVALTGQDNVMNASSFVICLYYFNACLNPVIYALFYPWFRKTIKLIVTLKILQPDSCETNI
>LOCXPTAAR190.1732.HIT1.TAAR.2R.295.7tm_1.exons1.NC_046632.1.Anabas_testudineus
TCIGVLLSVFYGCSSVIVTCGNLLVIMSIYNFKQLHTPTNYLILSLAVADLFVGILVCPLSIALSETSCWYCGSLLCRIRSSFDIVLCNSSILHLCCISVDRYYAVCQPLRYTTKINVQVATIMSLVSWCVSVVIGIGVLVVGSKNKCAESCSVDFRITTTIGCIVSFYLPASVMLCTYLKIFQVAQKQVHSIQNTTCQSTKPGATVSKMEKKATKTLAVVMGVFLMCWTPYFLCVNFQPVSNYEIPDSVMDIFSILGRSNSMLNPFVYAFFYSWFRAAFRMIITGRIFQADFSN
>LOCXPTAAR187.1733.HIT1.TAAR.2R.317.7tm_1.exons1.NC_046632.1.Anabas_testudineus
HPCYESDNTTYAFTTNPSIICVSVYIFLGFLSVCTICGNLLVIMSIAYFKQLHTPTNYLVLSLAVADLLVGVLVFPFSLAFSVTLCLYHEDFFCKLRDSFDVSLCTSSILNMCCISIDRYYAVCQPLTYRTKMNVHFTVIMILVSWGISALIGIGIIIAGFSQGTCKEVCSVDVAVANTIGPVLSFYLPAITILCIYLKIFLVAHKQMNRIQNTMCQSTKSGATVSKMERKATKTLATVMAIFLLCLTPYFFCVVFQPLAYNPPPASVIEALNWLTLSNSMLNPLIYAFFYSWFRSAFRMIISGKIFKGDSANTKLF
>LOCXPTAAR188.1734.HIT1.TAAR.2R.333.7tm_1.exons1.NC_046632.1.Anabas_testudineus
MEAQPTVNRTYSVNNIHPCYDSINTTYIFTSKPSVICVLLYIFLGSLSVVTMCGNLLVIISIIYFKQLHIPTNYLILSLAVADLLVGVLVFPSSMALTVTSCWYHEALFCKVRGSFDVTLSTASILNLCCISVDRYYAVCQPLTYKSKINHSVVVIMILMSWGIAALIGVGIIIAGFNQGKCEGSCLTDALISTTLACIFSFYMPVIIMLCIYLKILLVAQRQANRIQSTICQSTKSEATVSKMERKATKTLATVMGVFLLCWTPYFLCIVFQPLTYSVTPVAVIETLNWLTLSNSMLNPFIYAFFYSWFRSASRMIISGKIFQGNLANSKLL
>LOCXPTAAR189.1739.HIT1.TAAR.2R.323.7tm_1.exons1.NC_046632.1.Anabas_testudineus
KLEMIVNRTYITNINTCFEIDVFYTLTSMHVVCILLHIFLGSISVVTTCGNLLVIISIIYFKQLHTPTNYLVLSLAVADLLVGTLVCPLTIKFSTSACHYNYDLFCKVRSTFGTSLCTCSILHLCCISIDRYYAVCQPLTYRTKINNSVTVIMTLMSWGISAFIGVGLATVRSPPKICGKLCLNNVILVNSMGLIFAFYLPMIIMLSIYLKIFLVAQRQARSIQSTKLGATVSKMERKATKTLAIVMGMFLMCWLPFFLCTTILNLIHVSVPDVLIEFLTWLALSNSVLNPLIYAFFYSWFRVAFRLIVSGKIIQGDYTNLKL
>LOCXPTAAR190.1740.HIT1.TAAR.2R.317.7tm_1.exons1.NC_046632.1.Anabas_testudineus
AKSIHPCYKIENLSYVLISTPSTICVSLYIFLGLISVTAICGNLLIIISIIYFKQLHTPTNALILSLAVADLLVGILVFPFTMAFSVSSCLYYEHLFCKIRSSFDVTLSTSSILHLCSISIDRYYAVCHPLTYRTKINHSVVLLMILVSWSTSAVVAIGLLMAGLNQDACKEKCFIDVLLATTMGIILSFYLPLIIMLCIYLKIFLVAQRHARSIHNTTCQSTKSGATVSKMERKATKTLAIVMGVFLICWTPCFVCTTFTSVGNYEVSVSLTETLIWLALSNSMLNPFIYAFFYKWFRSAFRIIISGKIFQGGFAN
>LOCXPTAAR191.1741.HIT1.TAAR.2R.314.7tm_1.exons1.NC_046632.1.Anabas_testudineus
IVYDMHPCYKIYNVSYILISTPSVVCVLFYVFLGSLSVVTVFGNLLVIISIIYFKQLHTPTNSLILSLAVADLLVGVLVFPSSMAFPFSLCLFRENVFCKVRDSIYITLCTCSILNLCCISIDRYYAVCQPLTYRIKINHSAVVVMILISWTVSVITGNSFTFAELEQGTCETCSLNVVFANIIWFIFAFYLPVIIMLCIYLKIFLVAQRQARSIQSTKSGATVSKMERKATKTLATVLGVFLVCWFPFFFCFTFLSFFILVPVPLIETLNWFVLSNSTLNPFIYGFFYSWFRSSVRMIISGKIFQGDFTNSNL
>LOCXPTAAR198.1745.HIT1.TAAR.2R.305.7tm_1.exons1.NC_046632.1.Anabas_testudineus
MAPQVPVNRTAADHIPPCYELDKVSYVLINTPSTICVLLYICLGSLSVVIVCGNLFIIISIIYFKQLHTPTNSLILSLAVADLLVGVLLFPFSTRFTLSSCLYHENSFCKARSSFDVTLSTASILNLCCISIDRYYAVCHPLTYRTKMNFHVVVIMILVSWTVSVLVAAGFLVAGLHYEKCEAACLKDVLLANILGPIFSFYLPVIIMLCIYLKIFLVAQRQARSIRNITCQSTKSGATVSRMERKATKTLATVLGGFLMCWTPIFLCFSFQLLNNVSVPAAVYETLNWFALSNSMLNPFIYAFF
>LOCXPTAAR198.1747.HIT1.TAAR.2R.305.7tm_1.exons1.NC_046632.1.Anabas_testudineus
MAPQVPVNRTAADHIPPCYELDKVSYVLINTPSTICVLLYICLGSLSVVIVCGNLFIIISIIYFTQLHTPTNSLILSLAVADLLVGILVFPFSTRFTVSSCLYHENSFCKARSSFDATLSTASVLNLCCISIDRYYAVCHPLTYRTKMNFHVVVIMILVSWTVSVLVAVGFLVAGLHYEKCEAACLRDVLLANILGPIFAFYLPVIIMLCIYLKIFLVAQRQARSIRNITCQSTKSGATVSKMERKATKTLATVLGGFLMCWTPFFLCFSFQLLNNVSIPAAVYETLNWFALSNSMLNPFIYAFF
>LOCXPTAAR198.1753.HIT1.TAAR.2R.305.7tm_1.exons1.NC_046632.1.Anabas_testudineus
MAPQVPVNRTAADHIPPCYELDKVSYVLINTPSTICVLLYICLGSLSVVIVCGNLFIIISIIYFTQLHTPTNSLILSLAVADLLVGILVFPFSTRFTVSSCLYHENSFCKARSSFDATLSTASVLNLCCISIDRYYAVCHPLTYRTKMNFHVVVIMILVSWTVSVLVAVGFLVAGLHYEKCEAACLRDVLLANILGPIFAFYLPVIIMLCIYLKIFLVAQRQARSICNITCQSTKSGATVSKMERKATKTLATVLGGFLMCWTPFFLCFSFQLLNNVSIPAAVYETLNWFALSNSMLNPFIYAFF
>LOCXPTAAR195.1754.HIT1.TAAR.2R.319.7tm_1.exons1.NC_046632.1.Anabas_testudineus
IVYDMHPCYKIYNVSYILISTPSAVCVLFYVFLGSLSVVTVFGNLLVIISIIYFKQLHTPTNSLILSLAVADLLVGVLVFPSSMAFSLSSCLFRENVFCKVRDSIDVTLCTCSILNLCCISIDRYYAVCQPLTYRIKINHSAVVVMILISWTVSVITGNSFTFAELDQGTCETCSLNVVFANTIGFIFAFYLPVIIMLCIYLKIFLAAQRQARSIQSTTCQSTKSGATVTKMERKATKTLATVMGVFLVCWFPFFFSVTFLSFFISVPVPVIETLNWFVLSNSTLNPFIYAFFYSWFRSSVRMIISGKIFQGDFTNSKL
>LOCXPTAAR198.1755.HIT1.TAAR.2R.305.7tm_1.exons1.NC_046632.1.Anabas_testudineus
MAPQVPVNRTAADHIPPCYDLDKVSYVLINTPSTICVLLYICLGSLSVVIVCGNLFIIISIIYFKQLHTPTNSLILSLAVADLLVGILVFPFSTRFTVSSCLYRENSFCKARSSFDATLSTASILNLCCISIDRYYAVCHPLTYRTKMNFHVVVIMILVSWTVSVLVAVGFLVAGLHYEKCEAACLKDVLLANILGPIFAFYLPVIIMLCIYLKIFLVAQRQARSIRNITCQSTKSGATVSKMERKATKTLATVLGVFLMCWTPFFLCFSFQLLNNVSVPAAVFETLNWFALLNSMLNPFIYAFF
>LOCXPTAAR197.1758.HIT1.TAAR.2R.326.7tm_1.exons1.NC_046632.1.Anabas_testudineus
VEMAIGINGSSILTDIHPCYKTDVSYVLSSNPSTLCVLFHIFLDSLSVVTVCGNLLVIISIVYFKQLHTPTNYLVLSLSVADLLVGVLVFPLTMEFSITFCLYYKHVFCRVRGTFDVTLCTSSILNLCCISIDIYYAVCQPLTYKTKINNHVVVMMIVVSWGIAVIIGLSFMILGLNHEKCANSCFIDAVLLNIMGLIFSFYLPVLLMLCVYLKIFLVAQRQARSIQSTKIGATVSKMERKATKTLATVMGIFLMCWLPFFICTTTRSFSQVHLPLPFIELLNWLALSNSTLNPFIYALFYSWFRSAFRMIISGKIIQDDFTNSKL
>LOCXPTAAR198.1759.HIT1.TAAR.2R.305.7tm_1.exons1.NC_046632.1.Anabas_testudineus
MAPQVPVNRTAADHIPPCYELDKVSYVLINTPSTICVLLYICLGSLSVVIVCGNLFIIISIIYFKQLHTPTNSLILSLAVADLLVGILVFPFSTRFTVSSCLYRENSFCKARSSFDVTLSTASILNLCCISIDRYYAVCHPLTYRTKMNFHVVVIMILVSWTVSVLVAVGFLVARLHYEKCEAACLRDVLLANILGPIFSFYLPVIIMLCIYLKIFLVAQRQARSIRNITCQSTKSGATVSRMERKATKTLATVLGVFLMCWTPFFLCFSFQLLNNVSVPAAVYETLNWFALLNSMLNPFIYAFF
>LOCXPTAAR199.1761.HIT1.TAAR.2R.326.7tm_1.exons1.NC_046632.1.Anabas_testudineus
VEMAIGINGSSILTDIHPCYKTDVSYVLSSNPSTLCVLFHIFLDSLSVVTVCGNLLVIISIVYFKQLHTPTNYLVLSLSVADLLVGVLVFPLTMEFSITFCLYYKHVFCRVRGTFDVTLCTSSILNLCCISIDRYYAVCQPLTYKTKINNHVVVMMIVVSWGIAVIIGLSFMILGLNHEKCANSCFIDAVLLNIMGLIFSFYLPVLLMLCVYLKIFLVAQRQARSIQSTKIGATVSKMERKATKTLATVMGIFLMCWLPFFLCTTTLSFSQVYLPLPFIELLNWLALSNSTLNPFIYALFYSWFRSAFRMIISGKIIQGDFTNSKL
>LOCXPTAAR198.1764.HIT1.TAAR.2R.305.7tm_1.exons1.NC_046632.1.Anabas_testudineus
MAPQVPVNRTAADHIPPCYELDKVSYVLINTPSTICVLLYICLGSLSVVIVCGNLFIIISIIYFKQLHTPTNSLILSLAVADLLVGILVFPFSTRFTVSSCLYRENSFCKARSSFDVTLSTASILNLCCISIDRYYAVCHPLTYRTKMNFHVVVIMILVSWTVSVLVAVGFLVAGLHYEKCEAACLRDVLLANILGPIFSFYLPVIIMLCIYLKIFLVAQRQARSIRNITCQSTKSGATVSRMERKATKTLATVLGVFLMCWTPIFLCFSFQLLNNVSIPAAVYETLNWFALLNSMLNPFIYAFF
>LOCXPTAAR198.1765.HIT1.TAAR.2R.305.7tm_1.exons1.NC_046632.1.Anabas_testudineus
MAPQVPVNRTAADNIPPCYELDKVSYVLINTPSTICVLLYICLGSLSVVIVCGNLFIIISIIYFKQLHTPTNSLILSLAVADLLVGVLLFPFSTRFTVSSCLYRENSFCKARSSFDVTLSTASILNLCCISIDRYYAVCHPLTYRTKMNFHVVVIMILVSWTVSVLVAVGFLVARLHYEKCEGACLRDVLLANILVPIFSFYLPVIIMLCIYLKIFLVAQRQARSIRNITCQSTKSGATVSRMERKATKTLATVLGGFLMCWTPIFLCFSFQLLNNVSIPAAVYETLNWFALSNSMLNPFIYAFF
>LOCXPTAAR202.1766.HIT1.TAAR.2R.319.7tm_1.exons1.NC_046632.1.Anabas_testudineus
IVYDMHPCYKIYNVSYILISTPSAVCVLFYVFLGSLSVVTVCGNLLVIISIIYFKQLHTPTNSLILSLAVADLLVGVLVFPLTMTFSLSSCLFKENVFCKVRDSIDITLCTCSILNLCCISIDRYYAVCQPLTYRIKINHSAVVVMILVSWTVSVITGNRFTFAELDQGTCETCSLNVVFANIIWFIFAFYLPVIIMLCIYLKIFLAAQRQARSIQSTTCQSTKSGATVTKMERKATKTLATVMGVFLVCWFPFFFCFTFLSYFISVPVPVTETLNWFVLSNSTLNPFIYAFFYSWFRSSVRMIISGKIFQGDFTNSKL
>LOCXPTAAR198.1767.HIT1.TAAR.2R.305.7tm_1.exons1.NC_046632.1.Anabas_testudineus
MAPQVPVNRTAADHIPPCYELDKVSYVLINTPSTICVLLYICLGSLSVVIVCGNLFIIISIIYFKQLHTPTNSLILSLAVADLLVGVLVFPFSTRFTVSSCLYYENSFCKARSSFDVTLSTASILNLCCISIDRYYAVCHPLTYRTKMNFHVVVIMILVSWTVSVLVAVGFLVAGLHYEKCEAACLKDVLLANILGPIFSFYLPVIIMLCIYLKIFLVAQRQARSIRNITCQSTKSGATVSKMERKATKTLATVLGVFLMCWTPFFLCFSFQLLNNVSVPAAVYETLNWFALSNSMLNPFIYAFF
>LOCXPTAAR204.1768.HIT1.TAAR.2R.314.7tm_1.exons1.NC_046632.1.Anabas_testudineus
DIHPCYEINKVSYALTSTPSIICVSLYVFLFSLSVVTICGNLLVIIAIIYFKQLHTPTNYLVLSLAVTDLLVGVLVFPFNMAFTVTFCWYDENVFCKIRGTFDMLLSTCSIMNLCCISVDRYYAVCQPLTYRTKINDHVAAVMILMSWGFSAVFAVAFSVAQLYYETSAVLFLMGKIIGPLFSFYLPLVIMLCIYLNILIVAQRQARSIQSTTFQSTKSGATVNKMERKATKTLAIVMGVFLISWAPFFLCYTFQLVSFGGVPIYVIESLNWLTLSNSMFNPFIYALFYSWFRTAFRMIISGKIFQEDFSNTKL
>LOCXPTAAR205.1769.HIT1.TAAR.2R.320.7tm_1.exons1.NC_046632.1.Anabas_testudineus
VTKMHPCYEMDNFTYILTSTPSVMCVLLYVFLISLSVVTVCGNFLVIISIIYFKQLHTPTNYLVLSLAVADLLVGVLVFPFSIAFSLSSCLYYEHLFCKIRGSFDITLSTCSILNLCCISVDRYYAVCQPLTYRAKITHHVVVIMIIMSWGVSALIGIGVIIAGLNNGECEEKCLIDVLMANTIGPILSFYLPVIIMLCIYLKIFLVAQRQARSIQSTTCQNTKSGATVSKMERKATKTLATVMGIFLLCWTPFFLCTTVLPFTNNSVPIPVIETLNWLTLSNSMLNPFIYAFFYSWFRAAFRMIMSGKIFRGDFANSKL
>LOCXPTAAR206.1770.HIT1.TAAR.2R.319.7tm_1.exons1.NC_046632.1.Anabas_testudineus
SDFHACFEIDKYTYILANTPSFKCALLYLLITLLSVVTTCGNILVIIPIIYFKQLHTPTNLLVVSLAMTDLLVGVLIFPLSMTFSLSSCLNRRHLFCKIRGSFDITLTTCSILNLCCISVDRYYAVCQPLTYRAKITHRVVVIMIIVSWGVSTLIGITIIITGLNNEECEERCLVDVLMANTIGPMFSFYLPMMILLCIYLKIFLVAQRQARSIHNTTCQSTKSGATVSKLERKATKTLAIVLGIFLLCWTPFFLCATFQPFINNPVPLPVIETLYWLALSNSMLNPFIYAFFYSWFRAAFRMIISGKIFQGDFANIKL
>LOCXPTAAR207.1771.HIT1.TAAR.2R.323.7tm_1.exons1.NC_046632.1.Anabas_testudineus
TTDVTKIHPCYEMDNFTYILTSTPSVMCVLLYVFLILLSVVTVCGNFLVIISIIYFKQLHTPTNYLVLSLAVADLLVGVLVFPFSIAFSLSSCLYYEHLFCKIRGSFDITLSTCSILNLCCISVDRYYAVCQPLTYRAKITHHVVVIMIIVSWGVSALIGIGVIIAGLNNGECEEKCLIDVLMANTIGPILSFYLPVIIMLCIYLKIFLVAQRQACSIQSTTCQSTKSGATVSKMERKATKTLATVMGIFLLCWTPFFLCTTVLPFTNNSVPIPVIETLNWLALSNSMLNPFIYAFFYSWFRAAFRMIMSGKIFKGDFANSKL
>LOCXPTAAR208.1773.HIT1.TAAR.2R.309.7tm_1.exons1.NC_046632.1.Anabas_testudineus
CYEIDKYTYILANTPYVKCALLYLLIMLLSVVTICGNLLVIISIIYFKQLHTPTNHLVLSLAVADLFVGIFVFPFSMTFSFSLCMNSSNLFCEIRGSFDITLTACSILNLCCISVDRYYAVCQPLTYKAKITHRVVVIMIIVSWGVSALIGISVVVSRINNEKCEESCLVKVLMANTIGPIFAFYLPMMILLCIYLKIFLVAQRQARSIHNTTCQSTKSGATVSKMERKAAKTLATVLGIFLLCWTPFFLFAIIQPFTSVPVTVVEAIYWLGLSNSMLNPFIYAFFYSWFRAAFRMIISGKIFQGDFAN
>LOCXPTAAR209.1775.HIT1.TAAR.2R.312.7tm_1.exons1.NC_046632.1.Anabas_testudineus
CYEIDKYTYILANTPSVKCALLYLLIMLLSVVTICGNLLVIISIIYFKQLHTPTNHLVLSLAVADLFVGIFVFPFSMTFSFSLCMNSSNLFCEIRGSFDITLTTCSILNLCCISVDRYYAVCQPLTYKAKITHRVVVIMIIVSWGVSALIGISVVVSRINNEKCEESCLVKVLMANTIGPIFAFYLPMMILLCIYLKIFLVAQRQARSIHNTTCQSTKSGATVSKMERKATKTLATVLGIFLLCWTPFFLFAIIQPFTSVPVTVVEAIYWLGLSNSMLNPFIYAFFYSWFRAAFRMIISGKIFQGDFANIKL
>LOCXPTAAR209.1776.HIT1.TAAR.2R.312.7tm_1.exons1.NC_046632.1.Anabas_testudineus
CYEIDKYTYILANTPSVKCALLYLLIMLLSVVTICGNLLVIISIIYFKQLHTPTNHLVLSLAVADLLVGIFVFPFSMTFSLSLCMNSSNFFCKIRGSFDITLTACSILNLCCISVDRYYAVCQPLTYRAKITHHVVVIMIIVSWGVSALIGISVVVSGLNNEKCEKKCLIDVLMANAIGPIFAFYLPMMILLCIYFKIFLVAQRQPRSIHNTTCQSTKSGATVSKTERKATKTLATVLGIFLLCWTPFFLFAIIQPFTSVPVTVVEAIYWLGLSNSMLNPFIYALFYSWFRAAFRMIISGKIFQGDFANIKL
>LOCXPENSPFOP00000020313.1.11.HIT1.Ora.1R.295.7tm_1.exons1.NC_046632.1.Anabas_testudineus
VSLLGLRLFVSCIGLVGNLFLILAIIQTKHSPVKSFELFLLGLATANLEEILLMNIYDIIILKTLYSLGTWLCCSLKFLTVFGEITSIFFSVLISIFRYEKLRDASKRANLPVYLDSIRSAWMVSGICVMLSMLLSFPIFVINLQSPAENVTRSSCPADFFQCSKTFCPQINCFYKYLFVVMCNLLPLIIITGTSCLTITVLVSQGKTLTPEVCVSGSSHSGTKAKSLWLQRSTIDVLAAMGLFQVVWILYLVLQLTSNTSDFTYKSEMEFFISTTYPSISPYVYGIGGHLFSLK
>LOCXPOra1.5.HIT1.Ora.2R.308.TAS2R.exons5.NC_046614.1.Anabas_testudineus
MVSELTLSSDGSKNLVWTAFHNLSSPSQASMYIILLTLAILGNTTVVGVIGNSVIREHGGAPNSDIIIFNMALSNLLVSLMRNTPLALSDWAYQASKALCQFLMGVWMWLRSVNVWSTFFLSAFHLLTLRRMSPTSGTRTLGVPKTLLLSLSLIWLLNYICSFPAHIFSTNGGANATERLMLVSSTTRPVLHCVWNFPSLSSGLAFATTSIVIHEITPIVLMCFTSLCSLYTLYNHRRLTPFEQNATVIKHVPAEIRAAKVILALIMLFVTSWGTSVISVTYFNYNNSSSIDFLLVIARFSNIIFLAL
>LOCXPOra2.6.HIT1.Ora.2R.369.7tm_1.exons2.NC_046614.1.Anabas_testudineus
MSEVLTVDAILFGLLVFSGILGNILVIHVVFLSASESPSRRLPPSDTILVHLSLANLLTSLFRTVPIFVSDLGFNVSLSPGWCRIFMLLWVWWRGVGCWVTLVLSVFHCTTLRRQHVAFGPLTHQRERKRAWIVLGLVWGGNLAFSIPALVYTTHIKGNATVELMVISCTTRPLLGCVWEFPSKQQGSAFASTSLALNEVLPLLLMICTNLATLHALVKHIRAVTSGGESGITHGELDKHATAERKAAHVIMSLVSLFVFCWVIQVAAVTYYNHNGGYLTEGLLTMAQFSASVFGGFSPMVVALGHGKLRKRIMSMILRCSKVLKCHSKDSDERTKSTKTKEQRGKQTVFVVQKDRNIKKGKMQVKGKT
>LOCXPOra3.7.HIT1.Ora.2R.340.V1R.exons4.NC_046614.1.Anabas_testudineus
MLQLKSVICIQLLNSYCVLKLFCLRSMFPPGSGLWKKASEDVLFPWVFLTCLHLQENRLLPADAIVLHLACTNLLVVGVRCLLVALALFRLANIFGDISCKAVIFIYRTFRGFSIWLTFILSAYQCLSIAPPGSCWASVRALVAHYLGLVFLFLWVLNTCMSSASITFSFGSQNNSSLTNDGFNLEFCYVLYPSKLSKDINGAVQLTRDVVPMALMTLASVIILVFLHKNSQRVKGLRSSGGSSGGVGGAEQRAAKSVVALVTLYVILYGVDNGLWVYTLTVRKTMSSPLVTDLRVFFSSLYAAVSPLVIIASNRKVNSRLRCVVQKKSAQEKVTSLSTM
>LOCXPOra4.8.HIT1.Ora.2R.313.V1R.exons1.NC_046614.1.Anabas_testudineus
MDLCVTIKGVSFLLQTGMGILGNTLVLLAYTNIIFTEPKLLPVDMILCHLAFANLMLLLTRCVPQTMTVFGMRDLLNDAGCKVVIYTYRISRALSVCITCMLSVFQAVTIAPAGPHLSRLKPALPSLVFPVFVGLWLLNMAICIAAPFFSMAPRNGTVPAFTLNLGFCHVDFRDNLSYVINGVAVSGRDFAFVALMVGSSAYILLLLHRHSRQVRQIRRSHGGGAETKAAKTVVTLVILYVAFFGIDNVIWIYMLTVENVSPVVADMRVFFSSCYASLSPFFIMSSNKKVKAKIVCAAEQDQLSADTQETNDK
>LOCXPOlfC1.381.HIT1.OlfC.2R.909.ANF_receptor.exons15.NC_046622.1.Anabas_testudineus
RFVFGLCVFFCFYRSVSASTCKLKAKFNLSGYKNTDKKKVVVGGMFPVHMRIASSNGNTSNVPVSAGCVGFNFRTFRWTQTMLFAINEINTRKDLLPNTELGYVIYDSCFTISKAVEGTLTYLTGQDEAVPNYRCGTGAPLAALVGAGGSDLSIATARIMGLYHFPQVSYCSSCSALESKFQFPTFLRTIPNDRNQSTAMAQLVLHFGWTWVGTIAADDDYGKYGIKDFKDQVEEAGVCISFSETLPKVSSPQDIQRIVKTVAESTAKIIVVFSSDVDLSPLIAELIQHNVTNRTWIASEAWVTSALINQPGVSSLLGGTLGFGVKRADIPGLQEHLLNLDPYADLLTEEFWEKLFNCTLNYARSVPDGLCTGKESLAKMNSTYSDVSQLRITYSVYKAVYAVAFALHNLEYCVPGQGPFVGNSCADITNFEPWQLMYYLKNVRFKVPHTDEEIYFNEGDVEGLYDIINWQVNSDGEISYVTIGLYNGSAAPGDRMTIKNNSIIWNNQVLEPPRSVCSENCQPGTRKGIRQGEPVCCFDCIPCADGEISNTTNARECILCSGDYWSNDAHDVCVPKIIEFLAFGEPLGITLIAISAFGALVTIAVMIVFIMHIGTPLVKANDALLSFTLLLSLVVTFLCSIVYLGEPQKWSCMTSQVALALGFALCLSSMMGKAVVLMMRAQALKAVRTKAKAAAKAAKAAAEAAAKSPDVIVTSTSNNNDTSAAAKPEVDRLTCAHQRAIAAVATLIQAVACTVWLLILPPHPRKNTAAQNIKIILECDEGSVIFICCIFGYDILLALVAFIFAFIARKLEDNFSEGKCMTFGLLVFFIVWISFVPAYLSTRGKFMVAVQIFAILASSFGVLTCIFLPKCYVLLVKPERNTEEMLKPRPKPKEGTLTGTSLSLATSAT
>LOCXPOlfC2.443.HIT1.OlfC.2R.837.ANF_receptor.exons11.NC_046622.1.Anabas_testudineus
GGESCQLMVKSIPSSVYQAGDLVIGGLFPVHVKAPPPELEFQSENNNTSCESFHQRAYRWLQAMIFAVEEINNNTDLLPNFTLGYLAADTCLAESTTLLAAMAMVTGQEVDLANSECGSGPVVPVIVGDPRSSASIIVANTLGVFDIPMVSYLASCGCLSDKRRYPLFFRTMPSDAAEARAMAELLRLMGWTWVGLVSADDDFGRFGIQMLMEALRGTEVCVAYHEVIPKDYPKKTMQRIVETIQKSTATVVVAFLIDLDAKALFEEVVEQNVTNKQWIANDAWVTYSIISVPHNIPSLAGTVGFALRRADIPGLGPFLTRLNPSLASFSSDPLLKELWETLFGCSFSARLGGKLCSGSEVIGIGESVYADVSQLRITYNVYKAVYAIAHAIKEMLACEPGKGPFLEGRCPDLQRLQPVQIAHYLRQVNFSTPLKEWMNFDKNGDPPASYDIINWHVTPQGAGEFVTVGHFLSSQGPDGQFHINMDRVVWGGDSRQKVPVSVCSSPCPPGTRRAVQKGRPVCCFDCLPCADGEITNKTGSLECIRCPERFWSNSNHTVCILQPVDFLSYSDTMGIILSIVSAVGTVLTATTFATFLYYRHTPLVRANNSEVSFMLLVSLKLCFLCALSFIGQPVAWSCMLRHTLFGVSFVLCISCLLSRTVVVLVAFRSTLPGENLMRYVGPAQQRLGISICTLVQVLICALWLTLAPPRPAERDIMDIWGPKIILECAMGSVVAFSLVLGYIGLLACLCLLLAFLARKLPDNFNEAKLITFSMLIFCAVWVAFVPAYISSPGKYTVTVEIFAILASSYGLLFCIFAPKCFIILLRPEKNTKKHLMA
>LOCXPOlfC3.513.HIT1.OlfC.2R.837.ANF_receptor.exons11.NC_046622.1.Anabas_testudineus
GGESCQLMVKSIPGSVYQAGDLVIGGLFPVHVKAPQPELEFQSENNNTSCESFNQRAYRWLQAMIFAVEEINNNTDLLPNFTLGYLAADTCLAESTTLLAAMAMVTGQEVDLANSECGSGPVVPVIVGDPRSSASIIVANTLGVFDIPMVSYLASCGCLSDKRRYPLFFRTMPSDAAEARAMAELLHLMGWTWVGLVSADDDFGRFGIQMLMEALRGTEVCVAYHEVIPKDYPKKTMQRIVETIQKSTATVVVTFLIDPDAKALFEEVVEQNVTNKQWIANDAWVTYSAISVPHNIPSLAGTVGFALRRADIPGLGPFLTRLNPSLASFSSDPLLKELWETLFGCSFSAPLGGKLCSGSEVLGIGESVYADVSQLRITYNVYKAVYAIAHAIKEMLACEPGKGPFLEGRCPDLQRLQPVQIAHYLRQVNFSTPLKEWMNFDKNGDPPASYDIINWHVTPQGAGEFVTVGHFLSSQGPDGQFHINMDRVVWGGGSRQRVPVSVCSSPCPPGTRRAVQKGRPVCCFDCLPCADGEITNKTGSLECIRCPERFWSNSNHTVCILQPVDFLSYSDTMGIILSIVSAVGTVLTVTTFATFLYYRHTPLVRANNSEVSFMLLVSLKLCFLCALSFIGQPVAWSCMLRHTLFGVSFVLCISCLLSRTVVVLVAFRSTLPGENLMRYVGPAQQRLGISICTLVQVLICALWLTLAPPQPAERDIMDIWGPKIILECAMGSVVAFSLVLGYIGLLACLCLLLAFLARKLPDNFNEAKLITFSMLIFCAVWVAFVPAYISSPGKYTVAVEIFAILASSYGLLLCIFAPKCFIILLRPEKNTKKHLMA
>LOCXPOlfC4.518.HIT1.OlfC.2R.878.ANF_receptor.exons10.NC_046622.1.Anabas_testudineus
SVIWRRTELMLWTLLWCGIFPYNCQQDQNQQCRILQGSMPLSVLEKKGNITLGGLFSLHDMVVEPSLTFTSKPPPTQCTRFNFRTFRWMQTMIFAIEEINREGKLLPNITLGYKIYDSCSTPHQALKASMELMGNEKGAGDNGETKSLNTCRGTVPAVIGDGGSTQSLVVARFLGIFHVPQVSYFSSCACLSDKKEFPAFLRTMPSDFFQVQALVQLVKHFGWTWVGVIAGDDAYGRGGANIFAEEVVKLGACVALHEVIPKNRAQTAISSVLSKIRSSGARVILVFAVEQDAAALFDEALRNGLTGIQWLASEAWSTAAVLSTPQKYHGILQGSMGFAIRRAYIPGLKDFLLRLHPSSPDALQDPFLILFWEKVFQCSLHLQTEGQESNAGGYPPCSGAEDLGNVTNIYSDVSQLRISYNVYKAVYAIAHALKAMRSCVTGQGPFSLQACPDVDTLQTWQLLHYIKQVDYLNSFGDEIKFDKNGDPAAMYDLVNWQLTNGKMEYVTIGKFDETATGKQKLQIQEQNIVWNGNQTKVPMSVCSSICSPGTRKAIRPNVPICCHDCVVCAAGEISNQTDAIECVHCPPEFWSNAERTVCIPKQVEFLSFNDTMGITLMTISLIGSICTCIVVFIFSRHRTTPIVRANNSELSFLLLLSLTLCFLCSLTFIGRPSEWSCMLRHTAFGITFVLCISCVLGKTVVVLMAFKATLPGRNVMKWFKPAHQKTIITFCTLVQVIICTVWLVVAPPTPHQLMPHESAIIILLCDEGSPIAFGLVLGYIGLLACLCLLLAFLARKLPDNFNEAKLITFSMLIFCAVWAAFVPAYLTSPGKYSIVTEVFAILASSYGLLGCIFAPKCYIILLKPEKNTRKHLMSKAAT
>LOCXPOlfC5.530.HIT1.OlfC.2R.854.ANF_receptor.exons6.NC_046622.1.Anabas_testudineus
MSDCVHAMILLVLFMGTIGAEEETTLCEMLGNPEFPLLSKDGDITIGGVFSIHSQISKPPLSFTDTPEPLICSRINFREFRFAQTMIFAIEEINNSSSLLPNISIGYKLFDSCGSTLPSTRALMGLINGQERTLAKICHGQSSVHAIIGASESSSTIVMLQISGIFQIPVISHFATCACLSNRKEYPSFFRTIPSDYYQSRALAKLVKQFGWTWVGAVRSDNDYGNNGMATFIAAASQEGVCVEYSEAISRTDPKEQVARVVRVIRSGSARVLVAFLAQSEMDILLEEALNQNLTGLQWVGVESWITAGNFANRKYSSILIGTVGFTIRKAKITGLREFLLQVNPRQDPQNTLLREFWEASFDCTFQSGLQGQNQCTGSERLQDINNLFTDVSQLRISNNVYKAVYAMAHAMHNMLKCGQSGDVMNLSCNWKDNLDPQQVVKHLQGVNFTLQSGESVYFDRNGDPVATYELVNWQRDQAGDIVFVAVGSYNASEPNGKQFTMNGINITWAAESPKRPQSVCSESCLPGFRQAAIKGKPICCFSCISCAAGEISNSNNSAECSRCPLEYWSNEDHSQCIPKVIEFLSHGETMGAILTTFSLFGASLTSVVLCIFFQFRDTPLVKASNSELSFLLLFSLTLCFLCSLTFIGRPTEWSCMLRHTAFGITFALCMSCVLAKTIAVVIAFRARRPSNTVLQCSAPLQRTSVLSCTLLQVVVCVLWLTLAPPFPYKNTAHASERIILECDLGSPIGFWTVLGYIGVLATLCLILAFLARKLPDNFNEAKFITFSMLIFCAVWITFIPAYVSSPGKLTVAVEIFAILASSFGLLFCIFTPKCYILLMKPERNTKKQMMRKN
>LOCXPOlfC6.532.HIT1.OlfC.2R.855.ANF_receptor.exons6.NC_046622.1.Anabas_testudineus
MLLISDLLLLSLLVVRGEKAVCQTYGTKELSQFSKEGDINIGGIFSFHQSPVSVNPTLQVNPGTIRCEGLDPGELQYAYTMMFAIEEINNSSELLPGVTLGYRIFDSCPSVPLSIRASLNLMNRYEIGDDSCNKLSNVHAVIGETTSTSTISIARIMGPFHIPVISHSATCACLSNRRDYPSFFRTIPSDIHQSKALAKLVKHFGWTWVGAIRTNSDYGNDGMSTFLEAAEKEGVCVEYSVAVYRTDPRKWFLEVVQIIRKSTSKVIVAFADGTDLDILFKELHAQNVTGLQWVGSEGWITYRYIASSINYAVVQGAVGFAAFNAHIPGLHEFLANSRPSTTPGNQGLLELWETLFSCNMDPQAEAQAQGSVPACTGKESLRDTNTRFTDVSDASLLNNIYKATYAVAHALDMLFTCRDGEGPFENSTCADRENVQPWEVVHYLTQVNFTTKTGENVFFDEFGDPVARYALVNWQMNENGYIMFKTIGYYDASQPDGEQFEMKAEVKPIWAGESLEVPRSVCSESCLPGTRQAFVKGKPLCCFDCITCADGEFSNSTNAVKCDKCPPEYKSNDERNNCDLKAIEFLTVQELMSILLLSFCVIGACLAMTIALIFFQYRHTPLVRANNSELSFLLLFSLTLCFLCSLTFIGRPSEWSCMLRHTAFGITFVLCISCVLGKTMVVLMAFRASLPGNNVMKWFGPTQQRLSVLAFTLIQVLICILWLTINPPFPYKNMSYYNEKIILECALGSPIGFWAVLGYIGLLAFLCFILAFLARKLPDNFNEAKFITFSMLIFCAVWITFIPAYISSPGKFTVAVEIFAILASSYGMLFCIFLPKCYIILLKPENNTKKYLMGK
>LOCXPOlfC7.534.HIT1.OlfC.2R.855.ANF_receptor.exons6.NC_046622.1.Anabas_testudineus
THKWPEQGWALLQVLLVASFSQAEEPLCKRIGDLENPQLSKDGDIVLGGIFSFHSSWKNRQETYTHKPLPLECTSFNFRDFQIAQAMRFAIEEINNRTDLLPGISLGYKMYDTCASIARSVRVALALANGNEAVSVPSEAPCTQSAQVQAIMGETSSSPSVAIATVIGPFHIPLISHFATCACLSDKSKYPSFLRTIPSDYYQSRALAQLVKHFGWTWVGAIRTNDDYGNNGMATFTETAQQLGICLEYSVSFFRTDPPDKLQRIIDIIKVSTSKVIVTFLSHMDLDVLMKKLSQYNLTGYQWVGSEGWIFDSQTAEMDKNHILDGAIGLSIPKTHLSGIKEFILNVKPFNSSGNKMLTEFWETLFNCKFKQSESALKNQTECTGHEDLSGLQHSFTDMSFMPIFNNLYKGVYAVAHALHSILGCNETCNFKVQLDPFTILQHIRMIYFRTKEGDEVYFNENGDPPAKYEIINWQPTKNGVVDFVTVGLYDASLPADKQLSLKTKSLIWTQKSKQVPVSVCSEKCPPGTRKVLQKGKPVCCYDCIRCAEGEISNTTDSITCVRCQPEFWSNERRDACVKKEAEFLSFEEIMGALLTAASLFGTCMTAVVAFIFFRYRKTPIVRANNSELSFLLLFSLTLCFLCSLTFIGRPSEWSCMLRHTAFGITFVLCISCVLGKTMVVLMAFRASLPGSNVMKWFGPTQQRLSVLAFTLIQVVICILWLTISPPFPFKNFKEIKDKIILECALGSTVGFWAVLGYIGLLASFCFILAFLARKLPDNFNEAKFITFSMLIFCAVWITFIPAYVSSPGKFSVAVEIFAILASSFGLLICIFIPKCYIILLRPEKNTKKNMMGRG
>LOCXPOlfC8.536.HIT1.OlfC.2R.857.ANF_receptor.exons6.NC_046622.1.Anabas_testudineus
MTYKQKCSHHGWALLELLVVSVSLADELVCRHRGDLENPQLSKDGDIILGGIFSLHSSWKERQETYTHKPLPLECTSWNFRDFQTAQAMLFAIEEINNSTNLLPGISLGYKIYDTCGSMAKSVKVALALANDNEVAPVHSDTPCTRPAQVQAIMGDTASSTTMVIATVIGPFQIPQISHYATCACLSDKTKYPSFLRTIPSDYYRSRGLAQLVRHFGWTWVGALRSDNDYGNKGMAIFTEAAQQLGICLEYSVSFFRTDPRSKIQKIIEMMKHSTSKVIIAFLTFPEMDMLMNNLSPHNFTGYQWVGSEGWIIDSQTAEKDRNHILDGAIGLSIPRAHVSGLREFILNLKPLNLMENTMLAEFWEALFNCKFKQSNSTTENQTECTGNEDLSGLQKSFIDMSLMAIFNNVYKGVYAVAHAFHNFLVCNKTCDHNVKLDQFMILQHIRKIHFKTKEGDEVYFNENGDPPAKYDIIHWQPIGNGVVDFVTVGLYDASLPADKQLSLQNKSLIWAQKSKQVPVSVCSEKCPPGTRKVLQKGKPVCCYDCIRCAEGEISNTTDSITCLRCQPEFWSNDRRDACVKKHEVYLSFEEIMGALLTAASLFGTCMTAVVAFIFFRHRKTPIVRANNSELSFLLLFSLTLCFLCSLTFIGRPSEWSCMLRHTAFGITFVLCISCVLGKTMVVLMAFRASLPGSNVMKWFGPTQQRLSVLAFTLIQVVICILWLTISPPFPFKNFKEIKDKIILECALGSTVGFWAVLGYIGLLATLCFILAFLARKLPDNFNDAKFITFSMLIFCAVWITFIPAYVSSPGKFSVAVEIFAILASSFGLLICIFIPKCYIILLRPEKNTKKNMMGKG
>LOCXPOlfC9.538.HIT1.OlfC.2R.862.ANF_receptor.exons6.NC_046622.1.Anabas_testudineus
MASTQKCPEQGFALLQLLLVLSVSLAEQLVCRQRGNPENAQLSKDGDIILGGIFSFHSSWKDKQDTYLHEPLPLECTSLNFRDFQFALAMLFSIEEINNSTDLLPGISLGYKMYDTCGSIARSVKVALDLANGNEAASAPSEAPCNRAAQVQAIMGDTTSSTSMVIATVIGPFQIPQVSYYATCACLSDKIKYPSFLRTVPSDYYRSRGLAQLVKHFGWTWVGALRSNNDYGNKGMALFTETAQQLGICLEYSVAFFRTDPPERLQKIIDIIKASTSKVIVAFLTFPEMDVLMNKLSDQNVTGYQWVGSEGWIIDSQTAEKDRNHILDGAIGLSIPTAHVSGLREFILNLKPLNLLENTMLAEFWEALFNCKFKHLNSSTENQTECTGHEDLSGLQQSFIDMSLMAIFNNVYKGVYAVAHALHRILGCNKTCNYNVQLDPFMILQHIKKIHFKTKEGEEVYFNENGDPPAKYEIIHWQPTGNGVVDFVTVGLYDASLPADKQLSLQNKSLIWAQKSKQVPVSVCSEKCPPGTRKVLQKGKPVCCYDCIRCAEGEISNTTDSITCVRCQPEFWSNERRDACVKKEAEFLSYEEIMGALLTAASLFGTCMTAVVAFIFFRYRKTPIVRANNSELSFLLLFSLTLCFLCSLTFIGRPSEWSCMLRHTAFGITFVLCISCVLGKTMVVLMAFRASLPGSNVMKWFGPTQQRLSVLAFTLIQVVICILWLTISPPFPFRNLKELKDKIILECALGSTVGFWAVLGYIGLLASFCFILAFLARKLPDNFNEAKFITFSMLIFCAVWITFIPAYVSSPGKFSVAVEIFAILASSFGLLICIFIPKCYIILLRPEKNTKKNMMGKGAPKP
>LOCXPOlfC10.542.HIT1.OlfC.2R.705.7tm_3.exons6.NC_046622.1.Anabas_testudineus
MGETSSSPSVAIATVIGPFHIPLISHFATCACLSDKTKYPSFLRTIPSDYYQSRALAQLVKHFGWTWVGAIRSNNDYGNNGIAIFTETAQQLGICLEYSVSFFRTDPPNKIQKIIDIIKLSTSKVIVAFLAHLDLDVLMYKFSQHNLTGYQWVGTEAWIFDSQTAEMDKQHILDGAIGLSIPRAHVSGFREFILDVKPVNLLENTMLAEFWEALFNCKVKQSNISRENESECTGHEDLSGLQHSFVDMSLMAIFNNVYKGVFAVAHALHRILGCNKTCNSNVQLDPFIILQHIRNIHFRTKEGEEVYFNENGDPPAKYEIINWQPTENGVVDFVTVGLYDASLPADKQLSLKNKSLVWPQNSKQVPVSVCSEKCPPGTRKVLQKGKPVCCYDCIRCAEGEISNTTDSITCVQCQPEFWSNDRRDACVKKEAEFLSYEEIMGALLTASSLFGTCMTAIVSFIFFRHRKTPIVRANNSELSFLLLFSLTLCFLCSLTFIGRPSEWSCMLRHTAFGITFVLCISCVLGKTMVVLMAFKASLPGSNVMKWFGPTQQRLSVLAFTLIQVVICILWLTISPPFPFRNLKELKDKIILECALGSTVGFWAVLGYIGLLASFCFILAFLARKLPDNFNEAKFITFSMLIFCAVWITFIPAYVSSPGKFSVAVEIFAILASSFGLLICIFIPKCYIILLRPEKNTKKNMMGRGA
>LOCXPOlfC10.547.HIT1.OlfC.2R.859.ANF_receptor.exons6.NC_046622.1.Anabas_testudineus
MTSTQRWPEQGWALLHLLLVSSFSQAEELVCRQSGDPENPQLSTHGDIILGGIFSFHSSWKDRQETYTHKPLPLECISLNFRDFQIAQAMLFAIEEINNSTDLLPGTSLGYKMYDTCGSIARSVRVALALANGNEAVSSPSEAPCTRSEQVQAIMGETSSSPCMAIVTVIGPFHISLISPFATCACLSDKTKYPSFLRTIPSDYYQSRALAQLVRHFGWTWVGAIRTNDDYGNKGMAIFTETAQQLGICLEYSLSFFRTDPPDKIQKIIEIIKHSTSKVIVAFLSVFDMDVLMFKFSQYNLTGYQWVGSEGWIFDSQTAEMDKHHILDGAIGLAIPKAHVSGMKEFILNFKPVNSSGNDMLAEFWEALFNCKFKQLNSLTENQRECTGYEDLNLMQPSFIDMSLMPIFNNVYKGVYAVAHALHKILGCNGTCNYKVQLDPFIILQHIRNIHFTTKEGEDVYFNENGDPPAKYEIINWQPTENGVVDFVTVGLYDASLPADKQLSLQNKSLIWAQNSKQVPVSVCSEKCPPGTRKVLQKGKPVCCYDCIRCAEGEISNTTDSITCVQCQPEFWSNDRRDACLKKEAEFLSYEEIMGALLTAASLFGTCMTAVVAFIFFRYRKTPIVRANNSELSFLLLFSLTLCFLCSLTFIGRPSEWSCMLRHTAFGITFVLCISCVLGKTMVVLMAFKASLPGSNVMKWFGPTQQRLSVLAFTLIQVVICILWLTISPPFPFKNFKEIKDKIILECALGSTVGFWAVLGYIGLLASFCFILAFLARKLPDNFNEAKFITFSMLIFCAVWITFIPAYVSSPGKFSVAVEIFAILASSFGLLICIFIPKCYIILLRPEKNTKKNMMVKGA
>LOCXPOlfC11.548.HIT1.OlfC.2R.855.ANF_receptor.exons6.NC_046622.1.Anabas_testudineus
MTSTQRWPMQGWALLHLLLVVSFSQADELVCRQRGDPENPELSKDGDIILGGIFSFHSSWKDREDTYTYKPLPLECISLNFRDFQIAQAMLFAIEEINNRTDLLPGISLGYKIYDTCGSMARSVKAALALANGNEVMSVPSMAPCSKSAQVQAIMGETSSSPCMAIATVIGPFLIPLISPFATCACLSDKTKYPSFLRTIPSDYYQSRALAQLVKRFGWTWVGAIRTNDDYGNNGMAIFTETAQQLGICLEYSVSFFRTDPPNKIQNIIDIIKLSTSKVIVAFLSVLDLDVLIYMLSLHNLTGYQWVGSEAWIFDSQIAEMDKHHILDGAIGMAIPKSHVKGIREFILDVKPINNAMLTEFWEVLFNCRFKQSTSSSENMRKCTGHEDLRELQPSFIDMSLMPIFNNIYKGVYAVAHALNDILACNKTCNYKAQLDPLTILHYTKTIHFTTKEEDEVYFNENGDPPAKYEIINWQPTENGVVDFVTVGLYDASLPADKQLTLQNKSLFWAQNSKQVPVSVCSEKCPPGTRKVLQKGKPVCCYDCIRCAEGEISNNTDSITCVQCQPEFWSNERRDTCVKKEAEFLSYEEIMGALLTAASLFGTCMTAVVAFIFFRYRKTPIVRANNSELSFLLLFSLTLCFLCSLTFIGRPSEWSCMLRHTAFGITFVLCISCVLGKTMVVLMAFRASLPGSNVMKWFGPTQQRLSVLAFTLIQVVICILWLTISPPFPFKNFKEIKDKIILECALGSTVGFWAVLGYIGLLASFCFILAFLARKLPDNFNEAKFITFSMLIFCAVWITFIPAYVSSPGKFSVAVEIFAILASSFGLLICIFIPKCYIILLRPEKNTKKNMMGKG
>LOCXPOlfC12.549.HIT1.OlfC.2R.860.ANF_receptor.exons6.NC_046622.1.Anabas_testudineus
MTSTQTWLEQGWTNLQLLILVVSLSQAGEIVCRQRGDPENPQLFKDGNIILGGIFSFHSSWKDRQETYTHKPLPLECTSLNFREFQFAQVMRFAIEEINNRTDLLPGISLGYELYDTCGSVARSVKVALALANGNEAVTAPSEAPCTRPAQVQAVMGETSSSICMGIATVIGPFHIPLISHFATCACLSDKTKYPSFLRTVPSDYYQSRALAQIVKHFGWTWVGAIRSNNDYGNNGMAIFIETAQQLGICLEYSVSFFRTDPPNRIQKIIDIIKLSTSKVIVAFMPFPDMDVLIHQLSLNNLTGYQWVGTEGWIIDSQIAEMDKHHILNGAIGLAIPKAHVSGIREFIINVKPLSSMGNNMFTEFWEALFNCNFNQSNSSAENHKECTGHEDVSGLQHSFTDMSLMPIFNNLYKGVYAVAHALHSILGCNETCNYKMTLDPFTILQHIKKINFKTKEGDEVYFNENGDPPAKYEIINWQPTENGVVDFVTVGLYDASLPADKQLSLQNKSLVWAQNSKQVPVSVCSEKCPPGTRKVLQKGKPVCCYDCIRCAEGEISNITDSTTCVRCQPEFWSNDRRDTCVKKEAEFLSFEEIMGELLTAASLFGTCMTAVVAFIFYRYRKTPIVRANNSELSFLLLFSLTLCFLCSLTFIGRPSEWSCMLRHTAFGITFVLCISCVLGKTMVVLMAFRASLPGSNVMKWFGPTQQRLSVLAFTLIQVVICILWLTISPPFPFRNLKELKDKIILECALGSTVGFWAVLGYIGLLASFCFILAFLARKLPDNFNEAKFITFSMLIFCAVWITFIPAYVSSPGKFSVAVEIFAILASSFGLLICIFIPKCYIILLKPEKNTKKNMMGKGA
>LOCXPOlfC13.553.HIT1.OlfC.2R.859.ANF_receptor.exons6.NC_046622.1.Anabas_testudineus
MTSTQTWLEQGWTNLQLLILVVSLSQAGEIVCRQRGDPENPQLFKDGNIILGGIFSFHSSWKDRQETYTHKPLPLQCTSLNFREFQFAQVMLFAIEEINNRTDLLPGMSLGYELYDTCGSVARSVKVALALANGNEAVTAPSEAPCTRPAQVQAVMGETSSSICLGVATVIGPFHIPLISHSATCACLSDKTKYPSFLRTVPSDYYQSRALAQIVKHFGWTWVGAIRSNNDYGNNGMATFIETAQQLGICLEYSVSFFRTDPPNKIQNIIDIIKLSTSKVIVAFLTFPDMDVLIYQLSLNNLTGYQWVGTEGWIIDSQIAEMDKNHILNGAIGLAIPKAHVSGMKEFIINVKPLSSMGNNMFTEFWEALFNCNFNQSNSSAENHKECTGHEDVSGLQHSFTDMSLMPIFNNLYKGVYAVAHALHSILGCNETCNSKMTLDPFTILQHIQKINFKTKEGDEVYFNENGDPPAKYEIINWQRRENGVVDFVTVGLYDASLPADKQLSLQNKSLVWAQNSKQVPVSVCSEKCPPGTRKVLQKGKPVCCYDCIRCAEGEISNISDFITCVRCQPEFWSNDRRDTCVKKEAEFLSFEEIMGALLTAASLFGTCMTAVVAFIFFRYRKTPIVRANNSELSFLLLFSLTLCFLCSLTFIGRPSEWSCMLRHTAFGITFVLCISCVLGKTMVVLMAFRASLPGSNVMKWFGPTQQRLSVLAFTLIQVVICILWLTISPPFPFKNFKEIKDKIILECALGSTVGFWAVLGYIGLLASFCFILAFLARKLPDNFNEAKFITFSMLIFCAVWITFIPAYVSSPGKFSVAVEIFAILASSFGLLICIFIPKCYIILLKQEKNTKENLMGKG
>LOCXPOlfC12.555.HIT1.OlfC.2R.705.7tm_3.exons6.NC_046622.1.Anabas_testudineus
MGEASSSICMGVATVIGPFHIPLISHFATCACLSDKTKYPSFLRTVPSDYYQSRALAQIVKHFGWTWVGAIRSNNDYGNNGMAIFTETAQQLGICLEYSLSIFRTDPPNKIQRIIEIIKLSTSKVIVAFMPFPDMDVLIHQLSLNNLTGYQWVGSEGWIIDSQIAEMDKNNILDGAIGLAIPKAHVSGMKEFIINVKPLSSMGNNMFTEFWEALFNCNFNQSNPLAENHKECTGHEDVSGLQHSFTDMSLMPVFNNLYKGVYAVAHALHSILGCNETCNSKMTLDPFTILQQIQKINFKTKEGDEVYFNENGDPPAKYEIINWQPTENGVADFVTVGLYDASLPADKQLSLQNKSLVWAQNSKEVPVSVCSEKCPPGTRKVLQKGKPVCCYDCIRCAEGEISNITDSTTCVRCWPEFWSNDRRDACVKKEAEFLSFEEIMGALLTAASLFGTCMTAVVSFIFFRYRKTPIVRANNSELSFLLLFSLILCFLCSLTFIGRPSEWSCMLRHTAFGITFVLCISCVLGKTMVVLMAFRASLPGSNVMKWFGPTQQRLSVLAFTLIQVVICILWLTISPPFPFKNFKEIKDKIILECALGSTVGFWAVLGYIGLLASFCFILAFLARKLPDNFNEAKFITFSMLIFCAVWITFIPAYVSSPGKFSVAVEIFAILASSFGLLICIFIPKCYIILLNPEKNTKKNMMGKVA
>LOCXPOlfC14.556.HIT1.OlfC.2R.855.ANF_receptor.exons6.NC_046622.1.Anabas_testudineus
MTSTQKCLEQGWANLQLLFLVVSLSQAQETVCRQRGDPENPQLFKDGDIILGGIFSFHSSWKDRQETYTHKPLPLECISLNFREFQFAQVMLFAIEEINNRTDLLPGISLGYKIYDTCGSVARSVKVALALANGEDIVSEPSEAPCTKPAQVQAIMGETASSPCMGIATVIGPFHIPLISHFATCACLSDKTKYPSFLRTIPSDYYQSRALAQLVKHFGWTWVGAIRSNNDYGNNGMAIFTEAAQQLGICLEYSVSFFRTDPPNKIQKIIEMIKHSTSKVIVAFLHFPDMDVLIHDLSQHSLTGYQWVGSESWIIDSQIAEMDKNNILDGAIGLAIPKAHVTGMKEFILDVKPLGLLDADIITEFWETLFSCKFRQSNLLVENHKECTGHEDVSGLQHSFTDMSLMPIFNNLYKGVYAVAHALHSILGCNETCNSKMTLDPFTILQRTREINFKTKEGEEVYFNENGDPPAKYEIINWQPTENGVVDFVTVGLYDASLPADKQLSLQNKSLVWAQNSKQVPVSVCSEKCPPGTRKVLQKGKPVCCYDCIRCAEGEMSNTTDSITCVRCQPEFWSNDRREACVKKEAEFLSYEEIMGALLTAASLFGTCMTAVVAFIFFRYRKTPIVRANNSELSFLLLFSLTLCFLCSLTFIGRPSEWSCMLRHTAFGITFVLCISCVLGKTMVVLMAFRASLPGSNVMKWFGPTQQRLSVLAFTLIQVVICILWLTISPPFPFKNFKEIKDKIILECALGSTVGFWAVLGYIGLLASFCFILAFLARKLPDNFNEAKFITFSMLIFCAVWITFIPAYVSSPGKFSVAVEIFAILASSFGLLICIFHSKMLHYLTEDQRRIQKRI
>LOCXPOlfC15.558.HIT1.OlfC.2R.858.ANF_receptor.exons6.NC_046622.1.Anabas_testudineus
MTCNKKWLDWGWAILQLLLVVFLCQAEETVCRHRSDPENPQLSNDGDIVLGGIFSFHSSWKERQETYRDKPLPLECTSLSFRELQFAQAMLFAIEEINNRTDLLPGISLGYKMYDTCGSIARSVKVALSLANGNEIVSTPSNSACSRPAQVQAIMGDTSSSLCIAVSTVIGPFQIPMISHFATCACLSDKTKYPSFLRTIPSDYYQSRALAQLVKHFGWTWVGAIRSNNDYGNNGIAIFTETAQQLGICLEYSVSFFRTDPPNKIQKIIEMIKVSTSKVIVAFLPFADMDVLMYMLSKYNLTGYQWVGSEGWMVDSVIAEMDKNHILDGAIGLSIPKAHVSGMREFILNFKPVNSSGNDMVAEFWEALFNCKFKQSNSSTENQRVCTGHEDLGGLQQSFIDMSLMPIFNNVYKGVYAVAHALHRILGCNKTCDYKAQLDPFTILQNTRKIHFTTKEGDEVYFNENGDPPAKYEIIHWQRTENGVVDFVTVGLYDASLPADKQLSLQNNLLVWAQKSKQVPVSVCSEKCPPGTRKVLQKGKPVCCYDCIRCAEGEISNITDSITCVRCQPEFWSNQRRDACVKKEAEFLSYEEIMGALLTAASLFGTCMTAVVAFIFFTYRKTPIVRANNSELSFLLLFSLTLCFLCSLTFIGRPSEWSCMLRHTAFGITFVLCISCVLGKTMVVLMAFKASLPGSNVMKWFGPTQQRLSVLAFTLIQVVICILWLTISPPFPFKNFKEIKDKIILECALGSTVGFWAVLGYIGLLASFCFILAFLARKLPDKFNEAKFITFSMLIFCAVWITFIPAYVSSPGKFSVAVEIFAILASSFGLLICIFIPKCYIILLKPEKNTKKNMMGKG
>LOCXPOlfC16.560.HIT1.OlfC.2R.858.ANF_receptor.exons6.NC_046622.1.Anabas_testudineus
MTCNQKWTKLTWVNVQLLLVVFFCEADEPVCRHRGDPENPQLSNDGDIVLGGIFSFHSSWKDRQETYTHKPLPLECISLNFRDFQIAQAMLFTIEEINNRTDLLPGISLGYKMYDTCGSIAGSVKVALALANGNEVLSATSNTACSRPAQVQAIMGDTSSSPCMAVATVIGPFNIPLISHFATCACLSDKTKYPSFLRTIPSDYYQSRALAQLVKHFGWTWVGAIRSNNDYGNKGMATFIETAQQLGICLEYSVSFFRTDPPNKIDKIIEIIKASTSKVIVAFLPFPDMDILMYKLAQNNLTGYQWVGSEGWIFDSQIAEMDKNHILDGAIGLSIPKAHVTGMREFILNFKPVNSSGNDMVAEFWEAVFDCKFKQSNSSTENQRVCTGHEDLSGLQQSFIDMALMPIFNNVYKGVYAVAHALQRILGCNKTCDYKVQLDPFTILQHIRKINFRTKEGDEVYFNENGDPPAKYEIINWQPTENGVVDFVTVGLYDASLPADKQLTLQNNSIIWAQTEKKVPVSVCSEKCPPGTRKVLQKGKPVCCYDCIRCAEGEISNITDSITCVRCQPEFWSNERRDACVKKETEFLSFEEIMGALLTAASLFGTCMTAVVAFIFFRYRKTPIVRANNSELSFLLLFSLTLCFLCSLTFIGRPSEWSCMLRHTAFGITFVLCISCVLGKTMVVLMAFRASLPGSNVMKWFGPTQQRLSVLAFTLIQVIICILWLTISPPFPFKNFKEIKDKIILECALGSTVGFWAVLGYIGLLASFCFILAFLARKLPDNFNEAKFITFSMLIFCAVWITFIPAYVSSPGKFSVAVEIFAILASSVGLLICIFIPKCYIILLRPENNTKKNMMGKG
>LOCXPOlfC17.564.HIT1.OlfC.2R.857.ANF_receptor.exons6.NC_046622.1.Anabas_testudineus
MGFRQKWPEQGGVLLQLLLLVSFCVSEELVCRHMGDPENSQLSKAGDIILGGVFSFHTSWKDRQDTYTRKPLPLECISLNFRDFQIAQAMIFAIEEINNSTDLLPGIFLGYKMHDTCGSIARSVKVALALANGNEVVSETSNAACSRRAQVQVIMGDTSSSPCMAVATVIGPLNIPMISPYATCACLSDKTKYPSFLRTIPSDYYQSRALAQLVKHFGWTWIGVIRSNNDYGNNGMAIFTEAAQQLGICLEYSVSIFRTDPPNKIQKMIEIIKHSTSKVIVAFLHFPDMEVLLHEFSKQNLTRYQWVGSEGWMFDSQIAKMDKNHILGGAIGLAIPKAHVSGMREFILDVKPVNFSGNELLAEFWETLFNCKFRLINSSMENQRECTGHEDLSGLQQSFIDMSYMAIFNNVYKGVYAVAHALHNILDCNETCDYKMQLDPFVILQRVKKIHFKTKEGEEVYFNENGDLPAKYEIINWQPTENGVVDFVTVGLYDASLPADKQLSLQNKSLFWAQNSKQVPVSVCSEKCPPGTRKVLQKGKPVCCYDCIRCAEGEISNSTDSITCVQCQPEFWPNERRDVCVKKEAEFLSYEEIMGALLTAASLFGTCMTAVVAFIFFRYRKTPIVRANNSELSFLLLFSLTLCFLCSLTFIGRPSEWSCMLRHTAFGITFVLCISCVLGKTMVVLMAFKASLPGSNVMKWFGPTQQRLSVLAFTLIQVVICILWLTISPPFPFKNFKEIKDKIILECALGSTVGFWAVLGYIGLLASFCFILAFLARKLPDNFNEAKFITFSMLIFCAVWVTFIPAYVSSPGKFSVAVEIFAILASSFGLLICIFIPKCYIILLRPEKNTKKNMMNK
>LOCXPOlfC18.565.HIT1.OlfC.2R.861.ANF_receptor.exons7.NC_046622.1.Anabas_testudineus
MAFRQKWPEQGGVLLQLLLLVSFCVSEELVCRHMGDPENSQLSKGGDIILGGVFSFHSSWKDRQDTYTRKPLPLECTSLNFRGFQFSQSMRFAIEEINNSTDLLPGMSLGYKMYDTCSSIAKSVKVALALANDDVVSATEAPCNRLAQVQAIVGETSSSPCLAIATVIGPFHIPQISPFATCACLSDKTKYPSFLRTIPSDYYQSRALAQLVKHFGWTWVGAIRSNNDYGNNGMAIFTETAQQLGICLEYSVSFFRTDPPNKIQKIMEIIKLSTSKVIVAFLSSLDMDVLIYKLSLHNLSGYQWVGSEAWVFDSHNAEKDHQHILDGTIGLSIPKVHVSGMREFIIDVKPLTLLGNETITEFWETLFNCKFNQSNSSAENLTKCSGDEDLSGLQHSFTDMSLMPIFNDVYKGVYAVAHALHNILGCNKTCNLKVTLDPFTILQHIKKIHFKTKEGEEVYFNENGDPPAKYEIINWQPTGNGVVDFVTVGLYDASLPADKQLSLQNNSIIWAQTEKKVPVSVCSEKCPPGTRKVLQKGKPVCCYDCLRCAEGEISNTTDSITCVRCQPEFWSNERRDACVKKEAEFLSFEEIMGALLTAASLFGTCMTAVVAFIFFRYRKTPIVRANNSELSFLLLFSLTLCFLCSLTFIGRPSEWSCMLRHTAFGITFVLCISCVLGKTMVVLMAFRASLPGSNVMKWFGPTQQRLSVLAFTLIQVVICILWLTISPPFPFKNLKEIKDKIILECALGSTVGFWAVLGYIGLLASFCFILAFLARKLPDNFNEAKFITFSMLIFCAVWITFIPAYVSSPGKFSVAVEIFAILASSFGLLICIFIPKCYIILLKPEKNTKSNVMGRGAQKYS
>LOCXPOlfC19.571.HIT1.OlfC.2R.857.ANF_receptor.exons6.NC_046622.1.Anabas_testudineus
MTYRQKLSGRAWALSQLLLVASFSQAEELVCRQSGDPENPQLSKDGDIILGAIFSFHSSWKDRQETYTHKPLPLECTSLNFRDFQIAQAMLFAIEDINNSTDLLPGISLGYKLYDTCGSIARSVRVALALANGNEAVSVPSEAPCTRPAQVQAIIGETSSSPSVAIATVIGPFHIPLVSHYATCACLSDKSKYPSFLRTIPSDYYQSRALAQLVKHFGWTWVGAIRSNNDYGNNGIAIFTDTAQQLGICLEYSVPFFRTDPPNKIQKIIDIIKLSTSKVIVAFLSHLDMDVLMNKLSHHNLTGYQWVGSEGWIFDSQTAEKDNNHILDGAIGLSIPRAHVSGIREFMLNIKPVNLLGNDMLTEFWEALFNCRFKQSPSSLENQSECTGHEDLSGLQHSFVDMSLMAVFNNVYKGVFAVAHALHNILECNKTCNFKVQLDPFTILQHIKKIEFKTTEGEEVYFNENGDPPAKYEIIHWQPTENGVVDFVTVGLYDASLPADKQLSLQYNSLVWAQNSKQVPVSVCSEKCPPGTRKVLQKGKPVCCYDCIRCAEGEISNITDSTTCVQCQPEFWPNEKRDACVKKEAEFLSYEEIMGALLTAASLFGTCMTAVVAFIFFRYRKTPIVRANNSELSFLLLFSLTLCFLCSLTFIGRPSEWSCMLRHTAFGITFVLCISCVLGKTMVVLMAFRASLPGSNVMKWFGPTQQRLSVLAFTLIQVVICILWLTISPPFPFKNFKEIKDKIILECALGSTVGFWAVLGYIGLLASFCFILAFLARKLPDNFNEAKFITFSILIFCAVWITFIPAYVSSPGKFSVAVEIFAILASSFGLLICIFIPKCYIILLRPEKNTKKNMMGK
>LOCXPOlfC20.577.HIT1.OlfC.2R.858.ANF_receptor.exons6.NC_046622.1.Anabas_testudineus
MTFTQKGPEWGLALLQFLLVASFSQPEKQMCQRRGDPENPQLSKDGDILLGGIFAFHGSWKNRKDTYQNKPLPLECTILNLGEFQFAQAMLFAIEEINNSTDLLPGISLGYELYDTCGSVARSVRVALALTNGNEAVSVPSDVPCNRPAKVQAIIGETSSSPCMAVATVIEPFYIPLISPFATCACLSDKTKYPSFLRTIPSDYYQSRALAQLVKHFGWTWVGAVRSNDDYGNNGMATFRETAQQLGICLEYSVSFFRTDPPNKIQKIIDIVKISTSKVIVTFLSYFDMDVLINHLSQYNLTGYQWVGSEAWIFGSQIAEMDKHHILDGAIGLFIPKAHVRGMSEFIVDVKPVSLWGHELFTEIWETLFSCKFKQSSSSTENQRECTGHEDLRGLQHSFIDMSLMPIFNNVYKGVYAVAHALHNILNCNESCNYEMQLDPFMILQHVRKSHFITKEGEEVYFNENGDLPAKYEIINWQPTENGVVDFVTVGLYDASLPADKQLSLKNKSLVWAQNLKQVPVSVCSEKCPPGTRKVLQKGKPVCCYDCIRCAEGEISNITDSITCVQCQPEFGSNERRDACVKKEAEFLSYEEIMGALLTAASLFGTCMTAVVAFIFFRYRKTPIVRANNSELSFLLLFSLTLCFLCSLTFIGRPSEWSCMLRHTAFGITFVLCISCVLGKTMVVLMAFRASLPGSNVMKWFGPTQQRLSVLAFTLIQVVICILWLTISPPFPFKNFKEIKDKIILECALGSTVGFWAVLGYIGLLASFCFILAFLARKLPDNFNEAKFITFSMLIFCAVWITFIPAYVSSPGKFSVAVEIFAILASSFGLLICIFIPKCYIILLKPEKNTKKNLMGKG
>LOCXPOlfC21.579.HIT1.OlfC.2R.862.ANF_receptor.exons6.NC_046622.1.Anabas_testudineus
MTFTHKWPEQGWALLQLLLVASFSQQEEQVCRLRGDPEKPQLYKDGDILLGGIFAFHSSWKERTDNYTSKPLPLECTSLNLGVYHLALAMLFAIEEINNSTDLLPGLSLGYKMYDTCGSIARSVRVALALTNGNEAVSVPSEAPCTRPAQVQAIIGETSSSPSVAIATVIGPFHIPLISPFATCACLSDKTKYPSFLRTIPSDYYQSRALAQLVKHFGWTWVGAIRSNDDYGNNGMTTFRETAQQLGICLEYSVAFFRTDPPNKIQKIIEIIKISTSKVIVTFLSSFDIDVLIYNLSKYNLTGYQWVGTEAWIFDSQTAEMDKNHILNGAIGLSIPKAHVSGVREFILDVKSLSLWGNAMFKEFWETLFNCKFKQPSSPTEDLKECTGHEDLSGLQQSFIDMSLMPTVYKGVYAVAHALHIMLGCNETCNYKVQLDPFTILQHIRVIDFRTKEGDEVYFNENGDPPAKYDIINWQPTGNGVVEFVTVGLYDAALPADKQLSLQNKSLVWAPNSKQASYPLITVPVSVCSEKCPPGTRKVLQKGKPVCCYDCIRCAEGEISNTTDSITCVRCQPEFWSNDRRDACVKKEAEFLSYEEIMGALLTAASLFGTCMTAVVAFIFFRYRKTPIVRANNSELSFLLLFSLTLCFLCSLTFIGRPSEWSCMLRHTAFGITFVLCISCVLGKTMVVLMAFRASLPGSNVMKWFGPTQQRLSVLAFTLIQVVICILWLTISPPFPFKNFKEIKDKIILECALGSTVGFWAVLGYIGLLASFCFILAFLARKLPDNFNEAKFITFSMLIFCAVWITFIPAYVSSPGKFSVAVEIFAILASSFGLLICIFIPKCYLILMKPDRNTKKNMMGKG
>LOCXPOlfC22.583.HIT1.OlfC.2R.845.ANF_receptor.exons6.NC_046622.1.Anabas_testudineus
WAVLQLLLVASFSQTEELVCRQIGDPENPQLSKDGDIILGGIFSFHSSWKDRQETFTHKPLPLECTSLNFRDFQIAQAMLFAIEDINNRTDLLPGISLGYKLYDTCGSIARSVRVALALANGNERISTSSKAQCTKPAQVQAIMGETSSSPTVAIATVIGPFHIPLISHYATCACLSDKTKYPSFLRTIPSDYYQSRALAQLVKHFGWTWVGAIRSNNDYGNNGMATFTETAQQLGICLEYSVAFFRTDPLNKIQKIIDIIKLSTSKVIVAFLSHLDMDVLMNMLSLHNLTGFQWVGSESWIIDSQTAEKDNNHILDGAIGVFIPKAHVSGVREFILNVKPVNSSGNDMLAEFWEALFNCKLKQSMSTENWSECSGHEDLSGLQHSFVDMSLMAIFNNVYKGVDAVAHALHNILNCNETCNYNVQLDPFTILQHIRKIDFRTKEGEQVYFNENGDPPAKYEILHWQRTENGVVDFVTVGLYDASLPADKQLSLQNMSLLWAQNLNQVPVSVCSEKCPPGTRKVLQKGKPVCCYDCIRCAEGEISNITDSITCVRCQPEFWSNDRRDACVKKEAEFLSYEEIMGALLTAASLFGTCMTAVVAFIFFRYRKTPIVRANNSELSFLLLFSLTLCFLCSLTFIGRPSEWSCMLRHTAFGITFVLCISCVLGKTMVVLMAFRASLPGSNVMKWFGPTQQRLSVLAFTLIQVVICFLWLTISPPFPFKNLKEIKDKIILECALGSTVGFWAVLGYIGLLASFCFILAFLARKLPDNFNEAKFITFSMLIFCAVWITFIPAYVSSPGKFSVAVEIFAILASSFGLLICIFIPKCYIILLRPEKNTKKNMMGR
>LOCXPOlfC23.585.HIT1.OlfC.2R.857.ANF_receptor.exons6.NC_046622.1.Anabas_testudineus
MTSTQRWPEWGWALLQLLLVTSFSQAEELVCRQRSDPEKPQLSKDGDIILGGIFAFHSSWKDRQDTYTHKPETLECIGLNFRDFQTAQAMVYAIEEINNSTDLLPGISLGYKMYDTCDSNARGVRVALALTNGNEVESAPSKAPCTRPAQVQAILGDTSSSTCMAVATVIGPFYIPQISPFATCACLSDKTKYPSFLRTIPSDYYQSRALAQLVKHFGWTWVGAIRTNDDYGNNGMAIFTEIAQQLGICLEYSVSFFRTDPPNKIQKIIDIIKISTSKVIVAFLSYLDMDVLMSKLSSHNLAGYQWVGSEAWIFDSQTAEMDKHHILDGAIGLFIPKAHVSGMREFMLNVKPLNLPDNNMLIEFWEALFSCKFNQSNPSAENKRECTGQEDLSELQPSFIDMSLMPIFNNIYKGVYAVAHALHSILAYNETYNHKMQLDPFTILQHLKNVYFKTKEGDEVYFNENGDPPAKYEIINWQPTENGVVDFVTVGLYDASLPADKQLSLKNNSIIWTQKSKQVPVSVCSEKCPPGTRKVLQKGKPVCCYDCIRCAEGEISNTTDSITCVHCQPEFWPTERRDACVKKEAEFLSYEEIMGALLTAASLFGTCMTAVVAFIFFRYRKTPIVRANNSELSFLLLFSLTLCFLCSLTFIGRPSEWSCMLRHTAFGITFVLCISCVLGKTMVVLMAFRASLPGSNVMKWFGPTQQRLSVLAFTLIQVVICILWLTISPPFPFKNFKEIKDKIILECALGSTVGFWAVLGYIGLLASFCFILAFLARKLPDNFNEAKFITFSMLIFCAVWITFIPAYASSPGKFSVAVEIFAILASSFGLLICIFIPKCYIILLRPENNTKKNMMGK
>LOCXPOlfC24.588.HIT1.OlfC.2R.861.ANF_receptor.exons6.NC_046622.1.Anabas_testudineus
MTFTQKWPEWGLALLQLLLVASFSQPEKQMCQRRGDPENPQLSKDGDILLGGIFAFHGSWKNRNDTYKNKPLPLECTSLNLGAFQFAQAMLFAIEEINNSTDLLPGISLGYNIYDTCGSTARSVGVALALTNGNEAVSVPSEAPCIRSTQVQAIIGETSSSPCMAVATVIGPFHIPLISPFATCACLSDKTKYPSFLRTIPSDYYQSRALAQLVKHFGWTWVGAIRSNDDYGNNGMATFRETAQQLGICLEYSVSFFRTDPPNKIKRIIEMIKLSTSKVIVAFLSYFDMDVLINHLSQYNLTGYQWVGSEAWIFDSHTVEMDKHHILDGAIGLSIPKAQVSSIREFILDVKPLSLWGHELFTEIWETLFSCKFKQSSSSTKNQRECTGQEDLSGLHNSFTDMSLMPIFNNVYKGVYAVAHALHNILNCNESCNYKVKLDPFMILQHVRKNHFITKEGDEVYFNENGDPPAKYEIINWQPTENGVVDFVTVGLYDASLPADKQLNLKNKSLVWAQNSKQVPVSVCSEKCPPGTRKVLQKGKPVCCYDCIRCAEGEISNITDSITCVQCQPEFWSNDRRDACVKKQAEYLSYEEIMGALLTAASLFGTCMTAVVAFIFFRYRKTPIVRANNSKLSFLLLFSLILCFLCSLTFIGRPSEWSCMLRHTAFGITFVLCISCVLGKTMVVLMAFRASLPGSNVMKWFGPTQQRLSVLAFTLIQVVICILWLTISPPFPFRNLKELKDKIILECALGSTVGFWAVLGYIGLLASFCFILAFLARKLPDNFNEAKFITFSMLIFCAVWITFIPAYVSSPGKFSVAVEIFAILASSFGLLVCIFIPKCYIILLKPEKNTKKNMMGRGAQN
>LOCXPOlfC25.591.HIT1.OlfC.2R.856.ANF_receptor.exons7.NC_046622.1.Anabas_testudineus
MTLTQKWPGRSWALLQLLLVASFTKTEEQVCRLRGDTENPQLSKDGDIIFGGMFAFYGSWKDRKDTFTSKPLPLECISLNLGAFQIAQAMLFAIEEINNSTDLLPGISLGYKMYDTCGSAARSVKVALALTNGNEVVSTLSKAPCTRSAQVQAIIGETSSSPCMAIATVIGPFYIPEISPFATCACLSDKTKYPSFLRTIPSDYYQSRALAQLVKYFGWTWVGAIRSNDDYGNNGMAIFTETAQQLGICLEYSLSFFRTDPPNKIQKIIEIIKLSTCKVIIAFLTYLDMDVLLYTLSLYNLTGYQWVGTEAWIFDSQTAEMDKHHILDGAIGLSIPKAQVSGMREFILDVKPLNSPGNKMFAEFWETLFNCKFKQSNTWIENQRECTGHEDLSGLQSSFTDMSLMPIFNNVYKGVYAVAHALHNILVCNETCNYNVQLDSFTILQHIRKIRFKTKEGDEVYFNENGDPPAKYEIIHWQPTKNGVVDFVTVGLYDASLPADKQLSLQNKSLIWAQNSKQVPVSVCSEKCPPGTRKVLQKGKPVCCYDCIRCAEGEISNTTDSITCVQCQPEFWSNERRDACVKKEAEFLSFEEIMGALLTAASLFGTCMTAVVAFIFFRHRKTPIVRANNSELSFLLLFSLTLCFLCSLTFIGRPSEWSCMLRHTAFGITFVLCISCVLGKTMVVLMAFRASLPGSNVMKWFGPTQQRLSVLAFTLIQVVICILWLTISPPFPFKNFKEIKDKIILECALGSTVGFWAVLGYIGLLASFCFILAFLARKLPDNFNEAKFITFSMLIFCAVWITFIPAYVSSPGKFSVAVEIFAILASSFGLLICIFIPKCYIVLLRPDKNTKKNMMG
>LOCXPOlfC26.595.HIT1.OlfC.2R.855.ANF_receptor.exons6.NC_046622.1.Anabas_testudineus
MTLTQKWPERSWALLQLLLVASFTKTEEQVCRLRGDTENPQLSKDGDIIFGGMFAFYGSWKDRKDTFTSKPLPLECISLNLGAFQIAQAMLFAIEEINNSTDLLPGISLGYKMYDTCGSAARSVKVALALTNGNEVVSTLSKAPCTRPAQVQAIIGETSSSPCMAIATVIGPFHIPEISPFATCACLSDKTKYPSFLRTISSDYYQSRALAQLVKHFGWTWVGAIRSNDDYGNNGMAIFTEAAQQLGICLEYSVSFFRTDPPNKIQKIIEIIKLSTCKVIIAFLTYLDMDVLLYTLSLYNLTGYQWVGTEGWIFDSQTAKMDKNHILDGAIGLFIPKAHVSGMREFILNVKPLNSPGNKMFAEFWETLFNCKFKQSNTWIENQRECTGHEDLSGLQSSFTDMSLMPIFNNVYKGVYAVAHALHNILVCNETCNYNVQLDSFTILQHIRKIRFKTKEGDEVYFNENGDPPAKYEIIHWQPTENGVVDFVTVGLYDASLPADKQLSLQNKSLIWAQNSKQVPVSVCSEKCPPGTRKVLQKGKPVCCYDCIRCAEGEISNITDSITCVQCQPEFWSNDRRDACVKKEAEFLSFEEIMGALLTAASLFGTCMTAVVAFIFFRYRKTPIVRANNSELSFLLLFSLTLCFLCSLTFIGRPSEWSCMLRHTAFGITFVLCISCVLGKTMVVLMAFRASLPGSNVMKWFGPTQQRLSVLAFTLIQVVICILWLTISPPFPFKNFKEIKDKIILECALGSTVGFWAVLGYIGLLASFCFILAFLARKLPDNFNEAKFITFSMLIFCAVWITFIPAYVSSPGKFSVAVEIFAILASSFGLLICIFIPKCYIVLLRPEKNTKKNMM
>LOCXPOlfC27.607.HIT1.OlfC.2R.855.ANF_receptor.exons6.NC_046622.1.Anabas_testudineus
MPLTQRWPERGWALLQLLLVASFSQTEEQVCRLIGDPENPQLSKDGDITFGGMFAFHGSWKDRKDTFTSKPLPLNCDSLNVGAFQFAQAMLFAIEEINNSTDLLPGISLGYKMYDTCGSAARGVKVALALTNGNEVVSTLSKAPCTRSAQVQVIIGETSSSPCMAIATVIGPFHIPEISPSATCACLSDKTKYPSFLRTIPSDYYQSRVLAQLVKHFGWTWVGAIRSNNDYGNNGMAIFTETAQQLGICLEYSVSFFRTDPPNKLQKIIDIIKHSTSKVIVAFLSYLDMDVFVYTLSLYNLTGYQLVGTEGWIFNYQTAEMDKNHILDGAIGLSIPKGQVSGMREFIIDVKPLNSTGNEIFTEFWETLFNCKFRQPKSPTENQRECTGHEDLSGHSFTDMSLMPIFNNVYKGVYAVAHALHNILDCNETCNCEGQLDPFMILQHIRKIRFKTKEGEEVYFNEKGDPPAKYEIINWQPTENGVVDFVTVGLYEASLPADKQLSLQNNYIIWSQNSKQVPVSFCREKCPPGTRKVLQKGKPVCCYDCIRCAEGEISNITDSITCVRCQPEFWSNDRRDVCVKKEAEFLSFEEIVGALLTAASLFGTCMTAVVAFIFFRYRKTPIVRANNSELSFLLLFSLTLCFLCSLTFIGRPSEWSCMLRHTAFGITFVLCISCVLGKTMVVLMAFRASLPGSNVMKWFGPTQQRLSVLAFTLIQVVICILWLTISPPFPFKNFKEIKDKIILECALGSTVGFWAVLGYIGLLASFCFILAFLARKLPDNFNEAKFITFSMLIFCAVWITFIPAYVSSPGKFSVAVEIFAILASSFGLLICIFIPKCYIILLRPENNSKKNMMGR
>LOCXPOlfC28.610.HIT1.OlfC.2R.856.ANF_receptor.exons6.NC_046622.1.Anabas_testudineus
QWPERSWALLQVLLVAAFSQSEEQVCRLRGDPESPQLSKDGDIILGGMFAFHGSWKDRQDTYTYKPMPLECTSLNLGAFQFAQAMLFAIEEINNSTDLLPGISLGYKMYDSCSSIARTVRVALALANGNEIVSMPSMVSCTKPAQVQAIMGETSSSPCMAVATVIGPFNIPQISPFATCACLSDKTKYPSFLRTIPSDYYQSRALAQLVKHFGWTWVGAIRANDDYGNNGMATFTETAQQLGICLEYSVSFFRTDPPNKIQKIIDIIKHSTSKVIVAFLSYLDMDVLLYTLSLYNLTGYQWIGTESWIIDSQTAKMDRHHILDGAIGLSIPKAHVRGIREFILNVKPLNSSGHEIFTELWEILFSCKFKQLKSLTENQRECTGHEDLSGLHYGFTDMSLMPIFYNVYKGVYAVAHALHNILGCNETCNYTVQLDPFTILQHVRKNHFRTKEGDEVYFNENGDPPAKYEIINWQPMENGIADFVTVGLYDASLPADKQLSLQNNYIIWAQNSKQVPVSVCSEKCPPGTRKVLQKGKPVCCYDCIRCAEGEISNITDSITCVRCQPEFWSNDRRDTCVKKETEFLSYEEIMGALLTAASLFGTCMTAVVAFIFFRYRKTPIVRANNSELSFLLLFSLTLCFLCSLTFIGRPSEWSCMLRHTAFGITFVLCISCVLGKTMVVLMAFRASLPGSNVMKWFGPTQQRLSVLAFTLIQVVICILWLTISPPFPFKNLNDIKDKIILECALGSTVGFWAVLGYIGLLASFCFILAFLARKLPDNFNEAKFITFSMLIFCAVWITFIPAYVSSPGKFSVAVEIFAILASSFGLLICIFFPKCYIILLRPEKNTKKNLMGKGAKN
>LOCXPOlfC29.612.HIT1.OlfC.2R.858.ANF_receptor.exons6.NC_046622.1.Anabas_testudineus
MTYTTRQPECSWSLLQLWLVLSFCQAEDMVCRRRADPENPQLSKDGDIILGAIFSFHSSWRDRQDTYTQKPMPLECISLNFRAFQFAQAMLFAIEEINNSTDLLPGISLGYKMYDTCGSTAISVRVALALANGNEVVSAPSEASCTRNSQVQAIMGETASSPCMAVATVIGPFHIPEISPFATCACLSDKTKYPSFLRTIPSDYYQSRALAQLVKHFGWTWVGAIRSNDDYGNNGMATFTETAQQLGICLEYSVSFFRTDPPNKIQNIIEIIKLSTSKVIVAFLSFLDLDVLLYKLSHHNLTGYQWVGTEGWIFDSQTAKMDKQHILDGAIGLSIPKAHVSSMREFILNVKPLNSFGYIIFTEFWEALFDCKFKQLNSSRDNQSECTGHEDLSGLQHSFTDMSLMPIFNNIYKGVYAVAHALHRILGCNETCNDMVQLDPFMILQHVRKIHFKTKEGEEVYFNENGDPPAKYEIINWQPTENGVVDFVTVGLYDASLPADKQLSLQNKSLVWAQNSKQVPVSVCSEKCPPGTRKVLQKGKPVCCYDCIRCAEGEISNTTDSITCVRCQPEFWSNDRRDACVKKEAEFLSFEEIMGALLTAASLFGTCMTAVVAFIFFRYRKTPIVRANNSELSFLLLFSLTLCFLCSLTFIGRPSEWSCMLRHTAFGITFVLCISCVLGKTMVVLIAFKASLPGSNVMKWFGPTQQRLSVLAFTLIQVVICILWLTISPPFPFKNFKEIKDKIILECALGSTVGFWAVLGYIGLLASFCFILAFLARKLPDNFNEAKFITFSMLIFCAVWITFIPAYVSSPGKFSVAVEIFAILASSFGLLICIFIPKCYIILLRPEKNTKKNMMGKG
>LOCXPOlfC30.620.HIT1.OlfC.2R.857.ANF_receptor.exons6.NC_046622.1.Anabas_testudineus
MTSSQKWPEQGWTLLHLLLVASFSQAEEPVCRRRGDPEDPRLSKDGDIILGGIFSFHSNWKDRENTYTHKPLPLECISFNFREFQISQVMRFAIEEINNSTDLLPGISLGYKMYDTCGSMARSVKVALALANGNETVSVPSVAPCIGPAQVQAIMGETSSSPCIAIATVIGPFHIPLISHSASCACLSDKTKYPSFLRTMPSDYYQSRALAQLVKHFGWTWVGAVITNDDYGNNGMAIFTETAQQLGICLEYSVFFYRTDPPNKIQNIIDIIKLSTSKVIVAFLSYFDMDVLMNKLSHHNLTGYQWVGTESWIIDSQTAEMDKHHILDGAVGLAIPKAHVSGVREFILDVKSLNFSGNDMFTEFWEALFNCKFKQLKSSTDNQTECTGNEDLSGLQHSFTDMSIMPIFNNIYKGVYAVAHALHSILGCNKTCNRKVQLDPFTILQRIRKIHFWTKEGDEVYFNENGDPPAKYDIINWQPTENGVVDFVTVGLYDASLPADKQLSLKNKSLVWAQNSKQVPVSVCSEKCPPGTRKVLQKGKPVCCYDCIRCAEGEISNITDSITCVRCQPEFWSNQRRDDCVKKETEFLSYEEIMGALLTAASLFGTCMTAVVAFIFFRHRKTPIVKANNSELSFLLLFSLTLCFLCSLTFIGRPSEWSCMLRHTAFGITFVLCISCVLGKTMVVLMAFKASLPGSNVMKWFGPTQQRLSVLAFTLIQVVICILWLTVSPPFPFKNLKEIKDKIILECALGSTVGFWAVLGYIGLLASFCFILAFLARKLPDKFNEAKFITFSMLIFCAVWITFIPAYVSSPGKFSVAVEIFAILASSFGLLICIFIPKCYIILLKPEKNTKKNMMGK
>LOCXPOlfC31.626.HIT1.OlfC.2R.857.ANF_receptor.exons6.NC_046622.1.Anabas_testudineus
MTSAQRWPERGWALLQLFLVAFFSQAEEQVCQLRGDSENPQLSKDGDIILGGIFSFHSSWNDRQKTYTYKPLPLECTSLNFRDFQIAQAMLFAIEEINNSTDLLPGISLGYKMYDTCRSIARSVRVALALANGIEVVSAPSVASCTRPAQVQAIMGETSSSTCMAVSTVIGPFHIPLISHFATCACLSDKTKYPSFLRTIPSDYYQSRALAQLVKHFGWTWVGAIRSDNDYGNNGMAIFTETAQQLGICLEYSVAFLRTDPPNKIQKIIDIIQLSSSKVIVAFLSFLDLDVLMNKLSLYNLTGYQWVGTEGWIFDSQTSEMDKNHILDGAIGLSIPKAHVSSMREFILNVKAVHSSGNDMLAEFWEALFNCKFKQSNSSTENQRECTGHEDLSGLQNSFIDMSLMPIFNNVYKSVYAVAHALHSFLGCNETCNYKVQLDSFQILQRIRKINFTTKEGEEVYFNENGDPPAKYEIINWQPSEKGVVEFVTVGLYDASLPADKQLSLQNKSLVWAQNSKQVPVSVCSEKCPPGTRKVLQKGKPVCCYDCIRCAEGEISNTTDSITCVRCQPEFWSNDRRDTCVKKEAEFLSYEEIMGALLTASSLFGTCMTAVVAFIFFRYRKTPIVRANNSELSFLLLFSLTLCFLCSLTFIGRPSEWSCMLRHTAFGITFVLCISCVLGKTMVVLMAFRASLPGSNVMKWFGPTQQRLSVLAFTLIQVVICILWLTISPPFPFRNLKELKDKIILECALGSTVGFWAVLGYIGLLASFCFILAFLARKLPDNFNEAKFITFSMLIFCAVWITFIPAYVSSPGKFSVAVEIFAILASSFGLLICIFIPKCYIILLKPEKNTKKKMMGK
>LOCXPOlfC32.645.HIT1.OlfC.2R.858.ANF_receptor.exons6.NC_046622.1.Anabas_testudineus
MTFTQRWPERGWALLQLLLVASFSQAEGQVCRLRGDPENPQLSKDGDIILGGIFSFHSSWKDRQDTYTNKPLPLECTSLNFRDFQFAQAMLFAIEEINNSTDLLPGISLGYKMYDTCGSMARSVRVALALANGNEAVSAPSEAPCTRLSQVQAIMGDTSSSPCMAIATVIGPFHIPQISHFATCACLSDKTKYPSFLRTIPSDYYQSRALAQLVKHFGWTWVGAIRTNDDYGNNGMATFTETAQQLGICLEYSVSFFRTDPPNKIQKIIDIIKASTSKVIVAFLSHMDMDVLIHVLSQHNLAGYQWVGSEGWIIDSKTAEMDKHHILDGAIGLAIPKAHVSGLREFILDVKPLNSSGNEMFTEFWETLFSCNFRQSASSAEHQRECTGHEDVSSVQNSFTDMSLMPIFNNVYKGVYAVAHALHSILVCNGTCNHKMQLDPFMILQHIRRIHFTTKEGDEVYFNENGDPPAKYEIINWQPTEHGIVDFVTVGLYDASLPADKQLSLQNKSLIWEQNSKQVPVSVCSEKCPPGTRKVLQKGKPVCCYDCIRCAEGEISNITDSITCVRCQPEFWSNERRDDCVKKEAEFLSFEEIMGALLTAASLFGTCMTAVVAFIFFRYRKTPIVRANNSELSFLLLFSLTLCFLCSLTFIGRPSEWSCMLRHTAFGITFVLCISCVLGKTMVVLMAFKASLPGSNVMKWFGPTQQRLSVLAFTLIQVVICILWLTISPPFPFKNFKEIKDKIILECALGSTVGFWAVLGYIGLLASFCFILAFLARKLPDNFNEAKFITFSMLIFCAVWITFIPAYVSSPGKFSVAVEIFAILASSFGLLICIFIPKCYIILLKPEKNTKKNIMGKG
>LOCXPOlfC33.649.HIT1.OlfC.2R.858.ANF_receptor.exons6.NC_046622.1.Anabas_testudineus
MTTTQKWPVRGWALLHLMLVASLSQGEEPVCQERGDPEKPQLSKDGDVVLGGIFSFHSSWKNRQDTYANKPLPLECTSLNFREFQFAQAMLFAIKEINNSTVLLPGISLGYKMYDTCGSIARSVRVALALANGNEVVSAPYETSCTRPAQVQVIMGETSSSPCMAVATVIGPFHIPQISHFATCACLSDKTKYPSFLRTIPSDYYQSRALAQLVKHFGWTWVGAVRTNDDYGNNGMAIFTEAAQQLGICLEYSVSFFRTDPPNKIQKIIDIIKSSSSKVIIAFLSHMDMDVLMHVLSQHNLTGYQWVGSESWIFDSQTAEMDKQHILDGAIGLSIPKAHVSGMREFILDVKPLNFSGNKMFTEFWETLFDCKFNQSGFAAQNQRECTGQEDLTGLQHSFTDMSLMPIFNNVYKGVYAVAHALHSILDCNETCNNRVQLDPFTILQHIKKLNFTTKEGDEVYFNENGDPPAKYEIINWQPTENGVVDFVTVGLYDASLPADKQLSLKNKSLVWTQNSKQVPVSVCSEKCPPGTRKVLQKGKPVCCYDCIRCAEGEISNTTDSITCLRCQPEFWSNDRRDACVKKEAEFLSYEEIMGALLTAASLFGTCMTAVVAFIFFRYRKTPIVRANNSELSFLLLFSLILCFLCSLTFIGRPSEWSCMLRHTAFGITFVLCISCVLGKTMVVLMAFKASLPGSNVMKWFGPTQQRLSVLAFTLIQVVICILWLTISPPSPFKNFKEIKDKIILECALGSTVGFWAVLGYIGLLASFCFILAFLARKLPDNFNEAKFITFSMLIFCAVWITFIPAYVSSPGKFSVAVEIFAILASSFGLLICIFIPKCYIILLRPEKNTKKYIMGKG
>LOCXPOlfC34.652.HIT1.OlfC.2R.776.ANF_receptor.exons6.NC_046622.1.Anabas_testudineus
LCRLQGVAQPPELVKDGDVVIGGIFSFRTVQDYVTNTFQTIPEVRKCNILNLREFKFAQTLIFAINEINTNPEMLPNVKLGYKIYDNCGTMDILRAALALVSGLKGEISDNNCTESETVHAILGHSGSAPTIAFEQVVARFQIPVISHFATCACLSNRKEYPTFFRTIPSDYYQSRALAKLVKYFGWTWIGAIAVDNEYGLSGIAAFIQAAKELGVCIEYSEAFLSTDPPDSLQRIIEMIKRSTSQVIMAFMSHREIMLLANELYKQNVTGLQWVGSDAWITDPSLADSEGYSILVGSLGFVVSNAKIPGLGEHLRRLHPSQFPNSQFVKDFWEYTFACSLNETANAHRKPCSGSESLNNVQSYFTDVSDLRFIYNVYKSVYAVAHALHNLITCDERNGPFYNESCADTKNIEPWQVLQYLKTVNFTTEEGERVYFDSNGDSPARYELVNLQMTNKGTMEGLTVGIYDASLPDSQFIMNNVSVVWGNRLNKVPVSVCSKSCLPGTSKVLQKGRPVCCFDCIPCPAGEISNLTIFHCHKETPIVRANNSELSFLLLFSLTLCFLCSLTFIGRPSEWSCMLRHTAFGITFVLCISCVLGKTMVVLMAFRASLPGSNVMKWFGPTQQRLSVLAFTLVQFAICILWLTINPPFPFENLLLFQDKIILECNLGSALGFWAVLGYIGLLAVLCFALAFLARKLPDNFNEAKLITFSMLIFCAVWVTFIPAYVSSPGKFTVAVEIFAILASSYGLLFCLFLPKCYIILFRPERNTKRHIMGKT
>LOCXPOlfC34.658.HIT1.OlfC.2R.799.ANF_receptor.exons6.NC_046622.1.Anabas_testudineus
LKLLFLVLLIRRVMPVCRLQGTVQPPEMTKAGDFILGGIFTFRTGYIDSVPTFQTLPISPTCLDINVREFKFAHTMIFAIEEINQNPAILPNRTLGYKIHNSCGITNIMMSAIDLANGQREIIDEKNCTKADTAHAILGHSGSAPTVGFARIVGRFQIPVISHFATCACLSNREEFPSFFRTIPSDLHQSRALAKLVKFFGWTWVGAISNKNDYGINGIVAFIHAAQEEGVCIEYHEAFEQTGPREELRKVVETVKYSTSKVIVAFMSQREIKVLATELYKQNVTGLQWVGSDAWITDPSLADSEGYSILVGSLGFVVSNAKIPGLGEHLRRLHPSQFPNSQFVKDFWEYTFACSLNETANAHRKPCSGSESLNNVQSYFTDVSDLRFIYNVYKSVYAVAHALHNLTTCDERNGPFYNESAADTKNIEPWQVLHYLKNIDFTIGQGERVTFDQNGDSPARYELVNLQHVTSGTLHVATVGVFDATLPPDHHFIMNGMEILWGGGGDMVPVSVCTESCPPGKRKVLQKRRPICCYDCIPCAEGEISNTTALVFFHFQETPIVRANNSELSFLLLFSLTLCFLCSLTFIGRPSEWSCMLRHTAFGITFVLCISCVLGKTMVVLMAFRASLPGSNVMKWFGPTQQRLSVLAFTLIQVLICILWLTINPPFPFKNMNYYKDKIILECALGSPIGFWAVLGYIGLLSFLCFILAFLARKLPDNFNEAKFITFSMLIFCAVWITFIPAYVSSPGKFTVAVEIFAILASSYGLLFCIFMPKCFIILFRPEQNTKKHLMGKTKVIQY
>LOCXPOlfC35.664.HIT1.OlfC.2R.847.ANF_receptor.exons6.NC_046622.1.Anabas_testudineus
ILLSFSVLYFKTVCGCELLGKFNISSLFKQGDIMIGGIFPIFNKEINSTSMFDRDPPEVNCAGFDWRAFRWSQEMIFSIEEINKDPALLPNITLGYRILNSCATPISALRAALTLASGVEEISSTSPCPPAISALIAEAESSQSIAVAGALGPFQLPIVSYFSSCACLSDRMKYPTYFRTIPSDYFQAKALAALVKRFGWQWLGVIQSDNDYGRNGIMAFTEEVQKFGVCIAFVGKILRTYNMDKILNVVEMIKQSTVKVILAFVPEGDFYPLMTEIVKQNITGIQWIASESWITAPRPSTPEIYQAFGGTLGFIAKRMTIPNLQSFLTSISPYKDPNAAFVRDFWETVVGCRPVFPGEHDGTQTANTMCTGNETLLNSQHMFFNVTDLRIGYNVYKAVYSIAHALHQLVFCQPVGENTQRPCLNISEIQPNQVTDQLQRVNFRTKYGDNLFFDENGDPPAYYDIINWQLINGEVHHVTLGQFVSVTNGDYKLIIQEEDIVWRTGKMVPPSLCSNVCPVGTRKAQIKGKPTCCFDCISCADGTIANSTGATECMPCPREYWSNKRRDECVPKTIEFLTYQEPMGIAVTVVSLLGASLSLATMMIFIHYRETPVIKASNSELSCFLLFSLLLCFLCPLTFIGRPTVWTCMLRQTTFGVTFALCISCVLGKTIVVVTAFKATFPGNKVATKFGPAQQRIIVCSCTVIQILICVLWLKLNPPFPDMVFRYSNKKVVLECNPGSEAAFYAVLGYIGLLAIICLVLAFLARKLPDNFNEAKFITFSMLIFCAVWITFIPAYISSPGKFTVAVETFAILSSAFGLLICIFAPKCYIIMIKPEKNTKRHVMGKM
>LOCXPOlfC36.666.HIT1.OlfC.2R.847.ANF_receptor.exons6.NC_046622.1.Anabas_testudineus
IFLCFSALNLNTVCGYERFGSFTMPSLFKQGDIMIGGIFPVFLKEIFNISTYERKPPEVRCEGFDLRAFRWTQVMIFSVEEINKDASLLPNISLGYRILNSCASPTSALRAALTLASGLEEISSTSPCPPAISALIAESGSSQSIAVAGALGPFQLPIISYFSTCACLSNRVKYPTFFRTIPSDYFQAKALAALINHFGWQWIGVIQSDNDYGRNGVLAFTAEVKKFGVCIAFVGAILRTYTMDKILDVLEMIKQSTVKVILAFVQEGDFYPLMKEIVKQNITGIQWIATEAWITAPRPSTPEIYQAFGGTLGFVMQKMAMPNLQSFLTSISPYKDPSAAFVRDFWEVMVGCRPVLPGEHIDSETTNKICTGNETLMNSQDVFFNVTELRDPYNVYKSVYAIAHALHQLVFCQPVGETTVKPCLNLSDIQPKQVTDQLQRVNFRNQFGDNVFFDKNGDPPAYYDIINWQLINGQVKHVTLGHFVSIANGAYELNIQEEDITWRTGKMIPTSLCSNVCPIGTRKAQIKGKPTCCFDCIPCADGTIANSTGATECTPCPQEYWSNDRKDECFPKTIEFLTYQEPMGIAVTVVSLLGASLSLATVIGFIYYKETPVIKASNSELSCFLLFSLLLCFLCPLTFIGRPTVWTCMLRHTAFAVTFALCISCVLGKTIVVVTAFRATFPGNKVATKFGPTQQRIIVCSCTVIQIVICMLWLNLIPPFPDMVFRYSNKKIVLECNPGSEAAFYAVLGYIGLLAVICLVLAFLARKLPDNFNEAKFITFSMLIFCSVWITFIPAYISSPGKFTVAVETFAILSSAFGLLICIFLPKCYIILIKPEKNSKRHVMGKI
>LOCXPOlfC37.669.HIT1.OlfC.2R.727.ANF_receptor.exons6.NC_046622.1.Anabas_testudineus
ILLCLSVLNRPTVWGCEWFGRFNMPSLFKQGDIMIGGIFPVFLKEKFDTLTYEREPPEVKCEGFDLRSFRWTQVMIFSIEEINKDPALLPNISLGYRIVSSCSSPTSALRAALSLASGVEEISSTSPCPPAISALIAEAGSTQSIAVAGTLGPFKLPVVSYFSSCACLSNRVKYPTFFRTLSSDYFEAKALAALVKHFGWDWIGVIQSDNDYGRNGILAFTEEVKKFGVCIAFVGTILRTYPMDKILNVVEMIKQSTVKVILAFVPEGDFFPLITELVKQNITGIQWLSTDAWITAPQPSTLKIYQAFDGTLGFVGQKMAMPNLKPFLMSISPYKDPSAAFVRDFWEVMLGCRPVLPGEHIDTDKIKICTGNETLMNSQDIFFNVTQLRDPYNVYKAVYAIAHALHQLVFCEPVGETTVIPCLNISDIQPKQVNDKLQTLTFRNQFGDNVFFDKNGDPPAYYDIINWQLINGQVRHVTVGHYASVANGAYKLIIQEDNIVWRTGKMVPTSLCSNVCPVGTRKAQIKGKPTCCFDCIPCADGTIANLTGATECTPCPQEYWSNDRKDKCLPKTIEFLTYQEPMGIAVTVVSLLGASLSLATMMVFICYRETPVIKASNTELSYFLLFSLLLCFLCPLTFIGRPTVWTCMLRHTAFGVTFALCISSVLGKTIVVVTAFKATFPGNKAARKFGPAQQRIIVCSCTVIQKLICILWLKLNPPFPRYGFQIQ
>LOCXPOlfC37.215.HIT1.OlfC.2R.849.ANF_receptor.exons6.NC_046622.1.Anabas_testudineus
ILLCLSFLYWNTVWGCEQFGSFNMPSMFKRGDIMIGGIFPVFLKEVIRTSTYEREPPEVKCEGFDLRSFRWTQVMIFSIEEINQDPTLLPNISLGYRILSSCASPTSALRAALTLASGVEEISSTSPCPPAISALIAESGSSQSLAVAGTFGSFQLPIISYFSSCACLSNRVKYPTFFRTVSSDYFQAKALAALIKRFGWEWIGVIQSDNDYGRSGILAFSEEVKKLGVCIAFVGKILRTYNIEKILNVVEIIKQSTVKVILAFVPEGDFYPLMTEIVKQNITGIQWLSTDAWITAPRPSTPEMYQAFGGALGFVGRKMAMPNLQPFLTSISPYKDPSAAFVRDFWETVVGCRPVLPGEHIDTETTNKICTGNETLMNSQDVFFNVTELRDPYNVYKAVYAIAHALHQLVFCQPVGEKTVKPCLNISDIQPKPVIDHLQSIKFTNQFGDQVFFDKNGDPPAYYDIINWQLINRQVQHVTIGHFASDANGAYELSIQAENIMWRTGNMVPTSLCSNVCPVGTRKAQIKGKPTCCFDCIPCADGTIANSTGAVECTPCPHEYWSNDRRDGCFPKTLEFLTYQEPMGIAVTVVSLLGASLSLATMMIFIRYRETPVIKASNSELSCFLLFSLLLCFLCPLTFLGRPTVWTCMLRQTTFGVTFALCISSVLGKTIVVVTAFKATFPGNNAAIKFGPAQQRIIVCSCTVIQILICILWLKLNPPFPDMVFKYSHKKIVLECNPGSEAAFYVVLGYIGLLAVICLVLAFLARKLPDNFNEAKFITFSMLIFCSVWITFIPAYISSPGKFTVAVETFAILSSAFSLLICIFVPKCYIILIKPEKNTKRHVMGKILN
>LOCXPOlfC38.220.HIT1.OlfC.2R.847.ANF_receptor.exons6.NC_046622.1.Anabas_testudineus
ILLCLSFLYWNTVWGCEQFGSFNMPSMFKRGDIMIGGIFPVFLKEVIRTSTYEREPPEVKCEGFDLRSFRWTQVMIFSIEEINQDPALLPNISLGYRILSSCSSSTSALRAALTLASGVEEISSTSPCPPAISSFIGESGSSQSIALAGTFGSFQLPIISYFSACACLSNRVKYPTFFRTIPSDYFQAKALAALIKRFGWEWIGVIQSDNDYGRSGIMTFTEEVKKFGVCIAFVGKILRTDPMDKILNVVEMIKQSTVKVILAYVPEGDFYPLMTEIVKQNITGIQWLSTDAWITSPRPSTPEMYQAFGGALGFVGRKMAIPHLKSFLTSISPYKDPSAAFVRDFWEVMLGCRPVLPGEHSVNEATIKMCTGNETLMNSQDVFFNVTELRDPYNVYKAVYAIAHALHQLVFCQPVGDKTVKRCLNISEIHPKLVIDHLQSIKFTNKFGDQVFFDKNGDPPAYYDLINWQLINGQVKHITLGHFSSVANGVFELNIQEEEITWSTAKTVPTSLCSNVCPVGTRKAQIKGKPTCCFDCIPCADGTITNSTGAAECKPCPHEYWSSDRKDECIPKTLEFLTYQEPMGIAVTVVSLLGASLSLGTMMVFIRYRETAVIKASNYELSCFLLFSLLLCFLCPLTFIGRPTLWTCMLRQTTFAVTFALCISCVLGKTIVVVTAFKATFPGNNAATKFGPAQQRIIVCSCTMIQILICILWLKLNPPFPDMVFRYSNKKIVLECNPGSEAAFYAVLGYIGLLAVICLVLAFLARKLPDNFNEAKFITFSMLIFCSVWITFIPAYISSPGKFTVAVETFAILSSALSLLICIFVPKCYIILIKPEKNTKKHVMGKF
>LOCXPOlfC39.223.HIT1.OlfC.2R.847.ANF_receptor.exons6.NC_046622.1.Anabas_testudineus
ILLCFSAFYWNTVWGCERFGRFYMPSLFKQGDIMIGGIFPVFIKEIFTTSTYEKEPPEVKCEGLDLRAFRWTQVMIYSIEEINKDPALLPYISLGYRILNSCASPTNTLRAALTLASGLEEIGSTSPCPPAISALIAESGSSQSMTVAGAVGPFQLPVVSYFSTCACLSDRVKYPTFFRTIPSDYFEAKGLAALVKRFGWEWIGVIQSDNDYGRNGVLAFTAEVQKFGVCIAFVGTILLTYNMDKILNVVEMIKQSTVKVILAYVPEGDLYPLMTEIVKQNITGIQWLSTYAWTTAPRPSTPEIYQAFGGTLGFVGQKVSIPDLKPYLTSISPYKDLNAAFVRDFWEVMVGCRPVLPGEHIDNEATFKICAGNETFINSQNMFFDVSELRETYNVYKAVYAIAHALHELVFCQPAGEKPLRPCLNISEIQPKQVTDKLQRVNFRNQFGDNVFFDQNGDPPAFYDIVNWHLINGQVKHVTLGHFASDANGANELNIKEEEIVWRTGKTVPTSLCSNVCPVGTRKAQIKGKPTCCFDCIQCTDGTIANSTGAAECTPCPQEYWSNDRRDGCFPKTIEFLTYQEPMGIAVTVVSLLGVSLSLATMMIFIRYRETPVIKASNSELSCFLLFSLLLCFLCPLTFIGRPTVWTCMLRHTAFAVTFAFCISSVLGKNIVVVTAFKATFPGNNAAMKFGPAQQRIIVCSCTLIQILICILWLKLNPPFPDMVFRYSNKKIVLECNPGSEAAFYAVLGYIGLLAVICLVLAFLARKLPDNFNEAKFITFSMLIFCAVWITFIPAYISSPGKFTVAVETFSILSSAFGLLISIFAPKCYIIMIKPEKNTKKHVMGKI
>LOCXPOlfC40.228.HIT1.OlfC.2R.711.ANF_receptor.exons6.NC_046622.1.Anabas_testudineus
ILLCLSVFYWNTLWGCELFKRFNIPSSVKQGDIMIGGIFPVFIKEIFITSTYESEPPDFKCEGFDLRSFRWTQVMIFSIEEINKDQTLLPNISLGYRILSSCASPTSALRAALTLASGLEETSPCAPAISALIGESGSSQSIPVAGTFGSFQLPIVSYFSSCACLTDRMKYPTFFRTVSSDYFQAKALAELINHFGWQWIGVIQSDNDYGRSGIMTFTEEVKKFGVCIAFVGKILRTYPIDKILNVVKIIKQSTVKVILAFTPEGDFYPLMTEIVKQNITGIQWLAAYGWITAPRPSTPEIYQAFGGTLGFFSRKMAIPNLKPFLTSISPYKDPSAAFVRDFWETVVGCRPVLPGEHIDTETTIKICTGNETLLNSQDMFFDVAGLRDPYNVYKAVYAIAHALHQLVFCQPAGKKIERSCLNISEIQPKLVTDQLKMVNFRNQFGDNVFFDKNGDPPAYNDLINWQLINGQVNHVTLGHFASDANGAYELHIQEKEIVWRTGKTVPTSLCSDVCPVGTRKAQIKGKPTCCFDCIQCADGTIANSTGATECTPCPQEYWSNDRRDGCFPKTTEFLTYQEPMGIAVTVVSLLGASLSLATVMVFIRYRETPVIKASNSELSCFLLFSLLLCFLCPLTFIGRPTVWTCMLRHTAFAVTFALCISCVLGKTIVVVTAFKATFPGSKAATKFGPAQQRIIVCSCTVIQILICIFVA
>LOCXPOlfC40.232.HIT1.OlfC.2R.847.ANF_receptor.exons6.NC_046622.1.Anabas_testudineus
ILLCLSVLYLKTVWSCERFGRFNIPSWFKQGDIMIGAIFPVSLKETISISTYEREPPEVKCEGFDLRSFRWTHVMIFSIEEINKDPVLLPNVSLGYRILSSCASPTSALRAALALVSGLEEISSTSPCAPAISALIGESGSSQSIPVAGTFGSFQLPIVSYFSSCACLTDRVKYPTFFRTVSSDYFQAKALAALINHFGWQWIGVIQSDNDYGRSGIMTFTEEVKKFGVCIAFVGKILRTYPMDKILNVVKIIKQSTVKVILAFTTEGDFYPLMTEIVKQNITGIQWLAAYGWITAARPSTPEIFQAFGGTLGFVGQKVSIPDLKPFLTSISPYKDPSAAFVRNFWETVVGCRPVLPGEHIDTETTIKICTGNETLMNSEDVFFNVTELRDAYNVYKAVYAIAHALHELLFCQPAGEKPVRPCLNISEIQPKQVTHQLQRVKFRNQFGENIFFDKNGDPPAYYDLINWQLVNGQVQHVTLGHFASVTNSAYELNIQENDIVWRTGKTVPISLCSNVCPVGTRKAQIKGKPTCCFDCIQCADGTIANSTGATECTPCPQEYWSNDRKDGCFPKTIEFLTYQEPMGIAVTVVSLLGASLSLATMMIFIHYRETPVIKASNSELSCFLLFSLLLCFLCPLTFIGRPTVWTCMLRHTAFAVTFALCISSVLGKTIVVVTAFKATYPGNKAARKFGLAQQRIIVCSCTVMQILICILWLKLNPPFPDMVFRYSNKKIVLECNPGSEVAFYAVLGYIGLLAVICLVLAFLARKLPDNFNEAKFITFSMLIFCSVWITFIPAYISSPGKFTVAVETFAILSSAFGLLICIFAPKCYIIMIKPEKNTKKHVMGKI
>LOCXPOlfC41.236.HIT1.OlfC.2R.843.ANF_receptor.exons6.NC_046622.1.Anabas_testudineus
FLCLSALYWNTVWGCERFGRFNMPTWFKQGDIMIGAIFPVFLKEIFSTSTYEREPPDVKCEGLDLRSFRWTHVMIYSIEEINKDPAFLPNISLGYRILSSCASPTSALRAALTLASGLEETSPCAPAISALIAEAGSSQSIPVAGTFGSFQLPIVSYFSACACLSDRVKYPTFFRTMPSDYFQAKALAALVKRFGWEWIGVIQSDNDYGQSGVLAFSEEVKKFGVCIAFVGKILRTDPMDKILNVVEIIKQSTVKVILGFATEGDFYPLMTEIVKQNITGIQWLATHAWITAARPSTPEMYKAFGGALGFVGQKAVIPNLKPFLTSISPYKDPNAAFVREFWEVMVGCRPVLPGEHIDSEATKKICTGNETLMNSQDVFFNVTELRDPYNVYKAVYAIAHALHQLVFCQPVGDKTVTPCLNISDIQPKQVTDQLQRVYFRNEFGDIVFFHKNGDPPAYYDLINWQLINGQVKHITLGHFSSVANGVFELNIQEEEITWSTAKTVPTSLCSNVCPVGTRKAQIKGKPTCCFDCIPCADGSIANSTGATECTPCLQEYWSNDRRDGCFPKTIEFLTYQEPMGIAVTVVSLLGASLSLATMMVFIRYRETPVIKASNSELSCFLLFSLLLCFLCPLTFIGRPTVWTCMLRHTAFGVTFALCISCVLGKTIVVVTAFKATFPGNNAATKFGPAQQRIIVCSCTVMQILICILWLKLNPPFPDMVFKYSNKMIVLECNPGSEAAFYAVLGYIGLLAIICLILAFLARKLPDNFNEAKFITFSMLIFCSVWITFIPAYISSPGKFTVAVETFAILSSAFALLICIFVPKCYIIMIKPEKNTKKHVMRKI
>LOCXPOlfC42.240.HIT1.OlfC.2R.847.ANF_receptor.exons6.NC_046622.1.Anabas_testudineus
IVLYLLVLCLKTLWGCEQFGRFNMPSLFKHGDIMIGGIFPVFNKEVISTSTFEREPPEGKCIEFDWRAFRWTQVMIFSIEEINKDPVLLPNISLGYRILDSCASPTNALRAAITLASGLEEISTASACPPSISALIAESESSQSIAVAEALGPFQLPIVSYFSSCACLSNRLKYPTFFRTIPSDYFQAKALAALVKRFGWQWIGVIQSDNDYGRNGILSFTEEVQKFGVCIAFVGKVLRTYPMDKILSVVEMIKQSTVKVILAYVPESDFYPLMTEIVKQNITGIQWIASESLISTPRPYTPEIYQAFAGTLGFVVKTIIMPNLQPFLTSIDPYKDPSAAFVRDFWETVVGCRPVLPGGNTDTETTIQICTGNETLLNSQHMFFEVSELRIVYNVYNAVYAIAHALHQLVFCEPVGEKTVKPCLNISEIQPKEVTDQLQMVNFKNLFGDYVFFDKKGDPPTYYHIINWQLRNGQVRHVSLGYFAAAASGGHDLRIQEEEIVWRTGKTVPTSLCSNVCPVGTRKAQIKGKPTCCFDCIPCADGTIANSTGVTECTPCPQEYWSNDRRDGCFPKTIEFLTYQEPMGIAVTVVSLLGASLSLATVMVFIRYRETPVIKASNTELSYFLLFSLLLCFLCPLTFIGRPTVWTCMLRHTAFAVTFALCISCVLGKTIVVVTAFKATFPGNNAATKFGPTQQRIIVCSCTVIQILICILWLKLIPPFPDMVFRYSNRKIVLECNPGSEVAFYAVLGYIGLLAIICLVLAFLARKLPDNFNEAKFITFSMLIFCTVWITFIPAYISSPGKFTVAVETFAILSSAFGLLICIFGPKCYIIMIKPEKNTKKHVMGKI
>LOCXPOlfC43.244.HIT1.OlfC.2R.847.ANF_receptor.exons6.NC_046622.1.Anabas_testudineus
SILLCFSLLYLNTVWGCDQFGRFNMPSLFEQGDIMIGGIFPVFTTEITSTSAYESKPPEVECTGFDWRAYRWIQVMIFSIEEINKDPAILPNISLGYRILDSCASPTNALRAAITLASGLEEISTAFPCPPAISALIAESESSQSIAVAGALGPFQLPIVSYFSTCACLSDRLKYPTFFRTAPSDFFQAKALAALVKRFGWQWIGVIQSDNDYGRNGILSFTEEVQKFGVCIAFVGKILRTYPMDKILNVVEMIKQSTVKVILAFVPEGDFYPLMSEIVKQNITGIQWIASESWITAPRPSTPEIYQAFGGTLGFVVQKMAIPNLQSFLTSISPYKDPSAAFVMDFWETVVGCRPFLPREHTGTKTTVKICTGNETLNSQHMFFKVSDLRVVYNVYNAVYAIAHALHQLVFCEPVGETTARACLNISEIQPEQVTDKLQRVNFRNQFGDNVFFDKNGDPPAYYDIINWQLINGQVKHVTLGYFASVTNGAYELNIKDEDIVWRTGHMVPTSLCSNVCPVGTRKAHIKGKPICCFDCIPCADGTIANLTGATECTPCPKEYWSNDRKDKCILKTTEFLTYQEPMGIAVTVVSLLGASLSLATMMVFIRYRETPVIKASNSELSCFLLFSLLLCFLCPLTFIGRPTVWTCMLRHTAFGVTFALCISCVLGKTIVVVTAFKATFPGNNAATKFGPAQQRIIVCSCTVIQILICILWLKLNPPFPEMVFKYSHKKIVLECNPGSEAAFYAVLGYIGLLAVICLVLAFLARKLPDNFNEARFITFSMLIFCSVWITFIPAYISSLGKLTVAVETFAILSSAFGLLICIFAPKCYIIMIKPEKNTKKHVMGKI
>LOCXPOlfC44.248.HIT1.OlfC.2R.868.ANF_receptor.exons8.NC_046622.1.Anabas_testudineus
MVWILMFLSFFRCTYGSSAAMDSCVFMGEEEINSLYEDGDIVIGGLFPLHYSPVSFLPAYKTKPPPTMYKYPRALRWMQTMTFAIKEINQRSDLLPQLKLGFHIRDSCNDIPVSLRALLLLVNGLPDKGVERNNNGSNLGCAAVQRTVSPVVIGDAGSGVAVALLRSLGSFHVPMVSYFASCTCLSDQKEFPTFMRTMPSDAFQVRALARLVSHFGWTWVGVIGIESDYARFAIQLFLQESVQYGVCAAYTHFYPAGLSQQALDELLDVIQMGSSKVIINFTSESEMPPILTEIRRRNISGLQWIASEAWATATALWEEFGDLLTGTLGFAIRRAEEIPGLSQHLISLRPSYIHQTAFLAEFWEETFNCRLNLSVNNHSHGINNYFDRLPCKGTENLNDVYSAYSDVTQLRVSYNVYKAVYLVAHALHDMTNCQVGKGPFLNGTCADPKNFKPWQLLHYMKHTNFSALGEKVNFYQNGDPIAYYDLVNWQRRPDGSLDLVKVGFYDASLPAERSLVINDSTIQWPVGNQASRSVCSDNCPPGSRVARRKGEPICCFDCVPCAEGEVSNKTDSLECLRCSQDTWPNKARDLCLPKTIEYLSYHELVGTVLCVISVVGACISLSMLAIFLIYKDTPLVRANNRELSFLLLAFLAVCFLVGLLFIGEPSDWLCRFRYPAFGISFALCISCLLAKTAVVLMAFRSTLPGSRAMKWFGPNQQRASVFLGTAIQVIICLIWLLTNPPHAKNNTNYHSATIIIECVTGSEVGFWCVLGYIGILACMCLLMAFLARKLPDNFNEAKFITFSMLIFFAVWITFIPVYVSTPGKYTVAVHIFAILASSFGLLFCIFALKCYIIILKPEKNNKKNVMQR
>LOCXPOlfC45.253.HIT1.OlfC.2R.868.ANF_receptor.exons8.NC_046622.1.Anabas_testudineus
MVWILMFLSFFRCTYGSSAAMDSCVFMGEEEINSLYEDGDIVIGGLFPLHYSPVSFLPAYKTKPPPTMYKYSRALRWMQTMTFAIKEINQRSDLLPQLKLGFHIRDSCDDIPVSLRALLLLVNGLPDKGVERNNNGSNLGCAAVQRTVSPVVIGDAGSGVAVALLRSLGSFHVPLVSYFASCTCLSDQKEFPTFMRTMPSDAFQVRALARLVSHFGWTWVGVIGAESDYARFAIQLFLQESVQYGVCAAYAHFYPAGLNQQALDELLDVIQMAFSKVIINFSSESEMQAILTEIRRRNISGLQWIASEAWATATALWEEFGDLLTGTLGFAIRRAEEIPGLSQHLISLRPSYIHQTAFLAEFWEETFNCRLNLSVNNHSHGINNYFDRLPCKGTENLNDVYSAYSDVTQLRVSYNVYKAVYLVAHALHDMANCQVGKGPFLNGTCADPKNFKPWQLLHYMKHTNFSALGEKVNFYQNGDPIAYYDLVNWQRRPDGSLDLVKVGFYDASLPAERSLVINDSTIQWPVGNQASRSVCSDNCPPGSRVARRKGEPICCFDCVPCAEGEVSNKTDSLECLRCSQDTWPNKARDLCLPKTIEYLSYHELVGTVLCVISVVGACISLSMLAIFLIYKDTPLVRANNRELSFLLLAFLAVCFLVGLLFIGEPSDWLCRFRYPAFGISFALCISCLLAKTAVVLMAFRSTLPGSRAMKWFGPNQQRASVFLGTAIQVIICLIWLLTNPPHAKNNTNYHSATIIIECVTGSEVGFWCVLGYIGILACMCLLMAFLARKLPDNFNEAKFITFSMLIFFAVWITFIPVYVSTPGKYTVAVHIFAILASSFGLLFCIFAPKCYIIILKPGQNNKKNIMQR
>LOCXPOlfC46.260.HIT1.OlfC.2R.869.ANF_receptor.exons8.NC_046622.1.Anabas_testudineus
MNLLSSRSLLYCVCSLTLTYAPISSVPSPAPSAAKVCTLQNSFQPGFVAKGDYVIGGIFPLHYNQEMPDLNSTYRPPPVKCNGFDPRAFRWALTMRLAVEEINQNSELLPNYTLGYKIFDSCAYPLTGQRAALAVLNGVSEDDAPTCSNASPLLAVIGESGSAQSIVVSRILQPFRIPMISYFSSCACFTDRIKYPTFFRVIPNDDYQVKAIAQLLVRFNWTWVGLVRGDHEYGRFAVQGLLRELKGTKVCVAYQQMIPLLYNRQKALEIMQVMRSSTAKVVVFFSAEGEMTPFLRDYMTQNITGIQWVASEAWITASVFTGSEYYPYLGGTIGFGIKKGYISRLGDYLRTVNPETYPDSPLVQELWEALYGCSAFPSFGSQLPPCSGHELQLNQHSAYMNTSSPRVAYNVYKAVYAIAHSLHNLLLCQPGSGPFQNNSCAQSNSIHPWQLQYYIQEVTFNIAGEEVNFDLKGDSVPYYDIINWQRGTAGNIEFVNVGLFDGTKPAGEELVIQEDRIMWAGHQSEASCSHCSVCSANCLPGSRKAVRRGEPVCCFDCVPCDSGKISNQTNSVECTFCPDDFWSNKDRTACIPKEVEFLAYDSLGIALTVISVVGACITVVVCGVFFHHRNTAIVRVNNSELSFFILFALMLCFLCSLLFIGEPTSWSCMLRHTVFSITFSLCISCILGKTLVVLAAFTATRPGDNVMKWLGPKQQRAIIFSCTLVQVVICAAWLIGAHPFPSRNTQYERSKIILECSVGSNLAFWCVLGYIGFQACLCFVLAFLARKLPGNFNEAKFITFSMLIFCAVWLAFIPAYISSPGKYATAVESFAILASSFGLLFCLFAPKCYIILLKPERNTKQHLMGKEKK
>LOCXPOlfC47.262.HIT1.OlfC.2R.869.ANF_receptor.exons13.NC_046622.1.Anabas_testudineus
ITKRLSGLEIQGESSFNSSSPQCVKLEDGDSLTLQSEGDVVIGGLFPLHYLALRPQHSYSSKPQYTPCSGFDHRAFRWMMTMAFTVEEINRDSSLLPGVKLGYRLMDSCDHVHTSLQAVLSLITRTTTVTKSETLSTCLAGSLVPAVIGLASSSPTRAVAQTLGPFNVPLVSYFATCTCLTDKHIYPSFMRTVPSDLFQVKGLVQLVTFLGWFWVGTVGTTDDYSQYGIQAFSNQFILQGGCVAFHLTIPKSPTAAEIQEMANRLQSSSAQVVVVFATEGQLLDLLSELAQRNVTDIQWVASEAWVTARLLTSPRFHHLLEGTLGFSFPGVTIPGLKEFLLSVRPSPKPGMEFINMFWEELFGCRLDFGGVTRFQENEAAAAEKPVCTGSEDLMSTDSSYTDVSKVRISYNVYKAVYAIAHALHTLLNCDSTGLYKGVCENQKSFTSRQLLDHLKAVNFTNQFEEKVHFDTNGEPVPLYEIINWQRDSNGDMRFIKVGSYDGSAPLLQQLQIEKSAIVWTTGQSQVPVSLCSAPCPPGSRQARRPREPRCCFDCLPCADGEISNHTGSTECTKCPEYYWSDKDKVKCVAGVEEFLSVSDTMGIILVVLTLLGVVLTTVITTVFHHFRSTPIIKANNSEISFMLLLSLNLCFLCSLLFIGEPSVWTCRLRQAAFGISFVLCLSCLLVKTIVVLLAFRTNVPGSRALRLFGPSQQRTLILCTTAPQVCLCAGWLLAAPPFPFRNPTYQASTGKIVVECKELWPAGFYLVLGYIGILAFLCLLLAFLGRKLPDTFNEAKLITFSMLIFCAVWISFIPAYISSPGKFTVAVEIFAILASSFGLLLCIFVPKCYIILLRPERNIKKGMTGKYSR
>LOCXPOlfC48.276.HIT1.OlfC.2R.879.ANF_receptor.exons8.NC_046622.1.Anabas_testudineus
MEISALIISLRLALSFLEVNSALDLNDCGSGLKLRTGCTQAQDGAVVRSQASSVICKLQGSARLPSFSKDGDYVIGGVFSIHSNMDTVKRSYTTMPEPLRCTGRINSRELRFSRAMVFAIKEINNNVKLLPGIRLGYQIHDSCASVPIAVEVAFQLTNGLDPMFYTGDNCSQSGMVMAIVGESGSTPSISMSRVIGSFNIPQVSHFATCACLSNKQQYPSFFRTIPSDQFQSEALAKLVKQFGWTWIGAVRSDSDYGNNGMASFLNAAQKEGICVEYSESFSRTHPRSRIQRVADVINRSTSLVVVAFVSFGDMKILMEELSLVPSPPRQWIGSESWVTHPDMLKFTFCAGAIGFGIPRSVIPGLRDFLLDLSPTKVAVSPILTEFWEDAFNCRLEKSAATDENVCNGSEDIQKLQVPYTDTSQLRITNMVYKAVYSIAHAIHNAVCQETNSTTQCDKLSRIDSKQILTELKKVNFSQNGYHVSFDANGDPVAMYELVNWQKSSSGSIELVTVGYYDASLPVGQEFHIYRNLTWVMGRTQVPVSVCSDSCRPGTHKVLQKGKPICCYDCIPCPEGEISNATDSTDCFPCPKEFWPNTERDTCFPKPVEFLSFSEVLGIILATFSIGGACLAVITATVFFHHRTSPIVRANNSELSFLLLFSLTLCFLCSLTFIGAPSEWSCMLRHTAFGITFVLCISCVLGKTIVVLMAFKATLPGSNVMKWFGPPQQRMTVVSFTFIQVLLCSVWLVRSPPFPMKNLTTYKKIIILECALGSSVAFWAVLGYIGLLAVFCFVLAVLARKLPDNFNEAKLITFSMLIFCAVWITFIPAYVSSPGKFTVAVEIFAILASSFGLILCIFAPKCFIILFKPEKNTKKHVLKK
>LOCXPOlfC49.282.HIT1.OlfC.2R.879.ANF_receptor.exons8.NC_046622.1.Anabas_testudineus
MEISALIISLKLALSFLEVNSALDLNDCGSGLKLRTGCTQAQDGAVVRSQASSVICKLQGSARLPSFSKDGDYVIGGVFSIHSNMDTVKRSYTTMPEPLRCTGRINSRELRFSRAMVFAIKEINNNVKLLPGVRLGYQIHDSCASVPIAVEVAFQLTNGLDPMFYTGDNCSQSGMVMAIVGTSGSTPSISMSRVIGSFNIPQVSHFATCACLSNKQQYPSFFRTIPSDQFQSEALAKLVKQFGWTWIGAVRSDSDYGNNGMASFLNAAQKEGICVEYSESFSRTHPRSRIQRVADVINRSTSLVVVAFVSSGDMTMLFEELSLVPSPPRQWIGSESWVTHPDMLKFTFCAGAIGFGIPRSVIPGLRDFLLDLSPTKVAVSPILTEFWEDAFNCRLEKSAATDENVCNGSEDIQKLQVPYTDTSQLRITNMVYKAVYAIAHAIHNAVCLETNSTTQCDKLTRIDSKQILTELKKVNFSQNGYHVSFDANGDPVAMYELVNWQKSSSGSIEMVTVGYYDASLPVGQEFHIYKNLTWVEGRTQVPVSVCSDSCRPGTHKVLQKGKPICCYDCIPCPEGEISNVTDSTDCFPCPKEFWPNTERDTCFPKPVEFLSFSEVLGIILAAFSVGGACLAVITATVFFHHRTSPIVRANNSELSFLLLFSLTLCFLCSLTFIGAPSEWSCMLRHTAFGITFVLCISCVLGKTIVVLMAFKATLPGSNVMKWFGPPQQRMTVVSFTFIQVLICSVWLVRSPPFPMKNLTTYKKIIILECALGSSVAFWTVLGYIGLLAVFCFVLAVLARKLPDNFNEAKLITFSMLIFCAVWITFIPAYVSSPGKFTVAVEIFAILASSFGLILCIFAPKCFIILFKPEKNTKKHVMNK
>LOCXPOlfC50.286.HIT1.OlfC.2R.837.ANF_receptor.exons8.NC_046622.1.Anabas_testudineus
AGIEVGTEDSSSTCQLQSTPRLAAFSMGGDYIIGGVFSIHYNLQAVKHNYTTMPEPVVCTGRIEPRELHFARAMIFAIEEINNSTKLLPGITLGYQIHDSCASVTMVVKVAFQLTNGLDPVYYTSDNCSQSGMLMAIIGESGSTPSISMSRVIGPFDVPQVSHFATCACLSNKQQYPSFFRTIPSDQFQAEALAKLVKQFGWTWIGAVRSDSDYGNNGMATFLKAAQKERICVEYSVSFYRNDPRSRIQRVADVIRRSTAIVIVAFAGFGEMKLLMEELSLVPSSPRQWIGSEAWVTHPDMLKFTFCAGTIGFGIPRSVIPGLRDFLLDLSPTKVAASPVLTEFWEDAFNCSLKKRAATDKRVCDGTEDIQKLQSPYTDTSELRVTNMVYKAVYAIAHAIHNAVCQEKNSTTQCDKITRIDSKQILTELKKVNFSQNGYHVSFDANGDPVPKYELVNWQKSSSGRIELVTVGYYDASLPVGQEFHIYKSLTWVEDRTQVPVSVCSDSCRPGTHKVLQKGKPICCYDCIPCPEGEISNATDSTDCFPCPKEFWPNTERDTCFAKPVEFLSFTEVLGIILATFSIGGACLAVITATVFFHHRTSPIVRANNSELSFLLLFSLTLCFLCSLTFIGAPSEWSCMLRHTAFGITFVLCISCVLGKTIVVLMAFKATLPGSNVMKWFGPPQQRMTVVSFTFIQVLICTVWLVLSPPFPMKNLTTYKEKIILECALGSSVAFWTVLGYIGLLSVFCFVLAVLARKLPDNFNEAKLITFSMLIFCAVWITFIPAYVSSPGKFTVAVEIFAILASSFGLILCIFAPKCFIIVFKPEKNTKKHVMNK
>LOCXPOlfC51.289.HIT1.OlfC.2R.880.ANF_receptor.exons8.NC_046622.1.Anabas_testudineus
MEMLAVFISLRLALSLYDLNPTLALNGPGDDLKQMSGCTDAKASAVESIKVSSVLCKLQGTTHLPVFSMDGDYVIGGVFSIHYNMQAVKHNYTTMPGQLTCTGRIEPRELHFSSAMIFAIEEINNSTKLLPGIRLGYQIHDSCASVPMAVKVAFQLTNGLDHVVYTCDNCSQSGMVMAIVGESSSTPSISMSRVIGPFNVPQVSHFATCACLSNKKQYPTFFRTIPSDQFQAEALAKLVKQFGWTWIGAVRSDSDYGNNGMATFLNAAQKQGICVEYSESFSRTHPRSRIQRVADVIRRSTATVLVAFLGLGEMRLLMEELSREPSPPRQWIGSEAWMTHPDMLKFTFCAGATGFGIPRSVIPGLRDFLLDLSPTKVAASPILSEFWEEAFNCTLEKSAATDKTMCDGSEDIKNLQTPYTDTSELRITNMVYKAVYAIAHAIHNAVCQETNSTTQCDKLSRIDSKQILTELKKVNFTQNGYHVSFDANGDPVAMYELVNWQKSSSGSIELVTVGYYDASLPVGQEFHIYKNLTWVEGRTQVPVSVCSDSCPPGTHKVLQKGKPICCYDCIPCPEGEISNAKDSPNCFPCPKEFWPNTERDTCFPKPVEFLSFSEVLGIILATFSIGGACLAVITATVFFRHRTSPIVRANNSELSFLLLFSLTLCFLCSLTFIGAPSEWSCMLRHTAFGITFVLCISCVLGKTIVVLMAFKATLPGSNVMKWFGPPQQRMTVVSFTFVQVLICTVWLVLSPPFPMKNLTTYKEKIILECALGSSVAFWTVLGYIGLLAVFCFVLAVLARKLPDNFNEAKLITFSMLIFCAVWITFIPAYVSSPGKFTVAVEIFAILASSFGLMLCIFAPKCFIILFNPEKNTKKHLMNKN
>LOCXPOlfC52.293.HIT1.OlfC.2R.882.ANF_receptor.exons8.NC_046622.1.Anabas_testudineus
MEMLAVFISLRLALSLYDLNPTLALNSSGDDLKQMSGCTYAKASAVESIKVSSVLCKLQGTTHLPVFSMDGDYVIGGVFSIHYNMKAVEHNYTTMPGELTCTGRIEPRELHFSSAMIFAIEEINNSTKLLPGIRLGYQIHDSCASVPMAVKVAFQLTNGLDHVFYTCDNCSQSGMVMAIVGASGSTPSISMSRVIGSFNVPQVSHFATCACLSNKQQYPSFLRTIPSDHFQADALAKLVKQFGWTWIGAVRSDSDYGNNGMATFLKAALKQGICVEYSESFSRTHPRSRIQRVADVIRRSTATVLVAFLGLGEMRLLMEELSREPSPPRQWIGSEAWMTHPDMLKFTFCAGAIGFGIPRSVIPGLRDFLLDLSPTKVAASPILTEFWEDAFNCTLEKSSATDKTMCDGSEDIQNLQTPYTDTSELRITNMVYKAVYAIAHAIHNAVCQKTNSTTQCDKLTRIDSKQILTELKKVNFSQNGYHVSFDDNGDPVAMYELVNWQKSSSGSLEMVTVGYYDASLPVGQEFHIYKNLTWMEGRTQVPVSVCSDNCSPGTHKVLQKGKPICCYDCIPCPEGEISNATDSTDCFPCPKEFWPNTDRNTCFPKPVEFLSFSEVLGIILATFSIGGACLAVITATVFFRHRTSPIVRANNSELSFLLLFSLTLCFLCSLTFIGAPSEWSCMLRHTAFGITFVLCISCVLGKTIVVLMAFKATLPGSNVMKWFGPPQQRMTVVSFTFVQVLICTVWLVLSPPFPMKNLTTYKEKIILECALGSSVAFWTVLGYIGLLAFFCFVLAVLARKLPDNFNEAKLITFSMLIFCAVWITFIPAYVSSPGKFTVAVEIFALLASSFGLILCIFAPKCFIILFKPEKNTKKHVVTKYKS
>LOCXPOlfC53.296.HIT1.OlfC.2R.880.ANF_receptor.exons8.NC_046622.1.Anabas_testudineus
MKMLAVFISLRLALGLYDLNPTLALNSSGDDLKQMSGCTDAKVSAVESIKVSSVLCKLQGTTHLPVFSMDGDYVIGGVFSMHYNMKAVEHNYTTMPGELTCTGRIEPLELHFSSAMIFAIEEINNSTKLLPGIRLGYQIHDACASVPMAVKVAFQLTNGLDHVVYTCDNCSQSGMVMAIVGASGSTPSISISRVIGSFNVPQVSHFATCACLSNKQQYPSFFRTIPSDHFQADALAKLVKQFGWTWIGAVRSDSDYGNNGMATFLNAAQKQGICVEYSESFSRTHPRSRIQRVADVIRRSTATVLVAFLGLGEMSLLMEELSREPSPPRQWIGSEAWMTHRDMLKFTFCAGAIGFGIPRSVIPGLRDFLLDLSPTKVAASPILSEFWEEAFNCSLEKSAATDKTMCDGSEDIQNLQSPYSDTSELRVTNMVYKAVYAIAHAIHNAVCQEKNSTTQCDKLTRKDSKQILTELQKVNFSQNGYHVSFDANGDPVAMYELVNWQKSSSGSLEMVTVGYYDASLPVGQEFHIYKNLTWMEGRTQVPVSVCSDSCPPGTHKVLQKGKPICCYDCLPCPEGEISNVTDSPNCFPCLKEFWPNTERDTCFPKPVEFLSFSEVLGIILATFSIGGACLAVTTATVFFWHRTSPIVRANNSELSFLLLFSLTLCFLCSLTFIGAPSEWSCMLRHTAFGITFVLCISCVLGKTIVVLMAFKATLPGSNVMKWFGPPQQRMTVVSFTFIQVLICTVWLVLSPPFPMKNLTTYKEKIILECALGSSVAFWTVLGYIGLLAVFCFVLAVLARKLPDNFNEAKLITFSMLIFCAVWITFIPAYVSSPGKFTVAVEIFAILASSFGLMLCIFAPKCFIILFKPEKNTKKHLMNKN
>LOCXPOlfC54.301.HIT1.OlfC.2R.880.ANF_receptor.exons8.NC_046622.1.Anabas_testudineus
MEISTLIIGLSLALGLFEINSGHTDLIFGMKQRTGFTEVGVGAGVNPDASSVICKLQGSTYDPAFSVDGDYIIGGIFSIHNNIITVKHNYTTKPEPLKCTGRIESRELRFSRAMIFAIEEINNSTKLLPDLRLGYQIHDSCASVPMAVKVAFQLTNGLDPVFFSNTNCSQSDMVMAVVGETGSGQSISMSRIFRSFNIPQVSHFATCACLSNKKQYPTFFRTVPSDQFQSEALAKLVKQFGWTWIGAVRSDSDYGNYGMASFLNAAQKQGICVEYSESFSRTHPRNRIQRVADVIRRSTAMVVVAFVASGDMKILFEELYREPSPPRQWIGSESWVTHPDLLSFTFCLGAMGFGIPRSVIPGLRDFLLDLFPTKVAASTVLTEFWEDAFNCRLEKSAATDRNVCNGSEDIQKLQVPYTDTSQLRITNMVYKAVYAIAHAIHNAVCQETNSTTQCDKLTRIDSKQIFTQLKKVNFSQNGYHVSFDPNGDPVAKYELVNWQKSSSGSIELVTVGYYDASLPVGQEFHIYKNLTWMEGRTQVPVSVCSDSCPPGTHKVLQKGKPICCYDCIPCPEGEISNATDSTDCFPCPKEFWPNTERDTCFPKPVEFLSFSEVLGIILATFSIGGACLTVTTATVFFRHRTSPIVRANNSELSFLLLFSLTLCFLCSLTFIGAPSEWSCMLRHTAFGITFVLCISCVLGKTIVVLMAFKATLPGSNVMKWFGPPQQRMTVVSFTFIQVLICTVWLVLSPPFPMKNLTTYKEKIILECALGSSVAFWTVLGYIGLLAVFCFVLAVLARKLPDNFNEAKLITFSMLIFCAVWITFIPAYVSSPGKFTVAVEIFAILASSFGLILCIFAPKCFIILFKPEKNTKKHVVTKYKS
>LOCXPOlfC55.304.HIT1.OlfC.2R.879.ANF_receptor.exons8.NC_046622.1.Anabas_testudineus
MEISVLFIGLSLALTWFVMNSALLLNDLGIGQKQGPGYTQARAGTVVNPEALSIICKLQGSARLPAFSVDGDYIIGGVFSIHSNMDTVKQYYTTMPEPLRCTGRIDSRELRFSRAMIFAIEEINNSTNLLPGITLGYQIHDSCGSILIALKVAFHLTNGLDTAFYFGDNCSQSGMVMAAVGESGSTPSIAISRIIGSFNIPQVSHFATCACLSNKQQYPSFLRTIPSDQFQAEALAKLVKQFGWTWIGAVRSDSDYGNNGMASFLNAAQKEGICVEYSESFYRTHPRNRIQKVADVIRRSTAMVVVAFVSYGDMKMLMEELSLVPSPPRQWIGSESWVTHPDMLKFTFCAGAIGFGIPRSVIPGLRDFLLDLSPTKVAASPLLTEFWEDAFNCSLKNSTATDKNVCNGSEDIQKLQVPYTDTSQLRITNMVYKAVYAIAHAIHNAVCQETNSTTQCDKLTRIDSKQIVTELKKVNFSQNGYHVSFDANGDPVAMYELVNWQKSSSGSLELVTVGYYDASLPVGQEFHIYKNLTWVEGRTQVPVSVCSDSCPPGTHKVLQKGKPICCYDCIPCPEGEISNVTDSTDCFPCPKEFWPNSDKNTCFPKPVEFLSFSEVLGIILATFSIGGACLAVITATVFFHHRTSPIVRANNSELSFLLLFSLTLCFLCSLTFIGAPSEWSCMLRHTAFGITFVLCISCILGKTIVVLMAFKATLPGSNVMKLFGPPQQRMTVVSFTFIQVLICTVWLVLSPPFPMKNLTTYKEKIILECALGSSVAFWAVLGYIGLLAVFCFVLAVLARKLPDNFNEAKLITFSMLIFCAVWITFIPAYVSSPGKFTVAVEIFAILASSFGLKLCIFAPKCFIILFKPEKNTKKHVVTK
>LOCXPOlfC56.311.HIT1.OlfC.2R.879.ANF_receptor.exons8.NC_046622.1.Anabas_testudineus
MEVSAFFFVLRLVLILFEINSALALNDSEGKQKAGYMQARTGAVVSPDASSVICKLQGTTQLPAFSMDGDYVIGGVFSIHNYMDTVKHNYTSLPEPLRCTGRLDSRELRFTRSMIFAIEEINNSTKLLPGIRLGYKIHDSCGSVPMAVKVAFQFTNGLDPVFYTWDNCSQSGMVMAIVGESGSTPSISMLRVIGSFNIPQVSHFATCACLSNKQQYPSFFRTIPSDQFQAEALAKLVKQFGWTWIGAVRSDSDYGNNGMASFLNAAQKEGICVEYSESFYRTHPRSRIQRVADVIRRSTAMVVVAFVASGDMRILLQELSREPSPPRQWIGSEAWVTHPDFLKFTFCVGAMGFGIPRSVIPGLRDFLLDLSPTKVAASSVLTEFWEDAFNCSLKKSAATDKNVCNGSEDIQKLQVPYTDTSQLRITNMVYKAVYAIAHAIHNAVCQETNSTTQCDKLTRIDSKQVLNQLKKVNFSQNGYHVSFDANGDPVPKYELVNWQKSSSGSIEMVTVGYYDASLPVGQEFHINKNLTWMEGRTQPVSVCSDSCPPGTHKVLQKGKPICCYDCIPCPEGEISNATDSPNCFPCPKEFWPNPERDTCFPKPVEFLSFSEVLGIILATFSVGGACLAVITATVFFWHRTSPIVRANNSELSFLLLFSLTLCFLCSLTFIGAPSEWSCMLRHTVFGITFVLCISCVLGKTIVVLMAFKATLPGSNVMKWFGPPQQRMTVVSFTFVQVLICSVWLVLSPPFPMKNLTTYKKKIILECALGSSVAFWTVLGYIGLLAVFCFVLAVLARKLPDNFNEAKFITFSMLIFCAVWITFIPAYVSSPGKFTVAVEIFAIQASSFGLILCIFAPKCFIIVFKPEKNNRKQLMNKHQS
>LOCXPOlfC57.319.HIT1.OlfC.2R.881.ANF_receptor.exons8.NC_046622.1.Anabas_testudineus
MEISALLIGLRLVLGLFEINSALALNGSGSSVKQTAGNTQARAGAGVIRDASSVQCKLQDTPRLPAFSMDGDYIIGGVFSIHYNMQAGTHNYTTMPEPLRCTGRIEPRELRFSRGMIFAIEEINNSTKLLPGISLGYKIHDSCASVPMAVKVAFQLTNGLDKLFYTGDNCSQSGIVMAVVGESATGQSIAMSRIIGSFNIPLVSHFATCACLSNKQQYPSFFRTIPSDHFQADALAKLVKQFGWTWIGAVRSDSDYGNNGMASFLNAAQKEGICVEYSESFYRYHPRSRIQRVADVIRRSTAMVVVAFVSFGDMKTLLEELSLVPSPPRQWIGSEAWVTHPDMLKFTFCAGAIGFGIPRSVIPGLRDFLLDLSPTKVAASPILSEFWEDAFNCSLEKSVSTDKHVCDGSEDIQKLQSPYTDTSQLRITNMVYKAVYAIAHAIHNAVCSEINSTTYCDKHISIDSKQILTELKKVNFSQNGYHVSFDANGDPVAMYELVNWQKSSSGSIEMVTVGYYDASLPVGQEFHIYKNLTWMEGRTQVPVSVCSDSCRPGTHKVLQKGKPICCYDCIPCPEGEISNATDSPNCFPCPKEFWPNTERDTCFPKPVEFLSFSEVLGIILATFSIGGACLAVITATVFFRHRTSPIVRANNSELSFLLLFSLTLCFLCSLTFIGAPSEWSCMLRHTAFGITFVLCISCVLGKTIVVLMAFKATLPGSNVMKWFGPPQQRMTVVSFTFVQVLICTVWLVLSPPFPMKNLTTYKEKIILECALGSAIGFWAVLGYIGLLAVFCFVLAVLARKLPDNFNEAKLITFSMLIFCAVWITFIPAYVSSPGKFTVAVEIFAILASSFGLILCIFAPKCFIIVFKPEKNTKKHLMNKSQ
>LOCXPOlfC58.329.HIT1.OlfC.2R.880.ANF_receptor.exons8.NC_046622.1.Anabas_testudineus
MEISALLIGLRLVLGLFEINSALALNGSGSSVKQTAGNTQARAGAGVIRDASSVQCKLQDTPRLPAFSMDGDYIIGGVFAIHYNMQAGTHNYTTMPEPLRCTGRIEPRQLHFSRAMIFAIEEINNSTKLLPGIRLGYQIHDSCASVPMALKVAFQFTNGLDQDFYTGDNCSQSGIVMAVVGESGSGQSIAMSRIIGPFKIPLVSHFATCACLSNKQQYPSFFRTIPSDQFQAEALAKLVKQFGWTWIGAVRSDSDYGNYGMASFLNAAQKEGICVEYSESFYRTHPRSRIQKVADVVRRSTAMVVVAFVSFGDMKILMEELSLVPSPPRQWIGSEAWVTHPDMLKFTFCAGAIGFGIPRSVIPGLRDFLLDLSPTKVAASPVLTEFWEDAFNCSLEKNATTKKKMCDGSEDIKKLQSPYTDTSQLGITNMVYKAVYAIAHAIHNAVCQETNSTTQCDKLSRIDSKQILTQLKKVNFSQNGYHVSFDANGDPVAMYELVNWQKSSSGSIELVTVGYYDASLPVGQEFHIYKNLTWVEGRTQVPVSVCSDSCPPGTHKVLQKGKPICCYDCIPCPEGEISNATDSTDCLPCPKEFWPNTERDTCFPKPVEFLSFSEVLGIILATFSIGGACLAVITATVFFHHRTSPIVRANNSELSFLLLFSLTLCFLCSLTFIGAPSEWSCMLRHTAFGITFVLCISCVLGKTIVVLMAFKATLPGSNVMKWFGPPQQRMTVVSFTFIQVLICTVWLVRSPPFPMKNLTTYKKIIILECALGSSVAFWAVLGYIGLLAVFCFVLAVLARKLPDNFNEAKFITFSMLIFCAVWITFIPAYVSSPGKFTVAVEIFAILASSFGLILCIFAPKCFIILFKPEKNTKKHLMNKN
>LOCXPOlfC59.335.HIT1.OlfC.2R.877.ANF_receptor.exons8.NC_046622.1.Anabas_testudineus
MEVSALLFGLRIALGLLGMKSGVSVNYCGDNLNERASCTQARAGAEDSSVICKLQGIPRLPAFSINGDYVIGGAFAIHSNMQTVQHNYTTMPEPLMCTGRIDSRNVHFSRAMIFAIEEINNSTKLIPGIRLGYQIHDSCALVPMALKVAFQFTNGLDQVFHTGDNCSQSGMVMAVVGESGSGQSIAMSRIIGPFKIPLVSHFATCACLSNKQQYPSFFRTIPSDQFQAEALAKLVKQFGWTWIGAVRSDSDYGNYGMASFLNAAQKEGICVEYSESFYRTHPRSRIQKVADVINRSTAMVVVAFVSFGDMKILMEELSREPSPPRQWIGSEAWVTHPDMLKFTFCAGAIGFGIPRSVIPGLRDFLLDLSPTKVAASPVLTEFWEDAFNCSLEKNATTKKKMCDGSEDIKKLQSPYTDTSQLGITNMVYKAVYAIAHAIHNAVCQETNSTTQCDKLSRIDSKQILTQLKKVNFSQNGYHVSFDDNGDPVAMYELVNWQKSSSGSIEMVTVGYYDASLPVGQEFHIYKNLTWVEGRTQVPVSVCSDSCRPGTHKVLQKGKPICCYDCIPCPEGEISKTTDSTDCFPCPKEFWPNTERDTCFPKPVEFLSFSEVLGIILATFSIGGACLAVITATVFFRHRTSPIVRANNSELSFLLLFSLTLCFLCSLTFIGAPSEWSCMLRHTAFGITFVLCISCVLGKTIVVLMAFKATLPGSNVMKWFGPPQQRMTVVSFTFVQVLICTVWLVLSPPFPMKNLTTYKEKIILECALGSSVAFWAVLGYIGLLAVFCFVLAVLARKLPDNFNEAKLITFSMLIFCAVWITFIPAYVSSPGKFTVAVEIFAILASSFGLILCIFAPKCFIILFKPEKNTKKHLMNKNQ
>LOCXPOlfC60.340.HIT1.OlfC.2R.876.ANF_receptor.exons8.NC_046622.1.Anabas_testudineus
MEISTLFICLTFALTLPEFNSSLATNNYGKQKDECTQARAGAGVSRDASSVQCKLQGSPLQPAFSMDGDYVIGGVFSIHYNMQAVKHNYTTMPEPLRCTGRIETRELLLARAMIFAIEEINNSTKLLPGITLGYQIHDSCASVPMAVKVAFQLANGLDPVFCTGDNCSQSGMVKAIVGESGSGQSIGMLRVIGSFNIPQVSHFATCACLSNKQQYPSFLRTVPSDQFQAGALAKLVKQFGWTWIGAVRSDTDYGNYGMASFLNAAQKEGICLEYSESFHRANPRSRIQRVADVIRRSTAMVVVAFVVSGDMMTLLEELSREPSPPRQWIGSEAWVTHPDMLKFTFCVGAIGFGIPRSVIPGLRDFLLDLFPAKVAASPILSEFWEDAFNCSLEKSAAKDKRVCDGSEAIQTLHSPYTDTSELRITNMVYKAVYAIAHAIHNAVCQETNSTTQCDKLTRIDSKQILTQLKKVNFSQNGYHVSFDANGDPVAKYELVNWQKSSSGSIELVTVGYYDASLPVGQEFHIYKNLTWMEGRTQVPVSVCSDSCPPGTHKVLQKGKPICCYDCIPCPEGEISNATDSTDCFPCLKEFWPNPERDTCFPKPVEFLSFSEVLGIILAAFSICGACLAVITATVFFHHRTSPIVRANNSELSFLLLFSLTLCFLCSLTFIGAPSEWSCMLRHTAFGITFVLCISCVLGKTIVVLMAFKATLPGSNVMKWFGPPQQRMTVVSSTFIQVLICSVWLVLSPPFPMKNLTTYKEKIILECALGSSVAFWTVLGYIGLLSVFCFVLAVLARKLPDNFNEAKLITFSMLIFCAVWITFIPAFVSSPGKFTVAVEIFAILASSFGLILCIFAPKCFIIVFRPEKNTKKHVMSK
>LOCXPOlfC61.347.HIT1.OlfC.2R.873.ANF_receptor.exons8.NC_046622.1.Anabas_testudineus
MEISTLFICLTFALTLPEFNSSLATNNYGKQKDECTQARAGAGVSRDASSVQCKLQGSPLQPAFSMDGDYVIGGVFSIHYNMQAVKHNYTTMPEPLRCTGRIETRELHLARAMIFTIEEINNSTKLLPGITLGYQIHDSCASVPMAVKVAFQLANGLDPMFCTGDNCSQSGMVKAIVGESGSGQSIGMLRVIGSFNIPQVSHFATCACLSNKQQYPSFLRTVPSDQFQAGALAKLVKQFGWTWIGAVRSDTDYGNYGMASFLNAAQKEGICLEYSESFHRANPRSRIQRVADVIRRSTAMVVVAFVASGDMMTLLEELSREPSPPRQWIGSEAWMIHPDMLKFTFCVGAMGFGIPRSVIPGLRDFLLDLSSTKVAASPILSEFWEDAFNCSLEKNKRVCDGSEDIQKLQIPYTDTSQLRITNMVYKAVYAIAHAIHNAVCQETNSTTRCDKLTRIDSKQILTQLKKVNFSQNGYHVSFDANGDPVPKYELVNWQKSSSGSIELVTVGYYDASLPVGQEFHIYKNLTWVEGRTQVPVSVCSDSCPLGTHKVLQKGKPICCYDCIPCPEGEISNATDLPNCFPCPKEFWPNTDRNTCFAKPVEFLSFSEVLGIILATFSIGGACLAVITATVFFRHRTSPIVRANNSELSFLLLFSLTLCFLCSLTFIGAPSEWSCMLRHTAFGITFVLCISCVLGKTIVVLMAFKATLPGSNVMKWFGPPQQRMTVVSFTFIQVLICTVWLVLSPPFPMKNLTTYKEKIILECALGSSVAFWAVLGYIGLLAVFCFVLAVLARKLPDNFNEAKLITFSMLIFCAVWITFIPAYVSSPGKFTVAVEIFAILASSFGLILCIFAPKCFIILFNPEKNTKKHLMNKN
>LOCXPOlfC62.352.HIT1.OlfC.2R.880.ANF_receptor.exons8.NC_046622.1.Anabas_testudineus
MEISVLFIGLRLVLGLFELNSGLALNDLVVDQKQRADYIQSRDGAGVNLENSQEKCKLQGTPRLPAFSMDGNYVIGGVFSIHNYMDTVKHNYTTMPAPLRCTGRLDSRELRFSRAMIFAIEEINNSTKLLPGIRLGYQIHDSCASIPMAIKVAFQLLNGLDPMYYTTENCSQSGMVMAIVAESGSTPSIGISRIIGSFNIPQVSHFATCACLSNKQQYPTFFRTIPSDQFQAGALAKLVKQFGWTWIGAVRSDSDYGNNGMASFLDAAQKEGICVEYSVSFYRTHPHSRIKRVADAIRRSTAMVVVAFAASGDMMILLEELSREPSPPRQWIGSEAWVTEPDMLKFTFCAGAMGFGIPRSVIPGLRDFLLDLSPTKVAASPLLTEFWEDAFNCRLKESAATDKYACNGSEDIQKLQSPYTDTSQLRITNMVYKAVYAIAHAIHNAVCQETNSTTQCDKLTRIDSKQILAGLKRVNFTQNGYHVSFDDNGDPVPMYELVNWQKSSSGRIEMVTVGYYDASLPVGQEFHIYKNLTWMEGRTQVPVSVCSDSCPPGTHKVLQKGKPICCYDCIPCPEGEISNVTDSTDCFPCPKEFWPNTERDTCFPKPVEFLSFSEVLGIILATFSIGGACLAVTTATVFFRHRTSPIVRANNSELSFLLLFALILCFLCSLTFIGAPSEWSCMLRHTAFGITFVLCISCVLGKTIVVLMAFKATLPGSNVMKWFGPPQQRMTVVFFTFIQVLICTVWLVLSPPFPMKNLTTYKEKIILECALGSAIGFWAVLGYIGLLAVFCFVLAVLARKLPDNFNEAKLITFSMLIFCAVWITFIPAYVSSPGKFTVAVEIFAILASSFGLILCIFAPKCFIILFKPEKNTKKKLMNKS
>LOCXPOlfC63.364.HIT1.OlfC.2R.878.ANF_receptor.exons9.NC_046622.1.Anabas_testudineus
MGDYFYICFCVYLMLFLFSSYFFFSISSSVSSSCKLWKQFHLNGLHKAGDVNLGGLFEVHYTSVFPEWKFTSEPRQPTCTGFDTQGFRHAMSMVFAVDEINKNSNLLPNVTLGYSLYDNCGALVIGFRAALVLASGQEEQFLLQENCFGTTPVLGIVGDSYSTFSIASSNVLGLFRLPMVSHFATCSCLSNRQRFPSFFRTIPSDAFQVRAMIQILKHFGWTWVGLLVSDDDYGLNVARSFQSDLAKSGAGCLAYTEILPWGNDTAERSRIVNVMKKSTARVVMVFAHEIHIYRLMEEVVTQKVTGLQWMASEAWTSVDVLQTPEFMPYLAGTLGIAIRRGEMTGFKDFLLRIQPDQYHNYYGNSIVSQFWEDVFQCRFAPPPVGWVETGGALCSGQEDLNKVDSELFDVSNLRPEYNVYKAVYALAHALDDMLQCVPGRGPFSGHSCASLQSLEPWQLVYYLDRVDFTTPFGDQVLFDENGDALPIYDVMNWLWLPDGTTKIQNVGEVKESVKGEELTLYEDNIFWNSDSKQPPQSICSESCPPGTRVARKKGQPVCCFDCVPCSEGKISNSTDSMDCTSCPEDFWSNSQRDQCVPKKTEFLSYHEPLGICLTTASLLGTSICTIVVGIFTYHRSTPMVRANNSELSFLLLVSLKLCFLCSLLFIGQPKLWTCQLRHAVFGISFVLCVSCILVKTMVVLAVFKASKPGGGASLKWFGAVQQRGTVMVLTSVQGAICTSWIVSASPAPHKNTQYYNDRIVYECVVGSTIGFAVLLGYISILAIISFLLAFLARNLPDNFNEAKLITFSMLIFCAVWVAFVPAYVNSPGKYADAVEVFAILASSFGLLVALFGPKCYIILLRPERNTKKAIMGRATSKT
>LOCXPOlfC64.368.HIT1.OlfC.2R.885.ANF_receptor.exons10.NC_046622.1.Anabas_testudineus
MEAFLDTLFFLYVYLMLLFFSTSFLISESSSLFPSCRLWRHFELNGMHKPGDVILGGLFEVHYTSVFPEFTFTSEPNQLNCQGFDPPGFRHAMTMAYAIDEINKNSNLLPNVTIGYSLYDNCATLVIGFSAALSLASGREEQFLAQETCLGSPPVLGIVGDSFSTFSIATSNVIGLFKLPIVSYFATCSCLSDRRRFPSFFRTIPSDAFQVRAMIQILKRFSWTWVGLLVSDDDYGLHVTQSLQADMAQSGAGCLAYTEILPWGENPAELKRIVEVIKKSTARVVIVFAHQIHMIQLTKEVVRQNVTGLQWIASEAWTSAAVLQIPQLMPYLGGTLGIAIRRGEIPGLRDFLLQVCPDLHHNSSYGNSLVRQFWEHTFHCRFAPPPAGWLEAGGPLCTGQEDLENVETEFLDVSNLRPEYNIYKAVYALAYALDDMLHCVPGRGPFSEHSCATLDSLEPWQLMYYLEKVNFTTSFGDQVSFDENGDALPIYDIMNWLWLPDGRTKVQNVGLVKKSPFKGEELILDEDKIFWNFDSKQAKYPPQSVCSENCPPGTRMARKKGQPVCCFDCVLCSEGKISNKTDSTECISCPEDYWSSPQRDHCVPKETEFLSYHEPLGICLTTTSLLGTFFCAVVLGIFTYHRNTPVVRANNSELSFLILLSLKLCFLCSLLFIGRPRMWTCQLRHAAFGISFVLCVSCILVKTMVVVAVFKASKPGGGASLKWFGAVQQRGTVVALTAIQAAICTAWIVSASPAPHKNTQYHNDKIVYECVVGSTIGFAVLLGYIGLLAILSFLLAFLARNLPDNFNEAKLITFSMLIFCAVWVAFVPAYVNSPGKYADAVEVFAILASSFGLLVALFGPKCYIILLRPERNTKKAVMGRGTTKT
>LOCXPOlfC65.374.HIT1.OlfC.2R.874.ANF_receptor.exons9.NC_046622.1.Anabas_testudineus
VMRALRVYLSLISSSFFFTESFCLPPLCKLWRKFHLNGMYKTGDVVLGGLFEVHYSSVLPELTFISEPHQQSCHGFDPLGFRHAMTMAFAIDEINNNSSLLPNVTLGYSLYDNCATLGIGFSAALSLANSQEEQSLLQQNCLGTPPVLGIVGDPFSTFSIATSNVLGLFKLPIVSYFATCSCLSDRQRFPSFFRTIPSDAFQVRAMIQILKHFGWTWVGLLVSDDDYGLHVSRSFQSDLTQSGGGCLAYSEILPWGNDPNEYKRIVDVMSKSTARVVIVFAHQAHMIQLMEEVVRKNVTDLQWIASEAWTLVDGLHTLAFMPYLSGTLGIAIRRGKIPGLRDFLLKMNPKQHNNDYKYSMINQFWEYIFDCRFAPPPLGWVENGRALCTGDENLENIDTVEFLDVSELRPEYNIYKAVYALAYALDDMLECVPGRGPFSGQSCATLQTLEPWQLMYYLEKVNFTTSFGDQVSFDENGDALPIYDIMNWWWLPDGRTKVQNVGLVKKSASKGEDLILDEDKIFWNFEFKEPPKSTCSESCPPGTRIARKRGQPVCCFDCIPCSEGKISNETDSSECTNCPEDYWSNPQRDLCVPKETEFLSYHEPLGICLTSASLLGTFICAVVLGIFIYYRSTPVVRANNSELSFLILVSLKLCFLCSLLFIGRPRLWTCQLRHAAFGISFVLCVSCILVKTIVVLAVFKASKPGGGASLKWFGGVQQRGTVVALTSIQAAICSSWILSASPAPHKNTQYHNDKIVYECVVGSTIGFAALLGYIGLLAILSFLLAFLARNLPDTFNEAKLITFSMLIFCAVWVAFVPAYVNSPGKYADAVEVFAILASSFGLLIALFGPKCYIILLRPERNTKKAVMNRGITKT
>LOCXPOlfC66.385.HIT1.OlfC.2R.878.ANF_receptor.exons9.NC_046622.1.Anabas_testudineus
MGDFLDTYVIFFVCLIFLFCTSPLLCSVLSSLSSFCELRKRFNLNSMHKSGDVVLGGLFAVHPTSVFPDWTYTSEPRQPSCKGFDTLGFRDAMTMAFAIDEINKNSTLLPNVTLGYSLYDTCGALIIGLSAALSLASGQEEQLMLQQNCLGSPPLLGIVGDSYSSNSIAISHVLGLYKMPIVSYFATCSCLTDRRRFPSFFRTIPSDAFQVHAMIQILKHFGWTWVGLIVTNDDYGLNVARSFQSALDQSGGGCLAYLEVLPWNNDPSELKRTVHVIKTSKARVVMVFVHKIHIIELMEEVVRQNVTGRQWIASEAWTSAAVVQTPRLMPYLGGTLGIAIRRGEIPGLRSFMLQIRPDQNDYKYENNIVKQFWEYSFKCTFDPAVWVKTGAALCTGQEDIETLDTGLLALSNLRPEYNVYKAVYSLAYALDDMLRCEPGKGPFNGNSCASSQSLEPWQLVHYLQKVNFTTSFGDQVSFDENGDVLPIYDIMNWLWLPDGSTQVQKVGEVKRSAFKGEELTLDEDKIFWNFEQRKPPQSVCSESCPPGTRMARKKGQPVCCFDCILCSEGKISNMSDSMECASCPEDFWSSPQRDRCIPKNTEFLSYHEPLGICLTTTSLLGTFICAVVLGIFIYHRSTPMVRANNSELSFLILVSLKLCFLCSLLFIGHPVQWTCQLRHVAFGISFVLCVSCILVKTMVVLAVFKASKPGGGATLKWFGAVQQRGTVLVLTCIQAAICTAWIVSASPAPHKNTQYYNDKIIYECVVGSTVGFAVLLGYIGLLAIVSFMLAFLARNLPDNFNEAKLITFSMLIFCAVWVAFVPAYVNSPGKYADAVEVFAILASSFGLLMALFGPKCYIILLRPERNTKRAVMGRGTTN
>LOCXPOlfC67.399.HIT1.OlfC.2R.878.ANF_receptor.exons9.NC_046622.1.Anabas_testudineus
MGDFLDTYVIFFVCLIFLFCTSPLLCSVLSSLSSFCELRKRFNLNSMHKSGDVVLGGLFAVHPTSVFPDWTYTSEPRQPSCKGFDILGFKEAMTMAFAIDEINKNSTLLPNVTLGYSLYDTCGALIIGLSAALSLASGQEEQLMFQQNCLGSPPLLGIVGDSYSSNSIAISHVLGLYKMPIVSYFATCSCLTDRRRFPSFFRTIPSDAFQVHAMIQILKHFGWTWVGLIVTNDDYGLNVARSFQSALDQSGGGCLAYLEVLPWNNDPSELKRIVHVIKTSTARVVMVFVHKIHIIELMEEVVRQNVTGRQWIASEAWTSAAVVQTPRLMPYLGGTLGIAIRRGEIPGLRSFMLQIRPDQNDYKYENNIVKQFWEYSFKCTFDPAVWVKTGAALCTGQEDIETLDTGLLALSNLRPEYNVYKAVYSLAYALDDMLRCEPGKGPFNGNSCASSQSLEPWQLVHYLQKVNFTTSFGDQVSFDEYGDVLPIYDIMNWLWLPDGRTKVQNVGEVKRSAFKGEELTIYEEKIFWNFEQRKPPQSVCSESCPPGTRMARKKGQPVCCFDCILCSEGKISNMSDSMECASCPEDFWSSPQRDRCIPKNTEFLSYHELLGICLTTTSLLGTFICAVVLGIFIYHRSTPMVRASNSELSFLILVSLKLCFLCSLLFIGRPMRWTCQLRHVAFGISFVLCVSCILVKTMVVLAVFKASKPGGGATLKWFGAVQQRGTVLVLTCIQAAICTAWIISASPAPHKNTQYYNDKIIYECVVGSTVGFAVLLGYIGLLAILSFLLAFLARNLPDNFNEAKLITFSMLIFCAVWVAFVPAYVNSPGKYADAVEVFAILASSFGLLVALFGPKCYIILLRPERNTKRAVMGRGTTN
>LOCXPOlfC68.403.HIT1.OlfC.2R.878.ANF_receptor.exons9.NC_046622.1.Anabas_testudineus
MGAFFDTNVLFFVYFIFFFCTFPSLCSVLSSLPSSCKLRKKFLLNEIHKPGDVVLGGLFAVHPTSVFPDWTFTSEPQQPSCKGFDILGFRDAMTMVFTIDEINKNSNLLPNVTLGYSLYDTCGALIIGLSAALSLASGQEEQLMFQQNCLGSPPVLGIVGDSYSTISIAISHMLGLYKMPIVSYFATCSCLTNRQRFPSFFRTIPSDAFQVHAMIQILKHFGWTWVGLIVTNDDYGLNVARSFQSALVQSNEGCLAYLEVLPRDNDSSELRRIVHVIKTSTARVVMVFVQRTQITELMEEVVRQDVTGLQWIASEAWTAAAVLQTPRLMPYLGGTLGIAIRRGEISGLGDFLLKTHPDQNNKYENNIVKQFWEYTFKCSFDPAVGVETGKTLCTGQEETENVETEFLDVSNLRSEYNVYKAVYSLAYALHDMLQCEPRRGPFSGNSCATLQSLEPWQLVHYLQKVNFTTSIGDQVSFDENGDVLPIYDIMNWLWLPDGSTKVQNVGDVKRSAFKGEELTIYEEKIFWNFESRKPPRSVCSESCPPGTRMARKKGQPVCCFDCIPCSEGKISNKTDSMECISCPEDFWSNPQRDLCIPKETEFLSYHEPLGICLTTTSLVGTFVCTVVLGIFIYHRSTPMVRANNSELSFLILVSLKLCFLCSLLFIGRPMLWICQLRHVAFGISFVLCVSCILVKTMVVLAVFKASKPGGEATLKWFGAVQQRGTVLVLTSVQAAVCTSWLVSASPAPHKNTQYHNNKIVYECVVGSTVGFAVLLGYIGLLAIVSFMLAFLARNLPDNFNEAKLITFSMLIFCAVWVAFVPAYVNSPGKYADAVEVFAILASSFGLLVALFGPKCYIILLRPERNTKRAIMGRGPINS
>LOCXPOlfC69.409.HIT1.OlfC.2R.873.ANF_receptor.exons10.NC_046622.1.Anabas_testudineus
VMRALCVHLSLISFLFFFTEFFCFSPLCKLSRKFHLNGMHKTGDVVLGGLFEIHYSSVFPELMFISEPHQPSCHGFDPLGFRHAMTMAFAIDEINNNSSLLPNVTLGYSLYDNCATLGIGFSAALSLANSQEEQSLLQQSCLGTPPVLGIVGDPFSTFSIAISNVLGLFKLPIVSYFATCSCLSDRQRFPSFFRTIPSDAFQVRAMIQILKRFGWTWVGLLVSDDDYGLHAARSFQSDLSPSGGGCLAYLEILPWGNDPNKYKRIVDVMTKSTARVVIVFAPQTHVIQLMEEVVNKNVTDLQWIASEAWTLAAVLQIPHLMPYLGGTLGIAIRRGEIAGLRNFILQIRPDLHYNNTYGNSVVRQVWEYTFHCKFAPPPSGWVEAGGTICTGQEDLENVETEFLDVSNLRPEYNIYKAVYALAYALDDMLNCVPGRGPFSEHSCATLDRLEPWQLMHYLEKVNFTTPFGDQVSFDENGDALPIYDIMNWVWLPDGRTKVQNVGLVKKSPFKDEELILDEDKIFWNFDSKQYYPPKSVCSESCPPGTRIARKKGQPVCCFDCIPCSEGKISNETDFMECISCPEDYWSSPQRDQCVPKEEEFLSYYEPLGICLTSASLLGTFICAVVLGIFIYHRSTPMVRANNSELSFLILVSLKLCFLCSLLFIGRPRLWTCQLRHAAFGISFVLCVSCILVKTMVVLAVFKASKPGGGATLKWFGAVQQRETVFALTCIQAAICSSWILSASPVPHKNTQYHNDKIVYECIVGSTIGFAVLLGYIGLLAMLSFLLAFLARNLPDNFNEAKLITFSMLIFCAVWVAFIPAYVNSPGKYADAVEVFAILASSFGLLVALFGPKCYIILLRPERNTKKAVMGRAT
>LOCXPOlfC71.411.HIT1.OlfC.2R.750.ANF_receptor.exons9.NC_046622.1.Anabas_testudineus
MGNCLGIYLLLRVYLNWWFATPSFLPSVSTSLPSTCNLRRKFHLNEMHKPGDVVLGGLFEVHFTSVYPEWTLTSEPQQPTCNGFDTLGFRDAMTMAFAIDEINKNSTLLPNLTLGYSLYDNCGALIIGLSGALSLASGQEEQFMLQENCIGSPPVLGIVGDSYSTFSIAISHILGLYKMPTVSYFATCSCLTDRQRFPSFFRTIPSDAFQVHAMIQILKHFGWTWVGLVVTDDDYGLHVAQSFQSALVQSGEGCLAYLEVLPWDRDPNEIRRVVHLIKTSTARVVMVFLHEIHMIELMEEVVRQDVTGRQWIGSEAWTSAAVLQTPHLMPYLGGTLGIAIHRGEIPGLKDFLLQIRPDQNDYKNENNMVKQFWEHTFQCRFNPAGLLDDGGTLCTGKEDINTVETEFLDVSNLRPEYNVYKAVYALAYALDDMLHCVPGRGPFSGNRCATLQQLEPWQLVHYLNKVNFTTSFGDQVSFDENGDVLPIYDIMNWWWLPDGSTQVQNVGEVKRSASKGDELTLDEDKIFWNFEFNKPPRSVCSENCPPGTRMARKKGQPVCCFDCVLCSEGKISNKTDSTECIACPEDFWSSPQRDHCVPKETEFLSYYEPLGICLTTTSLLGTFVCAVVLGIFTYHRSTPMVRANNSELSFLILVSLKLCFLCSLLFIGQPKLWTCQLRHAAFGHQLCSLCLMYSGENHGSSSCFQGLKARRWSQSEVVWCCAAERDSDASYFCSGGNMRCMDCLCLTSSS
>LOCXPOlfC71.421.HIT1.OlfC.2R.876.ANF_receptor.exons9.NC_046622.1.Anabas_testudineus
MGNCLGIYLFLRVYLNWWFATPSFLPSVSSSLPFTCNLRRKFHLNEMHKPGDVVLGGLFEVHFTSVYPEWTLTSEPQQPTCNGFDTLGFRDAMTMAFAVDEINKNSTLLPNLTLGYSLYDNCGALIIGLSGALSLASGQEDQFMLQENCIGSPPVLGIVGDSYSTFSIAISHMLGLYKMPTVSYFATCSCLTDRQRFPSFFRTIPSDAFQVHAMIQILKHFGWTWVGLVVTDDDYGLNVAQSFQSALVQSGEGCLAYLEVLPWDRDPNEIRRVVHLIKTSTARVVMVFLHKIHMIELMEEVVRQDVTGRQWIGSEAWTSNAVLQTPHLMPYLGGTLGIAIRRGEIPGLKDFLLQIRPDQNDYKNENNMVKQFWEHTFQCRFNPAGLLDDGGTLCTGKEDINTVETEFLDVSNLRPEYNVYKAVYALAYALDDLLHCVPGRGPFSGNRCATLQQLEPWQLVHYLNKVNFTTSFGDEVSFDENGDVLPIYDIMNWWWLPDGSTQVQNVGEVKRSASKGDELTLDEDKIFWNFEFNKPPRSVCSENCPPGTRMARKKGQPVCCFDCVLCSEGKISNKTDSTECIACPEDFWSSPQRDHCVPKETEFLSYYEPLGICLTTTSLLGTFICAVVLGIFTYHRSTPMVRANNSELSFLILVSLKLCFLCSLLFIGQPRLWTCQLRHVAFGISFVLCVSCILVKTMVVLAVFKASKPGGGANLKWFGAVQQRGTVMLLTSVQGAICTAWIVSASPAPHKNTQYHNEKIVYECVVGSTIGFAVLLGYIGLLAIISFMLAFLARNLPDNFNEAKLVTFSMLIFCAVWVAFVPAYVNSPGKYADAVEVFAILASGFGLLLALFGPKCYIILLRPERNTKKAIMGRGT
>LOCXPOlfC71.428.HIT1.OlfC.2R.876.ANF_receptor.exons9.NC_046622.1.Anabas_testudineus
MGNCLGIYLFLRVYLNWWFATPSFLPSVSTSLPSTCNLRRKFHLNEMHKPGDVVLGGLFEVHFTSVYPEWTLTSEPQQPTCNGFDTLGFRDAMTMAFAIDEINKNSTLLPNLTLGYSLYDNCGALIIGLSGALSLASGQEEQFMLQENCIGSPPVLGIVGDSYSTFSIAISHILGLYKMPTVSYFATCSCLTDRQRFPSFFRTIPSDAFQVHAMIQILKHFGWTWVGLVVTDDDYGLNVAQSFQSALVQSGEGCLAYLEVLPWDRDPNEIRRVVHLIKTSTARVVMVFLHKIHMIELMEEVVRQDVTGRQWIGSEAWTSNAVLQTPHLMPYLGGTLGIAIRRGEIPGLKDFLLQIRPDQNDYKNENNMVKQFWEHTFQCRFNPAGLLDDGGTLCTGKEDINTVETEFLDVSNLRPEYNVYKAVYALAYALDDLLHCVPGRGPFSGNRCATLQQLEPWQLVHYLNKVNFTTSFGDEVSFDENGDVLPIYDIMNWWWLPDGSTQVQNVGEVKRSASKGDELTLDEDKIFWNFEFNKPPRSVCSENCPPGTRMARKKGQPVCCFDCVLCSEGKISNKTDSTECIACPEDFWSSPQRDHCVPKETEFLSYYEPLGICLTTTSLLGTFICAVVLGIFTYHRSTPMVRANNSELSFLILVSLKLCFLCSLLFIGQPRLWTCQLRHVAFGISFVLCVSCILVKTMVVLAVFKASKPGGGANLKWFGAVQQRGTVMLLTSVQGAICTAWIVSASPAPHKNTQYHNEKIVYECVVGSTIGFAVLLGYIGLLAIISFMLAFLARNLPDNFNEAKLVTFSMLIFCAVWVAFVPAYVNSPGKYADAVEVFAILASGFGLLLALFGPKCYIILLRPERNTKKAIMGRGT
>LOCXPOlfC72.434.HIT1.OlfC.2R.876.ANF_receptor.exons9.NC_046622.1.Anabas_testudineus
MGNCLGIYLFLRVYLNWWFATPSFLPSVSTSLPFTCNLRRKFNLNVMHKPGDVVLGGLFEVHFTSVYPEWTLTSEPQQPTCNGFDTLGFRQAMTMAFAIDEINKNSTLLPNLTLGYSLYDNCGALIIGLSGALSLASGREEQFMLQENCIGSPPVLGIVGDSYSTFSIAISHMLGLYKMPTVSYFATCSCLTDRQRFPSFFRTIPSDAFQVHAMIQILKHFGWTWVGLVVTDDDYGLHVAQSFQSALVQSGEGCLAYLEVLPWDRDPNEMRRVVHLIKTSTARVVMVFLHEIHMIELMEEVVRQDVSGQQWIASEAWTSAAVLQTPHLMPYLGGTLGIAIRRGEIPGLRDFLLQIRPDQNDYKNENNMVKQFWEHTFQCRFNPAGWLEDGGTLCTGKEDINTVETEFLDVSNLRPEYNIYKAAYALAYALDDMLHCVPGRGPFSGNRCATLQQLEPWQLVHYLNKVNFTTSFGDQVSFDENGDVLPIYDIVNWWWLPDGSTQVQNVGEVKRSASKGDELTLDEDKIFWNFEFNKPPRSVCSENCPPGTRMARKKGQPVCCFDCVLCSEGKISNKTDSTECIACPEDFWSSPQRDHCVPKKTEFLSYYEPLGICLTTTSLLGTFICAVVLGIFTYHRSTPMVRANNSELSFLILVSLKLCFLCSLLFIGQPRLWTCQLRHAAFGISFVLCVSCILVKTMVVLAVFKASKPGGGASLKWFGAVQQRGTVMLLTSVQGAICTAWIVSASPAPHKNTQYHNEKIVYECVVGSTIGFAVLLGYIGLLAIISFMLAFLARNLPDNFNEAKLITFSMLIFCAVWVAFVPAYVNSPGKYADAVEVFAILASGFGLLLALFGPKCYIILLRPERNTKKAIMGRGT
>LOCXPOlfC73.439.HIT1.OlfC.2R.877.ANF_receptor.exons9.NC_046622.1.Anabas_testudineus
MKGFTGTYFSICVYCVLFICTSSSLFSDSSYHSSSCKLQRKFNFNEMHRPGDVILGGLFEVHYTSVFPDRTFTSEPQQPICKGFDTLGFRHAVTMAFAIEEINNNSNLLPNVTLGYTLYDNCGALVIGFSAALSLTSGRDEQFLLQENCLGTPPVLGIVGDHYSTFSIAMSNVLSLYRMPIVSYYATCSCLTDRQRFPSFFRTIPSDAFQVRAMIQILKHFSWTWVGLLVSDDDYGLHVARSFQSGLPQSGGGCLAYLQVLPWDNDPNELRRIVHLMKTSTARVVMVFAHEIHMIQLMEEVVRQNVTGLQWIASETWTATSVLQTPRLMPYLSGTLGIAIRRGEIPGLREFLLQIRPDQSVNNSNGNSLVKQFWEHTFQCSFAPPPAGWVEAGGALCTGDEDLHNAEKEFLDISNLRPEYNVYKAVYALAYALDSILKCEPGRGPFSEHSCATLKRLEPWQLVHYLKEVSFTTSFGDQVSFDENGDVLPIYDIMNWWWLPDGSTQVQNVGEVKRSASKGEELTIYEEKIFWNFHLNKPPQSVCSESCPPGTRMARKKGQPVCCFDCIPCSEGKISNMTDSMECTRCPEDFWSSPQRDHCVPKKTEFLSYYEPLGICLTTTSLLGTFICAVVLGIFTYHRSTPMVRANNSELSFLILVSLKLCFLCSLLFIGQPRLWTCQLRHAAFGISFVLCVSCILVKTMVVVVVFKASKPGGGAILKWFGAVQQRGTVLVLTCIQAAICTAWIVSASPAPHKNTQYHNDKIIYECVVGSTVGFAVLLGYIGLLAIVSFMLAFLARNLPDNFNEAKLITFSMLIFCAVWVAFVPAYVNSPGKYADAVEVFAILASSFGLLAALFGPKCYIILMRPERNTKKAIMGR
>LOCXPOlfC74.441.HIT1.OlfC.2R.872.ANF_receptor.exons9.NC_046622.1.Anabas_testudineus
MWAFLDPHLLWLIFCSVSSAVSSPVYPYSCQLQGQFHLNGMHKAGDVIMGGLFEMNFFAVFSDLSFTSEPQQPTCHGFDVIGFRLAQTMAFAIDEINRNSNLLPNVTLGYSLYDNCNVLGIGFRASLSLASGQEKQIILHETCVGMPPVLGIVGESSSTRSIAISTVLGLYRVPMVSYISTCSCLSHRQKFPSFFRTIPSDAFQVRAVIQILKRFEWTWVGLLVSDDDYGVHVARSFLSDLNQSGGGCLAYLEVLPWGEDLIELKRIVDVMRKSTARVVIVFAHESHMINIMEEVVRQNVTGLQWIASEAWTSAAVLQTPRLMPYLGGTLGIAIRRGEIPGLRDFLVQIRPDLHQNSTYGKSLVNQFWEHTFECRFSPPPAGWLEAGGALCTGQEDLEKVETEFLDISNLRPEYNVYKAVYSLAYALHDMLQCEPGRGPFSNHSCGSLQRLEPWQLVHYLEKVNFTTSFGDQVSFDENGDALPIYDIMNWQWLPDRRTKVQNVGVVKKSPFKDEEVTLYEDKIFWNAESKKPPRSVCSESCPPGTRLAQKKGEPVCCFDCILCSQGKISNKTDSMECTSCPEDSWSSPQRDQCVPKKTEFLSYHEPLGICLTTASILGTFICAAVLGIFIYHRQTPIVRANNSELSFQLLLSLKLCFLCSLLFIGRPRLWTCQLRHAAFGISFVLCVSCILVKTIVVLAVFKASKPGGGASLKWFGAVQQRGTVMGLTCVQAAICTAWIVSASPVPYKNTQYHNDKIVYECVVGSTVGFSVLLGYIGVLAILSFLLAFLARNLPDSFNEAKLITFSMLIFCAVWVAFVPAYVSSPGKYADAVEVFAILASSFGLLVALFGPKCYIILIRPERNTKKAIMGRG
>LOCXPOlfC76.452.HIT1.OlfC.2R.870.ANF_receptor.exons9.NC_046622.1.Anabas_testudineus
MWAFLVARLLLFMLFYTHLSSAGSSSLYSSCRLQGKFQLNGMHKDGDVILGGLFQIHFFSTYPDLSFNSEPQHPTCHGFDVLGFRQAQTMAFAINEINRNSNLLPNVTLGYSLYDNCLQLGIGFRAALALVSGQEEQVDLPETCVGTPPVLGIVGDSSSTRCIAISSVLGLYRVPMVSYFATCSCLSDRQKFPSFFRTIPSDAFQVRAVIQILKRFGWTWAGLLISDDDYGLNAARSFQSDLSQSGAGCLAYLEILPWGEDPDELRRIVDVMKKSTARVVIVFAHESHMINIMEEVVRQNVTGLQWIASEAWTSAAVLQTPRLMPYLGGTLGIAIRRGEIPGLRDFMLQIHPDLHHSYEYNLVNQFWEHTFECRFSPPPAGWLEAGGALCTGQEDLEKVETEFLDISDLRSEYNVYKAVYSLAYALHDMLQCESGRRPFSNHSCGSLQRLEPWQLVYYLEKVNFSTPVGDQVLFDENGDALPIYDIMNWMWLPDGRTEVQTVGEVKKLPLKGEQLTLDEDKIFWNFESKKPPRSVCSESCPPGTRMARKKGEPVCCFDCIPCSEGKTSNKTDSTECTSCPEDFWSSPQRDHCVPKQIEFLSYNEPLGICLTTTSLLGTFICAVVLGIFIYHRQTPIVRANNSELSFQLLLSLKLCFLCSLLFIGRPRPWTCQLRHAAFGISFVLCVSCILVKTMVVLAIFKASKPGGEASLKWFGAVQQRGTVLILTCVQATICTAWIVSASPAPHKNTQYYNDKIVYECVVGSTVGFSVLLGYIGLLAVLSFLLAFLARNLPDSFNEAKLITFSMLIFCAVWVAFVPAYISSPGKYADAVEVFAILASSFGLLMALFGPKCYIILLRPERNTKKAIMGR
>LOCXPOlfC75.455.HIT1.OlfC.2R.872.ANF_receptor.exons9.NC_046622.1.Anabas_testudineus
MWAFLDNNLFLHMLLYFFFSTAVSSILYSSYCQMQGQFNLNGMHKAGDVMLGGLFQIHFFSTYPDLSFTSEPQQPTCYGFDVLGFRKAQTMAFAINEINRNSNLLPNVTLGYSLYDNCNVLGIGFRASLSLASGQEEQVVLHETCVGTPPVLGIVGDSSSTRCIAISSVLGLYRVPMVSYFATCSCLSDRKKFPSFFRTIPSDAFQVRAVIQILKRFGWTWAGLLISDDDYGLHAARSFQSDLSQSGAGCLAYLEILPWGEDPAELRRIVDVMKKSTARVVIVFAHESHMIALMEEVIRQNVTGLQWIASEAWASVTVLQMPDLMPYLGGTLGIAIRRGEIPGLRDFLLQIRPDLQHNSSHVVNQFWEHTFECSFSPPPAGWLEAGGALCTGQEDLEKVEIEFLDVSNLRPEYNVYKAVYSLAYALHDMLQCESGRGPFSNHSCGSLQRLEPWQLVHYLEKVSFTTSFGDQVSFDENGDVLPIYDIMNWLWLPDGGIEVQTVGEVKKLPFKGEQLTLDEDKIFWNFESKEPPQSVCSKTCPPGTRMARKKGEPVCCFDCIPCSDGKISNETDSMECISCPEDFWSSPQHDHCVPKETEFLSYPESLGICLTIASLLGTIICAIVLGIFIYHHNTPIVRANNSELSFQLLLSLKLCFLCSLLFIGRPRLWTCQLRHAVFGISFVLCVSCILVKTMVVLAVFKASKPGGRPRLKWFGTVQQRGTVLGLTCVQATICTAWIVSASPTPHKNTQYYNDKIVYECVVGSTVGFSVLLGYIGLLAVLSFLLAFLARNLPDSFNEAKFITFSMLIFCAVWVAFFPAYISSSGKYTDAVEVFAILASSFGLLFALFGPKCYIILIRPERNTKKAIMGRGN
>LOCXPOlfC76.457.HIT1.OlfC.2R.872.ANF_receptor.exons9.NC_046622.1.Anabas_testudineus
MWEILDTNLFSLMLFYCSFFSAVTPLYSFSCRLQGQFHLNGMHRSGDVILGGLFQIHFFSSYPDMYFTSKPKEPTCHGFDILGFRKAQTMAFAINEINRNSNLLPNVTLGYSLYDNCLQLGIGFRAALALVSGQEEQVDLPETCVGTPPVLGIVGDSSSTRCIAISSVLGLYRVPMVSYFATCSCLSDRQKFPSFFRTIPSDSFQVRAVIQILKRFGWTWAGLLISDDDYGLNAARSFQSDLSQSGAGCLAYLEILPWGEDPAELRRIVDVMKKSTARVVIVFAHESHMINIMEEVVRQNVIGLQWIASEAWTSAAVLQTPRLMPYLGGTLGIAIRRGEIPGLREFLLQTHPDLYHNNSFENSMVNLFWEHTFECRFSPPPAGWLEAGGALCTGQEDLEKVETEFLDISDLRPEYNVYKAVYSLAYALHDMLQCESGRGPFSNHSCGSLQRLEPWQLVYYLGKVNFSTPFGDQVLFDENGDALPIYDIMNWLWLPDGKTKLQTVGEVKKLPLKGEELTLDEDKIFWNFEFKEPPRSVCSESCPPGTRMARKRGQPVCCFDCILCSEGKISNKTDSTECSSCPEDFWSSPQRDHCVPKITEFLSYDEPLGICLTATSLLGTFICAVVLGIFVHHRQTPIVRANNSELSFQLLLSLKLCFLCSLLFIGRPKLWTCQLRHAAFGISFVLCVSCILVKTMVVLAVFKASKPGGEASLKWFGAVQQRGTVLVLTCVQATICTAWIVSASPAPHKNTQYYNDKIVYECVVGSTVGFSVLLGYIGLLAVLSYLLAFLARNLPDSFNEAKLITFSMLIFCAVWVAFVPAYISSPGKYADAVEVFAILASSFGLLMTLFGPKCYIILIRPEKNTKKAIMGR
>LOCXPOlfC77.459.HIT1.OlfC.2R.875.ANF_receptor.exons9.NC_046622.1.Anabas_testudineus
MWPFLDTKLFLLMLLSYFSFVFSSSHSSSCQLQRQFHLNGMHKDGDVILGGLFEIHFFAVFPDLSFTSEPKQPVCQGFDVLGFRQAQTMDFAIHEINRNSNLLPNVTLGYSLYDNCIQLGIGFRAALALVSGQEEQVDLPETCVGTPPVLGIVGDSSSTRCIAISSVLGLYRVPMVSYFATCSCLSDRQKFPSFFRTIPSDAFQVRAVIQILKRFGWTWAGLLISDDDYGLHAARSFQSDLSQSGAGCLAYLEILPWGEDPAELRRIVDVMKKSTARVVTAFAHESHMIDLMEEVVRQNVTGLQWIASEAWTSAAVLQTPRLMPYLGGTLGIAIRRGEIPGLREFLLQIRPDLYHNSTYGNNLVNQFWEHTFECRFSPPPAGWLEAGGALCTGQEDLEKVETEFLDISDLRPEYNVYKAVYSLAYALHDMLQCEPGRRPFSNHSCGRLQRLEPWQLVHCLQKVNFTTSFGDQISFDENGDALPIYDIMNWLWLPDGRTKVQTVGEVKKLPFKGEELTLDEDKIFWNFESKEPPQSVCSESCPPGTRIARKKGEPLCCFDCIPCSEGKISNETDSMECTSCPEDFWSSPQRDHCVPKKIEFLSYHEPLGICLTTTSLLGTFICAVVLGIFIYHRSTPIVRANNSELSFQLLVSLKLCFLCSLLFIGRPRQWTCQLRHAAFGISFVLCVSCILVKTMVVLAVFKASKPGGGASLKWFGVVQQRGTVLVLTCVQAAICTTWIVSASPVPHKNTHYHNDKIVYECVVGSTVGFAMLLGYIGLLAILSVLIAFLARNLPDNFNEAKLITFSMLIFCAVWVAFVPAYISSPGKYADVVEVFAILASSFGLLVALFGPKCYIILMKPEKNTKRAIMGRGIKS
>LOCXPOlfC78.461.HIT1.OlfC.2R.914.ANF_receptor.exons11.NC_046622.1.Anabas_testudineus
MSWCSWHITLWTSSVLFLLLMGLMGRQRGLNVGLHGVQTVTCSRWGTPSNQGLFQDGDVVIGGLFNLHFQNPAIYQNFTQLPYYKPCTGLDYAPLQYVYAMVFALEEINLSKSLLPGVKLGYHIFDSCGQPLWAPQAALSLAGGDSTTCDFTSNSTDYGKERKKTGDQHTVPLIIGGASSVTAEIQSRILGPLSVPLISYLSTCPCLSDKLQYPNFFRTIPSDIYQAQAIAQIAIRFKWTWIGAVVANNNYGYTAIKIFQEETQDSEVCLAFIETVNMENIVSDARRAALTIQASTAKVILVFAWYTDVRELFLQLAKINVTDRQFLASEAWSTSGDLLQDPVTSEVARGVLGVSIKSSTIPGFEHFLRGLNPVDRPSDVFLREFWETEFGCHPGASPLDSYSTSPLDSAIPTTSTTHSTNDFASFAATGTLQKTVLSPCSGTESLDGVQNPFTDMSELRVTYNVYLAVYAAAHALHSLLSCPQIDSITQNSSTCSSPAHIKPSELLQHLNNVNFTTPQGEMFYFQGADIPAKYDLVNWQNTPEGTKLVLIGRVDGFDIHLNESAIQWSTGSNQVPTSVCSDSCPPGTRKTNRKGEPVCCFDCIPCAEGEISNKTDSLQCEKCPTEFWSNAEQTACVPRQLDFLSFNETLGITLTTAAVSGVAVTTAVFVVFIYYRQTPMVRANNSELSFLLLVSLKLCFLCSLGFIGRPSVWSCRFQQAAFGISFVLCVSCLKVKTIVVLAAFRSARPGAEALIKWFGPGQQRGSVCLLTCIQVIICATWLTLSPPVPKRDVGFQGSKVTLECAMASVVGFYLVLGYIGLLACTCLLLAFLARKLPDNFNEAKLITFSMLIFCAVWVAFVPAYVSSPGKYTVAVEIFAILASSYGLLLCIFAPKCFIILLRPEKNTKKYLMAR
>LOCXPOlfC79.479.HIT1.OlfC.2R.917.ANF_receptor.exons12.NC_046622.1.Anabas_testudineus
MCWFSWHFTLWTYSVLSLLLLGLVGNQLGLNMALQGVQTKTCSRWGSPSSQGLFQDGDLVIGGLFNLHYQTPAIDHDFTQLPHYKLCTGLQYAPLQYMYAMVFALEEINHSKSLLPGVRLGYHIFDCCSRPPWAPQAALSLAGGDSTTCDFTNDSTESREYKAVLKLLLYDHAVPLIIGAASSITAEILSRILAPVSVPLISYLSTCPCLSDRLQYPNFFRTIPSDMYQARVFAQLAIRFKWTWIGAVIEDNNYGHTTIKIFQEETQDSGVCLAFIESLNRENIVSDARRAALTIQASTAKVILVVTWYTDVMELFLQLANINVTDRQFLASEAWSTSGDLLQDPVTSEVARAVLGVAIKSSTIPGFEHFLRGLNPVDRPSDVFLREFWETEFGCHPGASPLDSYSTSPLDSATPTTSTTHPTNISASFAATGTLQRAVLSPCSGTESLDGVQNPFTDMSELRVTYNVYLAVYAAAHALHSLLSCPQIDSITQNSSTCSSPAHIKPSELLQHLNNVNFTTPQGEMFYFQGADIPAKYDLVNWQNTPEGTKLVLIGCVDGFDIHLNESAIQWSTGSNQVPTSVCSDSCHPGTRKTNRKGEPVCCFDCIPCAEGEISNKTGSLHCDQCPSEFWSNAKRTACVPRQLDFLSFNETLGITLTTAAVFGATVTAAVFVVFLCNRQTPVVRANNSELSFLLLVSLKLCFLCSLGFIGRPSVWSCRFQQAAFGISFVLCVSCLKVKTIVVLAAFRSARPGAEALIKWFGPGQQRGSVCLLTCIQVIICATWLTLSPPVPKRDVGFQGSKVTLECAMVSMVGFSLVLGYIGLLACTCLLLAFLARKLPDNFNEAKLITFSMLIFCAVWVAFVPAYVSSPGKYTVAVEIFAILASSYGLLLCIFAPKCFIILLRPEKNTKKHVRAR
>LOCXPOlfC80.482.HIT1.OlfC.2R.915.ANF_receptor.exons11.NC_046622.1.Anabas_testudineus
MSWFFWHFTLWTSSVPSLLLMGLMGKLGLNMGLQGVQTKTCSRWGSPSNPGLFLDGDIVIGGLFNLHYQTPAIDHDFTQLPHYKPCTGLQYAPLQYMYAMVFALEEINHSKSLLPGVRLGYHIFDCCGRPPWAPQAALSLAGGDSTTCDFTNDSIEYGEEMRVDSLDDHPVPLIIGAASSITSELLSKILGPLSVPLISYLSTCPCLSDRLHYPNFFRTIPSDFYQARVFAQLAVRFKWTWIGAVIEDTNYGHTAIKIFQEETQNSEVCLAFIETVNMESIVTDARRAALTIQASAAKVILVVTWYTNVMELFLQLAKINVTDRQFLASEAWSTSGDLLQDPVTSKVARGVLGVAIKSSTIPGFEHFLRGLNPVDRPSDVFLREFWDTEFGCHPGASPLDSYSTSPLDSATPTTITTHPTNISASFAATGTLQKAVLSPCSGTESLDGVQNPFTDVSELRVTYNVYLAVYAAAHALHSLLSCPQIDSITLNSSTCSSPAHIKPSELLQHLNNVNFTTPQGEMFYFQGADIPAKYDLVNWQNTPEGKLKLVLIGRVDGFDIHLNESAIQWSTGSNQVPTSVCSDSCHPGTRKTNRKGEPVCCFDCIPCAEGEISNKTGSLHCDQCPSEFWSNAKRTACVPRQLDFLSFNETLGITLTTAAVFGATVTAAVFVVFLCNRQTPVVRANNSELSFLLLVSLKLCFLCSLGFIGRPSVWSCRFQQAAFGISFVLCVSCLKVKTIVVLAAFRSARPGAEALIKWFGPGQQRGSVCLLTCIQVIICATWLTLSPPVPKRDMGFQGSKVTLECAMVSVLGFSLVLGYIGLLACICLLLAFLARKLPDNFNEAKLMTFSMLIFCAVWVAFVPAYVSSPGKYVVAVEIFAILASSYGLLLCIFAPKCFIILLRPEKNTKKHLMAR
>LOCXPOlfC78.485.HIT1.OlfC.2R.734.ANF_receptor.exons11.NC_046622.1.Anabas_testudineus
MSRLSWISTFWISSVLSLLFMGLVGGQLGLKMGLQAVQAISCSRWSTPSDQGLFQDGDIIIGGLFNIYYNPPTIDHDFTQLPRYNACTGLQNLPLQYVYTMVFALEEINHSATLLPGVKLGYRIHDSCAIALWGVQAALSLVGGNSTSCDSTALLNSSAGYKQEDRGDLSVPLIIGGDSTATAQILAKILAPLSVPLVSYTASCSCLSNRLEYPNFFRTMPSDFYQARAFAQLAIRYKWNWIGTVAINTNYGLSAIKTFQEETQGAGVCLSFTEILNRENIVSDSRRAALTIQASTAKVILIFAWYTDVWELFLQLGNINVTGRQFLASEAWSTSGDILQDPVTRKVASGVLGIAIRSSTIPGFENYLRSLKPSNRPDDMFLRKLWENVFGCRPVVTPFSTYASSLPSLTNRLLQETALPPCNGTESLEGIQHPFTYTSQLRVTYNVYLAVYAAAHALHSLLCPIRDSPLGENSSTCFFPKDIKPIELLQQLNQVNVTTPQGESFSFHGADITPKYDLVNWQNTPEGKLKLVLIGRVDGFDIHLNESAIQWSTGSNQVPVSVCSEGCAPGTRMANRKGEPVCCFDCIPCAEGEISNKTGSPQCDRCPLEFWSNAEKTACVPRQLDFLSYNETLGITLTTVAVSGVAVTTAVFVVFIYYRQTPMVRANNSELSFLLLVSLKLCFLCSLVFIGRPSVWSCQFPAGSFWDQLCSLRFLSQSQNHSGSCSISFSPTWC
>LOCXPOlfC80.491.HIT1.OlfC.2R.912.ANF_receptor.exons11.NC_046622.1.Anabas_testudineus
LSFMPWYVCLSSWWSISALSLLLVSILSRQTGLAVVQAILCSQWGAPSNESLTQDGDVIIGGLFNLHYIPSAIEHGFIKLPHYKPCTGLDLEPLKYMYAMAFAVEEINNNSSLLPGVKLGYNIFDCCGRYPWALKGALSMVGGETQSCNLTASTSHSEANEQPAKPASDQPATLLIGASSSTIGIMLSRILGPLSVPVISYLASSPCLSDQSQFPNFFRTIPSDIYQARAMAQLAIRFHWTWIGAVLENSDYGRLAIQAFQEEIQGKGVCLDFIETVRRETIMNDARRAALTIQASTVRVILVFCWYTDVKELFLELAKRNVTDRQFLASEAWSTSDDLLQDLTIWKVASGVFGVAIRSSAIPGFETYLRNLHPTRRPGDIFLREFWETEFGCSPGDTPFFEHSSSAPNSTSQHLKDISTSSFVKVSLQKASLPQCSGTESLQGVQHPLTDTSQLRVSYNVYLAVYAAAHALHSLLSCPQTHSYSRNNSSTCSSPKNIKPIQLLQHLNNVNFTTPQGEMFYFQGADIPAKYDLVNWQNTPEGKLKLVLIGRVDGFDIHLNESTIQWSTGSNQVPVSVCSESCPPGTRMANRKGEPVCCFDCIPCAEGEISNKTGSSQCDHCPTDFWSNAEQTACVPRQLDFLSFNETLGITLTTAAVSGAAVTTAVFVVFIYYRQTPVVRANNSELSFLLLVSLKLCFLCSLGFIGRPSVWSCRFQQAAFGISFVLCVSCLLVKTMVVLAVFRSARPGAESLMKWFGLGQQRGSVCILTSLQVIICAIWLSLSPPVPQRDLGFQGTVVTLKCAMASVLGFSLVLGYIGLLACTCLLLAFLARKLPDNFNEAKLITFSMLIFCAVWVAFVPAYVSSPGKYVVAVEIFAILASSYGLLLCIFAPKCFIILLRPEKNTKKHLMAR
>LOCXPOlfC80.498.HIT1.OlfC.2R.909.ANF_receptor.exons11.NC_046622.1.Anabas_testudineus
MHWHLSLCSWWPFTAPSLLLLSILGRQAGLAVVEVTGCSQWGAPSNESISLDGDVIIGGLFNVYYIPSAIERSFTKPPRYESCTGLDLEPLKYMYAMAFAVEEINNNSSLLPGVKLGYRIFDCCGRYPWALKAALSMVGGDTQSCNLTASTSHSEANEQPAKPASDQPAPLLIGESSSTIGIMLSRILGPLSVPVISYLASSPCLSDRNQFPNFFRTIPSDIYQARAMAQLAIRFHWTWIGAVLENSDYGRLAIQAFQEEIQGKGVCLDFIETVRRETIMSDARRAALTIQASTVRVILVFCWYTDVKELFLELAKRNVTDRQFLASEAWSTSDDLLQDLTISKVSSGVFGVAIRSSAIPGFETYLRNLHPTRRPGDIFLREFWETEFGCSPGDTPFFERSSSAPNSTSQNLRDISTSSFVKVSLQKASLPQCSGTESLQEVQHPLTDTSQLRVSYNVYLAVYAAAHALHSLLSCPQTHSYSRNNSSTCSSPKNIKPIQLLQHLNNVNFTTPQGEMFYFQGADIPAKYDLVNWQNTPEGKLKLVLIGRVDGFDIHLNESAIQWSTGSNQVPVSVCSESCPPGTRMANRKGEPVCCFDCIPCAEGEISNKTGSSQCDQCPTEFWSNAEQTACVPRQLDFLSFNETLGITLTTAAVSGAAVTTAVFVVFIYYRQTPVVRANNSELSFLLLVSLKLCFLCSLGFIGRPSVWSCRFQQAAFGISFVLCVSCLLVKTMVVLAVFRSARPGAESLMKWFGPGQQRGSVCIFTCIQVIICAIWLTLSPPVPKHDLGFQGSKVTLKCATASMVGFSLVLGYIGLLACTCLLLAFLARKLPDNFNEAKLITFSMLIFCAVWVAFVPAYVSSPGKYVVAVEIFAILASSYGLLLCIFAPKCFIILLRPEKNTKKQLMAR
>LOCXPOlfC78.500.HIT1.OlfC.2R.714.ANF_receptor.exons11.NC_046622.1.Anabas_testudineus
MHWYPSLHTRWPISAPSLLLLSILSRQAGLAVVQKTVCSRWGTPSNESFFLDGDVIIGGLFNLHYIPSAVERSFTKPPHYEPCTGLDLEPLKYMYAMAFAVEEINNNSSLLPGVKLGYRMFDYCGRYPWALKATMSLVGDTPSCDSTPLSATHEQLTETASDQPVPLVIGASSSATGTMVSRILGPLSVPVISYLASCPCLSDRSQFPNFFRTIPSDIYQARAMAQLAIRFHWTWIGAVIVNSDYGQLAIQVFQEAIQGKGVCLDFIETVRRETIMSDARRAALTIQASTARVILIFCWYTDAKKIFLELAKRNVTDRQFLASEAWSTSDDLLQDLTISKVASGVFGVAIRSSAIPGFETYLRNLHPNRRPGDIFLREFWETEFGCSPGAAHTTETFLSSYLSSPLQTKSDLLSFPCSGTESLQGVQHPLTDTSQLRVSYNVYLAVYAAAHALHSLLSCPQTHSYSRNNSSTCSSPKNIKPIQLLQHLNNVNFTTPQGEMFYFQGADIPAKYDLVNWQNTPEGKLKLVLIGRVDGFDIHLNESAIQWSTGSNQVPVSVCSESCPPGTRMANRKGEPVCCFDCIPCAEGEISNKTGSSQCDQCPTEFWSNAEQTACVPRQLDFLSFNETLGITLTTAAVSGAAVTTAVFVVFIYYRQTPVVRANNSELSFLLLVSLKLCFLCSLGFIGRPSVWSCQVPAGSFWDQLCSLCVLSPC
>LOCXPOlfC81.511.HIT1.OlfC.2R.848.ANF_receptor.exons6.NC_046625.1.Anabas_testudineus
YIPLFINILKTEEAVEQETRVLRATAPGDIIIVGVFSVHEDVDKKNNSFAPQKPSCIRFDVVGLVRALAMINAIEVMNKSPLLTDVNITLGYKILDSCSDVNTAMRATEDIIEQANCHTGSNTTTCSQPVMAVVGSSISEISIAIARQLTLKMIPQISYSSTAAILSDKSRFPSFMRTIPNDKYQTAAMVSLLSTYGWNWVGIITTDGDYGKSALDNFMSQASEKGICVAFRSILPQSVSSQDVDSAITQTAKIILQNPKAQVIVSFAKPTHMKYLYQELKNQILNAGQDMKSMRRVWVASDSWSSSRSVKGNLTLNDIGHVMGFTFKSGDLSSFNEYLSKLEAAWQDYEGHNPFLQELYVQLKSIKSSGDTELVYKAVKTLKEYTQPNTILGVEMAVSALAKAVASICQSRDCKKPGTVQPWEVLKALWIKDFILRNKSYAFDRNGDINLGYDVTMWRSDGDTKIYVQDIVAEFHIDINNFTYTNYSTTQQFLDNIFSKCSNSCVPGEFKKTVEGQHTCCYECINCTENYYSNKKGKTLPDMDRCLACDTNVEWSPEGSSSCIPKKTLFFAWKDGFAVVLLTFCALGILMALLVSGLFLHQRGTPIVKAAGGPLNQVILFSLVMSYISAMLFVGQPNSLQCKARQVLFGISFTLCVSCILVKTLQILLAFQFNPELQEVLRRLYQPYVIVSICVALQVATCICWLVHKSPFNYIIRNPTTLLEDCHEGSYLAFGVMLGYIALLAFVCFICAFKGRKLPQQYNEAKFITFSMLLYLISWLLFIPVYVTTSGVYLPAVEMVVILISNYGILSCHFFPKCYIILFKKEQNTKSAFRKNLYEYSSKNKDSI
