# Supplementary material for: Expanded olfactory system in ray-finned fishes capable of terrestrial exploration
Source: BMC Biol. 2023 Jul 31;21:163. doi: 10.1186/s12915-023-01661-8 (PMC10392011; doi:10.1186/s12915-023-01661-8)
Supplement: Supplementary file 3 — Additional file 3: Data S1. Protein sequences and genomic coordinates of OLF genes. FASTA and General Feature Format (GFF) files containing the protein sequences and genomic coordinates for all identified OLF genes in this study. [file 12915_2023_1661_MOESM3_ESM.zip › PROTEINS/Antennarius_maculatus.OLF_genes.fa]

>XPLOC_55.1.OR.1R.290.7tm_1.exons2.scaffold_3.Antennarius_maculatus
QSSDTLSKALTKNLLLLFLGFSITCMNASFIHVFSKEQVQILYLNPRYILFIHLILNDMIQVMLSIILFLMSYNRHKIRFSICCIIILFTHFTSENTPLNVGCMSIECYIAVCLPLHHSRICTIKKTLILIGLIWVTSTSSVLPDLFVTLATQPLDFFHYSRVCHKTNIFPSPVLMKKSSIIHSVFLVIVWFTIFYTYFRILFTARAASKDSKKARNTIILHGFQVLLCMTTYVRPQLVDVGHRWFLLSYFDSLFAYYIIMHILPRSLSPIIYGVRDETFRKFLKKNMCK
>XPLOC_69.1.OR.1R.302.7tm_4.exons1.scaffold_4.Antennarius_maculatus
MDVELNMTFITLDGYVEVEKYRYLYFLIMLTLYLLIICCNSMIVFLILIHQNLHEPMYIFIAALLINSVFFSTTIYPKILIDSLSESYDISYPACLFQVFILYSVAISDFLLLAAMSYDRYVSICKPLQYSSIMRKTTVNVLLCLAWFLPAIQVAGGILLFANGKRCNFSLMGFFCNSLFVRFYCVITGWQFAYGFFLMLNGALPLLFILYTYTRIFIISFQSRREVRSKVAQTCLPHLRVLISFTCFCTSEVVIPRVKFNVSKTVRLIMGLQVVVYTPLFNPIIYGLKMKVIYQHLKRLLC
>XPLOC_75.1.OR.1R.317.7tm_4.exons1.scaffold_8.Antennarius_maculatus
MENVTFNADLISIEGLKVSPQASIPAFVILLLIYIFIMVSNITLVVLIALEKSLHEPMYLLFCNMSVNDVFGATTIIPRLLSQVFTPVTERYIHYIDCVVQAFATHFHAGTSHTVLMIMAFDRYVAICNPLRYATIMTVRMVVKLSVAAWAVAFISVAILLGLAIRLTRCRRVIINPFCDNASLFKLSCQNLLINHIYGLASAILILGASIGSITLTYLKVAFVCLRGYNKVLNSRALQTCATHLAVYLIMLVASFSPMIMHRRPEWADHGKVASVLFHVIPPAINPIIYGLQCKELKQKMVSFFHNKNTDAEGLQK
>XPLOC_77.1.OR.1R.314.7tm_4.exons3.scaffold_8.Antennarius_maculatus
MENITRLTPLKQPIVFELEGFDVPPGYGSLVFILVLINYILVLLGNGVVAFVIIIDKNLHRPMFVMVCHLVACDLLGGTAVLPRLMMHFLMGQKKIAYASAIAQAYSIHTYGAAVQTILGVMAYDRYRYVAVCEPLRYPTIMTPARLHTSCALAWIIALVLIGVLFAFHINVPLCGTTIKHVYCSNRSILSLACIPTPANSIYGGLSMTWVLSTSVFLIVAFSYFRILHASVKRRQTGSSINSKAFKTCATHIAVYLIYQIAALVIIVSYRFPLVSSNNKKFFSILLVIIPPAINPIIYGLASKELRESIIKHF
>XPLOC_78.1.OR.1R.311.7tm_4.exons3.scaffold_8.Antennarius_maculatus
MENITRLTPLKQPIVFELEGFHVSPGYGSLFFILLLFHFIVVLLANGMVAFVIIKDKNLHRPMFIMVCHLVACDLLGGTAILPRIMMQFLGQKKIAYASAITQAFCLHTYGSSMQTILGVMAYDRYRYVAVCEPLRYPTIMTPARLHTSCALAWIIALVLIGVLFAFHINVPLCGTTIKHVYCSNRSILSLACNPTPANNIYGGLSMTWVFSTSVVLIVAFSYFRILHASVKQRQTGSSINSKAFRTCATHIAVYLIYQIATLVIIVSYRIPSVSSSNKKFFSILVVIIPPAINPIIYGLASKELRESIIK
>XPLOC_79.1.OR.1R.313.7tm_4.exons3.scaffold_8.Antennarius_maculatus
MENITRLTPLKQPIVFELEGFDVPLGYGSLFFILVLINYILVLLGNGVVAFVIIIDKNLHRPMFVMVCHLVACDLLGATAVLPRLMMHFLMGQKKIAYASAIAQAYFVNIYGTAVQTILAVMAYDRYRYVAVCEPLRYPTIMTPARLHTSCALAWIIALVLIGVLFAFHINVPLCGTTIKHVYCSNRSILSLACNPTPANNIYGGLSTTWVFSTSVVLTIAFSYFRILHASVKQRQTGSSINSKAFKTCATHIAVYLIYQIATLVIIVSYRIPSVSSNNKKFFSILFVIIPPAINPIIYGLASKELRESIIKH
>XPLOC_80.1.OR.1R.319.7tm_4.exons3.scaffold_8.Antennarius_maculatus
RTVLLCMENITRLTPLKQPIVFELEGFHVPPGYGSLLFILLLFHFILVLLANGVVAFVTIKDKNLHRPMFIMVCHLVACDLLGGIAILPRITMQFLGQKKIAYASAITQAFCLHTYGTSMQTILGVMAYDRYRYVAVCEPLRYPSIMTSTRVHISCAVAWIVALVLIGMLFAFHINVPLCGTVIKHAYSTNRDIMSLACGPTTANSIYGGLAMTWVLSASVIIIVGFSYSKILHASVKRRRTGSSINSKAFRTCAIHVAIFLIYQTTALVIIVSDRIPSTSANTKKFLSALLVIVPPVMDPMIYGLVSKELRESIIKHL
>XPLOC_84.1.OR.1R.313.7tm_4.exons3.scaffold_8.Antennarius_maculatus
MENITRLTPLKQPIVFELEGFDVPPGYGSLFFILALIYFTVVLLGNGVVAFVIIIDKNLHRPMFVLVCHLVACDLLGGTAALPRLMMQFLTGQKKISYASAIVQAFCLHLYGSTLQTIQVVMAYDRRYVAVCEPLRYTTIMTAARLHTSCALAWIVTFVMIGVSFTFHINVPLCGTTIKDIFCSDRSILRLACIPTPISDIYGGLTMTWFLGTSVFLIIAFSYIRILHTSVKQRRGTRSINKKALKTCAPQIIVYVMYRVATLIMIVSHRFPSLSQNIKKFIGILFIIVPPAINPVIYGLVIKELRTSIFRHF
>XPLOC_85.1.OR.1R.314.7tm_4.exons3.scaffold_8.Antennarius_maculatus
MENITRLTPLKQPIVFELEGFDVPPGYGSLLFILALIYFTVVLLGNGVVAFVIIIDKNLHRPMFVLVCHLVACDLLGGTAALPRLMMQFLTGQKKISYASALVQAFCLHMYGGALQTIQGVMAYDRYRYVAVCEPLRYPTIMTAARLHTSCALAWIVAFILIGVLFAFHINVPLCGTTIKDIFCSNRPILRLACIPTPINDIYGGLTMTWFMSTSVFLIIAFSYFRILRTSIKQHRGNSGINRKALKTCAPQIIVYVIYQIATLIMILSHRFPSLSQNIKKFLGIQFIIIPPVINPMIYGLVIKELHTSIFRHF
>XPLOC_86.1.OR.1R.314.7tm_4.exons3.scaffold_8.Antennarius_maculatus
MENITRLTPLKQPIVFELEGFDVPPGYGSLLFILALINYTVVLLGNGVVAFVIIIDKNLHRPMFVLVCHLVACDLLGGTAALPRLMMQFLTGQKKISYASALVQAFCLHMYGGALQTIQGVMAYDRYRYVAVCEPLRYPTIMTAARLHTSCALAWIVAFILIGVLFAFHINVPLCGTTIKDIFCSNRPILRLACIPTPINDIYGGLTMTWFLSTSVFLIIAFSYFRILRTSIKQHRGNSSINRKALKTCAPQIIVYVIYRVAALIMILSHRFPSLSQNIKKFLGIQFIIVPPVINPMIYGLVIKELRTSIFRHF
>XPLOC_87.1.OR.1R.313.7tm_4.exons3.scaffold_8.Antennarius_maculatus
MENITRLTPLKQPIVFELEGFDVPPGYGSLFFILALIYFTVMLLGNGVVAFVIIIDKNLHRPMFVLVCHLVACDLLGGTAALPRLMMQFLTGQKKISYASAIAQAFCLHLYGSTLQTIQVVMAYDRRYVAVCEPLRYPTIMTAARLHTSCALAWFVAFTLIGVSFTFHINVPLCGTTIKDIFCSNRSILRLACIPTPISDIYGGLTMTWFLGTSVFLIIAFSYIRILHTSIKQRRGNGSINRKALKTCAPQIIVYVIYRVATLIMILSHRFPSLSQNIKKFLGILFIIVPPAINPVIYGLVSKELRTSIFRHF
>XPLOC_90.1.OR.1R.314.7tm_4.exons3.scaffold_8.Antennarius_maculatus
MENITRLTPLKQPIVFELEGFDVPPGYGSLLFILVLINFTVILMGNGVVALVIIIDKNLHRPMFVLVCHLVTCDLLGGTAVLPHLMVQFLMGQKKIAYASALAQAFSLHMYAGALQTVQGVMAYDRYRYVAVCEPLRYPTIMTAARLHTSCALAWIVAFALIGVLFSFHINVPLCGTTIKHIFCTNRPILRLACIPTPISDIYGGLTMNWVLSTSVFLIIAFSYIRILHTSVKQHRGNSSINKKALKTCAPQIVVYVVNQVATLIMVLSQRFPSLSHDIKKLLSILLIIIPPAINPMIYGLVIKELRTSIFRHF
>XPLOC_92.1.OR.1R.314.7tm_4.exons3.scaffold_8.Antennarius_maculatus
MENITRLTPLKQPIVFELEGFDVPPGYGSMFFILVLINYIVVLLGNGVVAFVIIIDKNLHRPMFVLVCHLVTCDLLGGTAALPRLMMHFLMGQKKIAYASALAQAFCLHMYAGALQTIQGVMAYDRYRYVAVCEPLRYPTIMTSARLHTSCALAWIVAFILIGVLFAFHINVPLCGTTIKHIFCSNRPILRLACIPTPISDIYGGLTMTWFLSTSVFLIIAFSYIRILHTSIKQSRANSSINNKAFRTCAPQIVVYVIYQIATTIMVLSHRFPSLSQNIKKFLSILFIIVPPVINPMIYGLVSKELRTSIFRHF
>XPLOC_93.1.OR.1R.315.7tm_4.exons3.scaffold_8.Antennarius_maculatus
MENITRLTPLKQPIVFELEGFDVPPGYGSLLFILALINCAVVLLGNGVVAFVITLDKNLQRPMFVMVCHLATCDLLGGTAVLPRLMMHFLMGQKKIAYASAIAQAFSVHTYGAAMHTILGVMAYDRYRYVAVCEPLRYPTIMTSARLHTYCAVAWIIALVLIGGLFVFHINIRLCGTTIKHAYCSNHSILSLACSPTPINNIYSGLAITWFLSTSVFLIVAFSYFRILHVSLKRRRTGTSINSKAFRTCAIHIAVYLIHQVAVLIIIVSYSFPSVSQNIKKFLSIVFIIIPPAVNPIIYGLASKELRESIIRHFS
>XPLOC_96.1.OR.1R.307.7tm_4.exons3.scaffold_8.Antennarius_maculatus
MENITRLTPLKEPIVFELEGFDVPPGYGSLFFILALFDYILVLLGNGVVAFVIIIDKNLHRPMFILICHLVACDLLGGTAVLPRLMMHFLMGEKKIAYASALAQAYSVHVYGTAMQTILGVMAYDRYRYVAVCEPLRYPTIMTSVRLHTSCSLAWIVSFILMAALFLFHINVPLCGTTIQHVYCSNRSILRLACSPTPISNIYGWTVNTSVFLIVAFSYFRILHSSLKQRRVDSNINRKAFWTCASHLSIYVTYIIAVVVVILSYRFPSLSKNIKKFLSIMVFIIPCAINPIIYGLFSKELRASIVK
>XPLOC_97.1.OR.1R.303.7tm_1.exons1.scaffold_8.Antennarius_maculatus
MNNVTDAPHLNQSQIPVKVLLCVLPCLLCFYVNGVMLFVLVKKPALRESSRYILFGHLLLTDSLQLLVTMLMYIFGITHVKMISYVCIVITMFAATIVQISPLNLAVMSMERYVAVCYPLRHADIANIRRTKVAIAIIWIVGSIDSVIQLLLFFILENSRFTVPNYCSRNKVFRLQIYLTLNTAFTILYFVSVTVIIIYTYIAIMITVKSASSNDCNGTKAHRTVLLHLLQLCLYLMSTLFNMILSYSTWTKTTAMANNFHYALFIILIVFPKCLSPLIYGVRDQTFKHFFKRYFTLAIRVTA
>XPLOC_98.1.OR.1R.303.7tm_4.exons1.scaffold_8.Antennarius_maculatus
MDNTTTLTFTMTAYDVLENYKNELFTVFLLLYVVTIILNLLFIIVVTQNKELHMPMHVFTCMLSINEMYGSTALLPAIMSLLMSETHEIPVMWCQAQVYFLHTYASGEFSVLAVMGYDRYVAICNPLHYHNIMSASKVNKLIALAVLWPYIMFGCLYSLTLQLSFCGKFIPKLYCVNMELVKNSCSSVSYISTVGLIFILLLIVPQLLMIVFSYVKILRVCLKLRSNGLKTCVPHLLSLLNYTIGSLFEIAQTRLNMSHVAVEARMFLSLYFIIIIPIVNPLLYGLGTQRIRLLILKLSIRKR
>XPLOC_99.1.OR.1R.326.7tm_4.exons1.scaffold_8.Antennarius_maculatus
MNLFNSALGRNITLMHPKYFIISGFIGIPHIIYYYVFLCFIYVFSVLENTAVMALIILDQNLRTPKYIVFFNLALVDLLGSSSLVPKLLDIFLFNHRYISFNDCMTFLFFCYTCLSMQTLNLVALAYDRLVAILFPLHYVVKVTRRFMLSLIAFFWLFTVTAVLITAGLLTRLSFCNSVVINSFFCDHSQIYRLACNDYSPSLVITVLLACLYIWIPLVFIVFSYVCIGYALSKVATAEERVKALKTCSAHLSLVGIYFLPVLITFTLMDKIHPNARIINLSVTSVLPAMLNPIIYVLQTQEIKASIKKLFWYKMKSKMKVRRIEI
>XPLOC_100.1.OR.1R.326.7tm_4.exons1.scaffold_8.Antennarius_maculatus
MNLFNSALGRNITLMHPKYFIISGFIGIPHIKYYYVFLCFVYVFSVLGNTVVMALIILDQNLKTPKYIIFFNLALVDLLGSSSLVPKLLDICLFNHRYISFNDCMTFLFFCYTCLSMQTLNLVALAYDRLVAILFPLHYVVKVTRRFMLSLIAFFWLFTVTAVLITVGLLTRLSFCNSVVINSFFCDHSQIYRLACNDYSPSLVITVLLACLYIWIPLVFIVCSYVCIGYALSKVATAEERVKALKTCSAHLSLVGIYFLPVLITFTLMDKIHPNARIINLSLTSIFPAMLNPIIYVLQTREIKASLKRLFKYKMKSKMKVMRIEI
>XPLOC_101.1.OR.1R.318.7tm_4.exons1.scaffold_8.Antennarius_maculatus
MNLFNSALGRNITLMHPKYFIINGFIGIPHIKYYYVFLCFVYVFSVLGNTVVMALIILDQNLRTPKYIVVFNLALVDLLGSSSLVPKLLDIFLFNHRYISFNDCMTFLFFCYTCLSMQTLNLVALAYDRLVAILFPLHYVVKVTRRFMLSLIAFFWLFTVTAILTAVGLLTRLSFCNSVVINSYFCDHGQIYRLACNDYSPSLVITVLLSLLYIWIPLVFIVFSYVCIGYALSKVATTEERVKALKTCSAHLSLVGIYFLPVLITFTLMDKIHPNARIINLSVTSIFPAMLNPIIYVLQTQEIKESMKKMFQKKVQSK
>XPLOC_102.1.OR.1R.316.7tm_4.exons1.scaffold_8.Antennarius_maculatus
MDLFNSAHGKNISFVRPAYFIIGGFIGMAHVKFYFVFLFFVYVVSVLGNTIVMLVIYLDHNLRTPKYIAVFNLAFVDLFGNSALVPKILDTFLFNHHSISYNDCLTYMFFCYTCLSMQALNLVALAYDRLVAILFPLHYMVKVTHRFMLTMICSFWAFIIIAVLIAVGLITRLSFCNSVVINSYFCDHGQVYRLACNDYFPNDMVSYMYPVFIFWLPLAFILISYLYICGTLAKVATVQEGLKAFKTCIGHLSLVAIYFIPLLIVFTLMEKIHPNARIINLSLTSIFPPMLNPIIYVLQTQEIKESVKRLLKMDRK
>XPLOC_1.1.OR.1R.314.7tm_1.exons1.scaffold_11.Antennarius_maculatus
MDNVTAFPGNATANKSLSVIIKICVVIPFFWVFLCCIAVMLHIFAWHRQFLETSRYILFAYMLINDTLQLLSSVLLFLFVMGQVKLALVVCIPLLFVSTATFQNTPLILATMSLERYIAILYPLQRPAAWSSDRIWIIILSLWLVSCVFPFIDHSMMKHDPAVDALSTPILCKATVVNSSPIQAVFRAAVSVLFFAVVAVIIFFTYVRILLQTRKMRQDKASLSKAMHTVLLHGFQLLLCMLAFTSPITETLTVLHPNWLPEDIAFFNYFCFILIPRFLSPLIYGFRDQSLRHYMGKTVFCCSNKIKPFVGSKL
>XPLOC_2.1.OR.1R.308.7tm_1.exons1.scaffold_11.Antennarius_maculatus
MAVNNSELGFKSSKDKLIDYHSVVIVIQVLMVLFLFINFMLIFTFCMKEFFYTSMRYILFAVTLLSDSLILLLSDILLILDHFHLTIQTSLCIILYIFVCQAHYVTIVTLTAMALERYVAICLPLRHANLCSTRNSLHLILIIQGLSSVPCIIFLSIFFASTTQNVYTQAKPCTSKAFVIYDWQNHLQSAVNQFYFFVIGIIIVLCYFKIMKIAKTASGESKKSTWKGLRTIILHAFQLFLCVLQLWCPFIETAVLKISILVFVKVRLFNYITFILAPRCLSPLIYGLRDEIFFEAFKHYVLCGLYKK
>XPLOC_3.1.OR.1R.317.7tm_4.exons1.scaffold_11.Antennarius_maculatus
TNVTGIKSFSILGFPGLSPKYYGPVSAVFFFVYVAIAVGNVFILAFVMCQKSLQKPTYLVFCHLALNDLTFGTVTLPKIISKYWFDDSIISFYGCFVQMFFVHYLGSVTSFILLVMALDRFIAICIPLRYPVLITNNIISLLCGFAWFIPVSLLVTIIVQALALPYCKSNVIAQCYCDHIAITSQACGGNVRIVQVTTLCMAMFCLLLPLAFILFSYASIIAVILKMSNAAGRRKTLSTCTPQIFITCVFYLPRCFVYVANTVGFYISLDIRILLVLLYSLFPPAVNPIIYCFKTQDIKQTLIKNLKTARIGTDAKL
>XPLOC_4.1.OR.1R.320.7tm_4.exons1.scaffold_11.Antennarius_maculatus
MINCNVTTVKDFVILGLPGLDPVYYGPFSALLFLTYLFILIGNIFILVFVGLEKRLYKPTYLIFCHLSMNDLLFGTVTLPKIISRYWLDDKITSFGACFTQMYFVHSLGAINSFILLIMALDRFIAILFPLKYPILITNTNISLTCGLSWIGTFLWMSALVFHALSLVYCNSNIEQCYCDHMSLTNLACGGNVRYVQTLAVGIAMFNVLITLFFIVFSYISIFAVVLKMKNTNGRYKILSTCTPQLLVSGVYYLPRCFVYVAHAIGFAFSVDIRILMILLYSLLPCAINPFIYCFKTKDIKDILIKRMNNAKVGMKQVSK
>XPLOC_5.1.OR.1R.316.7tm_4.exons1.scaffold_11.Antennarius_maculatus
MITNFTRMSTFTILGFPGLTSQYFGPVSGLFFLIYLAITAGNIFLLVLVIYEKPLQKPTYLVFCHLALNDLTFGTVTLPKIISKYWFDDSIISFYGCFVQMFFVHYLGSVTSFILLVMALDRFIAICIPLRYPVLITNNIISLLCGLAWFIPLPLMVAVILHVLTLPFCKSNVIAQCYCDHIAITSQACGEDVRIVAVTSLCVAMFCLLLPLAFILFSYVSIIAVILKMSNATGRRKTLSTCTPQIFITCVFYLPRCFVYVANTVGFSFSTDIRILLILLYSLFPPAVNPLIYCFKTQDIKQILLKRLHKTKIGIE
>XPLOC_6.1.OR.1R.320.7tm_4.exons1.scaffold_11.Antennarius_maculatus
MINSNVTTVKDFVILGLPGLDPVYYGPVCALLFLTYLFILIGNIFILVFVGLEKRLYKATYLIFCHLSMNDLLFGTVTLPKIISRYWLDDKITSFGACFTQMYFVHSLGAINSFILMIMAFDRFIAVLFPLKYPILITNTNISLACGFSWIGTFLWMIAIVFHALTLPYCNSNIVQCYCDHISITNLACGGNVRYVQTLAVGIAMLTLLLPLFFIVFSYISIFAVVLKMQNTDGRYKTLSTCTPQLLISGLYYLPRCFVYLAHAIGFAFSVDIRILMILLYSLLPCAVNPFIYCFKTKDIKDILMKRVNNAKVGMKKVSR
>XPLOC_7.1.OR.1R.311.7tm_4.exons1.scaffold_11.Antennarius_maculatus
MENFYNTSSVLVLNRFNLPSETLFPAFLFATLSYMIILFCNLFLILIITLNKSFHQPMYLILLNLPVTDLIGSSAFFIQLIKELLTNNKTMQYSTCVAQAFFIHIYAAGSVFTLTAMAYDRYIAICCPLKYNTIMTNAHVMMIIASLWICNLFLMAILFFLLLQLPRCRSELTNPYCDNPTLLSLVCANTTTNNFYGLFVVAISQVIANGIIFYTYLQILIECFRSKRSETKSKALQTCATHLVVFLLLECLGLFTILAYRLRDISPHLRGFIGVSTLIFPPTLNPIIYGLKTNEIRDKIGLFCKNKIFPS
>XPLOC_8.1.OR.1R.294.7tm_4.exons1.scaffold_11.Antennarius_maculatus
DVYIYPAFVFGTLLYLWVLFCNLLILMTIICCKKMHKPMFMLMCNLPISDILGATGFYPHFVFSIVTQYRQISYPACITQAFTVHLYGSANLLILSAMAYDRYIAVCYPLKYNSIMSTCTLIRMIISVWLLSFSIIFVLILLLAQFTLCRTKIVDLFCNNPSLLKLACQDTSVNNIYGLIMLFVLQGIPLMVMVYTYGQILHTCITTSEASTRQKAFQTCSSHLIAYVILQVNTFVTLLAHRIDIVNPSVRRGLGLSVIFFPPLLDPIIYGIKTKELKDRLIIMLKLNGSSSKM
>XPLOC_9.1.OR.1R.312.7tm_4.exons1.scaffold_11.Antennarius_maculatus
MENISFGFSSKLTLDPFIIPLGGKYPIFFLGMVIYFCGIFFNLTLLTLIILKRNLHKPMYFILFSLPLNDLIGITAMLPKVLSDIVTETHTVYYPLCVLQAFFLHMYGGGVLFILAAMSFDRYAAICMPLRYSAIMTPRVVICIISLVWGLDFVLIVSLFSLQIRLPICKSVIMNVFCDNPSLLKLTCGSTAINNIIGLFNTAVMQLVSVSVQAFSYVKILITCVISRRSEAKMKAVNTCVAQLVILIIFEFVGTFTILSHRFENVSAELQKIMGMLIFLIPPLMNPLVYGLYTSEVRNTLLRVLKKSTVSV
>XPLOC_10.1.OR.1R.305.7tm_1.exons1.scaffold_11.Antennarius_maculatus
MAINNSELGFESSKVKISDRVIIIQILVILFLCMNVMLIITFCMKDFFYTSMRYILFAVTLLSDSLFLVLSDIMLIFSYFRFTIQTRLCIIFYILVSQTNYITIVTLTAMALERYVAICLPLRHADLCSTRNSLHLVLIINGLSSVPCIIFLSIFFASVTQNFYTQIRVCSSQIFGIHVWQNHLRSSIHQFYFVVIGIIIVWCYFKIMKIARAASGESKKSTWKGLRTVVLHTFQLLLCVIQLWSPSIENAVFQINVLLFVNVRFFNYVTFILAPRCLSPLIYGLRDEIFFQVFKHYVLCGLYKK
>XPLOC_11.1.OR.1R.331.7tm_4.exons1.scaffold_11.Antennarius_maculatus
MLEASLPNNFSHNTFVLRGFPELQKHRWLLALPFSVSYLSVLLGNSLLIYVIHHMETLHSPMYLLISMLCVVDIMVATTIVPNILLGLLFDAYEISLAGCLTQMFFTHFLSSLESTLLLAMALDRYVAICLPLRYSKIINSTMFVKLLLFTAVRSGSVMGTLVGLAGALHFCDSNVIQHCYCDHMALVSLACDSTEKNRAMGLAVILCFVGVDVPLIFLSYMKILKVVLRAASAGEDRWKAFHTCGTHLIIMMCFYLVGSVTFLSHNLNIPIPTDVNTFLGLMYILFPATVNPIIYGIRTKEIRKGFFRIFKFSSKKTIIMAKVFPVGRKD
>XPLOC_12.1.OR.1R.311.7tm_4.exons1.scaffold_11.Antennarius_maculatus
MANVSSHKHFILDGFNELGALRPVLFVPFFFLFILSVLANSLLLFVIVKQRSLHSPMYILIAIITCVDVSLPLFFIPGMLLSFLFDWKGISLIGCLAQMNFIHLLGAFQSTTLLLMAVDRYFAICRPLHYKELMALPRFLKFTVPLIIRNVFLVLLVVILAGRLSFCGVNVINHCFCEHMALVELACGSTGVNNLVGLLSVFLIPVSDFIMITASYIIIFRSVLSSGKSSVKALHTCVTHIVVMAVTMIIILTAFLSYRIGNHLPAPIRVFISIMYLFFPSCFNPIIYGIRTAEIRGHIVKMLICHHFVQT
>XPLOC_13.1.OR.1R.317.7tm_4.exons1.scaffold_11.Antennarius_maculatus
MQNSNSSVISYFILGAYLDIGNIRHLYFLIVILLYMIILLVNTCLIVLISMNRSLHEPMYILLCSLFLNELYGSTALFPFLLIQILSDIHTISVSFCFLQIFMVYSYANIEFCTLAIMSYDRYLAICCPLQYNTHMTLYKVFMLVAAAWLYSFMKMLVLLSLNIPLTLCGNVLKNFYCQNYLIVKLACSNTKVNNIYGLFGIVITVLVPLIPILFSYIKILQVCFSGSNQTRQKAVSTCTPHLASLLNFTFGCCFEILQTRFDMTHVPRVLRIILSLYFLIMQPLMNPFMYGLQMSKIRKTFLFYYKVMISERDAVK
>XPLOC_14.1.OR.1R.300.7tm_4.exons1.scaffold_11.Antennarius_maculatus
MQNSNSSVVSYFILGAYLDIGNIRYLYFVIVILLYMVILLVNTSLIVLISINRSLHEPMYVLLCSLFVNELYGSTALFPFLLNQILSDVHTISVSFCFLQIFMVFSYANIEFCTLAIMSYDRYLAICCPLQYKTRMTINKVFMLVVAAWLYCFMKILVLLSLNIHLTLCENFLNNLYCHNYLVVKLACSGIELSNIYGLFLTVLVVLVLVIPILFSYIKILKVCFSGSKQTRQKAVSTCTPHLVSLMNFTFGCCFEILQSRFDMNHVPRVLRIILSLYFLIMQPLMNPFMYGLQMSKIRN
>XPLOC_15.1.OR.1R.317.7tm_4.exons1.scaffold_11.Antennarius_maculatus
MLNSNSSMVSYFILGAYLDIGNIRYLVFLITILLYMVILLVNTSLIVLISMNRSLHEPMYILLCSLFLNELYGSTSLFPFLLTQILSDVHTVSVSFCFLQIFTVYSYANIEFCTLAIMSYDRYFAICNPLQYNTHMTLKMVFLSIALIWLYSFVKIIVTLSLNIRLTLCDNILNNLYCHNYLVVKLACFGTEVSNIYGICTTVLTVFVPLIPILFSYIKILKVCFSGSNQTRQKAVSTCTPHLASLMNFTFGCCFEILQSRFDMTHVPHVLRIILSLYFLIIQPLMNPFMYGFQMSKIREIFLFYYKVIISERGAVK
>XPLOC_16.1.OR.1R.317.7tm_4.exons1.scaffold_11.Antennarius_maculatus
MLNSNLSTVSYFILGAYLDIGNIRYLYFLITVLLYMVILLVNISLIVLISMNRSLHEPMYILLCGLFLNELYCSAGLFPFLLIQILSDVHTISVSFCFLQIFTIYSYANIEFCTLAIMSYDRYFAICNPLQYNTHMTLKMVFLSIALIWLYSFVKIIVTLSLNIRLTFCGNVLNNFYCHNYLIVKLACSDTKVNNINGLFGIVITVLVPLIPILFSYIKILKVCFSGSNQTRQKAVSTCTPQLVSLINFTFGCCFEILQSRFDMTHVPRVLRIILSLYFLIMQPLMNPFMYGFQMSKIRETFFFYYKVMINERGAVK
>XPLOC_17.1.OR.1R.314.7tm_4.exons1.scaffold_11.Antennarius_maculatus
MLNSTLSTLSYFILVGYIDDGNFRYLYFLITILLYMVILLVNTSLIVLIYMNRRLHEPMYVLLCSLFVNELYGSTGVFPFLLTQILSDVHTISVSFCFLQIFTVYSYANIEFCSLAIMSYDRYFAICRPLQYNTHMTINRVFMLILAAWLYSFMKVLVLLFLNLRLKRCGNIINNLCCVNYLIVKLACSGTEVNNIYGICTTVLTVFVPLFPILFSYIKILKVCFSGSNQTRQKAVSTCTPHLASLINFTFGCCFEILQSRFDMTHVPRVLRIFLSLYFLIVQPLMNPFMYGLQMSKIRKTFLLFYKMTDKDDV
>XPLOC_18.1.OR.1R.316.7tm_4.exons1.scaffold_11.Antennarius_maculatus
MQNTTSHVSYFILGAYVDIGNIKYLYFLITILLYMVIFLVNTSLIVLISINRSLHEPMYILLCSLFVNELYGSTSLFPFLLIQTLSDVHTISVSFCFLQIFMVYSYANIEFCILAIMSYDRYLAICCPLQYNTYMTLKKVFMLVAAAWLYSFMKMLVLLSLNIPLTLCGNILKNFYCQNYLIVKLACSNTKVNNIYGLFGIVITVLVPLLPILFSYIKILQICFSGSNQTRQKAVSTCTPQLASLMNFTFGCCFEILQTRFDMTHVPRVLRIILSLYFLIIQPLMNPFMYGLQMSKIRKTFLFYYKMMSSQRDAVK
>XPLOC_19.1.OR.1R.310.7tm_4.exons1.scaffold_14.Antennarius_maculatus
MDNASIITMFTLSGLNDISNYRLTLFSLTLLCYSMIWLVNLTIILTILFDKNLHEPMYIFLCNLCINALYGTSGFYPKFLIDLLSATHVISHAGCFLQGFVLHSSACADLSILVLMSYDRYVAICRPLVYRLVMTKQRILVLMFVAWLIPLSLLFTSTMSTLTLKLCGSHIPKIYCVNFFINNLACSQSITNKIIPAFNYSFYFCHFLFVICSYMKLIRMCRASKENRRKFSQTCLPHLLCLMMFIICTLFDLLYMRFGSKNLSQHLENFMAMEYVLIPPLFNPVIYGLNLTKIRIRIRSVLCGKRAFFR
>XPLOC_20.1.OR.1R.297.7tm_4.exons1.scaffold_14.Antennarius_maculatus
PPYFNLTMFMNIGHYRYPAFLLSFILCAFIISANLVIIVVISREKTLHEPMYIFILCLSVNSLYGSIGFFFRFLRDLLFQTHLISRPACFVQTYVIYTYASYELTLLGIMAYDRYVAVCKPLHYHNQITIKLVSQLVAFAFIYPAFSVGSCVYLASTLPLCGNVIPRVFCANWSIVKLSCISTFINNMIGMFVSITTVFMPLFFVLYTYAQILLVCRKSSSEFKGKVIQSCMPHIITFVNYSITVFLDVALSRIDLEHLNPIVAIILSLEFVVIPPILNPLVYGLKLPDIRKFILRL
>XPLOC_21.1.OR.1R.291.7tm_4.exons1.scaffold_14.Antennarius_maculatus
DLNVTYLTLGGHVEVHKYRYFYFIIILTAYIFIICSNCTIVYLIWFHQNLHEPMYIFIAALLINSVLFSTVIYPKLLIDFLSEKQIISYSPCLLQYFMFYSFGGSEFLLLLGMAYDRYVSICKPLQYPTIMKKTTVCIFLAVAWLLPAAEMVASVILSLNRKLCNFTLKGIFCNNTIHKLYCVPSRTISIYGVFHLISLVFLPLLFILFTYAKIFTVTYRSSREVRKKAAETCLPHLLVLINFSLLCMYEIINIRLESNIPTVARFIMTLQLILYHPVFNPIIYGLKMKEI
>XPLOC_22.1.OR.1R.299.7tm_4.exons1.scaffold_14.Antennarius_maculatus
DLNVTYLTLGGHVEVHKFRYLYFIIILTAYIFIICSNCTIVYLIWSQQNLHEPMYIFIAALLINSVLFSTVIYPKLLIDFLSEKQIISYSACLLQYFMFYSFGGSEFLLLLGMAYDRYVSICKPLQYPTIMKKTTVCIFLAVAWLLPAAEMVAAVILSLNRKLCNFTLKGIFCNNSIHKLPCVPSRTISIYGVFILISVAFLPLLFILFTYAKIFTVTYRSSREVRKKAAETCLPHLLVLINFYLLSMYNVIIVRLESNIPTVARFLISLQAILYHPVFNPIIYGLKMKEIHNHLKRLF
>XPLOC_23.1.OR.1R.291.7tm_4.exons1.scaffold_14.Antennarius_maculatus
DVNVTYLTLGGHVEVHKYSYLYFIIILTAYFFIICSNGTIVYIIWFHQNLHEPMYIFIAALLINSVLFSTVIYPKLLIDFLSEKQIISYSACLLQYFMFYSFGGSEFLLLLGMAYDRYVSICKPLQYPTIMKKTTVCIFLAVAWLLPAAEVVASVIMSLNRKLCNFTLKGIFCNNSIQKLHCVPSRTISIYGVFILINVALLPLLFILFTYVKIFSVTYRSSREVRKKAAETCLPHLLVLINFSLLCTYEIINIRLESNIPTVARFLMTLQLILYHPVFNPIIYGLKMKEI
>XPLOC_24.1.OR.1R.303.7tm_4.exons1.scaffold_14.Antennarius_maculatus
DLNVTYLTLGGYVDVHKYRYLYFITIFTAYIFIICSNCTIVYLIWSHQNLHEPMYIFIAALLINSVLFSTVIYPKLFIDFLSEKQIISYSACLLQSFMFYSFGGSEFLLLLGMAYDRYVSICKPLQYPTIMKKTTVCIFLAVAWLLPAAEIVPSAISSLNKKLCNFTLKGIFCNNSIYKLHCVPSRTISIYGVFILISVAFLPLLFILFTYAKILTVTYRSSREVKKKAAETCLPHLLVLINFSLLCAYDVVIVRLESNIPTVAHFLMTLQLILYHPLFNPIIYGLKMKEIYKNLKRLFLKMK
>XPLOC_25.1.OR.1R.299.7tm_4.exons1.scaffold_14.Antennarius_maculatus
DLNVTYLTLGGHVEVHKYRYLYFIIIFTAYIFIICSNCTIVYLIWSHQNLHEPMYIFIAALLINSVLFSTVIYPKLLIDFLSEKQIISYSACLLQYFMFYTFGGSEYLLLLGMAYDRYVSICKPLQYPTIMKKTTVCIFLAVAWLLPAAEMLAAVIMSLNRKLCNFTLKGIFCNNSIYKLHCVPSRTISIYGVFILINVALLPLLFILFTYVKIFTVTYRSSREVRKKAAETCLPHLLVLINFSLLCVYDVIIVRLESNIPTVAHFLMTLQVILYHPLFNPIIYGLKMKEIHKHLKRLF
>XPLOC_26.1.OR.1R.306.7tm_4.exons1.scaffold_14.Antennarius_maculatus
MGINATYITLGGFVELHKYRYVYFMVMFTVYILIMCGNITIVSLICKHKTLHEPMYIFIAALLLNSALSSTVIYPKLFIDFLSEKQIISYSACFFQFFLYYTSWSSEFFLLSVMAYDRYVSICKPLQYLTIMRKTTVSVFLVLAWFLPACQISVALVLNANLKLCNFIIDGIFCNNSAHYVYCVRSRALAVYGIFLLVSAGILPVFFIIFTYIRILLVCYRSSTEVRTKAVKTCLPHLLVLISFTCFCSYDVIIARLETNFPKTVRLIMSLQSVLYHPLFNPIIFGGKMTEISKHLKRLCKPVKVI
>XPLOC_27.1.OR.1R.305.7tm_4.exons1.scaffold_14.Antennarius_maculatus
DVNVTYLTLGGFVELPKYRYVYFMVMFTVYILIMCGNITIVSLICKHETLHEPMYIFIAALLLNSALYSTVIYPKLFIDFLSEKQIISYSACFFQFFLYYTSWCSEFFLLSVMAYDRYVSICKPLQYLTIMRKTTVSVFLVLAWFLPACQISLALVLNANSKLCHFTIDGIFCDNSVYSLHCVRSRALAVYGIFLLVSSGILPVFFILFTYIRILLVCYGSSTEVRTKAAQTCLPHLLVLINFTCLCSYDVIIARLETNFTKTVRLIMSLQSVLYHPLFNPIIYGVKMKEISKHLKRLFCQHKSI
>XPLOC_28.1.OR.1R.305.7tm_4.exons1.scaffold_14.Antennarius_maculatus
DVNVTYLTLGGFVEAKKFGYVYFMVMFTVYILIMCGNITIVSLICKHETLHEPMYIFIAALLLNSALYSTVIYPKLFIDFLSEKQIISYSACFFQLFLYYTSWGSEFFLLSAMAYDRYVSICKPLQYLTIMRKTTVSVFLVLAWFLPACQISLALVLNANSKLCNFTVDGIFCNNSVYSVYCVRSRALAVYGIFGLVSTGLLSLFFILFTYISILLVCYRSSTEVRTKAAQTCLPHLLVLISFTCLCSYDVIIARLETNFTKTVRLIMSLQSVLYHPLFNPIIYGVKMKEISKHLKRLFCQHKLI
>XPLOC_29.1.OR.1R.301.7tm_4.exons1.scaffold_14.Antennarius_maculatus
MDIELNMTFITLGGYVEVEKYRYLYFLIMLTFYILIICCNSVIVFLILIHQNLHEPMYIFIAALLINSVLFSTTVYPKILVDSLSESQIISYPACFFQVVILYSVAASDFLLLAAMSYDRYVSICKPLQYPTIMRKTTVKVLLCLAWFLPAIQVAAGLTQYARKKLCSFSIMGFYCNSSLLTIYCVKSKGVSGFILLVITVIIPSLFILFTYTRIFMISYQSSRDVRRKAAQTCLPHLIVLISFACFCAFDAIIPQPEFNVSKTGRLIMTLQVIVYTPLFNPIIYGLKMKEIYKHLKRLCC
>XPLOC_31.1.OR.1R.303.7tm_4.exons1.scaffold_14.Antennarius_maculatus
DLNMTYLTLGGHVEVHKYRYLYFIIMCTAYIFIICSNCTIVYLIWFHQNLHEPMYIFIAALLINSVLFSTVIYPKLLIDFLSEKQIISYSPCLLQYFMFYSLGIAEFLLLLGMAYDRYVSICKPLQYPTIMKKTTVCIFLAVAWLLPAAEMLAAVIISLNRKLCNFTLKGIFCNNLIYKLHCVPSRTISIYGVFVFINVVLLPLLFILFTYAKIFTVTYRSRKEVRKKAAETCLPHLLVLINFSMLCAYDVIIVRLQSNIPKVARFIMTLQLILYHPIFNPIIYGLKMKEIHKHLKRLFLKMK
>XPLOC_32.1.OR.1R.303.7tm_4.exons1.scaffold_14.Antennarius_maculatus
MDVELNMTFITLDGYVAVEKYRYLYFLIMLIFYILIICCNSVIVFLILIHQNLHEPMYIFIAALLINSVLFSTTVYPKILIDSLSESQIISYPACLFQVFVFYSVAASDFLLLAAMSYDRYVSICKPLQYPTIMRKTTVKVFLCLAWFLPALLVASGIVLNANEKRCDFSLMGFFCNGSFIKFYCVISEQQSVYGLVLLLITVLLPLIFILFTYTRIFMISYQSSRDVRRKAAQTCLPHLIVLISFTCFCAFDVILPQMKFNFPKTVRLIMSLQVVVYTPLFNPIIYGLKMKEIYKHLKRLFC
>XPLOC_33.1.OR.1R.300.7tm_4.exons1.scaffold_14.Antennarius_maculatus
MDVELNMTFITLSGYVEVEKYRYLYFLIMLTFYILIICCNSVIVFLILIHQNLHEPMYIFIAALLINSVLFSTTVYPKILIDSLSESQIISYPACLFQVFVFYSVAASDFSLLAAMSYDRYVSICKPLQYPTIMRKTTVKVLLCLAWFLPAIQVVAGVMQIGHEKLCSFSIMGFYCNSSLLTIYCEKSRPLYGLFLLVITVIIPSLFILFTYTRIFMISHQSSRDVKRKAAQTCLPHLIVLISFTCICAFDAVIPRLKFVSKTVRLIMTLQVVVYTPLINPIIYGLKMKEIYKHLKRLFC
>XPLOC_34.1.OR.1R.305.7tm_4.exons1.scaffold_14.Antennarius_maculatus
DLNVTYLTLGGHLEVHKYRYLYFIIIFTAYIFIICSNCTIVYLIWFHQNLHEPMYIFIAALLINSVLFSTVIYPKLFIDFLSEKQIISYLACLLQSFTFYSFGGSEFFLLLGMAYDRYVSICKPLQYPTIMKKTTVCIFLAVAWLLPAAEIVPSAISSLNRKLCSFTLKGIYCNNSVHKLHCVPSRTILIYGVFIMINVALVPLLLILFTYAKIFTVTYRSSREVRKKAAETCLPHLLVLINFSLLCTYDFIIIRLESDISTVAHFLMTLQVVLYNPLFNPIIYGLKMKEIHKHLKRLFLKMKRR
>XPLOC_35.1.OR.1R.304.7tm_4.exons1.scaffold_14.Antennarius_maculatus
DLNVTYVTLGGHVEVHKFRYLYFTIILTAYIFIICSNCTIVYLIWSHQNLHEPMYIFIAALLINSVLFSTVIYPKLLIDFLSEKQIISYSACLLQYFMFYSFGTSEFLLLLGMAYDRYVSICKPLQYPTIMNKTTVCVFLAVAWLLPAAEMMVSVIMSLNRKLCNFTLKGIFCNNSIQKLPCVPSRTISIYGVFILISVAFLPLLFILFTYAKIFTVTYRSSREVRKKAAETCLPHLLVLINLYLLGMYDLIIARLESNIPRVAHFLMTLQVILYHPLFNPIIYGLKMKEIHKHLKRLSIIKCT
>XPLOC_36.1.OR.1R.304.7tm_4.exons1.scaffold_14.Antennarius_maculatus
DLNVTYIILGGHVEVHKYKCLYFIIIFTAYIFIICSNCTIVYLIWSQQNLHEPMYIFIAALLINSVLFSTVIYPKLLIDFLSEKQIISYSACLLQSFVFYSFVGSEFLLLLGMAYDRYVSICKPLQYPTIMNKTTVCLFLAVAWLLPAAELVAAVIISLNRKLCNFTLKGIFCNNTIYKLPCVPSKTVSIYVVLILISVALLPLSFILFTYAKIFTVTYRSSREVRKKAAETCLPHLLVLINFFLLCTYEFIIVRLESNIPKVARLIMTLQLILYHPVFNPIIYGLKMKEIHKHMKRLFLKIKL
>XPLOC_37.1.OR.1R.299.7tm_4.exons1.scaffold_14.Antennarius_maculatus
MDVKLNMTFITLGGYVEVEKYRYLYFLIMLIFYILIICCNSVIVFLILIHQNLHEPMYIFIAALLINSVLFSTTVYPKILVDSLSESQIISYPACLFQVFVFYSVAASDFLLLAAMSYDRYVSICKPLQYPTIMRKTTVKVLLCLAWFLPAVQIAAGVTQFAHEKLCSFSIMGFYCNSSLLTIYCVKSKWLSGLVLFFITLIIPSLFILFTYTRIFMISYQSSRDVRRKAAQTCLPHLIVLISFTCFCAFDAIIPRLKFVSESVRLIMTLQVVVYTPLFNPIIYGLKMKEIYQHLHRLF
>XPLOC_38.1.OR.1R.299.7tm_4.exons1.scaffold_14.Antennarius_maculatus
DLNVTYLTLGGHVEVHKYRYLYFIIIFTAYIFIICSNCTIVYLIWSQQNLHEPMYIFIAALLINSVLFSTVIYPKLLIDFLSEKQIIPYSACLLQYFMFYSFGGSEYFLLLGMAYDRYVSICKPLQYPTIMKKTAVCIFLAVAWLLPAAELVAAVIISLNRKLCNFTLKGIFCNNTIHKLHCVPSRTILMYGVFLLMNIALLPLLFILFTYAKIFTVTYRSSREVRKKAAETCLPHLLVLINFSLLCTYDVIIVRLESDIPKVSRFIMTLQLILYHPVFNPIIYGLKMKEIYKHLKRLF
>XPLOC_39.1.OR.1R.301.7tm_4.exons1.scaffold_14.Antennarius_maculatus
MDVEPNMTFITLGGYVEVEKYRYLYFLIMLIFYILIICCNSVIVFLILIHQNLHEPMYIFIAALLINSVLFSTTVYPKILIDSLSESQIISYPACLFQVFVFYSVAASDFLLLAAMSYDRYVSICKPLQYPTIMRKTTVKVLLCLAWFLPAVQIAAGVTQFAHEKLCSFSIMGFYCNSSLLINYCVKSRRLYGIVLLLNTAVIPSFFILFTYTRIFMISYQSSRDVRRKAAQTCLPHLIVLISFTCFCAFDAITPQPEFNVSKTVRLIMTLQVVVYTPLFNPIIYGLKMKEIYKHLQRLFC
>XPLOC_40.1.OR.1R.308.7tm_4.exons1.scaffold_14.Antennarius_maculatus
MDVELNVTHLTFGGFVELHKYRYVYFMVMLTVYILIMCGNITIVSLICKHETLHEPMYIFIAALLLNSALYSTVIYPKLFIDFLSEKQIISYSACFFQLFLYYTSWGSEFFLLSAMAYDRYVSICKPLQYLTIMRKTTVSVLLVLAWFLPASQISLALILNANSKFCNFTIDGIFCDNSVYSLYCVRSSALAVYGMICLVSGGILPVFFILFTYIRILLVCYRSSTEVRTKAAQTCLPHLLVLINFTCLCSYDVIIARVETNFTKTVRLIMSLQSFLYHPLFNPIIYGVKMTEISKHLKRLFCQHKPI
>LOCXPDilaORUN.66-eta.351.114.HIT1.OR.1R.343.7tm_1.exons4.scaffold_52.Antennarius_maculatus
LQDPWLDPDGAATPPQRAGPVLPELLVPEAVDDGAHEAGDDVHPQEEHVADLQAQQGEPQDERRLEGGHHKGQQAEQELHPVQHHGVPRPPDGGQAGGGAVGGGAVGGSGGGARRQHDLAVGVEQRQRHGRQVEDVERHVLVVDGAVAEQPGVVAEDVAAEQARGAVHQGDQQVGHGGRGGEHQHQADEQQRAADGAQPGVVQREADGGVALHRHTRQQQGGGARGQNGRHHQAAAHGGGDLPEDVADHVEGGDQAELQRVVHHHADEHDVAGVLPEPAVLQEGVHHAAVDYAEGQPHQHGHDVLGQSISKAVLGPAHSAAPQDRAGVTGQQVQRGGGAGGPH
>LOCXPDilaORUN.66-eta.351.114.HIT1.OR.1R.343.7tm_1.exons4.scaffold_52.Antennarius_maculatus
MWSSSSSTPLDLLTSNSSSVLGGGAVGGTKDSFANALTKNIVAMLVWLALSIINGSMVHTFLQHSRFRENPRYIMFICMVMNDALQLSLVTALYVVSYIFRKIPASVCCGLVMTAVLTTRSTPLLLAGMAVERYASICFPLHYARLCTVRRTLLLIGLVLVLTATPPVSDLLITLVHGPPGLFRSNIFCDHPRLFRHRSIYYKNVAFDVFYLSSVALTLLYTYCKIMLAARAAATSTHRASTHRTSTGLASVRRARNTVVLHGVQLLLCLLAFVVPSLQAALILRFPLLGLEIRYVFFLGVYIIPRFMSPVIYGFRDEQFRKYWTRSLGGGRRAIRVQPGVLK
>LOCXPSichOR4.1-eta.305.117.HIT1.OR.1R.304.7tm_1.exons2.scaffold_52.Antennarius_maculatus
MNVSSANVTMVIQYRDSFTKAVTKNVIVIVLGISIHYINVGLIQTFTRHEVFYTNPRYILFFHLVVNDLIQVTLTSVLFVISYILYRIPVSVCCVFVLIALFATENTPLNLACMAMECYIAICRPLRHARICTIRRTLMLIGLMWTTSMLSVLPDLFVTLATQPLDFFRSRVFCLRETAFPDPGIVQKRDVTYVVYLVVVWLVIFYTYFRILFTAKSASGDARKARNTIILHGFQVLLCMATYAEPLLRQALLLRFPRNRSDSQFACYIIIHILPRAISPVVYGVRDRTFRRHLRKYLFCSGGP
>LOCXPSichOR4.2-eta.305.119.HIT1.OR.1R.286.7tm_1.exons2.scaffold_52.Antennarius_maculatus
EPLSKALAKNLLVLLLGVSITFINASFIHAFSKHQIFYLNPRYTLFIHLVVNDMIHVMLSVLLFLISYTVHRINVSVCCVIILATLFATENTPLNLAGMAVECYIAVCLPLRHIRICTIKKTLMLIGLIWVMSMSVVLPDLFVTIATQPLDYFHSQVMCHKANVFPSPVLVQKRNIIHSVFLVTVWLTIFYTYFRILFTARAASKDSKKARNTIVLHGFQVLLCMATYIGPQLLDVVQRWFPLTYIDARFAFYIIVHILPRSISPIIYGVRDETFRKYLKRNLWCK
>XPLOC_67.2R.1.OR.2R.302.7tm_4.exons..Antennarius_maculatus
MDVELNMTFITLDGYVEVEKYRYLYFLIMLTLYLLIICCNSMIVFLILIHQNLHEPMYIFIAALLINSVFFSTTIYPKILIDSLSESYDISYPACLFQVFILYSVAISDFLLLAAMSYDRYVSICKPLQYSSIMRKTTVNVLLCLAWFLPAIQVAGGILLFANGKRCNFSLMGFFCNSLFVRFYCVITGWQFAYGFFLMLNGALPLLFILYTYTRIFIISFQSRREVRSKVAQTCLPHLRVLISFTCFCTSEVVIPRVKFNVSKTVRLIMGLQVVVYTPLFNPIIYGLKMKVIYQHLKRLLC
>XPLOC_75.2R.1.OR.2R.317.7tm_4.exons..Antennarius_maculatus
MENVTFNADLISIEGLKVSPQASIPAFVILLLIYIFIMVSNITLVVLIALEKSLHEPMYLLFCNMSVNDVFGATTIIPRLLSQVFTPVTERYIHYIDCVVQAFATHFHAGTSHTVLMIMAFDRYVAICNPLRYATIMTVRMVVKLSVAAWAVAFISVAILLGLAIRLTRCRRVIINPFCDNASLFKLSCQNLLINHIYGLASAILILGASIGSITLTYLKVAFVCLRGYNKVLNSRALQTCATHLAVYLIMLVASFSPMIMHRRPEWADHGKVASVLFHVIPPAINPIIYGLQCKELKQKMVSFFHNKNTDAEGLQK
>XPLOC_77.2R.1.OR.2R.317.7tm_4.exons..Antennarius_maculatus
MENITRLTPLKQPIVFELEGFDVPPGYGSLVFILVLINYILVLLGNGVVAFVIIIDKNLHRPMFVMVCHLVACDLLGGTAVLPRLMMHFLMGQKKIAYASAIAQAYSIHTYGAAVQTILGVMAYDRYRYVAVCEPLRYPTIMTPARLHTSCALAWIIALVLIGVLFAFHINVPLCGTTIKHVYCSNRSILSLACIPTPANSIYGVFLGLSMTWVLSTSVFLIVAFSYFRILHASVKRRQTGSSINSKAFKTCATHIAVYLIYQIAALVIIVSYRFPLVSSNNKKFFSILLVIIPPAINPIIYGLASKELRESIIKHF
>XPLOC_78.2R.1.OR.2R.314.7tm_4.exons..Antennarius_maculatus
MENITRLTPLKQPIVFELEGFHVSPGYGSLFFILLLFHFIVVLLANGMVAFVIIKDKNLHRPMFIMVCHLVACDLLGGTAILPRIMMQFLGQKKIAYASAITQAFCLHTYGSSMQTILGVMAYDRYRYVAVCEPLRYPTIMTPARLHTSCALAWIIALVLIGVLFAFHINVPLCGTTIKHVYCSNRSILSLACNPTPANNIYGVFLGLSMTWVFSTSVVLIVAFSYFRILHASVKQRQTGSSINSKAFRTCATHIAVYLIYQIATLVIIVSYRIPSVSSSNKKFFSILVVIIPPAINPIIYGLASKELRESIIK
>XPLOC_79.2R.1.OR.2R.316.7tm_4.exons..Antennarius_maculatus
MENITRLTPLKQPIVFELEGFDVPLGYGSLFFILVLINYILVLLGNGVVAFVIIIDKNLHRPMFVMVCHLVACDLLGATAVLPRLMMHFLMGQKKIAYASAIAQAYFVNIYGTAVQTILAVMAYDRYRYVAVCEPLRYPTIMTPARLHTSCALAWIIALVLIGVLFAFHINVPLCGTTIKHVYCSNRSILSLACNPTPANNIYGVFLGLSTTWVFSTSVVLTIAFSYFRILHASVKQRQTGSSINSKAFKTCATHIAVYLIYQIATLVIIVSYRIPSVSSNNKKFFSILFVIIPPAINPIIYGLASKELRESIIKH
>XPLOC_80.2R.1.OR.2R.326.7tm_4.exons..Antennarius_maculatus
RTVLLCMENITRLTPLKQPIVFELEGFHVPPGYGSLLFILLLFHFILVLLANGVVAFVTIKDKNLHRPMFIMVCHLVACDLLGGIAILPRITMQFLGQKKIAYASAITQAFCLHTYGTSMQTILGVMAYDRYYFSRRYVAVCEPLRYPSIMTSTRVHISCAVAWIVALVLIGMLFAFHINVPLCGTVIKHAYSTNRDIMSLACGPTTANSIYGVFLGLAMTWVLSASVIIIVGFSYSKILHASVKRRRTGSSINSKAFRTCAIHVAIFLIYQTTALVIIVSDRIPSTSANTKKFLSALLVIVPPVMDPMIYGLVSKELRESIIKHL
>XPLOC_85.2R.1.OR.2R.313.7tm_4.exons..Antennarius_maculatus
MENITRLTPLKQPIVFELEGFDVPPGYGSLFFILALIYFTVVLLGNGVVAFVIIIDKNLHRPMFVLVCHLVACDLLGGTAALPRLMMQFLTGQKKISYASAIVQAFCLHLYGSTLQTIQVVMAYDRRYVAVCEPLRYTTIMTAARLHTSCALAWIVTFVMIGVSFTFHINVPLCGTTIKDIFCSDRSILRLACIPTPISDIYGGLTMTWFLGTSVFLIIAFSYIRILHTSVKQRRGTRSINKKALKTCAPQIIVYVMYRVATLIMIVSHRFPSLSQNIKKFIGILFIIVPPAINPVIYGLVIKELRTSIFRHF
>XPLOC_87.2R.1.OR.2R.315.7tm_4.exons..Antennarius_maculatus
MENITRLTPLKQPIVFELEGFDVPPGYGSLLFILALINYTVVLLGNGVVAFVIIIDKNLHRPMFVLVCHLVACDLLGGTAALPRLMMQFLTGQKKISYASALVQAFCLHMYGGALQTIQGVMAYDRYRRYVAVCEPLRYPTIMTAARLHTSCALAWIVAFILIGVLFAFHINVPLCGTTIKDIFCSNRPILRLACIPTPINDIYGGLTMTWFLSTSVFLIIAFSYFRILRTSIKQHRGNSSINRKALKTCAPQIIVYVIYRVAALIMILSHRFPSLSQNIKKFLGIQFIIVPPVINPMIYGLVIKELRTSIFRHF
>XPLOC_88.2R.1.OR.2R.313.7tm_4.exons..Antennarius_maculatus
MENITRLTPLKQPIVFELEGFDVPPGYGSLFFILALIYFTVMLLGNGVVAFVIIIDKNLHRPMFVLVCHLVACDLLGGTAALPRLMMQFLTGQKKISYASAIAQAFCLHLYGSTLQTIQVVMAYDRRYVAVCEPLRYPTIMTAARLHTSCALAWFVAFTLIGVSFTFHINVPLCGTTIKDIFCSNRSILRLACIPTPISDIYGGLTMTWFLGTSVFLIIAFSYIRILHTSIKQRRGNGSINRKALKTCAPQIIVYVIYRVATLIMILSHRFPSLSQNIKKFLGILFIIVPPAINPVIYGLVSKELRTSIFRHF
>XPLOC_89.2R.1.OR.2R.319.7tm_4.exons..Antennarius_maculatus
MENITRLTPLKQPIVFELEGFDVPPGYGSLFFILALINYTVVLLGNGVVAFVIIIDKNLHRPMFVLVCHLVVCDLLGGTAVLPRLMMHFLTGQKRITYTSALAQAYSVHVYGTAIHTILVVMAYDRYERYFAVCEPLKYPIIMTSTRLHTSCAVAWIISLVLIGGLFAFHINVALCGTTIKHAYCSNNSILLLACGPTPINNIYGVFLGLSITWVFTPSVFLIVAFSYFRILHISLKRRRTGSSINSKAFKTCAMHIAVYLIHKLAVLVIIVTYFFPSISQNTKKFLSILFIIIPPAVNPIIYGLASKELRESIIKHFS
>XPLOC_90.2R.1.OR.2R.315.7tm_4.exons..Antennarius_maculatus
MENITRLTPLKQPIVFELEGFDVPPGYGSLLFILVLINFTVILMGNGVVALVIIIDKNLHRPMFVLVCHLVTCDLLGGTAVLPHLMVQFLMGQKKIAYASALAQAFSLHMYAGALQTVQGVMAYDRYRRYVAVCEPLRYPTIMTAARLHTSCALAWIVAFALIGVLFSFHINVPLCGTTIKHIFCTNRPILRLACIPTPISDIYGGLTMNWVLSTSVFLIIAFSYIRILHTSVKQHRGNSSINKKALKTCAPQIVVYVVNQVATLIMVLSQRFPSLSHDIKKLLSILLIIIPPAINPMIYGLVIKELRTSIFRHF
>XPLOC_94.2R.1.OR.2R.316.7tm_4.exons..Antennarius_maculatus
MENITRLTPLKQPIVFELEGFDVPPGYGSLLFILALINCAVVLLGNGVVAFVITLDKNLQRPMFVMVCHLATCDLLGGTAVLPRLMMHFLMGQKKIAYASAIAQAFSVHTYGAAMHTILGVMAYDRYHRYVAVCEPLRYPTIMTSARLHTYCAVAWIIALVLIGGLFVFHINIRLCGTTIKHAYCSNHSILSLACSPTPINNIYSGLAITWFLSTSVFLIVAFSYFRILHVSLKRRRTGTSINSKAFRTCAIHIAVYLIHQVAVLIIIVSYSFPSVSQNIKKFLSIVFIIIPPAVNPIIYGLASKELRESIIRHFS
>XPLOC_95.2R.1.OR.2R.315.7tm_4.exons..Antennarius_maculatus
MENITRLTPLKQPIVFELEGFDVPPGYGSLFFILALINCTVVLLGNGVVAFVIIMDKNLHRPMFVLVCHLVTCDLLGGTAVLPRLMMHFLMGQKKIAYASAIAQAYSVHTYATAMHTILAVMAYDRYRYVAVCEPLRYPTIMTSARLHTYCAVAWIIALVLIGGLFVFHINIRLCGTTIKHAYCSNHSILSLACSPTPVNNIYSGLAITWFLSTSVFLIVAFSYFRILHVSLKRRRTGTSINSKAFRTCAIHIAVYLIHKLAVLVIIVSYSFPSVSQNIKKFLSIVFIIIPPAVNPIIYGLASKELRESIIRHFS
>XPLOC_96.2R.1.OR.2R.310.7tm_4.exons..Antennarius_maculatus
MENITRLTPLKEPIVFELEGFDVPPGYGSLFFILALFDYILVLLGNGVVAFVIIIDKNLHRPMFILICHLVACDLLGGTAVLPRLMMHFLMGEKKIAYASALAQAYSVHVYGTAMQTILGVMAYDRYRYVAVCEPLRYPTIMTSVRLHTSCSLAWIVSFILMAALFLFHINVPLCGTTIQHVYCSNRSILRLACSPTPISNIYGQCIWTVNTSVFLIVAFSYFRILHSSLKQRRVDSNINRKAFWTCASHLSIYVTYIIAVVVVILSYRFPSLSKNIKKFLSIMVFIIPCAINPIIYGLFSKELRASIVK
>XPLOC_97.2R.1.OR.2R.303.7tm_1.exons..Antennarius_maculatus
MNNVTDAPHLNQSQIPVKVLLCVLPCLLCFYVNGVMLFVLVKKPALRESSRYILFGHLLLTDSLQLLVTMLMYIFGITHVKMISYVCIVITMFAATIVQISPLNLAVMSMERYVAVCYPLRHADIANIRRTKVAIAIIWIVGSIDSVIQLLLFFILENSRFTVPNYCSRNKVFRLQIYLTLNTAFTILYFVSVTVIIIYTYIAIMITVKSASSNDCNGTKAHRTVLLHLLQLCLYLMSTLFNMILSYSTWTKTTAMANNFHYALFIILIVFPKCLSPLIYGVRDQTFKHFFKRYFTLAIRVTA
>XPLOC_98.2R.1.OR.2R.289.7tm_4.exons..Antennarius_maculatus
MDNTTTLTFTMTAYDVLENYKNELFTVFLLLYVVTIILNLLFIIVVTQNKELHMPMHVFTCMLSINEMYGSTALLPAIMSLLMSETHEIPVMWCQAQVYFLHTYASGEFSVLAVMGYDRYVAICNPLHYHNIMSASKVNKLIALAVLWPYIMFGCLYSLTLQLSFCGKFIPKLYCVNMELVKNSCSSVSYISTVGLIFILLLIVPQLLMIVFSYVKILRVCLKLRSNGLKTCVPHLLSLLNYTIGSLFEIAQTRLNMSHVAVEARMFLSLYFIIIIPIVNPLLYGLGTQ
>XPLOC_99.2R.1.OR.2R.326.7tm_4.exons..Antennarius_maculatus
MNLFNSALGRNITLMHPKYFIISGFIGIPHIIYYYVFLCFIYVFSVLENTAVMALIILDQNLRTPKYIVFFNLALVDLLGSSSLVPKLLDIFLFNHRYISFNDCMTFLFFCYTCLSMQTLNLVALAYDRLVAILFPLHYVVKVTRRFMLSLIAFFWLFTVTAVLITAGLLTRLSFCNSVVINSFFCDHSQIYRLACNDYSPSLVITVLLACLYIWIPLVFIVFSYVCIGYALSKVATAEERVKALKTCSAHLSLVGIYFLPVLITFTLMDKIHPNARIINLSVTSVLPAMLNPIIYVLQTQEIKASIKKLFWYKMKSKMKVRRIEI
>XPLOC_100.2R.1.OR.2R.326.7tm_4.exons..Antennarius_maculatus
MNLFNSALGRNITLMHPKYFIISGFIGIPHIKYYYVFLCFVYVFSVLGNTVVMALIILDQNLKTPKYIIFFNLALVDLLGSSSLVPKLLDICLFNHRYISFNDCMTFLFFCYTCLSMQTLNLVALAYDRLVAILFPLHYVVKVTRRFMLSLIAFFWLFTVTAVLITVGLLTRLSFCNSVVINSFFCDHSQIYRLACNDYSPSLVITVLLACLYIWIPLVFIVCSYVCIGYALSKVATAEERVKALKTCSAHLSLVGIYFLPVLITFTLMDKIHPNARIINLSLTSIFPAMLNPIIYVLQTREIKASLKRLFKYKMKSKMKVMRIEI
>XPLOC_101.2R.1.OR.2R.318.7tm_4.exons..Antennarius_maculatus
MNLFNSALGRNITLMHPKYFIINGFIGIPHIKYYYVFLCFVYVFSVLGNTVVMALIILDQNLRTPKYIVVFNLALVDLLGSSSLVPKLLDIFLFNHRYISFNDCMTFLFFCYTCLSMQTLNLVALAYDRLVAILFPLHYVVKVTRRFMLSLIAFFWLFTVTAILTAVGLLTRLSFCNSVVINSYFCDHGQIYRLACNDYSPSLVITVLLSLLYIWIPLVFIVFSYVCIGYALSKVATTEERVKALKTCSAHLSLVGIYFLPVLITFTLMDKIHPNARIINLSVTSIFPAMLNPIIYVLQTQEIKESMKKMFQKKVQSK
>XPLOC_102.2R.1.OR.2R.316.7tm_4.exons..Antennarius_maculatus
MDLFNSAHGKNISFVRPAYFIIGGFIGMAHVKFYFVFLFFVYVVSVLGNTIVMLVIYLDHNLRTPKYIAVFNLAFVDLFGNSALVPKILDTFLFNHHSISYNDCLTYMFFCYTCLSMQALNLVALAYDRLVAILFPLHYMVKVTHRFMLTMICSFWAFIIIAVLIAVGLITRLSFCNSVVINSYFCDHGQVYRLACNDYFPNDMVSYMYPVFIFWLPLAFILISYLYICGTLAKVATVQEGLKAFKTCIGHLSLVAIYFIPLLIVFTLMEKIHPNARIINLSLTSIFPPMLNPIIYVLQTQEIKESVKRLLKMDRK
>XPLOC_1.2R.1.OR.2R.314.7tm_1.exons..Antennarius_maculatus
MDNVTAFPGNATANKSLSVIIKICVVIPFFWVFLCCIAVMLHIFAWHRQFLETSRYILFAYMLINDTLQLLSSVLLFLFVMGQVKLALVVCIPLLFVSTATFQNTPLILATMSLERYIAILYPLQRPAAWSSDRIWIIILSLWLVSCVFPFIDHSMMKHDPAVDALSTPILCKATVVNSSPIQAVFRAAVSVLFFAVVAVIIFFTYVRILLQTRKMRQDKASLSKAMHTVLLHGFQLLLCMLAFTSPITETLTVLHPNWLPEDIAFFNYFCFILIPRFLSPLIYGFRDQSLRHYMGKTVFCCSNKIKPFVGSKL
>XPLOC_2.2R.1.OR.2R.308.7tm_1.exons..Antennarius_maculatus
MAVNNSELGFKSSKDKLIDYHSVVIVIQVLMVLFLFINFMLIFTFCMKEFFYTSMRYILFAVTLLSDSLILLLSDILLILDHFHLTIQTSLCIILYIFVCQAHYVTIVTLTAMALERYVAICLPLRHANLCSTRNSLHLILIIQGLSSVPCIIFLSIFFASTTQNVYTQAKPCTSKAFVIYDWQNHLQSAVNQFYFFVIGIIIVLCYFKIMKIAKTASGESKKSTWKGLRTIILHAFQLFLCVLQLWCPFIETAVLKISILVFVKVRLFNYITFILAPRCLSPLIYGLRDEIFFEAFKHYVLCGLYKK
>XPLOC_3.2R.1.OR.2R.317.7tm_4.exons..Antennarius_maculatus
TNVTGIKSFSILGFPGLSPKYYGPVSAVFFFVYVAIAVGNVFILAFVMCQKSLQKPTYLVFCHLALNDLTFGTVTLPKIISKYWFDDSIISFYGCFVQMFFVHYLGSVTSFILLVMALDRFIAICIPLRYPVLITNNIISLLCGFAWFIPVSLLVTIIVQALALPYCKSNVIAQCYCDHIAITSQACGGNVRIVQVTTLCMAMFCLLLPLAFILFSYASIIAVILKMSNAAGRRKTLSTCTPQIFITCVFYLPRCFVYVANTVGFYISLDIRILLVLLYSLFPPAVNPIIYCFKTQDIKQTLIKNLKTARIGTDAKL
>XPLOC_4.2R.1.OR.2R.320.7tm_4.exons..Antennarius_maculatus
MINCNVTTVKDFVILGLPGLDPVYYGPFSALLFLTYLFILIGNIFILVFVGLEKRLYKPTYLIFCHLSMNDLLFGTVTLPKIISRYWLDDKITSFGACFTQMYFVHSLGAINSFILLIMALDRFIAILFPLKYPILITNTNISLTCGLSWIGTFLWMSALVFHALSLVYCNSNIEQCYCDHMSLTNLACGGNVRYVQTLAVGIAMFNVLITLFFIVFSYISIFAVVLKMKNTNGRYKILSTCTPQLLVSGVYYLPRCFVYVAHAIGFAFSVDIRILMILLYSLLPCAINPFIYCFKTKDIKDILIKRMNNAKVGMKQVSK
>XPLOC_5.2R.1.OR.2R.316.7tm_4.exons..Antennarius_maculatus
MITNFTRMSTFTILGFPGLTSQYFGPVSGLFFLIYLAITAGNIFLLVLVIYEKPLQKPTYLVFCHLALNDLTFGTVTLPKIISKYWFDDSIISFYGCFVQMFFVHYLGSVTSFILLVMALDRFIAICIPLRYPVLITNNIISLLCGLAWFIPLPLMVAVILHVLTLPFCKSNVIAQCYCDHIAITSQACGEDVRIVAVTSLCVAMFCLLLPLAFILFSYVSIIAVILKMSNATGRRKTLSTCTPQIFITCVFYLPRCFVYVANTVGFSFSTDIRILLILLYSLFPPAVNPLIYCFKTQDIKQILLKRLHKTKIGIE
>XPLOC_6.2R.1.OR.2R.320.7tm_4.exons..Antennarius_maculatus
MINSNVTTVKDFVILGLPGLDPVYYGPVCALLFLTYLFILIGNIFILVFVGLEKRLYKATYLIFCHLSMNDLLFGTVTLPKIISRYWLDDKITSFGACFTQMYFVHSLGAINSFILMIMAFDRFIAVLFPLKYPILITNTNISLACGFSWIGTFLWMIAIVFHALTLPYCNSNIVQCYCDHISITNLACGGNVRYVQTLAVGIAMLTLLLPLFFIVFSYISIFAVVLKMQNTDGRYKTLSTCTPQLLISGLYYLPRCFVYLAHAIGFAFSVDIRILMILLYSLLPCAVNPFIYCFKTKDIKDILMKRVNNAKVGMKKVSR
>XPLOC_7.2R.1.OR.2R.311.7tm_4.exons..Antennarius_maculatus
MENFYNTSSVLVLNRFNLPSETLFPAFLFATLSYMIILFCNLFLILIITLNKSFHQPMYLILLNLPVTDLIGSSAFFIQLIKELLTNNKTMQYSTCVAQAFFIHIYAAGSVFTLTAMAYDRYIAICCPLKYNTIMTNAHVMMIIASLWICNLFLMAILFFLLLQLPRCRSELTNPYCDNPTLLSLVCANTTTNNFYGLFVVAISQVIANGIIFYTYLQILIECFRSKRSETKSKALQTCATHLVVFLLLECLGLFTILAYRLRDISPHLRGFIGVSTLIFPPTLNPIIYGLKTNEIRDKIGLFCKNKIFPS
>XPLOC_8.2R.1.OR.2R.283.7tm_4.exons..Antennarius_maculatus
IYPAFVFGTLLYLWVLFCNLLILMTIICCKKMHKPMFMLMCNLPISDILGATGFYPHFVFSIVTQYRQISYPACITQAFTVHLYGSANLLILSAMAYDRYIAVCYPLKYNSIMSTCTLIRMIISVWLLSFSIIFVLILLLAQFTLCRTKIVDLFCNNPSLLKLACQDTSVNNIYGLIMLFVLQGIPLMVMVYTYGQILHTCITTSEASTRQKAFQTCSSHLIAYVILQVNTFVTLLAHRIDIVNPSVRRGLGLSVIFFPPLLDPIIYGIKTKELKDRLIIMLK
>XPLOC_9.2R.1.OR.2R.312.7tm_4.exons..Antennarius_maculatus
MENISFGFSSKLTLDPFIIPLGGKYPIFFLGMVIYFCGIFFNLTLLTLIILKRNLHKPMYFILFSLPLNDLIGITAMLPKVLSDIVTETHTVYYPLCVLQAFFLHMYGGGVLFILAAMSFDRYAAICMPLRYSAIMTPRVVICIISLVWGLDFVLIVSLFSLQIRLPICKSVIMNVFCDNPSLLKLTCGSTAINNIIGLFNTAVMQLVSVSVQAFSYVKILITCVISRRSEAKMKAVNTCVAQLVILIIFEFVGTFTILSHRFENVSAELQKIMGMLIFLIPPLMNPLVYGLYTSEVRNTLLRVLKKSTVSV
>XPLOC_10.2R.1.OR.2R.305.7tm_1.exons..Antennarius_maculatus
MAINNSELGFESSKVKISDRVIIIQILVILFLCMNVMLIITFCMKDFFYTSMRYILFAVTLLSDSLFLVLSDIMLIFSYFRFTIQTRLCIIFYILVSQTNYITIVTLTAMALERYVAICLPLRHADLCSTRNSLHLVLIINGLSSVPCIIFLSIFFASVTQNFYTQIRVCSSQIFGIHVWQNHLRSSIHQFYFVVIGIIIVWCYFKIMKIARAASGESKKSTWKGLRTVVLHTFQLLLCVIQLWSPSIENAVFQINVLLFVNVRFFNYVTFILAPRCLSPLIYGLRDEIFFQVFKHYVLCGLYKK
>XPLOC_11.2R.1.OR.2R.331.7tm_4.exons..Antennarius_maculatus
MLEASLPNNFSHNTFVLRGFPELQKHRWLLALPFSVSYLSVLLGNSLLIYVIHHMETLHSPMYLLISMLCVVDIMVATTIVPNILLGLLFDAYEISLAGCLTQMFFTHFLSSLESTLLLAMALDRYVAICLPLRYSKIINSTMFVKLLLFTAVRSGSVMGTLVGLAGALHFCDSNVIQHCYCDHMALVSLACDSTEKNRAMGLAVILCFVGVDVPLIFLSYMKILKVVLRAASAGEDRWKAFHTCGTHLIIMMCFYLVGSVTFLSHNLNIPIPTDVNTFLGLMYILFPATVNPIIYGIRTKEIRKGFFRIFKFSSKKTIIMAKVFPVGRKD
>XPLOC_12.2R.1.OR.2R.311.7tm_4.exons..Antennarius_maculatus
MANVSSHKHFILDGFNELGALRPVLFVPFFFLFILSVLANSLLLFVIVKQRSLHSPMYILIAIITCVDVSLPLFFIPGMLLSFLFDWKGISLIGCLAQMNFIHLLGAFQSTTLLLMAVDRYFAICRPLHYKELMALPRFLKFTVPLIIRNVFLVLLVVILAGRLSFCGVNVINHCFCEHMALVELACGSTGVNNLVGLLSVFLIPVSDFIMITASYIIIFRSVLSSGKSSVKALHTCVTHIVVMAVTMIIILTAFLSYRIGNHLPAPIRVFISIMYLFFPSCFNPIIYGIRTAEIRGHIVKMLICHHFVQT
>XPLOC_13.2R.1.OR.2R.317.7tm_4.exons..Antennarius_maculatus
MQNSNSSVISYFILGAYLDIGNIRHLYFLIVILLYMIILLVNTCLIVLISMNRSLHEPMYILLCSLFLNELYGSTALFPFLLIQILSDIHTISVSFCFLQIFMVYSYANIEFCTLAIMSYDRYLAICCPLQYNTHMTLYKVFMLVAAAWLYSFMKMLVLLSLNIPLTLCGNVLKNFYCQNYLIVKLACSNTKVNNIYGLFGIVITVLVPLIPILFSYIKILQVCFSGSNQTRQKAVSTCTPHLASLLNFTFGCCFEILQTRFDMTHVPRVLRIILSLYFLIMQPLMNPFMYGLQMSKIRKTFLFYYKVMISERDAVK
>XPLOC_14.2R.1.OR.2R.300.7tm_4.exons..Antennarius_maculatus
MQNSNSSVVSYFILGAYLDIGNIRYLYFVIVILLYMVILLVNTSLIVLISINRSLHEPMYVLLCSLFVNELYGSTALFPFLLNQILSDVHTISVSFCFLQIFMVFSYANIEFCTLAIMSYDRYLAICCPLQYKTRMTINKVFMLVVAAWLYCFMKILVLLSLNIHLTLCENFLNNLYCHNYLVVKLACSGIELSNIYGLFLTVLVVLVLVIPILFSYIKILKVCFSGSKQTRQKAVSTCTPHLVSLMNFTFGCCFEILQSRFDMNHVPRVLRIILSLYFLIMQPLMNPFMYGLQMSKIRN
>XPLOC_15.2R.1.OR.2R.317.7tm_4.exons..Antennarius_maculatus
MLNSNSSMVSYFILGAYLDIGNIRYLVFLITILLYMVILLVNTSLIVLISMNRSLHEPMYILLCSLFLNELYGSTSLFPFLLTQILSDVHTVSVSFCFLQIFTVYSYANIEFCTLAIMSYDRYFAICNPLQYNTHMTLKMVFLSIALIWLYSFVKIIVTLSLNIRLTLCDNILNNLYCHNYLVVKLACFGTEVSNIYGICTTVLTVFVPLIPILFSYIKILKVCFSGSNQTRQKAVSTCTPHLASLMNFTFGCCFEILQSRFDMTHVPHVLRIILSLYFLIIQPLMNPFMYGFQMSKIREIFLFYYKVIISERGAVK
>XPLOC_16.2R.1.OR.2R.317.7tm_4.exons..Antennarius_maculatus
MLNSNLSTVSYFILGAYLDIGNIRYLYFLITVLLYMVILLVNISLIVLISMNRSLHEPMYILLCGLFLNELYCSAGLFPFLLIQILSDVHTISVSFCFLQIFTIYSYANIEFCTLAIMSYDRYFAICNPLQYNTHMTLKMVFLSIALIWLYSFVKIIVTLSLNIRLTFCGNVLNNFYCHNYLIVKLACSDTKVNNINGLFGIVITVLVPLIPILFSYIKILKVCFSGSNQTRQKAVSTCTPQLVSLINFTFGCCFEILQSRFDMTHVPRVLRIILSLYFLIMQPLMNPFMYGFQMSKIRETFFFYYKVMINERGAVK
>XPLOC_17.2R.1.OR.2R.314.7tm_4.exons..Antennarius_maculatus
MLNSTLSTLSYFILVGYIDDGNFRYLYFLITILLYMVILLVNTSLIVLIYMNRRLHEPMYVLLCSLFVNELYGSTGVFPFLLTQILSDVHTISVSFCFLQIFTVYSYANIEFCSLAIMSYDRYFAICRPLQYNTHMTINRVFMLILAAWLYSFMKVLVLLFLNLRLKRCGNIINNLCCVNYLIVKLACSGTEVNNIYGICTTVLTVFVPLFPILFSYIKILKVCFSGSNQTRQKAVSTCTPHLASLINFTFGCCFEILQSRFDMTHVPRVLRIFLSLYFLIVQPLMNPFMYGLQMSKIRKTFLLFYKMTDKDDV
>XPLOC_18.2R.1.OR.2R.316.7tm_4.exons..Antennarius_maculatus
MQNTTSHVSYFILGAYVDIGNIKYLYFLITILLYMVIFLVNTSLIVLISINRSLHEPMYILLCSLFVNELYGSTSLFPFLLIQTLSDVHTISVSFCFLQIFMVYSYANIEFCILAIMSYDRYLAICCPLQYNTYMTLKKVFMLVAAAWLYSFMKMLVLLSLNIPLTLCGNILKNFYCQNYLIVKLACSNTKVNNIYGLFGIVITVLVPLLPILFSYIKILQICFSGSNQTRQKAVSTCTPQLASLMNFTFGCCFEILQTRFDMTHVPRVLRIILSLYFLIIQPLMNPFMYGLQMSKIRKTFLFYYKMMSSQRDAVK
>XPLOC_19.2R.1.OR.2R.310.7tm_4.exons..Antennarius_maculatus
MDNASIITMFTLSGLNDISNYRLTLFSLTLLCYSMIWLVNLTIILTILFDKNLHEPMYIFLCNLCINALYGTSGFYPKFLIDLLSATHVISHAGCFLQGFVLHSSACADLSILVLMSYDRYVAICRPLVYRLVMTKQRILVLMFVAWLIPLSLLFTSTMSTLTLKLCGSHIPKIYCVNFFINNLACSQSITNKIIPAFNYSFYFCHFLFVICSYMKLIRMCRASKENRRKFSQTCLPHLLCLMMFIICTLFDLLYMRFGSKNLSQHLENFMAMEYVLIPPLFNPVIYGLNLTKIRIRIRSVLCGKRAFFR
>XPLOC_20.2R.1.OR.2R.303.7tm_4.exons..Antennarius_maculatus
YFNLTMFMNIGHYRYPAFLLSFILCAFIISANLVIIVVISREKTLHEPMYIFILCLSVNSLYGSIGFFFRFLRDLLFQTHLISRPACFVQTYVIYTYASYELTLLGIMAYDRYVAVCKPLHYHNQITIKLVSQLVAFAFIYPAFSVGSCVYLASTLPLCGNVIPRVFCANWSIVKLSCISTFINNMIGMFVSITTVFMPLFFVLYTYAQILLVCRKSSSEFKGKVIQSCMPHIITFVNYSITVFLDVALSRIDLEHLNPIVAIILSLEFVVIPPILNPLVYGLKLPDIRKFILRLLSCSEVEN
>XPLOC_21.2R.1.OR.2R.291.7tm_4.exons..Antennarius_maculatus
DLNVTYLTLGGHVEVHKYRYFYFIIILTAYIFIICSNCTIVYLIWFHQNLHEPMYIFIAALLINSVLFSTVIYPKLLIDFLSEKQIISYSPCLLQYFMFYSFGGSEFLLLLGMAYDRYVSICKPLQYPTIMKKTTVCIFLAVAWLLPAAEMVASVILSLNRKLCNFTLKGIFCNNTIHKLYCVPSRTISIYGVFHLISLVFLPLLFILFTYAKIFTVTYRSSREVRKKAAETCLPHLLVLINFSLLCMYEIINIRLESNIPTVARFIMTLQLILYHPVFNPIIYGLKMKEI
>XPLOC_22.2R.1.OR.2R.299.7tm_4.exons..Antennarius_maculatus
DLNVTYLTLGGHVEVHKFRYLYFIIILTAYIFIICSNCTIVYLIWSQQNLHEPMYIFIAALLINSVLFSTVIYPKLLIDFLSEKQIISYSACLLQYFMFYSFGGSEFLLLLGMAYDRYVSICKPLQYPTIMKKTTVCIFLAVAWLLPAAEMVAAVILSLNRKLCNFTLKGIFCNNSIHKLPCVPSRTISIYGVFILISVAFLPLLFILFTYAKIFTVTYRSSREVRKKAAETCLPHLLVLINFYLLSMYNVIIVRLESNIPTVARFLISLQAILYHPVFNPIIYGLKMKEIHNHLKRLF
>XPLOC_23.2R.1.OR.2R.291.7tm_4.exons..Antennarius_maculatus
DVNVTYLTLGGHVEVHKYSYLYFIIILTAYFFIICSNGTIVYIIWFHQNLHEPMYIFIAALLINSVLFSTVIYPKLLIDFLSEKQIISYSACLLQYFMFYSFGGSEFLLLLGMAYDRYVSICKPLQYPTIMKKTTVCIFLAVAWLLPAAEVVASVIMSLNRKLCNFTLKGIFCNNSIQKLHCVPSRTISIYGVFILINVALLPLLFILFTYVKIFSVTYRSSREVRKKAAETCLPHLLVLINFSLLCTYEIINIRLESNIPTVARFLMTLQLILYHPVFNPIIYGLKMKEI
>XPLOC_24.2R.1.OR.2R.303.7tm_4.exons..Antennarius_maculatus
DLNVTYLTLGGYVDVHKYRYLYFITIFTAYIFIICSNCTIVYLIWSHQNLHEPMYIFIAALLINSVLFSTVIYPKLFIDFLSEKQIISYSACLLQSFMFYSFGGSEFLLLLGMAYDRYVSICKPLQYPTIMKKTTVCIFLAVAWLLPAAEIVPSAISSLNKKLCNFTLKGIFCNNSIYKLHCVPSRTISIYGVFILISVAFLPLLFILFTYAKILTVTYRSSREVKKKAAETCLPHLLVLINFSLLCAYDVVIVRLESNIPTVAHFLMTLQLILYHPLFNPIIYGLKMKEIYKNLKRLFLKMK
>XPLOC_25.2R.1.OR.2R.299.7tm_4.exons..Antennarius_maculatus
DLNVTYLTLGGHVEVHKYRYLYFIIIFTAYIFIICSNCTIVYLIWSHQNLHEPMYIFIAALLINSVLFSTVIYPKLLIDFLSEKQIISYSACLLQYFMFYTFGGSEYLLLLGMAYDRYVSICKPLQYPTIMKKTTVCIFLAVAWLLPAAEMLAAVIMSLNRKLCNFTLKGIFCNNSIYKLHCVPSRTISIYGVFILINVALLPLLFILFTYVKIFTVTYRSSREVRKKAAETCLPHLLVLINFSLLCVYDVIIVRLESNIPTVAHFLMTLQVILYHPLFNPIIYGLKMKEIHKHLKRLF
>XPLOC_26.2R.1.OR.2R.306.7tm_4.exons..Antennarius_maculatus
MGINATYITLGGFVELHKYRYVYFMVMFTVYILIMCGNITIVSLICKHKTLHEPMYIFIAALLLNSALSSTVIYPKLFIDFLSEKQIISYSACFFQFFLYYTSWSSEFFLLSVMAYDRYVSICKPLQYLTIMRKTTVSVFLVLAWFLPACQISVALVLNANLKLCNFIIDGIFCNNSAHYVYCVRSRALAVYGIFLLVSAGILPVFFIIFTYIRILLVCYRSSTEVRTKAVKTCLPHLLVLISFTCFCSYDVIIARLETNFPKTVRLIMSLQSVLYHPLFNPIIFGGKMTEISKHLKRLCKPVKVI
>XPLOC_27.2R.1.OR.2R.305.7tm_4.exons..Antennarius_maculatus
DVNVTYLTLGGFVELPKYRYVYFMVMFTVYILIMCGNITIVSLICKHETLHEPMYIFIAALLLNSALYSTVIYPKLFIDFLSEKQIISYSACFFQFFLYYTSWCSEFFLLSVMAYDRYVSICKPLQYLTIMRKTTVSVFLVLAWFLPACQISLALVLNANSKLCHFTIDGIFCDNSVYSLHCVRSRALAVYGIFLLVSSGILPVFFILFTYIRILLVCYGSSTEVRTKAAQTCLPHLLVLINFTCLCSYDVIIARLETNFTKTVRLIMSLQSVLYHPLFNPIIYGVKMKEISKHLKRLFCQHKSI
>XPLOC_28.2R.1.OR.2R.305.7tm_4.exons..Antennarius_maculatus
DVNVTYLTLGGFVEAKKFGYVYFMVMFTVYILIMCGNITIVSLICKHETLHEPMYIFIAALLLNSALYSTVIYPKLFIDFLSEKQIISYSACFFQLFLYYTSWGSEFFLLSAMAYDRYVSICKPLQYLTIMRKTTVSVFLVLAWFLPACQISLALVLNANSKLCNFTVDGIFCNNSVYSVYCVRSRALAVYGIFGLVSTGLLSLFFILFTYISILLVCYRSSTEVRTKAAQTCLPHLLVLISFTCLCSYDVIIARLETNFTKTVRLIMSLQSVLYHPLFNPIIYGVKMKEISKHLKRLFCQHKLI
>XPLOC_29.2R.1.OR.2R.301.7tm_4.exons..Antennarius_maculatus
MDIELNMTFITLGGYVEVEKYRYLYFLIMLTFYILIICCNSVIVFLILIHQNLHEPMYIFIAALLINSVLFSTTVYPKILVDSLSESQIISYPACFFQVVILYSVAASDFLLLAAMSYDRYVSICKPLQYPTIMRKTTVKVLLCLAWFLPAIQVAAGLTQYARKKLCSFSIMGFYCNSSLLTIYCVKSKGVSGFILLVITVIIPSLFILFTYTRIFMISYQSSRDVRRKAAQTCLPHLIVLISFACFCAFDAIIPQPEFNVSKTGRLIMTLQVIVYTPLFNPIIYGLKMKEIYKHLKRLCC
>XPLOC_31.2R.1.OR.2R.303.7tm_4.exons..Antennarius_maculatus
DLNMTYLTLGGHVEVHKYRYLYFIIMCTAYIFIICSNCTIVYLIWFHQNLHEPMYIFIAALLINSVLFSTVIYPKLLIDFLSEKQIISYSPCLLQYFMFYSLGIAEFLLLLGMAYDRYVSICKPLQYPTIMKKTTVCIFLAVAWLLPAAEMLAAVIISLNRKLCNFTLKGIFCNNLIYKLHCVPSRTISIYGVFVFINVVLLPLLFILFTYAKIFTVTYRSRKEVRKKAAETCLPHLLVLINFSMLCAYDVIIVRLQSNIPKVARFIMTLQLILYHPIFNPIIYGLKMKEIHKHLKRLFLKMK
>XPLOC_32.2R.1.OR.2R.303.7tm_4.exons..Antennarius_maculatus
MDVELNMTFITLDGYVAVEKYRYLYFLIMLIFYILIICCNSVIVFLILIHQNLHEPMYIFIAALLINSVLFSTTVYPKILIDSLSESQIISYPACLFQVFVFYSVAASDFLLLAAMSYDRYVSICKPLQYPTIMRKTTVKVFLCLAWFLPALLVASGIVLNANEKRCDFSLMGFFCNGSFIKFYCVISEQQSVYGLVLLLITVLLPLIFILFTYTRIFMISYQSSRDVRRKAAQTCLPHLIVLISFTCFCAFDVILPQMKFNFPKTVRLIMSLQVVVYTPLFNPIIYGLKMKEIYKHLKRLFC
>XPLOC_33.2R.1.OR.2R.300.7tm_4.exons..Antennarius_maculatus
MDVELNMTFITLSGYVEVEKYRYLYFLIMLTFYILIICCNSVIVFLILIHQNLHEPMYIFIAALLINSVLFSTTVYPKILIDSLSESQIISYPACLFQVFVFYSVAASDFSLLAAMSYDRYVSICKPLQYPTIMRKTTVKVLLCLAWFLPAIQVVAGVMQIGHEKLCSFSIMGFYCNSSLLTIYCEKSRPLYGLFLLVITVIIPSLFILFTYTRIFMISHQSSRDVKRKAAQTCLPHLIVLISFTCICAFDAVIPRLKFVSKTVRLIMTLQVVVYTPLINPIIYGLKMKEIYKHLKRLFC
>XPLOC_34.2R.1.OR.2R.305.7tm_4.exons..Antennarius_maculatus
DLNVTYLTLGGHLEVHKYRYLYFIIIFTAYIFIICSNCTIVYLIWFHQNLHEPMYIFIAALLINSVLFSTVIYPKLFIDFLSEKQIISYLACLLQSFTFYSFGGSEFFLLLGMAYDRYVSICKPLQYPTIMKKTTVCIFLAVAWLLPAAEIVPSAISSLNRKLCSFTLKGIYCNNSVHKLHCVPSRTILIYGVFIMINVALVPLLLILFTYAKIFTVTYRSSREVRKKAAETCLPHLLVLINFSLLCTYDFIIIRLESDISTVAHFLMTLQVVLYNPLFNPIIYGLKMKEIHKHLKRLFLKMKRR
>XPLOC_35.2R.1.OR.2R.304.7tm_4.exons..Antennarius_maculatus
DLNVTYVTLGGHVEVHKFRYLYFTIILTAYIFIICSNCTIVYLIWSHQNLHEPMYIFIAALLINSVLFSTVIYPKLLIDFLSEKQIISYSACLLQYFMFYSFGTSEFLLLLGMAYDRYVSICKPLQYPTIMNKTTVCVFLAVAWLLPAAEMMVSVIMSLNRKLCNFTLKGIFCNNSIQKLPCVPSRTISIYGVFILISVAFLPLLFILFTYAKIFTVTYRSSREVRKKAAETCLPHLLVLINLYLLGMYDLIIARLESNIPRVAHFLMTLQVILYHPLFNPIIYGLKMKEIHKHLKRLSIIKCT
>XPLOC_36.2R.1.OR.2R.304.7tm_4.exons..Antennarius_maculatus
DLNVTYIILGGHVEVHKYKCLYFIIIFTAYIFIICSNCTIVYLIWSQQNLHEPMYIFIAALLINSVLFSTVIYPKLLIDFLSEKQIISYSACLLQSFVFYSFVGSEFLLLLGMAYDRYVSICKPLQYPTIMNKTTVCLFLAVAWLLPAAELVAAVIISLNRKLCNFTLKGIFCNNTIYKLPCVPSKTVSIYVVLILISVALLPLSFILFTYAKIFTVTYRSSREVRKKAAETCLPHLLVLINFFLLCTYEFIIVRLESNIPKVARLIMTLQLILYHPVFNPIIYGLKMKEIHKHMKRLFLKIKL
>XPLOC_37.2R.1.OR.2R.299.7tm_4.exons..Antennarius_maculatus
MDVKLNMTFITLGGYVEVEKYRYLYFLIMLIFYILIICCNSVIVFLILIHQNLHEPMYIFIAALLINSVLFSTTVYPKILVDSLSESQIISYPACLFQVFVFYSVAASDFLLLAAMSYDRYVSICKPLQYPTIMRKTTVKVLLCLAWFLPAVQIAAGVTQFAHEKLCSFSIMGFYCNSSLLTIYCVKSKWLSGLVLFFITLIIPSLFILFTYTRIFMISYQSSRDVRRKAAQTCLPHLIVLISFTCFCAFDAIIPRLKFVSESVRLIMTLQVVVYTPLFNPIIYGLKMKEIYQHLHRLF
>XPLOC_38.2R.1.OR.2R.299.7tm_4.exons..Antennarius_maculatus
DLNVTYLTLGGHVEVHKYRYLYFIIIFTAYIFIICSNCTIVYLIWSQQNLHEPMYIFIAALLINSVLFSTVIYPKLLIDFLSEKQIIPYSACLLQYFMFYSFGGSEYFLLLGMAYDRYVSICKPLQYPTIMKKTAVCIFLAVAWLLPAAELVAAVIISLNRKLCNFTLKGIFCNNTIHKLHCVPSRTILMYGVFLLMNIALLPLLFILFTYAKIFTVTYRSSREVRKKAAETCLPHLLVLINFSLLCTYDVIIVRLESDIPKVSRFIMTLQLILYHPVFNPIIYGLKMKEIYKHLKRLF
>XPLOC_39.2R.1.OR.2R.301.7tm_4.exons..Antennarius_maculatus
MDVEPNMTFITLGGYVEVEKYRYLYFLIMLIFYILIICCNSVIVFLILIHQNLHEPMYIFIAALLINSVLFSTTVYPKILIDSLSESQIISYPACLFQVFVFYSVAASDFLLLAAMSYDRYVSICKPLQYPTIMRKTTVKVLLCLAWFLPAVQIAAGVTQFAHEKLCSFSIMGFYCNSSLLINYCVKSRRLYGIVLLLNTAVIPSFFILFTYTRIFMISYQSSRDVRRKAAQTCLPHLIVLISFTCFCAFDAITPQPEFNVSKTVRLIMTLQVVVYTPLFNPIIYGLKMKEIYKHLQRLFC
>XPLOC_40.2R.1.OR.2R.308.7tm_4.exons..Antennarius_maculatus
MDVELNVTHLTFGGFVELHKYRYVYFMVMLTVYILIMCGNITIVSLICKHETLHEPMYIFIAALLLNSALYSTVIYPKLFIDFLSEKQIISYSACFFQLFLYYTSWGSEFFLLSAMAYDRYVSICKPLQYLTIMRKTTVSVLLVLAWFLPASQISLALILNANSKFCNFTIDGIFCDNSVYSLYCVRSSALAVYGMICLVSGGILPVFFILFTYIRILLVCYRSSTEVRTKAAQTCLPHLLVLINFTCLCSYDVIIARVETNFTKTVRLIMSLQSFLYHPLFNPIIYGVKMTEISKHLKRLFCQHKPI
>LOCXPOR60.110.HIT1.OR.2R.285.7tm_1.exons2.scaffold_30.Antennarius_maculatus
EPFSKALTKNVLVLLLGFSITCINASFIHVFSKHQILYLNPRYILFIHLVLNDMIQVMLSSILFVIIYTLYKIRFSICCIIILIALFATENTPLNVACMAIECYIAICLPLRHSGICTIKNTLMLIGLIWVTSMSVVLPDLFVTLATQPLDFFHSTIVCNRASMFPNSILVKKSSIIHSVFLVIVWFTIFYTYFRILFTARAASKESKKARNTIILHGFQVLLYMAKYVGPHLRDVIQQHFLVNYLDSLFAFYIIVHILPRSISPIIYGVRDENFRQYLKRNMLC
>LOCXPOR59.113.HIT1.OR.2R.308.7tm_1.exons3.scaffold_52.Antennarius_maculatus
GHFLLADPGPAAPEALLEVPPELGVSDAVDDGAQEAGQHVHDDVVGKADLQDASREDEVQDTLHAGGDVGQHAHGQLQPVQQDGVPGPLGRHGLGGQGSGSKQDPQVGEDQRQEHAGEVDDVEGLAFDRQHRVLEDVLPQAEDGLVEEGQRLGGERDEQVGDVWRHADEPDQPDHHVGPPHRADLCVAQRLADGDVALDGHAGQVDGRVPGGEDGQQDEEAAEGHVDPVEDVAEQEEHDGDGELHSVVDHHVDEQDVARVLIERLVSEKGHHQGSVDVTEDEPEQNHDQVLDDGCGVGVSDNHQSHPT
>LOCXPOR59.113.HIT1.OR.2R.308.7tm_1.exons3.scaffold_52.Antennarius_maculatus
CRMTLVVVRDTYTTAVIKNLIVVLFWLILSYINGTLVVTFFRHQTFYEDPRYILFIHMVINDGVQLTVTVMLFLLSYIFYRINVSFCCFFILLAVFTTRNTPVNLASMAIERYITICEPLRHAQICTVRRTYVVIGLIWFISVAPDITDLFVTLATESLAFFHQSVFCLRQNVFKDPVLAVKRQAFDIIYFSCVFLTLVFTYLRILFAARALSTETMSAQRARNTILLHGLQLAMCMLSYISPSVESVLHLIFPGRILEIRFANYIIVYMLPRFLSPVIYGIRDPKFRRYLKKRFWSSRPRVSQQEVA
>LOCXPOR61.106.HIT1.OR.2R.307.7tm_4.exons1.scaffold_89.Antennarius_maculatus
VMLNSSHTLLVLQGLNESASGRHVYFAVALTSYGVTVLVNLMLIFTVVLEKSLHQPIYIFLCNLCFNGVCGASTFYPKLLHDLLADAHLVSYGGCLAQIFAVYCYVFCEFTSLTVMAYDRYLAICRPLQYRTLMTMQKVVLLLLLTWTFSLLETLGGTLLTRRLPLCRRHLPRIFCTNWEVVKLSCADTTINNIYGYVLMFSHLSQFGLIVVSYTHLVRASLRLRSDRRKFVQTCLPHLVTLLVFTSSLVFDIMYSRYGGGSTLQVLHNLLAAEFLVVPPLINPIIYGINLHQIRSRILQKISPRAE
>LOCXPOR61.106.HIT1.OR.2R.306.7tm_4.exons1.scaffold_89.Antennarius_maculatus
DAELLPHAAGAAGPERVGERPSRVLCRGTDVVRRDSPGEPDADLHRGSGEEPPPAHLHLSVQPVLQWRVWRLHLLPQAAARPAGRRPPGLLRRLPGADLRRVLLRVLRVHQPDGDGVRPLPGHLPAAAVPHADDHAEGGAAAAAHLDLLAAGDAGGHPADAPPAALPAPPAQDLLHQLGGGEAVVRRHHHQQHLRLCADVLSPVAVRPHRGVLYTPGAGVTAPALRPQEVRPDMSAAPGHAAGVHQLTSVRHHVLTLRRRQHVAGAPQPAGRRVPGGPAPHQPHHLRHQLAPDPLQDPPKDQPQSG
>LOCXPOR63.107.HIT1.OR.2R.306.7tm_4.exons1.scaffold_89.Antennarius_maculatus
MLNSTQVSVIHLSAYLEVGPLRYVFFVLVLLFYGVVVGANVLLIAAIALERRLHAPMYLFLANLFVNELLGGTGLLPFLLLQLLSDSHTVALPLCFLQVFVVYSYVCAEFCNLAVMSYDRYLAICCPLQYRRRMTGRTVCGLVAFTWAYSFGAIGVLIALAAPLRLCGDTINKVYCMNFSIVKLSCDDVRANNAYGLLLTFLTTLCPLALVLYTYLKILQVCFRGSQHTRQKALSTCTPHLASLLNFCLGVCLEILGSRFQVGSQEPLVQILLSVYFLTCQLLFTPLMYGLHLSKVRLVLRGLLLC
>LOCXPOR63.107.HIT1.OR.2R.306.7tm_4.exons1.scaffold_89.Antennarius_maculatus
AQQQAPQHQAHLGQVQAVHQGREQQLAGEEVDGQQDLYQRLLTPHLEATPQDLQTHPQAEVEQRGQVRRASAQRLLARVLRAAEAHLEDLQVGVEHERQRAEGGEEGEQQPVGVVGSHVVARQLDDGEVHAVHLVDGVTAQPQRRRQRDQDADGAKRVRPGEGNQATHRPARHAAPVLQGAADGQVAVVGHDGQVAELGAHVGVNHEHLQEAERQRHRVAVRQQLQQQEGQQPRAPQQLVHKQVGQEQVHGGVQPPLQRDGGDQQHVGPHHHAVEQQHQHEEHVPQRPHLQVGRQVDHTHLGGVQH
>LOCXPOR65.108.HIT1.OR.2R.308.7tm_4.exons1.scaffold_89.Antennarius_maculatus
MNGSDPARPIVFTIYSALGLHKLGLAACFLLLYVSGVCVNLLLVVVVCAEPHLHRPMYVLLVNLALCGVMGSSSVCPNIIKHLVSSRQEASLQACLTQVFFTNVYGTSIFCLLALMAYDRYVSICKPLLYHAIMTPARLRGMLLALYFILSLFSALQVYLTSSLRLCRRAVDKLLCDSLVIANLACTRTTVVSAYGLSCAVGFIVFPCLLVILSYFHIFSVTLKSPRASQRRALQTCTPHLLTFINFTVATLFGVIYNRMNNNVPNSINVFLCLSFFVFPPLLHPIIYGIKMQEIQKSMIRMMKGRMM
>LOCXPOR65.108.HIT1.OR.2R.307.7tm_4.exons1.scaffold_89.Antennarius_maculatus
ERLGPRPAHRLHHLLGSGSAQTGPGCLLPPAVRVRRVCEPAAGGGGVRGAAPAPAHVRPAGQPGSVRRDGQLLRLPQHHQTPGEQPAGGVSAGVSHAGVLHQRVWHLHLLPTGPDGVRPLRVHLQAPPLPRHHDACPAARDAAGTLLHPQPVLRPAGVPDLQPAPVQTGGGQAAVRQPGDCQPGVHQDHGGERLRAELRRGLHRVPLPAGHPVLLPHLLRDPEVAPGIPEEGAADLHPPPAHLHQLHRGNPVWRDLQPDEQQCSQLHQRLPMLELLCLPSSAASHNLWHQNAGDSEKHDQNDEGQND
>XPLOC_104.1.TAAR.1R.274.7tm_1.exons1.scaffold_4.Antennarius_maculatus
FSRQLHTPTNLLLLSLAVSDFSVGFLVMPIQIPHTGGCWFLGNLFCGLFVYGALSLTSVSVGNMVLISVDRYVAICDPLCYSIKVTVRRVELCVGLCWACSVFYNGVILMDFLKHPGRYNSCYGECVVVVNFISGAVDVVVTFVGPIAVIIVLYMRVFVVAVSQARAMRSHVTSVTQQRSVCVTKKSERKAARTLGIIVLVFLMCFCPFYCSSVAGEDNSSTDEFSNFSLWLLYCNSCLNPVIYAFFYPWFRRSMKLIVTLQILQPNSCDIHIL
>XPLOC_105.1.TAAR.1R.333.7tm_1.exons2.scaffold_4.Antennarius_maculatus
IMTVIEEFELCFPHLFNASCRKTVQNRAETIFLHVLLSCISVLTVLLNLLVIIAVSHFKFSRQLHTPTNLLLLSLAVSDFSVGFLLMPIQILNTGGCLFSGTVLCGLFGYTSFILTSVSVGNMVLISVDRYVAICDPLCYSIKVTVRRVELCVGLCWACSVFYNGVILMDFLKHPGRYNYCYGECLFVFNFINGAVDVVVTFVGPIAVIIVLYMRVFVVAVSQARAMRSHVTSVTQQRSVCVTKKSERKAARTLGIVVLVFLMCFCPFYYPSFAGEDISNSEDFSVFCLWLLYCNSCLNPLIYAFFYPWFRRSMKLIVTLQILQTNSCNVNIL
>XPLOC_106.1.TAAR.1R.324.7tm_1.exons2.scaffold_4.Antennarius_maculatus
EEPELCFPELFNISCTKPKHPNSEAVGVFTLMSLTSVGTMILNLLVIISISHFKRQLHTPPNLLLLSLAFSDFFVGVLTCFHIAIIDGCWSLGDTMCVTYGVLDFTTVSASVGTMVLISIDRYVAICEPLHYSTKITVRRVRVCICLCWVNSILYIIFLMHDNLTQPQRHVSCSGECVVMINYIAGVVDLILTFVAPVTVMVVLYMRVFVVAVSQARAMRSHVKSVTHSSSVSAKKSELKAARTLGVVLVVFLTCFCPYFISSVLGESSLFIITSVPLQNWLFYFNSCLNPIIYAFFYPWYQRCVKLIVTLKILEPDSCKAKVL
>XPLOC_6.1.TAAR.1R.324.7tm_1.exons2.scaffold_14.Antennarius_maculatus
MSSFDEDELCFPQLLNSSCRKAVLPYFESLSTYVILSSICIVTVILNILVVISISHFKRQLHTPTNLLLLSLAVSDCFIGLLILFQIDLIDGCWLLGDIICAAYYVLGYIIASVSIGTMVLISIDRYVAICDPLHYSTKVTVKRTNICVCLCWMFSVLFHCLMLKNNLEQPGRYNTCVGQCIFITEYVHVLADMILSFIIPVTVIVVLYMRVFVVAVSQARAMRSHITSVTIKCSTKVTAKKSEMKAAITLGVVVVVFLICLCPFYCIVLSGPESTLDATLTVFVITLFSFNSCLNPLIYALFYPWFRKSIKLIVTLKILRVGS
>XPLOC_7.1.TAAR.1R.330.7tm_1.exons2.scaffold_14.Antennarius_maculatus
MSTFDEDEICFPQFYNSSCRKVILPFLESLFTYVILSSICIVTVILNILVIISISHFKRQLHTPTNLLLLSLAVSDCIVGPLILFQIDLIDGCWFLGDIVCVVYYALGYVITSASIGTMVLISIDRYVAICDPLHYSTKVTVKRTNICVCLCWMFSVLFHCLMLKNNLEQPGRYNTCVGQCIIITEYVHVLVDMILSFIIPVTIIVVLYMRVFVVAVSQARAMRSHITSVTIKCSTKGTAKKSEMKAAITLGVVLVVFLICVCPYFCIVLSGQYTMLDATSFVFVITLCFFNSCLNPLIYALFYPWFRKSIKLIVTLKILSADSRNTSIL
>XPLOC_8.1.TAAR.1R.331.7tm_1.exons2.scaffold_14.Antennarius_maculatus
MMSSFDEDELCFPHLLNASCRKVKLPYFEYLFTYIIISFISIVTVILNMLVIISISHFKRQLHTPTNLLLLSLAVSDCIVGLFMFFQMDLIDGCWFLGDIVCVVYYAFGYITTSASIGTMVLISIDRYVAICNPLHYSTKVTIKRMNHCIFLCWMFSVLVHCLILKDNLQQPGRYNTCVGQCFIVSEYVHVLIDMILSFIIPVTIIVVLYMRVFVVAVSQARAMRSHITSVTIKCSKKGTVKKSEMKAAITLGVVVVVFLIYVCPFFCIVLSGQNSMLNATASIFVVTLFYFNSFLNPLIYALFYPWFRKSIKLIVTLKILCADSRNTSIL
>XPLOC_9.1.TAAR.1R.342.7tm_1.exons2.scaffold_14.Antennarius_maculatus
MMASSDVEELCFPQLLNSSCRKTIFPYFESLFTYVILSFICIVTVILNILVIISISHFKVIVSLIHSFLSRQLHTPTNLLLLSLAVSDCIVGLLILFQIDLIDGCWFLGDIICAAYYALGCITTSASIGTMVLISVDRYVAICDPLHYSTKVTIKRINVGVCLCWMFFVLVHCLILKDNLEQPGRYNTCVGQCIVITDYVRVLLDMILSFIIPVTIIVVLYMRVFVVAVSQARAMRSHITSVTIKCSTKRTAKKSEMKAAITLGVVVVVFLICVCPFFCIVLSGQDSMLDPTTFLFVITLFSFNSCLNPLIYALFYPWFRKSIKLIVTLKILCADSRNTSIL
>XPLOC_10.1.TAAR.1R.342.7tm_1.exons2.scaffold_14.Antennarius_maculatus
MMASSDVEELCFPQLLNSSCRKTIFPYFESLFTYVILSFICIVTVILNILVIISISHFKVIVSLIHSFLSRQLHTPTNLLLLSLAVSDCIVGLLILFQIDLIDGCWFLGDIICAAYYALGCIIASASIGTMVLISVDRYVAICDPLHYSTKVTIKRISTCIFLCWKFFVLVHCLILKDNLEQPGRYNTCVGQCIVITDYVHVLVDLILSFIIPVTIIVVLYTRVFVVAVSQARAMRSHITSVTIKCSKKRTAKKSEMKAAITLGVVVVVFLICVCPFYCIVLSGQDSMLDPTTSLFVITLFSFNSCLNPLIYALFYPWFRKSIKLIVTLKILCADSRNTSIL
>XPLOC_12.1.TAAR.1R.326.7tm_1.exons2.scaffold_14.Antennarius_maculatus
DEDELCFPQLFNSSCRKVKLPYFESFLTYIILSFICIVTVILNMLVIISISHFKRQLHKPTNLLLLSLAVSDCIVGLCMLFQIVQIDGCWFLGDIICVGSFALGYIITSASIGTMVLISVDRYMAICYPLHYSTKVTVKRLNVCVCLCWMFSVLFHCLMLKDNLEEPGRYNTCVGHCIIITEYVHVLADMILSFIIPVTVIVVLYMRVFVVAVSQARAMRSHITSVTIKCSKKVTAKKSEMKAAVTLGVVVVVFLICVCPFFGIVLSGQDSMLDATSSLFVITLFSFNSCLNPLIYALCYPWFRKTIKLIVTLQILQADSCGITVL
>XPLOC_13.1.TAAR.1R.330.7tm_1.exons2.scaffold_14.Antennarius_maculatus
MSSFDEDELCFPQFLNSSCRKIIHSYVVSIISYITLSSISVVTVFLNMLVIISISHFKRQLHTPTNLLLLSLAVSDSFVGLIMVFQISLLDGCWYLGDIICVVFFGLEYIITPASIGTMVLISVDRYVAICDPLHYSTKVTVKRINNCVCLCWMFSFLIHCLILKDNLKSPGRYNTCVGQCIVGIDYISRLADLFLSFIIPVTIIVVLYMRVFVVAVSQARAMRSHITSVTIKCSKKVTAKKSEMKAAITLGVVVVVFLICVCPLFCIYLSGQDSRLDVTSSVVVTTLFYFNSCLNPLIYALFYPRFRKSIKLIVTLKILQVDSCDNNIL
>XPLOC_14.1.TAAR.1R.328.7tm_1.exons2.scaffold_14.Antennarius_maculatus
MSSFDEDELCFPQLLNSSCRKTIRLYFESMLIYIIMSFISIVTVILNILVIISISHFRRQLHTPTNLLLLSLAVSDCIMGLIMLFQIDLIDGCWFSGDIICVVFYAMGSVITSASIGTMVLISVDRYMAICDPLHYSTKVTVKRINICICLCWMFSVLVHCLILRDNLKNPGRYITCVGQCVITLDSASGLADSILSFIIPVTIIVVLYMRVFVVAVSQARAMRSHITSVTIKCSKTGTAKKSEMKAAITLGVVVVVFLICVCPFFCIVLSGQNSMLNATSSIFVITLFSFNSCLNPLIYALFYPWFRKSIKLIVTLRILCADSRDTS
>XPLOC_16.1.TAAR.1R.328.7tm_1.exons2.scaffold_14.Antennarius_maculatus
MSSFDEDELCFPQLLNASCRKVILPDHEPLLSYIILSSISIVTVILNMLVIISISHFKRQLHTPTNLLLLSLAVSDCIMGLIMLFQIDLIDGCWFSGDIICVVHYAMGSVISSASIGTMVLISVDRYVAICDPLHYSTKVTVKRINICVCLCWMFSVLVHCLILKDNLEQPGRYITCVGQCVITLDSASGLADSILSFIIPVTIIVVLLLRVFVVAVSQARAMRSHITSVTIKCSKTGTAKKSEMKAAITLGIVVVVFLICVCPFFCIVLSGQNSMLNVKSSIFVITLFTFNSCLNPLIYALFYPWFRKSIKLIVTLRILCADSRDTS
>XPLOC_17.1.TAAR.1R.324.7tm_1.exons2.scaffold_14.Antennarius_maculatus
DEDELCFPQLLNASCRKVILPDHEPLLSYIILSSISIVTVILNMLVIISISHFKRQLHTPTNLLLLSLAVSDCIVGLILLFQIDLIDGCWLSGDIICVVHYAMGSVISSASIGTMVLISVDRYMAICDPLHYSTKVTVKRINICVCLCWMFSVLVHCLILKDNLEQPGRYITCVGQCVITLDSVSGLADSILSFIIPVTIIVVLYMRVFVVAVSQARAMRSHITSVTIKCSKKVTAKKSEMKAAITLGVVVVVFLICVCPFFCIVLSGQNSMLNVKSSIFVITLFTFNSCLNPLIYALFYPWFRKSIKLIVTLRILCADSRDTS
>XPLOC_18.1.TAAR.1R.325.7tm_1.exons2.scaffold_14.Antennarius_maculatus
NENELCFPEFLNFSCKKVVLPYFKSLFTYITMSIICIVTLILNMLVIISISHFKRQLQTPTNLLLLSLAVSDCIVGLFMLFQIDLIDGCWFSGDILCLAYYAMGSVITSASTGTMVLISVDRYMAICDPLHYHIKVTLKRINICICLCWMFSVLVHSLILKDNLGKPGRYITCVGQCVITLDYASGLVDTILSFIIPVTVIVVLYMRVFVVAVSQARAMRSHITSVTIKCSTKRTAKKSEMKAAITLGVVVVVFLICVCPFFCIMLSRQDSMLDATSSIFVITLFYFNSCLNPLIYSLFYPWFRKSIKLIVTLKILRADSRDTNI
>XPLOC_19.1.TAAR.1R.330.7tm_1.exons2.scaffold_14.Antennarius_maculatus
MATLEGTELCFPQLFNASCRKTHRPYFASIFIYVTLSSISLLTTTLNLMVIISISHFKRQLHTPTNILLLSLAVSDCVVGLLVLLLIVVIDGCWIFSDSMCATYYVIDYTFTSASIGTMVLISIDRYVAICDPLHYSTKISGKKLKISVYLCWMLSLIFHTVRFKDNLKQPGRYNTCIGQCVLVIDYASGLIDLFLSFIIPVTIIVVLYMRVFVVAVSQARAMRSHITSVTIKCSVKGTAKKSELKAAITLGVVVVVFLLCICPYFCIVLSGQDSMLDASTFTFIIILVYFNSCLNPLIYALFYPWFRKSIKLIVTLKILQAGSCDTNML
>XPLOC_20.1.TAAR.1R.328.7tm_1.exons2.scaffold_14.Antennarius_maculatus
METLKEIELCYPQLFNTSCLRPKHVPSEAVMIYILLSFISLITITLNLLVIISISYFKRKLHTPTNLLLLSLAVSDFFVGILMSFQILLTTDCWFLGDLMCVAYSVLMYSTLSASVGTIVLISIDRYVAICDPLHYSTKITVRRVTICICLCWVCSIFYITLLMYNNITQREKYISCIGECVIVINHIAGVADIILTCFAPVTVIIFLYMRVFVVAVSQARAMRSHVSDIKNSDNASAMKSKMKAARTLGVIIVVFLTCLCPYFISSLQSKDSFFNATSLPLENWLFSFNSCLNPVIYAFCYPWYRKSMKLIVTFKILEPDSCEANIL
>XPLOC_24.1.TAAR.1R.283.7tm_1.exons1.scaffold_14.Antennarius_maculatus
TTQLIIMVILSFLQCRQLHTPTNLLLLSLACSDFFIGIMMCFHILISNGCWVLGNIMCALYSILEFTTISASVGTMVLISVDRYVAIWDPLHYLIKVSVKRLTICICLCWVCSVLYNSVLMYNNLEQLDRYISCFGECVIVTDHVAGIVDMILTFFAPVTVIIVLYVRVFVVAVSQARAMRSQITSITHSGIMSAKKSELKAARTLGAVIVVFLTCLCPYFISSLMGDMFIMTSLPLQSWLFYFNSCLNPIIYSLCYPWYRKSVKLIVTLKILESDSSQAKVL
>XPLOC_26.1.TAAR.1R.328.7tm_1.exons2.scaffold_14.Antennarius_maculatus
MKILDESELCFPELSNISCRKPRLSHPEMVVTYIMSYVTPVVIVILNLLVIISISHFKRQLHTPTNLLLLSLAFSDFFVGVMFILHVLMVNKCWMLTEIVCAFFSILDFTSSSASVGTMVLISVDRYVAICDPLYYSTKITVRTVTVCICLCWFCSFLYNIVLMNDNLNKLDRYISCLGQCVIVIDYIAGAADVIFTFFAPVTVIIVLYMRVFVVAVSQARAMRSHITSVRLSGTVSAKKSELKAARTLGVVIVVFLICLCPYFISSLLIQEELFNATSLPLQNWFFYINSCLNPVIYAFCYSWYRKSIKLIVTLKIFESDSCEASVL
>XPLOC_27.1.TAAR.1R.333.7tm_1.exons2.scaffold_14.Antennarius_maculatus
MEAIDEGELCYQNLNNSCRISAYPQTQATLIYVLLSCVSLTTVTLNLLVIISITHFRQIFRELHTPTNLFLLSLAVSDLLVGFLLMPVEIIYIETCWFLGDILCTLYYVVDYIITSASVANMVLISFDRYVAICDPLHYTARVTKRKAEICVFLCWFCSIIYRILLLNDHLEKPGRSNSCLGECVVVINNIAGVIDLVFTFIIPIVIIISLYVKIFVVALSQIRAVRAHNAAVTLQRSGVQIAKKAELKAARTLGIVVAVFLICFCPYFYPALTGEEISVSASSAAFDIWLAHFNSCLNPVIYAFFYPWFRKSLRLILTFQIWRPGSRDVKIL
>XPLOC_28.1.TAAR.1R.338.7tm_1.exons2.scaffold_14.Antennarius_maculatus
MGVIDEVELCFPQLLNTSCRKPVQNRAETIFLYILLSCISVLTVILNQLVIISISHFRHKNKTTFSRQLHTPTNLLLLSLAVSDFFVGLLVMPMEILLKGGCWILGTMSCVLFHYCSFILMSASVGNMVLISVDRYVAICDPLCYSRKVTVRRVQLCVGLCWACSVFYNGVILMDFLNNPDRYNTCYGECVIVITLLNGFVDILLSFVGPVTVIIVLYMRVFVVAVSQARAMRSHVTSVTQQRSVCVTKKSERKAARTLGIVVLLFVICFFPCYYPSFVGQDYLSSEEFSVFSVWLFYCNSCLNPLVYAFFYPWFRRSMKLIVTLQILQPNSCDSSIL
>XPLOC_29.1.TAAR.1R.338.7tm_1.exons2.scaffold_14.Antennarius_maculatus
MAVIDKVELCFPQLLNTSCRKPVQNRAETIFFYILLSCISVLTVILNQLVIISISHFRHKPKTIFSRQLHTPTNLLLLSLAVSDFFVGLLVMPIEILQTGGCWILGTVICGVFHYNSFILTSSSVGNMVLISVDRYVAICYPLCYSSKVTIKRVQVCVGLCWACSVFYNGVILMDFLNNPDRYNSCYGECIVVITLINGAVDILVTFVGPVTVIIVLYMRVFVVAVSQARAMRSHVTSVTQQRSVCVTKKSERKAARTLGIVVVLFIMCFCPYYYPSFAGQDYLSSEEYSVVTLWLLYFNSCINPVVYALFYPWFRKSIKLIITLQILQPNSCDSSIM
>XPLOC_33.1.TAAR.1R.325.7tm_1.exons2.scaffold_14.Antennarius_maculatus
DADELCFPQLLNFSCRKAILPYFESLFTYIIMSIISIVTVILNMLVIISISHFKRQLHTTTNLLLLSLAVSDCIVGLIMLFQIDFIDGCWVLGDIMCIVYVVLNSTITSASTGTMVLISIDRYMAICDPLHYSTKVTVKRINICVCLCWMLSVLFHFVLVKDDVREPGRYNTCVGQCLFGNDEASGLADMILSFICPVTIIVVLYMRVFVVAVSQARAMRSHITSVTIKCSVKVTAKKSEMKAAITLGVVVVVFLICVCPPLCILLSSQDLTVDVSSSTFIICLFYFNSCLNPLIYALFYPWFRKSIKLIVTLQILKPDSCDTSM
>XPLOC_36.1.TAAR.1R.330.7tm_1.exons2.scaffold_14.Antennarius_maculatus
MMSPINEDLCFPQLFNSSCSKSIRPYFESMLIYIVLSSISIVTVILNMLVIISISHFKRQLHTPTNLLLLSLAVSDCIVGFLFIFQIILINGCWFLGDIMCVVYFVLDYIITSTSIGTMVLISVDRYVAICHPLHYSTQVTKNRTDICICLCWMFCVVFQCLILKNNLKQPGRYNTCVGQCVVNVNYASGVADMIVFFIFPVTIIVVLYMRVFVVAVSQARAMRSHITSVTIKCSTKVTAKKSEMKAAITLGVVVVVFLICVCPYYCVLLSGQDSKIDAESSAIIMCLFYINSCLNPLIYALFYPWFRKSIKLIVTLKILEADSCDSNIN
>XPLOC_37.1.TAAR.1R.330.7tm_1.exons2.scaffold_14.Antennarius_maculatus
MMSSFNEDELCFPELLNSSCRRTIHPHFESMLVHIIMSSMSIITVFLNILVIISISHFKRQLHTPTNLLLLSLAVSDCIVGFLFIFQIILINGCWFLGDIMCLMYGVLGYIVISTSIGNIVLISGDRYVAICYPLHYSTKVSTKRTDICISLCWVFCVLFNTLILKNNLEQPGRYNTCVGQCVIHVNYASGLADVILCFIIPVTVIVVLYMRVFVVAVSQARAMRSHITSVTIKCSVKVTAKKSEMKAAITLGVVVVVFLICACPYYCILLSGQDSMLNVSSSTFIICLFYFNSCLNPLIYALFYPWFRKSIKLIVTLKILKADSCDTSM
>XPLOC_38.1.TAAR.1R.300.7tm_1.exons1.scaffold_14.Antennarius_maculatus
MFLNDAFVFLSAEIIKSQMNMAEFHSFPSRQLHTPTNLLLLSLAVSDCIVGFFFIFQIILINGCWFLGDIMCVMYIVVDYIIISTSIGTMVLISVDRYVAICYPLHYSTKVTKNRTDICICLCWVFCVLFNTLILKDNLEQPGRYNTCVGQCIIHVNYASGLADMIVFFIIPVTIIVVLYMRVFVVAVSQARAMRSHITSVTIKCSTKVTAKKSEMKAAITLGVVVVVFLICVCPYYCVLLSGQDSMLNVSSSTFIICLFYFNSCLNPLIYALFYPWFRKSIKLIVTLKILKADSCDTSM
>XPLOC_40.1.TAAR.1R.328.7tm_1.exons2.scaffold_14.Antennarius_maculatus
TSLDEDELCFPHLLNSSCRKTTRPYFESMLIYIIMSLISIVTVILNMLVIISISHFRRQLHTPTNLLLLSLAVSDCSLGILLVFQIILIDGCWFLGDIMCVAYFVLYYMFTAASIGTMILISVDRYVAICHPLHYSTEVTKKRINICVCLCWMFCVIVHSLILKDNLEQPGGYNTCVGQCVIDVNYASGLTDMILSFIFPVTVIIVLYMRVFVVAVSQARAMRSHITSVTIKCSTKVTAKKSEMKAAITLGVVVVVFLICVCPYYSVLLSGQDSKIDAASSAIIMCLFYFNSCLNPLIYALFYPWFRKSIKLIVTLKILEFDSCDTNM
>XPLOC_41.1.TAAR.1R.329.7tm_1.exons2.scaffold_14.Antennarius_maculatus
MTALDEDELCFPQLLNSSCRKTIRPYFESTLIYIIMSSMSIITVFLNMLVIISISHFKRQLHTPTNLLLLSLAVSDCSLGLLLVFQISLIDGCWFVGDIMCVVYFVLYYLFTASSIGIMVLISVDRYVAICYPLYYSTKVTKKRTNICVCLCWMFCVLVHSLILKDNLRQPGGYNTCVGQCVINLNYASGLADLVLSFIIPVTIIVVLYMRVFVVAVSQARAMRSHIASVTLKYSTKVTAKKSEMKAAITLGVVVVVFLMCVCPYFCLLLSSQDSRVDPESSAFMMCLLYLNSCLNPLIYALFYPWFRKSIKLIVTLKILEADSCDTHM
>XPLOC_42.1.TAAR.1R.329.7tm_1.exons2.scaffold_14.Antennarius_maculatus
MTIFDEDELCFPQLLNSSCRKTIQSYFVSMLTYIILSCISIVTVILNILVIISISHFKRQLHTPTNLLLLSLAVSDCTVGILLVFQIILIDGCWFLGDIMCVVYFVLYYMFTAASIGTMILISVDRYVAICHPLHYSTKVTKKRINICICLCWMFCVLVHSLILKDNLVQPGGYNTCVGQCVINVNYASGLADMILSFIIPVSIIVVLYMRVFVVAVSQARAMRSHITSVTIKCSVKVTAKKSEMKAAITLGVVVVVFLICVCPYFCVLLSGQDSKIDAASSAIIMCLFYLNSCLNPLIYALFYPWFRKSIKLIMTLKILEADSCDTNM
>XPLOC_43.1.TAAR.1R.330.7tm_1.exons2.scaffold_14.Antennarius_maculatus
MMTSPTDDELCFPHLLNSSCRKTMHPYFASLLIYIIMSSISITTVTLNMLVIISISHFKRQLHTPTNLLLLSLAVSDCTVGILLVFQIILIDGCWFLGDIMCVVYFVLYYMITSASIGTMVLISVDRYMAICHPLHYSAKVTKKKINICICLCWMFCVLVHSLILKDNLKQPGGYNTCVGQCVINVNYDSGLADMILSFIIPVSIIVVLYMRVFVVAVSQARAMRSHITSVTIKCSVKGTAKKSEMKAAITLGVVVVVFLICVCPYFCVSLSGQDSKIDASSSAFIMCLFYFNSCLNPLIYALFYPWFRKSIKLIVTLKILEADSCDTNM
>XPLOC_44.1.TAAR.1R.324.7tm_1.exons2.scaffold_14.Antennarius_maculatus
EDELCFPELLNSSCRKTMRPYFASILIYFIMFSISVFTVILNMLVIISISHFKRQLHTPTNFLLLSLAVSDCIVGILLVFQIILLDGCWFLGDIVCVVYNVLNYMITAASIGTMVLISVDRYLAICDPLHYSTKVTPRKTSICVCLCWMFSVLAHCLILKNNLEKPGRYNTCVGQCVIILDYVAGLVDLFLSFIIPVTIIVVLYMRVFVVAVSQARAMRSHITSVTIKCSVKVTAKKSEMKAAITLGVVVVVFLICVCPYFCVLISGQDSMIDASSSAFIICLFYFNSFLNPLIYALFYPWFRKSIKLIVTLKILEADSCGINM
>XPLOC_45.1.TAAR.1R.328.7tm_1.exons2.scaffold_14.Antennarius_maculatus
METLEDFELCFPELFNTSCRKPNHSHSEAVLIYIVMPLTSLVTVTLNLLVIISISHFRRQLHTPTNFLLLSLAFSDCFVGVLMCFHIVITDGCWFLGDIMCALFNISDYTSTSASVGTMVLISVDRYVAICDPLHYSTKITVKRVTICICLCWVCSITYNSLLMNDNLNQINQYISCSGECVMVINYIAGVADIIFTFIAPVTVIIVLYMRVFVVAVSQARAMRSHITSVTLSRTVSAKKSELKAARTLGVVIVVFLACLCPYFCSSILGENSLFNVTSVPLQSWLFCFNSCLNPIIYAFCYPWYRKSVKLIVTFQILEPDSCEAHVL
>XPLOC_46.1.TAAR.1R.333.7tm_1.exons2.scaffold_14.Antennarius_maculatus
MEILEDTGLCFPELLNTSCRRQIHSHSETVVIYILMPLTSLLTVTLNLLVIISISHFKMVFSFFHCRQLHTPTNFLLLSLAFSDFFVGILLCFHILISDGCWVLGNLMCGLFNILDFTCTSASVGTMVLISVDRYVAVCDPLHYSTTITVRRVTICICLCWVCSILYNCLLMNDNLKQLDRYISCFGECVIVINSFAGVADTILTFIAPVTVIIVLYMRVFVVAVSQARAIRAHITSVTHSRTVSAQNSELKAARTLGVVIVVFLTCLCPYFISSLVGENSMFNVTSVTLQNWLIGFNSCLNPVIYAFCYPWYRNSVKLLITFKIFQSDTCEA
>XPLOC_47.1.TAAR.1R.276.7tm_1.exons1.scaffold_14.Antennarius_maculatus
MLLSLSRKLHTPTNLLLLSLAFSDFFVGILMSFQIVITNDCWVLGDIVCVAFSVLDFTTTSASVGTMVLISIDRYVAICYPLRYSTKITVRTVTVCICLCWICSLLYNSLLMYDNLKHPDRYALCIGECVTAITYIAGIADIVLTFFAPVTVIIVLYMRVFVVAMSQARAIKSHIMPVTHSGTVSAKKSELKAARTLGVVIVVFLTCLCPYFISSLVDENSLFTVSSVPLQNWLFYFNSCLNPIIYAFCYPWYRKSIKLIVTFKIIQSDSCDNNLL
>XPLOC_48.1.TAAR.1R.327.7tm_1.exons2.scaffold_14.Antennarius_maculatus
METTEETELCFPEFLNTSCRKPKHTYSEAVLIYIVMPVTSVITVILNLLVIVSISHFKRQLHTATNLLLLSLAFSDFIVGVLMCFHIFITDGCWALGDIVCVAFSVFDFTGTSASVGTMVLISIDRYVAICEPLHYSSKITVTKVTVCICLCWVFSFLYNCLLIQDNLNQLDRYISCFGECIIVVDHIAGVADIIITFFAPVTVIIVLYMRVFMVAVSQARAMRSHITSVTHSRTMFAKKSELKAARTLGVVIVVFLTCLCPYFISSLVGESSLFTVSSVPLQNWLLSFNSCLNPIIYAFCSPWYRRCVKLIFTFKILEPDSCEAHV
>XPLOC_49.1.TAAR.1R.332.7tm_1.exons2.scaffold_14.Antennarius_maculatus
MAIIERAELCFPQLLNNSCRKPVQNHTENILLHILLTCISVVTVALNLLVIISISHFRFSRQLHTPTNLLLLSLAVSDFSVGLLMMPIEILQTGGCWFLGTVICGVFHYCSFILTSASVGNMVLISVDRYVAICDPLCYSRKVTVRRVQLCVALCWACSVFYNGVILMDFLKHPDRYNTCYGECVVIITFISGAVDILVTFVGPVTVIIVLYMRVFVVAVSQARAMRSHVTSVTQQRSVCVTKKSERKAARTLGIVVVIFVMCFCPYYYPSFVGQNFSSSDNYSFFSFWLLYCNSCFNPVVYAFFYPWFRTSVKLIVTLKILQPNSCYVKIL
>XPLOC_50.1.TAAR.1R.332.7tm_1.exons2.scaffold_14.Antennarius_maculatus
MTVIEEPELCFPQLLNTSCRKPVQNHRDSVLLHILLSCFSVLTVALNLLVIISVSHFRFSRQLHTPTNLLLLSLAVSDFFVGLLMMPIKILQTGGCWLLGTVICGMSCYCSFILTSSTVGNMVLISVDRYVAICDPLYYSRKVTVRRVQLCVGLCWACSVFYNGVILMDFLKHPDRHNSCDGQCVVIISFITGAVDILVTFVGPIAVIIVLYLRVFVVAVSQARAMRSHVTSVTQQRSVCVTKKSERKAARTLGIVVLLFLICYCPYYFPSFAGQDFSSGEDYSIFALWLLYFNSCFNPVVYAFFYPWFRTCVKLVVTRKIFQSNSCNANIL
>XPLOC_51.1.TAAR.1R.332.7tm_1.exons2.scaffold_14.Antennarius_maculatus
MTVIEEPELCFPQLLNTSCRKPVQNHTEKILFHIVLSCISVLTVALNLLVIISISHFKFSRQLHTPTNLLLLSLAVSDFFVGLLFMPIKILQTGGCWLLGTVICRVFRYCSFILTSSSVGNMVLISVDRYVAICDPLCYSSKVTVRRVQLCVGLCWACSVFYNGVILMDFLKQTDGHNSCHGECVVVISLITGAVDILVTFVGPIAVIIILYMRVFVVAVSQARAMRSHVTSVTQQRSVCVTKKSERKAARTLGIVVLVFLICYCPYYFPSFAGEDNSFSADYSVFALWLLYCNSCFNPLVYAFFYPWFRTCMKLIVTLKILQPNSCYANVL
>XPLOC_52.1.TAAR.1R.331.7tm_1.exons2.scaffold_14.Antennarius_maculatus
MAVIEEVEICFPQLLNTSCRKPVQNHAETIFLHVLLSCISVLTVTLNLLVIISISHFRHRQLHTPTNLLLLSLAVSDFFVGLVLMPIQILQTGGCWFLGTVICGMFYYSSFILTSASVGNMVLISVDRYVAICDPLCYSSKVTIKRVQLCVGLCWACSVFYNGVILMDFLKHPDKYNSCYGECVVIISFITGAVDVLVTFVGPVTVIIVLYLRVFVVAVSQARAMRSHVTSVTQQRSNCVTNKSERKAARTLGIVVFVFLICFCPYFYPSFAGQDMSTSLDFSIFAVWLLYCNSCLNPVVYALFYPWFRRSMKLIVTLQIVQPDSCNANIL
>XPLOC_53.1.TAAR.1R.329.7tm_1.exons2.scaffold_14.Antennarius_maculatus
VKEFELCFPQLVNTSCRKLVQNLAKDIFLHVLLSFISVLTVILNLLVIISISHFKFSRQLHTPTNLLLLSLAVSDFLVGILVMPIQIFHTRSCWFSGNMLCGLYGYSSFFLTSASVGNMVLISVDRYVAICDPLCYSRKVTLKRVELCVALCWACSVFYNGVILMDFLKNPDRYNSCYGECVVLITSIKGAVDILVTFVGPVTVIIVLYMRVFVVAVSQARAMRSHVTSVTQQRSVCVTKKSERKAARTLGIVVLVFLICFCPYYYPTFAGQDNSASLEFSVFALWLLYCNSCINPVVYALFYPWFRRSMKLIVTLQIVKPNSCNVNIL
>XPLOC_55.1.TAAR.1R.329.7tm_1.exons2.scaffold_14.Antennarius_maculatus
EEVQVCFPMLPNTSCRKPLQNRAETIFNNSLLSCISVLTVILNLLVIMSISHFRHFSRQLHTSTNLLLLSLAVSDFFVGLFVMPIQILQTGGCWFWGNFLCALYNYLAFILTSASVGNMVLISVDRYVAICDPLCYSSKVTVKRVQLCVGLCWACSVFYSGMIMMDFLKQPDRYNSCYGECVFVVNFITGAVDILLTFIGPVTVIIVLYMRVFVVAVSQARAMRSHVTSVTQRRSVCVTNKSERKAARTLGIVVLVFLICFCPNYYPSFAGEDNLSSDEFSVFALWLLYCNSCLNPVVYAFFYPWFRRSMKLIVSLQILQPNSCDISIL
>XPLOC_56.1.TAAR.1R.329.7tm_1.exons2.scaffold_14.Antennarius_maculatus
ELCFPQLLNTSCRKPVQNHLEIIFLYSLLPCISVLTVILNLLVIISISHFKYRHTFSRQLHTPTNLLLLSLGVSDFLVGLLLMPIQILQTGGCWFFGTVMCVMLYYSSFILTSASVGNMVLISVDRYVAICDPLCYSRKVTVKRVQLCVGLCWACSVFYNGVILMDFLKQPDRYNSCYGECVVIISVINGAVDILVTFVGPVTVIIVLYMRVFVVAVSQARAMRSHVTSVTQQRSVCVTKKSERKAARTLGIVVLVFLICFCPYYYPSFAGEDNSSSDEFSVFFLWLLYCNSCLNPVVYALFYPWFRRSVKLIVTLQILQPNSCHINIL
>XPLOC_57.1.TAAR.1R.331.7tm_1.exons2.scaffold_14.Antennarius_maculatus
MSSLVEDELCFPQLLNASCRKVLLPYYEPLLSYIILFFISIVTVILNMLVIISISHFKYRQLHTPTNFLLLSLAVSDCIVGLCMLFQTDLIDGCWFSGHIICVVYSTVGTIITSASVGTMVLISVDRYMAICHPLHYSTRVTVKRINISVCLCWMFFFLVHCRMLKDNLQQPGRYNTCVGQCFIVTEHTHVIADLFLSFIIPVTIIVVLYMRVFVVAVSQARAMRSHITSVTIKCSKKGTVKKSEMKAAITLGVVVVVFLICVCPFFCILLSGQNSMLNATSSIFVITLFQFNSCLNPLIYALFYPWFRKSIKLIVTLKVLRADSCDTNIL
>XPLOC_58.1.TAAR.1R.331.7tm_1.exons2.scaffold_14.Antennarius_maculatus
MTVIEEFELCFPQLLNSSCRKPVQNRVEITVLYTVLSVISVLTVILNLLVIISISHFFSRQLHTPTNLLLLSLAVSDFSVGFLMMPIQILHTGGCWFWGNLLCGLFDYVSFILTSSSVGNMVLISVDRYVAICDPLCYSSKVTVRRVQVCVGLCWACSVFYNGVILMDFLKNPDRYNSCYGECVVVITFISGAVDNLLTFIGPVTVIIVLYLRVFVVAVSQARAMRSHVTSVTQQRSVCVTKKSERKAARTLGIVVLVFLMCFCPYFYPTFAGQDNSSSEEFSVFALWLLYCNSCINPVVYAFFYPWFGRSIKFIVTLKILQPNSCYASIL
>XPLOC_59.1.TAAR.1R.328.7tm_1.exons2.scaffold_14.Antennarius_maculatus
IEEFELCFPQLLNSSCRKPVRNRVEIIVLYTVLSVISVLTVILNLLVIISISHFKFSRQLHTPTNLLLLSLAVSDFSVGFLMMPIQILHTGGCWFLGNLLCGLFDYVSFILTSSSVGNMVLISVDRYVAICDPLCYSRKVTVRRVQVCVGLCWACSVFYNGVILMDFLKNPDRYNSCDGECVVVITFITGTVDNLVTFVGPVTVIIVLYLRVFVVAVSQARAMRSHVTSVTQQRSVCVTKKSERKAARTLGIVVLVFLICFCPYFYPSFAGQDNLSGEEFSVFAVWLLYCNSCINPVVYAFFYPWFRRSMKLIVTLKILQPNSCDASI
>XPLOC_63.1.TAAR.1R.326.7tm_1.exons1.scaffold_21.Antennarius_maculatus
LEMESRVNRSSALSPIHACYEIDDSYVLMRNLSVMCVLFHIFLGALSVITVCGNLLVIISIIYFKQLHTPTNTLILSLAVADLLVGVIVFPLTIEFSMGVCMFDHNLLCQVRGVFDVSLCTSSILNLCCISVDRYYAVCQPLTYKTKVNDYVVVVMVMVSWGLSVLIGVAFIIVGLSQKNCTSTCLINVIIANIFGLIFSFYLPVIVMLFIYMKIFFIARRQARSIQSMKSSRTISRLERKATKTLATVMGVFLICWLPFFLCQTVMSFSQVYIPIAVFEILNWFALSNSMLNPFIYAFFYSWFRSAFRMIISGKILNGDLSNSKL
>XPLOC_64.1.TAAR.1R.324.7tm_1.exons1.scaffold_21.Antennarius_maculatus
EMQMSDNDTFVPIEIHPCYRTDVSYALMRNLSVMCVLFHIFLGALSVITVCGNLLVIISIIYFKQLHTPTNTLILSLAVADLLVGVIVFPLTIEFPISVCRFHNNLICQFRSIIDLSLCTSSILNLCCISVDRYYAVCRPLIYRAKINDRAARVMILVSWGLSALIALGFIIVGTVRVACGMNCFGNIVIANIFGLIFSFYLPVIVMLFIYLKIFFVAQRQARSIQSMKSRGTVGRLESKATKTLAIVMGVFIICWLPFFLSMTVMSFSQIYMPVAFLETLNWLALANSLLNPFIYAFFYSWFRSAFRMIISGKIIQGDFTNSK
>XPLOC_65.1.TAAR.1R.318.7tm_1.exons1.scaffold_21.Antennarius_maculatus
VTYVANNIHTCYELGNSSYIILSSTSTACVLLSVVCGTLCAVTIGGNFLVIMSIIYFKQLHTPTNYLILSLAVADLLVGVLIVPFSMAFSVSSCWNEDLFCKVRDSFDISLCMCSILNLCCISIDRYFAVCQPLTYRTKINDQVVAAMILVSWSISALIGLGVILSGLNPDKCQENCSNNILLANVMGLILSFYLPVMIMLCIYFKIFLVAQKQARSIQIMKAGGSVSKLERKATTTLAIILGVFLCCWTPFYFCMTFLSFSHDSVSIAVFETLNWLALSNSMLNPFIYAFFYSWFRTAFRMIVSGKIFQGDFSNSKL
>XPLOC_66.1.TAAR.1R.333.7tm_1.exons1.scaffold_21.Antennarius_maculatus
MEPRVTVNRSHAVNDIHPCYEIDEQSYPFTKKASIICVLLFLFLGLLAVVTTCGNLLVIISIIYFKQLHTSTNYLILSLAVADLLVGVLDFPFSMAYTTTTCWYHEDLFCKVRGSTDIALGQASILHLCCISIDRYYAICQPLIYKCKINDRVTGIMVLVSWGIPALTGIATINAGFNKSNCESGCLLDALISAIVGSILLFYIPVIIMLCIYLKIFLVAKRQANSILIRIHQSTKSRITISKMERKATKTLAIVMGVFLLCWTPFFLCIIFQPLTYDVTPISVVETFNWLAMSNSMLNPFIYGFFYSWFRSAFRIIISGKILQGDFSNSQLL
>XPLOC_67.1.TAAR.1R.334.7tm_1.exons1.scaffold_21.Antennarius_maculatus
MEFRGAVNRSHAVNDMHPCYELDNTSYIFSRNPSIICILLYVFLGLLCAVTVCGNLLVIISIIYFKQLHIPTNYLILSLAVTDLLVGVLVFPFSMAYTVTSCRFNPVFFCQIRGIVDVMLSTTSILNLCCISIDRYYAICQPLTYRIKINDSVTRIMILVSWGVAAVLGISIMIASFNRQKCGQSCSVDPVISTTLACVFSFYIPVIIMLSIYLKIFLVAQRQAKSIQNTICQGTNKSGITLSKMQRKATKTLAIVMGVFLLCWSPFFFSMTVLSFVRVRVSLHVFETLNWLSLSNSMLNPFIYAFFYRWFRTAFAIILSGKIFQSDFSNLKLL
>XPLOC_68.1.TAAR.1R.333.7tm_1.exons1.scaffold_21.Antennarius_maculatus
METRVTVNRSYTANDMHPCYELDKTYYVFSKNPSIRCVVLYVFLGLLSVVTICGNLLVIISIIYFKQLHTSTNYLILSLAVADLLVGVLVFPLSMAFTVTACLYHEGLFCKIRTSLDIVLSTASILNLCCISIDRYYAICHPLTYKTKITNQIIGLMVLMSWGTAALICLGVMFSGCIQGQCEQSFLIDALISTILPCIFSFYIPVITMLSIYLKILLVAKRQANSIQNTIYQNRNSGITASKMERKATKTLAIVMGVFLLCWTPYFVCIIFQPLISDITPIPVIETLNWLTLFNSMLNPFIYAFFYSWFRSAFRIIISGKILQGDFSNSKLL
>XPLOC_69.1.TAAR.1R.330.7tm_1.exons1.scaffold_21.Antennarius_maculatus
VEPKVTANKSYTVNDMHPCYELDKTNFNWNPSILCVFFYIFLSLLSVVTICGNLLVIISIIYFKQLHTSTNYLILSLAVADLLVGVIIFPFSLAFTVTSCWYHEGLFCKVRLTLDVAVSQSSILHLCCISIDRYFAICQPLTYKSKINDHVIRFMILMSWGIAALIGFGTIFAGFNQSNCEDDCYLDALISTTVGSILTFYIPVSIMLSIYLKIFFIAKKQVNSIQNKILQHTNDRIHVSKMERKATKTLAIVMGVFLLCLTPFYLCIIFQPLTYDVTPISVVESLNWLALSNSMLNPFIYAFFYSWFRSAFRKIISGEIFRGDFFNSRL
>XPLOC_70.1.TAAR.1R.333.7tm_1.exons1.scaffold_21.Antennarius_maculatus
METRVAVNRSYTVNDMHPCYELDKTYYVFSKNPSIRCVVLYVFLGLLSVVTICGNLLVIISIIYFKQLHTSTNYLILSLAVADLLVGVLVFPLSMAFTVTACLYHEGLFCKIRVSFDIVLSTASILNLCCISIDRYYAICHPLTYKTKITNQIIGLMVLMSWGTAALICIGVMFSGCNQGQCEGSFLTDALISTILPGVFTFYIPVIIILSIYLKILLVAKRQANSIQNTICQNRNSGITVSKMERKATKTLAIVMGVFLLCWTPYFVCIIFQPLISDITPIPVIETLNWLTLFNSMLNPFIYAFFYSWFRSAFKIIISGKILQGDFSNSQLV
>XPLOC_71.1.TAAR.1R.328.7tm_1.exons1.scaffold_21.Antennarius_maculatus
MEPKMTVNRSYAVSDMHPCYDIDNISYVFTNNPSIICVSLYLFLGLLAVVTICGNLLVIISIIYFKQLHTSTNYLILSLAIADLLVGMLIFPFSMAFTVTSCWYHEDLSCKVRVSFHITLSQSSILHLCCISVDRYYAICQPLIYKAKINDRVIGIMILMSWGAAALIGFGTLNVGLSRSNCVSDCLHDTLMSTTVGSVLTFYIPVSVMLTTYLKIFFIAKHQANRIFQCSNSRKPVSKMERKATKTLAIVMGVFLLFWTPIFICIIIQPLTYNMTPISVVEAFNWIALSNSMLNPFIYAFFYSWFRSAFRIIISGKILHGDFINSQL
>XPLOC_72.1.TAAR.1R.317.7tm_1.exons1.scaffold_21.Antennarius_maculatus
MHPCYEMDNSSYLFSKNTSILCVSLYAFLGLLSVVTICGNLLIIICIMYFKQLRTSTNYLILSLAVADLLVGVLVFPLSMAFTVTSCWYHDGLFCQIRVSFDITLSQSSMFHLFCISIDRYYAICHPLTYKTKINHLVIGIMIFLSWGMAALTGFSTINAGLNKDNCEDECLHDAFMSTTIGSILTFYIPVSIMLTIYLKIFFIAKKQANSIQNTFCQSRKPRIHVSKMERKATKTLAIVMGVFLLCWTPISISIIIQPLTYDVTPIVVLETFNWLALSNSMLNPFIYAFFYSRFRSAFLLTISGKIFQGDFSNSQL
>XPLOC_73.1.TAAR.1R.333.7tm_1.exons1.scaffold_21.Antennarius_maculatus
MDPRLTVNRSYTVNDIHPCYEIDQTSYVLTRKTTIMCVLLYVFLGLLAVVTTCGNLLVIISIIYFKQLHTSTNYLILSLAVADLLVGVLDFPLGMAFTVTSCWYHEDLFCKVRSSFDVALCQASIFHLCCVSVDRYYAICQPLIYKSKINDRVIGIMVFVSWGIPALTGISTINAGFNKSNCDDGCLLDALMSTAVGSILLFYIPVILMLSIYLKIFFIAKRQANSIQDAICQSTKSRITVSKMERKATKTLAIVLGVFLLCWTPFFLCIIFQPLTYDVTPISVVEIFNCLAMSNSMLNPFIYAFFYSWFRSAFRIIISGKIFQGDFSNIQLL
>XPLOC_74.1.TAAR.1R.333.7tm_1.exons1.scaffold_21.Antennarius_maculatus
MDPRLTVNRSYTVNDIHPCYEIDQTSYVLTRKTTIMCVLLYVFLGLLAVVTTCGNLLVIISIIYFKQLHTSTNYLILSLALADLLVGVLDFPLSMAFTVTSCWYHEDLFCKVRRSFDVALCQASIFHLCCVSVDRYYAICQPLIYKSKISDRVIGIMVLLSWGISALTGIGTINAGFNKSNCEDGCLLDALMSTTMGSIFLFYIPVILMLSIYLKIFFIAKRQANSIQDTICQSTKSRITVIKMERKATKTLAIVLGVFLLCWTPYFLCIIFQPLTYDVTPISVVEIFNCLAMSNSMLNPFIYAFFYSWFRSAFRIIISGKIFQGDFSNIQLL
>XPLOC_75.1.TAAR.1R.334.7tm_1.exons1.scaffold_21.Antennarius_maculatus
MDLKATVNGSYTVDHMHPCYEFDKISYVPVFIKETSIMCALLYVFLGLLAVVITCGNLLVIISVVYFKQLHTSTNYLILSLAVADLLVGMLVFPFSMAFTLTSCWYHEDLLCKVRGGVDTTLSQASILHLCCISIDRYYAICQPLTYKSKVNNRAIGIMILMIWTISIVIGIGIAKLDFQKINCEDGCLLDVLSASIVSSIFCFYIPVIIMLSIYLKVFFVAKRQANSIQTTKFQGKKSRITLSKMERKATKTLAIVMGVFFLCWTPFFLCIIFQPLTYDVTPIVVVETFYWLALSNSMLNPFIYAFFYSWFRSAFRIIISGKILQGDFVNSKL
>XPLOC_77.1.TAAR.1R.332.7tm_1.exons1.scaffold_21.Antennarius_maculatus
MEQSVTVNGSQTVSDMHPCYELDNTYYVFTKNPSILCVLLYLFLGLLSFVTTCGNLLVIIAIIYFKQLHTSTNYLILSLAVADLLVGVLVFPFSMAFTVTSCWYHEGLSCKIRGSFDVTLSTASILNLCCISIDRHYAICQPLTYKSKVNDRVIGIMILASWGIAALIGIGIIIAGFNQGKCEDSCIIDALISTTLACIFSFYIPVLIMLSIYLKIFIVAQKQANRVQNAICQRIKSGITVSKMERKATKTLAIVMGVFLLCWTPYFLCMIFQPLTYDVTPIAVIETLNWLTLFNSMLNPFIYAFFYSWFRSAFKIIISGKILQGDFTNSNL
>XPLOC_78.1.TAAR.1R.332.7tm_1.exons1.scaffold_21.Antennarius_maculatus
MEQSVTVNGSQTVSDMHPCYELDNTYYVFTKNPSILCVLLYLFLGLLSLVTTCGNLLVIIAIIYFKQLHTSTNYLILSLAVADLLVGVLVFPFSMAFTVTSCWYHEGLSCKIRGSFDVTLSTASILNLCCISIDRHYAICQPLTYKSKVNDWVIGIMILASWGIAALIGIGIIIAGFNQGKCEDGCIIDALISTTLACIFSFYVPVLIMLSIYLKIFIVAQKQANRVQNAICQRTKTRITACKMERKATKTLAIVMGVFFLCWTPYFLCMIFQPLTYDVTPIAVIETLNWLALFNSMLNPFIYAFFYSWFRSAFKIIISGKILQGDFTNSNL
>XPLOC_79.1.TAAR.1R.331.7tm_1.exons1.scaffold_21.Antennarius_maculatus
MEQRMTVNDSYTVYDMHPCYEFSTSNIFTSQPSILCVSLYIFLGLLAVVTTCGNLLVIISIIYFKQLHTSTNYLILSLAVADLLVGVLVFPFSMAFTVTSCLYHEGFFCKVRGSFDITLSQASILHLCCISIDRYYAICQPLSYKCKINNRVIWIMILVSWGISALIGIGIIIPGFNQGKCEDGCLLDALISTTVGSIFSFFVPAIIMLSIYLKIFLVAQKQANSIQNTVCQNRNSGITVSKMEKKATKTLAIVMGVFLLCWTPYFLRVIFQPLTYDVTPIAVIETLNWLTLFNSMLNPFIYAFFYSWFRSAFKIIISGKILQGDFTNSNL
>XPLOC_80.1.TAAR.1R.331.7tm_1.exons1.scaffold_21.Antennarius_maculatus
MEQRMTVNDSYTVYDMHPCYEFSTSNIFTSQPSILCVSLYVFLGLLAVVTTCGNLLVIISIIYFKQLHTSTNYLILSLAVADLLVGVLVFPFSMAFTVTSCLYHEGFFCKVRRSFDITLSQASILHLCCISIDRYYAICQPLSYKCKINNQVIWIMILVSWGISALIGIGIIIPGFNQGKCEDGCLLDALISTTVGSIFSFFVPAIIMLSIYLKIFLVAQKQANSIQNTICQNRNSGITVSKMEKKATKTLAIVMGVFLLCWTPYFLRVIFQPLTYDVTPIAVIETLNWLTLFNSMLNPFIYAFFYSWFRSAFKIIISGKILQGDFTNSNL
>XPLOC_81.1.TAAR.1R.331.7tm_1.exons1.scaffold_21.Antennarius_maculatus
MEQRMTVNDSYTVYDMHPCYEFSTSNIFTSQPSILCVSLYVFLGLLAVVTTCGNLLVIISIIYFKQLHTSTNYLILSLAVADLLVGVLVFPFSMAFTVTSCLYHEGFFCKVRRSFDITLSQASILHLCCISIDRYYAICQPLSYKCKINNQVIWIMILVSWGISALIGIGIIIPGFNQGKCEDGCLLDALISTTVGSIFSFFVPAIIMLSIYLKIFLVAQKQANSIQNTICQNRNSGITVSKMEKKATKTLAIVMGVFLLCWTPYFLRVIFQPLTYDVTPIAVIETLNWLTLFNSMLNPFIYAFFYSWFRSAFKIIISGKILQGDFTNSNL
>XPLOC_82.1.TAAR.1R.331.7tm_1.exons1.scaffold_21.Antennarius_maculatus
MEQRMTVNDSYTVYDMHPCYEFSTSNIFTSQPSILCVSLYVFLGLLAVVTTCGNLLVIISIIYFKQLHTSTNYLILSLAVADLLVGVLVFPFSMAFTVTSCLYHEGFFCKVRGSFDITLSQASILHLCCISIDRYYAICQPLSYKCKINNQVIWIMILVSWGISALIGIGIIIPGFNQGKCEDGCLLDALISTTVGSIFSFFVPAIIMLSIYLKIFLVAQKQANSIQNTVCQNRNSGITVSKMEKKATKTLAIVMGVFLLCWTPYFLRVIFQPLTYDVTPIAVIETLNWLTLFNSMLNPFIYAFFYSWFRSAFKIIISGKILQGDFTNSNL
>XPLOC_83.1.TAAR.1R.331.7tm_1.exons1.scaffold_21.Antennarius_maculatus
MEQRMTVNDSYTVYDMHPCYEFSTSNIFTSQPSILCVSLYIFLGLLAVVTTCGNLLVIISIIYFKQLHTSTNYLILSLAVADLLVGVLVFPFSMAFTVTSCLYHEGFFCKVRGSFDITLSQASILHLCCISIDRYYAICQPLSYKCKINNRVIWIMILVSWGISALIGIGIIIPGFNQGKCEDGCLLDALISTTVGSIFSFFVPAIIMLSIYLKIFLVAQKQANSIQNTICQNRNSGITVSKMEKKATKTLATVMGVFLLCWTPYFLRVIFQPLTYDVAPIAVIETLNWLTLFNSMLNPFIYAFFYSWFRSAFKIIISGKILQGDFTNSNL
>XPLOC_84.1.TAAR.1R.331.7tm_1.exons1.scaffold_21.Antennarius_maculatus
MEQRMTVNDSYTVYDMHPCYEFSTSNIFTSQPSTLCVSLYVFLGLLAVVITCGNLLVIISIIYFKQLHTSTNYLILSLAVADLLVGVLVFPFSMAFTVTSCLYHEGFFCKVRGSFDITLSQASILHLCCISIDRYYAICQPLSYKCKINNRVIWIMILVSWGISALIGIGIIIPGFNQGKCEDGCLLDALISTTVGSIFSFFVPAIIMLSIYLKIFLVAQKQANSIQNTICQNRNSGITVSKMEKKATKTLAIVMGVFLLCWTPYFLRVIFQPLTYDVTPIAVIETLNWLTLFNSMLNPFIYAFFYSWFRSAFKIIISGKILQGDFTNSNL
>XPLOC_85.1.TAAR.1R.332.7tm_1.exons1.scaffold_21.Antennarius_maculatus
MEQRMTVNDSYTVYDMHPCYEFSTSNIFTSQPSTLCVSLYIFLGLLAVVTTCGNLLVIISIIYFKQLHTSTNYLILSLAVADLLVGVLVFPFSMAFTVTSCLYHEGFFCKVRGSFDITLSQASILHLCCISIDRYYAICQPLSYKCKINNRVIWIMILVSWGISALIGIGIIISGFNQGKCEDGCLLDALISTTVGSIFSFFVPAIIMLSIYLKIFLVAQRQANSIQNTVCQNRNSGITVSKMEKKATKTLAIVMGVFLLCWTPYFLCIIFQPLTYDTTPTALIETLNWLTLFNSMLNPFIYAFFYRRFRSAFKIIISGKIFQGGFVNSKLL
>XPLOC_86.1.TAAR.1R.318.7tm_1.exons1.scaffold_21.Antennarius_maculatus
IHPCYDSNSTALIFTSNPSMICIVVNILLGLLSLSTICGNLLVIISIIYFKQLQTPTNYLILSLSVADLLVGVFVFPFSMVFTVTSCLYHEDLRCKIRDSLDLSLCTSSIMNLCCISIDRYYAVCQPLTYRTKINAQVTMIMILMSWGIAIIIGIGISFGGYSQGTCEEMCSVDVVVANTMGLVFAFYCPAIIMVFIYLKIFLVAQKQMNIIQNTTCQSTRSGTTVSKMERKATKTLAIVMGVFLLCISPYCFLVVLQPLFHNPTPFSVIEALNWITFLNSMLNPLIYAFFYKWFRLAFKQIISGKIFQGDFANSRLF
>XPLOC_87.1.TAAR.1R.316.7tm_1.exons1.scaffold_21.Antennarius_maculatus
HPCYDSNSTALIFTSNPSMICIVVNICLGLLSVFTICGNLLVIISIIYFKQLHTPTNYLIFSLAVADLLVGVLVFPFSMAFTVTSCLYHEDLICKIRDSFDVSLCTSSILNLCCISIDRYYAVCQPLTYRTKINAQVTMIMILMTWGIAVLIGIAITFGGYSQGTCEEMCSVDVIVANTMGPVLAFYFPAIIMVCIYLKIFLVAQKQVNIIQNTTCQSTRSGTTVSKMERKATKTLATVMGVFLLCLSPYFCCVVFQPLFHNPPPVPLIEALNWLTLSNSMLNPLIYAFFYKWFRLAFKKIISGKIFQGDFANSRL
>XPLOC_88.1.TAAR.1R.317.7tm_1.exons1.scaffold_21.Antennarius_maculatus
IHPCYDSNSTALIFTSNPSMICVVLNICLGLLSVSTICGNLLVIISIIYFVQLHTPTNYLILSLAVADLLVGVLVFPFSMAFTVTSCLYHEDLICKIRDSFDVSLCTSSILNLCCISIDRYYAVCQPLTYRTKINAQVTMIMILMTWGIAVLIGIAIIFAGFSQGTCEEMCSVDVVVANTMGPVLSFYLPAIIMVCIYLKIFLVAQKQVNIIQNTTCQSTRSGTTVSKMERKATKTLATVMGVFLLCLSPYFFCVVFQPLFHNPPPVPLIEALNWLTLSNSMLNPLIYALFYKWFRLAFKMIISGKIFQVDFANSRL
>XPLOC_89.1.TAAR.1R.316.7tm_1.exons1.scaffold_21.Antennarius_maculatus
HPCYDSNSTALIFTSNPSMICVVLNICLGLLSVSTICGNLLVIISIIYFVQLHTPTNYLILSLAVADLLVGVLVFPFSMAFTVTSCLYHEDLICKIRDSFDVSLCTSSILNLCCISIDRYYAVCQPLTYRTKINAQVTMIMILMTWGIAVLIGVAIIIAGFSQGTCEEMCSVDVVVANTMGPVLSFYLPAIIMVCIYLKIFLVAQKQVNIIQNTTCQSTRSGTTVSKMERKATKTLATVMGVFLLCLSPCFFCVVFQPLFHNPPPVPLIEALNWLTLSNSMLNPLIYAFFYKWFRLAFKTIISGKIFQGDFANTRL
>XPLOC_90.1.TAAR.1R.318.7tm_1.exons1.scaffold_21.Antennarius_maculatus
IHPCYDANSTALIFTSNPSMICIVVNIILGLLSVSTICGNLLVIISIIYFIQLHTPTNYLILSLAVADLLVGVLVFPFSMTFTVTSCLYHEDLICKIRDSFDVSLCTSSILNLCCISIDRYYAVCQPLTYRTKINTQVTLIMIMVTWTISVLIGIAIIIAGFSQGTCEEMCSVDVVMANTMGPVLSFYLPAIIMLCIYLKIFLVAQKQVNIIQNTSCQSTRSGTTVSKMERKATKTLATVMGVFLLCLAPYFLFVIFHPLSNNPPPVPVIEALNWLALSNSMLNPLIYAFFYKWFRLAFRLILSSKIFRHDLANSRLF
>XPLOC_91.1.TAAR.1R.329.7tm_1.exons1.scaffold_21.Antennarius_maculatus
QIKNMDENLTINDIHPCYELNGTTYRFTGNPSMICVLVYFFLGLISVATICGNLLVIISIIYFKQLHTPTNYLILSLAVADLLVGVLVFPFSMAFTVTSCLYHEDLLCKIRDSFDISLCTSSILNLCCISIDRYYAVCQPLTYRTKINAQVTMIMILMSWGISILIAMANIFAGYSQGTCEEMCTVDVILANTMGPVFGFYSPAIIMLAIYLKIFLVAQKQLNTIQNTCQSTRSGTTVSKMERKATKTLATVMGVFLLCMAPYFLCVVFQPLSNNPPPVPVIETLNWLTLSNSMLNPLIYAFFYKWFRFAFRTIISGKIFQGDFANSRL
>XPLOC_92.1.TAAR.1R.335.7tm_1.exons1.scaffold_21.Antennarius_maculatus
AGRMNLQTIFNRTGGFQHEYSRNCLQNSSCLMAINPTVISVLLCMFYSCLSLVISCGNILVITSIFYFKQLHTPTNYLILSLAVADLLVGILICPFSMSLTEASCWYDERILCKIRGSFDLALSNSSILHLCCISVDRYYAVCHPLRYSAKINNNAVAIMILVSWSLSVFIGIGVMIIGFQNDKCTESCSFDVQIAPTFGCILSFYFPAGVMLCIYLKILQVAQSQAHRIQKTTCPGTKTAITLSKTETKATKTLAIVMGVFLICWTPFFLCLTFQPVTKYAIPASAIETLSWLGRSNSMINPFVYAWFYSWFRTAFRILISGKLYKGYCRNSKL
>XPLOC_93.1.TAAR.1R.287.7tm_1.exons1.scaffold_21.Antennarius_maculatus
LGLLSVFIMFGNLLVIISIIYFRQLHTPTNYLILSLAVADLLVGVLVLPLSIVSLIICGNLQDVLCKLRGCFDIILCTCSILNLCSISVDRYYAVCQPLKYRTKVNIHVIVIMILVSWTVSALNGLTITVLGVNQENSSIKKCVLFKNASSAILGTFSSFFLPAFIMSMIYVKILTEAQKQIRSIQNMNCQITKTESKMERKATGTLAIIMGVFLLCWTPFFLSVAFNSLSHYKIPVPLIEAFKWLGWSNSMLNPFVYGFFYSWFRSAFRMIISGKIFRADLSNSKL
>XPLOC_94.1.TAAR.1R.290.7tm_1.exons1.scaffold_21.Antennarius_maculatus
YIFISLLSVLIMCGNLLVIISIVYFRQLHTPTNYLILSLAVADLLVGVLVLPLSIVSLIICGHLQDVICKIRSCLDMILSLCSMLNLCSISVDRYYAVCQPLKYRTKVNIHVIMIMVLVSWTVPALSGITIAVLGVNKENHNKRCVLYRNVSVGFVAAVVGFFLPGIIMSVVYLKILTEAQKQTRSIQSITCQLLKTESKMERKATKTLAIIMGVFLICWSPFCVCYTIITATHFVIPGPLIEAFKWLGWSNSMFNPFIYGFFYSWFRSAFRMIISGKIFQADFTNTKLN
>XPLOC_95.1.TAAR.1R.288.7tm_1.exons1.scaffold_21.Antennarius_maculatus
FLMLLSLLIMCGNLLVIISIVYFRQLHTPTNYLIFSLAVADLLVGVVVLPLSIVSVNICGHLQDVICKLRSCFDIALCACSILNLCSISVDRYYAVCQPLKYRAKVNIHVIMILVLVSWAIPALSGITITVLGVNQEQSNKRCALFRNVSLAILGSLLGFFLPGIIMSVIYVKILTEAQRQTRSIRNINCKFTKTERKMERKATKTLAIIMGVFLICWTPFFLCYSFNILSKYKLPGPLIEAFKWLGWSNSMLNPFVYGFFYSWFRSAFRKIISGKIFQADFTNTKLH
>XPLOC_96.1.TAAR.1R.292.7tm_1.exons1.scaffold_21.Antennarius_maculatus
ILCIFISLLSVLILCGNLLVIISIVYFRQLHTPTNYLILSLAVADLLVGAVVLPLSIVSLIICGHLQNVICKLRSSFDMILSLCSVFHLCSISVDRYYAVCQPLKYRTKVNIHVIVIMVLVSWTVPALSGITIAVLGVNKENHNKRCVLYRNVSVGFVAIIVSFFLPGIIMSMIYVKILTEAQKQIRSIQNINCQIMKTESKMERKATKTLAIIMGVFLICWSPFCVCYTIITATHFVIPVPLLEAFKWLGWSNSMFNPFIYGFFYSWFRSAFRMIISGKIFQADFTNTKLN
>XPLOC_97.1.TAAR.1R.275.7tm_1.exons1.scaffold_21.Antennarius_maculatus
KVQGSSTTNLLCIFLMLLSLLIMCGNLHVIISIVYFRQLHTPTNYLTLSLAVADLLVGVLVLPLIIVSVNICGHLQNVICKLRSCFDIVLCACSILNFCSISVDRYYAVCQPLKYRTNQDHVIMVLVSWTVPALSGITITVLGMNQGKSNKRCVLFRNVSLAILGIVLGFFLPAIIMSMIYLKILTEAQKQPHSIQNKTCKFTKTERKMERKATKTLAIIMGVFLISWSPFFLCYTFNPLSQYKIPVSLIEAFKWLGWSNSMLNPFVYGFFYSWF
>XPLOC_98.1.TAAR.1R.309.7tm_1.exons2.scaffold_21.Antennarius_maculatus
KEAVTTIYILCIFISLLSVLILCGNLLVIISIIYFRQLHTPTNYFILSLAVADLLVGVVVLPSSIVSLIICGHLQDVICKLRSSFDMILSLCSILNLFSISVDRYYAVCQPLKYRTKVNIHVIVIMVLVSWTVPALSGITIAVLGENKEDHNKRCVLYRNVSGGFVVIIVSFFLPGIIMSMIYVKILTEAQKQTRCIQNMNCQITKTESNVAARGHKPVSYCAGATKTLAIIMGVFLICWSPFCVCYTIITATHFVIPVPLLEAFKWLGWSNSMFNPFVYGFFYSWFRSAFKMIISGKIFQADLTNIKL
>XPLOC_99.1.TAAR.1R.325.7tm_1.exons1.scaffold_21.Antennarius_maculatus
MEPKSFVNRSDDDFEDISLCNNTKNDIGAVNTMYLLCIVLGLLSVLIMCGNLLVITSIIYFRQLHSPTNYLILSLAVADLFVGVLLLPLSIVSVNICGHLQNVICKLRSCLDMILCTCSILHLCSISVDRYYAVCQPLKYRTKVNIHVIVIMVLVSWTVSALNGITITVLGVNQGKSNKRCVLFRNVSLAIMGIVLGFFLPAIIMSMIYLKILTEAHKQTRSIQNTTCQLTKTERKMERKATKTLAIIMGVFLICWTPFFLSVASNPLSHYTIPGPLIEAFKWLGWSNSMLNPFVYGFFYSWFRSAFRMIISGKIFQADLTDTKL
>XPLOC_100.1.TAAR.1R.291.7tm_1.exons1.scaffold_21.Antennarius_maculatus
ILCIFISLLSVLILCGNLLVIISIIYFRQLHTPTNYLILSLAAADLLVGAVVLPLSIVSLIICVRIQDVICKIRSCLDMILSLCSILNLFSISVDRYYAVCQPLKYRTKVNIHVIMIMVLVSWTVPALNGITLAVLGVNKESHNKRCALYRNVSGGFVVNIVCFFLPGIIMSMIYVNILTEAQKQTRCIQNMNCQITKTESKMERKATKTLAIIMGVFLICWSPFSFCYNIVTATHFVIPVPLLEAFKWLGWSNSMFNPFVYGFFYSWFRSAFRMIISGKIFQADFTNTKL
>XPLOC_110.2R.1.TAAR.2R.333.7tm_1.exons..Antennarius_maculatus
MTDIEEFELCFPQLFNTSCRKPVQNHVKTIVLYFLLSCISVLTVILNLLVIIAVSHFKYNQRQLHTPTNLLLLSLAVSDFSVGFLVMPIQIPHTGGCWFLGNLFCGLFVYGALSLTSVSVGNMVLISVDRYVAICDPLCYSIKVTVRRVELCVGLCWACSVFYNGVILMDFLKHPGRYNSCYGECVVVVNFISGAVDVVVTFVGPIAVIIVLYMRVFVVAVSQARAMRSHVTSVTQQRSVCVTKKSERKAARTLGIIVLVFLMCFCPFYCSSVAGEDNSSTDEFSNFSLWLLYCNSCLNPVIYAFFYPWFRRSMKLIVTLQILQPNSCDIHIL
>XPLOC_111.2R.1.TAAR.2R.335.7tm_1.exons..Antennarius_maculatus
IMTVIEEFELCFPHLFNASCRKTVQNRAETIFLHVLLSCISVLTVLLNLLVIIAVSHFKYNFSRQLHTPTNLLLLSLAVSDFSVGFLLMPIQILNTGGCLFSGTVLCGLFGYTSFILTSVSVGNMVLISVDRYVAICDPLCYSIKVTVRRVELCVGLCWACSVFYNGVILMDFLKHPGRYNYCYGECLFVFNFINGAVDVVVTFVGPIAVIIVLYMRVFVVAVSQARAMRSHVTSVTQQRSVCVTKKSERKAARTLGIVVLVFLMCFCPFYYPSFAGEDISNSEDFSVFCLWLLYCNSCLNPLIYAFFYPWFRRSMKLIVTLQILQTNSCNVNIL
>XPLOC_114.2R.1.TAAR.2R.313.7tm_1.exons..Antennarius_maculatus
MTVIERAGLCFPQLLNTLCSKPVQNHTKNILLHVRLSCISAHCTVIMLFFFSRLLHIRTNLLLLSLVVSDFSVGVLMMPFDILQTGGCWSLGTVICGIFHYCSFILTSVSVGNMVLISVDRYVAICDPLCYSVGLCWAWSVFYNGVILMDFLKHPGRYNYCYGECLFVFNFINGAVDVVVTFVGPIAVIIVLYMRVFVVAVSQARAMRSHVTSVTQQRSVCVTKKSERKAARTLGIIVLVFLMCFCPFYYLFFVGQDFSSSEEFSIFTLWLLYCNSCLNPVIYAFFYPWFRRSMKLIVTLQILQPKSCDIHIL
>XPLOC_4.2R.1.TAAR.2R.326.7tm_1.exons..Antennarius_maculatus
MSSFDEDELCFPQLLNSSCRKAVLPYFESLSTYVILSSICIVTVILNILVVISISHFKFSRQLHTPTNLLLLSLAVSDCFIGLLILFQIDLIDGCWLLGDIICAAYYVLGYIIASVSIGTMVLISIDRYVAICDPLHYSTKVTVKRTNICVCLCWMFSVLFHCLMLKNNLEQPGRYNTCVGQCIFITEYVHVLADMILSFIIPVTVIVVLYMRVFVVAVSQARAMRSHITSVTIKCSTKVTAKKSEMKAAITLGVVVVVFLICLCPFYCIVLSGPESTLDATLTVFVITLFSFNSCLNPLIYALFYPWFRKSIKLIVTLKILRVGS
>XPLOC_5.2R.1.TAAR.2R.332.7tm_1.exons..Antennarius_maculatus
MSTFDEDEICFPQFYNSSCRKVILPFLESLFTYVILSSICIVTVILNILVIISISHFKLSRQLHTPTNLLLLSLAVSDCIVGPLILFQIDLIDGCWFLGDIVCVVYYALGYVITSASIGTMVLISIDRYVAICDPLHYSTKVTVKRTNICVCLCWMFSVLFHCLMLKNNLEQPGRYNTCVGQCIIITEYVHVLVDMILSFIIPVTIIVVLYMRVFVVAVSQARAMRSHITSVTIKCSTKGTAKKSEMKAAITLGVVLVVFLICVCPYFCIVLSGQYTMLDATSFVFVITLCFFNSCLNPLIYALFYPWFRKSIKLIVTLKILSADSRNTSIL
>XPLOC_6.2R.1.TAAR.2R.330.7tm_1.exons..Antennarius_maculatus
DEDELCFPHLLNASCRKVKLPYFEYLFTYIIISFISIVTVILNMLVIISISHFKSFLSRQLHTPTNLLLLSLAVSDCIVGLFMFFQMDLIDGCWFLGDIVCVVYYAFGYITTSASIGTMVLISIDRYVAICNPLHYSTKVTIKRMNHCIFLCWMFSVLVHCLILKDNLQQPGRYNTCVGQCFIVSEYVHVLIDMILSFIIPVTIIVVLYMRVFVVAVSQARAMRSHITSVTIKCSKKGTVKKSEMKAAITLGVVVVVFLIYVCPFFCIVLSGQNSMLNATASIFVVTLFYFNSFLNPLIYALFYPWFRKSIKLIVTLKILCADSRNTSIL
>XPLOC_7.2R.1.TAAR.2R.336.7tm_1.exons..Antennarius_maculatus
EELCFPQLLNSSCRKTIFPYFESLFTYVILSFICIVTVILNILVIISISHFKKVIVSLIHSFLSRQLHTPTNLLLLSLAVSDCIVGLLILFQIDLIDGCWFLGDIICAAYYALGCITTSASIGTMVLISVDRYVAICDPLHYSTKVTIKRINVGVCLCWMFFVLVHCLILKDNLEQPGRYNTCVGQCIVITDYVRVLLDMILSFIIPVTIIVVLYMRVFVVAVSQARAMRSHITSVTIKCSTKRTAKKSEMKAAITLGVVVVVFLICVCPFFCIVLSGQDSMLDPTTFLFVITLFSFNSCLNPLIYALFYPWFRKSIKLIVTLKILCADSRNTSIL
>XPLOC_8.2R.1.TAAR.2R.338.7tm_1.exons..Antennarius_maculatus
DVEELCFPQLLNSSCRKTIFPYFESLFTYVILSFICIVTVILNILVIISISHFKKVIVSLIHSFLSRQLHTPTNLLLLSLAVSDCIVGLLILFQIDLIDGCWFLGDIICAAYYALGCIIASASIGTMVLISVDRYVAICDPLHYSTKVTIKRISTCIFLCWKFFVLVHCLILKDNLEQPGRYNTCVGQCIVITDYVHVLVDLILSFIIPVTIIVVLYTRVFVVAVSQARAMRSHITSVTIKCSKKRTAKKSEMKAAITLGVVVVVFLICVCPFYCIVLSGQDSMLDPTTSLFVITLFSFNSCLNPLIYALFYPWFRKSIKLIVTLKILCADSRNTSIL
>XPLOC_10.2R.1.TAAR.2R.330.7tm_1.exons..Antennarius_maculatus
DEDELCFPQLFNSSCRKVKLPYFESFLTYIILSFICIVTVILNMLVIISISHFKSFLSRQLHKPTNLLLLSLAVSDCIVGLCMLFQIVQIDGCWFLGDIICVGSFALGYIITSASIGTMVLISVDRYMAICYPLHYSTKVTVKRLNVCVCLCWMFSVLFHCLMLKDNLEEPGRYNTCVGHCIIITEYVHVLADMILSFIIPVTVIVVLYMRVFVVAVSQARAMRSHITSVTIKCSKKVTAKKSEMKAAVTLGVVVVVFLICVCPFFGIVLSGQDSMLDATSSLFVITLFSFNSCLNPLIYALCYPWFRKTIKLIVTLQILQADSCGITVL
>XPLOC_11.2R.1.TAAR.2R.334.7tm_1.exons..Antennarius_maculatus
MSSFDEDELCFPQFLNSSCRKIIHSYVVSIISYITLSSISVVTVFLNMLVIISISHFKSSLSRQLHTPTNLLLLSLAVSDSFVGLIMVFQISLLDGCWYLGDIICVVFFGLEYIITPASIGTMVLISVDRYVAICDPLHYSTKVTVKRINNCVCLCWMFSFLIHCLILKDNLKSPGRYNTCVGQCIVGIDYISRLADLFLSFIIPVTIIVVLYMRVFVVAVSQARAMRSHITSVTIKCSKKVTAKKSEMKAAITLGVVVVVFLICVCPLFCIYLSGQDSRLDVTSSVVVTTLFYFNSCLNPLIYALFYPRFRKSIKLIVTLKILQVDSCDNNIL
>XPLOC_12.2R.1.TAAR.2R.329.7tm_1.exons..Antennarius_maculatus
MMSSFDEDELCFPQLLNSSCRKTIRLYFESMLIYIIMSFISIVTVILNILVIISISHFRRQLHTPTNLLLLSLAVSDCIMGLIMLFQIDLIDGCWFSGDIICVVFYAMGSVITSASIGTMVLISVDRYMAICDPLHYSTKVTVKRINICICLCWMFSVLVHCLILRDNLKNPGRYITCVGQCVITLDSASGLADSILSFIIPVTIIVVLYMRVFVVAVSQARAMRSHITSVTIKCSKTGTAKKSEMKAAITLGVVVVVFLICVCPFFCIVLSGQNSMLNATSSIFVITLFSFNSCLNPLIYALFYPWFRKSIKLIVTLRILCADSRDTS
>XPLOC_14.2R.1.TAAR.2R.332.7tm_1.exons..Antennarius_maculatus
MSSFDEDELCFPQLLNASCRKVILPDHEPLLSYIILSSISIVTVILNMLVIISISHFKSFLSRQLHTPTNLLLLSLAVSDCIMGLIMLFQIDLIDGCWFSGDIICVVHYAMGSVISSASIGTMVLISVDRYVAICDPLHYSTKVTVKRINICVCLCWMFSVLVHCLILKDNLEQPGRYITCVGQCVITLDSASGLADSILSFIIPVTIIVVLLLRVFVVAVSQARAMRSHITSVTIKCSKTGTAKKSEMKAAITLGIVVVVFLICVCPFFCIVLSGQNSMLNVKSSIFVITLFTFNSCLNPLIYALFYPWFRKSIKLIVTLRILCADSRDTS
>XPLOC_16.2R.1.TAAR.2R.274.7tm_1.exons..Antennarius_maculatus
SFLSRQLHTPTNLLLLSLAVSDCIVGLILLFQIDLIDGCWLSGDIICVVHYAMGSVISSASIGTMVLISVDRYMAICDPLHYSTKVTVKRINICVCLCWMFSVLVHCLILKDNLEQPGRYITCVGQCVITLDSVSGLADSILSFIIPVTIIVVLYMRVFVVAVSQARAMRSHITSVTIKCSKKVTAKKSEMKAAITLGVVVVVFLICVCPFFCIVLSGQNSMLNVKSSIFVITLFTFNSCLNPLIYALFYPWFRKSIKLIVTLRILCADSRDTS
>XPLOC_17.2R.1.TAAR.2R.339.7tm_1.exons..Antennarius_maculatus
NENELCFPEFLNFSCKKVVLPYFKSLFTYITMSIICIVTLILNMLVIISISHFKILQMMITLFHSFLSRQLQTPTNLLLLSLAVSDCIVGLFMLFQIDLIDGCWFSGDILCLAYYAMGSVITSASTGTMVLISVDRYMAICDPLHYHIKVTLKRINICICLCWMFSVLVHSLILKDNLGKPGRYITCVGQCVITLDYASGLVDTILSFIIPVTVIVVLYMRVFVVAVSQARAMRSHITSVTIKCSTKRTAKKSEMKAAITLGVVVVVFLICVCPFFCIMLSRQDSMLDATSSIFVITLFYFNSCLNPLIYSLFYPWFRKSIKLIVTLKILRADSRDTNI
>XPLOC_18.2R.1.TAAR.2R.330.7tm_1.exons..Antennarius_maculatus
MATLEGTELCFPQLFNASCRKTHRPYFASIFIYVTLSSISLLTTTLNLMVIISISHFKRQLHTPTNILLLSLAVSDCVVGLLVLLLIVVIDGCWIFSDSMCATYYVIDYTFTSASIGTMVLISIDRYVAICDPLHYSTKISGKKLKISVYLCWMLSLIFHTVRFKDNLKQPGRYNTCIGQCVLVIDYASGLIDLFLSFIIPVTIIVVLYMRVFVVAVSQARAMRSHITSVTIKCSVKGTAKKSELKAAITLGVVVVVFLLCICPYFCIVLSGQDSMLDASTFTFIIILVYFNSCLNPLIYALFYPWFRKSIKLIVTLKILQAGSCDTNML
>XPLOC_19.2R.1.TAAR.2R.328.7tm_1.exons..Antennarius_maculatus
METLKEIELCYPQLFNTSCLRPKHVPSEAVMIYILLSFISLITITLNLLVIISISYFKRKLHTPTNLLLLSLAVSDFFVGILMSFQILLTTDCWFLGDLMCVAYSVLMYSTLSASVGTIVLISIDRYVAICDPLHYSTKITVRRVTICICLCWVCSIFYITLLMYNNITQREKYISCIGECVIVINHIAGVADIILTCFAPVTVIIFLYMRVFVVAVSQARAMRSHVSDIKNSDNASAMKSKMKAARTLGVIIVVFLTCLCPYFISSLQSKDSFFNATSLPLENWLFSFNSCLNPVIYAFCYPWYRKSMKLIVTFKILEPDSCEANIL
>XPLOC_20.2R.1.TAAR.2R.329.7tm_1.exons..Antennarius_maculatus
MMETQDETELCFPELFNTSCRKPKHPHSDAVLIYIVMPLTSVVTVFLNLLVVISVCHFKRQLHTPTNLLLLSLAFSDFFVGIMMCFHILISDGCWLLGDIMCALCTIFGFTTTSASVGTMVLISVDRYVAICDPLRYATKITVRRVTICICLCWFFSIIYNSLLMNDNLKQLDRYISCFGECVIVVNYIAGVVDITLTFFAPVTIIVVLYMRVFVVAVSQARAMRSHVTSVTNSGIMSAKKSELKAARTLGVVIVVFLTCLCPYFISSLLGENSLFTAASVPLQSWLFYFNSCLNPVIYVLFYPWYRKSIKLIVTFKILEPDSCEARVL
>XPLOC_25.2R.1.TAAR.2R.328.7tm_1.exons..Antennarius_maculatus
MKILDESELCFPELSNISCRKPRLSHPEMVVTYIMSYVTPVVIVILNLLVIISISHFKRQLHTPTNLLLLSLAFSDFFVGVMFILHVLMVNKCWMLTEIVCAFFSILDFTSSSASVGTMVLISVDRYVAICDPLYYSTKITVRTVTVCICLCWFCSFLYNIVLMNDNLNKLDRYISCLGQCVIVIDYIAGAADVIFTFFAPVTVIIVLYMRVFVVAVSQARAMRSHITSVRLSGTVSAKKSELKAARTLGVVIVVFLICLCPYFISSLLIQEELFNATSLPLQNWFFYINSCLNPVIYAFCYSWYRKSIKLIVTLKIFESDSCEASVL
>XPLOC_26.2R.1.TAAR.2R.333.7tm_1.exons..Antennarius_maculatus
MEAIDEGELCYQNLNNSCRISAYPQTQATLIYVLLSCVSLTTVTLNLLVIISITHFRQIFRELHTPTNLFLLSLAVSDLLVGFLLMPVEIIYIETCWFLGDILCTLYYVVDYIITSASVANMVLISFDRYVAICDPLHYTARVTKRKAEICVFLCWFCSIIYRILLLNDHLEKPGRSNSCLGECVVVINNIAGVIDLVFTFIIPIVIIISLYVKIFVVALSQIRAVRAHNAAVTLQRSGVQIAKKAELKAARTLGIVVAVFLICFCPYFYPALTGEEISVSASSAAFDIWLAHFNSCLNPVIYAFFYPWFRKSLRLILTFQIWRPGSRDVKIL
>XPLOC_27.2R.1.TAAR.2R.340.7tm_1.exons..Antennarius_maculatus
MGVIDEVELCFPQLLNTSCRKPVQNRAETIFLYILLSCISVLTVILNQLVIISISHFRHKNKTTLSFSRQLHTPTNLLLLSLAVSDFFVGLLVMPMEILLKGGCWILGTMSCVLFHYCSFILMSASVGNMVLISVDRYVAICDPLCYSRKVTVRRVQLCVGLCWACSVFYNGVILMDFLNNPDRYNTCYGECVIVITLLNGFVDILLSFVGPVTVIIVLYMRVFVVAVSQARAMRSHVTSVTQQRSVCVTKKSERKAARTLGIVVLLFVICFFPCYYPSFVGQDYLSSEEFSVFSVWLFYCNSCLNPLVYAFFYPWFRRSMKLIVTLQILQPNSCDSSIL
>XPLOC_28.2R.1.TAAR.2R.339.7tm_1.exons..Antennarius_maculatus
MAVIDKVELCFPQLLNTSCRKPVQNRAETIFFYILLSCISVLTVILNQLVIISISHFRHKPKTILFSRQLHTPTNLLLLSLAVSDFFVGLLVMPIEILQTGGCWILGTVICGVFHYNSFILTSSSVGNMVLISVDRYVAICYPLCYSSKVTIKRVQVCVGLCWACSVFYNGVILMDFLNNPDRYNSCYGECIVVITLINGAVDILVTFVGPVTVIIVLYMRVFVVAVSQARAMRSHVTSVTQQRSVCVTKKSERKAARTLGIVVVLFIMCFCPYYYPSFAGQDYLSSEEYSVVTLWLLYFNSCINPVVYALFYPWFRKSIKLIITLQILQPNSCDSSIM
>XPLOC_32.2R.1.TAAR.2R.283.7tm_1.exons..Antennarius_maculatus
GMMMNLFCSSLCRQLHTTTNLLLLSLAVSDCIVGLIMLFQIDFIDGCWVLGDIMCIVYVVLNSTITSASTGTMVLISIDRYMAICDPLHYSTKVTVKRINICVCLCWMLSVLFHFVLVKDDVREPGRYNTCVGQCLFGNDEASGLADMILSFICPVTIIVVLYMRVFVVAVSQARAMRSHITSVTIKCSVKVTAKKSEMKAAITLGVVVVVFLICVCPPLCILLSSQDLTVDVSSSTFIICLFYFNSCLNPLIYALFYPWFRKSIKLIVTLQILKPDSCDTSM
>XPLOC_37.2R.1.TAAR.2R.334.7tm_1.exons..Antennarius_maculatus
MMSPINEDLCFPQLFNSSCSKSIRPYFESMLIYIVLSSISIVTVILNMLVIISISHFKSFLSRQLHTPTNLLLLSLAVSDCIVGFLFIFQIILINGCWFLGDIMCVVYFVLDYIITSTSIGTMVLISVDRYVAICHPLHYSTQVTKNRTDICICLCWMFCVVFQCLILKNNLKQPGRYNTCVGQCVVNVNYASGVADMIVFFIFPVTIIVVLYMRVFVVAVSQARAMRSHITSVTIKCSTKVTAKKSEMKAAITLGVVVVVFLICVCPYYCVLLSGQDSKIDAESSAIIMCLFYINSCLNPLIYALFYPWFRKSIKLIVTLKILEADSCDSNIN
>XPLOC_38.2R.1.TAAR.2R.331.7tm_1.exons..Antennarius_maculatus
MMSSFNEDELCFPELLNSSCRRTIHPHFESMLVHIIMSSMSIITVFLNILVIISISHFKSRQLHTPTNLLLLSLAVSDCIVGFLFIFQIILINGCWFLGDIMCLMYGVLGYIVISTSIGNIVLISGDRYVAICYPLHYSTKVSTKRTDICISLCWVFCVLFNTLILKNNLEQPGRYNTCVGQCVIHVNYASGLADVILCFIIPVTVIVVLYMRVFVVAVSQARAMRSHITSVTIKCSVKVTAKKSEMKAAITLGVVVVVFLICACPYYCILLSGQDSMLNVSSSTFIICLFYFNSCLNPLIYALFYPWFRKSIKLIVTLKILKADSCDTSM
>XPLOC_39.2R.1.TAAR.2R.300.7tm_1.exons..Antennarius_maculatus
MFLNDAFVFLSAEIIKSQMNMAEFHSFPSRQLHTPTNLLLLSLAVSDCIVGFFFIFQIILINGCWFLGDIMCVMYIVVDYIIISTSIGTMVLISVDRYVAICYPLHYSTKVTKNRTDICICLCWVFCVLFNTLILKDNLEQPGRYNTCVGQCIIHVNYASGLADMIVFFIIPVTIIVVLYMRVFVVAVSQARAMRSHITSVTIKCSTKVTAKKSEMKAAITLGVVVVVFLICVCPYYCVLLSGQDSMLNVSSSTFIICLFYFNSCLNPLIYALFYPWFRKSIKLIVTLKILKADSCDTSM
>XPLOC_42.2R.1.TAAR.2R.332.7tm_1.exons..Antennarius_maculatus
TSLDEDELCFPHLLNSSCRKTTRPYFESMLIYIIMSLISIVTVILNMLVIISISHFRSFLSRQLHTPTNLLLLSLAVSDCSLGILLVFQIILIDGCWFLGDIMCVAYFVLYYMFTAASIGTMILISVDRYVAICHPLHYSTEVTKKRINICVCLCWMFCVIVHSLILKDNLEQPGGYNTCVGQCVIDVNYASGLTDMILSFIFPVTVIIVLYMRVFVVAVSQARAMRSHITSVTIKCSTKVTAKKSEMKAAITLGVVVVVFLICVCPYYSVLLSGQDSKIDAASSAIIMCLFYFNSCLNPLIYALFYPWFRKSIKLIVTLKILEFDSCDTNM
>XPLOC_43.2R.1.TAAR.2R.334.7tm_1.exons..Antennarius_maculatus
MMTALDEDELCFPQLLNSSCRKTIRPYFESTLIYIIMSSMSIITVFLNMLVIISISHFKSFFSRQLHTPTNLLLLSLAVSDCSLGLLLVFQISLIDGCWFVGDIMCVVYFVLYYLFTASSIGIMVLISVDRYVAICYPLYYSTKVTKKRTNICVCLCWMFCVLVHSLILKDNLRQPGGYNTCVGQCVINLNYASGLADLVLSFIIPVTIIVVLYMRVFVVAVSQARAMRSHIASVTLKYSTKVTAKKSEMKAAITLGVVVVVFLMCVCPYFCLLLSSQDSRVDPESSAFMMCLLYLNSCLNPLIYALFYPWFRKSIKLIVTLKILEADSCDTHM
>XPLOC_44.2R.1.TAAR.2R.325.7tm_1.exons..Antennarius_maculatus
DEDELCFPQLLNSSCRKTIQSYFVSMLTYIILSCISIVTVILNILVIISISHFKRQLHTPTNLLLLSLAVSDCTVGILLVFQIILIDGCWFLGDIMCVVYFVLYYMFTAASIGTMILISVDRYVAICHPLHYSTKVTKKRINICICLCWMFCVLVHSLILKDNLVQPGGYNTCVGQCVINVNYASGLADMILSFIIPVSIIVVLYMRVFVVAVSQARAMRSHITSVTIKCSVKVTAKKSEMKAAITLGVVVVVFLICVCPYFCVLLSGQDSKIDAASSAIIMCLFYLNSCLNPLIYALFYPWFRKSIKLIMTLKILEADSCDTNM
>XPLOC_45.2R.1.TAAR.2R.334.7tm_1.exons..Antennarius_maculatus
MMTSPTDDELCFPHLLNSSCRKTMHPYFASLLIYIIMSSISITTVTLNMLVIISISHFKSFLSRQLHTPTNLLLLSLAVSDCTVGILLVFQIILIDGCWFLGDIMCVVYFVLYYMITSASIGTMVLISVDRYMAICHPLHYSAKVTKKKINICICLCWMFCVLVHSLILKDNLKQPGGYNTCVGQCVINVNYDSGLADMILSFIIPVSIIVVLYMRVFVVAVSQARAMRSHITSVTIKCSVKGTAKKSEMKAAITLGVVVVVFLICVCPYFCVSLSGQDSKIDASSSAFIMCLFYFNSCLNPLIYALFYPWFRKSIKLIVTLKILEADSCDTNM
>XPLOC_48.2R.1.TAAR.2R.326.7tm_1.exons..Antennarius_maculatus
TLEDFELCFPELFNTSCRKPNHSHSEAVLIYIVMPLTSLVTVTLNLLVIISISHFRRQLHTPTNFLLLSLAFSDCFVGVLMCFHIVITDGCWFLGDIMCALFNISDYTSTSASVGTMVLISVDRYVAICDPLHYSTKITVKRVTICICLCWVCSITYNSLLMNDNLNQINQYISCSGECVMVINYIAGVADIIFTFIAPVTVIIVLYMRVFVVAVSQARAMRSHITSVTLSRTVSAKKSELKAARTLGVVIVVFLACLCPYFCSSILGENSLFNVTSVPLQSWLFCFNSCLNPIIYAFCYPWYRKSVKLIVTFQILEPDSCEAHVL
>XPLOC_49.2R.1.TAAR.2R.275.7tm_1.exons..Antennarius_maculatus
MVFSFFHCRQLHTPTNFLLLSLAFSDFFVGILLCFHILISDGCWVLGNLMCGLFNILDFTCTSASVGTMVLISVDRYVAVCDPLHYSTTITVRRVTICICLCWVCSILYNCLLMNDNLKQLDRYISCFGECVIVINSFAGVADTILTFIAPVTVIIVLYMRVFVVAVSQARAIRAHITSVTHSRTVSAQNSELKAARTLGVVIVVFLTCLCPYFISSLVGENSMFNVTSVTLQNWLIGFNSCLNPVIYAFCYPWYRNSVKLLITFKIFQSDTCEA
>XPLOC_50.2R.1.TAAR.2R.276.7tm_1.exons..Antennarius_maculatus
MLLSLSRKLHTPTNLLLLSLAFSDFFVGILMSFQIVITNDCWVLGDIVCVAFSVLDFTTTSASVGTMVLISIDRYVAICYPLRYSTKITVRTVTVCICLCWICSLLYNSLLMYDNLKHPDRYALCIGECVTAITYIAGIADIVLTFFAPVTVIIVLYMRVFVVAMSQARAIKSHIMPVTHSGTVSAKKSELKAARTLGVVIVVFLTCLCPYFISSLVDENSLFTVSSVPLQNWLFYFNSCLNPIIYAFCYPWYRKSIKLIVTFKIIQSDSCDNNLL
>XPLOC_51.2R.1.TAAR.2R.327.7tm_1.exons..Antennarius_maculatus
METTEETELCFPEFLNTSCRKPKHTYSEAVLIYIVMPVTSVITVILNLLVIVSISHFKRQLHTATNLLLLSLAFSDFIVGVLMCFHIFITDGCWALGDIVCVAFSVFDFTGTSASVGTMVLISIDRYVAICEPLHYSSKITVTKVTVCICLCWVFSFLYNCLLIQDNLNQLDRYISCFGECIIVVDHIAGVADIIITFFAPVTVIIVLYMRVFMVAVSQARAMRSHITSVTHSRTMFAKKSELKAARTLGVVIVVFLTCLCPYFISSLVGESSLFTVSSVPLQNWLLSFNSCLNPIIYAFCSPWYRRCVKLIFTFKILEPDSCEAHV
>XPLOC_52.2R.1.TAAR.2R.334.7tm_1.exons..Antennarius_maculatus
MAIIERAELCFPQLLNNSCRKPVQNHTENILLHILLTCISVVTVALNLLVIISISHFRFFFSRQLHTPTNLLLLSLAVSDFSVGLLMMPIEILQTGGCWFLGTVICGVFHYCSFILTSASVGNMVLISVDRYVAICDPLCYSRKVTVRRVQLCVALCWACSVFYNGVILMDFLKHPDRYNTCYGECVVIITFISGAVDILVTFVGPVTVIIVLYMRVFVVAVSQARAMRSHVTSVTQQRSVCVTKKSERKAARTLGIVVVIFVMCFCPYYYPSFVGQNFSSSDNYSFFSFWLLYCNSCFNPVVYAFFYPWFRTSVKLIVTLKILQPNSCYVKIL
>XPLOC_53.2R.1.TAAR.2R.332.7tm_1.exons..Antennarius_maculatus
MTVIEEPELCFPQLLNTSCRKPVQNHRDSVLLHILLSCFSVLTVALNLLVIISVSHFRFSRQLHTPTNLLLLSLAVSDFFVGLLMMPIKILQTGGCWLLGTVICGMSCYCSFILTSSTVGNMVLISVDRYVAICDPLYYSRKVTVRRVQLCVGLCWACSVFYNGVILMDFLKHPDRHNSCDGQCVVIISFITGAVDILVTFVGPIAVIIVLYLRVFVVAVSQARAMRSHVTSVTQQRSVCVTKKSERKAARTLGIVVLLFLICYCPYYFPSFAGQDFSSGEDYSIFALWLLYFNSCFNPVVYAFFYPWFRTCVKLVVTRKIFQSNSCNANIL
>XPLOC_54.2R.1.TAAR.2R.334.7tm_1.exons..Antennarius_maculatus
MTVIEEPELCFPQLLNTSCRKPVQNHTEKILFHIVLSCISVLTVALNLLVIISISHFKYNFSRQLHTPTNLLLLSLAVSDFFVGLLFMPIKILQTGGCWLLGTVICRVFRYCSFILTSSSVGNMVLISVDRYVAICDPLCYSSKVTVRRVQLCVGLCWACSVFYNGVILMDFLKQTDGHNSCHGECVVVISLITGAVDILVTFVGPIAVIIILYMRVFVVAVSQARAMRSHVTSVTQQRSVCVTKKSERKAARTLGIVVLVFLICYCPYYFPSFAGEDNSFSADYSVFALWLLYCNSCFNPLVYAFFYPWFRTCMKLIVTLKILQPNSCYANVL
>XPLOC_55.2R.1.TAAR.2R.335.7tm_1.exons..Antennarius_maculatus
MAVIEEVEICFPQLLNTSCRKPVQNHAETIFLHVLLSCISVLTVTLNLLVIISISHFRHKFVYRQLHTPTNLLLLSLAVSDFFVGLVLMPIQILQTGGCWFLGTVICGMFYYSSFILTSASVGNMVLISVDRYVAICDPLCYSSKVTIKRVQLCVGLCWACSVFYNGVILMDFLKHPDKYNSCYGECVVIISFITGAVDVLVTFVGPVTVIIVLYLRVFVVAVSQARAMRSHVTSVTQQRSNCVTNKSERKAARTLGIVVFVFLICFCPYFYPSFAGQDMSTSLDFSIFAVWLLYCNSCLNPVVYALFYPWFRRSMKLIVTLQIVQPDSCNANIL
>XPLOC_56.2R.1.TAAR.2R.342.7tm_1.exons..Antennarius_maculatus
MVVVKEFELCFPQLVNTSCRKLVQNLAKDIFLHVLLSFISVLTVILNLLVIISISHFKYNSSEQYNFFFSRQLHTPTNLLLLSLAVSDFLVGILVMPIQIFHTRSCWFSGNMLCGLYGYSSFFLTSASVGNMVLISVDRYVAICDPLCYSRKVTLKRVELCVALCWACSVFYNGVILMDFLKNPDRYNSCYGECVVLITSIKGAVDILVTFVGPVTVIIVLYMRVFVVAVSQARAMRSHVTSVTQQRSVCVTKKSERKAARTLGIVVLVFLICFCPYYYPTFAGQDNSASLEFSVFALWLLYCNSCINPVVYALFYPWFRRSMKLIVTLQIVKPNSCNVNIL
>XPLOC_58.2R.1.TAAR.2R.329.7tm_1.exons..Antennarius_maculatus
EEVQVCFPMLPNTSCRKPLQNRAETIFNNSLLSCISVLTVILNLLVIMSISHFRHFSRQLHTSTNLLLLSLAVSDFFVGLFVMPIQILQTGGCWFWGNFLCALYNYLAFILTSASVGNMVLISVDRYVAICDPLCYSSKVTVKRVQLCVGLCWACSVFYSGMIMMDFLKQPDRYNSCYGECVFVVNFITGAVDILLTFIGPVTVIIVLYMRVFVVAVSQARAMRSHVTSVTQRRSVCVTNKSERKAARTLGIVVLVFLICFCPNYYPSFAGEDNLSSDEFSVFALWLLYCNSCLNPVVYAFFYPWFRRSMKLIVSLQILQPNSCDISIL
>XPLOC_59.2R.1.TAAR.2R.335.7tm_1.exons..Antennarius_maculatus
MTVIEEFELCFPQLLNTSCRKPVQNHLEIIFLYSLLPCISVLTVILNLLVIISISHFKYRHFSRQLHTPTNLLLLSLGVSDFLVGLLLMPIQILQTGGCWFFGTVMCVMLYYSSFILTSASVGNMVLISVDRYVAICDPLCYSRKVTVKRVQLCVGLCWACSVFYNGVILMDFLKQPDRYNSCYGECVVIISVINGAVDILVTFVGPVTVIIVLYMRVFVVAVSQARAMRSHVTSVTQQRSVCVTKKSERKAARTLGIVVLVFLICFCPYYYPSFAGEDNSSSDEFSVFFLWLLYCNSCLNPVVYALFYPWFRRSVKLIVTLQILQPNSCHINIL
>XPLOC_60.2R.1.TAAR.2R.341.7tm_1.exons..Antennarius_maculatus
MSSLVEDELCFPQLLNASCRKVLLPYYEPLLSYIILFFISIVTVILNMLVIISISHFKIMVTLFHSFLYRQLHTPTNFLLLSLAVSDCIVGLCMLFQTDLIDGCWFSGHIICVVYSTVGTIITSASVGTMVLISVDRYMAICHPLHYSTRVTVKRINISVCLCWMFFFLVHCRMLKDNLQQPGRYNTCVGQCFIVTEHTHVIADLFLSFIIPVTIIVVLYMRVFVVAVSQARAMRSHITSVTIKCSKKGTVKKSEMKAAITLGVVVVVFLICVCPFFCILLSGQNSMLNATSSIFVITLFQFNSCLNPLIYALFYPWFRKSIKLIVTLKVLRADSCDTNIL
>XPLOC_61.2R.1.TAAR.2R.335.7tm_1.exons..Antennarius_maculatus
MTVIEEFELCFPQLLNSSCRKPVQNRVEITVLYTVLSVISVLTVILNLLVIISISHFKYKFFSRQLHTPTNLLLLSLAVSDFSVGFLMMPIQILHTGGCWFWGNLLCGLFDYVSFILTSSSVGNMVLISVDRYVAICDPLCYSSKVTVRRVQVCVGLCWACSVFYNGVILMDFLKNPDRYNSCYGECVVVITFISGAVDNLLTFIGPVTVIIVLYLRVFVVAVSQARAMRSHVTSVTQQRSVCVTKKSERKAARTLGIVVLVFLMCFCPYFYPTFAGQDNSSSEEFSVFALWLLYCNSCINPVVYAFFYPWFGRSIKFIVTLKILQPNSCYASIL
>XPLOC_62.2R.1.TAAR.2R.275.7tm_1.exons..Antennarius_maculatus
FFFSRQLHTPTNLLLLSLAVSDFSVGFLMMPIQILHTGGCWFLGNLLCGLFDYVSFILTSSSVGNMVLISVDRYVAICDPLCYSRKVTVRRVQVCVGLCWACSVFYNGVILMDFLKNPDRYNSCDGECVVVITFITGTVDNLVTFVGPVTVIIVLYLRVFVVAVSQARAMRSHVTSVTQQRSVCVTKKSERKAARTLGIVVLVFLICFCPYFYPSFAGQDNLSGEEFSVFAVWLLYCNSCINPVVYAFFYPWFRRSMKLIVTLKILQPNSCDASI
>XPLOC_65.2R.1.TAAR.2R.326.7tm_1.exons..Antennarius_maculatus
LEMESRVNRSSALSPIHACYEIDDSYVLMRNLSVMCVLFHIFLGALSVITVCGNLLVIISIIYFKQLHTPTNTLILSLAVADLLVGVIVFPLTIEFSMGVCMFDHNLLCQVRGVFDVSLCTSSILNLCCISVDRYYAVCQPLTYKTKVNDYVVVVMVMVSWGLSVLIGVAFIIVGLSQKNCTSTCLINVIIANIFGLIFSFYLPVIVMLFIYMKIFFIARRQARSIQSMKSSRTISRLERKATKTLATVMGVFLICWLPFFLCQTVMSFSQVYIPIAVFEILNWFALSNSMLNPFIYAFFYSWFRSAFRMIISGKILNGDLSNSKL
>XPLOC_66.2R.1.TAAR.2R.324.7tm_1.exons..Antennarius_maculatus
EMQMSDNDTFVPIEIHPCYRTDVSYALMRNLSVMCVLFHIFLGALSVITVCGNLLVIISIIYFKQLHTPTNTLILSLAVADLLVGVIVFPLTIEFPISVCRFHNNLICQFRSIIDLSLCTSSILNLCCISVDRYYAVCRPLIYRAKINDRAARVMILVSWGLSALIALGFIIVGTVRVACGMNCFGNIVIANIFGLIFSFYLPVIVMLFIYLKIFFVAQRQARSIQSMKSRGTVGRLESKATKTLAIVMGVFIICWLPFFLSMTVMSFSQIYMPVAFLETLNWLALANSLLNPFIYAFFYSWFRSAFRMIISGKIIQGDFTNSK
>XPLOC_67.2R.1.TAAR.2R.318.7tm_1.exons..Antennarius_maculatus
VTYVANNIHTCYELGNSSYIILSSTSTACVLLSVVCGTLCAVTIGGNFLVIMSIIYFKQLHTPTNYLILSLAVADLLVGVLIVPFSMAFSVSSCWNEDLFCKVRDSFDISLCMCSILNLCCISIDRYFAVCQPLTYRTKINDQVVAAMILVSWSISALIGLGVILSGLNPDKCQENCSNNILLANVMGLILSFYLPVMIMLCIYFKIFLVAQKQARSIQIMKAGGSVSKLERKATTTLAIILGVFLCCWTPFYFCMTFLSFSHDSVSIAVFETLNWLALSNSMLNPFIYAFFYSWFRTAFRMIVSGKIFQGDFSNSKL
>XPLOC_68.2R.1.TAAR.2R.333.7tm_1.exons..Antennarius_maculatus
MEPRVTVNRSHAVNDIHPCYEIDEQSYPFTKKASIICVLLFLFLGLLAVVTTCGNLLVIISIIYFKQLHTSTNYLILSLAVADLLVGVLDFPFSMAYTTTTCWYHEDLFCKVRGSTDIALGQASILHLCCISIDRYYAICQPLIYKCKINDRVTGIMVLVSWGIPALTGIATINAGFNKSNCESGCLLDALISAIVGSILLFYIPVIIMLCIYLKIFLVAKRQANSILIRIHQSTKSRITISKMERKATKTLAIVMGVFLLCWTPFFLCIIFQPLTYDVTPISVVETFNWLAMSNSMLNPFIYGFFYSWFRSAFRIIISGKILQGDFSNSQLL
>XPLOC_69.2R.1.TAAR.2R.334.7tm_1.exons..Antennarius_maculatus
MEFRGAVNRSHAVNDMHPCYELDNTSYIFSRNPSIICILLYVFLGLLCAVTVCGNLLVIISIIYFKQLHIPTNYLILSLAVTDLLVGVLVFPFSMAYTVTSCRFNPVFFCQIRGIVDVMLSTTSILNLCCISIDRYYAICQPLTYRIKINDSVTRIMILVSWGVAAVLGISIMIASFNRQKCGQSCSVDPVISTTLACVFSFYIPVIIMLSIYLKIFLVAQRQAKSIQNTICQGTNKSGITLSKMQRKATKTLAIVMGVFLLCWSPFFFSMTVLSFVRVRVSLHVFETLNWLSLSNSMLNPFIYAFFYRWFRTAFAIILSGKIFQSDFSNLKLL
>XPLOC_70.2R.1.TAAR.2R.333.7tm_1.exons..Antennarius_maculatus
METRVTVNRSYTANDMHPCYELDKTYYVFSKNPSIRCVVLYVFLGLLSVVTICGNLLVIISIIYFKQLHTSTNYLILSLAVADLLVGVLVFPLSMAFTVTACLYHEGLFCKIRTSLDIVLSTASILNLCCISIDRYYAICHPLTYKTKITNQIIGLMVLMSWGTAALICLGVMFSGCIQGQCEQSFLIDALISTILPCIFSFYIPVITMLSIYLKILLVAKRQANSIQNTIYQNRNSGITASKMERKATKTLAIVMGVFLLCWTPYFVCIIFQPLISDITPIPVIETLNWLTLFNSMLNPFIYAFFYSWFRSAFRIIISGKILQGDFSNSKLL
>XPLOC_71.2R.1.TAAR.2R.330.7tm_1.exons..Antennarius_maculatus
VEPKVTANKSYTVNDMHPCYELDKTNFNWNPSILCVFFYIFLSLLSVVTICGNLLVIISIIYFKQLHTSTNYLILSLAVADLLVGVIIFPFSLAFTVTSCWYHEGLFCKVRLTLDVAVSQSSILHLCCISIDRYFAICQPLTYKSKINDHVIRFMILMSWGIAALIGFGTIFAGFNQSNCEDDCYLDALISTTVGSILTFYIPVSIMLSIYLKIFFIAKKQVNSIQNKILQHTNDRIHVSKMERKATKTLAIVMGVFLLCLTPFYLCIIFQPLTYDVTPISVVESLNWLALSNSMLNPFIYAFFYSWFRSAFRKIISGEIFRGDFFNSRL
>XPLOC_72.2R.1.TAAR.2R.333.7tm_1.exons..Antennarius_maculatus
METRVAVNRSYTVNDMHPCYELDKTYYVFSKNPSIRCVVLYVFLGLLSVVTICGNLLVIISIIYFKQLHTSTNYLILSLAVADLLVGVLVFPLSMAFTVTACLYHEGLFCKIRVSFDIVLSTASILNLCCISIDRYYAICHPLTYKTKITNQIIGLMVLMSWGTAALICIGVMFSGCNQGQCEGSFLTDALISTILPGVFTFYIPVIIILSIYLKILLVAKRQANSIQNTICQNRNSGITVSKMERKATKTLAIVMGVFLLCWTPYFVCIIFQPLISDITPIPVIETLNWLTLFNSMLNPFIYAFFYSWFRSAFKIIISGKILQGDFSNSQLV
>XPLOC_75.2R.1.TAAR.2R.328.7tm_1.exons..Antennarius_maculatus
MEPKMTVNRSYAVSDMHPCYDIDNISYVFTNNPSIICVSLYLFLGLLAVVTICGNLLVIISIIYFKQLHTSTNYLILSLAIADLLVGMLIFPFSMAFTVTSCWYHEDLSCKVRVSFHITLSQSSILHLCCISVDRYYAICQPLIYKAKINDRVIGIMILMSWGAAALIGFGTLNVGLSRSNCVSDCLHDTLMSTTVGSVLTFYIPVSVMLTTYLKIFFIAKHQANRIFQCSNSRKPVSKMERKATKTLAIVMGVFLLFWTPIFICIIIQPLTYNMTPISVVEAFNWIALSNSMLNPFIYAFFYSWFRSAFRIIISGKILHGDFINSQL
>XPLOC_76.2R.1.TAAR.2R.317.7tm_1.exons..Antennarius_maculatus
MHPCYEMDNSSYLFSKNTSILCVSLYAFLGLLSVVTICGNLLIIICIMYFKQLRTSTNYLILSLAVADLLVGVLVFPLSMAFTVTSCWYHDGLFCQIRVSFDITLSQSSMFHLFCISIDRYYAICHPLTYKTKINHLVIGIMIFLSWGMAALTGFSTINAGLNKDNCEDECLHDAFMSTTIGSILTFYIPVSIMLTIYLKIFFIAKKQANSIQNTFCQSRKPRIHVSKMERKATKTLAIVMGVFLLCWTPISISIIIQPLTYDVTPIVVLETFNWLALSNSMLNPFIYAFFYSRFRSAFLLTISGKIFQGDFSNSQL
>XPLOC_78.2R.1.TAAR.2R.333.7tm_1.exons..Antennarius_maculatus
MDPRLTVNRSYTVNDIHPCYEIDQTSYVLTRKTTIMCVLLYVFLGLLAVVTTCGNLLVIISIIYFKQLHTSTNYLILSLAVADLLVGVLDFPLGMAFTVTSCWYHEDLFCKVRSSFDVALCQASIFHLCCVSVDRYYAICQPLIYKSKINDRVIGIMVFVSWGIPALTGISTINAGFNKSNCDDGCLLDALMSTAVGSILLFYIPVILMLSIYLKIFFIAKRQANSIQDAICQSTKSRITVSKMERKATKTLAIVLGVFLLCWTPFFLCIIFQPLTYDVTPISVVEIFNCLAMSNSMLNPFIYAFFYSWFRSAFRIIISGKIFQGDFSNIQLL
>XPLOC_79.2R.1.TAAR.2R.333.7tm_1.exons..Antennarius_maculatus
MDPRLTVNRSYTVNDIHPCYEIDQTSYVLTRKTTIMCVLLYVFLGLLAVVTTCGNLLVIISIIYFKQLHTSTNYLILSLALADLLVGVLDFPLSMAFTVTSCWYHEDLFCKVRRSFDVALCQASIFHLCCVSVDRYYAICQPLIYKSKISDRVIGIMVLLSWGISALTGIGTINAGFNKSNCEDGCLLDALMSTTMGSIFLFYIPVILMLSIYLKIFFIAKRQANSIQDTICQSTKSRITVIKMERKATKTLAIVLGVFLLCWTPYFLCIIFQPLTYDVTPISVVEIFNCLAMSNSMLNPFIYAFFYSWFRSAFRIIISGKIFQGDFSNIQLL
>XPLOC_80.2R.1.TAAR.2R.334.7tm_1.exons..Antennarius_maculatus
MDLKATVNGSYTVDHMHPCYEFDKISYVPVFIKETSIMCALLYVFLGLLAVVITCGNLLVIISVVYFKQLHTSTNYLILSLAVADLLVGMLVFPFSMAFTLTSCWYHEDLLCKVRGGVDTTLSQASILHLCCISIDRYYAICQPLTYKSKVNNRAIGIMILMIWTISIVIGIGIAKLDFQKINCEDGCLLDVLSASIVSSIFCFYIPVIIMLSIYLKVFFVAKRQANSIQTTKFQGKKSRITLSKMERKATKTLAIVMGVFFLCWTPFFLCIIFQPLTYDVTPIVVVETFYWLALSNSMLNPFIYAFFYSWFRSAFRIIISGKILQGDFVNSKL
>XPLOC_82.2R.1.TAAR.2R.332.7tm_1.exons..Antennarius_maculatus
MEQSVTVNGSQTVSDMHPCYELDNTYYVFTKNPSILCVLLYLFLGLLSFVTTCGNLLVIIAIIYFKQLHTSTNYLILSLAVADLLVGVLVFPFSMAFTVTSCWYHEGLSCKIRGSFDVTLSTASILNLCCISIDRHYAICQPLTYKSKVNDRVIGIMILASWGIAALIGIGIIIAGFNQGKCEDSCIIDALISTTLACIFSFYIPVLIMLSIYLKIFIVAQKQANRVQNAICQRIKSGITVSKMERKATKTLAIVMGVFLLCWTPYFLCMIFQPLTYDVTPIAVIETLNWLTLFNSMLNPFIYAFFYSWFRSAFKIIISGKILQGDFTNSNL
>XPLOC_83.2R.1.TAAR.2R.332.7tm_1.exons..Antennarius_maculatus
MEQSVTVNGSQTVSDMHPCYELDNTYYVFTKNPSILCVLLYLFLGLLSLVTTCGNLLVIIAIIYFKQLHTSTNYLILSLAVADLLVGVLVFPFSMAFTVTSCWYHEGLSCKIRGSFDVTLSTASILNLCCISIDRHYAICQPLTYKSKVNDWVIGIMILASWGIAALIGIGIIIAGFNQGKCEDGCIIDALISTTLACIFSFYVPVLIMLSIYLKIFIVAQKQANRVQNAICQRTKTRITACKMERKATKTLAIVMGVFFLCWTPYFLCMIFQPLTYDVTPIAVIETLNWLALFNSMLNPFIYAFFYSWFRSAFKIIISGKILQGDFTNSNL
>XPLOC_84.2R.1.TAAR.2R.331.7tm_1.exons..Antennarius_maculatus
MEQRMTVNDSYTVYDMHPCYEFSTSNIFTSQPSILCVSLYIFLGLLAVVTTCGNLLVIISIIYFKQLHTSTNYLILSLAVADLLVGVLVFPFSMAFTVTSCLYHEGFFCKVRGSFDITLSQASILHLCCISIDRYYAICQPLSYKCKINNRVIWIMILVSWGISALIGIGIIIPGFNQGKCEDGCLLDALISTTVGSIFSFFVPAIIMLSIYLKIFLVAQKQANSIQNTVCQNRNSGITVSKMEKKATKTLAIVMGVFLLCWTPYFLRVIFQPLTYDVTPIAVIETLNWLTLFNSMLNPFIYAFFYSWFRSAFKIIISGKILQGDFTNSNL
>XPLOC_85.2R.1.TAAR.2R.331.7tm_1.exons..Antennarius_maculatus
MEQRMTVNDSYTVYDMHPCYEFSTSNIFTSQPSILCVSLYVFLGLLAVVTTCGNLLVIISIIYFKQLHTSTNYLILSLAVADLLVGVLVFPFSMAFTVTSCLYHEGFFCKVRRSFDITLSQASILHLCCISIDRYYAICQPLSYKCKINNQVIWIMILVSWGISALIGIGIIIPGFNQGKCEDGCLLDALISTTVGSIFSFFVPAIIMLSIYLKIFLVAQKQANSIQNTICQNRNSGITVSKMEKKATKTLAIVMGVFLLCWTPYFLRVIFQPLTYDVTPIAVIETLNWLTLFNSMLNPFIYAFFYSWFRSAFKIIISGKILQGDFTNSNL
>XPLOC_86.2R.1.TAAR.2R.331.7tm_1.exons..Antennarius_maculatus
MEQRMTVNDSYTVYDMHPCYEFSTSNIFTSQPSILCVSLYVFLGLLAVVTTCGNLLVIISIIYFKQLHTSTNYLILSLAVADLLVGVLVFPFSMAFTVTSCLYHEGFFCKVRRSFDITLSQASILHLCCISIDRYYAICQPLSYKCKINNQVIWIMILVSWGISALIGIGIIIPGFNQGKCEDGCLLDALISTTVGSIFSFFVPAIIMLSIYLKIFLVAQKQANSIQNTICQNRNSGITVSKMEKKATKTLAIVMGVFLLCWTPYFLRVIFQPLTYDVTPIAVIETLNWLTLFNSMLNPFIYAFFYSWFRSAFKIIISGKILQGDFTNSNL
>XPLOC_87.2R.1.TAAR.2R.331.7tm_1.exons..Antennarius_maculatus
MEQRMTVNDSYTVYDMHPCYEFSTSNIFTSQPSILCVSLYVFLGLLAVVTTCGNLLVIISIIYFKQLHTSTNYLILSLAVADLLVGVLVFPFSMAFTVTSCLYHEGFFCKVRGSFDITLSQASILHLCCISIDRYYAICQPLSYKCKINNQVIWIMILVSWGISALIGIGIIIPGFNQGKCEDGCLLDALISTTVGSIFSFFVPAIIMLSIYLKIFLVAQKQANSIQNTVCQNRNSGITVSKMEKKATKTLAIVMGVFLLCWTPYFLRVIFQPLTYDVTPIAVIETLNWLTLFNSMLNPFIYAFFYSWFRSAFKIIISGKILQGDFTNSNL
>XPLOC_88.2R.1.TAAR.2R.331.7tm_1.exons..Antennarius_maculatus
MEQRMTVNDSYTVYDMHPCYEFSTSNIFTSQPSILCVSLYIFLGLLAVVTTCGNLLVIISIIYFKQLHTSTNYLILSLAVADLLVGVLVFPFSMAFTVTSCLYHEGFFCKVRGSFDITLSQASILHLCCISIDRYYAICQPLSYKCKINNRVIWIMILVSWGISALIGIGIIIPGFNQGKCEDGCLLDALISTTVGSIFSFFVPAIIMLSIYLKIFLVAQKQANSIQNTICQNRNSGITVSKMEKKATKTLATVMGVFLLCWTPYFLRVIFQPLTYDVAPIAVIETLNWLTLFNSMLNPFIYAFFYSWFRSAFKIIISGKILQGDFTNSNL
>XPLOC_89.2R.1.TAAR.2R.331.7tm_1.exons..Antennarius_maculatus
MEQRMTVNDSYTVYDMHPCYEFSTSNIFTSQPSTLCVSLYVFLGLLAVVITCGNLLVIISIIYFKQLHTSTNYLILSLAVADLLVGVLVFPFSMAFTVTSCLYHEGFFCKVRGSFDITLSQASILHLCCISIDRYYAICQPLSYKCKINNRVIWIMILVSWGISALIGIGIIIPGFNQGKCEDGCLLDALISTTVGSIFSFFVPAIIMLSIYLKIFLVAQKQANSIQNTICQNRNSGITVSKMEKKATKTLAIVMGVFLLCWTPYFLRVIFQPLTYDVTPIAVIETLNWLTLFNSMLNPFIYAFFYSWFRSAFKIIISGKILQGDFTNSNL
>XPLOC_90.2R.1.TAAR.2R.332.7tm_1.exons..Antennarius_maculatus
MEQRMTVNDSYTVYDMHPCYEFSTSNIFTSQPSTLCVSLYIFLGLLAVVTTCGNLLVIISIIYFKQLHTSTNYLILSLAVADLLVGVLVFPFSMAFTVTSCLYHEGFFCKVRGSFDITLSQASILHLCCISIDRYYAICQPLSYKCKINNRVIWIMILVSWGISALIGIGIIISGFNQGKCEDGCLLDALISTTVGSIFSFFVPAIIMLSIYLKIFLVAQRQANSIQNTVCQNRNSGITVSKMEKKATKTLAIVMGVFLLCWTPYFLCIIFQPLTYDTTPTALIETLNWLTLFNSMLNPFIYAFFYRRFRSAFKIIISGKIFQGGFVNSKLL
>XPLOC_91.2R.1.TAAR.2R.318.7tm_1.exons..Antennarius_maculatus
IHPCYDSNSTALIFTSNPSMICIVVNILLGLLSLSTICGNLLVIISIIYFKQLQTPTNYLILSLSVADLLVGVFVFPFSMVFTVTSCLYHEDLRCKIRDSLDLSLCTSSIMNLCCISIDRYYAVCQPLTYRTKINAQVTMIMILMSWGIAIIIGIGISFGGYSQGTCEEMCSVDVVVANTMGLVFAFYCPAIIMVFIYLKIFLVAQKQMNIIQNTTCQSTRSGTTVSKMERKATKTLAIVMGVFLLCISPYCFLVVLQPLFHNPTPFSVIEALNWITFLNSMLNPLIYAFFYKWFRLAFKQIISGKIFQGDFANSRLF
>XPLOC_92.2R.1.TAAR.2R.316.7tm_1.exons..Antennarius_maculatus
HPCYDSNSTALIFTSNPSMICIVVNICLGLLSVFTICGNLLVIISIIYFKQLHTPTNYLIFSLAVADLLVGVLVFPFSMAFTVTSCLYHEDLICKIRDSFDVSLCTSSILNLCCISIDRYYAVCQPLTYRTKINAQVTMIMILMTWGIAVLIGIAITFGGYSQGTCEEMCSVDVIVANTMGPVLAFYFPAIIMVCIYLKIFLVAQKQVNIIQNTTCQSTRSGTTVSKMERKATKTLATVMGVFLLCLSPYFCCVVFQPLFHNPPPVPLIEALNWLTLSNSMLNPLIYAFFYKWFRLAFKKIISGKIFQGDFANSRL
>XPLOC_93.2R.1.TAAR.2R.317.7tm_1.exons..Antennarius_maculatus
IHPCYDSNSTALIFTSNPSMICVVLNICLGLLSVSTICGNLLVIISIIYFVQLHTPTNYLILSLAVADLLVGVLVFPFSMAFTVTSCLYHEDLICKIRDSFDVSLCTSSILNLCCISIDRYYAVCQPLTYRTKINAQVTMIMILMTWGIAVLIGIAIIFAGFSQGTCEEMCSVDVVVANTMGPVLSFYLPAIIMVCIYLKIFLVAQKQVNIIQNTTCQSTRSGTTVSKMERKATKTLATVMGVFLLCLSPYFFCVVFQPLFHNPPPVPLIEALNWLTLSNSMLNPLIYALFYKWFRLAFKMIISGKIFQVDFANSRL
>XPLOC_94.2R.1.TAAR.2R.316.7tm_1.exons..Antennarius_maculatus
HPCYDSNSTALIFTSNPSMICVVLNICLGLLSVSTICGNLLVIISIIYFVQLHTPTNYLILSLAVADLLVGVLVFPFSMAFTVTSCLYHEDLICKIRDSFDVSLCTSSILNLCCISIDRYYAVCQPLTYRTKINAQVTMIMILMTWGIAVLIGVAIIIAGFSQGTCEEMCSVDVVVANTMGPVLSFYLPAIIMVCIYLKIFLVAQKQVNIIQNTTCQSTRSGTTVSKMERKATKTLATVMGVFLLCLSPCFFCVVFQPLFHNPPPVPLIEALNWLTLSNSMLNPLIYAFFYKWFRLAFKTIISGKIFQGDFANTRL
>XPLOC_95.2R.1.TAAR.2R.318.7tm_1.exons..Antennarius_maculatus
IHPCYDANSTALIFTSNPSMICIVVNIILGLLSVSTICGNLLVIISIIYFIQLHTPTNYLILSLAVADLLVGVLVFPFSMTFTVTSCLYHEDLICKIRDSFDVSLCTSSILNLCCISIDRYYAVCQPLTYRTKINTQVTLIMIMVTWTISVLIGIAIIIAGFSQGTCEEMCSVDVVMANTMGPVLSFYLPAIIMLCIYLKIFLVAQKQVNIIQNTSCQSTRSGTTVSKMERKATKTLATVMGVFLLCLAPYFLFVIFHPLSNNPPPVPVIEALNWLALSNSMLNPLIYAFFYKWFRLAFRLILSSKIFRHDLANSRLF
>XPLOC_96.2R.1.TAAR.2R.329.7tm_1.exons..Antennarius_maculatus
QIKNMDENLTINDIHPCYELNGTTYRFTGNPSMICVLVYFFLGLISVATICGNLLVIISIIYFKQLHTPTNYLILSLAVADLLVGVLVFPFSMAFTVTSCLYHEDLLCKIRDSFDISLCTSSILNLCCISIDRYYAVCQPLTYRTKINAQVTMIMILMSWGISILIAMANIFAGYSQGTCEEMCTVDVILANTMGPVFGFYSPAIIMLAIYLKIFLVAQKQLNTIQNTCQSTRSGTTVSKMERKATKTLATVMGVFLLCMAPYFLCVVFQPLSNNPPPVPVIETLNWLTLSNSMLNPLIYAFFYKWFRFAFRTIISGKIFQGDFANSRL
>XPLOC_97.2R.1.TAAR.2R.335.7tm_1.exons..Antennarius_maculatus
AGRMNLQTIFNRTGGFQHEYSRNCLQNSSCLMAINPTVISVLLCMFYSCLSLVISCGNILVITSIFYFKQLHTPTNYLILSLAVADLLVGILICPFSMSLTEASCWYDERILCKIRGSFDLALSNSSILHLCCISVDRYYAVCHPLRYSAKINNNAVAIMILVSWSLSVFIGIGVMIIGFQNDKCTESCSFDVQIAPTFGCILSFYFPAGVMLCIYLKILQVAQSQAHRIQKTTCPGTKTAITLSKTETKATKTLAIVMGVFLICWTPFFLCLTFQPVTKYAIPASAIETLSWLGRSNSMINPFVYAWFYSWFRTAFRILISGKLYKGYCRNSKL
>XPLOC_98.2R.1.TAAR.2R.326.7tm_1.exons..Antennarius_maculatus
METKSFGNRSDDDLEDKFLCNNTTNDVGAVNTMYLFLIFLGLLSVFIMFGNLLVIISIIYFRQLHTPTNYLILSLAVADLLVGVLVLPLSIVSLIICGNLQDVLCKLRGCFDIILCTCSILNLCSISVDRYYAVCQPLKYRTKVNIHVIVIMILVSWTVSALNGLTITVLGVNQENSSIKKCVLFKNASSAILGTFSSFFLPAFIMSMIYVKILTEAQKQIRSIQNMNCQITKTESKMERKATGTLAIIMGVFLLCWTPFFLSVAFNSLSHYKIPVPLIEAFKWLGWSNSMLNPFVYGFFYSWFRSAFRMIISGKIFRADLSNSKL
>XPLOC_99.2R.1.TAAR.2R.325.7tm_1.exons..Antennarius_maculatus
METKSFGNRSDDDFDDNILCNYTTNHVGAVNTMYLFYIFISLLSVLIMCGNLLVIISIVYFRQLHTPTNYLILSLAVADLLVGVLVLPLSIVSLIICGHLQDVICKIRSCLDMILSLCSMLNLCSISVDRYYAVCQPLKYRTKVNIHVIMIMVLVSWTVPALSGITIAVLGVNKENHNKRCVLYRNVSVGFVAAVVGFFLPGIIMSVVYLKILTEAQKQTRSIQSITCQLLKTESKMERKATKTLAIIMGVFLICWSPFCVCYTIITATHFVIPGPLIEAFKWLGWSNSMFNPFIYGFFYSWFRSAFRMIISGKIFQADFTNTKL
>XPLOC_100.2R.1.TAAR.2R.319.7tm_1.exons..Antennarius_maculatus
FVNMSDDFEDTFLCNNTTNDLGALTTMYLLCTFLMLLSLLIMCGNLLVIISIVYFRQLHTPTNYLIFSLAVADLLVGVVVLPLSIVSVNICGHLQDVICKLRSCFDIALCACSILNLCSISVDRYYAVCQPLKYRAKVNIHVIMILVLVSWAIPALSGITITVLGVNQEQSNKRCALFRNVSLAILGSLLGFFLPGIIMSVIYVKILTEAQRQTRSIRNINCKFTKTERKMERKATKTLAIIMGVFLICWTPFFLCYSFNILSKYKLPGPLIEAFKWLGWSNSMLNPFVYGFFYSWFRSAFRKIISGKIFQADFTNTKL
>XPLOC_101.2R.1.TAAR.2R.293.7tm_1.exons..Antennarius_maculatus
MYILCIFISLLSVLILCGNLLVIISIVYFRQLHTPTNYLILSLAVADLLVGAVVLPLSIVSLIICGHLQNVICKLRSSFDMILSLCSVFHLCSISVDRYYAVCQPLKYRTKVNIHVIVIMVLVSWTVPALSGITIAVLGVNKENHNKRCVLYRNVSVGFVAIIVSFFLPGIIMSMIYVKILTEAQKQIRSIQNINCQIMKTESKMERKATKTLAIIMGVFLICWSPFCVCYTIITATHFVIPVPLLEAFKWLGWSNSMFNPFIYGFFYSWFRSAFRMIISGKIFQADFTNTKL
>XPLOC_105.2R.1.TAAR.2R.325.7tm_1.exons..Antennarius_maculatus
MEPKSFVNRSDDDFEDISLCNNTKNDIGAVNTMYLLCIVLGLLSVLIMCGNLLVITSIIYFRQLHSPTNYLILSLAVADLFVGVLLLPLSIVSVNICGHLQNVICKLRSCLDMILCTCSILHLCSISVDRYYAVCQPLKYRTKVNIHVIVIMVLVSWTVSALNGITITVLGVNQGKSNKRCVLFRNVSLAIMGIVLGFFLPAIIMSMIYLKILTEAHKQTRSIQNTTCQLTKTERKMERKATKTLAIIMGVFLICWTPFFLSVASNPLSHYTIPGPLIEAFKWLGWSNSMLNPFVYGFFYSWFRSAFRMIISGKIFQADLTDTKL
>XPLOC_106.2R.1.TAAR.2R.299.7tm_1.exons..Antennarius_maculatus
KKTVTTIYILCIFISLLSVLILCGNLLVIISIIYFRQLHTPTNYLILSLAAADLLVGAVVLPLSIVSLIICVRIQDVICKIRSCLDMILSLCSILNLFSISVDRYYAVCQPLKYRTKVNIHVIMIMVLVSWTVPALNGITLAVLGVNKESHNKRCALYRNVSGGFVVNIVCFFLPGIIMSMIYVNILTEAQKQTRCIQNMNCQITKTESKMERKATKTLAIIMGVFLICWSPFSFCYNIVTATHFVIPVPLLEAFKWLGWSNSMFNPFVYGFFYSWFRSAFRMIISGKIFQADFTNTKL
>LOCXPTAAR73.132.HIT1.TAAR.2R.324.7tm_1.exons1.scaffold_35.Antennarius_maculatus
ATGGAQLCFPNLNFSCRRLRRPLPETATLYAAMALVSLVTVTLNLMVVISISHFRQLHTPTNILLLSLAVSDLVVGALAMPIEGLRYIETCWLVGRLMCAVTPYVSYCLLSASVGNMVLISVDRYLAICDPLLYGTKVTLTRVKILICLCWACSLVYNGCILIGHLEQPGRFSSCHGECVVVISHMSGMLDLFVTFIGPSTVMVVLYLRVFGVAVSQMRVIRRQIAANASAPPPKKSERKAAMTLGIVVTVFLMCFCPYYFPTIVGVDTSTSLSYFAVLSWIMLLNSCMNPLIYALFYTWFRKAIKLIITLRILQPHSWESNIM
>LOCXPTAAR74.134.HIT1.TAAR.2R.307.7tm_1.exons2.scaffold_41.Antennarius_maculatus
SMKEVELCFPELFNASCRKPKHSYADTVLTYLMMPLASVTLTLNLLVIVSISRFKQLHTPTNLLLLSLASADFLVGAMMGFHIHITDGCWVLGDLMCDVFNILNFTCTSASVGAMVLILVDRYMAICDPLCYSMKVTVRRVTVCNFLCWIFAFLYSIILINNNLNQLDRYFSCFGECVVVITYIAGITDIILTFFAPDIVIIVLYTRVFVIAVSQARAMRSHVTSVTRSRTIFAKKSELKAARTIGVVIDVFLTCYCPHFISSLLGENSSFNACKGLHALTGMDFLFELLFKSNNLCFVLSLVSKIC
>LOCXPTAAR75.140.HIT1.TAAR.2R.329.7tm_1.exons2.scaffold_42.Antennarius_maculatus
MTDIEEFELCFPQLFNTSCRKPVQNHVKTIVLYFLLSCISVLTVILNLLVIIAVSHFKQLHTPTNLLLLSLAVSDFSVGFLVMPIQIPHMWDCWFLGNLFCGLFVYGVSTLISVSVGNMVLISVDRYVAICDPLCYSIKVTVRRVELCVGLCWACSVFYNGVILMDFLKHPGRYNSCYGECVVVVNFISGAVDIVVTFVGPIAVIIVLYMRVFVVAVSQARAMRSHVTSVTQQRSVCVTKKSERKAARTLGIIVHVFLICFCPYYYMSVAGEDNSSTDEFSNFSLWLLYCNSCLNPVIYAFFYPWFRRSMKLIVTLQILQPNSCDIHIL
>LOCXPTAAR76.151.HIT1.TAAR.2R.329.7tm_1.exons2.scaffold_42.Antennarius_maculatus
MTSFNESELCFPLLINSSCKKTTQHSFSSIFTYITLCSISIITVILNMLVIISISHFRQLHTPTNLLLLSLAVSDSTVGFIMLFQAILQDSCWFLGDITCVAYYSISYISTSASIGTMVLVSVDRYVAICDPLHYSTKVTVKRINICICLCWMFSVLVHCLLLKHNLEKPGRYNTCVGQCIIVTDHVSALTDMILSFTLPVTVIVVLYMRVFVVAVSQARAMRSHVTSVTIKCSVKVTAKKSELKAAITLGVVVLVFLICVCPFFSITFSGQDGLLDSSTFTFILAMFFFNSCLNPLIYALFYPWFRKSIQLIVALKILQAGSRYTNIL
>LOCXPTAAR77.158.HIT1.TAAR.2R.329.7tm_1.exons2.scaffold_42.Antennarius_maculatus
MTSFNESELCFPLLINSSCKKTTQHSFSSIFTYITLCSISIITVILNMLVIISISHFRQLHTPTNLLLLSLAVSDSTVGFIMLFQAILQDSCWFLGDITCVAYYSISYISTSASIGTMVLISVDRYVAICDPLHYSTKVTVKRINICICLCWMFSVLVHCLLLKHNLEKPGRYNTCVGQCIIVTDHVSALTDMILSFTLPVTVIVVLYMRVFVVAVSQARAMRSHVTSVTIKCSVKVTAKKSELKAAITLGVVVLVFLICVCPFFSITFSGQDGLLDSSTFTFILAMFFFNSCLNPLIYALFYPWFRKSIQLIVALKILQAGSRYTNIL
>LOCXPTAAR78.174.HIT1.TAAR.2R.329.7tm_1.exons2.scaffold_42.Antennarius_maculatus
MTDIEEFELCFPQLFNTSCRKPVQNHVKTIVLYFLLSCISVLTVILNLLVIIAVSHFKQLHTPTNLLLLSLAVSDFSVGFLVMPIQIPHMWDCWFLGNLFCGLFVYGVSTLISVSVGNMVLISVDRYVAICDPLCYSIKVTVRRVELCVGLCWACSVFYNGVILMDFLKHPGRYNSCYGECVVVVNFISGAVDIVVTFVGPIAVIIVLYMRVFVVAVSQARAMRSHVTSVTQQRSVCVTKKSERKAARTLGIIVHVFLICFCPYYYMSVAGEDNSSTDEFSNFSLWLLYCNSCLNPVIYVFFYPWFRRSMKLIVTLQILEPNSCDIHIL
>LOCXPTAAR1.175.HIT1.TAAR.2R.330.7tm_1.exons2.scaffold_42.Antennarius_maculatus
IMTVIEEFELCFPHLFNASCRKTVQNRAETIFLHVLLSCISVLTVLLNLLVIIAVSHFKQLHTPTNLLLLSLAVSDFSVGFLLMPIQILNTGGCLFSGTVLCGLFGYTSFILTSVSVGNMVLISVDRYVAICDPLCYSIKVTVRRVELCVGLCWACSVFYNGVILMDFLKHPGRYNSCYGECLFVFNFINGAVDVVVTFVGPIAVIIVLYMRVFVVAVSQARAMRSHVTSVTQQRSVCVTKKSERKAARTLGIVVLVFLMCFCPFYYPSFAGEDISNSEDFSVFCLWLLYCNSCLNPLIYAFFYPWFRRSMKLIVTLQILQTNSCNVNIL
>XPLOC_2.1.Ora.1R.318.V1R.exons1.scaffold_3.Antennarius_maculatus
MQSQEFIRGMLYLSLTVVGVPGNVAIIVAFLLLLYQENCLLPADAIILHLACVNLLVVGVRCLLETLASLHLSSIFSDLGCKAVIFVYRTSRSLSIWLTFVLSAYQCLSIAPPGSRWASVRTVVTQYLGLVFLFLWLINTCMSTAAVLFSFGTQNDSSLLNHGINVQFCYVHFPSKLSKQANGAAQVGRDVVPMALMTLASLIILVFLYKHSQQVKGFRSSSRGGGGESGVGGGAELRAAKAVVALVTLYVVLYGIDNGLWVYTLTVRKTMRSPLISDLRIFFSSLYAVLSPVVIIASNRKVNGRLRCRVQLMRTQEK
>XPLOC_3.1.Ora.1R.313.V1R.exons1.scaffold_3.Antennarius_maculatus
MDLCVTIKGVSFLLQTGMGILGNTVVLLAYVQVIFTKTKLLPVDMILCHLAFANLMLLLTRCVPQTMTVFGMRDLLNDPGCKVVIYTYRISRALSVCITCMLSVFQALTIAPAGARLSRLKLALPSLVLPTFAGLWFLNMAICIAAPFFSMAPRNGTVPAFTLNLGFCHVDFRDNLSYVINGVAVSGRDFSFVALMLGSSGYILVLLHRHSHRMRRLHRSHSSGAETRAAKTVLTLVVLYVVFFGIDNVIWIYMLTVAKVSPVVADMRVFFSSCYASLSPYFIISSNSKVKAKIVCAAEQDPPSEDTQESSDK
>XPLOC_4.1.Ora.1R.357.7tm_1.exons1.scaffold_3.Antennarius_maculatus
VLFYLMCVRGWIVLILSVPSSQVFQSAIESPSRRLPPSDTILVHLSLANLLTSLFRTVPIFVSDLGLNVSLSPGWCRVFMLLWVWWRAVGCWVTLALSVFHCTTLRRQRVAFGPREQQRERRRVWIVLGLVWGANLAFSIPALVFTTHVHGNATVELMVISCTTRPLLGCVWEFPSNQQGSAFASASLALNEVLPLVLMVCTNLATLHALGKHIRTVTSGRELGAHGELDKHVSTERKAAHVIMSLVSLFVVCWALQVAAVTYYNHDGGHHAEGLLTVAHFSASLFVGFSPMVVALGHGKLRRRILNMILRWFKFIHCSRKDSKKFDKSPQTKGKGKQTIFVVQQVRKGTKVEEKAK
>XPLOC_5.1.Ora.1R.278.7tm_1.exons3.scaffold_3.Antennarius_maculatus
MDLMEDAGSTELVGMGLRVSVSPVQIAFYIILVLLGIMGNATVVGVIGQSVIKDGGGGRNSDIIIINMAFSNLLVSLMRNILLFISDMGLQVFQLYSSKEWCQFLMGIWVWLRSVSVWSTLFLSAFHLQTLRRVTPVMGSSHGARGVPRNLLMSLGLVWFLNFIYSIPAHIFSTSGNENSTEVRTLCSQTLMLVSSTTRPLLGCVWNFPSSFIGLAYATTSMVIHETLPIILMALTNLGSLYTLYTHSRMQSSVQGTSAKKRVPAERRAAKVRNRILL
>XPLOC_1.1.Ora.1R.294.7tm_1.exons1.scaffold_21.Antennarius_maculatus
LLSIRVLISFVGLVGNVYLIFSIIQTTNSKIKSFEFFLLGLASANLEEIVIVNIYDIVLLQSSSTTTSIWLCSSLKFLTMFGEISSILFTVLISVYRYQKLRNAEKRANLQIYMDSIRSAKMMIGVCVMFSVLLSVPIFAISGKDSAENGTGNSTGCPPDFFQCDRHNCHLANGIYKYLFILLCNLLPLIIVTVTSCLIISVILNKRRMVTPVVSVSGSSQLVRSRKDPRLQRSSIAVLAAMGLFQVDWTLYLILQLSFSPHDFPFWAEMEYFISTSYTSISPYMYGIGNNLFS
>XPLOC_1.2R.1.Ora.2R.318.V1R.exons..Antennarius_maculatus
MQSQEFIRGMLYLSLTVVGVPGNVAIIVAFLLLLYQENCLLPADAIILHLACVNLLVVGVRCLLETLASLHLSSIFSDLGCKAVIFVYRTSRSLSIWLTFVLSAYQCLSIAPPGSRWASVRTVVTQYLGLVFLFLWLINTCMSTAAVLFSFGTQNDSSLLNHGINVQFCYVHFPSKLSKQANGAAQVGRDVVPMALMTLASLIILVFLYKHSQQVKGFRSSSRGGGGESGVGGGAELRAAKAVVALVTLYVVLYGIDNGLWVYTLTVRKTMRSPLISDLRIFFSSLYAVLSPVVIIASNRKVNGRLRCRVQLMRTQEK
>XPLOC_2.2R.1.Ora.2R.313.V1R.exons..Antennarius_maculatus
MDLCVTIKGVSFLLQTGMGILGNTVVLLAYVQVIFTKTKLLPVDMILCHLAFANLMLLLTRCVPQTMTVFGMRDLLNDPGCKVVIYTYRISRALSVCITCMLSVFQALTIAPAGARLSRLKLALPSLVLPTFAGLWFLNMAICIAAPFFSMAPRNGTVPAFTLNLGFCHVDFRDNLSYVINGVAVSGRDFSFVALMLGSSGYILVLLHRHSHRMRRLHRSHSSGAETRAAKTVLTLVVLYVVFFGIDNVIWIYMLTVAKVSPVVADMRVFFSSCYASLSPYFIISSNSKVKAKIVCAAEQDPPSEDTQESSDK
>XPLOC_3.2R.1.Ora.2R.357.7tm_1.exons..Antennarius_maculatus
VLFYLMCVRGWIVLILSVPSSQVFQSAIESPSRRLPPSDTILVHLSLANLLTSLFRTVPIFVSDLGLNVSLSPGWCRVFMLLWVWWRAVGCWVTLALSVFHCTTLRRQRVAFGPREQQRERRRVWIVLGLVWGANLAFSIPALVFTTHVHGNATVELMVISCTTRPLLGCVWEFPSNQQGSAFASASLALNEVLPLVLMVCTNLATLHALGKHIRTVTSGRELGAHGELDKHVSTERKAAHVIMSLVSLFVVCWALQVAAVTYYNHDGGHHAEGLLTVAHFSASLFVGFSPMVVALGHGKLRRRILNMILRWFKFIHCSRKDSKKFDKSPQTKGKGKQTIFVVQQVRKGTKVEEKAK
>LOCXPDreOlfCa1.221.HIT1.OlfC.1R.846.ANF_receptor.exons6.scaffold_30.Antennarius_maculatus
TASGDIIIGGIFPIHEDVDKENQSFVPQQKQCIRFQIRGLTRALAMINAIETMNKSPALADANITLGYWIQDSCSDVNTALRATAHFTQQVNCQARDNTSTCRRPVMAVIGAAYSEISIAIARQLTLQMIPQISYSSTAVVLSDKSRFPAFMRTIPNDKHQTAAMVSLLNTYGWNWVGIVTTDGNYGLSALDNFVSQASENGICVAFRSILPQSITNQDMKSAITQTAKTIIRNPKVQVIVSFAKPTHMMYLYRELKSQILKAGQNVESMKRVWVASDSWSSSVSVNGNLSLEDIGHVLGFTFKSENLSSFLEYLDRLEATAYADTENNSFVREFYMQINASKHYRDNELVSKAVKTLREHTEADTTFSVEMAVSAITQAVASICKSVDCRTADRVQPWEVLKALWMQEFKLRQHTYMFDSNGDINQGYDVNMWRSDGEKSLIHDIIAEYHPQSNNFTYTNYSSPQSLQDLRHIISKCSNSCVPGEFKKTAEGQHTCCYECINCTENYFSNSTDMDQCLSCDTDSEWSTAGSSSCRPKALTFFCWQDGFAVVLLTFCALGILLAVLVSALFLHQRNTPIVKAAGGPLSQAILFSLIISYISAVMFVGRPNSIQCKARQVLFGLSFTLCVSCILVKTLQILLAFQFNPELQETLKKLYRPYIIITICVALQAAICICWLILKSPFNQINKNPTTLLEDCNEGSYLAFGVMLGYIAILVFVCFICAFKGRKLPQQYNEAKFITFSMLLYLISWLLFVPVYVTTSGVYLPAVEMVVILISNYGILSCHFFPKCYVILFKREKNTNSAFRKNLYEYSNKSRDSVSVSTSSVSEKQSNSQCIILRASSVPK
>LOCXPOlfC2.81.HIT1.OlfC.2R.832.ANF_receptor.exons8.scaffold_38.Antennarius_maculatus
ASIVKCKPQSTARLPTFSMDGDFVIGGVFSTHVFKHYLKYNYTTEPEPVRCTGSIDYRQLRFSQAMIFAIEEINNSTELLPGVKLGYQIHDSCFSVPVIVHVAFQLSNGLDQAFHTGDNCSQSGMVVGVVGESGSTRSMIMSRIIGSFDIPQVSYFATCACLSDKMQYPNFFRTVPSDQFQADALAKLVKHFGWTWIGAVRSDTDYGNNGMASFLLTAQKEGICVEYSVSFNPTNPRSKIQRVADVIRRSTARVVVAFIASSELTLLLEELSREASPPRQWVGTEAWVTNRDMLKYGFCAGAIGFGTEQSVIPGFRDFLLDLSPTKAASSPMLTEFWEVVFNCRLGTFTATGERMCDGTEDMQTLQNPYTDTSQLRITNMVYKAVYALAHALHNTLCPDTNSSTHCDKYSKISTKEVLNQLKKVKFNLNGYDVSFDANGDPVAKYELVNWQKSHRGSIEIVTVGHYDGSLPAGQEFQINTKLMFMEGVTKVPKSVCSDRCRPGTRKVLQKGKPICCYDCVRCPDGEISNSTDSLDCTPCSHEFWPNAESYTCLPKPVEFLSYDEVLGIILAAFSVGGACLTIMTAVLFYQNRTSPIVKANNSELSFLLLFSLTLCFLSSLTFIGAPSDWSCMLRHTAFAITFVLCMSCILGKTIVVLMAFKATLPGSNVMKWFGPLQQRITVACITFIQVLICTIWLVVSPPFPIKNLTVYKKRIILECALGSAVGFWGVLGYIGLLAVFCLVLAILARKLPDSFNEAKLITFSMLIFCAVWITFIPAYVSSPGKFTVAVEIFAILASSFGLIFCIFAPKCFIILFKPDKNTRKQFLNKNKS
>LOCXPOlfC3.85.HIT1.OlfC.2R.832.ANF_receptor.exons8.scaffold_38.Antennarius_maculatus
ASSVKCKPQSTARLPTFSMDGDFVIGGVFAIHLYKHTLKYNYTTEPEPVRCTGSIDYRQLRFSQAMIFAIEEINNSTELLPGVKLGYQIQDSCFYMPVIVHVAFQLSNSPDQAFHTGDNCSQSGMMVGVVGETGSTRSMIMSRIIGSFDIPQVSYFATCACLSDKMQYPNFFRTVPSDQFQADALAKLVKHFGWTWIGVVRSDTDYGNNGMASFLLTAQKEGICVEYSVSFHPRNPRSKIQRVADVIRRSTARVVVAFTASFELRLLLEELSREASPPRQWVGTEAWVTNPDMLKYGFCAGAIGFGIEQSVIPGLRDFLLDLSPTKVASSPMLTEFWEVAFNCRLGTFTATGERMCDGTEDMQTLQNPYTDTSQLRITNMVYKAVYALAHALHNTLCPDRNSSTHCDKYSKISTKEVLNQLKKVKFNLNGYDVSFDANGDPVAKYELVNWQKSHRGSIEIVTVGHYDASLPAGQEFQINTKLMFMEGVTKVPKSVCSDRCRPGTRKVLQKGKPICCYDCVRCPDGEISNSTDSLDCTPCSHEFWPNAESYTCLPKPVEFLSYDEVLGIILAAFSVGGACLTIMTAVLFYQHRISPIVKANNSELSFLLLFSLTLCFLSSLTFIGAPSDWSCMLRHTAFAITFVLCMSCILGKTIVVLMAFKATLPGRNVMKWFGPLQQRITVACITFIQVLICTIWLVVSPPFPIKNLTVYKKRIILECALGSAVGFWGVLGYIGLLAVFCLVLAILARKLPDSFNEAKLITFSMLIFCAVWITFIPAYVSSPGKFTVAVEIFAILASSFGLIFCIFAPKCFIILFKPDKNTRKQFLNKNKS
>LOCXPOlfC4.88.HIT1.OlfC.2R.826.ANF_receptor.exons8.scaffold_38.Antennarius_maculatus
ASSVKCEPQGTARLPAFSMDGDFVIGGVFAIHLYKHTLRYNYTTVPEPLRCTGSIEYRQLRFSQAMIFAIEEINNSTELLPGVKLGYQIHDSCFYVPIIVRVAFQLSNSPDQAFHTGDNCSQSGMVVGVVGESGSTRSMIMSRIIGTFNIPQVSYFATCACLSDKMQYPNFFRTVPSDQFQADALAKLVKHFGWTWIGAVRSDTDYGNNGMASFLLTAQKEGICVEYSVSFHPTNPRSKIQRVADVIRRSTARVVVAFIASSELTLLLEELSREASPPRQWVGTEAWVTNPDMLKYGFCAGAFGFGIEQSVIPGLRDFLLDLSPTKVASSPMLTEFWEVAFNCRLGTCERMCDGTEDMQTLQNPYTDTSQLRITNMVYKAVYALAHALHNTLCPDTNSSTHCDKYSKISTKEVLNQLKKVKFNLNGYDVSFDANGDPVAKYELVNWQKSHRGSIEIVTVGHYDASLPAGQEFQINTKLMFMEGVTKVPKSVCSDRCRPGTRKVLQKGKPICCYDCVRCPDGEISNSTDSLDCTPCSHEFWPNAESYTCLPKPVEFLSYDEVLGIILAAFSVGGACLTIMTAVLFYQHRISPIVKANNSELSFLLLFSLTLCFLSSLTFIGAPSDWSCMLRHTAFAITFVLCMSCILGKTIVVLMAFKATLPGSNVMKWFGPLQQRITVACITFIQVLICTIWLVVSPPFPIKNLTVYKKRIILECALGSAVGFWGVLGYIGLLAVFCLVLAILARKLPDSFNEAKLITFSMLIFCAVWITFIPAYVSSPGKFTVAVEIFAILASSFGLIFCIFAPKCFIILFKPDKNTRKQFLNKN
>LOCXPOlfC5.95.HIT1.OlfC.2R.832.ANF_receptor.exons8.scaffold_42.Antennarius_maculatus
ASTVTCKPQGAARLPAFSMDGDFVIGGVFSIHLYKHTLRYNYTTVPEPLRCTGSIDSRQLRFSQAMIFAIEEINNSTELLPGVKLGYQIHDSCTSVPVIVHVAFQLSNSLDQAFHTGDNCSQSGMVVGVVGESGSTGSISMSRIIGTFNIPQVSYFATCACLSDKMQYPNFFRTVPSDQFQADALAKLVKHFGWTWIGAVRSDSDYGNNGMASFLLTAQKEGICVEYSVSFHRTNPRSKIQRVADVIRRSTAHVIVAFIADSEMRLLLEELSREASPPRQWVGTEGWVTNRDMLKYRFCAGAIGFGIEQSVIPGLRDFLLDLSATKVASSPVLTEFWEVVFNCRLGTFTATGERMCDGTEDMQTLQNPYTDTSQLRITNMVYKAVYALAHALHNTLCPDTNSSTHCDKYNKLSLEEVLNQLKKVKFNLNGYDVSFDANGDPVAKYELVNWQKSHRGSIEIVTVGHYDGSLPAGQEFQINTNLVFMEGVTKVPKSVCSDRCHPGTRKVLQKGKPICCYDCVRCPDGEISNSTDSLDCTPCLHEFWPNAESNTCLPKPVEFLSYDEVLGIILAAFSVGGACLTIMTAVLFYQHRTSPIVKANNSELSFLLLFSLTLCFLSSLTFIGAPSDWSCMLRHTAFAITFVLCMSCILGKTIVVLMAFKATLPGRNVMKWFGPLQQRITVACITFIQVLICTIWLVVSPPFPIKNLTVYKKRIILECALGSAVGFWGVLGYIGLLAVFCLVLAILARKLPDSFNEAKLITFSMLIFCAVWITFIPAYVSSPGKFTVAVEIFAILASSFGLIFCIFGPKCFIILFKPDKNTKKQVLNKNKS
>LOCXPOlfC6.99.HIT1.OlfC.2R.830.ANF_receptor.exons8.scaffold_42.Antennarius_maculatus
ASSVRCTLQARPRQPAFSLDGDYVIGGVFSLHYHMHIVDQHDYSSMPDPLRCTGRLEKLELRLMRSMIFAIKEINNSTDLLPGIKLGYEIHDSCTSALVAAHVAFQLSNGQDPEFNTGDSCSQSGVVMAIVGESGSSPSISVSRVTGPFNIPQVSHFATCACLSDKQQYPNFFRTVPSDNFQADALAKLVKYFGWTWIGAVRADTDYGNNGMARFLDTAQKEGICVEYSESVLVTFSRSRIQRVADIIRRSTAKVVVLFAASQDVRVLFEELLREPPPPRQWVGTEAWLPHTDLMRFRFVTGATGFVIEQAGSPELIEFLMDLSPSNVASSPILTEFWEDVFNCRLGKSPAPGEIMCDGTQDMHNLHNAYTDFANLRSANMVYKAVYAIAHALHKSLCQDTESTSHCDKNKRIEYKQVLTELKKVNFTQSGYDVSFDENGDPVPKYELMNWQTSDSGSLEAVTVGYYDDSLPAGQELHIKKNLTFMDGLNELPKSVCNENCPPGTRKVLQKGKPICCYHCVPCAEGEISNTTDSPDCLLCLEEFWPNAKRDTCLPKPVEFLSFDEVLGVILAVFSVGGALLAIMTAVVFFQHRASPIVKANNSELSFLLLFSLTLCFLSSLTFIGAPSDWSCMLRHTAFGITFVLCIACVLGKTIVVLMAFKATLPGRNVMKWFGPLQQRMTVMSFTFIQVLICTLWLVISPPTPTKNLNVYKTKIILECALGSAVGFWGVLGYIGLLAVFSLVLAVRARKLPDSFNEAKLITFSMLIFCAVWITFIPAYVSSPGKFTVAVEIFAILASSFGLIFCIFGPKCFIILFKPEKNTKKNLMNR
>LOCXPOlfC7.100.HIT1.OlfC.2R.858.ANF_receptor.exons6.scaffold_42.Antennarius_maculatus
MLLVAGMVLLFLLARGGGNPVCQTYGTREQAQFSKEGDINIGGIFSFHQNPVVVDPALQSDPGRIQCEGLDPGELQYAYTMMFAITEINNSSELLPGTTLGYRIFDSCPSIPLSIRASLNLMNRHQTGGDCSKLSTVHAVIGETTSTSTIGIARVVGPFHIPVISHSATCACLSNRGDYPSFFRTIPSDIYQSQALAKLVKHFGWTWVGAIRTNSDYGNGGMATFLEAAKREGVCVEYSVAIYRTDPRKWFLEVVDIIKKSTSKVIVAFADGTDLDILFQELHAQNVTGVQWVGSEGWITYRYIASPRNYAVVQGALGFAALNAHIPGLQEFLTNSRPSTTPGDQGLVELWETVFSCTLTPRAETPAGGSAAACTGRESLWDTNTRFTDISDASLLNNVYKATYAVAHALHMLLTCEDGRGPFENNTCADRENIQPWQVLHYLTQVNFTTKIGENVYFDDWGDPVARYALVNWQMDETGYIQFETIGYYDASRPEGQQFQMEEGVRAVWAGSTVEVPVSVCSEKCLGGTHQVFFKGKPICCFNCIPCAVGEFSNSTNAVKCEKCPPEYKSNEERNGCDLKAIEFLTFRELMGVLLVTFSVFGACLAMTIALIFFQYRQTPIVRANNSELSFLLLFSLTLCFLCSLTFIGQPSDWSCMLRHTAFGITFVLCISCMLGKTVVVLIAFKATLPGCSVMKWFGPKQQRLSVLSFTLIQVLICILWLTISPPFPFKNMKHYEEKIILECALGSPVGFWAVLGYIGLLALLCFVLAFLARNLPDNFNEAKFITFSLLTFCAVWITFIPAYASSPGKFTVAVEIFAILASSYGMLFCIFLPKCYVILLKPENNTKRHIMGTVTPR
>LOCXPOlfC8.107.HIT1.OlfC.2R.832.ANF_receptor.exons8.scaffold_49.Antennarius_maculatus
ASTVKCEPQGTARLPVFSMDGDFVIGGVFSTHIYKHTSKYNYTTVPEPVKCTGSIDYRQLRFSQAMIFAIEEINNSTELLPGVKLGYQIHDSCFYVPVIVHVAFQLSNSPDQAFHTGDNCSQSGMVVGVVGESGSTRSMIMSRIIGSFDIPQVSYFATCACLSDKMQYPNFFRTVPSDQFQADALAKLVKHFGWTWIGAVRSDTDYGNNGMASFLLTAQKEGICVEYSVSFHPTNPRSKIQRVADVIRRSTARVVVAFTASFELTLLLEELSREASPPRQWVGTEAWVTNPDMLKYGFCAGAFGFGIEQSVIPGLRDFLLDLSPTKVASSPMLTEFWEVAFNCRLGTFTATGERMCDGTEDMQTLQNPYTDTSQLRITNMVYKAVYALAHALHNTLCPDTNSSTHCDKYSKLSTKEVLNQLKKVKFNLNGYDVSFDANGDPVAKYELINWQKSHRGSIEIVTVGHYDGSLPAGQEFQINTKLMFMEGVTKVPKSVCSDRCRPGTRKVLQKGKPICCYDCVRCPDGEISNSTDSLDCTPCSHEFWPNAESNTCLPKPVEFLSYDEVLGIILAAFSVGGACLTIMTAVLFYQHRTSPIVKANNSELSFLLLFSLTLCFLSSLTFIGAPSDWSCMLRHTAFAITFVLCMSCILGKTIVVLMAFKATLPGSNVMKWFGPLQQRITVACITFIQVLICTIWLVVSPPFPIKNLTVYKKRIILECALGSAVGFWGVLGYIGLLAVFCLVLAILARKLPDSFNEAKLITFSMLIFCAVWITFIPAYVSSPGKFTVAVEIFAILASSFGLIFCIFAPKCFIILFRPDKNTKKQFLNKNKS
