# Supplementary material for: Expanded olfactory system in ray-finned fishes capable of terrestrial exploration
Source: BMC Biol. 2023 Jul 31;21:163. doi: 10.1186/s12915-023-01661-8 (PMC10392011; doi:10.1186/s12915-023-01661-8)
Supplement: Supplementary file 3 — Additional file 3: Data S1. Protein sequences and genomic coordinates of OLF genes. FASTA and General Feature Format (GFF) files containing the protein sequences and genomic coordinates for all identified OLF genes in this study. [file 12915_2023_1661_MOESM3_ESM.zip › PROTEINS/Apeltes_quadracus.OLF_genes.fa]

>LOCXPOR1.115.HIT1.OR.2R.320.7tm_4.exons1.CM037916.1.Apeltes_quadracus
MSSISTVLNDSVIIHPPGFYIIAFQTFPYISVYMIFLAFVYVVTLMFNILLISIIARDHCLHTPKCMAVVNLAVIDVILSTCTIPSMIKVFLFKDNFVPFNLCLVQMYFYYAVLSMESYALAILAYDRFIAICLPMRQNLFNTLPIMFCIVGATWVYNMGRVAHSTTIMTRLSFCNSVRVNSYFCDYAPVFRLACNDYTLHWSIASTSSMVNLMLPFTIIILSYLSILVTVFRMKSVSNRMKALATCIEHLVLVAVFYIPIFSIFLVGLYIRSIDPDQRVLSLSLATCIPPCINPIVYSLKTKEIKAKALALVQRTKTSP
>LOCXPOR2.141.HIT1.OR.2R.326.7tm_4.exons1.CM037916.1.Apeltes_quadracus
MSFLRTALNDSLIIHPPGFYLIGFETLPFVSVYFIFLSFVYVITVLFNSLVIYVIAFNHCLHSPKFLAVINLAVIDIVLNTSTIPSMVKIFLVKDNFIPFNLCLVQMFTYYSFASLESFALAILAYDRLIAICFPLRQNSVNTLRSMSWIIGFTWSFTLGIIAFSTGIMTRLSFCKSVRVFSYFCDYAPVFRLACNDYTMQWSAASFLSVMILGGPFVFIILSYVTILGTVFRMKSLDSRVKALATCAEHLILVAVFYVPIITIFTLGFYLRLTDPDQRVLSLSLASCIPPCINPIVYSLKTKEIKIRALTLVRRNQIGTNQRKRK
>LOCXPOR3.153.HIT1.OR.2R.326.7tm_4.exons1.CM037916.1.Apeltes_quadracus
MSFLRTALNDSLIIHPPGFYLIGFETLPFVSVYFIFLSFVYVITVLFNSLVIYVIAFNHCLHSPKFLAVINLAVIDIVLNTTTIPSMVKIFLVKDNFIPFNLCLVQMFTYYSFLSLESFALAILAYDRLIAICFPLRQNSVNTLRSMSWIIGFTWSFSLGVTAFSTGIMTRLSFCKLVRVFSYFCDYAPVFRLACNDYTMQWSAASFLSVMILGGPFVFIILSYVTILGTVFRMKSLDSRVKALATCAEHVILVAVFYVPIITIFTLGFYLRLTDPDQRVLSLSLASCIPPCINPIVYSLKTKEIKIRALTLVRRNQIGTNQRKRK
>LOCXPOR2.164.HIT1.OR.2R.274.7tm_4.exons1.CM037916.1.Apeltes_quadracus
MSFLRTALNDSLIIHPPGFYLIGFETLPFVSVYFIFLSFIYVITVLFNSLVIYVIAFNHCLHSPKFLAVINLAVIDIVLNTTTIPSMVKIFLVKDNFIPFNLCLVQMFTYYSFGSLESFALAILAYDRLIAICFPLRQNSVNTLRSMSWIIGFTWSFNLGVTAFSTGIMTRLSFCKSVRVFSYFCDYAPVFRLACNDYTMQWSAASFLSVMILGGPFVFIILSYVTILGTVFRMKSLDSRVKALATCAEHLILVAVFYVPIITIFTLGFYLQSD
>LOCXPOR4.175.HIT1.OR.2R.325.7tm_4.exons1.CM037916.1.Apeltes_quadracus
MTAEDKAVSNFNDTFLRPAKFYLSGFSNVPHIKYYYVFLCFSYIITALGNSFLLLIIYLVRTLHTPKYMIVFNLAFTDLCGSTALIPKLLDTLVFGRRYIAYEACLSQMFFILFFVCIQSWTLVTMAYDRFIAICFPLRYHSVVTKPSIAAMLLFLWAFFIILLVFVVRSIDRLSFCRSVVVNSIYCDHAPVFLLACNDISFNYIMAYVAFVLVLCIPLIIIALTYVCISVALSRIVTREERLKASKTCTSHLILVAIFFLPIMGTNIASVTSYIHPNARIINSSLTHIIPALLNPIIYSLKTEEVMISIKKICKRSRINNMTKW
>LOCXPOR5.185.HIT1.OR.2R.322.7tm_4.exons1.CM037916.1.Apeltes_quadracus
MTLFNSALRENITFVRPAYFLISGLSGIPEMKHYYVFLCFVYIVSVVGNTTVMAVIYLDINLRTPKYVAVFNLAFVDLLGSSTLMPKLIDIFLFDHRYISYNNCLTFLFFCYTCLCMQSFNLLALAYDRLIAIIHPLHYQVKVTHRFMLSLIAFFWVFAITAVLIAVGLLTRLSICRSVSINSYFCDHGQIYRLACNDNFPNYVISCLFPVLIFWLPFFFILLSYLYVGCTLAKVATVQEGLKAFKTCTAHLSLVAIYFIPVLITFTLMEKINPNARIVNFSLTSILPPTLNPIIYVLQTQEIKKSVKRLLKIREKSKMIKK
>LOCXPOR6.196.HIT1.OR.2R.321.7tm_4.exons1.CM037916.1.Apeltes_quadracus
MNSFNSALGKNISFVRPAYFIISGFSGIPNIKYYYVFLCFVYIVSVLGNTVVMAVIYLDHNLRTPKYIAVFNLAFVDLLGSSALVPKLLDIFLFNHRYISYIDCMTFLFFSYVFLGMQVFNLVALSYDRLIAIMHPLHYHVKVTHRFMLSLIASFWVFAIIATLVLVGLLTRLSFCRSVIINSYFCDHGQMYRMACNDNTPSYAVALFLTASCLWIPLVFIVLSYVCIGCALSKVATAQERYKAFKTCTAHLSLVAIYFLPILITYTQMENIHPNARIINLSMTSAFPPMLNPIIYVLQTQEIKAALKRLLRFTRKSKITI
>LOCXPOR7.207.HIT1.OR.2R.317.7tm_4.exons1.CM037916.1.Apeltes_quadracus
MNLFNSALGENITFVRPAYFIISGFSGIPNIKYYYLFLCFVHVFSVLGNTVVMAVIYIDHSLRTPKYIAVFNLAFVDLLGSSALVPKLLDIFLFNHRYISYNDCLTFLFFCYTCLSMQVFNLVALSYDRLIAIMHPLHYHVKVTDRFMLSLIASFWVFSIIAILLLVGLLTRLSFCRSVVINSYFCDHGRMFRLACNDNTPSNVLAKFFTALILWIPLIFIVLSYVCIGYALSKVATSQERFKAFKTCTAHLSLVAIYFIPILTTFTMSSGIHPNARIINLSLTSAFPPMLNPIIYVLQTQEIKASVKKILKVRILF
>LOCXPOR8.218.HIT1.OR.2R.317.7tm_4.exons1.CM037916.1.Apeltes_quadracus
MNLFNSALEKNITFVRPAYFIISGFSGIPNIKYYYVFLCFVYIVSVLGNTVVMAVIYTDRNLRTPKYIAVFNLAFVDLLGSSALVPKLLDIFLFNHRYISYNDCLTFVFFCYTCLSMQVFNLVALSYDRLIAIMHPLHYHVKVTDRFMLSLIASFWVFAIIAILVLVGLLTRLSFCRSVVINSYFCDHGQMYRMACNDHTPSYVLGQFLTALFLWIPLIFIVLSYVCIGCALSKVATAQERFKAFKTCTAHLSLVAIYFIPILITFTMSSGIHPNARIINLSLTSVFPPMLNPIIYVLQTQEIKASVKRILKIRILF
>LOCXPOR9.116.HIT1.OR.2R.327.7tm_4.exons1.CM037916.1.Apeltes_quadracus
MNLFNSALGKNITFVRPAYFIISGFSGIPNIKYYYALLCFVYIVSVLGNTVVMAVIYIDHNLRTPKYIAVFNLAFVDLLGSSALVPKLLDIFLFNHRYISYNDYLAFVFFCYTFLGMQVFNLVALSYDRLIAIMHPLHYQVKVTHRFMLSLIASFWVFSIIATLILVGLFTRLSFCRSVVINSYFCDHGQMYRLACNDYTPSYVLSVFIIVLVLWIPLVFIVLSYVCIGCALSKVATAQERYKAFKTCTAHLSLAAIYFLPILIIFTMSSGIHPNARIINLSLASVFLPMLNPIIYVLQTQEIKVSVKKILKARKGYETKVKKVIMN
>LOCXPOR10.134.HIT1.OR.2R.318.7tm_4.exons1.CM037916.1.Apeltes_quadracus
MNSFNSALGKNISFVRPAYFIISGFSGIPNIKYYYVFLCFVYIVSVLGNTVVMAVIYIDHNLRTPKYIAVFNLAFVDLLGSSALVPKLLDIFLFNHRYISYNNCLTFLFFSYTFLSMQVFNLVALSYDRLIAIMHPLHYHVKVTHRFMLSLIASFWVFAITVTLAAVGLLTRLSFCRSVIINSYFCDHGQIYRLACNDYTPSDVFALFLLALVLWFPLSFILLSYVCIGCALSKVATAQERFKAFKTCTGHLSLVAIYFIPLVITFTAGSAIHPNARIINLSLTSAFPPMLNPIIYVLQTQEIKSSMKKIFKSERNQK
>LOCXPOR10.137.HIT1.OR.2R.318.7tm_4.exons1.CM037916.1.Apeltes_quadracus
MNSFNSALGKNITLVRPAYFIISGFSGIPNIKYYYVFLCFVYIVSVLGNTVVMAVIYLDRNLRTPKYIAVFNLAFVDLLGSSALVPKLLDIFLFNHRYISYNNCLTFLFFCYTCLSMQVFNLVALSYDRLIAIMHPLHYHVKVTHRFMLSLIASFWVFAITVTLAAVGLLTRLSFCRSVVINSYFCDHGQIYRLACNDYTPSDVFALFLLALVLWFPLSFILLSYVCIGCALSKVATAQERFKAFKTCTGHLSLVAIYFIPLVITFTAGSAIHPNARIINLSLTSAFPPMLNPIIYVLQTQEIKSSMKKIFKSERNQK
>LOCXPOR12.139.HIT1.OR.2R.324.7tm_4.exons1.CM037916.1.Apeltes_quadracus
MNLFNSALGKNITFVRPAYFIISGFSGIPNIKYYYVFLCFVYIVSVLGNAVVMAVIYIDHSLRTPKYIALFNLAFVDLLGSSALVPKLLDIFLLNHRYISYNDCLTFLFFCYTFLSMQVFNLVALSYDRLIAIMHPLHYHVKVTHRFMLSLIAYFWVFVITVNLVAVGLLTRLSFCRSVVINSYFCDHGLIFRLACNDYKPNYVVGHFLTALILWIPLVFIVLSYICIGYALSKVATAQERFKAFKTCVAHLSLVAIYFMPILISFTMSSGIHPNARIINLSLTSVFPPMLNPIIYVLQTQEIKASVKKILKVRKESKMNVNVI
>LOCXPOR13.140.HIT1.OR.2R.327.7tm_4.exons1.CM037916.1.Apeltes_quadracus
MNLFNSALGKNITFVRPAYFIISGFSGIPNIKYYYVFLCFVYIVSVLGNTVVMAVIYLDRNLRTPKYIAVFNLAFVDLLGSSALVPKLLDIFLFNHRYISYNDCLTFFFFCYTCLSMQVFNLVALSYDRLIAIMHPLHYHVKVTHRFMLSLIASFWVFAMSVDLVAVGLLTRLSFCRSVVINSYFCDHGQMYRMACNDYTPSYVLALFLIVIVLFFPLVFILLSYLCIGLALSKVATAQERYKAFKTCTAHLSLVAIYFIPLLTTYSMNSGIHPNARIINLSLTSIFPSMLNPIIYVLQTQEIKVSLKKILKVTKESKMKVKKNIKK
>LOCXPOR14.142.HIT1.OR.2R.327.7tm_4.exons1.CM037916.1.Apeltes_quadracus
MNLFNSALGKNISFVRPAYFIISGFSGIPNIKYYYLFLCFVYIVSVLGNTVVMAVIYLDHNLRTPKYIAVFNLAFVDLLGSSALVPKLLDIFLFNHRYISYNDCLTFVFFCYTCLSMQVFNLVALSYDRLIAVMHPLHYHVKVTHRFMLSLIASFWVFAITVNLVAVGLLTRLSFCRYVVINSYFCDHGQMYKMACNDNTPSSVLGKFLTALILWIPFVFIVLSYVCIGYSLSKVARAQERFKAFKTCTAHLSLVAIYFIPILLTFTMSSGIHPNARIINLSLTSVFPPMLNPIIYVLQTQEIKVSVKKILKVRKEPKIKVKKVIRK
>LOCXPOR15.143.HIT1.OR.2R.327.7tm_4.exons1.CM037916.1.Apeltes_quadracus
MEFFNSALGKNITFVRPAYFIISGFSGIPNIKYYYVFLFFIYIVSVLGNTVVMAVIYLDHNLRTPKYIAVFNLAFVDLLGSSALVPKLLDIFLFNHRYISYNDCLTFLFFCYTFLSMQVFNLVALSYDRLIAIMHPLHYHVKVTHRFMLSLIAYFWVFAITVDLVAVGLLTRLSFCRSVVINSYFCDHGQMYRMACNDYTPSYAFGVFLVALILWIPLIFIVLSYIGIGYALSKVSTAQERYKAFKTCTAHLSLVAIYFIPLVITLTAVSAIHPNTRILNLSLASVFPPMLNPIIYVLQTQEIKASLKKILKIRKESKMKVKKVTIK
>LOCXPOR16.144.HIT1.OR.2R.312.7tm_4.exons3.CM037916.1.Apeltes_quadracus
MENMSVLTPLKQPIVFQLDGFYVPPGHGPFHFSLLLLCYAVTLWANGAVLCVIVTDQDLHQPMYVMVCNLAVCDLLGASAVTPRLMMHLLTGQRKIAYVPALAQAFCVHLYAASMQTVLGVMAYDRYIAVCEPLRYHAIMTGARLHFCLALAWSVAVLLIALLFIFHMNSPLCGNVIQEIYCSNRGILNLACGPTPLNDIYGLSMTWCLKTSIYLIIVFSYIRILHACVKQGAADRGIRSKTFQTCAPHLLIFVLYQIASVVIIISYRFPSLSQNIRKFLSILFIIIPPLVNPLIYGLVSKQIRAGIVKHLT
>LOCXPOR17.147.HIT1.OR.2R.301.7tm_4.exons1.CM037916.1.Apeltes_quadracus
NYTFNSFTLQLEGLNVWRGYFYPAFISLLLSYIFIMLTNVGIAVVIVVDKSLHQPMYLLFCNLPLNDVLGNSLLLPRLLLDMLRPRSELFISYYECVVQAFTTHLSGTTAHIVLMIMAFDRYVAICYPLRYNTIMTNKMVMKLTASAWGVALVLVGILLGLTIRLNRCRTLITNPFCDNASLFKLSCESVLINNIYGLTFTVVLFTGSIGSMVITYTKITVVCLTSNSKTLNSKALKTCSTHLVVYLIMLISGMCIIVLHRFPQYSDYRKLSAILFVIIPGSLNPIIYGMQSAEIGKSLSK
>LOCXPOR18.148.HIT1.OR.2R.323.7tm_4.exons1.CM037916.1.Apeltes_quadracus
IYNILCVFRLMENYTYNSFTLQLEGLNVSKGSTYCVFLFLLFSYLFIIIANVSIVVVIFVDKSLHQPMYLLFCNLPLNDVLGNSILLPRLLLDMLRPRSELFISYYECVVQAFTSHLFGATAKTVLMIMAFDRYVAICYPLRYNTIMTNKMVMKLTASAWGVALVLVGILLGLTLRLNRCRTLITNPYCDNASLFKLSCESVLINNIYGLTFTVVLFTGSIGSMVITYTKITVVCLTSNSKTLNSKALKTCSTHLVVYLIMLISGMFIIILHRFPRYSYYRKIASILFHIVPGTLNPIIYGIQSKETRRFLVKSFQSKTVWPS
>LOCXPOR19.149.HIT1.OR.2R.301.7tm_4.exons1.CM037916.1.Apeltes_quadracus
NYTFNSFTLQLEGLNVWRGYFYPAFISLLLSYIFIMLTNVGIAVVIFVDKSLHQPMYLLFCNLPLNDVLGNSLLLPRLLLDMLRPRSERFISYYECVVQAFTTNMSGTTAHTVLMIMAFDRYVAICYPLRYNTIMTNKMVMKLTASAWGVALVLVGILLGLTIRLNRCRTLITNPFCDNASLFKLSCESVLINNIYGLTFTVVLFTGSIGSMVITYTKITVVCLTSNSKTLNSKALKTCSTHLVVYLIMSISGMCIIVLHRFPQYSDYRKLSAILFLVIPGSLNPIIYGMQSAEIGKSLSK
>LOCXPOR20.150.HIT1.OR.2R.309.7tm_1.exons1.CM037916.1.Apeltes_quadracus
MMSTLSNATGGLQYQGLLERVAFSMLTTAPCCVFLLVNATMLLTLRSRPLFRETPRYVLLLNLLCADTAQMALSQLLYLLAVMRATLSYPACGVLVMLADLTNAVSPLTLVAMSLERYVAVCRPLSHATLVTARSTAAAVASVWALSSLYVLTQVALLLDFPFRDLQSLRMGDFCSKDHMMLGTASEVYERGYTYFLFASTSVVVAFFYVAVAMAARSASSGGASARRARDTLLLHLVQVGLSLSSSVYSPVLRALSRRVNRLLFVRLQSVLYVAIFIFPRCLSSLIYGLRDKSIRAVLLQHMSCGLKM
>LOCXPOR21.151.HIT1.OR.2R.305.7tm_4.exons1.CM037917.1.Apeltes_quadracus
MMTNSTHVFYFTLSAYFDTGALRYLYFAMVMSLYVLIVCSNLLLVVVICVNRSLHEPMYLFLCSLFVNELFGSTGLFPFLLVQILSDIHTVSAPLCFLQIFCLYTYANIELLNLAVMSYDRYVAICCPLQYKSRMSVQKVSALLALTWCLPSVSILVLISLSAPLRLCGDVMDRVYCGNYSVVKLACSDTRVNNIYGLVYTAVSVLLPLVPILSSYTRILKVCFSGSKQTRQKAVSTCSPHLASLLNFSFGCCFQILLGRLEGRRVPPLLGVLLSLYFLTCQPLFTPLLYGLNVSAVRRACGRLL
>LOCXPOR21.151.HIT1.OR.2R.292.7tm_4.exons1.CM037917.1.Apeltes_quadracus
QQAATRPAHGGHVEAVEQRREQRLAGQEVQGQQDPQQGGHAAPLQPAQQDLEAAAEGEVEQRSEVRRAGADGFLSRLFGTRETDLQDPRVGRQDGNQRQQHGDGRVHQAVDVVHSRVGARQLHHGVVSTVNSVHDVPTQPQRGAEGDEDQDGDTGETPGESEQRRDLLHAHTALILQRTADGHISVVRHDGQVQQLDICISVQTENLQEAKWSRNGVNVREDLNQEEWKQACATKQLIYKQAAEEKVHGFMEASVHADNHNEQQVGANYQHVQRHDHGKVEISESARVKVGT
>LOCXPOR22.152.HIT1.OR.2R.316.7tm_4.exons1.CM037917.1.Apeltes_quadracus
MLNSTSSYFILRAYVGVGNLKYLYFMLTLMLYIVIVLVNICVVVVICVNRSLHEPMYLFLCSLFVNELFGSTGLFPFLLVQILSDIHTVSAPLCFLQIFCLYTYANIEFSNLAVMSYDRYVAICCPLQYNTRMTFNKVVTFISVIWIYSFVKFLITLSLSIRLTLCGNIINSLICSNYLVVKLACSDTQVNNIYGLSATVLSIFVPLVPILFSYMRILKVCFSGSKQTRRKAVSTCSPHLASLLNFSFGCCFEIIQSRFDMSRVPTVLRIVLSLYFLVIQPLLNPIMFGLQMSKLRNTCKHVLCHKRLNCYRNPTG
>LOCXPOR23.154.HIT1.OR.2R.305.7tm_4.exons1.CM037917.1.Apeltes_quadracus
MIIINSTKYSYFLLSPYVETGLFKYALFMIVMCIYVVTICTNLLLVVVICVNRSLHEPMYLFLCSLFVNELFGSTGLFPFLLVQILSDIHTVSAPLCFLQIFLVYAYGSVEFTNLGVMAYDRFLAICCPLHYITRMTYKKAALLIALTWLYPFIAVTVLMSLSVPLRLCGNIINKVYCDNYHVVKLACYDTTVNNIYGLIYTATFIGIVLLMIYSYIRILIVCLSGSKQTRQKAVSTCTPHLTSLLNFSFGCFFEIIQSRFDIKNVHNVVRIFLSLYWLTCPPLLNPALYGLNLTKIRIVCKGLF
>LOCXPOR24.155.HIT1.OR.2R.316.7tm_4.exons1.CM037917.1.Apeltes_quadracus
MVNSTLNDFILGTYIRVGTLRYLYFMLTLMLYIVIVLVNICVVVVICVNRSLHEPMYLFLCSLFVNELFGSTGLFPFLLVQILSDIHTVSAPLCFLQIFCLYTYANIEFSNLAVMSYDRYVAICCPLQYNTRMTFNKVVTFISVIWIYSFVKFLITLSLSIRLTLCGNIINSLICSNYLVVKLACSDTQVNNIYGLSATVLSIFVPLVPILFSYMRILKVCFSGSKQTRRKAVSTCSPHLASLLNFSFGCCFEIIQSRFDMSRVPTVLRIVLSLYFLVIQPLLNPIMFGLQMSKLRNTCKHVLCHKRLNCYRNPTG
>LOCXPOR24.157.HIT1.OR.2R.316.7tm_4.exons1.CM037917.1.Apeltes_quadracus
MVNSTLNDFILGTYIRVGTLRYLYFMLTLMLYIVIVLVNICVVVVICVNRSLHEPMYLFLCSLFVNELFGSTGLFPFLLVQILSDIHTVSAPLCFLQIFCLYTYANIEFSNLAVMSYDRYVAICCPLQYNTRMTFNKVVTFISVIWIYSFVKFLITLSLSIRLTLCGNIINSLICSNYLVVKLACSDTQVNNIYGLSATVLSIFVPLVPILFSYMRILKVCFSGSKQTRRKAVSTCSPHLASLLNFSFGCCFEIIQSRFDMSRVPTVLRIVLSLYFLVIQPLLNPIMFGLQMSKLRNTCKHVLCHKRLNCYRNPTG
>LOCXPOR26.158.HIT1.OR.2R.315.7tm_4.exons1.CM037917.1.Apeltes_quadracus
MEASPGRNFSHASFVFRGFDRLQKHRELLALPLCASFLATLLGNGLVLVVLCTESLRGPMYVLIAALCAVDLLAATAIVPKMLLSLLFDWDRISLAGCLVQMFSTHFLSSLESTLLLAMALDRYAAVCRPLRYTELVDVSALAKLLLFALVRSGSIMATLVALAGSLQFCGSDVIHHCYCDHMALVSLACGSTERNVSAGLAVIVCFVGVDIPLIFFSYVKIFSAVLRAASAGEDRRKAFHTCGTHLMVMICFYLVGSVTFLSHNLNIPLPADVNTLMGVAYILLPATINPVIYGVRTKEIRSGFQRLFRAKKIT
>LOCXPOR27.159.HIT1.OR.2R.322.7tm_1.exons1.CM037917.1.Apeltes_quadracus
MHNLTEFPGNASSNKSLSVIIKVCAVLPFFCVFLYCVVVMLHMFASQRQYLDSTRYILFASMLINDTLQLLSSVLLLFLAVGRVKFAFIYCIPLLFLSTATFQNTPLILATMSLECYVAIFYPMQRPAAWRSDHIWVIILSLWLISCMSPVVIYSIGLSDPAGLDVLSTPVFCKGTVINTSQIGALFQISVYILFFAVVAAVILFTYVRILLEAKKLRQDKVCVSKAMHTVLLHGFQLLLCILAFTHPITESLIVLNVNWLPEDIAFFNYFCFILMPRILSPLIYGFRDQKLRGSIRKTIFCCPNKVKPDKRGKLRDNLSAS
>LOCXPOR28.160.HIT1.OR.2R.309.7tm_1.exons1.CM037917.1.Apeltes_quadracus
MATNNSVVGGDSPKNGINYRVVVVQVFVSVFLVINFWLIRTFFVKDFYTTMRYILFAVTLLSDSIFLIISDILLIFTFISINMQVWLCVIIYIVTCLCTFITPVALTAMTLERYVAVCRPLRHGELCSTRRALHCVLTIHSLSSIPCVVILSPFFASASNNFFSQGRLCTGEMFIFHEWQRHLQSAISQFYFLIMCIIIVFCYVKIMKVAKAASAEDKKSTWKGLRTVILHAFQLSLCLIQLWCPFIEAAVIQINFTLFRYVRYFNYITFILAPKCMSPLVYGLRDERFFHALKYYALCGLYKKPSSNI
>LOCXPOR29.161.HIT1.OR.2R.310.7tm_1.exons1.CM037917.1.Apeltes_quadracus
MATNNSVVGGDSPKNGINYRVVVVQVLVSVFLVINFCLIRTFFVKDFYTTMRYILFAVTLLSDSIYLIITDILLILINFKIAMQVWLCVIIYIVLSLCTFITPVTLTTMTLERYVAVCRPLRHGELCSTRRALHCVLTIHSLSSIPCVVILSILFASASNNFFSQDRECTAEMFIFHKWQGHLRFAISQFYFLIMCIAIVFCYVKIMKVAKAASAENKKSTWKGLRTVILHAFQLSLCLIQLWCPFIEAAVLQINLLLFINVRYFNYITFILAPRCISPLVYGLRDERFFHALKYYAICGLYKKPSSNVP
>LOCXPOR30.162.HIT1.OR.2R.310.7tm_1.exons1.CM037917.1.Apeltes_quadracus
MATNNSVVGGDSPKNGINYQVVVVQVLVSVFLVINFWLIRTFFVKDFYTTMRYILFAVTLLSDSIFLIMTDILLILSYFKITMHVWLCVIIYIVLSLCTFITPVTLTTMTLERYVAVCRPLRHGELCSTRRALHCVLTIHSLSSIPCVVILSSFFASASNNFYSQGRLCTVEMFIFHKWQRHLRSAISQFYFLIMCIAILFCYVKIMKVAKAASAEDKKSTWKGLRTVILHAFQLSLCLIQLWCPFIEAAALQINLLLFINVRYFNYITFILAPRCISPLVYGLRDERFFHALKYYAICGLYKKLSSNVP
>LOCXPOR31.163.HIT1.OR.2R.306.7tm_1.exons1.CM037917.1.Apeltes_quadracus
MATNNSVVGGDSPKNGINYRVVVVQVLVSVFLVINFCLIRTFFVKDFYTTMRYILFAVTLLSDSIYLIITDILLILINFKIAMQVWLCVIIYIVSSLCTFITPVTLTTMTLERYVAVCRPLRHGELCSTRRALHCVLTIHSLSSIPCVVILSILFASASNNFFSQGRECTAEMLIFHKWQGHLRFAISQFYFLIMCIAIVFCYVKIMKVAKAASAEDKKSTWKGLRTVILHAFQLSLCLIQLWCPFIEAAALQINLLLFINVRYFNYITFILAPRCISPLVYGLRDERFFHALKYYAICGLYKKPS
>LOCXPOR32.165.HIT1.OR.2R.310.7tm_1.exons1.CM037917.1.Apeltes_quadracus
MATNNSVVGGDSPKNGINYRLVVVQVFVSVFLVINFWLIRTFFVRDFYTTMRYILFAVTLLSDSIFLIISDILLIFTFIKINMQVWLCVIIYIVLSLCTFITPVTLTTMTLERYVAICRPLRHGELCSTRRALHCILTIHSLSSIPCVVILSILFASASNNFYSQDRVCTVEMFIFHKWQGHLRSAINQLYFLIMCIVILFCYVKIMKVAKAASAEDKKSTWKGLRTVILHAFQLSLCLIQLWCPFIEAAVLQINLLLFINVRYFNYITFILAPRCISPLVYGLRDERFFHALKYYALCGLYKKLSSNVP
>LOCXPOR33.166.HIT1.OR.2R.309.7tm_4.exons1.CM037917.1.Apeltes_quadracus
MESNTTSEILEIQGFDISPELMYPLFFLLLFVYLTLLCSNIGLLVLIITDKKLHQPMYILFCNLSVNDLIGNTVLLPQLMAHVISTERFITYSQCVVQAFHSHTFGSASHMILIIMAIDRYVAICHPFRYSSIMTPRAVVVLSATAWSVSLVLVSVLIGLTVRLSRCRSVIQNAYCDNASLFKLSCEDVSINNIYGLFFTVVLFGCSMGGIAVTYFRIAVICWIKKSKDLNNRALQTCTSHLVLYLIMLWSGFLTIILHRFPNYPDLRKIAYILFHVVPANLNPIIYGMQSRTLRERIIQILQRKVTPT
>LOCXPOR34.167.HIT1.OR.2R.308.7tm_4.exons1.CM037917.1.Apeltes_quadracus
NTSFRFRSELTLNTFFLPPGGKYPMFLFGIAIYFFSVFCNLTLLSLIILQRNLHKPMYFILFSLPLNDLIGISAMLPKVLSDIVTETNTIYYPLCVLQAFLLHMYGGGILFILAAMSFDRYAAICMPLRYSSIMTPRVVICIVSLVWGLDFVLIVSLFSLQTRLPRCKSVIMNVFCDNPSLLKLTCGDTTVNNFLGLFNTAVMQAVSVSIQTFSYVKILITCVVTRRSEAKKKAVNTCVAQLLILIIFEIVGTFTILSHRFKNVSVDLQKIMGMLIFLVPPLLNPLVYGLYTSEIRNTLFTCLKNIFT
>LOCXPOR35.168.HIT1.OR.2R.313.7tm_4.exons1.CM037917.1.Apeltes_quadracus
MYINASSMEPLTLAPLDLSATSMYPVFVLGTLTYLIIVFCNLLVLATIAVSKTLHKPMFILLFNLPISDMLGTTAFFPHLLFSIVTQNRVISQSACITQAFLIHFYGSGNMLILSAMAYDRYIAICCPLRYNAIMSPKNVIRIIVFIWFVNFSMMLTLFLLLARFKVCRTNVVDLYCNNPSLMKLVCEDTRINNYYGILTIVLLMGGPLLMIIYTYAQILRTCVMNNQTDARKKAFQTCGTHLVIFLILQINTIFTLIAHRFQSASPYIRRLLGVSVLLFPPFLDPIIYGLKIKELKGGIKMFLKRNIFSTKL
>LOCXPOR36.169.HIT1.OR.2R.306.7tm_4.exons1.CM037917.1.Apeltes_quadracus
AFFLYFLGRKNIKMENQYNISSVLVLNRYNLSSKTVFPAFIFATLSYMIILFCNLILILIIVLNKSLHQPMYLILLNLPINDLIGSSAFFLQTINEILTNRKTMQYSACFAQAFFIHIYGAGTVFILSAMAYDRYIAICCPLKYNTVMTCANIMRIITFVWLSCLVLITVLFFLLSRLPRCRSELTHPYCDNPSLLALVCANTTINNIYGLLIVALSQVISNGMMLYTYLQILVAVLQIQKIRHKSQSSADVHDTSDSFSPVGVSGSFHHHFVPNKGRITTFKVVHGGINFNCAANIESNHLWTEN
>LOCXPOR37.170.HIT1.OR.2R.316.7tm_4.exons1.CM037917.1.Apeltes_quadracus
MPELNHSSVTEFILTGFPGLHPEYQDLVSSMLFFVYVLTLTGNVTIIFLFATDRNLHKPMYYIILNLCTCDILFSTTTLPKIISKYWFNSGSISFTACFVQMYFVHYLGTVNSFILFLMALDRYVAICYPLRYAIVLKNSTILILSITAWILSQASNLMITIRAYPLPYCASNIINHCFCDHIGITTLACTDRAPYGFPAFLFAMFSLLGPLAFIMFSYCSIIIAVLKIADIKGRKKALSTCSTQLIIISLYYLPRCFVYLASNVGIQFSADMRIVIIMLYSLLPPMINPLIYCLIAKDMRESLSRQFNRCIVRQK
>LOCXPOR38.171.HIT1.OR.2R.323.7tm_4.exons1.CM037917.1.Apeltes_quadracus
MPELNHSSVTEFILTGFPGLHPEYQDVVSAILFFVYVLTLTGNVTIIILFATDRNLHKPMYYIILNLCTCDILFSTTTLPKIISKYWFNSGSISFTACFVQMYFVHYLGTVNSFILFLMALDRYVAICHPLSYSIVLKNSTILILSITAWILSQASNLTMTIRAYPLPYCASNIIHHCFCDHIGITTLACTDRTPYGFLAFVLAMIVLLGPLAFIMFSYCSIIIAVLKIADIKGRKKALSTCSAQLIVILLYYLPRCFVYLASNVGIRFSADMRIVIIMLYSLLPPMINPLIYCLRAKDMRESLSRQLNRCIILQKTQVSSIN
>LOCXPOR39.172.HIT1.OR.2R.323.7tm_4.exons1.CM037917.1.Apeltes_quadracus
MPELNHSSVTEFILTGFPGLHPQYQGLVSAILFFVYVLTLTGNVTILFLFATDRNLHKPMYYIILNLCTCDILFSTTTLPKIISKYWFNSGSISFTACFVQMYFVHYLGTMNSIILFLMALDRYVAICHPLSYSIVLNNSTIQILSIIGWIVAKAAPLMLVIRAYPLPYCASNIINHCFCDHIGITTLACTDRALYGFPAFVFAMFVLLGSLAWVLFSYCCIILAVLKIANLQGRIKSLSTCSTQLIIISLYYLPRCFVYLASNVGIQFSADMRIVIIMLYSLLPPMINPLIYCLRAKDMRESLWKQFNRCIIPQKAKVSFIS
>LOCXPOR40.173.HIT1.OR.2R.322.7tm_4.exons1.CM037917.1.Apeltes_quadracus
MMISNLTVMKSFFILGFPGLSPKYYRPVSALLFLFYLAIAIGNIFILTFVVYEKSLQKPTYLLFCHLALNDLTFGTLTLPKIISKYWFGDGFISFHGCFTQMFMVHYLGSVTSFMLLAMALDRFIAICIPLRYPVLVTNNTISVLCGFAWFIPVPLMLTIVLYTLTLPFCKSNVIAQCYCDHISITSQACGENVHIVQVTALCVAMFCLLLPLAFILFSYIFICVVILKMSNATGRMRTLSTCTPQIFITCLFYLPRCFVYVSNTVGFSFSLDVRILVVLLYSLLPAAVNPIIYCFKTQYIKQHLIKKFKTTRIGIQFYFSF
>LOCXPOR41.174.HIT1.OR.2R.315.7tm_4.exons1.CM037921.1.Apeltes_quadracus
MENITSLEREILTRERLKVTTESSVPVFILLLLIYIFIVVSNIGLVVLIFRTRSLQQPMYLLLCNMSINDVFGATIVVPQILSDLLISDSERPVRYTDCAVQAFCVHLHASASHTVLMIMAFDRYVAICRPLQYAGVMTGGTVAVLSASAWGTASLMVAILVGLSVRLSRCRSVISNLFCDNASLVKLSCESVLINQVYGLGYTVVLLGSSMGSVALTYLRIIAVCLRSKNKSTNGRALQTCGTHLAVYIILLVSGFLIVILHRFPQLAQHRKVTSAMGHVALPALNAIIYGLQIKQVRQKIVALLQNNKVTLNV
>LOCXPOR42.176.HIT1.OR.2R.311.7tm_4.exons1.CM037921.1.Apeltes_quadracus
MENQTLDADFLMLEGLKVSPESTVPTFVFFLLIYIFIMVSNLGLLVLITTERSLQQPMYLLFCNMSINDTFGATTVIPRLLSDLFHPITERYIRYADCVLQAFCLHFNASASHTVLMIMAFDRYVAVCNPLRYAAIMTNWMVGALVAAAWGVAFFMVAILVGLSVRLSRCRRAVLHPFCDNASLFKLSCESVLANQVYGLGYTVVLLGSSLGSVALTYLRIAIVCLSRKNRSLNGKALQTCGSHLVAYIIMFVSGSINIILHRFPHLSDRRKLAAIMFHVVPPAMNAVIYGLQIKAVRQKIVVMFTRNTVG
>LOCXPOR43.177.HIT1.OR.2R.311.7tm_4.exons1.CM037921.1.Apeltes_quadracus
MENQTLNADFLMLEGLKVSPESTVPTFVFFLLIYIFIMVSNLGLLVLITTERSLQQPMYLLFCNMSINDTFGATTVIPRLLSDLFHPITERYIRYADCVLQAFCIHLNASASHTVLMIMAFDRYVAVCNPLRYAAIMTNWMVGALVAAAWGVAFFMVAILVGLSVRLSRCRRAVLHPFCDNASLFKLSCESVLANQVYGLGYTVVLLGSSLGSVALTYLRIAIVCLSRKNRSLNGKALQTCGSHLVAYIIIFVSGSVNIILHRIPHLSDRRKLAAIMLHVVPPAMNAVIYGLQIKAVRQKIVVMFTRNTVG
>LOCXPOR44.179.HIT1.OR.2R.300.7tm_4.exons2.CM037921.1.Apeltes_quadracus
LQLMKTNASLSSLLDSYLPFSTNHRSSLVNATRGPDVVTFFIIEGLAGLGKEKLVLFVILLLGYIIILGGNSMIIFVALTDSKLNSPMYFFLYNLSFVDIIYTTITIPNMLSGLLVGMNTISVPGCFLQMYVFIQLAVTGRAILTVMAYDRYVAICIPLRYASIMTKPVRVLLVAGAWSFGALCTLPATSIAFQRSYCGPNVVKHGWCDPSSVRRLVCGDVTVDNIVSLSFAMVALLITGVFILTSYILIAVSIFRMGVAQRLKAFGTCTAHLTVVSISYSSASCVYISYRVGNFPPEVR
>LOCXPOR45.180.HIT1.OR.2R.335.7tm_4.exons3.CM037921.1.Apeltes_quadracus
LPFSTNHRSSLVNGTQGPDAIPFFIIEGLAGLGKEKLVLFVILLLGYMIILGGNTMIIFVALTDSKLNSPMYFFLYNLSFVDIIYTTSTIPNMLSGLLVGMNTISIPGCFLQMHVFIQLAVTGRAILTVMAYDRYVAICNPLRYASIMTKPARVLLVAGAWTFGALCTLPATSIAFQRSYCGPNVVKHGWCDPSSVRRLVCGDVTVDNIIALSCAIVALSITGVFILTSYILIAVSIFRMGVAQRLKAFGTCAAHLTVVSISYSSASCVYISYRVGNISPEVRIIVSVLYAALTPFLNPMIYSLKNKELRESISRTLMRFRPAAVLPTKDVNTVT
>LOCXPOR46.182.HIT1.OR.2R.352.7tm_4.exons4.CM037921.1.Apeltes_quadracus
MELLTFDISPESLKDSYLPSSTKYRSSLDNITWGTDAVSFFIIQGFANVGPKKIILFVLLLLGYIIILGGNSIIIFVALTDSKLKSPMFFFLYNLSFVDILYTTTTIPKILSGLLSDLNTVSVPGCFLQMQFVIQLGVTSRAILTVMAYDRYVAICNPLRYAAIMTLPVRLLLIAGAWSFGAFCTLPATSMSFQRSYCGPNVVKHGWCDLSSVRRLVCGDVAVDNIVSLSFAVVALATTGILILCSYILIGYSVSKMVVAQRLKAFGTCAAHLTVVSISYTSASFVYISYRLGNFPPEVRIIVSVLYAALTPFLNPMIYSLKNKELRESIRRTMMRFRPAAVLPTKDLNTVN
>LOCXPOR47.183.HIT1.OR.2R.301.7tm_4.exons1.CM037921.1.Apeltes_quadracus
NYTYNSPTLQLEALNISKDYFYPVFFFLLFSYLFIMISNVSIVLIILIDKSLLQPMYFLFCNLPFNDILGNSILLPRLLQDMWRPPSEIFISYYECVVQAFTTHMFGTTSHTALMIMAFDRYVALSNPLRYTTIMTNRTVMKLTVSAWLVAIALVGVLLGLTIRLNRCRALILNPYCDNASLFKLSCESVLINNIYGLTFTIVLLTSSLSCMVLTYTKITVICLTSNSKTLNSKALKTCSTHLVAYLIVLFSGLLSIALHRFPRYSDYRKLSSILFHIVPGSLNPIIYGLQSREIRHFILK
>LOCXPOR48.184.HIT1.OR.2R.299.7tm_4.exons1.CM037921.1.Apeltes_quadracus
NYTYNSPTLQLEALNISKDYFYPVFFFMLFSYLFTMISNVSIVVIILIDKSLHQPMYFLFCNLPFNDILGNSILLPRLLQDMWRPPSEIFISYYECVVQAFTTHMFGTTSHTVLMIMAFDRYVALSNPLQYTMIMTNRMVMKLTVSAWLVAIVLVGVLLGLTIRLNRCRTLILNPYCDNASLFKLSCESVLINNIYGLTFTIVLLTSSLSCMVLTYTKITVICLTSNSKTLNSKALKTCSTHLVAYLIVIFCGLSSIALHRFPQYSDYRKLASILFHIVPVSLNPIIYGLQSKEIRNFM
>LOCXPOR49.186.HIT1.OR.2R.301.7tm_4.exons1.CM037921.1.Apeltes_quadracus
NYTYNSPTLQLEALNISKDYFYPVFFFLLFSYLFIMISNVSIVLIIVIDKSLHQPMYFLFCNLPFNDILGNSILLPRLLQDMWRPPSEIFISYYECVVQAFTTHMFGTTSHTVLMIMAFDRYVALSNPLQYTMIMTNRTVMKLTVSAWLVAIALVGVLLGLTIRLTRCRTLILNPYCDNASLFKLSCESVLINNIYGLTFTIVLLTSSLSCMVLTYTKITVICLTSNSKTLNSKALKTCSTHLVAYLIVIFSGLSSIALHRFPRYSDYRKLALILFHIVPGSLNPIIYGLQSREISHFMLK
>LOCXPOR50.187.HIT1.OR.2R.311.7tm_4.exons3.CM037921.1.Apeltes_quadracus
MENVTIVAPLKQPIVFHLEGFYVPPGYGAFLFFLALLCYIVILLANGVVLCVIVMDKNLHRPMHIMVCNLVVCDLLGATTVLPRLMMHFLMDQKKIGYVSAIAQAFSVHLYGFAVQTILAVMAYDRYTAVCEPLRYHAIMTSTRLHSCLGLAWSTAFLFIGVLFILHINSPLCGNIIHHVYCSNRGILSLACSPTPINNIYGLSIFWFVNTSIFLIIAFSYIRILHACLKQGRGASFIRSKTFQTCAPHLIVYVLYQLAAMVIVVSQRFPSLSQNIKKFVSILFIIIPPAMNPMIYGLVSKDIRASIIQHF
>LOCXPOR51.189.HIT1.OR.2R.317.7tm_1.exons1.CM037923.1.Apeltes_quadracus
NSTSSSPVSDYTRARFYVSTASFSVLLLFNVVINWTIVRVERLRSHARFVLVFHLLVSALVYLGTSSVFYCQLHLGARPARPACLAMVTVLISSASNLLLTLTAMALDRYCAVCHPMRYTSAASRMCIWPWLLGALTWLLALGIPLCLLLQPELRAAGGVYDGVCGRQQLLRGQRQKVVFIGVCTLLILYSYVRILLEGRRLGVVNRRNRAGCRTIALHGSQLAVYILPNFVNFVLTVLFERRLIQPQTKELSAVVVFAFFSLAQCVAPVVYGLRKEELLEQLSRRFPCCSRYLKSVLGWTVRASWPRGRHITRYIP
>LOCXPOR51.189.HIT1.OR.2R.311.7tm_1.exons1.CM037923.1.Apeltes_quadracus
RDVPCYVSAAWPAGAHRPAEDTLQVPGTAGEPATQLLQQLLFTQPVDHRRDALRQAEERKDDHGGQLLGLRLDEPPLEQHRQHEVHEVGQDVNRQLAAVQRDRPAPGPVAPIHHPQAAPLQQYPHVAVQDEQRAHADEHHLLPLASQQLLPAAHPVVDAPRGPQLRLQEQTQRDPESQEPGERAQQPGPDAHAAGRGGVAHRVAHRAVAVQSHRRERQQEVGCAADQHGDHGEARGARRSRAQVELAVEDAARAQVYQRGHEQVENQHEAGVAPQPLHADYGPVDDDVEEEQHGEGRGGHVKARAGVVAHR
>LOCXPOR51.189.HIT1.OR.2R.274.7tm_1.exons1.CM037923.1.Apeltes_quadracus
QHELVTGERLHPRALLRVHRVLLRAAPLQRRHQLDHSPRGAAAEPRPLRAGFPPARVRAGIPGHEQRLLLPAPPGRATCAPRVPRHGHRVDQQRIQPPADAHGDGSGPLLRGVPPDALHLRGQPHVHLALAAGRAHLAPGSRDPAVSAPAAGAAGRGGRLRRGVRPAAAAERPAAEGGVHRRVHAAHPVQLRADTAGGAPLGGGESAQPGRVQDDRAARQPAGGLHPAQLRELRADGAVRAAAHPAADQGAVRRGRLCVLQLGAVRRAGGLRVA
>LOCXPOR53.192.HIT1.OR.2R.306.7tm_4.exons1.CM037932.1.Apeltes_quadracus
NASQITLFVLSGFNVMKYQQVALFSLTLISYCFVVLVNVAVIVTIVLDKNLHEPMYILLCTFCMNGLYGTTGFYPKILRDLLSAAHVISYSGCLVQAFVMHSFVCSDLSILAVMSYDRYVAICRPLVYHSVMSKKRLLMLVFFSWFTPFGLSAVNMILTSRLKLCSQYIARLYCINWIIVRLSCFPADTIVNNIVANITIIFFLFHVFFIVWTYVYVAKTCVNCSEHRAKFMQTCVPHLTSLLIFIVTIMFDVLNMRFGSNLSPTIQNVIAIELLIVPPILNPLVYGFKLTKIRIRILSFITCKIK
>LOCXPOR54.194.HIT1.OR.2R.305.7tm_4.exons1.CM037932.1.Apeltes_quadracus
MDNRLNVTYITFGGHVEVHKYGYLYFMIMFTVYILIISSNVTIVSIIMIHKNLHEPMYIFIAALLINSVLFSTVIYPKLLIDFLSVKQIISYSACLFQWFSYYWFAASDVMLLSIMAYDRYVSICNPLKYTTIMQKTTVNVFLFSAWILPACLFLVLMSLSAKKEICKFNLKGILCNSTIQTLHCVRSTILNIYGLFLFVSFLFPPVFFILFTYSRILVVSYRCRGVRRRAAQTCLPHLLVLINFSCLTAYDVLLPRLELNISKVVSLIMALQVVIYHPLFNPIIYGLKVRRIYDHLKKLFCRTV
>LOCXPOR55.195.HIT1.OR.2R.305.7tm_4.exons1.CM037932.1.Apeltes_quadracus
MDYRSNVTYITFGGHVEVHKYGYLYFVVMFTVYILIICSNVTIVCIIMIHKNLHEPMYIFIAALLINSVLFSTVIYPKLLIDFLSEKQIISYPACLFQWFSNYSLAASDFLLLSIMAYDRYVSICNPLKYTTIMQKTTVNVFLFSAWILPVCLFLVVLFKIAKKEICKFHLKGILCNSTAQTLQCLRSTILNIYGLSVLVTLVILPVLFILFTYSRILVVSYRCRGVRRRAAQTCLPHLLVLINFSCFFTYDVLLSRVELNSSKVVSLIMALQVVIYHPLFNPIIYGLKMRRIYDHLKKLFCRTV
>LOCXPOR56.197.HIT1.OR.2R.305.7tm_4.exons1.CM037932.1.Apeltes_quadracus
MDNRLNVTYITFGGHVEVHKYRYLYFVVMFTVYILIMSSNVTIVCIIMIHKNLHEPMYIFIAALLINSVLFSTVIYPKLLSDFLSVKQIISYPVCLFQWFSYYWLTASDFLLLSFMAYDRYVSICNPLKYTTIMLNIIVVIFLISAWILPACLLLVILLLSAKKEICKFHLKGILCNSTVLTLHCERSTILNIYGLFNFVTFVILPVFFILFTYSRILVVSYRCRGVRRRAAQTCLPHLLVLINFSCFFAYDVLLSRVELNSSKVVSLIMALQVVIYHPLFNPIIYGLKMRRIYDHLKKLFCRTV
>LOCXPOR57.198.HIT1.OR.2R.303.7tm_4.exons1.CM037932.1.Apeltes_quadracus
MDYRLNVTYITFGGHVEVHKYGYLYFVVMFMVYILIISSNVTIVGVIMIHQNLHEPMYIFIAALLINSVLFSTAIYPKLLIDFLSEKQIISYSACLFQWFLYYWLGGSDFMLLSIMAYDRYVSICNPLKYTTIMQKTTVNIFLITAWILPACLVSVAMLLSAKKEICKFHLKGILCNSTVLTLYCVISRIRNIYGSVVLVTAVLLPVLFILFTYSRILVVSYRCRGVRRRAAQTCLPHLLVLINFSCLIAYDVLLPRLELDSPKIVSLIMALQVVIYHPLFNPIVYGLKMRRIYDHLKKLFCR
>LOCXPOR58.199.HIT1.OR.2R.305.7tm_4.exons1.CM037932.1.Apeltes_quadracus
MDNRSNVTYITFGGHVEVHKYGYLYFMIMFTVYILIISSNVTIVGIIMIHQNLHEPMYVFIAALLINSVLFSTAIYPKLLIDFLSEKQIISYPACLVQWFLYYWLAASDFMLLSIMAYDRYVSICNPLKYTTIMQKNTVHIFLISAWILPVCLFLVGLLLNAKIKICKFHLKGILCNSTIQTLHCVRSGIMNIYGLVNFVTFLILPLFFILFTYSRILVVSYRCRGVRRRAAQTCLPHLLVLINFSCLTAYDVLLSRLELDSSKIVSVIMALQVVIYHPLFNPIIYGLKMRRISDHLKNLFSRMV
>LOCXPOR59.200.HIT1.OR.2R.305.7tm_4.exons1.CM037932.1.Apeltes_quadracus
MDYRSNVTYITFGGHVEVHKYGYLYFVVMFMVYILIISSNVTIVSIIMIHQNLHEPMYIFIAALLINSVLFSTAIYPKLLIDFLSVKQIISYPACLFQWFSYYWFAASDVMLLSIMAYDRYVSICNPLKYTTIMQKTTVNTLLFSAWILPACLWPVTIILSANKEICKFHLKGILCNSTVQTLHCVRSTILNIYGLFLLVLFLFLPVFFILLTYSRILVVSYRCRGVRRRAAQTCLPHLLVLINFSCLTAYDVLLPRLELNSSKVVSLIMALQVVIYHPLFNPIIYGLKMRRIYDHLKKLFCRTV
>LOCXPOR60.202.HIT1.OR.2R.320.7tm_4.exons1.CM037932.1.Apeltes_quadracus
VRLILFVIISLHTLSMDYRSNVTYVTFGGHVEVHKYGYLYFMIMFTVYILIISSNVTIVGIIMIHQNLHEPMYIFIAALLINSVLFSTVIYPKLLIDFLSEKQIISYPACLFQWFSYYWLAASDVMLLSIMAYDRYVSICNPLKYTTIMQKNTVHIFLISAWILPVCLFLVGLLLNAKIKICKFHLKGILCNSTIQTLHCVRSTILNIYGLFLLVLFLFLPVFFILFTYSRILVVSYRCRGVRRRAAQTCLPHLLVLINFSCFFAYDVLLARLELNSSKVVSLIMALQVVIYHPLLNPIIYGLKMGNIYDHLKKLFCKTV
>LOCXPOR61.204.HIT1.OR.2R.310.7tm_4.exons1.CM037932.1.Apeltes_quadracus
MDYRLNVTYITFGGYVEVQRYRYLYFVVMFTVYILIISSNVTIVSIIMIHKNLHEPMYIFIAALLINSVLFSTAIYPKLLIDFLSEKQIISYSACLCQWFCSNWLALSDFFLLSFMAYDRYVSICNPLQYTTIMQKTTVNIFLFTAWILPACLVSVLILLNATRKICKFHLKGILCNSSVQTLHCVRSTILNIYGLVLVTFLLLPVLFVLFTYSRILVVSYRCRGVRRRAAQTCLPHLLVLINFTCLISSSLILDQLEIDSPKTVRLIMTLQAVTYQPLFNPIIYGLKMRRIYDHLKKLFRRMMWCIHTE
>LOCXPOR62.206.HIT1.OR.2R.303.7tm_4.exons1.CM037932.1.Apeltes_quadracus
MENVSVVRMFLLSGLNETINYRIAIFSFTLLYYCMILFLNISVIMIIIVDQNLHEPMYILLCSFCMNSLYGTTGFYPKFLLDLFSSSQQISYEWCLLQAFIMYSFACCELSILAVMAYDRYLAICRPLHYQSVMTKRKVSELICFSWLTPFCIFSISIVLTSTLKLCGSIIPKLFCVNWIIVKLSCPDTNTISSNILSYATIIIYVCHGLFTIWTYMHMIRTCVRSKDERGKFIQTCVPHLVSLVTFLVVIVFDLMYMRFGSTDLPQSVQNFIAIEFLLIPPVMNPLVYGFKLTKIRNRIVGL
>LOCXPOR63.208.HIT1.OR.2R.296.7tm_4.exons1.CM037932.1.Apeltes_quadracus
KSYVIMDNVSVVRIFFLSGLTEPNDYRVTLLTLTLLYYCMILFFNIFIIMLIVVDQNLHEPMYILLCSFCMNSLYGTTGFYPKFLLDLFTSSQQISYEWCLLQAFVMYSFVACELSILAVMAYDRYLAICRPLHYQSVMTKRKVSELICFSWLTPFCIFSISILLTSRLKLCGAKIDRLFCVNWVIVKLACYESDTFSNDITAYLTMMIYFAHGSFIFWTYMHLMRTCVKSKDERVKFMQTCVPHLVSLVTFIVVVLFDLMYMRFGSTDLPQSLQNFIHYRIPPHSSCDESFSLWI
>LOCXPOR63.209.HIT1.OR.2R.308.7tm_4.exons1.CM037932.1.Apeltes_quadracus
MTRSSLIMDNVSVVRMFLSGLNETADYRVTLLAFTLLYYCLILVFNISIIMIIMLDENLHEPMYILLCSFCLNSIYGTTGFYPKLLLDLFTSSQQISYEWCLLQAFVMYSFACCELSILAVMAYDRYLAICRPLHYQSVMTKRKVSELICFSWFTPFCIFSINVLLTSRLKLCGAKIDRLFCVNWVIVKLACFQSDTFSNTIAAYFTIIIYFAHGSFIIWTYMHLIRTCVKSKDERVKFMQTCVPHLVSLVTFIVVVLFDLMYMRFGSTDLPQSLHNFITIEFLLIPPLMNPLVYGFKLTKIRNRILG
>LOCXPOR64.210.HIT1.OR.2R.316.7tm_4.exons1.CM037932.1.Apeltes_quadracus
MNNVSVITMFTLSGLSETTHYRVILFALTLLCYSVIWLVNLTIIVTVMMDKKLHKPMYIFLCNLCINGLYGTAGFYPKFLMDLLSPTHAISYAGCLLQGFVLHSSACADFSLLVLMAYDRYLAICRPLVYHSVMTKQRSCVFVFFAWLIPVCLILIGTVTTATSRLCGSHIPKIFCVNWLISRMACSASVATIVIPVFNYTFYFGHCVFVCWSYIYMIRTCRKSKENMSKFMQTCIPHLLSLMIVVASLLFDLLYMRFGSKDLPQSAQNLMAMEFLLIPPIINPLIYGLKLTKIRNSIQIFICNRNSQVGLQKRNF
>LOCXPOR65.211.HIT1.OR.2R.314.7tm_4.exons1.CM037932.1.Apeltes_quadracus
MTNTSDIVLFSLSGFSATVNYKVTLSSLTLLCYCLIVGVNVSLILTIILDEHLHEPMYVCICNLCINILYGTTGFYPKFIFDLLSNIQVISYEGCLLQVFVIYTYATIDFSVLALMAYDRYVAICRPLEYHSIMSVRRTAVLVSLTWLVPLCCEVMVLTLTSTLTLCGFKIDKLYCENWSIVKLACRVTIANNIVGLIIIAFYCVHVLFIVWSYVLLIKSALKSREGKRKFTQTCVPHFLCLINVTCALLFDVMYSRYGSASMPQSLRNFMAIQILMIPPILNPIIYGLILTKIRHRMVTLCMMAGQRCKLRLK
>LOCXPOR66.212.HIT1.OR.2R.306.7tm_4.exons1.CM037932.1.Apeltes_quadracus
NRSNVVLFSLSGFSATANYKVLFSSLTLLCYFLIVVVNVSLVLTIILDQNLHEPMYVFVCSLCINGLYGSTGFYPKFFFDLLSEIQVISYVGCLLQVFVIYSNIKIDYSSLVVMAYDRYVAICRPLEYHSVMSMRRTAVLVAFSWLAPLCCESMVTTLTSTLKFCSSKIDKLYCENWSLVKLACGSTRIHDIFGLFVIAFYCVHLLFIVCSYVQLIKSALKSTKGKRKFTQTCVPHLLCLLNVSVALLFDVMYSRYGSASVPQSVKHFFAIQFIVIPPIINPIIYGLILTKIRKRIIYLCVMAGQR
>LOCXPOR67.213.HIT1.OR.2R.308.7tm_4.exons1.CM037932.1.Apeltes_quadracus
MENSTEVVSFVLSAYGNIGNLKYLYFSIILLWYTTICLSNTILMVAIYMDRRLHEPMYILLGNLFLNEIYISTSIYPLLLSQMFSDTHEVTLPWCFLQMFCFYIFGCVQLCNLTAMAYDRYVCICCPLQYHVFMSNERVGKIILLVWIYSFSSYMFSFSFIIPLTFCGNVIDKVFCDQQLVIKLACSVSALTSISDLIFGFMSLIIPFSLISFSYTKILWVCLIVSKESKQKVITTCTPQIVSLANIFVGVAFHFVGSRLDIQYLPGKVRIILSIYLPILQPLISPFMYGLYLPKIRQSCKRLLFGRK
>LOCXPOR68.214.HIT1.OR.2R.321.7tm_4.exons1.CM037932.1.Apeltes_quadracus
MTHLVVRIVHIKKMENSTEVVSFVLSAYGNVGNLKYMYFSIILFWYSSICASNTIVIVVIYMDRGLHESMYLLLCHLFLNEISGSMSLYPLLLSQMLSDTHEVTLPWCFLQMFCIYTCSCVQLCNLTAMAYDRYVCICCPLQYNNVMSNKRVGKIILLVWIYSFSSYMFSFSFIIPLTFCGNVIDKVFCDQQLVIKLACSVSALTSISDLIFGFMSLIIPFSLISFSYTKILWVCLIVSKESKQKVITTCTPQIVSLANIFVGVAFHFVGSRLDIQYLPDKVRIILSIYILILQPLISPFMYGLYLPKIRQSCKRLLFGRK
>LOCXPOR69.217.HIT1.OR.2R.305.7tm_4.exons1.CM037932.1.Apeltes_quadracus
MDNVFNVTYITFAGYVDLLKYRYLYFVLMFTVYILIIGSNVTIVGIITIHKNLHEPMYIFIAALLINSVLFSTAIYPKILIDFLSEKQIISYPACLFQWFLYYWLGCSDFFLLSVMAYDRYVSICNPLKYTTIMRKTTVNIFLFLAWILPACQFSVTVFLSAKKEICTFYLKGILCNSTVHTLHCVRSRTVNTYGLFLLVTFLILPVLFILFTYSRILVVSYRCRGVRRRAAQTCLPHLLVLINFSSLSAYDVLLSRQELDSSNIVRLIMALQVVIYHPLFNPIIYGLKMSRIYNHLKRLFCKMV
>LOCXPOR70.219.HIT1.OR.2R.305.7tm_4.exons1.CM037932.1.Apeltes_quadracus
MDYRSNVTYITFGGHVEVHKYRYLYFLVMFTVYMLIISSNVTIVCIIMIHKNLHEPMYIFIAALLINSVLFSTAIYPKLLVDFLSEKQIISYPACLLQWFLYYWLGSSDFFLLAFMAYDRYVSICNPLKYTTIMRKTTVNIFLITAWILPGCLVSITMLVSAKKEICKFHLKGILCNSTVHTIYCVRSTIVNIYGLIVLVTDLILPVLFILFTYSRILVVSYRCRGVRRRAAQTCLPHLLVLINFSCLGAYDILLPRLEAEFSNTVGLIMALQVVIYHPILNPIIYGLKMRRIHDHLKKLLCRMV
>LOCXPOR71.220.HIT1.OR.2R.303.7tm_4.exons1.CM037932.1.Apeltes_quadracus
MDYRSNVTYITFGGHVDLQKYRYLYFVLMFIVYILIISSNVTIVCIIMIHKNLHEPMYIFIAALLINSVLFSTAIYPKLLVDFLSEKQMISYPACLCQWFLYYWLGCSDFFLLSIMAYDRYVSICNPLKYTTIMQKNTVNIFLITAWILPACLISVTVFRSAKKEVCKFHLKGILCNSTVQTLHCLRSTITNIYGLVVLVTFLIFPVLFILFTYSRILVVSYRCRGVRRRAAQTCLPHLLVLINFSSLSAYDVLLPRLELDSSKIVRLIMALQVVIYHPLFNPIIYGLKIQRIYDHLKRLFCR
>LOCXPOR72.223.HIT1.OR.2R.305.7tm_4.exons1.CM037932.1.Apeltes_quadracus
MDYKLNVTYITFGGHVEVHKYRYLYFVVMFTVYMLIISSNVTIICIIMIHKNLHEPMYMFIAALLFNSVLFSTAIYPKLLIDFLSEKQIISYPACLCQWFLYYWLGCSDFFLLSFMAYDRYVSICNPLKYTTIMRKSTVNIFLFSAWILPACQFSVLLLLNVMKEICTFHLKGILCNSTIQTLHCVRSTILNIYGLFNFVTFLILPVLFILFTYSRILVVSYQCSGVRRRAAQTCLPHLLVLINFSCTGAYDVLLPQLELNSSKVVSLVMALQVVIYHPLFNPIIYGLKMRRIYDHLKKLFCRMV
>LOCXPOR73.231.HIT1.OR.2R.320.7tm_4.exons1.CM037932.1.Apeltes_quadracus
VRLIFFVIISLHILLMDYKSNVTYITFGGHVEVHKYRYLYFVVIFTVYMLIISSNVTIVCIIMIHKNLHEPMYIFIAALLINSVLFSTVIYPKLLIDFLSEKQIISYPACLCQWFLYYWLAASDFFLLSFMAYDRYVSICNPLQYTTIMHKNTVNIFLFSAWIVPASQFLVLMLISFKKEICKFHLKGILCNSTIQTLHCVRSTILNIYGLFLFVTFVIFPVLFILFTYSRILVVSYRCRGVRRRAAQTCLPHLLVLINFSCLTAYDVLLARLELNSPKIVRLIMALQVVIYHPLFNPIIYGLKMSRIYNHLKKFYCRTV
>LOCXPOR74.236.HIT1.OR.2R.319.7tm_4.exons1.CM037932.1.Apeltes_quadracus
VRLILFVIISLHRLSMDYISNVTYITFGGHVEVHKYRYLYFVVMFTVYMLIISSNVTIVCIIMIHKNLHEPMYIFIAALLINSVLFSTAIYPKLLIDFLSEKQMISYPACLFQWFSYYWLAASDFVLLSIMAYDRYVSICNPLKYTTIMQKYTVNIFLISAWILPGGFFSVGLLLNAKNKICKFNLKGILCNSTILTLHCVRSRIMNIYGLFLLVTFVMLPLLFILFTYSRILVVSYRCRGVRRRAAQTCLPHLLVLINFSCLTAYDVLLPRLELDSPNIIRLVILQVVLYHPLFNPIIYGLKMRTIYDHLKKIFCRMV
>LOCXPOR75.118.HIT1.OR.2R.305.7tm_1.exons4.CM037933.1.Apeltes_quadracus
KEDFSSALTKNLVAMMVWLVLSAINGSLVHTFLRHSLFYENPRYILFIAMVINDALQLSLVTALYVVSYVFRRIHASICCVLVMTAVLTTRSTPLILAGMALERYISICFPLHYSHVCTVPRTLLLIGVIFMLTAAPPITDLLITVAHQPQSFFQTEIFCDHPLLFGHRSIYYKNCVFDGVYLSFVALTLLYTYCEIMLTARAASTGMASVRRARNTVLLHGVQLLLCMLAFVVPSLQAALISLFHRFSLEIRYIFFLLVYIIPRFMSPIIYGFRDELFRNYWTRYLACQGQRPDKVRPVLLKMN
>LOCXPOR76.119.HIT1.OR.2R.300.7tm_1.exons2.CM037933.1.Apeltes_quadracus
MNVSSANVTLVLQYRDSFSKALTKNVIVVVLGISINWINTGLIRTFCQHQIFYTNPRYILFIHLVVNDMIQLTLTVLLFVLSYTVYRLKASVCCVFILLTLFTTENTPLNLACMAVECYIAVCLPLRHVHICTVRRTLMLIGLMWSTSMLSVLPDLFITLATEPLDFFDSKVFCHRQNVFPNPLLFKKRDITYSMFLVTVWITIFYTYFNILFTAKKASVDAKKARNTIVLHGLQLLLSMTTYTGPQVLGVLQHLFPESYVAHLFAFYIIVQVLPRSISPILYGIRDKTFRRYLKSHLWC
>LOCXPOR77.120.HIT1.OR.2R.302.7tm_1.exons2.CM037933.1.Apeltes_quadracus
MNASSLNVSEVLEYRDSFTKALIKNVIIVALGISINSFNAAVVHTFHKHQIFYTNPRYILFIHLVVNDMIQLTLTVLLFVLSYTVYRLKASVCCVFILLTLFTTENTPLNLACMAVECYIAVCLPLRHVHICTVRRTLMLIGLMWSTSMLSVLPDLFITLATEPLDFFDSKVFCLRENVFPNPLLFKKRDITYSMFLVTVWITIFYTYFNILFTAKKASVDAKKARNTIVLHGLQLLLSMTSYATPQMKQALLLWFPKNYPDSLFACYIIVHVLPRSSSPILYGMRDKTFRKYLKQYLLCKI
>LOCXPOR81.121.HIT1.OR.2R.280.7tm_4.exons1.JAHWDR010000257.1.Apeltes_quadracus
MDYRLNVTYITFGGYVEVQRYRYLYFVIMFTVYILIISSNVTIVSIIMIHKNLHEPMYIFIAALLINSVLFSTVIYPKLLIDFLSEKQIISYSACLFQWFLYYWFSASDFMLLSIMAYDRYVSICNPLKYTTIMQKTTVKIFLISAWILPACQVSAPMLLSAQKEICTFNLKGILCNSTVQTLHCVRSRIMNIYGLVVLVTALLLPVLFILFTYSRILVVSYRCRGVRRRAAQTCLPHLLVLFNFSCLIAYDVLLPRLELDSPKIVRLTMALQVIIYHPL
>LOCXPOR78.122.HIT1.OR.2R.304.7tm_4.exons1.JAHWDR010000257.1.Apeltes_quadracus
MDYRLNVTYITFGGHVEVHKYGYLYFVVMFMVYILIISSNVTIVGVIMIHQNLHEPMYIFIAALLINSVLFSTAIYPKLLIDFLSEKQIISYSACLFQWFLYYWLAASDFMLLSIMAYDRYVSICNPLKYTTIMEKTTVNIFLITAWILPACLVSVAMLLSAKQEICTFHLKGILCNSTVLTLYCVRSRIRNIYGSVVLVTAVLLPVLFILFTYSRILVVSYRCRGVRRRAAQTCLPHLLVLINFSCLTAYDVLLPRLELDTPKIVRLIMTLQVVIYHPFFNPIIYGLKMRRIYDHLKRLFVRM
>LOCXPOR79.128.HIT1.OR.2R.305.7tm_4.exons1.JAHWDR010000257.1.Apeltes_quadracus
MDNRLNVTYITFGGHVEVHKYRYLYFMIMFTVYTLIISSNVTIASIIMIHQHLHEPMYIFIAALLINSVLFSTVIYPKLLIDFLSEKQIISYPACLFQWFSYYWLAAADFLLLSFMAYDRYVSICNPLKYTTIMQKTIVNIFLISAWILPACLLLVILLPSAKREICKIHLEGIFCNSTILKLQCVRSTILNIYGLFLLVTFVILPVFFILFTYARILVVSYRCRGVRRRAAQTCLPHLLVLINFSCLTAYDVILARLELDSPKIVRLTMALQVLIYQPLFNPLIYGLKMRKIHDHLKKLFCRMV
>LOCXPOR80.129.HIT1.OR.2R.304.7tm_4.exons1.JAHWDR010000305.1.Apeltes_quadracus
MDYRLNVTYITFGGHVEVHKYGYLYFVVMFMVYILIISSNVTIVGVIMIHQNLHEPMYIFIAALLINSVLFSTAIYPKLLIDFLSEKQIISYSACLFQWFLYYWLAASDFMLLSIMAYDRYVSICNPLKYTTIMEKTTVNIFLITAWILPACLVSAPMLLSAQKEICTFNLKGILCNSTVQTLHCVRSRIMNIYGLVVLVTALLLPVLFILFTYSRILVVSYRCKGVRRRAAQTCLPHLLVLINFSCLTAYDVLLPRLELDTPKIVRLIMTLQVVIYHPLFNPIIYGLKIRRIYDHLKRLFCRM
>LOCXPOR81.131.HIT1.OR.2R.304.7tm_4.exons1.JAHWDR010000305.1.Apeltes_quadracus
MDNRSNVTYVTFGGHVEVHKYGYLYFMIMFTVYILIISSNVTIVGIIMIHQNLHEPMYIFIAALLINSVLFSTVIYPKLLIDFLSEKQIISYSACLFQWFLYYWFSASDFMLLSIMAYDRYVSICNPLKYTTIMQKTTVKIFLISAWILPACQVSAPMLLSAQKEICTFNLKGILCNSTVQTLHCVRSRIMNIYGLVVLVTALLLPVLFILFTYSRILVVSYRCRGVRRRAAQTCSPHLLVLFNFSCLSAYDVLLPRLELDSPKIVRLLMTLQVVIYHPLFNPIIYGLKMRRIYDHLKRLFVRM
>LOCXPTAAR1.68.HIT1.TAAR.2R.342.7tm_1.exons2.CM037914.1.Apeltes_quadracus
MTTLEEDELCFPHLLNSSCRKAKRLHFVFMLTYILLSSICLLTVTLNVLVIISISHFSTNNISLLFPYLLRQLHTPTNLLLLSLAVSDFFVGLLVFFQIVLAEGCWFLGDLMCILYQYLAYMITSASVGTMVLISVDRYVAICEPLHYSNKVTQKRVKICVCLCWICSALLQGFLLKDNLKQPGSYNSCIGECVVVNDYIFALLDLFFSFIGPVTVIIVLYMRVFVVAVTQARVRRSQVAALPLKGSITITAKKSELKAARTLGVVVVVFLVCLCPYFCFSLSGQDDLLSASSATIVISVFYFNSCLNPLIYAFFYPWFRKSMKLIVTLKILQPGSCERNLL
>LOCXPTAAR2.101.HIT1.TAAR.2R.342.7tm_1.exons2.CM037914.1.Apeltes_quadracus
MKILDEDELCFPHLLNSSCRKAKHFHFVFMLTYILSSSICLLTVTLNVLVIISISHFSTNNISFLFSYLLRQLHTPTNLLLLSLAVSDFFVGLLMFFQIVLVEGCWFLGDFICILYQYLAYIITSASVGTMVLISVDRYVAICEPLHYSNKVTKNRVKICVCLCWICSAFFQALLLNDNLKKTGRYNSCIGECVFVNDYIFALLDFFFSFIGPVTVIIVLYMRVFVVAVTQARVRRSQVAALPLKGSMTITAKKSEMKAARTLGVVVVVFLVCLCPYYCVSLSGQDISLSASSATIVIFVFYFNSCLNPLIYAFFYPWFRKSMTLIVTLKILQPGSCERNLL
>LOCXPTAAR3.133.HIT1.TAAR.2R.342.7tm_1.exons2.CM037914.1.Apeltes_quadracus
MKSLEEDELCFPHLLNSSCRKAKRLHFVFMLTYILLSSICLLTVTLNVLVIISISHFSTNNISLLFPYLLRQLHTPTNLLLLSLAVSDFFVGLLVFFQIVLAEGCWFLGDLMCILYQYLAYMITSASVGTMVLISVDRYVAICEPLHYSNKVTQKRVKISVCLCWICSALLQGFLLKDNLKQPGGYNSCIGECVVVNDYIFALLDLFFSFIGPVTVIIVLYMRVFVVAVTQARVMRSQVAALPLKGSMTITAEKSELKAARTLGVVVVVFLVCLCPYYCVSLSGQDDLLSASSATIVISVFYFNSCLNPLIYAFFYPWFRKSMKLIVTLKILQPGSCERNLL
>LOCXPTAAR4.180.HIT1.TAAR.2R.329.7tm_1.exons2.CM037914.1.Apeltes_quadracus
MKSLEEDELCFPHLLNSSCRRAMRPHFVSMPIYILLSSISLLTVTLNLLVIISIYQFKQLRTPTNLLLLSLAVSDFLVGLLMFFQIGLINGCWILDDLMCIFYAFLDFIITSASVGTMVLISVDRYVAICEPLHYSNKVTQKRVKISVCLCWICSAFLQGLLLKDNLKRPGRYNSCIGECVIVINYVAGRVNLFFSFIGPVTVIIVLYMRVFVVAVTQARVMRSHNAALPLKGSITITAKKSEMKAARTLGVVVVVFLVCLCPYYCVSLSGQDNLLSASSATIVIFVFYFNSCLNPLIYAFFYPWFRKSTKLIVTLKILQPGSCERNLL
>LOCXPTAAR5.209.HIT1.TAAR.2R.326.7tm_1.exons1.CM037917.1.Apeltes_quadracus
MDASEGRLLCFPGINASCTRLPKPRCEAALLYALLACVSLLTVTLNLLVIVSIAHFRQLHNPTNTLLLSLAVSDLVVGLLVMPVEGLRYTQTCWLLGELVCALAPYVSYSLLSASVGNMVLISVDRYVAICDPLLYASKITPSRVKASVCLCWACSVLYNGCILMGHLGQPGRFSSCYGECVVVISHVASTIDLFLSFLGPCTVMVVLYARVFVVAVSQLRVIRLQIVAVNVTPSAKRSERKAARTLGIVIAVFLLCFCPYYYPSLAGDDTSTSLSYYALVSWIMLINSCVNPLIYALFYPWFRKAVKLIITLRILEPHSKEYELL
>LOCXPTAAR6.235.HIT1.TAAR.2R.325.7tm_1.exons2.CM037917.1.Apeltes_quadracus
METLVGTELCFPQLINTSCRKQTRPQFETWLIYILLSFICLLTVALNLLVIISISHFKQLQTPTNLLLLSLAVSDFLVGLFMIFQITLIDGCWLLGDLMCSLWLVLSSIIISSSFGTMVLISVDRYVAICHPLHYFTKVKPKRVQVCVCLYWMFAILFYTLLFKNNLQHPGRYNSCIGECVFEMNYIANIFDLIVTFIFPITVIVILHMRIFAVVVYQARAMRSHIAVVTMKVTAKKSEMKAARNLGVVVVVFLICVCPYYCIFLASQNNTYAVSSVIIVIWLFYFNSCLNPLIYAVLYPWFRKSIKVIVTLQILKPGSCRANML
>LOCXPTAAR7.260.HIT1.TAAR.2R.325.7tm_1.exons2.CM037917.1.Apeltes_quadracus
METSVGTELCFPQLINTSCRKPTRPHLEAMLTYILWSSICLLTVALNLMVIISISHFKQLQTPTNLLLLSLAVSDFIVGLFMIFHIMLIDGCWLLGDLMCSLWIILSAIITSSSFGTMVLISVDRYVAICYPLHYFTKVKPKRVQVCVCLCWMFAALFYSLLLKNNLQHPGRYNSCIGECNANMNYIANLFDLLVTFIFPITVIVILHIRIFVVVVYQARAMRSHIAVVTMKVTAKKSEMKAARNLGVVVVVFLICICPYYCLALTSQNDLYTASSVIILIWLIQFNSCLNPLIYAVLYPWFRKSIKVIVTLQILKPGSCRTNLL
>LOCXPTAAR8.261.HIT1.TAAR.2R.325.7tm_1.exons2.CM037917.1.Apeltes_quadracus
METLVGTELCFPQLINTSCRKQTRPHFEAMLTYIVLSSISLLTVALNLMVIISISHFKQLQTPTNLLLLSLAVSDFFAGLFVIFHIMMIDGCWLLGDLMCSLWLVLSSIIISSSIGTMVLISVDRYVAICYPLHYFTKIKPKRVQVCVCLCWMFAALFYSVLFKNNLQHPGRYNSCIGECNVDIDYIANVFDLIVSFIFPITLIVILHIRIFVVVVYQARAMRSHIAVVTMKVTAKKSEMKAARNLGVVVVVFLICNCPYYCLALTSRNDLYTAATLTILIWLIQFNSCLNPLIYAVLYPWFRKSITVIVTLQILKPGSCRADLL
>LOCXPTAAR9.79.HIT1.TAAR.2R.325.7tm_1.exons2.CM037917.1.Apeltes_quadracus
METLVGTELCFPQLINTSCRKPTRPQLEAMLIYILLSSICLLTVALNLLVIISISHFKQLQTPTNLLLLSLAVSDFFAGLFVIFHIMRIDGCWLLGDLMCSLWLLLSFIIISSSIGTMVLISVDRYVAICYPLHYFTKVKPKRVQVCVCLCWMFAASFDSVLMKNNLQHPGRYNSCIGECNVDIEYIANLLDLIVSFIFPITVIVILHIRIFVVVVYQARAMRSHVAVVTRKVTVKKSEMKAARNLGVVVVVFLICFCPYIGFSLTSNNNVYTASSVTIVIWLFYFNSCLNPLIYAVLYPWFRKSIKVIVTLQILKPGSRRTNLL
>LOCXPTAAR8.95.HIT1.TAAR.2R.280.7tm_1.exons2.CM037917.1.Apeltes_quadracus
METLVGTELCFPQLINTSCRKPIRPHLEGMLIYILLSFICLLTVALNLLVIISISHFKQLQTPTNLLLLSLAIADFFVGLFMIFQIMIIDGCWLLGDLMCSLWLVLSSIIISSSIGTMVLISVDRYVAICYPLHYFTKVKPKRVQVCVCLYWMFAALFYSLLLKNNLQHPGRNNSCIGECVFDINYITNLLDLLVTFIFPITLIVILYIRIFAVVVYQARAMRSHVAVVTMKVTVNKSEIKAARNLGVVVVVFLICTCPYYCLALTSQNDFNHCDLVVLF
>LOCXPTAAR10.98.HIT1.TAAR.2R.323.7tm_1.exons1.CM037925.1.Apeltes_quadracus
MDGMEGARLCFPQLLNSSCRVLMRSRTETVLLYTLLSSMSVLTVFLNLLVIISISHFGQLHTPTNLLLLSLAISDLLVGLLVVPVEMVRLIETCWLLGDLVCTFSYVMGFTLISASVGNMVLISIDRFVAICYPLQYPIQITRCRIELCVCLCWAAAFLYNVLILKDHLSQPERHNSCYGECKVVISYASGAVDLVFTFFGPCSVIVVLYGRVFLVAVSQARVGRSHFTAVGAVKVTAKKSERKAARTLGLVILVFLMSFCPYYYPSVGGQDISITASTWVLFFNSCLNPLIYAFLYPWFRKAIKLIVTLKIFEKNSSQENVI
>LOCXPTAAR11.100.HIT1.TAAR.2R.322.7tm_1.exons2.CM037932.1.Apeltes_quadracus
TWWELNFAFHKLINTSCRKPTRPQLKQFDLHFWSSICLLTVALNLLVIISISHFKQLQTPTNLLLLSLAVSDFLVGLFMIFQITLIDGCWLLGDLMCSLWLVLSSIIISSSIGTMVLISVDRYVAICYPLHYFTRVKPKRVQVCVCLCWMFATLIYSLLLKNNVQHPGRNNSCIGECVFDINYITNLLDLLVTFIFPITVIVILYMRIFVVVVYQARAMRSHVAVVTMKVTAKKSEMKAARNLGVVVVVFLICFCPYYCFALASNNNVYAASSVTIAIWLFYFNSCLNPLIYAVLYPWFRKSIKVIVTLQILKPGSRWTNLL
>LOCXPTAAR33.104.HIT1.TAAR.2R.325.7tm_1.exons2.CM037932.1.Apeltes_quadracus
METLVGTELCFPQLINTSCRKPTRPHLEAILIYILLSSICLLTVALNLLVIISISHFKQLQTPTNLLLLSLAVSDFLVGLFMIFQITLIDGCWLLGDLMCSLWLVLSSIVISASIGTMVLISVDRYVAICHPLHYFTKVKPKRVQVCVCLCWMFAALYWTVLLKNNLEQLGMYTSCIGECVFEMNYIGNIFDLIVTFIFPITVIVILYMRIFGVVVYQARAMRSHVAVVTMKVTAKKSEMKAARNLGVVVVVFLICVCPYYCFVLTSLNSLYELSSVIIVIWLFQFNSCLNPLIYAVLYPWFRKSIKVIVTLQILKPGSCRTNLL
>LOCXPTAAR33.108.HIT1.TAAR.2R.286.7tm_1.exons2.CM037932.1.Apeltes_quadracus
METLVGTELCFPQLINTSCRKQIRPHLEAILIYILLSSICLLTVALNLLVIISISHFKQLQTPTNLLLLSLAVSDFLAGLFMIFQIMMIDGCWLLGDLMCSLWLVLSSIIIGSSIGTMVLISVDRYVAICHPLHYFTKVKPKRVQVCVCLCWMFAALYWTVLLKNNLEQLGMYTSCIGECVFEMNYIGNIFDLIVTFIFPITVIVILHIRIFAVVVYQARSMRSHIAVVTMKVTAKKSEMKAARNLGVVVVVFLICVCPYYCFVLTSLNSLYELSSVIIVIWLFYF
>LOCXPTAAR13.110.HIT1.TAAR.2R.325.7tm_1.exons2.CM037932.1.Apeltes_quadracus
METLVGTELCFPQLINTSCRKPIRPHLEAMLIYILLSFISLLTVALNLLVIISISHFKQLQTPTNLLLLSLAIADFFVGLLMIFQITLIDGCWLFGDLMCSLWLILSAIIISSSIGTMVLISVDRYLAICYPLHYFTRVKPKRVQVCVCLYWMFVALFYSLLLKNNLQHPGRYNSCIGECVFDINYITNLLDLLVTFIFPITVIVILHIRIFVVAVYQARAMRSHIAVVTMKVNVNKSEMKAARNLGVVVVVFLICNCPYYCLALTSQNDLYTAPTLTIVMWLIQFNSCLNPLIYAVLYPWFRKSIKVIVTLQILKPGSCRTNML
>LOCXPTAAR14.120.HIT1.TAAR.2R.328.7tm_1.exons2.CM037932.1.Apeltes_quadracus
MKSLEEDELCFPHLNSSCEKAMHPHFVSMLTYILLSSISLLTVTLNLLVIISISHFRQLHSPTNLLLLSLAVSDFFVGLLMFFQIVLIDGCWFLGDLMCILYIVLDYIITSSSVGTMVLISVDRYVAICEPLHYANKVTQKRVKICVCLCWTCSAFLHSLLLKENLKESGRYNSCFGECVIVINYISGLVDLFMTFIGPVTVIIVLYMRVFVVAVTQARAMRSHVAAFPLKFSMTITAKKSEMKAARTLGVVIVVFLFCVSPYFSMSLSGPDNLLNASSAAVVFYLFYLNLCLNPLIYAFFYPWFRKSIKLIVTLKILQPGSCERNLL
>LOCXPTAAR15.128.HIT1.TAAR.2R.327.7tm_1.exons2.CM037932.1.Apeltes_quadracus
MKSLEDELCFPHLNSSCEKAMHPHFVSILTYILLPSISLLTVTLNLLVIISISHFRQLHTPTNLLLLSLAVSDFFVGLIMFFQIVLIDGCWFLGDLMCIFYNVMDYIITSASVGTMVLISVDRYVAICEPLHYANKVTKKRVKICVCLCWTCSAFLHSLLLKENLAEPGRYNSCFGECVIVINYISGLVDLFMTFIGPVTVIIVLYMRVFVVAVTQARAMRSHVAAFPLKFLMTITAKKSEMKAARTLGVVIVVFLLCVCPYFSVSLSGQDTLFNVSSAAVVTCLFYFNSCLNPLIYAFFYPWFRKSMKLIVTLKILQPGSCETNLL
>LOCXPTAAR16.131.HIT1.TAAR.2R.325.7tm_1.exons2.CM037932.1.Apeltes_quadracus
METLVETELCFPQLINTSCRKPTGPHLEGILIYIFLSFISLLTVALNMLVIISISHFKQLQTPSNLLLLSLSVSDFFAGLFVIFEILMIDGCWLLSDLMCSLWLILSVIIVGSSVGTMVLISVDRYVAICYPLHYFTKVKPKRVQVCVCLCWMFAALYNFVLMKNNLEHPGRYNSCIGECVFDITYIANLFDLIVTFIFPITVIVILHIRIFVVAVYQARAMRSHIAVVTMKATVKKSEMKAARNLGVVVVVFLICFCPYYCFALASNNNVYTASSVTIAIWLFYFNSCLNPLIYAVLYPWFRKSIKVIVTLQILKPGSCRTKML
>LOCXPTAAR14.135.HIT1.TAAR.2R.328.7tm_1.exons2.CM037932.1.Apeltes_quadracus
MKSLEEDELCFPHLNSSCEKAMHPHFVSMLTYILLSSISLLTVTLNLLVIISISHFRQLHTPTNLLLLSLAVSDFFVGLITFFQIVLIDGCWFLGDLMCILYIVLDYIITSSSVGTMVLISVDRYVAICEPLHYANKVTQKRVKICVCLCWTCSAFLHSLLLKENLKEPGRYNSCFGECVIAFNNISGLVDLFMTFIGPVTVIIVLYMRVFVVAVTQARAMRSHVAAFPLKFSMTITAKKSEMKAARTLGVVIVVFLLCICPYYCVSLTGHENVYNVSSAAVVSYLFYLNSCLNPLIYAFFYPWFRKSMKLIVTLKILQPGSCERNLL
>LOCXPTAAR17.148.HIT1.TAAR.2R.325.7tm_1.exons2.CM037932.1.Apeltes_quadracus
METSVGTELCFPQLINTSCRKQIRPQLEAMFIYILLSSISLLTVALNLLVIISISHFKQLQTPTNLLLLSLAVSDFFAGLFVIFHIMMIDGCWLLGDLMCSLWLVLSFIIISSSIGTMVLISVDRYVAICHPLHYFTKVKPKRVQVCVCLCWMFAALFNSLLFKNNLQHPGRYNSCIGECIVDIDYIANLFDLIVSFIFPITVIVILHIRIFVVAVYQARSMRSHIAVVTMKVTVKKSEMKAARNLGVVVVLFLICFCPYSGFSLTSNNNVYAASSVTIVIWLFYFNSCLNPLIYAVLYPWFRKSIKVIVTLQILKPGSCRTNML
>LOCXPTAAR18.156.HIT1.TAAR.2R.325.7tm_1.exons2.CM037932.1.Apeltes_quadracus
METLVETEFCFPQLINTSCRKPTRPHLEAMLIYISMSSISLLTVALNLLVIISISHFKQLQTPTNLLLLSLAVSDFFVGLLMIFQVMIIDGCWLLGDLMCSLWLVLSSIIISSSVGTMVLISVDRYVAICYPLHYFTKIKPKRVQVCVCLYWMFAALYNCVLMKNSLQHPGRYKSCIGECIIDIDYIAILFDLIVSFLFPITVIVILYIRIFGVVVYQARAMRSHNDDVTMKVTAKKSEMKAARNLGVVVVVFLICNCPYYCFALTSNNSVYTTLSVTIVIWLFYFNSCLNPLIYAVLYPWFRKSFKVIVTLQILKPGSCRTNML
>LOCXPTAAR19.162.HIT1.TAAR.2R.325.7tm_1.exons2.CM037932.1.Apeltes_quadracus
METLVGTELCFPQLINTSCRKPTRPHLEAMLIYILLSSICLLTVALNLLVIISISHFKQLQTPTNLLLLSLAVSDFFVGLFVIFEIMMIDGCWLLGDLMCSLWLVLSAIITSASVGTMVLISLDRYVAICYPLHYFTKVKPKRVQVCVCLCWMFTALFYTLLFMNNLQHPGRYNSCIGECNVYIDYIANLFELIVSFLLPITVIVILHIRIFVVVVYQARAMRSHVAVVTMKVTAKKYEMKAARNLGVVVVVFLICVCPYYCLALTSNNNLYTPASVTIVIWLIKFNSCLNPLIYAVLYPWFRKSIKVIVTLQILKPGSCRTNML
>LOCXPTAAR20.172.HIT1.TAAR.2R.327.7tm_1.exons2.CM037932.1.Apeltes_quadracus
METLPEDSLCFPQLNSSCKKPSHPQTEAMLIYVLLSSISLITVVLNLLVIISISHFRQLHTPTNLLLLSLAISDLLVGLLLMPVEIIYIEACWFLGDIMCTMYYLVDYVITSASVANMVLISVDRYVAICDPLHYPTKVTKRRVQNYVCFCWICSAIFRIFLLNDHLQKPGSSNSCLGECVVIINYAAGVADLVFTFIGPILCIIVLYLRVFVVALSQARAMRSRVAASTSRRAVTVKKKEMKAAGTLGLVIIVFLFCFCPYYYPALAGEDTSINASSAPFEIWLAHFNSCLNPVIYAFFYPWFRKSIQLVVTLQILKPGSRDANVL
>LOCXPTAAR21.177.HIT1.TAAR.2R.339.7tm_1.exons2.CM037932.1.Apeltes_quadracus
METLEGAELCFPQLLNTSCRKPDRHAAEAAALYVLLSCISLLTVILNLLVIISISLFRHADTPEGISQLHSPTNLLLLSLAVSDLLVGLLLMPARVLLSGGCWFLGSMMCGLFTYASFILTSASVGNMVLISIDRYVAICDPMCYPTKVTHKRVQMCICLCWFFSVLYNGVVLREFLKHPESFYSCYGECVVVIDFITGAVDVWMTFVGPVSAIVALYMRVFVAAVSQARAMRSHVAAVSLRGSVSVTAKRSERKAARTLGVVVVVFVICFCPYFYPSFASKETSTSAVFSIFGVWLLYCNSCLNPVVYAFFYPWFRRSIKLIVTLQILQRDSRDAKVM
>LOCXPTAAR22.194.HIT1.TAAR.2R.333.7tm_1.exons1.CM037934.1.Apeltes_quadracus
MEPDTNDNGSYTVSDLHPCYKSDNASFLFTSNPSISCVSVYVFLGGLSVVTICGNLLVIISVSYFKQLHVATNFLILSLAVADLLVGVVVFPFSMVFTVTSCWHHEGFFCKVRGGFDVTLSTASILHLCCISIDRYYAVCQPLSYKSKFNDRVTGMMILMSWALAVLIGIGIITAGFNQGKCEESCLTDALLLTTLACIFSFYIPVVIMLSIYLKIFLVAKRQATSVQNTTGLSKKSGTTVSKRERKATKTLAIVLGVFLLCWLPYFLCINIQPLMHNVTPIAVIETLNWLTLSNSMLNPFIYAFFYSWFRSAFKIIMSGRVFGRNLADSKLL
>LOCXPTAAR23.195.HIT1.TAAR.2R.333.7tm_1.exons1.CM037934.1.Apeltes_quadracus
MEPDTNDNGSYTVSDLHPCYKSDNASFLFTSNPSISCVSVYVFLGGLSVVTICGNLLVIISVSYFKQLHVATNFLILSLAVADLLVGVVVFPFSMVFTVTSCWHHEGFFCKVRGGFDVTLSTASILHLCCISIDRYYAVCQPLSYKSKFNDRVTGMMILMSWALAVLIGIGTITAGFNQGKCEESCLIDALLLTTLACIFSFYIPVVIMLSIYLKIFLVAKRQATSVQNTTGLSKKSGTTVSKRERKATKTLAIVLGVFLLCWLPYFLCIIFQPLMYNVTPIAVIETLNWLTLSNSMLNPFIYAFFYSWFRSAFKIIMSGRVFGGNLADSKLL
>LOCXPTAAR24.196.HIT1.TAAR.2R.312.7tm_1.exons1.CM037934.1.Apeltes_quadracus
MFLPEIHPCYETDFAYVLAINPSAICALFHVFHGLLSAITVCGNLLVIIAIFYFKQLQNPTNFLILSLAVVDLFVGVLVFPLTMEFSITFCLFNGDMFCKIRSAFDVLLCTCSILNLCCISVDRYYAVCQPLTYKAKINNHVVAIMIVVSWGVSTVIAISFIIIAKCAAKCVIVALIANILGLIFSFYLPAIVMLFIYLKIFLVAQRQVRRIQRTKCGATVKMERKATKTLAIVMGLFLIAWLPFFLCTTVLSFSHVNVPLPLIELLNWFALSNSMLNPFIYALFYSWFRSAFRIIISGKIFQGNFKNTNLH
>LOCXPTAAR25.198.HIT1.TAAR.2R.325.7tm_1.exons2.JAHWDR010000092.1.Apeltes_quadracus
METLVGTELCFPQLINTSCRKQIRPQLEAMLTYIVLSFISLLTVALNLLVIISISHFKQLQTPTNLLLLSLAVSDFFVGLFMIFQITLIDGCWLLGDLMCSLWLVLPFIITSSSIGTMVLISVDRYVAICYPLHYFTKVKPKRVQVCVCLCWMFTALFYSLLFKNNLQHPGRYKSCIGECVIDIDYITNLFDLLVTFIFPITVIVILHIRIFVVVVYQARAMRSQVAVVTIKVTVKKSEMKAARNLGVVVVVFLICVCPYYCFSLASQNNVYAASSVNIVMWLFQFNSCLNPLIYAVLYPWFRKSIKVIVTLQILKPGSCRANML
>LOCXPTAAR26.200.HIT1.TAAR.2R.322.7tm_1.exons2.JAHWDR010000092.1.Apeltes_quadracus
METSVGTELCFPQLINTSCRKQIRPHLEAMLIYILLSSICLLTVALNLLVIISISHFKQLHTPTNLLLLSLAVSDFFVGLSMIFQITLIDGCWLLGDLICSLWLVLSAIITSSSAGTMVLISVDRYVAICYPLHYFTKVKPKRVQVYLCWMFAALFYSVLLKNNLHPGRYNTCIGECIVYIDYIANILDVIVSFLFPITVIVILHIRIFVVAVYQARAMRSHVAVVTMKVTAKKSEMKAARNLSVVVVVFLICICPYFGITLTSQNNVYAASSVTILIWLIQFNSCLNPLIYAVLYPWFRKSIKVIVTLQILKPGSRRTNML
>LOCXPTAAR36.206.HIT1.TAAR.2R.283.7tm_1.exons2.JAHWDR010000092.1.Apeltes_quadracus
METLVGTELCFPQLIQHLLQKAIRPHLEAMLIYILLSPISLLTVALNLLVIISISHFKQLYTPSNLLLLSLAVSDFFVGLLMIFHIMLIDGCWLLGDLMCSLWLVLPFITTSSSVGTMVLISVDRYVAICYPLHYFSKVKAKRVQVCVCLCWMFTALFYSLLLKNNLQHPGRYNSCIGECVIDIDYITNVFDLIIAFIFPITVIVILHIRIFVVAVYQARAMRSHIAVVTMKVTAKKSEMKAARNLGVVVVVFLICVCPYYCLALTSQNNVYTASSVIHSDYG
>LOCXPTAAR27.213.HIT1.TAAR.2R.325.7tm_1.exons2.JAHWDR010000092.1.Apeltes_quadracus
METLVGTELCFPQLINTSCRKQIRPYLEAMLTYIVLSFISLLTVALNLLVIISISHFKQLQTPTNLLLLSLAVADFFVGLFMIFHITLIDGCWLLGDLMCSLWLILSFITTSSSVGTMVLISVDRYVAICYPLHYFTKVKPKRVQVCVCLYWMFVALFYSVLLKNNLQHPGRYNSCIGECVFDMNYITNLLDLLVTFIFPITVIVILHIRIFVVAVYQARAMRSHIAVVTMKIAVKKSEMKAARNLGVVVVVFLICVCPYYCFSLASQNNVYAASSVTIVMWLFQFNSCLNPLIYAVLYPWFRKSIKVIVTLQILKPGSCRTNML
>LOCXPTAAR39.217.HIT1.TAAR.2R.325.7tm_1.exons2.JAHWDR010000092.1.Apeltes_quadracus
METSVGTELCFPQLINTSCRKQIRPHLEAMLTYIVLSFISLLTVALNLLVIISISHFKQLYTPTNLLLLSLAVADFFAGLSMIFHIMLIDGCWLLGDLMCSLWIILSSITTSSSAGTMVLISVDRYVAICYPLHYFSKVKPKRVQVCVCLCWMFVALFYSLLLKNNLQHPGRYNSCIGECIVYIDYIANILDVIVSLIFPITVIVILHIRIFVVVVYQARAMRSHVAVVTMKVTAKKSEMKAARNLGVVVVVFLICFCPYLGFSLTSNNNVYTASSVTILIWLIQFNSCLNPLIYAVLYPWFRKSIKVIVTLQILKPGSCRTNML
>LOCXPTAAR29.220.HIT1.TAAR.2R.325.7tm_1.exons2.JAHWDR010000092.1.Apeltes_quadracus
METLVGTELCFPQLINTSCRKPTRPHLEAMLTYILWSSICLLTVALNLLVIISISHFKQLHTPTNLLLLSLAVSDFLVGLFMIFQIMMIDGCWLLGDLMCSLWLILSAIIISSSVGTMVLISLDRYVAICYPLHYFTKVKPKRVQVCVCLCWMFAALFYSLLLKNNLQHPGRYNSCIGECNANMNYIANLFDLLVTFIFPITVIVILHIRIFVVAVYQARAMRSHVAVVTMKVTAKKSEMKAARNLGVVVVVFLICNCPYYCLALTSQNDLHTAATVMILIWLIQFNSCLNPLIYAVLYPWFRKSIKVIVTLQILKPGSCRTNML
>LOCXPTAAR36.223.HIT1.TAAR.2R.325.7tm_1.exons2.JAHWDR010000092.1.Apeltes_quadracus
METLVGTELCFPQLINTSCRKPIRPHLEAMLIYILLSPISLLTVALNLLVIISISHFKQLHTPTNLLLLSLAVSDFFVGLLMIFHIMLIDGCWLLGDLMCSLWIILSAITTSSSVGTMVLISVDRYVAICHPLHYFSKVKAKRVQVCVCLCWMFTALFYSVLLKNNLQHPGRYNSCIGECVFDIDYITNVFDLIIAFIFPITVIVILHIRIFGVVVYQARAMRSHVAVVTMKVTAKKSEMKAARNLGVVVVVFLICVCPYYCLALTSQNNVYTASSVTILIWLIQFNSCLNPLIYAVLYPWFRKSITVIVTLQILKPGSCRTNLL
>LOCXPTAAR31.225.HIT1.TAAR.2R.325.7tm_1.exons2.JAHWDR010000092.1.Apeltes_quadracus
METLVETELCFPQLINTSCRKPTRPHLEAMLTYIFWSSISLLTVALNLLVIISISHFKQLHTPTNLLLLSLAVSDFFVGLSMIFQMMMMDGCWLLGDLMCSLLIVLSSTIVLSSVGTMVLISVDRYVAICYPLHYFTIIKPKRVQVCVCLCWMSAALFYSLLLKDNLQHPGRYNSCIGECNANMSYIANLFDLIVPFIFPITVIVILHIRIFGVVVYQARAMRSHIAVVTMKVTVKKSEIKAARNLGVVVVVFLICFCPYYCLALTSQNDLYTAATLTIVMWLIQFNSCLNPLIYAVLYPWFRKSIKVIVTLQILKPGSCRTNLL
>LOCXPTAAR33.231.HIT1.TAAR.2R.325.7tm_1.exons2.JAHWDR010000108.1.Apeltes_quadracus
METLVGTELCFPQLINTSCRKPTRPHLEAILIYILLSSICLLTVALNLLVIISISHFKQLQTPTNLLLLSLAVSDFLVGLFMIFQITLIDGCWLLGDLMCSLWLVLSSIVISASIGTMVLISVDRYVAICHPLHYFTKVKPKRVQVCVCLCWMFAALYWTVLLKNNLEQLGMYTSCIGECVFEMNYIGNIFDLIVTFIFPITVIVILYMRIFAVVVYQARAMRSHVAVVTMKVTAKKSEMKAARNLGVVVVVFLICVCPYYCFVLTSLNSLYELSSVIIVIWLFQFNSCLNPLIYAVLYPWFRKSIKVIVTLQILKPGSCRTNLL
>LOCXPTAAR33.234.HIT1.TAAR.2R.325.7tm_1.exons2.JAHWDR010000108.1.Apeltes_quadracus
METLVGTELCFPQLINTSCRKPTRPHLEAILIYILLSSICLLTVALNLLVIISISHFKQLQTPTNLLLLSLAVSDFLVGLFMIFQITLIDGCWLLGDLMCSLWLVLSSIVISASIGTMVLISVDRYVAICHPLHYFTKVKPKRVQVCVCLCWMFAALYWTVLLKNNLEQLGMYTSCIGECVFEMNYIGNIFDLIVTFIFPITVIVILYMRIFGVVVYQARAMRSHIAVVTMKVTAKKSEMKAARNLGVVVVVFLICVCPYYCFVLTSLNSLYELSSVIIVIWLFQFNSCLNPLIYAVLYPWFRKSIKVIVTLQILKPGSCRTNML
>LOCXPTAAR34.239.HIT1.TAAR.2R.325.7tm_1.exons2.JAHWDR010000108.1.Apeltes_quadracus
METLVGTELCFPQLINTSCRKPTRPHLEGMLIYFLWSSISLLTVALNLLVIISISHFKQLQTPTNLLLLSLAVSDFFVGLFMIFQIMMIDGCWLLGDLMCSLWLVLSSIIISASIGTMVLISVDRYVAICYPLHYFTRVKPKRVQVCVCLCWMFAALFYSLLLKNNLQHPGRNKSCIGECIANMNYIANIFDLIVTFIFPITVIVILYMRIFVVAVYQARAMRSHVAVVTMKVTAKKSEMKAARNLGVVVVVFLICNCPYYCLALTSQNDLYTAATLTIVIWLIQFNSCLNPLIYAVLYPWFRKSIKVIVTLQILKPGSCRTNML
>LOCXPTAAR39.241.HIT1.TAAR.2R.325.7tm_1.exons2.JAHWDR010000108.1.Apeltes_quadracus
METLVGTELCFPQLINTSCKKPTRPHLEAMLTYILWSSISLLTVALNLLVIISISHFKQLHTPTNLLLLSLAVSDFFVGLSMIFQIMMMDGCWLFGDLMCSLLIVLSSTIVLSSVATMVLISVDRYVAICYPLHYFTIIKPKRVQVCVCLCWMSAALLYTLLLKNNLQHPGRYNSCIGECVIDMNYIANLFDIIVPFILPITVIVILHIRIFAVVVYQARAMRSHIAAVTMKVTVKKSEIKAARNLGVVVVVFLICFCPYYCLALASLNNVYTASSVTILIWLIQLNSCLNPLIYAVLYPWFRKSIKVIVTLQILKPGSCRTNML
>LOCXPTAAR36.244.HIT1.TAAR.2R.325.7tm_1.exons2.JAHWDR010000108.1.Apeltes_quadracus
METLVGTELCFPQLINTSCRKPIRPHLEAMLIYILLSPISLLTVALNLLVIISISHFKQLYTPTNLLLLSLAVSDFFVGLLMIFHIMLVDGCWLLGDLMCSLWIILSAITTSSSVGTMVLISVDRYVAICYPLHYFSKVKAKIVQVCVCLCWMFTALFYSVLLKNNLQHPGRYNSCILECVFDIDYITNVFDLIIAFIFPITVIVILHIRIFGVVVYQARAMRSHVPVVTMKVTAKKSEMKAARNLGVVVVVFLICVCPYYCLALTSQNNVYTASSVTILIWLIQFNSCLNPLIYAVLYPWFRKSITVIVTLQILKPGSCRTNML
>LOCXPTAAR29.247.HIT1.TAAR.2R.325.7tm_1.exons2.JAHWDR010000108.1.Apeltes_quadracus
METLVGTELCFPQLINTSCRKPTRPHLEAMLTYILWSSICLLTVALNLLVIISISHFKQLQTPTNLLLLSLAVSDFLVGLFMIFQITLIDGCWLLGDLMCSLWLILSAIIISSSVGTMVLISLDRYVAICYPLHYFTKVKPKRVQVCVCLCWMFAALFYSLLLKNNLQHPGRYNSCIGECNANMNYIANLFDLLVTFIFPITVIVILHIRIFVVAVYQARAMRSHVAVVTMKVTAKKSEMKAARNLGVVVVVFLICNCPYYCLALTSQNDLHTAATVMILIWLIQFNSCLNPLIYAVLYPWFRKSIKVIVTLQILKPGSCRTNML
>LOCXPTAAR39.250.HIT1.TAAR.2R.324.7tm_1.exons2.JAHWDR010000108.1.Apeltes_quadracus
METSVGTELCFPQLINTSCRKQIRPQLEAMLIYILLSSICLLTVALNLLVIISISHFKQLHTPTNLLLLSLAVSDFFVGLSMIFQITLIDGCWLLGDLMCSLWLVLSAIITSSSAGTMVLISVDRYVAICYPLHYFTKVKPKRVQVCVCLCWMFAALFYSLLLKNNLHPGRYNSCIGECIVYIDYIANILDVIVSFIFPITVIVILHIRIFVVAVYQARAMRSHVAVVTMKVTAKKSEMKAARNLSVVVVVFLICICPYFGITLTSQNNVYAASSVTILIWLIQFNSCLNPLIYAVLYPWFRKSIKVIVTLQILKPGSRRTNLL
>LOCXPTAAR39.254.HIT1.TAAR.2R.325.7tm_1.exons2.JAHWDR010000108.1.Apeltes_quadracus
METSVGTELCFPQLINTSCRKQIRPQLEAMLIYILLSSICLLTVALNLLVIISISHFKQLHTPTNLLLLSLAVSDFFVGLSMIFQITLIDGCWLLGDLMCSLWLVLSAIITSSSAGTMVLISVDQYVAICYPLHYFSKVKPKRVQVCVCLCWMFVALFYSLLLKNNLQHPGRYKSCIGECIVYIDYIANILDVIVSFIFPITVIVILHIRIFVVAVYQARAMRSHIAVVTMKVTAKKSEMKAARNLSVVVVVFLICICPYFGITLTSQNNVYAASSVTILIWLIQFNSCLNPLIYAVLYPWFRKSIKVIVTLQILKPGSRRTNML
>LOCXPTAAR40.257.HIT1.TAAR.2R.325.7tm_1.exons2.JAHWDR010000108.1.Apeltes_quadracus
METSVGTELCFPQLINTSCRKPTRPHLEAMLIYILLSSICLLTVALNLLVIISISHFKQLYTPTNLLLLSLAVADFFAGLFMIFHIMLIDGCWLLGDLMCSLWMILSSITTSSSVGTMVLISVDRYVAICYPLHYFTRVKPKIVQVCVCLCWMFAALFYSLLFKNNLQHPGRYNSCIGECIVYIDYIANILDVIVSFIFPITVIVILHIRIFVVAVYQARAMRSHIAVVTMKVTAKKSEMKAARNLGVVVVVFLICVCPYFGITLTSQNNVYTTSSVTILIWLIQFNACLNPLIYAVLYPWFRKSIKVIVTLQILKPGSRRTNML
>LOCXPTAAR25.259.HIT1.TAAR.2R.288.7tm_1.exons1.JAHWDR010000108.1.Apeltes_quadracus
FISDRLMAKNVCKNQYVFPSRQLHTPTNLLLLSLAVSDFFVGLFMIFQITLIDGCWLLGDLMCSLWLVLPFIITSSSIGTMVLISVDRYVAICHPLHYFTKVKPKRVQVCVCLCWMFTALFYSLLFKNNLQHPGRYKSCIGECVIDIDYITNLFDLLVTFIFPITVIVILHIRIFVVVVYQARAMRSQVAVVTIKVTVKKSEMKAARNLGVVVVVFLICVCPYYCFSLASQNNVYAASSVNIVMWLFQFNSCLNPLIYAVLYPWFRKSIKVIVTLQILKPGSCRTNML
>LOCXPENSSDUP00000025372.1.14.HIT1.Ora.1R.298.V1R.exons1.CM037933.1.Apeltes_quadracus
MPSQLFVRGMLYLSLTVLGVPGNAAVILAFLLLLYRENRLLPSDAIVLHLASVNLLVVGVRCLPETLASFRLSGIFGDAGCKAVIFVYRTSRSLSIWLTFVLSAYQCLSIAPPGSRWASFRALLAQYLGLVFLSLWLLNTCMSSAGILFSFGAKNAFNRTHYDINVQFCFVNFPSKLSMQANGASQVGRDVVPMALMTLASLTILVFLYKHSRQGRDLRGGGGRGGGAEQRAAKVVVALVTSYVVLYGVDNGLWVYTLATREAMKSPLISDLRVFFASLYAALSPVVIIASNRKVNGR
>LOCXPOra1.5.HIT1.Ora.2R.310.7tm_1.exons1.CM037933.1.Apeltes_quadracus
FSSQVFQSAFESPSRRLPPSDTILLHLSLANLLTSVFRTVPIFVSDLGLEVSLSPRWCRIFMLLWVWWRAVSCWVTLALSVFHCAVLRRHHMAPGPLAQERERRHVWIALGLVWGANLAFSIPALVYSTQVHGNATVQLMVISSTTRPLLGCVWEFPTDQQGSAFASASLALNELLPLVLMVCTNLATLHALAKHIRAVAAGAHRAETHKVLDKHVSSERKAAHVIMSLVSLFVVCWALQVAAVTYYNHNGGDHAEGLLTVAHFSASLFVGFSPLVVALGHGKLRRRITSMILTWSKVPKCRKATTGGAG
>LOCXPOra2.6.HIT1.Ora.2R.324.7tm_1.exons4.CM037933.1.Apeltes_quadracus
IGEHGESTLVGMGLRVSVSPVQTAFYIMLVTLGILGNFTVVGVIGTSIATEHVGGRNSDIIIINMALSNLLVSVMRNIPLIISDVGLQLYSSREWCRVLMGVWVWLRSVNVWSTLFLSAFHLQTLRRVAPAAVSRNIPKTLLLSLTLIWLLSLLYSIPAHIFSTSGDVNSTETLMLVSSTTRPLLGCVWNFPSSHSGLAYATTSMVIHETIPIILMAITNLGSLYTLYTHSRVRSTAQDAPVKKRVPAERRAAKVILTLIMLFIASWGTSIISVNYFNYNRGSSSEFLLIIARFANIIFIAMSPIVLAFGHRRLRSFIKSTLSH
>LOCXPOra3.7.HIT1.Ora.2R.314.V1R.exons1.CM037933.1.Apeltes_quadracus
MDLCVTIKGVSFLLQTGLGILGNTVVLLAYARLVHAERKLLHVDVILCHLAFANLMLLLTRCVPQTMSVFGLRHLLGDPGCKAVIYAYRISRALSVCVTCMLSVFQAVTLAPAGPRLSRWKPALPSLVLPTSAGLWLLNMAVCIAAPLFSMAPRNGTVPAFTLNLGFCHVDFRDSLSYVINGVAVSARDFAFVALMLGSSGYILLLLHRHSRRVRGMRRSQGGGGAEARAAKTVITLVVLYAVFFGIDNAIWIYMLTVAKVSPMVADMRVFFSSCYASLSPYFIISSNKKIKAKILCAAEQDQPSVDNQEMSDK
>LOCXPOra4.8.HIT1.Ora.2R.300.7tm_1.exons1.CM037934.1.Apeltes_quadracus
MAGLSVDLLGLRVFIFCVGLMGNVFLVLAIAHTRFPRVKSFELFLLGLAAANLAEIAITAVFHMDFLRAASPRGIGAWSCRSLRFLSKFGEVAGVFFTVLISVFRQQKLSDATSRANLPIYLDSIGSARKASGLCVLLATLLSLPVFAMDAREPAGNATGNASSCPPDVFQCSRSHCPALNALYKYLFIVVCNLLPMAVVTVTGCLVLAVLLGRRWKVTPASGGRGSGGPTFRRGTVAVLAAMGLFQVEWSLYLILQLAVVHGDVAFQVEAELLVSFSYACINPYVYGIGNDLFSLKNFK
>LOCXPOlfC1.60.HIT1.OlfC.2R.905.ANF_receptor.exons15.CM037917.1.Apeltes_quadracus
GRRVLGFCALFCLFGSLSAVTTCKLKAKFNLSGYKDVKKKVVVGGMFPVHKRLASLDGNTSRLPVSSGCEGFNFRTFRWTQTMLFAIDEINQAPDLLPNTDLGYVIYDSCFTISKAVEGTLTYLTGQDEAVPNYRCGTGAPLAALVGAGGSDLSIATARILGLYHFPQVSYSSTCSALESKFQFPTFLRTIPNDVHQSGAMAQLVLHFGWTWVGTIAADDDYGKYGIKAFKEQVEEAGVCIAFSETLPKVSSHEDIQRIAETVAEATARIIVVFSSDVDLSPLVLELLRHNVTNRTWIASEAWVTSALINQPAVNSVLGGTLGFGVKRAEIPGLQRHLLDVDPYANELTEEFWETQRATGANGTLPGSGRAAPDGLCTGSESVARLGNTYSDVSQLRITYSVYKAVYAVAHALHNLEHCVEGHGPFVGKSCADITKFEPWQLMYYVKNVRFKVPHTDEEIYFNEAGDVSGFYDVINWQVNGDGEMTYVTVGSYNGSAAPEDRMKIMNDSIVWNNEALETPRSVCSENCEPGTRKGIRQGEPVCCFDCIPCADGEISNSTNARACILCSYEEWSNEAHDTCVSKIIEFLAFGEPLGITLIAIAAFGALATIGVGVVFVAHIGTPLVKANDALLSFSLLFSLVVTFLCSIVFLGKPQHWSCMTSQVALALGFALCLSSIMGKTAVLMLRARVLKAERTRAKAAAKAANPYVVAADTFHHTEAKAGPGVDSLTRGHQRAIAALATLIQAVACTVWLIIVPPHPVENTSTQNIKIILECDEGSVVFICCVFAYDILLALLAFVFAFTARKLEDHFSEAKCVTFGMLVFFIVWISFVPAYLSTRGKFMVAVQIFAILASSFGLLTCIFLPKCYVLLVKPEQNTEEMMRPRSKARDGTSTGTSASLATAAT
>LOCXPOlfC2.92.HIT1.OlfC.2R.878.ANF_receptor.exons10.CM037917.1.Apeltes_quadracus
KTELVRFSLLWCVIFPYNSNQDQSQHCKLMPGSMALPMLEKKGDIILGGLFSLHDMVMEPSQSFTSSPPSEKCTRFNLRTFRWMQTMIFAIEEINRDGKLLPNITLGYRIYDSCSTPHQALKAAMELVGSERSSGIEGETQSDRTCRGTVPAVIGDGGSTQSLVVARFLGVFNVPQVSYFSSCACLSDKKDFPAFLRTMPSDVFQVDALVQLVRHFGWTWVGVIAGDDAYGLGGANLFVNKVRKLGVCVALHEVIPKNRAQTTISSIVSKIRSSGARVILVFAVEQDAAALFGEALRHDLFRRIQWLASEAWSTAAVLSTPRRQHHVLQGSMGFAIRRAHIPGLQDFLLRLHPSSHNALSDPFLIPFWEEVFQCSLGAGAEGREHTIDGNPPCSGTEELSSVRNIYSDVSQLRISYNVYKAVYAFVHALKAMRICVKGNGPFPLQVCADPDNIEPWQLLHYIKSVRYLNSFSDETKFDENGDPAAMYDLVNWQLGQDGEMEFVTVGKFDETTTGGKQKLQIQEHMIVWNGNQTKIPSSVCSSICPPGTRQAIRPNFPICCYDCVVCTDGWVSNQTDAIECVECLPEFWSNVERTACIPKQVEFLSYSSAIGITLMAISIFGSLCTCAVAFVFSFHRVTPIVRANNSELSFLLLFSLTLCFLCSLTFVGQPSEWSCMLRHTAFGITSVLCISCILGKTIVVLMAFKASLPNRNVIKWFGPAQQKAIIAFCTLIQVIICTVWLVVAPPTPRQVMSRKSIVVILLCDKGSPMAFSLVLGYIGLLACICLVLAFLARKLPDNFNEARLITFSMLIFCAVWIAFVPAYISSPWKYSTVTEVFAILASSYGLLGCIFAPKCYMILLKPEKNTWKHLMPKAAACK
>LOCXPOlfC3.99.HIT1.OlfC.2R.859.ANF_receptor.exons6.CM037917.1.Apeltes_quadracus
MLLTADLLLIYLLVVSGGKPVCQTYGTKEQSEFSMEGDINIGGIFSFHQNPVIIDPAYQVNPGTIQCEGLDAGELQYAFTMIFAIREINNSSDLLPGVTLGYRIFDSCPSVPLSIRASLNLMNSYKSGEGSCGKPSNVHAVIGETTSTSTIGVARTLGPFNIPVISHSATCACLSNRRDYPSFFRTIPSDIHQSKALAKLMKHFGWTWVGAIRTNSDYGNGGMATFLEAAEREGVCVEYSVAIYRTDSRKWFLKVVNIIKESTSKVIVAFADGTDLDILIKELHTQNVTGLQWVGSEGWITYRYIASPVNYAVVQGAVGFSALNAHIPGLQEFLADSKPSTTQGDHGLVELWEKVFGCTLTPVEGTRDQGSVASCTGEESLWDTNTRFTDVTDASLLNNVYKATYAVAQALHMLFTCKDGQGPFENNTCADWEKAQPWQVLHYLTQVNFTTKTGERVFFDELGDPGASYALVNWQMDETNYIVFKTIGFYDASQPEGRQFKMKTDVQPIWAGGKFEVTRSVCSESCLPGSRRAFIKGKPICCFDCIACADGEFSNTTNAVKCDKCLPEYKSSKERNNCDLKVIEFITYRELMGILLVTFSVIGAWLTLTIALIFFHYRHTPIVRANNSELSFLLLFSLTLCFLCSLTFIGRPTQWSCMLRHTAFGITFVLSISCVLGKTLVVLMAFRATLPGSNVMKWFGPAQQRLSVLCFTLIQVIICIIWLTTNPPFPYKNMNHYKEKIILECALGSPVGFWAVLGYIGFLAVLCFVLAFLARKLPDHFNEAKFITFSMLIFWAVWIAFIPAYVSSPGKFTVAVEIFAILASSYGMLFCVFLPKCYIILLKPENNTKKNLLNKTIRR
>LOCXPOlfC4.101.HIT1.OlfC.2R.854.ANF_receptor.exons6.CM037917.1.Apeltes_quadracus
FYDCVDIMLLFVLFVGVCRALEDSPNCEMLGISEFPLLSKEGDITIGGAFSIHSQISKPLLSFTNDPESLICSRIDFREFRFAQTMIFAIQEINNSSSLLPNISIGYKVYDSCGSTLPSMRAVMDLINGQERTLDKTCSGQSSVHAIIGASESSSTIAMLQILGVFQIPVISHFATCACLSDRKEYPSFFRTIPSDYYQSRAIAKLVKHFGWTWVGVVRSDNDYGNNGMETFITAASHEGVCVEYSEAISRTDPSWRVERVVRVIHGGSARVLVAFLAQGEMDILLEEALRQNLTGLQWVGTESWITAGHLAIERYSGILTGSLGFAIRKTQITGLREFLLKVNPSQNPHSDLLREFWEATFGCSFKSKLHVQKQCSGSERLEDKSNPFTDVSELRISNNVYKAVYAVAHAMHNMLSCGPNDEAVYQSCKWKDNLQIKQVVKHLQDVNFTLPSGERVIFDVNGDPAAIYELVNWQRNQAGGITFVAVGSYEASIPNGEQFVMNEPSTTWASESPKRPRSVCSESCLPGFRQAVIKGKPICCFSCIACGAGEISNSSNPGECSRCPLEYWSNGDHSQCVPKVIEFLSFGETMGALLTTFSLLGASSTLLVLCVFFRFRHTPLVKASNYELSFLLLFSLTLCFLCPLTFIVRPTEWSCMLRHTAFGITFALCLSCILAKTVAVVIAFKAKSPANTIIQCSAPLQKITVLSCTLLQVLVCVLWLLLVPPFPIKNAAYATERIILQCNLGSPVGFWAVLGYIGLLAMLCFILAFLARKVPDNFNEAKFISFSMLIFCAVWVTFIPAYVSSPGKFTVAVEIFAMLGSSFGLLFCIFAPKCYILLLKPERNTKKHMMGRN
>LOCXPOlfC5.104.HIT1.OlfC.2R.858.ANF_receptor.exons6.CM037917.1.Apeltes_quadracus
MPSTQRWPEQGWALLQLLLVASFSRTEELVCRQRGDPDSPQFYKDAEIMLGGIFSFHSSWKDRRDTYNQKPLPLQCTSLQFRGFQLAQAMLFAIEEINNSKDLLPGISLGYKIYDSCGSIATSVRAALALANGNEVAWAPSEDPCTRFSQVQAIIGETSSSPCMAIATVIGPFHIPMISHSATCSCLSDKNKYPSFLRTIPSDYYQSRALAQLVKHFGWTWVGAIRTNDDYGNSGMVTFTEIAQRLGICLEYSVSFFRTDPPNKMQKIIDTIKSSTSKVIVAFLSYMDLEVVLHELSHHNLTGYQWVGTEGWILDFQTAAIDTGHILDGALGLSIPKAHVSGIREFMFNIKPLNSSSNEMFTQFWEALFSCKFRLSKSSSENLSVCTGHEDLTGVQNSFTDMSLMPIFNNVYKAVYAVAHTLHGLLKCNKSCNKIVHLEPYKVLQFMKKIQFKTKGGDEVFFNENGDPSAKYEIINWQPTAKGIVDFVRVGLYDASLPADKQLNLQNTSLIWAQNSHQVPLSVCSEKCPPGSRKVLQKGKPVCCYDCLRCAEGEISNSTDSITCVRCHPEFWSNARRDACVRKKAEFLSYKEIMGALLTAASLFGTCITNVIALIFFRYRHTPIVRANNSELSFLLLFSLTLCFLCSLTFIGRPTEWSCMLRHTAFGITFVLCISCVLGKTLVVLMAFKASLPGSNVMKWFGPAQQRLSVLCFTLIQVMICVLWLTIAPPFPLKNFRQFKDKIILECALGSALGFWAVLGYIGILAVFCFILAFLVRKLPNNFNEAKFITFSMLIFCAVWITFIPAYISSPGKFSVAVEIFAILASSFGLLFCIFIPKCYIILLKPENNTKKNIMGKG
>LOCXPOlfC3.53.HIT1.OlfC.2R.820.ANF_receptor.exons6.CM037917.1.Apeltes_quadracus
TCKMIGQTGFLEFSNKGDFIIGGVFSMTSTRKLNDYGYRALPKPYCTKWNDRELKFARTMIFAVEEINRNTELLPGVSLGYRVFNGCGSENLIRAAIEAVTGEDSKGCSDPIQALIGHSSSGVSQDINRIVSPLSIPQVSHLSTCSCLSNKRLYPTFFRTVPSDHFQILGLVQFMKHFDWLWVGIIHSDELYSTEGTAKFKMEAKKEGICVEYTLLYLKTRQVDTIVNTLREGSSKVVLLFMSLSSTKSFLSDIEKYKITGKQWVGSEAWITEGSLASVERRSILQGAMGFAVPLAYIPGLGEYLLSLKPTDEAHSTLIKAFWENFFDCSFSPSNTTTVCTGAEDLRTVSSEYTAITQFRAENNVYKAVYLLAYSLHALLQCKNGSNPTTGKPCVNKNEVQPKLVLEHIKYVNFTTQNGAKVSFDENGEPIVQYDLVNWQIEEDGSVEIVTVGQYDTSYPDGEKFKIKDNTKIVWGGDGDKVVRSVCTEPCPPGTRKAVNKLKLVCCFECFQCPDGTISNQTNSPDCLICPSEFWPNEKKDKCLPKETEYLSYEEIMGILLAAFGCIGVFLSLLTSIIFFTHNETPIVKANNSELSFLLLFSLKLCFLCSLTFIGRPTEWSCMLRHTAFGITFVLCISCVLGKTLVVLMAFRATLPGSNVMKWFGPAQQRLSVLCFTLIQVIICILWLTINPPFPKKNMNYYKETIILECSLGSVVGFWAVLGYIGFLAILCFILAFLARKLPDSFNEAKLITFSMLIFCAVWITFIPAYVSSPGKFSVAVEIFAILASSFGLLGCIFFPKCYVIIFRPEQNSKKHLMGK
>LOCXPOlfC5.61.HIT1.OlfC.2R.811.ANF_receptor.exons14.CM037917.1.Apeltes_quadracus
GDVVIGGLFPLHYMASRPEQSYHSEPQLTPCRGFDHRAFRWMMTMVFAVEEINRNSSLLPGVKLGYRIMDSCDQVDTSLKALLSLVNRDKPSPTLPSCLADSPVSAVIGLASSSPTRSVAHILGPFNLPLVSYFATCTCLSDKYMYPSFLRTAPSDLFQVKGLVQLVTFLDWFWLGTIGTTDDYSQYAIQEFSNQFQQQGGCVAFHLTIPKTPTAAKIQEMADRLQGSTAVVVVVFAREGQLMDLILELAKRNVTGIQWVASEAWVTASLLTSPRFHPLLEGTLGFSFPGVQIPDLKEFLLNLRPSPETGMEFVNMFWEELFSCRLEFSGNNAAEKPVCTGSEDLNRHNIFPDVSRVRVSYNVYKAVYAIAHALHTLLNCDSAKNDGMFKSIFCLLHHLRTVNFTNQFEERFYFYPNGEPVPLYDIINWQKDSKGEIRFIKVGSYDGSALLKKQLQLERSTIVWTRGQSQVPASQCSSPCSPGSRQARRPGEPPCCFDCLPCAEGEISNQTDSTECAKCAEYYWPDKDKMKCVAGVEEFLSFHDVTGTILVTLTLLGFVLTTFVTAIFQHFRSTPIVKANNSEISFLLLLSLKLCFLCSLMFIGQPSVWTCRLRQAAFGISSVLCLSCLLVKTIVVLLAFRANAPGSRALKQFGPCQQRTLVICTTAPQVCLCAACLLCAPPFPFKNANYQATTGKIIVECNEPWPPGFYLVLGYIGLLAFVCLILAFLGRKLPDTFNEAKLITFSMLIFWAVWISFIPAYVSSPGKFTVAVEVFAILASSFGLLLCIFVPKCYIILLQPERNIKKGMTGK
>LOCXPOlfC6.64.HIT1.OlfC.2R.875.ANF_receptor.exons8.CM037917.1.Apeltes_quadracus
ALIGLILSLGLYELNSSLALHGSGDAVKQRAGLTEDRTPVGVSDEGSSGECKLQSAVRLPAFAMDGDYVVGGVFSIHHYTYTVTNNYTTMPDPIRCLGSIDFRELRFSRTMIFAIEEINNSTKLLPGIKLGYQIYDSCASVPVAVHVAFQLSSGLDPGFYAGDKCSQSGKVMAIVGESGSTPSISMSRIIGPFNIPQVSHFATCACLSDKQQYPSFFRTIPSDQFQADALAKLVKHFGWTWIGAIRSDSDYGNSGMASFLDAAHKEGICVEYSESFYRTNPRSRIQRVANIIRRSTALVIVAFTTSGDFSILLEELSLKPSPPRQWIGSESWVTDPDMLRFSFCAGAIGFGIQRSHIPGLRDFLLDLPPSKVSASPLLTEFWEEQFNCRLGKRSATEKNVCDGTGDINTIHSPYTDTSQLRITNMVYKAVYAIAHAIHNAVCQETHSITQCDKFTIIEIKQVLTQLKQVNISQNGYDVSFDVNGDPVAAYELVNWQNTESGSIELVTVGYYDASLPVGQKLRIDRNLTWVEGGTQVPVSVCTISCPAGTRKVLQKGKPVCCFDCMPCPEGEISNATDSPDCFTCPEEFWPNAKRNNCLPKPVEFLSFNEGLGIVLCAFSVGGAGLAVLTAAVFHRHRTSPIVRANNSELSFLLLFSLTLCFLCSLTFIGAPSDWSCMLRHTAFGITFVLCMSCVLGKTIVVLMAFKATLPGRNVMKWFGPRQQRMTVVSFTFIQVVICTLWLVLNPPFPRKNLTSYKEKIILECALGSTIGFWAVLGYIGLLAVFCFVLAVLARKLPDNFNEAKLITFSMLIFCAVWVTFIPAYVSSPGKFTVAVEIFAILASSFGLMLCLFAPKCFLILFKPEKNTKKHLMNKN
>LOCXPOlfC7.78.HIT1.OlfC.2R.841.ANF_receptor.exons8.CM037917.1.Apeltes_quadracus
GLTEDRTAVGVSDEGSSGECKLQSVTRLPAFSMDGDYVVGGVFSIHYSVQPVQRNYTTKPDPVRCSGRIDSRDLRFSRTMIFAIEEINNSTKLLPGIKLGYQIYDSCESVPVAVHVAFQLSSGLDPMFYAGDNCTQSGKVMAIVGESGSTPSISMSRIIGPFNIPQVSHFATCACLSDKQQYPSFFRTIPSDQFQADALAKLVKHFGWTWIGAIRSDSDYGNSGMASFLDAAHKEGICVEYSESFYRTNPRSRIQRVADIIRRSTAVVIVAFMSTGDLRVLLEELSLKPSPPRQWIGSESWVTDPDMLRFSFCAGAIGFGIERSLIPGLRDFLLDLPPSKVSASPLLTEFWEEQFNCRLGKTVSDKNACDGTEDIRKIQSPYSTNQFRIANMVYKAVYAIAHAIHNVVCQETHYITQCDKITSIEIKEVLNQLKKVAFSQNGYDVSFDANGDPVATYELINWQKSESGSIELVTVGYYNASLPVGQEIHINRNLTWVEGVTQVPVSVCSESCPEGTRRMLQKGKPICCYDCVMCPEGEISNATDSPDCFACTEEFWPNAKRNNCLPKPVEFLSFNEGLGIVLCAFSVGGAGLAVLTAAVFHRHRTSPIVRANNSELSFLLLFSLTLCFLCSLTFIGAPSDWSCMLRHTAFGITFVLCMSCVLGKTIVVLMAFKATLPGRNVMKWFGPPQQRMTVVSFTFIQVIICTLWLVLSPPFPMKNLSTYKEKIILECALGSTIGFWAVLGYIGLLSVFCFVLAVLGRKLPDHFNEAKLITFSMLIFCAVWVTFIPAYVSSPGKFTVAVEIFAILASSFGLMLCIFAPKCLIILFQPEKNTKKYLMNK
>LOCXPOlfC8.84.HIT1.OlfC.2R.872.ANF_receptor.exons8.CM037917.1.Apeltes_quadracus
ALIGLILSLGLYEPNSALALHGSGDAVKQSAGLTEDRTAVGVSNEGSSGECKLQSSTRLPAFSMDGDYVVGGVFAIHDYTYTVTNNYTTMPGPIRCSGRIDSVELRSSRTMIFAIEEINNSTKLLPGIKLGYQIYDSCASVPVAVHVAFQLSSGLDPEFYAGDNCSQSGKMMAIVGESGSTASISMSRIIGPFNIPQVSHFATCACLSDKQQYPSFFRTIPSDQFQADALAKLVKHFGWTWIGAIRSDSDYGNSGMASFLDAAHKEGICVEYSESFYRTNPRSRIQRVADIIRRSTAVVIVAFMSTGDLRVLLEELSLKPSPPRQWIGSESWVTDPDMLRFSFCAGAIGFGIERSRIPGLRDFLLDLPPSKVSASPLLTEFWEERFNCRLGKTVSDKNTCDGTEDIGKIESPYSTNQFRIANMVYKAVYAIAHAFHNAVCQEAHSITQCDKITRIEIKKVLNQLKKVAFSQNGYDVSFDANGDPVATYELINWQKSESGSIELATVGYYNASLPVGQEIHINRNLTWVEGVTQVPVSVCSESCPEGTRRILQKGKPICCYDCVMCPEGEISNATDSPDCFTCPKEFWPNAKRNNCIPKPVEFLSFNEGLGIVLCAFSVGGAVLAVLTAAVFHRHRTSPIVRANNSELSFLLLFSLTLCFLCSLTFIGAPSDWSCMLRHTAFGITFVLCMSCVLGKTIVVLMAFKATLPGRNVMKWFGPPQQRMTVVSFTFIQVIICTLWLVLSPPFPMKNLSTYKEKIILECALGSTIGFWAVLGYIGLLAVFCFVLAVLARKLPDNFNEAKFITFSMLIFCAVWLTFIPAYVSSPGKFTVAVEIFAILASSFGLMLCIFAPKCFIILFQPEKNTKKFLMNK
>LOCXPOlfC8.89.HIT1.OlfC.2R.872.ANF_receptor.exons8.CM037917.1.Apeltes_quadracus
ALIGLILSLGLYEPNSSLALHGSGDAVKQRAGFTEDRTPVGVSDEGSSGECKLQSAVRLPAFSMDGDYVVGGVFSIHLYTYTVTNNYTTMPGPIRCSGRIDTVELRFSRTMIFAIEEINNSTKLLPGIKLGYQIYDSCASVPVAVHVAFQLSSGLDPEFYAGDNCSQSGKMMAIVGESGSTPSISMSRIIGPFNIPQVSHFATCACLSDKQQYPSFFRTIPSDQFQADALAKLVKHFGWTWIGAIRSDSDYGNSGMASFLDAAHKEGICVEYSESFYRTNPRSRIQRVADIIRRSTAVVIVAFASPGDLKILLEELSLKPSPPRQWIGSESWVTDPDMLRFSFCAGAIGFGIERSRIPGLRNFLLDLPPSKVSASPLLTEFWEEQFNCRLEKTVSDKNVCDGTEDIGKIQNPYSTNEFRITNMVYKAVYAIAHAIHNSVCQETHSITLCDKVTSIEIKEVLYQLKKVAFSQNGYDVSFDANGDPVATYELINWQKSESGSIELVTVGYYNASLPVGQEIHINRNLTWVEGVTQVPVSVCSDSCSEGTRRMLQKGKPICCYDCVMCPEGEISNATDSPDCFTCPEEFWPNAKRNNCLPKPVEFLSFNEGLGIVLCAFSVGGAGLAVLTAAVFHRHRTSPIVRANNSELSFLLLFSLTLCFLCSLTFIGAPSVWSCMLRHTAFGITFVLCMSCVLGKTIVVLMAFKATLPGRNVMKWFGPPQQRMTVVSFTFIQVIICTLWLVLSPPFPRKNLSTYKEKIILECALGSTIGFWAVLGYIGLLAVFCFVLAVLARKLPDNFNEAKLITFSMLIFCAVWVTFIPAYVSSPGKFTVAVEIFAILASSFGLMLCIFAPKCFIILFQPEKNTKKYLMNK
>LOCXPOlfC10.91.HIT1.OlfC.2R.877.ANF_receptor.exons9.CM037917.1.Apeltes_quadracus
MGAFLETFCFLCLYLILIWFSFSFLISESSSLFSSCKLRRKFHLNGMHMPGDVVLGGLFEVHYTSVFPELSFTSEPNQLSCQGFDTAGFRHAMTMAFAIDEINKNSNLLPNVTLGYSLYDNCATLVIGFSAALLLASGHEEQILLRQKCFGTPPVLGIVGDSFSTFSIATSDVIGLFNLPIVSYFATCSCLSDRQRFPSFFRTIPSDAFQVRAMIQILKHFGWTWAGLLVSDDDYGFHVARTFQSDLAQSGGGCLAYSEILPWGEHPAKVKRIVEIMKKSTARVVIVFAHQIHMIQLVEEVVRENVTGIQWLASEAWSAAAVLQTPRLMPYLSGTLGLAIRRGEIPGLREFLLQIRPDLKHNSYGNSMVNQFWEYTFRCRFAPPHAGWVEAGGSMCTGQEDLASEGAELLDVSDLRPEYNIYKAVYALAYALDDMLQCKPGRRLYSGQDCDTLKTLEPWQLLHYLEKVNFATSFGDQVSFDENGDALPIYDIMNWLWLPDGGIQVQSVGLVKKLASKAEELKLHDDKIFWNFDSKQLPLSVCSDSCTPGTRMLRKKGQPFCCFDCVLCSEGKISNNTDSMECTSCPEDFWSNAQRDHCVPKKTEFLSYHEPLGICLTTTSLLGTFICAVVLGIFTYHRSTPIVRANNSELSFLLLLSLKLCFLCSLLFIGRPRLWTCQLRHVAFGISFVLCVSCILVKTMVVLAVFKASMPGGGDHLKMFGAVQQRGTVMVLTSIQAAICTAWIVSASPAPHKNTQYHKDKIVYECVVGSTVGFAVLLGYIGLLAIFSFMLAFLARNLPDSFNEAKLITFSMLIFCAVWVAFVPAYVNSPGKYADAVEVFAILASSFGLLLALFGPKCYIILLRPERNTKKAIIRRG
>LOCXPOlfC11.98.HIT1.OlfC.2R.882.ANF_receptor.exons11.CM037917.1.Apeltes_quadracus
SATMSWFLWLITPWSHSSLFLLLLSAMHRQTGLEAVQAIMCTRSREPINKSLSLDGDIIIGGLFILYFPSSAVEQGFTELPHHETCTGLDLESLKNAYTMAFAVEEINRNPTLLPGVKLGYRIHDTCASTYWAQRAALSLVGGDAQSCNLTPSTPGSIAHGQPGETATRQPVPLLIGPDSSTAVIVLSRVLGPLSVPIISYLASCPCLSDRLNFPNVFRTIPSDIYQARAMAKMAIRFRWTWMGAVIVNKDYGNLAIQAFQQETQGKGVCLEFIETVLKETIASDASRVALTIQASTARVILVFCWYTEIKKVFLELAKMNVTDRQFLASEAWSTSDDLLQDLEISKVASGVLGVAIRSSTIPGFENYLRSLHPTRRPDDDFLKDLWEKEFGCSPLAGSSEKGTLPLCSGTESLEGVNHPLTDTSQLRVAYNVYLAVYAAAHALHSVLSCPRESATGKNNSCFSPNQLESEELLWHLNKLNVTTPQGEMFYFQGGDTPAKYDLVNWQNTPEGSLKLVLIGRVDGFDLHLNESAIQWSTGSNQVPTSVCSASCLPGTRKANRKGEPPCCFDCIQCAEGEISNQSNSLKCVHCPSEFWSNAERTACIPRQLDFLSFNETLGITLSTVALSGAAMTTAVFVMFLSYRQTPVVRANNTELSFLLLLSLKLCFLCSLVFIGRPSVWSCRFQQAAFGISFVLCVSCLLVKTVVVLAVFRSARPGAGALIKWFGHSQQRGSVCLFTSIQIIICVTWLSLSPPVPQRDLGFQGSKVTLECTMASVVGFSLVLGYIGLLACTCLLLAFLARKLPDKFNEAKLITFSMLIFCAVWVAFVPAYVSSQGKYVVAVEIFAILASSYGLLLCIFAPKCFIILFRPEKNTKKHLMAK
