# Supplementary material for: Expanded olfactory system in ray-finned fishes capable of terrestrial exploration
Source: BMC Biol. 2023 Jul 31;21:163. doi: 10.1186/s12915-023-01661-8 (PMC10392011; doi:10.1186/s12915-023-01661-8)
Supplement: Supplementary file 3 — Additional file 3: Data S1. Protein sequences and genomic coordinates of OLF genes. FASTA and General Feature Format (GFF) files containing the protein sequences and genomic coordinates for all identified OLF genes in this study. [file 12915_2023_1661_MOESM3_ESM.zip › PROTEINS/Betta_splendens.OLF_genes.fa]

>LOCXPTilORs.V262.335.184.HIT1.OR.1R.309.7TM_GPCR_Srx.exons4.LR132018.2.Betta_splendens
TSSLTEDAGNDSKESFSSVLTKNIVAMLVWLALSVINVSMVHTFLRHSLFYENPRYIMFICMVINDTVQLGLVTVLYVVSYIFKKIQASVCCILIMTAVFTTRSTPLILAGMALERYISICFPLHYSQMCTIPRTLVLICIIFVLTSTPPITDFLIAIIKEPPGFFHTNIFCDHTVVFRDPSTYFKNCVFDGTYLSFVALTLVYTYCKIMLTARAASTSLASINRARNTVLLHGLQLLLCMLAFVVPSLQAALISRFPRLSLEIRYVFFLLVYIIPRFLSPMIYGFRDEHFRKYWTRLTCENRSTIRVR
>LOCXPCyseOR11.7-eta.308.187.HIT1.OR.1R.285.7tm_1.exons2.LR132018.2.Betta_splendens
SAFTTAVTKNVIVTALCISINYINGVLVHTFRKHQIFYLNPRYIMFIHLVVNDMLQLALSTLLHILGYALYTISVPFCLILLTFAIITTFNTPINLAGMAVECYIAVCIPLRHSQICTVKKTYILLSLIWAVSALSILPDLFVLLATEPLQFFHSKVYCARDYVFTSTYSVQKRDASHIICLILVWLILHYAYFRILFAAKGASAHIKKARNTLLLHGFQLFLCMFIYARPLFEQCLLYFWPSENSSVRFASFVIIQIMPRLVSPIVYGVRDQCFRRHMRRYLVC
>LOCXPDilaORUN.68-eta.315.189.HIT1.OR.1R.290.7tm_4.exons3.LR132018.2.Betta_splendens
STTPVYRDTVQTVIIKNVVTVVLCITINYVNSILVRTFRKHQLFNMNPRYIFYIHLVINDIILLSAFTLLQVLSYTVFTLNASLCIVLLIIAIFANLNNPLTLAVMAVESYVAICFPLHHTQICTVKKTYAVIGLIWTLSTLSILPDIFVAVATEPVEFFNSGVFCLRKNIFRAPYLTVKRDALNAVFLVIVWMTLFYTYFRILFTAKAAAAHAKKARNTVLLHGFQLMLCMLSYVFYLVIEGFTILFPHNSVNIRFTLSILIQILPRLISPVIYGLRDKIFRKYLKQYL
>LOCXPDilaORUN.68-eta.315.193.HIT1.OR.1R.290.7tm_4.exons2.LR132018.2.Betta_splendens
STTAVYRDTVQTAIIKNVVTVVLCIAINYVNSILVNTFRKHQVFNMNPRYIFYIHLVINDIILLSAFTLLQVLSYIVFTLNVSLCIVLVMISLYASVNNPLTLAVMAVECYIAICFPLHHTQICTVKKTYAVIGLIWTLSTLSILPDIFVAVATEPVEFFNSRVFCLRENIFRAPYLTVKRNALNAVFLVIVWLTLFYTYFRILFTAKAAAADAKKARNTVLLHGFQLMLCMLSYVFHLVIEGLTFFFPNNAVTIRFTIAILIQILPRLISPVIYGLRDKIFRKYLKQYL
>LOCXPDilaORUN.68-eta.315.194.HIT1.OR.1R.294.7tm_4.exons2.LR132018.2.Betta_splendens
STTAVYRDTVQTVIIKNVVTVVLCIAINYVNSILVNTFRKHQVFNMNPRYIFYIHLVINDIILLSAFTLLQVLSYTVFTLNASLCIVLLIIAIFANLNNPLTLAVMAVECYVAICFPLHHTQICTVKKTYAVIGLIWTLSTLSILPDIFVAVATEPVEFFNSRVFCLRENIFRAPYLTVKRDALNAVFLVIVWMTLFYTYFRILFTAKAAAADAKKARNTVLLHGFQLMLCMLSYVFHLVIEGLTFFFPNNAVTIRFTIAILIQILPRLISPVIYGLRDKTFRKYLKQYLFVTN
>LOCXPDilaORUN.68-eta.315.207.HIT1.OR.1R.294.7tm_4.exons2.LR132018.2.Betta_splendens
STTAVYRDTVQTVIIKNVVTVVLCIAINYVNSILVNTFRKHQVFNMNPRYIFYIHLVINDIILLSAFTLLQVLSYTVFTLNASLCIVLLIIAIFANLNNPLTLAVMAVECYVAICFPLHHTQICTVKKTYAVIGLIWTLSTLSILPDIFVAVATEPVEFFNSRVFCLRENIFRAPYLTVKRDALNAVFLVIVWMTLFYTYFRILFTAKAAAADAKKARNTVLLHGFQLMLCMLSYVFHVVIEGLTFFFPNNAVTIRFTIAILIQILPRLISPVIYGLRDKTFRKYLKQYLFVTN
>LOCXPDilaORUN.68-eta.315.209.HIT1.OR.1R.296.7tm_4.exons2.LR132018.2.Betta_splendens
STTAVYRDTVQTAIIKNVVTVVLCIAINYVNSILVNTFRKHQVFNMNPRYIFYIHLVINDIILLSAFTLLQVLSYIVFTLNVSLCIVLVMISLYASVNNPLTLAVMAVECYIAICFPLHHTQICTVKKTYAVIGLIWTLSTLSILPDIFVAVATEPVEFFNSRVFCLRENIFRAPYLTVKRNALNAVFLVIVWLTLFYTYFRILFTAKAAAADAKKARNTVLLHGFQLMLCMLSYVFHLVIEGLTFFFPNNAVTIRFTIAILIQILPRLISPVIYGLRDKIFRKYLKQYLFFYNKN
>LOCXPDilaORUN.68-eta.315.214.HIT1.OR.1R.290.7tm_4.exons2.LR132018.2.Betta_splendens
STTPVYRDTVQTVIIKNVVTVVLCITINYVNSILVRTFRKHQVFNMNPRYIFYIHLVINDIILLSAFTLLQVLSYTVFTLNASLCIVLLIIAIFANLNNPLTLAVMAVESYVAICFPLHHTQICTVKKTYAVIGLIWTLSTLSILPDIFVAVATEPVEFFNSGVFCLRENIFRAPYLTVKRDALNAVFLVIVWMTLFYTYFRILFTAKAAAAHAKKARNTVLLHGFQLMLCMLSYVFYLVIEGFTILFPHNSVNIRFTLSILIQILPRLISPVIYGLRDKIFRKYLKQYL
>LOCXPCyseOR11.7-eta.308.216.HIT1.OR.1R.285.7tm_4.exons2.LR132018.2.Betta_splendens
SAFTTAVTKNVIVTALCISINYINGVLVHTFRKHQIFYLNPRYIMFIHLVVNDMLQLALSTLLHILGYALYTISVPFCLILLTFAIITTFNTPINLAGMAVECYIAVCIPLRHSQICTVKKTYTLLSLIWAVSALSILPDLFVLLATEPLQFFHSKVYCARDYVFTSTYSVQKRDASHIICLILVWLILHYAYFRILFAAKGASAHIKKARNTLLLHGFQLFLCMFIYARPLFEQCLLYFWPSENSSVRFASFVIIQIMPRLVSPIVYGVRDQCFRRHMRRYLVC
>LOCXPTilORs.V262.335.217.HIT1.OR.1R.296.7TM_GPCR_Srx.exons4.LR132018.2.Betta_splendens
TSSLTEDAGNDSKESFSSVLTKNIVAMLVWLALSVINVSMVHTFLRHSLFYENPRYIMFICMVINDTVQLGLVTVLYVVSYIFKKIQASVCCILIMTAVFTTRSTPLILAGMALERYISICFPLHYSQMCTIPRTLVLICIIFVLTSTPPITDFLIAIIKEPPGFFHTNIFCDHTVVFRDPSTYFKNCVFDGTYLSFVALTLVYTYCKIMLTARAASTSLASVNRARNTVLLHGLQLLLCMLAFVVPSLQAALISLFPRLSLEIRYVFFLLVYIIPRFLSPMIYGFRDEHFRKYWT
>LOCXPTilOR.S217.307.260.HIT1.OR.1R.280.7tm_1.exons1.LR132006.2.Betta_splendens
ITIQVIIVQVLVIIFLVINFTLIVTFFKNENFITTTRYILFALTLLSDSLILIMTNVLLLLSFFQITMQVWLCVIISVLVYPYYNITPVTLTAMTLERYVAVCMPLHHGELCSMRSTVHCILIIHGLSAIPCVIIFCMFFATASLSSYTEDRICSEEMFILYKWQDHVRSSVQQAFFFIIFIIIVFCYFKIMKAARAASGELKKLTNKGLRTVVLHGFQLMLCLTSLWCPLIETAVLQISFKLFIDVRYFNYIMFSLSPRCLSPLIYGVRDEQFFFVVKH
>LOCXPTilOR.S217.307.284.HIT1.OR.1R.290.7tm_1.exons1.LR132006.2.Betta_splendens
ITIQVIIVQVLVIIFLVINFTLIVTFFKNENFITTTRYILFALTLLSDSLILIMTDVLLLLSFFQITMQVWLCVIISVLVYPYYKITPVTLTAMTLERYVAVCMPLHHGELCSMRTTVHCILIIHGLSAIPCALILCTFFATASLSSYTEDRICSEEMFILYKWQDHVRSSVQQAFFFIMFIIIVFCYFKIMKAARAASGELKKLTNKGLRTVVLHGFQLMFCLTSLWCPLIETAVLQISFKLFIDVRYFNYIMFSLSPRCLSPLIYGVRDEQFCFALKHYILSGFHNRK
>LOCXPTilOR.S217.307.285.HIT1.OR.1R.290.7tm_1.exons1.LR132006.2.Betta_splendens
NVKIISVQILILLFLCINLLLIITFLKKECFHATARYLLFAVTLFSDSLVLIMSDILVIVVYFNITMPVVICIFISALVLVYITVTPVTLTAMTLERYVAICMPLHHGKLCSTRSSVHCILIIHGLSFIPCFIIFATFFASASLSFYKQYYICSVEMFTFDRWQSHLRTAIYQIQFLIMCIILVFAYVKILIVAKAASGENKRLTRKGLQTVVLHGFQLLLCLLQLWCPFIEVTILNYSLFKVIRYINYIMFYLAPKCLSPLIYGLRDETFFNALKYYMSTSLCKRKNIL
>LOCXPDareOR10.31-epsilon.328.182.HIT1.OR.1R.299.7tm_4.exons4.LR132016.2.Betta_splendens
TQVTEFVIVGFPGLQPEHFHLVAWGFLLFYVTTVGGNLLLILVFAVEQSLQKPMYITMVSLALSDIGFTTTALPKLIARYWWDDGRIGTYTCIFQGHMIHYFGSLNSLILLTMALDRYLAICFPLRYPVLMTNHTMAALAVFCWVVAHVFPGISTANVVALPFCGPNRIAQVFCDRTSLTALVCGDTSREYSIAYAVAMFVLCVPLAFIVLSYICIIIAILHMSTGQGRVRTFSTCATQGCILSIYYVPRLFVYTAPYIPSLKMSPDMRILTALFYSLLPPLINPFIYCLRTSEIKSIF
>LOCXPSichOR19.11-delta.306.232.HIT1.OR.1R.296.7tm_4.exons1.LR132022.2.Betta_splendens
NVSYISLDGYIEMNKYRCFYFLLLFTAYVLILCSNSTIVCLIVIHRSLHEPMYVFIAALLTNSLLFSSALYPKLLLDVLSETPVVSYPVCLLQWFISYSLCGSEFLLLCFMAYDRYVSICRPLQYPTLMRQRMIWVFLSVAWLLPACQVAVPVRLSAEARLCNYSYRGIICSSAVYRLHCVSSPALLLYGLVVLVNVIVLPVIFILFTYVRILIISYRSGRDVRRKAANTCLPHLLVLINYTALSVCNVLLARTEAVFSKTLLFILALQVILNHPLLNPIVYGVKMKEIHKHLRRL
>LOCXPDilaORUN.11-delta.308.245.HIT1.OR.1R.298.7tm_4.exons1.LR132022.2.Betta_splendens
MEEEPNRTYIILSAHADLHKYRFCFRLVLTVYVLILCSNCTVVYLIWKQPDLHEPMYVFIAALLLNSVLLSTNIYPKLLLDFLSDTQVISHQACLLQFLLFYSFGYSEFLLLAAMAYDRYVSICRPLLYPSIMRRSTVSALLLAAWLAPAAQFVGLTVMISNQKLSSFTLRLIICNDSIYKLLSVRFHSCCVCVCRVFTLLSNAVLTMIFIVFTYTRILLICYSSSADVRRKAAHTCIPHLLVLSNFLFLGTFDVITARLDADFLTAHLIMILDLFNPLFNPIIYGLKMTEIHKYIKK
>LOCXPDilaOR15.9-delta.310.275.HIT1.OR.1R.297.7tm_4.exons1.LR132022.2.Betta_splendens
MGNISVITILILSGFNGTANYRITLFTLTSLCYCIILLANLTIIITIIVDKSLHEPMYIFLCNLCINGLYGTVGFYPKFLNDLLLSTQVISQAGCLLQGFVLHSSAGADSSLLALMAYDRYVAICHPLVYHSVMTKQRISVLVFLAWLLPLYLLLMSTVTSISTLCGSIIPKIYCVNYLVSNLACSPSIAKDIIPVINYSFYVCDAGFVVWTYIYMIKTCLKSTENMNKFMQTCVPHVCAVMVFSLSLLFDLLYMRFGSKDLSQHVQNFMAMEFLVIPPIINPLIYGFKFTKIRNRI
>LOCXPOR2.201.HIT1.OR.2R.303.7tm_1.exons1.LR132025.2.Betta_splendens
VSDYPCVRFIVSTVSFSVLLFFNLIINWTIIREERLRTHARFVLIVHLLGSALVHLGTSSVFYYQIHVDARPARAACVAMTTVLISSASNILLTLTAMALDRFCAVCHPMRYSATCDARPWPWALGALTWLLALAIPLSLLLRADPAAEYRGTCGPEQLRKGGLEKLVFIGACALLILYSYVRILLEGRRLGVLNRRNRAGCRTIALHGSQLAVYILPSFVSSVLSVLYRQKLMRADTKELSAVVIFAFFSLAQCVAPVVYGLRKEELMEQLSHRFPFCSRYLKSALGWTVRASRQHSQLRSR
>LOCXPOR2.201.HIT1.OR.2R.302.7tm_1.exons1.LR132025.2.Betta_splendens
ERLPLRALHRVHRVLLGAPLLQPHHQLDHHPRGAPPHPRALRADRAPAGLGPGAPGHEQRLLLPDPRGRAAGARRLRGHDHRADQQRLQHPADAHGHGAGPLLRRVPPDALLGHLRRAPLALGAGRAHVAAGAGHPAQPAAARRPRGRVPRHVRPGAAAEGRPGEAGVHRRVRAAHPVQLREDTAGGAAAGRAEPAQPGRLPDHRAARQPAGGLHPAQLRELRAVGAVPAEAHARGHQGAVGRGHLCLLQSGAVRCASRLRAAQRGTHGAVESQVPLLFTVLEERPGLDGPGQPAAQPAPIT
>LOCXPOR4.288.HIT1.OR.2R.308.7tm_4.exons2.LR132018.2.Betta_splendens
MNCTLGDTNATGPVTYLDKIITAVSRNMTTVVLGITVNYINATMINTFCKHHIFKLNPQYILFIHLVFNDMTQLTISILLNVLSYIFQTIYVSLCCLLILPAIFTTLNTPLNVAFMAAECYIAVCFSLRYNYICTVRRTYIVIGVIWAISSLSVLPDIFILLATEPLQFLNSRVFCSRDCVFRNPYSLKKRDATHILFLVVVWITLFYVYFRILFAAKAVKADSKKARNTIMLHGFQVLLCMMVYVQPMLSQALTRLFPAGVASVNFALFIIIQILPRVINPIVYGLRDKTFRKHFTHYLCTMNIYSK
>LOCXPOR5.290.HIT1.OR.2R.307.7tm_4.exons2.LR132018.2.Betta_splendens
MNSTPEDTNVTVPVNQETLAIGISRNVIVVVLGITIKYINATMVHTFNSHHIFKMNPRFILFIHLVLNDIIQMTTSILLFVVSYVFQTIYVSVCVLLIVPAILSTLNTPLNLAFMAAECYIAVCIPLRYNYICTVRRTYIVIGVIWATSSLSVLPDIVILLATEPLQFLNSRLFCLRDSVFRNPYSLKKRDATHILFLVVVWITLFYVYFRILFAAKAVKADSKKARNTIVLHGFQVLLCMMVYVQPMLSQALTRLFPAGVASVNFALFIINQILPRVINPIVYGLRDKTFRQCFTRYLCTMNIYSK
>LOCXPOR6.291.HIT1.OR.2R.292.7tm_1.exons2.LR132018.2.Betta_splendens
TAAPQYQSFFPVAVTKNVIVVVLGICINYINGILIHTFRNHQIFYMNPRYILFIHLVINDMIQLTLTVSLVVISYTINKISVSVCCILILLALMTTENSPLNLACMAVERYIAICHPLHHLQICTVRRTRILVGLMWVTTSVSALPDLFITLATQPLSFFHSQLLCLRQNVFPNLIIVQKRDITYTVYLVIIWFIIFYTYFRILFTARTASKDAKKARNTILLHGFQLLLCMAMYIFPQLLSALTQWFPKNFADSSFVCYVIVQVLPRSISPVIYGVRDNTFRKYLKKHMFF
>LOCXPOR7.294.HIT1.OR.2R.300.7tm_1.exons2.LR132018.2.Betta_splendens
MNESSTNVTAALQYQNFFPIPMIKNVIVVVLGICINYINGILIHTFHNHQIFYMNPRYILFIHLVINDMIQLTLTVSLVVISYTINKISVSVCCILTLLAVITTENSPLNLACMAVERYVAICHPLHHLQICTVRRTLILVGLMWVTTSVSALPDLFITLATQPLSFFHSQLLCLRQNVFPNPIIVQKMDVTYTVYLVIIWFIIFYTYFRILFTARTASKDAKKARNTILLHGFQLLLCMAMYIYPQLLSALTQWFPKNFADSSFVCYVIVQVLPRSISPVIYGVRDNTFRKYLKKHMFF
>LOCXPOR7.295.HIT1.OR.2R.295.7tm_1.exons2.LR132018.2.Betta_splendens
TNVTAALQYQNFFPIPMIKNVIVVVLGICINYINGILIHTFHNHQIFYMNPRYILFIHLVINDMIQLTLTVSLVVISYTINKISVSVCCILTLLAVITTENSPLNLACMAVERYVAICHPLHHLQICTVRRTLILVGLMWVTTSVSALPDLFITLATQPLSFFHSQLLCLRQNVFPNPIIVQKMDVTYTVYLVIIWFIIFYTYFRILFTARTASKDAKKARNTILLHGFQLLLCMAMYIYPQLLSALTQWFPKNFADSSFVCYVIVQVLPRSISPVIYGVRDNTFRKYLKKHMFF
>LOCXPOR7.296.HIT1.OR.2R.300.7tm_1.exons2.LR132018.2.Betta_splendens
MNESSTNVTAALQYQSFFPVAVTKNVIVVVLGICINYINAILIHTFRNHQIFYMNPRYILFIHLVINDMIQLTLTVSLVVISYTINKISVSVCCILTLLAVITTENSPLNLACMAVERYVAICHPLHHLQICTVRRTRILVGLMWVTTSVSALPDLFITLATQPLSFFHSQLLCLRQNVFPNPIIVQKMDVTYIVYLVIIWFIIFYTYFRILFTARTASKDAKKARNTILLHGFQLLLCMAMYIFPQLLSALTQWFPKNFADSSFVCYVIVQVLPRSISPVIYGVRDNTFRKYLKKHMFF
>LOCXPOR6.298.HIT1.OR.2R.291.7tm_1.exons2.LR132018.2.Betta_splendens
AAPQYQSFFPVAVTKNVIVVVLGICINYINGILIHTFRNHQIFYMNPRYILFIHLVINDMIQLTLTVSLVVISYTINKISVSVCCILILLALMTTENSPLNLACMAVERYIAICHPLHHLQICTVRRTRILVGLMWVTTSVSALPDLFITLATQPLSFFHSQLLCLRQNVFPNLIIVQKRDITYTVYLVIIWFIIFYTYFRILFTARTASKDAKKARNTILLHGFQLLLCMAMYIFPQLLSALTQWFPKNFADSSFVCYVIVQVLPRSISPVIYGVRDNTFRKYLKKHMFF
>LOCXPOR5.299.HIT1.OR.2R.307.7tm_4.exons2.LR132018.2.Betta_splendens
MNSTPEDTNVTVPVNQETLAIGISRNVIVVVLGITIKYINATMVHTFNSHHIFKMNPRFILFIHLVLNDIIQMTTSILLFVVSYVFQTIYVSVCVLLIVPAILSTLNTPLNLAFMAAECYIAVCIPLRYNYICTVRRTYIVIGVIWATSSLSVLPDIVILLATEPLQFLNSRLFCLRDSVFRNPYSLKKRDATHILFLVVVWITLFYVYFRILFAAKAVKADSKKARNTIVLHGFQVLLCMMVYVQPMLSQALTRLFPAGVASVNFALFIINQILPRVINPIVYGLRDKTFRQCFTRYLCTMNIYSK
>LOCXPOR10.300.HIT1.OR.2R.308.7tm_4.exons2.LR132018.2.Betta_splendens
MNCTLGDTNATGPVTYLDKIITAVSRNMTTVVLGITVNYINATMINTFCKHHIFKLNPRYILFIHLVFNDMTQLTISILLNVLSYIFQTIYVSLCCLPILPAIFTTLNTPLNVAFMAAECYIAVCFSLRYNYICTVRRTYIVIGVIWAISSLSVLPDIFILLATEPLQFLNSRVFCSRDCVFRNPYSLKKRDATHILFLVVVWITLFYVYFRILFAAKAVKADSKKARNTIMLHGFQVLLCMMVYVQPMLSQALTRLFPAGVASVNFALFIIIQILPRVINPIVYGLRDKTFRKHFTHYLCTMNIYSK
>LOCXPOR11.242.HIT1.OR.2R.308.7tm_1.exons2.LR132010.2.Betta_splendens
EPAQCLFLSMLPDGHAVTALTCTFVSVTLFSLLVNGLTLFGLRRSEDLSWEPRFAFLRNLIWSDLMQTANFGPAVTYSLLQRRTMAFSAWCRVQYFFGTVSIFSSLVTITCMALERYLYVCHALSYLVILTRPRLRLVISFIWIYSVSVGTAGMILLPTVNGQTSDPFTQGLLCEPDTVEQHLGFPRASAVFRKAVGSFTLLLCLCVYVFSYLRMYRAARNAVVPFNAVNTTARKTVMFYCGMLLIQLLPLLLKVATDVLWEVEGTASGDEAEKAAVLHMSLLVLLTVPPCINPLVYGLRNAEMRRAL
>LOCXPOR12.148.HIT1.OR.2R.307.7tm_1.exons1.LR132006.2.Betta_splendens
MQNVSNVSVNATSNKSLSVIIKVCVVVPLFCIFSFCVVVMLHIFASHRQFLDTSRYILFASMLINDTLQVAVCVVLFLLVMAQVNFALGLCFPLLFISAATFQNTPFILATMSLERYVAIFYPLQRPAAWCSDRIWIIILVLWLLSCMFPITEYSIGQRDPALNTFFTPVSCRPATVNPSLIQALFRTAVNMLSFAVVTVIIILTYIRILLETKKMRQDKVSVSKATHTVLLHGFQLLLCMLAFTLPITEALIVHSVDWPREDVAFFNFFCFVLIPRFLSPLIYGFRDQSISSYIGKTILCCSSKVE
>LOCXPOR13.207.HIT1.OR.2R.314.7tm_1.exons1.LR132006.2.Betta_splendens
MQNVSNVSVNATSNKSLSVIIKVCVVVPLFCIFSFCIVVMLHIFASHRQFLDTSRYILFASMLINDTLQVMFSVLLFLLVMAQVKFALGLCFPLLFISTATFQNTPFILATMSLERYVAIFYPLQRPAAWCSDRIWIIILVLWLLSCMFPMTEYSIGQRDPALNTFYTPVLCRPATVNPSPIQALFRTAVNVLSFAVVAVIIILTYVRILLETQKMRQDKVSVSKATHTVLLHGFQLLLCMLAFTSPITEALIVLSADWSREDVAFFNFFCFVLIPRFLSPLIYGFRDQSLRSYISKTIVCCSSKVECSVRGQL
>LOCXPOR14.218.HIT1.OR.2R.317.7tm_1.exons1.LR132006.2.Betta_splendens
MQKATNASINATSNKSLSVIIKVCVVVPLFCIFFFCIVVMLHIFASHRQFLETSRYILFASMIINDTLQVMFSVLLFLLDVAQVKVALGLCFPLLFISTATFRNTPFILATMSLERYVAIFYPLQRPAAWCSDRIWIIILVLWLLSCMFPMTEYSIGQRDPALNTFFTPVFCRIASVNPSPIQALFRTAVNVLCFAVVAVIIILTYVRILLETWKMRQDKVSVSKATHTVLLHGFQLLLCMLAFTMPITEVLIVLRADWPPEHIAFFNYFCFILIPRFLSPLIYGFRDQSFKSYIGKSFICYPNKVESSVRGQMKDL
>LOCXPOR15.234.HIT1.OR.2R.307.7tm_1.exons1.LR132006.2.Betta_splendens
MQNLTIVSVNATSNKSLSVIIKVCVVVPLFCIFFLCIVVILHMFASNRQFLDTSRYILFASMLISDTLHVMFSVLLFLLVKAQVKVALGLCFPLLFISTATFRNTPFILATMSLERYVAIFYPLQRPAAWCSDQIWMIILVLWLLSCTFPIIEYSIGQHYPAANTFPASVLCQPTIVNSSPIQALFRTAVNVLSFSIVAVIIIFTYIRILLETQKMRQDKVSVSKATHTVLLHGFQLLLCMLAFTMPITETLIVLCADWPTEDIAFFNYFCFILIPRFLSPLIYGFRDQNLRSYIGKTFICFPNKVE
>LOCXPOR16.245.HIT1.OR.2R.306.7tm_1.exons1.LR132006.2.Betta_splendens
MQNLTNVSINTNSNKRLSVIIKVCVVVPLFCVFFFCIVVMLHIFASHRQFLDTSRYILFASMLINDTLQVMFSVLLFLLVMVQVNFALGLCFPLMFISAATFRNTPFILATMSLERYVAIFYPLQRPAIWCSDQIWVIILVLWLLSCMFPIIESSIGQRDPAVFTFSTPVLCQLPAVNSSLNQALFRIAVDVLSFAVVAFIIIVTYVRILVETRKMRQDNVSVSKATHTVLLHGFQLLLCMLAFTSPITEMLIVLRKEWPPEDIVFFNYFCFILIPRFLSPLIYGFRDQSLRSYIGKTFLALPTKL
>LOCXPOR17.256.HIT1.OR.2R.316.7tm_1.exons1.LR132006.2.Betta_splendens
MQNLTNVSVNGTSNKSLSVIIKVCVVVPLFCIFSFCIVVMLHIFASHRQFLDTSRYILFASMLISDTLHVMFSVLLFLLVMAQVKISLGLCFPLLFITSATFKNTPFILATMSLERYVAIFYPLQRPVAWCSDRIWIIILVLWLLSSMFPIIEYSIGQHYHAANTFSTHVLCQLPTVNSLPIQTLFRTAVNVLCFAVVAIIIIFTYVRILLETRKMRQDKVSVSKATHTVLLHGFQLLLCMLAFTMPITEMLIVIIVDWLPDYIAFLNYCCFVLIPRFLSPLIYGFRDQSLRSYIGKTILCCSSKVECSVRGQIKD
>LOCXPOR18.267.HIT1.OR.2R.307.7tm_1.exons1.LR132006.2.Betta_splendens
MQNLTNDLVNPTPNKRHSVIIKVCVVVPLICIFSFCIFVMLHIFGSHRQFLDTSRYILFASMLINDTLHVMFSVLLFLLVMVQVKVALGLCFPLLFITAATFKNTPFILAAMSLERYVAIFYPLQRPAAWCSDRIWIIILVLWFLSCTFPVIEYSIGQRDPAVNTFYIPVLCQSTIVNSSPIHALFRTAVNVFCFAVVAILIILTYVRILLETWKMRQDKRSVSKATHTVLLHGFQLLLCMLAFTSPITETLIVLRADWPPEDIIFFNYFCFTLIPRFLSPLIYGFRDQSFRSYIGKIFLCCFNTFK
>LOCXPOR19.278.HIT1.OR.2R.316.7tm_1.exons1.LR132006.2.Betta_splendens
MQNVTNVSVNGTSNKSLSVIIRVCVVVPLFCIFFFCIVVMLHIFASHRQFLDTSRYILFVSMMINDTLQVMFSVLLFLLVMAQVRFALGLCFPLLFISTATFKNTPFILATMSLERYVAIFYPMQRPAAWCSDRIWIIILVLWLLSCMFPIIEYSIGQRDPAVNTFFTPVLCQSTTVNSSPIQALFRTAVNVLSFSIVAIIIILTYVRILLETQKMKQEKRTVSKATHTVLLHGFQLLLCMLAFTMPITETLIVIMVDWLPEYIAFFNYFCFALMPRFLSPLIYGFRDQSLRTYIGKTFIFCPHKIESSDRGQLKE
>LOCXPOR20.289.HIT1.OR.2R.321.7tm_1.exons1.LR132006.2.Betta_splendens
MQNLTNISINATSNKSLSVLIKVCVVGPLFCIFFFCIVLILNIFASHRQFLDTSRYILFASMLINDTLHVMISVLLFLLVIAQVKFALGLCFPLLFICSATFQNTPFILATMSLERYVAIFYPLQCPAAWCSDRIWIIILVLWFLSCTFPVIEYSIGQRYPAVNMFSTHGLCHLPTVNSLPIQTLFRTAVNVLSFAVVAVIIILTYVRILLETRKMRQDKVSVSKATHTVLLHGFQLLLCMLAFTMPITETLIVLRADWPPEDIIFFNYFCFVLIPRFLSPLIYGFRDQSLRSYIGKTFICFPKKVESSVRCQIQENLFPS
>LOCXPOR21.149.HIT1.OR.2R.321.7tm_1.exons1.LR132006.2.Betta_splendens
MQKATNASVNATSNKSLSVIIEVCVVVLLFCIFFFCIVVMLHIFASHRQFLDTSRYILFASMLISDTLHVMFSVLLFHLTMAQVKVALCLCFPLMFISTATFRNTPFILATMSLERYVAIFYPLQCPAAWCSDRIWIIILVLWLLSCMFPIIEYSIGQRYPDVNILFALVLCRPATVNTSPIQALFRTAVNVLCFSVVAVIIILTYVRILLETRKMRQDKVSVSKATHTVLLHGFQLLLCMLAFTMPITETLIVLRAGWSADEIAFFNYVCFTLIPRFLSPLIYGFRDQTLRSYIGKIFLCCSSKAESSVRDHIKDNLCPS
>LOCXPOR22.160.HIT1.OR.2R.314.7tm_1.exons1.LR132006.2.Betta_splendens
MQNVTNVLVNATSNKSLSVIIKVCVVVPLFCIFFFCIVIILHIFASHRQFLDTSRYILFASMLISDTLHVMFSVLLFLLAMVQVKFALGLCFPVLFISAATFRYTPFILATMSLERYVAILYPLQCPAAWCSDRIWIIILVLWLLSCMFPIIEYSIGQHYADAFSILVRCYATFVNSYPIQALFRTAVNVLCFAVVAVIIIFTYVRILLVTRKMRQDNVSVSKATHTVLLHGFQLLLCMLAFTSPITETLMVLRADWSPDDIAFFNYFCFTLIPRFLSPLIYGFRDQSLRSHIGKTFLCCLNKVECSPRGQMQE
>LOCXPOR23.171.HIT1.OR.2R.316.7tm_1.exons1.LR132006.2.Betta_splendens
MQNVTNVLVNATSNKSLSVIIKVCVVVPLFCIFFFCIVIILHIFASHRQFLDTSRYILFASMLISDTLHVMFSVLLFLLVIAQVNFALGLCFPLLFISAATFKNTPFILATMSLERYVAIFYPLQCPAAWCSDRIWIIILVLWLLSCMFPIIEYSIGQHYPAVDAFSIPVRCYATFVNSYPIQALFRTAVNVLCFAVVAIIIIFTYVRILLETRKMRQDNVSVSKATHTVLLHGFQLLLCMLAFTSPITEVLMVLRADWPPDEIAFFNYFCFTLIPRFLSPLIYGFRDQSLRSHIGKTFLCCLNKVECSPRGQMQE
>LOCXPOR23.182.HIT1.OR.2R.316.7tm_1.exons1.LR132006.2.Betta_splendens
MQNVTNVLVNATSDQSVSVIIKVCVVVPLFCIFFFCIVIILHIFASHRQFLDTSRYILFASMLISDTLHVMFSVLLFLLVIAQVNFALGLCFPLLFISAATFKNTPFILATMSLERYVAIFYPLQCPAAWCSDRIWIIILVLWLLSCMFPIIEYSIGQHYPAVDAFSIPVRCYATFVNSYPIQALFRTAVNVLCFAVVAIIIIFTYVRILLETRKMRQDNVSVSKATHTVLLHGFQLLLCMLAFTSPITEVLMVLRADWPPDEIAFFNYFCFTLIPRFLSPLIYGFRDQSLRSHIGKTFLCCLNKVECSPRGQMQE
>LOCXPOR25.193.HIT1.OR.2R.310.7tm_1.exons1.LR132006.2.Betta_splendens
MLNLTDLPLNATSNKSLSVIIKVCVVVPLFCVFFFCIVVMLHIFASHRKFLDTSRYILFASMLINDTLQVMFSVLLFLLVIAQVKFALGLCFPLLFISTATFQNTPFILATMSLERYVAIFYPLQRPAVWRSDRIWIIILVLWLLSCTFPITEYSIGQHYPAVNTFFTPVLCKSVVINSFPIQGLFRTAVNVLSFAVVAIIIIFTYVRILLETQKMRQDKVSVNKATHTVLLHGFQLLLCMLAFTLPITETLIVLRADLPPEEIAFFNYFCFILIPRFLSPLIYGFRDQSLRRYIGKTFKCCPNRVQCSA
>LOCXPOR26.202.HIT1.OR.2R.304.7tm_1.exons1.LR132006.2.Betta_splendens
MAANISLISSGTSPYTVIYQVILVQVLVSVFLCINLLLISTFSKQEYFYTTTRYILFAVTLLSDSLYLLITDIMYILIYFRFTVQMWLCLIMCIFLSLYTFATPVTLTAMTLERYVAICRPLHHAELCSTRKAVHCILIIHCISSVPFIIILSIFIASVAHSFYTENNKCNMDIFVVHSWQSHLRTAISQFYFLIMCIAIVCSYIKIMKVAKCASGENKKSSWKGLRTVALHAFQLLFCLIQLWCPFIEAVISQINVMMYVNIRYFNYITFFLAPRCLSPLIYGLRDDKFFRAVKHYVLCGMYK
>LOCXPOR27.203.HIT1.OR.2R.304.7tm_1.exons1.LR132006.2.Betta_splendens
MAANISLISSGTSPYTVIYQVILVQVLVSVFLCINLLLISTFSKQEFFYTTTRYILFAVTLFSDSLFLIITDIMYILIYFRFTVQMWLCLIMCIFLSLYTFATPVTLTAMTLERYVAICRPLHHAELCSTRKAVHCILIIHCISSVPFIVIFSIFIDSAAHSFYTDNNKCNMDIFIVHKWQSHLWYAISQFYFLIMCIAIVCSYIKIMKVAKCASGENKKSSWKGLRTVALHALQLLLCLIQLWCPFIEAVISQINVMMYVNIRYFNYITFILAPRCLSPLIYGLRDDRFSRGLKHYFLCGLYK
>LOCXPOR28.204.HIT1.OR.2R.304.7tm_1.exons1.LR132006.2.Betta_splendens
MAANISLISGGTSTYTVIYQVILVQVLVSIFLCINLLLISTFSKQEFFYTTMRYILFAVTLFSDSLFLIITDIMYILIYFRFTVQMWLCLIMCIFLSLYTFATPVTLTAMTLERYVAICRPLHHAELCSTRKAVHCILIIHCISSVPFIVIFSIFIDSAAHSFYMDNKKCNMDIFIVHKWQSHLWYAISQFYFLIMCIAIVCSYIKIMKVAKCASGENKKSSWKGLRTVALHALQLLLCLIRLWCPFIEAVISQINVMMYVNIRYFNYITFILAPRCLSPLIYGLRDDRFSRGLKHYFLCGLYK
>LOCXPOR29.205.HIT1.OR.2R.306.7tm_1.exons1.LR132006.2.Betta_splendens
MAANISLGSGRTSPYTALYQVILVQVLVSVFLCINLLLISTFSRQEFFYTTMRYILFAVTLLSDSLFLLITDIMYILIYFRFTVQMWLCLIMCIFLSLYTFATPVTLTAMTLERYVAICRPLHHAELCSTRKAVHCILIIHCISSVPFIVIFSIFIDSAAHSFYTENSKCIIDIFIVHKWQSHLWSAISQFYFLIMCIVIVCCYFKIMKVAKGASGENKHLSWKGLRTVALHAFQLLLGLIQLWCPFIEAFVIQINFAMYVNVKYFDYIVFVLAPRCLSPLIYGLRDDRYFRALKHYVLCGMYQTL
>LOCXPOR30.206.HIT1.OR.2R.303.7tm_1.exons1.LR132006.2.Betta_splendens
MTANISLISVESYSAFYRVIVVQVLVPIFLCINLFLIRTFSKEEFFYTTMRYILFAVTLVSDSLFLVMTDALLILTYFSVTIQMWLCLIMCIFLSLYTFATPVTLTAMTLERYVAICRPLHHAELCSTRKAVHCILIIHCISSVPFIIILSIFFLASAAHSLNIEINNCNMDVFVVHSWQSHFRSAISQFYFLIMCIAIVCSYIKIMKVAKCASGENKKSSWKGLRTVALHAFQLLLCLIQLWCPFIEAVVIQINLMMYMNLRFFNYITFILAPRCLSPLIYGLRDDRFFCALKHYVLCGLYK
>LOCXPOR31.208.HIT1.OR.2R.304.7tm_4.exons1.LR132006.2.Betta_splendens
MTANISLISGESSPYNVFYQVIVVQVLVPVFLCINLFLIRTFSKEEFFYTTMRYILFAVTLVSDSLFLVMTDALLILTYFSVTIQMWLCLIMCIFLSLYTFATPVTLTAMTLERYVAICRPLHHAELCSTRKAVHCILIIHCISSVPFIIILSIFIASVAHSFHTENNKCNMDIFVVHRWQSHLRTAISQFYFLIMCIAIVCSYIKIMKVAKCASGENKKSSWKGLRTVALHAFQLLLCLIQLWCPFIEAVVIQINLVIYIKVRFFNYITFILAPRCLSPLIYGLRDDRFFSALKHYVLCGLYK
>LOCXPOR32.209.HIT1.OR.2R.311.7tm_4.exons1.LR132006.2.Betta_splendens
MERNTTFTGDILQVQGFDISPKFTYPVFVLLLLLYCSLLCSNIGLLVLIILEKSLHQPMYFLFCNLSVNDVIGNTVVLPQLMVHLISTQRLITYNQCVVQAFYSHTFGSASHLILIIMAIDRYVAICHPLKYSAIMTSRTVVRLSVSAWGASLVLVSVLIGLTVRLSRCRSVIQNAYCDNPSLFKLSCEDVSINNVYGLFFTVLLFTCSIGSIAVTYIRIALICWMKKSQELNNKAMQTCASHLVVYLIMLWSGCITIILHRFPEYPELRKMSYILFHVVPANLNPIIYGMQTRLLRDKLVQILQRKVVPA
>LOCXPOR33.210.HIT1.OR.2R.308.7tm_4.exons1.LR132006.2.Betta_splendens
MERNTTFTGDILQVQGFDISPKFTYPVFVLLLLLYCSLLCSNIGLLVLIILEKSLHQPMYFLFCNLSVNDVIGNTVVLPQLMVHLISSQSLITYNQCVVQVFYSHTCGSASHLILIIMAIDRYVAICHPLKYSAIMTSRTVVRLSVSAWGASLVLVSVLIGLTVRLSRCRSVIQNAYCDNASLFKLSCEDVSINNVYGLCFTVLLFTCSIGSIAVTYIRIALICWMKKSQELNNKAMQTCASHLVVYLIMLWSGCITIILHRFPEYPELRKMSYILFLVVPANINPVIYGMQTRLLRDKLVQILQRKV
>LOCXPOR34.211.HIT1.OR.2R.310.7tm_4.exons1.LR132006.2.Betta_splendens
LGRKSRQMDTAYNTSSFLVLTGFDLPPESTTATFLFAALGYMIILFCNVTLILAIVLNKSLHQPMYLILLNLPINDLIGSSALFPQVIKEILTNSRTMHYSACVAQAFFIHIYAAGSVFILTAMAYDRYTAICLPLKYNTVMTNAHIMKLITFVWVSVLCLISVLFVLLLRLPRCRSLMTNPYCDNPSLLSLVCANTTVNNIYGLFISAISQVISNGVILYTYLHILVACYRSKRQDTKTKALQTCATHLIVFLLLECLGLFTIISYRMQDISPHVRRLLGLSTIIFPPTLNPIIYGLKTKEIREKFCLF
>LOCXPOR35.212.HIT1.OR.2R.314.7tm_4.exons1.LR132006.2.Betta_splendens
FVVVILLNMSSQNASIIVTEFIIGGFEKTNSSLLVGVVILIVYVVTVLANLVNIIFIIYEKNLHKPMYLLICNLAVVDILYTSSASPTVIGVLVAGVKTISYVPCLIQMFALHLAGTMEMFALAVMAFDRLLAISCPFHYHRYLTNARTLVLTYSLWIVASAFVAVFPATVSPLPHCYTVLKYTFCDYAAVIRTTCVDPEYYFNLVAIIYFFILVFTFSFICLSYFGIIFLVKLSSNIDRIKIGSTCLNHLIVVGCFYIPVFIVAFLTRLGVVLTLEARNGLLIGSIFGPSLVNPFVYCYRTKEIKCKISKIFK
>LOCXPOR36.213.HIT1.OR.2R.306.7tm_4.exons1.LR132006.2.Betta_splendens
MLLNNASIKVTEFIVGGFDTTKMSVLVGVVILLVYFVAILANIMNIVVIIYNKKLHKPMYLLICNLAVVDILLTSSASPTMIGVLVTGAKRILYVPCLMQMFAFNLGWVMEAFALAVMAFDRLIAVSCPFQYPRYLTNVRTFVLTCVLWIVACCVVAVFPATVIPLPHCYTVLKYTFCDYAAIVRTTCVDPEYYFNLVAVIIFFILFFTSSFICLSYIGIIFFVKLSSSTERKKMGSTCLSHLIVVTCYYSQIFILAILTRFGVVLTLEERNGLMIGFSLVPSLVNPFVYCLRTKEIKYKLLAMLK
>LOCXPOR37.214.HIT1.OR.2R.308.7tm_4.exons1.LR132006.2.Betta_splendens
MSSQNVSVRRTEFIIGGFDTTSYPVLVGAVILIAYIVVVLANVVNILIIIHEKKLHRPMYLLICNLAVVDILYTSSVCPTMIGVLLVGVKNISYVPCLIQMFSYHLGHVMEALALSIMAFDRLIAVSCPFQYHRYLTNVRIVSLTYFLWIVGSGLVAVFPATVIPLSHCYKVLIYTFCSYGAVVRTTCVDPNYYFNMVAIIISFFIFFTLGFICLSYIGIIVFAKLSSNNDRIKMGCTCLSHLIVVICFYIPLIVIILLTRLGVVLTLEARDGLNIGSIFLSALVNPFVYCLRTKEIKNEIIMIFKKV
>LOCXPOR38.215.HIT1.OR.2R.308.7tm_4.exons1.LR132006.2.Betta_splendens
MSSQNVSVKITEFIIGGFDTTSYPVLVGAVILIAYIVVVLANVVNILIIIHEKKLHRPMYLLICNLAVVDILYTSSVCPTMIGVLLVGVKNISYVPCLIQMFTFHLGAVMEAFALSIMAFDRLIAVSCPFQYHRYLTNVRIVSLTYFLWIVGSGLVAVFPATVIPLPHCYKVLKYTFCSYPAVVRTTCVDPNYYFNMVSIIIFFFVFFTLGFICLSYIGIIVFAKLSSYNDRMKMGSTCLSHLIVVICFYIPLIVIALLTRLGVVLTLEARDGLNIGSMLISALVNPFVYCLRTKEIKNEITMTFKKV
>LOCXPOR39.216.HIT1.OR.2R.312.7tm_4.exons1.LR132006.2.Betta_splendens
LITNMSSQNASITLTEFVISGFNTTNSPVLVGVVILIIYIMALLANILNIFIIILDQKLHKPMYLLICNLAVVDILYTSSASPTLIRVLVAGVKTISYVPCLIQLFAFHLGGVMEVFALSVMAFDRLIAVSCPFHYHIYLTNSRILVLTYILWIISLGFAAVFPATVIPLSHCNALLKYAFCSYAAVVRTTCVNPEYYFNLSAIIIFFLTFFTFSFICLSYCGIVFFVRSLSNNDKKKIGSTCLSHLIVVICYYFPIFILSILTRFGVVLSLEEHNGLLIGTILGPCLVNPFVYCLRTKEIKNKIIRVFKHV
>LOCXPOR40.217.HIT1.OR.2R.331.7tm_4.exons1.LR132006.2.Betta_splendens
FDLRNHLVLFFCFAFIDLVILLTMSLQNYSKAVTEFDISGFKITKSPLLVGVVMLIVYVIVILANLMNILIISSSKNLHKPMYLLICNLAVVDILYTSSASPTMIGVLVAGVQTISYVPCLTQMFGFYLGGVMEMFALSVMAFDRLVAVSCPFQYHRYLTNARTVVLTYILWIAASALAAFFPATVIPLPHCNTLLKYVFCSYAAVVRTTCVNPEYYFNLSAIIIFFLTFFTFSFICLSYCGIVFFVRSLSNNDKKKIGSTCLSHLIVVICYYFPIFILSILTRFGVVLSLEEHNGLLIGTILGPCLVNPFVYCLRTKEIKNKIIRVFKHV
>LOCXPOR41.219.HIT1.OR.2R.306.7tm_4.exons1.LR132006.2.Betta_splendens
MSLQNASFKVAEFIIAGLDTTKSPLLVGVVMLIIYFVSVVANMVNIVIIIYSRKLHKPMYLLICDLAIVDILYTSSASPTMIAVLVSGIKTISYVPCFIQLFAFNLGAVMEMFALAVMAFDRLIAVSCPFQYQRYLTNARVLVVTCLLWIVASGFVAVFPATVIPLPQCNNVLRYTFCSYGALVRTTCADPDYYFNLSSILIFFLSFFTFGFILLSYFGIIFFVKSLSICDKKKMASTCLSHLIVVICYYIPILIVALLTRFGVVLTIEERNGLLIGTILGPCIVNPFVYCLRTKKIKIELIRVFK
>LOCXPOR42.220.HIT1.OR.2R.306.7tm_4.exons1.LR132006.2.Betta_splendens
MSLQNTSIKVTEFIISGFDTTSSPVVVGVALLLLYIIALLANMLNIFIIVYDKNLHKPMYLLICNLAVVDILYTSSASPTMIGVLLTGVKTISYVQCLIQMCVFHLGWLMEMFALSIMAFDRLIAVSCPFQYHRYLTNMRVVVLTYILWIVASALGIASCAIVIPLPHCYTGLKYNFCNFAAVIRTTCVNPEYYFNLVAIVTVFLTFFTFSFICLSYFGIIFFVKFTSNNEKVKLGSTCLSHLIVVICYYVPGFVITFLTRLGVVLSVEERNGLNIGMVLGPTIVNPFVYCFRTEEIKCRIVRTFK
>LOCXPOR43.221.HIT1.OR.2R.329.7tm_4.exons1.LR132006.2.Betta_splendens
LGPFCSIMPEENRSTLTEFVLSGFPGLHPQYEGLASAVLFLVYFFTMIANATVLFLFVTDRSLHKPMYYIILNLSACDILFSTTTLPKIISKYWFQSKTISFTACFVQMFFVHYLGTVNSYILFQMALDRYLAICRPLRYTLVFKTSTVLTLSVTAWVVAMGVPLMMVIRAYPLPYCASNIVSNCYCDHIGITSLACTDRAAYSIPAFVLAMIMLLGPLAFIIFSYSCIIFAVLKIANVQGRLKTLSTCSAQLIIISLYYFPRCFVYLASNIGITFSADLRIVIIMLYSIAPPMINPLIYCLRTKDMRESLQKLICRAISQKVQISVIS
>LOCXPOR44.222.HIT1.OR.2R.326.7tm_4.exons1.LR132006.2.Betta_splendens
SVMPEGNHSTLTEFVLSGFPGLQPQYESLASAVLFLVYFFTMIANATVLFLLVTDRSLHKPMYYIILNLTACDILFSTTTLPKIISKYWFQSRTISFTACFVQMYFVHYLGTVNSYILFQMALDRYLAICRPLRYTLLFKTSTVLILSVTAWVVAKAGALMMVIRAYPLPYCASNIISNCYCDHIGITSLACTDRAAYSIPAFVNAMIMLLGPLAFIIFSYSCIIIAVLKIANVQGRLKTMSTCSGQLIIISLYYLPRCFVYLASNIGITFSADMRILIIMLYSILPPMINPLIYCLRAKDMRESLLKLFRRKTVSHKVQISAMTD
>LOCXPOR45.223.HIT1.OR.2R.326.7tm_4.exons1.LR132006.2.Betta_splendens
MIYTNITTIKDFIITGFPGLSPEYYGCVSFLLLLIFLAILFGNTFIVSVIIYERTLHKPVYLIIIYLAVTDTTFGIVTIPKILARYWWNDMKSSFGACFTQMYFVHSLGAFTSSVLMIMAFDRFIAIWLPFQYPVLITNKSVCVACSLCCVVTFTRMLGLVLHALSVPYCNLNVITQCFCDHVSIIQLGCGENVAYVKFVAFVNAMFSLLGPLTIICISYLCIIIAAVKMSYAERHNKVLSTCAPQIFITCLYYVPRCFVYLSSNLGFTFSIDVRVIITMMYSLIPCAVNPLVYCLKTKDIKKVLVHRFKRRQIDVAFKLDNKHNI
>LOCXPOR46.224.HIT1.OR.2R.303.7tm_4.exons1.LR132006.2.Betta_splendens
MINSTRSSHFTLSAYFNTGLVQSLYFMIVVFLYVFIVGANMLLIVVICMNRSLHEPMYMFLCSLFVNELFGSSGLFPFLLLQILSDVHTVSVPFCLVQVFCLYTYGSVEFTNLAIMSYDRYLAICHPLQYNTCMTSSKVTLLIAVIWLPPVLAVLVSVCLTASLQLCGSIINQVYCDNYSIIKLSCSDTTVNNIYELVAAYVTFCIPSSVIFYTYMRILNVCFSGSKQTRQKAVSTCTPHLASLLNFFFSYFFHVLQSRFNMSSVPNMLRIFLSLYFFTCQPLFNPVMYGLNMSKIRITSKSL
>LOCXPOR47.225.HIT1.OR.2R.303.7tm_4.exons1.LR132006.2.Betta_splendens
MINSTQSSHFTLSAYFETGLVQSLYFMIVLFLYVFIVGANMLLIVVICLNRSLHEPMYMFLCSLFVNELFGSSGLFPFLLLQILSDVHTVSVPFCLVQVFCLYTYGSVEFTNLAIMSYDRYLAICHPLQYNTCMTSSKVTLLIAVIWLPPVLAVLVSVCLTASLQLCGSIINQVYCDNYSIIKLSCSDTTVNNIYELVAASLTFCIPSSIILYTYMRILNVCFSGSKQTRQKAVSTCTPHLASLLTFFFSSFINVLQSRFDMSSVPNILRIFLSLYFFICQPLFNPVMYGLNMSKIRITSKSL
>LOCXPOR48.226.HIT1.OR.2R.304.7tm_4.exons1.LR132006.2.Betta_splendens
IMINSTQSSHFTLSAYFNTGLVQSLYFMIVFFLYIFIVGANMLLIVVICLNRSLHEPMYMFLCSLFVNELFGSSGLFPFLLLQILSDVHTVSVPFCLVQVFCVYTYGSVEFTNLAIMSYDRYLAICHPLQYNTCMTSSKVTLLIAVIWLPPVLAVLVSVCLTASLQLCGSIINQVYCDNYSIIKLSCSDTTVNNIYELVAAYVTFCIPSSVIFYTYMRILNVCFSGSKHTRQKAVSTCTPHLASLLNFFFGAFFHVLQSRFNMSSVPNMLRIFLSLYFFTCQPLFNPVMYGLNMSKIRITSKSL
>LOCXPOR49.232.HIT1.OR.2R.309.7tm_4.exons1.LR132006.2.Betta_splendens
IMINSTQSSHFTLSAYFDTGLVQSLYFMIVLFLYVFIVGANMLLIVVICLNRSLHEPMYMFLCSLFVNELFGSSGLFPFLLLQILSDVHTVSVPFCLVQVFCVYTYGSVEFTNLAIMSYDRYLAICHPLQYNTCMTSSKVTLLIAVIWLPPVLAVLVSVCLTASLQLCGSIINQVYCDNYSIIKLSCSDTTVNNIYELVAASITLCAPVSIILYTYIRILKVCFSGSKLTRQKAVSTCTPHLASLLNFFFGSFFIILQSRFNMSSVPNILRIFLSLYFFTCQPLFNPVMYGLNMSKIRIMCKSLLLDFL
>LOCXPOR50.235.HIT1.OR.2R.306.7tm_4.exons1.LR132006.2.Betta_splendens
MVMNSTHVSYFALDVYFDLGGFKHLYFFIFLLVYVFIVGANMLLIVVICLNRSLHEPMYMFLCSLFVNELFGSSGLFPFLLLQILSDVHTVSVPFCLVQVFCLYTYGSVEFTNLAIMSYDRYLAICHPLQYNTCMTSSKVTLLIAVIWLPPVLAVLVSVCLTASLQLCGSIINKVYCDNYSIIKLSCSDTTVNNIYELVAASVTVYAPVSLIFYTYTRILNVCFSGSKQTRQKAASTCTPHLASLLNFSFGVSFGILQTRFNMSGVQNMVQIFLSLYYITCQPLFNPVMYGLNMSKIRVICKGLVL
>LOCXPOR51.236.HIT1.OR.2R.306.7tm_4.exons1.LR132006.2.Betta_splendens
QIMINSTQFSYIILSAYADIKLIKYIFFMIFTVLYFFIICANMLLIVVICLNRSLHEPMYMFLCSLFVNELFGSSGLFPFLLIQFLSDVHHISNYLCFLQIFCVYSYAGVEFYNLAVMSYDRYVAICFPLQYKTRMTNNMVIMLIVVSWLPPLLMVTGTTMLSFSLQLCGNVINKVYCDNYSVVKLACFDTSVNNIYGLIVSVGSIICALTLIFYTYIKIFKVCFSGSSETREKAVNTCSPHLASLLNFSFGCLFEVSQSRFNMSNVPTMLGIFLSIYYFTCQPLFNPVLYGLKMSKIRNTCKHLL
>LOCXPOR52.237.HIT1.OR.2R.304.7tm_4.exons1.LR132006.2.Betta_splendens
MNSTQASFFTLAAYFDTGLLKYFYYIIMLFLYAAIVGANMLLIAVICLNRSLHEPMYMFLCSLFVTELYGSTGLFPLLLVQILSDTHTVSSYFCFLQIFCLHTYGNIQFFSLAIMSYDRYVAICYPLQYNTRMTFSRVASLITLTWLSSFVGVLVMMSLSFSLQLCGNIINKVYCSNYSIVKLACSDISLNNIYGLVTTFFSVFGPVLLILYTYTKILKVCFSGSKQTRQKAISTCSPHLASLLNFTFGSIFEILQSRFNVSSAPKILSILLSVYWLTCQPLFNPVMYGMKMSKIRIICKSLLF
>LOCXPOR53.238.HIT1.OR.2R.306.7tm_4.exons1.LR132006.2.Betta_splendens
VINSTQISYFILAAYPNIGLLKYVYFMIIMILFVFIVGANMLLIVVICLNRSLHEPMYMFLCSLFVNELMGSSGLFPFLLLQILSDVHTVSVPFCFLQIFCIFSYVCAEFSNLAVMSYDRHLAICCPLQYNTQMTCRKAAVLIALAWFYAVFAIGSLISLIAPLQLCGNVINKVYCFNYSIVKLSCSETKINNIYGLIVTFVTVFVPLMSVFYTYTRILKVCFSGSKKTRQKALSTCTPHLVSLLNFCFGVCFEIVQSRFETEGAQSILLIVVSLYYLTCQPLLNPVMYGLKMSQIRKTCKSLLFS
>LOCXPOR54.239.HIT1.OR.2R.312.7tm_4.exons1.LR132006.2.Betta_splendens
LMENNTELVFVLQGLNDSQTNRRLFLTFALMSYLITVFINLMLITTICLEKGLHEPIYLFLCNLCFNGICGASSFYPKLLHDLLLDSYVITYTGCLTQVFVVYSYVFCDFTTLSVMAYDRYLAICRPLQYHSLMTGHKVAQLLLLSWSFSLLETLLAVIMTSQLTICSRQLHKLFCTNWEVVKLSCSNTTGNNVYGYVVMFLQLSQMGFILVSYTRLVRASLQSRSNRTKFVQTCLPHLVTLLVFTSSLLFDTLYSRYGSSSLVTLQNVLAVWFLVVPPLLNPIIYGINLRQVRYRIVHKFTRRLSLNQPEA
>LOCXPOR55.240.HIT1.OR.2R.308.7tm_4.exons1.LR132006.2.Betta_splendens
MVNSSQVSHFTLSAYVDTGLFRYFLFTAIMSFYALIVGANVLLIVVICINRRLHEPMYLFLCSLFANELQGSAGFFPFFLTQILSDVHTVSTLCCFLQIFLLFSYINVQLCSLSVMSYDRYLAVCHPLHYGARMTAGTAAALIALTWIYAFTEVAVMMSLSARLQLCGSVINKVYCDHYSVVKLSCSDSSASNIRGLVYIVCVVAGVVSLICFSYFRILRVCFCGSAETRHKAVTTCTPHLASLLNFSCGCVFELIQSRFNMSNVPDSFRVFLSLYFLTCQPLFNPLLYGLKMSKIRSSCKSLISGKM
>LOCXPOR56.241.HIT1.OR.2R.312.7tm_4.exons1.LR132006.2.Betta_splendens
MCEAASGGNASHATFVLRGFPQLQRHQRLLALPLCACYLWALVGNALLALVIGSAEALHSPMHLLVCVLCLVDMLVVSAIMPSALLNLLLGWDHVSLSGCLTQMFFTHLLSSVESTLLVVMALDRYVAICLPLRYGRIMNSLMFGRLLLFTLLRSVSIMAVLVGLAASLQFCGSNVIQHLYCDHMALVSLALDTDTSQAAGLAVIVCFVGVDIPLIFFSYVRILSVVLRRAAGEERLKAFHTCTTHLMVMMCFYLVGSVTFLSRNLRIPIETDVNTFMGLTYILLPATVNPIIYGVRTKEIQNGFFTVFNLR
>LOCXPOR57.243.HIT1.OR.2R.326.7tm_4.exons3.LR132016.2.Betta_splendens
STSNGSRGSDGVSFFIIQGLSSLGDKQMILFVIVLLCYVIILGGNSSIIFVVLTDPKLSSPMYFFLSHLSFVDMVYTTTTIPKLLCSLLWGVTTISVPGCFLQMYFFIHLSVTSRSILTVMAYDRYVAICRPLRYGSIMSRPVQLLLVAGAWSFSAACSVPCVLLTWQEPYCGPNVVRHGWCDLSSVRQLACADTTVTNMVSLSSALVSLLSTGVLILSSYILIGVSISKMAAGERLKALGTCAAHLSVVTVSYTSASFVYISYRVGNFPPEVRIIVAVVYAALTPFLNPMIHSLRNKDLRDGIRKALRRFRSAAVSATKHVNTES
>LOCXPOR58.244.HIT1.OR.2R.317.7tm_4.exons1.LR132016.2.Betta_splendens
GSMENSTVNSLTLQLEGLSVSSSSRYPVFLLLLCSFVFILLANAAIVGLILTQRSLRQPMYLLFCSLAANDVMGNALLVPRLLADVLLPPSQRLIHFYECVVQAFATHLFCANSHTVLMVMAFDRYVAICRPLRYASIMTDRRVVQLTAGAWGAGLVLVGVLLGLTLRLNRCRTLIANPYCDNASLFKLSCDDAAVANVYGLAYTGLLLSSSAACIVLTYSKIAAACVSSSSRRLSGWARTTCRARTTCSSHLCVYVLMLLSGLVFVVLHRFPQHAELRKTAAILFHTVPGSLNPVIYGLQSKEIHRCLSKLVPVRR
>LOCXPOR59.246.HIT1.OR.2R.332.7tm_4.exons3.LR132016.2.Betta_splendens
DLLVSGIHRSNSNGTTAPDGVTFFVIQGLASLGDTQMVVFVFLLLGYIIILGGNCLILVVVLTDPKLSSPMYFFLSHLSFVDMVYTTTTIPKLLCSLLWGVTTISVPGCFLQMFFFVQLGATGHSILTVMAYDRYVAICRPLHYGSIMTRPVQLLLVAGAWSFSILCTLPAAAITWQEPYCGPNVVRHGWCDPASVRRLACADTTVDNLVSLFSALVSLLSTGVLILSSYILIGVSISKMAAGERLKALGTCAAHLSVVTVSYTSASFVYISYRVGNFPPELMVIAVLYSALTPFLNPLIYSLRNKELQDAIRRTLSRISCAAASAAEETDT
>LOCXPOR60.247.HIT1.OR.2R.312.7tm_4.exons1.LR132016.2.Betta_splendens
MENQTQNLDVLQLEGLNVRPQFSLLAFVLLLLLYTFIVVSNLSLIVLVSVERSLHQSMYLLFCNMSINDVFGATAVLPRLLADMLTPVPARCIHYVQCAVQAFAAHFHAGTSHAVLTIMALDRYVAICCPLRYAAIMTGGAVLRLSVGAWAAALLSVAVLMALSVRLSRCRRFVANPFCDNASLFKLSCENVLVNHVYGLASGALFLCASLGAVCVTYARIAAICLSSRSRALKGRALHTCATHLAAYVIMLVSSLTPMIIHRNPEWADGGKVASVLFFVVPPVVNPVIYGLHCKELRHRLLRVFHRPRGPD
>LOCXPOR60.247.HIT1.OR.2R.311.7tm_4.exons1.LR132016.2.Betta_splendens
GEPNPEPGRPAAGRPERQAPVLPPGLCSPPAPLHLHCGVQPEPHRPGVSGKEPASVHVPALLQHEHQRRVRRHGGAAPASGRHADPGAGSLHPLRPVRRSSLRRPLPRRHLPRRAHDHGVGPLRGHLLPSALRRHHDGRRGAEAVRGRLGGGLALRRGPHGAQRPPVALPALRCQPFLRQRLAVQAVLRERPRQPRVRPGQRRALPLRLSGRRLRHLRAHRRHLSEQPEPGAQRPRAAHLRHASGRVCDHAGVVADPHDHPPEPRVGRRRQGGVGPVLCCAPGCEPRHLRPALQRAQTPAPPRVSPAQRSG
>LOCXPOR62.248.HIT1.OR.2R.312.7tm_4.exons1.LR132016.2.Betta_splendens
MENQSRPEDMLLLEGLQVSTQTSVLSFSLLLLIYIFIMLTNISLLILIFSSRSLEQPMYMFLCNMSINDVFGATIVIPHMLKGLLLLNSERSMHYADCAFQALCVHLHASASHTVLMIMAFDRYVAICNPLRYATIMTKRMVVSLSVTAWATAFVLVVILVGLSVRLSRCRSVILNPFCDNASLFKLSCDNDSVLINNIYGLGYTVVLLGSSIGSVTITYLKIAILCLSSRNKVMNSRALQTCTTHLAVYVILLLSAFIIVILHRYPDLSSHRKVAAVLGHVALPALNPVIYGLQIKEVRHSIVSVLYKNKV
>LOCXPOR63.249.HIT1.OR.2R.301.7tm_4.exons1.LR132016.2.Betta_splendens
NYTINSFILQLEGVQITDDSMFPLFSFFLSSYLFIIVINVGILVLILIDKSLHQPMYLLFCNLPVNDILGNSVTVPRFLVDMVRPPSQRLISYYECVLQAFTTHLSGTACHTVLMIMAFDRYVAIGSPLRYASIMSGKMVVRLTLSAWGAAFVLVALLLGLTVRLNRCRTFIANPYCDNASLFKLSCDDVSANNIYGLTFTVVLFTGSIGSMVLTYSKITLVCLRSRNRSLNSKALKTCSSHLFVYLVLSLCGLFIIILHRFPQLSEFRKVSAIVGQIVTGCLNPIIYGAQSQEIRKFITK
>LOCXPOR64.250.HIT1.OR.2R.307.7tm_1.exons1.LR132016.2.Betta_splendens
SEQQEQGAVERLLFSTATGIPCCIFLLINGTMLFTLRSKAVFRDTSRYVLLYNLLLADTAQMACSQLMYVLAACGATLTYPECGVLNLLGKLTSDISPLTLLVMSVERYVAVCFPLRHASIITSRSTGAAIGGVWAVGLLNVLTRGLLMFRFASQHLPSLQMSEVCSEVALLVEPVTNTYNNVYTYLVFVSATAAITWSYVGVMVAARSASADKASAHKARVTLLLHLVQLGFTLSSTINILIIRLLSVSFQRLVIVRIRSVLYMLNYMLPRCLISLIYGLRDQTIRPVLIYHLCCKIKLYESQVKV
>LOCXPOR65.251.HIT1.OR.2R.315.7tm_4.exons1.LR132016.2.Betta_splendens
SLLGTLNSSDIIHPPGFYIIGFQTFPHISVYIIFLACVYVVTILFNILLICIIALNHTLHTPRFLAVVNLAVIDLILNSSTIPSMIKTFLFNDNFIPFNLCLVQMYVYYASASLESYALAILAYDRLIAICFPLRQNTFNTMLIMSCIVGGTWIYNLGRVAYNTVIMTKLSFCNSVRVFSYFCDYAPVFRLACNDYTLQWSVASTSSMINLMVPFSFIVLSYISILISVLRMKSVASRVKASVTCIEHLILVAVFYIPTFSIFLIGLYIRGIDPDQRVLSLSLASCIPPCINPVVYSLKTKEIKTRAKALGQKIK
>LOCXPOR66.252.HIT1.OR.2R.307.7tm_4.exons1.LR132016.2.Betta_splendens
NTSAIIHPPGFYIVGFQTYPFINVYFIFLALVYVVTVLFNVLVMFIISFNRCLHTLKFLAVVNLAVNDLILNSCIIPSMINIFLFKDNFISFNLCFVQMYVYYVSASLESFALGILAYDRLIAICFPLRQNSINSLHRMSCIVAASWCIALGFIAFTISIMTQLSFCGSVRVFSYFCDYAPVFRLACNDYTLQWSAVSFSSVLILGGPFTFIVLTYVTILVTVFRMKSLESRLKALATCVEHIILVAVFYIPIFIIFTIGLFVGVIDPEQRVLSLSFSSCIPPCINPIVYSLKTKEINVRVMALVQK
>LOCXPOR67.253.HIT1.OR.2R.322.7tm_4.exons1.LR132016.2.Betta_splendens
MSNIKSAVNSSEIIRPPGFYIIGFQSFPFISVYFIFLAFVYVVTLLFNALVIYTVALNGCLHTPKFVAVVNLAFIDVILNSSTIPGMMKIFLFKENFVPFDLCLVQMFVYYTSASLESFALAILAYDRLVAICFPLRQNSLNTLRSMSYIISVTWCFTLGICAFAIGIMTQLSFCKSVNVYGYFCDYLPVFTLACNDYSLHWYLASTLFIMILGGPFIFIFLSYISILVTVFRMKSIDSRVKALATCVEHLILVALYYIPLSTIFSVQYFSVRPLDVEQWVLSLSLASCLPPCVNPIVYSFRTKEIRVRALALIRAKKTGID
>LOCXPOR68.254.HIT1.OR.2R.322.7tm_4.exons1.LR132016.2.Betta_splendens
MSNIRSAVNSSEIIRPPGFYIIGFQSFPFISVYFIFLAFVYVVTLLFNALVIYTVALNGCLHTPKFVAVVNLAFIDVILNSSTIPGMMKIFLFKENFVPFDLCLVQMFVYYTSASLESFALAILAYDRLVAICFPLRQNSLNTLRSMSYIISVTWCFTLGICAFAIGIMTQLSFCKSVNVYGYFCDYLPVFTLACNDYSLHWYLASTLFIMILGGPFIFIFLSYISILVTVFRMKSIDSRVKALATCVEHLILVALYYIPLSTIFSVQYFSVQRIDPNQRVLSLSLASCLPPCVNPIVYSFKTKEIRVRALALIRAKKTGMD
>LOCXPOR69.255.HIT1.OR.2R.318.7tm_4.exons1.LR132016.2.Betta_splendens
MSNIRSVVNSSAIIRPPGFYIIGFQSFPFISVYFIFLAFVYVVTVLFNGSLVYIITFSRCLHTPKFVAVVNLAVVDIILNSASIPGMMKIFLFKDNFIPFDSCLAQMYIFFAFATLESHSLAILAYDRLVAICFPLRQSSINTLRSMSYIVSLTSCFALGISAFAVGIMTRLSFCSSLSVFSYFCDYAPVFRLACNDNTLQWAVATFLTFSLLGAPFAFICLSYVSILVTVFRMKSIESRVKALATCVEHLILVAIFYIPLITIFTVGFYLRLIDPDQRVLSLSLASCLPPCVNPIVYSLKTKEIKTRALALVRRTLI
>LOCXPOR70.257.HIT1.OR.2R.313.7tm_4.exons1.LR132016.2.Betta_splendens
MSQAERSASIINSTFVRPAAFYINGFTDIPHAQYYYVFLCFVYIMTVVGNGFLMSVIYLVKTLHSAKYMIVFSLALTDLCGSTALIPKVLDTFLFDRRYIVYEACLSYMFFVWFFACLQSLTLVTMAYDRFVAICFPLNYHRIVTKPAVAVMLLLTWAAVLSLVACMAGLLDRLSFCGSLVIQSFYCDHGPIYRLGCNDFSPNYNVANVALITVVFGLFLLIALTYVCIAVALSRIASGPERLKALKTCTSHLILVAIFFLPLMATNLAVLTSSLHPNTRIINSTLTHTVPALLNPIIYSLKTEEVKLSIRKL
>LOCXPOR71.258.HIT1.OR.2R.321.7tm_4.exons1.LR132016.2.Betta_splendens
MSQAERSASIINTTFVRPAAFYINGFSNIPHAQYYYVFLCFVYIMTVVGNGFLMSVIYLVKTLHSAKYMIVFSLALTDLCGSTALIPKVLDTFLFDRRYIVYEACLSYMFFVFFFASVQSLTLLIMSFDRFVAICLPLRYHSIVTKPAVAVMLLLTWAAVLSLVACMAGLLDRLSFCGSLVIQSFYCDHGPMYSLGCNDFSPNYNAAYVALIAVVFGPFLLIALTYVCIAVALSRIASGAERLKALKTCTSHLILVAIFFLPLLATNLAVMTSYLHPNTRIINSTLTHTVPALLNPIIYSLKTEEVMKSIQKLWKNNRPNN
>LOCXPOR72.259.HIT1.OR.2R.313.7tm_4.exons1.LR132016.2.Betta_splendens
MSQAERSASIINTTFVRPAAFYINGFTNIPHAQYYYVFLCFVYIMTVVGNGFLMSVIYLVKTLHSAKYMIVFSLALTDLCGSTALIPKVLDTFLFDRRYIVYEACLSYMFFVYFFASVQSLTLLIMAFDRFVAICFPLNYHRIVTKPAVAVMLLLTWAAVLSLVACMAGLLDRLSFCGSLVIQSFYCDHGPIYRLGCNDFSHNYNAAYVFLITVIFLPVTLISLTYVCIAVALSRIASGVERLKALKTCTSHIILVGIFFLPLMATNLAVMTSYLHPNTRIINSTLTHTVPALLNPIIYSLKTEEVMRSIKKL
>LOCXPOR73.260.HIT1.OR.2R.319.7tm_4.exons1.LR132016.2.Betta_splendens
MRQAERSASTINTSFVRPAAFYINGFTNIPHAQYYYVFLCFVYIMTVVGNGFLMSVIYLVKTLHSAKYMIVFSLALTDLCGSTALIPKVLDTFLFDRRYIVYEACLSYMFFVYFFTSVQSWTLVTMAYDRFVAICFPLNYHRIVTKPAVAVMLLLTWAAVLSLIACMAGLLDRLSFCGSLVIQSFYCDHGPMYRLGCNDFSPNYNVANVFLVTIIFLPLTLIALTYVCIVVALSRIASGPERLKALKTCTSHLILVAIFFLPLMATNLAVLTSSLHPNTRIINSTLTHTVPALLNPIIYSLKTEELLKSIKKLWKISRL
>LOCXPOR74.261.HIT1.OR.2R.319.7tm_4.exons1.LR132016.2.Betta_splendens
RRRAALILNATFVRPAAFYINGFSDLPHAEYYYGFLCFVYILTVLGNSLVLAVIYLVKKLHTPKYMIVFSLALTDLCGSTALIPKVLDTFLFDRRYIVYEACLSYMFFVWFFTSVQPWTLVVMAFDRFVAICFPLRYHRIVTKPVIAAMLLFSWVAILSVYALAIGFLNRLSFCGSLVVQSFFCDHGPIFRLACNDNSFNSKMVYALIVIVICLPLMLVVLTYVCISVALSRITSGPERLKAFKTCVSHLILVAIFFLPLLGTNVAVLTSTLHPNARIFNSTLTQTVPALLNPIIYSLKTEEVLRSMRRLCKNRVRNVT
>LOCXPOR75.262.HIT1.OR.2R.313.7tm_4.exons1.LR132016.2.Betta_splendens
MGVEERSASIINTTFVRPAAFYINGFTNIPHAQYYYVFLCFVYIMTVVGNGFLMSVIYLVKTLHSPKYMIVFSLALTDLCGSTALIPKVLDTFLFDRRYIVYEACLSYMFFVWFFAFVQSWTLVTMAYDRFVAICFPLRYHSIVTKPAVAVMLLLTWAAVLSLVACMAGLLDRLSFCGSLVIQSFYCDHGPIYRLGCNDFSANYNVAYVALITTVFLPLTLIALTYVCIAVALSRIASGAERLKALKTCTSHLILVAIFFLPLMATNLAVMTSYLHPNTRIINSTLTHTVPALLNPIIYSLKTEEVMKSIKKL
>LOCXPOR76.263.HIT1.OR.2R.323.7tm_4.exons1.LR132016.2.Betta_splendens
MGPERRRAALILNATFVRPAAFYINGFSDLPHAEYYYGFLCFVYILTVLGNSLVLAVIYLVKTLHTPKYMIVFSLALTDLCGSTALIPKVLDTFLFDRRYIVYEACLSYMFFVWFFTSVQSWTLVVMAFDRFVAICFPLRYHRIVTKPVIAAMLLFSWVAMVSVFALAIGFLNRLSFCGSLVVQSFFCDHGPIFRLACNDNSFNSKMVYVVIVLVICLPLMLVVLTYVCISVALSRIASGPERLKAFKTCVSHLILVAIFFLPLLGTNVAVLTSTLHPNARIVNSTLTHTLPALLNPIIYSLKTEEVLRSMRRLCKNRVRNVT
>LOCXPOR77.264.HIT1.OR.2R.313.7tm_4.exons1.LR132016.2.Betta_splendens
MGLEERSASIINTTFVRPAAFYINGFTNIPHAQYYYVFLCFVYIMTVVGNGFLMSVIYLVKTLHSAKYMIVFSLALTDLCGSTALIPKVLDTFLFDRRYIVYEACLSYMFFVWFFAFIQSWTLVTMAYDRFVAICFPLRYHSIVTKPAVAVMLLLTWAAVLSLVACMAGLLDRLSFCGSLVIQSFYCDHGPIYRLGCNDFSANYNIAYVALITIVFVPLTLISLTYVCIAVALSSIASGAERLKALKTCTSHLILVAIFFLPFMATNLAVMTSYLHPNTRIINSTLTHSVPALLNPIIYSLKTEEVMKSIKKL
>LOCXPOR78.265.HIT1.OR.2R.326.7tm_4.exons1.LR132016.2.Betta_splendens
MDPEQKVAAVLNNTFVRPAAFYLTGFSNLPYANYYYVFLCFIYILTVLGNGFLLSLIYLGKMLHTPKYMIVFSLALTDLCGSTALIPKVLDTFLFDRRYIVYEACLSYMFFVWFFACVQSWTLVTMAYDRFVAICFPLRYHRIVTKPSVAAVLLFAWGLSLSVIACMVGLIDRLSFCGSVVVQSFYCDHGPLFRLACNDKSWNLTLAFLATVVLIGIPLILIAFTYLCISIALRRIASGAERLKAFKTCTSHLILVAIFFLPLLGTSIATMVSISNIHTNARIINSTLTHTVPSLLNPIIYSLKTEEVLNCIRRLCRNNWFHNSVS
>LOCXPOR79.266.HIT1.OR.2R.329.7tm_4.exons1.LR132016.2.Betta_splendens
MGPEKKSATVLNDTFVRPAAFYLTGFSNLPYANYYYMFLCFIYILTVLGNGFLLSLIYLVKMLHTPKYMIVFSLALTDLCGSTALIPKVLDTFLFDRRYIVYEACLSYMFFVWFFACVQSWTLVTMAYDRFVAICFPLRYHRIVTKSSVAAVLLFAWGLSLSVIACMAGLIDRLSFCGSLVVQSFYCDHGPVFRLACNDKSWNGTLAYVASVIITGIPLILIAFTYLCISIALRKIASGVERLKAFKTCTSHLIIVAIFFLPVMGTSIASLTTNLHPNARIINSTLTHTVPSLLNPIIYSLKTKEVMTSIRKLNNWFHNSTSPKNINSL
>LOCXPOR80.268.HIT1.OR.2R.324.7tm_4.exons1.LR132016.2.Betta_splendens
MGPKEKSATVINATFVRPAAFYLSGLSNISNANYFYVFLCFIYILTVLGNCFLILVIYLEKTLHTPKYMIVFSLALTDLCGSTALIPKVLDTFLFDRRYIVYEACLSYLFFVWFFAFIQSWTLVTMAYDRFVAICFPLRYHSIVTKPAVALLLLCVWVFSLSLLAAAVCFLDRLSFCGSIVVASYFCDHGPVYHLACNDTTINAIFAKIVITVIMFVPPLLIALTYMCIAVALSRIVSGVERLKALKTCTSHLILVAIFFLPLLATNIAALTSYLHPNTRIINSTLTHTVPALLNPIIYSLKTEEVMKSIKKLNKYNRFRNVIS
>LOCXPOR81.269.HIT1.OR.2R.321.7tm_4.exons1.LR132016.2.Betta_splendens
MGPKEKSATMLNTTFVRPAAFYLSGLSNISNANYFYVFLCFIYILTVLGNCFLIFVIYLVKTLHTPKYMIVFSLALTDLCGSTALIPKVLDTFLFDRRYIVYEACLSYLFFVWFFAFVQSWTLVTMAYDRFVAICFPLRYHSIVTKPAVALLLLFVWVFSLSLLATVVGFLDRLSFCRSLVVTSFFCDHGPVYHLACNDTTVNSILAKVVITVIMFIPPLLIALTYMCIAVALSRIASGVERLRALKTCTSHLILVAIFFLPLLATNIAALTSYIHPNTRIINSTLTHTVPALLNPIIYSLKTEEVMKSVKRLFRNNKLRN
>LOCXPOR82.270.HIT1.OR.2R.319.7tm_4.exons1.LR132016.2.Betta_splendens
MGPKEKSATVINATFVRPAVFYLSGLSSISNANYFYVFLCFIYILTVLGNCFLILVIYLEKTLHTPKYMIVFSLALTDLCGSTVLIPKVLDTFLFDRRYIVYEACLSYMFFVWFFAFVQSWTLVTMAYDRFVAICFPLRYHSIVTKPAVILMLFGVWVFSLSLLATVVGLIDRLSFCGSLVIQSYFCDHGPVYKLACNDITINFIFAKVVITVIVFTPPFLIALTYVCIAVALSRIASGVERLKALKTCTSHIILVAIFFLPLMATNIAAQTPYLHPNTRIINSTLTHSVPALLNPIIYSLKTEEMMASVRRLFKTNKL
>LOCXPOR83.271.HIT1.OR.2R.277.7tm_4.exons1.LR132016.2.Betta_splendens
MTVVGNGFLMSVIYLVKTLHSAKYMIVFSLALTDLCGSTALIPKVLDTFLFDRRYIVYEACLSYMFFVWIFAFVQSWTLVTMSFDRFVAICCPLRYHSIVTKAVVALILFFVWFCSSALLMIAVGLINRLSFCRSLVVSSFFCDHGPVYRLACNDTSINYNIGNFVIAVIMCIPVVLIALTYVCVAVALSRITSGEERLKALKTCTSHIILVAIFFLPLLATNIAVLVTYIHPNARIINSTLTHTVPALLNPIIYSLKTEEVIKSVRRFFKNNRLKI
>LOCXPOR83.272.HIT1.OR.2R.313.7tm_4.exons1.LR132016.2.Betta_splendens
MLNDTFVRPAMFYLYGFSDLPHATYFYVFLCFVYIMTVVGNGFLMSVIYLVKTLHSAKYMIVFSLALTDLCGSTALIPKVLDTFLFDRRYIVYEACLSYMFFVWIFAFVQSWTLVTMSFDRFVAICFPLRYHSIVTKSVVAVILFFVWFCSSALLMIAVGLINRLSFCRSLVVQSFFCDHGPVYRLACNDTSVNYIIAIFVLVVIMCIPVVLIALTYICVAVALSRITSGAERVKALKTCTSHIILVTIFFLPLLVTNIAALATYIHPNIRIINSTFTHTVPALLNPIIYSLKTEEVMTSVRRLFKNKRLTIK
>LOCXPOR84.273.HIT1.OR.2R.312.7tm_4.exons1.LR132016.2.Betta_splendens
MLNDTFVRPAMFYLNGFSDLPHATYFYVFLCFVYIMTVVGNGFLMSVIYLVKTLHSAKYMIVFSLALTDLCGSTALIPKVLDTFLFDRRYIVYEACLSYMFFVWFFAFVQSWTLVTMSFDRFVAICFPLRYHSIVTKPVVAVILFFVWFCSSSLLASDVGLINRLSFCGSLVVQSFFCDHGPVYYLACNDTSVNDHIGNFVIAVIMCIPLVLIALTYVCVAVALSRITSGAERLKAVQTCTSHIILVAIFFLPLLGTNVAVMTSYLHPNTRIINSTLTHTIPALLNPIIYSLKTEEVMTSVRRLFKNNRLRN
>LOCXPOR85.274.HIT1.OR.2R.319.7tm_4.exons1.LR132016.2.Betta_splendens
KAATMLNDTFFRPATFYLNGFSDLPHATYFYVFLCFVYIMTVVGNGFLMSVIYLVKTLHSAKYMIVFSLALTDLCGSTALIPKVLDTFLFDRRYIVYEACLSYMFFVWFFAFVQSWTLVTMSFDRFVAICFPLRYHSIVTKSVVALILFFVWFCSSCFLASLVGLITRLSFCRSLVVQSFFCDHGPVYKLACNDTSVNNIIANFLITVIICIPVVLIALTYICVAVSLSRITSGAERLKAVKTCTSHIILVAIFFLPLLVTNIAALATYIHPNTRIINSTLTHTVPALLNPIIYSLKTEEVMTSVRRLLKNNRLRNVKS
>LOCXPOR88.275.HIT1.OR.2R.325.7tm_4.exons1.LR132016.2.Betta_splendens
MSQAERSASIINTTFVRPAAFYINGFTDIPHAQYYYVFLCFVYIMTVVGNGFLMSVIYLVKTLHSAKYMIVFSLALTDLCGSTALIPKVLDTFLFDRRYIVYEACLSYMFFVWFFAFVQSWTLVTMAYDRFVAICFPLRYHSIVTKPAVAVMLLCVWAFSLSLFAAAVGLIDRLSFCGSLVVQSFFCDHGPVYYLACSDTTLNTIIARFFIVIIICVPLVLIALTYVCIAVALSRIASGAERLKALKTCTSHIILVAIFFLPLLGTNLAVIMSSLHPNTRIINSTLTHTVPALLNPIIYSLKTEEVMKAIRKLCNTSLKIKTFDN
>LOCXPOR87.276.HIT1.OR.2R.318.7tm_4.exons1.LR132016.2.Betta_splendens
MVNDTFVRPATFYLNGFFNLPHATYFYVFLCFVYIMTVVGNGFLMSVIYLVKTLHSAKYMIVFSLALTDLCGSTALIPKVLDTFLFDRRYIVYEACLSYMFFVWFFAFVQSWTLVTMSFDRFVAICFPLRYHSIVTKPVVALILFFVWFCSSGFSASAVGLISRLSFCGSLVVPSFFCDHGPVYHLACNDMSVNYIMGTFALIVFDCIPLILIALTYVCNAVALRRIASGAERLKALKTCTSHVILVAIFFLPLLGTNLAVMTSYLHPNTRTISSILTHTVPALLNPIIYSLKTAELMKSVKKLWKNNRLKNITLTKL
>LOCXPOR88.277.HIT1.OR.2R.326.7tm_4.exons1.LR132016.2.Betta_splendens
MSQAERSASIINITFVRPAAFYINGFTNIPHAQYYYVFLCFVYIMTVVGNGFLMSVIYLVKTLHSAKYMIVFSLALTDLCGSTALIPKVLDTFLFDRRYIVYEACLSYMFFVWFFAFVQSWTLVTMAYDRFVAICFPLRYHSIVTKPAVAVMLLCVWAFSLSLFAAAVGLIDRLSFCGSLVVQSFFCDHGPVYYLSCSDTTANTDIANVFVIIIICVPLVLIALTYICVAVALSRIASGAERIKALKTCTSHIILVAIFFLPLLGTNLAVIMSSLHPNTRIINSTLTHTVPALLNPIIYSLKTEEVIKAIRKLCNNSSLRRKTSDN
>LOCXPOR89.279.HIT1.OR.2R.323.7tm_4.exons1.LR132016.2.Betta_splendens
MSTDDKTFSSFNETFVRPAAFYINGFTNIPHAQYYYVFLCFVYIMTVVGNGFLMSVIYLVKTLHSAKYMIVFSLALTDLCGSTALIPKVLDTFLFDRRYIVYEACLSYMFFVYLFACLQSITLLMMGFDRFVAICFPLSYHQIVTKAAVAVMLLCVWGSSLSFLVVVVGLIDRLSFCGSLVVKSFFCDHGPVYKLACNDTSLNYIIGTVALTLFDCMPLLLIAMTYVCISVALSRIASGAERLKALKTCTSHVILVAVFFLPLLGTNIAVMTSSLHPNTRIINSTLTHTIPALLNPIIYSLKTEEVMKSIKKLWKNIRPHNRT
>LOCXPOR90.280.HIT1.OR.2R.312.7tm_4.exons1.LR132016.2.Betta_splendens
MSQAERSASIINTTFVRPAAFYINGFTDIPHAQYYYVFLCFVYIMTVVGNGFLMSVIYLVKTLHSAKYMIVFSLALTDLCGSTALIPKVLDTFLFDRRYIVYEACLSYMFFVYFFACLQSLTLLMMGFDRFVAICFPLSYHRIVTKPAVAVMLLCVWGLSLSVLGVLVGLINRLSFCGSLVIPSFFCDHGPVYRLACNDTSLNYIMGILSLILFDCIPLMLISLTYVCIAVALSKITSGVEQHKALKTCTSHVILVAIFFLPIVATNLAVMSYLHPNTRIINSTLTHTVPALLNPIIYSLKTKEVMKAFKKL
>LOCXPOR91.281.HIT1.OR.2R.327.7tm_4.exons1.LR132016.2.Betta_splendens
MSQAERSASIINTTFVRPVAFYINGFTDIPHAQYYYVFLCFIYIMTVVGNGFLMCVIYLVKTLHSAKYMIVFSLALTDLCGTTALIPKVLDTFLFDRRYIVYEACLSYMFFVYFFACLQSLTLLMMGFDRFVAICFPLSYHRIVTKPAVAVMLLCVWGLSLSVLGVLVGLIDRLSFCGSLVVKSFFCDHGPVYRLACNDTSLNYIIGTVALTLFDCIPLLLIAMTYVCISVALSRIASGAERLKALKTCTSHVILVAVFFLPLLGTNIAGVTSYIHPIARMVNFTLTHTVPALLNPIIYSLRTEEVMKSIKKLWKNTRPNNISEMKI
>LOCXPOR92.282.HIT1.OR.2R.323.7tm_4.exons1.LR132016.2.Betta_splendens
DKTSSSFNETFVRPAAFYINGFTDIPHAQYYYVFLCFVYIMTVVGNGFLMSVIYLVKTLHSAKYMIVFSLALTDLCGTTALIPKVLDTFLFDRRYIVYEACLSYMFFVYLFACLQSLTLLMMGFDRFVAICFPLSYHQIVTKAAVAVMLLCVWGSSLSVLVVVVGLIDHLSFCGSLVVKSFFCDHGPVYRLACNDTSLNYIIGTVALTLFDCIPLLLIAMTYVCIAFALSRIASGAERLKALKTCTSHVILVAVFFLPLLGTNIAGMTSYIHPIARMVNFTLTHTVPALLNPIIYSLRTEEVMKSIKKLWKNTRPNNISEMKI
>LOCXPOR93.283.HIT1.OR.2R.316.7tm_4.exons1.LR132016.2.Betta_splendens
LMDLLGQNNNTRVRPAYFIISGFIGIPNIKYFYVLLCFIYIVSVLGNSTVMIIIILDRNLRSPKYVAVFNLAFSDLFSNSALIPKVLDIFLFDHSVIPYDDCLAFLFFCFSSLSMQSLNLIALCYDRLVAIIFPLHYQAMVTHRFMLSLVASFWLYSMTVTLVSVGLLTRVSFCNSVVINSYYCDHGPMYRLGCNDITPNRVIGGLAPVLILWVPLVLILLSYCSIAYALSKISTAQERIKAFKTCTGHLSLVAIYFLPIMFVYLFGGTIHPNARIINLSLTAVVPSMLNPIIYVLQTQEIKVSFQKLCKFRRNLK
>LOCXPOR94.284.HIT1.OR.2R.321.7tm_4.exons1.LR132016.2.Betta_splendens
MSSLHSAFRENITFVHPVYFIISGLEGIPNVRYYYVFLLLAYGVSVLGNVTVMALIVLDHNLRTPKYVAVFNLAFVDLMCSSALVPKAIDIFLFNHPYISYSDCLTFLFVCYTCLSMQSFNLVALSYDRLVAVTFPLHYKARVTHRFMLSLILSFWVFVMMGNVIAVGLINRLSFCGSVVINSYFCDHGQIYRLACNDNTPSSVIGALFSVVNFWLPLVFILLTYLCIFCTLVKVATPQQGLRAFKTCVGHLSLVAIYFIPLLITFTLKEKMPPDARIINLSLTSVLPPMLNPIIYVLQTREIKVSVKKLLKMSQKSKIII
>LOCXPOR95.285.HIT1.OR.2R.316.7tm_4.exons1.LR132016.2.Betta_splendens
MELFNSALGKNITFVHPAYFIISGLVGVPYIKYYYVFLFFVYVISVLGNTAVMAVICLDSNLRTPKYVAVFNLAFVDLFGSSALVPKVIDVFLFNHPYISYSDCLTFLFICYTCLDLQSFNLVALSYDRLVAVIFPLHYSVKITHRFMFSMIASFWVFVIVANFVTVGLITRLSFCDSVLINSYFCDHGQIYRLACNDNFPSYVLSCLYPVLMFWLPLVFILMSYLYICCTLVKVATVQQGLRAFKTCVGHLSLVAIYFTPLLITFTLMEKIHPNARIINLSLTSVIPPMLNPIIYVLQTQEIKESVKKLLKTRWK
>LOCXPOR96.286.HIT1.OR.2R.316.7tm_4.exons1.LR132016.2.Betta_splendens
MEFFNSALGRNITFVHPAYFIIGGLSGIPNIKHYYVFLFFVYVISVLGNTAVMAVICLDSNLRTPKYVAVFNLAFVDLFGSSALVPKVIDVFLFNHPYISYSDCLTFLFICYTCLCMQSFNLVALSYDRLVAVTFPLHYSVKITHRFMFSMIASFWVLAIVALLIAVGLITRLSFCDSVLINSYFCDHGQIYRLACNDNFPSYVLSCLYPVLMFWLPLVFILLSYLYICCTLVKVATPQQGLRAFKTCIGHLSLVAIYFIPLLITFTLMENIHPNARIINLSLTSVVPPMLNPIIYVLQTQEIKESLKRLLKIRLK
>LOCXPOR97.287.HIT1.OR.2R.327.7tm_4.exons1.LR132016.2.Betta_splendens
MDSFNSAPETNLTFVRPAYFIIRGFVDIPDIKYYYVFLFFVYIMSVLGNAAVMALICLDHHLRTPKYVAVFNLAFVDVFGSSALVPKVLDVFLFDHPRIPFSDCLAFMFFCFTCLWVQSFNLVALSYDRLVAIMFPLHYPVKVTHRFMFSMIASFWLFVIVAHVIAVGFLTRLSFCDSVVLNSYFCDHGPLFRLACNDFTPSLVIARLITVLTLWIPLVFILLSYLCIGYALSKVATVQERVKAVKTCTAHLSLVIIYFIPILVTFTMNTNIHPNARIINLSLTSVFPPMLNPFIYVLQTQEIKASVRKIVKMRKRSKITMRKVMLK
>LOCXPOR99.150.HIT1.OR.2R.309.7tm_4.exons1.LR132022.2.Betta_splendens
SNSSVAPSSFEFTVFSDLGSLRYLFFCLCLLLFMTIISANVVIILSVCLEKSLHQPMYIFICCLSLNSVYGSVGFFPRFLMDLLSDAHLISRLFCLTQMYVIYTYKTHEMTLLTVMAYDRLLAICQPLHYRSKMTLRTVILLLFLAVLHPVSVFSYFFYQAVTLPLCGNKLHRIFCTNWSVVQLSCVGTPVTTTAVQFISVSLILTLLFFVLYSYLRILLVCRRSSAEFRGKALQTCLPHIVTFVNYCLSVIIEVSLSLYKVNEVNTIVIAVLSVEFLIIPPMNNPLVYGLNLPQIRAAIVRSLRIHKI
>LOCXPOR100.151.HIT1.OR.2R.311.7tm_4.exons1.LR132022.2.Betta_splendens
SNSSVAPSSFEFTVFSDLGSLRYLFFCLCLLLFMTIISANVVIILSVCLEKSLHQPMYIFICCLSLNSVYGSVGFFPRFLMDLLSDAHLISRPFCFLQIYVIHTYKAHEINILTVMTYDMLLAICQPLHYHSKMSFRMILYLLLVAVLYPVCMLGHLFYRLSYLPLCGYKLSRIFCTSWSVMQLSCEDTSELSLSGQFVGAAFIFLPLVFVLYSYLRILLVCRKSLSEFRGKALQTCLPHVITFLNFCISVFCEVSLSLYRVDEVNTFVIVAVSLEFLIIPPISNPLVYGLNLPQIRGVISALMKMHKLVP
>LOCXPOR101.152.HIT1.OR.2R.312.7tm_4.exons1.LR132022.2.Betta_splendens
SNSSVAPSSFEFTVFSDLGSLRYLFFCLCLLLFMTIISANVVIILSVCLEKSLHQPMYIFISFLCFNSLYGTSGFFPRFLMDLLSDTHLISRPFCFLQLYVIHTYKAHDVNILSIMAYDRFVAICHPLHYHSKITLRKAQYLLVFAVIYPVCMFGGFFTFYLSSSFPLCGYRLSRIFCTNWSVIELSCLDTTVIKTAGQCLAVASVFIPLFLVLYSYLRILLVCRRSSSEFRGKALQTCLPHILTFVNFCISVFIEVSLSQYNMDKLNTFVIAALSLEFLIIPPINNPLVYGLNLPHIRGVISDFLKICTVV
>LOCXPOR102.153.HIT1.OR.2R.308.7tm_4.exons1.LR132022.2.Betta_splendens
SNSSVAPSSFEFTVFSDLGSLRYLFFCLCLLLFMTIISANVVIILSVCLEKSLHQPMYIFICCLSLNSVYGSVGFFPRFLMDLLSDAHLISRPFCFLQIYVIHTYKGYELNILTVMAYDRLLAICQPLHYHSKMSFRMILYLLLVAVLYPVCMLGHLFYRLSYLPLCGYKLSRIFCTSWSVMQLSCEDTSELSLSGQFVGAAFIFLPLVFVLYSYLRILLVCRKSLSEFRGKALQTCLPHVITFLNFCISVFCEVSLSLYRVDEVNTFVIVAVSLEFLIIPPISNPLVYGLNLPQIRGVISALMKMYK
>LOCXPOR103.154.HIT1.OR.2R.313.7tm_4.exons1.LR132022.2.Betta_splendens
SNSSVAPSSFEFTVFSDLGSLRYLFFCLCLLLFMTIISANVVIILSVCLEKSLHQPMYIFICCLSLNSVYGSVGFFPRFLMDLLSDAHLISRPFCFTQMYVIYTYVGHEVSLLTVMAYDRLVAICQPLHYHSKMTFWAVLSLLVFTVLYPVFILSYFFYLSISLSLCGNALKHIYCTNWSILLLSCVDKVVNNITGQCLAVASVFIPLFFILYSYLRILLVCRRSSAEFRGKALQTCLPHILTFMNFCISVFIEISLSLYKVDDVNPIDVIVLSLEFLIIPPISNPLVYGLNLPQIRTAHRHFRNNKELCVYM
>LOCXPOR104.155.HIT1.OR.2R.311.7tm_4.exons1.LR132022.2.Betta_splendens
MKTNSSVAPSSFEFTVFSDLGSLRYLFFCLCLLLFMTIISANVVIILSVCLEKSLHQPMYIFICCLSLNSVYGSVGFFPRFLMDLLSDAHLISRPFCFLQIYVIYTYASCELTLLSIMAFDRFVAICQPLLYHSRMTLGAVLRLWLFAVLYPACACGFGLYLTAHLPLCGNQLPRLFCSNWPVVRLSCVDTALNNIVTRFVMITTIFIPLFLVLYSYLRILLVCRRSSAEFRGKALQTCLPHILTFVTYTFCVFCELSLTRLDADTLNPIITGVLSFEYLIIPPINNPLVYGLRMHQIRGASFRLFRIHKM
>LOCXPOR105.156.HIT1.OR.2R.308.7tm_4.exons1.LR132022.2.Betta_splendens
MDNESDVTYIILDGYVEDHKYRYVYFVILITAYALILCSNSTIVGLIWTHRSLHEPMYIFIAALLINSVLFSSTIYPKLLKDILSETQVVLLPTCLLQFFIIYFLASSEFLLLAAMAYDRYVSICQPMLYPTIMKRSTVSVLLGLTWFVSACHSAVPAIMSAETKLCNFTMRGIFCNNAIYELLCVHSSVITVYGVVALVDLAVLPVLFIFFTYTKILIIAFNSSREVRRKAAETCLPHLLVLISFSCLCAYDISAARMESSLSKTVRFLMTLQTILYHPLFNPLIYGLKMKEISKHLKRLFCAAKLM
>LOCXPOR106.157.HIT1.OR.2R.303.7tm_4.exons1.LR132022.2.Betta_splendens
MDRQHNVTYITLDGFVDMSTYRYLYFSLIFTEYALIICFNVSIVSLIWVHKSLHDPMYVFIAALLFNSVLYSSTVYPKLLLDFLSSKQIISYSMCLFQFFINYSLGGSEFLLLAAMAYDRYVSICRPLLYPSIMKRSTVSMFLVLAWLLPACQIVVLTTLSANMKLCNFTLNGIFCNNSIYSLYCVSSTARSILGVVALTLTAILPLLFILFTYTRILVISYHSGRIVRRKAAHTCFPHLLVLLSFSCLCVFDVTIARLGSDLPKAAHLVMTLQTMLYHPIFNPVIYGVKMKEISKHLKRVFC
>LOCXPOR107.158.HIT1.OR.2R.299.7tm_4.exons1.LR132022.2.Betta_splendens
LNSTYITLDGYVELSKYRCLYFLLLFTAYILILCSNSTIMCLIVIHRSLHEPMYVFIAALLTNSLLFSSALYPKLLLDVLSETPVVSYPVCLFQWFMYYTLGGSEFLLLAAMAYDRYVSICRPLLYPSIMRKANVCVCLLLAWLLPVCHTTAVIIRNAHEKLCRFTFTGIICNSTVYKLHCLTSVVLNIYGFVVLVNILLLPLLFILFTYVRILIISYRSGRDVRRKAANTCLPHLLVLISFSCLGIYDVLLARIETDLPKVLRLILSLQVILYHPLFNPIIYGVKMKEIYKHIMKLFC
>LOCXPOR108.159.HIT1.OR.2R.300.7tm_4.exons1.LR132022.2.Betta_splendens
EEFNTTYLTLDGHVELHRFRYLYFSVVLTVYVLILCSNCTVVYLICKQPDLHEPMYVFIAALLLNSVLLSTNIYPKLLMDFLSDTQVISHQACLLQFFLFYALAGSEFLLLAAMAYDRYVSICKPLHYQSIMRRTTVCVVLAAAWLLPACHLAALAIMSSRQKLCSFTLNVIFCNNTIYKLFCAASTAIIFFGVFFLLNVAVLPVIFIIFTYTRILLICYRSSADVRRKAAHTCLPHLLVLSNYFFLLTYDVITVRLESDFPKTARLIMTLQLVLYNPLFNPLIYGLKLKGISKHLKTLF
>LOCXPOR109.161.HIT1.OR.2R.302.7tm_4.exons1.LR132022.2.Betta_splendens
MAEELNVTYITLGGHIELQKYSYLYFVTFLLVYILILCSNCTVVYLIWKQPDLHEPMYVFIAALLLNSVLFSTNIYPKLLLDFLSDTQVISHQACLLQFLLFYSFGYSEFLLLAAMAYDRYVSICKPLHYQSIMRRTTVCVFLAAAWLLPLCQIVALIIMISNQNLCSFTLKQTFCNNTIYKLFCAASRTISVYGALILLDSVGFSVIFIVFTYTRILLICYRSSADVRRKAAHTCLPHLLVLSNYFCLFMYEVIAVRLNYEFPKITRLIMSLQLVLYNPLFNPFIYGLKMKEIHKHLKRLF
>LOCXPOR110.162.HIT1.OR.2R.307.7tm_4.exons1.LR132022.2.Betta_splendens
MDEELNVTYLTLDGHVEVSKYRYLYFMTFLLVYVLILCSNCTVVYLIWKKTDLHEPMYVFIAALLLNSVLLSTNIYPKLLLDFLSDTQVISHQACLLQYSLIYLLGSSEFLLLATMAYDRYVSICKPLHYQSIMRRTTVCVFLAAAWLLPACQQAGLSTLSAQQKLCSFTLKFIFCNNSIYQLFCVTSRAITVVGLFILLNVVIVPVIFIVFTYTRILLICYRSSADVRRKAAHTCLPHLLVLSNYFCLFMYEVITVRLNYEFPKTARLIMSLQLVLYNPLFNPFIYGLKMKKIHKHLKRLFCQDKV
>LOCXPOR111.163.HIT1.OR.2R.299.7tm_4.exons1.LR132022.2.Betta_splendens
MEENLNVTYLTLDGHVEVSKYRYLYFMTFLLVYVLILCSNCTVVYLIWKKTDLHEPMYVFIAALLLNSVLLSTNIYPKLLLDFLSDTQVISHQACLLQYSLIYLLGSSEFLLLAAMAYDRYVSICKPLHYQSIMRRTTVCVFLAAAWLLPACQQAGLSILSAQQKLCSFTLKFIFCNNSIYKLFCVTSRAITVFGVFIMSNTVVGPVIFIVFTYTRILLICYHSSADVRRKAAHTCLPHLLVLSNYFCLFMYEVITVRLDYDFPKAARLIMSLQVVLYNPLFNPFIYGLKMKEIRKHLK
>LOCXPOR112.164.HIT1.OR.2R.303.7tm_4.exons1.LR132022.2.Betta_splendens
MDQEFNVTYLTLDGHMELHRFRYLYFTVVLTVYVLILCSNCTVVYLIWKQPTLHEPMYVFIAALLLNSVLLSTNIYPKLLLDFLSDTQVISFSACLFQFAALYSLIDSEFLLLAAMAYDRYVSICKPLHYQSIMTRRTISIFLTLAWLLPAAEFVAMAAVRAKQRLCGFTLQVIFCNNSIYKLFCETSAAVSFYGIFILLNMVACPVLFILFTYARILLICYHSCGEVRRKAAHTCLPHLLVLGNMFFLVTFDVITVRLEANIPKMARLILTLQLILYNPLFNPIMYGLKMKEISKHLKKLFA
>LOCXPOR113.165.HIT1.OR.2R.301.7tm_4.exons1.LR132022.2.Betta_splendens
MEQGLNVTYLALDGHVGVHEFRYLYFVLVLIVYVLILCSNCTVVYLIWKQPDLHEPMYVFIAALLLNSVLLSTNIYPKLLLDFLSDTQIISFSACLFQFVTLYSLVDSEFLLLAAMAYDRYVSICRPLHYQSIMRRNVVGILLALSWLLPACQFAGLAAMRVNQKLCRFSLKVIFCNNSMYKLFCETSAAVSFYGVFVLINLSLCPVIFIVFTYTRILLICYRSSADVRRKAAHTCLPHLLVLSNYFFLITFDVITVRLEADIPHIPRLIMTLQFVVYNPLFNPVIYGLKMKEISKHLKKL
>LOCXPOR114.166.HIT1.OR.2R.302.7tm_4.exons1.LR132022.2.Betta_splendens
MEGELNVSYFILDRHVEHHRFRYLYFTVVLTVYVLILCSNCTVVYLICKQPDLHEPMCVFIAALLLNSVVFSTNIYPKLLLDFLSDTQVISHKACLLRFFLFYTSGNSEFLLLAAMAYDRYVSICRPLHYPSIMRRSTVSVLVASTWFVPACQVVATTATISSQSLCSFRLRGIFCNSSVYSLLCVTSRVSVFGVFTLLNSVVLSVIFIVFTYTRILLICYCSSADVRRKAAHTCLPHLLVLINLFFLVTYDVVTVRVNPDLPKTAFLIMTLELVSYNPLSNPLIYGLKMKEIQKNLKKLFC
>LOCXPOR115.167.HIT1.OR.2R.301.7tm_4.exons1.LR132022.2.Betta_splendens
MEDEHNTTYITLGGHLELHTFRYLYFLVMFTAYVLIICFNVSIVCLICVHKSLHEPMYVFIAALLLNSLVFSTNIYPKLLLDFLSDTQVISYSLCLFQFHVYYASAGSEFLLLAAMSYDRYVSICRPLLYPTIMRKSTVSILLVLAWLLPVCSVAVPVSLSADIQLCRFSLDAVYCNNSIYSLDCVSSTVRSVYGLLGLTLTALLPLLFIVFTYSRILMILYNSGRNIRRKAAHTCFPHLLVLLSFSCLSVFDVTIARLGADLPKAAHLVMSLQVILYNPLLNPIIYGLKMKEISKQLEKL
>LOCXPOR116.168.HIT1.OR.2R.301.7tm_4.exons1.LR132022.2.Betta_splendens
NATEITFHGFVNVHMYRYFYFVIMVTVYFLIICFNITIVCIIWVHRSLHEPMYVFIAALLLNSVLFSTNIYPKLLLDFLSDTQVISHQACLLQFFLFYSLGGSEFLLLAAMAYDRYVSICRPLLYPSIMRRSRVSVLLVSTWFVAASHVAVPAILSSNSPLCSYSVTGIFCNNVIYGLQCVESRAIAVFGVVALVDIIILPVLFIVFSYTRILLVVFGSSRDIKRKAADTCLPHLLVLSSFFCLSIYDIIAARVESHLPAPARFIMTLQIVLYHPLFNPVVYGVKMKEISTRLRKLICAAK
>LOCXPOR117.169.HIT1.OR.2R.305.7tm_4.exons1.LR132022.2.Betta_splendens
NKLVNVTYITRDGYVELSKYRCLYFLLLFTAYVLILCSNSTIVCLIVLHRSLHEPMYVFIAALLTNSLLFSSALYPKLLLDVLSETPVVSYPVCLFQWFMYYTLGGSEFLLLAAMAYDRYVSICRPLLYPSIMRKANVCVCLLLAWILPFCYVSVPIARISNEKLCNFTLKGIICNSIILKLVCSSVVQLNTYGLLVLVNILLLPLLFILFTYIRILIISYRSGRDVRRKAANTCLPHLLVLISFSCLGIYDVLLAQIKTDFSNTMLLIMSLQVILYHPLFNPIIYGVKMKEIYKHVIKLFCSKV
>LOCXPOR107.170.HIT1.OR.2R.298.7tm_4.exons1.LR132022.2.Betta_splendens
TSTYITLDGYVELSKYRCLYFLLLFTAYVLILCSNSTIVCLIVIHRSLHEPMYVFIAALLTNSLLFSSALYPKLLLDVLSETPVVSYPVCLFQWFMYYTLGGSEFLLLAAMAYDRYVSICRPLLYPSIMRKANVCVCLLLAWLLPVCQFTVSTVLNANAKLCNMTFSGIICNSNVFKLHCFPSRALNIYGICRLVNLVFLPLLFILFTYVRILIISYRSGRDVRRKAANTCLPHLLVLISFSCLAAYDVLLAQIESDFPKTVRFIMSLQVILYHPLFNPIIYGMKMKEIYKHITKLFC
>LOCXPOR118.172.HIT1.OR.2R.306.7tm_4.exons1.LR132022.2.Betta_splendens
MDAKSNVTYVCLDGFVELNAYRHLYFIIMFGVYVLIICCNATIVCLIWVHRSLHEPMYVFIAALLFNSLLYSTNIYPKLLLDLLSEKQVISFQLCLVQAFVYYTLATAEFLLLAAMAYDRYVSICKPLLYPSIMRKATVNVCVAAAWTLPACEVAVSVALNANIKLCSCSLNGIFCNNSIYRIQCASSAALTVYGVFMLLNLSLLPVLFILFSYSRIVMVCYRSGADVRRRAAHTCLPHLLVLISFSCFFVYDIIIVKLETNFPKSARLIMTLQVILYHPLFNPMIYGLKMKEIFKHLRKILYQLK
>LOCXPOR119.173.HIT1.OR.2R.313.7tm_4.exons1.LR132022.2.Betta_splendens
MDDRLNVTYLTLDGFVELHKFRYVYFLIMFTVYVLIIVCNSTIVCLIWIHKSLHEPMYVFIAALLINSLLYSTNIYPKLLTDSLSAEATVTYKLCLFQSFVCYSLASSEFLLLAAMAYDRYVSICKPLEYPSIMRRPTVLLLLAVCWLLPVCELAVSAVLYANMKPCSFTLKGIFCNNSIYTVQCVRSLTLAVYGIFMLVNMSLFPFLFILFTYSRILLISYNSSSSRTVRTKATHTCLPHLLVLINYSCFLTYDIIIVRLDLDFTKVIRFIMTLQMILYHPLFNPIIYGLKMKEISKHLKRLMSGVKDFLSM
>LOCXPOR120.174.HIT1.OR.2R.305.7tm_4.exons1.LR132022.2.Betta_splendens
MEDKSNVTYLTLGGFVVLHEYRYLCFVVMFTVYVLIIGFNSTIVCLIVTHQSLHEPMYIFIAALLINSVLYSSNLYPKLLVDLLSEKQLISFSLCFFQAFIYYTLIVAEILLLTVMAYDRYVSICKPLQYPTVMRKTTVTVFLVLAWLVPSCELAVSMAFNSTLKPCTFTLKGLFCNNSFYKLQCENSLPISHFGLAILVKSTFIPTFFTFFSYTRILLICHRSSKEVRTKAAYTCLPQLLVLFSTICLGLYDALEVRLNVDVPKLTDVLLTLQFMVYYPLFNPIIYGLKMKEISKPLRKLLFNV
>LOCXPOR121.175.HIT1.OR.2R.302.7tm_4.exons1.LR132022.2.Betta_splendens
SSDVGSFVLGTYGDSGSLKYLYFTLAAILYVSVICANTLLIVVIYLEERLHEPMYQLLCALFVNEVYGSTALLPCLMAHILADTHHISLFFCLLQIFNIQTYVDVEFRTLSVMAFDRYASICRPLHYNSIMTKGKVRVIVLVVWAASFVQTGVLLSFIVRLRFCGSVINKVSCGYNLVVGLSCSANSILPFLNDVVSGLILGVAAPLCFITFTYVRIFSVCLKASSETRVKAFETCSPHLVSIMSFVFSCFYNLISPRFNMTFVPLQLRIILSIYAFLIQPILNPLIYGLKLTKIRHALKKL
>LOCXPOR122.176.HIT1.OR.2R.302.7tm_4.exons1.LR132022.2.Betta_splendens
SSDVGSFVLGTYGDSGSLKYLYFTLAAILYVSVICANTLLIVVIYLEERLHEPMYQLLCALFVNEVYGSTALLPCLMAHILADTHHISLFFCFLQIFNIQTYISIEFRTLSVMAFDRYASICRPLHYNSIMTKGKVRVIVLVVWAAASVEVGVLLSFIVRLSFCGSVINKVCCSFHLVVGLSCSANSILSFLNDVVFGLALTVAAPLCFITFTYVRIFSVCLKASSETRVKAFETCSPHLVSIMSFVFSCFYNLVSQRFDMTFAPLQLRIILSMYAFLIQPILNPLIYGLKLTKIRHALKKL
>LOCXPOR123.177.HIT1.OR.2R.310.7tm_4.exons1.LR132022.2.Betta_splendens
STDPEALVFAMYADTGHLKYVYFALALLFYLAVIFANAVLIAAVCVDRSLKQPMYLFLCNLFVNEIYGSTSLLPCLMSQILSDTHEISVFFCFAQIFNIHTYVAVEYGTLTILAYDRYVCICKPLHYNTLISRGKAQVVVLVIWVASFLEVGVLLSFSVRLRRCGTLINSVYCAHHLVVELSCSPDRTVSLVHDLVFGLVFSVAAPVTYIAYSYARILSVCLKASAETRVKAFDTCAPHLVSLISFVFACFYSLIAQRFNMSLVPYLGVVLSMYAIVIQPLQNPLIYGLKMSKVRRACKNLWTIKTSHLY
>LOCXPOR124.178.HIT1.OR.2R.299.7tm_4.exons1.LR132022.2.Betta_splendens
SSYFNLSIFLNIGPYRYPAFVLCMLLYVFIVCANLVIIVVILRERALHEAMYVFIALLSANALYGSVGFFPRFLLDILSDAHLIGRPACFAQIYVIYSYAFSEVTILGVMSYDRYVAVCQPLHYHSRMTSRRVKQLAALALIFPSLFVCLSVYMSARLPLCGSTIQKLFCSNWHVVKLACVPSALTQIIAVVGAMIISFVTLFCILYSYCRIIHLCWKSASGFQTKVFQSCLPHIVSIGINCVTSFSDSVLNSYNVQDMNPLVAIIVSLEFLIIPPILNPLIYGLKLPEIRTHIVRLFK
>LOCXPOR125.179.HIT1.OR.2R.299.7tm_4.exons1.LR132022.2.Betta_splendens
SSYFNLSIFLNIGPYRYPAFVLCLLLYVFIVCANLVIIVVILRERALHEAMYVFIALLSANALYGSVGFFPRFLLDILSDAHLIGRPACFAQIYVIYSYAFSEVTILGVMSYDRYVAVCQPLHYHSRMTSRRVKQLAALALIFPSLFVCLSVYMSARLPLCGSTIQKLFCSNWHVVKLACVASALTQIIATVAGLIISSITVFSILYSYYRIVRLCWKSSSGFQTKVFQSCLPHIISIGINCLTALSDSVLNSYNVQDLNPFVAIIVSLEFLIIPPILNPLIYGLKLPEIRTHIVRLFK
>LOCXPOR124.180.HIT1.OR.2R.296.7tm_4.exons1.LR132022.2.Betta_splendens
SSYFNLSIFLNIGPYRYPAFVLCMLLYVFIVCANLVIIVVILRERALHEAMYVFIALLSANALYGSVGFFPRFLLDILSDAHLIGRPACFAQIYVIYSYAFSEVTILGVMSYDRYVAVCQPLHYHSRMTSRRVKQLAALALISPAFCNSASIYMTAMFPLCGNKIQKVYCASWNIAKLSCVTSAITQIFSTTAAVIMSFLPICCILYSYSRIVLLCWKSSSMFRWKVLQSCLPHIISIMIYVLTSFSDTILNRYELHDLNPLLAITVSLEFVVIPPILNPLVYGLKLPEIRTHIVK
>LOCXPOR124.181.HIT1.OR.2R.296.7tm_4.exons1.LR132022.2.Betta_splendens
SSYFNLSIFLNIGPYRYPAFVLCLLLYVFIVCANLVIIVVILRERALHEAMYVFIALLSTNALYGSVGFFPRFLLDILSDAHLIGRPACFAQIYVIYSYAFSEVTILGVMSYDRYVAVCQPLHYHSRMTSRRVKQLAALALICPAFYNSVSIYMTAMFPLCGNKIQKVYCASWNIAKLSCVTSAITQIVATIAAAIVSFLPICCILYSYSRIVLLCWKSSSMFRWKVLQSCLPHIISIMIYVLTSFSDTILNRYELHDLNPLLAIIVSLEFIVIPPVLNPLVYGLKLPEIRTHIVK
>LOCXPOR127.183.HIT1.OR.2R.303.7tm_4.exons1.LR132022.2.Betta_splendens
MENITEFHFNLSVYVNIGFYRYPAFALGFLLFAIIVCANLLIILVISRERTLHEPMYVFVAFLSVNSLYGSAGFFPRFLMDLLSDTHLISRPACFTQMYIIYTYASYEMTILSIMAYDRYVAVCDPLHYHSKMTPKTVSKLAAFAWICPAISVGLCLYLTIRLPLCGSKVQKLYCAIWNVAKLSCETTFINNVVGLFVTIISVFLPLLYVLYTYFRIILVCRRSSSDFKRKVFQSCFPHTILFVNYSVHVFCDITLSRLNIENLNPFFAVILSLEFVMIPPILNPLIYGLKLPEIRRYIWKLL
>LOCXPOR126.184.HIT1.OR.2R.302.7tm_4.exons1.LR132022.2.Betta_splendens
MENITDFHFNLSVYVNIGFYRYPAFALGSLLFAIIVCANLLITLVISRERTLHEPMYVFVAFLSVNSLYGSAGFFPRFLMDLLSDTHLISRPACFTQMYIIYTYASYEMTILSIMAYDRYVAVCDPLHYHSKMTPKTVSVLAAFAWICPTISVLLCLYLTVRLSLCGSKVQKLYCANWNVVKLSCETTFINNVVGFLVTIITIFFPLLYVLYTYFRIILVCRRSSSDFKRKVFQSCFPHTILFVNYSVHVFCDIALSRLDIENLNPLFALILSLEYVMIPPILNPLIYGLKLQEIRKNIFKL
>LOCXPOR127.185.HIT1.OR.2R.303.7tm_4.exons1.LR132022.2.Betta_splendens
MENITEFHFNLSVYVNIGFYRYPAFALGFLLFAIIVCANLLITLVISRERTLHEPMYVFVAFLSVNSLYGSAGFFPRFLMDLLSDTHLISRPACFTQMYVIYTYASYEMTILSIMAYDRYVAVCDPLHYHSKMTPKTVSVLAAFAWICPTISVLLCLYLTVRLPLCGSKVQKLYCANWNVVKLSCETTFINNVVGFLLTVIATFLPLLYVLYTYFRIILVCRRSSSDFKRKVFQSCFPHTILFVNYSVHVFCDITLSRLNIEILNPLFALILSLEYVIIPPILNPLIYGLKLLEIRKNIYKLL
>LOCXPOR128.186.HIT1.OR.2R.311.7tm_4.exons1.LR132022.2.Betta_splendens
MSNTSSVVVLSLSGFSSTVNYRLTLFSLTLLCYLLIVVVNVSITLTIILDENLHEPMYIFLCNLCVNALYGTAGFYPKFAYDLLSDIQVISYAGCLLQIFTIYSYAKVDYSILVLMAYDRYVAICRPLEYRHVMSVRATALLVTLSWLVPLCCETIVIGLTSTLTLCGSQIQKLYCENWSIVKLACSSTSANNIVGLISISFYTAHLVFIVCSYLCLVKSALKSMESRRKFLQTCVPHLFCLFNVSAALLFDVMYSRYGTESLPESVKNFVSIEFIIFPPTFNPVIYGLILTKVRCRIMHLFMMSGQNLRI
>LOCXPOR129.187.HIT1.OR.2R.310.7tm_4.exons1.LR132022.2.Betta_splendens
MSNTSSVVVLSLSGFSSTVNYRLTLFSLTLLCYLLIVVVNVSITLTIILDENLHEPMYIFLCNLCVNALYGTAGFYPKFAYDLLSDIQVISYAGCLLQIFTIYSYAKVDYSILVLMAYDRYVAICRPLEYRHVMSVRATALLVTLSWLVPLCCETIVIGLTSTLTLCGSQIQKLYCENWSIVKLACSSTSANNIVGLISISFYTAHLVFIVCSYLCLVKSALKSREGRRKFLQTCVPHLFCLFNVSAVLLFDVMYSRYGSASLPKSVENFVSIEFIIFPPTFNPVIYGLILTKIRGRIMHLFMMSGQNLR
>LOCXPOR130.188.HIT1.OR.2R.299.7tm_4.exons1.LR132022.2.Betta_splendens
NTSSLFVFSLSGFSSTTNFRLTLFSLTLLCYFLILVVNVSIILTIILDENLHEPMYIFLCNLCVNALYGTAGFYPKFAYDLLSDIHNLSFAGCLLQVFILQSYAKVDYSILVLMAYDRYVAICRPLEYRHVMSVRATALLVTLSWLVPLCCETIVIGLTSTLKLCGSQIQKLYCENWSIVKLACSSTSANNIVGMFFIIFYMAHVFFIVCSYLCLVKSALKSREGRRKFLQTCVPHLFCLFNVSAVLLFDVMYSRYGSASLPKSVENFVSIEFIIFPPTFNPVIYGLILTKIRGRIMHL
>LOCXPOR131.189.HIT1.OR.2R.304.7tm_4.exons1.LR132022.2.Betta_splendens
MDNISVITTLTLSGLKVTMNYRVTLLALTFLCYCVILLVNLTIILTIIVDKTLHEPMYIFLCNLCINGLYGTAGFYPKFLNDLLFSTQVISQAGCLLQGFVLHSSACADSSLLALMAYDRYVAICRPLVYHSVMTNQRMCVLVFVAWMVPFLLLLMSTVTSISTLCGCIIPKIYCVNFLISNLACFPSLAKNIIPAINYSFYVCLGVFVVWTYIYMIKTCLKSTENMNKFMQTCVPHIFSVTIFTVTLLFDLMYMRFGSKDLSQHAQNFMAMEFLLFPPIINPLIYGFKLTKIRKRIMHFICEK
>LOCXPOR131.190.HIT1.OR.2R.298.7tm_4.exons1.LR132022.2.Betta_splendens
MGNISVITILILSGFNGTANYRITLFTLTLLCYCIILLANLTIIITIIVDKSLHEPMYIFLCNLCINGLYGTAGFYPKFLNDLLFSTQVISQAGCLLQGFVLHSSACADFSILALMAYDRYVAICRPLVYHSVMTKKKISVLVFLAWLLPLYFLLMSTVTTISTLCGSIIPKIYCVNFLISNLACSPSIAKDIIPFINYSFYILHAGFVVWTYIYMIKTCLKSKENMNKFMQTCVPHVFAVMVFSVSLLFDLLYMRFGSKDLSQHVQNFMAMEFLVIPPIINPLIYGFKFTKIRNRIL
>LOCXPOR131.191.HIT1.OR.2R.298.7tm_4.exons1.LR132022.2.Betta_splendens
MGNISVITILILSGFNGTANYRITLFTLTLLCYCIILLANLTIIITIIVDKSLHEPMYIFLCNLCINGLYGTAGFYPKFLNDLLFSTQVISQAGCLLQGFVLHSSACADFSILALMAYDRYVAICRPLVYHSVMTKKKISVLVFLAWLLPLYFLLMSTVTTISTLCGSIIPKIYCVNFLISNLACSPSIAKDIIPFINYSFYILHAGFVVWTYIYMIKTCLKSKENMNKFMQTCVPHVFAVMVFSVSLLFDLLYMRFGSKDLSQHVQNFMAMEFLVIPPIINPLIYGFKFTKIRNRIL
>LOCXPOR131.192.HIT1.OR.2R.298.7tm_4.exons1.LR132022.2.Betta_splendens
MGNISVITILILSGFNGTANYRITLFTLTSLCYCIILLANLTIIITIIVDKSLHEPMYIFLCNLCINGLYGTAGFYPKFLNDLLFSTQVISQAGCLLQGFVLHSSACADFSILALMAYDRYVAICRPLVYHSVMTKKRISVLVFLAWLLPLYLLLMSTVTTISTLCGSIIPKIYCVNFLISNLACSPSIAKDIIPFTIYAFYIGHAGFVVWTYMYMIKTCLNSTENMNKFMQTCVPHVFAVMVFSVSLLFDLLYMRFGSKDLSQHVQNFMAMEFLVIPPIINPLIYGFKFTKIRNRIL
>LOCXPOR131.194.HIT1.OR.2R.299.7tm_4.exons1.LR132022.2.Betta_splendens
MGNISVITILILSGFNGTANYRITLFTLTSLCYCIILLANLTIIITIIVDKSLHEPMYIFLCNLCINGLYGTAGFYPKFLNDLLFSTHVISQAGCLLQGFVLHSSACADFSILALMAYDRYVAICRPLVYHSVMTKQRISVLVFFAWLLPLYLVLMGTVTSISTLCGSIIPKIYCVNFLISNLACSPSIAKDIIPAINYTFYAGHAGFIVWTYVYMIKTCLKSTENMNKFMHTCVPHAFALATFSVSLLFDLLYMRFGSKDLSQHVQNFMAIEFLVISPLINPVIYGIKLQKIRNRILN
>LOCXPOR131.195.HIT1.OR.2R.299.7tm_4.exons1.LR132022.2.Betta_splendens
MGNISVITILILSGFNGTANYRITLFTLTSLCYCIILLVNLTIIITVIVDKSLHEPMYIFLCNLCINGLYGTAGFYPKFLNDLLFSTQVISQAGCLLQGFVLHSSVCADFSILALMAYDRYVAICRPLVYHSVMTKKRISVLVFLAWLLPLYLLLMSTVTSISTLCGSIIPKIYCVNFLISNVACSPSIAKDIIPAINYTFYAGHAGFIVWTYVYMIRTCLKSTENMNKFVQTCVPHAFALATFSVSLLFDLLYMRFGSKDLSQHVQNFMAIEFLVIPPLINPMIYGIKLQKIRNRILY
>LOCXPOR131.196.HIT1.OR.2R.299.7tm_4.exons1.LR132022.2.Betta_splendens
MGNISVITILILSGFNGTANYRITLFTLTLLCYCIILLANLTIVITIIVNKSLHEPMYIFLCNLCINGLYGTAGFYPKFLNDLLFSTQVISQAGCLLQGFVLHSSACADFSILALMAYDRYVAICRPLVYHSVMTKQRISVLVFFAWLLPLYLLLISTVTSISTLCGSIIPKIYCVNFLISNLACSPSIAKDIFPAINYTFYAGHGCFIVWTYSYMIRTCLKSTENMNKFMQTCVPHAFALTTFSVSLLFDLLYMRSGSKDLSQHVQNFMAIECLVIPPLINPLIYGIKLKNIRNQILN
>LOCXPOR131.197.HIT1.OR.2R.299.7tm_4.exons1.LR132022.2.Betta_splendens
MGNISVITILILSGFNGTANYRITLFTLTLLCYCIILLANLTIIITIIVDKSLHEPMYIFLCNLCINGLYGTAGFYPKFLNDLLFSTQVISQAGCLLQGFVLHSSVCADVSFLTLMAYDRYVAICRPLVYHSVMTKQRISVLVFFAWLLPLYLLLMSTVTTISTLCGSIIPKIYCVNFLVSNLACSPSIAKDIIPVINYSFYVCHAGFIVWTYVYMIKTCLKSTENMNKFVQTCVPHAFALATFSVSLLFDLLYLRFGSKDLSQHVQNFMAMEFIVVPPLINPVIYGIKLRKIRNRILN
>LOCXPOR132.198.HIT1.OR.2R.315.7tm_4.exons1.LR132022.2.Betta_splendens
MSNTSSLFVFSLSGFSSTVNYRFTLFSLTLLCYFLILMVNVSIISTIILDENLHEPMYIFLCNLCVNALYGTAGFYPKFAYDLLSEIHILSFAGCLFQVFILHSYAKVDYSILVLMAYDRYVAICRPLEYRRVMSVRATALLVTLSWLVPLCCVALVVALTSMLRFCGSQIQKLYCENWTIVTLACSSTSANYIVGLFFILFYTAHVVFIVCSYLCLVKSALKSREGRRKFVQTCVPHLFCLFNISAVLLFDYLYSRFGSASLPESVQNFMSVQFVIIPPILNPVIYGMILTKIRYRITYLLFIAFQRFKLRLNI
>LOCXPOR133.199.HIT1.OR.2R.311.7tm_4.exons1.LR132022.2.Betta_splendens
MENTSVSFYFNLTLFINIGHYRYPAFALCLLLYSFIVAANLAIICVILQESTLHEPMYIFIAFLTLNSLYGSAGFFPRFLVDLLSDTHFISRPACLTQIFVIYTYASCEMSILSIMAYDRYVAVCHPLHYHRKMSFKSVCALAFFAWVFPACNLTVSTVTMVRLPLCGTDIQRVYCASWNIVKLSCDSTAVNSVVAMLAAIIIAFVPFGFILYTYVRIIMACWKNSSEVKGKVLQSCLPHVNSFVAYSITSFTDTALSRQNLEELNPFVAVILSLEFVVIPPLLNPLVYGLKLPEIRRHVFMMFNLKLKAK
>LOCXPOR131.200.HIT1.OR.2R.298.7tm_4.exons1.LR132022.2.Betta_splendens
MDNISQMTMLVLAGFNGTANYRVTLLALTFLCYCVILLVNLTIILTIIVDKSLHEPMYIFLCNLCINGLYGTAGFYPKFLNDLLFSTQVISQAGCLVQAFVLHSSASADSSFLALMAYDRYVAICRPLVYRSVMTKQRICTFVIIAWMVPHHLVLLSTVTSISRLCGSIIPKIYCVNILLINLACSPSIAKTIVPAVNSSIFTGHAAFVVWTYIQMIKTCLKSRENMNKFIQTCVPHVFALTIFTISLLFDLLYTLFGSKNLPQHAQNFLAIEFLIFPQIINPLIYGLKLTKIRNRIL
>XPLOC_9.1.TAAR.1R.328.7tm_1.exons2.LR132010.2.Betta_splendens
METLKDVKLCFPQLNTSCKRNSRTHTEAMLIYTLLPSMSVLTAVLNLLVIISISHFRHRQLHTPTNLLLLSLAVCDFLVGLLVMPFQILFAEPCWLLGDLMCFFCNVVTFIPVSASVVNMVLISVERFVAICHPLSYSNIVTENRVRISVLLCWIYSVLYNFLILSDNLKQPGSFNSCYGQCVISVNGAVDLVISFIIPISVIIFLYARVFVVAVSQARSMRSHVAAVKLQRSLTVTVQRSELKAARTLGVVVAVFLMCYCSYFCVSLSGFDLTVGSPSEVNVGFIICCNSCLNPLIYAFLYPWFRKSVKLIVTLQILKSNSYAGNVI
>LOCXPTAAR2.712.HIT1.TAAR.2R.313.7tm_1.exons1.LR132024.2.Betta_splendens
QSCATLRFQASRVFLYVVFSLGIVSTVVGNFLVVLSIAYFKQLQSPTHFFVMSLAVADCLVGLVVMPYSMVRTVEGCWYFGALFCRLHSSLDVMLCTASIFHLSCIAFDRYYAVCNPLLYSLKMSNNRVALLVVVCWAVPMLISFGPIMLDLHVAGVDVLLPQDVCVFLVNRVYAVMASLVAFYLPMAVMLVAYWKIFKAAKRQARQISAMESQMAAGVGKDSSKKQRHRNTMKREGKAAKTLGIIMGVFLIFWLPFFTVNIVDPFIDYSTEVVVWDIFLWLGYINSSLNPFLYGFFNRSFRRAFLMFIGCRV
>LOCXPTAAR1.714.HIT1.TAAR.2R.325.7tm_1.exons1.LR132024.2.Betta_splendens
QPELCFPHLLNSSCSGVMRPRSEAVRLYALFASITVVTVALNLLVIISVSHFSQLHTPTNLLLLSLAVSDLLVGLLVMPVETVRFVETCWLLGDLMCAVSYIVGFTLTSASVGNMVLISVDRYVAICYPLHYPRTITCSRIEVSVCLLWASSLLYNALILKEHLSQPNRYNSCFGECLVVINFIPGAVDLMVTFIGPCSVIVVLYTRVFAVVVSQARAIQTHIATVGGGRGKVTAKKSERKAARTLGVVILVFLMGFCPYYAPSLAGQNISNSASSWVIVTWLLYLNSCLNPLMYAFFYPWFRNTIKFIVTLKILEKDSSRAQIL
>LOCXPTAAR3.715.HIT1.TAAR.2R.328.7tm_1.exons1.LR132025.2.Betta_splendens
MDATDDSYLCFPNLNSSCRRLLRPQSETTLLYTLLFSVSLLTVMLNSLVVFSISHFRQLQTPTNTLLQSLAVSDLLLGLLVMPVEGLRYIETCWLLGRLMCALSPYLFYCLISTSLGHMVLISIVRYLTICDPLVHSSKITLTNVKICIFVCWTSSLLYNGLILMEHMGTPDRFNSCHGECVVVVSYVPGTIDLFVTFVAPCTVMAVLYMRVFLVALSQVRVIQSQTAASSVRAAPTAKRSQRKAARTLGILIVVFLMCYCPYYYPVLAGQNTSTSLSYYSLVTWIMLLNSCLNPLIYALFYPWFRKAIKLIFTLRILHAYSREVMMM
>LOCXPTAAR4.716.HIT1.TAAR.2R.328.7tm_1.exons1.LR132025.2.Betta_splendens
MDATDDSYLCFPNLNSSCRRLLRPQSETTLLYTLLFFVSLLTVTLNSLVVFSISHFRQLQTPTNTLLQSLAVSDLLLGLLVMPVEGLRYIETCWLLGRLMCALSPYVFYCLISASLGHMVLISIVRYLTICDPLQYYSKITMTNVKICICLCWTSSLFYNGLLLMEHMWHPDSISSCHGECVVVINYISSTVDLFVTFVAPCTVMAVLYMRVFLVALSQVRVIQSQTAASSVRAAPTAKRSQTKAARTLGILIVVFLMCYCPYYYPTFLGEDTSTRLSYYSILTWIELLNSCLNPLIYALFYPWFRKAIKLICTLKILHAHSQEVMIL
>LOCXPTAAR5.719.HIT1.TAAR.2R.320.7tm_1.exons1.LR132025.2.Betta_splendens
LCFPNLNSSCRRLLRPQSETTLLYTLLVFFSLLTVALNSLVVFSISYFRQLHTPTNNLLLSLAVCDLLVGLLVMPVEGLRYIETCWLLGRLMCALSSYLFYCLVSTSLGHMVLISIVRYLTICDPLHNYSRITVTNINIFIFVCWASSLLYNGLILMEHMGNPDRFSSCHGECVVVVSYIPGTIDLFVTFVAPCTVMAVLYMRVFVVAIYQARVIQSQTAATNVRAAPTAKSSQRKAARTLGILIVVFLMCFCPYYYPTFAGEYTSSNLSYYSILTWIELINSCLNPLIYALFYPWFRKAIKLIFTLRMLQDNYREVVII
>LOCXPTAAR6.720.HIT1.TAAR.2R.328.7tm_1.exons1.LR132025.2.Betta_splendens
MEATAGSSLCFPNLNSSCRRLLRPQTETALLYTLVAFVSLLTVALNLIVIFSISHFRQLRTPTNNLLLSLAVCDLLVGLLVMPVEGLRYIETCWLLGRLMCALSPYLFYCLISTSLGHMVLISIVRYLTICDPLQHYSKITMTNVNICIFVCWVSSIIYNGLFTMDHVGNPDRFSSCHGECVVVVSYISRTVDLFVTFVAPCTVMVVLYMKVFVVAVTQVRVIQSQSVSTNVEAASTARTSQTKAARTLGILVVVFLMCFCPFFYPTLAGVESSISMYCYSILSWIMLLNSCLNPLIYALFYPWFRKAVKVIFMLRILQAHSRDVTVM
>LOCXPTAAR7.721.HIT1.TAAR.2R.320.7tm_1.exons1.LR132025.2.Betta_splendens
LCFPNLNSSCRRLLRPQSETTLLYTLLVFFSLLTVALNSLVVFSISYFRQLHTPTNNLLLSLAVCDLLVGLLVMPVEGLRYIETCWLLGRLMCALSSYLFYCLVSTSLGHMVLISIVRYLTICDPLHNYSRITVTNINIFIFVCWASSLLYNGLILMEHMGNPDRFSSCHGECVVVVSYIPGTIDLFVTFVAPCTVMAVLYMRVFVVAIYQARVIQSQTAATNVRAAPTAKSSQRKAARTLGILIVVFLMCFCPYYYPTFAGEYTSSNLSYYSILTWIELINSCLNPLIYALFYPWFRKAIKLIFTLRMLQDNYRKVVII
>LOCXPTAAR8.722.HIT1.TAAR.2R.328.7tm_1.exons1.LR132025.2.Betta_splendens
MEATAGSSLCFPKLNSSCRRLLRPQSETALLYTLVAFVSLLTVALNLIVIFSISHFRQLRTPTNNLLLSLAVCDLLVGLLVMPVEGLRYIETCWLLGRLMCALSPYLFYCLISTSLGHMVLISIVRYLTICDPLQHYSKITMTNVNICIFVCWVSSIIYNGIFTMDHVGNPDRFSSCHGECVVVVNYISRTVDLFVSFVAPCTVMVVLYMKVFVVAVTQVRVIQSQSVSTNVEAASTARTSQRKAARTLGILVVVFLMCFCPFFYPTLAGVESSISMYCYSILSWITLLNSCLNPLIYALFYPWFRKAVKVIFMLRILQAHSRDVTVM
>LOCXPTAAR9.723.HIT1.TAAR.2R.328.7tm_1.exons1.LR132025.2.Betta_splendens
MEATAGSSLCFPNLNSSCRRLLRPQSETNLLYTLVAFVSLITVTLNLIVIFSISHFRQLQTPTNNLLLSLAVCDLLVGLLVMPVEGLHHIETCWLLGRLMCAMSPYLFYCLISTSLGHMVLISIVRYLTICDPLQHCSKITMTNVNICIFVCWASSLLYNGLILMEHMGNPDKFSSCHGECVVVVSYIPGTIDLFVSFVAPCTVMVVLYMKVFVVAVTQVRVIQSQSVSTNVEAASTARTSQRKAARTLGILVVVFLMCFCPFFYPTLAGVESPISMYCYSILSWIMLLNSCLNPLIYALFYPWFRKAVKVIFMLRILQAHSRDVTVM
>LOCXPTAAR10.725.HIT1.TAAR.2R.328.7tm_1.exons1.LR132025.2.Betta_splendens
MNGTSGSSLCFPNLNSSCRRLLRPQSETTLLYTLLFSVSLLTVMLNSLVVFSISHFRQLQTPTNTLLQSLAVSDLLLGLLVMPVEGLRYIETCWLLGRLMCALSPYILYSLISTSLGHMVLISVIRYLTICDPLQNTLKITMTNVNICICICWTSANVYNGLVLMEHLQQPYRFSSCHGECIVVINHIPGTADLFITFVVPCTVMIVLYVKVFVVALSQVRLIQSQTAASSVRAAPTAKRSQRKAARTLGILVVVFLMCFCPSYYPTLIGEDNSTSWSYTSIITWIMLINSCLNPLIYALFYPWFRKAIKLIFTFRIMQAHSQDVSMM
>LOCXPTAAR11.727.HIT1.TAAR.2R.320.7tm_1.exons1.LR132025.2.Betta_splendens
LCFPNLNSSCRRLLRPQSETTLLYTLLFSVSLLTVMLNSLVVFSISHFRQLQTPTNTLLQSLAVSDLLLGLLVMPVEGLRYIETCWLLGRLMCALSPYIYYCLTSSSVGHMVLISVVRYLTVCDPLQQYSKITMTNVKICICLCWTSSVMYNGLILMEHMGHPDRVRSCYGQCVVVINYISGTVDLIVTFVGPCTVMAVLYMRVFLAALSQARVIQSQTAATNTEAAPTAKKSQRKAARTLGILIVVFLMCFCPYYYPTLAGEDTSTGLSYFGVLAWLMMINSFVNPLIYALFYPWFRKAIKLIFTLKILQAHSQDVMVM
>LOCXPTAAR12.902.HIT1.TAAR.2R.333.7tm_1.exons2.LR132010.2.Betta_splendens
METLKDVKLCFPQLNTSCKKHSHTHTEAMLIYTLLPSMSVLTAVLNLLVIISISHFRHRLMQLHTPTNLLLLSLAVSDFLVGFIIMPFLILLTEPCWFLGDLICSLYYLVASTIVCSSIVNMVLISAERFVAICHPLSYHNKVTERKVRIFVFFSWIYCFLYSLLILVFSSDNLNQLGRSTSCYGECVITVNGTVDLVIIFIIPFSAIIILYLRVFVVAVSQARSMRSHIAAVKLQRSLIVTVQRSELKAARTLGVVVVVFLMCYCPYFCVSLSGSDLRVGSLSQTLVGFIIYCNSCLNPLIYAFLYPWFRKSVKLIVTLQILRPNSHAGNVL
>LOCXPTAAR13.936.HIT1.TAAR.2R.326.7tm_1.exons2.LR132010.2.Betta_splendens
LKDVKLCFPQLNTSCKRHSHTHTEAMLIYTLLPSMSVLTAFLNLLIIISISHFRHRIMQLHTPTNLLLLSLAVCDFLVGLIVMPFQILLTEPCWFLGDLMCTLFYFVSFLTVYSSVIIMVLISIDRYVAICHPLIYPINVTERRIRISVLLSWIYSVLYSLLTLNDNLKQPGRFTSCYGECVIRVNGAVSLVLNFIVPISAIIILYMRLFAVAVSQVRSMRSHTKAVKLRSSGTVTVQRSELKAARTLGVVVAVFLMCYCPYFCVSLSGADIMVGSPSEVLLIFLIYSNSCLNPLIYAFLYPWFRKSVKLILTLQILRPNSYAGNV
>LOCXPTAAR14.249.HIT1.TAAR.2R.329.7tm_1.exons3.LR132010.2.Betta_splendens
METLKDVKLCFPQLNTSCKRNSRTHTEAMLIYTLLPFMSVLTAVLNLLSIISLFNYIIILQLHAPTNLLLLSLAVCDFLVGLIVMPFQILFAEPCWLLGDLMCVFCNVVTFIPVSASVVNMVLISVERFVAICHPLSYSNIVTKKRVRISVLLCWIYSVLYNFLIVSDNLKQPGSFNSCYGQCVISVNGAVDLVISFIIPISAIIILYVRVFVVAVSQARSMRSHIAAVKLQRSLTVTVQRLELKAARTLGVVVAVFLMCYCSYFCVSLSGFDLTVGSPSETLMGFLIYCNSCLNPLIYAFLYPWFRKSVKLIVTLQILKSNSYAGNVI
>LOCXPTAAR15.257.HIT1.TAAR.2R.330.7tm_1.exons2.LR132010.2.Betta_splendens
MERLKDVKLCFPQLNTSCKRHSRTHTEAMLIYTLLPSMSVLTAVLNLLVIISISHFRHRIMQLHTPTNLLLLSLAVSDFLVGLIVMPFQILLTEPCWFLGYLMCPLLYLVACFTVSASVINMVLISVDRYVAICHPLIYPINVTERRIRISVILSWIYSGLYSLLILTDNLKQPGRFNSCYGECVIRVNGAVDLVISFIIPISAIIILYMRVFVVAVSQARSLHSHTKAVKLRRSGNATVQRSELKAARTLGVIVAVFLMCYCPYYCVSLSGTDIMVGSPSQVLLIFFIYSNSCLNPVIYAFLYPWFRKSVKLIVTLQILRPNSYAGNVI
>LOCXPTAAR16.342.HIT1.TAAR.2R.330.7tm_1.exons2.LR132010.2.Betta_splendens
MEMMKDVKLCFPLLNTSCKKHSRTHTEAMLIYTLLPSMSVLTAVLNLLVIISISHFRHRLMQLHTPTNLLLLSLAVCDFFVGLIVMPIQTLLTEPCWLLGDLLCVLCNLVASIIVCSSIVNMVLISVERFVAICHPLSYHNRVTEKKVRIFIFLCWIYGVLYSLSILSDNLKQPGRFTSCYGECVISINGDADLVLSFIAPISAIIILYVRVFVVAVSQARSLRSHVAAVKLQRSLTVIVHKSELKAARTLGVVVAVFLMCYCPYYCVSLSGSDLMFGSPPEIIVFFIMCCNSCLNPLIYAFLYPWFRKSVKLIVTLQILKPNSYAGNVI
>LOCXPTAAR17.375.HIT1.TAAR.2R.323.7tm_1.exons2.LR132010.2.Betta_splendens
IMKDVKLCFPQLNTSCKKHSRTHTEAMLIYTLLPSMSVLTAFLNLLIIISISHFRHRLMQLHTPTNLLLLSLAVCDFFVGLIVMPIQTILTEPCWLLGDLLCVLCNLVASIIACASIVNMVLISVERFVAICHPLTYHNRVTEKKVRIFIFLCWIYSVLYSLSILSDNLKQPGRFTSCYGECVISVNGDVDLVLSFIAPISAIIILYVRVFVVAVSQARSLRSHVAAVKLQRSLTVTVHKSELKAAGTLGVVVAVFLMCYCPYYCVSLSGSDLMFGSPPQIIVGFIMCCNSCLNPLIYAFLYPWFRKSVKLIVTLQILKPNSH
>LOCXPTAAR18.434.HIT1.TAAR.2R.329.7tm_1.exons2.LR132010.2.Betta_splendens
MEMMKDVKLCFPLLNTSCKRHSRTHTEAMLIYTLLPSMSVLTAVLNLLVIISISHFRHRIMQLHTPTNLLLLSLAASDFLVGVIVMPFQILFAEPCWFLGDLMCVLCNVVNFIPVSASTANMVLISVDRYVAVCHSMSYPNKVTEERVQISVLLCWVSSVLYNILFLFDNLNQPGRFNSCYGQCVIRVNGAADMVLSFIIPISAIIILYVRVFVVAVSQARSIRCHTKTVKLRRSGTATVQRSELKAARTLGVIVAVFLICYCSYYCVSLSGPDLTVSSPTVLMGFLIYCNSCLNPVIYAFLYPWFRKSVKLIVTLQILRPNSYAGNII
>LOCXPTAAR13.487.HIT1.TAAR.2R.326.7tm_1.exons2.LR132010.2.Betta_splendens
LKDVKLCFPQLNTSCKRNSRTHTEAMLIYTLLPSMSVLTAVLNLLVIISISHFRHSLLQLHTPTNLLLLSLAVCDFLVGFILMPFQILLTEPCWFLGDLLCTLFYLVAFFTVSASVVNVVLISVDRYIAVCHPLIYPINVTERRIRISVLFSWIYSFFYSLLILSDNLKKSGRFNSCDGECVIGIIGAVDVILIFILPISAIIILYVRVFVVAVSQARSMHSQVASVKLQRSLTVTVQRSELKAARTLGVVVVVFLMCYCPYYCVSLSGSNLMVGSPSEVLMIFLIYCNSLLNPLIYAILYPWFRKSVKLIVTLQILRPNFHAGNV
>LOCXPTAAR19.555.HIT1.TAAR.2R.324.7tm_1.exons2.LR132010.2.Betta_splendens
METLKDVKLCFPQLNTSCKKHSRTHTEAMLIYTLPPSMSVLTAVLNLLVIISISHFRHRIMQLHTPTNLLLLSLAVCDFLVGLFVMPFQILLSEPCWFLGDLLCALFNLVSIFTVSASVIIMVLISVDRYVAICHPLIYPNNITERRIRISVLLSWIYSVLYSLFILIDNLNQAGSFNSCYGECVIRVNGAVDLVISFIVPISAIIILYMRVFVVAVSQARSMRSHTKVVKLRRSVNATVQRSELKAARTLGVIIAVFLMCYCPYYCVSLSGASLIVGSPSEVLVVFLIYFNSCLNPVIYAFLYPWFRKSVKLIVTLQILRPNS
>LOCXPTAAR20.655.HIT1.TAAR.2R.331.7tm_1.exons2.LR132010.2.Betta_splendens
MDTLEEAELCFPQLFNISCKKRIRSQTEALLIYSLLPSFSLLTVVLNLLVIISISHFRHKQMQLHTPTNLLLLSLAVSDFIVGLFAVPFQILLVEPCWFLGDLLCVVCAVLPFISVPATAGNMILISVDRYVAVCDPLRYPTKLTQKTVKVLILLCWVFSVLYNLLFLFENVTHLGKFNSCYGQCVITVNLTCEIVLRFIVPISSIIILYARVFVVAVSQARSMRSHVTAVKLQRSLTETVQRSELKAARTLGIVIAVFLMCYCPYYGVSLSGYHFVIGSSVNIVMFFVVIFNSCLNPVIYAFVYPWFRKCVKLIVTLQILKPRSCQTKVL
>LOCXPTAAR21.711.HIT1.TAAR.2R.330.7tm_1.exons2.LR132010.2.Betta_splendens
ETMEEAELCFPQLFNTSCKKRPRSQTEALLIYSLLPCFSLLTVVLNLLVIISISHFRHKQMQLHTPTNLLLLSLAVSDFLVGVLVVPFQILLIEPCWFLGDLACVVCAILPFFSVPATAGNMVLISVDRYVAVCDPLRYPTKLTQKTVKVLILLCWIFSVLYDLLFLFDNLRQPGRFNSCYGECVISVNGTADLVIRFIIPISAIIILYVRVFVVAVSQARSMRSHVAAVKLQRSLTETVQRSELKAARTLGIVIAVFLMCYCPYYGVSLSGYNFVIGSSVNIAMFILVIFNSCLNPVIYAFVYPWFRKSVKLIVTLQILNPRSCQTKVL
>LOCXPTAAR22.746.HIT2.TAAR.2R.318.7tm_1.exons2.LR132010.2.Betta_splendens
MREAPTQSVRGLAHLLPAALFFSAHCGSQLAGHHLHLPLQAQTNFLALLQLHTPTNLLLLSLAVSDFLVGLLVVPFQILLIEPCWLLGDLACVLCSFLPFISVPATAGNMVLISIDRYVAVCDPLRYPTKFTQKTVKGLILLCWVYSVLYNLLFLFDNLRQTGKFNSCYGECVITINGTVDLVMRFIIPISAIIILYVRVFVVAVSQARSMRSHVAAVKLQRSLTVTVQRSELKAARTLGVVVAVFLMCYCPYFGVSLFGSHFVTGSSVNILMFNMVVFNSCLNPVIYVFVYPWFRKCIKLTFTLQILKSRSCHAKVL
>LOCXPTAAR22.745.HIT1.TAAR.2R.330.7tm_1.exons2.LR132010.2.Betta_splendens
METLEEAELCFPQLNTSCRKRPRSQTEALLIYTLMPCFSLITVVLNLLVIISISHFRHKQMQLHTPTNLLLLSLAVSDLLVGLLVVPSHILLIEPCWLLGDLACVLCSFLPVISVPATAGNMVLISVDRYVAVCDPLRYPTKLTQKTVKGLILLCWAFSVLYNLLFLCDNLRQLGRFNSCYGECVITVNGTVDLVIRFIIPISAIIILYVRVFVVAVSQARSMRSHVAAVKLQRSLTVTVQRSELKAARTLGVVVVVFLMCYCPYYGISLSGYNLMTSSSTNIVMFILVIFNSCLNPVIYTFVYPWFRKCIKLIFTLQILKSRSCYTKVL
>LOCXPTAAR23.748.HIT1.TAAR.2R.322.7tm_1.exons2.LR132010.2.Betta_splendens
EESELCFPQLINTSCKKHVGSNSESLLIYILSCISLLIVVLNLLVIMLFSPSRQLHTPTNLLLLSLAVSDFLVGLIVVPFQMLLTSPCWLLGDLPCAVFFLLAFNTICSSIANMVLISVDRYVAICDPLCYPNKISQRRVQVCVLLCWLYCGFYSFVILYDNLKQPGRFKSCYGECGININGPVHIMLGFIIPISVIIFLYVRVFVVAVSQARSMRSHVAAVKLQHSMIMSVQRSELKAARTLGVVVVVFLFCFLPYFCVSLSGYDLMMSSSTNTFTNSLLLLNSSLNPMIYVFFYPWFRKSIKIIVTLKILKQNSCQENIL
>LOCXPTAAR24.750.HIT1.TAAR.2R.330.7tm_1.exons3.LR132010.2.Betta_splendens
METLEEAELCFPLFNNSCKKRPRSQTEALLIYTLMPCFSLITVVLNLLVIISISHFRHKQMQLHTPTNLLLLSLAVSDFLVGLLAGPFQILLVEPCWLLGDLACVLCTVLPFISVPATAGNMILISVDRYVAVCDPLRYPTKFTQKTVKVLILLCWAFSALYNLLFLCDNLRQLGRFNSCYGECVITINGTVDLVMRFIIPISSIIILYVRVFVVAVSQARSMRSHFTAVKLQRSLTVTVQKSELKAARTLGVVVVVFLMCYCPYYGISLSAYNFMMGSLANTFIFFLVIINSCLNPVIYAFFYPWFRKCVKLIITLQILKSNSCQAKVL
>LOCXPTAAR31.759.HIT1.TAAR.2R.331.7tm_1.exons2.LR132010.2.Betta_splendens
METLKVLELCFPQLVNSSCRKHLRPQSEAMLTYSVLSCISLLTVCLNLLVIISISHFRHCFMQLHTPTNLLLLSLAVSDFIVGLVVMPFQILLTEPCWPLGDLMCAVFFFFGFNTICSSIANMVLISVDRYVAICEPLRYLNNISQRRVRVCVLSCWLYCGFYTFMMLKDNLKQPGRFNSCHGQCVVNVNGPVHLVLGFILPISAIIILYVRVFVVAVSQARSMRSHVAAVKLQRSLTVTVQRSELKAARTLGVVVAVFLMCYCPYFCVSLSGYNLMMGSSVNTFINCLILLNSCLNPLIYAFFYPWFRKSIKIIVTLKILQQNSCQENIL
>LOCXPTAAR25.763.HIT1.TAAR.2R.320.7tm_1.exons3.LR132010.2.Betta_splendens
AELCFPQLINTSCKKRVGSNSEALLIYILLSCISLLTVILNLLTLMLFSPSRQLHTPTNLLLLSLAVSDFLVGLLVMPFQILLAEPCWLLGDLMCALFFLVAFITLCSSVVNMVLISVDRYVAICDPLRYSTKVTENRIKLCVLLSWLYCVFYSFTILFDNLKQPGRFISCYGECVINVIGAVDLVLSFIIPISAIIVLYVRVFVVAVSQARSMRSHVAAVKLQRSLTVTVQRSELKAARTLGVVVAVFLMCSCPYYGVSLSGYELTMASSTNIFMNLLSLLNSCLNPMIYVFLYPWFRKSVKLIVTFKILQPRSSQANI
>LOCXPTAAR25.766.HIT1.TAAR.2R.320.7tm_1.exons2.LR132010.2.Betta_splendens
AELCFPQLINTSCKKRVGSNSETLLIYILLSCVSLLTVALNLLVIMLFSPTRQLQTPTNLLLLSLAVSDFLVGLLVMPFHILLAGPCWLLGDLMCALFFLVAFITLCSSIANMVLISVDRYVAICDPLHYFTNVTENKVRLCVLLSWLYCVFYSFVMLYDILKQPGRFNSCFGECAISVNGAVDLVLAFVLPISAIIILYVRVFVVAVSQARSMRSHVTAVKQQRSMTVTVQRSELKAARTLGIVVAVFLMCYCPYYGVSLSGYELMMASSTNIFMNFLLLLNSCLNPLIYVFFYPWFRQSIKLIVSFEILQPRSSQTNV
>LOCXPTAAR25.769.HIT1.TAAR.2R.320.7tm_1.exons2.LR132010.2.Betta_splendens
ADLCFPQLINTSCKKRVGANSEALLIFILLSCVSLLTVVLNLLVIMLFSPSRQLHTPTNLLLLSLAVSDFLVGLIVMPFQILLAEPCWVFGDLMCALFFFVAFITLYASVANMVLISVDRYVAICDPLRYFTNVTEDKVKLCILLSWLYCVFCSFVMSYDILKQPGRFNSCYGECVINMNGAVDIVLGFILPISAIIILYVRVFVVAVSQARSMRSHVAAVKLQRSLTVNVQRSELKAARTLGIVVVVFLMCFCPYYCVSLSGYKLTIASSTNVFLNFLLLLNSSLNPLIYVFFYPWFRQSVKLIVTLEILQPHSSQTNV
>LOCXPTAAR26.776.HIT1.TAAR.2R.331.7tm_1.exons2.LR132010.2.Betta_splendens
METLEEPGLCFPQLFNASCRKHTTPRSETLFIYILLSSMSVLTVTLNLLVIISISHFRHREMQLHTPTNIILLSLGVSDLLVGLIVMPFQILLTEPCWFLGDLVCVVFFFFGFITIPASILNMVLISVDRYVAICNPLHHPTKITQRRVQVCVVLCWVFCVSYSFVILYDNLKQPGRFNSCYGQCVININGAVDIVISFIIPISAIIILYVRVFVVAVSQARSMRSHVVAVKLQRSLTVTVQRSELKAARTLGVVVAVFLMCFCPYYCVSLSGYKLTIASSTNVFINFLLLLNSCLNPLIYVFFYSWFRKTVKLIVTLKILQPHSSQTHVL
>LOCXPTAAR27.777.HIT1.TAAR.2R.331.7tm_1.exons2.LR132010.2.Betta_splendens
METLEEPGLCFPQLFNASCRKHTTPRSETLFIYILLSCMSVLTVTLNLLVIISISHFRHREMQLHTPTNTILLSLGVSDLLVGLIVMPFQILLTEPCWFLGDLVCVVFFFFGFITVPASVVNMVLISVDRYMAICDPLHHPTKITQRRVQVCVVLCWVYCAFYSFVILYDNLKQPGRFNSCYGECVINIIGALHIVISFIIPISSIIVLYMRVFVVAVSQARSMRSHVAAVKLQRSLTVTVQRSELKAARTLGVVVAVFLMCYCPYFCVSLSGYNITMASSTNTFMNILLLLNSCFNPVIYAFFYPWFRKAIKVIVTFEILQPCSCQTNIL
>LOCXPTAAR28.778.HIT1.TAAR.2R.327.7tm_1.exons2.LR132010.2.Betta_splendens
SVMMEAELCFPELFNTSCEKHLRPHSEAVLIHTLLSCISLLTASLNLMVIVSISHFRHKLMQLHTPTNLLLLSLAVSDFLVGLVVMPFQILLTEPCWLLGDLMCALYYFLAFINISASILNMVLISVDRYVAICDPLHYSTKISQRRVQICVVLCWLYSVFYSFVSLYENFKQPGRFNSCYGQCVIIIVGAVDLVLGFVLPISSIIILYVRVFVVAVSQARSMRSHVAAVKLQRSLTVTVQRSELKAARTLGIVVAVFLMCYCPFYCASLTGYDLLISDTLVNFLLLSNSCFNPVMYSFFYPWFRKSIKVIVTLEILQPRSCQTNVL
>LOCXPTAAR29.781.HIT1.TAAR.2R.331.7tm_1.exons2.LR132010.2.Betta_splendens
MEKLEEAEFCFPQLLNSSCKKLTRPHSEALIIYVLMPSLSLFTVNLNLLVIVSISHFRHFLQQLHTPTNLLLLSLAVSDFLMGLVVMPFQILLTEPCWLLGDLMCVLYNLCLSTVNCASVTNMVLISVDRYVAICDPLRYSAIFTERAVQLCVLLSWLCCFFYSVLILYNSLNQPGRFTSCYGECVININGAVDIVISFIVPISAIIVLYVRVFVVAVSQARSMRSHVAAVKLQRSLTVTVQRSELKAARTLGVVVAVFLLCYCPAYSVSLSGSVLSVGSSVNVLMYFLVLLNSCLNPLIYALFYPWFRKSAKLIVLLEILRPQSCQTNVM
>LOCXPTAAR30.796.HIT2.TAAR.2R.284.7tm_1.exons2.LR132010.2.Betta_splendens
LEKVELCFPHLLNASCKKRTRPHSEAMLIYVLVSCISLLTASLNLLVIVSISHFRQQLHTPTNLLLLSLAVSDFLVGLIVMPFQIILIEPCWFLGNLLCVLYYFLPFITVYSSVTNMVLISVDRYVAICDPLRYSTIMSQLRVKHCVLLSWVYCLFYSFMLLYDNIKQPGRFNSCFGECVISVNGAVDLVLGFIIPISAIIILYVRVFVVAVSQARSMRSHVAAVKLQRSLTVTVQSSELKAARTLGVVVVVFLMCYCPFYCISLSGYNLMIGSSSNSIAFVLF
>LOCXPTAAR30.795.HIT1.TAAR.2R.323.7tm_1.exons2.LR132010.2.Betta_splendens
LEEAELCFPHLLNASCRKYARPHSEAMLIYVLVSCISLLTASLNLLVIVSISHFRQQLHTPTNLLLLSLAVSDFLVGLIVMPFQIILIEPCWFLGNLLCVLYYLLPFITVYSSVINMVLISVDRYVAICDPLHYSTIMTQLRVKICVLMSWVFSVFYSFVILFDNLYQPGRLNSCYGECVININGPVHLVFGFIVPISSIIILYVRVFVVAVSQARSMRSHVAAVKLQRSLTVTVQRSELKAARTLGVVVVVFLICYCPIYCISLSGSNLTIGSSANAIAFLIYFNSCLNPVIYVFFYRWFRKSIKLIVTLQILQPNSFKANI
>LOCXPTAAR31.801.HIT1.TAAR.2R.326.7tm_1.exons2.LR132010.2.Betta_splendens
MDTLTEPELCFPHLLNASCRKYARPHSEAMLIYVLVSCVSLLTASLNLLVIVSISHFRQQLHTPTNLLLLSLAVSDFLVGLIVMPFQIILIEPCWFLGNLLCVLYYFLPFITVYSSVTNMVLISVDRYVAICDPLRYSTIMSQLRVKICVLMSWIFSVFYSFVILFDNLYQPGRFNSCYGECVVNLNGPVHLLGFILPISSIIILYVRVFVVAVSQARSMRSHVTAVKLQRSLTVTVQRSELKAARTLGVVVVVFLVCYCPIYCISLSGYNLMTSSSVNAIAFLIYFNSCLNPVIYVFFYRWFRKSIKLILTLQILQPNSLEANIL
>LOCXPTAAR32.805.HIT1.TAAR.2R.328.7tm_1.exons2.LR132010.2.Betta_splendens
MDTLKEPELCFPHLLNASCRKHARPHSEAMLIYVLVSCISLLTACLNLLVIVSISHFRQQLHTPTNLLLLSLAVSDFLIGLIVVPFQMLLTEPCWFLGDLVCVLYYFIPFITVPASVINMVLISIDRYVAICDPLRYSTRITHSRVKLCVVLCWVYSIFYSFLFLYDNLKHPGSSNSCYGECVVNVILAADLILSFIIPISAIIILYVRVFVVAVSQARSMRSHVAAVKLQRSLTVTVQRSELKAARTLGVVVAVFLMCYCPFYCVSLSGSDLIISSSANTFIAFLVYFNSCLNPVIYVLCYRWFRKSIKLIVTLQILQPQSCKANIL
>LOCXPTAAR33.811.HIT1.TAAR.2R.325.7tm_1.exons2.LR132010.2.Betta_splendens
METMVEAELCFPELGNSSCKKHLRPRSEALLIYSVLCCISLLTVVLNLLVIMLFSPSRQLHTPTNLLLLSLAVSDFLVGLIVMPFEIVLNETCWLPGDPLCAAYYILPFIGVSASVGNMVLISVDRYVAICDPLRYPTKVTQSAVKVCVLLCWFNSALYNLAFLFNNLKQSDKFYSCHGECAININGAVDLMISFFIPITAIVLMYMRVFVVAVSQTRALRSQITAVKSKRSLTVQKSELKAARTLGVVVAVFLLCYCPYYCVTLSGYNLTMVSSTKAFLDFLVLFNSSLNPGIYTFLYPWFRKSIKLIVTLAILQPNSSKAKVM
>LOCXPTAAR34.816.HIT1.TAAR.2R.324.7tm_1.exons2.LR132010.2.Betta_splendens
DAELCFSQLINTSCQKYELPHMKMMLVNSVLSCISLLTVVLNLLVIVSISHFRHRFTQLRTPTNLLLLSLAVCDCLVGLLVMPFQILLIEPCWLLSDLACVLYYFIPFITVSASVLNMVLISVDRYVAICDPLHYSTKFTQQTVKVCVLLCWICSIFYSFMTLLDNLKQPGRYKSCDGECVININGAVDLVISFVLPVSAIIILYVRVFVVAVSQARSMRSHVVAVKLQRSLTVTVQRSELKAARTLGVVVAVFLMCYCPSYGMSLSGDIKISPSTNLFVYFLVYFNSCLNPVIYAFFYPWFRKCVKLIVTLHILQPQSRLTKV
>LOCXPTAAR35.818.HIT1.TAAR.2R.331.7tm_1.exons2.LR132010.2.Betta_splendens
METLVKAELCFPLLINTSCQKYELSHTKMMLIYLVLSCISVVTVVLNLLVIISISHFRHRFMQLHTPTNLLLLSLAVCDFLVGLLVMPVQILLIEPCWLLGDLVCVLYYFITLVTVFASVLSMVLISVDRYVAICDPLRYSTKFTLRTVKFCVLLCWIYSFFYSFLILLDNLKQPGRYKSCDGQCVININRVVDLVLNFILPISAIIILYVRVFVVAVSQARSMRSHVAAVKRQRSLTVTVQRSELKAARTLGVTVFVFLICYCPPYCISIFGLDMKMSSLSTFFIFFLVSFNSCLNPVIYGFFYNWFRKCVKLIVMLQILQPQSCQTDVL
>LOCXPTAAR45.820.HIT1.TAAR.2R.298.7tm_1.exons2.LR132010.2.Betta_splendens
MMLIYSVLFCISLLTVMFIMFTVMLFSPSRQLHTPTNLLLLSLAVSDFFVGLLVMPFQIAFAEPCWLLGDLMCVLYYFLPFITVYSSVTNMVLISVDRYVAICDPLHYSTKVTQFKVQICIVLCWLYSVLCSFVFLGDDLKQPGRYKSCDGECVININGAADLVISFIIPILPIIILYVRVFVVAVSQARSMRSHVVAVKLQRSLTVTIQRSELKAARTLGVVVAVFLLCYCPYYVTSFFGHDIQMNPSTKLFFIFLVYFNSCLNPVIYAFFYPWFRKCVKLIFLLHIFQPHSCQTGI
>LOCXPTAAR36.826.HIT1.TAAR.2R.323.7tm_1.exons2.LR132010.2.Betta_splendens
LEEAELCFPQLLNSSCKKLTRPRPEALTIYILMSCVSLLTVLLNLLTVMLFCPCRQLHTPTNLLLLSLAVSDFLVGLIVMPFQILLTEPCWFLGDLMCTVFVFVLYITVGASIANMVLISVDRYVAICDPLRYSTKVTQMKVKLCILLSWVVSVFYAFMMLYDNLKDPGRFNSCYGECLINVNGAVDLVLWFLIPISAIIILYVRVFVVAVSQARSMRSHIAAIKLQRSMTVTVQRSELKAARTLGVVVAVFLMCYCPYYGISFSGPAIKMSSSTNLLFFFLIYFNSGLNPVIYAFFYPWFRKCVKLIATLHILQPQSRLTNV
>LOCXPTAAR25.829.HIT1.TAAR.2R.320.7tm_1.exons3.LR132010.2.Betta_splendens
AELCFPQLINTSCKKRVGSNSEALLIYILLSCISLLTVILNLLTLMLFSPSRQLHTPTNLLLLSLAVSDFLVGLLVMPFQILLAEPCWLLGDLMCALFFLVAFITLCSSVVNMVLISVDRYVAICDPLRYSTKVTENRIKLCVLLSWLYCVFYSFTILFDNLKQPGRFISCYGECVINVIGAVDLVLSFIIPISAIIVLYVRVFVVAVSQARSMRSHVAAVKLQRSLTVTVQRSELKAARTLGVVVAVFLMCSCPYYGVSLSGYELTMASSTNIFMNLLSLLNSCLNPMIYVFLYPWFRKSVKLIVTFKILQPRSSQANI
>LOCXPTAAR25.831.HIT1.TAAR.2R.283.7tm_1.exons2.LR132010.2.Betta_splendens
MPFIMLIVMLFSPTRQLQTPTNLLLLSLAVSDFLVGLLVMPFHILLAGPCWLLGDLMCALFFLVAFITLCSSIANMVLISVDRYVAICDPLHYFTNVTENKVRLCVLLSWLYCVFYSFVMLYDILKQPGRFNSCFGECAISVNGAVDLVLAFVLPISAIIILYVRVFVVAVSQARSMRSHVTAVKQQRSMTVTVQRSELKAARTLGIVVAVFLMCYCPYYGVSLSGYELMMASSTNIFMNFLLLLNSCLNPLIYVFFYPWFRQSIKLIVSFEILQPRSSQTNV
>LOCXPTAAR27.837.HIT1.TAAR.2R.331.7tm_1.exons2.LR132010.2.Betta_splendens
METLEEPGLCFPQLFNASCRKHTTPRSETLFIYILLSCMSVLTVTLNLLVIISISHFRHREMQLHTPTNTILLSLGVSDLLVGLIVMPFQILLTEPCWFLGDLVCVVFFFFGFITVPASVVNMVLISVDRYMAICDPLHHPTKITQRRVQVCVVLCWVYCAFYSFVILYDNLKQPGRFNSCYGECVINIIGALHIVISFIIPISSIIVLYMRVFVVAVSQARSMRSHVAAVKLQRSLTVTVQRSELKAARTLGIVVAVFLMCYCPYFCVSLSGYNITMASSTNTFMNILLLLNSCFNPVIYAFFYPWFRKAIKVIVTFEILQPRSCQTNIL
>LOCXPTAAR38.840.HIT1.TAAR.2R.327.7tm_1.exons2.LR132010.2.Betta_splendens
SVMMEAELCFPELFNTSCKKHLRPHSEAVLIHTLLSCISLLTASLNLLVIVSISHFRHKLMQLHTPTNLLLLSLAVSDFLVGLIVMPFQILLTEPCWLLGDLMCALYYFLAFINISASILNMVLISVDRYVAICDPLHYSTKISQRRVQICVVLCWLYSVFYSFVSLYENFKQPGRFNSCYGQCVIIIVGAVDLVLGFVLPISSIIILYVRVFVVAVSQARSMRSHVVAVKLQRSLTVTVQRSELKAARTLGIVVAVFLICYCPFYCASLTGYNLLISDTLVNFLLLSNSCFNPVMYSFFYPWFRKSIKVIVTLEILQPRSCQTNVL
>LOCXPTAAR29.843.HIT1.TAAR.2R.329.7tm_1.exons2.LR132010.2.Betta_splendens
MEKLEEAEFCFPQLLNSSCKKLTRPYSEALIIYVLMPSLSLITVNLNLLVIISISHFRHFLQQLHTPTNLLLLSLPVSDFLMGLVVMPFQILLTEPCWLLGDLMCVLYNLCLSTVNCASVTNMVLISVDRYVAICNPLRYSAIFTERAVQLCVLLSWLCCFFYSVLILYNSLNQPGRFTSCYGECVININGAVDIVISFILPISAIIILYVRVFVVAVSQARSMRSHLAAVKLQRSLTVTVQRSELKAARTLGVVVAVFLLCYCPAYSVSLSVLSVGSSVNVLMYFLVLLNSCLNPLIYALFYPWFRKSAKLIVLLEILRPQSCQTNVM
>LOCXPTAAR40.851.HIT1.TAAR.2R.323.7tm_1.exons2.LR132010.2.Betta_splendens
LEEVELCFPHLLNASCKKRTRPHSEAMLIYVLVSCISLLTASLNLLVIVSISHFRQQLHTPTNLLLLSLAVSDFLVGLIVMPFQIILIEPCWFLGNLLCVLYYLLPFITVYSSVINMVLISVDRYVAICDPLHYSTIMTQLRVKICVLMSWVFSVFYSFVILFDNLYQPGRLNSCYGECVININGPVHLVFGFIVPISSIIILYVRVFVVAVSQARSMRSHVTAVKLQRSLTVTVQRSELKAARTLGVVVVVFLICYCPIYCISLSGSNLTIGSSANAIAFLIYFNSCLNPVIYVFFYRWFRKSIKLIVTLQILQPNSFKANI
>LOCXPTAAR41.862.HIT1.TAAR.2R.328.7tm_1.exons2.LR132010.2.Betta_splendens
MDTLKEPELCFPHLLNASCRKYARPHSEAMLIYVLVSCISLLTACLNLLVIVSISHFRQQLHTPTNLLLLSLAVSDFLIGLIVVPFQMLLTEPCWFLGDLVCVLYYFIPFITVPASVINMVLISIDRYVAICDPLRYSTRITHSRVKLCVVLCWVYSIFYSFLFLYDNLKHPGSSNSCYGECVVNVILAADLILSFIVPISAIIILYVRVFVVAVSQARSMRSHITAVKQQRSLTVTVQRSELKAARTLGVVVAVFLMCYCPFYCVSLSGSDLIISSSANTFIAFLVYFNSCLNPVIYVLCYRWFRKSIKLIVTLQILQPQSCKANIL
>LOCXPTAAR42.871.HIT1.TAAR.2R.325.7tm_1.exons2.LR132010.2.Betta_splendens
METVVEAELCFPELGNSSCKKHLRPRSEALLIYSVLCCISLLTVVLNLLVIMLFSPFRQLHTPTNLLLLSLAVSDFLVGLIVMPFEIVLNETCWLPGDPLCAAYYILPFIGVSASVGNMVLISVDRYVAICDPLRYPTKVTQSAVKVCVLLCWFNSALYNLAFLFNNLKQSDKFYSCHGECAININGAVDLMISFFIPITAIVLMYMRVFVVAVSQTRALRSQITAVKSKHSLTVQKSELKAARTLGVVVAVFLLCYCPYYCVTLSGYNLTMVSSTKAFLDFLVLFNSSLNPGIYTFLYPWFRKSIKLIVTLAILQPNSSKAKVM
>LOCXPTAAR34.874.HIT1.TAAR.2R.324.7tm_1.exons2.LR132010.2.Betta_splendens
DAELCFSQLINTSCQKYELPHMKMMLVNSVLSCISLLTVVLNLLVIVSISHFRHRFTQLRTPTNLLLLSLAVCDCLVGLLVMPFQILLIEPCWLLSDLACVLYYFIPFITVSASVLNMVLISVDRYVAICDPLHYSTKFTQQTVKVCVLLCWICSIFYSFMTLLDNLKQPGRYKSCDGECVININGAVDLVISFVLPVSAIIILYVRVFVVAVSQARSMRSHVVAVKLQRSLTVTVQRSELKAARTLGVVVAVFLMCYCPSYGMSLSGDIKISPSTNLFVYFLVYFNSCLNPVIYAFFYPWFRKCVKLIVTLHILQPQSRLTKV
>LOCXPTAAR44.878.HIT1.TAAR.2R.331.7tm_1.exons2.LR132010.2.Betta_splendens
METLVKAELCFPLLINTSCQKYELSHTKMMLIYLVLSCISVVTVVLNLLVIISISHFRHRFMQLHTPTNLLLLSLAVCDFLVGLLVMPVQILLIEPCWLLGDLVCVLYYFITLVRVFASVLSMVLISVDRYVAICDPLRYSTKFTLRTVKFCVLLCWIYSFFYSFLILLDNLKQPGRYKSCDGQCVININRVVDLVLNFILPISAIIILYVRVFVVAVSQARSMRSHVAAVKRQRSLTVTVQRSELKAARTLGVTVFVFLICYCPPYCISIFGLDMKMSSLSTFFIFFLVSFNSCLNPVIYGFFYNWFRKCVKLIVMLQILQPQSCQTDVL
>LOCXPTAAR45.882.HIT1.TAAR.2R.323.7tm_1.exons2.LR132010.2.Betta_splendens
LGDAELCFPQLINTSCQKYKLPHAEMMLIYSVLFCISLLTVMFIMFTVMLFSPSRQLHTPTNLLLLSLAVSDFFVGLLVMPFQIAFAEPCWLLGDLMCVLYYFLPFITVYSSVTNMVLISVDRYVAICDPLHYSTKVTQFKVQICIVLCWLYSVLCSFVFLGDDLKQPGRYKSCDGECVININGAADLVISFIIPILPIIILYVRVFVVAVSQARSMRSHVVAVKLQRSLTVTIQRSELKAARTLGVVVAVFLLCYCPYYVTSFFGHDIQMNPSTKLFFIFLVYFNSCLNPVIYAFFYPWFRKCVKLIFLLHIFQPHSCQTDI
>LOCXPTAAR36.888.HIT1.TAAR.2R.323.7tm_1.exons2.LR132010.2.Betta_splendens
LEEAELCFPQLLNSSCKKLTRPRPEALTIYILMSCVSLLTVLLNLLTVMLFCPCRQLHTPTNLLLLSLAVSDFLVGLIVMPFQILLTEPCWFLGDLMCTVFVFVLYITVGASIANMVLISVDRYVAICDPLRYSTKVTQMKVKLCILLSWVVSVFYAFMMLYDNLKDPGRFNSCYGECLINVNGAVDLVLWFLIPISAIIILYVRVFVVAVSQARSMRSHIAAIKLQRSMTVTVQRSELKAARTLGVVVAVFLMCYCPYYGISFSGPAIKMSSSTNLLFFFLIYFNSGLNPVIYAFFYPWFRKCVKLIATLHILQPQSRLTNV
>LOCXPTAAR47.891.HIT1.TAAR.2R.327.7tm_1.exons2.LR132010.2.Betta_splendens
VEAELCFPLLINTSCQKHELSHTKMMLIYLVLSCISLVTVVLNLLVIISISHFRHRFMQLNTPTNLLLLSLAVCDFLVGLLVMPVQILLIEPCWLLGDLVCVLYYFITLVTVFASVLSMVLISVDRYVAICDPLRYSTKFTLRTVKFCVLLCWIYSFFYSFMILLDNLKQPGRYKSCDGECVININRVVDLVLNFILPILSIIILYVRVFVVAVSQARSMRSHVAAVKVQRLLTVTVQRSELKAARTLGVTVYVFLMCYCPPYCISISGLDMKMSSSSNFFIFFLVYFNSCLNPVIYAFFYPWFRKCVKLILMLQILQPQSCQTNVL
>LOCXPTAAR48.893.HIT1.TAAR.2R.326.7tm_1.exons2.LR132010.2.Betta_splendens
IVAEAELCFPQLINTSCQKYKPNMKTSLIYFVLSCISLLTVVLNLLVIVSISHFRHKFMQLHTPTNLLLLSLAVCDFLVGLLVMPIQILLIEPCWLLDELVCFLYYFVPFITVYASVVNMVLISVERYVAICNPLRYSTTFTQKTVKLCVLLCWIYSVFYSLISLNRLRQPGRYNSCDGECVININRAVDLVLGILIPISAIIILYVRVFVVAVSQARSIRSQIESFKLQCSLTVTVQRSELKAARALGVVIAVFLMCYCPYYGMSLSGYDIKMSSTTKLFIVFLVYFNSCLNPVIYTFFYPWFRKCMKLIILLKILQPQSCQSNI
>LOCXPTAAR49.896.HIT1.TAAR.2R.331.7tm_1.exons2.LR132010.2.Betta_splendens
METVIEAELCFPQLLNTSCQKYKLPHTEMMLINSVLSCISLLTVVLNLFVIVSISHFRHSFMQLHTPTNLLLLSLAVCDCLDGLLVMPFQIISKEPCWLLSDLACVMYNIITCITVSASVVNMVLISVDRYLAICDPLHYPTKCTQISVKFCVLIGWVYSVFYSFLILLDNLKKPGRYKSCDGQCVININRVVDLVLAFVLPISAIIILYVRVFVVAVSQARSMRSHVAAVKLQRSLTVTVQRSELKAARTLGVTVFVFLMCYCPPYCISISGLDMKISSLSNFFIFFLVYFNSCLNPVIYAFFYPWFRKCVKLSLMLQILQPQSCQTNIL
>LOCXPTAAR50.898.HIT1.TAAR.2R.312.7tm_1.exons2.LR132010.2.Betta_splendens
NTSCQKYKLPHAEILVIYSVLFCVSLLTVMFIIFTVMLFSPCRQLHTPTNLLLLSLAVSDFFVGLLVMPFQIAFTEPCWLLGDLMCFLYYFLPFLTVYSSVTNMVLISVDRYVAICDPLHYSTKVTQFKVRICVVLCWLYSVFCSFVFLSDDLKQPGRYKSCDGECVININGAADLVISFVLPILPIIILYASLFVVAVSQARSMRSHVAAVKLQRSLTVTVQRSELKAARTLGIVVVVFLMCYCPYYVTSFFGHNLQMSPSTKLFFLFLVYFNSCLNPVIYAFFYPWFRKCVKLIFMLDIFQPHSCQTGIL
>LOCXPTAAR51.900.HIT1.TAAR.2R.327.7tm_1.exons2.LR132010.2.Betta_splendens
MEDLGDAELCFPQLINTSCQKYKLPHAEILVIYSVLFCVSLLTVMFIIFTVMLFSPCRQLHTPTNLLLLSLAVSDFFVGLLVMPFQIAFTEPCWLLGDLMCFLYYFLPFLTVYSSVTNMVLISVDRYVAICDPLHYSTKVTQFKVRICVVLCWLYSVFCSFVFLSDDLKQPGRYKSCDGECVININGAADLVITFILPILPIIILYVRVFMVAVSQARSMRSHVAAVKLQRSLTVTVQRSELKAARTLGVVVAVFLMCYCPYFVTSFFGNNIQMSSSTKPFFLFLLYFNSCLNPVIYAFFYPWFRKCVKLIFMLNIFQPHSCQTSIL
>LOCXPTAAR52.904.HIT1.TAAR.2R.330.7tm_1.exons2.LR132010.2.Betta_splendens
METVVEDELCFPLLINTSCQKYKLPNPEIKLIYSVLFCISLLTVVLNLLVIISISHFRHRFMQLHTPTNLLLLSLAVCDCLVGLIVMPIQIILIEPCWLLDELVCLLYYFVPFITVYASVVNMVMISIDRYVAICDPLRYTTKFTQRTVKVSVLLCWIYSVFYSLISLNRLRQPGRYNSCDGECVIKIIRAADLVLGFLIPISAIIILYVRVFVVAVSQARSMRSHVAAVKLQRSLTVTVQRSELKAARTLGVVVVVFLMCYCPYYVMYFSGHNIEINPSTKLFFVFLVYFNSCINPVIYAFFYPWFRKCVKLIFMLHILQPHSCQSSVL
>LOCXPTAAR53.906.HIT1.TAAR.2R.327.7tm_1.exons2.LR132010.2.Betta_splendens
METLEEAELCFPQLLNSSCKKLTRPRPEALTIYILMSCVSLLTVLLNLLTVMLFSPCRQLHTSTNLLLLSLAVSDFLVGLIVMPFQILLTEPCWFLGDLMCTVFVFVLYITVGASIANMVLISVDRYVAICDPLRYSTKVTQMKVKFCILLSWVVSVFYAFMMLYDNLKDPGRFNSCYGECLINVNAAVDLVLWFLIPISAIIILYVRVFAVAVSQARSMRSHIAAIKLQRSMTVTVQRSELKAARALGVVVAVFLICYCPSYGISFSGPAIKMSSSTNLLFFFLIYFNSGLNPVIYAFFYPWFRKCVKLIATLHILQPQSCLTNVM
>LOCXPTAAR54.908.HIT1.TAAR.2R.331.7tm_1.exons2.LR132010.2.Betta_splendens
METLKEAELCFPQLLNASCKRITRPRSEALIIYILMSCVSLLTVVLNLLVIVSIIHFRHRFMQLHTSTNLLLLSLAVSDFLVGLIVMPFQILLTEPCWFLGELTCTAFVFVLYITVCASVGNMVLISVDRYVAICEPLHYSTKVTRTKVKLCVLLSWVLTVFYAFMMLYGNLEDPGRFNSCYGECLINVNAAVDLVISFILPISAIIVLYVRVFVVAVSQARSMRSHIAAIKLQRSLTVTVQRSELKAARILGVVVVVFLMCYCPSYGISFSGPAIKMSSSTNLFFFFLVYFNSCLNPVIYAFFYPWFRKCVKLIAMLHILQPQSCLTNVM
>LOCXPTAAR55.916.HIT1.TAAR.2R.326.7tm_1.exons2.LR132010.2.Betta_splendens
METLEEAELCFPQLFNYSCKKLTRPHSEALIIYILMSCVSLLTVLLNLLVIVSISHFRQLHTPTNVLLLSLAVCDFLIGLIVMPFQILLTKPCWLLGDLMCTVYAFVSYITVSSSIGNMVLISVDRYVAICDSLHYTTSVTHWRVQLCVLLLWVSCVFYAFMILYHILKQPGRFNSCYGECVININGVADLVINFIIPISAIIILYVRVFVVAVSQARSMRSHVTAVKQQRSLTVTVRKSEIKAAKTLGVTVVVFLLCYIPPYCVSLSGYEITIGNSNNNFLLFLVFSNSCLNPVIYTFLYPWFRKSVKLIITLQILQPKSSETCV
>LOCXPTAAR56.919.HIT2.TAAR.2R.326.7tm_1.exons2.LR132010.2.Betta_splendens
LEETALCFPQLLNSSCKKLTRPRSEALVIYILMSCVSLLTVVLNLLVIVSISHFRHRIMQLHTSTNLLLLLSLAVSDFLVGLIVMPFQILLAEPCWLLSDSLCVLYNFFAFITVCSSVGNMVLISVDRYVAICEPLHYATKVKQRKVQLCVLLSWVSSVFYAFMMLYDNLKQPGRFNSCYGECVININGAVDLVISFIVPISAIIILYVRVFVVAVSQARSMRSHVVAVKLQRSLTVTVRKSEIKAAKTLGVTVVVVLMCYCPPYCLSLSGYNLTIGTSANDFLGFLVLSNSCLNPVIYTFLYPWFIKSVKLIVTLKILQPRSRET
>LOCXPTAAR56.918.HIT1.TAAR.2R.325.7tm_1.exons2.LR132010.2.Betta_splendens
LEEAELCFPQLLNASCKRFTRPHSEALIIYILMSCVSLLTVLLNLLVIVSISHFRHRFMQLHTPTNLLLLSLAVSDFLIGLVVMPFQILATEPCWLLGDLLCVFYNLFAFITTFPSVVNMVLISVDRYVAICEPLHYATKFTQRKVQLCVLLSWVSSVFYAFMMLYDNLKQPGRFNSCYGECVININGAVDLVISFIIPISAIIILYVRVFVVAVSQARFMRSHVAAVKLQRSLTVTVRKSEIKAAKTLGVTVVVFLMCYCPPYCLSLSGYNLTIGTSTSDFLGFLVLSNSCLNPVIYTFLYPWFINSVKLIVTLKILQPRSRET
>LOCXPTAAR56.930.HIT1.TAAR.2R.325.7tm_1.exons2.LR132010.2.Betta_splendens
LEEAELCFPQLLNASCKRFTRPHSEALIIYTLMSCVSLLTVLLNLLVIVSISHFRHRFMQLHTPTNLLLLSLAVSDFLIGLVVMPFQILATEPCWLLGDLLCVFYNLFVFITTFPSVVNMVLISVDRYVAICEPLHYATKFTQRKVQLCVLLSWVSSVFYAFMMLYDNLKQPGRFNSCYGECVININGAVDLVISFIVPISAIIILYVRVFVVAVSQARSMRSHVAAVKLQRSLTVTVRKSEIKAAKTLGVTVVVFLMCYCPPYCLSLSGYNLTTGTSTSDFLGFLVLSNSCLNPVIYSFLYPWFIKSVKLILTLKILQPRSRET
>LOCXPTAAR57.945.HIT1.TAAR.2R.310.7tm_1.exons2.LR132010.2.Betta_splendens
SCKKPTRPHSEALIIYILMSCVSLLTASLNLLVIVSISHFRHRIMQLHTPTNLLLLSLAVSDFLIGLVVMPFQILATEPCWLLGDLLCVFYNLLAFTTTFASVVNMVLISVDRYVAICDPLCYSTKITQRRVQLCVLLLWVFSVFYAFVILFDNLKQPGRFNTCYGECIISVNGAVDLILSFIIPISAIIILYMRVFVVAVSQARSMRSHVAAVKLHRSLTVTVQRSELKAARTLGVVVAVFLVCYIPPYCVTLSGYNLTIGASANDFLVFLVLSNSCLNPVIYAFLYLWFRKSVKLIVTLQILQPNSRD
>LOCXPTAAR72.955.HIT1.TAAR.2R.325.7tm_1.exons2.LR132010.2.Betta_splendens
METLEEAELCFPQLLNSSCKKLTRPRSEALIIYTLMSCVSLLTVVLNLLVIVSISHFRHRIMQLHTPTNLLLLSVSDFLVGLVVMPFQILTTEPCWLLGNSLCVFYNIFTFITIFASVVNMVLISVDRYVAICDPLRYTTKVNQRRVQLCLLLSWVFCVFYAFMMLYDNLNQPGRFNSCHGECVITVNGAVDLVISFILPISAIIILYVRVFVVAVSQARSMRSHVAAVKLQRSLTVTVRKSEIKAAKTLGVTVVVFLMCYCPPYCVSLSGYNITIGTSTNNFLSFLVSSNSCLNPVIYAFLYPWFRKSVKFILTLQILQPRSSE
>LOCXPTAAR58.952.HIT1.TAAR.2R.333.7tm_1.exons2.LR132010.2.Betta_splendens
METLEEIELCFPQLLNSSCKKLTRPRSEALIIYILMSCVSLLTVVLNLLVIVSISHFRHRIMQLHTPTNLLLLSLAVSDFLVGLIVMPFQILLTEPCWLLSDSVCVLYYIFAFITVCASVGNMVLISVDRYVAICDPLHYSTKVTQRRVQSFVVLCWVSSVFYAFMILYDNIKQPGRFNSCYGECVINMLGAVDLVISFIIPISAIIVLYVRVFVVAVSQARSMRSHVVAVKLQRSLTVTVQSSELKAARTLGVVVAVFLMCYCPYYCVSLTGYGIIMGSSINAFTDFLVLITSCLNPVIYAFLYPWFRKSTKFIVTLKILQPRSCEANVLYS
>LOCXPTAAR59.971.HIT1.TAAR.2R.327.7tm_1.exons2.LR132010.2.Betta_splendens
METLEEPELCFPHLLNASCRKHARSHSEAMLIYVLLSCISLLTAILNLLVIVSISHFRQRLMQLHTSTNLLLLSLAVSDFLVGLIVMPFQILLLEPCWFLGDLVCTVCFFIPYITISASVVNMMLISVDRYVAVCDPLSYSIKFSKKTIKLCVLLCWVYSVLYSFMILYDNLKQPGRSNSCYGECVIIVNGAADLVLSFIVPISAIIILYVRVFVVAVSQARSMRSHVASVKLQRSLTVTVRKSEIKAAKTLGVTVVVFLMCYCPPYCVSLSGYNLIIGTSTNDFLVFLLLSNSCLNPVIYTFLYPWFRKSIKLILTLQILQPMSRE
>LOCXPTAAR60.974.HIT1.TAAR.2R.338.7tm_1.exons3.LR132010.2.Betta_splendens
METLEDSELCFPHLLNASCRKQARPHFEAMLIYVLLSCISLLTASLNLLVIVSISHFRQRLILFLLIFGHFIVAKQLHTSTNLLLLSLAVSDFLVGLIVMPFQILLIEPCWFLGDLVCTLYFFVPYITISASVVNMVLISVDRYVAICDPFSYATTFSQKAVKLCILLCWLYCVMYSFMILSDNLNQPGRFNSCYGECVIVLNGVLDLVLGFIIPISAIIILYVRVFAVAVSQARSMRSHVAAVKLQRSLTVTVRKSEIKAAKTLGVTVVVFLMCYCPPYCVSISGYNLTIGTSLNDFLIFLLLSNSCLNPLIYTFLYPWFRKSVKLIVTLQILQPRS
>LOCXPTAAR61.978.HIT1.TAAR.2R.327.7tm_1.exons2.LR132010.2.Betta_splendens
METLEETELCFPHLLNTSCRKHARPHSEAMLIYVLVSCISLLTASLNLLVIVSISHFRQRLMQLHTSTNLLLLSLAVSDFIVGLIVMPFQILLAEPCWFLGDLVCTLYFFVPYISIYSSITNMVLISVDRYVAICHPLSYASKFSQKTVKLCVLLCWLYCVMYSFMILSDNLNQPGRFNSCYGECVISVNGAVDLILSFIVPISAIIILYVRVFVVAVSQARSMRSHVAAVKLRRSLTVTVRKSEIKAAKTLGVTVVVFLMCYIPYYCVSLSGYILTIGTSTNEFLLFLLLSNSCLNPVIYTFLYPWFRKSVKLIVTLQILQPKSSE
>LOCXPTAAR62.981.HIT1.TAAR.2R.327.7tm_1.exons2.LR132010.2.Betta_splendens
MEALEDPELCFPHLLNASCEKHARPHFEAMLIYVLVSCISLLTASLNLLVIVSISHFRQRLMQLHTSTNLLLLSLAVSDFIVGLIVMPFQILFTEPCWFLGDLVCTLYFFVPYISIYSSVTNMVLISVDRYVAICDPLSYATKFSQKTVKLCVLLCWLYCVVYSFMVLFDNLKQPGRFNSCYGECVINVNGAVDLVLSFIVPISAIIILYVRVFVVVVSQARSMRSHVAAVKLQRSLTVTVRKSEIKAAKTLGVTVVVFLICYIPYYCASLSGYHVTIGTSTNEFLHFLLLSNSCLNPVIYTFLYPWFRKSVKLIVTLQILQPKSSE
>LOCXPTAAR63.230.HIT1.TAAR.2R.325.7tm_1.exons2.LR132010.2.Betta_splendens
LEDPELCFPHLLNASCRKNARPHTEAMLIYVLVPCIALLTASLNLLVIVSISHFRQRLMQLHTSTNLLLLSLAVSDFLVGLIVMPFQILFLEPCWFLGDLVCTFYFFVPYIAINSSVINIVLISVDRYVAICHPLSYATKFSQKTVKLCVLLCWLYCVMYSFMILNDNLKQPGRFNSCYGQCVINVNGGVDMVLNFIIPISAIIVLYVRVFVVAVSQARSMRSHVAAVKLQRSLTVTVRKSEIKAAKTLGVTVFVFLMCFVPYYCASLSGYILTINTSTNDFIHFLVLSNSCLNPLIYTFLYPWFRKSVKLILTLQILQPNSRET
>LOCXPTAAR64.232.HIT1.TAAR.2R.328.7tm_1.exons2.LR132010.2.Betta_splendens
MEDLGDAELCFPQLINTSCQKYKLPHAEMMLIYSCVLFCVSLLTVMFIIFTVMLFSPCRQLHTPTNLLLLSLAVSDFFVGLLVMPFQIAFTEPCWLLGDLMCVLYYFLLFITVYSSVTNMVLISVDRYVAICDPLHYSTKVTQFKVRICVVLCWLYSVFCSFVFLSNDLNQPGRYKSCDGKCVININGALDLILGFIIPISVIIILYVRVFVVAVSQARSMRSHVAAVKLQRSLTVTVQRSELKAARTLGIVVAVFLMCYCPYYVTSFFDHNIQMSPLTKLFFVFLVYFNSCLNPVIYAFFYPWFRKCVKLIFMLHIFQPHSCQTGIL
>LOCXPTAAR65.234.HIT1.TAAR.2R.324.7tm_1.exons2.LR132010.2.Betta_splendens
LEDAKLCFPHLLNASCRKHARPHSEAMLIYVLVSCMSLLTASLNLLVIVSISHFRQRLMQLQTPTNLLLLSLAVSDFLVGLIVMPFQILFLEPCWFLGDLVCTFYFFVPCITIYSSVTNMVLISVDRYVAICHPLSYASKFSQKTVKLCVLLCWLYCLMYSFLILYDNLKQPGRSNSCYGECVIIVNGAADLVLSFIVPISAIIILYVRVFVVAVSQARSMRSHVAAVKLQRSLTVTVRKSEIKAAKTLGVTIVVFLLCFIPYYCVSLSGYNLTINASTNDFLLFVVLSNSCLNPVIYSFLYPWFRKSVKLILTLQILQPKSSE
>LOCXPTAAR66.236.HIT1.TAAR.2R.325.7tm_1.exons2.LR132010.2.Betta_splendens
LEKPELCFPHRLNASCRKHARPHSEAMLIYILVSCISLLTASLNLLVIVSISHFRQRLIQLHTPTNLLLLSLAVSDFLVGLIVMPFQILFLEPCWFLGDVMCTLYFFVPYITTSASVVNMVLISVDRFMAICDPLSYSTKFSHKTVKRCVLLCWLYCVMYSFMILNDNLKQPGRFNSCYGECVININGALDFVLSFIIPISAIIILYVRVFVVAVSQARSMRSHVTAVKLHRSLTVTVRKSEIKAAKTLGVTVVVFLMCYFPPYCLSLSGYNITIGTSTNDFLVFLLLSNSCLNPVIYTFLYPWFRKSVKLIITLQILQPKSRET
>LOCXPTAAR67.238.HIT1.TAAR.2R.322.7tm_1.exons2.LR132010.2.Betta_splendens
LKEPELCFPHLLNTSCKKYARPHTEAMLIYVLVSCMSLLTAILNLLVIVSISHFRQRLMQLHTPTNLLLLSLAVSDFLVGLLVMPFQILLIEPCWFLGVLVCTVCFFVPYITIYSSVTNMVLISVDRYLAICDPLRYSTKVSKKTVKFSILLCWVYCVTYSFIVLNDNLKQPGRFNSCYGECVISVIGAVDLILGFIVPISAIIILYVRVFVVAVSQARSMRSHVAAVKLQRSLIIHRSQLKAARTLGVIVVVFLMCYSPPYCVSLSGYKLKIGTSTNDFLVFLLMSNSCLNPLIYTFLYPWFRKSVKLILTLQILQPRSSE
>LOCXPTAAR68.241.HIT1.TAAR.2R.323.7tm_1.exons2.LR132010.2.Betta_splendens
QEEPELCFPHLLNASCRKHARPHSEAMLIYILLSFISLLTASLNLLVIVSISHFRQKSNLHTPTNLLLLSLAVSDFLVGLLVMPFQILLIKPCWLLGDVLCTVWFFAPYITIYSSVTNMVLISVNRYLAICDPLRYSTKFSQKTVKFCVLLCWLYCVMYSFIVLNNNLKQPGRFNSCYGECVINVIGAVDLVLSFIIPFSAIIILYVRVFVVAVSQARSMRSHVAAVKVQRSLTVTVRKSEIKAAKTLGVTVVVFLMCYCPPYCVSLSGYKLKIGTSTNDFLVFLLLSNSCLNPLIYTFLYPWFRKSVKLILTLQILQPKSSE
>LOCXPTAAR69.243.HIT1.TAAR.2R.331.7tm_1.exons2.LR132010.2.Betta_splendens
METLEEPELCFPHLLNASCRKYARPHTEAMLIYVLLSCISLLTASLNLLVIVSISHFRQRLLQLHTSTNLLLLSLAVSDFIVGLIVMPFQIYLKEPCWHLGDLVCVLFYVLSFTTVCASTVNMVLISVDRFVAICDPLRYSTKVTQWRVKLCVVLCWIYSVLYSFLFLYNDLKKPGSSNSCYGECVININGALDLILGFIIPISSIIILYMRVFVVAVSQARSMRSHVAAVKVQRSLTVTVQRSELKAARTLGVVIVVFLMCYCPPYCVCLSGYDITLGTSTNDFLVFLLLSNSCLNPLIYAFLYPWFRKSVKFIVTLQILQPKSKEAVVL
>LOCXPTAAR70.247.HIT1.TAAR.2R.324.7tm_1.exons2.LR132010.2.Betta_splendens
LEEPELCFPHLLNASCRKHARSHSEAMLIYVLLSCISLLTASLNLLVIVSISHFRQRLLQLHTPTNLLLLSLAVSDFIVGLIVIPFQIFLKEPCWHLGDLVCVLFYVLPITTVCASTVNMVLISVDRFVAICDPLRYSTKVTQWRVKLCVVLCWIYSVLYSFLFLYNDLQQPGRSNSCYGECVININGALDLILGFILPISAIIILYVRVFVVAVSQARSMRSHVVAVKLQRSLTVTVQRSELKAARTLGVVVVVFLMCYCPPYCVCLSGYDITLGTSTNDFLVFLLLSNSCLNPLIYAFLYPWFRKSVKLILTLQILQPKSRE
>XPLOC_23.2R.1.TAAR.2R.327.7tm_1.exons..Betta_splendens
METLEEAELCFPQLNTSCRKRPRSQTEAIVIYTLMPCFSLITVVLNLLVIVSISHFRHQLHTPTNLLLLSLAVSDFLVGLFVVPFEMILAEPCWLLGDLACVLCSFLPFISVPATAGNMVLISIDRYVAVCDPLRYPTKLTQKTVKGLILLCWVYSVLYNFLFLFDNLRQPGGFNSCYGQCVITVNGTVDLVIRFIIPISAIIILYVRVFVVAVSQARSMRSHVTAVKLQRSLTVTVQRSELKAARTLGVVVAVFLMCYCPYYGISLSGYSLKMGSSVNIVMFILVILNSSLNPVIYAFFYPWFRKSVKLIVTLQILKPLSFQAKVL
>LOCXPTAAR73.263.HIT1.TAAR.2R.317.7tm_1.exons2.LR132022.2.Betta_splendens
ELCFPQLLNASCRRPNHRRFEVVFVNILLTFISVLTTGLNLLVIITISYYRKLHSSTNLLLLSLAVSDFMIGLLQIPVEILIFNGCWFLGDIVCALNSFLGFVTSSVSVGNMLLISVDRYLAICEPMYYPTKVTVAAVRLCVCLCWILSVIYSSWIVRDLFTKPDRYLTCFGECVVAISYIEGTVDFLLTFVGPITVIIVLYMRVFVVAVSQARAMRSHVVAFKPQSSATANKSELKAARNLGVVVVVFLLCFSPYYICSVTGANSLDSLFQIWLLYFNSCLNPVIYALFYPWFRKAIKHIITLQILQPGSCEANIL
>LOCXPTAAR74.276.HIT1.TAAR.2R.322.7tm_1.exons2.LR132022.2.Betta_splendens
MDDPDLCFPQLLNTSCRKPKRPHSPQVFFINTLLSLNSVLTAALNLLVIITISHYRQLHTPTNLLLLSLAAADFIVGLQQMPFGILIWHGCWFLSDIVCALNSFLGFVTTSVSVGNMLLISVDRYLAICEPMYYPTKVTVTAVRLCVCLCWILSVIYSSWILRDLFTKPDRYLTCFGECVVAISYIEGTVDFLLTFVGPITVIIVLYMRVFVVAVSQARAMRSHVVAFKPQSSATANKSELKAARNLGVVVVVFLLCFSPYYIYSVTGGNNLDSLSQIWLLYFNSCLNPVIYALFYPWFRKAIKHIITLQILQPGSCEANLL
>LOCXPTAAR75.280.HIT1.TAAR.2R.321.7tm_1.exons2.LR132022.2.Betta_splendens
MDETELCFPQLLNASCRRPKRAHSEVVFINFLLSFISVLTTGLNLLVIITISHYRQLHTPTNLLLLSLAAADFIVGLQQMPFGILIWHGCWFLSGFGCALNSFLGYVTTSVSVGNMLLISVDRYLAICEPMYYPTKVTVTAVRLCVCLCWILSVIYSSWILRDLFTKPDRYLTCFGECVVAISYIEGTVDFLLTFVGPITVIIVLYMRVFVVAVSQARAMRSHVVAFKPQSSATANKSELKAARNLGVVVVVFLLCLSPYYICSVTGGNNLDSLFQIWLLYFNSCLNPVIYALFYPWFRKAIKHIITLQILQPGSCEANLL
>LOCXPTAAR76.289.HIT1.TAAR.2R.321.7tm_1.exons3.LR132022.2.Betta_splendens
MEAQDGAELCFPQLLNASCWKPKRHQSDAVLLYLLFFISALTVVLNLLINFSAQCLQLHTPTNLLLLSLAVSDLLLGLMVTPLEVHRQTSCWFLGAVVCSVYNYFAFIISCASVVNVLLISVDRYMAICCPLLYPTRVTEGRVQVCVFLCWLCLVVYSALVLKDDLTQTDLHTYCYGQCVTFIDYISGTVDIVLTFIVPVVFILVVYMRVFWAVVSQARSMRFHVATAAQRHSGFLMTKKSELKAARTLGVTVVVFVTCFCPYHCLSLVQNSSAHSLPSALSLFMMYVNPCLNPVIYALFYPWFRKALRLIFSLQILQPGS
>LOCXPTAAR76.311.HIT1.TAAR.2R.319.7tm_1.exons2.LR132022.2.Betta_splendens
MEAQVAAQFCFPHLLNISCRKPVSRSRLVLLNILVSSVSLLTVTLNLLVIHLPPSCRQLHTPTNVLLLSLAVSDFLVGLVLLPGEIFRKTSCWFLGDLMCSLYKFVASLTISASIGDLILISAERYVAICDPLRYPTRVTVPRVRSCVLLCWFCSVLYSCVFVKSGVTEPDGDNSCYGECAIIVDFVTGSVDIVVSFILPVSAIVVLYMRVFVVAVSQARSMRSLVRAATLHGSVCVTAKRSELKAARTLGVLVLVFLICFCPYYCVSLAGGAVLNASYVIYLFYLNSCLNPVIYTLFYPWFRRAVKLIVTCRILQPGA
>LOCXPTAAR77.318.HIT1.TAAR.2R.328.7tm_1.exons2.LR132022.2.Betta_splendens
MELHSGSELCFPQLLNSSCTKPVVSWSELVFLRCLLSSVSVLTVTLNLLVIVSVSHFRQLHTPTNLLLLSLAVSDFLVGFVFLPGEVLRKSTCWLLGDLMCSLFKFTATVCVAASIGNMVLISADRFAAICDPLHYHSRVTVGKVRLCIFLCWFCLTLYNILFIKDDLLQTQKSNCRGQCVFKVEFTPVIVDLIVGFILPVSAIMVLYMRVFVVAVSQARSMRSHVTAVTLHRSVTVLAKKSELKAARTLGVLVVVFLFCFCPYYCVTLTGENLLHSSYGVFVLSVFCLNSCVNPVIYALFYPWFRRAVKLIVTLQILQPGSREANVL
>LOCXPTAAR78.323.HIT1.TAAR.2R.328.7tm_1.exons2.LR132022.2.Betta_splendens
MELHSGSELCFPQLLNSSCTKPVVSWSELVFLRCLLSSVSVLTVTLNLLVIVSVSHFRQLHTPTNLLLLSLAVSDFLVGFVFLPGEVLRKSTCWLLGDLMCSLFKFTATICVAASTGNMVLISADRFAAICDPLHYHSRVTVGKVRLCIFLCWLCCTLYNILFIKDDLLQTQKSNCRGQCVFKVEFTPVIVDLIVGFILPVSAIVVLYMRVFVVAVSQARSMRSHVTAVTLHRSVTVLAKKSELKAARTLGVLVVVFLFCFCPYYCVTLTGENLLHSSYGVFVLSVFCLNSCVNPVIYALFYPWFRRAVKLIVTLQILQPGSREANVL
>LOCXPTAAR78.326.HIT1.TAAR.2R.328.7tm_1.exons2.LR132022.2.Betta_splendens
MELHSGSELCFPQLLNSSCTKPVVSWSELVFLRCLLSSVSVLTVTLNLLVIVSVSHFRQLHTPTNLLLLSLAVSDFLVGFVFLPGEVLRKSTCWLLGDLMCSLFKFTATICVAASTGNMVLISADRFAAICDPLHYHSRVTVGKVRLCIFLCWLCCTLYNILFIKDDLLQTQKSNCRGQCVFKVEFTPVIVDLIVGFILPVSAIVVLYMRVFVVAVSQARSMRSHVTAVTLHRSVTVLAKKSELKAARTLGVLVVVFLFCFCPYYCVTLTGENLLHSSYGVFVLSVFCLNSCVNPVIYALFYPWFRRAVKLIVTLQILQPGSREANVL
>LOCXPTAAR80.329.HIT1.TAAR.2R.328.7tm_1.exons2.LR132022.2.Betta_splendens
EPQDGAELCFPQLLNASCSRPAASWSASVCLRFLLSSVSALTVLLNLLVIVSVSHFRQLHTPTNLLLLSLAVSDFLVGLVFIPGEIYRRTSCWLLGDLMCSLYSYVATVSVAASVGNMVLISADRYVAICDPLLYPGTVTVARTKFLIFLCWLSSNLYRSLSLKDIGFHKANYVPCRGECVFVVDFVAGVFDVALSFVFPVSAIVVLHMRVFVVAVSQARSMRSHVTAVTLQHSVTLTSRRSELKAARTLGVVVLVFLLCFCPYYTVSLAGVNLIRTSYGIFVLCLFCCNSCVNPVIYALFYPWFRRAVKLIVTLQILQPGSREANVL
>LOCXPTAAR81.331.HIT1.TAAR.2R.323.7tm_1.exons2.LR132022.2.Betta_splendens
LQDPAELCFPQLLNASCRKPDVSWAEAVFVHFVLPPLSVLAVTLNLLAIVSVSYFRQTPHSTNLLLLSLAVADFLVGFVLMPGYIYLRTSCWFLGGLVCSLYMCVTIVSACSSFGNMVLISADRFAAICDPLHYHSRVTVGKVRLCIFLCWFCCTLYSNLLINSPMFQSDDSPSCHGTCVFFINNIGVVVGLIVNFILPVSAIVVLYMRVFVVAVSQARSMRSHVTAVTLHRSVGRSKLKAARALGVVIVVFLMCFCPYYCVSLAGPNLIMSSLGVFAVSLLFLNPCVNPVIYALLYSWFRRAVKLIVTLQILQPGSRETNVL
>LOCXPTAAR82.334.HIT1.TAAR.2R.325.7tm_1.exons2.LR132022.2.Betta_splendens
ELCFPQLLNASCKRPTEHQAESVFISVLLSCISLLTAVLNLLVIVSISHFRHDMTPLHTPTNLLLLSLAVSDFLVGLLLMPIRIILIESCWVWGNVLCGVFQYVSYIITSSSVGNMVLISVDRYVAIHDPLTYSTKVTHERVRVCVCVCWACSVSYNGSILHDFLMHPDAYNSCYGECVNVINVIAGAVDVLLTFIGPITVIIVLYMRVFVVAVSQARAMRSQIVSLQGSICVVSQKSERKAAKTLGVVVVVFLVCFCPYFYPSLAGEYTSTTAAFSVFGVWLLYCNSCMNPVIYAYFYPWFRKSIRLIVTLQILKPGSCDANML
>LOCXPTAAR89.338.HIT1.TAAR.2R.329.7tm_1.exons3.LR132022.2.Betta_splendens
MEAQTEAELCFPLLVNSSCRKPMNHPETFFIYVLFSCISVVTVALNLLILLFTCDVVLLQLHTPTNRLLLSQAVSDFLVGFLLMPVRIRLMGNCWLWGSFMCALFRYTSFIITSSSVGNVVLISVDRFVAISDPLTYHAKVTQSRVQACVCLCWATCVLYNGAILSDFLTHPQLYYSCYGQCGNVLTYVSGVVDVIITFICPITLIIALYVRVFVVAVTQARAVRSHVASVTLQASAGVADMKSERKAAKTLGVVVLVFLMCFCPYFYPSLVTQHTSTTFSAFGLWLLYCNSCFNPLIYAYFYPWFRKSIRLIVTMQILRRDSCDANVL
>LOCXPTAAR83.346.HIT1.TAAR.2R.323.7tm_1.exons2.LR132022.2.Betta_splendens
ELCFPQLLNASCKRPTQHQAESVFISVLLSCISLLTAALNLLVIISISHFRQLHTPTNLLLLSLAVSDFLVGFLLMPFGIFLIGSCWFLGKFMCGFFQYTSFTITSSSVGNMVLISVDRYVAIHDPLTYTTMVTQRRVRVCVYLCWACSVSYNGVVLNTFLKNPDAYNSCYGECVAVINYVTGAVDVVLTFIGPITVIIVLYVRVFVVAVSQARAMRSQIVSLQGSICVVAQKSERKAAKTLGVVVVVFLICFCPYYYPSLVGEDTSPSTTAAFSIFGVWLLYCNSCMNPVIYAYFYPWFRKSIRLIVTLQILKPGSCDANML
>LOCXPTAAR84.351.HIT1.TAAR.2R.323.7tm_1.exons2.LR132022.2.Betta_splendens
ELCFPQLLNASCKRPTQHQAESVFISVLLSCISLLTAVLNLLVIISISHFRQLHTPTNLLLLSLAVSDFLVGFLLMPFRIFLIGSCWFLGKFMCGFFQYASFIITSSSVGNMVLISVDRYVAIHDPLTYTTMVTQRRVRVCVCVCWACSVSYNGVVLNTFLKNPNAYNSCYGECVAVINYVTGAVDVVLTFIGPITVIIVLYMRVFVVAVSQARAMRSQIVSLQGSICVVAQKSERKAAKTLGVVVVVFLVCFCPYFYPSLVGEDTSPSTTAAFSVFGVWLLYCNSCMNPVIYAYFYPWFRKSIRLIVTLQILKPGSCDANML
>LOCXPTAAR85.357.HIT1.TAAR.2R.321.7tm_1.exons2.LR132022.2.Betta_splendens
ELCFPQLLNASCKRPTQHQAESVFISVLLSCISLLTTVLNLLVIISISHFRQLHTPTNLLLLSLAVSDFLVGLLLMPYRILLIGSCWFLGKFMCGFFQYASFIITSSSVGNMVLISVDRYVAIHDPLTYTTMVTQRRVRVCVCVCWACSVSYNGVMLKDFLMHPDAYNSCYGECVLVTNYITGAVDIVLTFIGPITVIIVLYMRVFVVAVSQARAMRSQIVSLQGSICVVAQKSERKAAKTLGVVVVVFLVCFCPYFYPSLIGQDTSGNVAFSVFGVWLLYCNSCLNPVIYAYFYPWFRKSLQLIVTLQILQPGSCDANML
>LOCXPTAAR86.372.HIT1.TAAR.2R.325.7tm_1.exons2.LR132022.2.Betta_splendens
MEEEAELCFPQLNTSCWKPKRPRSHSVLIYTVLCFISAITLTFNLLVIISISHFKQLRTSTNFLILSLAVSDFLVGLNMLHQINLVNGCWLFNDQMCTLYFVVDWIGTCTSIGIMVLISIDRYVAICHPLHYSTQVTPKRVQACVSLCWFWSVFYASIRMKDELQQPGRFKSCDGECVCYNSVIYQLMDFIIIFILPITIIVVLYIRVFVVAVAQARAMRSHIAAFSHYRSVSVTATKSELKAAWTLGIVIVVFIICMFPYFCVTVTGQDAVVNASSASFILCLYDSNSCFNPLLYACFYPWFRKSIKLIVTLQIVKPGSSEMNM
>LOCXPTAAR87.379.HIT1.TAAR.2R.324.7tm_1.exons2.LR132022.2.Betta_splendens
MEEEAELCFPQLNTSCWKSKRPRSHSVLIYTVLCFISVLTLTLNLLVIVSISHFKQLRTSTSFLILSLAVSDFLVGLNMLHQINLVNGCWLFSDQMCTLYLVLSWLGSIASTGVMVLISIDRYVAICHPLHYSTEVTPKRVQACVLLCWFWSLVYVSIRMKDELQQPGRFKSCDGECVCSNSVIYQLMDFIINFCLPITIIVLYIRVFIVAVAQARAMRSHIAAVSHHRSVSVTAAKSELKAAWTLGIVIVVFIICMFPYFCVSVTGKDNVVNASSASFVLCLFDSNSCFNPLLYACFYPWFRKSIKLIVTLQIVKPGSSEMNM
>LOCXPTAAR88.386.HIT1.TAAR.2R.327.7tm_1.exons2.LR132022.2.Betta_splendens
ELCFPQLLNASCKRPTEHQAESVFISVLLSCISLLTAVLNLLVIVSISHFRHDMTPLHTPTNLLLLSLAVSDFLVGLLLMPIRIILIESCWVWGNVLCGVFQYVSYIITSSSVGNMVLISVDRYVAIHDPLTYSTKVTHERVRVCVCVCWACSVSYNGSILHDFLMHPDAYNSCYGECVAVINYVTGAVDVVLTFIGPITVIIVLYMRVFVVAVSQARAMRSQIVSLQGSICVVSQKSERKAAKTLGVVVVVFLVCFCPYFYPSLAGEDTSPSTTAAFSVFGVWLLYCNSCMNPVIYAYFYPWFRKSIRLIVTLQILKPGSCDANML
>LOCXPTAAR89.390.HIT1.TAAR.2R.329.7tm_1.exons3.LR132022.2.Betta_splendens
MEAQTEAELCFPLLVNSSCRKPMNHPETFFIYVLFSCISVVTVALNLLILLFTCDVVLLQLHTPTNRLLLSLAVSDFLVGFLLMPVRIRLMGNCWLWGSFMCALFRYTSFIITSSSVGNVVLISVDRFVAISDPLTYHAKVTQSRVQACVCLCWATCVLYNGAILSDFLTHPQLYYSCYGQCGNVLTYVSGVVDVIITFICPITLIIALYVRVFVVAVTQARAVRSHVASVTLQASAGVADMKSERKAAKTLGVVVLVFLMCFCPYFYPSLVTQHTSTTFSAFGLWLLYCNSCFNPLIYAYFYPWFRKSIRLIVTMQILRRDSCDANVL
>LOCXPTAAR83.396.HIT1.TAAR.2R.323.7tm_1.exons2.LR132022.2.Betta_splendens
ELCFPQLLNASCKRPTQHQAESVFISVLLSCISLLTAVLNLLVIISISHFRQLHTPTNLLLLSLAVSDFLVGFLLMPFGIFLIGSCWFLGKFMCGFFQYTSFTITSSSVGNMVLISVDRYVAIHDPLTYTTMVTQRRVRVCVYLCWACSVSYNGVVLNTFLKNPDAYNSCYGECVAVINYVTGAVDVVLTFIGPITVIIVLYVRVFVVAVSQARAMRSQIVSLQGSICVVAQKSERKAAKTLGVVVVVFLICFCPYYYPSLVGEDTSPSTTAAFSIFGVWLLYCNSCMNPVIYAYFYPWFRKSIRLIVTLQILKPGSCDANML
>LOCXPTAAR89.404.HIT1.TAAR.2R.329.7tm_1.exons3.LR132022.2.Betta_splendens
MEAQTEAELCFPLLVNSSCRKPMNHPETFFIYVLFSCISVVTVALNLLILLFTCDVVLLQLHTPTNLLLLSLAVSDFLVGFLLMPVRIRLMGNCWLWGSFMCALFRYTSFIITSSSVGNMVLISADRYVAICDPLGYSTKVTHERVRVCVCVCWACSVSYNGSILHDFLMHPDAYNSCYGECVAVINYVTGAVDVVLTFIGPITVIIVLYVRVFVVAVSQARAMRSQIVSLQGSICVVSQKSERKAAKTLGVVVVVFLVCFCPYFYPSLAGEYTSTTAAFSVFGVWLLYCNSCFNPLIYAYFYPWFRKSIRLIVTMQILRRDSCDANVL
>LOCXPTAAR91.416.HIT1.TAAR.2R.323.7tm_1.exons2.LR132022.2.Betta_splendens
ELCFPQLLNASCKRPTQHQAESVFISVLLSCISLLTAVLNLLVIISISHFRQLHTPTNLLLLSLAVSDFLVGFLLMPFRIFLIGSCWFLGKFMCGFFQYASFIITSSSVGNMVLISVDRYVAIHDPLTYTTMVTQRRVRVCVYLCWACSVSYNGVVLNTFLKNPNAYNSCYGECVAVINYVTGAVDVVLTFIGPITVIIVLYVRVFVVAVSQARAMRSQIVSLQGSICVVSQKSERKAAKTLGVVVVVFLVCFCPYFYPSLVGEDTSPSTTAAFSVFGVWLLYCNSCMNPVIYAYFYPWFRKSIRFIVTLQILKPGSCDANML
>LOCXPTAAR92.424.HIT1.TAAR.2R.321.7tm_1.exons2.LR132022.2.Betta_splendens
ELCFPQLLNASCKRPTQHQAESVFISVLLSCISLLTAALNLLVIISISHFRQLHTPTNLLLLSLAVSDFLVGLLLMPYRILLIGSCWFLGKFMCVFFQYASFIITSSSVGNMVLISVDRYVAIHDPLTYTTMVTQRRVRVCVCVCWACSVSYNGVMLKDFLMHPDAYNSCYGECVLVTNYITGAVDIVLTFIGPITVIIVLYMRVFVVAVSQARAMRSQIVSLQGSICVVAQKSERKAAKTLGVVVVVFLVCFCPYFYPSLIGQDTSGNVAFSVFGVWLLYCNSCLNPVIYAYFYPWFRKSLQLIVTLQILQPGSCDANML
>LOCXPTAAR93.429.HIT1.TAAR.2R.330.7tm_1.exons3.LR132022.2.Betta_splendens
MDVPEQSYLCFPQLNSSCRKPTNPDQQASFLYVVLSCISLVTVALNLLLVVVVISYLQQLHSPTNILLLSLAVTDLLVGFMLMPVEIIYTEACWYLGETLCVLYYVVDYTITSACVANMVLISVDRYIAVCNPLRYSSTVTKRRTQVCVCLCWLCSLLYRFILLYEPLQHPGRSNTCLGECVVVIENIAGVVDLVFTFVLPITVIIVLYFRVFVVALSQARAMRLQTAAVAARPPGAVAVRKKELKAARSLGVVVLVFLLCFCPYYFPTLAGEDTAVDAASVAVQIWLTHFNSCVNPVIYAFFYPWFRRSIKLILTLQILRPGSCNAKII
>LOCXPTAAR94.432.HIT1.TAAR.2R.324.7tm_1.exons2.LR132022.2.Betta_splendens
EEAVLCFPQLNTSCWKPKRPRSHSVLTYILLSCISLLTVTLNLLVIISISHFKQLHTSTNFLLLSLAVSDLLVGLIMLFEGMVIDGCWYLSDIMCTMYYVLQYIATCSSVGIMVLISVDRYVAICNPLHYSTKVSPRRVKILIPLCWICCMLFVSLQMKENLKQTGQFKSCVGECVIVFNMLEQVADLVLMFILPISVIVVLYVRVFAVALTQARAMRTLIMVASRQHSVGVTAKRGEVKAARTLGVVVAVFLLCVCPLYCVSLAGQDTLFDVSSASFVICLAYFNSCLNPLVYALFYPWFRKSVRLIVTLQILKPGSFESNIL
>LOCXPTAAR95.447.HIT1.TAAR.2R.325.7tm_1.exons2.LR132022.2.Betta_splendens
MEEEAELCFPQLNTSCWKPKRPRSHSVLIYTVLCFISAITLTFNLLVIISISHFKQLRTSTNFLILSLAVSDFLVGLNMLHQINLVNGCWLFNDQMCTLYFVVDWIGTCTSIGIMVLISIDRYVAICHPLHYSTQVTPKRVQACVSLCWFWSVFYASIRMKDELQQPGRFKSCDGECVCYNSVIYQLMDFIIIFILPITIIVVLYIRVFVVAVAQARAMRSHIAAFSHYRSVSVTATKSELKAAWTLGIVIVVFIICMFPYFCVTVTGQDAVVNASSASFILCLYDSNSCFNPLLYACFYPWFRKSIKLIVTLQIVKPGSSEINM
>LOCXPTAAR122.459.HIT1.TAAR.2R.323.7tm_1.exons2.LR132022.2.Betta_splendens
EEAELCFPQLNTSCWKPKRPRSHSVLIYTVLCFISVLTLTLNLLVIVSISHFKQLHTSTSFLILSLAVSDFLVGLNMLHQINLVNGCWLFSDHMCTLYLVLSWLGSAASTGVMVLISIDRYVAICHPLHYSTEVTPKRVQACVLLCWFWSVFYASIRMKDEIQQPGRFKSCDGECVCSNSVIYQLMDFIINFCLPITIIVVLYIRVFIVAVAQARAMRSHIAAVSHHRLVSATAAKSELKAAWTLGIVIVVFIICMFPYFCVSVTGKDNVVNASSASFVLCLFDSNSCFNPLLYACFYPWFRKSIKLIVTLQIVKPGSSEMNM
>LOCXPTAAR97.467.HIT1.TAAR.2R.324.7tm_1.exons2.LR132022.2.Betta_splendens
MEEEAELCFPQLNTSCWKPQRPRSHSVLIYTVLCFISVLTLTLNLLVIVSISHFKQLRTSTNFLILSLAVSDFLVGLNMLHQINLVNGCWLFNDHMCTLYFVVDWLGPSTSTGIMVLISVDRYVAICHPLHYSTQVTPKRVQACVSLCWFWSLVYASIRMKDELQQPGRFKSCDGECVCYNSVIYQLMDFIITFLPITIIVVLYIRVFTVAVAQVRALRSHIAAFSHYRSVSVTATKSELKAAWTLGIVIVVFIICMFPYFCVTVTGQDAVVSASSASFLLFLYDSNSCFNPLLYACFYPWFRKSIKLIVTLQIVKPGSSKINM
>LOCXPTAAR98.470.HIT1.TAAR.2R.325.7tm_1.exons2.LR132022.2.Betta_splendens
MEEEAELCFPQLNTSCWKPKRPRSHSVLIYTVLCFISVLTLTLNLLVIVSISHFKQLRTSTNFLILSLAVSDFLVGLNMLHQINLVNGCWLFSDHMCTLYFVVDWLGPAASTGVMVLISIDRYVAICHPLHYSTEVTPKRVQACVLLCWFWSLVYVSIRMKDEIQQPGRLKSCFGECVCSNSVIYQLMDFIINFCFPITIIVVLYIRVFVVAIAQARAMRSHIAAFSHQHSVSVTATKSELKAAWTLGIVIVVFIICMFPYFCVTVTGKDDVVSASSASSFLFLYDSNSCFNPLLYACFYPWFRKSVKLIVTLQIVKPGSSEMNM
>LOCXPTAAR100.490.HIT1.TAAR.2R.325.7tm_1.exons2.LR132022.2.Betta_splendens
MEEEAELCFPQLNTSCWKTKRPRSHTLLFYTVLSWIFLLTVTLNLLVIVSISHFRQLRTPTNFLLLSLAVSDFFVGLVMLFQIMLINGCWLLGDHMCTLYFALDYISSCTSIGIMLLISVDRYLAICDPLHYTTKVTPKRVHVCVLLCWIYSLIYVSIVMNDDFKQPGRFKSCDGECVLNNNLIHQFTDFIFIFLIPITVTMVLYVRVFVVAMAQARAMRSHIAAAPHLRSVTVTARKSEIKAARTLGVVILVFVLCICPYFCVTVTGQNAVVSAYSASFVLCLYYFNSCLNPLVYALFHPWFRKSIKLILTLQILKPGSCEANM
>LOCXPTAAR101.493.HIT1.TAAR.2R.326.7tm_1.exons2.LR132022.2.Betta_splendens
MMMMEEAELCFPQLNTSCWKTKRPHSQTLFIYTVLSCVSLLTVTLNLLVIISISHFIQLHTCTNILLLSLAISDFFVGFLWMFQIMLIDGCWLLGDLMCTIYYVLDYICTSTSVGILVLISIDRYVAICDPLHYSTKVTPKRVQACVSLCWFLSLFVLGVLLKDNLRSPGRFNSCVGECVIISNVSERVADLILTFIIPITVIIVLYMRVFMVAVSQARAVKSNIGALSLQNPQNTAMKSEIKAARTLGIVIAVFLLCICPYFCITLLDHLSLLNTSSVSFVICLVYFNSCLNPLIYVFLYPWFRKAITLLVTLKILKPGSRNTNM
>LOCXPTAAR102.503.HIT1.TAAR.2R.325.7tm_1.exons2.LR132022.2.Betta_splendens
KETELCFPLFLNSSCSKLKRPHAEVVFIYIVLSSISLLTATLNLLVIISISHFKQLHTPTNLLLLSLAVSDFSVGIIMCFQIILTNDCWFLGDLICTLYCTLEFVITSSSVGNMVLISVDRYVAICDPLHYHTKVTIRGVTNCTCLCWLCSVLYNSFIMRDNLKQPGKYNSCSGECVTVIDYIAGVFDLFLTFIGPVTVIIVLYLRVFVVAVSHARAMNPHVKTLMFQQSVAVHIKKSEIKAARTLGVVIVVFLTCLSPYYCSSLVGRNTLFGITSVPLETWLFYFNSCLNPVIYAFCYPWFLKSVKLIATFEILQPDSCNANIL
>LOCXPTAAR103.509.HIT1.TAAR.2R.321.7tm_1.exons2.LR132022.2.Betta_splendens
MDSLEETALCFPHLLNTSCRTATHSYFVSLLAYIGLSCISLLTVTLNLLVIISISHFRQLHTPTNLLLLSLAVSDFFIGFLMLIQIMLINGCWLLGDLMCSLYYVVDWIITSTSIGNMVLISIDRYVAICYPLHYSNKVTEKRVQVCICACWTCSALSNSFLLRDNLEHPGKYNSCYGECVVVIDYVAGVFDLFLSFIGPITLIMGLYLRVFMEALSQARAVRSHVVAVSPQGSISVTAKSFELKAARTLGVVILVFLICLCPFFCFSVTGQNTSSSAFVICLFYFNSCLNPVIYAFCYPWFRKSVKCIFTLKILQPDSCE
>LOCXPTAAR104.516.HIT1.TAAR.2R.324.7tm_1.exons2.LR132022.2.Betta_splendens
MNPSEETELCFPQLPNSSCRIAKRSSSLSLLIYTLLSSISLLTVTLNLLVIISISHFKQLHTPTSLLLLSLAVSDLFIGFVMLFQIMLINGCWLLGNLMCALYYLMACIVTSTSIGNMVLISMDRYVAICDPLQYSTKITQTRVQVCVWVLWMCSAVVGVLGLDLKHPSRYSICFGECVFVIDYINGRIDLFLSFIGPVTVIIILYMRVFIIAVSQARAMRSHVVTVTHSVSVTAKKSEIKAARTLGVVVVTFLICLCPYFSVTLTGQDTLLNSSSSAFVIWLFSFNSCLNPVIYAFFYPWFRKSVKLIVTLRILQPDSCETNI
>LOCXPTAAR105.519.HIT1.TAAR.2R.329.7tm_1.exons2.LR132022.2.Betta_splendens
MELLEETELCFPHFPNTSCRIAKSSQSATLLTYTLLSFISVLTMTLNLLVIISISHFKQLRTPTNLLLLSLAVSDFIIGFLMLFQMMTISGCWLLGDLMCSLYYVLACITTSASIGNMVLISMDRYVAICYPLHYPSKVNQKKAQVCICLCWTCSALSNSLLQKDSLEHPGMYKSCYGECVFVVDYISGRVDLFLSLIGPITVIVVLYMRVFIEAVSQARAMRSHTKTVCPQGSETVMAKKSEIKAARTLGVVILGFLICLCPYFSATLSGQDTLFNTSLSAFAICLLYFNSCVNPIIYSLFYPWFRKSIKTIVTLEILQTGSCEANII
>LOCXPTAAR106.537.HIT1.TAAR.2R.325.7tm_1.exons2.LR132022.2.Betta_splendens
EDTEFCFPHLLNASCVKSKRPQYETTLTYILVLSISLLTVTLNLLVIISISHFKQLHTPSNLLLLSLAVSDFIVGLLMLFQIELIDGCWLLGDIMCSLYLYLVYIITAASLGTMVLISVDRYVAICYPLHYSTKVTQQKVKIFISLCWLFSVMYQGMNVKDNLQQPGRFNSCFGECIIAFNCIARITDLVVSFIVPITVIVVLYVRVFVVAVSQAHAVRSHIAVVSLAPRSLKVTAKRSELKAARTLGVLIGVFLMCLLPYYCISLSGNDKIFETPAAAVVIYFYYFNSCINPAIYAFFYSWFRKSVKLIVTLKILQPDSCEVNM
>LOCXPTAAR107.541.HIT1.TAAR.2R.317.7tm_1.exons2.LR132022.2.Betta_splendens
ESTELCFPQLNTSCLKTKRPHYEATLTYILVFSVSLLTLFLNLLVIISISHFKQLHTPTNLLLLSLAVSDFFVGLLMLFQIVPIVGCWFLGDLMCTMYQYLAAVITSVSVGTMVLISVDRYVAICAPLYYSTKITQTRVKVCVCLSWKCSVIYYGLMLQDSLKQPGRYNSCLGECVFAFNHVSGVIDVVVFFIIPIILIVVLYMRVFVVAVSQAQAMRAHVVAVTRQHSAKVTAKKSELKAARTLGVVIVVFLICLCPYYCVSLTSPDTLLSASSAVFVIYLYYFNSCLNPVIYALFYSWFRKSVQLIVTLKILHSD
>LOCXPTAAR108.569.HIT2.TAAR.2R.318.7tm_1.exons2.LR132022.2.Betta_splendens
EDSELCFPQLLNASCIRTKRPHYETLLTNIVVISVSLFTASLNLLVIVSISHFKQLHTSTNLLLLSLAVSDFFMGLFMSFQIDSCWFFGNLICSLCQYLIYIISSACVGNMVLISVDRYVAVCYPLHYSTKLTENRMKMCVCLCWTCSALYQGVYLKDNLQKPGRFNSCLGECVLYISYVAGLVDVVLSFILPITVIIALYIRVFVVAVSQARAVRSHITSVSLTQRSVKVSAKKSELKAARNLGVVIAVFLTCLCPFYCVSLTDQDTLFSAFAIYLYYLNSCLNPVIYAFFYSWFRKSVKLIITLKILQPDSSQTNV
>LOCXPTAAR108.568.HIT1.TAAR.2R.321.7tm_1.exons2.LR132022.2.Betta_splendens
EDSELCFPQLLNASCIRTKRPHYETLLTNIAVASVSLLTVFLNLLVIISISHFKQLHTPTNLLLLSLAVSDFFMGVLMFFHFDGCWFLGNLMCSLYQYVAFIIGSVSVGTMVLISVDRYVAVCYPFHYSTKLTKKRVKVCVCLCWSCSVIYTGLYLKDNLHQPGRFNSCFGECVILVNYVAGLVDVVVSFVAPITVIIVLYIRVFVVAVTQARALRSHMAAVSVQHSVRVTALRSELKAARTLGVVIAVFLMCLCPYYCVSLIGQDTLLSASSAAFVIYLYYFNSCLNPLIYAFLYPWFKKSVKLIVTLKILQPDSCEANM
>LOCXPTAAR109.593.HIT1.TAAR.2R.323.7tm_1.exons2.LR132022.2.Betta_splendens
EDSELCFPQLLNASCIRTKRPHYETLLTNIAVASVSLLTVFLNLLVIISISHFKQLHTSTNLLLLSLAVSDFFVGLLFMFQMVLIDGCWFLGDLMCSLYQYLDYVISSTSVGNMVLISIDRYLAVCHPLHYSMKVSPHRVKVCVCLCWICSVIFQTLVLKDNLHQPGRFNSCVGECVIVVNYVAGVADVIFSFVAPITVIIVLYIRVFVVAVTQARALRSHMAAVSVQHSVRVTALRSELKAARTLGVVIAVFLMCLCPYYCVALTGQDSLINTSSAAFVICLYYFNACLNPVIYSLFYPWFRKSIKLIVTLKVLQPDSCKVN
>LOCXPTAAR110.620.HIT1.TAAR.2R.324.7tm_1.exons2.LR132022.2.Betta_splendens
EDSELCFPQLLNASCVRPTRRHYEATLTYVLLFSVSLLTSSLNLLVIISISHFKQLHTSTNLLLLSLAVSDFFVGLLFLFQMVLIDGCWFLGDLMCSLYQYLDYVTSSASAGTMVLISIDRYVAVCHPLLYATKVTPHRVHVCVCLCWICSVIFQTLVLMDNLHQPGRFNSCVGECVFVISVIAGVADVIFSFVAPITVIIVLYIRVFVVAVTQARALRSHMAAVSVQHSVRVTALRSELKAARTLGVVIAVFLMCLCPYYCVALSSQDNSMNASSAAFVICLYYFNSSLNPVIYALFYPWFRKSVRHIFTMRLLQQDSCETNL
>LOCXPTAAR111.628.HIT1.TAAR.2R.323.7tm_1.exons2.LR132022.2.Betta_splendens
LKDSELCFPQLLNASCIRTKRPHHEALLTYVLVVSISLLTTFLNLLVIVSISHFKQLHTSTNLLLLSLAVSDFFVGLLLSFQLVLIGGCWFLGDLMCSLYQYLDYVISSVSVGNMVLISIDRYLAVCHPLLYATKVTPHRVHMCVCLCWICSVIFQTLVLMDVLSQPGRFNSCAGECVFVINHIAGVADVIFSFVAPITVIIVLYIKVFVVAVTQARALRSHMAAVSVQHSVRVTALRSELKAARTLGVVIAVFLMCLCPYYCVALTGQDNLINTSSAALCLYSFNSCLNPVIYAFFYPWFRKSIKDILTLTILQPNSCERNM
>LOCXPTAAR112.633.HIT1.TAAR.2R.326.7tm_1.exons2.LR132022.2.Betta_splendens
EDSELCFPQLLNASCVRPTRRHYEAGLSYILVVSISLLTTILNLLVIVSISHFKQLHTSTNLLLLSLAVSDFFVGPLLLFQVMFVDGCWLLGDLLCSLCQYVAYVLSSVSVGTMVLISIDRYVAVCRPLHYSSEITQTRVQACVSLSWICSVIFQTLVLMDNLHQPGRFNSCVGECVIVVNYVAGVADVIFSFVAPITVIIVLYIRVFVVAVTQARALRSHMAAVSVQHSVRVTALRSELKAARTLGVVIAVFLMCLCPYYCVALTGQDNLISASSALYTFVTNLYSFHSCLNPMIYAFFYPWFRKSINIIVTLKVLQPESGDANV
>LOCXPTAAR113.645.HIT1.TAAR.2R.326.7tm_1.exons2.LR132022.2.Betta_splendens
LKDSELCFPQLLNASCIRTKRPHYEALLTYVLVVSISLLTAFLNLLVIVSISHFKQLHTSTNLLLLSLAVSDFFEGLMLLFQMVLIDGCWFLGDLMCSLYQYLAATVTSASVGTMVLISIDRYVAVCHPLHYSEITQRRVKLCDCLCWICSVIFQTLVLMDNLHQPGRFNSCVGECVIVVNYVAGVADVIFSFVAPITVIIVLYIRVFVVAVTQARALRSHMAAVSVQHSVRVTALRSELKAARTLGVVIAVFLMCLCPYYCVALSSQDNSMNASSAAYNFVVCLFCFNSCLNPMIYTFFYPWFRKSIKLIVTLKILEPDSCQTNV
>LOCXPTAAR113.646.HIT2.TAAR.2R.325.7tm_1.exons2.LR132022.2.Betta_splendens
EDSELCFPQLLNASCVKPTRPHYEATLTYTMLISISLLTSSLNLLVIISISHLKQLHTSTNLLLLSLAVSDFLVGPLLFFQMVLIDGCWFLGDLMCSLYQYLAATVTSASVGTMVLISIDRYVAVCHPLHYSEITLERVHVCVCLCWICSVIFQTLVLMDNLHQPGRFNSCVGECVIVVNYVAGVADVIFSFVAPITVIIVLYIRVFVVAVTQARALRSHMAAVSVQHSVRVTALRSELKAARTLGVVIAVFLMCLCPYYCVALSSQDNSMNASSAAYNFVVCLFCFNSCLNPMIYTFFYPWFRKSIKLIVTLKILEPDSCQTNV
>LOCXPTAAR115.654.HIT1.TAAR.2R.328.7tm_1.exons2.LR132022.2.Betta_splendens
LEEDDELCFPQLFNSSCTKPKRSELEAVLTYITLSSISLLTTTLNMFVIISISHFKQLHTPTNFLLLSLAVSDFFVGLIMFFQIVLIDGCWFLGDATCSAYQYVAYVITSASVGTMVLICVDRYVAICDPLRYSVKVTQGRVQACVCLCWTSAVAYQSVLLRDNLDQPGRFISCAGECVNAGNYIAGLADLFFSFVGPVAVTVVLYMRVFAVAASQARAMRSQAAAVSLQGSVTVTVKRSELKAAVTLGVVVAVFLVCLCPYFIYIVILTAGGTLVNASSAAFVICLFYFNSCLNPLIYAFFYRWFRKCLKVIVTLQILQPDSSEANV
>LOCXPTAAR117.658.HIT1.TAAR.2R.318.7tm_1.exons3.LR132022.2.Betta_splendens
ALCFPQFNTSCRKWSRPQTEALLIFSLQSAVALLTGVLNLLVIVSLTLMRTLHTSTNLLVLSLAVADFLVGSLQMPIEIILSQGCWLLSDFLCLLNAFLSYFLVSVSVGNLVLISVDRYVAICEPMFYSTKVTVGRVQLCVCLCWLFSAVHSSWILRDFIQQQHSYDFCYGEQIVTITYAQVAVDFMVTFLGPFVVISCLYVRVFVVAVSQARAVRSHLAALRRSEAVKPKKSELKAARTLGVVVLVFLLCSAPYYFSSVSAEKSSTEATSTVIWLLYSNSCLNPVIYTFFYSWFRKAIKHIFTLQILQSESREAKLL
>LOCXPTAAR117.666.HIT1.TAAR.2R.318.7tm_1.exons3.LR132022.2.Betta_splendens
ALCFPQFNTSCRKWSRPQTEALLIFSLQSAVALLTGVLNLLVIVSLTLMRTLHTSTNLLVLSLAVADFLVGSLQMPIEIILSQGCWLLSDFLCSVNFFLSYFLVSVSVGNLVLISVDRYVAVCEPMFYSTKVTVGRVQLCVCLCWLFSAVHSSWILRDFIQQQHSYDFCYGEQIVTITYAQVAVDFMVTFLGPFVVISCLYVRVFVVAVSQARAVRSHLAALRRSEAVKPKKSELKAARTLGVVVLVFLLCSAPYYFSSVSAEKSSTEATSTVIWLLYSNSCLNPVIYTFFYSWFRKAIKHIFTLQILQSESREAKLL
>LOCXPTAAR118.669.HIT1.TAAR.2R.328.7tm_1.exons3.LR132022.2.Betta_splendens
MEPLEDAGVCFPQLNASCRKTARPRSEAVLVCSLQSSVALLTVVLNLLTHFSAWHKPQQLHTSTNLLVLSLAVVDLLVGLLQMPIEIILYRGCWLLSDFICALNFSLSYLLVSVSVGNLVLISVDRYVAVCEPMFYSTKVTVGRVQLCVCLCWFCSAVHSGWILRDFVKRQQHNRLEFCYGECVVAITYAQVAVDFMVTFLGPFVVISCLYVRVFVVAVSQARAVRSHLAALRRSEAVKPKKSELKAARTLGVVVLVFLLCSAPYYFFSVAAEVNSISGTSVSLWLLYFNSCLNPLIYTFFYPWFRKAIKHIFTLQILEPESCEANIL
>LOCXPTAAR119.676.HIT1.TAAR.2R.327.7tm_1.exons2.LR132022.2.Betta_splendens
MDKTELCFPDLHNLTCSRSERVRSTFLTSLLSSMTAVTVLLNLLLIVSISHFRQRPLHTATNYLVFSLAVTDFLMGLLQMPTELLLYQGCWLHGDALCVVNFLFGEFLVSVSIGNMVLISVDRYIAVCEPMFYSTKVTVKRVQLCVCLCWLFSAVHSSWMIRDMFSDDPKYDLCSGECVVVLRLFENAFDTAVTFLGPITVIVLLYSRVFAVAVAQAQAMRSQIAAFSLKRSEAVRPKKSELKAARTLGVVVVVFLFCYSPLCLITVGILNNPTWELSTTLQYWLIYCNSLLNPLIYAFVYPWFRKSMKHIVTLQILQPNSSETNVL
>LOCXPTAAR119.677.HIT2.TAAR.2R.326.7tm_1.exons2.LR132022.2.Betta_splendens
MDGDELCFTQLNASCSRTRPRSRLSAVLLALVAVLTVVLNLLVVVSISHFRHGAQLHTTTNLLVFSLAVTDFLLGFLQMPSVLVLYQSCWLLGNFICDVNFFMGGFLVSVSVGNMVLISVDRYVAVCEPMFYSTKVTVKRVQLCVCLCWLCSVVHSSWLLRDFFKQQHRYDFCSGACAAEFKLSEVAFDTAVTFLGPVAVIVLLYVRIFAVAVSQARAMRSHVTAFAAKRSEAVRPKKSELKAARTLGVVIVVFILCYSPFCVIIVGIMNNSTWAFDATIQYWLVYSNSCLNPLIYAFVYPWFRKSIKHIVTLQILQPNSSEANVL
>LOCXPTAAR120.682.HIT1.TAAR.2R.327.7tm_1.exons2.LR132022.2.Betta_splendens
MAPLEAAELCFPELNASCRKPQQRRSGAAPLSVLLSCISLLTVLLNLLVIVSISHFRQLHTPTNLLLLSLAVSDFLVGFLLMPVRILLLDGCWFLGNSLCGLFYYVSFVLTSASVGNMVLISADRYVAICDPLGYSTKVTHERVRVCVCVCWACSVSYNGSILHDFLMHPDAYNSCYGECVAVINYVTGAVDVVLTFIGPITVIIVLYVRVFVVAVSQARAMRSQIVSLQGSVGAVSKTSERKAAKTLGVVVVVFLLCFCPYFYPSLVGQDMSTSVMFSVFGVWLLYCNSCLNPVIYALFYHWFRKCVKLIVTLQIMQPDSCDAHML
>LOCXPTAAR123.689.HIT1.TAAR.2R.326.7tm_1.exons2.LR132022.2.Betta_splendens
AELCLPQLNASCRRSLQPRSEAVLVCSLQSLVAMLTVLLNLLVIVSISHFRQRPTPPHLHTSTNLLVLSLAVVDLLVGLLQMPIEIILYRGCWLLSDFICTVNFSLGYLLVSVSVGNLVLISVDRYVAVCKPMFYSTKVTVGRVQLSVCLCWFCSAVHSCWILRDFLREQDGLSFCYGECVVAVTYAQVAVDLVVTFLGPFVVVTLLYVRVFVVAVSQARAVRSQVEAVALPCSEAPKPRKAELKAARTLGVVVLVFLLCSAPYYIFTIATEISSIGGTSAAIWLLYSNSCINPVSYTFFYPWFRKSIKLIVTLRILQPGSCDTNM
>LOCXPTAAR121.698.HIT1.TAAR.2R.323.7tm_1.exons2.LR132022.2.Betta_splendens
MEEAELCFPQLNTSCWKAKRPRAPAALIYILPSCVSLLTVSLNLLVIVSIAHFKQLHTPTNLLLLSLAASDLVVGLLWLFQIMLIDGCWLLGDLMCTLYCAVDFITTSTSIGIMVLVSVDRYVAVCHPLHYSSRVTHRRVEVCVGLCWLSSLCLLWVVMTDNMKEPGRFKSCTGECVIVVKFVEQTLNLICSFIAPITVIIVLYIRVFVVAVAQARALRSHIASVSLQCSVKVRVKKSEMKAAVSLGVVVLVFVLCICPYYCVALMGTLLSASSAAFVICLFYFNSCLNPVIYVLLYPWFRKSIRLIATFQILKPGSSLCNVL
>LOCXPTAAR124.250.HIT1.TAAR.2R.313.7tm_1.exons1.LR132014.2.Betta_splendens
IHPCYETDNTTYAFTANPSVICVSVYIFLGLLSVSTICGNLLVIVSVIYFKQLHTPTNYLVLSLSVSDLLVGVLVFPFSMAFTVTSCMYQEDFFCKIRDSLDVSLCTSSILNLCCISIDRYYAVCQPLTYRTKINVHFTAIMILVSWGISVLIGIGIIIAGFSQGTCEDVCSVDVAMANTMGPVFSFYLPAIIILCIYLKIFLVAQKQVNSIQSTKSGANVSKIEKKATKTLATVMGIFLLCLTPYFLCVVFQPLAYSPPPASVIEALNWLTLSNSMLNPLIYAFFYSWFRSASQMILSGKLFHGDFANTKLF
>LOCXPTAAR131.251.HIT1.TAAR.2R.313.7tm_1.exons1.LR132014.2.Betta_splendens
ITNINSCFGIDISYTLTSMHALCMLLYIFLGSLSIVTVCGNLLVIISIVYFKQLHTPTNSLILSLAVVDLLVGILVCPLTIKFSTTACLYHYDMFCKIRTTFGTSLCTCSILHLCCISIDRYYAVCQPLTYRFTMNNRVIVIMTLMSWAVSAFIGVSMITSRSQQNNCGTICLNRVKLLSIVSLIFAFYLPMIIMLSVYLKIFQVAQRQVFRIQSTKLGNNVSKMERKATKTLTIVMGVFLMCWLPYFICTTLLILINVSLPYAVLELLTWLALCNSVLNPFIYAFFYSWFRTSFKLIISGRIIQCDCTNLKL
>LOCXPTAAR125.252.HIT1.TAAR.2R.305.7tm_1.exons1.LR132014.2.Betta_splendens
ILINSTSTACVLLYVYLGCLSVVIVCGNLFIIISIIYFKQLHTPTNSLILSLAVADLLVGLLVFPFNTRFTVSFCLDRGHLYCKLRNAFDVTLSTTSILNLCCISIDRYYAVCQPLTYRAKMSFHVVGTMILVTWGISILVAIGFLVSEFNYEKCEKSCLIDILLANILGPILGFYVPVIIMLCIYLKIFLVAQRQARSIQNKSCQMRTFGSTVSKLERKATKTLATVLGVFLMCWTPFFLCFSFQLFHNVSVPPAVFETLNWFTLSNSMLNPFIYAFFYSWFRAAFRIIVSGKIFQGDFANAKL
>LOCXPTAAR130.253.HIT1.TAAR.2R.315.7tm_1.exons1.LR132014.2.Betta_splendens
CYELDKRFYILINSTSTVCVFLYVFLGCLSVVIVCGNLFIIISIIYFKQLHTPTNSLILSLAVADLLVGLLVFPFNTRFTVSFCLDRGHLYCKLRNTFDVTLSTASILNLCCISIDRYYAVCQPLTYRAKMNFHVVGTMILMTWTVSVLVSVGFLVSEFNYEKCEKSCLIDILLANILGPIFSFYVPVIIMLCIYLKIFLVAQRQARSIQNKSCQMRTFGSTVSKLERKATKTLATVLGVFLMCWTPFFLCFSFQLLHGVSVPDSVFETLNWFALSNSMLNPFIYAFFYSWFRAAFKIIVSGKIFQGDFGNTKLT
>LOCXPTAAR127.254.HIT1.TAAR.2R.305.7tm_1.exons1.LR132014.2.Betta_splendens
ILINSTSTACVLLYVFLGCLSVVNVCGNLFIIISIIYFKQLHTPTNSLILSLAVADLLVGLLVFPFNTRFTVSFCLDRGHLYCKLRNTFDVTLSTASILNLCCISIDRYYAVCQPLTYRAKMNFHVVGTMILMTWTVSVLVSVGFLVSEFNYEKCEKSCLIDILLANILGPILAFYVPVIIMLCIYLKIFLVAQRQACSIQNKSCQMRTFGSTVSKLERKATKTLATVLGVFLMCWTPFFLCFSFQLLHGVSVPDSVFETLNWFALSNSMLNPFIYAFFYSWFRAAFKIIVSGKIFQGDFGSTKL
>LOCXPTAAR128.255.HIT1.TAAR.2R.305.7tm_1.exons1.LR132014.2.Betta_splendens
ILINSTSTVCVFLYVFLGCLSVVIVCGNLFIIISIIYFKQLHNPTNSLILSLAVADLLVGLLVFPFNTRFTVSFCLDRGHLYCKLRNTFDVTLSTASILNLCCISIDRYYAVCQPLTYRAKMNFHVVGTMILMTWTVSVLVSVGFLVSEFNYEKCEKSCLIDILLANILGPILAFYVPVVIMLCIYLKIFLVAQRQARSIQNKSCQMRTFASTVSKLERKATKTLATVLGVFLMCWTPFFLCFSFQLLHGVSVPDSVFETLNWFALSNSMLNPFIYAFFYSWFRAAFKIIVSGKIFQGDFGNTKL
>LOCXPTAAR129.258.HIT1.TAAR.2R.305.7tm_1.exons1.LR132014.2.Betta_splendens
ILINSTSTVCVFLYVFLGCLSVVIVCGNLFIIISIIYFKQLHTPTNSLILSLAVADLLVGLLVFPFNTRFTVSFCLDRGHLYCKLRNTFDVTLSTASILNLCCISIDRYYAVCQPLTYRAKMNFHVVGTMILMTWTVSVLVSVGFLVSEFNYEKCEKSCLIDILLANILGPILAFYVPVVIMLCIYLKIFLVAQRQARSIQNKSCQMRTFASTVSKLERKATKTLATVLGVFLMCWTPFFLCFSFQLLHGVSVPDSVFETLNWFALSNSMLNAFIYAFFYSWFRAAFKIIVSGKIFQGDFGNTKL
>LOCXPTAAR130.259.HIT1.TAAR.2R.313.7tm_1.exons1.LR132014.2.Betta_splendens
CYELDKRFYILINSTSTVCVFLYVFLGCLSVVIVCGNLFIIISIIYFKQLHTPTNSLILSLAVADLLVGLLVFPFNTRLTVSFCLDRGHLYCKLRNAFDVTLSTASILNLCCISIDRYYAVCQPLTYRAKMNFHVVGTMILMTWTVSVVVSVLVSEFNYEKCEKSCLIDILLANILGVIFSFYVPVVIMLCIYLKIFLVAQRQARSIQNKSCQMRTFGSTVSKLERKATKTLATVLGVFLMCWTPFFLCVSFQLLHSVLVPDSVFETLNWFALSNSMLNPFIYAFFYSWFRAAFRIIVSGKIFQGDFGNTKLT
>LOCXPTAAR131.260.HIT1.TAAR.2R.323.7tm_1.exons1.LR132014.2.Betta_splendens
TTFLTNTHPCYARDNFTYILTTTPSVTCVVLYIFLVLLSVVTVCGNLLVIISVIYFNQLHTPTNYLVLSLAVADLLIGVLVFPFSMAFSLSSCLYHEHLFCKIRSSFDITLSTCSILNLCCISVDRYYAVCQPLAYRTKISYHGVVIMITVSWGVSAFIGISVIIAGLSNGTCADRCLIDVLMANTIGPLLSFYLPVIIILCIYLKIFLVAQRQTHKIQSTICQSTKSGAAVSKLERKATKTLATVLGVFLLCWTPFFLCITFLPFTNNSVPVSVIETLNWLTLSNSMLNPFIYAFFYSWFRAAFRMIISGKILKGDFANSKL
>LOCXPENSATEP00000036589.1.11.HIT1.Ora.1R.277.V1R.exons1.LR132018.2.Betta_splendens
RRLLPPDAILLHLACSNLLVVGVRCLLVTVASFGAEGIFGDASCKAVVFTYRTFRAFSIWLTLVLSAYQCLSVAPPGSRWLSVRAAAARYLGLVFLFLWVFNICMSLESILFCVAKHNDSSQIGNGYNLQFCYLLFPSKLSKDVNTGAQVTRDAVPMALMTVTSVIILLFLYKNSQRVKGLRGGGTGTGGGGGAAEQRAAKSVVALVTLYVVFYGVDSGLTVYMLTVRRTMSSSLVTDLRVFFSTLYAAVSPLLIIASNRKVSGSLRCAAHRKWAQE
>LOCXPENSPFOP00000020313.1.6.HIT1.Ora.1R.298.7tm_1.exons1.LR132014.2.Betta_splendens
MEHTFVVLLSIRILISCLGLVGNVLLIAAVALTKHSPVKSFELFLLGLATANLEEILIVSIYDVILLKMFHSLGTWWCGSFRFLTMFGEEASIYFSVLISFFRYEKMRDASKRANVPVYLDSLKSAWMVSGICVMLSTLLSFPMFFISLQSPAENITTDRSTCPPDFFQCQRFRPQINCFYKYLFVVMCNLLPLIIITATSCLTLQALVSQGKTVTPELGLHGSSHSGKGPWFQRSTIDVLAAMILFQVVWIFYLVLQLTSDFSDLHFKSEIKFFIAICYTSICPYVYGIGGHLFSLK
>LOCXPOra1.4.HIT1.Ora.2R.309.TAS2R.exons4.LR132018.2.Betta_splendens
RLLGSPAQTALYTVLLGLAVVGNATVALVVGRSVVTKHGGAGCSDAIILNMALSSLLVSSTRNMAVLVSDWGYEMPATKMLCQLLMGVWVWLRSVNVWSTFCLSAFHLLTLRRARPTHGSLRRAVPAALPMSLGLIWLLNFLLSTPAFIFSTNGGVNVTESLILVSSTNRPVLRCVSDFPSVHSGLAFATTSLVIHEMTPVVLMAFTSLSSLHTLYNHGRKHPLERNAVRRVPAELRAAKVILSLVMLFVASWGTSVISVTYFNYNRSSSTEFLRVITRFCNVAFLSLSPAVLAFGHRGLRSFIRSVLA
>LOCXPOra3.5.HIT1.Ora.2R.323.7tm_1.exons2.LR132018.2.Betta_splendens
VLTVTWTSRRPPRRHARDPPPQPAVPQGHHHGTEAPEHGGGELGHGEQPLGEGAAVVVVVGDGGQLHGPAAHEQRHQRRDHVRRLALRRPARLRVRLAPDGSRVPDQSAERRQVGAEHQQQRQRLVERQRRRGEGGALAPRGELPHAAQQGARGAADHHQLHGGVAADVGAVGQRGRREGQVGPPHQPQRPPHPPPRPPLGQRPGGHAPPPHGGAVEDAERQRRPAAHAAPPHPQQHEHAAPAGGQRHAEAQVRHEYGDGAEERRQQVGERQVRQDGVGRRESPRRTLAGGLKHHMDDQDVPQDAGEDQEPEQNRVYSQISSH
>LOCXPOra3.5.HIT1.Ora.2R.323.7tm_1.exons2.LR132018.2.Betta_splendens
MTRDLTVDAVLFGFLVFSGILGNILVIHVVFQSASESPSRRLPPSDTILAHLSLANLLTSLFRTVPIFVSDLGFSVSLSPGWCRVFMLLWVWWRGVGCWATLALSVLHCATVRRRRVASGPLAQRRARRGVWGALGLVWGANLALSAPALAYGAHVSGNATVQLMVISCTTRPLLGCVWEFPARRQGAAFASASLALNEALPLLLMLGTNLATLRALVGHARAVRGEADAQASGAAERKAAHVITALVALFVCCWAVQLAAVTYYNHNGGALTEGLLTVAQFSASVFGGFSPMVVALGHGRLRRRIASMAARWTAARPCHGED
>LOCXPOra4.6.HIT1.Ora.2R.313.V1R.exons1.LR132018.2.Betta_splendens
MDLCVTIKGVSFLLQTGLGVLGNAAVLLAYANILLTETKLLPVDVILCHLAFANLMLLLTRCVPQTMTVFGMTELLNDAGCKVVIYAYRISRALSVCITCMLSVFQAVTIAPTGPHLARLKPALPSLVLPTFAGLWILNMAICIAAPFFSMAPRNGTVPAFTLNLGFCHVDFRDNLSYVINGVAVSGRDFAFVALMLGSSGYILLLLHRHSRKVRQIRRAQSGGSETRAAKIVVTLVILYVVFFGIDNVIWIYMLTVEKVSLVVADMRVFFSSCYASISPYFIMSSNKKVKAKIVCAAEQSQLSADSQRPDDK
>LOCXPSalmoOlfC.17.5.382.HIT1.OlfC.1R.794.ANF_receptor.exons6.LR132006.2.Betta_splendens
LIWFLLVIPMGNGDSLCRLRAFAQPPELAKDGDLVIGGIFSFRTGQEYVMNMFQKIPEVRKCYNLNLREFKFAQTMIFAINEINRNPDMLPGVKLGYKIYDNCGTMDILRAALALLSGLKGEISGSSCSEIESVQAVLGHSGSGPTIAIEQVLARFHIPVISHFATCACLSNRNEYPTFFRTIPSDYYQSRALAKLVMYFGWTWIGAIASDNEYGLSGITAFIQAARELGVCIEYSELFVSTDPPDSLQRIVRIIRQSSSKVIMAFMSHREITLLATELFRQNVSDLQWVGSDAWITDPSLAESEGHSILVGSLGFVVTNTVIPGLEDHLRQLHPSQFPNSQFVRDFWEHTFDCSLNKTADTQWKLCSGSESLQGDQSYFTDVSELRFISNVYKAVYAVAHALNNLLTCKEGDDPSYNGNCPDTKNIEPWQVLQYLNTVNFTHKEGERVYFDSNGDSPARYDLVNLQTTRKGGMEGVTVGIYDASLPDTNQFIMNNIPIVWGNELNKVPESVCSKSCLPGTSKVLQRGRPICCYDCMPCPAGEISNLTTIFHQHRETPLVRANNSELSFLLLFSLTLCFLCSLTFMGRPSEWSCMLRHTAFGITFVLCMSCVLGKTLVVLMAFRASLPGSNAMKWFGPTQQRLGILLFTLIQVVICVLWLTINPPFPYKNMNHYKEKIIFECALGSAVGFWAVLGYIGFLALFCFFLAFLARKLPDNFNEAKFITFSMFIFCAVWITFIPAYVSSPGKFTVAVEIFAIQASSYGLLICLFLPKCFIILIRPQYNSKKHIMGKSS
>LOCXPDreOlfCc1.238.HIT1.OlfC.1R.738.ANF_receptor.exons16.LR132006.2.Betta_splendens
MSMETRALLLGLCAFLCLSGSALATTCKLKAKFNLSGYKNTEKKRVIIGGMFPVHRHIASNDGNTSKLPTSSGCEGFNFRTFRWMQTMLFAINEINRNKYLLPNTELGYVIYDSCFTISKAVEGTLTYLTGQDEAVPNYRCGDGAPQAGLVGAGGSDLSIATARILGLYHFPQVSYCSTCSALESKFQFPTFLRTVPNDRHQSTAMAKLVLHFGWTWVGAIAADDDYGKYGIKDFKDQVEEAGVCISFSETLPKVDSPLDIQRIVKTVVESTAKIIVVFSSDVDLSPLITELLLHNVTNRTWIASEAWVTSAVINRPSVSALLGGTLGFGVKRADIPGLREHLLSLDPYADPLTEEFWETLFNCTLSRAARSVPDGLCTGRESVAKMNNTYSDVSQLRITYSVYKAVYVVAHALHNLEYCEEGRGPFVGNSCANISNFEPWQLMYYVKNVYYRAPNTKEEIFFTDGDVEGFYDIINWQVDSDGGIAYVTVGHYNGSEAPEARMTLKNDSIIWNNQGSQPPRSVCNENCQPGTRKGIRQGEPVCCFDCIPCADGEISNTTNARECILCSGDYWSNDARDACVPKIIEFLAFGEPLGITLIAISAFGALVTIAVVGVFVVHIGTPLVKANDALLSFTLLVSLVVTFLCSIVYLGEPQRWSCMTSQVALALGFALCLSSIMGKAVVLMLRAQALKAARLKAKAAAKAAKAAARAAASGGGPDPEPEPIPTWTSSPLATRGR
>LOCXPOlfC1.143.HIT1.OlfC.2R.861.ANF_receptor.exons11.LR132006.2.Betta_splendens
LGLAPVEPTICSRRGAANKECISLDGDVIIGGLFNLHYMPLAIEQSFTKLPPYGPCTGLDLEPLKYMYAMAFAVEEINLNSSLLPGVKLGYQMCDYCGRYPWALKAALSLVGGDTHSCNSAPVSASNEQPGQAASDQSVSLLIGASSSATGTMLSRTLGPLSVPVISYLASCPCLSDRHQFPNFFRTIPSDVYQARAMAQLAIHFHWTWTGAVLVDSDYGHLAIQVFQEEVEGKGVCLEFIEMIRRETILSDATRVAQTIEASAAKVILIFCWHTDVKQVFLELAKRNVTDRQFLASEAWSTSDNLLQDAAISKVASGVLGVAIRSSTVPGFENYLRTLHSSHRTSDIFLKEFWEMEFGCNSKPESFSSNFSSPLETKSNHSTPLCSGVESLAGGQHPFTDTSQLRVSYNVYLAVYAAAHALHSLLSCTGEHDLARNVSTCSSPTNIRPTELLQHLNKVNFTTPQGENFYFQGADIPAKYDLVNWQTTPEGTQKLVLIGRVDGFEIHLNESAIQWSTGKKQVPVSVCSESCPPGTRIANRKGEPICCFDCIPCADGEISNKTDSLQCGRCPLEFWSNTNRTACVPRQLDFLSFNETLGITLTTAALSGIAVTTVVFVVYLYYHQTPVVRANNSELSLLLLVSLKLCFLCSLVFIGHPSVWSCRFQQAAFGISFVLCVSCLLVKTMVVLTVFRSTRPGAEALLKWFGPSQQRGSVCIFTCIQIIICTVWLSLCPPEPKRDLGFHGSKVTLQCAMASVVGFSLVLGYIGFLACTCLLLAFLARKLPDNFNEAKLITFSMLIFCAVWVAFVPAYVSSPGKYSVAVEIFAILASSYGLLLCIFAPKCFIILLRPEQNTKRSLMAR
>LOCXPOlfC2.216.HIT1.OlfC.2R.876.ANF_receptor.exons12.LR132006.2.Betta_splendens
MTCLSWLFTLWTSSVPTLLLVGLMGRQLGFKVGLQVVHTVACSRWSAPSDQGLFQDGDVIIGGLFNLYYNPPVIDHDFTQLPYYKSCTGLQNLPLQYVYAMVFALEEINHSTTLLPGLKLGYRIHDSCAIPLWAVQAALSLIGRNSTSCDSTGAPEVYGKGNNKDQPVPVIIGGDSSVTAQILSKILAPFSVPLVSYTASCSCLSDRTEYPNFFRTMSSDFYQARAIAQIAIRYRWDWIGTVAINTNYGLSALKTFQEETEKEGVCVAFMEIMNRESIVSDSRRAALTIQASTAKVILVFAWYTDVWELFLQLAELNVTGRQFIASEAWSTSGDILQDITVRNVAQGVVGVAIRNSNIPGFDKYLRGLNPSQRPNDNFLRQLWKNLFGCSPVAAPFEASLPPCSGTESLQGVQHPFTYTSELRVTHNVYLAVYAVAYALHNLLCPSRDSPLGNNSCSILKDIKPIEVLQQLNQVNVTTPQGENFYFHGADIPAKYDLVNWQTTPEGSLKLVLIGRVDGLDIHLNESAIQWSTGTNQVPVSVCSESCPPGTRMANRKGEPICCFDCIQCADGEISNKTGSIQCERCPLEFWSNAGRTACVHRQLDFLSFNETLGITLTTVSVSGVIVTTAVFVVFLHYRQTPVVRANNSELSFLLLVSLKLCFLCSLVFIGRPSVWSCRFQQAAFGISFVLCVSCLQIKTMVVLAAFRSTRPGAEALMKWFGPGQQRGSVCIFTVIQVIICVIWLSFSPPVPQPDFQIAGLKVTLKCAMASVVGFSLVLGYIGLLACTCLLLAFLARKLPDNFNEAKLITFSMLIFCAVWVAFVPAYVSSPGKYSVAVEIFAILASSYGLLFCIFAPKCFIILLRPEKNTKKSLMAR
>LOCXPOlfC3.262.HIT1.OlfC.2R.895.ANF_receptor.exons11.LR132006.2.Betta_splendens
MFGFFWFFSLWTSLGPSLLLVELMGRQLGFSVGLQGAQTVACSRWGKTSNEGLFQNGDVVIGGLFNLHYQTPAIDHDFAQLPYYKPCTGLQYPSLQYMYVMVFALEEINANKTLLPSVKLGYRIFDCCGRPPWALQAALSLAGGDSTTCNYTNDITRYEEDVDQRAASTDDHRVPIIIGAASSITSEILTRTLRPVSVPLVSYLSSCPCLSNRLEYPNFFRTIPSDVYQARALSQLARRFNWTWIGAVVEDNSYGHTAIKIFQEETQEAGVCVAFIETVNLESISSDARRVALAIKASTARVILVVTWYTNVQELFLHLAKINVTDRQFIASEAWSTSGDLLQNPVTRKVARGVVGVAIRRSTVPGFETFLRSLNPLHRPFDGFLREFWEAEFKCSPGAVALLPSQPSNVSASVSVQGSSLPPCSGKETLEGLKNILTDVSQLRVSYNVYLAVYAAAQALHSLLSCPNRDSNSTCSSPNSIKPKELLQHLNKVNFTTPQGENFYFQGADIPAKYDLVNWQTSPEGTQKLVLIGRLDGFDIHLNESAIQWSTGTNQAPSSVCTDSCPPGTQRSTRKGEPVCCFDCIPCADGEFSNKSGSFQCEHCPSEFWSNHNRTACVPRQLDFLSFNDTLGITLTTAALFGATVTTVVFVVFLCNHQTPVVRANNLELSFLLLVSLKLCFLCSLVFIGRPSVWSCRFQQAAFGISFVLCVSCLQIKTMVVLAAFRSARPGAEALMNWFGPSQQRGSVCFLTCVQIIICTVWLFLCPPEPKRDLGFQGSKVTLQCAMASVVGFSLVLGYIGLLACTCLLLAFLARKLPDNFNEAKLITFSMLIFCAVWVGFVPAYVSSSGKYTVAVEIFAILASSYGLLLCLFAPKCFIILLRPERNTKKHVMSR
>LOCXPOlfC4.300.HIT1.OlfC.2R.896.ANF_receptor.exons12.LR132006.2.Betta_splendens
MCYFSWHLTLWMYSITSLLLFVGLVSQMLEPTEELLGTQTVACSRWGAPSSPGLFQDGDVVVGGLFNLHYQTPDIDHDFTKMPNYKQCTGLDYGPLQYMYTMIFTLEEINHSETLLPGMKLGYRIFDTCSRPPWAPQAALSLAGGDSIICSYTEDSAGGAHEAKCYHLDDHPLPLIIGADSSLTTAMLSEILGPVSVPLISYIATCPCLSNRLQYPNVFRTIPSDIYQARAIAQLVIQHNWTWIGAVVANSNYGQTALKIFQEETQGAGVCLAFIEIINRENIASDAKRAAFTIQASTARVILVVNWYTDVRELFLQLAKINVTDRQFIASEAWSTSGDLLQNLVTRKVARGVVGVAIRSSTIPGFETFLRSLNPLHRPFDRFLREFWETEFKCSPGAAAVALLPSQPSNVSASVSVQGASLSPCSGTETLEGLKNLLTDVSQLRVSYNVYLAVYAAAQALHSLLSCPNRDSNSTCSSPKSIKPKELLQHLSKVNFTTPQGENFYFQGADIPAKYDLVNWQTTPEGTQKLVLIGRVDGFNLHLNESAIQWSTGTNQAPTSVCTESCSPGTRKTIRKGEPVCCFDCIPCADGEFNNETGSLQCESCPSEFWSNTNRTACVPHQLDFLSFNDTLGITLTTAALFGATVTTAVFVVFLCYHQTPVVRANNSELSFLLLVSLKLCFLCSLVFIGRPSVWSCRFQQAAFGISFVLCVSCLQIKTVVVLVAFRSARPGAEALMKWFGPSQQRGSICIFTCIQIIICTVWLSLCPPEPKRDLGFQGSKVTLQCAMASVVGFSLVLGYIGLLACTCLLLAFLARKLPDNFNEAKLITFSMLIFCAVWVAFVPAYISSPGKYSVAVEIFAILASSYGLLLCIFAPKCFIILLRPEQNTKKHVMAR
>LOCXPOlfC5.354.HIT1.OlfC.2R.890.ANF_receptor.exons11.LR132006.2.Betta_splendens
MYWFFCYFNLWISLILLLVGLTGRQLGLNVGPQGAQTIMCSQWGKPGNAGVFQDGDVIIGGLFNLNYKNPALDHDFTRLPYYKPCTGLEYAPLQYMYAMVFALEEINHSKTLLPGVKLGYHMYDCCGQSPWAPQAALSLAGGDGTTCNYTNDFTESGKEPDERRGYQTIPLIIGGASSVTAEILSRILGPLSIPLITYLATCPCLSDRLQYPNIFRTIPSDIYQARAIAKLVRRYKWTWIGAVIANNNYGLKAIKIFQEETEGSEVCLAFTETVNMETSVRDSRWAALRIQASTVVVILIFAWYTDVRELFLQLEDINVTDRQFIASEAWSTSGDLLQDLVTRKVARGVVGVAIRNSTIAGFETFLRSLNPVHRPFDGFLREFWETEFKCSPGAVALLPGQSSNVSASVSVQGASLPPCSGKETLEGLKNLLTDVSQLRVSYNVYLAVYAAAQALHSLLSCPNRDRNSTCSSPKSIKPKELLQHLNKVNFTTPQGENFYFQGADIPAKYDLVNWQTTPEGTQKLVLIGRVDGFEIHLNESAIQWSTGTNQAPTSVCTESCSPGTRKSIRKGEPVCCFDCIPCAEGEFSNETDSLQCESCPLEFWSNTNRTACVPRQLDFLSFNDTLGITLTTAALFGATVTTVVFVVFLCNRQTPVVRANNSELSFLLLVSLKLCFLCSLVFIGRPSVWSCRFQQAAFGISFVLCVSCLQIKTMVVLAAFRSARPGAEALMKWFGPSQQRGCVCFLTCVQIIICTVWLSLSPPEPKHDLGFQGSKVTLQCAMASLVGFSLVLGYIGLLACTCLLLAFPARKLPDNFNEAKLITFSMLIFCAVWVAFVPAYVSSPGKYSVAVETFAILASSYGLLLCMFAPKCFIILLRPEQNTRRHVMGR
>LOCXPOlfC6.145.HIT1.OlfC.2R.882.ANF_receptor.exons11.LR132006.2.Betta_splendens
MCWTSSVPSLLLMGLMCRQLGLSVGQAVTCSRLGTPSRQGLFQDGDIIIGGLFTLHYQNPAAYHNFTQKPEYKPCTGLDYVSLQYVYSMVFALEEINLSKTLLPGVKLGYHIFDSCGQPLWAPQTILSLAGGDSATCNFTEDSTQNGEEIKGVTGHHPVPLIIGGASSVTAEIQSRVLGPLSVPLISYISTCSCLSDRIQHPVFFRTIPSDFYQARAFAQLVIHYKWIWVGAVVADNNYGLSAIKIFLEATQEAGVCVSFTEKVNSENIVSDAKRAALTIQASTARVIVVFAWYTDVRELFLQLAKLKVTDRQFIASEAWSTSGDLLQDLVTRKVARGVIGVAIRNSTIPGFETFLRSLNPVHRPFDGFLREFWETEFKCSPGAAAIALLPSQPSNVSASVSVQGASLSPCSGTETLEGLKNLLTDVSQLSVSYNVYLAVYAAAQALHSLLSCPNRESNSTCSSPNSIKQKELLQHLNKVNFTTPRGENFYFQGADIPAKYDLVNWQTTPEGTQKLVLIGRVDGFDIHLNESAIQWSSGTNQAPTSVCTESCSPGTRKTIRKGEPVCCFNCIPCAEGQFSNETGSFQCEHCPSEFWSNTNRTACVPRQLDFLSFNDTLGITLTTAAVFGATVTTVVFLVFLCYYQTPMVRANNSELSFLLLVSLKLCFLCSLVFIGRPSVWSCRFQQAAFGISFVLCVSCLQIKTMVVLAAFRSARPGAEALMKWFGPSQQRGSVCFLTCVQIIICTVWLSLSAPEPKRDLGFQGSKVTLQCAMASVVGFSLVLGYIGLLACTCLLLAFLARKLPDNFNEAKLITFSMLIFCSVWVAFVPAYISSPGKYSVAVEIFAILASSYGLLLCIFAPKCFIILLRPEKNTKKHVMAR
>LOCXPOlfC7.169.HIT1.OlfC.2R.880.ANF_receptor.exons11.LR132006.2.Betta_splendens
MCWTSSVLSLLLMGLMCRQLGLSVGQAVTCSRLGTPSHQGLFQDGDVIIGGLFKLHYQNPAAYHNFTQKPEYKPCTGLDYVSLQYVYSMVFALEEISLSKTLLPGVKLGYHVFDSCGQPLWAPQTILSLAGGDSATCNFTEDSTQNGEEIKGVTGHHPVPLIIGGVSSVTAEIQSRVLGPLSVPLISYISTCSCLSDRIQHPVFFRTIPSDFYQARAFAQLVIHYKWIWVGAVVADNNYGLSAIKIFQEATQEAGVCVSFTEKVNSENIVSDAKRAALTIQASTARVIVVFAWYTDVREVFLQLAKLNVTDRQFIASEAWSTSGDLLQDLVTRKVARGVVGVAIRNSTIPGFETFLKSLNPLHRPSDGFLREFWEKEFKCSPGAIALLPGQPSNVSASVSVQGASLPPCSGTETLEGLKNLLTDMSQLRVSYNVYLAVYAAAQALHGLLSCPNRESNSTCSSPNSIKPKELLQHLNKVNFTTPQGENFYFQGADIPAKYDLVNWQTTPEGTQKLVLIGRVDGFDIHLTESAIQWSTGTNQASTSVCTESCSPGTRKTIRKGEPVCCFDCIPCADGEFSNETGSLQCDRCPLEFWSNTNRTACDPRQLDFLSFNETLGIALTTAAVFGAKVTTVVFVVFISYRQTPVVRANNSELSFLLLVSLKLCFLCSLVFIGRPSVWSCRFQQAAFGISFVLCVSCLQIKTMVVLAAFRSTRPGAETFIKWFGPSQQRGSVCLLTCVQIIICTVWLSLSPPEPKRDLGFQGSKVTLQCAMASVVGFSLVLGYIGLLACTCLLLAFLARKLPDNFNEAKLITFSMLIFCAVWVAFVPAYISSPGKYSVAVEIFAILASSYGLLLCIFAPKCFIILLRPERNTKKHLMGR
>LOCXPOlfC8.204.HIT1.OlfC.2R.863.ANF_receptor.exons9.LR132006.2.Betta_splendens
HTKLFLFMVLSCFYFASSSSRSSSCRLQGQFHLNGMHKAGDVILGGLFEIHFFAMFPDLSFTSKPQQPTCDGFDVLGFRQAQTMAFAIDEINRNSKLLPNVTLGYSLYDNCLQLGIGFRAALTLVSEEQQVVLHETCVGMPPVLGIVGDSSSTRCIAISSVLGLYRVPMVSFFATCSCLSQRSKFPSFFRTIPSDAFQVRAVIQILNHFGWTWAGLLISDDDYGLYAARSFQSDLGQSGGGCLAYVEVLPWGEDPAKIRRIVDVMKKSTARVVIAFAHESHMIDLMEEVMRQNVTGLQWIASEAWTSAAVLQTTRLMPYLGGTLGIAIRRGEISGLRAFLLQIRPDLHHNSSNGNSLVNQFWEYTFECRFAPAPAGWVEDGGVLCTGQEDLERVEFLDVSDLRPEYNVYKAVYSLAYALHDLLQCESGQGPFTDNSCGSLQRLEPWQLVHYLGKVNFTTLVGDQVLFDENGDALPIYDVMNWVWLPDGRIEVQTVGEVKKMSLYHEQLKLDNDKIFWNFESKQPPQSVCSESCPPGKRIARQKGKPVCCFDCIPCSEGKISNKTDSTECTTCPEDFWSSPQRDQCFPKITEFLSYHEPLGICLTTTSILGTLISAFVLGIFIYHRRTPIVRANNSELTFQVLVSLKLCFLCSLLFIGRPNLWTCQLRHVIFGISFVICVSCILVKTMVVLAAFKASQPGSGAILMWFGTMQRRGTVLVLTSVQAGICAAWIVTASPAPHKNTQYHNDRIVYECVVGSTVGFAMLLGYIGLLSILSFLLAFLARNLPDTFNEAKLITFSMLIFCAVWIAFVPTYISSPGKYADAVEVFAILASSFGLLMALFGAKCYMILLKPKRNTKKGLIGR
>LOCXPOlfC9.209.HIT1.OlfC.2R.882.ANF_receptor.exons11.LR132006.2.Betta_splendens
MCWTSSVPSLLLMGLMCRQLGLSVGQAVTCSRMGTPSHQGLFQDGDVIIGGLFKLYYKSPTTYYNFTQQPHYKPCTGLDYVSLQYVYSMVFALEEINLSKRLLPGVKLGYHIFDSCGQPLYTPQTILSLAGGDSATCSFTENSTENGEEIKGVTGHHPVPFIIGGASSVTAEVQSRVLGPLSVPLISYISTCSCLSDRIQHPVFFRTIPSDFYQARAFAQLVIQYKWIWVGAVVANNNYGLSAIKIFQEATQEAGVCVSFIEKVNSVKIVSDAKRAALTIQASTARVIVVFAWYTDVREVFLQLAKLNVTDRQFIASEAWSTSGDLLQDLVTRKVARGVIGVAIRNSTIPGFETFLRSLNPVHRPFDGFLREFWETEFKCSPGAAAIALLPSQPSTVSASVSVQGASLSPCSGTETLEGLKNLLTDVSQLSVSYNVYLAVYAAAQALHSLLSCPNRDSNSTCSSPKSIKPKELLQHLNKVNFTTPQGENFYFQGADIPAKYDLVNWQTTPEGTQKLVLIGRVDGFDIHLNKSAIQWSTGTNQAPTSVCTESCSPGTRKTIRKGEPVCCFDCIPCADGEFSNETGSLQCESCPLEFWSNTNRTACVPRQLDFLSFNETLGITLITAALVGATVTTIVFVVFICYHQTPVVRANNSELSFLLLVSLKLCFLCSLVFIGRPSVWSCRFQQAAFGISFVLCVSCLQVKTIVVLAAFRSARPGAKAFIKWFGPSQQRGSVCFLTCVQIIICTFWLSLNPPVPKHDYGFLGSKVTLQCAMASVVGFSLVLGYIGLLACTCLLLAFLARKLPDNFNEAKLITFSMLIFCAVWVAFVPAYVTSPGKYSVAVEIFAILASGYGLLVCVFAPKCFIILFRPERNTKKHLMAR
>LOCXPOlfC10.215.HIT1.OlfC.2R.877.ANF_receptor.exons9.LR132006.2.Betta_splendens
MWALFHINLFILMFFYSYCTFVMCSPLYPSSCHLRGQFHLNGMHKSGDVILGGLFQLHFFSTYPDFFYSSEPQQFTCHGFDPLGFRKAQTMAFAIDEINRNSKLLPNVTLGYSLYDNCLQLAIGFRAALTLVSGEEQQVVLHETCVGMPPVLGIVGDSSSTRCIAISSVLGLYRVPMVSYFATCSCLSDRKRFPSFFRTIPSDSFQVRAVIQILNHFGWTWAGLLISDDDYGLYAARSFQSDLGQSGGGCLAYVEVLPWGEDPAKLRRIVDVMKKSTARVVIVFAHESHMINIMEEVMRQNVTGLQWIASEAWTSAAVLQTTRLMPYLGGTLGIAIRRGEINGLREFILQTRPDLYHNNSYENNMVNQFWEYTFGCRFAPAPAGWVEGGGQLCTGQEDLEKAETEFLDVSDLRPEYNVYKAVYSLAYALHDLLQCESGQGPFTDNSCGSLQRLEPWQLVYYLGKVNFTTSFGDRVSFDENGDALPIYDVMNWVWLPDGRTEVRTVGEVKKLPHEGEKVTLDENKIFWNFKSKKPLRSVCSESCLPGTRMATKKGEPVCCFDCISCSDGKISNGTDSTECTSCPEDFWSSPQRDHCVPKETEFLSYYEPLGICLASTSLLGTFICAVVLGIFIYHRQTPIVRANNSELSFQLLLSLKLCFLCSLLFIGHPKLWTCQLRHAAFGISFVLCISCILVKTMVVLAVFKASKPGGETSLKWFGAVQQRGTVLILTCVQATICTTWLVSASPAPHKNTQYYNNKIVYECVVGSTIGFSVLLGYIGVLAVLSFLLAFLARNLPDSFNEAKLITFSMLIFCAVWIAFVPAYVSSPGKYADAVEVFAILASTFGLLLTLFGPKCYIILLRPERNTKKAIMGRGIKS
>LOCXPOlfC11.223.HIT1.OlfC.2R.868.ANF_receptor.exons9.LR132006.2.Betta_splendens
MLPLMCVCVYISSILSSSNSSSCQLEAQFHLNGMHKAGDVMLGGLFEINFFAVFPNLSFTSQAEQPSCHGFDVIGFRLAQTMAFAVDEINENINLLPNVTLGYSLYDNCNALGIGFRATLLLASGEEKKVVLHETCVGTPPVLGIVGESSSTRSIAISTVLGLYRVPMVSYISTCSCLSHRQKFPSFFRTIPSDTFQVYAVIQILKRFEWTWVGLLVSDDDYGLHAARSFQSDLGQSGGGCLAYVEVLPWGEDPAKLRRIVDVMKKSTARVVIAFAHESHMIDLMEEVMRQNVTGLQWIASEAWTSAAVLQTTRLMPYLDGTLGIAIRRGEIFGLKDFLLEIRPDLCQNSTYGKSLVNQFWEYTFRCRFSPAPAGWVEDGGQLCTGKEDLEKEKAEILDVSDLRPEYNVYKAVYSLAYALHDLLQCESGQGPFTDNSCGSLQRLEPWQLVYYLEKVNFTTPFGDQVSFDENGDALPIYDVMNWLWLQDGRTKVQNVGEVKKVPFKGEELNLDEGKIFWKFKSKKPPRSACSESCPPGTRLARKKGEPECCFDCVPCSQGEFSSKNDSTECTSCPEDSWSSPQRDHCVPKETEFLSYYEPLGICLAATSLLGTFICAVVMGIFIYNRRTPVVRANNSELSFQLLLSLKLCFLCSLFFIGQPRLWTCQLRHAAFGISFVLCVSCILVKTMVVLAVFKASKPGGGASLKWFGAVQQRVTVLVLTSIQAAICTTWLVSASPSPYKNTQYYNDKIVYECVVGSTVGFAVVLGYIGLLAVLSFLVAFLVRNLPNSFNEAKLITFSMLIFCAVWVAFVPAYVSSPGKYADAVEVFAILASSFGLLVALFGPKCYIILIRPERNTKKAIMGWGNRN
>LOCXPOlfC12.227.HIT1.OlfC.2R.868.ANF_receptor.exons9.LR132006.2.Betta_splendens
FFYAYMSLLLATPSSLLPKPSSSPPSSCKVQRKFHLNEMHKSGDVVLGGLFEVHFTSVFPEWIFTSEPQQPSCKGFDILGFREAMTMAFAIEEINNNSKLLPNVTLGYSLYDNCGALAICLRAALSLANGQEEDFVLEDNCLGTPAVLGIVGDSYSTFSIAISHVLGLYKMPIVSHFSTCSCLTDRQRFPSFFRTIPSDAFQVRAMVEILTHFSWSWVGLVVTDDDYGVHVAQTFQSTLIRSGVGCLAYVEVLPWDRDPDEVRNVVRLIKTSTARIVMVFLHEIHTVQLMEEVVHQNVTGIQWIASEAWTSATVLQTPHLMPYLAGTLGIAIHRGEIPGLREFLLQIRPSKNDQKYTNNLIKQFWEHSFQCRFDNASRVDNGGAVCTGQEDIVKVEAEFLDLSNLRPEYNVYKAVYALAYALDDLLRCGPWTSHFTGNSCATLQKLEPWQLVQYLNKVNFTTSFGDQVSFDDNGDVIPIYDIMNWLLLPDGTIKVQNVGEVKRSPYSGEALTLDEGKIFWNFETRKPPDSVCSKSCSPGTRMARRKGQPVCCFDCIPCSDGKISNKTDSTECTRCPEDFWSNPQRDHCVLKETEFLSFHEPLGICLTATSLLGTFVCTVVLGIFIYHRSTPMVLANNSELSFLILVSLKLCFLCSLLFIGSPMLWTCQLRHAAFGISFVLCVSCILVKTMVVLAVFKASKPGGGASLKWFGAVQQRGTVFILTSIQAAICTTWLVSASPAPHKNTQYHNDRIVYECVVGSTLGFSVLLGYIGLLAVLSFLLAFLARNIPHNFNEAKLITFSMLIFCAVWVAFVPAYVNSPGKYADAVEVFAILASSLGLLVALFGPKCYIMLVKPERNTRKAMMARQT
>LOCXPOlfC13.233.HIT1.OlfC.2R.844.ANF_receptor.exons9.LR132006.2.Betta_splendens
SCKLWRRFHLNGMHNAGDIVLGGLFEIHYSSVFPDLTFTSEPPQPSCQGFDPLGFRHAMTMAFAIEEINKHSSLLPNVTLGYSLYDNCATLGIGVSAALSLASGQEEQGVLQLNCSGAPPVLGIVGDSFSTFSIATSTVLGLFKLPIVSYFATCSCLSDRRRFPSFFRTIPSDAFQVRAIIQILKYFGWTWTGLLVSDDDYGLYAARTFQSDLSQSSVACLAYLEILPWGNNPNEYKRIVDVMTQSSARVVILFAPQTHIVQLMEEVVKKNLRGLQWIASEAWTLAAVLQTPHLMPYLGGSLGIAIRRGEIPGLKDFILQIRPDLHPNTYGNSVVRQVWEYTFHCKFAPLPPGFLEAGGALCTGQEELESMKIEFLDVSNLRPEYNIYKAVYALAHALHDLLQCKLGRGPFEGHSCATLEKLEPWQLIYYLEKVNFTTAFGDQVSFDANGDALPIYDIMNWLWLPDGRIKVESVGVVRKSTSESEELILNQEKIFWNFESKQPPRSVCSESCIPGTRMARKKGQPVCCFDCIPCSEGNISNRTDSTECTSCPEDFWSNRQRDHCVPKETEFLSYHDPLGMCLTFASFLGTLICAIVLGIFIYYRSTPMVRANNSELSFLILLSLKLCFLCSLLFIGQPRLWTCKLRHAAFGISFVLCVSCILVKTMVVLAVFKASKPGGGASLKWFGAVQQRETVLALTCIQAAICTSWIVSASPSPHKNTHYHNDRIVYECVVGSTIGFAVLLGYIGLLAVLSFLLAFLARNLPDNFNEAKLITFSMLIFCAVWVAFVPAYVNSPGKYADAVEVFAILASSFGLLVSLFGPKCYIILLRPERNTKKAIMNRDT
>LOCXPOlfC14.241.HIT1.OlfC.2R.875.ANF_receptor.exons9.LR132006.2.Betta_splendens
MGGFFYTHLLFIVYLFFYFFTFFPLCSALSSTPSVCKLRREFVFNRIHKPGDVVLGGLFAVHPTTVFSALTFTSEPQEPSCKGFDILGFRDAMTMAFTIDEINNSSKLLPNMTLGYSLYDSCGALIIGLSAALSLASGQEEHVVLQDNCSGTPPVLGIVGDSYSTISIAISHVLGLYRMPIVSYFATCSCLTDRQRFPSFFRTIPSDAFQVRAMIEVLKHFSWTWVGLIVAPNDYGLHVARSFQSNLLQSGGGCLAYLEVLPRDNDPSELRRIVQLIKTSTARVVMVFVQRTQIIDLMEEVVTQNVTGRQWIASEAWTAAAALQTPHFMPYLGGTLGIAIRRGEIPGLRKFLLQIHPDCNDKNYERNMVSQFWEHTFQCRFHPEGWEGASPAQCTGQENIDSAKTELMEISNLRSEYNVYKAVYSVAYALDDMLRCEPGQGPFSGNSCATLQSMEPWQLVHYLQHVNFSTSFGDQVSFDDNGDVLPIYDIMNWLWLPDGTTEVQNVGEIKRSPFSGEELTLDEGKIFWNFKSRKPPLSICSESCSPGTRMARRKGQPVCCFDCIPCSDGKISNKTDSTECTNCPEDFWSNPQRDHCVRKETVFLSYHEPLGICLTATSLLGTFVCAVVLGIFIYHRSTPMVRANNSELSFLILVSLKLCFLCSLLFIGSPMLWTCQLRHAAFGISFVLCVSCILVKTMVVLAVFKASKPGGGASLKWFGAVQQRGTVFILTSIQAAICTTWLVSASPAPHKNTQYHNDRIVYECVVGSTVGFAVLLGYIGFLAVLSFLLAFLARNLPDNFNEAKLITFSMLIFCAVWVAFVPAYVNSPGKYADAVEVFAILASSFGLLFALFGPKCYIILVRPERNTKRAIMSRV
>LOCXPOlfC15.247.HIT1.OlfC.2R.861.ANF_receptor.exons9.LR132006.2.Betta_splendens
FFFLVYFSESFLPASSCKLWRRFHLNGMHKAGDIVLGGLFEIHYGSVFPELTLTSEPPQPSCQGFDPLGFRHAVTMAFAIEEINKHSSLLPNVTLGYSLYDNCATLGIGFSAALSLASGQEEQTMLPLNCSGALPVLGSVGDPFSTFSIATSNVLGLFKLPIVSYFATCSCLSDRRRFPSFFRTIPSDAFQVRTMIQILKHFGWTWVGLLVSDDDYGLHAARSFQSGLHKTGVGCLAYSETLPWGNKPNEYKRIVAMMTKSTARVVIVFAHQIHMLQLMQEVVKKNLTGLQWIASEAWTLLDGLHTPSFMPYLGGTLGITIRRGNIPGLRDFLLELNVNQHNDTRYNMMKQFWEHIFHCRFAPSPVYWVENGRVLCTGDESLPNMDTVGFLDVSELRPEYNIYKAVYALTHALHDLLQCEPGSEPFNGHSCATLENLEPWQLMYYLKKVNFTTAFGDQVSFDENGDVLPIYDIMNWLWLPDGRIKVESVGVVRKSTSESEELILNQEKIFWNFESKQPPRSVCSENCPPGTRVARKRGEPVCCFDCITCSEGKISNKTDSIECINCPEDFWANLQRDQCVPKKTEFLSYHDPLGMCLTSFSLLGTLICAIVLGIFIYHRSTPMVRANNSELSFLILLSLKLCFLCSLLFIGQPRLWTCQLRHAAFGISFVLCVSCILVKTVVVLAVFKASKPGGGASLKWFGAVQQRGTVLGLTSIQAAICTFWILFASPVPHKNTQYHNDKIVYECVVGSTVGFTVLLGYIGLLAVLSFLLAFLARNLPDNFNEAKLITFSMLIFCAVWVAFVPAYVNSPGKYADAVEVFAILASSFGLLVALFGPKCYIILLRPERNTRKAMIGRNINK
>LOCXPOlfC16.252.HIT1.OlfC.2R.879.ANF_receptor.exons10.LR132006.2.Betta_splendens
FLGPCCFSYICVMLLFCSTSCLISESSSFYPSCQLRRHFILNGMHKPGDVILGGLFEIHYTSVFPELTFTSEPNQLRCQGFDPTGFRHAMTMAFAIEEINKNSNLLPNVTVGYSLYDNCATLVTGFSAALSLATGQEEQFVSHRACLGTPPVLGIVGDSFSTFSIATSDVLGLFRLPLVSYFATCSCLSDRRRFPSFFRTIPNDAFQVRVVVQVLKHFGWTWAGLLVSGDDYGLHVSRSLQSNLGQSGAVCLAYTEILPWGDNPAELQRIVELMKTSTAQVVIVFAHQIHMIQLMEEVVRQNVTGLQWIASEAWTSAAVLQTSHFMPHLGGTLGIAIRRGEIPGLRNFLVQVRPVDHQNNTYGNSLVRQFWEHTFGCRFAPPGLVDADGALCTGQEDLEEVEADFLDVSNLRPEYNIYKAVYALAHALDELLRCVPGRGPFTGHSCGSLQSLEAWQIIYYLEKVKFTTSFGDQVSFDENGDALPIYDVMNWVWLPEGKIKIQSVGVVRMSHFKDEELTIYEDKIFWNFPSKKKPEPPQSVCSDSCPPGTRMVRKKGQPVCCYDCVPCSEGKYSNGTDSTECISCQEDFWSSPQRDHCVPKEIEFLSYHEPLGICLTASSLLGTFICAIVLGIFSYHRNTPIVRANNSELSFLILVSLKLCFLCSLLFIGRPRQWTCQLRHAAFGISFVLCVSCILVKTMVVLAVFKASKPGGGASLKWFGAVQQRGTVLGLTSIQAAICTVWLIFSSPAPHKNIQYHNNKIIYECVSGSTLGFSVLLGYVGLLAVLSFLLAFLARNLPDNFNEAKLITFSMLIFCAVWVAFVPAYVNSPGKYADAVEVFAILASSFGLLVALFGPKCYIILLRPERNTKRAMTGRSIDK
>LOCXPOlfC17.255.HIT1.OlfC.2R.876.ANF_receptor.exons9.LR132006.2.Betta_splendens
MGGFLYICFCICLLLILFSSFFSSLLSSASSSASLSCNVWKQFHLNGLSKAGDVNLGGLFEVHYTSVFPEWTFTSEPRQPTCTGFDNQGYRHAMTMVFAVEEINRNSNLLSNVTLGYNLYDNCGALVIGFRAALVLASGQEEQFLLQGNCIGATPVLGIVGDSYSTFSIASSNVLGLFRLPMVSHFATCSCLSNRQRFPSFFRTIPSDAFQVRAMIQILKHFGWTWVGLLVSNDDYGLNVARSFQLDLAKTGAGCLAYIEVLPWGSDPVECTRIVEVMKKSTARVVMVFAHEIHIYRLMEEVVKQKVTGLQWMASEAWTSVDVLQTPEFMPYLAGTLGIAIRRGEITGFKNFLLSVHPDQHHNSYGNSIVTQFWEDIFQCRFAPAPNGWVEDGGALCTGREDLNSVKSELFDVSNLRPEYNVYKAVYALAYALDDMLRCKPGEGPFSGSSCASLQSLEPWQLVYYLDKVNFTTPFGDEVSFDENGDALPIYDVMNWLWLQDGRAKIQNVGEVKESAQGEELILLEDIIFWNFESKQPPQSICSESCLPGTRVARKKGRPVCCFDCIPCSEGKISNLTDSMDCISCPEDFWSNLQRDQCVPKKTEFLSYNEPLGICLTSASLLGTFICALVVGIFIHHRSTPMVRANNSELSFLLLVSLKFCFLCSLLFIGQPRLWTCQLRHAAFGISFVLCVSCILVKTMVVLAVFKASKPGGGASLKWFGAVQQRGTVLVLTSVQGAICTSWLISASPAPHKNTQYYNDKIVYECVVGSTIGFAVLLGYISLLAVLSFLLAFMARNLPDNFNEAKFITFSMLIFCAVWVAFVPAYVNSPGKYADAVEVFAILASSFGLLVALFGPKCYIILLRPERNTKKAIMGR
>LOCXPOlfC18.261.HIT1.OlfC.2R.827.ANF_receptor.exons8.LR132006.2.Betta_splendens
ASAVKCKLKGNVRLPAFSVDGDYIIGGVFSIHHYTNIVELDYTTMPEQLRCIGRIDTRELWISRAMIFAIEEINNSRKLLPGIRLGYQIHDSCASVTIAVEVALQLSNRLDPVFYTGSNCSQSGMMIAVVGESGSTPSISMSRIIGSFNIPQVSHFATCACLSNKQQFPSFFRTIPSDKFQAYALAKLVKQFGWTWIGAVRSDSDYGNYGMAAFLNEAHKEGICVEYSESLYRTYPSSRIKKVADVIRRSTAMVVVAFAASGDLKILLQELSHEPSPPRQWIGSEAWLTDPDMIKFRFCAGAIGFGVPRSVILGFPDFLLDLSPSKVAASPMLTEFWQDAFNCTLEKSAAKNLCYGLEDKQKLQSLLTDTSQLRITNMVYKAVYAIAHAIHDVVCQEINSTTQCDKLTKIDTKQVLTQLKKVNFSQNGYHVSFDVNGDPVAMYELVNWQKSKSGSLEMVTVGYYDASLPEGQEFHIYQNLTWMEDRTEVPLSVCTDSCPPGTYKLLQKRKPVCCYDCAPCPEGEISNTTDSRNCFLCPKEFWPNAERDTCLPKPVEFLSYNEVLGIILATFSVGGACLAVITATVFFRHRTSPIVRANNSELSFLLLFSLTLCFLCSLAFIGAPSEWSCILRHTVFGITFVLCISCVLGKTLVVLMAFKATLPGSNVMKWFGPPQQRMTVVSFTSIQVLICTVWLILNPPFPIKNLSTYKDRIILECALGSAIGFWAVLGYIGLLAVFCFVLAVLARKLPDNFNEAKFITFSMLIFCAVWITFIPAYVSSPGKFTVAVEIFAILASSFGLILCIFAPKCFIILFKPEKNMKKILLNK
>LOCXPOlfC19.264.HIT1.OlfC.2R.862.ANF_receptor.exons8.LR132006.2.Betta_splendens
ISVLFFLFQLRSALVLNALGAVYTQARADAALRPDDLLVKCNLQGTALLPAFSMDGDYIIGGVFSIHYNRQATKHNYTTKPEVLRCTGIEPRELHFSRAMIFAIEEINNSTKLLPGIRLGYQILDSCASVSMAVEVAFQLSSGLDQVLYTADNCSQSGMVKAIVGESGSGQSIAMLRVIGSFNIPQVSHSATCACLSNKQHFPSFFRTVPSDQFQADALAKLVKRFGWTWIGAVRSDTDYGNYGMTSFLNAAYKEGICVEYSESFYRGDPRSKIQRVADVIRRSTAIVVVAFAAFGDMSVLLKELSHKPSPPRQWIGSESWLIHPDMLKFTFCAGAVGFGIPRSIIPGLRDFLMDLSSTKVATSPILTEFWEDAFNCSIKKGAATNKRVCDGSEDIKKLQSPYTDTSQLRITNMVYKAVYAIAHAIHDAVCQKINLTTQCDKLISIEAKQIYSQLKKVNFSQNGYHVSFDANGDPVAMYELVNWQKSKSGSLEMVTVGYYDASLPEGQEFHIYQNLTWMEDRTQVPVSVCTNSCPPGTHKVLQKGKPICCYDCVQCPEGEISNTTDSRNCFLCPKEFWPNAERDTCLPKPVEFLSYNEVLGIILATFSAGGACLAVITATVFFRHRTSPIVRANNSELSFLLLFSLTLCFLCSLTFIGVPSEWSCMLRHTVFGITSVLCISCVLGKTLVVLMAFKATQPGSNIMKWFGPPQQRMTVVSFTFIQVLICTVWLVFNPPFPIKNLSTYKDRIILECALGSAVGFWAVLGYIGLLAVFCFVLAVLARKLPDNFNEAKFITFSMLIFCAVWITFIPAYFSSPGKFTVAVEIFAILASSFGLILCIFAPKCFIILFKPQKNTKKYIMN
>LOCXPOlfC20.272.HIT1.OlfC.2R.844.ANF_receptor.exons8.LR132006.2.Betta_splendens
YTQATPAAAARMTEDSSVVCKVQGTPRLPAFSKDGDYVIGGLFSIHYNMEAVKHNYTALPESLKCMGRLEPRELHFARAMIFTIEEINNSSKLLPGIRLGYEIHDACASVAMVVKIAFQLSNGLDPVFYAGDNCSLSGMMMAIIGESGSTPSISMSRAIGPFNIPQVSHFATCACLSNKQQFPSFFRTVPSDQFQAEALAKLVKQFGWTWIGAIRSDSDYGNNGMAAFLKVAHKEGICVEYSESFYRNHPRSRIQRVADVIRRSTATVIVAFAGYGELKLLMEELTIEPSPPRQWIGSEAWVTHPDMLRFTFCTGALGFGIPRSVIPGLRGFLLDLSTAKVAESPVLTEFWEDAFNCSLVKSAASNKRTCDGSEDIKKLQNAYTDTSELRVTNMVYKAVYAVAHAIHDVVCQEINSTTQCDKLTRTESKQIVAALKNINFSQNGYHVSFDANGDPVAMYELVNWQKSKSGSLEMVTVGYYDASLPEGQEFHIYQNLTWMEDRTQVPVSLCTDSCPPGTHKVLQKGKPICCYDCVPCPEAEISNTTDSLNCFLCPKEFWPNAERDTCLPKPVEFLSYNEVLGIILATFSVGGACLAVITGTVFYQHRTSPIVRANNSELSFLLLFSLTLCFLCSLTFIGVPSEWSCMLRHTAFGITFVLCISCVLGKTLVVLMAFKATLPGSNVMKWFGPPQQRMTVVSFTFIQVLICIIWLLLRPPFPMQNLTMYKDRIILECALGSVVGFWAVLGYIGLLAVFCFVLAVLARKLPDNFNEAKFITFSMLIFCAVWITFIPAYVSSPGKFTVAVEIFAILASSFGLILCIFAPKLFIILFKPKKNTKKHVMKKN
>LOCXPOlfC21.274.HIT1.OlfC.2R.874.ANF_receptor.exons8.LR132006.2.Betta_splendens
MAISSVFIGLALALGLSELISDCYLWFGQKQRPNTQIHAEAVVSPEDPSVMCKLQGSTHLPAFTMDGDYMIGGVFSTHNSIPTVRHDYTIMPEPLRCTGSVESRELHFSRAMIFAIEEINNSTKLLPGIRLGYQIHDSCTSVPVAVKVALQLTNGLDVSYYTERNCSHSGVTLAVVGETGSGHSVAMSRIMRSFNIPQVSHFATCACLSNKQQFPSFFRTIPSDKFQADALAKLVKQFGWTWIGAVRSDSDYGNYGMASFLNAAYKEGICVEYSESFYRTQPRNRIKKVADVIRRSTAVVVVAFVAASDMRILMEELSRELSSPRQWIGSESWVTHPDMLRFTVCAGAVGFGIPRSVIPGLRDFLLDLSPTKVAASPVLTEFWEDAFNCTIKKGATTEKSVCNGSEDIQNLQNAYTDTSQLRVTNMVYKAVYAIAHAIHNDVCHEIDSTTQCDKLTKIESKQILTQLKKINFFQNGYHVSFDANGDPVAMYELVNWQKSKSGSLEMVTVGYYDASLPEGQEFHIYQNLTWMEDRTQVPISVCTDSCPSGTHKVLQKGKPICCYDCVPCPEGEISNTTDSLNCFLCPKEFWPNVKRDACLPKPVEFLSYNEVLGIILATFSIGGACLAVITATVFFRHRTSPIVRANNSELSFLLLYSLTLCFLCSLIFIGAPSEWSCMLRHAAFGITFVLCISCVLGKTLVVLMAFKETLPGSNVMKWFGPPQQRMTVVSFTFIQVLICIIWLLFHPPFPMKNLSTYKDRIILECALGSAVGFWAVLAYIGLLAVFCFVLAVLARKLPDNFNEAKLISFSMLIFCAVWITFIPAYVSSPGKFTVAVEIFAILASSFGLILCIFAPKLFIILFKPEKNTKKHVMN
>LOCXPOlfC22.278.HIT1.OlfC.2R.837.ANF_receptor.exons8.LR132006.2.Betta_splendens
TFVQDSILRSSATCKLQGSPHLPAFSMNGDYVIGGVFSIHYNIKAVKYNYTTKPEPLQCTGRIDSRELRFSRAMIFAIEEINNSSKLLPGIRLGYQIHDSCASVPMTATVAFHLLNGLDSGFKNKDNCSQSGIVMAVVGESGSTPSIGMSRIIGSFNIPQVSHFATCTCLSNKQQFPSFFRTIPSDKFQAYALAKLVKQFGWTWIGAVRSDSDYGNYGMASFLNAAYKEGICVEYSESFYRTQPRSRIQRVADIIRRSTAVVVVAFAAFGDMKILMEELSLEPSPPRQWIGSEAWVTDPDMLRFTFCAGAMGIGIPRSIIPGLRHFLLNLPPTKVAASPVLTEFWENAFNCRREKISATDKNICNGSEDIQTLQVPYTDTSQLRITNMVYKAVYAIAHAIHEAVCQEINSTTQCDKLNRTESTQILSKLKKVNFSQNGYHVSFDANGDPVAMYELVNWQKSKSGSLEMMTVGYYDASLPEGQELHIYQNLTWMEDSKEVPVSVCTDSCPPGTHKILQKGKPICCYDCVPCPDGEISNTTDSLNCFLCPKEFWPNAERDTCLPKPVEFLSYHEVLGIILAIFSISGACLAVITATVLFRHRTSPIVRANNSELSFLLLFSLTLCFLCSLTFIGPPSEWSCMLRHTAFGITFVLCISCVLGKTLVVLMAFKATLPGSNVMKWFGPPQQRMTVVSFTFIQVLICIIWLLLRPPFPMKNLSTYKDRIILECALGSAVGFWAVLGYIGLLAVFCFVLAVLARKLPDNFNEAKLITFSMLIFCAVWITFIPAYVSSPGKFTVAVEIFAILASSFGLILCIFAPKCFIILFKPEKNTKKHVMKK
>LOCXPOlfC1.284.HIT1.OlfC.2R.734.ANF_receptor.exons12.LR132006.2.Betta_splendens
LSPPLCVKLDDSVSLSLEAEGDVVIGGFFPIHNLAPRPQHSYSSKPQIMPCYGFDHRAFRWMMTMAFAIEEINRNTSLLPGVKLGYRLVDSCDQIHTSLQALLSLITHTKNGMSEDEKSYRVGNNTTGSSCLAGAHVHALIGLASSSPTRAVAQILGPFSLPLVSYFATCTCLTDKHTYRSFLRTVPSDLFQVKGLVQLVTFLGWLWVGTVGTTDDYSQYGIQEFSSQFRQHGGCVAFQVIIPKSPNAAEIQEMAERFQTSTAQVVVVFATEGQLLDLLLELAQRNVSHIQWVASEAWVTASLLTSPRFHTLLEGTLGFSFPGVRIPGLKEFLFNVRPSPAPEMEFVNMFWEDLFGLKLKVGSQNSSTFQYTPNEKDAAEKPICTGLEDLTSTDSSYTDVAKVRVSYNVYKAVYAIAHALHTLLNCDSDGSNTSVCEKHKPFASRQLLDHLKAVNYTNQFDEKVYFDSNGEPVPLYEIINWQKDSEGHMRWIIIRKPSMCLNLKMELSAIVWTVGRSQVPVSVCSAPCPPGSRQARRPREPRCCFDCVPCADGEISNQTGSTECTKCPEYHWSDRDRMMCVAGVEDFLRFSDIMGIVLVVLSLLGVTLTAVITAVFYHFHSTPIVRANNLEISFLLLLSLKLCFLCPLLFIGKPSVWTCRPRQAAFGLSFVLCLSCLLVKTVVVLLAFRINVSGSRALRLFGPSQQRALILCTTAPQAGLSLCWLAVRFTSLPI
>LOCXPOlfC23.289.HIT1.OlfC.2R.838.ANF_receptor.exons8.LR132006.2.Betta_splendens
SVAKVCTLQNSFHPGFMAEGDFVIGGIFPLHYNQEMPDLNCTYKPPPVKCNGFDPRAFRWAQTMRLAVEEINHSSELLTNYTLGYKILDSCAYPLTGQRAALAVLNGMSEDDSPMCSNASPLLAVIGESGSAQSIVVSRILQPFRIPMISYFSSCACFSDRKKYPTFFRVIPNDDYQVKAIAQLLVRFNWTWVGLVRGDHEYGRFAVQGLLKELQGTKVCVAYQEMIPLLYNRRRGLEIMEVMRSSSAKVVVVFSAEGEMTPFLKDYMTQNITGIQWVASEAWVTASVFSGSEYYPHLGGTIGFGIKKGYITRLGDYLQTVNPAMYPDNPLVQELWEALYGCNAIPSSPSRLPLCSGHELQLPQHSAYMNISSPRVAYNVYKAVYAIAHSLHNLLLCQPGSGPFENNSCAQNNNIYPWQLQYYIQEVTFNIAGEEVNFDLKGDSVPYYDVINWQRGTAGNIEFVTVGLYDGTKPTGEELMIQEDRIMWARHQSEASCSHLSVCGASCPPGSRKAVRRGEPVCCFDCVPCDSGKVSNQTNSIECTFCPDEFWSNKDRTACISKEVEFLAYDSLGITLTVISVVGASLTIAVCGIFFYHRNTAIVRVNNSELSFFILFALVLCFLCSLVFIGEPTAWSCMLRHTIFSITFSLCISCILGKTLVVLAAFTATRPGDNVMKWLGPRQQRAIIFSCTLMQVIICAAWLIGAPPQPFRNTQYEHSKIIIECSVGSTLAFWCVLGYIGLQACLCFVLAFLARNLPGNFNEAKFITFSMLIFCAVWLAFIPAYISSPGKYANAVESFAILASSFGLLFCLFASKCYIILLKPEKNTKQHLMGKEKK
>LOCXPOlfC24.292.HIT1.OlfC.2R.868.ANF_receptor.exons8.LR132006.2.Betta_splendens
FVLLLLFRCTSGTSTAADGCVFLGEEEINSLYEEGDVVIGGLFPLHHSPVSWLEAYNMKPRPNMYKYSRALRWMQTMAFTIKEINESSDLLPHLKLGFHIRDSCDDIPVSLRALLLLVNGLPGKSSEADGGIHLNVSNIDCAAIQRTMSPVIIGDAGSGVSIALLRSLGSFHIPLVSYFASCTCLSDQKEFPTFMRTMPSDAFQIRALVQLVSYFNWSWVGVIGVESDYARFAIQLFLQESVQYGVCAAYTHFYPVGLSEQALDKLMDVIQMASSKVIINFSSESEMQAILRAIRRRNIDGLQWIASEAWATARALWEEFGDVLKGTLGFAIRRVNEIPGLKQHLVNLKPSSIRENVFMAELWEETFNCRLNRSVNNHSHGADSYFHRTSCKGTESLNDVYSAYADVTQLRVSYNVYKAVYLVAHGLQDMTQCKMGDGPFANGTCADPKNFKPWQLLHYMKHANFSALGEKVHFDHNGDPIPYYDLVNWQQSPEGSLQLTKVGFYDGSSPPGHSLIINDSVIQWPVGKQASRSVCSDKCPPGFRVARRKGEPICCFDCISCAEGEVSNKTDPSKCSRCSLDKWPHKGRDRCVPKATEYLSYHDLMGIALCVASILGTCLSLFILGIFFINKETPLIRANNRELSFLLLVFLAVCFIVSLCFIGEPSDWLCRLRYPAFGISFALCISCLVAKTAVVLMAFRFTLPGSNAMKWFGPKQQRASVLLGTAVQVIICFIWLLTNPPYSENITSYNSAIIITECMTGSEVGFWCTLGYIGILACICLLMAFLARKLPNHFNEAKFISFSMLIFFAVWITFIPVYVSTPGKYTVAAHVFAILSSSFGLLVCLFVPKCCVIFLKPEKNNKLNIMQR
>LOCXPOlfC25.293.HIT1.OlfC.2R.843.ANF_receptor.exons6.LR132006.2.Betta_splendens
IWLCLAVFNFNPVCGCEQSGRFNLPSLFKEGDIIIGGIFPVFLREVINISSYEREPPEVKCEGFDLRSFRWIQVMIFSIEEVNKDPVLLPNISLGYRILSSCSSPTSALRAALALASGLEQISSDAACSPAISAVIAESGSSQSIPVAGTFGPFQLPVMSYFSACACLSDRIKYPTFFRTVSSDYFQAKALAALMRHFDWQWIGVIQSDNDYGRSGVNGFTEEVKKFGVCIAFVATILRTYTISKILTVVEIIRKSTVKVILAFATEGDFYPLMVEILKNNITGIQWIAAYGWITAARPSTPEMYQAFAGTLGFVGQKMAIPRLKPFLTNIDPYKNPNAAFVGDFWEVMVGCRPVLSGETVEGTSKICRGNETIDVHHTFFDVIELRDPYNVYKAVYAIAHALHQLLFCQSVEKNPERPCLNISELQTKQVTEKLQTLNFTNQFGDNIFFDENGNPPAYYDLINWQLINGKVQHVTVGHYASVANGVYELSIQKNEIVWRTGKMVPSSLCSNDCPRGTREAQIKGKHPCCFDCISCDDGTIANSTGAAECSPCPQEYWSNDRKDECIPKTTEFLTYQEPIGIAVTVVSLLGASLSVATLMVYIRYRETPVIKASNSELSCFLLFSLLLCFLSPLTFIGRPTVWTCMLRHTAFGVTFALCISSVLGKTIVVVTAFKATFPGNKSATKFAPSQQRIIVCSCTVIQIIICVLWLRLNPPFPDMVFRYNNKKIVLECNPGSEAAFYAVLGYIGLLAIICLVLAFLARKLPDNFNEAKFITFSMLIFCAVWITFIPVYISSPGKFTVASETFAILASVFGLLICIFAPKCYIIFIKPEKNTKKHVMGK
>LOCXPOlfC26.296.HIT1.OlfC.2R.843.ANF_receptor.exons6.LR132006.2.Betta_splendens
VRLCLAVFYLNPICGCQQFGRFNLPSLIKEGDIMIGGIFPVFLREVINNSTYEWEPPEVKCEGFDLRSFLWIQVMTFSIEEVNKDPILLPNISLGYRILSSCASPTSALRAALALASGLEEINPVSLCPPAISALIAESGSSQSIPVAGTFGPFHLPVVSYFSACACLSDRIKYPTFFRTVSSDYFQAKALAALMRHFDWQWIGVIQSDNEYGRSGVNGLSQEVKRFKVCIAFVATILRTYTINKIQNVVNIIKQSTVKVILAFATEGDFHPLMLEIVKQNITGIQWLSSDAWITAARPSTPEMYQAFGGALGFVGRKMAIPKLKPFLTNIDPYKDQNTAFVRDFWEIMAGCRPVLSGETVEGSKICKGNETIDYHHTFFDVTELRDPYNVYKAVYAIAHALHRLLFCQPVGEKTMKPCLNISELQTKQVTEQLQKLNFTNQFGDNIFFDENGNPPAYYDLINWQLINGKVQHVTVGHYASVANGVYELSIQKNEIVWRTGKMVPSSLCSNDCPRGTREAQIKGKHPCCFDCISCDDGTIANSTGAAECSPCPQEYWSNDRKDECIPKAIEFLTYQEPIGIAVTVVSLLGASLSLATLMVYIRYRETPVIKASNSELSCFLLFSLLLCFLCPLTFIGRPTLWTCMLRHTAFGVTFALCISSVLGKTIVVVTAFKATFPGNNAGAKFGPSQQRIIVCSCTVIQIIICVLWLRLNPPFPDMVFRYSNKKIVLECNPGSEAAFYAVLGYIGLLAITCLVLAFLARKLPDNFNEAKFITFSMLIFSAVWITFIPAYISSPGKFTVAAETFTILASAFGLLICIFVSKCYIILIKPEKNTKRHVMGKS
>LOCXPOlfC27.306.HIT1.OlfC.2R.846.ANF_receptor.exons6.LR132006.2.Betta_splendens
ILLCLSVLCLNTTFACEYFGNAKMPSLFKEGDIMVGGIFPVFFNEVINISTYETKPPDSEVCEGFDQWTFRWMQAMIFSIEEVNNDPALLPNISLGYRILSSCSTSRSALQAALALASGLNDVRSISPCPPAISALIAESGSSESIAVAGTLGPFQLPIVSYFSACACLSDRVKYPTFFRTVSSDSFQAKALAALMRHFDWQWIGIIQSDNDYGRNGIHGFTEEVKKFGVCIAFVAKFLRTYSLEKTLNVVEIIKQSTVKVILAYVPEGDFYSLMLEIVKQNITGIQWLSSDAWITAARPSTPEMYQAFGGALGFVGRKMAIPRLKPFLTNISPYKDPSAFVGDFWEIMVGCRPVLHRENIELNVTYKICTGNETINFDGTFFNVTGLIEPYNVYKAVYAIAHALHQLLFCQPVGEKPVKPCLNTSEIQTEQVTEQLRRVHFMNQFGDNVFFDENGNPPAYYDLINWQLTNGQVQHVTVGRFASVANSAYELLIQEEDIIWRTGKIVPTSLCSSVCMTGTRKAQIKGRPTCCFDCIPCDDGTITNLTGAAECSPCPQEYWSNDRKDECIPKAIEFLTYQEPIGIAVTVVSLLGASLSLATLMVYIRYRETPVIKASNSELSCFLLFSLLLCFLCPLTFIGRPTVWTCMLRHTAFGVTFALCISSVLGKTIVVVTAFKATFPGNKAATKFGPSQQRIIVCSCTVIQIIICVLWLRLNPPFPDMVFRYNNKKIVLECNPGSEAAFYAVLGYIGLLAITCLVLAFLARKLPDNFNEAKFITFSMLIFCAVWITFIPAYISSLGKFTVAAETFAILASAFGLLICIFTPKCYIILIKPEQNTKRRIMGKI
>LOCXPOlfC28.310.HIT1.OlfC.2R.845.ANF_receptor.exons6.LR132006.2.Betta_splendens
FLQCLPVFCLNTVCGCEQFGRFNMPGCFKQGDIMIGGIFPVFLKEIFTTSTFEKKPPDMKCEGFDLRSFRWTHVMMLAIEEINRDPVLLPNISLGYRILSSCASPTSALLAALTLASELKEITSTSPCSPAISALIAEAGSSQSIAVAATLGPFQLPIISYISGCACLSDRIKYPTFFRTMPSDYFQAKALAALVNHFGWQWIGAIQSDNDFGRNGLQAFTEEVKTFGVCIAFVGTILRTYTIDKLLHVVEMIKQSTVKVILGFAAEGDFFPLMREIVKQNITGIQWLATHSWVTAARPSSVEMYQSFAGTLGFVGQKAAMLNLKPILTSISPYKDPNAAFVRDFWEIMVGCRPVLPGEQIDIESIGKLCKGNETINFQDMFFDVTELRDPYNVHKAVYAIAHALHQLLFCQPVGIKTVKPCLNLSELQTKQVTEQLQMLNFTNQFGDSIFFDKNGNPPPYYDLINWQLINGKVQHVTVGHYSSFVNGVYKLEVDEEDIAWRTGNVVPTSSCSNVCPIGTRKAQIKGNPSCCFDCVPCDDGTITNSTGAAECSPCPREYWSNDRKDECIPKTIEFLTYREPIGIAVTVVSLLGASLSLATLMVYIRYRETPVIKASNSELSCFLLFSLLLCFLSPLTFIGRPTVWTCMLRHTAFGVTFALCISSVLGKTIVVVTAFKATFPGNKAATKFGPSQQRIIVCSCTVIQIIICVLWLRLNPPFPDMVFRYNNKNIVLECNPGSEAAFYAVLGYIGLLAITCLVLAFLARKLPNNFNEAKFITFSMLIFCAVWITFIPAYISSPGKFTVAAETFAILTSAFGLLICIFVPKCHIIFIKPKKNTKRHIMGK
>LOCXPOlfC29.313.HIT1.OlfC.2R.846.ANF_receptor.exons6.LR132006.2.Betta_splendens
ILFCLSVLCLKTAFTCDYFGNTKMPSLFKEGDIMLGGIFPVYFKEVINISTYETKPPDSVVCEGFDLRSFRWMQVMIFSIEEVNNNPALLPNISLGYRILSSCSTSRSALQAALALASGLEDLSSISHCPPAVSALIAESGSSQSIAVAGTLGPFQLPIVSYFSACACLSDRVKYPTFFRTVSSDSFQAKALAALMRHFDWQWIGIIQSDNDYGQNGIHGFTEEVKKFGVCIAFVAKFLRTYSLEKTLNVVEIIKQSTVKVILAYVPEGDFYYLMTEIVKQNITGIQWLSSDAWITAARPSTPEMYQAFGGALGFVGRKMAIPTLKPFLTNISPYKDPSAFVRDFWEIMVGCRPVLPGENIELNVTYKICTGNESVNFEGTFFNVTELREPYNVYKAVYAIAHALHQLLFCQPVGEKPVKPCLTISEIQINQVTEQLRRVHFMNQFGDNVFFDENGNPPAYYDLINWQLTNGQVQHVTVGRFASVANSAYELLIHKEDIVWRTGKIVPTSLCSSVCPTGTRKAQIKGRPTCCFDCVPCDDGTITNSTGAAECSPCPQEYWSNDRKDTCIPKTTEFLTYQEPIGIAVTVVSLVGSGLSLATLMVYIRYRETPVIKASNSELSCFLLFSLLLCFLSPLTFIGRPTVWTCMLRHTAFGVTFALCISSVLGKTIVVVTAFKATFPGNNAATKFGPSQQRIIVCSCTVIQIIICVLWLRLNPPFPDMVFRYSNKKIVLECNPGSEAAFYAVLGYIGLLAITCLVLAFLARKLPDNFNEAKFITFSMLIFCAVWITFIPVYISSPGKFTVAAETFAILASALGLLICIFAPKCYIILIKPEKNTKRQVMGKI
>LOCXPOlfC30.315.HIT1.OlfC.2R.849.ANF_receptor.exons6.LR132006.2.Betta_splendens
ILLWLSLLYSSTVCHSKWCGNFDMPSFFKQGDIMIGGIFPLFIREIVTTSTFEKKPPGVGCEGLDLRSFLWTNVMIFAIDEINKDPTLLPNISLGYRILSSCSSPTSALHAALALASGLEEINSTYPCPPAISALIAESGSSQSIAVAGALGPFKLPVVSYFSSCACLSDKVKYPTFFRTLPSDYFEAKALAALVSHFGWQWIGAIQSDNDYGRNGILAFTEEVKKFGVCIAFVGTILRTYSLDKILNVVEMIKQSTVKVILAFATEGDFYPLMKELVKHNITGIQWLSTDDWVTPPEPSTLKIYHALDGALAFLGKKTAIPNLKPFLTSISPYKDPSKAFVRDFWEIMVGCRPVLPGENIELNVTYKICSGNETTDSQHTFFNVTELRDPYNVYKAVYVIAHALHQLLFCKPAAEKAVKLCLNISELQPKQVTEQLQKVNFKNQFGDNVFFDENGDPPAYYDLINWQLINTRVQRVTVGHYAPVADGGYELRIQDEDILWRTGKTVPKSICSDICPVGTRISQIKGKPNCCFECIPCADGTVAKSRGAAECSPCPQEYWSNKRKDECIPKTIEFLTYQEPIGIAVTVVSLLGASLSLATLMVYIRYRETPVIKASNSELSCFLLFSLLLCFLCPLTFIGRPTVWTCMLRHTAFGVTFALCISSVLGKTIVVVTAFKATFPGNKAATKFGPSQQRIIVCSCTVIQIIICVLWLRLNPPFPDMVLRYSNKKIVLECNPGSEAAFYAVLGYIGLLAITCLVLAFLARKLPNNFNEAKFITFSMLIFCAVWITFIPAYISSPGKFTVAAETFAILASAFGLLICIFLPKCHIIFIKPEKNTKRHIMGKVLVK
>LOCXPOlfC31.318.HIT1.OlfC.2R.846.ANF_receptor.exons6.LR132006.2.Betta_splendens
LLCLSVLCLNTVCGCELLSSFNISSVLKHGDIMIGGIFPIYNREVNSTFAFEKKPPDMECAGFDWRAFRWSQEMIFFIEEINKDPVLLPNVSLGYRILSSCATPISALRASLTLASGLEDLNSTSPCPPAISALIAEAESSQSIAVAGALGPFQLPVISYFSSCACLSDRIKYPTYFRTIPSDFFQAKALAALVKKFGWQWIGVIQSDNDYGRGGVQAFSEEVKKFGVCIAFIGTILRTYTMKKILDVTEMIKHSTVKVILAFVPEGDFYPLMKEIVKQNISGIQWIASEAWITAPRPSTPEMFQTFGGTLGFVAKRMTIPNLQSFLMSINPYKNPSSAFLKDFWETVVGCTPVLPGKHIETGNTNKICADNDTIINSQHMFFNVTDLRVGYNVYKAIYSVAHALHQLVFCQSAGQKTVSPCLNISEIQSKQVTDHLQRVNFRNQFGDNVFFDESGNPPAYYDLINWQLINGEVHHVTLGNFSSDVNGAYELTIQEEEILWSRGKVVPTSFCSDVCPVGTRKAQIKGKPTCCFDCMPCADGTTANLTGAAECSPCPQEYWSNKRKDECIPKTIEFLTYQEPIGIAVTVVSLLGASLSLATLMVYIRYRETPVIKASNSELSCYLLFSLLLCFLCPLTFIGRPTVWTCMLRHTAFGVTFALCISSVLGKTIVVVTAFKATFPGNNAATRFGPSQQRIIVCFCTVIQIIICVLWLRLNPPFPDMVFRYSNTKIVLECNPGSEAAFYAVLGYIGLLAITCLILAFLARKLPNNFNEAKCITFSMLIFCAVWITFIPVYISSPGKFTVAAETFAILASAFGLLICIFAPKCYIILIQPVKNTKRHVIGKI
>LOCXPOlfC32.326.HIT1.OlfC.2R.844.ANF_receptor.exons6.LR132006.2.Betta_splendens
LLCLPVLYLNMVWSCEQLRRFNMPNLVKEGDVMIGGIFPVFIREVLRLSTFDREPPTVKCEGFDLRVFQWTQMMIFSVEGINRDPVLLPNTSLGYRIFNSCASPTNTLRAALTLASRLEEINSTTPCPPAVSALIAESGSSQSIAVAGALGPFHLPVVSYFSTCACLSNRVKYPTFFRTIPSDYFQAKALAALIKHFDWQWIGVIQSDNDYGQSGVQAFTEEVKRFGVCIAFVGRILRTYSLEKSLDVVEMIKQSTVKVILAFVPEGDFYPLMTEIVKHNITGIQWIASEAWITAPRPSTPEMFQTFGGTLGFVVQKMTISNLKPFLTSISPYRDPNAPFVREFWEFMVGCIPVLPGEKIDPDTTSKICSGNETMNFQHMFFDVTELRETYNVYKAVYAIAHALHQLLFCQPVGEKPVKPCLNISEIQTKHVAEQLQKVHFTNQFGDDVFFDENGNPPAYYDLINWQLNNGKVQHVTVGHYASVANGVYKLSIQVDEIAWWNGKMVPTSFCSNFCPVGTRKAQIKGKPTCCFDCVACVEGTITNSTGAAECSPCPQEYWSNERKDKCIPKTIEFLTYQEPIGIAVTVVSLLGASLSVATLMVYIRYRETPVIKASNSELSCFLLFSLLLCFLCPLTFIGRPTVWTCMLRHTAFGVTFALCISSVLGKTFVVVAAFKATCPGNKAATKFGPSQQRIIVCSCTVIQIITCVLWLRLNPPFPDMVFRYSNKKIILECNLGSEAAFYAVLGYIGLLAITCSVLAFLARKLPDNFNEAKFITFSMLIFCAVWIAFIPAYISSPGKFTVAAETFAILASAFGLLICIFTPKCYIILIKPEKNTKKYVMCK
>LOCXPOlfC33.341.HIT1.OlfC.2R.856.ANF_receptor.exons6.LR132006.2.Betta_splendens
MTSTERWPERGWAVQLLLVISFSQAEELVCRQRGDAEKPQLSREGDIIIGGIFSFHSSWKDREETYTHKPLPLECTSLNFRGFQFAKAMCFTIDEINNSTELLPGISLGYEMYNTCGSITKSVKAALALSNGNKAVSASSKDPCTKPAQVQAIIGETSSSPSLVIATVIGPFHIPQISPFATCACLSDKSKYPSFLRTIPSDYYQSRALAQLVKHFGWTWVGAIRSNNDYGNDGMNTFTKTAQQLGICVEYSLTFFRTDPPSKIQMIINLLKDSTSKVIVAFVSHMDMELLTRELSFQNMTGYQWVGSESWMVDSKTAEVDKHHILDGAIGLSIPKAHVRGMKEFILDIKPIHYSSNDIFTEFWETLFSCTFKESNSSAVNLKQCTGHEDLTGVKHGFTDMSLMPIFNNVYKGVYAVAHALHEILHCNDTCIYNVHLDPFRVLQHIRKINLITKEGHEVYFNEDGDPPAKYEIINWQPTENGVVDFVTVGLYDASLPADKQLSLQNKTLIWTQNSTQIPVSICSDKCSPGTCKVLQKRKPVCCYDCIRCAEGEISNTTDSVTCVQCPPEFWSNDRRDECVKKEAEFLSYEEMMGALLTAASLCGTCMTAIVAFIFFTYRKTPIVRANNSELSFLLLFSLTLCFLCSLTFMGRPSEWSCMLRHTAFGITFVLCMSCVLGKTVVVLMAFRTSLPGSNVMKWFGPTQQRLSVLIFTLIQVVICVLWLMTSPPFPFKNLKVVKDRIILECALGSAVGFWAVLGYIGFLSLFCFVLAFLTRKLPDNFNEAKFITFSMLIFCAVWLTFIPAYVSSPGKFSVAVEIFAILASSYGLLICIFFPKCYIILLKPEKNTKNNVIGK
>LOCXPOlfC34.344.HIT1.OlfC.2R.859.ANF_receptor.exons6.LR132006.2.Betta_splendens
MTSKQRWPKGGWALIQLLLLKSLSHAEELVCRQRGDAEKPQLSKDGDIIIGGIWPFYSSWKDRVETYTDKPLPVECISLNFRGFQFAQAMVFAIEEINNSTELLPGISLGYKMYDTCGSIARSVKAALALTNGNEAVSASEALCNKPAQVQAIIGETSSTLCLAIAAVVGPFHISQISPYATCACLSDKSKYPSFLRTIPSDYYQSRALAQLVKHFGWTWVGAIRSNNDYGNKGMSTFTEAAQRLGICLEYSVAFFRTDPPNKIHMIINILKASTSKVIVAFVSDLDMDVLSHVLSSQNMTGYQWVGSESWMVDSKTAEMDKHHILDGAIGLSIPKAHVKGMREFILDIKPLNSSGNEIFTEFWETLLSCKFKQSASSAENEKQCTGHENLSGLQHSYTDMSLMPIFNNVYKGVYTVAHALHKIFDCNDTCNVYNVQLDPLRILQQIRKINFMTKEGDEVYFNEDGDPPAKYEIINWQPKENGVVDFVTVGLYDASLPADKQLSLQNKTLIWRQNSTQLPVSVCSEKCSPGTHKVLQKGKPVCCYDCIRCADGEISNTTDSVTCVQCPPESWSNDNRDMCVKKEAEFLSYEEMMGALLTAASLCGTCMTAVVAFIFFTYRKTPIVRANNSELSFLLLFSLTLCFLCSLTFMGRPSEWSCMLRHTAFGITFVLCMSCVLGKTVVVLMAFRASLPGSNVMKWFGPTQQRLSVLVFTLIQVVICVLWLKISPPFPFKNSKVVKDRIILECALGSAVGFCAVLGYIGFLALFCFVLAFLARKLPDNFNEAKFITFSMLIFCAVWLTFIPSYVSSPGKFSVAVEIFAILSSSFGLLICIFIPKCYIILLKPEKNTKPNMMGRES
>LOCXPOlfC35.369.HIT1.OlfC.2R.859.ANF_receptor.exons6.LR132006.2.Betta_splendens
MMLTQRWPEQGCAFLQLLLVVMVSQAEDQVCRQRGDAENPQLSKHGDIVFGGMFAFHGSWKIKKDLYTSKPLPLECNSLNIGAFQFAQALLFTIEEINNSTDLLPGVSLGYKIYDTCGSIVRSVKAALLLASSNEAVSRPSEAPCTKPAQVQAIIGETSSSPCVAIATVVGPFHIPLISPYATCACLSDKSKYPSFLRTIPSDYYQSRALAQLVKCFGWTWVGAIKSNDDYGNNGMATFTETAQQLGICLEYSVAFFRTDPPKKIQNIIEIIKCSTSKVIVAFLSYFDMNVLVYNLSHHNLTGYQWVGSEAWIFDSQTAQMDKHHILDGAIGLSIPKAQVRGMREFILRLRPVNISGNDILTEFWETLFCCKFKQSNSAENLKKCTGHEDLSGLQHSYTDMSLMPIFNNVYKGVYAVAHALHKIFDCNDTCNVYNVQLDPLRILQHIRKINFITKEGDEVYFDKDGDPPAKYEIINWQPAENGVVDFVTVGLYDTSLPADKQLNLQNTTLTSLIFILFLQVPVSVCSEKCSPGTHKVLQKGKPVCCYDCIRCAEGEISNITDSISCVRCPPEFWSNDKRDVCVKKEAEFLSHEEMMGALLTAASLGGTCMTAVVAFIFFTYRKTPIVRANNSELSFLLLFSLTLCFLCSLTFMGRPSEWSCMLRHTAFGITFVLCMSCVLGKTVVVLMAFRASLPGSNVMKWFGPTQQRLSVLVFTLIQVVICVLWLTISPPFPFKNLKVVKDKIILECALGSAVGFWAVLGYIGFLAVFCFILAFLARKLPDNFNEAKFITFSMLIFCAVWLTFIPAYVSSPGKFSVAVEIFAILASSFGLLICIFIPKCYIMLLTPEKNTKKNIMCK
>LOCXPOlfC36.370.HIT1.OlfC.2R.828.ANF_receptor.exons6.LR132006.2.Betta_splendens
MCRQRGDPNEARLSKDGDIILGGIFAFHSSCKDRQETYMHQPLPLECTGLNFRDFQIAQAMLFAIEEINNSTNLLPGISLGYKIYDTCDSNARSVGVALALANGNDTVPASSKVLCNKSAQVKAIIGDTSSSTCMATATIVGPFNIPQISPFATCACLSDKSKYPSFLRTIPSDYYQSRALAQLVKHFGWTWVGAIRTNDDYGNNGMATFTETAQQVGICLEYSVAFFRTDPPNKIQKIIDIIKRSSSKVIVAFLSYLDMDVLINRLSHHNLSGYQWVGSEAWIFDSQTAEMDKHHVLDGAIGLFIPKAHVRGMREFILDLKPVNSLDTDILTEFWETLFSCKFKQSNLLAENQSKCTGHEDMIGLQHGFIDMTLMPIFNNIYKGVYAVAHALHSILGCNKTCNKTMQLDPFMILQHIRNINFITKEGEEVYFNVDGDPPAKYEIINWQPTENGAVDFVIVGLYDASLPEDKQLNLQNKLLSFMLFLQVPVSVCSEKCSPGTRKVLQKGKPVCCYDCIRCADGEISNITDSISCVQCPPEFWSNHRRDVCVKKEAEFLSYEEMMGALLTVASLCGTSMTAVVAFIFFTYRKTPIVRANNSELSFLLLFSLTLCFLCSLTFMGRPSEWSCMLRHTAFGITFVLCMSCVLGKTVVVLMAFRASLPGSNVMKWFGPTQQRLSVLIFTLIQVVICVLWLAISPPFPFKNLKVVKDRIILECALGSAVGFWAVLGYIGFLAVFCFILAFLARKLPDNFNEAKFITFSMLIFCAVWLTFIPAYVSSPGKLSVAVEIFAILASSFGLLICIFIPKCYIMLLRPEKNTKKYIIRNK
>LOCXPOlfC37.375.HIT1.OlfC.2R.860.ANF_receptor.exons6.LR132006.2.Betta_splendens
MMCSLKWRKCSWVLRQLLLLVFFSQAEGLCKLIGDPESAQLSKDGDIILGGIFSLHSRWKDREEIYTYKPLPLECIGLNFRNFQIAQAMLFAIEEINNRTNLLPGIVLGYKIYDTCGSNARSVRVALVLANSNEKGHVTSLSPCNRAAQVQAIMGETSSSPCIAVSTVTGPFHIPLISPFATCACLSDKSKYPSFLRTIPSDYYQSRALAQLVKHFGWTWVGAVRTNDDYGNNGMATFTETAQQLGICLEFSVAFFRTDPPNKIQNIIDIIKRSSSKVIVAFLSYLDMDVLMNRLSLQNITGYQWVGSEGWIFDSQTADMDKHHILDGAIGLFMPKVHVSGVREFILDVKPDNLSGKDLLSEFWEAIFKCKFRQSNLSAENERECTGHEDLSDLQQSFIDMSLMPIFNNIYKGVYAVAHALHKILGCNETCNYNVQLDPFMILHQIKKIHFETKEGDKVYFNEDGDPPAKYEIINWQRQENGVVNFVTVGLYDASLPADKQLSLQDKAFIWAQNSTQVPVSVCSEKCFPGTHRVLQKRKPVCCYDCIRCAEGEISNTTDSISCVQCPPDFWSNDRRDVCVKKDSEFLSYEEMMGALLTAASLCGTCMTAAVAFIFFTYRKTPIVRANNSELSFLLLLSLTLCFLCSLTFMGRPSEWSCMLRHTAFGITFVLCMSCVLGKTVVVLMAFRASVPGSNVMKWFGPTQQRLSVLVFTLIQVVICVLWLTISPPFPFKNLKVVKDRIILECALGSAVGFWAVLGYIGFLSLLCFVLAFLARKLPDNFNEAKFITFSMLIFCAVWLTFIPAYVSSPGKFSVAVEIFAILASSFGLLICIFIPKCYIILLRPEKNTKKYMMGRGPQN
>LOCXPOlfC38.379.HIT1.OlfC.2R.851.ANF_receptor.exons6.LR132006.2.Betta_splendens
KRWSDQVWVFFHLLLVAYVSQTEELVCRHRSDPDNSQLSEDGDIILGGVFPFHGNWKDRQETYTNKPLPAECTSLNFRGFQIAQSMRFAIEEINNRTDLLPGVSLGYKMYDSCSSIARSVRVALALSNDNKVVYETLETSCSRPAQVQAIIGEASSSPCMAIATVVGPFHITQISPFATCACLSDKSKYPSFLRTIPSDYYQSRALAQLVKHFGWTWVGAIRSNNDYGNYGMATFTETAQQLGICLEYSVAFIRTDPLSKLQNIIEIVKRSTSKVIVAFLSNMDMEVLIYELSQNNLTGYQWIGTEAWIVTSYIAEKDQYHMLDGAIGLSIPKAHVRGMKEFITDVKPLSSQNNNMLIEFWETLFNCKFNQTNSSPENLKQCTGQEDLTGVQNGFTDMSRMPIFNNVYKGVYAVAHALHKILDCKKTCNRLMQLDPFMILQGVKNITFKTKEGDEVYFNEDGDPPAKYEIINWQPTENGVVDFVTVGLYDASLPADKHLSLQNMTLTWAQRSSQVPVSVCSEKCFPGTHKVLQKGKPVCCYDCLRCAEGEISNTTDSITCVQCPPEFWSNDRRDVCVKKEAEFLSYEEMMGALLTAASLCGTFMTAVVAFIFFTYRKTPIVRANNSELSFLLLFSLTLCFLCSLTFMGRPSEWSCMLRHTAFGITFVLCMSCVLGKTVVVLMAFRASLPGSNVIRCFGSTQQRLSVLVFTLIQVVICVLWLTISPPFPFKNLKVVKDRIILECALGSPVGFWAVLGYIGLLAVFCFILAFLARKLPDNFNEAKFITFSMLIFCAVWLTFIPAYVSSPGKFSVAVEIFAILASSFGLLICIFVSKCYIMLLRPEKNTKKCMI
>LOCXPOlfC39.380.HIT1.OlfC.2R.858.ANF_receptor.exons6.LR132006.2.Betta_splendens
MTFKKKWQEQVWPFSQLLLMAFISQTEELVCRHRGDPENPQLYEDGDIILGGVFPFYSSWKGKQETYTDKPLPAECTSLTYRSFQYAQCIRFAIEEINNSRELLPGVSLGYKIYDTCGSIARSVRIALAVSNVKEVAFETAQASCTKPAQVQAMIGETSSSPCMAIATVVGPFHIPQISPLATCACLSDKSKYPSFLRTIPSDYYQSRALAQLVKHFGWTWVGAIRSNNDYGNNGMATFTETAQQLGICLEYSVAFFRTDPPNKIQNIINIIKRSTSKVIVAFLSTFDMNVLMYELSHYNVSGYQWVGSEAWIFDFQIAEMDQYHILDGAMGLSIPKAHVRGLKEFIMDVKPLCSWSNNMLREFWEMLFSCKFNESNASAKNLQQCTGHEDLSGVKNSYTDMSLMPIFSNIYKGVYAVAHALHKILDCNETCNRPMLLEPFTILQGVKNIKFKTKEGDEVYFNEDGDPPAKYEIINWQPTENGVVDFITVGLYDASLPADKQLSLQNMTLIWAQCSTHVPVSVCSEKCSPGTRKVLQKGKPVCCYDCIRCAEGEISNTTDSINCVQCPPEFWSNDRRDVCVKKEAEFLSYEEMMGALLTAASLCGTCMTAVVAFIFFTYRKTPIVRANNSELSFLLLFSLTLCFLCSLTFMGRPSEWSCMLRHTAFGITFVLCMSCVLGKTVVVLMAFRASLPGSNAMKWFGPTQQRLSVLVFTLIQVLICVLWLTISPPFPFKNLKVVKDRIILECALGSPVGFWAVLGYISFLALICFILAFLARKLPDNFNEAKFITFSMLIFCAVWLTFIPAYVSSPGKFSVAVEIFAIVASSFGLLICIFIPKCFIMLLRPEKNTKKNILGKG
>LOCXPOlfC40.383.HIT1.OlfC.2R.861.ANF_receptor.exons6.LR132006.2.Betta_splendens
MAFRKRWPEQVWTLFQLFLVAFISQTEELVCRQRGNPENPQLSEDGDIILGGVFPFYSSWKDRQETYTNKPLPAECTSLTYRGFQYAQSMRFAIEEINNSTELLPGVSLGYKMYDTCSSIARSVGVALAMSNSNEVVYETLKTLCTRPAQVQAIIGETSSSPCMAIATVVGPFHIPQISPFATCACLSDKSKYPSFLRTIPSDYYQSRALAQLIKHFGWTWVGAIRSNNDYGNHGMATFTETAQQLGICLEYSVAFFRTDPPNKILNIIKIIRHSTSKVIVAFLDNMDMDVLIFTLSQNNLSGYQWVGTESWIGDSYSAEKDKDHILDGAIGLSIPKTHVRGMKEFIIDVKPLSSLSNNMLIEFWETLFSCKFNLSNSSSDNLKQCTGHEDVSGVKHGFTDMSLMPIFNNIYKGVYAVAHALHEILGCNKTCNQPMLLDPFLVLQSVKNISFKTKEGDEVFFNEDGDPPAKYEVINWQPTENGVVDFVKVGLYDAFLPADKQLSLQYKTLIWAQSSKQVPVSVCSEKCSPGTHKVLQKGRPLCCFDCTRCADGEISNTTDSISCVQCTSELWSNDRRDVCVKKEAEFLSYEEMMGALLTAASLCGTCMTAVVAFIFFTYRKTPIVRANNSELSFLLLFSLTLCFLCSLTFMGRPSEWSCMLRHTAFGITFVLCMSCVLGKTVVVLMAFRASLPGSNVMKWFGPTQQRLSVLVFTLIQVVICVLWLTISPPFPFKNLKVVKDRIILECALGSAVGFWAVLGYIGFLALLCFVLAFLARKLPDNFNEAKFITFSMLIFCAVWLTFIPAYVSSPGKFSVAVEIFAILASSFGLLICIFIPKCYIILLRPDKNTKKKMMGKGEQS
>LOCXPOlfC41.384.HIT1.OlfC.2R.855.ANF_receptor.exons6.LR132006.2.Betta_splendens
MTFRKRWQEHVWALFQLLLVAFIIQTEELVCRHRGDPENPQLSEDGDIILGGVFSFYSSWRDRKETYKNKPLPAECTSLNFRSFQIAQSMRFAIEEINNSTELLPGVSLGYKMYDTCSSIARSVRVALAMSNDNEVVFDTSEASCTKPAQVQAIIGETSSSPCMAIAAVIGPFHVPQISPYATCACLSDKSKYPSFLRTIPSDYYQSRALAQLVKHFGWTWVGAIRSNNDYGNNGMATFTQTAQQLGICLEYSVAFFRTDPSNKIQKIIDVIKHSTSKVIVAFLSFLDLDVLVHKLSISNMTGYQWVGSEGWIFDPQIAHMDKSHILDGAIGLSIPKAYVRGMKEFIMDVTPLSSQSNSLLIEFWETLFNCKFNQSNSSTDNLKQCSGHENLAGMQHSFTYMSLTPIFNNVYKGVYAVAHALHKILDCNKTCNYKVKLDPFTILQGLKNITFETKEGDEVYFNRDGDPPAKYEIINWQPTENGVVDFVTVGLYDASLPADKQLSLKNKTFIWAQNSTQVPVSICSEKCSSGTRKVLQKGKPVCCYECIRCADGEISNTTDSVTCVQCPPEFWSNDRRDVCVKKKAEFLSYEEMIGALLTAAPMCGACMTAIVAFIFFTYRKTPIVRANNSELSFLLLFSLTLCFLCSLTFMGQPSKWSCMLRHTAFGITFVLCMSCVLAKTVVVLMAFRASLPGSNVMKWFGPTQQRLSVLAFTLIQVVICVLWLTISPPFPFKNLKVVKDRIILECALGSAVGFWAVLGYIGFLALLCFILAFLARKLPDNFNEAKFITFSMLIFCAVWITFIPAYVSSPGKFSVAVEIFAILASSFGLLICIFIPKCYIILLKPEKNTKKNMI
>LOCXPOlfC42.386.HIT1.OlfC.2R.857.ANF_receptor.exons6.LR132006.2.Betta_splendens
MTFRKMWREKVWAFLQLLLVAFIAQTEELACQHRGDPENPQLSEDGDIMLGGIFSFYSSCKARKETYTNKPSQAECNSLNFRDFQYAQSMRFAIEEINNSTDLLPGVSLGYKMYDTCSSIARSVRVALAVSNANGVAFETSEASCTKPAQVQAIIGEASSSQCMAIATVVGLFHIPQISQFATCACLSDKSKYPSFLRTIPSDYYQSRALAQLVKHFGWTWVGAIRSNNDYGNKGMATFTETAQQLGICLEYSVAFFRTDPPNKIQDIIKIIKHSTSKVIVAFLSSLDMDVLIYQLSQINLSGYQWVGTESWIFDPNNAEKDQHHILDGAIGLSIPKAHVRGMKEFIIDVKPLTLQSNKMIIDFWETLFNCKFNQSNSSPENLKQCTGQEDLAGVQHGFTDMSLMPIFNNIYKGVYAVAHAFHKILDCNKTCNKPRMLDPFMILQGVKNIIFKTKEGDKVYFNEDGDPPAKYEIINWQPTENGVVNFVTVGLYDASLPADKQLSLQNMTLYWAQNSTQVPVSVCSKKCSPGTCKVLQKGMPVCCYDCIRCADGEISNTTDSISCVQCQPEFWSNYRRDVCVKKEAEFLSYEEMMGALLTAASLCGTCMTAIVAFIFFTYRKTPIVRANNSELSFLLLFSLTLCFLCSLTFMGQPSEWSCMLRHTAFGITFVLCMSCVLGKTVVVLMAFRASLPGSNVMKWFGPTQQRLSVLVFTLIQVVICVLWLTISPPFPFKNLKVVKDRIILECALGSAVGFWAVLGYIGFLALLCFILAFLARRLPDNFNEAKFITFSMLIFCAVWLTFIPAYVSSPGKFSVAVEIFAILASSFGLLICMFIPKCYIMLLRPEKNTKKYLMDK
>LOCXPOlfC43.389.HIT1.OlfC.2R.858.ANF_receptor.exons6.LR132006.2.Betta_splendens
MTFRKRMCEQVWALFQLLLMAFISQTEELVCQHRGDPENPKLSKDGDIILGGVFPFYSSWKDRQETYINKPLPAECTSLTYRGFQYAQSMRFAIEEINNTTEILPGVFLGYKMYDTCASIARSVRVALAVSSDNEAVFEISESSCTKPAQVQAIIGETSSSQCMAIATVVGPFHIPQISPFATCACLSDKSKYPSFLRTIPSDYYQSRALAQLVKHFGWTWVGAIRSNNDYGNKGMATFTETAQQLGICLEYSVAFFRTDPPNKIQNVIDIIKISTSKVIVAFLSNVDMDVLIYKLSQNNLSGYQWVGTESWIVDSHNAENDHHHILDGAIGLSIPKAHVRGMKEFIINVKPLTLQSNKMIIEFWETLFNCKFNQSNSSPENLKQCTGQEDLAGEQHGFTDMSLMPIFNNVYKGVYAVAHALHKILDCNKTCNHKVQLDPFTILQGVKNIKFKTKEGEEVYFNEVGDPPAKYEIINWEPTENGVVAFVTVGLYDASLPADKQLSLENQTLIWTQNTTQVPVSVCSKKCSPGTHKVLQKGKPVCCYDCIRCAEGEISYIADSISCVQCPPEFWSNDRRDACIKKEAEFLSYEEMMGALLTAASLCGTCMTAIVAFIFFTYRKTPIVRANNSELSFLLLFSLTLCFLCSLTFMGRPSEWSCMLRHTAFGITFVLCMSCVLGKTVVVLMAFRASLPGSNVMKWFGPTQQRLSVLVFTLIQVVICVLWLTISPPFPFKNLKVVKDRIILECALGSAVGFWAVLGYIGFLALLCFVLAFLARKLPDNFNEAKFITFSMLIFCAVWLTFIPAYVSSPGKFSVAVEIFAILASSFGLLICIFIPKCYILLLKPKKNTKKNMMGKG
>LOCXPOlfC44.391.HIT1.OlfC.2R.857.ANF_receptor.exons6.LR132006.2.Betta_splendens
MTFRKRWPEHVWALFQLLLVSFISQTEELMCQQRGDPENPQLSKDGDIILGGIFSFYISWKDRQETYTNKPLPVQCTSLNFRGFQYAQSMRFAIEEINNSTDLLPGVSLGYKMYDTCSSFARSARAALAVSNDNDVLFETSEASCTKHAQVQAIIGDTSSSQCMAIATVVGPFHIPQISPYATCACLSDKSKYPSFLRTIPSDYYQSRALAQLVKHFGWTWVGAIRSDDDYGNKGMATFTETAQQLGICLEYSVAFFRTDPPNKIQNVIDIIKISTSKVIVAFLSSLDMDVLIYKLSQSNLSGYQWVGTEAWIFDSHNAEKDQHHILDGAIGLSIPKAHVRGMKEFIIDVKPLSSQTNNMLIEFWETLFSCKFNQSNSSAEKLQQCTGHEDLAGVQHGFTDMSLMPIFNNVYKGVYAVAHALHKILHCSKTCNLKVQLDPFIILQHVKTIKFNTKEGDEVYFNENGEPPAKYEIINWQPTKNGGVDFVTIGLYDASLPADKQLSLQNKTIIWAQNPNQVPVSVCSEKCSPGTRKVLQKGKPVCCHDCIRCAEGEMSNTTDSIVCVQCPPEFWSNDRRDACIKKEAEFLSYEEMMGALLTAASLCGTCMTAVVAFIFFTYRKTPIVRANNSELSFLLLFSLTLCFLCSLTFMGRPSEWSCMLRHTAFGITFVLCMSCVLGKTVVVLMAFRASLPGSNVMKWFGPTQQRLSVLVFTLIQVVICVLWLTISPPFPFKNFKKIKDRIILECALGSALGFWAVLGYIGFLALLCFVLAFLARKLPDNFNEAKFITFSMLIFCAVWLTFIPAYVSSPGRFSVAVEIFAILASSFGLLDCIFVPKCYIILLKPEKNTKKYIMGR
>LOCXPOlfC45.151.HIT1.OlfC.2R.854.ANF_receptor.exons6.LR132006.2.Betta_splendens
MPCTNKWPEQGRALLQLLFLVLSFPRALETVCSQRGGTDKPQLYKDGDIMIGGIFSFHSSWKDRKETYTHKPLPLECISLNFREFQFAQALLFTIEEINNSTELLPGISLGHKMYDTCGSIVKSVRAVLALTNGNEAVSGNEASCTKPAVQAIMGETSSSLCLSAATVTGPFHIPMISHFATCACLSDKSKYPSFLRTIPSDYYQSRALAQLVKHFGWTWVGAIRSNNDYGNNGMATFTETAQQLGICLEYSVALFRTDSPKKIQKIIDIIKQSTSKVIVAFLHFPDMDVLMYELSEHNMTGYQWVGSEAWIFDSQIAEMDKHHILDGAIGLSIPKAHVRGMREFMLNMKPLNLLNEFYWETLFNCKFNSLNSQENNQRECTGHEDLMGGQHSFTYKSLATYMPIFNNIYKGVYAVAHVLHKILDCNKTCNINVNLDPFTILQDIRKIYFKTMEGDEVYFNENGDPPAKYEIINWQPTENGVVDFVTVGLYDASLPADKQLSLQNNPLIWTQNSNQVPVSVCSDKCSPGTRKVLQKGKPVCCYDCIRCAEGEISSTTDSINCVQCPPEFWSNDRRDVCVKKEAEFLSYEEMMGALLTAASLCGTCMTAVVAFIFFTYRKTPIVRANNSELSFLLLFSLTLCFLCSLTFMGRPSEWSCMLRHTAFGITFVLCMSCVLGKTVVVLMAFRASLPGSNVMKWFGPTQQRLSVLVFTLIQVVICVLWLTISPPFPFKNLKVVKDRIILECALGSAVGFWAVLGYIGFLALLCFVLAFLARKLPDNFNEAKFIAFSMLIFCSVWFTFIPAYVSSPGKFSVAVEIFAILASSFGLLICIFIPKCYILLLRPGKNTKKNMMG
>LOCXPOlfC46.152.HIT1.OlfC.2R.857.ANF_receptor.exons6.LR132006.2.Betta_splendens
MPYTNKWPEHNCVLLQLLYLVSSFSQALETVCSQRGNPDKPQLSRDGDIMLGAIFSFHSSWKVREETYTYKPLPLECISLNFREFQFAQALLFAIEEINNSTEVLPGISLGYKMYDTCGSIVRSVKAVLALINGNEVVAASEAPCTKPAQVQAIIGETSSTLCLGAATVTGPFHIPLISHFATCACLSDKSKYPSFLRTIPSDYYQSRALAQLVKHFGWTLVGAIRSNNDYGNNGMATFTETAQQLGICLEYSVAFFRTDPPNKIQNIIDIIKRSTSEVIVAFLHFPDMDVLMYKLSENNMTGYQWVGSESWIIDSQISKGDKHHILDGAIGLSIPKAHVSRMREFILDVKALNSLDNKMYKEFWETLFNCKFNSSKMTENRQRKCTGLEDLTGGQHSFTDMSLMPIFNNLYKGVYAMAHALHKIFGCNATCNKTVQLDPFMILQQIRNVHFMTKEGDEVYFNEDGGPPAKYEIINWQPTENGVVDFVTVGLYDASLTADKQLSLQNKPLIWTQNSTQVPVSICSEKCSPGTRKVLQKGKPVCCYDCIKCAEGEISNVTDSISCVQCPPDFWSNDRRDVCVKKESEFLSYEEMMGALLTAASLCGTCMTAVVAFIFFTYRKTPIVRANNSELSFLLLFSLTLCFLCSLTFMGRPSEWSCMLRHTAFGITFVLCMSCVLGKTVVVLMAFRASLPGSNAMKWFGPTQQRLSVLVFTLIQVLICVLWLTISPPFPFKNLKVVKDRIILECALGSAVGFWAVLGYIFFLSLLCFVFAFLARKLPDNFNEAKFITFSMLIFCAVWLTFIPAYVSSPGKFSVAVEIFAILASSFGLLICIFIPKCYILLLRSEKNTRKNVMGK
>LOCXPOlfC47.153.HIT1.OlfC.2R.859.ANF_receptor.exons6.LR132006.2.Betta_splendens
MPCTNKWPEQGRALLQLLFLVASFSQAFGTVCSQRGDPDKPQLSKEGDIMLGGIFSFHSSWKDREETYTHKPLPLECISLNFREFQFAQALLFTIEEINNSTELLPGISLGYKMYDTCGSIVKSVKAVLALINGNEVVSASEGPCTKPAQVQAIIGETSSSLCLAAATVIGPFHVPLISHFATCACLSDKSKYPSFLRTIPSDYYQSRALAQLVKHFGWTWVGAIRSNNDYGNNGMATFTETAQQLGICLEYSVAFFRTDPPNKIQKIIEIIKRSTSKVIVAFLHFPDMDVLIYKLSEHNMTGYQWVGSEGWIIDSQISEMDKYHILDGAIGLSIPKAHVRGMREFILDVKSLNTLDDKMFAEFWETLFNCKFKSSKTTEHSQRECTGLEDLSGLQHRNTDMSLMPIFNNVYKGVYAVAHALHRIFDCNETCDTNVQLHPFMILQHIRNVHFMTKEVDEVYFNEDGDPPAKYEIINWQPTENGVVDFVTVGLYDASLSEDKQLNLQNKTLTWAQSSTQVPVSVCSGTCSPGTRKVLQKGKPVCCYDCIKCAEGEISNVTDSVSCVQCPPEFWSNNRRNVCVKKEAEFLSYEEMMGALLTAASLCGTCLTAVVAFIFFTYRKTPIVRANNSELSFLLLFSLTLCFLCSLTFMGRPSEWSCMLRHTAFGITFVLCMSCVLGKTVVVLMAFRASLPGSNVMKWFGPTQQRLSVLVFTLIQVVICVLWLTISPPFPFKNLKVVKDRIILECALGSAVGFWAVLGYIGFLSLLCFVLAFLARKLPDNFNEAKFITFSMLIFCAVWLTFIPAYVSSPGKFSVAVEIFAILASSFGLLLCIFIPKCYIMLLRPEKNTKKNIMGKVP
>LOCXPOlfC48.163.HIT1.OlfC.2R.855.ANF_receptor.exons6.LR132006.2.Betta_splendens
MTSTQRCPQQGCALLQLLLVVLFSQGEEPACRQRDEPESPQLSKDGNIILGGIFSLHNSWKDRQDNYTHKPLPLECTSLNFRDFQFAQAMLFAIEEINNSIELLPGISLGYKMYDTCGSMARSAKVALDLINGHESVSAPSGIQCTRFAQVQAIMGDSSSSTSMVIATVFGTFQIPVISHYATCACLSDKSRYPSFLRTVASDYYRSRGLAQLVKQFGWTWVGALRSDNDYGNKGMATFTETAQQLGICLEYSVAFFRTDPPNKIQKIVEVIKHSTSKVIVAFLTFPEMDVLMKKLSLHNMTGYQWVGSEGWIIDSQTAEQDQTHILDGAIGLSLPKAHVSGMREFILNVKPVNLSGNDVLSEFWEAIFNCKFKQSNSSAANQSECTGHEDPSGIKHGFVDSALTPILYNVYKGVYAVAHALHKILGCNQTCTYNLQLDPFTILPTLRHINFKTKEGDEVYFNEDGGPPAKYDIIHWRPTEHGVVDFVTVGLYDASLPEDKQLSLLNMTLYWAQNSTQVPVSVCSEKCSPGTRKVLRKGKPVCCYDCIRCADGEISNITDSISCVQCPPEYWSNDNRDMCVKKEAEFLSYEEMMGALLTAAALGGTCMTAVVAFIFFTYRKTPIVRANNSELSFLLLFSLTLCFLCSLTFMGRPSEWSCMLRHTAFGITFVLCMSCVLGKTVVVLMAFRASLPGSNVMKWFGPTQQRLSVLIFTLIQVVICVLWLTISPPFSFKNLKVVKDRIIVECALGSAVGFWAVLGYIGFLALLCFVLAFLARKLPDNFNEAKFITFSMLIFCAVWLTFIPAYVSSPGKFSVAVEIFAILASSFGLLICIFIPKCYIMLLKPEKNTKKNMV
>LOCXPOlfC49.166.HIT1.OlfC.2R.857.ANF_receptor.exons6.LR132006.2.Betta_splendens
NMTSTHRWPEQGWALLHMFLMASFSHAEEPLCRQRGEAESPQLLKDGDITLGGIFSFHSSWKNRQDTYTHKPLPLECTSFNFRDFQIAQAMCFAIEEINNSTELLPGISLGYQMYDSCGSITGGVKAALALTNGNEAVSLPTEIPCTKAAQVPAIMGETSSTPCIAIATVVGPFHIPLISHFATCACLSDKSKYPSFLRTIPSDYYQSRALAQLVKHFGWTWVGAIRSNNDYGDNAMATFTETAQQLGICLEYSVAFFRTDPPNKIQKIINIMKHSTSKVIVTFLSHLDLDVLMQMLSYHNMTGYQWVGSEAWIFDSQTAEMDTHHILDGAIGLSIAKAHVRGVREFILDLKQLNSSGNKLFTEFWETLFNCKFKSVVKEINQRKCTGLENLRDLQHSFPDMSLMPIFNNLYKGVYAVAHALHKTLDCNRTCNKMVQLDSFTILQRIRATHFKSKQGDEVYFNEVGDPPAKYEVINWQPTENGAVDFVTVGLYDASLPADKQLNLQNMTLIWTQNSTQVPVSVCSEKCSPGTRKVLQKGKPVCCFDCIRCAEGEISNTTDSVACVQCPPEFWSNNRRDMCVKKEAEFLSYEEMMGALLTAASLCGTCMTAVVAFIFFTYRKTPIVRANNSELSFLLLFSLTLCFLCSLTFMGRPSEWSCMLRHTAFGITFVLCMSCVLGKTVVVLMAFRASLPGSNVMKWFGPTQQRLSVLVFTLIQVVICVMWLAISPPFPFKNLKVVKDRIILECALGSAVGFWAVLGYIGFLALLCFVLAFLARKLPDNFNEAKFITFSMLIFCAVWLTFIPAYVSSPGKFSVAVEIFAILASSFGVLLCIFIPKCYIMLLRPEKNTKRKMMDK
>LOCXPOlfC50.175.HIT1.OlfC.2R.855.ANF_receptor.exons6.LR132006.2.Betta_splendens
MLLRAALLLLPLVAVRGGGAVCRTYETKELSQFSKEGDINIGGIFSFHQRPVSANPTFQVNPETIHCEGLDPGELQYAYTMMFAIEEINNSSELLPGVMLGYRIFDSCPSLPLSIRASLNLMNRYKSGVGSCNSLSNVHAVIGETTTTSTIGIAHTLGPFHIPVISHSATCACLSNRRDFSSFFRTIPSDIHQSKALAKLVKHFGWTWVGAIRTNSDYGNDGMTTFLEAAEKEGVCIEYSVAIYRTDPRKWFLEVVEIIKKSTSKVIVAFADGTDLDILFKELYAQNVTGLQWVGSEGWITYRYIASPINYAVVQGAVGFAALSAQLPGLQAFLANSRPSSTPGNQGLVELWETVFNCTLAPKTQTQPRGSFRVCDGTESLWDKTTRFTDVSDSSLLNNVYKATYAIGHALDLLFACRNGKGPFENCSCADRDNVQPWQVLHYLTKVNFTTKTGENVFFDDFGDTVARYALVNWQRNNAGYITFQTVGYYDVTQPNGQKFEMVAESKAIWAGEQLEVPRSVCTKTCLPGTHQAFIKGKSICCFDCIPCADGEFSNSTNAVKCDKCPPEYTSNEERNDCDLKAIEFLTFKEFMSIILLTFCLVGACLAITAALIFFQHRQTPIVRANNSELSFLLLFSLTLCFLCSLTFMGRPSEWSCMLRHTAFGITFVLCMSCVLGKTVVVLMAFRASLPGSNVMKWFGPTQQRLSVLVFTLIQVVICVLWLTINPPYPYKNMNYYKEKIILECALGSPVGFWAVLGYIGFLSLFCFVLAFLARKLPDNFNEAKFITFSMLIFCAVWLTFIPAYVSSPGKFTVAVEIFAILASSYGMLFCIFLPKCYIILLKPENNTKKYLMGK
>LOCXPOlfC51.177.HIT1.OlfC.2R.849.ANF_receptor.exons6.LR132006.2.Betta_splendens
YTMLWFVLMFGTIRAEKDTALCKILGSPEIPLLSKDGDIIIGGVFSIHSQMSKPPLSFTDAPEPLMCSRINFREFRFAQTMIFAIEEINNSSSLLPNISVGYKVFDNCGSTQLSTCAVMGLISGQEDMLAKTCHGQSSVHAIIGASESSSTIVMLHIAGIFEIPVMSHFATCACLSNRNKYPSFFRTIPSDYYQSRALAKLVKHFGWTWIGAVRSDNDYGNSGMATFIEAASQEGVCIEYSEAISRTDPTEQVARVVRVIRSGSAKVLVAFVAQSELDVLLREALNQNLTGLQWVGVESWITTGDFARAKFSSILVGSLGFTIRKAKIAGLREFLLQVNPKQNPQNKLLREFWETTFYCTFQPSVQGQTQCTGSESLQKVTNLFTDVSQLRISNNVYKAVYAVAHAMHNMLKCGQNDNIMNQSCTWKDGLDPQQVLKSLQAVNFTLQSGERVFFDRAGDPVATYELVNWQRDQAGDIVFVAVGSYNASQPHGKQFTVNGIDITWAAGSLKKPQSSCSESCPPGFRQAAIKGKPICCFSCLTCAAGEISKFNNSADCSRCPLEYWSNEDHSQCVPKATEFLSYGEPMGAVLSAFSISGASLTSVVLCIFFWFHDTPLVKANNSELTFLLLFSLTLCFLCSLTFIGAPSEWSCMLRHTAFGITFSLCLSCILAKTIAVVIAFRAKRPSNTVPKCFSSLQRMIVLGCTFLQVVVCVLWLALAPPFPNKNTSGGSERIILECDLGSLIAFWVVLGYIGLLAILCLILAFLARKLPNNFNEAKCITFSMLIFCAVWITFIPAYVSSPGKFTVAVEIFAILASSFGLLLSIFTPKCYILLLRPERNTKKHMIGRN
>LOCXPOlfC52.183.HIT1.OlfC.2R.832.ANF_receptor.exons6.LR132006.2.Betta_splendens
MSPVITGLVFMALLLAFDATEDSAPVCHILGTPELPLLSREGELAIGGAFSIHSKLAQTLLSFTEKPKRLTCSSVNLREFRYAQTMIFAIEEINKRHFLLPNISLGYRIYDNCASTLSSMRVAMALMNGDDWTEGNPCSAQSAVHAIIGESESSSTIVLSRTTGPFRIPVISHSATCECLSSREEHPSFFRTIASDIYQSQALAQLVKHFGWTWVGAVNSDSEYGNSGMAIFLSAAEEEGVCVEYTEKFSRAEPDKLLKVVEVIRKSTAVVIVAFMAHVEMNNLLEQLTLNNITGRQFIGVEAWITADSLVTPTSFSVLGGSLGFAVPNANISGLEEFLTKGFWETKFKCVTEAVPCKENQDLILLKNSYNDVAELRMSSNIYKAVYAIAHALHSILKCSSNQGCDKTVKLMPWQVVESLKKVNVTINNEAQVWFDSTGAALAQYEVLNWQRGPDGSVHFKPVGYYDESLPLGQKFALDTKAIMWPEGRTKANNILKICSESCRPGTHKVLQKGKPICCYDCLPCAEGEISNTTDSNGCYRCPEEYWSNQNRDTCILKSVEYLSFTEVMGVVLVFFTLLGVLLTLIAATLFLINKNTPLVKANNSELSFLLLFSLTLCFLCSLTFMGRPSEWSCMLRHTAFGITFVLCMSCVLGKTVVVLMAFRASLPGSNVMKWFGPTQQRLSVLFFTLIQVMICLLWLIFKPPFPFKNMNHYKEKIILECALGSPVAFWSVLSYIGLLAALCFVLAFLARKLPDHFNEAKFITFSMLIFCAVWITFIPAYASSPGKFTVAVEIFAILASSYGILLCIFAPKCFIIVLKPELNTKKHLMGK
>LOCXPOlfC53.185.HIT1.OlfC.2R.871.ANF_receptor.exons10.LR132006.2.Betta_splendens
SELMLWGLLWFGIIPCTCQQSQHCESLPGSESLPVLERKGNITLGGLFSLHDMVVEPSLSFKSAPPPTQCTRFNFRSFRWMQTMIFAIEEINKEGKLLPNITLGYKIYDSCSTPHQALKAVMELMGRENGAHKMNKGTCRGSVAAVVGDGGSTQSLVVARFLGIFYVPQVSYFSSCACLSDKKQFPAFLRTMPSDFFQVHALVQLIKYFGWTWVGVVAGDDAYGRGGASIFADEIVKLSACVALHEIIPKNRAQAVISSVISRIRTSGTRVILVFAVEQDAAVLFDEVLRHDPFIRLTGIQWLASEAWSSAAVLSTPKKYHSILHGSMGFAIRQARMPALKDFLLRLHPSSPDAIEDPFLKPFWEEVFQCRLLAEREEGNVGGKPPCSGAEDLANVTNIYTDVSQLRISYNVYKAVHAVARALKSMTSCVQGNGPFSSQACPDMGTIQTWQLLHYIKQVEYSDSYGDEVKFDENGDPAAVYELLNWQLRNGEMEYVTVGKYEQTATPGKQRLQIQQEIIIWNSNQTEVPVSVCSSICPPGTRKAIRPNVSACCHDCVACAAGEVSNQTDATECQRCLPEFWSNNERTLCVPKQVEFLSFNDTMGITLVTISLTGSICTCIVMIIFSHHRSSAIVRANNSELSFLLLFSLTLCFLCSLTFMGRPSEWSCMLRHTAFGITFVLCMSCLLGKTIVVLMAFKTSLPGRNIMKWFGPAQQKTMISLCTLVQVIICTVWLVVAPPTPHRLMPHESSVIVLLCDEGSRTAFTLVLGYIGVLACLCLLLAFMARKLPGNFNEARLITFSMLIFCTVWAAFVPAYLTSPGKYSIVTEVFAILASSYGLLGCIFAPKCYVILLKPEKNTRKHMMTKATADR
>LOCXPOlfC54.190.HIT1.OlfC.2R.832.ANF_receptor.exons11.LR132006.2.Betta_splendens
GGESCQLMVKSTQGSVYQAGDLVIGGLFPVHVKAPQPDLEFRGLKDSASCEIFHQRAYRWLQAMIFAVEEINNNTNFLPNFTLGYLVSDTCLAERTTLLATMSMVTGQEANLSALECGSVPTVPVVVGDPRSSASIIVANTIGVFNIPMVSYLASCGCLSDKTRYPLFFRTMPSDAAEARAMAELLRLMGWTWVGLVSADDDFGRFGIQMLMDALRGTEVCVAFHEVIPKDYAKMTMQKIVDTIRTSTATVVVAFIIDLDAKALFDEVVEQNVTDKQWVANDAWITYSVLSVPRYVPSLAGTLGFALRRADIPGLGSFLARLNPSSSNSDPFVKELWESLFGCSFSARLGMKVCSGSEVIGIGESLYSDVSQLRITYNVYKAVYAIANAVREMLACEPGKGPFLECRCPDVWSLQPVEIAHYLKKVNFSTPLKERMHFDRNGDPPASYDIINWHVAAQGAGEFVTVGHFLSDCFHINMEAVLWGGGSGKEAKVPVSVCSSPCPAGTRRAVQRSRPVCCFDCLPCADGDISNQTGLLECIRCPERFWSNPTHTVCVPQQVDFLSYSDTMGIILSLVSALGTALTAATFATFLYYRHTPLVRANNSEVSFMLLVSLKLCFLCALAFIGQPVAWSCMLRHTLFGISFVLCISCLLSRTVVVLVAFRSTLPGETLMRYVGPAQQRLGISICTLVQVLICALWLTLAPPQPAERNTMGTWGPKIILECAMGSVVAFSLVLGYMGLLACLCLLLAFPARTLPDNFNEAKLITFSMLIFCSVWVTFVPAYISSPGKYTVAVEIFAILASSYGLLFCIFAPKCFIIFMRPEKNTKKHLMA
>LOCXPOlfC55.201.HIT1.OlfC.2R.830.ANF_receptor.exons11.LR132006.2.Betta_splendens
GGESCQLMVKSTQGSVYQAGDLVIGGLFPVHVKAPQPDLEFRGLKDSASCEIFHQRAYRWLQAMIFAVEEINNNTNFLPNFTLGYLVSDTCLAERTTLLAAMSMVTGQEANLSASECGSVPTVPVVVGDPRSSASIIVANTIGVFNIPMVSYLASCGCLSDKTRYPLFFRTMPSDAAEARAMAELLRLMGWTWVGLVSADDDFGRFGIQMLMDALRGTEVCVAFHEVIPKDYAKMTMQKIVDTIRTSTATVVVAFIIDLDAKALFDEVVEQNVTDKQWVANDAWITYSVLSVPRYVPSLAGTLGFALRRADIPGLGSFLARLHPSSSNSDPFVKELWESLFGCSFSAGLGMKVCSGSEVIGIGESLYSDVSQLRITYNVYKAVYAIANAVREMLACEPGKGPFLEGWCPDVWSLQPVEIAHYLKKVNFSTPLKERMHFNRNGDPPASYDIINWHVAAQGAGEFVTVGHFLSDRFHINMEAVLWGGGSGKEVPVSVCSSPCPAGTRRAVQRSRPVCCFDCLPCADGDISNKTGLLECVRCPERFWSNPTHTVCVPQQVDFLSYSDTMGIILSLVSALGTALTAATFATFLYYRHTPLVRANNSEVSFMLLVSLKLCFLCALAFIGQPVAWSCMLRHTLFGISFVLCISCLLSRTVVVLVAFRSTLPGETLMRYVGPAQQRLGISICTLVQVLICALWLTLAPPQPAERNTMGTWGPKIILECAMGSVVAFSLVLGYMGLLACLCLLLAFLARTLPDNFNEAKLITFSMLIFCSVWVTFVPAYISSPGKYTVAVEIFAILASSYGLLFCIFAPKCFIIFMRPEKNTKKHLMA
>LOCXPOlfC56.202.HIT1.OlfC.2R.831.ANF_receptor.exons6.LR132009.2.Betta_splendens
LIFITIMLKIKDTVEETRVARATAPGDVIIVGLFSIHEGIDKKNTSAPEQQPCIRFDIRGLIRSLAMINAIELMNQAPLLTRLNVTLGYHIVDYCADDSTALRATESIVQRDQCHTPNATHSQPVVAVIGAAFSETSIAIARQLTLRMIPQISYSSTAAILSDKSRFPAFMRTIPNDEHQTAAMVGLLHAYAWSWVGIITTDGDYGRSALDNFMSQAPEKGICVAFRSVLPQSVTRKEVIPAISHAARTILQNPKVQVIVSFASPSLMTYLYQELKNQTLNAGQSLKSIRRVWLASDSWSSSSFVKGNLTLSDIGHVVGFTFKNGDLSSFSDYLSRLKAGGHRNNPFLQELHFQLSSKDSGDMDLVSSAVESLQEHSHANTILSTEMAVSAVAKAVACVCQSRDCKAPSAVQPWEVLNALLMEDFTFQNKSYKFDSSGDINTGYDVILWRSDDNVSILVDDIVAEYHLSTNNFTYTNGSTSQRFLDLKKTFSKCSNSCIPGEFKKTMEGQHTCCYECIRCAENYFSNRTDMDSCLSCDADTQWSPAGSSRCEAKELLFFSWEHGFAMVLLGFCGLGIILALLVSALFLHQRETPVVKAGGGPLSQVILFSLVMSYISAILFVGRPSSLQCKARQVLYGISFTICVSCILVKTLQILLAFQLNPELQGTLQRIFQPYVIVSVCVSLQTVTCICWLFIKSPFNYIISNPTTLLEDCHEGSYLALGAMLGYIALLALVCFICAFKGRKLPQQYNEGQFITFSMLLYLISWLLFIPIYVTTSGVYLPAVEMVVILISNYGILSCHFFPKCYIILFKKEQNTKQAFRKELYEYSRR
