# Supplementary material for: Expanded olfactory system in ray-finned fishes capable of terrestrial exploration
Source: BMC Biol. 2023 Jul 31;21:163. doi: 10.1186/s12915-023-01661-8 (PMC10392011; doi:10.1186/s12915-023-01661-8)
Supplement: Supplementary file 3 — Additional file 3: Data S1. Protein sequences and genomic coordinates of OLF genes. FASTA and General Feature Format (GFF) files containing the protein sequences and genomic coordinates for all identified OLF genes in this study. [file 12915_2023_1661_MOESM3_ESM.zip › PROTEINS/Callionymus_lyra.OLF_genes.fa]

>LOCXPDilaORUN.67-eta.333.76.HIT1.OR.1R.289.7tm_1.exons2.JACEEU010000636.1.Callionymus_lyra
ERVLHHRAGEEPGGGPGLAGPQLHQRDSDRHLLQAPGVLRRPSLHPLHPHGDERRRAADRHRLALHPQLHRPQDQRVRLLLLRPHRRLHHPQHAGQPGRHGHRALRGHLQPAAPLADLHGEEDLQGHRVHVVDLRGAGPHRPVRHAGHRAAQLLPPVGVLHAGEGLQGSRPGPEEKSLRHHLLLLCLPGAGLHLPSGPVRGPGHVHGEGVGPAGPAHHPAARRPAGHVHAVVRVAQHGAAAAPHLPRNHPRDPLRQLPDRLHAAALPEPGRLRAPGQALPQVHEDDAAE
>LOCXPSichOR4.5-eta.305.81.HIT1.OR.1R.286.EF-hand_6.exons2.JACEEU010000636.1.Callionymus_lyra
ENLPHALAERVVSGAVHQWTAQPRQHLDQDGDDVVDEHDVLRVLREQSSADVLTGVVEHTQRELEPVQQDLLGGFPGFPGVTGRRPRHRQDLEVDEGEREVDEHEEHDEGDLLLLHQHRVVEYVTPPAVDPGAEEAQRSGAEDEDDVRQDGERVGDPHQPEHRVGLLDGADLGVVQREHDGHVRLQAHEGQRERHVQVDQDGGDDQQQAERAVEAVDGEADHLQDGEQAEQDDVVDHQVDEDDVARVGVQHLVLPEGVDQQSVEAADGGAQDHRDGVLHHEHGPSL
>LOCXPSichOR4.5-eta.305.81.HIT1.OR.1R.286.EF-hand_6.exons2.JACEEU010000636.1.Callionymus_lyra
ERWSVFMVENSITVILCTSISCFNGLLIHTFRQYQVLNTNPRYIIFIHLVVNDIILLCLLAILQVISFTIHSFNGSLCLLLIVSAILVNLNMPLTLALMGLESYVAIMFPLHHTKICTIKKTYTVLGLVWVTNSLAVLPDVIFIFCTRPLSFFSSRVNCRRSHIFNHPVLVKKQEISFIVLLVLVYLTLTFVYFEILSVARTAASNARKARKATKKILLNGFQLSLCVLNYTGENICRGLLSQYPQDIVLIYYVIAILVQVLPRLGSPLVYGAGDNTFRKCMGKIL
>LOCXPSichOR4.1-eta.305.83.HIT1.OR.1R.295.7tm_1.exons2.JACEEU010000636.1.Callionymus_lyra
VVQRDDGDPVPRLLHQGGDQERAGGASGPLHQLHQHLPHPDLQETRGLLHKPSLHPLPPPGGQRHDPGVSDHLPLRHQLHTLHHQHLLLRHLDPAGAVRHREHAAQLGLHGGGVLHRHLPAAAPRPDLHHQTDQGPHRAHLDHQRALGPPRPVHRPGDRIAGLLQIQSLLHPGNGLQKPAHPQETGHHLHPVPVHRVAGGAVHLLQDPLHGDDDKERCQEGPEHHLAARLPGHAVRGHVPRASAAPEPAEVIPQVQQRLQLRLLHSHLRAAALHQPRRLRGARQNLQEVPATPSG
>LOCXPSichOR4.1-eta.305.85.HIT1.OR.1R.295.7tm_1.exons2.JACEEU010000636.1.Callionymus_lyra
VVQRDDGDPVPRLLHQGGDQERAGGASGPLHQLHQHLPHPDLQETRGLLHKPSLHPLPPPGGQRHDPGVSDHLPLRHQLHTLHHQHLLLRHLDPAGAVRHREHAAQPGLHGGGVLHRHLPAAAPRPDLHHQTDQGPHWAHLDHQRALGPPRPVHRPGDRIAGLLRFQSLLHPGNGLQTPAYPQETGHHLHPVPVHRVAGGAVHLLQDPLHGDDDEERCQEGPEHHLAARLPGHAVRGHIPRASAAPEPAEVIPQVQQRLQLRLLHSHLRAAALHQPRRLWGARQNLQEVPATTSG
>LOCXPOR2.55.HIT1.OR.2R.322.Acyl-CoA_dh_1.exons4.JACEEU010000636.1.Callionymus_lyra
HRLDPLVLTGQVPGPVPAELLVPEAVDDGAEEARDDVDHQEEDVADLQTQAREERDEGGLQRRNHEGQHAEQQLHAVEQHGVPGPLDGGQTHGGGPGRQHDLAVGVEQRERHEGKVGDVEHHVLVVDGRVPEEQRLVAEDGAVEEAGRLHGDGDQQVGDGRRGGQDQDDGDEEAGPRHGAHLAVVQREADGDVALHRHAGQDERRGARGEDGRHDQEAAGGRVDPPEDVADHVERRHQAELQRVVDDHAGEHDVARVLVEQAVAQEGVHHAAVDDAQGQPHQHRHDVLRQRAAEVLLGRRRGAPCRQPAAIAHQLLQSRGGV
>LOCXPOR2.55.HIT1.OR.2R.322.Acyl-CoA_dh_1.exons4.JACEEU010000636.1.Callionymus_lyra
NSSAALEQLVSNCSGLPAGGASAASKENFSSALTKNIVAMLVWLTLSIINGSMVHTFLRHSLFYENPRYIMFACMVINDALQLSLVTALYVVSYIFRRIHTSACCLLIMTAVLTTRSTPLILAGMAVERYISICFPLHYGQMCTVPRTRLLIAVILVLAATPPVTDLLVTIAVQPSSFFHGSIFCDQTLLFRHPSIYYKNVVFDVTYLSFVALALLYTYCKIMLTARAASMGLASVKRARNTVLLHGVQLLLCMLAFVVPSLQAALISLFPGLSLEIRYIFFLVVYIIPRFLSPVIYGFRDKQFCRYWTRYLSCQNKRVQPV
>LOCXPOR2.55.HIT1.OR.2R.321.Acyl-CoA_dh_1.exons4.JACEEU010000636.1.Callionymus_lyra
LLRGSGAAGEQLQRAAGRGRLCGVQGELQQRVDEEHRGDAGVADLEHHQRQHGAHLPAPQPVLREPALHHVRLHGHQRRAAAQPGDGALRGQLHLQEDPHVRLLPPDHDGRPHHALHAAHPGRHGGGALHLHLLPAALRPDVHRASDPPPHRRHPGPGRHAARHRPAGHHRRAAVQLLPRLHLLRPDAALPAPVHLLQERGVRRHLPFLRGARAALHLLQDHADGPGRLHGSGLRQEGQEHRAAPRRAAAALHVGLRGSVAAGRPHLALPGPESGDPLHLLPGGLHHPSLPQPRHLRLQGQAVLQVLDPVPVLSEQAGPAG
>LOCXPOR4.44.HIT1.OR.2R.302.7tm_1.exons1.JACEEU010000071.1.Callionymus_lyra
QHQGDLERIIVSVFTGLPCIVLLAINVIILFTLRSKPVFRETSRYILLTNLLIADTLFMMVGQTLYILANSRILLSYPVCGLLVLYAMLTDNIFPLTLAVMSLERYVAVCFPLRHATIVTVRSTAVAIVLVWTFSFVNILIRIVLMCQFPFETLESLDMKRVCDTYVMILTPVAAEYDWVYNIFLFAMAGFIVVYSFIAVLIAARSASTDRKSARKVQNTLQLHMIQLILGLSSTILLPVFLLLLQFMSWISFVRMVNVMCLLIFILPRGFSPLIYGLRDQKIRPILLSNLCCGLKPAVKIK
>LOCXPOR6.81.HIT1.OR.2R.307.7tm_4.exons1.JACEEU010000710.1.Callionymus_lyra
FSPERDVAEDPPSYLGELEAVDQGVDERRHDQALHGQEVLQMQRETDAAHPHADDVQQDADQEGEQRHQVRHARLQELALALQRVPAGLDQAEVGQGDEQTVAHVDHDGDGGHGADHPGVRGAARQAHHDPVHAEELPDDRAAQAEPGGQEDVDPDHAGGRHEGVAHQGPEPPLGHDLVVLQGSADGHVAVVRHDGEDGDVAADEGVERPRLEEAPGVGDDRGGPQEVLEELGVEGQGAVEAVEAEAAQEDVHGLVERLVQGHGGDQGDVDQQDEEVTQQGQGEQNPSHVQGVVETGEGEGGDDRHV
>LOCXPOR6.81.HIT1.OR.2R.307.7tm_4.exons1.JACEEU010000710.1.Callionymus_lyra
NMSVVTTFTLSSFNNTLNMRGVLFPLTLLCYLLILLVNITLIATVALDKALHEPMYVFLCGFCLNGLYGTLAFYPKFLQDLLRPAPVISYPGCLLQAWALYSFVCGDIAILAVMAYDRYVAICRPLEYHKVMSKRRLWALMCYSFVSPSCVIGVNVFLTSRLRLCSSVVRKFFCVNWVVVSLACRASDTGVVSAVATVTIVVYVGHCLFIALSYLCLIKTCRNSLESKSKFLQTCVPHLVSLLTFLVSILLDIISMRMSGVSFPLHLQNFLAMESLVVPPLVNPLIYGFKLTKIRRRILGYVSFRRK
>LOCXPOR6.81.HIT1.OR.2R.306.7tm_4.exons1.JACEEU010000710.1.Callionymus_lyra
HVGRHHLHPLQFQQHPEHARGSVPPDLVVLPPHPAGQHHPDRHRGPGQGAPRAHVRLPVRLLPQRPLRHPGLLPQVPPGPPAARPGHLLPRVPPPGVGALLLRLRRHRHPRRHGVRPLRGHLPTPGVPQGHVQAAALGPDVLLLRVALLRDRGQRLPDLPAPPVQLGRPEVLLRELGRGEPGVPRLGHRGGQRRGHRHHRGLRGPLSVHRPVLPLPDQDLQELAGEQEQVPADVRASPGVAAHLPGQHPAGHHQHEDERRQFPAASAELPGHGEPGRAAARQPPDLRLQAHQDTTADPRLRLVQEK
>LOCXPOR8.82.HIT1.OR.2R.306.7tm_4.exons1.JACEEU010000710.1.Callionymus_lyra
MENVSVVTELTLEGLDLPWGQRVALFCVSLLWYSLIVAGNMIIILAVILDKSLHEPMYILLCNLCTNALYGTLGFYPKFLFDLLSSRHVISYAGCLLQGFVTHSSVCVDFTFLAVMAFDRYVALCRPLVYNAVLTRQTLCVLVFLSWLVPLLCMFMNTASVMQAPLCNSHISRLYCINFMVASIACTLPLANFYVTCFNVAFYFCHFLFIFWSYVYLVKTCLIGKKKLSKFMQTCMPHLVSLSMSAVAVLLDVLYARFGSPDLHQHLTNFMAIQMMLIPPMLNPIVYGMNLTKIRVWILEILHFQR
>LOCXPOR9.45.HIT1.OR.2R.304.7tm_4.exons1.JACEEU010000720.1.Callionymus_lyra
NTTQTFKMTAYSAVEGYKFCLFALFLLLYLLTVVINMLLISVIHQNKELHQPMNIFTCVLSVNEVYGSTALLPSTMTTLLSRTHEVSVQWCTAQVFFLHTYASAEFSILALMGYDRYVAICYPLHYYNIMSSSRIRKLIALVCLYPVITFGCYFSLTLQLSFCGKALPKLYCVNMEVVGNACHIPPYISIIGLVLILFIVVPQVLMILFSYLRIGKVCRKLPRESRRSALRTCVPHLLSLLNYTVGAMFEIVQTRFDMSSLAVEARIFLSLYFILIPPVTNPVLYGLGTNLIKIHIMKIFVKAK
>LOCXPOR10.46.HIT1.OR.2R.306.7tm_4.exons1.JACEEU010000720.1.Callionymus_lyra
MENLTEVSYLELITYYGMKDQKPLYFAMFLLIYVTIIVQNLLLIWLIYTGEDLHEPMFLFICNLAANGLFGGTALLPAVLHNILSTHPFISVAFCQTQIYGIHTYAIVEFTMLAVMSYDRYVAIRDPLSYQTIMSQRLNKLIVFSWLYPMIAFFLVLAFTFKLRFCHRVIEKIYCVNHMLVRLACSDTTVANIVGLLSVVLYTFPQIILIFYTYGQILKICLSMPKSSRAKALRTCLPHLLALLNYSVGCFFEVLQGRFDTQHLSYGTKMFMSLYFLIMPPILNPLIYGLSIKAIRSRVLRLFRGK
>LOCXPOR11.47.HIT1.OR.2R.312.7tm_1.exons1.JACEEU010000720.1.Callionymus_lyra
MSNSTEGLNNDRRLEKGLFITMTMIPCFIFYTVNIFMLFILRSKPVFRETSRFVLLFNLLFADTFSLAISQIMFLLASLSVRLTYPACGVLISINILASYISPVTLVVMSIERYVAVCFPLQHSRIVTMRSTSWAVIFIWTYCTLIVVVRVGLMCMFPFHELNSLLMERSCEATNLYMVPLSAQFDEAYQMFIFILSATIIVVNLFGVTVAASSFSENQSSARKIRTTMTLHVFQLGLSLLSTMHNRLLMAVYKSVPYLTFIRIQNVLYICLFICPHCLSSLIYCLRDSTIRPVLLRNLGCRVRVSIRAVKM
>LOCXPOR12.50.HIT1.OR.2R.300.7tm_1.exons1.JACEEU010000720.1.Callionymus_lyra
QGELERIMVTLFTSLSCIVLLTINAIILYTLRSKPVFREKSRYIFLTNMLIADTIFMMVGQTLYVLVNSSILLSYPVCGLLVLYAMLTDNIFPLTLALMSLERYVSVCFPLRHATIVTMRSTAVAILLVWTFSFVNILIRVVLMCQFPFEELKNLYMTVGCNPYNLILTPVAAEYEQVYNIFLFVMTGFIVVYSFIAVLIAARSASTDRKSVRKVQNTLLLHMIQLILGLSSTILIPVFFLLFKFMSRISFIRMINVMCFLIFILPRGFSPLIYGLRDQNIRPILLYNLCCGLKPAVKIK
>LOCXPOR13.52.HIT1.OR.2R.305.7tm_1.exons1.JACEEU010000720.1.Callionymus_lyra
NSSVAVQYQGQSERIMVSVFTGLPCIVLLAINVIILYTLRSKPVFRETSRYILLSNLLIADNLYMIIAQVTYILANSRVFLSYPVCGLLVLYAMLTENIFALTLAVMSLERYVAVCFPLRHSTIVTMRSTAVAIVLVWTFSFVNVMIRVGLMCQFPFEKLESLQMKRVCDTFIMMLNPVAAEYDRVYNISVFSMAAFIVIFSFIAVLFAAKSASTNKKSVRKVQNTLLLHMIQLALGLSSTIFMPVSLLLFQVLSWISFVRMMNVMYALFFLLPRGFSPLIYGLRDQNLRPILLTYLCCGLKPAV
>LOCXPOR14.53.HIT1.OR.2R.301.7tm_1.exons1.JACEEU010000720.1.Callionymus_lyra
NSSVAVQYQGELERITVSVFTGIPCIVLLTINVIILFTLRSKPVFRETSRYVFLTNLLIADTFYMMISQVLYVLSNSRVFLSYPVCGLLVLYAVITENISPLTLGVMSIERYVAVCFPLRHSAIFTMRSTSVAIVLVWTFSFVNVLIRIVLMSQFPFEELESLEMKRVCDTFVMMLTPVAAKYDRVYNIFLFSFAGLIIIFSFIAVLIEARSASTDKTSSRKVQNTLLLHMLQLVLGLSSTIFVPISLLLFKVMSWISFVRMMNFMYVVVFVLPRCLSPLIYGLRDQTIRPLLLSNLCCGL
>LOCXPOR15.54.HIT1.OR.2R.306.7tm_1.exons1.JACEEU010000720.1.Callionymus_lyra
SNSSVAVQYLGELERIMVSVFTGVPCFMLLTINIIILFTLRSKLVFRETSRYILLTNLLIADTLYMMISQIMYILANSRVFFSYPVCGLLILYAMLTESIFPLTLAVMSLERYVAVCYPLQHSNIVTVRSTAVSILIVWTFSFVNVLIRIVLMCQFPFEELESLDMKRVCDTFAVVLTPVAAQYDRGYNIFLFSFVGFIIIMSLTSVSVAARSASTDKKSFRKVQKTLLLHMIQLLLGLSFTIYIPVIVTLFQVMSWISFVRMMVVMYIFVFFLPRSLSPLIYGLRDQTIRPILLSYLCCGLKPAV
>LOCXPOR16.56.HIT1.OR.2R.303.7tm_1.exons1.JACEEU010000720.1.Callionymus_lyra
NSSVAVQYQGELERFMVSVFTGIPCIVLLAINVIILFTLRSKPVFRETSRYILLTNLLVGDSLYMVMSQILYILANSRVFFSYSLCGVLVLTSVLTQSISPLTLAVMSIERYVAVCFPLRYSNIVTMRSTAVAILLVWTFSFVNVLIRIVLMCQFPFEKLESLEMKRVCDTFVMFLIPEAAVYDQAYNIFVFAAAGFVVISSFVAVIIVARSASTDKKSVRKAEYTLLLHMIQLFLGLSSRILVPVTVALFRVMSWLSFVRMMVVVYVFVILLPRCLSSLIYGLRDQTIRPILLSNLFCGLKI
>LOCXPOR13.59.HIT1.OR.2R.305.7tm_1.exons1.JACEEU010000720.1.Callionymus_lyra
NSSVAAQFQKESERIIVSVFTALPCIVLLTVNVIILFTLRSKPVFRETSRYILQTNLLIADTLYMMMSQILYIIANSRVFLSFPLCGLLVAYAMLTESIFPLTLAVMSLERYVAVCFPLRHSTIVTMRSTAVAILLVWTFCFMSIMIRIVLMCQFPFEELKSLQMKTVCDTFIMTLVPVAVKYDQAFNILLFTSAAFIIVSSLIGVVIAARSATQSKTLARKVQNTLLLHMIQLILGLSSTIFVPVFVTVVKFMDRVSFMRMMNVMYIFVFLMPRCLSSLIYGLRDPTIRPILLSSLCCGLKPAV
>LOCXPOR17.60.HIT1.OR.2R.299.7tm_1.exons1.JACEEU010000720.1.Callionymus_lyra
NSSVAMQYQGELERIMVSLFTGIPCIFLLTINVIILYTLMSKPVFRETSRYILLTNLLVSDTVYMTISQFLYILANSRVFLSYPMCGTFVLAASLTEGISPLTLVVMSLERYVAVCFPLRHSNIVTMRSTAGAILIVWTFSFINILIRIALMCQFPYKELESLDMNRVCDTFVMFPIPEAAEYDRTFNNLVFVLTTFMVVSTFLAVLFAARSASTNKVSAQKAQSTLMLHMIQLVLGLSSTIFLPALVTLYNFMSWINFVRVLNFLYVVVFLIPRCLSSLIYGLRDRTIRPILLNNVFC
>LOCXPOR14.61.HIT1.OR.2R.297.7tm_1.exons1.JACEEU010000720.1.Callionymus_lyra
NSSMAGQNMGYKERMLISCVIMIPCLFFFTINIIMLITLRSKPVFKETSRYILLFNLLFGDTTYMLLSQVLYFLANALFKISYPACGFLVAIASLTSWISPLTLVVMSMERYVAVCYPLRHATIVTYRTTGGAIVIVWSISSLNTVILVVWFLKFPFHELETLQMDTVCNTITIKVVPELGLYMQYFSYLLFSVVGAVTIFSFIRVIITARVATKDKDSVVKVRNTLLLHLAQLCLTVFSTMYNNIIMAFLRVLNRLDLIRVQNFFYVFIFLLPRCLCSFIYGLRDQNIRPVLFHYL
>LOCXPOR18.62.HIT1.OR.2R.301.7tm_1.exons1.JACEEU010000720.1.Callionymus_lyra
LTAMSQDNKTLALGYLERVILSSLTTIPVCCFLLINMIILFTLRSKPVFCETSRYVLLYNLVLGDTFFVVFSQILYLASSARFVLTYPACGFLVSVANLTNSISPLTLVVMSLERCVAVCFPLRHTSVVTIRNTLVAIFLIWTLCFLYIFIHVMLTIQMPVINLWILRMPTLCYTFLVYAHPASIQFSEAYECILFVSEGAALVSCYVGVTIVAKSASRNRSSAQKIRNTLLLHLVQLSLILLSTIFNPLTVFLYRMVTFVAFVWLQNILYVCLLIAPRCLASLVYVLRDTTIKPVLLSYL
>LOCXPOR19.63.HIT1.OR.2R.302.7tm_4.exons1.JACEEU010000720.1.Callionymus_lyra
EMENYTYNSYQLQLEGLVVPPASTVPVFVSFLLCYILILTANLGILLLVALDKNLHQPMYLLFCNLPVNDILGNSIMVPRLLADLLCPPAQRIISYYECVVQAFTTHMYGTTSHTVLIIMAFDRYVAICEPLRYASIMTRRMVVKLTISAWGVAFILVGILLGLTIRLNRCRTLISNPFCDNASLFKLSCESVLINNIYGFTFTVVLFTSSIGSMVMTYGRIAMVCVINKEKSLNSKALKTCSTHLSVYLIMLLCGMLIIMLHRYPQYSDFRKLCAILFHIIPGILNPIIYGAQSGEVKKWL
>LOCXPOR20.64.HIT1.OR.2R.304.7tm_4.exons3.JACEEU010000720.1.Callionymus_lyra
NLSVPLKQPIMLTIEGFMVPSGLGPLFFCLTMINYILVLLGNGVVVCVIAIDKQLHRPMFIMFLNLALCDLLGASAVLPRLMSHFLNGQQKVGYAAAIMQAIGVHMYGASVQTTLAAMSYDRYLAVCSPLHYNTIMTSSRIHCTFALIWIVAVLCIAPLFLLHINVPLCRDLVRHVYCSNRSILQLACSPTPTNNIYGLAMTYTLSSSVFMIVAFSYIKILHTTISRYRVDGSIPRKTLQTCGTHLIVYIIYEIATFVIVVSFRLKFSENIKKFSSILFIIIPPTINPVIYGLLSRELRTSIIK
>LOCXPOR21.65.HIT1.OR.2R.319.7tm_4.exons1.JACEEU010000720.1.Callionymus_lyra
MELFNSALGRNITLVRPLYFTISGFVGIPNMKYYYVVMVIIFVVSMVGNFLVMALIVWDRDLRNPKYLAVFNLVLTDVLSNMALVPKLLDTFLFDRPHISYNHCLTAMFFNFTFGTMQSLNLVILAYDRLVAIMFPLHYSVKVTSKSMLTVVALAWLLCVGLILTTVCLVTRLSICKSVVIKSYFCDHGPIYRLACNDNYPSLIVGQVCVATLLWFPLVFILITYGFIGQALIKISTLRERLKALKTCSAHLLLVSIFYLPLIFVYLFSAVIHPNARMITMSLTTSLPPMLNPIIYVLQTQEIRASVAKLRRIRGQAKV
>LOCXPOR22.66.HIT1.OR.2R.310.7tm_4.exons1.JACEEU010000720.1.Callionymus_lyra
MELFNSALGRNITLVRPLYFTISGFVGIPNMKYYYVVTVIIFVVSVVGNFLVMALIVWDRDLRNPKYLAVFNLVLTDVLSHAALVPKLLDTFLFDRPHISYNHCLTSMFFNFTFTAMQSLNLVILAYDRLVAIMFPLHYSVKVTSKSMLTVVALAWLLCVGLNLTAVCLITRLSFCESVVIKSFFCDHGPIYRLACNDNYPSRIVGNVCIATLLWFPLLFILITYGFIGLALIKISTLRERLKALKTCTAHLLLVSIFYLPIIFVYLFSAVIHPNARIINVSLTMTLPPMLNPIIYVLQTQEIRASVAKL
>LOCXPOR8.67.HIT1.OR.2R.283.7tm_4.exons1.JACEEU010000849.1.Callionymus_lyra
NHRTLLFVLTLLCYACIWLVNLTIILTIVLDKNLHAPMYIFLCNLCVNSLYGTAGFYPKFLSDLLSTHHFISYTGCLLQGFVLHASACTDFSILAVMSYDRYVAICRPLVYHSVMTRLRISVMTFLAWLVPCFLIFMAAITMSRSPMCGYKIPKIFCVNWMVVRLSCSPSLSSIIMPAFNYTFYFCHIIFIVWSYIYIISSCRSSKENRSKFLQTCVPHVFSLLITVFSLLFDLLYMRFGSQDISQALKNFIAIEFLLFPPIVNPILYGLKLTGVRRSLQKVL
>LOCXPOR8.67.HIT1.OR.2R.282.7tm_4.exons1.JACEEU010000849.1.Callionymus_lyra
PPHAALRPHSAVLRLHLAGQPHHHPDHRAGQEPPRSHVHLPLQPVRQQPLRHGGLLPQVPLRPSVHTSLHLVHRVSPAGLRAPRLGLHRLLHPGGDVVRQIRGHLQTPGLPLCDDQAEDQRHDLPGLARALLPHLHGRHHHVQVAHVRLQNPQDLLRQLDGCQTQLLSVFVQHHHAGLQLHLLLLPHHLHRLVLHLHHQQLPLVQREPEQVPADVCSSRLLSADHRLLAALRSPLHEVRLSRHFTGVEELHRHRIPLVSSHRQPHPVRFEADGREEEPSEGS
>LOCXPOR33.68.HIT1.OR.2R.292.7tm_4.exons1.JACEEU010000849.1.Callionymus_lyra
FNLTMFVDIGQYRYVAFVFFLLLYSVIVVSNMVMISVIFCQRNLHQPMYILVACLSINDLYGSAGFFPRFLGDLLSDTHLIPYLGCYTQVYVIYTYASSELSLLSIMAYDRYVAVCQPLHYGRKMTSGRVVSMVGLTQIHSFFILSLCIGLSSRLLLCGNEIQKIYCANWNIVKLSCVPTEANNIVGLLVTITAVFCPLVFVMYTYLHILLICWGRSADFRGKAFQQCLPHIVSFVIFAIAVFCDISLSRYDLEEINPFAAIVLALEFVVIPPLLNPLIYGMKLQEIRKHIR
>LOCXPOR23.69.HIT1.OR.2R.300.7tm_4.exons1.JACEEU010000849.1.Callionymus_lyra
NSSSDFFFSLSGFEVMASFKGGVVSLTLLVYLAILLVNVSLLLTILLDKSFHEPMYLIVCNLCVNSLWGTAGFYPKFLCDLLSEEQVISYEGCYVQVFVIYTYVMLDFSVLALMAYDRYVAICRPLEYHSLMSAPRLVLLMFLTWCLPFFWGVALVCFSSTLTLCGNHIQKLYCENWSIVKLSCTETTGNNILGLIIISFYTVHSIFILVSYMRLVVTALETKEGRKKFSQTCVPHLLCLVNVTATLLFDVLYSRWGSTSLSENLRNFMALQFLVLPPLLNPIIYGLVLTKIRHRMVALC
>LOCXPOR23.69.HIT1.OR.2R.291.7tm_4.exons1.JACEEU010000849.1.Callionymus_lyra
TQSHHPVADLGEDQAVDDGVEQRREDQELKSHEVPQVLAQGRGAPARVQDVEEQRRRHVDQTQQVRNTRLRELLPSFLGLQRGHHQPHVGHQDEDAVDGVEADDDQTQDVVPGGLRARQLHDGPVLAVELLDVVSTERQGGGEADERDAPEEREAPGEEHQQDQPRRRHEAVILQRTTDGHVPVVRHQSQDREVQHHVGVDDEDLDVAAFIRDHLLLGQEVAEELGVEPGGSPQRVDAQVAHDEVHGLVEALVQKDGQEERHVHQQDGQIHQQRQGHHAALEAGHDLEARQ
>LOCXPOR24.70.HIT1.OR.2R.310.7tm_4.exons1.JACEEU010000871.1.Callionymus_lyra
MSNESFGLHLELILDPFVIPHRGKYPIFFFGLAIYCFGVFCNLTLLTLIVVKRSLHKPVYFILFSLPLNDLIGITAMLPKVLSDIVTETNKTSYPLCVLQAFLLHMYGGGILFILAAMSFDRYVAICFPLRYSSVMTPRVVASIIASVWGLDFILNLALFSLQTRLPRCKSVIKNVFCDNPSLVKLTCGNTGINNIIGLFNTAIMQVVSVSVQAFSYVKILIACVVARRSVVKTKAVNTCVAQLVILVIFEVVAMFTILSHRFKNVSADLQKIMGMLIFTVPPLLNPLVYGLYTSEVRNTLLSLKNRVFV
>LOCXPOR25.71.HIT1.OR.2R.300.7tm_4.exons1.JACEEU010000871.1.Callionymus_lyra
SFISITMEDLGIADVFVYPVFVIGTLTYLLIMLFNCLVLASITLCKQLHSPMFLLLYNLPISDMLGASAFFPHFLFSVVTRDQIISFPACIIQTFLIHTYGTANLLTLSFMAYDRYIAICHPLKYKTIINPSKLVKMILLIWFFSISPILIMVLMQRQLKYCRTHIVDFYCNNPSIVRMSCGNTRNISYYGMISNIIYQTSSLCILLFTYGQIFRMCILTNTSDTWNKAIQTCGTHLAVYLLLEINALITIVSHRLEIVSPKIRKALGLSIVVFPPLLDPLIYGLRTKQLKEGIMMIIRR
>LOCXPOR26.72.HIT1.OR.2R.311.7tm_4.exons1.JACEEU010000871.1.Callionymus_lyra
TSVAADAFLTMEDLGIADVFVYPVFVIGTLTYLLIMLFNCLVLASITLCKQLHSPMFLLLYNLPISDMFGASAFFPHFLFSVVTRDRSISFPACIIQTFLIHAYGTANFLTLSFMAYDRYIAICHPLKYKTIMSPSKLVKMILLIWFFSISPILIMVLMQRQLKYCRTHIVDFYCNNPSIVRMSCGNTRNISYYGMISNIIYQTSSLCILLFTYGQIFRMCILTNTSDTWNKAILTCGTHLAVYLLLEINVLITLVSHRLEIVSPNIRKALGLSIVVFPPLLDPLIYGLRTKQLKEGIMMIIRRALIAKRL
>LOCXPOR27.73.HIT1.OR.2R.307.7tm_4.exons1.JACEEU010000871.1.Callionymus_lyra
KMDSLHNDSHLIFPPLDLKAEAVFPAFLFATLCYLIILFCNLTLIIVIVMKKSLHQPMYLILLNLPINDIIGSTAFFTEFIRRILSGSRSIIYSSCVTQAFLIHIYAAATILILTAMAYDRYVAICFPLKYNTLMTYTHVMRVILAVWLLCVLMIGLLFFLLLRLPRCGTHLRLLYCDNPSLLALVCADTTINNIFGLLIVAVTQVFANAIILYTYLSILITCFRSKRSDTKTKALQTCATHLTVYLLLECLGLFTIISYRIKGISPRLRMFFGAWALIFPPAINPVIYGLKTKEIREKILQLFRRK
>LOCXPOR28.74.HIT1.OR.2R.313.7tm_4.exons1.JACEEU010000871.1.Callionymus_lyra
MKYENMTNIKDFILIGFPGLQQKYYGLVSAVLLLTLIAIVGGNSFICAVILYERTLHKPSYVMFFNLAITDIVFAFATLPKIIAIYWWNDMICSFAACFTQMYFVHSMGSITSLILMTMAVDRFVAIWLPFRYPVSITTRSMAIGCGLCWIGTFIRMIGVVLNALSLPYCNSNIIKQCYCDHISITKLGCGPNTGYVAKVALGNALVNLLVPLAFIIVSYVSIIFFVLRISPNEGRVKVLSTCAPQILITSLFYVPRCFLYIAHHLGFYFSIDGQILITMLYSLGPCVINPLIYCFKTKDIKQALLKRFQTHR
>LOCXPOR29.75.HIT1.OR.2R.314.7tm_4.exons1.JACEEU010000871.1.Callionymus_lyra
LWATVAENLSHRNFMFDGFPELQEHRQFLVLPLTAFYITAMIGNVLLLYVIFSSERLHGPMYLLIGLLCMVDIAGTSAIVPSTILALLFDQNHISLVGCLAQMFITHFLSSVESTLLLAMALDRYMAICRPLRYADIMDSSVLTKLLFFTVVRSSTIIGTLVGLAGSLRFCGSNVLQHCYCDHMALVGLACGDTTSSRAAGLAVIVCFVGVDIPLIFFSYLRILREVLQATGGEERWKAFHTCGTHLIVMMTFYLVGSVTFLSQNLNIPIPTDANTLLALMYILVPATINPVIYGVRTTEIRNGFYKLFKIPVK
>LOCXPOR30.77.HIT1.OR.2R.307.7tm_4.exons1.JACEEU010000871.1.Callionymus_lyra
MKNSTQVTFFVLTAYTDIGPVRYAVFLLLLVLYAAVLFSNIFLIWIIYVNRSLHEPMYMFLCSMFLNQLYGSSALFPFLLVQILSRVHTVSFNLCFLQIHCLYSYASVEFLMLSTMSYDRYLAICHPLQYYVKMGVTRTALLIALPWIVGCGLCLGVILVSMRLQLCGNVIPKVYCDNYRIVRLACSDTLSYNITGLFNTFVVVLCPVVLCIFSYTKILRVCFSASPQTRKKVITTVTPHMASLINFSFGTFFEILLSRFDVGMVPPVLRIFMSLYWLTIQPLFNPLIYGLKLTSIRTITKALLNLK
>LOCXPOR30.77.HIT1.OR.2R.306.7tm_4.exons1.JACEEU010000871.1.Callionymus_lyra
EELHSSDILRPDGVHGHRAGPIRRLPAAAGALRGGFILQHISDLDHLREPESPRAHVHVPLQHVPEPALRELSPFPLPSGADPIPGSHGLVQPVFPADPLSVLVRLRGVPHVIHHVVRPLPRHLPPSAVLREDGRDPHGPADRSALDRGVRPVSRRHLGLDAAATLRQRHPKSLLRQLPDREAGVLRHTFLQHHRTVQHVRRGFMPGGAVHLLLHQDPAGLLLGLPADPEKSDHDGHTSHGVAHQLLVRYLFRDPAEPLRRGYGAPRPPDLHVAVLAHHTAALQPAHLRPQAHQHQNHNQGSAQPQ
>LOCXPOR32.78.HIT1.OR.2R.300.7tm_4.exons1.JACEEU010000871.1.Callionymus_lyra
MENNSDIVFVLHGLNVSLFHRQVYFTCALASYLLTIFVNVTLIVTVCVDVALHKPLYIFLSNLCLNGLLGASSFYPKLLHDLLAEAHVVSYNACLVQMVFTYTYIFIEYCLLTAMAYDRYVAICKPLQYHSVMTTQKVVQLLLFSWTFPVLESVIGMFLTARLPLCGNEIHKLFCTNWDVVKLSCSDTTVNNIYGFVLIVSHVSQALFILLSYAHLVRASLSSCSSRRKVAQTCLPHLVALVIFTTMLVVDCLFSRYGGNLLALQNMTAVEFLVVTPLINPIIYGINLQQIRMRVLHSFS
>LOCXPOR33.79.HIT1.OR.2R.301.7tm_4.exons1.JACEEU010000871.1.Callionymus_lyra
LNSTRVTHFILSAYLDTGVLRYLYFMVVLILYIMILCSNVFLLWIICTNRTFHEPMYLFLCSLCVNQLYGSSGLFPFLLVQILSQVHVVPSRLCFLQIYCLYSYGSIELTLLTVMSYDRYLAICQPLHYSRLMKPSRIATMIAIAWLYSLCINIVFAFGLTAQLELCSNIINKVYCDNYYVVRLACREARSINVFGLCHMFIIIFSLITFIIFTYVRIMQVCFRGSRETRKKALNTCGPHLASIFNFGLGAFFEMLQSRFNLDMMPNMLRVILSLYWLMCQPLINPLMYGLKLTKIRLVIR
>LOCXPOR34.80.HIT1.OR.2R.300.7tm_4.exons1.JACEEU010000871.1.Callionymus_lyra
NVSSITITFTIYRSLEAYNSILVVCILVLYLSCLCLNMVLVLVIYVTPELHRPMHLLLVNLALSSMVGISLISCLILHQVLVTQHRTSLLGCLTQIFFINVYGTCVFGTLALMALDRYVFICRPLHYHSIVTLARVKVGLLLMYLVLGFCSAINVYLTSRLRLCRFTVNKLMCDSVVVTSMSCNKSKLATVFGLCIAICLVLLPCMLVVLSYINILLVVLKTSPESRKKALNTCMPHIITFVNFTVASFSGLIYSRVSNHVPHLAHVLTAVNYFVLPALLHPVVYGIKTQEIRQSLSRML
>LOCXPTilTAR.B061.13.HIT1.TAAR.1R.288.7tm_1.exons1.JACEEU010000746.1.Callionymus_lyra
AVVCYLFYFSLSLLAIVTVGGNLLVLVSVSYFRKLHTPTNSLLLSLAVCDLLVGAVVFPLSMRFPESTCRRFYNSFCKARGIFDLTLCICSILHLCGISVDRYLAVCHPLTYRNKINIHVVGGMILLFWSVPAGIGSLFLLAESQLVMSLEANIAGLIFSFYLPFLIIIVIYLKIFLVANRQARNIQKLTSVKRSASNRLERRSNRTLAIVMGVFLLCWLPFFLCTTVRVFSDVVLPMLMVETLNWLALCNSMLNPFIYAFFYSWFRVAVKIIASGQLFRQDMKNSPL
>LOCXPTAAR1.5.HIT1.TAAR.2R.324.7tm_1.exons2.JACEEU010000710.1.Callionymus_lyra
MMTMEGEELCYPDANISCKAPTHPYALTSCLLLSFISFLTVTLNVLVIISISHYRQLHTPTNLLLLSLAVSDLMVGLLLMPVEIIHIQYCWYLGDLLCSLYYVVDYIITSASVANMVLISLDRYVAVCDPLSYTTKVTKRKVQLFICLCWVCSVVYRVLLLNRHLRNPGLSNQCSGECVVVISYAAGMIDLVVTFILPITVITVLYMHVFVAALTHARAIRTTVTVTSQAGSLKYRKETKAARTLGLVVVVFLICFCPYYLPTLAGGDTPVVTSAAAVEIWLAHFNSCLNPLIYAFFYPWFRRAIRMIVKLQILEPGSSNTNIL
>LOCXPTAAR1.5.HIT1.TAAR.2R.302.7tm_1.exons2.JACEEU010000710.1.Callionymus_lyra
MQGSYTPVRPDLMSPALLHLLPHCDAQRSGHHLHLPLQAAPHPHQPAPAVSGRVGPHGGPPANARGDHPHPVLLVPGRPPLLAVLRGGLHHHLGLGGQHGAHIAGPLRGRVRPAQLHHQGHQEEGPTLYLPVLGLLCRLQGPALEPPPEEPGPLQPVQRRVRGGDQLRGRHDRPGGHVHLAHHRHHGAVHARVRGGLDSRSRHQDHRHRHVAGGESEVQEGDQGGPDSGLGGGRVPHLLLSVLPAHAGGRRHAGGHLGRRRGDLVGSLQLLPEPSHLCLLLPLVQEGHPDDRQVTDPRAGLQ
>LOCXPTAAR3.7.HIT1.TAAR.2R.293.7tm_1.exons2.JACEEU010000744.1.Callionymus_lyra
TLRNQALHVFLYVFLSLWIICTVFGNVLLVISIAYFKQLQSNTNFFVMSLAVADCLVGLVVMPYSMVRTIEGCWYFGDLFCQLHSSLDVMLCTASIFHLSCIAFDRYYAVCNPLVYSLKMSSNRVAVLLVICWVVPMLISFGPIMSGLHVVGVDIPVPRDVCVFLVNRVYAVMASLIAFYLPMAVMLMAYWKIFKAAKRQAMQISAMESQMAAGRERKAAKTLGIIMGIFLIFWLPFFTVNIVDPFIGYSTEVVVWDVFLWLGYINSSLNPFLYGFFNRSFRRAFLILIGCRV
>LOCXPTAAR3.8.HIT1.TAAR.2R.328.7tm_1.exons1.JACEEU010000871.1.Callionymus_lyra
MEPELCFESINSSCLKTTRHLAVRVTLYLFLGSTVLLTVLGNLLVCTSVVYFKQLQTPTNFLIMSLAVSDLLLGLLVMLPNMNRLIETCWYFGDFLCKFLMSTDVTLCTASILNLSFIAVDRHYAVCHPLLYTRKITVNVVLLMILIAWSLSALTGFGMIFMELNILGIEDFYYSHVACTGGCIVFQSVLSSTMSSLLSFYTPGVIMLAIYLKIFLVARKQQRTIQISNVTRVSNAGQTKATKTLAIIMGAFLCFWTPFFLVNVVDPLLGYPTPPLLFDSLLWIGFFNSTVNPLIYAFFYSWFRTAFKLIISGEVFRSNISDMILFKL
>LOCXPENSSPAP00000017276.1.9.HIT1.Ora.1R.296.7tm_1.exons1.JACEEU010000636.1.Callionymus_lyra
VPVLGEESVPDHAGLRHHPGAPVRGQPADLALPHRPHLRVGPGSGRVPVPGLVPGLHAAVGVVASRGLLGHAGAQLLPLRHPPAPGGGVSGSEAGAAAGVGRLGCRLGGQSGLLHPGAGLQHPRPRQRHRGADGDQLHHQASAGMHLGVPVDPTGDRVRVGVPGPQRGPASGPDGLHQPGHPARPGQAHQGRHRGGPRRVGQTRGEEGGARDRVPGVALRGLLGPAGRRRDLLQPRRGSPRRGAADRVALLRLRVRGVQSHGGGPGPQQAPEEDRRHGAGLDRDRPVARGLGGGGG
>LOCXPENSPFOP00000020313.1.14.HIT1.Ora.1R.291.7tm_1.exons1.JACEEU010000748.1.Callionymus_lyra
MTSLSVDLLGLRVFLSAAGLLGNVCLFGAIVRNGQVKSYDLFLLGLAVANTEEIVMVNIYNVLRTSSKNIWVCRTLQSLVLVGENTSIFITVLIGVFRYQKLRDAIQRRPIFLDDINVAWLTSAACLCLSLLVSTPALLLNPVGLQGNDTQNRTGCPPPDHFHCSEDHCPVLHRFYKYVFITSCNLVPLVVVTVSSCLIIAVLLRRRKTVAPVGAGRRCRKRNVQRSTLAVLAAMLLFQVDWILYLVFQLMVDPSLLPVWAEMKFFISTSYTSISPYVYGIGSSLFTVQKC
>LOCXPOra1.4.HIT1.Ora.2R.308.V1R.exons1.JACEEU010000636.1.Callionymus_lyra
MDLCVTIKGVSFLLQTGLGILGNAVVLLAYVSIIFKEPKRIPVHWILCHLAFANLMLLLTRCVPQTMTVFGLEGLLNDPGCKVVIYTYRVVRALSVCITCMLSVFQALTIAPAGPHLSRVKLLLPSLVFPTFAGLWLLNMAVCIAAPFFSMAPRNGTVPAYTLNLGFCHVDFRDNLSYVINGVAVSGRDFAFVALMVGSSVYILVLLHSHSRQVKAIRRPQGGGAETRAVKTVVTLVILYVVFFGIDNVIWIYMLTVANVSPVVADMRVFFSSCYAAFSPYFIISSNKKVKEKIMCTSSDTQESTSNK
>LOCXPOra2.5.HIT1.Ora.2R.320.V1R.exons1.JACEEU010000636.1.Callionymus_lyra
FVRAMLYLSLTVVGVPGNIIVIMSLLLLTHQKHRLLPADAILLHLALVNLLVVGVRCLAETLASLHAAAGIFRDVGCKAIIFVYRTSRALSIWLTFLMSAYQCLSIAPPGSRWVSARTLVADYLWLFFMLFWLMNMGMSNAAILFSLSSETNVTQNNHAINVEFCHVRFPSKLSKDVNGAFQVGRDVVPMALMALASLILLVFLFKHSRQVKGLRGTSGGGGAEQRAAKAVVTLVTLYVVLYGIDNGIWVYTLTVKKTMSSSLLSDLRVFFSSLYAALSPLVIIASNRKVKRSLRCLRPEKNDPRKVTSVSTSATSFISK
>LOCXPOra3.6.HIT1.Ora.2R.326.7tm_1.exons4.JACEEU010000636.1.Callionymus_lyra
HMEVDMELVGMGLRISVSPVQTAFYILLVLLGVLGNSTVIVIIGKSVIFDHAGGRNSDIIIINMALSNLLVSVMRNTLLVISDMGLELYSSKEWCQVLMGVWVWLRSVNVWSTLFLSAFHLQTLRRVAPVMVAVHGPRTAPKGLLLGLGLIWVVNFIYSIPAHIFSTSGDVNSTETLMLVSSTTRPLLGCVWNFPSEYSGLAYATTSMVIHEALPIILMALTNMSSLYTLYAHSRRSGSSKEVLVIKRVPAERRAAKVILALIMLFIASWGTSIISVNYFNYNRGTSADFLLVVARFANIIFIAMSPGVLAIGHRRLRAFVKSLLS
>LOCXPOlfC1.29.HIT1.OlfC.2R.827.7tm_3.exons7.JACEEU010000746.1.Callionymus_lyra
YLVLSLCLLQSSRSHEDDFRRPGVTAWGDFIIGGLINIHSDVDKGNDSLHPQANYPCVRLRLTSLVRSLAMINAVQLMNKSPLLADVNVTLGYRIHDTCSDVSTALRAAPDFIVQDQHLSGGNFSTSVSPIVAVVGASYSEMSIAVARQLTLSMIPQISFSSTAVILSDKNRFPSFMRTVPNDRHQTAAMVELLSILQWNWVGIVTMDGDYGQSALEHFVAQATERGICVAFRCILPSSMNHQDLDSEVKQCAVTIFDSHKVQVVVSFASPDHMSHLYQDLSSERRRQGKGSMKRVWLASDNWSYSSSVLGPLTLEDIGHIVGFTFKSGKLSSLFDYLKGLQMAGLEAAKNNPFLQEFYTLLNESAMEILRRNSAPHTTFSIEMAVSAVAHAVASVCRRRDCKNIADILQPSEVLTALKMQTFDLWGKNYSFDSNGDINLGYDVTLWLSDLDTVHVHHIVAEYHMNQSFTHSNRTFPKLLQDLKHIVSRCSNSCVPGEFKKTAEGQHTCCYECIDCTENYFSNQTGKPGKPYTLARFNSWMLSSASCRPKTQLFFSWQDVSAIVPLFFSALGILLALLVSFLFLHHRNTPVVKASGGPLSQVILYSLVVSFISPTLFVGRPNAIQCKLRHVLFGISFTLCVSCILVKTLKILLAFQFNPELQVILHRLYKPYFIVSACVALQVVICICWITLNGPTSQTIRGPTTLLEYCHEGSNLGFGFMLGYIALLASVCFLCAFKGRKLPQQYNEAKFITFSMLLYLISWMLFIPVYIKTDSQYLPAVEIIVIIISNYGVIACHFFPKCYIMLFRREQNTENAFRKNIYEYACK
>LOCXPOlfC2.30.HIT1.OlfC.2R.850.ANF_receptor.exons10.JACEEU010000871.1.Callionymus_lyra
FSCQIVDEQCTMIPGTLPVLEKNGDIVFGGLFSLHDTVLEPRLSFTVKPSATQCTRFNFRTFRWMQTMIFAIEEINRDGTLLPNITVGYKIYDSCSTPHQALKAVMELIGSANSSLTEGSTPDESHCYGTVPVVIGDGGSTQSLVVARFLGVFHVPQVSYFSSCACLSDKKEFPAFLRTMPSDFFQVDALVQLVQHFGWTWVGVIAGDDAYGRGGANIFANEVKKLGACVALHEIIPRHRAPAEISSIIAKIRSSGARVILVFAVEQDAAALFDGALREGLSGIQWLASEAWSTAAVLSIPEKYHSILKGAMGFAIRRAEIPGLQEFLLRLHPSSLGDDPFLVHFWEEVFDCSLGVKDRDDKPPCTGEEDLRRVTNIYSDVSQLRISYNVYKAVYTIAHAIRSMRACQRGKGPFSGQACPDVVNLEPWQLLHYIKQVEYVTSFGDEVQFDENGDPAAMYDMVNWHLSSSGQIQFVTIGKFDETAAFGKQKLQIQEEKMIWNANETEVPLSVCSRICPPGTRKATRPNFPICCHDCVVCTAGEISNQTDAVECVKCLPEFWSNEEQTTCIAKKVEFLSYSDNMGIALMAISLIGSFCTCVVVFIFSWNRTTPIVRANNSELSFLLLFSLTLCFLCSLTFIGQPSEWSCMLRHTAFGITFVLCISCILGKTIVVLIAFRATIPGSTVIRWFGPGQQKAIIACCTLIQVIICIVWLVVAPPTPVKMLPRESAVVILLCDEGSHVAFALVLGYIGLLAFICLFLAFLARKLPGNFNEARIITFSMLIFCAVWVAFIPAYISSPGKYSTVTEVFAILASSFGLLGCIFFPKCYVILLRPEKNTRKHLMSKAFSDK
>LOCXPOlfC3.34.HIT1.OlfC.2R.855.ANF_receptor.exons7.JACEEU010000871.1.Callionymus_lyra
MLLMSERLLLFSLAIIGVKSVCQTYGAKEVSQFFKEGDINIGGIFSFHQNPVDVNPHLNVSPGTVYCEGLDPGELQYAFTMMFAIEEINNSSQLLPGVTLGYRIFDACPSIPLSIKASLNLMNRYDGSENSCSRFSTVHAVIGETTSTSTIGIARTMGPFHIPVISHSATCACLSNRCDYPSFFRTIPSDIHQSRALAKLLKHFGWTWVGAIRTNSDYGNEGMATFLEAAEREGVCVEYSVAIYRTDHRKWFLEVVDIIKKSTSKVIVAFADGTDLDILIKELYIQRVTGLQWVGSEGWITYRYIASPINYAVVQGAVGFAALNAHIPELQQFMANSKPSTVLGNRGLVELWETVFGCSQHNHSAHNSLKPCTGRESLRDTNSRFTDVTDASLLNNVYKATYAVAHALHMLYNCKDNQGPFENNSCADKDHVQPWQVLHYLTQVNFTTKIGEDVFFDELGDPVARYALVNWQMDDKGYILFKTIGYYDASKPEGQQFEMKSEVNAFWAGNNPKVPRSICSERCLPGTRRAFVKGKPVCCFDCILCADGEFSNTTNAVKCDKCPSEYKSNKERNNCDAKAIEFLSFRELMGILLVSFSIFGACLSMTIGLIFFHYRRTPIVRANNSALSFLLLFSLSLCFLCSLTFIGRPTEWSCMLRHTAFGITFVLCISCILGKTIVVLMAFRATIPGRAVMKWFGPVQQRLSVLSFTLLQILICILWLTINPPYPIKNMTHYKERIILECAFGSPVGFWAVLGYIGLLAVLCFVLAFLARKLPDNFNEAKFITFSMLIFCAVWITFIPAYVSSPGKFTVAVEIFAILASSYGMLFCIFLPKCYIILLKPENNTKKHLMGKSRS
>LOCXPOlfC4.36.HIT1.OlfC.2R.839.ANF_receptor.exons6.JACEEU010000871.1.Callionymus_lyra
LLIFLSCSTAEVMFCQQMGESEGPQLSKEGDIMLGAIFAFHSSWRERLENYTRKPLPLQCISLNFRGFQYAQAMLFAIEEINNSSDLLPGVTLGYKIYDSCESIAQGVRTALDLANGQEVGAVNVSCGRPAHVASILGETSSSPCMAIATVIGSFHIPLISHFATCSCLSDKVKYPSFLRTIPSDFYQSRALAMLVKHFGWTWVGAIRTNDDYGNKGMDVFIETAQQLGICLEFSESFFRTDPPDKIQQIMKIIKRSTSKVIVAFMSPLDMDLLIKELNRQNFTGYQWVGSEGWIFDSQIAALDRHHILDGAIGLSIPKVNVTGMKEFILDINRLSLSSNELFEQFWEELFNCKFEVNSSAGFQGELCTGSEDLTTVSNSFTDMSLMPIFNNIYKGVYATAHALHNILGCDEKCDTKVPVEALRILQEIKRIRFKTKEGNEVYFNENGDPAAKYEVINWQRTEYGLVKFVTVGFFDTSFPEDQQLLVYDSSLIWANDSSEAPISVCNAECSKGTRRVLQKGRPVCCYDCVKCRDGEFSNTTDAVTCQSCPPEYWSNEHRDDCIKKETEFLSYQEIMGALLTAASLFGTIMASFVAILFFIYRKTPIVRANNSELSFLLLFSLALCFLCSLTFIGRPSDTSCMLRHTAFGITFVLSLSCVLGKTAVVLMAFRSKLPGSAVMKWFGVAQQRLCVLFFTFIQVIICIIWLLTSPPFPFNNSAEFKNKVILECAVGSAVGFGAVLLYIGLLAFLCFVLAFLARKLPDNFNEAKFITFSMLIFCTVWITFIPAYVSSPGKFSVAVEIFAILASSFGLLFCIFIPKCYILLMEPQKNTKKSVMGK
>LOCXPOlfC3.20.HIT1.OlfC.2R.842.ANF_receptor.exons6.JACEEU010000871.1.Callionymus_lyra
LLLLALLSGKGDSKCRLYGSENLPELAEDGDLDIGGIFSFRTTQDFTLYSFENFPEMRKCKNFNFREFQFAQAMIFAIKEINASPDMLPNIRLGYKIYNNCGTMDISRAALALVSGQQTEIHDENCTKSQSVQAILGHSGSRPTIAFARVVGLYGVPVISHFATCACLSNRKEYPTFFRTIPSDYYQSRALAKLVRHFGWTWIGAIAVRNEYGFSGISAFIQAAQDYGVCIEYSEAFSSSDPPELLNRIISVIKKATSKVIIAFMSHSEIKLLADSLFEQNITGLQWIGSDAWITDHSLSDIKGQSVLLGSLGFTVSKAEIPGLGEHLRRLHPSQFPGSQFVQDFWEEVFDCSLKGSEKKACSGSESLLTVDSQFTDVSELRVTNNVYKSVYSVAYTLDNLLKCEEGRGPFPNGTCADPKNIQPWQVLHYMSTVNFTTLAGERVNFDRNGDSPARYDLVNIQMNARGVMEGTTVGSYDASLPESQQFIMNKIPVIWSGGLTEIPSSVCSQSCPPGSQKVLHKGRPVCCYDCILCPVGEISNLTDSIYCLKCPAKFWSNMQRDACIPKEIEFLSYKDLLGGLLVLFSLLGVFVTMIIALVFYCHKETPLVRANNSELSFLLLFSLNLCFLCSLTFIGRPTSWSCMLRHTAFGITFVICISCVLGKTLLVLVAFRATLPGSKMMKWFRPAQQRVSVVAFTCVQVLICVLWLSNNPPFPIENVLLYNDRIILECDLGSVIGFWAVIGYIGLLALLCFVIAFLARKLPDNFNEAKFITFSMLIFCAVWITFIPAYVSSPGKLTVAVEIFAILASTYGLLFCIFLPKCFIILFKPELNTKKHIMGKS
>LOCXPOlfC5.22.HIT1.OlfC.2R.816.ANF_receptor.exons6.JACEEU010000871.1.Callionymus_lyra
KVIGQTGFTEFHKEGDLMIGGIFSMSSTRTLIDNNYQAFPDYYCKKLNDRELKFARTVMFTVAEINKDAKLLPGATLGYTIFNGCASENLLRATFEAVTGHAQACSRRIQAVVGHSSSGISKDMNRILSPLSVPHVSHLSTCACLSNKKLYPTFFRTVPSDRFQVQALVQLMTFFDWRWVGIIYSSTTYANSAVADFVSQAIKVPVCVEFELIYSKTEEKRFEAILEAIRSSTSQVVLLFMSLSYTKSFLSRIETYNIPMKQWVGTESWITQQELSSVKRKTILQGAMGFALPRASIPGLGDFLLNLKPSEEPNSTIVESFWENSFGCTFSSSNTSIACNGSEDLTTVSSDYTEVKEFRSENNVYKAVYLVAYALHTLLECRNGYNPTTGKPCVSKSQVQPRQVLEHIQYVNFTTQNGAKVAFDENGDSVAQYDLVNWQVKEDGSADIMTIGQYDTSFPEGEKFKLNRDTKIFWGGNNKGVLRSVCREPCPPGTRKATNKRKPVCCFDCFECPQGAISNQTDASDCIACPEEFWPNEKKDKCLPKPTEYLSHREIMGALLTTFSCFGVFLALLVSLIFMAHKETPIVRANNSELSFLLLLSLKLCFLCSLTFIGQPTEWSCMLRHTAFGITFVLCISCVLGKTIVVLIAFRATLPNSNIHKYFGPIQQRFIVLTLTLIQVLFCAIWLSTNAPFPKKNMKYYKEKIILECALGSAVGFWSVLGYIGLLALLCFIIAFLARKLPDTFNEAKLITFSMLIFCVVWIAFIPAYVSSPGKFTVAVEIFAILASSFGLLFCIFLPKCYIIIFRPERNTRKYL
>LOCXPOlfC6.24.HIT1.OlfC.2R.832.ANF_receptor.exons6.JACEEU010000871.1.Callionymus_lyra
LSLLCLNAASACERLGNFDMPGLFKHGDIMIGGIFPVFNKELMSTAMFNREPPAVRCAGFDLRAFRWTQVMMFAIKEINSDQTLLPNISLGYRILNSCASPTNALRAALTLAGGLKRNQTSCSPAISALIAESGSTQSLAVAGTLGPFKLPVVSYFSTCACLSDRTKYPTFFRTIPSDYFQAKALAALVKRFGWQWIGAIQSDNDYGRNGIQAFTEEVRNLGVCVAFVGTILRTYTKEKIQVAVDLIRRSNLKVILAFVPEGDFHPLMKEVVKQNITGIQWIASEAWITASRPSTSHFYQAFGGSLGFVVQKMAIPELKVFLKGVNPYTDTSAAFVGDFWEIMAGCRKPSIESSLETCSRNETLVDLQHVFFDVTQLRVSYNVYKAVYAIAHALHRLMFCKAAGEKNARPCRSVANIQPSEVTAEVQRVSFINRFGDRVFFDENGDPPASYDLINWQLKDGQVQHVTLGHFASAANGRYELTVQEDAVVWRTGYTVPESVCSNVCPVGTRRAQIKGKPTCCFDCIPCAEGTISNSTGAADCSQCPKEFWSNEKNDECIPKTIEFLSYHEPMGIAITAVSLLGAFLSLAVMMVFVHFRGTPVIKASNSELSCCLLFSLSMCFLSPLTFIGRPTVWTCMLRHTAFGIIFALCISCVLAKTIVVVIAFKAAVPGNKMAGKFGPKQQRLILFFCTLIQAIICLLWLKLNPPYPDKENKYSTIVLKCNTGSDAAFVAVFCYIGILSIICLILAFLARKLPDNFNEAKFITFSMFIFCAVWITFIPAYVSSPEKFTVSVEVFAILASASGLLLSIFSPKCYIIVMRPDKNTKKCVMAK
>LOCXPOlfC7.25.HIT1.OlfC.2R.867.ANF_receptor.exons10.JACEEU010000871.1.Callionymus_lyra
ALCLLIVNFSGRYLWFKVGLTGAQPLTCSRWSSTRMEGLYQDGDVIIGGLFSLHYKPPDQMSDFTQQPKRQLCTGLERFSLEQIYVLILAIEEINRSPSLLPGVKLGYHIFDSCGRNPWSLQATLDLVSGNSESCSLTNHSSEDDRGRQENQNGIRAASLIIGGASSGTTMVLAMILSSLNVPLISHISSCPCLSDRRKFPTFFRTIPSDIFQARILAQLAIQFNWTWIGAVLADNDYGHLALKIFQEETHKAGVCLAFVELVKRPTISTDSTRAALTIQASTAKVILVFLWYTDAKQVFVKLADLNVTDRQFLASEAFSTNEDLIQHPATAKVARGVLGVAIRSSIIPGFSDFLQNLNPLNQPKDVFLREFWELEFGCSPQPMNYSTSSSLPPCDGTESLEELGKHFSDISQVRVTYNVYLAVYAAAHALHNLLSCPDLEDLSKINKCDPPTDIKHIEVLRHLSDVNFTTPQGEILYFDGANIPPKYDIINWQKTADGRLKLVVAGHVDGTTLNLNKSAIQWVTQQIPTSLCSEICLPGTRKADKKGEPLCCFDCIRCGDGEISNVAGSLDCERCPPEFWSNDDRNACVPRQLDFLSFNETLGITLTTVSASGVLMTSGVFVIFLWYRHTPLVRANNSELSFLLLLSLKLCFLCSLVFISPPSVWTCRFQQAAFGITFVLSISCLQVKTMVVLAAFRSTRPGAGALIRWFGPNQQRGCVCFLTGVQVVICIVWLSLSPPVPRLDLKSPGLRVTFECAMSSVVGFSLVLGYISLLACTCLILAFLARKLPDNFNEAKLITFSMLIFCAVWVAFVPAYISSPGKYSNAVEVFAILASSYGLLFCIFAPKCFIIMLRPKKNTKKLMIQR
