# Supplementary material for: Expanded olfactory system in ray-finned fishes capable of terrestrial exploration
Source: BMC Biol. 2023 Jul 31;21:163. doi: 10.1186/s12915-023-01661-8 (PMC10392011; doi:10.1186/s12915-023-01661-8)
Supplement: Supplementary file 3 — Additional file 3: Data S1. Protein sequences and genomic coordinates of OLF genes. FASTA and General Feature Format (GFF) files containing the protein sequences and genomic coordinates for all identified OLF genes in this study. [file 12915_2023_1661_MOESM3_ESM.zip › PROTEINS/Cebidichthys_violaceus.OLF_genes.fa]

>LOCXPCyseOR11.7-eta.308.176.HIT1.OR.1R.299.7tm_4.exons2.JAKSXS010000028.1.Cebidichthys_violaceus
NDTSAVTGNQRDYFTRAVTNNVIVTALCIAINYINSTLVHTFRKHQMFNTNPRYILFIHLVINDMMQLILSTLLHILSYALQTISVSLCLILLLLAILATLNTPLNLAGMAGECYVAICLPLRHGRICTVRNTWILIGVIWTASAFSILPDLFILLATEPLHFFHSKVFCSRDFVFRSSYSLKKRDASHIVCLVLVWLTLLFVYFRILFAAKGATADNKKARNTIVLHGFQLLLCMLTYVRPMFEQALHYLLPGRFPDVRFACYVLVQILPRFLSPIVYGLRDQTFRRHMRRYLLCKVR
>LOCXPOR1.154.HIT1.OR.2R.320.7tm_4.exons1.JAKSXS010000001.1.Cebidichthys_violaceus
NSSHSTFVFRGFAALQKHRRLLALPFSASYLTALLGNGLLVYVIRRTESLHSPMYLLICTLCVVDVLVVTTIVPNMLLGLLFDWDRISLAGCLTQMFCTHFLSSLESTLLMAMALDRYAAICWPLRYTKLMDSSVFVKLMLFTLVRSGSIIATLVALAGSLRFCGSDVIRHCYCDHMALVSLACDGTEKNVVAGLAVIVCFVGVDIPLIFFSYMKILSAVLKAAAAGEERRKAFHTCGTHLIVMMCFYLVGSVTFLSHNLNIPIPTDVNTFMGLIYILFPATVNPIIYGVRTKEIRSGFFRLFKVRVKKIMMVKVSPAGK
>LOCXPOR2.236.HIT1.OR.2R.303.7tm_4.exons1.JAKSXS010000001.1.Cebidichthys_violaceus
MKNVTSHKHFILDGFGELGALRPVLFLPFSVMFVVALSTNSLLLYVVVSRRSLHSPMCVFIAGMALVDLSLPVFFVPHMLLSFLFDWRGISLTGCLVQMFLIHFVGAFQSTLLVWMALDRYFAICKPLTYHEQMAMPKFLRFIVPLMVRNVLMISLVVCLAGTLSFCASNVMNHCFCEHMALVQLACGSTAINNLVGLMTIFLNPVADFIFIAASYVVIFSSVLKSGKSGAKALHTCVTHIVVITVSLTISLVAFLSYRITNGLPAAVRVFFSTMYLLFQSCFNPIIYGMRTAEIKKHILKML
>LOCXPOR3.247.HIT1.OR.2R.304.7tm_4.exons1.JAKSXS010000001.1.Cebidichthys_violaceus
MINSTKVSYFTLAAYVDTGLFKYLYFVVILSLYMLIICSNLLLIVVICMNRSLHEPMYLFLCSLFVNELVGSTGLFPFLLVQILSDIHTVSAPLCFLQIYCVYTYGNIEFLNLAVMAYDRYLAICHPLHYDTRMTNRKAATLIAVTWLLLFIENGFTLTLIVPLQLCGNIINKVYCDNYSVVKLACYDTTVNNVYGLVVSAFSIFGPLILIIFSYMKILRVCFSGCKQSRQKAVSTCTPHLASLLNFSFGACFEILQSRFNMNGVPNILRIFLSMYFLTCPPLFSPLMYGLNMSKIRVSCKDLM
>LOCXPOR4.258.HIT1.OR.2R.308.7tm_4.exons1.JAKSXS010000001.1.Cebidichthys_violaceus
MINSTQVSYFTLSAYFDTGGFKYLYFVVILSLYILIVCSNLLLIVVICMNRSLHEPMYLFLCSLFVNELVGSTGLFPFLLVQILSDIHTVSAPLCFLQIYCVHFYGAVEYFNLAIMSYDRYLAICYPLQYNTHMTNYKIATLIALTWLFPCFAMVVLLSLTSPLQLCGNTIYKVYCDTHSVVKLSCSDTNAINVYGLIATFSTIFGSLLLIFYSYMKIFKVCFSGCKQSRQKAVSTCTPHLASLLNFSVGSSFEILQSRFNMNTLPNVLRIFLSLYFLTCPPLCNPVLYGLNLSKIRVIFKSLISNAD
>LOCXPOR5.271.HIT1.OR.2R.305.7tm_4.exons1.JAKSXS010000001.1.Cebidichthys_violaceus
MINSTQVSYFILSAYFNTGGFKYLFFMIVMSLYMLIIGSNLLLIVVICMNRSLHEPMYLFLCSLFVNELVGSTGLFPFLLVQILSDIHTVSAPLCFLQIYCLFLYAIVEFFNLAIMSYDRYLAICYPLQYNTRMAFNKITVLLAVIWSYASVLSVVPVILSVPLQLCGNIINKVYCDNYPIVKLACSDTTANNIYGLFAAFLTVFVPVSLIFYSYMRILRVCFSGCKQTRQKAVSTCTPHLASLLNFSFGAFFEITQSRFNMNGVPNMLRVFLSLYWLTCQPLLNPFLYGLNLSKIRILTRNLIF
>LOCXPOR6.286.HIT1.OR.2R.312.7tm_4.exons1.JAKSXS010000001.1.Cebidichthys_violaceus
MMMMMINSTQVSYFTFSAYFDLGLFKYLLFMIIMCFYVVIVCTNLLLIVVICMNRSLHEPMYLFLCSLFVNELVGSTGLFPFLLVQILSDIHIISFSSCFLQIFLLYIYANVQFYNLAVMSYDRYLAICYPLQYNTRMAFNKVTMLIALTWLIPLLNIVVMISLSASLQLCGNIIDKLFCNNYSVVKLACYDTTVNNIYGLMYTFIVLFGLAILILYTYMRILRVCFSGSKQTRQKAVSTCTPHLASLLNFSFGVFFEIVQSRFDMNRAPIALRIFLSLYFITCQPLFNPLMYGLNLTKICIICKSLVFGKM
>LOCXPOR7.300.HIT1.OR.2R.308.7tm_4.exons1.JAKSXS010000001.1.Cebidichthys_violaceus
STLTYFVLGTYIHVGTLRYLYFMLTAMLYIVIVIVNISLIVVICMNRSLHEPMYLFLCSLFVNELYGSTGLFPFLLVQILSDIHTVSAPFCFLQIFSLYTYAHVEFCNLAVMSYDRYLAICYPLQYNRQMTFNKAVMFITVLWFYSFVKFLITLSLNIRLTFCGNTINSLYCHNYLVVKLACSDTEVNNIYGLFGVVLTILVPLLPILYSYMKIFKVCFSGSKQTRQRAVSTCTPHLASLLNFSFGCCFEIVQSRFDMTSVPRVLRIVLSLYFLIIQPLLSPIMFGLQMSKIRNTCRHVLCYKMLSSQ
>LOCXPOR8.312.HIT1.OR.2R.307.7tm_4.exons1.JAKSXS010000001.1.Cebidichthys_violaceus
MLNSTSSTLSYFILGAYVHVGNVKYLYFMLTAMLYIIIAIVNISLIVVICMNRSLHEPMYLFLCSLFVNELYGSIGLFPFLLVQSLSDIHTVSASLCFLQIFSLYTYASIEFCNLAVMSYDRYLAICYPLQYNTHMTFNKAVIFIAVLWFYSFVKFLITLSLNIRLTFCRNYLVVKLACSDTEVNNIHGMFGIVLPILVPLLPILYSYMKILKVCFSGSKQTRQRAVSTCTPHLASLLNFFFGCCFGIIKSRFDLISVPRVLRIILSLYFVIIQPLLNPIMVGLQMSKIRNTCKRSFCFKMLTCFKD
>LOCXPOR9.323.HIT1.OR.2R.318.7tm_4.exons1.JAKSXS010000001.1.Cebidichthys_violaceus
MLNSTSSTLSYFSLGAYVRVGNVKYLYFMLTAMLYIIIAIVNISLIVVICMNRSLHEPMYLFLCSLFVNELYGSTGLFPFLLVQILSDIHTVSASLCFLQIYCLYTYASIEFCNLAVMSYDRYLAICYPLQYNTHMTFNKAVIFIAVLWFYSFVKFLITLSLNIRLTFCGNIINSLYCSNYLVVKLACSDTEVNNIYGLFSTVLTILVPLLPILYSYMKILQICFSGSKQTRQKAVSTCTPHLASLLNFSFGCCFEIVQSRFDMTSVPRVLRIILSLYFLIIQPLLNPIMFGLQMSKIRNTCKRSFCFKMLTCYKITM
>LOCXPOR10.155.HIT1.OR.2R.312.7tm_4.exons1.JAKSXS010000001.1.Cebidichthys_violaceus
STLSYFILGAYVHVGNVKYLYFMLTAMLYIIIAIVNISLIVVICMNRSLHEPMYLFLCSLFVNELYGSTGLFPFLLVQILSDIHTVSASLCFPQIYCLYTYASIEFCNLAVMSYDRYLAICYPLQYNTHMTFNKAVFFIAVLWFYSFVKFLITLSLNIRLTFCGNIMNSLYCSNYLVVKLACSDTEVNNIYGLFGIVLSILVPLLPILYSYMKILQICFSGSKQTRQRAVSTCTPHLASLLNFSFGCCFEIVQSRFDMTSVPRVLRIILSLYFLIIQPLLNPIMFGLQMSKIRNTCKRSFCFKMLTCYKDTI
>LOCXPOR12.171.HIT1.OR.2R.314.7tm_4.exons1.JAKSXS010000001.1.Cebidichthys_violaceus
NSTLSYFILGAYVHVGNVKYLYFMLTAMLYIIIAIVNISLIVVICMNRSLHEPMYLFLCSLFVNELVGSTGLFPFLLVQILSDIHTVSASLCFLQIYCLYTYVNVEFCNLAVMAYDRYLAICYPLQYNRQMTFNKAVIFIAVLWFYSFVKVLITLFLNIRLTFCGNIINSLYCRNYLVVKLACSDSDVNNIHGMFGIVLTILVPLLPILYSYMKIFKVCFSGSKQTRQRAVSTCTPHLASLLNFSFGCCFEVVQSRFDMTSVPRVLRIILSLYFVIIQPLLNPIMFGLQMSKIRNTCKRSFCFKMSTCYKDTIL
>LOCXPOR12.186.HIT1.OR.2R.319.7tm_4.exons1.JAKSXS010000001.1.Cebidichthys_violaceus
MLNSTSSTLSYFILGAYVHVGNVKYLYFMLTAMLYIIIAIVNISLIVVICMNRSLHEPMYLFLCSLFVNELVGSTGLFPFLLVQILSDIHTVSASLCFLQIYCLYTYVNVEFCNLAVMAYDRYLAICYPLQYNRQMTFNKAVIFIAVLWFYSFVKVLITLFLNIRLTFCGNIINSLYCRNYLVVKLACSDSDVNNIHGMFGTVLTILVPLLPILYSYMKIFKVCFSGSKQTRQRAVSTCTPHLASLLNFSFGCCFEVVQSRFDMTSVPRVLRIILSLYFVIIQPLLNPIMFGLQMSKIRNTCKRSFCFKMSTCYKDTIL
>LOCXPOR14.199.HIT1.OR.2R.315.Nop16.exons1.JAKSXS010000001.1.Cebidichthys_violaceus
FVDLWFVAEVLEDPGPDLVQVDAVDDGVDERRDHQELCGQRVVQCLQRPAAAAAAAAVARVHDVEHQRASEDEQRGEVRQTRLDELLAVRAQPERGPDQVGVGHQDESGLRDVREHQHEAVDVVDGRVDARQLHHLPVGAEDLVDVASAERQAGGQRQADRRLQQREAPGEQQQPRHPPRWHQGGVPQRPADGQVAVVRHDGQTGELAEHVAVDRKYLRQAAGVRDHVGVGHEVVEQLRVEGGRSAEPVEAQVAQEDVDGLVERLLQEHGDDEHHVDHDGDEVRRQSEGEEHLTVCHGVVQTVKHKDHLRVILHH
>LOCXPOR14.199.HIT1.OR.2R.315.Nop16.exons1.JAKSXS010000001.1.Cebidichthys_violaceus
MMQNNSQVVFVLHGLNDSVTNRQVFFAFALTSYLVTIVVNVMLIVTVFLEKTLHEPIYVFLCNLCFNGLCGASAFYPKLLHDLVADAHVVTYAGCLTQIFAVYCYVFCEFTGLTVMAYDRYLAICRPLRYSALMPARRVAWLLLLTWCFSLLETAIGLALTAGLPLCGRHIDKIFCTNWEVVKLSCVDTTVNNIYGFVLMFSHVSQTGLILVSYTHLVRASLRLRSDRKKFVQTCLPHLAALLIFTGSLMFDIMYSRYGGGGGGGSGSLQALHNALAAEFLVVPPLINPIIYGINLHQIRTRILQNLSHKPEVHK
>LOCXPOR15.212.HIT1.OR.2R.309.7tm_4.exons1.JAKSXS010000001.1.Cebidichthys_violaceus
MMMNSTQVLYFTLSAYFDTGVLKYLYFIIVMSLYVLIVCSNLLLIVVICMNRSLHEPMYLFLCSLFVNELVGSTGLFPFFLVQILSDIHTVSAPFCFLQIFFVYSYVCGEFSNLAIMSYDRYLAICYPLQYNTRMTFNKVAMLLVLPWLYSFLIIVTLISLIVPLQLCGNIIDRVYCLNYSIVKLACSETRVNNIYGLIITFLTVFVPVSVIIYTYVRILRVCFSGCKQTRQKAVSTCTPHLASLLNFSFGVCFEISQSRFDINGVHSILKIVLSLYFLTCQPLFSPVMYGLKMSKIRIICKSLLLHSV
>LOCXPOR16.224.HIT1.OR.2R.308.7tm_4.exons1.JAKSXS010000001.1.Cebidichthys_violaceus
MINSTYVSYFTLSGYFDTGLFKYLYFVVILSLYVLIIGSNLLLIVVICMNRSLHEPMYLFLCSLFVNELYGSTGLFPFLLVQILSDNHTVSAPLCFLQIFCLYTYGNVQFYNLAVMAYDRYLAICHPLHYNTRMTFNKAVRLVVVIWVPPFLCVLVTACLSVSLQLCGNIINKVYCDNYSVVKLACYDTTINNVYGLVGSAFSIFCPLSLVSFSYMRILRVCFSGCKQSRQKAVSTCTPHLASLLNFSFGVCFEILQSRFNMKNVPNIVRIFLSLYWLTCQPLFSPVMYGLNMSKIRSMCKSLLLSSV
>LOCXPOR17.233.HIT1.OR.2R.312.7tm_4.exons1.JAKSXS010000001.1.Cebidichthys_violaceus
MMMNSTQVLYFTLSAYFDTGVLKCLYFIIIMSLYVLIVCSNLLLIVVICMNRSLHEPMYLFLCSLFVNELYGSTGLFPFLLVQILSDIHTVSAPFCFLQIFCLYTYGNVQFYNLAVMAYDRYLAICHPLHYNTRMTFNKAVRLVVVIWVPPFFVVLVTTCLSVSLQLCGNMINRVYCDNYSIIKLACFDTTVNNIFELIAASLTVFVPVSLVSFSYMRILRVCFSGCKQSRQKAVSTCTPHLASLLNFSFGVCFEILQSRFDTKNLPNIVRIFLSLYWLTCQPLFSPVMYGLNMSKIRSMCKSLLLSSVRKC
>LOCXPOR18.234.HIT1.OR.2R.307.7tm_4.exons1.JAKSXS010000001.1.Cebidichthys_violaceus
MINSTYVSYFTLSGYFDTGLFKYLYFVVILSLYVLIIGSNLLLIVVICMNRSLHEPMYLFLCSLFVNELYGSTGLFPILLVQILSDIHTVSAPLCFLQIYCVCTYGSIEFLNLAIMSYDRYLAICCPLHYNTHMTYKKTAILIALTWLCPFIGIVVLLSLSVPLQLCGNIINKVYCDNYSVVKLACYDTTVNNVYGLTYTTVFLCIVSLILYSYMKILRVCFSGCKQSRQKAVSTCTPHLASLLNFSFGAFFEILQSRFDIKNVPNIVSIFLSLYWLTCQPLFSPVMYGLNMSKLRSMCKCLLLSSV
>LOCXPOR19.235.HIT1.OR.2R.313.7tm_4.exons1.JAKSXS010000001.1.Cebidichthys_violaceus
LIMINSTYVSYFTLSGYFDTGLFKYLYFVFILSLYALIICSNLLLIVVICMNRSLHEPMYLFLCSLFVNELVGSTGLFPFLLVQILSDNHTVSAPLCFLQIFCLYTYGNVQFYNLAVMSYDRYLAICHPLHYNTRMAFNKAVRLVVVIWVPPFFGVLVTTCLSVSLQLCGNIINKVYCDNYSIIKLACFDTTVNNIFELIAASLTVFGSGSLISFSYVRILKVCFSGCKQTRQKAVSTCTPHLASLLNFAFGVFFEILQSRFDMKNVPNIVRIFLSLYWLTCQPLFSPVMYGLNMSKIRSMCKSLLLSSVRKC
>LOCXPOR20.237.HIT1.OR.2R.312.7tm_4.exons1.JAKSXS010000001.1.Cebidichthys_violaceus
IMINSTQFSYFTLSAYFDTGGFKYLYFVVILSLYMLIIGSNLLLIVVICMNRSLHEPMYLFLCSLFVNELYGSTGLFPFLLLQILSDNHTVSAPLCFLQIFCLYTYGNVQFYNLAIMSYDRYLAICHPLHYNTRMAFNKAVRLIVVIWVPPFFGVLVTTCLSVSLQLCGNIINKVYCNNYSIIKLACLDTTVNNIFELIVASLTVFGSGSLIFYSYMRILKVCFSGCKQTRQKAVSTCTPHLASLLNFAFGVFFEILQSRFDMKNVHNIVRIFLSLYWLTCQPLFSPVMYGLNMSKIRSMCKSLLLSSVRKC
>LOCXPOR21.238.HIT1.OR.2R.306.7tm_4.exons1.JAKSXS010000001.1.Cebidichthys_violaceus
INSTYVSYFTLSGYFDTGLFKYLYFVVILSLYVLIIGSNLLLIVVICMNRSLHEPMYLFLCSLFVNELYGSTGLFPILLVQILSDIHTVSAPLCFLQIYCVCTYGSIEFLNLAIMSYDRYLAICCPLHFNTHMTYKKTAILIALTWLCPFIGIVVLLSLSVPLQLCGNIINKVYCDNYSVVKLACYDTTVNNVYGLTYTTVFLCIVSLILYSYMKILRVCFSGCKQSRQKAVSTCTPHLASLLNFSFGAFFDIIQNRFDIKNVSNIVGIFLSFYWLTCQPLFSPVMYGLNMSKLRSMCKSLLLSSV
>LOCXPOR22.239.HIT1.OR.2R.313.7tm_4.exons1.JAKSXS010000001.1.Cebidichthys_violaceus
KQKEIMINSTQFSYFTLSAYFDTGGFKYLYFVVILSLYVLIVCSNLLLIVVICMNRSLHEPMYLFLCSLFVNELVGSTGLFPFLLVQILSDIHTVSAPFCFLQNFFLYCYGGVEFLNLAIMSYDRYLAICYPLQYNTRMTFNKITVLFAVTWLCPLLLCVVMTCLSSSLQLCGTIIEKVYCDNYSIVKLACDDTSVNNIYGLFVTSLTIFCPLILISFSYMRILRVCFSGCKQSRQKAVSTCTPHLASLLNFSCGACFEILQSRFNMNNLPNTLRIVLSLYWLTCQPVFNPLLYGLNMSKIRIICKSLVFAKM
>LOCXPOR23.240.HIT1.OR.2R.306.7tm_4.exons1.JAKSXS010000001.1.Cebidichthys_violaceus
MNSSESSASVTFAVYSSLRLNNATLLICISVLYVSGLCINLFLLLVVCVESGLHRPMYLLLVNLCLSGVMGSSSVCPHIITRLLADREASLPGCLTQVFFINVYSGCVFCILALMAYDRYVSICKPLLYHSLMTPAKVRLMLLLLYSGLGSSSAVQVFLTSRLRLCRHQVDKLVCDSLAVANLSCENTPLINVYGLCCAVCWVLCPCFLVIASYVHIFTVVLKSSRASQRKGLQTLTPHVVTFINFSVASFFGVIYNRMNHRVPEAVNIFTGINFFILPPLLHPIIYGIKMQEIRQSVKKLMKRKM
>LOCXPOR24.241.HIT1.OR.2R.309.7tm_4.exons1.JAKSXS010000001.1.Cebidichthys_violaceus
MINSTRVSYFTLSGYFDTGLFKYLYFLIILTFYISIIGSNLLLIVVICMNRSLHEPMYLFLCSLFVNELYGSTGLFPFLLVQILSDIHTVSASLCFLQIFSLYSYGGVEFLNLAVMSYDRYLAICHPLQYNTRMTYHKIAVLIALIWLYPLLINALILAGLTVPLQLCGNIINKVYCDNYYVVKLACYDTTVNNIVGLVNMFTVILGLIVSIFYSYTRILRVCFSGCKQSRQKAVSTCTPHLASLLNFSFGTFFEIVQGRFNMNNLPNMFRIILSLYWLTCQPLLNPLMYGLNMSKIRILCRSLLFGGK
>LOCXPOR25.242.HIT1.OR.2R.309.7tm_4.exons1.JAKSXS010000001.1.Cebidichthys_violaceus
MINSTQVSYFALVAYFDIGVFKYLFFIIATSLYVLIIGSNLLLIVVICMNRSLHEPMYLFLCSLFVNELVGSTGLFPFLLVQILSDIHTVSVPLCFLQIFCVHFYGSVELFTLGVMSYDRYLAICCPLHYSKHMTSSKVVALTVFVWLYSALATVIMMSLSVPLQLCGNTIQKVYCDNYSIVKLACSDTTVNNIHGLVYMFTVIFTLIVLIFYSYMRILRVCFSGCKQSRQKAVSTCTPHLASLLNFSFGAFFEIVQSRFNMNNLPNMFRIILSLYWLTCQPLLNPLLYGLNMSKIRIICNSLAFGKRM
>LOCXPOR26.243.HIT1.OR.2R.320.7tm_4.exons1.JAKSXS010000001.1.Cebidichthys_violaceus
MIANFTGMRSFLILGFPGLSPKYYGPVSALLFFFYLAIAIGNIFILIFVVQVKSLQKPTYLVFCHLALNDLTFGTLTLPKIISKYWFGDGIISFYGCFTQMFFVHYLGSVTSFILLVMALDRFIAICIPLRYPVLITNNNISVLCGFAWFIPLPLMVTIVIHALTLPFCKSNSIAQCYCDHISITSQACGENVQIVEVTALCTAMFCLLLPLVFILFSYISIFVVILKMSNAAGRKRTLSTCTPQIVITCLFYLPRCFVYVANTVGFSFSLDVRILLVLLYSLFPATVNPIIYCFKTQDIKQTLMRKMKARIGIEINLSF
>LOCXPOR27.244.HIT1.OR.2R.317.7tm_4.exons1.JAKSXS010000001.1.Cebidichthys_violaceus
MIDTNKTAIKDFIILGFPGLDPIYYGPVSTLLFFTYLVILVGNVFILIIVGVERQLYKPTYLIFCHLAMNDLLFGTVTLPKIISRYWWDDQIISFDTCFTQMYFVHSLGAIHSLLLLIMALDRFIAVCFPFKYPVLITNNIVSIACGCSWIGTFLRMMAVVFHALTLTYCNPNIIVQCYCDHISIVRLACGGDVKYVETVAVSLAMFSLLLPLSFVIFSYISIFVIVLKMTNQEGRYKTLSTCTPQLLISCLYYLPRCFVYLANATGFSFSLEIRVVLILLYSLLPCAVNPIIYCFKTKHIKDILMKRLKNSRVAVK
>LOCXPOR28.245.HIT1.OR.2R.323.7tm_4.exons1.JAKSXS010000001.1.Cebidichthys_violaceus
PEGNQSTVTEFILTGFPGLYPEYQGLVSAILFLVYVLTLTGNFTIFFLFATNRSLHKPMYYIILNLSTCDILFSTTTLPKIISKYWFQSGTISFTACFVQMYFVHYLGTVNSLILFLMALDRYLAICHPLKYPIVFKNSTIKILSITGWIVAKAAPLMLVIRAYPLPYCASNIINHCFCDHIGITTLACTDRAPYGFPAFVFAMIVLLGPLAFILFSYCSIIIAVLKIANIQGRIKSLSTCSTQLIIISLYYLPRCFVYLASNVGITFSADMRIVIIMLYSLFPPMINPLIYCLRAKDMRESLWKQFNKCIIPQKTQVSSINN
>LOCXPOR29.246.HIT1.OR.2R.324.7tm_4.exons1.JAKSXS010000001.1.Cebidichthys_violaceus
MPEGNQSTVTEFILTGFPGLYPEYQGLVSAILFLVYVLTLTGNVTILFLFATNQSLHKPMYYIILNLSTCDILFSTTTLPKIISKYWFQSGTISFTACFVQMYFVHYLGTVNSLILFLMALDRYLAICHPLKYPIVFKNSTIKILSITAWVMSQPSNLMITIRAYPLPYCASNIINHCFCDHIGITTLACTDRAPYGFPAFVIAMIYLLGPLAFILFSYCSIIIAVLKIANIQGRKKTLSTCSTQLIIISLYYLPRCFVYLASNVGITFSTDMRIVIIMLYSLFPPMINPLIYCLRAKDMRESLWKQFNKRIIPQKAQVSSINN
>LOCXPOR30.248.HIT1.OR.2R.324.7tm_4.exons1.JAKSXS010000001.1.Cebidichthys_violaceus
MPEGNQSTVIEFILTGFPGLYPEYQGLVSAILFLVYVLTLTGNVTILFLFATNRSLHKPMYYIILNLSTCDILFSTTTLPKIISKYWFQSGTISFTACFVQMYFVHYLGTVNSFILFLMAFDRYLAICHPLKYPIVFKNSTIKILSITAWVMSQPSNLVVTIRAYPLPYCASNIINHCFCDHIGITTLACTDRAPYGFPAFVIAMIILLGPLAFILFSYCSIIIAVLKIANIQGRKKTLSTCSTQLIIISLYYLPRCFVYLASNVGITFSADMRIVIIMLYSLFPPMINPLIYCLRAKDMRESLWKQFNKCIIPQKTQVSYINN
>LOCXPOR31.249.HIT1.OR.2R.324.7tm_4.exons1.JAKSXS010000001.1.Cebidichthys_violaceus
MPEGNQSTVTEFILTGFPGLYPEYQGLVSAILFLVYVLTLTGNVTILFLFATNQSLHKPMYYIILNLSTCDILFSTTTLPKIISKYWFQSGTISFTACFVQMYFVHYLGTVNSFILFLMALDRYLAICHPLKYPIVFKNSTIKILSITAWVMSQPSNLVLIIRAYPLPYCASNIINHCFCDHIGITTLACTDRAPYGFPAFVIAMIVLLGPLAFILFSYCSIIIAVLKIANIQGRRKTLSTCSTQLIIISLYYLPRCFVYLASNVGITFSADMRIVIIMLYSLFPPMINPLIYCLRAKDMRESLWKQFNRRIIPQKTQVSSINN
>LOCXPOR32.250.HIT1.OR.2R.308.7tm_4.exons1.JAKSXS010000001.1.Cebidichthys_violaceus
MPLQNASIKVTEFIIGGFESTNRPMLVGVVILITYVLAIVANILNILFIVVDKRLHKPMYLQICNLAVVDILYTSSSSPTMIGVLIAGVNTISYVPCLVQMFAIHLGGAMEMFALSAMAFDRLIAISYPLQYHSYITNVRTFVLIYILWIVACGFVAVLLASLLPLPHCSLKLQYTYCDYAAIIRTTCVDLTYYFNMVSIMFFFVLFFTFFLICLSYLYILVFVKLSSNNDKLKIGSTCLSHLVVVTGYYLPSLIRVVLTRLGVVLTLEASHGLMIGTILGPTLLNPVVYCLRTKEIRSKIFNMFKKV
>LOCXPOR33.251.HIT1.OR.2R.322.7tm_4.exons1.JAKSXS010000001.1.Cebidichthys_violaceus
LFNVLGRKSVKMENLYNTSSILVLNRFEFSSENVFPAFLFATLSYMIILFCNIILILTIVLNKSMHQPMYLILLNLPINDLIGSSAFFLHSIDEILTNRKTMQYSACVTQAFFIHIYATGTVLILSAMAYDRYIAICWPLKYNTVMTYAHIMRIITVVWMSCLVLVGVLFFLLLRLPRCRSELTHPYCDNPSLLTLVCANTAINNIYGLLMVAISQVISNGMILYTYLQILVACFRSKRSDTKAKALQTCATHLAVFLLLECLGLFTIISYRIKNISPHLRRFMGVSTLIFPPTLNPIIYGLKTKEIREKVVHFFRNKILPS
>LOCXPOR34.252.HIT1.OR.2R.313.7tm_4.exons1.JAKSXS010000001.1.Cebidichthys_violaceus
MYTNASYMDLLTLVPLDLSATHIYPVFALGALTYLIIIFCNLCVLLTIAVCKNLHKPMFILLFNLPISDMVGATAFFPHLLFSIVTQNRMISPSACITQAFLIHFYGTGNLLILSAMAYDRYVAICCPLRYNAIMSPKTLITIIFLIWFINFSMIVTLILLLTRFKICRTNIVDLYCNNPSLMKLICEDTTINSYYGLFTIVLLQGGPLSIIAYTYAQILRTCVKTNHPDARKKAFQTCGAHLVVFLILQINTAFTLITHRIQGASPYMRRVLGMSILLFPPFLDPIIYGLKTTELKRSIVMLLKRNTCSSKL
>LOCXPOR35.253.HIT1.OR.2R.313.7tm_4.exons1.JAKSXS010000001.1.Cebidichthys_violaceus
MENISFWFSSELTLNTFVIPPGGKYPIFLFGIAIYFFSIFCNLTLLSLIILKRNLHKPMYFILLSLPLNDLIGITAMLPKVLSDIVTETNKVYYPLCVLQAFLLHMYGGGILFILAAMSFDRYAAICMPLRYSSVMTPRVVLCIISLVWGLDFVLIVLLFSLQARLPRCKSVIMNVFCDNPSLLKLTCGNTTVNNIIGLFNTAVMQAVSVSIQAFSYVKILIACLVTRRSEVKTKAVNTCVAQLLILIIFEIVATFTILSHRFQNVSADLQKIMGMLIFLVPPLLNPIVYGLYTSEIRNTLLTVLKSRVTQVG
>LOCXPOR36.254.HIT1.OR.2R.309.7tm_4.exons1.JAKSXS010000001.1.Cebidichthys_violaceus
MESNMTSDILKIQGFDISPQFTYPLFFLLLFVYFTLLCSNIGVLVLIITEKSLHQPMYILFCNLSINDLIGNTVLLPRLMAHIISTERLITYNQCVVQAFHSHTFGSASHMILIIMAIDRYVAICHPLRYGSIMTTKAVVVLSATAWTVSLVLVSVLIGLTVRLSRCRSVIQNAYCDNASLFKLSCEDVSVNNIYGLFFTVLLFSCSMGGIAVTYFRIAVICWIKKNKDLNNRALQTCASHLVLYLIMLWSGFLTIILHRFPNHPDLRKIAYILFHVVPANLNPIIYGMQSRSLRDKIIQILQRKVTPT
>LOCXPOR39.255.HIT1.OR.2R.309.7tm_1.exons1.JAKSXS010000001.1.Cebidichthys_violaceus
MAANNSVVGGESSTYEISDRVIVVQVLVSVFLCINFLLITTFFMKDFYTAMRYILFAITLLSDSLLLIMTDILLILSYFRFSMQMWLCVITHIVLSIYIFVTPVTLTAMTLERYVAICMPLRHGELCSTRRALHCILLIHGLSSIPCIVSLSIFFASAPFSFYTQGRICSVEIFIFYKWQGHLRSAVQQFYFFMMCITIVFCYVKIMKVAKAAAGEDKKSTWKGLRTVILHAFQLLLCLIQLWCPFIEAAVLQINLLLYINVRYINYITFILAPRCLSPLVYGLRDETFFHALKSYALCGLYKQQSSNV
>LOCXPOR38.256.HIT1.OR.2R.301.7tm_1.exons1.JAKSXS010000001.1.Cebidichthys_violaceus
MSDNSSLVGGQSLQPINDQVIIVQILVMIFLSINLLLIMTFFKKECFYKTTRYILFAVTLLSDSFLLFISNIMLILNYFQFTMPVWLCIIISAGVILYFVVTPVTLTAMTLERYVAICMPLRHGELCSQSSTVYCILIIHGLSAVPFIVVLSIFFASASLSFYTQYRVCVSEIFILYRWQDDIRAGVYQFYFVLMCITIVFCYVKIMKVAKAASGEDKKSTWKGLRTVILHAFQLLLCLIQLWCPFIEAAVLQINLLLFINVRYINYITFILASRCLSPLVYGLRDETFFHALKSYALCGL
>LOCXPOR39.257.HIT1.OR.2R.309.7tm_1.exons1.JAKSXS010000001.1.Cebidichthys_violaceus
MAANNSVVGGESSTYEINDRVIVVQVLVSVFLCINFLLITTFFMKDFYTAMRYILFAITLLSDSLLLIMTDILLIFNYFRFSMQMWLCVIIYIVLSIYIFVTPVTLTAMTLERYVAICMPLRHGELCSQSRALHCILIIHGLSSIPCIVSLSIFFASAPFSFYTQGRICSVEIFIFYKWQGHLRSAVQQFYFFMMCITIVFCYVKIMKVAKAAAGEDKKSTWKGLRTVILHAFQLLLCLIQLWCPFIEAAVLQNNLLLYINVRYINYITFILAPRCLSPLVYGLRDETFFLALKSYALCGLYKQQSSNV
>LOCXPOR40.259.HIT1.OR.2R.303.7tm_1.exons1.JAKSXS010000001.1.Cebidichthys_violaceus
MSDNSSLVGGQSLQPINDQVIIVQILVMIFLSINLLLIMTFFKKECFYKTTRYILFAVTLLSDSFLLFISNIMLILNYFQFTMPVWLCIIISAGVILYFVVTPVTLTAMTLERYVAICMPLRHGELCSQSSTVYCILIIHGLSAVPFIVVLSIFFASASLSFYTQYRVCVSEILTLYRWQDDIKAGVYQFYFVLMCTAIVFCYVKIMKVAKAASGEDKKSTWKGLRTVILHAFQLLLCLIQLWCPFIEAAVLQINLLLFINVRYINYITFILAPRCLSPLIYGLRDETFFHALKSYALCGLYK
>LOCXPOR39.260.HIT1.OR.2R.309.7tm_1.exons1.JAKSXS010000001.1.Cebidichthys_violaceus
MAANNSVVGGESSTYEINDRVIVVQVLVSVFLCINFLLITTFFMKDFYTAMRYILFAITLLSDSLLLIMSDILLILSYIRFSMQMWLCVIIYIVLSIYIFVTPVTLTAMTLERYVAICMPLRHGELCSTRRALHCILIIHGLSSIPCIVSLSIFFASAPFSFYTQGRICSVEIFIFYKWQGHLRSAVQQFYFFMMCITIVFCYVKIMKVAKAAAGEDKKSTWKGLRTVILHAFQLLLCLIQLWCPFIEAAVLQINLLLYINVRYINYITFILAPRCLSPLVYGLRDETFFHALKSYALCGLYKQQSSNV
>LOCXPOR42.261.HIT1.OR.2R.304.7tm_1.exons1.JAKSXS010000001.1.Cebidichthys_violaceus
MSDNSSLVGGQSLQPINDQVIIVQILVMIFLSINLLLIMTFFKKECFYKTTRYILFAVTLLSDSFLLFISNIMLIFNYFQFTMPVWLCVIISAVIILYFVVTPVTLTAMTLERYVAICMPLRHGELCSQSSTVYCILIIHGLSAVPFIVVLSIFFASASLSFYTQYRVCVSEIFILYRWQDDIWAGVYQFYFVLMCITIVFCYVKIMKVAKAASGEKRKSTWKGLRTVILHAFQLLLCLIQLWHPFIETAVLQISFKLFILVKYINYIIFVLAPRCLSPLIYGLRDETFFHALKSYAFFGLCKR
>LOCXPOR43.262.HIT1.OR.2R.303.7tm_1.exons1.JAKSXS010000001.1.Cebidichthys_violaceus
MSDNSSLVGGQSLQPINDQVIIVQILVMIFLSINLLLIMTFFKKECFYKTTRYILFAVTLLSDSFLLFISNIMLIFNYFQFTMPVWLCIIISAGVILYFVVTPVTLTAMTLERYVAICMPLRHGELCSQSSTVYCILIIHGLSAVPFIVVLSIFFASASLSFYTQYRVCVSEIFILYRWQDDIKAGVYQFYFVLMCITIVFCYVKIMKVAKAASGEDKKSTWKGLRTVILHALQLLLCLIQLWCPFIETAVLQISFKLFILVKYINYIIFVLAPRCLSPLIYGLRDETFFHALKSYALCGLCK
>LOCXPOR44.263.HIT1.OR.2R.322.7tm_1.exons1.JAKSXS010000001.1.Cebidichthys_violaceus
MQNLTDFPGNSTTNKSLSVIIKVCVVIPVFCIFLYCIAVMLHIFASHRQYLDSTRYILFASMLINDTLQLLSSVLLFLFVMAQVKFSAAFCVPMLFFSTATFQNTPLILATMSLERYVAIFYPLQRPAAWRSDRIWVIILSLWLISCIFPIVNYSIVARDPAAVDILSTSVLCKSTVFKISPVQALFELGVYILFFAVVAVVILFTYVRILLETRKMRQDKVSVNKAMHTVMLHGFQLLLCILAFTHPITESLLVLHANWLPQDVDFFNYFCFILTPRFLSPLIYGFRDQNLRGSIRKTILCCTDKVNPGERGKLQDNLCAS
>LOCXPOR45.264.HIT1.OR.2R.321.7tm_1.exons1.JAKSXS010000001.1.Cebidichthys_violaceus
MQNLTDFPGNSTTNKSLSVIIKVCVFIPVFCIFLYCIAVMLHIFASHRQYLDSTRYILFASMLINDTLQLLSSVLLFLFVMAQVKLSIAFCVPMLFLSTATFQNTPLILATMSLERYVAIFYPLQRPAAWRSDRIWVIILSLWLISCIFPTVNYSIILRDAAVDIISTSMFCKSTVFKISPVQALFQVGVYILFFAVVAVVILFTYVRILLETRKMRQDKVSVNKAMHTVMLHGFQLLLCILAFTHPITESLLVLHANWPPEDIAFFNYFCFILTPRFLSPLIYGFRDQNLRGSIRKTILCCTDKVNPGERGKLQDNLCAS
>LOCXPOR46.267.HIT1.OR.2R.303.7tm_4.exons1.JAKSXS010000011.1.Cebidichthys_violaceus
MKSNSSLNPLYFQFTLFADFGPLRYLFFSLCLLLYVTIISANVVIILTVCLEKSLHQPMYIFICCLSFNSLYGSAGFFPRFLMDILSDTHLISRPSCFIQIYVIYSYAACELMILGVMAYDRFVAICQPLRYHSKMTSMTVTYLLMFALLFPAFAVGVLVYLTVRLPLCGNKVHRLFCSVVQLSCVDTTVNRIVGTLFTVSNTLVPLFFILYSYLHILLVLRSSSSEFRGKALRTCLPHIVTFINYFFSILCEVTLSRFKADEVNPIVIVVLSLEFVIIPTISNPLVYGLSLPQIRGVVFRFF
>LOCXPOR47.269.HIT1.OR.2R.307.7tm_4.exons1.JAKSXS010000011.1.Cebidichthys_violaceus
MKSNSSLNPLYFQFTLFADFGPLRYLFFSLCLLLYVTIISANVVIILTVCLEKSLHQPMYIFICCLSFNSLYGSAGFFPRFLMDILSDTHLILRPLCFIQIYIVYTYVGEELTLLSVMAYDRFVAICQPLHYHSKITFWMVCRLVIFAVLYPAFVVGFLVYLATQLPLCGNKMRRLFCTNWPVVKLSCVDTTLNNIGGQLLTMISIFIPVFFVLYTYLRILLVCRRQSAEFRGKALQTLLPHILTFLNYSFTLFCELSLTRFEADKMSPIITIVLSLEYLIIPPIINPLVYGLNLPQIKEGIIRILK
>LOCXPOR48.270.HIT1.OR.2R.306.7tm_4.exons1.JAKSXS010000011.1.Cebidichthys_violaceus
MDNELNVTYITFGGHVEVNKYGFLYFVIMFTAYILIICSNSTIVCIIVIHKNLHEPMYVFIAALLINSVLYSTAIYPKLLIDFLSEKQIISYSACIFQWFIYYTLAGSEFLLLSVMAYDRYVSICKPLKYPTIMTKNTVKILLILAWIVPACQMSVLIPESASQKLCSFTLKGIICNSTVHKLHCVRLHLLNIYGLIVLVDVVLLPLLFIVFTYAKIFIITYRSSREVRSKAAQTCLPHLLVLISFSCLATYDVLLPRLNANFPKTLQFILSLQIILYHPLFNPIIYGLKMKEIYKHLRGLFCKTV
>LOCXPOR49.273.HIT1.OR.2R.306.7tm_4.exons1.JAKSXS010000011.1.Cebidichthys_violaceus
MDNELNVTYITFGGHVEVNKYGFLYFVIMFTAYILIICSNSTIVCIIVIHKNLHEPMYVFIAALLINSVLYSTAIYPKLLNDFLSEKQIISYSACLFQWVIYYTLAGSEFLLLSVMAYDRYVSICKPLKYPTIMKKNTVKILLILAWIVPACQMSVLIPQSASIKLCSFTLKGIICNSTVHKLHCVRSQLLNIFGLIVLVDVVLLPLLFIVFTYAKIFIITYRSSREVRSKAAQTCLPHLLVLISFSCLATYDVLLARLDDNFPKTLQFILSLQMILYHPLFNPIIYGLKMKEIYKHLRGLFCKTV
>LOCXPOR52.274.HIT1.OR.2R.284.7tm_4.exons1.JAKSXS010000011.1.Cebidichthys_violaceus
MDADLNVTYVTFGGHVDLPKYRYVYFVIMFTIYILIICSNSTIVCIIVIHKNLHEPMYVFIAALLINSVLYSTAIYPKLLIDFLSEKQIISYSACLFQCFLYYSLDGSEFLLLSAMAYDRYVSICKPLQYPTIMRKTTVCIFLAVAWFVPAGQIAVPVTLSADTKLCSFTLKGIFCNNLIYKLHCLSSTVLSVYGVIVLFNVILFPVIFILFTYTKIFIITYKSCGEVRSKAAQTCLPHLLVLINFCSLVTYDVITVKLESEFPKTVLKTFYNDFTSDFVSSSL
>LOCXPOR50.275.HIT1.OR.2R.307.7tm_4.exons1.JAKSXS010000011.1.Cebidichthys_violaceus
MVDEFNVTYITLGGYVEMGKYRYFYFFIMFTVYILTICFNCTIVYLILMHNNLHEPMHIFFAALLLNSVVYNTAMYPKLLSDILSEKQIISYSACLSQFFVYYTLSASDFFLLSAMSYDRYVQYVAMCKPLRYPTIMRKSTVSSILVLAWLVPAGEMAVSVTLVTNSKLCNSTLGAFFCNNSLYKLFCESSRALFIFDVLALLNMALFPLFFILFTYTRILIMSYRSGRNVRKKAAQTCLPHLIVLICFSSLCGYDVIIIQLGSDLHFMMTLQAFFYYPLLNPVIYGLKMKEISKHLKRLFCQAKVM
>LOCXPOR51.276.HIT1.OR.2R.306.7tm_4.exons1.JAKSXS010000011.1.Cebidichthys_violaceus
MDNELNVTYITFGGHVEVNKYGFLYFVIMFTAYILIICSNSTIVCIIVIHKNLHEPMYVFIAALLINSVLYSTAIYPKLLIDFLSEKQIISYSACLFQRFIYYTLAGSEFFLLSVMAYDRYVSICKPLKYPTIMTKNTVKILLILAWIVPACQMSVPIPESASQKLCSFTLKGIICNSTIHKLHCVRSLLLNIYGLIVLVDVVLLPLLFIVFTYVKIFIITYRSSREVRSKAAQTCLPHLLVLISFSCLVTYDVLLARLDANFPKTLQFILSLQMILYHPLFNPIIYGLKMKEIYKHLRGLFCKTV
>LOCXPOR52.277.HIT1.OR.2R.306.7tm_4.exons1.JAKSXS010000011.1.Cebidichthys_violaceus
MDNELNVTYITFGGHVEVNKYGFLYFVIMFTAYILIICSNSTIVCIIVIHKNLHEPMYVFIAALLINSVLYSTAIYPKLLIDFLSEKQIISYLACLFQRFIYHTLTGSEFLLLSVMAYDRYVSICKPLKYPTIMTKNTVKILLILAWIVPACQMSVPIPESASQKLCSFTLKGIICNSTIHKLHCVRSQLLNIYGLLVLVDVVLLPLLFIVFTYVKIFIITYRSSREVRSKAAQTCLPHLLVLISFSCLVTYDVLLPRLDANFPKTLQFILSLQMILYHPLFNPIIYGLKMKEIYKHLRGLFCKTV
>LOCXPOR53.279.HIT1.OR.2R.307.7tm_4.exons1.JAKSXS010000011.1.Cebidichthys_violaceus
MKSNSSLNPLYFQFTLFADFGPLRYLFFSLCLLLYVTIISANVVIILTVCLEKSLHQPMYIFICCLSFNSLYGSAGFFPRFLMDILSDTHLISRPSCFIQIYVIYSYATSELMILGVMAYDRFVAICQPLRYHSKMTSMTVTYLLMFALLFPAFAVGVLVYLTVRLPLCGNKVHRLFCSVVQLSCVDTTVNRIVGTLFIVSTTLVPLFFILYSYLHILLVLRSSSSEFRGKALRTCLPHIVTFINYFFSILCEVTLSRFKADEVNPIVIVVLSLEFVIIPTISNPLVYGLSLPQIRGVVFRFFKIQK
>LOCXPOR54.281.HIT1.OR.2R.307.7tm_4.exons1.JAKSXS010000011.1.Cebidichthys_violaceus
MENSTKIVSFVLAAYGNIGNLKYLYFSLMLFWYLSICVSNTILIVVIYKDRSLHEPMYILLCNLFVNEIGGSTSMYPLLLSQMFSDTHEVTLPWCFLQMCYIYTCTSVEFCSLAAMAYDRYVCICYPLHYNVIMSTGRVGIIILFVWMYSFVNFTFSVSFIIPLTFCGNVIDKVFCDQHLVIKLACSVSVLTSISDLFFAFVSVVIPFSLILVSYMKILLVCINLSKENKQKAVTTCTPQIVSVSNLFVGGVFHFVDSRFDVAYVPDKVRIFLSVYVFIFQPIITPFMYGFNLPKIRQSCKRLLFDR
>LOCXPOR55.283.HIT1.OR.2R.307.7tm_4.exons1.JAKSXS010000011.1.Cebidichthys_violaceus
MENSTEIVSFVLAAYGNIGNLKYLYFSLMLFWYLSICVSNTILIVVIYKDRSLHEPMYILLCNLFVNEIGGSTSMYPLLLSQMFSDTHEVTLPWCFLQMCYIYTCASVEFCSLAAMAYDRYVCICYPLHYNVIMSTGRVGILILFIWMYSFVNYMFSFSFIIPLTFCGNVIDKVFCDQHLVIKLACSVSVFTSISDLCFAFASVVIPFSLILVSYMKILSVCVNLSKENKQKAVTTCTPQIVSMSNMCLGCVFHFVDSRFDVAYVPDKVRIFLSVYLLIFQPIITPFMYGFNLPKIRQSCKRLLFDR
>LOCXPOR56.285.HIT1.OR.2R.307.7tm_4.exons1.JAKSXS010000011.1.Cebidichthys_violaceus
MENSTKIVSFVLAAYGNIGNLKYLYFSLMLFWYLSICVSNTFFIVVIYKDRNLHEPMYILLCNLFVIEMGNGTSMYPLLLSQMFSDTHEVTLSWCFLQMCCIYTCSCVGFCSLAAMAYDRYVCICYPLHYNVIMSTGRVGIIILFVWMYSFVNYMFSFSFIIPLTFCGNVIDKVFCDQHLVIKLACSVSVLTSISDLCFAFASVVIPFSLILVSYMKILSVCINLSKENKQKAVTTCTPQIVSVSNICLGCVFHFVDSRFDVAYVPDKVRIFLSVYLLIFQPMITPFMYGFNLPKIRQSCKRLLFDR
>LOCXPOR57.287.HIT1.OR.2R.308.7tm_4.exons1.JAKSXS010000011.1.Cebidichthys_violaceus
MINATILSSFTLSGLDDSTTKHRVTLFSLTLLCYSVILLVNGALIVTIILEEKLHEPMYIFVGNLCFNSLYGTAAFYPKFLFDLLSNTHVISYTACLLQVFVVYSYVTTDFSILALMAYDRYLAICRPLEYHSVMTKHNALLMVCFSRLLPLLCQTVVMIMTSKLELCGFNIEKLYCDNWSILKLSCNSITTNNIVGFIFIVLYFGHDLFIVCSYVQLVKSALKSREGRKKFMQTCVPHLLCLCNISVALLFDLMYARYGSSSISQSVKNFMAIQFLMIPPILNPIIYGLKLTQLRNSFLSLCMVNKR
>LOCXPOR58.289.HIT1.OR.2R.315.7tm_4.exons1.JAKSXS010000011.1.Cebidichthys_violaceus
MSNTSSIALFSLSGFSATANYRITLFSLTLLCYCLIVVVNVSLILTIILDQNLHEPMYVFVCSLCINGLYGSIGFYPKFVFDLLSKIQVISYEGCLLQVFVIYSNTKIDYSILVLMAYDRYVAICRPLEYHSVMSVRRIAVLIGLSWLVPLCCEAMVTTLTSTLKLCGSKIDKLYCENWSIVKLACGSTRANNIFGLIIIAFYCAHFLLIACSYVQLVKSALKSREGKKKFTQTCVPHLLCLLNVSVALLFDAMYSRYGSASLPQSVKNFMAIQFLIIPPILNPIIYGLILTKIRNKIIYLCVMTGQRFKFKVKV
>LOCXPOR59.290.HIT1.OR.2R.315.7tm_4.exons1.JAKSXS010000011.1.Cebidichthys_violaceus
MSNTSNIALFSLSGFSATANYRIALFSLTLLCYCLIVVVNVSLILTIILDQNLHEPMYVFVCSLCINGLYGSIGFYPKFVFDLLSKIQVISYEGCLLQVFVIYSNTKIDYSILVLMAYDRYVAICRPLEYHSVMSVRRIAVLIGLSWLVPLCCEAMVTTLTSTLKLCGSKIDKLYCENWSIVKLACGSTGANDIFGLIVVAFYCAHFLLIACSYVQLVKSALKSREGKKKFTQTCVPHLLCLLNVTVALLFDVMYSRYGSASLPQSVKNFMAIQFLIIPPILNPIIYGLILTKIRNKIIYLCVMTGQRFKFRVKV
>LOCXPOR60.292.HIT1.OR.2R.314.7tm_4.exons1.JAKSXS010000011.1.Cebidichthys_violaceus
MSNTSNVVIFSLSGFSATANYRITLFSLTLLCYCLIVVVNVSLILTIILDQNLHEPMYVFICNLCINILYGTAGFYPKFVFDILSDIQIISYEGCLLQVFVIYTYATIDLSVLALMAYDRYVAICRPLEYHSVMSVRRIAVLIGLSWLVPLCCEVMIITLTSTLKLCGSKIDKLYCENWSIVKLACSTTPANDIVGLIIIAFYCAHFLFILWSYVRLIRSALKSREGKKKFTQTCVPHLLCLLNVTSALLFDVMYSRYGSASVPQSLRNFMAIQIVMMPPILNPLIYGLILTKIRYRMVTLCMMAGERFKLKLK
>LOCXPOR61.294.HIT1.OR.2R.305.7tm_4.exons1.JAKSXS010000011.1.Cebidichthys_violaceus
MENTTVSFYFNLTMFVNIGYYRYPAFIFCLLIFSFIVSANLVIILVIFRERTLHKPMYMFIACLSVNSLYGSTGFFPRFLIDLLSDTHMISRPACFTQIYVIYTYASHEFPILGIMAYDRYVAVCHPLHYHRKMTSQTVWKLAVFAWICPAFFISVCIYLSSWLPLCGNEIQKVFCAIWNITKLSCVSTVVNNIVGMLVTATALLPLFFVLYTYLRIVLVCWKSSAEFKGKVLQSCLPHVVSFVIYSIVSFSDIALSRYNIEEINPYVSVILSLEFAVIPPILNPLIYGLKLPEIRKHIFKTLLW
>LOCXPOR62.295.HIT1.OR.2R.305.7tm_4.exons1.JAKSXS010000011.1.Cebidichthys_violaceus
MDNISVITMFTLSGLSGTNSYRVILFILTLLCYCVIWLVNLTIIVTVIVDKKLHEPMYIFLCNLCINGLYGTAGFYPKFLMDLLSTTHVISYAGCFLQGFVLHSSACADFSLLVLMSYDRYVAICRPLVYHSVMTKQRVCVFVFFAWLIPFCLLLMSTLTTATSRLCGSHIPKIYCVNWLISRLACSASVASICIPAFNYTFYFGHCMFVCWSYIYMVRTCLKSKENMSKFMQTCVPHLFSLVVVVVSLLFDLLYMRFGSKDLQQDIQNLMAMEFVIVPPIVNPLIYGFKLTEIRNRIKKLLCTK
>LOCXPOR63.296.HIT1.OR.2R.304.7tm_4.exons1.JAKSXS010000011.1.Cebidichthys_violaceus
MDNVSVITMFTLSGLSGTNSYRVILFALTLLCYCVIWLVNLTIIVTVIVDKKLHEPMYIFLCNLCINGLYGTAGFYPKFLMDLLFTTHVISYAGCFLQGFVLHSSACAEFSLLVLMSYDRYVAICRPLVYHSVMTKQRVCVFVFFAWLIPIYLVFMGTVTTSRLRLCGSHIPKIYCVNWLIGKLACSVSIANVAIPAFNYTFYFGHLFFLIWSYVFLIRTCLKSKEKRTKFMQTCVPHIFCLLTFFVCFSFDLLYMRFSSKQLEQSIQNFMAIEFLFIPPMINPVIYGLKLTQIRNRILPFLTS
>LOCXPOR64.298.HIT1.OR.2R.308.7tm_4.exons1.JAKSXS010000011.1.Cebidichthys_violaceus
MDNVSVVRVFILSGINETNNYRTTLLTFTLLYYCVILFFNISIIMIIILDQHLHEPMYILLCSFCINGLYGTTGFYPKFLLDLLSSSQQISYEGCLLQAFVMYSFACCELSILAVMAYDRYLAICRPLHYHFVMTKRRLSQLICFSWLTPFSLFSINVLLTSRLKLCGSNIDRLFCVNWVIVKLTCYDTDTFSNNITAYFTIFIYLAHGLFITWTYMHMIRTCVKSKDDRLKFMQTCVPYLVSLVTFIVAMLFDLMYMRFGSRDLPQSLKNFIAIEFLLISPVLNPLIYGFKLTKIRNRIVGLIYFKR
>LOCXPOR63.299.HIT1.OR.2R.304.7tm_4.exons1.JAKSXS010000011.1.Cebidichthys_violaceus
MDNISVIIMFTLSGLSGTNSYRVILFALTLLCYCLIWLVNLTIIVTVIVDKKLHEPMYIFLCNLCINGLYGTAGFYPKFLMDLLSTTHVISYAGCLLQGFVLHSSACAEFSLLVLMSYDRYVAICRPLVYHSVMTKQRVCVFVFFAWLIPIYLVFMGTVTTSRLRLCGSHIPKIYCVNWLIGKLACSVSIANVAIPAFNYTFYFGHLFFIIWSYVFLIRTCLKSKEKRTKFMQTCVPHLFCLLTFFVCLLFDLLYMRFSSKQLEQSTQNFMAIEFLFIPPMINPVIYGLKLTQIRNRILPFLTS
>LOCXPOR66.302.HIT1.OR.2R.308.7tm_4.exons1.JAKSXS010000011.1.Cebidichthys_violaceus
MDNVSVVRVFILSGINETNNYRTTLLTFTLLYYCVILFFNISIIMIIILDQHLHEPMYILLCSFCINGLYGTTGFYPKFLLDLLSSSQQISYEGCLLQALVLYSFACCELSILAVMAYDRYLAICRPLHYHFVMTKRRLSQLICFSWLTPFSIISINILLTSRLKLCGANIDRLFCVNWVIVKLTCYDTDTLSNNITAYFTIFIYLAHGLFITWTYMHMIRTCVKSKDDRLKFMQTCVPHLVSLVTFIVAMLFDLMYMRFGSRDLPQSLKNFIAIEFLLISPVLNPLIYGFKLTKIRNRIVGLIYFKR
>LOCXPOR67.303.HIT1.OR.2R.309.7tm_4.exons1.JAKSXS010000011.1.Cebidichthys_violaceus
MDNVSVVRIFILSGINETVNYRIVIFSLTLLYYCMILFFNISIIMIIILDQHLHEPMYILLCSFCINGLYGTTGFYPKFLLDLLSSSQQISYEGCLLQAFVMYSFACCELSILAVMAYDRYLAICRPLHYHFVMTKRRLSQLICFSWLTPFSLFSINVLLTSRLKLCGSNIPKLFCVNWVIVKLACPDTETVSNNILSYAIIIIYVCHGLFTMWTYMHMIRTCVKSKDDRAKFMQTCVPHLVSLVTFLVVIVFDLMYMRFSSTDSPQSIQNFIAIEFLLISPVLNPLIYGFKLTKIRNRILGFVNVETK
>LOCXPOR68.304.HIT1.OR.2R.309.7tm_4.exons1.JAKSXS010000011.1.Cebidichthys_violaceus
MDNVSVVRIFILSGINETMNYRIAIFSLTLLYYCVILFFNISIIMIIILDQHLHEPMYILLCSFCINGLYGTTGFYPKFLLDLLSSSQQISYEGCFLQAFVMYSFACCELSILAVMAYDRYLAICRPLHYHFVMTKRRLSQLICFSWLTPFSIFSISIVLTSTLKLCGSNIPKLFCVNWIIIKLACPDTETVSSNILSHATTIIYVCHGLFTIWTYMHMIRTCVKSKDDRAKFMQTCVPHLVSLVTFLVVILFDLMYMRFGSTDLPQSIQNFIAIEFLLISPVLNPLIYGFKLTKIRNRILGLVNVKKK
>LOCXPOR69.305.HIT1.OR.2R.309.7tm_4.exons1.JAKSXS010000011.1.Cebidichthys_violaceus
MDNVSVVRIFILSGINETMNYRIVIFSLTLLYYCMILFFNISIIMIIILDQHLHEPMYILLCSFCINGLYGTTGFYPKFLLDLLSSSQQISYEGCLLQALVLYSFACCELSILAVMAYDRYLAICRPLHYHFVMTKRRLSQLICFSWLTPFSLFSINVLLTSRLKLCGSNIPKLFCVNWVIVKLACPDTDTVSSNILSYAIIIIYVCHGLFTMWTYMHMIRTCVKSKDDRAKFMQTCVPHLVSLVTFIVAMLFDLMYMRFGSRDLPQSIQNFIAIEFLLISPVLNPLIYGFKLTKIRNRILGFVNVETK
>LOCXPOR69.306.HIT1.OR.2R.309.7tm_4.exons1.JAKSXS010000011.1.Cebidichthys_violaceus
MDNVSVVRIFILSGINETMNYRIVIFSLTLLYYCMILFFNISIIMIIILDQHLHEPMYILLCSFCINGLYGTTGFYPKFLLDLLSSSQQISYEGCLLQALVLYSFACCELSILAVMAYDRYLAICRPLHYHFVMTKRRLSQLICFSWLTPFSLFSINVLLTSRLKLCGSNIPKLFCVNWVIVKLACPDTDTVSSNILSYAIIIIYVCHGLFTMWTYMHMIRTCVKSKDDRAKFMQTCVPHLVSLVTFIVAMLFDLMYMRFGSRDLPQSIQNFIAIEFLLISPVLNPLIYGFKLTKIRNRILGFVNVETK
>LOCXPOR71.307.HIT1.OR.2R.309.7tm_4.exons1.JAKSXS010000011.1.Cebidichthys_violaceus
MDNVSVVRIFILSGINETVNYRIVIFSLTLLYYCMILFFNISIIMIIILDQHLHEPMYILLCSFCINGLYGTTGFYPKFLLDLLSSSQQISYEGCLLQALVLYSFACCELSILAVMAYDRYLAICRPLHYHFVMTKRRLSQLICFSWLTPFSLFSINVLLTSRLKLCGSNIPKLFCVNWVIVKLACPDTETVSNNILSYAIIIIYVCHGLFTMWTYMHMIRTCVKSKDDRAKFMQTCVPHLVSLVTFLVVIVFDLMYMRFGSTDLPQSIQNFIAIEFLLISPVMNPLIYGFKLTKIRNRILGFVNVETK
>LOCXPOR72.308.HIT1.OR.2R.301.7tm_4.exons1.JAKSXS010000011.1.Cebidichthys_violaceus
MDNRFNVTYITFVGHVEVQKYRYLYFVIMFTVYILIICSNFTIVSIIVIHKSLHEPMYIFIAALLINSVLFSTAIYPKLLIDFLSEKQIISYPACLFQWFSYYSLAGSEFFLLSVMAYDRYVSICNPLQYSTIMRKTTVIIFLIFAWILPACQVLVPILLSVKKEICKFNLKGILCNSTVHELHCVRSRLLNIYGLVVFVTSVLFPVLFILFTYTRILVISYRCRGVRRKAAQTCLPHLLVLINFSCLIAYDVLLARLEVDVPKTLRLIMALQILTYQPLFNPIIYGLKMGGIYEQLKRLF
>LOCXPOR73.310.HIT1.OR.2R.305.7tm_4.exons1.JAKSXS010000011.1.Cebidichthys_violaceus
MYNRLNVTYITFDGHVEVQKYRYLYFVIMFTVYILIICSNFTIVSIIVIHKSLHEPMYIFIAALLINSVLFSTAIYPKLLIDFLSEKQIISYPACLFQWFSYYALGGSEFFLLSVMAYDRYVSICNPLQYSTIMRKTTVIIFLIFAWILPACQISVPMLLSVKKKICKFHLKGIHCNSTVHKLHCVSSRLLHIYGLVVFVSAILLPVLFILFTYTRILVISYRCRGVRRKAAQTCLPHLLVLINFSCLSAYDVLLARLEVDFPKIVRLIMTLQIITYQPLFNPIIYGLKMRGIYEHLKRLFYKRV
>LOCXPOR74.311.HIT1.OR.2R.305.7tm_4.exons1.JAKSXS010000011.1.Cebidichthys_violaceus
MYNRLNVTYITFDGHVEVQKYRYLYFVIMFTVYILIICSNFTIVSIIVIHKSLHEPMYIFIAALLINSVLFSTAIYPKLLIDFLSEKQIISYPACLFQWFSFYSIAGSEFFLLSVMAYDRYVSICNPLQYSTIMTKTTVIIFLIFAWILPACQISVPMLLSVKKEICKFHLKGILCNSTVHKLHCVSSRLLHIYGLVGFVSAALLPVLFILFTYTRILVISYRCRGVRRKAAQTCLPHLLVLINFSCLSAYDVLLARLEVDFPKIVRLIMTLQIITYQPLFNPIIYGLKMGGIYEQLKRLFYKRV
>LOCXPOR75.313.HIT1.OR.2R.305.7tm_4.exons1.JAKSXS010000011.1.Cebidichthys_violaceus
MYNRLNVTYITFDGHVEVQKYRYLYFVIMFTVYILIICSNFTIVSIIVIHKSLHEPMYIFIAALLINSVLFSTAIYPKLLIDFLSEKQIISYPACLFQWFSFYSLGSSEFFLLSVMAYDRYVSICNPLQYSTIMRKTTVIIFLIFAWILPACEFSVLVLLSDKKKICKFHLKGILCNSTVHKLHCVSSRLLNIYGLVGFVSAVLLPVLFILYTYTRILVISYRCRGVRRKAAQTCLPHLLVLINFSCLSTYDVLLARLEVDFPKIVRLIMTLQIITYQPLFNPIIYGLKMSGIYEHLKRLFYKRV
>LOCXPOR76.314.HIT1.OR.2R.305.7tm_4.exons1.JAKSXS010000011.1.Cebidichthys_violaceus
MDNKLNVTYITFDGLVEVQKYRYLYFVIMFTVYILIICSNFTIVSIIVIHKSLHEPMYIFIAALLINSVLFSTAIYPKLLIDFLSEKQIISYPACLFQWFSFYSLGSSEFFLLSVMAYDRYVSICNPLQYSTIMRKTTVIIFLIFAWILPACEFSVLILLSAKKEICKFHLKGIHCNSTVHKLHCVRSTLLNIYGLVVFVSAALLPVLFILFTYTRILVISYRCRGVRRKAAQTCLPHLLVLINFSCLSAYDVLLARLEVDFPKIVRLIMTLQIITYQPLFNPIIYGLKMRGIYEQLKRLFYKRV
>LOCXPOR77.315.HIT1.OR.2R.305.7tm_4.exons1.JAKSXS010000011.1.Cebidichthys_violaceus
MDNRLNVTYITFNGHVEVQKYRYLYFVIMFTVYILIICSNFTIVSIIVIHKSLHEPMYIFIAALLINSVLFSTAIYPKLLIDFLSEKQIISYPACLFQWFSFYSIAGSEFFLLSVMAYDRYVSICNPLQYSTIMRKTTVIIFLIFAWILPACQISVPMLLSVKKEICKFNLKGILCNSTVHKLHCVSSRLLNIYGLVVFVSAILLPVLFILYTYTRILVISYRCRGVRRKAAQTCLPHLLVLINFSCLSTYDVLLARLEVDFPKIVRLIMTLQIITYQPLFNPIIYGLKMRGIYEHLKRLFYKRV
>LOCXPOR78.316.HIT1.OR.2R.306.7tm_4.exons1.JAKSXS010000011.1.Cebidichthys_violaceus
DELNVTYITLGGHVEVHKYRYLYFVIMFTAYILIIFFNFTIVYLIWIHKNLHEPMYILIAALLLNSVVFSTTIYPKLLIDYLSETQIISYSACLFQFFLCYTLCGTEFLLLSAMSYDRYVSICKPLQYPTIMTKNTLSIFLILAWLLPACQTAVPTILSADTKLCNFTLKGFFCNNAIYSLHCASSKAQTIYGLVALLNFALFPVLFILFTYTRILIISYKSCREVRTKAAQTCLPHLLVLISFSCLCAYDVIIVRLGSDFPKIVNFIMTLQTVLYHPLFNPIIYGLKMKEISKHLKRLFCQVKLI
>LOCXPOR79.317.HIT1.OR.2R.316.7tm_1.exons1.JAKSXS010000018.1.Cebidichthys_violaceus
NTNGSSQVGDYTCVRFYVSTVSFSVLLFFNLVINWTIVRVERLRSHARFVLVFHLLVSALVHLGMSSVFYYQIHLDARPVRSACLAMITVLISSASNIMLTLTAMALDRYCAVCHPMRYTSACASSRWPWLLGALTWLVALVIPLSLLLQPDSRAAGTGYNGTCGRDQLTIGILQKMLFIGLCTLLILYSYVRILVEGRRLGVVNRRNRAGCRTIALHGSQLAVYILPNFVNFVLSVLINRRAIQPETKELAAVVIFAFFSLAQCVAPVVYGLRKEELLEQLSHRFPCCSRYLKSFLGWTVRGSWPHTQHITRYVP
>LOCXPOR79.317.HIT1.OR.2R.310.7tm_1.exons1.JAKSXS010000018.1.Cebidichthys_violaceus
WDVPCYVLGVWPTAAHSPAEETLQVSGTTGEPVTQLLQKFLFTQTVNNRRNALRQAEESKDNHGRQLFGLRLDGPPVDQHRQHEVHKVGEDVNRQLAPVQRDRPAPCPVAPVHHPQPPPLHQYPHVAVQDEQRAQTYEQHFLQNTYRQLIPAASPVIAGPRGPGVRLQEQTEGDHQSHEPGERAQQPGPAARGAGGGVAHRVAHRAVAVQSHRRERQHDVGGAADQNGDHGEARGADRPRVQVDLVVEDAAHPQVNQGGHQQVEHQHEAGVTPEPLHAHYGPVDDEVEEEQHREGHGGHVKAHASVVAHL
>LOCXPOR81.318.HIT1.OR.2R.327.7tm_4.exons2.JAKSXS010000019.1.Cebidichthys_violaceus
GLFQLGSWKKHHFCASTELHHHTQFIGILNIKYYYVFLCFVYIVSVLGNTAVMAVIYLDYNLRTPKYIAVFHLAFVDLFGSSALTPKVLDIFLFNHRYIPYNDCLTFLFFCYTCLSMQVLNLVALSYDRLIAIIHPLHYQVKVTNRFMLSLIASFWVFVVTVVLIAVGLLTRLSFCKSVVINSYFCDHGQIFRLACNDYTPSYVFGMFSIALILWFPLAFILLSYLCISYALFKVATAQERYRAFKTCTAHLSLVAIYFLPLLITFTLMENIHPNARIINLSLTSVFPPMLNPIIYVLQTQEIKVSVKRIFKIRKESKIKVNKVIIK
>LOCXPOR82.319.HIT1.OR.2R.327.7tm_4.exons1.JAKSXS010000019.1.Cebidichthys_violaceus
MNLFNSALGKNITFVRPAYFVISGFSGILNIKYYYVFLCFVYIVSVLGNTAVMAVIYLDHNLRTPKYIAVFHLAFVDLFGSSALTPKVLDIFLFNHRYIPYNDCLTFLFFCYTCLSMQVLNLVALSYDRLIAIIHPLHYQVKVTHRFMLSLIASFWVFVVTVVLIAVGLLTRLSFCNSVVINSYFCDHGQIFRLACNDYTPSYVLGVFLIALILWFPLAFILLSYLCIGYALSKVATAQERYRAFKTCTAHLSLVAIYFLPILITFTQSSNIHPNARIINLSLTSVFPPMLNPIIYVLQTQEIKVSVKRIFKIRKESKIKVNKVIIK
>LOCXPOR82.320.HIT1.OR.2R.327.7tm_4.exons1.JAKSXS010000019.1.Cebidichthys_violaceus
MNLFNSALGKNITFVRPAYFVISGFSGILNIKYYYVFLCFVYIVSVLGNTAVMAVIYLDHNLRTPKYIAVFHLAFVDLFGSSALTPKVLDIFLFNHRYIPYNDCLTFLFFCYTCLSMQVLNLVALSYDRLIAIIHPLHYQVKVTHRFMLSLIASFWVFVVTVVLIAVGLLTRLSFCNSVVINSYFCDHGQIFRLACNDYTPSYVLGVFLIALILWFPLAFILLSYLCIGYALSKVATAQERYRAFKTCTAHLSLVAIYFLPILITFTQSSNIHPNARIINLSLTSVFPPMLNPIIYVLQTQEIKVSVKRIFKIRKESKIKVNKVIIK
>LOCXPOR84.321.HIT1.OR.2R.327.7tm_4.exons1.JAKSXS010000019.1.Cebidichthys_violaceus
MNLFNSALGKNITFVRPAYFVISGFSGILNIKYYYVFLCFVYIVSVLGNTAVMAVIYLDHNLRTPKYIAVFHLAFVDLFGSSALTPKVLDIFLFNHRYIPYNDCLTFLFFCYTCLSMQVLNLVALSYDRLIAIIHPLHYQVKVTHRFMLSLIASFWVFVVTVVLIAVGLLTRLSFCKSVVINSYFCDHGQIFRLACNDYTPSYVLGVFLIAIILWFPLAFILLSYLCIGYALSKVATAQERYRAFKTCTAHLSLVAIYFLPILMTFTIGSNMHPNARIINLSLTSVFPPMLNPIIYVLQTQEIKVSVKKIFNFRKESKIKVNKVIIK
>LOCXPOR84.322.HIT1.OR.2R.327.7tm_4.exons1.JAKSXS010000019.1.Cebidichthys_violaceus
MNLFNSALGKNITFVRPAYFVISGFSGILNIKYYYVFLCFVYIVSVLGNTAVMAVIYLDHNLRTPKYIAVFHLAFVDLFGSSALTPKVLDIFLFNHRYIPYNDCLTFLFFCYTCLSMQVLNLVALSYDRLIAIIHPLHYQVKVTHRFMLSLIASFWVFVVTVVLIAVGLLTRLSFCKSVVINSYFCDHGQIFRLACNDYTPSYVLGVFLIAIILWFPLAFILLSYLCIGYALSKVATAQERYRAFKTCTAHLSLVAIYFLPILMTFTIGSNMHPNARIINLSLTSVFPPMLNPIIYVLQTQEIKVSVKKIFNFRKESKIKVNKVIIK
>LOCXPOR86.324.HIT1.OR.2R.324.7tm_4.exons1.JAKSXS010000019.1.Cebidichthys_violaceus
MNLFNSALGKNITFVRSAYFVIIFFSGILNIKYYYVFLCFVYIVSVLGNTTVMAVIYLDHNLRTPKYIAVFNLAFVDLFGSSALMPKVLDIFLFNHRYIPYNDCLTFLFFCYTCLSMQVLINLVALSYDRLIAIIHPLHCQVKVTHRFMVSLIASFWVFVFTIVLISVGLLTRLSFCNSVVINNYFCDHGQIYKLACNDYTPSYVFVMFLIALILWLPLAFILLSYLCIGYALSKVATAQERYRAFKTCTAHLSLVAIYFLPILITFTLMENIHPNARIINLSLTSVFPPMLNPIIYVLQTQEIKVSVKRLLRIRGKSKITTNK
>LOCXPOR87.325.HIT1.OR.2R.323.7tm_4.exons1.JAKSXS010000019.1.Cebidichthys_violaceus
MNLFNSALKKNITFVHPAYFVISGFSGIPNIKYYYVFLCFVYIVSVLGNTAVMAVIYLDHNLRTPKYIAVFHLAFVDLFGSSALMPKVLDIFLFNHRYIPYNDCLTFFFFCYTCLDMQVLNLVALSYDRLIAIIHPLHYQVKVTHRFMLSLIASFWVFVVTIVLIAVGLLTRLSFCNSVVINSYFCDHGQIFRLACNDYTPSYVFGMFSIALILWFPLAFILLSYLCIGYALSKVATAQERYRAFKTCTAHLSLVAIYFLPILITFTLMENIHPNARIINLSLTSVFPPMLNPIIYVLQTQEIKVSVKRLLRIRGKSKITTNK
>LOCXPOR88.326.HIT1.OR.2R.320.7tm_4.exons1.JAKSXS010000019.1.Cebidichthys_violaceus
MNLFNSALGNNITFVRPAYFIISGLSGIQEIKYYYVFLCFVYIVSVLGNTAVMAVIYLDYNLRTPKYIAVFNLAFVDLFGSSALMPKLLDIFLFNHRYIPYNDCLTFLFFCYTCLSMQSFNLVALSYDRLIAIIHPLHYQVKVTHRFMLSLIASFWVFVIIAVLIAVGLLTRLSFCKSVVINSYFCDHGQIYRLACNDHFPNYIISCLFPVIIFWLPFLFILLSYLYIGCTLAKVATVQEGIKAFKTCIAHLSLVAIYFIPVLITFTLMEKIHPNARIMNLSLTSIFPPMLNPIIYVLQTQEIKQSVKRLLKIRGKSKII
>LOCXPOR89.327.HIT1.OR.2R.324.7tm_4.exons1.JAKSXS010000019.1.Cebidichthys_violaceus
MTPEEKAVTNFNGTFVRPAKFYVSGFSNVPHVKYYYVFLCFAYIITVLGNSFLLSIIYLVKTLHTPKYMIVFNLAFTDLCASTAFIPKVLDTLVFDRRYIVYEACLSHMFFVVVFGSIQSWTLVTMAYDRFVAICFPLRYHSIVTKPVTAAMLLLVWAFFVGLAAFLVGSIDRLSFCRSLVVKSIYCDHAPVYLLACNDTSFNNILAYVTFVLILCIPLVLIALTYVCISVALSRIATGKERLKAFKTCTSHLILVAIFFLPVVGTNVAAVTTYIHPNARIINSSLTHIVPALLNPIIYSLKTEELLISIKKLYKRNRIKNTTK
>LOCXPOR90.328.HIT1.OR.2R.323.7tm_4.exons1.JAKSXS010000019.1.Cebidichthys_violaceus
MSFLGTVLNDSLIIHPPGFYIIGFETFPFISVYFIFLSFVYVVTVLFNSLVIYVISFNHCLHTPKFLAVTNLAVIDLFLNTCTIPSMIKIFLVKDNFIPFNLCLVQMFVYYAFGSLESIALAILAYDRLIAICFPLRQNSVNTLRRMSCIVGLTWSWSLGIIAFSTGIMTRLSFCNSVIVFSYFCDYAPVFRLACNNYTMQWSAASFLTIMILVGPFTFILLSYVAILVTMFRMKSLDSRVKALATCVEHIILVAVFYIPLITIFTIGFYLRLIDPDQRVLSLSLASCIPPCVNPIVYSLKTKEIKIRALALVRKKSNWTRPT
>LOCXPOR91.329.HIT1.OR.2R.332.7tm_4.exons1.JAKSXS010000019.1.Cebidichthys_violaceus
MSFLRTVLNDSLIIHPPGFYIIGFETFPFISVYFIFLSFVYVVTVLFNSLVIYVISFNHCLHTPKFLAVTNLAVIDLFLNTCTIPSMIKIFLVKDNFIPFNLCLVQMFVYYAFGSLESIALAILAYDRLIAICFPLRQNSVNTLRRMSCIVGLTWSWSLGIIAFSTGIMTRLSFCNSVIVFSYFCDYAPVFRLACNNYTMQWSAASFLTIMILVGPFTFILLSYVAILVTVFRMKSLDSRVKALATCVEHIILVAVFYIPLITIFTIGFYLRLIDPDQRVLSLSLASCIPPCVNPIVYSLKTKEIKIRALALVRKNKIGTDQRKSKPLRVNK
>LOCXPOR93.330.HIT1.OR.2R.332.7tm_4.exons1.JAKSXS010000019.1.Cebidichthys_violaceus
MSFLRTVLNDSLIIHPPGFYIIGFETFPFISVYFIFLSFVYVVTVLFNSLVIYVISFNHCLHTPKFLAVINLVVIDIVLNTCNIPGMIKIFLVKDNFIPFNLCLVQMFVYYAFGFLESIALAILAYDRLIAICFPLRQNSVNTLRRMSCIVGLTWSWSLGIIAFSTGIMTRLSFCNSVIVFSYFCDYAPVFRLACNNYTMQWSAASFLTIMILVGPFTFILLSYVAILVTVFRMKSLDSRVKALATCVEHIILVAVFYIPLITIFTIGFYLRLIDPDQRVLSLSLASCIPPCVNPIVYSLKTKEIKIRALALVRKNKIGTDQRKSKPLRVNK
>LOCXPOR93.331.HIT1.OR.2R.332.7tm_4.exons1.JAKSXS010000019.1.Cebidichthys_violaceus
MSFLRTVLNDSLIIHPPGFYIIGFETFPFISVYFIFLSFVYVVTVLFNSLVIYVISFNHCLHTPKFLAVINLAVIDIVLNTCNIPGMIKIFLVKDNFIPFNLCLVQMFVYYAFGSLESIALAILAYDRLIAICFPLRQNSVNTLRRMSCIVGLTWSWSLGIIAFSTGIMTRLSFCNSVIVFSYFCDYAPVFRLACNNYTMQWSAASFLTIMILVGPFTFILLSYVAILVTVFRMKSLDSRVKALATCVEHIILVAVFYIPLITIFTIGFYLRLIDPDQRVLSLSLASCIPPCVNPIVYSLKTKEIKIRALALVRKNKIGTDQRKSKPLRVNK
>LOCXPOR94.332.HIT1.OR.2R.320.7tm_4.exons1.JAKSXS010000019.1.Cebidichthys_violaceus
MSFLRTVGNDSVIIHPPGFYIVAFETFPFISAYIIFLAFVYVVTLVFNIVLISIIARDHCLHTPKFLAVVNLAVIDITLNTCVIPSMIKTFLFRDNFVPFNLCLLQMYVYYAVISLESFALAILAYDRFIAICFPLRQNLFNTLPIMLCIVVATWVYNLSRVAYSTAIMTRLSFCNSVRVFSYFCDYAPVFRLACNDYTLHWSIASTSSMVNLMFPFTCVILSYLSILVTVFRMKSVSNRMKALATCIEHLILVAVFYIPLFSIFLIGLYVRSIDPDQRVLSLSLATCIPPCINPIVYSLKTKEIKTRALALVHRIKTNP
>LOCXPOR95.334.HIT1.OR.2R.316.7tm_4.exons1.JAKSXS010000019.1.Cebidichthys_violaceus
MDNTTALTFTMTAFTVMENNKHGLFTMFLLLYCITIILNSLLITVIHQNNALHQPMNVFTCMLSINEIYGSTSLLPAIMVVLMSETHEVIVKWCMAQVYFLHTYAAAEFLILAVMGYDRYAAICFPLHYHSIMSNSKVGKLVALAGLYPLIVFACFYSLTLQLSFCGKVMPKLYCVNMELVKNSCSNDSQLYISTVGLVILPLFVVPQVAMIAFSYVKISRVCRNLSRESQRNALKTCIPHLLSLLNYTIGSVFEIIQTRFDMTRVSFETRIFLSLYFVIIPSITNPVLYGLGTQIVRVHILNLFVRYKILPTNLA
>LOCXPOR96.157.HIT1.OR.2R.307.7tm_1.exons1.JAKSXS010000019.1.Cebidichthys_violaceus
MNNTTEVTQVMLFQTPVKVLLSMLPCLFFLYVNAVMLFALLSKPLLLESPRYILFGHLLFADSLQLLVTMLLYIFAVTMIRMMSFVCILITALAASTFKISPFNLAVMSLERYVAICFPLRHANIVTTRMTGVAIAVMWTVASLDFFTQLFLLISLQNTGLTVLRICHKHVFQLQMYSTINKGFTIACFVLVCSVAIYTYIVVMITVKSASSSVRNSSKPHKTMLLHLIQLCLCLTSTLFNMINYVSPWKINPAIAVHIHYILFLCLIIFPKCLSPLIYGLRDHAFRPVFLYYFTFGLRTTVKTFPK
>LOCXPOR97.158.HIT1.OR.2R.305.7tm_1.exons2.JAKSXS010000028.1.Cebidichthys_violaceus
MNASSVNVTLVLEYRDSFTKAVIKNVIVVLLGISINYINAALIHTFHNHQIFYTNPRYILIIHLVINDMIQVTLTVILFVISYTIYKIHVSVCSIFILIALFTTENTPLNLACMAVECYIAVCVPLRHAQICTVRRTLMLIGLLWATSLLSILPDLFITLATEPLDFFHSRVFCLRETVFSNPHIIKKRDITYIVYLVIDWFVIFYTYFNILFTAKKASSDAKKARNTILLHGFHLLLCMASYATPQLKQPLLLWFPKNYSDSLFTCYIIAQILPRCISPIIYGLRDKTFRKYLKRHLLCKMSTQ
>LOCXPOR98.161.HIT1.OR.2R.305.7tm_1.exons2.JAKSXS010000028.1.Cebidichthys_violaceus
MNASSVNVTLVLEYRDSFTKAVIKNVIVVLLGISINYINAALIHTFHNHQIFYTNPRYILIIHLVINDMIQVTLTVILFVISYTIYKIHVSVCSIFILIALFTTENTPLNLACMAVECYIAVCVPLRHAQICTVRRTLMLIGLLWATSLLSVLPDLFITLATEPLDFFHSRVFCLRATVFSNPHIIKKKDITYIVYLVIDWFVVFYTYFNILFTAKKASSDAKKARNTILLHGFHLLLCMASYATPQLKQPLLLWFPNNYSDALFTCYIIAQILPRCISPIIYGLRDKTFRKYLKRDLLCKMSTQ
>LOCXPOR99.163.HIT1.OR.2R.309.7tm_4.exons2.JAKSXS010000028.1.Cebidichthys_violaceus
MNFTAGESNVTGALSYRDTFVMAVGKNVIVIVFGITINYINATMVHTFNKHHIFKTNPRFILFIHLVVNDMIQLTTSISLFVFTYTFHTIYVYFCCLLILPAIFTTQNTPLNLAFMAAECYVAVCIPLRYNSICTVRRTYIVIGIVWTLSSLSVLPDVFILLATEPLQFLNSRVFCSRDTVFRSTYSQKKRNASHILFLVVVWLTLFYTYFRIFFVAKAAKADAKKAQNTIMLHGFQVLLCMMVYVQPMLTEVLTYFFPRSFAALSFALFIINQILPRFVNPIVYGLRDKTFRKYLKRYLCTVNCHPKV
>LOCXPOR100.164.HIT1.OR.2R.320.7tm_1.exons2.JAKSXS010000028.1.Cebidichthys_violaceus
MNSSSSGFNVSTPSYRDSYSTVVAKNVIVLILGFIINYINGSLIHTFRKHQIFYVNPRYILFIHLVVNDMIQLTTTISLFVLSYIFYRINVSLCCLIITFSVFTTLNTPLNVAFMAVECYIAICLPLRHAELCTIKRTYILIGSIWAMSAVSTLPDVFILLATEPVELFYSTIFCQKDILFRHPIHLKNREVSYAVYLVVVWLTLLYTYIKIILAAKTAKVSKSADGETNKARNTILLHGFQLLLCMLTYVAHLIRKALVYSFPEHYIQGIFASYIIVQILPRLVSPIVYGLRDNTFRQHLKKYLLCTMRPSIKPWTSPK
>LOCXPOR101.165.HIT1.OR.2R.315.7tm_1.exons2.JAKSXS010000028.1.Cebidichthys_violaceus
MNSSSSGFNVSTPSYRDSYSTVVAKNVIVLILGFIINYINGSLIHTFRKHQIFYVNPRYILFIHLVVNDMIQMTTSISLFFLSYIFYRINVSLCCLIVTFTVFTTLNTPLNLAVMAVECYIAICLPLRHTELCTIKRTYILIGLIWAMSAVSTLPDVFILLATEPVEFFYSTIYCHNDDLFRHPIHFKKKDVSYAVYLVVVWLTLLYTYIKIILAAKTAKASKSTKGETNKARNTILLHGFQLLLCMLTYVAHLIRKALVYSFPEYSKNIIFVSYIIVHILPRLVSPIVYGLRDNTFRQHLKKYLLCTMRPSIKP
>LOCXPOR102.167.HIT1.OR.2R.315.7tm_1.exons2.JAKSXS010000028.1.Cebidichthys_violaceus
MNSSSSGFNVSTPSYRDSYSTVVAKNVIVLTLGFIINYINGSLIHTFRKHQIFYVNPRYILFIHLVVNDMIELTTTISLFVLSYIFYKINVSLCCLIITFSVFTTLNTPLNVAFMAVECYIAICLPLRHAELCTIKRTYILIGSIWAMSAVSTLPDVFILLATEPVELFYSTIFCRKDILFSHPIHLKNREVSNAVYLVVVWLTLLYTYIKIILAAKTAKASKSTKGETNKARNTILLHGFQLLLCMLTYVAHLIRKALVYSFPEYSKNIIFVSYIIVQILPRLVSPIVYGLRDNTFRQHLKKYLLCTMRPSIKP
>LOCXPOR100.168.HIT1.OR.2R.315.7tm_1.exons2.JAKSXS010000028.1.Cebidichthys_violaceus
MNSSSSGFNVSTPSYRDSYSTVVAKNVIVLTLGFIINYINGSLIHTFRKHQIFYVNPRYILFIHLVVNDMIQLTTTISLFVFSSILYRINVSLCCLIITFTVFTTLNTPLNVAFMAVECYIAICLPLRHAELCTIKRTYILIGSIWAMSAISTLPDVFILLATEPVELFYSTILCRKDILFRHPIHLKNREVSYAVYLVVVWLTLLYTYIKIILAAKTAKASKSAVGETNKARNTILLHGFQLLLCMLTYVAHLIRTAMVYSFPEHYLDAIFASYIIVQILPRLVSPIVYGLRDNTFRQHLKKYLLCTMRPSIKP
>LOCXPOR104.170.HIT1.OR.2R.320.7tm_1.exons2.JAKSXS010000028.1.Cebidichthys_violaceus
MNSSSSGFNVSTPSYRDSYSTVVAKNVIVLTLGFIINYINGSLIHTFRKHQIFYVNPRYILFIHLVVNDMIQMTTSISLFVLSYIFYRINVSFCFLILILSMFANLNTPLNLAVMAVECYIAICLPLRHTELCTIKRTYILIGSIWAMSAISTLPDVFILLATEPVELFYSTIFCQKDTLFRHPIHRTNREVSYAVYLVAVWLTLLYTYIKIILAAKTANASKSADGETNKARNTILLHGFQLLLCMLTYVAHLIRKALVYSFPEHTLNIFFASYIIVQILPRLVSPIVYGLRDNTFRQHLKKYLLCTMRPSIKPWTSPK
>LOCXPOR105.174.HIT1.OR.2R.299.7tm_4.exons2.JAKSXS010000028.1.Cebidichthys_violaceus
NDTSAVTGNQRDYFTRAVTNNVIVTALCIAINYINSTLVHTFRKHQMFNTNPRYILFIHLVINDMMQLILSTLLHILSYALQTISVSLCLILLLLAILATLNTPLNLAGMAGECYVAICLPLRHGRICTVRNTWILIGVIWTASAFSILPDLFILLATEPLHFFHSKVFCSRDFVFRSSYSLKKRDASHIVCLVLVWLTLLFVYFRILFAAKGATADNKKARNTIVLHGFQLLLCMLTYVRPMFEQALHYLLPGRFPDVRFACYVLVQILPRFLSPIVYGLRDQTFRRHMRRYLLCKVR
>LOCXPOR107.175.HIT1.OR.2R.304.7tm_1.exons2.JAKSXS010000028.1.Cebidichthys_violaceus
FVRDTFSTAFVKNLIVVLVWILLTYINSSLMVTFFRHQTFYEDPRYILFIHMVINDAIQLTVTITLFVLSYIFYRINVSFCCFFILVAVFTTRNTPVNLASMAIERYIAICWPLRHHQICTVRRTYVVIGLIWFVCAAPDITDLFVTLATEPLSFFHELVFCLRSNVFKDPILARKRLAFDIIYFSCVFLTLVFTYLQILFTARALSTEKVSAQRARNTILLHGAQLAMCMLSYISPSVEIVLRLIFPGQVLEIRFANYLIVYILPRFLSPIIYGVRDKQFRKYLKMYLLRNRCRVKLQTVSPQ
>LOCXPOR108.176.HIT1.OR.2R.336.7tm_1.exons4.JAKSXS010000028.1.Cebidichthys_violaceus
LNSSSSSSSSSLELLMSNISASLPAGSKDSFSNALTKNTMAMLVWLTLSIINGSMVHTFLRHSRFYENPRYIMFIYMVINDALQLSLVTALYVVSYIFRKIHASVCCFLIMTAVLTTRSTPLILAGMALERYISICFPLHYGHMCTVPRTFLLVFIILILTAAPPVTDLLITVVHEPLSFFHMDIFCDHPLLFRHRSIYYKNCVFDGVYLSFVALTLLYTYCRIMMTAQAASTGLASVNRARNTVLLHGVQLLLCMLAFVVPSLQAALISLFPRFSLEIRYIFFLLVYIIPRFMSPIIYGFRDELFRKYWTRHLACRGQSTVRVRPVLLKVNQVVK
>LOCXPOR109.177.HIT1.OR.2R.333.7tm_4.exons1.JAKSXS010000031.1.Cebidichthys_violaceus
IVGCNVQCNFLNFFFVLFYLDILLNMSLHNASIKVTEFIIGGFESTNRPMLVGVVILITFVLTILANILNILFIVVDKRLHQPMYLLICNLAVVDILYASSSSPTMIGVLVAGVNTISYVPCLVQMFAVHLGGMMEMFALSAMAFDRLIAISYPFQYHSYLTNVRTFVLIYILWIVACGFVAVMLASLLPLPHCSLKLQYTYCDYAAIIRTTCVDLTYYFNMVSIMFFFGFFFTFIMICLSYLYILFFVKLSSNNDKLKIGSTCLSHLVVVAGYYLPSFVRVVLTRLGVVLTLEASHGLMIGTILGPTLLNPVVYCLRTKEIKSKLFNIFKQV
>LOCXPOR110.179.HIT1.OR.2R.311.7tm_4.exons3.JAKSXS010000052.1.Cebidichthys_violaceus
MENITMVTPLKQPIVFHLEGFYVPPGYGAFLFFLALFYYIVMLLANGVVLCVIVMDKNLHRPMFVMVCNLVVCDLLGATAVLPRLMMHFLMGQKKIAYIPAITQAFSVHMYGAAVQTVLAVMAYDRYIAVCEPLRYHAIMTPARLHSCCGLAWFIAVLLIAVLFIFHMNAPLCGNVIQHVYCSNRAILNLACSPTPINNIYGLFIYWFVNTSIFLIIAYSYSRILHACVKHGRADSGICSKTFQTCAPHLVVYVLYQIATLVIVISHRFPSLSQNIKKFFSILFIIIPPAMNPIIYGLVSKEIRASIIKHF
>LOCXPOR111.183.HIT1.OR.2R.311.7tm_4.exons3.JAKSXS010000052.1.Cebidichthys_violaceus
MENITMVTPLKQPIVFHLEGFYVPPGYGAFLFFLALFYYIVMLLANGVVLCVIVMDKNLHRPMFVMVCNLVVCDLLGATAVLPRLMMHFLMGQKKIAYIPAITQAFSVHMYGAAVQTVLAVMAYDRYIAVCEPLRYHAIMTPARLHSCCGLAWFIAVLLIAVLFIFHMNAPLCGNVIQHVYCSNRAILNLACSPTPINNIYGLSMSWSLNTSIFLIIAFSYSRILHASVKHGRADSGICSKTFQTCAPHLVVYVLYQIASVVLIVSARFPSLSQNIKKFFSILFIIIPPAMNPIIYGLVSKEIRASIIKHF
>LOCXPOR112.184.HIT1.OR.2R.301.7tm_4.exons1.JAKSXS010000052.1.Cebidichthys_violaceus
NYTYNSPTLQLEALNVSKESVYPVFLLFLFSYLFIMVANVSIVVLILIDKNLHQPMYLLFCNLPFNDILGNSILLPRLLIDMLRPPSELFISYYECVVQAFATHMFGTTSHTVLMIMAFDRYVAISNPLRYNTIMTSKMVMKLTVSAWGVAFVLVGILLGLTIRLKRCRTLITSPSCDNASLFKLSCESVLINNIYGLTFTVVLLTSSIGCMVITYTKITVVCLTSNSKSLNSKALKTCSTHLVVYLVIVLCGMSNIALHRFPQYSEYRKLSSILFHIVPGSLNPIIYGVQSKEIRNFLFK
>LOCXPOR113.185.HIT1.OR.2R.301.7tm_4.exons1.JAKSXS010000052.1.Cebidichthys_violaceus
NYTYNSPTLQLEALNVSKESVYPVFLLFLFSYLFIIVANVSIAVLIFIDKNLHQPMYLLFCNLPFNDILGNSILLPRLLIDMLRPPSELFISYYECVVQAFTTHMFGTTSNTVLMIMAFDRYVAISNPLRYNTIMTSKMVMKLTVSAWGVAFALVGILLGLTIRLNRCRTMIRNPSCDNASLFKLSCESVLINNIYGLTFTVVLLTSSIGCMVITYTKITVVCLTSNSKSLNSKALKTCSTHLVVFLVIVLCGMSNIALHRFPQYSEYRKLSSILFHIVPGSLNPIIYGVQSKEIRNFLFK
>LOCXPOR114.187.HIT1.OR.2R.301.7tm_4.exons1.JAKSXS010000052.1.Cebidichthys_violaceus
NYTYNSPTLQLEALNVSKESVYPVFLLFLFSYLFIMVANVSIAVLIFIDKNLHQPMYLLFCNLPFNDILGNSILLPRLLTDMMKPRSELFISYYECVVQAFTTHMFGTTSHTVLMIMAFDRYVAISNPLRYNTIMTSKMVMKLTVSAWGVAFALVGILLGLTIRLNRCRTMIRNPSCDNASLFKLSCESVLINNIYGLTFTVVLLTSSIGCMVITYTKITVVCLTSNSKSLNSKALKTCSTHLVVYLVIVLCGMSNIALHRFPQYSDYRKLSSILFHIVPGSLNPIIYGVQSKEIRNFLFK
>LOCXPOR113.188.HIT1.OR.2R.301.7tm_4.exons1.JAKSXS010000052.1.Cebidichthys_violaceus
NYTYNSPTLQLEGLNVSKESVYPVFLLFLFSYLFIMVTNVSIAVLIFIDKNLHQPMYLLFCNLPFNDILGNSILLPRLLIDILRPPSELFISYYECVVQAFTTHMFGTTSLTVLMIMAFDRYVAISNPLRYNTIMTNKMVMKLTVSAWGVALVLVGILLGLTIRLNRCRTLIESPYCDNASLFKLSCESVLINNVYGLTFTVVLFTGSIGSMVITYTKITVVCLTSNSKSLNSKALKTCSTHLVVFLVIVLSGMSNIALHRFPQYSDYRKLSCILFHIVPGSLNPIIYGVQSKEIRNFLFK
>LOCXPOR116.189.HIT1.OR.2R.301.7tm_4.exons1.JAKSXS010000052.1.Cebidichthys_violaceus
NYTYNSFILQLEGLNVSKESTYPVFLFLFFSYMFIIVANVGISVLVFMDKNLHQPMYLLFWNLSVNDILGNSILLPRLLIDMLRPPSELFISYYECVVQAFTTHMFSTTAHTILMIMAFDRYVAICYPLRYATIMTNKMLIKLTVSAWGVALVLVGILLGLTLRLNRCRTLIRSPYCDNAALFKLSCESVLINNIYGLTFTVVLFTGSIGSMVITYTKITVVCLTSNSKSLNSKALKTCSTHLVVFLVMVFSGMCIIALHRFPQYSDYRKLSSILFHIVPGSLNPIIYGVQSKEIRHFLFK
>LOCXPOR117.190.HIT1.OR.2R.316.7tm_4.exons1.JAKSXS010000052.1.Cebidichthys_violaceus
FRLMENYTYNSFILQLEGLNVSKESTYPVFLFLFFSYLFIIVANVSISVLVFMDKNLHQPMYLLFWNLSVNDILGNSILLPRLLIDMLRPPSELFISYYECVVQAFTTHMFSTTAHTILMIMAFDRYVAICYPLCYATIMTNKMLIKLTVSAWGVALVLVGILLGLTLRLNRCRTLIRSPYCDNAALFKLSCESVLINNIYGLTFTVVLFTGSIGSMVITYTKITVVCLTSNSKSLNSKALKTCSTHLLVYIIMLLSGMFIIILHRFPQYSDYRKLIAILYHIIPGSLNPIIYGLQSKEMCKFVSRLLESKKVLPS
>LOCXPOR118.191.HIT1.OR.2R.320.7tm_4.exons1.JAKSXS010000052.1.Cebidichthys_violaceus
GLCYCRLMENYTLNSFTLQLEGLNVSKDSVYPVFLFLFFSYIFIMLMNVGIACLVFIDKSLHQPMYLLFCNLPFNDILGNSILLPRLLIDMLKPRSELFISYYECVVQVFTTHMFGTTAHTVLMIMAFDRYVAISNPLRYNTIMNNKMVMKLTVSAWGVALVLVGILLGLTIRLNRCRTMITNPYCDNASLFKLSCESVLINNIYGLTFTVVLFTGSIGSMVITYTKITVVCLTSNSKSLNSKALKTCSTHLVVYLIMLISGFIVIILHRFPQYSDYRKLSAILFHIIPGSLNPVIYGVQSAEICKSLSKLFRSKPVMPL
>LOCXPOR119.192.HIT1.OR.2R.324.7tm_4.exons1.JAKSXS010000052.1.Cebidichthys_violaceus
FLFFIFCIAQMENYTYNSLTLQLEGLRVTKTSKYPVFVFLLFAYVFILITNVGIVILIWTERSLHQPMYLLFCNLSINDVMGNSLLVPRLLADLLVPPSERLIHYYECLMQAFTTHMFGTSAHTVLMIMAFDRYVAISNPLRYNTIMTSKMVMKLTVSAWGVAFVLVGILLGLTIRLNRCRTLITNPYCDNASLFKLSCESVLINNIYGLTFTVVLLSSSIGCIIITYSKITAACLTSKSKSLNSKALKTCSTHLCLYLIMLISGLILITLHRFPQYTEYRKISAILFNVVPGSLNPVIYGLQSQEIHKCLSNIFQLKKVTPSF
>LOCXPOR120.193.HIT1.OR.2R.324.7tm_4.exons1.JAKSXS010000052.1.Cebidichthys_violaceus
FLFFIFCIAQMENYTYNSLTLQLEGLRVTKTSKYPVFVFLLFAYVFILITNVGIVILIWTERSLHQPMYLLFCNLSINDVMGNSLLVPRLLADLLVPPSERLIHYYECLMQAFTTHMFSTNAHTVLMIMAFDRYVAISNPLRYNTIMTSKMVMKLTVSAWGVAFVLVGILLGLTIRLNRCRTLITNPYCDNASLFKLSCESVLINNIYGLTFTVVLLSSSIGCIIITYSKITAACLTSKSKSLNSKALKTCSTHLCLYLIMLISGLILITLHRFPQYTEYRKISAILFNVVPGSLNPVIYGLQSQEIHKCLSNIFQLKKVTPSF
>LOCXPOR121.194.HIT1.OR.2R.348.7tm_4.exons4.JAKSXS010000052.1.Cebidichthys_violaceus
MELWTFDISPESLRDSYLPLSTNHRSSSVNGTWGPDGVTFFIIQGLASLGQEKMILFVILLLGYMIILGGNSMIIFVALTDSKLNSPMFFFLYNLSFVDIIYTTTTIPKMLSGLLADTNTISVMGCFLQMYFVIQLGITSRAILTVMAYDRYVAICNPLRYNAIMTLPVRLLLIAGAWSFGAFCNLPATSMSFQRSYCGPNVVKHGWCDPSSVRRLVCGDVTVDNIVSLSCAVVALLTTGVLILTSYVLIGVSVSKMGVAQRLKAFGTCAAHLTVVSISYSSASCVYISYRVGNFPPQVRIIVSVLYAALTPFLNPMIYSLKNKELRESIMRTLSRFRPAAVLPTKDI
>LOCXPOR122.196.HIT1.OR.2R.348.7tm_4.exons4.JAKSXS010000052.1.Cebidichthys_violaceus
MELWTFDISPESLRDSYLPLSTNHRSSSVNGTWGPDGVTFFIIQGLASLGQEKMILFVILLLGYMIILGGNSMIIFVALTDSKLNSPMFFFLYNLSFVDIIYTTTTIPKMLSGLQADTNTISVPGCFLQMYFVIQLAVTGRAILTVMAYDRYVAICNPLRYNAIMTLPVRLLLIAGAWSFGAFCTLPATSMSFQRSYCGPNVVKHGWCDPSSVRRLVCGDVTVDNIVSLSCAVVALLTTGVLILTSYVLIGVSVSKMGVAQRLKAFGTCAAHLTVVSISYSSASCVYISYRVGNFPPEVRIIVSVLYSALTPFLNPMIYSLKNKELRESIMRTLSRFRPAAVLPTKDI
>LOCXPOR121.197.HIT1.OR.2R.348.7tm_4.exons4.JAKSXS010000052.1.Cebidichthys_violaceus
MELWTFDISPESLRDSYLPLSTNHRSSSVNGTWGPDGVTFFIIQGLASLGQEKMILFVILLLGYIIILGGNSMIIFVALTDSKLNSPMFFFLYNLSFVDIIYTTTTIPKMLSGLQADTNTISVPGCFLQMYFVIQLGVTSRAILTVMAYDRYVAICNPLRYNAIMTLPVRLLLIAGAWSFGAFCTLPATSMAIQRSYCGPNVVKHGWCDPSSVRRLVCGDVTVDNIVSLSCAVVALLTTGVLILTSYVLIGVSVSKMGVAQRLKAFGTCAAHLTVVSISYSSASCVYISYRVGNFPPEVRIIVSVLYSALTPFLNPMIYSLKNKELRESIMRTLSRFRPASVLPTKDI
>LOCXPOR121.200.HIT1.OR.2R.348.7tm_4.exons4.JAKSXS010000052.1.Cebidichthys_violaceus
MELWTFDISPESLRDSYLPLSTNHRSSSVNGTWGPDGVTFFIIQGLASLGQEKMILFVILLLGYMIILGGNSMIIFVALTDSKLNSPMFFFLYNLSFVDIIYTTTTIPKMLSGLLADTNTISVPGCFLQMYFVIQLGVTSRAILTVMAYDRYVAICNPLRYNAIMTLPVRLLLIAGAWSFGAFCTLPATSMAIQRSYCGPNVVKHGWCDPSSVRRLVCGDVMVDNIVSLSFAMVALLTTGVLILTSYVLIGVSVLKMGVAQRLKAFGTCAAHLTVVSISYSSASCVYISYRVGNFPPEVRIIVSVLYAALTPFLNPMIYSLKNKELRESIMRTLSRFRPAAVLPTKDI
>LOCXPOR124.203.HIT1.OR.2R.275.7tm_4.exons3.JAKSXS010000052.1.Cebidichthys_violaceus
VNFHALTDSKLNSPMFFFLYNLSFVDIIYTTTTIPNLLSGLLAGMKTISVPGCFLQMYVFIQLAVTGRAILTVMAYDRYVAICNPLRYNAIMTLPVRLLLIAGAWSFGALCTLPASSLAFQRSYCGPNVVKHGWCDPSSVRRLVCGDVTVDNIVSLSFAMVALLTTGVLILTSYVLIGVSVSKMGIAQRLKAFGTCAAHLTVVSISYSSASCVYISYRVGNFPPEVRIIVSVLYAALTPFLNPMIYSLKNKELRESIMRTLSRFRPAAVLPTKDI
>LOCXPOR125.204.HIT1.OR.2R.309.7tm_4.exons1.JAKSXS010000052.1.Cebidichthys_violaceus
MDNSTVNMDIISMEGLKVSPESSGPAFVLLLLIYIFIMVSNVGLVVLITMERSLHQPMYLLFCNMSVNDVFGATTVVPRLLSNVFTPISERYIHYIDCVVQAFCSHFHAGVSHAVLMIMAFDRYVAICSPLRYATIMTSRMVVKLSVSAWTAAFVSVAILLGLTIRLTRCRRVIINPFCDNASLFKLSCQNLLINNIYGLGSAVVILGSSLGSVMLTYLRIAMVCLSGKNKVLSSRAVQTCATHLAVYLIMMVASFTPMIIHRRPEWADSGKVASVMFHIVPPVLNPIIYGLQCKELRLKIVRVFIKNK
>LOCXPOR126.205.HIT1.OR.2R.307.7tm_4.exons1.JAKSXS010000052.1.Cebidichthys_violaceus
MDNESVDMDVLQLEGIKVSPQSSVPIFVLLLLIYIFIMVSNVGLVVLITMERSLHQPMYLLFCNMSVNDAFGATTVIPRVLGDVFTPMTQRYIHYYECLIQAFCAHFHAGVSHTVLIIMAVDRYVAICNPLRYTTIMTNRMVVVLSVSAWTVAFFLIVILVGLSVRLSRCRRTVLHPFCDNASLFKLSCESILINHIYGLGSAMLTMAASLCSVTLTYLRIAVVCLSSRNKAVNGKALQTCATHLAVYVILLLSGNIVIILHRFPHLSDHRKLASILFYVVPPSMNAVIYGLQIKAVREQMIVIFTR
>LOCXPOR127.206.HIT1.OR.2R.307.7tm_4.exons1.JAKSXS010000052.1.Cebidichthys_violaceus
MENHSFNTDILILEGLKVSPESSIPTFVLLLLIYIFTIVSNIGLVVLITMERSLHQPMYLLFCNMSVNDVFGATTIIPQLLRNVFTPISERYIHYIDCVAQAFCAHFHAGASHTVLMIMAFDRYVAICSPLRYTAIMNSRMVVALSVAAWTVALLMVAILVGLSVRLSRCRQTVLHPFCDNASLFKLSCESVLINNIYGLGYTVVLLGSSIGSVTFTYLKIAVVCLSSRNKSLNGKALQTCATHLTLYIIMFVSGSIMVVLHRFPHLSDHRKLASILLHVVPPAMNAVIYGLQIKAVKQKIVIMFTR
>LOCXPOR127.207.HIT1.OR.2R.307.7tm_4.exons1.JAKSXS010000052.1.Cebidichthys_violaceus
MENHSLNTDILILEGLKVSPESSIPTFVLLLLIYIFTMVSNIGLVVLITMERSLHQPMYLLFCNMSVNDVFGATTIIPQLLRNVFTPISERYIHYIDCVAQAFCVHFHAGASHTVLMIMTFDRYVAICSPLRYTAIMTSRMVVALSVSAWMVALLMVAILVGLSVRLSRCRQTVLHPFCDNASLFKLSCESVLINNIYGLGYTVVLLGSSLGSVTLTYLKIAVVCLSSRNKSLNGKALQTCATHLTVYIIMFVSGSIIIILHRFPHLSDYRKLASILFHVVPPALNAVIYELQIKAVRQKIVIMFTR
>LOCXPOR127.208.HIT1.OR.2R.307.7tm_4.exons1.JAKSXS010000052.1.Cebidichthys_violaceus
MENHSFNTDILILEGLKVSPESSIPAFVLLLLIYIFIMVSNIGLVVLITMERSLHQPMYLLFCNMSVNDVFGATTVIPQLLRNVFTPISERYIHYIDCVIQAFCGHFSASASHTVLMIMAFDRYVAICSPLRYTAIMTSRMVVALSVSAWTVALLMVAILVGLSVRLSRCRRTVLHPFCDNASLFKLSCESILINNIYGLGYTVVLLGSSLGSVTLTYLKIAVVCLSSRNKSLNGKALQTCATHLTVYIIMFLSGSIIIILHRFPYLSDYRKLAFILFHVVPPAMNAVIYGLQIKAVRQKIVIMFTR
>LOCXPOR127.209.HIT1.OR.2R.307.7tm_4.exons1.JAKSXS010000052.1.Cebidichthys_violaceus
MENHSLNTDILILEGLKVSPESSIPAFVLLLLIYIFIMVSNIGLVVLITMERSLHQPMYLLFCNMSVNDVFGATTIIPQLLRNVITPISERYIHYIDCVIQAFCAHFSASASHTVLMIMAFDRYVAICSPLRYTAIMTSRMVVALSVSAWTVALLMVAILVGLSVRLSRCRRTVLHPFCDNASLFKLSCESVLINNIYGLGYTVVLLGSSLGSVTLTYLKIAVVCLSSRNKSLNGKALQTCATHLTVYIIMFVSGSIIIILHRFPYLSDYRKLASILFHVVPPAMNAVIYGLQIKAVRQKIVIMFTR
>LOCXPOR131.210.HIT1.OR.2R.315.7tm_4.exons1.JAKSXS010000052.1.Cebidichthys_violaceus
MENSTFGGEILTLERLKLTSQSFIPAFVLLLLVYIFIVVSNIGLVVLIFKSRSLHQPMYLLFCNMSINDLFGATIIVPHLLRDLLLSDSERFICYTDCAVQAFCVHLHASVSHTVLMIMAFDRYVAICSPLRYASIMTGRTVAALSAAAWTAALLMVAILVGLSVRLSRCRSVVSNLFCDNASLFKLSCESVLVNNIYGLGYTVVLLGSSIGSVTLTYLKIAVVCLSSRNKSLNGKALQTCTTHLAVYVFLLVSGFIIVTLHRFPQLADHRKVAAVMGHVVLPVLNGVIYGLQIKEVRQRIMALFHNNKVALMDV
>LOCXPOR132.211.HIT1.OR.2R.320.7tm_1.exons1.JAKSXS010000052.1.Cebidichthys_violaceus
MSYATQSQTNITAGLQYLGLLEKVMLSTLTTLPCCVFLFINGIMLFTLRSKLVFCETSRYILLFNLLCADTMQMALSQLLYLLSVCRITLTYPLCGVLVVFATLTNEISPLTLVVMSLERYVAVCYPLRHTTIITMRNTAVAIIAVWAFSSLNTLTRVILLLDFPFEDLESLQMTHFCGPFVILLGSMSDQYDKGYTYFLFVSAGVAITCSYIGVMIAASSASTDKASAQKARNTLLLHLVQLGLGLSSFMHNLFLVAVSKTVTRIVLLRIQNVFYVFLIILPKCLSSLIYGLRDRTIRYSLVHHLCCRLKVSVVTAKAE
>LOCXPOR133.213.HIT1.OR.2R.317.7tm_1.exons1.JAKSXS010000052.1.Cebidichthys_violaceus
MSYATQSQTNITAGLQYQGLLEVVLFSTLTTLPCCVFLFINITMLFTLRSKTVFRETSRYILLFNLLFADTMQMAVSQLLYLLAACRITLTYPLCGVLAMLADLTTAISPLTLVVMSLERYVAVCYPLRHTTIITMRNTAVAIIAVWAFSSLNILTRVILLLDFPFEDLESLQMTDFCAKVNILLGQMSGLYDKGYTYFLFVSASVVVISTYVGVMIAARSASTDKASAQKARKTLLLHLVQLGLSLSSTIYNPIIIALSRNVTRIIFVRIQNVFYVCIFISPRCLSSLIYGIRDQTIRPVLISRLCCRLKLSVVPA
>LOCXPOR134.214.HIT1.OR.2R.317.7tm_1.exons1.JAKSXS010000052.1.Cebidichthys_violaceus
MSYATQSQTNITAGLQYQGLLEVVLFSTLTTLPCCVFLFINIIMLFTLRSKLVFCETSRYILLFNLLFADTMQMAVSQLLYLLAACRITLTYPLCGVLAMLADLTTAISPLTLVVMSLERYVAVCYPLRHTTIITMRNTAVAIIAVWAFSSLNILTRVILLLDFPFEDLESLQMTHFCAKVNILLGQMSGLYDKGYTYFLFVSASVVVISTYVGVMIAARSASTDKASAQKARKTLLLHLVQLGLSLSSTIYNPIIIALSRNVTRIIFVRIQNVFYVCIFISPRCLSSLIYGIRDQTIRPVLISRLCCRLKLSVVPA
>LOCXPOR134.215.HIT1.OR.2R.317.7tm_1.exons1.JAKSXS010000052.1.Cebidichthys_violaceus
MSYATQSQTNITAGLQYQGLLEVVLFSTLTTLPCCVFLFINIIMLFTLRSKLVFCETSRYILLFNLLFADTMQMAVSQLLYLLAACRITLTYPLCGVLAMLADLTTAISPLTLVVMSLERYVAVCYPLRHTTIITMRNTAVAIIAVWAFSSLNILTRVILLLDFPFEDLESLQMTHFCAKVNILLGQMSGLYDKGYTYFLFVSASVVVISTYVGVMIAARSASTDKASAQKARKTLLLHLVQLGLSLSSTIYNPIIIALSRNVTRIIFVRIQNVFYVCIFISPRCLSSLIYGIRDQTIRPVLISRLCCRLKLSVVPA
>LOCXPOR136.216.HIT1.OR.2R.317.7tm_1.exons1.JAKSXS010000052.1.Cebidichthys_violaceus
MSYATQSQTNITAGLQYQGLLEVVLFSTLTTLPCCVFLFINIIMLFTLRSKLVFCETSRYILLFNLLFADTMQMAVSQLLYLLAACRITLTYPLCGVLAMLADLTTAISPLTLVVMSLERYVAVCYPLRHTTIITMRNTAVAIIAVWAFSSLNILTRVILLLDFPFEDLESLQMTHFCAKVNILLGQMSGLYDKGYTYFLFVSASVVVISTYVGVMIAARSTSTDKASAQKARKTLLLHLVQLGLSLSSTIYNPIIIALSRNVTRIIFVRIQNVFYVCIFISPRCLSSLIYGIRDQTIRPVLISRLCCRLKLSVVPA
>LOCXPOR137.217.HIT1.OR.2R.318.7tm_1.exons1.JAKSXS010000052.1.Cebidichthys_violaceus
MLYLLQPKANITASLLRPDPYETMLFGLLSFGSICSFFYINCVLLFTLRSKQMFCETSRFILLFNLIFADIFQQVPSLLLYLLSVLRLKMSYYACGVPVMLLIFLESISPLTLAVMSLERYVAVCHPLRHATIFTVRSTGTAIAVVWTCGFIHVLIRALLLVYVFTTISVYLQMNDFCSKEHFFFAPIFNDFEKVHASTLFLSVGVAIISATIGVALVARSASTDKESAKKALHTLLLHLIHLSLILAASLFSTIIVAIARTVGRSALIRIYNVFFVFLVILPRCLSTLIYGLRDQTIRPVLLQNLGCRWRSSIFLKK
>LOCXPOR133.218.HIT1.OR.2R.302.7tm_1.exons1.JAKSXS010000052.1.Cebidichthys_violaceus
TQTNITVGQRGTLEIVLFSAPITLPCCVFLFINGIMLFTLRSKQVFRETSRYILLFNLLCADTMQMALSQLLYLLAACRITLTYPLCGVLAMLADLTTAISPLTLVVMSLERYVVVCYPLRHTTIITMRNTAVAIIAVWAFSSLNIVTQVILLLDFPFEDLESLQMTDFCAKVNILLGQMSGLYDKGYSYFLFVSASVVVISTYIGVMIAARSASTDKASAQKARNTLLLHLVQLGLSRSSTIYNPLVIAISKITDRLAALRILSILYVCIFLFPRCLSTLIYGIRDRTIRSILMYNLCCRL
>LOCXPOR138.265.HIT1.OR.2R.315.7tm_1.exons1.JAKSXS010000006.1.Cebidichthys_violaceus
DPSGCFFLSILPHGQAVLVLVWIFVLLTLFSFLVNGLTLFGLGRSEDLSWEPRVAFFKNLILSDLLQTATFGPPVIHSLAQRRTMAFSTWCNVQYFVGTVSIFSSLLTITCMALERYLYVCHAIHYLVILTQMRRRLALALIWIYSISVGTINVMLLHMGRGQKNEQVTRGLLCEPDMVEQTMGFPRASAVFRKCMGSITLLVCLMVYAFSYLRMYQDARNARMPFNTVNTKARRTVLFYCGMLLLQLLPLLLKVASDALWEVEGTAAMVALPGPIPSDTAVALHMSLLVMLLLPPLINPVVYGLRNAEVRRAML
>LOCXPOR139.219.HIT1.OR.2R.307.7tm_4.exons1.JAKSXS010000060.1.Cebidichthys_violaceus
MKSNSSLNPLYFQFTLFADFGPLRYLFFSLCLLLYVTIISVNVVIILTVCLEKSLHQPMYIFICSLSFNSLYGSAGFFPRFLMDILSDTHLISRLACFIQIYVIYSYATSELMILGVMAYDRFVAICQPLRYHSKMTSMTVTYLLMLALLFPAFAVAVLVYLTVRLPLCGNKVHQLFCSVVQLSCMDTTVNRIVGGLFTVPNTLVPLFFILYSYLHILLVLRSSSSEFRGKALRTCLPHIVTFINYFFSILCEVMLSIFKADEVNPIVIAVLSLEFVIIPTISNPLVYGLSLPQIRGVVSRFFKIQK
>LOCXPOR140.221.HIT1.OR.2R.312.7tm_4.exons1.JAKSXS010000070.1.Cebidichthys_violaceus
MMHNFSHVRFFLSGLNDTMNYRVVLFSLTLLCYCFIVLVNVALIVTIILDKNMHEPMYILLCTFCMNGLYGATGFYPKILWDLLSPIHVISYYGCLVQALVMYSFVCSDLSILAVMAYDRYVAICRPLVYHSIMSKSRLLLLVCFSWLTPFCIIGTNIILTSRLKLCSPYIDRLFCVNWVIVKLACFPADTIVNNIFAYVTIIIYVFHGFLIVWSYVYVIKTCVNSLENRAKFMQTCVPHLTSLLIFLVTILFDIMHIRYGSTDLPQAIENFIAIEFLVIPPIMNPLIYGFKLTKIRNRILGGITFKIKLHR
>LOCXPOR141.223.HIT1.OR.2R.316.7tm_4.exons1.JAKSXS010000070.1.Cebidichthys_violaceus
MENSTFPPYFNLTMFVNLGNYRYLAFVLCLLLYAFIILANLVIIVLISREKTLHEPMYIFIMCLSINSLYGSAGFFFRFLRDLLSDTHLIPRSACFAQIYVIYTYASYELTLLGIMAYDRYVAICQPLNYHNKITSKMVSKLVAFAWIYPGFSVAACVYLASRLPLCGNKIPKVFCANWPVVKLSCASTVINNLVGMLVSTSTVFLPLAFVMYTYIRIILICRKRSSEFKSKVIQNCLPHIVTFVNYSVTVFCDVALSRIDLEALNPFLAIILSLEFVVIPPIVNPLVYGLKLPEIRKCLLNMLSCSEPERTNHKR
>LOCXPOR142.226.HIT1.OR.2R.312.7tm_4.exons1.JAKSXS010000070.1.Cebidichthys_violaceus
MMHNFSHVRFFLSGLNDTMNYRVVLFSLTLLCYCFVVLVNVALIVTIILDKNMHEPMYILLCTFCMNGLYGATGFYPKILWDLLSPVHVISYYGCLVQASVMYLFACSDLSILAVMAYDRYVAICRPLEYHSIMSKSRLLLLVCFSWLTPFCIVGTNIILTSRLKLCSPYIDRLFCVNWVIVKLACFPADTIVNNIVAYVTIIIYTFHGFFIFCSYVYVIKTCVNSLENRAKFMQTCVPHLTSLLIFLVTILFDIMHIRYGSTDLPQALDNFIAIEYLVIPPIINPLIYGFKLTKIRNRILCVITFKIKLLR
>LOCXPOR143.231.HIT1.OR.2R.308.7tm_4.exons1.JAKSXS010000070.1.Cebidichthys_violaceus
MDNVSRVTSFVLSGLNVTMNYRVALFSLTLISYCFVVLVNVALIVTIILDKNMHEPMYILLCTFCMNGLYGTTGFYPKMLWDLLSPVHVISYSGCLVQALVMYSFVCSDMSILAVMAYDRYVAICRPLEYNSIMTKPRLLLLVCFSLLTPFCISAMNIILTSRLKLCSPYIDRIYCVNWIIVKLACFPADIIVNNIFAYITIIIYTFHGFLIVWSYVYVIKTCVNSLENRAKFMQTCVPHLTSLLIFLATIFFDVFNLRFGSNLPPTIQNVIAIELLIIPPIMNPLVYGFKLTIIRNRILGGITCKFQ
>LOCXPTAAR1.74.HIT1.TAAR.2R.332.7tm_1.exons1.JAKSXS010000001.1.Cebidichthys_violaceus
EQYCFPRSNSSCVRTQFNMGTKVALYLLFSLGMLITILGNSVVIVSVGHFKQLHNPTNVLILSLALADLLVGVIVMPFSAIRTIHGCWFYGDDFCLLHSCFDVFLTTLSIFHLISIAIDRQQAICNPLHYSRNFTMSVAWIMVCASWALAAVYSFGLLYSKANEAGIEDYMASINCLGSCNLVFNPLWGILDSVICFFFPCTVIVCLYTEIFIVAKEHLRKIEDMSKSSNNSGRGGLIKQSEHKAAKTLGIVLGAFILCWMPFFINSIIDAYIGFSTPAFVFEAFVWLGYFNSTLNPIIYALCYPWFKKCFHLIVNLKIFNPQSSTMKVHTL
>LOCXPTAAR2.90.HIT1.TAAR.2R.332.7tm_1.exons1.JAKSXS010000001.1.Cebidichthys_violaceus
EQYCFPGSNASCVGAQFNMGTKVALYLLFSLGMLITILGNSVVIVSVGHFKQLHNSTNVLILSLALADLLVGVIVMPFSAIRTIHGCWFYGDDFCLLHSSFDLFLTTVSIFHLICIAIDRQQAICNPLHYSRNFTMSVAWIMVCASWALAAVYSFGLLYSKANEAGIEEYMASINCLGSCNLVFNPLWGLLDNVIGFFFPCTLMVCLYTNIFIVANDHVKKIEDMSKSSINRGRGGLIKQSEHKAAKTLGIVLGAFIFCWMPFFINSIIDAYTGFSTPASVFEAFVWLGYFNSTLNPIIYALFYPWFKKCFHLIVNLKIFNLQSSTMKVHTL
>LOCXPTAAR3.110.HIT1.TAAR.2R.331.7tm_1.exons1.JAKSXS010000001.1.Cebidichthys_violaceus
MEPVFCYESRNRSCLRTIYPLPIQITVYMILGVIVILTVCGNLLVTVSIVYFKQLHTPTNYLIASLAVSDLLLGLLVMFPSMVQCVESCWYFGDVFCKVYMSSDVMLCTTSILNLSFISLDRHYAVCQPLVYRRKMSVNVVLIMILLSWTISALIGFGMIFLKINLWGIEEFYYNHIVCEGECVLFQSGLSSIVSSALSFYIPGIIMLGVYLKIFLVAKRQLRSIQNASCMNSERISNTSQTKATSTLAIIMGAFLSFWTPFFVCNIIDPFISYSTPPVLFKTLVWVGYLNSTVNPLIYALFYSWFRKALRLFTSGNIFKSDLSETTLFSM
>LOCXPTAAR4.158.HIT1.TAAR.2R.341.7tm_1.exons3.JAKSXS010000011.1.Cebidichthys_violaceus
AEEGSGLCFPQLLNTSCRKPTVLWHQAFLPLILISISTLTVALNLLVIISVSHFRQRVYNFTQIYEGWLVFIDTFLFPTRQLHTPTNILILSLAVSDLIVGLLLLPVEILLKISCWFLGDLACSLFNYVSFIITSASVGNMVLISVDRYVSICDPLRYTTRVTVKRVRLCVSMCWLCSVSYSGVLVRDGLTQPGRYNSCHGECVIFIDYITGAVDLALTCIFPVTVIIVLYMRVFAVAASQARAMRSHVTAVTQQLSGGSKTKKSELKAARTLGIVVVLFLICFLPYYTVSLVGDSLLSKSYVSFVLYLFYFNSCLNPLIYALFYPWFRKAVKRIVALQPG
>LOCXPTAAR5.160.HIT1.TAAR.2R.344.7tm_1.exons2.JAKSXS010000011.1.Cebidichthys_violaceus
AEEGSELCFPQLLNTSCRKPTVLWHQAFLPLILISISTLTVALNLLVIISVSHFRQRVYNFSFIKIEYEGWLVFIDTFLFPTRQLHTPTNILILSLAVSDLIVGLLLLPADIFITISCWFLGDLACSLFNYVFFIITSASVGNMVLISVDRYVSICDPLRYTTRVTVKRVRLCVSMCWLCSVSYSGVLVRDGLTQPGRYNSCHGECVIFIDYITGTVDLVLTCIFPVTVIIVLYMRVFSVVVSHARAMRSHVTAVTQQLSGGSKTKKSELKAARTLGIVVVLFLISFLPYYTVSLVGDSLLSNSYVSFVLYLFYLNSFLNPLIYALFYPWFRKAVKRIVALQPG
>LOCXPTAAR14.67.HIT1.TAAR.2R.324.7tm_1.exons1.JAKSXS010000014.1.Cebidichthys_violaceus
TNIVTATHPCYEIDNFHFILTKNPSIICVLLYIFLMLLSVVTICGNLLVIISVFYFQQLHTPTNYLILSLAVADMLVGIIVFPFSMAFSLSSCLYHEGLFCKVRSTFDISLSTASILNLCCISIDRYYAICQPLTYKTKISYRVIVIMILVSWGVSVLIGVSIIIAGLNNEKCEERCLIDVLIENTLGPILSFYLPVIIMLCIYLKIFLVAQRQARSIWNTTCQRTKCGATVSKMERKATKTLATVLGVFLLCWTPFFLCVTFLPFSNNSVPVPVIETLNWLTLSNSMLNPFIYAFFYSWFRTAFRMIISGKIFQGDFTDSKLS
>LOCXPTAAR13.69.HIT1.TAAR.2R.331.7tm_1.exons1.JAKSXS010000014.1.Cebidichthys_violaceus
EMDMSINRSNVLTDIHPCYKIDVSYVLTSNPSAICVLFHIFLGSLSAITVFGNLLVIISITYFKQLYTSTNYLILSLAVADLLVGLLVFPLTMEFSITSCLYNEDLFCKVRSTFDVLLCTSSILNLCCISIDRYYAVCQPLTYRAKINNNVVVIMILVSWGVSAIIGIGFIIVGINQEKCAGTCLIVTLMANILGLIFSFYLPAIVMLCIYLKIFLVAQRQARSIQNTTRQRTKCVATVTKMERKATKTLAIVMGTFLLSWLPFFICTTVLSFSHVYVPLPLIELLNWLALSNSMLNPFIYALFYSWFRSAFRMIISGKIIQGDFTNSKLH
>LOCXPTAAR8.70.HIT1.TAAR.2R.331.7tm_1.exons1.JAKSXS010000014.1.Cebidichthys_violaceus
MEPEVTDNGSYTDIHPCYESDNTTYLFTSNPSIICVLLYVFLSALSVVTICGNLLVIISVSYFKQLHIPTNYLILSLAVADLLVGVLVFPFSMAFTVTSCWYHEGLFCKVRGSFDVTLSTASILHLCCISIDRYYAVCQPLAYKSKVNDRVIGIMILMSWAVAAVIGIGIIIAGFNQGKCEESCLIDALISTTLACIFSFYIPVIIMLSIYLKIFLVAKRQAISIQNTTGLSTKSGATVSKMERKATKTLAIVLGVFLLCWTPYFLCIIFQPLTYNVTPIAVIETLNWLTLSNSMLNPFIYAFFYSWFRTAFRMIISGKLFQGDFANSILL
>LOCXPTAAR9.71.HIT1.TAAR.2R.330.7tm_1.exons1.JAKSXS010000014.1.Cebidichthys_violaceus
MEPEVTDNGSYTDIHPCYESDNTTYLFTSNPSIICVLLYVFLGALSVVTICGNLLVIISVSYFKQLHIPTNYLILSLAVADLLVGVLVFPFSMAFTVTSCWYHEGLFCKVRGSFDVTLSTASILHLCCISIDRYYAVCQPLAYKSKVNDRVIGIMILMSWAVAAVIGIGIIIAGFNQGKCEESCLIDALISTTLACIFSFYIPVIIMLSIYLKIFLIAKRQAISIQNTTGLSTKSGATVSKMERKATKTLAIVLGVFLLCWTPYFLCIIFQPLTYNVTPIAVIETLNWLALSNSMLNPFIYAFFYSWFRTAFRMIISGKLFQRDFANSKL
>LOCXPTAAR10.72.HIT1.TAAR.2R.323.7tm_1.exons1.JAKSXS010000023.1.Cebidichthys_violaceus
MDSTEGSLLCFPNLNSSCRWLPKPRSETALLFTLLASVSLLTVTLNLLVVISISHFRQLHTPTNTLLLSLAVSDLTVGMLVVPIEGLRSLETCWMLGEVICALTPLVTFCLVSSSVGIMVLISIDRYVAICIPLLYATKITLNRVRTCICVCWACSLLFNGWLLRGHLRQPDRFSSCLGECVVVISHISGTVDLFITFLGPCTVMVVLYMRVFIVAISQQRVIRLQTAATVTLAPTAKRSERKAARTLGIVIAVFLMCFCPYYYPSLAGKDTSTSASYFVVLSCIMILNSCMNPLIYALFYPWFRKAIKLIITLKILQPHSQD
>LOCXPTAAR11.73.HIT1.TAAR.2R.323.7tm_1.exons1.JAKSXS010000023.1.Cebidichthys_violaceus
MDSTEGSLLCFPNLNSSCRWLPKPRSETALLYTLLASVSLLTVTLNLLVVISISHFRQLHTPTNTLLLSLAVSDLTVGMLVVPIEGLHLMETCWMLGEVICALTPLVFFCLVSSSVGIMVLISIDRYVAICIPLLYATKITLNRVRTCICVCWACSLLFNGWLLRGHLRQPDRFSSCHGECVVVISHISGTVDLFVTFLGPCTVMVVLYIRVFIVAISQQRVIRLQTAATVTLAPTAKRSERKAARTLGIVIAVFLMCFCPYYYPSLAGKDTSTSASYFVVLSCIMVLNSTVNPLIYALFYPWFRKAIKLIITLKILQPHSQD
>LOCXPTAAR12.157.HIT1.TAAR.2R.329.7tm_1.exons1.JAKSXS010000004.1.Cebidichthys_violaceus
MMDGLKGAELCYPQLLNSSCRGLMRPRPETVLLYTLLFSITVLTVALNLLVVISISHFRQLHTPTNLLLLSLAISDLLVGLLVMPVETVRFIETCWLLGDLMCALSYIIGFSLTSASVGNMVLISIDRFVAICYPLQYPIQITRSRIELSVCLCWAGSFLYNGLILKDHLRQPARHNSCYGECMVVISYVSGTVDLVFTFIGPCSVILILYIRVFLVAVSQARAMQSQITAVSAVTVTAKKSERKAARTLGIVILVFLMSFCPYYYPSLAGQDISNSASSWAIVSWLLYFNSCLNPLIYAFFYPWFRKAIKSIVTLKILEQKSSQANII
>LOCXPTAAR13.154.HIT1.TAAR.2R.331.7tm_1.exons1.JAKSXS010000464.1.Cebidichthys_violaceus
EMDMSINRSNVLTDIHPCYKIDVSYVLTSNPSAICVLFHIFLGSLSAITVFGNLLVIISITYFKQLYTSTNYLILSLAVADLLVGLLVFPLTMEFSITSCLYNEDLFCKVRSTFDVLLCTSSILNLCCISIDRYYAVCQPLTYRAKINNNVVVIMILVSWGVSAIIGIGFIIVGINQEKCAGTCLIVTLMANILGLIFSFYLPAIVMLCIYLKIFLVAQRQARSIQNTTRQRTKCVATVTKMERKATKTLAIVMGTFLLSWLPFFICTTVLSFSHVYVPLPLIELLNWLALSNSMLNPFIYALFYSWFRSAFRMIISGKIIQGDFTNSKLH
>LOCXPTAAR14.156.HIT1.TAAR.2R.324.7tm_1.exons1.JAKSXS010000464.1.Cebidichthys_violaceus
TNIVTATHPCYEIDNFHFILTKNPSIICVLLYIFLMLLSVVTICGNLLVIISVFYFQQLHTPTNYLILSLAVADMLVGIIVFPFSMAFSLSSCLYHEGLFCKVRSTFDISLSTASILNLCCISIDRYYAICQPLTYKTKISYRVIVIMILVSWGVSVLIGVSIIIAGLNNEKCEERCLIDVLIENTLGPILSFYLPVIIMLCIYLKIFLVAQRQARSIWNTTCQRTKCGATVSKMERKATKTLATVLGVFLLCWTPFFLCVTFLPFSNNSVPVPVIETLNWLTLSNSMLNPFIYAFFYSWFRTAFRMIISGKIFQGDFTDSKLS
>LOCXPTAAR15.75.HIT1.TAAR.2R.346.7tm_1.exons2.JAKSXS010000060.1.Cebidichthys_violaceus
MKSLDEAELCFPELLNSSCRKAIRPHSVSMLTYILLSSISLLTVTLNLLVIISISHFKQLTLPIMMSMLFSDFFRQLHTPTNLLLLSLAVSDFFVGFLMFFQTVLIDGCWFFGDIMCMLYQYLGYIITAASVGTMVLISVDRYVAICDPLHYSNKVTQKRIQICVCLCWICSAFLQTLMMKDNLEQPGRYKSCFGECVVVIDYIAGLADLFLTFIGPVTVIIVLYMRVFVVAVSQARAMRSHTAAFSVKCSVRVTAKKSELKAARTLGVVIVVFLVCLCPYYCVSLTGQDTLINTSSATFVICLFYFNSCLNPVIYAFFYPWFRKSIKLIVTLKILQPGSCEMNIL
>LOCXPTAAR16.76.HIT1.TAAR.2R.346.7tm_1.exons2.JAKSXS010000060.1.Cebidichthys_violaceus
MKSLEEAELCFPELLNSSCRKAMRPHSVSMLTYILLSSISLLTVTLNLLVIISISHFKQLTLPIMISMLFSYLFRQLHTPTNLLLLSLAVSDFFVGLLMCFQIVLIEGCWLLSDLMCILYSVVDFIITSASVGTMVLISVDRYVAICDPLHYLNKVTQKRVKICVCLCWICSASLQTLLLKDNLEQPGSYNSCFGECVIVIDYISGLADLFLTFIGPVTVIIVLYMRVFVVAVSQARVMRSHTAAFSVKCSVRVTAKKSEMKAARTLGVVIVVFLMCLCPFYCVSLTGQDTLINASTAAFVICLFYFNSCLNPVIYAFFYPWFRKSIRLIVTLKILQPGSYATNIL
>LOCXPTAAR17.77.HIT1.TAAR.2R.329.7tm_1.exons2.JAKSXS010000060.1.Cebidichthys_violaceus
MKSLDEAELCFPELLNSSCRKAMRPHFVSMLTYILLSSISLLTVTLNLLVIISISHFKQLHTPTNLLLLSLAVSDFFVGLLMCFQILLIDGCWFFGDIMCVLYTVLSFIITSASVGTMVLISVDRYVAICDPLHYPNKVTQNIVKICVCLSWICSASLQTLLLKDNMEQPGRYNSCFGECVVVIDYSAGRANLFWTFFGPVTVIIVLYMRVFVVAVFQARAMRSHTAAFPLKSSVNVTAKKSELKAARTLGVVIVVFLVCLCPYYCISLTGQDTLINPSSATFIICLFYFNSCLNPVIYAFFYPWFRKSIKLIVTLKILQPGSCEMNIL
>LOCXPTAAR20.80.HIT1.TAAR.2R.329.7tm_1.exons2.JAKSXS010000060.1.Cebidichthys_violaceus
MKSLDEAELCFPELLNSSCRKAMRPHSVSMLTYILLSSISLLTVTLNLLVIISISHFKQLHTPTNLLLLSLAVSDFFVGLLMCFQIVHIDGCWLLGDLMCILYIVLDYIITSASVGTMAFISVDRYVAICDPLHYPNKVTQKRVKICVCLCWICSAFLYSLLMKDNLEQPGRYNSCFGECVFVINYFAGLADLFLCFICPVTVIIVLYMRVFVVAVSQARAMRSHTAAFPLKSSVRVTAKKSELKAARTLGVVIVVFLVCLCPFYCVSLTGQDTLFNASSATFIICLFYFNSCLNPVIYAFFYPWFRKSIKLIVTLKILQPGSCEMNIL
>LOCXPTAAR20.82.HIT1.TAAR.2R.329.7tm_1.exons2.JAKSXS010000060.1.Cebidichthys_violaceus
MKSLDEAELCFPELLNSSCRKAMRPHSVSMLTYILLSSISLLTVTLNLLVIISISHFKQLHTPTNLLLLSLAVSDFFVGLLMCFQIVHIDGCWLLGDLMCILYIVLDYIITSASVGTMAFISVDRYVAICDPLHYPNKVTQKRVKICVCLCWICSAFLYSLLMKDNLEQPGRYNSCFGECVFVINYFAGLADLFLCFICPVTVIIVLYMRVFVVAVSQARAMRSHTAAFPLKSSVRVTAKKSELKAARTLGVVIVVFLVCLCPFYCVSLTGQDTLFNASSATFIICLFYFNSCLNPVIYAFFYPWFRKSIKLIVTLKILQPGSCEMNIL
>LOCXPTAAR18.83.HIT1.TAAR.2R.329.7tm_1.exons2.JAKSXS010000060.1.Cebidichthys_violaceus
MKSLEEVELCFPEHFNSSCRKAMRPHSVSMLTYILLSSISLLTVTLNLLVIISISHFKQLHTPTNLLLLSLAVSDFFVGLLMCFQIVLIDGCWFFGDIMCMLYQYLGYIITAASVGTMVLISVDRYVAICDPLHYSNKVTQKRVKICVCLSWICSAFLQTLMLKDNLEQPGRYNSCFGECVIVIDYIAGLVDVFLSFIGPVTVIIVLYMRVFVVAVSQARAMRSHTAAFPLKSSVRVTAKKSELKAARTLGVVIVVFLVCLCPYYCVALTGQDTLLNASTATFVICLVYFNSCLNPVIYAFFYPWFRKSIKLIVTLKILQPGSCATNIL
>LOCXPTAAR19.85.HIT1.TAAR.2R.329.7tm_1.exons2.JAKSXS010000060.1.Cebidichthys_violaceus
MKSLDEAELCFPELLNSSCRKAMPPHSVSMLTYISLSSIFLLTVTLNLLVIISISHFKQLHTPTNLLLLSLAVSDFFVGFLMFFQIVLIDGCWFFGDLMCILYQYLGYIITSSSVGTMVLISVDRYVAICDPLHYPNKVTQKRVKICVCLCWICSAFFDGLLIRDYLEQPGMHNSCFGECVIVNDYIAGLADLFLTFICPVTVIIVLYMRVFVVAVFQARAMRSHTVVFPLKSSVRATAKKSELKAARTLGVVIVVFLLCLCPYYCVLLTGQDTLLNASTAAFVICLFYFNSCLNPVIYAFFYPWFRKSIRLIATLKILQAGSCDTNIL
>LOCXPTAAR20.87.HIT1.TAAR.2R.329.7tm_1.exons2.JAKSXS010000060.1.Cebidichthys_violaceus
MKSLDEAELCFPELLNSSCRKAMGPHSVSMLTYILLSSISLLTVTLNLVVIISISHFKQLHTPTNLLLLSLAVSDFFVGLLMFFQIVLIDGCWLLGDIMCILYIVLDYIITSASVGTMVLISVDRYVAICDPLHYPNKVTQKTVKICVCLCWICSAFLYSLLMKDNLEQPGRYNSCFGECVFVINYFAGFAHLFLCFIGPVTVIIVLYMRVFVVAVSQARVMRSHTAAFPLKSSVSLTAKKSELKAARTLGVVIVVFLVCLCPFYCVSLTGQDTLFNISSATFVICLFYFNSCLNPVIYAFFYPWFRKSIKLIVTLKILQPGSCEMNIL
>LOCXPTAAR21.89.HIT1.TAAR.2R.329.7tm_1.exons2.JAKSXS010000060.1.Cebidichthys_violaceus
MKSLDEAELCFPELLNSSCRKAMGPHSVSMLTYILLSSISLLTVTLNLLVIISISHFKQLHTPTNILLLSLAVSDFFVGLLMCFQILLIDGCWLLGDLMCILYTVVDYIITSASVGTMVLISVDRYVAICDPLHYPNKVTQERVKICVCLCWICSAFLDSLLMKDNLEKPGRYNSCFGECVVVIDYIAGLADLFLTFIGPVTVIIVLYMRVFVVAVSQARVMRSHTAAFSVKCSVRVTAKKSEMKAARTLGVVIVVFLVCLCPYYCVALTGQDTLINASTAAFVICLFYFNSCLNPVIYAFFYPWFRKSIKLIVTLKILQPGSCEMNIL
>LOCXPTAAR22.92.HIT1.TAAR.2R.329.7tm_1.exons2.JAKSXS010000060.1.Cebidichthys_violaceus
MKSLEEAELCFPELLNSSCRKAMGPHSVSMLTYILLSSISVLTVTLNLLVIISISHFKQLHTPTNLLLLSLAVSDFFVGLLMCFQIMLIDGCWFFGDIMCMLYQYLGYIITSASVGTMVLISVDRYVAICDPLHYSNKVTQKRVKICVCLSWICSAFLQTLMLKDNLEQPGRYKSCFGECVVVIDYIAGLVDVFLSFIGPVTVIIVLYMRVFVVAVSQARAMRSHTAAFPLKSSVRVTAKKSELKAARTLGVVIVVFLMCLCPYYCVALTGQDTLLNASTATFIICLIYFNSCLNPVIYAFFYPWFRKSIKLIVTLKILQPGSYATNIL
>LOCXPTAAR23.95.HIT1.TAAR.2R.329.7tm_1.exons2.JAKSXS010000060.1.Cebidichthys_violaceus
MKSLEEAELCFPELLNSSCRKAMRPHSVSMLTYILLSSISLLTVTLNLLVIISISHFKQLHTPTNLLLLSLAVSDFFVGLLMCFQIVLIDGCWFFGDIMCMLYQYLGYIITSASVGTMVLISVDRYVAICDSLHYFNKVTQKRVNICVCLCWICSVFLHSLLLKDNLEQPGSYNSCFGECVFHITYIAGRADLFLSFIGPVTVIIVLYMRVFVVAVFQARAMRSHTAAFSVKSSVRVTAKKSELKAARTLGVVIVVFLVCLCPYYCVSLTGQDTLLNASSAAFVICLFSFNSCLNPVIYAFFYPWFRKSIRLIVTLKILQPGSYATNIL
>LOCXPTAAR24.97.HIT1.TAAR.2R.329.7tm_1.exons2.JAKSXS010000060.1.Cebidichthys_violaceus
MKSLDEAELCFPELLNSSCRKAMRPHSVSMLTYILLSSISLLTVTLNLLVIISISHFKQLHTPTNLLLLSLAVSDFFVGLLMCFQIVLIDGCWLLGDLMCVLYTVLSFIITSASVGTMVLISVDRYVAICDPLHYPNKVTQNKVKICVCLCWICSASLQTLLLKDNLEQPGRYNSCFGECVVVINYIAGCANLFWTFFGPVTVIIVLYMRVFVVAVFQACAMRSHTAAFPLKSSVSVTAKKSELKAARTLGVVIVVFLVCLCPYYCVSLTGQDTLINTSSATFIICLFYFNSCLNPVIYAFFYPWFRKSIKLIVTLKILQPGSCATNIL
>LOCXPTAAR25.99.HIT1.TAAR.2R.329.7tm_1.exons2.JAKSXS010000060.1.Cebidichthys_violaceus
MKSLDEAELCFPELLNSSCRKAMRPHSVSMLTYILLSSISLLTVTLNLLVIISISHFKQLHTPTNLLLLSLAVSDFFVGFLMCFQIVLIDGCWFFGDIMCMLYQYLGYIITSASVGTMVLISVDRYVAICDPLHYSNKVTQKRAKICVCLCWICSAFLYSLLMKDNLEQPGRYNSCFGECVFVIDYIAGLADLFLTFIGPVTVIIVLYMRVFVVAVSQARVMRSHTAAFSVKCSVRVTAKKSELKAARTLGVVIVVFLVCLCPYFCVSLTGQDTLINTSSATFVICLFYFNSCLNPVIYAFFYPWFRKSIKLIVTLKILQPGSCEMNIL
>LOCXPTAAR26.101.HIT1.TAAR.2R.328.7tm_1.exons3.JAKSXS010000060.1.Cebidichthys_violaceus
MEAPGGADFCFPLLLNNSCRKPVPPQSDGILVLLSFISVLTAALNLLLTFSMNQYMQLHSPTNLLILSLAFSDFLVGLLLMPVDILSAEACWFLGDLMCALYYVVDFIITSSSVGNMVLISIDRYLAICDPLRYNTRVTLDKTKICVCLCWIYSVLYNSLILMDFVRHPDSHNSCYGECVVVLNHITGSVDFVFTFIGPITVIIVLYLRIFVVAVSQAQVMRSHIAAVSQQSSVGVTAKKSEMKAARTLGVVVVVFLICFCPYYSPSFTGEVIEDSSSSTMFLLWLLYFNSCLNPVIYAFFYPWFRKSIKLIVTLKILQPGSCDCKIL
>LOCXPTAAR21.102.HIT1.TAAR.2R.329.7tm_1.exons2.JAKSXS010000060.1.Cebidichthys_violaceus
MKSLEEAEFCFPELLNSSCRKAMRPHSVSMLTYILLSSISLLTVTLNLLVIISISHFKQLHTPTNLLLLSLAVSDFFVGLLMCFQILLIEGCWLLGDLMCILYYVLDFIITSASVGTMVLISVDRYVAICDPLHYPNKVTQKTVKICVCLCWICSAFLDSLLMKDNLEQPGRYNSCFGECVVVIDYIAGLADLFLTFIGPVTVIIVLYMRVFVVAVSQARVMRSHTAAFSVKSSVRVTAKKSELKAARTLGVVIVVFLVCLCPYYCVSLTGQDTLLNASTAAFVICLFYFNSCLNPVIYAFFYPWFRKSIKLIITLKILQPGSCEMNIL
>LOCXPTAAR16.106.HIT1.TAAR.2R.282.7tm_1.exons2.JAKSXS010000060.1.Cebidichthys_violaceus
MMSMLSSYLSRQLHTPTNLLLLSLAVSDFFVGFLMFFQIVLIDGCWLLSDLMCILYTVVDFIITSSSVGTMVLISVDRYVAICDPLHYPNKVTQKRVKICVCLCWICSAFIQTLMLKDNLEQPGSYNSCFGECVVVIDYIAGLVDVFLSFIGPVTVIIVLYMRVFVVAVFQARVMRSHTAAFSVKSSVRVTAKKSELKAARTLGVVIVVFLLCLCPYYCVLLTGQDTLLNASSAAFVICLFYFNSCLNPVIYAFFYPWFRKSIRLIVTLKILQAGSCETNMM
>LOCXPTAAR34.109.HIT1.TAAR.2R.328.7tm_1.exons2.JAKSXS010000060.1.Cebidichthys_violaceus
MEAPGGADFCFPLLLNNSCRKPVPPQSDGILVLLSFISVLTAALNLLVIISISHFRQLHSPTNLLILSLALSDFLVGLLLMPVEILLAEACWFLGDLMCALYYVVNFIITSSSVGNMVLISIDRYLAICDPLRYNTRVTLDKTKICVCLCWIYSVLYNSLILMDFLRHPDSHNSCYGECVVVLNHITGSVDFVFTFIGPITVIIVLYLRIFVVAVSQAQVMRSHIAAVSQQSSVGVTAKKSEMKAARTLGVVVVVFLICFCPYYSPSFTGEVIEDSSSSTMFVVWLLFFNSCLNPVIYAFFYPWFRKSIKLIVTLKILQPGSCDCKIL
>LOCXPTAAR16.111.HIT1.TAAR.2R.346.7tm_1.exons2.JAKSXS010000060.1.Cebidichthys_violaceus
MKSLEEAELCFPELLNSSCRKAIRPHSVSMLTYILLSSISLLTVTLNLLVIISISHFKQFTLPIMISMLSSYFFRQLHTPTNLLLLSLAVSDFFVGLLMCFQIVLIDGCWFFGDIMCMLYQYLGYITTSASVGTMVLISVDRYVAICDSLHYLNKVTQKRVKICVCLCWICSAFLHSLLLKDNLEKPGRYNSCFGECVIVIDYISGLADLFLTFIGPVTVIIVLYMRVFVVAVFQARAMRSHTAAFSVKSSVRVTAKKSEMKAARTLGVVIVVFLMCLCPYYCVSLTGQDTLINASTAAFVICLVFFNSCLNPVIYAFFYPWFRKSIRLIVTLKILQPGSYVTNIL
>LOCXPTAAR30.112.HIT1.TAAR.2R.330.7tm_1.exons3.JAKSXS010000060.1.Cebidichthys_violaceus
MEAPGGADFCFPLLLNNSCRKPVPPQSDGILVLLSFISAEINLQHESIHVLTIYMNYMQLHSPTNLLILSLAFSDFLVGLLLMPVEILSAEACWFLGDLMCALYYVVDFIITSSSVGNMVLISIDRYLAICDPLRYNTRVTLDKTKICVCLCWIYSVLYNSLILMDFVRHPDSHNSCYGECVVVLNHITGSVDFVFTFIGPITVIIVLYLRIFVVAVSQAQVMRSHIAAVSQQSSVGVTAKKSEMKAARTLGVVVVVFLICFCPYYSPSFTGEVIEDSSSSSTFVVWLLYFNSCLNPVIYAFFYPWFRKSIKLIVTLKILQPGSCDCKIL
>LOCXPTAAR40.114.HIT1.TAAR.2R.329.7tm_1.exons2.JAKSXS010000060.1.Cebidichthys_violaceus
MKSLEEVELCFPELLNSSCRKAMRPHSVSMLTYILLSSISLLTVTLNLLVIISISHFKQLHTPTNLLLLSLAVSDFFVGFLMFFQILLIDGCWLLGDLMCILYYVLDYMITSASVGTMVLISVDRYVAICDPLHYPNKVTQKRAKICVCLCWICSAFIHSLLLKDNLEQPGRYNSCFGECVVVINYIAGLVDVFLSFIGPVTVIIVLYMRVFVVAVFQARVMRSHTAAFSLKCSVRVTAKKSEMKAARTLGVVIVVFLMCLCPYFCVVLTGQDTLLNASTAAFVICLFYFNSCLNPVIYAFFYPWFRKSIRLIVTLKILQPGSYATNML
>LOCXPTAAR32.116.HIT1.TAAR.2R.330.7tm_1.exons3.JAKSXS010000060.1.Cebidichthys_violaceus
MEAPEGADFCFPLLLNNSCRKPVPPQSDGILVLLSFISAEINLQHESIHVLTIYMNYMQLHSPTNLLILSLAFSDFLVGLLLMPVDILSAEACWFLGDLMCALYYVVNFIITSSSVGNMVLISIDRYLAICDPLRYNTRVTLDKTKICVCLCWIYSVLYNSLILMDFVRHPDSHNSCYGECVVVLNHITGSVDFVFTFIGPITVIIVLYLRIFVVAVSQAQVMRSHIAAVSQQSSVGVTAKKSEMKAARTLGVVVVVFLICFCPYYSPSFTGEVIEDSSSSTMFVVWLLYFNSCLNPVIYAFFYPWFRKSIKLIVTLKILQPGSCDCKIL
>LOCXPTAAR16.117.HIT1.TAAR.2R.282.7tm_1.exons2.JAKSXS010000060.1.Cebidichthys_violaceus
MMSMLSSYLFRQLHTPTNLLLLSLAVSDFFVGLLMFFQIVLIEGCWLLGDLMCILYTVVDFIITAASVGTMVLISIDRYVAICDPLHYPNKVTQKRVKICVCLCWICSAFLQTLMLKDNLEQPGRYNSCFGECVVVINYIAGLADLFLSFIGPVTVIIVLYMRVFVVAVFQARVMRSHTAAFSVKCSVRVTAKKSELKAARTLGVVIVVFLMCLCPYYCVSLTGQDTLLNASTAAFVICLFYFNSCLNPVIYAFFYPWFRKSIRLIVTLKILQPGSYVTNIL
>LOCXPTAAR34.120.HIT1.TAAR.2R.328.7tm_1.exons3.JAKSXS010000060.1.Cebidichthys_violaceus
MEAPGGADFCFPLLLNNSCRKPVPPQSDGILVLLSFISVLTAALNLLLTFSMNQYMQLHSPTNLLILSLAFSDFLVGLLLMPVDILSAEACWFLGDLMCALYYVVNFIITSSSVGNMVLISIDRYLAICDPLRYNTRVTLDKTKICVCLCWIYSVLYNSLILMDFLRHPDSHNSCYGECVVVLNHITGSVDFVFTFIGPITVIIVLYLRIFVVAVSQAQVMRSHIAAVSQQSSVGVTAKKSEMKAARTLGVVVVVFLICFCPYYSPSFTGEVIEDSSSSTMFVVWLLFFNSCLNPVIYAFFYPWFRKSIKLIVTLKIMQPGSCDCKIL
>LOCXPTAAR16.121.HIT1.TAAR.2R.282.7tm_1.exons2.JAKSXS010000060.1.Cebidichthys_violaceus
MMSMLSSYLFRQLHTPTNLLLLSLAVSDFFVGLLMFFQIVLIEGCWLLGDLMCILYTVVDFIITAASVGTMVLISIDRYVAICDPLHYPNKVTQKRVKICVCLCWICSAFLQTLMLKDNLEQPGRYNSCFGECVVVINYIAGLADLFLSFIGPVTVIIVLYMRVFVVAVFQARAMRSHTAAFSVKCSVRVTAKKSELKAARTLGVVIVVFLMCLCPYYCVSLTGQDTLLNASTAAFVICLFYFNSCLNPVIYAFFYPWFRKSIRLIVTLKILQPGSYVTNIL
>LOCXPTAAR35.124.HIT1.TAAR.2R.328.7tm_1.exons3.JAKSXS010000060.1.Cebidichthys_violaceus
MEAPGGADFCFPLLLNNSCRKPVPPQSDGILVLLSFISVLTAALNLLLTFSMNQYMQLHSPTNLLILSLAFSDFLVGLLLMPVDILSAEACWFLGDLMCALYYVVNFIITSSSVGNMVLISIDRYLAICDPLRYNTRVTLDKTKICVCLCWIYSVLYNSLILMDFVRHPDSHNSCYGECVVVLNHITGSVDFVFTFIGPITVIIVLYLRIFVVAVSQAQVMRSHIAAVSQQSSVGVTAKKSEMKAARTLGVVVVGFLICFCPYYSPSFTGEVIEDSSSSTMFVVWLLYFNSCLNPVIYAFFYPWFRKSIKLIVTLKILQPGSCDCKIL
>LOCXPTAAR16.125.HIT1.TAAR.2R.282.7tm_1.exons2.JAKSXS010000060.1.Cebidichthys_violaceus
MMSMLSSYLFRQLHTPTNLLLLSLAVSDFFVGLLMFFQIVLIEGCWLLGDLMCILYTVVDFIITAASVGTMVLISIDRYVAICDPLHYPNKVTQKRVKICVCLCWICSAFLQTLMLKDNLEQPGSYNSCFGECVVVINYIAGLADLFLSFIGPVTVIIVLYMRVFVVAVFQARVMRSHTAAFSVKCSVRVTAKKSELKAARTLGVVIVVFLMCLCPYYCVSLTGQDTLLNASTAAFVICLFYFNSCLNPVIYAFFYPWFRKSIRLIVTLKILQPGSYVTNIL
>LOCXPTAAR34.128.HIT1.TAAR.2R.328.7tm_1.exons3.JAKSXS010000060.1.Cebidichthys_violaceus
MEAPGGADFCFPLLLNNSCRKPVPPQSDGILVLLSFISVLTAALNLLLTFSMNQYMQLHSPTNLLILSLALSDFLVGLLLMPVEILLAEACWFLGDLMCALYYVVNFIITSSSVGNMVLISIDRYLAICDPLRYNTRVTLDKTKICVCLCWIYSVLYNSLILMDFLRHPDSHNSCYGECVVVLNHITGSVDFVFTFIGPITVIIVLYLRIFVVAVSQAQVMRSHIAAVSQQSSVGVTAKKSEMKAARTLGVVVVVFLICFCPYYSPSFTGEVIEDSSSSTMFVVWLLFFNSCLNPVIYAFFYPWFRKSIKLIVTLKILQPGSCDCKIL
>LOCXPTAAR16.129.HIT1.TAAR.2R.346.7tm_1.exons2.JAKSXS010000060.1.Cebidichthys_violaceus
MKSLEEAELCFPELLNSSCRKAIRPHSVSMLTYILLSSISLLTVTLNLLVIISISHFKQFTLPIMISMLSSYFFRQLHTPTNLLLLSLAVSDFFVGLLMCFQIVLIDGCWFFGDIMCMLYQYLGYITTSASVGTMVLISVDRYVAICDSLHYLNKVTQKTVKICVCLCWICSAFLHSLLLKDNLEQPGRYNSCFGECVIVIDYISGLADLFLTFIGPVTVIIVLYMRVFVVAVFQARAMRSHTAAFSVKSSVRVTAKKSELKAARTLGVVIVVFLMCLCPYYCVSLTGQDTLINASTAAFVICLVFFNSCLNPVIYAFFYPWFRKSIRLIVTLKILQPGSYVTNIL
>LOCXPTAAR30.131.HIT1.TAAR.2R.330.7tm_1.exons3.JAKSXS010000060.1.Cebidichthys_violaceus
MEAPGGADFCFPLLLNNSCRKPVPPQSDGILVLLSFISAEINLQHESIHVLTIYMNYMQLHSPTNLLILSLALSDFLVGLLLMPVEILSAEACWFLGDLMCALYYVVDFIITSSSVGNMVLISIDRYLAICDPLRYNTRVTLDKTKICVCLCWIYSVLYNSLILMDFVRHPDSHNSCYGECVVVLNHITGSVDFVFTFIGPITVIIVLYLRIFVVAVSQAQVMRSHIAAVSQQSSVGVTAKKSEMKAARTLGVVVVVFLICFCPYYSPSFTGEVIEDSSSSSTFVLWLLFFNSCLNPVIYAFFYPWFRKSIKLIVTLKILQPGSCDCKIL
>LOCXPTAAR40.134.HIT1.TAAR.2R.329.7tm_1.exons2.JAKSXS010000060.1.Cebidichthys_violaceus
MKSLEEVELCFPELLNSSCRKAMRPHSVSMLTYISLSSISLLTVTLNLLVIISISHFKQLHTPTNLLLLSLAVSDFFVGFLMFFQILLIDGCWLLGDLMCILYYVLDYMITSASVGTMVLISVDRYVAICDPLHYPNKVTQKRAKICVCLCWICSAFIHSLLLKDNLEQPGRYNSCFGECVIVIDYIAGLVDVFLSFIGPVTVIIVLYMRVFVVAVSQARAMRSHTAAFSLKCSVRVTAKKSEMKAARTLGVVIVVFLMCLCPYFCVVLTGQDTLLNASTAAFVICLFYFNSCLNPVIYAFFYPWFRKSIRLIVTLKILQPGSYATNML
>LOCXPTAAR30.135.HIT1.TAAR.2R.330.7tm_1.exons3.JAKSXS010000060.1.Cebidichthys_violaceus
MEAPEGADFCFPLLLNNSCRKPVPPQSDGILVLLSFISAEINLQHESIHVLTIYMNYMQLHSPTNLLILSLALSDFLVGLLLMPVDILSAEACWFLGDLMCALYYVVDFIITSSSVGNMVLISIDRYLAICDPLRYNTRVTLDKTKICVCLCWIYSVLYNSLILMDFVRHPDSHNSCYGECVVVLNHITGSVDFVFTFIGPITVIIVLYLRIFVVAVSQAQVMRSHIAAVSQQSSVGVTAKKSEMKAARTLGVVVVVFLICFCPYYSPSFTGEVIEDSSSSSTFVLWLLYFNSCLNPVIYAFFYPWFRKSIKLIVTLKILQPGSCDCKIL
>LOCXPTAAR42.137.HIT1.TAAR.2R.328.7tm_1.exons2.JAKSXS010000060.1.Cebidichthys_violaceus
MKSLEEAELCFPELNSSCRKAMRPHSVSMLTYISLSSISLLTVTLNLLVIISISHFKQLHTPTNLLLLSLAVSDFFVGLLMCFEIVLIEGCWLLGDVMCILYSVLSFIITSASIGTMVLISVDRYVAICDSLHYPNKVTQKTVKICVCLCWICSAFLHSLLLKDNLEQPGRYNSCFGECVVVINYFAGLADLFLAFIGPVTVIIVLYMRVFVVAVSQARVMRSHTAAFSVKCSVRVTAKKSELKAARTLGVVIVVFLVCLCPYYCVVLTGQDTLINTSSATFVICLFYFNSCLNPVIYAFFYPWFRKSIRLIVTLKILQPGSCETNMM
>LOCXPTAAR43.140.HIT1.TAAR.2R.330.7tm_1.exons3.JAKSXS010000060.1.Cebidichthys_violaceus
MEAPEGADFCFPLLLNNSCRKPVPPQSDGILVLLSFISAEINLQHESIHVLTIYMNYMQLHSPTNLLILSLAFSDFLVGLLLMPVEILSAEACWFLGDLMCALYYVVDFIITSSSVGNMVLISIDRYLAICDPLRYNTRVTLDKTKICVCLCWIYSVLYNSLILMDFVRHPDSHNSCYGECVVVLNHITGSVDFVFTFIGPITVIIVLYLRIFVVAVSQAQVMRSHIAAVSQQSSVGVTAKKSEMKAARTLGVVVVVFLICFCPYYSPSLTGEVIEDSSSSSTFVVWLLYFNSCLNPVIYAFFYPWFRKSIKLIVTLKILQPGSCDCKIL
>LOCXPTAAR44.142.HIT1.TAAR.2R.327.7tm_1.exons2.JAKSXS010000060.1.Cebidichthys_violaceus
ERVELCFPQLPNSSCKKPEPPLPGTMVLYSLLSIICLLTVSLNLLVIISISHFRHIYFALHTPTNILLLSLAASDFLVGLLVQPIEILLKETCWMLGDLMCSLYYILSFIIISASVGNMVLISVDRYVAICYPLHYSRKVTEKAVTICVFLCWINSFFYAIIPLFDNLKHPGRYKSCYGECVVKISVIIDFAVNFIIPITIIIVLNMRVFLVSVSQARAMRSHIAAVTLQGTVTVTANKSERKAARTLGVLILVFLISYSPVYCITLARYTTATVSSNDVILVFVMYFNSCLNPIIYAIFYPWFKKTTRIIFSFQILQPGSRDANIL
>LOCXPTAAR45.145.HIT1.TAAR.2R.329.7tm_1.exons2.JAKSXS010000060.1.Cebidichthys_violaceus
METLRGADLCFPQLNSSCKTPTHPYTETMLIYALLSSISLITVALNLLVIISISHFRQLHSPTNLLILSLALSDLLVGLLLMPVEIIYIEACWFLGDILCTLYYLVDYIITSASVANMVLISVDRYIAICDPLHYTTKVTKRRAQNCVWLCWLWSVIYRIFLLHDHLENPGRSNSCFGECVVVINYTAGVVDLVFTFIIPILVIIVLYLRVFVVAVSQARAMRSHVTAATTQRSAAVTVRKKEMKAARTLGFVIVVFLFCFCPYYYPTLAGEDTSIDASSAAFEIWLAHFNSCLNPVIYAFFYPWFRKSIKLILTLQILKPGSCDANIL
>LOCXPTAAR46.150.HIT1.TAAR.2R.339.7tm_1.exons2.JAKSXS010000060.1.Cebidichthys_violaceus
METLEGAELCFPQLLNTSCKKPMQHRAETIFLYVLLSCMSLLTVALNLLVIISISHFRHKDKLTNISQLHSPTNLLLLSLAVSDFLVGLLLMPFQILLLGGCWFLGNMICGLFYFASAIFTSASVGNMVLISVDRYVAICDPLCYPTKVTQKRVKICICLCWICSVFYNSMILIDFLTQPDRYNSCYGECVVVINFITGAVDVLMTFVGPISVIIVLYMRVFVVAVSQARAMRSHIVAVTLRGSVTVTAKKSERKAARTLGVVVVVFLICFCPYFYSSFASQEMATSVAFSIFGVWLLYCNSCLNPMVYAFFYPWFRRSIKLIVTLQILQHGSCDANIM
>LOCXPTAAR47.153.HIT1.TAAR.2R.339.7tm_1.exons2.JAKSXS010000060.1.Cebidichthys_violaceus
METLEGAELCFPQLLNTSCKKPMQHRAETIFLYVLLSCMSLLTVALNLLVIISISHFRHKDKLTNISQLHSPTNLLLLSLAVSDFLVGLLLMPFQILLLGGCWFLGNMICGLFYFASFILTSASVGNMVLISVDRYVAICDPLCYPTKVTQKRVKICICLCWICSVFYNSMILIDFLTQPDRYNSCYGECVVVIDFITGAVDVSMTFVGPISVIIVLYMRVFVVAVSQARAMRSHIAAVTLRGSVTVTAKKSERKAARTLGVVVVVFLICFCPYFYPSFASQEMSTSVAFSIFGVWLLYCNSCLNPMVYAFFYPWFRRSIKLIVTLQILQHGSCDANIM
>LOCXPOra1.6.HIT1.Ora.2R.299.7tm_1.exons1.JAKSXS010000014.1.Cebidichthys_violaceus
MDGFSINLLGLRVFILCIGLMGNVFLILAIIQTKFSRVKSFDLFLLGLAAANLEEILIVTVFDVITLRTSSDGVDAWSCRSLKFLTKFGEIASILFTVLISVFRQQKLRDANQRASLPIYLDSIRSAWMASGVCVLLAALLSLPVFIIVPEGPTGNFSRNGSSCPLDFFQCSERYCPTLNAVYKYLFLLVCNLLPLAVVTVTGCLIIAVLLGQRTKVTPASGGRRSRGSNLHRSTVAVLAAMGLFQLDWTLYLIFQLTVSPTDFSFWAEAEFLISFSYTSISPYVYGIGNNLFSLKNFK
>LOCXPOra2.7.HIT1.Ora.2R.330.7tm_1.exons4.JAKSXS010000017.1.Cebidichthys_violaceus
MTDSMVEDGETMLVGMGLRVSVSPVQTAFYVLLVILGILGNSTVVGVIGKSVIMDHVGGRNSDIIIINMALSNLLVSVMRNIPLVISDIGLELYSSKECCQILMGVWVWLRSVNVWSTLFLSAFHLQTLRRVTPTMGSRNGPRGLPKTLLLSLALIWLLNFVYSIPAHIFSTNGNVNSTETLMLVSSTTRPLLGCVWNFPSIYSGLAYATTSMVIHETIPIILMAFTNLGSLYTLYTHSRVRSSAQEAPVIKRVPAERRAAKVILTLIMLFIASWGTSIISVNYFNYNKGSSAEFLLVIARFANIIFIAMSPAVLAVGHRRLRSFVKSTL
>LOCXPOra3.8.HIT1.Ora.2R.342.7tm_1.exons2.JAKSXS010000017.1.Cebidichthys_violaceus
MSEVLAVDAVLFGLLVFSGILGNILVIHVVFQSAAESPSRRLPPSDTILVHLSLANLLTSLFRTVPIFVSDLGLDVSLSPGWCRIFMLLWVWWRAVGCWVTLALSVFHCTTLRRQHMASGPLAQQRERRRIWIVLGLVWGANLAFSIPALVYSTHVHGNATVELMVISCTTRPLLGCVWEFPSSQQGSAFASSSLALNEVLPLVLMICTNLATLHALAKHIRAVASGSESGETHRELDKHVSTERKAAHVIMSLVSLFVVCWALQVAAVTYYNHDGGHHAEGLLTVAHFSASLFVGFSPMVVALGHGKLRKRILSMILMWSRVPKCHKEDTEEGVKSPETKG
>LOCXPOra4.9.HIT1.Ora.2R.313.V1R.exons1.JAKSXS010000017.1.Cebidichthys_violaceus
FVRGMLYLSLTVVGVPGNATVILVFLLLLYQKNHLLPSDVIVLHLACVNLLVVVVRCLLETLASLHLPSIFGDVGCKAVIFVYRTSRSLSIWLTFVLSAYQCLSVAPPGSRWASFRTVLAQYLGFVFIFLWLLNTCMSSAGILFSFGTKNVSSLSNHGINVQFCYVNFPSKLSIEANGAVQVGRDVVPMVLMTLASLIILVFLYKHSQQVKELRSSGSSGGGAEQRAAKAVVALVILYVVLYGVDNGLWVYTLTVRKAMTSSLISDLRIFFSSFYAALSPVVIIASNRKVNGRLRCDVKRKPVQEKDTCLSTV
>LOCXPOra5.10.HIT1.Ora.2R.313.V1R.exons1.JAKSXS010000017.1.Cebidichthys_violaceus
MDLCVTIKGVSFLLQTGMGILGNTVVLLAHAHIFYTEPKLLPVDMILCHLAFANLMLLLTRCVPQTMTVFGLRDLLNDPGCKVVIYAYRIGRALSVCITCMLSVFQAVTLAPAGPRLSRLKPTLPSLVLPTFAGLWLLNMAICIAAPLFSMAPRNGTVPAFTLNLGFCHVDFRDNLSYVINGVAVSGRDFGFVALMVGSSGYILLLLHRHSHQVRGIRRPQGAGAETRAAKTVITLVVLYVVFFGIDNAIWIYMLTVAKVSPVVADMRVFFSSCYASLSPYFIISSNKKVKAKIMCAAEQDQPSVDNQESSDK
>LOCXPSalmoOlfC.17.5.148.HIT1.OlfC.1R.795.ANF_receptor.exons6.JAKSXS010000001.1.Cebidichthys_violaceus
LKLLLLVVLMGKGDSVCRLHGSAQPPELAQDGDLVIGGIFSFRTAQDYVINTFQKFPELRKCNNFNFREFKFAQVVIFAINEINHNTNLLPNVKLGYKIYDNCGTMGILRAALALVSGLKGELSDNNCNKSETVQAILGHSGSRPTIAFAQVVGRFDIPVISHFATCACLSNRKEYPTFFRTIPSDYYQSRALAKLVKHFGWTWIGALSVENEYGLNGIAAFIQAAQEYGVCIEYSEVFSSSHPPDSLQRIIEIIKHATSKVIMAFMSHREIKLLAKELFKQNITGLQWVGSDAWITDDSLTDSEGHSLLVGSLGFTVSKAKIPGLEEYLRQLHPSQFPDSQFVRDFWEDVFDCTLNGTVNTQRKPCSGFESLQTVESMFTDGSELRFTNNVYKSVYAVAHALENLIKCKEGKGPFSNMSCADTKHIQPWQVLQYLNTVNFTTEEGERVYFDSNGDSPARYELVNLQMTNKGTMEGVTVGIYDASLPEIDQFILNNIPVVWGNGPTKEVPVSVCSESCLPGTRKVLQKDKPICCYNCIPCQAGEISNSTVFYGHKETPIVRANNSELSFLLLFSLTLCFLCSLTFIGRPTEWSCMLRHTAFGITFVLCISCVLGKTIVVLMAFRATLPGSNVMKWFGPAQQRLSVLAFTLIQVLICILWLTINPPCPFNNMWLHKDRIILECNFGSAVGFWAVLGYIGLLAILCFILAFLARKLPDNFNEAKFITFSMLILCAVWITFIPAYISSPGKFTVAVEIFAILASSYGLLFCIFMPKCYIILFRPEQNTKKHIMGKTSN
>LOCXPOlfC4.192.HIT1.OlfC.2R.836.ANF_receptor.exons10.JAKSXS010000001.1.Cebidichthys_violaceus
GSMALPVLEKKGDIILGGLFSLHDMVVEPTLPFTSSPPPEQCTRFNFRTFRWMQTMIFAIEEINRDGKLLPNITLGYRIYDSCSTPHQALKAAMELVGSEKSSGVEGETQSKGTCHETVPAVIGDGGSTQSLVVARFLGVFHVPQVSYFSSCACLSDKNEFPAFLRTMPSDFFQVDALVQLVKHFGWTWVGVIAGDDAYGLGGANIFANEVRKLGACIALHEVIPKNRAQTTIASIVSKIRSSGARVILVFAVEQDAAALFAEALRHDLEELTGIQWLASEAWSTAAVLSTPKKHHHILQGSMGFAIRRAHIPGLQDFLLHLHPSSPDAPADPFLIPFWEEMFQCSLGVQAEGQEHNVEGKPPCSGAEELGSVTNIYSDVSQLRISYNVHKAVYTIAHALKAMRSCVKGNGPFPQQACPDLLHYIKLVEYLNFFGDEIKFDENGDPAAMYDLVNWQLRPDGEMDFVTIGKFDETTTGGKQKLQIQEHIIVWNGNQTKIPLSVCSRLCPPGTRKAIRPNFPICCHDCVICTAGEISNQTDAIECVRCLPEFWSNTERTACIPKQVEFLSYSSTMGIIMMAISLFGSFCTCVVAFIFSCHRATPIVRANNSELSFLLLFSLTLCFLCSLTFIGRPTEWSCMLRHTAFGITFVLCISCVLGKTIVVLMAFKATLPGKNVIKWFGPAQQKVIITFCTLIQVIICTVWLVVAPPTPHQLMPRKSILVILLCDEGSPVAFALVLGYIGLLACLCLVLAFLARKLPDNFNEARLITFSMLIFCAVWIAFVPAYISSPGKYSTATEVFAILASSYGLLGCIFAPKCYIILLRPEKNTWKHLMSK
>LOCXPOlfC1.210.HIT1.OlfC.2R.861.ANF_receptor.exons6.JAKSXS010000001.1.Cebidichthys_violaceus
MLLIADLLLLSLLAVRGGKPVCQTYGTKEQSQFSKEGDINIGGIFSFHQNPVSVNPAHQVNPGTIQCEGLDPGELQYAFTMIFAIGEINNSSDLLPGVTLGYRIFDSCPSIPLSIRASLNLMNRYESGDGSCSKLSNVHAVIGETTSTSTIGIARTMGPFNIPVISHSATCACLSNRRDYPSFFRTIPSDIHQSKALAKLVKHFGWTWVGAIRTNSDYGNGGMATFLEAAEREGVCVEYSVAIYRTDPRKWFLEVVNIIKKSTSKVIVAFADGTDLDILIKELHAQNVTGLQWVGSEGWITYRYIASPINYAVVQGAVGFSALNAHIPGLQEFLANSRPSTTLGDQGLVELWETVFGCTLTPQAETQAQGSVAACTGKESLWDTSTRFTDVSDASLLNNVYKATYAVAQALHMLFTCKDGQGPFENNTCADWGNAQPWQVLHYLMQVNFTTKIGERVFFDELGNPVASYALVNWQMDETDYIVFKTIGFYDASQPEGQQFKMKTDVKAIWAGENLEVPRSVCSERCLPGTLRAFVKGKPICCFDCITCADGEFSNSTNAVKCDKCLPEYKSSEERNNCDLKAIEFITFRELMGILLVTFSVFGACLAMTIALIFFHYRQTPIVRANNSELSFLLLFSLTLCFLCSLTFIGRPTEWSCMLRHTAFGITFVLCISCVLGKTIVVLMAFRATLPGSNVMKWFGPAQQRLSVLAFTLIQVLICILWLTISPPFPFKNMNHYKEKIILECALGSPVGFWAVLGYIGLLAVLCFVLAFLARKLPDNFNEAKFITFSMLIFCAVWITFIPAYASSPGKFTVAVEIFAILASSYGMLFCVFLPKCYIILLKPENNTKKHLLSKATRRAL
>LOCXPOlfC2.219.HIT1.OlfC.2R.855.ANF_receptor.exons6.JAKSXS010000001.1.Cebidichthys_violaceus
MWDCVDIMLLFVLFVGVCGAMDDTALCEMLGSPEFPLLSMEGDITIGGAFSIHSQISKPSLSFTNAPESLICSRINFREFRFAQTMIFAIQEINNSSSLLPNISIGYKVFDSCGSTLPSMRAVMGLINGQERTLGKTCSRQSSVHAIIGASESSSTIEMLQISGVFQIPVISHFATCACLSNRKEYPSFFRTIPSDYYQSRALAKLLKHFGWTWVGAVRSDNDYGNNGMETFITAASQEGVCVEYSEAISRTDPSWQVARVVRVIHSGSTRVLVAFLAQGEMDILLEEALKQNLTGLQWVGSESWITAGHLATERYSGILTGSLGFTIRKTKITGLQEFLLMVNPSQNPHNSLLREFWEATFGCSFQSNLHGQTQCSGSERLEDINNPFTDVSELRISNNVYKAVYAVAHAIHNMLKCGQNDEAMNQSCNWKDNLQIKQVVKHFRSVNFTLQSGERVNFDGNGDPSATYELVNWQRNQAGDIVFVAVGSYDASLPNGKQFIMNKINKTWAAESPKRPQSVCSESCLPGFRQAVINGKPICCFSCIACAAGEISNSSSPGECSRCPLEYWSNEDHSQCVPKVIEFLSFGETMGALLTAFSLFGASLTLVVSCVFFRFHHTPLVKASNSELSFLQLFSLTLCFLCSLTFIGRPTEWSCMLRHTAFGITFALCISCILAKTLAVVIAFKAKRPAYPAPQCSAPLQRTSVLSCTLLQVLVCVLWLILAPPFPYKNTAYATERIILECNLGSSIGFWAVLGYIGLLAVLCFILAFLARKVPDHFNEAKFITFSMLIFCAVWVTFIPAYVSSPGKFTVAVEIFAILVSSFGLLFCIFAPKCYILLLKPERNTKKHMIGRNH
>LOCXPOlfC3.221.HIT1.OlfC.2R.840.ANF_receptor.exons6.JAKSXS010000001.1.Cebidichthys_violaceus
MSQVIIGLLFWGHLLTFGVAQEKAPFCQILGSPEFPLLSKEGDVMIGGAFSIHSKITQPPLSFTEKPSRLTCSSVNLREFRFAQTMIFAIQEINKSKFLLPNVLIGYRIYDNCGSTLSSMRAAMALMNGDDWTVGKSCSGQSAVHAIIGESESSSTIVLSRTTGPFKIPVISHSATCECLSNRKEYPSFFRTIASDRYQSRALAQMVKHFGWTWVGAVNSDSDYGNNGMAIFLAAAQEEGVCVEYTEKFHRAEPEKLMKVVEVIQKSTARVIVGFLAHVEMNNLLEKLSLHNITGLQFIGVEAWITADSLVTPTSFSVLGGSLGFAVQKANISGLSDFLIKDFWETEFMCKETNKDTKAASCKGNQDLIGLQDNDDDVAELRYSNNIYRAIYAVAHSLHSILKCSKSQGCDRTIKVTPWQVVESLKQVNFTINNGDQVWFDSTGAAVARYEVVNWQRGSEDSVQFKPVGYYDASLPPGQKFVLNTEAILWPGEKTEANIIFDMCSKQCHPGTHKVLQKGKPVCCYHCIPCAEGEISNSTDSNDCKKCPEEYWSNQNRDACVLKNVEFLYFTEVMGIILVFFTLFGVVLTLIVATLFFVNKDSPLVKANNSELSFLLLFSLTLCFLCSLTFIGRPTEWSCMLRHTAFGITFVLCISCVLGKTIVVLMAFRATLPGSNVMKWFGPAQQRLSVLAFTLIQVLICILWLTINPPFPFKNMNHYKEKIIIECALGSPVGFWAVLGYIGLLAVLCFVFAFLARKLPDNFNEVKFITFSMLIFCAVWITFIPAYVSSPGKFTVAVEIFAILASSYGLLFCIFAPKCFIIVLKPELNTKKHLMGKTGS
>LOCXPOlfC4.91.HIT1.OlfC.2R.857.ANF_receptor.exons6.JAKSXS010000001.1.Cebidichthys_violaceus
MPSTQRWPEQGWALLQLLLVASFSQTEELVCRRRGDPESPQLYKDGDIMLGGIFSFHSSWKDRQDTYIQKPLPLQCTSLNFRGFQFAQAMLFAIEEINNSTDLLPGISLGYQIYDACGSIARSVRVALALANGNDAASALSEAPCTRLSQVQAIMGETSSSPCMAIATVIGPFHIPMISHFATCACLSDKTKYPSFLRTVPSDYYQSRALAQLVKHFGWTFVGAIRTNDDYGNNGMATFTETAQQLGICLEYSVSFFRTDPRDKIQKIIDTIKTSTSKVIVAFLSHMDMDVVLHELSHHNLTGYQWVGTEGWIFDSQTAAMDRHHILDGAIGLSIPKAHVSGVREFMLDVKPLNSSSNEIFTEFWEALFSCKFRQSKSSSGNQRECTGHEDLTGVQNSFTDMSLMPIFNNVYKGVYAVAHTLHRIINCNKTCNNTVQLDPYKILHLMKKILFKTKEGEEVYFNENGDPAAKYEIINWQPTEKGIVDFVTVGLHDASLPADKQLNLQNKSLIWAQNSQQVPLSVCSEKCPAGTRKVLQKGKPVCCYDCLRCAEGEISNITDSITCVRCYPEFWSNEKRDACVKKKAEFLSYEEIMGALLTAASLFGTCITNVVALIFFRYRKTPIVRANNSELSFLLLFSLTLCFLCSLTFIGQPTEWSCMLRHTAFGITFVLCISCVLGKTIVVLMAFRATLPGSNVMKWFGPAQQRLSVLAFTLIQVIICVLWLTISPPFPFKNFKEFKDKIILECALGSAVGFWAVLGYIGLLALFCFILAFLARKLPDNFNEAKFITFSMLIFCTVWLTFIPAYISSPRKFSVAVEIFAILASSFGLLFCIFIPKCYIILLKPEKNTKKNMMGK
>LOCXPOlfC1.96.HIT1.OlfC.2R.845.ANF_receptor.exons6.JAKSXS010000001.1.Cebidichthys_violaceus
LVVLVLLFRRGAPVCLLQGKAQSPELTKAGDFVTGGIFTFRTGYRGSVPTFQTLPDPPTCLDINVREFKFAQTMIFAIEEINQNPAILPNHTMGYKIYNSCGMSNLIRSALDLANGQREIIDERNCTKADTAQAVLGHSGSAPTMGFARIIGRFQIPVISHFATCACLSNREEFPSFFRTIPSDLHQSRALAKLVKHFSWTWVGAISNKNEYGINGIATFIQAAQEEGVCVEYYQAFEQTGPLHELTKVVESVKYSTSKVIVAFMSHREINVLVTELYKQNVTGLQWIGSDAWITDDSLTDSEGHSLLVGSLGFTVSKAKIPGLEEHLRQLHPSQFPDSQFVRDFWEDVFDCTLNGTVNTQRKPCSGFESLQTVESYFTDVSELRFTNNVYKSVYTVAHALHSLVMCEEGRGPFYNGSCADTGNIQPWQVLHYLQNVNFTTNQEERVTFDQNGDLPARYELVNLRHVTSKTMHVATVGVFDSTLPRERQFIMNGMKIVWGGGSHTVPVSVCSESCPPGKHKVLQKSKHICCYDCIPCAEGEINNITDSIECFKCPIDYWPNTRGDTCILKEIEFLSYAEIMGIILTFFCLMGAIVTTVIASVFFHFRETPIVRANNSELSFLLLFSLTLCFLCSLTFIGRPTEWSCMLRHTAFGITFVLCISCVLGKTIVVLMAFRATLPGSNVMKWFGPAQQRLSVLAFTLIQVLICILWLTINPPFPFKNMNHYKEKIILECALGSPVGFWAVLGYIGLLAVLCFVLAFLARKLPDNFNEAKFITFSMLIFWAVWIAFIPAYVSSPGKFTVAVEIFAIIASSYGLLLCIFMPKCYVILLRPEQNTKRHIMGKS
>LOCXPOlfC5.100.HIT1.OlfC.2R.842.ANF_receptor.exons6.JAKSXS010000001.1.Cebidichthys_violaceus
ITCILLTLLAGARSENQTCKLIGQTGFMEFSKGGDLIIGGIFSMTSTRKLIDNGYQALPHTYCIRWNDRELKFARTMIFTVEEINRDTKLLPGVSLGYRLYNGCGSENLIRAAVEAVNGADLKGCSDQVQAFLGHSSSGVSEDINIILSPLSIPQVSHLSTCACLSDKRRYPTFFRTVPSDHFQILGLVQIMKYFDWRWVGIIYSKGLYSEEGTAKFNMEAQKEGICVEYTLPYAKTNLVQLDAIVQTLRESSSKVVLLFIPLSFTKSFLSEIENYNITGKQWLGSESWITQADLASVKRKGILQGAIGFAIPLAYIPGLGEYLLNLKPLDEPQSTIIKAFWEKFFDCSFSPSNTTMCTGTEDLRTVSNDYTDVTQFRAENNVYKAVYLVAYALHALLQCKNGSNPTTGKPCVNKNEVQPKLVLEHINYVNFTTQNGAKVFFDENGDSVAQYDLVNWQMKEDGSVEIVNIGQYDTLYPEGEKVKLKDNTKIVWGGNSHEVPRSVCKEPCPPGSRKAINKFKPVCCFDCFECPEGSISNKTNSPHCLICTPDFWPNEKKDKCLPKPTEYLSYKEILGTVLTGFGCGGVFLSLLTSIIFLTHKETPIVKANNSELSFLLLFSLKLCFLCSLTFIGRPTEWSCMLRHTAFGITFVLCISCVLGKTIVVLMAFRATLPGSNVMKWFGPAHQRLSVSAFTLIQVIICILWLRINPPFPKRNMKYYKEKIILECALGSAFGFWAVLGYIGLLALLCFVLAFLARKLPDSFNEAKLITFSMLIFCAVWITFIPAYVSSPGKFTVAVEIFAILASSFGLLACIFFPKCYIIIFRPEQNSKKHLMGKIPPR
>LOCXPOlfC6.102.HIT1.OlfC.2R.855.ANF_receptor.exons6.JAKSXS010000001.1.Cebidichthys_violaceus
LQRAIILSLFVLCPSTDSGCELFRKFDMPSLFKQGDVMIGGIFPVFNKEIISTPTFESEPPRVKCAGFDLRAFRWTQVMIFATEEINNDPAFLPNISLGYRILNSCASPTNTLRAALTLASGPQERELNSPCPPAISALIAESGSSQSLAVAGTLGPFQVPIVSYFSTCACLSDRAKYPTFFRTIPSDYFQAKALAALVEHFGWQWIGAIQSDNDYGRGGIQAFTEEVKKLGVCIAFVGTILRTYTMDKILDVVEMIKQSAVKVILAFIPEGDFYPLMKEVVKQNITGIQWIASEAWITATRPSTPEIYQAFGGALGFVVQKMAIPNLKQFLTGISPYTDPSAAFVRDFWEIMVGCRPVLPGEQTGTEATNEICTGYETLLNSQDVFFNVTQLRVSYNVYKAVYAIAHALHQLIFCQPVGENTVRPCLNMSEIQPKEVTDHLRRVNFKNQFGDHVFFDVNGDPPPSYDIINWQLIDGQVQHVTVGHFASATHVNYKLRIQKEEIVWRTGKMVPTAMCSDVCPVGTRKAQKKGKPNCCFDCIPCADGTIANSTGAADCTPCSREYWSNERKDECIPKTIEFLTYHEPMGIAITVVSLLGASLSLAMMMVFIRYRETPVIKASNSELSCFLLLSLFLCFLCPLTFIGRPTVWTCMLRHTAFGVTFALCISCVLGKTIVVVTAFKATFPGNTFAGKFGPAQQRIIVCSCTLIQIVICVLWLKLNPPFPDMVLRHSNKKIVLECNTGSEAAFYAVLGYIGILALICLVLAFLARKLPDNFNEAKLITFSMLIFCAVWITFIPAYVSSPGKFTVAVEIFAILSSAFGLFTSIFAPKCYIILIKPEKNTKKHVMRKTLPEN
>LOCXPOlfC7.105.HIT1.OlfC.2R.869.ANF_receptor.exons8.JAKSXS010000001.1.Cebidichthys_violaceus
MTLLVLFPLLYSLCFLTISCNLISSFTSSPPSAAKFCTLQNSFQPSFVAKGDYVIGGIFPLHYNQEMPDLNCTYRALPVKCNGFDPRAFRWAQTMRLAVEEINQSADLLPNYTLGYKIFDSCAYPLTGQRAALAVLNGLSEDDSPMCQGASPLLAVVGESGSAQSIVVSRILQPFRIPMISYFSSCACLTDRREYPTFFRVIPNDDYQVKAIAQLLVRFKWTWVGLVRGDHEYGRFAVQGLLRELQDTKVCVAYQEMIPLLYNRQRALEIMEVMRFSSAKVVVVFSAEGEMTPFLRDYMTQNITGIQWVASEAWVTASVFTGSEFYPYLGGTIGFGIRKGHISRLSLYLQTVNPQMYPNNTLVKELWEALYGCNPSPSPGSQFPPCSGQESLLEQHSAYMNTSSPRVAYNVYKAVYAVAHSLHNLLLCKPGTGPFRNNSCAQNNNIYPWQLQYYLQEVKFNMAEEEVNFDLKGDSIPYYDILNWQRGTGGNIEFVNVGLFDGTKPAGEELLIQEDRIMWAGHQSEASCSHLSVCSASCLPGSRKAVRRGEPVCCFDCVPCDSGKISNQTNSIECSLCPEDFWSNNDRAACIPKEVEFLAYDSLGISLTVIAVVGACLTIAVFAVFFYHRNTVIVRVNNSELSFFILFALTLCFLCSLLFIGEPTFLSCMLRHTAFSITFSLCISCILGKTLVVLAAFTATRPGDNIMKWLGPKQQRAIIFMSTLIQVVICAAWLIDAPPSPSPNTQYERSKIILECSVGSSIAFWCVLGYIGLQACLCFVLAFLARTLPGNFNEAKFITFSMLIFCAVWLAFIPAYISSPGNYADAVESFAILASSFGLLFCLFAPKCYIILLKPEKNTKQHLMGKEKK
>LOCXPOlfC8.107.HIT1.OlfC.2R.890.ANF_receptor.exons11.JAKSXS010000001.1.Cebidichthys_violaceus
AASMSWLPWLFAPWSPSALSLLLLSVVDRQTGLEVAQAIVCSRWGAPVDKSLSQDGDVIIGGLFNLYYRSSAVEHGFTELPHYEPCTGLDLESLINAYTMTFAVEEINRNSTLLPGVKLGYRILDSCASSYWAQLVALSLVGGDAPSCNLTPSTPRSAAHGQPGETTAGQPVPLLIGTASSTSTIVLSRVLGPLSVPLISYMASCPCLSDRLNFPNVFRTIPSDTYQARAMARMAIRFRWTWIGAVIVNKDYGHLAIQAFQEETQGKGVCFEFIETVLKETIVSDASRIALTIQASTARVILVFCWYTEIKKVFLELAKINVTDRQFLASEAWSTSDDLLQDVDISNVASGVVGVAIRSSTIPGFENHLRSLHPMRRPDDEFLREFWENEFGCTLGASRFPAKGSSQKGSLPLCSGTESLEGVKNPFTDISQLRVAYNVYLAVYAAAHALHRLLSCPDRQSSSRNNSSSCSSPKHIEPKELLRHLNKLNVTTPQGDMFYFQGADIPAKYDLVNWQETPEGSLKLVLIGRVDGSDLHLNESTIQWSTGSNQVPVSVCSESCTPGTRRANKRGEPVCCFDCIQCAEGEISNQTDSLHCERCPSEFWSNAKQTACIPRQLDFLSFNETLGITLTTAAVSGAVVTTAVFVVFLCYRQTPVVRANNSELSFLLLLSLKLCFLCSLVFIGRPSVWSCRFQQAAFGISFVLCVSCLLVKTVVVLAAFRSARPGAGALMKWFGPGQQRGSVCLFTSIQIIICVTWLSLSPPVPQRDLGFQGSTVTLECAMASVVGFSLVLGYIGLLACTCLLLAFLARKLPDNFNEAKLITFSMLIFCAVWVAFVPAYVTSPGKYTVAVEIFAILASSYGLLLCIFVPKCFIILLRPEKNTKKHLMAR
>LOCXPOlfC9.109.HIT1.OlfC.2R.886.ANF_receptor.exons12.JAKSXS010000001.1.Cebidichthys_violaceus
MSRLSWFFTLRLCSSLLLVELVCRQLGLRVGLQVVQTAACSRWGASSDQGLFQEGDVVIGGLFSLYYKPPAIDSDFTQLPYYKPCTGLENLPLQYIHAMVFAVEEINHSTTLLPGVKLGYHIHDSCALPLWAMQAALSLVGGDAASCNSTALPDYSAGEGIRGRRGDQTVPLIIGGSSSITAQILSRILGPLAVPLMSYTASCPCLSDRREFPNFFRTMPSDIYQARAIAQLSIRFNWTWIGAVVANNDYGLVAIKVFQEETRGAGVCLAFVETLQRENIVSDARRAALTIQASTAKVVLIFTWYTDVRELFLQLAKINVTDRQFLASEAWSTSSDLLQDPVTSKVASGVVGVAIRSSAIPGFENYVRSLKPSGRPDDKFFKEFWEKMFGCSVGATPLSTYASSPPPQQDRGTESLEGVQNHFTDVSQLRVTYNVYLAVYAAAHAVHSLLSCPDRQSSSRNNSSSCFSPKHIEPKELLQHLNKVNFTTPQGEMFYFQEGDTPAKYDLVNWQETPEGSLKLVLIGRVDGFDLHLNESAIQWSTGSNQVPTSVCSESCTPGTRKANRKGEPVCCFDCIQCAEGEISNQTDSLHCERCPSEFWSNAKQTACIPRQLDFLSFNETLGITLTTAAVSGAVVTTAVFVVFLYYHQTPVVRANNSELSFLLLLSLKLCFLCSLVFIGRPSVWSCRFQQAAFGISFVLCVSCLQVKTIVVLAAFRSARPGAGALMKWFGPGQQRGSVCLFSFIQVLICIIWLLFSPPVPQVDLDIPGLKVTLECAMASVVGFSLVLGYIGLLACTCLLLAFLARKLPDNFNEAKLITFSMLIFCAVWVAFVPAYVSSPGKYAVAVEIFAILASSYGLLLCIFAPKCFIILLRPEKNTKKHLMAR
>LOCXPOlfC10.111.HIT1.OlfC.2R.910.ANF_receptor.exons11.JAKSXS010000001.1.Cebidichthys_violaceus
MCRFSCLFTLWPSSVPSLLLVWLVGRQLGLRVGLQCVQTETCSRWGAPGNQGLLQDGDVVIGGLFALHYQPPAIDNDFTQLPHYKPCTGLEDVPLQYIYAMVFAVEEINHSATLLPGVKLGYRILDSCGRPPWALKTALSLVGGDDASCSSTDPPDSSAGEGLIERRGDRRVPLIIGGPSSVTGQILSRTLGPLSVPLISYFASCPCLSDRREFPNFFRTMPSDIYQARAIAQLSIRFNWTWIGAVVANNDYGLVAIKVFQEETRGAGVCLAFVETLQRENIVSDARRAALTIQASTAKVVLIFTWYTDVRELFLQLAKINVTDRQYLASEAWSTSGDLLQNVVSTKVAKGVFGVSIRSSAVPGFENYIRSLHPIHRPGDEFLREFWEAEFGCISGASPLFSHSSPSFKYAAPLNISTSSPANRFSQKGSLPLCSGTESLEGVKNPFTDVSQLRVAYNVYLAVYAAAHALHSLLSCPDRQSSSRNNSSSCSSPKHIEPKELLQHLNKVNFTTRQGEMFYFRGADIPAKYDLVNWQETPEGSLKLVLIGRVDGFDLHLNESAIQWSTGSNQVPTSVCSESCTPGTRKANRKGEPVCCFDCIQCAEGEISNQTDSLHCERCPSEFWSNAKQTACIPRQLDFLSFNETLGIALTTAAVSGAAVTTAVFVVFLYYRQTPMVRANNSELSFLLLLSLKLCFLCSLVFIGRPSVWSCRFQQAAFGISFVLCVSCLQVKTIVVLAAFRSARPGAEALIRWFGPGQQRGSVCLLTCVQIIICVTWLSLSPPVPQRDLGFQGSTVTLECAMASVVGFSLVLGYIGLLACTCLLLAFLARKLPDNFNEAKLITFSMLIFCAVWVAFVPAYVTSPGKYTVAVEIFAILASSYGLLLCIFTPKCFIILLRPEKNTKKHLMAR
>LOCXPOlfC11.117.HIT1.OlfC.2R.865.ANF_receptor.exons9.JAKSXS010000001.1.Cebidichthys_violaceus
FLLLYSYLSSSVPSHLYSTSCQLQGQFHLNGMHKAGDVVLGGLFGIHFFSVFPDLSFTSEPQQPTCHSFDIPGFRYAQSMAFAIEEINRSTNLLPNVTLGYSLYDNCVKLGVGFRAALSLANGREEQFILDDTCVGTPPVLGIVGDSSSTSSIAISTVLGLYRVPMVSYFATCSCLSDRQKFPSFFRTIPSDAFQVRAMIQILRHFGWTWTGLLVSDDDYGLHAARSFQSDLAQSSGGCLAYLEVLPLGNDPAELRRIVDVMRKSTARVVIVFAHESRMINLVEEVVRQNVTGLQWMASEAWISATVLQTPQLMPYIGGILGIAIRRGEIPGFRDFLLQIQPDLQHNKSYGNSMVNQFWEYTFQCSFAPPHAGWVEAGGSLCTGQEDLEIAETKFLDISNLRPEYNVYKAVYALAYALDDMLRCEPGRGPFSGNSCGTLQRLESWQLMHYLEKVNFTTSFGDQVSFDENGDALPIYDVMNWLWLPDGRTKIQNVGEFKESAKGEELTLDEDKIFWNSESKKPPRSVCSESCPPGTRMARKKGESECCFDCILCSEGQISNRTDSLECTTCPEDFWSTAQRDHCVPKKTEFLSYQEPLGICLTTISLLGTFICAVVLGIFTYHRSTPIVRANNSELSFLLLVSLKLCFLCSLLFIGRPRLWTCQLRHATFGISFVLCVSCILVKTMVVLAVFKASKPGVGGSLKWFGAVQQRGTVMVLTSIQAAICTAWIVSASPAPHKNTQYHNDKIVYECVVGSTVGFAVLLGYIGLLAVLSFMLAFLARNLPDSFNETKLITFSMLIFCAVWVAFVPAYINSPGHYADAVEVFAILASSFGLLLALFGPKCYIILLRPERNTKKAIMGRGIQS
>LOCXPOlfC12.120.HIT1.OlfC.2R.862.ANF_receptor.exons9.JAKSXS010000001.1.Cebidichthys_violaceus
FLLLYSYLSSSVPSHLYSTSCQLQRQFHLNGMHKAGDVVLGGLFEIHFFSVFPDLSFTSEPQQPTCHSFDIPGFRYAQSMAFAIEEINRSTNLLPNVTLGYSLYDNCVKLGVGFRAALSLANGREEQFILDDTCVGTPPVLGIVGDSSSTSSIAISTVLGLYRVPMVSYFATCSCLSDRQKFPSFFRTIPSDAFQVRAMIQILRHFGWTWTGLLVSDDDYGLHAARSFQSDFAQSGGGCLAYLEVLPLGNDPAELRRIVDVMRKSTARVVIVFAHESHMINLVEEVVRQNVTGLQWMASEAWISATVLQTPQLMPYIGGILGIAIRRGEIPGFRDFLLQIQPDLQHNKSYGNSMVNQFWEYTFQCSFAPPHAGWVEAGGSLCTGQEDLEIAETKFLDISNLRPEYNVYKAVYALAYALDDMLRCEPGRGPFSGNSCGTLQRLESWQLMHYLEKVNFTTSFGDQVSFDENGDALPIYDVMNWLWLPDGRTKIQNVGEFKESAKGEELTLDEDKIFWNSESKKPPRSVCSESCPPGTRMARKKGESECCFDCILCSEGQISNRTDSLECTTCPEDFWSNAQRDHCVPKKTEFLSYQEPLGICLTTISLLGTFICAVVLGIFTYHRSTPIVRTNNSELSFLLLVSLKLCFLCSLLFIGRPRLWTCQLRHAAFGISFVLCVSCILVKTMVVLAVFKASKPGVGGSLKWFGAVQQRGTVMVLTSIQAAICTAWIVSASPAPHKNIQYHNDKIVYECVVGSTVGFAVLLGYIGLLAVLSFMLAFLARNLPDNFNEAKLITFSMLIFCAVWVAFVPTYVNSPGKYADAVEVFAILASSFGLLLALFGPKCYIILLRPERNTKKAIMGRG
>LOCXPOlfC13.126.HIT1.OlfC.2R.881.ANF_receptor.exons8.JAKSXS010000001.1.Cebidichthys_violaceus
VEMAALFIGLILSLGLCELNSALAFNGSGDGVKQRAGLTEERTGVGVSTEASLVKCKLQGTTRLPAFSMDGDYVIGGVFSIHNYMHTVKHNYTTMPEPIRCSGSIDARELRFLRAMIFAIEEINNSMELLTGIKLGYQIYDSCAAVPVAVHVAFQLSSGLDPVFYKGDNCSQSGTVMAIVGESGSTPSISMSRIIGPFNIPQVSHFATCACLSDKQQYPSFFRTIPSDQFQADAMAKLVKHFGWTWIGAIRSDSDYGNNGMASFLDAAHKEGICVEYSESFYRTHPRRRIQKVADIIRRSTAVVVVAFASPGDLRILLEELSLKPSPPRQWIGSESWVTDPDMLRFSFCAGTIGFGIEQSVIPGLRDFLLDLSPSKVAASPVLTEFWEDEFNCRLGQRSATEKNACDGTEDIEMIQSPYTDTSQLRITNMVYKAVYAIAHAIHNAMCQETHSITQCDKFTSIESKQVLTQLKKVKFSQNGYDVSFDANGDPVATYELVNWQTTETGYIELVTVGHYDASLPVGQEFHINRNLTWVEGGTQVPVSVCSDSCPPGTRKVLQKGKPICCYDCIPCPEGEISNATDSPDCFHCSKEFWPNAKRDTCLPKPVEYLSFNEALGIILAAFSVGGACLTIITAAVFHRHRTSPIVRANNSELSFLLLFSLTLCFLCSLTFIGAPSEWSCMLRHTAFGITFVLCMSCVLGKTIVVLMAFKATLPGRNVMKWFGPPQQRMTVVSFTFIQVVICTLWLVLSPPFPKKNLTTYKERIILECALGSAIGFWAVLGYIGLLAVFCFVLAVLARKLPDNFNEAKLITFSMLIFCAVWVTFIPAYVSSPGKFTVAVEIFAILASSFGLILCIFAPKCFIILFKPEKNTKKHLMNKSQ
>LOCXPOlfC14.128.HIT1.OlfC.2R.881.ANF_receptor.exons8.JAKSXS010000001.1.Cebidichthys_violaceus
VEMAALFIGLILSLGLCELNSALALNGSGDGVKQRAGLTEERTGVGVSTEASSVKCKLQGTTRLPAFSMDGDYVIGGVFTIHYYMHTVKHNYTTKPDPIRCSGSIVARELRFSRAMIFAIEEINNSTELLPGIKLGYQIYDSCASVPVAVHVAFQLSSGLDPVFYKGDNCSQSGTVMAIVGESGSTPSISMSHIIGPFNIPQVSHFATCACLSDKQQYPSFFRTIPSDQFQADAMAKLVKHFGWTWIGAIRSDSDYGNNGMASFLDAAHKEGICVEYSESFYRTHPRSRIQRVADIIRRSTAVVVVAFASPGDLSILLEELSLKPSPPRQWIGSESWVTDLDMLRFSFCAGTIGFGIEQSVIPGLRDFLLDLSPSEVAASPVLTEFWEDEFNCRLGQRSATEKSACDGTEDIEMIQSPYTDTSQLRITNMVYKAVYAIAHAIHNAMCQETHSITQCDKFTSIESKQVLTQLKKVKFSQNGYDVSFDANGDPVATYELINWQKSESGSIEMVTVGHYDASLPVDQEFHINRNLTWVEGGTQVPVSVCSYSCPPGTRKVLQKGKPICCYDCIPCPEGEISNATDSPDCFHCSKEFWPNAKRDTCLPKPVEYLSFNEALGIILAAFSVGGACLTIITAAVFHHHRTSPIVRANNSELSFLLLFSLTLCFLCSLTFIGAPSEWSCKLRHTAFGITFVLCMSCVLGKTIVVLMAFKATLPGRNVMKWFGPPQQRMTVVSFTFIQVVICTLWLVLSPPFPKKNLTTYKERIILECALGSAIGFWTVLGYIGLLAVFCFVLAVLARKLPDNFNEAKLITFSMLIFCAVWVTFIPAYVSSPGKFTVAVEIFAILASSFGLILCIFAPKCFIILFKPEKNTKKHLMNKSQ
>LOCXPOlfC14.136.HIT1.OlfC.2R.881.ANF_receptor.exons8.JAKSXS010000001.1.Cebidichthys_violaceus
VEMAALFIGLILSLGLCELNSALAFNGSGDGVKQKAGLTEERTSVGVSTEASSVKCKLQGTTRLPAFSMDGDYVIGGVFAIHYYMHTVKHNYTTKPDPIRCSGSIVARELRFSRAMIFAIEEINNSTELLPGIKLGYQIYDSCASVPVAVHVAFQLSSGLDPVFYKGDNCSQSGTVMAIVGESGSTPSISMSHIIGPFNIPQVSHFATCACLSNKRQYPSFFRTIPSDQFQADALAKLVKHFGWTWIGAIRSDSDYGNNGMASFLDAAHKEGICVEYSESFYRTHPRSRIQRVADIIRRSTAVVVVVFASPGDLRILLEELSLKPSPPRQWIGTESWVTDPDMLRFSFCAGTIGFGIEQSVIPGLRDFLLDLSPSEVAASPVLTEFWEDEFNCRLGQRSAPEKSACDGTEDIKTIQSPYTDTSQLRITNMVYKAVYAIAHAIHNAMCQETHSITQCDKFTSIESKQVLTQLKKVKFSQNGYDVSFDANGDPVATYELINWQKSESGSIELVTVGHYDASLPVRQEFHINRNLTWMEGGTQVPVSVCSYSCPPGTRKVLQKGKPICCYDCIPCPEGEISNATDSPDCFHCSKEFWPNAKRDTCLPKPVEYLSFNEALGIILAAFSVGGACLTIITAAVFHHHRTSPIVRANNSELSFLLLFSLTLCFLCSLTFIGAPSEWSCKLRHTAFGITFVLCMSCVLGKTIVVLMAFKATLPGRNVMKWFGPPQQRMTVVSFTFIQVVICTLWLVLSPPFPKKNLTTYKERIILECALGSAIGFWAVLGYIGLLAVFCFVLAVLARKLPDNFNEAKLITFSMLIFCAVWVTFIPAYVSSPGKFTVAVEIFAILASSFGLILCIFAPKCFIILFKPEKNTKKHLMNKSQ
>LOCXPOlfC16.139.HIT1.OlfC.2R.880.ANF_receptor.exons8.JAKSXS010000001.1.Cebidichthys_violaceus
VEMSALFIGLILSLGLCELNSALALNASGDGVKQRAGLTEERTGVEVSTEASTVKCKLQGTTRLPAFSMDGDYVIGGVFSIHYYMHTLKHNYTTKPDPIRCSGSIDARELRFSRSMIFAIEEINNSTELLPGIKLGYQIYDSCASVPVAVHVAFQLSSGLDPVFYKGDNCSQSGTVMAIVGESGSTPSISMSRIIGPFNIPQVSHFATCACLSDKQQYPSFFRTIPSDQFQADALAKLVKHFGWTWIGAIRSDSDYGNNGMASFLDAAHKEGICVEYSESFYRTHPRSRIQKVADIIRRSTAVVVVAFASPGDLRILLEELSLKPSPPRQWIGSESWVTDPDMLRFSFCAGTIGFGIEQSVIPGLRDFLLDLSPSKVAASPVLTEFWEDEFNCKLGQRTVTEKSACDGSEDIKTIQSPYTDTSQLRITNMVYKAVYAIAHAIHNAMCQETHSITQCDKFTSIESKQVLTQLKKVKFSQNGYDVSFDANGDPVATYELINWQKSESGSIELVTVGHYDASLPVGQEFHINRNLTWVKGGTQVPVSVCSDSCPPGTRKVLQKGKPICCYDCIPCPEGEISNATDSPDCFHCSKEFWPNAKRDTCVPKPVEFLSFNEALGIILAAFSVGGACLTIITAAVFHRHRTSPIVRANNSELSFLLLYSLTLCFLCSLTFIGAPSEWSCMLRHTAFGITFVLCMSCVLGKTIVVLMAFKATLPGRNVMKWFGPPQQRMTVVSFTFIQVVICTLWLVLRPPFPKKNLTTYKERIILECALGSAIGFWAVLGYIGLLAVFCFVLAVLARKLPDNFNEAKLITFSMLIFCAVWVTFIPAYVSSPGKFTVAVEIFAILASSFGLILCIFAPKCFIILFKPEKNTKKHVMNKS
>LOCXPOlfC17.142.HIT1.OlfC.2R.881.ANF_receptor.exons8.JAKSXS010000001.1.Cebidichthys_violaceus
VEMAALFIGLILSLGLCELNSALALNGSGDGVKQKAGLTEERTGVEVSTEASSVKCKLQGTTRLPAFSMDGDYVIGGVLSIHHYVHTVKHNYTTKPDPIRCSGSIDARELRFSIAMIFAIEEINNSTELLPGIKLGYKIYDSCASVPVAVHVAFQLSSGLDPVFYKGDNCSQSGTVIAIVGESGSTPSISMSRIIGPFNIPQVSHFATCACLSDKRQYPSFFRTIPSDQFQADALAKLVKHFGWTWIGAIRSDSDYGNNGMASFLDAAHKEGICVEYSESFYRTHPRSRIQRVADIIRRSTAVVVVAFASPGDLSILLEELSLKPSPPRQWIGTESWVTDPDMLRFSFCAGTIGFGIEQSVIPGLRDFLLDLSPSKVAASPVLTEFWEDEFNCRLGQRSVTEKSACDGTEDIKTIQSPYTDTSQLRITNMVYKAVYAIAHAIHNAMCKKTHSITQCDKFTSIESKQVLTQLKKVKFSQNGYDVSFDANGDPVATYKLINWQKSESGSIELVTVGHYDASLPVGQEFHINWNLTWVEGGTQVPVSVCSDSCPPGTRKVLQKGKPICCYDCIPCPEGEISNATDSPDCFHCSKEFWPNAKRDTCLPKPVVFLSFNEALGIILAAFSVGGACLTIITAAVFHRHRTSPIVRANNSELSFLLLFSLTLCFLCSLTFIGAPSEWSCKLRHTAFGITFVLCMSCVLGKTIVVLMAFKATLPGRNVMKWFGPPQQRMTVVSFTFIQVVICTLWLVLSPPFPMKNLTTYKERIILECALGSAIGFWAVLGYIGLLAVFCFVLAVLARKLPDNFNEAKLITFSMLIFCAVWVTFIPAYVSSPGKFTVAVEIFAILASSFGLILCIFAPKCFIILFKPEKNTKKHLMKKSQ
>LOCXPOlfC18.149.HIT1.OlfC.2R.876.ANF_receptor.exons8.JAKSXS010000001.1.Cebidichthys_violaceus
VEMSALFIGLILSLGLCELNSALALNGSGDGVKQRAGLTEERTGVEVSTEASSVKCKLQGTTRLPAFSMDGDYVIGGVFSIHYNMHTVKHNYTTKPDPIRCSGSINSRELRFSRTMIFAIEEINNSTELLPGIKLGYQIYDSCASVPVTVHVAFQLSSGLDPVFYKGDNCSQSGTVMAIVGESGSTPSISMSRIIGPFNIPQVSYFATCACLSDKQQYPSFFRTIPSDQFQADALAKLVKHFGWTWIGAIRSDSDYGNNGMASFLDAAHKEGICVEYSESFYRTHPRSRIQRVADIIRRSTAVVVVAFTSPGDLRILLEELSLKPSPPRQWIGSESWVTDPDMLRFSFCAGTIGFGIEQSVIPGLRNFLLDLSASEVAASPVLTEFWEDEFNCRLGQKKSACDGSEDIEMIQSPYTDTSQLRITNMVYKAVYAIAHAIHNAMCQETHSITQCDKFTSIESKQVLTQLRKVKFSQNGYDVSFDANGDPVATYELINWQKSESGSIELVTVGHYDASLPVDQEFHINRNLTWVEGGTQVPMSVCSDSCPPGTRKVLQKGKPICCYDCIPCPEGEISNATDSPDCFHCSKEFWPNAKRDTCVPKPVEFLSFNESLGIILAAFSVGGACLTIITAAVFHRHRTSPIVRANNSELSFLLLFSLTLCFLCSLTFIGAPSEWSCMLRHTAFGITFVLCMSCVLGKTIVVLMAFKATLPGRNVMKWFGPPQQRMTVVSFTFIQVVICTLWLVLSPPFPMKNLTTYKERIILECALGSAIGFWAVLGYIGLLAVFCFVLAVLARKLPDNFNEAKLITFSMLIFCAVWVTFIPAYVSSPGKFTVAVEIFAILASSFGLILCIFAPKCFIILFKPEKNTKKHLMNKS
>LOCXPOlfC19.152.HIT1.OlfC.2R.881.ANF_receptor.exons8.JAKSXS010000001.1.Cebidichthys_violaceus
VEMSALFIGMILSLGLCELNSALALNGSGDGVKQRAGLTEERTGVGVSTEASSVKCKLQGTTRLPAFSMDGDYVIGGVFSIRYNTNTVKHNYTTMPDPIRCSGSINSRELRFSRTMIFAIEEINNSTELLPGIKLGYQIYDSCAAVLVAVHVTFQLSSGLDPVFYKGDNCSQSGTVIAIVGESESTPSISMSRIIGPFNIPQVSYFATCACLSDKQQYPTFFRTIPSDQFQAGALAKLVKHFGWTWIGAIRSDSDYGNNGMASFLDAAHKEGICVEYSESFYRTHPRSRIQRVADIIRRSTAVVVVAFTSPIELSILLEELSLKPSPPRQWIGSESWVTDPNMLRFSFCAGTIGFGIEQSVIPGLRHFLLDLSPSEVAASPLLTEFWEDEFNCRLGQRSATEKSACDGTEDIKTIQSPYTDTSQLRISNMVYKAVYAIAHAIHNAMCQETHSITQCDKFTSIDSKQVLTQLKKVKFSQNGYDVSFDANGDPVATYELINWQKSESGSIELVTVGHYDASLPVGQEFQINRNLTWVEGGTQVPVSVCSDSCPPGTRKVLQKGKPICCYDCIPCPEGEISNATDSPDCFHCSKEFWPNVKKDTCLPKPVEFLSFNEALGIILAAFSVGGACLTIITAAVFHLHRTSPIVRANNSELSFLLLYSLTLCFLCSLTFIGAPSEWSCMLRHTAFGITFVLCMSCVLGKTIVVLMAFKATLPGRNVMKWFGPPQQRMTVVSFTFIQVVICTLWLVLSPPFPMKNLTTYKERIILECALGSAIGFWAVLGYIGLLAVFCFVLAVLARKLPDNFNEAKLITFSMLIFCAVWVTFIPAYVSSPGKFTVAVEIFAILASSFGLILCIFAPKCFIILFKPEKNTKKHLMNKSQ
>LOCXPOlfC6.157.HIT1.OlfC.2R.835.ANF_receptor.exons14.JAKSXS010000001.1.Cebidichthys_violaceus
SSLSHCLKLADSEPLALQSGGDVVIGGLFPLHYVAPKQEQSFRSKPQLTPCRGFDYRAFRWIMTMVFAVEEINRNSSLLPGVELGYRIMDSCDHVHTSLKALLSLVNRSTQSQTVPSCLADSPVPAVIGLASSSPTRAVAHILGPFNLPLVSYFATCTCLTDKYMYPSFLRTVPNDLFQVRGLVQLVTFFGWLWVGTIGTTDDYSQYGIQEFSNQFRQQGGCVAFHLTIPKSPTAAEIQEMADRLQSSTAVVVVVFATEGQLLDLISELAKRNVTGIQWIASEAWVTASLLTSLHFHPLLEGTLGFSFPGVRIPGLKEFLLNVRPSPKPGMAFVNMFWEELFSCKLEFRRNQSKENEADTPVCTGSEDLSYIDSSFTDVSQVRISYNVYKAVYAIAHALHALLNCRQVEPLQNNQMNYLFELYLLHHLKTVNFTNQFEEKVFFDSNGEPVPLYDIINWQKDSKGEIRFIKVGRYDGSAPLKEQLEIEQSTIVWTRGQSQVPASRCSSPCSPGSRQARRPREPHCCFDCLPCADGEISNQTGSTECTKCAEYYWSDKDKVKCVAGVEEFLSFHDIMGIILVTLTLLGIVLTTIVTAVFQRFRSTPIVKANNSEISFLLLLSLKLCFLCSLVFIGQPSVWKCRLRHAAFGISFVLCLSCLLVKTIVVLLAFRANVPGSRALKQFGPSQQRTLILCTTAPQICLCAGYLLGAPPFPFKNSNYQASTGKIVVECKEPWPTGFYLVLGYIGLLAFVCLILAFLGRKLPDTFNEAKLIIFSMLIFWAVWISFIPAYVSSPGKFTVAVEVFAILASSFGLLLCIFVPKCYIILLQPQRNIKK
>LOCXPOlfC13.161.HIT1.OlfC.2R.880.ANF_receptor.exons8.JAKSXS010000001.1.Cebidichthys_violaceus
VEMAALFIGLILSLGLCELNSALALNGSGDGVKQRAGLTEERTGVGVSTEASSVKCKLQGTTRLPAFSMDGDYVIGGVLSIHHYANTVKHNYTTKPDPIRCSGSIDSRELRFSRAMIFAIEEINNSTELLPGIKLGYQIYDSCAAVPVAVHVAFQLSSGLDPVFYKDDNCSQSGTVMAIVGESGSTPSISMSRIIGPFNIPQVSHFATCACLSDKQQYPSFFRTIPSDQFQADALAKLVKRFGWTWIGAIQSDSDYGNNGMASFLDAAHKEGICVEYSESFYRTHPRNRIQRVADIIRRSTAVVVVAFTSSGDLRILLEELSLKPSPPRQWIGSESWVTDPDMLRFSFCAGTIGFGIEQSVIPGLRDFLLDLSPSEVAASPVLTEFWEDEFNCRLGQRSVTEKNACDGTEDIKTIQSPYIDTSQLRITNMVYKAVYAIAHAIHNAMCQDTHSLTQCDKFTSIESKQVLTQLKNVNFSQNGYDVSFDANGDPVATYELVNWQTTETGYIELVTVGHYDASLPVGQEFQINRNLTWVEGGTQVPVSVCTDSCPPGTRKVLQKGKPICCFDCIPCPEGEISNATDSPDCFTCSKEFWPNAKRDTCLPKPVEFLSFNEALGIILAAFSVGGACLTIITAAVFHLHRTSPIVRANNSELSFLLLFSLTLCFLCSLTFIGEPSEWSCMLRHTAFGITFVLCMSCVLGKTIVVLMAFKATLPGRNVMKWFGPPQQRMTVVSFTFIQVVICTLWLVLSPPFPMKNLTTYKERIILECALGSAIGFWAVLGYIGLLAVFCFVLAVLARKLPDNFNEAKLITFSMLIFCAVWVTFIPAYVSSPGKFTVAVEIFAILASSFGLILCIFAPKCFIILFKPEKNTKKHLMNKN
>LOCXPOlfC20.171.HIT1.OlfC.2R.881.ANF_receptor.exons8.JAKSXS010000001.1.Cebidichthys_violaceus
VEMAALFIGLILSLGLCELNSALALNGSGDGVKQRAGLTEERTGVGVSTEASSVKCMLQGTTRLAAFSMDGDYVIGGVFAIHYKIHTVKHNYTTKPDPIRCSGSIKSRELRFLRAMIFAIEEINNSTELLPGIKLGYQIYDSCAAVPVAVHVAFQLSSGLDPVFYKGDNCSQSGTVMAIVGESESTRSISMSRIIEPFNIPQVSYFATCACLSDKQQYPTFFRTIPSDQFQAGALAKLVKHFGWTWIGAIQSDSDYGNNGMASFLDAAHKEGICVEYSESFYWTHPRSRIQRVADIIRRSTAVVVVAFTSPIELSILLEELSLKPSPPRQWIGTESWVTDPDMLKFSFCAGTIGFGIEQSVIPGLRDFLLDLSPSEVAASPVLTEFWEDEFNCRLGQRSATEKSACDGTEDIKTIQSPYTDTSQLRITNMVYKAVYAIAHAIHNAMCQETHSITQCDKFTSIESKQVLTQLKKVKFSQNGYDVSFDANGDPVATYELINWQKSESGSIELVTVGHYDASLPVGQEFQINRNLTWVEGGTQVPVSVCSDSCPPGTRKVLQKGKPICCYDCIPCPEGEISNVTDSPDCFHCSKEFWPNAKRDTCVPKPVEFLSFNEALGIILAAFSVGGACLTIITAAVFHRHRTSPIVRANNSELSFLLLFSLTLCCLCSLTFIGEPSEWSCKLRHTAFGITFVLCMSCVLGKTIVVLMAFKATLPGRNVMKWFGPPQQRMTVVSFTFIQVVICTLWLVLSPPFPKKNLTTYKERIILECALGSAIGFWAVLGYIGLLAVFCFVLAVLARKLPNNFNEAKLITFSMLIFCAVWVTFIPAYVSSPGKFTVAVEIFAILASSFGLILCIFAPKCFIILFKPEKNTKKHLMNKSQ
>LOCXPOlfC21.179.HIT1.OlfC.2R.881.ANF_receptor.exons8.JAKSXS010000001.1.Cebidichthys_violaceus
VEMAALFIGLILSLGLCELNSALALNGSGDGVKQRAGLTEERTGVGVSTEASSVKCKLQGTTRLPAFSMDGDYVIGGVFAIHYYMHTVKHNYTTMPDPIRCSGSITSRQLRVSRAMIFAIEEINNSTELLPDIKLGYQIYDSCAAVPVTVHVAFQLSSGLDPVFYKGDNCSKSGTVIAIVGESGSTASISMSRIIGPFNIPQVSYFATCACLSDKQQYPTFFRTIPSDQFQADALAKLVKHFGWTWIGAIRSDSDYGNNGMASFLDAAHKEGICVEYSESFYRTHPRSRIQRVADIIRRSTAVVVVAFAPPGDLSILLEELSLKPSPPRQWIGTESWVTDPDMLRFSFCAGTIGFAIEQSVIPGLRDFLLDLSPSKVAASPVLTEFWEDEFNCRLGQRSATEKSACDGTEDIKTIQSPYTDTSQLRVTNMVYKAVYAIAHAIHNAMCQETHSITQCDKFTSIESKQVLTQLKNVNFSQNGYDVSFDANGDPVATYELVNWQTTETGYIELVTVGHYDASLPVGQEFQINRNLTWVEGGTQVPVSVCSDSCPPGTRKVLQKGKPICCYDCIPCPEGEISNATDSPDCFHCSKEFWPNAKRDTCLPKPVEFLSFNEALGIILASFSVGGACLTIITAAVFHHHRTSPIVRANNSELSFLLLYSLTLCFLCSLTFIGAPSEWSCKLRHTAFGITFVLCMSCVLGKTIVVLMAFKATLPGRNVMKWFGPPQQRMTVVSFTFIQVVICTLWLVLSPPFPMKNLTTYKERIILECALGSAIGFWAVLGYIGLLAVFCFVLAVLARKLPDNFNEAKLITFSMLIFCAVWVTFIPAYVSSPGKFTVAVEIFAILASSFGLILCIFAPKCFIILFKPEKNSKKHLMNKSQ
>LOCXPOlfC22.186.HIT1.OlfC.2R.881.ANF_receptor.exons8.JAKSXS010000001.1.Cebidichthys_violaceus
VEMAALFIGLILSLGLCELNSALALNGSGDGVKQRTGLTEERTGVGVSTEASSVKCKLQGTTRLPAFSMDGDYVIGGVFAIHYNIHTVKHNYTTKPDPIRCSGSIKSRELRFLRAMIFAIEEINNSTELLPGIKLGYQIYDSCASVPVAVHVAFQLSSGLDPVFYKGDNCSQSGTVMAIVGESGSTRSISMSRIIEPFNIPQVSYFATCACLSDKQQYPTFFRTIPSDQFQAGALAKLVKHFGWTWIGAIRSDSDYGNNGMASFLDAAHKEGICVEYSESFYRTHPRSRIQRVADIIRRSTAVVVVAFTSPIELSILLEELSLKPSPPRQWIGTESWVTDPDMLRFSFCAGTIGFAIEQSVIPGLRDFLLDLSPSEVAASPVFTEFWEDEFNCRLGQRSVTEKSACDGTEDIKTIQSPYTDTSQLRITNMVYKAVYAIAHAIHNAMCQETHSITQCDKFNSIESKQVLTQLKKVKFSQNGYDVSFDANGDPVATYELINWQKSESGSIELVTVGHYDASLPVGQEFQINGNLTWVEGGTQVPVSVCSYSCPPGTRKVLQKGKPICCYDCIPCPEGEISNATDSPDCFHCSKEFWPNAKRDTCLPKPVEFLSFNESLGIILAAFSVGGACLTIITAAVFHRHRTSPIVRANNSELSFLLLFSLTLCCLCSLTFIGEPSEWSCKLRHTAFGITFVLCMSCVLGKTIVVLMAFKATLPGRNVMKWFGPPQQRMTVVSFTSIQVVICTLWLVLSTPFPKKNLTTYKERIILECALGSAIGFWAVLGYIGLLAVFCFVLAVLARKLPDNFNEAKLITFSMLIFCAVWVTFIPAYVSSPGKFTVAVEIFAILASSFGLILCIFAPKCFIILFKPEKNSKKHLMNKSQ
>LOCXPOlfC23.198.HIT1.OlfC.2R.881.ANF_receptor.exons8.JAKSXS010000001.1.Cebidichthys_violaceus
VEMAALFIGLTLSLGLCELNSALALNGSGDGVKQRAGLTEERTGVGVSTEASSVKCKLQGTTRLPAFSMDGDYVIGGVFSIHYYMHTVKHNYTTKPDPIRCSGSIKSRQLRFSRAMIFAIEEINNSTELLPGIKLGYQIYDSCAAVPVTVHVAFQLSSGLDPVFYKDDNCSQSGTVIVIVGESGSTPSISMSRIIGPFHIPQVSYFATCACLSDKQQYPTFFRTIPSDQFQADALAKLVKHFGWTWIGAIRSDSDYGNNGMASFLDAAQKEGICVEYSESFDWTHPRSRIQRVADIIRRSTAVVVVAFAPPGDLSILLEELSLKPSPPRQWIGTESWVTDPDMLRFSFCAGTIGFAIEQSVIPGLRDFLLDLSPSKVAASPVLTEFWEDEFNCRLGQRSATEKNACDGTEDIKTIQSPYTDTSQLRITNMVYKAVYAIAHAIHNAMCQETHSIIQCDKFTSIESKQVLTQLKNVNFSQNGYDVSFDANGDPVATYELVNWQTTETGYIELVTVGHYDASLPVGQEFQINRNLTWVESGTQVPVSVCSDSCPSGTRKVLQKGKPICCYDCIPCPEGEISNATDSPDCFSCSKEFWPNAKRDTCLPKPVEFLSFNEALGIILAAFSVGGACLTIITAAVFHRHRTSPIVRANNSELSFLLLFSLTLCFLCSLTFIGEPSEWSCMLRHTAFGITFVLCMSCVLGKTIVVLMAFKATLPGRNVMKWFGPPQQRMTVVSFTFIQVVICTLWLVLSPPFPKKNLTTYKERIILECALGSAIGFWTVLGYIGLLAVFCFVLAVLARKLPNNFNEAKLITFSMLIFCAVWVTFIPAYVSSPGKFTVAVEIFAILASSFGLILCIFAPKCFIILFKPAKNTKKHLMNKSQ
>LOCXPOlfC24.201.HIT1.OlfC.2R.881.ANF_receptor.exons8.JAKSXS010000001.1.Cebidichthys_violaceus
VEMAALFIGLILSLGLCELNSALALNGSGDGVKQRAGLTEERTGVKVSIEASSVKCMLQGTTRLPAFSMDGDYVIGGVFSIHYYMHTVKHNYTTKPDPIRCSGSIKSRDLRFLRAMIFAIEEINNSTELLPGIKLGYQIYDSCSAVPVAVHVAFQLSSGLDPVFYKGDNCSQSGTVMAIVGESGSTRSISMSRIIEPFHIPQVSYFATCACLSDKQQYPTFFRTIPSDQFQADALAKLVKHFGWTWIGAIRSDSDYGNNGMASFLDAAHKEGICVEYSESFYRTHPRSRIQRVADIIRRSTAVVVVVFAPPGDLSILLEELSLKPSPPRQWIGSESWVTDPDMLRFSFCAGTIGFGIEQSVIPGLRDFLLDLSPSEVAASPVLTEFWEDEFNCSLGQRSATEKSACDGTEDIETIQSPYTDTSQLRITNMVYKAVYAIAHAIHNAMCQETHSITQCDKFTSIESKQVLTQLKNVNFSQNGYDVSFDANGDPVATYELVNWQTTETGYIELVTVGHYDASLPVGQEFQINRNLTWVEGGTEVPVSVCSDSCLPGTRKVLQKGKPFCCYDCIPCPEGEISNATDSPDCFSCSKEFWPNAKRDTCLPKPVEFLSFNEALGIILAAFSVGGACLTIITAAVFHRHRTSPIVRANNSELSFLLLFSLTLCFLCSLTFIGEPSEWSCMLRHTAFGITFVLCMSCVLGKTIVVLMAFKATLPGRNVMKWFGPPQQRMTVVSFTSIQVVICTLWLVLSPPFPMKNLTTYKERIILECALGSAIGFWAVLGYIGLLAVFCFVLAVLARKLPDNFNEAKLITFSMLIFCAVWVTFIPAYVSSPGKFTVAVEIFAILASSFGLILCIFAPKCFIILFKPEKNTKKHLMNKSQ
>LOCXPOlfC25.207.HIT1.OlfC.2R.881.ANF_receptor.exons8.JAKSXS010000001.1.Cebidichthys_violaceus
VEMSALFIGLTLSLGLCELNSALALNGSGDGVKQRAGLTEERTGVGVSTEASSVKCKLQGTTRLPAFSMDGDYVIGGVLPIHLYWHTVKHNYTTMPEPIRCSGSIKSRQLRFSRTIIFAIEEINNSTELLPGIKLGYQIYDSCAAVPVTVHVAFQLSSGLDPVFYKGDNCSQSGTVIAIVGDSGSTQSISMSRIIGPFNIPQVSHFATCACLSDKQQYPTFFRTIPSDQFQAGALAKLVKHFGWTWIGAIRSDSDYGNNGMASFLDAAHKEGICVEYSESFYRTHPRSRIQRVADIIRRSTAVVVVAFAPPGDLSVLLEELSLKPSPPRQWIGTESWVTDPDMLRFSFCAGTIGFGIEQSVIPGLRNFLLDLSPSKVAASPVLTEFWEDEFNCRLGQRSATEKSACDGTEDIKTIQSPYTDTSQLRISNMVYKAVYAIAHAIHNAMCQETHSITQCDKFTSIESKQVLTQLKNVNFSQNGYDVSFDANGDPVATYELVNWQTTETGYIELVTVGHYDASLPVGQEFQINKNLTWVEGGTQVPMSVCSDNCPPGTRKVLQKGKPICCYDCIPCPEGEISNATDSPDCFHCSKEFWPNAKRDTCLPKPVEFLSFNESLGIILAAFSVGGACLTIITAAVFHRHRTSPIVRANNSELSFLLLFSLTLCFLCSLTFIGEPSEWSCMLRHTAFGITFVLCMSCVLGKTIVVLMAFKATLPGRNVMKWFGPPQQRMTVVSFTSIQVVICTLWLVLSPPFPKKNLTTYKERIILECALGSAIGFWAVLGYIGLLAVFCFVLAVLARKLPDNFNEAKLITFSMLIFCAVWVTFIPAYVSSPGKFTVAVEIFAILASSFGLILCIFAPKCFIILFKPEKNTKKHLMNKSQ
>LOCXPOlfC26.209.HIT1.OlfC.2R.881.ANF_receptor.exons8.JAKSXS010000001.1.Cebidichthys_violaceus
VEMAALFIGLILSLGLCELNSALALNGSGDGVKQRAGLTQERTGVGVSTEASSVKCKLQGTTRLPAFSMDGDYVIGGVLPIHLYWHTVKHNYTTVPEPIRCSGSIKSRQLRFSRTIIFAIEEINNSTELLPGIKLGYQIYDSCAAVPVTVHVAFQLSSGLDPVFYKGDNCSQSGTVIAIVGDSGSTRSISMSRIIGPFNIPQVSYFATCACLSDKQQYPTFFRTIPSDQFQADALAKLVKHFGWTWIGAIRSDSDYGNNGMASFLDAAHKEGICVEYSESFYRTHPRSRIQRVADIIRRSTAVVVVAFAPPGDLSILLEELSLKPSPPRQWIGTESWVTDPDMLRFSFCAGTIGFGIEQSVIPGLRDFLLDLSPSKVAASPVLTEFWEDEFNCRLGQRSATEKSACDGTEDIETIQSPYTDTSQLRITNMVYKAVYAIAHAIHNAMCQETHSITQCDKFTSIESKQVLTQLKNVNFSQNGYDVSFDANGDPVATYELVNWQTTETGYIEMVTVGHYDASLPVGQEFQINRNLTWVEGGTKVPVSVCSDSCPPGTRKVLQKGKPICCYDCIPCPEGEISNATDSPDCFHCSKEFWPNAKRDTCLPKPVEFLSFNEALGIILAAFSVGGACLTIITAAVFHLHRTSPIVRANNSELSFLLLFSLTLCFLCSLTFIGEPSEWSCKLRHTAFGITFVLCMSCVLGKTIVVLMAFKATLPGRNVMKWFGPPQQRMTVVSFTFIQVVICTLWLVLSPPFPKKNLTTYKERIILECALGSAIGFWAVLGYIGLLAVFCFVLAVLARKLPDNFNEAKLITFSMLIFCAVWVTFIPAYVSSPGKFTVAVEIFAILASSFGLILCIFAPKCFIILFKPEKNTKKHLMNKSQ
>LOCXPOlfC27.215.HIT1.OlfC.2R.881.ANF_receptor.exons8.JAKSXS010000001.1.Cebidichthys_violaceus
VEMSALFIGLILSLGLCELNSVLALNSSGDGVKQRAGLTEERTGVGVSTEASSVKCKLQGTTRLPAFSMDGDYVIGGVFAIHYYMHTVKHNYTTKPDPIRCSGSIKSRQLRFLRAMIFAIEEINNSTELLPGIKLGYQIYDSCASVPVAVHVAFQLSSGLDPVFYKDDNCSQSGTVIAIVGESGSTRSISMSRIIGPFNIPQVSYFATCACLSDKQQYPTFFRTIPSDQFQADALAKLVKHFGWTWIGAIRSDSDYGNNGMASFMDAAHKEGICVEYSESFYWTHPRSRIQRVADIIRRSTAVVIVAFTSTLELRILLEELSLKPSPPRQWIGTESWVTDPDMLRFSFCAGTIGFGIEQSVIPGLKDFLLDLSPSEVAASPVLTEFWEDEFNCRLGQRSATEKSACDGTEDIKTIQIPYTDTSQLRITNMVYKAVYAIAHAIHNAMCQETYSITQCDKFTSIESKQVLTQLKNVNFSQNGYDVSFDANGDPVATYELVNWQTTETGYIEMVTVGHYDASLPVGQEFHINRNLTWVEGGTQVPVSVCSDSCPPGTRKVLQKGKPICCYDCIPCPEGEISNATDSPDCFHCSKEFWPNAKRDTCLPKPVEFLSFNEALGIILAAFSVGGACLTIITAAVFHLHRTSPIVRANNSELSFLLLFSLTLCFLCSLTFIGEPSEWSCKLRHTAFGITFVLCMSCVLGKTIVVLMAFKATLPGRNVMKWFGPPQQRMTVVSFTSIQVVICTVWLVLSPPFPKKNLTTYKERIILECALGSAIGFWAVLGYIGLLAVFCFVLAVLARKLPDNFNEAKLITFSMLIFCAVWVTFIPAYVSSPGKFTVAVEIFAILASSFGLILCIFAPKCFIILFKPEKNTKKHLMNISQ
>LOCXPOlfC28.218.HIT1.OlfC.2R.881.ANF_receptor.exons8.JAKSXS010000001.1.Cebidichthys_violaceus
VEMAALFIGLILSLGLCELNSALALNGSGDGVKQRAGLTEERTGVGVSTEASSVKCKLQGTTRLPAFSMDGDYVIGGVLPIHHYEHTVKHNYTTMPEPIRCSGSINSRQLRFSRAMIFAIEEINNSTELLPGIKLGYQIYDSCASVPVTVHVTFQLSSGLDPVFYKGDNCSQSGTVMAIVGESGSTRSISMSRIIGPFNIPQVSYFATCACLSDKQQYPTFFRTIPSDQFQADALAKLVKHFGWTWIGAIRSDSDYGNNGMASFLDAAHKEGICVEYSESFYRTHPRSRIQRVADIIRRSTAVVVVAFASPGDLRILLEELSLKPSPPRQWIGTESWVTDPDMLSFSFCAGTIGFGIEQSVIPGLRDFLLDLSPSEVAASPVLTEFWEDEFNCRLGQRSVKENNACDGTEDIETIQSPYTDTSQLRITNMVYKAVYAIAHAIHNAMCQETHSITQCDKFTNIESKQVLTQLKNVNFSQNGYDVSFDVNGDPVATYELVNWQTTETGYIELVTVGHYDASLPVGQEFHINRNLTWVEGGTQVPVSVCSDSCPPGTRKVLQKGKPICCYDCIPCPEGEISNATDSPDCFHCSKEFWHNAKRDTCLPKPVEFLSFNESLGIILAAFSVGGACLTIITAAVFHLHRTSPIVRANNSELSFLLLFSLTLCFLCSLTFIGEPSEWSCKLRHTAFGITFVLCMSCVLGKTIVVLMAFKATLPGRNVMKWFGPPQQRMTVVSFTSIQVVICTLWLVLSPPFPKKNLTTYKERIILECALGSAIGFWAVLGYIGLLAVFCFVLAVLARKLPDNFNEAKLITFSMLIFCAVWVTFIPAYVSSPGKFTVAVEIFAILASSFGLILCIFAPKCFIILFKPEKNTKKHLMNKSQ
