# Supplementary material for: Expanded olfactory system in ray-finned fishes capable of terrestrial exploration
Source: BMC Biol. 2023 Jul 31;21:163. doi: 10.1186/s12915-023-01661-8 (PMC10392011; doi:10.1186/s12915-023-01661-8)
Supplement: Supplementary file 3 — Additional file 3: Data S1. Protein sequences and genomic coordinates of OLF genes. FASTA and General Feature Format (GFF) files containing the protein sequences and genomic coordinates for all identified OLF genes in this study. [file 12915_2023_1661_MOESM3_ESM.zip › PROTEINS/Channallabes_apus.OLF_genes.fa]

>XPLOC_1.1.OR.1R.307.7tm_4.exons1.manual_scaffold_1.Channallabes_apus
SRNKTQTAAGWNSEVTSCFFWSLAYNEVLLNISILTVLVLFTFSLVVNIYLILGLEHSEALSWNPRYVLLKNLIVSDLLLTLTIGLPALRCLLCRETLSFSFRCIAQYFTGALAINNSLLTVTSMALERFLYTCHGIRYLGIMTNMRILRFMTLVWSVALTGAGTSTVLVLMGGAKFGHIIAAFVCEPEVVQAQLEHSKYLETFNKIFVGSVLFLCLLLFLFSYGRMYQEARQVQQPFQQDNARARCTISFYFAIFLLQLFPSTVKLIAMCGKNVDSHIYMLMLVLIPPCVNPLAYGIRNREVRQAL
>LOCXPTilORs.V262.335.146.HIT1.OR.1R.297.7tm_1.exons2.manual_scaffold_9.Channallabes_apus
NLSLAQNVTPKESFSSVLTKNIVAVLVWLALSILNGTMTSTFFRHNFFYEDPRYIMFIYMVINDAVQLTLVTGLYVVSYAFSKILVSACCPLIITAVLTTRSTPLILAGMAIECYISICFPLHYSHMCTVQRTIWIIGIILVLSVAPPLTDLFITLAKEPPSFFKTFIFCDHSLLFRDPSIYYKTCAFDSVYFSFVFLALLYTYCKIMLTARAASTDLVSVKKARNTVLLHGVQLLLCLLAFVVPSMQAPLIYLFPQYGLEIRYINFLLVYIIPRFLSPMIYGVRDEKFRKYWIRHL
>XPLOC_1.2R.1.OR.2R.307.7tm_4.exons..Channallabes_apus
SRNKTQTAAGWNSEVTSCFFWSLAYNEVLLNISILTVLVLFTFSLVVNIYLILGLEHSEALSWNPRYVLLKNLIVSDLLLTLTIGLPALRCLLCRETLSFSFRCIAQYFTGALAINNSLLTVTSMALERFLYTCHGIRYLGIMTNMRILRFMTLVWSVALTGAGTSTVLVLMGGAKFGHIIAAFVCEPEVVQAQLEHSKYLETFNKIFVGSVLFLCLLLFLFSYGRMYQEARQVQQPFQQDNARARCTISFYFAIFLLQLFPSTVKLIAMCGKNVDSHIYMLMLVLIPPCVNPLAYGIRNREVRQAL
>LOCXPOR2.130.HIT1.OR.2R.309.7tm_1.exons1.manual_scaffold_5.Channallabes_apus
MATYTHVRVCASALAFVILFLFNLLINWTILRDQRLRSHARFVLVFHLLLSATTYFAVCFIFYLQMNARAKLPAPACAALITVLVTTASNILLTITAMALDRYVAICFPLQYSSVRFKHWPWLLGVITWALASIIPLSLFSKVENATSVQNPTCGRDQLKTGGVHKILLISICTVLILYSYVRILCVGRRLGVLNRRNRAGCRTIALHGLQLAVYILPNFSNFVLEILKGQGTITIDTKERFAVITFVFFSLAQCIAPIVYGLRKEELLEQLNLRFPCLACKLKSLLEWTVGVTHPGHQPHKRYASHIH
>LOCXPOR3.133.HIT1.OR.2R.311.7tm_4.exons1.manual_scaffold_8.Channallabes_apus
SSLLNASFVHPEYFFISGFSGIPFSQNYFLFLISIYVVSFFGNSMVLFMILVDSSLHIPKYMGIFNLALSDFGEINALIPSLVKTFFYDSQYISYDSCLTNMFFTFFFFSGQSLTLVALAYDRFIAICLPLRYHAIISTSFMFATLSAIWIFNVVIIGTMVVSITRLSFCKTNEIKSFFCDHGPMYTIACNDNYINYIMAKVFTAIYLYAPFIAIVLSYLGILLTLSKVTTWESRLKALKTCVSHLLVVAIFFLPVLGTYLAAVTFSLHPNARIFNTSLARTIPPMLNPIIYVLNTKDFRAFIIKMFKTKT
>LOCXPOR4.134.HIT1.OR.2R.301.7tm_4.exons1.manual_scaffold_8.Channallabes_apus
IISEFVITGFDNFEKPIILGVIILSGYILVMLGNLTNIVFIVMDKRLHQPMYLFICNLAIVDILYCTCSCPTMIGNLLVGFKTISFVPCIIQMFVFGLGFVMEVFTISVMAFDRLLAITKPLHYHSILTNVRSVILTSLLWILGSVTIAVTDGIVFPLPFCYTTLKFIFCDYGSVVRATCVDPNPYFDLMGIFTFFMLFGTFSFICGSYIIIVIVVVKMTSKGSKKQMFNTCFSHLIVVLCYYGPTFIITSFTRTGILLTIEERHGFRIATIIGPSLVNPFIYSFRTKEIRNKILTTMSKV
>LOCXPOR4.135.HIT1.OR.2R.297.7tm_4.exons1.manual_scaffold_8.Channallabes_apus
TISEFVITGFDNFEKKKIIGIIILSVYILVMLGNLTNILLIVMDKRLHQPMYLFICNLAIVDMLYCTCSCPTMIGNLLVGFKTISFVPCIIQMFVFGLGFVMEVFTISVMAFDRLLAIIKPLHYHSVFTNARSVILTFLLWILGSATIAVVPGTALSLPFCYTTLKFIFCDYGSVVRATCVDPNPYFDLMAVLTFFLLFGTFSFICGSYIIIVIVVVKMTSKGSKKQVFNTCFSHLIVIVCYYGPTFLITILTRTGILLTLEERQGFRIATILGPSLINPVIYSFRTKEIRNKILRI
>LOCXPOR4.136.HIT1.OR.2R.301.7tm_4.exons1.manual_scaffold_8.Channallabes_apus
VINELVFTGFDDVETPLTVGVVILILYLLTIIANTANIVFIVTDKRLHQPMYLFICHLSIVDMVYCTSSCPTMIGILLVGYKTISYRPCMIQMFAFQFCGAMEIFAIAVMAIDRLVAISAPLRYSSLMTNFRCILITILFWLVGASVLSMLPASVGPLPVCYSTVKYIFCDYASVARVTCADPEPYFNNASILTSCIILVTFSLICLSYINIVVVVSRKTSNKDKKKAIHTCLSHGLVLVCYYVTNLTRILLTRVGVVLTLQERNGLMVGSIIVPSLMNPFIYCFRTKEIRSKLFKMFLKV
>LOCXPOR5.137.HIT1.OR.2R.301.7tm_4.exons1.manual_scaffold_8.Channallabes_apus
TAILTMESLSIPPSIGLSTFILGIITYCLILFFHSILLATIVVKRNLHKPMYILLFNLSICDVMGATGFYPQLVCSILSENRQISYPACVLQGIVLHIYGTGSLLILSVMSYDRYIAICKPLRYHSLMTRANLGKFVCMAWSIAFALIGALFVLTVSKEICRTNIVDTYCNNPSLMKLSCEDMSVVNYYGLLIIALIQGFSILVVSLTYFKILITCLSTKQAKSISKAMQTCGTHLVVFLTFEVNIFLLLVSHRLEAVSPHLRRAFGVALVIIPPIFNPLIYGLKTKEIRQAVFMFLHKKV
>LOCXPOR5.138.HIT1.OR.2R.301.7tm_4.exons1.manual_scaffold_8.Channallabes_apus
TAILTMESLSIPPSIGLSTFILGIITYCLILFFHSILLATIVVKRNLHKPMYILLFNLSICDVMGATGFYPQLVCSILSENRQISYPACVLQGIVLHIYGTGSLLILSVMSYDRYIAICKPLRYHSLMTRANLGKFVCMAWSIAFALIGALFVLTVSKEICRTNIVDTYCNNPSLMKLSCEDMSVVNYYGLLIIALIQGFSILVVSLTYFKILITCLSTKQAKSISKAMQTCGTHLVVFLTFEVNIFLLLVSHRLEAVSPHLRRAFGVALVIIPPIFNPLIYGLKTKEIRQAVFMFLHKKV
>LOCXPOR7.140.HIT1.OR.2R.300.7tm_4.exons1.manual_scaffold_8.Channallabes_apus
LTMESMDISPSSALPILILCISTYCLILFFQSILLVTIILKRDLHKPMYILLINLSICDITASTAFYPQLVTSILWRTREISYPACALQGILIHLCGVGSLLFLSVMAYDRYVAICKPLRYHSLMTQGTLVRLIFLGWSINFSIIGILFIFTLSKKICRTNIVDIYCNNPSLLKLSCDDTRVVNYYGLFTIVLIQGSSILIVSVTYIKILITCISTKQTQSISKAMQTCGTHLVVFLSFEVNTFLLLISHRFESVSPHLRKAFGVSVVIFPPILNPLIYGLKTREIQQAIFTFLQKKVSS
>LOCXPOR8.141.HIT1.OR.2R.302.7tm_4.exons1.manual_scaffold_8.Channallabes_apus
SLTILTMESLDIPPSSSFFIFVFGITTYCFILFFQSMVLVTIIVKRDLHKPMYILLFNLSMCDIMGATSFYPQLISSILSHSREISYPACALQGILVHLYGSGSLLILTVMAYDRYIAICKPLRYHNLMTQGILVKLIFMVWSINFSIVGCLFVLTISKEICRINIGDIYCNNPSLMKLSCEDTSAINYYGLFTIALVQGSSILIVSLTYIKILITCLSTKQTQSISKAIQTCGTHLVVFLSFEINTFLLLISHRLESVSPHLRRACGVSIVIFPPILNPLIYGLKTREIRQSVLKFLQRKI
>LOCXPOR9.142.HIT1.OR.2R.308.7tm_4.exons1.manual_scaffold_8.Channallabes_apus
NSACFMVTLTLESMDIPPSGGIAILFFGIIAYCLILLFQSMLLVTIVVKRDLHKPMYILLFNLFICDITGATAFYPQLICSILSQSREISYPACALQGFLIHMYGTGSPLFLTVMAVDRYIAICEPLRYHTMMRRVTLVKLIFMVWALSFAMVLCLFMLTTSKEICRTNIVDTFCNNPSLMKLSCEDTSVVNYYGLFTIALVQGSSIFIISLTYIKILITCFSTKQAKSISKAIHTCGTHLVVYLSFEVNVLCSLISHRFESASPHLRRIFAVSVVIFPPIINPLIYGLQTRQIRQTSLTFIQRKISS
>LOCXPOR10.143.HIT1.OR.2R.309.7tm_4.exons1.manual_scaffold_8.Channallabes_apus
HNNSARFMVILTLESLDLSLSGGIAILFFGIIEYCFILLFQSMLLVAIVVKRDLHKPMYILLFNLFICDITGATGFYPQLICSILFQSREISYPACALQGFLIHIYGNGSTIFLTVMAFDRYLAICKPLRYHTLMRGDTLMKLIFIVWTVNFATIGCLFMLTMSKEICRTNIVDTFCNLPSLMKLSCEDISVANYSGLLNMTLVHASSIFITSFTYIKILITCFSTKQEKSISKAIQTCGTHLVVYFTFEVNVLFALISHRFESASPYLRRAFAVSIVIFPPIFNPLIYGLNTQQIRRTIFTFTQRKIS
>LOCXPOR8.144.HIT1.OR.2R.299.7tm_4.exons1.manual_scaffold_8.Channallabes_apus
ITILTMESLDIPPFSAISIFIFGIITYCLILFFQSIILVTFIVKRDLHKPMYVLLFNLIVCDLMGTTGFYPQLVCTILSRSREISYLACAIQGILIHLYLCGSLLFLNAMAYDRYIAICKPLRYHNLMTRGTLVKLIFIAWFINFSIIGSVFALTLSKTICRTNIVDMYCNNPSLMKLSCEDTSVNNYYGLFTIALIQGSSILIVSLTYIKILITCLSTKQKKSISKAMQTCGTHLVVFLSFEVNTFLLLVSHRLESVSPHLRRAFGVSVVIFPPILNPLIYGLKTKEIRQTILSFIGR
>LOCXPOR8.146.HIT1.OR.2R.299.7tm_4.exons1.manual_scaffold_8.Channallabes_apus
MTILTMESFDIPQSTAIFIFIFAIITYCLILFFQSMILVIIIVKRDLHRPMYILLFNLISCDLMGAMSFYPQMLCTMMSQNREISYIACVAQGMLFHFYLCGSLLFLSVMAYDRYIAICKPLRYHNLMTLGILLKLIGMVWFVTFGMMGSLFVLTLSKTICRTNIVDTYCNNPSLMKLSCEDMTFVNYYGLFAIAVGQGFSITLVSLTYIKILITCLSTKQKKSISKAIQTCGTHLVVFLSFEINTFFLLISHRLESVSPHLRRAFGVSVVIFPLILNPLIYGMNTKEIRQTILTLIER
>LOCXPOR7.147.HIT1.OR.2R.296.7tm_4.exons1.manual_scaffold_8.Channallabes_apus
LTMESLDIPQSSAIFIFIFGIITYCLILFFQFIILVTIIVKRDLNKPMYILLINLFLCDLMAATGFYPQMLSTILSQNREISYIACVAQGMLIHFYLCGSLLFLSAMAYDRYIAICNPLRYHNLMTWGTVVKLILMAWFITFGLMGSVFALTLSKTICRTNIVDMYCNNPSLMKLSCEDTRVNNYYGLFTIAVVQGPSILLVSLTYIKILRTCLSTKQKKSISKAMQTCGTHLVVFLSFEVNTFLLLISHRLESVSPHLRRAFGVSVVIFPPILNPLIYGLKTKEIRQTIIILIER
>LOCXPOR8.148.HIT1.OR.2R.300.7tm_4.exons1.manual_scaffold_8.Channallabes_apus
MTMLTMESLDIPPSSAISILIFGIITYCLILAFQSIIIVTIVVKKDLHKPMYILLFNLFICDIMGATAFYPQMVCNILSQMREISYLACAFQGIIIHLYLCGSVLILNAMAYDRYIAICKPLRYHNLMTRGTLVKFICMVWFINFTLIGSVFALTLSKTICRTNIVDTYCNNLSLMKLICEDTRAINYYGLFTIALVQGSSILIMLTTYIKILLTCLSTKQTKSISKAMQTCGTHLVVYLSFLVNTLLLLVSHRLESVSPHLRRAFGVSVIIFPPIINPLIYGLKTKEIRQTIFTLIRRK
>LOCXPOR11.149.HIT1.OR.2R.285.7tm_1.exons1.manual_scaffold_9.Channallabes_apus
DGYITAVSKNVILVTLYFSINYINGTLVHTFVKHEIFNQNPRYILFIHMVVNDMIQLTIAVMLHLILYIFYTINVSFCCFLLIIAIIPTLNTPLNLAGMAIERYIAICNPLYHSHICTVQRTYMLISLIWFLGSIPILPDLFILVATEPLEFFYSNIICNRDTVFRHQYLVEKKIISHLVYLLFVWLILVYTYFRIIFAAKAAGSHAKKARNTIILHGLQLVLCMFTYIGPPLESFFSSLFPILTLELKYVNFLFVYVLPRFLSPVIYGWRDQMLSSYLKRDFLC
>LOCXPOR11.151.HIT1.OR.2R.299.7tm_1.exons1.manual_scaffold_9.Channallabes_apus
ISDNYQEAFAKNIVIVTLAIIIIFINGIFVVTFFCNPLLHSESRYILYINLVINDIFMICTSVTLYVLTYAWPYINVSVCCTLLAIGSATYMNTPLNLGGMAVERYIAICNPLHHTQICTVKRTYLLISLLWGIGAIPAIIDTIVLTTMKPSTFFHSLTLCQPIFVYNTAYYEQKTIVTQTIYMSFVWITLIYTYFKILFIAKVASSNHHQNSAKKARNTILLHGCQLLLSMMSYLTLVLNMLLIPFFPAHRTKITFFNYLLTNIIPRLLSSLIYGIRDQKFVRHMKSYFSCKIIFVRI
>LOCXPOR12.152.HIT1.OR.2R.299.7tm_1.exons1.manual_scaffold_9.Channallabes_apus
IPDNYQEAFAKNIVIVSLAIIIIFINGILVVTFFCNPVLHSESRYILYINLVINDIFMICISVTLYVLTYALPYINVSVCCTLLAIASTTYMNTSLNLGGMAVERYIAICNPLHHTQICTVKKTYLLISLLWGIGAIPAIIDTIIITAMQPRTFFHSLTFCQPIFVYNTVYYAQKTIITQTIYMSFVWITLIYTYFKVLCIAKVASSGHHQNSAKKARNTILLHGCQLLLSMMSYVTPVLDMLLIPFFPAHRTKITFFNYLLTNIIPRLLSPLIYGIRDQKFVRHMKGYLSCNIVLVKI
>LOCXPOR13.157.HIT1.OR.2R.311.7tm_1.exons1.manual_scaffold_9.Channallabes_apus
MNSSGTGVRKQDSFEESFSKMFVSVLLGFIIICINGSFVFTFFKSSVFYNNPRYILYIYLVVNDMIMVGASVALLVMAYTWRNVSISFCCVLVMTASATQKNTPLILSAMAVERYIAICKPLHHSQICTLHRTFILIILIWGIGLIPPLADLVISVILFPVFIFNTVTVCSSSYMYNTVYHEQRKQTTQVIYTSFVWIVLICTYCRVLIIARKMSSDKESTKKVKSTILLHGVQQLLCMLSFTPPVLDFVFLQIMPSQWTKISFYAYLITNLVPRLLSPLIYGIRDQTFAKHLKKIFSYRVFIAKVGSDKN
>LOCXPOR12.158.HIT1.OR.2R.286.7tm_1.exons1.manual_scaffold_9.Channallabes_apus
DPFENAFIKNFTSVVLGAIITYINAIFVYAFFKTQIFYADPRYILYIHLVINDIMMLFITVTLQVMSYTLPLVNVTVCCFLLLLASTTAGNTPLNLAGMALERYIAICKPLHHPQLCTVKRTYFCIGLIWLLTTGSVLTDIIISLLYQPISFFLTSTMCYLKNIFGSNEHLIKAILTQTVYLSTVWITLIFTYFKVLQAANATTTDQVMARKARKTILLHGIQLLLCMLAYVTPIINYFFLALFPKYKSTFMFITYIFFDIVPRLLSPLIYGVRDKKMFKYVSTYL
>LOCXPOR14.166.HIT1.OR.2R.309.7tm_4.exons1.manual_scaffold_11.Channallabes_apus
SNTTFIRPSMFYINGFYNIPHTKYYYVFLCTVYVVTVLGNSFIMCTIYLAHTLHTAKYIAVFNLALSDLGGSSSLIPKIIDTFLFDHQVISYEACLSNMFFVLFFMSLQSLTLLVMAYDRVVAICFPLRYNAIVTTEAMTLIIAIAWIISITTVAVLVALITRLSFCRSTVIDSYFCDHGPTYTLACNDKFINYVMVTLCFVVLVCVPISLIIVSYICIGIALLNISHGSERKKAMKTCTSHLFLVALFYIPFFVSNVTALTSSLKGNDRIIHSTLTQTIPPMLNPIIYTLKTEEIMHAVKGLYKRAKI
>LOCXPOR15.189.HIT1.OR.2R.309.7tm_4.exons1.manual_scaffold_11.Channallabes_apus
SNTTFIRPSTFFINGFYNIPHTKYYYVFLCTVYIVTVLGNSFIMCTIYLARTLHTAKYIAVFNLALSDLGGSSSLIPKIIDTFLFDHQVISYEACLSYMFFVLFFMCMQSLTLLVMAYDRVVAICFPLRYNAIVTKAAMTLIIGIAWIISITIIAVLAALITRLSFCRATVIDSYFCDHGPIYKLACNEKIINHIMAILCFVVLSCVPMVLIIVSYICIGIALLKISHGSQRKKALKTCTSHLFLVALTYIPFFVSNMLSFTSSLKINDRIINSTLTQIIPPMLNPIIYTLKTEEIMYALKGLYKRAKI
>LOCXPOR16.200.HIT1.OR.2R.309.7tm_4.exons1.manual_scaffold_11.Channallabes_apus
SNTTFIRPSTFFINGFYNIPHSKYYYVFLCTVYVVTVLGNYFIMCTIYLTRTLHTAKYIAVFNLALSDLGGSSSLIPKLIDIFLFDHQVISYEACLSYLFFVLFFMCLQSLTLLVMAYDRVVAICFPLRYNTIVTKAAMTLIIGIAWIISITIIGLLPALITRLSFCRSTVIESYFCDHGPIFMLACNDNLINQAMAKLCFAVLACLPMLLIIISYICIGIALLNISHGTERKKAMKTCTSHLFLVALFYIPFFVSNIVFFTSSLKVNDRIINSTLTQIIPSMLNPIIYTLKTEEVMYAVKGLYKRAKI
>LOCXPOR17.211.HIT1.OR.2R.314.7tm_4.exons1.manual_scaffold_11.Channallabes_apus
MMAAISANTTFIRPSTFHLNGLYNIPHTKYYYVFLCTVYAVTVLGNSFIMCTIYLARTLHTAKYIAVFNLALSDLGGSSSLIPKIIDTFLFDHQDISYEACLSNMFFVLFFMSLQSLTLLVMAYDRVVAICFPLRYNAIVTTEAMISIIASAWILAATLIAVLAAMFTRLSFCRSTNIDSYFCDHGPTYTLACNDKFINYVMGTLCFAALACLPMLLIIVSYICIGIALLNISHGSERKKAMKTCTSHLILVALFYIPFFVSNMVTFTSFLKANDRIINSTLTQTIPPMLNPIIYTLKTEEVLHAVKGLYKRVK
>LOCXPOR18.224.HIT1.OR.2R.309.7tm_4.exons1.manual_scaffold_17.Channallabes_apus
STNASFIHPSTFYITGLYNIQHAKYYYLFLCFVYIVTFLGNSFIMGTIYLARSLHTAKYIAVFNLALSDLCGSSALIPKILDMFLFENQRISYEACLSNMFFVYCFMTLQCLSLLALAYDRLIAICYPLRYHAIVTKAAMIFIIGVMWVLSVSVNAVLVALITRLSFCKSTTVYSYFCDHGPIYKLACNDNTINSVMGNICTATLLYFPLLLIIASYVSIGFAIRKIAQGVEQVKAMKTCTSHLILVAMFYLPIISVYTVALTTRIDTNIRIINTALTQTIPPMLNPIIYTLKTEEVMHAIKLLYKHAR
>LOCXPOR20.237.HIT1.OR.2R.282.7tm_1.exons1.manual_scaffold_22.Channallabes_apus
ILRVFLVVSTHSLFIYVNSMMLFTLHTKAIFRETPRYILFAHMLLNDTIHLVIALVLYLFSIFYIVVVRAACAFIVIVSTSTFVNAPLNLAVMSLERYTAICFPLRHSELATPVRAIVAVALVWVLGITDVLTDVCALFLLAEPSYYLSPSVCTIGQLMVVPWQQSRSVTFKVLLFVTVAIVLLFTYVAILRQARAASTDTSSAHKALRTVVLHALQLLLSLMSLLYESIDFLLAGLPLTVNAHLRFLNFYVVLVMPRCLSSMIYGLRDETFRPLFKQNFLY
>LOCXPOR20.248.HIT1.OR.2R.287.7tm_1.exons1.manual_scaffold_22.Channallabes_apus
FTGDRILRVFLVVSTQFLFIFVNSMMLLTLHTKAIFRETPRYILFAHMLLNDTIQLVIAMVLYLLSVFYIVVVRAACAFIVLLSASTFVNAPLNLAVMSLERYTAICFPLRHSELATPVRAIVAVVLVWVLGITDVLTDVCALFLLAEPSYYLSPSLCSIGQLMVVPWQQSRSVTFKVLLFVTVAIVLLYTYVAILWQARAASTDTSSAHKALRTVVLHALQLLLSLMSLLYESIDFLLARLPLTVNAHLRFLNYYLVLIIPRCLSSMIYGLRDKTFRTLFKQNFLY
>LOCXPOR28.128.HIT1.OR.2R.290.7tm_1.exons1.manual_scaffold_22.Channallabes_apus
VDMQTMSHALTGDKILRVFLVVSTQFLFIFVNSMMLFTLHTRAIFRETPRYILFAHMLLNDTIHLVIAMVLFLLSLFYIVVVRAACAFIVLLSASTFVNAPLNLAVMSLERYTAICFPLRHSELATPVRAIVAVALVWVLGITDVLTDVCALFLLAEPSYYLSPSVCTIGQLMVVPWQQSRNVTFKVLLFVMVAIVLLYTYVAILWQARAASTDTASAHKALRTVVLHALQLLLSLISLLYESIDFLLARFPLTVNVHLRFLNYYLVLVMPRCLSSMIYGLRDETFRTLF
>LOCXPOR20.139.HIT1.OR.2R.293.7tm_1.exons1.manual_scaffold_22.Channallabes_apus
EMQGKVFFSGERIFRLVLVLSTHFVFIYINILMLFTLRTKAIFRESPRYILFTHMLLNDTIHLVIASVLYIFNSAIITVVRAVCAFIVLLSASTFVNGPLNLTVMSLERYIAICFPLRHSELATPARVNAAVALVWVLGISDVLTDVCALFLLAEPSYYLSPSVCSMTQLMVAPWQQSRSMAFKILLFVTVAIVLLFTYVAILRQARAASSDTSAHKALRTVVLHVLQLGLSTMSFLFEYIVYLLGGLPFPLYIQLHFFIFFMVLVIPRCLSSLIYGLRDETFRPLFKQNFLH
>LOCXPOR19.150.HIT1.OR.2R.306.7tm_4.exons1.manual_scaffold_22.Channallabes_apus
NFTHNEFYLIAFISLKEYRGLLLIPFSIMFIFAVTTNVALVFVITQQRTLHSPMYVLICFIACVDICVPCCVVPRLLFSLASGINVWPRELCLIQMFIVHYACSFQSTILFGMAVDRYFAICMPLRYNDFMSFTNCMIATGIIVIRNTLIITAMVALVGTLRFCSSNVLYHVHCEHQLVVTLASPCEDTTKNYFAGLISFCVPTIDCVGIAFSYITIFFMIYRSAAGESRSKAISTCTTHLIVICITYFTSMVAFLAYRIQLGLTADLRVLTSLGYLLVPGICNPLIYGIRTKEIREQFIKILRLS
>LOCXPOR46.159.HIT1.OR.2R.298.7tm_4.exons1.manual_scaffold_22.Channallabes_apus
NTSYPIIFTLSGIRDLWPKYLFILIFLIIYLLIILLNLTLIFTIIIEKTLHEPMYLFLCNLCFNGLYGTTGFYPKLIYDLFSPVQVIPFVGCIAQAYVIYTSFMCEYTTLAIMAYDRYIAICRPLEYHNMMVTQLVAKAIVYSWLLPLFITVPFSVILNQLPMCGLEINRVYCYAWTMVRLACVPTTTLNVYGYFLICIFALHAAFVIVSYQRLIVACRQSNESRKRFMQTCVPHLVSLANFSITLLLDILFTRYESDSVPVGVRYFLQLEILIVPPLLNPLMYGLKLSEVRKRIFQM
>LOCXPOR46.160.HIT1.OR.2R.298.7tm_4.exons1.manual_scaffold_22.Channallabes_apus
NTSYPIIFTLSGIRDLWPKYLFILIFLVIYLLIILLNLTLIFTIIIEKTLHEPMYLFLCNLCFNGLYGTTGFYPKLIYDLFSPVQVIPFVGCIAQAYVIYTSFMCEYTTLAIMAYDRYIAICRPLEYHNMMVTQLVAKAIVYSWVLPLFISVPFSLILNQLPMCGLEINRVYCFAWTMVRLACVPTTTLNVYGYFLICIFFLHAVFVIVSYQRLIVACRQSNESRKKFMQTCVPHLVSLVNFTITLLCDIMFTRYESDSLPVGVRYFLQLEILIIPPLLNPLMYGLKLSEVRKRIFQM
>LOCXPOR46.161.HIT1.OR.2R.298.7tm_4.exons1.manual_scaffold_22.Channallabes_apus
NTSYPIIFTLSGIRDLWPKYLFILIFLVIYLLIILLNLTLIFTIIIEKTLHEPMYLFLCNLCFNGLYGTTGFYPKLIYDLFSPVQVIPFVGCIAQTYVIYTSFMCEYTTLAVMAYDRYIAICRPLEYHNMMVTQSVAKAIVYSWVLPLFISVPVCVILNQLPMCGLEINRVYCFAWTMVRLACVPSTTLNVYGYFLICIFFLHAVFVIVSYQRLIVACRQSNESRKKFMQTCVPHLVSLVNFTITLLCDIMFTRYESDSLPVGVRYFLQLEILIVPPLLNPLMYGLKLSEVRKRIFQM
>LOCXPOR46.162.HIT1.OR.2R.298.7tm_4.exons1.manual_scaffold_22.Channallabes_apus
NTSYPIIFTLSGIKDLWPKYIFILIFFLIYLLIILLNLTLIITIIIEKTLHEPMYLFLCNLCFNGLYGTAGFYPKVIYDLFSPVQVIPFVGCNAQAYVIYTSFMCEYTTLAVMAYDRYIAICRPLEYHNMMVTQLVAKAIVYSWVLPLFISVPYTVILSQLPMCGSDINRVYCFTWAMVKLACVPSTSLNVYGYFLLCIFALHAAFVIVSYQRLIVACRQSNESRKKFMQTCVPHLVSLVNFTITLLFDILFSRYGSEDFPVGVRYFLQLEILIVPPLLNTLMYGLKLSEVRKRIFQI
>LOCXPOR46.163.HIT1.OR.2R.298.7tm_4.exons1.manual_scaffold_22.Channallabes_apus
NTSYPVIFTLSGIKDLWPRYIFILIFLLIYLLIILLNLTLIITIIIEKTLHEPMYLFLCNLCFNGLYGTTGFYPKLIYDLFSPVQVMPFVGCIAQAYVIYTSFMCEYTTLAVMAYDRYIAICRPLEYHNIIITQKVAKAIVYSWVLPLFISLPFSVILKQLPMCGSEINRVYCYTWAMVKLACVPTTTLNVYGYFVICIFALHATFVIVSYQQLIVACRQSNESRKRFMQTCVPHLVSLISFTITLLFDTLFTRYGSDDFPVGVRYFLQFEILIVPPLLNPLMYGLKLSEVRKRIFQM
>LOCXPOR46.164.HIT1.OR.2R.298.7tm_4.exons1.manual_scaffold_22.Channallabes_apus
NTSYPVIFTLSGIKDLWPKYLFILIFLLIYLFIILLNLTLIITILIEKTLHEPMYLFLCNLCFNGLYGTTGFYPKFIHDLFSPVQVIPFVGCIAQAYVIYSSFMCEYTTLAIMAYDRYIAICRPLEYHNIMITQMVATAIVYSWVLPFFISLPFSVILNQLPMCGSEINRVYCYFWAMVRLSCVPTTTLNVYGNFVICVFALHAAFVIASYQRLIVACRQSNESRKRFMQTCVPHLVSLINFSITLLLDILLTRYESDSFPVGVHYFLQLEVLIVPPLLNPLMYGLKLSKVRKRIFQM
>LOCXPOR20.165.HIT1.OR.2R.322.7tm_1.exons1.manual_scaffold_22.Channallabes_apus
MATINITDAKLSFTYEQVYKVDFDATTLTKIVVAVLMSLFFVYINCTMLFALGSKALFHESPRYILFAHMLLNDSILLLVTTVMYAMSLALANIARALCFLLVFISTCTFQNAPLTLALMSLERYVAICFPLRHCTIATRKSTGIALGIVWFISSLEIMTDIMFDLITDPSQLLKITFCTREKLFVAKWQADKSQGFTILYFLSVTVIILFTYVSIMITARSISSNKESATKAHKTVLLHLIQLGLCLTSFLYATIEKTLYMMTGSNSSLFIHLRYLNFLIVLILPRCLSPLIYGLRDDAVRPLFKYYFCYRTYKIKPVVNV
>LOCXPOR21.167.HIT1.OR.2R.317.7tm_1.exons1.manual_scaffold_22.Channallabes_apus
ANESSGEILFLQQIFQVALSEGVIMKIILPIFLSSFFIYLNIIMVYTLWSKPVFKETPRYILFVHMLLNDSIQLLFSSLLLIFSLSLLKIVTAACALLVFVSGTTSCNAPLNLAVMSLERYMAICFPLKHVQIATQRRTYVAIGIIWFMSSVYFIIDIFYIIVIDSNYLTSQNICKRVTLFVTQWQNDVHHKLGIIFFVLVSMIILFTYISILITARSISCNKDSAIKAHKTVLLHLIQLGLCLTSFLYNIIEQAASMVGNSKLFADLLYLNYLFVLLLPRCLSPLIYGLRDDSLRPLFMYYFFCATGKHKPTVNVH
>LOCXPOR22.169.HIT1.OR.2R.306.7tm_1.exons1.manual_scaffold_22.Channallabes_apus
QQIFQVVLSDGAIIKIIFAMFLSIFFTSLNIIMVYTLWSKPVFKETPRYILFAHMLLNDSIQLLFTSMLLIISMSLLKLVTAACAFIVFVSVTTFRNAPLNLAVMSLERYVAICFPLKHVEITTQRRTHVAIGIIWLIGSINCVIDVFYIIVVDSNYFTLEVLCGRETLFVKQWQTDVYRGFNIIYFVSVSIIILFTYISILSTARSISCNKDSAIKAHKTVLLHLIQLGLCLTSYLYASIEQAASKVDNIKLYIDLRYMNYLFVLVLPRCLSPLIYGLRDDAVRPLFVYYFLCSTGKHKPTVNVH
>LOCXPOR23.170.HIT1.OR.2R.317.7tm_1.exons1.manual_scaffold_22.Channallabes_apus
NDSTPEGLLMYQQIFQITVLEGAISKAIFVMLMPLFFIYLNAIMVYTLWSKPVFKDTPRYILFNHMLINDSIQLLVTSLLYILGLAYLKVVVYACAFLVFFSSTTFRNGPLNLALMSLERYVATSFPLRHAEIATQRRTYIAIGIIWFMGLIHFTIDLLYVVVTDPKFLTSQIFCTRERTFIRQWQLDAFQGFNIFYFVSVSMIMLFTYVKILITTRSISFKKNSASKAHRTIGLHLIQLGLCLISFFFSLTERAAAMTGISSLFVDLRYLNYVFVVVLPRCLSPLIYGLRDEALRPLFIYYFCCATGKCRSSVNVH
>LOCXPOR23.171.HIT1.OR.2R.317.7tm_1.exons1.manual_scaffold_22.Channallabes_apus
NETTAGGLLIYQQIIQISVTEGTISKASFAILMSLFFIYLNAIMIYTLWSKPVFKDTPRYILFNHMLINDSVQLLVTSLLYILGLAYLKVVVYACAFLVFVSSTTFRNGPLNLALMSLERYVATSFPLRHAEIATQRRTYIAIGIIWFMGLMHFTIDLLYVVVTDPKFLTSQIFCTRERTFIRQWQLDAFQGFNIFYFVSVSMIMLFTYVKILITTRSISSKKDSASKAHRTIGLHAIQLSLCLISFFFSLTERAAAMTGSSSLFVDLRYLNYVFLVVLPRCLSPLIYGLRDEALRPLFVYYFCCATGKCKSSVNVH
>LOCXPOR25.172.HIT1.OR.2R.317.7tm_1.exons1.manual_scaffold_22.Channallabes_apus
NESNAENLLIYQQIFQVSLTEGPISKVIFAILMSLFFIYLNAIMVYTLWNKSVFKETPRYILFNYMLLNDSIQLFVTSFLYILGLAYLKIVMATCAFFVFFAETTFLNAPLNLAVMSLERYVAICFPLRHAEIATQKRTFIAIGVIWFMGSINLIIDLFYSVVLDPKLLTSQIFCTRERLFIKQWQVDLHQSFNIFLFVSVSMIILFTYVRILITTRSISSNKHSATKAHKTVLLHLIQLCLCLTSFLYGIIEQAAATTSSSRLFVELQYLNYLFVLILPRCLSPLIYGLRDDALRPLFIYYFHCATCKGRSIVNVH
>LOCXPOR26.173.HIT1.OR.2R.317.7tm_1.exons1.manual_scaffold_22.Channallabes_apus
NNESTVEGLFMHQQIIQITVTEGAIFKASFAMLLSLFFVYLNGIMIYTLWSKPDFKDTPRYILFNHMLINDSVQLLVASLLYAFGQAYLSVVMYACAFLVFVSSTTFRNAPLNLALMSLERYVAISFPLRHAEIATERRTYIAIGIIWFMGLMQFTIDLLYIVVTDPKFLTSQIFCTRERIFIGQWQLDVFQGFYIFYFVSVSIIILFTYVRILITTRSISSKKDRASKAHRTIGMHLIQLGLCLISFFCSPIERAAAMIGNNSVFMNLRYLNYVFLVVLPRCLSPLIYGLRDDAVRPLFVYYFCCATGKCKSSVNV
>LOCXPOR27.174.HIT1.OR.2R.306.7tm_1.exons1.manual_scaffold_22.Channallabes_apus
MSVTNASTAESLLIYQQIFNVALTEGSLTKVIFAILMLLFFIYLNAIMVYTLWSKPVFRETTRYILFNHMLMNDTIQLFVTSLLYIFVVAHFKVVMAACAFIVIVSGTTFRNAPLNLAVMSLERYVAICYPLRHAEIATQRKTYIAIGIIWFMGVTHYLIDFFYIVLMDPTFLTSQMFCTREKLFMKQWQIDLHQGVNIFFFLSVTVIILFTYVRILIITRSITSNKESSAKAHKTVLLHLIQLGLSLTSFLYSLIERAAAMAGSSSVFVDLRYLNYLFVLILPRCLSPLIYGLRDDAVRHLFTYY
>LOCXPOR28.175.HIT1.OR.2R.320.7tm_1.exons1.manual_scaffold_22.Channallabes_apus
MATTNDSTVQVLIIYQQVYQVALTERPISKVSVAVIMSMFFIYLNVIMIYTLRSKPVFRETPRYILFNHMLLNDTIQLFVTSLLYILGLVYVKVVMAACAFIVIVSGTTFRNAPLNLAVMSLERYVAICFPLRHAEIATQRKTYIAIGIIWFMSVMQYLIDLFYSVLMDPTFSTSQMFCTRERLFIKQWQIDLHQGVNIFFFLSVTVIIIFTYVSILVITRSITSNKGSAAKAHKTVLLHLIQLGLCLTSFFYSFIERAAAMADSSSLFLDLRYLNYLFVLILPRCLSPLIYGLRDDAVRHLFIYYFQCATRKRRFTANV
>LOCXPOR29.176.HIT1.OR.2R.321.7tm_1.exons1.manual_scaffold_22.Channallabes_apus
MAFSNDSTAEILFIHQQMFRVALTEGPISKVSVAIIMSLFFLYLNAIMIYTVWSKPIFKVTPRYILFTHMLLNDSMQLIVTSMLYIFSMLVFKLVTVACAFLVFVSTTTFNNAPLNLAVMSLERYVAICFPLRHAEIATQKRTHFAIAVIWFIGSINFIIDLLYGIVMDSNFLSSQIFCTRERFFKKPWQVNVLHGFNIFYFVSVTTIILFTYINILITARSVTSDKDSASKAHRTVLLHLIQLGLCLMSFLYIIIEQAAAMASSSSLFMDLRYLNYLFVLILPRCLSPLIYGLRDNAVWPLFMYYFRCARGTRKSIVNVH
>LOCXPOR30.178.HIT1.OR.2R.304.7tm_4.exons1.manual_scaffold_22.Channallabes_apus
MENGSYRFEILRIEGLRITRYSSYPVFALLFMIYLFIMVSNIGIVIMIAMDKALHKPMYLLFCNLPLSDAISATVVLPRLLKDIVAESDRYISFVACVIQAFGVHSLGTSAHTIIIIMAFDRYVAICHPLRYHAIMNNMMVIRLSVIAWIIATVPVGGLLALTARLSHCTSVISNPFCDNASLFKLSCENLLLNQIVGLSTAVMLWTMSISCIAVTYLKIAHVCLKNKNSMLKGKAIKTCSTHLIVYLILLGCDCSVIILHRFSAYEELRNVANVLFYAIPSSLNPVVYGLQTKEIRQWLKQIF
>LOCXPOR31.180.HIT1.OR.2R.303.7tm_4.exons1.manual_scaffold_22.Channallabes_apus
SYRYEILRIEGLRITRYSVYPVFASLFLIYLFIMVSNIVIVIMIAMDKALHKPMYFLFCNLSLSDAISATVVLPRLLKDIVAESDRYISFVACVIQAFSVHSLSSSAHTILIIMTFDRYVAICDPLRYHTIMNNMMVISVSVIAWITATVPVRAYFVPTLRLSHCTSVISNPYCDNPSLFKLSCENLSLNQIVGLITSIMFWMTSVSCIAVTYLKIAHVCLKNKNSMLKGKAIKTCSTHLIVYLILLGCGCTIIIFHRFSAYEELRNVASVLFSVIPSSLNPVVYGLQTKEIRQGLKQIFLRR
>LOCXPOR32.181.HIT1.OR.2R.307.7tm_4.exons1.manual_scaffold_22.Channallabes_apus
NGSYRYEILRIEGLRITRYSSYPVFALLFMIYLFIMVSNIGIVIMIAMDKALHKPMYFLFCNLSLSDAISATVVLPRLLKDIVAESDRYISFVVCVIQAFSVHSLGTSAHTILIIMAFDRYVAICDPLRYHTIMNNIMVVRLSVIAWITAITPVVALLALTARLSHCTSVISNPYCDNPSLFKLSCENLLLNQIVGLFSSVMYVMISISCIAVTYLKIAHVCLKSKNSMLKSKAIKTCSTHLIVYLILLGCGCTVIILHRFSAYEELRNVASVLLYVIPSSLNPVVYGLQTKEIRQGLKQIFLRRKV
>LOCXPOR33.182.HIT1.OR.2R.304.7tm_4.exons1.manual_scaffold_22.Channallabes_apus
MENGSYRFEILRVEGLWITYYSSYPVFALLFMIYLFIMVSNIGFVIMIAMDKALHKPMYFLFCNLPLSDAISATVVLPRLLKDIVAESDRYISFVACVLQAFGVHSLSTSAHTIIIIMAFDRYVAICHPLRYHTIMNNMMVIRLSVIAWIIATVPVGGLLALTARLSHCTSVISNPFCDNASLFKLSCENLLLNQIVGLFTSVMLWTMSISCIAVTYLKIAHVCLKNKNSMLKGKAIKTCSTHLIVYLILLGCGCTVIILHRFSAYEELRNVASVLFYVIPSSLNPVVYGLQTKEIRQGLKQIF
>LOCXPOR34.185.HIT1.OR.2R.300.7tm_1.exons1.manual_scaffold_23.Channallabes_apus
SSNATSYLLSDVSRHLFEKFLLLQILVVIFLYINCLMIFTFLKKDVFREETRYILFAQTLIVDTAFIFESYVLAVGSFFQYPVNMAICTLSFLTQNFFTCCTPLTLVAMCLERYVAICMPLRHADISTSRTRLYGLVIIWSISSIIPMFSFIGFWASAPPDALFSSAVCNAETVLIKDWQGHGRAVMYIILFLFMVIIIVFTYIKIMTAARAASSEKKKSTNKSLRTVLLHGVQLFLCMVQFFNPYIEMAFWKVEEITLRNVRYSNFIVFLFAPRSLSPLVYGVRDENFFIVLKHCALCG
>LOCXPOR34.186.HIT1.OR.2R.300.7tm_1.exons1.manual_scaffold_23.Channallabes_apus
SINVTSYFLSDVSRHLFEKFLLLQILVVIFLYINCLMIFTFLKKDVFREETRYILFAQTLIVDTAFIFESNLLAVGNYFQYPINMAICTLSLFTQNFFTCCTPLTLVAMCLERYVAICMPLRHADISTSRTRLHGLVIIWSISSIIPIFSFIGYWAAAPSYALFSSAVCNTETVLTKDWLAHGRAVMYVILFLFMVIIIVFTYIKIMTAAKAASSEKKKSTNKSLRTVLLHGVQLFLCMMQFFNPYIEMAYWKVEEITLRNVRYSNFIVFLFAPRSLSPLVYGVRDEKFFIVLKHCALCG
>LOCXPOR35.187.HIT1.OR.2R.300.7tm_1.exons1.manual_scaffold_23.Channallabes_apus
NGNASSNLLSDVTRHLFEKFLLLQILVVIFLYVNCLMILTIMKKEAFRNETRYILFAQTLFVDTAFIFQANLLVIDVTFQYPVNIFICSLFLVFQNVLICCTPLTLVAMCLERYVAICMPLRHAEISTHRTRLYGIFIIWSISSIIPAFVFIGYWAAAPPSAFFSSAVCSAETMITKDWQGHGRAVMYVFLFLFMVIITIFTYIRIMIAARAASSEKKKSTNKSLRTVLLHGVQLFLCMMQLFNPYIEMAYWKVEELTFRNVRYSNFIVFLFAPRSLSPLVYGVRDEKFCIVLKHYALCG
>LOCXPOR35.188.HIT1.OR.2R.300.7tm_1.exons1.manual_scaffold_23.Channallabes_apus
NGNSTSNLLSDVTRHLFEKFLLLQILVVIFLYVNCLMILTIMKKEEFRNETRYILFAQTLFVDTAFIFQVNLLVVDATFQYPVNIFICSLFLLFQNVLICCTPLTLVAMCLERYVAICMPLRHAEISTHRTRLYGLFIIWSISSIIPTFVFIGYWAAAPPAAFFSSAVCSAETMITKDWQGHGRAVMYVFLFLFMVIITIFTYIRIMIAARAASSEKKKSTNKSLRTVLLHGVQLFLCMMQLFNPYIEMTYWKVEELTFRNVRYSNFIVFLFAPRSLSPLVYGVRDEKFCIVLKHYVLCG
>LOCXPOR35.190.HIT1.OR.2R.299.7tm_1.exons1.manual_scaffold_23.Channallabes_apus
NGNATSNLSDVTRHLFEKFLLLQILVVIFLYVNCLMILTFIKKEAFRDETRYILFAQTLFVDTAFILQAYLLAVDSYFQYPVNIFICSLCSLLQNFLTCCTPLTLVAMCLERYVAICMPLRHAEISTGRTRLYGLFIIWSISSIIPAFVFIGYWTAAPPAALFSSAVCSAETTLTKDWQGHGRAALCVALFLFMVIITIFTYIKIMIAASAASSEKKKSTNKSLRTVLFHGVQLFLCMMQLFNPYIEMAYWKVEELTFRNVRYSNFIVFLFVPRSLSPLVYGVRDEKFCIVLKHYALCG
>LOCXPOR36.191.HIT1.OR.2R.296.7tm_1.exons1.manual_scaffold_23.Channallabes_apus
SSNILFNTLNNLYEKVLLLEILVGIFLYINCLMIFTFLKKEVFREETRYILFAQTLFVDTAFILLSGLLTIGIYFQYHMNMIICTVGILIQSVFSSCTPLTLVAMCLERYVAICMPLRHADISTSRTRLYGLFIIWSGSSVIPIFSFIIYWVAAPPDSMFTYAVCKADIMLVKEWQTQSRAAIYVILFIFMIIIIVFIYIKIMIAARAASSEKKKSAIKSLRTVLLHSVQLFLCMMQFFNPYIEMAYWKVEEITLRNIRYYNFIVFLFLPRSLSPLIYGVRDEFFFIVLKHYALCG
>LOCXPOR36.192.HIT1.OR.2R.301.7tm_1.exons1.manual_scaffold_23.Channallabes_apus
MNRNISTNLSFDFSKPLTEKLLLLQILVGSFLYINCLMIFTFLKKSVFREETRYILFAQTLFVDTAFILVVDLLSVGTFLQYPVNMVICSLSFLIQNFFTCCTPLTLVAMCLERYVAICMPLRHADISTTKIRLYGLVIIWSISSIIPAFSFIGYWATAPPVTLYSYEVCNAEVVLVKEWQAHGRAAIYVILFIVMVSVIVFTYIKILIAARAAASEKRKSTNKSLRTVLLHGAQLFLCMMQFFNPYIEMSYWNVGEMILRNIKYSNLIVFLFVPRSLSPLIYGLRDEKFYYVLRHYALCG
>LOCXPOR36.195.HIT1.OR.2R.295.7tm_1.exons1.manual_scaffold_23.Channallabes_apus
SNNLLINFSRPLSDKILLLQVLVGVFLYINCLMIFTFLKKEFFREETRYILFAQTLFVDSALMLLTDLLSVGTYFQYSMHIIPCSIICTIVTFLACCTPLTLVAMCLERYVAICMPLRHADISTSRTRLYGLLIIWCISSIIPVFNFIGYWVVVPPAAQYTYAVCTAELMLGEAWQAHGRAVIFIILFLVLVITIVFTYIKIMMAAKAASSEKWKSTNKSLQTVLLHAFQLFLCIMQFLNPYIEMAYWKAEEITLRNIKYSMFIVFMIAPRCLSPLIYGLRDKNYFHVLRHYAVC
>LOCXPOR37.196.HIT1.OR.2R.310.7tm_1.exons1.manual_scaffold_23.Channallabes_apus
MCTEECNSSHQLQLVHSSSIRLNVSIPITQIFVWPLIYINILMLFTFYRKQAFTTETRYILFAHTLFVDLIFLMLTDFIIIISYSYVLMPMAFCIPFCMLMETLTTCTPLTITVMCVERYVAICMPLRHSSISTVSRTFTAIFIIWIISFLRPLVDLCILVTTASKEYLSQFTFCYYEIMMPENWHRFMRGVLYILNFIIVLLVELFCYVMIVISAKAASIDKKSTVKGLRTISLHMLQLTLCTVEIICPYIESLIMKLDIQLYLSVRFSNFIIFNLIARAVSTLVYGLKDERFYSALLFYIRCRQGNVS
>LOCXPOR38.197.HIT1.OR.2R.301.7tm_1.exons1.manual_scaffold_23.Channallabes_apus
MQNLTGFPSNYTSSNTTSIILKVCVVIPLFSIFLYCILLMLHTFASHRQFFDSSRYILFAYMLVNDTLQLLSSVLLFLFMMGNVKFAIIYCAPLLFVSVATFQNGPLILAVMSLERYVAIFYPLCRPISWRPERIWVIALSLWVISCIPPTVDFILMRPNVDWNVFITSVACKSTVLNGLPNQTLFKVVVNILFFAAVAIIILFTYIRILLETQKMRQDSASVTKALHTVFLHGLQLLLSVMVFTFPITENLIVLNIRWMQEDIQFFNYFCFVLLPRFLSPLIYGLRDESLRNYLKKAMPC
>LOCXPOR39.198.HIT1.OR.2R.301.7tm_1.exons1.manual_scaffold_23.Channallabes_apus
MQNFTKFPSNATSSNTTSTILKVCVVIPLFSVFLYCILLMLHTFASHRQFFDSSRYILFAYMLVNDTLQLLSSVLLFLFVMGNVKFAIIYCAPLLFVSVATFQNGPLILAAMSLERYVAIFYPLRQPMSWRPERIWVIGLSLWVISCIPPTVDFILMRPNVDWDVFITPLVCKPTVLNGLPIQTLLKVAVNILFFAAVAIIILFTYIRILLETQKMRQDRASVTKALHTVLLHGLQLLLSVMVFTFPITENLIVLNVRWMQEDIQFFNYFCFVLLPRFLSPLIYGLRDESLRSYMKKAMPC
>LOCXPOR40.199.HIT1.OR.2R.326.7tm_4.exons1.manual_scaffold_23.Channallabes_apus
MTQEFQGPNFTHTNFIFVGFPEMFGYRYLLFLPFVLMYILVLVGNFLLLFVIKNTRVLHSPMYILVSALAVVDIIVPTAIVPAVLLSFLFNLNKITLVGCLMQMFIIHFFSSVESTILLAMALDRFVAICNPLRYTAIMNSSMFVKLLLFTLIRSGTIMSTLVGLAASLSFCGSNIIHHCYCDHMALVSLACSSIAKNAAVGIAVIICFVGIDISVIFVSYMKILYVVLRTAASEQRSKAIHTCSTHLIVMMCFYLIGSVTFLSRNLHISIPVDVNTFLGVAYILFPACTNPIIYGVRTKEIRNALLKMFKIHLNRIFTVKVSTVK
>LOCXPOR41.202.HIT1.OR.2R.306.7tm_4.exons1.manual_scaffold_23.Channallabes_apus
SFTTFTLTGFHDLGEWGPILSIPYLLMFLLSSTLNLILIYLIISQRSLHTPMCILIGFMAVVDLSVPIFFIPHILLNLFFNWNGILLVGCLVQMFCVHCLGTFRCTILLWMALDRFFAISKPLYYHKYMAMTNFLKFIIFPAIRNVFLITTMVSWAGKLSFCATNEIDHCFCEHMALVQLACGDITINNILGLLVIFLTMTTDFILIIISYIVILSSILRGGTRSLKAFNTCITHIIVMTVSLTFALIAFMSYRIRNNFAPSSRIFLSTMYLIFPSCFNPIVYGVRIKEIREQILKLFNHFKVFPK
>LOCXPOR41.203.HIT1.OR.2R.303.7tm_4.exons1.manual_scaffold_23.Channallabes_apus
SLNFFKLKCFHGLEEWRHVLFIPYFLMFLLSVFGNSILLYLIISKRALHSPMFVLIGLMAAVDLCSPILFVPHMLFSFVFDWNGISLFGCLIQMFCIHYSGTFQSTLLLAMALDRYFAICRPLFYHKYMEICNFLKVISIPLIRNGVLITTVVCLAARLPYCAENVIDHCFCEHMALVQLACGDISMNNFLGLLTAFLIPASDFVFIVVSYIIIFISVLKSGKAHLKALNTCITHIIVITFTLFFALISFMLYRVKNDFSPSSRVFFSTMYLLFPSCFNPIIYGLRTKEIRQQLVKLIKYTHV
>LOCXPOR41.204.HIT1.OR.2R.304.7tm_4.exons1.manual_scaffold_23.Channallabes_apus
SFTTFRLTGFHDLGEWKPILTIPYFLMFTFSSTVNLTLIYLIVSQRALHSPMCVLIGLMAVVDLSLPLFCIPNMLLDFLFNWKEISLVGCLVQMFFIHCVATFHSTILVWMALDRFFAICKPLYYQKYMTMTNFQKFIIFPVIRNVFLITTMVSWAGKLTFCATNEIDHCFCEHMALVQLACGDTSVNNILGLLGIFLTITADCIFVTISYIVILSSVLRAGKTCLKAFNTCITHIIVMTVSLTFALIAFMSYRIRNNFSPSSRVFLSTMYLLFPSCFNPIIYGIRTKEIREQFLRWIDHFEVF
>LOCXPOR41.205.HIT1.OR.2R.306.7tm_4.exons1.manual_scaffold_23.Channallabes_apus
SFTTFTLTGFHDFGEWRPILSIPYLLMFLLSCSLNLTLIYLIISQRGLHTPMCILIGLMAAVDLSLPIFCVPNMLLSFVFNWKGISLVGCLIQMFCIYFVGTFQSTVLLWMALDRFFAICRPLYYHKYMGMHNFLKFIIFPVIRNLFFISIMVSWAGKLTFCATNEIDHCFCEHMALVQLACGDISINNALGLLAVFLTITADFIFITISYIAILSSVLRSGKACLKAIHTCITHIIVMTVSLTFALIAFMSYRIKNNFSPSSRVFLSTMYLLFPSCFNPIIYGVRTKEIREHFLKFINHLKVFPK
>LOCXPOR41.206.HIT1.OR.2R.306.7tm_4.exons1.manual_scaffold_23.Channallabes_apus
SFTTFTLTGFHDLGEWGPFLSIPYLLMFLLSSTSNLIIIYIIISQRALHNPMCILIGLRAVVDLTLPIFFIPNMLLNLFFNWKGISLVGCLVQMFCIHCVGTFQCTILLWMAVDRFFAICKPLNYHKYMAITNFLKYIIFPVIRNVFLITTMVSWAGKLTFCAINEIDHCFCEHMALVQLACGDITINNILGLLVIFLTMTADFIFITISYIIILFSVLRSGRTRLKAFNTCITHIIVMTVSLTFALVAFMSYRIRNNFSPSSRVFLSTMYLLFPSCFNPIIYGVRTKEIRQQFLKLINHFKVFPK
>LOCXPOR42.207.HIT1.OR.2R.302.7tm_4.exons1.manual_scaffold_23.Channallabes_apus
MVNSTRFTTILLTGYLDVGQNTYIYFVLLIVLYITIILANSLLISVICVERSLHEPMYTFLCCLSLNELYGSSAFFPFILTNILTASHEVKIASCYGQIFCLYTYVSVEFGSLAVMAYDRYMAICYPLLYSSIMTCNKVCILIVLIWVLSFLKFMINIFLSLQLELCGNVIEKVWCDNYLLVKLACSDTNVNNIYGIIGGIITIILPLLLILYSYIKILRECLISSVETPKKSMSTCAPHLVSLLNFSLGCSFELFSSRFDKIHMPPLLRVIISVYFIICPPLLNPIMYGMRLSKIKAAFQK
>LOCXPOR59.208.HIT1.OR.2R.283.7tm_4.exons1.manual_scaffold_23.Channallabes_apus
NLGYFRYIYFIIACLLYCTILFFNVVIIFVIFVESPLHHPMYILIACLSINSLYGTAGFFPRLLTDLLLFSHSITRSDCHVQTFVIYTYASYEFTILTLMAYDRFVAISKPLQYHTIMTPKVLTVMLAISGLYPMLSIGFGIIFTARLRLCGNDLRKLYCNNWIIAKLSCENATFENIYGFAVLVTTVLIPFIFILYSYIKILMVCQKCSKELKTKAYHTCLPHLVTFVNYSITIFCEMTFTRFENLPPVIAIILSLEFLIIPPLLNPVVYGLNFPEIRRKIQ
>LOCXPOR43.209.HIT1.OR.2R.305.7tm_4.exons1.manual_scaffold_23.Channallabes_apus
MENISTMLMFTLSGLDGNMEKRYMFFSLAALAYNFILVCDITIIFCIASSKQLHEPMYIFLCNLCINALFGTSGFYPKLMYDLLSNIHSISYAGCLIQIFVIYSSALCDYSTLTVMAYDRYVAICRPLTYHAEMTNHKIVKCIIFCWLAPFFSMAVLVLLTSRLTLCGSNIEKLYCENWAVVKLACSSTTVNNTTGYIIIIMYFGHAVLIVSSYIQLIEKCKNSQEGKNKFMQTCMPHLLALFNVTIALLFDVLYSRYGSTTFPQGLRMFFALDFLIMPPILNPIIYGLKLTKIRKQIIRIVFSR
>LOCXPOR44.210.HIT1.OR.2R.312.7tm_4.exons1.manual_scaffold_23.Channallabes_apus
QSRTDNVTNILVFSLSGLNVTLENRYVYFLLTTVVYHVILLCNIVVIVCIVINKQLHEPMYIFLCNLCINALYGTTGFYPKFMYDLLTQFQEISYAGCLIQVFVIYSSALCDVSTLTVMAYDRYMAICKPLEYHSEMNYQKVVKCIIFCWLPPIICMAIVVLLTARLTLCGSNIEKMYCETWAVVKLACSSTIVNNVIGYIIITVYFGHAVLIVYSYIHLIRSFTKSNENKYRFMQTCVPHLLALFNIAVALLFDVFYSRYGYTAIPQSLRNFMALDFLLVPPVLNPLIYGLKLAKIRKQLIRMIFRFNIVI
>LOCXPOR45.212.HIT1.OR.2R.313.7tm_4.exons1.manual_scaffold_23.Channallabes_apus
VNMLNFNITLFVVAYGPSGALSYSVFFVSLLTYLATLFANVLLMLLIYLDTSLHKPMYIFLFNLALNGLIGSSAVLPNIMNHLLDNMKLISFENCLFQIFCVNIYGACAYLILMLMAYDRYVAICKPLQYHNIMTATKVRSLLGVAYIFPICFIGTQIHLTSRMPLCRYTISKLFCDNLAVVNLSCVKSVFADLYGMVLVVIFVVFPLLFVVMSYVKILLVSLKTSGNAKKKALKTCLPHLITFINFSSATLFSVIYNRLNDYLQKDLNVFISVHFILIPPLLHPIIYGMKTEQINQSFKKLLHKRFHRIGLH
>LOCXPOR46.213.HIT1.OR.2R.303.7tm_4.exons1.manual_scaffold_23.Channallabes_apus
QMENVSNNLVFTLSGLNMTMEDRYVFFSLTAVVYQFILLCNISIIFCITSDKQLHEPMYIFLCNLCINTLYGTSAFYPKFMYDLLAPSHAISYAGCLTQVFAIYSSALCDYSTLTVMAYDRYVAICKPLEYHSEMTNQKIVKCIIFCWLPPFICMSVVVLLASRLTLCGSTIEKLYCETWAVAKLACSSTTVNNVIGYIVILTYFGHAVLITFSYVHLIKNCRKSKESRYKFMQTCVPHLVALLNITIALLFDVFYSRYGSNSFPQALRNFLVLDMLFIPPILNPLIYGLKLTKIRKHVMRLF
>LOCXPOR47.215.HIT1.OR.2R.307.7tm_4.exons3.manual_scaffold_23.Channallabes_apus
NSSGEFMFVLHGLNDTKINKQIYFAFGFIVYSITLFINMILAITVIFDKTLHEPMYIFLCNLFFNGIIGASAFYPKILADLLSKYNFAPRSGCLSQVSIIYSYLFCEYTCLTIMSYDRYIFICRPLEYHSIMTLQKVLQLLIFTWLCSLLESTVGILFTSQLHLCGNVIDKIYCSNWEVVKLSCTDVTVNNVYGYFLLFSHVSQAIFIIASYICIIRASLRSKAKWAKFMQTCLPHLIALINFNIALLFDVMYARYGKSQEFQALRNLLGIEFLVVPPLLNPVIYGFKLTQIRQGLLKLYWHRCKAL
>LOCXPOR47.216.HIT1.OR.2R.298.7tm_4.exons1.manual_scaffold_23.Channallabes_apus
NTSGEFTFVLYGLNDSRTNRYIYFLFGLLIYIITLFINMTLIITIILNKTLHEPMYLLICNLYVNGICGASAFYPKILADLLSDYQIISYKGCMSQMYIIYTYAFCEFTCLTIMAYDRYVAICKPLEYHCIITQQKVMKLLVFTWLFSLLETSVGTALIARLPLCGNIIDKLYCFSWGVVKLSCTDITLNNLYGYVLIVSHFSQSISIIVSYVHIIRASLHSRTQWFKFMETCLPHLIALVNFTISLLFDGLCARYCQGQQALSNILGMMFLVVPPLLNPIIYGMKQTQIRHTLVKMY
>LOCXPOR47.217.HIT1.OR.2R.298.7tm_4.exons1.manual_scaffold_23.Channallabes_apus
NTSGEFTFVLYGLNDSRTNRYIYFLFGLFIYIITLLINMTLIITIILDKTLHEPMYLLICNLYVNGICGASAFYPKILADLLSDYQIISYKGCMSQIYIIYAYAFCEFTCLTIMAYDRYVAICKPLEYHCIITQQKVMKLLVFTWLFSLLETSVGTALTARLPLCGNNIDKLYCFNWGVVKLSCTDITLNNLYGYVLIVTHVSQSIFIIVSYVHIIRASLHSRTQWFKFMQTCLPHLIALVNFTISLLFDALCARYCQGQQALSNILGMMFLVVPPLLNPIIYGMKQTQIRHTLVKMY
>LOCXPOR48.218.HIT1.OR.2R.301.7tm_4.exons1.manual_scaffold_23.Channallabes_apus
TFNLQIARFDVSPEAVYPVFIAGSLCYLCAVFFNVTILALIVTQQSLHKPMFYILFSLPLADLVGITCALPRVLVDILTEKNMVYYPTCVLQGFLLHLYGGGVLFILAAMSFDRYIAICKPLRYNSIMGPYMVGGVIVLAWGLDIAMVVVLFALQARFSKCKTFISNVYCDNISLLQLSCGGDFIVNNIYGLTITGVMQGISVTVQLFSYVQILKVCIPHTQTDARSKAVNTCLAQLITFGLHEIVSNITILSYRFQNVPSNTQKVCGMLTFTVLPVLNPIIYGIKTRDIRKAFFTLMNKK
>LOCXPOR49.219.HIT1.OR.2R.299.7tm_4.exons1.manual_scaffold_23.Channallabes_apus
STLLTLESLDISPSYILPAFMFGTLTYCTIMFFNITLLLTIALNQKLHKPMYILLFNMPINDMVGASALLPHMMSTLLSQNRLITYSACCLQAFFIHLYGSGTLLILGAMAYDRYIAICRPLKYNTVMSPNKLLKIILTVWTTDVATVGSIVALNYRQEICTTRIVDSFCNNPSLMKLICGDTRLNNYYVLSVSVLLSCSALFIMFFTYIHILITCVSKRQSDAKRKAIQTCGTHLVVYLCLVFSSLFALISHRFDNVPKYLRGVFGASVMIFPPFINPLIYGLRTKEIQQNIHTFFRK
>LOCXPOR50.221.HIT1.OR.2R.316.7tm_4.exons1.manual_scaffold_23.Channallabes_apus
MEQQLSNNTFSFSLQIARFDVPPQAIYPVFIIGALIYSFAVFCNVTILAMIVTQQNLHKPMFYIFFSLPLADIIAITSALPRVLIDIVTQTNMVYYPTCVLQGFLLHSYGDSVLFNLAAMSFDRYIAICKPLRYNSIMSPYVVCGLIILAWGFDLSMIVVLFALQARFPKCKTFIFNVYCSNSALLQLSCGGDLTVNNVYGLVVTGLMQGISVSIQLFSYFQILKTCLFHIHIEARSKAVNTCLAQIITFVLYEIVSTFTILSYRFQNIPPSAQHICGLMIFTILPVVNPIIYGMKTRDIRNTFIIVLKKRKVAFG
>LOCXPOR51.223.HIT1.OR.2R.299.7tm_4.exons1.manual_scaffold_23.Channallabes_apus
STLTLQGFNLPAESIVPAFVFATVGYLTILICNLVLLFTIILNKSLHQPMYILLLNLPINDLIGSTALFPQIIKELVLDTRTIEFSTCVAQAFFIHIYATGAVFILTVMAYDRYVAICCPMRYNTIMSNIHIVRLISLVWLSNILIITVLFILLLRLPRCRSFVTHTYCDNPSLLQLVCLNTTINNIYGLMTVAVSQVITVGLIAFTYIRILIACFKNKGSDTRSKALQTCATHLIVFLLFECLGLFTIISYRLTDISPHLRKFSGVAAMILPPTLNPIIYGLRTKEIRIRALKFLQKR
>LOCXPOR52.226.HIT1.OR.2R.299.7tm_4.exons1.manual_scaffold_23.Channallabes_apus
STLTLQGFNLPAESIVPAFVFATVGYLTILICNLVLLFTIILNKSLHQPMYILLLNLPINDLIGSTALFPQIIKELVLDTRTIEFSTCVAQAFFIHIYATGALFILTVMAYDRYVAICCPMRYNTIMSNIHIVRLISLVWLSNILIITVLFILLLRLPRCRSFVTHTYCDNPSLLQLVCLNTTINNIYGLMTVAVSEVITVGLIAFTYIRILIACFKNKGSDTRSKALQTCATHLIVFLLFECLGLFTVISYRLTDISPHLRKFSGVAAMILPPTLNPIIYGLRTKEIRIRALKFLQKR
>LOCXPOR53.227.HIT1.OR.2R.320.7tm_4.exons1.manual_scaffold_23.Channallabes_apus
MNLSFNSSSGMDRFANGFYLVAFNSLAYKNYLILALGIIYLITLLCNFTLLAIILMNSSLQNSKFFAVCNLAVVDISINSVIIPQMVPVFVFNLNYISFEACFSQMFFMHFFGDMESFSLALLAYDRLIAICFPLRYCTINSNERMVLIIAGLWLLVFFIEIYPIVLASGLSYCRARVVPSCCCEHGQVYKLACGDISYNRNLVTIKTLIVLLGPLIFIILSYIIVVVAVFRIASSSQCWKALNTCLTHMVLVLIYYMPVIWAYILGNLRLVQSVDIFSAVLTVTSTLPAMLNPIIYSLKTEELQEKLLKFFKPQKVSPQ
>LOCXPOR54.228.HIT1.OR.2R.316.7tm_4.exons1.manual_scaffold_23.Channallabes_apus
MSGLNSSLLQNVSFVRPEYFFISGFSGIPFSQYYFVFLMFVYIMSLCGNSIVLYMIIIDKSLHIPKYIGIFNLALSEFGEANALIPFLVKLFLFNSQYISYEACLTNMFLTYFFAGAQYLTLVVMAYDRFIAICSPLRYHAIVNNSFMIAILITIWIFNVIFFAIMVGLITPLSFCKTVEVNSFFCDHGPVYTLACNDNSINVLMGNVSIVVYLYLPLTAIILSYVGILLALTKITTWEGRLKAFKTCVTHLLVVGIFFIPVSITYSFSLHPTARIINISLSITIPPMLNPIIYVLSTKEFRKFFVNIFKKKTSVS
>LOCXPOR55.232.HIT1.OR.2R.308.7tm_4.exons1.manual_scaffold_24.Channallabes_apus
MDNFTSVTYFTLEGHVDLEHYRYLYFIFTLIVYIMIICFNTIIISVIYRNKNLHEPMYIFIAALLCNALLGTTALYPKLLFDLLSEKQIVSYGACIFQAFCMPTYASSEFVLLSAMAYDRFVSICKPLHYAMIINLHVVKKLIFLSWILPCCTIGIIILLTSRIQLCKLKLNRIYCDNYSIVKLSCTETSLSNVYGLFIFSITVFPPVIFIFYSYIRILSVCLKNSKDFRRKALQTCLPHLLIFIIFSVNISFEIINSRIDSRQIPHIIAMILSVEHLLIPPLFNPIMYGLKLQEILNSIKRLISCKN
>LOCXPOR56.233.HIT1.OR.2R.305.7tm_4.exons1.manual_scaffold_24.Channallabes_apus
MDYITNVTYLMLAGHVDLEHYRYLYFIITLTINIMIICFNTVVIFVIYKNKYLHEPMYIFIAALLCNALFGTTAIYPKLLTDLLSEKQIISFGACLFQAFCLYTYGASEFTLLSAMAYDRYVSICKPLHYTTIVNMSTVRKLILLSWCLPCCEVGIAIILTSRLQLCRFKLNRIYCDNYSIVKLNCIETFVNNLYGIILFCIAVFPQVVFIIYSYIRILAVCLKNSKQFRKKALQTLSPHLLIFLFFSVNGSFEMINNRLDSMNISHVTVMFMSIIPFVFMPLINPIIYRLKLQEIKDNIRKLIS
>LOCXPOR57.234.HIT1.OR.2R.301.7tm_4.exons1.manual_scaffold_24.Channallabes_apus
DSPNATYLTLVGHVDLQHYKYFYFMVTLKVYIMIICFNAVIISVIYRNKRLHEPMYIFIAALLCNAIFGATALYPKLLCDLLSENQISSYGACVVQAFCMYTYASSDFVLLSAMAYDRYVSICKPLRYATLIKISTVRKLIFLSWFLPCCTIGIATALAARLQLCKFNLNRIYCDIYSIVKLSCTEISVNYIYGLFAFSITVFPPVIFIIYSYIRILYVCLNNSKDFRRKALQTCLPHLFIFIIFSVNMSFEIINNRLESKQIPHIIAMILSVDYALIPPLFNPIIYGLKLQEIFNSVRNL
>LOCXPOR58.235.HIT1.OR.2R.303.7tm_4.exons1.manual_scaffold_24.Channallabes_apus
MDTLNYTTYFTLDGHVDLESHRYLYFIITFTVYIMIICFNSVIISVIYRNKCLHKPMYIFIAALLSNALFGATAFYPKLLTDLLSEEQIISYKLCLLQAFLLYTYGLSEFTLLSAMAYDRYVSICKPLQYVTVIKMFTVKMLIFLSWFVPCCEMGIAFILASRLQLCNNKLNRIYCNYYSIVKLSCGETSLNNVFGLFIVSLSSLPPVIFIIYSYIRILAVCLKNSKDFRKKTLQTCLPHLLILIIYAVTVGFDIYNNRIESKQIPHIFTMIISVIFLVVTPIVNPIIYGLKLQEIFNSVRTM
>LOCXPOR59.236.HIT1.OR.2R.308.7tm_4.exons1.manual_scaffold_24.Channallabes_apus
MDNVTSVMYFTLEGHVDLEHYRYLYFIFTLIVYIMIICFNTVIISVIYRNKNLHEPMYIFISALLCNALLGTTALYPKLLFDLLSLKQIISYGACIFQAFCMSTYVSSEFVLLSAMAYDRFVSICKPLHYAMIINLQVVKKLIFLSWILPCCTIGITILLTSRIQLCKLKLNRIYCDNYSIVKLSCTETSLSNAYGLFIFSITVFPPVIFIFYSYIRILSVCLKNSKDFRRKALQTCLPHLLIFIIFSVNISFEIINSRIDSRQIPHIIAMILSVEHLLIPPLFNPIMYGLKLQEILNSIKRLISCKN
>LOCXPOR60.238.HIT1.OR.2R.308.7tm_4.exons1.manual_scaffold_24.Channallabes_apus
MDNVTSVTYFTLAGHVDLEHYRYLYFIFTLIVYIMIICFNTVIISVIYRNKNLHEPMYIFIAALLCNALLGTTALYPKLLFDLLSEKQIISYGACIFQAFCMPTYVSSEFVLLSAMAYDRFVSICKPLHYAMIINLQVVKKLIFLSWILPCCTIGITILLTSRIQLCKLKLNRIYCDNYSIVKLSCTETSLSNVYGLFLSSITVFPPVIFIFYSYIRILSVCLKNSKDFRRKALQTCLPHLLIFIIFSVNISFEIINSRIDSRQIPHIIAMILSVEHLLIPPLFNPIMYGLKLQEILNSIKRLISCKN
>LOCXPOR66.239.HIT1.OR.2R.301.7tm_4.exons1.manual_scaffold_24.Channallabes_apus
DGANITYFTLSGHVALQQYRYVYFFITLTVYISVIVFNTVIIFVIFMNKHLHEPMYIFIAALLCNALSGATALYPKLLIDLLSEKQIASYSWCLFQAFYVYWYASSEFALLSAMAYDRYVSICKPLHYTTLVKISNVRRLLCLSWLLPCCEMGIGVLLICQLQLCKFKLNRIYCDGYSIIKLSCRETFMNNLYGLFMFCIGVFPPVMFIFYSYIKILSVCLNNSKDFRRKSLQTCLPHLLIFIIFSVNTCFEIINSRVDSNQIPHIIVMILSVEYLLIPHLFNPIIYGLKLKEILKSIKRL
>LOCXPOR61.240.HIT1.OR.2R.302.7tm_4.exons1.manual_scaffold_24.Channallabes_apus
DVANVTFLTLAGHVNLQNYRYVYFMITLTVYVFIILFNTVVISVIFMNKCFHEPMYIFIAALLCNALFGATAFYPKLLTDLLSEKQVTSYHGCLFQAFFVYWYAAAEFTLLSAMAYDRYVSICKPLHYATLVKMSTVKILIFLSWCLPCCELSVGLITTYQLQLCKFKLNRIYCDHYSILKLSCKETSANSYYGLFIFSIGVFPPLTFIFYSYIRILCVCLKNSKDFRRKALQTCFPHLFIFIIFVVNMCFEVVNNRLESNQIPQLIIMIMSVEYLLIPPVFNPIIYGLKLQEIWKSIKRLF
>LOCXPOR62.241.HIT1.OR.2R.305.7tm_4.exons1.manual_scaffold_24.Channallabes_apus
MNYSFDVIYLSLDGHVELEKYRYVYFIIVLTLYLWIISFNGLIIFIIFTNKCLHEPMYIFVAALLCNALFGATALYPKLLTDLLSEIHIVSFESCIFQSFCIYTYSASEFTLLSAMAYDRYVSICKPLQYSTIVKMSTVKKLLCCCWFVPCCVIGVSAILTYQRKLCKFSLNRIYCNTSSMIKLSCTDFSVSSIYGLFILSIAVFPPLIFVFFSYSKILSVCLMRSKDFRRKALQTCLPHLLIFISFSITSCFEVINTRLEENMPHVFSMIMSVENLVIPPLLNPIIYGLKLKEIFNRIRKLLWK
>LOCXPOR63.242.HIT1.OR.2R.310.7tm_4.exons1.manual_scaffold_24.Channallabes_apus
MNYSSDVIYLSLDGHVELEKYRYVYFVIVLTLYLLIISCNGLVIFIIFTNKSLHEPMYIFIAALLCNALFGATSLYPKLLTDLLSEIHIVSFESCIFQSFCIYTYCATEFTLLSAMAYDRYVSICKPLQYRTLVKLSTVKKLLCCCWFVPCCELGISAILTYQRKLCKFSLNRIYCNTSSMIKLSCTDFSVSTIYGLFILSIVVFPPMIFVFLSYSKILSVCLMNSNNFRRKALQTCLPHLLIFISFSITVCFEIINTRLEENMPHVFSMIMSMENLVIPPLLNPIIYGLNLKEILNRIKKLLWKSKTHV
>LOCXPOR64.243.HIT1.OR.2R.308.7tm_4.exons1.manual_scaffold_24.Channallabes_apus
MNSSSDVIYLTLEGHVELEKYRHVYFVIVLTLYLLIISCNVLVIYIIFTNKSLHEPMYIFIAALLCNALFGTTALYPKLLNDLLSEIQVISFESCIFQSFCIFTYGASEFTLLSAMAYDRYVSICKPLEYSTIVKMSTVKKLLFCCWFFPCCEVGISAILTYQRKVCKFKLNRIYCDNSSMIKLGCGDFSVSNIYGLVILSIAVFPPFIFVVFSYSRILSVCLLNSNDFRKKSLQTCLPHLVIFISLSITSCFIVIHPRLEGNVPHVFNMIMSVEVLVIPPVLNPIVYGLKLKEILNRIKKIVWKRKI
>LOCXPOR65.244.HIT1.OR.2R.301.7tm_4.exons1.manual_scaffold_24.Channallabes_apus
DIINVTYFILEGHMDLQNYRYVYFIMTLTVYILIIVFNSVVIFVIFMNKRLHEPMYIFIAALLCNALFGATTVYPKLLTDLLAEKQIVSYHGCLFQALFVYWYAATEFTLLSAMAYDRYVSICKPLHYATLVKISTVKKILFLSWFLPCCELSVTLISLYQLQMCKFKLNRIYCDSYSIRNLGCKEMSPSSSYGLFIFCIAVFPPVIFIMYSYIRILSVCLKNSKDFRRKALQTCLPHLLILMNFSINVCFEVINNRLQSNQIPHIIAMILSVDFLLIPPLLNPIIYGINLQAILKCIKRL
>LOCXPOR66.245.HIT1.OR.2R.301.7tm_4.exons1.manual_scaffold_24.Channallabes_apus
DGANITYFTLSGHVALQHYRYAYFFITLTVYISIIVFNTVVIFVIFMNKHLHEPMYIFIAALLCNALSGATALYPKLLIDLLSEKQIASYSWCLFQAFYVYWYGSSEFALLSAMAYDRYVSICKPLHYTTLVKISNVRRLLCLSWLLPCCEIGIAVLLICQLQLCKFKLNRIYCDGYSIIKLSCRETFMNNLYGLFMFCIVVFPPVMFIFYSYIKILSVCLNNSKDFRRKSLQTCLPHLLIFIIFSVNACFEIINSRVDSNQIPHIIVMILSVEYLLIPPLFNPIIYGLKLKEILKSIKRL
>LOCXPOR67.246.HIT1.OR.2R.302.7tm_4.exons1.manual_scaffold_24.Channallabes_apus
MNYSSDIMYLSLEGHVELEKYRYVYFVIAVTLYLLIISCNGLVIYIIYTNKSLHVPMYIFIAALLCNALFGSTALYPKLLTDLLSENQVISFESCIFQSFCIYTYAASEFTLLSAMAYDRYVSICKPLQYNTIVKMSTVKILLFCCWFLPCCEVGIGVLFTYQRKLCKFKLNRIYCDDSSMIKLACGDFSVSNIYGLVILSIAVFPPLIFVFFSYSRILSVCLVNSKDFRRKALQTCLPHLVNFTTLSITACFIIIHPRLEGNMPQLFSMIMSVEILVIPPILNPIIYGLKLKEILNRIKKI
>LOCXPOR68.247.HIT1.OR.2R.303.7tm_4.exons1.manual_scaffold_24.Channallabes_apus
NYSYVKYLTLDGHVELDKYRYVYFVVVLTLYLLIISCNGLVIYIIFTNKSLHEPMYIFIAALLCNALFGVTALYPKLLTDLLSEIQVISFDSCIFQSFCIYTYGASEFTLLSAMAYDRYVSICKPLQYSMIVKMSTVKKILFCCWFFPCCEVGIGSILTYQRKLCKLKLNRIYCDDSSMIKLGCGDISVSNIFGLFILSIAVFPPLIFVFFSYSRIFSVCLMHSKDFRRKALQTCLPHIVIFTSFSITSCFIIIHPRLEGNLPHVFSMIMSVENLVIPPLLNPIIYGLKLNEILNRIKKMLWK
>LOCXPOR69.249.HIT1.OR.2R.302.7tm_4.exons1.manual_scaffold_24.Channallabes_apus
MNHSSDVMYLTLEGHVELEKYRYVYFVIVLALYLMIISCNGLVIFIIFTNRSLHEPMYIFIAALFCNALFGSTALYPKLLIDLLSEIQVISFEFCIFQSFCIYTYGASEFTLLSAMAYDRYVSICKPLQYSTIVKMSTVKKILFCCWFLPCCEVGISEIITYQRKLCKFKLNRIYCDDSSMIKLGCGDFFVSYIYGLFILSIAVFPSLIFVFFSYSRILSVCLMNSKDFRSKALQTCLPHLVIFTTLSITSCFIIIHPRLEGNVPHVISMIMSVEILVIPPLLNPIIYGLKLREILNKIKKV
>LOCXPOR70.250.HIT1.OR.2R.301.7tm_4.exons1.manual_scaffold_24.Channallabes_apus
DVTNFTYFTLTGHVDLQNYRYVYFLMTLCVYIVIIIFNTMVIFVIFMNKHLHEPMYIFIAALLCNALFGATVLCPKLLIDLLSEKQIASYHGCLFQVFFVYWYAGTEFTLLSAMAYDRYVSICKPLHYTTLVKMTTVKMLIFLSWCLPCCELGLGIIAIYQLQLCKFRLNRIYCDSYSILKLSCKETSANSSYGLFVFSIGVFPPVTFIFYSYVRILSVCLKNSRDFRKKALQTCLPHIFIFIFFFVNICFEVLYNRLESTQIPHIIAMIMSVEYLLIPPLFNPVIYGLKLKEISKSIKKL
>LOCXPOR71.251.HIT1.OR.2R.301.7tm_4.exons1.manual_scaffold_24.Channallabes_apus
DGTNVTYLTLDGHVGLIHYRYVYFSITLTVYISIIVFNTIIIFVIIINKQLHEPMYIFIAALLCNALSGATALYPKLLIDLLSEKQIASYSGCLFQAFYVYWYASSEFALLSAMAYDRYVSICKPLHYTTLINMRTVGKLLCLSWLLPCCEIGIGALLISQLQLCKFKLNRIYCHGYSIIKLGCTEVSLNYLYGIFIFCIAEFPPVIFIFYSYVKILFVCLKNSKDFRRKALQTCLPHLLIFIIFFVNTCFEIINSRVDSNQIPQIIIMILSVAYLLIPPLFNPIIYGLKLQEIFKIINRL
>LOCXPOR72.252.HIT1.OR.2R.307.7tm_4.exons1.manual_scaffold_24.Channallabes_apus
MNYSSDITYLSLQGHVELEKYRYIYFVIVVTLYLLIISCNGLVIYIIYTNKSLHEPMYIFIAALLCNALFGSTALYPKLLTDLLSEIQVISFESCIFQSFCIYTYGASEFTLLSAMAYDRYVSICNPLQYAATVKMSTVKKLLCTCWFVPCCEIGITAILTYQRKLCTFKLNRIYCNNSSLIKLACGDSTVSNIYGLFILSISVFPPLFYVFFSYIRIISICLKNSKDFRRKALQTCLPHLVIFINFSITTCFEIINTRFEGNMPQMFSMIMSVENLVIPPLLNPIIYGLKLKEILKRIKKIIWKCK
>LOCXPOR72.253.HIT1.OR.2R.300.7tm_4.exons1.manual_scaffold_24.Channallabes_apus
DSNVTYLTLSGYVELEKYRYIYFVIVLILYLLIIICNGLVIFVIFTNKSLHEPMYIFIAALLCNAVFGSTALYPRLLTNFMSEKQVVSYEECTFQSYFIYTYGASEFTLLSAMAYDRYVSICKPLQYAMIIKMSTVRKILFCCWFVPCCEMSITLIMTYQIKLCKFKLNRIYCNNNALVKLSCGDTSVRNAYGTFVLCIAVFPPLTFVLFSYFKILSVCLKCSKDFRQKAIRTCVPHLLIFSSFTVTSLFEVLSTKVETNVPHIISMILSVENLVIPPLANPIIYGLKLKEIFNQIKKII
>LOCXPOR73.254.HIT1.OR.2R.302.7tm_4.exons1.manual_scaffold_24.Channallabes_apus
MDVINYTYFTFTGHVDLQNYRYVYVLMTLCVYILIIVFNTVVICLILMNKHLHEPMYIFIPALLCNALFGATVLCPKLLIDLLSEKQIASYHGCLFQVLFVYWYAGTEFTLLSAMAYDRYVSICKPLHYTTLVKMTTVKIYIFLSWCLPCCELGVGIIGIYQLQLCSFKLNRIYCDSYSILKLSCKETSANSSYGLFVFSIAVFPSVTFIFYSYVRILSVCLRNSIDFRKKALQTCLPHIFIFIIFFVNICFEALYNRLESKQIPHIIAMIMSVEYLLIPPLFNPVIYGLKLKEISKSIRKL
>LOCXPOR74.255.HIT1.OR.2R.310.7tm_4.exons1.manual_scaffold_26.Channallabes_apus
NSTANIPEFVLKGFTGIPAEYYGLVGTFFLFIYLMLACGNIFILVFVACEKSLQNPTYIIICNLAISDLGFGTTTLPRIIANYWMSEKIIAFNSCFTQMFFVHLFGACTSFLLALMALDRFVAISNPLRYPVLIKNSNTVILCSVLWVGNLVRLGLITAYALSVPYCGPNIIHHCFCDHSSITSLACADITAIKATSTSIAMTVLWGPLFYIIFSYVAIISSVMKIANKEGRYKTFLTCTPQLLIICLYYLPRSFMYIASAVGYNFETNLRIAMIMMYSLFPALINPFIYCFKTKEIKDTLMKKFKQRQV
>LOCXPOR75.256.HIT1.OR.2R.300.7tm_4.exons1.manual_scaffold_26.Channallabes_apus
INEFVITGFDNVERPLTVGLVILILYLFTIIANIANICFIITDKRLHQPMYIFICHLSIVDMIYCTSSCPTMIVILLVGYKTISYRPCMIQMFAFHLSGTMEIFAITVMAFDRFVAISTPLRYSSVMTNFQCVSVTILLWLVVAPVLFMLPASVAPLPVCYSTIKYMFCDYASLIRVTCADSEPYFNNVSILTTCVIFVTLTFICLSYIHIAVVVSRMTSITDKRKAIHTCLSHIVVIVVYYVTKLTQILLTRIGVVLTLQERNGLMVGSIIVPSLINPFIYCIRTKEIRSKMFKMFLKV
>LOCXPOR76.257.HIT1.OR.2R.309.7tm_4.exons1.manual_scaffold_26.Channallabes_apus
MPDGNVTFVKDFFIVGFPGLHPTYYALVSAVLCLVYACILIANGMFLFLFATNKCLHKPMYFIYVSLVLSDVLFSTSTLPKIIARYLFQDGTISFAACFSQMYLVHYFGAVSSYTLAVMAIDRYIAVCYPFGYHTIMSNRNTLILSMVIWVFSHPISIMTVVRAFPLPYCGANTIIHCYCDHISITRLACTDRAPYSFPAFVYAMVILLGSLAIIVFSYSFIIFAVLQISSAHGRLKTFSTCSSQLIIIALFFLPRCFNYLAANVGITFNTDLQIAIILLYSLLPPMINPLLYSLKTEEVKKILISKFK
>LOCXPOR77.258.HIT1.OR.2R.308.7tm_4.exons1.manual_scaffold_26.Channallabes_apus
MSGENMTSVKDFFIVGFPGLHPKYYALVSAIMFLVYLCTLIGNGYFLLLFARYKSLHKPMYFIYTSLVLSDVLFSTCTLPKIIARYWFHDGTISFVACFFQMYLVHYFGTVDSYTLVLMALDRYIAVCYPFRYHTIMSNRNIIVLSLVVWVFAHGCNIMMVVRALPLPYCGANTIIHCYCDHVSIIRLACTDRSVYHFPALVYAMVILLGSLAIILVSYFCIFLAILQISSRHGWLKTFSTCTSQLIIITLFFLPRCFYYFAVYMGIIFDADLQIAIIMLYSLLPPMINPLIYGLRTEDVKKILIRNL
>LOCXPOR78.129.HIT1.OR.2R.305.7tm_4.exons1.manual_scaffold_26.Channallabes_apus
NVTFVKDFFIVGFPGLHPTYYFLVSAVLCLVYACILIANGMFLFLFATNKCLHKPMYFIYISLVLSDVLFSTSTLPKIIARYLFQDGTISFAACFFQMYLVHYFGAVSSYTLAIMAIDRYIAVCYPFGYHAIMSNRNTLILSIVIWVFSHSISIIMVVRAFPLPYCGANTIIHCYCDHISITRLACTDRAPYSFPAFVYAMVVLLGSLAIIVFSYSFIIFTVLQISSAHGQLKTFSTCSSQLIIIALFFLPRCFNYLAANIGITFNADLQIAIILMYSLLPPMINPLLYSLKTEEVKKILISKFK
>LOCXPTAAR1.359.HIT1.TAAR.2R.328.7tm_1.exons1.manual_scaffold_4.Channallabes_apus
MNLTEFNQSEHCEHFSCPERSVSPVVYILLYMCSAAVILLTVCGNMLIIISVFHFKQLHTPTNMLVLSLAMSDFCVGIFLMPLILISTIESCWIFGRHFCSVYWLFSGLLIISTYTIAQIAVDRYLTLSNPFLYMNIVSVKITCVVIVVNWSVVLGYTISLLYFNGNFNRSALCPGECFLFLNEVWTVIDLVFSFLFPLSIIIILYTLVFVIAKKHATAIRELNNHTQPKTQKITSHSMKSERKAAKVLGILVSVFLVCLIPYFIYSLLVNVIELQLETFWKVLIMFYFNSTINPFIYALFYPWFRRCIKLIVTLQIFQTDSALINVL
>LOCXPTAAR2.391.HIT1.TAAR.2R.328.7tm_1.exons1.manual_scaffold_4.Channallabes_apus
MNLTEFDQSDHCDHFYCPERSVSTAVYILLYVCSAAVVLLTMCGNMLVIISVFHFKQLHTPTNMFVLSLAVSDFLVGIFLMPVMFIWTIESCWIFGIFFCSMYWLFSGLLIISIYTVAQIAVDRYFSLSNPFLYMNIVSLRITRVVIVFNWCLVLGYTIAILYFNGNFKRSVMCPGECFILVSEVWSVIDLVFSFIFPLSVIITLYTLVFVIVKKHATAIREFNNHTRPNTQKITSHSMKSERKAAKVLGILVSMFLVCLLPYFIYSLLVNVIVFKLETFWKVVIISYLNSTINPFIYALFYPWFRRCIKLIITLQIFQTDSALINVL
>LOCXPTAAR3.422.HIT1.TAAR.2R.328.7tm_1.exons1.manual_scaffold_4.Channallabes_apus
MNLTEFNQSDHCEHFSCPERSVSPAVYILLYVCSAALVLITVCGNLLIIISVIHFKQLHTPTNMLVLSLAVADLIVGIFLMPVILIWTIESCWIFGRVFCTIYWLINAIPIISSYNIVQIAVDRYLALSNPFLYMNIVSVRITCVVIVFNWSLVLGYTISLLYFDGNFKSFVLCPGECFLSLNEVWTVIDLVFTFIFPLSVIIILYTQVFVIVKKHVTAIRECNNHTWPKAQKITPHSMKSERKAAKVLGILVSVFLVCLLPYFVYSLLINVIELRLETFWNVFIMFYLNSTINPFIYALFYPWFRRCIKLIITLQIFQTDSALINVL
>LOCXPTAAR4.446.HIT1.TAAR.2R.328.7tm_1.exons1.manual_scaffold_4.Channallabes_apus
MNPTEFNQSKHCDHFSCPERSVSPAVYILVYMCSAAVILLTACGNLLIIISVFHFKQLHTPTNMLVLSLAVSDFLVGIFLMPVILIWTIESCWIFGRVFCTIYWLINGIPVISTYTIGQIAVDRYLSLSNPFLYMNIVSVRITCVVIIFNWSVVLGYTTAILYFNGNFKSSVLCQGECFLFLNEVWTVIDLVFTFIFPLSVIIILYTQVFVIVKKHVIAIRECNNHTWPKAQKITSHSMKSERKAAKVLGILVSVFLVCFLPYFIYSLLINVIKLQLETFWKVAIMFYLNSTINPFIYALFYPWFRRCTKLIITLQIFQTDSALISVL
>LOCXPTAAR5.475.HIT1.TAAR.2R.328.7tm_1.exons1.manual_scaffold_4.Channallabes_apus
MNPTEFNQSKHCDHFSCPERSVSPAVYILLYMCSAAVVLLTACGNMLIIISVFHFKQLHTPTNMLVLSLAVSDFLVGIFLMPVILIWTIESCWIFESVFCTIYWYINGIPIISTYNIGQIAVDRYLSLSNPFLYMNIVSVRITCVVIIFNWSVVLGYTTAILYFNGNFKSSVLCQGECFLFLNEVWTVIDLVFTFIFPLSVIIILYTQVFVIVKKHVIAIRECNNHTLPKAQKITSHSMKSERKAAKVLGILVSVFLVCFLPYFIYSLLINVIKLQLETFLKVVIMFYLNSTINPFIYALFYPWFRRCTKLIITLQIFQRDSALISVL
>LOCXPTAAR6.495.HIT1.TAAR.2R.325.7tm_1.exons1.manual_scaffold_4.Channallabes_apus
MNLKEFNQSDHCKFFSCPERTVSPAVYILLYMSSAAVVLLTVCGNMLIIISVFHFKQLHTPTNMLVLSLAVSDFLIGTFIMQPLFIWTIESCWIFNTESCMSLMITSFFLGNQSIYNIALIAADRYLALSKPFLYTNTITVKIMCIVVSINWCVCLLYNIVFSCFSGSFGSAVMCPGECVSVPNEVWTAIDLVYSFTFPLSVIIIFYTFVFLIAKKHATAIRELNKHTQRLTSHSMKSERKAAKVLSILVSVFLICLLPYFIYSLLGDVIDLQREISHKVFVIMYLNSAINPFIYAMFYPWFRRCVKIIITLQIFHTDSELINVI
>LOCXPTAAR7.496.HIT1.TAAR.2R.328.7tm_1.exons1.manual_scaffold_4.Channallabes_apus
MNLTEFIQSDRCVHFSCPDRSVSLAVYILLYMCSAAVVLLTACGNLLIIISILHFNQLHTPTNMLVLSLAVSDFLVGIFLMPIILTWTIESCWIFGRYFCSIYWLFNGLLIISSYTIASISVDRYLALSNPFLYMNIVSVKITRVVIVFNWCLPLGYNITGLYFNGNFKSSVLCPGECFLFLSEFWSVIDLVLSFIFPLSVIIILYTLVFVIAKKHATAIRELNNHTRPKTQKITSHTMKSERKAAKVLGILVSVFLVCLLPYFIYSLLVNVIELQLETFWKVVIMFYFNSTINPFIYAMFYPWFRRCIKLIVTLQIFQTDSALINVL
>LOCXPTAAR8.497.HIT1.TAAR.2R.328.7tm_1.exons1.manual_scaffold_4.Channallabes_apus
MNLTEFNQSERCEHFSCPERSVSLAVYILLYVCSAAVILLTVCGNMLIIISVFHFQQLHTPTNMLVLSLAVSDFFVGIFLMPVILIWTIESCWIFGTYFCTVYWLVSGLLIISTYTIAQIAVDRYLTLSNPFFYMNIVSVRNTCVVIVVNWSVGLGYTISLLYFNGNFKSSASCPGECFLFLNEVWTVIDLLFSFLFPLSIIIILYTLVFVIAKKHATAIRELNNHTQPKAQKITSHSMKSEIKAAKVLCILVSAFLVCLLPYCIYSLLAIAIELQLETFCKVIIMIYINSTINPFIYAVFYPWFRRCIKIIITLKIFQTDSALINVL
>LOCXPTAAR9.498.HIT1.TAAR.2R.327.7tm_1.exons1.manual_scaffold_4.Channallabes_apus
MNLTEFNQSDRCMHFSCPEKSVSSTIYIFMYVCSAAIILLTVCGNLLIIISILHFKQLHTPTNMLVLSLAVSDFLVGIFLMPVMLIWTIESCWIFVRHFCSIYCLFSGLLIISSYTVAQIAVDRYLSLSNPFLYMNIVSVRITCVVIVCNWCLLISYTTAVLYFNGNFKSSVLCPGECFLSLNEVWSVIDFVLSFIFPLSVIIILYTLVFVIAKKHVTAIRELNNHARPNAQKITSHSMKSERKAAKVLGILVSVFLVCLLPYFIYSLLVNVIELQLETYRNVLIMFYFNSTINPFIYALFYPWFRRCIKLIITLQIFQTDSALINV
>LOCXPTAAR10.500.HIT1.TAAR.2R.328.7tm_1.exons1.manual_scaffold_4.Channallabes_apus
MNLTEFNQSDHCDHFSCPERSISTAVYILLYICSAAVVLLTVCGNMLVIISVFHFKQLHTPTNMLVLSLAVSDFLVGIFLMPVFLIWTIESCWIFGNVFCSIYWLVSGLLIISTYTVAQIAVDRYLSLSNPFLYMNIISLRITRVVIVFNWCIVLGYTTAILYFNGNFKHSVMCPGECLTFVSEVWTAIDLVFSFIFPLSVIIMLYTLVFVIVKKHATAIRKLNNHTRPNTQKITSHSMKSERKAAKVLGILVSVFLVCLLPYFIYSLLVNVIAFKLETFWKVVIISYLNSTINPFIYALFYPWFRRCIKLIITLQIFQIDSALINVL
>LOCXPTAAR11.502.HIT1.TAAR.2R.328.7tm_1.exons1.manual_scaffold_4.Channallabes_apus
MNLTEFNQYDRCEHFSCPEKSVSSAVYILLYVCSAAVVLLTVCGNLFIIISVFHFKQLHTPTNMLVLSLAVSDFLVGNFLMPLLLIWTIESCWIFGRVLCIIYWVVSSILNISIYTVAQIAVDRYLALSNPFLYMNIVSVRITCAVIVLNWCLALGYTIAVLYFNGNFQSSVLCPGECLLFLNEVWTVIDLVFSFIFPLSVIIILYTLVFVIAKKHATAIRELNNHTRPKTQKISSQSVKSERKAAKVLGILVSVFLLCLLPYFIYTSLANVIELQVETFGKVLIMIYLNSTINPFIYALFYPWFRRCIKLIITLHILQTDSALINVL
>LOCXPTAAR12.504.HIT1.TAAR.2R.328.7tm_1.exons1.manual_scaffold_4.Channallabes_apus
MNLTEFDQSDHCDHFHCPERSVSTAVYILLYVCSAAVVLLTMCGNMLVIISVFHFKQLHTPTNMFVLSLAVSDFLVGIFLMPVMLIWTIESCWVFGIFFCSIYWLFNGLLIISIYTVAQIAVDRYFSLSNPFLYMNIVSLRITRVVIVFNWCLVLGYTISLLYFNGNFKRSVMCPGECFIFVSDVWSVIDLVFSFIFPLSVIITLYTLVFVIVKKHATAIRELNNHTQPNTQKITSHTMKSERKAAKVLGILVSMFLVCLLPYFIYSLLVNVIVFKLETFWKVVIISHLNSTINPFIYALFYPWFRRCIKLIITLQIFQTDSALINVL
>LOCXPTAAR13.506.HIT1.TAAR.2R.328.7tm_1.exons1.manual_scaffold_4.Channallabes_apus
MNLTEFNQSDRCVHFSCPVRSVSPAGYILLYVCSAAVVLLTVCGNMLIIISILNFNQLHTPTNMFVLSLAVSDFLVGIFLMPVMLIWTIESCWIFGRYFCSIYWLFSGLLIISSYTIASISVDRYLALSNPFLYMNIVSVRITRVVIIFNWCLPLGYTTAILYFNGNFKSSVMCPGECFLFLNEVWSVIDLVLSFIFPLSVIIILYTLVFVIAKKHATAIRELNNHTRPKTQKITSQSMKSERKAAKVLGILVSVFLVCLLPYFIYSLLVNVIELQLETFWKVLIMFYFNSTINPFIYALFYPWFRKCIKLIITLQIFQTDSALINVL
>LOCXPTAAR14.508.HIT1.TAAR.2R.327.7tm_1.exons1.manual_scaffold_4.Channallabes_apus
MNLTEFNQSDRCEHFSCPVRSVSPSVHILLYVCSTAVVLLTVCGNLLIIISILHFKQLHTPTNMLVLSLAVSDFFVGVFLMPVMLIWIIESCWIFVRHFCSIYWLFSGLLIISTYTIAQIAVDRYLSLSNPFLYMNIVSVRITCVVIVCNWCLLISYTTAVLYFNGNFKSSVLCPGECFLFLNEVWSVIDFVLSFIFPLSVIIILYTLVFVIAKKHATAIRELNNHTRPKTQKITSHSMKSERKAAKVLGILVSVFLVCLLPYVIYSLLVNVIELQLETYRNVLFMVYFNSTINPFIYALFYPWFRRCIKLIVTLQIFQTDSALINV
>LOCXPTAAR15.510.HIT1.TAAR.2R.328.7tm_1.exons1.manual_scaffold_4.Channallabes_apus
MNLTEFNQSDRCEHFSCPERSVSPSVHILLYVCSAAVVLLTVCGNLLVIISVFHFKQLHTPTNMFVLSLAVSDFLAGVFVMPLLLIWTIESCWIFGRVLCIMYWLISNLLIISSYTIAQISVDRYLALSNPFLYMNIVSVRITRVAIVFNWCLVLGYTIAILYFNGNFTSVIMCPGECFLVLSEVWTVIYLVYLFIFPLLVIIILYTLVFVIAKKHVNAIRELNNHTRYKTQKITSYSMKSERKAAKVLGIVVSVFLLCLLPYFIYSLLGNIVEIQLETFHKVIIFGCLNATINPFIYALFYPWFRRCIKLIITLQILQTDSALINVL
>LOCXPTAAR16.512.HIT1.TAAR.2R.328.7tm_1.exons1.manual_scaffold_4.Channallabes_apus
MNLTEFIQYDRCDHFACPERSVSPTVYILLYVCSAAVVLLTVFGNLLVIISVFHFKQLHTPTNMLVFSLAVSDFLVGNFLMPLLLIWTIESCWVFGRVLCIIYWLFSGILNISIYTVAQIAVDRYFALSNPFLYLNIVSVRITRVVIVFNWSVVLGYTIAILYFNGNFKSSVLCPGECFLSLNEVWTIIDLVFSFIFPLSVIIILYTLVFVIAKKHVTAIRELNNHTQPNAQKITSHSMKSERKAAKVLGILVSVFLVCLLPYFIYSLLANVIELQLETFWKVLIMIYLNSTINPFIYALFYPWFRRCIKLIISLHIFQTDSALINVL
>LOCXPTAAR17.515.HIT1.TAAR.2R.316.7tm_1.exons3.manual_scaffold_4.Channallabes_apus
CEHFSCPERSVSPSVHILLYVCSAAVVLLTVCGNLLVIISVFHFKQLHTPTNMFVLSLAVSDFLAGVFVMPLLLIWTIESCWIYGRVLCIIQFNSIQFYLYSAFNNGLISVDRYLALSNPFLYMNIVSVRITRVVIVFNWCLVLGYTIAILYFNGNFTSVIMCPGECFLVLSEVCTVIYLVYLFIFPLLVIIILYSLVFVIAKKHVNAIRELNNHTRYKTQKITSYSMKSERKAAKVLGIVVSVFLLCLLPYFIYSLLGNIVEIQLETFHKVIIFGCLNATINPFIYALFYPWFRRCIKLIITLQILQTDSALINV
>LOCXPTAAR18.517.HIT1.TAAR.2R.328.7tm_1.exons1.manual_scaffold_4.Channallabes_apus
MNLTEFNQSDRCEHFSCAERSVSPAVYILLYVCSAAVVLLTVCGNLLVIISVFHFKQLHTPTNMFVLSLAASDFLAGVFVMPLLLIWTIESCWIFGRVLCIIYWVIGTLLIISSYTIAQISVDRYLALSNPFLYMNIVSVRITRVVIVCNWCLVLGYTIAVLYFNGNFTSVIMCPGECFLVLSEVWTVIYLVYLFIFPLSVIIIFYTLVFVIAKKHVNAIRELNNHTRYKTQKITSYSMQSERKAAKVLGIVVSVFLLCLLPYFIYSLLGNIVEIQLETFHKVIIFGCLNATINPFIYALFYPWFRRCIKLIITLQILQTDSALINVL
>LOCXPTAAR19.519.HIT1.TAAR.2R.328.7tm_1.exons1.manual_scaffold_4.Channallabes_apus
MNLTEFNQSDRCEHFSCPERSVSPAVYILLYVCSAAVVLLTVCGNLLVIISVFHFKQLHTPANMFVLSLAMSDFLAGVFVMPLLLIWTIESCWIFGRVLCIIYSVIGTLLIISSYTIAQISVDRYLALSNPFLYMNIVSVRITRVVIVCNWCLVLGYTIAVLYFNGNFTSMIMCPGECFLVLSEVWTIIHLVYLFIFPLSIIIIFYTLVFVIAKKHVNAIRELNNHTRYKTQKITSNSMKTERKAAKVLGIVVSVFLLCLLPYFIYSLLGNIVEIQLETFHKVIIFGCLNATINPFIYALFYPWFRRCIKLIITLQILRTDSALINVL
>LOCXPTAAR20.520.HIT1.TAAR.2R.334.7tm_1.exons1.manual_scaffold_4.Channallabes_apus
SSQTLMLDVIPLCYDFLNSSCAKFTYPLLIKVPLYVFFGLVVILTVFGNIFVILSIVHFKQLHIPTNYLVLSLAVTDLLLGGFVMPLSMIRSIETCWYLGTLFCKIHSSVDITLCTASIINLCFIAVDRYYAVCQPLLYQTIITPFVMLVMISICWSVSLTTGFGIIFLGLNILGIEDFYNQNIACEGGCVLFQSAASSTASSLLSFYFPGIIMLSIYTKIFRVAQKQAKSIQDSKNKAQLMISKEEKKATKTLAVIMGVFLSLWTPFFFCNIIDPFIGYLIPPVLFDMLVWIGYLNSTCNPIVYAFFYKWFRKALRIILSGKIFQSGSSRINL
>LOCXPTAAR21.521.HIT1.TAAR.2R.317.7tm_1.exons1.manual_scaffold_4.Channallabes_apus
NSSCAKFTYPFIIKVPLYVFFSLVVTLTVFGNVFVILSIVHFKQLHIPTNYLVLSLAVTDLLLGGLVMPPSVFFSVENCWYFGTLFCKVHISITITLCTASIINLSFIAVDRYYAVCQPLLYQTIITPFVTLIMISICWSVSLTVGFGIIFLGLNIVITEDVYNENTACEGGCVVLQSAASSTASSLFSFYFPGIIMISIYTNIFHVAQKQAKSIQDSKNKTQSVISKEEKKATKTLAVVLGVFLSLWTPFFTCNIIDPFIGYLIPPVLLDMLAWVGYLNSTCNPIVYAFFYKWFRKALRTVLSGKIFQSGSSRINL
>LOCXPTAAR22.522.HIT1.TAAR.2R.334.7tm_1.exons1.manual_scaffold_4.Channallabes_apus
SMQTRTLDVIPLCYEFLNNSCAKFDYPLLIRVSLYMFFSLVVILTVLGNFFVILSIVHFKQLHIPTNYLVLSLAVTDLLLGGVVMPPSVFFSVENCWYFGTLFCKTHLSLSITLCTASIINLCFIAVDRYYAVCKPLLYQTIITPFVTWVMISICWSVSFTAGFGIVFLGLNILGVEDFYNENVACEGGCLLVQNAASSTASSLLSFYFPGIIMLSIYAKIFRVAQKQAKSIQDSKNKSQSMISKEEKKATKTLAVVMGVFLSLWTPFFSCNIIDPYTGFLISPLLLNMLVWVGYLNSTCNPMVYAFFYKWFRKALRTVLSGKIFQSGSSRINL
>LOCXPTAAR23.523.HIT1.TAAR.2R.334.7tm_1.exons1.manual_scaffold_4.Channallabes_apus
SNQTLTLDVIPLCYEFLNNSCAKRIYPLILRVSLYMFFSLVVVLTVFGNCFVILSIVHFKQLHMPTNYLVLSLAVTDLLLGGVVMPSSMIYSIETCWYFGTLFCKIHLSAEITLVTASIINLCFISVDRYYAVCQPLLYQTVITPFVILVMIIICWSVSLTVGFGIIFLSINILGIEDFYNKNIVCEGGCVLFQSAASSTTSSLLSFYFPGIIMISIYMKIFRVAKKQAKAIQDSKNKTQSMISKEEKKATKTLAVVLGVFLSLWTPFFICNIIDPFIGYLIPPVLLDMLVWTGFLNSTCNPMVYAFFYKWFRKALRTVLSGKIFHSGSSRMNL
>LOCXPTAAR24.524.HIT1.TAAR.2R.334.7tm_1.exons1.manual_scaffold_4.Channallabes_apus
SNLTRTLDVIPLCYEFLNNSCTSFNYPLFIRVSLYMFITLVVILTVLGNFFVILSIVHFKQLHIPTNYLVLSLAVTDLLLGGVVMPPSVIFSVENCWYFGTLFCKIHLSFTITLCTASIINLCFIAVDRYYAVCKPLLYQTIITPFVTFVMISICWSVSFTAGFGIIFLGLNLLGVEDFYNENVACEGGCLLVQSPASSTASSLLSFYFPGIIMLSIYTKIFRVAQKQAKSIQDSKNKSQSMISKEEKKATKTLAVVMGVFLSLWTPFFFFNIIDPYTGFLIPPTFLDMMAWVGYLNSTCNPMVYAFFYKWFRKALRTVLSGKIFQPGSSRINL
>LOCXPTAAR22.525.HIT1.TAAR.2R.334.7tm_1.exons1.manual_scaffold_4.Channallabes_apus
SNVTRTLDVIPLCYEFLNNSCTNFDYPLFIRMSIYMFFTLVVILTVFGNFFVILSIVHFKQLHIPTNYLVLSLAVTDLLLGGVVMPPSVIFSVENCWYFGTLFCKIHLSVSITLCTASIINLCFIAVDRYYAVCQPLLYQTIITPFVTWVMISICWSVSFTAGFGIIFLGLNILGLEDFYNENVACEGGCLLVQNAASSTASSLLSFYFPGIIMLSIYTKIFRVAQKQAKSIQDSKNKSQSIISKEEKKATKTLAVVMGVFLSLWTPFFFCNIIDPYTGFLIPPILLDMLAWVGYLNSTCNPMVYAFFYKWFRKALRTVLSGKIFQPGSSRINL
>LOCXPTAAR26.526.HIT1.TAAR.2R.334.7tm_1.exons1.manual_scaffold_4.Channallabes_apus
SNQTLTRDIIPLCYEFSNTSCAKFTFPLLLRMSIYMFFGWVVILTVFGNFVVILSIVHFKQLQTPTNYLVLSLAVTDLLLGGFVMPPNVIRTVETCWYLGTLFCKIHHSVNITLCTASIINLCFISVDRYYAVCQPLLYQTIITPFVTLVMISICWSVSFTVGFGIIFCGLNILGIEDFYKKNIACEGGCVLFQSPASSTTSSLLSFYFPGIIMISIYTKIFCVAKAQAKSIQESKNITQSLISKEEKKATKTLAVVMGVFLSLWTPFFFCNIIDPYIGYVISPVLLDILVWIGYLNSTCNPIVYAFFYKWFRKALMTVLCGKIFQSGSSRINL
>LOCXPTAAR27.527.HIT1.TAAR.2R.333.7tm_1.exons1.manual_scaffold_4.Channallabes_apus
NSNQTLNIIPLCYEFLNNSCSKFTYPLLIRVSIYMFFSMVVILTVFGNFFVILSIVHFKQLHIPTNYLVLSLAVTDLLLGGVVMPPSIIRSVETCWYLGTLFCKIHFSVSITLCTASIINLCFIAIDRYIAVCRPLLYQTIITPYITLVMISICWSVSFTVGFGVIFLGLNMLGIEDFNNKNVACEGGCVMFQSPASSTASSLLSFYFPGIIMLSIYTKIFRVAQKQAKLIHDSKNKTQSMVSKEEKKATKTLAVVLGVFLSLWTPFFFCNIIDPFIGYLIPPTLFDMLVWVGYLNSTCNPMVYAFFYKWFRKALKTVLSGKIFQSGSSSMNL
>LOCXPTAAR28.528.HIT1.TAAR.2R.322.7tm_1.exons1.manual_scaffold_4.Channallabes_apus
LCYEFLNSSCAKFTYPLIIKVPLYSFFGLVVILTVLGNFFVILSIVHFKQLHMPTNYLVLSLAVTDLLLGGFVMPPNVIRTVETCWYLGTLFCKIHLSVNITLVTSSIINLCFIAIDRYYAVCQPLLYQTIITPFVTLIMISICWSVSFTVGFGIIFLGLNSLGIEDFSNMNIACEGGCALFQSAASSTASSLLSFYFPGIIMLSIYMKIFRVAQKQAKSIQDSKNKAQLISKEEKKATKTLAVVMGVFLSLWTPFFFCNIIDPYIGYLIPHALFEVLAWIGFLNSTFNPMVYAFFYKWFRKALRTVLSGKIFQSGSSRTNL
>LOCXPTAAR29.530.HIT1.TAAR.2R.334.7tm_1.exons1.manual_scaffold_4.Channallabes_apus
SETLTLDIIPLCYEFLNSSCAKFSYPLLLKVLLYVFFIIVVILTVFGNFFVILSIVHFKQLHMPTNYLVLSLAVTDLLLGGFVMPPNAIRSVETCWYFGTLFCKIHNSVNISLCTASIINLCFIAVDRYYAVCKPLLYQTIITPYITLVMISICWSISFTVGFGGIFFGLNILVTENFHNEGCEGGCVLLQSAASSTASSLLVFYFPGIIMISIYTKIFYVAKKQVKSIQVSKNKAQLMISKEEKKATKTLALVMGVFLSLWTPFFICNIIDPFTGFWIPHVLFEMMAWIGYLNSTCNPIVYAFFYKWFRKALRTILSGKIFYSGSSRINLFSH
>LOCXPTAAR30.531.HIT1.TAAR.2R.325.7tm_1.exons2.manual_scaffold_4.Channallabes_apus
NIIDLGILEETSLCFISFNTSCLKTDYPPQVRFLLYILFSTSSFITVIGNLLVIITIVHFKQLHTPTNYLILSLAVADLLVGGVVMPPSMIRSVETCWYLGSTFCKIHSSLDVTVCTASILNLCIISLDRYYAVCHPLLYYSKMTPNTVRFMIIVCWSISLSVGFGMIFLELNILGNEDFYYNNFVCEGTCLVFQAKVGAVVFSMLCFYIPALIMLCVYMKILHTAQKQAHAIQMGMSKSEKKATKTLAIIVGVFLTSWVPFFLCNCIDPFMGYSVPQIVFDVFLWVGYFNSTCNPIVYAFFYSWFRHAFRVILSGQIFQINSAR
>LOCXPTAAR31.532.HIT1.TAAR.2R.328.7tm_1.exons2.manual_scaffold_4.Channallabes_apus
NMIELEILEEPSLCFSSLNTSCLKTDYHLEVRVLLYILFSTFSVITVIGNLLVIITVVHFSQLHTSTNYLILSLAVADLLVGGIVMPPSMMRSVETCWYLGSTFCKIHSSLDVTVCSASIINLCIISLDRYYAVCHPFLYHIKMTPTTIRLMIIVCWSISAATGFGMIFLELNILGSEEFYYNTFLCEGACTIFQTKVAAIVLPMFTFYIPALIMLFVYVKIFHTAKRQARAIQSTNSQSERKATKTLAIIIGVFLTSWVPYFTCTCIEQFTGYAVHPTVYDVLIWVAYFNSTCNPIVYAFFFSWFRHALRVILSGEIFLADSSHTNL
>LOCXPTAAR32.534.HIT1.TAAR.2R.334.7tm_1.exons1.manual_scaffold_4.Channallabes_apus
ILEEPPLCFSSLNTSCVKLAYPLEVRLMLYILFSISCLITVLGNLLVIITVLHFRQLHTSTNYLILSLAVADLLVGGIVMPPSMIRSVEACWYLGSTFCKIHSSLDVTVCTASVINLCIISLDRYYAVCHPLLYHSKMTPSTIRLMIVVCWGISAFVGFGMIFLELNILGNENFYYSNIQCEGACIVFQTKVAAIVFPMFSFYMPAVIMLCVYIKILRTAQRQARAIQSTNAQTRKAAEKSSMTKSERKATKTLALIVGVFLTSWVPFYVCNCVDPFAGYSVPPVVFDIFLWIGYFNSTFNPIVYAFFYSWFRHAFRVILSGEIFQANSSHTRL
>LOCXPTAAR33.536.HIT1.TAAR.2R.330.7tm_1.exons2.manual_scaffold_4.Channallabes_apus
NINELGILEEPSLCFSSLNTSCLKTDYPLQVRVLLYILFSTSSLITVIGNLLVIITVVHFRQLHTPTNDLILSLAVADLLVGGIVMPPSMMRSVETCWYLGSTFCKIHSSLDVTVCSASILNLCIISLDRYYAVCHPFLYHRKMTPNTIRFMIVVCWGISAALGFGMIFLELNILGSEDFYYNTFLCEGACLVFQTKAAAVVFPILCFYIPAVIMLCVQARAIQSTNAKMSTTEEKAGMSKSEKKATRTLSIIVGVFLISWVPFFICDCLDPFTGYSIPQIVFDLFLWVGYFNSTCNPIVYAFFYTWFRQAFRVILSGGIFRANSSHTRL
>LOCXPTAAR34.537.HIT1.TAAR.2R.326.7tm_1.exons1.manual_scaffold_4.Channallabes_apus
MNIGLSGSSESATLCYDTLNNSCSQTVYPLPFRLSLYFLFTTIVILTVSGNMLVAFVLLFSQNPLLAATNHLIVSLSVAGFLIGGFVMPHSMVRSIETCWYFGQIFCEIHTTVDVVLCNTSMWHLTFISVDRYIAIFYPLHYQKLMTKTTGVAMISSSWGLGLVFGFAIVISDPEVKIRGDYYKFCVGGCFSLHAREIGVEYSIFFYFIPVCIIITVYGRIFFLARRHAKVTHTYNKSLKISASLSAKGLKTTKTLAIVVGTFLFCWTPFFMCNIIDPIIGHSINTLLYESLMWVAYLNAMFSPLIYAFFYSWFRKTAKVLLSKMF
>LOCXPTAAR35.538.HIT1.TAAR.2R.330.7tm_1.exons1.manual_scaffold_4.Channallabes_apus
VCYEALNQSCWRISRPVNIQISMFFGMAITILMTLMGNLLVIISIAYFKQLHTPTNHLILSLAMCDFLLGIFVMPLSSVRSVYGCWYLSDFMCKVHTGMDIMLSTASIFHLMCVSAERFCAVCSPLTYRSRFRSATVLFLVSASWLISAAFAYALVFGELNHKGSEDFYDSHMRCVGGCHVFFSHGSAVVTSMISFFIPGLIMFAIYSRIYIVARSQARSINILANHLKMHNPKPGVFRYRTRKGTLTLAIVVGVFLICWTPFFLCNLIDPFVDYTISPVLIDALVWFGYLNSALNPFIYAFLYPWFRKAVRIIASGKVFRRNSCRFQLY
>LOCXPTAAR36.539.HIT1.TAAR.2R.338.7tm_1.exons1.manual_scaffold_4.Channallabes_apus
NASHADVDKDLLCFPHEPDSCSRTARFYVIRVTMYILMLPTVLMTVLGNLLVILTIWNFKQLHSPTNFIILSLATVDCLLGSMIMPFSMVRWVEGCWFLGDIFCRIHSSLDMTLSIVSILHLCLVSIDRYMAITDPLVYKMKVTNENVAVGIAVIWLFSFSFSFSVVLSNINLKGLDDLLMMNSCVGNCNLIFNRQWGVTVALVAFFIPGTIMSCLYIKIFHVAQRQAKVMADRVTLGKSETKNHSTEQRERKAAKTLGIVMGIFLLCWLPFFITTIADPFLDFSTPVDVFDALVWFGYLNSTCNPLVYGFFYPHFQKAFKIIISKYLFHRSRSVNLT
>LOCXPTAAR37.540.HIT1.TAAR.2R.326.7tm_1.exons1.manual_scaffold_4.Channallabes_apus
DLTDYCYPESNVSCVKISYNVATKTVLYLILVFAMVITVVGNAVVIISIAHFKQLHTPTNILVMSLALVDLLLGLTVMPFSIVRTLDGCWYFGEEFCFWHSTFDFLFTGASIFHLISIATDRYQAVCYPLQYSERITLPVSGFMAALSWILATMYAFSTVGTKANEANLEDYIGSIDCFGSCLFLVNVACASISTFLFFILPVCIMIGLYAQIFWVSEKHAKNMEIMKISMQRKVKHEKKAAKTLGIVVGAFNLCWMPYFIISVVDPLSNFSIPSIIYELFNWLGYINSAFNPIIYGLFYPWFRKTLYLIVTLRIFASNSSDIKVY
>LOCXPTAAR38.541.HIT1.TAAR.2R.334.7tm_1.exons1.manual_scaffold_4.Channallabes_apus
DLTEYCYPESNVSCVKIYHDVATKTVFYSIVVFAIVITIVGNAVVIISIAHFKQLHTPTNILVMSLALVDLLLGLTVMPFSMVRTLDGCWYFGKEFCYWHSIFDFVFTCASIFHLISIATDRYQAVCYPLQYPTRITLPVSGFMAALSWILATVYAFSTVGIKSTEANLEDYIASIDCFGSCLFLINAVCASISTCLFFILPVCIMIGLYAQIFLVSEKHAKKMEGTKKNRPDMTSNKILQMVKHEKKAAKTLGIVVGTFNLCWMPYFIISLVDPLSNFSTPTIIYDVFFWLGYTNSTFNPIIYGLFYPWFRKTLYLIVTLKIFAPNSSDINVY
>LOCXPTAAR39.542.HIT1.TAAR.2R.321.7tm_1.exons1.manual_scaffold_4.Channallabes_apus
YCFPESNVSCVKISHNVATKTVFYSIVVFAIVITIVGNAVVIISIAHFKQLHTPTNILVMSLALVDLLLGLTVMPFSMVRSVDGCWYFGEEFCYWHSIFDFLFTGASIFHLVSIATDRYQAVCYPLQYPTRITLPVSDFMAALSWILATVYAFSTVGIQSNEHCFGSCRLLINAVIASIGTFLFFFLPVCIMIVLYVQIFLVSEKHAKKIEGTKKKNRSDVTSNKILQIVKNEKKAAKTLAIVVGTFNLCWMPYTIISVVDPLSNFTIPAIIYDLFVWLGYINSTFNPIIYGLFYPWFRKTLHLIVTLKIFAPNSSDIKVY
>LOCXPTAAR40.543.HIT1.TAAR.2R.334.7tm_1.exons1.manual_scaffold_4.Channallabes_apus
DLTEYCYPQSNVSCIKNYHNVATKTVLYSIVLFAIVITIVGNAVVIISIAHFKQLHTPTNILVMSLGLVDLLLGLTVMPFSMVRSVDGCWYFGEEFCYWHSIFDFLFTGASIFHLISIATDRHQAVCYPLQYPTRITLPVSGFMAALSWILATVYAFSTVGTKVREANIEDYVASIDCFGSCLLLINAVIASISTLLFFILPVCIMIGLYVQIFLVSEKHAKKMEGTKKNRTDVTSNKILQKVKHEKKAAKTLGIVVGTFNLCWMPYFIISVVEPLSNFTMPAIIYDVFFWLGYINSACNPIIYGLFYPWFRKTLYLIVTLKIFAPNSSDIKVY
>LOCXPTAAR41.544.HIT1.TAAR.2R.324.7tm_1.exons1.manual_scaffold_4.Channallabes_apus
DLTEYCYPESNVSCVKMFHNVATKMVFYSIVVLAIVITIVGNAVVIISIAHFKQLHTPTNIFVMSLALVDLLLGLTVMPFSMVRSVDGCWYFGEEFCYWHSIFDVLFTGASILHLISIATDRYQAVCYPLQYPTRITLSDSGFMAAVSWILGTVYAFSTVGIKSNEDCLGSCLLVINAVIASIGTFLFVVLPVCIMISLYVQIFLVSEKHAKKMEGTKKNRPDVTSNKILQKMKHEKKAAKTLGIVVGTFNLCWMPYSIISLVNPLSNFTIPANIYDLFVWLGYTNSTFNPIIYGLFYPWFRKTLYLIVTLKIFAPNSSDINVY
>LOCXPTAAR42.546.HIT1.TAAR.2R.322.7tm_1.exons1.manual_scaffold_4.Channallabes_apus
TEYCYPESNVSCVKMFHNVATKTVFYSIVLFAIVITIVGNAVVIISIAHFKQLHTPTNILVMSLALVDLLLGLTVMPFSMVRSVDGCWYFGEEFCYWHSIFDLLFTGASILHLISVATDRYQAVCYPLQYPTRITLSVSGFMAAVSWILGTVYAFSTVGIQSNEDCLGSCLLLINAVIASIGTFLFLVLPVCIMISLYVQIFLVSEKHAKKMEGTKKNRPDVTSNKILQKVKHEKKAAKTLGIVVGTFNLCWMPYSIISLVDPLLNFTIPANIYDLFVWLCYINSTFNPIIYGLFYPWFRKTLYLIVTLKIFAPNSSDIKVY
>LOCXPTAAR43.547.HIT1.TAAR.2R.334.7tm_1.exons1.manual_scaffold_4.Channallabes_apus
DLTEYCYPESNVSCVKISHNVATKTVFYSIVVFAIVFTIVGNAVVIISIAHFKQLHTPTNILVMSLALVDLLLGLTVMPFSMVRSVDGCWYFGEEFCYWHSIFDDLFTGASIFHLVSIATDRYQAVCYPLQYPTRITLPVSGFMAALSWILATVYAFSTVGIQSKEANLEDYIASIDCFGSCVFLLNAVCASINTLLSFMLPVCIMIGLYVQIFLVSEKHAKKMEGTKKTKPDVTSNKILQKVKHEKKAAKTLGIVVGAFICCWMPFFVTSVLDPFINFATPLVLSDVFFWLGYINSTFNPIIYGLFYPWFRKTLYLIVTLKIFDPNSSDINVY
>LOCXPTAAR44.549.HIT1.TAAR.2R.334.7tm_1.exons1.manual_scaffold_4.Channallabes_apus
DLTEYCYPESNVSCVKHSHNVVTNTVFYSIVVFAIVFTIVGNAVVIISIAHFKQLHTPTNILVMSLALVDLLLGLTVMPFSMVRTLDGCWYFGKEFCYWHSIIDSVFTGASVFHLVSIAIDRNQAVCYPLQYPTRITLSVSGFMTALSWIVASVYAFSTVGIKSNEANLEDYIASIDCFGSCVYLINALCASINTLLSFILPVCIMIGLYVQIFLVSEKHAKKMEGTKKTRPDVTSNKILQKVKHEKKAAKTLGIVVGTFILCWMPYFIISLVDPFSNFSTPAIIYDVFFWLGYINSACNPIIYGLFYPWFRKTLYLIVTLKIFAPNSSDINVY
>LOCXPTAAR45.551.HIT1.TAAR.2R.334.7tm_1.exons1.manual_scaffold_4.Channallabes_apus
DLTEYCYPESNVSCVKNSHNVATKTVFYSILVFAIVITIVGNAVVIISIAHFIQLHTPTNILVMSLALVDLLLGLTVMPFSMVRTLDGCWYFGEEFCYWHSIFDFVFTSASIFHLISIAADRHQAVCYPLQYPTRITLPVSGFMAALSWILATVYALSAVGIKSNEANLDDYIASIDCFGSCLFAINAVIASIGTLFFFILPFCIMIGLYVQIFLVSEKHATKMKGTKKNIPDVTSTKILQMVKHEKKAAKTLGIVVGTFNFCWMPYSIISLVDPLSNFTMPAIIYDVFFWLSYINSACNPIIYGLFYPWFRKTLYLIVTLKIFAPNSSDINVY
>LOCXPTAAR47.553.HIT1.TAAR.2R.302.7tm_1.exons2.manual_scaffold_4.Channallabes_apus
KKSTTMATKTVFYSILVFVIVITIVGNAVVIISISHFKQLHTPTNILVMSLALVDLLLGLTVMPFSMVRTLDGCWYFGEEFCFWHSIFDSVFTGASIFHLVSIATDRYQAVCYPLQYPSRITLPVSGFMAALSWILATVDAFIDCFGSCVYLINAVCASINTLLSFILPVCIMIGLYVQIFLVSEKHAKKMKGTKKNRPDVTSNKILQKVKHEKKKAAKMLCIVVGTFILCWMPYFIISIVDLLSNFTMPIIIYDVIFWLGYINSAFNPIIYGLFYPWFRKTLYLIVTLKIFAPNSLDITVY
>LOCXPTAAR46.555.HIT1.TAAR.2R.333.7tm_1.exons1.manual_scaffold_4.Channallabes_apus
DLTEYCYPESNVSCVKIYHNVATKTVFYSIVVFVIVITIVGNAVVIISIAHFKQLHTPTNILVMSLALVDLLLGLTVMPFSMVRTLDGCWYFGEEFCFWHSFFDFVFTAASTFHLISIAADRYQAVCYPLQYPTRITLPVSGFMAALSWILATVYALSTVGIKSNEANLDDYIASIDCFGSCLFVINAVIASIGTFFFFILPFCIMIGLYVQIFLVSEKHAMKMEGTKKNRPDVTNKILQMVKHEKKAAKTLGIVVGTFNFCWMPYSIISLVDPLSNFSTPAIIYDVFFWLGYTNSTFNPIIYGLFYPWFRKTLHLIVTLKIFAPNSSDINVY
>LOCXPTAAR47.560.HIT1.TAAR.2R.330.7tm_1.exons1.manual_scaffold_4.Channallabes_apus
YCYPESNVSCVKISHNVATETVFYSIVLFAIVITILGNAVVIISIAHFKQLHTPTNILVMSLALVDLLLGLTVMPFSMVRSVDGCWYFGEEFCYWHSIFDSVFTGSSIFHLVSIAIDRNQAVCYPLQYPTRITLSVSGFMAALSWILASVYAFSTVGIQSNEANLEDYIASIDCFGSCVYVLNAVCASINTFLSFILPVCIMIGLYVQIFLVSEKHAKKMEGTKKNRPDVTSNKILQKVKHEKKAAKTLGIVVGTFILCWMPYLIISLVDPLSNFTMPAIIYEVFFWLGYINSTFNPIIYGLFYPWFRKTLYLIVTLKIFAPNSSDINIY
>LOCXPTAAR48.562.HIT1.TAAR.2R.334.7tm_1.exons1.manual_scaffold_4.Channallabes_apus
DLTEYCFPESNVSCVKISHNVATKTVFYSILMFAIVFTIVGNAVVIISIAHFKQLHTPTNILVMSLALVDLLLGLTVMPFSMVRTLDGCWYFGEEFCYWDSIFDSVFTGASIFHLISIAIDRNQAVCYPLQYPTRITLSVSGFMAALSWILATVYAFSTVGIQSKEANLQEYIATIDCFGSCVFLLNAVCASINTFLSFILPVCIMIGLYVQIFLVSEKHAKKMEDTKKNRPDVTSNKILQKVKHEKKAAKTLGIVVGTFILCWMPFFVTSVLDPFINFSTPLLLSNVFFWLAYINSTFNPIIYGLFYPWFRKTLYLIVTLKIFSPNSSDINVY
>LOCXPTAAR49.563.HIT1.TAAR.2R.336.7tm_1.exons1.manual_scaffold_4.Channallabes_apus
DFIEYCYPESNLSCVKISHNVEARAVIYSILVFATIVTILGNSVVIISIAHFKQLHTPTNILVMSLALVDLLLGLTVMPFSMVRTVDGCWYFGEEFCYWHSTFDFLFTGASIFHLISIAADRHQAVCYPLHYPSRITLPVAGVMAALSWILATVYAFSSIGLNAKMNIGEYIMSVNCFGNCLVLISEACASICTCLFFIVPVCVMIGLYTQIFLVSDRHARTIEVTKKGRSDITSSTKISQKVKHEKKAAKTLGIVVGAFNACWMPYYITSLIDTFSHNTATGILPELFNWLTYINSTLNPIIYGLFYPWFRKTLYLIVTLKIFAPNSSDIKVCNV
>LOCXPTAAR50.564.HIT1.TAAR.2R.333.7tm_1.exons1.manual_scaffold_4.Channallabes_apus
EEADFKVYCFPEFNASCTKIPHNVSTQTVLYLLLVFAMTITILGNSVVIISIAHFKQLHTPTNILVMSLALVDLLLGITVMPFSMIRSVEGCWYYSQDLCFLHSSFDLCLTGASIFHLISIAIDRYQAVCYPLQYPTKMTKPIAWFMVALSWITAAMCSYTLLFTNPSEDNGLPNCLGSCTLLMNALWAILSIVIGFILPCCVMICLYAQIFFISKKHARKMEGVKQGRNDLTLTKFSQREKHENKAVKTLGIVVGAFNFCWMPFFLTSLLDPFINFATPSLLFDVFSWLGYINSTLNPIIYGFFYPWFRKTLSLIVTLKIFAPHSSDTKVYT
>LOCXPTAAR51.565.HIT1.TAAR.2R.328.7tm_1.exons1.manual_scaffold_4.Channallabes_apus
EEFCFPDSNISCLKDSYNVTTKTVLYFILVFAMTITILGNSVVIISIAHFKQLHTPTNILVMSLAMVDLLLGITVMPFSMVRSVDGCWYYGEELCFLHSSFDMCLTGASIFHLISIAIDRYQAVCYPLQYPTRVTKSVALFMAALSWTASVVHSYTLLFTKPSEDNGLPNCLGSCTLLMNAFSAILSIVIGFILPCCIMICLYAQIFFISKKHARKMEGVKQGRNDLTVTKFSQREKHENKAVKTLGIVVGTFNFCLMPFFLTSLLDPFINFVTPLLLFDVFVWLGYINSTLNPIIYGFFYPWFRKTLSLIVTLKIFAPHSSDTKVYT
>LOCXPTAAR52.566.HIT1.TAAR.2R.341.7tm_1.exons1.manual_scaffold_4.Channallabes_apus
QDASLEEYCFPESNVSCLKASYCMTTKAVLYFLLVCAMAITILGNSVVIISIAHFKQLHTPTNILVMSLAMVDLLLGITVMPFSMVRSVDGCWYHGEELCFLHSSFDMCLTGASIFHLISIAIDRYQAVCYPLQYPTRVTKSVAWFMAVMSWIASVVYSYTLLCSKANLEKLDDYIASVSCLGYCELLFNELWASMDACVCFFLPCCVMFCLYAQIFFISNKHARKIEEQKKEKQGRNEKNLTRFSQKFKYENKAAKTLGIVVGAFICCWMPFFVTSVLDPFINFATPLVLSDVFVWLGYINSTLNPIIYGLFYPWFRKTLSLIVTLKIFAPHSSDIKVYT
>LOCXPTAAR53.567.HIT1.TAAR.2R.334.7tm_1.exons1.manual_scaffold_4.Channallabes_apus
DLTTYCFPDSNVSCVKAYYNIVTKTVLYFILVFAMTLTILGNSIVIISIAHFKQLHTPTNILVMSLALVDLLLGITVMPFSMIRSVEGCWYYSQEFCFLHSSFDMFLTTASIFHLISIATDRYEAVCYPLQYPTRVTIPAAWLMVAISWTAAALYSYGLLCSKANEENLSEYIASIHCLGYCGLLFNALWAALDACICFFLPCSAMFCLYAQIFLISKKHKRKMEGMKQGRSDMNLAKFSQRVKHENKAAKTLGIVVGTFICCWMPFFITSLLDPYITFSTPQILFDVFVWLGYFNSALNPIIYGLFYPWFRKTLYLIATLKIFAPHSSNIKVY
>LOCXPTAAR54.568.HIT1.TAAR.2R.327.7tm_1.exons1.manual_scaffold_4.Channallabes_apus
CFPDSNVSCLKNSYHTATQTAIYLFLLLAMSITILGNAVVIMSIAHFKQLHTPTNILVMSLALADLIVGVIVMPFSMIRSVDGCWYFGEEFCLWHSSFDVFLTTASVFHLICIAIDRYEAVSYPLQYPTRVTTPVVWLMVAISWIAAAVYSFGLLFSKANVENLDEYIVTTYCLGYCNILFNALWSVLDTCICFMVPCSVMGFLYAKIFLISKNHARKFDGVKQGKNDITKFSQKAKHENKAARTLGIVVGAFNLCWMPFYINSLIDPYVNFATPGVLFDIFVWLGYINSTLNPIIYGLFYPWFRKTLYLMLTLKIFAPNSSDIKVY
>LOCXPTAAR55.569.HIT1.TAAR.2R.334.7tm_1.exons1.manual_scaffold_4.Channallabes_apus
VEVLLLCFPHEPDSCLQTTRFLVIRVAMYFLTLTTILMTIFGNLLVIITISHFKQFHLPTNFIVLSLAFVDFMLGCLVMPFSMVRWVEGCWFSGDLFCQIHSSLDMTLSVASILHLCLVSIDRYMAITDPLGYKAKVTNGNVIVCIAIVWIFSCMFSFGIVFSKINIDGLDEQLLNTCVGNCALIFNKEWGLIAPLLNFYIPGAIMTCLYLKIFYVAKKQARLISDRTTTLTSVQTKKHISDQRERKAAKTLGIVMGVFLLCWLPFFLTTVSDPFLNFSTPLEVFDALVWFGYFNSMFNPLIYGFFYPRFQKAFKIIILRYFFHLKNSSNLVLQ
>LOCXPTAAR56.572.HIT1.TAAR.2R.327.7tm_1.exons1.manual_scaffold_4.Channallabes_apus
MNLTEFNQSSLCEHVACSERTLPPAVYFLLYVCAAVVVLLTICGNLLIIITVCYFRQLHTPTNMLVLSLAISDFLVGLFVMPFHFTWLIESCWMFGHIFCIMFNFFSFHLTSVSVGNVVLIALDRYMALSNPFLNLKDVTSTIVNTLICLSWAFSFLYNFVFFYVNRNFTDLLLCPGECHINPLNEVSSLVDLMFIVIIPCGLMLILYFQVFVIARKHANAIQELNQTVKSFSKNLSEAMKSERKAAKVLSILIFVFLACLVPYYICTLMNSNSPSYITNDILILFYLNSSVNPVIYALFYSWFQKCTKMILTCKILHTDCSFVNVL
>LOCXPTAAR57.574.HIT1.TAAR.2R.326.7tm_1.exons1.manual_scaffold_4.Channallabes_apus
MNLTEFIISDRCVHFSCPERSVSLAAYILLYMCSASVVLLTACGNLLVIISVFHFKHLHTPTNTLVLSLAVSDFLIGTLLLPSTLIWMIESCWIFGRHLCTAVWLIAGLLLPVSTYNIALISVDRYLALSKPFLYTNKMSRRMMCTVVYCNWFLCLLCNILFYYFNGNFTNYFICPGQCYYFLKEASTIIDLILSFIFPFSVIIILYTQVFVIAKKHATAIRELNNHTQQKTQKSSSHSERKAAKVLGILVFVFLACLLPYFLCSIFGNVTKIPADAFRKVMILVYLNSTINPFIYALFYPWFRRCIKLIITLRIFQTDSALINVL
>LOCXPTAAR59.576.HIT1.TAAR.2R.327.7tm_1.exons1.manual_scaffold_4.Channallabes_apus
MNLPKFNQSDRCVHFSCPERSVSPAVYILLYLCVATVVLLTVCANLLVITSLCHFKHLHTPTNMLVLSLAVSDFLICALVMLPVLIWTIESCWILGKGFCIFFSLISGLLMNVSIYNIALIAVDRYLALSSPFLYRNKISMRTTCTVVYSNWCVCLTYITALCYFNGSFTNSVFCPGQCFLAMSPIWSVLNLVYSFIFPFSVIIIFYTLVFVIAKKHATAIRELNIHTQTKTQKITSMKSERKAAKVLGILVSVFLMCLLPFFIYSLLGDIIKPHLETINKLVIVFNLNSTVNPFIYALFYPWFRRCIKLIITLRIFQTDSALINVL
>LOCXPTAAR59.578.HIT1.TAAR.2R.327.7tm_1.exons1.manual_scaffold_4.Channallabes_apus
MNLPKFNQSDLCVHFSCPERSVSPAVYILLYLCAATVVLLTVCANLLVITSLCHFKHLHTPTNMLVLSLAVSDFLICALVMLPVLIWTIESCWIFGKGFCIFFSLISGLLMNVSIYNIALIAVDRYLALSSPFLYRNKISMRTTCTVVYSNWCVCLTYITAVCYFNGSFTNSVFCPGQCFLALTPIWTVLNLVYSFIFPFSVIIILYTLVFVIAKKHATAIRELNIHTQTKTQKITSMKSERKAAKVLGILVSVFLMCLLPFFIYSLLGDIIKPQLETIHKLMIVFNLNSTVNPFIYALFYPWFRRCIKLIITLRIFQTDSALINVV
>LOCXPTAAR60.581.HIT1.TAAR.2R.332.7tm_1.exons1.manual_scaffold_4.Channallabes_apus
TEYCYPESNVSCVTISHNVATKTVFYSILVFAIVITIVGNAVVIISIAHFIQLHTPTNILVMSLALVDLLLGLTVMPFSMVRTLDGCWYFGEEFCYWHSFFDFVFTSASIFHLISIAADRHQAVCYPLQYPTRITLPVSGIMAALSWILATVYALSTVGIKSNEANLDDYIASIDCFGSCLFAINAVIASIGTFFFFILPFCIMIGLYVQIFLVSEKHATKMEGTKKSRPDVTSNKILQKVKHEKKAAKTLGIVVGTFNLCWMPYSIISLVDPLSNFTIPTIIYDVFFWLGYINSTFNPIIYGLFYPWFRKTLYLIVTLKIFAPNSSDINVY
>LOCXPTAAR61.583.HIT1.TAAR.2R.332.7tm_1.exons1.manual_scaffold_4.Channallabes_apus
MNLTAFNQSDRCEHFSCPERSVSPAVYILQYMCSVAVVLLTLCGNMLVIISVFHFKQLHTPTNTLVLSLAVSDFLVGALVMLPELVWTIESCWIFGRRFCTIFWLTGTFVMAFSIYNIVLIAVDRYLALSNPFLYTNKISTSTMCIVVYSNWCVCLCYSIMLYNFNEIQKSFLLCPGECLMSLNEVWIVIDLVYLFIFPLSVIIILYTQVFVIAMKHVTAIRELNNHTQPKLQKTKKITSHSMKSERKAAKVLGILVSVFLVCLLPYFIYSLLGNLIEFQTETIHKLLILLYLNSSMNPFIYALFYPWFRRCMKLVITLKIFETDSALINVL
>LOCXPTAAR62.585.HIT1.TAAR.2R.332.7tm_1.exons1.manual_scaffold_4.Channallabes_apus
MNLTEFNQSDLCVHFSCPERSVSLAVYILLYVCSAAVVLQTLCGNLLVIISVLHFKQLHTPTNILVLSLAVSDFLVGALVMLPELIWTIESCWIFGKKFCTIFWLTGTFIMAFSIYNIALIAVDRYLALSNPFLYTNIISMRTMCIVVYSNWCVCLCYSITLYNFNERQNNFLLCPGQCFLFLNEVWSVIELTYLFLFPLSVIIILYTRVFVIAMKHVTAIRELNSHTQPKLQKTQKITSHSMKSERKAAKVLGILVSVFLMCLLPYFIYSLLGDIIELQAETIHIVLIFLYLNSTINPFIYALFYPWFRRCMKLVTTLKICQTQSALINVL
>LOCXPTAAR63.587.HIT1.TAAR.2R.319.7tm_1.exons1.manual_scaffold_4.Channallabes_apus
INLMEFNQSDRCEHFSCPERSVSPAVYILLYVCSASVVLLTVCGNLLIIISVLHFKQLQTPSNTLVLSLAVSDFLIGALVMLPELIRAIETCWVFGRDFCISFSLISAFLMDLSFYNIALIAVDRYLALSNPFLYTHRVTRRTTWTVVYSNCCLCLTYITAIYFFNRGFMSFAMCSGECVYFLNEVCSIIDLVVSFIFPFSVIIILYTRIFVIAKKHATAIRELNNHTQKITSHSMKSERKAAKVLCILVSVFLVCLLPSFIYSLFGNVIELQAETIHKLLILIYINSTINPFIYALFYPWFRKCIKLIITLKIFQTDS
>LOCXPTAAR64.589.HIT1.TAAR.2R.330.7tm_1.exons1.manual_scaffold_4.Channallabes_apus
MNLTELILNPERCIHISCPEKSASPPVYILLYICGFAVVLLTMCGNLLIIISIFHFKQLHTPTNTIVLSLAVSDFLIGTLLMPFMLIWTIESCWLFGSSLCTSIWLIAGLLMLVSIYNIALISVDRYLALSKPFHYTNKISRRMMCTVVYCNWLVCLAYNIAFYYFNGNFTNYFICPGQCYYFLKEAWTIIDLVIMLIFPLSVIIILYTHVFMIAKKHATAIRELNNQTQGKVQKNSSHSVKSERKAAKVLGILVSVFLACLLPYFLCSILGNVIKIPAETFRKVMIFFFLNSTINPFIYALFYPWFRRCTKLIITLQILQTDSALMNVL
>LOCXPTAAR65.592.HIT1.TAAR.2R.328.7tm_1.exons1.manual_scaffold_4.Channallabes_apus
MNLTEFNQSDRCEHFFCQERSVSPTVDILLYVCSAAVVLLTVCGNLLIIISVFHFKQLHTPTNTLVLSLAVSDFFIGAFVMPPMFSWTIKSCWIFGRDFCIVFLLINGFLTATSTYTIALIAVDRYLALSNPFLYTNTISTRNMCNVVYSNILLCLVNTIAFYYFNGIFTGYVMCPGECLLTVSQVWFVINLIFSFLFPLSIIIIFYSLVFVIAKKHATAIRELNNHKQPNAQNITSHSMKSERKAAKVLGILVFVFLVCLLPYFVYNLIGDIVELQSGIVHKVLIIMYLSSTINPFIYALFYPWFRRCIKLITTWQIFQADSALISV
>LOCXPTAAR66.594.HIT1.TAAR.2R.330.7tm_1.exons1.manual_scaffold_4.Channallabes_apus
MILMEFNQSDLCEHFSCPERSVSPAVYILLYMCSVSVVLLTVSGNLLVIISVLHFKQLHTPTNTLVLSLAVSDFLVGALVILPELIWAIESCWIFGRNFCISFSLISGFLMDLSFYNIALIAIDRYLALSNPFLYTKQITRRATCTVIYSNCCLCLTYVTAIYYFNGGFMSFAMCPGECVYFLNEVCSIIDLVVSFIFPLSVIIILYTRVFVIAKKHATAIRELNNHTRPKTQKLTSYSMKSERKAAKVLGILVSVFLVCLLPYFIYSLLLGNLIEVKIETFQKVLIILYFNSTINPIIYALFYPWFRKCIKLILTLKIFQTDSTLINVL
>LOCXPTAAR67.596.HIT1.TAAR.2R.329.7tm_1.exons1.manual_scaffold_4.Channallabes_apus
MNITEFNQSDRCMQLFCSERSVSPALYLLLYVCAAAMVFLTVCGNLLVIISVFHFKQLHTPTNTLVLSLAMSDFLVGVLVMPSMLIWIIESCWIFGTDFCIFFSFISGLLMNLSIYNISLIAVDRYVALSNPFLYANTISRRSMCTVVYSNWCACLSYMTAIYYFNGGLMTYVLCPGECFYFLNEVCSIIDLVVSFIFPLSVIIILYTRVFMIAKKHATAIRELNNHTRPKTQKINSHLNKSERKAAKVLGILVSVFLICLLPYFIYSLLGEIVDLQLQIFQKVLIMSYLNSTINPIIYALFYPWFRKCITLILSLKIFHTDSALINIL
>LOCXPTAAR68.598.HIT1.TAAR.2R.328.7tm_1.exons1.manual_scaffold_4.Channallabes_apus
MNLTEFAESDHCELFSCPERTESPAVYILLYMCSAAVVLLTECGNLLVIISIFHFRQLHTPTNMLVLSLAVSDFLVGAFLMPPTLSWMIESCWVLGMDFCMCFMMTGYFLTSLSIYHVALIAADRYLALSNPFLYTNRVAVKTMCIVVFSHWVVLLVYNLMLPYVNGNIKFVICPGNCFVKLNYVLSIVDLVITFIFPCAVIFILYTRIFMIAKKHATAIRELNNNTRSKTQKITSHSMRSERKAAKVLGIVMSVFMICLLPYFIYSLLGNVIEFQLESLLKVMIVLYLNSTINPFIYALFYPWFRRCVKLILTLQIFKKDSALRKVL
>LOCXPTAAR69.600.HIT1.TAAR.2R.328.7tm_1.exons1.manual_scaffold_4.Channallabes_apus
MNLSEFNQSDHCMHFACPKRTAPSALYILLYVCSAAVVLLTVCGNLLIIISIFHFKQLHTPTNVLVLSLAVSDLLIGALLMSPMLIWMIESCWILGMDVCMFEMMTGYFLTSLSIYHIGLIAVDRYLALSNPFLYANTVSVNKMCIVVFSHWFALLVYNVMLPYVNGNLNFVLCPGDCFLNLNYVLSAVDIVITFIFPFAVIFILYSRIVMIAKKHATAIRELNNNTRSKTQKITSYSMKSERKAAKVLGILVAVFMICLLPYFLYSLLGNVIELQLESLQKVMIVLHLNSTINPFIYALFYPWFRRCVKLILTREIFKTDSALRKVL
>LOCXPTAAR70.602.HIT1.TAAR.2R.329.7tm_1.exons1.manual_scaffold_4.Channallabes_apus
MNVTDFIHFDRCVLSSCPKRSFPAAVYILLYVCSAAVVLLTVCGNLIVIISVFHFKQLHTPNNMLVVSLALSDFLIGTLVMPLLLIWMIESCWIFGRVICIQFILISGVLMIWSFYIIALISVDRCLALSNPFVYTSKISKRTMCIVIYFNWCVCLAYNITFYYFNGLFTDFVMCPGECFFILTEVWSVIDLMYSFIFPLSVIIILYTLVFMIAKKHATAIRELNNHTRPKTQKSMSHSMKSERKAAKVLGILVTVFLVCLFPYFIFSVLGNFIKLPAETVKKILIFGYLNSTINPFIYALFYPWFRKCIKLIITLQIFRTDSALINVL
>LOCXPTAAR71.604.HIT1.TAAR.2R.329.7tm_1.exons1.manual_scaffold_4.Channallabes_apus
MNLTEFNQSDHCEHFSCPERSVSPAFHGILYVCSSAVVLLTLCGNLLIIISVFHFKQLHTPTNMLVLSLAVSDFLVGAFLMPPMFSWTIESCWIFGSLFCTIFWLIDGFLTLLSIYNIALIAVDRYLALSKPFLYTNTVNMINMCIVINCNLIVCVVYNTVFYYFNGMFKSSAMCPGECSYFLNQGWSVIDLAYAFIFPLSVIITLYTQVFVIAKKHATAIRELNNHTRPKTQKHTSHSMKSERKAAKVLGILVSVFLLCLFPYFIFSLLGDNIEVQTETTHKVLILFYLNSTINPIIYALFYPWFRRCFKSVLTLRIFQSDSELINIL
>LOCXPTAAR72.606.HIT1.TAAR.2R.328.7tm_1.exons1.manual_scaffold_4.Channallabes_apus
MNLTEFNQSDLCVHFSCTKRSVSSSVDISLYVCSAAVVLLTVCGNMLIIISVFHFKQLHTPANTLVLSLAVSDFFIGAFVMPPMFSWTIEPCWNFGRDFCIIFWLINIFLTVLSTYTIALIAVDRYLALSNPFLYTNTISRRIMCNVIYFNLFLCLVYSIAFYYFNGIFTGYLMCPGECLLALSQVWFVIDLIYSFLFPLSVIIILYTLVFVIAKKHATAIRELNHHTRPKTQKITSHSMKSERKAAKVLGILVCVFLVCLLPYFVYSLLGDIVELQAEIVHKVLIIMYLNSTINPFIYALFYPWFRRCIKLIITLQIFNSDSALISV
>LOCXPTAAR73.608.HIT1.TAAR.2R.328.7tm_1.exons1.manual_scaffold_4.Channallabes_apus
MNLTEFNQSDLCVHFSCTKRSVSSSVDISLYVCSAAVVLLTVCGNMLIIISVFHFKQLHTPANTLVLSLAMSDIFIGACVMPPMFSWTIESCWIFGKSFCIIFWLINGFLTVLSTYTIALISVDRYLALSNPFLYTSTISRRIMCNVIYFNLFLCLVYSIAFYYFNGIFTGYLMCPGECLLTVSQVWFVIDLIYSFLFPLSVIIILYTLVFVIAKKHATAIRELNHHTRPKTQKITSHSMKSERKAAKVLGILVCMFLVCLLPYFVYSLLGDIVELQAEIVHKVLIIMYLNSTINPFIYALFYPWFRRCIKLIITLQIFNSDSALISV
>LOCXPTAAR74.610.HIT1.TAAR.2R.328.7tm_1.exons1.manual_scaffold_4.Channallabes_apus
MNLTEFNQSDRCDHFYCQERSVSPTVDIFLYVCSAAVVLLTVCGNLLIIISVFHFKQLHTPTNTLVLTLAMSDFFIGAFVMPPMFSWTIESCWIFGKSFCIIFWLINGFLTVLSTYTIALISVDRYLALSNPFLYTSTISRRNMCNVIYSNLFLFLVNSIAFYYFNGIFTGFVMCPGECLLTVSQVWFVIDLIYSFLFPLSIIIIFYSLVFVIAKKHAAAIRELNNQKWTKTQKINSHSMKSERKAAKVLGILVLVFLVCLLPYFVYSLLGDIVEQQSEIAHKALIIMYLNSTINPFIYALFYPWFRRCIKLIITLQIFQSDSALISV
>LOCXPTAAR75.211.HIT1.TAAR.2R.328.7tm_1.exons1.manual_scaffold_4.Channallabes_apus
MNLTELNQSDLCMQLSCPEIYESPAVDILLYVCSAAVVLLTVSGNLLVIISVFHYKQLHTPANTLVLSLAVSDFFIGAFVMPPMFSWTIESCWIFGRDFCLIFWLINDFLTVSATYNIALIAVDRYLALSNPFLYMSTISRRNMWKVIYSNVFVCLVYIIAFYYSNGIFTGYLMCPGECLLTVSQVWSVIDLVVSFIFPLSVIVIMYTLVFVIAKKHATAIKELNHHTRPKTKTITSYSMKSERKAAKVLGILVSVFLVCLLPYFIYSLLGNVDEIQAENIHKVVLVAYLNSTINPFIYALFYPWFRRCIKLIMTLQILQTDSSLISV
>LOCXPTAAR76.213.HIT1.TAAR.2R.329.7tm_1.exons1.manual_scaffold_4.Channallabes_apus
MNLTEFNQSDHCEHFSCPERSASPAVYILLYVCSAALVLLTLCGNMLVIISVYHFKQLHTPSNILLLSLAASDFLIYALVVPPMLIWWIEWCWIFGRSFCIFFLFTGSFLSIISIYNVTLIAVDRYLALSNPFFYTNSISVRKIFILIYFNWCLCMVYTVAVYYFSESFTSSAMCPGTCFLFENRIWALIDLVILFVFPFSFIIILYTLVFVIAKKHVTAIRELNNHTRPKTQKITSHSMKSERKAAKVLGILISVFLASLLPYFIYSLLGDVIELEAETFNWLILLCYLNCTFNPFIYALFYPWFRRCIKLIISLQILQTDSSLIHVL
>LOCXPTAAR77.215.HIT1.TAAR.2R.329.7tm_1.exons1.manual_scaffold_4.Channallabes_apus
MKLREFNRSDQCLHFSCPERSVSPAVHILLYVCTASVVLLTVCGNLLVIISVFHFKQLHTPTNMLVLSLAVSDFLIGALLMLPELIWMIESCWIFGKGFCLSFWLIGVFIMDFSIYNIALIAVDRYVAVSNPFLYTYKMSGRIMCIMVCSNWSGCLAYTISFYYFNESSKNILACPGQCFLSLKQDWSVIDLVFSFIFPLSVIIILYTRVFLIAKKHATSIRELNNHTKPKTQKVTLTSMKSERKAAKVLGILVSVFLACILPYCIYSLLGYVIELQAETFHKLMILVYLNSTINPFLYALFYPWFRRCIKLIITLQIFQTDSALINVV
>LOCXPTAAR78.217.HIT1.TAAR.2R.329.7tm_1.exons1.manual_scaffold_4.Channallabes_apus
MNLTEFNQSVRCEHSLCSERSVSLILYILLYMGSAAVVLLTVCGNLLVIVSIFHFKQLHTPTNTLVLSLAVSDFLIGTFVMTPMFTWTIETCWIFGKIFCTAFWLIDGLLITISIYNIALIAVDRYFALSNPFFYTNTISRRTMCIVIYSNLLVCLMYNTTFYYFNGIFTSSVMCPGECFIFWNDVYSVIDLIYSFVFPLSVIIIFYTLVFVIAKKHATAIRELNNHTRLKTQKITSHSMKSERKAAKVLGILVSVFLVCLLPYFIYSLLGDIIELQTDTSHTLLIMLYLNSTINPFIYALFYPWFRRCIKLIITLQIFQTDSALINVL
>LOCXPTAAR79.219.HIT1.TAAR.2R.328.7tm_1.exons1.manual_scaffold_4.Channallabes_apus
MSLTEFNQSDVCVHFSCPERGESPAVDILLYVCSAAVVLLTVCGNLLVIISIFHFKQLHTPANALVLSLAVSDFFIGAFVMPPMFIWTIESCWIFGRYFCIMFWLINSFLTVSATYTIALIAIDRYLALSNPFLYVSIISRRNMCNVIYSNLLVCLVYIITFYYFNGIFTGYLMCPGECLLIVSQVWFVIDLIYSFIFPLYVIIIFYTLVFVIAKKHATAIREFNNHRRIKTQKITSHSMKSERKAAKVLGILVFVFLVCLLPYFIYSLLGDLVELQAETIHKLLILAYLNSTINPFIYALFYPWFRKCIKLITTLQIFQTDSALIRV
>LOCXPTAAR80.221.HIT1.TAAR.2R.329.7tm_1.exons1.manual_scaffold_4.Channallabes_apus
MNLTEFNHSGPCEHSVCSERSVSLVPYILLYMCSAAVVLLTVCGNLIVIVSIFHFKQLHTPTNTLVLSLAVSDFFIGAFVMTPMFIWTIETCWIFGTIFCTAFWLIDGFLITISIYNIALIAVDRYLALSNPFLYTNTVSRRTMCIVIYSSLLVCLAYNIAFYYFNGTFTNYFICPGECFIFFNDVYSVIDLIYSFVFPLSVIVIFYTLVFVIAKKHATAIRELNNHTRPKTQKITSHSMKSERKAAKVLGILVSVFLVCLFPYFIYSLLGDVIEQQEDTIHKLLIMLYLNSTINPFIYALLYPWFRRCIKLIITLQIFERDSALINVL
>LOCXPTAAR81.223.HIT1.TAAR.2R.329.7tm_1.exons1.manual_scaffold_4.Channallabes_apus
MNLTEFNQSDRCEHSVCSERSVSLVPYILLYMCSAAVVLLTVCGNLLVIVSIFHFKQLHTPTNTLVLSLAVSDFLIGAFIMTPMFIWTIETCWIFGTIFCTAFWLIYSFLITISIYNIALIAVDRYLALSNPFLYTNTVTRRTMCIVIYSNLHVCLMYITAFYYFNGTFTSSVMCPGECFIVFNDVYSVIDLIYTFVFPLSIIIIFYTLVFMIAKKHATAIRELNNHTRLKTQKITSHSMKSERKAAKVLCILVSVFLVCLLPYFIYSLLGNVVELQADTIHELLIILHLNSTINPFIYALFYPWFRRCIKLIITLQIFQTDSALINVL
>LOCXPTAAR82.225.HIT1.TAAR.2R.329.7tm_1.exons1.manual_scaffold_4.Channallabes_apus
MNLTEFNQSDRCEHSVCSERSVSLVLYILLYMCSAAVVLLTVCGNLLVIVSIFHFKQLHTPTNTLVLSLAVSDFFIGAFIMTPMFTWTIETCWIFGRIFCIAFWLIDGFLITISIYNIALIAVDRYLALSNPFLYTNTVSRRTMCIVIYSNLQVCLMYNTTFYYFSGIFTSSVMCPGECLIFFNDVYSVIDLIYTFVFPLSIIIIFYTLVFMIAKKHATAIRELNNHTRPKTQKITSHSMKSERKAAKVLGILVSAFLLCLLPYFIYSLLGDVVELQADTIHELLIMLHLNSTINPFIYALFYPWFRRCIKLIITLQIFQTDSALINVL
>LOCXPTAAR83.227.HIT1.TAAR.2R.329.7tm_1.exons1.manual_scaffold_4.Channallabes_apus
MNLTEFNQSDRCEHSVCSERSVSLVLYILLYMCSAAVVLLTVCGNLLVIVSIFHFKQLHTPTNTLVLSLAVSDFFIGGFVMTPMFIWTIETCWIFGRIFCTAFWLIDGFLITISIYNIVLIAVDRYLALSNPFLYTNTVTRRIMCIVIYFNLLVCLMYITAFYYFSGIFTSSVMCPGECFIFFNDVYSVIDLIYSFVFPLSIIIILYTRVFVIAKKHATAIRELNNHTRPKTQKITSHSMKSERKAAKVLGILVSAFLVCLLPYFIYSLLGDVVELQADTIHKLLIMLHLNSTINPFIYALFYPWFRRCTKLIITLQIFQTDSALINVL
>LOCXPTAAR84.230.HIT1.TAAR.2R.328.7tm_1.exons1.manual_scaffold_4.Channallabes_apus
MNLLEFNQSDRCVHFSCPERSVSPVYIILYMCSATVVLLTVCGNLLVIISVFHFKQLHTPTNMLVLSLAVSDFLISALLMLPELIWVIESCWIFGRIFCISFWLIGVFIMSFSIYSIALISVDRYLAVSNPFLYTHKISVSFMCIVVYSNWCVCLAYSITFYYLNESSMTRIMCSGECFLSLSQEWPVIDLVFSFIFPLSVIIILYTRVFMIAKKHSTAIRELNNHTRTKTQKITSHSVKSERKAAKVLGILVSVFLLCLLPYCICSLLADVIDLQAETNLKLLILVCLNSTINPFIYALFYPWFRKCIKIIISFQIFQTDSALINVL
>LOCXPTAAR85.232.HIT1.TAAR.2R.323.7tm_1.exons1.manual_scaffold_4.Channallabes_apus
NQSDRCLHFSCPERSVSPVIYILLYMCSSSVVLVTLCGNLLIIISIFHFKQLHTPSNMLLLSLAVLDFLICAFVMLPMLISSIESCWILKRGFCIGFLLIGRFLAILATYNVTLISVDRYLALSSPFFYTNIISVRKMCIAVYSNYCLCMVYMVAFYFFSGTFTGFVICPGECFYFINPVWSVIDFVILFIFPYSVIIILYTLVFVIAKKHATAIREVHNHARTKTQKISSHSMKSERKAAKVLGILVSVFLACLLPYYIYNLLGYLIELQAETFRGLIFLCCLNSTINPVIYALFYPWFRRCIILIINLQIFHTDSAFINIL
>LOCXPTAAR86.234.HIT1.TAAR.2R.323.7tm_1.exons1.manual_scaffold_4.Channallabes_apus
NQSDRCLHFSCPERSVSPVIYILLYMCSASVVLVTLCGNLLIIISIFHFKQLHTPSNMLLLSLAVLDFLICAFVMLPMLIASIESCWILKRGFCIVFLLIGRFLAILATYNVTLISVDRYLALSSPFFYSNIISVRKMCIAVYSNCCLCMVYMVAFYYLSGTFTGFVICPGECFYFINTVWSVLDFLILCIFPYSVIIILYTLVFVIAKKHATAIRKAHNHAQTKTQKISSHSMKSERKAAKVLGILVSVFLACLLPYYIYNLLGYLIELQAETLRGLIFLCCLNSTINPVIYALFYPWFRRCVILIINLQIFHTDSAFISVL
>LOCXPTAAR87.236.HIT1.TAAR.2R.334.7tm_1.exons1.manual_scaffold_4.Channallabes_apus
DLIEYCYPESNLSCVKISHNVEARAVIYSILVFATLITILGNSVVIISIAHFKQLHTPTNILVMSLALVDLLLGITIMPFSMVRSVDGCWYFGEEFCYWHSTFDFLFTGASIFHLISIAADRHQAVCYPLHYPSRITLPVAGVMAALSWILATVYAFSSIGSKASIMNIEDYLASVYCFGNCLVLINEACASICTCLFFILPVCVMIGLYTQIFLVSDRHVRKIGVTKQGRPDVTLIKISQKVKHEKKAAKTLGIVVGTFNVCWMPYYITSVVDTFSHYTSPAILPDIFNWMCYINSTLNPIIYGLFYPWFRKTLYLIVTLKIFAPNSSDIKVY
>LOCXPTAAR88.239.HIT1.TAAR.2R.328.7tm_1.exons1.manual_scaffold_4.Channallabes_apus
MNLTEFNQSDRCLHFSCPERSVSTALYIILYLCSAAVVLVTLCGNMFIIISVFHFKQLHTPSNMLVLSLAVLDFLISAFVMLPMLISSIESCWIFGRGFCIVFLLIARFLAFLGTYNVTLIAVDRYFALSKPFLYTDSVSVRKMCIVVYSNCCLCMIYMVAFFYLSGAFTSSVMCPGECFYFFNKFWTLIDLVILFIFPCSLIIVLYTQVFIIAKKHATVIRQLHNHTRTKTHKITTDSMKSERKAAKVLGIIVSMFLACLLPYYIYNLLGDFIKPQPETFNGLVFLGYLNGTINPIIYALFYPWFRRCIKLIITLQIFQKESALINV
>LOCXPTAAR89.241.HIT1.TAAR.2R.329.7tm_1.exons1.manual_scaffold_4.Channallabes_apus
MNLTEFQLSDRCLHFSCPDRSVSTELYIILYLCSAAVVLVTLCGNMFVIISVFHFKQLHTPSNMLVLSLAVVDFLICAFVMLPMLISSIESCWIFGRGFCIVFLLIARFLAFLGIYNVTLIAVDRYFALSKPFLYTDSVSVRKMCIVVYSNCCLCMVYMVAFFYFSGSITSSIMCPGQCFYFYNMFWTLIDLVILFIFPSSLIIVLYTQVFIIAKKHATVIRQLHNHTRTKTHKITTESMKSERKAAKVLGIIVSMFLVCLLPYYIYNLLGDFIEKQPETFNGLVFLCYLNGTINPIIYALFYPWFRRCIKLIITLQIFQKESELLNVL
>LOCXPTAAR90.243.HIT1.TAAR.2R.321.7tm_1.exons1.manual_scaffold_4.Channallabes_apus
MNVTEFNESDRCLHFSCPDRSVSTALYIILYLCSAAVILITVCGNMIVIISVFHFKQLHTPSNMLVLSLAVVDLLICAFVMLPMLISSIESCWIFGRGFCIVFLLIARFLAIVGTYNVTLIAVDRHSALSKPFQYTNSVSVRKMCIVVYSNCCLCVVYMVAFFYFSGSFTSSVMCPGECFYFFNKFWTLIDLVILFIFPCSIIIILYARVFVIAKKHAIAIKQLNNHTQTKPHKITMDSMKSQRKAAKVLGIIVSMFLTCLLPPFIYNLLGDVIKLQAEIFNGLVFLGYLNGTINPIIYAMFYPWFRRCMKLIITLKIFQT
>LOCXPTAAR91.245.HIT1.TAAR.2R.329.7tm_1.exons1.manual_scaffold_4.Channallabes_apus
MKQMEFNQSDRCMHFSCTERSVSSGVNFLLYLCSAAVVLLTLCGNLLVIISVIHFKQLHTPSNMLILSLAVSDFLLGAFVMLPMLIWSLESCWIFGKDYCIVFLLIARFLGIFATYVVTLIAVDRYLALSNPFFYTNTVSVRKMCIVVYLNWCVCVVYMAGLISFNGTFTTSIMCPGVCFYFFKKFWTAIDLVILFIFPISVIIILYAQVFVIAKKHATAIRELNNHTRPKTQKISSQSMKSERKAAKVLGILVSVFLLCLLPYYIYSLLGDVIELQGKIINGLVFLCYLNCTINPVIYALFYPWFRRCIKLIITLRILQTDSALINVL
>LOCXPTAAR92.247.HIT1.TAAR.2R.329.7tm_1.exons1.manual_scaffold_4.Channallabes_apus
MNRTEFNQSDLCMHFSCPERSVSPAVYILLYVCSAAVVLLTLCGNMLVIISVLHFKQLHTPTNILVLSLAVSDFLVGALLMPSMLIWTIESCWIFGKYFCTIFWLIAGVVMIVSIYNIALISVDRYLALSNPFLYTYKISRRVMCTAVYFNWCSCLAYCTAFYYFNGNFMSSVMCPGECFYFLNEVWTVIDLVYSFIVPLSVIIILYTRVFVIAKKHATAIRELNNHTRPKTQKITSHSMKSERKAAKVLGILVSVFLVCLLPYFIYSFLSNVFELQTKTLQQVSIFYCLNSTINPVIYGLFYPWFRKCFKLIITLKIFQTNSSSLMNV
>LOCXPTAAR93.249.HIT1.TAAR.2R.329.7tm_1.exons1.manual_scaffold_4.Channallabes_apus
MNLTEFNQSNRCEHFSCPERSGSPVVYILLYVCSVAIILLTVCGNMLVIISVFHFKQLHTATNTLVLSLALSDLLIGIFVMLPTFIWMIESCWIFDSGYCFCLMIISIFLGNQSIYNVALISIDRYLALSNPFFYTNTISRRNMCIVVYVNWFLCLMYAIAILYFNGSLMSSLMCPGECFYFMNKITSVIDLVHSFIFPLSVIIILYTLVFVIAKKHATAIRELNNHTRPKTQKITLHSMKSERKAAKVLGILVFVFLVCLLPYFICSVLGDIIKLQPESLQKVLIMIYLNSTINPFIYALFYPWFRRCIKLIISLQIFQADSALINVL
>LOCXPTAAR94.251.HIT1.TAAR.2R.328.7tm_1.exons1.manual_scaffold_4.Channallabes_apus
NLTEFNQSNLCVHFSCPERSVSSAVYILLYVCSAAVVLLTLCGNMLIIISVFHFKQLHTPTNTLVLSLAMSDFLIGAFVMLPVLIWTIESCWIFHMGYCTCLMMVSFFLGNVSIYNIALISVDRYLALSNPFFYTNTISRRKMCIVVYSNWCLCLLYVMALMYFNGNFMGFVPCPGQCFLLLDEVWSVIDIVHSFIFPLSVIIILYTLVFVIAKKHATAIRELNNHTRPKTQKTTSHSMKSERKAAKVLGILVAVFLMCLLPYFICSLLGDIIKLQPEFLQKVLIMIYLNSTINPFIYALFYPWFRRCVKLIITLQIFQADSALNNVL
>LOCXPTAAR95.253.HIT1.TAAR.2R.325.7tm_1.exons1.manual_scaffold_4.Channallabes_apus
MNFTEFNQSDHCAYFSCPVRSVSPPVYILLYVCSAVVVLLNVCGNMLVIISVLHFKQLHTPTNTLVLSLAVSDFLIGSFVMLPVFIWMIEACWIFKTGSCICLMMASFFLGNVSVYNIALIAVDRYLSLSSPFFYTNTISRKTVCIVVYFNWCLCLVYVMALLYFNGNFMGLLMCPGQCFLLLSEVWSAIDLVHSFIFPLSLIIIFYTLVFVIARKHATAIRELNIHTQKMTSHSMKSERKAAKVLGILVSVFLVCLLPYFIYSLLGGVIELQPETLQKLVILVYVNSTINPFIYAFFYPWFRRCIKLIITLQILQADSALINVL
>LOCXPTAAR96.255.HIT1.TAAR.2R.329.7tm_1.exons1.manual_scaffold_4.Channallabes_apus
MNLTGFNQSDRCVHFSCPERSVSPGVYILLYMCLAAVVLLNMCGNMLVIISVLHFKQLHTPTNTLLISLAVSDFLIGIFVILPMFIWTIESCWIFDRSFCLCLMISSFFLENVSIYNVALISVDRYLALSNPFFYANTITRRTMVIVVHSNWCLCLAYVIALLYFNGNLASFVMCPGECFYFLDGVWSAIDLVHSFICPLSVIIILYVLVFVIAKKHATAIRELNNHTRLKAQKITAHSMKSERKAAKVLGILVSVFLMCLLPYFIYSLLGGVIEPHPETFQKVVILVYLNSTINPFIYALFYPWFRRCIKLIITLQIFQEDSALINVL
>LOCXPTAAR97.257.HIT1.TAAR.2R.329.7tm_1.exons1.manual_scaffold_4.Channallabes_apus
MNLTEFNQSDRCVHFSCPERSLSPAVYILLYTCSAAVVLLTLCGNLLVIISVLHFKQLHTPTNTLVLSLAMSDFLIGAFVMLPTFIWTIESCWIFDISYCIFLMIISFFLGSQSIYNIALISVDRYLALSNPFFYTNTITRRKLSIVVYSNWCLCLGYAMALLYFNSHFMKFGMCPGECFYVLNHVWSIIDLLHSFIFPLSVIIILYTQVFVIAKKHATAIRELNNHTQPKTQKITSHSMKSERKAAKVLGILVSVFLLCLLPYFIYSLLGGVTELQLDTIHKLLIMFCLNSTINPFIYALFYPWFRRCIKLIISLHIFKTDSALINIL
>LOCXPTAAR98.259.HIT1.TAAR.2R.329.7tm_1.exons1.manual_scaffold_4.Channallabes_apus
MNLTEFNQSNRCEHFSCPERSVSPAVYILLYVCSASVILLTVCGNLLVIISVFHFKQLHTPTNTLVLSLAVSDFFIGAFVMLPTFIWTIELCWIFDKGYCIFLMITSFFLVNQSIYNVALIAVDRYLALSNPFFYTNTISRRTMCIVVYSNWCLCVLYFMALLYFNGDFISFAMCPGECVFFMNEIWSIIDLVHSFIFPLSVIIILYTRVFMIAKKHATAIRELNKHTWNKTEKITSHSMKSEKKAAKVLGILVSVFLVCLLPYFIYSLLGGVIELKLETIHKVLIMLCLNSTINPVIYALFYPWFRRCIKLVITLQIFKRDSALINVL
>LOCXPTAAR99.261.HIT1.TAAR.2R.329.7tm_1.exons1.manual_scaffold_4.Channallabes_apus
MNLTEFNQSDRCVNFSCPKNSVSPAVYVLLYVCSAAVVLLTVCGNMLVIISVFHFKQLQTPTNTLVLSLAVSDFLIGTCVMLPMLIWKIESCWIFDKGYCICLIISSFFLGNLSIYNVALISVDRYFALSNPFFYTNTISWRTMCIVVYANWCLCLGYVIAVLYFNGNFMSFVMCPGECFNFLNEVWSVIDLIHSFIFPISIIIILYIRVFMIAKKHATAIRELNNHTRPKTQKITSHSMKSERKAAKVLGILVSVFLVCLLPYFIYSLLGHVIEPKLETIQKVLIILCLNSTINPIIYALFYPWFRRCFKLILTLQIFKRDSALINVL
>LOCXPTAAR100.264.HIT1.TAAR.2R.329.7tm_1.exons1.manual_scaffold_4.Channallabes_apus
MNLTEFNQSDSCVHFSCPERSVSAVVYILLYVCSAAVVLLTVCGNMLVIISVFHFKQLQTPTNTLLVSLAVSDFLIGTCVMLPMLIWTIESCWIFDKGYCICLIIISFFLGNLSIYNVALISVDRYFALSNPFFYTNTISWRTMCIVVYANWCLCLGYVIAVLYFNGNYMTFVMCPGECFYFLNEIWSVIDLIHSFIFPLSIIIILYIRVFMIAKKHATAIRELNNHTRPKTQKITSHSMKSERKAAKVLGILVSVFLVCLLPNFIYSLLGHVIEPQLETIQKLLIILCLNSTINPIIYALFYPWFRRCFKLILTLQIFKRDSALINVL
>LOCXPTAAR101.267.HIT1.TAAR.2R.329.7tm_1.exons1.manual_scaffold_4.Channallabes_apus
MNLTEFNQSDSCVHFSCPERSVSAVVYILLYVCSAAVVLLTVCGNMLVIISVFHFKQLQTPTNTLVLSLAVSDFLIGTCVMLPMLIWTIESCWIFDKGYCICLIISTFFLGNLSIYNVALISVDRYLALSNPFFYINTISWRTMCIVVYANWCLCLGYVIAVLYFNGNYMTFVMCPGECFYFFNEVWSVIDLIHSFIFPLSIIIILYIRVFMIAKKHATAIRELNNHTRPKTQKITSHSMKSERKAAKVLGILVSMFLVCLLPYFIYSLLGHVIERQLETIQKVLIILCLNSTINPIIYALFYPWFRRCFKLILTLQIFKRDSALINVL
>LOCXPTAAR102.270.HIT1.TAAR.2R.325.7tm_1.exons1.manual_scaffold_4.Channallabes_apus
MNVTEFNQSDRCEHFSCPERHVSPTVYILLYVCSAAVILLTVCGNLLVIISVLHFKQLQTPTNIAVLSLAVSDFLIGAFVMLPTFIWTIELCWIFDKVYCMFLILSYFFVNQSFYNVALIAVDRYLALSNPFFYTNRISPRTMCIVVYSNWCLCLLYFMALLYFNGNFINFVMCPGECFFFLEGVWSIIDLIRSFIFPLSVIIILYTGVFVIAKKHATAIRELTQSKTEKTTSHSMKSERKAAKVLGILVSVFLVCLLPYFICSLLSGHIELKLETINKALIILCLNSTINPVIYALFYPWFRRCIKLIITLQIFKRDSELINVL
>LOCXPTAAR103.273.HIT1.TAAR.2R.325.7tm_1.exons1.manual_scaffold_4.Channallabes_apus
MNATEVNQSDRCEHFSCPERHVSPTVYILLYVCSAAVILLTVCGNLLVIISVLHFKQLQTPTNIAVLSLAVSDFLIGAFVMLPTFIWTIELCWIFDKGYCISLMLTYFFVNQSFYNVALIAVDRYLALSNPFFYTNTISRRTMCIVVYSNWCLCLLYFMALLYFNGNFINFVMCPGECVFFLDKIWSIIDLVRSFIFPLSVIIILYTGVFVIAKKHATAIRELTQSKAEKITLHSMKSERKAAKVLGILVSVFLVCLLPYFICSLLSGVIQLKLETINKALIILCLNSTINPVIYALFYPWFRRCIKLIITLQIFKRDSELINVL
>LOCXPTAAR103.276.HIT1.TAAR.2R.325.7tm_1.exons1.manual_scaffold_4.Channallabes_apus
MNATEVNQSDRCEHFSCPERHVSPTVYILLYVCSAAVILLTVCGNLLVIISVLHFKQLQTPTNIAVLSLAVSDFLIGAFVMLPTFIWTIELCWIFDKGYCISLMLTYFFVNQSFYNVALIAVDRYLALSNPFFYTNTISRRTMCIVVYSNWCLCLLYFMALLYFNGNFINFVMCPGECVFFLDKIWSIIDLVRSFIFPLSVIIILYTGVFVIAKKHATAIRELTQSKAEKITLHSMKSERKAAKVLGILVSVFLVCLLPYFICSLLSGVIQLKLETINKALIILCLNSTINPVIYALFYPWFRRCIKLIITLQIFKRDSELINVL
>LOCXPTAAR105.279.HIT1.TAAR.2R.329.7tm_1.exons1.manual_scaffold_4.Channallabes_apus
MNLTEFNQSDHCVFFTCPERSVSPAVSIILYVCSAAVVLITVCGNLLVIISVFHFKQLHTPTNTIVFSLAVSDFLIGAFVMLPVLIWMIESCWIFDMGYCICLLMTSFFLSNVSNYNVALISVDRYLALSKPFFYANTISRRTMCIVVYSNWCLCLVYVLTVLYFNGGFMDFVMCPGECFLFFNEVWSIIDLVHSFIFPLCVIIILYTGVFVIAKKHATAIRELNNHTRPKTQKVTSHSMKSERKAAKVLGILVSVFLVCLLPFFIFVFLGDVIKLQSESFQKVLIMIYLNSMINPFIYALFYPWFRRCIKLIITLQIFQTDSALINVL
>LOCXPTAAR106.282.HIT1.TAAR.2R.329.7tm_1.exons1.manual_scaffold_4.Channallabes_apus
VNLTEFNQSNRCVHAFCPERSVSPAIYIFLYVCSAAAVLLTVCGNMLVIISVLHFKQLHTPTNTIVLSLAVSDFLIGAFLMLPVLIWSIESCWIFDKSYCICLLISSFFLANVSIYNIALVSVDRYLALSKPFLYTNTISRRKMCIVVYSNWCLCLVYVIAVLYFNGSFMGVLMCPGECFLFFNDIWSVIDLVHSFIFPLSVIIILYTLVFVIAKKHATAIRELNNLTRPKTQKITSHSMKSERKAAKVLGILVSVFLVCLLPYFIFTFLGEVIKLQPETFQKVLILIHLNSTINPFIYALFYPWFRRCIKLIITLQIFQADSSLINVL
>LOCXPTAAR107.294.HIT1.TAAR.2R.328.7tm_1.exons1.manual_scaffold_4.Channallabes_apus
MNLTESNQSDRCEHFSCPEISLSPAVYVLLYLCSAAVVLVTVCGNLLVIISVLHFKQLHTPTNTLVLSLALSDLLIGAVVMLSVLIWTIESCWIFERGYCFCLLITAFFLGNVSFYNVALISVDRYLALSNPFFYATTISRKKMCIVVYCNWGLNVVYVIAVLYFNGSFVAVFMCPGECFIFLNEVCYVIDLVHSFIFPLSVIIILYTGVFVIAKKHATAIRELNNHTRPKTQKITSHSMKSERKAAKVLGILVSVFLVCLLPYFIFTFLANVIKIQPETFQKVLIMIYLNSTINPFIYALFYPWFRRCSRLIITLQIFQADSALMNV
>LOCXPTAAR108.300.HIT1.TAAR.2R.328.7tm_1.exons1.manual_scaffold_4.Channallabes_apus
MNLTESNQSDRCVHFSCPERSVSPAVYILLYVCSAAVVLLTVCGNLLIILSVLHFKQLHTPTNTLVLSLAVSDFLIGALVMLSVLIWTIESCWIFERGYCFCLLITAFFLGNVSFYNVALISVDRYLALSNPFFYATTISRKKMCIVVYCNWGLCVVYVIAVLYFNRSFMGISMCPGQCFLFLNEVWSVIDLVHSFIFPLSVIIIFYTLVFVIAKKHATAIRELNNHTRPKTQKITSHSMKSERKAAKVLGILVFVFLMCLLPYFIFTLLGDVIKIQPETFQKVLIMIYLNSTINPFIYALFYPWFRRCSRLIITLQIFQADSALINV
>LOCXPTAAR109.303.HIT1.TAAR.2R.329.7tm_1.exons1.manual_scaffold_4.Channallabes_apus
MNLTEFNQSDRCEHFSCPERSVSPSVYILLYVCSAAVVLLTVCGNFLVILSVFHFKQLHTPTNMLVLSLALSDFLVGALVMPSMLIWTVESCWIFGRFFCIIFLLIGGFLTCLSIYIIALIAVDRYLALSNPFFYLQAVTKRTMFTVINSIWWLCLGYNTALYYFNGSFMNSVMCPGECFFVLNVVCSVVDLVITFIFPLSVIIIFYTLVFVIAKKHATAIRDLNNHTRPKTHKITSQSMKSERKAAKVLSILVSVFLMCLLPYFICSLLADVIDIQLETIQKFMIMLCLNSSINPVIYALFYPWFRRCIKLIITLQIFQTDSALINVL
>LOCXPTAAR110.306.HIT1.TAAR.2R.329.7tm_1.exons1.manual_scaffold_4.Channallabes_apus
MNVTEFNQSDYCEHFSCPQRSVSPGVYILLYVCSAAVVLQTVCGNMLVIISVLHFKQLHTQTNTLVLSLAVSDFLIGALVMVPIFIWAIESCWIFNTSYCIFLMVTSFFLGNQSIYNIALIAVDRYLALSNPFFYTKSISRNTMCIVVYANWCLCLVYVIAILYINRNFMGFVMCPGQCFYILNEVWTAIDLVHTFIFPCSVILFFYTLVFVIAKKHATAIRELNNHTRPKTQKITSHSMKSERKAAKVLGILVFVFLVCLLPYFICSVLVGVIEIQPATIHKAVIMLYLNSTINPFIYALFYPWYRRCFKLIITLKIFQTDSSLTNVV
>LOCXPTAAR111.309.HIT1.TAAR.2R.328.7tm_1.exons1.manual_scaffold_4.Channallabes_apus
MNLTEFNRSDHCEHFSCPERSVSPAVYILLYVCSAPVVLLTVCGNMLVIISVFHFKQLHTPTNMLVLSLAVSDFLIGPFVMLPTIIWTIESCWIFNRSYCICWIIISFFLGNLSIYNIALIAVDRYLALSNPFFYTTKITKRTMCIVVYFHWCLSLGYVIAFFWANETLMSSVMCPGQCFYYLNVWSVIDLVHSFIFPLSVIIIMYTRVFMIVKKHVTAIRELNNHTRPKTQKISSQSMKSERKAAKVLGILVSVFLICLLPYFIYSLLGGVIQVKLETFHELLIMLFLNSTINPIIYALFYPWFRRCIKLIITLKISQTDSALINVL
>LOCXPTAAR112.312.HIT1.TAAR.2R.329.7tm_1.exons1.manual_scaffold_4.Channallabes_apus
MTLTEFNQSDRCVHVSCPVRSVSSAVYILLYVCSAAVVLLTVCGNLLIIISVFHFKQLHTPTNMLVLSLAVSDFLIGIFVMSPTIIWTIESCWIFDRSYCICWIITSFFLGKLSIYNIALIAVDRYLALSNPFFYTNTITRRTMCIVVYLHWSFCLGYIIAFFCTNETLMSLVICPGQCFYYLNEVWSIIDLVHSFIFPLSVIIILYSRVFVIAKKHVTAIRELNNHTRNKTQKISSQSMKSERKAAKILGILVSVFLVCLLPYFIYSLLGGVIDLQLEIQQKVLIMFSLNSTINPVIYALFYPWFRRCTKLIITLQIFQRDSALINVL
>LOCXPTAAR113.315.HIT1.TAAR.2R.327.7tm_1.exons1.manual_scaffold_4.Channallabes_apus
MNLTEFNQSDRCKYFSCPERSVSLAVYILMYVCSAAVVLVTVCGNLLIIISVFHFKQLHTPTNMLVLSLAMTDFLIGALLMPPVLIWITESCWIFDKSCCISCFIIASVLTTLSIYHIALIAVDRYLALSNPFLYPNMISTRTMSILVSFNWCACLAYTTTIYFNGSFTSSVMCPGECHLFLNEVWSIIDLVIKFIFPLSVIIIFYTLVFVIAKKHATAIRELNNHTRPKTQKISSHSMKSERKAAKVLGILVSVFLMCLLPYYTYSLLGDLIELQPVTFQKVLIGLYLNSTINPFIYALFYPWFRKCIKLIITMRIFQTNSALINI
>LOCXPTAAR114.318.HIT1.TAAR.2R.328.7tm_1.exons1.manual_scaffold_4.Channallabes_apus
MNLTGFNQSNRCEHFSCPERSVSNAVYILLYMCSGAVVVLTVCGNLLVIVSVFHFKQLHTPTNMLVLSLAVSDFLVGASVMLPMFTWKIESCWTFDTGYCICLLITAFFLVNVSIYNVALISVDRYLALSNPFFYTNAITAKSMCMVVYSNWGLCLVYVIATLYFNGNFTGSVMCPGECFYFLNEDWSTIDLVHSFIFPCSVIIILYTLVFIIAKKHATAIRELNNHTQPKTQKNSINSMKSERKAAKVLGILVSVFLVCLFPYFIYSLLGGIIEIQPETSHKVIVMIYLNSTINPFIYAMFYPWFRKCIKLIITLKIFQTDSALINV
>LOCXPTAAR115.321.HIT1.TAAR.2R.328.7tm_1.exons1.manual_scaffold_4.Channallabes_apus
MNLTEFNQSDRCVHFSCPKRSVSTGVYILLYVCSAAVVLLTVCGNMLVVISVFHFKQLHTPTNTLVLSLAVSDLFIGIFIMPIMLIWAIESCWIFGRDFCTIYWLISGLLNISVYTIAQIAVDRYLALSNPFLYINIVSVKITCVVIFFNWYAVIGYSIAALYFSGSFNNSIMCSGECFLPQNEILSVTDLVLSFIFPLSLIIILYSRVFVIAKKHATAIRELNNHTRPKTQTITSHSMKSERKAAKVLGILVSMFLLCLLPYFICSLLGNVTEIRLETVQKCLIIFYLNSVINPIIYAIFYSWFRKCIGLIITLHIFQTNSSLIKVL
>LOCXPTAAR116.324.HIT1.TAAR.2R.328.7tm_1.exons1.manual_scaffold_4.Channallabes_apus
MNLTEFNQSNRCVHFSCPERDASPVYILLYVCSAAVILLTVCGNMLIIISVFHFKQLHTPTNTLVLSLAVSDFLVGAFVMPPVLIWTIESCWIFDKRYCICLLITSFILANLSIYNVALIAVDRYLALSNPFFYTNTISTRSMCIVVYFNWCLCLLYNTSLYYFSESFASSVMCRGECFLSMNELSLAIDLVVTFIFPLSVIIILYTLVFVIAKKHATAIRELNNHTRLKTQKITSHSMKSERKAAKVLGILVSVFLVCLLPYFIYTLLGDIIVLQLETIQKVLILLYLNSTINPVIYALFYPWFRRCIKLTITLQIFQTDSSLISVI
>LOCXPTAAR117.327.HIT1.TAAR.2R.328.7tm_1.exons1.manual_scaffold_4.Channallabes_apus
MNLTELNQSNRCEHFSCPERSVSPAVYILLYMCSGTVVLLTVCGNLLVIISVIHFKQLHTPTNMLVLSLAVSDFLVGASVMLPMFIWKIESCWTFDTGYCICLLITAFFLVNVSIYNVALISVDRYLALSNPFFYTNAITAKSMCMVVYSNWGLCLVYVIATLYFNGNFTGSVMCPGECFYFLNEDWSTIDLVHSFIFPCSVIIILYTLVFIIAKKHATAIRELNNHTQPKTQKNSINSMKSERKAAKVLGILVSVFLVCLFPYFIYSLLGDVIEIQPETSHKVIIMNFLNSTINPFIYAMFYPWFRKCIKLIITLKIFQTDSELINV
>LOCXPTAAR118.333.HIT1.TAAR.2R.328.7tm_1.exons1.manual_scaffold_4.Channallabes_apus
MNLTEFNQSNSCVHFSCPERDASPVYILLYVCSAAVILLTVCGNMLIIISVFHFKQLHTPTNTLVLSLAVSDFLVGAFVMPPVLIWMIESCWIFHKRYCICLLITSFILANLSIYNVALIAVDRYLALSNPFFYIKTISTRSMCIVVYFNWCLCLLYNTSLYYFSESFANYVMCPGECFLSMNELSLAIDLVVSFIFPLSVIIISYTLVFVIAKKHATAIRELNNNSRPKTQKITSHSMKSERKAAKVIGILVSVFLVCLLPYFIYTSLGYVIEVQLETGQKVLILLYLNSTINPVIYALFYPWFRRCIKLTITLQIFQTDSSLISVI
>LOCXPTAAR119.336.HIT1.TAAR.2R.328.7tm_1.exons1.manual_scaffold_4.Channallabes_apus
MNLTEFNQSDRCEHFSCPQRSVSPAVYILLYVCSAAVVLLTVCGNLLVIISVFHFKQLHTPTNMFVLSLAVSDFLVGIFAMPLILIWTIESCWIFGRVLCTIYWLISGFLTISNYTIAQISVDRYFALSNPFLYVNIVSVRIIRVVIVFNWCVGLGYALATLYFNGKFESLVMCPGECFLPLTDDWFLIDLIYSFIFPCSFIIILYSLVFVIAKKHATAIRELNNHTRPKTQKITSHSMKSERKAAKVLGILVSVFLLCLLPYFIYSLLNNVIVLQTETFQRVLIVFSLNSTINPFLYALFYPWFRRCIKLIITLKIFQTDSALINVL
>LOCXPTAAR120.339.HIT1.TAAR.2R.329.7tm_1.exons1.manual_scaffold_4.Channallabes_apus
MNLTEFNQSDRCEHFSCPKKSESPAVYILLYVCSAAVVLLTVCGNLLVIISVFHFKQLHTPTNTLVLSLAVSDFFVGAFVMSPMFIWMIESCWKFGRSFCTSFWLISGFLTILSIYNITLIAVDRYLALSNPFFYMNKVSVKITRVIVVFEWCVVVAFILTLLYFNGNVMNFVMCPGECFLFFNEVWSVINLVFSFIFPLSVIIILYTLVFVIAKKHATAIRELNNHTRPKTQKITSQSMKSERKAAKVLGILVSVFLMCLLPFFIYSLLGGVIEIQTVTFQKLIILAYFNSTINPVIYALFYPWFKKCIKLIITLQIFQTDSTLINVL
>LOCXPTAAR121.342.HIT1.TAAR.2R.328.7tm_1.exons1.manual_scaffold_4.Channallabes_apus
MNQMEFNQSDDCRHSSCPERSVSATVYILLYVCAAAVVLLTVCGNLLIMISVFHFKQLHTPTNTLVLSLAVSDFLIGGFVMLPTFIWMIESCWIFTPGYCICLMITSLFLVNLSIYNVALVSVDRYLALSNPFFYTNTVTRRQMCIVVYSNWCLNVLYSSVLCYFNGNLGFVMCPGECFSFLNDVWTVIDLVHSFIFPLSIIIILYTGVFVIAKKHATAIRELNNHTRPKTQKITSHSMKSERKAAKVLGILVSVFLVCLLPYFIYSLLGDVIDLQPETIRKVFIMAHLNSTINPFIYALFYPWFRRCIKIIITLKIFQTSSALMNVL
>LOCXPTAAR122.345.HIT1.TAAR.2R.316.7tm_1.exons1.manual_scaffold_4.Channallabes_apus
MNQTTFNQSDRCVQFSCPERSVSPAVYILLYVCSAAVVLLTVCGNLLVIISVFHFKQLHTPTNLYLLSLAVSDFLVGIFVMPPMLIWSIESCWIFGRVFCMIYLLIGGFLVISIYTIAQIAMDRYLALSNPFLYMNIVSVKITQVVIVFNWCVVMGYVLALIYFTGNFLSSTMCPGECFLSLNEIWTVIDLVASFIFPLSVIIIFYTLNNLNNHTQPKTQKITTNSMKSERKAAKVLSILVSVFIMCLLPYFIYSFLNNIIEVQAETFQKVSILFSLNSTINPVIYALFYPWFRRCIKLIITLQIFKTDTAFINVL
>LOCXPTAAR123.348.HIT1.TAAR.2R.329.7tm_1.exons1.manual_scaffold_4.Channallabes_apus
MNLTEFNQSDSCVHFSCPERSVSAVVYILLYVCSAAVVLLTVCGNMLVIISIFHFKQLQTPTNTLLVSLAVSDFLIGTCVMLPMLIWTIESCWIFDKGYCICLIISAFFLGNLSIYNVALISVDRYLALSNPFFYTNTISWRTMCIVVYANWCLCLGYVIAVLYFNGNFMSFVMCPGECLYFFNEIWSVIDLIHSFIFPLSIIIILYIRVFMIAKKHATAIRELNNHTRPKTQKITSHSIKSERKAAKVLGILVSVFLVCLLPNFIYSLLGHVIEPKLETIQKLLIILCLNSTINPIIYALFYPWFRRCFKLILTLQIFKRDSALINVL
>LOCXPTAAR124.351.HIT1.TAAR.2R.327.7tm_1.exons3.manual_scaffold_4.Channallabes_apus
MNLTELNQSSRCEHFSCPERAVSPTVYILLYMCSAAVVLLTVCGNMLIIISVFHFKQLHTPSNMLVLSLAVSDFLVGIFVMPLIHSRQITSCWIFARDLCTIYWLINSLLTISIYTIAQIAVDRYLALSNPFLYMKIVSVRITCAAVVLNWSAVLAYISAVLYLNRNFTSSVLCPGECVLHMTMVWTIIDLVFSFIFPLSVIIILYTRVFMIAKKHATAIRELNNHTRPKTQKITSHSMKSERKAAKVLGILVSVFLACLLPYFIYSLLGYILEFQVLSFQFFFIMVYLNSTINPFIYALFYPWFRRCIKLILTLQIFHIDSALINV
>LOCXPTAAR125.355.HIT1.TAAR.2R.328.7tm_1.exons1.manual_scaffold_4.Channallabes_apus
MNPTDFNQSSRCEHFSCPKRSVSPAVYILLYVCSAALVLLTVCGNMLIIISVFHFKQLHTPSNMLVLSLALSDFLVGSFIMPLMLIWTIESCWIFASDLCTIYWLINSLLTISIYTIAQIAVDRYLALSNPFLYMNIVSVRITCAAVVLNWSAVLAYISALLYLNRNFTSSVLCPGECVLRMTMVWTIIDLVLSFIFPLSVIIILYTRVFVIAKKHTTAIRELNNHTRLKTQKINSLSMKSERKAAKVLGILVSVFLACLLPYFIYSLLGNILEFQVLSFQISFIMVYLNSTINPFIYALFYPWFRRCIKLILTLQIFHIDSALINVL
>LOCXPTAAR126.358.HIT1.TAAR.2R.328.7tm_1.exons1.manual_scaffold_4.Channallabes_apus
MNLTELNQSSRCEHFSCPERAVSPTVYILLYVCSAALVLLTVCGNMLIIISVFHFKQLHTPSNMLVLSLAVSDFLIGSFIMPLMLIWTIESCWIFASDLCTIYWLINSLLTISIYTIAQIAVDRYLALSNPFLYMKIVSVRITCAAVVLNWSAVLAYISAVLYLNRNFTSSVLCPGECVLRMTMVWTIIDLVFSFIFPLSVIIILYTRVFMIAKKHATAIRELNNHTRPKTQKITSHSMKSERKAAKVLGILVSVFLACLLPYCIYSLLGNIIQFQSVSFQIFLIMIYLNSTINPFIYAVFYPWFRRCIKLILTLQIFHIDSALINVL
>LOCXPTAAR127.362.HIT1.TAAR.2R.328.7tm_1.exons1.manual_scaffold_4.Channallabes_apus
MNLTEFNQSDRCEHFSCPERSVSPAVYILLYVCSAAVVLLTVCGNLLVIISVFHFKQLHTPTNMFLLSLAVSDFFVGMSVMPLMLIWTIESCWIFGRVFCTIYWLINSLLTISVYTIAQIAVDRYLALSNPFLYMNIVSVKITCAAVVFNWSVTIAYISALLYVNRNFTNSLLCPGECVLPMNMVWTIIDLVFSFIFPLSVIIILYTLVFVIAKKHATAIRELNNHSRPKTQKINSHSMRYERKAAKILGILVSVFLICLLPYFIYSLLNYLIEIQTDTFQKLMIVGCLNSTINPVIYALFYPWFRKCIKLIITLQIFQTDSALINVL
>LOCXPTAAR128.365.HIT1.TAAR.2R.329.7tm_1.exons1.manual_scaffold_4.Channallabes_apus
MNLIEFNQSDRCVHFSCPERSVSPAVYILLYVCSAAVVLLTVCGNLLVIISVFHFKQLHTPTNTLVLSLAVSDFFVGAFVMSPMFIWMIESCWKFGRSFCTSFWLISGFLLILSIYNITLIAVDRYLALSNPFFYMNKVSVKITRVIIVFEWCVIVAYNLALLYFNGNLINFFMCPGECFLLLNDVWSVMNLAFSFIFPLSVIIILYTLVFVIAKKHATAIRELNNHTRPKTQKITSQSMKSERKAAKVLGILVTVFLICLLPYFIYSLLGDLIEIQTDTFQKLMIVGCLNSTINPVIYALFYPWFRRCIKLIITLQIFQTDSTLINVL
>LOCXPTAAR129.368.HIT1.TAAR.2R.328.7tm_1.exons1.manual_scaffold_4.Channallabes_apus
MNLTEFNQSDRCEHFSCPERSVSPAVYIFLYACSSAVVLLTVCGNMLIIISVFHFKQLHTPTNMFVLSLAVSDFLVGILVMPLTLIWTIESCWIFGSLLCTIYSLITGFLTITSYTITLIAVDRYLALSNPFLYMNIVSVRITRIVIVLNWSIMVVYTLALLYFNGIFTSFVMCPGECFLPLNEVWTEIDIVYSFIFPLSVIIILYTLVFVIARKHATAIRELNNHTQFKTQKVTSHSMKSEKKAAKVLGILVSVFIMCLLPYFIYSLLDKLIETQLETFHKVLIVFCFNSTINPFIYALFYPWFRRCVKLIITLQIFQTDSALISVL
>LOCXPTAAR130.371.HIT1.TAAR.2R.328.7tm_1.exons1.manual_scaffold_4.Channallabes_apus
MNLSEFNQSDRCEHFSCPERSVSPAVYILLYVCSAAVVLITVCGNILVIVSVFHFKQLHTPTNMLVLSLAVSDYLAGFFVMPPMLIWTIESCWIFGKVFCLIYWLISCLLTISIYTVAHIAVDRYLALSNPFLYMNFVSVKNSCVVIVFDWCVVMSFSLAVLYFNENSQNSVMCPGECFLPLNKVWTVIDLVFSFIFPLSVIIILYTRVFVIVKKHATAIRKLNNHTRPKTQTITLYSMKSERKAAKVLGILVSVFIMCLLPYFLYSFLGNVIDLQTETFQKFSVLFCLNSTINPVIYALFYPWFKRCMKLIVTLKIFKTDSSLINVL
>LOCXPTAAR131.374.HIT1.TAAR.2R.329.7tm_1.exons1.manual_scaffold_4.Channallabes_apus
MNLTEFNQSDRCVHFSCPERSVSPAVYILFYVCSAAVVLLTVCGNLLIIISVFHFKQLHTPTNMLVLSLAMSDFFVGIFLMPPLLIWTIESCWVFGKDFCSIYWFTGGIFTISIYTIALIAVDRYLALSNPFLYVNIVSVKITCVVMFFDWCGAVGYTIAAIYFNIGNLTSSGICPGECFISLNEVWTVIDFVYTFIFPLSVIIILYTQVFMIAKKHATAIRELNNHTQPKTQKITSYSMKSERKAAKVLGILVFVFIICLLPYFLYNCLGNVIELQANTFQKVSILFCVNSTINPLIYAVFHPWFRKCIKLIVTLQIFQIDSALINVL
>LOCXPTAAR132.384.HIT1.TAAR.2R.327.7tm_1.exons1.manual_scaffold_4.Channallabes_apus
MNLTEFNQSNRCAHLSCPERSVSSVYILFYVCSAAVVLLTVCGNLLVIISVFHFKQLHTPTNMLVLSLAVSDFFAGIFVMPPMLIWTIESCWIFGTVFCTIYWFIGGIFTISIYTIALIAVDRYLALSNPFLYMNIVSVKMTCVVMVLDWCVVVGYTIAVLYFNGNFTSSVMCPGECFIFLNEVWTVIDFVYSFIFPCSVIIILYTLVFVIAKKHATAIRELNNHTQPKAQKITSYSMKSERKAAKVLGILVSVFLLCLLPYFIYSFLDNIIELQTKAFQNVSILFCLNSAINPVIYALFYPWFRKCIKIIVTLQVFHIDSALINVL
>LOCXPTAAR133.387.HIT1.TAAR.2R.325.7tm_1.exons1.manual_scaffold_4.Channallabes_apus
MNVTEFNQSDRCEHFSCPERSVSPTVYILLYPCSAAVILLTVCGNLLVIISVLHFKQLQTPTNIAVLSLAVSDLLIGAFVMLPTFIWTIELCWIFDKVYCISLMLTYFFVNQSFYNVALLAVDQYLALSNPFFYTNTISQRTMCIVVYSNWCLCLLYFMALLYFNGNFISFVMCPGECVSFLDEIWSIIDLVRSFIFPLSVIIILYTGVFVIAKKHATANRELTQSKTEKITLHSMKSERKAAKVLGILVSVFLVCLLPYFICSLLSGVIEVKLETINRALIILCLNSTINPVIYALFYPWFRRCIKLIITLQIFKRDSELINVL
>LOCXPTAAR134.390.HIT1.TAAR.2R.329.7tm_1.exons1.manual_scaffold_4.Channallabes_apus
MNLTEFNQSDPCEQFYCPERSVSPAVYFLFYMCSAAVVLLTVCGNLLIIISVFYFKQLHTPTNMLVLSLAVSDFLIGGLVMPLLFIWTIESCWVFNTESCMSLMITSFFLGNQSVYNIAFIAVDRYLALSSPFFYTNTITVKTMCIMVSSNWCVCLIYNILFCHFSQSFTSSVMCPGQCFSVPNEVWTVIDLIFSFIFPLSVIIILYTRVFVIAKKHATAIRELNNHTRPKTQKITTQSMKSERKAAKVLGILVSVFLACLLPYFIYSSLGNVIKLEPEISHKVLVIIYLNSTINPFIYALFYPWFRRCVKIIITLQIFQTHSELINVL
>LOCXPTAAR135.394.HIT1.TAAR.2R.328.7tm_1.exons1.manual_scaffold_4.Channallabes_apus
MNLTEFNQSDRCEHFTCPERSVSTAVYILLYMCSAAVVLLTVCGNLLVIISVLHFKQLHTPTNTLVFSLAMSDFLVGIFVMPLMFIWTIESCWIFGRILCIVYWLITGFLTISNYTIALIAVDRYLALSNPFLYVNLISVKVTHFVIVFNWCIVVAYNLALLYLNGNFISSLMCPGECFLFVNEVWTVIDLICSFIFPLSVIIILYTMVFVIAKKHATAIRELNNHTRSKTQKISSDTMKSERKAAKVLGILVFVFLVCLLPYFVYSLIGNFIELQKKTFQELSILFSLNSTINPVIYALFYPWFRKCIKLIITLQIFQTDSTLINVL
>LOCXPTAAR136.397.HIT1.TAAR.2R.325.7tm_1.exons1.manual_scaffold_4.Channallabes_apus
MNLTEFNQSDRCVHFSCPQRSVSPAVYVFPYICSAAVVLLTVCGNLLVIISILHFKQLHTPTNILVLSLAVSDLFIGIFVMPLMLIWTIESCWIFGKDFCNIYWLINSLLTISVYTIAQIAVDRHLALSNPFLYMNIVSVRITSGVVVFNWCVVVIYMLALLYFNGNFRSFVMCPGECFIFVNVVWSVIDLIFSFIFPLSVIIILYIRVFVIAKKHVTAIRELNNHARPKITSHSMKSERKAAKVLGILVSVFLLCLLPYFIYTSLGNVSELQFETIQKVLITFHLNSTLNPFIYALFYPWFRRCIKLIVTLRIFQKNSALINVL
>LOCXPTAAR137.400.HIT1.TAAR.2R.328.7tm_1.exons1.manual_scaffold_4.Channallabes_apus
MNLTEFKQFDHCKQFSCSERSTSSAVYILLYVCSAAVVLLTVCGNMLVIISVFHFRQLHTPTNTLVLSLAVSDFLVGIFVMPVLLIWIIESCWIFGKVLCRIYWLISSLISVSTYTVSQIAVDRYLALSNPFLYTKMFSVRITRVVIVFNWSVVVAYNIALLYFNGYFTSFVLCPGECVLPVNDVWTVIDLICSFIFPCSVIIILYTGVFVIAKKHATAIREHNNHTQPKTQKINSYSMKLERKAAKVLGILVSVFLLCLLPYFVYSLLGGVIELQAEALHKYIIIMYLNSTINPFIYALFYPWFRRSIKLIVTLQIFQRDSTFINVL
>LOCXPTAAR138.403.HIT1.TAAR.2R.327.7tm_1.exons1.manual_scaffold_4.Channallabes_apus
MYLIEFNQSDRCEHFSCPERSVSHAVYILLYVCSAAVVLLTVCGNILVIISVFHFKQLHTPTNMLVLSLAVSDFLAGMFVMPPMLISTIESCWIFGRIFCTIYWLISCFLTISIYTVAQIAVDRYLALSNPFLYMNIVSVRSTCFVIVLNWCLVLVYSVALLYFNGIVKSYVICPGECFLPLNEVWSVIDLVYLFIFPLSVIIILYTQVFLIAKKHATAIRELNNHTRPKTQKITPHSMKFERKAAKVLGILVFVFIMCLLPYYIYSFLGNVIEIQIETFQKVSIFFCLNSTINPVIYALFYPWFRRCVKLILSLQIFQADSALINV
>LOCXPTAAR139.406.HIT1.TAAR.2R.323.7tm_1.exons1.manual_scaffold_4.Channallabes_apus
LTSPDRCEHFSCPERSLSSAVYILLYICSAAVVLLTLCGNLLVIISVFHFKQLHTPTNMLVLSLAMSDFLAAIFVMPPMLIWAIESCWIFGRVLCTIYWLSASLLTITNYTIAQIAVDRYCSVSNPFLYMNIVSVKITRYVIVFNWCVVMIYIVAVLYSNGNFTSTVMCPGECFLFLNEVWTVIDLVFSFAFPLSVIIILYTLVFVIAKKHATAIKERNNHTWSKTQKINTYSIKSERKAAKVLGILVFVFIMCLLPYYIYSFLGNVIELQTETFQKVSIFFCINSTINPIIYALFYPWFRRCIKLIATLKIFKIDSALMNVL
>LOCXPTAAR140.409.HIT1.TAAR.2R.325.7tm_1.exons1.manual_scaffold_4.Channallabes_apus
MNLTEFNHSDRCEHFSCPERSVSPALYILLYVCSAAVVLLTMCGNLLIIISVFHFKHLHTPTNMLVLSLAVSDFLGGAFVMPPMLSWLIESCWILGGDFCIVFFLISRFLGIFSVYNVALVAVDRFLALSNPFLYMNAISVRNMCIVVYSNWCMCMVYMVAFYYFNEIFTFSGMCPGECFLLSNEFWAVVDLVIAFIFPLSVIIILYTRVFMIAKKHATAIRELKNHTRPKTQKDSMESERKAAKVLGILVSVFLVCLLPYFIYSLLGDLIEIQGKTLHELIFFTFLNSTINPVIYALFYPWFRRCIKIIITLQIFQTGSALINV
>LOCXPTAAR141.412.HIT1.TAAR.2R.330.7tm_1.exons1.manual_scaffold_4.Channallabes_apus
MNLTEFNQSDRCEHFSCPERSVSPAVYILLYVCSAAVVLLTLCGNLLVIISVFHFKQLHTPTNMIVLSLAVSDFLVGTLVMPPMLIWTIESCWIFGNDLCIIFLVISAFFITISIYNVTLIAVDRYLAVSHPFLYTNKISIRTTCIVVHFNWCILGFYVTVFYSFTRSISSFVMCRGECFFHLLNEVSSEIDLIISFIFPLSIIIILYTLVFVIAKKHATAIRELNNHTRPKTEKITSHSIKSERKAAKVLGILVSVFLVCLLPYFIYSLLGNVIELQLETIQKVLLIVCVNSTVNPVIYALFYPWFRRCCKIIITLQIFHTDSALFNII
>LOCXPTAAR142.415.HIT1.TAAR.2R.330.7tm_1.exons1.manual_scaffold_4.Channallabes_apus
MNLTEFNQSDRCEHFSCPERSVSPAVYILLYVCSAAVVLLTLCGNLLVIISVFHFKQLHTPTNMIVLSLAVSDFLVGTLVMPPMLIWTIESCWIFGNDLCIIFLVISAFFITISIYNVTLIAVDRYLAVSHPFLYTNKISIRTTCIVVNFNWCILGFYVTVFYSFTGTISSFVMCRGECFFHLLNDVSSEIDLIISFIFPLSIIIILYTLVFVIAKKHATAIRELNNHTRPKTEKITSHSIKSDRKAAKVLGILVSVFLVCLLPYFIYSLLGNVIELQLETIQKVLLILCVNSTVNPVIYALFYPWFRRCCKIIMTLQIFHTDSALFNII
>LOCXPTAAR143.418.HIT1.TAAR.2R.330.7tm_1.exons1.manual_scaffold_4.Channallabes_apus
MNLTEFNQSDRCEHFSCPERSVSPAVYILLYVCSAAVVLLTLCGNLLVIISIFRFKQLHTPTNMIVLSLAVSDFLVGTLVMPPMLIWTIESCWIFGNVLCIIFLVISAFFMIISIYNVTLIAVDRYLALSNPFLYTNKISIKTTCIVVNFNWCILGFYVTVFYYFTGTILNFAMCPGECFFHLLNEVSSVIDLIISFIFPLSIIIILYTLVFVIAKKHATAIRELNNHTRPKTQKITSHSMKSERKAAKVLSILVSVFLVCLLPYFIYSLLGNVIELQLETIQQVLLILCFNSTVNPVIYALFYPWFRRCCKIIITLQIFQTDSALFNIL
>LOCXPTAAR144.421.HIT1.TAAR.2R.323.7tm_1.exons1.manual_scaffold_4.Channallabes_apus
MNLSERNHSDRCEHFSCPERSVSPALYILLYVCSAAVVLLTVCGNLLVIISVFHFKQLHTPTNMLVLSLAVSDFLIGALVMPPLFIWTIESCWIFNTENCMSLMFTSFFLVYQSIYNVALIAGDRYLALSNPFLYTNTITVKIMCIVVSTNWCVCLLYNIVFSHYSGSFTSSVMCPGECVSVPNDVWIVIDLIFSFIFPLSVIIILYTRVFVIARKHATAIRELKTQKITSHSLTSERKAAKVLGILVSVFLACLLPYFMYSLLGDVIDLQTEISHKVFVIMYLNSTINPFIYALFYPWFRKCVKIIITLKILQTDSELINVL
>LOCXPTAAR145.425.HIT1.TAAR.2R.329.7tm_1.exons1.manual_scaffold_4.Channallabes_apus
MNLTEFNQSDRCDHFSCSMRSVSPEVHILLYVCSAAVVLLTVCGNLLVIISVFHFKQLHTPTNMLVLSLAVSDFFMGALVMPPLFIWTIESCWIFNTGSCMSLMGTSFFLFNQSIYNIALIAADRYLALSNPFLYTNTMTVKTMCIIIFFNWCMCLVYNILYCQFSESFTTSVMCPGECFSVPNQIWTVIDLIFSFIFPLSIIIIVYTHVFVIAKKHATAIRELNNQIRTKTQKITSHSMKSERKAAKVVGILVSVFLACLLPYFIYSLLGDVIDLQPEISHKVLVIMYLNSTLNPFIYALFYSWFRKCVKIIITLQIFQTDSELINVL
>LOCXPTAAR146.431.HIT1.TAAR.2R.329.7tm_1.exons1.manual_scaffold_4.Channallabes_apus
MNLTEFNESHLCEHFSCPERSVSPAVYILLYVCSAALVLLTVCGNLLVIISVFHFKQLHTPTYMLVLSLAVSDFLIGALVMPPLFIWTIESCWIFKTGSCMSLMGTSFFLLNQSVYNIALISVDRYLALSNPFLYTNTITVKTMCIMIFLSWCMCIVYNILFCRFSGSFTSSVMCPGECFSVPNGVWTEIDLIFSFIFPLSVIIILYSHVFMIAKKHATAIRKLNNHTRPKTQKISSQSMKSERKAAKVLGILVSVFLACLLPYFIYSLLGNVIDLQPEISHKVLVIMYLNSTLNPFIYALFYPWFRRCVKIIFTLQIFLKDSEFITVL
>LOCXPTAAR147.439.HIT1.TAAR.2R.329.7tm_1.exons1.manual_scaffold_4.Channallabes_apus
MNWTEFNQSDRCEHFSCPERSVSPAVYILLYVCSTAVLLLTICGNLLVIISVLHFKQLHTPTNMLVLSLAVSDFLIGVLVMPPLFIWTIESCWIFNTGHCMSLMITSFFLGNQSIYNIALIAADRYLALSNPFLYTNTVNVKLMCIIVSTNWSVCLVYNILVCHFSGSFTSSVMCPGECFSVPNEVWTVIDLIFSFIFPLSVIIILYTQVFVIAKKHATAIRELNNHTRPKTQKINSHSMKSERKAAKVLGILVSVFLVCLLPYFIYSLLGNVIKLQAEISHKVLVIMYLNSTINPFIYALFYSWFRRCVKIIITMQVFQTDSELINVI
>LOCXPTAAR148.442.HIT1.TAAR.2R.328.7tm_1.exons1.manual_scaffold_4.Channallabes_apus
MNITEFKQSDRCVHFSCPVRSVSPAVYILLYGCSAAVVLLTVCGNLLVIISVFHFKQLHTPTNMFLLSLAVSDFLVGIFVMPPMLIWSIESCWIFGRDFCTIYWLVTSFPSISTYTIVQISVDRYLALSNPFLYMNIVSVRFTWAVVVFNWCVVVTYMLALLYFNGNFKSSVMCPGECFLSANDIWPIIDLVFSFIFPLSLIIIFYTRVFMIAKKHATAIRELNNDTRTRIQKITSYSMKSERKAAKILGILVSVFLGCLLPYFMYSLLGNVIELRLEIGQKVLITLYLNSTINPFIYALFYPWFRKCIKLIVSLQIFQRDSELINVL
>LOCXPTAAR149.445.HIT1.TAAR.2R.328.7tm_1.exons1.manual_scaffold_4.Channallabes_apus
MNLKEFNQSDRCKHFSCPERSESPAIYFLLYLCSAAVVLLTVCGNMLVIISVFHFKQLHTPTNTLVLSLAVSDFLVGIFAMPLMLIWTIESCWIFGRIFCSMYWLVSGLLIISTYTIAQIAVDRYLALSNPFLYMNIVSVIITCVVIVFTWFLVLVYTIALLYFNGNFSNSIVCPGECFLFVNEVWSVIDLVFSFIFPCSVIIILYTQVFVIAKKHATAIRELNNHTRPKTQNITSHSMKSERKAAKVLGILVTVFLVCLLPYFIYSLLGNVIKLQTETFHKLSILFFLNSTINPFIYGLFYPWFRRCIKLIITLQIFHTDSALINVI
>LOCXPTAAR150.456.HIT1.TAAR.2R.329.7tm_1.exons1.manual_scaffold_4.Channallabes_apus
MNLTEFNESYLCEHFSCPKRTVSPAVYILLYVCSAAVVLLTVCGNLLVIISVFHFKQLHTPTNMLVLSLAMSDFLIGALVLLPLFIWTIESCWIFHTGSCMSLMMISFFLVIQSVYNVALIAADRYLALSNPFVYTNTISIKIMCIMIFINWCMCLVYSILFCYFSGSFTSSVMCPGECYSVPNEVWTVIDLIFSFIFPLSVIIILYTRVFVIARKHATAIRELNNHTRPKPEKITSHSMKSERKAAKVLSILVSVFLVCLLPYFIYSLLGNVIELQAEISHKVLVLMYLNSTMNPFIYALFYPWFRRCVKIIITLQIFQTDSALINVL
>LOCXPTAAR151.459.HIT1.TAAR.2R.327.7tm_1.exons1.manual_scaffold_4.Channallabes_apus
MNLAEFNQSDRCVHFSCPERSVSPAVYILLYVGSAAVVLLTMCGNLLVIISVFHFKQLHTPSNILVVCLSVLDFFIGSFVMPPMLIWTIESCWIFGRVFCTIYWLMTSFLSLSTYTVAQIAVDRYLALSNPFLYIEIVSVRFTCFVIGVNWSVVVVYGLALFVFNGNFTNFVMCPGECFLFENEVWTVIDLIYLFIFPLFVIIISYTRVFVVAKKHATAIRELNNHPQPKTQKITPHSMKSESKAAKVLGILVSVFLMCLIPYFICCFVGSIVTIEAETIRKVIIIVCLNSTINPFIYAMFYPWFRRCAKLIISLRIFHTDSSLIKI
>LOCXPTAAR152.462.HIT1.TAAR.2R.327.7tm_1.exons1.manual_scaffold_4.Channallabes_apus
NLTVFNQSDRCAYFSCPERSVSPAVYVLLYVGSAAVVSLTVFGNLLVIISVLHFKQLHTPTNMFVVCLAMSDFLFGIFVMPPIFIWTIESCWLFGRVFCTIYWLMIGLLSISTYTIAQIAVDRYLALSNPFLYMNIVSVRFTCFAVVVNWSVAVVYNLAFIFLNENYTSFVMCPGECVLFSNAIFTVIDLIYLFIFPLSVIIIFYTRVFVIAKKHATAIRELNNHTVPKAQKITSHSMKSERKAAKVLGILVFVFLTCLLPYFICSFLGNFVEIQPETIRKVIIIGCLNTTINPFIYALFYPWFRRCTKLIISLQIFQTDSSFIKIL
>LOCXPTAAR153.465.HIT1.TAAR.2R.327.7tm_1.exons1.manual_scaffold_4.Channallabes_apus
MNLRGFNQSDRCAYFFCPERSVSPAVYVLLYVCSAAVVLLTVCGNMLVIISIFHFKQLHTPTNTLVLSLAVSDFLIGIFLMPLMLIWTIESCWIFGRDFCTIYWLISGLLNISVYTVAQIAVDRYLALSNPFLYMNIVSVKISCVVTVFTWCVVMAYNITALYSSRNFTNFMCPGECFLPQNEIWSGVDLVLSFIFPLSLIILLYTLVFVIAKKHATAIRELNNHTRPKPQKITSHSMKSERKAAKVLGILVSVFLVCLLPYFVCNVLGNIVELQLETIQTFLMTFYLNSTINPFIYALFYSWFRRCIKLILTLQIFQTDSALINVL
>LOCXPTAAR154.468.HIT1.TAAR.2R.326.7tm_1.exons1.manual_scaffold_4.Channallabes_apus
LLELNQSGRCEHFSCPVRSVSPAVYILLYVCSAAVILLTVCGNLLIIISVFHFKQLHTPTNMLVLSLAMSDFFVGISAMPIMLIWAIESCWVFGTVFCGTYWLITSILIISIYTIAQIAVDRYIALSNPFLYMNIVSVRITCTIIVGNWCVVLVYTIAILYFNGNFKKPVMCPGECFLYLNEVWSVIDIVTSFIFPLSVIIILYIRVFVIAKKHATAIRQLNNHTRPKTQKITSHSMKSERKAAKVLGVLVSIFLVCLLPYFIYSLLGNVIEIQTTTFQQVSILFFLNSTINPFIYALFYPWFRKCITIIITLQILQIDSALINVL
>LOCXPTAAR155.471.HIT1.TAAR.2R.329.7tm_1.exons1.manual_scaffold_4.Channallabes_apus
MNLTKFNQSDRCEHFSCPERSVSTAVYISLYVCSAAVVLLTVCGNLLVIISVFHFKQLYTPTNMLVLSLAVSDFLVGVFAMPLLFSWTLESCWISGRVFCICFLLIGGFLTILSICTVAVIAVDRYLALSNPFFYTSMISRRIMCIVIYLNWSVCLVYNTAFHYFNESFTNSVMCPGECLLSVNELWYVIDHVFFFIFPLSIIIILYTRVFVIVKKHATAIRDLNNYNRFKKHKISSHSMKSERKAAKVLGILVSVFLVCLLPYFIYSLLGGVIKLQTETLHKLIIIIYLNSTFNPFIYALFYPWFRRCIKLIITLQIFQADSALINVL
>LOCXPTAAR156.474.HIT1.TAAR.2R.329.7tm_1.exons1.manual_scaffold_4.Channallabes_apus
MNLTEFNQSDRCVHFSCPERSVSPAVYILLYVCSAAVVLVTVCGNLLVIISILHFKQLHTPTNTLVLSLAVSDFLVGVFVMPLMLNWTIRSCWIFGKVFCIFFSFIDGFLTEFSIYNVVLIAVDRYSALSNPFHYKNTITTRTMCIVIYSNLLLCLVYNIAVYYFNEIFTGSVMCPGQCLQFVNEVWYVIDLTCSFIFPLSVIIILYTRVFMIAKKHATAIRELNNHTRPKTQKITSHLMKSEKKAAKVLGILVSVFLVCLLPYFIYSLLGNIIELQIKTFQEVAIILCLNSTINPFIYALFYPWFRKCIKLIITLQICQTDSELINVL
>LOCXPTAAR157.478.HIT1.TAAR.2R.329.7tm_1.exons1.manual_scaffold_4.Channallabes_apus
MNLTEFNQSDLCMHFSCPERSVSPAVYILLYVCSAAVVLLTVCGNLLVIISVFHFKQLHTPTNMLVLSLAVSDFLIGALVMPPVLIWTTESCWIFDNCYCISFFIIASVLTTLSIYHIALIAVDRYLALSNPFLYTNTLSTRTMSIVVSSNWYASMIYITSLSYFNGIFTSFVMCPGECYPFLNEVWSVVDLGLTFIFPLSVIIILYTRVFMIAKKHATAIRELNNHTQPKTQKITSHSMKSERKAAKVLGILVSVFLVCLLPYFIYSLLGDLIELQTETFQKVLIVLYLNSTINPFIYALFYPWFRKCIKLIISLQIFETNSALINIL
>LOCXPTAAR158.481.HIT1.TAAR.2R.329.7tm_1.exons1.manual_scaffold_4.Channallabes_apus
MNLTEFNQSDRCKYFSCPERSVSLAVYILMYVCSAAVILVTVCGNLLIIISVFHFKQLHTPTNMLVLSLAMTDFLIGALLMPPVLIWITESCWIFDKSCCISCFIIASVLTTLSIYHIALIAVDRYLALSNPFLYPNMISTRTMSILVSFNWCACLAYTTTVSYFNEIFTSSVMCPGECHLFLNEVWSIIDLVITFICPLSVIIIFYTLVFVIAKKHATAIRELNNHTRPKTQKISSHSMKSERKAAKVLGILVSVFLVCLLPYYTYSLLGDLIELQPVTFQKVLIGLYLNSTINPFIYALFYPWFRKCIKLIITMRIFQTNSALINIL
>LOCXPTAAR159.484.HIT1.TAAR.2R.329.7tm_1.exons1.manual_scaffold_4.Channallabes_apus
MNLTEFNQSDLCEHFSCPERSVSPAVYILMYVCSAAVVLLTVCGNLLIIISVFHFKQLHTPTNMLVLSLAVSDFLIGALVMPPVLIWTTESCWIFDNCYCIIFFVIAYILTTLSIYHIALIAVDRYLALSNPFLYTNTISTRTMSIVVSSNWCATLAYNTALCYFNGSVTSSVMCPGECHLFLNEVWSVVDLVITFIFPCSVIIIFYTLVFVIAKKHVTAIRELNNHTQLKTQKITSHSMKSERKAAKVLGILVSVFLVCLLPYFIYSLLGDLIELQTETFLKVFIVLYLNSTINPVIYALFYPWFRKCIKLIITLQIFQTDSALMSVL
>LOCXPTAAR160.487.HIT1.TAAR.2R.325.7tm_1.exons1.manual_scaffold_4.Channallabes_apus
MNLTEFNWSDLCEHFSCPERSVSPAVYILLYVCSAAVVILTVCGNLLVIISVFHFKQLHTPTNMLVLSLAVSDFLIGALVMPPVLIWTTESCWIFDNFYCISFFFINSILTSLSIYHIALIAVDRYLALSNPFLYTNTISTRTMSIVVSSDWSASLLYNIALFYFNGSLTSSVMCPGECHLFLNEVWSVVDLVITFIFPLSVIIVLYTLVFVIAKKHATAIRELNNHTQKINSYSMKSERKAAKVLGILVSVFLVCLLPYFIYSLLGDLIELQTETFLKVFIVVYINSTINPVIYALFYPWFRKSIKLIITLQIFQADSALINIL
>LOCXPTAAR161.490.HIT1.TAAR.2R.329.7tm_1.exons1.manual_scaffold_4.Channallabes_apus
MNLTEFNQSGLCGHFSCPERSVSPAVYILLYVCSAAVVLITVCGNLLVIISVFHFKQLHTPTNMLVLSLAVSDFLIGALVMPPVLIWTTESCWIFDNCYCISFFVINYILTSLSIYHIALIAVDRYLALSNPFLYTNTISTRTMSIVVSSNWCACLVYNTALFYFNGSLTSSVMCPGECHLFLNEVWSGVDLGITFIFPLSVIIILYTLVFVIAKKHATAIRELNNHTRPKTQKITSYSMKSERKAAKVLGILVSVFLVCLLPYFIYSLLGDLIELQTETFLKVFIVAYFNSTINPVIYALFYPWFRKTIKLIITLKIFQADSALVNIL
>LOCXPTAAR162.493.HIT1.TAAR.2R.332.7tm_1.exons1.manual_scaffold_4.Channallabes_apus
MNLSEFNQSDRCEHFSCPERSLSPAVYILLYVCSAAVVLLTVCGNLLVIISVFHFKQLHTPTNMLVLSLAVSDFLIGALVMPPVLIWTTESCWIFDNCYCISFFVINYILTSLSIYHIALIAVDRYLALSNPFLYTNTISTRSMSIVVSSNWCACLVYNIAVFWNSNIHGSLTSSVMCPGECHLFLNEVWSVVDLVITFIFPLSVIIIFYTLVFVIAKKHATAIRELNNHTRPKTQKITSYSMKSERKAAKVLGILVSVFLVCLLPYFIYSLLGDLIELQTETFLKVFIVVYLNSTINPVIYALFYPWFRKTIKLIITLQIFQADSALVNIL
>LOCXPTAAR163.545.HIT1.TAAR.2R.323.7tm_1.exons1.manual_scaffold_17.Channallabes_apus
EYCYPDNNNSCLKELQSSKGRIFFLFFLSCISMSTVLLNLLVIISISHFKQLHTPTNLLIMSLALADLLVGLIVMPVNIMDLIDSCWYLGKTMCALYPVINYILVSASVGSLVFIAVDRYIAITNPLLYSTRITISKTSLFIVLTWTCAILYNTLFYFFEGHLLHPDKFSQCVGKCVVVQSQSASTADLFISFIGPCFTMLFLYLRIFKVARYQIKSISAVACDYAHGHGLKKVNIKAAKTLGIVIFVYISSWIPFYLDLLSTESLSSMSVMWVIVNWIIYLNSTVNPLIYAIFYPWFRVSVKYIVTCRIFQASSSMFNLFPE
>LOCXPTAAR164.559.HIT1.TAAR.2R.329.7tm_1.exons1.manual_scaffold_17.Channallabes_apus
QQNLTDKYCYPDNNNSCMKELQSSKGRIFLLFFLSCISMSTVLLNLLVIISISHFKQLHTPTNLLIMSLAVADLLLGLIVMPVNIMDLIDSCWYLGKTMCSLYPVINYILLSASVSSLVLIAVDRYIAITSPLLYSTRITISKTSLFIVLTWSCAILYNTMFYFFEGHLLHPDKFNKCVGKCVVVQSQSATLIDLFISFIAPGFTMLFLYLRIFKVARYHVKSITADHTHGHGVKKVNIKAAKTLGIVIFVYISSWIPFYLDLLSTKSHFSGKSMSVVWVVVNWIIYLNSTVNPLIYAIFYPWFRVSVKYIVTCRIFQASSSMFNLFPE
>LOCXPTAAR165.570.HIT1.TAAR.2R.323.7tm_1.exons1.manual_scaffold_17.Channallabes_apus
KYCYPDNNNSCMKELQSSKGRIFLLFFLSCISMSTVLLNLLVIISISHFKQLHTPTNLLIMSLAVADLLVGLIVMPVNIMDLIDSCWYLGKTICSLYPVINYILVSASVGSLVFIAVDRYIAITSPLLYSTQITITKTSLFIVLTWSCAILYNILFYFFEGHLLHPDKFNKCVGKCVVVQSQSATLIDLFTSFIGPCFTMMFLYLRIFKVARYHVKSISADYTHGHGVKKVNIKAAKTLGIVIFVYISSWIPFYLDLLSTESHVSGKSMSVVWVVVNWLLYLNSTVNPLIYAIFYPWFRLSVKYIVTCRIFQASSSMFNLFPE
>LOCXPTAAR166.590.HIT1.TAAR.2R.323.7tm_1.exons1.manual_scaffold_17.Channallabes_apus
EYCYPDNNNSCMKELQSSQGRNFLLFFLSCISMFTVLLNLLVIISISHFKQLHTPTNLLIMSLAVADLLVGLIVMPVNIMDLIDSCWYLGKTMCALYPVINYISVTASVGSLVFIAVDRYIAITSPLLYSTRITISKTSLFIVMTWTCSIVYNTLFYFFEGHLLHPDKFSQCVGKCVVVQSQSASTADLFISFIGPCFTMLFLYLRIFKVARYQVKSINAVECDYAHGHGLKKVNIKAAKTLGIVIFVYLSSWIPFYLNLLFTQSVSSMTVVWVVLNWLIYLNSSVNPLIYAIFYPWFRVSVKYIVTCRIFQASSSMFNLFPE
>LOCXPENSPNAP00000015903.1.50.HIT1.Ora.1R.298.V1R.exons1.manual_scaffold_20.Channallabes_apus
MDSELLTRGLLYLSLSVVGIPGNVAVIHAYLMALHHEKCLLTADAIVLHLALANLLVVGVRCVLETFATFNIANVFDDTGCKGVIFVYRTARSLSIWLTCVLSTYQSLSIAPPGSRWETARELFTRFLWLIFLVVWIINISVSSPSIVFAMGAKNNSKLLQNSINVQFCFINFPSVSVKDANGAAQTVRDVVPMAFMTTTSLIILVFLYKHSRHVRAIRGAGESSAERRAALTVVTLVTLYVMLYGVDNGLWVYTIIIKQTMSSALMSDLRIFFSSLYAAMSPIIIIVSNKKVNKYLR
>LOCXPOra1.29.HIT1.Ora.2R.315.V1R.exons1.manual_scaffold_20.Channallabes_apus
MDLCIIIKGVSFLLQTGLGVLGNMSVLMAYAHIAYSESYLQPVDRILAHLAFSNLLQMLTRGVPQTMFSFGLHNLLDDPGCKMLIYAYRISRALSICLTGMLSFFQAVTIAPSAGPHLSKLKSRLSQLVVPTFIGLWLLNMIICITSPLFSTAPRNGTVPAFTLNLGFCHVNFHTSLSYLVNGAVFSTRDFAFVAIMLASSGYILILLHKHSKQVRSIRRTQQGTTMEMRAAKSVVMLVVLYTVFFGIDNVIWIYMLTVAQVPGVVADLRVFFTSCYATFSPFLMISTNKKIKERMVCAAGEQSAEDSTEKPNTK
>LOCXPOra2.47.HIT1.Ora.2R.304.V1R.exons1.manual_scaffold_20.Channallabes_apus
MDLCITIKGVSFLLQTGLGILGNVSVLMAYAHITSAESRLQPVDRILAHLAFSNLLLLLTRGVPQTMVIFGLRNLLDDPGCKVVIYTYRIHRALSVCLTCMLSVFQALTIAPSAGSNLTNLKSQLTQLVVPTFIGLWLLNMIVCIAAPILSIAPRNGTVPPFTLNLGFCHVNFQDNLSYVVNGAALSTRDFAFVAVMLASSGYILILLHKHSRQVRSIRRAQQGTSMEMRAAKTVVTLVVLYTVFFGIDNVIWIYMLTVAQVPAVVADMRVFFSSCYATFSPFLIISTNKKIKERMVCAAGEQS
>LOCXPOra3.62.HIT1.Ora.2R.304.V1R.exons1.manual_scaffold_20.Channallabes_apus
MDLCITIKGVSFFLQTGLGILGNASVLMAYAHITYKESRLQPVDRILAHLAFSNMLLLLTRGVPQTMVIFGLRNLLDDPGCKVVMYFYRINRGLSVCLTGMLSFFQSLTIAPSAGRYLTKLKSHLSQLVMPTFIGLWLLNMIDCIPISVFSIAPRNGTVPAFTLNLGFCHVNFGNNMSYVVVGAVISTRDFVFVAVMLASSGYILILLHKHSKQVRSIRRAQQGTSMEMQAAKTVVMLVLLYTVFFGIDNVIWIYMLTVAQVPAVVVDMRVFFSSCYATFSPFLMISTNKKIKERMVCVAGEQS
>LOCXPOra4.63.HIT1.Ora.2R.312.V1R.exons1.manual_scaffold_20.Channallabes_apus
MDLCITIKGVSFLLQSGLGVLGNLSVLMAYAHITYIESYLQPVDRILAHLAFSNLLQLLTRSVPQTVVIFGLRNLLDDSGCKVVMYTHRIHRALSICLTCMLSVFQALTITPSAGPHLTKLKSRLTQLVLPTFVGLWLLNMIVCIALPLYTIAPRNGTVPPFTLNLGFCYVKFPNNQVYVAIGAAFSTRDFSFVAVMLASSGYILVLLHKHSRQVRSIRRTQQGTSMEMRAAKSVIMLVVLYTVFFGIDNVIWIYMLTVAQVPATVMDMRAFFSACYATFSPLLMISTNKKIKERMVCAAGEQLSEESEKPK
>LOCXPOra5.67.HIT1.Ora.2R.304.V1R.exons1.manual_scaffold_20.Channallabes_apus
MDLCNTIKGVSFLLQTGLGILGNTSVLMAYAQIALVEACLQPVDKILAHLAFSNLLQMLTRSVPTTMVIFGLHNLLDDPGCKVVIYALRISRALSICLTCMLSVFQAVTIAPSVGPLLTKLKSRLSQLVVPTFIGLWLLNMAVCITSPLFSMAPQNGTVPAFTLNLGFCHVNFRDSLTYVVNGAIFSTRDFAFVAIMLASSGYILIFLHKHSRQVRSIRRTQQGTSMEMQAAKTVVMLVVLYTMFFGIDNMIWIYMLTVAQVPAVVVDMRAFFSLCYGTFSPFLIISTNKKIKERMVCAAGEQS
>LOCXPOra6.69.HIT1.Ora.2R.304.V1R.exons1.manual_scaffold_20.Channallabes_apus
MDLCNTIKGVSFLLQTGLGILGNTSVLMAYAQIVLVEACLQPVDKILAHLAFSNLLQMLTRGVPQTMVIFGLHNLLDDPGCKVVVYAYRISRALSICLTCMLSVFQALTIAPSVGPLLTKLKSRLSQLVVPTFIFLWLLNMTICIISPIFSIAPRNGTVPAFTLNLGFCHVNFHDSLTYVVNGAIFSTRDFAFVAVMLASSGYILILLHKHSRQVRSIRRTQHGISMEMQAAKTVVMLVVLYTMFFGIDNMIWIYMLTVAQVPSVVVDMRAFFSSCYGTFSPFLMISTNKKIKERMVCAAGEQS
>LOCXPOra7.30.HIT1.Ora.2R.304.V1R.exons1.manual_scaffold_20.Channallabes_apus
MDLCNTIKGVSFLLQTGLGILGNTSVLMAYAQIALVEACLQPVDKILAHLAFSNLLQMLTRSVPTTMLIFGLHNLLDDPGCKVLIYALRISRALSICLTCMLSVFQAVTIAPSVGPLLTKLKSRLSQLVVPTFIGLWLLNMAVCITSPLFSMAPQNGTVPAFTLNVGFCHVNFRDSLTYVVNGAIFSTRDFAFVAIMLASSGYILILLHKHSRQVRSIRRTQQGTSMEMQAAKTVVMLVVLYTMFFGIDNMIWIYMLTVAQVPAVVVDMKSFFSLCYGTFSPFLIISTNKKIKERMVCAAGEQS
>LOCXPOra8.31.HIT1.Ora.2R.304.V1R.exons1.manual_scaffold_20.Channallabes_apus
MDLCNTIKGVSFLLQTGLGILGNTSVLMAYAQIALVEACLQPVDKILAHLAFSNLLQMLTRGIPTTMLIFGLHNLLDDTGCKVVIYALRISRALSICLTCMLSVFQALTIAPSVGPLLTKLKSRLSQLVVPTFIGLWLLNMTICITSPLFSMAPQNGTVPAFTLNLGFCHVNFRDSLTYMVNGAIVSTRDFAFVAIMLASSGYILILLHKHSRQVRSIRRTQQGTSMEMQAAKTIVMLVVLYTMFFGIDNMIWIYMLTVTQVPSVVVDMRAFFSSCYGTFSPFLMISTNKKIKERMVCAAGEQS
>LOCXPOra9.32.HIT1.Ora.2R.304.V1R.exons1.manual_scaffold_20.Channallabes_apus
MDLCNTIKGVSFLLQTGLGILGNTSVLMAYAQIALVEACLQPVDKILAHLAFSNLLQMLTRGIPKTMVIFGLHNLLDDPGCKAVVYAYRISRALSICLTCMLSVFQAVTIAPSVGPLLTKLKSRLSQLVVPTFIGLWLLNMTICITNPLFSIAPRNGTVPAFTLNLGFCHVNFRDSMTYVVNGAIFSTRDFAFVAVMLASSGYILILLHKHSRQVRSIRRTQHGTSMEMQAAKTVVMLVVLYTMFFGIDNMIWIYMLTVAQVPAVVVDMRAFFSLCYGTFSPFLIISTNKKIKERMVCAAGEQS
>LOCXPOra10.34.HIT1.Ora.2R.315.V1R.exons1.manual_scaffold_20.Channallabes_apus
MDLCNTIKGVSFLLQTGLGILGNTSVLMAYAQIALVETCLQPVDKILAHLAFSNLLQMLTRGVPQTMVIFGLHNLLDDPGCKMVIYTYRISRALSICLTCMLSVFQALTIAPSVGPLLTKLKSRLSQLVVPTFIGLWFLNMTICITNPLFSLAPQNGTVPAFTLNLGFCHVNFRDSLTYMVNGAIFLTRDFAFVAIMLASSGYILILLHKHSRQVRSIRRTQHGISMEMQAAKTVVMMVVLYTMFFGIDNMIWIYMLTVAQVPAVVVDMRAFFSSCYGTFSPFLMISTNKKIKERMVCAAGEQPAEDSTKKPTTK
>LOCXPOra10.36.HIT1.Ora.2R.315.V1R.exons1.manual_scaffold_20.Channallabes_apus
MDLCNTIKGVLFLLQTGLGILGNTSVLMAYAQIALVEACLQPVDKILAHLAFSNLLQMLTRGVPQTMVIFGLHNLLDDTGCKVVIYTYRIHRALSICLTCMLSVFQALTIAPSVGPHLTKLKSRLSQLVVPTFIGLWLLNMAVCISCALFPMAPQNGTVPAFTINLGFCHVNFRDSLTYVVNGAIFSTRDFAFVTVMLASSGYILILLHKHSRQVRSIRRIQQGISMEMQAAKAVVMLVVLYTMFFGIDNMIWIYMLTVAQIPSVVVDMRAFFSSCYGTFSPFLMISTNKKIKERMVCAAGEQPAEDYTEKPTTK
>LOCXPOra12.38.HIT1.Ora.2R.312.V1R.exons1.manual_scaffold_20.Channallabes_apus
MDLCITIKGVSFLLQSGLGVLGNLSVLMAYAHIAYVESYLQPVDKILAHLAFSNLVQLLTRSVPQTVVIFGLHNLLDDPSCKMVVYTHRIHRALSICLTCMLSVVQALTLTPSPGPHLIKLKSRLSQLVVPTFVGLWLLNMIVCIAAPLFSIAPRNGTVPPFTLNLGFCHVKFPNNLSYVAVGAAFSTRDFAFVAIMLVSSGYILILLHKHRRQVRSIRRTQQGTSMEMRAAKSVIMLVVLYSVFFGIDNVIWIYMLTVAQVPATVVDMRAFFSACYATFSPMLMISTNKKIKTRMVCAAGEQSTKDSEKPK
>LOCXPOra13.40.HIT1.Ora.2R.308.V1R.exons1.manual_scaffold_20.Channallabes_apus
MDLCITIKGVSFLLQSGLGVLGNLSVLMAYAHIAYVQSYLLPVDRILAHLAFSNLLQLLTRSVPQTVDIFGLRNLLDDPSCKVVVYTHRIHRALSICLTCMLSVFQALTLTPSAGPHLTKLKSRLSQLVLPTFVSLWLLIMIVCIPVPLYSMAPRNGTVPPFTLNLGFCHARFPNSQSYVAVGAVFSTTDFAFVAIMLVSSGYILVLLHKHSKQVKSIRRAQQGTSMEIRAAKSIVMLVVLYTVFFGIDNVIWIYMLTVAQIPAMVVDMRAFFSACYATFSPFLMMSTNKKIKERIVCAAGEQSAEDQ
>LOCXPOra14.42.HIT1.Ora.2R.303.V1R.exons1.manual_scaffold_20.Channallabes_apus
MDLCITIKGVSFLLQTGLGILGNTSVLMAYTHIAYVESHLQPVDKILAHLAFSNLLQMLTRSIPQTMVIFGLHNVLDDSGCKVVIYTYRIHRALSVSLTCMLSFFQAMTIAPSVGPLLTKLKSRLSQLVMPTFIGLWLLNMIICITFVFFSIAPRNGTVPAFTLNLSFCHIDFHDSLTYVVNGAIISIRDFAFVAVMLASSGYILILLHKHSRQVRSIRRAQQGNSMEMQAARTVVMLVVLYSVFFGIDNIIWIYMLTVAQVPSVVVDLRTFFSTCYATFSPFLMISTNKKIKERMVCAAGEQ
>LOCXPOra15.44.HIT1.Ora.2R.311.V1R.exons1.manual_scaffold_20.Channallabes_apus
MDLCITVKGVSFLLQTGLGILGNASVLMAYAHIAFIESHMQPVERILAHLAFSNLLMLLTRGVPQTMFIFGLHNLLDDPGCKVVIYGFRLSRALSICLTSMLSVFQALTIAPSGGPHLTKLKSHLSQLVVPTFIVLWFLNMIICTAAPLFSIAPRNGTVPPFTLNLGFCLVNFHDNLSYVVNGVIFSTRDFAFVAIMLVSSGYILILLHKHSRQVRSIRRAQQGTSMETRAAKTVVMLVVLYTVFFGIDNLIWIYMLTVAQVPAVVADMRVFFTSCYATFSPFLIISTNKKIKERMVCAAGEQIAKDSTKN
>LOCXPOra16.49.HIT1.Ora.2R.304.V1R.exons1.manual_scaffold_20.Channallabes_apus
MDLCITIKGVSFLLQTGLGILGNVSVLMAYTHIILVESSLQPVDRILAHLAFSNLLQLLMRGVPDTMFIFGLRSLLDDSGCKVVMFLYRITRGLSVCLTCMLSIFQALTIAPSSGSCLTKLKSRLPLLVVPTFIGLWLFSMMVPIAAALFSMAPRNGTMPAFTFNLGYCHVTFPDNMTYVVNGAVQTTRDFAFVAVMLGSSGYILVLLHKHSKQVRSIRRAQQGTSMEMRAAKSVVMLVVLYTVFFGIDNVIWIYMITVAQGPAMVVDMRAFFSACYATFSPFFIISTNKKIKERMVCAARGQS
>LOCXPOra17.51.HIT1.Ora.2R.304.V1R.exons1.manual_scaffold_20.Channallabes_apus
MDLCTTVKGVSFLLQSGLGILGNVSVLMAYAHIAYVESHLQPVDRILAHLAFSNLIQLLTRGVPQTMFIFGLHNLLDNSGCKVVIYAYRLGRALSICLTCMLSFFQALTIAPSVGLHLTKLKSRLSQLVMPTFLGLWILNMMVCLAAPLFSMAPRNGTVPPFTLNLGFCLVNFGDNLSYVVNGAAQSTRDFAFVAVMLASSGYILVLLHKHSKQVRSIRRAQQGTSMEMRAAKTVVMLVVLYTMFFGIDNVIWIYMITVAQGPAVVADLRVFFTSCYATFSPYLMISTNKKIKERMVCAAGEQS
>LOCXPOra18.53.HIT1.Ora.2R.303.V1R.exons1.manual_scaffold_20.Channallabes_apus
MDLCITIKGVSFLLQTGLGVLGNASVLMAYAHIAFTESHLQPVDKILAQLAFSNLLQLLTRGVPHTMVTFGLRKLLDDPGCKVVIFAYRIGRGLSVCLTGMLSVFQALTIAPSAGPHLTKLKSNLSPLVIPTVIGLWLLNMIVSISAALYSTAPQNGTVPAFTLNLGFCYVDFHDNLLYVLNGAVQSTRDFAFVAVMLASSSYILILLHKHSRQVRSIRRTQQGTGMEMRAAKTVIMLVVLYTVFFGIDNVIWIYMLTVAQVPAVVADMRLFFSSCYAMFSPFLMISTNKKIKERMVCAAGEQ
>LOCXPOra19.55.HIT1.Ora.2R.315.V1R.exons1.manual_scaffold_20.Channallabes_apus
MDLCTIIKGVSFLLQTGLGVLGNTSVLMAYAHIAFVEACMQPVDRILAHLAFSNLLQLLTRGVPQTMFIFGLHNLLDDWGCKVVIYAYRLSRGLSVCITGMLSFFQALTIAPSAGLHLTKLKSHLSQLVIPIFVGLWVLNIMTSITSLMFATAPQNSSVPAFTLNLGFCHVNFGDNLSYVANGTIQTTRDFAFVAIMLVSSGYILTLLHKHRKQVRSIRRTQQGTPMEIRAAKSVVMLVVLYTMFFGIDNVIWLYMLTVAQVPGMVADLRVFFTSCYAMLSPFLMISTNKKIKERMVCAAGEQSSEESTEKPNTK
>LOCXPOra20.57.HIT1.Ora.2R.306.V1R.exons1.manual_scaffold_20.Channallabes_apus
MDLCIIIKGVSFLLQTGLGVLGNTSVLMAYAHIAFVEACMQPVDRILALLALSNLLQLLTRGVPQTMFIFGLHNLLDDWGCKVVIHVYRLSRGLSVCLTGMLSLFQALTIAPSVGAHLTKLKSHLAQLVVPTFVGLWLLNMILAITSLLYATAPQNGTVPAFTLNIGFCYINFGDNLSYVVNGAAQTTRDFAFVAIMVASSGYILVLLHNHSKQVRSIRRTQQGTSKEMHAAKSVVMLVVLYTVFFGIDNVIWIYMLTVVQIPAVVSDLRVFFTSCYAMLSPFLMISTNKKIKERMVCASGEQSSE
>LOCXPOra21.59.HIT1.Ora.2R.315.V1R.exons1.manual_scaffold_20.Channallabes_apus
MDLCIIIKGVSFLLQTGVGVLGNTSVLMAYAHIAFVEACMQPVDRILAHLALSNLLQLLTRGVPQTMFIFGLHNLLDDWGCKVVIHVYRLSRGLSVCLTGMLSLFQALTIAPSVGAHLTKLKSHLAQLVVPTFVGLWLLNMMLAITSLLVATAPLNGTVPAFTLNLGYCYINFGDNLSFVLNGAAQTTRDFAFVAIMVASSGNILVLLHNHSKQVRSIRRTQQGTSMEMHAAKSVVMLVVLYTVFFGIDNVIYLNTLTMAQVPVVVADLRVFFTSCYAMLSPFLMISTNKKIKERMVCASGEQSSEESTEKSNTK
>XPLOC_26.2R.1.Ora.2R.305.V1R.exons..Channallabes_apus
MDSELLTRGLLYLSLSVVGIPGNVAVIHAYLMALHHEKCLLTADAIVLHLALANLLVVGVRCVLETFATFNIANVFDDTGCKGVIFVYRTARSLSIWLTCVLSTYQSLSIAPPGSRWETARELFTRFLWLIFLVVWIINISVSSPSIVFAMGAKNNSKLLQNSINVQFCFINFPSVSVKDANGAAQTVRDVVPMAFMTTTSLIILVFLYKHSRHVRAIRGAGESSAERRAALTVVTLVTLYVMLYGVDNGLWVYTIIIKQTMSSALMSDLRIFFSSLYAAMSPIIIIVSNKKVNKYLRCCGREKT
>LOCXPOra22.60.HIT1.Ora.2R.329.7tm_1.exons4.manual_scaffold_24.Channallabes_apus
MMTANKTVSSIKKITTGQLTGIPMTLYFVLVLLGIGGNAMVIMVVGNSVVRESGGGRNSDIILVNMALSNLLVSVMRNLMLVTMDFGLEVSSNKDWCQFMMGIWVWLRAANVWSTLFLSVFHFYTLKRTAPSISSLNQSRGPSKILIMCCSLIWTVNFFFSVPAFIYSTNGGKNASETLMLVSSTTRPLLGCLWDFPTATNGLIFATTSMVIHEIIPIILMSTTNLGSLFILYTHGSAHRPKSQDAPVIRRVPAERRAAKVILALIVLFIISWSVNVISVNYFNYNRGTASADLLVIARFFNCAFTAFSPIVLAVGHRKIREFMKSIVK
>LOCXPOra23.61.HIT1.Ora.2R.310.7tm_1.exons1.manual_scaffold_25.Channallabes_apus
MEQIVFPLFLLRIILSVIGILGNGFLIISILHLTRVKTFEVFLLGLAVANLGEIMLVDIYDAIMQSMHNLNISCIVLKLLKIFGENVSIFFTVLICIYRYQKIHNAAMRIIAPIFMDSRDAAIGLTVGCVLLALLFSIPTYFITYDTLPMKNSTRELCPADFFLCSEANCPTLNNVYRYIYIIICHVLPLIIVTWTSLLIIRILFIQQKAVDAHHESDATVAHQHHHHHHHHHHHHHHHEHDVFHRSTIGILAAMTLFQVDCILYLILHLVFNPYDFPAWSQLEFFIATFYTGIIPYIYGMGHNFFSVKH
>LOCXPDreOlfCb1.481.HIT1.OlfC.1R.776.ANF_receptor.exons6.manual_scaffold_13.Channallabes_apus
CDYEIYKCGAWASGDVQIGMLSSCFSKVENLYSRGTPDIYNCSEFNLVSFVRMLAVIYTIETINNSSFLPGVQLGYHICDTCSHASKAIQTTEHLLEFNNTGLGQCELQQNPKVKAIIGARYSEVSISVARFLSLYIVPQISASSSAEALSDRLRYPSFLRTIPSDVHQMRALAKLMSHFKWDWVGLVHGDDDYGKSALQGFLDNAGKENVCTAFIETLPYYLDYKNIDVMIQNVVQTIQNSTAQVVLVILREELVHKLFIEVIRQNISRTWIASDAWSVSYNVSHMNGINNIGAVLGFSFITGPNPGFEEYLQNLAITPGTENVFIEKYRKFGNDKDFLTKVVDITQTYPDRLAVLSIAHSLTKILKCNQTACPGNKDFPPYELLNELKQVTFTLDNQTFYFNESGDFVNGYELINWVQNKSNGHRHLKVVGGYKLELEQINIDEDIQWYNSNSNKIPISICSDACPSGKAKKLLKPSCCHECIDCLEGTYSNNSNLQNCLPCQNGTWSLKGWTHCREKIEVYWTWDGPRAIVFLVFDVGAFLLLFMNLIIYLVFRESPVIKQAGGSIYLLIMVGLALSNISLIIFFGKPNVHKCRVRQVLYGLGFSLTVSCILVKALRTFVAFLPRHRQHSVKKFYKPPIIIGSGIFIQALICIFWLIFDSPSVEFLTSNDSMEITVQCVEGSGMGFAFMLCYIALLALVCFILAFKGRKVPQRFNETGHIILSMLIYLFVWACFTPIYVAKFVERYSIQAAAILVSTYGIIFCHFAPKWYMAL
>LOCXPOlfC1.152.HIT1.OlfC.2R.848.ANF_receptor.exons6.manual_scaffold_7.Channallabes_apus
LWALGLMTAPIWIHSVGPFCTLQTRSISGSLFKAGDVIIGGLFPVHFDAPEPDQIFTQRVQGIQCRGADLRSYGWLQTMIFTVEEINRNSSLLPNFTLGYLAADTCLAESSTLSAALAMVTGQVETVSKEQCTTAPNVPIIIGDARSSASIVVADTLGVFDIPMVSYLASCACLSDRSKYPTFFRTVPSDAFRAKAIVRLLRLMGWTWVGVISGDDIYGKSGVQLLLQELQGSGICIEYFEIIPKSFAPNRMKRIVERMQSSKAWVVVTFAIGPDMEVLLKEVVRQNVCDRQWIATEAWSTSSQHAALSPACLAGTLGFALRQVDIQGLGSYLAQLNLEDYPKEPLVQSVWEELFGCKFEEGTQTGLQKPKCTSLDKIKDQAETSFGINYNVYKAVYAIANAIQDMLTCQPGKGPFENGKCPDTKSIRPKELLHYLKNVHFTTPVGEHVQFDENGDPAASYDIINWHVGAEGKVEFTQVGRFDAVKGPERDFHLDLGKMFWGGGWGGMVPVSVCSTSCPPGTRKAVQKGRPVCCYDCIPCASGEISNATDSTECTKCPERFWSNTDRTECIPVTVEFLSFQDTMGIILSVLSATGAALTVSVLAAFFHHRDTPLVRANNSELSFLLLLSLSLCFLCALAFIGRPAPWSCMLRHTLFGISFVVCLACVLSKTVVVLVAFRATLPGSNIMRYFGPIQQRAGIFICTLIQVGICVFWLVLAPPLPTENAGGELGARVVLLCAVGSVTGFSLVLGYIGFLAAVCFMLAFFARKLPDNFNEAKFITFSMLIFCAVWITFVPAYVSSPGKYTVAVEVFAILASSYGLLVCIFAPKCYIILLRPDKNTKKNMMSK
>LOCXPOlfC2.178.HIT1.OlfC.2R.794.ANF_receptor.exons6.manual_scaffold_7.Channallabes_apus
NFMSTPDKRKCRGLNLRALRWFQAMVFFIEEINRNPLLLPNITLGYRIYDTCWTVALSARTALSVVSQPLKRNSTGACLSPRIPLVIGDSGSSLSIAVSRLLNLFKVPLISYFSSCACLSDHKQYPYFFRTVPSDTYQASAMARLVKHFGWTWVGTFGADDAYGRTGIDMFTAEVTNLGVCVAFRVIIPKVPTQQQIRDIVKTIKDSTARVLVTFATEEDMEPVVEEVGRQNVTGRLWVASEAWVTSTLISNKYPFLSGTMGFAIRRAEIPGLKDFLESMQPFTEPYNPSAREFWETGFQCSFNTSVPVGSMADQVRYNRTCTGKERIQDTNTIYNDVSQLRVTYNLYKAVYAAAHALHNLVMCQAQEERAEKRFCPDIYSLQPWQVIKYLREVNFTTVFGDVVNFDKYGDPAGSYDIVNWQKGPGGGPMHFATVGRFDSSLPEKQQLVLYQDAIMWPGGSKELPVSVCSASCQPGYRKAPRKGEPICCYDCVTCAEGSISKSVDQPDCTPCPEDLWSRPQRDGCVDKQIEFLSYTEGFGMALAATSILGVVATMTVAAIFIHHRDTPLVRANNSELSFLLLISLSLCFLCALTFLGQPSRWACPLRRTAFGLTFALCLSCLLSKTLVVLMAFRATLPGNNAARWFRPPQQRFGVFLCSAIQCAVCVAWLTTNPPYPVKNTWLYRDRIILECHLGSVALFCCVLGYIGCMAAFCFILAFLARKLPDNFNEAKFITFSMLIFCAVWVAYIPAYVSSPGKFTVAVEIFAILASSFGVLLCIFAPKCYIIIFMPEKN
>LOCXPOlfC3.242.HIT1.OlfC.2R.833.ANF_receptor.exons6.manual_scaffold_7.Channallabes_apus
QACRVISAPLHLPMVAREGNITLGGLFSLHDAMMETRLSFSSQPEYAQCTGFNFRTFRWMQTMIFAIEKINRDNRLLPNITLGYKIYDSCSSPLHALHTAMELMGGREEESGNTNCHDRVPIVIGDGGSTLSLVVAHVLGVFQLPQVSYFSSCACLSDKKLFPAFLRTMPSDFFQVNALAQLVQHFGWAWVGTVAGDDAYGRGGAQIFIDKMSKVGACIALYEIIPKNHAPAQMSRIVERIRVSQARVVLVFALEQDAKALFTEVLNHNLTGIQWLASEAWITAAILTTPEFQPILQGSMGFAIRRAEIPGLQSFLLRLHPSIFPDDPFVLQFWEEMFGCSPRAAFSGTFSNKPPCNGSEILANVKSIYSDVSQLRISYNVYKGVYAIAYALEAMKKCIPGRGPFPGGACPDTETIKPWQLLHYLKKVDFTNELGEETKFDANGDPVAMYDLINFQLSETGEVKYATVGTFDETKSIKLLIEENLIIWNGNQRQVPVSVCSSSCPAGTRKAIRPSFPVCCFDCILCAAGEVSNQTDAIVCVTCGPEYWSNLKRDACIPKLVEFLSYGDTMGMALLAVALLGSCTTLAVGLIFAFKRHTPLVRANNSELSFLILSSLWLCFLCALAFIGQPTYWSCQLRHTAFGIAFCLCLSCILGKTMVVLMAFKATLPGSNAIKWFKPPQLRALIFLCTAVQVGICGAWLSLAPPVPRRLMTRESAHIILLCDMGSTLAFSLVLGYIGLLAAICFLLAFFARKLPDNFNEAKFITFSMLIFCAVWIAFVPAYVSSPGKYTVAVEVFAILASSYGLLLCIFAPKCYIILVRPEKNTKKHLMGK
>LOCXPOlfC4.278.HIT1.OlfC.2R.835.ANF_receptor.exons6.manual_scaffold_7.Channallabes_apus
ISFMMFFLVMQFMLYFSLATRDNCHIIDSPSYPLLSKDGDVIIGGLFSIHGDIKLISLPYTEKPDPLICTSFNLREFRFAQTMTFVIDEINRSSSLLPNISIGYRIYDNCGSRLLSMKAAMALMNGQDTTADDSCTGHAVVQAIIGESESSPTVVLTKTTGPFHIPVISHAATCECLSNRKEYPSFFRTIASDYYQSRALAYFVKHFGWSWVGAVNSDNDYGNSGMAIFLNAAKEEGICVEYSEKFERSDTAKLLKVVDIITKGTAKVIIVFLGHVEMNVLVEELILRNVTGYQMIGVEAWITAVNLVTPTSYSLLIGSMGFDVGKLNINSFTDYVIKEFWQTDFPCLNPEGNIYQTNNYCSRYEEILPFKNNNEDIAELRYANNIYNAVYAVAHSLHSLMRCTQTNNCEKGKTLKSWEVVESLKKVNFKTKTGEQVWFDRTGATAAKYDVVNWQRGFDGEVKFMVVGYYDASLPSGQQFVLNVNNISWAGGKTEKPRSVCSESCPPGTRKAAQKGRPVCCYDCIPCAEGEISNQTDSNNCEQCPGEFWSNDERDKCVLKVIEFLSFTEVMGIILVFFSVFGATLTVLVAILFLIKKDTPIVRANNSELSFLLLFSLTLCFLCSLTFIGRPSKWSCMLRHTAFGITFVLCISCVLGKTVVVLMAFRATLPGSNVMKWFGPLQQRLAVITFTLIQVLICVLWLTVSPPFPYKNMNYFKEKIILECNLGSAIGFWAVLGYIGVLAFLCFVLAFLARKLPDNFNEAKFITFSILIFCAVWITFIPAYVSSPGKFTVAVEIFAILASSFALLFCIFTPKCYIILFKPELNTKKSVMGKV
>LOCXPOlfC5.304.HIT1.OlfC.2R.832.ANF_receptor.exons7.manual_scaffold_7.Channallabes_apus
TIILTIVNYSLAQGLNCHILDNPADPLLAKDGDVIIGGLFSIHSGIKIPSLPYTEKPEPLFCTRFNLRELRFAQTMTFVINEINRSNSLLPNISIGYRIYDDCGSRLLSMKASMTLMNGMDITADDSCTGQAAVQAIIGESESSPTIVLTKTTLPFSIPVISHGATCECLSNRKEYPFFFRTIASDYYQSRALAYLLKHFGWSWVGAVNSDNDYGNNGMAIFLHAAKEEGICVEYSEKFDRSDTARIMKVVDIIKKGTARVVIIFIAQADMNVLIEQLILKNVTGYQMIGVESWITAMNLATPASYNVLIGSIGLDVGKMNIAGFTEYVIKEFWETDFPCLNTKENLSQTENYCSRYEEILPFKNNNDDIAELRYANNIYSGVYAVAHSLHSLMRCTEYQRCEKDKTIKAWQVVESLKKVNFTTKAGENIWFDSTGATAAKYDVVNWQKGFGSEVQFKVVGYYDASLPGGQQFVVNTEDIVWAGEKREKPRSVCSESCPPGTRKAAQKGRPVCCYDCIPCAEGEISNQTDSYNCEQCPGEYWSNAERDKCVLKVIEFLSFTEVMGIVLVFFSLFGAAITVLVSILFIIKKDTPIVKANNSELSFLLLFSLTLCFLCSLTFIGRPSEWSCMLRHTAFGITFVLCISCVLGKTVVVLMAFRATLPGSNVMKWFGPLQQRLSVLAFTLIQVLICVLWLALSPPLPYKNMNYFKEKIILECNLGSAIGFWVVLGYIGVLAFLCFVLAFLARKLPDNFNEAKFITFSILIFCAVWITFIPAYVSSPGKFTVAVEIFAILASSFALLFCIFTPKCYVILFKPELNTKKNMMGKMASKT
>LOCXPOlfC6.307.HIT1.OlfC.2R.820.ANF_receptor.exons6.manual_scaffold_7.Channallabes_apus
AKGENCHILENPASPLLSKDGDVIIGAIFSIHRGTQPQSQAYTEKPQPFICVSIDLSEFRIAQTMMFAIDEINRSNTLLPNISIGYRIYDNCLSTLLSMKATMALMNGVDITANNACSGQAAVQAIIGESESTPTVSLAKTTGPFTIPVISHSATCECLSNRKEYPSFFRTIPSDYYQGRALAYLVKHFGWSWVGAVYSDNDYGNNGIAIFLNSAKEVGICVEYSEKFDRTYPAKMSKVVDIIRKGSAKVIIVFLSYFDMNILIEQLILKNVTGYQMIGVAWISAVDLATPASYSVMSGAIGFDVGKLKLDNFADYAVNRFWQTALRCLLTEGIDSQIDNYCSKYDDMIQFKNYSKDIPELRYANNVYNAVYAVAHALHSLLRCTENQSCEKNKTIHPLQVVKSLKQVNFTTRVGEHIWFDSTGATAPKYDVLNWQRGVNGDVQLKIVGYYDASLPNGQQFVLNAEDILWTGEKREKPRSVCSESCPPGTRKAAQKGRPVCCYDCIPCAEGEISNQTDANNCEQCPGEYWSNAVRDKCVLKVMEYLSFTEVMGIILVVFSLFGATLTVLVAVLFLIKKDTPIVKANNSELSFLLLFSLTLCFLCSLTFIGRPSQWSCMLRHTVFGITFVLCISCVLGKTVVVLMAFRATLPGSNVMKWFGPLQQRLSVLAFTLVQVLICVLWLIISPPFPYKNMNYYKEKIILECNLGSAVGFWAVLGYIGILSFLCFVLAFLARKLPDNFNEAKFITFSILIFCAVWITFIPAYVSSPGKFTVAVEIFAILASSFALLFCIFTPKCYIILFKPELNTKKNMMGKMASKS
>LOCXPOlfC7.310.HIT1.OlfC.2R.824.ANF_receptor.exons6.manual_scaffold_7.Channallabes_apus
LVILLTFSQAKAEHCHILESPESTLLSKDGDVIIGAIFSIHRGTELQSLTYTEKPQPLTCIRIDLREIRRVQTMTFAIDEINRSNSLLPNTSIGFRIYDNCLSGLLSMKATMALMNGMDITADDSCSGQEVVQAIIGESESTPTIALTRTTGPFKIPVISFAATCECLSNRNEYPSFFRTISSDYYQGRALAYLVKHFGWSWVGAVYSDNDYGNNGIAIFLKAAKEEGICVEYSAKFDRTYPAKIIKVVDIIKKSTAKVIVVFFTYFDMNILIEQLILNNLTGYQMIGAVWISAAYLATPASYSVLAGAIGFDVGKLKISNFADYALNGFWETAHPCLHIEGNVPESDICSKYVDMIQFKNYSADIPELRYANNVYNAIYAVAHSLHSLLKCTENQGCEKNKTIQPQQVVDALKMVNFTSKVGENIWFDSTGATAPKYDVVNWQRGVNGEVQLKMVGFYDASLPNGQQFVLNTENIMWAGEKSEKPRSVCSESCPPGTRKAAQKGRPVCCYDCIPCADGEISNQTDSNNCEQCPGEFWSNAVRDECVLKVIEYLSFTEILGIILVFFSLFGATLTVLVAILFIIKKDTPIVRANNSELSFLLLFFLTLCFLCSLTFIGRPSQWSCMLRHTAFGITFVLCISCILGKTIVVLVAFRATLPGSNVMKWFGPLQQRLSVLAFTFVQVIICVLWLIISPPFPYKNMHYYKEKIILECNLGSAIGFWAVLGYISVLAFLCFVLAFLARKLPDNFNEAKFITFSILIFCAVWMTFIPAYISSPGKFTVAVEIFAILASSFALLFCIFTPKCYIILFKPELNTKKNMMGKM
>LOCXPOlfC8.311.HIT1.OlfC.2R.822.ANF_receptor.exons6.manual_scaffold_7.Channallabes_apus
LIIFLYLSQAEGENCHILESPANPLLSKDGDVTIGAIISMHLGTQLQSLAYTEKPKPSPCIRIDLRELRRVQTMMFAIDEINRSNTLLPNTTVGYRIYDNCLSGLLSMKATMALMNGMDITANDSCSGQEVVQAIIGESESTPIVALIQTTGPFKIPVISFAATCECLSNRKEYPSFFRTIPSVQGKALAYMVKHFGWSWVGAVYSDNDFGNNGIAIFLKTAKEEGICVEYCEKFDRSYPAKMSKVVDIIKKGTAKVIIVYFNYFDVNILIEQLILKNVTGCQIVGVGWISTVDLATPASYSVLGGAIGFDVGKLKLSSFADYAVNRFWQTAHPCLHTKGNVPETDNCSKYVDMIQFKNYSADIPEFRYANNIYNAIYAVAHSLHGLLRCTEKQGCEKNKTLQPWQVIDALKKVNFTSNVGENIWFDSTGATAPKYDVVNWQRGVNGEVQFKVVGYYDGTLPTGQQFVLNTEEIVWAGEKHEKPRSVCSESCPPGTRKAAQRGRPVCCYDCIPCADGEISNQTDSNNCEQCPGEFWSNAVRDECVLKVIEFLSFTEILGIIIVFFSLFGATLTVLVAILFIIKKDTPIVRANNSELSFLLLFFLTLCFLCSLTFIGRPSQWSCMLRHTAFGITFVLCISCILGKTIVVLVAFRATLPGSNVMKWFGPLQQRLSVLAFTFVQVIICVLWLIISPPFPYKNMNYYKEKIILECNLGSAIGFWAVLGYIGVLAFLCFVLAFLARKLPDNFNDAKFITFSILVFCAVWITFIPPYISSPGKFTVAVEIFAILASSFALLFCIFTPKCYIILFKPDLNTKKHMMGKM
>LOCXPOlfC9.314.HIT1.OlfC.2R.831.ANF_receptor.exons6.manual_scaffold_7.Channallabes_apus
MLFLEILLYLSQAKGENYHILEPLASPLLSNDGDVIIGAIFSMHRGTELQSLEYTRKPQLSPCIRIDLREIRRVQTMMFAIDEINRSKSLLPNTSIGYRIYDNCLLGLLSMKATMALMNGMDLTANDSCSGQEVVQAIIGESESTPTVALTQTTGPFKIPVISFAASCECLSNRKVYPSFFRTIPSDYYLGRALAYMVKHFGWSWVGAVYSDNDYGNNAIAIFLKAAKEEGICVEYSEKFQRSYPAKMSKVVDIIKKGTAKVIIVLLAYFDMNILIEQLILKNVTGCQMIGDVWISASYLATPASYRVLAGAIGFDVGKLKLSSFADYAVNRFWQTAHPCLHTEGNVSEKGKCSKYEDMIQFKNYSADIPELRYANNVYNAVYAVAHSLHSLLKCTENQSCEKNKTIQPWQVVDSLKKINFTSNVGENIWFDSTGATAPRYDVVNWQQGVDGEVQFKAVGYYDGTLPNGQQFVLNTEDIVWVGEKHKKPRSVCSESCPPGTRKAAQRGRPVCCYDCIPCADGEISNQTDSNNCEQCPGEFWSNAVRDECVLKVIEFLSFTEILGIILVFFSLFGATLTVLVAILFIIKKDTPVVKANNSELSFLLLFFLTLCFLCSLTFIGRPSQWSCMLCHTAFGITFVLCISCILGKTTVVLVAFRATLPGSNVMKWFGPLQQRLSVLAFTFVQVLICVLWLIISPPFPYKNMNYYKEKIILECNLGSAIGFWAVLGYIGVLAFLCFVLAFLARKLPDNFNEAKFIAFSILIFCAVWITFIPAYISSPGKFTVAVEIFAILASSFALLFCIFTPKCYIILFKPELNTKKNMMGKIASKS
>LOCXPOlfC10.318.HIT1.OlfC.2R.832.ANF_receptor.exons6.manual_scaffold_7.Channallabes_apus
FVMLFLIILLYLSQAKGENCHILESPASPLLSKDGDVVIGAIFSMHRGTELQSLAYTEKPQPSPCIRIDLREIRRVQTMMFAIDEINRSHSLLPNTSIGYRIYDNCLSGLLSMKATMALMNGMDLTANDSCSGQEVVQAIIGESESTPTVALSQTTGPFKIPVISFAATCECLSNRKEYPSFFRTIPSDYYQGRALAYMVKHFGWSWVGAVYSDNDFGNSGIAIFLKAAKEEGICVEYSEKFQRSYPAKMSKVVDIIKKGTAKVIIVFLNYFDMNILIEQLILKNVTGCQMIGVAWISAAYLATPASYSVLAGAIGFDVGKLKLSSFADYAVNRFWQTGHPCLHTEGNVSETDNCSKYGDMIQFKNYSADIPELRYANNVYNAIYAVAHALHGLLRCTEKHSCEKNKIQPWQVVDVLKKVNFTSKVGENIWFDSTGATAPKYDVVNWQQGVDGEVQFKVVGYYDATLPNGQQFVLNTEDIVWVGEKRKKPRSACSESCPPGTRKAAQKGRPVCCYDCIPCADGEISNQSDSNNCEQCPGEFWSNAVRDECVLKVIEFLSFTEILGIILVFFSLFGATLTVLVAILFIIKKDTPIVRANNSELSFLLLFFLTLCFLCSLTFIGRPSQWSCMLRHTAFGITFVLCISCVLGKTLVVLVAFRATLPGSNVMKWFGPLQQRLSVLAFTFVQVLICVLWLIISPPFPYKNMHYYKEKIILECNLGSAIGFWAVLGYIGVLAFLCFVLAFLARKLPDNFNEAKFITFSILVFCAVWITFIPAYISSPGKFTVAVEIFAILASSFSLLFCIFTPKCYIILFKPELNTKKNMMGKMASKS
>LOCXPOlfC11.322.HIT1.OlfC.2R.831.ANF_receptor.exons6.manual_scaffold_7.Channallabes_apus
FVMLFHIILLYLSQANGENCHILESPANPLLSKDGDVIIGAIFSMHRGTQLQSLAYTEKPKPSPCIRIDLREFRRVQTMLFAIDEINRSNTLLPNTSIGYRIYDNCLSGLLSMKATMALMNGMDITANDSCSGQEVVQAIIGESESTPTVALTQTTGPFKIPVISFAATCECLSNRKEYPSFFRTIPSVQGKALAYMVKHFGWSWVGAVYSDNDFGNNGIAIFLKTVKEEGICVEYCEKFDRSYPAKMSKVVDIIKKGTAKVIIVFFNYFDVNILIEQLILKNVTGCQIVGVAWISTVDLATPASYSVLGGAIGFDVGKLKLSSFSDYAGSRFWQTAHPCLHTEGNVPETDNCSKYMDMIQFKNYSADIPELRYANNVYNAVYAVAHSLHSLLKCTENQGCEKNKTLQPRQVVDALKKINFTSEVGENIWFDSTGATAPKYDVVNWQRGVNGEVQFKVVGYYDGTLPTGQQFVLNTEEIVWAGEKHEKPRSVCSESCPPGTRKAAQRGRPVCCYDCIPCADGEISNQTDSNNCEQCPGEFWSNAVRDECVLKVIEFLSFTEILGIIIVFFSLFGATLTVLVAILFIIKKDTPIVRANNSELSFLLLFFLTLCFLCSLTFIGRPSQWSCMLRHTAFGITFVLCISCILGKTIVVLVAFRATLPGSNVMKWFGPLQQRLSVLAFTFVQVLICVLWLIISPPFPYKNMHYYKEKIILECNLGSAICFWAVLGYIGVLAFLCFVLAFLARKLPDNFNDAKFITFSILVFCAVWITFIPAYISSPGKFTVAVEIFAILASSFALLFCIFTPKCYIILFKPDLNTKKHMMGKMASKA
>LOCXPOlfC12.327.HIT1.OlfC.2R.835.ANF_receptor.exons7.manual_scaffold_7.Channallabes_apus
NFIQHLLIIFNLDLKAKGENCHILETPASPLLSKDGDLIIGAIFTVHRGTEIQSLAYTEKPQPLTCIRIDLREFRLAQAMMFAIDEINRSNTLLPNISLGYRIYDSCLSSLFSMKAAMAFMNGMDMTADDSCSGQSVVPAIIGESESTPTIALTRTTGPFMIPVVSHAATCECLSNRKQYPSFFRTIASDYYQGRALAYLVKHFGWSWVGAVYSDNDYGNNGIAIFHKAAKEVGICVEYSEKFDRSYPARMIKLVDIIKKGTAKVIIVFFAYFDMNILIEQLLLKNVTGYQMIGVAWISAVDLATPASYRVLAGAIGFDVGKLKLNSFADYAVNRFWQKDFPCLPTEGNVSQTYTSCSKYDDVIQFKNYSKDIAELRYINNVYNAVYAVAHSLHSLLRCTENQSCEKNKTIQPWQVVNSLKKVNFMSNVGEQVWFDSTGATAPKYDVVNWQKGINGEVQFKVLGYYDASLPNGQQFVLNAENILWAGEKREKPRSVCSESCPPGTRKAAQKGRPVCCYDCIPCAEGEISNQSDSSNCEQCPREFWSNTVRDKCVLKIIEFISFTEVMGMVLVFFSLFGAILTVLVAILFLIKKDTPIVKANNSELSFLLLFSLTLCFLCSLTFIGRPSQGSCMLRHTAFGVTFVLCISCVLGKTVVVLVAFRATLPGSNLMKWFGPLQQRLSVLAFTFIQVLICVLWLIISPPFPYKNMDYYKEKIILECNLGSAIGFWAVLGYIGLLAFLCFILAFLARKLPDNFNEAKFITFSILIFCAVWITFIPAYVSSPGKFTVAVEIFAILASSFALLFCIFTPKCYIILFKPELNTKKNMMGKMPSKT
>LOCXPOlfC13.330.HIT1.OlfC.2R.815.ANF_receptor.exons6.manual_scaffold_7.Channallabes_apus
NCHILETPATPLLSKDGDVIIGAIFSIHTGTEMQSLQYTEKPQPFICIRLDLDEFRLAQIMTFAIDEINRSNSLLPDISIGYRIFDNCLSRLISMSAIMALMNGMDVTADYACSGQAAVKAIIGESESTPTIALTKSTGSFKIPVISHSATCECLSSRKEYPSFFRTIPSDHYQGRALAYLVKHFGWTWVGAVYSDNDYGNSGIAIFLKAAKEEGICVEYSEKFDRSYPAKMIKVVDIIKKGTAKVIIVFLAYFDMNILIDQLILQNVTGYQMIGVAWISAVYLATPASYRVLAGAIGFDVGKLKISNFADYAVNEFWQTAFPCLNAEGNDSQTGNNCRKYEDMIKFKNYSKDISELRYGNNVYNAVYAVAHSLHGLFRCTENQSCDKNKTIQPLQVVNSLKEVNFTTRVGEHIWFDSTGATAPKYDVVNWQRGDNGEVNLKVVGYFDGSLPSGQQFVLNAEDIVWAGEKIEKPRSVCSESCPPGTRKAAHKGRPVCCYDCIPCADGEISNQTDSNNCEQCPEEYWSNAGRDQCVLKVIEFLSFTEVMGIVLVLFSLFGATLTVLVAILFVIKKDTPIVKANNSELSFLLLFSLSLCFLCSLTFIGRPSQWSCMLRHTVFGITFVLCISCVLGKTIVVLVAFRATLPGSNVMKWFGPLQQRLSVLAFTLIQVLICVLWLIISPPFPYKNMDYYKEKIILECNLGSAIGFWAVLGYIGLLAFLCFVLAFLARKLPDNFNEAKFITFSILIFCAVWITFIPAYVSSPGKFTVAVEIFAILASSFALLFCIFSPKCYIILFKPELNTKKNMMGKMASK
>LOCXPOlfC14.333.HIT1.OlfC.2R.811.ANF_receptor.exons6.manual_scaffold_7.Channallabes_apus
CHILEKPNDPLLYNDGDLIIGAIFSIHRNTQMQSVAYTEKPLPLICTRIDLSELRLAQTMTFAIDEINRSKSLLPNISIGYRIYDNCLSRLLSMKAAMALINGQDTTADNACSGQAAVQAIIGESESTPTIAITKTTGPFNIPVISPAATCECLSNRKEYPSFFRTIASDYYQSRALAYLVKHFGWSWVGAVYSDNDYGNNGMAIFLNAAKEEGICVEYSEKLDRSDSDKILKVTDIIKKGTAKVIILFISYFDMNILIDHLILNNVTGYQMIGVEAWISAVDIVRPASYDILAGAIGFDVGRLNIHSFADYAVNGFWQTALPCLPTEGDISQTENNCGKYGDIIQYKNYSNDIAELRYANNVYNAVYAVAHSLHSLLRCTEDQGCEKNKTIRPWQVVNYLKRVHFTTKVGEDVWFDSTGAVAAKFDVVNWQRAVNGEVQFKVVGYYDASLPNGQQFVLNADDIVWAGEKREKPRSACSESCPRGTRKAAQKGKPVCCYDCIPCAEGEISNQTDSNNCEQCPGEFWSNVKRDKCVLKVIEFLLFTEVMGIVLVLFCLVGTTLTVLVAVLFLIERDTPIVKANNSELSFLLLFSLTLCFLCSLTFIGRPSQWSCMLRHTAFGITFVLCISCVLGKTMVVLMAFRATLPGSNVMKYFGPLQQRLSVLAFTLIQVLICVLWLALSPPFPYKNMNYYKEKIVLECNLGSAIGFWAVLGYIGVLALFCLVLAFLARKLPDNFNEAKFITFSILIFCTVWITFIPAYVSSPGKFTVAVEIFAILASSFALLFCIFTPKCFIILFKPELNTKKNIMGK
>LOCXPOlfC15.336.HIT1.OlfC.2R.830.ANF_receptor.exons6.manual_scaffold_7.Channallabes_apus
FVMLFILLLLSLSLVKGENCHILENPEYPLLSKDGDVIIGAIFSMHDGTQMESLTYTEKPQPLICIGFNLSEFRFAQTMIFAIDEINRSNSLLPNISIGYRIYDNCLSRLLSMKAAMALINGVEIKADGDCSGQAVVQVIIGESESSPTIALTRTTGPFKIPVVSHAATCECLSNRKEYPSFFRTIASDYYQSRALVYLVKHFGWSWVGAVNSDNDYGNNGMAIFLNAAKEEGICVEYSEKFDRSDTAKIIKVADVIKKGTAKVIVIFLAHFDMKILISQLSLKNVTDYQMIGVEGWITAVNLITPESYNILAGSIGFALGKLKIGGFDNYAASEFWHSAIPCLQKEGNFTQTKNNCSKYKDIIQFQNYNKDISELRCGNNMYNAVYAVAHSLHSLLKCKENQSCEKDKRIQPWQVVESLKRVNFTSKLGDRVWFDSTGATAANYDIVNWQRGPSGQVEFKVIGYYDASLPSGQQFVLNAENIVWAGEKREKPRSVCSESCPPGTRKAAQKGRPVCCYDCVTCAEGAISNETDSNNCEQCPGEFWSNAERDKCVLKVIEFLSFTEVMGIVLVVFSLVGAALTVLVAILFLIEKDTPIVKANNSELSFLLLFSLTLCFLCSLTFIGRPSQWSCMLRHTAFGITFVLCISCVLGKTVVVLMAFRATLPGSNVMKWFGPPQQRLSVLAFTLIQVLICVLWLIVSPPFPYKNMNYYKEKIILECNLGSAIGFWAVLGYIGVLAFLCFVLAFLARNLPDNFNEAKFITFSILIFCAVWITFIPAYVSSPGKFTVAVEIFAILASSFALLFCIFTPKCYIILFKPELNTKKNMMGK
>LOCXPOlfC16.340.HIT1.OlfC.2R.825.ANF_receptor.exons6.manual_scaffold_7.Channallabes_apus
ILLLLSFSLVKGENCHILENPEYPLLSKDGDVIIGAIFSMHDGTQMESLTYTEKPQPLICIRFNLSEFRFAQTMTFAIDEINRSKSLLPNISIGYRIYDNCLSRLLSMKAAMALINGQDTTADNACSGQAVVQAIIGESESTPTIALTKTTGPFNIPVISPAATCECLSNRKEYPSFFRTIASDYYQSRALAYLVKHFGWSWVGAVYSDNDYGNNGMAIFLNAAKEEEICVEYSMKLDRSDSDKILKVTDIIKKGTAKVIILFISYFDMNILIDHLILNNVTGYQMIGVEAWISAVDIVRPASYDILAGAIGFDVGRLNIHSFADYAVNGFWQTALPCLPTEGDISQTENNCGKYGDIIQYKNYSNDIAELRYANNVYNAVYAVAHSLHSLLRCTEDQGCEKNKTIRPWQVVNYLKRVHFTTKVGEDVWFDSTGAVAAKFDVVNWQRAVNGEVQFKVVGYYDASLPNGQQFVLNADDIVWAGEKREKPRSACSESCPPGTRKAAQKGKPVCCYDCIPCAEGEISNQTDSNNCEQCPGEFWSNVKRDKCVLKVIEFLLFTEVMGIVLVLFCLVGTILTVLVAVLFLIERDTPIVKANNSELSFLLLFSLTLCFLCSLTFIGQPSQWSCMLRHTAFGITFVLCISCVLGKTVVVLMAFRATLPGSNVMKWFGPPQQRLSVLAFTLIQVLICVLWLIVSPPFPYKNMNYYKEKIILECNLGSAIGFWAVLGYIGVMALMCSVLAFLARKLPDNFNEAKFITFSILIFCAVWITFIPAYVSSPGKFTVAVEIFAILASSFALLFCIFTPKCYIILFKPELNTKKNMMGK
>LOCXPOlfC17.343.HIT1.OlfC.2R.837.ANF_receptor.exons6.manual_scaffold_7.Channallabes_apus
ANFVMLFLVLLLSLSLVKGEICHILENPEYPLLSKDGDVIIGAIFSMHDGTQVESLTYTEKPQPLICIGFNLSEFRFAQTMIFAIDEINRSNSLLPNISVGYRIYDNCLSRLLSMKATMALMNGVEMKADGACSGQAAVQVIIGESESSPTIALTRATSPFKIPVISHAATCECLSDRKEYPSFFRTIASDYYQSRALVYLVKHFGWSWVGAVNSDNDYGNNGMAIFLNAAKEEGICVEYSEKFDRSDTAKIIKVADIIKKGTAKVIVLFLAHFDIKILISQLNLKNVNGYQIIGVEGWITAVKLITPESYNILAGSIGFALEKLKIGGFSNYAVNEFWHSAIPCSNKEENLTQTGSNCSKYKDIIQFRNYNEDIPEVRCANDMYNAVYAVAHSLHSLLKCTENQSCEKDKKIQPWQVVEALKKVNFTTKLEDRVWFDSTGATAARYDVVNWQRGLNGQVEFKVVGYYDASLPSGQQFVLSAENIVWAGEKREKPRSVCSESCPPGTRKAAQKGRPVCCYDCIPCAEGEISNQTDSNNCEQCPGEFWSNADRDKCVLKIIEFLSFTEFMGIVLVAFSLVGAALTVLVVILFLSERDTPIVKANNSELSFLLLFSLTLCFLCSLTFIGRPSQWSCMLRHTAFGITFVLCISCVLGKTVVVLMAFRATLPGSNIMKWFGPPQQRLSVLAFTLIQVLICVLWLIVSPPFPYKNMNYYKEKIILECNIGSAIGFWAVLGYIGVLAFLCFVLAFLARKLPDNFNEAKFITFSILIFCAVWITFIPAYVSSPGKFTVAVEIFAILASSFALLFCIFTPKCYIILFKPELNTKKNMMGKLASKS
>LOCXPOlfC18.348.HIT1.OlfC.2R.826.ANF_receptor.exons6.manual_scaffold_7.Channallabes_apus
LVLYFTLARGENCHILENPENPLLSKDGDVIIGAIFSIFIPDCTQMETLTYTEKPQPLICIRFNLSDFRFAQTMIFAIDEINRSNTLLPNISVGYRIYDNCLSRLLSMKAAMALMNGLGMNADASCPGQAIVQAIIGESESSTTIALTRTTGSFKIPVVSHAATCDCLSNRKEYPSFFRTIASDYYQSRALVYLVKHFGWSWVGAVNSDNDYGNDGMDIFINAAKEEGICVEYSERFDGSDTTKIMKVVDIIKTGTAKLIVIFLTDFDMKILMSQLILKNVTGYQIIGVEAWITSVDLVTPGNSNILTGSIGFAVEKLKIDGFANYVTNEFYHSAIPCLHEDGNLSQLENNYSKYKDIIKIQNYTQDLSELRYSNNIYNAVYAVAHSLHSLLKCTQNESCEKDKIIQPWQVLESLKNVNFTTKFGDHVWFDSTGATAAKYEVINWQKGLNGEVEFQVVGYYDGSLPRGQQFVLNAENIVWAGEKKEKPRSVCSESCPPGTRKATQKGRPVCCYDCIPCAEGEISNQTDSNNCEQCPEEFWSNSDKDKCVLKIIEFISFTEVMGIVLVGFSLVGAVLTVLVAILFLIERDTPIVRANNSELSFLLLFSLTLCFLCSLTFIGRPSQWSCMLRHTVFGITFVLCISCVLGKTVVVLMAFRATLPGSNVMKWFGPPQQRLSVLVLTFVQVLICLLWLRVAPPFPYKNMNYYKEKIILECNIGSTIGFWAVLGYIGVLALMCFVLAFLARKLPENFNEAKFITFSILIFCAVWITFIPAYVSALGKFTVAVEIFAILASSFALLFCIFTPKCYIILFKPELNTKKNMMGKM
>LOCXPOlfC19.351.HIT1.OlfC.2R.822.ANF_receptor.exons6.manual_scaffold_7.Channallabes_apus
VVLLLFLSLANGEYCHILESPEYPLLSKDGDVIIGASFSIYIHDASQMVSLAYTEEPKPLICIRFNLSEFRLAQTMIFAIDEINRSNSLLPNISIGYKIYDNCFSRLLSLKAAMALMNGVEIKADGNCPGQALVQAIIGESESSPTVALTRTTGPFNIPVVSHAATCDCLSNRKEYPSFFRTIASDYYQSRALVYLVKHFGWSWVGAVNSDNDYGNNGIAIFLNAAREEGICVEYSAKFDRTDTAKVMKVVDIIKTGTAKVIVFFLGYIDMKILMSQLILKNVTGYQMIGVEAWITSVNLVTPGSFNILSGSIGFAVEKLKIGGFADYVINEFWHSAIPCFHKEGNCSKYKDIIQFKNYSEDISDLTYANNIYNAVYAVAHSLHSLLKCTQNQHCEKGKRIQSWQVVEFLKKVNFTTKLGDHVLFDSTGATAAKYDVVNWQQGLNGQVQFKVVGYYDASLPSGQQFVLNGENIVWAGEKRKTPRSVCSESCPTGTRKAAQKGRPVCCYDCIPCAEGEISNQTDSNNCEKCPREFWSNPARDKCVLKIIDFLSFTEVMGIVLVAFSLVGAVLTVLVAILFLIERDTPIVKANNSELSFLLLFSLTLCFLCSLTFIGRPSQWSCMLRHTLFGITFVLCISCVLGKTVVVLMAFRTTLPGSNVMKWFGPPQQRLSVLAFTLIQVLICVFWLTVSPPFPYKNMNYYKEKIILECNIGSVIGFWAVLGYIGFLAFLCFVLAFLARKLPDNFNEAKFITFSILIFCAVWITFIPAYVSSPGKFIVAVEIFAILASSFSLLFCIFTPKCYIILFKPELNTKKNMMGKMV
>LOCXPOlfC20.355.HIT1.OlfC.2R.832.ANF_receptor.exons6.manual_scaffold_7.Channallabes_apus
NVVMLFFVLLVSLTLANGQNCHILENPEYPLLSKDGDVIIGAIFSMHDGTQMESLAYTEKPQPLICIRFNLSELRLAQTMIFAIDEINRSHSLLPNISIGYRIFDNCLSRLLSMKAAMALMNGVELKSNGDCSGQAIVQAIIGESESSPTIALTRTTGPFNIPVVSHAATCECLSNRKEYPSFFRTIASDYYQSRALVHLVKHFGWSWVGAVNSDNDYGNNGMAIFLNAAKEEGICVEYSEKFDRSDTAKIMKVVDIIKTGTAKVIVIFLAHFDMKILMSQLILKNVTGYQIIGVEAWITSVNLVTPGTYNILAGSIGFAIEKLKIGGFANYVINEFWHSAIPCLHEEGNFFQSENNCSKYKDIIQFKNYNEDISEMRYANNMYNAVYAVAHSLHSLLNCTQNKSCERDKKIQPWQVVESLKKVNFTTKFGDHILFDSTGATAAKYDVVNWQQGLNGQVEFKVVGYYDASLPSGQQFVLNAENIVWAGDKREKPRSVCSESCPPGSRKAAQKGRPLCCYDCIQCAEGEISNQTDSNNCEQCPGEFWSNPDRDKCVLKVIEFLSFTEVMGIVLVAFSLVGVVLTVLIAILFLIEKDTPIVRANNSELSFLLLFSLTLCFLCSLTFIGRPSQWSCMLRHTVFGITFVLCISCVLGKTVVVLMAFRATLPGSNVMKWFGPPQQRLSVLAFTLIQVLICVLWLTVSPPFPYKNMKYYKEKIILECNLGSAIGFWAVLGYIGVLAFLCFVLAFLARKLPDNFNEAKFITFSILIFCAVWITFIPAYVSSPGKFTVAVEIFAILASSFALLFCIFTPKCYIILFKPELNTKKNMMGKI
>LOCXPOlfC21.359.HIT1.OlfC.2R.829.ANF_receptor.exons6.manual_scaffold_7.Channallabes_apus
VMLFLVLFSLSLAKGENCHILESPEDPLLSKDGDVIIGAVFSIHSGTELQSLPYTEKPQPLICIRFNLREFRFAQTMIFVIEEINRSSHLLPNITIGYRIYDNCVSRLLSMKAAMALMNGKDITTVDSCSEKALVQAIIGESESTPTIALTRTTGPFKIPVISHAATCECLSSRKEYPSFFRTIASDYYQSRALAYLIKHFGWSWVGAVNSDNDYGNNGMAIFLNAAKEEGICVEYSEKFDRSDSEKVWKVVNIIRRGTAKVIIIFLTQVDMNILTDHLILKSVTGYQMIGVEGWITAVNLVTPASYSILAGSIGLDVGKMNIDGFADYVIKEFWQTAFPCLNTIGNISLTADHCKKYKNITAFENYNGDITELRYANNIYNAVYAVAHSLHSLLRCTENLSCEKNKSIQPWQVVESLKKVNFTTKVGEDVWFDSTGATAAKYDVVNWQQGVDGEVQFKVVGYYDATLPNGQQFVLNTDDILWVGEKREKPRSVCSESCPPGTRKATQKGMPVCCYDCLPCAEGEISNQTDSNNCEQCPGEYWSNAERDKCVLKVIEFLSFTEVMGIILVFFSLFGATLTVLVAILFLIERETPIVKANNSELSFLLLFSLTLCFLCSLTFIGRPSQWSCMLRHTAFGITFVLCISCILGKTVVVLMAFRATLPGSNVMKWFGPLQQRLSVLAFTLIQVLICVLWLTVSPPFPYKNINYYKEKIILECNLGSTLGFWAVLGYIGLLAFLCFVLAFLARKLPDTFNEAKFITFSILIFCAVWMTFIPAYVSSPGKFTVAVEIFAILASSFALLFCIFTPKCYIILFKPELNPKKNMMGKM
>LOCXPOlfC22.362.HIT1.OlfC.2R.833.ANF_receptor.exons6.manual_scaffold_7.Channallabes_apus
MIFILILLSLNRVKGENCHILGNPAYPLLSRDGNVIIGAIFPIHNATQTQSLPYTEKPQPLICNRFNLRGLRLAQTMTFTIDEINRNNQLLPNISVGYRIYDSCGSGLLSIKAAMALMNGVDITADDACSGQAVVQTIIGESSSTSTVALTKTTGPFNIPVISYAATCECLSNRKEYPSFFRTIASDYYQSRALAFLVKNFGWSWVGAVNSDNDYGNNGMAIFLNAAKEEGICVEYSEKFDRTDTATVVKVVDIIKKGTAKVIILFLAHFDMNVLVDHLIVQNVTGYQMIGVEAWITAVNLAVPESYNILAGSIGFDVGKFNIARFADYVVNEFWQGVVPCLHSAENISQTASNCSKYEDMIPYKNYNEDISELRYAINIYNGVYAVTHSLQSLLKCTENQNCKKDKAIQPWQVVESLKKVHFTTTLGEEIWFDSTGATAAKYDVVNWQRGVNREVQFKVLGYYDASLPSGKQFVLNVEDIVWAGEKKEKPRSVCSESCPHGTRKAVQKRRPVCCYDCIPCAEGEISNQTDSNNCEQCPGEYWSNADRDKCVLKVIEFLSYTEVMGVVLVFFSLFGAALTVLVAILFLIKKDTPIVKANNSELSFLLLFSLTLCFLCSLAFIGRPSEWSCMLRHTAFGITFVLCISCILGKTVVVLMAFRATLPSNNVMKWFGPLQQRLAVFAFTLIQVLICVLWLIISPPFPYKNMNYYKEKIILECNLGSAIGFWAVLGYIGVLALLCFILAFLARKLPDTFNEAKFITFSILIFCAVWITFIPAYVSSPGKFTVAVEIFAILASSFALLFCIFTPKCYIILFKPELNTKKSMMGKMQSKS
>LOCXPOlfC23.366.HIT1.OlfC.2R.826.ANF_receptor.exons6.manual_scaffold_7.Channallabes_apus
LLLFLPFSLTKGENCHILDNPSYPLLSKDGDVIIGAIFSVHYGTELQALQYTKNPQPLICIRLNLRGLRLAQTMTFAIDEINRSHRLLPNISVGYMIYDNCGSQLLSMKAAMSLMNGMEITTDNACSGQAVVQTIIGESESTLTVALTKNTGPFKIPVISYAATCECLSNRKEYPSFFRTIASDFYQSRALAYLVKHFGWSWVGAVNSDNDYGNNGMAIFLNAAKEEGICVEYSEKFVRSDTANIIRVANVIKKGTAKVIILFLSIFDMNILIDQLILKNVTGYQMIGVEAWITAINIATPASYKVLAGSIGFAVAKFNIATFSDYVVNEFWKTDFPCLSTKGNISQSENNCSNYEDIIQFKNYSADISELRYAKNIYNAVYAVAHSLHSLLRCTENQSCKKDKAIQSWQVVEALRKVFFKTTLGEHVWFDSTGATAAKYDVVNWNQRFNGEVQFKVLGYYDASLPSGQQFILNVEDIVWAGERKEKPRSVCSESCPPGTRKAAQKGRPVCCYDCIPCAEGEISNQTDSNNCEQCPEEYWSNVGRDKCVLKVIEFLSFTEAMGIVLVLFSLFGATLTVLVAVLFLIEKDTPIVKANNSELSFLLLFSLMLCFLCSLTFIGRPSEWSCMLRHTVFGITFVLCISCVLGKTVVVLMAFRATLPGSNVMKCFGPLQQRLSVLAFTLIQVLICVLWLTVSPPFPYKNINYYKEKIVLECNLGSSIGFWAVLGYVGLLALLCFVFAFLARKLPDNFNEAKFITFSILIFCAVWITFIPAYVSSPGKFTVAVEIFAILASSFALLFCIFTPKCYIILFKPELNTKKNIMGKM
>LOCXPOlfC24.371.HIT1.OlfC.2R.829.ANF_receptor.exons6.manual_scaffold_7.Channallabes_apus
MMLFLVLLLPLSLTKGENCNILDNPAYPLLFKDGDVIIGAIFSIHYGTVLQSLQYTGKPQRSICIRFNLRGLRVTQTMTFAIDEINRSNHLLPNISIGYRIYDNCGSRLLSMKAAMALMNGMERTADNACSGQAVVQTIIGESESTPTVALAKTTEPFTIPVISYAATCECLSNRKEYPSFFRTIASDFYQSRALAYLVKHFAWSWVGAVFSDNDYGNNGMAIFLNAAKEEGICVEYSEKFVRSDTANVIRVTNIIKKGTAKVIILFLSLFDMNILIDQLILKNVTGYQMIGVEAWITAVNLATPASYKVLAGSIGFDVGKLNIDRFADYVVNEFWKTDFPCLSTKGNISQPENNCSNYEDIIQFKNYSEDISELRYAKNIYNAVYAVAHSLHSLLRCTENQSCKKDKAIQSWQVVEALKKVNFTTTLGEQVWFDSTGATAAKYDVVNWEQGFNGEVQFKILGYYDASLPSGQQFVLSAEEIVWAGEKLEKPRSVCSESCPPGTRKAAQKGRPVCCYDCIPCAEGEISNQTDSNNCELCPGEYWSNAGRDKCVLKVIEFLSFTDAMGIVLVFFSLFGAVLTVLIAVLFLIEKDTPIVKANNSELSFLLLFSLMLCFLCSLTFIGRPSEWSCMLRHTAFGITFVLSISCVLGKTVVVLMAFRAPLPGSNVMKYFGPLQQKFTVLAFTLIQVLICVFWLTVSPPFPYKNMNYYKEKIILECNLGSAIGFWAVLGYIGLLAFLCFVLAFLARNLPDNFNEAKFITFSILIFCAVWITFIPAYVSSPGKFTVAVEIFAILASSFALLFCIFIPKCYIILFKPELNTKKHMMGK
>LOCXPOlfC25.376.HIT1.OlfC.2R.821.ANF_receptor.exons6.manual_scaffold_7.Channallabes_apus
SKGEKCHILENPASPLLSKDGDVIIGAILSIHSGTQMQSLTYTEKPPPLICIRFNLRGLRFAQTITFAIDEINKSNHFLPNISIGYKIYDNCGSKLLSMKAAMALMNGLDITAADACFGQAVVQAIIGETESTPTVALARTTEPFKIPVISHSATCDCLSNRKEYPFFFRTIASDFYQSRAMAYLVKHFGWSWVGAVNSDNDYGNNGMAIFMKAAKEEGICVEYSEKFDRSDTAKMLKVVNIIKKSTAKVIIIFLTQFDMISLMDYLILKNVTGYQIVGSEAWITAVNLVTPASYNIFAGAIGFDVGKLNINSFADYAVNDFWQTVHPCLNTGENNSQTGNSCSEYNDMIPFQNYSKDISELRYAKNLYNAVYAVAYSLQTLLRCTGHQSCEKDKTIQSWQVIQSLKKVNFSTRFGEQVWFDSTGAMAAKYDVVNWQRGFDGEVQFKVVGYYDASLPTGQQFVLNKKNIVWAAETREKPRSVCSESCPPGTRKAAQKGRPVCCYDCIPCAEGEISNQTDSNNCELCPGEYWSNAVRDKCVLKVIEFLSYTEVMGVVLIIFSLLGAILTVLVAVLFLIEKDTPIVKANNSELSFLLLFSLTLCFLCSLTFIGRPSEWSCMLRHPAFGITFVLCISCVLGKTVVVLMAFRATLPGSNVMKWFGLPQQRLSVLVFTLIQVLICVLWLRVSSPFPYKNMNYYKEKIILECNLGSAIGFWAVLGYIGLLACLCLVLSFQARKLPDNFNEAKFIAFSILIFCAVWITFIPAYVSSPGKFTVAVEIFAILASSFALLFCIFTPKCYIILFKPELNTKKHMMGKIASKS
>LOCXPOlfC26.378.HIT1.OlfC.2R.837.ANF_receptor.exons6.manual_scaffold_7.Channallabes_apus
TKFVMLFLVLLFPLSLSKGENCHILENPASPLLSKDGDVIIGAIFPIHSGTQMQSLSYTEKPQPLICNRFYLRGLRFAQTMTFAIDEINKSNYLLPNISIGYRIYDNCGSRLLSMKAGMALMNGMDITAAAACSGQAVVHAIIGETESTPTVALARTMEPFKIPVISHSATCDCLSNRKEYPSFFRTIASDFYQSRAMAYLVKHFGWSWVGAVNSDNDYGNNGMAIFLKAAKEEGICVEYSEKFDRSDTAKMIKVVNIIKKSTAKVIIIFLTQIDMNNFIDYLILKNVTGYQIVGSEAWITAVNLVSPASYNIFAGAIGFDVGKLNFNSFADYVVNEFWQILYPCLNTEKNNSQSGNSCSEYKDMIPFKNYSKDISEFRYAKNLYNAVYAVAHSLQSLLRCRENQSCEKDKTIKPWQVVLSLQNVNFTNNLGEQVWFDSTGAIAAKYDVMNWQRGFDGEVQFKVVGYYDASLPTGHQFVLNEKDIVWAAETREKPKSVCSESCPPGTRKAAQKGRPVCCYDCIPCADGEISNQTDSNNCEQCPREYWSNAERDKCVLKAIEFLSFTEVMGIILVLFSLLGTILTVLVAVLFLIERDTPIVKANNSELSFLLLFSLTLCFLCSLTFIGRPSEWSCMLRHPAFGITFVLCISCVLGKTIVVLMAFRATLPGSNVMKYFGPLQQRLSVLTFTLIQVLICVFWLRVSPPYPYKNMKYYKEKIILECSLGSAIGFWAVLGYIGVLAFLCLALSFLARKLPDNFNEAKLITFSILIFCAVWITFIPAYVSSPGKFTVAVEIFAILASSFALLFCIFTPKCYIILFKPELNTKKHMMGKIASKS
>LOCXPOlfC27.382.HIT1.OlfC.2R.836.ANF_receptor.exons6.manual_scaffold_7.Channallabes_apus
KFEMLFLVIIFTLCMAMGDTCNIMENPAHPLLSKDGNVIIGAVFSIHDGTQMQLLAYTEKPQPLTCIRFNLRELRLAQMMTFAIDEINRTNRLLQNISVGYRIYDNCGSRLLSMKAAMALMNGQDITADDFCSGQAVVQAIIGESESTPTIALTKTTGPFRIPVISHAATCECLSNRKEYPSFFRTIASDFYQSRALAYLVKHFGWSWVGAVNSDNDYGNNGMAIFLNAAKEEGICVEYSEKFDRSDTAKIIKVADIIKKGTARVIIVFLAHFDMNILIDQLVQMNVTGYQMIGVEAWITAVNLVTPASYNILAGSIGFDVGKLNIKSFADYVVNEFWETAVPCLQMKENISQTEAKCGNYEHMIPFKNYNDDISELRYAKNIYNAVYAVAHSLHSLLRCKENQVCKKEETIQPWQVTEALKNVNFTTTLGEQAWFDNTGAMAAKYDVVNWQRGFSGEVQFKAVGYYDASLPSGQQFVLNTEDIVWAGEKREKPRSVCSESCPPGTRKAAQKGRPICCYDCIPCAEGEISNQTDSNNCEQCPEEYWSNVGRDKCVLKVIEFLSFTEVMGIILVFFSLFGAATTVLVAVLFLIERDTPIVKANNSELSFLLLFSLTLCFLCSLTFIGRPSQWSCMLRHTAFGITFVLCISCVLGKTVVVLMAFKATIPGSNVMKWFGPLQQRFTVLAFTFIQALICVLWLTVSPPFPYKNMNYYKEKIILECNLGSAIGFWAVLGYIGVLAFLCFILAFLARNLPDNFNEAKFITFSILIFCAVWITFIPAYVSSPGKFTVAVEIFAILASSFALLFSIFTPKCYIILFKPELNTKKNVMGKMASKS
>LOCXPOlfC28.386.HIT1.OlfC.2R.827.ANF_receptor.exons6.manual_scaffold_7.Channallabes_apus
LFLLLIITLGMAKGENCHILENPASPLLSKNGDVIIGAVFSIHSGTQMQSLQYTAKPQPLICIRFNLREFRFAQTMIFVIEEINRSNSLLPNISIGYRIYDNCGSSVLSMRAAMALLNGQDLTADGSCSGQAVVQAIIGESESSPTIVLTKTTGPFMIPVISHAATCDCLSNRDEYPSFFRTIASDYYQSRALAYLVKHFGWSWVGAVNSDNDYGNSGMAIFLNAAKEEGICVEYSEKFDRSDPEKIKKVADIIKKGTAKVIIIFLAHIDMNILIDHLILKNVTGYQMIGVEGWITAVNLVTPTSYNILAGSIGLDVGKLNIGGFAEYVIKDFWQKDFLCFHAEENNSQTENNCRKYDNMIPFKNYNEDISELRYANNIYNAVYAVAHSLHSLLSCTEKQICEKDKKIKSWQVRQSLKKVNFTTKVGEQVYFDSTGATAAKYDVVNWQRGLSGEVQFKAVGYYDASLPAGQQFVLNSEDIVWAGEMQEKPRSVCSESCPPGTRKAVQKGRPVCCYDCIPCAEGEISNQSDSINCEQCPGEYWSNAERVKCVLKVIEFLSFTEVMGIVLVCFSLFGAAITVSVAILFLIKKDTPIVKANNSELSFLLLFSLTLCFLCSLTFIGRPSEWSCMLRHTAFGITFVLCISCVLGKTVVVLMAFRATLPGSNVMKWFGPPQQRLSVLAFTLIQVLICVLWLTVSPPFPYKNMNYYKEKIILECNLGSAIGFWAVLGYIGLLAFLCFVLAFLARKLPDNFNEAKFITFSILIFCAVWITFIPAYVSSPGKFTVAVEIFAMLASSFSLLFCIFTPKCYILLFQPELNTKKHMMGK
>LOCXPOlfC29.389.HIT1.OlfC.2R.846.ANF_receptor.exons6.manual_scaffold_7.Channallabes_apus
MFLYTLLFLCIYNVNGEKNNCQMIGNPEYPQLSKNGDVIIGGTFSIHSKITLQTPSFTEKPQQLICTSLNFEEFRFAQTMIFAIDEINKSDLLPNISIGYKIFDSCGSTLASMRSVVGLINGQETTAQETCSGHSAVQAIIGESESSSTIVMSRATGPFKIPVVSHFSTCACLSNRKEYPSFFRTIPSDYYQSRALAQLVKYFGWTWVGAVRSDNDYGNNGMATFVEAAGKEGVCIEYNEAILRTNSKESITKVVETIKKGTSKVLVAFVAQSEMDVLLEESLVQNVTGLQWVASESWITSSYLATKKTSKVISSALGFTIKKSKIPGLKDFLLKVHPSQIPLNSLLIEFWEITFGCQFSPNTDNVKLCTGLEKLEEINNVFTDVSELRIANNVYKAVYAIAHAIHNLLECYTDDAFENVSFAKKDMVLPGQVLESLQRVNFTMPSGEQVYFNVNGDPTAKYELVNWQKDSAGDITFVSLGYYDASLPMDRQFVMNPVNISWAGTSNTRPRSVCSESCQPGYRQAQIKGRPPCCFACIQCPVGEISNESDSVECIRCPLEYWSNENNSLCVPKKVEFLSFKENMGILLTAVSLTGVSITVAVGLVFIYFRETPLVKASNIELSLLLLFSLTLCFLCSLTFIGQPSEWSCMLRHTAFGITFALCVSCVLARTIAVVMAFKATVPGSSFPKCSVPVQRMSVFCCTLFQVIICALWLTFAPPMPHKNMAHSTDKIILECNLGSTIGFWAVLIYIGLLAILCFILAFLAHKLPDNFNEAKFITFSMLIFCAVWITFIPAYVSSPGKFTVAVEIFAILASSFGLLLCIFTPKCYIIICKPEKNTRKHIMGK
>LOCXPOlfC30.397.HIT1.OlfC.2R.839.ANF_receptor.exons6.manual_scaffold_7.Channallabes_apus
IYFTANAEDQQCIAYGTDELLHFSKDGDVSIGGVFSFHQYPVSINPTLLVNPGNMRCYGIDPGELQYAMTMIFAIEEINNRTDILRNLTLGYRIYGSCPSIPLSVKASLLLMNRPGVNRENCSKSSNVQAVIGETTSTATIGIAKTMGPFHIPVISHSATCACLSDRKEYPSFFRTIPNDYYQSKALAKLIKYFGWTWVGAVRSQSDYGNNGMASFLDMAEKEGVCVEYSVAIYRTDSRQKFLNVVDIIKTSTSKVIVAFADGNDLDILIKELYYQNVTGFQWVGSEGWITYSYLSNAINYAVVGGAVGLAVPNTKIPGLKEFITSRRPSLKPGNTGLVELWESVFDCTLRPPSQMTEKSCSGDESLENTDTRFTDVSDASLLNNIYKAVYAVAYAVDRLFGCHNGKHSFSNGTCADIGSIEPWQVLRSLAQVNFTTKNGQNVLFDKLGDPVARYAIVNWQRKGETILFEPIGIYDSSWQDGQEFLINTTSAVWAGDQHTVPQSECSDNCLPGTSRAFIKGKPSCCFDCTPCADGEFSDTTNAVTCLPCPLEYKSNGNKTQCELKNIEFLNFNELMGILLMTFSLLGGCLTITVGLILFHYRHTPIVKANNSELSFLLLFSLSLCFLCSLTFIGQPSEWSCMLRHTAFGITFVLCISCVLGKTVVVLMAFRATLPGSNVMKWIGPLQQRLSVISFTSIQVFICFLWLMISPPFPYKNMDHYKDKIILECNVGSILGFWAVLGYIGILAFFCFILAFLARKLPDNFNEAKYIAFSMLIFCAVWITFIPAYVSSPGKLIVAVEIFAILASSSGLLFCIFIPKCYIILLKPDKNTKKNMMSK
>LOCXPOlfC31.401.HIT1.OlfC.2R.849.ANF_receptor.exons6.manual_scaffold_7.Channallabes_apus
MESLFTLLHVLMSMINFTRANKTTCNLYGESAHPHLWKDGDIIVGAIFPFYSNWEINDLSYSVMPPPVKCTSMEFKGFHYSQTLIFAIEEINNSSLLLPDVMLGYKIYDTCGSTSLGVKAAMTLVNGNENSILDVICTKPAQVQAIIGETYSSVSMAIAKSIGPFHMPLISYYSTCECLSDKRKYSSFLRTIPSDYHQSRALAEMVKHFGWTWVGAIRRDDDYGNNGMASFSKMAEQLGVCLEYSLPFFPTYSYDKVLRIIEQIKMSTSRVIVAFFTQWDFDVLLPILSEHNITGYQWVGTEGWISDPVVAKLDKHNILHGAIGLAIPKSKVTGLKDFILDIKPLKSVGNAIFTEFWETLFKCKFAVQDDSADSVVCTGEEKLSEIENTFTDMSFMPIFNNIYKAVYAIAYTLHSLLGCQQTCSTKRQPDLFTFLKYLRRVHFKTKEGEEVYFDENGDPPAKYEIINRQKSNNRFEFVTVGLYDSSFPITDRLAVNMDSIVWAKNTNQVPKSVCAESCPPGTRKAVQKGKPICCFDCIPCAAGEISNRTDSIECKQCHQDYWSNADRTKCIKKEIEFLSYEETMGILLTVFSIVGSFMTIVIAIIFLKYKNTPIVKANNSELSFLLLFSLTLCFLCSLTFIGQPSEWSCMLRHTAFGITFVLCISCVLGKTIVVLMAFRATLPGSNIMKLFGPPQQRLSVLAFTLIQVLICVLWLTISPPFPFKNQVHYKEKIILECSLGSIIGFWAVLGYIGLLALLCFILAFLARKLPDNFNEAKFITFSMLMFCAVWIAFIPAYVSSPGKFTVAVEIFAILASSFGLLFCIFLPKCYIIIMKPEKNTKKKIMGKVP
>LOCXPOlfC32.403.HIT1.OlfC.2R.850.ANF_receptor.exons6.manual_scaffold_7.Channallabes_apus
MESTFTLFHVLMAIINSYATKETMCSLRGDPDYPQLWKDGDILIGGIFPFHFKWETIDSSYVIMPPTMKCTSLEFRAFQYSQTLIYAIEEINNSSSLLPGVSLGYKIYDTCSSPTQGVKVAMALVNGNENLVSDQICTKPAQVQAIIGETYSSVSMAISKSIGTFSIPLISYYSTCECLSDKRKYPSFLRTIPSDYYQTIALAEMVKHFGWTWVGAIRRDDDYGNNGMAAFIKVAEQLGICLEYSLPFFRTYSLERILRIVEHIKTATSRVILGFVTPREFEILLHVFHEHNITGYQWVGTEGWIADPVAATLDKFNILRGAIGLAIPKTTVTGLKDFILDVKPLKSVGNALFTKLWEALFTCTYRWQNNSGNIPMCTGEEKLSEVENTFTDMSMMPILNNVYKGVYAIAHTLHELLGCKQTCFTHKQPDPVTFLKHLKKVSFKTKEGEDVYFDENGDPPAKYEIINWQKTKDHQYEFVTVGLYDSSISTRERLTVNMASIIWAQNTNQVPKSICSEPCLSGTRKAVQKGKPICCFDCISCAAGEINNMSDSVECIQCQQDYWSNAEKNKCVKKEIEYLSYEETMGILLAVVSIVGSFMTILTAFTFFKHKNTPIVKANNSELSFLLLFSLTLCFLCSLTFIGQPSEWSCMLRHTAFGITFVLCISCVLGKTIVVLMAFRSTLPGSNVMKWFGPPQQRLSVLVFTLIQVLICVLWLIISPPFPFKNLKHYKEKIILECNLGSNLGFWAVLGYIGFLALLCFILAFLARKLPDNFNEAKFITFSMVMFCAVWITFIPAYVSSPGKFTVAVEIFAILASSFGLLFCIFLPKCYVIILKPEKNTKKQIMGKVP
>LOCXPOlfC33.408.HIT1.OlfC.2R.842.ANF_receptor.exons6.manual_scaffold_7.Channallabes_apus
ITLLHILIAMINSYRAQETTCKVLGNPDDPQLWKDGDILIGGIFPFHKWQIIDSSYLAMPSPMKCMSLEYRAFQYSQSLIFAIEEINNSSSLLPGVSLGYKIYDTCGSASMGVKVALTLVNGNENATTEQNCTKQAQVQGIIGETYSSVSMAIAKSMGPFSIPLISYYATCECLSDKRKYPSFLRTIPSDYYQTLALAEMVKHFGWTWVGAIRRDDDYGNSGMAAFTKIAEKLGICLEYSLPFFLSYPQEKILRIVKQIKISTSRVILAFVTRWDLEMLLNVFTEYNITGYQWVGTEAWISDPVAATLDKFNILQGAIGLAIPKTTVPGLKDFILDVKPLKSVGNALFTKFWEALFTCTYRWQNNSGDIPMCTGEEKLSEVKNTFTDMSMMPIFNNVYKGVYAIAHTLHELLGCKQTCFTKKQPDPVIFLEHLKKVSFKTKEGEHVYFDENGDPPAKYEIINWQKTKDHQYEFVTVGLYDSSVSVQKRLTLNMPLIIWAQNTNQVPKSVCSETCVSGTRKAVQKGKPICCFDCISCAAGEISNISDSVECMQCQQDYWSNAEKNKCVKKEIEYLSYEETMGILLAVVSIVGSFMTILTAFTFFKHKNTPIVKANNSELSFLLLFSLTLCFLCSLTFIGQPSEWSCMLRHTAFGITFVLCISCVLGKTIVVLMAFRSTLPGSNVMKWFGPPQQRLSVLVFTLIQVLICVLWLIISPPFPFKNLKHYKEKIILECNLGSNLGFWAVLGYIGFLALLCFILAFLARKLPDNFNEAKFITFSMVMFCAVWITFIPAYVSSPGKFTVAVEIFAILASSFGLLFCIFLPKCYVIILKPEKNTKKQIMG
>LOCXPOlfC34.412.HIT1.OlfC.2R.849.ANF_receptor.exons6.manual_scaffold_7.Channallabes_apus
MESIFTLLQLIIVIISSSSAQETTCSLYGEPAYPHLWRDGDINIGGIFPFHKKWEITDSSYSVMPSMNCISLELRAFQYSQSLIFAVEEINNSSSLLPGISLGYKIFDSCTSPAVGVKSAMALVNGNEKLVSDQICTKPAQVQAIIGETYSSVSMAISKSIGPFSVPLISYLSTCECLSDKRTYPSFLRTIPSDYYQTLALAELVKNFGWTWVGAIRRDDDYGNNGMAAFTKFAEQLGICLEYSIPFFRTYSQEKVLRMVEQIRSSTSRVIVGFFTLWDLEILLNIFYEHNLTGYQWVGTEGWITDPLGATMDKYNILQGAIGLAIPNTTVTGLKDFILNIQPLKDIGRAIYTKFWEALFTCTYAGQNNSSNIRICTGQEKVSEVTNTFTDMSLMPVFCNVYKGVYAIAHTLHDLLGCKQTCSTKKQPEPAIFLEHLKKVRFKTKEGEDIYFDKNGDPTAKYEIINWQKNKKNHYEFIKVGLYDPSLPAQDRLAVNMTSIVWAQNANQIPKSVCSERCPPGTRKAVQKGKPICCFDCIVCADGEISNMSDSIKCEPCQEDYWSNPDKDKCVKKETEYLSYEETMGILLTAVSIVGAFLTLVIAIIFYRFKNTPIVKANNSELSFLLLFSLTLCFLCSLTFIGRPSEWSCMLRHTMFGITFVLCISCVLGKTIVVLMAFKATLPGSNVMKWFGPPQQRLSVLVFTLIQVFICVLWLTISPPFPFKNLMYYKEKIIIECSLGSAIGFWAVLGYIGLLALLSFVLAFLARKLPDNFNEAKFITFSMVMFCAVWITFIPAYVSSPGKFTLAVEIFAILASSFGLLFCIFLPKCYIIILKPQMNNKKQIMGKAP
>LOCXPOlfC35.415.HIT1.OlfC.2R.848.ANF_receptor.exons6.manual_scaffold_7.Channallabes_apus
MESIFTLLNIIIAIANSCRAQENTCSIHGEPAYPQLWKNGDIILGGIFPFHNKWEITQSSYLVMPPSMNCTSLEFRAFQYSQTLIFAIEEINNTSSLLPGVSLGYKIYDTCGSAALGVKVAMALVNGNKNSTSDQICTKPAQVQAIIGETYSSVSMAIAKSVGPFSIPLISYYSTCECLSDKRTYPSFLRTIPSDYHQTIALAEMVKHFGWTWVGAIRRDDDYGNSGMAAFTKIAEQLGICLEYSLPFFTTYPQEKVLRIVEQIKRSTSRVIVGFVTPWDLEILLHVFSKHNLTGYQWVGTEGWIADPVAVTLDKYNILQGAIGLAIPKSSVTGLKDFILDIEPLKSAGSAIFTKFWEAMFSCKYGIQNNSKDIPVCTGEENLSEMKNTFTDMSMMPIFSNVYKGVYAIAHTLHELLGCKQTCPSKMQPDPVTFLKHLKKVHFKTKEGEEVYFDKNGDPPAKYEIINWQKSKVYQYEFVTVGLYDSSLPAQDRLSVNTATIVWAQNAHQMPRSICSESCLPGTRKAVQKGKPTCCFDCITCAAGEISNVSDSIKCDQCQQDYWSNSEKDACVKKEIEYLSYDETMGILLTTVSIIGALMTMVIAIIFYRYKNTPVVKANNSELSFLLLFSLTLCFLCSLTFIGRPSEWSCMLRHTAFGITFVLCISCVLGKTIVVLMAFRATLPGNNVMKWFGPPQQRLSVLIFTLIQVLICVLWLSLSPPLPFKNLKHYKDKIILECHLGSDLGFWAVLGYIGFLALLCFVLAFLARKLPDNFNEAKFITFSMLMFCAVWITFIPAYVSSPGKFTVAVEIFAILASGFGLLFCIFLPKCYIIIIKPEKNTKKILMGK
>LOCXPOlfC36.418.HIT1.OlfC.2R.848.ANF_receptor.exons6.manual_scaffold_7.Channallabes_apus
MESIFTLLHVAMAIINFSRANKTTCSLLGEPVYPHIWKNGDIIVGAIFPFHSSWEITDSSYSFKPSSVMCMSLDFRAFQYSQSLIFATEEINNSSSLLPGLSLGYKIYDTCGSAALGVKVAMTLMNGNENSASDDNCTKPAQVQAIIGETYSTVSMAIAKSIGPSNIPLISYYATCECLSDKKKYPSFLRTVPSDYYQSRALAEMVRHFGWTWVGAIRRDDDYGNNGMATFTKVAEQLGICLEYSLPFFRTYSHEKVLRIIEQIKSSTSRVIVGFLTQWDLEMLVHVFSKYNITGYQWVGTEGWIADPIVATHDTHNILQGAIGLAIPKTKVAGLKDFILDIKPLKSVGSAIFTKFWEALFKCKYTVENNSENSPVCSGEEKLSEMENTFTDMSLMPIFSNVYKGVYAIAHTLHELLGCDQTCPTNKQPDPLTFLEHLRKVHFKTKEGEEVYFDVNGDPPAKYDIINWQINKDHQSEFVTVGFYESSLPAPGRLALNMASIVWAQNKSEIPISVCHKSCPPGTRKAVQKGKPICCFDCIPCAAGEISNITDSIECEQCQHDYWSNEHKDECVKKEIEYLSYDETMGILLTAVSIFGAFMTVVIAIIFFRYKDTPIVKANNSELSFLLLFSLALCFLCSLTFIGRPSEWSCMLRHTAFGITFVLCISCVLGKTIVVLMAFRATLPGSDVMKWFGPPQQRLSVLVFTLIQILICVLWLTISPPFPFKNLKHYKDKIILECHLGSDLGFWAVLGYIGFLALLCFVLAFLARKLPDNFNEAKFITFSMLMFSAVWITFIPAYVSSPGKFTVAVEIFAILASSFGLLFCIFIPKCYVIILQPEKNTKKLIMGK
>LOCXPOlfC37.420.HIT1.OlfC.2R.848.ANF_receptor.exons6.manual_scaffold_7.Channallabes_apus
MESIFTVFHMIITIINFSRANETTCSLQGELVYPHFWKTGDIMIGGIFPFYSSWEFTDLSYSVIPPPINCKSLDFRAFQYTQSLIFAVEEINNSSSLLPGVSLGYKIYDTCSSSAMGVKIAMTLINGNEKLVANQVCTKPAQVQAIIGEAYSSVSTAIAKSIGPFNMPIISHYSTCECLSDKKKYPSFLRTVPSDYHQSRALAEMVKHFGWTWVGAIRRDDDYGNSGMATFTKVAEQLGICLEYSLPFFRTYSQERVLRIVEQIKSSTSRVIVGFLAHWDWEILVHIFTEHNITGYQWVGTEGWIADPVVATLDKQNILQGAIGLAISKTTVTGLEDFILNIKPLKSVGSAIFTKFWEALFNCKYTMQNESGGLSMCTGEENLSEVENTFTDMSMMPIISNVYKGVYAIGHTLHDLLGCKETCPTKKQADPLTFLEHIKKAHFKTKDGENIYFDKNGDPAGKYEIINWQTNEEHPHKFVTVGFYDFSFSGQSRLSVNMTSIVWAKNTDQLPKSVCSESCPPGTRKAVQKGKPVCCFDCIPCAAGEISNMTDSIECKQCQPDYWSNTQKDECVKKEIEYLSYEETMGILLTIISVVGAFMTMVTAVIFLKYKNTPIVKANNSELSFLLLFALVLCFLCSLTFIGQPSEWSCMLRHTAFGITFVLCISCVLGKTIVVLMAFRATLPESNIMKWFGPPQQRLSVLAFTLIQVIICVLWLTISPPFPFKNLKQYKEKIILECHLGSTIGFWAVLGYIGLLALLCFVLAFLARKLPDNFNEAKFITFSMLIFCAVWITFIPAYVSSPGKFTVAVEIFAILASSFGLLFCIFFPKCYIIILKPEKNTKKQLMGK
>LOCXPOlfC38.431.HIT1.OlfC.2R.841.ANF_receptor.exons6.manual_scaffold_7.Channallabes_apus
LFTLLHMVMSIISFSRGNGTICILQGDPAYPQIWKDGDIIIGGTLPFHSNWEITDVSYLVMPQQMKCVSLDLRPFQYLQSLIFAIEEINNSSSLLPGISLGYKVYDTCGSPAWGAKVSMALVNGNENSDLDEICIKPAQVQAIIGETHSSVSMAIAQSIGPFSIPLISHYSTCACLSDKRKYPSFLRTIPSDLHQSRALAEMVRHFGWTWVGAIRRDDDYGNNGMAAFTEAATQLGICLEYSLPYFRTYSNDKVLNIIEQIKSSTARVIVAFLVHWELEILLRAFLEYNITGYQWVGTEGWISDLELAAKDTHHILQGAIGLAIPKTTVTGLKDFILNIKPLKSVGKYLFIEFWEALFKCKFAMQNDSSGSQLCTGDEKVSEIQNTFTDMSLMAICSNVYKAVYAVAQTLHELLGCKQTCPTKKQPDPFTFLENLKRVHFKTKEGEEVFFDKNGDPAAKYEIINWQMNKELKYVGFYDSSISGYDRLIVNMTSILWAQNSNKMPKSVCSESCPPGTRKAAQKGKPICCFDCIPCAEGEISNMTDSIECNQCYQEYWSNPQRDQCIKKETEYLSYQETMGILLTSVSIFGAFMTAVITIILFRHKNTPIVKANNSELSFLLLFSLTLCFLCSLTFIGQPSSWSCMLQQTAFGITFVLCISCVLGKTIVVLMAFRATLPGSNVMKWFGPPQQRLSVITFTLIQVFICVIWLTVSPPFPFKNLKSYKEKIILECNVGSPIGFWAVLGYIGFLAIFCFVLAFLARKLPDNFNEAKFITFSMLMFCAVWITFIPAYVSSPGKFTVAVEIFAILASSFGLLFCIFFPKCYIIILKPEKNTKKQLMGK
>LOCXPOlfC39.435.HIT1.OlfC.2R.853.ANF_receptor.exons8.manual_scaffold_7.Channallabes_apus
MEPLLFTLLHMVMSIISFSRGNGTTCILQGDPAYPQIWKDGDFIIGGALPFHSNWETTDLSYLVMPQQMKCVSLDFRAFQYSQSLIFAIEEINNSSFLLPGISLGYKIYDTCSSPAWGVKVSMALVNGNENSVFNEICTKPSQVQAIIGETYSSVSMAIAKSIGPFSIPLISYYSTCQCLSDKRNYPSFMRTIPSDLHQSRALAEMVRHFGWTWMGAISRDDDYGNNGMAAFTEAAMQLGICLEYSLPYFTTYSNEKVLKIIEKIKSSTARVIVAFLTHWDMEILLHTFVEHNITGYQWVGTEGWISDSELAAKDTQHILQGAIGLAIPKTTVTGLKEFIQDIKPLKSVGREIFTKFWEALFKCKYAMQNDSGDSKVCTGDEKLSEIENTFTDMSLMPIFSNVYKAVYAVAHTLHEILGCKQICPTKKQPDPVTFLENLKKVHFKTKEGEEVFFDKNGDPAAKYDIINWQVKKQIRFVTVGFYDSSILGHGRLTVNMTSILWAQNTNTKVPKSVCSESCPSGTRKAAQKGKPICCFDCIPCAEGEISNMTDSIECNQCYQEYWSNPQRDQCIKKEIEFLSYQETMGILLTSLSIFGAFMTIVITIILFKHKNTPIVKANNSELSFLLLLSLILCFLCSLTFIGQPSSWSCMLQQTAFGITFVLCISCVLGKTIVVLMAFRATLPGSNVMKWFGPPQQRLSVITFTLLQIFICVIWATSVSPPFPFKNLKSYKEKIILECNVGSPIGFWAVLGYIGFLAIFCFVLAFLARKLPDNFNEAKFITFSMLIFCAVWITFIPAYVSSPGKFTVAVEIFAILASSFGLLFCIFLPKCYIIILNPEKNTKKQLMGKMKPR
>LOCXPOlfC40.438.HIT1.OlfC.2R.847.ANF_receptor.exons6.manual_scaffold_7.Channallabes_apus
MEPLLFTFLHMVMSIISFSRGNGTTCILQGDPAYPQIWKDGDIIIGGTFPFHSNWETMDLSYLVMPQQMKCVSLDFRAFQYTQSLIFAIEEINNSSSLLPGISLGYKIYDTCSSPALGAKVSMSLVNGNEDSDLDEICTKPAQVQAIIGETYSSVSMAIAKSIGPLSIPIISHYSTCACLSEKRKYPSFLRTIPSDLHQSRALAEMVKHFGWTWVGAIRRDDDYGNNGMAAFTEAATQMGICLEYSLPYFKTYSNEKVLKIIQQIKSSTARVIVAFLAHGDLEILLHDFFHYNITGYQWVGTEGWISDSELPTKDTHHILQGAIGLAIPKKTVTGLKDFILNIKPLKSVSGAIFTTFWEALFKCKYAMQNDSSGSQLCTGDEKLSEMENTFTDMSLMPIFNNVYKAVYAVAYTLHELLGCKQTCPTKKQPDPFTFLENLKKVHFKTKEGEEVFFDKYGDPAAKYDIINWQVNKELKLVTVGFYDSSITAHHRLSVNMTSISWAQNTNKVPKSVCSESCPPGTRKAVQKGKPICCFDCITCAEGEISNLTDSIECNQCYPEYWSNHQRDQCIKKEIEYLSYQETMGILLTSVSIFGAFMTTVITMILFRHKNTPIVKANNSELSFLLLFSLTLCFLCSLTFIGQPSSWSCMLQQTAFGITFVLCISCVLGKTIVVLMAFRATLPGSNVMKWFGPPQQRLSVITFTLIQVLICVIWLTISPPFPFKNLKSYKEKIILECNVGSPIGFWAVLGYIGFLAIFCFVLAFLARKLPDNFNEAKFITFSMLIFCAVWITFIPAYVSSPGKFTVAVEIFAILASSFGLLFCIFFPKCYIIILKPEKNTKKQLMGK
>LOCXPOlfC41.441.HIT1.OlfC.2R.848.ANF_receptor.exons6.manual_scaffold_7.Channallabes_apus
MEPILTLLQMIMAIITFSKGNGTSCILQGESAYPQLWKDGDIIVGGIFPFHSNWEITNLSYLVMPQTGKCISLDFRAFQYSQSLIFAIEEINNSPTLLPGISLGYKIFDTCSSSTMGAQVAMTLVNGNENSVLDEMCMKPAQVQAIIGETYSSVSMAVAQSIGPFSIPLISHYSTCECLSDKRKYPSFLRTIPSDYYQSRALAEMVRHFGWTWVGAMRRDDDYGNSGMAAFTEAAEQFGICLEYSLPFFRTYSQEKVLRIVEQIKSSTSRVIIGFLDNWDLESLLPVFFEHNITGFQWVGTEAWIFDSELASMDKHHILQGAIGLAIPKSKVTGLQDFILDIRPLKSIGRAIFTEFWEALFNCKYATQNNSEEMTVCTGNEKLSEVENTFTDMTLMPIFNNVYKGVYAVAHTLHELLGCKQTCPISKQPDPVTFLQHLKTIHFKTKDGENVFFDQNGDPPAKYEIINWHLNEDNQHEFVTVGHYDSSVTGQEHLFVNVTSLMWAQKTNKVPIYVCSESCPPGTRKAVQKGKPICCFDCIQCAEGEISNMTDSIECQQCYQDYWSNSQRDTCVKREIEYLSYKETMGILLTVISITGVFMTMVIAIIFFRHKNTPIVKANNSELSFLLLFSLTLCFLCSLTFIGQPSEWSCMLRHTAFGITFVICISCVLGKTLVVLMAFRATLPGSNVMKWFGPPQQRLSVLLFTLIQVLICLLWLTVSPPFPFKNLKSYKEKIILECHLGSNLGFWAVLGYIGFLALLCFLLAFLARKLPDNFNEAKFITFSMLIFCAVWLTFIPAYVSSPGKFTVAVEIFAILASSFGLLFCIFLPKCYIIILKPEKNTKKQIMCK
>LOCXPOlfC42.452.HIT1.OlfC.2R.848.ANF_receptor.exons6.manual_scaffold_7.Channallabes_apus
MEPVFTFIHMIIALLNFSTGNESACNLQGDPVYPQLWKNGDIIVGGIFPFHSSWEIRDLSYMSMPSPLKCMSLDFRGFQYSQALIFAVEEINNSSTLLPGVSLGYRIYDTCHSMARGVKVAMELINGNEKSESKETCTKPSQVQAIIGDTASSPSMSIAKSIGPFSIPIISHFATCECLSDKKKYPSFLRTIPSDYHQSRALAELVKHLGWTWVGALRTDDDYGNSGMATFSKVADQLGVCLEYSLPVFRTYSQEKLLRIVEQIKTSTSRVIVAFLAQWDLEILLHVFVDHNITGYQWVGTEAWISDSAIATQDKHNILQGAIGLAIPKTKVVGLKDFILDINPLKAAESEIFIKFWEAMFKCKYPTQNDSVDIKVCTGNEKLSDIENTFTDMSLLPIFYNVYKGVYAVAHTLHGLLDCKQMCPTKKQPDPLTFLEHLKRVHFATSEGEEVYFDINGDPVAKYEIINWQMSKDHQHEFATVGLYDSSLPVHERLNVNMTSITWAQDNKTMPISVCSESCHPGTRKAAQKGKPICCFDCIPCAEGEISNMTDSIACDQCEQEYWSNSHRTQCVKKEIEYLSYDEIMGILLSTVSAIGTLLTIIIAVIFFRYKNTPIVKANNSELSFLLLLSLALCFLCSLTFIGQPSDWSCMLRHTVFGITFVLCISCVLGKTLVVLMAFRATLPGINIMKWFGPPQQRLSVLAFTLIQVLICVLWLTMSPPFPFKNLKHYKEKIILECDLGSNIGFWAVFGYIGILALLCFILAFLARKLPDNFNEAKFITFSMLIFCAVWITFIPAYVSSPGKFTVAVEIFAILASSFALLFCIFLPKCYIILLKPEKNSKKHMMGK
>LOCXPOlfC43.455.HIT1.OlfC.2R.847.ANF_receptor.exons6.manual_scaffold_7.Channallabes_apus
MEPVFTFIHMIIALLNFSTGNESACNLQGDPVYPQLWKNGDIIVGGIFPFHSSWEIRDLSYMSMPSPLKCMSLNFRGIQYSQALIFAVEEINNSSTLLPGVSLGYRIYDTCSSMARGVKVAMELINGNEKSESKETCTKPSQVQAIIGDTASSPSMSIAKSIGPFSIPIISHYATCECLSDKKKYPSFLRTIPSDYHQSRALAELVKHLGWTWVGALRTDDDYGNSGMATFSKVADQLGVCLEYSLPVFRTYSQENVLRIVEQIKTSTSRVIVAFLAQWDLEILLHVFFEHNITGYQWVGTEGWISDSAVATQDKHNILQGAIGLAIPKTNMVGLKDFILDINPLKAAGSEIFIQFWEAMFNCKYPTQNDSVDIKVCTGNEKLSDIENTFTDMSLLPIFYNVYKGVYAVAHTLHGLLDCKQMCPTKKQPDPLTFLEHLKRVHFATSEGEEVYFDINGDPAAKYEIINWQMSKDHQHEFATVGLYDSSLPVHERLNVNMTSVTWAQDNKTMPISVCSESCHPGTRKAAQKGKPICCFDCIPCAEGEISNMTDSIACDQCEQEYWSNPQRTQCVKKEIEYLSYDEIMGILLSTVSAIGTLLTIIIAGIFFRYKNTPIVKANNSELSFLLLLSLALCFLCSLTFIGQPSDWSCMLRHTVFGITFVLCISCVLGKTLVVLMAFRATLPGSNIMKWFGPPQQRLSVLAFTLIQVLICVLWLTMSPPFPFKNLKHYKEKIILECDLGSNIGFWAVFGYIGILAILCFILAFLARKLPDNFNEAKFITFSMLIFCAVWITFIPAYVSSPGKFTVAVEIFAILASSFALLFCIFLPKCYIILLKPEKNSKKHMMG
>LOCXPOlfC44.461.HIT1.OlfC.2R.848.ANF_receptor.exons6.manual_scaffold_7.Channallabes_apus
MEPVLTFIHMIIALLNFSTGNESACNLQGDPVYPQLWKNGDIIVGGIFPFHSSWEIHDLSYMSMPSPLKCMSLDFRGFQYSQALIFAVEEINNSSTLLPGVSLGYRIYDTCSSMARGIKVAMELINGNEKSESKETCTKPSQVQAIIGDTASSPSMSIAKSIGPFSIPIISHYATCECLSDKKKYPSFLRTIPSDYHQSRALAELVKHLGWTWVGALRTDDDYGNSGMATFSKVADQLGVCLEYSLPFFRTYSQEKVLRIVEQIKTSTSRVIVAFLAHWDLEILLHVFFEHNITGYQWVGTEGWISDSAVATQDKHNILQGAIGLAIPKTKVVGLKDFILDINPLKAAGSEIFIQFWEAMFKCKYPTQNDSVDIKVCTGNEKLSDIENTFTDMSLLPIFNNVYKGVYAVAHTLHGLLDCKQMCPTKKQPDPLTFLEHLKRVHFATSEGEEVYFDINGDPAAKYEIINWQMSKDHQHKFATVGLYDSSLPVHERLNVNMTSITWARDKKMIPISVCSESCHPGTRKAAQKGKPICCFDCIPCAEGEISNMTDSIACDQCEQEYWSNSQRTQCVKKEIEYLSYDEIMGILLSTVSAIGTLLTIIIAVIFFRYKHTPIVKANNSELSFLLLLSLALCFLCSLTFIGQPSDWSCMLRHTVFGITFVLCISCVLGKTLVVLMAFRATLPGSNIMKWFGPPQQRLSVLAFTLIQVLICVLWLTMSPPFPFKNLKHYKEKIILECDLGSNIGFWAVLGYIGILALLCFILAFLARKLPDNFNEAKFITFSMLIFCAVWVTFIPAYVSSPGKFTVAVEIFAILASSFALLFCIFLPKCYIILLKPEKNSKKHMMGK
>LOCXPOlfC45.472.HIT1.OlfC.2R.845.ANF_receptor.exons6.manual_scaffold_7.Channallabes_apus
MHFRLTWFLLSVVRSADPPCSLRGLLSPPQVIRNGDVMIGGIFSFHNSWEQTVHAFISSPQQSNCKSLSLREFQNAQTMVFAIEEINNRSDILPGVKLGYKIYDSCGSVEMAIRASLSLVNGHGENTTLVSCSDPETVKAIIAETSSTPTIAISATMGPLHIPVISHFATCACLSDKKKYPSFFRTVPSDHYQSRALAKLVKHFGWTWVGAICSDNDYGNNGMNTFINAAKEEGVCVEFSEAFFRTDPREKILRIVEIIKTATSKVIVAFISYSDMELLLKEISLQNITGFQWIGSESWISDMNIATAEWQTILKGSMGFAIPKAQINGLGEFLTKLNSASNVELYKRLWETIFECKLPTQENVEIKEMCKGNEKLSEVQNPFTDVSELQIANNVYKAVYAVAYALHNSYGCSKKDNEKGGTIVCTNLGDTQQPWQKLHFTTTSGEDVFFDDKGDPAARYDLLNWQQAKDGKTVFAKVGFYDASLQTHLQLSFNNISIAWAHTKPQVPVSVCSKSCFPGTRKAMQKGRPICCYDCIPCAEGEISNTTDSVTCITCPPELWSNDKKDNCVLKLVEFLSFEEIMGTILVLFSLVGVSFTIAIALIFFTYKDTPIVKANNSELSFLLLFSLTLCFLCSLTFIGRPSEWSCMLRHTVFGITFVLCISCVLGKTVVVLMAFRATLPGSTVMKWFGPPQQRLSVLAFTLIQVLICVIWLIISPPFPYKNMNYYKEKIVLECNVGSAIGFWAVLGYIGFLALLCFILAFLARTLPDNFNEAKFITFSMLIFCAVWITFIPAYVSSPGKFTVAVEIFAILASSFGLLFCIFLPKCYVIILKPEKNTKKQLIGK
>LOCXPOlfC46.478.HIT1.OlfC.2R.850.ANF_receptor.exons6.manual_scaffold_7.Channallabes_apus
MGNLNILCICLMLFTPTGFACLLLGKFDMQDMFRGGDIMIGGIFPIFNKQENILYSFENKPRKAECIIFDLQAFRWTRIMMFAIEEINKDDNLLPNITLGYKILDSCASPSNVLRAALTLVSMSEKNNYSARCYPPSLSAIVAESGSTQSLVVAGALGSFRVPVVSYFSTCECLSNKNKYPTFFRTIPSDYYQAKALAFLVKRFGWTWIGVLQSDNDYGRNGISAFTKEVQGFGVCISFVGTVLRTYPQSKILEVVKLIKQSTVKVILAFVPEGDLYPLMTEVVKQNITEIQWIASEAWITANRPSTPEMFKSFGGTIGFIVRKMAMPKIGPVLKDINPYYEAESSFVSDYWETIVGCRPPSLVNDLLNSTKTCSGSETVDYTNKFFDVTQLRVDYNVYQAVYAVAHALHQVIFCGKPESNISKLCRSLLEITPNLVSEQLKNVHFVDPFGEVVFFDKNGDPPASYEVINWQLRKGQVQHVEVGHFSTTANGKYELVINQDMIVWKTGNLTPKAVCSEICPHGTRKAQIKGLPLCCFDCVPCADGSISNTTGAADCITCPEEYWSNEKKDKCIMKITEFLSYTETMGIVLIGMSVFGACLAFSVMVVFMYFRNTPIVKANNFELSLLLLLSLIFCFLCPLTFIGEPTVWSCMLRHTAFGITFALCISCILGKTIVVVTAFRATLPGKNVAGHFGPLQQKAIVSLGTLLQIVSCIIWLNVAPPFPNKVFEQKIKKIILECNTGSDVAFYAVLGYIGLLAFICLVLAFLARKLPDNFNEAKFITFSMLIFCAVWITFIPAYISSPGKHTVAVEIFAILSSAFGLLLCIFAPKCYIILLKPERNTRKHVMGKA
>LOCXPOlfC3.483.HIT1.OlfC.2R.825.ANF_receptor.exons6.manual_scaffold_7.Channallabes_apus
NGDVILGGLFPLHYSPVLAVRSFQGKPEQTFYKYFSPRALRWMQTMTFAVAEINRRQDLLPNLSLGYHIRDSCDDIPVSIKNSFLLVNGQPEKASGSGCENVIRQPSPVIVGDAASGISMALLRTLGSFNIPLVSYFASCSCLSSTKEFPTFMRTMPSDEFQIKALAKLVHYFQWTWVGVIGVESDYARFAIQLFLKESARYHVCPSYVHFYPVTLTTEAVQELMGTIKASRATVILNFSGESEVQTILRECRRQNITHVQWIASEAWATSQALLSEFHDLLQGTLGFAIRKGEIPDLGAYLKEINTSSAETSHFLAEFWEETFSCRIKGSLNIHMHSKEAQNRQTCSGKESLDNVYSIFTDVSQLRVSYNVYKAVYLIAHALHEMSTCVPGQGPFQNGTCGSVNPILPSQVFDDLHEENKLHNTREFVHFDDNGDPIASYDLMNWQVAGDGLLKLVKVGFYDASLKENNGLVINESMIMWQKHKQTPISVCSKSCQPGSRKARRKGEPTCCFDCIACAEGEISNQTDSNDCIRCSKETWPNQARDKCMPKGLEYLSFQEPLGVVLLAVSLFGACLTAAILCVFINYKNTPVVRGNNMELSFLLLLFLWACFLISLTFIGKPTKWLCQIRFTAFGVSFALCTACILAKTVVVLVAFKATLPGSNVMKLFGPVQQRLSVILCSLVQVLICIIWLMTNPPFADYTTEFLSPTIFLECKVGSEIGFWCVLGYIGLLACMCFLIAFLARKLPDNFNEAKFITFSMIIFFAVWITFIPVYVSTRGKYMVAVHVFAILASAFGLLLCIFAPKCYVVLLRPEKNSKKHMMKK
>LOCXPOlfC47.503.HIT1.OlfC.2R.852.ANF_receptor.exons7.manual_scaffold_7.Channallabes_apus
MTIILVWLVVLRFCILSLTLESQCTLQNYFEPGFMSGGDFVIGGIFPLHYNQEMPDLNCTYKPGPVMCNGFDPRAFRWALTMKLAVEEINNSSELLPNHTLGYKIFDSCAYPLTGQRAALAVMNGPKEADRNMCSNASPMLAIIGESGSAQSIVLSRILRPFRIPMISYFSSCACLSDRKEFPTFFRVIPSDAYQVKAIANLLIHFNWTWVGVIRGDHAYGRSAVQGLLKELEDTSVCVAYQEMIPLYYESKRAIEIMRVMNSSTARVVVVFSAEGELTPFLKDYMILNITGIQWIASEAWVTSSVFTGSEYYPFLGGTVGFGIRQGYIPKLQGYLTMVNPHVYPSNTLVHELWGALYGCTPFSSSTLNTQLPQCTGQETLNKQHSAYMNTSTTRISYNVYKGIYAIAYSLHNLISCKPGDGPFNNSMCVDSTKIYPWQFQQYLQEVAFTISGEKVNFDMNGDSIPSYDLINWQKGTAGNVELVKVGMYDGAQEAGSELVIYDTAITWARDKNQVPVSVCSDSCPPGFRKAVRQGEPLCCFDCVSCDSGTISNQTDSVDCMACPEDYWSNADGTECISKVIEFLSHDAMGLTLTFIAVVGACVTLAVFAVFLYHRNTPIVRMNNSELSFFILFSLTLCFLCALIFIGEPTSWSCMLRHTAFSITFSLCISCILGKTLVVLAAFTATQPGNNVMKWLGPTQQRIIIFICTLVQMVICAAWLIFSPPLPYRNTRYQRSKIILDCRVGSELAFWCVLSYIGILACLCFILAFLARKLPGNFNEAKFITFSMLIFCAVWLAFIPAYVSSPGKFTTAVEIFAILASSFGLLLCLFAPKCYIILLRPEKNTKQHLMGK
>LOCXPOlfC48.508.HIT1.OlfC.2R.848.ANF_receptor.exons7.manual_scaffold_7.Channallabes_apus
MDLILMWLLMLSFSILILSMDPYCTLQNNLGPGFIADGDFVIGGIFPFHYNQEMPDLNSTYKPGPVKCNGFDPRAFRWALSLKLAVEEINNSTELLPNHTLGYKMFDSCAYPLTAQRAALAVMNGPNETHRPMCSSAGPLLAVIAESGSAETIVVSRILQHFRIPMIGYFSSCACLSNRREFPTFFRVIPSDAYQVKAIAKLLIHYNWTWVGVVRGDHVYGHFALQGLLKELEGTNVCVSYQEMIPLLYNSQKAIEIIRVMNSSSARVVVVFSAEGELTPFMKDYMKLNITGIQWIASEALATASVFTGSEYYPFLGGMIGFGLRHGYIPKLQDYLTTVNPQTYSSNILVHELWGALYGCSFAHSMQLPLCTGKETLNKQHTAYMNTSTTRISYNVYKSVYAIAHSLHNLTSCKPGHGPFIDSTCADNNNVYPWQLQYYLQKVSFTISGELVNFDMNGDSIPSYDLINWQKGTAGNVELVKMGMYDGAREAGSELVIYDTAITWAGDKTVVPVSVCSASCPPGFRKAVRQGEPLCCFDCVSCDSGTISNQTDLVDCVVCPENYWSNADGTECIPKVIEFLSHDAMGLTLTVIAVVGACITLAIFAVLFYHRNTPIVRMNNSELSFFILFSLTLCFLCALIFIGEPTSWSCMLRHTAFSITFSLCISCILGKTLVVLAAFTATQPGNNVMKWLGPSQQRIIIFSCTLVQMIICAAWLISSPPFPYKNTQYQHSKIILDCKVGSELAFWCVLGYIGFLACLCFILAFLARKLPGNFNEAKFITFSMLIFCAVWLAFIPAYVSSPGKFTTAVEIFAILASSFGLLLCLFAPKCYIILLKPEKNTKQHLMGR
>LOCXPOlfC49.511.HIT1.OlfC.2R.857.ANF_receptor.exons6.manual_scaffold_7.Channallabes_apus
HSSLTMGCIIMWLLVLHFSFLILSLDPICTLQNKLGPGFIADGDFVIGGIFPIHFKQGMPDLNCTYKPGPVKCDGFDPRAFRWALTLKLAVEEINNSTELLPNHTLGYKIFDSCSYPLTAQRAALAVINGPNEADRPMCLNASPVLAVIAESGSAESTMVSRILQHFKIPVISYFSSCSCLSDRQKFPNFFRVTPSDAYQVKAIAKLLIHFNWTWIGILRGDNEYGDSALQRLLKELDGTNVCVSYQAIIPLLYNSQRGMEIIHMMNSSSARVVVVFSAEGEFTPFIKDYMNLNITGIQWIASETLATVTPFTGSEYYPFLGGMIGFGIRYSSIPKLKDYITKVNPETYSANIWVHELWGALYGCTPLSSFTPNSQLPLCTGQEPLNKKYSVYSNTSTLRITYNVYKGVYAIAHSLHNLISCQPGNGPFINSACADNSNIYPWQLQYYLQKVSLTVLGELLKFDMNGESIAYYDLINWQKGLAGNIELIKVGMYDGARETGNELVIYDAPITWAGDKNEASYTLNLVHCPPGFRKAVLKGKPLCCFDCVKCDSGKISNQTDSIDCMVCPEDFWSNADGTECIPKAIEFLSYDAMGITLTVTATVGAVVTLAVFAVFLYHRNTPIVRMNNSELSFFILLSLTLCFLCALIFIGKPTSWSCMLHYTTFSITFSLCISCILGKTLVVLAAFTATQPGNNVMKWLGPTQQRIIIFVCTVVQMVICAAWLTFSPPFPYKNTQYQRSKIILACKVGSELAFWCVLGYIGFLACLCFILAFLARQLPGNFNEAKYITFSMLIFCAVWLAFIPAYVSSPGKFTTAVEIFAILASSFGLLLCLFAPKCYIILLKPEENTKQHLLGK
>LOCXPOlfC50.523.HIT1.OlfC.2R.839.ANF_receptor.exons6.manual_scaffold_7.Channallabes_apus
LCCLFCTQIIFACKLLAKFEVQSMLKEGDIMIGGIFPVYSRQENIIVSFENKPPVAECKGFDLEAFRWTRIMMLAIDEINQDAHLLPNISLGYIIVNSCSSPTNVLRAALTLMSTSEQSISQCHPPPILALIAESGSTQSLAVAGAVGPFKIPLVSYFSTCACLSDKAKYPTFFRTIPSDYYQAKALAFLVQWFRWTWIGVIYSDNDYGLNGITAFTKEVEAHGVCIAFIGKILRTYPKSKILEAVELIKRSTVKVILAFVPEKDIDPLMKEVAKQNITGIQWVGSEAWVTADSLSTPEMFKYFGGTIGFVVRKMAIPKLAPVLKNISPYNDLGSFFVSDFWEALIGCRPPSSVNYLENNTKLCSGTEKVDYTNKFFDVTQLRVSYNVYQGVYAIAHALHQGIFCEDPKSNASGLCLDASEITPKLVTDQLKKVRFVDPFGEVVFFDKNGDPPASYEVINWQLREGKVKHIAVGHFSTTANGKYVLMINEDNIIWRTGNLTPKAVCTEICPQGTRKAQIKGLPVCCFDCIPCADASISNTTGATDCIICPQEYWSNENKDSCIMKTTEFLSYTETMGIILMALSIFGACLTFSTMGVFIHFRDTPIVKANNSELSLLLLISLIFCFLCPLTFIGELTVWSCMLRHTAFGIAFALCISCMLGKTIIVVTAFRATSPGNNISEKFGPPQQRAIVCSCTAVQIVICILWINVAPPFPDKVFEQHSKKIILECNTGSDAAFYAVLGYIGLLAIVCLVLAFLARKLPDNFNEAKFIAFSMLIFCAVWITFIPAYVSSPGKYTVAVEIFAILSSAFGLLLCIFVPKCYIILIKPEKNTRKHIMGK
>LOCXPOlfC51.526.HIT1.OlfC.2R.844.ANF_receptor.exons6.manual_scaffold_7.Channallabes_apus
NIFNLCFLLCTQTSFACKLLANFEMQSMMKLGDIMIGGIFPIYSKQENILYSFDNKSPIAQCNGFGLQAFRWMRTMVFAVDEINQEDNLLPNISLGYIIVDSCSSPTNVLRAALTLMSTSEQNFSQCHPPPILALIAESGSTQSLVVAGAVGPFKVPLVSYFSTCACLSDKAKYPTFFRTIPSDYYQAKALAFLVQWFRWTWIGVIYSDNDYGLNGITAFTKEVEAHGVCIAFVGKVLRTYPQSKILEAVELIKRSTVKVILAFAPERDIDPLMKEVAKQNITGIQWIGTESWVTADSLSTTEMFKYFGGTIGFVVRKVAMPKLAPVLKDVRPYNNSASAFASDFWEALVGCRPSLSVNNLQNSTNTCLGTEGVDYTNKFFDVTQLRIEYNVYQGVYAIAHALHQLIFCENPKSNVSELCLNASEITPKLVNEELKKVNFLDSFGGEVFFDKNGDPPASYEVINWQLREGHVQHVSIGHFSTTANGKYVLMIDENKIIWSTGNLTPNAVCSEICPQGTRKAQIKGLPVCCFDCIPCADGSISNITGATDCIICPQEYWSNENKDSCIMKTTEFLSYTETMGIILMALSIFGACLTFSTMGVFIHFRDTPIVKANNSELSLLLLISLIFCFLCPLTFIGELTVWSCMLRHTAFGIAFALCISCMLGKTIVVVTAFRATLPGNNIAEKFGPPQQRAIVCSCTAVQIVICILWINVAPPFPDKVIEQHSKKIILECNTGSDAAFYAVLAYIGFLAVVCLVLAFLARKLPDNFNEAKFITFSMLIFCAVWITFIPAYVSSPGKYTVAVEIFAILSSAFGLLLCIFVPKCYIILIKPERNTRKHIMGNN
>LOCXPOlfC52.529.HIT1.OlfC.2R.828.ANF_receptor.exons6.manual_scaffold_7.Channallabes_apus
CRIWADPQLPGIFMNGDYVIGGIFTFHHYTKTEQITYTRMPPQTQCYGIDFREVRFARAMEFTIQQINSRTDLLPGIKLGYRIHDSCSTVPMAIRVAFEFANGFDTGFNETSSCSKFAATTVPAIVGDSASTQSISIARMLGLFGIPQVSHYSTCSCLSDKNQYPAFFRTIPSDQHQAAALARMVKHFGWTWIGAVRSDSDYGNFGMASFLKAAQAEGICVEYSEAYYRTQPRSKLERVASVIRRSTARVILAFMASGDMKILLQELSRQPMPPLQWIGSETWITDPDILQFNMCAAAIGFGVPQSFISGLREFLLELTPNKALESPLLTELWESSFSCQLKSQTNVSEGMRECDGSEDIHTIQNPYLDTSQLRITNMVYKATYAIAHAIHGLICNGSQCDKNIHFSPWQILNQLKLVNFTTNNGFQVSFDSNGDPPAVYELINWQFKNSGALAFVTVGQYDSSRPRGQEFKISKNIIWVGGETEVPVSVCSESCPPGTRKAVQKRRPVCCFDCIPCAEGEISNKTDSLDCLSCPPEFWPNAKQDNCLPKPVEFLSWDETLGIILTVFSITGAFMAVCVGAVFYKHRTSPIVKANNSELSFLLLFSLTLCFLCSLTFIGQPSEWSCVLRHTAFGITFVLCISCVLGKTIVVLMAFRATLPGNNVMKWFGPPQQRLSVIIFTFIQVLICVLWLKISPPFPLKNLKHYKEKIILECGLGSAIGFWSVLGYIGFLAHMCFILAFLARKLPDHFNEAKFITFSMLIFCAVWITFIPAYVSSPGKFTVAVEIFAILASSFGLIFCIFAPKCFIIIFRPDQNTKKQLMGKTHFK
>LOCXPOlfC53.535.HIT1.OlfC.2R.854.ANF_receptor.exons6.manual_scaffold_7.Channallabes_apus
MIYILSALLISRINCAVSKTNPVNCRIWADPQLPGIFMNGDYVIGGIFTFHHYTKSEEITYTRMPPQTQCYGIDFREVRFARAMEFTIQQINSRTDLLPGIKLGYRIHDSCSTVPMAIRVAFQLANGYDTGFNETSSCSKFAATTVPAIIGDSASTQSISIARMLGLFGIPQVSHSSTCSCLSDKNQYPAFFRTIPSDQHQAAALARMVKHFGWTWIGAIHSDSDYGNSAIASFLKAAQAEGICVEYSEAYYRTQPRSKLERVANVIRRSTARVILAFMHKGDMIFLLEELARRPSPPLQWIGSEAWITDPDILQYNMCAAAIGFGVPRSVISGLREFLLELTPNKALESPLLTELWESLFSCHLKSQTDVSESVRECDGSENIHTIQNPYLDTSQLRITNMVYKATYAIAHAIHGLICNGTKCDKTIKFSPWQTLNQLKLVNFSTNNGFHVSFDSNGDPPAVYELINWQFKNSGALDFVTVGQYDSSRPRGQEFKISKNIIWVGGETEVPVSVCSESCPPGTRKAVQKRRPVCCFDCIPCAEGEISNKTDSLDCLSCLPEFWPNAKQDNCLPKPVEYLSWDETLGMILTVFSIMGAFMAVCVGAVFYKHRTSPIVKANNSELSFLLLFSLTLCFLCSLTFIGQPSEWSCVLRHTAFGITFVLCISCVLGKTIVVLMAFRATLPGNNVMKWFGPPQQRLSVIIFTFIQVLICVLWLKISPPFPLKNLKHYKEKIILECGLGSAIGFWSVLGYIGFLAHMCFILAFLARKLPDHFNEAKLITFSMLIFCAVWITFIPAYVSSPGKFTVAVEIFAILASSFGLFFCIFAPKCFIIFYRPDQNTKRQLMGKTHLKDH
>LOCXPOlfC54.158.HIT1.OlfC.2R.833.ANF_receptor.exons6.manual_scaffold_7.Channallabes_apus
LVGCRLWTDSKLTDLLMNGDFILGGVFAIHDSLQLEQISYTKLPSQLQCYGMDFMEVQFARAMEFTIQEINNRTDLLPGITLGYQIHDTCSTVAMAIKVAFQLANGLEPDFNYTDSCSNLASAAVTAVIGDSSSTPSISIARVLGLFGIPLVSHYATCSCLSDKHQYPAFFRTIPSDQHQAAALARMVKHFGWTWIGAVRSDTDYGNYGMASFLKAAQGEGICVEYSEAYYRTQPHSKLERVANVIRASTAQVIIAFMALGDVKLLLEELSRQPLPPLQWIGSETWITDSDFLRYNMCAGAIGFAVPRSVIPGLREFLLDLTPTKALESPLLTEFWEKSFNCYLKGRTNYTKVKRECDGSEDIHTLQNPYTDTSQLRITNMVYKATYAIAHAIHGLICNETQCDKDIKFSPWQIIDQLKKVNFTTRNGFKVSFDSFGDPPAFYELINWQFKKDGTLEFITVGQYDSLRQRGQELKISKNISWVGGQEEVPVSVCSESCPPGTRKALQKQRPVCCFDCIPCAEGEISNQTDSLGCVHCLSEFWPNAKQDSCHPKPVEFLSWDETLGIILTVFSIAGAFMAICVSVLFYKHRTSPIVRANNSELSFLLLFSLTLCFLCSLTFIGRPSEWSCMLRHTAFGITFVLCISCVLGKTLVVLMAFRATLPGSDVMKWFGPPQQRLSVISFTLIQVLVCFLWLKISPPTPFKNFKHYKERIILECGLGSGIGFWAVLGYIGVLALLCFILAFLARKLPDNFNEAKFITFSMLIFCAVWITFIPAYVSSPGKFTVAVEIFAILASSFGLIICIFAPKCFIIIFRPDQNTKKHLMGKVPSKAL
>LOCXPOlfC55.161.HIT1.OlfC.2R.810.ANF_receptor.exons6.manual_scaffold_7.Channallabes_apus
NGDFMLGGVFAIHDSSQLEEISYIKLPSQLQCYGMDFREVRFARAMEFTIQEINNRSDLLHGIKLGYQIHDSCSTVTRAIKVAFQHANGLEPDFNYIDSCPKLASAAVTAVIGDSASTQSISIARVLGLFGIPLVSHYSTCSCLSDKHQYPAFFRTIPSDQHQAAALARMVKHFGWTWIGAVRSDTDYGNYGMASFLKAAQGEGICVEYSEAYYRTQPHSKLERVANVIRMSTARIIIAFMASGDIRLLLEELSRQPLPPLQWIGSETWITDSDFLRYNMCAGAIGFAVPRSVIPGLREFLLDLTPTKALESPLLTEFWEKSFNCYLKGRTNNTKVKRECDGSEDIHTLQNPYTDTSQLRITNMVYKATYAIAHAIHGLICNETQCDKDIKFSPWQITDQLKKVNFTTRNGFKVSFDSYGDPPALYELINWQFMKDGTLEFITVGQYDSLRPRGQEFRMSKNINWVGGQKEVPVSVCSESCPPGTRKAIQKQRPVCCFDCIPCAEGEISNQTDSLGCVHCLPEFWPNAKQDSCHPKPVEFLTWDETLGIILTVFSIAGAFMAICVSVVFYKHRTSPIVRANNSELSFLLLFSLTLCFLCSLTFIGRPSEWSCMLRHTAFGITFVLCISCVLGKTLVVLMAFRATIPGSNVMKWFGPPQQRLSVISFTLIQVLVCVLWLKNSPPIPLKNFKHYKERIILECGLGSGIGFWAVLGYIGILALLCFILAFLARKLPDNFNEAKFITFSMLIFCAVWITFIPAYVSSPGKFTVAVEIFAILASSFGLIICIFAPKCFIIIFRPDQNTKKHLMCK
>LOCXPOlfC56.167.HIT1.OlfC.2R.824.ANF_receptor.exons6.manual_scaffold_7.Channallabes_apus
LNCQLWTAPQQPGLFMNGDFVIGGIFTIHYYTISEQITYTRLPSQLQCSGSMDFRELRFARAMEFTIHEINNRTDLLPGIKLGYQIHDSCSTVPMAIKVAFQFANGFEPVFHSNNSCSKSAITAIIGDSASTPSISIARMLGLFGIPQVSHYATCACLSDKHEYPAFFRTIPSDHHQAGALAKMVKHFGWTWIGAVRSDTDYGNNGMASFLKAAQKEGICVEYSEVYYRTQSPSKLERIANVIRRSTARVLLAFMHTGDMRFLLEELARQPPPPLQWIGSDTWITDPDFLRYNMCAGAIGFSVPRSVIPGLREFLLDLTPTQVVKSALLTEFWESSFTCYFKERPDIAEGMQECDGSEDILTLQNPYSDLSQLRVTNMVYKATYAIAHALHGLICNETHCDKDMKFTPWQLLSQLKLVNFTTKNGYKVSFDSNGDPPAVYELINWQFKRDGTLNFITVGEYDSSRPRGQEFRMSRNISWFRGQTEIPVSVCSESCPPGTRKAVQKQRPLCCFDCIPCAEGEISNKTDSLDCLSCHPEFWPNLKRESCLPKPVEFLSWDDTLSIILTSFSIIGAFLAMCAGVVFYRHRTSPIVRANNSELSFLLLFSLTLCFLCSLTFIGQPSEWSCMLRHTAFGITFVLCISCVLGKTLVVLMAFRATLPGSNVMKWFGPPQQRFSVLVFTLIQVLICVLWLKISPPFPFKNLKHYKERIILECGLGSAIGFWAVLGYIGVLAFICFILAFLARKLPDNFNEAKFITFSMLIFCAVWITFIPAYVSSPGKFTVAVEIFAILASSFGLIICIFAPKCFIIIFRPEQNTKKHLMGK
>LOCXPOlfC57.171.HIT1.OlfC.2R.850.ANF_receptor.exons6.manual_scaffold_7.Channallabes_apus
FVSILCITVQNYTVCKANPIGCRLWTDPQLPGIFMDGDFVIGGIFSIHYLTRSDQNTYTKQPSQLQCSGSMDYRELRFARAMQFSIHEINNRTDLLPGITLGYQIHDSCSSVPMSIKVAFQFANGMESEFNKMDICSKSSAVPAIVGESASTPSISMARMLGLFGIPQVSHYATCSCLSDKHQYPAFFRTIPSDQHQAAALARMVKHFGWTWIGAVRSDSDYGNYGMASFLNAAQKEGICVEYSEAYYRTQPRSKLERVANVIRRSSARVVVAFIASGDMRFLLEELAQQPLAPLQWIGSETWIIEPELLRYNLCAGAIGFGIPRSVIPGFREFLLDLTPADALKSPLFTEFWESSFACNLKDRTDIAEGARQCDGSEDISVLHNAYTDTSQLRVTNMVYKATYAIAHAIHGLICNDTECDTNIMFTPWQISNHLMRVNFTTKSGSQVSFDSNGDPPATYELINWQFDKDGTLHMITVGYYDSSKPKGQEFRMSRNISWVGAQTEVPVSVCSESCPPGTRKAVQKGRPVCCYDCIACAEGEISNKTDSLDCLRCSSEFWPNAKQDSCHPKAVEFLSWDDTLSIILTVFSITGAFMAVCVGAVFYKHRASPIVRANNSELSFLLLFSLTLCFLCSLTFIGQPSEWSCMLRHTAFGITFVLCISCVLGKTLVVLMAFRATLPDSKVMKWFGPPQQRLSVLAFTLVQVVICVLWLTISPPFPLKNIKQYKERIILECGLGSTIGFWAILGYIGLLALLCFVLAFLARKLPDNFNEAKFITFSMLIFCAVWITFIPAYVSSPGKFTVAVEIFAILASSFGLIICIFAPKCFIIVFRPEQNTKKHVMGKVPSKAL
>LOCXPOlfC58.174.HIT1.OlfC.2R.869.ANF_receptor.exons6.manual_scaffold_7.Channallabes_apus
MPVDELALLAIFLLLWPKIHSSESSNGCWRIGEYNPHVLEMDGDVILGGLFPLHYSTPPHGYNFTNQPQVQRCSGFDLRAFRWVQTMVFAIDEINRNPLLLPDVKLGYRILDGCDHVHTSLQHAFSLVNGPSLLQTNGSVARSLPCFSTSPVSALIGQASSTPTRAIADTFGPFKIPLISYFATCTCLTDKRIYPTFLRTVPSDVFQVHALVKLMAHFGWHWVGTIGTDDDYSHYGIQAFTEKFKKMGGCVAFHHTLPKQPTTDQISAITDALEASTARVIVVFATEGQLQQFLSEVARRNLTGRQWVASEAWITANLLTSPLFQHVLAGTLGFSFRGANISGLAEFLLKIQPSNNPRSVFTNMFWEEQFNCRLDYTISDGLDRPLCTGLENLKEVKSSYTSVTPVRVSYNVYKAIYAITHALHQLLQCTSIAQTSSQGTCNSRAEFTPGQLLYHLRRVNFTNQFGEKVYFDGNGEPVPLYDIINWQKDGQGGIRFQRVGSYDGSAPTWQQLKLDMDVIEWTGGQSQIPVSQCTAPCPPGTRQAMRPGEPICCFDCLRCTEGEFTNTSGATECTQCPLYYWSNSERVACVEGTEEFLSFQEIMGIILVTLSLLGVAGATAVSVIFFLYRSTPIVKANNSELSFLLLLSLKLCFLCSLVFLGRPSLWSCQARQAAFGISFVLCISCILVKSIVVLLAFHSTMPGSSSLKQFGPTQQRAFIVSCTGGQAILCISWLGLAPPYPFKNTSYQGGKIILECKDVWPMGFYLVLGYIGLLSCLCFILAFLGRKLPDTFNEAKLITFSMLIFFAVWISFIPAYNSTPGKYTVAVEIFAILASSFGLLFCIFAPKCYIILLRPELNIKKGITGKTSK
>LOCXPOlfC59.177.HIT1.OlfC.2R.844.ANF_receptor.exons6.manual_scaffold_7.Channallabes_apus
GYCKLRGQFRLNGMHQNGDLILGGLFEVHFLTVFPELSFTSEPEQPYCEQFDMASFQQAMTMVFAIDEINKNPKLLPSTTLGYHLYDNCVKLAVAFRAATALISGTSETVFNLNCTSSPPVIGIVGDPGSTHSIAISSVLGLFRVPMVSYFATCSCLTDRNQFPSFFRTIPSDAFQVRAVVQILKHFGWTWVGLVYSNDDYGIYAAHSFKQDVREDLGGCVAYSEMLPRDNNRRDVERIVRVIKTSTAKVVVVVSTEAYLLPLMDEVSLGNVTGKQWIASEAWATSPIFLTPRLLPFLGGTLGIAIRRGEIAGLRDFLLRLRPDMQPENNMVRIFWQEMFGCRFEKDGMQIEDDNIMLCAGDEDLSSTNTAYSDMSELRASYNVYKAVYALAHALHDLTQCEDGKGPFNGHSCARISTLQPWQVVHYLQSVNFTTSFGDRVSFDKNGDPLAIYDVMNWQPNPDGSIKVHKVGVVNEAAQRDHIFTLNEDALFWNFDMKKPPRSVCSESCPLGTRRARKKSMPICCFDCLPCADGEISNTTDSNECTVCPDEFWSSTEKDRCIPKEVEFLSYEEPLGISLTTASIFGTCFCTGVFGVFVHHRHTPVVRANNSELSFLLLLSLKLCFLCVLLFIGQPQLWTCQLRHVVFGISFALSVSSILVKTIVVVAVFKSSRPEGQSAMKWFGVAQQRGTVLILTAFQAVICTVWLSTASPTPHKNTHYISSKIVFECAVGSIIGFGTLLGYIGLLAAISFLLAFLARNLPDTFNEAKFITFSMLIFCAVWLTFVPAYVSSPGKYSVAVEVFAILASSFGLLIAIFAPKCYIILLHPEQNTKKAIMGRPPQNK
>LOCXPOlfC61.185.HIT1.OlfC.2R.848.ANF_receptor.exons6.manual_scaffold_7.Channallabes_apus
LEPIFTLLHVVFAFINFSRTNGTACSLQGQRTYPQIWKDGDIIVGGALNFHSSWEGTDLSYEAMPPPIKCLSLDLRVLQLAQSLIFAVEEINNSSSLLPGISLGYKIYDTCSSGLMGVKIAMELVNGNENITLDEACTKPAQVQAIIGEAYSSVSMTIAKSIGPFSVPLISYFSTCECLSDKRKYPSFLRTVPSDYFQSRALAEMVKYFGWTWVGALRRDDDYGNSGMATFTKIAEQLGICLEYSLPYFRTYSKERVLRIISQIKISTSRVIVGFFDTWDLETLLPVFFEHNITGYQWVGTEAWIVDPELAILDKNNIFQGAIGLAIPKAKVTGLEDFILDVKPLKSVGSAIFPEFWEAMFDCKYTVRNDSESVPVCTGEEKLSDVQNTFTDMSLMPFFNNVYKGVYAIAHTLHKILGCKKTCPTKHQPDPLTFLDHLKKVYFKTKEGEEVYFDTNGDPPAKYEIINWQINKENQYEFVTVGLYDSTLSHHDHLAVNMSTILWAQHKNKVPISVCSKNCLPGTRKAVQKGKPICCFDCIPCAEGEISNMTDSIECEQCSQDYWSNSQKDECVKKEVEYLSFEENMGILLTVVSVIGALLTMVISVIFFKHKNSPIVKANNSELSFLLLLSLTLCFLCSLTFIGQPSEWSCILRHTAFGITFVLCISCVLGKTMVVLMAFRATLPGSNVMKWFGPPQQRLSVLVFTLIQVLICVLWLTLSPPFPFKNIKSYKEKIILECNLGSTVGFWAVLGYIGSLAFLCFVLAFLARKLPDNFNEAKFITFSMLIFCAVWITFIPAYVSSPGKFTVAVEIFAILASSFGLLFCIFFPKCYIIILKPEKNTKKQMMNK
>LOCXPOlfC60.187.HIT1.OlfC.2R.846.ANF_receptor.exons6.manual_scaffold_7.Channallabes_apus
MESVSTLLHIVMYIINVSKVNGIACSLKGEPAYPQIWKDGDIIIGGALPLHSGWETPDISYVSKPPPVKCMSLDLRVFQLAQAMIFAIEEINNSSFLLPGVSLGYKIYDTCSLPAQGIRTAMSLVNGNENSVSNDSCTKPAQVQAIIGETYSSVSMAIANSISPFNVPIISHYATCECLSDKRKYPTFLRTIPSDSYQSRALAEMIKHFGWTWLGAIRRDDDYGNNGMTAFTKIAEQLGICLEYSLPYFKNYSTEKVQKLIDQIKISTSQVILGFLDNADLDSLLPVFFEHNITGYQWVGTEAWIFDPKLAISDKNNILQGAIGLAIPKAKVTGIQDFILDIKPLKSVGSAIFPEFWETMFGCKYTVQNDSEVVPVCTGEEKLSDVESVFTDMSMMPIFSNVYKGVYAIAHALNNLLHCNKTCPTKQQLDPLTFLDHLKKVYFKTKGGEVVYFDKNGDPPAKYEIINWQTNKQNQHELVTVGVYDSAQPEQLAINMSAILWVQKTNQVPISICSKNCLPGTRKAAQKGKPICCFDCIPCAEGEISNITDSTECKQCSQDYWSNLHKDGCVKKEVEYLTYEETMGILLTVVSIIGALLTMVISVIFFKHKNTPIVKANNSELSFLLLFSLTLCFLCSLTFIGQPSEWSCLFRHTAFGITFVLCISCVLGKTMVVLMAFRATLPGSNVMKWFGPPQQRLSVLVFTLIQVLICVLWLTLSPPFPFENLKSYKEKIILECNLGSTVGFWAVLGYIGSLAFLCFVLAFLARKLPDNFNEAKFITFSMLIFCAVWITFIPAYVSSPGKFTVAVEIFAILASSFGLLFCIFFPKCYIIILKPEKNTKRLIMGK
>LOCXPOlfC61.190.HIT1.OlfC.2R.847.ANF_receptor.exons6.manual_scaffold_7.Channallabes_apus
MESVFTVLHVVMSIINFFRVNGTVCSLQGEPVYPQIWKDGDIVVGGAFPFYSSWETIDLSYVVMPPPMKCISLDLRALQFSQALIFAVEEINNSSSLLPGVSLGYKIYDTCSLAAQGIRIAMALVNGNENTILNNSCTKPAQVQAIIGETYSSVSMAIANSIGPFSIPIISHYATCECLSDKRKYPSFLRTIPSDYFQSRALAEMVKYFGWTWVGALRRDDDYGNSGMATFTEIAEQLGICLEYSLPYFRTYSKERVLRIIDQIKISTSRVIVGFLDTWDLESLLHVFFEHNITGYQWVGTEAWIFDPELAKLDQKNILQGAIGLAIPKAKLTGLKDFILDVKPLKFVGSVIFPEFWEALFDCKYTVHNDSESVPMCTGEEKLSDVKNAFTDMSLMPIFSNVYKGVYAIAHALHNLLHCNKTCPTKQQPDPVTFLDHLKNVYFKTKEGDEVYFDKNGDPPAKYEIINWQINKQNHHEFITVGLYDSTQPSHQLAVNMSTIIWSQNSNEVPISVCSENCLPGTRKAVRKGKPICCFDCIPCAEGEISNMTDAIECEQCSQDYWSNSKKDECIKKDVEYLSYEETMGILLTAVSIIGALLTIVISVIFFRYNHTPIVKANNSELSFLLLFSLTLCFLCSLTFIGQPSEWSCMFRHTAFGITFVLCISCILGKTIVVLMAFRATVPRSNIMKWFGPPQQRLSVLVFTLIQVLICVLWLTISPPFPFKNLKSYKEKIILECNLGSTVGFWTVLGYIGLLAFLCFVLAFLARTLPDNFNEAKFITFSMLIFCAVWITFIPAYVSSPGKFTVAVEIFAILASSFGLLFCIFLPKCYIIILKPEKNTKKRIMNK
>LOCXPOlfC62.196.HIT1.OlfC.2R.841.ANF_receptor.exons7.manual_scaffold_7.Channallabes_apus
MRFLHTWLLFTQVRANDFPCSLLGLHNPPQLSKDGDVIIGGVFSVHIKWDETTTHVFTSVPQQPKCISLSLREFQNAQTMVFAIEEINNRTDILPGVKLGYKIYDSCGSTEMTTRASLSLINGKSTSAMSCSKPDTVQAIIGQTSSSPSIAIAATVGPLQIPVVSHFATCACLSDKNKYPSFFRTVPSDYYQSRALAKLVRNFGWTWVGALCSDNDYGNNGINEFIIAAKEEGICVEYSKAIFRTDPREKIQKVVEIIKASTSNVIVAFVSYSDIGVLFKEIALQNVTGIQWIGSESWISDMNTASVEWEHILIGALGFAIPKAQIKGLGEFLTKLNPADGVAAYTELWETIFNCKFPTKENVEMKQMCSGNESLNQVKNHYADVSELRLAHNVYKAVYAVAYALHNRYSCSKRDSGQDGLIKWGMVVNELKKLHFTTTTGEHVYFDENGDPAARYELLNWQQAKDGKIVFVKVGFYDSSLQTDSKLSFNNFSIVWAHNRSQVPVSICNPSCPPGSRKAVQKGKPICCFDCIPCAEGEISNITDSLTCIKCSPELWSNDRKDTCVLKLVEFLSFKEIMGIILVSFSLLGVSFTICIAAFFFKHKDTPIVRANNSELSFLLLFALTLCFLCSLTFIGQPSEWSCMLRHTAFGITFVLCISCVLGKTVVVLMAFRATLPSSNVIKWFGPLQQRFSVLTITLVQVLICIIWLTISPPFPYKNMKYYKEKIILECNVGSAVGFWAVMGYIGLLALLCFILAFLARKLPDNFNEAKFITFSMLIFCAVWITFIPAYVSSPGKFTVAVEIFAILASSFGLLFCIFLPKCYIIILKPEKNTKKQMMRK
>LOCXPOlfC63.207.HIT1.OlfC.2R.845.ANF_receptor.exons6.manual_scaffold_7.Channallabes_apus
MRFLHTWFLFTQVKAADPPCSLLGLHNPPQLSNDGDIMIGGIFSFHIKVNQIAQGFTSGPQQPKCISLSLREFQNAQTMIFAIEEINKRNDILPGVKIGYKIYDSCGSVEMTTRSSLSLVNGNEKNTSGLVCSIPNTVQAIIGQTSSSSTIAVAATVGPLIIPVVSHFATCACLSDRKKYPSFFRTVPSDYYQSRALAKLVKHFGWTWVGALCSDSDYGNNGINEFITAAKEEGICVEYSKAFFRTDPREKILKIVEIIKASTSKVIVAFVSYSDIGVLLKEMALQNMTGFQWIGSESWISDVNPANIQWQHILKGAMGFAMPKAQIKGLGEFLVKLSPASGLSLYKELWETIFDCTFPPQANVEVKQMCTGYENISHVQNQYTDVSELRLANNVYKAVYAVAYSLHNKYGCSELENRKQSTIACTNITNNKPWQKLNFTSSTGENVFFDYNGDPAARYELLNWQQDKHGRTVLVNVGFYDGFLETHLQMSFNNNSIAWAHNKPQVPISVCSPSCAPGYRKAVQKGKPICCFDCIPCAEGEISNITDSVSCTKCPPELWSNDRKNICVLKLVEFLSFEEIMGVILVLFSLLGVSFTVCIGVIFLKFKDTPIVRANNSELSFLLLFSLILCFLCSLTFIGQPSKWSCMLRHTAFGITFVLCISCVLGKTLVVLMAFRATLPGRNVMKWFGPLQQRLCVLILTFVQVIICVLWLIISPPFPYKNMKSYKEKITLECNVGSSLGFWAVLGYIGLLAILCFILAFLARTLPDNFNEAKFITFSMLIFCAVWITFIPAYVSSPGKFTVAVEIFAILSSSFGLLICIFVPKCYIIILKPEKNTKKQMMGKT
>LOCXPOlfC64.213.HIT1.OlfC.2R.844.ANF_receptor.exons6.manual_scaffold_7.Channallabes_apus
MRLLHTWLLFTQVRAADQNCSILGLPSSPQLSKDGDVMIGGIFSFHVKWDQTKHAFTSEPWQLKCSSVSLPEFQNAQTMLFAIEEINNRTDILPGVKLGYKIYDSCESVEITTRVSLFLVNGNGKNLSEMSCAKPDTVQAIIGQTSSSPTIAIAATVGPVQIPVISHFATCACLSDRNKYSSFFRTVPSDYYQSRALAKLVKHFGWTWVGALCSDNDYGNNGINEFIIAAKELGICVEYSMPFFRTYPREKILGVVEIIKASTSKVIIAFVSYSDFGVLLKEMALQNLTGFQWIGSESWISTINPAIAEWQHLLIGSMGFAMPKAQIKGLAEYLTKLNPTSDEAIYKELWETIFECKLSTQATVDMKAMCKGNESLSQVQNLYTDVSELRVANNVYKAVYAVAHALHNRYSCSNGDSRLEGPTPCTNITDNKPWQKLNFTSPTGEDVHFDENGNPAARYELLNWQQSKDGKTVFVKVGFYDGSLQTHLQLSLNNISIAWVNNKPLVPVSMCSPSCPPGTRKAIKKGKPICCFDCIPCAEGEISNRTDSITCIKCSPELWSNDKKDECVLKLVEFLSFEEIMGIILVSFSLLGVSFTGCIAVIFFKHRDTPIVRANNSELSFLLLFSLFLCFLCSLTFIGQPSVWSCMLRHTAFGTTFVLCISCVLGKTVVVLMAFRATLPGSNVMKWFGPLQQRLSVLAFTFVQVIICVLWLIISPPFPYKNMKYYKEKIILECNVGSAVGFWSVLGYIGLLAVLCFILAFLARKLPDNFNEAKFITFSILIFCAVWITFIPAYVSSPGKFTVAVEIFAILTSSFGLLLCIFLPKCYIITLKPERNTKKQIIGK
>LOCXPOlfC64.216.HIT1.OlfC.2R.844.ANF_receptor.exons6.manual_scaffold_7.Channallabes_apus
MRFLHTWLLFTQVRAADPPCSLLGLHNPPQLSKDGDVLIGGIFSFHIKVDQMTEGFASGPQQPKCISLSLRELQNAQTMIFAIEQINNKSDILPGVKLGYKIYNSCASIEITTRASLSLVNGSGKNTSAMACSKLDTVQAIIGEISSSPSIAISATVGPLHIPVVSHFATCACLSDKRKYPSFFRTVPSDYYQSRALAKLVKHFGWTWVGTLCSDNDYGNNGINEFIIAAKEEGICVEYSKAFFRTDSREKILKVVEIIKASTSKVIVAFVSYSDLGVLLKEMALQNLTGFQWIGSESWISALNPAIAEWQHLLIGSMGFAMPKVQIKGLGEFLTKLNPTSAEAIYKELWETIFECKLPTQEHFGMKEMCKGNESLSQVQNLYTDVSELRVANNVYKAVYAVAHALHNSYKCPKRDSGQDGSTVCANITVNKPWQKLNFTSPTGEDVHFDKNGDPAARYELLNWQQSKNGKTIFVKVGFYDGSLQTHPQLSLNNISIAWANNKPQVPVSICSPSCPAGTRKAVQKGKPICCFDCIPCAVGEISNRTDSITCIKCPPELWSNDKKDGCVLKLVEFLSFEEIMGIMLVSFSLLGISFTGCIAVIFFKHKDTPIVRANNSDLSFLLLFSLFLCFLCSLTFIGKPSAWSCMLRHTAFGTTFVLCISCVLGKTVVVLMAFRATLPGNNVMRWFGPLQQRLSVLAFTFVQVIICVLWLIISPPFPYKNMKYYKEKIILECNVGSTLGFWSVLGYIGLLALLCFILAFLARKLPDNFNEAKFITFSILIFCTVWITFIPAYVSSPGKFTVAVEIFAILTSSFGLLLCIFLPKCYIIILQPERNTKKQMMVK
>LOCXPOlfC65.223.HIT1.OlfC.2R.842.ANF_receptor.exons7.manual_scaffold_7.Channallabes_apus
MILLYACLLFTHVRTADLPCNLLGLHNPPHLSKDGDIMIGGIFPLHVTSDQITHEFTSGPWTPKCGSLNLREFQNAQTMLFAIEEINNSIDILPGVKLGYKIYDSCGAVEITTRASLSLVNGNGQNTSVMSCFKPDSVQAIIGETSSSASIAISATVGPLKISVVSYLATCACLSDRKKFPSFFRTAPSDYYQSRALAKLVKHFGWTWVGALCSDSDYGNNGINQFIIAAKEEGICVEYSKSFFWRDSRKKLLKIVETIKASTSKIIVAFVSYSDLGVLLNEMALQNLTGFQWIGSESWISSINPANAQWQHLLIGSMGFAMPKGQIKGLGEFLTKVNPASDASFYKELWETIFKCKLPAQENVEPNEMCKGNENLSQVQNLYTDVSELRVANNVYKAVYAVAHALHNRYSCSNSDSGHVEQQYSLVVNEMAKLHFTTAAGEDVYFDKNGDPAARYELLNWQQDKDGKILFVKVGFYDGSLQTLPQLSFNNISIAWAHNKSQMPVSVCSPSCPLGTRKAVQKGRPICCFDCIPCAEGEISNVTDSITCIKCPPELWSNDRKDACVLKLVEFLSFEEITGIILASFSLLGASFTICIAVIFFKHKDTPIVRANNSELSFLLLFSIFLCFLCSLTFIGRPSAWSCMLRHTAFGTTFVLCISCILGKTVVVLMAFRSTLPGSNFMKWFGPLQQRLSVIAFTFVQVIICVLWLLIYPPFPYKNMKYYKEKIILECDVGSAVGFWSVLSYIGLLAVLCFILAFLARKLPDNFNEAKFITFSILIFCAVWITFIPAYVSSPEKFTVAVEIFAILTSSYGLLLCIFLPKCYIIVLKPDKNSKKQMMGKT
>LOCXPOlfC66.226.HIT1.OlfC.2R.845.ANF_receptor.exons6.manual_scaffold_7.Channallabes_apus
MRFLHTWLLFTQVRAADPPCSLLGMPSSPQLNKDGDILIGGIFAFHFKWDQTTHVFTSDPWQPRCSSLSLREFQNAQTMIFAIEEINNRTDILPDVKLGYKIYDSCGSIEITTRASLSLLNGNAKNASAKSCSKLDTVQAIIGETSSSPSIAISATVGPLQIPVVSHFATCACLSDRKKYPSFFRTVPSDYYQSRALAKLVRHFGWTWVGAICSDNDYGNNGISEFIIAAKEEGICVEYSKAFFRTDPKEKILKVVEIIKASTSKIIVAFVSYTDLGVLLREMALQNMTGFQWIGSESWISTTNPGNAQWQHLLIGSMGFAMPKGHIKGLGEFLTKVNPSLDPAIYKELWETIFECKLPMQENVGMKEICKGNESLSQVQNLYTDVSELRVANNVYKAVYAVAHALHNRYNYLRTKSGQEGLTTRQDMTESKPWQNLHFTTTAGEDVYFDENGDPAARYELLNWQQGKDGKIVFVKVGFYDGSLQTHLQLSFNDISIAWAHNSSQVPVSVCTPSCPLGTRKAVQKGRPICCFDCIPCAEGEFSNIIDSITCMKCPTELWSNDRKDACVLKLVEILSFDELMGIILASVSLLGVSFTICIAAIFFKHKETPIVKANNSELSFLLLFSLTLCFLCSLTFIGQPSAWSCMLRHTAFGTTFVLCISCVLGKTVVVLMAFRATLPGSNVMKWFGPLQQRLSVLVFTLVQVIICALWLIISPPFPYNNMNYYKEKIILECNVGSAVGFWAVLSYIGLLAVLCFILAFLARKLPDNFNEAKFITFSMIIFCAVWITFIPAYVSSPGKFTVAVEIFAILTSSFGLLFCIFVPKCYIILLTPEKNTKKQIMVKS
>LOCXPOlfC67.228.HIT1.OlfC.2R.841.ANF_receptor.exons7.manual_scaffold_7.Channallabes_apus
MRLLCTWLLFIQVRATEPPCSLLGLHNPPQLSKDGDVLIGGIFNFHVKWDQTTHAFTSEPSQPKCKSLSLREFQNAQTMIFATEEINNRTDILPEVKLGYKIYDSCGSIEITTRASLSLVNGNGKNRSAIYCSKLDTVQAIIGETSSSPSIAMSATVGPLYIPVVSHFATCACLSDKRKYPTFFRTVPSDYYQSRALATLVRHFGWTWVGAICSDNDYGNNGIKEFIIAAKEKGICVEYTKAILRTDTREKILKVVEIIKASTSKVIVAFVSYADLGVLLKEMALQNLTGFQWIGSESWISTINPNNAQWQHLLIGCMGFAMPKAQIKGIAEFLTKINPTSDAAIYKELWEIIFECKLPIQENVEMKEMCKGNESLSQVQNIYTDVSELRVANNVYKAMYAVAHALHNRYSCSNRDNMTDSKPWQVLSELKNLHFTTPAGEDVYFDENGDIAAKYELVNWQQDKDGKIFFVKVGFYDGSLQPYLQLSFNNISIAWTHNRSQVPVSVCSPSCPLGTRKAVQKKRPTCCFDCIPCAEGEISNITDSITCIKCPPELWSNDRKDTCVLKLVEFLSFEEIMGIILASFSLLGVSFTVCIAAIFFKHKDTPIVKANNSELSFLLLFSLTLCFLCSLTFIGQPSAWSCMLRHTAFGTTFVLCISCILGKTVVVLMAFSATRPSSNIMKCFGPLQQRLSVLVFTLVQVIICVLWLITSPPFPYKNMKYYKEKIILECNVGSAVGFWTMLGYIGLLAVFCFFLAFLARKLPDNFNEAKFITFSMLIFCAVWITFIPAYVSSPGKFTVAVEISAILTSSFGLLFFIFIPKCYVIILKPEKNTKKQMMVKA
>LOCXPOlfC64.233.HIT1.OlfC.2R.842.ANF_receptor.exons6.manual_scaffold_7.Channallabes_apus
MRLLHTWLLFTQVRAGDPPCSLLGLPSSPQLSKDGDVLIGGIFSFHVKWDQTSYVFTSEPWQPQCRSLSLREFQNAQTMIFAIEEINNRIDILPGVKLGYKIYDSCGSVEITTRASLSLINGYGKNTSAKSCSRLTVQAIIGETSSSPSIAMSATVGPLCIPVVSHFATCACLSDKKKYPSFFRTVPSDYFQSRALAKLVRHFGWTWVGAICSDNDYGNNGINEFIIAAKEEGICVEYSKAFFRTYPREKILKLVEIIKASTSKVIVAFVSYSDLGVLLNEMALQNLTGFQWIGSESWISTINPGNPQWQHLLIGSMGFAMPKAQIKGLGEFLTKVIPTSDAAIYKEFWETIFGCQLYTKENVEMKNMCKGNESLSQVQNIYTDVSELRVANNVYKAVYSVAHALHNKYNCSNKNMEYNAPYACEDMTDSKPWQNLHFTTTAGEDVYFDENGDPAARYELLNWQQAKDGQIVFVKVGFYDGSLQTLQLSFNNISIAWTHNRSQVPVSVCSPSCPLGTRMAVQKGKPICCFDCIPCAEGEITNITDSVTCIKCPPELWSNDKKDTCVLKLVEFLSFEEIMGISLASVSLLGVSFTICIAVIFFKHKDTPIVKANNSELSFLLLFSLILCFLCSLTFIGQPSVWSCMLRHTAFGTTFVLSISCVLGKTVVVLMAFRATLPGSNVMKWFGPLQQRLSVLAFTLVQVVICTLWLIISPPFPHKNMKYYKERIILECNVGSAVGFWAVLGYIGLLAVLCFILAFLARKLPDNFNEAKFITFSIFIFCAVWITFIPAYVSSPGKFIVAVEIFAILTSSFGLLFCIFIPKCYIIILKPEKNTKKQMIFK
>LOCXPOlfC68.236.HIT1.OlfC.2R.841.ANF_receptor.exons7.manual_scaffold_7.Channallabes_apus
MRFLHTWLLFTQVRAADPPCCLLGLHNPPQLSKDGDVMIGGIFALHVKWDQTTHVFTTGPWQPGCRSLNPREMQNVQTMLFAIEEINNSTHILPGVKLGYKIYDSCGSIEITTRASLSLVNGNERNASLMSCFKPDKIQAIIGETSSSSSVAVAATLGPMHIPVVSHFATCACLNDKKKYPSFFRTVPSDYYQSRALAKLVRHFGWTWVGALCSDNDYGNNGINEFIIAAKEEGICVEYSKAFFKSDPRQKILKVVEIIKVSTSKVIVAFVSYSDLGVLLREMALQNLTGFQFIGSESWISAVNPANAQWQHLLIGSIGFAMPKAQIKGLWEFLNKVNPATDASIYKELWETIFECKLTRQENIEMKEMCKGNESLSQVQNLYTDVSELRVANNVYKAVYAVAHALHNRYSCSNRENITDDKPWQVVNELKKVHFTTTAGEDVYFDENGEPAARYDLLNWQQGKDNKIILVTVGFYDASLQTHLQLAFNNISIAWTHNKSQVPLSVCSPNCPPGMRKAVQKGKPICCFDCIQCAEGEISNITDSITCMKCPPELWSSDMKDTCVLKLVEFLSFEEIMGIILVLFSLLGVLFTICIAVIFFKHKDTPIVRANNSELSFLLLFALTLCFLCSITFIGQPSQWSCMLRHTVFGTTFVLCISCVLGKTIVVLMAFRATLPGSNVMKWFGLLQQRLSVLFFTLVQFIICVLWLTLSPPFPYKNMNYYKDKIILECNVGSAVGFWAVLGYIGLLAVLCLVLAFLARKLPDNFNEAKFITFSILIFCAVWITFIPAYVSSPGKFTVAVEIFAILASSFGLLFFIFIPKCYIIILTPEKNSKKLMMGKA
>LOCXPOlfC69.240.HIT1.OlfC.2R.842.ANF_receptor.exons6.manual_scaffold_7.Channallabes_apus
MRFLHTWLLFTQVRAPDPPCSILGLHNPSQLSKDGEVLIGGIFSFHIKWDQATHVFTAGPWQPKCRSLSLREFQYAQTMIFAIEEINNRTDILPGVKLGYRIYDSCGSVEITTRATLSLVNGNVRNTSEMSCSKSDAVQAIIGQTASSPSIAIATTVGSLHIPVVSHFATCACLSDRKKYPSFFRTVPSDYYQSRALSKLVKHFGWTWVGALCSDNDYGNNGINEFIIAAKEDGICVEYSKAIFRTDPREKILRVVEIIKASTSKVIVAFVSYSDIGVLLKEMALQNLTGFQWVGSESWISDINPDNAQWQHLLKGSIGFAMPKGQIKGLGEFLTKLTPASDTPIFKELWETVFECKLPTQENVEIKQMCKGNESLRQIKNIYTDVSELRVSNNVYKAVYAVAYALHNTYGCSKMDSGQESLAACKNIANKPWQKLHFISTYGEDIYFDKNGDPAARYELLNWKQDEYGKTVFVTVGFYDGSLQNQLCFNNNSIVWAENKPQVPVSVCSQSCPPGTRKAMQKGKPICCFDCIPCADGEISNITDSVTCIKCLPELWSNEMKDTCVLKLIEFLSFEEMMGIILASLSLLGVSFTIYIAAIFLKYKETPIVKANNSELSFLLLFSLFLCFLCSLTFIGQPSEWSCMLRHSVFGITFVQCISCVLGKTVVVLMAFRATLPGSNVMKWFGPLQQRLSVLAFTFVQVIVCVLWLTLSPPFPYKNMKYYKEKIVLECNVGSAVGFWAVLGYIGLLALLCFILAFLARKLPDNFNEAKFITFSMLIFCAVWITFIPAYFSSPGKFTVAVEIFAILASSFGLLFCIFLPKCYIIILKPEKNTKKEMMAKA
>LOCXPOlfC70.246.HIT1.OlfC.2R.843.ANF_receptor.exons6.manual_scaffold_7.Channallabes_apus
MRFLHTWLLFTQVRAADPPCSLLGLHNPPQLSKDGDVLIGGIFSFRVKWDQTKHVFTSGPLQPKCRSLSLREFQNAQTMIFAVEEINNRTDILPGVKLGYKIYDSCGAVEITTRATMSLVNDKGRNTSEMTCKKPDAVQAIIGQPSSSPSIAIAVTVGSLHIPVVSHFATCACLSDKRKYPSFFRTVPSDYFQSRALAKLVRHFGWTWVGAICSDNDYGNNGINEFIIAAKEEGICVEYLKAFFRTDPRERILKVVEIIKESTSKVIVAFVAYSDIGVLLKEMALQNLTGFQWVGSESWISDINPDNAQWQHLLNGSIGFAMPKGQINGFGEFLTKLNPTSDAPMFKELWETIFECKLPTQENVEINQMCKGNESLRHVQNPYTDISELRVANNVYKAVYAVAYALHKTYGCSKMERGQENITACDNIANKPWQKLHFNSPTGEDVYFDKNGDPAARYELLNWQQNKDGKTVFVEVGFYDGSLQTHQLSFNNNTISWAHNKPQVPVSECSQSCPPGTRKAVQKGKPICCYDCIPCADGEISNITDSLTCIKCLPELWSNKKKDTCVLKLIEFLSFKEIMGIILASFSLLGVSFTAYIIVIFFKYKETPIVKANNSELSFLLLFSLFLCFICSLTFIGQPSEWSCMLRHTAFGITFVLCISCVLGKTVVVLMAFRATLPGSNVIKCFGPLQQRLSVLAFTFVQVIVCVLWLTLSPPFPYKNMKYYKEKIILECNVGSAVGFWTVLGYIGLLAALCFILAFLARKLPDNFNEAKFITFSMLIFCAVWITFIPAYVSSPGKFTVAVEIFAILASSFGLLFCIFLPKCYIIMLKPEKNTKKEMMARN
>LOCXPOlfC69.249.HIT1.OlfC.2R.844.ANF_receptor.exons6.manual_scaffold_7.Channallabes_apus
MRFLHTWLLFTQVRATDPPCSLLGLHNPPQLSKDGDVMIGGIFSLHVKWDQTTHVFTSGPVQPKCRSLSLREFQNAQTMIFAIEEINNRTDILHGVKLGYKIYDSCESVEITTRATLSLVNGNGKNAYEIACSKRDSVHAIIGQTSSTPSIAIAVTVGSLHIPVVSHFATCACLSDKRKYPSFFRTVPSDYYQSRALVKLVKHFGWTWVGTICSDDDYGNNGINEFILAAKEEGICVEYFKAFFRTDSREKILKVVEVIKASTSKVIVAFVSYSDIGVLLKEMALQNLTGFQWVGSEDWISAINPDNAQWQHLLKGSIGFAMPTGQVKGLGEFLTKLNPSSDAPIFKELWETVFECKFPTQENVETKQICKGNESLRQIQNLYTDVSELRIANNVYKAVYAVAYSLHNTYGCSKMESGQESLTACENITNKLWQKLHFISTTGEDVYFDKNGDPAARYELLNWQQDKDGKTVFVKVGFYDGSLLTHHQLSFNNNSIAWVHSKQQVPVSVCSQSCLPGTRKAVQKGKPICCYDCIPCADGEISNITDSLTCTRCPPELWSNEKKDTCVLKLIEFLSFEEIMGIILSSFAFLGVSFTIYIAAIFVKYKETPIVKANNSELSFLLLFSLFLCFLCSLTFIGQPSEWSCMLRHTAFGITFVLCISCVLGKTVVVLMAFRATLPGSNVMKWFGPLQQRLSVLVFTFVQVIICVLWLIISPPFPYKNMKYYKEKIILECNVGSAVGFWAVLGYIGLLALLCFILAFLARKLPDNFNEAKFITFSILIFCAVWLTFIPAYVSSPGKFIVAVEIFAILASSFGLLFCIFLPKCYIIILKPEKNTKKEIMFKA
>LOCXPOlfC71.256.HIT1.OlfC.2R.838.ANF_receptor.exons6.manual_scaffold_7.Channallabes_apus
MRFLHTWLFFTHVHAADPPCSLLGLSNPPNLSKDGDVLIGGIFSLHAIWDQTAYVFTSGPWQPNCRSLSLRESQNAQTMLFAIEEINNRTDILPGITLGYKIYDSCGSLEMATRASLSLINGNKENTYLKSCSKPDRVQAIIGQTSSTPTIAIAATVGPFHIPVVSHFATCACLSDRKKYPSFFRTVPSDYYQSRALAKLVKHFGWTWVGAICSDNDYGNNGINEFIIAAKEEGICVEYSRAIFKTDPREKILKVVETIKASTSKVIVAFVAYTDIGVLLKEMVLQNLTGFQWIGSESWISNTNPANVQWQHLLKGSVGFAMPKAQIKGLGEFLTKLNPASDVFFYKELWETIFNCKLLTQENADIKQRCKSNESLSQVENLYTDVSELRIANNIYKAVYAVAYALHKRYGCSKRDSGQEGPVVNELTKIHFTTRSGEDVYLDKNGDPAARYEVLNWQQGKNGEIVLVKVGFYDGSLQTHLELSFNNITIAWANNKSQVPISVCSQSCLPGTRKAVQKGRPICCFDCVPCAEGEISNITDSITCVKCPAELWSNDRKDACVLKLVEFLSFEEIMGIMFVSFSLLGVSFTVCITVIFFKHKDTPIVRANNSELSFLLLFSLNMCFLCSLTFIGQPSEWSCMLRHTAFGITFVLCISCVLGKTVVVLMAFRATLPGSNVMKWFGPLQQRLSVLAFTLVQVIICVLWLIIYPPFPYKNMKYYKEKIILECNVGSAIGFWAVLGYIGLLAVLCFILAFLARKLPDNFNEAKFITFSILIFCAVWVTFIPAYVSSPGKFTVAVEIFAILASSFALLFCIFLPKCYIIILKPETNTKKLIMGKT
>LOCXPOlfC72.258.HIT1.OlfC.2R.838.ANF_receptor.exons6.manual_scaffold_7.Channallabes_apus
MSFLHTWLLFTQVSASDPPCSIQGLHNPPQLCKDGDLLIGGIFSFHNKWDQPAQTFILGPTQGECTSLNLREFQSAQTMVYAIEEINNRTDILPGINLGYKIYDTCGSVEKTTRASLSLINGHGENTTKVSCSKPETVQAIIGQTSSTPTIAISTTVGPLHIPVVSHFASCACLSDRRKHQSFFRTVPSDYFQSRALAKLVKYFGWTWVGALCSDNDYGNNGISQFIIAAKEEGICIEYSKAFFKTDPREKLLKIVEIIKASTSKVIVSFVAYSDFGFLLKEMALQNMTGFQWIGSESWISHLNTTNAEWQHILKGSLGFAIPKAKINGLGEFLININPASDIEIYKEVWETIFQCKFRTQETVEMKQLCKGNESLTQVQSIYTDVSDLRIANNVYKAVYSVAYALHNSYGCSKRDSGQSAANILNELKKIRFTTTTDEDVFFDENGDSAARYDVLNWQQNKDNKIVFVKVGFYDASLHRHLQLSFNNISIAWAHNKPQVPLSMCSPSCPIGYRKAVQKGKPICCFDCIPCADGEISNITDSIMCIKCPPELWSNDRKDTCVLKLVEFLSYEELMGIILVSFSLLGVSFTIFIAVIFFKHKDTPIVRANNSELSFLLLFSLTLCFLCSLTFIGRPSEWSCMLRHTAFGITFVLCISCVLGKTVVVLMAFRATLPGSNVMKWFGPLQQRLSVLVFTLVQVIICLLWLIISPPLPYNNMNYYKEKIILECNVGSAVGFWAVLGYIGLLAVLCFILAFLARKLPDNFNEAKFITFSMLIFCTVWITFIPAYVSSPGKFTVAVEIFAILASSFGLLFCIFVPKCYVIILKPENNTKKQIMAK
>LOCXPOlfC73.261.HIT1.OlfC.2R.839.ANF_receptor.exons6.manual_scaffold_7.Channallabes_apus
MSFLHAWLLFTQVRAADPPCSIQGLHNPSQLSKDGDLLIGGIFSFHNKLNQPAHTFISGPTQGECTSLNLGEFQNAQTMVFAIEEINNRTDILPGISLGYKIYDTCGSVEKTARASLSLVNGHGENTTTMSCSKSETVQAIIGQTSSSPTIAISTTVGPLHIPVVSHFSTCSCLSDRKKHPSFFRTVPSDYFQSRALAKLVKYFGWTWVGALCSNNDYGNNGISEFITAANKEGICIEYSKAFFKTDPREKILKIVENIKASTSKVIVAFVSGSDIGVLLGEMALQNMTGFQWIGSESWISDLDTANAEWHHILKGSLGFAIPKAKIHGLAEFLIKISPASDIEIYKEVWETIFQCKLPFQNTVVMKQLCKGNESLSQVQNIYTDVSDLRIANNVYKAVYAVAFALHNSYRCSKMDNGQSAANIVNELKKIRFTTTTDEDVFFDENGDPAARYDVLNWQQNKDSKIVFVKVGFYDASIERHLQLSFNNVSIVWADNKPQVPVSVCSQSCPPGYRKAVHKGKPICCFDCIPCAEGEISNITDSITCIKCPEELWSNEKKNICVLKVVEFLSFEEIMGIILVIFSLLGLSFTICVAVIFFKHKETPIVRANNSELSFLLLFSLTLCFLCSLTFIGQPSEWSCMLRHTAFGITFVLCISCVLGKTVVVLMAFRATLPGSNVMKWFGPLQQRLSVLVLTLVQIIICLLWLIISPPFPYNNMNYYKEKIILECNVGSTAGFGAVLGYIGLLAILCFILAFLARKLPDNFNEAKFITFSMLIFCAVWITFIPAYVSSPGKFTVAVEIFAILASSFGLLFCIFVPKCYIIILKPDKNTKKQIMDKA
>LOCXPOlfC74.264.HIT1.OlfC.2R.846.ANF_receptor.exons6.manual_scaffold_7.Channallabes_apus
MSFLHAWLLFTQVRAADPPCSIQALYNPPQLSKNGDVLIGGIFSIHRKWDQPAHTFISGPTQGECISFNLREFQNAQTMVFAIEEINNRTDILPGINLGYKIYDTCGSVEKTTRASLSLVNGHGENTTLTSCSKPETVQAIIGQTASTPTIAISTTVGPLHIPVVSHFSTCACLSDRKKHPSFFRTIPSDYFQSRALAKLVKYFGWTWVGALCSDDDYGNNGISGFISAAHEEGICVEYSMAFFKTDPREKILKIIKHIKASTAKVIVGFVSDTDIGFLLKEMALQNMTGFQWIGNESWISDLNTANPEWQHILKGSLGFAIPTAKINGLGEFLSNLNPSLDLAIYKELWETIFQCKFSTQNAVEMKQSCKGNESLSQVQNIYTEVSDLRIANNVYKAVYAVAYALHNTYGCSKRDSRQPAANSLQCFIQVVNNLKKLRFTTTTNEDVFFDENGDPAARYDVLNWQEDKDGKIVFVKVGFYDASLQENLQLSFNNISMVWAHNKPQVPVSLCSPSCPPGYRKAVQKGKPICCFDCIPCAEGEISDITDSITCIKCPPELWSNEKKDSCVLKLVEFLSFEEIMGIIFVSFSLLGLSFTICIAVIFFKHKETPIVRANNSELSFLLLFSLSMCFLCSLTFIGQPSEWSCMLRHTAFGITFVLCISCVLGKTVVVLMAFKATLPGSNVMKWFGPLQQRLSVLAFTLVQVIICVLWLIISPPFPYNNMKYYKEKIILECNVGSAVGFWAVLGYIGLLAVLCFILAFLARKLPDNFNEAKFITFSMLIFCAVWITFIPAYVSSPGKFTVAVEIFAILASSFGLLFCIFVPKCYMIILKPDKNTKKQIMAKA
>LOCXPOlfC75.267.HIT1.OlfC.2R.844.ANF_receptor.exons6.manual_scaffold_7.Channallabes_apus
MSFLYTWILFTQVRAAAPPCSIQGLYNPPQISKNGDLLIGGIFSIHRKWDQQAQTFISGPTQGECISLNLREFQNAQTMVFAIEEINNRSDILPGINLGYKIYDTCGSVEKTTRACLSLINGHGENTTTMSCIKPETVQAIIGQTASTPTIAISTTVGPLHIPVVSHFSTCACLSDRKKHPSFFRTIPSDYFQSRALVKLVKYFGWTWVGALCSDDDYGKNGLSEFISAAKEEGICVEYSMSFFKTDPIEKFLKIIENIKAATSKVIVGFIADTDFGFLLKEMALQNMTGFQWIGSESWISDLNIANPEWQHILKGSLGFAIPTAKINGLGEFLSKLNSVSDIAIYKELWETIFQCKLPIQNKMKQLCKGNESLIQVQNIYTDVSDLRIANNVYKAVYAVAYALHNTYGCSKRDSGQAAANNFQCFIQVVNNLKRLRFTTTTDEDVFFDDNGDPAARYDVLNWQQDKNNKIAFVKVGVYDASLQRHLQLSFNNITIVWAHNKPQAPVSLCSPSCPPGYRKAIQKGKPICCFDCIPCAEGEISNITDSITCIKCPPEMWSNEKKDSCGLKLVEFLSFEEIMGIIFVSFSFFGVSFTIFIAVIFFKHKQTPIVRANNSELSFLLLFSLTMCFLCSLTFIGQPSEWSCMLRHTAFGITFVLCISCVLGKTVVVLMAFRATLPASNVMKWFGPLQQRLSVLAFTLLQVVICILWLIISPPFPYNNMSYYKEKIILECNVGSAAGFWAVLGYIGLLAVLCFILAFLARKLPDNFNEAKFITFSMLIFCAVWITFIPAYVSSPGKFTVAVEIFAILASSFGLLFCIFVPKCYVIILKPDKNTKKQIMAKA
>LOCXPOlfC76.271.HIT1.OlfC.2R.845.ANF_receptor.exons6.manual_scaffold_7.Channallabes_apus
MGFLHAWLLFTQVRAADPPCSIQGLYNPPQLSKNGDVIIGGIFSFHSKWDQPVHTFISVPIQGECISLNFREFQNAQTMVFAIEEINNRSDILPGIKLGYKIYDTCGSVEKTTRASLSLMNGHGENTTIVSCIKPETVQAIIGQSSSTPTIAISTTVGPLHIPVVSHFSTCACLSDRKKHPSFFRTVPSDYFQSRALAKLVKYFGWTWVGALCSDNDYGNNGLSEFISAAKEEGICVEYSMAFFKTDPREKILKIVENIKAATSKVIVGFVADSDFGFLLKEMALQNMTGFQWIGSESWISDLNTAKAEWQHILKGSLGFAIPTAKINGLGEFLSKLNPASDIAIYKELWETIFQCKLPIQNTVVMKKLCKGNESLSQVQNIYTDVSDLRIANNVYKAVYAVAYALHYTYGCSKRDSGQAAANNFQCFIQVVNNLKRLRFTTTTDEDVFFDEHGDPAARYDVLNWQQDNDGKIVFVKVGFYDASLQRHLQLSFNNISIVWAHNKPQVPVSLCSPSCPPGYRKAVQKGKPICCFDCIPCAEGEISNITDSITCIKCPLELWSNEKKNSCVLKLVEFLSFEEIMGIIFVSFSFLGVSFTNCIAVIFFKHKETPIVRANNSELSFLLLFSLTLCFLCSLTFIGQPSEWSCMLRHTAFGTTFVLCISCILGKTVVVLMAFRATLPGNNVMKWFGPLQQRLSVLAFTLVQVIICVLWLIISPPFPYNNMSYYKEKIILECSVGSAVGFWAVLGYIGLLAVLCFILAFLARKLPDNFNEAKFITFSMLIFCAVWITFIPAYVSSPGKFTVAVEIFAILASSFGLLFCIFVPKCYIIILKPDKNTKKQIMAK
>LOCXPOlfC77.273.HIT1.OlfC.2R.844.ANF_receptor.exons6.manual_scaffold_7.Channallabes_apus
MSFLHTWFLFTQLTAADPSCNVQGLSSPPQLSIDGDVLIGGIFSIHNKWDQPAQTFTSVPQQGKCTSLNLREFQSAQTMVFAIEEINNRTDILPGINLGYKIYDTCGSVEMSTRASLSLVSGQINTTSASCSKPETVQAIIGQSSSTPTIAISATVGPLHIPVISHFASCACLSDRKKNPSFFRTVPSDYFQSRALAKLVKYFGWTWVGALCSDNDYGNNGLSEFISAAKKEGICVEYSKSFFKTDPREKILKIVEIIKASTSKVIVAFVSYSDFGLLLKEMALQNMTGFQWVGSESWISDLNTANAEWQHILKGSLGFAIPKGKINGLGEFLIKLNPASHVAIYKEVWETIFECQLLTKTTIEIKQMCTSKESLTHVQNIYTDISDSRLANNIYKAVYAVAYALHNSYGCSKTGSGQADPNGCTNLADNQKLWQKIHFTTTDEDVFFDENGDPPARYDVLNWQQGKDGKTVFVKVGFYDASQQRHLQLSFNNINIVWALNIPEVPVSMCSPRCLPGTRKAVQKGKPICCFDCIQCAEGEISNITDSITCIKCPLELWSNEKKDTCVLKLVEFLSFQEIIGIILVLFSLLGVSFTICIAVVFFIHKDTPIVRANNSELSFLLLFALTMCFLCSLTFIGQPSEWSCMLRHTVFGITFVLCISCVLGKTVVVLMAFRATLPGMNVMKWFGPLQQRLSVLVFTLVQIIICVLWLMISPPFPYNNMSYYKEKIVLECNVGSSVGFWAVLGYIGLLAVLCFILAFLARKLPDNFNEAKFITFSILTFCAVWITFIPAYVSSPGKLTVAVEIFAILASSFGLLFCIFLPKCYIIILKPENNTKKQIMGKA
>LOCXPOlfC78.282.HIT1.OlfC.2R.847.ANF_receptor.exons6.manual_scaffold_7.Channallabes_apus
LWAVGFLIWPIWVDSVGLSCTLQTRPISRSLYKEGDVIIGGLFPIYVQAPEPDHMFIQRVQESHCQSVEVRSYHWLQTMIFTVEEINQNPYLLPNFTLGYHASDTCLAESSTLSAALALMTGQEETVSGELCTIAPDVPVIIGDARSSASIVVADTLSVFDIPMISYFASCACLSDHTRFPTFLRTVPSDAFQAKAMARLLLFMGWTWVGIVSGDDVYGKSGVQLLLKELKGLGVCVDYHQVIPKSHSASRIERIVEIIQTSKARVVVTFAIGPDTEVLLREVVRMNATDRQWIASEAWSTSTHYSAWSGISLAGTLGFALRRVDIQGLGSYLTQLSPNEQLMSQLVQSVWEDVFGCSFGAHMQSGNPKPQCTGLEKVEYGETYFDVMYNVYKAVYAVANAIQNMLACQSGKGPFDNGECPDIKPIKPKQLLYYLKAVQFTTPVGEMFGFDENGDPPASYDIINWHVGTEGKLKFVKVGQFDAVSEPQRDFQLELKKVFWGGGWGDKVPVSVCSESCPPGTRKAVQKGKPLCCYDCIPCASGEISNASDYTECTKCPERFWSNTDRTECIPMTVEFLSFQDTMGIILSVLSATGAALTISILAAFFHHRDTPLVRANNSELSFLLLLSLKLCFLCALAFIGRPAPWSCMLRHTLFGISFVVCLACVLSKTVVVLVAFRATLPGSNIMRYFGPVQQRAGIFICTLIQVGICVFWLVLAPPLPTENAGGELGTRVVLLCAVGSMVGFSLVLGYIGFLAAVCFMLAFFARKLPDNFNEAKFITFSMLIFCAVWITFVPAYVSSPGKYTVAVEVFAILASSYGLLVCIFAPKCYIILLRPDKNTKKNMMSK
>LOCXPOlfC79.287.HIT1.OlfC.2R.850.ANF_receptor.exons6.manual_scaffold_7.Channallabes_apus
VLLLWAVCELVVGATQEEKCVYLDRAQHLDTVGLFKDGDVIIGALINFYMLPPTLDLSFTEEPYLQPCYEFQESPVQWAQAVVFAVDEINRNPSLLPGVRLGYRIMDSCSRYPHSLRSVMSLISGGNGTCETSQPTKIIIGEATSTQSMILSRVLSSLHVPMISYLATCVCLSNKREYPNFFRTIPSDVYQARTMAQMAKRFGWTWVGAVVEDNDYGLQAVQAFREETKGTSICLAFVSTIFRERLAKDVDRAVTVMQSSSARVIMVFAWYVDVEVFLIELVRRNVTDRQFLASEIWSTSSLLLSNPVLKTIAQGTLGVAVRSALIPGLEKHLRELHPSRYPQDMVLRVLWEKTFGCSPVQNNTIASQSSLPLCSGKETLEGVENGVTDVSNLRATYNVYLAVYAAAYALHSLLNCTAPNSSDPTMAPNCSSPDIITAQKLLEHLKLVNFTTQLGEKFYFQDGETPAVYDIVNWQRGPGGALQYVLIGRLEGSNLIINESAINWPGNSRKVPVSVCTTECPQGTRKAMKKGLPVCCFDCLPCADGEFSNVTGSPECYHCPPEFWSNSHRTACVPREVEYLSFNETMGITLTTVAVCGAMMTAAVVVVFVYYRQTPIVKANNSELSFLLLVSLKLCFLCSLVFVGQPSLWSCRLQQAAFGISFVLCISCILVKTIVVLVAFRSARPGSAALMKWFGPGQQRGSVLFFTCIQVIICAVWLSLSPPFPHRNLSIQGSKIILECMVGSVTGFSLVLGYIGLLAAVCFLLAFFARKLPDNFNEAKFITFSMLIFCAVWITFVPAYVSSPGKYSVAVEIFAILASSFGVLICIFAPKCYIILLRPEKNTKKFLMGK
>LOCXPOlfC79.290.HIT1.OlfC.2R.782.ANF_receptor.exons6.manual_scaffold_7.Channallabes_apus
YRFQESTVQWAQAVVFAVDEINRNPSLLPGVRLGYRIMDSCSRYPHSLRSVMSMISGGNGTCETSRPAKLIIGDSASTQCMILSRVLSPMHVPMISYLATCMCFSNRREYPNFFRTISSDMYQARTMVQMAKRFGWTWVGAVVEENDYGLQALQAFKEEMKGTGICLAFVSTIFRERLAKDVDRAVKMMQSSSARVIIVFVWDKDVEMFLTELVHRNVTGRQFLASEVWSTSSLLLSNADITTIAQGTLGVAVRSAPIPGFEKHLRQLHPSQYPQDTILRELWERTFGCSPVLNNMVDSQSGLPPCSGKESLKDVQNSVTDVSNLRATYNMYLAVYAAAYALHSLLQCTAPDSSDPTMALNCSSPDNVTTQQLLEYLKLVNFTTQLGEKFYFQDGETPAVYDIVNWQRDPGGALQYVLIGRLEGSNLIINESAISWQGNKREVPVSVCTPECPQGVRKVIKKGLPVCCFDCLPCAEGEFSNVTGSLECYHCPPEFWSNSHRTACVPREVEYLSFNETMGITLTTVAVCGAMMTAAVGVVFVYYRQTPIVKANNSELSFLLLVSLKLCFLCSLVFVGQPSLWSCRLQQAAFGISFVLCISCILVKTIVVLVAFRSARPGSAALMKWFGPGQQRGSVLFFTCIQVIICAVWLSLSPPFPHRNLSIQGSKIILECMVGSVTGFSLVLGYIGLLAAICFLLAFFARKLPDNFNEAKFITFSMLIFCAVWITFVPAYVSSPGKYSVAVEIFAILASSFGLLICIFAPKCYIILLKPENNSKKFLMGK
>LOCXPOlfC80.296.HIT1.OlfC.2R.811.ANF_receptor.exons6.manual_scaffold_7.Channallabes_apus
LLLLWVVCEVLVGTSDSERCVYLDHAHHLDTVGLSQDGDVVIGALINFYVLPPTFDLSFTKHPYLPPCTEFQESPMQWAQAVVFAVEEINRNSFLLPGIRLGYRIVDTCTRYPYSLRAGMSMISGGNGTCETTRPAKLLIGDSGSTQSIIMSRVLTPLHVPLISYLSTCVCLSNRREYPNFFRTIPSDMYQARTMAQMAKRFGWTWVGAVVADSDYGLQAVQAFRDEIKGTGICLAFVSTLLREKLAKDVDHAVKMVQSSSARVIMVFAWYMDVEVFLTELVRRNVTDRQFLASEIWSTSSLLLSNPVLNTIAQGTLGVAIRSAPIPGFEKHLRELHPSRYPRDTILRVLWERTFGCSPVLNNMVDSQSGLPPCSGKESLKDVQNSVTDVSNLRATYNVYLAVYAAAYALHSLLQCTAPDSSDPTMAPGCSSPDIITAQQLLEHLKLLNFTTQLGEKFYFQDGEIPAVYDIVNWQRGPGEALQYVLIGQLDGSNLIINESAISWKGDSSKVPVSVCTAECPQGTRKAVRQGLPVCCFDCLPCAEGEFSNVTGSPECYHCPPEFWSNSHRTACVPREVEYLSFNETMGITLTTVAVCGATMSAAVGLVFVYYRQTPIVKANNSELSFLLLVSLKLCFLCSLVFVGQPSLWSCRLQQAAFGISFVLCISCILVKTIVVLVAFRSARPGSAALMKWFGPGQQRGSVLFFTCIQVIICAVWLSLSPPFPHRNLSIQGSKIILECMVGSVTGFSLVLGYIGLLAAVCFLLAFFARKLPDNFNEAKFITFSMLIFCAVWIAFVPAYISSPGKYSVTV
>LOCXPOlfC80.301.HIT1.OlfC.2R.811.ANF_receptor.exons6.manual_scaffold_7.Channallabes_apus
LLLLWVVCEALVGTSDSERCVYLDHAHHLDTVGLSQDGDVVIGVLISFYVLPPTFDLSFTKDPYLPPCTEFQESPMQWAQAVVFAVEEINRNSFLLPGIRLGYRIVDTCTRYPYSLRAGMSMISGGNGTCETTRPAKLLIGDSDSTQSIIMSRVLTPLHVPLISYLSTCVCLSNRREYPNFFRTIPSDLYQARTMAQMAKRFGWTWVGAVVADSDYGLQLLQAFRDEIKGTGICLAFVSTLLREKLAKDVDHAVKMVQSSSARVIMVFAWYMDVEVFLTELVRRNVTDHQFLASEIWSTSSLLLSNPMLKTIAQGTLGVAIRSAPIPGFEKHLRELHPSRYPQDTILRVLWERTFGCSPVLNNMVDSQSGLPQCSGKESLKDVQNSLTDVSNLRVTYTAYLAVYAAAYALHSLLQCTAPDSSDPTMAPGCSSPDIITAQQLFEHLKLLNFTTQLGEKFYFQDGEIPAVYDIVNWQRDPGEALQYVLIGRWEGSNLIINESAISWKGDSSKVPVSVCTAECPQGTRKAVRQGLPVCCFDCLPCAEGEFSNVTGSPECYHCPSEFWSNSHRTACVPREVEYLSFNETMGITLTTVAVCGAMMTAAVVVVFVYYRQTPIVKANNSELSFLLLVSLKLCFLCSLVFVGQPSLWSCRLQQAAFGISFVLCISCILVKTIVVLVAFRSARPGSAALMKWFGPGQQRGSVLFFTCIQVIICAVWLSLSPPFPHRNLSIQGSKIILECMVGSVTGFSLVLGYIGLLAAICFLLAFFARKLPDNFNEAKFITFSMLIFCAVWITFVPAYISSPGKYSVIV
>LOCXPOlfC81.302.HIT1.OlfC.2R.893.ANF_receptor.exons7.manual_scaffold_7.Channallabes_apus
VCVLGLLAAAALGEQSCKLKAKFNLMGYKNVEKKKVVIGGMFSVHNRVSDTNSSSDPVSAGCEGFNFRTFRWTQTMLFAINEINKRQDLLPNTDLGYVIYDSCFTISKSVEGTLTFLTGQDEAVPNYRCGNGPPLAAMVGAGGCDLSVATARILGLYYFPQVSYSSSCSVLESRFQYPTFLRTIPSDEHQSVAMAQLVLHFGWTWVGTIASDDDYGKYGIKRFKEVVEEAGVCISFAETLPKYTNPETIARIVRTIRDSTAKIIVVFSSDVDLGPLVEELLLNNVTNRTWIASENWVTSARIARQPNVMSMLGGAIGFAIPRADIPGLQQHLLKIDPYQDSLTEEFWETAFNCTLTRLAPQGLCTGTESLMILNNTYSDVSQLRLTYNVYKAVYAVAYALHNLEYCVPGNGPFVGGTCADITKFEPWQLMYYLKNLRFKVPYTGEDISFNDGEVPGFYEILNWQRASDGGVTFTHIGHYNSTEVLGRKLYIDNSSIIWHNDMLKVPRSVCSERCLPGTRMGIRQGEPVCCFDCIPCADGEISNTTDARGCIQCTEDYWSNANRDTCVPKIIEFLDFGEALGITLIAIAVFGAFLTIGVAIVLLKNLNTPLVQANDPLLTFTLLLGLVVTFLCSIVFLGEPRAWSCMTSQVALAVGFALTLSSIMGKSALLMLRARAIKIMRAAAKAAKAAAAASEQSGDTAAIAPAIPQKNDIDPIKPLQQRIMMIICTLIQAAGSTVWLIMNPPHPIKNTATQNIKIILECDPGNIIFICSIFGYDVLLALVAFIFAFVARKLEDHFSEGKCFTFGMLVFFIVWTSFVPAYLSTRGKFMVAVQIFAILASSFGLLACIFLPKCYILLVKPDRNKEELLVARAKQPESGGTGTSASLATISTS
