# Supplementary material for: Expanded olfactory system in ray-finned fishes capable of terrestrial exploration
Source: BMC Biol. 2023 Jul 31;21:163. doi: 10.1186/s12915-023-01661-8 (PMC10392011; doi:10.1186/s12915-023-01661-8)
Supplement: Supplementary file 3 — Additional file 3: Data S1. Protein sequences and genomic coordinates of OLF genes. FASTA and General Feature Format (GFF) files containing the protein sequences and genomic coordinates for all identified OLF genes in this study. [file 12915_2023_1661_MOESM3_ESM.zip › PROTEINS/Cheilinus_undulatus.OLF_genes.fa]

>LOCXPCyseOR11.7-eta.308.132.HIT1.OR.1R.287.7tm_4.exons2.NC_054867.1.Cheilinus_undulatus
RDTFTMAVTKNVIVTALCISINYINGTLVHTFRKHQIFNSNPRYILFIHLVINDMVQLLLSTLLHIISYALHTINVSLCIVLLIITILATLNTPLNLASMAVECYIAVCIPLRYAQMCTVRKTYILIGLIWVVSSFSILPDLFILLATEPLEFFHSRQFCARDYVFRSSYSLKKRDASHIVCLAFVWLTLLYTYFRILFAARGATLDFKKARNTILLHGFQLLLCMLTYVRPMFEQGLLYLLPRRFLAVRFASYVVVQILPRFVSPIVYGLRDQHFRKYVRRYLLCK
>LOCXPSichOR4.8-eta.324.134.HIT1.OR.1R.318.7tm_1.exons2.NC_054867.1.Cheilinus_undulatus
NSSSAFNMSSGSSYRDSFQTAVAKNVIVLAVGLTISYINGTLIHTFRKHQIFYVNPRYVLFIHLVVNDMIQLTTTISLFVFSYIFYRINASLCCLIITLAVFTTLNTPLNLAVMAVECYVAVCLPLRHAELCTIRRTYFLIGGIWALSAVSTLPDVFVFLATEPVHVFHSAIFCEKDNLFRHPIHVKKKDVYIIYLTGVWLTLFYTYIMIFQAAKGAKSSKSADGDAKKARNTILLHGFQLLLSMLTFVAHVIKKALLSWFPKHAVHVIFVSYIIIQVLPRFISPIIYGLRDKTFRQHLKKYILCAVRRRVKPQLQKK
>LOCXPSichOR4.2-eta.305.138.HIT1.OR.1R.297.7tm_1.exons2.NC_054867.1.Cheilinus_undulatus
SANVTVVVRYQEPFAKAIVKNMIVVVLGVSINYINASLFHTFSKHQIFYRNPRYILFIHLVVNDMIQVTLTITMFIISYTIYQIYVSICWAIILLALLATENTPLNLACMAVECYIAVCMPLRHTQICTTRRTLLLIGLIWITSMASVLPDLFITLATESPDFYRSRILCLRENAFPNPLLVKKRDAIHSVFLVTVWITIFYTYFKILFTAKAASKDAKKARNTILLHGFQLLLGISKYIAPPVLSGLKRWFPQHYVDYLFAYYIIVQILPRSISPVIYGVRDNTFRRYLKRYLICK
>LOCXPOR1.87.HIT1.OR.2R.317.7tm_1.exons1.NC_054866.1.Cheilinus_undulatus
MQNLTDFPGNSSSYSSLSVIIKVCVVIPFFCVFLCCISVMLHIFASHRRFLDISRYILFAYMLINDTLQLLSSVLLFLFVMGRVKFAIVCCVPLLFLSTATFHNTPLILATMSLERYVAIIYPLQRPAAWRSDRIWITVLALWLISCTPPLIENAIMQQDPAVDVFSTPVICKATIVNSSPIQSLFRAAVSVLFFAVVAVIILFTYVRILLETRKLRQDRVSVSKAMHTVLLHGFQLLLCMLAFTSPITETLIVLHVNWLPEDVSFFNYFCFMLIPRFLSPLIYGFRDQSLRGYIGKTFFLCSNKIKPSIRGKLQDN
>LOCXPOR2.98.HIT1.OR.2R.301.7tm_1.exons1.NC_054866.1.Cheilinus_undulatus
MAYNNSHVGSVSLMEGLSFKIILVQVLVIVFLGINFMLLSTFFMKEVFYTSLRYILFAVTLLSDCAVLLLTGILAIWTRFHFTVPVWLCLIIFILATVYTLITPFTLTAMTIERYVAICMPLRHGELCSTRCSLHCILIIHGLSSIPVIVDLAIFCLSVPLSFYKKAVDCRARVFILYKWQEYIRSAIKQFYFLLMCIVIVFTYAKIMKAAKAASGENKKSTWKGLKTVVLHAFQLLLCLIQLWCPFIEAAVLQIDFMLFIHLRFSNYILFYLASRCLSPLIYGLRDELFFSALKYQLCGL
>LOCXPOR3.109.HIT1.OR.2R.309.7tm_4.exons1.NC_054866.1.Cheilinus_undulatus
MKSNVTVSGEILEIQGFSISPEFTYPLFFLLLFVYFSLLFSNIGVLVLIITEKSLHQPMYMLFCNLSVNDLIGNTVLLPQLMAHIISTERFVTFKQCAFQAFCSHTFGSASHMILVIMAIDRYVAICHPLRYSSIMTTRTVIGLSVTAWGVSLVLVSVLIGLTVRLSHCRSLIQNAYCDNASLFKLSCEDVSINNIYGLFFTVLLFSCSIGGIAVTYIRIALICWIKKNKELNNRALQTCASHLVLYVIMLWSGFLTIILHRFPDYPDLRKIAYILFHVIPANLNPVIYGMQTRSLREKITQILKRKVT
>LOCXPOR4.131.HIT1.OR.2R.311.7tm_4.exons1.NC_054866.1.Cheilinus_undulatus
MENESFGFRSELTLDPFSIPPGGKYPIFFFGIAVYFFAIFCNLTLLTLIIVKKNLHKPMYFILFSLPLNDLIGISAMLPKVLSDIVTESSRVFYPLCVLQAFLLHMYGGGILFILAAMSFDRYAAICMPLRYSSIMTPRVVVFIVSLVWGLDFVLIVSLFSLQTRLPRCRSVIMNVFCDNPSLLKLTCGNTMLNNIIGLFTTAVMQVVSVSVQVFSYVKILITCVVSRRSEAKAKAVNTCVAQLVIIIIFQIVGMFTILSHRFKNVSADLQKIMGMLIFVVPPLLNPLVYGLYTREIRNTLLTVLKKSRVS
>LOCXPOR5.145.HIT1.OR.2R.313.7tm_4.exons1.NC_054866.1.Cheilinus_undulatus
MSTNASSVVLLTLETLGLSDLSVYPAFLLGTLTYLFIMFCNLLILMTIAWTKSLQKPMFILLLNLVTSDMVGATSLFPQLIVSIVTKSRLISYPACVIQALLIHIYGTGNLLILSAMAYDRYIAICCPLRYNAIMSSNTLVKIIISAWFINFSLIFTLIFLLVRLKICRTHIVDLYCNNPSLLKLVCEDTRVNNYYGLAGIAFLQGGPLLIILYTYAQILRTCVMNSQPDARRKAIQTCGTHLVVFMILEFNTFITLLAHRIESASPFMRRALGVSVVIFPPFLDPIIYGLKTAELKQSIKMFLRRSVGSSKL
>LOCXPOR6.156.HIT1.OR.2R.321.7tm_4.exons1.NC_054866.1.Cheilinus_undulatus
FFTFLYRGSIKMQNLYNISSTLVLHGYNLPSEAVIPAFLFASLSYMIILFCNLILILTIVLNKSLHHPMYLILLNLPIYDLIGASAFFPQFIKEILTDSRTMQYSACVAQAFFIHIYGGGTVFTLTAMAYDRYIAICCPLKYNTVMTNAHIMKIITGVWVSSVATMGVLFILLLRLPRCRSELTLTYCDNPSLLSLVCADTTINNIYGLFVVAVSQVIANGMILYTYLQILLACFRSKGTDTKAKALQTCATHMAVYLLLECLGLCTIISYRVQRISPHLRRFLGMSTLIFPPTLNPIIYGLRTKEIRDKFIHFVKNKILP
>LOCXPOR7.167.HIT1.OR.2R.319.7tm_4.exons1.NC_054866.1.Cheilinus_undulatus
SNFSRMRSFLILGFPGLSPQYYGPISALLFFIYLVIALGNVFILAFVMYEKTLQKPTYLVFCHLALNDLTFGTVTLPKIISKYWFDDGVSSFHSCFTQMFFVHYLGSVTSFILLGMALDRFVAVCIPLRYPVLITNNIISILCGLAWFIPMPLMVTIVSQALTLPFCKSNIIAQCYCDHISITSQACGDKVQTVEVIALCLAMFCLLLPLAFIIFSYISIIVVIMKMSNTAGRKKTLSTCSPQIFITCLFYLPRCFVYVANTVGFSFSLDVRILLILLYSLFPPAVNPIIYCFKTQDIKQMLMKRLKATRIGVEINLLF
>LOCXPOR8.175.HIT1.OR.2R.318.7tm_4.exons1.NC_054866.1.Cheilinus_undulatus
MLSTNITRIHNFVILGFPGLSPDHYGFVSFLLFILFLAIAVGNIFLLVFVKCERSLHKPTYLIFCHLALTDLAFGTVTLPKIICKYWFDDSIISFYGCFAQMYFVHFLGATHSFILMVMALDRFIAICAPLRYTALFTSTTVSVLCGISWLMPISWMVGIVMDALTLPFCNSNIIIQCYCDHIAITALGCDNVRQVQVVAFGLAMFSLLVPIGFIIFSYFVIIVAVMRMSSSEGRMKTLSTCTPQLLITCLYYMPRCFVYLANNVGFTFSVPVRIVVVMLYSLLPAAFNPIIYCFKTKDIKEKLKKKFFIKKINISSK
>LOCXPOR9.88.HIT1.OR.2R.318.7tm_4.exons1.NC_054866.1.Cheilinus_undulatus
MKYINITTIENFIIVGFPGLQPEYYGAVSFLLLLLFLSIVLGNGFILAVILHERTLHKPTYLIFSHLALTDIVFGTVTLPKIVARYWWNDMISSFGVCFAQMYFVHSLGAIHSLILMIMALDRFFAIWLPFRYPVVITNKSASVACSLCWILTFIRMMGIVLHALTLPYCHKNIISHCYCDHLSITQLGCGDGVAYVKAVALANAMVSLLVPLSFIIFSYFSVIIAVLKMSQTEGRTKALSTCAPQIFITCLYYVPRCFNYIAHNLGFRFSSDARIAITMMYSLIPAVVNPIIYCLKTKDIKEALIHRFKRRKVNIAV
>LOCXPOR10.89.HIT1.OR.2R.305.7tm_4.exons1.NC_054866.1.Cheilinus_undulatus
MNREMNVSYITLGGYVGLEKYGYVYFLIIFTVYILIICFNATIVCLIVTHQNLHEPMYIFIAALLINSLLFSTSVYPKLLVDVLSETQVISHPMCHLQIFMFYSSGGSEFLLLSAMAFDRYVSICKPLQHPVIMRKPTVIALLVLAWFLPAIQLAGQVTLLTQRKLCRFTLNGIFCNNSIFTLHCESSNLLTTLGLIIFLNLIICPLLYIIFTYTQILIVSYRSCGEVRRKAAQTCLPHLLVLINVCLLGTYDILKIRLESRISKTARLIMTLQLIFYHPLFNPIIYGVKMKEIFKHLKGLFVKV
>LOCXPOR11.90.HIT1.OR.2R.306.7tm_4.exons1.NC_054866.1.Cheilinus_undulatus
MDRKMNVSYITLGGYVGLEKYSYVYFLIILTVYILIICFNATIVWLIVTHQSLHEPMYIFIAALLINSLLFSTSIYPKLLVDVLSEKQVISHSVCHFQFFLSYSAGASEFLLLSAMAFDRYVSICKPLQYPVIMRKTSVIALLVLAWFLPVCQFAGHAILSAQRKLCSVVLNGIFCNNSLFKLHCVTSNVTTTYGLIIFLNLVICPFLYIIFTYTKILIVSYRSCREVRRKAAQTCLPHLLVLVNFCLLGTYDILKIRLESHISKTARLILTLQLILYHPLFNPIIYGLKMKKIYKHLRGLFVKVK
>LOCXPOR12.91.HIT1.OR.2R.303.7tm_4.exons1.NC_054866.1.Cheilinus_undulatus
NREMNVSYITLGGYVGLEKYSYVYFLIILTVYILIICFNATIVWLIVTHQNLHEPMYIFIAALLINSLLFSTSIYPKLLVDVLSETQVISHPMCHFQFFLSYSSGGSEFLLLSAMAFDRYVSICKPLQYPVIMRKTSVIALLVLAWFLPAGQEVGFTILSAQSKFCSLVLNGIFCNNSLFKLHCVNSSVFTILGVIIFLNLGVCPLLYIIFTYTKILIVSYRSCGEVRRKAAQTCLPHLLVLVNFFLSVIYEFFKVRLESHISKTARLIMTLQLLLYHPLFNPIIYGLKMKEVYKHIKGLFAK
>LOCXPOR13.92.HIT1.OR.2R.305.7tm_4.exons1.NC_054866.1.Cheilinus_undulatus
MGNSTQISFFTFTAYIHSGQLKSVYFITVLLLYLFIVLSNVLLVVVIVLNRSLHEPMYMLLCSLFFNELYGSTGLFFFLMVQILSDIHTISPSLCYLQVFCLYSYGGVEFWILTAMSYDRYLSICFPLQYNTRMTTNRVLSLIAVSWLIPFLIDCVLISLAVTSELCDTDINRLYCDFYSIFKLACHGTAASHFTQLISSIVLILCCVTPVLYSYTRIFKVCCRGSKQTRQKAFSTCMPHLASLFNFIFGIYLEGVQAKFDVDGVPQTLRVFTSLYFLICQPLVNPLIYGLKLPKIRIKCKTLIF
>LOCXPOR14.93.HIT1.OR.2R.327.7tm_4.exons1.NC_054866.1.Cheilinus_undulatus
MSEPSLARNFSHSTFVFRGFPELHQHRQLLALPFCVSYLLVLLGNSLLVYVIHSVESLHSPMYLLICTLCIVDILVVTTIIPNMLLSLLFNLDQISLAGCLTQMFFTHFLSSLESTLLLAMALDRYVAVCLPLRYAKIIDTSMFVKLLLFTLVRSGSIMTTLVGLAGSLHFCGSNTIQHGYCDHMALVSLACGSTEKNSAAGLAVIICFVGIDIPLIFFSYMKILSVVLRAAAAGEDRWRAFHTCGTHLIVMMCFYLVGTVTFLSRILKIPIPTDVNTFMGLMYILFPATVNPVIYGVRTKEIRNGFLRIFKLRAKKRMTVKVSPAV
>LOCXPOR15.95.HIT1.OR.2R.305.7tm_4.exons1.NC_054866.1.Cheilinus_undulatus
MGNSTQISFFTFTAYFHSGQLKSVYFITVLLLYLFIVLSNVLLVVVIVLNRSLHEPMYMFLCSLFVNELYGSTGLFFLLMVQILSDIHTISPSFCFLQIFCYYSYGGVEFWMLSIMSYDRYLSICFPLQYNARMTTNKVFSLIAASWLIPSLVVTVKTLLIIPLKLCRSDVDKVYCDFFSVVKLACDDTTVNNLYELISASALISCNVAVILYSYTRILRVCFSGSKQTRQKAVSTCAPHLACLFNFCFGLFFNVVQSRYDMSSVPNMLRIFLSLYFITCQPLFNPLMYGLRLSKIRIKCRSLIS
>LOCXPOR16.96.HIT1.OR.2R.310.7tm_4.exons1.NC_054866.1.Cheilinus_undulatus
MENISSHQHFILNGFSELGALRPVLFVPFFLMLLLSLLANSLLYVIVPQRSLHSPIYILIVGMACMDLSLPLFFAPNMLLSFLFDWRGISLIGCLAQMYFLHFVGAFQSTLLVWMALDRYFAICSPLHCHERMALPGFLKFILPLVIRNVLLVTSTGSLAGKLPFCVGNVMNHCFCEHMALVGLACGSTTINNLVGLLTVFLIHVADFVFIAASYTVIFSSVLTSGKVGVKALHTCITHIMVITVSLTIALVAFLSYRIRNGLPPCVCSSAPCTCCSRAASTQSSTASGPPRLDSTSSECRCGFSLSEQS
>LOCXPOR17.97.HIT1.OR.2R.314.7tm_4.exons1.NC_054866.1.Cheilinus_undulatus
RMENVSSHQHFILNGFSELGALRPVLFVPFFLMLLLSLLANSLLLYVIVSQRSLHSPMYILIAGMACVDLSLPLFFAPNMLLSFLFDWRGISLIGCLAQMYFLHFVGAFQSTLLVWMALDRYFAICSPLHYHEHMALPGFLKFILPLVIRNVLMVSLVVSLAGRLPFCHRKEIDHCFCEHMALVELACGSTAVNNLVGLISVFLIPVADFIIITASYVVIFSSVLTSGKSRVKALHTCVTHIVVITVSLAIILVAFLSYRIRNGLPAAVRVFCSIMYLFFPSCFNPIIYGVRTSGIRQHILRMLSWRHLEQTGP
>LOCXPOR18.99.HIT1.OR.2R.304.7tm_4.exons1.NC_054866.1.Cheilinus_undulatus
MTNSTQVFYFVLIAYFDTGVFKYVCVLVVLLLYSLILCFNLLLIVLICTDRGLQEPMYLFLCSLFANELYGSTALFPFLVLQILSDVHTISPSWCFLQIFCLYSYGKVEFYCLTVISFDRYLAICFPLHYNRHMTITRAVILIVLIWVISFVLNAFAFMLLVPLQLCGNIMNKVYCVSTSITKLACSETPVVNIFGLLVSSVSIYLPFLVIVYTYIQIFRVCFSGSKQTRQKVFSTCTPHLASLINFSFGVCFEILGGRFNMNTVPSMLRIFLSLYFLTCPPLLNPLMYGLNLSKIRLKCKSLM
>LOCXPOR19.100.HIT1.OR.2R.309.7tm_4.exons1.NC_054866.1.Cheilinus_undulatus
MINSTFVSYFSLAAYFDTGVCKYVYFLLILSLYVFIVCSNSFLIILICVNQSLHDPMYIFLCSLFVNELYGSTGLFPLLLVQTLSDVHAVPASLCFLQIFCVHSYGAVEYLNLAVMSYDRYLAICNPLQYNAHMTSTKMAVLIALTWIYPCLAMVVLLSLTSPLQLCGNVIHKVYCDTYSVVKLVCSDTAAINLYGLIATFSTICVSLLLILYSYMRILQVCWSGSKQTRQKAVSTCTPHLASLFNFSFGACFEILQSRFDMNNVPNMLRIFLSLYFLTCQPLFNPLIYGLKLSKIRGICKSLVSPESC
>LOCXPOR20.101.HIT1.OR.2R.307.7tm_4.exons1.NC_054866.1.Cheilinus_undulatus
MFNSTKVSCFTLAAYVDVGTLEYLWFLVVLSLYMSIVLANLLLVVVICVSRSLHEPMYVFLCSLFVNELYGSTGLFPLLLVQTLSDVHTVSLPFCFLQIFCIYTYANVEFCNLAVMSYDRYLAICFPLRYNAVMTWNRVAVLIAVTWLYPFVAISVLIYLSASLQLCGNIINKVYCDNYSIVKLACSDTSLNNIYGFAYTAATITVVLLIFYTYIRILKVCFSGSKQTRQKALSTCMPHLASLLNFSCGCFFEIVQSRFDMKHVPLMLRVLLSLYWLTCQPLFNPLLYGLNLTKIRLLCKSRLLGQM
>LOCXPOR21.102.HIT1.OR.2R.308.7tm_4.exons1.NC_054866.1.Cheilinus_undulatus
MPNSSQLSYFTFGGYFDIGPLKYLLFSVLLCLYMLIICANVLLVVVICMNRSLREPMYIFLCSLLINELYGSTGLFPSLLQQILSDIHTISASFCYLQIFCLYTYVNVQFYNLAVMSYDRYLAICFPLQYNSRMTSVKVAVLITLIWIIPVLVIVVMISLNASLQLCGNVIDTLYCNNYSVVKLACYDTTVNNIYGLIYTFVVLFGLTILILYTYIKILKVCFSGSKQTRQKAVSTCTPHLASLLNFSCGCFLEIAQSRLDISSAPIMLRSFLSLYFLICQPLYNPLLYGLKLTKISMICKSLLSGRI
>LOCXPOR22.103.HIT1.OR.2R.302.7tm_4.exons1.NC_054866.1.Cheilinus_undulatus
STLYYFILNTYIYVGGLRYLYFTLTALLYFVIIVVNLSLIFVICMNRSLHEPMYIFLCSLFVNELYCSTGFFPHLLVQLLSDIHIISAPSCYLQIFCLYTYAHVEFCNLAVMSYDRYLAICFPLQYNTLMTFNRAVIFIAVVWIYSFAKFMITFLLSVTLPLCGNVINSLYCHNYLVVKLACSDTQVNNIYGVFGTILTILVPLLPILFSYIKILKVCFSGSKQTRRKAVNTCTPHLTSLLNFSFGCMFEILQSRFNMAGVPSTVRIILSLYFLLIQPLLNPLMYGLQLTKLRNTCKNVLCY
>LOCXPOR23.104.HIT1.OR.2R.313.7tm_4.exons1.NC_054866.1.Cheilinus_undulatus
STLYYFILNTYIYVGGLRYLYFTLTALLYFVIIVVNLSLIFVICMNRSLHEPMYIFLCSLFVNELYGSMALFPHLLVQLLSNIHIISAPSCYLQIFCLYTYANVEFCNLAVMSYDRYLAICFPLQYNTLMTFNRAVIFIAVVWIYSFAKFMISFLLSITLPLCGNVINSLYCQNYLVVKLACSDTQVNNIYGVFGSVLSILVPLLPILFSYIKILKVCFSGSKQTRQKAVNTCTPHLTSLLNFSFGCMFGILQSRFNMAGVPSTVRIILSLYFLLIQPLLNPLMYGLQLTKIKDTYKQVLGYIFIPNCRETVK
>LOCXPOR24.105.HIT1.OR.2R.312.7tm_4.exons1.NC_054866.1.Cheilinus_undulatus
STFYYFVLSLYSSEGGLRYLYFTVTALLYFVIIVVNLSLIFVICMNRSLHEPMYIFLCSLFVNELYISIGLFPHLLVQLLSDIHIISAPSCYLQIFCGFTYANVEFCNLAVMSYDRYLAICFPLRYNTLMTLNRAVIFIAVIWFYAFAKCMITLLMSVTLPLCGNILNSLYCNNYLIVRLACSNIQANNIQGVIFTLISILVPLLPILFSYIKILKVCFSGSKQTRRKAVNTCTPHLTSLLNFSFGCMFEILQSRFNMAGVPSTVRIFLSLYFLLIQPLLNPLMYGLQLTKLRNTCKNVLCYKLMARCRETM
>LOCXPOR25.106.HIT1.OR.2R.302.7tm_4.exons1.NC_054866.1.Cheilinus_undulatus
MENRSELVLILHGLNDSLINRQIFFSFALMSYLLTIFVNLTLIVVVCLDKSLHEPIHIFLCNLCFNGICGASSFYLKLLPDLLADAHVITYTGCLTQIFVVYWYVFVEFTSLTVMAYDRYLAICKPLQYHTLMTAQKVGQLLVLTWIFSLLEILVGIALTARLPLCGRHIPKIFCTNWEVVKLSCTDTTINNIYGFVLMFSHVSQTALILVSYTHLVRASLRLHSNRRKFIQTCLPHMVTLLVFTSSLVFDIMYSRYSGGSELQTLKNMLAAEFLVVPPLINPIIYGINLHQIRSRVLHSFS
>LOCXPOR26.107.HIT1.OR.2R.306.7tm_4.exons1.NC_054866.1.Cheilinus_undulatus
TMNSTHYSYIRLGAYFDAKSLNYLLFLIVLLIYLTILCANLLLIILICVNRSLHEPMYVFLCSLFVNELYGSTGVFPLLLVQILSDSHTVYRPICFLQIFCVYSYVGIELFNLAVISYDRYLAICFPLQYNTRMTTAKIALLIAVAWIVSLLLVAGTASLSSPLRLCGNVIANVFCNNYSIVKLACSDTSVNNIYGLFITAFLVCTPLFLILYTYIRIFKVCFSGSKQTRQKAVSTCTPHLASLINFSCGIIFEVVQSRFDNIPTLLPVFFSLYLLTCQPLLNPVMYGLKMSKILNVCKSLFCSKV
>LOCXPOR27.108.HIT1.OR.2R.308.7tm_4.exons1.NC_054866.1.Cheilinus_undulatus
MMVNSTQVLYFLLTAYVDTEGLGSLYFFIIMCLYTFILFSNLLLIVLICVNRSLHEPMYIFLCSLFVSELFGSTGVFPLLLVQVLSDSNIVTRSFCFVQIFCVYSYVSIESFNLAAMAYDRYLAICCPLQYNTRMTTKKVGGLIAFTWILPFLGTAVLISLSAPLQLCGNVITKIFCGNYGVVKLACFDTIINNVFGIIYVIISIVIPLVLILYTYMKILKVCYSGSKQTRQKALSTCTPHMASLINFSFGCCFQVLLSRIDLTLPRVLDILLTVYFLTCQPLFNPLMYGLKLPKIHNICKRLLCGDV
>LOCXPOR28.110.HIT1.OR.2R.308.7tm_4.exons1.NC_054866.1.Cheilinus_undulatus
MINSTLVSFFSLGAYFDSGVLKYLYFLTILAFYVSIICANSFLIALICVNRSLHEPMYIFLCSLFVNELYGSTGLFPLLLVQTLSDVHTVSLPICFLQIFCLYSYGGIEFLTLAIMSYDRYLAICYPLQYNTRMTPNKIAGLTVLIWLYPLFINAVIVFGLTFPLQLCGNVINKVYCDNYLVVKLACSDTTLNNVFGLSHMFTVIFGLIVLIIYTYIRILKVCFSGSKQTRQKAVSTCTPHLASLINFSSGCFFEIVQSRFNLYNLPNMLRIFLSLYWLTGQPLVNPLLYGLKMSKIRMVCKSLFFRE
>LOCXPOR29.112.HIT1.OR.2R.313.7tm_4.exons1.NC_054866.1.Cheilinus_undulatus
RMENISSHQHFILNGFSELGALRPILFVPFFLMLLLSLLANSLLLYVIVSQRSLHSPMYILIAGMACVDLSLPLFFCPKMLLSFLFDWRGISLIGCLVQMHFIHFVGAFQSTLLVWMALDRYFAICSPLYYHERMALPGFLKFVVPVLFRNFFLNTLMVSLVGKLPFCVGNVMNHCFCEHMALVGLACGSTTTNNLVGLLTAFLIPVADFVFITASYAVIFCSVLTSGKGGVKALHTCVTHIVVITVSLTIALVAFLSYRIRNGLPAAVRVFFSTMYLLFPSCFNPIIYGIRTSEIRQHIVRMLTCCPFIQTV
>LOCXPOR30.113.HIT1.OR.2R.305.7tm_4.exons1.NC_054866.1.Cheilinus_undulatus
MDRKMNVTYITLGGFVGLEKYSYVYFLIILTVYILILCFNATIVWLIVTHQNLHEPMYIFIAALLINSLLFSTSIYPKLLADVLSETQVTSHSVCHFQFFLFYSLGLSEFLLLSAMAFDRYVSICKPLQHPVIMRKTTVIALLVLAWFLPAFQLTVQVTLLTQRKLCSFTLQGIFCNNSMLKLHCESSRTLTTLGLILFLNLGVCPLLFIIFTYTQILIVSYRSCGEVRRKAAQTCLPHLLVLVNLCLLVIYDTLKIRLESRISKTARLIMTFQVVVYHPLFNPIIYGVKMKEIFKHPKGLCVKL
>LOCXPOR31.114.HIT1.OR.2R.304.7tm_4.exons1.NC_054866.1.Cheilinus_undulatus
MDREMNVLYITLGGFVGLEKYSYVYFLIILTVYILILCFNATIVWLIVTHQNLHEPMYIFIAALLINSLLFSTSIYPKLLADVLSETQVISHPMCYFQIFVCYSCGLSEFLLLSAMAFDRYVSICKPLQHPVIMRKTTVIALLVLAWFLPVCQYGVQAALSSLRKLCSFTLKGIYCNNSVFKLHCESSNVITTYGLVIFINLVICPFFYIIFTYTQILIVSYRSCGEVRRKAAQTCLPHLLVLVNFCLLSIYELLKIRLDSQIPKTASMIMALQLVLYHPLFNPIIYGLKMKEINNHLHNVFVK
>LOCXPOR32.115.HIT1.OR.2R.305.7tm_4.exons1.NC_054866.1.Cheilinus_undulatus
MDRKMNVTYITLGGFVGLEKYSYVYFLIILTVYILILCFNATIVWLIVTHQNLHEPMYIFIAALLINSLLFSTSIYPKLLVDVLSETQVISYPMCYFQLFLFYSLGLSEFLLLSAMAFDRYVSICKPLQHPVIMRKTTVIALLVLAWFLPAFQLTVQVTLLTQRKLCSFTLQGIFCNNSMLKLHCESSRTLTTLGLIIFLNLVICPFLFIIFTYTQILIVSYRSCGEVRRKAAQTCLPHLLVLVNLCLLVIYDTLKIRLESRISKTARLIMTFQVVVYHPLFNPIIYGVKMKEIFKHLKGLCMKV
>LOCXPOR33.116.HIT1.OR.2R.301.7tm_1.exons4.NC_054867.1.Cheilinus_undulatus
MNLSGPLDSFGDAFLKNFITFSLGIIISCINGAFVYTYFQSQEFQRDPRYVLYIHLVINDMIMLACSVVLQIVSYAIPTGFTSCCIILVIIITTNKNSPLNLAGMAVERYIAVCRPLHHVQICTVQRAHALIALIWTVSFIPAVTDVIIILATQPLSVFSQTVTCYPSNVYHTSYHVRKRLFIQVSLLSFVSLTLIVTYVKVLCTAKAMSGSNQASARNARNTILLHGVQLLICMLSYISPFVTLSLVTISPHESTKIYFTSFVLTNILPRLLSPLIYGVRDKKFSRHIRLHFCCKRFQSE
>LOCXPOR34.117.HIT1.OR.2R.340.7tm_1.exons4.NC_054867.1.Cheilinus_undulatus
MLAMLNSTPSSPLDLLLSDGNSSSTLTGGAVAGSKDSFSSALTKNIVAMLVWLTLSIINGSMVHTFLRHSLFYENPRYIMFICMVINDALQLTLVTALYVLSYIFRKIHASFCCFLIMTAVLTTRSTPLILAGMAVERYLSICFPLHYSQMCTVPRTILLIAVILILTATPPLTDLLITIVHEPLSFFHNAIFCDHPLLFRHRSIYYKNCVFDGVYLSFVALMLLYTYCKIMLTARAASTGLASVNRARNTVLLHGVQLLLCMLAFVVPSLQAALISLFPRFSLEIRYIFFLVVYIIPRFLSPVIYGFRDELFRKYWARYLTCGSQSVVRVRPVLLKVNM
>LOCXPOR36.119.HIT1.OR.2R.321.7tm_1.exons2.NC_054867.1.Cheilinus_undulatus
VNSSSDVHNVTVSVSLWDSFSTAVAKNVIVLALGITINYINSTLIHTFRKHQIFYMNPRYVLFIHLVVNDMIQLTTTISLFVFSYIFYRINASLCCLIITLAVLTTLNTPLNLAVMAVECYVAVCLPLRHAELCTIRRTYFLIGGIWALSTTTVLPDVFVFLATEPVSRFYSVVFCSSSNIFRHPIHVKKKDVVYTVFLISVWLILLYTYIMIFIAAKGAKSADGDAKKTRNTILLHGFQLLLSILSYVYSQIVKSMSYLFPKYYLHAVFVAYIIIQILPRFISPIVYGLRDKTFRQHLKKYLLCPERTSIQPWTEAKDTS
>LOCXPOR37.121.HIT1.OR.2R.301.7tm_1.exons2.NC_054867.1.Cheilinus_undulatus
MNVSTANVTVVIEYRDSFTKAVTKNVIVIVLSISLHYINAGLIHTFRKHQIFYMNPRYILFLHLVVNDMIQVTLTVILFISSYTLYKINVSMCCVFILLTLFVTENTPLNLACMAVECYIAICMPLHHIQICTIRRTLVLIGLIWITSVLSVLPDLFISLATEPLDFFNSRVFCLRETVFRNPHIIRKRDITYILYLVIVWLVIFFTYFRILFTAKTASKDAKKARNTIVLHGFQLLLCMAMYTEPLLRMALIQLFPKNYADTLFASYIIVHILPRSISPIIYGVRDKTFRKYLKRYLLCR
>LOCXPOR38.122.HIT1.OR.2R.309.7tm_1.exons1.NC_054868.1.Cheilinus_undulatus
MSATNASLTNVTAEQPYQSQLERLLISILSTVACCVFLSINLTMLIILRSKSVFCETSRYILLFNLLFADTVILIMSQLLYLFSASKLHLTFPACYALFLLSALSNDISPPTLAVMSLERYVAVCYPLKHASIVTMRNTGVAIIIVWAFSSLNVLLRLSLLLQFPFEKLETLQMPYYCSVRMWTLIPNFEYYVTVYTTILFLSAGIAITSSYIGVMVAARSASTDKGSAGKARNTLLLHLIQLGLSLSSTLHSPLITALAPVVTRTAIFHIQVAFYVVMIISPRCLSCLIYGIRDQTIRPLLMHYLCCQ
>LOCXPOR39.123.HIT1.OR.2R.311.7tm_1.exons1.NC_054868.1.Cheilinus_undulatus
MSHAPGSLTNSTAEQQLQGLMERVMVSVVTTLPCCVFLFINFTMLFILRSKTVFCETSRYILLYNLLFADTVMLVLSQSMFLLSNSRMRLTYPVCGVLSMLGVLTEEISPLNLVVMSLERYVAVCYPLRHASVVTIRNTVVVILALWAISSLNVLTRVIWLLQYPFEDLVTLQMTKLCSAHVLFLLSMSDHYDRAYTCLVFVSAGVVVIFSYISVMVAARSATSDKASARKSRDTLLLHLIQLGLSITATIQNPLLMAISTLVTRIVLVRVQIIFYVFIFIFPRCLSCLIYGIRDQKIRPLLMHHLCCRPK
>LOCXPOR40.124.HIT1.OR.2R.306.7tm_1.exons1.NC_054876.1.Cheilinus_undulatus
MNASSEVTQGMLLHTPVKVLISVLPCMLFLYVNFVMLFALLRKPLLLESSRYVLFGHLLLTDSLQLFCAMLMYIFAVAVVRMVSYVCVIIVVFASITVKMSPLNLAVMSLERYVAICFPLRHADIATTRRTGVAIAVMWTVGSFDSFIQLFLFVSLENTTVTMQKFCYRDSVFRLHIFSTLNMIFTIVLFVLVSIVIIYTYIAIMVTLKSASSNARNASKAHKTILLHMIQLGLYLTSILFNTINSSSQWYIPSNIAVHVQYALFVSLMIFPKFLSPLIYGLRDTTFKHIFRHYFTFGCKTTTITF
>LOCXPOR41.125.HIT1.OR.2R.313.7tm_4.exons1.NC_054876.1.Cheilinus_undulatus
VYNKSVTVRPPGFYIIGFETFPFISVYFIFLVFVYAVTVVFNSLVICTIAFNHCLHTPKFLAVVNLAVIDVILNTCLIPCMIKIFLVMDNFIPYNLCLVQMFFYYAFGTLESYALAVLAYDRLIAICFPLRHNSINTMRSMSCILAMTWLFSVAIIAFSVSIMTQLSFCKSVQVFSYFCDYAPVFRLACNDFSMQWMVASLLTILLLVGPFTFIFLTYVIILVTVFRMKSLDNRVKALATCIEHLILVAVFYIPLITIFTIGFYLRLIDPDQRVLSLSLASCIPPCVNPIVYSLKTKEIKVRFMAVMKKRKID
>LOCXPOR42.126.HIT1.OR.2R.325.7tm_4.exons1.NC_054876.1.Cheilinus_undulatus
MGPEEKSAIILNATFVRPAKFYISGFTNMPHIKYYYVFLCFVYIMTVVGNSLLLIVIYLVEALHTPKYMIVFNLAFTDLCGSTALIPKLLDTFLFDRRYIIYEACLSYMFFVLFFASMQSWTLATMAYDRLVAICCPLRYHNIVTKQSTGLLLLFLWVVASSIVAFTVKLIDRLSFCRSLVVKTFFCDHSPVYRLACNDTSLNNIMAYVAFLLFICFPLILIAVTYVCISVALSRIASGEERLKAFKTCTSHLILVAIFFLPILGSNIATVTSNIDPNARMINSSLTHTIPALLNPIIYSLKTEEVLNSFKKLFNRNRIGNTTKK
>LOCXPOR43.127.HIT1.OR.2R.319.7tm_4.exons1.NC_054876.1.Cheilinus_undulatus
MEFFNSALGKNITFMRPAYFIIRGFVGIPHIRYYYVFLFFVYIVSVLGNTVVMAVIIIDHNLRTPKYIAVFNLAFVDLFGNSALVPKLLDIFLFNHPYIPYSDCLAYLFFCFVSLSMQALNLVALSYDRLIAITLPLHYHVRVSHRFMLSLIASFWIFAITINLIAVGLITRLSFCGSVVINSYFCDHGPLYRLGCNDITPNRVIGGMSPHLILSIPLVFILATYCAIAYALSKIATVKERVKAFKTCTSHLTLVALYFLPIIFVYRFGRTIHPNARIINMSLTSIFPPMMNPIIYVLQTKEIRESLRKMFDIKAVSKV
>LOCXPOR44.128.HIT1.OR.2R.317.7tm_4.exons1.NC_054876.1.Cheilinus_undulatus
MNLFNSALGKNITFVHPAYFIISGLSGIRNIKYYYVFLFIVYIVSVLGNTVVMAVIYLDHNLRAPKYIAVFNLAFVDLFGNSALVPKLLDIFLFNHRYIPYSDCLAFLFFCYTCLSMQSFNLVALSYDRLVAIIYPLHYQVKVTHRFMLSLIISFWVFIIVAVIIAVGLLTRLSFCKSVIINSYFCDHGQIYRLACNDHYPNYVLSCLYPVLMFWLPLVFILFSYLYIGFTLAKVASIQEGLKAFKTCIGHLSLVAIYFIPLLITFTLMENIHPNARILNLSLTSIFPPMLNPIIYVLQTQEIKESVKRILKIRKKS
>LOCXPOR45.129.HIT1.OR.2R.308.7tm_4.exons1.NC_054876.1.Cheilinus_undulatus
MGNTSVLTFTMTAYTVMENYKHGLFTLFLLLYLITLALNTLFIAVVHQNKELHQPMNVFSCMLSINEMYGTTALLPAVMAVLLSKTYEVSVKWCMAQVYFLHTYASAEFFILAVMGYDRYVAICYPLHYHSIMSYSKMSKLVALASLYPLILFALYYSLTLQLSFCGKLVPKLYCVNMELVKNSCTTVPYISIVGLILILVFVVPQVLMIVFSYIQIARVCRKLLRESQGSALKTCIPHLLSLLNYTIGSLFEIIQTRFDMTHVAAEARVFLSLYFIIIPSVANPVLYGLGTQIVRVYILRLFIRQKI
>LOCXPOR46.130.HIT1.OR.2R.304.7tm_4.exons1.NC_054876.1.Cheilinus_undulatus
MKNFSEVTSFHLSAYHGMDDMKPLYFCIFLFIYMTIIAENVVIITVIYLEKSLHEPMYLLLCNLAANGLYGSTALLPAVLTNLLSHSYEISLPLCQTQIFAVHTYAVTEFTILAVMSYDRYMAICYPLLYHTIMSHRVVKLIVFTWLYPFLAFLVVLIFTLRLRFCERTIEKVYCMNYLLVKLSCDDISVVNIVGLLSVALYTLPQIFMIFYTYAHILKICITSFSQSKVKALRTCIPHLLALVNYSIGCFIEIAQSRFNIRHLPYQTKLFLSLYFLIFPPILNPAIYGLSIQLIRVRLFRLFS
>LOCXPOR47.133.HIT1.OR.2R.310.7tm_4.exons1.NC_054876.1.Cheilinus_undulatus
MENYTYNSFILQVEGFKIRKDLTYPTAAFFLVSYVIIMVFNMGILVVIVLDSNLHQPMYLLLCSLSVSDMIGGTHILPRVIADVLRPPSERLIGYYECVVQAFTTQFYGATSHTLLMIMAFDRYVAICDPLHYAAVMNNRMVVKLTLLAWGVAFVLVSVLLGLTIRLNRCRTLIMNHYCDNASLFKLSCESVFINNVYGLTFTVVLLTSSMGSIVLTYAKIAAVCLTAKNKSLNSKAVKTCSTHLVVYLVMLISGFFVIIMHRFPHYAEYRKLASVLFVIFPGCLNPIIYGVQSKEIRKFLFDMFRSTKC
>LOCXPOR48.135.HIT1.OR.2R.301.7tm_4.exons1.NC_054876.1.Cheilinus_undulatus
NSSYNSLTLQLEGLNASKGSLYPVFLFFFFSYLIIMLANLGIVFLVFIDKNLHQPMYLLFCNLPFNDILGNSITMPRLMMDMLRPPSERLISYYECVVQAFTTHMYGTSSHTVLMIMAFDRYLAICDPLRYASVMTNRMVVKLTLSAWSAAFVLVGILLGLTIRLNRCRTLIMNPYCDNASLFKLSCESVFINNVYGLTFTVVLFTSSIGSIILTYTKITVVCLTAKNKSLNSKALKTCSTHLVVYLVMLISGFFVIIMHRFPQYAYYRKFAAILFHIIPGGLNPIIYGIQSKEIRKMLLK
>LOCXPOR49.137.HIT1.OR.2R.301.7tm_4.exons1.NC_054876.1.Cheilinus_undulatus
NSSYNSFTLQLEGLNVSEGSLYPLFLFFFFSYLFIMLINLGIVFLVFIDKNLHQPMYLLFCNLPFNDILGNSIMVPRLLMNMLRPPSERLIHYYECIVQAFTTHMFGTTSHTVLMIMAFDRFVAICNPLHYGTIMTNRMVVKLTLAAWGVAFVLVGILLGLTIRLNRCRTLIMNPYCDNASLFKLSCESVFINNVYGLTFTVVLFTSSIGCIVLTYTKITVVCLTAKNKSLNSKALKTCSTHLFVYLIMVFNGMSIITLHRYPQYSDYRKLCTILFHIIPGSLNPIIYGLQSAEIRKFLLK
>LOCXPOR50.138.HIT1.OR.2R.333.7tm_4.exons3.NC_054876.1.Cheilinus_undulatus
LPVSTNQRSTSVNSTSEPDGVPFFIIQGLANLGQEKLFLFVILLLGYIVILVGNCMIIFVVLTDPKLTSPMFFFLSNLSFVDIAYTTTTIPNMLSGLLVPMTTISIPGCFLQMYFFIQLAVTGRAILTVMAYDRYVAICDPLHYNAIMTRPVRLLLVAGAWSFGIFCTMPACAMSWHRRYCLTVVKHGWCDLSSVRRLVCGDASVDGMVSLSFALVALLTTGVLILSSYILIGVSISKMSVGQRLKAFTTCAAHLTVVSISYSSASFVYISYRVGNFTPEVRIIVSVLYAALTPFLNPIIYSLRNKELRESIRRTVTRLRPAAVLPRKDAESV
>LOCXPOR51.139.HIT1.OR.2R.314.7tm_4.exons1.NC_054876.1.Cheilinus_undulatus
MENETFNFDIISIEGLKVGPQSSIPTFIFILLIYVFIMVSNIGLVVLISMERSLHEPMYLLFCNMSINDVFGSTAILPRLLSEVFTPIAERYIHYIDCAVQAFSAHFHAGTSHFVLVVMAYDRYVAICNPLRYATIMTNRMVVKLSVGAWMVPLILVAILLGLTLRLSRCRRVITNPFCDNASLFKLSCENLFINHIYGLASAAFTLGSSLGSVTLTYLRIAMVCLSSKNKALNSRAVQTCATHLAVYLIMLVASFTPMIMHRHPQWAENGKVASVMFHVVPPALNPLIYGLQCTELRNKIINVFQKKRVMDAK
>LOCXPOR52.140.HIT1.OR.2R.310.7tm_4.exons1.NC_054876.1.Cheilinus_undulatus
MDNQTFNVDVLQIEGLKVSPQSSIPAFIFLLLMYVFIVVSNLGLVVLILVERSLHEPMYLLFCNMSINDVFGASAIIPAVLAQVFTPLSQRFITYGECVLQAFCAHFHGGVSHTVIIIMAFDRYMAVCSPLRYSAVMTGRMVVTLSASAWGVSFILVLTLIALCVRLSRCRTSVNNPFCDDASLFKLSCENVLVNHIYGLSSGMALMACSLGSVVITYLKIAMVCLRSRNKAQIRRALQTCCSHLLVYIILLLSGNIIMVFHRFPHLSDQRKMASILFHVVPPSMNAVIYGLQIKAVREKIWILFNRRKI
>LOCXPOR53.141.HIT1.OR.2R.312.7tm_4.exons1.NC_054876.1.Cheilinus_undulatus
MDNLSSNSDVLLMEGLKVSPQSSIPAFILLLLIYVFIVVSNIGLVVLIAMETSLHEPMYLLFCNMNVNDVFGASSIIPRLLSDVFTPMSRRYIHYIDCAIQAFCTHFHAGASYSVLMVMAFDRYVAICDPLRYATVMTNRMVVKLSLGAWAAALVFVTILLGLTYRLTRCRRIISNPFCDNPSLFKLSCQDLLINHVYGLGTAVIILGSSLCSISLTYLRIAMVCLRSSNKAQISKALQTCASHLAVFLLLLFSGGIITVLHRYPDLSDQRKMASILFHVVPPSMNAIIYGLQIKAIRLKIIDLLGRKQRTM
>LOCXPOR54.142.HIT1.OR.2R.316.7tm_4.exons1.NC_054876.1.Cheilinus_undulatus
MENQTVSTDILLLEGLKVAPQSSVPAFILLLLIYVFIMVSNIGLVVLISMQRSLQQPMYLLFCNMSVNDVFGSTTLIPRLLSDLFLPHAERYIHYMDCVVQAFCLHLFASTCHTVLIIMAFDRYVAICNPLRYATIMTHRMVVKLSATAWTVSFVMVLILISLSVRLSRCRAAILHPFCDNASLFKLSCESVLINNIYGLGFTVVLLGSSLGSVTLTYLRIAAVCVISKNKALNSRALQTCVTHLAVYIILFMSGSVIIILHRFPHLSDERKMASILFHVVPPAMNAVIYGLQIKAVREKIFVLFLRRSIAVADGK
>LOCXPOR55.143.HIT1.OR.2R.315.7tm_1.exons1.NC_054876.1.Cheilinus_undulatus
MWYLNVSLTNITAEQQYQGLLERLLFSILTTVPCCVFLFINFTMLFILRSKEMFCETARYVLLYNLLFADTVMLALSQLMYLITASRLRLTYPVCGVLIMLADLTKEISPLTLVVMSLERYVAVCYPLRHATITTIRNTGMVIIMIWVFSSLNVLIRVILILQFPFEDLDSLQMGYLCSARVMLLVPMSDHYDKAYTCVVFVSAGVAITSSYIGVMIAARSATTDKASAQKTRTTLLLHFIQLILSLSSTVQNPLLIAVSRVVTRIVIVRIQIIFYVCVFIFPRCLSSLIYGIRDQTIRPLLTYYLCCRLKANHV
>LOCXPOR56.144.HIT1.OR.2R.304.7tm_1.exons1.NC_054876.1.Cheilinus_undulatus
MSSAGQFQSNITVGISLPGRVALCIITSVPCCVFLYINATLLYVLRSKPVLRETPRYILLFNLLSADTVLMFLSQFLYILNACRIRLTYPVCGAVVMPTILTHEISPLILVVMSLERFVAVCHPFRHATIATIRNTGRAVILVWVFSSLNVLIQVTLMLQFPFKDLDTLQMTKLCSTYSILTLPISKLYEKVLKYFLLVVAAVVITSSYIGVVIAARSASTDKASAQKSRNTLLLHLVQLGLTLLSTLNSPMLTALSEVLTGVVVVLIQVVLYVFTVIFPRCLSSLIYGIRDQTIRPLLMYHLC
>LOCXPOR57.146.HIT1.OR.2R.311.7tm_4.exons1.NC_054879.1.Cheilinus_undulatus
MKSNMSVNPSYFQFSLFADYGSLRYLFFSLCLLIYMTIISANVVIVLAVFLDKSLHQPMYIFICCLSVNSLYGSAAFFPRFLMDIVSDDHFIPRAACFTQVYVVGTYLTHELTLLVIMAYDRFVAICQPLHYHSKMTAKTVLCLIIISVLYPVFLGGNVIHQLLSIPFCGNKLHKIFCAYRPLLRLSCEDTTKRIILGETLSMTTVFITMSFILYTYLRILLVCRRGSSDVRGKALQTCLPHIVSFVNYCISCYCDFALTQLRLDQKNTLVIVVLSLEYLIIPPINNPLVYGLSLPQIRGVIFRRLRCCKV
>LOCXPOR58.147.HIT1.OR.2R.307.7tm_4.exons1.NC_054879.1.Cheilinus_undulatus
MKSNMSVNPSYFQFSLFADYGSLRYLFFSLCLLIYMTIISANVVIVLAVFLDKSLHQPMYIFICCLSVNSLYGSAAFFPRFLMDIVSDDHFIPRAACFTQVYVTSTFVVQELTLLTIMAYDRFVAICQPLHYHSKMTAKTVLCLIIVSVLYPAFVIGILTQQLFFLPFCGNNLHRILCAYRPLLHLSCEDTTMRIILNEMVGITTLLIIMSFVLYTYLRILLVCRRGSSAVRRKALQTCLPHIVSFVNYCISCYCDFALTRVKLDGKNTFVVIVLSLEYLIIPPINNPLVYGLNLPLIRRVIFRRFK
>LOCXPOR59.148.HIT1.OR.2R.311.7tm_4.exons1.NC_054879.1.Cheilinus_undulatus
MKSNMSVNPSYFQFSLFADYGSLRYLFFSLCLLIYMTIISANVVIVLAVFLDKSLHQPMYIFICCLSVNSLYGSAAFFPRFLMDIVSDDHFIPRAACFTQVYVVGTYLTHELTLLVIMAYDRFVAICQPLHYHSKMTAKTVLCLILFSVLFPATIIGNVIHQLPSIPFCGNKLHKIFCAYRPLLRLSCEDTTKRIILSETVSMTIVFITMSFILYTYLRILLVCRRGSSDVRGKALQTCLPHIVSFVNYCISCYCDFALTQLRLDQKNTLVIVVLSLEYLIIPPINNPLVYGLNLPQIRGVIFRRLRCCKV
>LOCXPOR60.149.HIT1.OR.2R.308.7tm_4.exons1.NC_054879.1.Cheilinus_undulatus
MKSNMSVNPSYFQFSLFADYGSLRYLFFSLCLLIYMTIISANVVIVLAVFLDKSLHQPMYIFICCLSVNSLYGSAAFFPRFLMDIVSDDHFIPRAACFTQVYVISTSAAQDLALLTIMAYDRFVAICQPLHYHSKMTAKTVLCLIIISVLYPAIVIGMFLYHLGSAPFCENKLQKIFCSNWSLVQLLCEDTTVNNITGQTLTAAIIALSLSFVLYTYLRILLVCSRSSSEIRGKALQTCLPHIVSLLNYCISFYCEFALTRLRLDKKNTLVVIVLSLEYLIIPPINNPLVYGLSLPQIRGVIFRRFKV
>LOCXPOR61.151.HIT1.OR.2R.301.7tm_4.exons1.NC_054879.1.Cheilinus_undulatus
MNDDSNETYITLDGYVEVHRYRYLFFVVMLTAYILVLLFNSAVVCVTWIHKNLHEPMYIFIAALLFNSVLFSTVIYPKLLIDFLSEKQIISHSACLCQVFLFYSLGGSEFLLLAAMSYDRYVSICKPLQYPAIMRKTTVICLLLLAWLLPACQLLGFTVHYAQQQLCSFTLRGIYCNNSNVKLYCVLSRVKSLYGLVVLFNVALLLLFFIFFTYSRIFLVSYRSYGAVRKKAAETCLPHLMALISIFCFSVYDAVVIRLENDLPKTAGFVMSFQLVLYHPLFNPLMYGLKMKEISKHLKRL
>LOCXPOR62.152.HIT1.OR.2R.308.7tm_4.exons3.NC_054879.1.Cheilinus_undulatus
MEKDLNVSYITLGGHVEVNKYRYVYFLIMLMVFILIICFNFTIVGLIWVHRNLHEPMYVFIAALLLNSAVFSTAIYPKLFIDYLSEKQIISYSACLFQFYLLYSLSGSEFLLLAGMAYDRYVSICKPLQYPSIMRKTTVGVFLGIAWLLPACQTAVAVILSADMRLCTFTLDGIFCNNLIYDLHCVTSQALSIFGVFALLYAGLFPMVFILYTYTRILIISFRSCGEVRKKAAQTCLPHLFVLISFSCLCTYDILIVRLGSGLSRTVRLIMTLQAVLYHPLFNPIIYGLKMKEISRHLRKLFCQAKVI
>LOCXPOR63.153.HIT1.OR.2R.307.7tm_4.exons1.NC_054879.1.Cheilinus_undulatus
MEKDLNVSYITLGGHVEVNKYRYVYFLIMLMVFILIICFNFTIVGLIWVHRNLHEPMYVFIAALLLNSAVFSTAIYPKLFIDYLSEKQIISYSACLFQFYLLYSLSGSEFLLLAGMAYDRYVSICKPLQYPSIMRKTTVGVFLGIAWLLPACQTAVAVILSADMRLCTFTLDGIFCNNLIYDLHCVTSQALSIFGIFALLYAGLFPMVFILYTYTRILIISFRSCGEVRKKAAQTCLPHLFVLISFSCLCTYDILIVRLGSGLSRTVRLIMTLQAVLYHPLFNPIIYGLKMKEISRHLRRLFFSGKV
>LOCXPOR64.154.HIT1.OR.2R.302.7tm_4.exons1.NC_054879.1.Cheilinus_undulatus
MDERFNGTYITFTGYVAVQKFKYLYFLLMLTVYVLIICCNSTVVYLIWRNKSLHEPMYIFIAALLTNSVVLSSAVYPKFLIDFLSDTQIISYSACLFQFFIFYAVGSSEFLLLSVMAYDRYVSICKPLQYPSIMRKNVVCLFLFLAWLLPACHIAVPTILSAKSKLCNFTLKAIFCNNTIYRLQCVSSRVITIYGVFTLVDLAVLPFLFILFTYTKILVVSYSSCKEIKKKAAETCLPHVLVLICYSCLCAYDISIARVESNFPETARFIMMLQTVFYNPLLNPLIYGLKMKEISRHLRRLF
>LOCXPOR65.155.HIT1.OR.2R.305.7tm_4.exons1.NC_054879.1.Cheilinus_undulatus
MDEDVHVSYITLGGYVGLEKYSYVYFLIILTVYILIICFNATIVWLIVTHQNLHEPMYIFIAALLINSLLFSSSIYPKLLVDVLSEEQVISHPMCHFQFFLCYSLGGSEFLLLSAMAFDRYVSICKPLQHPVIMRKTTVIALLVLAWFLPAGQIAGHASLSAQRKLCSFTLKGIFCTNSLFKLHCVSSSVIGTYELIILLNLALCPFLFIIFTYSKILIVSYRSCGEVRRKAAQTCLPHLLVLLNFCLLGTYHVLEVRLESQIPKTAHLIMTLQLILYHPLFNPIIYGLKMKEMYKHLRGLFVKV
>LOCXPOR66.157.HIT1.OR.2R.305.7tm_4.exons1.NC_054879.1.Cheilinus_undulatus
MDEGVNVSYITLGGYVGLEKYSYVYFLIILTVYILIICFNATIVWLIVTHQNLHEPMYIFIAALLINSLLFSSSIYPKLLVDVLSEEQVISHPMCHFQFFLCYSLGGSEFLLLSAMAFDRYVSICKPLQHPVIMRKTTVIALLVLAWFLPAGQFAAQTILSAHRKLCSFILKGIFCTNSLFKLHCVSSRIINYTWVDNPSKSWVLSFPLHHFHILKILIVSYRSCGEVRRKAAQTCLPHLLVLLNFCLLGTYNVLEIRLESQISKTAHLIMTLQLILYHPLFNPIIYGLKMKEMYKHLRGLFVKV
>LOCXPOR67.158.HIT1.OR.2R.305.7tm_4.exons1.NC_054879.1.Cheilinus_undulatus
MNEVMNVTSVLLGGFVEVEKYRYVCFLIMLAVYILIICCNSIVVYLIVIHRNLHEPMYIFIAALLINSILFSTNIYPKLLVDFLSEKQTIVHPACIFQAVTYYVLTYSEFLLLSAMAYDRYISICKPLQYAAIMRKTTVTVTLVTAWFVPACEVTGAIALNFDLNFCGFTLKGFFCNNSIYKLMCVRTEALSIYGAVILLNLGLLPMLFIIFSYSQILMISFQSCKEVRTKAARTCLPHLIVLINFSISVTFDVIIVRLESDISRTAHLIMTLQVILYHPLFNPLMYGLKMKDIYKHLQSLFCQV
>LOCXPOR68.160.HIT1.OR.2R.305.7tm_4.exons1.NC_054879.1.Cheilinus_undulatus
MDEGVNVSYITLGGYVGLEKYSYVYFLIILTVYILIICFNATIVWLIVTHQNLHEPMYIFIAALLINSLLFSSSIYPKLLVDVLSEEQVISHPMCHFQFFMFYYLGSSEFLLLSAMAFDRYVSICKPLQHPVIMRKTTVIALLVLAWFLPAGQFSGQAILSAHRKLCSFTLKGIFCNNSVFKLHCVSSSVLTTYGLFIFLNLGFCPFLFIIFTYSKILIVSYRSCGEVRRKAAQTCLPHLLVLLNFCLLGTYHVLEIRLESQIPKTAHLIMTLQLILYHPLFNPIIYGLKMKEIYKHLRGLFVKV
>LOCXPOR69.162.HIT1.OR.2R.308.7tm_4.exons1.NC_054879.1.Cheilinus_undulatus
MKSNMSVNPSYFQFSLFADYGSLRYLFFSLCLLIYMTIISANVVIILAVSLEKSLHQPMYIFICCLSVNSLYGSAAFFPRFLMDIVSDDHFIPRAACFTQVYAIGTFLSHELTLLTIMAYDRFVAICQPLHYHSKMTAKTVLCLIITSVLYPAFIGGNIIHQLLSMRFCRNKLHRFFCTYRSLVHLSCEDTAVRIVSNEAVAMVNISIILSFVLYTYLRILLVCRRSSSEIRGKALQTCLPHLVSFINYCISCYCEFALTRVGFQHNNIFVVIVLSLEYLIIPPINNPLVYGLSLPQIRGVIVRLLNI
>LOCXPOR70.163.HIT1.OR.2R.303.7tm_4.exons1.NC_054879.1.Cheilinus_undulatus
MENSTNPPFFNLTMFINIGNYRYPTFILCFLLFAFIISANLVIIVVITLEKTLHQPMYIFILCLSVNSVYGSTGFFIRFLRDLLSDSHLIPRAACLTQVYVIYTYASYELTLLGIMAYDRYIAICQPLHYHTKVTTKMIAILVSVAWIYPAISVFACVYLASRLPLCGNKIPKVFCANWPIVKLSCISTALNNLVGMLVSVTTVFCPLAFVLYTYTRIILLCRNQSSEFKSKVIQSCLPHIITFVNYSITVFCDVALSRVDLEELNPFLAVILSLEFVVIPPILNPLVYGLKLPEIRKVILRM
>LOCXPOR71.164.HIT1.OR.2R.302.7tm_4.exons1.NC_054879.1.Cheilinus_undulatus
SMFFLSGLSVTKNYRFIIFCVTFLCYCMILVINSVLIVTIIVYKDLHEPMYILLCTFCINGLYGSSGFYPKFLWDLLSPVHVISYSGCLLQALVMYTSACTDLSILAVMAYDRYLAICRPLEYHSLMSKQRLMKLVCFSVITPFSIISTNIFLTSRLRLCSNYIARLYCVNWIIVALACFPAETLLNNIVAYITIVIYVLHGVVIVWSYIYLIRTCVNSLENRAKFMQTCVPHVTSLLTFLVTILLDIMYIRYGSKDLPQTIQNFIAIEFLVIPPLMNPLIYGFKLTKIQHRILGFCNIKNK
>LOCXPOR72.165.HIT1.OR.2R.302.7tm_4.exons1.NC_054879.1.Cheilinus_undulatus
SMFFLSGLSETKNYCFIIFCVTFLCYCMILVINSVLIVTIIVYKDLHEPMYILLCTFCINGLYGSSGFYPKFLWDLLSPVHVISYSGCLLQALVLATYVCTDLSILAVMAYDRYLAICRPLEYHSLMSKQRLMKLVCFSVVTPFSIVSTYIFLTCRLRLCSNYIARLFCINWTIVALACFPAETLLNYIVAYITIVIYVLHGVEIVWSYIYLIRTCVNSLENRAKFMQTCVPHVASLLTFLVTILLDIMYVRFGSKDLSQTIQNFIAIEYLVIPPLMNPLIYGFKLTKIQHRILGFCNIKNK
>LOCXPOR73.166.HIT1.OR.2R.302.7tm_4.exons1.NC_054879.1.Cheilinus_undulatus
SMFFLSGLSETKNYCFIIFCVTFLCYCMILVINSVLIVTIIVYKDLHEPMYILLCTFCINGLYGSSGFYPKFLWDLLSPVHVTSYSGCLLQALVMYTFVCTDPSILAVMAYDRYLAICRPLEYHSLMSKQRLMKLVCFSVVTPFSIISTNIFLISRLRLCSNYIARLYCINWIIVALACFPAETLLNSIGAYITIVIYVLHGVVIVWSYIYLIRTCVNSLENRAKFMQTCVPHVASLLTFMVTILFDIMYIRYGSKDLSQTIQNFIAIEFLVIPPLMNPFIYGFKLTKIQHRILGFCNIKNK
>LOCXPOR74.168.HIT1.OR.2R.301.7tm_4.exons1.NC_054879.1.Cheilinus_undulatus
DNYSAITMFTLSGVSGTRNYRVTLFVVTLLCYCVIWLVNMTIIVTTIVDKNLHQPMYIFLCNLCINALYGTTGFYPKFLKDLLSTTNMISYAGCLLQGFVLHSSACADFSLLAVMAFDRYVAICRPLVYHSVMTKQRTGVFVFIAWCLPLFLLFISTITTSTLRMCGSHIPRIYCINYFVGKLACSASIAMVVSPAFNYTFYFCHAVFVFWSYVKLIKTCLISQENRSKFMQTCLPHLLCLFTVLASLLFDLLYIRFGSKKFNQSLRNFVSIEFLVIPPIINPLIYGLNLTQIRNRVKNVL
>LOCXPOR75.169.HIT1.OR.2R.304.7tm_4.exons1.NC_054879.1.Cheilinus_undulatus
MENSTGSFYFNLTMFVNIGHYRYPAFVFCFLLYCFIVYANLVIITVISRERALHGPMYVFIALLSVNSVYGSTGFFPRFLMDLLSVSHLISRPACFTQIYIIYTYASNEMTILGIMAYDRYVAICNPLHYHRKMTSKTVFMLAALAWLFPAFGLMACISLSIRLPLCGNEIQKLFCANWNVVKLSCVATDENNIYGFWLTATTVFFPLSFVLYTYMRILAVCWRSSAEFKGKVLHSCLPHMVSFVIYSIAGFCDIALSRYDIEEINPLVAGVLSLEFVVIPPILNPLVYGLKLPEIRRQILQML
>LOCXPOR76.170.HIT1.OR.2R.314.7tm_4.exons1.NC_054879.1.Cheilinus_undulatus
MENSTVSFYFNLTMFMNIGHYRYLSFVLFLLLYSFIVYANFVMILIIIRERSLHEPMYIFIAFLCVNSLYGSAGFFPRFLMDLLSDSHLISRPACFTQIYIIYSYASYELTILSIMAYDRYVAVCHPLHYHRKMNSKTVCILAFLAWVSPACNLTITINMIVRLPLCGNTIQKVYCASWNVVKLSCITDAVNSIFAMLGAITIAFLPFAFILYTYLRIVLACWRKSSEIRGKVLQSCLPHVISFAIYSITSFGDTALSRQNQENMNPFVAIILSLEFVIIPPVLNPLVYGLKLPEIRKHIFKIFFIKAQMKRKS
>LOCXPOR77.171.HIT1.OR.2R.315.7tm_4.exons1.NC_054879.1.Cheilinus_undulatus
MTNASNVFLFTLTSFSATTNYRITLFSLTCLCYCTILVVNVCLILTIVLDQNLHEPMYIFVCNLCINGLYGTAAFYPKFAADLLSDIHVISYVGCFLQIFVIYTYATTDFSVLALMAYDRYVAICRPLEYHLIMSLRRSAVLIGVAWIVPIVCEILVVSLTSNLKLCGSHIQKLYCENWSVVKLACGSTTANSIVGMIIILFYCGHVLFILCSYVPLVKSAIKSKESRKKFTQTCVPHLLCLLNVTAALLFDVMYSRYGSASVAPSVKNFMAIQFLMMPPIFNPIIYGMILTKIRQRMVRLCMMACQNCKLRLKV
>LOCXPOR78.172.HIT1.OR.2R.307.7tm_4.exons1.NC_054879.1.Cheilinus_undulatus
MDNTTKIWSFVLAAYGNIGELKYLYFSAMLFWYLSICAANTVLIVVIYVDRRLHEPMYILLCNLSVNEMFGSTSLYPLMLSQMFSDTHEVTLPWCFLQMCCIYISASVEFCSLAAMAYDRHVSICYPLRYNIIMNTGRLVSIVVIIWLYSIASFIFSFAFITNLHFCGNVIEKVFCDHHLLIKLACSISTPNNISDLLFALVTIVIPFSLISVSYMKILAVCLNTSIENKQKALTTCTPQIVSVSNLFVGCIFHFVDSRFHVAHVPEKARIILSVYLLICQPIITPFMYGFKLPKIRDAFQKYFVHR
>LOCXPOR79.173.HIT1.OR.2R.308.7tm_4.exons1.NC_054879.1.Cheilinus_undulatus
MENSTEIWSFVLAAYGNIGELKYLYFSIMLFWYLSILAANTVLIVVIYVDRRLHEPMYILLCNLFVNEIAGSTSVYPLMLTQMFSDTHEVTLPWCFLQVSYLYISASVEFCNLAAMAYDRYVAICCPLRYNVILNTGRVFMIILMIWIYSFLSLIFTFSFTFRLKFCGNVINKVFCDFHLVIRLACSVSVFNNISDLLFALATIAIPFGLTSISYIKILAVCLNTSRENKQKAVTTCTPQIFSLSNMFLGCIFHFFDSRLQIAQIPDKLRIILSVYLLICQPIITPFMYGFKLPKIKNSCKAFIFDRK
>LOCXPOR80.174.HIT1.OR.2R.302.7tm_1.exons1.NC_054886.1.Cheilinus_undulatus
VWEYTCVRFYVSTVSFSLLLFFNLIINWTIVRVEQLRSHARFVFVFHLLVSAMVYMGMSSIFYYQIHLQARPGRSACLAMITVLISSASNILLTLTAMALDRYCAVCHPMRYTSTCTAAYWPWLLGVLTWIIALIIPVNILHPESQVGYNGECGREQLRKGELQKILFIALCTLLILYSYVRIFVEGRRLGVLNRRNRTGCRTIALHGSQLAVYILPNFVIFILSVLNKQKLIKLETKELSAVVVFAFFSLAQCVAPVVYGLRKEELLEQLGHRFPFCARYLKRVLGWTVHVNWTNTRQKSR
>LOCXPTAAR1.56.HIT1.TAAR.2R.325.7tm_1.exons1.NC_054866.1.Cheilinus_undulatus
MDQGLCYESRNTSCLRTIYPIPLRIALYVVLGSTVILTVCGNLLVTFSIAYFKQLHTPTNYLILSLAVSDLLLGVLVMFPGMIRTIETCWYFGDFFCKIYMSSDVTLCTASIINLSFISIDRYYAVCHPLLYRTRISTNAVFIMVLLCWTISPIIGFGMIFLELNIWGIEDFYYNHVVCEGGCVLFQSGVSGTLSSLISFYLPGIIMLGVYVKIFFVAQKQFHSIQNACSVKMSNKSQTKATKTLAIVMGAFLSFWTPFFVCNVIDPFISYSTPPLLFETLVWVGYFNSTINPIIYAFFYSWFRKALRLLTSGSIFKSDISDTTL
>LOCXPTAAR2.72.HIT1.TAAR.2R.331.7tm_1.exons1.NC_054866.1.Cheilinus_undulatus
FSSDQLCFPGFNVSCVRTQFNVWTRMALFVVFALGMGVTILGNAVVIVSISHFKQLHSPTNVLISSLALVDLLVGVFAMPFSAIRTVHGCWFYGEVFCELHSSFDVFLTTLSILHLICIAVDRHEAICNPLHYSMKITIPVAWIMVCWSWVLAAVYSFGVHYSKANVAGLEDIIETMKCLGSCFLIYNQLWGILDSVLSFFFSCTVMVCLYTKIFTVAKEHARKISNMKNSSNDKGAGGIKQSEHKAAKTLSIVLGAFIVCWMPLFTVALFESIFGSFTPVAVFEAFFWLGYFNSTLNPIIYALCYPSFKKCFYCIITLKIFSPNSSTMNI
>LOCXPTAAR3.77.HIT1.TAAR.2R.332.7tm_1.exons1.NC_054866.1.Cheilinus_undulatus
EHFCFPESNASCVTAQFDVGTRFALYTLFVSGMLITILGNAVVIVSISHFKQLHNPTNVLILSLALSDLLVGVVVMPFSAIRTVHGCWFYGEIFCEMHSSFDMFLTSVSIFHLICIAVDRHQAICNPLLYSMKITMPVAWIMVFCSWALAAVYSFGLLYSKANVAGLEDYIQSINCLGSCNLLFNHLWGILDSITAFFFPCAVMVCLYTKIFTVAKEHARKIGDVKNSSNDRGRSGFIKQSEHKAAKTLGIVLGAFIFCWMPFFFNSIIDAYIGFSTPAAVFEAFVWLGYFNSTVNPIIYALFYPWFKKCFNLIVNLKIFSPDSSDIKVHTL
>LOCXPTAAR4.89.HIT1.TAAR.2R.330.7tm_1.exons1.NC_054866.1.Cheilinus_undulatus
MEPEFCFESRNNSCLKRNFPTPLRVTLYFILVVVIILTVCGNFLVTFSIAYFKQLHTPTNYLILALAMSDLLLGVFVMFPKMIRFVESCWYFGEFFCNVCMSFDVSLITASIINLSFIAVDRYYAVCHPLLYRTRISTNVVLIMILLCWTVSPIIGFGIVFLKLNILGIEDFYYNHFMCEGQCALIQGKLSSTVSSIFSFYLPAITLLGVYLKIFLVAQRQFKSIKTAGCVSSVKTSNKSQTKATKTLAIVMGAFLSCWTPFFVCNITNPFISHSLPPLLTETLVWVGCFNSAMNPIIYAFFYSWFKKAFQLITSGNIFKSDLSETTLFS
>LOCXPTAAR5.100.HIT1.TAAR.2R.330.7tm_1.exons1.NC_054866.1.Cheilinus_undulatus
MEPAFCFESRNNSCLKKNSPMPLRVTLYFIIGVIIILTVCGNFLVTFSIAYFKQLHTPTNYLILSLAMSDLLVGMVVMFPNMIRLVESCWYFGDFLCNICLSFNVSLITASIINLSFISIDRYYAVCHPLLYRTRISTNVVLIMILLCWTISPIIGFGMIFMKLNILGIEEFYYNHFMCEGQCALVQGKISSTVSSIVSFYLPAIILLGVYLKIFLVAQRQFKNIKNAGCVNSVKTSNKSQTKATKTLAIVMGAFLSCWTPLFVCVITNPYVSNSIPQLLLETLVWLGYFNSAMNPIIYAFFYSWFRKAFQLITSGSIFKSDLSETKLFT
>LOCXPTAAR6.110.HIT1.TAAR.2R.330.7tm_1.exons1.NC_054866.1.Cheilinus_undulatus
MEPEFCFESRNNSCLKKNSPMPLRVTLYFIIGVIIILTVCGNFLVTFSIAYFKQLHTPTNYLILSLALSDLLLGVFVMFPTMIRLVESCWYFGDFLCNVCLSSSITLGTASIINLSFIAVDRYYAVCHPLLYRTRISTNVVLIMIFICWTVSPILGFGIIFLKINILGIEEFYYNHFVCEGQCTAIHGKLSSTVSSIVSFYLPAVILLGVYLKIFLVAQRQFKSIKNAGCVSSVKTSNKSQTKATKTLAIVMGAFLSCWTPFFVCVITNPFIGNSVSPVLFETLAWLGFLNSAMNPIIYAFFYSWFRKAFQLITSGNIFKSDLSETTLFT
>LOCXPTAAR7.58.HIT1.TAAR.2R.330.7tm_1.exons1.NC_054866.1.Cheilinus_undulatus
MEPEFCFESRNNSCLKKNSPMPLRVTLYFILGILIILTVCGNFLVIFSIAYFKQLHTPTNYLILSLAMSDLLVGIVMFPNMIRLVESCWYFGDFFCKVNFSSNVTLGTASIINLSFISIDRYYAVCHPLLYRTRISTNVVLILIFLCWTISPMLGFGMIFSKFNILGIEEFYFNHFVCEGQCVLIQGKLSSTVSSIVAFFLPAIILLGVYLKIFLVAQRQFKSIKNEGCVSSVKKSNRSQTKATKTLALVMGAFLLCWTPMFICVITYPFIGKSIPPVLFETLGWLGFFNSGMNTIIYAFFYSWFRKAFQLIASCNIFKSDLSETTLFTE
>LOCXPTAAR8.59.HIT1.TAAR.2R.330.7tm_1.exons1.NC_054866.1.Cheilinus_undulatus
MEPAFCFESRNNSCLKINSPMPLRVTLYFILGVIIILTVCGNFLVTFSITYFKQLHTPTNYLILSLAMSDFLLGIVVMFPRMIRLVESCWYFGDFFCKVSLSFDVMLITASIINLSFISIDRYYAVCHPLLYRTRISTNVVLIMIFLCWTISPILGFGMIFLKLNVLGSEVFYSQHFLCEGRCALIQSKLSSTASTVLSFYLPAVTLLGVYLKILLVAQRQFKSIKNAGLVSSVKKSNKSQTKATKTLALVMGAFLCCWTPFFVCVFTNPFIGNSVPSVLIETLAWLGFLNSAMNPIIYAFFYSWFRKAFQLMTSGNIFKSDLSETTLFT
>LOCXPTAAR9.60.HIT1.TAAR.2R.330.7tm_1.exons1.NC_054866.1.Cheilinus_undulatus
MEPEFCFESRNNSCLKKNSPMPLRVTLYFILVVVIILTVCGNFLVTFSIAYFKQLHTPTNYLILSLAMSDFLLGIVVMFPRMIRYVESCWYFGEFFCKVSLSFDVMLITASIINLSFISVDRYYAVCHPLLYRTRISTNVVLIMIFLCWTVSPILGFGMIFLKLNILGIEEFYYNNFVCEGRCALIQGKLSSTASTVLSFYLPAIILLGVYLKIFLVAQRQFKSIKNAGGVNPVKKSNKSQTKATKTLAIVMGAFLSCWTPLFVCVFTNPFIGNSIPTVVVETLAWLGFINSAMNPIIYAFFYSWFRKAFQLMTSGNIFKSDLSETTLFT
>LOCXPTAAR11.62.HIT1.TAAR.2R.325.7tm_1.exons2.NC_054866.1.Cheilinus_undulatus
ETELCFPQLLNTSCRKAKHQTHSETMFAYFLLSSISLLTICLNLLVIISISHFKKLQTPTSLFLLSLAVADLCVGFLMFFQLMLIEGCWLFGDFVCALYQYLASIITNATTGTVMFISYDRYVAICQPLQYSSKLTPKRVQFYIYLYWIFSIIFQSLINMGTLQNPGRHHACVGECVFSADDISAIADLICTFLLPISVMVVLYMRVFLVVLSQAQAMRSHISIAVKLQQSRVQTVRKSEMKAARALGGVVVVFLLCTVPVLCLFFSGKDNLFNASQFAFVICLFYFNSCLNPLIYAFFYPWFRKSVKLILSLKILQPDSCDANI
>LOCXPTAAR11.64.HIT1.TAAR.2R.325.7tm_1.exons2.NC_054866.1.Cheilinus_undulatus
ETELCFPQLLNTSCRRTKRQTHSETMFAYFLLSSISLLTICLNLLVIISISHFKKLQTPTCLFLLSLAVADLCVGFLMFFQLMLIEGCWLFGDFVCALYQYLSLIITNVSTGTVMFISYDRYVAICQPLQYSSKLTPKRVQFYIYLYWIFSTIFQSLKNMENLQNPGRHHACVGECLFSGDDISAIADLICTFLLPISVIVVLYMRVFVVVLSQAQAMRSHISITVKLQQSRVQTVRKSEMKAARALGGVVVVFLLCTIPGFCLLLSGKDILFNASHSAFVICLFYFNSCLNPLIYAFFYPWFRKSVKLIVSLKILQPDSCDANI
>LOCXPTAAR11.66.HIT1.TAAR.2R.325.7tm_1.exons2.NC_054866.1.Cheilinus_undulatus
ETELCFPQLLNTSCRRTKRQTHSETMFAYFLLSSISLLTICLNLLVIISISHFKKLQTPTCLFLLSLAVADLCVGFLMFFQLMLIEGCWLFGDFVCALYQYLSLIITNVSTGTVMFISYDRYVAICQPLQYSSKLTPKRVQFYIYLYWIFSTIFQSLKNMENLQNPGRHHACVGECLFSGDDISAIADLICTFLLPISVIVVLYMRVFVVVLSQAQAMRSHISITVKLQQSRVQTVRKSEMKAARALGGVVVVFLLCTIPGFCLLLSGKDILFNASHSAFVICLFYFNSCLNPLIYAFFYPWFRKSVKLIVSLKILQPDSCDANI
>LOCXPTAAR13.68.HIT1.TAAR.2R.325.7tm_1.exons2.NC_054866.1.Cheilinus_undulatus
ETELCFPQLLNTSCRKAKHQTHSETMFAYFLLSSITLLTICLNLLVIISISHFKKLQTPTCLFLLSLAVADLCVGFLMFFQLMLIEGCWLSGDFVCALYQYLSLIITNVSTGTVMFISYDRYVAICQPLQYSSKLTPKRVQFYIYVYWIFSIICQSLKNMENLQNPGRHHACVGECVFSGDDISAIADLICTFLLPISVIVVLYMRVFVVVLSQAQAMHSHISITVKLQQSRVQTVRKSEMKAARALGGVVVVFLLCTIPGFCLLLSGKDNLFNASHSAVVVCLFYFNSCLNPLIYAFFYPWFRKSVKLIISLKILQPNSCDANI
>LOCXPTAAR14.70.HIT1.TAAR.2R.325.7tm_1.exons2.NC_054866.1.Cheilinus_undulatus
ETELCFPQLLNTSCRKAKHQTHSETMFAYFLLSSITLLTICLNLLVIISISHFKKLQTPTCLFLLSLAVADLCVGFLMFFQLMLIEGCWLFGDFVCALYQYLSLIITNVSTGTVMFISYDRYVAICQPLQYSSKLTPKIVQFYIYLYWIFSTIFQSLINMGNLQNPGRHHACVGECVFSGDDISAIADLICTFLLPISVIVVLYMRVFVVVLSQAQAMRSRIGITVKPQQSRVQTVRKSEMKAARALGGVVVVFLLCTCPGFCLFFSGEGIQLNASHSAFVICLFYFNSCLNPLIYAFFYPWFRKSVKLIISLKILQPDSCDANI
>LOCXPTAAR15.73.HIT1.TAAR.2R.331.7tm_1.exons1.NC_054868.1.Cheilinus_undulatus
MMDDLQGAELCYPQLLNLSCRGLMRPYSEAIFLYTLLSFTAALTVILNLLVIISISHFRQLHTPTNLLLLSLAISDLLVGLLVMPVETVRFIETCWLLGNLMCALSYIVGFTLTSASVGNMVLISIDRYVAICYPLQYSNQVTHRRVKLSVCLCWACSFLYNGLILKDHLRQPDRYNSCFGECVVVINYVSGTVDLVFTFIGPCLVIIVLYMRVFIVAVSQARAMQNHVRAAAVRNVRITAKKSEKKAARTLGVVILVFLLSFCPYYYPSLSGQDISNSASSWAIVSWLLYFNSCLNPLIYALFYPWFRKAIKFIVTLQILKQYSSLATII
>LOCXPTAAR16.74.HIT1.TAAR.2R.331.7tm_1.exons2.NC_054874.1.Cheilinus_undulatus
WMLLMELNSAFHSSLTPPARSLRPSYSCVNPPRIYYFVILITVLITNHSVLLFIVMVFSHSRQLHTTTNLILLSLGVSDFLVGLVVMPGDLMQTGTCWFSGDLICALYYFLLFIIISASAACMVLISVDRYIAICYPLHYTSKFTLYTVRIAVCLCWIYAVLVNLVLFNDNLRHPGKYNSCQGECVVNISGELELAFGFILPVSVIIVLHLRVFVVAVSQARAMRSHITIVKMKRSQTVAPKRSELKAATTLGIVVAVFLMCYCPYYCVFLIGGKILIGSDTEILMAFLLYLNSCLNPLIYVFCYPWFRKAIRLIVTFRVMVPGSRDARIL
>LOCXPTAAR17.76.HIT1.TAAR.2R.322.7tm_1.exons1.NC_054878.1.Cheilinus_undulatus
TVIVVDIHPCYEISDFSYILTKSPSIICVLLYLFLFLLSLVTVCGNLLVMISIMYFTQLHSPTNYLILSLAVADLLVGVLVFPLSMAFSLSSCLYQEDLFCKVHNSFDVFLSTCSILNLCCISIDRYYAVCQPLTYKAKINHHVTVFMILISWGGSAVIGIGVFIAWLSNTCVDGCFLDMLMVNTVGPVFSFYLPVIILLCVYLKVFLVALKQARRIQNKTCQSTKSGATVSKSERKATKTLAIVLGVFLLCWTPFFLCITFSPFSQNPAPVPVVETLNWLTLVNSMLNPFIYAFFYSWFRTAFMMIVTGKIFQGDLTNTKL
>LOCXPTAAR18.79.HIT1.TAAR.2R.322.7tm_1.exons1.NC_054878.1.Cheilinus_undulatus
TVIVVDIHPCYEISDFSYILTKRPSIICVLLYLFLFLLSLVTVCGNLLVMISIMYFTQLHSPTNYLNLSLAVADLLVGVLVIPLSMAFSLSSCLYQEDLFCKIRNSFDVSLCTCSILNLCCISIDRYYAVCQPLIYKAKINNHVAGVMILISWGGSALIGIGVFIAWLSNTCVDSCVLDMLMVTTVVPVFSFYLPVIILLCVYLKVFLVALKQARRIQNKTCQSTKSGATVSKSERKATKTLAIVLGVFLLCWTPFFLCITFSPFSQNPAPVPVVETLTWLTLVNSMLNPFIYAFFYSWFRTAFMMIVTGKIFQGDLTNTKL
>LOCXPTAAR19.80.HIT1.TAAR.2R.322.7tm_1.exons1.NC_054878.1.Cheilinus_undulatus
TVIVVDIHPCYEISDFSYILTKRPSIICVLLYLFLFLLSLVTVCGNLLVMISIMYFTQLHSPTNYLILSLAVADLLVGVLVIPLNMAFSLSSCLYQEDLFCKVRNSLDMFLSTCSILNLCCISIDRYYAVCQPLTYKAKINHHVAVVMILISWGGPALFGIGVLIAGLFNMCVDGCSLDMLMANTVGPVLFFYLPVIILLCVYLKVFLVALKQARRIQNKTCQSTKSGATVSKSERKATKTLAIVLGVFLLCWTPFFLCFNFSPFSQNPAPVPVVETLAWLALVNSMFNPFIYAFFYSWFRTAFMMIVTGKIFQGDLTNTRL
>LOCXPTAAR20.81.HIT1.TAAR.2R.322.7tm_1.exons1.NC_054878.1.Cheilinus_undulatus
TVIVVDIHPCYEISDFSYILTKSPSIICVLLYLFLFLLSLVTVCGNLLVMISIMYFTQLHSPTNYLILSLAVADLLVGVLVFPLSMVFSLSSCLYQEDLFCKVRNSLDMFLSTCSILNLCCISIDRYYAVCQPLTYKAKINDRVAVVMILISWGGSAVIGIGVLIAWLSNTCENGCFLDMLMATTVGPVFSFYLPVIIMLCIYLKIFLVALKQARRIQNKTCQSTKSGATVSKSERKATKTLAIVLGVFLLCWTPFFLCITFSPFSQNPAPVPLVETLNWLTLVNSMLNPFIYAFFYSWFRTAFMMIVTGKIFQGDLTNTKL
>LOCXPTAAR21.82.HIT1.TAAR.2R.320.7tm_1.exons1.NC_054878.1.Cheilinus_undulatus
TVIVVDIHPCYEISDFSYILTKSPSIICVLLYLFLFLLSLVTVCGNLLVMISIMYFTQLHSPTNYLILSLAVADLLVGVLVFPLSMAFSLSSCLYQEDLFCKVRDIVDVSLSTCSVLNLCCISIDRYYAVCQPLTYKAKINNHVAGVMILISWGGSALIGIGVLIAGLDNMCENGCFLDMLMENTVGPVLAFYQMILLCIYLKVFLVALKQARRIQNKTCQSTKSGATVSKRERKATKTLAIVLGVFLLCWTPFFLCITFSPFSQNPAPVPVVETLNWLTLVNSMFNPFIYAFFYSWFRTAFMMIVTGKIFQGDLTNTKL
>LOCXPTAAR22.83.HIT1.TAAR.2R.322.7tm_1.exons1.NC_054878.1.Cheilinus_undulatus
TVIVVDIHPCYEISDFSYILTKSPSIICVLLYLFLFLLSLVTVCGNLLVMISIMYFTQLHSPTNYLILSLAVADLLVGVLVFPLNIAFSFSSCLYQEDLICKIRNSFDVSLCTCSILNLCCISIDRYYAVCQPLTYRAKINNCVAGVMILISWGGSALIGIWVLIAWLSNTCVDSCVLDSLTVNTVVPTFSFYLPVIIMLCVYLKVFLVALKQARRIQNKTCQSTKSGATVSKSERKATKTLAIVLGVFLLCWTPFFLCITFSPFSQNPAPVPVVETLTWLALVNSMFNPFIYAFFYSWFRTAFMMIVTGKIFQGDLTNTKL
>LOCXPTAAR23.84.HIT1.TAAR.2R.322.7tm_1.exons1.NC_054878.1.Cheilinus_undulatus
TVIVVDIHPCYEISDFSYILTKSPSIICVLLYLFLFLLSLVTVCGNLLVMISIMYFTQLHSPTNYLILSLAVADLLVGVLVFPLSMAFSLSSCLYQEDLFCKIRNSFDVFLSTCSILNLCCISIDRYYAVCQPLTYKAKINHRVAGVMILISWGGSAVIGIWVLIAGLDNMCVDGCFLDILMMNTVGSVLSFYLPVIIMLCVYLKVFLVALKQARRIQNKTCQSTKSGATVSKSERKATKTLAIVLGVFLLCWTPFFLFITFSPFSQNPAPVPVVETLTWLALVNSMFNPFIYAFFYSWFRTAFMMIVTGKIFQGDLTNTKL
>LOCXPTAAR24.85.HIT1.TAAR.2R.322.7tm_1.exons1.NC_054878.1.Cheilinus_undulatus
TVIVVDIHPCYEISDFSYILTKSPSIICVLLYLFLFLLSLVTVCGNLLVMMSIMYFTQLHSPTNYLILSLAVADLLVGVLVFPLSMAFSLSSCLYQEDLFCKVRNTFDVFLCMCSILNLCCISIDRYYAVCQPLTYKAKINNRVTVFMILISWGGSALIGIGVVNAGFDNMCEDSCSLDMLMVNTVVSVFSFYLPVIILLCVYSKVFLVALKQARRIQNKTCQSTKSGATVSKSERKATKTLAIVLGVFLLCWTPFFLCFNFSPFSQNPAPAPLVETLTWLTLVNSMFNPFIYAFFYSWFRTAFMMIVTGKIFQGDLTNTKL
>LOCXPTAAR25.86.HIT1.TAAR.2R.323.7tm_1.exons1.NC_054878.1.Cheilinus_undulatus
TVIVVDIHPCYEISDFSYILTKSPSIICVLLYLFLFLLSLVTVCGNLLVMISIMYFTQLHSPTNYLILSLAVADFLVGVLVIPLSMAFSLSSCLYQEDLFCKVRNSFDVFLSTCSILNLCCISIDRYYAVCQPLTYKAKIKHHVAGVMILISWGGSVLIGIGVLIAGLNNEKCEDGCFIDMLMENTVGPILSFYLPVIIMLCVYLKIFLVALKQARRIQNKTCQSTKSGATVSKSERKATKTLAIVLGVFLLCWTPFFLCLTFSPFSQNPAPVPVFEALIWLSLVNSMFNPFIYAFFYSWFRTAFMMIVTGKIFQGDLTNTKL
>LOCXPTAAR26.87.HIT1.TAAR.2R.322.7tm_1.exons1.NC_054878.1.Cheilinus_undulatus
TVIVVDIHPCYEISDFSYILTKSPSIICVLLYLFLFLLSLVTVCGNLLVMISIMYFTQLHSPTNYLILSLAVADLLVGVLVFPLNMAFSLSSCLYQEDLICKVRNSFDVSLSGCSILNLCCISIDRYYAVCQPLTYKVKINHHVTVFMILISWGGPALFGIGVFFAALNNTCENGCFLYMLMMNTVGPVFYFYLPVIIILCIYLKIFLVALKQAHRIQNKTCQSTKSGATVSKRERKATKTLAIVLGVFLLCWTPFFLCFNFSPFSQNPAPVPVVETLNWLTLVNSMLNPFIYAFFYSWFRTAFMMIVTGKIFQGDLTNTKL
>LOCXPTAAR27.88.HIT1.TAAR.2R.322.7tm_1.exons1.NC_054878.1.Cheilinus_undulatus
TVIVVDNHPCYEISDFSYILTKRPSIICVLLYLFLFLLSLVTVCGNLLVMISIMYFTQLHSPTNYLILSLAVADLLVGVLVFPLSMAFSLSSCLYQEDLFCKVRNSLDVSLSTCSILNLCCISIDRYYAVCQPLTYKAKINHHVAVVMILISWGGSALIGIGVFFAALHSTCVDSCFLDSLMVNTVGPVFSFYLPVIIMLCIYMKIFLVALKQAHRIQNKTCQSTKSGATVSKSERKASKTLAIVLGVFLLCWTPFFLCITFSPFSQNPAPVPVVETLTWLALVNSMFNPFIYAFFYSWFRSAFMMIVTGKIFQGDLTNTKL
>LOCXPTAAR28.90.HIT1.TAAR.2R.322.7tm_1.exons1.NC_054878.1.Cheilinus_undulatus
TVIVVDIHPCYEISDFSYILTKSPSIICVLLYLFLFLLSLVTVCGNLLVMISIMYFTQLRSPTNYLILSLAVADLLVGVLVFPLSMAFSLSSCLYQEDLICKVRNSFDVSLSGCSILNLCCISIDRYYAVCQPLTYKAKINHHVTVVMILISWGGSALIGIGVLIAGLYNTCVDSCFLDMVMVNTVGPILAFYLPVIIMLCIYLKIFLVALKQARRIQNKTCQSTKSGATVSKSERKATKTLAIVLGVFLLCWTPFFLCITFSPFGQNPAPVPVVETLNWLTLVNSMLNPFIYAFFYSWFRTAFMMIVTGKIFQGDLTNTKL
>LOCXPTAAR29.91.HIT1.TAAR.2R.322.7tm_1.exons1.NC_054878.1.Cheilinus_undulatus
TVIVVDIHPCYEISDFSYILTKSPSIICVLLYLFLFLLSLVTVCGNLLVMISIMYFTQLHSPTNYLILSLAVADLLVGVLVFPLNMAFSLSSCLYQEDLFCKVCNSFDVSLSTCSILNLCCISIDRYYAVCQPLTYKAKINHHVTVFMILISWGGSAVIGIGVLNAGLDNMCEDSCSLDMLMVNTVVSAFSFYLPVIIMLCVYLKVFLVALKQARRIQNKTCQSTKSGATVSKNERKATKTLAIVLGVFLLCWTPLILYFHFSPFSQNPAPVPLVETLSWLALFNSMFNPFIYAFFYSWFRTAFMMIVTGKIFQGDLTNTKL
>LOCXPTAAR30.92.HIT1.TAAR.2R.323.7tm_1.exons1.NC_054878.1.Cheilinus_undulatus
TVIVVDIHPCYEISDFSYILTNSPSIICVLLYLFLFLLSLVTVCGNLLVMMSIMYFTQLHSPTNYLILSLAVADLLVGVLVFPLSMAFSLSSCLYQEDLFCKVRSSFDVFLSTCSILNLCCISIDRYYAVCQPLTYKAKINHRVAGVMILISWGGSALIGMGILIAGLNTEKCEDGCFLDLLMENTVGSVFSFYLPVIIMLCIYLKIFLVALKQARRIQNKTCQSTKSGGTGSKSERKATKTLAIVLGVFILCWTPFFLCITVSPLINNPAPVPVVEALNWLTLVNSMLNPFIYAFFYSWFRTALRMIVTGKICQGDLTNTKL
>LOCXPTAAR31.93.HIT1.TAAR.2R.322.7tm_1.exons1.NC_054878.1.Cheilinus_undulatus
TVIVVDIHPCYEISDFSYILTKRPSIICVLLYLFLFLLSLVTVCGNLLVMISIMYFTQLHSPTNYLILSLAVADLLVGVLVFPLSMAFSLSSCLYQEDLFCKVRNSFDVSLSGCSILNLCCISIDRYYAVCQPLIYKAKINHHVAGVMVLISWGGSALIGIGVFISGLYNTCVDGCFLYMLMMNTVGSVLSFYLPVIIMLCIYLKVFLVALKQARRIQNKTCQSTKSGATVSKSERKATKTLAIVLGVFLLCWTPFFLYFHFSPFSQNPAPVPVVETLTWLALVNSMFNPFIYAFFYSWFRTAFMMIVTGKIFQGDLTNTKL
>LOCXPTAAR32.96.HIT1.TAAR.2R.314.7tm_1.exons2.NC_054879.1.Cheilinus_undulatus
LEKTELCFPQLLNASCRKAIRPHFEVMLTYILLSSISLVTVALNLLVIISISHFRQLHTPTNFLLLSLAVSDFFVGLLMLFQIMLIDGCWLLGDLICTLYQYIAYIVISACVGTMVIISVDRYVAICHPLHYPTTVTLKKAQVCICVCWICSLFFQSLILKDILEKPGRYHSCIGECIFFINYIAGIADLIFTFILPITVIVVLYLRVFVVAVSQARAIRSEAVSKRTTAKKSEMKAARTLGIVVIVFLICLCPYYCVALTGQDNLLNASSAAFVICLTYFNSCVNPVIYALFYPWFRKSIRLIVTLQILEPDS
>LOCXPTAAR33.97.HIT1.TAAR.2R.329.7tm_1.exons2.NC_054879.1.Cheilinus_undulatus
MESLEETELCFPQLLNASCRKMPHPKYVSMLIYTILSIICVITASLNLLVIISISHYKKLHTPTNLLLLSLGVSDFSIGLLMVFQILSIDGCWLLGDFVCGFYLVLDYTFTSASIGTMVLISIDRYVAICYPMHYPNMITYRRTEICVSICWMSSLIFHCIRFKDNLKHMGMYNSCYGECVVVIDYVSGIIDLFFSFLGPVTVIVVLYMRVFVVAVFQARAMRVHTKAITLQFSVSIITKKSEMKAARTLGVVVVVFLICVCPYFCVVLTGQDTTLGSTSSAFIINLFYFNSCLNPLIYACFYPWFRKTIRHIITLQILKPDSCQSNIL
>LOCXPTAAR34.98.HIT1.TAAR.2R.321.7tm_1.exons2.NC_054879.1.Cheilinus_undulatus
MEENELCFPHLNTSCKKRNSSSFVLIHIMLSFISVLTVILNLLVIISIFHFKKLHTPTNLLLLSLAVSDFFVGLLILFQFLLIDGCWYLGDNMCNLYLFFDIMITSSSVGNMVLISVDRYIAICDPLHYLTKVTVRRASVSIVLCWICSFIYCNILMKEDFEHPGKFTSCSGECVALKHYITGVVDLFFTFIASVTVIIVLYVRVFVVAVLQARVMRFHVAASSLHKSATAKKSEIKAARTLGVVVVVFLVCLCPYFCVALSEQDYLFNASSGSFVIYLFYFNSCLNPLIYAFFYSWFRKSVRLIVTLQILKAGSCEANIL
>LOCXPTAAR35.99.HIT1.TAAR.2R.327.7tm_1.exons2.NC_054879.1.Cheilinus_undulatus
ETSEGGELCLPELNSSCTKPTHPHTEAMLIYTLLSCISLITVALNLLVIISISHFRQLHTPTNLLLLSLAVSDLLVGLILMPVEIIYIEACWFLGDFLCTVYYVMDYIITSASVANMVLISIDRYIAICDPFHYTTRVTKGRVQCCVCLCWVCSVLFRILLLHDHLEQPGRSNSCYGECVVVINHIAGVLDLVFTFILPITVIIFLYMRLFLVAVSQARAIRSHIAAITVHQRTVTVKKTEMKAARTLGIVVVVFLFCFCPYYYPTLAGEDTSVDASSASAEIWLAHFNSCMNPVIYAFFYPWFRKSIRLILTLQILKPGSCDAKIL
>LOCXPTAAR36.102.HIT1.TAAR.2R.331.7tm_1.exons2.NC_054886.1.Cheilinus_undulatus
MAVEVGVELCFPHLNTSCLKPGSLWFSLLLTSTLSPTSFFTVSLNLLVIISISHFRQILMQLYTPTNILLLSLAITDLLIGLVSMPVELIQRTSCWYFGDVVCLLAIFSPLFLTSVSIGNILLISIDRYVAICDPLRYSSRVTHRRASVCVCLCWLCSVLYICLYLKDTLSQPGRFSTCDGECTFQIDLAMGTVDVVLSFIIPFAAIIVLYIRVFIVAASQARAMRSHVTAVNLQLSLAIPVKKSELKAARTLGILVMIFLICFLPSFYFSIAGEDLGYTPFGAFVIFVFYLNSCVNPLIYAMFYPWFRKAVRLIVTLQILQPGSREANVL
>LOCXPTAAR36.103.HIT1.TAAR.2R.312.7tm_1.exons2.NC_054886.1.Cheilinus_undulatus
TSRLRPKSTGFSLLLTSTSFFTASLNLLVIISISHFRQRLMQLYTPTNILLLSLAITDFLIGLVSMPVELLQRTSCWYFGDVTCVLAIFSPLLLSSVSIGNILLISIDRYVAICDPLRYSSRVTHRRATVCVCLCWLCSVLYICLYLKDILSQPGRFSTRDGECTFQIDLAMGTVDLVLSFIIPITAIIVLYMRVFIVAASQARAMRSHVTAVNLQLSLAIPVKKSELKAARTLGILVMVFLICFLPSFYFSIVGDSGGHVPFGAFVIFVFYLNSCVNPLIYAMFYPWFRKAVRLIVTLQILQPGSREANVL
>LOCXPTAAR37.105.HIT1.TAAR.2R.327.7tm_1.exons1.NC_054886.1.Cheilinus_undulatus
MESEFCFESRNNSCLKRSYPLPTRVCFYIFIGVIIILTVCGNLLVTFAVAYFKQLHTPTNYLIFSLAMSDLLLGLLVMAPGTIRVIESCWYFGDFFCKVCISIDIMLVTASIINLAFISIDRYYAVCQPLLYRTKMSTRVVLIMVLLCWSISPIMGFGLVFLNLNTFGMEDSHYKQYVCEGRCALTQGKLAGTLSTLVCFYMPGVILLGVYMKIFLVAKKQFHSIHNASAVKMSNTNQTKATKTLAIILGGFLSFWSPFFICNLVYPYVDYSIPRELYSAFAWLGFLNSTVNPMIYAFFYSWFRKAFHLVISGNIFKSDLSDMTLFT
>LOCXPTAAR38.107.HIT1.TAAR.2R.327.7tm_1.exons1.NC_054886.1.Cheilinus_undulatus
MESEFCFESRNNSCLKRSYPLPIRVCLYISIGVIIILTVCGNLLVTFTVAYFKQLHTPTNYLIFSLAMSDLLLGSLVMVPGMIRVIESCWYFGDFFCKVCISIDIMLVTASIINLAFISIDRYYAVCQPLLYRTKMSTRVVLIMVLLCWSISPIMGFGLVFFNLNTFGMEDSHYKQYVCEGRCSMTQGKLAGTLSTLVCFYMPGVILLGVYMKIFLVAKKQFHSIHNASAVKMSNTNQTKATKTLAIILGGFLSFWSPFFICNLVYPYVDYSVPRELYSAFGWLGFLNSTVNPMIYAFFYSWFRKAFRLVISGKIFKSDLSDMILFT
>LOCXPENSAOCP00000004179.1.8.HIT1.Ora.1R.326.7tm_1.exons4.NC_054867.1.Cheilinus_undulatus
SEEDAELVGMGLRVSVSPAQTAFYIMLVFLGILGNGTVVAVIGKSVIMDRGGGRNSDIIIINMALSNLLVSVMRNTLLVISDMGLQLYSSREWCQFLMGVWVWLRSVNVWSTLFLSAFHLQTLRRVAPTMGVLHGPRGPPKTLLLSLGLIWILNFCYSIPAHIFSTNGNENSTETLMLVSSTTRPLLGCVWNFPSSYSGLAYATTSMVIHETIPIMLMAFTNLGSLYTLYTHGRMRSSAQDAPVIKRVPAERRAAKVILALIMLFIASWGTSIISVNYFNYNRGSSAEFLLVIARFANIIFIAMSPAVLAVGHRRLRSFIKSTLAH
>LOCXPOra2.5.HIT1.Ora.2R.366.7tm_1.exons2.NC_054867.1.Cheilinus_undulatus
MSEDLTAEAFLFGFLVFSGILGNILVIHAVLQSAVESPSRRLPPSDTILVHLSLANLLTSLFRTVPIFVSDLGLNVSLSPGWCRVFMLLWVWWRAVGCWVTLALSMFHCTTLRRQQVTFGPLALQRERRRVWIVLALVWGANLAFSIPALLYSTHVHGNATVELMVISSTTRPLLGCVWEFPTIQQGSAFASTSLAFNEVLPLVLMVCTNLATLHALAKHIRAVTSGGETGGAHGELDKHVASERKAAHVIMSLVTLFVVCWVLQVAAVTYYNHDGGHHAEGLLTVAHFSASLFVGFSPMVVALGHSKLRRRIINMILGRSKLLKCFSKNTDKGGKTSKSKGNKNISTVQKEQNVIKVEEKVKSIK
>LOCXPOra3.6.HIT1.Ora.2R.322.V1R.exons1.NC_054867.1.Cheilinus_undulatus
MSSEVFIRGMLYMSLTVVGVPGNAAVILAFLLLLYQENRLLPADIIVLHLACVNFLVVVIRCLLESIASLSLASVFGDLSCKAVIFIYRTSRALSIWLTFVLSAYQCLSIAPPGSRWASIRAVVAHYLGFVFLFLWVVNTCMTSAAILFSLGTQKNSSLISHGINVQFCYVHFPSKLSKQANGAAQVGRDVVPMALMTLASIIILVFLYKHNKQVKGLRSSSSGGGGVSGGAERRAAKAVVALVTLYVVLYGVDNGLWVYTLTVRKTMTSSLISDLRIFFSSLYAALSPVVIIASNRKVNRRLRCAVQEKAVKEKASTLTTV
>LOCXPOra4.7.HIT1.Ora.2R.313.V1R.exons1.NC_054867.1.Cheilinus_undulatus
MDLCVTIKGVSFLLQTGMGILGNMVVLLAYAHIIFTESKLLPVDMILCHLAFANLMLLLTRCVPQTMTVFGLRNLLNDPGCKVVIYAYRIGRALSVCITCMLSVFQAVTIAPAGPHLSRLKPALPSLVLPTFAGLWLLNMAICIAAPFFSMAPRNGTIPAFTLNLGFCHVDFRDNLSYVINGVAVSGRDFVFVALMVGSSGYILLLLHRHSHQVRGIRQAQGSSRETRAAKTVVTLVVLYVVFFGIDNVIWIYMLTVAKVSPVVADMRVFFSSCYASLSPYFIISSNKKVKAKILCAAEQEQLSADTQESSEK
>LOCXPOra5.8.HIT1.Ora.2R.299.7tm_1.exons1.NC_054878.1.Cheilinus_undulatus
LLSLTVFISCLGLLGNVFLIISILQTKISRVKSFELFLLGLAAANLEEIVIVNIYDIIIYQTSTPTTTTGTLSCRFLKFLTVFGEISSILFTVLISIFRYQKLRNANKRVNLSIYLDSIRSAWMVSGICVMFSMLLSVPIFVIIPQGCAENMTRNSNICPPDFFQCSRNDCPMLNRFYKYLFILVCNLLPLMIVTVTGILIITVLLRQRWTVQPVDSVSGSSQFRWSLHPKLQRSTIAVLAAMGLFQVDWTLYLIFHLTFNPNDFPFWAEMEFFISTSYTSMSPYVYGIGTNLFSIKNL
>LOCXPHaplo10.1aa.648.HIT1.OlfC.1R.854.ANF_receptor.exons6.NC_054866.1.Cheilinus_undulatus
MCDCAFKMFLFALFIGMFGAKEDPMLCKMLRSPEFPLLSKEGDITIGGAFSIHSQISEPSLSFTGTPEPLTCSRINLREFRFAQTMIFAIEEINNSSSLLPNISIGYKLFDTCGSTLPSTGAAMGLMNGQERSLGKNCSSQSSVHAVIGASESSSTIVMLQMLGIFQIPVISHFATCACLSNRQEYPSFFRTIPSDYYQSRALAKLVKHFGWSWVGAVRSDNDYGNNGMATFIKAAGQEGVCIEYSEAISRTADRSEHIARVVRVIKSGTARVLIAFLAQAEMNILLEETLKQNLTGLQWVGSESWITAGHLANKRYSGILMGSLGFTIRKTKITGLQEFLLKVNPRQNPQNNLLREFWEATFSCTFQSSQLGQTQCSGHERLQDIDNPYTDVSELRISSNVYKAVYAVAHAMHSMLNCGKRGEMSDRPCLWKDGSKSGEVVKHLQNVNFTILSERQHFDENGDPAATYELVNWQRSRAGDTVFVGVGSYDASLPSGKQFTMNGIDIIWAAGSKKRPRSVCSEGCQPGFRQAVIKGKPICCFSCIACAAGEISNSSSSAECSQCPIEYWSNEDHSQCIPKTIEFLSYGETMGALLAAFSLFGASLSLVVSCIFFHFRHTPLVKASNSELSFMLLFSLTLCFLCPLTFIGQPSEWSCMLRHTAFGITFALCMSCVLAKTIAVVNAFRAKRPSNTVLQCSASLQRTSVLSCTSLQVLVCSLWLSLAPPFPYKNTAHVIERIILECSLGSLIGFWVVLGYIGLLAVLCFVLAFLARKLPNNFNEAKFITFSMLIFCAVWIAFIPAYVSSPGKFTVAVEVFAILASSFGLLFCIFAPKCYILLLKPEKNTKTHMMGRN
>LOCXPDreOlfCa1.564.HIT1.OlfC.1R.711.7tm_3.exons4.NC_054872.1.Cheilinus_undulatus
QISYSSTAVILSDKTRFPAFMRTIPNDKHQTAAMASLLSSYGWNWVGIVTTDGNYGQSALEHFVSQASLKGICVAFKSILPQSVTSQDVPSAIRHTAETILKNPKVQVIVSFAKSSHMTALFEELHAQMIAAGQSAESMTRVWVASDSWSLSGALTADLTLEDIGHVVGFTFKGGDLSSFSAYLNHLEEAGQELARNNSFIEEFYMRLNSSKESEESELVSRAVSRLKEYSHSDTVFSVEMAVSAIAQAVASICANRDCKTAGAVQPWEVLKALWMEEFKLRGKSYKFDSKGDINLGYDVVMWQSDGGNVAVHNVVAEYHPHNNSFTHTNSSTMQHLHYLENIISKCSNSCIPGEFKKTAEGQHTCCYECINCTENYFSNSTDMDQCLSCDVDTEWSPQGSSSCKPKVLLFFSWQDGFAIVLLTFSVLGIILTLLVSSLFLHQRDTPVVRAAGGPLSQVILFSLVISYISAMLFVGRPNRIQCKSRQVLFGISFTLCVSCILVKTLQILLAFQFNPELQHVLRRLYQPYVVVSICVALQVATCICWLVLKSPFNTTIRLPDTLLEDCNEGSYLAFGVMLGYIALLAFVCFVCAFKGRKLPQHYNEAKFITFSMLLYLISWMLFVPVYVTTTGVYLPAVEMVVILISNYGILSCHFFPKCYVILFKKEQNTKTAFRKNLYEFSTRSKDSVSVSGSVVSEKPSSGFHTVSSVS
>LOCXPOlfC1.97.HIT1.OlfC.2R.878.ANF_receptor.exons11.NC_054866.1.Cheilinus_undulatus
MPGFSFFFILWPFSSPFLLLVGLMGRQLGLRVGLQVVQTLTCSRWGSPSDQGVFQEGDVVIGGLFSLRYKPPTTDQDFTQQPYYPACTGLENLPLQYIYAMIFALEEINQSKTLLPGLKLGYDIRDSCAIHPWATQAALSLVGGDSSSCNSAAPTNYSTENDPPVPLIIGGSSSVAAKILTKILEPLSVPLMSYTASCPCLSDRAQYPNFFRTMPSDIYQARAIAQLAIRFKWTWIGAVVANNDYGLMAVKVFQEETQGKEVCLAFVETLQRERIVSDARRAALTIQASTAKVILVFSWYTDVRELFLQLAKINVTDRQFLASEAWSTSANLLQNPVSSEVASGVLGVAIRSSSIPGFEHFLRSLNPSHRPNDKFLREFWEKEFGCSPEAANRLLKSSLPPCSGAESLENVQNHFTDTTQLRVTYNVYLAVYAAAHALHSLRSCPNRDSPAENNISTCFFPKNITPTELLQQMSKVNFTTPQGELLYFQGGDTPAKYDIVNWHKTSEGSLKIVLIGHVDGFDLHFDESAIQWSTGSKQVPVSVCSLSCPPGTRKANRKGEPLCCFDCIQCADGEITNETGSLHCERCPSEFWSNVDQTACIPRQLDFLSFNETLGITLTTVAASGVVVTTAVFVVFLYYRQTPMVRANNSELSFLLLVSLKLCFLCSLVFIGRPSVWSCRFQQAAFGISFVLCVSCLQVKTIVVLAAFRSARPGAEALMKWFGPGQQRGSVCVFTSIQVIICIIWLSLSPPVPQADLNIPGLTVTLKCAMASVVGFSLVLGYIGLLACTSLLLAFLARKLPDNFNEAKLITFSMLIFCAVWIAFVPAYVSSPGKYSNAVEIFAILASSYGLLFCIFAPKCFIILLRPEKNTKKHLMSR
>LOCXPOlfC2.101.HIT1.OlfC.2R.859.ANF_receptor.exons9.NC_054866.1.Cheilinus_undulatus
IYFLILVSYSVSDSNSLACKLKGKFQLNEMHKQGNVTLGGLFEVHYSSVFPEWTYTSEPQQPSCKGFDTLGFRYAITMVFAIDEINRNSSLLPNVTLGYSLYDNCGALVIGFSGGLSLASGREEQYVFKENCLGTPPVLGIVGDSASTFSIATSNVLGLYKMPLVSYFSTCSCLSDRQRFPSFFRTIPSDAFQVRAMIQILKHFSWTWVGLLVSDDDYGLNVARSFQSDLAESRGGCLAYLEVLALDRDLSKLRRIVGVMKTSTARVVMVFAHEYQMIDLMAEVLRQNVTDLQWIASEAWASYTALQTPELMPYLQGTLGIAIRRGEIPGLQEFLLQIRPDKDSSETNIVRQFWESTFQCQFSPSGSLKAGETLCTGEEDLENVKTDFLDVSNLRPEYNIYKAVYALAYALDDAMKCEPGRGPFRGKSCATLHTMEPWQLVHYLQKVNFTTPFGDQVSFDDNGDALPIYDVISWLWLPDGRTKIQTVGEVKRSDLRGEELKIDENKIFWNFKSKRPPRSVCSESCPPGTRMARRKGQPECCFDCVPCSEGQITTSSDSTECTSCPEDFWSSPERDHCVPKKTEFLSYHEPLGICLTTASLLGSFLCAVVLGIFTYHRSTPMVRANNSELSFLLLVALKLCFLCSLLFIGRPSLWTCQLRHAAFGIIFVLCVSCILVKTMVVLAVFKASRPGGGAVLKWFGAMQQRGTVLVLTSVQATICTVWIVSSSPSPHKNTQYYNDKIVYECVVGSTIGFAVLLGYIGFLAILCFLLAFLARNLPDNFNEAKLITFSMLIFCAVWVAFVPAYVNSPGKYADAVEIFAILASSFGLLVALFGPKCYIILLRPERNTKKAIMGRGTFN
>LOCXPOlfC3.49.HIT1.OlfC.2R.856.ANF_receptor.exons9.NC_054866.1.Cheilinus_undulatus
IYFLILISYSVSDSNLLSCNLKGKFQLNELHEQGSVTLGGLFVVHYSYVSPEWTYTSEPQQPSCKGFDTLGFRYAMTMVFAIDEINRNSSLLPNVTLGYSLYDNCGALVIGFSGGLSLASGREEQYVFKENCLGTPPVLGIVGDSASTFSIATSDVLGLYKMPLVSYFSTCSCLSDRQRFPSFFRTIPSDAFQVRAMIQILKHFSWTWVGLLVSDDDYGLNVARSFQSDLAESRGGCLAYLEVLALDRDLSKLRRIVGVMKTSTARVVMVFAHEYQMIDLMAEVLRQNVTDLQWIASEAWASYTALQTPELMPYLQGTLGIAIRRGEIPGLQEFLLQIRPDKDSSETNIVRQFWEFTFQCKFAPSSGSLKAGETLCTGDEDLENAKTDFLDVSDLRPEYNIYKAVYALAYGLDDAMKCEPGRGPFRGKSCATLQTMEPWQLVHYLQKVNFTTPFGDQVSFDDNGDALPIYDVISWLWLPDGRTKVQTVGEVKRSDLRGEELKIDENKIFWNFKSKKPPLSVCSESCPPGTRMARRKGQPECCFDCVPCSEGQISNSSDSTECTSCPENFWASPERDHCVPKKTEFLSYHEPLGICLTTASLLGSFLCAVVLGIFTYHRSTPMVRANNSELSFLLLVALKLCFLCSLLFIGRPSLWTCQLRHAAFGIIFVFCVSCILVKTMVVLAVFKASKPGGGAVLKWFGAMQQRGTVLVLTSIQATICTVWIVSSSPSPHKNTQYFNDKIVYECVVGSTIGFAVLLGYIGFLAILSFLLAFLARNLPDNFNEAKLITFSMLIFCAVWVAFVPAYVNSPGKYADAVEIFAILASSFGLLVALFGPKCYIILLRPERNTKKAIMGR
>LOCXPOlfC4.54.HIT1.OlfC.2R.855.ANF_receptor.exons9.NC_054866.1.Cheilinus_undulatus
IYFFILVSYSVPDSNSLSCKLKEKFQLNEMHKQGNVILGGLFEVHYSSVFPEWTYTSEPQQPSCNGFDTLGFRHAMTMVYTIDEINRNSSLLPNVTLGYSLYDNCGTLLIGFSGGLSLASGRDEQYVFKENCSGTPPVLGIVGDYASTFSIATSNVLGLYKMPLVSYFSTCSCLSDRQRFPSFFRTIPSDAFQVRAMIQILKHFSWTWVGLLVSDDDYGLNVARSFQSDLAESRGGCLAYLEVLPWDSDPSELRRLVGVMKTSTARVVMVFAHEFHMIHLMAEVLRQNVTDLQWIASEAWTASTVLQTPELMPYLQGTLGIAIRRGEIPGFQEFLLQTRPDKDSSVNNMVRQFWEFTFQCQFSPSGSLKAGETLCTGDEDLENAKTDFLDVSNLRPEYNIYKAVYALAYALDDAMNCEPGRGPFRGKSCATLQTMEPWQLVHYLQKVNFTTPFGDQVSFDDNGDALPIYDVISWLWLPDGRTKVQTVGEVKRSDLRGEELKIDENKIFWNFKSKKPPLSVCSESCPPGTRMARRKGQPECCFDCVPCSEGQISNSSDSTECTSCPEDFWASPERDHCIPKETEFLSYHEPLGICLTTASLLGSFLCAVVLGIFTYHRSTPMVRANNSELSFLLLVALKLCFLCSLLFIGRPSLWTCQLRHAAFGIIFVLCVSCILVKTMVVLAVFKASKPGGGAVLKWFGAMQQRGTVLVLTLIQAVICTIWIVSSSPSPHKNTQYFNDKIVYECVVGSTIGFAVLLGYIGFLAILSFLLAFLARNLPDNFNEAKLITFSMLIFCAVWVAFVPAYVNSPGKYADAVEIFAILASSFGLLVALFGPKCYIILLRPERNTKKAIMGR
>LOCXPOlfC4.59.HIT1.OlfC.2R.855.ANF_receptor.exons9.NC_054866.1.Cheilinus_undulatus
IYFLILVSYSVSDSNSLSCKLKEKFQLNEMHKQGNVILGGLFEVHYSSVFPEWTYTSEPQQPSCNGFDTLGFRHAMTMVYTIDEINRNSSLLPNVTLGYSLYDNCGALVIGFSGGLSLASGRDEQYVFKENCLGTPPVLGIVGDSASTFSIATSNVLGLYKMPLVSYFSTCSCLSDRQQFPSFFRTIPSDAFQVRAMIQILKHFSWTWVGLLVSDDDYGLNVARSFQSDLAESRGGCLAYLEVLPWDSDPSELRRLVGVMKTSTARVVMVFAHEFHMIHLMAEVLRQNVTDLQWIASEAWTASTVLQTPELMPYLQGTLGIAIRRGEIPGFQEFLLQTRPDKDSSVNNMVRQFWEFTFQCQFPPSGSLKAGETLCTGDEDLENAKTDFLDVSNLRPEYNIYKAVYALAYALDDAMNCEPGRGPFRGKSCATLQTMEPWQLVHYLQKVNFTTPFGDQVSFDDNGDALPIYDVISWLWLPDGRTKVQTVGEVKRSDLRGEELKIDEDKIFWNFKSKKPPRSVCSESCPPGTRMARRKGQPECCFDCVPCSEGQISNSSDSMECTNCPEDFWSSPERDHCVPKESEFLSYHEPLGICLTTASLLGSFLCVVVLGIFTYHRSTPMVRANNSELSFLLLVALKLCFLCSLLFIGRPNLWTCQLRHAAFGIIFVLCVSCILVKTMVVLAVFKASKPGGGAVLKWFGAMQQRGTVLVLTSVQAAICTVWIVSSSPSPHKNTQYFNDKIVYECVVGSTIGFAVLLGYIGFLAILSFLLAFLARNLPDNFNEAKLITFSMLIFCAVWVAFVPAYVNSPGKYADAVEIFAILASSFGLLVALFGPKCYIILLRPERNTKKAIMGR
>LOCXPOlfC6.67.HIT1.OlfC.2R.865.ANF_receptor.exons9.NC_054866.1.Cheilinus_undulatus
FLHVYLISIFYCCFQFCTSEFSSSCYLRRQFYLNGMHRPGDVILGGLFEVHYTSFFPEPTFTSQPSQPSCQGFDPSGFRHAMTMAFAIDEINKNSNLLPNVTLGYSLYDNCATLVVGFSAALSLASGREEEFVLQEECLGNPPVLGIVGDSFSTFSIATSDVIGLFGLPIVSYFATCSCLSDRQRFPSFFRTIPSDAFQVRAMIQILKRFGWTWAGLLISDDDYGLNVAQSFQSDLVQSGAGCLAYVEILPWGDKPMELRRIVEVMKASTARVVIVFAHQIHMIQLMEEVVRQNVTGLQWMASEAWTSAAVLHTPRLMPYLGGTLGIAIRRGEIAGLKEFLSQIGTDLNFTERDKNIMVRQFWEYTFQCRFAPSPGWLKAGGALCTGKEDLKNAETEYLDVSNLRPEYNIYKAVYALAYALDDMLRCEPGRGPFSRNSCAALQRLEAWQLMHYLEKVNFTTSFGDQVSFDENGNALPIYDIMNWLWLSDGGTKLQTVGVVRKSTFRGEELTLHEDNIFWNFDSKQPPRSVCSESCPPGTRMARKKGQPVCCFDCVPCSEGKFSNETDSMECTSCPEDFWSSPERDHCVPKETEFLSYHEPLGICLTTASLLGSFLCAVVLGIFTYHRSTPMVRANNSELSFLLLVALKLCFLCSLLFIGRPSLWTCQLRHAAFGIIFVLCVSCILVKTMVVLAVFKASKPGGGAVLKWFGAMQQRGTVLVLTSVQAAICTVWIVSSSPSPHKNTQYYNDKIVYECVVGSTIGFAVLLGYIGFLAILSFLLAFLARNLPDNFNEAKLITFSMLIFCAVWVAFVPAYVNSPGKYADAVEIFAILASSFGLLVALFGPKCYIILLRPERNTKKAIMGR
>LOCXPOlfC7.70.HIT1.OlfC.2R.873.ANF_receptor.exons8.NC_054866.1.Cheilinus_undulatus
MEVSALFIGLIFSLGLCGLSSALVFKGSVRQRAAAAAAAGAPDQASSVRCQLQAVARVPAFSVDGDYVIGGAFGMHYYMQKVKHNYTTLPEPLKCDGRMDTRELRFARAMIFAIEEINNSSELLPGIKLGYQIHDSCGSVSVAAHVAFQLTNGLDPVFYTGEKCSQTGMVMGIVGASGSTPSISMSRVIGSYNIPQVSYFSTCACLSDKQQYPNFFRTIPSDQFQADALAKLVKHFGWTWIGAVRSDSDYGNNGMAAFLKAARKEGICVEYSESFYRSHPRSRIQRVAEVIRRSTAVVVVAFVASGDMTILLEELSLNPPPPRQWIGGESWVTAPEMLRFNFCIGTIGFGIQQSIIPGFRDFLLDLSPAEVAASPLLTEFWEDAFSCRLGKTPAEGESVCDGTEALHTLQSPYTDTSQLRVTNMVYKAVYAIAHAIHNTMCQSTNTSQCDTITRIETQQVLTQLKKVNFSRNGYQVSFDANGDPVAMYELVNWQRSASGGLEFVTVGHYDASLQVGEEFQINRDVTWMEGSTQVPVSMCTDSCPPGTRKVLQKGKPICCYDCIPCPDGEISNDTDSSDCFPCPMEFWPNTERDTCLPKPVEFLSFNEVLGIILAAFSVGGACLAIVTAAVFLRHRKTPIVRANNSELSFLLLFFLTLCFLCSLTFIGAPSEWSCMLRHTAFGITFVLCISCVLCKTIVVLIAFRATLPGSNVMKWFGPPQQRMTVGFFTFIQVLICIIWLSLSPPFPMKNLTTYKERVILECALGSAIGFWAVLGYIGILAIFCFVLAVPARKLPGNFNEAKLITFSMLIFCAVWITFIPAYVSSPGKFTVAVEIFAILASSFGLILCIFAPKCFIILFKPEKNTKKHLMKKN
>LOCXPOlfC8.72.HIT1.OlfC.2R.799.ANF_receptor.exons12.NC_054866.1.Cheilinus_undulatus
SFDHRAFRWMMTMVFAVEEINRDPSLLPGIKLGYRILDSCDHVHTSLQALFSLVSHTKERKDSAKSETLCLSDSPVPVVIGLASSSPSRAVAQTLGPFNIPLVSYFATCTCLTDKHMYPSFLRTVPNDLFQVRGLVQLVTFLGWFWVGTLGTTDDYSQYGIQAFSNQFKQQGGCLSFHLNIPKSPTVAEIHELADKLQSSTARVVVVFATEGQLVDLFLELAERNVTGLQWVASEAWVTATLLTSLRFHSVLEGTLGFSFPGVRIPGLEEFLLNVRPSSKPGMELINISWEELFDCTMGVRESLDKTYNGVAERPVCNGSEGLRYTESSYTDVSQVRISYNVYKAVYAIAHALHTLLNCDSMDKNKGICEKHKFFTSKQLLHHLQTVNFTNQFGEKVHFDSSGEPVPLYDIINWQRDSTGEIRFVKVGSYDGSAPLRQQLQLVRSAIVWTKGQSQVPISQCSVPCSPGSRQARRPGEPHCCFDCLPCADGEFSNQTGSTECTKCPEYYWSDKDKVKCVAGVEEFLSFYDTMGITLVTLTLLGFVLTCVITTVFHRFRFTPIVKANNSEISFLLLLSLKLCFLCSLVFIGQPSVWTCRLRQAAFGISFVLCLSCLLVKTIVVLFAFWAKVPGSRALKLFGPSQQRTLILCTTIPQVCLCVGWLLCAPPFPFRNPTYQASTGKIVVECKEPWPPGFYLVLSYIGLLAFLCLLLAYLGRKLPDTFNEAKLITFSMLIFWAVWISFIPAYVSSPGKFTVAVEVFAILASSFGLLVCIFVPKCYIILLMPEKNTKRGLSGKYLR
>LOCXPOlfC9.74.HIT1.OlfC.2R.841.ANF_receptor.exons8.NC_054866.1.Cheilinus_undulatus
AMAMASLFLILSIFDKSSVSVAAVDSCVFLGEEERNSLYENGDVVIGGLFPLHYSSVSSAPAYKTKPTPTMYKYSRALRWMQTMTFAIKEINKRNDLLPQLKLGLHIRDSCDDIPVSLRASLLLVNGQPERGSSAEYVKRNQNPERSRSSNLSCSAVQRTVSSVIIGDAASGVSMALLRSLGSFHIPLVSYFASCSCLSNQREFSTFMRTMPSDAFQIRALARLVSYFGWTWVGVIGVESDYARFAIELFLQESVQYGVCAAYTHFYPVTLNQQALDELLDIIQIATSKVIINFSGESELQAILTEIRRWNITGLQWIASEAWATATSLWENFGDLMMGTLGFAIRRADVIPGLKEHLMSLRPPHIEKSAFLAEFWEELFKCRLNGSVNSHSHGSDNYFDRLPCKGTEDLNDVYSPYADVTQLRVSYNVYKAVYLVAHSLHDMSNCIVGQGPFLNGTCADPKNFQPWQLIHYMKRANFSALGEKINFDENGDPIAYYDLLNWQKRPDGSLHLVKVGFFDASLPTGHSLVINDSGIQWPVGKQASRSVCSDSCPPGSRIARRKGEPVCCFDCVPCAEGQISNKTDSLECSRCSEDSWPNTARDLCLPKSIEFLSYHDLMGIVLCVVSVLGACISLSILAIFFAYQDTPLVRANNMELSLLLLMFLAVCFLVSLLFIGEPSDWLCRIRYPAFGISFALCISCLLAKTIVVLMAFRSTLPGSNVMKWFGPNQQRASVLLGTVIQVIICLIWLFTNPPHVTNNTDYHSATIIIECVAGSEVGFWCVLGYIGLLACMCFLMAFLARKLPDKFNEAKFITFSMLIFFAVWITFIPVYVSTAGKYTVA
>LOCXPOlfC10.79.HIT1.OlfC.2R.848.ANF_receptor.exons6.NC_054866.1.Cheilinus_undulatus
QQKAIVVSLFVLCLNTVYGCELLGRFNMPSLFKQGDIMIGGIFPVFNKEVGSASTFKSKPPGVKCVGFDLRPFRWTQVMMFAIEEINNDPALLPNVSLGYRILDSCASPTNTLRAALTLASTPEEISPCPPAISALIAESGSTQSLVVAGALGPFQVPVVSYFSTCACLSDKAKYPTFFRTIPSDYFQAKALATLVKRFGWHWIGAIHSDNDYGRNGIQAFAAEVKKHGICIAFVGTILRTYTMDKVLDVVEMIKQSTVKVILAFVPEGDFYPLMKEIVKQNITGIQWIASEAWITAARPSTPEMYRVFGGALGFVVQKMAIPKLQQFLTHISPYRDPNAAFVNDFWETMVGCRPVSSTEYRVTEALYEVCIGNETLKTSEDVFFNVTQLRVSYNVYKAVYAIAHALHQLIFCQPVGGNSVKPCLNSSEIKPMEVSDQLRRVNFRNQFEDDVFFDINGDPPASYDIINWQLRDGQVQHVTVGHFASSANGDHKLSIRDEEIVWRTGKMVPISVCSIVCPTGTRKAQIKGKPTCCFDCIPCADGTIANLTGAADCTPCPQEYWSNERKDECIPKTIEFLTYNEPMGIALTVVSLLGASMSLATMIVFIRYRETPVIKASNSELSCFLLISLFLCFLCPLTFIGRPTVWTCMLRHTAFGVTFALCMSCVLGKTIVVVTVFKATFPGKKVAEKFGPAQQRIIVCSCTLIQVVICVLWLKLKPPFPDMVFTYSNKKIVLECNTGSEAAFYAVLGYIGILAVICLVLAFLARKLPDNFNEAKFITFSMLIFCAVWITFIPAYVSSPGKFTVAVEIFAILSSAFGLLISIFAPKCYIILIKPEKNTKKHVMGKL
>LOCXPOlfC11.81.HIT1.OlfC.2R.832.ANF_receptor.exons6.NC_054866.1.Cheilinus_undulatus
LLLILLAGAKSENQTCKVIGQTGFMEFSKEGDLMIGGVFSMSSTRKLRDNDYKEIPYSVCSKLNDRELKFARTMMFTVEEINRDTKLLPGVSLGYRLYNGCGSENLIRAAIEAVTIEDTSGCNGQIQALLGHSSSGVSEDINIILSPLSIPQVSHLSTCACLSDKRLYPTFFRTVPSDRFQIIALVQLMKYFNWRWVGVIYSVGLYAETGVAELTKEAKKEGICVEYTLPFSKTSTKRLTDIVDSLRTSSSKVVLLFMSFYYTKLFLSKMENYNISGKQWLGSESWIMQEQLASVERKNILQGAMGFALPEASIPGLGDFLLSLKPSDEPNSTMIKAFWEKFFDCSFSPSNGSTLCTGSEDLRTVHSDYTDVAQFRPENNVYKAVYLVAYALHALLQCTNGSNPTTGKPCVLEQMKYVNFTTPNGAKVFFDENGESVAQYDLVNWQMTDDGSVKIVNIGQYDTSFPEGKKFKLKDDTEVVWGGDSEEIPRSVCREPCPPGTRKALNKFKPVCCFDCFECPEGTISNQTNSLECLTCPPEFWPNEKKDQCLPKPTEYLSYKEIMGALLTGFSCVGVFLSLLTSIIFLTHKETPIVKANNSDLSFLLLFSLKLCFLCSLTFIGRPSEWSCMLRHTAFGITFVLCISCVLGKTIVVLMAFRATLPGSKVMKWFGPTQQRLSVLTFTLIQVLICIIWLTVNPPFPKKNMKYYKEKIILECALGSAVGFWAVLSYIGLLALLCFILAFLARKLPDSFNEAKLITFSMLIFCAVWIAFIPAYVSSPGKFTVAVEIFAILASSFGLLVCIFVPKCYIIIFRPERNSKKHLMGKIPPRTL
>LOCXPOlfC13.84.HIT1.OlfC.2R.846.ANF_receptor.exons6.NC_054866.1.Cheilinus_undulatus
LILFTLLMGEGDCECRLQGSAKPPELAQNGDLVIGGIFSFRTGQDYVVDTFETIPGVRKCKNFNFREFKFAQTVIFAISEINKNPDMLPGVKLGYKIYGECGSMDILRAALALVSGVKEEISDDNCTKTDTVQAILGHSGSRPTIAFAPVVGKFHIPVISHFATCACLSNRKEYPTFYRTIPSDFYQSRALAKLVRHFGWTWIGAIAVNNEYGLNGIAAFIQAAQELGVCIEYSEAFSSSGPPERLQEIVEIIKHATSKVVMAFMSHREIKLLAKELFKQNITGLQWVGSDAWVTDHSLTDSEGHRILVGSLGFTVSKADIPGLEEHLRQLHPLQFPDSQFVRDFWEDVFNCALNETENTQKKPCTGSESLQNVDLQFTDVSELRFTNNVYKSVYAVAHALDNLIKCEEGKGPFANGSCADSKNIQPWQVLQYLDLVNFTTKEGERVYFDSNGDSPARYELVNLQVTHKGTMEGVTVGVYDASLPESNQFITNNIPVVWGNGLIKVPVSICSESCLPGTHKVLQKGKPVCCYECIPCPAGEISNITDSIICMKCPPTYWSNNQRDTCIPKVIEFLAYNEILGTLLALFSLLGVFLTMITTLVFYCHKETPLVRANNSEMSFMLLFSLTLCFLCSLTFIGRPSEWSCMLRHTAFGITFVLCISCVLGKTIVVLMAFRATLPGSNVMKWFGPAQQRISVLAFTLIQVLICILWLTINPPFPLKNMKHYKEKIILECDLGSAVGFWAVLGYIGLLALLCFILAFLARKLPNNFNEAKFITFSMLIFCAVWITFIPAYVSSPGKFTVAVEIFAILASSYGLLLCIFMPKCFIILFRPEQNTRKHIMGKTS
>LOCXPOlfC12.86.HIT1.OlfC.2R.856.ANF_receptor.exons6.NC_054866.1.Cheilinus_undulatus
MTSTQRWLEKGWALLGLLWVVYVSHAEKLVCRRRGEVEYPQLSMEGDIMLGGIFSFHSRWEEGQNTFSHTPLPLQCIRLNFRGFQYTQAMRFAIEEINNSSDLLPGISLGYKIYDSCGSIARAVKVALALVNGNEMVSASSDKPCTRPAQVQAIMGETFSSPCMAIATVVGPFYIPLISHAATCACLSDKTKYPSFLRTIPSDNYQSRALAQLVKHFGWTWVGALRTNDDYGNNGMATFTATAQRLGICLEYSLSVFRTDPPDKIQKVMDTIKASTSKVIVAFLSASDMHMLTRKLSENNLTGYQWVGSEGWIFDSQIAATGGHHVLDGAIGLSIPKAQVSGMREFMLDVKPLNSSSNEMFTEFWETLFQCRFKKTAGNQRECTGQEDLTEVQNSFTDMSLMPIFNNVYKGVYAVAHALHRMLSCNKTCNNKEQLDPSMILRHIQQIQFKTKEGDDVYFNENGDPPAKYEIINWQPNKNGIVDFVAVGLYDASLPADRQLILHNRSLIWAENSQKVPQSVCSEKCHPGTRKVLQKGKPVCCYDCLRCAEGEISNIADSITCEECQPDYWSNERRDACVKKEAEFLSYKEILGALLTSASLLGTFMTAVVAFIFFRHRHTPIVRANNSELSFLLLFSLTLCFLCSLTFIGRPSEWSCMLRHTAFGITFVLCISCVLGKTIVVLMAFRATLPGSNVMKWFGPTQQKLSVLGFTLIQILICILWLTISPPFPFKNLKEFKNKIILECAFGSAVGFWAVLGYIGLLAMFCFVLAFLARKLPDNFNEAKFITFSMLIFCAVWITFIPAYVSSPGKFSVAVEIFAILASTFGLLICIFVPKCYIILLKPGKNTKKNIMGKGA
>LOCXPOlfC13.88.HIT1.OlfC.2R.861.ANF_receptor.exons6.NC_054866.1.Cheilinus_undulatus
MLLIADLLLLSLLVIRGGKPMCQTYGTKELSQFSKEGDINIGGIFSFHQNPVRVNPALHVNPGTIKCEGLDPGELQYAYTMMFAIEEINNSSELLPGVTLGYRIFDSCPSIPLSIRASLNLMNRYESREDSCSKLSNVHAVIGETTSTSTIGIARTMGPFHIPVISHSATCACLGNRRDYPSFFRTIPSDIYQSQALAKLVKHFGWTWVGAIRTNSDYGNGGMATFLEAAEKEGVCVEYSLAIYRTDPRKWFLEVVDIIKKSTSKVIVAFADGTDLDILIKELYAQNVTGLQWVGSEGWITYRYIASPVNYAVVQGAVGFAALNAHIPGLQEFLANSRPSITPGDQGLVELWEMVFDCTLTPRAETTAQGLAPACTGKESLRDTNTRFTDVSDASLLNNVYKATYAVAHALHMLFTCIDGQGPFENNTCADRENVQPWKVLHYLTQVNFTTKIGENVFFDELGDPVARYALVNWQMDETGYILFETIGYYDASKPEGQQFEMKAGVSAIWAGENLEVPRSVCSESCLPGTRRAFVKGKPICCFDCITCADGEFSNSTNAVKCDKCPPEYKSNEEKNNCDLKAIEFLTFRELMGILLVTFSVFGACLAMTIALIFFHYRHTPIVRANNSELSFLLLFSLTLCFLCSLTFIGRPSEWSCMLRHTAFGITFVLCISCILGKTIVVLMAFKATLPGRNVMKWFGPVQQRISVLAFTLVQVLICILWLTINPPFPFKNMKHYKDKIILECALGSPVGFWAVLGYIGLLSLLCFILAFLARKLPDNFNEAKFITFSMLIFCAVWITFIPAYASSPGKFTVAVEIFAILASSYGMLFCIFLPKCYIILLKPEHNTKKHLMGKVTPKSL
>LOCXPOlfC15.91.HIT1.OlfC.2R.831.ANF_receptor.exons6.NC_054866.1.Cheilinus_undulatus
MPHVVTDLVFMGLLFTFGAAKRKSAPLCRILGNPEPPLLSKDGDMVIGGAFSIHSKITQPPLTFTEKPTHLTCSRVNLREFRFAQTMIFAIEEINKKEFLLPNVSIGYRIYDNCGSTLSSMRAVMGLMNGGELTVGKICSGQSAVHAVIGESESSSTIVLSRTTGPFKIPVISHSATCECLSDRNKYPSFFRTIASDLYQSRALAQLVKHFGWTWVGAVNSDSDYGNNGMAIFLSAAQEEGVCVEYIEKFHRAEPEKLTKVVEVIRKSTAKVIVGFLAHVEMNNLLKQLSLHNVTGRQFIGVEAWITANSLVTPTSFSVLGGSLGFAVQKANISGMEDFLIKDFWETELKCKDALSTCNEYQDLLDFKDYSDDVAELRYSSNIYKAIYALAHSLHSILRCSESNGCDKTVKVTHQQVVESLKRVNFTIKNGDQVWFDSTGAAVARYEVVNWQRGSDGSVQFQPVGYYDASLPPGQKFVLKTEAITWPGGKTELPVSVCSERCQPGTHKVLQKGKPVCCYDCVQCTEGEISNSTDSNDCKKCPDEYWSNQHRDACIVKNIEFLSYTEVMGVILIFFTLFGVFLTLIVVILFIIYKDTPLVKANNSELSFLLLFSLTLCFLCSLTFIGQPSEWSCMLRHTAFGITFVLCISCILGKTIVVLMAFKATLPGRNVMKWFGPAQQRISVLAFTLVQVLICILWLTIKPPFPFKNMKHYKDKIILECALGSPVGFWAVLSYIGLLALLCFILAFLARKLPDNFNEAKFITFSMLIFCAVWITFIPAYASSPGKFTVAVEIFAILASSYGLLFCIFMPKCVIILFRPEQNTRKHIMGK
