# Supplementary material for: Expanded olfactory system in ray-finned fishes capable of terrestrial exploration
Source: BMC Biol. 2023 Jul 31;21:163. doi: 10.1186/s12915-023-01661-8 (PMC10392011; doi:10.1186/s12915-023-01661-8)
Supplement: Supplementary file 3 — Additional file 3: Data S1. Protein sequences and genomic coordinates of OLF genes. FASTA and General Feature Format (GFF) files containing the protein sequences and genomic coordinates for all identified OLF genes in this study. [file 12915_2023_1661_MOESM3_ESM.zip › PROTEINS/Chelmon_rostratus.OLF_genes.fa]

>LOCXPSichOR4.1-eta.305.231.HIT1.OR.1R.295.7tm_1.exons2.CM030614.1.Chelmon_rostratus
TVTGNQRDTFTTAVTKNVIVTALCISINYINGTLVHTFRKHQIFRSNPRYILFIHLVINDMMQLLLTTLLHIISYALHTINVSVCLILLIITILTTLNTPLNLAGMAVECYIAICIPLRHGQMCTVKRTYILIGLIWVANAFSTLPDLFILLATEPLQFFHSNLFCARDYVFRSTYSLKKRNASHIVCLALVWLTLCYTYFRIMFIAKEATADIKKARNTILLHGFQLLLCMLTYVRHLFEQGLLYLLPKQHLAVRFASYIIVQILPRFVSPIVYGLRDQVFRRYVRRYLLCKVS
>LOCXPDareOR11.4-eta.308.277.HIT1.OR.1R.290.7tm_1.exons4.CM030614.1.Chelmon_rostratus
LDSFGDAFSKNFISFAVGFIINCINGAFVSTYFKYQVFQRDPRYVLYIHLVINDMIMLTVSVALQIMTYTIPMNLAHCCIMLLISVTTNMNSPLNLAGMAVERYIAVCRPLHHVRICTVQRAYALIALIWGISFIPAITDVIIILATQPLSVFSKTVICYPATVYSTQYHKAQSTVVQVLLFSFVFLTLIITYLKVLCTAWTVSGSNQASARNACNTILLHGLQVLICMLSLMSPIINLILITSWPRDRTKILFTTFLFTNLLPRLLSPLIYGVRDKKFSSHMRQHICCK
>LOCXPDareOR11.15-eta.311.142.HIT1.OR.1R.296.7tm_1.exons4.CM030614.1.Chelmon_rostratus
MNSTTRLDSLSDAFSKNFISFAVGFIINCINGAFVSTYFKYQVFQRDPRYVLYIHLVINDMIMLTLSVALQIMTYTIPINLAQCCIMLLISVTTDKNSPLNLAAMAVERYIAVCRPLHHVQICTVQRAYALIALIWGISFILAITDVIIILATQPLSVFSKTAICYPAAVYSTQYHKAQRTVVQVLLFSFVFLTLIITYLKVLCTAWTVSGSNQASARNACNTILLHGLQVLICMLSLMSPIINLILITSWPRDRTKILFTTFLFTNLLPRLLSPLIYGVRDKKFSSHMRQHICCK
>LOCXPDareOR11.15-eta.311.173.HIT1.OR.1R.296.7tm_1.exons4.CM030614.1.Chelmon_rostratus
MNSTTRLDSFGDAFSKNFISFAVGFIINCINGAFVSTYFKYQVFQRDPRYVLYIHLVINDMIMLTVSVALQIMTYTIPMNLAHCCIMLLILITTDKNSPLNLAAMAVERYIAVCRPLHHVHICTVQRAYALIALIWGISFIPAITDVIIILATQPLSVFSKTVICYPAAVYNTQYHKAQSTVVQVLLFSFVFLTLIITYLKVLCTAWTVSGSNQASARNACNTILLHGLQVLICMLSFISPFINLILITSWPRDRTKILFTTFLFTNLLPRLLSPLIYGIRDKKFSSHMRQHICCK
>LOCXPDareOR11.15-eta.311.191.HIT1.OR.1R.296.7tm_1.exons4.CM030614.1.Chelmon_rostratus
MNSTTRLDRLSDAFSKNFISFAVGFIINCINGAFVYTYFKNQVFQRDPRYVLYIHLVINDMIMLTVSVALQIMTYTIPMNLAHCCIMLLISVTTNKNSPLNLAGMAVERYIAVCRPLHHVRICTVQRAYALIALIWGISFIPAITDVIIILATQPLSVFSKTVICYPAAVYNTQYHKAQRTVVQVLLFSFVFLTLIITYLKVLCTAWTVSGSNQASARNACNTILLHGLQVLICMLSFMSPIINIILITSQPRDRTKILFTTFLFTNLLPRLLSPLIYGVRDKKFSSHMRQHICCK
>LOCXPTilOR.B045.321.269.HIT1.OR.1R.306.7tm_4.exons1.CM030625.1.Chelmon_rostratus
VTSLTLDGLALLSDHTLLFFFFFLAVYMFVVFSDSLVVYLICTRRKLRRPMFAFVAAVLLNSLAGSVAVYPKLLSDVLSGRGFAQVSRSSCLCQAFVVFSLGGSSFMLLSAMAFDRYLSICRPLRYAALVSPAAVAALLLLCWLLPAGLVGGAVLLASRLPLCRSRLSRIYCDVYSFVRLSCGGGAALLSEVYGLLCSVVIVFLPAVFVLFSYGKILSICLRRSRAFSSKALHTCLPHLLVFINYSLSTAFELLHRQLQARGEPAASTLCSVLILVVPTVMNPVVYGLKMKEIFIHLKQLLSCQRA
>LOCXPTilOR.N195.322.280.HIT2.OR.1R.296.7tm_4.exons3.CM030626.1.Chelmon_rostratus
MQLFNPALEKNITFVHPAYLTISGSSAIANIKHYDVFLFFVYIVSVLGNTAVMAIIYLDHNLRTPKYVSVPNPVFFFDLFGSSALVTKFLDIFLFNHHSILYNYCLTYLFFCYTPLSMLLFNLLALSYDSLIAITFPLYYQVRVTHRLKDNLFASFWVFVVIAVLIAVGLLTRLSFCKSVVINSYFCDHWQIYRLSCNDNFPNYVISCFYPVLLFWLPLIFILFSYLYILKAFKTCIGHLSFVAVYFILLLITFTLMENIQPNARIINLSLTSSNVEPNHFCSTDTRNQRICEKVI
>LOCXPSichOR22.9-delta.318.184.HIT1.OR.1R.319.7tm_4.exons3.CM030626.1.Chelmon_rostratus
MENITVVAPLKQPIVFELEGFHVPPGYGSFLFILALLNYMVTLLGNGVVACIIVIDKNLHKPMFVMVCNLVVCDLLGSTAVLPRLMMHFLTGQKKIAYIPAIAQAFSVHTYGVAVQTILGAMAYDRYVAVCEPLRYPAIMTTARLHFCCALAWFVALLCITVLFALHANVSLCGNTIRHVYCSNRSILSLACTPTAINNIYGLSMSWSVSTGIFLIIAFSYFRILNASVKQGRGESIIHSKAFQTCAPHLVVYVLYEIASVVIILSLRFPSVSQNIKKFFSILVIIIPPAINPVIYGLVSKELRASISKRFSVQVHHKK
>LOCXPSichOR22.9-delta.318.187.HIT1.OR.1R.319.7tm_4.exons3.CM030626.1.Chelmon_rostratus
MENITVVAPLKQPIVFELEGFHVPPGYGSFLFILALLNYMVTLLGNGVVACIIVIDKNLHKPMFVMVCNLVVCDLLGSTAVLPRLMMHFLTGQKKIAYIPAIAQAFSVHTYGVAVQTILGAMAYDRYVAVCEPLRYPAIMTTARLHFCCALAWFVALLCITVLFALHANVSLCGNTIRHVYCSNRSILSLACTPTAINNIYGLSMSWSVSTGIFLIIAFSYFRILNASVKQGRGESIIHSKAFQTCAPHLVVYVLYEIASVVIILSLRFPSVSQNIKKFFSILVIIIPPAINPVIYGLVSKELRASISKRFSVQVHHKK
>LOCXPOR1.123.HIT1.OR.2R.305.7tm_1.exons2.CM030614.1.Chelmon_rostratus
MSASSANVTVVKEYRDSFTKAVTKNVIVVVLSISINYINAGLIRTFSKHQIFYTNPRYILFFHLVVNDMIQVMLTVILFIISYILYKINVSICCVFILLALFTTENTPLNLACMAVECYIAICFPLRHVQICTIKRTLMLIGLIWVTSMLSVLPDLFITLATQPLDFFQSRVFCLRETAFPNPHIIKKRDITYIVYLVIVWFAIFYTYFRILFTAKTASTDAKKARNTILLHGFQVLLCMATYTEPLLKNGLQQWFPKNNPDSMFACYIIIQILPRSISPIIYGIRDKTFRRYLKRYLFCKVSLQ
>LOCXPOR2.165.HIT1.OR.2R.302.7tm_1.exons2.CM030614.1.Chelmon_rostratus
MNTSSANLTVVLQYRDSFTKAVSKNVIVVVLGISINCINAGFIYTFCKHQIFYMNPRYILFIHLVVNDVIQITLTVILFVINYTIGKINVSICCVFILLALFTTENTPLNLACMAVECYIAICSPLRHVHICTIKRTLMLIGLIWTTTMFSVLSDLFITLASRPLDFFHSRVVCLRQTVFPNPLIIKKRDITYSVFLLIVWITIFYTYFKILFTAKTASKDTKKARNTILLHGLQLLLCMATYVAPQLLDVLKQWLTTNYLDSLFAYYITVQVLPRSISPFIYGLRDNTFRKYLKRYLLCQV
>LOCXPOR3.176.HIT1.OR.2R.300.7tm_1.exons2.CM030614.1.Chelmon_rostratus
MNVSSANVTVVGRLPDSFSKAVIKNVIVVVLGISINYINAGLIHTFSKHQIFYMNPRYILFFHLVVNDLIQITLTVILFVISYAIHKINVSICCVFILLALFTTENTPLNLACMAVECYIAICSPLRHVHICTIKRTLMLIGLIWTTTMFSVLSDLFITLASQPLDFFHSRVFCLRQTVFPNPLIIKKRDITYSVFLLIVWITIFYTYFKILFTAKTASKDTKKARNTILLHGFQLLLCMATYVAPHLTGVLQQLFPNNYSDVRFASYITVQVLPRSISPFIYGLRDNTFRKYLKRYLLC
>LOCXPOR4.187.HIT1.OR.2R.301.7tm_4.exons2.CM030614.1.Chelmon_rostratus
MNFTPGDSNVTMTVNYRDAFGLAVGKNVIIIVLGITINYINATMVHTFNRHHVFKMNPRFILFIHLVFNDMIQLTTSISLFIFTYTFHTIYVSFCCLLILPAIFTTQNTPLNLAFMAVECYISVCIPLRYNCICTVKRTYIVIGIIWTLSSFSVLPDVFILLATEPLEFITSKVFCSRDTVFRSTYSVKKRDTSHMLFLVVVWLTLFCTYFRILFVAKAAKADTKKARNTILLHGFQVLLCMITYVRPILIQVLTYFFPGRATAIHFFTFIVSQILPRFISPVVYGLRDKTFRKYFKKYLC
>LOCXPOR5.198.HIT1.OR.2R.277.7tm_1.exons1.CM030614.1.Chelmon_rostratus
NCSLHVSLLLFQTFYEDPRYILFIHMVINDAIQLTVTITLFVLSYIFYKINVSLCCFFVLVAVFTTRNTPVNLACMAIERYIAICKPLHHPQICTVRRTHTVIGLIWFICVAPDITDLFVTLAKESHSFFHESVFCLRQNVFKDPILTHKRQVFDIIYFSCVFLTLVFTYLRILFAARALSTEKTSAQRARNTILLHGAQLAMCMLSYISPSVGIILHLIFPSRILEIRFANYLIVYILPRFLSPVIYGVRDKKFRKYLKMHHLSNSCRAKLPTVAP
>LOCXPOR6.209.HIT1.OR.2R.335.7TM_GPCR_Srx.exons4.CM030614.1.Chelmon_rostratus
MDNSTSSSHLDLLTSNTSSTLTGGAVAVYKDSFSNALTKNIVAMLVWLALSIINSSMVHTFLRHSLFYENPRYIMFIYMVINDALQLSLVTALYVVSYIFRKIHASVCCFLIMTAVLTTRSTPLILAGMAVERYISICFPLHYSQMCTIPRTLLLICVILILTVTPPISDLIITIINEPISFFHSTIFCDHPLLFRHQSIYYKNCVFDGVYLSFVALTLLYTYCKIMLTAQAASAGLASVRRARNTVLLHGVQLLLCMLAFVVPSLQAALISLFPRFSLEIRYIFFLVVYIIPRFMSPVIYGFRDEHFRKYWTRYLACRSQRVIRIKPLLLKVNL
>LOCXPOR7.220.HIT1.OR.2R.321.7tm_1.exons1.CM030619.1.Chelmon_rostratus
MQNLTEYPDNATSHKNLSVIIKVCVVIPFFCVFLCCVVVMLHIFASHRQFLDTSRYVLFASMLINDTLQLLFSVLLFIFAMGQVKFALVYCIPLLLISTVTFQNTPLILATMSLERYVAIFYPLQRPAAWRSDRIWIIILSLWLISCVFPVTDHAMGGHDPAVDAFSTPVLCKVTVVNSSPIQRLFNAATSILFFVVEAVIILFTYVRILLETRKLRQDRASVSKAMHTVLLHGFQLLLCMLAFTIPITETLIVLHANWLPEDVSFFNYFCFILIPRFLSPLIYGFRDQGLRGYIGKTFLCCSNKVKRCVRGRLQDNSSVS
>LOCXPOR8.231.HIT1.OR.2R.310.7tm_1.exons1.CM030619.1.Chelmon_rostratus
MAANNSLIGGGSSVYKISDRVILVQVLVLVFLCINFLLITTFFMKDFFYTTMRYILFANTLLSDCLFLLMTDILLILSYFRFTIQMSLCLVIYIILSLHTFVTPLTLTAMTLERYVAICMPLRHTDLCSTRSCLCCVLIIHGLSSVPCIVIMSIFFASAAHSFYNQGRVCSVEIFILHSWQGHLRSAISQFYFLIMCIIIVFSYIEVMKVAKAASGENKKSTWKGLRTVILHAFQLLLCLIQLWCPFIEAAVLQIHLKLFVNVRYFNYITFILAPRCLSPLIYGLRDEMFFHALKYYALCGLYKKSLDVF
>LOCXPOR8.242.HIT1.OR.2R.296.7tm_1.exons1.CM030619.1.Chelmon_rostratus
SSLMRKINEQVIVVQLCVSLFLCINCVLIATFFMKDFFYTTMRYILFATTLLSDCLILIVTNLLLILSYFGISIQIWMCLIIFSLSSLYTFVTPLTLTTMTVERYMAICVPLRHAELCSTRSARLCIVFIHFLSSVPCIVTLSIVFTSVTLSFYKQYNVCAVQVFILHSWQHHLRSAVRQFYFLVMFITILFSYVKIMKVAKAASGENKKSMWKGLRTVILHAFQLLLCLIQLWCPFIEAAVLEIDLMLFINVRYFNYIMFSLVPRCLSPLIYGLRDDKFYLALKSNALYVFGKKN
>LOCXPOR8.125.HIT1.OR.2R.297.7tm_1.exons1.CM030619.1.Chelmon_rostratus
SSLMRKINERVIAVQLCVSLFLCINCVLIATFFMKDFFYTTMRYILFATTLLSDCLILIVTNLLLILSYFGISIQIWMCLIIFSLSSLYTFVTPLTLTTMTVERYVAICVPLRHAELCTTRSAQLCIVFIHFLSSVPCIVTLSIVFTSVTLSFYKQYNVCAVQVFILHSWQHHLRSAVRQFYFLVMFITILFSYVKIMKVAKAASGENKKSMWKGLRTVILHAFQLLLCLIQLWCPFIEAAVLEIDLMLFINVRYFNYIMFSLVPRCLSPLIYGLRDDKFYLALKNNALYVFGKKKL
>LOCXPOR8.137.HIT1.OR.2R.295.7tm_1.exons1.CM030619.1.Chelmon_rostratus
SSLMRKINERVIAVQLCVSLFLCINCVLIATFFMKDFFYTTMRYILFATTLLSDCLILIVTNLLLILSYFGISIQIWMCVIIFSLSSLYTFVTPLTLTTMTVERYVAICVPLRHAELCSTRSARLCIVFIHFLSSVPCIVTLSIVFTSVTLSFYKQYNVCTVQVFILHSWQRHLRSAVCQFYFLVMFIILFSYVKIMKVAKAASGENKKSIWKGLRTVILHAFQLLLCLIQLWCPFIEAAVLEIDLMLFINVRYFNYIMFSLVPRCLSPLIYGLRDDKFYLALKNNALYVFGKKN
>LOCXPOR9.154.HIT1.OR.2R.309.7tm_4.exons1.CM030619.1.Chelmon_rostratus
MERNMTVSSNILHIQGFDIPPEFMYPLFFLLLLVYSALLFSNIGVLVLIITEKSLHQPMYILFCNLSVNDLIGNTVLVPQLMAHIISTERFITYSQCAIQAFCSHTFGSASHMILIIMAIDRYVAICHPLRYSSIMTTKTVIGLSASAWGLSFLLVSVLIGLTLRLSRCRSVIQNAYCDNASLFKLSCDDVSINNIYGLFFTVLLFSCSIGGIAVTYFRIALICWLKKNKELNNRAMQTCTSHLVLYLIMLWSGFLTIILHRFPDYPDLRKIAYILFHVVPANLNPVIYGMQTRSLRAKIIQILQRKVT
>LOCXPOR10.158.HIT1.OR.2R.304.7tm_4.exons1.CM030619.1.Chelmon_rostratus
MENESFGFSYELTLDTFVVPPGGKYPIFFLGLTIYFFGIFCNLTLLTLIILRRNLHKPMYFILFSLPLNDLIGITAMLPKVLSDIVTETNKVYYPLCVFQAFLLHMYGGGILFILAAMSFDRYAAICMPLRYSSIMTPRVVICIISLVWGLDFVLIVSLFSLQTRLPRCRSVIMNVFCDNPTLLKLTCGNTAVNNIIGLFNTAVMQAVSVSVQAFSYVKILITCVVSRRSEAKTKAVNTCVSQLVILIIFEIVGTFTILSHRFKNVSADLQKIMGMLIFIVPPLLNPIVYGLYTSEIRNTLLRV
>LOCXPOR11.159.HIT1.OR.2R.313.7tm_4.exons1.CM030619.1.Chelmon_rostratus
MSTNASSLASLTLETLELSNAYVYPAFLFGTLTYLFIMFCNLLVLTSIAWSKKLHKPMFILLLNLPISDMVGATAFFPQLVHSIVTQNRLISYPACIIQAFLIHVYGAGNLLILSAMAYDRYVAICCPLRYNAIMTPHNLVKIIILIWFINFSTMVTLISLLARFKICRTNLVDLYCNNPSLLKLMCEDTRLNNYYGLFTIVILQGGPLSIIIYTYVQILRTCIMTNESDARRKAIQTCGSHVVVFLILQVNAFITLIAHRIEDVSPFLRRALGVSILVFPPFLDPIIYGLKTKELKQSIQIFLKRNVASSEL
>LOCXPOR12.160.HIT1.OR.2R.310.7tm_4.exons1.CM030619.1.Chelmon_rostratus
MDTLYNISSVLVVHRFSLSPETAFPAFLFATLSYMIILFSNLFLILTIVLNKSLHQPMYLILLNLPLNDLIGSSALLPQVMTQILTNSTTMPHSACVAQAFFIHIYAAGTVFILSAMAYDRYNAICCPLKYNAVMTNAHVMRIITVVWMGTLVLTGVLFILLLRLPRCRSELTHPYCDNPSLLALVCADTTVNNIYGLFTVALTQVIANGMILYTYLQILITCFRSKRSDTKSKALQTCATHLAVFLLLECLGLFTIISYRIKNISPHLRRFMGMSTLIFPPTFNPIIYGLKTKEIREKMQHFLRNKILP
>LOCXPOR13.161.HIT1.OR.2R.332.7tm_4.exons1.CM030619.1.Chelmon_rostratus
IVFGFERSFNHSASSLCFCDILLNMPLQNASIRVTAFIIGGFDATKGPLVVGAVILIVYVLAILANIVNILFIILDKRLHKPMYLLICNLALVDILYTSSASPTMIGVLLAGVKTIAYVPCLLQMFAFHLGGVMEMFALAVMAFDRLVAISYPFQYHSYLTNVRTLGLTCALWIVACGFVAVLPATLLPLPHCYSKLRYTFCDYAAIMRTTCVDPRYYFNLITIILFFLLFFTFIFICLSYLGIILFVKLSSNNDKRKMGSTCLSHLIVVVCYYLPVFIRVVLTRLGVVLTLEARHGLMIGAILGPSLVNPFVYCLRTKEIKCKISNGFKKV
>LOCXPOR14.162.HIT1.OR.2R.321.7tm_4.exons1.CM030619.1.Chelmon_rostratus
MIYTNTTTVKDFMIIGFPGLDPAYYGPASALLLFTYLFILVGNIFILVFVGLERRLYKPTYLIFCHLAMNDLLFGTVTLPKMISRYWWDSKLISFGACFTQMYFVHSLGAIHSLLLLIMALDRFIAVFLPFKYPVLITNNNMSIACGLSWIGTFLRMMAIAYHALTLPYCDSNIIAQCYCDHISITNLACGEDVKYVQAVAVGFAMFSLLLPLSFVIFSYIFIFAVVMRMRSTEGRYKTLSTCTPQLVISCLYYLPRCFVYLAHAIGFSFSLDIRILLILLYSLLPCAVNPIIYCFKTKDIKDILMKRLKNAKVGMMQASK
>LOCXPOR14.163.HIT1.OR.2R.321.7tm_4.exons1.CM030619.1.Chelmon_rostratus
MIYTNTTTVKDFMIIGFPGLDPAYYGPASALLLFTYLFILVGNIFILVFVGLERRLYKPTYLIFCHLAMNDLLFGTVTLPKMISRYWWDSKLISFGACFTQMYFVHSLGAIHSLLLLIMALDRFIAVFLPFKYPVLITNNNMSIACGLSWIGTFLRMMAIAYHALTLPYCDSNIIAQCYCDHISITNLACGEDVKYVQAVAVGFAMFSLLLPLSFVIFSYIFIFAVVMRMRSTEGRYKTLSTCTPQLVISCLYYLPRCFVYLAHAIGFSFSLDIRILLILLYSLLPCAVNPIIYCFKTKDIKDILMKRLKNAKVGMMQASK
>LOCXPOR16.164.HIT1.OR.2R.321.7tm_4.exons1.CM030619.1.Chelmon_rostratus
IYSNVTKMKSFSILGFPGLSPQYYGLVSALFFFIYLSIAVGNVFILAFVACEKSLQKPTYLVFCHLALNDLTFGTVTLPKIISKYWLDDGIISFYGCFAQMFFVHYLGSVTSFILLVMALDRFVAICIPLRYPALITNNIISVLCGFAWFIPLPLMVAVVLHVLTLPFCKSNVIAQCYCDHISITSQACGEDVKIVAVTSLCMAMFCLLLPLAFILFSYVSIIVSILKMSNAAGRKKTLSTCSPQIFITCLFYLPRCFVYVANTVGFSFSLDIRILLILLYSLFPPAVNPIIYCFKTQDIKQMLMKRLKKTKIGIQIKLSY
>LOCXPOR17.166.HIT1.OR.2R.321.7tm_4.exons1.CM030619.1.Chelmon_rostratus
IYSNVTKMKSFSILGFPGLSPQYYGLVSALFFFIYLSIAVGNVFILAFVACEKSLQKPTYLVFCHLALNDLTFGTVTLPKIISKYWLDDGIISFYGCFAQMFFVHYLGSVTSFILLVMALDRFVAICIPLRYPALITNNIISVLCGFAWFIPLPLMVTIVLQALTLPFCKSNVIAQCYCDHISITSQACGEDVQIVQVTTLCMAMFCLLLPLAFILFSYVSIIVSILKMSNAAGRKKTLSTCSPQIFITCLFYLPRCFVYVANTVGFSFSLDIRILLILLYSLFPPAVNPIIYCFKTQDIKQTLIKKLKTSRIGIEVKFSF
>LOCXPOR18.167.HIT1.OR.2R.319.7tm_4.exons1.CM030619.1.Chelmon_rostratus
MFYTNVTRIKHFFILGFPGLSPEYYGPVSVLLLVLFLAIAVGNIFILVFVKCERSLQKPTYLIFCHLALTDLTFGTVTLPKIISKYWFDDSIISFYGCFAQMYFVHFIGATHSFILMVMALDRFIAVCTPLRYTALFTNSTVSVLCGISWLMPISWMVGIVLDALTLPFCHSNIIVQCYCDHIAITALGCENVRGVQIIAFGLAMFSLLVPLGFIVFSYFLIIVAVLRMSSSEGRIRTLSTCTPQLLITFLYYMPRCFVYLANNVGFTFSVPVRIVVVMLYSLLPAAINPIIYCFKTKDIKENLKKKLLIRKINISGKT
>LOCXPOR19.168.HIT1.OR.2R.322.7tm_4.exons1.CM030619.1.Chelmon_rostratus
MLEASLSRNFSHSTFVFRGFPELQKQRRLLALPFSASYLSALLGNSLLVYVIRSVESLHSPMYLLICTLCVVDVLVVTTIVPNMLLGLLFDRDEISLAGCLTQMFFTHFLSSLESTLLLAMALDRYVAICQPLRYAKIIDSSMFAKLLLFALVRSGSIMATLVGLAGSLRFCGSNTIQHCYCDHMALVSLACDSTERNSAIGLAVIVCFVGVDIPLIFFSYMKILSVVSRAAVASEDRWKAFHTCGTHLIVMMCFYLVGSVTFLSHNLNIPIATDINTFLGLMYILFPATVNPIIYGVRTKEIRNGFLRIFKLKTVTVKVSP
>LOCXPOR20.169.HIT1.OR.2R.301.7tm_4.exons1.CM030619.1.Chelmon_rostratus
NVSSHKHFILDGFDDLGALRPVLFIPFFIMFAVSLSANSLLLYVIVSQRSLHSPMCILIAGMACVDLSLPLFFVPNMLLSFLFDWRGISLIGCLVQMFFIHLLGAFQSTLLLWMALDRYFAICTPLHYHERMALPRFLKFVIPLLIRNVFLVSVVVSLAGSLSLCFRNVNHCFCEHMALVELACGSTAINNLVGLISVFLIPVADFIIIAASYIVIFSSVLRSGRSGVRALHTCVTHIVVMSVSLTIILTAFLSYRIRNGLPAAVRVFFSIMYLFFPSCFNPIIYGIRTNEIRQHILKTLT
>LOCXPOR21.170.HIT1.OR.2R.309.7tm_4.exons1.CM030619.1.Chelmon_rostratus
FYEDRRMENVSSHEHFILDGFDDLGALRPVLFIPFFIMFAVSLSANSLLLYVIVSQRSLHSPMCILIAGMACVDLSLPLFFVPNMLLSFLFDWRGISLIGCLVQMHFIHFVASFQSTLLVWMALDRYFAICTPLYYHERMALPRFLKFVIPLVLRNVVMVTLFVGLAGTLSFCAENVMNHCFCEHMALVELACGSTAINNLTGLLTLFLNPVADFIFIAASYVVIFSSVLRSGRSGVKALHTCITHILVITVSLTIALVAFLSYRIRNGLPAAVRVFFSIMYVLFPSCFNPIIYGIRTTEIRQQILKTL
>LOCXPOR22.171.HIT1.OR.2R.304.7tm_4.exons1.CM030619.1.Chelmon_rostratus
MTNSTQVSSFTLVAYFDTGRLRYFCVMILMSLCGLIFFTNMSLIVVICMNRSLHEPMYLFLCSLFVNELYGSTGLFPFLLLQILSDVHTVSASCCFLQIYCVYSYSTVEFFSLAVMSYDRYVAICHPLQYNSRMTANKVVTLIVLIWLLSFLLNVFTLSSIVPLRLCGNTINKVYCDIPSIVKLACSDTRLNNIYGLLVSTFSVFVPLILILYTYVRILQVCFSGSKQTRQKAVSTCTPHLASLLNFSFGCVFEVIQNRLNMSFVPNMLRIFLSLYFFTCPPLFNPVMYGLKLSKIRVTCTFLI
>LOCXPOR23.172.HIT1.OR.2R.304.7tm_4.exons1.CM030619.1.Chelmon_rostratus
MTNSTQVSSFTLVAYFDTGLFKYLYFMIVMSLYIFILVANLLLIVVICMNRSLHEPMYLFLCSLFVNELYGSTGLFPFLLLQILSDVHTVSASCCFLQIFCIYSYGSIEFLNLAVMSYDRYLAICCPLQYNSRMTANKVAILVALIWFLIFLVNVATLPLIVPLRLCGNTINKVYCDNHSIVKLACSDTRLNNIYGLIVSSLSVFGPLLLIFYTYVRILQVCFSGSKQTRQKAVSTCTPHLASLLNFSFGACFEILQSRFNMNFVPNVLRIFLSLYFLTCPPLFNPVMYGLKLSKIRVTCKSMI
>LOCXPOR24.173.HIT1.OR.2R.308.7tm_4.exons1.CM030619.1.Chelmon_rostratus
MINSTQPSHFTLAAYFDAGTFRYFYFMTVMCLYIFIVSVNLLLIVVICMNRSLHEPMYLFLCSLFVNELYGSTGLFPFLLLQILSDVHTVSASCCFLQIFCVHSYGAVEYLNLAIMSYDRYVAICRPLQYNTRMTRNKIALLIAVSWFYPCCAMVVLLSLTSPLQLCGNIINKVYCDSHSVVKLPCSDTTLINFYGLVATFGTIFGALLLILHTYARILQVCFSGSKQTRQKAVSTCTPHLASLLNFSFGACFEILQSRFNMNFVPNVLRIFLSLYFLTCQPLFNPVMYGLKLSKIRDTCKSFISKSD
>LOCXPOR25.174.HIT1.OR.2R.305.7tm_4.exons1.CM030619.1.Chelmon_rostratus
MTNSTQVSYFTLSAYFDSGLLKYVFFLIVVLLYIVIVCANLLLIVVICMNRSLHEPMYLFLCSLFVNELYGSTGLFPFLLLQILSDVHTVSASCCFLQIFCVYSYACVEFFSLAVMSYDRYVAICHPLQYNSRMKRNKITVLIAAEWSYAAVLCLLPTTLSAPLRLCGNTINKVYCDNYAIVKLACSDTTVNNIYGLVVTFLTVSCPVTLIFYTYVRILQVCFSGSKQTRQKAVSTCTPHLASLLNFSFGACFEIMQSRFNMTNVPNTLRIFLSLYWLICQPLFNPLLYGLNMSNIRNICKNLIF
>LOCXPOR26.175.HIT1.OR.2R.305.7tm_4.exons1.CM030619.1.Chelmon_rostratus
VVNSTDISYFTLSAYFDAGLFKYFSLIIIMSLYILTVCANVFLIVVICMNRSLHEPMYLFLCSLFVNELYGSTGLFPFLLLQILSDVHTVSASCCFLQIFCVYTYANVQFCNLAVMSYDRYLAICCPLRYAVHMTHTAAATLIMVTWLYPFLAIVVLISLSASLRLCGNIINKVYCDNYSIVKLACSDTAVNNIYGIFYTIATICVVILIIFTYMKILQVCFSGCKLSRQKAVSTCTPHLASLLNFSCGCFFEIVQSRFDMKHVPRMLRIFLSLYWLTCQPLFNPVLYGLNLTKIRIMCKSLVFG
>LOCXPOR27.178.HIT1.OR.2R.310.7tm_4.exons1.CM030619.1.Chelmon_rostratus
STLTYFILSAYIHVGTLRYLYFLLTALLYMIIVVVNMSLIVVICMNRSLHEPMYLFLCSLFVNELYGSTGLFPFLLLQILSDVHTVSASCCFLQIFCLYTYAHAEFCNLAVMSYDRYLAICCPLQYNSRMTFNKAIILIAVIWLYSFLKFLITLSLNIRLPLCGNTINSLYCHNYLVVRLACSDTTVNNFYGLFGTVLTILIPLLPILFSYMKILQICFAGSKQTRQKAVSTCTPHLASVLNFSFGCLFEILQSRFDTSSVPGALRIILSLYFLIIQPLLNPIMYGMQMSKIQNTCKQLFCYKMLSERRD
>LOCXPOR28.179.HIT1.OR.2R.304.7tm_4.exons1.CM030619.1.Chelmon_rostratus
MQNNSEIVFVLQGLNDSLTNRQIYFTVALTSYLFTIFVNLILIATICLEKALHEPIYIFLCNLCLNGICGASSFYPKLLHDLLADSHVVTYTGCLTQLFVVYSYVFCEFTSLTVMAYDRYLAICKPLQYQTVMTMQRVAQLLLLTWSFSMLESGVGLGLTMSLPLCGRNIPKIFCTNWEVVKLSCIDTTVNNIYGFVLMFSHVSQTALIGVSYTHLVRASLRLHSNRRKFIQTCLPHLITLLVFTSSLVFDIMYSRYGSSTLQVLQNALAAEFLVVPPLINPIIYGINLHQIRSRILQNFTHKP
>LOCXPOR29.180.HIT1.OR.2R.306.7tm_4.exons1.CM030619.1.Chelmon_rostratus
MINSTQVSSFTLVAYFETRLFKYLYFMIVMSLYIFILVANLLLIVVICMNRSLHEPMYLFLCSLFVNELYGSTGLFPFLLLQILSDVHTVSASCCFLQIFCVYSYGTVEFFSLAVMSYDRYVAICHPLQYNTRMTYSKIALLIAVSWLYPCFIVLVTASSSASLRLCGNAINKVYCDNHAIVKLACSNARINNVYELIAASLTVCVPGSLIFYTYARILQVCFSGSKQTRQKAVSTCTPHLASLLNFSFGVSFEILQSRFNMNFVPNVLRIFLSLYFLTCQPLFNPVMYGLKLSKVRTGCKSVLVS
>LOCXPOR30.181.HIT1.OR.2R.305.7tm_4.exons1.CM030619.1.Chelmon_rostratus
MNSTQVSYFILASFYDVGVFKYLYFILIMSLYILIFCTNLLLIVVICMNRSLHEPMYLFLCSLFVNELYGSAGLFPFLLLQILSDVHTVSASCCFLQIFCVFSYVCVEFLSLAVMSYDRYVAICHPLQYNSRMTSRKVALLVGATWLFPILTIVALISLTLPLQLCGNIINRVYCGNYAVVKLACSDTRLHNIYGLIYAFIAVIIPLILIICTYIKILKLCFSASKQTRQKAVSTCTPHLASLLNFSFGCCFQLLQGRFDMSSLPNTLGILLSLYFLTCQPLFTPVMYGLKMSKIHNICKRLLFG
>LOCXPOR31.182.HIT1.OR.2R.309.7tm_4.exons1.CM030619.1.Chelmon_rostratus
MINSTQVSHFTLAAYFDTGVFKYLYFLIILTFYLSIVCANVFLIVVICMNRSLHEPMYLFLCSLFVNELYGSTGLFLLLLVQVLSDVHTVSASLCFLQVFCLYSYGGIEFLTLAIMSYDRYLAICYPLQYNTHMTLNKIAKLTALIWLYPLLMNMFIVYYLTLPLQLCGNIINKVYCDNYYIVKLACSDTTLNNAFGLTHMFTVIFGLILMIIYTYIRILKVCFSGSKQTRQKAVSTCTPHLASLLNFSSGCFFEIVQSRFDLYNLPIMLRIFLSLYWLTCQPLINPLLYGLKMSKIRTVYKRLLFGEK
>LOCXPOR32.183.HIT1.OR.2R.307.7tm_4.exons1.CM030619.1.Chelmon_rostratus
MINSTQVSLFTLVAYLDTGVFKSLCFMIVMSVYILIVCTNLLLIVVICMNRSLHEPMYLFLCSLFVNELYGSTGLFPFILLQILSDVHTVSASCCFLQIYCVHFYGSVEIFSLAVMSYDRYVAICHPLQYNTRMTHRKVAGLSVFVWLYSMLSTLAMMSLSVPLQLCGNFIHKVYCDNYSIVKLACYDTTVNNIYGLVYIFTVIFGLIILIIYTYIRILKVCFSGSKQTRQKAVSTCTPHLASLLNFSFGCFFEIVQSRFDMSSSPIVLRIFLSIYWLACQPLFNPVMYGLNLTKIRIIIKSLGFGK
>LOCXPOR33.184.HIT1.OR.2R.319.7tm_4.exons1.CM030619.1.Chelmon_rostratus
VDERRRRMENVSSHKHFILDGFDDLGALRPVLFIPFFIMFAVSLSANSLLLYVIVSQRSLHSPMCILIAGMACVDLSLPLFFVPNMLLSFLFDWRGISLIGCLVQMHFIHFVGAFQSTLLVWMALDRYFAICTPLYYHERMALPRFLKFVIPILIRNFFLNTLMVSLAGKLAFCVGNMMNHCFCEHMALVRLACGSTAINNLVGLLTAFLIPVADFIFIAASYVVIFSSVLRSGRSGVKALHTCITHILVITVSLTIALVAFLSYRIRNGLPEAVRVFFSTMYLLFPSCFNPIIYGIRTTEIRQQILRTLTCCRFVQTL
>LOCXPOR34.185.HIT1.OR.2R.308.7tm_1.exons1.CM030622.1.Chelmon_rostratus
DSAACLFLSVLPNGQTVPALTWMFVSLTLFSLLVNGLTLFGLGRSEDLSWEPRVAFFKNLILSDLIQTLTFAPAVIHSLVQRRTMAFSVWCYVQYFVGTTSIFSSLLTITCMALERYLYVCHAIHYMVVLTQVRLRLALTLIWVYSLSISTVNMALLHTGREQKDEQVIRGLLCEPDTVEQHMGFPRAPAVFRKVTGSTTLLLCLLVYAFSYLRMYQHARNAMIPFNAVNTAARKTVLFYCGMLFLQLLPLLLKVASDALWEVERTVARPLPTAAVLHMSLLTLLLVPPCINPLVYGLRNVEMRQALL
>LOCXPOR35.186.HIT1.OR.2R.304.7tm_4.exons1.CM030625.1.Chelmon_rostratus
FVLIMYGNIGKFMYLYFILAMLCYILVIFANTILIVIIYVDRNLHEPMYLFLCNLFVNEIYGSTSLLPCLMVQILSETHDISVFYCFLQIFNIHTYVAIEFGTLTTMAYDRYICICKPLHYNVLITKRKSQIAMLVIWTFSFVEVGVLLSFTIHLKLCGAIIDKVHCDNHLVAELSCSPDRTVSYIHDLVFGLIFTVAAPLSFMSFTYVKILSVCLKASKETKMKAFDTCAPHFVSLISFVFACFYNLISQRYDMTFVPLELRVILSMYGLIIQPLLNPVIYGLKLSKIRHAFKRFVTLKTLQM
>LOCXPOR36.188.HIT1.OR.2R.305.7tm_4.exons1.CM030625.1.Chelmon_rostratus
FVLAMYSNMGHLKYLYFILAMLFYISVIFANTILIVIIYVDRNLHEPMYLFLCNLFVNEIYGSTSLLPCLMVQILSETHDISVFYCFLQIFNIHTYVAIEFGTLTIMAYDRYICICKPLHYNVLITKRIVQQVILVIWTVSFIEVGVLLSFTIHLKRCGTVINKVFCAHHLVVELSCSSDRTVSLIHDLVFGLIFTVAAPVIYISFTYVKILSVCLKASRETRMKAFDTCTPHFISLISFVFACFYSLITQRFDMLSVPYPLCVFLSMYVVIIQPLQNPLMYGLKLSKIRHACKTLLTLKTLQPY
>LOCXPOR37.189.HIT1.OR.2R.307.7tm_4.exons1.CM030625.1.Chelmon_rostratus
MENSTEVVSFVLAAYGNIGELKYLYFSIMLLWYLSICVANTVVIMVIYVDKRLHEPMFILLCNLFVNEIGGSTSLYPLMLSQMFSDSHEVTLPWCFLQMCCIYTCASVEFCILAAMAYDRYVAICCPLHYSVIMNAGRVGLIILLVWTYSFVNFIFSFSFVIRLKFCGNVIDKVFCDHHLVIKLTCSFSVLNNISDLLFAFVTMVIPFSLILVSYMKILAVCLNTSKENKQKAISTCTPQIVSVSNLFVGCIFHFVDSRFDVSHVPDKIRIILSVYLLICQPMITPFMYGFNLPKIRQSCKRFLFDR
>LOCXPOR38.190.HIT1.OR.2R.307.7tm_4.exons1.CM030625.1.Chelmon_rostratus
MENSTEVVSFVLAAYGNIGELKYLYFSIMLLWYLSICVANTVVIMVIYVDKRLHEPMFILLCNLFVNEIGASTSLYPLMLSQMFSDSHEVTLPWCFLQMCSIYTCASVEFCSLAAMAYDRYVAICCPLHYSVIMSAGRVEVIIILVWTYSFVNFIFSFSFVIRLKFCGNVIDKVFCDLHLVTKLACSFSVLNNIADLFFAFMTMVIPFSLIFVSYMKILAVCLNTSKENKQKAISTCTPQIVSVSNIFVGCIFHFVETRFDVSHVPDKIRILLSVYLLICQPMITPFMYGFNQTKIRQSCKRFLFDR
>LOCXPOR39.191.HIT1.OR.2R.307.7tm_4.exons1.CM030625.1.Chelmon_rostratus
MENSTEVVSFVLAAYGNIGELKYLYFSIMLLWYLSICVANTVVIMVIYVDKRLHEPMFILLCNLFVNEIGASTSLYPLMLSQMFSDSHEVTLPWCFLQMCSIYTCASVEFCSLAAMAYDRYVAICCPLHYSVIMNAGRVEVIIILVWTYSFVNFIFSFSFVIRLKFCGNVIDKVFCDLHLVTKLACSFSVLNNIADLFFAFMTVVIPFSLILVSYMKILAVCLNTSKENKQKAISTCTPQIVSVSNIFVGCIFHFVDSRFDVSHVPDKIRILLSVYLLICQPIVTPFMYGINQTKIRQSCKRFLFDR
>LOCXPOR40.192.HIT1.OR.2R.315.7tm_4.exons1.CM030625.1.Chelmon_rostratus
MSNASSILVFSLSGFSATVNYRITFFSLTLLCYGLILVVNVSLILTIMLDQNLHEPMYIFLCNLCINGLYGTAAFYPKFALDLLSDVHVISYVGCILQVFVIYSYATIDFSILALMAYDRYVAICRPLVYHSVMSARRTAVLVSLSWLVPLCCEVVVITLTSRLKLCGTKIQKLYCENWSIVKLACSSTAANNVVGLIIISFYCGHVLFILYSYVRLVNSALKSQESRRKFTQTCVPHLLCLLNVTAALLFDTMYSRYGSASVPQNVKNFMAIQFLLMPPLLNPVIYGLILTKIQYRVTTLCMKAGQRFKLRLKV
>LOCXPOR41.193.HIT1.OR.2R.315.7tm_4.exons1.CM030625.1.Chelmon_rostratus
MENSTLSFYFDLTMFMDIGHLRYPAFVFCLLLYSFIVSANLAMILIILQESTLHEPMYIFIAFLSANSLYGSTGFFPRFLMDLLSDTHLISRPACFTQIYVIYTYTFYELTFLSIMAYDRYVAVCHPLHYHRKMTPKTVYTLVFFAWICPACYLTVSITLSARLPLCGNKIQKVYCAIWNIIKSSCITNAVNNIVAMLGAIFIAFFPFGFILYTYLRIVVACWKKSSEVRGKVLQSCLPHVISFVVYSITSFSDTALSRQNLDEINPFVAVILSLEFVIIPPVLNPVVYGLKLPEIRRHVVKILCLKHKSTKNSC
>LOCXPOR42.194.HIT1.OR.2R.315.7tm_4.exons1.CM030625.1.Chelmon_rostratus
MENSTLSFYFDLTMFMDIGHLRYPAFVFCLLLYSFIVSANLAMILIILQESTLHEPMYIFIAFLSANSLYGSTGFFPRFLMDLLSDTHLISRPACFTQIYVIYTYASFELTFLSIMAYDRYVAVCHPLHYHRKMTPKTVYTLVFFAWICPACYLTVSITLSARLPLCGNKIQKVYCANWNIIKSSCITNAVNNIVAMLGAIFIAFIPFGFILYTYLRIVVACWKKSSEVRGKVLQSCLPHVISFVVYSITSFSDTALSRQNLDEINPFVAVILSLEFVIIPPVLNPVVYGLKLPEIRRHVVKILCLKHKSTKNSC
>LOCXPOR43.195.HIT1.OR.2R.315.7tm_4.exons1.CM030625.1.Chelmon_rostratus
MENSTLSFYLNLTTFMDIGHLRYPAFIFCLLLYSFIVSANLAMILIILQESTLHEPMYIFIAFLSANSLYGSTGFFPRFLMDLLSDTHLISRPACFTQIYVIYTYASFELTFLSIMAYDRYVAVCHPLHYHRKMTPKTAYTLVFFAWICPACNLAVSITMIVRLPLCGNKIQKVYCASWNIVKLSCATNAVNNIVAMLGAIIIAFIPFSFILYTYLRIVVACWKKSSEVRGKVLQSCLPHVISFVIYSITSFSDTALSRQNLDEINPFVAVILSLEFVIIPPVLNPVVYGLKLPEIRRHVVKILCLKHKSTKNSC
>LOCXPOR44.196.HIT1.OR.2R.321.7tm_4.exons1.CM030625.1.Chelmon_rostratus
MENSTLFFYFDLTTFMDIGNLRYPAFVFCLLLYSFIVSANLAMILIILQESTLHEPMYIFIAFLSANSLYGSTGFFPRFLMDLLSDTHLISRPACFTQIYVIYTYTFYELTFLSIMAYDRYVAVCHPLHYHRKMTPKTAYTLVFFAWVCPACNLTITINMAVRLPLCGNNIQKVYCASWNIVKLSCVANPINNIAATLGAIIIAFVPFGFILYTYLRIVVACWKKSSEVRGKVLQSCLPHVISFVIYSITSFSDTALNRQNLDEINPFVAILLSIEFLIIPPVLNPLVYGLKLPEIRRHIVKMLSLKTQPKKKSCRTIENV
>LOCXPOR45.197.HIT1.OR.2R.310.7tm_4.exons1.CM030625.1.Chelmon_rostratus
MENSTVSFYFNLTMFVNIGHYRYPAFVFCLLLYSFIITANLVIILVTSRERTLHEPMYMFIALLSANSLYGSTGFFPRFLVDLLSDNHVISRAACYIQIYVIYTYASYEMTILGIIAYDRYVAVCHPLLYHKKMTSRTVLKLAAMAWIFPAIGLIACISLSARLPLCGNEIQKIFCANWNVVKLSCIPTDVNNIYGLLLTISTVFVPLSYVLYTYLRIVVVCWKRSAEFKGKVLQSCLPHVVSFVIYSITGFCDIALSRNDIEDINPFVAVILSLEFVIIPPVLNPLVYGLKLPEIRRHILRTLSWYKPI
>LOCXPOR46.199.HIT1.OR.2R.311.7tm_4.exons1.CM030625.1.Chelmon_rostratus
MKNYTTASHFNLTMHLNLEPYRNSSFVLSFLLFAIIVSANLLITLIISLNRALHEPMYIFVAFLSANSLYGSTGFFPRFLMDLLSDTHLISRPACFIQIYVIYTYASFEMTILSIMAYDRYIAVCHPLHYHSKMTPNTVCKLAAFAWICPAFSVAICLYLSIRLPLCGNKILKVYCAIWNVAKLSCVTTIINNIVGLLVTTVTAILPLTFVLYTYFRIMLVCRKSSSEFKKKVFQTCLPHTISFISYTITAVCDIALSRLNVEKLNPLLAVILSLEFVIIPPLLNPLVYGLKLPEIRRHIFRMFSCLKPLS
>LOCXPOR47.200.HIT1.OR.2R.304.7tm_4.exons1.CM030625.1.Chelmon_rostratus
NNGTVITVLTLSGFGGITNYRGTLFAFTLLCYCVIWLVNVPIIVTVIVDKSLHEPMYIFLCNMCINGLYGTAGFYPKFLMDLLSTTHVISSTGCLLQGFVLHSSVCADFSILVVMAFDRYVAICRPLVYHSVMTTQRVCVFVFFAWLVPIYLVSIGTITTSRSKLCGSHIPKIYCINFLMGKLACSASMASIIIPAFNYTFYFLHAVSIVWSYIYLIRKCLLSKENRSKFMQTCLPHIWCLITLVVCLMFDLLYMRFGSKKLPESVQNFMSIEFLLIPPIINPLIYGLKLTKIRNRIMQFLCGK
>LOCXPOR48.202.HIT1.OR.2R.309.7tm_4.exons1.CM030625.1.Chelmon_rostratus
MDNVSVVRVFMLTGLNETMNYRVALFTFTLLYYCIILFFNISLIMIIILDANLHEPMYILLCTFFINGLYGTAGFYPKFLFDLLSSSQEISYEGCLLQAFIMYSFACSDLSILAVMAYDRYLAICRPLHYHSLMTKRRLSQLVCFSWLTPFSMFSINIVLTSRLKLCGTNIRRLLCVNWIIVKLACPEADTFSNGVVAYLTIVLYVSHGIFILWTYMHLISTSVRSKDDRAKFMQTCVPHLVSLTTFLVTIVFDLMYMRFGSSDLPQSFQNFIAIEFLLIPPAMNPIIYGFKLTKIRNRILGLVYDKRQ
>LOCXPOR49.203.HIT1.OR.2R.309.7tm_4.exons1.CM030625.1.Chelmon_rostratus
MDNVSVVRVFMLTGLNETMNYRVALFTFTLLYYCIILFFNISLIMIIILDANLHEPMYILLCTFFINGLYGTAGFYPKFLFDLLSSSQEISYEGCLLQAFIMYSFACSDLSILAVMAYDRYLAICRPLHYHSLMTKRRLSQLVCFSWLTPFSILSINIVLTSRLKLCGTNIRRLLCVNWIIVKLVCPEADTFSNGVVAYLTIVLYVSHGIFILWTYMHLISTSVRSKDDRAKFMQTCVPHLVSLTTFLVTIVFDVMYMRFGSSDLPQSFQNFIAIEFLLIPPAMNPMIYGFKLTKIRNRILGLVYDKRQ
>LOCXPOR50.204.HIT1.OR.2R.313.7tm_4.exons1.CM030625.1.Chelmon_rostratus
MENSTYPLYFNLTMFVNIGSYIYPTTVLCFLLYTFIISANLVIIVVIAREKTLHQPMYIFIMCLSVNSLYGSAGFFLRFLRDLLSDTHLISRSACFTQIYVIYTYASYELTLLGIMAYDRYVAVCQPLHYHNKVTSKLVSKLVTLAWIYPAFSVAACVYLSSRLPLCGNKIPKVFCANWPVVKLSCVSTVINNIVGMLVSTSTVFLPLAFVLYTYARIFLVCRKSSIEFRRKVIQSCLPHIITFVNYSITVFCDVALSRNDLENLNPFVAVILSLEFVVIPPIVNPLVYGLKLPEIRKFILRLLTPSKPNKVS
>LOCXPOR51.205.HIT1.OR.2R.306.7tm_4.exons1.CM030625.1.Chelmon_rostratus
MMENDSLVTLFTLSGLNFSLENRIALFVLTLLWYLVILLGNGLLIFTIIIDKTLHEPMYIFLCNLCISGLYGTVGFYPKFLLDLLSSHVISYAGCMLQGFVIHSSTCCDFSILALMAYDRYVAICQPLVYHSVMTKWRVSIFVLFSWILPLYCMAMNSATLVGSRLCGSHINKIYCVNWMIVTLACSPPKANTAVAYFNILFYFGHFLFILWSYVYMIRTCMSSQEDRVKFMQTCLPHFISLIIFATAVLLDLLYMRFGSAGLSQDLNNFMAIEFLLIPPIVNPLVYGFKLTKVRNKILHVICIKK
>LOCXPOR52.206.HIT1.OR.2R.309.7tm_4.exons1.CM030625.1.Chelmon_rostratus
MDNVSVETMFFLSGLNETTNYRVALFFLTLQCYGLVLLVNISLIVIIIWDKKLHEPMYILLCTFCVNELYGTAGFYPKFLWDLLSPAHVISYSGCLIQALVIYSFVCTDMSILAVMAYDRYVAICQPLQYHSIMSKQRLIKLVCFSWLTPFCSTVINIFLTSRLQLCSPYIARLFCVNWVIVELACFPEQTTGSGVVLYLTVIIYVFHGFFIVCSYMYVIKTCVNSIENRAKFMQTCVPHLTCFSIFLVTVVFNVMYLRFGSKDLPQTVQNFVAVEFIVIPPIMNPLIYGFKLTKIQNRILGVINFKTK
>LOCXPOR53.207.HIT1.OR.2R.303.7tm_4.exons1.CM030625.1.Chelmon_rostratus
MDNVSFIKLFFLSGLNETMNSRVALFSLTLLCYGLVLLVNVSLIVIIILDKKLHEPMYILLCTFCMNGLYGTAGFYPKFLIDLLSPAHVISYSGCLIQALVIYSFACGDLSILAVMAYDRYVAICRPLQYHSIMSKKRLTKLVCFSWLTPFCIIATNIFLTSRLKLCSPYIARLFCVNWIIVELACFPAETTVNNIVAYITIIIYVFHGVFIVWSYMYLIKTCVDSVENRAKFMQTCVPHLTSLLTFLLTVIFDIMLIRYGSNDLPQAFRNFVAIEFLVIPPIVNPLIYGFKLSKIRNRIIFV
>LOCXPOR54.208.HIT1.OR.2R.316.7tm_4.exons1.CM030625.1.Chelmon_rostratus
MKSNNSLNPAYFQLTLFADTGPLRYLFFSLCLLIYIIIVCANVIIVLTVCLDRSLHQPMYMFISFLSLNSLFGSAGFFPRFLTDILSDTHLISRPSCFVQIFVVYTYVSCEMTILGIMAYDRFVAICQPLRYRSKMSFRMVGNLLVFAWLCPALAVGFCLSLTVRLRLCGNKLHRLFCSNWPVVHLSCVDTSLNSSAGLVVAVTTIFIPLFFVLYTYLRILLVCRRSSSEFRGKALQTCLPHVVTFVTYSFTLFCELSLTRFETDELNPIITVVLSLEYLIIPPINNPLVYGLNLPQIRGAIFRFLKIHKVRLAPK
>LOCXPOR55.210.HIT1.OR.2R.307.7tm_4.exons1.CM030625.1.Chelmon_rostratus
MDDELNVTYVTLGGHVEVDKYRYLYFVILFTVYILIICSNSTIVYLIWIHQNLHEPMYIFIAALLINSVLYSTAIYPKLLIDFLSEKQIISYSACLFQFHVFYSFGGSEFLLLAAMSYDRYVSICKPLQYPTVMRKTTVCIFLLLAWILPASQVAVPAGLSANKKLCSFSLKGIFCNNTVYKLQCVVSREQIIHDMIILLNVALLPMLFILFTYTRILIISYRSSGEVRRKAAQTCLPHLIVLINFSCLCAYDVITVQLESDFPKTVRLLMTLQIIMYHPLFNPIIYGLKMREISKHLRRLFCPAKI
>LOCXPOR56.211.HIT1.OR.2R.308.7tm_4.exons1.CM030625.1.Chelmon_rostratus
MDSQVNITYITVDGYVEMHKYRFLYFVILFSAYILIICSNSTIVYLIWIHQNLHEPMYVFIAALLINSVVFSTAIYPKLFIDFLSEKQIISYSACLFQFHVFYSLAGSEFLLLAAMSYDRYVSICKPLQYPTIMKKTTVSIFLVLAWLVPAVQIAVPAVLNANKKLCSFILKGIFCNNTVYKLHCVISESQVIRDMIILLNIVLLPMLFILFSYTRILIISYRSSGEVRRKAAQTCLPHLIVLINFSCLGFFDVIVIRLESYFPKPVSLIMTLQVVLYNPLFNPIIYGLKMKEISKHLKKLFCPAKMN
>LOCXPOR57.212.HIT1.OR.2R.307.7tm_4.exons1.CM030625.1.Chelmon_rostratus
MDSQVNITYITVDGYVEMHKYRFLYFVIFFSAYILIICSNSTIVYLIWIHQNLHEPMYIFIAALLINSVVFSTAIYPKLFIDFLSEKQIISYSACLFQFHVFYSLGGSEFLLLAAMSYDRYVSICKPLQYPTIMKKTTVSIFLVLAWLVPAGQIAVPAVLNANKKLCSFILKGIFCNNTVYKLHCVISESQVVHDMIILLNVALLPMLFILFSYTRILIISYRSSGEVRRKAAQTCLPHLIVLIGFSCLCAYDVIVIRLESYFPKPVSLIMTLQVVLYNPLFNPIIYGLKMKEISKHLKKLFCPAKM
>LOCXPOR59.213.HIT1.OR.2R.307.7tm_4.exons1.CM030625.1.Chelmon_rostratus
MDSQVNITYITVDGYVEMHKYRFLYFVIFFSAYILIICSNSTIVYLIWIHQNLHEPMYIFIAALLINSVVFSTAIYPKLFIDFLSEKQIISYSACLFQFHVFYSLAGSEFLLLAAMSYDRYVSICKPLQYPTIMKKTTVSIFLVLAWLVPAVECAVPAVLNANKKLCSFILKGIFCNNTVYKLHCVISESQVIRDMIILLNVVLLPILFILFSYTRILIISYRSSGEVRRKAAQTCLPHLIVLINFSCLVFFDVIVIRLESYFPKPVRLIMTLQVVLYNPLFNPIIYGLKMKEISKHLKKLFCPAKM
>LOCXPOR59.214.HIT1.OR.2R.307.7tm_4.exons1.CM030625.1.Chelmon_rostratus
MDSQVNITYITVDGYVEMHKYRFLYFVILFSAYILIICSNSTIVYLIWIHQNLHEPMYIFIAALLINSVVFSTAIYPKLFIDFLSEKQIISYSACLFQYHVFYSLAGSEFLLLAAMSYDRYVSICKPLQYPTIMKKTTVSTFLVLAWLVPAVECAVPAVLNANKKLCSFILKGIFCNNTVYKLHCVISESQVIRDMIILLNIVLLPMLFILFSYTRILIISYRSSGEVRRKAAQTCLPHLIVLINFSCLGLFDVIVIRLESYFPKPVRLIMTLQVVLYNPLFNPIIYGLKMKEISKHLKKLFCPAKM
>LOCXPOR60.215.HIT1.OR.2R.306.7tm_4.exons1.CM030625.1.Chelmon_rostratus
MDSQVNITYITVDGYVEMHKYRFLYFVIFFSAYILIICSNSTIVYLIWIHQNLHEPMYIFIAALLMNSVLYSTAIYPKLFIDFLSEKQIISYSACLFQWFIYYSLAGSEFLLLAAMSYDRYVSICKPLQYPTIMKKTTVSTFLVSAWLVPAGQCAVPAVLNANKKLCSFTFKGIICNSTVYNLHCVRSRVMNIYGLIALVNLVLLPVLFILFTYTRIFVISYKSCREVRRKAAQTCLPHLMVLMNFSCMSVYDVLLLRLETDFPQTVRFIMMLQIIMYHPLFNPIIYGVKMKEIHKLLKTLFCKMV
>LOCXPOR61.216.HIT1.OR.2R.303.7tm_4.exons1.CM030625.1.Chelmon_rostratus
MDDEFNVTYITLDGYVEMHKYRFLYFVILFSAYILIICSNSTIVYLIWIHQNLHEPMYIFIAALLLNSVFFSSTIYPKLLIDFLSEKQIISYSACLFQGFLYYSLGGSEFLLLAAMSYDRFVSICKPLQYRTIMKKTTVCIFLVSAWLVPAGQIAVPAVLNANKKLCSFTFKGIICNSTVYNLHCVRSRAQAVYAVVILFNVALLPVLFILFTYTRILIISCRSCREVRRKAAQTCLPHLLVLISFSCLSAYEVIKLRVESDFPKTVRLIMLFQVISYHPIFNPIIYGLKMKEISKHLKRLFC
>LOCXPOR62.217.HIT1.OR.2R.306.7tm_4.exons1.CM030625.1.Chelmon_rostratus
DESNVTYITLSGHVEVDKYRHLYFLIMFSVYILIICCNCTVACLIWKHKNLHEPMYIFIAALLINSVLYSTAIYPKLLIDFLSEKQIISYSACLFQFFLFYTLGSSEFLLLAAMSYDRYVSICKPLQYPTVMKKTTVCIFLVLAWIVPACHIAVPAILSAETTLCNFTLKAIFCNNSVYRLHCVRSTVITVYGVVALLDLAVVPLLFIIFTYTKIAVISYRSCREVRRKAVKTCLPHLLVLISFSCLTAYDVSIARVESNFPKNARLIMTLQIVLYHPLFNPLIYGLKMKEISKHLKRLFCQTKII
>LOCXPOR63.218.HIT1.OR.2R.304.7tm_4.exons1.CM030625.1.Chelmon_rostratus
DLNVTYITLDGYVEVHKYRYLYFMIIFIAYILIICSNSTIVYLIWIHQNLHEPMYVFIAALLINSVLYSTAIYPKLLIDFLSEKQIISYSACLCQYFMFYSLGGSEFLLLAAMAYDRYVSICKPLQYPTVMRKATVIIFLASAWLVPACQLLVSTTVNANKKLCRFTLQVIFCNNSLYKLHCVPSRAISIYGVFILLNVALFPLLFILFTYAKIFTVTSRSCRAVRTKAAETCLPHLLVLMNFSLLCTYDVTLVRLESDIPKMARLIMTLQLALYHPLFNPVIYGLKMKEISKHLKQLFCQHKM
>LOCXPOR64.219.HIT1.OR.2R.305.7tm_4.exons1.CM030625.1.Chelmon_rostratus
MNEELNLTYITLSGYVEVDTFRYVYFVVIFIIYILIICCNSTIICLIVIHRNLHEPMYVFIAALLLNSVLYSLNIYPKLLIDFLSEKQIISYSACLFQFFLFYTLGGSEFLLLAAMAYDRYVSICKPLQYPTIMRKTSIGIFLLLSWLVPACLVAGAAAWSANMKLCSFTLRAIFCNNSIYKLHCVSSRALSMYGIIILLNIAFFPLLYIVFTYTKILIICYRSCGDVRKKAAQTCLPHLMVLISFSLLCSYDIIILRLESDIPKTARLIMTLQVILYHPLFNPIIYGLKMKDISKHLQRLLCSV
>LOCXPOR65.221.HIT1.OR.2R.303.7tm_4.exons1.CM030625.1.Chelmon_rostratus
MEDEFNVTYITLDGHVEVHKYRYLYFVIMFTVYVLIICSNSTVTCLICIHQNLHEPMYIFIAALSVNSVLYSTAIYPKLLIDFLSEKQIISYSACLFQGLTYYTLVYSEFLLLAAMSYDRYVSICKPLQYPAIMKKTTTSVLLVLAWLMPACEIAVAGSLTVNIKLCGFTLKGIFCNNSLFDLYCVHIEALSVYGVVILLNMALLPVLFILFTYTRIFVISYKSCREVRRKAAQTCLPHLMVLMNFSCFITYDVIIVRLEAGFPKTARLIMTLQVILYHPLFNPIIYGLKMKEISKHLRRLFC
>LOCXPOR66.222.HIT1.OR.2R.307.7tm_4.exons1.CM030625.1.Chelmon_rostratus
VSNVSTVRVFHLAAFNETLNHRITIFCLSLLCYSVILLVNVSLIVTIVLDENLHEPMYILLCVCCINALYGTTGFYPKFLADLLSSAQVISYGGCLCQAFVMYSFVCSDTSILAVMAYDRYLAICRPLRYSSVMTRKRISELVLFSWLTPFCVFSVNILLTSRLTFCDADIQRLFCVNWLIVELACPDMDTVVNNAFAFATLSIYICHWLFVVWTYVYLVQTCLHSKEDRAKFMQTCLPNLISLVTFFVIVVSDIMHMRYASEDLPQGFHNFVALAVLVVPPVLNPLLYGFKMTKIRNSIFVLVHVR
>LOCXPOR68.223.HIT1.OR.2R.307.7tm_1.exons1.CM030626.1.Chelmon_rostratus
MNNTTGVTQVMFQRPVKVLLSMLPCLLFLYINGIMLFALLRKPLLLESSRYILFGHLLLTDSLQLLVSMLLYIFAVTMVRMISHVCIVVTLFATVTVKMSPLNLAVMSLERYVAICFPLRHADIATARKAGVAVAVMWMLASLDSFTQLFLFVSLENTSFTLPTFCHITSVLRLQIYSTLNKAYTTVYFVIVSMIIIYTYIAIMITVKSASSDVRNTTKAHKTVLLHLLQLCLCLTSTLFNMINSSSTWNINPALAIHIQYTLFVGLIIFPKCLSPLIYGLRDQTLKHAFKYYFTFGFTATVKQFPK
>LOCXPOR69.224.HIT1.OR.2R.306.7tm_4.exons1.CM030626.1.Chelmon_rostratus
MENFSEVTSFYLSDYHGMEDMRLMYFCVFLIVYIAIVAENVTLIGVVYHEKSLHEPMYLLLCNLAVNGLFGGTALLPAVLSNILSHTYEISLPFCQTQIYAIHTYAITEFTILAAMSYDRYVAVCYPLHYHAIMSQIAPKLIVFTWLYPMLAFLIVLIFTLQLQFCEKTIENVYCLNYLLVKLACTDTYIVSMVGLLSVPLYTLPQLIMIFYSYIHILRICVLSFNKSSLKALRTCTPHLLAITNYAIGCFFEIAQSRFNIGYLPYQTKLFLSLYFLIFPPILNPAIYGLSIQVIRVQLFRLFTRK
>LOCXPOR70.225.HIT1.OR.2R.308.7tm_4.exons1.CM030626.1.Chelmon_rostratus
MDNTTALTFTMTAYAVMENHKHVLFTVFLLLYLITIVLNSLLITVIHQNKCLHQPMNVFTCMLSINEMYGSSALLPAIMSVLLSETHEIPVKWCMAQVYFLHTYASAEFSILAVMGYDRYVAVCDPLLYHSIMSNSKICKLVALAALYPMIVFGCFYSTTLQLSFCGKVMPKIYCVNMELVKNSCSSALYISILGLALIMVLVMPQLLMIVFSYAQISRVCQKLSRESKSNALRTCIPHLLSLLNYTIGSLFEIIQSRFNMSHVAVEAQIFLSLYFVIIPPFINPVLYGLGTQLVRVHILKLFIKCKI
>LOCXPOR71.226.HIT1.OR.2R.303.7tm_4.exons4.CM030626.1.Chelmon_rostratus
EDNSTRVSEFVIVGFPSLQPQHFDSVAWFFFFLYVTTVAGNLLLVVLFASEHSLQKPMYIIMVSLALSDIGFTTVALPKLIARYWWNDGSLGFHTCLFQEHMIHYFGSLNSLILLTMALDRYLAICFPLRYPTVMTNQTMAGLTLFCWVVAHIFPGISTVNFTMMPFCGPNQIIHAFCDTMSLTALVCGDPSQQFSAAFAGAMFVLYVPLAFIIFSYICIIISVLRMASGQGRMKTFSTCATQGCIICIYYIPRFFVYSTPFFPNLTMTPDKRIATTLFYSLFPPLINPFIYCLRTKEIKRIF
>LOCXPOR72.227.HIT1.OR.2R.323.7tm_4.exons1.CM030626.1.Chelmon_rostratus
MNLFNSALGKNITFVHPAYFEISGLFGIPNVKYYYVFLFFVYVISVLGNTVVMAIIILDHDLRTPKYIAVFNFAFVDLFGSSALVPKLLDIFLFNHRYIPYNDCLTYLFFCYTCLSMQTLNLVALSYDRLMAIIFPLHYQVRVTHRFMLSLIASFWVFVITVMFIVVGLLTRLSFCKSVVINSYFCDHGQIYRLACNDYTPSFVISVLLPLLIIWLPLIFILFSYLYIGYALSKVATLRERVKAFKTCTAHLSLVAIYFLPILITFTLMEKIHPNARIINLSLTSIFPPMLNPIIYVLQTQEIKESVKRLFKIRVQSKITVKK
>LOCXPOR73.228.HIT1.OR.2R.319.7tm_4.exons1.CM030626.1.Chelmon_rostratus
MEFFNSALGKNITFVRPAYFIISGLIGIPNMKPYYVFLFFIYIVSVVGNTLVMTLIVLDHNLRTPKYIAVFNLAFVDLFGSSALVPKLLDIFLFNHRSILYNDCLAFLFFCYICHSMQSLNLVALSYDRLIAIIFPLHYQVKVTNRFMLSLIASFWLLAITFTVIAIGLLTRLSFCKSVVINSYFCDHGPLYRLGCNDVTPSRVIAGLSQYLILWVPLMFILASYCGIAYSLSKISTAKERVKAFKTCTGHLSLVSMYFFPVIFVFSFQQTVHPNARIINMSLTTIIPPMLNPIIYVLQTQEIKQSLKKVLKMRGQFKI
>LOCXPOR74.229.HIT1.OR.2R.322.7tm_4.exons1.CM030626.1.Chelmon_rostratus
MEFFNSALGKNITFVRPAYFIISGFIGIPNMKPYYVFLFFIYIVSVVGNTLVMTLIVLDHNLRTPKYIAVFNLAFVDLFGSSALVPKLLDIFLFNHRSILYNDCLAFLFFCYICHSMQSLNLVALSYDRLIAIFFPLHYQVKVTNRFMLSLIASFWLLAITFTLIAVGLLTRLSFCKSVVINSYFCDHGPLYRLGCNDVTPSRVIAGLSSYLILWVPLMFILASYCGIAYSLSKISTAKERVKAFKTCTGHLSLVSMYFFPVISVYSFGGKIHPNARIINLSLTTIIPPMLNPIIYVLQTQEIKHSLKKILKMKGQFKIATK
>LOCXPOR75.230.HIT1.OR.2R.319.7tm_4.exons1.CM030626.1.Chelmon_rostratus
MEFFNSALGKNITFVRPAYFIISGLIGIPNMKPYYVFLFFIYIVSVVGNTLVMTLIILDHNLRTPKYIAVFNLAFVDLFGSSALVPKLLDIFLFNHRSILYNDCLAFLFFCYICLSMQSLNLVALSYDRLMAIIFPLHYQVKVTNRFMLSLIASFWLFAITSILTAVGLLTRLSFCKSVVINSYFCDHGPLYRLGCNDVTPSRVIAGLISNLLLWVPLMFILASYCGIAYSLSKISTARERVKAFKTCTGHLSLVSMYFFPIIFVYSYGGKTHPNARIITMSLTTIIPPMLNPIIYVLQTQEIKHSLKKLLKMRGQFKI
>LOCXPOR76.232.HIT1.OR.2R.322.7tm_4.exons1.CM030626.1.Chelmon_rostratus
MEFFNSALGKNITFVRPAYFIISGFIGIPHMKPYYVFLVFIYIVSVVGNTLVMTLIVLDHNLRTPKYIAVFNLAFVDLFGNSALVPKLLDIFLFNHRSILYNDCLAFLFFCYICLSMQSLNLVALSYDRLIAIFFPLHYQVKVTNRFMLSLIASFWLLAITFTLIAIGLLTRLSFCKSVDINSYFCDHGPLYRLGCNDVTPSRVIAGLSQYLILWVPLMFILASYCGIAYSLSKISTAKERVKAFKTCTGHLSLVSMYFFPIIFVFSFAGKIHPNARIINLSLTTIIPPMLNPIIYVLQTQEIKQSLKKMLKMRGQFKIATK
>LOCXPOR77.233.HIT1.OR.2R.319.7tm_4.exons1.CM030626.1.Chelmon_rostratus
MEFFNSALGKNITFVRPAYFIISGFIGIPNMKPYYVFLVFIYIVSVVGNTLVMTLIVLDHNLRTPKYIAVFNLAFVDLFGSSALVPKLLDIFLFNHRSILYNDCLAFLFFCYICLSMQSLNLVALSYDRLIAIIFPLHYQVKMTNRFMLSLIVSFWLLAIISMLIAVGLLTRLSFCKSVVINSYFCDHGPLYRLGCNDVTPSRVMAGLSSNLLLWVPLMFILASYCGIAYSLSKISTARERVKAFKTCTGHLSLVSMYFFPIIFVFSFGDKTHPNVRIITMSLTTIIPPMLNPIIYVLQTQEIKQSLKKVLKMRGQFKI
>LOCXPOR78.234.HIT1.OR.2R.325.7tm_4.exons1.CM030626.1.Chelmon_rostratus
MGPDEKAVPIFNATFVRPAKFYLSGFSNIPNINYYYVFLCFVYIVTVLGNCFLLLVIYLVKALHTPKYIIVFNLAFSDLCGSTALIPKLLDTFLFDKRFIVYEACLSYMFFVFFFLSMQSWTLVTMSYDRFIAICFPLRYHSIVTKPAIVAMLLFVWVFLLGLITYIAKIIDRLSFCGSLVINSFFCDHSPVYRLACNDTSLNNIMAYVAFIVILCIPVVLIVMTYVCISVALSRIASGKGRLKALKTCTSHLILVAIFFLPILGTNIAAVSSSIHPNARIVNSSLTQIMPALLNPIVYSLKTEEVLNSIRKLCKGSRICNTTTK
>LOCXPOR79.235.HIT1.OR.2R.321.7tm_4.exons1.CM030626.1.Chelmon_rostratus
MSFLKAALNDSLIIHPPGFYIIGFETFPFISVYFIFLVFVYVVTVLFNSLVIYVIAFNHCLHTPKFLAVVNLAVIDVILNTCTIPSMIKIFLVKDNFVPFNLCLLQMFVYYAFGTLESYALAILAYDRLIAICFPLRHNSINTLRSMSCIVGLTWSLAVGVTAFATGIITRLSFCSSVRVFSYFCDYAPVFRLACNDYTLQWTTASSVTILLLVGPFTFILLSYGSILVTVFRMKSLDSRVKALATCVEHLILVAVFYIPLITIFTIGFYLRLIDPDQRVLSLSLASCIPPCINPIVYSLKTKEIKIRALALVRKTKTGTQ
>LOCXPOR80.236.HIT1.OR.2R.326.7tm_4.exons1.CM030626.1.Chelmon_rostratus
MSFLKAALNDSLIIHPPGFYIIGFETFPFISVYFIFLVCVYVVTVLFNSLVIYVIAFNHRMHTPKFLAVVNLAVIDVILNTCTIPSMIKIFLVKDNFVPFNLCLLQMFVYYAFGTLESYALAILAYDRLIAICFPLRHNSINTLRSMSCIVGLTWSLAVGVTAFATGIMTRLSFCSSVRVFSYFCDYAPVFRLACNDYTLQWSVAAFLTFLLLAGLFTFILLSYGSILVTVFRMKSLDSRVKALATCVEHLILVAVFYIPLITIFTIGFYLRLIDPDQRVLSLSLASCIPPCINPIVYSLKTKEIKIRALALVRKTKIGTEQCKNK
>LOCXPOR86.237.HIT1.OR.2R.314.7tm_1.exons2.CM030626.1.Chelmon_rostratus
MSNATSFQTNITDGLQHRGMVEILLFSAPIILLCCVFLFINATMFITLRSKLVFRETSRYVLLYNLLFADTVHMALSQVLYIVCACRVMLTYPVCGVLTMLTNLTTVISPLTLLVMCLERYVAVCYPLRHTTIITIRNTEVAIVVVWAFSSLNVLIRVLLLLDFPFEDLQSLQMKEFCSAENMLLGTMSDLYDQVFTCFLFASACVAITSSYIGVMVAARSASTDTASARKARHTLLLHLAQLGLSLSSTIYNPLVIAITIIVDKITIFRIQTILYVGVILLPRCLSPLIYGIRDQTIRPILICHLCCRYKLSI
>LOCXPOR86.238.HIT1.OR.2R.315.7tm_1.exons1.CM030626.1.Chelmon_rostratus
MSNATSFQTNITDGLQHRGMVEILLFSAPIILSCCVFLFINATMFITLRSKLVFRETSRYVLLYNLLFADTVQMALSQVLYIVCACRVMLTYPVCGVLTMLASLTTVISPLTLLVMCLERYVAVCYPLRHATIITIRNTEVAIVVVWAFSSLNVLIQVLLLLDFPFEDLQSLQMKEFCFAENMLLGTMSDLYDQVFTCFLFVSAGVASTSSYIGVFVAARSASTDTASARKARHTLLLHLAQLGLSLSSTIYSPLVIAITKIVDKITMIRIQTILYVGVILLPRCLSTLIYGIRDQTIRPILICHLCCRYKLSIV
>LOCXPOR83.239.HIT1.OR.2R.316.7tm_1.exons1.CM030626.1.Chelmon_rostratus
MSNATLFQTNITDGLQHRGMVEILLFSAPIILSCCVFLFINATMFITLRSKLVFRETSRYVLLYNLLFADTVQMALSQVLYIVCACRIMLTYPVCGVLTMLANLTTVISPLTLVVMCLERYVAVCYPLRHTAIITIRNTEVAIVVVWGFSSLNVLIQVLLLLDFPFEDLQSLQMKEFCSTENMLLGTMSDLYDQVFTCFLFASAGVAITYTYIGVFVAARSASTDKASARKARHTLLLHLAQLGLSLSSTIYLPLVVAITKNVDKIIILRIQTILYVGVILLPRCLSTLIYGIRDQTIRPILICHLCCRYKLSIVP
>LOCXPOR86.240.HIT1.OR.2R.315.7tm_1.exons1.CM030626.1.Chelmon_rostratus
MSNATSFQTNITDGLQHRGMVEILLFSAPIILSCCVFLLINATMLITLRSKLVFRETSRYVLLYNLLFADTVQMALSQVLYIVCACRIMLTYPVCGVLTMLANLTTVISPLTLVVMCLERYVAVCYPLRHTTIITIRNTEVAIVVVWGFSSLNVLIQVLLLLDFPFEDLQSLQMKEFCSTENMLLGTMSDLYDQVFTCFLFASACVAITSSYIGVMVAARSASTDTASARKARHTLLLHLAQLGLSLSSTIYNPLVIAITKIVDKITIFRIQTILYVGVILLPRCLSTLIYGIRDQTIRPILICHLCCQYKLSIV
>LOCXPOR86.241.HIT1.OR.2R.315.7tm_1.exons1.CM030626.1.Chelmon_rostratus
MSNPTSFQTNITDGLQHRGMVEILLSSAPIILPCCVFLFINATMFITLRSKLVFRETSRYVLLYNLLFADTVQMALSQVLYIVCACRIMLTYPVCGVLTMLANLTTVISPLTLVVMCLERYVAVCYPLRHTTIITIRNTEVAIVVVWAFSSLNVLIRVLLLLDFPFEDLQSLQMKEFCSTENMMFGKMSDLYDQVFTCFLFASAGVAITSSYIGVFVAARSASTDTASARKARHTLLLHLAQLGLSLSSTIYLPLVVAVTKIVDKITILRIQTILYVGVILLPRCLSTLIYGIRDQTIRPILICHLCCRYKLSIV
>LOCXPOR86.243.HIT1.OR.2R.315.7tm_1.exons1.CM030626.1.Chelmon_rostratus
MSNATSFQTNITDGLQYRGMVEILLFSAPIILSCCVFLFINATMFITLRSKLVFRETSRYVLLYNLLFADTVQMALSQVLYIVCACRVMLTYPVCGVLTMLASLTTVISPLTLVVMCLERYVAVCYPLRHTTIITIRNTEVAIVVVWGFSSLTVLIRVLLLLDFPFEDLQSLQMKEFCSTENMLLGTMSDLYDQVFTCFLFASAGVAITYTYIGVLVAARSASIDKASARKARHTLLLHLAQLGLSLSSTIYNPLVIAITKIVDKITIFRIQTILYVGVILLPRCLSTLIYGIRDQTIRPILICHLCCQYKLSIV
>LOCXPOR88.244.HIT1.OR.2R.305.7tm_1.exons1.CM030626.1.Chelmon_rostratus
GIVETVMFSTMSTLPCCVFLFINGTMLFTLRSKSVFRETSRYVLLYNLLFADTVLLVQGQLLYIIAACRVMLTYPVCGVLTMLSSLTTVISPLTLVVMSLERYVAVCYPLRHATIITIRNTGLAIVVVWAFSSLNVLIRVLLLLDFPFEDLQSLQMKEFCSTENMLLGTMSDDYNKVFTYFLFILACVAIISSYIGVVVAARSASTDKASVRKARNTLLLHLVQLGLSLSSAIYNPLLIVISKVLHKIVLVRIQIVVYVCVVIFPRCLSAFIYGIRDQTIRPIFICHLCCQLKLSVIAAKAVVSV
>LOCXPOR88.245.HIT1.OR.2R.305.7tm_1.exons1.CM030626.1.Chelmon_rostratus
GILERVMFSTMSTLPCCVFLFINGTMLFTLRSKSVFRETSRYVLLYNLLFADTVQLVQGQLLYIIAACRVMLTYPVCGVLTMLSSLTTVISPLTLVVMSLERYVAVCYPLRHATIITIRNTGLAIAVVWAFSSLNVLIRVLLLLDFPYEDLQSLQMKEFCSTENMLLGTMSHNYEKVFTYCLFILACVAIISSYIGVMVAARSASTDKASARKARNTLLLHLVQLGLSLSSAIYNPLLVVISKVLHRIVLVRIQIVVYTCVVIFPRCLSAFIYGIRDQTIRPIFICHLCCQLKLSVIAAKAVVSV
>LOCXPOR88.246.HIT1.OR.2R.305.7tm_1.exons1.CM030626.1.Chelmon_rostratus
GILETVMFSTMSTLPCCVFLFINGTMLFTLRSKSVFRETSRYILLYNLLFADTVQLVQGQLLYIIAACRLRLTYHVCGVLTMLTNVTYVISPLTLVVMCLERYVAVCYPLRHATIITIRNTEVAIVVVWAFSSLNVLIRVLLLLDFPFEDLQSLQMKEFCSKENMLLGPMSDNYDKVFTYFLFILACVAIISSYIGVVVAARSASTDKASARKARHTLLLHLVQLGLSLSSAIYNPLLVVISKVLDRIVLVRIQIVVYVCVVIFPRCLSAFIYGIRDQTIRPIFTCHLCCQLKLSVIAAKAVVSV
>LOCXPOR89.247.HIT1.OR.2R.305.7tm_1.exons1.CM030626.1.Chelmon_rostratus
GIVETVMFCTMSTLPCCVFLFINGTMLFTLRSKSVFCETSRYILLYNLLFADTVQLVQGQVLYIIAACRLRLTYPVCGVLNMLSSLTTVISPLTLVVMSLERYVAVCYPLRHATIITIRNTGLAIVVVWAFSSLNVLIRVLLLLDFPFEDLQSLQMKEFCSPENMLLGPMSGTYNKIFTYFLFILACVAIISSYIGVMVAARSASTDKASARKARNTLLLHLVQLGLSLSSAIYNPLLVVISKVLHRIVLVRIQIVVYVCVVIFPRCLSAFIYGIRDQTIRPIFICHLCCQLKLSVIPAKAVVSV
>LOCXPOR96.248.HIT1.OR.2R.338.7tm_1.exons1.CM030626.1.Chelmon_rostratus
LYQELDILMCLQSFSKMSNGSQSQMNMTVGVGFLERVMLCTVFTLPCCLFLFINATMLFTLRRKTVFRETSRYILLYNLLFADTVLLVQGQLMYIMAACRITMSYPVCGVLTMLASLTTVISPLTLVVMCVERYVAVCYPLRHATIITVRNTGLAITVIWTVSSLSILTPVLLLLNFPFENLQSLQMKRFCGKESMLIDPMSDLYDKSFTSLLFASAGVAVICSYIGVLVAARSASTDKASARKARNTLLLHLAQLGLSLSSMIYNPILVAIFKVLDRIMFVRVQIVLYLLIIIFPRCLSCLIYGIRDQTIRPILIYNLCCQKRCLISVSVIPAKAKI
>LOCXPOR91.249.HIT1.OR.2R.338.7tm_1.exons1.CM030626.1.Chelmon_rostratus
LYQELDIFMCLQSFLKMSNGSQSQMNIAVGVGFLERVMLCTVFTSPCCMLVFINATMLFTLRSKSVFRETSRYILLYNLLFADTVLLVQGQLMYIMATCRITMSYPVCGVLTMLANLTTVISPLTLVVMCLERYVAVCYPLRHATIITVRNTGLAITVIWTVSSLSILTRVLLLLNFPFEDLQSLQMKRFCGKESMLIDPMSDLYDRSFTSLLFASAGVAVICSYIGVMVAARSASTDKASAHKARNTLLLHLAQLGLSLSSTIYNPILVAIFKVLDRIIFARVQIVLYLLIIIFPRCLSCLIYGIRDQTIRPILMYNLCCQRTRSISVSVIPAKAKI
>LOCXPOR96.250.HIT1.OR.2R.338.7tm_1.exons1.CM030626.1.Chelmon_rostratus
LYQELDILMCLQSFSKMSNGSQSQMNMTVGVGFLERVILCTVFTSPCCLFLFVNATMLFTLRSKSVFRETSRYILLYNLLFADTVLLVQAQLMYIMAACRITMTYPVCGVLTMFASLTTVISPLTLVVMCVERYVAVCYPLRHATIITIRNTGLAITVIWTVSSLSILTRVLLLLNFPFKNLQSLQMKRSCGKESMLIDPMSDLYDRSFTSLLFASAGVAVICSYIGVMVAARSASTDKASARKARNTLLLHLAQLGLSLSSTLHNPILLAIFKVLDRMIFVRVQIVLYMLIIIFPRCLSCLIYGIRDQTIRPILMYNLCCQKRSSISVSVIPAKAKV
>LOCXPOR93.251.HIT1.OR.2R.338.7tm_1.exons1.CM030626.1.Chelmon_rostratus
LYQELDIFMCLQSFSKMSNGSQSQMNMTVGVGFLERVILCTVFTLPCCMLVFINATLLFTLRRKSVFRETSRYILLYNLLFADTVLLVQGQLMYIMATCRITMSYPVCGVLTMLANLTTVISPLTLVVMCLERYVAVCYPLRHATIITVRNTGLAITVIWTVSSLSILTRVLLLLNFPFEDLQSLQMKRFCGKESMLIDPMSDLYDRSFTSLLFASAGVAVICSYIGVMVAARSASTDKASAHKARNTLLLHLAQLGLSLSSTKYNPILVAIFKVLDRIIFARVQIVLYLLIIIFPRCLSCLIYGIRDQTIRPILMYNLCCQRTRSISVSVIPAKAKI
>LOCXPOR96.252.HIT1.OR.2R.338.7tm_1.exons1.CM030626.1.Chelmon_rostratus
LYQELDILMCLQSFSKMSNGSQSQMNMTVGVGFLERVMLCTVFTLPCCLFLFINATMLFTLRRKTVFRETSRYILLYNLLFADTVLLVQAQLMYIMAACRITMTYPVCGVLTMFASLTTVISPLTLVVMCVERYVAVCYPLRHATIITIRNTGLAITVIWTVSSLSILTRVLLLLNFPFENLQSLQMKRSCGKESMLIDPMSDLYDKSFTSLLFASAGVAVICSYIGVMVAARSASTDKASARKARNTLLLHLAQLGLSLSSTLHNPILLAIFKVLDRMIFVRVQIVLYMLIIIFPRCLSCLIYGIRDQTIRPILIYNLCCQKRSSISVSVIPAKAKV
>LOCXPOR91.126.HIT1.OR.2R.338.7tm_1.exons1.CM030626.1.Chelmon_rostratus
LYQELDIFMCLQSFLKMSNGSQSQMNIAVGVGFLERVMLCTVFTSPCCMLVFINATMLFTLRSKSVFRETSRYILLYNLLFADTVLLVQGQLMYIMATCRITMSYPVCGVLTMLANLTTVISPLTLVVMCLERYVAVCYPLRHATIITVRNTGLAITVIWTVSSLSILTRVLLLLNFPFEDLQSLQMKRFCGKESMLIDPMSDLYDRSFTSLLFASAGVAVICSYIGVMVAARSASTDKASAHKARNTLLLHLAQLGLSLSSTIYNPILVAIFKVLDRIIFARVQIVLYLLIIIFPRCLSCLIYGIRDQTIRPILMYNLCCQRTRSISVSVIPAKAKI
>LOCXPOR96.127.HIT1.OR.2R.338.7tm_1.exons1.CM030626.1.Chelmon_rostratus
LYQELDIFMCLQSFSKMSNGSQSQMNMTVGVGFLERVILCTVFTSPCCLFLFVNATMLFTLRSKSVFRETSRYILLYNLLFADTVLLVQAQLMYIMAACRITMTYPVCGVLTMFASLTTVISPLTLVVMCVERYVAVCYPLRHATIITIRNTGLAITVIWTVSSLSILTRVLLLLNFPFKNLQSLQMKRSCGKESMLIDPMSDLYDRSFTSLLFASAGVAVICSYIGVMVAARSASTDKASARKARNTLLLHLAQLGLSLSSTLHNPILLAIFKVLDRMIFVRVQIVLYMLIIIFPRCLSCLIYGIRDQTIRPILIYNLCCQKRSSISVSVIPAKAKV
>LOCXPOR97.128.HIT1.OR.2R.338.7tm_1.exons1.CM030626.1.Chelmon_rostratus
LYQELDIFMCLQSFSKMSNGSQSQMNMTVGVGFLERVILCTVFTLPCCMLVFINATLLFTLRRKTVFRETSRYILLYNLLFADTVLLVQGQLMYIMATCRITMSYPVCGVLTMLANLTTVISPLTLVVMCLERYVAVCYPLRHATIITVRNTGLAITVIWTVSSLSILTRVLLLLNFPFEDLQSLQMKRFCGKESMLIDPMSDLYDRSFTSLLFASAGVAVICSYIGVMVAARSASTDKASAHKARNTLLLHLAQLGLSLSSTKYNPILVAIFKVLDRIIFARVQIVLYLLIIIFPRCLSCLIYGIRDQTIRPILMYNLCCQRTRSISVSVIPAKAKI
>LOCXPOR98.129.HIT1.OR.2R.338.7tm_1.exons1.CM030626.1.Chelmon_rostratus
LYQELDIFMCLQSFSKMSNGSQSQMNMTVGVGFLERVILCTVFTSPCCLFLFVNATMLFTLRSKSVFRETSRYILLYNLLFADTVLLVQAQLMYIMAACRITMTYPVCGVLTMFASLTTVISPLTLVVMCVERYVAVCYPLRHATIITIRNTGLAITVIWTVSSLSILTRVLLLLNFPFENLQSLQMKRSCGKESMLIDPMSDRFDKSFSSLLFASAGVAVICSYIGVMVAARSASTDKASAHKARNTLLLHLAQLGLSLSSTLHDPILLAIFKVLDRMIFVRVQIVLYLLIIIFPRCLSCLIYGIRDQTIRPILMYNLCCQKRSSISVSVIPAKAKV
>LOCXPOR96.130.HIT1.OR.2R.338.7tm_1.exons1.CM030626.1.Chelmon_rostratus
LYQELDILMCLQSFSQMSNGSQSQMNIANGERFLERVILSAVFTSPCCMLVFINATLLFTLRSKSVFRETSRYILLYNLLFADTVLLVQAQLMYIMAACKITMSYPVCGVLTMLANLTTVISLLTLVVMCLERYVAVCYPLRHATIITVRNTGLAITVIWTVSSLSILTRVLLLLNFPFENLQSLQMKRSCSKDSMLIDPMSDLYDKSFTCLLFASAGVAVICSYIGVLVAARSASTDKASARKARNTLLLHLAQLGLSLSSTLHNPIIVAIFMVLDRMIFVRVQIVLYVLIIIFPRCLSCLIYGLRDQTIRPILIYNLCCQRRRSISVSVIPAKAKV
>LOCXPOR100.131.HIT1.OR.2R.320.7tm_1.exons1.CM030626.1.Chelmon_rostratus
MSNTNQSPSNVTVEWQYQGLLERVLFSTLTTAPCCMFLFINGTMLFTLRSKSVFRETSRYILLYNLLFADSVQMALSQLMYILAACRIRLTYPVCGVLNMLGGLTSQISPLTLVVMSLERYVAVCYPLRHATIITVRNTGVAIIMVWAFSSLNVLTRVLLLLDFPFEQLQSLQMKDFCSNVAMFLGPLSDLYDKAYTCFLFASAGVAVTSSYIGVLVAARSASTDKVSAHKARNTLLLHLVQLGLTLSSTFYNPMLIALSRTVTRIILVRAQNVLYVCIFIFPRCLSSLIYGIRDKAIRPVLMYHLCCRLKHSVVPAKAE
>LOCXPOR102.132.HIT1.OR.2R.320.7tm_1.exons1.CM030626.1.Chelmon_rostratus
MSNTNQSPSNVTVEWQYQGLLERVLFSTLTTAPCCMFLFINGTMLFTLRSKSVFRETSRYILLYNLLFADSVQMALSQLMYILAACRIRLTYPVCGVLNMLGGLTSQISPLTLVVMSLERYVAVCYPLRHATIITVRNTGVAIIMVWAFSSLNVLTRVLLLLDFPFEQLQSLQMKDFCSNVAMFLGPLSDLYDKAYTCFLFASAGVAVTSSYIGVLVAARSASTDKVSAHKARNTLLLHLVQLSLTLSSTFYNPMLIALSRTVTRIVFVRAQNVLYVCIFIFPRCLSSLIYGIRDKAIRPVLMYHLCCRLNYSVVPAKAE
>LOCXPOR102.133.HIT1.OR.2R.320.7tm_1.exons1.CM030626.1.Chelmon_rostratus
MSNTNQSPSNVTVEWQYQGLLERVLFSTLTTAPCCMFLFINGTMLFTLRSKSVFRETSRYILLYNLLFADSVQMALSQLMYILAACRIRLTYPVCGVLNMLGGLTSQISPLTLVVMSLERYVAVCYPLRHATIITVRNTGVAIIMVWAFSSLNVLTRVLLLLDFPFEQLQSLQMKDFCSNVAMFLGPLSDLYDKAYTCFLFASAGVAVTSSYIGVLVAARSASTDKVSAHKARNTLLLHLVQLGLTLSSTFYNPMLIALSRTVTRIVFVRAQNVLYVCIFIFPRCLSSLIYGIRDKAIRPVLMYHLCCRLNYSVVPAKAE
>LOCXPOR100.134.HIT1.OR.2R.289.7tm_1.exons1.CM030626.1.Chelmon_rostratus
GFAERVALSTLTTAPCCIFFYINSTMLFTLRSKSVFRETSRYILLYNLLFADTVQMALSQLLYTLSVCRTLLTYPVCGFLVMLANLTNEVSPLTLVVMSLERYVAVCYPMRHATIITIRNTAVAIITVWAFCSLNVLIRVFLLLDFPFEDLESLQMKQFCSTLIMFLGPMSDFYDKAYTCFLFVSAGVAVTSSYIGVMVAARSASTDKASVRKASNTLLLHLVQLGLSLSSTIHNPLLLVLSRIVTRTGLVRIQNVFYVLIIILPRCLSALVYGLRDQTIRPILAYYLC
>LOCXPOR103.136.HIT1.OR.2R.312.7tm_4.exons1.CM030626.1.Chelmon_rostratus
MENYTFNSFTLQLEGLKVTEVSMYPLFFFFFVSYLIIILANVGIVFLVFIDTSLHQPMYLLFCNLPVNDILGNSIMVPRLLSDMLLPPSERLISYYECVVQAFTTHMYGTTSHTVLIIMAFDRYVAICNPLRYATIMTNKMVIKLTAPAWGVAFVLVGILLSLTVRLNRCRTLITNPFCDNASLFKLSCESVFINNVYGLTFTVVLFTTSIGSMVLTYTKITVVCLTSNNKSLNSKALRTCSTHLFVYLIMLICGMLIIILHRFPQYSDYRKLCAILFHIIPGSLNPIIYGVQSKEIQKFLSKLFQCRNILP
>LOCXPOR104.139.HIT1.OR.2R.316.7tm_4.exons1.CM030626.1.Chelmon_rostratus
MENQTFGDDILIMEGLKVTSQSFIPAFVLLLLIYIFSIVSNIGLVALIFRSRNLHQPMYLLLCNMSINDVFGATIIIPHVLRDLLISNSVRYIHYIDCVIQAFCVHLHASASHTVLMIMAFDRYVAICNPLRYATIMTNRMVVTLSVAAWGTAFVLVLILVVLSVRLSRCRWIIFNPFCDNASLFKLSCESVLINNIYGLSYTVVLLGSSIGSITLTYLRIATACVLSKSKVLNNRALQTCTTHLAVYITLLVSGFIIVILHRFPQMSDHRKVAGVLGHVALPALNAIIYGLQIKEVRQRIIISFHNNKLAVMDVK
>LOCXPOR105.141.HIT1.OR.2R.308.7tm_4.exons1.CM030626.1.Chelmon_rostratus
DILLLEGLKVTPQSSIPAFILLLLIYIFIMVSNIGLVVLIFTEKSLHQPMYLLFCNMSINDAFGATAIIPRLLSDVFVPSTDRYIHYIDCVIQAFCAHIHASASHTVLIIMAFDRYVAICNPLHYATIMTNRMVVTLSVLAWMVSLLMVLILVGLSVRLSRCRWIIFNPFCDNASLFKLSCESVLINNIYGLSYTVVLLGSSIGSVALTYLRIAAACVLSKKKALNSRALQTCATHLAVYIILFVSGAIIIILHRFPHLSDHRKLASILFHVVPPAMNAVIYGVQIKAVRQKIFIMFTRNTMNVTRVK
>LOCXPOR106.143.HIT1.OR.2R.316.7tm_4.exons1.CM030626.1.Chelmon_rostratus
MENETVNIDVLQLEGLKVSPESSIPVFILFLLIYIFIMVSNIGLVVLIFTEKSLHQPMYLLFCNMSINDVLGATTVIPRLLSDIFVPGTNRSIHYIDCVIQAFCSHLHGATSHTVLMIMAVDRYLAICNPLRYATIMTKRMVVKLSVSAWAVTFVLVAIAVGLSVRLSRCRRVVFNPFCDNPSLFKLSCENLIINHIYGLITAMGTLFMSLCSVMLTYMRIAMVCLSSKNKALNSKALQTCATHLVVYIILLVSGAIIIILHRFPRLSDHRKLASILFHVVPPAMNTVIYGVQIKAVREKIFIIFTRNTMNVTRVK
>LOCXPOR107.145.HIT1.OR.2R.316.7tm_4.exons1.CM030626.1.Chelmon_rostratus
MENETVNIDVLQLEGLKVSPESSIPVFILFLLIYIFIMVSNIGLVVLIFTEKSLHQPMYLLFCNMSINDVLGATTVIPRLLSDIFVPGTNRSIHYIDCVIQAFCSHLHGATSHTVLMIMAVDRYVAICNPLRYTTIMTKRMVVKLSVSAWAVTFVLIAITVGLSVRLSRCRRVVFNPFCDNPSLFKLSCENLIINHIYGLITAMGTLFVSLCSVMLTYMRIAMVCLSSKNKALNSKALQTCATHLVVYIILLVSGAIIIILHRFSRLSDHRKLASILFHVVPPAMNTVIYGVQIKAVRQKIFIIFTRNTMNVTRVK
>LOCXPOR108.147.HIT1.OR.2R.316.7tm_4.exons1.CM030626.1.Chelmon_rostratus
MENETVNIDVLQLEGLKVSPESSIPVFILFLLIYIFIMVSNIGLVVLIFTEKSLHQPMYLLFCNMSINDVLGATTVIPRLLSDVFVPGTNRSILYIDCVIQAFCSHLYGGTSHTVLMIMAVDRYVAICNPLRYATIMTKRMVVKLSVSAWAVTFVLVAIAVGLSVRLSRCRRVVFNPFCDNPSLFKLSCENLIINHIYGLITAMGMLFVSLCSVMLTYMRIAMVCLSSKNKALNSKALQTCATHLAVYIILLVSGSILIIFHRFPHLSDKRKLASILVHVVPPAMNTVIYGVQIKAVREKIFIIFTRNTMNVTRVK
>LOCXPOR109.149.HIT1.OR.2R.316.7tm_4.exons1.CM030626.1.Chelmon_rostratus
MENETVNIDVLQLEGLKVSPESSIPVFILFLLIYIFIMVSNIGLVVLIFTEKSLHQPMYLLFCNMSINDVLGATTVIPRLLSDVFVPGTNRSIHYIDCVIQAFCSHLYGATSHTVLMIMAVDRYVAICNPLRYTTIMTKRMVVKLSVSAWAVTFVLVAIAVGLSVRLSRCRRVVFNPFCDNPSLFKLSCENLIINHIYGLISAMGMLLVSLCSIMLTYMRIAMVCLSSKNKALNSRALQTCATHLALYIIMFVSGGIHIIFHRFPHLSDKRKLATILVHVVPPSMNAVIYGVQIKAVREKMMTVFKRSKMNVSEVK
>LOCXPOR110.150.HIT1.OR.2R.315.7tm_4.exons1.CM030626.1.Chelmon_rostratus
MENETFNADIIFIEGLKVSPQSSSLAFILLLLIYILIVVSNIGLVVLITMERSLHEPMYLLFCNMSINDVFGATAIIPRLLSDVFTPIIERHIHYIDCVVQAFASHFHAGTSHAVLMIMAFDRYVAICNPLRYATIMTHRMVVQLSVGAWMVAFILVAVLLGLTIRLTRCRRAIINPFCDNASLFKLSCQNLLINHIYGLGSAVVILGSSLGSITLTYLRVAIVCLSSKNKVLNSRALQTCATHLAVYLIMLVASFTPMIMHRRPEWANSGKVASVLFHVIPPALNPIIYGLQCKELRQKVVSVFLKNKVMDVKS
>LOCXPOR110.150.HIT1.OR.2R.299.7tm_4.exons1.CM030626.1.Chelmon_rostratus
TFHIHDFILEKHTDNLLSELFTLQSVDDGVQSWRDDMEQDGRHFPTVCPLRASVHDHGSEGRNQHDQVHSQVGGAGLQCPTVQYLVFTAQTHDGDPQVSERDAAERGAQDDHGAAEAIDVVYEKILAGELEQGGVVAEWVDYSPPAACQADGETQEDSDKDEGHHPGPDRELHHHAVGHYGGISQRVADGHIAIKSHDHEHCMRCACMKMRSKGLDNAVYVMNVPLYDWSENIAEQARDDGCGPKNIINTHVAEEQIHGLMQAPLHGDQDYQADVRHHDQDVDEEEEDKGQTGGLGANF
>LOCXPOR112.151.HIT1.OR.2R.348.7tm_4.exons4.CM030626.1.Chelmon_rostratus
MELLLFDISLESPRDSYLPLTTNHRSSSVNGTWEPHGVTFFIIQGLANLSDKKIILFVILLLGYIIILGGNSMIIFVAVTDPRLTSPMYFFLYNLSLVDMVYTTTTIPKMLSGFLTDMNTISVPGCFLQMHFFIQLGVTGYAILTVMAYDRYVAICDPLRYTAIMTRSIKLLLIVGAWGFATFCTLPATSMTWKRPYCGPNVVRNGWCDLSSVRRLVCADTTVDNIVSVSFAILALLTTGVLILTSYVLIGLSMLKMGVAQRLKAFGTCAAHLTVVSISYGSASFVYISYRVGNFSAEERIIVSVLFSALTPFLNPIIYSLRNKELRESIRRTLNRFRPAAVTAMKDV
>LOCXPOR113.152.HIT1.OR.2R.314.7tm_4.exons1.CM030626.1.Chelmon_rostratus
AQMENYTNNSLTLQLEGLRITKTNKYPIFLSLLLVYVFIFIANVGIVLLIWSDRSLYQPMYLLFCSLSINDVVGNSLLVPRVLADILVPPSERLIHYYECVIQAFTVHMYGTNAHTVLMTMAFDRYVAICNPLRYSTIMNDKMVIKLTASAWGAAFVLVGILLGLTVRLNRCRSVIMNPYCDNPSLFKLSCESVFINNVYGLTFTVVLLSSSIGSIILTYSKITAACLTSKSNSLNRKALKTCSTHLCLYLIMLISGFVPIALHRFPQYAEYRKISAILFKVVPGSLNPVIYGLQSQEINRCLSNIFHLRKVKP
>LOCXPOR114.153.HIT1.OR.2R.314.7tm_4.exons1.CM030626.1.Chelmon_rostratus
RLMENYTFNSFTLQLEGLNISRDSVYPVFLVLFFAYIFIMFMNAGIAFLIYTDKSLHQPMYLLFCNLSVNDILGNSIMVPRLLSDMLLPPSELLISYYECVVQAFTTHMFGAASHTVLMIMTFDRYVAICNPLRYATIMTNKMVIKLTASAWGVAFVLVGILLGLTVRLNRCRTMIMNPYCDNASLFKLSCESVFINNVYGLTFTVVLFTASIGSMVLTYTKITVVCLTSNNKSLNSKALKTCSTHLVVYLIMLISGFIVIILHRFPQYSDYRKLSAVLFHIIPGSLNPIIYGVQCAEIWRSLSKLSRAKPVMP
>LOCXPOR115.155.HIT1.OR.2R.327.7tm_4.exons1.CM030626.1.Chelmon_rostratus
FNLRMTSLFCCFRLMENYTYNSFTLQLEGLNVSKDSIYPVFLFFFFSYLFIMLANVGIAVLVFVDKSLHQPMYLLFCNLPLSDILGNSIMVPHVLSDMLLPPSERLISYYECVVQAFTTHMFGTTSHTVLMIMAFDRYVAICNPLRYATIMTNKMVIKLTASAWGVAFVLVGILLGLTVRLNRCRTLITNPFCDNASLFKLSCESVFINNVYGLTFTVVLLTASIGSMVLTYTKITVVCLTSKNKSLNSKALKTCSTHLVVYLIMLFNGMSIIALHRFPQYSFYRKVCSILFHIIPGSLNPIIYGLQSTEIKKFFLKLFKSKKILPS
>LOCXPOR116.156.HIT1.OR.2R.336.7tm_4.exons1.CM030626.1.Chelmon_rostratus
MTACMLFMLFLFSLFWLPFRRAQMENYTYNSLTLQLEGLRITKTNKYPIFLSLLLAYVFIFIANVGIVLLIWSDRCLHQPMYLLFCNLSINDVIGNSLLVPRVLADILVPPSERLIHYYECVMQAFTTHMFSTNAHTVLMTMAFDRYVAICNPLRYSTIMNDKMVIKLTASAWGVAFVLVGILLGLTVRLNRCRTMIMNPYCDNASLFKLSCESVFINNVYGLTFTVVLLSSSIGSIILTYSKITAACLTSKSNSLNRKALKTCSTHLCLYLIMLISGMILIALHRFPQYAEYRKISAILFNVVPGSLNPVIYGLQSQEINRCLSNIFHLRKVKPT
>LOCXPOR119.157.HIT1.OR.2R.312.7tm_1.exons1.CM030635.1.Chelmon_rostratus
VRDYTYVRFYVSTLSFSVLLFFNIIINSTILRVEHLRSHARFVLVFHLLLSALVYLGMSSIFHYQIYLQARPGRSACLAMITVLVSSASNTLLTLTVMALDRYCAVCHPMRYTSKCIAGYWPWLLGALTWLVALVIPLSVFLHPDPQSTGTDYDKECGPEQQRKGGLQKVLFIGLCTLLIMYSYVRILMEGRRLGVLNRRNRAGCRTIALHGSQLAVFILPNFVNFVLTILYQRRLIKPETKELFAVVVFAFFSLAQCVAPVVYGLRKEELLEQLSHRFPCCSRYLKSVLGWTVRVNWTHSHRKTRYDQRMH
>LOCXPTilTARs.A024.96.HIT1.TAAR.1R.296.7tm_1.exons2.CM030616.1.Chelmon_rostratus
VHQNTAVLYHSAHCDTQLVGRHLHLPLQAQQLQTPTNLILLSLAVSDLLVGLAVMPSAIILQSCWFLDKISCTLLYLSSFILTSASVGNMVLISVDRYVAICYPLRYSSMITRSRVKICVSLCWISSVIYNVIILKDYLSQINLSNSCSQRCVVIINYISGAVDLFLTFLGPVTVIIVLYVRVFLVAVSQARVMRSQISAVKSNTVTVKKSEMRAARTLGIILLVFILCLCPYYIPSITGQDNTGGVESSAELWLLYCNSSFNPLIYAFFYPWFRKSVKLIVSLQMLQPGSREANI
>LOCXPTAAR1.127.HIT1.TAAR.2R.318.7tm_1.exons2.CM030616.1.Chelmon_rostratus
TLYSSPQHLLQVNACYSQGHVHQNTAVLYHSAHCDTQLVGYHLYLPLQAQQLQTPTNLILLSLAVSDLLVGLAPMPTAIITLQSCHFQGKISCALLYLSSFTLTSASVGNMVLISVDRYVAICYPLRYSSMITASRVQICVSLCWISSVIYNVIILKDYLSQINLSNSCFQECAVIINYISGAVDLFLTFLGPVSVIIVLYVRVFLVAVSQARVMRSQISAVTSNTVTVKKSEMRAARTLGIILLVFILCLCPYYIPSITGQDTASSVDSSAQIWLFFCNSTFNPLIYAFFYPWFRKSVKLIVSLQMLQPGSREANIM
>LOCXPTAAR1.137.HIT1.TAAR.2R.317.7tm_1.exons2.CM030616.1.Chelmon_rostratus
TLYSSPQHLLQVNACYSQGHVHQNAAVLYHSAHCDTQLVGHHLHLPFQAQQLQTPTNLILLSLAVSDLLVGLEAMPSAIILQSCWFQGKISCALLYLSSFILTSASVGNMVLISVDRYVAICYPLRYSSMLTPSRVKICVSLCWISSVIYNVIILKDYLLQIHLSNSCFQECTVIINYISGAVDLLLTFLGPVSVIIVLYVRVFVVAVSQARVMRSQISAVKSNTVTVKKSEMRAARTLGIILLVFILCLCPYYIPSITGQATASGVESSAQVWLFYCNSTFNPLIYAFFYPWFRKSVKLIVSLQMLQPGSREANIL
>LOCXPTAAR1.148.HIT1.TAAR.2R.318.7tm_1.exons2.CM030616.1.Chelmon_rostratus
TLYSSPQHLLQVNACYSQGHVHQNAAVLYHSAHCDTQLVGHRLHLPLQAQQLQTPTNLILLSLAVSDLLVGLTAMPSEVFILQSCHFQGKISCALLYLSSFTLTSASVGNMVLISVDRYVAICYPLRYSSMLTPSRVKICVSLCWISSVIYNVIILKDYLLQIHLSNSCFQECTVIINYISGAVDLLLTFLGPVSVIIVLYVRVFVVAVSQARVMRSQISAVKSNTVTVKKSEMRAARTLGIILLVFILCLCPYYIPSITGQATASGVESSAQVWLFYCNSTFNPLIYAFFYPWFRKSVKLIVSLQMLQPGSREANIL
>LOCXPTAAR1.159.HIT1.TAAR.2R.318.7tm_1.exons2.CM030616.1.Chelmon_rostratus
TLYPSPQHLLQVNACYSQGHVHQNTAVLYHSAHCDTQLVGRHLHLPLQAQQLQTPTNLILLSLAVSDLLVGLAVMPPANITLQSCHFQGKISCALLYLSSFILTSASVGNMVLISVDRYVAICHPLRYSSMLTPSRVKICVSMCWISSVIYNVIILNDYLSQIHLSNSCLQECAVIINYISGAVDLFLTFLGPVSVIIVLYVRVFVVAVSQARVMRSQISAVKSNTVTVKKSEMRAARTLGIILLVFILCLCPYYIPSITGQATASGVESSAQVWLFYCNSCFNPLIYAFFYPWFRKAVKLIVSLQMLQPGSREARIM
>LOCXPTAAR1.160.HIT1.TAAR.2R.317.7tm_1.exons2.CM030616.1.Chelmon_rostratus
TLYSFPQHLLQVNACYSQGHVHQNPAVLYHSAHCDTQLVGHHLHLPLQAQQLQTTTNLILLSLAVSDLLVGLAVMPPAIILQSCRFLDKISCTLLYLSSFILTSASVGNMVLISVDRYVAICYPLRYSSMITPSRVQICVSLCWSSSVIYNVIILKDSLSQIYLSNSCFQECTVVINYISGAVDLFLTFLGPVTVIIVLYVRVFVVAVSQARVMRSQISAVTSNTVTVKKSEMRAAGTLGIILLVFILCLCPYYIPSITGQATTDGVESSAELWLFYCNSTFNPLIYAFFYPWFRKSVKLIVSLQMLQPGSREANIM
>LOCXPTAAR1.79.HIT1.TAAR.2R.318.7tm_1.exons2.CM030616.1.Chelmon_rostratus
TLYSSPQHLLQVNACYSQGHVHQNTAVLYHSAHCDTQLVGHRLHLPLQAQQLQTPTNLILLSLAVSDLLVGLEAMPSAIVTLQSCRFQGKTACALLYLSSFILTSASVGNMVLISVDRYVAICHPLRYSSMITASRVKICVSLCWSSSVIYNVIILKDSLLQINLSKSCYQRCGVIINYISGAVDLLLTFLGPVTVIIVLYVRVFVVAVSQARVMRSQISAVKSNTVTVKKSEMRAARTLGIILLVFILCLCPYYIPSITGQATTSSVESSAQIWLLYCNSSFNPLIYAFFYPWFRKAVKLIVSLQMLQPGSREANIM
>LOCXPTAAR1.80.HIT1.TAAR.2R.274.7tm_1.exons2.CM030616.1.Chelmon_rostratus
LPLQAQQLQTPTNLILLSLAVSDLLVGLAVMPSEVFILQSCHFQGKISCALLYLSSFTLTSASVGNMVLISVDRYVAICYPLRYSSMITPSRVQICVSLCWSSSVIYNVIILKDYLLQIHLSNACFQENTVVINYISGTVDLFLTFLGPVTVIIVLYVRVFLVAVSQARVMRSQISAVESNTATVKKSEMRAARTLGIILLVFILCFCPYYIPSITGQATADGVESSPQLWLFYCNSTFNPLIYAFFYPWFRKSVKLIVSLQMLQPGSREANIM
>LOCXPTAAR7.81.HIT1.TAAR.2R.334.7tm_1.exons2.CM030621.1.Chelmon_rostratus
METLEESQLCFPQLLNASCRKPKSPQTGAMLFCFLCFIALLTGALNLLVIISISHFRQRYAPQRLQLHTTTNLVLLSLAVSDFLVGLVVMPGEIILTETCWFLGDLMCAVYYLLPFIIICASAASMVLISIDRYVAICYPLQYPTKLTPKTVRICVCLCWIYSLFVSIILFYDHLKQPGRYNSCYGECVVNIAGDVDLVFNFIIPIFIIVSLYLRVFMVAVSQARAMRSHVTAATVQRSQTVTAKRSELKAARNLGVVVAVFLMCYCPYYCVSLVGGKIMIGSSAEALMSFLMYFNSCLNPVIYALFYPWFRKTIKLIVTLQVMQPGSCDANIL
>LOCXPTAAR7.84.HIT1.TAAR.2R.284.7tm_1.exons2.CM030625.1.Chelmon_rostratus
NYFHLTSSTEFKQLHTPTNLLLLSLAVSDFFVGLLLMPIQILLLEGCWYLGTFICGLFYYASFILTSASVGNMVLISVDRYVAICDPLCYSTKVTRKRVKICVFLCWICSVLYNGVILIDFLKHPDRYNSCYGECVVVVNFITGAVDVVLTFVGPIAVIIVLYMRVFMVALSQAGAMRSHFAAVRPWGSVGVTAKKSERKAARTLGVVVIVFLICFCPYFYPSLTGQDMSTSVAFSVFGVWLLYCNSCLNPVVYTFFYPWFRRSMKVIVTFQILQPGSCDANIV
>LOCXPTAAR2.85.HIT1.TAAR.2R.322.7tm_1.exons2.CM030625.1.Chelmon_rostratus
ELCFPHINTSCKKMTRSHVEAMLIYSLLACITLLTVVLNLLVIISIYRFRQLHTTTNLLILSLAVTDFLVGFLQMPVEILLFRGCWILGDFICAVNYFLGSLVVNVSVGNMMLISVDRYVAICDPMFYSTKVTLKRVKVWICLCWMFSAFHSSWLLRDFLKQPGRYNSCYGECVVVINYVDGVFDLVVAFSGPIIVIVVLYIRVFVVAVSQARAMYSQNAPVTFQCSKTVPAKKSELKAARNLGVVVLVFLLCSCPYYCFTVAAENNLVGASSAISEIWLLYLNSCLNPVIYAFVYPWFRKSIKHIFSLQTLKPGSHEANIL
>LOCXPTAAR3.86.HIT1.TAAR.2R.303.7tm_1.exons2.CM030625.1.Chelmon_rostratus
EAMLIYSLLACITLLTVVLNLLVIISIYRFRQLHTTTNLLILSLAVTDFLVGFLQMPVEILLLQGCWILGDFICAVNYFFGFLVVNVSVGNMMLISVDRYVAICDPMFYSTKVTLKRVKVWICLCWMFSAFHSSWLLRDFLKQPGRYNSCYGECVVVINYVDGVFDLVVAFSGPIIVIVVLYIRVFVVAVSQARAMYSQNAPVTFQCSKTVPAKKSELKAARNLGVVVLVFLLCSCPYYCFTVAAENNLVGASSAISEIWLLYLNSCLNPVIYAFVYPWFRKSIKHIFSLQTLKPGSHEANIL
>LOCXPTAAR4.91.HIT1.TAAR.2R.326.7tm_1.exons2.CM030625.1.Chelmon_rostratus
METLEGTEVCFPQLNNSCRKPMHPHFEARLIYILLSSISLLTAALNLLVIISISHFKQLHTPTNVLLLSLAVSDFFVGFLMLFQIVLIDGCWFFGDLMCAVYYVLDFIITSVSVGSMVLISIDRYVAICDPMHYSTKITMRGVTIYTCLCWACSVLYNGLLIKDNLKQPSRHITCLGECVIVIDYVAGLFDLFLSFIGPVTVIVVLYMRVFVVAVSQAQAMRSHIAAVQCSVKVTAKKSELKAARTLGVVIVMFLLCLCPYFCVTLTGQDTMLNASSAAFVICLFYFNSCLNPLIYAFFYPWFRKSLKLIVTLQILKPDSCESNVL
>LOCXPTAAR7.93.HIT1.TAAR.2R.329.7tm_1.exons2.CM030625.1.Chelmon_rostratus
AQEGVELCFPQLLNSSCWKPEPPPSHTVLIYILLSSIFVLTAALNLLVIISISHFRHITLQLHTPTNFLLLSLAVSDFLVGFVLMPVEILLTETCWILGDLMCALYYLLPVTIIIASAGNMVLISIDRYMAICDPLHYPIKVTHKTASVCVFLCWIFSAFYSIILLHDNLKQPGRYNSCKGQCMVSIAGAVDLVVGFIIPITIIIILYMRVFVVAVSQARAIKSHITSDSLKRLTTMKVKKSEIKAARTLGILVLVFLMCYSPYYCVSLTGHDILIGSSTEAFMIFLMYFNSCLNPVIYALFYPWFKKAIRLIVTFQILLPDSHKANLL
>LOCXPTAAR5.94.HIT1.TAAR.2R.329.7tm_1.exons2.CM030625.1.Chelmon_rostratus
METPEGTELCFPQLLNASCRKTLHPHSLAILIYIMLSFISLLTASLNLLVIISISHYKQLHTPTNLLLLSLSVSDFFVGLLMLFQIVLIEGCWFLGDLMCAVYYVSDYTLTSASVGTMVLISVDRYVAICDPLHYPTKVTQKRVQMCVSLCWVCSVIFHGVRFKDNLKQLGRYNSCFGECVIVIDYVAGLVDLFLSFIGPVTVIVVLYMRVFVVAVSQARAMRSHIAAVTVQCSVKVTAKKSELKAATTLGVVVVVFLICVCPYFCIALTGHDTMLNASSSTFIICLFYFNSCLNPVIYTFFYPWFRKSIKLIVTLKILEADSCETSML
>LOCXPTAAR6.95.HIT1.TAAR.2R.329.7tm_1.exons2.CM030625.1.Chelmon_rostratus
MKTVEEAELCFPQLLNSSCRKTMHPHSVSMLTYIILSSISLLTVALNLLVIISISHFKQLHTPTNLLLLSLAVSDSFVGFLMLFQIVLIEGCWFLGDFMCAVYYVFDYIVTSASIGTMVLISADRYVAICDPLHYPTKVTQKRVQMCVSLCWMCSIFCHSLLLKDNLEQPGRYNSCFGECVIVIDYVAGLVDLFLSFIGPVTVIVVLYIRVFVVAVSQARAMRSHIAAVTVQCSVKVTAKKSELKAATTLGVVVVVFLVCVCPYFCVALTGQDTMLNASSAAFVISLFYFNSCINPVIYAFFYPWFRKSIKLIVTLKILEADSCDFSML
>LOCXPTAAR7.97.HIT1.TAAR.2R.330.7tm_1.exons2.CM030625.1.Chelmon_rostratus
METQEGAELCFPHLVNNSCKKPMLPQSDAMLIYILLSIISLLTAALNLLVIISISHFRQLHSPTNLLILSLAVSDFLVGLLLMPIEILLTEACWYLGDRMCALYYVVAFIMTSSSVGNMVLISIDRYLAICEPLHYTSRVTLDKTKICVCLCWIGSVLYNGINLKDFLRQPDSHNSCYGECVVVLNYISGTTDFVFTFIGPITVIIFLYVRVFVVAVSQAQAMRSHVAAVTLQHAKTVTVKKSEMKAARTLGVVVVVFLTCFCPYYSPALVGQDIEDSSSSSTLVVWLLYFNSCLNPVIYAFFYPWFRKSIKLIVTLKILQPDSCDTKIL
>LOCXPTAAR8.102.HIT1.TAAR.2R.327.7tm_1.exons2.CM030625.1.Chelmon_rostratus
MKTIEEAELCFPQLLNSSCRKTMHPHSVSMLTYIILSSISLLTVALNLLVIISISHFKQLHTPTNLLLLSLAVSDFFVGFLMLFQIVLIEGCWFLGDFMCAVYNMLSYIVTSASIGTMVLISVDRYVAICDPLHYPTKVTQKRVQMCVSLCWMCSIFCHSLLLKDNLEQLGRYNSCFGECVIIIDYVAGLVDLFLSFIGPVTVIVVLYMRVFVVAVSQARAMRSHIAAVTVKFSVKVTAKKSEMKAARTLGVVVVVFLICACPYFCIALTGQDTMLNVSSSSFVLSLFYFNSCLNPVIFFYPWFRKSIKLIVTLKILEADSCDSNML
>LOCXPTAAR9.104.HIT1.TAAR.2R.327.7tm_1.exons2.CM030625.1.Chelmon_rostratus
MKTIEEAELCFPQLLNSSCRKTMHPHSVSMLTYIILSSISLLTVALNLLVIISISHFKQLHTPTNLLLLSLAVSDFFVGFLMLFQIVLIEGCWLLGDFMCAVYNILNYIVTSASIGTMVLISADRYVAICDPLHYPTKVTQKRVQMCVSLCWMCSIFCHSLLLKDNLEQPGRYNSCFGECVIIIDYVAGLVDLFLSFIGPVTVIVVLYMRVFVVAVSQARAMRSHIVAVQFSVKVTAKKSEMKAATTLGVVVVVFLVCVCPYFCVALTGQDTMLNASSAAFVISLFYFNSCLNPVIYAFFYPWFRKSIKLIVTLKILEADSCDSNIL
>LOCXPTAAR10.106.HIT1.TAAR.2R.319.7tm_1.exons1.CM030630.1.Chelmon_rostratus
FEEEHLCNESANVSGLTTMTTTTYLLCIFVGSLSVFIMCGNLLLISSIIYFKQLRTPTNFLILSLAVADLLVGVFVLPFSTMLSVSSCWYLQDVLCKVRSSFDIFLCTASIFNLCFISVDRYYAVCQPLRYRAKINVCVIMIMILLSWTVPALNGIVITILGVNQEQSNRTCVLFQHIRFAMIGIGLGFYLPAIVMSTIYLKILIVARRQVSSIQNTTHQSTKSGAAVSKMERKATKTLAVVMGVFLICWTPFFLCMTFNPLTNYTIPVPVIAAFKWLGWSNSMLNPLVYAFFYSRFRSAFRMIISGKIFQGDFTNSKL
>LOCXPTAAR10.107.HIT1.TAAR.2R.296.7tm_1.exons1.CM030630.1.Chelmon_rostratus
SYLLCIFVGSLSVLIMCGNLLVITSIVYFKQLHTPTNFLILSLAVADLLVGVFVLPFSTMLSVSSCWYLQDVLCIIRGCFDIFLCASSILNLCFISVDRYYAVCQPLRYRAKINVRVIMIMILVSWTFSGLVGIVVTIRGVNEGQNSRCVLFENTSSAVIATVFAFYLPATVMFTIYLKILMVAQRQANSIQKTAYQSTKSGAAVSKMERKATKTLAVVMGVFLICGTPFILSVTFNPLTNYTIPVPVITAFKWLGWSNSMLNPLVYAFFYSWFRSAFRMIISGKIFQGDFTNSKL
>LOCXPTAAR10.108.HIT1.TAAR.2R.323.7tm_1.exons1.CM030630.1.Chelmon_rostratus
TNPFQDKYTCNDSQTVSCSMTISPLIISVLLCIFYGCLSIIITCGNILVIMSIIYFKQLHTPTNYLILSLSVADLFVGVLVCPFSMALTESSCWYYESLLCKIRGSFDIALSNSSILHLCCISVDRYYAVCQPLRYATKINDRVAAIMILVSWSVSVVLGIAVMIAGYHTEKCEDSCSFDIQIAPTLGCILSFYLPASVMLCIYLKIFQVAQKQARSIQNTTCQTTKSGAAVSKMERKATTTLAIVMGIFLICWTPFFLCVTFQPVSNYAIPVPVIELFSWLGRSNSMLNPFVYAWFYSWFRAAFRMIISGKIYQGDFGNSKL
>LOCXPTAAR11.109.HIT1.TAAR.2R.318.7tm_1.exons1.CM030630.1.Chelmon_rostratus
IHPCYESDNGTYVFTSNPSLICVLLYVFLGSLSVVTVCGNLLVIISIIYFKQLHVPTNYLILSLAVADLLVGVLVFPSSMAVTVTSCLYHEGLFCKVRDSFDVSLCTSSILNLCCISIDRYYAVCQPLTYKSKINNCVIGVMILVSWGISALIGIGIIIAGFSQGTCEDMCSVDVLMANTMGPVFSFYFPAIIMLCIYLKIFIVAQKQANSIQNATCQITKSGAAVSKMERKATKTLAIVMGVFLLCLTPYFLCIVFQPLAHVTPPVTVIETLNWLTLSNSMLNPFIYAFFYSWFRSAFRMIISGKIFQGDFSNMRFF
>LOCXPTAAR12.110.HIT1.TAAR.2R.332.7tm_1.exons1.CM030630.1.Chelmon_rostratus
MEPEGTVNRTYTLHDIHPCYESDNGAYVFTSNPSLICVLLYVFLGSLSVVTVCGNLLVIISIVYFKQLHVPTNYLILSLSVADLLVGVLVFPSSMAVTVTSCWYHEGLFCKVRGSFDVTLSTASILNLCCISIDRYYAVCQPLAYGSKINDHAIGIMILLSWGVAALIGIGIVIAGFNQGKCEESCSSDALISTTLTCIFSFYIPVIIMLCIYLKIFIVAQRQVRSIQNTTCQSTKSGAAVSKMERKATKTLAIVMGVFLLCWTPFFLCIIFQPLTYDVTPVAVIETLNWLALSNSMLNPFIYAFFYSWFRSAFRMIISGKLFQGDFANSKL
>LOCXPTAAR13.111.HIT1.TAAR.2R.332.7tm_1.exons1.CM030630.1.Chelmon_rostratus
MEPEGTVNRTYTLHDIHPCYESDNGTYIFTSSPSIICVLLYVFLGSLSVVTVCGNLLVIISIVYFKQLHVPTNYLILSLSVADLLVGVLVFPSSMAVTVTSCWYHEGLFCKVRGSFDVTLSTASILNLCCISIDRYYAVCQPLAYGSKINDHAIGIMILLSWGVAALIGIGIIIAGFNQGKCEESCSSDALISTTLACIFSFYIPVIIMLCIYLKIFIVAQRQVRSIQNTTCQSTKSGAAVSKMERKATKTLAIVMGVFLLCWTPFFLCMIFQPLTYDVTPVAVIETLNWLALSNSMLNPFIYAFFYSWFRSAFRMIISGKLFQGDFANSKL
>LOCXPTAAR14.112.HIT1.TAAR.2R.332.7tm_1.exons1.CM030630.1.Chelmon_rostratus
MEPEGTVNRTYTLHDIHPCYESDNGAYVFTSNPSLICVLLYVFLGSLSVVTVCGNLLVIISIVYFKQLHVPTNYLILSLSVADLSVGVLVFPSSMAVTVTSCWYHEGLFCKVRGSFDVTLSTASILNLCCISIDRYYAVCQPLAYRSKINDCGIWIMILLSWGVAALTGIGIVIAGFNPGNCEESCLIDVLISTTLTCIFSFYIPVMILLCIYLKIFIVAQRQVRSIQNTTCQSTKSGAAVSKMERKATKTLAIVMGVFLLCLTPLFLCMSFQPLIYDITPVAVIESLNWFTLSNSMLNPFIYAFFYSWFRSAFRMIISGKIFQGDFTNSKL
>LOCXPTAAR15.113.HIT1.TAAR.2R.317.7tm_1.exons1.CM030630.1.Chelmon_rostratus
TYVVNDIHSCYELSNTSYILLSSTSTVCVLLSVILGSLSAVTVCGNLLVIISIIYFKQLHTPTNYLILSLAVADLLVGVVIFPFSMAFSVSSCWNEDLFCKVRDSFDISLCMCSILNLCCISIDRYYAVCQPLTYRTKINDHVVVIMILVSWTISALIGIGVIVSGLNQDKCEENCSNNALLANTMGLILSFYLPVIIMLCIYFQIFLVAQRQARSIHNTKSGAAVSKMERKATTTLAIIMGVFLSCWTPFFLCMTFLSFSNDSVSVAVFETLNWLALSNSMLNPFIYAFFYSWFRSSFKMIISGKLFQGDFSDSKL
>LOCXPTAAR16.114.HIT1.TAAR.2R.314.7tm_1.exons1.CM030630.1.Chelmon_rostratus
NDLDPCYEIHNVSRMKTSTPSTVCVLLYVFLGSLSAVTICGNLLVIISIIYFKQLHTPTNSLILSLAVADLLVGLVVFPFSMEFSISSCVFSEDLFCKIRESFDLTLCTASILNLCCISIDRYYAVCHPLTYRTKINVHVVVIMILLSWSVSLLLTIGLAMAGFQQDKCQEECSIDLQLAIILGLLCSFYLPVILMLCIYLKIFLVAQRQVRSIQDTKSGATASKMERKATKTLATVMGVFLMCWSPFCLCFSFQLLNHVSVPVAVIESLGWLTRSNSMLNPFIYAFFYRWFRSAFKMIISRKIFQGDFSNSKL
>LOCXPTAAR17.115.HIT1.TAAR.2R.319.7tm_1.exons1.CM030630.1.Chelmon_rostratus
VTHTYNDLDPCYEIHNVSYMKTSTPSTVCVLLYVFLGSLSAVTICGNLLVIISIIYFKQLHTPTNSLILSLAVADLLVGVVLFPFSMEFSISSCVFSENVFCKIRESFDVALSTASILNLCCISIDRYYAVCHPLTYRTKINVHVVVIMILVSWSVSLLLTIGLAMAGLHQDKCQEECSIDLQLAIILGLLCSFYLPVILLFCIYLKIFLVAQRQVRSIQGTKSGATASKMERKSTKTLATVMGVFLMCWTPFFLCFSFQLLNHVSVSVAVIESLSWLARSNSMLNPFIYAFFYSWFRSAFKMIISRKIFQGDFSDSKL
>LOCXPTAAR18.117.HIT1.TAAR.2R.289.7tm_1.exons1.CM030630.1.Chelmon_rostratus
HPCYEIHNVSYRRTSTPSTVCVLLYVFLGSLSAVTICGNLLVIISIIYFKQLHTPTNSLILSLAVADLLVGVVVFPFSMEFSWSSCLFSENVFCKVRESFDVTLCTASILNLCCISIDRYYAVCHPLTYRTKINVHVVVIMIVVSWSVSLLVAIGPEVAGLNHERCEQNCIIDVHLAYILGTNFSFYLPVILMLCIYLKIFLVAQRQVRSIQGTKSGATASKMERKATKTLATVMGVFLMCWTPFFLCFSFQLLNHVSVSVAVIESLGWLALSNSMLNPFIYAFFYSWF
>LOCXPTAAR18.118.HIT1.TAAR.2R.312.7tm_1.exons1.CM030630.1.Chelmon_rostratus
FHPCYEIHNVSYRRTSTPSTVCVLLYVFLGSLSVVTICGNLLVIISIIYFKQLHTPTNSLILSLAVADLLVGLVVFPFNMEFSISSCVFSENVFCKVRESFDVTLCTASIFNLCCISIDRYYAVCHPLTYRTKINVHVVVIMIVVSWSVSLLVAIGPEVAGLNHERCEQNCIIDVLLAYILGTNFSFYLPVILMLCIYLKIFLVAQRQVRSIQGTKSGATASKMERKSTKTLATVMGVFLMCWTPFFICISFHLLDHVLVTDAVIESLGWLTLSNSMLNPFIYAFFYSWFRSAFRLIISRKIFQGDFSNSKL
>LOCXPTAAR19.119.HIT1.TAAR.2R.310.7tm_1.exons1.CM030630.1.Chelmon_rostratus
FHPCYEIHNVSYRRTSTPSTVCVLLYVFLGSLSAVTICGNLLVIISIIYFKQLHTPTNSLILSLAVADLLVGVVVFPFSLEFSLSSCVFSENVFCKVRESFDVALSTASILNLCCISIDRYYAVCHPLTYRTKINVHVVVIMIMVSWSVSLLLTIGFAMAGLHQDKCQEECSIDVQLAIILGLLCSFYLPVILMLCIYLKIFLVAQKQVRSIQGTKSGATASKMERKATKTLATVMGVFLMCWTPFFLCISFQLLNHVSVSVAVIESLNWLALLNSMLNPFIYAFFYSWFRSAFKMIISRKIFQGDFSNS
>LOCXPTAAR20.120.HIT1.TAAR.2R.311.7tm_1.exons1.CM030630.1.Chelmon_rostratus
HPCYEIHNVSYRRTSTPSTVCVLLYVFLGSLSAVTICGNLLVIISIIYFKQLHTPTNSLILSLAVADLLVGVVLFPFNMEFSVSSCEFSENVFCKIRESFDIILCTASILNLCCISIDRYYAVCHPLTYRTKINVHVVVIMILVSWSVSVVVTIGLIMAGFQQDKCQEECSIDLQLAIILGLLCTFYLPVILMLCIYLKIFLVAQKQVRSIQGTKSGATASKMERKATKTLATVMGVFLMCWSPFFLCFSFQLLNHVSVSFAVIESLVWLALSNSMLNPFIYAFFYSWFRSAFKMIISRKIFQGDFSDSKL
>LOCXPTAAR32.121.HIT1.TAAR.2R.297.7tm_1.exons1.CM030630.1.Chelmon_rostratus
LHPCYEIHNVSYRRTSTPSTVCVLLYVFLGSLSAVTICGNLLVIISIIYFKQLHTPTNSLILSLAVADLLVGLVVFPFNMEFSVSSCVFSENVFCKIGENFDITLCTASILNLCCISIDRYYAVCHPLTYRTKINVHVVVVMIVVSWSVSVVVAISFVTAGLDQDKCQEKCFTDVQLANILGFLCSFYLPVILMLCIYLKIFLVAQRQVRSIQGTKSGATASKMERKATKTLATVMGVFLMCWSPFFLCSSFQLLNHVSVSVAVIESLNWLALSNSMLNPFIYAFFYSWFRSAHTIL
>LOCXPTAAR21.122.HIT1.TAAR.2R.312.7tm_1.exons1.CM030630.1.Chelmon_rostratus
LHPCYEIHNVSYMKPSTPSTVCVLFHVFFGSLSAVTICGNLLVIISITYFKQLHTPTNSLILSLAVADLLVGLVVFPFNMEFSVSSCVFSEELSCKVRDSFDVTLCTASILNLCCISIDRYYAVCHPLTYRTKINVHVVVIMIVVSWSVSLLVAIGLVMAGLDQAKCQENCFIDLQLANILGLLCSFYLPVILMLSIYLKIFLVAQKQVRSIQGTKSGATASKMERKATKTLATVMGVFLMCWSPFFLCTSFQLLTHMPVPVAVIESLSWLALSNSMLNPFIYAFFYSWFRSAFRMIISRKIFQGDFSDSKL
>LOCXPTAAR22.123.HIT1.TAAR.2R.323.7tm_1.exons1.CM030630.1.Chelmon_rostratus
TAVRTDIHPCYEIDHFNYTLTNSPSIVCVLLYVFLALLSVITICGSLLATVSIIYFKQLHTPTNYLILSLAVADLLVGIIVFPFSMAFSLSSCLYHEDSFCKVRSSFDISLSTCSILNLCCISIDRYYAVCQPLTYRTKLNHHVVVIMIVVSWGVSALIGIGVIIAGLDNEKCGERCLIDVLIENTIGPILSFYLPVILMLCIYLKIFLVAQRQVRSIQNTTCQSTKSGAVVSKVERKATKTLAIVLGVFILCWTPFFLCITFVPFSSNSVPVAVIESLNWLTLSNSMLNPFIYAFFYSWFRSAFRMIISGKVFRDDFTNSNL
>LOCXPTAAR23.124.HIT1.TAAR.2R.310.7tm_1.exons1.CM030630.1.Chelmon_rostratus
LHPCYEIHNVSYMKPSTPSTVCVLFHVFFGSLSAVTICGNLLVIISIIYFKQLHTPTNSLILSLAVADLLVGVVVFPFSMELSLSSCLFSENVFCKVRNNLDIPLCTASILNLCCISIDRYYAVCHPLTYRTKINVHVVMIMIVVSWSVSLLLTIGLVMAGFQQDKCKEECSIDLQFAVILGLLCIFYLPVIIMLCIYLKIFLVAQRQVRSIQGTKSGATASKMERKATKTLATVMGVFLMCWTPFFFYFSFQLLNPVSFAVIESLNWLALLNSMLNPFIYAFFYSWFRSAFRLIISGKIFQGDFSNSKL
>LOCXPTAAR17.126.HIT1.TAAR.2R.275.7tm_1.exons1.CM030630.1.Chelmon_rostratus
VEHTYNELHPCYEIHNVSYRRTSTPSTLCVLLYVFLGSLSVVTICGNLLVIISIIYFKQLHTPTNSLILSLAVADLLVGVVLFPFSMEFSISSCVFSENLLCKIRESFDITLCPASILNLCCISIDRYYAVCHPLTYRTKINVHVVVIMIMVSWSVSLLLTIGLAMAGLHQDKCQEECSIDLQLAIILGLLCSFYLPVILMLCIYLKIFLVAQRQVRSIQGTKSGATASKMERKATKTLATVMGVFLMCWTPFCLCFSFQLLNHVSVSVEVFSCD
>LOCXPTAAR24.129.HIT1.TAAR.2R.333.7tm_1.exons1.CM030630.1.Chelmon_rostratus
MEPEGTVNRTYTLDDIHPCYELDNGTYVFTSNPSLICVLLYVFLGSLSVVTVCGNLLVIISIVYFKQLHVPTNYLILSLAVADLSVGVLVFPSSMAVTVTSCWYHEGLFCKVRGSFDVTLSTASILNLCCISIDRYYAVCQPLAYRSKINDRAIGIMILVSWGVAALIGIGIVIAGFNQGKCEESCLIDALISTTLACIFSFYIPVIIMLCIYLKIFIVAQKQANSIQNTSCQSSKSGTTVSKMERKATKTLAIVMGVFLLCWTPYFLCMIFQPLTYDITPVAVIETLNWFTLSNSMLNPFIYAFFYSWFRSAFRMIISGKIFQGDFTNSKLL
>LOCXPTAAR25.131.HIT1.TAAR.2R.309.7tm_1.exons1.CM030630.1.Chelmon_rostratus
HPCYEIHNVSHMKPSTPSTVCVLFHVFFGSLSAVTICGNLLVIISIIYFKQLHTPTNSLILSLAVADLLVGVVAFPFSMEFSLSSCVLSENVFCKVRNNLDIPLCTASILNLCCISIDRYYAVCHPLTYRTKINVHVVMIMIVVSWSVSLLLTIGLVMAGFQQDKCEEECSIDLQFAIILGLLCIFYLPVIIMLCIYLKIFLVAQRQVRSIQGTKSGATASKMERKATKTLATVMGVFLMCWTPFFFYFSFQLLNPVSFAVIESLNWLALLNSMLNPFIYAFFYSWFRSAFRLIISGKIFQGDFSNSKL
>LOCXPTAAR26.132.HIT1.TAAR.2R.314.7tm_1.exons1.CM030630.1.Chelmon_rostratus
NDLDPCYEIHNVSYVKTSTPSTVCVLLYVFLGSLCAVTICGNLLVIISIIYFKQLHTPTNSLILSLAVADLLVGVVLFPFSMEFSIRSCVFSENVFCKVRNSFDLTLCTASILNLCCISIDRYYAVCHPLTYRTKINVHVVVIMILVSWSVSLLSTIVFIMAELDQDKCQEECSIDVQLANILGLLCSFYLPVILLFCIYLKIFLVAQKQVRSIQATKSGSTASKMERKATKTLATVMGVFLMCWSPLFLCVSFQLLKHVSVSFAVIESLSWLALSNSMLNPFIYAFFYSWFRSAFRLIISRKIFQGDFSNSKL
>LOCXPTAAR27.133.HIT1.TAAR.2R.314.7tm_1.exons1.CM030630.1.Chelmon_rostratus
NDLHPCYEIHNVSYRRTSTPSTVCVLLYVFLSSLSALTICGNLLVIISIIYFKQLHTPTNSLILSLAVADLLVGLVVFPFSMEFSISSCLFSEDLFCKIRESFDLTLCTASILNLCCISIDRYYAVCHPLTYRTKINVHVVVIMILVSWSFSLLLTIGLAMAGFQQDKCQEECSIDLQLAIILGLLCSFYLPVILMLCIYLKIFLVAQRQVRSIQGTKSGATASKMERKATKTLATVMGVFLMCWTPFFFYFSFQLLNHVSVPVAVIESLSWLARSNSMLNPFIYAFFYSWFRSAFKMIISRKIFQGDFSDSKL
>LOCXPTAAR28.138.HIT1.TAAR.2R.311.7tm_1.exons1.CM030630.1.Chelmon_rostratus
HPCYEIHNISCRRTSTPSTVCVLLYVFLGSLSVVTICGNLLVIISIIYFKQLHTPTNSLILSLAVADLLVGLVVFPFNMEFSVSSCVLSEELFCKVRESFDVALSTASILNLCCISIDRYYAVCHPLTYRTKINVHVVVVMIVVSWSVSLSVAICLVMAGFQQDRCQEECVIDVMLENILGPIFSFHLPVILMLCIYLKIFLVAQRQVRSIQGTKSGATASKMERKATKTLATVMGVFLMCWSPLFLCISFQLLNHVSVSFAVIESLNWLALSNSMLNPFIYAFFYSWFRSAFRLIISRKIFQGDFSDSKL
>LOCXPTAAR29.140.HIT1.TAAR.2R.314.7tm_1.exons1.CM030630.1.Chelmon_rostratus
DDLHPCYEIHNVSCILTSTPSTVCVLLSVFLGSMSVVTICGNLFVIISIIYFKQLHTPTNSLILSLAVADLLVGLVVFPFNLEFSVSSCEFSENVFCKVRNSLDITLCTASILNLCCISIDRYYAVCHPLTYRTKINVHVVVIMIVVSWSVSLLLTIGLAMAGLHQDKCLEECSIDVQLAIILGLLCSFYLPVILMLCIYLKIFLVAQRQVRSIQGTKSGATASKMERKATKTLATVMGVFLMCWSPFFLCFSFQLLKHVSVSVAVIESLSWLTRSNSMLNPFIYAFFYSWFRSAFRLIIFGKIFQGDFSGSKL
>LOCXPTAAR17.143.HIT1.TAAR.2R.317.7tm_1.exons1.CM030630.1.Chelmon_rostratus
HTYVGLNPCYELHNVSYRRTSTPSTVCVLLYVFLGSLSAVTICGNLLVIISIIYFKQLHTPTNSLILSLAVADLLAGVVAFPFSMEFSLSSCVFSENVFCKVRESFDVALSTASILNLCCISIDRYYAVCHPLTYRTKINVHVVVIMIHVTWSVSILVAFGFIIAGIKLEKCKQNCFIDVLLANILGPIFSFYLPVILFLCIYLKIFLVAQKQVRSIQSTKSGATASKMERKATKTLATVMGVFLMCWTPFFLCFSFQLLNHVSVPVAVFESLGWLALSNSMLNPFIYAFFYSWFRSAFRLIISRKIFQGDFSNSKL
>LOCXPTAAR20.144.HIT1.TAAR.2R.311.7tm_1.exons1.CM030630.1.Chelmon_rostratus
HPCYEIHNVSYRRTSTPSTVCVLLYVFLGSLAAVTICGNLLVIISIIYFKQLHTPTNSLILSLAVADLLVGLVVFPFNMEFSLSSCVFSENVFCKIRESFDVALCTASILNLCCISIDRYYAVCHPLTYRTKINVHVVVIMIVVSWSVSILVAFGFIIAGIKLEKCKQNCFIEALLANILGPIFSFYLPVILMLCIYLKIFLVAQRQVRSIQGTKSGATASKMERKATTTLATVMGVFLMCWTPFFLCFSFQLLNHVSESFATIESLNWLALSNSMLNPFIYAFFYSWFRSAFRLIISRKIFQGDFSNSKL
>LOCXPTAAR17.145.HIT1.TAAR.2R.317.7tm_1.exons1.CM030630.1.Chelmon_rostratus
YTYVGFHPCYEIHNVSYRRTSTPSTVCVLLCVFLGSLSAVTICGNLLVIISIIYFKQLHTPTNSLILSLAVADLLVGLVVFPFSLEFSLSSCLFSENVFCKVRESFDVTLSTASILNLCCISIDRYYAVCHPLTYRTKINVHVVVIMIVVSWSVSLLVAIGLVMAGLHQDKCQEKCFIDVQLANILGLLCSFYLPVILMLCIYLKIFLVAQRQVRSIQGTKSGATASKMERKSTKTLATVMGVFLMCWTPFFICFSFNLLNDVSVSVAVIESLNWLTLSNSMLNPFIYAFFYSWFRSAFKIIISRKIIQSDFSDSKL
>LOCXPTAAR31.146.HIT1.TAAR.2R.311.7tm_1.exons1.CM030630.1.Chelmon_rostratus
HPCYEIHNVSYTKTSTPSTVCVLLSVFLGSLSVVTICGNLLVIISIIYFKQLHTPTNSLILSLAVADLLVGVVVFPFNMEFSLSSCVFSENVFCKVRESFDVTLSTASILNLCCISIDRYYAVCHPLTYRTKINVHVVVIMIVVSWSVSLLVAIGLVMAGLDQAKCQEKCFIDVLLANILGPIFSFYLPVILMLCIYLKIFLVAQRQVRSIQGTKSGATASKLERKATKTLATVMGVFLMCWSPFFLCISFQLLNHVSVSVAVIESLGWLALSNSMLNPFIYAFFYSWFRSAFRLIISRKIFQGDFSNSKL
>LOCXPTAAR32.147.HIT1.TAAR.2R.312.7tm_1.exons1.CM030630.1.Chelmon_rostratus
LHPCYEIHNVSYRRTSTPSTVCVLLYVFLGSMSVVTLCGNLLVIISIIYFKQLHTPTNSLILSLAVADLLVGVVVFPFNMEFSVSSCVFSEDLFCKIRDSIDFTLCAASILNLCCISIDRYYAVCHPLTYRTKINVHVAVIMIVVSWSVSLLAAVVLVMAGLHQDKCQEKCFIDVQLANILGLLCSFYLPVILMLCIYLKIFLVAQRQVRSIQGTKSGATASKMERKATKTLATVMGVFLMCWSPFFLCFSFQLLNHVSVSFAVIESLVWLALSNSMLNPFIYAFFYSWFRSAFRLIISRKIVQGDFSNSKL
>LOCXPTAAR33.150.HIT1.TAAR.2R.311.7tm_1.exons1.CM030630.1.Chelmon_rostratus
HPCYELHNVSYRRTSTPSTVCVLLSVFLGSMSVVTICGNLLVIISIIYFKQLHTPTNSLILSLAVADLLVGLVVFPFSLEFSVSSCLFSENVFCKVRDSFDITLCTASILNLCCISIDRYYAVCHPLTYRTKINVHVVVIMIVVSWSVSILVAFGFIIAGIKHEKCKQNCFIDVLLANILGPIFSFYLPVILMLCIYLKIFLVAQRQVRSIQGTKSGATASKMERKATKTLATVMGVFLMCWTPFFICFSFNLLNHVSVPVAVIESLNWLALSNSMLNPFIYAFFYSWFRSAFRLIISRKIFQGDFSDSKL
>LOCXPTAAR33.151.HIT1.TAAR.2R.311.7tm_1.exons1.CM030630.1.Chelmon_rostratus
HPCYEIHNVSYRRTSTPSTVCVLLSVFLSSLSVVTICGNLLVIISIIYFKQLHTPTNSLILSLAVADLLVGLVVFPFSIEFSLSSCLFSENVFCKVRDSFDITLCTASILNLCCISIDRYYAVCHPLTYRMKINVHVVVIMIVVSWSVSILVAFGFIIAGIKHEKCKQKCFIDVLLATILGPIFSFYLPVILMLCIYLKIFLVAQRQVRSIQGTKSGATASKMERKSTKTLATVMGVLLMCWTPFFLCFSFNLLNHVSVPVAVIESLNWLALSNSMLNPFIYAFFYSWFRSAFRLIISRKIFQGDFSDSKL
>LOCXPTAAR34.152.HIT1.TAAR.2R.310.7tm_1.exons1.CM030630.1.Chelmon_rostratus
LNPCYELHNVSYRRTSTPSTVCVLLYVFLSVLSAVTICGNLLVIISIIYFKQLHTPTNSLILSLAVADLLVGLVVFPFNMELSVTSCLFFEDVLCKVRDSIDGTLSTASVLNLCCISIDRYYAVCHPLTYRTKINFHVVVIMIVVSWSFSLLLVFGFLIEGINLEKCKQNCFIDALLANILGPIFSFYLPVISMLCMYLKIFLVAQRQVRSIQGTKSGATASKMERKATTTLAIVMGVFLMCWCPLVLYFFFMVLNPVSFAVIESLNWLALSNSMLNPFIYAFFYSWFRSAFRLIISGKIFQGDFSNSKL
>LOCXPTAAR35.153.HIT1.TAAR.2R.312.7tm_1.exons1.CM030630.1.Chelmon_rostratus
LNPCYELHNVSYRRTSTPSTVCVLLYVFLGSLSAVTICGNLLVIISIIYFKQLHTPTNSLILSLAVADLLVGLVVFPFNMELSVTSCLFFEDVLCKVRESFDGTLSTASILHLCCISIDRYYAVCHPLTYRMKINVHVVVIMIVVSWGVSLLFVFGYLIVGISLEKCKQNCFTNSLLANISGPIFSFYLPVILMLCIYLKIFLVAQRQVRSIQGTKSGATASKMERKATKTLATVMGVFLMCWSPLFLYFFFLVLNHVSVSFAVIESLNWLALSNSMLNPFIYAFFYSWFRSAFRLIISGKIFQGDFSNSKL
>LOCXPTAAR36.154.HIT1.TAAR.2R.314.7tm_1.exons1.CM030630.1.Chelmon_rostratus
NDLHPCYELHNVSYMKTSTPSTVCVLLYVFLGSLSAVTICGNLLVIISIIYFKQLHTPTNSLILSLAVADLLVGLVVFPFNMELSATSCLFFEDVLCKVRDSIDGTLSTASILHLCCISIDRYYAVCHPLTYRTKINFHVVVIMIVVSWSFSLLVVFGFLIAGINLEKCKQNCFIDALLANILGPIFSFYLPVILMLCIYLKIFLVAQRQVRSIQGTKSGATASKTERKSTKTLATVMGVFLMCWSPLFLYFFFLVLNHTSVSFAVIESLNWLALSNSMLNPFIYAFFYSWFRSAFRLIISGKIFQGDFSNSKL
>LOCXPTAAR37.156.HIT1.TAAR.2R.329.7tm_1.exons1.CM030636.1.Chelmon_rostratus
MDGTGGPLLCFPNLNSSCKRLLRPHSDAAVLYTLLALVSLLTVKLNLLVIISISHFRQLRTPTNTLLLSLAVSDMLVGLLVMPIEGLRYVETCWLLGWLMCTLTPYVSYCLLSVSVGHMVLISVDRYVAICYPLLYSSRITLNRVKFLISLCWACSMIYNGCILMGHLGREDSFGSCHGECVVVVGHAAGTVDLFATFVGPCAIMVVLYVRVFVVAVSQARVIRLQTAAISFTAATTAKKSERKAARTLGIVIAVFLMCFCPYYYPALKGEDTSNTLSYAAVLSWLILTNSCVNPLIYALFYPWFRKAIKLILTLKILRVPESQDTKIL
>LOCXPTAAR38.158.HIT1.TAAR.2R.329.7tm_1.exons1.CM030636.1.Chelmon_rostratus
MDGTGGPLLCFPNLNSSCKRLLRPHSDAAVLYTLLALVSLLTVKLNLLVIISISHFRQLRTPTNTLLLSLAVSDMLVGLLVMPIEGLRYVETCWLLGWLMCTLTPYVSYCLLSVSVGHMVLISVDRYVAICYPLLYSSRITLNRVNFLISLCWACSMIYNGCILMGHLGREDSFGSCHGECVVVVGHAAGTVDLFATFVGPCAIMVVLYVRVFVVAVSQARVIRLQTAAISFTAATTAKKSERKAARTLGIVIAVFLMCFCPYYYPALKGEDTSNTLSYAAVLSWLMLTNSCVNPLIYALFYPWFRKAIKLILTLKILRVPESQDTKIL
>LOCXPOra1.5.HIT1.Ora.2R.313.V1R.exons1.CM030614.1.Chelmon_rostratus
MDLCVTIKGVSFLLQTGMGILGNTVVLLAYAHMIYTEPKLLPVDMILCHLAFANLMLLLTRCVPQTMTVFGLKDLLNDPGCKVVIYAYRIGRALSVCITCMLSVFQAVTIAPAGPQMSRLKPALPSLVLPTFAGLWLLNMAICIAAPFFSMAPRNGTVPAFTLNLGFCHVDFRDNLSYVINGVAVSGRDFAFVALMVGSSGYILLLLHRHSRQVRGIRRSQGGGAETRAAKTVVTLVVLYVVFFGIDNVIWIYMLTVAKVSPVVADMRVFFSSCYASLSPYFIISSNKKVKAKIVCAAEQDQSSADNQESSDK
>LOCXPOra2.6.HIT1.Ora.2R.342.7tm_1.exons2.CM030614.1.Chelmon_rostratus
MSEVLTVDAILFGLLVFSGILGNILVIHVVFQSAIESPSRRLPASDTILVHLSLANLLTSLFRTVPIFVSDLGLNVSLSPGWCRVFMLLWVWWRAVGCWVTLALSVFHCTTLRRQHLSFGPLAQQRERRRVWMVLGLVWGANLVFSVPALVYSTHVHGNSTVELMVISCTTRPLLGCIWEFPSNQQGSAFASTSLALNEVLPLVLMVCTNLATLHALAKHIRAVTSGGESGTTHGELEKHVSSERKAAHVIMSLVSLFVVCWALQVAAVTYYNHDGGHHAEGLLTVAHFSASLFVGFSPMVVALGHGKLRRRIMSMILGWSKYLKCHSEDPEEEGKSPKTKG
>LOCXPOra3.7.HIT1.Ora.2R.332.7tm_1.exons4.CM030614.1.Chelmon_rostratus
MNNFMEEAGDTDLVGMGLRVTVSPAQTAFYIILVLLGILGNATVVGVIGKSVLKDRGGGRNSDIIIINMALSNLLVSLVRNTLLVISDTGLELYSSKEWCQFLMGVWVWLRSVNVWSTLFLSAFHLQTLRRVAPTIGNLHGPRGAPRTLLLSLGLIWLLNFIYSIPAHMFSTNGNENSTETLMLVSSTTRPLLGCVWNFPSIYSGLAYATTSMVIHETIPIILMAFTNMGSLYTLYTHGRKRSSLQDAPVIKRVPAERRAAKVILALIMLFIASWGTSIISVNYFNYNRGSSAEFLLVIARFANIIFIAMSPAVLAVGHRRLRSFIKSTLAH
>LOCXPOra4.8.HIT1.Ora.2R.307.7tm_1.exons1.CM030630.1.Chelmon_rostratus
MVGFSEQLLAIRISISCIGLVGNVFLILSIIQTKLSRVKSFELFLLGLAVANLEEILIVNVYDVIIHQTSSAATSTWSCRSLKFLTVFGESASILFTVLISVFRYQKLRDADKRVNVPIYLDSIRSAWMVSGACVMLSTLLSSPIFAISLQGQAENITRNSTGCPPDFFQCSKNDCPIVNGIYKYLFIVVCNLLPLIIVTATSCLIITVLLNQRKVTPAVSVSRSSQFGRRSKGLRLQRSTVAVLAAMGLFQVDWTLYLILQLTVSAADFPFWAEIEFFISTSYTSISPYVYGIGNNLFSLKNLLKK
>LOCXPHaplo8.1aa.308.HIT1.OlfC.1R.860.ANF_receptor.exons6.CM030619.1.Chelmon_rostratus
MTSTQRWPEQGWALLQLLLVMSFSQAEEPVCRRRGDPESPQLSKDGDIILGGMFSFHSSWKDRQHTYMNKPLPLQCTSLNFRGFQFAQAMLFAIEEINNSTDLLPGISLGYKIYDVCGSISRGVRVALALANGNELVFAPSETPCARPAQVQAILGVTSSSPCMAIATVIGPFHIPLISHFATCACLSDKTKYPSFLRTIPSDYYQSRALVQLVKHFGWTWVGAIRTNDDYGNNGMATFTETAQQLGICLEYSVSFFRTDPPDKIKKIIDIIKASTSRVIVAFLSHMDMDVLIHALSLHNLTGYQWVGTEAWISDSQTAAMDRHHILDGAIGLSIPKAHVSGMREFMLDVKPLNTSSNELFTEFWETLFHCQFKQSKSSAVNQSECTGHEDLTGVQNSFTDMSLMSLSYNVYKGVYAVAHAFHGILGCDETCNKMQLDSFTILKHIRKIHFKTKEGDDVYFNENGEPTAKYEITNWQPTENGIVNFVTVGLHDASLPADKQLNLQDKSIIWAQNLQQVPRSVCSEKCPPGTRKILQKGKPVCCYDCLRCAEGEISNITDSITCVRCDPEFWSNERRDACVKKEAEFLSYEEIMGALLTAASLIGTFMTAVVAFIFVRYRQTPIVRANNSELSFLLLFSLTLCFLCSLTFIGRPSEWSCMLRHTAFGITFVLCISCVLGKTIMVLMAFRATLPGSNVMKWFGPAQQRLSVLGFTLIQVVICILWLTISPPFPFKNFRTFNDKIILECALGSAVGFWAVLGYIGLLAVLCFILAFLARKLPDNFNEAKFITFSMLIFCAVWISFIPAYVSSPGKFSVAVEIFAILASSFGLLICIFIPKCYIILLKPEKNTKKNMMGKGSQN
>LOCXPDreOlfCf1.338.HIT1.OlfC.1R.714.7tm_3.exons5.CM030619.1.Chelmon_rostratus
VQALLGHSSSGVSKDINIILSPLSIPQVSHFSTCACLSDKRLYPTFFRTVPSDQFQIIGLVQLMKYFDWRWVGIIYSEELYSETGTAEFTKEAKKVGICVEYRLPYSDTSHVLSKLNTIAQTLRESSSKVVLLFMSLSFTKSFLSEMENYNITGKQWLGSESWITQADLSSIERQNILQGAMGFALPQASIPGLGEFLLSLKPSDEPQSAVIAAIWEKFFDCSFSPSNTSAMCTGTEDLRTVSSDYTDVTHFRAENNVYKAVYLVAYALHTLLQCKNGSNPTTGKPCVNKSQVRPKLVLEHIKYVNFTTQNGAKVFFDENGDSVAQYDLVNWQMKEDGSVEIVSIGQYDTSFPDGKKFKLKDNIKIVWGGSSDEAIRSVCREPCPPGTRKAMNKFKPVCCFDCFECPEGTISNQTNSPDCLSCSPEFWPNEKKEQCLPKPVEYLSYKEIMGAVLTGFGCVGVFLSFLTSIIFLTHKETPIVKANNSELSFLLLFSLKLCFLCSLTFIGRPSEWSCMLRHTAFGITFVLCISCVLGKTIVVLMAFRATLPGRNVMKWFGPIQQRLSVLTLTLIQVVICILWLTINPPFPKMNMKYYKEKIILECALGSAVGFWAVLSYIGLLAVLCFILAFLARKLPDSFNEAKLITFSMLIFCAVWIAFIPAYVSSPGKFTVAVEIFAILASSFGLLACIFFPKCYIIIFRPERNSKKHLIGKL
>LOCXPOlfC1.364.HIT1.OlfC.2R.879.ANF_receptor.exons10.CM030619.1.Chelmon_rostratus
SLSMRRTELVFVSLLWFVVFPPTNPHQDQSHKCKIIPGSMSLPVLEKEGDIILGGLFSLHDMVVEPSLSFTSTPLPTQCTRFNFRTFRWMQTMIFAIEEINRNGKLLPNITLGYKIYDSCSTPHQALRAAMQLMRSDKGSGVEGEMQSKDTCHKTVPAVIGDGGSTQSLVVARFLGVFHVPQVSYFSSCACLSDKKEFPAFLRTMPSDFFQVDALVQLVKHFGWTWVGVIAGDDAYGRGGASIFASEVRKLGACVALHEIIPKNRAQTAISSIISKIRSSGARVILVFAVEQDAAALFDEVLRHEQGLTGIQWLASEAWSTAAVLSSPRKYRHILQGSMGFAIRRAHIPGLQDFLLRLHPSSPDALEDPFLIPFWEEVFQCSLGVHEGQERNVEGKPPCSGAEELGNVKNIYSDVSQLRISYNVYKAVYAIVHALKAMRSCVKGKGPFPLQACPDADNIQPWQLLHYITQVEYLNSFGDEIKFDKNGDPAAMYDLVTWQLTQTGEMGYVTIGKFDETTTAGQQKLQIQEQNIVWNGNQTEVPLSVCSSICPPGTRKAIRPQFPICCHDCVACTAGEISNQTDAIECVRCLPEFWSNAERTACVPKQVEFLSFNDTMGITLTAISLLGSFCTCVVVFIFSYHRTTPIVRANNSELSFLLLFSLTLCFLCSLTFIGRPSEWSCMLRHTAFGITFVLCISCILGKTIVVLMAFKATLPGSNVMKWFGPAQQKAFIAICTLVQVIICTVWLVVAPPIPRQLIPRESAIVILLCDEGSPIAFALVLGYIGLLASLCLLLAFLARKLPDNFNEARLITFSMLIFCAVWVAFVPAYISSPGKYSTVTEVFAILASSYGLLGCIFAPKCYIILLRPEKNTRKHLMSK
>LOCXPOlfC2.177.HIT1.OlfC.2R.853.ANF_receptor.exons6.CM030619.1.Chelmon_rostratus
MCDCVCVMFLFVLFMGAFGAEEDTLLCEMLGSPESPLLQKEGDITIGGAFSIHSQMSKTPLSFTDTPQHLTCSRINFREFRFAQTMMFAIEEINNSSSLLPNISIGYKVFDSCGSTLPSMRAVMGLMNGQERSLGKTCSSQSSVHAIIGASESSSTIVMLQISGIFQIPVISHFATCACLSNRKEYPSFFRTIPSDYYQSRALAKLVKHFGWTWVGAVRSDNDYGNNGLATFITAASQEGVCIEYSEAISRTDPSEQVSRVVRVIQSGSARVLVAFLAQSEMDILLEEALKQNLTGLQWVGSESWITAGHLATKSYSGILTGSLGFTIKKTKITGLRDFLLQVNPSQDPQNNLLREFWEATFGCSFQSSLHGQTQCSGSERLQDIDNPFTDVSELRISNNVYKAVYAVAHAMHNMLECGQSGEVVNQSCIWKDDFEPKQVVKHLQDVNFTLQSGERVYFDGNGDPAATYELVNWQRNPAGDIMFVAVGSYDASLPSGKQFTMNGINITWAAESPKRPQSVCSESCLPGFRQAVIKGKPICCFSCIACAAGEISNSSNSAECSSCPLGYWSNEDHSQCVPKVIEFLSYGETMGALLTAFSLFGASLTLAASCIFFQFRHTPLVKASNSELSFLLLFSLTLCFLCSLTFIGRPTEWSCMLRHTAFGIAFALCMSCILAKNIAVVIAFKAKRPANTVPQCSAPLQRTSVLSCTLLQVLLCVVWLTLAPPSPYKNTAHATERIILECDLGSPVGFWAVLGYIGLLAVLCYILAFLARKLPDNFNEAKFITFSMLIFCAVWVTFIPAYVSSPGKFTVAVEIFAILASSFGLLFCIFAPKCYILLLKPEQNTKKHMMAR
>LOCXPOlfC3.222.HIT1.OlfC.2R.861.ANF_receptor.exons6.CM030619.1.Chelmon_rostratus
MLLIADVLLLSLLAIRGGKPMCQTYGTKEQSQFSKEGDINIGGIFSFHQNPVTVDPALQVNPGTIQCEGLDPGELQYAYTMMFAIQEINNSSELLPGVTLGYRIFDSCPSIPLSIRASLNLMNRYESGEDSCNKLSNVHAVIGETTSTSTIGIARTMGPFHIPVISHSATCACLSNRKDYPSFFRTIPSDIYQSQALAKLVKHFGWTWVGAIRTNSDYGNGGMATFLEAAEREGVCVEYSVAIYRTDPRKWFLEVVDMIKKSTSKVIVAFADGTDLDILIKELHAQNVTGLQWVGSEGWITYRYIASPVNYAVVQGAVGFAALNAHIPGLQEFLANSRPSTTPGDQGLVELWETVFSCTPTPQAETQAQGSVTACTGKESLWDTDTRFTDVSDASLLNNVYKATYAVAHALHMLFNCKDGQGPFENNTCADRENIQPWQVLHYLTQVNFTTKIGENVFFDELGDPVARYALVNWQIDETGYILFETIGYYDASRPEGQQFEMKEGVRAIWAGENIEVPRSVCSESCLPGTRRAFVKGKPICCFDCITCADGEFSNSKNAVKCDKCPPEYKSNEERNNCDLKVIEFLTFRELMGILLVTFSVFGACLAMTIALIFFHFRQTPIVRANNSELSFLLLFSLTLCFLCSLTFIGRPSEWSCMLRHTAFGITFVLCISCVLGKTIVVLMAFRATLPGSNVMKWFGPAQQRLSVLAFTLIQVVICILWLTINPPYPFKNMKLYKEKIILECALGSPVGFWAVLGYIGLLAVLCFVLAFLARKLPDNFNEAKFITFSMLIFCAVWITFIPAYASSPGKFTVAVEIFAILASSYGMLFCIFLPKCYIILLKPENNTKKHLMGKITPRAL
>LOCXPOlfC4.249.HIT1.OlfC.2R.863.ANF_receptor.exons6.CM030619.1.Chelmon_rostratus
MTSTQRWSEQGWALLQLLLVASVSQADEPVCRRRGDPESPQLSKDGDIMLGGVFSFHSSWKDRQDTYMHKPLPLQCTSFNFRGIQYAQAMLFAIEEINNSTDLLPGISLGYKIYDVCGAISRGVRVALALANGNEVVSSPSETPCTRPAQVQAIMGETSSSPCMAIATVIGPFNIPLISHFATCACLSDKTKYPSFLRTIPSDYYQSRALAQLVKHFGWTWVGAIRTNDDYGNNGMAIFTETAQQLGICLEYSVSFFRTDPPDKIQKIVEIIKASTSKVIVTFLSHMDIDILIHELSLHNLTGYQWVGTEAWIFDSQTAAMDRHHILDGAIGLSIPKAHVSGMRGFMLDVKPLNSSSNELFTEFWETLFHCKFKQPKSSAVNQSECTGHEDLTGVQNSFTDMSLMPIFYNIYKGVYAAAHALHGILSCNKTCNNKVQLDSLTILKHIRKIQFKTKEGDDVYFNENGDPAAKYEIINWQPTENGIVDFVTVGLHDASLPADKQLNLQNKSLIWAQNSQQVPLSVCSETCPPGTRKVLQKGKPVCCYDCLRCAEGEISNLTDSVTCVRCQPEFWSNERRDACVKKEAVFLSYEEIMGALLTATSVFGTFMTAVVAFIFFRYRHTPIVRANNSELSFLLLFSLTLCFLCSLTFIGRPSEWSCMLRHTAFGITFVLCISCVLGKTIVVLMAFRATLPGSNVMKWFGPAQQKLSVLGFTFIQVVICVLWLTISPPFPFKNFKEFKDKIILECALGSSVGFWAVLGYIGLLAMLCFILAFLARKLPDNFNEAKFITFSMLIFCAVWITFIPAYVSSPGKFSVAVEIFAILASSFGLLICIFIPKCYIILLKPEKNTKKNMMGKGPPKSS
>LOCXPOlfC5.259.HIT1.OlfC.2R.859.ANF_receptor.exons6.CM030619.1.Chelmon_rostratus
MTSTQRWPEQGWALLQLLLVVSFSQAEEPVCRRRGDPESPQLSKDGDILLGGIFSLHSSWKERSDTYMHKPLPLQCISLNFREFQFAQAMLFAIEEINNSTDLLPGISLGYKIYDVCGSISRGVRVALALANGNEVVSSPSEAPCTRPAQVQAIMGETSSSPCMAIATVIGPFNIPLISHFATCACLSDKTKYPSFLRTIPSDYYQSRALAQLVKHFGWTWVGAIRTNDDYGNNGMATFTETAQQLGICLEYSVSFFRTDPPDKIQKIVDIIKASTSKVIVAFLSHMDMDVLIHALSHHNLTGYQWVGSESWIFDSHTAAMDRHHILDGAIGLFIPKAHVSGMRDFMLDVKLLKASSNEIFKEFWETLFNCKFKQSKSSAVNQSECTGHEDLTEVQNSFTDMSLMPIFYNVYKGVYAVAHALHGILSCNKTCNNKVQLDSFTILQHIRRIQFKTKEGDDVYFNENGDPAAKYEIINWQPTENGIVDFVPVGLHDASLPADRQLNLQNKSLIWAQNSKMVPLSVCSEKCPPGTRKVLQKGKPVCCYDCLRCAEGEISNITDSITCVRCDPEFWSNERRDACVKKEAEFLSYEESMGALLTAASLSGTFMTAVVAFIFFRYRQTPIVRANNSELSFLLLFSLTLCFLCSLTFIGRPSEWSCMLRHTAFGITFVLCISCVLGKTIVVLMAFRATLPGSNVMKWFGPAQQKLSVLGFTLIQVVICILWLTISPPFPFKNFKEFKDKIILECALGSAVGFWAVLGYIGLLAMLCFILAFLARKLPDNFNEAKFITFSMLIFCAVWITFIPAYVSSPGKFSVAVEVFAILASSFGLLICIFMPKCYIILLKPEKNTKKNMMGKVP
>LOCXPOlfC6.263.HIT1.OlfC.2R.863.ANF_receptor.exons6.CM030619.1.Chelmon_rostratus
SMTSTQRWPEKGWALLQLLLVVSFSQAEELVCRRRGDPESPQLSKDGDILLGGIFSFHNKWEHRQDTYMHKPLPMQCTSLNFRGFQFAQAMLFAIEEINNSTDLLPGISLGYKIYDACVFIARSVKVALALANGNELVSALSEAPCTRPAQVQAIMGETFSSPCMAIATVIGPFHIPLISHFATCACLSDKTKYPSFLRTIPSDYYQSRALAQLVKHFGWTWVGAIRTNDDYGNNGMATFTETAQQLGICLEYSVSFFRTDPPDKIQKIVEIIKASTSKVIVTFLSPTELYVIIHELFLHNLTGYQWVGTEAWIFDSHTAAMDRHHILDGAIGLSIPKAHVSGMREFMLDVKPLKASRNKLFTKFWEKLFNCKFKQSKSSAVNQSECTGHEDVTGVQNSFTDMSLMPIFYNVYKGVYAVAHALHGILSCNKTCNNKVQLDSFTVLQRIKKIQFKTKEGDEVYFNENGDPAAKYEIINWQPTENGIVDFVTVGLHDASLPADKQMNLQNKSLIWAQNSQQVPLSVCSEKCPPGTRKVLQKGKPVCCYDCFRCAEGEISNITDSITCVRCDPEFWSNERRDACVKKEAEFLSYEEIMGALLTAASLSGTFMTAVVAFIFFRYRQTPIVRANNSELSFLLLFSLTLCFLCSLTFIGRPSEWSCMLRHTAFGITFVLCISCVLGKTIVVLMAFRATLPGSNVMKWFGPAQQKLSVLGFTLIQVVICVLWLTISPPFPFKNFKTFNEKIILECALGSAVGFWAVLGYIGLLAMLCFILAFLARKLPDNFNEAKFITFSMLIFCAVWITFIPAYVSSPGKFSVAVEIFAILASSFGLLICIFMPKCYIILLKPEKNTKKNMMGKEAQKS
>LOCXPOlfC7.273.HIT1.OlfC.2R.856.ANF_receptor.exons6.CM030619.1.Chelmon_rostratus
MTSTQRWPEKGWALLQLLLVVSFSQAEELVCRRRGDPESPQLSKDGDIILGGIFSFHNKWKDRQDTHTDRPLPLQCTSLHFRGIQYAQAMLFAIEEINNSTNLLPGISLGYKIYDSCASISRSVKVALALANGNELVSALSEAPCTRSAQVQAIMGETFSSLSMAIATVIGPFHIPMISHLASCACLSDKTRYPSFLRTIPSDYYQSRALAQLVKHFGWTWVGAIRTNDDYGNNGMATFTETAQQLGICLEYSVSVFRTDPPDKIQKIVDIIKASTSKVIVTFLSTTELYVIIDQLFLHNLTGYQWVGTEAWIFDSQTAAMDRHHILDGAIGLSIPKAHVSGMREFMLDVKASRNKLFTKFWEKLFNCKFKQSKSSAVNQSECTGHEDVTGVQNSFTDMSLMPIFYNIYKGVYAAAHALHGILSCNKTCNNKVQLDSFTILQNIRNIRFKTKEGDEVYFHENGDPAAKYEIINWQPTKNGIVDFVTVGLHDASLPADEQLNLQNKSLIWAQNSQQVPLSVCSEKCPPGTRKVLQKGKPVCCYDCLRCADGEISNITDSITCVRCDPEFWSNERRDACVKKEAEFLSYEEIMGALLTAASLSGTFMTAVVAFIFFRYRQTPIVRVNNSELSFLLLFSLALCFLCSLTFIGRPSEWSCMLRHTAFGITFVLCISCVLGKTIVVLMAFRATLPGSNVMKWFGPAQQKLSVLGFTLIQVVICILWLTISPPFPFKNFKTFNDKIILECALGSAVGFWAVLGYIGLLAMLCFILAFLARKLPDNFNEATFITFSMLIFCAVWITFIPAYVSSPGKFSVAVEIFAILASSFGLLICIFIPKCYIILLKPERNTKKNMMGKVP
>LOCXPOlfC6.279.HIT1.OlfC.2R.863.ANF_receptor.exons6.CM030619.1.Chelmon_rostratus
SMTSTQSWPEKGWALLQLLLVVSFSQAEELVCRRRGDPESPQLSQDGDIMLGGIFSFHNKWKHRQDTYMHKPLPLQCTSLNFRGFQSAQAMLFAIEEINNSTDLLPGISLGYKIYDACVFIARGVKVALALANGNELVSALSEAPCTRPAQVQAIMGETFSSPCMAIATVIGPFHIPLISHFATCACLSDKTKYPSFLRTIPSDYYQSRALAQLVKHFGWTWVGAIRTNDDYGNNGMATFTETAQQLGICLEYSVSVFRADPPDKIQKIVEIIKASTSKVIVTFLSPTELHVIIHKLFLHNLTGYQWVGTEAWIFDSQTAAMDRHHILDGAIGLSIPKAHVSGMREFILDVKPLNTSSNELFTEFWEKLFSCKFKQSKSSAVNQSECTGHEDVTGVQNSFTEMSLMPIFYNIYKGVYAVAHALHGILGCNKTCNNKVQLDSFTVLKHIKKIQFKTKEGDEVYFNENGDPAAKYEIINWQPTENGIVDFVTVGLHDASLPAEKQLNVQNKSIIWTQNSQQVPLSVCNEKCPPGTRKVLQKGKPVCCYDCLRCAEGEISNITDSITCVRCHPEFWSNERRDACVKKEAEFLSYEEIMGALLTAASLSGTFMTAVVAFIFFRYRQTPIVRANNSELSFLLLFSLTLCFLCSLTFIGRPSEWSCMLRHTAFGITFVLCISCVLGKTIVVLMAFRATLPGSNVMKWFGPAQQKLSVLGFTLIQVVICILWLTISPPFPFKNFKEFNDKIILECALGSAVGFWAVLGYIGLLAMLCFILAFLARKLPDNFNEAKFITFSMLIFCAVWISFIPAYVSSPGKFSVAVEVFAILASSFGLLICIFMPKCYIILLKPEKNTKKNMMGKEAPKS
>LOCXPOlfC8.288.HIT1.OlfC.2R.815.ANF_receptor.exons6.CM030619.1.Chelmon_rostratus
SMTSPQRWPEQGWALLQLLLVVSFSQAEELVCRRRVDPESPQLSKDGDIMLGGIFSFHNKWKDRQDTHTHRPLPLQCTSLNFRGFQYAQAMLFAIEEINNSTDLLPGISLGYKIYDACASISRSVKVALALANGNELVSALSEAPCTRPAQVQAIMGETFSSPCMAIATVIGPFDMPLISHLATCACLSDKTKYPSFLRTIPSDYYQSRALAQLVKHFGWTWVGAIRTNDDYGNNGMATFTETAQQLGICLEYSVSVFRADPPDKIQKIVEIIKASTSKVIVTFLSPTELYVIIDELFLHNLTGYQWVGTEAWIFDSQTAAMDRHHILDGAIGLSIPKAHVSGMREFMLDVKPFKESRNKLFTKFWEKLFNCKFKQSKSSAVNQSECTGHEDLTGVQNSFTDMSLMPIFYNIYKGVYAVAHALHGILGCDKTCNNKVQLDSFTILQNIRKIWFKTKEGDEVYFNENGDPAAMYEIVNWQPTKNGIVDFVTVGLHDASLPADKQLNMQDKSLIWAQNSQQVPLSFCSEKCPPGTHKVLQKGKPVCCYDCLKCADGEISNITDSITCVRCDPEFWSNERRDACVKKEAVFLSYEEIMGALLTAASLSGTFMTAVVAFIFFRYRQTPIVRANNSELSFLLLFSLTLCFLCSLTFIGRPSEWSCMLRHTAFGITFVLCISCVLGKTIVVLMAFRATLPGSNVMKWFGPAQQKLSVLAFTLIQVVICVLWLTISPPFPFKNFKTYNDKIILECALGSAVGFWAVLGYIGLLAMLCFILAFLARKLPDNFNEAKFITFSMLIFCAVWITFIPAYVSSPGKF
>LOCXPOlfC9.292.HIT1.OlfC.2R.860.ANF_receptor.exons6.CM030619.1.Chelmon_rostratus
MTSTQRWPEKGWALLQLLLVVSFSHAEELVCRQRGYPESPQLSQDGDIMLGGIFSFHSRWKDRQDTHTHRPLPLQCTSLNFRGFQYAQAMLFAIEEINNSTDLLPGISLGYKIYDACASISRGVKVALALANGNELVSALSEAPCTRPAQVQAIMGETFSSPCMAIATVIGPFHIPLISHFATCACLSDKTKYPSFLRTIPSDYYQSRALAQLVKHFGWTWVGAIRSNDDYGNNGMATFTETAQQLGICLEYSVSVFRADPPDKIQKIVGIIKASTSKVIVTFLSPTELYVIIDQLFLHNLTGYQWVGTEAWIFDSYTAAMDRHHILDGAIGLSIPKAHVSGMTEFILDVKPLNSSRNELFTEFWETLFNCKFKQSKSSVVNQSECTGHEDLTGLQNSFTDMSLMPIFYNVYKGVYAVAHALHGFLSCNKTCNHKMQLDSLTILKHIRKIQFKTKEGDEVYFNENGDPAAKYEIINWQPTENGIVDFVTVGLHDASLPADKQMNLQNKSLIWAQNSQQVPLSVCSEKCPPGTRKVLQKGKPVCCYDCLRCADGEISNITDSITCVRCDPEFWSNERRDACVKKEAEFLSYEEIMGALLTAASLSGTFITAVVALIFFRYRQTPIVRANNSELSFLLLFSLVLCFLCSLTFIGRPSEWSCMLRHTAFGITFVLCISCVLGKTIVVLMAFRATLPGSNVMKWFGPAQQKLSVLGFTLIQVLICVLWLTISPPFPFKNFRTFNDKIILECALGSAVGFWAVLGYIGLLAMLCFILAFLARKLPDNFNEAKFITFSMLIFCAVWITFIPAYVSSPGKFSVAVEIFAILASSFGLLICIFIPKCYIILLKPERNTKKNMMGKEAP
>LOCXPOlfC10.296.HIT1.OlfC.2R.857.ANF_receptor.exons6.CM030619.1.Chelmon_rostratus
MTSTQRWPEKGWALLQLLLVVSFSQAEELVCRRRGDPESPQLSKDGDISLGGIFSFHRSWKERSDTYMHKPLPLQCISLTFRGIQYAQAMLFAIEEINNSTDLLPGISLGYKIYDSCVFIARGLTVALALANGNELVFAPSKAPCTRPAQVQAIMGGTSSSPCMAISSVIGPFHVPLISHLATCACLSDKTKYPSFLRTIPSDYYQSRALAQLVKHFGWTWVGAIRTNDDYGNNGMAIFTETAQQLGICLEYSVSVFRADPPDKIQKIVDIVKASTSKVIVAFLSPRELYLIIHELSHHNLTGYQWVGSEGWIFDSQTAAMDRHHILDGAIGLSIPKAHVSGMREFILDVKPLKALSNELFTELWETLFHCKFKQSKLSAVNQSECTGHEDMTGVQNSFTDMSLMPLFYNVYKGVYAVAHALHGILSCNKTCNNKVPLDPFTILQHIRNIQFKTKEGDEVYFNENGDPAAKYEIINWQPTENGIVDFVTVGLYDASLPADKQMNLQNKSLTWAQNSQQVPVSLCNEKCPPGTRKVLQKGKPVCCYDCLRCAEGEISNITDSITCVRCDPEFWSNERRDACVKKEAEFLSYEEIMGALLTAASLSGTFMTAFVAFIFFRYRQTPIVRANNSELSFLLLFSLTLCFLCSLTFIGRPSEWSCMLRHTAFGITFVLCISCVLGKTIVVLMAFRATLPGSNVMKWFGPAQQKLSVLAFTLIQVLICVLWLTISPPFPFKNFKTYNDKIILECALGSAVGFWAVLGYIGLLAMLCFILAFLARKLPDNFNEAKFITFSMLIFCAVWITFIPAYVSSPGKFSVAVEIFAILASSFGLLICIFIPKCYIILLKPERNTKKNMMGK
>LOCXPOlfC11.301.HIT1.OlfC.2R.858.ANF_receptor.exons6.CM030619.1.Chelmon_rostratus
MTSTQRWPEQGLAILQLLLVVSFSQAEELLCRQRGDPESPQLSKDGDIMLGGIFSFHSRWKHRQDTYTNRPLPLQCISLNFRGIQYAQAMLFAIEEINNSTDLLPGISLGYKIYDACASISRSVKVALVLANGNELVSALSEAPCTRPAQVQAIMGETSSSPCMAIATVIGPFQVPLISHFATCACLSDKTKYPSFLRTIPSDYYQSRALAQLVKHFGWTWVGAIRTNDDYGNNGMATFTEAAQQLGICLEYSVSVFRTDPPDKIKKIVDIIKASTSKVIVTFLSPTELYVIIHELFLHNLTGYQWVGTEAWIFDSQTAAMDRHHILDGAIGLSIPKAHVSGMTEFILDVKPFNSSRNKLFTEFWEKLFHCKFKQSKSSAVNQSECTGHEDLTGVQNSFTDMSLMPIFYNIYKGVYAVAHALHRILSCNKTCNKMQLDSLTILKHIRKIQFKTKEGDEVYFNENGDPAAKYEIINWQPTENGIVDFVTVGLHDASLPADKQMNLQNKSLIWAQNLQQVPLSVCSEKCPPGTRKVLQKGKPVCCYDCLRCADGEISNITDSITCVRCDPEFWSNERRDACVKKEAEFLSYEEIMGALLTAATLSGTFMTAVVAFIFFRYRQTPIVRANNSELSFLLLFSLTLCFLCSLTFIGRPSEWSCMLRHTAFGITFVLCISCVLGKTIVVLMAFRATLPGSNVMKWFGPAQQRLSVLGFTLIQVVICVLWLTISPSFPFKNFETFNDKIILECALGSAVGFWAVLGYIGLLAMLCFILAFLARKLPDNFNEAKLITFSMLIFCAVWITFIPAYVSSPGKFSVAVEIFAILASSFGLLICIFIPKCYIILLKPERNTKKNMMGKEA
>LOCXPOlfC12.304.HIT1.OlfC.2R.863.ANF_receptor.exons6.CM030619.1.Chelmon_rostratus
MMSTQSWPVKGWALLQLLLLVSFSQAEELVCRRRGDPESPQLSKDGDILLGGIFSFHNKWKHRQDTYMHKPLPLQCISLNFRGIQYAQAMLFAIEEINNSTDLLPGISLGYKIYDACVFIARGLTVALALANGNELVFAPSEAPCTRPAQVQAILGGTFSSPCMAISTVIGPFHVPLISHLATCACLSDKTKYPSFLRTIPSDYYQSRALAQLVKHFGWTWVGAIRTNDDYGNNGMAIFTETAQQLGICLEYSVSVFRADPPDKIQKIVDIIKASTSKVIVAFLSPTELYLIIHELSHYNLTGYQWVGSEAWIFDSHTAAMDRHHILNGAIGLSIPKAHVSGMREFMLDVKPLKASSKKLFTELWETLFKCKFEQSKSSAVNQSECTGHEDLTGVQNSFTDMSLMPLFYNVYKGVYAVAHALHRILRCNQTCNNKVQLDPFTILQHTRKIQFKTKEGDDVYFNENGDPAAKYEVINWQPTENGIVDFVTVGLYDASLPADKQLNLQNKSLTWAQNSQQVPLSLCSEKCPPGTRKVLQKGKPVCCYDCLRCAEGEISNITDSITCVRCDPEFWSNERRDACVKKEAEFLSYEEIMGALLTAASLSGTFMTAVVAFIFFRYRQTPIVRANNSELSFLLLFSLTLCFLCSLTFIGRPSEWSCMLRHTAFGITFVLCISCVLGKTIVVLMAFRATLPGSNVMKWFGPAQQRLSVLGFTLIQVVICVLWLSISPPFPFKNLKTFNDKIILECALGSAVGFWAVLGYIGLLAMLCFILAFLARKLPDNFNEAKFITFSMLIFCAVWLSFIPAYVSSPGKFSVAVEVFAILASSFALLICIFIPKCYIILLKPEKNTKKNMMGKGSQNNS
>LOCXPOlfC13.306.HIT1.OlfC.2R.863.ANF_receptor.exons6.CM030619.1.Chelmon_rostratus
MTSTQSWPEQGWALLQLMLVMSFCQAEELVCRRRVDPESPQLSKDGDIMLGGMFSFHSRWKDRQDTYMHKPLPLQCTSLNFRGFQFAQAMLFAIEEINNSTDLLPGISLGYKIHDVCGSISRGVRVAMALANGNEVVSSPSETPCARPAQVQAIMGESSSSPCMAIATVIGPFHIPLISHFATCACLSDKTKYPSFLRTIPSDYYQSRALAQLVKHFGWTWVGAIRTNDDYGNNGMFTFTETAQQLGICLEYSVSFFRTDSPDKIKKIVDIIKASTSKVIVAFLSHMDMDVLIHALSHHNLTGYQWIGSEGWIFDSQTAAMDRHHILDGAIGLSIPKAHVSGMRDFMLDVKPFNSSSNKLFTEFWETLFNCKFQQSKSSAVNQSECTGHEDLTGVQNSFTDMSLMPIFYNVYKGVYAVAHALHRILGCDQTCNTKVQLDSFTILQNIRKIQFKTKEGDDVYFNENGDPAAKYEIINWQPTENGIVDFVTVGLYDASFPADKQLNLQNKLLIWAQNSQQVPRSLCSETCPPGTRKILQKGKPVCCYDCLRCAEGEISNITDSITCVRCDPEFWSNERRDACVKKEAEFLSYEEIMGALLTAASLSGTFMTAVVAFIFVRYRQTPIVRANNSELSFLLLFSLVLCFLCSLTFIGQPSEWSCMLRHTAFGITFVLCISCVLGKTIVVLMAFRATLPGSNVMKWFGPAQQKLSVLGFTLIQVVICILWLTISPPFLFKNFKTFNDKIILECALGSAVGFWAVLGYIGLLAMLCFNLAFLARKLPDNFNEAKFITFSMLIFCAVWISFIPAYVSSPGKFSVAVEVFAILASSFGLLICIFIPKCYIILLKPERNTKKNMMGKGSQNHS
>LOCXPOlfC14.314.HIT1.OlfC.2R.862.ANF_receptor.exons6.CM030619.1.Chelmon_rostratus
MTSTQRWPEQGWALLQLLLVVSFSQAEELVCRRRGDPESPQLFKDGDIMFGGMFFFHSRWNDRKDTYMNKPLPLQCTSLNFRGFQYAQAMLFAIEEINNSTDLLPGISLGYKIYDVCGSISRGVQVALALANGNEVVSTPFKAPCARPAQVQAILGVTSSSPCMAIATVIGPFHIPLISHFATCACLSDKTKYPSFLRTIPSDYYQSRALAQLVKHFGWTWVGAIRSNDDYGNNGMVTFTETAQQLGICLEYSVSFFRTDPPDKIQKIVQNIKASTSRVIVAFLSNMDMDVLIHALSHHNLTGYQWVGSEGWISDSQTAAMDRHHILDGAIGLSIPKAHVSGMREFMLDVKPLKESRNKLFTKFWETLFNCKFKQSKSSAVNQSECTGHEDLTGVQNSFTDMSLMPIFYNVYKGVYAVAHALHRILGCDETCKKRELDSFTILQHIRKIHFKTKEGDDVYFNENGDPTAKYEIINWQPTENGIVDFVTVGLYDASLAADKMLNLQNKSIIWAQNSQQVPRSVCSEKCPPGTRKVLQKGKPVCCYDCLRCADGEISNITDSITCVRCDPEFWSNERRDACVKKEAEFLSYEEIMGALLTAASLIGTFMTAVVAFIFFRYRQTPIVRANNSELSFLLLFSLTLCFLCSLTFIGRPSEWSCMLRHTAFGITFVLCISCVLGKTIVVLMAFRATLPGSNVMKWFGPAQQRLSVLGFTLIQVVICILWLTISPPFPFKNFKTFNDKIILECALGSAVGFWAVLGYIGLLAMLCFILAFLARKLPDNFNEAKFITFSMLIFCAVWITFIPAYVSSPGKFSVAVEIFAILASSFGLLICIFIPKCYIILLKPEKNTKKNMMVKGSQNHS
>LOCXPOlfC15.321.HIT1.OlfC.2R.863.ANF_receptor.exons6.CM030619.1.Chelmon_rostratus
MTSTQKWPEKGWALLQLLLVVSFSQAEELVCRRRGDPESPQLSKDGDIMLGGMFFFHSRWKDRQDTYMNKPLPLQCTSLNFRGFQFAQAMLFAIEEINNSTDLLPGISLGYKIYDVCGSISRGVQVALALANGNEVVSSPSEAPCTRPAQVQAILGVTSSSPCMAIATVIGPFHIPLISHFATCACLSDKTKYPSFLRTIPSDYYQSRALAQLVKHFGWTWVGAIRTNDDYGNNGMATFTETAQQLGICLEYSVSFFRTDPPDKIQKIVQNIKASTSRVIVAFLSQMDMDVLIHALSHHNLTGYQWVGSEGWISDSQTAAMDRHHILDGAIGLSIPKAHVSGMREFMLDVKPFNSSRNKLFTKFWETLFNCKFKQSKSSEVNQSECTGHEDLTGVQNSFTDMSLMPIFYNVYNGVYAVAHALHGILGCDETCNKKVQLDSFTILQHIRKIQFKTKEGDDVYFNENGDPTATYEIMNWHPTENGIVDFVTVGLHDASLPADKQLNLQNKSIIWAQNSKQVPRSVCSEKCPPGTRKVLQKGKPVCCYDCLRCAEGEISNITDSITCVRCDPEFWSNERRDACVKKEAEFLSYEEIMGALLTAASLIGTFMTAVVAFIFFRYRQTPIVRANNSELSFLLLFSLVLCFLCSLTFIGRPSEWSCMLRHTAFGITFVLCISCVLGKTIVVLMAFRATLPGSNVMKWFGPAQQRLSVLGFTLIQVVICILWLTISPPFPFKNFKTFNDKIILECALGSAVGFWAVLGYIGLLAMLCFILAFLARKLPDNFNEAKFITFSMLIFCAVWISFIPAYVSSPGKFSVAVEVFAILASGFGLLICIFIPKCYIILLKPEKNTKKNMMGKGSQNHS
>LOCXPOlfC17.328.HIT1.OlfC.2R.858.ANF_receptor.exons6.CM030619.1.Chelmon_rostratus
MTSTQRWPEQGWALLQLLLVVSFSQAEELVCRRRGDPESPQLSKDGDIILGGIFSFHSRWKDRQDTDMHKPLPLQCASLNFRGFQFAQAMLFAIEEINNSTDLLPDISLGYKIYDACGSISRGVQVALALANGNEVVSTPFKTPCARPAQVQAILGETSSSPCMAIATVIGPFHIPLISHFATCACLSDKTKYPSFLRTIPSDYCQSRTLAQLVKHFGWTWVGAIRTNDDYGNNGMATFTETAQQLGICLEYSVSFFRTDPPDKIKKIVDIIQASTSRVIVAFLSHMDMDVLIHALSHHNLTGYQWVGSEGWILDSQTAAMDRHHILDGAIGLSIPKAHVSGMREFILDVKPLNTSSNELFTEFWETLFHCQFKQSESSAGNQSECTGHEDLTGVQNSFTDMSLMPIFYNVYKGVYAVAHALHRILGCDQTCHKVQLDSFTILQHIRKIQFKTKGGDEVYFNENGDPTAKYEIINWQPTENGIVDFVTVGLHDASLPADKQLNLQDKSIIWAQNSQQVPLSLCSEKCPPGTRKVLQKGKPVCCYDCLRCAEGDISNITDSITCVRCDPEFWSNERRDACVKKEAEFLSYEEIMGALLTAASLSGTFMTAVVAFIFFRYRQTPIVRANNSELSFLLLFSLVLCFLCSLTFIGRPSEWSCMLRHTAFGITFVLCISCVLGKTIVVLMAFRATLPGSNVMKWFGPAQQKLSVLGFTLIQIVICVLWLTISPPFPFKNFKEFKDKIILECALGSAVGFWAVLGYIGLLAVLCFILAFLARKLPDNFNEAKFITFSMLIFCAVWISFIPAYVSSPGKFSVAVEIFAILASSFGLLICIFIPKCYIILLKPEKNTKKSMMWKAA
>LOCXPOlfC18.331.HIT1.OlfC.2R.796.ANF_receptor.exons6.CM030619.1.Chelmon_rostratus
MPLLKLILLVLLIEKGNSVCRLQGSGQPAELAKDGDLFIGGIFSFRTGQDYVINTFQKIPEVRKCKNFNFREFKFAQAMIFAINEINKNPHLLPHFKLGYKIYDNCGTMDILRAALSLVSGLEGEVTDGNCSKTETVQAILGHSGSRPTIAFAQVVGRFQIPVISHFATCACLSNRKEYPTFFRTIPSDYYQSRALAKLVKHFGWTWIGAIAVHNEYGLNGIAAFIQAAQEYGVCIEYSEAFSSSDPPDSLLRIIEIIKHATAKVVMAFMSHREIKLLAKELYKQNIAGLQLVGSDAWITDHSLTDSEGHSILLGSLGFTVSKAKIPGLEEHLRQLHPSQFPDSLFVRDFWEDMFDCTLNKAANKQRKPCNGSESLQNVESQFTDVSELRFTNNVYKSVYAVAHALDNLVKCVEGKGLFSNGSCADTKNIQPWQVLHFLNTVNFTTEEGERVYFDSNGDSPARYELVNLQMTNKGTMEGVTVGIYDASLPESQQFVMNNIQIVWRNGLTEEMPVSVCSDSCLPGTRKVLQKGKPICCYDCIPCPAGEISNLTVFYCHRETPLVRANNSELSFLLLFSLTLCFLCSLTFIGRPSEWSCMLRHTAFGITFVLCISCVLGKTIVVLMAFRATLPGSNVMKWFGPAQQRLSVLAFTLIQVLTCVLWLTINPPFPSKNLLQFNDKIILECALGSAVGFWAVLGYIGLLAMLCFILAFLARKLPDNFNEAKFITFSMLIFCAVWIAFIPAYVSSPGKFTVAVEIFAILASSYGLLLCIFLPKCYIILFRPEQNTKKHIMGKT
>LOCXPOlfC18.335.HIT1.OlfC.2R.800.ANF_receptor.exons6.CM030619.1.Chelmon_rostratus
MPLFELVLLVLLIRRGMPVCWLQGRAQPPELTNAGDFILGGIFTFRTGYRGKAPTFQTLPDPPTCLQINVREFKFAQTMIFAIEEINQNPAILPNHTLGYKIYNSCGMTNIIKSAIDLANGQREIIDERNCTKADTAQAVLGHSGSAPTMGFARIIGRFQIPVLSHFATCACLSNREEFPSFFRTIPSDLHQSRGLAKLVKHFGWTWVGAISNKNDYGINGIATFIQAAQEEGVCVEYYQAFEQTGPLHELTKVVQTVKYSTSKVIVAFMSHREVNVLATELYKQNITGMQWIGSDAWITDHSLTDSEGRSILLGSLGFVVSRAKIPGLEEHLRQLHPSQFPDSLFVRDFWEDMFDCALDEAANAQKKPCSGSESLQNVESYFTNVSELRFTNNVYKSVYAVAHALHNLATCEEGKGPFYNGSCADTKHIQPWQVLHYLQNMNFTTSQGERVTFDQNGDSPARYELTNLQHITSETMHVAAVGVFDATLPSERQFIMNGMKIVWGGESNTVPVSVCSESCPPGKQKVLQKRKPVCCYDCIPCGEGEISNATAIVFFHFRETPIVRANNSELSFLLLFSLTLCFLCSLTFIGRPSEWSCMLRHTAFGITFVLCISCVLGKTIVVLMAFRATLPGSNVMKWFGPAQQRLSVLGFTLIQVAICIIWLTINPPFPYKNMNHYKEKIILECSLGSPVGFWAVLGYIGLLAVLCFVLAFLARKLPDNFNEAKFITFSMLIFCAVWIAFIPAYVSSPGKFTVAVEIFAILASSYGLLFCIFIPKCYIILLRPEQNTKKHIMGKTKDI
>LOCXPOlfC19.338.HIT1.OlfC.2R.852.ANF_receptor.exons6.CM030619.1.Chelmon_rostratus
LQKVITLPLFVLYLNTVCGCELFGRFGMPSMSKQGDIMIGGIFPVWNKEITSTSTFKSEPPRVKCAGFDLQPFRWTHVMIFAIEEINKDPALLPNISLGYRILNSCASPTNTLRAALTLASRPEEIELTAPCPPAISAVIAESGSSQSLAVAGALGPFQVPVVSYFSTCACLSDRAKYPTFFRTIPSDYFQAKALAALVKRFGWQWIGAIQSDNDYGRNGILAFTEEVRKLGVCIAFVGTILRTYTMDKILEVVEMIKQSTAKVILAFVPEGDFYPLMKEVVRQNITGIQWIASEAWITAARPSKPEIYQAFGGALGFVVQKMAIPNLKPFLTGINPYSDLSAAFVRDFWEIMVGCRPVSPGHTSTEATIEICKGNETLMNSQDVFFNVTQLRVSYNVYKAVYAVAHALHQLVFCHPVGEKTVRPCLNISEIHPKQVTDHLQRVNFRNQFGDNIFFDVNGDPPASYDVINWQLIDGQVQHVTLGHFASAANGDYKLSIQEEEIVWRTGKMVPTSVCANVCPVGTRKAQIKGKPPCCFDCITCADGTIANLTGAADCTPCPQEYWSNDRKDECVPRTIEFLTYHEPMGIAITVVSLLGASLALATMMIFIRYRETPVIKASNSELSCFLLFSLFLCFLCPLTFIGRPTVWTCMLRHTAFGVTFALCMSCVLGKTIVVVTAFKATVPGNKVAGNFGPAQQRIIVCSCTLIQIMICVLWLKLNPPFPDMVFKYSNKKIILECNTGSEAAFYAVLGYIGVLAIICLVLAFLARKLPDNFNEAKFITFSMLIFCAVWITFIPAYVSSPGKFTVAVEIFAILSSAFGLLISIFAPKCYIILIKPETNTKKHVMGRNLN
>LOCXPOlfC20.344.HIT1.OlfC.2R.882.ANF_receptor.exons8.CM030619.1.Chelmon_rostratus
MAISAVKLFMFISLIGGKPGVPTALDNCVFLGEEEKNSLYEDGDVVIGGLFPLHYSPVSSLPTYKTKPTPNMYKYARALRWMQTMTFAIKEINQRSDLLPQLKLGFHIRDSCDDIPVSLTASLLLVNGQPERGSRAESGKKDKGPKSNLGSNLGCAAVQRSVSPVIIGDAASGVSMALLRSLGSFHIPLVSYFASCSCLSNQREFPTFMRTMPSDAFQVRALVRLVNYFGWTWVGVIGVESDYARFAIQLFLQESVQYDVCAAYTHFYPVVLSQQALDELLDVIQMASSKVIINFSGESEMQGILRETQRRNITGLQWIASEAWTTARSLWEKFGDLLTGTLGFAIQRADVIPGLKQHLTRLRPSYIYQSAFLAEFWEELFNCRLNGSLNNHSHGVDNYFDRLPCKGTEDLSEVYSPFSDVTQLRVSYNVYKAVYLVAHALQDMSNCIVGQGPFLNGTCANPKNFKCWQLIHYMKQANFSALGEKVNFDENGDPIAYYDLLNWQRRPDGSLHLVKVGFYDASSSTGRSLVINDSVIQWPVGKQASRSVCSDSCPPGSRIARRKGEPICCFDCVPCAEGEISNKTDSLECSHCSEDTWPNKARDLCIPKTIEFLSFQELLGIVLCAVSVFGACISLSILIIFFTYKDTPLVRANNMELSFLLLVFLAVCFLVGLLFIGEPSDWLCRIRYPAFGISFALCLSCLLAKTVVVLMAFRSTLPGSKVMKWFGPNQQRASVLVSAAVQVIICLIWLLTSPPHANNNRDYHSATIIIECVTGSEIGFWCVLGYIGILACMCFLMAFLARKLPDNFNEAKFITFSMLIFFAVWITFIPVYVSTAGKYTVAVHIFAILASALGLLFCIFAPKCYVIILKPEKNNKKNMMQR
>LOCXPOlfC21.350.HIT1.OlfC.2R.868.ANF_receptor.exons9.CM030619.1.Chelmon_rostratus
MPLPVLFPFLYSVCVLTLTNPISSFISPLPSVARECMLQNSFQPAFVAKGDYVIGGIFPFHYNQEMPDLNCTYRPMPVKCNGFDPRAFRWAQTMRLAVEEINQRTELLPNYTLGYKIFDSCAYPLTGQRAALAVLNGQSEDDTVMCSGASPLLAVIGESGSAQSIVVSRILQPFRIPMISYFSSCACLSDRRKYPTFFRVIPNDDYQVKAIAQLLVRFNWTWVGLVRGDHEYGRFAVQGLLRELQGTRVCVAYQEMIPLLYNRQRAMEIIQVMRSSLAKVVVVFSAEGEMTPFLRDYMMQNITGIQWVASEAWVTASVFTGSEYYPYMGGTIGFGIRRGHISRLSDYLQTVNPQMYPNNVLVKELWEALYGCSPSLSSGSQLPPCSGQESLLEQHSAYMNTSSPRVAYNVYKAVYAIAHSLHNLLLCQPGSGPFQNNSCAQSNNIEPWQLQYYLQEVTFNIAGEEVNFDLKGDSIPYYDIINWQRGTSGNTEFVTVGLFDGTKPAGEELVIQEDRIIWAGHQSEASCSHLKKCTASCLPGSRKAARRGEPVCCFDCAPCDSGKISNQTNSIECTFCPEDFWSNKDRTACIPKKVEFLAYDSLGIALTVTSVVGACLTLAVFAVFFYHRSTAIVRVNNSELSFFILFALTLCFLCSLVFIGEPTFWSCMLRHTAFSITFSLCLSCILGKTLVVLAAFTATRPGDNMMKWLGPRQQRVIIFSCTLVQVVICAAWLIDAPPFPSRNTQYERSKIILECSVGSSLAFWCVLGYIGLQACLCFALAFLARKLPGNFNEAKFITFSMLIFCAVWLAFIPAYISSPGNYADAVESFAILASSFGLLFCLFAPKCYIILLKPEKNTKQHLMGKEKK
>LOCXPOlfC22.352.HIT1.OlfC.2R.843.ANF_receptor.exons6.CM030619.1.Chelmon_rostratus
ITIILFTLLARTESENETCRMVGQTGFMEFSKEGDLIIGGVFSISSTRTLIDNGYQALPYTYCNKWNDRELKFARTVIFTVEEINKDTKLLPNVRLGYRLFNGCGSENLIRAAIDAVNGENSKGCSGQIQALLGHSSSGVSKIINIILSPLSIPQVSHLSTCACLSDKRLYPTFFRTVPSDQFQIIGLVQLMKYFDWRWVGIIYSSVLYSEKGTAEFTKEAKKVGICVEYRLPYSKTNKIKLNTIVQTLRESSSKVVLLFMSLSYTKSFLSEMENYNITGKQWLGSESWITQADLSSIERQNILQGAMGFALPQASIPGLGEFLLSLKPSDEPQSAVIAAIWEKFFDCSFSPSNTSAMCTGTEDLRTVSSDYTDVTHFRAENNVYKAVYLVAYALHTLLQCKNGSNPTTGKPCVNKSQVRPKLVLEHIKYVNFTTQNGAKVFFDENGDSVAQYDLVNWQMKEDGSVEIVSIGQYDTSFPDGKKFKLKDNIKIVWGGNSNEVIRSVCREPCPPGTRKAINKFKPVCCFDCFECPEGTISNQTNSPDCLSCPPEFWPNEKKDQCLPKPSEYLSYEEIMGAVLTGFGCVGVFLSLLTSIIFLTHKETPIVKANNSELSFLLLFSLKLCFLCSLTFIGRPSEWSCMLRHTAFGITFVLCISCVLGKTIVVLMAFRATLPGRNVMKWFGPIQQRLSVLTFTLIQVVICVLWLTINPPFPEMNMKYYKEKIILECALGSAVGFWAVLSYIGLLAVLCFILAFLARKLPDSFNEAKLITFSMLIFCAVWIAFIPAYVSSPGKFTVAVEIFAILASSFGLLACIFFPKCYIIIFRPEQNSKKHLMGKIPPR
>LOCXPOlfC23.358.HIT1.OlfC.2R.854.ANF_receptor.exons6.CM030619.1.Chelmon_rostratus
LHRAIMLSLFVLFLNTVSGCELFGRFNMPSLFKQGDIMIGGIFPVFNKDISSTSTFESEPFGVKCARFDLRAFRWTQVMIFAIEEINKDSALLPNISLGYRIVDSCSSPTNTLRAALTLASRPEEIELTAPCPPAISAVIAEAGSSQSLAVAGALGPFQVPVVSYFSTCACLSDRAKYPTFFRTIPSDYFQAKALAALVKRFGWQWIGAIQSDNDYGRNGILAFTEEVRKLGVCIAFVGTILRTYTMDKILEVVEMIKQSTAKVILAFVPEGDFYPLMKEVVRQNITGIQWIGSEAWITANQPSTPEIYQAFGGALGFVVQKMAIPNLKPFLTGINPYSDLSAAFVRDFWKIMVGCRPVSPGHTSTEATIVICKGNETLMNSQDVFFNVTQLRVSYNVYKAVYAVAHALHQLVFCHPVGEKTVRPCLNISEIHPKQVTDHLQRVNFRNLFGDNIFFDVNGDPPASYDVINWQLIDGQVQHVTLGHFASAANGDYKLSIQEKEIVWRTGKMVPTSVCANVCPVGTRKAQIKGKPPCCFDCITCADGTIANLTGAADCTPCPQEYWSNDRKDECVPRTIEFLTYHEPMGIAITVVSLLGASLALATMMIFIRYRETPVIKASNSELSCFLLFSLFLCFLCPLTFIGRPTVWTCMLRHTAFGVTFALCISCVLGKTIVVVTAFKATVPGNKVAGNFGPAQQRIIVCSCTLIQIVICVLWLKLNPPFPDMVFKYSNKKIILECNTGSEAAFYAVLGYIGILAIICLVLAFLARKLPDNFNEAKFITFSMLIFCAVWITFIPAYVSSPGKFTVAVEIFAILSSAFGLLISIFAPKCYIILIKPETNTKKHVMGKTVNKS
>LOCXPOlfC24.368.HIT1.OlfC.2R.869.ANF_receptor.exons7.CM030619.1.Chelmon_rostratus
MTLPVLFPFLYSVCVLTLTNPISSVTSPPPFAAKVCKLLNSFQPAFVAKGDFVIGGTFPIHYNQEMPDLNNTYRPMPVKCNGFDPRAFRWAQTMRLAVEEINQSTELLPNYTLGYKIFDSCAYPLTGKRAALAVLNGLIEDDSLMCSGASPLLAVIGESGSALSIVLSRILQPFRIPMISYFSSCSCLSDRRKYPTFFRVIPNDDYQVKAIAQLLVRFNWTWVGLVRGDREYGRSAVEGLLRELQGTKVCVAYQEIIPLLYSRQKAMEIIQVMRSSLAKVVVVFSAEGEMIPFLRDYMMQNITGIQWVASEAWVTATFFTGSEYYPYMGGTIGFGIRRGHISRLSDYLQTVNPQMYPNNVLVKELWEALYGCSPSLSSGSQLPPCSGQESLLEQHSAYMNTSSPRAAYNVYKAVYAIAHSLHNLLLCQPGSGPFQSNSCAQSNNIEPWQLQYYLQEVTFNIAGEEVNFDLRGDSIPYYDIINWQRGTGGKTEFVIVGLFDGAKPVGDELVIQEDRIIWAGHQSEASCFSLSFFFNLFCLPGSRKAARRGEPVCCFDCVPCESGKISNQTNSIECTFCPEDFWSNKDRTACIPKKVEFLAYDSLGIALTVTSVVGACLTLAVFAVFFYHRSTAIVRVNNSELSFFILFALTLCFLCSLVFIGEPTFWSCMLRHTAFSITFSLCLSCILGKTLVVLAAFTATRPGDNMMKWLGPRQQRVIIFSCTLVQVVICAAWLIDAPPFPSRNTQYERSKIILECSVGSSLAFWCVLGYIGLQACLCFALAFLARKLPGNFNEAKFITFSMLIFCAVLLAFIPAYISSPGNYADAVESFAILASSFGLLFCLFAPKCYIILLKPEKNTKQHLMGKEKK
>LOCXPOlfC25.373.HIT1.OlfC.2R.845.ANF_receptor.exons13.CM030619.1.Chelmon_rostratus
LPKCEKLIDTEPLALQSGGDVVIGGLFPLHYVAPKPQHSYERKPQLAPCSRFDHIAFRWMMTMVFAVEEINSNSSLLPGVKLGYRIVDSCDHVHTSLHALLSLVSHSKAERMEKGTQCETLPSCLAGSPVSAVIGLASSSPTRAAAHTLGPFDLPLVSYFATCTCLTDKHMYPSFLRTVPSDLFQVRGLVQLVTFLGWLWVGTIGTTDDYSHYGIQEFSNQFRQRGGCLAFHLTIPQSPTAAEIQDMADRLQSSTAQVVVVFASQVQLLDLLSELAQRNVTGIQWVASEAWVASSLLTLPKFHPVLDGTLGFSFPGVRIPGLKEFLLNVRPSPRPGMEFVNMFWEELFGSDENYKVAGEKPVCTGLEDLRYTDSSYTDVSQVRISYNVYKAVYTIAHALHTLLNCDSAAHSKGMCEKHKSFSSRQLLHHLKTVNFTNQFEEKVYFDSNGEPVPLYDIINWQKDSKGQIRFVKVGRYDGSAPLKQQLQMEKNTIVWTNGQSQVPVSQCTAPCPPGSRQARRPGEPHCCFDCLPCAEGEISNQSGSTECMKCPEYHWSDKDKVKCVAGVEEFLSFYDTMGIILVTLTLLGVVLTTIITSVFHRFRSTPIVKANNSEISFLLLLSLKLCFLCSLVFIGQPSVWSCRLRQVAFGISFVLCLSCLLVKTIVVLLAFRANVPGTRAPKLFGPSQQRTLILCTTAPQVCLCAGWLLGAPPFPFRNPNYQASTGKIVVECKEPWPPGFYLVLSYIGLLAFLCLLLAYLGRKLPDTFNEAKLITFSMLIFWAVWISFIPAYVSSPGKFTVAVEVFAILASSFGQLFCIFVPKCYIILLLPERNIKKGMIGKYPR
>LOCXPOlfC26.384.HIT1.OlfC.2R.867.ANF_receptor.exons13.CM030619.1.Chelmon_rostratus
IRERLTGLGTEEGSGVASSVPKCVKLVDSEHLALQSGGDVVIGGLFPLHYVAPKPQHSYQRKPHLTPCSGFDHRAFRWMMTMVFAVEEINSNSSLLPGVKLGYWIVDSCDHVHTSLHALFSLVSHSKAGTQCETLPSCLAGSPVSAVIGLASSSPTRAAAHTLGPFDLPLVSYFATCTCLTDKHMYPSFLRTVPSDLFQVRGLVQLVTFLGWLWVGTIGTTDDYSHYGIQEFSNQFRQQGGCLAFHLTIPKSPTAAEIQDMADRLQSSTAQVVVVFATEGQLLDLLSELAQRNVTGIQWVASEAWVAAGLLTSPEFHPVLDGTLGFSFPGVRIPGLKEFLLNVRPSPRPGMEFVNMFWEELFGCRLNTFKSADENYKVAGEKPVCTGLEDLRYTDSSYTDVSQVRISYNVYKAVYAIAHALHTLLNCDSAAHSKGMCEKHKSFSSRRLLHHLKTVNFTNQFEEKVYFDSNGEPVPLYDIINWQKDSKGQIRFVKVGSYDGSAPLKQQLQIEKNTIVWTNGQSQVPVSQCTAPCPPGSRQARRPGEPHCCFDCLPCAEGEISNQSGSTECMKCPEYHWSDKDKVKCVAGVEEFLSFYDTMGIILVTLTLLGVVLTTIITSVFHRFRSTPIVKANNSEISFLLLLSLKLCFLCSLVFIGQPSVWSCRLRQVAFGISFVLCLSCLLVKTIVVLLAFRANVPGTRAPKLFGPSQQRTLILCTTAPQVCLCAGWLSGAPPFPFRNPNYQASTGKIVVECKEPWPPGFYLVLSYIGLLAFLCLLLAYLGRKLPDTFNEAKLITFSMLIFWAVWISFIPAYVSSPGKFTVAVEVFAILASSFGLLLCIFVPKCYIILLRPERNIKKGMTGKYIR
>LOCXPOlfC27.387.HIT1.OlfC.2R.864.ANF_receptor.exons9.CM030619.1.Chelmon_rostratus
LYILFYSSFLLPVFSSLSLSCEIQRKFHLNGLHKAGDVVLGGLFEVHYSSVFPELSFTSEPNQPRCQGFDILGFRHAHTMAFAIHEINRNSNLLPNVTLGYSLYDNCATLGIAFRASLSLASGQEQRFLLDKTCLGTPPVLGIVGDSYSTFTIAMSSVIGLYKLPIVSYFATCPCLSDRQRFPSFFRTIPSDTFQVRAMIQILKHFGWTWAGLLVSDDDYGLHAARSFQSDLAQSGGGCLAYLEILPWGNDPIELSRIVDLIKISTARVVIVFAHESHMIHLMEEVVRQNVTGRQWIASEAWTAAAVLQTPHLMPYLGGTLGIAIRRGEIPGLREFLLQIRPDQHHNNSYGNSIVRQFWEHTFQCRFSPPPAGWMEAGGTLCTGQEDLESVETELLDISNLRPEYNVYKAVYALAYALDDMLRCVPGRGPFSGHSCAYLQRLEPWQLVHYLQKVNFNTSFGDQVSFDENGDALPIYDIMNWLWLPGERTKVQSVGEVKRSAFNDEELTIDEVKIFWNFESKKPPQSVCSESCPPGTRMARKKGEPECCFDCIPCSEGKISNKTDSMECTSCPEDFWSSPKRDHCVPKKIEFLSYHEPLGICLTTTSLLGTFVSAVVLVIFTYHHSTPMVRANNSELSFLLLASLKLCFLCSLLFIGRPRLWTCQLRHAAFGISFVLCVSCILVKTMVVLAVFKASKPGGGNSLKWFGAVQQRGTVLALTSIQAAICTTWLVSSSPTPHKNTQYHNDKIVYECAVGSTVGFAVLLGYIGFLAILSFLIAFLARNLPDNFNEAKLITFSMLIFCAVWVAFVPAYVNSPGKYADAVEVFAILASTFGLLVALFGPKCFIILLRPERNTKKAIMGRGT
>LOCXPOlfC28.393.HIT1.OlfC.2R.880.ANF_receptor.exons8.CM030619.1.Chelmon_rostratus
MEISALFIGLIFSLGLCELNSALALNGSGDGLIQRAGLTKDKISAGVSAEASSVKCKLQGATRLPAFSMDGDHIIGGIFSIHNYMHTLKHNYTTMPEPIRCTRRLDSRELRLSRAMVFAIEEINNSTELLPGIKLGYEIHDSCASVPVAVHVAFQLSNGLDPVFDTGDNCSQSSMVMAIIGESGSTPSISMSRIFGSFNIPQVSHFATCACLSDKQQYPSFFRTIPSDQFQADALAKLVKHFGWTWIGAIRSDSDYGNNGMAAFLEAAQEEGICVEYSESFYRTHPRSRIQRVADVIRRSTAMVVVAFAASGDMRLLLEELSLKAFPPRQWIGSEAWVTDPEMLRFSFCAGAIAFGIQQSVIPGLRDFLLDLSPTEVAASPVLTEFWEDSFNCRLEKTAATEESLCDGTEDIETLQIPYTDTSQLRITNMVYKAVYAIAHAIHNAVCRNTNSTTQCDKFTRIEAKQILAQLKKVNFSQNGYDVSFDANGDPVAKYELVNWQKTESGSIELVTVGLYDASLPVGQKFRINRNLNWMEGVSEVPVSVCSDSCPPGTRKVLQKGKPICCYDCVPCPEGEISNATDSPDCFPCPKEFWPNAERDTCFPKPVEFLSFDEVLGIILAAFSVGGACLAIITAAVFFRHRSSPIVRANNSELSFLLLFSLTLCFLCSLTFIGAPSEWSCMLRHTAFGITFVLCISCVLGKTIVVLMAFKATLPGSNVMKWFGPPQQRMTVVSFTFIQVLICTIWLVVSPPFPMKNLSTYKERIILECALGSAIGFWAVLGYIGLLAVFCLVLAVLARKLPDNFNEAKLITFSMLIFCAVWITFIPAYVSSPGKFTVAVEIFAILASSFGLTFCIFAPKCFIILFQPEKNTKKHLMNKD
>LOCXPOlfC29.398.HIT1.OlfC.2R.844.ANF_receptor.exons8.CM030619.1.Chelmon_rostratus
GLTKDKISAGVSAEPSSVKCKLQGATRLPAFSMDGDHIIGGVFSIHNYMHTLKHNYTTMPEPIRCTGSIDSRELRFSRAMIFAVEEINNSTDLLPGIKLGYEIHDSCASVPVAVHVAFQLSNGLDPVFDTGDNCSQSGMVMAIVGESGSTPSISMSRIVGSFNIPQVSHFATCACLSDKQQYPSFFRTIPSDQFQADALAKLVKHFGWTWIGAIRSDSDYGNNGMASFLEVAQKEGICVEYSESFYRTHPRSRIQRVADVIRRSTAMVIVAFVASGDMKILLKELSLEPSPPRQWIGSESWVTNPDILRFSFCAGTIGFGIQQSVIPGLRDFLLDLSPTEVAASPVLTEFWEDSFNCRLEKSAAIDQSLCDGNEDIETLQIPYTDTSQLRITNMVYKAVYAIGHAIHNVVCQDTNSTTQCDKVTRIEAKQILTQLQKVNFSQNGYDVSFDTNGDPVAKYELVNWQKTESGSIELVTVGLYDASLPVGQKFRINRNLTWVEGGTEVPVSVCSDSCPPGTRKVLQKGKPICCYDCVPCPEGEISNATDSPDCVPCPKEFWPNAERDTCFPKPVEFLSFDEVLGIILAAFSVGGACLAIITAAVFFRHRSSPIVRANNSELSFLLLFSLTLCFLCSLTFIGAPSEWSCMLRHTAFGITFVLCISCVLGKTIVVLMAFKATLPGSNVMKWFGPPQQRTTVVSFTFVQVLICTIWLVVNPPFPMKNLSVYKERIILECALGSAIGFWAVLGYIGLLAVFCLVLAVLARKLPDNFNEAKLITFSMLIFCAVWITFIPAYVSSPGKFTVAVEIFAILASSFGLTFCIFAPKCFIILFQPEKNTKKHLMNKD
>LOCXPOlfC30.405.HIT1.OlfC.2R.880.ANF_receptor.exons8.CM030619.1.Chelmon_rostratus
MEISALFIGLILSLGLCELNSALALNGSGDGLIQRAGLTKHRPGAGVSTEASSVKCKLQGATRLPAFSADGDYVIGGVFSIHRYKHIVKHNYTNIPEPIRCIGSIDPRELRLSHAMVFAIEEINNSTDLLPGIKLGYQMYDSCASVPVAVHAAFQLSNGLDPVFDTSDNCSQSGMVMAIIGESGSTQSISMSRVIGSFDIPQVSHFATCACLSDKQQYPSFFRTIPSDQFQADALAKLVKHFGWTWIGAILSDSDYGNNGMASFLEAAHKEGICVEYSESFYRTHPRSRIQRVAEVIRRSTAMVVVAFAASGDLKILLEELSREPSPPRQWIGSESWVTNPDMLRFSFCAGTIGFGIQQSVIPGLRDFLLDLSPTEVAASPVLTEFWEDSFNCRLKKSAATDKSLCDGTEDIETLQSPYTDTSQLRITNMVYKAVYAIAHAIHNVVCRNTNSTTRCDKVTRSKQVLAELKKVNFSQNGYDVSFDANGDPVAKYELVNWQKTESGSIELVTVGLYDASLPVGQEFRINRNLTWMEGDTQVPVSLCSDSCPPGTRKVLQKGKPTCCYDCVPCPEGDISNATDSPDCFPCPKEFWPNAERDTCFPKPVEFLSFNEVLGIILAAFSVGGACLAIITAAVFFRHRSSPIVRANNSELSFLLLFSLTLCFLCSLTFIGAPSEWSCMLRHTAFGITFVLCISCVLGKTIVVLMAFKATLPGSNVMKWFGPPQQRTTVVSFTFVQVLICTIWLVVNPPFPMKNLSTYKERIILECALGSAIGFWAVLGYIGLLAVFCLVLAVLARKLPDNFNEAKLITFSMLIFCAVWITFIPAYVSSPGKFTVAVEIFAILASSFGLTFCIFAPKCFIILFQPEKNTKKHLMNKNQN
>LOCXPOlfC31.413.HIT1.OlfC.2R.882.ANF_receptor.exons8.CM030619.1.Chelmon_rostratus
MEISALFIGLILSLGLCELNSALALNGSGDGLIQKAGLTKDRTGAGVSAEGTSVKCKLQGATRLPAFSTDGDYVIGGVFSIHHYKHIVTHNYTSTPEPLRCTGSIDSRELRLSHAMVFAIEEINNSTDLLPGIKLGYQIHDSCASVAVAMHAAFQLSNGLDPVFYTDNECSQSGMVMAIVGESGSTPSISMSRIVGSFNIPQVSHFATCACLSDKQQYPSFFRTIPSDQFQADALAKLVKHFGWYWIGAIRSDSDYGNNGMASFLEAAQKEGICVEYSESFYRTHPRSRIQRVADVIRRSTATVVVAFAASGDLRILLEELSYEPSPPRQWIGSEAWVTDPDMLRFSFCAGAIGFGIQQSVIPGLRDFLLDLSPTEVAASPVLTEFWEDSFNCRLGKSAATNESLCDGNEDIETLQSPYTDTSQLRITNMVYKAVYAIAHAIHNAVCRETSSTTQCDKFTRIESKKILAQLKKVNFSQNGYDVSFDANGDPVAKYELVNWQKSDSGSIELVTVGLYDASLPVGQEFLINRNLTWMEGGTEVPVSVCSDSCPPGTRKVLQKGKPICCYDCVPCPEGEISNATDSPDCFPCPKEFWPNAERDTCFPKPVEFLSFDEVLGIILAAFSVGGACLAIITAAVFFRHRSSPIVRANNSELSFLLLFSLTLCFLCSLTFIGAPSEWSCMLRHTAFGITFVLCISCVLGKTIVVLMAFKATLPGSNVMKWFGPLQQRMTVVSFTFVQVLICTIWLVVNPPFPMKNLSIYKERIILECALGSAVGFWAVLGYIGLLAVFCFVLAVLARKLPDNFNEAKLITFSMLIFCAVWITFIPAYVSSPGKFTVAVEIFAILASSFALILCIFAPKCFIILFQPEKNTKKHLMNKNQN
>LOCXPOlfC32.418.HIT1.OlfC.2R.882.ANF_receptor.exons8.CM030619.1.Chelmon_rostratus
MEISALFIGLILSLGLCKLNSALALNGSGDGVIQRAGLGKHWTGAEFNTETISVKCKLQGATRLPTFSMEGDYVIGGVFAIHRYKHTEKHNYTTMPELQRCTGSLDHRQLRFSHAMVFAIEEINNSTELLPGIKLGYQIHDSCASVQIAAQAAFQLSNGLDPVFDTGDNCSQSGMVMAIIGESSSTRSISVSHVIGSFNIPQVSHFATCACLSDKQQYPSFFRTIPSDQFQADALAKLVKHFGWTWIGAVRSDSDYGNNGMASFLEAAQKEGICVEYSESFYRTHPRSRIQRVADVIRRSTAVVIVAFVAYPDMRILLEELSLEAFRPRQWIGSEAWVTNPDMLRFSFCAGAIGFGIHQSVIPGLRDFLLDLSPTEVAASPVLTEFWEDSFNCRLEKSAATDESLCDGTEAIDTLQSPYTDTSQLRITNMVYKAVYAIAHAIHNVVCRNTNSTTQCDKFTRIESKQILAQLKKVNFSQNGYDVSFDANGDPVAKYELVNWQKTESGSIELVTVGLYDASLPVGQEFRINRNLTWMEGSTEVPVSVCSDSCPPGTRKVLQKGKPICCYDCIPCPEGEVSNATDSPDCFPCPKEFWPNAERDTCFPKPVEFLSFDEVLGIILAAFSVGGACLAIITAAVLFRHRSSPIVRANNSELSFLLLFSLTLCFLCSLTFIGAPSEWSCMLRHTAFGITFVLCISCVLGKTIVVLMAFKATLPGSNVMKWFGPPQQRMTVVSFTFIQVLICTIWLVVNPPFPMKNLSTYKKRIILECALGSAIGFWAVLGYIGLLAVFCLVLAVLARKLPDNFNEAKLITFSMLIFCAVWITFIPAYVSSPGKFTVAVEIFAILASSFGLTFCIFAPKCFIILFQPEKNTKKHLMNKNQS
>LOCXPOlfC33.421.HIT1.OlfC.2R.879.ANF_receptor.exons8.CM030619.1.Chelmon_rostratus
MEISALFIGLILSLGLCELNSALALNGSGDGLTQKPGLTKHWTGAEFSPEAISVKCKLQGATRLPTFSMEGDYVIGGVFAIHRYKHTEKHNYTTMPELQRCTGSLDHRQLRFSHAMVFAIEEINNSTELLPGIKLGYQIHDSCASVLIAAQAAFQLSNGLDPVFDTGDNCSQSGMVMAIIGESSSTRSISVSHVIGSFNIPQVSHFATCACLSDKQQYPSFFRTIPSDQFQADALAKLVKHFGWTWIGAVRSDSDYGNNGMASFLKAAQKEGICVEYSESLFWTHPRSRIQRVADVIRRSTAVVIVAFITSVDLGILLEELSLKDFPPHQWIGSEAWVTDPEMLRFTVCAGAIGFGIQQSVIPGLRDFLLDLSLTEVAASPVLTEFWEDSFNCRLEKSAATDESLCDGTEAIETLQIPYTDTSQLRITNMVYKAVYAIAHAIHNAVCQDTNSTTQCDKVTRIESKQILTQLKKVNFSQNGYDVSFDANGDPVAKYELVNWQKTESGSIELVTVGLYDASLPVGHEFRINRNLTWMEGGTEVPVSVCSDSCPPGTRKVLQKGKPICCYDCVPCPEGEISNATDFPDCFPCPKEFWPTAERDTCFPKPVEFLSFEEVLGIILAAFSVGGACLAIITAAVFFRHRSSPIVRANNSELSFLLLFSLTLCFLCSLTFIGAPSEWSCMLRHTAFGITFVLCISCVLGKTIVVLIAFKATLPGSNVMKWFGPLQQRMTVVSFTFIQVLICTIWLVVNPPFPMKNLSTYKERIILECALGSAIGFWAVLGYIGLLAVFCLVLAVLARKLPDSFNEAKLITFSMLIFCAVWITFIPAYVSSPGKFTVAVEIFAILASSFGLTFCIFAPKCFIILFQPKKNTKKHLMSK
>LOCXPOlfC34.423.HIT1.OlfC.2R.880.ANF_receptor.exons8.CM030619.1.Chelmon_rostratus
MEISALFIGLILSLGLCELNSALALNGSGDGLIQKPGLTKHWTGAEFSPEAISVKCKLQGATRLPTFSMEGDYVIGGVFAIHRYKHTEKHNYTTMPELQRCTGSLDHRQLRFSHAMVFAIEEINNSTELLPGIKLGYQIHDSCASVLIAAQVAFQLSNGLDPVFDTGDNCSQSGMVMAIVGESSSTRSISVSHVIGSFNIPQVSHFATCACLSDKQQYPSFFRTIPSDQFQADALAKLVKHFGWTWIGAIRSDSDYGNNGMASFLEAAQKEGICVEYSESFYRTHPRSRIQRVADVIRRSTSMVIVAFVASTDMRILLEELSLQAFPPRQWIGSESWVTNPDMLRFTFCAGAIGFGIQQSVIPGLRDFLLDLSLTEVAVSPVLTEFWEDSFNCRLEKSAAIDKGLCDGNEDIETLQSPYTDTSQLRITNMVYKAVYAIAHAIHNVVCQDTNSTTQCDKFTRIEAKQVLAQLKKVNFSQNGYHVSFDANGDPVAKYELVNWQKTESGSTELVTVGLYDASLPVGQEFRINRNLTWVEGGTEVPVSVCSDSCPPGTRKVLQKGKPICCYDCIPCPEGEVSNATDSPDCFPCPKEFWPNAERDTCFPKPVEFLSFDEVLGIILAAFSVGGACLAIITAAVFFRHRSSPIVRANNSELSFLLLFSLTLCFLCSLTFIGAPSEWSCMLRHTTFGITFVLCISCVLGKTMVVLMAFKATLPGSNVMKWFGPSQQRMTVVSFTFIQVLICTIWLVVNPPFPMKNLSTYKEIIILECALGSAIGFWAVLGYIGLLAVFCLVLAVLARKLPDNFNEAKLITFSMLIFCAVWITFIPAYVSSPGKFTVAVEIFAILASSFGLTFCIFAPKCFILLFQPEKNTKKHLMNKN
>LOCXPOlfC35.428.HIT1.OlfC.2R.883.ANF_receptor.exons8.CM030619.1.Chelmon_rostratus
MEISALFIGLILSLGLCELNSALALNGSGDGLLRRAGLTKDRAGAGVSIEASSVKCKLQGTDRLPTFSMDGDYVIGGVFSIHYYKHTEKHNYTTMPEPQTCTGSIDSRELRFARAMIFAIEEINNSTELLPGIKLGYEIHDSCTSVPVAVHVAFQLSNGLDPVFHTGDSCSQSGMVMAIVGESGSTPSISMSRIFGSFNIPQVSHFATCACLSDKQQYPSFFRTIPSDQFQADALAKLVKHFGWTWIGAIRSDSDYGNNGMASFLEAAQKEGICVEYSESFHRAHPRSTIQRVADVIRRSTAMVIVAFAASAELRILLEELSLEPSPPRQWIGSEAWVTNRDMLRFTFCAGAIGFGIQQSLIPGLRDFLLDLSPTEVAASPVLTEFWEDSFNCRLEKSEEAIEKSLCDGNEDIETLQSPYTDTSQLRITNMVYKAVYAIAHAIHNVVCQDTNSTTQCDKFTRIEAKQVLNQLKEVNFSQNGYDVSFDANGDPVAKYELVNWQKTESGSIELVTVGLYDASLPVGQEFHINRNLTWMEGGTEVPVSVCSDSCPPGTRKVLQKGKPICCYDCVPCPEEEISNATDSPDCVPCPKEFWPNAERDTCFPKPVEFLSFDEVLGIILAAFSVGGACLAIITAAVFFRHRSSPIVRANNSELSFLLLFSLTLCFLCSLTFIGAPSEWSCMLRHTAFGITFVLCISCVLGKTIVVLMAFKATLPGSNVMKWFGPPQQRMTVVSFTFIQLLICTIWLVVSPPFPMKNLSTYKERIILECALGSAIGFWAVLGYIGLLAVFCLVLAVLARKLPDYFNEAKLITFSMLIFCAVWITFIPAYVSSPGKFTVAVEIFAILASSFGLTFCIFAPKCFIILFQPEKNTKKHLMNKNQS
>LOCXPOlfC36.434.HIT1.OlfC.2R.883.ANF_receptor.exons10.CM030619.1.Chelmon_rostratus
MEISALFIGLILSLGLCELNSALALNGSGDGLLRRAGLTKDRAGAGVSIEASSVKCKLQGTDRLPTFSMDGDYVIGGVFSIHYYKHTEKHNYTTMPEPQTCTGSIDSRELRFARAMIFAIEEINNSTELLPGIKLGYEIHDSCTSVPVAVHVAFQLSNGLDPVFHTGDSCSQSGVVMAIVGESGSTPSISMARILGSVNIPQVSYFATCACLSDKQQYPSFFRTIPSDQFQADALAKLVKHFVWRFIRAVRSDSDYGNNGMASFLEATQKEGICVEYSESFHRAHPRSRIQRVADVIRRSTAMVIVAFAASGELRILLEELSLKPSPPRQWIGSEAWVTNRDMLRFTFCAGAIGFGIQQSVIPGLRDFLLDLSPTEVAASPVLTEFWEDSFNCRLEKSEEAIEKSLCDGNEDIETLQSPYTDTSQLRITNMVYKAVYAIAHAIHNVVCQDTNSTTQCDKFTRIEAKQVLNQLKKVNFSQNGYDVSFDANGDPVAKYELVNWQKTESGSIELVTVGLYDASLPVGQEFHINRNLTWMEGGTEVPVSVCSDSCPPGTRKVLQKGKPICCYDCVPCPEGEISNATDSPDCFPCPKEFWPNAERDTCFPKPVEFLSFDEVLGIILAAFSVGGACLAIITAAVFFRHRSSPIVRANNSELSFLLLFSLTLCFLCSLTFIGAPSEWSCMLRHTAFGITFVLCISCVLGKTIVVLMAFKATLPGSNVMKWFGPPQQRMTVVSFTFIQVLICTIWLVVSPPFPMKNLSIYKRRIILECALGSAIGFWAVLGYIGLLAVFCLVLAVLARKLPDNFNEAKLITFSMLIFCAVWITFIPAYVSSPGKFTVAVEIFAILASSFGLTFCIFAPKCFIILFQPEKNTKKHLMNKNQS
>LOCXPOlfC37.440.HIT1.OlfC.2R.738.ANF_receptor.exons8.CM030619.1.Chelmon_rostratus
MEISALFIGLILSLGLCELNSGFGLKQKAGFTEGRTGAGVRTEASSVKCKLQGTDRPPAFSMVGDYTIGGVFSIHYYKYTEKNNYTTMPEPLMCTGSIDSRELRFSRAMIFAIEEINNSTELLPGIKLGYQIHDSCTSVPVAVHVAFQLSNGLDPVFHTSDNCSHSGMVMAIVGESGSTRSISMSRVIGSFNIPQVSHFATCACLSDKQQYPSFFRTIPSDQFQADALAKLVKHFGWTWIGAVRSDSDYGNNGMASFLEAAQKEGICVEYSESFYRTHPQSRIQRVAHVIRRSTALVVVAFVASTELRILLEELSREPSPPRQWIGSESWVTDRDMLRFTFCAGTIGFGIQQSVIPGLRDFLLDLSPTEVAASPVLTEFWEDSFNCRLGKSAATDKSLCDGTEDIETLQSPYTDTSQLRITNMVYKAVYAIAHAIHNAVCRETSSTTQCDKFSKIKPKQVLNQLKKVNFSQNGYDVSFDANGDPVAKYELVNWQKTESRSIELVTVGLYDASLPVGQEFRINRNLTWVEGGTEVPVSVCSDSCPPGTRKVLQKGKPTCCYDCVPCPEGEISNATDSPDCFPCPKEFWPNAERDTCFPKPVEFLSFDEVLGIILAAFSVGGACLAIITAAVFFRHRSSPIVRANNSELSFLLLFSLTLCFLCSLTFIGAPSEWSCMLRHTAFGITFVLCISCVLGKTIVVLMAFKATLPGSNVMKWFGPPQQRMTVVSFTFIQVLICTI
>LOCXPOlfC37.445.HIT1.OlfC.2R.873.ANF_receptor.exons8.CM030619.1.Chelmon_rostratus
MEISALFLVLILSLGLCELNSGFGLKQKAGFTKGRTGAGVRIEASSVKCKLQSTDRPPAFSMVGDYTIGGVFSIHYYKYTEKNNYTTMPEPLMCTGSIDSRELRFSRAMIFAVEEINNSTELLPGIRLGYQIHDSCASVPVAVHVAFQISNGLDPVFHTGDNCSQFGMVMAVVGESGSTLSIIMSGIFGPFKIPQVSHFATCACLSDKQQYPGFFRTIPSDQFQADALAKLVKNFGWTWIGAVRSDSDYGNNGMASFLEAAQKEGICVEYSESFYRTHPRSRIQRVADVIRRSTAVVIVAFAAATELGLLLEELSLEPSPPRQWIGSEAWVTNPDMLRFTFCAGAIGVGIQQSVIPGLRDFLLDLSPTEVAASPVLTEFWEDSFNCRLEKSAAIDKSLCDGTEDIETLQIPYTDTSQLRITNMVYKAVYAIAHAIHNVVCRDTNSTTQCDKFTRIEAKQILTQLQIVNFSQNGYDVSFDANGDPVAKYELVNWQKTESGSIELVTVGLYDASLPVGQKFRINRNLTWMEGSTEVPVSVCSDSCPPGTRKVLQKGKPVCCYDCVPCPEGEISNATDSPDCFPCPKEFWPNAERDTCFPKPVEFLSFDEVLGIILAAFSVGGACLAIITAAVFFRHRSSPIVRANNSELSFLLLFSLTLCFLCSLTFIGAPSEWSCMLRHTAFGITFVLCISCVLGKTIVVLMAFKATLPGSNVMKWFGPLQQRMTVVCFTFIQVLICTIWLVVNPPFPMKNLSTYKERIILECALGSAIGFWAVLGYIGLLAVFCLVLAVLARKLPDNFNEAKLITFSMLIFCAVWITFIPAYVSSPGKFTVAVEIFAILASSFGLTFCIFAPKCFIILFQPEKNTKKHLMNKD
>LOCXPOlfC38.448.HIT1.OlfC.2R.880.ANF_receptor.exons8.CM030619.1.Chelmon_rostratus
MEISALFICLILSLGLCELNTALALNLFGDGLIQRAGLTENRPGAGVSAEASSVKCKLQGATRLPAFSTDGDYVIGGVFSIHYYTHTVKHNYTTMPEPLTCTGSIDSRKLRFARAMIFAVEEINNSTDLLPGIKLGYQIHDACASVPVAVHVAFQLSNGLDPVFDTGDNCSRSGTVLAIVGESGSTLSIIMSRIIGPFKIPQVSHFATCACLSDKQQFPTFFRTIPSDQFQADALAKLVKHFGWTWIGAIRSDSDYGNNGMASFLEAAEKEGICVEYSESFFRSQPRSRIQRVADVIRRSTSMVIVAFAAAAEMGLLLEELALEPSPPRQWIGSEAWATNPDMLRFTFCAGAIGVGIQQSVIPGLRDFLLDLSPTEVAASPVLTEFWEDSFNCRLEKSAATDESLCDGTEDIETLQISYTDTSQLRITNMVYKAVYAIAHAIHNVVCRDTNSTTQCDKVSSVESKQILAQLKEVNFSQNGYDVSFDANGDPVAKYELVNWQKTESGSIELVTVGLYDASLPVGQEFRINRNLTWVEGSTEVPVSVCSENCFPGTRKVLQKGKPICCYDCIPCPEGEISNATDSPDCFPCPKEFWPNAERDTCFPKPVEFLSFDEVLGIILAAFSVGGACLAIITAAVFFRHRSSPIVKANNSELSFLLLFSLTLCFLCSLTFIGAPSEWSCMLRHTAFGITFVLCISCVLGKTIVVLMAFKATLPGSNVMKWFGPLQQRMTVVSFTFIQVLICTIWLVVNPPFPMKNLSTYKERIILECALGSAIGFWAVLGYIGLLAVFCLVLAVLARKLPDNFNEAKLITFSMLIFCAVWITFIPAYVSSPGKFTVAVEIFAILASSFGLTFCIFAPKCFIILFQPEKNTKKHLMNKD
>LOCXPOlfC39.451.HIT1.OlfC.2R.877.ANF_receptor.exons8.CM030619.1.Chelmon_rostratus
MEISALFIGLILSLGLCELSSAQSFNGSLDGLIQRAGLTEDRTGGTEASSVKCKLQGATRLPAFSMDGDYNIGGVFSIHYYMHTVRRSYSTMPKPQKCTGSIDSRELRFSRAMVFAIEEINNSTELLPGIKLGYQIHDSCASVPVAVHVAFQLSNGLDPVFHTGDNCSQSGMVMAIVGESGSTPSISMSRILGSFNIPQVSHFATCACLSDKQQYPSFFRTIPSDQFQADALAKLVKHFGWTWIGAVRSDSDYGNNGMSSFLEAAHKEGICVEYSESFYRTHPRSRIQRVANVIRRSTAMVIVAFAASGDMRLLLEELSLEAFPPRQWIGSESWVTDPDMLRFSFCTGAIGFGIQQSVIPGLRDFLLDLSPTEVAASPVLTEFWEDSFNCRLEKSAATDESLCDGTEAIDTLQSPYTDTSQLRITNMVYKAVYAIAHAIHNVVCRDTNSTTQCDKLTRIEAKQILTQLKKVNFSQNGYDVSFDANGDPVAKYELVNWQKTESGSIELVTVGLYDASLPVGQKFRINRNLTWMEGGIEVPVSVCSDSCAPGTRKVLQKGKPTCCYDCVPCPEGDISNATDSPDCFPCRKEFWPNAERDTCFPKPVEFLSFDEVLGIILAAFSVGGACLAIITAAVFFRHRSSPIVRANNSELSFLLLFSLTLCFLCSLTFIGAPSEWSCMLRHTAFGITFVLCISCVLGKTIVVLMAFKATLPGTNVMKWFGPLQQRMTVVSFTFIQVLICTIWLVVSPPFPMKNLSTYKERIILECALGSAIGFWAVLGYIGLLAVFCFVLAVLARKLPDNFNEAKLITFSMLIFCAVWITFIPAYVSSPGKFTVAVEIFAILASSFALILCIFAPKCFIILFQPEKNTKKHLMNKD
>LOCXPOlfC40.455.HIT1.OlfC.2R.881.ANF_receptor.exons9.CM030619.1.Chelmon_rostratus
MGLCFDIYLPLCVCLILLLFSPFFSSMTSSLSPSCKLRRQFHLNGLHKAGDVILGGLVEVHYTSLFPEWTFTSEPQQPTCKGFDTQGFRHAMAMVFAVDEINRNSNLLPNVTLGYSLYDNCGALVIGFRAALALASGQEQQFLLQENCSGAPPVLGIVGDSYSTFSIATSNVLGLFRLPMVSHFATCSCLSDRQRFPSFFRTIPSDAFQVRAMIQILRRFGWTWIGLLISDDDYGLHVARSFQSSLAQSGEGCLAYLEVLPWGNDQAELRRIVDVMKKSTARVVIVFAHEIHIYQLMEEVVRQNVTGLQWMASEAWTSVDVLQTPDFMPYLGGTLGIAIRRGEMAGFNDFLLRIHPNQHHNNYGNSIVNQFWEDIFHCKFPPPPAGWVESGGALCTGQEDLHNVENELFDISNLRPEYNVYKAVYALAYALDDMLHCVPGRGPFSGHSCATLQRLEPWQLVYYLDKVNFTTAFGDQVSFDENGDALPIYDVMNWLWLPDGTTKIQNVGEVKESAKGEELTLDEGRIFWNFESKQVPTPPQSVCSESCPPGTRMARKKGQPVCCFDCIPCSEGKISNETDSTECTSCPEDFWSSPQRDHCVPKKTEFLSYHEPLGICLTAASLLGTFICAVVLGIFIYHRSTPMVRANNSELSFLLLASLKLCFLCSLLFIGRPSLWTCQLRHVAFGISFVLCVSCILVKTMVVLAVFKASKPGGGASLKWFGVLQQRGTVIVLTSIQAAICTAWIVSASPAPHKNTQYHKDKIVYECVVGSTVGFAILLGYIGSLAILSFLLAFLARNLPDNFNEAKLITFSMLIFCAVWVAFVPAYVNSPGKYADAVEVFAILASSFGLLVALFGPKCFIILLRPERNTKKAIMGRATPK
>LOCXPOlfC41.458.HIT1.OlfC.2R.885.ANF_receptor.exons9.CM030619.1.Chelmon_rostratus
MMAFLDPCLFLHVDLILTFFSSLFFLSEPSPLFSSCKLRRQFYLNGMHKSGDVILGGLFEVHYTSVFPELTFTSEPNQLSCQGFDPPGFRHAMTMAFAIYEINKNTNLLPNVTLGYSLYDNCATLVTGFSAALSLASGREAKFLLQENCLGTPPVLGIVGDSFSTFSIATSDVIGLFKLPIVSYFATCSCLSDRQRFPSFFRTIPSDAFQVHAMIQILKRFRWTWAGLLVSDDDYGLHVARSFQSDLAESGGGCLAYSEILPWGENPTELKRIVEVMKKSSARVVIVFAHQIHMIQLMEEVVKQNVTGLQWIASEAWTAAAVLQTPDLMPYLGGTLGIAIRRGEIPGMRDFLLRTRPDVQDSNNDGNSMVRQFWEHTFECRFAPPPAGWVEAGGAVCTGDEDLEKVETDFLDVSNLRPEYNIYKAVYALAYALDNMLRCVPGRGPFSGHSCATLQRLEPWQLVHYLQNVNFTTPFGDQVSFDENGDALPIYDIMNWLWLPEGRTEVQNVGEVKRSAFKGEELTIHEDKIFWNFESKQVISPPQSVCSKSCPPGTRMARKKDQPVCCFDCVLCSEGKISNETDSMECTSCPEDFWSSPQRDHCVPKKTEFLSYHEPLGICLTAASLVGTCISAVVLGIFTYHRSTPMVRANNSELSFLLLVSLQLCFLCSLLFIGRPRLWTCQLRHAAFGISFVLCVSCILVKTMVVLAVFKASKPGGGASLKWFGAVQQRGTVMALTSIQAAICTAWLVSSSPAPHKNTQYYNDKIVYECVVGSTVGFAVLLGYIGLLAILSFLLAFLARNLPDNFNEAKLITFSMLIFCAVWVAFVPAYVNSPGKYADAVEVFAILASSFGLLVALFGPKCYIILLKPERNTKKAIMGRGSSKS
>LOCXPOlfC42.461.HIT1.OlfC.2R.844.ANF_receptor.exons9.CM030619.1.Chelmon_rostratus
VCLMLFFFSFCSVSSSFPSSCKLRRKFHLNEVHKPGDVVLGGLFEGHYSSVFPEWTFTSEPQQPTCKGFDTLGFRQAMTMAFAIDEINNNSNLLPNVSLGYSLYDNCGALVVGFSAALSLASGREEQFLLQQNCFGTPPVLGIVGDSYSTFSIATSIVLGLYKMPIVSYFSTCSCLSDRQRFPSFFRTIPSDAFQVHAMIQILKHFGWTWVGLLVSDDDYGLHVARSFQSDLTQSGGGCLAYLEVLPWDSEPSELRRIVHLIKTSTARVVMVFAHEFHMIHLMEEVVKQNVTGQQWIASEALTTATVLQTPRFMPYLSGTLGIAIRRGEISGLREFFLQIRPDQNDGGNHGNSMVRQFWESTFQCRFDPAGLVEAGGALCTGQENIEMVGTEFLDLSNLRPEYNIYKAVYALAYALNDMLQCEPGRGPFSGHSCATLQKLEPWQLVHYLQNVNFTTPFGDQVSFDENGDALPIYDVMNWLWLPDGRTEVQNVGEVKRSAFKGEELTIHEDKIFWNLGSKEPPRSVCSESCRPGTRMARKKGEPVCCFDCIPCSEGKISNKTDSTECTSCPEDFWSSPQRDHCVPKKTEFLSYHEPLGICLTTTSLLGTCISAVVLVIFIYHRSTPMVRANNSELSFLLLVSLKLCFLCSLLFIGRPRLWTCQLRHAAFGISFVLCVSCILVKTMVVLAVFKASKPGGGASLKWFGAVQQRGTVMALTSIQAAICTSWLVSSSPAPHKNTKYHNDKIVYECVVGSTVGFAVLLGYIGLLAILSFLLAFLARNLPDNFNEAKFITFSMLIFCAVWVAFVPAYVNSPGKYADAVEVFAILASSFGLLVALFGPKCFI
>LOCXPOlfC43.475.HIT1.OlfC.2R.860.ANF_receptor.exons9.CM030619.1.Chelmon_rostratus
VCLMLFFFSFCSVSSSFPSFCKLRRKFHLNEVHKPGDVVLGGLFELHYSSVFPEWTFTSEPQQPTCKGFDTPGFRQAMTMAFAIDEINKNSNLLPNVSLGYSLYDNCGALVVGFSAALSLASGREEQFLLQQNCFGTPPVLGIVGDSFSTFSIATSNVLGLYKMPIVSYFSTCSCLSDRQRFPSFFRTIPSDAFQVHAMIQILKHFGWTWVGLLVSDDDYGLHVARSFQSDLTQSGGGCLAYLEVLPWDSEPSELRRIVHLIKTSTARVVMVFAHEFHMIHLMEEVVKQNVTGLQWIASEAWTAVAFLQTPRLMPYLSGTLGIAIRRGEISGLREFFLQIRPDQNDGGNNGNSMVRQFWESTFQCRFDPAGLVEAGGALCTGQENIEMVGTEFLDLSNLRPEYNIYKAVYALAYALDDMLQCEPGRGPFSGHSCATLQKLEPWQLVHYLQNVNFTTPFGDQVSFDENGDALPIYDIMNWLWLPDGKTEVQNVGEVKRSDSKGEELTIHEDKIFWNLGSKEPPRSVCSETCRPGTRMARKKGEPVCCFDCIPCSEGKISNKTDSTECTSCPEDFWSSPQRDHCVPKKTEFLSYHEPLGICLTTTSLLGTCISAVVLVIFVYHRSTPMVRANNSELSFLLLVSLKLCFLCSLLFIGRPSLWTCQLRHAAFGISFVLCVSCILVKTVVVLAVFKASKPGGGASLKWFGAVQQRGTVIVLTSIQAAICTAWLVSSSPAPHKNTQYHNDKIIYECVVGSTVGFAVLLGYIGFLATLSFLLAFLARNLPDNFNEAKLITFSMLIFCAVWVAFVPAYVNSPGKYADAVEVFAILASSFGLLVALFGPKCYIILLRPDRNTKKAIMCR
>LOCXPOlfC44.478.HIT1.OlfC.2R.862.ANF_receptor.exons9.CM030619.1.Chelmon_rostratus
LSCVYLMLFFFSFCSVSSSFPSSCKLRRKFHLNEVHKPGDVVLGGLFEVHYGSVFPEWTFTSEPQQPTCKGFDTLGFRQAMTMAFAIDEINKNSNLLPNVSLGYSLSDNCGALVVGFSAALLLASGREEQFLLQQNCFGTPPVLGIVGDSLSTFSIATSNVLGLYKIPIVSYFSTCSCLSDRQRFPSFFRTIPSDAFQVWAMIQILKHFGWTWVGLLVSDDDYGLHVARSFQSDLTQSGGGCLAYLEVLPWDSESTELRRIVHLIKTSTARVVMVFAHEFHMIHLMEEVARQNATGRQWIASEAWTASTVLHTPRLMPYLRGTLGIAIRRGEIPGLREFLLKIRPDHNDNDNHGNNMVRQFWESTFQCRFDPAGLVEAGGALCTGQENIEMVGTEFLDLSNLRPEYNIYKAVYALAYALDDMLQCEPGRGPFSGHSCATLQKLEPWQLLHYLQKVNFTTKFGDQVSFDENGDALPIYDIVNWLWLPERTEVQNVGEVKRSDSKGEELTIDEDKIFWNFESNKPPQSVCSESCPPGTRMARKKGEPECCFDCITCSEGKISNETDSMECTSCPEDFWSSPERDHCVPKKIEFLSYHEPLGICLTAASLLGTCISAVVLGIFTYHRSTPVVRANNSELSFLLLVSLKLCFLCSLLFIGRPRLWTCQLRHAAFGISFVLCVSCILVKTMVVLAVFKASEPGGGASLKWFGAVQQRGTVMALTSIQAAICTAWLVSSSPAPHKNTQYHNDKIVYECVVGSTVGFAVLLGYIGLLAILSFLLAFLARNLPDNFNEAKLITFSMLIFCAVWVAFVPAYVNSPGKYADAVEVFAILASSFGLLVALFGPKCYIILLRPDWNTKKAIMGR
>LOCXPOlfC45.482.HIT1.OlfC.2R.863.ANF_receptor.exons9.CM030619.1.Chelmon_rostratus
LSCVCLMLFFFSFSSESSSFSSSCKLRRKFHPVEMNKPGDVVLGGLFEVHYSSVFPEWTFTSEPQQPTCKGFDTLGFRHAMTMAFAIDEINKNSNLLPNVSLGYSLSDNCGALVVGFSAALLLASGREEQFLLQQNCFGTPPVLGIVGDSPSTFSIATSNVLGLYKIPIVSYFSTCSCLSDRQRFPSFFRTIPSDAFQVWAMIQILKHFGWTWVGLLVSDDDYGLHVARSFQSDLTQSGGGCLAYLEVLPLDSESTELGRIVHLIKTSTARVVMVFAHEFHMIHLMEEVARQNATGRQWIASEAWTASTVLHTPRLMPYLRGTLGIAIRRGEIPGLREFLLKIRPDHNDNDNHGNNMVRQFWESTFQCRFDPAGLVEAGGALCTGQEDIEMVGTEFFDVSDLRPEYNIYKAVYALAYALDDMLQCEPGRGPFSGHSCATLQKLEPWQLLHYLQKVNFTTKFGDQVSFDENGDVLPIYDIVNWLWLPDGRTEVQNVGEVKRSDSKGEELTIDEDKIFWNFESNKPPQSVCSESCPPGTRMARKKGEPECCFDCITCSEGKISNETDSMECTSCPEDFWSSPEHDHCVPKKIEFLSYHEPLGICLTAASLLGTCVSAVVLGVFTYHCSTPVVRANNSELSFLLLVSLKLCFLCSLLFIGRPRLWTCQLRHAAFGISFVLCVSCILVKTMVVLAVFKASEPGGAASLKWFGAVQQRGTVMALTSIQAAICTAWLVSSSPTPHKNTQYHNDKIVFECVVGSTVGFAVLLGYIGLLAILSFLLAFLARNLPDNFNEAKFITFSMLIFCAVWVAFVPAYVNSPGKYADAVEVFAILASSFGLLVALFGPKCYIILLRPDWNTKKAIMGR
>LOCXPOlfC46.485.HIT1.OlfC.2R.863.ANF_receptor.exons9.CM030619.1.Chelmon_rostratus
LSCVYLMLFFFSFSSESSSFSSSCKLRRKFHPVEMNKPGDVVLGGLFEVHYSSVFPEWTFTSEPQQPTCKGFKTLGFRHAMTMAFAIDEINKNSNLLPHVSLGYSLSDNCGALVIGLSAALLLASGREEQFLLQQNCFGTPPVLGIVGDAPSTFSIATSDVLGLYKMPIVSYYSTCSCLSDQQRFPSFFRTIPSDAFQVWAMIQILKHFGWTWVGLLVSDDDYGLHVARSFQSDLTQSGGGCLAYLEVLPRDGEQTELRRIVHLIKTSTARVVMVFANEFDLIHLMEEVARQNATGRQWIASEAWTASTVLHTPRLMPYLRGTLGIAIRRGEIPGLREFLLKIRPDNSDNDNQGNNMVRQFWESTFQCRFDPAGLVEAGGALCTGQEDIEMVGTEFFDVSDLRPEYNIYKAVYALAYALDDMLQCEPGRGPFSGHSCATLQKLEPWQLLHYLQRVNFTTNFGDQVSFDENGDALPIYDIVYWLWLPDGRTEIQHVGEVKRSDSKGEELTIDEDKIFWNFESNKPPRSVCSESCPPGTRMARKKGEPECCFDCITCSEGKISNETDSMECTSCPEDFWSSPEHDHCVPKKIEFLSYHEPLGICLTAASLLGTCISAVVLGVFTYHRSTPMVRANNSELSFLLLVSLKLCFLCSLLFIGRPRLWTCQLRHAAFGISFVLCVSCILVKTMVVLAVFKASKPGGGASLKWFGAVQQRGTVMVLTSIQAAICTAWLVSSSPTPHKNTKYHNDKIVYECVVGSTVGFAVLLGYIGLLAILSFLLAFLARNLPDNFNEAKLITFSMLIFCAVWVAFVPAYVNSPGKYADAVEVFAILASSFGLLVALFGPKCYIILLRPDWNTKKAIMGR
>LOCXPOlfC47.488.HIT1.OlfC.2R.875.ANF_receptor.exons9.CM030619.1.Chelmon_rostratus
KIILLSLVYFMLLYCYPFSAVTSPLYSSLCQLQGQFHLNGMHKAGDVIFGGLFQVHFFSVFPDLSFISEPQPPTCHGFDVLGFRQAQTMAFAIDEINRNSNLLPNVTLGYSLYDNCVKLGIGFRAALLLASGQKEQFILEDTCIGAPPVLGIVGDSSSTRSIAISTVFGLYGVPVVSYFATCSCLSDRQKFPFFFRTIPSDSFQVRAMIQILNRFGWTWAGLLVSDDDYGLHAARSFQSDLAQSGGGCLAYLEVLPWGNDPPELTRIVNVMKKSTARVVIVFAHQSHMINLMEEVVRQNVTGLQWMASEAWTAATVLQTPHLMPYLGGTLGIAIRRGEIPGLREFLLQIRPDQHHNNSNGNSMVNQFWEHTFQCRFAPPPAGWVEAGGILCTGQEDLEDVETELLDISNLRPEYNVYKAVYALAYALDDMLKCEPGRGPFSGHSCGNLKRLEPWQLVYYLEKVNFTTPFGDQVSFDENGDALPIYDIMNWLWLPDGRTEVQNVGEVKRSDSKGEELTIDGDKIFWNFESKKPPRSVCSESCPPGTRMVRKKGEPECCFDCIPCSEGKISNDTDSTECTSCPEDFWSSPQRDHCVLKKTEFLSYHEPLGICLTAASLLGTCICAVVLGIFIYHRRTPIVRANNSELSFQLLLSLKLCFLCSLLFIGRPRLWTCQLRHAAFGISFVLSVSCILVKTMVVLAVFKASEPGGGASLKWFGVLQQRGTVIVLTSIQAGICTAWLVSSSPAPHKNTQYHNDKIVYECEVGSTVGFAVLLGYIGSLAIISFLIAFISRNLPDSFNEAKLITFSMLIFCAVWVAFVPSYISSPGKYADAVEVFAILASSFGLLVALFGPKCYIILLRPERNTKNAIMGRGIES
>LOCXPOlfC48.492.HIT1.OlfC.2R.873.ANF_receptor.exons9.CM030619.1.Chelmon_rostratus
NVLLLVYFMLLYSYFSSAVTSPLYSSLCHLQGQFHLNGMHKAGDVIFGGLFQVHFFSVFPDLSFISEPQPPTCHGFDVLGFRQAQTMAFALDEINRNSNLLPNVTLGYSLYDNCFKLGIGFRAALLLASGKEELFILEDTCIGAPPVLGIVGDSSSTRSIAISTVFGLYGVPMVSYFATCSCLSDRQKFPSFFRTIPSDSFQVRAVIQILNRFGWTWAGLLVSDDDYGLHAARSFQSDLAQSGGGCLAYLEVLPWGNDPPELTRIVDVMKKSTARVVIVFAHQSHMINLMEEVVRQNVTGLQWMASEAWTAATVLQTPHLMPYLGGTLGIAIRRGEIPGLREFLLQIRPDQHHNNSNGNSMVNQFWEHTFQCRFAPPPAGWMEAGGTLCTGQEDLEDVETELLDISNLRPEYNIYKAVYALAYALDDMLKCEPGRGPFSGHSCGNLKRLEPWQLVYYLEKVNFTTAFGDQVSFDENGDALPIYDIMNWLWLPDGRTEVQNVGEVKRSVFKGEVLKMEEDKIFWNFESKKPPQSLCSESCPPGTRMVRKKGEPECCFDCIPCSEGKISNKTDSTECTSCPEDFWSSPQRDHCVLKKTEFLSYHEPLGICLTAASLLGACICTVVLGIFIYHRRTPIVRANNSELSFQLLLSLKLCFLCSLLFIGRPSLWTCQLRHVAFGISFVLCVSCILVKTMVVLAVFKASKPGGGASLKWFGVLQQRGTVIVLTSIQAAICTVWIVSASPAPHKNTQYNNDKIVYECVVGSTAGFAVLLGYIGSLAVISFLIAFISRNLPDSFNEAKLITFSMLIFCTVWVAFVPAYISSPGKYSDAVEVFAILASSFGLLAALFGPKCYIILLRPERNTKKAIMGRGIES
>LOCXPOlfC49.498.HIT1.OlfC.2R.865.ANF_receptor.exons9.CM030619.1.Chelmon_rostratus
LVYFMLLYSCYSSAVISPLYSSLCHLQGQFHLNGMHKAGDVIFGGLFQVHFFSVFPDLSFISEPQPPTCHGFDVLGFRQAQTMAFALDEINRNSSLLPNVTLGYSLYDNCVKLGIGFRAALLLASGQEEQFILEDTCIGAPPVLGIVGDSSSTHSIAISTVFGLYRVPVVSYFATCSCLSDQQKFPSFFRTIPSDAFQVRAMIQILNHFGWTWAGLLVSDDDYGLHAARSFQSDLAQSGGGCLAYLEILPWGNDPPEVQRIVDVMKKSTARVVIVFAPESHMINLMEEVVRQNVTGLQWMASEAWTAATVLQTPHLMPYLGGTLGIAIRRGEIPGLREFLLQIRPDQHHNNSYGNSMVNQFWEHTFQCRFAPPPAGWMEAGGTLCTGQESLEDVETELLDISNLRPEYNVYKAVYALAYALDDMLKCESGRGPFSGHSCGNLKRLEPWQLVYYLEKVNFTTPFGDEVSFDENGDALPIYDIMNWLWLPDGRTEVQKVGEVKRSAFKDEELTIDENKIFWNFELFKPPQSVCSESCPPGTRMARKKGQPECCFDCIPCSEGKISNDTDSMECTNCPEDFWASPQRDHCVPKKTEFLSYHEPLGICLTAASLLGTCICAVVLGIFIYHRRTPIVRANNSELSFQLLLSLKLCFLCSLLFIGRPSLWTCQLRHVAFGISFVLCVSCILVKTMVVLAVFKASKPGGGTNLKWFGVLQQRGTVIVLTSIQAAICTVWIVSASPAPHKNTQYHNDKIVYECVVGSPVGFAVLLGYIGSLAILSFLIAFIARNLPDSFNEAKLITFSMLIFCAVWVAFVPAYINSPGKYSDAVEVFAILASSFGLLVALFGPKCYIILLRPERNTKKAIMGR
>LOCXPOlfC50.504.HIT1.OlfC.2R.865.ANF_receptor.exons9.CM030619.1.Chelmon_rostratus
LMYFMLLYIYFSPAVTSHLYSSLCQVQGQFHLNGMHKAGDVIFGGLFQVHFFSDFPDLSFISEPRSPTCHGFDVLGFRQAQTMAFAIDEINRNSNLLPNVTLGYSLYDNCVKLGIGFRAALVIASGQAEQFILEETCIGAPPVLGIVGDSSSTRSIAISTVFGLYRVPMVSYFATCSCLSDRQKFPSFFRTIPSDSFQVRAMIQILNHFGWTWAGLLVSDDDYGLHAARSFQSDLAQSGEGCLAYLEVLPWGNDPAELRRIVDVMKKSTARVVIVFAHESHMINLMEEVVRQNVTGMQWIASEAWTAATVLQTPHLMPYLGGTLGIAIRRGEIPGLREFLLQIRPDQHHNNSNGNSMVNQFWEHTFQCRFPPPPASWMEAGGTLCTGQEDLEEVETDLLDISNLRPEYNVYKAVYALAYALDDMLKCKSGRGPFSDHSCGNLKRLEPWQLVYYLEKVNFTTPFGDQVSFDENGDALPIYDIMNWRWLPDGRTKFQNVGVVKRSAFKGEELTIDGDKIFWNFESKKPPRSVCSESCPPGTRMARKKGQPECCFDCIPCSEGKISNDTDSMECTSCPEDFWSNPQRDHCVPKKTEFLSYHEPLGICLTAASLLGTCICAVVLGIFIYHRRTPIVRANNSELSFQLLLSLKLCFLCSLLFIGRPSLWTCQLRHVAFGISFVLCVSCILVKTMVVLAVFKASKPGGGASLKWFGVVQQRGTVFVLTSIQAVICTVWIVSASPAPHKNTQYHNDKIVHECVVGSTVGFAVLLGYIGSLAVISFLMAFISRNLPDSFNEAKLITFSMLIFCAVWVAFVPAYISSPGKYSDAVEVFAILASSFGLLVALFGPKCYIILLRPERNTKKAIMGR
>LOCXPOlfC51.147.HIT1.OlfC.2R.865.ANF_receptor.exons9.CM030619.1.Chelmon_rostratus
LMYFILLDCYFSSAVSTPLLSSTCQLLDQFHLNGMHKAGDVVLGGLFQVHFFSVFPDLSFTSEPQPPTCHGFDVVGFRRAQTMAFAIDEINRNSNLLTNVTLGYSLYDHCVKLGIGFSAALSLASGQEEQFIADNTCVGTPPVIGIVGDSSSTHCIAISTVLGLYRVPMVSYFATCSCLSDRQKFPSFFRTIPSDAFQVRAMIQILNRFGWTWAGLLVSDDDYGLHAARSFQSDLAQSGEGCLAYSEVLPWDNDPSELRRIVDVMKKSKAHVVIVFAHESYMIHLMEEVVRQNVTGLQWMASEAWTAATVLQTPHLMPYLGGTLGIAIRRGEIPGLREFLLQICPDQHHNNSYGNSMVNQFWEHTFQCRFAPPPTGWVEAGGSLCTGQEDLEDVETELLDISNLRPEYNIYKAVYALAYALDDMLKCEPGRGPFSGHSCGNLKRLESWQLVYYLDRINFTTPFGDQVSFDENGDVLPIYDIMNWLWLPDGRTEVQNVGEVKRSAFKGEELTIDEDKIFWNFETNKPTRSVCSDSCPLGTRMARKKGEPECCFDCIPCSEGKISNKTDSTECTSCPEDFWSSPQRDHCVLKKTEFLSYHEPLGICLTAASLLGTCICAVVLGIFIYHRRTPIVRANNSELSFQLLLSLKLCFLCSLLFIGRPSLWTCQLRHVAFGISFVLCVSCILVKTMVVLAVFKASKPGGGASLKWFGVLQQRGTVIVLTSIQAVICTVWIVSASPAPQKNTQYHNDKIVYECVVGSTVGFAVLLGYIGSLAVISFLIAFISRNLPDSFNEAKLITFSMLIFCAVWVAFVPAYISSPGKYSDAVEVFAILASSFGLLVALFGPKCYIILLRPERNTKKAIMGR
>LOCXPOlfC52.152.HIT1.OlfC.2R.873.ANF_receptor.exons9.CM030619.1.Chelmon_rostratus
LLYITMLLLIYFMLLYCYFSSAVSTPLSSSSCKLLGQFHLNGMHKAGDVVLGGLFKVHFFSVSPDLSFTSEPQPTSCHGFDVVGFRQAQTMAFAIDEINRNSNLLPNVTLGYSLYDNCVKLGIGFSAALSLASGQEEQFILEETCVGAPPVLGIVGDSSSTRSIAISTVLGLYRVPMVSYFATCSCLSDRQKFPSFFRTIPSDAFQVRAMIQILNRFGWTWAGLLVSDDDYGLHAARSFQSDLAQLGGGCLAYLEVLPWGDDPAELRRIVDVMKKSTARVVIVFAAESHMIILMEEVVRQNVTGLQWVASEAWTAANTLQTPHLMPYLGGTLGIAVRQGEIPGLREFLLQIHPDQHHNNSYGNSMVNQFWEHIFQCRFAPPPTGWVEAGGTLCTGQENLENVETELLDISNLRTEYNIYKAVYALAYALDDMLKCEPGRGPFSGHSCGNLKRLEPWQLVYYLENVNFMTAFGDQVSFDENGDPLPIYDVMNWLWLPDGKIEVQNVGEVKRSAFKGEQLTIDGDKIFWNFELNKPPRSVCSESCPPGTRIARKKGEPECCFHCISCSEGKISNETDSTECTSCPEDFWSSLQRDHCVPKKTEFLSYHEPLGICLTAASLLGTCICAVVLGIFIYHRRTPIVRANNSELSFQLLLSLKLCFLCSLLFIGRPSLWTCQLRHVAFGISFVLCVSCILVKTMVVLAVFKASKPGGGASLKWFGVLQQRGTVIVLTSIQAVICTVWIVSASPAPHKNTQYHNDKIVHECVVGSTVGFAVLLGYIGSLAILSFLIAFISKNLPDSFNEAKLITFSMLIFCAVWVAFVPAYISSPGKYSDAVEVFAILASSFGLLVALFGPKCYIILLRPERNTKKAIMGR
>LOCXPOlfC53.155.HIT1.OlfC.2R.861.ANF_receptor.exons9.CM030619.1.Chelmon_rostratus
MFLYSYFSSAVSVPRYSSTCQLQRQFHLNGIHKAGDVVLGGLFEIHFFSVFPDLSFTLKPQPPTCHGFDVLGFRQAQTMAFAIDEINRNSNLLPNVTLGYSLYDNCVKLGIGFRAALSLANGQEEQFILDETCVGAPPVLGIVGDSSSTRSIAISTVLGLYRVPMVSYFATCSCLSDRQKFPSFFRTIPSDAFQVRAMIQILNHFGWTWAGLLVSDDDYGLHAARSFQSDLAQSGEGCLAYFEVLPWANDPAELRRIVDVMKKSTARVVIVFAHESHMINLMEEVVRQNVTGLQWMASEAWTAATVLQTPHLMPYLGGTLGIAIRGGEIPGLREFLLQIRPDQHHNNSYGNSMVNQFWEHTFQCRFAPPPAGWMEAGGTLCTGQEDLEHVETELLDISNLRPEYNVYKAVYALAYALDDMLQCKSGSGLFSRHSCGNLKKTEPWQLVYYLEKVNFTTAFGDQVSFDENGDALPIYDIMNWLWLPDGRTEVQNVGEVKRSAFKGEELTIDENKIFWNFESKKPPQSVCSESCPPGTRMARKKGEPECCFDCIPCSEGKISNKTDSTECTSCPEDFWSSPQRDHCVLKKTEFLSYQEPLGICLTATSLLGTCICAVVLVIFVYHRRTPIVRANNSELSFQLLLSLKLCFLCSLLFIGRPRLWTCQLRHAAFGISFVLCVSCILVKTMVVLAVFKASKPGGGASLKWFGVLQQRGTVIVLTSIQAAICTVWIVSASPAPHKNTQYHNDKIVYECVVGSTVGFAVLLGYIGSLAVLSFLIAFISRNLPDSFNEAKLITFSMLIFCAVWVAFVPAYISSPGKYSDAVEVFAILASSFGLLVALFGPKCYIILLRPERNTKKAIMGR
>LOCXPOlfC54.168.HIT1.OlfC.2R.868.ANF_receptor.exons9.CM030619.1.Chelmon_rostratus
LMYFILLYCYFSSAVSTPLSSSTCQLLGQFHLNGMHKAGDVVLGGLFQVHFFSVFPDLSFTSDPQPPTCHGFDVLGFRRAQTMAFAIDEINRNSNLLPNVTLGYSLYDNCAKLGIGFRAALSLASGQEEQFMLGETCVGAPPVLGIVGDSSSTRSIAISTVLGLYRVPMVSYFATCSCLSDRQKFPSFFRTIPSDAFQVRAMIQILNRFGWTWAGLLVSDDDYGLHAARSFQSDLAQSGGGCLAYLEVLPWDNDPAEFRRIVELMKKSTAHVVIVFAHESYMINLMEEVVRQNVTGLQWMASEAWTAATVLQTPHLMPYLGGTLGIAIRRGEIPGLREFLLQIRPDQHHNSYGNSMVNQFWEHTFQCRFAPPPTGWMEAGGSLCTGQENLEDVETELLDISNLRPEYNIYKAVYALAYALDDMLKCEPGRGPFSGHSCGNLKRLESWQLVYYLDRINFTTPFGDQVSFDENGDALPIYDIMNWLWLPDGRTEVQNVGEVKRSVFKGEELTIDEDKIFWNFETNKPPKSVCSDSCPPGTRMARKKGEPECCFDCIPCSEGKISNKTDSMECSLCPEDFWSSPQRDHCVLKKTEFLSYHEPLGICLTAASLLGTCICAVVLGIFIYHRRTPIVRANNSELSFQLLLSLKLCFLCSLLFIGRPSLWTCQLRHVAFGISFVLCVSCILVKTMVVLAVFKASKPGGGASLKWFGVLQQRGTVIVLTSIQAVICTVWIVSASPAPQKNTQYHNDKIVYECVVGSTVGFAVLLGYIGSLAVISFLIAFISRNLPDSFNEAKLITFSMLIFCAVWVAFVPAYISSPGKYSDAVEVFAILASSFGLLVALFGPKCYIILLRPERNTKKAIMGRDIQS
>LOCXPOlfC55.173.HIT1.OlfC.2R.873.ANF_receptor.exons9.CM030619.1.Chelmon_rostratus
LLYITMLLLIYFMLLYCYFSSAVSTPLSSSSCKLLGQFHLNGMHKAGDVVLGGLFKVHFFSVSPDLSFTSEPQPTSCHGFDVVGFRQAQTMAFAIDEINRNSNLLPNVTLGYSLYDNCVKLGIGFSAALSLASGQEEQFILEETCVGAPPVLGIVGDSSSTRSIAISTVLGLYRVPMVSYFATCSCLSDRQKFPSFFRTIPSDAFQVRAMIQILNRFGWTWAGLLVSDDDYGLHAARSFQSDLAQFGGGCLAYLEVLPWGDDPAELRRIVDVMKKSTARVVIVFAAESHMIILMEEVVRQNVTGLQWVASEAWTAANTLQTPHLMPYLGGTLGIAVRQGEIPGLREFLLQIHPDRHHNNSYGNSMVNQFWEHIFQCRFAPPPTGWVEAGGTLCTGQENLENVETELLDISNLRTEYNIYKAVYALAFALDDMLKCEPGRGPFSGHSCGNLKRLEPWQLVYYLENVNFMTAFGDQVSFDENGDPLPIYDVMNWLWLPDGKIEVQNVGEVKRSAFKGEQLTIDGDKIFWNFELNKPPRSVCSESCPPGTRIARKKGEPECCFHCISCSEGKISNETDSTECTSCPEDFWSSLQRDHCVPKKTEFLSYHEPLGICLTAASLLGTCICAVVLGIFIYHRRTPIVRANNSELSFQLLLSLKLCFLCSLLFIGRPSLWTCQLRHVAFGISFVLCVSCILVKTMVVLAVFKASKPGGGASLKWFGVLQQRGTVIVLTSIQAVICTVWIVSASPAPHKNTQYHNDKIVHECVVGSTVGFAVLLGYIGSLAILSFLIAFISKNLPDSFNEAKLITFSMLIFCAVWVAFVPAYISSPGKYSDAVEVFAILASSFGLLVALFGPKCYIILLRPERNTKKAIMGR
>LOCXPOlfC56.176.HIT1.OlfC.2R.861.ANF_receptor.exons9.CM030619.1.Chelmon_rostratus
MFLYSYFSSAVSVPRYSSTCQLQRQFHLNGIHKAGDVVLGGLFEIHFFSVFPDLSFTLKPQPQTCHGFDVLGFRQAQTMAFAIDEINRNSNLLPNVTLGYSLYDNCVKLGIGFRAALSLANGQEEQFILDETCVGAPPVLGIVGDSSSTRSIAISTVLGLYRVPMVSYFATCSCLSDRQKFPSFFRTIPSDAFQVRAMIQILKHFGWTWAGLLVSDDDYGLHAARSFQSDLAQSGEGCLAYFEVLPWANDPAELRRIVDVMKKSTARVVIVFAHESHMINLMEEVVRQNVTGLQWMASEAWTAATVLQTPHLMPYLGGTLGIAIRGGEIPGLREFLLQIRPDQHHNNSYGNSMVNQFWEHTFQCRFAPPPAGWMEAGGTLCTGQEDLEHVETELLDISNLRPEYNVYKAVYALAYALDDMLQCKSGSGLFSRHSCGNLKKTEPWQLVYYLEKVNFTTAFGDQVSFDENGDALPIYDIMNWLWLPDGRTEVQNVGEVKRSAFKGEELTIDENKIFWNFESKKPPQSVCSESCPPGTRMARKKGEPECCFDCIPCSEGKISNKTDSTECTSCPEDFWSSPQRDHCVLKKTEFLSYQEPVGICLTATSLLGTCICAVVLVIFVYHRRTPIVRANNSELSFQLLLSLKLCFLCSLLFIGRPSLWTCQLRHAAFGISFVLCVSCILVKTMVVLAVFKASKPGGGASLKWFGVLQQRGTVIVLTSIQAVICTVWIVSASPAPHKNTQYHNDKIVYECVVGSTVGFAVLLGYIGSLAVLSFLIAFISRNLPDSFNEAKLITFSMLIFCAVWVAFVPAYISSPGKYSDAVEVFAILASSFGLLVALFGPKCYIILLRPERNTKKAIMGR
>LOCXPOlfC57.187.HIT1.OlfC.2R.869.ANF_receptor.exons9.CM030619.1.Chelmon_rostratus
LMYFILLYCYFSSAVSTPLSSSTCQLLGQFHLNGMHKAGDVVLGGLFQLHFFSVFPDLSFTSEPQPPTCHGFDVVGFRRAQSMAFAIDEINRNSNLLPNVTLGYSLYDNCVKLGIGFRAALSLASGQEEQFILHETCVGAPPVLGIVGDPSSTHCIAISTVLGLYRVPMVSHFATCSCLSDRQKFPSFFRTIPSDAFQVRAMIQILNRFGWTWAGLLVSDDDYGLHAARSFQSVLAQSGEGCLAYLEVLPWDNDPAELRRIVDVMKKSTAHVVIVFAHESYMIQLMEEVVRQNVTGLQWMASEAWTAANMLQTPHLMPYLGGTLGIAIRRGEIPGLREFLLQIRPDQHHNNSYGNSMVNQFWEHTFECRFAPPPAGWMEAGGSLCTGQENLEDVETELLDISNLRPEYNIYKAVYALAYALDDMLKCEPGRGPFSGHSCGNLKRLEPWQLVYYLDRINFTTPFGDQVSFDENGDALPIYDIMNWLWLPDGRTEVQNVGEVKRSAFKGEELTIDEDKIFWNFESKKPPRSVCSESCPPGTRMARKKGEPECCFDCIPCSEGKISNKTDSTECTSCPEDFWSSPQRDHCVLKKTEFLSYHEPLGICLTAASLLGTCICAVVLGIFIYHRSTPIVRANNSELIFQLLLSLKLCFLCSLLFIGRPRLWTCQLRHVAFGISFVLCVSCILVKTMVVLAVFKASKPGGGASLKWFGAVQQRGTVIVLTSIQAAICTVWIVSASPAPHKNTQYHNDKIVHECVVGSTVGFAVLLGYIGSLAVLSFLMAFISRNLPDSFNEAKLITFSMLIFCAVWVAFVPAYISSPGKYSDAVEVFAILASSFGLLVALFGPKCYIILLRPERNTKKAIMGRGIES
>LOCXPOlfC58.193.HIT1.OlfC.2R.865.ANF_receptor.exons9.CM030619.1.Chelmon_rostratus
LIYFMLLYSYFSSVLFPPLYSYSCQLQEQFPLNGMHKAGDVVLGGLFEIHFFSVFPDLSFTSEPQLPTCHGFDTPGFRNAMTMAFAIDEINRNSNLLPNVTLGYSLFDNCVKLAIGFRAALSLVNGQEEQFILEETCIGTPPVLGIVGDSPSTHCIAISTVLGLYRVPMVSYFATCSCLSDRQKFPSFFRTIPSDAFQVRAMIQILKHFGWTWAGLLVSDDDYGLHAARSFQSDLAQFGGGCLAYLAVLPWGNDSAEFRRIVNVMRKSTARVVIVFAHESHMINLMEEVVRQNVTGLQWMASEAWTASTVLQTPHLMPYLGGTLGIAIRRGEISGLREFLLQIHPDQHHNNSYGNSMVNQFWEHTFQCRFAPPPVGWVEAGGTLCTGQEDLEEVETELLDISNLRPEYNVYKAVYALAYALDDMLQCQPGRGPFSGHSCGNLKRLESWQLVYYLEKVNFTTPFGDQVSFDENGDALPIYDIMNWLWLPDGRTEVQNVGEVKRSAFKGEELTIDENKIFWNHDLKKPPRSVCSESCPPGTRMARKKGEPECCFDCIPCSEGKISNKTDSTECTSCPEDFWSSPQHDHCVLKKTEFLSYHEPLGICLTAASLLGTCICAVVLGIFIYHRRTPIVRANNSELSFQLLLSLKLCFLCSLLFIGRPRLWTCQLRHAAFGISFVLCVSCILVKTMVVLAVFKASKPGGGASLKWFGVLQQRGTVIVLTSIQAAICTVWIVSASPAPHKNTQYHNDKIVYECVVGSTVGFAVLLGYIGSLAVLSFLIAFISRNLPDSFNEAKLITFSMLIFCAVWVAFVPAYISSPGKYSDAVEVFAILASSFGLLVALFGPKCYIILLRPERNTKKAIMGR
>LOCXPOlfC59.201.HIT1.OlfC.2R.868.ANF_receptor.exons9.CM030619.1.Chelmon_rostratus
LMYFILLYCYFSSAVSTPLSSSTCQLLGQFHLNGMHKAGDVVLGGLFQVHFFSVFPDLSFTSDPQPPTCHGFDVVGFRRAQTMAFAIDEINRNSNLLPNVTLGYSLYDNCAKLGIGFRAALSLASGQEEQFMLGETCVGAPPVLGIVGDSSSTRSIAISTVLGLYRVPMVSYFATCSCLSDRQKFPSFFRTIPSDAFQVRAMIQILNRFGWTWAGLLVSDDDYGLHAARSFQSDLAQSGGGCLAYLEVLPWDNDPAEFRRIVELMKKSTAHVVIVFAHESYMINLMEEVVRQNVTGLQWMASEAWTAATVLQTPHLMPYLGGTLGIAIRRGEIPGLRKFLLQIRPDQHHNSYGNSMVNQFWEHTFQCRFAPPPTGWMEAGGSLCTGQENLEDVETELLDISNLRPEYNIYKAVYALAYALDDMLKCEPGRGPFSGHSCGNLKRLESWQLVYYLDRINFTTPFGDQVSFDENGDALPIYDIMNWLWLPDGRTEVQNVGEVKRSVFKGEELTIDEDKIFWNFETNKPPKSVCSDSCPPGTRMARKKGEPECCFDCIPCSEGKISNKTDSMECSLCPEDFWSSPQRDHCVLKKTEFLSYHEPLGICLTAASLLGTCICAVVLGIFIYHRRTPIVRANNSELSFQLLLSLKLCFLCSLLFIGRPRLWTCQLRHVAFGISFVLCVSCILVKTMVVLAVFKASKPGGGASLKWFGAVQQRGTVIVLTSIQAVICTVWIVSASPAPHKNTQYHNDKIVYECVVGSTVGFAVLLGYIGSLAIISFLIAFISRNLPDSFNEAKLITFSMLIFCAVWVAFVPAYISSPGKYSDAVEVFAILASSFGLLVALFGPKCYIILLRPERNTKKAIMGRGIES
>LOCXPOlfC60.207.HIT1.OlfC.2R.873.ANF_receptor.exons9.CM030619.1.Chelmon_rostratus
LFDITMLLLIYFMLLYCYFSSAVSTRLLSSSCQLLGQFHLNGMHKAGDVVLGGLFKIHFFSVFPDLSFTSEPQPTSCHGFDVLGFRWAQTMAFAIDEINRNSNLLPNVTLGYSLYDHCVKLGIGFRAALSLASGQEEQFILDETCVGAPPVLGIVGDCSSTRSIAISTVFGLYRVPMVSYFATCSCLSDRQKFPSFFRTIPSDAFQVRAMIQILKHFGWTWAGLLVSDDDYGLHAARSFQSDLAQLGGGCLAYLEVLPWGDDPVELRRIVDVMKKSTARVVIVFAPERHIIILMEEVVRQNVTGLQWMASEAWTAANTLQTPHLMPFLGGTLGIAIRRGEIPGLREFLLQIRPDQHHNNSYGNSMVNQFWEHTFQCRFAPPPTGWVEAGGTLCTGQEDLEEVETELLDISNLRTEYNVYKAVYALAYALDDMLQCKSGRGPFSGHSCGNLKRLEPWQLVYYLEKVNFTTAFGDQVSFDENGDALPIYDIMNWLWLPDGRTEVLNVGEVKRSAFKGEEFTIDEDKIFWNFETNKPPKSVCSESCPPGTRMARKKGEPECCFDCIPCSEGKISNDTDSPECTSCPEDFWSSPQRDHCVPKKTEFLSYHEPLGICLTATSLLSTCICAVVLVIFIYHRSTPIVRANNSELSFQLLLSLKLCFLCSLLFIGRPSLWTCQLRHAAFGISFVLCVSCILVKTMVVLAVFKASKPGGGASLRWFGVLQQRGTVIVLTSIQAAICTAWIVSASPAPHKNTQYHNDKIVYECVVGSTVGFAVLLGYIGSLAIISFLIAFISRNLPDSFNEAKLITFSMLIFCAVWVAFVPAYISSPGKYSDAVEVFAILASSFGLLMALFGPKCYIILLRPERNTKKAIMGR
>LOCXPOlfC61.217.HIT1.OlfC.2R.865.ANF_receptor.exons9.CM030619.1.Chelmon_rostratus
LIYFMLLYCYFSSAVSTPLSSSSCKLLGQFHLNGMHKAGDVVLGGLFKVHFFSVSPDLSFTSEPQPPSCHGFDVLGFRWAQTMAFAIDEINRNSNLLPNVTLGCSLYDNCVKLGIGFRAALSLASGQEEQFILDETCVGAPPVLGIVGDSSSTRSIAISTVFGLYRVPMVSYFATCSCLSDRQKFPSFFRTIPSDAFQVRAMIQILKHFGWTWAGLLVSDDDYGLHAARSFQSDLAQLGGGCLAYLEVLPWGDDPAELRRIVDVMKKSTARVVIVFAPESHVIILMEEVVRQNVTGLQWMASEAWTAANTLQTPHLMPFLGGTLGIAIRRGEIPGLREFLLQIRPDQHHNNSYGNSMVNQFWEHTFQCRFAPPPAGWVEAGGTLCTGQENLENVDTELLDISNLRTEYNVYKAVYALAYALDDMLQCKSGRGPFSGHSCGNLKRLEPWQLVYYLDRINFTTAFGDQVSFDENGDALPIYDIMNWLWLPDGRTEVQNVGEVKRSAFKGEELTINEDQIFWNFETNKPPKSVCSESCPPGTRIARKKGEPECCFDCIPCFEGKISNDTDSPECTSCPEDFWSSPQRDHCVSKKTEFLSYHEPLGICLTAASLLGTCICAVVLGIFIYHRRTPIVRANNSELSFQLLLSLKLCFLCSLLFIGRPSLWTCQLRHAAFGISFVLCVSYILVKTMVVLAVFKASKPGGGASLKWFGVLQQRGTVIVLTSIQAVICTVWIVSASPAPHKNTQYHNDKIVYECVVGSTVGFAVLLGYIGSLAIISFLIAFISRNLPDSFNEAKLITFSMLIFCAVWVAFVPAYISSPGKYSDAVEVFAILASSFGLLVALFGPKCYIILLRPERNTKKAIMGR
>LOCXPOlfC62.221.HIT1.OlfC.2R.876.ANF_receptor.exons9.CM030619.1.Chelmon_rostratus
MWALLKINMFLQMYLILLYCYFSSAVSTPHYSSSCQLRRQFRLNGMHKAGDVVLGGLFQVHFFSVVPDLSFTSEPQPTTCKGFDVLGFRRAQTMAFAIDEINRNSNLLPNVTLGYSLYDNCAKLGIGFSAALSLASGQEEQFILEETCVGPPPVLGIVGDSSSTRSIAISTVFGLYRVPMVSYFATCSCLSDRQKFPSFFRTIPSDAFQVRAMIQILNRFGWTWAGLLVSDDDYGLHAARSFQSDLAQSGGGCLAYLEVLPWGNDPLEFRRIVDAMKKSTARVVIVFAHESHMINLMEEVVRQNVTGLQWMASEAWTAATVLQSPHLMPYLGGTLGIAIRRGEIPGLREFLLQIHPDQHHNNSYGNSMLSQFWEHTFQCRFVPPPAGWMEAGGTLCTGQENLEEVETELLDISNLRPEYNVFKAVYALAYALDDMLKCKSGRGPFSGHSCGNLKRLEPWQLVYYLEKINFTTAFGDQVSFDENGDALPIYDIMNWLWLPDGRTEVQNVGEVKRSVFKGEELTIDENKIFWNRESNKPPQSVCSESCPPGTRMARKKGEPECCFDCIPCSEGKISNKTDSTVCISCPEDFWSSPQRDHCVLKKTEFLSYHEPLGICLTAASLLGTCICAVVLGIFIYHRRTPIVRANNSELSFQLLLSLKLCFLCSLLFIGCPSLWTCQLRHVAFGISFVLCVSCILVKTMVVLAVFKASKPGGGASLKWFGVLQQRGTVIVLTSIQAAICTAWIVSASPAPHKNTQYHNDKIVYECVVGSTVGFAVLLGYIGSLAIISFLIAFISRNLPDSFNEAKLITFSMLIFCAVWVAFVPAYISSPGKYSDAVEVFAILASSFGLLVALFGPKCYIILLRPERNTKKAIMGR
>LOCXPOlfC63.228.HIT1.OlfC.2R.877.ANF_receptor.exons9.CM030619.1.Chelmon_rostratus
LLDITMLLLIYFMLLYCYFSSAVSTRLLSSSCQLLGHFDLNGMHKAGDVVLGGLFKVHFFSVFPDLSFTSEPQPTSCHGFDVLGFRRAQTMAFAIDEINRNSNLLPNVTLGYSLYDNCAKLGIGFRAALSLASGQEEQFILEETCVGAPPVLGIVGDSSSTRSIAISTVFSLYRVPMVSYFATCSCLSDRQKFPSFFRTIPSDAFQVRAMIQILNHFGWTWAGLLVSDDDYGLHAARSFQSDLAQSGEGCLAYLEVLPWDNDPSELRRIVDVMRKSTARVVIAFAHESQMINLMEEVVRQNVTGLQWMASEALTTATVLQTPHLMPYLGGTLGIAIRRGEIPGLREFLLKIRPDQHHNNSYGNSMIRQFWEHTFQCRFAPPPAGWMEGGGSLCTGQEDLEEVETELLDISDLRPEYNVYKAVYALAYALDDMLQCESGRGPFSRHSCGNLKRLEPWQLVYYLEKVNFTTAFGDEVSFDENSDVLPIYDIMNWLWLPDGRTEVQNVGEVKRSAFKGEELTIDENKIFWNRESNKPPRSVCSESCPPGTRMARKKGEPECCFDCIPCSEGKISNKTDSMECFLCPEDFWSSPQRDHCVPKKTEFLSYHEPLGICLTAASLLGTCICAVVLGIFIYHCRTPIVRANNSELSFQLLLSLKLCFLCSLLFIGRPSLWTCQLRHAAFGISFVLCVSCILVKTMVVLAVFKASKPGGGASLKWFGVLQQRGTVIVLTSIQAVICTVWIVSASPAPHKNTQYHNDKIVYECVVGSTVGFAVLLGYIGSLAILSFLIAFISRNLPDSFNEAKLITFSMLIFCAVWVAFVPAYISSPGKYSDAVEVFAILASSFGLLVALFGPKCYIILLRPERNTKKVIMGRGVES
>LOCXPOlfC64.232.HIT1.OlfC.2R.911.ANF_receptor.exons11.CM030619.1.Chelmon_rostratus
MFTLWLSSASSLLLVGLVGRQLGLRVGLQCVQTVTCSRWGTTSNQGLFQDGDVVIGGLFSLHSQPPATDHNFTQLPQYKPCTGLEHVPLKYMHAMAFAVEEINNSPTLLPGVKLGYHMFDSCGRPPWALQAALSLVGGDSCSCKSTDPPDYFPRYGEGTGERTSDHPVPLIIGGASSVTGQILSRILGPLPVPLISYLSSCPCLSDRWQFPNFFRTIPSDIYQAKAIAQLAIRFKWTWIGAVVANNNYGHMAVKIFQDETQGKGVCLAFVETLQRENIVSDARRAALTIQASTARVILIFTWYTDVRELFLQLAKKNVTDRQFLASEAWSTSDNLLQNLVTSEVASGVLGVAIRSSPIPGFENYLRSLHPIHHPDDEFLKEFWRAEFGCSPGVTPLSSYSLSSLKSVNCTQKSSHLSNVSTSSPGKRSLQKDSLPACSGTESLEGVKHPFTDTSQLRVTYNVYLAVYAAAHALHSLLSCPNRDSPPGSFTCSSPKHIKPIELLQRLNNMNFTAPQGEIFYFQGADIPAKYDLVNWQNTPEGSLKLVLIGRVDGFDLHLNESAIQWSTGSNQVPVSVCSESCPPGTRKANRKGEPLCCFDCIPCAEGEMSNKTGSLHCERCPLEFWSNAEQTACIPRQLDFLSFDETLGITLTTAAVCGVTVTTAVFVVFLCYRQTPMVRANNSELSFLLLVSLKLCFLCSLVFIGRPSVWTCRFQQAAFGISFVLCVSCLQVKTIVVLAAFRSARPGAEALIRWFGPGQQRGSVCLLTCVQVIICAVWLSLSPPVPQRDLGFQGSKVTLECAMASVVGFSLVLGYIGLLACTCLLLAFLARKLPDNFNEAKLITFSMLIFCAVWVAFVPAYISSPGKYVVAVEIFAILASSYGLLLCIFAPKCFIILLRPERNSKKHLMAR
>LOCXPOlfC65.234.HIT1.OlfC.2R.880.ANF_receptor.exons12.CM030619.1.Chelmon_rostratus
MSLLSWLFTPWPSSASLLLFVVLVGRQLGLRVGLQLVQTMTCSRWGIPSDQGLFQDGDVVIGGLFSLHYKPPATAHDFTQLPHYKPCAGLQNLPLQYIYAMVFALEEINRSTTLLPGVKLGYHIRDSCALHPWAMQAALSLVGGDSASCNSAAPTDYSAGYGEGDRPLPLIIGGASSIAAKILCRILGPLSVPLMSYTSSCPCLSDRRQFPNFFRTMPSDIYQARAIAHLAIHFNWTWIGAVVANNDYGHMAVKIFQDETQGKGVCLAFVETLQRENIVSDARRAALTIHASTARVILIFTWYTDVRELFLQLAKINVTDRQFLASEAWSTSDDLLKNLVTFKVAKGVLGVAIRSSPIPGFENYLRSLNPSHRPDDAFLKEFWEKEFGCSPANRLLQKASLPACSGAESLEGVQHPFTDTSQLRVTYNVYLAVYAAAHALHSLLSCPNRDSPPGNKSSTCSSPKHIKPIELLQHLNNVNFSTPQGELLYFQGADIPAKYDLVNWQNTPEGSLKLVLIGRVDGFDLHLNESAIQWSTGSNQVPVSVCSESCPPGTRKANRKGEPLCCFDCIPCAEGEISNKTGSLHCERCPSEFWPNAEQTACIPRQLDFLSFNETLGITLTTAAVSGVTVTTAVFVVFICYRQTPMVRANNSELSFLLLVSLKLCFLCSLVFIGRPSVWSCRFQQAAFGISFVLCVSCLQVKTIVVLAAFRSARPGAEALMKWFGPGQQRGSVCLFTCIQVIICIIWLLLSPPVPKADLDIPGLQVTLKCAMASVVGFSLVLGYIGLLACTCLLLAFLARKLPDNFNEAKLITFSMLIFCAVWVAFVPAYVSSPGKYAVAVEIFAILASSFGLLLCIFAPKCFIILLRPEKNSKKHLMGR
>LOCXPOlfC66.236.HIT1.OlfC.2R.885.ANF_receptor.exons12.CM030619.1.Chelmon_rostratus
TRWTSSALSLLLLSVVGRQMGLEVVHATVCSRWDTPGDKSLFQDGDVIIGGLFNVYYLSSAVQQVFTKMPHYQPCTGLDVEALKYLYAMAFAVEEINGNSTLLPGVKLGYRILDSCSRYPWTLQGALSLVGGDTHSCGLSASMPRSADYEQPRDEAGTKLVPLLIGAASSTTGIMMSRILGPLSVPVISYSASCPCLSDRTKFPNFFRTIPSDIYQARVMAQMAIRFHWTWMGAVIENNDYGHLGLQVFQEEIQGKGVCLEFIETVHTETIVSDARRAALTIQASTARVILIFCWYIDAKAVFLELAKRNVTDRQFLASEAWSTSDDLLQDLTISKVASGVLGVAIRSSTIPGFENYLRSLHPSHRPDDEFLRELWQKEFGCTLKTSHPSSVSTSSPGKRSLQKDSLPPCSGTESLEGVQLPFTDTSQLRVTYNVYLAVYAAAHALHSLLSCPNRDSPPSNKSFCSSPKHIKPIELLQHLNKVNVTTPQGERFYFQGADIPAKYDLVNWQNSPEGSLKLVLTGRVDGFDLHLNESAIQWSTGSNQVPVSVCSESCPPGTRKANRKGEPLCCFDCIPCAEGEISNKTGSLHCERCPSEFWPNVEQTACIPRQLDFLSFNETLGITLTTAAVSGAAVTEAVLVVFLHYRKTPMVRANNSELSFLLLVSLKLCFLCSLVFIGRPSVWTCRFQQAAFGISFVLCVSCLLVKTIVVLAVFHSARPGAETLMKWFGPGQQRGSVFLFTCIQVIICAVWLSLSPPVPQRDLGFQGSKVTLECAMASVVGFSLVLGYIGLLACTCLLLAFLARKLPDNFNEAKLITFSMLIFCAVWVAFVPAYVSSPGKYVVAVEIFAILASSYGLLLCIFAPKCFIILLRPEKNSKKHLMAR
>LOCXPOlfC66.239.HIT1.OlfC.2R.886.ANF_receptor.exons12.CM030619.1.Chelmon_rostratus
TRWTSSALSLLLLSVVGRQMGLEVVHATVCSRWGAPGDKSLFQDGDVIIGGLFNVYYKSSAVQQVFTKMPHYQPCTGLDLEPLKYIYAMAFAVEEINGNSTLLPGVKLGYRILDSCSRYPWALQGALSLVGGDTHSCGLSASMPRSADYEQPREEAGGQPVSLLIGAASSTTGIMMSRTLGPFSVPVISYLASCPCLSDRTNFPNFFRTIPSDIYQARVMAQMAIRFQWTWMGAVIENNDYGHLGLQVFQEEIQGKGVCLEFIETVHTETIVSDARRAALTIQASTARVILIFCWYIDAKAVFLELAKINVTDRQFLASEAWSTSDDLLQDLTISKVASGVLGVAIRSSTIPGFENYLRGLHPSHRPDDEFLRELWQKEFGCTLKTNNPSNVSTSSPGKRSLQKDSLPPCSGTESLEGVQLPFTDTSQLRVAYNVYLAVYAAAHALHSLLSCPNRDSPPGNKSFTCSSPKHIKPIELLQHLNKVNVTTPQGERFYFQGADIPAKYDLVNWQNTPEGSLKLVLIGRVDGFDLHLNESAIQWSTGSTQVPVSVCSESCPPGTRKANRKGEPLCCFDCIPCAEGEISNKTGSLHCERCPSEFWSNVEQTACIPRQLDFLSFNETLGITLTTAAVSGAAVTEAVLVVFLYYRKTPMVRANNSELSFLLLVSLKLCFLCSLVFIGRPSVWTCRFQQAAFGISFVLCVSCLLVKTIVVLAVFRSARPGAETLMKWFGPGQQRGSVFLFTCIQVIICAVWLSLSPPVPQHDLGFQGSKVTLECAMASVVGFSLVLGYIGLLACTCLLLAFLARKLPDNFSEAKLITFSMLIFCAVWVAFVPAYISSPGKYVVAVEIFAILASSYGLLLCIFAPKCFIILLRPEKNSKKHLMAR
>LOCXPOlfC67.243.HIT1.OlfC.2R.891.ANF_receptor.exons12.CM030619.1.Chelmon_rostratus
AASMYCFLWLLTRWTSSALSLLLLSVVGRQMGLEVVHAIVCSRWGAPGDKSLFQDGDVIIGGLFNVYYIPSAVEQVFTKMPHYQPCTGLDQEPLKYIYAMAFAVEEINGNSTLLPGVKLGYRILDSCSRYPWALQGALSLVGGDTHSCDLSASMPRSTDYEQPREEAAGGQPVSLLIGAASSTTGIMMSRILGPLSVPVISYLASCPCLSDRTKFPNFFRTIPSDIYQARVMAQMAIRFHWTWMGAVIENNDYGQLALQVFQEEIQGKGVCLEFIATVSRETIVSDARRAALTIQASTTRVILIFCWYTDVRKLFLHLAKINVTDRQFLASEAWSTSDDLLQDLTISKVASGVLGVAIRSSTIPGFENYLRSLHPSHHPDDEFLRELWQKEFGHPSNVFTSSPGKRSLQKDSLPPCSGTESLEGVQHPFTDTSQLRVAYNVYLAVYAAAHALHSLLSCPNRDSPPSNKSFCSSPKHIKPIELLQHLNKVNVTTPQGERFYFQGADIPAKYDLVNWQNTPEGSLKLVLIGRVDGFDLHLNESAIQWSTGSNQVPVSVCSESCPPGTRKANRKGEPLCCFDCIPCAEGEISNKTGSLHCERCPSEFWPNVEQTACIPRQLDFLSFNETLGITLTTAAVSGAAVTAAVFVVFLHYRKTPMVRANNSELSFLLLVSLKLCFLCSLVFIGRPSVWTCRFQQAAFGISFVLCVSCLLVKTIVVLAVFRSARPGAETLMKWFGPGQQRGSVFLFTCIQVIICAVWLSLSPPVPQRDLGFQGSKVTLECAMASVVGFSLVLGYIGLLACTCLLLAFLARKLPDNFNEAKLITFSMLIFCAVWVAFVPAYVSSPGKYVVAVESFAILASSYGLLLCIFAPKCFIILLRPEKNSKKHLMAR
>LOCXPOlfC68.247.HIT1.OlfC.2R.880.ANF_receptor.exons12.CM030619.1.Chelmon_rostratus
TRWTSSALSLLLLSVVGRQMGLEVVQAKVCSRWGAPDNKSLFQDGDVIIGGLFNVYYIPSPVEQVFTKMPHYQPCTGLDLEPLKYIYAMAFAVEEINGNSTLLPGVKLGYRILDSCSRYPWALQGALSLVGGNTHSCGLSASMPRSADYEQPREEAGTKLVPLLIGAASSTTGIFLSRILGPLSVPVISYLASCPCLSDRTKFPNFFRTIPSDIFQARVMAQMAIRFHWTWMGAVIANNDYGQLALQVFQEEIQGKGVCLEFIETVHRETIVSDARRAALTIQASTARVILIFCWYTDTRAVFLELAKRNVTDRQFLASEAWSTSDDLLQDLTISKVASGVLGVAIRSSTIPGFENYLRSLHPSHRPDDEFLRELWQKEFGHPSNVFTSSPGKRSLQKDSLPPCSGTESLEGVQHPFTDTSQLRVAYNVYLAVYAAAHALHSLLSCPNRDSPPGNKSFTCSSPKHIKPIELLQHLNKVNVTTPQGERFYFQGADIPAKYDLVNWQSSPEGSLKLVLIGRVDGFDLHLNESAIQWSTGSNQVPVSVCSESCPPGTRKANRKGEPLCCFDCIPCAEGEISNKTGSLHCERCPSEFWSNVEQTACIPRQLDFLSFHETLGITLTTAAVSGVTVTAAVFVVFLYYRKTPMVRANNSELSFLLLVSLKLCFLCSLVFIGRPSVWTCRFQQAAFGISFVLCVSCLLVKTIVVLAVFRSARPGAETLMKWFGPGQQRGSVFLFTCIQVIICAVWLSLSPPVPQRDLGFQGSKVTLECAMASVVGFSLVLGYIGLLACTCLLLAFLARKLPDNFNEAKLITFSMLIFCAVWVAFVPAYVSSPGKYVVAVEIFAILASSYGLLLCIFAPKCFIILLRPEKNSKKHLMAR
