# Supplementary material for: Expanded olfactory system in ray-finned fishes capable of terrestrial exploration
Source: BMC Biol. 2023 Jul 31;21:163. doi: 10.1186/s12915-023-01661-8 (PMC10392011; doi:10.1186/s12915-023-01661-8)
Supplement: Supplementary file 3 — Additional file 3: Data S1. Protein sequences and genomic coordinates of OLF genes. FASTA and General Feature Format (GFF) files containing the protein sequences and genomic coordinates for all identified OLF genes in this study. [file 12915_2023_1661_MOESM3_ESM.zip › PROTEINS/Clinocottus_analis.OLF_genes.fa]

>LOCXPOR1.169.HIT1.OR.2R.309.7tm_4.exons1.JALGQL010000012.1.Clinocottus_analis
MMHNVSQVRFFFLSGLNETGNYRVVLFSLALISYCFIVLVNVALIVTIILDKNMHEPMYILLCTFCMNGLYGTTGFYPKILWDLLSPVHVISYSGCLVQALVISSFVCNDLTILAVMAYDRYVAICRPLQYHSIMSKQRVLLLVSFSWLTPFCISAINIILTSRLKLCSPYIDRVYCVNLILWKRACFPADTIIHAIVVYIGIIIYLFHGLFIVWSYMYVLKTCVDSFENRAKFMQTCVPHLTSLLIFFVVILVDIYNMQFGLNLSPTIQNVLSIEHFIITPIMNPLVYGFKLTSIRNRILGGITFKIK
>LOCXPOR2.170.HIT1.OR.2R.308.7tm_4.exons1.JALGQL010000012.1.Clinocottus_analis
MMHNVSHVRFFFLSGLNITMNYRVAIFSLTLISYCFVVLVNVALIVTIILDKNMHEPMYILLCTFCMNGLYGTTGFYPKILWDLLSPVHVISYSGCLVQAFVISSFVCTDLSILTVMAYDRYVAICRPLQYHSIMSKQRVLLLVCFSWLSPFCIMGTNIILTSRLKLCSPYIDRLYCVNFIILKLACFPGDTIANNIVINIGIIIYLFHGLFIVWSYMYVLKTCVNSLENRAKFMQTCVPHLTSLLIFLVTILFDVFNMRFGSNLSPTIQNIFAIELLITPPIMNPLFYGFKLTSIRNRILGITFKRK
>LOCXPOR3.171.HIT1.OR.2R.313.7tm_4.exons1.JALGQL010000012.1.Clinocottus_analis
MMHNVSHVRFFFLAGLTDTMNYRGVLFSLTLLCYCFIVLVNVALIVTIILDKNMHEPMYILLCTFCINGLYGTTGFYPKLLWDLLSPVHVISYSGCLVQALVILSFACSDMSILAVMAYDRYVAICRPLQYHSIMSKQRVLLFVCIFCFTPFYISAMNMLLTSRLKLCSPYIDRLFCVNWVIVKLACFPADTIINNIVSYITIIMYVFHGLFIIWSYMYIIKTCVNSIENRAKFMQTCVPHLTSLLTFLVTILLDVFNMRFALNSMPQSVQNVVAIEFLVIPPIINPLIYGFKLTKIRNRILGGISFKIKLLR
>LOCXPOR4.172.HIT1.OR.2R.305.7tm_4.exons1.JALGQL010000012.1.Clinocottus_analis
NVSRVTSFVLSGFNETNSHQVALFSLTLISYCFVVLVNVALIVTIILDKNMHEPMYILLCTFCMNGLYGTTGFYPKILWDLLSPVHVISYSGCLVQALVMLSFICGDLSILAVMAYDRYVAICRPLQYHSIMSKQRVLLLVCFSWLTPFYISAINIILTSRLKLCSTYIDRLYCMNWVIVKLACFPADTIVNNIVSYITIIIYLFHGFFIVWSYMYVLKTCVNSLENRAKFIQTCVPHLTSLLIFLVTILFGVYNMRFGSTLSPNIKNVIAIELLIIPPIINPLVYGFKLTSIRNRITSGITFKM
>LOCXPOR5.173.HIT1.OR.2R.313.7tm_4.exons1.JALGQL010000012.1.Clinocottus_analis
MMHNVSHVRFFFLAGLTDTMNYRVVLFSLTFLCYCFIVLVNVALIVTIILDKNMHEPMYILLCTFCMNGLYGTTGFYPKILWDLLSPVHVISYSGCLVQALVMYSFLCSDLSILAVMAYDRYVAICRPLQYHSIMSKQRVLLLVCFSWLTPFCIMGTNIILTSRLKLCSPYIERLFCVNWVIVKLACFPADTIINNIVAYITIIIYLFHGLFIVWSYMYVIKTCVNSLENRAKFMQTCVPHLTSLLTLLVTILFDVFNMRFRSNNLPQSLQNFVAIEFLVIPPIINPLIYGFKLTKIRKRILGGISYKIKLLR
>LOCXPOR6.175.HIT1.OR.2R.313.7tm_4.exons1.JALGQL010000012.1.Clinocottus_analis
MMHNFSHVRFFFLSGLTETMNYRVVLFSLTFLCYCFVVLVNVALIVTIILDKNMHEPMYILLCTFCMNGLYGTTGFYPKILWDLLSPVHVISYSGCLVQALVISLFVCNDLSILTVMAYDRYVAICRPLQYHSIMSKQRVLLLVCFSWLTPFCIMGTNIILTSRLKLCSPYIERLFCVNWAIVKLACFPADTIVNNIVSYITIIIYLFHGLFIVWSYMYVLKTCVNSIENRAKFMQTCVPHLTSLLIFIVAVLCDIMHLRYGSRNLPQTINNFIAVEFLVIPPIMNPLIYGFKLTKIRDRILGHITFKIKLFR
>LOCXPOR7.176.HIT1.OR.2R.313.7tm_4.exons1.JALGQL010000012.1.Clinocottus_analis
MMHNFSHVRFFFLSGLTDTMNYRGVLFSLTFLCYCFIVLVNVALIVTIILDKNMHEPMYILLCTFCMNGLYGTTGFYPKLLWDLLSPVHVISYSGCLVQALVMYSFVCSDLSILAVMAYDRYVAICRPLQYHSIMSNQRVLLLVCFSWLSPFCIIGANIILTSRLKLCSPYIERLFCVNWAIVKLACFPADTIVNNIVAYITIIIYVFHGLLIVWSYMYVLKTCVNSIENRAKFMQTCVPHLTSLLIFLVAVLCDIMHIRYGSRNLPQTLNNFIAIEFLLIPPIMNPLIYGFKLTKIRNRIVGHITFKIKLFR
>LOCXPOR8.177.HIT1.OR.2R.309.7tm_4.exons1.JALGQL010000012.1.Clinocottus_analis
MMHNVSHVRFFFLSGLTDTMNYRGVLFSLTFLCYCFIVLVNVALIVTIILDKNMHEPMYILLCTFCMNGLYGTTGFYPKILWDLLSPVHVISYSGCLVQALVMYSFACSDLSILAVMAYDRYVAICRPLQYHSIMSKQRVLLLVCFSWLSPFCIIGANIILTSRLKLCSPYIERLFCVNWVIVKLACFPANTILNNIVAYMTIIFYVFQGLLIVWSYMYVIKTCVNSLENRTKFMQTCVPHLTSLLIFLVAILFDNMHIRYGSTNLPQTLNNFIAVEFLVIPPIMNPLVYGFKLTKIRNRILGHITFKI
>LOCXPOR9.178.HIT1.OR.2R.307.7tm_4.exons1.JALGQL010000012.1.Clinocottus_analis
MMDNVSHVRFFFLSGLNETMNYRVVLFSLTFLCYCFIVLVNVVLIVTIILDKNMHEPMYILLCTFCMNGLYGTTGFYPKILWDLLSSVHVISYSGCLVQALVMYSFACSDLSILAVMSYDRYVAICRPLQYHSIMSKQRVLLLVCFSWLTPFCLSTINILLTSRLKLCSPYIDRLYCMNWVIVKLACFPADTIVNNIVSYITIIIYLFHGLFIVWSYMYVLKTCVNSIENRAKFMQTCMPHLTSLFIFLVTALFGVFNTRFGSNLPPTIQNVIAIELLIISPFMNPLVYGLKLTLIRNRILGGITFK
>LOCXPOR10.180.HIT1.OR.2R.312.7tm_4.exons1.JALGQL010000012.1.Clinocottus_analis
MMHNVSHVSFFFLSGLNETVNYRVVLFSFTLLCYCFVVLVNVALIVTIILDKNMHEPMYILLCTFCINGLYGTTGFYPKILWDLLSPVHVISYSGCLVQALVMYLFACSDLSILTVMAYDRYVAICRPLQYHSAMSKQRVLLLVCFSWLTPFCIVGTNIILTYRLKLCSPYIERLFCVNWVIVKLACFPADTIVNNIVSYITIIIYVFHGLLIVWSYMYVLKTCVNSLENRAKFMQTCVPHLTSLLIFLVAILFDIMHIRYGSRNLPQTLNNFIAVEYLVIPPIMNPLVYGFKLTKIRNRILGHITFKIKLI
>LOCXPOR11.182.HIT1.OR.2R.309.7tm_4.exons1.JALGQL010000012.1.Clinocottus_analis
IMKNVSGVTLFTLSGLNFKMEHRITLFFLTLLWYLLIILGNVALIFAIIIDKQLHQPMYIFLCNLCISGLYGTVGFYPKFLLDLLSSHVISYAGCMLQGYVIHSSTCSDFSILALMAYDRYVAICRPLVYHSVMTKQRIFFFVLLSWFLPLFCMFMNTASLLGVRLCGLHIKKIYCVNYMIVILACSPPKANVVIAYFNILFYFGHFLFILWSYIHLVRICKSSNEKWRKFMQTCLPHLISLIVFSTAVLLDVLYMRFGSMDFSHNLFNFMAIEFLLIPPIVNPLVYGFSLTKIRNKILSLSHLKKKDA
>LOCXPOR12.183.HIT1.OR.2R.316.7tm_4.exons1.JALGQL010000012.1.Clinocottus_analis
MENSTFPPYFNLTMFVNIGNYRYPAFVLCLLLYAFIVLANLVIILLISREKTLHEPMYIFIMCLSINSLYGSAGFFFRFLRDLLSDTHLIPRTACFAQIYVIYTYASYELTLLGIMAYDRYVAVCQPLNYHNKLTFKMVSKLIAFAWIYPAFSVAACVHLASRLPLCGNEIPKVFCANWPVVKLSCFSTVINNIVGMFVSTSTVFLPLAFVMYTYIRIILICRKRSAEFKRKVIQNCLPHIVTFVNYSITVFCDVALSRMNLEALNPFLAIFLSLEFVVIPPIVNPLVYGLKLPKIRKCVVNMFSCSEPARTSNKK
>LOCXPOR13.186.HIT1.OR.2R.306.7tm_4.exons1.JALGQL010000012.1.Clinocottus_analis
MENSSEIVSFVLAAYGNIGNLKYLYFIIMLLWYLSICVSNTILIVVICMDRRLHEPMYILLCNLFVNEMGGSTSLYPLLLSQMFSDTHEVTLPWCFLHMSCIYTCSSIELCSLAAMAYDRYVCICYPLHYNVIMSTGRVGLILLLVWMYSIVNFIFSFSFIIPLTFCGNVIDKVFCDHHLVIKLACSVSVLTKMSDLFFAFFTLVVPFSLILVSYMKILSVCLNTSKENKHKAISTCSPQIVSLSNMFVAGIFHFVDSRFEMTQVPDKVRIILSIYIFIIQPILTPFMYGLKLPKIRESCKKLLFD
>LOCXPOR14.187.HIT1.OR.2R.306.7tm_4.exons1.JALGQL010000012.1.Clinocottus_analis
MENSTEIVSFVLSAYGNIGNLKYLYFIIMLLWYLSICVSNTILIVVICMDRRLHEPMYILLCNLFVNEMGGSTSLYPLLLSQMFSDTHEVTLPWCFLQMSCIYTCGSIEFCSLAAMAYDRYVCICYPLHYNVIMSTGRVGLILLLVWIYSIVNFIFSFSFIIPLTFCGNVIDKVFCDHHLVIKLACSVSVLTKMSDLFFAFVTMVIPFSLILVSYMKILSVCLNTSKENKQKAISTCSPQIVSLSNMFVGCIFHFVDSRFDVAQVPDKVRIILSVYLLIIQPILTPFMYGFKLPKIRESCKKLLFD
>LOCXPOR15.189.HIT1.OR.2R.311.7tm_4.exons1.JALGQL010000012.1.Clinocottus_analis
MNTSNIVVFSLSGFSATANYKITLFSLTLLCYFLIVVVNVSLILTIVLDQNLHEPMYVFVCSMCINGLYGSAGFYPKFVFDLLSEIQVTSYLGCLLQVFVIYSNVKIDYSILVLMAYDRYVAICRPLEYHSVMSVRRTAVLIGLSWLIPLCCEAMLSILTSTLKLCGSKIDKLYCENWSIVKLACGSTRPNDIFGLVVVSFYCAHVLLIACSYVQLVQTALQSKESKRKFIKTCVPHLLCLFIITAALSFDVMHSRYGSASVPQSVKNLMAIQLLLIPPIINPIIYGLILTKIRNKIIYLCMMAGQRFKLR
>LOCXPOR16.191.HIT1.OR.2R.314.7tm_4.exons1.JALGQL010000012.1.Clinocottus_analis
MRNTSHVVVLSLSGFSATTNYRITLLSLTLLCYCLIVCVNVFLILTILLDQNLHEPMYIFICNLCINVLYGTAAFYPKFFVDLLSDIQLISYEGCLLQIFVIYTYATIDFSVLALMAYDRYVAICRPLEYHSVMSVRRTAVLIGLTWLVPLCCEVLVISMTSTLKLCGSRIDKLYCENWSVVKLACSTTPANDIVGLIIIAFYCVHVIFIVLTYVRLIKSALKSKEGKRKFIQTCVPHLLCLLNVTAALLFDVMYSRYGSASVPQSVRNFMAIQFLMMPPLFNPIIYGLILTKIRYRMVNLCMKAGQRFKLRLK
>LOCXPOR17.192.HIT1.OR.2R.321.7tm_4.exons1.JALGQL010000012.1.Clinocottus_analis
MDNRTFSFYLNLTMFMNIGHYRYPAFIFFLLLYSFIVCTNLAMMMIILRERTLHEPMYIFIAFLSFNSLYGSAALLPRFLMDLLSDTHLISRPACFTQIFIIYTYASNELTILSIMAYDRYVAVCFPLHYHRKMTFKIVYMLIFFAWVCPACNISFSVSTVVRLSLCGNKIQKVYCASWDIVKLSCVTSAVNNIGALFGAIIIAFLPFGFILYTYLRIVLACWKTSSEVSGKVLQSCLPHVISFVIYSVTSFSDTALSRQNLEETNPFAAVFLSLAFIIIPPVLNPIVYGLKLPEIRKHILKILCLKSETINISCRTLICL
>LOCXPOR18.194.HIT1.OR.2R.301.7tm_4.exons1.JALGQL010000012.1.Clinocottus_analis
MDNVSVITMFTLSGLSGTTNYKVLLFALTLLCYCVIWLVNLTIIVTVIVDKKLHEPMYIFLCNLCINGLYGTAGFYPKFLMDLLSTTHVISYAGCLLQGFVLHSSVCADLSLLVLMAYDRYVAICRPLVYHTVMTKQRVCVFLFFAWLIPLLLVFVSTITTLRMSLCGSHIPKIYCINLLINNLACSTSVSNVAIPAFNYSFYVGHLFFITWSYVHLIRTCLKSKEKWAKFMQTCVPHLFCLLTFSVSILFDLLYIRFGSKDLEQSVQNFMAIEFVLIPPMFNPVIYGLKMTQIRNRILPF
>LOCXPOR19.196.HIT1.OR.2R.301.7tm_4.exons1.JALGQL010000012.1.Clinocottus_analis
MDNVSVVTMFTLSGLSGTTNYRVLLFALTLLCYCVIWLVNLTIIVTVIVDKKLHEPMYIFLCNLCINGLYGTAGFYPKFLMDLLSTTHIISYAGCLLQGFVLHSSVCADFSLLVLMAYDRYVAICRPLVYHTVMTKQRVCVFVFFAWLIPFYLVFMGTITTSRMRLCGSHIPKIYCINLLINNLACFASVANIAIPAFNYSFYAGHFFFIIWSYVHLIRTCLKSKEKWAKFMQTCVPHLFCLLTFSVSILFDLLYIRFGSKDLEQSVQNFMAIEFVLIPPMFNPVIYGLKMTQIRNRILPF
>LOCXPOR20.198.HIT1.OR.2R.309.7tm_4.exons1.JALGQL010000012.1.Clinocottus_analis
MDNVSVITMFTLSGLSGTTNYRVLLFALTLLCYCVIWLVNLTIIVTVIVDKKLHEPMYIFLCNLCINGLYGTAGFYPKFLMDLLSTTHVISYAGCLLQGFVLHSSACADFSLLVLMAYDRYVAICRPLVYHTVMTKQRVCVFLFFAWLTPFSLLLLSTLTTVTSRLCSSHIPKIYCVNWLVARLACSTSMATVVVPAFNYTFYFGHCMFVCWSYIYMIKNCLKSKENRSKFMQTCVPHLFSLMVVLVSLLFDLLYMRFGSKELLQGVQNFMAMEFILVPPLVNPLIYGFKLTQIRNRVQHFLCSKKRFF
>LOCXPOR21.200.HIT1.OR.2R.309.7tm_4.exons1.JALGQL010000012.1.Clinocottus_analis
MDNVSGVRIFILSGLNETQNYRVALLTFTLLYYCMILFFNISVILIIILDQNLHEPMYILLCSFCFNGLYGTTGFYPKLLFDLFSSTYHISYEGCLLQAFVMYSFACCELSILAVMAYDRYLAICRPLHYNSVMTKRRLAQLICFSWLTPLCIFSINILLTSRLKLCGSIIDRLFCVNWAIVKLACSDTDTFSNNIAAYFTIIIYVSHGFFIIWTYMHMIKTCARFNDDRLKFLQTCVPHLVSLITFLFVIVFDLMYMRFGSTDLPQSNQNFIAIEFLLIPPVMNPLIYGFKLTKIRNRIVGLVYFKRK
>LOCXPOR22.202.HIT1.OR.2R.306.7tm_4.exons1.JALGQL010000012.1.Clinocottus_analis
MDNVSVVSIFILSGINETANYRIAIFSLTLLYYCMILFFNISVIMIIILDQNLHEPMYILLCSFCFNGLYGTTGFYPKLLFDLFSSTYHISYEGCLLQAFVMYSFVCCELSILAVMAYDRYLAICRPLHYNSVMTKRRLAQLICFSWLTPLCIFSISIVLTSTLKLCGSNIPKLFCVNWLIVKLTCPDTDTVSSNILSYATIIIYVSHGLFTMWTYMHMIRTCVKSKDVKAKFLQTCVPHLVSLSSFLVIILFDLLYTRLGSTDLPQSIQNFIAIEFLLIPPLMNPLIYGFKLTKIRNRILGLVYV
>LOCXPOR23.204.HIT1.OR.2R.306.7tm_4.exons1.JALGQL010000012.1.Clinocottus_analis
MDNSINMTYITFDGHVEVQKYRYLYFVIMFTVYILIISSNLTIVYIIVIHKSLHEPMYIFIAALLINSVLLSTAIYPKLLVDFLSEKQIISYSACLLQWFTYYSLISSDFFLLSAMAYDRYVSICNPLQYPTIMRKRTVCILLISAWIVPACQDSISIILSAKKKICNFHLKGILCNSTVHKLHCVRSTMLNIYGLFIFVIAALLPVLFILFTYIRILVVSYRCQGVRRKAAQTCLPHLLVLISFSCLTAYDVLLARLKLDSFSKTLRLIMALQVIIYQPLFNPIIYGLKMKGINEHLKRLFCKRV
>LOCXPOR24.205.HIT1.OR.2R.306.7tm_4.exons1.JALGQL010000012.1.Clinocottus_analis
MDNSINMTYITFDGHVEVQKYRYLYFVIMFTVYILIISSNLTIVYIIVIHKSLHEPMYIFIAALLINSVLFSTAIYPKLLIDFLSEKQIISYSACLLQWFTYYSLISSDFFLLSAMAYDRYVSICNPLQYPTIMRKRTVCILLISAWIVPACQDSISIILSAKKKICNFHLKGILCNSTVHKLHCVRSTMLNIYGLFIFVIAALLPVLFILFTYIRILVVSYRCQGVRRKAAQTCLPHLLVLISFSCLTAYDVLLARLKLDSFSKTLRLIMALQVIIYQPLFNPIIYGLKMKGINEHLKRLFCKRV
>LOCXPOR25.206.HIT1.OR.2R.306.7tm_4.exons1.JALGQL010000012.1.Clinocottus_analis
MDNSINMTYITFDGHVEVQKYRYLYFVIMFTVYILIISSNLTIVYIIVIHKSLHEPMYIFIAALSINSVLFSTAIYPKLLIDFLSEKQIISYSACLLQWYTYYSLISSDFFLLSAMAYDRYVSICNPLQYPTIMRKRTVCILLISAWIVPASQDTVIIIFSAKKKICNFHLKGILCNSTVHKLHCVRSTILNIYGLFAFVIVVILPVLFIVFTYIRILVVSYRCQGVRRKAAQTCLPHLLVLISFSCLTAYDVLLVRLELDYYPKTLRLIMALQVIIYQPLFNPIIYGLKMKGINEHLKRLFCKRV
>LOCXPOR26.207.HIT1.OR.2R.305.7tm_4.exons1.JALGQL010000012.1.Clinocottus_analis
MENRFNVTYITFGGHVEVQKYRYLYFVIMLTVYILIISSNLTIVCIIVIHKSLHEPMYIFIAALSINSVLFSTAIYPKLLIDFLSEKQIISYSACLLQWFTYYSLISSDFILLSVMAYDRYVSICNPLQYPTIMRKRTVCILLISAWTLPASQSSVMVTLSAKKKICNFQLKGILCNSTVHKLHCVLSTMLNIYGLVAFASFVLLPVLFILFTYIRILVVSYRCRGVRRKAAQTCLPHLLVLISFSSLTAYDVLLARLEFDFSKPLRLVMALQVIIYQPLLNPIIYGLKMKGINEHLKRLFCKRV
>LOCXPOR27.208.HIT1.OR.2R.305.7tm_4.exons1.JALGQL010000012.1.Clinocottus_analis
MDNRLNVTYITFDGHVEVQKYRYLYFMVMLTVYILIISSNLTIVCIIVIHKSLHEPMYIFIAALLINSVLFSTAIYPKLLIDFLSEKQIISYSACLLQWYTYYSLGSSDFFLLSAMAYDRYVSICNPLQYPTIMRKTTTCILLISAWIVPACQFSVMVILSAKKKICNFHLKGILCNSTVHKLHCVRSTILNIYGLFILVSVVLLSVLFILFTYTRILVVSYRCRGVRRKAVQTCLPHLLVLISFSCLGAYDVLLARLEVDFPKTLRLIMALQVIIYQPLLNPIIYGLKMKGINEHLKRLFCKRV
>LOCXPOR28.209.HIT1.OR.2R.305.7tm_4.exons1.JALGQL010000012.1.Clinocottus_analis
MDNRLNVTYITFGGHVEVQKYRYLYFVIMFTVYILIISCNLTIVCIIVIHKSLHEPMYIFIAALLINSVLFSTAIYPKLLIDFLSEKQIISYSACLLQWFTYYSLGSSDFFLLSAMAYDRYVSICNPLQYPTIMRKRTTCILLISAWTLPASQVSVAMFLSANKKICNFHLKGILCNSTVHKLHCVRSTILNIYGLFIFVSVALLPVLFILFTYTRILVVSYRCQGVRRKAAQTCLPHLLVLISFSCLTAYDVLLARLEVDFAKNVRLIMTLQVVIYHPLLNPIIYGLKMKGINEHLKRLFCKRV
>LOCXPOR29.210.HIT1.OR.2R.305.7tm_4.exons1.JALGQL010000012.1.Clinocottus_analis
MDNRLNVTYITFDGHVEVQKYRYLYFVIMFTVYILIISCNLTIVCIIVIHKSLHEPMYIFIAALLINSVLFSTAIYPKLLIDFLSEKQIISYSACLLQWYTYYSLGSSDFFLLSAMAYDRYVSICNPLQYPTIMRKTTTCILLISAWIVPACQFSVMVILSAKKKICNFHLKGILCNSTVHKLHCVRSTILNIYGLFILVSVVLLSVLFILFTYIRILVVSYRCQGVRRKAVQTCLPHLLVLISFSCLGAYDVLLARLEVDFPKTLRLIMALQVIIYQPLLNPIIYGLKIQGINEHLKRLFCKRV
>LOCXPOR30.211.HIT1.OR.2R.305.7tm_4.exons1.JALGQL010000012.1.Clinocottus_analis
MDNRLNVTYITFGGHVEVQKYRYLYFVIMFTVYILIISCNLTIVCIIVIHKSLHEPMYIFIAALLINSVLFSTAIYPKLLIDFLSEKQIISYSACLLQWFTYYSLGSSDFFLLSAMAYDRYVSICNPLQYPTIMRKRTTCILLISAWTLPASQVSVAMFLSANKKICNFHLKGILCNSTVHKLHCVRSTILNIYGLFIFVSAALVPVLFILFTYTRILVVSYRCQGVRRKAAQTCLPHLLVLISFSCLGAYDVLLARLEVDFAKNVRLIMTLQVVIYHPLLNPIIYGLKMKGINEHLKRLFCKRV
>LOCXPOR31.212.HIT1.OR.2R.305.7tm_4.exons1.JALGQL010000012.1.Clinocottus_analis
MDNSINMTYITFGGHVEVQKYRYLYFVIMLTVYILIISSNLTIVYIIVIQKSLHEPMYIFIAALLINSVLFSTAIYPKLLIDFLSEKQIISYSACLLQWYTYYSLVCSDFFLLSAMAYDRYVSICNPLQYPTIMRKTTVCILLISAWILPVCQDSGMVILSAKKKICNFHLKGILCNSTVHKLHCVRSTILNIYGLFIFVSAALVPVLFILFTYTRILVVSYRCQGVRRKAAQTCLPHLLVLISFSCLVAYDVLLARLEVDFPKTLRLVMALQVIIYQPLLNPIIYGLKTKGINEHLKRLFYKRV
>LOCXPOR32.213.HIT1.OR.2R.310.7tm_1.exons1.JALGQL010000017.1.Clinocottus_analis
SLVNMSHAAQTNITVLRGTLEILLFSAPITVPCCVFLFINVTMLFTLRSKVVFCETSRYVLLFNLLCADTMQMALGQLLYLVAACRVRLTYPVCGVLTLLTDLLNAISPLTLVAMSLERFVAVCFPLRHAAIITMSSTALAVAAVWTFSSLNILIRVILLLGFPFEDLESLQMNDYCSKGNMILGQIYARYNSAFTYFLFLSASVAVMSSYVGVMIAARSASTDKASARKARNTLLLHVGQLGLSLSSTVYNPLMAAVSTIADRVALLRIHSVLYVCISVFPRCLSTLIYGIRDQSIRSVLTNRLCCRFR
>LOCXPOR33.215.HIT1.OR.2R.313.7tm_1.exons1.JALGQL010000017.1.Clinocottus_analis
MSSVNLSQTNSTAGLQYQGLMERLMIATVTTLLCCVFLFINVTMLFTLRSKVVFCETSRYVLLFNLLCADTVQMALGQLLYLVAFCRVRLTYPVCGVLTLLTKLLNEISPLTLVAMSLERFVAVCFPLRHAAIITMSSTALAVAAVWTYSSLNILIRVILLLDFPFEDLESLQMNDYCSDISMFLGPMSDVYDKAYTYFLFLSASVAVVSSYVGVMIAARSASTDKASARKARNTLLLHVGQLGLSLSSTVYNPILIPLYRVLKRIVFVRVQNVLYVFIFIFPRCLSSLIYGIRDQTIRLELMNNLCCQRRRS
>LOCXPOR34.216.HIT1.OR.2R.314.7tm_4.exons1.JALGQL010000017.1.Clinocottus_analis
MENSTFEVLTLEGLKVTSRSSVPAFVLLLLTYVFIMVSNVGLVLLISGSRRLQQPMHLLFCNMSVNDVFGATIIVPHVLRDLLLAADSERLVRYGDCVLQAFCVHLHASASHTVLMVMAFDRYVAICSPLRYAAIMTVRTVAALSAAAWTVAFALVLVLVGLSVRLSRCRRVVLNPFCDNASLFKLSCESVLINNIYGLGYTVLLLGSSLGSVALTYLKIAVVCLRSRSKSLNGKALQTCASHLAAYVLLLVSGFLIVILHRFPALAGHRKVASVMGHVALPALNAVVYGLQIKEVRQRIAALFLNNKVASMDV
>LOCXPOR35.217.HIT1.OR.2R.309.7tm_4.exons1.JALGQL010000017.1.Clinocottus_analis
MENQTLSTDVLQLEGLKVSPQSSVPAFVLLLLIYIFIMVSNIGLVVLISTERSLQQPMYLLFCNMSINDAFGATTVIPRLLSDVFTPMTQRYIHYNDCVLQAFCAHFNASTTHTVLMVMAFDRYVAICSPLRYAAIMTVRTVAALSAAAWASAFALVLVLVGLSVRLSRCRRVVLTPFCDNASLFKLSCESVLINNIYGLGYTVLLLGSSLGSVALTYLKIAVVCLRSRSKSLNGKALQTCASHLAAYVIMYVSGAIIIVLHRFPHLSDHRKMASILFHVVPPAMNAVIYGLQIKAIRQKIVIMFSGNT
>LOCXPOR35.217.HIT1.OR.2R.293.7tm_4.exons1.JALGQL010000017.1.Clinocottus_analis
SIPAKHDDNLLPDGFDLKSVDNSVHGGRNYMEQDGRHLPVVRQVREPMEDDDDGARDIHDDVRRQVGGAGLQRFAVQRLAPAAQTHHGDLQVCERHAAEGGAQQQHRVAEAVDVVDEDALAGQLEQGGVVAERGENDPPAARQADAEAHEDQDQREGRRPRRRRQRRHRPDGHDGGVPQRAADGHVAVEGHDHEHGVGGAGVKVSAEGLKDAVVVVNVALSHRREDVAQQARDDGRGPEGVVDAHVAEQQVHGLLEAPLCGDQHHQADVGHHDEDVDEEEEDEGWNGGLGADL
>LOCXPOR36.218.HIT1.OR.2R.306.7tm_4.exons1.JALGQL010000017.1.Clinocottus_analis
MDNESVDMDVLQLEGLKVSPQSSVPAFVLLLLIYIFIMVSNISLVVLISTERSLQQPMYLLFCNMSINDAFGATTIIPRLLSDVFTPMTQRYIHYNDCVLQAFLGHVHAGVTHTVLMIMAFDRYVALCSPLRYAAIMTGRMVAALSAAAWASAFALVLVLVGLSVRLSRCRRVVLNPFCDNASLFKLSCESVLINNIYGLGYTVAIQGSSLGSVVLTYLKIAVVCLRSRSKSLNGKALQTCASHLAAYVILLLVGSIIVTLHRFPQLSDDRKLASILFHVVPPTANTIIYGLQVKAVRQKIMIIFK
>LOCXPOR36.218.HIT1.OR.2R.290.7tm_4.exons1.JALGQL010000017.1.Clinocottus_analis
LKYDHNLLSHCFDLQSVDNSVRSWRNHMEQDGRQLPVVRQLWKPMEGDDDGAHQEQDDVRRQVGGAGLQRFAVQRLAPAAQTHHGDLQVCEHHAAEGGALYGHRVAEAVDVVDEDALAGQLEQGGVVAERVEDDPPAARQADAEAHEDQDQSEGRRPRRRRQRRHHPAGHDGGVPQRAAEGHVAVEGHDHEHRVGDPGMNVTEEGLKDAVVVVNVALSHRREDVAQQARDDGRGPEGVVDAHVAEQQVHGLLEAPLCGDQHHQADVGHHDEDVDEEEEDEGRNGGLGADL
>LOCXPOR37.219.HIT1.OR.2R.318.7tm_4.exons1.JALGQL010000017.1.Clinocottus_analis
CRCRLMENYTFNSLTLQLEGLNVSKESAYPVFLFLFFSYILIILLNVGIACLVFIDKNLHQPMYLLFCNLPLNDILGNSILMPRLLLDMMKPSSERFISYYECVVQAFTTHMLGTTAHTVLMIMAFDRYVAISNPLRYAAIMTNKMVMKLTVSAWGVALVLVGVLLGLTIRLNRCRTLIMNPYCDNASLFKLSCESVFINNVYGLTFTVVLFTCSIGSMVITYTKITVVCLTSKSKSLNSKALKTCSTHLVVYLIMLISGFIVIILHRFPQYSDYRKLSAILFVLIPGSLNPIIYGVQSAEICKSLSKLFRSKPVMPL
>LOCXPOR38.220.HIT1.OR.2R.307.7tm_4.exons1.JALGQL010000017.1.Clinocottus_analis
MDNESVDMDVLQLEGLKVSPQSSVPAFVLLLLIYIFIMVSNIGLVVLISTERSLQQPMYLLFCNMSINDAFGATTIIPRLLSDVFTPMTQRYIHYNDCVLQAFCAHFHAAVSHTVLMIMAFDRYVAICSPLRYAAIMTGRTVAALSVAAWTVPFLLVLILIYLSVRLSRCRRVVLTPFCDNASLFKLSCENVLINHVYGLGAGFAMMAASLCSVTLTYLRIAILCLRSRNKTLNSKALQTCASHLAVYVILLLAGNIIIILHRFQNLSSHRKMASILFHVVPPSVNAVIYGLQIKAVRERIVVIFNR
>LOCXPOR39.221.HIT1.OR.2R.308.7tm_4.exons1.JALGQL010000017.1.Clinocottus_analis
MENSTTSLDLISIEGLKVSPQSSVPAFVLLLLIYIFIMVSNIGLVVLISTERSLQQPMYLLFCNMSINDAFGATTVIPRLLSDVFTPMSDRYVGYGDCVLQAFCAHFHAGAAHTVLMVMAFDRYVAICSPLRYAAVMTGRTVAALSAWAWAAAFVSVVILIGLNVRLSRCRRVIVNPFCDNASLFKLSCQNLFFNHVYGLGSAVVILGSSLGSVALTYLKIAVVCLRSRSKSLNSKALQTCASHLAAYLVMLVASFTPMIIHRRPDWADSGKVASVLFHVVPPVLNPVIYGMQCKELRLRIFRMIQGN
>LOCXPOR39.221.HIT1.OR.2R.307.7tm_4.exons1.JALGQL010000017.1.Clinocottus_analis
GELNYQSGSHIHRGVKGQPPVLRSCLRPPPPHLHLHHGVQHRPGGADLHREEPPAAHVPAVLQHEHQRRLRGHDRHPSPAERRLHADVGPLRRLRRLRPSGLLRSLPRRRRPHGAHGHGLRPLRGHLQPAAVRRRHDRQDGGGAVGVGVGGGLRLRRHPHRPQRAAVALPAGHRQPVLRQRLLVQAVLPEPLLQPRVRARQRRGHPGLLPRQRGAHIPEDRRGVSAQPEQVSEQQSAADLRLPPGGVPRHAGGVLHAHDHPPPARLGRQREGGVRPVPRGSPGPQPRHLRDAVQRAAAPDLQDDPGQ
>LOCXPOR39.221.HIT1.OR.2R.292.7tm_4.exons1.JALGQL010000017.1.Clinocottus_analis
VALDHPEDPEPQLFALHPVDDGVEDRGNHVEQDGRHLPAVGPVGPAVDDHGREGRHQHDEVRRQVGGAGLQRFAVQRLAPAAQTHHGDLQVCERHAAEGGAQDDHGAAEPVHVVEEEVLAGQLEQGGVVAERVDDDPPAARQPHVEADEDDDGDEGRRPRPRRQRRHRPAGHDGGVPQRAADGHVAVEGHDHEHRVGGAGVEVSAEGLKDAVAVADVAVRHRREDVAQQARDDGRGPEGVVDAHVAEQQVHGLLEAPLCGDQHHQADVGHHDEDVDEEEEDEGRNGGLGADL
>LOCXPOR41.222.HIT1.OR.2R.323.7tm_4.exons1.JALGQL010000017.1.Clinocottus_analis
FLLFLSCIAQMENYTYNSLTLQLEGLRVTKTNKYPLFIFLLLAYAFILITNVGIVVLIWTERSLHQPMYLLFCNLSINDVMGNSLLVPRLLADLLVPPSERLIHYYECLMQAFTTHMFSTNAHTVLMIMAFDRYVAISNPLRYAAIMNNKMLMKLTASAWGVALVLVGVLLGLTIRLNRCRTLIMNPYCDNASLFKLSCESVFINNVYGLTFTVVLLTCSISSIIVTYFKITVACLTSKSKSLNSKALKTCSTHLCLYLIMLVSGLILITLHRFPQYTEYRKISAILFNVVPGSLNPVIYGLQSQEIHKCLSKIFHLKKGTPS
>LOCXPOR42.223.HIT1.OR.2R.318.7tm_4.exons1.JALGQL010000017.1.Clinocottus_analis
CRCRLMENYTFNSLTLQLEGLNVSKESAYPVFLFLFFSYILIILLNVGIACLVFIDKNLHQPMYLLFCNLPLNDILGNSILMPRLLLDMMKPSSELFISYYECVVQAFTTHMFGTTAHTVLMIMAFDRYVAICYPLRYAAIMTNKMVMKLTVSAWGVALVLVGVLLGLTIRLNRCRTLIMNPYCDNASLFKLSCESVFINNVYGLTFTVVLFTCSIGSMVITYTKITVVCLTSKSKSLNSKALKTCSTHLVVYLIMLISGFIVIILHRFPQYSDYRKLSAILFHLIPGSLNPIIYGVQSAEICKSLSKLFRSKPVMPL
>LOCXPOR43.224.HIT1.OR.2R.314.7tm_4.exons1.JALGQL010000017.1.Clinocottus_analis
LCCFRLMENYTFNSPTLQLEALNVSEASVYPVFLLFLFAYLFILFANVGIAVLVFIDKNLHQPMYLLFCNLTFHEILGNSILMPRLLLDMMKPSSELFISYYECVVQAFIAHLFGTTAHTVLMIMAFDRYVAISNPLRYAAIMTNKMVMKLTASAWGVALVLVGVLLGLTIRLNRCRTLIESPYCDNASLFKLSCESVFINNVYGITFTVVLLTASLGTMVITYTKITVVCLTSKSKSLNSKALKTCSTHLVVYLIMVFCGMSNITLHRFPQYSDYRKLSIVLFHVVPGILNPVIYGMQSKEIQLFLRKLFQSK
>LOCXPOR44.110.HIT1.OR.2R.318.7tm_4.exons1.JALGQL010000017.1.Clinocottus_analis
LCCFRLMENYTFNSPTLQLEALNVSEASVYPVFLLFLFAYLFLMVANMSIAVLILIDKNLHQPMYLLFCNLPLNDILGNSILMPRLLLDMMKPSSELFISYYECVVQAFTTHMFGTTSLTVLMIMAFDRYVAISNPLRYAAIMTNKMLMKLIASAWGVALVLVGVLLGLTIRLNRCRTLIESPYCDNASLFKLSCESVFINNVYGLTFTVVLFTCSIGSMVITYTKITVVCLTSKSKSLNSKALKTCSTHLVVFLIMMFSALSNITLHRFPQFTDYRKLSRILFHIVPGSLNPIIYGVQSKEIKIFLTKFLESKKVLP
>LOCXPOR45.111.HIT1.OR.2R.309.7tm_4.exons3.JALGQL010000017.1.Clinocottus_analis
MENVTMVKPLKQPIVFQLEGFYVPPGYGAFFFFLALVYFIVMLLANGVVLCVIVLDKNLHRPMFIMVCNLVVCDLLGATAVLPRLMMHFLMGQKKIDYVSAIAQAFSVHTYGAAMQTILSVMAYDRYIAVCEPLRYQSIMTSARLHSCCALAWFIAVLLIAVLFLLHLNSPLCGNTIQHVYCSNRAILNLACSPTPINDIYGLSMTWTLSTSVFLIIAYSYSRILHACVKRGSAGLGVRSKTFQTCAPHLVIYVLYILSSLVIIVSHRFPSLSQNIKKFFSIMCIIIPPGVNPVIYGLVSKELRDSIIK
>LOCXPOR45.114.HIT1.OR.2R.309.7tm_4.exons3.JALGQL010000017.1.Clinocottus_analis
MENVTMVKPLKQPIVFQLEGFYVPPGYGAFFFFLALVYFIVMLLANGVVLCVIVLDKNLHRPMFIMVCNLVVCDLLGATAVLPRLMMHFLMGQKKIDYVSAIAQAFSVHTYGAAMQTILSVMAYDRYIAVCEPLRYQSIMTSARLHSCCALAWFIAVLLIAVLFLLHLNSPLCGNTIQHVYCSNRAILNLACSPTPINDIYGLVIYWFISSSVFLIIAYSYSRILHACVKRGSAGLGVRSKTFQTCAPHLIIYVLYQIATLVIIISHRFPSLSQNIKKFFSIMFIIIPPGVNPVIYGLVSKELRDSIIK
>LOCXPOR47.108.HIT1.OR.2R.308.7tm_4.exons1.JALGQL010000002.1.Clinocottus_analis
MNSTQVLYFTLPAYFDTGVLKYLYFTIIMSLYMLIVGSNVLLIVVICVNRSLHEPMYLFLCSLFVNELFGSTGFFPFLLVQILSDIHTVSAPFCFLQIFCLHFYGSVEYFTLVVMSYDRYLAICCPLHYNKQMTFSKVAILSVFVWLYSVFATVVMMSLSAPLQLCGNTINEVYCNNYAIVKLACYDTTVNNVYGLVYMFTVIFSLIVLILYTYVRILRVCFSGSTQTRQKAVSTCTPHVASLLNFSFGVFFEIVQGRFDMSRAPIMLRIFLSLYFLTCQPLFNPLVYGLNLTKIRIICKSIVFGKRM
>LOCXPOR48.127.HIT1.OR.2R.304.7tm_4.exons1.JALGQL010000002.1.Clinocottus_analis
MNSTQVLYFTLPAYFDTGVLKYLYFTIIMSLYMLIVGSNVLLIVVICVNRSLHEPMYLFLCSLFVNELFGSTGLFPFLLVQILSDIHTVSAPFCFLQIFCVYSYVSVEFSNLAVMSYDRYLAICCPLQYNAQMTFNKVALLIAVPWLYSFLTIVVLISLIAPLQLCGNVIDRVYCLNYSIVKLACSDTRVNNIYGLIITFLTVFGPVSVIFYTYVKIFRVCFSGSKQTRQKALSTCSPHLAALLNFSFGVCFEVSQSRFDMTGVHRILKIVLSLYFLTCQPLFSPVMYGLKMSKICLVCKGLLF
>LOCXPOR49.138.HIT1.OR.2R.313.7tm_4.exons1.JALGQL010000002.1.Clinocottus_analis
KQKKIMMNSTQFLYFTLSAYFDTGALKYLFFMLILSSYVVIICTNVLLIVVICVNRSLHEPMYLFLCSLFVNELFGSTGLFPFLLVQILSDIHTVSAPFCFLQNFFLHFYGAVEFSSLAVMSYDRYLAICFPLQYNTCMTFDKSTVLIAVTWLFPLLVCVVMTCLSSSLQLCGNIINKVYCDNYSFIKLACYDTTGNNIYGLFITALSIFCPLTLIVYTYTKIFKVCFSGSKQTRQKAVSTCTPHLASLLNFSVGACFELLQNRFNMNNLPNTLRILLSLYWFTCQPLFNPLMYGLNLSKIRIICKSLVFAKM
>LOCXPOR50.152.HIT1.OR.2R.305.7tm_4.exons1.JALGQL010000002.1.Clinocottus_analis
SSASISFSAYGSLRRYNAALLVCISVLYVSCLCVNLFLVLVIWRESGLHRPMYVLLVHLCLSGVAGSSSVCPHVIRLLLADRPRTSLAWCLTQVFFINVYSGCIFCILALMAYDRYVSICKPLLYRSIVTPARVRALLLLVYLSLGWSSAAQVVLTSRLRLCRHTVDKLLCDSLVVARLSCESSAAVSVFGLCSAIWVVLCPCVLVLGSYLRILPVLLRGSGASRARGLRTCTPHLVTFVNFSAVSFFGVIYNRLSDRVPEAAAVLTCVNFFIVPPLLHPIIYGIKMQEIRQSVKKMMKKKMIQM
>LOCXPOR50.152.HIT1.OR.2R.305.7tm_4.exons1.JALGQL010000002.1.Clinocottus_analis
HLNHFLFHHFLHTLPNLLHFNTINYGMEQRGDDEEVHTREDGRGFGNAVAQPVVNDPEERDGGEVDEGHQVRGAGPQASGPRRPGAPEQHRQDAQVRAQHQHAGAQHHPDGGAQPEHADRRRALAGQPRHHQTVAQQLVHSVSAEPQPGGQDHLRGRGPAQAQVHQQQQRPDPSRRHNGAVQQRFADGDVAVVGHQRQDAEYAAAVHVDEEHLSQTPGQAGPGSVGQQQPDDVRADGGAAGHAAQTQVHQKHVHRPVQAGLPPNHQDQEEVHTQTGNVEHGYTDQQSGVVPAERAVGGEADGGRR
>LOCXPOR50.152.HIT1.OR.2R.284.7tm_4.exons1.JALGQL010000002.1.Clinocottus_analis
FGLHQLLRLRLSPPVQRRSAGLYIRALRFLSVCEPLPGPGDLAGVRPAPADVRASGAPVSERRGRQLLRLPSRHPAAAGRQTPDQPGLVSDSSVLHQRVQRLHILHLGADGLRPLRLHLQTSAVPLHCDAGSGPGAAAAGVPEPGLVLGRAGGPDLQAAALQTHCGQAAVRQSGGGAAVLRELCGGQRVRAVLRHLGGAVPLRAGAGLVPAHPAGAAQGLRGVAGQRPADLHPSPGDLRQLLRRLFLRGHLQPAERPRSRSRGRPHVCELLHRPPAAPSHNLWY
>LOCXPOR52.163.HIT1.OR.2R.304.7tm_4.exons1.JALGQL010000002.1.Clinocottus_analis
MLNVTQLSYFTLSAYFDTGVLKYLYFTIIMSLYMLIVGSNVLLIVVICVNRSLHEPMYLFLCSLFVNELFGSTGLFPFLLVQILSDIHTVSVPLCFLQIFCVYLYVSVEFFNLAVMSYDRYLAICCPLQYNAQMTFNKVALLICVTWLIPVVAILVLIFLSARLQLCGNVIDRVYCGNYSIVKLACSDTRVNNIYGLLCTVVSILLPLVLIFYTYVRIFSVCFSGSKQTRQKALSTCSPHLAALLNFSFASCFQIIQSRFDMSNVPNVLGILLSLYFLTCQPLFTPIIYGLNMCKIRTACRRLL
>LOCXPOR54.174.HIT1.OR.2R.309.7tm_4.exons1.JALGQL010000002.1.Clinocottus_analis
STLSYFILGAYVHVGNLKYLYFMLIAMLYIVICIVNISLIVVICVNRSLHEPMYLFLCSLFVNELYGSTGLFPFLLVQILSDIHTVSPPLCFLQIFCLYSYVNIEILNLAVMSYDRYLAICHPLQYNTLMTFNKAVIFIAVIWFYSFMKILITLFLTIRLTFCGNIMNSVICNNYLVVKLACSDTQVNNIYGLFGTFLSVFVPLLPIVFSYVRILRVCFSGSKQTRQKAVSTCTPHLASLLNFSFGCCFEIIQSRFVMTSVPRLLRIILSLYFLIIQPLLNPIMFGLQMSKIRNTCKHVVCYIMLTLSR
>LOCXPOR54.185.HIT1.OR.2R.309.7tm_4.exons1.JALGQL010000002.1.Clinocottus_analis
STLSYFILGAYVHVGNLKYLYFMLIAMLYIVICIVNISLIVVICVNRSLHEPMYLFLCSLFVNELYGSTGLFPFLLVQILSDIHTVSPPLCFLQIFCVYTYGGVELLNLAVMSYDRYLAICHPLQYNTLMTFNKAVIFIAVIWFYSFMKFLITLSLSIRLTFCGNIMNSVICNNYLVVKLACSDTQVNNIYGLFGIVLSVFVPLLPIVFSYVRILRVCFSGSKQTRQKAVSTCTPHLASLLNFSFGCCFEIIQSRFVMTSVPRLLRIILSLYFLIIQPLLNPIMFGLQMSKIRNTCKHVVCYIMLTLSR
>LOCXPOR54.203.HIT1.OR.2R.309.7tm_4.exons1.JALGQL010000002.1.Clinocottus_analis
STLSYFILGAYVHVGNLKYLYFMLIAMLYIVICIVNISLIVVICVNRSLHEPMYLFLCSLFVNELYGSTGLFPFLLVQILSDIHTVSPPLCFLQIYCLYTYVHVEILNLAVMSYDRYLAICHPLQYNTLMTFNKAVIFIAVIWFYSFVKFLITLFLTIRLTFCGNIINSVNCHNYLVVKLACSDTQVNNIYGLFGTVLTILVPLLPIVFSYVRILRVCFSGSKQTRQKAVSTCTPHLASLLNFSFGCCFEIIQSRFVMTSVPRLLRIILSLYFLIIQPLLNPIMFGLQMSKIRNTCKHILCYKTLTLSR
>LOCXPOR63.214.HIT1.OR.2R.305.7tm_4.exons1.JALGQL010000002.1.Clinocottus_analis
IMMNSTKYSYFILSPYFDVGLFKYLWFMIIMCFYVVIVGSNVLLIVVICVNRSLHEPMYLFLCSLFVNELFGSTGLFPFLLVQILSDIHTVSPPLCFLQIILVCIYGSVEFTNLAVMSYDKFLAICYPLQYNTLMTQKKIAILIALIWLYPFIAIPVLLSLSVPLQLCGNVINKVYCDNYSVVKLACYDTTVNNVYGLTYASTIICVFIFIVYSYVRILRVCFSGSKQTRQKAVSTCTPHLASLLNFSFGCFFEIIQSRFDMKNVPVIVRILLSLYWLSCPPLFNLILYGLNFTKVRIVCKRLVF
>LOCXPOR57.109.HIT1.OR.2R.311.7tm_4.exons1.JALGQL010000002.1.Clinocottus_analis
MMMMMNSTQVSYFTFNAYFDLGLFKYLWFIIIMGFYVVIVGSNVLLIVVICMNRSLHEPMYLFLCSLFVNELFGSTGLFPFLLVQILSDIHTVSPPFCFLQIFCLYIYVNVQFYNLAIMSYDRYLAICHPLQYNIRMPFNKVTLLIAVTWLIPLLNIVVMLSLSASLQLCGNIIDRLFCNNYSIVKLACYDTTVNNIYGLMYTFIVLVGLAILIFYTYVRILRVCFSGSKQTRQKAVSTCTPHLASLLNFSFGCFFEIAQSRFDMSRAPIMLRIFLSLYFLTCQPLFNPLMYGLNLTKIRIICKSIVFGKM
>LOCXPOR58.118.HIT1.OR.2R.311.7tm_4.exons1.JALGQL010000002.1.Clinocottus_analis
MMMMMNSTQVSYFTFNAYFDLGLFKYLWFIIIMGFYVVIVGSNVLLIVVICMNRSLHEPMYLFLCSLFVNELFGSTGLFPFLLVQILSDIHTVSPPFCFLQIFCLYTYANVQFYNLAIMSYDRYLAICYPLQYNTRMPFNKVTLLIAVTWFIPVLHIVVVIALSASLQLCGNIIDRLFCDNYSIVKLACYDTTVNNIYGLMYTFIVLVGLAILIFYTYVRILRVCFSGSKQTRQKAVSTCTPHLASVLNFSFGCFFEIAQGRFDMSRAPIILRIFLSLYFLTCQPLFNPLMYGLNLTKIRIICKSIVFGKM
>LOCXPOR59.119.HIT1.OR.2R.304.7tm_4.exons1.JALGQL010000002.1.Clinocottus_analis
IMMNSTKYSYFILSPYFDVGLFKYLWFMIIMCFYVVIVGSNVLLIVVICVNRSLHEPMYLFLCSLFVNELFGSTGLFPFLLVQILSDIHTVSPPLCFLQMFCVYTYSSVEFTNLAVMSYDRYLAICYPLQYNTLMTQKKIAILIALIWLYPFIAIPVLISLTASLQLCGNIINKFFCNNYHVVKLACYDTTVNNIYGLAYTSTLISVFILIVYSYVRILRVCFSGSQQTRQKAVSTCTPHLASLLNFSFACFFEIIQSRFYLKNVPLIVLILLTLYWLTPPLFNPILYGLNLTKVRIVCKRLVF
>LOCXPOR60.120.HIT1.OR.2R.305.7tm_4.exons1.JALGQL010000002.1.Clinocottus_analis
MMNYTHVSYFTLAAYIDTRLFKYLCFMIIMFLYVVIVFSNVLLIVVICVNRSLHEPMYLFLCSLFVNELFGSTGLFPFLLVQILFDIHTVFPPFCFLQIFCVYSYVCVEFFNLAVMSYDRYLAICYPLQYNTRMTFNKVTLLLAVVWSYGSVLCFVSVMLSSSVQLCGNSINKVYCDNYSIIKLACSDSTASNIYGLFATCLTIACPVSLIFYSYVRILRVCFSGCKQTRQKAVSTCTPHLASLLNFSCGAFFEIVQSRFDMKNVPNFVRIFLSLYWLTCQPLLNPLLYGLNMSNIRILCRNLIF
>LOCXPOR61.121.HIT1.OR.2R.308.7tm_4.exons1.JALGQL010000002.1.Clinocottus_analis
MMNFTQVPYFTLAAYFDTGGFKYVCFMVILSLYMLIIFGNVLLIVVICVNRSLHEPMYLFLCSLFVNELFGSTGLFPFLLVQILSDIHTVSPPLCFLQIFCVHSYGAVEYLNLAVMSYDRYLAICYPLQYNTRMTYCKISFLIVLTWLFPCFAMVVLLSMTSPLRLCGNIVDKVYCDNYSVVKLSCSDTKVINVYGLIATFSTIFGSLLLIFYTYMKIILVCFSGSKQTRQKAVSTCTPHLASLLNFSVGACFEVLQSRFDMSRLPNALRIFLSLYFLTCPPLFNPLLYGLNLSKIRVICKSLISNAD
>LOCXPOR62.122.HIT1.OR.2R.304.7tm_4.exons1.JALGQL010000002.1.Clinocottus_analis
MMNFTQVPYFTLAAYVDSGLFKYVCFMIIMFLYVVIVFSNVLLIVVICVNRSLHEPMYLFLCSLFVNELFGSTGLFPFLLVQILSDIHTVSPPFCFLQIYCVYTYGNIELVNLAVMSYDRYLAICLPLQYNTLMTYEKVATLIAVMWLLIFLENGCTLILIVPLQLCGNIINKVYCDNYSVVKLACYDTSVNNVYGLFVSAFAIFCPLILIFYSYMRILRVCFSGCKQTRQKAVSTCTPHLASLINFSFGACFEIIQSRFNMNGVPNILRIFVSLYFLTCPPLFNPLMYGLNLSKIRVSCKNLI
>LOCXPOR63.123.HIT1.OR.2R.305.7tm_4.exons1.JALGQL010000002.1.Clinocottus_analis
IMMNSTKYSYFILSPYFDVGLFKYLWFMIIMCFYVVIVGSNVLLIVVICVNRSLHEPMYLFLCSLFVNELFGSTGLFPFLLVQILSDIHTIYVPLCFLQIILVCIYGSVEFTNLAVMSYDRFLAICYPLQYNTLMTQKKIAILIALTWLYPFIAIPVLLSLTVPLQLCGNVINKVYCDNYVVVKLACYDTTVNNVYGLTYASTIICVFIFIVYSYVRILRVCFSGSKQTRQKAVSTCTPHLASLLNFSFGCFFELVQNRLDVKNVPVIVRILLSLYWLTCPPLFNPILYGLNLTKVRIVCKRLVF
>LOCXPOR64.124.HIT1.OR.2R.303.7tm_4.exons1.JALGQL010000002.1.Clinocottus_analis
MMNFTQVPYFTLAAYVDSGLFKYVCFMIIMFLYVVIVFSNVLLIVVICVNRSLHEPMYLFLCSLFVNELYGSTGLFPFLLVQILSDIHTVSPPLCFLQIFSLYTYGSIEFTNLAVMSYDRYLAICYPLQYNTLMTQKKIAVLIALTWLYPFIAITVLLSLSVPLQLCGNVINKVYCDNYYVVNLACYDTTVNNIYGLTYTTSLVFVVLLIFYSYVRILRVCFSGCKQTRQKAVSTCTPHLASLLNFSFGACFEILQSRFNMNGVPNILRIFVSLYFFICPPLFNPLMYGLNLTKSKVQWKQKI
>LOCXPOR64.125.HIT1.OR.2R.303.7tm_4.exons1.JALGQL010000002.1.Clinocottus_analis
MMNFTQVPYFTLAAYVDSGLFKYVCFMIIMFLYVVIVFSNVLLIVVICVNRSLHEPMYLFLCSLFVNELFGSTGLFPFLLVQILSDIHTVSPPLCFLQIFSLYTYCSIEFTNLAVMSYDRYLAICYPLQYKTLMTQKKIAILIALTWLYPFIAITVLLSLSVPLQLCGNVINKVYCDNYYVVNLACYDTTVNNIYGLTYTTSLICAVVLIFYSYVRILRVCFSGCKQTRQKAVSTCTPHLASLLNFSSGACFEIIQSRFNMNGVPNILRIFLSLYFFMCPPLFNPLMYGLNLSKIRTSCKNLI
>LOCXPOR65.126.HIT1.OR.2R.310.7tm_4.exons1.JALGQL010000002.1.Clinocottus_analis
MLAASPGGNFSHSSFVFRGFPALRHHHQLLALPFSASYLTVLLGNGVLVHVIRRTGSLHGPMYLLLCALCAVDVLSATAIVPGLLLALLFGWDRISLAGCLTQMFFTHFLSSLESTLLLAMALDRYAAVCRPLRYAELVGAPAAVKLLLFALVRSGSIMATLVALAGSLRFCGSNAVRHCYCDHMALVSLACGGTERSSAAGLAVIVCFVGVDIPLICLSYAKILSAVFKAAAGGEERRKALHTCGTHLIVMMCFYLVGSVSFLSHNLNIGIPTDANTLMGLVYILLPATVNPVVYGVRTTEIRNALLRL
>LOCXPOR65.126.HIT1.OR.2R.310.7tm_4.exons1.JALGQL010000002.1.Clinocottus_analis
QPQQSVPYLGGSDAVHHGVDGGRQQDVHEPHEGVGVGGDADVQVVGEEGDAAHQVEAHHDDQVSAAGVERLPALLAAGRRLEDGAQDLRVGQADERYVHAHKADDHGQAGRAAPLRAAARQADQRHVVAVAMADGVGAAEPQGTRQGDQRRHDGAAAHQSEQQQLHGGGRTDELGVAQRPADGGVAVQRHRQQQRGLQRGQEVGEEHLRQAAGQRDPVPAEEEGEQQAGDDGGRREDVHRAERAQQQVHGAVQAARAADHVHQHAVAQQHRQVGGGERQRQQLVVVPQRREASEHEAAVGEVSARRRRQH
>LOCXPOR65.126.HIT1.OR.2R.309.7tm_4.exons1.JALGQL010000002.1.Clinocottus_analis
VGGVSGRKLLPQQLRVPRLPGAAAPPPAAGAAVLRLLPDGAAGQRRAGARDPPHGQPARPHVPAAVRALRGGRPLGDRHRPRPAARPPLRLGPDLAGRLPDADVLHPLPVLSGVHAAAGDGAGPLRRRLPAAALRRARRCARRREAAAVRSGAQRLHHGDAGRLGGFPAVLRLQRRPPLLLRPHGAGQPGVRRHGEEQRGRPGRDRLLCGRGHTAHLLVLREDPERRLQGGGRRRGAQEGAPHLRHSPDRHDVLLPGGQRLLPLPQPEHRHPHRRQHPHGARVHPAAGHRQPRGVRRPNHRDTERSAEA
>LOCXPOR68.128.HIT1.OR.2R.306.7tm_1.exons1.JALGQL010000002.1.Clinocottus_analis
MHNLTEFPGNATANKSLSVIIKVCVVTPLFCIFLYCIAVMLHIFASHRQYLDSTRYILFAYMLINDTLQLLSSVLLFLFVMGQVKLSIVYCVPLLFLSTVTFQSTPLILATMSLERYVAIFYPLQCPAAWRSDRIWVIILSLWLTSCILPTVNYSIGERDPAAVGVLSPPVLCKNNVVNSSQIQVLFQVSVYILLFAVVAVVIIFTYLRILLETRKMRLNKVSVSKAMHTVLLHGFQLLLCILAFINPITETLIVLHVNWLPEDVAFFNYFCFILIPRLLSPLIYGFRDQNLKGAIRETILCCSDK
>LOCXPOR69.129.HIT1.OR.2R.307.7tm_1.exons1.JALGQL010000002.1.Clinocottus_analis
MANNSSLVGGESLRQQSSFKVIIVQILVILFLCINVFLILTLFQKECFYTTTRYILFAVTLLSDSLLIFLSNIMLILSYFHITIPVWLCIIIFVVVTLCVTVTPVTLTAMTLERYVAICMPLRHGELCSRSSTVYCVLIIHSISSVPFIIVYSIFFASASHSFYTLNRVCSAEIFILYRWQDDIRAGVYQFYFLIMVITIVFCYVKIMKVAKAASGESKKSTGKGLKTVILHAFQLLLCLIQLWCPFIETAVLQINLQLFIDIRYINYLTFSLAPRCLSPLIYGLRDETFVHALKSNAFFGLCKRNI
>LOCXPOR70.130.HIT1.OR.2R.308.7tm_1.exons1.JALGQL010000002.1.Clinocottus_analis
MAANSSEVGGEILMRKIDERVIVIQVLIAVFLCINLLLIRTFFMKDFFYTTMRYIFFAVTLLSDCLILILSNMLLLFQFYNFTTQMWLCVIIYTVSSVYTSVTPFTLTAMTLERYVAICMPLRHAELCSRSNSVNCILIIHGLSSANAIVLLSMFFASATSNIYTEERICSKVIFILYRWQNDIYSAVGQIYFLIMVITIIFCYVEIMKVAKAASGEDKKSTQKGLRTVILHTFQLLLCLIQLWCPFIEAAVLKVDLMLYINVRYFNYIIFYLSSRCLSPLVYGLRDEKFFHALKSCLWSNLKTTILP
>LOCXPOR71.131.HIT1.OR.2R.305.7tm_4.exons1.JALGQL010000002.1.Clinocottus_analis
MESNMTSDILKIQGFDISPKFTYPLFFLLLFVYFTLLFTNIGLLVLIITEKSLHQPMYILFCNLSINDLIGNTVLLPQLMAHIISTEKLITYNQCVVQAFYSHTFGSASHMILIIMAIDRYVAICHPLRYSSIMTTKAVVALSAAAWAVSLVLVSVLIGLTVRLSRCRSVIQNAYCDNASLFKLSCENVSINNIYGLFFTVLLFSCSMGGIAVTYFRIAVICWIKKNKELNNKAFQTCTSHLVLYLIMLWSGFLTIILHRFPNYPDLRKIAYILFHVVPANLNPIIYGMQSRLLRDKIIQMLQRK
>LOCXPOR72.132.HIT1.OR.2R.305.7tm_4.exons1.JALGQL010000002.1.Clinocottus_analis
MESNMTSNILKIQGFDISPKFTYPLFFLLLFVYFTLLFTNIGLLVLIIIEKSLHQPMYILFCNLSINDLIGNTILLPQLMANIISTEWFITYNQCVVQAFYSHTFGSASHMILIIMAIDRYVAICHPLRYSSIMTTKAVVALSAAAWAVSLVLVSVLIGLTVRLSRCRSVIQNAYCDNASLFKLSCENVSINNIYGLFFTVLLFSCSMGGIAVTYFRIAVICWIKKSKELNNKAFQTCTSHLVLYLIMLWSGFLTIILHRFPNYPDLRKIASILFHVVPANLNPIIYGMQSRFLRDKIIQMLQRK
>LOCXPOR73.133.HIT1.OR.2R.307.7tm_4.exons1.JALGQL010000002.1.Clinocottus_analis
MENKSFWVSTELTLDTFIIPPRGKYPIFLFGIAIYFFSIFCNLTLLSLIILKRNLHKPMYFILFNLPLNDLIGITAMLPKVLSDIVTETNHVYYPLCVLQAFLLHMYGGGILFILAAMSFDRYAAICMPLRYSSVMTPRVVICIIALVWGLDFVLIVSLFSLQTRLPRCKTVIMNVFCDNPSLLKLTCGNTAVNNIIGLFNTAVMQFLSVSIQTFSYVKILMACVLTRRSETKTKAVNTCVAQLLILIIFEIVATFTILSHRFKNVSADLQKIMGMMIFLVPPLLNPIVYGLYTSEIRNTFLTVLKN
>LOCXPOR75.134.HIT1.OR.2R.313.7tm_4.exons1.JALGQL010000002.1.Clinocottus_analis
MYTNASDMELLTLVSLDISAAHIYPVFVFSTLTYLIIVFCNLSVLATIALSKKLHNPMFILLFNLPISDMVGSTALFPHLLFSIVTQNRGISSSACITQAFMIHFYGTGNLLILSAMAYDRYVAICCPLRYNDIMSPKNVIKIIILIWFINVSLIVTLILMLTRFKFCRTNIVDLYCNNPSLLKLVCEDTRINNFYGMFTIVLLQGGPLLIIIYTYVQILRTCVMTKHSDARKKAFQTCGTHLVVYLILEINTAFTVIAHRIQSVSPYLRRVLGLSILIFPPLLDPIIYGLKTTELKRSFILLLKKKLCSTKL
>LOCXPOR75.135.HIT1.OR.2R.313.7tm_4.exons1.JALGQL010000002.1.Clinocottus_analis
MYTNASDMELLTLVSLDISAAHIYPVFVFSTLTYLIIVFCNLSVLATIALSKKLHNPMFILLFNLPISDMVGSTAFFPHLLFSIVTQNRGISSSACITQAFMIHFYGTGNLLILSAMAYDRYVAICCPLRYNDIMSPKNVIKIIILIWFINVSIIVTLMSMLTRFKFCRTNIVDLYCNNPSLLKLVCEDTRINNFYGIFTIVLLQGGPLLIIIYTYVQILRTCVMTKHSDARKKAFQTCGTHLVVFLILQINTAFTLIAHRIQSVSPYLRRVLGLSVLLFPPLLDPIIYGLKTTELKRSFILLLKKKMCSTKL
>LOCXPOR76.136.HIT1.OR.2R.321.7tm_4.exons1.JALGQL010000002.1.Clinocottus_analis
FNCLGRKSIQMGNLYNISSVLVLNHLNLSSENVLPAFLFATLSYMIILFCNLILILTIILNKSLHCPMYLILLNLPINDLIGSSAFFLRIINDLVTNRKTMQYSARVTQAFFIHIYATGTVIILSAMAYDRYIAICWPLKYNTIMTYANIMRIITIVWMICLVLVCVLFYLLLRLPRCRSELTNPYCDNPSLLALVCANTTINNIYGLLMVAISQVMSIGMMLYTYLQILVACFRSKRSDTKAKALQTCATHLTVFLLLECLGLFTIIAYRLRNISPHLRRFMGVSTLIFPPTLNPIIYGLKTKDIREKVVHFFRKRIFPS
>LOCXPOR77.137.HIT1.OR.2R.345.7tm_4.exons1.JALGQL010000002.1.Clinocottus_analis
LCYPKCPHISLSVYLGSLFSIMPEDNHSTVTEFILTGFPGLHPEYQGLVSAVLFLVYVLTLTGNVTIVFLFATNRSLHKPMYYIILNLSICDILFSTTTLPKIISKYWFQSETISFTACFVQMYFVHYLGTVNSFILLLMAFDRYVAICHPLRYPIVLKKSTIQILSITAWVIAKTGPLMLVIRAYPLPYCASNIINHCYCDHIGITVLACTDRAPYGFPALVLAMFILLGSLAFIMFSYCSIIIAVLKIANVQGRIKTLSTCSTQLIIISLYYLPRCFVYLASNVGITFSPDLRIVIIMLYSLFPPMINPIIYCLRAKDMRESLWKQFNRRIFTQKAQVPSVSN
>LOCXPOR78.139.HIT1.OR.2R.345.7tm_4.exons1.JALGQL010000002.1.Clinocottus_analis
LCYPKCPHISLSVYLGSLFSIMPEDNHSTVTEFILTGFPGLHPEYQGLVSVVLFLVYVLTLTGNVTIFFLFATNRSLHKPMYYIILNLSTCDILFSTTTLPKIISKYWFQSGTISFTACFVQMYFVHYLGTVNSLILLLMAFDRYVAICHPLRYPIVLKKSTVQILSIIAWVIAKATPLMLVIMAYPLPYCASNIINHCYCDHIGITVLACTDRAPYSFPALVLAMFILLGPLAFIMFSYCSIIIAVLKIANVHGRIKTLSTCSTQLIIIVLFYLPRCFVYLASHVGITFSPDLRIVIIMLYSLFPPMINPIIYCLRAKDMRESLWKQFNRRIFTQKAQVPSVSN
>LOCXPOR79.140.HIT1.OR.2R.317.7tm_4.exons1.JALGQL010000002.1.Clinocottus_analis
MINTNLTAIKDFIILGFPGLEQRYYGHISTLLFFIYLVILVGNIFILIFVGVEKQLYKPTYLIFCHLAMNDLLFGTVTLPKMISRYWWDDKMISFDACFTQMYFVHSLGAIHSLLLLIMALDRFIAVCFPFKYPVLITNKIVSMACGFSWIGTFLRMFAVVFHALTLTYCNPNIIVQCYCDHISIINVACGGDILYVKAVAVSLAMFSLLLPLSFVIFSYICIFVVVLKKTNKGGRYKVLSTCTPQLLISCLYYLPRCFVYLAHAIGFSFSLDMRILIILLYSLLPCAVNPIIYCFKTQHIKDMLKKRLKLSTVGVK
>LOCXPOR80.141.HIT1.OR.2R.321.7tm_4.exons1.JALGQL010000002.1.Clinocottus_analis
MLANFTGMRSFLILGFPGLSPKYYGPVSAMLFFFYLAIAIGNCFILTFVVNERSLQKPTYLVFCHLALNDLTFGTLTLPKIISKYWFGESNISFYGCFTQMFFVHYLGSVTSFILSVMALDRFIAICIPLRYPALITNNIISVLCGFAWFIPLPLMVAVVLHALTLPFCKSNVIAQCYCDHISITNQACGENVQIVQVTTFCLAMFCLLLPLAFILFSYIYIIVVILKMSNAAGRKRTLSTCTPQIFITCLFYLPRCFVYVANTIGFSFSLDMRILLVLLYSLIPAAVNPIIYCFKTQYIKQTLLKKMKTHRIGIEIQLAF
>LOCXPOR81.116.HIT1.OR.2R.308.7tm_1.exons1.JALGQL010000021.1.Clinocottus_analis
VSDYTCVRFYVSTASFSVLLFFNLIINWTILRVERLRSHARFVLVFHLLVSALVHLGMSSVFHYQIHVGARPARSACLAMIAVLISSASNILLTLTVMALDRYFAVCHPMRYTTACTSGRWPWLLGALTWLVALVIPLSLLLHPDSGAPETGYHGVCGRDQLRKGRLQKVLFIGLCTLLILYSYVRILVEGRRLGVVNRRNRAGCRTIALHGSQLAVYILPNFVNFVLTVLIDRRLIQPETKELSAVVIFAFFSLAQCVAPVVYGLRKEELLEQLSHRFPCCSRYLKSFLGWTVRANWPHTQHITRYV
>LOCXPOR81.116.HIT1.OR.2R.308.7tm_1.exons1.JALGQL010000021.1.Clinocottus_analis
HVPCYVLSVGPVGAHSPAEEALQVSGAAGEPVTQLLQKFLFTQTVNNWRNALRQAKESKDNHGRQLFGLWLDEPPVDQHRQHEVHKVGEDVNRQLAPVQRDRPAPCPVASIHHPQPPALHQYPHVAVQYEQRAQTDEQHLLQPAFPQLIPATHPVIAGLRGPGVRVQEQTEGNHQSHEPGERTQQPGPAARGARGGVAHRVAHCEVAVQSHHRERQQDVGGAADQNGDHGEARGARRPRAHVDLVVEDAAHAQVDQGGHQEVEHQHEARVTPEPLHAQYGPVDDEVEEEQHREGRGGHVEAHAGVVAH
>LOCXPOR83.142.HIT1.OR.2R.305.7tm_4.exons2.JALGQL010000003.1.Clinocottus_analis
MNASSLNESVLLQSRESVSKAAIKNVIVVVLGLSINYVNVALIHTFHNHQIFNTNPRYILFIHLVVNDMIQLTLTVILFVVSYTVYQINVSVCCVLMLLAVITTENTPLNLACMAVECYIAICIPLRHAQICTIRRTWMLIGLIWNISMLSVLPDLFITLATEPLDFFHSRIFCLRHTAFPNPLLSQKRDITYIMYMIIDWCVIFYSYFNILFTAKNASIDAKKARNTILLHGFQLLLCMATYVTPQLKQFLLLRFPKNYSDSLFACYIIVQILPRSISPIIYGVRDKTFRKYLKKQLLCKMSLQ
>LOCXPOR83.143.HIT2.OR.2R.294.7tm_1.exons2.JALGQL010000003.1.Clinocottus_analis
NVTVVLQYRDSFSKAVTKNVIVVVLGISINYINACLVHTFCKHQIFNTNPRYILFIHLVVNDMIQLTLTVILFVVSYTVYQINVSVCCVLTLLALITTENTPLNLACMAVECYIAICIPLRHVQICTIRKTWMLIGLIWNLSMLSVLPDLFITLATEPLDFFHSRIFCLRHTAFPDPLIIQKREITYSVLLVIVWITIFYTYFRILLAAQIANKEAKKARNTILLHGFQLLLGMGTYVGPQVLNVLRTWFPKSYLDHLFAFYIIVQVLPRSISPILYGVRDKTFRKYLKSNLCC
>LOCXPOR83.145.HIT1.OR.2R.294.7tm_1.exons2.JALGQL010000003.1.Clinocottus_analis
NVTVVLQYRDSFSKAVTKNVVVVVLGISINYINACLIHTFCKHQIFNTNPRYILFIHLVVNDMIQLTLTVILFVISYTVYQINVSACCVFMLLALITTENTPLNLACMAVECYIAICIPLRHVQICTIRKTWMLIGLIWNISMLSVLPDLFITLATEPLDFFHSRIFCLRHTAFPDPLIIQKREITYSVLLVIVWITIFYTYFRILLAAQIASKEAKKARNTILLHGFQLLLGMGTYVGPQVLNVLRTWFPKSYVDHLFAFYIIVQVLPRSISPILYGVRDKTFRKYLKSNLCC
>LOCXPOR84.146.HIT1.OR.2R.284.7tm_1.exons2.JALGQL010000003.1.Clinocottus_analis
LIINYINGSLIHTFRKHQIFYLNPRYILFIHLVVNDMIQLTTSISLYVLIYIPYSMNVSLCCVFIILSVFTSLNSPLNLAFMAVECYIAVCLPLRHAELCTIKRTYIVIALIWAMSAVSILPDVYILLVTEPVELFYSTMRCSRNKLFRDPIHLKIRDVSYMVYLTGVWLTLLFTYIKIFLAAKSAKASKSAKGDVKKARNTILLHSFQLLLCMFTYVAHLIKNALVYRFPEHYINIFFASYIIIQILPRLLSPIVYGLRDNLFRQHLKKYLLCTVRLSIKPRT
>LOCXPOR85.147.HIT1.OR.2R.315.7tm_1.exons2.JALGQL010000003.1.Clinocottus_analis
MNSSSSGYNVSTLRYQDSYSTVTAKNVIVLALGLIINYINGSLILTFRKHQIFYLNPRYILFIHLVVNDMIQLTTSISLYVLIYIPYRINVSLCCVFIILSVFTNLNSPLNLAFMAVECYIAVCLPLRHAVLCTIKRTYIVIALIWAMSAVSILPDVFILVVTEPVELFYSTMRCSRNKLFRDPIHLKIRDVSDMVYLIGVWLTLLFTYIKIFLAAKSAKASKSAKGDAKKARNTILLHGFQLLLCMFTYVAYLIKKAVVYRFPEHYINIFFASYIIVQILPRLLSPIVYGLRDKLFRQHLKKYLLCTVRLSIKP
>LOCXPOR86.149.HIT1.OR.2R.317.7tm_1.exons2.JALGQL010000003.1.Clinocottus_analis
MNSSSSGYNVSTLRYQDSYSTVVAKNVIVLALGLIINYINGSLIHTFRKHQIFYVNPRYVLFIHLVVNDMIQLTTTIGLFVFSYIFYRINVSLCFVFIILSVFTTLNSPLNLAFMAVECYVAVCLPLRHAELCTIKRTYIVIALIWATSAVSILTDVFILVVTEPVELFYSTMFCMRNKLFRHPIHLKKRDVSYMVYLIGVWLTLLFTYIKIFFAAKSAKASKSAEGDAKKARNTILLHGFQLLLCMFTYVAHLIKNALVYRFPEHYINILFVSYIIVQILPRLLSPIVYGLRDNLFRQHLKKYLLCTVRLSIKPRT
>LOCXPOR87.150.HIT1.OR.2R.317.7tm_1.exons2.JALGQL010000003.1.Clinocottus_analis
MNSSSSGYNVSTPSYRDSYSTVVAKNVIVLALGLIINYINGSLIHTFRKHQIFYVNPRYILFIHLVVNDMIQLTTSIGLFVLSYIFYTMNVSLCCVFITLSMFTTLNTPLNLAFMAVECYVAVCLPLRHAELCTIKRTYIVIALIWATSAVSILTDVFILVVTEPVELFYSTMFCSRDKLFRHPIHLKKRDVSYMVYLIGVWLTLLFTYIKIFLAAKSAKASKSAEGDAKKARNTILLHGFQLLLCMFTYVAYLIRNALVYRFPEHYINIFFASYIIVQILPRLLSPIVYGLRDNLFRQHLKKYLLCTVRLSIKPRT
>LOCXPOR88.153.HIT1.OR.2R.276.7tm_1.exons2.JALGQL010000003.1.Clinocottus_analis
NGSLIHTFRKHQIFYVNPRYILFIHLVVNDMIQLTTTIGLFLLSYIFYRINVSLCCVFIILSVFTNLNTPLNLAFMAVECYIAVCLPLRHAELCTIKRTYIVIALIWAMSAVSILPDVFILVVTEPVELFYSTMFCMRNKLFRHPIHLKKMDVSYMVYLIGVWLTLLFTYIKIFLAAKSAKASKSAEGDAKKARNTILLHGFQLLLCMFTYIAHLIRNALVYRFPEHYINIIFVLYIIVQILPRLLSPIVYGLRDNLFRQHLKKYLLCTVRSSIKP
>LOCXPOR89.154.HIT1.OR.2R.317.7tm_1.exons2.JALGQL010000003.1.Clinocottus_analis
MNSSSSGYNVSTPRYRDSYSTVVAKNVIVLALGLVINYINGSLIHTFRKHQIFYVNPRYILFIHLVVNDIIQLTTSISLFVLSYIFYRINVSLCCVFIILSVFTNLNTPLNLAFMAVECYVAVCLPLRHAELCTIKRTYIVIALIWATSAVSILPDVFLLVVTEPVELFYSTMFCSRDKLFRHPVHLKKRDVSYMVYLIGVWFTLLFTYIKIFLAAKSAKASKSAEGDAKKARNTILLHGFQLLLCMFTYIAHLIRNALVYRFPEHYINIFFVSYIIVQILPRLLSPIVYGLRDKLFRQHLKKYLLCTVRLSIKPRT
>LOCXPOR90.155.HIT1.OR.2R.320.7tm_1.exons2.JALGQL010000003.1.Clinocottus_analis
TLKFLRDSFHSALIKNLIVVLVWIGLSYINGTLVVTFFRHQVFYGDPRYILFIHMVLNDALQLTVTAALFVLSYVFYRIDVSFCCVFILLAVFTTRNTPLSLASMAVERYVAVCHPLRHRQICTVRRTYAAVGFIWLACAAPAVADLFVTLATESLSFFRQSVFCLRQNVFKDPVLADKRLAFDIIYFSCVFLTLVFTYLRVLFAARALSAETVSAQRARNTILLHGAQLAMCMLSYVSPSVEVVLRLIFPGQVLEIRYANYLIVYILPRFLSPIIYGVRDKQFRKYLKMHLKTHLLSNRCRAESRTVAPTCAFQEDSKS
>LOCXPOR91.156.HIT1.OR.2R.314.7TM_GPCR_Srx.exons4.JALGQL010000003.1.Clinocottus_analis
SSALTAGSKDSFSNALTKNTVAVLVWLLLSVCNGSMVLTFLRHRLFYENPRYIMFVSMVLNDALQLSLVTALYVVSYIFRKIHASVCCALIMTAVLTTRSTPLILAGMALERYVSICFPLHYSHMCTVPRTLLLVCAILVLTAAPPVTDLLITVVHEPPSFFRTNIFCDHPLLFRHRSIYYKNCVFDGVYLSFVTLTLLYTYCKIMLTARAASTGLASAKRARNTVLIHGVQLLLCMLTFVVPSLQAALISLFPRFSLEIRYVFFLLVYIIPRFMSPVIYGFRDELFRKYWIRSLACRGQRSVAVRPVLLKVNL
>LOCXPOR92.157.HIT1.OR.2R.306.7tm_1.exons1.JALGQL010000005.1.Clinocottus_analis
MNNITEVTQVVLFQTPLKVLLSMLPCLLFLYVNTVMLFALLRKPLLLESPRYILFGHLLLADSLQLLLTMLLYIFAVTMIRMISFVCIIITLLARITVKISPLNLAVMSLERYVAVCFPLRHANIVTIRMTRVAIAVMWTVASLDLFTLLFLLINIENTGFTALKICHKHVFQLQMYTTVNKGFTIACFVLVCMVTIYTYIAVMITVKSASSTVRNSSKPHKTMLLHLIQVCLCLTSTLFNMINSISLWNINPALAVHIQYVLFLGLIIFPKCLSPLIYGLRDRAFRHVFEYYFTFGLKTPVKTFP
>LOCXPOR93.158.HIT1.OR.2R.309.7tm_4.exons1.JALGQL010000005.1.Clinocottus_analis
MDNTTLTFTMTAYTAMANYKHGFFTIFLLLYCVTILLNSLLITLIHQNNALHQPMNVFTCLLSINEIYGSTSLLPAIMVMLMSETHEMVVEWCMTQVYFLHTYASAEFLILAVMGYDRYVAICLPLHYTSIMSNSKIGKLVALAGLYPLILFGCFYSLTLQLSFCGNVIPKLYCVNMELVKNACSNSSKLYISTVGLVLILFFVVPQVVIIVFSYVKILRVCRKLSRESQRKALKTCFPHLLSLLNYTIGSCFEIIQTRFDMTFVSIETRIFLSLYFIIIPPIANPLLYGLGTQIVRVHILNLLVRYKI
>LOCXPOR94.159.HIT1.OR.2R.336.7tm_4.exons1.JALGQL010000005.1.Clinocottus_analis
MSFLRAVPNDSLIIHPPGFYIIGFETFPFISVYFIFLSFVYVITVLSNSMVIYVIAFNHCLHTPKFMAVINLAVIDIVLNTCTIPSMIKIFLVKDNFIPFNLCLLQMFIYYSFGPLESFALAILAFDRLIAICFPLRQNSVNTLRSMSCIISLTWCFALGVIAFTTGIMTRLSFCNSVRVFSYFCDYAPVFRLACNDYTMHWFAASFLTVMILVGPFAFILLSYVTILVTVFKMKSLDSRLKALATCIEHVILVAVFYIPLITIFTFGFYLRQIDPDQRVLSLSLASCLPPCINPIVYSLKTKEIKIRALALVKKIKIGTDQRKSKPLRVNKSFKL
>LOCXPOR95.160.HIT1.OR.2R.321.7tm_4.exons1.JALGQL010000005.1.Clinocottus_analis
MSFLRAVTNDSLIIHPPGFYVIGFETFRFISVYFIFLSFVYVITVLFNSMVIYVIAFNHCLHTPKFMAVINLAIIDLILNTCTIPSMIKIFLVKDNFIPFNLCLLQMFIYYSFVSLESFALAILAFDRLIAICFPLRQNSVNTLRSMSCIISLTWCFALGVTAFTTGIMTRLSFCNSVRVFSYFCDYAPVFRLACNDYTMHWFSASFLTVMILVGPFAFILLSYVTILVTVFRMKSLDSRLKALATCIEHVILVAVFYIPLITIFTIGFYLRLIDPDQRVLSLSLASCLPPCINPIVYSLKTKEIKIRVLALVRKQSNWHR
>LOCXPOR96.161.HIT1.OR.2R.324.7tm_4.exons1.JALGQL010000005.1.Clinocottus_analis
MNPEEKAVTNVNATFVRPAKFYLSGFSNTPHIKYYYVFLCFAYIITVLGNSFLLSIIYLAKTLHTPKYMIVFNLAFTDLCGSTALIPKVLDTLVFNRRYIVYEACLSQMFFILFFAGIQSWTLVTLAYDRFIAICFPLRYQSIVTNQVIAAMLLFVWAISLSEVAFVVGALDRLSFCNSLVVKNVYCDHAPVYLLACNDTSLNNILAYVAFVLFLCIPLIMIALTYVCISVALSRIAIGEERFKAFKTCTAHLILVAIFFLPILGTNIAAVTSYIHPNARIINSSLTHIIPALLNPIIYSLKTEEVLMSIKKLCKRNRINNTTK
>LOCXPOR97.162.HIT1.OR.2R.320.7tm_4.exons1.JALGQL010000005.1.Clinocottus_analis
MNLFNSALGKNITFVHPAYFIISGFSGILNIKYYYVFLCFVYIITVLGNTVVMTVIYLDHNLRTPKYIAVFNLAFVDLLGSSALMPKFLDIFLFNHRNIPYNDCLTFLFFCYTCLSMPSLNLVALSYDRLIAIIFPLHYQVKVTHRFMLSLIAFFWVFVILAVFITVGLLTRLSFCESVVINSYFCDHGQIYRLACNDHFPNYIISCLFPVLFFWLPFIFILLTYIYIGYTLAKVATVQEGLKAFKTCIAHLSLVAIYFIPALITSILMEKIHPNARIMNLSLTSIYPPMLNPIIYVLQTQEIKESVKRLLRIKRKSKTI
>LOCXPOR98.164.HIT1.OR.2R.327.7tm_4.exons1.JALGQL010000005.1.Clinocottus_analis
MNLFNSALGKNITFVHPAYFIISGFSGILNIKYYFVFLCFVYIVSVLGNTVVMTVIYFDHNLRTPKYIAIFHLAFVDLFGSSALMPKLLDIFLFNHHNIPYNDCLTFLFFCYTCLAMQVLNLVALSYDRLIAIIFPLHYQVKVTHRFMLSLIAFFWTFVITVAFIAVGLLTRLSFCESVVINSYFCDHGQIYRLACNDNTPNYVISWLLIALILWLPLAFIVLSYVCIGYALCKVATAQERHKAFKTCTAHLSLVAIYFIPILTTFTMSSKIHPNARIINLSLTSVFPPMLNPIIYVLQTQEIKVSVKKILKLRKESKIKVKKVIKK
>LOCXPOR99.165.HIT1.OR.2R.320.7tm_4.exons1.JALGQL010000005.1.Clinocottus_analis
MNLFNSALGKNITFVHPAYFTIRGFSGILDIKYYFVFLCFVYIITVLGNTVVMTVIYLDHNLRTPKYIAVFNLAFVDLFGSSALMPKLLDIFLFNHHNIPYNDCLTFLFFCYTCLCMQSFNLVALSYDRLIAIIFPLHYQVKVTHRFMLSLIAFFWVFVILAVLIAVGLLTRLSFCESVVINSYFCDHGQIYRLACNDHFPNYIISCLFPVLIFWLPFIFILLTYIYIGYTLAKVATVQEGLKAFKTCIAHLSLVAIYFIPVLITFTLMEKIHPNARIMNLSLTSIYPPLLNPIIYVLQTQEIKESVKRLLRIKRKSKTI
>LOCXPOR100.166.HIT1.OR.2R.327.7tm_4.exons1.JALGQL010000005.1.Clinocottus_analis
MNLFNSALGKNITFVHPAYFIISGFSGILNIKYYYVFLCFVYIVSVLGNTVVMTVIYLDHNLRTPKYIAVFHLAFVDLFGSSALMPKLLDIFLFNHRNIPYNDCLTFLFFCYTCLSMQVLNLVALSYDRLIAIIFPLHYQVKVTRRFMLSLIAFFWTFVITVVLIAVGLLTRLSFCKSVVINSYFCDHGQIYKLACNDNTPNYVISWLLIALILWLPLAFIVLSYVCIGYALCKVATAQERHKAFKTCTAHLSLVAIYFIPILTTFTMSSKIHPNARIINLSLTSVFPPMLNPIIYVLQTQEIKVSLKKILKLRKESKIKVKKVIIK
>LOCXPOR101.167.HIT1.OR.2R.327.7tm_4.exons1.JALGQL010000005.1.Clinocottus_analis
MNLFNSALGKNITFVHPAYFIISGFSGILNIKYYFVFLCFVYIVSVLGNTVVMTVIYLDHNLRTPKYIAVFHLAFVDLFGSSALMPKLLDIFLFNHRNIPYNDCLTFLFFCYTCLSMQSFNLVALSYDRLIAIIFPLHYQVKVTHRFMLSLIAFYWTFVITVFLIAVGLLTRLSFCKSVVINSYFCDYGQIYRLACNDNTPNYVISWLLIALILGLPLAFIVLSYVCIGYALYKVATAQERHKAFKTCTAHLSLVAIYFIPILTTFTMSSKIHPNARIINLSLTSIFPPMLNPIIYVLQTQEIKVSVKKILKLRKESKFKVKKVIIK
>LOCXPOR102.168.HIT1.OR.2R.327.7tm_4.exons1.JALGQL010000005.1.Clinocottus_analis
MDFFNSALGKNITFVRPAYFVISGFSGILNIKYYYVFLCFVYIVSVLGNTVVMTVIYLDHNLRTPKYIAVFHLAFVDLFGSSALMPKLLDIFLFNHRNIPYNDCLTFLFFCYTCLSMQVLNLVALSYDRLIAIIFPLHYQVKVTHRFMLSLIAFFWTFVITVVLIAVGLLTRLSFCKSVVINSYFCDHGQIYRLACNDNTPNYVISWLLIALILWLPLAFIVLSYVCIGYALCKVATAQERHKAFKTCTAHLSLVAIYFIPILTTFTLMSKIHPNARIINLSLTSVFPPMLNPIIYVLLTQEIKVSLKKILKLRNESKIKVKKVITK
>LOCXPOR103.117.HIT1.OR.2R.311.7tm_4.exons1.JALGQL010000075.1.Clinocottus_analis
MKSNSSLTPLSFQLTLFADYGPLRYLFFSLCLLTYVTIISANAVIVLTVCLEKSLHQPMYIFICCLSCNSLYGTAGFFPRFLRDLLCDTHFISRPMCFLQIHVIYSYAACELLVLGVMAYDRFVAVCQPLHYHSKMSFTRVAYLVTFTVLYPALAVAVCVFLTTRLPLCGNKVHRLFCSVVQLSCVDTTVNRIVCTLLSISTTFAPLVFILYTYLHILLVLRRSSAEFRGKALQTCLPHFVTFLNYFFSFLCELMLSRFKSDEVNPIIIVVLSLEFVILPPVSNPLVYGLSLPQIRGVLLRFFKAHPVEPA
>LOCXPTAAR1.75.HIT1.TAAR.2R.324.7tm_1.exons2.JALGQL010000010.1.Clinocottus_analis
MQLDRVELCFPQLPNSSCKKPEPPPSGTVLIYFMLSIISLLTVALNLLCLIFPRCRQLHTPTNLLLLSLAVSDVLVGILVQPVEILLKETCWMLGDPMCSLYYVLFFVILTASVGNMVLISVDRYVAICDPLHYFTKVTLKAVTVCVLLCWGFSFSYALTFSFDNLKHPGKYKSCYGECVIQVEGLVDLTVCFLIPISVIIVLNMRVFLVSVSQARSMRSHIAGVSLKLSTTVTAKKSERKAARALGVLILVFLMCYSPFYCFTLTHFTNFTISSTNTILNFLIYFNSCLNPIIYALFYPWFRKAVRFIFTSQMLQPGSRQANI
>LOCXPTAAR2.98.HIT1.TAAR.2R.342.7tm_1.exons2.JALGQL010000012.1.Clinocottus_analis
AEGGSELCFPQLHNASCRKPAVVWHSAALPFFLMSLSALTVALNLLVIISVSHFRHSLNSQRKLQFKFHKDGAGYRQQHRHLHTPTNILILSLAVSDLIVGLLLLPVEIILQISCWFLGDLACSLFNYLSFIVTSASVGNMVLISMDRYVSICDPLHYACRVTVKRVRLCVCTCWLCSVSYSGVFARDGLTQPGKYTSCHGECVVFIDYVSGVVDLVLTCVLPVSVIIVLYVRVFAVAVAHARAMRSQVSVGTHRLAVGSKTMKSELKAARTLGVVVVLFLICFCPYYTVSIAGDSLISSSYMTFALYLFYFNSCLNPLIYALFYPWFRKAVKRIVTLQPAS
>LOCXPTAAR3.130.HIT1.TAAR.2R.329.7tm_1.exons2.JALGQL010000012.1.Clinocottus_analis
MKTIEEAELCFPQLLNSSCRKTTRPHSVSMLTYIILSSICLLTVTLNLLVIISISHFRQLHKPTNLLLLSLAVSDFLVGFLMLFQIMLIDGCWLFSDLMCILYNVLAYIITSASIGTMVLISVDRYVAICEPLQYPNKVTQKRVQVCVCLCWIGSAFLHSLLLKNNLEQPGRYNSCIGDCVIVINYIAGLADVFITFIGPVTVIIVLYMRVFVVAVSQARAMRSHVAALPLKSSVTVTAKKSEMKAARALGVVIVVFLLCICPYYCVSLTGQDTLLNASTVFIVTCLVYFNSCLNPVIYAFFYPWFRKSIKLIVTLEILQPGSCRTNML
>LOCXPTAAR4.142.HIT1.TAAR.2R.347.7tm_1.exons3.JALGQL010000012.1.Clinocottus_analis
MKTFEEAELCFPELLNSSCRKATHPHSVSMLIYIILSSISLLTVTLNLLVIISISHFRLLRKYVFDFHMLFSYLSRQLHTSTNLLLLSLAVSDLFVGFCMFFQILLIDGCWLLSDLMCILYNVLDFISTSASVGTLVFISVDRYVAICEPLQYPNKVTQTRVQVCVCLCWIGSAFFNSLMLMDNFEQPGRYNSCFGECVIVINYIAGRADLFFTFIGPVTVIIVLYMRVFVVAVSQARAMRSHVAALPLKSSVTVTARRSEMKAARTLGVVIVVFLLCSCPYFCVVLTGQDTLLNASSAAFVTFLFYLNSCLNPMIYAFCYPWFRKAIKLIVTLKILQPGSCQSNIL
>LOCXPTAAR5.143.HIT1.TAAR.2R.347.7tm_1.exons2.JALGQL010000012.1.Clinocottus_analis
MKTFEEAELCFPELLNSSCRKATHPHSVSMLTYIILSSICLLTVTLNLLVIISISHFNHYFYVLILISMLFSFLTRQLHTTTNLLLLSLAVSDFFIGFLMLFQITLIDGCWLLGERMCILYTVLGYIITSASVGTMVLISVDRYVAICEPLQYPIKVTQKRVQVCVCLCWICSAFLQTLLLKDNLEQPGRYNSCFGECVIVINYIAGLTDVFFAFIGPVTVIIVLYMRVFVVAVSQARAMRSHVTAVTSQRTVKVTPKRSEMKAARALGVVIVVFLVCLCPYYCVSLTGQDNLLNTSSAMFIICLFYFNSCLNPVIYAFFYPWFRKAIKLIVTLKILQPGSCQTNML
>LOCXPTAAR6.145.HIT1.TAAR.2R.329.7tm_1.exons2.JALGQL010000012.1.Clinocottus_analis
MKTFEEAELCFPELLNSSCRKTMYPHSVSILTYIILYSISLLTVTLNLLVIISISHFRQLHKPTNLLLLSLAVSDFFIGFLMLFQITLIDGCWLLGDFMCILYYVLAYIITSASIGTMVLISVDRYVAICQPLQYPNKVTQKRVKVCICLCWICSAFFQTLLLTDNLEQPGRYNSCIGECVIVINYIAVLADVFFTFIGPVTAIIVLYMRVFVVAVSQARAMRSHVAALPLKSSVTVTAKKSEMKAARALGVVIVVFLVCLCPYFCVSLTGQDSLFNSSTATFVICLFYFNSCLNPMIYAFFYPWFRKAIKLIVSLKILQPGSCQTNML
>LOCXPTAAR7.146.HIT1.TAAR.2R.324.7tm_1.exons2.JALGQL010000012.1.Clinocottus_analis
EAQLCFPELLNSSCRKTMRPYAVSILTYIILSSICLLTVTLNLLVIISISHFKQLHKPTNLLLLSLAVSDFFVGFLMLFQIMLIDGCWLFGDLMCILYYVLDFIITTTSVGTMVLISVDRYLAICEPLHYPNKVTRKRVQLSVCLCWICSAFLQILLLMNNFEQPGRYNSCFGECVIVINYIAGLADVFLSFIGPVAVIIVLYMRVFVVAVSQARAMRSHVAALPLKSSVTVTAKRSEMKAARALGVVIVVFLVCLCPYFCVSLTGQDNLFNTSTATFVICLFYFNSCLNPVIYAFFYPWFRKAIKLIVTLKILQPGSCQTNLL
>LOCXPTAAR9.149.HIT1.TAAR.2R.347.7tm_1.exons2.JALGQL010000012.1.Clinocottus_analis
MKTFEEAELCFPELLNSSCRKATRPHSVSMLTYIILSSISLLTVTLNLLVIISISHFSHCFYVLKMISMLFSFLSRQLHKPTNLLLLSLAISDFLVGFLMLFQIMLIDGCWLFGDLMCILYNVVDYIITSASVGTMVLISVDRYLAICEPLHYPNKVTQKRVQVCVCLCWICSVFFSSLLMKDNLEQPGRYNSCFGECVVVINYIAGLADIFLSFLGPVAVIIVLYMRVFVVAVSQARAMRSHVTALPLKSSVTVTAKRSEMKAARTLGVVIVVFLLCLCPYFCVSLTGQDTLLNASSAAFVICLFYFNSCLNPVIYAFFYPWFRKSIKLIVTLKILQPGSCQTNML
>LOCXPTAAR9.49.HIT1.TAAR.2R.347.7tm_1.exons2.JALGQL010000012.1.Clinocottus_analis
MKTLQETELCFPQLLNSSCRKATRPYSVSMLTYIILSSISLLTVTLNLLVIISISHFSHCCYVLILISMLFSFLSRQLHKPTNLLLLSLAVSDFFVGFLMLFQIMLIDGCWLFGDLMCILYYVLDYIITSASVGTMVLISVDRYLAICEPLHYPNKVTHKRVQVCVCLCWICSVFFSSLLMKDNLEQPGRYNSCFGECVVVINYIAGLADIFLSFLGPVTVIIVLYMRVFVVAVSQARAMRSHVTALPLKSSVTVTAKRSEMKAARTLGVVIVVFLLCLCPYFCVSLTGQDTLLNASSAAFVICLFYFNSCLNPVIYAFFYPWFRKSIKLIVTLKILQPGSCQTNML
>LOCXPTAAR8.51.HIT1.TAAR.2R.329.7tm_1.exons2.JALGQL010000012.1.Clinocottus_analis
MKTFEEAELCFPQLLNSSCRKITRPHSVSMLTYILLSSISLLTVTLNLLVIISISHVRQLHTSTNLLLLSLSISDFLVGFLMLFQIMLIDGCWLFGDLMCILYNVLNYIITSASVGTMVLISVDRYVAICEPLQYPNKVTQKRVQVCVCLCWIGSAFIHSLLLKNNLEQPGRYNSCFGECVVVINYIAGFADIFLSFLGPVTVIIVLYMRVFVVAVSQARAMRSHVAALPLKSSVTVTAKRSEMKAARALGVVIVVFLLCLCPYFCLLLTGQDTLLNASSAAFVICLFYFNSCLNPVIYAFFYPWFRKSIKLIVTLKILQPGSCQTNVL
>LOCXPTAAR11.54.HIT1.TAAR.2R.344.7tm_1.exons2.JALGQL010000012.1.Clinocottus_analis
MKTFEEAGLCFPQLLNFSCSKATRPQSVSLLIYIILSSISLLTVTLNMLVIVSISHFRYSYVYLIYKTDIFVLQLHTPTNLLLLSLSISDFFIGFLMLFQLMLIDGCWSLGDLICILYTVVDFIITSASVGTMVLISADRYVAICQPLQYPNKVTQKRVQVCICLCWICSVFLQTVLLKENLEQPGRYNSCFGECVVVINYIAGLADLVFTFIGPVTVIIVLYMRVFVVAVSQARAMRSHVTALPLKRSVTVTAKRSEMKAARTLGVVIVVFLMCLSPYYWVIITGQDTLLNASSAAFVICLFYFNSCLNPVIYAFFYPWFRKAIKIIVTLKILQPGSCQTNML
>LOCXPTAAR9.56.HIT1.TAAR.2R.347.7tm_1.exons3.JALGQL010000012.1.Clinocottus_analis
MKTFEEAELCFPQLLNSSCRKATRPHSVSMLTYILLSSISLLTVTLNLLVIISISHFSDCFHLLILISMLFSFLFRQLHTSTNLLLLSLAVSDFLVGFLMLFQIMLIDGCWLFGDLMCILYYVLDYIITSASVGTMVLISVDRYVAICEPLQYPNRVTQKRVQVCVCLCWICSAFIHALLLMNNLEQPGRYNSCFGECVIVINYIAGVADIFLSFLGPVTVIIVLYMRVFVVAVSQARAMRSHVAAFSLKSSVTVTAKKSEMKAARALGVVIVVFLLCLSPYFCLLLTGQDTLLNASSAAFVICLFYFNSCLNPVIYAFFYPWFRKSIKLIVTLKILQPGSCQTNML
>LOCXPTAAR11.59.HIT1.TAAR.2R.344.7tm_1.exons2.JALGQL010000012.1.Clinocottus_analis
MKTLEEAELCFPQLLNSSCSKATRPQSVSLLIYIILSSVSLLTVTLNMLVIISISHFRYSYVYLIYKTDIFVLQLHTSTNLLLLSLSISDFFVGFLMLFLMMLSDGCWLFGDFLCTLYNVLGYIITSASVGTMVLISVDRYVAICQPLQYPIKVTQKRVQVCVCLCWICSAFINSLLLKDNLEQPGRYNSCFGECVVVINYIAGLADLVFTFIGPVTVIIILYMRVFVVAVSQARAMRSHVAALPLKRSVTVTAKRSEMKAARTLGVIIVVFLMCLSPYYWVIITGQDTLLNASSAAFVICLFYFNSCLNPVIYAFFYPWFRKAIKIIVTLKILQPGSCQTNML
>LOCXPTAAR14.62.HIT1.TAAR.2R.329.7tm_1.exons2.JALGQL010000012.1.Clinocottus_analis
MKTIEEAELCFPQLLNFSCRRIMHPHSVSMFTYILLSSVSLLTVTLNLMIIISISHFRQLHTSTNLLLLSLAVSDFFIGFLMLFQIMLLDGCWLFGDLMCIMWLYLTYIITSVSIGTMVLISVDRYVAICDPLHYPNKVTQKRVQVCVCLCWIGSVFLHSLQLKDNLEQPGRYNSCIGECVVVVNYIAGLADLFFTFIGPVTVIIVLYMRVFVVAVSQARAMRSHVAAFSLNCSVTVTTKRSEMKAARTLGVVVIVFLLCICPYFGILLAGQNNSFNVTSTYFISFLFYFNSCLNPVIYALFYPWFRKSIKIIVTLKILQPGSCQTTLL
>LOCXPTAAR15.65.HIT1.TAAR.2R.329.7tm_1.exons2.JALGQL010000012.1.Clinocottus_analis
MKTLEEAELCFPELLNSSCRKITRPHSVSILTYIILSSICLLTVTLNLLVIISISHFRQLHTSTNLLLLSLAVSDFFVGFLTLFQIMLIDGCWLFGDFMCILYNVLDFIVTSASVGTMVLISVDRYVAICEPLQYPIKVTQKRVQLTVCLCWICSAFLHSLLLKNNLEQPGRYNSCFGECVVVIYYIAGVADLFFTFLGPVTVIIVLYMRVFVVAVSQARAMRSHVAALPLKRSVTVTAKRSEMKAARALGVVIVVFILCICPYYCILLAGQNISFDLTSTYFFSFLFYFNSCLNPVIYALFYPWFRKSIKIIVTLKILQPGSCQTTLL
>LOCXPTAAR16.68.HIT1.TAAR.2R.329.7tm_1.exons2.JALGQL010000012.1.Clinocottus_analis
MKTLEETELCFPQLLNSSCRKITRPHSVSILTYIILSTICLLTVTLNLLVIISISHFRQLHTSTNLLLLSLAISDFFVGFLMLFLILLLDGCWLFGDLICILRTVVDYIITSTSIGTMVLISVDRYVAICQPLHYPNKVTQKRVQLSVCLCWICSAFLHILLLKNNLEQPGRYNSCFGECVIVIYYIAGVADLFFTFIGPVAVIIVLYMRVFVVAVSQARAMRSHVAAFSLNCSVTVTAKRSEMKAARALGVVIVVFILCICPYYCVLLAGQDNLLGLTSTYFISFLFYFNSCLNPVIYALFYPWFRKSIKIIVTLKILQPGSCQTTLL
>LOCXPTAAR9.73.HIT1.TAAR.2R.278.7tm_1.exons2.JALGQL010000012.1.Clinocottus_analis
MHIYAMKMIYMQLHSPTNLLILSLAVSDFLVGLLLMPVESLLTETCWFLGDLMCSLYRVLDCIITTSSSGNMVLISIDRYLVICDPLHYNNIVTLDNTKICVCLFWIFSVLYSIFILMDSLINPHLQNSCYGECVIVFHWIAGSVDLVITIIAPILIIIILYMRIFVVAVSQARATRTHIASVTQQHPVGITAKKSEMKAAGTLGVVVVVFLICLCPLYVSAFTVQSTSRILETWLYYSNSCLNPLIYAFFYPWFRKSMKLIVTFKILQPDSCDMTIL
>LOCXPTAAR17.80.HIT1.TAAR.2R.323.7tm_1.exons2.JALGQL010000012.1.Clinocottus_analis
MQLDRAELCFPQLLNSSCEKPEPPSSGTLLIYFILSVISLLTVALNLLVIVAISHFRQLHTPTNLLLLSLAVSDVLVGILLQPVEILLKETCWMLSDLVCSLYYVIPVTIISASVGNMVLISVDRYVAICDPLHYSTKVTREAATLCVFLCWICSLFYGLLLSFDNLKQPGRYKSCYGECVVKLEGLVGLTVGFIIPITVIIILNMRVFLVSVSQTRSMRSHVVSLKLSKNVTVKKSQRKAARTLGVLILVFLLCYCSFFCGTLTQFTDSNIPSSNVSLIYLMYFNSCLNPIIYALFYPWFRKTVRIILSSQMLQPGSREANI
>LOCXPTAAR18.82.HIT1.TAAR.2R.329.7tm_1.exons2.JALGQL010000012.1.Clinocottus_analis
METPREADLCFPRLNSSCEKPTQPYSEAMLIYVVLSSISLITVTLNLLVIVSISHFRQLHNPTNLLILSLAVSDLLVGLLLMPVEIIYIEACWFLGDVLCTLYYLADYIITTASVANMVLISVDRYIAICDPLRYPTKVTKRRAQHCVCLCWIWSVIFRIVLLHDHLKEPGRSNSCFGECVVVINYVAGVVDLVFTFIVPILVIIVLYMRVFVVAVSQARAMRSHVAASTTQRSGAVTVKKKEMKAARTLGLVILVFLFCFCPYYYPALAGEDTSIDASSASFEIWLAHFNSCLNPVIYAFFYPWFRKSIKLILTLQILKPGSCDANVL
>LOCXPTAAR19.85.HIT1.TAAR.2R.329.7tm_1.exons2.JALGQL010000012.1.Clinocottus_analis
MKTLEEAELCFPQLLNSSCKKATRPHSVSMFIYIILSSIFLLTVTLNLLVIISISHFRQLHTSTNLLLLSLAVSDFFVGFLMLFLMMLSDGCWLFGDFLCTLYNVLGYIITSASVGTMVLISVDRYVAICEPLQYPIKVTQKRVRVCVCLCWICSVFINSLLLKDNLEQPGRYNSCFGECVVVINYIAGLADLFFSFIAPVTIIIVLYMRVFVVAVSQARAMRSHVAALPLKSSVTVTAKKSEMKAARALGVVIVVFLLCLCPYYCVALTGQDTLLNDSTAAFVTCLFYFNSCLNPMIYAFFYRWFRKAIKLIVSLKILQPGSCRTNML
>LOCXPTAAR20.87.HIT1.TAAR.2R.329.7tm_1.exons2.JALGQL010000012.1.Clinocottus_analis
MKTFEEAELCFPELLNSSCRKIMRHHSVSMLIYIVLSSVSLLTVTLNLLVIISISHFRQLHSPTNLLLLSLSISDFLVGFLMLFQLTLIDGCWLLGDFMCILSNILGFIIPAASVGTMVLISVDRYVAICEPLQYPIKVTQKRVQVCVCLCWICSAFFNSLLLKNNLEQPGRYESCFGECVVVIIYIAGLADLFFSFIGPVTVIIVLYMRVFVVAVSQARAMRSHVAALPLKSSVTVTAKKSEMKAARALGVIIVVFLVCLCPYYCVAFTGQDSLLKASPAAFVTCLFYFNSCLNPMIYAFFYRWFRKAVKLIVSLKILQPGSCRTNML
>LOCXPTAAR21.89.HIT1.TAAR.2R.329.7tm_1.exons2.JALGQL010000012.1.Clinocottus_analis
MKTLEETELCFPELLNSSCRKIMRHHSVSMLIYIGLSSISLLTVTLNLLVIISISHFKQLHNPTNLLLLSLAVSDFLVGFLMLFHIMLIDGCWLLGDFMCILYNVLSYIITSASIGTIVLISVDRYVAICEPLQYPIKVTQKRVQVCVCLCWIGSVIIYSLLLKDNLEQPGRYNSCFGECVIVVNYIAGLADLFLSFIGPVTAIIILYMRVFVVAVSQARAMRSHVAALPLKSSVTVTAKRSEMKAARTLGVVIIVFLLCLCPYYCVSLTGQDTLFNASSSFFVTCLFYFNSCLNPVIYAFFYPWFRKAIKIIVSLKILQPGSCQTNML
>LOCXPTAAR22.91.HIT1.TAAR.2R.329.7tm_1.exons2.JALGQL010000012.1.Clinocottus_analis
MKTLEETELCFPQLLNSSCRKITRPYSVSMFIYIVLSSISLLTVTLNLLVIISISHFRKLHTPTNLLLLSLSISDFFVGFLMFFEIMLFDGCWLFGDFMCTLYNILSFIIPAASIGTIVLISVDRHVAICQPLQYPNKVTQKRVQVCVCLCWIGSAFIYSLLLKNNLEQPERYNSCLGECLISVNASAGIADVFFAFLGPVTVIIVLYMRVFVVAVSQARAMRSHVAALPLKSSVTVTARRSEMKAARNLGVVIVVFLLCLCPYYCVSLSGQYASLSSLSIFFVTFLVYFNSCLNPVIYAFFYPWFRKAIKLIVTLKILQPGSCQTNML
>LOCXPTAAR23.93.HIT1.TAAR.2R.324.7tm_1.exons2.JALGQL010000012.1.Clinocottus_analis
EAELCFPELLNSSCRKTTRPDSLSLLTYIVLSSISLLTVTLNLLVIISISHFKQLHTTTNFLLLSLAVSDFLVGFLMILHIMLIDGCWLLGDQICVMYCVMSYIIPAASVGTIVLISVDRYVAICEPLHYPNKVTQKRVQVCVCLCWIWPVFLYSLLLKNILEQPGRYNSCIGDCVAVVTYNSGIADVFFSFVAPVTIIIILYMRVFVVAVSQARAMRSHVAALPLKSSVTVTAKKSEMKAARTLGVVIIVFLLCLCPYYCVALSAQETLLDASNAFYVICLFYFNSCLNPVIYAFFYPWFRKSIKLIVTLKILQPGSCQTNML
>LOCXPTAAR21.101.HIT1.TAAR.2R.288.7tm_1.exons2.JALGQL010000012.1.Clinocottus_analis
LSAHCDLLVIISISHFRQLHTTTNLLLLSLSTSDFLVGFLMIFHIMFMDGCWLLGDIMCVLFILMSFIITSASIGTMVLISVDRYVAICEPLHYPNKVTQKRVQVCVCLSWIFYVFLYILLMMNNLEQPGRYNSCFGECVIVVNYIAGLADIFFSFIAPVAVIIVLYMRVFVVAVSQARAMRSHVAALPLKSSATVTAKRSEMKAARNLGVVVIVFLLCLCPYYCVVLTGHDTLLDASATFFVITMFYLNSCLNPVIYAFLYPWFRKAIKLIVTLKILQPGSCQTNML
>LOCXPTAAR24.105.HIT1.TAAR.2R.331.7tm_1.exons3.JALGQL010000012.1.Clinocottus_analis
METLEGAELCYPQLLNTSCRKSMQPHADNIFLYVFLSSISLITAALNLLINLQAYHRIMQLHNPTNLLLLSLAVSDFLVGLLMMPVQIFFLGACWFLGSMICALYYYTAFILTSASVGNMVLISVDRYVAICDPLSYNTKVTHRRIQICICLCWMCSVFYNTVMLIDFLKHPDQYNSCHGECVVVMDFIKGAVDVLMTFVGPIAVIIVLYMRVFVAAVSQARAMRSHIAAVTLQGSVTITAKKSERKAARTLGIVVVVFLICFCPYFYPSFAGQEMSTSMAFSIFSGWLLHCNSSVNPVVYAFFYPWFRKSIKLIVTLQILQPGSCDANIM
>LOCXPTAAR25.111.HIT1.TAAR.2R.331.7tm_1.exons3.JALGQL010000012.1.Clinocottus_analis
METLEGAELCYPQLLNTSCRKSMQPHADNIFLYVFLSSMSLITVTLNLLINLEAYHRIMQLHNPTNLLLLSLAVSDFLVGLLMMPVQIFFLGACWFLGSMICALYYYTAFILTSASVGNMVLISVDRYVAICDPLSYNTKVTNKRVKICICLCWMCSVFYNGVMLIDFLKHPDQYNSCYGECVVVMDFIKGAVDVSMTFVGPIAVIIVLYMRVFVAAVSQARAMRSHIAAVTLQGSVTITAKKSERKAARTLGIVVVVFLICFCPYFYPSFASQEMSTSLAFSIFGIWLLYCNSSVNPVVYAFFYPWFRKSIKLIVTLQILQPGSCDANIM
>LOCXPTAAR26.114.HIT1.TAAR.2R.336.7tm_1.exons2.JALGQL010000012.1.Clinocottus_analis
METLEGAELCYPQLLNTSCRKPMQHRADNIFLYVFLSSMSLITVTLNLLVIISISHFRHTDKLTSLHNPTNLLLLSLAVSDFLVGLLLMPVQILFLGGCWFLGSILCGLFYYTSFILTSASVGNMVLISVDRYVAICDPLSYNTKVTNKRVKICICLCWMCSVFYNGVMLIDFLKHPDQYNSCYGECVVVMDFIKGAVDVSMTFVGPIAVIIVLYMRVFVAAVSQARAMRSHIAAVTLQGSVTITAKKSERKAARTLGIVVVVFLICFCPYFYPSFASQEMSTSLAFSIFGIWLLYCNSSVNPVVYAFFYPWFRKSIKLIVTLQILQPGSCDANIM
>LOCXPTAAR27.118.HIT1.TAAR.2R.329.7tm_1.exons2.JALGQL010000012.1.Clinocottus_analis
MKTLEEAELCFPELLNSSCRKITRPHSVSMLTDIVLISISLLTVTLNLLVIISISHFRQLHTSTNFLLLSLAISDFLVGFIMFFNSMLKDRCWLLGDLMCILYNVLGYIITSASIGSIVLISVDRYVAICEPLQYPNKVTQKRVQVCVCLCWICSAFINSLLLKNNLEQPGRYNSCIGECVVVINYIAGVADLFLAFIGPVTVIIVLYMRVFVVAVSQARAMRSHVAAFSLKCSVTVTAKRSEMKAARALGVIIVVFLVCICPYYCVAFTGQEASLSETSAFFVTFLFDFNSCLNPVIYAFFYPWFRKSIKLIVTLKILQPGSCQTNML
>LOCXPTAAR28.122.HIT1.TAAR.2R.329.7tm_1.exons2.JALGQL010000012.1.Clinocottus_analis
MKTLEEAELCFPELLNSSCRKITRPHSVSMLTDIILSSISLLTVTLNLLVIISISHFRQLHTSTNFLLLSLAISDFLVGFIMFFNSMLKDRCWLFGDLMCILYNVLGYIITSASIGSIVLISVDRYVAICEPLQYPNKVTQKRVRVCVCLCWIGSAFINSLLLKNNLEQPGRYNSCIGECVVVINYIAGVADLFLAFIGPVTVIIVLYMRVFVVAVSQARAMRSHVAAFSLKCSVTVTAKRSEMKAARALGVIIVVFLVCICPLYCVLLTGQEASLSDTSAFFVTCLFDFNSCLNPVIYAFFYPWFRKAIKLIVTLKILQPGSCQTNML
>LOCXPTAAR29.126.HIT1.TAAR.2R.330.7tm_1.exons2.JALGQL010000012.1.Clinocottus_analis
MKTLEEAELCFPQLLNSSCRKATRPHSVSMLTDIVLISISLLTVTLNLLVIISISHFRQLHTSTNLLLFSLATSDFFVGFIMIIHSMLKYRCWLLDELIICVLFQSLTNIIASASVGTMVLISVDRYVAICEPLQYPNKVTQKRVQVCVCLCWIGSAFINSLLLKNNLEQPGRYNSCIGECVVVINYIAGLADLFLAFIGPVTVIIVLYMRVFVVAVSQARAMRSHVAAFSLKCSVTVTAKRSEMKAARALGVVIVVFIVCICPLYCVLLTGQEASLSDTSAFFVTCLFDFNSCLNPVIYAFFYPWFRKAIKLIVTLKILQPGSCQTNML
>LOCXPTAAR30.127.HIT1.TAAR.2R.322.7tm_1.exons1.JALGQL010000015.1.Clinocottus_analis
TNAVTAIHPCYEIDNSQYILTKNPSIICVLLYIFLMLLCVVTISGNLLVIISVSYFQQLHTPTNYLILSLAVADLLVGVIVFPFNMVYSLSSCFYHEGLFCKVRNSFDVSLSLASILNLFCISIDRYYAVCQPLTYRTKISYRVIVIMILLSWGASGMNGVSFIITSLKNANCVGQCIIDNHVENNIGPILTFYLPVLIMLCVYVKIFLVAQRQARSIQNTTCQTTKSGASKTERKATKTLAIVLGVFIICWTPFFLCFTYMSFTNRPAPVPVIEKLNWLTLSNSMLNPFIYAFFYSWFRSAFRMIISGKLFKGDFTHSKLS
>LOCXPTAAR31.134.HIT1.TAAR.2R.321.7tm_1.exons1.JALGQL010000015.1.Clinocottus_analis
TNAVTAIHPCYEIDNFQYILTKNPSIICVLLYIFLMLLCVVTICGNLLVIISVSYFQQLHTPTNYLILSLAVADLLVGVIVFPFSMAFSLSSCVYHEGVICKVRSGVDISLSSASILNLCCISIDRYYAVCQPLTYRTKISDRVIVIMILVSWGVSVLIGVSIIIAGLNNEKCEERCLIDVLLENTIGPILTFYLPVLIMLCIYVKIFLVAQKQARSIQNTTCQTTQSGASKTERKATKTLAIVLGVFIICLTPFFLCVTVLPFNNNPVPIPVIETLNWLTLSNSMLNPFIYAFFYSWFRSGFRMIISGKIFQGDFTNSKL
>LOCXPTAAR32.135.HIT1.TAAR.2R.328.7tm_1.exons1.JALGQL010000015.1.Clinocottus_analis
MEPETTVNRTDTVNDIHPCYELDNTTYLFTSNPSIICVLLHVFLSALSVVTICGNLLVIISVSYFKQLHTPTNYLILSLAVVDLLVGIIVFPFSMAYTVTSCWYHESLFCKVRGSFDVTLSTASILHLCCIAIDRYYAVCQPLAYKRKVNDRVIGIMILMSWALAALIGISIIIAGFNQGKCEESCLIDALISTTLACIFSFYIPVIIMLSIYLKIFLVAQRQAISIQTTKSGATVSKMERKATKTLAIVLGVFLLCWTPYFLCIIFQPLTYDVTPIAVIETLNWLTLSNSMLNPFIYAFFYSWFRLAFRMIISGKLFRGDFTNSKLL
>LOCXPTAAR33.136.HIT1.TAAR.2R.328.7tm_1.exons1.JALGQL010000015.1.Clinocottus_analis
MEPEATVNRTDTVNDIHPCYELDNTTYLFTSNPSIICVLLHVFLSALSVVTICGNLLVIISVSYFKQLHTPTNYLILSLAVVDLLVGIIVFPFSMAYTVTSCWYHESLFCKVRISFDVTLCTASILHLCCIAIDRYYAVCQPLAYKRKVNDRVIGIMILMSWALAALIGISIIIAGFNQGKCEENCLIDALISTTLACIFSFYIPVIIMLSIYLKIFLVAQRQAISIQTTKSGATVSKMERKATKTLAIVLGVFLLCWTPYFLCIFIQPLTDDVTPIAVIETLNWLTLSNSMLNPFIYAFFYSWFRLAFRMIISGKLFRGDFTNSKLL
>LOCXPTAAR34.137.HIT1.TAAR.2R.328.7tm_1.exons1.JALGQL010000015.1.Clinocottus_analis
MEPETTVNRTDTVNDIHPCYELDNTTYLFTSNPSIICVLLHVFLSALSVVTICGNLLVIISVSYFKQLHTPTNYLILSLAVVDLLVGIIVFPFSMAYTVTSCLYHEDLFCKVRISFDVTLCTASILHLCCIAIDRYYAVCQPLAYKRKVNDRVIGIMILMSWALAALIGISIIIAGFNQGKCEESCLIDALISTTLACIFCFYIPVIIMLSIYLKIFLVARRQAISIQTTKSGATVSKMERKATKTLAIVLGVFLLCWTPYFLCIFIQPLTYDVTPIAVIETLNWLTLSNSMLNPFIYAFFYSWFRLAFRMIISGKLFWGDFTNSKLL
>LOCXPTAAR35.139.HIT1.TAAR.2R.328.7tm_1.exons1.JALGQL010000024.1.Clinocottus_analis
MDIAESPLLCFPDLNSSCRRLHRPHLEVAVLYTLLAAISLLTVTLNLLVIISISHFKQLHTPTNALLLSLAVSDLVVGLLVMPINGLLHLETCWLLGDMMCAVIAYVSFCLISVSVGNMVLISIDRYVAICDPLLYATKITLKKAKTSICLCWACSLLYNGCILMEHLEQPDRSSSCYGECVLVISNVAGVLDVFFTFLGPCTVMVVLYMKVFVVAISQQRIIRLQTTTATVTLALTAKRSEGKAGRTLGIVICVFLMCFCPYFSPSLAGQESSTSSSYSAVLSWIMMMNSCVNPLIYALFYPWFRKAIKLIITLKILHHHSRQEKVM
>LOCXPTAAR36.141.HIT1.TAAR.2R.329.7tm_1.exons1.JALGQL010000027.1.Clinocottus_analis
MMAGLQAAELCYPQLLNSSCSGVMRPRSETVLLYTLLSSVAVLTVALNLLVIISISHFRQLHTPTNLLLLSLATSDLLVGLVVMPLETVRFIEACWLLGDLMCALSYIIGFTLTSASVGNMVLISIDRFVAICYPLQYPSKITRGRIELSVCLCWAGSFLFNGLVLKDHLGQPDKHNSCSGECVVVIDYVSGTVDLVFTFVGPCSVILILYMRVFTVAVSQARAVQAHVTAAGARTVTAKKSERKAARTLGVVILVFLLSFCPYYYPSLAGQDISNSASSWAFVSWLLFFNSCLNPLIYAFFYPWFRKAIKSIVTLKILEQNSSQANII
>LOCXPOra2.13.HIT1.Ora.2R.301.7tm_1.exons1.JALGQL010000015.1.Clinocottus_analis
APEREQVVPHPVHVRTEGHVGKRDEDLGFGPEIPVGGDHGQLEDQVQRPVQLEQPRGRQHGHGASMETRAPAPPAPGRRRRRHLRPPAQQHRDDEAAGGGDDGQGQHVAQHEEQVLVSGVDRGATVLATLEEVRQAAAAAAAASRGVPRGAFEAEDKNRESQQRGEQHAGPARHPRRPDAVQVDGLVDPLVGVSQLLLAEDADEDGEQDAGDLPELRQELERAARPRGHAGGGLEDDHVEDGHDDDFLQVGRSQPQEKQLKGFDSAELGLNDGEDENYVTHKSDAHNEDSQAQEVDSSSSH
>LOCXPOra2.13.HIT1.Ora.2R.301.7tm_1.exons1.JALGQL010000015.1.Clinocottus_analis
MAAAAVNLLGLRVFIVCVGLVGNVVLILAIIQTKFSRVKSFELFLLGLASANLEEIVIMTVFDVVVLQTSSGVASWSCRSLKFLTKFGEVASILFTVLISVFRQQKLRDADKRVNQPIYLDGVRSAWMASGACVLLAALLTLPVFVLGLEGAAGNATGSGGGGGGCLPDFFECSEDRCPAVNAAYKYLFLVLCNVLPLAVVTATGCLIVAVLLGRRSKVTPAPASGGRRGGGSSFHRSTVAVLAATGLFQLDWTLYLILQLTVIPTDRDFWAEAEILISFSYMSLSPYVYGMGNNLFSLRS
>LOCXPOra3.11.HIT1.Ora.2R.369.7tm_1.exons2.JALGQL010000003.1.Clinocottus_analis
MSEVLTVDAILFGLLVFSGILGNFLVIHVVFQSAAESPSRRLTPSDTILVHLSLANLLTSLFRTVPIFVSDLGLDVSLSPGWCRIFMLLWVWWRAVGCWVTLALSLFHCTTLRRQHMTSGPLAQQRERRRVWIVLGLVWGANLVFSIPALVYTTHVHGNFTVELMVISCTTRPLLGCVWEFPSSQHGSAFASSSLALNEVLPLVLMVCTNLATLHALAKHIRAVSSGAESGEAHRELDKHLSTERKAAHVIMSLVSLFVVCWALQVAAVTYYNHDGGHHAEGLLTVAHFSASLFVGFSPMVVALGHGKLRKRIMNMILVWSKLPKCHEEDTEEGVESPKTKGKRGKQTVFIVHKERKVIQVKEKAQADK
>LOCXPOra4.14.HIT1.Ora.2R.315.V1R.exons1.JALGQL010000032.1.Clinocottus_analis
MPSEVLVRGALYLSLTVVGVPGNAAVILAFLLLLYQESRLLPSDVIVLHLACVNMLVVVVRCLLETLASFRLAVIFGDVGCKAVIFVYRTCRSLSIWLTFALSAYQSLSIVPPGSRWASFRHTVAQHLGFVFLFLWLLNTCMSSAAILFSFGAGSNSSAANHGINVQFCYVKFPSKLSIEANGAVQVGRDVVPMALMTLASLIILVFLYRHSRQVKGLRSSGGGAEQRAAKAVVALVTLYVVLYGVDNGLWVYTLTARKAMASSLISDLRIFFSSLYATLSPVVIIASNRKVNGVLRCDVRRKPVQERDTCLSTM
>LOCXPOra5.15.HIT1.Ora.2R.313.V1R.exons1.JALGQL010000032.1.Clinocottus_analis
MDLCVTIKGVSYLLQTGMGILGNAVVLMAYANIIYTEPKLLPVEMILCHLTFVNLILLLTRCIPQTMTVFGLTVLLNDSGCKVVLYAYRVSRALSVCLTCMLSVFQAVTIAPAGPRLSRLKTALPSLVLPIFAGLWLLNMLFCIATPLFSTAPRNVTLSTVTLNLVFCHVDFRDNLSFVINGVKVTVRDFAFVALMVGSSGYILLLLHRHSLLVRGMRRSHGGGAETRAAKTVITLVVLYVVFFGIDNAIWIYMLTVTKVSPEVAGMRLFFSSCYAFLSPYFIISSNKKVKAKIACAAVQDQPSMDNQESNDK
>LOCXPOra6.16.HIT1.Ora.2R.313.V1R.exons1.JALGQL010000032.1.Clinocottus_analis
MDLCVTIKGVSFLLQTGMGIFGNVVVLLAYAHIIYTEPKLLPVDMILCHLAFVNLILLLVRSIPQTMTVFGLTDLLNDSGCKVVIYAYRISRALSICLTCMLSVFQAVTIAPAGPRLSRLKTALPSLLCPISVGMWLLNMAICIATPLFSTAPRNGTVPAFTLNLGFCHVDFRDNLSYVINGVVFSVRDFGFVALMVGSSGYILLLLHRHSLLVRGMRRSHGGGVETRAAKTVITLVVLYVVFFGIDNTIWIYMLTVAKVSPVVVDMKVFFTSCFASLSPYFIISSNKKVKAKIACAAVQDQPSVDNQELSDK
>LOCXPOra7.17.HIT1.Ora.2R.313.V1R.exons1.JALGQL010000032.1.Clinocottus_analis
MDLCVTIKGVSFLLQTGMGILGNAVVLLVYANIIYTEPKLLPVDMILCHLAFVNLILLLVRSVPQTMTVFGLTDLLNDPGCKVVIYAYRISRALSVCVTCMLSVFQAVTIAPSGPRLSRLKTALPSLVLPIFAGLWLLNMAICIAAPLFSMAPRNGTVPAFTLNLGFCHVDFRDNLSFVINGVALTVRDFAFVALMVGSSGYILLLLHRHSLLVRGMRRSHGGGAETRAAKTVITLVVLYVVFFGIDNTIWIYMLTVAKVSPVVVDMKVFFTSCYASLSPYFIISSNKKVKAKIACAAVQDQPSVDNQESSDK
>LOCXPOra8.18.HIT1.Ora.2R.313.V1R.exons1.JALGQL010000032.1.Clinocottus_analis
MDLCVTIKGVSFLLQTGMGILGNAVVLLAYANIIYTEPKLLPVDMILCHLAFVNLILLLVRCIPQTMTVFGLTVLLNDPGCKVVIYAYRISRALSICLTCMLSVFQAVTIAPAGPRLSRLKSALPSLVLPIFVGLWLLNMAICIAAPLFSMAPRNGTVPAFTLNLGFCHVDFRDNLSYAINGVVFSVRDFAFVALMVGSSGYILLLLHRHSLLVRGMRRSHGGGAETRAAKTVITLVVLYVVFFGIDNTIWIYMLTVAKVSPVVVDMKVFFSSCYAFLSPYFIISSNKKVKAKIACAAVQDQPSMDNQESSDK
>LOCXPOra9.19.HIT1.Ora.2R.313.V1R.exons1.JALGQL010000032.1.Clinocottus_analis
MDLCVTIKGVSFLLQTGMGILGNAVVLLAYANIIYTEPKLLPVDMILCHLTFVNLILLLTRCIPQTMTVFGLTDLLNDSGCKVVIYAYRISRALSVCLTCILSVFQAVTIAPAGPRLSRLKTALPSLVLTTFVGLWLLNMAICIAAPLFSTAPRNGTVPAFTLNLGFCHVDFRDNLSYVINGVALTIRDFAFVALMVGSSGYILLLLHRHSLLVRGMRRSHGGGAETRAAKTVITLVVLYVVFFGIDNAIWIYMLTVTKVSPVVADMRVFFSSCYAFLSPYFIISSNKKVKAKIACAAVQDQPSVDNQESNDK
>LOCXPOra10.20.HIT1.Ora.2R.313.V1R.exons1.JALGQL010000032.1.Clinocottus_analis
MDLCVTIKGVSFLLQTGMGILGNAVVLLAYANIIYTEPKLLPVDMILCHLTFVNLILLLTRCIPQTMTVFGLTDLLNDPGCKVVIYAYRISRALSVCLTCILSVFQAVTIAPAGPRLSRLKTALPSLVLPIFVGLWLLNIVFCIAAPLFSMAPRNGTLPAFTLNLGFCHVDFRDNLSYVINGVKVTVRDFAFVALMVGSSGYILLLLHRHSLLVRGMRRSHGGGAETRAAKTVITLVVLYVVFFGIDNAIWIYMLTVPKVSPVVADMRVFFSSCYAFLSPYFIISSNKKVKAKIACAAVQDQPSMDNQESSDK
>LOCXPOra11.12.HIT1.Ora.2R.313.V1R.exons1.JALGQL010000032.1.Clinocottus_analis
MDLCVTIKGVSFLLQTGMGILGNAVVLLAYANIIYTEPKLLPVDMILCHLTFVNLILLLVRCIPQTMTVFGLTVLLNDSGCKVVIYAYRVSRALSVCLTCMLSVFQAVTIAPAGPRLSRLKTALPSLVLPIFAGLWLLNMLFCIAAPLFSTAPRNVTLSAVTLNLVFCHVDFRDNLSFVINGVKVTVRDFAFVALMVGSSGYILLLLHRHSLLVRGMRRSHGGGAETRAAKTVITLVVLYVVFFGIDNAIWIYMMTVTKVSPEVAGMRLFFSSCYAFLSPYFIISSNKKVKAKIACAAVQDQPSMDNRESSDK
>LOCXPOlfC1.282.HIT1.OlfC.2R.861.ANF_receptor.exons6.JALGQL010000002.1.Clinocottus_analis
MLLIAHMLLLSLLTVRGGKPGCQAYGTKEQSQFSKEGDINIGGIFSFHQNPVSVNPVHQVDPGTIQCEGLDPGELQYALTMIFAIGEINNSSDLLPGVTLGYRIFDSCPSIPLSIRASLNLMNRYQSGEGSCSTLSNVHAVIGETTSTSTIGIARTMGPFHIPVISHSATCACLSKRRDYPSFFRTIPSDIHQSQALAKLMKHFGWTWVGAIRTNSDYGNGGMAAFLEAAEREGVCVEYSVAIYRTDPRKWFLEVVNIIKKSTSKVIVAFADGTDLDILIKELHAHNVTGLQWVGSEGWITYRYIASPVNYAVVQGAVGFAALNAHISGLREFLANSRPSTAPGDRGLVELWETVFGCTLTPRAETGARGSVAACTGKESLWDTNTRFTDVSDASLLNNVYKATYAVAQALHMLFTCKDGDGPFENNTCADWKNAQPWQVLHYLTQVNFTTKIGERVFFDKVGDPVAHYALVNWQMDETGYIVFETIGVYDASQPEGQQFEMKADVSAVWAGQNLEVPRSVCSESCLPGTRRAVVKGKPICCFDCVPCADGEFSNSTNAVKCDKCLPEFKSTKERNNCDLKAIEFITYRELMGILLVTFSIFGACLAVTIALIFFHFRQTPIVKANNSELSFLLLFSLTLCFLCSLTFIGRPTEWSCMLRHTAFGITFVLCISCVLGKTIVVLMAFRATLPGSDVMKWFGPAQQRLSVLCFTLIQVVICILWLTINPPFPLKNMSHYKEKIILECALGSSVWFWAVLGYIGLLAVLCFVLAFLARKLPDNFNEAKFITFSMLIFCAVWITFIPAYASSPGKFTVAVEIFAILASSYGMLFCVFLPKCYIILLKPEKNTKKHLLSKATRRAL
>LOCXPOlfC2.310.HIT1.OlfC.2R.854.ANF_receptor.exons6.JALGQL010000002.1.Clinocottus_analis
MCDSVNVMLLFVLLVGVCGAVDDAALCEMLGSPEFPLLSKEGDVTIGGAFSIHSQVSKPSLSFTNAPESLICSRIHFREFRFAQTMIFAIQEINNSSSLLPNISIGYKIFDSCGSALPSMRAVMGLMNGQQRTLGKTCSRQSFVHAIIGASESSSTIAMLHISGIFQIPVISHFATCACLSNRKEYPSFFRTIPSDYYQSRALAKLVKHFGWTWVGAVRSDNDYGNDGMETFIAAASQEGICVEYSEAISRTDPSWQVARVVRVIHSGSARVLVAFLAQSEMTILLEEALKQNVTGLQWVGSESWITAGHLAVERYSAILTGSLGFTIRKTKITGLREFLLKVNPSQNPHNNLLREFWEATFGCSIQSNGHGQTQCTGTERLEEINNPFTDVTELRISNNVYKAVYAAAHAMHDMLKCGENDEALNQSCNRKDNLQMNQVVKHLQLVNFTLPSGERVNFDGNGDPAATYELVNWQRNRAGETVFVAVGSYEASLPKGKQFIVNEINTTWAAESQKRPQSVCSERCLPGFRQVVMKGKPVCCFSCVACAAGEISNSSNPGECSRCPLEYWSNEAHSQCVPKVIEFLSFGETMGTLLTVFSLFGASLTLVVACVFFRFHRTPLVKASNSELSFLLLFSLTLCFLCSLTFIGRPTEWSCMLRHTAFGITFALCISCILAKTLVVVIAFKAKSPVNAVPQCSASLQRTSVLSCTLLQVLVCVLWLFLASPFPYKNSAYATERIILECNLGSPIGFWAVLGYIGILAVLCFILAFLARKVPDNFNEAKFITFSMLIFCAVWVTFIPAYVSSPGKFTVAVEIFAILASSFGLLFCIFAPKCYILLLKPERNTKKHMMGRH
>LOCXPOlfC3.322.HIT1.OlfC.2R.838.ANF_receptor.exons6.JALGQL010000002.1.Clinocottus_analis
MSQVIMGLLFLRHLLAFGDVKEEAPSCQILGSPEFPLLSKEGDVMIGGAFSIHSRITQPLLSFTEKPSRLTCSSVNLREFRFAQTMIFAIQEINKSKFLLPNVSIGYRIYDNCGSTLSSMRAVMALMNGDEWTVGRSCSGQSAVHAIIGESESSSTIVLSRTTGPFKLPVISHSATCECLSNRKEYPSFFRTIASDRYQSRALAQMVKHFGWTWVGAINSDSDYGNNGMAIFLAAAQEEGVCVEYTEKFNRAEPEKLMKVVEVIRKSTARVIVGFLAHVEMNNLLEKLILYNITGLQFIGVEAWITADSLVTPTSFRVLGGSLGFAVQKANISGLGGFLIKDFWDTEFKCKETNSKAETAPCKANQHLIELKDNKDDVADLRYSGNIYKAIYAVAHSLHSILKCSESQGCDTMIKVTPLQVVESLKQVNFTINNGDQVWFDSTGAAVARYEVVNWQRGSEDSVHFKPVGYYDASLPPGQKFVLETEAITWPGGKTEANITLCSKMCRPGTYKVLQKGKPVCCYDCISCAEGEISNSTDSNDCKTCPEEYWSNQNRDECVLKNVEFLYFTEIMGIILVFFTLFGVFLTLIVATLFFIYKDSPIVRANNSELSFLLLFSLTLCFLCSLTFIGRPTEWSCMLRHTAFGITFVLCISCVLGKTIVVLMAFRATLPGSDVMKWFGPAQQRLSVLCFTLIQVVICILWLTINPPFPFKNMSHYKEKIILECALGSSVWFWAVLGYIGLLAVLCFVLAFLARKLPDNFNEAKFITFSMLIFCAVWITFIPAYASSPGKFTVAVEIFAILASSYGLLLCIFAPKCFIIVLKPELNTKKHLMGKTGS
>LOCXPOlfC4.325.HIT1.OlfC.2R.857.ANF_receptor.exons6.JALGQL010000002.1.Clinocottus_analis
MTSKQRWPEQGWALLQLLLVASFSRTQELVCMQRGDPESPQLYKDGDVMLGGIFSFHSSWKDRQETYIQKPLPLQCTSLNFRGFQFAQAMLFAIEEINNSTNLLPGISLGYKMYDACGSIARGVRVALLLANGNEIASGLSQAPCIRLPQVQAIMGGSSSSPSMAIATVIGPFHIPMISHFATCACLSDKTKYPSFLRTIPSDYYQSRALAQLVKHFGWTWVGAIRTNDDYGNNGMATFTETAQQLGICLEYSVSFLRTDSPDKIQNIIDTIKTSTSKVIVAFLSTPDMIVVLHELSHNNLTGYQWVGTEGWILDSQMAAMDKHHILDGAIGLSIPKKHVSGIREFMLDVKPLNSSSNELFTEFWEALFSCKFRQSQTSSGNQRGCTGHEDLAGVQNSFTDMSLMPIFNNVYKGVYAVAHTLHSILNCNKTCNNTVQLDSYKILQLLKKIQFKTKEGEEVYFNEDGDPAAKYEIINWQPTEKGIVDFVTVGLYDASLHADKQLNLQNKSLIWGQNSQQVPLSVCSKKCSPGTRKVLQKGKPVCCYDCLRCAEGQISNVTDSITCVPCHPEFWSNERRDACVKKKAEFLSYKEIMGALLTAASLFGTCITSVVALIFFIYRATPIVRANNSELSFLLLFSLTLCFLCSLTFIGRPTEWSCMLRHTAFGITFVLCISCVLGKTIVVLMAFRATLPSSNVMKWFGPAQQRLSVLFFTLIQVIICVLWLTISPPLPFKNFKEFKDKIILECALGSEVGFWAVLGYIGLLAMLCFFLAFLARKLPDNFNEAKFITFSMLIFCAVWITFIPSYASSPGKFSVAVEIFAILASSFGLLFCIFIPKCYIILLKPEKNTKKNMMGK
>LOCXPOlfC5.326.HIT1.OlfC.2R.858.ANF_receptor.exons6.JALGQL010000002.1.Clinocottus_analis
MTSTQRWPEQGWALLQLLLVASFSRTQELVCMQRGDPESPQLYKDGDVMLGGIFSFHSSWKDRQETYIQKPLPLQCTSLNFRGFQFAQAMLFAIEEINNSTNLLPGISLGYKMYDACGSIARGVRVALLLANGNEVASGPSQAPCIRLSQVQAIMGESSSSPSMAIATVIGPFHISMISHFATCACLSDKTKYPSFLRTIPSDYYQSRALAQLVKHFGWTWIGAIRTNDDYGNNGMATFTETAKQLGICLEYSVSFFRTDPPDKIQNIIDTIKTSTSKVIVAFLSTLDMTVVLHELSHNNLTGYQWVGSEGWIFNFQIAAMDKHHILDGAIGLSIPKAHVSGMREFMLDVKPLNSSSNELFTEFWEALFSCKFRQSQTSSGNQRGCTGYEDLAGVQNSFTDMSLMPIFNNVYKGVYAVAHTLHSILNCNKTSNNTVQLDSYKILQLLKKIQFKTKEEEEVYFNEDGDPAAKYEIINWQPTEKGIVDFVTVGLHDASLHADKQLNLQNKSLIWAQNSQQVPLSLCSKKCSPGTRKVLQKGKPVCCYDCLRCAEGQISNITDSITCVPCHPEFWSNERRDACVKKKAEFLSYKEIMGALLTAASLFGTCITSVVALIFFIYRATPIVRANNSELSFLLLFSLTLCFLCSLTFIGRPTEWSCMLRHTVFGITFVLCISCVLGKTIVVLMAFRATLPGSDVMKWFGPAQQRLSVLFFTLIQVIICVLWLTISPPFPMKNFKEFKDKIILECALGSEVGFWAVLSYIGLLAMLCFFLAFLARKLPDNFNEAKFITFSMLIFCAVWITFIPSYASSPGKFSVAVEIFAILASSFGLLFCIFIPKCYIILLKPEKNTKKNMMGKG
>LOCXPOlfC6.84.HIT1.OlfC.2R.858.ANF_receptor.exons6.JALGQL010000002.1.Clinocottus_analis
MTSTQRWPEQGWALLQLLLVASFSRTQELVCMQRGDPESPQLYKDGDVMLGGIFSFHSSWKDRQETYIQKPLPLQCTSLNFRGFQFAQAMLFAIEEINNSTNLLPGISLGYKMYDACGSIARGVRVALLLANGNEVASGPSQAPCIRLSQVQAIMGESSSSPSMATATVIGPFHIPMISHFATCACLSDKTKYPSFLRTIPSDYYQSRALAQLVKHFGWTWIGAIRTNDDYGNNGMATFTETAQQLGICLEYSVSFFRTDPPDKIQNIIDTIKTSTSKVIVAFLSYMDMDVVLHELSHNNLTGYQWVGTEGWILDSQTAAMDKHHILDGAIGLSIPKAHVSGIREFMLDVKPLNSSSNELFTEFWEALFSCKFRQSQTSSGNQRGCTGHEDLAGVQNSFTDMSLMPIFNNVYKGVYAVAHTLHSILNCNKTCNNTVQLDSYKILQLLKKIQFKTKEGEEVYFNEDGDPAAKYEIINWQPTEKGIVDFVTVGLHDASLHADKQLNLQNKSLIWAQNSQQVPLSVCSKKCSPGTRKVLQKGKPVCCYDCLRCPEGQISNVTDSITCVQCHPEFWSNERRDACVKKKAEFLSYKEIMGALLTAASLFGTCITSFVALIFFVYRKTPIVRANNSELSFLLLFSLTLCFLCSLTFIGRPTEWSCMLRHTVFGITFVLCISCVLGKTIVVLMAFRATLPSSNVMKWFGPAQQRLSVLCFTLIQVIICVLWLTISPPFPFKNFKEFKDKIILECALGSEVGFWAVLGYIGLLAMLCFFLAFLARKLPDNFNEAKFITFSMLIFCAVWITFIPAYISSPGKFSVAVEIFAILASSFGLLFCIFIPKCYIILLKPEKNTKKNMMGKG
>LOCXPOlfC7.86.HIT1.OlfC.2R.794.ANF_receptor.exons6.JALGQL010000002.1.Clinocottus_analis
LLLVVVMGKMGKGDSVCRLQGSAQPPELTQDGDLVIGGIFSFRTMQDYVINTFQTFPEARKCNNFNFREFKFAQAVIFAINEINKNTDLLPNLKLGYKIYDNCGTLDILRAALALVSGLKGEVSDDNCNKSETVHAILGHSGSRPTIAFAQVVGRFHIPVISHFATCACLSNRKDYPTFFRTIPSDYYQSRALAKLVKHFGWTWIGAVAVENEYGLNGIAAFIQAAQEYGVCIEYSEVFSSSHPPESLQRIIEIIKHATSKVIMAFMSHREIKLLAKELSRQNITGLQWVGSDAWITDDSLTDSEGHSLLVGSLGFTVSKAKIPGLEEHLRQLHPSQFPDSRFVREFWEDAFDCALNTTANPQRKPCSGFESLQTVKSYFTDVSELRFTNNVYKSVYAVAHALDNLIKCEEGKGPFGNGICADTNHIQHWQVLQYLNTVNFTTKEGERVYFDGNGDSPARYELVNLQMTNKGTMEGVAVGIYDASLPEIHQFNLNEFQVVWGNGLNKVPVSVCSESCLPGTHKVLQRGKPICCYNCIPCPAVCLTMITLLLFYGHKETPIVRANNSELSFLLLFSLTLCFLCSLTFIGRPTEWSCMLRHTAFGITFVLCISCVLGKTIVVLMAFRATLPGSNVMKWFGPAQQRLSVLCFTLIQVVICTLWLTINPPFPSNNMLLYKDRIIIECNFGSAIGFWAVLGYIGLLAILCFVLAFLARKLPDNFNEAKLITFSMLIFCAVWITFIPSYASSPGKFSVAVEIFAILASSFGLLFCIFLPKCYIILFRPEQNTKRHIMGKT
>LOCXPOlfC7.89.HIT1.OlfC.2R.800.ANF_receptor.exons6.JALGQL010000002.1.Clinocottus_analis
MSRLKLVLLVLLFRRGTPVCRRRGEDQPPELTKAGDFVTGGIFTFRTGYRGSVPTFQTVPDPATCLHINVREFKFAQTMIFAIEEINQNPALLPNHTMGYNIYNSCGMTNIIRSALVLASGRRAIIDERNCTKADTAQAILGHSGSAPTVGFARIIGRFQIPVLSHFATCACLSNREEFPSFFRTIPNDLHQSRALAKLVKHFRWTWVGAISNKNEYGINGITAFIRAAQEEGVCIEYYQAFEQTGSLHEFAKVVESVKISTSKVVVAFMSHREVNVLATELSRQNITGLQWVGSDAWITDDSLTDSEGRSLLVGSLGFTVSKAKIPGLEEHLRQLHPSQFPDSRFVREFWEDAFDCALNTTANPQRKPCSGFESLQTVKSYFTDVSELRFTNNVYKSVYAVAHALHSLVTCEAGSGPFYNGSCADPAHIQPWQVVHYLQNINFTTNQGERVTFDQNGDSPARYELVNIRHVTSRTVHVVTVGLFDSTLPSERQFTMNGKKIVWGGGSHTVPVSVCSGSCAPGKHKVLQKRKHICCYDCVPCAEGEISNITASVFFSFRETPIVRANNSELSFLLLFSLTLCFLCSLTFIGRPTEWSCMLRHTAFGITFVLCISCVLGKTIVVLMAFRATLPGSNVMKWFGPAQQRLSVLCFTLIQVVICILWLTINPPFPFKNMSHYKEKIILECALGSSVWFWAVLGYIGLLAVLCFVLAFLARKLPDNFNEAKFITFSMLIFCAVWITFIPAYASSPGKFTVAVEIFAILASSYGLLLCIFSPKCYVILLTPEQNTKRHIMGKTKDV
>LOCXPOlfC8.91.HIT1.OlfC.2R.844.ANF_receptor.exons6.JALGQL010000002.1.Clinocottus_analis
TLILVSLLAKARPENQTCKVIGQTGFLEFSKAGDLIIGGIFSMTSLRTLISNDYQAAPHAYCRKLNDRELKFARTMIFTVEEINKNTKVLPGVSLGYKLYNGCGSENLIRAAVEAVNAEDVKRCSDQIQALIGHSSSGVTGDINMILSPLSIPQVSHLSTCTCLNDKRLYPTFFRTVPSDKFQSLALVHLMQYFDWRWVGIIHTVSLYSTEGRDEFSMEAKKRGICVEYTLPYSKTSERKLSAIVKMLRESSSKVVVLFMSLSYTKSFMSRIETYNITGKQWVGSEAWISQAILASVKIKGILQGAMGFAIPLADIPGLGDYLLSLKPSDEPHSTIIKAFWKKFFDCSVSPTNTTTMCTGTEDLRTVSSDYTEVTQFRFENNVYKAVYSVAHALHALLQCENGSNPTTGKACVNRNEVQPKLVLEHMHYVNFTTQNGATVVFDKNGNSPVQYDLVNWQMNETGSFEIVKIGQYDTSNPEGEPFKLKDNTKIVWGGESHEVPRSVCKEPCPLGTRKSINTLKPVCCFDCFECPEGTISNQTNSPHCLICPPEFWPNEKKDSCLLKPTEYLSYKEIMGALLTGFGCVGIFLSLLTSIIFFTHKETPIVKANNSELSFLLLFSLKLCFLCSLTFIGRPTEWSCMLRHTAFGITFVLCISCVLGKTIVVLMAFRATLPGSNVMKWFGPSKQRFSVLFFTLIQVVICIFWLTINPPFPKRNMKYYKEKIILECALGSAVGFWAVLGYIGLLALLCFVLAFLARKLPDSFNEAKLITFSMLIFCAVWITFIPAYVSSPGKFTVAVEIFAILASSFALLICIFFPKCFIIIFRPEQNSKKHLLSKIPPKTL
>LOCXPOlfC9.92.HIT1.OlfC.2R.850.ANF_receptor.exons6.JALGQL010000002.1.Clinocottus_analis
LQRAIILCLLVLCPSTVPECELFRKFGMPSLFKHGDVMIGGIFPVFNKEISSTPPTFGSEPPRAQCAGFDLRAFRWTQVMIFAIEEINNDPAFLPNISLGYRILNSCASPTNTLRAALALASGPEERALHSPCPPAISALIAESGSSQSLAVAGTLGPFQVPVVSYFSTCACLSDKAKYPTFFRTIPSDYFQAKALAALVGRFGWQWIGAIQSDNDYGRGGIQAFTEEVKKLGVCIAFVGTILRTYTMDKILDVVEMIKQSAVKVILAFVPEGDFYPLMKEVVKQNITGIQWIASEAWITATRPSTPEIYQAFGGALGFVVQKMAIPNLQHFLTGISPYADPSAAFVRDFWEVMVGCRPLLPGEQIGTEASKEICTGYETILNSQDVFFNVTELRVSYNVYKAVYAIAHALHQLVFCQPVGENTVRPCLNISQIQPKEVTDHLRRVNFKNQFEDNVFFDVNGDPPASYDIINWQLIDGQVQHVTVGHFASAANADYKLRIQNKEIVWRTGKMVPMSMCSDACPEGTRKAHKKGKPNCCFDCIPCADGTIANSTGAADCTPCPREYWSNEGKDKCIPKAIEFLTYHESMGIAITVVSLLGASLSLATMMLFIRFRETPVIKASNSELSCFLLLSLFLCFLCPLTFMGRPTVWTCMLRHTAFGVTFALCISCVLGKTIVVVTAFKATFPGNAFAGKFGPAQQRIIVCSCTVLQIVICVLWLELNPPFPDMVFQHSNTKIVLECNTGSDAAFYAVLGYIGILALISLVLAFLARKLPDDFNEAKLITFSMLIFCAVWIAFIPAYVSSPGKFTVAVEIFAILSSAFGLFISIFAPKCYIILIKPEKNTKKHVMG
>LOCXPOlfC10.95.HIT1.OlfC.2R.866.ANF_receptor.exons8.JALGQL010000002.1.Clinocottus_analis
MTALVLVSLLYSLCVLSITCIPISSFTSSPPSAAKACTLQNSFNPSFVAQGDYVLGGIFPLHYNQEMPDLNSTYRALPVKCNGFDPRAFRWAQTMRLAVEEINQSADLLPNYTLGYKIFDSCAYPLTGQRAALAVLNGLSEDDSPMCRGASPLLAVIGESGSAQSIVVSRILQPFRIPMISYFSSCACLTDRKEFPTFFRVIPNDDYQVKAIAQLLIRFNWSFVGLVRGDHEYGRFAVQGLLRELQGTRVCVAYQEMIPLLYDRKRALEIMEVMRSSSAKVVVVFSAEGEMTPFLRDYMKQNITGIQWVASEAWVTASVFTGSEFYPYLGGTIGFGIRKGHISRLSLYLQTVNPQLYPDNNLVKELWEALYGCNPSPMPGSQLPPCSGQESLLEQHSAYMNTSSPRVAYNVYKAVYAVAYSLHNLLLCQPGTGPFQNHSCAQGNNIHPWQLQYYLQEVKFNIADEEVNFDLKGDSIPYYDILNWQRGPDGNIEFVNVGLFDGTKPAGEELVIQEDRIMWAGHQREASCSHLSVCSASCLPGFRKAVRRGEHVCCFDCVPCDSGKISNQTNSIDCTLCPEDFWSNDERAACIPKKVEFLAYDALGIALTVISVVGACLTIAVFAVFFYHRKSAIVRVNNSELSFFILCALTLCFLCSLLFIGEPTLWSCMLRHTAFSITFSLCISCILGKTLVVLAAFTATRPGDNIMKWLGPKQQRAIIFFSTLIQVAICAAWLIDAPPSPSPNTQYERSKIILECSVGSSIAFWCVLGYIGLQACLCFVLAFLARALPGNFNEAKFITFSMLIFCAVWLAFIPAYISSPGNYADAVESFAILASSFGLLLCLFAPKCYIILLKPEKNTKQHLMGK
>LOCXPOlfC11.106.HIT1.OlfC.2R.876.ANF_receptor.exons8.JALGQL010000002.1.Clinocottus_analis
MEISALFIGLILSLGLCQLNSALALNGSVDGVKQRNELTEDRTGVGVSTEASSVKCKLQGTTRLPAFSMDGDYVIGGVLSIHHYVYAMKHNYTTMPDSLRCSGSIDTRELRFSRAMIFAIEEINNSTELLPGIKLGYQIYDSCASVSVSVHVAFQLSSGLDPMFYTGDNCSQSGKMMAVVGESGSTPSISMSRIIGPFNIPQVSHFATCACLSDKQQYPSFFRTIPSDQFQADALAKLVKHFGWTWIGAIRSDSDYGNNGMASFLDAAHKEGICVEYSESFYRTHPRSRIQRIADIIRRSTATVIVAFITSGDFRILLEELSLKPSPPRQWIGSEAWVTDPDMLRFSLCAGAVGFGIERSVIPGLRDFLLDLSPSKVAASPVFTEFWEDAFNCRLGKNKNACDGSEDIETIQSPYTDTSQLRITNMVYKAVYAIAHAIHNAVCQESYSITQCDKLTSIESKQVLAQLKNLKFSKNGYDVSFDANGDPVAAYELVNWQKTESGSIELVAVGHYDASLPVGQEFHINKNLTWVEGGTQVPVSVCSDSCPAGSRKVLQKGKPICCFDCITCPEGEISNATDSPDCFPCPKELWPNAKRNTCLPKPVEFLSFNEALGFILAAFSVGGACLAIITAAVFHCHRTSPIVRANNSELSFLLLFSLTLCFLCSLTFIGEPSEWSCMLRHTAFGITFVLCISCVLGKTIVVLMAFKATLPGRNVMKWFGPPQQRMTVVSFTFIQVIICTLWLVLSPPFPMKNLTTYKERIILECALGSSIGFWAVLGYIGLLAVFCFVLAVLARKLPDNFNEAKLITFSMLIFCAVWVTFIPAYVSSPGKFTVAVEIFAILASSFGLILCIFAPKCFIILFKPEKNTKKHLMNKS
>LOCXPOlfC12.113.HIT1.OlfC.2R.882.ANF_receptor.exons8.JALGQL010000002.1.Clinocottus_analis
MEISALFIDLILSLGLCELNSTLALNGSVDGVKQRNELTEDRTGVGVSTEASSVKCKLQGTTRLPAFSMDGDYVIGGSFSIHHYIYAMKHNYTTMPDPLRCSGSFNSRDLRFSRAMIFAIEEINNSTELLPGIKLGYQIYDSCASVSVSVHVAFQLSSGLDPMFYTGDNCSQSGKVMAIVGESGSSSSISMSRVIGPFNIPQVSYFATCACLSDKQQYPSFFRTIPSDQFQADALAKLVKHFGWTWIGAIRSDSDYGNNGMASFLDAAHKEGICVEYSESFYRTHPRSRIQRVADVIRRSTATVIVAFTSSGDLTILLEELSLKPSPPRQWIGSESWVTDPDMLRFSLCAGAVGFGIEQSVIPGLRNFLLDLSPSKVAASPVFTEFWEDAFNCWLGKTAATDKNVCDGSEDIETIQSPYTDTSQLRITNMVYKAVYAIAHAIHNAVCQESYGITQCDKLTSIESKQVLTQLKKVKFSQNGYDVSFDANGDPVATYELVNWQKTESGSIEMVAVGHYDASLPVGQELRIDRNLTWVEDSTQVPVSVCSVSCPAGTRKVLQKGKPICCYDCIPCPEGEISNATDSPDCFPCPKEFWPNAKRNTCLPKPVEFLSFNEALGIILAAFSVGGACLAIITAAVFHRHRTSPIVRANNSELSFLLLFSLTLCFLCSLTFIGEPSEWSCMLRHTAFGITFVLCMSCVLGKTIVVLMAFKATLPGRNVMKWFGPPQQRMTVVSFTFIQVIICTLWLALSPPFPMKNLTTYKERIILECALGSSIGFWAVLGYIGLLAVFCFMLAVLARKLPDNFNEAKLITFSMLIFCAVWITFIPAYVSSPGKFTVAVEIFAILASSFGLILCIFAPKCFIILFKPEKNTKKHLMNKSQS
>LOCXPOlfC13.122.HIT1.OlfC.2R.882.ANF_receptor.exons8.JALGQL010000002.1.Clinocottus_analis
MEISALFIGLILSLGLCELNSTLALNGSVDGVKQRNELTEDRTGVGVSTEASSVKCKLQGTTRLPAFSMDGDYVIGGSFSIHHYIYAMKHNYTTMPDPLRCSGSFNSRDLRFSRAMIFAIEEINNSTELLPGIKLGYQIYDSCASVSVSVHVAFQLSSGLDPMFYTGDNCSQSGKVMAIVGESGSSSSISMSRIIGPFNIPQVSYFATCACLSDKQQYPSFFRTIPSDQFQADALAKLVKHFGWTWIGAIRSDSDYGNNGMASFLDAAHKEGICVEYSESFYRTHPRSRIQRVADVIRRSTATVIVAFTSSGDLTILLEELSLKPSPPRQWIGSESWVTNPDMLRFSLCAGAVGFGIEQSVIPGLRDFLLDLSPSKVTASPVFTEFWEDAFNCWLGKTAATDKNVCDGSEDIEMIQSPYTDTSQLRITNMVYKAVYAIAHAIHNEVCQESYGITQCDKLTSIESKQVLTQLKKVKFSQNGYDVSFDANGDPVATYELVNWQKTESGSIEMVAVGHYDASLPVGQELRIDRNLTWVEDSIQVPVSVCSVSCPAGTRKVLQKGKPICCYDCIPCPEGEISNATDSPDCFPCPKEFWPNTKRDTCLPKPVEFLSFNEALGITLAAFSVGGACLAIITAGVFHRHRTSPIVRANNSELSFLLLFSLTLCFLCSLTFIGEPSEWSCMLRHTAFGITFVLCMSCVLGKTIVVLMAFKATLPGRNVMKWFGPPQQRMTVVSFTFIQVIICTLWLALSPPFPMKNLTTYKERIILECALGSSIGFWAVLGYIGLLAVFCFVLAVLARKLPDNFNEAKLITFSMLIFCAVWITFIPAYVSSPGKFTVAVEIFAILASSFGLILCIFAPKCFIILFKPEKNTKKHLMNKSQS
>LOCXPOlfC14.130.HIT1.OlfC.2R.881.ANF_receptor.exons8.JALGQL010000002.1.Clinocottus_analis
MEISALFIGLILSLGLCELNSALALNGSVDGVKQRDELTEDRTGVGVSTEASSVKCKLQGTTRLPAFSMDGDYVIGGSFSMHPYAYTMKHNYTIMPDSLRCSGSFIARDLRFSRAMIFAIEEINNSTELLPGIKLGYKIYDLCASVPVAVHVAFQLSSGLDPMFYTGDTCSQSGKVMAVVGGSESTSSISMSHIIGPFNIPQVSHFATCACLSNKQQYPSFFRTIPSDQFQADALAKLVKHFGWTWIGAIRSDSDYGNNGMASFLDAAHKEGICVEYSESFYRTHPRSRIQRIADIIRRSTAMVIVAFTSTGDLTILLEELSLKPSPPRQWIGSESWVTDPDMLRFSSCAGAVGFGIERSVIPGLRDFLLDLSPSKVAASPVFTQFWEDAFNCRLGKTATDKNVCDGSEDIETIQSPYTDTSQLRITNMVYKAVYAIAHAIHNAVCQESYAITQCDKLTSIESKQVLTQLKKVKFSQNGYDVSFDANGDPVATYELVNWQKTESGSIELVAVGHYDASLPVGQELRIDRNLTWVEGSTEVPVSMCSVSCPAGTRKVLQKGKPICCYDCIPCPEGEISNATDSPDCFSCPKEFWPNAKRDTCLPKPVEFLSFNEALGIILAAFSVGGACLAIITAAVFHRHRTSPIVRANNSELSFLLLFSLTLCFLCSLTFIGEPSEWSCMLRHTAFGITFVLCISCVLGKTIVVLMAFKATLPGRNVMKWFGPPQQRMTVVSFTFIQVIICTLWLVLSPPFPMKNLTTYKERIILECALGSSIGFWAVLGYIGLLAVFCFVLAVLARTLPDNFNEAKLITFSMLIFCAVWITFIPAYVSSPGKFTVAVEIFAILASSFGLILCIFAPKCFIILFKPEKNTKKNVMNKSQS
>LOCXPOlfC15.139.HIT1.OlfC.2R.882.ANF_receptor.exons8.JALGQL010000002.1.Clinocottus_analis
MEISALFIGLILSLGLCELNSALALNGSVDGVKQRNELTEDRTGVGVRTEASSVKCKLQGTTRLPDFSMDGDYVIGGSFSIHYSMHAMKHNYTTMPDPLRCSGSIDTRELRYSRAMIFAIEEINNSTELLPGIKLGYQIYDSCSSVPVSVHVAFQLSSGLDPMFYTGDNCSQSGKMMAVIGETESTPSISMSRIIGPFNIPQVSYFATCACLSDKQQYPSFFRTIPSDQFQADALAKLVKHFGWTWIGAIRSDTDYGNNGMASFLDAAHKEGICVEYSESFNKYQPRSRIQRVADIINRSTAMVIVAFTSPGDMRILLEELSLKPSPPRQWIGSESWVTDTDMLRFSLCAGAVGFGIERSVIPGLRDFLLDLSPSKVAASPVFTEFWEDAFNCSLGKTAGTDKNVCDGSEDIEMIQSPYTDTSQLRITNMVYKAVYAIAHAIHNAMCQESYAITHCDKLTSIESKQVLTQLKKVKFSQNGYDVSFDANGDPVATYELVNWQKTESGSIEMVAVGHYDASLPVGQELHINRDLTWVEGSTEVPVSVCSVSCPAGTRKVLQKGKPICCYDCIPCPEGEISNATESPNCFTCPKEFWPNAKRNTCLPKPVEFLSFNEALGITLAAFSVGGACLAIITAAVFHHHRTSPIVRANNSELSFLLLFSLTLCFLCPLTFIGKPSEWSCMLRHTAFGITFVLCISCVLGKTIVVLMAFKATLPGRNVMKWFGPPQQRMTVVSFTFIQVIICTLWLVLSPPFPRKNLTTYKERIILECALGSSVGFWVVLGYIGLLAVFCFVLAVLARKLPDNFNEAKLITFSMLIFCAVWVTFIPAYVSSPGKFTVAVEIFAILASSFGLILCIFAPKCFIILFKPEKNTKKHLMNKSQS
>LOCXPOlfC16.149.HIT1.OlfC.2R.883.ANF_receptor.exons9.JALGQL010000002.1.Clinocottus_analis
MEISALFIGLILSLGLCELNSALALNGSVDGVKQRNELTEDRTGVGVSTEASSVKCKLQGTTRLPAFSMDGDYVIGGSFSIHYSMHAMKHNYTTMPDPLRCSGSIDTRELRFSRAMIFAIEEINNSTELLPGIKLGYQIYDSCSSVPVSVQVAFQLSSGLDPMFYTGDNCSQSGKVMAVVGETESTPSISMSRIIGPFNIPQVSYFATCACLSDKQQYPSFFRTIPSDQFQADALAKLVKHFGWTWIGAIRSDSDYGNNGMASFLDAAHKEGICVEYSESFYWTHPRSRIQRVADVIRRSTAIVIVAFISPGDLMILLEELSLKPSPPRQWIGSEGWVTNPDMLRFSVCAGAVGFGIERSVIPGLRDFLLDLSPAKVAASPVFTEFWEDAFNCRLGKTAAVTDKNVCDGSEDIETIQSPYTDTSQLRITNMVYKAVYAIAHAIHNAVCQESYAITQCDKLTSIESKQVLTQLKKVKFSQNGYDVSFDANGDPVATYELVNWQKTESGSIELVAVGHYDASLPVGQELRIDRNLTWVEGGTEVPVSVCSDSCPAGTRKVLQKGKPICCYDCIPCPEGEISNATDSPDCFPCPKEFWPNAKRDTCLPKPVEFLSFNEALGITLAAFSVGGACLAIITAAVFHRHRTSPIVRANNSELSFLLLFSLTLCFLCPLTFIGKPSEWSCMLRHTAFGITFVLCISCVLGKTIVVLMAFKATLPGRNVMKWFGPPQQRMTVVSFTFIQVIICTLWLVLSPPFPMKNLTTYKERIILECALGSSIGFWAVLGYIGLLAVFCFMLAVLARKLPDNFNEAKLITFSMLIFCAVWVTFIPAYVSSPGKFTVAVEIFAILASSFGLILCIFAPKCFIILFKPEKNTKKNVMNKSQS
>LOCXPOlfC23.170.HIT1.OlfC.2R.881.ANF_receptor.exons8.JALGQL010000002.1.Clinocottus_analis
MEISALFIGLILSLGLCELNSALALNGSVDGVKQRNELTEDRTGVGVSTEASSVKCKLQGTTRLPAFSMDGDYVIGGSFSIHYSMHAMKHNYTTMPDPLRCSGSIDTRELRYSRAMIFAIEEINNSTELLPGIKLGYQIYDSCSSVPVSVQVAFQLSSGLDPMFYTGDNCSQSGKVMAIVGETESTPSISMSRIIGPFNIPQVSYFATCACLSDKQQYPSFFRTIPSDQFQADALAKLVKHFGWTWIGAIRSDTDYGNNGMASFLDAAHKEGICVEYSESFNKYQPRSRIQRVADIIRRSTAMVIVAFIISGDLRILLEELSLKPSPPRQWIGSEAWVTDTDMLRFNLCAGAVGFGIERSVIPGLRDFLLDLSPSKVAATPVFTEFWEDAFNCRLGKTVTDKNVCDGSEDIEMIQSPYTDTSQLRITNMVYKAVYAIAHAIHNAVCQESYAITQCDKLTSIESKQVLTQLKKVKFSQNGYDVSFDANGDPVATYELVNWQKTESGSIELVAVGHYDASLPVGQELHINRDLTWVEGSTQVPVSVCSDSCPAGTRKVLQKGKPICCYDCIPCPEGEISNATDSPDCFPCPKEFWPNSKRDTCLPKPVEFLSFNEALGIILAAFSVAGACLAIITAAVFHRHRTSPIVRANNSELSFLLLFSLTLCFLCSLTFIGEPSEWSCMLRHTAFGITFVLCISCVLGKTIVVLMAFKATLPGRNVMKWFSPPQQKMTVVSFTFIQVIICTLWLVLSPPFPRKNLTTYKERIILECALGSSIGFWAVLGYIGLLAVFCFVLAALARKLPDNFNEAKLITFSMLIFCAVWITFIPAYVSSPGKFTVAVEIFAILASSFGLILCIFAPKCFIILFKPEKNTKKHLMNKSQS
>LOCXPOlfC23.183.HIT1.OlfC.2R.881.ANF_receptor.exons8.JALGQL010000002.1.Clinocottus_analis
MEISALFIGLILSLGLCELNSALALNGSVDGVKQRNELTEDRTGVGVSTEASSVKCKLQGTTRLPDFSMDGDYVIGGSFSIHYSMHAMKHNYTTMPDPLRCSGSIDTRELRYSRAMIFAIEEINNSTELLPGIKLGYQIYDSCASVPVSVHVAFQLSSGLDPMFYTGDNCSQSGKVMAIVGESESTPSISMSRIIGPFNIPQVSYFATCACLSDKQQYPSFFRTIPSDQFQADALAKLVKHFGWTWIGAIRSDTDYGNNGMASFLDAAHKEGICVEYSESFNKYQPRSRIQRVADIIRRSTAMVIVAFIISGDLRILLEELSLKPSPPRQWIGSEAWVTDTDMLRFNLCAGAVGFGIERSVIPGLRDFLLDLSPSKVAATPVFTEFWEDAFNCRLGKTVTDKNVCDGSEDIETIQSPYTDTSQLRITNMVYKAVYAIAHAIHNAVCQESYAITQCDTLTSIESKQVLTQLKKVKFSQNGYDVSFDANGDPVATYELVNWQKTESGSIELVAVGHYDASLPVGQELHINRDLTWVEGSTQVPVSVCSDSCPAGTRKVLQKGKPICCYDCIPCPEGEISNATDSPDCFPCPKEFWPNSKRDTCLPKPVEFLSFNEALGIILAAFSVAGACLAIITAAVFHRHRTSPIVRANNSELSFLLLFSLTLCFLCSLTFIGEPSEWSCMLRHTAFGITFVLCISCVLGKTIVVLMAFKATLPGRNVMKWFSPPQQKMTVVSFTFIQVIICTLWLVLSPPFPRKNLTTYKERIILECALGSSIGFWAVLGYIGLLAVFCFVLAALARKLPDNFNEAKLITFSMLIFCAVWITFIPAYVSSPGKFTVAVEIFAILASSFGLILCIFAPKCFIILFKPEKNTKKHLMNKSQS
>LOCXPOlfC17.191.HIT1.OlfC.2R.882.ANF_receptor.exons8.JALGQL010000002.1.Clinocottus_analis
MEISALFIGLILSLVLCELNSALALNGSVDGVKQRNELTEDRTGVGVSTEASSVKCKLQGTTRLPDFSMDGDYVIGGSFSIHYSMHAMKHNYTTMPDPLRCSGSIDTRELRYSRAMIFAIEEINNSTELLPGIKLGYQIYDSCASVPVSVHVAFQLSSGLDPMFYTGDNCSQSGKVMAIVGESESTPSISMSRIIGPFNIPQVSYFATCACLSDKQQYPSFFRTIPSDQFQADALAKLVKHFGWTWIGAIRSDTDYGNNGMASFLDAAHKEGICVEYSESFNKYQPRSRIQTVTDIIRRSTAVVIVAFTSAGDLRILLEELSLKPSPPRQWIGSEAWLTDPDMLRFSLCAGAVGFGIERSVIPGLRDFLLDLSPSKVAASPVFTEFWEDTFNCRLGKTAGTDKNVCDGNEDIEMIQSPYTDTSQLRITNMVYKAVHAIAHAIHNAVCQESYAITHCDKLTSIESKQVLTQLKKVKFSQNGYDVSFDANGDPVATYELVNWQKTESGSIELVAVGHYDASLPVGQELRIDRNLTWVEGSTEVPVSVCSVSCPAGTRKVLQKGKPICCYDCIPCPEGEISNATESPNCFPCPKEFWPNAKRDTCLPKPVEFLSFNEALGIILAAFSVGGACLAIITAAVFHRHRTSPIVRANNSELSFLLLFSLTLCFLCSLTFIGKPSEWSCMLRHTAFGITFVLCISCVLGKTIVVLMAFKATLPGRNVMKWFGPPQQKMTVVSFTFIQVIICTLWLVLSPPYPRKNLTTYKERIILECALGSSIGFWAVLGYIGLLAVFCFMLAVLARKLPDNFNEAKLITFSMLIFCAVWVTFIPAYVSSPGKFTVAVEIFAILASSFGLILCIFAPKCFIILFKPEKNTKKHLMNKSQS
>LOCXPOlfC18.212.HIT1.OlfC.2R.882.ANF_receptor.exons8.JALGQL010000002.1.Clinocottus_analis
MEISALFISLILSLVLCELNSALALNDSVDGVKQRNELTEDRTGVGVSTEASSVKCKLQGTTRLPAFSMDGDYVIGGSFSIHYSMHAMKHNYTTMPDPLRCSGRIVTRELRYSRAMIFAIEEINNSTELLPGIKLGYQIYDSCASVPVSVHVAFQLSSGLDPMFYTGDNCSQSGKMMAIVGESGSTPSISMSHVIGPFNIPQVSHFATCACLSDKQQYPSFFRTIPSDQFQADALAKLVKHFGWTWIGAIRSDTDYGNNGMASFLDAAHKEGICVEYSESFNKYQPRSRIQRVADIIRRSTAMVIVAFIIPRDLRILLEELSLKPSPPRQWIGSESWVTDLDMLRFSYCAGAVGFGIERSVIPGLRDFLLDLSPSKVAASPVFTEFWEDAFNCRLGKTASTDKNVCDGSEDIETIQSPYTDTSQLRITNMVYKAVYAIAHAIHNEVCQESYSITQCDKLTSIESKQVLTQLKKVKFSQNGYDVSFDANGDPVATYELVNWQKTESGSIELVAVGHYDASLPVGQELRIDRNLTWVEGGTQVPVSVCSVSCPAGTRKVLQKGKPICCYDCIPCPEGEISNATDSPDCFSCPKEFWPNAKRDTCLPKPVEFISFNEALGIILAAFSVGGACLAIITAAVFHRHRTSPIVRANNSELSFLLLFSLTLCFLCSLTFIGEPSEWSCMLRHTAFGITFVLCISCVLGKTIVVLMAFKATLPGRNVMKWFGPPQQRMTVVSFTFIQVIICTLWLVLSPPFPMKNLTTYKERIILECALGSSIGFWAVLGYIGLLAVFCFVLAVLARKLPDNFNEAKLITFSMLIFCAVWVTFIPAYVSSPGKFTVAVEIFAILASSFGLILCIFAPKCFIILFKPEKNTKKHLMNKSQS
>LOCXPOlfC19.218.HIT1.OlfC.2R.882.ANF_receptor.exons8.JALGQL010000002.1.Clinocottus_analis
MEISALFIGFILSLGLCELNSALALNGSVDGVKQRNELTEDRTGVGVSTEASSVKCKLQGTTRLPAFSMDGDYVIGGSFSIHYSMHAMKHNYTTMPDPLRCSGRIVTRELHYSRAMIFAIEEINNSTELLPGIKLGYQIYDSCASVPVAVHVAFQLSSGLDPMFYTGDNCSQSGKVMAIVGESGSTPSISMSRIIGPFNIPQVSYFATCACLSDKQQYPSFFRTIPSDQFQADALAKLVKHFGWTWIGAIRSDSDYGNNGMASFLDAAHKEGICVEYSESFYRTHPRSRIQRVADIIRRSTAMVIVAFTSPGDLRILLEELSLKPSPPRQWIGSESWVTDPDMLRFNLCAGAVGFGIERSVIPGLRDFLLDLSPSKVAASPVFTEFWEDAFNCRLGKTASTDKNVCDGSEDIETIQSPYTDTSQLRITNMVYKAVYAIAHAIHNAVCQESYAITQCDKLTSIESKQVLTQLKKVKFSQNGYDVSFDANGDPVATYELVNWQKSESGSIELVAVGHYDASLPVDQELHINRNLTWVEGSTQVPVSVCSDSCPAGTRKVLQRGKPICCYDCIPCPEGEISNATDSPDCFSCPKEFWPNAKRDTCLPKPVEFLSFNEALGIILAAFSVGGACLAIITAAVFHRHRTSPIVRANNSELSFLLLFSLTLCFLCPLTFIGEPSEWSCMLRHTAFGITFVLCISCVLGKTIVVLMAFKATLPGRNVMKWFGPPQQRMTVVSFTFIQVIICTLWLVLSPPFPRKNLTTYKERIILQCALGSSIGFWAVLGYIGLLAVFCFVLAVLARKLPDNFNEAKLITFSMLIFCAVWVTFIPAYVSSPGKFTVAVEIFAILASSFGLILCIFAPKCFIILFKPEKNTKKHLMNKSQS
>LOCXPOlfC20.225.HIT1.OlfC.2R.882.ANF_receptor.exons8.JALGQL010000002.1.Clinocottus_analis
MEISALFIGLILSLGLCKLNSALGLNGSVDGVKQRNELTEDRTGVGVSTEASSVKCKLQGTTRLPAFSMDGDYVIGGSFSIHYSMHAMKHNYTTMPDPLRCSGRIVTRELRYTRAMIFAIEEINNSTELLPGIKLGYQIYDSCASVPVSVHVAFQLSSGLDPMFYTGDNCSQSGKVMAVVGETRSTPSISMSRIIGPFNIPQVSHFATCACLSDKQQYPSFFRTIPSDQFQADALAKLVKHFGWTWIGAIRSDSDYGNNGMASFLDAAHKEGICVEYSESFNKYQPRSRIQRVADIIRRSTAMVIVAFIIPRDLMILLEELSLKPSSPRQWIGSEGWVTDPDMLRFSLCAGAVGFGIERSVIPGLRDFLLDLSPSKVAASPVFTEFWEDAFNCRLGKTVATDKNVCDGSEDIETIQSPYTDTSQLRITNMVYKAVYAIAHAIHNAVCQESYAITQCDKLTSIESKQVLLQLKKVKFSQNGYDVSFDANGDPVATYELVNWQKTESGSIEMVAVGHYDASLPVGQELHINRNIIWVEDSIQVPVSVCSVSCPAGTRKVLQKGKPICCYDCIPCPEGEISNATDSPDCFPCPKEFWPNAKRDTCLPKPVEFLSFNEALGIILAAFSVGGACLAIITAAVFHRHRTSPIVRANNSELSFLLLFSLTLCFLCPLTFIGEPSEWSCMLRHTAFGITFVLCMSCVLGKTIVVLMAFKATLPGRNVMKWFGPPQQRMTVVSFTFIQVIICTLWLVLSPPFPRKNLTTYKERIILQCALGSSIGFWAVLGYIGLLAVFCFVLAVLARKLPDNFNEAKLITFSMLIFCAVWVTFIPAYVSSPGKFTVAVEIFAILASSFGLILCIFAPKCFIILFKPEKNTKKHLMNKSQS
>LOCXPOlfC20.231.HIT1.OlfC.2R.882.ANF_receptor.exons8.JALGQL010000002.1.Clinocottus_analis
MEISALFIGLIVSLGLCELNSALGLNGSVDGVKQRNELTEDRTGVGVSTEASSVKCKLQGTTRLPAFSMDGDYVIGGSFSIHYSMHAMKHNYTTMPDPLRCSGRIVTRELRYTRAMIFAIEEINNSTELLPGIKLGYQIYDSCASVPVAVHVAFQLSSGLDPMFYTGDNCSQSGKVMAVVGETGSTPSISMSRIIGPFNIPQVSHFATCACLSDKQQYPSFFRTIPSDQFQADALAKLVKHFGWTWIGAIRSDSDYGNNGMASFLDAAHKEGICVEYSESFNKYQPRSRIQRVADIIRRSTAMVIVAFIISRDLRILLEELSLKPSSPRQWIGSEAWVTDPDMLRFSLCAGAVGFGIERSVIPGLRDFLLDLSPSKVAASPVFTEFWEDAFNCRLGKTVATDKNVCDGSEDIETIQSPYTDTSQLRITNMVYKAVYAIAHAIHNAVCQESYAITQCDKLTSIESKQVLLQLKKVKFSQNGYDVSFDANGDPVATYELVNWQKTESGSIEMVAVGHYDASLPVGQELHINRNIIWVEGSRQVPVSVCSDSCPAGTRKVLQRGKPLCCYDCIPCPEGEISNATDSPDCFPCPKEFWPNAKRDTCLPKPVEFLSFNEALGIILAAFSVGGACLAIITAAVFHRHRTSPIVRANNSELSFLLLFSLTLCFLCPLTFIGEPSEWSCMLRHTAFGITFVLCMSCVLGKTIVVLMAFKATLPGRNVMKWFGPPQQRMTVVSFTFIQVIICTLWLVLSPPFPRKNLTTYKERIILECALGSSIGFWAVLGYIGLLAVFCFVLAVLARKLPDNFNEAKLITFSMLIFCAVWVTFIPAYVSSPGKFTVAVEIFAILASSFGLILCIFAPKCFIILFKPEKNTKKHLMNKSQS
>LOCXPOlfC21.240.HIT1.OlfC.2R.883.ANF_receptor.exons9.JALGQL010000002.1.Clinocottus_analis
MEISALFIGLILSLGLCELNSALALNGSVDGVKQRNELTEDRTGVGVRTEASSVKCKLQGTTRLPAFSMDGDYVIGGSFSIHYSMHAMKHNYTTMPDPLRCSGSIDTRELRFSRAMIFAIEEINNSTELLPGIKLGYQIYDSCASVPVSVHVAFQLSSGLDPMFYTGDNCSQSGKVMAVVGESGSTPSISMSRIIGPFNIPQVSHFATCACLSDKQQYPSFFRTIPSDQFQADALAKLVKHFGWTWIGAIRSDTDYGNNGMASFLDAAHKEGICVEYSESFYRTHPRSRIKRVADIINRSTAMVIVAFTSPGDMRILLEELSLKPSPSRQWIGSEAWVTDPDMLRFSLCAGAVGFGIERSVIPGLRDFLLDLSPSKVTASPVFTEFWEDAFNCRLGKKKTTTDKNVCDGSEDIETIQSPYTDTSQLRITNMVYKAVYAIAHAIHNAVCQESYAITQCDKLTSIESKQVLTQLKKVKFSQNGYDVSFDANGDPVATYELVNWQKTESGSIELVAVGHYDASLPVGQELRIDRNLTWVEGSTQVPVSVCSDSCPAGTRKVLQKGKPICCYDCIPCPEGEISNATDSPDCFPCPKEFWPNAKRDTCLPKLVEFLSFNEALGIILAAFSVGGACLAIITAAVFHRHRTSPIVRANNIELSFLLLFSLTLCFLCSLTFIGEPSEWSCMLRHTAFGIIFVLCMSCVLGKTIVVLMAFKATLPGRNVMKWFGPPQQRMTVVSFTFIQVIICTLWLILSPPFPRKNLTTYKERIILECALGSSIGFWAVLGYIGLLAVFCFVLAVLARKLPDNFNEAKLITFSMLIFCAVWVTFIPAYVSSPGKFTVAVEIFAILASSFGLILCIFAPKCFIILFKPEKNTKKHLMNKSQS
>LOCXPOlfC22.252.HIT1.OlfC.2R.883.ANF_receptor.exons9.JALGQL010000002.1.Clinocottus_analis
MEISALFIGLILSLGLCELNSALALNGSVDGVKQRNELTEDRTGVGVSTEASSVKCKLQGTTRLPAFSMDGDYVIGGVFSIHHYIYTMKHNYTTMPDPLRCSGRIVTRDLRFSRAMIFAIEEINNSTELLPGIKLGYQIYDSCASVPVAVHVAFQLSSGLDPMFYTGDNCSQSGKVMAVVGESGSTPSISMSRIIGPFNIPQVSHFATCACLSDKQQYPSFFRTIPSDQFQADALAKLVKHFGWTWIGAIRSDSDYGNNGMASFLDAAHKEGICVEYSESFYRTHPRSRIQRVADIINRSTAMVIVAFTSPGDMRILLEELSLKSSPPRQWIGSEAWVTDPDMLRFSYCAGAVGFGIERSVIPGLRDFLLDLSPSKVAASPVFTEFWEDAFNCRLGKKKTATDKNVCDGSEDIETIQSPYTDTSQLRITNMVYKAVYAIAHAIHNAVCQESYSITQCDKLTSIESKQVLTQLKKVKFSRNGYDVSFDANGDPVATYELVNWQKTESGSIELVAVGHYDASLPVGQELRIDRNLTWVEGGTDVPVSVCSDSCPAGTRKVLQKGKPICCYDCIPCPEGEISNATDSPDCFSCPKEFWPNAKRDTCLPKPVEFLSFNEALGIILAAFSVGGACLAIITAAVFHHHRTSPIVRANNSELSFLLLFSLTLCFLCSLTFIGKPSEWSCMLRHTAFGITFVLCMSCVLGKTIVVLMAFKATLPGRNVMKWFGPSQQRMTVVSFTLIQVIICTLWLALSPPFPRKNLTTYKERIILECALGSSIGFWAVLGYIGLLAVFCFVLAVLARKLPDNFNEAKLITFSMLIFCAVWVTFIPAYVSSPGKFTVAVEIFAILASSFGLILCIFAPKCFIILFKPEKNTKKHLMNKSQS
>LOCXPOlfC23.264.HIT1.OlfC.2R.881.ANF_receptor.exons8.JALGQL010000002.1.Clinocottus_analis
MEISALFIGLILSLGLCELNSALALNGSVDGVKQRNELTEDRTGVGVSTEASSVKCKLQGTTRLPAFSMDGDYVIGGSFSIHYSMHAMKHNYTTMPDPLRCSGRIVTRELRYSRAMIFAIEEINNSTELLPGIKLGYQIYDSCASVPVAVHVAFQLSSGLDPMFYTGDNCSQSGKVMAIVGESGSTPSISMSRIIGPFNIPQVSYFATCACLSDKQQYPSFFRTIPSDQFQADALAKLVKHFGWTWIGAIRSDSDYGNNGMASFLDAAHKEGICVEYSESFNKYQPRSRIQRVADIIRRSTAMVIVAFIISGDLRILLEELSLKPSSPRQWIGSEAWVTDPDMLRFSLCAGAVGFGIERSVIPGLRDFLLDLSPSKVAASPVFTEFWEDAFNCKLGKTVIDKNVCDGSEDIETIQSPYTDTSQLRITNMVYKAVYAIAHAIHNAVCQESYSITQCDKLTSIESKQVLTQLKKVKFSQNGYDVSFDANGDPVATYELVNWQKTESGSIEMVAVGHYDASLPVGQELHINRNLTWVEGSTQVPVSVCSDSCPAGTRKVLQKGKPICCSDCIPCPEGEISNATDSPDCFPCPKEFWPNAKRDTCLPKPVEFLSFNEALGIILAAFSVGGACLAIITAAVFHRHRTSPIVRANNSELSFLLLFSLTLCFLCSLTFIGEPSEWSCMLRHTAFGITFVLCMSCVLGKTIVVLMAFKATLPGRNVMKWFGPPQQRMTVVSFTFIQVIICTLWLVLSPPFPMKNLTTYKERIILECALGSSIGFWAVLGYIGLLAVFCFVLAVLARKLPDNFNEAKLITFSMLIFCAVWITFIPAYVSSPGKFTVAVEIFAILASSFGLILCIFAPKCFIILFKPEKNTKKHLMNKSQS
>LOCXPOlfC24.274.HIT1.OlfC.2R.881.ANF_receptor.exons8.JALGQL010000002.1.Clinocottus_analis
MEISALFIGLILSLGLCELNSALALNGSVDGVKQRNELTEDRTGVGVSTEASSVKCKLQGTTRLPAFSMDGDYVIGGVFSMHHYAYTMKHNYTTMPDSLRCSGRIVTRELRYSRAMIFAIEEINNSTELLPGIKLGYQIYDSCASVPVAVHVAFQLSSGLDPMFYTGDNCSQSGKVMAVVGESGSTPSISMSRIIGPFNIPQVSHFATCACLSDKQQYPSFFRTIPSDQFQADALAKLVKHFGWTWIGAIRSDSDYGNNGMASFLDAAHKEGICVEYSESFNKYQPQSRIQRVADIIRRSTAMVIVAFIISGDLTILLEELSLKPSPPRQWIGSESWVTNPDMLRFSLCAGAVGFGIERSVIPGLRDFLLDLSPSKVTASPVLTEFWEDAFNCRLGKTVTDKNVCDGSEDIETIQSPYTDTSQLRITNMVYKAAYAIAHAIHNAVCQESYAITQCDKLTSIESKQVLTQLKKVQFSQNGYDVSFDANGDPVATYELVNWQKTESGSIELVAVGHYDASLPVGQEFHINRNLTWVEGSTQVPVSVCSESCPPGSRKVLQKGKPICCYDCIPCPEGEISNATDSPDCFSCPKEFWPNAKRDTCLPKPVEFLSFNEALGIILAAFSVGGACLAIITAAVFHRHRTSPIVRANNSELSFLLLFSLTLCFLCSLTFIGEPSEWSCMLRHTAFGITFVLCISCVLGKTIVVLMAFKATLPGRNVMKWFGPPQQRITVVSFTFIQVIICTLWLVLSPPFPMKNLTTYKERIILECALGSFIGFWAVLGYIGLLAVFCFVLAVLARKLPDNFNEAKLITFSMLIFCAVWVTFIPAYVSSPGKFTVAVEIFAILASSFGLILCIFAPKCFIILFKPEKNTKKHLMNKSQS
>LOCXPOlfC25.281.HIT1.OlfC.2R.882.ANF_receptor.exons8.JALGQL010000002.1.Clinocottus_analis
MEISALFIGLILSLGLCELNSALALNGSVDGVKQRNELTEDRTGVGVSTEASSVKCKLQGTTRLPAFSMDGDYVIGGSFSIHYSMHAMKHNYTTMPDPLRCSGSIVTRELRNSRAMIFAIEEINNSTELLPGIKLGYQIYDSCVSVPVSVHVAFQLSSGLDPMFYTGDKCSQSGKVMAIIGESGSTPSISMARIIGPFNIPQVSHFATCACLSDKQQYPSFFRTIPSDQFQADALAKLVKHFGWTWIGAIRSDSDYGNNGMASFLDAAHKEGICVEYSESFNRYQPRSRIQRVADIINRSTAMVIVAFIATGDMKILLEELSLKPSPPRQWIGSESWVTDPDILRFSLCAGAVGFGIERSVIPGLRDFLLDLSSFKVAASPVLTEFWEDAFNCSLGKTAATDKNVCDGSEDIETIQSPYTDTSQLRITNMVYKAVYAIAHAIHNAVCQESYAITQCDKLTSIESKQVLTQLKKVKFSQNGYDVSFDANGDPVATYELVNWQKTESGSIEMVAVGHYDASLPVGQKFHINRNLTWVEGSTHVPVSVCSDSCPAGTRKVLQKGKPICCYDCIPCPEGEISNSIDSPDCFPCPKEFWPNAKRDTCLPKPVEFLSFNEALGIILAAFSVGGACLAIITAAVFHRHRTSPIVRANNSELSFLLLFSLTLCFLCSLTFIGEPSEWSCMLRHTAFGITFVLCISCVLGKTIVVLMAFKATLPGRNVMKWFGPPQQRMTVVSFTFIQVIICTLWLVLSPPFPMKNLTTYKERIILECALGSSIGFWAVLGYIGLLAVFCFVLAVLARKLPDNFNEAKLITFSMLIFCAVWVTFIPAYVSSPGKFTVAVEIFAILASSFGLILCIFAPKCFIILFKPEKNTKKHLMNKSQS
>LOCXPOlfC26.288.HIT1.OlfC.2R.883.ANF_receptor.exons9.JALGQL010000002.1.Clinocottus_analis
MEITALFIGLILSLGLCELNSALALNGSVDGVKQRNELTEDRTGVGVRTEASSVKCKLQGTTRLPAFSMDGDYVIGGSFSIHYSMHAMKHNYTTMPDPLRCSGSIVTRELRNSRAMIFAIEEINNSTELLPGIKLGYQIYDSCASVPVSVHVAFQLSSGLDPMFYIGDNCSQSGKMMAIVGESGSTPSISMSHIIGPFNIPQVSYFATCACLSDKQQYPSFFRTIPSDQFQADALAKLVKHFGWTWIGAIRSDSDYGNNGMASFLDAAHKEGICVEYSESFNKYQPRSRIQRVADIIRRSTAMVIVAFIISGDLTILLEELSLKPSPPRQWIGSESWVTNPDMLRFSLCAGAVGFGIERSVIPGLRDFLLDLSPSKVAASPVFTEFWEDAFNCRLGKTTSTTDKNVCDGSEDIETIQSPYTDTSQLRITNMVYKAVYAIAHAIHNAVCQESYAITHCDKLTSIESKQVLTQLKKVKFSQNGYDVSFDANGDPVATYELVNWQKTESGSIELVAVGHYDASLPVGQELHINRNFTWVEGSTEVPVSVCSDSCPAGTRKVLQKGKPICCYDCIPCPEGEISNATDSPDCFPCPKEFWPNAKRDTCLPKPVEFLSFNEALGIILAAFSVGGACLAIITAAVFHRHRTSPIVRANNSELSFLLLFSLTLCFLCSLTFIGEPSEWSCMLRHTAFGITFVLCISCVLGKTIVVLMAFKATLPGRNVMKWFGPSQQRLTVVSFTFIQVIICTLWLILSPPFPMKNLTTYKERIILECALGSSIGFWAVLGYIGLLAVFCFVLAVLARKLPDNFNEAKLITFSMLIFCAVWITFIPAYVSSPGKFTVAVEIFAILASSFGLILCIFAPKCFIILFKPEKNTKKHLMNKSQS
>LOCXPOlfC27.293.HIT1.OlfC.2R.882.ANF_receptor.exons8.JALGQL010000002.1.Clinocottus_analis
MEISALFIGLILSLGLCELNSALALNGSVDGVKQRNELTEDRTGVGVSTEASSVKCKLQGTTRLPAFSMDGDYVIGGVFSIHYSRHAMKHNYTTMPDSLRCSGRFIARELRFSRAMIFAIEEINNSTELLPGIKLGYQIYDSCASVPVAVHVAFQLSSGLDPMFYTGDNCSQSGKVMAIVGESGSTPSISMSRIIGPFNIPQVSHFATCACLSDKQQYPSFFRTIPSDQFQADALAKLVKHFGWTWIGAIRSDSDYGNNGMASFLDAAHKEGICVEYSESFNRYQPRSRIQTVADIINRSTAMVIVAFTATGDMKILLEELSLKPSPPRQWIGSESWVTDRDILRFSQCAGAVGFGIEQSVIPGLRDFLLDLSSFKVAASPVLTEFWEDAFNCSLGKTAATYKNVCDGSEDIETIQSPYTDTSQLRITNMVYKAVYAIAHAIHNAVCQESYAITQCDKLTSIESKQVLSQLKKVKFSQNGYDVSFDANGDPVATYELVNLQKTESGSIEMVAVGHYDASLPVGQKFHINRNLTWVEGSTQVPVSVCTDSCPAGTRKVLQKGKPICCYDCIPCPEGEISNSIDSPDCFPCPKEFWPNAKRDTCLPKPVEFLSFNEALGIILAAFSVGGACLAIITAAVFHRHRTSPIVRANNSELSFLLLFSLTLCFLCSLTFIGEPSEWSCMLRHTAFGITFVLCISCVLGKTIVVLMAFKATLPGRNVMKWFGPPQQRMTVVSFTFIQVIICTLWLVLSPPFPRKNLTTYKERIILECALGSSIGFWAVLGYIGLLAVFCFVLAVLARKLPDNFNEAKLITFSMLIFCAVWITFIPAYVSSPGKFTVAVEIFAILASSFGLILCIFAPKCFIILFKPEKNTKKHLMNKSQS
>LOCXPOlfC28.297.HIT1.OlfC.2R.831.ANF_receptor.exons10.JALGQL010000002.1.Clinocottus_analis
MHKPGDVVLGGLFEVHYTSVFPELSFTSEPSQLSCQGFDNAGFRHAMTMAFAIDEINKNSNLVPNVTLGYSLYDNCATLVIGFSAALLLASGQEEQFLLQEKCLGTPPVLGIVGDSFSTFSIATSDVLGLFNLPIVSYFATCSCLSDRQRFPSFFRTIPSDAFQVQAMIMILKRFGWTWAGLLVSDDDYGLHVARTFQSDLAQSGGGCLAYSEILPWGEHPAEVKRIVEIMKKSTARVVIVFAHQIHMIQLMEEVVREKVTGLQWIASEAWSASSVLQTPSFIPYLSGTLGIAIRRGEIPGLRDFLLKIRPDLHSSSSSNNYGQSMFWENTFDCRFAPPPADWVAAGGELCTGQEDLASVETEFLDVSDLRPEYNIYKAVYALAYAFDDMLQCKPGKGPFSGHSCATLQTLEPWQLMHYLEKVNFTTSFGDQVSFDENGDALPIYDVMNWLQLPDGRTKVQNVGLVKKLAYKGEELTLDDDKIFWNFDSKQSPLSVCSESCPPGTRMARKKGQPFCCFDCVPCSEGKFSNDTDSMECTSCPEDYWSNVQRDHCVPKKTEFLSYQEPLGICLTTTSLLGSFFCAIVLGIFTYHRSTPMVRANNSELSFLLLVSLKSCFLCSLLFIGRPKLWTCQLRHAAFGISFVLCVSCILVKTIVVLAVFKASKPGGGAGLKWFGAVQQRGTVLVLTSIQAAICTAWIVSASPAPNKNTQYHNDKIVYECVVGSTVGFAVLLSYIGLLALLSFVLAFLARNLPDNFNEAKLITFSMLIFCAVWVAFVPAYVNSPGKYADAVEVFAILASSYGLLLALFGPKCYIILLRPERNTKKAIMGR
>LOCXPOlfC28.299.HIT1.OlfC.2R.847.ANF_receptor.exons9.JALGQL010000002.1.Clinocottus_analis
STCKLRRRFYLNGMHKPGDVVLGGLFKVHYTSVFPELSFTSEPSQLSCQGFDNAGFRHAMTMAFAIDEINKNSNLVPNVTLGYSFYDNCATLVIGFSAALLLASGQEEQFLLQEKCLGTPPVLGIVGDSFSTFSIATSDVLGLFNLPIVSYFATCSCLSDRQRFPSFFRTIPSDAFQVRAMIMILKRFGWTWAGLLVSDDDYGLHVARTFQSDLAQSGGGCLAYSEILPWGEQPAEVKRIVEIMKKSTARVVIVFAHEIHMIQLMEEVVREKVTGLQWIASEAWSASSVLQTPSFIPYLSGTLGITIRRGEIPGLRDFLLRIRPDLHSSSSSNNYGQSMVMQFWENMFDCRFAPPPAGWVAAGGELCTGQEDLASVETEFLDVSDLRPEYNIYKAVYALAYAFDDMLQCKPGKGPFSGHSCATLQTLEPWQLMHYLEKVNFTTSFGDQVSFDENGDALPIYDVMNWLPLPDGRTKVQNVGLVKKLAYKGEELTLDDDKIFWNFDSKQSPLSVCSESCPPGTRMARKKGQPFCCFDCVPCSEGKFSNDTDSMECTSCPEDYWSNVQRDHCVPKKTEFLSYEEPLGICLTTTSLLGSFLCAIVLGIFTYHRSTPMVRANNSELSFLLLVSLKSCFLCSLLFIGRPRLWTCQLRHAAFGISFVLCVSCILVKTIVVLAVFKASKPGGGAGLKWFGAVQQRGTVLVLTSIQAAICTAWIVSASPAPNKNTQYHNDKIVYECVVGSTVGFAVLLSYIGLLAIISFVLAFLARNLPDNFNEAKLITFSMLIFCAVWVAFVPAYVNSPGKYADAVEVFAILASSYGLLLALFGPKCYIILLRPERNTKKAIMGR
>LOCXPOlfC28.305.HIT1.OlfC.2R.861.ANF_receptor.exons9.JALGQL010000002.1.Clinocottus_analis
FFLLYSYFCSSVPSHLYSSSCRLQGQFHLNGMHKAGDVVLGGLFEIHFFSVFPDLSFTSKPQQPTCHSFDVLGFRQAQTMAFAIDEINRNTNLLPHVTLGYSLYDNCVKLGIGFRAALSLASGQEEQFILDDTCVGTPPVIGIVGDSSSTRSIAISTVLGLYRVPMVSYFATCSCLSDRQKFPSFFRTIPSDAFQVRAMIQILRHFGWTWTGLLVSDDDYGLHAANSFQSDLALSGGGCLAYLEVLPWGNDPVELRRIVDVMRKSTARVVIVFGHESHMINLMEEVVRQNVTGLQWMASEAWIAATVLQTPQLMPYLGGTLGIAIRRGEIPGFKDFLLKIRPDLQHNNSYGNSMVNQFWEYTFRCRFASPHAAWVEAGGSLCTGQEDLETVGTEFLDISNLRPEYNVYKAVYALAYALDDMLRCVPGRGPFSAHSCGTLQTLEPWQLVHYLKMVNFSTPFGDQVSFDVNGDAIPIYDVMNWLWLPDGRTKIQNVGQVRETAKGEELTLDEDKIFWNSESKEPPRSVCSESCPPGTRMARKKGESECCFDCIPCSEGKISNKTDSMGCTNCAEDFWSSLQRDHCVPKKTEFLSYQEPLGICLTTTSLLGTFICTFILGIFIYYHSTPIVRANNSELSFLLLVSLKSCFLCSLLFIGRPRLWTCQLRHAAFGISFVLCVSCILVKTIVVLAVFKASKPGGGAGLKWFGAVQQRGTVLVLTSIQAAICTAWIVSASPAPNKNTQYHNDKIVYECVVGSTVGFAVLLSYIGLLALLSFVLAFLARNLPDNFNEAKLITFSMLIFCAVWVAFVPAYVNSPGKYADAVEVFAILASSYGLLLALFGPKCYIILLRPERNTKKAIMGR
>LOCXPOlfC29.306.HIT1.OlfC.2R.912.ANF_receptor.exons11.JALGQL010000002.1.Clinocottus_analis
MCWFFCLFPLWPSSAPSLLLVGLVGRQLGLRLGLQCVETVSCSRWAAPDNRGLLQDGDVLIGGLFNLHYQPPAMDNNFTQLPHFKPCIGLEDVPLQYIYAMVFAVEEINYSPTLLPGVKLGYRILDSCGRPPWALLTALSLVGGDSASCDLNDAPDSAGEGFIEEKGARRVPVIIGGASSVTGQILSRTLGPLSVPLISYLSSCPCLSNRIKFPNFFRTMPSDIYQARAFAQLSIRFHWTWIGAVVANNDYGLVAMKVFQEQTRGAGVCLAFVETLRRENIVSDARRAALTIQASTAKVILIFTWYTDVRELFLQLAKINVTDRQFLASEAWSTSGDLLQNVVSTKVAKGVFGVAIRSSAIPGLENYIRGLNPVHRPEDEFLREFWETEFGCRSGASPIFSHSSPSFKSGTPINNSASSPAIGFPQKASLPLCSGTESLQGVQSHFTDISQLRVTYNVYLAVYAAAHALHSLLSCPDRESSPGNHSSRCSSPKDIKPIEASIIISHLNTLNFTTPQGEMFYFQGGDTPAKYDLINWQNTPEGSLRLVLIGRVDGFDLHLNESAIQWSTGSNQVPTSVCSESCPPGTRKATRKGEAVCCFDCIQCAEGEVSNQTDSLHCERCPYEFWSNAEQTACIPRQLDFLSFNETLGITLTTAAVSGAAVTTVVFLVFLYYRQTPMVRANNSELSFLLLLSLKLCFLCSLVFIGRPSVWSCRFQQAAFGISFVLCVSCLQVKTIVVLAAFGSARPGAGALIKWFGPGQQRGSVCFLTCVQIIICATWLTLSPPVPQWDLGFQGSKVTLECAMASVVGFSLVLGYIGLLACTSLLLAFLARKLPDNFNEAKLITFSMLIFCAVWIAFVPAYISSPGKYVVAVEIFAILASSYGLLLCMFAPKCFIILFRPEKNTKKHLMAR
>LOCXPOlfC30.321.HIT1.OlfC.2R.880.ANF_receptor.exons11.JALGQL010000002.1.Clinocottus_analis
SPSALLLLSIMDRQPGLEVAQAIVCSRWGVQINKSLSQDGDVIIGGLFNLYSTSSAVQQEFTKLPHYEPCTGLDLESLKNAYTMTFAVEEINRNGILLPGVKLGYRILDNCVSSYWAQQVALSLVGGDTHSCNVTLSPPHAAVYGPPGAAAAGQPVPLLIGPISSTTTIVLSRLLGPLSVPLISYLASCPCLSDRRNFPNVFRTIPSDIYQARAMARLAIRFRWTWMGAVIVNKDYGRLAIQAFQEETRGKGVCLEFIETLLKETIVSDARRIALTIQASTARVILVFTWYTEIKKVFLELAKINVTGRQFLASEAWSTSDEILQDLDISKVASGVLGVAIRSSTIPGFENYLRSFHPSRRPDDEFLREFWEKEFGCSLGAKQSLAASLFSEKRSSQKVFLPLCSGTESLEGVQSHFTDISQLRAAYNVYLAVYAAAHALHSLLSCPDRESSPGNNSSRCSSPKDIKPTELLQHLNTLNFTTPQGEMFYFQGGDTPAKYDLINWQNTPEGSLRLVLIGRVDGFDLHLNESAIQWSTGSNEVPTSVCSESCPPGTRRATRKGEAVCCFDCIQCAEGEVSNQTDSLHCERCPYEFWSNAEQTACIPRQLDFLSFNETLGITLTTAAVSGAAVTTVVFLVFLYYRQTPMVRANNSELSFLLLLSLKLCFLCSLVFIGRPSVWSCRFQQAAFGISFVLCVSCLLVKTVVVLAVFRSARPGAGALMKWFGPGQQRGSVCLFTSIQIIICATWLTLSPPVPQWDLGFQGSKVTLECAMASVVGFSLVLGYIGLLACTSLLLAFLARKLPDNFNEAKLITFSMLIFCAVWIAFVPAYISSPGKYVVAVEIFAILASSYGLLLCMFAPKCFIILFRPEKNTKKHLMAR
>LOCXPOlfC31.324.HIT1.OlfC.2R.826.ANF_receptor.exons7.JALGQL010000009.1.Clinocottus_analis
LGATAPGDIIIGGIFPIHEDVVKENNSFAPQLQPCIRLEERNLVRALAMINAVEIMNKSPLLADVNITLGYHIMDSCSDVSTALRATADFIQWTDCYTRSNTCEQPVMAVVGASLSETSIAIARQLTLKMIPQISYSSTAVILSDKSRFPAFMRTIPNDQHQTAAMVSLLSTYGWNWVGIVTTDGNYGQSALEHFVSQASEKGICVAFKSILPQSVTSHDVCSAIMQTASTICKNPKVQVIVSFAKPTHMMYLYQELKNQTLRAGQNMETMRRVWLASDNWSSSSSVKGNITLEDIGHIMGFTFKSGDLSSFSEYLSRLEAAGPDYIRNNTFLQEFYMHLNASKDSGETEQVSKAVNRLREHTHAGTIFSVEMAVSAIAQAVVSICRSRDCKTPAKMQPWEVLKALWMQEFKFRKHSYKFDSRGDINLGYDVTMWRSDGGNINVRDVVAEYHPHSNNLTHTNHSSTQQFWDLKQIISKCSNSCVPGQFKKTAEGQHTCCYECINCMDHDPNSHSPDMDQCLNCDTNTEWSPDGSSSCIPKALLYFSWRDGFAVVLLTFSALGILLALLVSALFLHQRDTPVVKAAGGPLSQVILFSLVISYISAMLFVGRPNSFQCKARQVLFGISFTLCVSCILVKTLQILLAFQVDPEIQEVLRRLYQPYVIISICVAIQAATCLSWLLLKSPFNDVIRQPTTLLEDCHEGSYLAFGVMLGYIAVLAFVCFICAFKGRKLPQQYNEAKFITFSMLLYLISWLLFVPVYVTTSGVYLPAVEMVVILISNYGILSCHFFPKCYIILFKKEHNTKSAFRKKLYEYSSKTTDSVSVIT
