# Supplementary material for: Expanded olfactory system in ray-finned fishes capable of terrestrial exploration
Source: BMC Biol. 2023 Jul 31;21:163. doi: 10.1186/s12915-023-01661-8 (PMC10392011; doi:10.1186/s12915-023-01661-8)
Supplement: Supplementary file 3 — Additional file 3: Data S1. Protein sequences and genomic coordinates of OLF genes. FASTA and General Feature Format (GFF) files containing the protein sequences and genomic coordinates for all identified OLF genes in this study. [file 12915_2023_1661_MOESM3_ESM.zip › PROTEINS/Collichthys_lucidus.OLF_genes.fa]

>LOCXPCyseOR16.8-delta.320.536.HIT1.OR.1R.297.7tm_4.exons1.CM014079.1.Collichthys_lucidus
HLKYLYFTLALLFYTSVIFANTVLIVVIYLDRNLHEPMYLFLCNLFVNEIYGSTSLLPCLMAQILSDTHEISTFYCFMQIFNIHTYVAIEFGTLTIMAYDRYICICKPLHYNVMITRRIVQEVILVIWTVSFVEVGVLLSFTINLKRCGTVINKVFCAHHLVVELSCSTDRTVSLIHDLVFGLIFTVAAPVTYISFTYVQILSVCLKGSKETRVKAFDTCTPHCISLVSFVFACFYSLITQRFDMFSVPYPLCVFLSMYVVIIQPLQNPLMYGLKLSKIRHACKTLLTLKTSQLCFF
>LOCXPDareOR11.4-eta.308.573.HIT1.OR.1R.289.7tm_1.exons4.CM014082.1.Collichthys_lucidus
DSLRDAFTKNFISFSLGCFINVVNGAFVYIYFKNQVFQRDPRYVLYIHLVINDMILLTASVALQIVTYTVPLRVAPCCFILLILTTTNKISPLNLAAMSVERYVAVCRPLHHAQICTVQRAYALIALIWGVSVTPFFTDLFILLITQPPSFFSGTIICYPSYVYNTPHHKTHSVVVQVLLFSFVFLTLIITYLKIFCAARAASGSNQASARNARNTILLHGVQLLICMLSYIAPFINVILVAISPRDRTKILFGSFLSTGVLPRLLSPLIYGVRDKKFSSHIRLHFCRK
>LOCXPDareOR11.15-eta.311.578.HIT1.OR.1R.296.7tm_1.exons4.CM014082.1.Collichthys_lucidus
MNSSTRQDSLRDAFTKTIISFSLGCFINVVNGAFVYIYFKNQVFQRDPRYVLYIHLVINDMILLTVSVLLQIIISTTALSFTTCCILMFILILTSKISPLNLAAMSVERYVAVCRPLHHAQICTVQRAYALIALIWGVSVTPFFTDLFILLITQPPSFFSGTIICYPSYVYNTPHHKTHSVVVQVLLFSFVFLTLIITYLKIFCAARAASGSNQASARNARNTILLHGVQLLICMLSYISPFINVILVTISPRDRTKILFSSFLSTNVLPRLLSPLIYGVRDKKFSSHIRLHFCRK
>LOCXPDilaORUN.68-eta.315.605.HIT1.OR.1R.308.7tm_4.exons2.CM014082.1.Collichthys_lucidus
MNFTPVESNVTGAVTSEVTLFTGIGRVMIIVCLGITINYINATMVHTFSKHHIFKVNPRFILFIHLVFNDMIQLTTSISISVLQYVFDTIHVYLCCLFILPAILTTQNTPLNLAFMAAECYIAVCNPLRYNNICTVKRTYIVIGIIWALSSLSVLPDVFILLATEPLEFFHSRVFCLRDTVFRSAYSVKKRDASHILFLVVVWLTLFYTYVRILFVAKAADADAKKARNTILLHGFQLLMCMMVYVQPLLIQVLTYVFPGQFRTIYFAFYVINQIFPRFVSPIVYGLRDKTFRKYFKKYLCTVNCHTK
>LOCXPDilaORUN.67-eta.333.632.HIT1.OR.1R.304.7tm_1.exons2.CM014082.1.Collichthys_lucidus
FMLIRDTYTTAFVKNLIVVLVWITLSYINSTLIATFFRHQTFYEDPRYILFIHMVINDAIQLTVTITLFVLSYILYKINVSFCCFFILVAVFTTRNTPVNLASMAIERYIAICEPLRHSQICTVRRTYVVIGLIWFICVAPDITDLFVTLATESLSFFHESVFCLRQNVFKDPILAYKRQVFDILYFSCVFLILVFTYLRIMFAARALSTEKMSAQRARNTILLHGAQLAMCMLSYISPSVEVVLHLIFPGRILEIRYANYLIVYILPRFLSPIIYGVRDKKFRRHFKMYLLNRRGVKLRAVVP
>LOCXPDilaORUN.68-eta.315.306.HIT1.OR.1R.308.7tm_4.exons2.CM014082.1.Collichthys_lucidus
MNFTPVESNVTGAVTSEVTLFTGIGRVMIIVCLGITINYINATMVHTFSKHHIFKVNPRFILFIHLVFNDMIQLTTSISISVLQYVFDTIHVYLCCLFILPAILTTQNTPLNLAFMAAECYIAVCNPLRYNNICTVKRTYIVIGIIWALSSLSVLPDVFILLATEPLEFFHSRVFCLRDTVFRSAYSVKKRDASHILFLVVVWLTLFYTYVRILFVAKAADADAKKARNTILLHGFQLLMCMMVYVQPLLIQVLTYVFPGQFRTIYFAFYVINQIFPRFVSPIVYGLRDKTFRKYFKKYLCTVNCHTK
>LOCXPOR1.284.HIT1.OR.2R.305.7tm_4.exons1.CM014079.1.Collichthys_lucidus
DLNVTYITLGGHVEVHKYRYLYFVIMFTAYILIICCNSTIICLVFIHQNLHEPMYIFIAALLLNSVVSSTAIYPKLLTDFLSEKQIITYPVCLFQVFMFYFLSGSEFLLLAAMSYDRYVSICKPLQYPTIMRKTTVSILLVLAWLVPACQISAAVVLNINDKLCSFTLKGIYCNNSVNFLYCEGSKVLFVYGIVVLLNLALFPMVFILFTYTKILIISYRSCGEVRKKAAQTCLPHLLVLINYSVLLTYDVITVKLETEFPKTVRFVMTLQIVMYNPLFNPVIYGLKVREISKHLKRLFSQAKVN
>LOCXPOR2.458.HIT1.OR.2R.302.7tm_4.exons1.CM014079.1.Collichthys_lucidus
MDDEFNVTYITLDGYVDVHKYRYLYFVIMFTAYILILCSNSTVVYLIWIHPNLHEPMYIFIAALLLNSVLFSMTIYPKLLIDFLSEKQIITYSACVFQSFFYYSLGGSEFLLLAAMSYDRFVSICKPLQYPTIMNKTTISIVLVLAWLVPAVHIAVPAILNANKKLCRFTFKGIICNSTVFKLHCVTSRGDSIYGVIIMFNVTLLPLLFILFTYTRIFIISYRSGRDVRKKAAETCLPHLLVLIIFFCLSTCTILLLLVESDFSKTVRFIMILQIIVYHPLFNPIIYGLKMKEISKHLRRLF
>LOCXPOR2.566.HIT1.OR.2R.302.7tm_4.exons1.CM014079.1.Collichthys_lucidus
MDDEFNVTYITLDGYVDVHKYRYLYFVIMFTAYILILCSNSTVVYLIVVHPNLHEPMYIFIAALLLNSVLFSMTIYPKLLIDFLSEKQIITYSACLLQSFFYYSLGCSEFLLLAAMSYDRYVSICKPLQYPTIMNKTTISMVLVLAWLVPAVHIAVPAILNANKKLCRFTFKGIICNSTVFKLHCVTSRGDSIYGVIIMFNVTLLPLLFILFTYTRIFIISYRSGRDVRKKAAETCLPHLLVLIIFFCLSTCTVLLLLVESDFSKTVRFIMILQLIVYHPLFNPIIYGLKMKEISKHLRRLF
>LOCXPOR4.581.HIT1.OR.2R.305.7tm_4.exons1.CM014079.1.Collichthys_lucidus
MDNQVNITYITLDGYVEVHKYRYLYFVIMFTAYILILCSNSTVVYLIWIHPNLHEPMYIFIAALLINSVVYSTAFYPKLLIDFLSDKQIITYSACVFQWFIFYSLACSEFLLLAAMAYDRYVSICKPLQYPTIMRKKTVNMFLVLAWLVPVCQVAVPIVQNVNKKLCNFIFKGIICNSTVYKLHCVESRTLNIYGLIVFVNLVLLPVLFILFTYTRIFIITYRSCGEVRRKAAQTCLPHLIVLINFSCLSAYDALLLRVEIDFPKTVRFIMSLQLLVYHPLFNPIIYGLKMKEIYKHLKRLFCKM
>LOCXPOR5.592.HIT1.OR.2R.302.7tm_4.exons1.CM014079.1.Collichthys_lucidus
MDTQVNVTYIIIDGYVNIDKYRYLYFVIMFTAYILILCSNSTVVYLIWIHPNLHEPMYIFIAALLINSVVYSTVFYPKLLIDFLSDKQIISYSACLFQWFIFYFLACSEFLLLAAMAYDRYVSICKPLQYPTIMRKKTVIMFLVLAWLVPFCKIAGPIIQNVNKKLCKFIFRGIICNSTVHKLHCVKPRIENIYGLIVFVNLVLLPVLFILFTYTRIFIITYRSCREVRRKAAQTCLPHLIVLINFSCLTTYDVLLLRLETDFPKTVRFIMSLQLLVYHPLFNPIIYGLKMKEIYKHLKRLF
>LOCXPOR6.603.HIT1.OR.2R.313.7tm_4.exons1.CM014079.1.Collichthys_lucidus
MRNNDSLNPDYFQLTLFSDHGSLRYLFFSLCLLIYMTIISANVVIILAVCLEKSLHQPMYMFISFLSLNSLYGSAGFFPRFLMDILSDTHFISRPLCFIQIYVIYTYASYELTILTIMGYDRLVAICQPLHYHSKMTLKTVIQLLMFAVLYPAFAVGLCVYLASCLPLCGNKLHRLFCTNWPVVQLSCVDTTLNNIVGRFVSVTTIFIPLFFVLYTYLRILLVCRRSSSEFRGKALQTCLPHMVTFVNYSISVFCELLLTRYNTDEISPFVVVVLSLEFLIIPPINNPLVYGLNLPQIRRVIFRFFKTHKMFP
>LOCXPOR21.615.HIT1.OR.2R.279.7tm_4.exons1.CM014079.1.Collichthys_lucidus
MFTIYILIICSNSVIVYLIWVHPNLHEPMYIFIAALLLNSVIFSTTIYPKLLIDFLSDKQIITYQACLVQFHMFYSLGGSEFLLLAAMAYDRYVSICKPLQYPTIMSKTTISIFLVLAWILPASQVAVPAGLSAHKNLCSFVLKGFFCNNTVYKLQCVISREQIIHDMVILLNVALVPVLFILFTYTRIFVISYRSSKEVRKKAAQTCLPHLIVLINFSCLCAFDVIVVQLEADFPKTFRLIMTLQIILYHPLFNPIMYGLKMKEIHKHLKRLFFPAKI
>LOCXPOR7.643.HIT1.OR.2R.306.7tm_4.exons1.CM014079.1.Collichthys_lucidus
MDDTLNVTYLSFGGHVDVDRYRYVYFVIMFTIYILIICSNSVIVYLIWVHPNLHEPMYIFIAALLLNSVIFSTTIYPKLLIDFLSDKQIITYQACLVQFHMFYSLGGSEFLLLAAMAYDRYVSICKPLQYPTIMSKTTVSIFLVSAWLLPACQLVLPTAMSAKEKLCRFILNGVFCNNTIYKLQCVISQVRFVRDMVILLNVALVPVLFILFTYTRIFVISYRSSKEVRKKAAQTCLPHLIVLINFSCLCAYDVIVVGLEADFPKTFRLIMALQIILYHPLFNPIMYGLKMKEIHKHLKRLFFPAK
>LOCXPOR8.657.HIT1.OR.2R.305.7tm_4.exons1.CM014079.1.Collichthys_lucidus
MDTQVNVTYITLDGYVNIHKYRYLYFVIMFTAYILILCSNSTVVYLIWIHPNLHEPMYIFIAALLINSVVYSTAFYPKFLIDFLSDKQIITYSACVFQWFAYYSVAGSEFLLLSAMSYDRYVSICKPLQYPTIMRKNTVIMFLVLAWLVPVCLIAVPAVLISNKKLCKFIFKGIICNSTVFRLHCVESRTLNIYGLIVLVNLVFLPVLFILFTYTRIFIITYRSCREVRRKAAQTCLPHLIVLINFSCLAAYDVLLLRLETDFPKTVRFIMSLQMIMYHPLFNPIIYGLKMKEIYKHLKRLFCKM
>LOCXPOR18.286.HIT1.OR.2R.302.7tm_4.exons1.CM014079.1.Collichthys_lucidus
MDTQVNVTYIIIDGYVDIDEYRYLYFVIMFTAYILILCSNSTVVYLIWIHPNLHEPMYIFIAALLINSVVYSTVFYPKLLIDFLSDKQIITYSACVFQWFIFYSLVSSEFLLLAAMSYDRYVSICKPLQYPTIMRKNTVIMFLVLAWLVPVCQVAVPIVQNANKKLCKFIFKGIICSSTVYKLHCVESRTLNIYGLIVFVNLVLLPVLFILFTYTRIFIITYRSCREVRRKAAQTCLPHLIVLINFSCLTTYDVLLLRLEIDFPKTVRFIMSLQLLVYHPLFNPIIYGLKMKEIYKHLKRLF
>LOCXPOR10.303.HIT1.OR.2R.315.7tm_4.exons1.CM014079.1.Collichthys_lucidus
MRNNDSLNPDYFQLTLFSDHGSLRYLFFSLCLLIYMTIISANVVIILAVCLEKSLHQPMYMFISFLSLNSLYGSAGFFPRFLMDILSDTHFISRPSCFAQIYVIYTYASYELIILSIMGYDRLVAICQPLHYHSKMTLKTVIQLLMFAVLYPAFAISFGVCLTVRLKLCGNKLHRVFCSNWPVVQLSCVDTTLNNIVGQFVTMTTIFIPLFFVLYTYLRILLVCRRSSSEFRGKALQTCLPHMVTFVTYSFSVFCELSLTRFDNVNPIITVVLSLEYLIIPPINNPLVYGLNLPQIRRVIFRFFKIHKMSHAAKM
>LOCXPOR11.317.HIT1.OR.2R.310.7tm_4.exons1.CM014079.1.Collichthys_lucidus
MRNNDSLNPDYFQLTLFSDHGSLRYLFFSLCLLIYMTIISANVVIILAVCLEKSLHQPMYMFISFLSLNSLYGSAGFFPRFLMDILSDTHFISRPSCFAQIYVIYTYASYELTILTIMGYDRLVAICQPLHYHSKMTLKTVRNLLMFAVLYPVFAVGSCLYLTVRLTLCSNKLHRLFCTNWPVVQLSCVDTTLNNIVGRVLTVITVFIPLFFVLYTYLRILLVCRRSSSEFRGKALQTCLPHMVTFVTYSFSLFCELMLSRYNTDEISPFVVVVLSLEFLIIPPINNPLVYGLNLPQIRRVIFRFQRGRR
>LOCXPOR12.334.HIT1.OR.2R.317.7tm_4.exons1.CM014079.1.Collichthys_lucidus
MRNNDSLNPDYFQLTLFSDHGSLRYLFFSLCLLIYMTIISANVVIILAVCLEKSLHQPMYMFISFLSLNSLYGSAGFFPRFLMDILSDTHFISRPSCFAQIYVIYTYASYELIILSIMAYDRLVAICQPLHYHSKMTLKTVIQLLMFAVLYPACAIGSCLYLTVRLRLCGNKLHRVFCSNWPVVQLSCVDTSLNSFVGIVIGLTTIFIPLFFVLYTYLRILLVCRRSSSEFRGKALQTCLPHMVTFVTYSFSLFCELSLTQFQADNVNPIITVVLSLEYLIIPPINNPLVYGLNLPQIKGAIVRFIKIHKIACAAKM
>LOCXPOR13.357.HIT1.OR.2R.305.7tm_4.exons1.CM014079.1.Collichthys_lucidus
MDTQVNVTYIIIDGYVDIDKYRYLYFVIMFTAYILILCSNSTVVYLIWIHPNLHEPMYIFIAALLINSVVYSTVFYPKLLIDFLSDKQIITYSACLFQWFIFYSLAGSEFLLLAAMSYDRYVSICKPLQYPTIMRKNAVIMFLVLAWLVPFCKIAGPIIQNVNKKLCKFTFKGIICNSTVHRLHCVEPRIEKIYGLIVFVNLLFLPVLFILFTYTRIFIITYRSCREVRRKAAQTCLPHLIVLINFSCLAAYDVLLLRLEIDFPKTVRFIMSLQLLVYHPLFNPIIYGLKMKEIYKHLKRLFCKM
>LOCXPOR14.380.HIT1.OR.2R.305.7tm_4.exons1.CM014079.1.Collichthys_lucidus
MDTQVNVTYIIIDGYVEVHKYRYLYFVIMFTAYILILCSNSTVVYLIWIHPNLHEPMYIFIAALLINSVVYSTVFYPKLLIDFLSDKQIITYSACLFQWFIFYSLAGSEFLLLAAMSYDRYVSICKPLQYPTIMRKKTVIMFLVLAWLVPFCKIAGPIIQNVNKKLCKFTFKGIICNSTVHKLHCVEPRIEKIYGLIVFVNLLFLPVLFILFTYTRIFIITYRSCREVRRKAAQTCLPHLIVLINFSCLAAYDVLLLRLEIDFPKTVRFIMSLQILVYHPLFNPIIYGLKMKEIYKHLKRLFCKM
>LOCXPOR12.402.HIT1.OR.2R.317.7tm_4.exons1.CM014079.1.Collichthys_lucidus
MRNNDSLNPDYFQLTLFSDHGSLRYLFFSLCLLIYMTIISANVVIILAVCLEKSLHQPMYMFISFLSLNSLYGSAGFFPRFLMDILSDTHFISRPSCFAQIYVIYTYASYELIILSIMAYDRLVAICQPLHYHSKMTLKTVIQLLMFAVLYPAFAIGSCLYLTVRLKLCGNKLHRVFCSNWPVVQLSCVDTSLNSFVGIVIGLTTIFIPLFFVLYTYLRILLVCRRSSSEFRGKALQTCLPHMVTFVTYSFSLFCELSLTQFQADNVNPIITVVLSLEYLIIPPINNPLVYGLNLPQIKGAIVRFIKIHKIACAAKM
>LOCXPOR16.419.HIT1.OR.2R.315.7tm_4.exons1.CM014079.1.Collichthys_lucidus
MRNNDSLNPDYFQLTLFSDHGSLRYLFFSLCLLIYMTIISANVVIILAVCLEKSLHQPMYMFISFLSLNSLYGSAGFFPRFLMDILSDTHFISRPLCFIQMYVIYRYASYELIILTIMGYDRLVAICQPLHYHSKMTLKTVIQLLMFAVLYPAFAIGSCVYLTVRLRLCGNKLHRLFCSNWPVVQLSCVDTTLNNIVGQFVTMTTIFIPLFFVLYTYLRILLVCRRSSSEFRGKALQTCLPHMVTFVTYSFSLFCELSLTRFDNVNPIITVVLSLEYLIIPPINNPLVYGLNLPQIKGAIVRFLKIHKMDPAAKM
>LOCXPOR11.431.HIT1.OR.2R.290.7tm_4.exons1.CM014079.1.Collichthys_lucidus
MRNNDSLNPDYFQLTLFSDHGSLRYLFFSLCLLIYMTIISANVVIILEVCLEKSLHQPMYMFISFLSLNSLYGSAGFFPRFLMDILSDTHFISRPSCFAQIYVIYTYASYELTILTIMGYDRLVAICQPLHYHSKMTLKTVRNLLMFAVLYPVFAVGSCLCLTVRLTLCSNKLHRLFCTNWPVVQLSCVDTTLNNIVGRVLTVITVFIPLFFVLYTYLRILLVCRRSSSEFRGKALQTCLPHMVTFVTYSFSLFCELMLSRYNTDEISPFVVVVLSLEFLIIPPINNPLV
>LOCXPOR17.446.HIT1.OR.2R.315.7tm_4.exons1.CM014079.1.Collichthys_lucidus
MKNNDSLNPDYFQLTLFSDHGSLRYLFFSLCLLIYMTIISANVVIILAVCLEKSLHQPMYMFISFLSLNSLYGSAGFFPRFLMDILSDTHFISRPSCFAQIYVIYTYASYELIILTIMGYDRLVAICQPLHYHSKMTLKTVIQLLMFAVLYPAFAISFGVCLTVRLKLCGNKLHRVFCSNWPVVQLSCVDTTLNNIVGQFVTMTTIFIPLFFVLYTYLRILLVCRRSSSEFRGKALQTCLPHMVTFVTYSFSLFCELSLTRFDNVNPIITVVLSLEYLIIPPINNPLVYGLNLPQIRRVIFRFFKIHKMSHAAKM
>LOCXPOR18.460.HIT1.OR.2R.305.7tm_4.exons1.CM014079.1.Collichthys_lucidus
MDNQVNVTYIIIDGYVDIDEYRYLYFVIMFTAYILILCSNSTVVYLIWIHPNLHEPMYIFIAALLINSVVYSTVFYPKLLTDFLSDKQIITYSACLFQWFIFYSLVSSEFLLLAAMAYDRYVSICKPLQYPTIMRKNTVIMFLVLAWLVPVCLIAVPIVQNVNKKLCKFIFKGIICSSTVYKLHCVESRTLNIYGLIVFSNLVLLPVLFILFTYTRIFIITYRSCREVRRKAAQTCLPHLIVLINFSCLTTYDVLLLRLEIDFPKTVRFIMSLQLLVYHPLFNPIIYGLKMKEIYKHLKRLFCKM
>LOCXPOR19.472.HIT1.OR.2R.305.7tm_4.exons1.CM014079.1.Collichthys_lucidus
MDNQVNVTYITLDGYVNIHKYRYLYFVIMFTAYILILCSNSTVVYLIWIHPNLHEPMYIFIAALLINSVVYSTAFYPKILTDFLSDKQIITYSACVFQWFAYYSVAGSEFLLLSAMSYDRYVSICKPLQYPTIMRKNTVIMFLVLAWLVPVCLIAVPAVLISNKQLCKFIFKGIICNSTVFRLHCVESRTLNIYGLIVLVNLLFLPVLFILFTYTRIFIITYRSCREVRRKAAQTCLPHLIVLINFSCLAAYDVLLLRLETDFPKTVRFIMSLQMIMYHPLFNPIIYGLKMKEIYKHLKRLFCKM
>LOCXPOR20.484.HIT1.OR.2R.306.7tm_4.exons1.CM014079.1.Collichthys_lucidus
MDDTLNVTYLSFGGHVDVDRYRYVYFVIMFTIYILIICSNSVIVYLIWVHPNLHEPMYIFIAALLINSVIFSTTIYPKLLIDFLSDKQIITYQACLVQFHIFYSLGGSEFLLLAAMAYDRYVSICKPLQYPTIMSKTTVSIFLVSAWLLPACQLVLPTAMSAKEKLCRFILNGVFCNNTIYKLQCVISQVRFVRDMVILLNVALVPVLFILFTYTRIFVISYRSSKEVRKKAAQTCLPHLIVLINFSCLCAYDVIVVGLEADFSKTFRLIMALQIILYHPLFNPIMYGLKMKEIHKHLKRLFFPAK
>LOCXPOR21.496.HIT1.OR.2R.307.7tm_4.exons1.CM014079.1.Collichthys_lucidus
MDNTLNVTYVTLGGHVEVHKYRYLYFVIMFTIYILIICSNSVIVYLIWVHPNLHEPMYIFIAALLLNSVIFSTTIYPKLLIDFLSDKQIITYQACLVQFHMFYSLGGSEFLLLAAMAYDRYVSICKPLQYPTIMSKTTISIFLVLAWILPASQVAVPAGLSAHKNLCSFVLKGFFCNNTVYKLQCVISREQIIHDMVILLNVALVPVLFILFTYTRIFVISYRSSKEVRKKAAQTCLPHLIVLINFSCLCAFDVIVVQLEADFPKTFRLIMTLQIILYHPLFNPIMYGLKMKEIHKHLKRLFFPAKI
>LOCXPOR22.535.HIT1.OR.2R.305.7tm_4.exons1.CM014079.1.Collichthys_lucidus
MDTQVNITYIIIDGYVDIDKYRYLYFVIMFTAYILILCSNSTVVYLIWIHPNLHEPMYIFIAALLINSVVYSTVFYPKLLTDFLSDKQIITYSACVFQWFIFYFLACSEFLLLAAMAYDRYVSICKPLQYPTIMRKNTVIMFLVLAWLVPFCKIAGPIIQNVNKKLCKFIFKGIICNSTVHKLHCVEPRIEKIYGLIVFVNLVLLPVVFILFTYTRIFIITYRSCREVRRKAAQTCLPHLIVLINFSCLSAYDVLLLRLETDFPKTVRFIMSLQLLVYHPLFNPIIYGLKMKEIYKHLKRLFCKM
>LOCXPOR23.547.HIT1.OR.2R.305.7tm_4.exons1.CM014079.1.Collichthys_lucidus
MDNQVNITYITLDGYVDIHKYRYLYFVIMFTAYILILCSNSTVVYLIWIHPNLHEPMYIFIAALLINSVVYSTVFYPKLLTDFLSDKQIITYSACVFQWFIFYFLACSEFLLLAAMAYDRYVSICKPLQYPTIMRKNTVIMFLVLAWLVPFCESAGPIVQNVNKKLCKFIFKGIICNSTVYKLHCVESRTEKIYGLIVFVNLVLLPVLFILFTYTRIFIITYRSCREVRRKAAQTCLPHLIVLINFSCLSAYDVLLLRLETDFPKTVRFIMSLQLLVYHPLINPIIYGLKMKEIYKHLKRLFCKM
>LOCXPOR24.559.HIT1.OR.2R.305.7tm_4.exons1.CM014079.1.Collichthys_lucidus
MDTQVNVTYITLDGYVEVHKYGYLYFVIMFTAYILILCSNSTVVYLIWIHPNLHEPMYIFIAALLINSVVYSTAFYPKLLTDFLSDKQIITYSACVFQWFIFYSLGGSEFLLLAAMAYDRYVSICKPLQYSTIMRKNTVNMFLVLAWLVPFCESAGPIFQNVNKKLCKFIFKGIICNSTVYKLHCVESRTENIHGLIVFVNLVLLPVLFILFTYTRIFIITYRSCREVRRKAAQTCLPHLIVLINFSCLGAYDVLLLRLEIDFPKTVRFIMSLQLLVYHPLFNPIIYGLKMKEIYKHLKRLFCKM
>LOCXPOR25.568.HIT1.OR.2R.305.7tm_4.exons1.CM014079.1.Collichthys_lucidus
MDNQVNITYITLEGYVEVHKYRYLYFVIMFTAYILILCSNSTVVYLIWIHPNLHEPMYIFVAALLINSVVYSTVFYPKLLIDFLSDKQIISYSACLFQWFIFYSLACSEFLLLAAMAYDRYVSICKPLQYPTIMRKNTVIMFLVLAWLVPVCQVAVPIVQNVNKKLCKFIFKGIICNSTVYKLHCVESKVLNIYGLIVFVNLVLLPVLFILFTYTRIFIITYRSCGEVRRKAAQTCLPHLIVLINFSCLSAYDALLLRVEIDFPKTVRFIMSLQLLVYHPLFNPIIYGLKMKEIYKHLKRLFCKM
>LOCXPOR2.569.HIT1.OR.2R.302.7tm_4.exons1.CM014079.1.Collichthys_lucidus
MDDEFNVTYITLDGYVDVHKYRYLYFVIMFTAYILILCSNSTVVYLIVVHPNLHEPMYIFIAALLLNSVLFSMTIYPKLLIDFLSEKQIITYSACLLQSFFYYSLGCSEFLLLAAMSYDRYVSICKPLQYPTIMNKTTISMVLVLAWLVPAVHIAVPAILNANKKLCRFTFKGIICNSTVFKLHCVTSRGDSIYGVIIMFNVTLLPLLFILFTYTRIFIISYRSGRDVRKKAAETCLPHLLVLIIFFCLSTCTVLLLLVESDFSKTVRFIMILQLIVYHPLFNPIIYGLKMKEISKHLRRLF
>LOCXPOR27.571.HIT1.OR.2R.305.7tm_4.exons1.CM014079.1.Collichthys_lucidus
DLNVTYITLGGHVEVHKYRYLYFVIMFTAYILIICCNSTIICLVFIHQNLHEPMYIFIAALLLNSVVSSTAIYPKLLTDFLSEKQIITYPVCLFQVFMFYFLSGSEFLLLAAMSYDRYVSICKPLQYPTIMRKTTVSILLVLAWLVPACQISAAVVLNINNKLCSFTLKGIYCNNSVNFLYCEGSKVLFVYGIVVLLNLALFPMVFILFTYTKILIISYRSCGEVRKKAAQTCLPHLLVLINYSVLLTYDVITVKLETEFPKTVRFVMTLQIVMYNPLFNPVIYGLKVREISKHLKRLFSQAKVN
>LOCXPOR29.573.HIT1.OR.2R.308.7tm_4.exons1.CM014079.1.Collichthys_lucidus
MDDEFNITYITLDGYVELDKYRYIYIFIMFIVYILTIFCNVSILYVIWIHNDLHEPMYIFIAGLLSNSVVYSTIMYPKLLADFLSEKRIISYPTCLFQFFIYYSLSASDFLLLSAMAYDRYVSICKPLQYPTIMRKTTVIILLVLAWAAPACHLGSEVIQRANMKLCHFNLSGIFCNNLIYSLFCVTSTSLTIYGFVALLNLGLLPFVFIIFTYTRILVITYRSSREVKNKAAQTCLPHIIVLISFCCLCAYDVIIARLESDVPKTVRSIITMQAFLYYPLFNPVIYGLKMKEISKHLKKLFCQSKVI
>LOCXPOR29.575.HIT1.OR.2R.308.7tm_4.exons1.CM014079.1.Collichthys_lucidus
MDDEFNITYITLDGYVELDKYRYIYIFIMFIVYILTIFCNVSILHIIWIHNDLHEPMYIFIAGLLSNSVVYSTIMYPKLLADFLSEKRIISYPTCLFQFFIYYSLSASDFLLLSTMAYDRYVSICKPLQYPTIMRKTTVIILLVLAWAAPACHLGAEVIQRANMKLCHFNLSGIFCNNSIYSLFCVTPSSLTIFSFFALLNLGLLPFVFIIFTYTRILVITYRSSREVKNKAAQTCLPHIIVLISFCCLCAYDVIIARLESDVPKTVQSIITMQAFLYYPLFNPVIYGLKMKEISKHLKKLFCQSKVI
>LOCXPOR30.577.HIT1.OR.2R.313.7tm_4.exons1.CM014079.1.Collichthys_lucidus
STQIKSFVLAMYGNIGHLKYLYFTLALLFYTSVIFANTVLIVVIYLDRNLHEPMYLFLCNLFVNEIYGSTSLLPCLMAQILSDTHEISTFYCFMQIFNIHTYVAIEFGTLTIMAYDRYICICKPLHYNVMITRRIVQEVILVIWTVSFVEVGVLLSFTINLKRCGTVINKVFCAHHLVVELSCSTDRTVSLIHDLVFGLIFTVAAPVTYISFTYVQILSVCLKGSKETRVKAFDTCTPHCISLVSFVFACFYSLITQRFDMFSVPYPLCVFLSMYVVIIQPLQNPLMYGLKLSKIRHACKTLLTLKTSQLYFF
>LOCXPOR31.578.HIT1.OR.2R.308.7tm_4.exons1.CM014079.1.Collichthys_lucidus
MENSTEIVSFVLAAYGNVGELKYLYFIIMLVWYLSICVANTFLIVVIYVDKRLHEPMYILLCNLFVNEIGGSTSLYPLMLSQMLSDTHEVTLPWCFLQMCYIYTCASVEFCSLAAMAYDRYVAICYPLHYSVIMNTERVCIIIVIVWMYSFVNCIFSFSIVIRLRFCGNVIDKVFCHHHLVIKLACSASVLNQMSDLLFAFMTIVIPFTFISVSYMKILAVCLKTCKENKQKAVSTCTPQIVSLSNLFVGAIFHIIIDSRLDVPNVPNKVRIILSMYLLLCQPMITPFMYGFNLPKIKESCKRFLYNR
>LOCXPOR32.579.HIT1.OR.2R.307.7tm_4.exons1.CM014079.1.Collichthys_lucidus
MENSTEIVSFVLAAYGNVGELKYLYFIIMLVWYLSICVSNTVLIVVIYVDKRLHEPMYILLCNLFVNEIGGSTSLYPLMLSQMLSDTHEVTLPWCFLQMCYIYTCASVEFCSLAAMAYDRHVAICDPLHYSVIMNTGRVCIIIMIVWMYSFVNFIFSFSFVIHLRFCGNVINKVFCDHHLVIKLACSVSVLNQISDLLFAFVTIVIPFTFISVSYMKILAVCLKTSKENKQKAVSTCTPQIVSVSNMFVGCFFHFVDSRFDEAYIPDKVRIILSVYLLVGQPMITPFMYGFNLPKIKESCKRFLFNR
>LOCXPOR33.580.HIT1.OR.2R.307.7tm_4.exons1.CM014079.1.Collichthys_lucidus
MENSTEIVSFVLAAYGNVGELKYLYFIIMLVWYLSICVSNTVLIVVIYVDKRLHEPMYILLCNLFVNEIGGSTSLYPLMLSQMFSDTHEVTLPWCFLQMCSIYTSASVEFCSLAAMAYDRHVAICDPLHYSVIMNTGRVCIIIVIVWMYSFVNFIFSFSFVIHLRFCGNVINKVFCDHHLVIKLACSASVLNQISDLLFAFVTIVIPFTFISVSYMKILAVCLKTSKENKQKAVSTCTPQIVSVSNLFVGCFFHFVDSRFDVPRVPDKVRIILSVYILICQPIVTPFMYGFNLPKIKESCKRFLFNR
>LOCXPOR34.582.HIT1.OR.2R.315.7tm_4.exons1.CM014079.1.Collichthys_lucidus
MSNISSIIVFSLSGFNATVNYRMTLFSLTVLCYFVIIVVNASLILTIILDHNLHEPMYIFICNLCINGLYGTAAFYPKFAFDLLSNIQIISYVNCLLQVFVIYSYATIDFSILAVMAYDRYVAICRPLEYHSVMSVQNIAVLMSLAWLVPLLCEVVVISLTSNLKLCGSQIQKLYCENWSIVKLACGSSKANNVFGLIVISFYCAHVLFIVCSYGQLVKSALKSKEGRKKFTQTCVPHLLCLLNVTAALLFDTMYSRYGSASVSQNVKNFMAVQFLIFPPVLNPIIYGLILTKIRYRVVALCVMAGQRLKLRLKV
>LOCXPOR35.583.HIT1.OR.2R.303.7tm_4.exons1.CM014079.1.Collichthys_lucidus
MENSNVSFYFNLTVFMNIGHYRYLAFVFCLLLYSFIMSANLAMMWIILRERTLHEPMYIFIAILSANALYGSTGFFPRFLMDLLSDIHLISHPACFTQIFVIYTYASYEVTILSIMAYDRYIAICHALHYHRRMNSKAVYKLAFFAWVCPTCSLTIVINITISLPLCGNNIQKAYCASWNIVKLSCNTFAINNTVTMLGAVIVGFLPFVFILYTYLRIVIACWKMSSEVRAKVLQSCLPHVISFVVYSITSCSDTALGRQNLDEINPFVALILSLEFVVIPPFLNPLIYGLKLPEIRRHIVNI
>LOCXPOR36.584.HIT1.OR.2R.304.7tm_4.exons1.CM014079.1.Collichthys_lucidus
MENITVSSHFNLTMFVNIGHYRYLAFVFCLLLYSFIIFANLIIILVISRERALHEPMYIFIALLSINSLYGSTGFFPRFLMDLLSDVHLISRPACFTQIYIIYTYASYEMTILGIIAYDRYVAVCHALHYYRRMNSKKVIKLATAAWLFPAFGILILISLSARLPLCGNEIQKIFCANWNIVKLSCVTTDVNNIYGLILTIATVFFPLFYVLYTYLRILIICWRSSAEFKGKVFQSCLPHIISFVIYSTTGFCDIALSRYDIEKINPFLAVTLALEFVVIPPALNPLVYGLKLPEIRKHISRTL
>LOCXPOR37.585.HIT1.OR.2R.305.7tm_4.exons1.CM014079.1.Collichthys_lucidus
MDNVSAITMFTLSGLNGMANYRGTLFALTLLCYCVIWLVNLTIIVVIIMDKSLHEPMYIFLCNLCINGLYGTAGFYPKFLIDLMSTTHVISYAGCFLQGFVLHSSAGADFSILALMAFDRYVAICRPLVYHSVMTKKRICLFVFFAWLIPFYLIFLSSITTLISKLCGSHIPKIYCVNTLIGNLACSASIAKSIIPGFNYTFYFGHVIFVIWSYIYLIRTCQTSKEGRSKFMQTCLPHLISLIVVVGTLLFDLLYMWFGSKTLSQSVKNFMAMEFLLIPPTINPLIYGFKLTKIRNRIQSFLNCK
>LOCXPOR38.586.HIT1.OR.2R.305.7tm_4.exons1.CM014079.1.Collichthys_lucidus
MDNVSKLTIFTLSGLHEIANYRVTLFVLTLLCYCVIWLINLAIIVTIIMDKSLHEPMYIFLCNLCINGLYGTAGFYPKFLIDLLSTFHVISYAGCLLQGFVLHSSACADFSILVLMAYDRYVAICRPLVYHSVMTTQRVCVFIFFAWLIPLYLVFTSSITTARLRLCGSHIPKIYCINFWVGKLACTPSIANVIIPAFNYTFYFLHVMFIAWSYVYLIRKCLISSENRSKFMQTCLPHLICLIIVVVSLLFDLLYMRFGSQTLSQNVKNFMAMEFLLVPPIINPLIYGFKLTQIRNRIIQFLSGK
>LOCXPOR39.587.HIT1.OR.2R.305.7tm_4.exons1.CM014079.1.Collichthys_lucidus
MDNSSVITMFTLSGLHGITNYRVTLFVLTLLCYCVIWLVNVTIIVTIILDKTIHEPMYIFLCNLCINGLYGTTGFYPKFLIDLLSTFHVISYSGCLLQGFVLHSSACADFSILVLMAYDRYVAICQPLVYHSVMTTQRVCVFIFFAWLIPLYLVFMGSITTARSRLCGSHIPKIYCINFLVGKLACTPSIANVIIPAFNYTFYFLHVMFIAWSYMYLIRKCLISSENRSKFMQTCLPHLICLIIVVVSLLFDLLYMRFGSQTLSQNVKNFMAMEFLLVPPIINPLIYGFKLTQIRNRIIQFLSGK
>LOCXPOR40.588.HIT1.OR.2R.304.7tm_4.exons1.CM014079.1.Collichthys_lucidus
MDNSSVITMFTLSGLHGITNYRVTLFVLTLLCYCFIWLVNVTIIVTIILDKTIHEPMYIFLCNLCINGLYGTTGFYPKFLIDLLSTTHVISFAGCLLQGFVLHSSLCADVSILVLMAYDRYMAICQPLVYHSVMTTQRVCVCLFFAWLIPHYLVFVGSITTARLRLCGSHIPKLYCVNFWVGKLACTPSIASVIVPAFNYTFYFFHIVFIVWSYICLIKTCMTSKENWSKFMQTCLPHLICLIIFFISLGFDLMYMRFGSEVSQHVQNFMAIEFLLVPPAINPLIYGFKLTQIRKRVIQCLCGK
>LOCXPOR41.589.HIT1.OR.2R.304.7tm_4.exons1.CM014079.1.Collichthys_lucidus
MENVSVITMFTLSGLHGITNYRLTLFVLTLLCYCFIWLVNVTIIVTIVLDKTIHEPMYIFLCNLCINGLYGTTGFYPKFLIDLLSTTHVISYAGCLLQGFVLHSSLCADISMLLLMAYDRYVAICQPLVYHSVMTTQRVCVFIFFSWLIPLYLVFTGSITTARLRLCGSHIPKIYCVNFWVGKLVCTPSIASVIVPAFNYTFYFFHIVFIVWSYICLIKTCMTSKENWSKFMQTCLPHLICLIIFFISLGFDLMYMRFGSEVSQHVQNFMAIEFFLVPPAINPLIYGFKLTQIRKRVIQCLCGK
>LOCXPOR42.590.HIT1.OR.2R.304.7tm_4.exons1.CM014079.1.Collichthys_lucidus
MENVSVITMFTLSGLHGITNYRLTLFVLTLLCYCFIWLVNVTIIVTIVLDKTIHEPMYIFLCNLCINGLYGTTGFYPKFLIDLLSTTHVISYAGCLLQGFVLHSSLCADISMLLLMAYDRYVAICQPLVYHSVMTTQRVCVFIFFSWLIPLYLVFTGSITTARLRLCGSHIPKIYCVNFLVGKLACTPSIASVIVPAFNYTFYCGHFIFIIWSYVYLIKTCLTSKESRSKFMQTCLPHLICLIILFFSLFFDLLYMRFGSQVSQSLQNFMAMEFLLVPPIMNPLIYGFKLTQIRNKILQFLCGK
>LOCXPOR43.591.HIT1.OR.2R.304.7tm_4.exons1.CM014079.1.Collichthys_lucidus
MDNASVITMFTLSGLNGIINYRVTLFVLTLLCYCFIWLVNVTIIVTIVLDKTIHEPMYIFLCNLCINGLYGTTGFYPKFLIDLLSTTHVISYAGCLLQGFVLHSSVSADISMLVLMAYDRYVAICQPLVYHSVMTTQRVCVFLFFAWLIPHYLVFMSSITTARLRLCGSHIPKIYCVNFLVGKLACTPSIASVIVPAFNYTFYCGHFIFIIWSYVYLIKTCLTSKESRSKFMQTCLPHLICLIILFFSLFFDLLYMRFGSQVSQSLQNFMAMEFLLVPPIINPLIYGFKLTQIRNKIIQFLCGK
>LOCXPOR44.593.HIT1.OR.2R.304.7tm_4.exons1.CM014079.1.Collichthys_lucidus
MDNSSVITVFTLSGLRGTTNYRVTLFVLTLLCYCVIWLVNVTIIVTIILDKRLYEPMYIFLCNLCINGLYGTTGFYPKFLIDLLSTTHVISYAGCLLQGFVLHSSVSADVSMLVLMAYDRYVAICQPLVYHSVMTTQRVCVFIFFSWLIPLYLVFMSSITTARLRLCGSHIPKIYCINYLVGKLACTPSIGNVIIPAFNYSFYSGHFIFIIWSYVYLVKTSQTSKESRSKFMQTCLPHLICLIILLFSLCFDLLYMRFGSQVSQSLQNFMAMEFLLVPPIINPLIYGFKLTQIRNKILQFLCGK
>LOCXPOR45.594.HIT1.OR.2R.301.7tm_4.exons1.CM014079.1.Collichthys_lucidus
MDNVTVVTFFTLSGLNYTVQHKFILFTLTLLYYFIIWLVNAAIIITIILDRKLHEAMYILLCNLCINGLYGTAGFYPKFLMDLLSASHVISYAECLLQSFVIHSSSGGDLSVLAVMAYDRYVAICQPLQYHCVMTTQRISLLVAFSWLLPFFCMFINTMTLFQLKLCGSHIPKLYCSNSLVGKLACSLSMTNTGVAYFNIAIYIVHFVCLMLSYVYLLRTCRTSKQGRKKFMQTCVPHLISLLNFGFAVLFDLMYTQFGLRMLSQSLQNFMTIEFLLIPPLLNPLVYGFKLTKIRNKILVF
>LOCXPOR46.595.HIT1.OR.2R.301.7tm_4.exons1.CM014079.1.Collichthys_lucidus
MDNVTVITFFTLSGLNYTVQHKFILFTLTLLYYFIIWLVNAAIIITIILDRKLHEAMYILLCNLCINGLYGTAGFYPKFLMDLLSASHVISYAECLLQSFVIHSSSGGDLSVLAVMAYDRYVAICQPLQYHCVMTTQRISLLVAFSWLLPFFCMFINTMTLFQLKLCGSHIPKLYCSNSLVGKLACSLSMTNTGVAYFNIAIYIVHFVCLMLSYVYLLRTCRTSKQGRKKFMQTCVPHLISLLNFGFAVLFDLMYTRFGLRMLSQSLQNFMTIEFLLIPPLLNPLVYGFKLTKIRNKILVF
>LOCXPOR47.596.HIT1.OR.2R.308.7tm_4.exons1.CM014079.1.Collichthys_lucidus
MDNISVRIFTLSGINETINYRLTIFSLTFLYYCLILFLNIALIMVIIFDENMHQPMYILLCSFCINGLYGTTGFYPKFLLDLLSSSHEISYEGCLLQAFIMYSFACCDLSILAVMAYDRYLAICRPLHYRSLMNKKRLSLLVCFSWLTPFCIFSVSIILTSTLKLCHSKIPKLFCVNWIIVKLACPDTDTIANEIISQLTIFIYVSHGFFIFWTYMHLIRMCVKSKDDRVKFMQTCVPHLVSLITFLVVIVFDLMYMRFSPTNISQSLQNFIALEFLIIPPVMNPLIYGFKLTKIRNKVLSLVYVDRK
>LOCXPOR48.597.HIT1.OR.2R.301.7tm_4.exons1.CM014079.1.Collichthys_lucidus
MDNVSLIKMFFLSGLSETVNYRFTLFSVTLMYYCLILVVNISLIVIIILDKNLHEPMYILLCTLCINGLYGTTCLYPKFLWDLLSPVHVISYSGCLVQALVMHSFACNDMSILAVMAYDRYVAICQPLVYHSVMSKQRIINLVCFSWITPLCVVGTNIFLTSRLKLCSPYIAKLFCVNWIIVKLACYPAETTVNNIVAYVTIIIYVFHGVFIVWSYMYLIKTCVNSKENRAKFMQTCVPHLISLIIFLVTVLLDIMLIRYNSKVLPQPLQNFIAVEFLVIPPLLNPLIYGFKLSKIRNKIL
>LOCXPOR49.598.HIT1.OR.2R.301.7tm_4.exons1.CM014079.1.Collichthys_lucidus
MYNVSLIRMFFLSGLSETVNYRLTLFSVTLLYYCLILLVNISLIVIIILDKNLHEPMYILLCTFCMNGLYGTTGFYPKFLWDLLSPVHVISYSGCLVQALVMYSFACCDLSILAVMAYDRYVAICQPLVYHAVMSKQRLIKLVCFSWITPLCVIGTNIFLTSRLKLCSPYIAKLFCVNWIIVKLACYPAETTVNNIVAIMTIIIYVFHGVFIVWSYMYLIKTCVNSKENRAKFMQTCIPHLISLITFLVTILLDIMLIRYNLKGLPQPLQNFIAVEFLVIPPLLNPLIYGFKLSKIRNKIL
>LOCXPOR50.601.HIT1.OR.2R.303.7tm_4.exons1.CM014079.1.Collichthys_lucidus
MDNVSLIKMFFLSGLSETVNYRLTLFSATLLYYCLILLVNISLIVIIILDKNLHEPMYILLCTLCINGLYGTTGSYPKFLWDLLSPVHVISYSGCLVQALVMYSFVCCDMSILAVMAYDRYVAICQPLVYHSVMSKQRLINLVCFSWITPLCVIGTNIFLTSRLKLCSPYIAKLFCVNWIIVKLACYPAETTVNNIVAIMTIIIYAFHGFFIFWSYMYLIKTCVNSKENRAKFMQTCVPHLISLNSFLVTILLDIILIRYGSIGLPQPLQNFIAVEFLVIPPLLNPLIYGFKLSKIRNRILFV
>LOCXPOR51.602.HIT1.OR.2R.309.7tm_4.exons1.CM014079.1.Collichthys_lucidus
MDNVSVITIFFLSGLNETKNYRFIFFSVTLLYYCLILLVNISLIVIIILDKNLHEPMYILLCTFCMNGLYGTTGFYPKFLWDLLSPVHVISYSGCLVQALVTYSFACCDMSILAVMAYDRYVAICQPLVYHSVMSKQKIINLVCFSWITPLCVMGINVFLTSRLKLCSPYIARFFCVNWIIVKLACFPAETTVNSIVAYMTIIIYFFHGVFIVWSYMYLIKTCVNSKENRAKFMQTCVPHLISLVTFIFTVLFDVMNMRYNSNKLPQILQNFVEVEFLVIAPIMNPLIYGFKLTKIRNRILGVITFKIK
>LOCXPOR55.604.HIT1.OR.2R.309.7tm_4.exons1.CM014079.1.Collichthys_lucidus
MDNVSLIRMFFLSGLNETVNYRLTLFSLTLLCYCLILLFNVSVIVTIILDKNLHEPMYILLCVLCINGLYGTTGFYPKFLWDLLSPVHVISYSGCLVQAQVVYSFACSDMSILVVMAYDRYVAICQPLEYHSILSKKRIIMLACYSWLTPFCIFGINMFLTSRLKLCSPYIARLFCVNWIIVKLACYPAETTINNIVAYITIIIYVFHGVFIALSYMILIRTCVNSIENRAKFMQTCVPHLTSLITFLVTLLFDVMNMRYNSNKLPQNLQNFFEVEFLLIPPIMNPLIYGFKLTKIRNRILGVITFKNQ
>LOCXPOR53.605.HIT1.OR.2R.309.7tm_4.exons1.CM014079.1.Collichthys_lucidus
MNNISVITMFFLSGLSETMKYKFTLFSLTLLCYCLIFLVNVSVIVTIILDKNLHEPMYILLCVLCMNGLYGTTGFYPKFLWDLLSPVHVISYSGCLVQAQVMYSFACSDLSILAVMAYDRYVAICQPLVYHSIVSKKRLIMLACYSWLTPFCIVGLNVLLTSRLKLCSPYIARLFCVNWIIVRLACYLAETTVNSIVAYMAIIIYVFHGLFIVLSYMILIKTCVNSKENRAKFMQTCVPHLISLITFLVTILFDVMNMRMRSSDFPQPLQNFIAIEFLVIPPIMNPLIYGFKLTKIRNRILGVLTFKTK
>LOCXPOR54.606.HIT1.OR.2R.307.7tm_4.exons1.CM014079.1.Collichthys_lucidus
MKNNSVITMFFLSGLSEAVNYRFSLFSLVLLCYCLILLFNVSVTVTIILDKNLHEPMYIFLCVLCINGLYGTTGFYPKFLWDLLSPVHVISYSACLVQALVMYIFACSDMSILAVMAYDRYVAICQPLEYHSIMSKKRLIMLVCFTWITPFCLMGTNIFLTSRLELCSPYIAKLICVNWIIVKLACYPAETTANNIVAYITILLYAFHGLFILWSYIILIKTCVNSVENRAKFMQTCVPHLFCLIAFLVTIFFDVLNMRFGSSDFPQPLQNFITIEFLVIPPIMNPLIYGFKLTKIRNRILGVLTFK
>LOCXPOR55.607.HIT1.OR.2R.309.7tm_4.exons1.CM014079.1.Collichthys_lucidus
MNNISVITMFFLSGLSETMKYKFTLFSLTLLCYCLIFLVNVSVIVTIILDKNLHEPMYILLCVLCINGLYGTTGFYPKFLWDLLSPVHVISYSGCLVQAQVMYSFACSDLSILAVMAYDRYVAICQPLEYHSIMSKKRLIKLACYSWLTPFCIMGINVFLTSRLKLCSPYIARLFCVNWIIVRLACYPAETTVNSIVAYMTIIIYVFHGLFIVLSYMILIRTCVNSKENRAKFMQTCVPHLTSLITFLVTILFDVMNMRMRSSDFPQPLQNFIAIEFLVIPPIMNPLIYGFKLTKIRNRILGVLTFKTK
>LOCXPOR56.608.HIT1.OR.2R.311.7tm_4.exons1.CM014079.1.Collichthys_lucidus
MGNNTYPPYFNLTMFVNIGTYRYPTFVLCLLLFALIVLANFLIIVVISQEKTLHEPMYFFIMCLSINSLYGSAGFFFRFLRDLLYDTHLISRSACLTQTYVIYSYASYELTLLGIMAYDRYVAVCQPLHYHNKMTSKLVSKLVTFAWIYPAFSVGTCVYLASRLPLCGNKIPKVFCANWPIVKLSCISTAINNLVGMLVSTTTVFLPLAFVLYTYARIFLICRKRSSEFKAKVIQSCLPHIITFVNYSITVFCDVALSRIDLENLNPFLAVILSLEFVVIPPILNPLVYGLKLPEIRKLILKMLSGPKPDK
>LOCXPOR57.610.HIT1.OR.2R.337.7tm_1.exons4.CM014082.1.Collichthys_lucidus
MLNSTTTTLSPLELLTSNTSSALTGGAVGVSKDSFSNALTKNIVAMLVWLALSIINGSMVHTFLRHSIFYENPRYIMFISMVINDALQLSLITALYVVSYIFRKIHASVCCFLVMTAVLTTRSTPLLLAGMALERYISICFPLHYSQMCTVPRTVLLICIILVLTATPPVSDFLITVVNEPLSFFHTSIFCDHPLLFRHRSIYYKNCVFDGVYLSFVALTLLYTYCKIMLTARAASMGLASVKKARNTVLLHGAQLLLCMLAFVVPSLQAALISLFPRFSLEIRYIFFLVVYIIPRFLSPVIYGFRDEQFRKYWTRYLACRSQTIARVRPMLLKVNV
>LOCXPOR58.612.HIT1.OR.2R.304.7tm_1.exons2.CM014082.1.Collichthys_lucidus
FMLIRDTYTTAFVKNLIVVLVWITLSYINSTLIATFFRHQTFYEDPRYILFIHMVINDAIQLTVTITLFVLSYILYKINVSFCCFFILVAVFTTRNTPVNLASMAIERYIAICEPLRHSQICTVRRTYVVIGLIWFICVAPDITDLFVTLATESLSFFHESVFCLRQNVFKDPILAYKRQVFDILYFSCVFLILVFTYLRIMFAARALSTEKMSAQRARNTILLHGAQLAMCMLSYISPSVEVVLHLIFPGRILEIRYANYLIVYILPRFLSPIIYGVRDKKFRRHFKMYLLNRRGVKLRAVVP
>LOCXPOR59.613.HIT1.OR.2R.304.7tm_1.exons2.CM014082.1.Collichthys_lucidus
MNFSSSINGSSAIPGYQRDTFTSAVTKNVIVSALCISINYINGTLVHTFRKHQMFSSDPRYILFIHLVINDMMQLLLSTLLHIISYALHTINVSLCLVLLIITIMTTLNTPLNLAGMAVECYIAICIPLRHRQICTIRRTYILIVLIWVASAASILPDLFILLATEPLQFFHSRHFCARDFVFRSDYSLKKRDASHIVCLALVWLVLLYAYFRILFAAKEATADFRKARNTILLHGFQLLLCMLIYVRPMFEQGLVLILPNEFLAIRFACYVIVQILPRFVSPVVYGLRDQTFRKYVRSYLLCK
>LOCXPOR60.616.HIT1.OR.2R.317.7tm_1.exons2.CM014082.1.Collichthys_lucidus
SMNSSSYNVSSPPSYRDSYNTAVAKNVIVLALGLTINYMNATLIHTFRKHQVFYVNPRYILFIHLVVNDMIQLTTTISLFVFSYVFYKINVSLCCVIVTCAVFTTLNTPFNLAIMAVECYIAICLPLRHTELCTIKRTYILIGWIWAMSAVSTLPDVFIILATEPVQLFYSTIFCAKNNLFRHPIHLKKRDVSYIIYLIGVWLTLFITYFKIFIAAKEAKAAKSTDGDTKKARNTILLHGFQLLLCMLTYVFPSVQKVLFYWFPKHFSHVLFVAYILIQITPRFVSPIVYGLRDKTFRQHLKKYLLCSVRVSIKART
>LOCXPOR59.618.HIT1.OR.2R.298.7tm_4.exons2.CM014082.1.Collichthys_lucidus
SNTGKNVTTVVYRDTLNTAILKNVITVFLCISINYVNGTLVHTFKKHQVFNMNPRYILYIHLVINDMILLTMFTLVQVLSYIVFTLNVSLCIVLLMIAIFSNLNNPLTLAVMAVECYIAICFPLRHTQICTVKKTYVVIGLIWVISTLSILPDLFDALAKESQEFFHSRVFCLRENIFRNPKLAEKRDITNTVFLVIIWFTLFYTYFRILFAAQAASADSKKARNTVLLHGFQLLLCMLTYVFHLLIEGLTYLFPRGVLAIRFTIAILVQVLPRIISPIVYGIRDKTFRKYLKRYLLC
>LOCXPOR65.620.HIT1.OR.2R.308.7tm_4.exons2.CM014082.1.Collichthys_lucidus
MNFTPVESNVTGAVPSEVTLFKGIGRVMIIVCLGITINYINATMVHTFSKHHIFKVNPRFILFIHLVFNDMIQLTTSISISVLYYVFDTIHVYLCCLLILPTILTTQNTPLNLAFMAAECYIAVCIPLRYNNICTVNGTYIVIGIIWALSSLSVLPDVFILLATEPLEFFHTRVYCLRDTVFRSAYSVKKRYATHILFLVVVWLTLFYTYFRILFVAKAADADAKKARNTILLHGFQLLMCMMTYVQPLLIQVITYVFPGQFKTIYFALYVINHIFPRFVSPIVYGLRDKTFRKYFKKYLCTVNCHTK
>LOCXPOR62.627.HIT1.OR.2R.308.7tm_1.exons2.CM014082.1.Collichthys_lucidus
MNFTPVESNVTGAVPSEVTLFKGIGRVMIIVCLGITINYINATMVHTFSKHHIFKVNPRFILFIHLVFNDMIQLTTSISISVLYYVFDTIHVYLCCLIILPGILTTQNTPLNLAFMAAECYVAVCIPLRYNNICTVNGTYIVIGIIWALSSLSVLPDVFILLATEPLEFFHTRIFCLRDTVFRSAYSVKKRDASHILFLVVVWLTLFYTYFRILFVAKAADADAKKARNTILLHGFQVLLCMTVYVQPLLIQVLTYAFRGQFKAIYFALYIINQILPRFVSSIVYRLRDKTFRKYFKKYLCTLNCHPK
>LOCXPOR63.631.HIT1.OR.2R.308.7tm_1.exons2.CM014082.1.Collichthys_lucidus
MNFTPVESNVTGAVPSEVTLFTGIGRVMIIVCLGITINYINATMVHTFSKHHIFKVNPRFILFIHLVFNDMIQLTTSISISVLYYVFDTIHVYLCCLIILPGILTTQNTPLNLAFMAAECYVAVCIPLRYNNICTVNGTYIVIGIIWALSSLSVLPDVFILLATEPLEFFHTRIFCLRDTVFRSAYSVKKRDASHILFLVVVWLTLFYTYFRILFVAKAADADAKKARNTILLHGFQVLLCMTVYVQPLLIQVLTYAFRGQFKAIYFALYIINQILPRFVSSIVYGLRDKTFRKYFKKYLCTVNCHPK
>LOCXPOR73.636.HIT1.OR.2R.308.7tm_1.exons2.CM014082.1.Collichthys_lucidus
MNFTPVESNVTGAVPSEVTLFKGIGRVMIIVCLGITINYINATMVHTFSKHHIFKVNPRFILFIHLVFNDMIQLTTSISISVLYYVFDTIHVYFCCLIILPAILTTQNTPLNLAFMAAECYIAVCIPLRYNNICTVNRTYIVIGIIWALSSLSVLPDVFILLATEPLEFFHTRVYCLRDTVFRSAYSVKKRDASHILFLVVVWLTLFYTYFRILFVAKAAHAGAKKARNTILLHGFQVLMCMTVYVQPLLIQVLTYVFPGQFRTIYFALYVINQILPRFVSSIVYGLRDKTFRKYFKKYLCTVNCNPR
>LOCXPOR64.639.HIT1.OR.2R.303.7tm_1.exons2.CM014082.1.Collichthys_lucidus
MNVSSVNATGIVGYADSFSKAVTKNVIVVVLGIFITYINASLIHTFSKHQIFYMNPRYILFIHLVINDMIQVSLTIILFVISYTIYRINVSVCSVFILLALFTTENTPLNLACMAAECYIAVCMPLRHIEICTIKRTLMLIGLIWTTTMLSVISDLFITLTTQPLDFFHSQVFCLRQNVFPSPLIIKKRDITYSVFLVIVWGTILYTYFRILFAAKTASKDAKKARNTILLHVFQLLLCMATYVAPQLLDILRQWFPKNHTDSLFAYYIIVQILPRSVSPIIYGIRDNTFRKYLKRYLFCKDS
>LOCXPOR66.646.HIT1.OR.2R.303.7tm_1.exons2.CM014082.1.Collichthys_lucidus
MNVSSVNATGIVRYADSFSKAVTKNVIVVFIGISINYINACLIHTFSKHQILYTNPRYILFVHLMINDMIQVSLAVILFVISYTIYRINVSVCCVFILLALFTTENTPLNLACMAVECYIAVCMPLRHVEICTIKRTLMLIGLIWTTTMLSVISDLFITFATEPLDFFHTQVFCLRETAFPSPLIVEKRVITYSVFLVIVWCTILYTYFRILFTAKTASKDAKKARNTILLNGFQLLLCMAIYAAPQLLDALQKWFPKNFTDSLFAYYIIVQVLPRSISPFIYGIRDNTFRRYLKRYLLCKDS
>LOCXPOR74.647.HIT1.OR.2R.303.7tm_1.exons2.CM014082.1.Collichthys_lucidus
MDVSSSNVTVVLQYRDSVTKAVIKNVIVLVLGIAINFIDASLIHTFCKHQIFYMNPRYILFIHLVVNDMIQVTVSVSLFLISYTIYKLNVSVCCALVLLTLYATENTPLNLACMAVECYIAVCMPLRHVQICTIQRTLILIGLIWTVTSFTVLSDLFITLATQPLDFFHSQVFCLRKNVFPNPLILKKRDITYSVFLVIVWCTILYTYFRILFTAKTASKDTKKARNTILLHGFQLLLCMASYATPQLKDALQQWFPKSFTDSLFICYIIVQILPRSISPIIYGLRDNTFRKYLKRICCVKSA
>LOCXPOR74.648.HIT1.OR.2R.295.7tm_1.exons2.CM014082.1.Collichthys_lucidus
MNVSSSNVTVVLQYRDSVTKAVIKNVIVLVLGISINFIDASLIHTFCKHQIFYMNPRYILFIHLVVNDMIQVTVSVSLFLISYTIYKLNVSVCCALVLLTLYATANTPLNLACMAVECYIAVCMPLRHVQICTIQRTLILIGLIWTVTSFTVLSDLFITLATQPLDFFHSQMSCIRRNVFPSPLIPKKRDITYSMFLGIVWCTILYTYFRILFAAKTASKDAKKARNTILLHGFQLLLCMTTYVAPQFVDILQKLFPENFTDSLFAYYIIVHVLPRSVSPFIYGLRDHMFRKYLK
>LOCXPOR67.649.HIT1.OR.2R.308.7tm_4.exons2.CM014082.1.Collichthys_lucidus
MNFTSELTNATMASNQRDTLLTAVGKNLTVLVLGITINYINATMVHTFNKHHIFRMNPRFILFIHLVFNDMIQLTTSISLFVISYTFHTIHVYLCCLIILPAILTTQNTPLNLAFMAAECYIAVCIPLRYNNICTVNGTYIVIGIIWALSSLSVLPDVFILLVTEPLEFFHTRIFCLRDTVFRSAYSVKKRDASHILFLVVVWLTLFYTYFRILFVAKAADADAKKARNTILLHGFQVLLCMIVYVQPMLTEVLTYLFPGSAPSANFVMFTINQILPRFVSPIVYGLRDKTFRKYFKKYLCTVNCNPR
>LOCXPOR74.652.HIT1.OR.2R.303.7tm_1.exons2.CM014082.1.Collichthys_lucidus
MNVSSANLTVVLQYRDSVTKAVIKNVIVLFLGISINCINASLVHTFSKHQIFYMNPRYILFIHLVVNDMIQVTLTVSLFVISYTIYRINVSVCCVFTLLALFTTENTPLNLAFMAVECYVAVCMPLRYVQICTVKRTLMLIGLTWTTTMLSVMSDLFITLATQPLDFFHSQVFCLRKNVFPSPLIPKKRDITYSVFLVIVWCTILYTYFRILFTAKTASKDAKKAKNTILLHGFQLLLCMASYATPQLKDALLQWFPMNYTDSLFACYIIVQILPRSISPIIYGLRDNTFRKYLKRICCVKSA
>LOCXPOR68.653.HIT1.OR.2R.305.7tm_1.exons2.CM014082.1.Collichthys_lucidus
MNLSSSNVTVVIEYRDSFTKAVTKNVIVVVLSISINYINAGLIQTFRKHEIFYMNPRYILFFHLVVNDMIQVTLTVILFIISYILYRINVSVCCVFILLALFVTENTPLNLACMAVECYIAVCMPLRHVQICTVRRTLILIGLIWATSMWSVLPDLFITVATQPLDFFYTRVFCLRETAFSNPHIVKKRDITYIVYLVIVWFVIFYTYFRILFTAKTASKDAKKARNTILLHGFQVLLCMATYAEPLLKQALLQWFPRNYSDSLFACYIIVQILPRSISPIIYGLRDKTFRRYLRQYLLCKVIPQ
>LOCXPOR58.654.HIT1.OR.2R.290.7tm_1.exons4.CM014082.1.Collichthys_lucidus
QDSLRDAFTKNFISFSLGCFINVVNGAFVYIYFKNQVFQRDPRYVLYIHLVINDMILLTASVALQIVTYTVPLRVAPCCFILLILTTTNKISPLNLAAMSVERYVAVCRPLHHAQICTVQRAYALIALIWGVSVTPFFTDLFILLITQPPSFFSGTIICYLSYVYNTPHHKTHSVVVQVLLFSFVFLTLIITYLKIFCAARAASGSNQASARNARNTILLHGVQLLICMLSYIAPFINVILVTISPRDRTKILFGSFLSTNVLPRLLSPLIYGVRDKKFSSHIRLHFCRK
>LOCXPOR69.659.HIT1.OR.2R.339.7tm_1.exons4.CM014082.1.Collichthys_lucidus
KMLVMLNSTTLSPLELLTSNTSSALTGGAVGVSKDSFSNALTKNIVAMLVWLALSIINGSMVHTFLRHSIFYENPRYIMFISMVINDALQLSLITALYVVSYIFRKIHASVCCFLVMTAVLTTRSTPLLLAGMALERYISICFPLHYSQMCTVPRTVLLICIILVLTATPPVSDFLITVVNEPLSFFHTSIFCDHPLLFRHRSIYYKNCVFDGVYLSFVALTLLYTYCKIMLTARAASMGLASVKKARNTVLLHGAQLLLCMLAFVVPSLQAALISLFPRFSLEIRYIFFLVVYIIPRFLSPVIYGFRDEQFRKYWTRYLACRSQTIVRVRPMLLKVNV
>LOCXPOR59.661.HIT1.OR.2R.300.7tm_1.exons2.CM014082.1.Collichthys_lucidus
SSINGSSAIPGYQRNTFTSAVTKNVIVSALCISINYINGTLVHTFRKHQMFSSNPRYILFIHLVINDMMQLLLSTLLHIISYALHTINVSLCLVLLIITIMTTLNTPLNLAGMAVECYIAICIPLRHRQICTIKRTYILIVLIWVASAASILPDLFILLATEPLQFFHSRHFCARDFVFRSDYSLKKRDASHIVCLALVWLVLLYAYFRILFAAKEATADFRKARNTILLHGFQLLLCMLIYVRPMFEQGLVLILPNEFLAIRFACYVIVQILPRFVSPVVYGLRDQTFRKYVRSYLLCK
>LOCXPOR71.662.HIT1.OR.2R.318.7tm_1.exons2.CM014082.1.Collichthys_lucidus
MNSSSYDYNASSPPSYRDSYNTAVAKNVIVLALGLTINYMNATLIHTFRKHQVFYVNPRYILFIHLVVNDMIQLTTTISLFVFSYVFYKINVSLCCVIVTCAVFTTLNTPFNLAVMAVECYIAICLPLRHTELCTIKRMYILIGWIWAMSAVSALPDVFIILATEPVQLFYSTIFCAKDNLFRHPIHLKKRDVSYIIYLIGVWLTLFITYFKIFIAAKEAKAAKSTDGDTKKARNTILLHGFQLLLCMLTYAFPSVQKVLFYWFPKHFSHVLFVAYILIQITPRFVSPIVYGLRDKTFRQHLKKYLLCSVRVSVKART
>LOCXPOR59.663.HIT1.OR.2R.298.7tm_4.exons2.CM014082.1.Collichthys_lucidus
SNTGKNVTTVVYRDTLNTAILKNVITVFLCISINYVNGTLVHTFKKHQVFNMNPRYILYIHLVINDMILLTMFTLVQVLSYIVFTLNVSLCIVLLMIAIFSNLNNPLTLAVMAVECYIAICFPLRHTQICTVKKTYVVIGLIWVISTLSILPDLFDALAKESQEFFHSRVFCLRENIFRNPKLAEKRDITNTVFLVIIWFTLFYTYFRILFAAQAASADSKKARNTVLLHGFQLLLCMLTYVFHLLIEGLTYLFPRGVLAIRFTIAILVQVLPRIISPIVYGIRDKTFRKYLKRYLLC
>LOCXPOR72.668.HIT1.OR.2R.308.7tm_1.exons2.CM014082.1.Collichthys_lucidus
MNFTPVESNVTGAVPSEVTLFTGIGRVMIIVCLGITINYINATMVHTFSKHHIFKVNPRFILFIHLVFNDMIQLTTSISISVLYYVFDTIHVYLCCLIILPGILTTQNTPLNLAFMAAECYVAVCIPLRYNNICTVNGTYIVIGIIWALSSLSVLPDVFILLATEPLEFFHTRIFCLRDTVFRSAYSVKKRDASHILFLVVVWLTLFYTYFRILFVAKAADADAKKARNTILLHGFQVLLCMTVYVQPLLIQVLTYAFRGQFKAIYFALYIINQILPRFVSSIVYGLRDKTFRKYFKKYLCTLNCHPK
>LOCXPOR73.670.HIT1.OR.2R.308.7tm_1.exons2.CM014082.1.Collichthys_lucidus
MNFTPVESNVTGAVPSEVTLFKGIGRVMIIVCLGITINYINATMVHTFNKHHIFKVNPRFILFIHLVFNDMIQLTTSISISVLYYVFDTIHVYFCCLIILPAILTTQNTPLNLAFMAAECYIAVCIPLRYNNICTVNRTYIVIGIIWALSSLSVLPDVFILLATEPLEFFHTRVYCLRDTVFRSAYSVKKRDASHILFLVVVWLTLFYTYFRILFVAKAAHAGAKKARNTILLHGFQVLMCMTVYVQPLLIQVLTYVFPGQFRTIYFALYVINQILPRFVSSIVYGLRDKTFRKYFKKYLCTVNCNPR
>LOCXPOR74.673.HIT1.OR.2R.303.7tm_1.exons2.CM014082.1.Collichthys_lucidus
MNVSSVNATGIVGYADSFSKAVTKNVIVVVLGIFITYINASLIHTFSKHQIFYMNPRYILFIHLVINDMIQVSLTIILFVISYTIYRINVSVCCVFILLALFTTENTPLNLACMAAECYIAVCMPLRHIEICTIKRTLMLIGLIWTTTMLSVISDLFITLTTQPLDFFHSQVFCLRQNVFPSPLIIKKRDITYSVFLVIVWGTILYTYFRILFAAKTASKDAKKARNTILLHVFQLLLCMATYVAPQLLDILRQWFPKNHTDSLFAYYIIVQILPRSVSPIIYGIRDNTFRKYLKRYLFCKDS
>LOCXPOR66.289.HIT1.OR.2R.303.7tm_1.exons2.CM014082.1.Collichthys_lucidus
MNVSSVNATGIVRYADSFSKAVTKNVIVVFIGISINYINACLIHTFSKHQILYTNPRYILFVHLMINDMIQVSLAVILFVISYTIYRINVSVCCVFILLALFTTENTPLNLACMAVECYIAVCMPLRHVEICTIKRTLMLIGLIWTTTMLSVISDLFITFATEPLDFFHTQVFCLRETAFPSPLIVEKRVITYSVFLVIVWCTILYTYFRILFTAKTASKDAKKARNTILLNGFQLLLCMAIYAAPQLLDALQKWFPKNFTDSLFAYYIIVQVLPRSISPFIYGIRDNTFRRYLKRYLLCKDS
>LOCXPOR74.290.HIT1.OR.2R.303.7tm_1.exons2.CM014082.1.Collichthys_lucidus
MDVSSSNVTVVLQYRDSVTKAVIKNVIVLVLGIAINFIDASLIHTFCKHQIFYMNPRYILFIHLVVNDMIQVTVSVSLFLISYTIYKLNVSVCCALVLLTLYATENTPLNLACMAVECYIAVCMPLRHVQICTIQRTLILIGLIWTVTSFTVLSDLFITLATQPLDFFHSQVFCLRKTVFPNPLILKKRDITYSVFLVIVWCTILYTYFRILFAAKTASKDAKKARNTILLHGFQLLLCMASYATPQLKDALQQWFPKSFTDSLFICYIIVQILPRSISPIIYGLRDNTFRKYLKRICCVKSA
>LOCXPOR74.291.HIT1.OR.2R.295.7tm_1.exons2.CM014082.1.Collichthys_lucidus
MNVSSSNVTVVLQYRDSVTKAVIKNVIVLVLGISINFIDASLIHTFCKHQIFYMNPRYILFIHLVVNDMIQVTVSVSLFLISYTIYKLNVSVCCALVLLTLYATANTPLNLACMAVECYIAVCMPLRHVQICTIQRTLILIGLIWTVTSFTVLSDLFITLATQPLDFFHSQMSCIRRNVFPSPLIPKKRDITYSMFLGIVWCTILYTYFRIIFAAKTASKDAKKARNTILLHGFQLLLCMTTYVAPQFVDILQKLFPENFTDSLFAYYIIVHVLPRSVSPFIYGLRDHMFRKYLK
>LOCXPOR77.294.HIT1.OR.2R.308.7tm_4.exons2.CM014082.1.Collichthys_lucidus
MNFTSEVTNATMDSNQRDTLLTAVGKNLTVLVLGITINYINATMVHTFNKHHIFRMNPRFILFIHLVFNDMIQLTTSISLFVISYTFHTIHVYLCCLIILPAILTTQNTPLNLAFMAAECYIAVCIPLRYNNICTVNGTYIVIGIIWALSSLSVLPDVFILLVTEPLEFFHTRIFCLRDTVFRSAYSVKKRDASHILFLVVVWLTLFYTYFRILFVAKAADADAKKARNTILLHGFQVLLCMIVYVQPMLTEVLTYLFPGSAPSANFVMFTINQILPRFVSPIVYGLRDKTFRKYFKKYLCTVNCNPR
>LOCXPOR74.297.HIT1.OR.2R.303.7tm_1.exons2.CM014082.1.Collichthys_lucidus
MNVSSANLTVVLQYRDSVTKAVIKNVIVLVLGISINCINASLVHTFSKHQIFYMNPRYILFIHLVVNDMIQVTLTVSLFVISYTIYRINVSVCCVFTLLALFTTENTPLNLACMAVECYVAVCMPLRYVQICTVKRTLMLIGLTWTTTMLSVMSDLFITLATQPLDFFHSQVFCLRKNVFPSPLIPKKRDITYSVFLVIVWGTILYTYFRILFTAKTASKDTKKARNTILLHGFQLLLCMASYATPQLKDALLQWFPMNYTDSLFACYIIVQILPRSISPIIYGLRDNTFRKYLKRICCVKSA
>LOCXPOR68.299.HIT1.OR.2R.305.7tm_1.exons2.CM014082.1.Collichthys_lucidus
MNLSSSNVTVVIEYRDSFTKAVTKNVIVVVLSISINYINAGLIQTFRKHEIFYMNPRYILFFHLVVNDMIQVTLTVILFIISYILYRINVSVCCVFILLALFVTENTPLNLACMAVECYIAVCMPLRHVQICTVRRTLILIGLIWATSMWSVLPDLFITVATQPLDFFYTRVFCLRETAFSNPHIVKKRDITYIVYLVIVWFVIFYTYFRILFTAKTASKDAKKARNTILLHGFQVLLCMATYAEPLLKQALLQWFPRNYSDSLFACYIIVQILPRSISPIIYGLRDKTFRRYLRQYLLCKVIPQ
>LOCXPOR79.300.HIT1.OR.2R.310.7tm_4.exons1.CM014090.1.Collichthys_lucidus
MNSSASTLPVTFSVYAALGRYNSALLLSVFVLYVAGLCLNLVLVLVICVESRLHRPMYVLLVNLSLSGVMGSSSVCPNIIKHLLSKRQETSVSGCLTQVFFTNVYAGCVFCILALMAYDRYVSICKPLLYHSIMTPAKVKLMLVTVYTILSVTSAVQVYLTSRLRLCTHSVDKLLCDSLVISNLSCKKTTVISVYGLCCAVCVIIFPCFLVILSYVHIFTVVLKTSKDAQRKALQTCTPHLVTFINFSVASFFGVIYNRTSHEVPKPVNVLTCMNFFVIPPLLHPIIYGMKMREIRQSMNKVMRVKITDL
>LOCXPOR134.302.HIT1.OR.2R.301.7tm_4.exons1.CM014090.1.Collichthys_lucidus
MINSTQVSYFTLSAYFDTGSLKYLYFMIVMSLYIVIIIVNASLIVVICMHRSLHEPMYIFLCSLFMNELYGSTGLFPFLLIQILSDVHTVSAPVCFLQMYCIHTYAGVQYLNLAVMSYDRYVAICYPLHYNTLMTSSKIAMFIALTWLYPLIACIVIIYLNSHSQLCGNIINKVYCDSHSVVKLACSYHIVVNIYGLIASFGTIFIVLVFILYTYMKILKVCFSGSKQTRQKAVSTCTPHLASIFNFTVGASFEMIQSRFNMSSLPKIMRIFLSLYFLTCQPLFNPVMYGLNLSKIRVTCK
>LOCXPOR133.305.HIT1.OR.2R.307.7tm_4.exons1.CM014090.1.Collichthys_lucidus
MINSTQVSYFTLSAYFDTGSLKYLYFMIVMSLYIVIIIVNASLIVVICMHRSLHEPMYIFLCSLFMNELYGSTGLFPFLLIQILSDVHTVSASVCFLQMYCIHTYAAVQFVNLAVMSYDRYVAICYPLHYNTLMTSSKIAMFIALTWLYPLIACIVIIYLNSHSQLCGNIINKVYCDSHSVVKLACSYHIVVNIYGLIVSFGTISIVLVFILYTYMKILKVCFSGSKQTRQKAVSTCTPHLASIFNFTVGASFEMIQSRFDMSSLPKIMRIFLSLYFLTCQPLFNPVMYGLNLSKIRVTCKSLMSYV
>LOCXPOR82.306.HIT1.OR.2R.305.7tm_4.exons1.CM014090.1.Collichthys_lucidus
MINSTQVLYFTLSAYFDTGLFKYLHFIITMSLYICIVVTNVFLIVVICMNRSLHEPMYIFLCSLFMNELYGSTGLFPFLLIQILSDVHTVSASVCYLQIYCLHSFACVEFLNLAVMSYDRYVAICYPLQYNTCMTSNKIATLIALIWLYPMLINVIMTSLRSSLQLCGNVINKVYCDNFPIVRLACSDTTIINIYGLIATFCTICVPLTFIFFTYLKIFRICFSGSKQTRQKAVSTCTPHLASIMNFSLGVSFEIVQSRFNMSRLPNMLRIFLSLYFLTCQPLFNPLMYGLNLSKICVTCKSLIT
>LOCXPOR131.307.HIT1.OR.2R.305.7tm_4.exons1.CM014090.1.Collichthys_lucidus
MINSTQVLYFTLSAYFDTGLFKYLHFIITMSLYICIVVTNVFLIVVICMNRSLHEPMYIFLCSLFMNELYGSTGLFPFLLIQILSDVHTVSVPFCFLQIFCVHTFGSVELLNLAVMAYDRYVAICYPLQYNTCMTSNKIATLIALIWLYSFLMCLIMISLSSSLQLCGNIINKVYCDNFSVVRLACSDITIINIYGLIATFCTICVPLTLIFFTYLKIFRICFSGSKQTRQKAVSTCTPHLASIMNFSLGASFEIVQSRFNMSRLPNILRIFLSLYFLTCQPLFNPLMYGLNLSKICVTCKSLIS
>LOCXPOR84.308.HIT1.OR.2R.305.7tm_4.exons1.CM014090.1.Collichthys_lucidus
MINSTQVLYFTLSAYFDTGLFKYLHFIITMSLYICIVVTNVFLIVVICMNRSLHEPMYIFLCSLFMNELYVSTGLFPFLLIQILSDVHTVSVPVCYLQIFCVHSFGTIELLNLAVMAYDRYVAICYPLQYNTCMTSNKIATLIALIWLYPLLMNVIMISLSSSLQLCGNIINKVYCDNFAVVRLACSDTTIINICGLFATFCTICVPLTFIFFTYLKIFRICFSGSKQTRQKAVSTCTPHLASIMNFSLGASFEIVQSRFNMSRLPNMLRIFLSLYFLTCQPLFNPLMYGLNLSKICVTCKSLIS
>LOCXPOR86.309.HIT1.OR.2R.305.7tm_4.exons1.CM014090.1.Collichthys_lucidus
MINSTQVLYFTLSAYFDTGLFKYLHFIITMSLYICIVVTNVFLIVVICMNRSLHEPMYIFLCSLFMNELYGSTGLFPFLLIQILSDVHTVSASVCYLQIFCVHSFGTIELLNLAVMAYDRYVAICYPLQYNTCMTSNKIATLIALIWLYSFLMCLIMISLSSSLQLCGNIINKVYCDNFSVVRLACSDTTIINIYGLIATFCTICVPLTFIFFTYLKIFRICFSGSKQTRQKAVSTCTPHLASIMNFSLGGSFEIVQSRFNMSRLPNMLRIFLSLYFLTCQPLFNPLMYGLNLSKICVTCKSLIS
>LOCXPOR86.311.HIT1.OR.2R.305.7tm_4.exons1.CM014090.1.Collichthys_lucidus
MINSTQVLYFTLSAYFDTGLFKYLHFIITMSLYICIVVTNVFLIVVICMNRSLHEPMYIFLCSLFMNELYGSTGLFPFLLIQILSDVHTVSASVCYLQIFCVHTFACVEFLNLAVMAYDRYVAICYPLQYNTCMTSNKIATLIALIWLYPFLICVIMISLSSSLQLCGNIINKVYCDNFSVVRLACSDITIINIYGLIATFCTICVPLLFIFFTYLKIFRICFSGSKQTRQKAVSTCTPHLASIMNFSLGASFEIVQSRFNMSRLPNMLRIFLSLYFLTCQPLFNPLMYGLNLSKICVTCKSLIS
>LOCXPOR87.312.HIT1.OR.2R.303.7tm_4.exons1.CM014090.1.Collichthys_lucidus
MSNTSNVSHFSLGAYFDTGALKYLYFMIIMSLYICIVVTNVFLIVVICMHRSLHEPMYIFLCSLFMNELYGSTGLFPFLLIQILSDVHTVSAIFCYLQIFCVYTYASIQFSNLAVMSYDRYLAICCPLQYNTCMTFNMVAVLIAFTWFYPFLAIFILISLSVPLQLCGNIINKVYCDNYSIVKLACSDTTVNNIYGLVYTFTTIILVLSILYTYIKILKVCFSGSKQTRQKAVSTCTPHLASLLNFSFGCFFEIVQNRFDMKHVPNMLRIFFSLYWLTCQPLFNPLMYGLNLSKICVTCKSLI
>LOCXPOR88.314.HIT1.OR.2R.309.7tm_4.exons1.CM014090.1.Collichthys_lucidus
FIMNSSQVSFFTFSAYYDIGLFKYFLFTVVMCFYILILCANVFLIVVICMHRSLHEPMYIFLCSLFMNELYGSTGLYPLLLIQILSDVHTVSAPFCYLQIFCLYTYANVEFYTLAVMSYDRYLSICHPLQYNTLMTSNKVAMLIALSWLFPVLAIVIMISLNASLQLCGNIIDRLYCDNYSLVKLACYDTTVNNVYGLIYTFIVLFGLVVLIIYTYIRILKVCFSGSKQTRRKAVSTCTPHLASLFNFSVGCLFEIVQSRMNMSRAPMVLRIFLSLYFIIFQPLCNPVVYGLNLSKIHVLCKKMFFGKM
>LOCXPOR89.315.HIT1.OR.2R.308.7tm_4.exons1.CM014090.1.Collichthys_lucidus
MINSTHVSYFVLAAYFDAGTLTYFIFTAIMFLYISSVCANLLLIVVICMNRSLHEPMCIFLCSLFINELYGSTMMLPFLLDQILSDVHTVSFSFCYLQIFCIFTYANVQFLNLAVMSYDRYLAICHPLHYSRRMTGNKVAVLITFIWLFPFVEVAVLISLSGTLQLCGNIINKVYCDNFSIVRLACSDTTVNNIYGIIYTIVILVGVGMLIVYTYIRILKVCFSGSKQTRQKAVSTCTPHLASLLNFSVGGFFEIMQSRFNMSNLPMMLRIFLSLYFLMCQPLFNPVLYGLNMSKIRILCKRFLFGKM
>LOCXPOR90.318.HIT1.OR.2R.312.7tm_4.exons1.CM014090.1.Collichthys_lucidus
STLSYFILGAYLNVGNLRYFYFMVTALVYLVIIIVNASLIVVICMNRSLHEPMYIFLCSLFMNELYGSTGLFPFLLIQILSDVHTVSAPVCFLQIFCLYTYAHVEFCNLAVMSYDRYLAICCPLQYNTRMTFNKACIFIAVVWLYSFVKFMITLSLNIRLTLCGNIINSLYCHNYLVVKLACSDTKVNNIYGLFGTFVTVLVPLLPILFSYMTILKVCFSGCRQMRQKAVSTCTPHLVSLLNFSFGCSFEILQSRFDMSGVPGGLRIFSCLYFLIIQPLLNPIMYGLQMSKIRHTLKHIFCSNMLCGCRDTV
>LOCXPOR90.320.HIT1.OR.2R.297.7tm_4.exons1.CM014090.1.Collichthys_lucidus
IILGAYLQMGTLRYFYFMVTALVYVIIIISNTSLIVVICMHRSLHEPMYIFLCSLFMNELYGSTGLFPFLLIQILSDVHTVSVPFCFLQIFCLYTYANVEFCTLAVMSYDRYLAICCPLQYNTRMTFNKACIFIAVVWLYSFVKFMITLSLNIRLTLCGNIINSLLCRNYLVVKLACSDTKVNNIYGLFGIVLTVSVPLLPILFSYTTILKVCFSGCRQMRQKAVSTCTPHLVSLINFSFGCLFEILQSRFDMTGVPGGLRIILSMYFVILQPLLNPIMYGLQMSRIRDTFKNLLSS
>LOCXPOR91.322.HIT1.OR.2R.312.7tm_4.exons1.CM014090.1.Collichthys_lucidus
STLSYFILGAYLNVGNLRYFYFMVTALVYLVIIIVNASLIVVICMHRSLHEPMYIFLCSLFMNELYGSTGLFPFLLIQILSDVHTVSASFCFLQIFCVYTYGSIEFCNLAVMSYDRYLAICCPLQYNTRMTFNKACIFIAVVWLYSFVKFMITLSLNIRLTLCGNIINSLYCHNYLVVKLACSDTKVNNIYGLFGIVVTVLVPLLPILFSYMTILKVCFSGCRQMRQKAVSTCTPHLVSLLNFSFGCLFEILQSRFDMTGVPGGLRIFSCLYFLIIQPLLNPIMYGLQMSKIRNIFKEMFCCKVLGGQKDSV
>LOCXPOR92.324.HIT1.OR.2R.312.7tm_4.exons1.CM014090.1.Collichthys_lucidus
STLSYFILGAYLNVGNLRYFYFMVTALVYLVIIIVNTSLIVVICMHRSLHEPMYIFLCSLFMNELYGSTGLFPFLLIQILSDVHTVSAPVCFLQIFCLYTYAHVEFCNLAVMSYDRYLAICCPLQYNTRMTFNKACIFIAVVWLYSFVKFMITLSLNIRLTLCGNIINSLYCHNYLVVKLACSDTKVNNIYGLFGIVVTVLVPLLPILFSYMTILKVCFSGCRQMRQKAVSTCTPHLVSLLNFSFGCSFEILQSRFDMSGVPGGLRIFSCLYFLIIQPLLNPIMYGLQMSKIRNIFKEMFCCKVLGARRHSV
>LOCXPOR93.325.HIT1.OR.2R.313.7tm_4.exons1.CM014090.1.Collichthys_lucidus
MLQNNSELVIVLEGLNDSLINRQIFFAFALTSYLFTVFVNLTLILTICLERSLHEPIYFFLCNLCFNGICGASIFYPKLLHDLLADAHIITYAGCLSQIFAVYGYVFCEFTSLTVMAYDRYLAICRPLQYRTVMTPQRVMQLVLVTWIFSLLETAGGTLLTARLALCKHHLPKIFCTNWEVVKMSCSDTTPNSIYGFVLMFSHLTQFGLILVSYTHLVRASLRLRSDRRKFVQTCLPHLLTLFVFTLSLMFDTLHSRYALSSKTPQIVLNVLAAEFLVVPPLINPIIYGINLHQIRTRIVQNFSLIRDIQKTH
>LOCXPOR122.327.HIT1.OR.2R.303.7tm_4.exons1.CM014090.1.Collichthys_lucidus
MNYTQVSYFTLAAYFDTGLFKYFIFIIILSLYVVIISANVFLIVVICMHRSLHEPMYIFLCSLFMNELYGSTGLFPFLLIQILSDVHTVSVPFCFLQIFCVYSYVCVEFSILAVMSYNRYLAICHPLHYNTLMSCRKVGLLVALTWFYSFFIILILILLIAPLKLCGDAINKVYCLNYSIVKLACSDTRANNIFGLIVTFLTVFGPLSLILYTYMKILKVCFSGSKQTRQKAVSTCTPHLASLLNFSFGVCFEILQSRFDLTGVHSVLQIFLSLYFVTCQPLFNPVMYGLNISKIRVMCKSLL
>LOCXPOR121.330.HIT1.OR.2R.299.7tm_4.exons1.CM014090.1.Collichthys_lucidus
NHVSYFTFAAYFDIGLIKYLLFMVLMSLYIVIISANVLLIVVICMHRSLHEPMYIFLCSLFMNELYGSTGLFPFLLIQILSDVHTVSVPVCFLQIFCIYTYAGVEFVNLAVMSYDRYLAICHPLHYNTCMTFKKVAMLTALTWLLPFLLVVCTIRLSGTLQLCGNIINKVYCDNYSIVKLACSDTTVINIYGLISTSLALFGPLILILYTYIKILKVCFSGSKQTRQKAVSTCTPHLASLLNFSVGGGFEVLQNRFDMNNVPIILRIFLSLYWLTCQPLFNPVLYGLKMCKIRTICKSL
>LOCXPOR96.331.HIT1.OR.2R.300.7tm_4.exons1.CM014090.1.Collichthys_lucidus
SHVSYFTLAAYFDIGLIKYLLFMVLMSLYIVIISANVLLIVVICMHRSLHEPMYIFLCSLFMNELYGSTGLFPFLLIQILSDVHTVSAPLCYLQIFCLYSYATVEFTNLAVMSYDRYLAICHPLHYNTCMTFKRVVVLVVVTRLHPLLAVVGTISLSSPLQLCGNIIHKVYCDNFSIVKLACSDTTVINIYGLISTCVVVFGPLILILYTYMKILKVCFSGSKQTRQKAVSTCTPHLASLLNFSVGACFEVLQNRFNMNNVPIILRIFLSLYWLTCQPLFNPVLYGLKMCKIRTICKSLF
>LOCXPOR97.332.HIT1.OR.2R.307.7tm_4.exons1.CM014090.1.Collichthys_lucidus
MINSTHVSYFKLAAYFDTGILRYLCFMIVMLLYILALCANVFLIVVICMHRSLHEPMYIFLCSLFMNELYGSTGLFPFLLIQILSDVHTVSASFCFLQIFCVHFYGHVEFFILAVMSYDRYLAICYPLQYNTLMTSNKVMILTASVWLSSVLGIVAMMSLSVPLQLCGNIINKVYCDNYSIVKLSCSDTTVNNIYGIIYMFTIIFSLIVLILYTYIKILKVCFSGSKQTRQKAVSTCTPHLASLLNFSFGCFFEIMQSRFNMSNLPMMLRIFLSLYFLTCQPLFNPVMYGLNLTKIRIICKSLTLGK
>LOCXPOR98.333.HIT1.OR.2R.313.7tm_4.exons1.CM014090.1.Collichthys_lucidus
STSSVISYFILEAYFYLGSLKYLYFMITLLLYLVIIIANASLIVVICMHRSLHEPMYIFLCSLFMNELYGSTGLFPFLLIQILSDVHTVSAPFCYLQIFCLYTYANVEFCNLAVMSYDRYLAICCPLQYNTRMTFNKACIFIAVVWLYSFVKFMITLSLNIRLTLCGNIIKSFYCNNYLIVKLACSDTKENNIYGLFGTTVSILVPLLPILFSYTKILKICSSGSRQTRQKAVSTCTPHLASLINFSFGCFFEILQTRFEMNNVPRELRIILSAYFSVLQLILNPVMFGMQMSKIRNTFKGLFCCKMFTGHRD
>LOCXPOR99.335.HIT1.OR.2R.307.7tm_4.exons1.CM014090.1.Collichthys_lucidus
MINYTQVSYFQLAAYMDTGLFKYLFFLIVMSLYMIIVVANVFLIVVICMNRSLHEPMYIFLCSLFMNELYGSTGLFPFLLIQILSDVHTVSASFCFLQIFCVYIYANVEFCNLAVMSYDRYLAICYPLQYNTLMTSNKVMILTAFIWLSSLLGISVMMSLSVPLQLCGNIINKVYCDNYSIVKLSCSDTTVINIYGIIYMFTIIFSLIVLILYTYIKILKVCFSGSKQTRQKAVSTCTPHLASLLNFSFGSFFEIMQSRFNMSNLPMMLRIFLSLYFLTCQPLFNPVMYGLNLTKIRIICKSLTLGK
>LOCXPOR100.337.HIT1.OR.2R.309.7tm_4.exons1.CM014090.1.Collichthys_lucidus
IMMNSTQVLYFTLSAYFDTGVLKYLYFIITMSLYICIVVTNVFLIVVICMHRSLHEPMYIFLCSLFMNELYGSTGLFPFLLIQILSDVHTVSVPFCFLQIFCVYTYVCVEFLILAVMSYDRYLAICYPLQYNRLMTSTKVAVLIAVTWLFPFLAIIVVVSLSSSLQLCGNIIDKVYCGNYAIVKLACSDTTVNNIYGLIYTVISIIIPFILIFYTYMKILKVCFSGSKQTRQKAVSTCTPHLASLLNFSFGCCFQILQSRFDMSSVPNMLAILLLLYFLTCQPLFTPVLYGLKMSKIRIICKHLLSADV
>LOCXPOR101.339.HIT1.OR.2R.312.7tm_4.exons1.CM014090.1.Collichthys_lucidus
MITINSTQVSYFTLGAYFDTELFKYLLFVIIVIFYILILCANVFLIVVICMHRSLHEPMYIFLCSLFMNELYGSTGLFPFLLIQILSDVHTVSASFCFLQVFCIYSYGSVEFTNLAVMSYDRYLSICCPLQYNAHMTSNKVAMLIAVIWLPPFCAVCVTTSLTASLQLCGNIINKVYCDNYSIIKLACSDTRINNVYELIAASLTVCVPVSVIFYTYMKILKVCFSGSKQTRQKAVSTCTPHLASLLNFSFGVSFEVLQNRFNMTSVPNMLRIFLSLYFLTSPPLFNPVMYGLNMSKIRNMCKSLILSSVEK
>LOCXPOR102.341.HIT1.OR.2R.304.7tm_4.exons1.CM014090.1.Collichthys_lucidus
MINSTQVSYFMLSFFFDTGLIKYLFFFILMSLYIVIISANVFLIMVICMNRSLHEPMYIFLCSLFMNELYGSTGLFPFLLIQILSDVHTVSVSFCFLQIFCVYYYGSVEFLNLAVMSYDRYLAICHPLHYNTLMTFNKVSMLIALTWLLPFFVVVCTTRLSGTLQLCGNIINKVYCDNYSIVKLACSDTTVINIYGLIITCVVVFGPLILILYTYMKILKVCFSGSKQTRQKAVSTCTPHLASLLNFFFGSFFEIVQSRFDMSNLPMMLRIFLSLYWLTCQPLFNPVLYGLKMCKIRTICKSLF
>LOCXPOR103.343.HIT1.OR.2R.309.7tm_4.exons1.CM014090.1.Collichthys_lucidus
IMMNSTQVLYFTLSAYFDTGVIKYLYFIITMSLYICIVVTNVFLIVVICMHRSLHEPMYIFLCSLFMNELYGSTGLFPFLLIQILSDVHTVSASVCFLQIFSLHTYGAVEFLNLAVMSYDRYLAICYPLQYNRLMTSTKVAVLIAVTWLFPFLAIIVLVSLSSSLQLCGNIIDKVYCGNYAIVKLACSDTTVNNIYGLISTFFSIIIPLILIFYTYMKILKVCFSGSKQTRQKAVSTCTPHLASLLNFSFACCFEILQSRFDMSSVPNMLAILLSLYFLTCQPLFTPVLYGLKMSKIRNTCKRLLSADV
>LOCXPOR104.346.HIT1.OR.2R.310.7tm_4.exons1.CM014090.1.Collichthys_lucidus
MITINSTQVSYFTLGAYFDTELFKYLLFVIIVIFYILILCANVFLIVVICMHRSLHEPMYIFLCSLFMNELYGSTGLFPFLLIQILSDVHTVSAPFCFLQIFCVYTYGAVEFLNLAVMSYDRYLAICYPLHYNRLMTSTKVAVLIAVTWLFPFLAIIVLVSLSSSLQLCGNIIDKVYCGNYAIVKLACSDTTVNNIYGLIYTVISIIIPFILIFYTYMKILKVCFSGSKQTRQKAVSTCTPHLASLLNFSFGCCFQILQSRFDMSSVPNMLAILLSLYFLTCQPLFTPVLYGLKMSKIRIICKRLLSADV
>LOCXPOR105.348.HIT1.OR.2R.308.7tm_4.exons1.CM014090.1.Collichthys_lucidus
MINSTQVSYFTLSAYFDISTFKSICFMAAMFLYILTVSANVFLIVVICMNRSLHEPMYIFLCSLFMNELYGSTGLFPFLLIQILSDVHTVSAPVCFLQNMILYGYGGVEFLNLAVMSYDRYVAICHPLQYNTRMTSNKIALLIGITWICPLLLCVVMTSLSSSLQLCGNIIEKVYCDNYSIVKLACSDTTINNIYGLCVSSLSIFCPLILIVYTYMKILKVCFSGSKQTRQKAVSTCTPHLASLLNFSFGACFEILQSRFDMSSVPNMLRIFLSLYWLTCQPVFNPLVYGLNVSKIRIIFKSIVFAKM
>LOCXPOR106.353.HIT1.OR.2R.308.7tm_4.exons1.CM014090.1.Collichthys_lucidus
MINSTQVLYFTLSAYFDTGVLKYLYFIITMSLYICIVVTNVFLIVVICMHRSLHEPMYIFLCSLFMNELYGSTGLFPFLLIQILSDVHTVSAPFCFLQIFCVHSYGAVEYLNLAVMSYDRYVAICHPLQYNRRMTHKQVAVLVAVTWLWPCFALVVLFSLAAPLQLCGNIVHKVFCASHSVVKLSCSDISAINFYGLVATFGTIFGSLLLIFYTYMKIFLVCFSGSRQTRQKAVSTCTPHLASLCNFSVGACFEILQSRFDMSSLPNMLRIFLSLYFLTCPPLFNPVMYGLNLSKIRVTCQSLISKAE
>LOCXPOR107.355.HIT1.OR.2R.304.7tm_4.exons1.CM014090.1.Collichthys_lucidus
VMNSTQVSYFTLGAYFDTGLFKYLYFLIVLILYIFIIVANVLPVVAICKNRSLHEPMYIFLCSLFMNELYGSTGLFPFLLIQILSDVHTVSAPFCFLQIFFVYSYGSIEYLNLAVMSYDRYLAICHPLQYNTRMTVQRVAMFIAVIWSVIFLVNFVTLPLIVGLQLCGNVIHKVYCDNHSIVKLSCSDTTVINIYGLIITCFVVFGPLILILYTYMKILKVCFSGSKQTRQKAVSTCTPHLASLLNFSFGACYEILQSRFDMSSLPNMLRIFLSLYFLTCPPLFNPVMYGLNLSKIRVTCQSLI
>LOCXPOR108.361.HIT1.OR.2R.309.7tm_4.exons1.CM014090.1.Collichthys_lucidus
SKRRIMINSTQVLYFTLSAYFDTGVIKYLYFIITMSLYIFIVVTNVFLIVVICMNRSLHEPMYIFLCSLFMNELYGSTGLFPFLLIQILSDVHTVSAPFCYLQIFCLHTFGSIELLNLTVLSYDRYLSICYPLQYNTRMTSNKIAKFIALSWIYPMLINVILTSLRSSLQLCGNVINKVYCDNFPIVRLACSDTTIISICGLVIFFTTLCVPLIFIFVTYIKILKVCFSGSKQTRQKAVSTCTPHLASLLNFALGVSFEIVQSRLKVNSLPNMLRIVLSLHFFIFQPLFNPLMYGLNLSKIRVTCKSLI
>LOCXPOR107.363.HIT1.OR.2R.304.7tm_4.exons1.CM014090.1.Collichthys_lucidus
VMNSTQVSYFTLGAYFDTGLFKYLYFLIVLILYIFIIVANVLPVVAICMNRSLHEPMYIFLCSLFMNELYGSTGLFPFLLIQILSDVHTVSASFCFLQIFFVYSYGSVEYLNLAVMSYDRYLAICHPLQYNTRMTVQRVAMFIAVIWSVIFLVNFVTLPLIVGLQLCGNVIHKVYCDNHSIVKLSCSDTTVINIYGLIITCFVVFGPLILILYTYIKILKVCFSGSKQTRQKAVSTCTPHLASLLNFSFGACYEILQSRFDMSSLPNMLRIFLSLYFLTCPPLFNPVMYGLNLSKIRVTCQSLI
>LOCXPOR110.367.HIT1.OR.2R.305.7tm_4.exons1.CM014090.1.Collichthys_lucidus
VNSTQVSYFSLGAYFDTGVFKYLYFLFTLIFFLSIIGANVFLIVVICMHRSLHEPMYIFLCSLFMNELYGSTGLFPFLLIQILSDVHTVSASFCFLQIFCLYSYGGVEFLTLAVMSYDRYLAICRPLHYNRLMTWKKIAMLTALIWCYPFVMNIFITYCLTAGLQLCGNVINKVYCDNFYVVRLACSDTTLNNAFGLTHMFTVIFGLIVLIVYTYIRILKVCYSGSKQTRQKAVNTCTPHLAALLNFSVGCFFEVVHSRSDTVQMFMPDMLRVFLSLYWLTCQPLVSPLVYGLKMSKIRSVCKSL
>LOCXPOR111.369.HIT1.OR.2R.308.7tm_4.exons1.CM014090.1.Collichthys_lucidus
MINSTQVSYFTLSAYFDISTFKSICFMAAMFLYILTVSANLFLIVVICMHRSLHEPMYIFLCSLFMNELYGSTGLFPFLLIQILSDVHTVSAPVCFLQNMILYGYGGVEFLNLAVMSYDRYLAICHPLQYNTRMTSNKIALLIGITWICPLLLCVVMTSLSSSLQLCGNIIEKVYCDNYSIVKLACSDTTINNIYGLCVSSLSIFCPLILIFYTYMKILKVCFSGSKQTRQKAVSTCTPHLASLLNFSFGACFEILQSRFDMSSVPNMLRIFLSLYWLTCQPVFNPLVYGLNVSKIRIIFKSIVFAKM
>LOCXPOR112.372.HIT1.OR.2R.310.7tm_4.exons1.CM014090.1.Collichthys_lucidus
MITINSTQVSYFTLGAYFDTELFKYLLFVIIVIFYILILCANVFLIVVICMHRSLHEPMYIFLCSLFMNELYGSTGLFPFLLIQILSDVHTVSAPFCFLQIFCVYTYVCVEFLNLAVMSYDRYLAICHPLQYNRLMTSTKVAVLIAVTWLFPFLAIIVLVSLSSSLQLCGNIIDKVYCGNYAIVKLACSDTTVNNIYGLIYTVISIIIPFILIFYTYMKILKVCFSGSKQTRQKAVSTCTPHLASLLNFSFGCCFQILQSRFDMSSVPNMLAILLSLYFLTCQPLFTPVLYGLKMSKIRNTCKRLLSADV
>LOCXPOR113.374.HIT1.OR.2R.305.7tm_4.exons1.CM014090.1.Collichthys_lucidus
IMMNSTQVLYFTLSAYFDTGVIKYLYFIITMSLYICIVVTNVFLIVVICMHRSLHEPMYIFLCSLFMNELYGSTGLFPFLLIQILSDVHTVSVPFCFLQVFSLHTYGAVEFLNLAVMSYDRYLAICYPLQYNRLMTSTKVGVLIAVTWLFSFHTIIVVVSLSSSLQLCGNIIDKVYCGNYAIVKLACSDTTVNNIYGLISTFFSIIIPLILILYTYMKILKVCFSGSKQTRQKAVSTCTPHLASLLNFSFACCFEILQSRFDMSSVPNMLAILLSLYFLTCQPLFTPVLYGLKMSKIRNTCKRLL
>LOCXPOR102.376.HIT1.OR.2R.304.7tm_4.exons1.CM014090.1.Collichthys_lucidus
MINSTQVSYFMLSFFFDTGLIKYLFFFILMSLYIVIISANVFLIVVICMHRSLHEPMYIFLCSLFMNELYGSTGLFPFLLIQILSDVHTVSVSFCFLQIFCVYYYGSVEFLNLAVMSYDRYLAICHPLHYNTLMTFNKVSMLIALTWLLPFFVVVCTIRLSGTLQLCGNIINKVYCDNYSIVKLACSDTTVINIYGLIITCIVVFGPLILILYTYIKILKVCFSGSKQTRQKAVSTCTPHLASLLNFFFGSFFEIVQSRFDMSNLPMMLRIFLSLYWLTCQPLFNPVLYGLKMCKIRTICKSLF
>LOCXPOR115.378.HIT1.OR.2R.312.7tm_4.exons1.CM014090.1.Collichthys_lucidus
MIMINSTQVSYFTLGAYFDTELFKYLLFVIIVIFYILILCANVFLIVVICMHRSLHEPMYIFLCSLFMNELYGSTGLFPFLLIQILSDVHTVSASFCFLQVFCIYSYGSVEFTNLAVMSYDRYLSICCPLQYNAHMTSNKVAMLIAVIWLPPFCAVCVTTSLTASLQLCGNIINKVYCDNYSIIKLACSDTRINNVYELIAASLTVCVPVSVIFYTYMKILKVCFSGSKQTRQKAVSTCTPHLASLLNFSFGVSFEVLQNRFNMTSVPNMLRIFLSLYFLTSPPLFNPVMYGLNMSKIRNMCKSLILSSVEK
>LOCXPOR100.382.HIT1.OR.2R.309.7tm_4.exons1.CM014090.1.Collichthys_lucidus
IMMNSTQVLYFTLSAYFDTGVLKYLYFIITMSLYICIVVTNVFLIVVICMHRSLHEPMYIFLCSLFMNELYGSTGLFPFLLIQILSDVHTVSVPFCFLQIFCVYTYVCVEFLILAVMSYDRYLAICYPLQYNRLMTSTKVAVLIAVTWLFPFLAIIVVVSLSSSLQLCGNIIDKVYCGNYAIVKLACSDTTVNNIYGLIYTVISIIIPFILIFYTYMKILKVCFSGSKQTRQKAVSTCTPHLASLLNFSFGCCFQILQSRFDMSSVPNMLAILLLLYFLTCQPLFTPVLYGLKMSKIRIICKHLLSADV
>LOCXPOR117.384.HIT1.OR.2R.307.7tm_4.exons1.CM014090.1.Collichthys_lucidus
MINYTQVSYFQLAAYMDTGLFKYLFFLIVMSLYMIIVVANVFLIVVICMNRSLHEPMYIFLCSLFMNELYGSTGLFPFLLIQILSDVHTVSASFCFLQIFCVYIYANVEFCNLAVMSYDRYLAICYPLQYNTLMTSNKVMILTAFIWLSSLLGISVMMSLSGTLQLCGNIINKVYCDNYSIVKLSCSDTTVINIYGIIYMFTIIFSLIVLILYTYIKILKVCFSGSKQTRQKAVSTCTPHLASLLNFSFGSFFEIMQSRFNMSNLPMMLRIFLSLYFLTCQPLFNPVMYGLNLTKIRIICKSLTLGK
>LOCXPOR118.386.HIT1.OR.2R.313.7tm_4.exons1.CM014090.1.Collichthys_lucidus
STSSVISYFILEAYFYLGSLKYLYFMITLLLYLVIIIANASLIVVICMHRSLHEPMYIFLCSLFMNELYGSTGLFPFLLIQILSDVHTVSAPVCFLQIFCLHIYANVEFCNLAVMSYDRYLAICCPLQYNTRMTFNKACIFIAVLWLYSFVRVVITLSLNIRLTLCGNIIKSFYCNNYLIVKLACSDTKVNNIYGLFGTAVSILVPLLPILFSYTKILKICSSGSRQTRQKAVSTCTPHLASLINFSFGCFFEILQTRFEMNNVPRELRIILSAYFSVLQLILNPVMFGMQMSKIRNTFKGLFCCKMFTGHRD
>LOCXPOR119.388.HIT1.OR.2R.307.7tm_4.exons1.CM014090.1.Collichthys_lucidus
MINSTHVSYFKLAAYFDTGILRYLCFTIVMLLYILALCANVFLIVVICMNRSLHEPMYIFLCSLFMNELYGSTGLFPFLLIQILSDVHTVSASFCFLQIFCVHFYGHVEFFILAVMSYDRYLAICCPLQYNTLMTSNKVMILTASVWLSSVLGIVAMMSLSVPLQLCGNIINKVYCDNYSIVKLSCSDTTVNNIYGIIYMFTIIFSLIVLILYTYIKILKVCFSGSKQTRQKAVSTCTPHLASLLNFSFGCFFEIMQSRFNMSNLPMMLRIFLSLYFLTCQPLFNPVMYGLNLTKIRIICKSLTLGK
>LOCXPOR120.390.HIT1.OR.2R.300.7tm_4.exons1.CM014090.1.Collichthys_lucidus
SHVSYFTLAAYFDIGLIKYLLFMVLMSLYIVIISANVLLIVVICMHRSLHEPMYIFLCSLFMNELYGSTGLFPFLLIQILSDIHTVSAPLCYLQIFCLYSYATVEFTNLAVMSYDRYLAICCPLHYNTCMTFKRVVVLVVVTRLHPLLAVVGTISLSSPLQLCGNIIHKVYCDNFSIVKLACYDTTVINIYGLISTCVVVFGPLFLIFYTYMKILKVCFSGSKQTRQKAVSTCTPHLASLLNFSVGACFEVLQNRFNMNNVPIILRIFLSLYWLTCQPLFNPVLYGLKMCKIRTICKSLF
>LOCXPOR121.393.HIT1.OR.2R.299.7tm_4.exons1.CM014090.1.Collichthys_lucidus
NHVSYFTFAAYFDIGLIKYLLFMVLMSLYIVIISANVLLIVVICMHRSLHEPMYIFLCSLFMNELYGSTGLFPFLLIQILSDVHTVSVPVCFLQIFCIYTYAGVEFVNLAVMSYDRYLAICHPLHYNTCMTFKKVAMLTALTWLLPFLLVVCTIRLSGTLQLCGNIINKVYCDNYSIVKLACSDTTVINIYGLISTSLALFGPLILILYTYIKILKVCFSGSKQTRQKAVSTCTPHLASLLNFSVGGGFEVLQNRFDMNNVPIILRIFLSLYWLTCQPLFNPVLYGLKMCKIRTICKSL
>LOCXPOR122.395.HIT1.OR.2R.303.7tm_4.exons1.CM014090.1.Collichthys_lucidus
MNYTQVSYFTLAAYFDTGLFKYFIFIIILSLYVVIISANVFLIVVICMHRSLHEPMYIFLCSLFMNELYGSTGLFPFLLIQILSDVHTVSVPFCFLQIFCVYSYVCVEFSILAVMSYNRYLAICHPLHYNTLMSCRKVGLLVALTWFYSFFIILILILLIAPLKLCGDAINKVYCLNYSIVKLACSDTRANNIFGLIVTFLTVFGPLSLILYTYMKILKVCFSGSKQTRQKAVSTCTPHLASLLNFSFGVCFEILQSRFDLTGVHSVLQIFLSLYFVTCQPLFNPVMYGLNISKIRVMCKSLL
>LOCXPOR91.397.HIT1.OR.2R.312.7tm_4.exons1.CM014090.1.Collichthys_lucidus
STLSYFILGAYLNVGNLRYFYFMVTALVYLVIIIVNASLIVVICMNRSLHEPMYIFLCSLFMNELYGSTGLFPFLLIQILSDVHTVSASFCFLQIFCVYTYGSVEFLNLAVMSYDRYLAICCPLQYNTRMTFNKACIFIAVVWLYSFVKFMITLSLNIRLTLCGNIINSLYCHNYLVVKLACSDTKVNNIYGLFGIVVTVLVPLLPILFSYTTILKVCFSGCRQMRQKAVSTCTPHLVSLLNFSFGCLFEILQSRFDMSGVPGGLRIFSCLYFLIIQPLLNPIMYGLQMSKIRHIFKEMFCCKVLGGQKDSV
>LOCXPOR90.399.HIT1.OR.2R.297.7tm_4.exons1.CM014090.1.Collichthys_lucidus
IILGAYLQMGTLRYFYFMVTALVYVIIIISNTSLIVVICMHRSLHEPMYIFLCSLFMNELYGSTGLFPFLLIQILSDVHTVSVPFCYLQIFCLYTYANVEFCTLAVMSYDRYLAICCPLQYNTRMTFNKACIFIAVVWLYSFVKFMITLSLNIRLTLCGNIINSLLCRNYLVVKLACSDTKVNNIYGLFGIVLTVSVPLLPILFSYTTILKVCFSGCRQMRQKAVSTCTPHLVSLINFSFGCLFEILQSRFDMTGVPGGLRIILSMYFVILQPLLNPIMYGLQMSRIRHTFKNLLSS
>LOCXPOR90.401.HIT1.OR.2R.312.7tm_4.exons1.CM014090.1.Collichthys_lucidus
STLSYFILGAYLNVGNLRYFYFMVTALVYLVIIIVNASLIVVICMHRSLHEPMYIFLCSLFMNELYGSTGLFPFLLIQILSDVHTVSAPVCFLQIFCLYTYAHVEFCNLAVMSYDRYLAICCPLQYNTRMTFNKACIFIAVVWLYSFVKFMITLSLNIRLTLCGNIINSLYCHNYLVVKLACSDTKVNNIYGLFGIVLTVLVPLLPILFSYMTILKVCFSGCRQMRQKAVSTCTPHLVSLLNFSFGCSFEILQSRFDMTGVPGGLRIFSCLYFLIIQPLLNPIMYGLQMSKIRHTLKHIFCSNMLCGCRDTV
>LOCXPOR125.405.HIT1.OR.2R.308.7tm_4.exons1.CM014090.1.Collichthys_lucidus
MINSTHVSYFVLAAYFDAGTLTYFIFTAIMFLYISSVCANLLLIVVICMHRSLHEPMCIFLCSLFINELYGSTMMLPFLLDQILSDVHTVSFSFCYLQIFCIFTYANVQFLNLAVMSYDRYLAICHPLHYSRRMTGNKVAVLITFIWLFPFVEVAVLISLSGTLQLCGNIINKVYCDNFSIVRLACSDTTVNNIYGIIYTIVILVGVGMLIVYTYIRILKVCFSGSKQTRQKAVSTCTPHLASLLNFSFGSFFEIMQSRFNMSNLPMMLRIFLSLYFLMCQPLFNPVLYGLNMSKIRILCKRFLFGKM
>LOCXPOR126.408.HIT1.OR.2R.309.7tm_4.exons1.CM014090.1.Collichthys_lucidus
FIMNSSQVSFFTFSAYYDIGLFKYFLFTVVMCFYILILCANVFLIVVICMHRSLHEPMYIFLCSLFMNELYGSTGLYPLLLIQILSDVHTVSAPFCYLQIFCLYTYANVEFYTLAVMSYDRYLSICHPLQYNTRMTSNKVAMLIALSWLFPVLAIVIMISLNASLQLCGNIIDRLYCDNYSLVKLACYDTTVNNVYGLIYTFIVLFGLVVLIIYTYIRILKVCFSGSKQTRRKAVSTCTPHLASLFNFSVGCLFEIVQSRMNMSRAPMVLRIFLSLYFIIFQPLCNPVVYGLNLSKIHVLCKKMFFGKM
>LOCXPOR127.410.HIT1.OR.2R.303.7tm_4.exons1.CM014090.1.Collichthys_lucidus
MSNTSNVSHFSLGAYFDTGALKYLYFMIIMSLYICIVVTNVFLIVVICMHRSLHEPMYIFLCSLFMNELYGSTGLFPFLLIQILSDVHTVSAIFCYLQIFCVYTYASIQFSNLAVMSYDRYLAICCPLQYNTCMTFNKVAVLIAFTWFYPFLAIFILISLSVPLQLCGNIINKVYCDNYSIVKLACSDTTVNNIYGLVYTFTTIILVLSILYTYIKILKVCFSGSKQTRQKAVSTCTPHLASLLNFSFGCFFEIVQNRFDMKHVPNMLRIFFSLYWLTCQPLFNPLMYGLNLSKICVTCKSLI
>LOCXPOR128.412.HIT1.OR.2R.305.7tm_4.exons1.CM014090.1.Collichthys_lucidus
MINSTQVLYFTLSAYFDTGLYKYLHFIITMSLYICIVVTNVFLIVVICMHRSLHEPMYIFLCSLFMNELYGSTGLFPFLLIQILSDVHTVSASVCYLQIFCVHTFACVEFLNLAVMAYDRYVAICYPLQYNTCMTSNKIATLIALIWLYPFLICVIMISLSSSLQLCGNIINKVYCDNFSVVRLACSDITIINIYGLIATFCTICVPLLFIFFTYLKIFRICFSGSKQTRQKAVSTCTPHLASIMNFSLGASFEIVQSRFNMSRLPNMLRIFLSLYFLTCQPLFNPLMYGLNLSKICVTCKSLIS
>LOCXPOR86.413.HIT1.OR.2R.305.7tm_4.exons1.CM014090.1.Collichthys_lucidus
MINSTQVLYFTLSAYFDTGLFKYLHFIITMSLYICIVVTNVFLIVVICMNRSLHEPMYIFLCSLFMNELYGSTGLFPFLLIQILSDVHTVSASVCYLQIFCVHSFGTIELLNLAVMAYDRYVAICYPLQYNTCMTSNKIATLIALIWLYSFLMCLIMISLSSSLQLCGNIINKVYCDNFSVVRLACSDTTIINIYGLIATFCTICVPLTLIFFTYLKIFRICFSGSKQTRQKAVSTCTPHLASIMNFSLGGSFEIVQSRFNMSRLPNMLRIFLSLYFLTCQPLFNPLMYGLNLSKICVTCKSLIS
>LOCXPOR130.414.HIT1.OR.2R.305.7tm_4.exons1.CM014090.1.Collichthys_lucidus
MINSTQVLYFTLSAYFDTGLFKYLHFIITMSLYICIVVTNVFLIVVICMHRSLHEPMYIFLCSLFMNELYVSTGLFPFLLIQILSDVHTVSVPVCYLQIFCVHSFGTIELLNLAVMSYDRYVAICYPLQYNTCMTSNKIATLIALIWLYPFLICVIMISLSSSLQLCGNIINKVYCDNFAVVRLACSDTTIINICGLFATFCTICVPLTFIFFTYLKIFRICFSGSKQTRQKAVSTCTPHLASIMNFSLGASFEIVQSRFNMSRLPNMLRIFLSLYFLTCQPLFNPLMYGLNLSKICVTCKSLIS
>LOCXPOR131.415.HIT1.OR.2R.305.7tm_4.exons1.CM014090.1.Collichthys_lucidus
MINSTQVLYFTLSAYFDTGLFKYLHFIITMSLYICIVVTNVFLIVVICMNRSLHEPMYIFLCSLFMNELYVSTGLFPFLLIQILSDVHTVSVPFCFLQIFCVHTFGSVELLNLAVMAYDRYVAICYPLQYNTCMTSNKIATLIALIWLYSFLICVIMISLSSSLQLCGNIINKVYCDNFSVVRLACSDITIINIYGLIATFCTICVPLTFIFFTYLKIFRICFSGSKQTRQKAVSTCTPHLASIMNFSLGASFEIVQSRFNMSRLPNMLRIFLSLYFLTCQPLFNPLMYGLNLSKICVTCKSLIS
>LOCXPOR132.416.HIT1.OR.2R.305.7tm_4.exons1.CM014090.1.Collichthys_lucidus
MINSTQVLYFTLSAYFDTGLFKYLHFIITMSLYICIVVTNVFLIVVICMHRSLHEPMYIFLCSLFMNELYGSTGLFPFLLIQILSDVHTVSASVCYLQIYCLHSFACVEFLNLAVMSYDRYVAICYPLQYNTCMTSNKIATLIALIWLYPMLINVIMTSLRSSLQLCGNIINKVYCDNFPIVRLACSDTTIINIYGLIATFCTICVPLTFIFFTYLKIFRICFSGSKQTRQKAVSTCTPHLASIMNFSLGVSFEIVQSRFNMSRLPNMLRIFLSLYFLTCQPLFNPLMYGLNLSKICVTCKSLIT
>LOCXPOR133.418.HIT1.OR.2R.307.7tm_4.exons1.CM014090.1.Collichthys_lucidus
MINSTQVSYFTLSAYFDTGSLKYLYFMIVMSLYIVIIIVNASLIVVICMHRSLHEPMYIFLCSLFMNELYGSTGLFPFLLIQILSDVHTVSASVCFLQMYCIHTYAAVQFVNLAVMSYDRYVAICYPLHYNTLMTSSKIAMFIALTWLYPLIACIVIIYLNSHSQLCGNIINKVYCDSHSVVKLACSYHIVVNIYGLIVSFGTISIVLVFILYTYMKILKVCFSGSKQTRQKAVSTCTPHLASIFNFTVGASFEMIQSRFDMSSLPKIMRIFLSLYFLTCQPLFNPVMYGLNLSKIRVTCKSLMSYV
>LOCXPOR134.421.HIT1.OR.2R.307.7tm_4.exons1.CM014090.1.Collichthys_lucidus
MINSTQVSYFTLSAYFDTGSLKYLYFMIVMSLYIVIIIVNASLIVVICMHRSLHEPMYIFLCSLFMNELYGSTGLFPFLLIQILSDVHTVSAPVCFLQMYCIHTYAGVQYLNLAVMSYDRYVAICYPLHYNTLMTSSKIAMFIALTWLYPLIACIVIIYLNSHSQLCGNIINKVYCDSHSVVKLACSYHIVVNIYGLIASFGTIFIVLVFILYTYMKILKVCFSGSKQTRQKAVSTCTPHLASIFNFTVGASFEMIQSRFNMSSLPKIMRIFLSLYFLTCQPLFNPVMYGLNLSKIRVTCKSLMSYV
>LOCXPOR135.423.HIT1.OR.2R.318.7tm_1.exons1.CM014090.1.Collichthys_lucidus
MHNLTELPGNATSHNSMSVIIKVCVVIPFFCVFLCCIAVMLHIFASHRQFLDTSRYILFACMLINDTLQLLTSVLLFLLVMGQLKFALVYCVPLLVVSTATFQNTPLILATMSLERYVAIFYPLQRPAAWRSDRIWIIILSLWLISSIFPIIDHTIGKHDPTVNVLSTTVICKPAVVKSSPIQILFNAAVSILFFAVVAVIILFTYVRILLETRKLRQDRVSVSKAMHTVLLHGFQLLLCILAFTSPITETLIVLHAKWLPEDIAFFNYFCFILIPRFLSPLIYGFRDQTLRVYIRENFLLLKQSQTLRERQSVGQLV
>LOCXPOR136.424.HIT1.OR.2R.306.7tm_1.exons1.CM014090.1.Collichthys_lucidus
MHNLTELPGNATSHNSMSVIIKVCVVIPFFCVFLCCIAVMLHIFASHRQFLDTSRYILFACMLINDTLQLLTSVLLFLLVMGQLKFALVYCVPLLIVSTATFQNTPLILATMSLERYVAIFYPLQRPAAWRSDRIWIIILSLWLISSIFPIIDHTIGKHDPTVNVLSTPVLCKATVVNSSPIQILFKAAVSILFFAVVAVIILFTYVRILLETRKLRQDRVSVSKAMHTVLLHGFQLLLCILAFTSPITETLIVLHAKWLPEDIAFFNYFCFILIPRFLSPLIYGFRDQTLRVYIGKTFCCSNKVK
>LOCXPOR137.426.HIT1.OR.2R.305.7tm_1.exons1.CM014090.1.Collichthys_lucidus
MANNSSLVGGESLLRQINYQVIIVQILVISFLCVNLLLIVTFFKKECFYTTARYILFAVTLMSDSLILFLSDVLLILSYLRFTMQRGMCIALFFTVYLYFVVTPVTLTAMTLERYVAICMPLRHAELCSTRSTMHFIVIIHGLSSVPSIVILAMIFSSVSISFYKQFTVCSIEMLLVHEWQDHLRSALNQFYFLMMCIIIVFSYVKIMKVAKAASGEDKKSSGKGLKTVILHGFQLLLSLIQLWCPFIESTILQFDFMLFVQIRYFNYLMFSLAPRCLNPLIYGLRDEKFYLELKSFGFFGLYSR
>LOCXPOR138.428.HIT1.OR.2R.302.7tm_1.exons1.CM014090.1.Collichthys_lucidus
SNNSLVSGKVILLHYREIVIVVQVLFVIFLCINSLLIITFFRKECFYTTGRYILFAVTLLSDSLILVMSDMLLIFTHFGFAMQVWICIIISVVVLLYNVVTPVTLTAMTLERYVAICMPLRHAELCSTRSTMHCILIIHGLSSVPCIVVLSTFFASASFSLYKQYRLCAINMFMLYRWQDHVISAVQEFYFLIMVIIILFSYVKIMKVAKAASGEDKKSSGKGLRTVILHGFQLLLCLIQLWTPFIDSTLLRFDLMLFAHVRLSNFILFGLTPKCLSPLIYGLRDETFSQAMKNVFGLYKRN
>LOCXPOR138.429.HIT1.OR.2R.305.7tm_1.exons1.CM014090.1.Collichthys_lucidus
MANNSLLVGGKVILLQVRHTVIIVQVLVIIFIGINSLLIITFFRKECFYTTGRYILFAVTLLSDSLMLVMSDILLILTHFGFAMQVWICIIISVVVLVYNIVTPVTLTAMTLERYVAICMPLRHSQLCSTRSTMHCILIIHGLSSVPCIVVLSTFFASASLNLYKQYKICAINMFMLYRWQDHVISAVQEFYFLIMVIIILFSYVKIMKVAKAASGEDKKSSGKGLRTVILHGFQLLLCLIQLWTPFIESTLLQFDLMLFAYVRLSNFILFGLTPKCLSPLIYGLRDETFSQALKNVFGLYKRNI
>LOCXPOR138.430.HIT1.OR.2R.305.7tm_1.exons1.CM014090.1.Collichthys_lucidus
MSNNNSLVGGKVILLQFRHIVIIVQVLVIIFLCINSLLIITFFRKECFYTTGRYILFAVTLLSDSLMLVMSDILVIVNHFHFAMQVWICVIISVVVLVYNIVTPVTLTAMTLERYVAICMPLRHSQLCSTRSTMHCILVIHGLSSVPCIVILSTFFASASLNLYKQPRLCAIKLFMLYRWQDHVISAVQEFYFLVMVLIILFSYVKIMKVAKAASGEDKKSSGKGLRTVILHGFQLLLCLIQLWTPFIESTLLQFDLMLFAHVRLSNLILFGLTPRCLSPLIYGLRDETFSQALKNVFGLYKRNI
>LOCXPOR138.432.HIT1.OR.2R.305.7tm_1.exons1.CM014090.1.Collichthys_lucidus
MSDNSSLVVSEVDLQHYRDIFIFVQVLVVMFLCINSLLITTFFRKECFYTTGRYILFAVTLLSDSLMLVMSDILLIFTHFGFAMQVWICIIISVVVFVYNIVTPVTLTAMTLERYVAICMPLRHSQLCSTRSTMHCILIIHSVSSVPCIVVLSTFFASASFSLYKQYRLCAIKLFMLYRWQDHVISAVQEFYFLIMAIIILFSYVKIMKVAKAASGEDKKSSGKGLRTVILHGFQLLLCLIQLWTPFIESTMLQFNLILFINVRVSNFILFGLTPRCLSPLIYGLRDETFSQALKNFFGLYKRNI
>LOCXPOR138.433.HIT1.OR.2R.305.7tm_1.exons1.CM014090.1.Collichthys_lucidus
MANDSLLVGGKVILLQFRHIVIIVQVLVIIFLCINSLLIITFFRKECFYTTGRYILFAVTLLSDSLMLVMSDILVIVNHFQFAMQVWICVIISVVVFVYNIVTPVTLTVMTLERYVAICMPLRHAELCSTRSTMHCILIIHGLSSVPCIVILSTFFASASLNLYKQPRLCAIKLFMLYRWQDHVISAVQEFYFLVMVLIILFSYVKIMKVAKAASGEDKKSSGKGLKTVILHGFQLLLCLIQLWTPFIESTLLQFDFMLFINVRLSNLILFGLTPRCLSPLIYGLRDETFSQALKNGFGLYKRNI
>LOCXPOR142.439.HIT1.OR.2R.297.7tm_1.exons1.CM014090.1.Collichthys_lucidus
MADNNSLVGGRVSVMLNDNTVIIVQMLVIIFLSINLLLIMTFFKKDCFHTTARYILFAVTLFSDSLMLFMSDILLIVNHFRFSMQIWICLIISVVVLLYDIVTPVTLTAMTLERYVAICMPLRHAELCSTRSTMHFILIIHALSSVPCIVILSTVFASASLSFYTQHRLCAMASLMLYRWQDHVRSAVNQCYFLIMFIIIVFSYAKIMQVAKAASGEDKKSSWKGLRTVILHGFQLLLCLIQMWTPFIEAAILPHDFILFIDVRYSNYILFSLTPRCLSPLIYGLRDEHFFQALKNF
>LOCXPOR139.440.HIT1.OR.2R.303.7tm_1.exons1.CM014090.1.Collichthys_lucidus
MANNSSLVGSKISLLHLGDTVIIMQVLVMIFLCINVLLIVTFFKKECFYTTTRYILFAVTLLSDSLMLFVSDFLLIVNYFEFTMQVWICIIISVVVFLYNIVTPVTLTAMTLERYVAICMPLRHAELCSTRSTMHCILIIHGFSSVPCIVILSTFFASASLSFYKQHRLCTGELFMLHRWQDHVRSAVQEFYFLIMCGIIIFAYLKIMKAAKAASGEDKKSSWKGLRTVILHGFQLLLCLLQLWTPFIEAAVFQIDFMLFINIRVSNYILLSLTPRCLSPLIYGLRDELFFQALKNFFGLYKR
>LOCXPOR140.441.HIT1.OR.2R.304.7tm_1.exons1.CM014090.1.Collichthys_lucidus
MADNNSLIGGGVSSLPFTDRIIIVQILVIIFLFINFLLIITFFQKECFYTSTRYILFAITLFSDSLILFVTNILLILTYLEFTLQVWICIILSASMILFNIVTPVTLTAMTLERYVAICMPLRHAELCSTRSTMHFILIIHGLSSVPCIVILSTVFASASLSFYTQHRLCAMASLMLYRWQDHVRSAVLQFYFLITVIIILFSYVKIIKVAKAASGEDKKSSWKGLRTVILHGFQLLLCLIQMWTPFIEAAAFQIDFMLFIDFRYSNYVLFSLTPRCLSPLIYGLRDETFFHALKTFAFFGSYK
>LOCXPOR142.442.HIT1.OR.2R.283.7tm_1.exons1.CM014090.1.Collichthys_lucidus
IVQILVIIFLFINFLLIMTFFQKECFYTSTRYILFAITLFSDSLILFVTNILLILTYLEFTLQVWICIILSASMILFNIVTPVTLTAMTLERYVAICMPLRHAELCSTRSTMHFILIIHGLSSVPCIVILSTVFASASLSFYTQHRLCAMASLMLYRWQDHVRSAVLQFYFLIMVIIIVFSYAKIMQVAKAASGEDKKSSWKGLRTVILHGFQLLLCLIQMWCPFIEAAVFQIDLILFINVRFYNYILFNLTPRCLSPLIYGLRDEKFFHALKRYAFFGLYKR
>LOCXPOR140.443.HIT1.OR.2R.304.7tm_1.exons1.CM014090.1.Collichthys_lucidus
MADNNSLIGGGVSSLPFTDRIIIVQILVIIFLFINFLLIITFFQKECFYTSTRYILFAITLFSDSLILFVTNILLILTYLEFTLQVWICIILSASMILFNIVTPVTLTAMTLERYVAICMPLRHAELCSTRSTMHFILIIHSLSSVPCIVILSTVFASASLSFYTQHRLCAMASLMLYRWQDHVRSAVLQFYFLITVIIILFSYVKIIKVAKAASGEDKKSSWKGLRTVILHGFQLLLCLIHMWTPFIEAAVFQIDFMLFIDFRYSNYVLFSLTPRCLNPLIYGLRDETFFHALKTFAFFGSYK
>LOCXPOR142.445.HIT1.OR.2R.305.7tm_1.exons1.CM014090.1.Collichthys_lucidus
MADNNSLIGGGVSSLPFTDRVIIVQILVIIFLFINFLLIMTFFQKECFYTSTRYILFAITLFSDSLILFVTNILLILTYLEFTLQVWICIILSASMILFNIVTPVTLTAMTLERYVAICMPLRHAELCSTRSTMHFILIIHGLSSVPCIVILSTVFASASLSFYTQHRLCAMASLMLYRWQDHVRSAVLQFYFLIMVIIIVFSYAKIMQVAKAASGEDKKSSWKGLRTVILHGFQLLLCLIQMWCPFIEAAVFQIDLILFINVRFYNYILFNLTPRCLSPLIYGLRDEKFFHALKRYAFFGLYKR
>LOCXPOR142.447.HIT1.OR.2R.283.7tm_1.exons1.CM014090.1.Collichthys_lucidus
IVQILVIIFLFINFLLIMTFFQKECFYTSTRYILFAITLFSDSLILFVTNILLILTYLEFTLQVWICIILSASMILFNIVTPVTLTAMTLERYVAICMPLRHAELCSTRSTMHFILIIHGLSSVPCIVILSTVFASASLSFYTQHRLCAMASLMLYRWQDHVRSAVLQFYFLIMVIIIVFSYAKIMQVAKAASGEDKKSSWKGLRTVILHGFQLLLCLIQMWCPFIEAAVFQIDLILFINVRFYNYILFNLTPRCLSPLIYGLRDEKFFHALKRYAFFGLYKR
>LOCXPOR140.448.HIT1.OR.2R.304.7tm_1.exons1.CM014090.1.Collichthys_lucidus
MADNNSLIGGGVSSLPFTDRVIIVQILVIIFLFINFLLIMTFFQKECFYTSTRYILFAITLFSDSLILFVTNILLILTYLEFTLQVWICIILSASMILFNIVTPVTLTAMTLERYVAICMPLRHAELCSTRSTMHFILIIHSLSSVPCIVILSTVFASASLSFYTQHRLCAMASLMLYRWQDHVRSAVLQFYFLIMVIIILFSYVKIIKVAKAASGEDKKSSWKGLRTVILHGFQLLLCLIHMWTPFIEAAVFQIDFMLFIDFRYSNYVLFSLTPRCLSPLIYGLRDETFFHALKTFAFFGSYK
>LOCXPOR144.450.HIT1.OR.2R.306.7tm_1.exons1.CM014090.1.Collichthys_lucidus
VMANNSLVAGEVLQLQNKVRVILVQVLVMIFLCINFLLITTFFRKEYFYTTTRYILFAVTLLSDSLILFISNNLLIFIYFGFNMQVWLCVIINVVLILYMIVTPVTLTAMTLERYVAICMPLRHSQLCSTRSTMHCILIIHGLSSVPCIVILSTFFASASLRLYKQHRLCTVEMLILYRWQGHVRSAVHEFYFLIMVIIILFSYVKIIKVAKSASGEDKKSLWKGLRTVILHGFQLLLCLIQMWCPFIEAAVFQIDLILFINVRFYNYILFNLTPRCLSPLIYGLRDEKFFHALKRYAFFGLYKRN
>LOCXPOR145.451.HIT1.OR.2R.307.7tm_1.exons1.CM014090.1.Collichthys_lucidus
MADNNSLVGGEVVRLQIKVKLSIVQILVIIFLSINFFLIMTFFRKEYFYTTTRYILFAVTLLSDSLILFISNNLNIFTYFGFNMQVWMCVIINVVLLLYMIVTPVTLTAMTLERYVAICMPLHHAELCSTRSTMHCILIIHGLSSVPCIVVLSTFFASGSFSLYKQYRLCSVEILILHRWQGHVRSAVHQFYFLIMAIIILFSYIKIMKVAKAASGEDKKSSGKGLRTVILHGFQLLLCLIQMWTPFIESTLLQFDFMLFINVRYSNYVLFNLTPRCLSPLIYGLRDETFFHALKNYAFFGLYKRIV
>LOCXPOR145.452.HIT1.OR.2R.305.7tm_1.exons1.CM014090.1.Collichthys_lucidus
MADNNSLVGGAVSVMGTNDTLTVVQFLIIIFLCINLLLIITFFRKECFYTTTRYILFAVTLLSDSLMLVMSDILLIVNYFHFPIQVWVCIIFNVVLLVYNIVTPVTLTAMTLERYVAICMPLHHAELCSTRSTMHCILIIHGLSSVPCIVVLSTFFASASFSMYKQYSSCSVEIFMLHRWQDHVRSAVQQFYFLIMVIIIVFAYVKIMKVAKAASGEDKKSSGKGLKTVILHGFQLLLCLIQMWCPFVETAALQIDFVLFVDIRYTNYILFNITPRCLSPLIYGLRDETFFHALKNYAFIGFYKR
>LOCXPOR146.453.HIT1.OR.2R.302.7tm_1.exons1.CM014090.1.Collichthys_lucidus
MAGNNSVVGGAVSLAQINEKVIIVQMLVSIFLCINSLLIITFFKKECFYTTARYILFALTLLSDSLMLFMSDILLILNHFGISMQVWMCIIISVVVLVYYIVTPVTLTVMTLERYVAICMPLRHAELCSTRSAMHCILIIHGLSSVPCIVVLSTFFASASLSLYKQYRLCSVEMFMLYRWQDRVRSAVHQYYFLIMVIIIVFAYVKIMKAAKAASGEDKKSSWKGLRTVILHGFQLLLCLIQLWCPFIETAVFQIDFMLFINVRYSNYILFNLTPRCLSPLIYGLRDETFFHALKNYVLYKS
>LOCXPOR146.454.HIT1.OR.2R.297.7tm_1.exons1.CM014090.1.Collichthys_lucidus
MAGNNSVVGGAVSLAQINEKVIIVQMLVSIFLCINSLLIITFFRKECFYTTARYILFAVTLLSDSLMLFMSDILLILNYFGFAMQVWICVIISVVVFVYNIVTPVTLTVMTLERYVAICMPLRHAELCSTRSTMHCILIIHGLSSVPCIVVLSTFFASASLSLYKQYRLCSVEMFMLSRWQDRVRSAVQQFYFLIMVIIIVFAYVKIMKVAKAASGEDKKSSWKRLRTVILHGFQLLLCLIQLWTPFIETAVIQNNVMLFINVRYSNYILFNLTPRCLSPLIYGLRDETFFHALKNF
>LOCXPOR146.455.HIT1.OR.2R.297.7tm_1.exons1.CM014090.1.Collichthys_lucidus
MAGNNSVVGGAVSLAQINEKVIIVQMLVSIFLCINSLLIITFFRKECFYTTARYILFAVTLLSDSLMLFMSDILLILNYFGFAMQVWICVIISVVVFVYNIVTPVTLTVMTLERYVAICMPLRHAELCSTRSTMHCILIIHGLSSVPCIVVLSTFFASASLSLYKQYRLCSVEMFMLSRWQDHVRSAVQQFYFLIMVIIIVFAYVKIMKVAKAASGEDKKSSWKGLRTVILHGFQLLLCLIQLWTPFIETAVIQNNVMLFINVRYSNYILFNLTPRCLSPLIYGLRDETFFHALKNF
>LOCXPOR146.456.HIT1.OR.2R.297.7tm_1.exons1.CM014090.1.Collichthys_lucidus
MADNNSLVGGEVSLVEYIDKVIIVQILVMIFLCINSLLITTFFRKECFYTTARYILFAVTLLSDSLILFISNIQIILIHFGFTMQVWMCVIISVVVLLYMRVTPVTLTAMTLERYVAICMPLRHAELCSTRSTMHCILIIHGLSSVPCIVILSTFFSSASFSLYEQYRPCSVEMFMLYRWQSHVRSAVLQFYFLIMVIIILFSYVKIMKVAKAASGEDKKSSGKGLRTVILHGFQLLLCLIQLWTPFIETAVIQNNLMLFINVRYSNYILFNLTPKCLSPLIYGLRDETFFHALRNY
>LOCXPOR146.457.HIT1.OR.2R.302.7tm_1.exons1.CM014090.1.Collichthys_lucidus
MADNNSLVGGEVILVQLIDKIIIVQILVTIFLCINSLLIITFFRKECFYTTARYILFAVTLLSDSLILFISNILVIVNHFGFTMQVWMCVIISVVVLLYMRVTPVTLTVMALERYVAICMPLRHAELCSTRSTMHCILIIHGLSSVPCIVILSFFFSSASFSLYEQYRPCSVEMFMLYRWQSHVRSAVLQFYFLIMVIIIVFSYVKIMKAAKAASGEDKKSSGKGLRTVILHGFQLLLCLIQLWTPFIETAVIQNNLMLFINVRYSNYILFNLTPRCLSPLIYGLRDETFFHALKNYVLCKS
>LOCXPOR147.461.HIT1.OR.2R.302.7tm_1.exons1.CM014090.1.Collichthys_lucidus
MANNSSMAGRGSLQHQMNDRVIIVQILVVIFLCVNMLLIVTFFSKEVFYTTMRYILFAVTLLSDSLMLFVSDILLLLSSYRVTMQFGLCIIFYILSVLCVFVTPVTLTAMALERYVAICMPLRHAELCSTRSTMHCILIIHGLSSVPCIVILSVFCASASKSLYTQYKICSMEIFVSLRWQNNIKTAVYQIYFLIMSITIILSYVKIMKVAKAASGENKNSTQKGLRTVVLHAFQVFLCLIQLWCPFVEVALFQIDLMLYVNVRYFNYITFILAPRCLSPLIYGLRDEKFFLALKHNVLLDF
>LOCXPOR148.462.HIT1.OR.2R.305.7tm_1.exons1.CM014090.1.Collichthys_lucidus
MTKNNSLVGVEFLMRSLDFRVILVQVLVALFLCVNSLLITTFFMKEFFYTTVRYILFAITLLSDCLILIVTDILLIFVHFNLAIQMWLCVIFYILSSVYSLVTPVTLMAMTLERYVAICMPLRHAELCSTRSTVRCIVIIHCISSVPCIVILLAFFASASLSLYSQYKICSAEMLFLHSWQSHFISAIYQLYFLIMCITVVFSYVKIMKVAKAASGEDKKSSRKGLRTVILHGFQLLLCLIQMWCPFINSAVLEVNFMLYFSVRYFNFVTFYLAPRCLSPLIYGLRDEKFFHALKYYTLCCFCRN
>LOCXPOR149.463.HIT1.OR.2R.307.7tm_1.exons1.CM014090.1.Collichthys_lucidus
MTENNSLVGVEFLMRSVNYRVILVQVLVALFLCVNSLLITTFFMKDFFYTTLRYILFAITLLSDCLILIVTDILLIFDYFRLTMQMRLCVIFYILSSVYSLVTPVTLMAMTLERYVAICMPLRHAELCSTRSTGTVRCIIIIHCISSVPCIVILLAFFASASLSLYSQYKICSAEILFLHSWQSHFISAIYQLYFLIMCITVVFSYVKIMKVAKAASGEDKKSSRKGLRTVILHGFQLLLCLIQMWCPFINSAVLEVNFMLYINVRYFNFITFYLAPRCLSPLIYGLRDEKFFHALKYYTLCCLCRN
>LOCXPOR150.464.HIT1.OR.2R.310.7tm_4.exons1.CM014090.1.Collichthys_lucidus
MESNVSVLSDILELKGFDISPELTYPLFFILLFLYVCLLFSNIGVLVLIITEKTLHQPMYILFCNLSVNDLIGNTALLPQLMVHIVSTDRFISYKQCALQAFCSHTFGSASHMILIIMAIDRYVAICHPLRYNSIMTTRTVVWLSASAWGMSLLLVSVLIGLSVRLTRCRSFIQNSFCDNASLFKLSCDDVSINNIYGLFFTVLLFSCSMGGIAATYIQIALICWIKKNKDLNSRALQTCASHLVVYLIMLWTGFISIILHRFPDYPDLRKSAYILFLVIPANLNPVIYGMQTKSLRDKIIQILHRKVTS
>LOCXPOR151.465.HIT1.OR.2R.308.7tm_4.exons1.CM014090.1.Collichthys_lucidus
MESNVSVLSDILELKGFDIQLMYPLFFILLFLYVCLLFSNIGILAVIITEKTLHQPMYILFCNLSVNDLLGNTAMLPQLMIHIVSTDRFISYKQCALQAFCSHTFGSASHMILIIMAIDRYVAICHPLRYNSIMTTRTVVWLSASAWGMSLLLVSVLIGLSVRLTRCRSFIQNSYCDNASLFKLSCDDVSINNIYGLFFTVLLFSCSMGGIAATYIQIALICWIKKNKDLNSRALQTCASHLVVYLIMLWMGFLTILSHRLPNYPDLRTIAYMLFLVVPANLNPVIYGMQTKSLRDKIIHILQRKVTS
>LOCXPOR152.466.HIT1.OR.2R.310.7tm_4.exons1.CM014090.1.Collichthys_lucidus
MESNVSVLSDILELKGFDISPELTYPLFFILLFLYVCLLFSNIGILAVIITEKTLHQPMYILFCNLTVNDLLGNTAMLPQLMIHIVSTDRFISYNACALQAFCSHTFGSASHMILIIMAIDRYVAICQPLRYNSIMTTKTVVWLSASAWGMSLLLVSVLIGLSVRLTRCRSTLQNSYCDNASLFKLSCDDVSINNIYGLFFTVLLFSCSMGGIAATYIQIALICWIKKNKDLNSRALQTCASHLVVYLIMLWTGFLTIILHRFPNYPDLRKIAYILFLVVPANLNPVIYGMQTKSLRDKIIHILQRKVTS
>LOCXPOR153.467.HIT1.OR.2R.310.7tm_4.exons1.CM014090.1.Collichthys_lucidus
MESNVSVLSDILELKGFDISPELTYPLFFILLFLYVCLLFSNIGVLVLIITEKTLHQPMYILFCNLSVNDLIGNTVLLPQLMVHIVSTDRFISYKQCALQAFCSHTFGSASHMILIIMAIDRYVAICHPLRYNSIMTTRTVVWLSASAWGMSLLLVSVLIGLSVRLTRCRSFIQNSYCDNASLFKLSCDDVSINNVYGLFFTVLLFSCSMGGIAATYIQIALICWIKKNKDLNSRALQTCASHLVVYLIMLWTGFLTIILHRFPNYPDLRKIAYVLFHVIPANLNPIIYGMQTKSLRDKIMQILQRKVTS
>LOCXPOR154.468.HIT1.OR.2R.304.7tm_4.exons1.CM014090.1.Collichthys_lucidus
MENKSFGFNSVLTLDPFVIPPGGKYPIFFLGLIIYLFGIFCNLTLLSLIILQKNLHKPMYFILFSLPLNDLVGITAMLPKVLSDIVTETNKVYYPLCVLQAFLLHMYGGGILFILAAMSFDRYAAICMPLRYSTIMTPRIVVCIISLVWGLDFVLIVSLFSLQTRLPRCKSVIMNVFCDNPSLLKLTCGNRAVNNIIGLFNTAVMQAVSVSLQAFSYVKILITCLVSRRSEAKTKAINTCVAQLVIIIIFEIVGTFTILSHRFTNVSADLQKIMGMLIFLVPPLLNPIVYGLYTSEIRTTLLRV
>LOCXPOR155.469.HIT1.OR.2R.313.7tm_4.exons1.CM014090.1.Collichthys_lucidus
MHTNTSFPVLLQLETLGLSDAYVYPAFLFGTLTYMLIMFFNLLVLVTIAWTKKLHKPMFILLFNLPVSDMLGGTAFFPHLVFSIVTQNRLISYPVCVIQGFLIHVYGTGNLLILSAMAYDRYIAICCPLRYNAIMTPHNTVRIIVIIWLINLSIIVTLFLLFARFKICRTNIVDLYCNNPSLLKLVCEDKRVNNIYGLFNIGVLQGGSLLIIIYTYAQILRTCVMTNHPEAKKKALQTSGSHLTVFIILQINTFVTLLAHRIGSMSPFLRRALGVSILVFPPLLDPIIYALKTKELKQSITTLLQRNGASPEL
>LOCXPOR159.473.HIT1.OR.2R.308.7tm_4.exons1.CM014090.1.Collichthys_lucidus
KMDNLSNSSVLVLHRFDIPSETVIPAFLFASLSYMIILFCNLILILTIVLNKSLHQPMYLILLNLPINDLIGSSALLPQVIKDLSTGSRTMQYSACVAQAFFIHIYAGGTVFILTAMAYDRYIAICCPLKYNAVMTNAHVMRIITSVWISILVIVVVLFYLLLRLPRCRSIMTNPYCDNPSLLTLVCVDTTINNIYGLFLTASSQAIAVVMVLYTYLQILVACFRSRRSDTKAKALQTCATHLIVFLLLECLGLFTILSYRFKNSSPHLRSFMGMSTLIFPPTLNPIIYGLKTKEIREKVVKFIKKKI
>LOCXPOR157.474.HIT1.OR.2R.311.7tm_4.exons1.CM014090.1.Collichthys_lucidus
KMDNLSVSSVLVLHRFDIPSETVIPAFLFASLSYMIILFCNLILILTIVLNKSLHQPMYLILLNLPINDLIGSSALLPQVIKDLSTGSRTMQYSACVAQAFFLHIYAGGTVFILSAMAYDRYIAICCPLKYNTVMTNTHIMKLITLVWMTIFIIVVVLFYLLLRLPRCRSVMTNPYCDNPSLLTLVCVDTTINNIYGLFLVAFTQLIANGTVLYTYLQILVACFRSRRSDTKAKALQTCATHLIVFLLLECLGLFTILSYRFKNASVHLRKFMGMSTLIFPPTLNPIIYGLKTKEIREKVLHFFRMKILPS
>LOCXPOR157.475.HIT1.OR.2R.311.7tm_4.exons1.CM014090.1.Collichthys_lucidus
KMDNLSVSSVLVLHRFDIPSETVIPAFLFASLSYMIILFCNLILILTIVLNKSLHQPMYLILLNLPINDLIGSSALLPQVIKDLSTGSRTMQYSACVAQAFFIHIYAGGTVFILTAMAYDRYIAICCPLKYNAVMTNTHIMKLITLVWMTIFIIVVVVFYLLLRLPRCRSIMTNPYCDNPSLLTLVCVDTTINNIYGLFFIAFTQAIANGTVLYTYLQILVACFRSRRSDTKAKALQTCATHLIVFLFLECLGLFTLLSYRFKNASVHLRKFMGMSTLIFPPTLNPIIYGLKTKEIREKVLHFFRMKILPS
>LOCXPOR159.476.HIT1.OR.2R.308.7tm_4.exons1.CM014090.1.Collichthys_lucidus
KMYNLSVSSVLVLHRFDIPSETVIPAFLFASLSYMIILFCNLILILTIVLNKSLHQPMYLILLNLPINDLIGSSALLPQVIKDLSTGSRTMQYSACVAQAFFLHIYAAGTVFILSAMAYDRYIAICCPLKYNAVMTNAHVMKLITLVWCVILVIIAVLFYLLLRLPRCRSILTNPYCDNPSLLTLVCVDTTINNIYGLFLTASSQAIANGTVLYTYLQILVACFRSRRSDTKAKALQTCATHLIVFLLLECLGLFTILSYRFKNSSPHLRSFMGMSTLIFPPTLNPIIYGLKTKEIRDKVLYFFRMKM
>LOCXPOR160.477.HIT1.OR.2R.322.7tm_4.exons1.CM014090.1.Collichthys_lucidus
LHFSSTLFSLDILLNMSSYNASIKVAVFIIGGFDTTERPVAIGVVILINYVVAVLANIANILFIISDKNLHKPMYLLICNLAVVDILYMSSASPTIIGVLLAGVNTVSYVPCLIQMFAFHWGGVMEMFALAVMAFDRLVAVSYPFQYHSYLTNARTLGLTGILWLVACAFVCVMPATVIPLPLCTSRLKYIFCDYPALIRSSCVNPNYYFNMITVISFFLIFSTFTLICVSYFWIILVIKLSSQDKRKMGSTCLSHFIVVTCYFCPMFITIILTRMGVVLTLEQRHGLQIGAILGPSLVNPFVYCFRTKEIKCKIFTTFRKV
>LOCXPOR161.478.HIT1.OR.2R.325.7tm_4.exons1.CM014090.1.Collichthys_lucidus
GYLLSVMSEGNHSTVAEFILTGFPGLHPEYEGLASAVLFLVYFLTFIGNATVLFLFATDRSLHKPMYYVILNLSACDILFSTTTLPKIISKYWFQSGTISFTACFVQMYFVHYLGSVNSFILFLMALDRYLAICHPLRYPTLLKNSTICILSITAWIVANAGPLMLVIRAYPLPYCASNIINHCYCDHIGITILACTDRAPYSFPAFMFAMCVLLGPLAFIFFSYCSIITTVLKIANVQGRLKSLSTCSTQLIIISLYYLPRCFVYLASNVGIKFSSHIRIVIIMLYSLVPPMINPFIYCLRAKDMRESLWRQLNRRIVSQKVSV
>LOCXPOR162.479.HIT1.OR.2R.322.7tm_4.exons1.CM014090.1.Collichthys_lucidus
LHFSSTLFSLDILLNMSSYNASIKVAVFIIGGFDTTKRLVAIGVVILINYVVAVLANIANILFIISDKNLHKPMYLLICNLAVVDILYMSSASPTIIGVLLAGVNTISYVPCLIQMFAFHWGGLMEMFALAVMAFDRLVAVSYPFQYHSYLTNARTLGLTGILWLVACAFVCVMPATVIPLPLCTSRLKYIFCDYSALVRSACVNPDYYFNMISVISFFLIFSTLTFICVSYFWIILVIKLSSQDKRKMGSTCLSHFIVVTCYFCPMFIIIILTRMGVVLTLEQRHGLQIGAILGPSLVNPFVYCFRTKEIKCKIFTTFRKV
>LOCXPOR163.482.HIT1.OR.2R.320.7tm_4.exons1.CM014090.1.Collichthys_lucidus
MIYTNITTIKDFIITGFPGLPPEYYGPVSVLLLLVFLAIVVGNGFILAVIMCERSLHKPTYLIFFNLALTDITFCIVTLPKIIARYWWNDMISSFGACFTQMYFVHALGATHSLILLIMALDRFVAIWFPFRYSTAITNKTVSIACCVCWVATFIRMMGIVLHALTLPYCNLNIITQCYCDHLSITQLGCGENVKYVKIVALINAMVSLLVPLGFIIFSYLSIILAVLKMSHTENRHKVMSTCAPQIFITCLYYVPRCFVYLYHYLGFILGTDARIVIVMMYSLIPAVVNPVIYCFKTKDIKQALIQRFKNRKVSIAIKM
>LOCXPOR164.485.HIT1.OR.2R.319.7tm_4.exons1.CM014092.1.Collichthys_lucidus
MSFLSTVFNDSVIIHPPGFYIIGFETFPYISVYIIFLTFVYVVTLVFNILLIYIIARDHCLHTPKFLAVVNLAVIDVLLNTSTIPSMIRTFLFKDNFIPFNLCLLQMYVYYSVASLESYALAILAYDRLIAICFPLRQNLFNTVTIMSCIVGLTWIYSLGRVAYSTIIMTRLSFCNSVRVFSYFCDYAPVFRLACNDYTLQWSVASASSMVNLMAPFSFIVLSYGSILVTVFRMKSVSSRMKALATCVEHLVLVAIFYIPIFSIFLLGLYVRAIDPDQRVLSLSLASCIPPCVNPIVYSLKTKEIKTRALALVHRTKIS
>LOCXPOR165.486.HIT1.OR.2R.332.7tm_4.exons1.CM014092.1.Collichthys_lucidus
MSFLRTVFNNSVIIHPPGYYIIGFETFPYISVYFIFLAFVYVVTVLFNTLVICVIAFNNCLHTPKFLAVVNLAVIDVILNSCTIPSMIKLFLIKDNFIPFNLCLLQMFVYYTFVSLESYALAILAYDRLIAICFPLRQNSFNTVRSMLCIVGLTWSFALGVTAFTTAIMTRLSFCNSVRVFSYFCDYAPVFRLACNDYTLHWTAASFLSVLLLVGPFSFIVLSYGSILVTVFRMKSLDSRVKALATCIEHIILVAVFYIPLMTIFIVGFYLGSIDPDQRVLSLSLASCIPPCVNPIVYSLKTKEIKVRALALVRINRIGIDQRKSKPWRVNE
>LOCXPOR166.487.HIT1.OR.2R.322.7tm_4.exons1.CM014092.1.Collichthys_lucidus
MSFLRTVFNNSVIIHPPGFYIIGFETFSYINVYFIFLAFVYVVTVLFNTLVIYVIAFNHCLHTPKFLAVVNLAVIDVLLNTSTIPSMIKTFLFKDNFIPFNLCLLQMFVYYSVIPLESYALAILAYDRLIAICFPLRQNSVNTVRSMLCIVGLTWVYCLGVMAFATAIMTRLSFCNSVRVFSYFCDYAPVFRLACNDYTLHWSVASHFSMVNLMCPFSFIVLSYGSILVTVFRMKSVSSRMKALATCVEHLVLVAIFYIPLFSIFLLGLYVRSIDPDQRVLSLSLASCIPPCVNPIVYSLKTKEIKVRALALVRINKIDTQK
>LOCXPOR167.488.HIT1.OR.2R.334.7tm_4.exons1.CM014092.1.Collichthys_lucidus
MSSEEKAATTFNATFVRPAKFYLIEFSSIPHGTFYCVFLFFVYIMTVLGNGLLLSVIYLVRTLHTPKYMIVFNLALTDLCGSTALIPKLLDTFLFDRRYVVYEACLSYMSFVLLYTGMQSWVLAIMSYDRFIAICFPLKYHSIVTTPAIVAMLLSVWVFIFSLAAFSVWLIDRLSFCGSLVINSFFCDHGPVHRLACNDTTLNRIVGYVSFIIVTCLPLVLIALTYVCISIALSRTALRKERVKALKTCTSHLILVAIFFLPILGTKIATAASSINHIGRIVNTSLTYTVPALLNPIIYSLKTEDVLKSIKKLCKINRISKTTLSRKVKSLSLL
>LOCXPOR168.489.HIT1.OR.2R.314.7tm_4.exons1.CM014092.1.Collichthys_lucidus
MEFFNSAFGKNITFVRPAYFIISGFIGIPNVKYYYVFLFFVYIISVLGNTIVMAVICFDHNLRTPKYIAVFNLAFVDLFGNSALVPKVLDIFLFNHHYIPYNDCLTFLFFCFTCLSMQALNLVALSYDRLIAITFPLHYQVKVTHRFMLSLIASFWIFIITVVLLAVGLLTRLSFCNSVVINSYFCDHGQIYRLACNDITPNLILAYLLPLVILWLPLIFILFSYSYIGYALSKVATVQERVKAFKTCTSHLSLVAIYFLPIIITFTLMANIHPNARIINLSLTSVFPPMLNPIIYVLQTQEIKESVKKLLKKR
>LOCXPOR169.490.HIT1.OR.2R.317.7tm_4.exons1.CM014092.1.Collichthys_lucidus
MDLFNSALGKNITFVHPAYFIISGLSGLPNIKYYYVFLFFVYIISVLGNTIVMAVIYLDHNLRAPKYIAVFNLAFVDLFGNSALVPKVLDIFLFNHRNIPYNDCLTFLFFCYTCLSMQSFNLVALSYDRLIAIIFPLHYQVKVTHRFMLSLIASFWIFVIIAVLIAVGLITRLSICKSVVINSYFCDHGQIYRLSCNDHFPNYALSCFYPVLIFWLPLAFILVSYLYIGYTLAKVATVQEGLKAFKTCIGHLSLVAIYFIPLLITFTLMANIHPNARIINLSLTSVFPPMLNPIIYVLQTQEIKESVKKLLRIRGKS
>LOCXPOR170.491.HIT1.OR.2R.321.7tm_4.exons1.CM014092.1.Collichthys_lucidus
MDLFNSALGKNITFMHPAYFIISGFIGIPHVKYYYVFLFFVYIISVLGNTIVMAVICLDHNLRAPKYIAVFNLAFADLFGNSALVPKVLDIFLFNHHHIPYNDCLTFLFFCYTCLSMQALNLVALSYDRLIAITFPLHYQVKVTHRFMLSLIASFWVFVITVVLLAVGLLTRLSFCESVVINSYFCDHGQIYRLACNDRTPNSVIAKLLPLVILWLPLIFILFSYSYIGYALSKVATVQERVKAFKTCTSHLLLVAIYFLPVLMTFSLVGNIHPNARIINLSLTSIFPPMLNPIIYVLQTQEIKESVKKLFKITKQSKITV
>LOCXPOR171.492.HIT1.OR.2R.314.7tm_1.exons1.CM014092.1.Collichthys_lucidus
MLYANQSQTLNVTTKQQYQGLLERVVFSTLIGMPCCLCLFINGTMLFTLRSKAVFRETSRYILLYNLLFADTVMLGLSELLYIMAVCRIFPTYPVCGVLTMLNRLTNEISPLTLVVMCMERYVAVCYPLRHATIITVRNTAIAIIVVWAFSSLNVLIRVLLLLNFLFDQLQSLQMTDVCSGTAMILGPMSNIYDKAYTGFVFVSAGVAVTCSYVGVMVAARSASTDKASAHKARNTLLLHMMQLGLTLLSTMHDPIIVSLSAILQRLLMVRIQNFSYVFIYILPRCLSSLIYGLRDQTIRPVLMYHLCCQMKFS
>LOCXPOR172.493.HIT1.OR.2R.311.7tm_1.exons1.CM014092.1.Collichthys_lucidus
MLYANQSQALNVTTKQQYQGLLERVVFSTLIGMPCCLCLFINGTMLFTLRSKAVFCETSRYILLYNLLFADTVMLGLSELLYIMAACRIFPTYPVCGVFIMLNKLTNEISPLTLVVMCMERYVAVCYPLRHATIITVRNTAVAIIVVWAFSSLNVLIRVLLLLNFLFDQPQSLQMTDVCSGTVMILGPMSNIYDKAYTGFVFVSAGVAVTCSYVGVMVAARSASTDKASAHKARNTLLLHMMQLGLTLLSTIHDPIVVSLSTILQRLLIVRIKHFSYVFIYILPRCLSSLIYGLRDQTIRPILMYYLCCRL
>LOCXPOR173.494.HIT1.OR.2R.311.7tm_1.exons1.CM014092.1.Collichthys_lucidus
MLYANQSQTLNITTKQQYQGLLERVVFSTLIGMPCCLCLFINGTMLFTLRSKAVFCETSRYILLYNLLFADTIMLGLSELLYIMAVCRIFPTYPVCGVLTMLNRLTNEISPLTLVVMCLERYVAVCYPLRHATIITVRNTAVAIIVVWAFSSLNVLIRVLLLLNFLFDQPQSLQMTDVCSGTAMLLGPMSNIYDKAYTGFVFVSAGVAVTCSYVGVMVAARSASTDQASAHKARNTVLLHLMQLGLTLLSTMHDPIIVSLSTTLQRLLMVRIKNILYVFIYILPRCLSSLIYGLRDQTIRPVLMYYLCCRL
>LOCXPOR174.497.HIT1.OR.2R.311.7tm_1.exons1.CM014092.1.Collichthys_lucidus
MLYANESQTLNVTTKQQYQGLLERVVFSTLIGMPCCLCLFINGTMLFTLRSKAVFRETSRYILLYNLLFADTVLLGLTQLMYIMAVCRIFPTYPVCGVLAMLALLANEISPLTLVVMCLERYVAVCYPLRHATIITVRNTAIAIIVVWAFSSLNVLIRVLLLLNFLFDQPQSLQMTDVCSSISVLLGPMSDIFDKAYTGFVFLSAGVAVTCSYVGVMVAARSASTDKASAHKARNTVLLHLMQLGLTLLSTMHGPIIVSLSTILQRLIIVRIKNILYVFIYILPRCLSSLIYGLRDQTIRPVLMYYLCCRL
>LOCXPOR175.498.HIT1.OR.2R.311.7tm_1.exons1.CM014092.1.Collichthys_lucidus
MLYANQSQTLNITTKQQYQGLLERVVFSTLIGMPCCLCLFINGTMLFTLRSKAVFRETSRYILLYNLLFADTVLLGVTQLMYIMAVCRIFPTYPVCGVLAMLAGLANEISPLTLVVMCMERYVAVCYPLRCATIITVRNTAVAIIVVWAFSSLNVLIRVLLLLNFPFDQLQSLQMTDVCSDIAMLLGPMSDIYDKAYTGFVFLSAAVAVTCSYVGVMVAARSASTDKASAHKARNTVLLHLMQLGLTLLSTMHGPIIVSLSTILQRLIIVRIKNILYVFIYILPRCLSSLIYGLRDQTIRPILMYYLCCRL
>LOCXPOR176.499.HIT1.OR.2R.311.7tm_1.exons1.CM014092.1.Collichthys_lucidus
MSYGNQTQTLNVTTEQQYQGLLERVVFSSLIGMPCCLCLFINGTMLFTLRSKAVFRETCRYILLYNLLFADTIMLALSQLMYIMAVCRIFPTYPVCGVLAMLAGLANQISPLTLVVMCLERYVAVCYPLRHATIITVRNTAVAIIVVWAFSSLNVLIRVLLLVNFLFDQPQSLQMTDVCSGISVILGPMSDIYDKAYTGIVFLSAAVAVTCSYVGVMVAARSASTDKASAHKARNTVLLHLMQLGLTLLSTMHDPIIVSLSTILQRLIIVRIKSILYVFIYILPRCLSSLIYGLRDQTIRPVLMYYLCCRL
>LOCXPOR177.500.HIT1.OR.2R.312.7tm_1.exons1.CM014092.1.Collichthys_lucidus
MSYGNQTQTLNITAEQQYQGLLERVVFSTLIGMPCCLFLFINGTMLFTLRSKAVFRETCRYILLYNLLFADTVLLALSQLMYIMAVCRIFPTYPVCGVLSMLNRLTNEISPLTLVVMCMERYVAVCYPLRHAAIITVRNTAIAIIVVWAFSSLNVLIRVLLLLNFPFDQLQSLQMTDVCSGIAMLLGPMSDVYDKAYTGFVFVSAGVAVTCSYVGVMVAARSASTDKASANKARNTVLLHLMQLGITLLSTMHDPIIVSLSTTLQRLIIVRIKSIFYVFIYILPRCLSSLIYGLRDQTIRPVLMYYLCCRLK
>LOCXPOR179.505.HIT1.OR.2R.319.7tm_1.exons1.CM014092.1.Collichthys_lucidus
MSYANQSQTLNITTGQQYVGFFERVFISILIGMPCCLFLFINGTMLFTLRSKAVFRETSRYILLYNLLFSDTVLLALSQLMYILAACRIITTYPVCGVLSMLNKLTNEISPLTLVVMCLERYVAVCYPLRHATIITVRNTAIAIIVVWAFSSLNVLVQILLLLTFPFEELPSLQMTDICSYEAMFLVPMSEIYDKAYTGFVFLSAGVAVTCSYVGVMVAARSASTDKASAHKARNTLLLHLVQLGLILLSTMHSPIIVSLSTILPRLLIIRIMRSFYVFIYILPRCLSSLIYGLRDQTIRPVLMYHLCCRLRLSRFSKS
>LOCXPOR178.506.HIT1.OR.2R.274.7tm_1.exons1.CM014092.1.Collichthys_lucidus
MSYANQSQTLNITTGQQYVGFFERVFISILIGMPCCLFLFINGTMLFTLRSKAVFRETSRYILLYNLLFSDTVLLALSQLMYILAACRIITTYPVCGVLSMLSILTNEISPLTLVVMCLERYVAVCYPLRHATIITVRNTAIAIIVVWAFSSLNVLVQILLLLTFPFEELPSLQMTDICSYEAMFLVPMSEIYNQAYTGFVFLSAGMAVTCSYVGVMVAARSASTDKASAHKARNTLLAASGAAGPHSLVNYAWPYYCITLNNPTKTTYYTHQE
>LOCXPOR179.508.HIT1.OR.2R.319.7tm_1.exons1.CM014092.1.Collichthys_lucidus
MSYANQSQTLNITTGQQYVGFFERVFISILIGMPCCLFLFINGTMLFTLRSKAVFRETSRYILLYNLLFSDTVLLALSQLMYVLAACRIFTTYPVCGVLSMLNKLTNEISPLTLVVMCLERYVAVCYPLRHATIITVRNTAIAIIVVWAFSSLNVLVQILLLLTFPFEELPSLQMTDICSYEAMFLVPMSEIYDKAYTGFVFLSAGMAVTCSYIGVMVAARSASTDKASAHKARNTLLLHLVQLGLILLSTMHGTIIVSLSTTLQRLIIVRIRSSFYVFIYILPRCLSSLIYGLRDQTIRPVLMYYLCCRLRLSRFSKS
>LOCXPOR180.509.HIT1.OR.2R.306.7tm_1.exons1.CM014092.1.Collichthys_lucidus
SQTLNITAEQRYQGLLERVVFSMLIGMPCCLFLFINGIMLFTLRSKAVFRETSRYILLYNLLFADTVMLGLSQLLYILSVSRIFPVYPVCGVLIMLTSLTNEISPLTLVVMCLERYVAVCYPLRHATIITVRNTAIAIIVVWAFSSLNVLIRVLLLLKFPFKELPSLQMTDVCSDIAMFLGPMSDIYDKAYTGFVFLSAGVAVTCSYVGVMVAARSASTDKASAHKARNTVLLHLVQLGLSLLSTMHASIIISLSTTLQRLLIVRIKSILYVFIYILPRCLSSLIYGLRDQTIRPVLMYYLCCRLK
>LOCXPOR181.510.HIT1.OR.2R.318.7tm_1.exons1.CM014092.1.Collichthys_lucidus
MLYANQTQTLNITAGQQYQGLLERILFSTLIGMPCCLFLFINATMLFILRSKAVFRETSRYILLYNLLFSDTVLLALSQLLYILAACRIFPTYPVCGVLAMLTSLTNIISPLTLVVMCMERYVAVCYPLRHATIITVRNTAVAIIVVWAFSSLNVLIRVLLLLKFPFDQLQSLQMTDVCSDISMSLGPMSDVYNKAYTGFVFLSAAVAVTCSYVGVMVAARSASTDKASARRARNTLLLHLVQLGLTLLSTMHSSMIVSLSQILSRLIIVRIKSIFYVFIYILPRCLSSLIYGLRDQTIRPVLMYHLCCRLKLNHLSK
>LOCXPOR182.512.HIT1.OR.2R.314.7tm_1.exons1.CM014092.1.Collichthys_lucidus
MLNANLSQTLNVSTEQTYAGLLGRILFTTLTGMPCCVCLLINGIMLFTLRSKAVFRETSRYILLYNLLFADTIMLALSQLLYIMAACRLITTYPVCGVITLLSILTTEISPLTLVVMCLERYVAVCYPLRHATIITVRNTAGAIVVVWAFSSLNVLIRVLLLLDFPFEDLDSLQMTEICSLIAVSLGPMSDIYDKAYTGFVFVSAGVAVTCSYIGVMVAATSASTDKASARKGRNTLLLHLMQLGLSLLSTMYGPIVVSLSTILPASEIIRITSILYVFFFVLPRCLSSLIYGLRDQTIRPILMYYLSCRLKLS
>LOCXPOR183.513.HIT1.OR.2R.328.7tm_1.exons1.CM014092.1.Collichthys_lucidus
MLNANLSQTLNVSTEQTYAGLLGRILFTTLTGMPCCVCLLINGIMLFTLRSKAVFRETSRYILLYNLLFADTLMLALSQLLYIMAACRLITTYPVCGVITLLSILTTEISPLTLVVMCLERYVAVCYPLRHATIITVRNTAGAIVVVWAFSSLNVLIRVLLLLDFPFEDLDSLQMTEICSLIAVSLGPMSDIYDKAYTGFVFVSAGVTVTCSYIGVMVAATSASTDKASARKGRNTLLLHLMQLGLTLLSTMHGPIVVSLSTTLPASEIIRITSILYVFFFVLPRCLSSLIYGLRDQTIRPILMYYLCCRLKLSYPNKNQIFNENYHN
>LOCXPOR184.514.HIT1.OR.2R.325.7tm_1.exons1.CM014092.1.Collichthys_lucidus
YYNKNFFMSLQSFTKMSNATQSETNITAGQGLLERAIFATLTTTPCCLFLYINGTMLLTLRSKPVFRETSRYVLLYNLLFADTVLLVQSQIMYILAACRITLTYPVCCALVMITNLTTVISPLTLVVMCLERYVAVCYPLRHATIITIRNTGVAIIVVWAFGSLNVLIQGLLLLDFPFEDLQSLQMRHFCGKESMLLTLMSDLYDKAYTYFLFVSAGLVVTCSYIGVMVAARSASTDKASARKARKTLLLHLVQLGLILLSTVHNPLLMAITKVLDRIMIGRIYIVLYVCIIIFPRCLSSLIYGIRDQTIRPILMNNLCCQWRHS
>LOCXPOR188.515.HIT1.OR.2R.326.7tm_1.exons1.CM014092.1.Collichthys_lucidus
MSYANHSQTNFTIGQQYQELLGLVLFSILSVVPCCVFLFINGTMLFTLRSKSVFRETSRYVLLFNLLFADTVLLVLSQLLYILAACRITLTYPVCGVLTMLANLMHAISPLTLVVMCLERYVAVCYPLRHAAIITIRNTGMAIIVIWAFSSLNVLIQVLLLLHFSFEDLQSLQMRHFCGKESMLLNLMSDLYDKAYTGFVFVSASMAVTCSYVGVIVAARSASTNKASARKARNTLLLHLVQLCLSLSSTVHDPLLFSISQTLDRIIVVRIQIVLYVCIIIFPRCLSSLIYGIRDQTIRPILRDNLCGWQNLLCVSATPAQTKISI
>LOCXPOR188.516.HIT1.OR.2R.326.7tm_1.exons1.CM014092.1.Collichthys_lucidus
MSYANHSQTNFTIGQQYQELLGLVLFSILSVVPCCVFLFINGTMLFTLRSKSVFRETSRYVLLFNLLFADTVLLVLSQLLYILAACRITLTYPVCGVLTMLANLMHAISPLTLVVMCLERYVAVCYPLRHAAIITIRNTGMAIIVIWAFSSLNVLIQVLLLLHFSFEDLQSLQMRHFCGKESMLLNLMSDLYDKAYTGFVFVSASMAVTCSYVGVIVAARSASTNKASARKARNTLLLHLVQLCLSLSSTVHDPLLFSISQTLDRIIVVRIQIVLYVCIIIFPRCLSSLIYGIRDQTIRPILRDNLCGWQNLLCVSATPAQTKISI
>LOCXPOR187.518.HIT1.OR.2R.308.7tm_1.exons1.CM014092.1.Collichthys_lucidus
MSYANHSQTNFTIGQQYQELLGLVLFSILSVVPCCVFLFINGTMLFTLRSKSVFRETSRYVLLYNLLFADTVLLVQSQLLYILAACSITLTYPVCGVLTMLANLTYVISPLTLVVMCLERYVAVCYPLRHAAIITIRNTGMAIIVIWAFSSLNVLIQVLLLLNFPFEDLQSLQMRHFCGKESMLLNLMSDLYDKAYTGFVFVSASVAVTCSYVGVIVAARSASTNKASAQKARKTLLLHLVQLGLSLSSTVHNPLLMAMSKVLDRILVVRIQIVLYVCIIIFPRCLSSLIYGIRDQTIRPILMNNLCC
>LOCXPOR188.519.HIT1.OR.2R.326.7tm_1.exons1.CM014092.1.Collichthys_lucidus
MSYANHSQTNFTIGQQYQELLGLVLFSILSVVPCCVFLFINGTMLFTLRSKSVFRETSRYVLLFNLLFADTVLLVQSQLLYILAACRITLTYPVCGVLTMLANLMHAISPLTLVVMCLERYVAVCYPLRHAAIITIRNTGMAIIVIWAFSSLNVLIQVLLLLHFSFEDLQSLQMRHFCGKESMLLNLMSDLYDKAYTGFVFVSASMAVTCSYVGVIVAARSASTNKASARKARNTLLLHLVQLCLSLSSTVHDPLLFSISQTLDRIIVVRIQIVLYVCIIIFPRCLSSLIYGIRDQTIRPILRDNLCGWQNLLCVSATPAQTKISI
>LOCXPOR189.520.HIT1.OR.2R.326.7tm_1.exons1.CM014092.1.Collichthys_lucidus
MSYANHSQTNFTIGQQYQELLGLVLFSILSVVPCCVFLFINGTMLFTLRSKSVFRETSRYVLLFNLLFADTVLLVQSQLLYILAACRITLTYPVCGVLTMLANLTYVISPLTLVVMCLERYVAVCYPLRHAAIITIRNTGMAIIVIWAFSSLNVLIQVLLLLDFPFEDLQSLQMRHFCGKESMLLNLMSDLYDKAYTGFVFVSASMAVTCSYVGVIVAARSASTNKTSAQKARKTLLLHLVQLGLSLSSTVHDPLLFSISQTLDRIIVVRIQIVLYVCIIIFPRCLSSLIYGIRDQTIRPILRDNLCGWQNLLCVSATPAQTKISI
>LOCXPOR190.521.HIT1.OR.2R.308.7tm_1.exons1.CM014092.1.Collichthys_lucidus
MPYANHSQTNFTIGQQYQELLGLVLFSILSVVPCCVFLFINGTMLFTLRSKTVFRETSRYVLLFNLLFADTVLLVQSQLLYILAACRITLTYPVCGVLIMLANLTYVISPLTLVVMCLERYVAVCYPLRHAAIITIRNTGMAIIVIWAFSSLNVLIQVLLLLDFPFEDLQSLQMRHFCGKESMLLNLMSDLYDKAYTGFVFVSASVAVTCSYVGVIVAARSASTNKTSAQKARKTLLLHLVQLGLSLSSTIHNPLLMAMSKVLDRIIVVRIQIVLYVCIIIFPRCLSSLIYGIRDQTIRPILRDNLCC
>LOCXPOR191.524.HIT1.OR.2R.308.7tm_1.exons1.CM014092.1.Collichthys_lucidus
MSYANHSQTNFTIGQQYQELLGLVLFSILSVVPCCVFLFINGTMLFTLRSKSVFRETSRYILLYNLLFADTVLLVQSQLLYILAACSITLTYPVCGVLIMLANLTYVISPLTLVVMCLERYVAVCYPLRHAAIITIRNTGMAIIVIWAFSSLNVLIQVLLLLNIPFEDLQSLQMRQFCGKESMLLNLMSDLYDKAYTGFVFVSASMAVTCSYVGVIVAARSASTDKASAQKARKTLLLHLVQLGLSLSSTVHNPLLMAMSKVLDRILVVRIQIVLYVCIIIFPRCLSSLIYGIRDQTIRPILMNNLCC
>LOCXPOR192.525.HIT1.OR.2R.308.7tm_1.exons1.CM014092.1.Collichthys_lucidus
MSYANHSQTNFTIGQQYQELLGLVLFSILSVVPCCVFLFINGTMLFTLRSKSVFCETSRYVLLYNLLFADTVLLVQSQLLYILAACRITLTYPVCGVLIMLANLTYVISPLTLVVMCLERYVAVCYPLRHATIITIRNTGMAIIAIWAFSSLNVLIQVLLLLDFPFEDLQSLQMRHFCGKESMLLNLMSDLYDKAYTGFVFVSASMAVTCSYVGVMVAARSASTDKASAQKACKTLLLHLVQLGLSLSSTIHNPLLIAMSKVLDRIIVVRIQNVLYVCIIIFPRCLSSLIYGIRDQTIRPILRDNLCC
>LOCXPOR193.526.HIT1.OR.2R.319.7tm_1.exons1.CM014092.1.Collichthys_lucidus
NHSVMLSVLQPRSNATAGLQYHEVMMFGMVSIGSSCSFLYINCVLLFTLRNKPVFCETSRYILLYNLLFADTAHLVSNLLLYLMACLRIKITYYACSTVVLLSIFTATISPLTLAVMSLERYVAVCYPLRHATIFTMRSTGIAIALVWGFSFINILIRIVMLLYVLTKISLNLRLNDFCSKEAIFFAPVFNDFEEAYASTLFLSVGLAIMTSYTGVALVARSASTDKASAIKALQTLLLHLIQLSLILTSTLYTTIIVTIVRTVGRLTLLRLYNACFVLLNILPRCLSALIYGLRDQTIRPVLMQNLCCWWRGSVFLNK
>LOCXPOR194.527.HIT1.OR.2R.299.7tm_1.exons1.CM014092.1.Collichthys_lucidus
EVMLFGMVSVGSSCSFLYINGILLFTLRKKPVFCETSRYILLFNLLFADTAHLVSNIMLYLLSSLRIKITYYACSTLVLLSIFTAPISPLTLAVMSLERYVAVCYPLRHATIFTMRSTGMAIALVWGFSFIHILIRIIMLLYVLTKISLNLHLRNFCSKEEIFFAPLFNDFEEAYASTLFLSVGLAIMASYIGVALVARSVSTDKASAIKALQTLLLHLIQLSLILTSTMFSTIVVAIARTVGRAGLMRIYNVCFVCLSILPRCLSALIYGLRDQTIRPVLMQNLCCWWRCSVFLNKGQ
>LOCXPOR195.528.HIT1.OR.2R.310.7tm_1.exons1.CM014092.1.Collichthys_lucidus
TNITDEQQYQGVLERVLFSTLSTAPCCVFLFINGTMLFTLRSKMVFCETCRYILLYNLLFADTVQMALSQFMYLLAACRIRLTYPVCGVLSMLGDLTNVISPLTLVVMSLERYVAVCYPLRHATIITTRNTAVAIIVVWAFSSLNVLIRVLLLLQFPFEDLQSLQMKDFCSVMAMFLVPVSALYDKAYTGFVFISAGVIVGCSYIGVIVAARSASTDKASARKARNTLLLHMVQLGLSVSSTVYTPLLIALSRIVTRLVLVRVQNVLYVCIIIFPRCLSSLIYGIRDQTIRPVLLHHLCCRLKRSVIQAQ
>LOCXPOR196.529.HIT1.OR.2R.312.7tm_4.exons1.CM014092.1.Collichthys_lucidus
MENYTLNSFTLQLEGIKVTTVSMYPVFFFFFFSYLIIIFANVGIVVLVFIDTNLHQPMYLLFCNLPVNDILGNSIMLPRLLTDILRPPSERLISYYECVVQAFSTHMFGTTSHTVLMIMAFDRYVAICYPLRYSAIMSNKMVMKLTVSAWGVAFVLVGILLGLTLRLNRCRTLITNPFCDNASLFKLSCESVFINNVYGLTFTVVLFTGSIGSMVVTYTKIAVVCLTSKNKSLNSKALKTCSTHLFVYLVMFLCGMLVIILHRFPQYSDYRKLSAILFHIIPGSLNPIIYGVQSKEIRKFLSKLFQPKKVFP
>LOCXPOR197.530.HIT1.OR.2R.316.7tm_4.exons1.CM014092.1.Collichthys_lucidus
MENKTFRGDILILERLKVTSQSFIPAFILLLLVYIFIVVSNLGLVALIFRSRSLQQPMYLLLCNMSINDVLGATIIIPHVLRDLLISNSVRYIHYINCAIQAFCVHLHASASHTVLMIMAFDRYVAICSPLRYTTIMTNGMVVKLSVAAWAIAFVLVLILVGLSVRLSRCRWIILNLFCDNASLFKLSCESVLVNNIYGLSYTVALLGSSIGSVTLTYLKIAAVCVQSRNKVLNSKALQTCTTHLAVYVILLVSGFIIVILHRFPQLSDHRKVASVLGHVALPALNAIIYGLQIKEVRQRIMTLFYSNKVAMMDVK
>LOCXPOR198.531.HIT1.OR.2R.308.7tm_4.exons1.CM014092.1.Collichthys_lucidus
MENHTLTADILLLEGLKVTPQSSIPTFILLFLIYVFIMVSNISLLVLISMERSLHSPMYLLFCNMSINDAFGATIIIPPVLKDIFVPHSDRFIHYIQCAIQAIFAHVHASACHTVLMIMAFDRYVAICNPLQYATIMTNRMVVALSASAWIVSLVMVLILVGLSVRLSRCRWVIFNPFCDNASLFKLSCESVLINNIYGLCYTVVLLGSSIGSVTLTYLKIAIACLRSKSKVLNAKALQTCTTHLALYIIMFASGCINITLHRFPHLSDQRKVASMLFHVVPPAMNTIIYGLQIKAVRQKIFIMFTGK
>LOCXPOR199.532.HIT1.OR.2R.326.7tm_4.exons1.CM014092.1.Collichthys_lucidus
IHVLSIFLFYFRQAEMENYTYNSLTLQLEGLKITKTNKYPIFIFLLLSYMFILIANVGIVILIWTERSLHQPMYLLFCNLSINDVMGNSLLVPRVLADILVPPSDRLIHYYECVMQAFTTHMFGTNAHTVLMIMAFDRYVAICNPLRYSIIMNDKMVLKLTVSAWGVAFVLVAILLSMTIRLNRCRTLITNPYCDNASLFKLSCENVFINNVYGLTFTVVLLSSSIGSIILTYFKIAAACLNNKSNSLNSKALKTCSTHLCLYLMMLVSGMILITLHRFPQYAEYRKISAILFNVVPGSLNPVIYGLQSKEIYKSLSNIFNLKPVK
>LOCXPOR200.533.HIT1.OR.2R.317.7tm_4.exons1.CM014092.1.Collichthys_lucidus
MENETFNADIIMIEGLKVSPQSYIPSFIVLLTIYIFIMVSNISLVVLISMERSLHEPMYMLFCNMSINDVFGATVIIPRLLSEVFTPITERSIHYIDCAIQAFACHFHAGTSHAVLIIMAFDRYVAICNPLRYAAIMTNRMLVKLSVGAWLVAFILIAILMGLTLRLTRCRRVIINPFCDNASLFKLSCQNLLINHIYGLASAAIVLGSSLCSITLTYIRVTMVCLRNKNKALNSRALQTCATHLAVYLVMLVSSFTPMIMHRRPEWADNGKVASVLFHVIPPALNPIIYGLQCKELRQKIVSVFHKNKVMNLKKFH
>LOCXPOR201.536.HIT1.OR.2R.320.7tm_4.exons1.CM014092.1.Collichthys_lucidus
LFLSYFRQAEMENYTYNSLTLQLEGLKITKTNKYPIFIFLLLSYMFILIANVGIVILIWTERSLHQPMYLLFCNLSINDVIGNSLLVPRVLADILVPPSDRLIHYYECVMQAFTTQMFSTNAHTVLMIMAFDRYVAICNPLRYSIIMNDKMVMKLTVSASGVAFVLVGILLGLTIRLNRCRTLITNPYCDNASLFKLSCESVFINNVYGLTFTVVLLSSSIGSIILTYFKIAAACLNNKSNSLNSKALKTCSTHLCLYLMMLVSGMILITLHRFPQYAEYRKISAILFNVVPGSLNPVIYGLQSKEIYKSLSNIFHPKRI
>LOCXPOR202.537.HIT1.OR.2R.331.7tm_4.exons1.CM014092.1.Collichthys_lucidus
MTVVHIIHSFLPPLFLFCIFVYLGQMENYTYNSLTLQIEGLEITKTNKYPIFIFLLSSYVFILIANVGIVILIWKERSLHQPMYLLFCNLSINDVMGNSALIPRVIADIHVSPSQRLIHYYDCLLQAFIAHMFGTNAHTVLMIMAFDRYVAICNPLRYSTIMNDKMVMKLTVSAWGVAFVLVGILLGLTIRLNRCRTLIRNSYCDNASLFKLSCENVFINNVYGLTFTVVLLSSSIGSIILTYSKITAACLTNKSKSLNSKALKTCSTHLCLYLIMLITGFIPITLHRFPQYTEYRKISAILFNVVPSSFNTVIYALQSKEIHKCVLNIFH
>LOCXPOR203.538.HIT1.OR.2R.318.7tm_4.exons1.CM014092.1.Collichthys_lucidus
VCSFRLMENYTYNRLTLQLEGLSVSKESIYPVFLFFFFAYIFIMFLNAGIIFLVFIDKDLHHPMYLLFCNLPVNDIIGNSIMLPRLLSDILRSPSELIISYYECVVQAFTTHMYGTAAHTVLMIMAFDRYVAICNPLQYAAIMSNKMVMKLTVSAWGVAFVLVGILLGLTIRLNRCRTIIMNPYCDNASLFKLSCENVFINNVYGLTFTVVLLTSSIGSIVLTYTKITVICLTSKNKSLNSKALKTCSTHLVVYLIMLLSGFIVIILHRFPQYSDYRKLSAILFHIVPGSLNPIIYGVQSAEICKSMSKLFRLKPVMP
>LOCXPOR204.539.HIT1.OR.2R.304.7tm_4.exons1.CM014092.1.Collichthys_lucidus
NYTYNSFTLQLQGLNISKESIYPVYLFFFFSYLFIMVTNVGITALIFIDKNLYHPMYLLFCNLLINNILGNSIKLPRLLLDMLRPPSERLISYYECVVQAFTTHMYATASHTVLMIMAFDRYVAICNPLRYSTIMNDKMVMKLTVSAWGVAFVLVGILLGLTIRLNRCRTMIMNSHCDNPGLFKLSCENVFINNVYGLTFTVVLLTSSIGSMVLTYTKITVVCLTSNNRSLNSTALKTCSTHLFVYLVMFLCGMLVIILHRFPQYSDYRKLCSILFHIVPGSLNPIIYGVQSKEMKKLLLKLLK
>LOCXPOR205.540.HIT1.OR.2R.301.7tm_4.exons1.CM014092.1.Collichthys_lucidus
NYTYNSFTLQLQGLNISKESIYPVYLFFLFSYLFIMVTNVGITVLIFIDKNLHQPMYLLFRNLLINDILGNSIKLPRLLLDMLRPPSERLISYYECVVQAFTTHMFGTASHTVLMIMAFDRYVAICNPLRYSTIMNDKMVMKLTVSAWGVAFVLVGILLGLTLRLNRCRTMIMNAHCDNAGLFKLSCENVFINNVYGLTFTVVLFTGSIGSMVLTYTKITVVCLTSNNRSLNSTAFKTCSTHLFVYLVMFLCGMFVIILHRFPQYSDYRKLCSILFHIIPGSLNPIIYGVQSKEMKKFFFK
>LOCXPOR206.541.HIT1.OR.2R.303.7tm_4.exons1.CM014092.1.Collichthys_lucidus
NYTYNSFTLQLQGLNVSEESIYPVYLFFFFSYLFIMVTNVGITVLVFIDKNLHQPMYLLFCNLPVNDILGNSILLPRLLLDMLRPPSERLISYYECVAQAFTTHMFGTTSHTVLMIMAFDRYVAICKPLHYTAIMTNKMVMKLIVSAWGVAFVLVGILLGLTIRLNRCRTIIMNPYCDNASLFKLSCDSVFINNVYGLTFTVVLFTSSIGTMVLTYTNITVVCLTSKNKSLNSKALRTCSTHLVVYLIMVFNGMSTITLHRFPQYSDYRKLSAILFHIIPGSINPIIYGVQSKEIKKFFSKSK
>LOCXPOR207.542.HIT1.OR.2R.303.7tm_4.exons1.CM014092.1.Collichthys_lucidus
NYTYNSFTLQLQGLNVSEESIYPVYLFFFFSYLFIMVTNVGITVLVFIDKNLHQPMYLLFCNLPVNDILGNSILLPRLLLDMLRPPSERLISYYECVAQAFTTHMFGTTSHTVLMIMAFDRYVAICKPLHYTAIMTNKMVMKLIVSAWGVAFVLVGILLGLTIRLNRCRTIIMNPYCDNASLFKLSCDSVFINNVYGLTFTVVLFTGSIGTMVLTYTNITVVCLTSKNKSLNSKALRTCSTHLVVYLILVFNGMSTITLHRFPQYSDYRKLSAILFHIIPGSINPIIYGVQSKEIKKFFSKSK
>LOCXPOR208.543.HIT1.OR.2R.303.7tm_4.exons1.CM014092.1.Collichthys_lucidus
NYTYNSLTLQLEGLNVSKKWIYPVFLLILFSYLFIMVTNVGIAALVFIDKNLHQPMYLLFCNLPINDILGNSILLPRLLVDILLPPSERLISYYECVVQAFTTHMFGTTSHTVLMIMAFDRYVAICKPLHYTAIMTNKMVMKLIVSAWGVAFVLVGILLGLTIRLNRCRTIIMNPYCDNASLFKLSCDSVFINNVYGLTFTVVLFTGSIGTMVLTYTNITVVCLTSKNKSLNSKALRTCSTHLVVYLIMVFNGMSIITLHRFPQYSDYRKLCTILFHIIPGSINPIIYGCAVKRDKEVLFKVQ
>LOCXPOR209.544.HIT1.OR.2R.301.7tm_4.exons1.CM014092.1.Collichthys_lucidus
NYTYNSFTLQLEGLNVSKESTYPVFLFLLFSYLFIIVANVGITVLVFTDKNLHQPMYLLFCNLSVNDILGNSIMLPRLLLDMLRPPSERIISYYECVVQAFTSHMFGTTSHTVLMIMTFDRYVAICNPLRYAAIMTKKMVMELTVSAWGVAFVLVGILLGLTIRLNRCRAFIESPYCDNAGLFKLSCESVFINNVYGLTFTVVLLTSSIGSMVLTYTKITVVCLTSNNKSLNSKALKTCSTHLVVYLIMLISGFVVIILHRFPQYSDYRKLCSILFHIVPGSLNPIFYGVQSKEIRKFLSK
>LOCXPOR210.545.HIT1.OR.2R.300.7tm_4.exons1.CM014092.1.Collichthys_lucidus
NYTYNSYTLQMEGLNITKDYIYPFFFLLLIFYIVSVVMNIGISVLIFINKKLHQPMYFIFCNLSLSDIIGCTNIFPRLLADILQPPSKRLISYYACVVQAFLTQLFGTTSHTVLMIMAFDRYVAICYPLRYSTIMNDKMVMKLTFSAWGVAFVLVGILLGLTLRLNRCRTMIMNSYCDNASLFKLSCESVFINNVYGLTFTVVLYVGSIGSMVLTYTKIAVVCLTSKNKSLNSKALKTCSTHLVVYLIMSFSGFVVIILHRFPQYSDYRKLSFILFVLVPGTLNSIIYGVQSKEIRKYFS
>LOCXPOR211.548.HIT1.OR.2R.309.7tm_4.exons1.CM014092.1.Collichthys_lucidus
MENYTYNSFTLQLEGLKITEASMYPAFFLFLISYIVIMFMNIGISVLIFIDNNLHQPMYFIFCNLSLSDIIGCTNILPSLLADILRPPSERLISYYGCVVQAFLTQFFGTTSHTVLMIMAFDRYVAICYPLRYSAIMTNKMVMKLTVSAWGSAFVLVGILISLTVRLNRCRTMIMNPFCDNASLFKLSCESVFINNVYGLTFTVALYVVSIGSIVLTYTKIAVVCLTSKNKSLNSKALKTCSTHLVVYLIMSFSGFIVIMLHRFPQYIDFRKLSAILFTIVPGSLNTIIYGVQSKEIRKSLYEIFQFKK
>LOCXPOR212.549.HIT1.OR.2R.309.7tm_4.exons1.CM014092.1.Collichthys_lucidus
MENYTYNSFTLQLEGLKITEDYIYPFCSLLIFYIVSVIMNIGISVLIFINKKLHQPMYFIFCNLSLSDIIGTTHIFPRLLADILRPPSERLISYYACVVQAFITQLFGATSHTVLMIMAFDRYVAICYPLRYSTIMTNKMVMKLTVSAWGSAFVLVGILIGLTVRLNRCRTMIMNPYCDNASLFKLSCESVFINNVYGLTFTVVLLTASIGSIVFTYTKIAVVCMTSKNKSLNSKALKTCSTHLVVYLIMLISGFVVIILHRFPQYSNYRKLSAILFTIVPGSLNTIIYGVQSKEIRKFLYEILTSKTC
>LOCXPOR213.550.HIT1.OR.2R.310.7tm_4.exons1.CM014092.1.Collichthys_lucidus
MENYTYNSYTLQMEGLNVTKDYIYPVFFLLLILYIVSMVMNIGISVLIFFDKNLHQPMYLIFCNLSLSDIIGITRVFPRLLADILRPPSERLISYYGCVVQAFLTQFFGTTSHTVLMIMAFDRYVAICYPLRYSTIMTNKMVMKLTVFAWGSAFFFVGILIGLTVRLNRCRTMIMNPYCDNASLFKLSCESVLINNIYGLTFTVVLLTASIGSIVFTYTKITVVCMTSKNKSLNSKALKTCSTHLVVYLIMLISGFVVIILHRFPQYSEYRKLSAILFTIVPSSLNTIIYGVQSKEIRKFLYEILTSKTC
>LOCXPOR214.551.HIT1.OR.2R.310.7tm_4.exons1.CM014092.1.Collichthys_lucidus
MENYTYNSYTLQIEGLNITKNYIYPVFFLLLILYIVSMVMNIGISVLIFTDKNLHQPMYFIFCNLSLSDVIGTTHVFPRLLVDILRPPSERLISYYGCVVQAFLTHFFGTTSHTVLMIMAFDRYVAICYPLRYSTIMTNKMVMKLTVFAWGSAFFFVGILIGLTVRLNRCRTMIMNSHCDNASLFKLSCESVLINNIYGLTFTVVLLIASIGSIVFTYTKITVVCMTSKNKSLNSKALKTCSTHLVVYLIMLISGFVIIILHRLPQYSEYRKLSAILFTIVPGSLNTIIYGVQSKEIRKFLYEIFTSKTC
>LOCXPOR215.553.HIT1.OR.2R.311.7tm_4.exons1.CM014092.1.Collichthys_lucidus
MENYTYNSFTLQLEGFNISKDYTYPFFFFILISYIVIIVMNVGISVIIFIDKNLHQPMYFIFCNLSLSDIIGCTNILPRLLADILRPPSERLISYYECVVQAFLTQFFGTTSHTVLMIMAFDRFVAICYPLRYSTIMTNKMVMKLTLFAWGSAFFFVGILIGLSVKLNRCRTMIMSPFCDNPSLFKLSCESVFINNVYGLTFTVVLLTASIGSMVFTYTKITVVCMTSKNKSLNSKALKTCSTHLVVYLIMLLSGFIVIILHRFPQYSDYRKFSAILFTIVPGSLNTIIYGVQSKEIRKFLYGIFQSKKCL
>LOCXPOR216.554.HIT1.OR.2R.300.7tm_4.exons3.CM014092.1.Collichthys_lucidus
MENETMITPLKQPIVFELEGFHVPPGYSSFLFFLALLNYMLTLLGNGVVACIIVIDKNLHRPMFVLICHLVACDLIGATAVLPRLMVHFLTGQKKIAYLTAIAQGFCVHMYGVAVQTILGAMAYDRYIAVCQPLRYPVIMTSARLHSCCALAWIIAVLCISLLFSFHVNVPLCGNTIQHVYCSNRGILNLACGPTPLNNIYGLSMTWCVSTSIFLIIAFSYFRILHASVKQGRGDSVIRSKAFQTCASHLVVYVLYEIAAMIIIVTFRFPSVSQNIKKFSSILFIIIPPAINPYYLRTGQ
>LOCXPOR217.556.HIT1.OR.2R.307.7tm_4.exons1.CM014092.1.Collichthys_lucidus
MDNTTLTFTMTAYAALEQHKQAAFTVFLLLYVCSITLNSLLISIIHRNKELHQPMNVFTCVLSINEIYGSTALFPATMAILLSDSYEIPVKWCMAQVYFLHTFACAEFTILAVMGYDRYVAICYPLHYHSIMSSSKIQKLIALAALYPIVLFGCYYSLTLQLSMCGRFIPKLYCVNMELVKNACSLASYISIAGLFLVPIFVGPQLLMIIFSYAQISRVCFKLSRESKRNTLKTCFPHLLSLLNYTIGSLFEIFQSRFNMSHVAAEARIFLSLYFIVMPSLTNPVLYGLGTHLIKVHVLKLFIKHKI
>LOCXPOR218.557.HIT1.OR.2R.305.7tm_1.exons1.CM014101.1.Collichthys_lucidus
EYTCVRFYVSTVSFSVLLFFNLIINWTIVRVKQLRSHARFVLIFHLLLSALVYLGMNSIFQYQIHRQARPGRSACLAMISILISSASNILLTLTVMALDRYCAVCHPMRSTSKCTSGLWPWLVGVLTWLIALVIPLSLLFRPETSGVDYDGQCGPEQLRKGDLQKVLFVGLCTLLILYSYVRILVEGRRLGVLNRRNRTGCRTIALHGSQLAVFILPNFVNFVLTILYKRKLVEKDTKELSAVVSFAFFSLAQCVAPIIYGLRKEELMEHLSHRFPCFSRYLKGVLGWTVGVDWAHTHHKTRYVP
>LOCXPOR219.560.HIT1.OR.2R.310.7tm_4.exons1.SCMI01001750.1.Collichthys_lucidus
MENYTYNSYTLQMEGLNVTKDYIYPVFFLLLILYIVSMVMNIGISVLIFFDKNLHQPMYLIFCNLSLSDIIGITRVFPRLLADILRPPSERLISYYGCVVQAFLTQFFGTTSHTVLMIMAFDRYVAICYPLRYSTIMTNKMVMKLTVFAWGSAFFFVGILIGLTVRLNRCRTMIMNPYCDNASLFKLSCESVLINNIYGLTFTVVLLTASIGSIVFTYTKITVVCMTSKNKSLNSKALKTCSTHLVVYLIMLISGFVVIILHRFPQYSEYRKLSAILFTIVPSSLNTIIYGVQSKEIRKFLYEIFTSKTC
>LOCXPOR220.561.HIT1.OR.2R.309.7tm_4.exons1.SCMI01001750.1.Collichthys_lucidus
MENYTYNSFTLQLEGLKITEDYIYPFCSLLIFYIVSVIMNIGISVLIFINKKLHQPMYFIFCNLSLSDIIGTTHIFPRLLADILRPPSERLISYYACVFQAFITQLFGATSHTVLMIMAFDRYVAICYPLRYSTIMTNKMVMKLTVSAWGSAFVLVGILIGLTVRLNRCRTMIMNPYCDNASLFKLSCESVFINNVYGLTFTVVLLTASIGSIVFTYTKIAVVCMTSKNKSLNSKALKTCSTHLVVYLIMLISGFVVIILHRFPQYSNYRKLSAILFTIVPGSLNTIIYGVQSKEIRKFLYEILTSKTC
>LOCXPOR211.562.HIT1.OR.2R.309.7tm_4.exons1.SCMI01001750.1.Collichthys_lucidus
MENYTYNSFTLQLEGLKITEASMYPAFFLFLISYIVIMFMNIGISVLIFIDNNLHQPMYFIFCNLSLSDIIGCTNILPSLLADILRPPSERLISYYGCVVQAFLTQFFGTTSHTVLMIMAFDRYVAICYPLRYSAIMTNKMVMKLTVSAWGSAFVLVGILISLTVRLNRCRTMIMNPFCDNASLFKLSCESVFINNVYGLTFTVALYVVSIGSIVLTYTKIAVVCLTSKNKSLNSKALKTCSTHLVVYLIMSFSGFIVIMLHRFPQYIDFRKLSAILFTIVPGSLNTIIYGVQSKEIRKSLYEIFQFKK
>LOCXPTilTARs.A051.138.HIT1.TAAR.1R.284.7tm_1.exons1.CM014085.1.Collichthys_lucidus
VIICTEYVVLIIISPSRQLHTPTNLILLSLAVSDFLVGLTVMPFPGFAVYFCRPWSKITCALSYLLSFILTSASVGNMVLISVDRYVAICYPLHYSSMITPNRVKVCVSLCWFCSVVYNFIILKDNLSNIDLSISCHQDCILIINYISGAVDLVLTFFGPVTVIILMYMRVFVVAVSQARVRRSQISAVKLNIMIVKKSELRAARTLGIILLVFILCLCPYYSFSLVGQDTSGEISLAQIWLFYCNSSFNPLIYAFFYPWFRKAIKLIVTFQILQPGSHEANVM
>LOCXPTAAR1.73.HIT1.TAAR.2R.325.7tm_1.exons1.CM014078.1.Collichthys_lucidus
MEAAGVPPLCFPSFNSSCRRLLRPRPEAAVLYTLLAFVSLLTVMLNMLVIVSISHFRQLHTPTNALLLSLAVADLVVGLLVMPIEGLRYMETCWLLGRLMCALTPYVSYCLLSASLGHMVLISIDRYLAICDPLLYSTKITLNRVKVSICLCWACSLLYNGCILIGHLARPDRFTSCHGECVVFVSYISAMLDLFLSFVGPCTVMVVLYMRVFVVAVSQVRVIRLQTAATAAPTAKKSERKAARTLGIVIAVFLMCFCPYYYPALTGEDTSTNLSYYAALAWIMLVNSCVNPLIYALFYPWFRKAIKLIFTLRILQPQSREAKIL
>LOCXPTAAR2.152.HIT1.TAAR.2R.325.7tm_1.exons1.CM014078.1.Collichthys_lucidus
MDSAGDASLCFPEINSSCRRLSRPHSENVVLYTLLAFASLLTVMLNMLVIVSISHFRQLHTPTNALLLSLAVSDLVVGLLVMPIEGMFYMETCWLLGKLMCALAPYVSYCLVSASVGHMVLISIDRYLAICDPLLYSTKITLNRVKVLICSCWISSVIYNGLILLDHIRQPEKFNSCHGQCVVVISHISGTVDLFLTFVGPCTVMVVLYMRVFVVAVSQMRVIRLQTAATAAPTAKKSERKAARTLGIVIAVFLMCFCPYYYPAFAGNEFSTNLSYYAALPGFMLINSCMNPLIYALFYPWFRKAIKLILTPRILQPHSREAKIL
>LOCXPTAAR3.159.HIT1.TAAR.2R.325.7tm_1.exons1.CM014078.1.Collichthys_lucidus
MDSAGDASLCFPEINSSCRRLSRPHSENVVLYTLLAFVSLLTVMLNMLVIVSISHFRQLHTPTNALLLSLAVSDLVVGLLAMPIEGMFYVETCWLLGKLMCALTPYVSYCLVSASVGHMVLISIDRYLAICDPLLYSTKITLNRVKVSICSCWTSSIIYNGLILLDHIRQPDRFTSCHGQCVVVISHISGTVDLFFTFVGPCTVMVVLYMRVFVVAVSQMRVIRLQTAATAAPTAKKSERKAARTLGIVIAVFLMCFCPYYYPALTGNEFSSDLSYYAAVACIMLINSCVNPLIYALFYPWFRKAIKLILTLRILQPHSREAKIL
>LOCXPTAAR4.173.HIT1.TAAR.2R.322.7tm_1.exons2.CM014079.1.Collichthys_lucidus
AELCFPQLLNTSCRKPAPPQSGTLLLYLLLFFISVLTATLNLLVIISISHFRHRQSLHSPTNLLLLSLAVSDFFVGLLVIPIEVLMGVSCWVWGDLVCALYFFLPVTLISASVGSMVLISMDRYVAICDPLRYPSRVTVRVVVLGVGLCWFCSVVYSVVLLQHHLQQPGRYNSCSGECLVGVAGDLDLAVAFVLPISVIVVLNVRVFVVAAAQARAVRCVPAVTLQLSVSVTQRSELKAARTLGVLVAVFLLCYSPYYCLSLSGSDILYGSPSEALMSFLMYFNSCLNPVIYALFYPWFRKAIRHIVTLQILQPDSREATML
>LOCXPTAAR5.184.HIT1.TAAR.2R.321.7tm_1.exons2.CM014079.1.Collichthys_lucidus
VAEGGELCFPQLLNSSCKKPEPPRSDTVLLYIVLCSIALLTAALNLLVIISISHFRQLHTPTNFLLLSLAVSDFLVGFLLIPLEIILTETCWILGDLMCALYYLLPIIIISASVGNMVLISVDRYMAICDPLRYSVKVTQQIVALCVFLCWVCSVFYAVILLYDSLNHPGRYNSCIGECVVSITGAVDIVVGFIIPITVIVVLYMRVFAVAMSQARAIKSNISLERLKTVKVKRSEIKAARTLGILVVVFLICYSPYYCVALTGHAIMVGTSAEVFMIFFMYFNSCLNPVIYAIFYPWFKKAIRLIVTFQIIHPSSHDANI
>LOCXPTAAR6.187.HIT1.TAAR.2R.321.7tm_1.exons2.CM014079.1.Collichthys_lucidus
VAEGGELCFPQLLNSSCKKPEPPRSDTVLLYIVLCSIALLTAALNLLVIISISHFRQLHTPTNFLLLSLAVSDFLVGFLLIPLEIILTETCWILGDLMCALYYLLPIIIISASVGNMVLISVDRYMAICDPLRYSVKVTQQIVALCVFLCWVCSVFYAVILLYDSLNHPGRYNSCIGECVVSITGAVDIVVGFIIPITVIVVLYMRVFAVAMSQARAIKSNISLERLKTVKVKRSEIKAARTLGILVVVFLICYCPYYCVALTGHAIMVGTSADVSMILLMYFNSCLNPVIYAIFYPWFKKAIRLIVTFQIIHPSSHDANI
>LOCXPTAAR9.189.HIT1.TAAR.2R.331.7tm_1.exons3.CM014079.1.Collichthys_lucidus
METLEEVELCFPELLNTSCRKPLQHRTETIFIYILMSCISLFTVTLNLLNSTIATTNTLQLHTPTNLLLLSLAVSDFFVGLLLMPLRILLLEGCWVLGSFMCGLYFYASFILTSASVGNMVLISLDRYVAICDALHYPTKVTQKRVKICVCLCWSCSVFYNGVIIINFLKDPDRHSSCYGECIIVIDFLTGMVDVVLTFFSPVAVIVILYSRVFVVAVSQARATRSHIAAVTVHGSVCVTAKKSERKAARTLGIIVVVFLICFCPYFYPSLAGDDRSSTVSISIFGVWLLYFNSCLNPVVYAMFYPWFRKSIKLIVTFQILQPYSSDVNIL
>LOCXPTAAR9.74.HIT1.TAAR.2R.331.7tm_1.exons3.CM014079.1.Collichthys_lucidus
METLEEVELCFPELLNTSCRKPLQHRTETIFIYILMSCISLFTVTLNLLNSTIATTNTLQLHTPTNLLLLSLAVSDFFVGLLLMPLRILLLEGCWVLGSFMCGLYFYASFILTSASVGNMVLISLDRYVAICDALHYPTKVTQKRVKICVCLCWSCSVFYNGVIIINFLKDPDRHSSCYGECIIVIDFLTGMVDVVLTFFSPVAVIVILYSRVFVVAVSQARATRSHIAAVTVHGSVSVTAKKSERKAARTLGIIVVVFLICFCPYFYPSLAGDDRSSTVSISIFGVWLLYFNSCLNPVVYAMFYPWFRKSIKLIVTFQILQPYSSDVNIL
>LOCXPTAAR9.76.HIT1.TAAR.2R.331.7tm_1.exons3.CM014079.1.Collichthys_lucidus
METLEEVELCFPELLNTSCRKPLQHRTETIFIYILMSCISLFTVTLNLLNSTIATTNTLQLHTPTNLFLLSLAVSDFFVGLLLMPLRILLLEGCWVLGSFMCGLYFYASFILTSASVGNMVLISLDRYVAICDALHYPTKVTQKRVKICVCLCWSCSVFYNGVIIINFLKDPDKYNSCYGECIIGSDFMTGMVDVVLTFFSPVAVIVILYSRVFVVAVSQARATRSHIAAVTVHGSVSVTAKKSERKAARTLGIIVVVFLICFCPYFYPSLAGQDTSSTVSFSIFGVWLLYFNSCLNPVVYAMFYPWFRKSIKLIVTFQILQPYSSDVNIL
>LOCXPTAAR10.85.HIT1.TAAR.2R.322.7tm_1.exons2.CM014079.1.Collichthys_lucidus
EGNELCLSQLLNISCRKPVTPHFETMLTHIVLSFIALLTLALNLLVIISISHFKQLHTPTNFILLSLAFSDFFVGFLMAFQIVAGSGCWSLGDILCPFYHFLGYIITSASIGTMVLISMDRYVAICHPLHYSTQITQKRVQVCICLCWICSVIFQGILQNHTMKLQDTNPCSRECMIVVDHVSVLADLIFSFIVPITIIVLLYMRVFVVAVSQAHAMRSHIATVTFQKTGKVMAKKSELKAARTLGVVIVVFLLCFCPYYCAALVDENFHTASNANIVIFLVFFNSCLNPLIYALFYPWFRKSIKLIVTLKILQPDSCDANM
>LOCXPTAAR9.87.HIT1.TAAR.2R.331.7tm_1.exons3.CM014079.1.Collichthys_lucidus
METLEEVELCFPELLNTSCRKPLQHRTETIFIYILMSCISLFTVTLNLLNSTIATTNTLQLHTPTNLLLLSLAVSDFFVGLLLMPLRILLLEGCWVLGSFMCGLYFYASFILTSASVGNMVLISLDRYVAICDALHYPTKVTQKRVKICVCLCWSCSVFYNGVIIINFLKDPDRQSSCYGECIIVIDFLTGMVDVVLTFFSPVAVIVILYSRVFVVAVSQARATRSHIAAVTVHGSVCVTAKKSERKAARTLGIIVVVFLICFCPYFYPSLAGDDRSSTVSISIFGVWLLYFNSCLNPVVYAMFYPWFRKSIKLIVTFQILQPYSSDVNIL
>LOCXPTAAR9.88.HIT1.TAAR.2R.331.7tm_1.exons3.CM014079.1.Collichthys_lucidus
METLEEVELCFPELLNTSCRKPLQHRTETIFIYILMSCISLFTVTLNLLNSTIATTNTLQLHTPTNLLLLSLAVSDFFVGLLLMPLRILLLEGCWVLGSFMCGLYFYASFILTSASVGNMVLISLDRYVAICDALHYPTKVTQKRVKICVCLCWSCSVFYNGVIIINFLKDPDRHSSCYGECIIVIDFLTGMVDVVLTFFSPVAVIVILYSRVFVVAVSQARATRSHIAAVTVHGSVSVTAKKSERKAARTLGIIVVVFLICFCPYFYPSLAGDDRSSTVSISIFGVWLLYFNSCLNPVVYAMFYPWFRKSIKLIVTFQILQPYSSDVNIL
>LOCXPTAAR13.91.HIT1.TAAR.2R.331.7tm_1.exons3.CM014079.1.Collichthys_lucidus
METLEEVELCFPELLNTSCRKPLQHRTETIFIYILMSCISLFTVTLNLLNSTIATTNTLQLHTPTNLFLLSLAVSDFFVGLLLMPLRILLLEGCWVLGSFMCGLYFYASFILTSASVGNMVLISLDRYVAICDALHYPTKVTQKRVKICVILCWSCSVFYNGVIIINFLKDPDKYNSCYGECIIGSDFMTGMVDVVLTFFSPVAVIVILYSRVFVVAVSQARATRSHIAAVTVHGSVSVTAKKSERKAARTLGIIVVVFLICFCPYFYPSLAGQDTSSTVSFSIFGVWLLYFNSCLNPVVYAMFYPWFRKSIKLIVTFQILQPYSSDVNIL
>LOCXPTAAR10.99.HIT1.TAAR.2R.322.7tm_1.exons2.CM014079.1.Collichthys_lucidus
EGNELCLSQLLNISCRKPVTPHFETMLTHIVLSFIALLTLALNLLVIISISHFKQLHTPTNFILLSLAFSDFFVGFLMAFQIVAGSGCWSLGDILCPFYHFLGYIITSASIGTMVLISMDRYVAICHPLHYSTQITQKRVQVCICLCWICSVIFQGILQNHTMKLQDTNPCSRECMIVVDHVSVLADLIFSFIVPITIIVLLYMRVFVVAVSQAHAMRSHIATVTFQKTGKVMAKKSELKAARTLGVVIVVFLLCFCPYYCAALVDENFHTASNANIVIFLVFFNSCLNPLIYALFYPWFRKSIKLIVTLKILQPDSCDANM
>LOCXPTAAR10.102.HIT1.TAAR.2R.322.7tm_1.exons2.CM014079.1.Collichthys_lucidus
EGNELCLSQLLNISCRKPVTPHFETMLTHIVLSFIALLTLALNLLVIISISHFKQLHTPTNFILLSLAFSDFFVGFLMAFQIVAGSGCWSLGDILCPFYHFLGYIITSASIGTMVLISMDRYVAICHPLHYSTQITQKRVQVCICLCWICSVIFQGILQNHTMKLQDTNPCSRECMIVVDHVSVLADLIFSFIVPITIIVLLYMRVFVVAVSQAHAMRSHIATVTFQKTGKVMAKKSELKAARTLGVVIVVFLLCFCPYYCAALVDENFHTASNANIVIFLVFFNSCLNPLIYALFYPWFRKSIKLIVTLKILQPDSCDANM
>LOCXPTAAR16.104.HIT1.TAAR.2R.323.7tm_1.exons2.CM014079.1.Collichthys_lucidus
SELCFPQLLNISCKKTIRPHFESMLAYILLSFIALLTSALNLLVIISVSHFKQLHTPTNLLLLSLAFSDFFVGLLMVFQIMLIDGCWFIGDFVCAVYYILDLINTSASIGTMVLISVDRYVAICDPLHYSTKVTMRRVTVCMCLCWICSALYNSLLIIDSLKQPGRYNSCFGECVVIPDYVAGLVDVFFTFIGPITVIIVLYSRVFVVAVSQARAMRSHIAAVTLQCSVKVTAQKSELKAARTLGVVIVAFLICLCPYFCIALTGQDILHNASSASFVLCLFYFNSCLNPVIYTLFYPWFRKSMKLIVTLQILKPVSCETNIM
>LOCXPTAAR17.107.HIT1.TAAR.2R.327.7tm_1.exons2.CM014079.1.Collichthys_lucidus
LENSELCFPQFLNASCRKPKRLHFEALLIYILPSFTALLTATLNLLVIISISHFKQLHTPTNFLLLSLAVSDFSAGLLMFYQILLAGGSCWLLGDLMCALFCFLDFIITSSSVGTMVLISVDRYVAICYPLHYSTKVTVRRVTVCTCLCWICSALYNSLILKDNLKQPGQYNSCLGECVVPINYIAGVADIIFTFIGPVTIIIVLYMRVFVVAVSQARAMRSYITAVTLQRSETMPVKKSELKAARTLGVVVVVFLACLCPYYCSSLIGQNTLFDVTSVPLENLLFYFNSCLNPVIYAFCYPWFLKSVKLIVTFKILQSDSCDANIL
>LOCXPTAAR18.110.HIT1.TAAR.2R.326.7tm_1.exons2.CM014079.1.Collichthys_lucidus
ILEGSELCFPQLHNISCRKPIRPHLETMLTYVLLSSISLLTAALNLLVIISISHFKQLHTPTNLILLSLAVSDFFVGILMFFQIMLIDGCWFLGDLMCTVYQYVAYIITSAGVGTMVLISIDRYVAICHPLHYSTQITQKRVQVCICLCWICSVIFQSLILKDILQQPGRYHSCFGECVFYTSHIAGIADLIFSFMVPITVIVLLYMRVFVVAVSQARAMRSNIAAVTFQKSGKVTAKKSELKAARTLGVVIVVFLLCLCPFYCVALTGQDNFMNAASAAFVICLYYFNSCLNPLIYALFYPWFRKSIKIIVTLKILQPDSCDANM
>LOCXPTAAR20.116.HIT1.TAAR.2R.322.7tm_1.exons2.CM014079.1.Collichthys_lucidus
EGNELCLSQLLNISCRKPVTPHFESMLAYILLSFIALLTSALNLLVIISISHFKQLHTPTNFILLSLAFSDFIVGFLMALQIVAIDGCWSLGDILCPFYHFLGYIITSASIGTVVIISIDRYVAICHPLHYSTQITQKRVQVCICLCWICSVIFQGILQNHTMKLQDTNPCSRECMIVLDYDSVLADLIFSFIVPITIIVLLYMRVFVVAVSQAHAMRSHIATVTFQKTGKVMAKKSELKAARTLGVVIVVFLLCLCPYYCAALVDENFLTASNANIVICLVYLNSCLNPLIYALFYPWFRKSIKLIVTLKILQPDSCDANM
>LOCXPTAAR20.119.HIT1.TAAR.2R.323.7tm_1.exons2.CM014079.1.Collichthys_lucidus
FEGNELCLSQLLNISCRKPVTPHFESMLAYILLSFIALLTSALNLLVIISISHFKQLHTPTNFILLSLAFSDFIVGFLMALQIVAIDGCWSLGDILCPFYYFLGYIITSASIGTVVIISIDRYVAICHPLHYSTQITQKRVQVCICLCWICSVIFQGILQNHTMKLQDTNPCSRECMVVVDYDSVIADLIFSFIVPITIIVLLYMRVFVVAVSQAHAMRSNIATVTLQKTGKVMAKKSELKAARTLGVVIVVFLLCLCPYYCALIANENVLTASNANIIICLVYLNSCLNPLIYALFYPWFRKSIKLIVTLKILQPDSCDANM
>LOCXPTAAR21.123.HIT1.TAAR.2R.322.7tm_1.exons2.CM014079.1.Collichthys_lucidus
EGNVLCLSQLLNISCRKPVTPHFETMLTHIVLSFITLLTLALNLLVIISISHFKQLHTPTNFILLSLAFSDFFVGFLMAFQIVAGSGCWSLGDILCPLYLFLAYIITSASIGTMVLISIDRYVAICHPLHYSTQITQKRVQVCICLCWICSVIFQGILQNHTMKLQDTNPCSRECMIVVDYDSVLADLIFSFIVPITIIVLLYMRVFVVAVSQAHAMRSHIATVTFQKTGKVMAKKSELKAARTLGVVIVVFLLCFCPYYCAALVDENFHNVSSADIVIFLVFFNSCLNPLIYALFYPWLRKSIKIIVTLKILQPDSCDANM
>LOCXPTAAR22.127.HIT1.TAAR.2R.325.7tm_1.exons2.CM014079.1.Collichthys_lucidus
LEGSELCFPELLNISCRKSISPHFEYMLSYILMSVISLLTAALNLLVITSISHFRQLHTPTNLILLSLAVSDFFLGLLMFFQIMLLDGCWLLGDLMCALYQYIDYVVSSASVGNMVIISFDRYVAICHPLHYSTQITQKRIQVCICLCWICSVILQSLILNDILQQPGRYHSCFGECVFFINYIAGIADLLFSFVFPITVIVLLYMRVFVVAVSQAHAMRSHIRAVTFQKSGKVTAKKSELKAAKTIGVVVIVFLLCLCPYYCVALTVQDNMMNTSSATFVICLYYFNSCLNPLIYALFYPWFRKSVKLIVTLKILQPDSCDANI
>LOCXPTAAR16.132.HIT1.TAAR.2R.323.7tm_1.exons2.CM014079.1.Collichthys_lucidus
SELCFPQLLNISCKKTIRPHFESMLAFILLSFIALLTSALNLLVIISVSHFKQLHTPTNLLLLSLAFSDFFVGLLMVFQIMLIDGCWFIGDFVCAVYYILDLINTSASIGTMVLISVDRYVAICDPLHYSTKVTMRRVTVCMCLCWICSALYNSLLIIDSLKQPGRYNSCFGECVVIPDYVAGLVDVFFTFIGPITVIIVLYSRVFVVAVSQARAMRSHIAAVTLQCSVKVTAQKSELKAARTLGVVIVAFLICLCPYFCIALTGQDILHNASSASVVLCLFYFNSCLNPVIYTLFYPWFRKSMKLIVTLQILKPVSCETNIM
>LOCXPTAAR17.135.HIT1.TAAR.2R.327.7tm_1.exons2.CM014079.1.Collichthys_lucidus
LENSELCFPQFLNASCRKPKRLHFEALLIYILPSFTALLTATLNLLVIISISHFKQLHTPTNFLLLSLAVSDFSAGLLMFYQILLAGGSCWLLGDLMCALFCFLDFIITSSSVGTMVLISVDRYVAICYPLHYSTKVTVRRVTVCTCLCWICSALYNSLILKDNLKQPGQYNSCLGECVVPINYIAGVADIIFTFIGPVTIIIVLYMRVFVVAVSQARAMRSYITAVTLQRSETMPVKKSELKAARTLGVVVVVFLACLCPYYCSSLIGQNTLFDVTSVPLENLLFYFNSCLNPVIYAFCYPWFLKSVKLIVTFKILQSDSCDANIL
>LOCXPTAAR25.137.HIT1.TAAR.2R.326.7tm_1.exons2.CM014079.1.Collichthys_lucidus
ILEGSELCFPQLHNISCRKPIRPHFETMLTYVLLSSISLLTAALNLLVIISISHFKQLHTPTNLILLSLAVSDFFVGILMFFQIMLIDGCWFLGDLMCTVYQYVAYIITSAGVGTMVLISIDRYVAICHPLHYSTQITQKRVQVCICLCWICSVIFQSLILKDILQQPGRYHSCFGECVFYTSHIAGIADLIFSFMVPITVIVLLYMRVFVVAVSQARAMRSNIAAVTFQKSGKVTAKKSELKAARTLGVVIVVFLLCLCPFYCVALTGQDNFMNAASAAFVICLYYFNSCLNPLIYALFYPWFRKSIKIIVTLKILQPDSCDANM
>LOCXPTAAR26.141.HIT1.TAAR.2R.325.7tm_1.exons2.CM014079.1.Collichthys_lucidus
LEGSELCFPELLNTSCRKPIRPHFESMLSYVLLSSISLLTAALNLLVIIAISHFKQLHTPTNLILLSLAVSDFFVGILMSFQIVLIHGCWFLGDLMCTLYQYLAYIITSASIGTMVIISIDRYVAICHPLHYSTQITQKRVQVCICLCWICSVIFQSLILKDILQQPGRYNSCFGECIIVINYIAVLIDLIFTFMVPITVIVLLYMRVFVVAVSQARVMRSNIAAVTLQKSGKVTAKKSELKAARTLGVVIVVFLLCLCPYYCVALTGQENLLNAPSAAFVICLVYFNSCLNPVIYALFYPWFRKSIKIIVTLKILQPDSCDANM
>LOCXPTAAR20.143.HIT1.TAAR.2R.322.7tm_1.exons2.CM014079.1.Collichthys_lucidus
EGNELCLSQLLNISCRKPVTPHFESMLAYILLSFIALLTSALNLLVIISISHFKQLHTPTNFILLSLAFSDFIVGFLMALQIVAIDGCWSLGDILCPFYYFLGYIITSASIGTVVIISIDRYVAICHPLHYSTQITQKRVQVCICLCWICSVIFQGILQNHTMKLQDTNPCSRECMVVVDYDSVIADLIFSFIVPITIIVLLYMRVFVVAVSQAHAMRSNIATVTLQKTGKVMAKKSELKAARTLGVVIVVFLLCLCPYYCALIANENVLTASNANIIICLVYLNSCLNPLIYALFYPWFRKSIKLIVTLKILQPDSCDANM
>LOCXPTAAR21.147.HIT1.TAAR.2R.322.7tm_1.exons2.CM014079.1.Collichthys_lucidus
EGNVLCLSQLLNISCRKPVTPHFETMLTHIVLSFIALLTLALNLLVIISISHFKQLHTPTNFILLSLAFSDFFVGFLMAFQIVAGSGCWSLGDILCPLYLFLAYIITSASIGTMVLISIDRYVAICHPLHYSTQITQKRVQVCICLCWICSVIFQGILQNHTMKLQDTNPCSRECMIVVDYDSVLADLIFSFIVPITIIVLLYMRVFVVAVSQAHAMRSHIATVTFQKTGKVMAKKSELKAARTLGVVIVVFLLCFCPYYCAALVDENFHNVSSADIVIFLVFFNSCLNPLIYALFYPWLRKSIKIIVTLKILQPDSCDANM
>LOCXPTAAR29.150.HIT1.TAAR.2R.325.7tm_1.exons2.CM014079.1.Collichthys_lucidus
LEGSELCFPELLNISCRKSISPHFEYMLSYILMSVISLLTAALNLLVITSISHFRQLHTPTNLILLSLAVSDFFLGLLMFFQIMLLDGCWLLGDLMCALYQYIDYVVSSASVGNMVIISFDRYVAICHPLHYSTQITQKRIQVCICLCWICSVILQSLILNDILQQPGRYHSCFGECVFFINYIAGIADLLFSFVFPITVIVLLYMRVFVVAVSQAHAMRSHIAAVTFQKSGKVTAKKSELKAAKTIGVVVIVFLLCLCPYYCVALTVQDNMMNTSSATFVICLYYFNSCLNPLIYALFYPWFRKSVKLIVTLKILQPDSCDANI
>LOCXPTAAR30.153.HIT1.TAAR.2R.328.7tm_1.exons1.CM014080.1.Collichthys_lucidus
EQYCFPGYNASCVRTQFSVGIKFALSLLFALGILVTILGNSVVIVSICHFKQLRNPTNLLILSLALADFLVGVIVMPFSADRTINGCWFYGEAFCLLHSCLDMSLTTVSIFHLICIAVDRQQAICNPLHYYRKITMSVAWIMVCGSWALAALFSYGLLYSKANIVGLEDYILSINCLGSCYLLFNPLWGIVDSITCFFFPCTVMVCLYAKIFITAREHVRKIGDMNCSNDRERGGLIKQSEHKAAKTLGIVLGAYIFCWMPFFINSIIDAYTGFITPAAIFESFVWLGYFNSTLNPIIYAFFYPWFKKCFYLIVNLKIFQPNSSTIKV
>LOCXPTAAR31.154.HIT1.TAAR.2R.325.7tm_1.exons1.CM014080.1.Collichthys_lucidus
EQYCFPGYNASCVRTQFSVGTKFGLSLLFTIGMLITILGNSVVIVSIRHFKQLHNPTNLLILSLALADFLVGVIVMPFSADRTINGCWFYGEAFCLLHSCFDMFLTSVSIFHLICIAVDRQQAICNPLHYYRKITMSVAWIMVCGSWALAAIYSYGLLYSKANIVGLEDYILSINCLGSCNLLFNPLWGILDSITAFFFPCTVMVCLYAKIFITAREHVRKIETSNDRERGGLIKQSEHKAAKTLGIVLGAFILCWMPFFINSIIDAFTGFSTPAAVFEAFVWLGYFNSTLNPIIYAFFYPWFKKCFYLIVNLKIFQPNSSTINV
>LOCXPTAAR32.155.HIT1.TAAR.2R.325.7tm_1.exons1.CM014082.1.Collichthys_lucidus
EMEISINRTNAFTEIHPCYKMDASYVLTISPSAICVLFHIFLGSLSVVTVCGNLLVIISIIYFKQLHTPTNSLILSLAVADLLVGVLVFPLTMEFSFSACLYYDDLFCKVRGTFDVSLCTASILNLCCISVDRYYAVCQPLAYRTKINNNVVVIMILMSWGVSVLIGIGFITAGMNQDQCSATCLIDVVITHILGLIFSFYLPVIIMLCIYLKIFLVAQRQARSIQSTKSGATVSKMERKATKTLAIVMGVFLMCWLAFFICTTIMSFSYVYVPLAFIEFLNWLALSNSLLNPFIYAFFYSWFRSAFRMIISGKIIQGNFTNSKL
>LOCXPTAAR33.156.HIT1.TAAR.2R.313.7tm_1.exons1.CM014082.1.Collichthys_lucidus
DIHPCYEFDKTTYVFTSNPSISCVLLYIFLGLFSVVTICGNLLVIISVIYFRQLHMPTNYLILSLAMTDLLVGVLVCPFSMAFTVTSCRFQPVLFCKVRGSIDVTLSTASILNLCFISIDRYYAVCQPLTYRIKINDRVIGIMILVTWGVAGLIGIGIMIASFNQQQCGQSCLVDAIISTILACVFSFYMPVIIMLSIYLKIFLVAQRQANSIQSTKSGATVSKMERKATKTLAIVMGVFLLCWSPFFFGMTFLSFRHIKLSLPVFETLNWLSLTNSMLNPFIYAFFYSWFRSAFKMIIYGKIFQGDFTNSKL
>LOCXPTAAR34.157.HIT1.TAAR.2R.313.7tm_1.exons1.CM014082.1.Collichthys_lucidus
DIHPCYEFDKTTYVFTSNPSISCVLLYIFLGLFSVVTICGNLLVIISVIYFRQLHMPTNYLILSLAMTDLLVGVLVCPFSMAFTVTSCRFQPVLFCKVRGSIDVTLSTASILNLCFISVDRYYAVCQPLTYRIKINDRVIGIMILVTWGVAGLIGIGIMIASFNRQQCGQSCLVDAVISTILACVFSFYMPVIIMLSIYLKIFLVAQSQANSIQSTKSGATISKMERKATKTLAIVMGVFLLCWSPFFFCLTFLSFSNAKVSLPVFETLNWLSLTNSMLNPFIYAFFYSWFRSAFKMIIYGKIFQGDFTNSKL
>LOCXPTAAR35.158.HIT1.TAAR.2R.313.7tm_1.exons1.CM014082.1.Collichthys_lucidus
DIHPCYEFDKTTYVFTSNPSISCVLLYIFLGLFSVVTICGNLLVIISVIYFRQLHMPTNYLILSLAMTDLLVGVLVCPFSMAFTVTSCRFQPVLFCKVRGSIDVTLSTASILNLCFISIDRYYAVCQPLTYRIKINDRVIGIMILVTWGVAGLIGIGIMIASFNQQQCGQSCLVDAIISTILACVFSFYMPVIIMLSIYLKIFLVAQSQANSIQSTKSGATVSKMERKATKTLAIVMGVFLLCWSPFFFGMTFLSFRHVKLSLPVFETLNWLSLTNSMLNPFIYAFFYSWFRSAFKMIIYGKIFQGDFTNSKL
>LOCXPTAAR26.165.HIT1.TAAR.2R.286.7tm_1.exons1.CM014085.1.Collichthys_lucidus
LLLVLICTEYVVLIIISPSRQLLSQTNLILLSLAVSDFLVGLTVMPFQGFALYFCRSWSKITCALSYLLSFILTSASVGNMVLISVDRYVAICYPLHYSSMITPNRVKVCVSLCWFCSVVYNFIILKDNLSNIDLSISCHQDCILIINYISGAVDLVLTFFGPVTVIILMYMRVFVVAVSQARVTRSQISAVKSNIIIVKKSELRAARTIGIILLVFILCLCPYYSFSLAGQDTTSESSSAQIWLFYCNSSFNPLIYAFFYPWFRKAIKLIVTFQILQPGSHEANI
>LOCXPTAAR36.166.HIT1.TAAR.2R.328.7tm_1.exons1.CM014086.1.Collichthys_lucidus
MKPNFFVNRSDDFEDKHFCNQSTNVSGMSTFTTTTYLLCVAVGCLSVLIMFGNLLVIISIIYFKQLHTPTNYLILSLAVADLLVGLLVLPFSTILAVSSCWDLEYLLCKVRTTFDMLLCTSSILNLCFISVDRYYAVCQPLRYRAKINVHVVVIMILVSWIVPTLNGIIHASIGVHEGQSNRRCVLFQNLNSASTGPVLSFYLPAIIMLTIYLNILMVAQRQARSIQKTTRQRKKSESKMERKATKTLAIVMGVFLTCWTPFFLCRTFNPISNFTIPVTLIAAFKWFGWSNSMLNPFIYAFFYSWFRSAFRMILSGKLFQGDFTNSKL
>LOCXPTAAR37.167.HIT1.TAAR.2R.303.7tm_1.exons1.CM014086.1.Collichthys_lucidus
SGISTFTTTTYLLCVSVGCLSVLIMFGNLLVITSIIYFKQLHTPTNYLILSLAVADLLVGLLVLPFSTILAVSSCWEHQDLLCEVRTTFDIFLCTSSILNLCFISVDRYYAVCQPLMYSAKINVRVVVIMILVSWIVPTLNGIIHAIIGVHEGQSNRKCVLIQNMNSASTGPVLSFYIPAIIMLITYLKILMVAQRQARSIQNTTCQSKKSERKMERKATKTLAIVMGVFLTCWSPFFLCRTFKPFTNFIIPDAVIAIFKWFGWSNSMLNPLIYAFFYSWFRSAFRMIISGKLFLGNFTKSKL
>LOCXPTAAR38.168.HIT1.TAAR.2R.303.7tm_1.exons1.CM014086.1.Collichthys_lucidus
SGMSTFTTTTYLLCVSVGCLSILIMFGNLLVIISIIYFKQLHTPTNYLILSLAVADLLVGLLVLPFSTILAVSSCWEHQDLLCEVRTTFDILLCTSSILNLCFISVDRYYAVCQPLRYRAKINVHVVVIMILVSWIVPTLNGIIHASIGVHEGQSNRKCVLIQNMNSASTGLVLLFCLPAIIMLITYLKILMVAQRQARSIQNTTCQSKKSERKMERKATKTLAIVMGVFLTCWSPFFLCRTFNPFTNFIIPDAVIAIFKWLGWSNSMLNPLIYAFFYSWFRSAFRMIISGKLFLGNFTKSKL
>LOCXPTAAR38.169.HIT1.TAAR.2R.300.7tm_1.exons1.CM014086.1.Collichthys_lucidus
WHEHLHHHHIFIMCFCLSVLIMFGNLLVIISIIYFKQLHTPTNYLILSLAVADLLVGFLVLPFSTILAVSSCWDHQDLLCEVRTTFDIFLCTSSILNLCFISVDRYYAVCQPLRYRAKINVHVVVIMILVSWIVPTLNGIIHASIGVHEGQSNRKCVLIQNINSASTGLVLLFYLPAIIMLITYLNILLVAQRQARSIQNTTCQRKKSESKMERKATKTLAIVMGVFLTCWSPFFLCRTFNPFTNFVIPDAVIAIFKWLGWSNSMLNPLIYAFFYSWFRSAFRMIISGKLFLGNFTKSKL
>LOCXPTAAR39.170.HIT1.TAAR.2R.303.7tm_1.exons1.CM014086.1.Collichthys_lucidus
SGMSTFTTTTYLLCAAVGCLSVLIMFGNLLLITSIIYFKQLHTPTNYLIQSLAVADLLVGFLVLPFSTILAVSSCWDLEYLLCKVRSTFDIFLSTSSILNLCFISVDRYYAVCQPLRYKAKINVHVVVIMILVSWTVPALNGITITILGVNQGQSNRRCVLFQNLNSASTGPVFSFYLPAIIMLTIYLKILTVAQRQARIIQKTTCQSKKSESKMERKATKTLAIVMGVFLTCWTPFFVCMTFNPISNFTIPDALMAAFKWLGWSNSMLNPFIYAFFYSWFRSAFRMILSGKIFQGDFTNSKL
>LOCXPTAAR36.171.HIT1.TAAR.2R.328.7tm_1.exons1.CM014086.1.Collichthys_lucidus
MDPNFFVNRSDDVFEDKHFCNQSTNVSGMSTFTTTTYLLCVSVGCLSVLIMFGNLLVIISIIYFKQLHTPTNYLILSLAVADLLVGLLVLPFSIILAVSSCWDLGYLLCKVRTTFDIFLCTSSIWNLCFFSIDRYYAVCQPLRYRTKINARVAVIMILVSWIVSALNGINITILGVNQEQSKRCVFYYTLSSAVMGIVLAFYLPAITILTIYLKILMVAQKQAHSIQNTTCQSTKCENKRERKATKTLAIVVGVFLICWTPYFLCMTINPFSNHTIPVAVIAAFKGFGWSNSMLNPFIYAFFYSWFRSAFRMVISGKIFQGDYSNSKL
>LOCXPTAAR39.172.HIT1.TAAR.2R.302.7tm_1.exons1.CM014086.1.Collichthys_lucidus
SGMSTFTTTTYLLCVSVGCLSVLIMFGNLLVIISIIYFKQLHTPTNYLILSLAVADLLVGLLVLPFSAILAVSSCWYYQDLLCKVRSTFDIFLGSSSISNLCFISVDRYYAVCQPLRYRAKINVRVVVIMILVSWTVSAFFAVTVAILGVNQGFNRGCFLFQNSSLASVGLVFSFYIPTITMLTIYLKILTVAQRQARSIQNITCQSKKSERKMERKATKTLAIVMGFFLTCWTPFFFCMTFNPLSDYTIPVALMAAFKWLGWSNSMLNPFIYAFFYSWFRSAFRMVISGKIFQGDFVNSKL
>LOCXPTAAR40.176.HIT1.TAAR.2R.320.7tm_1.exons1.CM014086.1.Collichthys_lucidus
TGTVQVISYCYESGNTSCIMAITPLKIRSFLYMFIGSTVSILIIAGNILVITSIIYFKQLHTPTNYLILSLATADLLVGVLVLQFNMALNLRSCFFFGDLVCKMRRCFDVTLMTTSILNLCCISIDRYYAVCQPLKYKCRINVHVVVIMILVSWTVSSLLGFGMVFVGLKHIVCEGRCLIFRIPNSNIVGPVVSFHLPVIIMLCIYLKIFLVAQRQARSIQSTQSGIAVIKMERKATKTLAIVMGVFLLCWTPFFLSITFNPVTNYSVPSPLIETLVWLGWSNSMFNPFVYGFFYSWFRSAFRIIISGKIFYGNFTNSKL
>LOCXPTAAR41.177.HIT1.TAAR.2R.331.7tm_1.exons1.CM014086.1.Collichthys_lucidus
MEPKVTINKTYTAIDIHPCYEFDKTTYVFTSNPSISCVLLYIFLGLFSVVTICGNLLVIISVIYFKQLHMPTNYLILSLAMTDLLVGVLVCPFSMAFTVTSCLFQPGIFCKVRGSIDVTLSTASILNLCFISIDRYFAVCQPLTYRSKINDRVIGIMIFLTWGVAALIGIGIMVAFFLSFNQQKTCEQSCLIDAVISTILACVFSFYLPAIIMLSIYLKIFLVAQSQANSIQSTKSGATISKMERKATKTLAIVMGVFLLCWSPFFFCLTFLSFSNAKVSLPAFETLNWLSLTNSLLNPFIYAFFYSWFRSAFKMIIYGKIFQGDFTNSKL
>LOCXPTAAR42.178.HIT1.TAAR.2R.325.7tm_1.exons1.CM014086.1.Collichthys_lucidus
EMEISINRTNAFTEIHPCYKIDASYVLTSNPSAICVLFHIFLGSLSVVTVCGNLLVIISIIYFKQLHTPTNGLILSLAVADLLVGVLVFPLTMEFPVSACLYYNNLFCKVRGTIDLSLCTSSILNLCCISVDRYYAVCQPLAYRTKINNNVAVIMILVSWGVSVLIGIGFITAGMNQDQCSATCLIDVVITHILGLIFSFYLPVIIMLCIYLKIFLVAQRQARSIQSTKSGATVSKMERKATKTLAIVMGVFLMCWLPFFLCITIMSFSYVSVPLALIEIHNWLALSNSLLNPFIYAFFYSWFRSAFRMIISGKIIQGNFTNSKL
>LOCXPTAAR43.179.HIT1.TAAR.2R.328.7tm_1.exons1.CM014086.1.Collichthys_lucidus
MEPGVTVNGTYTINDIHPCYESDKRTYIYTTNPSIICVLLYIFLGSLSVVTICGNLLVIISVIYFKQLHIPTNYLILSLAVADLLVGVLVRPFSMAFTVTSCWYHEGFFCKVRGSFDVTLSTASILNLCCISIDRYFAVCRPLTYRSKINDRVIGIMILVSWGVAGLIGIGIIIAGFNQGKCEESCLIEALISTTLACIFSFYIPVIIMLSIYLKIFLVAQRQANSIQSTKSGATVSKMERKATKTLAIVMGVFLLCWTPYFLCMIFQPLTYDVTPIAVIETLNWLTLSNSMLNPFIYAFFYSWFRSAFRMIISGKIFQGDFANSKLL
>LOCXPTAAR44.180.HIT1.TAAR.2R.325.7tm_1.exons1.CM014086.1.Collichthys_lucidus
EMEININRTNAFTEIHPCYKIDASYVLTSNPSAICVMFHVFLGSLSVVTVCGNLLVIISIAYFKQLHTPTNGLILSLAVADLLVGVLVFPLTMQFSITTCLYYDDLFCKIRDSIDMTLCTSSILNLCCISVDRYYAVCQPLTYRTKMNNNVVVIMIIVCWETSATIGTGYIFLSQKEAECDTACLIDTDVIPTLGLIFSFYLPVIIMLCIYLKIFFVAQRQARSIQSTKSGATVSKMERKATKTLAIVMGLFLLCWLPYFLCPIPVTVSRVNLPNALIEILMWLTLANSMLNPFVYAFFYSWFRSAFQMIISGKIIQGDFTNSKL
>LOCXPTAAR35.181.HIT1.TAAR.2R.313.7tm_1.exons1.CM014086.1.Collichthys_lucidus
DIHPCYEFDKTTYVFTSNPSISCVLLYIFLGLFSVVTICGNLLVIISVIYFRQLHMPTNYLILSLAMTDLLVGVLVCPFSMAFTVTSCRFQPVLFCKVRGSIDVTLSTASILNLCFISIDRYYAVCQPLTYRIKINDRVIGIMILVTWGVAGLIGIGIMIASFNQQQCGQSCLVDAIISTILACVFSFYMPVIIMLSIYLKIFLVAQSQANSIQSTKSGATVSKMERKATKTLAIVMGVFLLCWSPFFFGMTFLSFRHVKLSLPVFETLNWLSLTNSMLNPFIYAFFYSWFRSAFKMIIYGKIFQGDFTNSKL
>LOCXPTAAR34.182.HIT1.TAAR.2R.313.7tm_1.exons1.CM014086.1.Collichthys_lucidus
DIHPCYEFDKTTYVFTSNPSISCVLLYIFLGLFSVVTICGNLLVIISVIYFRQLHMPTNYLILSLAMTDLLVGVLVCPFSMAFTVTSCRFQPVLFCKVRGSIDVTLSTASILNLCFISVDRYYAVCQPLTYRIKINDRVIGIMILVTWGVAGLIGIGIMIASFNRQQCGQSCLVDAVISTILACVFSFYMPVIIMLSIYLKIFLVAQSQANSIQSTKSGATISKMERKATKTLAIVMGVFLLCWSPFFFCLTFLSFSNAKVSLPVFETLNWLSLTNSMLNPFIYAFFYSWFRSAFKMIIYGKIFQGDFTNSKL
>LOCXPTAAR33.183.HIT1.TAAR.2R.313.7tm_1.exons1.CM014086.1.Collichthys_lucidus
DIHPCYEFDKTTYVFTSNPSISCVLLYIFLGLFSVVTICGNLLVIISVIYFRQLHMPTNYLILSLAMTDLLVGVLVCPFSMAFTVTSCRFQPVLFCKVRGSIDVTLSTASILNLCFISIDRYYAVCQPLTYRIKINDRVIGIMILVTWGVAGLIGIGIMIASFNQQQCGQSCLVDAIISTILACVFSFYMPVIIMLSIYLKIFLVAQRQANSIQSTKSGATVSKMERKATKTLAIVMGVFLLCWSPFFFGMTFLSFRHVKLSLPVFETLNWLSLTNSMLNPFIYAFFYSWFRSAFKMIIYGKIFQGDFTNSKL
>LOCXPTAAR32.185.HIT1.TAAR.2R.325.7tm_1.exons1.CM014086.1.Collichthys_lucidus
EMEISINRTNAFTEIHPCYKMDASYVLTISPSAICVLFHIFLGSLSVVTVCGNLLVIISIIYFKQLHTPTNSLILSLAVADLLVGVLVFPLTMEFSFSACLYYDDLFCKVRGTFDVSLCTASILNLCCISVDRYYAVCQPLAYRTKINNNVVVIMILMSWGVSVLIGIGFITAGMNQDQCSATCLIDVVITHILGLIFSFYLPVIIMLCIYLKIFLVAQRQARSIQSTKSGATVSKMERKATKTLAIVMGVFLMCWLAFFICTTIMSFSYVYVPLAFIEFLNWLALSNSLLNPFIYAFFYSWFRSAFRMIISGKIIQGNFTNSKL
>LOCXPENSPFOP00000020313.1.20.HIT1.Ora.1R.298.7tm_1.exons1.CM014086.1.Collichthys_lucidus
IDLLILRVIVSCIGVIGNTVLILSTFQTKFSRIKSFELFLLALASVNLEELLIVNIYDLLIFQTSIIKSGTWMCRTFKFLTMFGESASILMTVLISIFRYQKLRDAEKRVSLPIYLDSIRSALMMIGICVMLSTLLCIPTLVIRLPGPEENITRKSGCPPDFFQCSTIFCPIFNRFYKYLFLVSCNMVPLIIVTVSSWLIITVLLKQRKTVTTVVSVSGSGSSSRRSKGPRLHRSTIAVLGAMALFQVDWTLYLIFQLTLSPTKFPFWAEMEFFISTSYTAISPYVYGIGNNLFSLRN
>LOCXPOra1.7.HIT1.Ora.2R.302.V1R.exons1.CM014082.1.Collichthys_lucidus
MPSEEFIRGMLYLSLTVVGVPANAAVILAFLLLLYQENRLLPADAIVLHLASVNLVVVGVRCLLEVLASFRLANIFGDVGCKAVIFVYRTSRSLSIWLTFVLSGYQCLSIAPPGSRWASVRTVVAHYLGFVFLFLWLVNTCMSSAAILFSFGTQNDSSLINHGINVQFCYVHFPSKLSKEANGAAQVGRDVVPMALMTLASLNILVFLYKHSQQVKGLRSSSSGGGGGSGGAERRAAKAVVALVTLYVVLYGVDNGLWVYTLTVRKTMKSSLISDLRIFFSSLYAALSPVVIIVSNRKVNDR
>LOCXPOra2.8.HIT1.Ora.2R.313.V1R.exons1.CM014082.1.Collichthys_lucidus
MDLCVTIKGVSFLLQTGMGILGNTVVLLAYAQIIYTEPKLLPVDMILCHLAFANLMLLLTRCVPQTMTVFGLRDLLNDPGCKVVIYAYRIGRALSVCITCMLSVFQAVTIAPAGPRLSRLKPALPSLVLPTFAGLWLLNMAICIAAPFFSMAPRNGTVPAFTLNLGFCHVDFRDNLSYVINGVAVSTRDFAFVALMLASSGYILLLLHRHSRQVRSIRRSQGGGAETRAAKTVVTLVVLYVVFFGIDNVIWIYMLTVAKVSPVVADMRVFFSSCYASLSPYFIISSNKKVKAKIVCAAEQDQPSTDNQETSDK
>LOCXPOra3.9.HIT1.Ora.2R.325.7tm_1.exons4.CM014082.1.Collichthys_lucidus
DTELVGMGLRVAVSPVQTAFYMILVLLGILGNAIVIGVIGQSVTSDRGRGRNSDIIIINMAVSNLLVSVVRNALLVISDMGLELYSSKEWCQFFMGVWVWLRSVNVWSTLFLSAFHLQTLRRVAPSMGNLQGRRSPLTSLCLSLGLIWLLNFIYSIPAHIFSTNGNKNRTETLMLVSSTTRPLLGCVWNFPSSYSGLAYATTSMVIHEAFPIFLMAFTNLGSLYMLYNHGRVHSSTTVQNAPVIKRVPAEKRAAKVILALIMLFIISWGTSIISVNYFNYNQGSSAEFLLVIARFANIIFIAMSPGVLAIGHRRLRSFIKSMLAH
>LOCXPOra4.10.HIT1.Ora.2R.367.7tm_1.exons2.CM014082.1.Collichthys_lucidus
MSEVLTVDAILFGLLVFSGILGNILVIHVVLLSAVESPSRRLAPSDTILVHLSLANLLTSLFRTVPIFVSDLGLDVTLSPGWCRVFMLLWVWWRAVGCWVTLALSLFHCTTLRRQHVTFGPLAQQRERRRVWITLAVVWGANLVFSIPALVYSTHVHGNATVELMVISCTTRPLLGCIWEFPTIEQGSAFASTSLALNEVLPLVLMVGTNLATLHALAKHIRAVTSGGESGGTHGELDKHVSSERKAAHVIMSLVSLFVVCWALQVAAVTYYNHDGGHHAEGLLTVSHFSASLFVGFSPMVVALGHGKLRRRIISMILAWYKILKCHKKDAQEGGKSPKTEGKRGKQMIFVVQKDCKVIKVEEKVQR
>LOCXPOra3.11.HIT1.Ora.2R.325.7tm_1.exons4.CM014082.1.Collichthys_lucidus
DTELVGMGLRVAVSPVQTAFYMILVLLGILGNAIVIGVIGQSVTSDRGRGRNSDIIIINMAVSNLLVSVVRNALLVISDMGLELYSSKEWCQFFMGVWVWLRSVNVWSTLFLSAFHLQTLRRVAPSMGNLQGRRSPLTSLCLSLGLIWLLNFIYSIPAHIFSTNGNKNRTETLMLVSSTTRPLLGCVWNFPSSYSGLAYATTSMVIHEAFPIFLMAFTNLGSLYMLYNHGRVHSSTTVQNAPVIKRVPAEKRAAKVILALIMLFIISWGTSIISVNYFNYNQGSSAEFLLVIARFANIIFIAMSPGVLAIGHRRLRSFIKSMLAH
>LOCXPOra4.12.HIT1.Ora.2R.367.7tm_1.exons2.CM014082.1.Collichthys_lucidus
MSEVLTVDAILFGLLVFSGILGNILVIHVVLLSAVESPSRRLAPSDTILVHLSLANLLTSLFRTVPIFVSDLGLDVTLSPGWCRVFMLLWVWWRAVGCWVTLALSLFHCTTLRRQHVTFGPLAQQRERRRVWITLAVVWGANLVFSIPALVYSTHVHGNATVELMVISCTTRPLLGCIWEFPTIEQGSAFASTSLALNEVLPLVLMVGTNLATLHALAKHIRAVTSGGESGGTHGELDKHVSSERKAAHVIMSLVSLFVVCWALQVAAVTYYNHDGGHHAEGLLTVSHFSASLFVGFSPMVVALGHGKLRRRIISMILAWYKILKCHKKDAQEGGKSPKTEGKRGKQMIFVVQKDCKVIKVEEKVQR
>XPLOC_200.1.OlfC.1R.750.7tm_3.exons6.SCMI01000191.1.Collichthys_lucidus
SLGYTIYDVCGSIARGVRVALALANGNEDVSAPTEAPCTRRAQVQAIMGETSSSPCMAVSTVIGPFHIPLVGKIISHFATCACLSDKTRYPSFLRTIPSDYYQSRANNGMATFIETARQLGICVEYSVPFFRTDPPDKIQKIVDIIKASTSKVIVAFLSHMDMDVLIHVLSNHNLTGYQWVGSESWIFDSQTAALDRHHILDGAIGLFIPRAHVSGMREFMLDVKPLNTSSNELFTEFWEALFSCKFKQSVSSAEDERECTGHEDLTGMHNSFTDMSLMPIFNNVYKGVYAVAHALHNILNCNKTCDNNVQLDPLTVILQHIKKVHFKTKEGDEVYFNENGDPVAKYEIINWQPSENGIVDFVPVGLHDASLPADKQMNLQNKTLIWAQNSQQVSYHVITEQVPVSVCSQKCPPGTRKVLQKGKPVCCYDCLRCAEGEISNSTGVVDSITCIRCDPEFWSNERRDACVKKEAEFLSYEEIMGALLTAASLFGTCMTAVVAFIFFRYRQTPIVRANNSELSFLLLFSLSLCFLCSLTFIGRPSEWSCMLRHTAFGITFVLCISCVLGKTIVVLMAFRATLPGSDVMKWFGPAQQKLSVVGFTLIQVIICILWLTISPPFPFKNFKEFKDKIILECALGSAVGFWAVLGYIGLLAMLCFFLAFLARKLPDNFNEAKFITFSMLIFCAVWITFIPAYVSSPGKFSVAVEIFAILASSFGLLICIFIPKCYIILLKPEKNTKRNMMGKAAPKSF
>LOCXPOlfC3.103.HIT1.OlfC.2R.710.ANF_receptor.exons7.CM014086.1.Collichthys_lucidus
ESAQCICGAHSPGDVEIGIMLPCHRKVTALRARITPESFHCSDFDLESFVKSLTIIHEIEAINAARFLPGVRLGYMMCDTCSYASKALQDVGHMLAVNMSLNVKCDYTDFRPRVKIIIGALYSEVSIAVARLLNVYMVTLMSGTSSSPELSDKTRFPVFMRTIPSDKHQTKAVARFMHHFEWNWVGVVYGDDDYGREAFQSFLRDADVNSVCLAYQEVVPHYLGHAHSMQRINEVAQRIRSSSAQVVLLILKADLVKALFKEMIRTKTSRTWIASDGWSRNWMLAQMDGINEVGDILGFTFIAGKSVSFDNYLKNLTATPGGYNHFIEEYKNLRFNCTPECFLDKPPSYSLDTNETLSNKIAVWAIANALKNLLKCDNSSCLGEINFPPWKLLKELKKVKFKLDDQTLFFDDNGDFVSGYDLIMWEKDGQHRRFQRIGKYHISDEQIKLDVVFLFLLSQIPRSRCSAHCPPGKMKKILNVSCCYSCIQCTEGNYSDAWDLHDCKMCPNGTWSGKGWSQCKPRELSYLKWRDPHPITMMSAAAFGVLLLLAISVIFMVYRNSPPMKRAEVRLSCVMMLGLAVSFASVICFMGEPSVHLCRARQLMYAMGFTLCVSCILVKAYRTFLAFLPFGRITNRQLHKLYKPPVIIFFITILQGIICLLWMIFDSPHIDRTPPPPESMKKVMQCSEGTTFIGWLSLGLQRQEGSSGVQ
>LOCXPOlfC1.192.HIT1.OlfC.2R.818.ANF_receptor.exons7.CM014086.1.Collichthys_lucidus
ESAQCICGAHSPGDVEIGIMLPCHRKVTALHARITPESFPCSDFDLTAFVKSLTIIHEIEEINAARFLPGVRLGYMMCDTCAYASKALQDVGHMLAVNMSLNVKCDYTDFRPRVKIIIGALYSEVSIAVARLLNVYMVTLMSGTSSSPELSDKTRFPVFMRTIPSDKHQTKAVARFMHHFEWNWVGVVYGDDDYGRAAFQSFLRDADVNSVCLAYQEVVPHYLGHAHSMQHIKEVAQRIRSSSAQVVLLILKADLVKALFKEMIRTKTSRTWIASDVWSRNLLLAQMDGINEVGDILGFTFIAGKSESFDNYLKNLTATPGGYNHFIEEYKNLRFNCTPECFLDKPPSYSLDTNETLSNKIAVWAIANALKNLLKCDNSSCLGEINFPPWKLLKELKKVKFKLDDQTFFFDDNGDFVNGYDLIMWEKDGQHRRFQRIGKYHISDEQIKLDVVFLFLLSQIPRSRCSAHCPPGKMKKILNVSCCYSCIQCTEGNYSDAWDLHDCKMCPNGTWSGKGWSQCKPRELSYLKWRDPHPITMMSAAAFGVLLLLAIFIIFMVYRNSPPMKRAEVRLSCVMMLGLAVSFASVICFMGEPSVHLCRARQLMYAMGFTLCVSCILVKAYRAFLTFLPDGGTTYVRLQQLYKPPVIIFFITILQGIICLLWMIFDSPHIDRTPPPPESMIKVMQCSEGTTFIGFGIMLAYIGLLALVGFLLAFKGRKVPQKFSETGYIIFSMLMYLFVWACFVPVYIINRENATIVQASAILVSSYGVIFCHFLPKCYEAIWESQTDTLESILRRWRARTNPDFDSETEVGINTPGI
>LOCXPOlfC2.243.HIT1.OlfC.2R.818.ANF_receptor.exons7.CM014086.1.Collichthys_lucidus
ESAQCICGAHSPGDVEIGIMLPCHRKVTALHARITPESFPCSDFDLTAFVKSLTIIHEIEEINAARFLPGVRLGYMMCDTCSYASKALQDVGHMLAVNMSLNVKCDYTDFRPRVKIIIGALYSEVSIAVARLLNVYMVTLMSGTSSSPELSDKTRFPVFMRTIPSDKHQTKAVARFMHHFEWNWVGVVYGDDDYGRAAFQSFLRDADVNSVCLAYQEVVPHYLGHAHSMQHIKEVAQRIRSSSAQVVLLILKADLVKALFKEMIRTKTSRTWIASDAWSRNLLLAQMDGINEVGDILGFTFIAGKSESFDNYLKNLTATPGGYNHFIEEYKNLRFNCTPECFLDKPPSYSLDTNETLSNKIAVWAIANALKNLLKCDNSSCLGEINFPPWKLLKELKKVKFKLDDQTFFFDDNGDFVNGYDLIMWEKDGQHRRFQRIGKYHISDEQIKLDVVFLFLLSQIPRSRCSAHCPPGKMKKILNVSCCYSCIQCTEGNYSDAWDLHDCKMCPNGTWSGKGWSQCKPRELSYLKWRDPHPITMMSAAAFGVLLLLAIFVIFMVYRNSPPMKRAEVRLSCVMMLGLAVSFASVICFMGEPSVHLCRARQLMYAMGFTLCVSCILVKAYRAFLTFLPDGGTTYVRLQQLYKPPVIIFFITILQGIICLLWMIFDSPHIDRTPPPPESMKKVMQCSEGTTFIGFGIMLAYIGLLALVGFLLAFKGRKVPQKFSETGYIIFSMLMYLFVWACFVPVYIINRENSTTVQASAILVSSYGVIFCHFLPKCYEAIWESQTDTLESILRRWRARTNPDFDSETEVGINTPGI
>LOCXPOlfC3.300.HIT1.OlfC.2R.839.ANF_receptor.exons7.CM014086.1.Collichthys_lucidus
ESAQCICGAHSPGDVEIGIMLPCHRKVTALRARITPESFHCSDFDLESFVKSLTIIHEIEAINAARFLPGVRLGYMMCDTCSYASKALQDVGHMLAVNMSLNVKCDYTDFRPRVKIIIGALYSEVSIAVARLLNVYMVTLLSGTSSSPELSDKTRFPVFMRTIPSDKHQTKAVARFMHHFEWNWVGVVYGDDDYGREAFQSFLRDADVNSVCLAYQEVVPHYLGHAHSMQRIKEVAQRIRSSSAQVVLLILKADLVKALFKEMIRTKTSRTWIASDGWSRNWMLAQMDGINEVGDILGFTFIAGKSVSFDNYLKNLTATPGGYNHFIEEYKNLRFNCTPECFLDKPPSYSLDTNETLSNKIAVWAIANALKNLLKCDNSSCLGEINFPPWKLLKELKKVKFKLDDQTLFFDDNGDFVSGYDLIMWEKDGQHRRFQRIGKYHISDEQIKLDVVFLFLLSQIPRSRCSAHCPPGKMKKILNVSCCYSCIQCTEGNYSDAWDLHDCKMCPNGTWSGKGWSQCKPRELSYLKWRDPHPITMMSAAAFGVLLLLAIFVIFMVYRNSPPMKRAEVRLSCVMMLGLAVSFASVICFMGEPSVHLCRARQLMYAMGFTLCVSCILVKAYRTFLAFLPFGRITNRQLHKLYKPPVIIFFITILQGIICLLWMIFDSPHIDRTPPPPESMKKVMQCSEGTTFIGFGIMLAYIGLLASVGFLLAFKGRKVPQEFSETGYIIFSMLMYLFVWACFVPVYIINRENATIVQASAILVSSYGVIFCHFLPKCYEAIWESQTDTLESILRRWRARTNPDFDLEIEVGINTPGMSTLSESSGRISISSKTTILRS
>LOCXPOlfC4.104.HIT1.OlfC.2R.888.ANF_receptor.exons11.CM014090.1.Collichthys_lucidus
MSWLSWLFTLWPSSARSLLIAGLVSRHLGLRVGLQVVQTMTCSRWGTPSNQGLFQDGDVIIGGLFNLHYKTPDTAHDFTQLPHYKPCTGLENLPLQYVHAMLFALEEINHSTTLLPGVKLGYHICDSCALHPWAMQAALSLVGGDSPSCNLAAPPDFSVGYGEGIGERRGNQPVPLIIGGSSSIAAKILCSILGPLSVPLISYTSSCPCLSDRQKFPNFFRTMPSDIYQARAIAQLAMRFNWTWIGAVVANNDYGHMAVKVFQEETQGKGVCLAFVKTLQRENIVSDARSAARTIQASTATVILIFSWYTDVRELFLQLDKINVTDRQFLASEAWSTSGNLLQSLVTSRVASGVLGVAIRSSPIPGFENYLKSLNPSRHPEDEFLKEFWKNEFGCSPGVTRSSHLLNMSAAASLPPCRGTESLEGVHNLFTDTSQLRVTYNVYLAVYAAAHALHSLLSCPNKDNSSTCSSPKNIKPIELLQHLDIVNFTTPQGELLYFDGADVPAKYDLVNWQANPDGSQKLVLIGRVDGFDLRLDESAIQWSTGSNQVPVSVCSESCPPGTRKANRKGEPICCFDCIPCADGEISNITGSLHCERCPLEFWSNVKRTACVRRQLDFLSFNETLGITLTTVAASGAAVTTAVFVVFICYHQTPMVRANNSELSFLLLVSLKLCFLCSLVFIGRPSVWACRFQQAAFGISFVLCVSCLQVKTIVVLAAFRSARPGAGALMKWFGPNQQRGSVCLFTCIQVIICIIWLSLSPPEPQADLDIPGLQVTLKCAMASVVGFSLVLGYIGLLACTCLLLAFLARKLPDNFNEAKLITFSMLIFCAVWIAFVPAYVSSPGKYAVAVEIFAILASSYGLLLCIFAPKCFIILLRPEKNTKKHLMGR
>LOCXPOlfC5.111.HIT1.OlfC.2R.889.ANF_receptor.exons10.CM014090.1.Collichthys_lucidus
MSRFSWLFTLWSFSAPLLLLVGRQMGLSVGLQVAETVSCSRWGTPSNEGLFHDGDVVIGGLFNLHYQTPAIDHNFTQLPHYKSCNGLQHVPLQYIYAMVFAVEEINNSTTLLPGVKLGYHIFDSCGRPPWALQAALSLVGGDSTSCKSTDLPGYSTGYREGITEGKGDHPVPLIIGGASSVTGQILSRLLGPLSVPLISYLSTCPCLSDRGKFPNFFRTIPSDVYQARAIAQLAIHYNWTWIGAVVANNDYGHMAVKVFQEETQGKGVCLAFVKTLQRENIVSDARSAARTIQASTATVILIFSWYTDVRELFLQLDKINVTDRQFLASEAWSTSGNLLQSLVTSRVASGVLGVAIRSSPIPGFENYLRTLHPVHRPDNELLKEYWEAEFGCSPGVTRSSHALNISAASHQKASLPPCRGTESLERVQNLFTDTSQLRVTYNVYLAVYAAAHALHSLLSCPNKDNSSTCSSPKNIKPIEFLQHLNKVNFRTPQDEMFYFQGADIPAKYDLVNWQANPDGSQKLVLIGRVDGFDLQLNESAIQWSTGSNQVPVSVCSESCPPGTRKANRKGEPICCFDCIPCADGEISNKTGSLHCDRCPSEFWSNAERTACVRRQVDFLSFNETLGITLTTVAVSGATVTTAVFVVFIFYRHTPMVRANNSELSFLLLVSLKLCFLCSLVFIGRPSVWACRFQQAAFGISFVLCVSCLQVKTIVVLAAFRSARPGAEALIRWFGPNQQRGSVCLLTSIQIIICAIWLSLSPPVPQPDLGFQGSKVTLKCAMASVVGFSLVLGYIGLLACTCLLLAFLARKLPDNFNEAKLITFSMLIFCAVWIAFVPAYVSSPGKYVVAVEIFAILASSYGLLLCIFAPKCFIILLRPEKNTKKHLMAR
>LOCXPOlfC6.112.HIT1.OlfC.2R.863.ANF_receptor.exons9.CM014090.1.Collichthys_lucidus
FLVLLFSHFSSALSSSLFSSSCKLQGQFHLNGLHKAGDVVLGGLFEIHFFTVFPDLSFTSKPQQPTCHGLDTPGFRHAMTMAFAVDEINRNSNLLPNVTLGYSLYDNCVQLAIGFRAAMSLISGQEEQFILAETCAGTPPVIGVVGDSISTSSIAISTVLGLYRVPMVSYFATCSCLSDRQKFPSFFRTIPSDAFQVRAMIQILKHFGWTWAGLLISDDDYGLHAARSFQSDFVQSGEGCLAYTEILSWANDQTELRRIVDVMKKSTARVVIVFASENHVVNLMEEVVRQNVTGLQWIASEAWIAATIFQTSRLIPHLAGTLGIAIRRGEIPGLRDFLLQIRPDLHDNESSLVKLFWEYTFQCRFAPPPAGWVEAGGAICTGQEDLEDVDSKVIDMSNLRPEYNVYKAVYALAYALDDMLQCEPGRGPFSGNSCGSLKGLEPWQLVYYLQKVNFTTPFGDHVSFDENGDALPIYDIMNWLWLPDGRTKLKNVGDVKKSAFKGEELTIDEDKIFWNFESKKPARSVCSESCPPGTRMARKKGQPVCCFDCIPCSEGKISNKTDSMECTSCPEDFWSSPQRDHCVPKKTEFLSYHEPLGICLTATSLLGTFICAVVLGIFIYHRTTPIVRANNSELSFQLLVSLKLCFLCSLLFIGRPRLWTCQLRHAVFGISFVLCVSCILVKTMVVLAVFKASKPGGGSSLKWFGAMQQRGTVIVLTSIQAGICTAWIVSASPVPHKNYQYHSDKIVYECAVGSTVGFAVLLGYIGLLAILSCLIAFIARNLPDSFNEAKLITFSMLIFCAVWVAFVPAYISSPGKYADAVEVFAILASSFGLLVALFGPKCYIILLRPERNTKKAIMGRGVE
>LOCXPOlfC7.114.HIT1.OlfC.2R.870.ANF_receptor.exons9.CM014090.1.Collichthys_lucidus
MWLFLEINLLLLMLLYSHFSTTASSSRYSSSCRLQGQFHLSGMHKAGDVVIGGLFGMHFVSVFPDLSFTSEPQQPTCHSFDVLGFRYAMTMAFAVDEINRNSNLLPNVTLGYSLYDICVKLGIGFRAAMSLVSGQEEQFILEETCEGTPPVIGIVGDSSSTRSIAISTVLGLYRVPMVSYFATCSCLSDRQKFPSFFRTIPSDAFQVRAMIQILKHFGWTWVGLLVSDDDYGRHAARSFQSDLAQSGGGCLAYLEFLPWSSSPSELRRIVDVMKKSTARVVIVFAHESHMINLMEEVVRQNVTDIQWIASEAWIAATVLQTPNLMPYLSGILGIAIRRGEIPGLREFLLQIRPDLHHNNNNSVVKLFWEYTFQCRFAPPPAGWVEAGGEICTGQEDLEEVDTEVIDISNLRPEYNVYKAVYALAYALDDMLQCEPGRGPFSGNSCGNLLEPWQLVYYLQKVNFTTLSGDEVSFDENGDALPIYDIMNWILLPNGKAKLQNVGDVKRSAFKGEEVTIDKDKIFWKFESKKPPRSVCSESCPPGTRMARKKGQPVCCFDCIPCSEGKISNKTDSMECTSCPEDFWSSPQRDHCVPKKTEFLSYHEPLGICLTATSLLGTFICAVVLGIFIYHRATPIVRANNSELSFQLLVSLKLCFLCSLLFIGRPRLWTCQLRHAVFGISFVLCVSCILVKTMVVLAVFKASKPGGGSSLKWFGTMQQRGTVLVLTSIQAAICTAWIVSASPVPHKNYQYYNDKIVYECVVGSTVGFAVLLGYIGSLAVLSCLIAFIARNLPDSFNEAKLITFSMLIFCAVWVAFVPAYISSPGKYADAVEVFAILASSYGLLVALFGPKCYIILLRPERNTKKAIMGRG
>LOCXPOlfC8.119.HIT1.OlfC.2R.870.ANF_receptor.exons9.CM014090.1.Collichthys_lucidus
MWLFLEINLLLLMLLYSHFSTIASSSLYSTSCHLQERFNLNGMQKAGDVVLGGLFEIHFFTVLPDLSFTSEPQQPTCNGLDTPGFRHAMTMAFAVDEINRNSNLLPNVTLGYSLYDNCVQLAIGFRGALSLVSGQEEQFILEETCAGTPPVIGVVGDSSSTSSIAITTVLGLYRVPMVSYFATCSCLSDRQKFPSFFRTIPSDAFQVHAMIQILKHFGWTWAGLLISDDDYGLHAARSFQSDFVQSGEGCLAYTEILSWANDQTELRRIVDVMKKSTARVVIVFAHENHVVNLMEEVVRQNVTGLQWIASEAWIGATIFQTSRLIPHLAGTLGIAIRRGEIPGLRDFLLQIRPDLHDNESSLVKLFWEYTFQCRFAPPPAGWVEAGGAICTGQEDLEDVDSKVIDMSNLRSEYNVYKAVYALAYALDDMLQCEPGRGPFSGNSCGSLKGLEPWQLVYYLQKVNFTTPFGDQVSFDENGDALPIYDIMNWLWLPDGRAKLQNVGDVKKSAFKGEELTIDEDKIFWNFKSKKPPQSVCSESCPPGTRMARKKGQPVCCFDCIPCSGGKISNKTDSIECTSCPEDFWSSPQRDHCVPKKTEFLSYHEPLGICLTATSLLGTFICAVVLGIFIYHRTTPIVRANNSELSFQLLVSLKLCFLCSLLFIGRPRLWTCQLRHAVFGISFVLCVSCILVKTMVVLAVFKASKPGGGSSLKWFGAMQQRGTVIVLTSIQAGICTVWIVSASPVPHKNYQYYNDKIVYECVVGSTVGFAVLLGYIGSLAVLSCLIAFIARNLPDSFNEAKLITFSMLIFCAVWVAFVPAYISSPGKYADAVEVFAILASSYGLLVALFGPKCYIILLRPERNTKKAIMGR
>LOCXPOlfC9.124.HIT1.OlfC.2R.874.ANF_receptor.exons9.CM014090.1.Collichthys_lucidus
MWAFVKVNLLMYFMLYSHFSSALSSTHYSSSCQLQGQFHLNGLQKAGDVVIGGLFQIHFFSVFPDLSFTSQPQQPSCHGYDVLGFRQVRTMAFAVDEINRNPNLLPNVTLGYSLYDNCINLGIGFRGALSLVSGQEEQYLLDETCAGTPPVIGVVGDSSSTRSIAISTVLGLYRVPMVSYFATCSCLSDRQKFPSFFRTIPSDAFQVRAMIQILKHFGWTWAGVLISDDDYGLHAARSFQSDLAQSGEGCLAYTEILPWSYEQTELRRIVDMMKKSTARVVIVFAHQSHMINLMEEVVRQNVTGLQWIASEAWSAASVLQTPRYMPYLGGTLGITIRRGEITGLRDFLLQSRPDLHHNTSSGNNTVNQFWEYTFQCRFAPPPAGWVEAGGAICTGQEDLEKAETEFLDVSNLRSEYNVYKAVYALAYALDDMLQCEPGRGPFSGNSCGNLKGLEPWQLVYYLQKVNFTTTFGDHVSFDENGDALPIYDIMNWLWLPDGRAKVLNVGDVKKSAFKGEELTIDEDKIFWNFESKKPPRSVCSESCPPGTRMVRKKGKPVCCFDCIPCSGGKISNKTDSMECTSCPEDFWSSPQRDHCVPKKTEFLSYHEPLGICLTATSLLGTCICTVVLGIFIYHRATPIVRANNSELSFQLLVSLKLCFLCSLLFIGRPRLWTCQLRHAVFGISFVLCVSCILVKTMVVLAVFKASKPGGGSSLKWFGAMQQRGTVLVLTSIQAAICTAWLVSASPTPHKNYQYYNDKIVYECAVGSTVGFAVLLGYIGLLAILSCLIAFIARNLPDSFNEAKLITFSMLIFCAVWVAFVPAYISSPGKYADAVEVFAILASSYGLLVALFGPKCYIILLRPERNTKKANHGSG
>LOCXPOlfC9.133.HIT1.OlfC.2R.750.ANF_receptor.exons9.CM014090.1.Collichthys_lucidus
MWAFVNVNLLMYFMLYSHFSSSALSSTHYSSSCQLQGQFHLNGLHKAGDVVIGGLFQIHFFSVFPDLSFTSQPQQPSCHGYDVLGIRQVRTMAFAVDEINRNPNLLPNVTLGYSLYDNCVNLGIGFRGALSLISGQEEQYLLDETCAGTPPVIGVVGDSSSTRSIAISTVLGLYRVPMVSYFATCSCLSDRQKFPSFFRTIPSDAFQVRAMIQILKHFGWTWAGVLISDDDYGLHAARSFQSDLAQSGGGCLAYLEILPWGYEQTELRRIVDMMKKSTARVVIVFAHESHMINLMEEVVRQNVTGLQWIASEAWSAASVLQTPRYMPYLGGTLGITIRRGEITGLRDFLLQSRPDLHHNTSSGNNTVNQFWEYTFQCRFAPPPAGWVEAGGAICTGQEDLEKVETEFLDVSNLRPEYNVYKAVYALAYALDDMLQCKPGRGPFSGNSCGNLKGLEPWQLVYYLQKVNFTTTFGDHVSFDENGDALPIYDIMNWLWLPDGRAKLQNVGDVKKSAFKGEELTIDEDKIFWSFQSKKPPRSVCSESCPPGTRMARKKGQPVCCFDCIPCSGGKISNKTDSIECTSCPEDFWSSPQRDHCVPKKTEFLSYHEPLGICLTATSLLGTFICAVVLGIFIYYRRTPIVRANNSELSFQLLLSLKLCFLCSLLFIGRPRLWTCQLRHAAFGISFVLCVSCILVKTMVVPGCVQGLQARRWSQSEVVWCYAAERNSYCSYFYSSSNLYCLAFICFTNPS
>LOCXPOlfC10.139.HIT1.OlfC.2R.876.ANF_receptor.exons9.CM014090.1.Collichthys_lucidus
MGGLLDTYFLLSVYHVMFFFSFSSFYSITSSLPSSCNLRKKFHLNEMYKTGDVVLGGLFEVHYSSIFPERTFTSEPQQPICTGFDTLGFRHAMTMAFTVEEINKNSKLLPNVTLGYSLSDNCGALVVGFSSALSLASGREKQFLLQENCLGTPPVMAIVGDSPSTFSIATANVLGLYKMPIVSYFSTCSCLSDRQRFPSFFRTIPSDAFQVQAMIQILKHFGWTWVGLLVTDDDYGIHVARSFQSDLAQSGEGCLAYLQVLPWDSDPVELKRIVHLMKTSTARVVMVFAHEFHMIHLMEEVVRQNVTDLQWIASEAWTSAAVLQTPSFMPYLSGTLGIAIRRGEIAGLEEFLLQVHPDQNDNEERNNMVRQFWEFTFQCRFDPADSAKAGAALCTGQEDIKKVDTEFLDVSNLRPEYNIYKAVYALAYALDDMLQCEPGKGPFSGNSCANLQTMEPWQIVHYLQNVNFTTQFGDQVSFDENGDALPIYDIVNWVWLPDGRTKVQNVGKVRRSDSNVEELTINEDKIFWNFETKKPPRSFCSESCPPGTRMARKKGQPVCCFDCIPCSGGKISNKTNSMECTSCPEDFWSSPQRDHCVRKKIEFLSYHEPLGICLTAASLLGTFICAVVLGIFIYHRSTPMVRANNSELSFLLLVSLKLCFLCSLLFIGRPRLWTCQLRHAAFGISFVLSVSCILVKTMVVLAVFKASKPGGGASLKWFGAMQQRGTVLVLTSIQAVICIAWLVSASPTPHKNTQYHNDKIVYECVVGSTVGFAVLLGYIGLLAILSFLLAFLARNLPDNFNEAKLITFSMLIFCAVWVAFVPAYVNSPGKYADAVEVFAILASSFGLLVALFGPKCYIILLRPERNTKKAIMGRGT
>LOCXPOlfC11.155.HIT1.OlfC.2R.875.ANF_receptor.exons10.CM014090.1.Collichthys_lucidus
LVFCVNLIFLLFYSSFFSSTYSLLPPSCNLLRQFHLNGVQKTGDVMLGGLVEVHYTSVFPEWTFTSEPAQPTCKGFDTQGFRHAMALVFAVDEINGNSNLLPNVTLGYSLYDNCGALVIGFRAALVLASGQEEQFLLQENCLGTPPVLGIVGDSYSTFSIATSNVLGLFRLPMVSHFATCSCLSDRKKFPSFFRTIPSDAFQVRAMIQILKRFGWTWVGLLISDDDYGLHVARSFQTDLAQSGGGCLAYSEVLPWGTDPAELRRIVDLMKKSTARVVMVFAHEIHIYQLMEEVVRQNVTGLQWMASEAWTSVDVLQTPDFMPYLGGTLGIAIRRGEMAGFKDFLLRIHPSQHHNSNGNSIVNQFWEDIFQCRFPPPPAGWVEAGGVLCTGQEDLHNVESELFDVSNLRPEYNVYKAVYALAYALNDMLRCVPGRGPFSGNSCATLQRLEPWQMVYYLDKVNFSTPFGDQVSFDENGDALPIYDVMNWLWLPDGTTKIQNVGVVKESSKGEELTLDEDRIFWNFESKQHNMPPRSVCSDSCPPGTRMARKKGLPVCCFDCIACSEGKISNKTDSMECTSCPEDFWSSPERDHCVPKKTEFLSYHEPLGICLTAASLLGTFICAVVLGIFTYHRSTPMVRANNSELSFLLLVSLKLCFLCSLLFIGRPRLWTCQLRHAAFGISFVLSVSCILVKTMVVLAVFKASKPGGGASLKWFGTIQQRGTVMVLTSIQAAICTAWLVSSSPAPHKNTQYHNDKIVYECVVGSTIGFGVLLGYIGFLAILSFLLAFLARNLPDNFNEAKLITFSMLIFCAVWVAFVPAYVNSPGKYADAVEVFAILASSFGLLVALFGPKCYIILLRPERNTKKAIMGRPTPKT
>LOCXPOlfC12.157.HIT1.OlfC.2R.883.ANF_receptor.exons8.CM014090.1.Collichthys_lucidus
MEISALFIGLILSLRLCQLNYSALSLNGSGDGLKQRAELKVDKTGTGVSAEASSMKCKLQGTTRLPAFSMDGDYVIGGVFSIHYYMHTVKHNYTSMPEPLKCTGSMDSRELRFSRAMVFAIEEINNSTELLPGIKLGYQIHDSCASVPVAVHVAFQFSNGLDPVFHTSDNCSQSGMVMAIVGESGSTPSISMSRITGSFNIPQVSHFATCACLSDKQQYPTFFRTIPSDQFQADALAKLVKHFGWTWIGAVRSDSDYGNNGMASFLNAAQQEGICVEYSESFYRTHPHSRIQRVADVIRRSTAMVVVAFVASGDMRILLEELSREPSPPRQWIGSESWVTDPDMLRFPFCAGAIGFGIQKSVIPGLREFLLDLSPAKVAASPLLTEFWEDSFNCKLGESAAIDQSVCDGSEDIQTLQKPYTDTSQLRVTNMVYKAVYAIAHAIHNEVCQNTNSTTKCYKFSRIESKQVLMQLKKVHFSQNGYDVSFDANGDPVAKYELVNWQKSESGSIDMVTVGHYDASLPVGQEFRISRNLTWVDGGTQVPVSVCSDSCPPGTRKVLQKGKPICCYDCIPCPEGEISNATDSPDCFSCPNEFWPNAERDTCLPKPVEFLSFDEVLGIILAAFSVGGACLAIVTAAVFFRHRTSPIVRANNSELSFLLLFSLTLCFLCSLTFIGAPSDWSCMLRHTAFGITFVLCISCVLGKTIVVLMAFRATLPGSNVMKWFGPPQQRMTVVSFTFVQVLICIIWLVVSPPFPMKNLSVYKERIILECALGSAIGFWAVLGYIGLLAVFCFVLAVLARKLPDSFNEAKFITFSMLIFCAVWITFIPAYVSSPGKFTVAVEIFAILASSFGLILCIFAPKCFIILFKPEKNTKKHLMNKNQS
>LOCXPOlfC13.160.HIT1.OlfC.2R.879.ANF_receptor.exons8.CM014090.1.Collichthys_lucidus
MEISALFFGLILSLGLCELDLALALNAFRDGLKQMAELKEDRTGAEVSTLASSKCKLQGAIRLPTFSVDGDYVIGGVFSIHSYKHTERHNYTTMPEPQICRGSVDYRKLRFSRAMIFAIEEINNSTELLPGIKLGYRIHDSCASVPVAVHVAFQLSNGLDPVFYTSNNCSRSGMVMAIVGESGSTLSISMSRIMGPFKIPLVSHFSTCACLSDKQQYPTFFRTIPSDQFQADALAKLVKHFGWTWIGAIRSDSDYGNNGMASFLNAAQKEGICVEYSESFFRSHPHSRIQRVADVIRRSTAMVIVAFAAAAEVKILLEELAREPSPPRQWIGSEAWVTNSDMLKFSFCAGAVGFAIPQSVIPGLREYLLGLPFSEVAASPLLTEFWEDSFNCKLQKSAAIDESVCDGSEDLQNLKSAYTDTSQLRITNMVYKAVYAIAHAIHNAVCQETNSTTKCDKFSSTESKHVFMQLKKVNFSQNGYDVSFDANGDPVAKYELVNWQISESGNIEVVTVGHYDASLPVGQEFRINKNLTWVDGSTQVPVSVCSDSCSPGTRKVLQKGKPICCYDCIPCPEGEISNATDSTDCFPCPKEFWPNAKKDTCFPKPVEFLSFDEVLGIILAAFSVGGACLAIVTGAVFFYHRTSPIVRANNSELSFLLLFSLTLCFLCSLTFIGAPSDWSCMLRHTAFGITFVLCISCVLGKTIVVLMAFKATLPGSNVMKWFGPPQQRMTVVSFTFVQVLICIIWLVVNPPFPMKNLTVYKERIILECALGSAIGFWAVLGYIGLLAVFCLVLAVLARKLPDSFNEAKFITFSMLIFCAVWITFIPAYVSSPGKFTVAVEIFAILASSFGLILCIFAPKCFIILFKPEKNTKKHLMNKN
>LOCXPOlfC14.166.HIT1.OlfC.2R.870.ANF_receptor.exons8.CM014090.1.Collichthys_lucidus
MEISALFISLIISLGLSELYFTLALNSYNDGLKQRQGQTMDSTEASSVKCKLQGSTRLPAFSMDGDYVIGGVFSIHTYKPTVTHNYTSMPEPVKCRGRIDSRELRFSRAVVFAIEEINNSTELLPGIKLGYEIHDSCASVPIAMHVTFQLSNGLDPVFNTGHNCSHSGMVMGIVGESGSTPSISMSRIIGSFNIPLVSHFATCACLSDKQQYPTFFRTIPSDQFQADALAKLVKHFGWTWIGAVRSDSDYGNNGMATFLDAAQKEGICVEYSESFYRTHPHSRIQRVADVIRRSTAVVVVAFLASTELRILMEELSREPSPPRQWIGSEGWVTNRDMLRFSFCAGAIGFGIQKSVIPGLREFLLDLSSTKVAASPVLTEFWEDSFNCRLGKNERVCDESEDLQTLQSPYTDTSQLRITNMVYKAVYAIAHAIHNVVCQKTNSTTLCDKFSRIESKQVLTQLKKVSFSQNGYDVSFDANGDPVAKYELVNWQKTESGNIELVTVGHYDASLPVGQEFRINKNLTWVDGGTKVPVSVCSDSCSPGTRKVLQKGKPICCYDCIPCPEGEISNATDSTDCFPCPKEFWPNAERDTCLPKPVEFLSFDEVLGIILAAFSVGGACLAIVTAAVFFRHRTSPIVRANNSELSFLLLFSLTLCFLCSLTFIGAPSDWSCMLRHTAFGITFVLCISCVLGKTIVVLMAFRATLPGSNVMKWFGPPQQRMTVVSFTFVQVLICIIWLVVSPPFPMKNLTVYKERIILECALGSAIGFWVVLGYIGLLAVFCLVLAVLARKLPDSFNEAKFITFSMLIFCAVWITFIPAYVSSPGKFTVAVEIFAILASSFGLILCIFAPKCFIILFKPEKNTKKHLMNKH
>LOCXPOlfC15.173.HIT1.OlfC.2R.825.ANF_receptor.exons8.CM014090.1.Collichthys_lucidus
SSVQCKLQSTARQPAFSMDGDYVVGGVFSIHYYKQTVTHNYTTMPEPLRCTGSIDSRELRFSRAMIFAIEEINNSTELLPGIKLGYQIHDSCTSVPIAMHVSFQLSNGLDPVFYTGDNCSQSGMVMAIVGESGSTRSISMSRIIGPFNIPQVSHFATCACLSDKQQYPTFFRTIPSDQFQADALAKLVKHFGWTWIGAVRSDSDYGNNGMASFLNAAQKEGICVEYSESFYRTHPQSRIQRVADVIRRSTAIVVVAFLASTEMRILMEELLREPSPPRQWIGTESWVTDFDMLRFTFCAGAIGFGIKQSVIPGLREFLLNLSPTKVAASRMLTEFWEQSFNCRLGKNERVCDGSEDLQTLQSPYTDTSQLRITNMVYKAVYAIAHAIHNVVCQKIKSTTLCDKLTRIKSKQVLMQLKKVNFSQNGYDVSFDANGDPVAKYELVNWQKSVSGSIELVTVGHYDASLPVGQEFHINKNLTWVEGGTEVPVSVCSDSCLPGTRKVLQKGKPICCYDCIPCPEGEISNATDSLDCFPCPKEFWPNAERDTCFPKPVEFLSFDEVLGIILAAFSVGGACLAIFTAAVFFYHRTSPIVRANNSELSFLLLFSLTLCFLCSLTFIGAPSDWSCMLRHTAFGITFVLCISCVLGKTIVVLMAFKATLPGSNVMKWFGPPQQRMTVVSFTFVQVLICIIWLVVSPPFPMKNLTEYKKRIILECALGSAIGFWVVLGYIGLLAVFCLVLAVLARKLPDSFNEAKFITFSMLIFCAVWITFIPAYVSSPGKFTVAVEIFAILASSFGLILCIFAPKCFIILFKPEKNTKKHLMNKN
>LOCXPOlfC16.174.HIT1.OlfC.2R.874.ANF_receptor.exons8.CM014090.1.Collichthys_lucidus
MEISALFISLILSLGLCKFHLAKSLNGSGKGLKQRAELTEDVTGAGDRTKASSVKCTLQGATRLPAFSMDGDYVIGGVFSIHHYMHTVKHNYSSMPEPLRCTGSIDPRELRLSRAMIFAIEEINNSTELLPGIKLGYQIHDSCASVPVAVHVAFQLSNGLDPVFYTSDNCSQSAMVMAVVGESGSTPSISMSRIIGPFDIPQVSHFATCACLSDKQQYPTFFRTIPSDQFQADALAKLVKHFGWTWIGAVRSDSTYGNNGMAAFLNAAQKEGICVEYSESFYRTHPHSRIQRVADVIRRSTAMVIVAFAASGDLRILLEELSREPSPPRQWIGSESWVTNPDMLRFSFCAGAIGFGIPQSVIPGLREFMLDLSPTKVAASPVLTKFWEDVFNCRLGKSTAIDERLCDGSEDIEMLQSPYTDTSQLRITNMVYKAVYAIAHAIHNAVCEDKNSSSRIESKQVLSQLRKVNFSQNGYDVSFDANGDPVAKYELVNWQISESGSIDMVTVGHYDASLPVGQEFRIIRNLTWVDGGTQVPVSVCSDSCPPGTRKVLQKGKPICCYDCIPCPEGEISNATDSTDCFPCPKESWPNAKKDTCFPKPVEFLSFDEVLGIILAAFSVGGACLAIVIVAVFFRHRTSPIVRANNSELSFLLLFSLTLCFLCSLTFIGAPSDWSCMLRHTAFGITFVLCISCVLGKTIVVLMAFRATLPGSNVMKWFGPPQQRMTVVSFTFVQVLICIIWLVVSPPFPMKNLTIYKERIILECALGSAIGFWAVLGYIGLLAFLCFALAVLARKLPDSFNEAKFITFSMLIFCAVWITFIPAYVSSPGKFTVAVEIFAILASSFGLILCIFAPKCFIILFKPEKNTKKHLMTRN
>LOCXPOlfC17.180.HIT1.OlfC.2R.838.ANF_receptor.exons8.CM014090.1.Collichthys_lucidus
TDAGVSTKVSSVKCELQGTTRLPAFSMDGDYVIGGVFSMHHFKDIVKHNYTTMPEPLTCTGSIDFRELRFSRAMVFAIEEINNSTELLPGIKLGYHIHDSCTSVPVAVHVAFQLSSGLDPAFYIGHNCSQSGMMMAIVGESGSTPSISMSRVIGSFNIPQVSHFATCACLSDKQQYPTFFRTIPSDQFQADALAKLVKHFGWTWIGAVRSDSDYGNNGMAAFLNAAQKEGICVEYSESFYRTHPHSWIQRVADVIRRSTAMVIVAFTASTELRILLKELSLEPSPPRQWIGTESWVTNRDMLRFSICAGAIGFGIQKSVIPGLREFLLDLAPTKVVGSPVLTELWEDSFNCRLGKSAAIDRRLCDGTENIQTLQNLYTDTSQLRITNMVYKAVYAIAHAIHNAVCEQKKSTTKCDKFTRIESKQVLMQLKKVNFSQNGYSVSFDANGDPVAKYELVNWQKSEKGSIEMVTVGHYDASLPVGQEFHINKNITWVDGGTKVPVSVCSDSCSPGTRKVLQKGKPICCYDCIPCPEGEISNATDSTDCFPCPKESWPNAERDTCFPKPVEFLSFDEVLGIILAAFSVGGACLAIVTAAVFFRHRTSPIVRANNSELSFLLLFSLTLCFLCSLTFIGAPSDWSCMLRHTAFGITFVLCISCVLGKTIVVLMAFRATLPGSNVMKWFGPPQQRMTVVSFTFVQVLICIIWLVVSPPFPMKNLTVYKERIILECALGSAIGFWAVLGYIGLLAVFCLVLAVLARKLPDSFNEAKFITFSMLIFCAVWITFIPAYVSSPGKFTVAVEIFAILASSFGLILCIFAPKCFIILFRPEKNTKKHLMTKN
>LOCXPOlfC18.189.HIT1.OlfC.2R.854.ANF_receptor.exons8.CM014090.1.Collichthys_lucidus
LNLALASSGSRNAVIGDGVSTEASSMKCKLQGTTRLPAFSMDGDYVIGGVFKIHHYKQTVKYNYTSMPEPLSCTGSMDSRELQFSRAMIFAIEEINNSTELLPGIKLGYQIHDSCASVPVAVHVAFQLSNGLDPVFYKGDNCSHSGMVMAIVGDSGSTRSISISRIIGSFNIPLVSHFSTCACLSDKQQYPTFFRTIPSDQFQADALAKLVKFFGWTWIGAVRSDSDYGNNGMASFLNAAQKEGICVEYSESFYQTHPHSRIQRVADVIRRSTAVVVVAFASFGDMQILLEELSREPSPPRQWIGSESWVTNPDMLRYNFCAGAIGFGIQKSVIPGLREFLLDLSLTKVAASPVLTEFWEDSFNCRLGESAAVDESVCDGTEDIQTLQSVYTDTSHLRITNMVYKAVYAIAHAIHNAVCQDTNSTTQCDKFSRIESKQVLMHLKKVNFSQNGYDVSFDANGDPVAKYELVNWQKRGTGTIEMVTVGHYDASQPIGQEFHITRNLTWVDGGTEVPVSVCSDSCPPGTRKVLQKGKPICCYDCIPCPEGEISNATDSLDCFPCPKEFWPNAKKDTCFPKPVEFLSFDEVLGIILAAFSVGGACLAIVTAAVFFYHRTSPIVRANNSELSFLLLFSLTLCFLCSLTFIGAPSDWSCMLRHTAFGITFVLCISCVLGKTIVVLMAFRATLPGSNVMKWFGPPQQRMTVVSFTFVQVLICIIWLVVSPPFPMKNLTVYKKRIILECALGSAIGFWAVLGYIGLLAVFCLVLAVLARKLPDSFNEAKFITFSMLIFCAVWITFIPAYVSSPGKFTVAVEIFAILASSFGLILCIFAPKCFIILFKPEKNTKKHLMSKSQS
>LOCXPOlfC19.198.HIT1.OlfC.2R.881.ANF_receptor.exons8.CM014090.1.Collichthys_lucidus
MEISALFIGLIFSLGLCELHLALASNGFGDSLKQRAEVTEDRIGARVSTEASSMKCKLQGTARLPAFSMDGDYVIGGVFSIHHYMHTVEHNYTSMPEPPKCRGSIDARELRLSKAMVFAIEEINNSTELLPGIKLGYQIHDSCASVPLAMLVTLQLSNGLDPVFYTRNNCSQSAMVMAIIGESGSTPSISMSRVIGPFNIPQVSHFATCACLSDKQQYPTFFRTIPSDQFQADALAKLVKHFGWTWIGAVRSDSDYGNNGMVSFLNAAQKEGICVEYSESFYRTHPHSRIQRVADVIRRSTAMVIVAFAASGDLRILLEELSREPSPPRQWIGSEAWVTNPDMLRFSFCAGAIGFGIQKSVIPGLREFLLDLSPTKVVASPVLTEFWEDSFSCKLGKNAAIDKTVCDGTEDIQTLQSPYTDTSQLRITNMVYKAVYAIAHAIHNALCQDTNSTTQCDKFSSIQFKQVLMQLKKVNFSQNGYDVSFDANGDPVAKYELVNWQKSESGSIDMVTVGHYDASLPVGQEFHINKKLTWMDGGTQVPVSVCSDSCPPGTRKVLQKGKPICCYDCIPCPEGEISNATDSTDCFPCPKEFWPNAERDTCLPKPVEFLSFDEVLGIILAAFSVGGACLAIVTGAVFFRHRTSPIVRANNSELSFLLLFSLTLCFLCSLTFIGAPSDWSCMLRHTAFGITFVLCISCVLGKTIVVLMAFKATLPGSKVMKWFGPPQQRMTVVSFTFVQVLICIIWLVVSPPFPMKNLTVYKERIILECALGSAIGFWVVLGYIGLLAFLCFALAVLARKLPDSFNEAKFITFSMLIFCAVWITFIPAYVSSPGKFTVAVEIFAILASSFGLILCIFAPKCFIILFKPEKNTKKHLMNKNQ
>LOCXPOlfC20.201.HIT1.OlfC.2R.871.ANF_receptor.exons8.CM014090.1.Collichthys_lucidus
LFLGLCELHLADSLNGFGVGLKQRAELTGDRIGAGATTEDSSVKCKLQGTARLPAFLMDGDYIIGGVFSIHHYMHTVKHDYTSMPEPLRCTGRVNPRELRFSRAMVFAIEEINNSTELLPGIKLGYQIHDSCASVPVAVHVAFQLSNGLDPVFYPIDNCSQSGMVMAIVGESGSTPSISMSRVIGPFNIPLVSHFATCACLSDKQQYPTFFRTIPSDQFQADALAKLVKHFGWTWIGAVRSDSDYGNNGMASFLNAAQKEGICVEYSESFYRTHPRSRIQRVADVIRRSTAMVIVAFAASGDLRILLEELSREPSSPRQWIGSEDWVTNTDLLRFSFCTGAIGFGIQKSVIPGLREFLLDLSPTKVVASPLLTEFWEDVFSCKLGKNAAIDETLCDGTEDIQTLQSPYTDTSQLRITNMVYKAVYAIAHAIHNAVCQDTHSATQCNKFTRIESKQVLMQLKKVGFSQNGYDVSFDANGDPVAKYELVNWQKTESGSIDMVTVGHYDASLPVGQEFRITRNLTWVDGGTQVPVSVCSDSCPPGTRKVLQKGKPICCYDCIPCPEGEISNATDSTDCFPCVMEFWPNAERDTCFPKPVEFLSFDEVLGIILAAFSVGGACLAIVTAAVFFYHRTSPIVRANNSELSFLLLFSLTLCFLCSLTFIGAPSDWSCMLRHTAFGITFVLCISCVLGKTIVVLMAFRATLPGSNVMKWFGPPQQRMTVVSFTFVQVLICIIWLVVSPPFPMKNLTVYKERIILECALGSAIGFWAVLGYIGLLAFLCFALAVLARKLPDNFNEAKLITFSMLIFCAVWITFIPAYVSSPGKFTVAVEIFAILASSFGLILCIFAPKCFIILFKPEKNTKKHLMNKNQS
>LOCXPOlfC21.204.HIT1.OlfC.2R.881.ANF_receptor.exons8.CM014090.1.Collichthys_lucidus
MEMSALFFGLIVSLSLCELHLPLALNGSVIGLKQRAELTEDGTGAGVSTEASSMKCKLQGTTRQPAFSTDGDYIIGGVFSIHNYMQTMKHNYTTMPEPLKCRGSIDSRELRFSRAMVFAIEEINNSTNLLPGIKLGYKIHDSCASVPMAVHVAFQLSNGLDPVFSRGDNCSHSGMVMAIVGESGSTPSISMSRLLGSFNIPLVSHFATCACLSDKQQYPTFFRTIPSDQFQADALAKLVKHFGWTWIGAVRSDSDYGNNGMASFLNAAQKEGICVEYSESFYRTHPHSRIQRVADVIRRSTAVVVVAFAAPGDMKILLEELSREPSPPRQWIGSEAWVTDPDILRFSSCAGAIGFGIQKSVIPGLREFLLDLSPTRVAASPVLNEFWEDSFNCRLGKSEAIDERVCDGSEDIQTLQSPYTATSQLRITNMVYKAVYAIAHAIHNAVCQDTHSTTLCAKFSRIKSKQVLTQLKKVHFSKNGYDVSFDDNGDPVATYELVNWQSESGSIEMVTVGHYDASLPVGQEFHINKNISWMDGGTQVPVSLCSDSCPPGTRKMLRKGKPICCYDCILCPEGEISNATDSPDCFPCPKESWPNAERNTCLPKPVEFLSFDEVLGIILAAFSVGGACLAIVTAVVFFRHRTSPIVRANNSELSFLLLFSLTLCFLCSLTFIGAPSDWSCMLRHTAFGITFVLCISCVLGKTIVVLMAFRATLPGSNVMKWFGPPQQRMTVVSFTFVQVLICIIWLVVSPPFPIKNLTLYKERIILECALGSAIGFWAVLGYIGLLAVFCFALAVLARKLPDSFNEAKFITFSMLIFCAVWITFIPAYVSSPGKFTVAVEIFAILASSFGLILCIFAPKCFIILFKPEKNTKKHLMNKNQT
>LOCXPOlfC22.208.HIT1.OlfC.2R.837.ANF_receptor.exons8.CM014090.1.Collichthys_lucidus
TGTFVSTEASSVKCTLQGTARLPAFSMDGDYVIGGVFSIHNYMQTVKHNYTSMPEPLKCTGSIDSRELRFSRAMVYAIEQINNSTGLLPGIKLGYQIHDSCGSVPLAMHSTFQLSNGLDPVFYKGDNCSQSGMVMGIVGESGSTPSISMSRIIGSFNIPQVSHFATCACLSDKQQYPSFFRTIPSDQFQANVLAKLVKYFGWTWIGAVRSDSDYGNNGMASFLDAAQKEGICVEYSESFHRTHPHSRIQRVANVIRRSTSIVVVAFVASGDMKILLKELSHEPSPSRQWIGSESWVTNPDMLKFSFCAGAIGFGIPQSVIPGLREFLLDLPPTKVAASPVLLEFWEDSFNCRLRKLSNDRCDGSEDIETLQSPYTDTSQLRITNMVYKAVYAIAHAIHNALCQDTNSTTQCDKFRRIESKQVLMQLKKVNFSQNGYDVSFDANGDPVAKYELVNWQIRESGSIDMVTVGHYDASLPVGQEFRINKNLTWVDGSTQVPVSACSDSCSPGTRKVLQKGKPICCYDCIPCPEGEISNATDSTDCFPCPKEFWPNAERDTCLPKPVEFLSFDEVLGIILAAFSVGGACLAIVTAAVFFRHRTSPIVRANNSELSFLLLFSLTLCFLCSLTFIGAPSDWSCMLRHTAFGITFVLCISCVLGKTIVVLMAFRATLPGSNVMKWFGPPQQRMTVVSFTFVQVLICIIWLVVSPPFPMKNLTVYKERIILECALGSAIGFWAVLGYIGLLAFLCFALAVLARKLPDNFNEAKLITFSMLIFCAVWITFIPAYVSSPGKFTVAVEIFAILASSFGLILCIFAPKCFIILFKPEKNTKKHLMNKNQS
>LOCXPOlfC23.223.HIT1.OlfC.2R.868.ANF_receptor.exons8.CM014090.1.Collichthys_lucidus
MTLLALYPLLYSVLTITYNPLSSFTSPPPSAAKVCMLQNSFQPGFVAKGDYIIGGIFPIHYNQEMPDLNSTYRPLPVKCNGFDPRAFRWAQTMRLAVEEINRSTDLLPNHTLGYKIFDSCAYPLTGQRAALAVLNGLNEDNSPMCSGASPLLAVIGESGSALSMVLSRILQPFRIPMISYFSSCACLSDRRKFPTFFRVIPSDDYQVKAIAQLLVRFNWTWVGVVRGDREYGRSAVEGLLRELKGTKVCVAYQAIIPLLYNHQKTLEIIEVMRSSSAKVVVLFSSEGEMKPFLRDYMMQNITGIQWVASEAWVTASVFTGSEYYPYLGGTIGFGIRKGQISRLSDYLQTINPSMYPNNLLVTELWEALYGCNPSLSSGSQLPPCTGQESLLEQHSAYMNTSSPRVAYNVYKAVYAIAHSLHNLLLCQPGSGPFQNKSCAQRNNIQPWQLQYYLQEVTFNIGGEEVNFDLKGDSVPYYDIINWQRGTSGNTEFVDVGLFDGTKPAGEELVIQEDRIMWAGHQSEASCSHFMSVCSASCHPGSRKAVRLREPVCCFDCVPCDSGKISNQTNSIECTFCPEDFWSNEDRTACIPKKVEFLTYDALGIALTVTSVVGACLTIAVFTVFFCHRNTAIVRVNNSELSYFILFALTLCFLCCLVFIGEPTSWSCMLRHTAFSITFSLCFSCILGKTLVVLAAFTATRPGDNIMKWLGPKQQRVIIFSSTLVQVVICTVWLIDAPPFPSRNTQYERSKIILECSVGSSLAFWCVLGYIGLQACLCFILAFLARKLPGNFNEAKFITFSMLIFCAVWLAFIPAYISSPGKYADAVESFAILASSFGLLFCMFAPKCYIILLKPEKNTKQHLMGKENK
>LOCXPOlfC24.227.HIT1.OlfC.2R.874.ANF_receptor.exons8.CM014090.1.Collichthys_lucidus
MTMLAAKLLMFLFLFQGKSCLDAALDNCVFLGEEEKHSLYEDGDVVIGGLFPLHYSPVSSVPTYKTKPTSNMYKYFNSRALRWMQTMTFAIKEINQRSDLLPQLKLGFHIRDSCDDIPVSLRASFLLVNGQPESVHRDKVPESNLGCAAVQRTVSPVIIGGAASGVSMALMRSLGSFHIPLVSYFASCSCLSNQREFPTFMRTMPSDAFQVRALARLVSYFGWTWVGVIGLESDYARFAIQLFLQESVQYGVCAAYTHFYPVVLSQQALDELLDIIQMASSKVIINFCSESEMKGILREIRRRNITGLQWIASEAWATAKSLWAKFGDLLTGTLGFAIRRADVIPGLENHLTSLKTSDIHESAFLAEFWEEMFNCRLNGSVNSHSHDGDNYLDRLPCKGTEDLNDVYSPYSDVTQLRVSYNVYKAVYLVAHALQDMSNCIVGQGPFPNGTCADPKNFKPWQLIHYMKHANFSALGERVSFDENGDPIAYYDLLNWQRRPDGSLHLVKVGFYDASSPSGRSLVINESVIQWPVGKQASRSVCSDSCPPGFRIARRKGEPICCFDCVTCAEGEVSNKTDSLECLRCSKETWPNKARDLCIPKTVEFLSYYELMGIVLCAVSVLGACISLSILIIFFTYKDTPLVRANNMELSFLLLVFLAICFLVGLLFIGEPSDWLCRIRYPAFGISFALCISCLLAKTAVVLMAFRSTLPGSNVMKWFGPNQQRASALLGTTVQVIICLIWLLTSPPHANNNTDYHSVTIIVECVTGSEVGFWCVLGYIGILACMCFLMAFLARKLPDNFNEAKFITFSMLIFFAVWITFIPVYVSTAGKYTVAVHIFAILASAFGLLFCIFAPKCYIIILKPEKNSKKNMMQR
>LOCXPOlfC25.229.HIT1.OlfC.2R.877.ANF_receptor.exons9.CM014090.1.Collichthys_lucidus
TTKLLLFFCFLSLFWGKPVLAAVLDNCVFLGEEEKNNLYEDGDVVIGGLFPVHYSPVSSLPTYKTKPTTIMYKYFNSYALQWMQTMTFAIKEINQRSDLLPQLKLGFHIRDGCYDIPVSLRESFMLLNGQPESLDRDKGPESNIDSNLGCAAVHRTVSPVIIGGPASGVSMALMRSLGSFHIPLVSYFASCSCLSNQREFPTFMRTMPSDAFQVRALARLVSYFGWTWVGVIGLESDYARFAIQLFLQESVQYGVCAAYTHFYPIVLTKQALDALLDLYRMSSSKVIINFCGESEMENILREIRLRNITGLQWIASEAWSTSVYLWEEFGDLLTGTLGFAIRRADVIPGLKQHLTSLRPSMISESAFLAEFWEEMFNCRLNGSVNSHSHDGDNYFDRLPCKGTEDLNDVYSPYSDVTQLRVSYNVYKAVYLVAHALQDMSNCIVGQGPFPNSTCADPKNFKPWQLIHYMKRANFSTLGEKVNFDENGDPIAYYDLMNWQRRPDGSLDLVKVGFYDASSPSGRRLILDDSVIQWPVGKQASRSVCSDSCPPGFRIARRKGEPICCFDCVTCAEGEVSNKTDSLECLRCSKETWPNKARDLCIPKTVEFLSYYELMGIVLCVVSVFGACISLSILTIFYTYKNTPLVRANNMELSFLLLVFLAICFLVGLLFIGEPSDWLCRIRYPAFGISFALCISCLLAKTAVVLMAFRSTLPGSNVMKWFGPYHQRASAFLGTTVQVIICLIWLLTSPPHANNNTDYHSATIIVECVTGSEVGFWCVLGYIGILACMCFLMAFLARKLPDNFNEAKFITFSMLIFFAVWITFIPVYVSTAGKYTVAVHIFAILASAFGLLFCIFAPKCYIIILKPEKNKKKTMIQR
>LOCXPOlfC26.230.HIT1.OlfC.2R.852.ANF_receptor.exons6.CM014090.1.Collichthys_lucidus
LQKTLIISLFVLDLYRVSGCEVLGRFDMPSLFKLGDIMIGGIFPVFNKDVSETSTTFESQPPGAKCARFDLRGFRWTQVMIFAIEEINKDPALLPNISLGYRILNSCSSPTNALRAALTMASRPEEIELTSPCPPAISAIIAESGSSQTLAVVGTLGPFQVPVVSYFSTCACLSDRAKYPTFFRTIPSDYFQAKALAALVKRFGWQWIGAIQSDNDYGRNGILAFTEEVKKLGVCISFVGTILRTYTMDKILDVVEMIKQSTVKVILAFVPENDFYPLMIEVVKQNITGIQWIASEAWITASKISTPEMYRAFGGALGFVVQKMAIPNLKPFLTGISPYTDPRASFVRDFWEIMVGCKPVLPGEYTATETTDKICTGNETLMNSQHVFFNVTQLRISYNVYKAVYAIAHALHQLVFCQPVGEKTSRSCLNISEIRPKQVTDHLQRVNFRNQFADNVFFDAKGDPPASYDIINWHLIDGQVQHVTLGHFASAANGDYKLSIQEEKIVWRTGKKVPISVCSNVCPVGTRKAQIKGKPTCCFDCIPCADGTIANSSGAADCTPCPHEYWSNEKNDECVPKIIEFLTYHEPMGIALTVVSLLGASLSLATMVFFIRYRDTPVIKASNSELSCFLLFSLFLCFLCALTFIGRPTVWTCMLRHTAFGVTFAFCISCVLGKTIVVVTAFKASVPGNKVAAKFGPAQQRIIVCSCTLIQILICILWLKLNPPFPDMVFKYSNKKIVLECNTGSEAAFYAVLGYIGILAITCLVLAFLARKLPDNFNEAKFITFSMLIFCAVWITFIPAYVSSPGKFTVAVEIFAILSSAFGLLLCIFAPKCYIILIKPEKNTKKHVMGKL
>LOCXPOlfC27.233.HIT1.OlfC.2R.852.ANF_receptor.exons6.CM014090.1.Collichthys_lucidus
LQKTLIISLFVLDLYRVSGCEVLGRFDMPSLFKLGDIMIGGIFPVFSKDVSETSTTFESKPPGVKCARFHLRAFRWTQVMIFAIEEINKDPALLPNISLGYRILSSCSSPTNTVRATLTMASRPEEIELTSPCPPIISAVIAESGSSQTLAVAGTLGPFQVPVVSYFSTCACLSDRAKYPTFFRTIPSDYFQAKALAALVKRFGWQWIGAIQSDNDYGRNGILAFTKEVKKLGVCIAFVGTILRTYTMDKILNVVEMIKQSTVKVILAFLPEGDLYPLMIEVVKQNITGIQWIASEAWITASKISTPEMYRAFGGAMGFVVQKMAIPNLKPFLADISPYTDPRASFVRDFWEFMVGCKPDLPGEHTGTGTTNKICTGNETLMNSQHVFFNVTQLRVSYNVYKAVYAIAHALHQLVFCQPVGEKTSRSCLNISEIRPKQVTDHLQRVNFRNQFADNVFFDANGDPPASYDIINWHLIDGQVQHVTLGHFASAANGDYKLSIQEEKIVWRTGKKVPISVCSNVCPVGTRKAQIKGKPTCCFDCIPCADGTIANLSGAADCTPCPQEYWSNEKKDECIPKIIEFLTYHEPMGIALTVVSLLGASLSLATMVVFICYRETPVIKASNSELSCFLLFSLFLCFLCALTFIGRPTVWTCMLRHTAFGVTFAFCISCVLGKTIVVVTAFKASVPGSKVAGKFGPAQQRIIVCSCTLIQILICILWLKLNPPFPDMVFKYSNKKIVLECNTGSEAAFYAVLGYIGILAITCLVLAFLARKLPDNFNEAKFITFSMLIFCAVWITFIPAYVSSPGKFTVAVEIFAILSSAFGLLLCIFAPKCYIILIKPEKNTKKHVMGKL
>LOCXPOlfC28.237.HIT1.OlfC.2R.852.ANF_receptor.exons6.CM014090.1.Collichthys_lucidus
LQKTLIISLFVLDLYRVSGCEVLGQFDMPSLFKLGDIMIGGIFPVFNKDVSETSTTFDSKPPGVKCARFDLRAFRWTQVMIFAIEEINKDPALLPNVSLGYRILNSCSSPTNTLRAALTMASRPEEIKLTSPCPPAISALIAEAGSSQSLAVAGTLGPFQVPVVSYFSTCACLSDRAKYPTFFRTIPSDYFQAKALAALVKRFGWQWIGAIQSDNDYGRNGILAFTEEVKKLGVCIAFVGTILRTYTMDKILDVVEMIKQSTVKVILAFVPEGDFYPLMKEVVKQNITGIQWIASEAWITASQPSTPEMYRAFGGAMGFVVQKMAIPNLKPFLTGISPYTDPRASFMRDFWEIMVGCKPVLHGEHTVTETTNKICTGNETLMNSQHVFFNVTQLRVSYNVYKAVYAIAHALHQLVFCQPVGEKTSRSCLNISEIRPKQVTDHLQRVNFRNQFADNVFFDANGDPPASYDIINWHLIDGQVQHVTLGHFASAANGDYKLSIQEEKIVWRTGKKVPISVCSNVCPVGTRKAQIKGKPTCCFDCIPCADGTIANSSGDADCTPCPQEYWSNEKNDECVPKIIEFLTYQEPMGIALTVVSLLGASLSLATMVVFIRYRETPVIKASNSELSCFLLFSLFLCFLCPLTFIGRPTVWTCMLRHTAFGVMFAFCISCVLGKTIVVVTAFKASVPGSKVAGKFGPAQQRIIVCSCTLIQILICILWLKLNPPFPDMVFKYSNKKIVLECNTGSEAAFYAVLGYIGILAITCLVLAFLARKLPDNFNEAKFITFSMLIFCAVWITFIPAYVSSPGKFTVAVEIFAILSSAFGLLLCIFAPKCYIILIKPEKNTKKHVMGKL
>LOCXPOlfC29.239.HIT1.OlfC.2R.852.ANF_receptor.exons6.CM014090.1.Collichthys_lucidus
LQKTLIISLFVLDLYRVSGCEVLGRFDKPSLFKLGDIMIGGIFPVFSKDVSETSTTFESKPPGVKCARFHLRAFRWTQVMIFAIEEINKDPALLPNISLGYRILNSCASPTNALRAALTMASRPEEIELTSPCPPAISALIAEAGSSQSLAVAGTLGPFQVPVVSYFSTCACLSDRAKYPTFFRTIPSDYFQAKALAALVKRFGWQWIGAIQSDNDYGRNGILAFTEEVKKLGVCISFVGTILRTYTMDKILDVVEMIKQSTVKVILAFLPEGDFYPLMIEVVKQNITGIQWIASEAWITASRPSTPEMYRAFGGAMGFVVQKMAIPNLKPFLADISPYTDPRASFVRDFWEIMVGCKPVLPGEYTGAETTNKICTGNETLMNSQHVFFNVTQLRVSYNVYKAVYAIAHALHQLVFCQPVGEKTSRSCLNISEIRPKQVTDHLQRVNFRNQFADNVFFDSNGDPPASYDIINWHLIDGQVQHVTLGHFASAANGDYKLSIQEEKIVWRTGKKVPISVCSNVCPVGTRKAQIKGKPTCCFDCIPCADGTIANSSGAADCTPCPHEYWSNEKNDECVPKIIEFLTYQEPMGIALTVVSLLGASLSLATMVVFIRYRDTPVIKASNSELSCFLLFSLFLCFLCPLTFIGRPTVWTCMLRHTAFGVTFAFCISCVLGKTIVVVTAFKASVPGSKVAGKFGPAQQRIIVCSCTLIQILICILWLILNPPFPDMVFKYSNKKIVLECNTGSEAAFYAVLGYIGILAITCLVLAFLARKLPDNFNEAKFITFSMLIFCAVWITFIPAYVSSPGKFTVAVEIFAILSSAFGLLLCIFAPKCYIILIKPEKNTKKHVMGKL
>LOCXPOlfC30.241.HIT1.OlfC.2R.836.ANF_receptor.exons6.CM014090.1.Collichthys_lucidus
ITIIVFTLLTVAESKYQTCKLIGQTGFMEFSKEGDLIIGGLFSVSNIHLIIESGDQGLPYTYCEKFNDRELKFARTVIFTVEEINRDTKLLPGVSLGYKLYNGCGDENMIRAALEAVNGEDSTGCSRKIQALIAHSSSGLSKAINMILSPLSIPQISHFSTCACLSDKKIYPTFFRTVPSDRFQIIGLVQLMKYFDWRWVGIIYSELLYSEEGTAEFIKEAMKAGICIEYSLPYSKTSQLVSKLNAIVTTLRKSSSKVVLLFMSLSFTKSFLSNMEKYNITGKQWVGTESWITQTDLASVERMNILQGAMGFSLPLASIPGLGEFLLSLKPSDEPQSGIVKGVWENFFDCSFTPSNTSAMCSGTEDLKTVSSDYTDVTQFRAENNVYKAVYLVAYALHALLQCENGSNPTTGKPCVNKREVLEHIKNVNFTTQNGAKVFFDENGDSVAQYDLVNWQMKEDGSVKIVNIGQYDTSFPEGKKFQLKDDTNIVWGGNSNKMIRSVCREPCPPGTRKAINNFKPVCCFDCFQCPEGTISNQTDSIDCWICPPEFWPNEKRDQCLPKPIEYLSYQEIMGALLTGCGCVGVFLSFLTSVIFLTHKETPIVKANNSELSFLLLFSLKLCFLCSLTFIGRPTEWSCMLRHTAFGITFVLCISCVLGKTVVVLMAFKASIPGSSVMKWFGPTQQRLSVLTFTLIQVVICILWLTINPPFPKMNMKYYKEKIILECALGSVVGFWAVLGYIGLLAVLCFILAFLARKLPDSFNEAKFITFSMLIFCAVWITFIPAYVSSPGKFTVAVEIFAILASSFGLLGCIFVPKCYIIIFRPEKNSKKYLMGK
>LOCXPOlfC31.248.HIT1.OlfC.2R.843.ANF_receptor.exons6.CM014090.1.Collichthys_lucidus
ITIILFTLLARTDSEKQTCKVIGQTGYKEFSKKGDLIIGGIFSITSTRILESNGYQSVPNYYCKRFNHRELKFARIVMFTVEEINRDTNLLPGVSLGYRLYDGCGSENLIRAAVEAVNGDDSQGCGDRIQALLGHSSSGVSEDINLILSPLSIPQISHLSTCACLSDKKIYPTFFRTVPSDRFQIIGLVQLMKYFDWRWVGIIYSVGLYSEEGTAEFIKEAKKEGICVEYTLPYSQTKSKTVKEIVTALRKSSSKVVLLFMSLSFTKPFLSNMEKYNITGKQWVGTESWITQTDLASVERMNILQGAIGFALPLASIPGLDEFLLSLKPSDEPQSGIVKRVWENLFDCSFTPSNTSAMCSGTEDLKTVSSDYTDVTQFRAENNVYKAVYLVAYALHALLQCENGSNPTTGKPCVNKSEVQPSLVLEHIKNVNFTTQNGAKVFFDENGDSVAQYDLVNWQMKEDGSVKIVNIGQYDTSFPEGKKLQLKDDTNIVWGGTSNKMIRSVCREPCPPGTRKAINKFKPVCCFDCFQCPEGTISNQTDSIDCLICPPELWPNEKRDQCLPKPTEYLSYEEIMGALLTGFSCFGVFLSLLMSIIFLTHKETPIVKANNSELSFLLLFSLKLCFLCSLTFIGRPTEWSCMLRHTAFGITFVLSISCVLGKTVVVLMAFKASIPGSSVMKWFGPTQQRLSVLTFTLIQVVICILWLTINPPFPKMNMKYYKEKIILECALGSVVGFWAVLGYIGLLAVLCFILAFLARKLPDSFNEAKFITFSMLIFCAVWITFIPAYVSSPGKFTVAVEIFAILASSFGLLGCIFVPKCYIIIFRPERNSKKYLMGKIPPR
>LOCXPOlfC32.251.HIT1.OlfC.2R.861.ANF_receptor.exons8.CM014090.1.Collichthys_lucidus
LLYSVCVLTITYSPILIITFPPLSAAKVCMLQNSFQPGFMAKGDYVIGAIFPLHYNQEMPDLNCTYKPPPVKCNGFDPRAFRWAQTMRLAVEEINHSLELLPNYTLGYKIFDSCAYPLTGQRAAMAVLNGISEDDFPMCSGASSLLALIGESGSAQSIVVSRILQPFRIPMISYFSSCACLSDRRKFPTFFRVIPNDDYQVKAIAQLLVRFNWTWVGLVRGDHEYGRFAVHGLLRELKGTKVCVAYQEMIPLLYNRQKALKIMEVMRTSSAKVVVVFSAEGEMTPFLRDYMMQNITGIQWVASEAWVTASVFTGSEYYPFLGGTIGFGIRKGQISRLSDYLQTINPSMYPNNLLVTELWEALYGCNPSLSSGSQLPPCTGQESLLEQHSAYMNTSSPRVAYNVYKAVYAIAHSLHNLLLCQPGSGPFQNKSCAQRNNIQPWQLQYYLQEVTFNIGGEEVNFDLKGDSVPYYDIINWQRGTSASTEFVNVGLFDGTKPAGEELVIQEDRIMWAGHQSEASCSHLSVCSASCHPGSRKAVRRGESVCCFDCVPCDSGKISNQTNSIECTFCPEDFWSNEDRTACIPKKVEFLTYDALGIALTVTSVVGACLTIAVFTVFFCHRNTAIVRVNNSELSYFILFALTLCFLCCLVFIGKPTSWSCMLRHTAFSISFSLCISCILGKTLVVLAAFTATRPGDNIMKWLGPKQQRVIIFSSTLVQVVICTAWLIDAPPFPSRNTQYERSKIILECSVGSSLAFWCVLGYIGLQACLCFILAFLARKLPGNFNEAKFITFSMLIFCAVWLAFIPAYISSPGKYADAVESFAILASSFGLLFCLFAPKCYIILLKPEKNTKQHLMGKENR
>LOCXPOlfC33.255.HIT1.OlfC.2R.873.ANF_receptor.exons8.CM014090.1.Collichthys_lucidus
MAVLAGKLLIFLSLFGCKPVLSAPLDNCVFLGEEEKPSLYEDGDVVIGGLFPLHYSPVSSLPTYKTKPTTNMYKYSRALRWMQTMTFAIKEINQRSDLLPQLKLGFHIRDSCDDIPVSLRASFLLVNGQPESVYRDKVPESNLGCAAVQRTVSPVIIGDAASGVSMALLRSLGSFHIPLVSYFASCSCLSNQNEFPTFMRTMPSDAFQIRALARLVSYFGWTWVGVIGVESDYARFAIQLFLQESVQYGVCAAYTHFYPVILSQQALDELLDVIQMASSKVIINFSGESEMQGILKEIQHRNITGLQWIASEAWATAKSLWAKFGDLLTGTLGFAIRRADVIPGLENHLTSLRPSYIHESAFLAEFWEEMFNCRLNGSVNSHSHDGDNYLDRLPCKGTENLNDVYSPYSDVTQLRVSYNVYKAVYLVAHALQDMSNCIVGQGPFFPNGTCADPKNFKPWQLIHYMKRANFSTLGEKVNFDVNGDPIAYYDLMNWQRRPDGSLDLVKVGFYDASSPSGRSLVINESVIQWPVGKQASRSVCSDSCPPGFRIARRKGEPICCFDCVTCAEGEVSNMTDSLECSRCSEDTWPNKARNLCIPKTIEFLSYHELMGIVLCVVSVLGACISLCILSIFFTYKDTPLVRANNMELSFLLLVFLAICFLVGLLFIGEPSDWLCRIRYPAFGISFALCISCLLAKTAVVLMAFRSTLPGSNVMKWFGLNQQRASVFLGTAVQVIICLIWLLTSPPHTNNNTDYHSATIIVECVTGSEVGFWCVLGYIGILACMCFLMAFLARKLPDNFNEAKFITFSMLIFFAVWITFIPVYVSTAGKYTVAVHIFAILASAFGLLFCIFAPKCYIIILKPEKNSKKNMMQR
>LOCXPOlfC34.258.HIT1.OlfC.2R.854.ANF_receptor.exons6.CM014090.1.Collichthys_lucidus
LQRAIILSLFFLNLSTVHGCEVFGRFGMPSLFKQGDIMIGGIFPVLNKEISSTSMFESEPPGVKCAGFDLRAFRWTQVMIFAIEEINKDPALLPNISLGYRILNSCASPTNTLRAALTLASRPEEIELTSPCPPAISALIAESGSTQSLVVAGTLGPFRVPIVSYFSTCACLSDRAKYPTFFRTIPSDYFQAKALAALVKRFGWQWIGAIQSDNDYGRNGILAFTEEVKKLGVCIAFVGTILRTYTMDKILDVVEMIKQSTVKVILAFVPEGDFYPLMKEVVKQNITGIQWIASEAWITASRPSTPEMYRAFGGALGFVVQKMAIPNLKPFLTGISPYTDPRASFVRDFWEIMVGCKPVSPAEHTGAETTNKICTGNETLMNSQHVFFNVTQLRVSYNVYKAVYAIAHALHQLVFCQPVGEKTSRSCLNISEIQPKQVTDHLQRVNFRNQFADNVFFDANGDPPASYDIINWQLIDGQVQHVTLGHFASAANGDYKLSIQEEKIVWRTEKTVPTSVCSNVCPVGSRKAQIKGKPTCCFDCIPCADGTIANSSGAADCTPCPQEYWSNEKKDECVPKIIEFLTYHEPMGIALTVVSLLGASLSLATMVVFIHYRETPVIKASNSELSCFLLFSLFLCFLCPLTFIGRPTVWTCMLRHTAFGVTFAFCISCVLGKTIVVVTAFKASVPGSKVAAKFGPAQQRIIVCSCTLIQILICILWLKLNPPFPDMVFKYSNKKIVLECNTGSEAAFYAVLGYIGILAITCLVLAFLARKLPDNFNEAKFITFSMLIFCAVWITFIPAYVSSPGKFTVAVEIFAILSSAFGLLLCIFAPKCYIILIKPEKNTKKHVLGNNLNK
>LOCXPOlfC35.260.HIT1.OlfC.2R.802.ANF_receptor.exons6.CM014090.1.Collichthys_lucidus
MPLLKLVFLALLIRRGMTVCRLQGSPQQPELTQAGDFILGGIFTFRTGYIGSMYTFQTLPDPPTCLHINVREFKFSQAMIFAIKEINQNPAILPNHTLGYKIYNSCGMTNIIRSAIDLASGQREIIDERNCTKPDTAQAVLGHSASSPTMGFARIIGRFQIPVLSHFATCACLSDREEFPSFFRTIPSDHYQSRALAKLVKHFGWSWVGAISNKNEYGINGIATFIQSAQEEEVCIEYYRAFEQGGPLRELTNVVETVKYSTSKVIVAFMSHREIKLLAKELYRQNVTGLQWVGSDAWITDHSLTDSEGHSILVGSLGFVVSRAKIPGLEEHLRQLHPSLFPDSQFVKDFWEYMFDCALNETSNTQRKPCNGSESLQNVESYFTDVSRLRFTNNVYKSVYAVAHALHDLVTCEEGKGPFSSGSCADAKHVQPWQVLHYLQNVKFTTSQGERVTFDQNGDPPARYELINLQHVTSETMHVATVGVFDATLPQDHQFVMNDVKIVWGGGSYTVPVSVCSESCPPGKRKVLQKGKPVCCYDCIPCAEGEISNITALVFFHFRETPIVRANNSELSFLLLFSLSLCFLCSLTFIGQPSEWSCMLRHTAFGITFVLCISCVLGKTIVVLMAFKATLPGSNVMKWFGPAQQRLSVLTFTLIQVLICILWLTINPPFPYKNMNYYKEKIILECALGSPVGFWAVLGYIGLLSILCFFLAFLARKLPDNFNEAKFITFSMLIFCAVWITFIPAYVSSPGKFTVAVEIFAILASSYGLLFCIFIPKCYVILLRPEQNTKRHLMGKTKDIHY
>LOCXPOlfC36.271.HIT1.OlfC.2R.858.ANF_receptor.exons6.CM014090.1.Collichthys_lucidus
MTPTQRWPEQGWALLQLLLVASFSQAEKPVCKWRGDPENPQLFKDGDIMLGGLFSFHSTWKDRRDTYMHKPLPLECISLHFREFQFAQAMLFAIEEINNSSDLLPGISLGYKIYDICGSIARGVRVTLALANGNEMEFEPSEAPCTRSAQVQVIMGETSSSPSMAIATVIGPFYIPMISHFATCACLSDKTKYPSFLRTIPSDYYQSRALAQLVKHFGWTWVGAIRTNDDYGNNGMAIFIETAQQLGICLEYSVAVFRTDPPDKIQKIIDIIKASTSKVIVAFLSHLDMDMVIHELSHHNLTGYQWVGSESWIVDSQTAAMDRHHILDGAIGLSIPKAHVSGMREFMLDVRPLNSSSNELFTEFWEALFSCKFKQSKSSAEDERKCTGHEDETEMQTSFTDMSLLPIFYNVYKGVYAVAHALHSMLSCNKTCDNNVQLDPFMILQHTKKIQFKTKEGDEVYFDEHGDAAAKYEIINWQPTENGIVDFVTVGLHDASLPEDKQLNLQNKTLIWAQNSKQVPVSVCSQKCPPGTRKVLQKGKPVCCYDCLRCAEGEISNSTDSITCVRCDPEFWSNERRDACVKKEAEFLSYEEIMGALLTAASLFGTCMTSVVAFIFFRYRQTPIVRANNSELSFLLLFSLSLCFLCSLTFIGRPSEWSCMLRHTAFGITFVLCISCVLGKTIVVLMAFRATLPGSNVMKWFGPAQQKLSVLGFTLIQVIICILWLTISPPFPFKNFKESKDKIILECALGSAVGFWAVLGYIGLLAMLCFFLAFLARKLPDNFNEAKFITFSMLIFCAVWITFIPAYVSSPGKFSVAVEIFAILASSFGLLICIFIPKCYIILLKPEKNTKKNMMGKG
>LOCXPOlfC37.280.HIT1.OlfC.2R.858.ANF_receptor.exons6.CM014090.1.Collichthys_lucidus
MISTQRWPEQGWALLQLLLVATFTQAEELVCRRRGDSENPQLSKHGDIMVGAIFSFHLLFKDSPDAYTHKPLPLECASLNFRAFQYAQAMLFAIEEINNSTDLLPGISVGYKIYDACASIARAVRVALALTNGNEILSTLSEATCTRPAQVQAILGEAFSSPCMAMATVIGPFHVPLISHFATCACLSDKTKYPSFLRTIPSDYYQSRALAQLVKYFGWTWVGAIRTNDDYGNNGMATFTEIAQQLGICVEYSVSFFRTDPPDKIQKIIDIIKASTSKVIVTFLSPTELYVIIHEFFLQKLTGYQWVGTEAWIFDIQTAAVDKHHILDGAIGLSIPKAHVSGMREFILDAKPLNTSTNVLFTEFWEALFGCKFKQSVSSAENEKECTGHEDVTQVQNSFTDMSLMPIFYNIYKGVYAVAHAVHRMLRCNKTCDNIVQLDPFIILQNIKKVHFKTKEGDEVYFNENGDPAAKYEIINWQPSGNGLVKFVTVGLYDASLPADKQMNLHNKSLFWAQNSQQVPVSVCSQKCPPGTRKVLQKGKPVCCYDCLRCAEGEISNITDSITCVRCHPEFWSNERRDACVKKEAEFLSYEEIMGALLTAASLFGTCMTAVVAFIFFRYRQTPIVRANNSELSFLLLFSLTLCFLCSLTFIGRPSEWSCMLRHTAFGITFVLCISCVLGKTIVVLMAFRATLPGSNVMKWFGPAQQKLSVVGFTLIQVIICILWLTISPPFPFKNFNTFKDRIIFECALGSAVGFWAVLGYIGLLAMLCFSLAFLARKLPDNFNEAKFITFSMLIFCAVWITFIPAYVSSPGKFSVAVEIFAILASSFGLLICIFIPKCYIILLKPERNTKKNMMGKG
>LOCXPOlfC38.283.HIT1.OlfC.2R.860.ANF_receptor.exons6.CM014090.1.Collichthys_lucidus
MLSTQGWTEQGWAFLQLLLMASLSQAEELVCKQIGDPENPQISKDGDIMLGGIFSFHLQWKNRQDAYIHKPLPLQCTKLNFRGFQYTQAMRFAIEEINNNTDLLPGISLGYKIYDACTSIARGMRVALSLANGNENVSAPSKEPCTRPAQVQAIMGETFSSPCMAIATVIGPFSIPLISHFATCACLSDKTRYPSFLRTIPSDYYQSRALAHLVKHFGWTWVGAIRTNDDYGNNGMATFTETAQQLGICLEYSVSVFRTDPPDKIQNVMEIIKASTSKVIVTFLPTMELHMILRELSEHNLTGYQWVGTEAWISNSDTADVDRHHILDGAIGLSIVKAHVSGMTEFMMDVKRLNSSRNEMFTEFWETLFSCKFKQLKSSAGNERECTGHEDVTQVQNSFTDMSLMPIFYNVYKGVYAVAHALHNILSCNKTCDNNVQLDPFTILQHIKKIHFKTKEGDEVYFNENGDPAAKYEIINWQRTENGIVEFITVGLYDASLPADKQMNLRNKSLFWAQNSQQVPVSVCSKNCPPGTHKVLQKGKPVCCYDCLRCAEGEISNITDSITCVRCDPEFWSNERRDACVKKEAEFLSYEEIMGALLTAASLFGTCMTAVVAFIFFRYRQTPIVRANNSELSFLLLFSLTLCFLCSLTFIGRPSEWSCMLRHTAFGITFVLCISCVLGKTIVVLMAFRATLPGSNVMKWFGPAQQKLSVLGFTIIQVVICILWLTISPPFPFKNFHTFKDKIILECALGSAIGFWAVLGYIGLLAILCFIFAFLARKLPDNFNEAKFITFSMLIFCAVWITFIPAYVSSPGKFSVAVEIFAILASSFGLLICIFIPKCYIILLKPEKNTKKNMMGKGPP
>LOCXPOlfC39.288.HIT1.OlfC.2R.858.ANF_receptor.exons6.CM014090.1.Collichthys_lucidus
MTPTQKWPEQGWALLQLLLVASVSQAEDPVCRRRGDLENPPLSKDGDIILGGIFSFHSKWKDRQDTYMHKPLPLQCTSLNFRGFQFAQAMLFAIEEINNNTDLLPGISLGYKIYDACASIARGVRVALALANGNELLSASNEAPCTRPAQVHAIMGETSSSPCMAIATVIGPFNIPMISHFATCACLSDKTKYPSFLRTIPSDYYQSRALAQLVKHFNWTWVGAIRTNDDYGNNGMATFTEVAQQLGICLEYSVSVFRTDSSDKLRKVIDIIKISTSKVIVAFLSHKDMDVLIPELTRHNLTGYQWVGSESWIFDSQTAALDRHHILDGAIGLSIPRAHVSGMREFILDVKPLNSSSQELFTEFWEALFSCKFKQSNASAGNERECTGHEDVTQVQNSFTYMSLMPIFYNVYKGVYAVAHALHNILNCNKTCDNNVQLDPFMILQHTKKIQFKTKEGDEVYFNENGDPAAKYEIINWQPSENGIVDFVTVGLHDASLPADKQLHLQNKSLMWAQNSKQVPVSVCSEKCPPGSRKVLQKGKPVCCYDCVRCAEGEISNSTDSITCVRCDPDFWSNQRRDTCVKKEEEFLSYEEIMGALLTAASLFGTCMTSVVAFIFFRYRQTPIVRANNSDLSFLLLFSLTLCFLCSLTFIGRPSEWSCMLRHTAFGITFVLCISCVLGKTIVVLMAFRATLPGSNVMKWFGPAQQKLSVVGFTLIQVVICILWLTISPPFPFKNFKESKDKIILECALGSAVGFWAVLGYIGLLAMLCFFLAFLARKLPDNFNEAKFITFSMLIFCAVWITFIPAYVSSPGKFSVAVEIFAILASSYGLLICIFIPKCYIILLKPEKNTKKNMMGKG
>LOCXPOlfC40.293.HIT1.OlfC.2R.858.ANF_receptor.exons6.CM014090.1.Collichthys_lucidus
MASTQRWPDKGWTLLQLLLVASFSQADEQVCRRRGDPENPQLSKDGDIMLGGIFTFHSSWKETRHSYMHKPLPLQCTSLNFRGFQYAQAMLFAIEEINNNTDLLPGISLGYKIYDACASIARGVRVALASANGNELLYAPSEAPCTRPVQVQAILGVTSSSPCMAISTVIGPFHIPLISHFATCACLSDKTKYPSFLRTIPSDYYQSRALAQLVKHFGWTWVGAIRSNDDYGNNGIATFREVAQQLDICLEYSVPFFRTDPPDKIQKIINIIKASTSRVIVAFLNHMDMDVLIHEFSHHNLTGYQWVGSEGWILDSQIAAMNTHHILDGAIGLSIPKVNVSEMRDFMLDVRPLNTSTNELFTEFWEALFSCKFKLSKLSAQNLRECTGHEDVTQVQNSFTDMSLMPIFYNVYKGVYAVAHALHSVLNCDKTCDNNVRLDPFTILQHIKKVHFITKEGDEVYFNENGDPAAKYEIINWQPSEHGIVDFITVGLYDASLPADKQLNLQNKTLTWAQNSQQVPVSVCSEKCPPGTRKVLQKGKPVCCYDCLRCAEGEISNSTDSITCVRCDPEFWSNERRDACVKKEAEFLSYEEIMGALLTAASLFGTCMTSVVAFIFFRYRQTSIVRANNSELSFLLLFSLTLCFLCSLTFIGRPSEWSCMLRHTAFGITFVLCISCVLGKTIVVLMAFRATLPGSDVMKWFGPAQQKLSVLGFTLIQVIICILWLTISPPFPFKNFKDFKDKIILECALGSAVGFWAVLGYIGLLAMLCFFLAFLARKLPDNFNEAKFITFSMLIFCAVWITFIPAYVSSPGKFSVAVEIFAILASSFGLLICIFIPKCYIILLKPEKNTKKNMMGKG
>LOCXPOlfC41.303.HIT1.OlfC.2R.858.ANF_receptor.exons6.CM014090.1.Collichthys_lucidus
MTSTQRWPEQGWALLQLLLVASFSQAEEPVCRRRGEPENPPLSKDGDIMLGGIFSFHNKWKSKQDSYMHKPQPLQCYSLNFRAFQFAQAMLFAIEEINNSTDLLPGISLGYKMYDDCVFIARGVKVALALANGNEDVSAPSEEPCTRPAQVLAIIGGTFSSPCMAISPVIGPFYIPLIAHFATCACLSDKTKYPSFLRTIPSDYYQSRALAQLVKHFNWTWVGAIRMDNDYGNNGMATFTEVAQQLGICLEYSVAFYRSDPPDKIQKIVDIIRASTSKVIVAFLAPTELYLIIHQMSHYNLTGYQWIGSEAWIIDSKTVAMDIHHILDGAIGLSIPKAHVSGMREFMLDVKPLNSSSQELFTEFWEALFSCKFKQSDASARNERECTGHEDVNQVQNSYTDMSMMPLFYNMYKGVYAVAHALHNMLSCNKTCDKNVQLDPFRILQHIRKVNFKTKEGNEVYFDENGDPAAKYEIINWQPSENGIVDFVTVGLYDASLPADKQMVMQNISLMWTQNSQQVPVSVCSEKCAPGTRKVLQKGKPVCCYDCLRCAEGEISNSTDSITCVRCDPEFWSNERRDACVKKEAEFLSYEEIMGALLTAASLFGTCMTSVVAFIFFRYRQTPIVRANNSELSFLLLFSLTLCFLCSLTFIGRPSEWSCMLRHTAFGITFVLCISCVLGKTIVVLMAFRATLPGSDVMKWFGPAQQKLSVVGFTLIQVVICILWLTISPPFPFKNFHTFKDKIILECALGSAIGFWAVLGYIGLLAMLCFFLAFLARKLPDNFNEAKFITFSMLIFCAVWITFIPAYVSSPGKFSVAVEIFAILASSFGLLICIFIPKCYIILLKPERNTKKNMMGKG
>LOCXPOlfC42.313.HIT1.OlfC.2R.859.ANF_receptor.exons6.CM014090.1.Collichthys_lucidus
MTSTQRWPEQGWALLQLLLVASFSQAEEPVCRRRGDPENPPLSKDGDIMLGGIFSFHNKWKNKQDSYMHKPQPLQCYSLNFRGFQFAQAMLFAIEEINNSTDLLPGISLGYKMYDACVFIARGVKVALALANGNEEVSAPSEEPCTRPAQVLAIIGGTFSSPCMAISTVIGPFYIPLVSHLATCACLSDKTKYPSFIRTIPSDYYQSRALAQLVKHFNWTWVGAIRMDNDYGNNGMATFTEVAQQLGICLEYSVAFYRSDPPDEIQKIVDIIRDSTSKVIVTFLSPTELTLLIHQMSHYNLTGYQWIGSEAWIIDSKTVAMDIHHVLDGAIGLSIPKAHVSGMREFMLDVKPLNSSSQELFTEFWEALFSCKFKQSISSARNERECTGHEDVNQVQNSFTDMSLMPLFYNVYKGVYAVAHALHNMLSCNKTCDKNVQLDPFTILQHIKKVKFKTKEGDEVYFNENGDPAAKYEIINWQPSENGIVDFVTVGLYDASLPADKQMVMQNISLMWTQNSQQVPVSVCSEKCPPGTRKVLQKGKPVCCYDCLRCAEGEISNSTDSITCVRCDPEFWSNERRDACVKKEAEFLSYEEIMGALLTAASLFGTCMTSVVAFIFFRYRQTPIVRANNSELSFLLLFSLTLCFLCSLTFIGRPSEWSCMLRHTAFGITFVLCISCVLGKTIVVLMAFRATLPGSDVMKWFGPAQQKLSVVGFTIIQVVICILWLTISPPFPFKNFHTFKDKIILECALGSAVGFWAVLGYIGLLAMLCFFLAFLARKLPDNFNEAKFITFSMLIFCAVWITFIPAYVSSPGKFSVAVEIFAILASSFGLLICIFIPKCYIILLKPEKNTKKNMMGKGA
>LOCXPOlfC43.320.HIT1.OlfC.2R.859.ANF_receptor.exons6.CM014090.1.Collichthys_lucidus
MTSIQRWPEQGWALLQLLLVASFSQAEEPVCRRRGDPENPPLSKDGDIMLGGIFSFHNKWKSKQDSYMHKPQPLQCYSLNFRAFHFAQTMLFAIEEINNSTDLLPGISLGYELYDDCVFIARAVKVALALANGNEDVSAPSEQPCTRPAKVLAIIGGTFSSPCMAVSTVIGPFYIPVIAHIATCACLSDKTKYPSFIRTIPSDYYQSRGLAHLVKHFNWTWVGAIRMDNDYGNNGMAIFTEVAQQLGICLEYSVAFYRSDPPDKIQKIVDIIRASTSKVIVTFLSPTELTLLIHQMSHYNLTGYQWVGNEGWIIDAYTAAMDRHHILDGAMGLSIPKAHVSGMTEFILDVKPLNSSSQELFTEFWEALFSCKFRQSNASAGNERECTGHEDVNQVQNSYTDMSMTPLFYNMYKGVYAVAHALHNMLSCNKTCDKNVQLDPFTILQHIKKVKFKTKEGDEVYFDENGDPVAKYEIINWQPSENGIMDFVTVGLYDASLPADKQMVMQNISLMWPQNSQQVPVSVCSEKCPPGTRKVLQKGKPVCCYDCLRCAEGEISNSTDSITCVRCDPEFWSNERRDACVKKEAEFLSYEEIMGALLTAASLFGTCMTSVVALIFFRYRQTPIVRANNSELSFLLLFSLTLCFLCSLTFIGQPSDWSCMLRHTAFGITFVLCISCVLGKTIVVLMAFRATLPGSNVMKWFGPAQQKLSVVGFTIIQVVICILWLTISPPFPFKNFHTFKDKIILECALGSAVGFWAVLGYIGLLAMLCFFLAFLARKLPDNFNEAKFISFSMLIFCAVWITFIPAYVSSPGKFSVAVEIFAILASSFGLLICIFIPKCYIILLKPEKNTKKNMMGKGA
>LOCXPOlfC44.324.HIT1.OlfC.2R.857.ANF_receptor.exons6.CM014090.1.Collichthys_lucidus
MTSTQRWAEQGWALLQLFLVVSFSQAEQQVCKLRGNPENPQIFKDGDIILGGIFSFHSKWKTREDTFMQRPLPLECISFNFRGFQYTQAMLFAIEEINNSTDLLPGISLGYKIYDACVSIARGVRVALALANGNEDVSAPSEAPCTRPAQVQAIMGETSSSPCMAISTVIGPFYIPLISHFATCACLSDKTKYPSFLRTIPSDYYQSRALAHLVKHFGWTWVGAIRTNDGYGNNGMATFTKTAQQLGICLEYSVSVFRTDPPDKIQKIVDIIKASTSKVIVTFLSPTDLYVIIQKLAHYNITGHQWVGTEAWITDFQTAAMDRHHILDGAIGLSIPKAHVSGMREFMLDVKPLNSSSQELFTEFWEALFSCKFKQSLSSAENERECTGHEDVTQVQNSFTDMSLMPIFYNVYKGVYAVAHALHSILSCNKTCDTNVQLDPFTILQNIKKVHFKTKEGDEVYFNENGDPAAKYEIINWQPSENGIVDFVTVGLYDASLPAGKQMILQNKSLIWAQNSQQVPVSVCSEKCPPGTRKVLQKGKPVCCYDCLGCAEGEISNITDSITCLRCDPEFWSNKRRDACVKKVAEFLSYEEIMGALLTAASLFGTCMTAVVVFIFFRYRQTPIVRANNSELSFLLLFSLTLCFLCSLTFIGQPSEWSCMLRHTAFGITFVLCISCVLGKTIVVLMAFRATLPGSNVMKWFGPAQQKLSVVGFTLIQVVICILWLTISPPFPFKNFHTFKDKIILECALGSAVGFWAVLGYIGLLAMLCFSLAFLARKLPDNFNEAKFITFSMLIFCAVWITFIPAYVSSPGKFSVAVEIFAILASSFGLLICIFIPKCYVILLKPEKNTKKNMMGK
>LOCXPOlfC45.328.HIT1.OlfC.2R.859.ANF_receptor.exons6.CM014090.1.Collichthys_lucidus
MTSTQRWPEQGWALLQLLLVATFSQAEELVCRQRGDPENPQISKDGDIMLGGIFSFHSSWKERQDTYMKKPLPLECISLNFREFQFAQAMLFAIEEINNSTNLLPGIFLGYTIYDVCGSIARGVRVALALANGNEDVSAPTEAPCTRRAQVQAIMGETSSSPCMAVSTVIGPFHIPLISHFATCACLSDKTRYPSFLRTIPSDYYQSRALAQLVKHFGWTWVGAIRTNDDYGNNGMATFIETARQLGICVEYSVPFFRTDPPDKIQKIVDIIKASTSKVIVAFLSHMDMDVLIHVLSNHNLTGYQWVGSESWIFDSQTAALDRHHILDGAIGLFIPRAHVSGMREFMLDVKPLNTSSNELFTEFWEALFSCKFKQSVSSAEDERECTGHEDLTGMHNSFTDMSLMPIFNNVYKGVYAVAHALHNILNCNKTCDNNVQLDPLTILQHIKKVHFKTKEGDEVYFNENGDPVAKYEIINWQPSENGIVDFVPVGLHDASLPADKQMNLQNKTLIWAQNSQQVPVSVCSQKCPPGTRKVLQKGKPVCCYDCLRCAEGEISNSTDSITCIRCDPEFWSNERRDACVKKEAEFLSYEEIMGALLTAASLFGTCMTAVVAFIFFRYRQTPIVRANNSELSFLLLFSLSLCFLCSLTFIGRPSEWSCMLRHTAFGITFVLCISCVLGKTIVVLMAFRATLPGSDVMKWFGPAQQKLSVVGFTLIQVIICILWLTISPPFPFKNFKEFKDKIILECALGSAVGFWAVLGYIGLLAMLCFFLAFLARKLPDNFNEAKFITFSMLIFCAVWITFIPAYVSSPGKFSVAVEIFAILASSFGLLICIFIPKCYIILLKPEKNTKRNMMGKAA
>LOCXPOlfC46.341.HIT1.OlfC.2R.859.ANF_receptor.exons6.CM014090.1.Collichthys_lucidus
MLLDVLLLSLLAIRGGKPMCQTYGTKEQSEFSKEGDINIGGIFSFHQNPVTVDPTLQVNPGTIQCEGLDPGELQYAYTMMFAIKEINNRSDLLPGVTLGYRIFDSCPSIPLSIRASLNLINRYENGEGSCNKLSNVHAVIGETTSTSTIGIARTMGPFHIPVISHSATCACLSNRRDYPSFFRTIPSDIYQSQALAKLVKHFGWTWVGAIRTNSDYGNGGMAAFLEAAEREGVCVEYSVAIYRTDPRKWFLEVVDIIKKSTSKVIVAFADGTDLDILIKELHAQNVTGLQWVGSEGWITYRYIASPINYAVVQGAVGFAALNAHIPGLQEFLADSKPSTTPGDQGLVELWETVFSCTLTSRTQTQAEGSVTACTGKESLWDTNTRFTDVSDASLLNNVYKATYAVAHALHMLFTCKNGKGPFHNNTCADKENVQPWQVLHYLTRVNFTTKIGENVFFDELGDPVARYALVNWQMDETGYILFETIGYYDASRPEGQQFEMEEGVRAVWAGENLEVPRSICSESCLPGTRRAFVKGKPICCFDCITCADGEFSNSTNAVKCDKCPPEYKSSEERNNCDLKTIEFLTFRELMGILLVTFSVFGACLAMTIALIFFHYRQTPIVRANNSELSFLLLFSLTLCFLCSLTFIGRPSEWSCMLRHTAFGITFVLCISCVLGKTIVVLMAFKATLPGNSLIKWFGPAQQRLSVLTFTLIQVVICILWLTINPPFPFKNMKHYKDKIILECALGSPVGFWAVLGYIGLLAVLCFILAFLARKLPDNFNEAKFITFSMLIFCAVWITFIPAYASSPGKFTVAVEIFAILASSYGMLFCIFLPKCYIILLKPENNTKKHLMSKVTPRPL
>LOCXPOlfC47.345.HIT1.OlfC.2R.854.ANF_receptor.exons6.CM014090.1.Collichthys_lucidus
MCNFVYVMLLFVLFMGAFGAEGDTALCEMLGSPEFPLLSKEGDIVIGGAFSIHSQISKPSLSFTGTPEHLICSRINFREFRFAQTMIFAIEEINNSSSLLPDISIGYKVFDTCGSTLPSMRAVMGLMNGQERILGKNCSRQSSVHAIIGASESSSTIVMLQISGIFQIPVISHFATCACLSNRKEYPSFFRTIPSDYYQSRALAKLVKQFGWTWVGAVRSDNDYGNNGLATFITAASQVGVCVEYSEAISRTDPNEQVARVVRVIQSGSAKVLVAFLAQSEMNILLEEALKQNLTGLQWVGSESWITAGHLATKRYSGILSGSLGFTIRKTKITGLQEFLLQVNPSQDPQNNLLREFWEATFDCSFQSSSQGQTQCSGSERLEDIGNPFTDVSELRISNNVYKAVYAVAHAMHNMLECEQSGKAVNQSCTWKSNLKPKQAVKHIQNVNFTLQSGERVYFDGNGDPAATYELVNWQRNQAGDTVFVAVGSYDASLPNGKQFNMNGISITWAAESPKRPQSVCSESCLPGFRQAVIKGKPICCFSCIACAAGEISNSSNSAECSRCPLEYWSNEDHSQCVPKVNEFLSYGETMGALLAAFSLFGASLTLAVSCVFFWFRRTPLVKASNSELSFLLLFSLTLCFLCSLTFIGQPTEWSCMLRHTAFGITFALCMSCILAKTIAVVMAFKAKRPSNTLPQCSAPLQRTSVLSCTLLQVLVCVVWLTLAPPFPYKNTAHATERIILECDLGSPIGFWAVLGYIGLLAVLCFILAFLARKLPDNFNEAKFITFSMLIFCAVWVTFIPAYVSSPGKFTVAVEIFAILASSFGLLFCIFAPKCYILLLKPEKNTKKHMMGRN
>LOCXPOlfC48.349.HIT1.OlfC.2R.837.ANF_receptor.exons6.CM014090.1.Collichthys_lucidus
MPQVITGLVFIGLLLAFGAAEEGAGFCQIWGSPEFPLLSKEGDVMIGGAFSIHSKITQPPLSFTEKPTRITCSSVNLREFRFAQTMIFAIEEINRVAFLLPNVSIGYRIYDNCGSTLTSMRAVMALMNGDEWSVGQSCSGQSAVHAIIGESESSSTIVLARTTGPFKIPVISHSATCECLSSKKEYPFFFRTIASDLYQSQALAQLIKHFGWTWVGAVNSDSDYGNNGMAIFLAAAQEEGVCVEYTEKFHRAEPEKLMNVVEVIKKSTARVIVGFLAHVEMNNLLNQLSLHNITGLQFIGVEAWITADSLVTPTSFSVLGGSLGFAVQKANISGMNEFLTKDFWETVFTCNETNRDTMTETARCRENQDLIELKNYDDDVQELRYSSNIYKAIYAVAHSLHSILKCSTSQGCDKIINVTPWQVVEALKQVNFTIKNGDEVWFDSTGAAVARYEVVNWQRGSDGSVQFKPVGYYDASLPPGQKFVLNTEAIMWPGGKANIIIDMCSQSCRPGTHKVLQKGRPVCCYDCIPCAEGEISNSTDSNDCKKCPEEYWSNQNRDACILKNVEFLYFTEAMGIVLVFFTLFGVLLTLIVATLFLINKDTPLVRANNSELSFLLLFSLILCFLCSLTFIGRPSDWSCMLRHTAFGITFVLCISCILGKTIVVLMAFNATLPGNNVMKWFGPAQQRLSVLTFTLIQVLICILWLTINPPFPFKNMKLHKDKIILECSLGSPVGFWAVLGYIGLLAVLCFILAFLARKLPDNFNEAKFITFSMLIFCAVWITFIPAYVSSPGKFTVAVEIFAILASSYGILFCIFAPKCFIIVLKPEFNTKKHLLGK
>LOCXPOlfC44.109.HIT1.OlfC.2R.857.ANF_receptor.exons6.SCMI01000191.1.Collichthys_lucidus
MTSTQRWAEQGWALLQLFLVVSFSQAEQQVCKLRGNPENPQIFKDGDIILGGIFSFHSKWKTREDTFMQRPLPLECISFNFRGFQYTQAMLFAIEEINNSTDLLPGISLGYKIYDACVSIARGVRVALALANGNEDVSAPSEAPCTRPAQVQAIMGETSSSPCMAISTVIGPFYIPLISHFATCACLSDKTKYPSFLRTIPSDYYQSRALAHLVKHFGWTWVGAIRTNDGYGNNGMATFTKTAQQLGICLEYSVSVFRTDPPDKIQKIVDIIKASTSKVIVTFLSPTDLYVIIQKLAHYNITGHQWVGTEAWITDFQTAAMDRHHILDGAIGLSIPKAHVSGMREFMLDVKPLNSSSQELFTEFWEALFSCKFKQSLSSAENERECTGHEDVTQVQNSFTDMSLMPIFYNVYKGVYAVAHALHSILSCNKTCDTNVQLDPFTILQNIKKVHFKTKEGDEVYFNENGDPAAKYEIINWQPSENGIVDFVTVGLYDASLPAGKQMILQNKSLIWAQNSQQVPVSVCSEKCPPGTRKVLQKGKPVCCYDCLGCAEGEISNITDSITCLRCDPEFWSNKRRDACVKKVAEFLSYEEIMGALLTAASLFGTCMTAVVVFIFFRYRQTPIVRANNSELSFLLLFSLTLCFLCSLTFIGQPSEWSCMLRHTAFGITFVLCISCVLGKTIVVLMAFRATLPGSNVMKWFGPAQQKLSVVGFTLIQVVICILWLTISPPFPFKNFHTFKDKIILECALGSAVGFWAVLGYIGLLAMLCFSLAFLARKLPDNFNEAKFITFSMLIFCAVWITFIPAYVSSPGKFSVAVEIFAILASSFGLLICIFIPKCYVILLKPEKNTKKNMMGK
>XPLOC_102.2R.1.OlfC.2R.820.7tm_3.exons..Collichthys_lucidus
MTSTQRWPEQGWALLQLLLVATFSQAEELVCRQRGDPENPQISKDGDIMLGGIFSFHSSWKERQDTYMKKPLPLECISLGYTIYDVCGSIARGVRVALALANGNEDVSAPTEAPCTRRAQVQAIMGETSSSPCMAVSTVIGPFHIPLVGKIISHFATCACLSDKTRYPSFLRTIPSDYYQSRANNGMATFIETARQLGICVEYSVPFFRTDPPDKIQKIVDIIKASTSKVIVAFLSHMDMDVLIHVLSNHNLTGYQWVGSESWIFDSQTAALDRHHILDGAIGLFIPRAHVSGMREFMLDVKPLNTSSNELFTEFWEALFSCKFKQSVSSAEDERECTGHEDLTGMHNSFTDMSLMPIFNNVYKGVYAVAHALHNILNCNKTCDNNVQLDPLTVILQHIKKVHFKTKEGDEVYFNENGDPVAKYEIINWQPSENGIVDFVPVGLHDASLPADKQMNLQNKTLIWAQNSQQVSYHVITESMQVPVSVCSQKCPPGTRKVLQKGKPVCCYDCLRCAEGEISNSTDSITCIRCDPEFWSNERRDACVKKEAEFLSYEEIMGALLTAASLFGTCMTAVVAFIFFRYRQTPIVRANNSELSFLLLFSLSLCFLCSLTFIGRPSEWSCMLRHTAFGITFVLCISCVLGKTIVVLMAFRATLPGSDVMKWFGPAQQKLSVVGFTLIQVIICILWLTISPPFPFKNFKEFKDKIILECALGSAVGFWAVLGYIGLLAMLCFFLAFLARKLPDNFNEAKFITFSMLIFCAVWITFIPAYVSSPGKFSVAVEIFAILASSFGLLICIFIPKCYIILLKPEKNTKRNMMGK
