# Supplementary material for: Expanded olfactory system in ray-finned fishes capable of terrestrial exploration
Source: BMC Biol. 2023 Jul 31;21:163. doi: 10.1186/s12915-023-01661-8 (PMC10392011; doi:10.1186/s12915-023-01661-8)
Supplement: Supplementary file 3 — Additional file 3: Data S1. Protein sequences and genomic coordinates of OLF genes. FASTA and General Feature Format (GFF) files containing the protein sequences and genomic coordinates for all identified OLF genes in this study. [file 12915_2023_1661_MOESM3_ESM.zip › PROTEINS/Coregonus_clupeaformis.OLF_genes.fa]

>XPLOC_36.1.OR.1R.274.7tm_4.exons3.CM031635.1.Coregonus_clupeaformis
PLYLNGFSSLLQYRPPPPFALHPLILVITKQHTLLCYAPMYDFTGAISALGIAVPVMSVPRMLISFLSDINLISREERLIQMFCIHYCACFQSTILLGMAIGRYVAICLPLRYNDYINMAHSLIFNAVLVIRNTTVMVGLVTPLTLCKSNMMYHCFCEQNTLVGNMAGIVTFCIPTTYCIFIVYSYVVIFMAILKSPSGDSRHKAIDTCSSHVMVICVANLSAMSMTAFVGYRVNTIPPDVRVFTSLMYILVPGCFNPVISGYRTKEIRVHLLK
>LOCXPDilaOR14.1-eta.309.168.HIT1.OR.1R.288.7tm_1.exons3.CM031642.1.Coregonus_clupeaformis
GFLSVSPCLLFLYINTVMLYSLKSKPMFRETSRYILFGNLLFADTILLVTSQLLYILAVAGLFVIRYICVVIVLVAIFTSAVSPLNLSVMSLERYVAICYPLRHASIVTPGTTGVVIAVVWILCSLNTIIKLIMLLVLESMPLDQLMQEFCSTSQLFHLKIHNQVDNVFISIVFITVSFIIIYSYIAMMMVAKSASSDKDLNTKARNTVLLHLIQLGLSLSSTLVPTIVSALKSKAMDKATQIEYIVFIILIILPRCLSPLIYGLRDQTFRHILVYHLTCGLRCTVQP
>LOCXPDareOR21.30-eta.323.183.HIT1.OR.1R.280.7tm_1.exons1.CM031642.1.Coregonus_clupeaformis
IFKMFLVLGTLVVFIYINLAMLFTLWSKPSFRHTARYILFAHMLFNDTIHLTIALVLYALGFFYLFVVRAACAFVVLLSSCTFTNAPLNLAVMSLERYTAVCFPLRHSELATPGKTQLAVGLVWALGVINVLIDVCALFLTEPSFFLSPALCTLEQLQTAGWQQEKGVALNTLLFVTVTAVLVYTYVAIMLEARSASSSEPGSARRAMRTVLLHALQLGLSIMSFLYVVLEALLAHLPPAVYTQMRFINFIVVLILPRCLSSLIYGLRDEAFRSAFRQHF
>LOCXPDareOR21.30-eta.323.184.HIT1.OR.1R.280.7tm_1.exons1.CM031642.1.Coregonus_clupeaformis
IFKMFLVLGTLVVFIYINLAMLFTLWSKPSFRHTARYILFAHMLFNDTIHLTITLVLYMLGVFYLFVVRAACAFVVLLSSCTFTNAPLNLAVMSLERYMAVCFPLRHSELATPGRTQLAVGLVWALGVIDVLIDVCALFLTEPSFFLSPALCTLEQLQTAGWQQEKGVALNTLLFVTVTAVLVYTYVAIMLEARSASSSEPGSARRAMRTVLLHALQLGLSIMSFLYAVLEALLAHLPPAVYTQMRFINFVVVLILPRCLSSLIYGLRDKAFRSAFRQHF
>LOCXPDareOR21.30-eta.323.185.HIT1.OR.1R.280.7tm_1.exons1.CM031642.1.Coregonus_clupeaformis
IFKMFLVLGTLVVFIYINLAMLFTLWSKPSFRHTARYILFAHMLYNDTIHLTIALVLYVLRVSYLFVVRAACAFVVLLSSCTFTNAPLNLAVMSLERYMAVCFPLRHSELATPGRTQLAVGLVWALGVIDVLIDVCALFLTEPSFFLSPALCTLEQLQTAGWQQEKGVALNTLLFVTVTAVLVYTYVAIMLEARSASSSEPGSAQRAMRTVLLHALQLGLSIMSFLYAVLEALLAHLPPAIYTQMRFINFVVVLILPRCLSSLIYGLRDKAFRSAFRQHF
>LOCXP_EluciusE.191.HIT1.OR.1R.276.7tm_4.exons6.CM031656.1.Coregonus_clupeaformis
MMVIYVDSSLHSPKYIAVFNLAFADVCESTALVPKLLDTFLFSRQLISYNQCLTSLFFIFLFLSMQSFNLTILSYDRLVAICCPLRYHMMVTHRSMLQLTGAAWALAVFMVLLAVCLITRLSFCRSLVINSYFCDHGPLFRLAAPCSDVVPNIVMSYLNPCIVLYLPMVFIVSSYICITHALFTITQPQDRIRAVKTCTSHLILVAIFYLPINFTFLLHPIIPTNARIINLSLTSVLPPMLNPIIYVLKTEEFKESAKKLLSTRGAQRAVAPVQST
>XPLOC_152.1.OR.1R.304.7tm_4.exons1.JAGFYH010002101.1.Coregonus_clupeaformis
MENSTQVKLFHLFGLQETFNNKLVYFILSLITYLLIITVNLTLIITIIQEKGLHEPMYIFLCNLCVNSLYGTAGFYPKFLLDLQSDVQVISYGGCLTQAYVIYTSVLCEISTLTVMSYDRYVAICRPLLYHTIVTSLTVRKLLLFSWCYPLFIGLIVVILAIRIPLCGSRIDKIFCDIPSILKHACLPITMNPILNKFIICVHVLQLFLIVFSYCQIVRNCVKSAKGRIKFTQTCVPHLITMVIYITVTLFDTLQGWNSNVNITLNMRNAMAVQFLVVPPVLNPVIYGLNLQQIRRAVFRNCNA
>LOCXPOR7.222.HIT1.OR.2R.308.7tm_4.exons1.CM031634.1.Coregonus_clupeaformis
MENSTQFMSFILAGYSDSGHLKYLYFIIITVLYVSIVFANTVLIVVICMERSLHEPMYLFLCSLFVNDLYGSAGLFPALMTHLVSDDHAVSTVRCYLQIFCIYTYGTIELSNLAAMSYDRYLAICYPLQYNIIMTPNRVCILICVIWLYSFAKFSIILSLTIRLQLCGNVIDKVYCDNYLVVKLACSTSDTAVNNIYGLYSIVLSVAIPLITILFSYIKILTICLKSSIETRQKAFSTCTPHLASLLNFSFGCFLNLLQSRFDRPMRNVPTVLHTFLSVYFVMCQPLLNPIVYGVRMAKIRQTCKNIL
>LOCXPOR3.232.HIT1.OR.2R.301.7tm_4.exons1.CM031634.1.Coregonus_clupeaformis
MENSTQVKFFYLFGLQETFNNKSVYFILSLITYLLIITVNLTLIITIIQEKGLHEPMYIFLCSLCVNGLYGTAGFYPKFLLDLQSDVQVISYGGCLTQAYVIYTSVMCDLSTLTVMSYDRYVAICRPLLYHTIVTSLTVRKLILFSWCYPLFIAIIAVSLTVRLPLCGSRIDKIFCDIPSILKHACLPITINQNLNKFVIVVHVLQILLIVFSYCQIVRTCVKSAKGRIKFTQTCVPHLITIVIFITVTLFDNLQGWNNVSTTLNVRNAMAVQFLVVPPVLNPVIYGLNLQQIRRAVFRKC
>LOCXPOR2.272.HIT1.OR.2R.302.7tm_4.exons1.CM031634.1.Coregonus_clupeaformis
MENSSQVKLFYLFGLQETFNNKSVYFILSLITYLLIITLNLTLIITIIQEKGLHEPMYIFLCSLCVNGLYGTAGFYPKFLLDLQSDVQVISYGGCLTQAYVIYTSVMCDISTLTVMSYDRYVAICRPLLYHNIMTSLTVRKLILFSWCFPLFIALIALCLTVRLPLCGSRIDKIFCDIPSILKHACLPITINQNLNKFVIVVNVLQILLIVFSYCQIVRTCVQSAKGRIKFTQTCVPHLITIVIFITVTLFDNLQGWNNVSTTLNMRNAMAVQFLVVPPVLNPVIYGLNLQQIRRAVFRKCN
>LOCXPOR3.183.HIT1.OR.2R.302.7tm_4.exons1.CM031634.1.Coregonus_clupeaformis
MENSTQVKFFYLFGLQETFNNKSVYFILSLITYLLIITVNLTLIITIIQEKGLHEPMYMFLCSLCVNGLYGTAGFYPKFLFDLQADVQVISYGGCFTQAYVIYTSLLCEISTLTVMSYDRYVAICRPLLYHTIVTSLTVRKLLLFAWCYPLFIPLIALIVAVRIPLCGSRIDKIFCDVPSILKHACLPITINQNFNKFVICVHVLQLFLIVFSYCQIVRTCVKSAKGRIKFTQTCVPHLITMVIYITVTLFDTLQGWYSNVNITVNMRNAMAVQFLVVPPVLNPVIYGLNLQQIRRAVFRKC
>LOCXPOR4.191.HIT1.OR.2R.302.7tm_4.exons1.CM031634.1.Coregonus_clupeaformis
MGNSTQVKLFYLFGLQETFNNKSVYFILSLITYLLIITVNLTLIITIIQEKGLHEPMYIFLCSLCVNGLYGTAGFYPKFLLDLQSDVQVISYGGCFTQAYVIYTSLLCEISTLTVMSYDRYVAICRPLLYHNIVTSLTVRKLLLFSWCYPLFIGLISLSLAVRIPLCGSRIDKIFCDVPSILKHACYDITINQILNKCIICVHVLQILFIVFSYCQIVRNCVKSAKGRIKFTQTCVPHLITMVIYITVTLFDTLQGWYSNVNITVNMRNAMAVQFLVVPPVLNPVIYGLNLQQIRRAVFRKC
>LOCXPOR5.193.HIT1.OR.2R.306.7tm_1.exons1.CM031634.1.Coregonus_clupeaformis
MQNLTDLPGNATNSQKSLSVIIKVCVVIPFFCIFLYCIVVMLHTFASHRQFLDNSRYILFAYMLINDTLQLLSSVLLFLFVMGNVKFAIVYCAPLLFFSTSTFQNTPLILAAMSLERYVAIFYPLQRPAAWRADRIWIIILSLWLVSCLLPIVDFSLGETKPGVNVLSTPVLCKTLVLNSSPVQTLFKVSLNGLFFAVVAAIIMFTYMRILLETRKMRQDRASAGKAMHTVLLHGFQLLLCMIAFTHPVTESLISMHAGWLHEHISFFNYFCFILLPRFLSPLIYGLRDESLRGYMRGAVLCCSHR
>LOCXPOR6.199.HIT1.OR.2R.309.7tm_4.exons1.CM031634.1.Coregonus_clupeaformis
NVSLFADFLIHGGELGLKEIYTELAIFLLVVYIMVLIGNTMIITLVLLDSKLHTPMYILLCNLSFIDIVITTSVLPKIISVCLWNDVSISFTGCFLQMYTYLTFQTAEGFLLCVMAYDRYVAICNPLRYNSIITIKMCVLLASTAWALGMFLPALNVILASKLPFCRNEIMYWFCDYPPIVTLSCLDTTLLIDLALACALFVMYVPFTVICWSYCRIIKSVCKIATSEGRKKAFSTCSSHLIVVLTFYIAHSCVYISAKSNNIHPNVLILISIVNCILTPLVNPLVYSFRNKQIKDSVLKLLFSNKVIP
>LOCXPOR6.200.HIT1.OR.2R.286.7tm_4.exons1.CM031634.1.Coregonus_clupeaformis
NVSLFADFLIHGGELGLKEIYTELAIFLLVVYIMVLIGNTMIITLVLLDSKLHTPMYILLCNLSFIDIVITTSVLPKIISVCLWNDVSISFTGCFLQMYTYLTFQTAEGFLLCVMAYDRYVAICNPLRYNSIITIKMCVLLASTAWALGMILPALNVILASKLPFCRNEIMYWFCDYPPIVTLSCLDTTLLIDLALACALFVMYVPFTVICWSYCRIIKSVCKIATSEGRKKAFSTCSSHLIVVLTFYIAHSCVYISAKSNNIHPNVLILISIVNCILTPLVNPLV
>LOCXPOR7.206.HIT1.OR.2R.308.7tm_4.exons1.CM031635.1.Coregonus_clupeaformis
MENSTQFTSFILAGYSDSGHLKYLYFILVTVLYVSIVFANTVLIVVICMERSLHEPMYLFLCSLFVNELYGSTALFPALMTNLVTDVHAVSTVYCYLQIFCMYTYISIEFSNLAVMSYDRYLAICYPLQYNVIMTPNRVCILVCVIWLYPFVTITTALSLTIRLQLCGNVIDKVYCDNYLVVKLACSTSDTTVNNIYGLCVIVLSVVVTLFTIMSSYIKILTICLKYSINARQKAFSTCIPHLASMLNFTFGCFLTLLQSRFDRPMRNVPTVLHTILSVYFLMCQPLFNPIMYGVRMAKIRQAFKNIL
>LOCXPOR7.208.HIT1.OR.2R.304.7tm_4.exons1.CM031635.1.Coregonus_clupeaformis
MENSTQFTSFILAGYSDSGHLKYLYFILVTVLYVSIVFANTVLIVVICMERSLHEPMYLFLCSLFVNELYGSTALFPALMTHLVTDVHAVSTVYCYLQIFCMYTYISIEFSNLAVMSYDRYLAICYPLQYNVIMTPNRVCILVCVIWLYPFVTITTALSLTIRLQLCGNVIDKVYCDNYLVVKLACSTSDTTVNNIYGLCVIVLSVVVTLFTIMSSYIKILTICLKYSINARQKAFSTCIPHLASMLNFTFGCFLTLLQSRFDRPMRNVPTVLHTILSVYFLMCQPLFNPIMYGVRMAKIRQAF
>LOCXPOR9.209.HIT1.OR.2R.308.7tm_4.exons1.CM031635.1.Coregonus_clupeaformis
MENSTQFTSFILAGYSDSGHLKYLYFILVTVLYVSIVFANTVLIVVICMERSLHEPMYLFLCSLFVNELYGSTALFPALMTNLVTDVHAVSPVYCYLQIFCMYTYASIEFSNLAVMSYDRYLAICYPLQYNVIMTPNRVCILICVIWLYTFVTITIVLSLTIRLQLCGNIIDKVYCDNYVVVKLACSTSDTTVNNIYGLCVIVLNVVVTLITIMSSYIKILTICLKSSINARQKAFRTCIPHLASMLNFAFGCFLTLLQSRFDRPMRNVPTVLHTILSVYFLMCQPLFNPIVYGVRMAKIRQAFKNIL
>LOCXPOR10.217.HIT1.OR.2R.320.7tm_4.exons1.CM031635.1.Coregonus_clupeaformis
MIKEFQGINFSHSEFIFVGFPEIYEYRHQLFLPFFIIYILVLVGNSLLIHVIRIMESLHSPMYILICGLAAVDIVVATVVIPNMLLSFLFDWNDISLASCLTQMFFTHFLSSVESTILLAMALDRYVAICFPLRYARVINSATLVRLLLFTVIRSGSIMSLLVALAGSLSFCGSNVIHHCYCDHMALVSLACGNTDKNHAMGLAVIICFVGMDICVIVFSYMKILNVVLRAAAGEDRWKAFHTCGTHLLVIMCFYLVGTVTFLSRNLNIQIPTDINTLLGVMYIALPASVNPIIYGVRTKEIRNRILKMFNTRVNKVLTV
>LOCXPOR11.218.HIT1.OR.2R.307.7tm_4.exons1.CM031635.1.Coregonus_clupeaformis
MENVSFSVSFELTLDPFFIPPGGKYPIFFLGIAIYLFGAFCNLTLLSVIVMQRNLHKPMYFILFSLPLNDLIGITAMLPKVLSDIVTGTNTVFYPLCVIQGFLLHMYGGAVLFILAAMAFDRYVAICQPLRYNTIMTPSNVLLIIVLVWSLDFLLILLLFSLQIKLPRCRSSIMNVFCDNPSLLKLTCGNTTLNNVIGLFNTAVMQIISLSVQIFSYVKILITCLVTRKSEAKSKALNTCVAQLVIFFIFEVVGTFTILSYRLKNVSADLQKIMGMLIFLVSPLLNPIVYGLNASEIRITLLKVFLN
>LOCXPOR12.219.HIT1.OR.2R.302.7tm_4.exons1.CM031635.1.Coregonus_clupeaformis
QANVTVVTDFLFIGGERGLKDVYLELAIFLLVVYLMILIVNLIILTLVATEPKLQSPMYIFLSNLSLIDIVISTTVLPKMIAVCLWNDTTISYSACFLQLYIYLSFQTVESMLLCVMAYDRYVAICNPLRYSSIITKRVCGMLATSAWASGLSLPAFCVIFTAQMPFCSNKINFWFCDFPPVVSLSCSDSTFMIDVALVCALIAIYCPFTVIVWSYFRIIVAVCNIASSEGRMKAFSTCSSHLTVVLTFYLAHSCVYISAKSENVHCNVLILISIVNCFLTPVMNPIIYSFRNKEIKAALRK
>LOCXPOR13.225.HIT1.OR.2R.313.7tm_4.exons1.CM031635.1.Coregonus_clupeaformis
MAGQTLNQTFSYNLQIASFDIPTPVNYPVFTMGLLLYLFSVFCNLTIMLLIITQKTLHKPMFYILFSLPLNDLIGISAMLPRVLADIVTQTHSVYYPTCVFQAFLCHMYGGGVLFVLAAMSIDRYFAICKPLQYPSIMTPFTLCVIISAAWGLDLAMILTLFALQSRVKRCKAYILNIYCDNPSLLRLSCGEDLTVNNIYGLAMTAVMQIISVGIQLFSYINILVICIINRQSDTKSKAVNTCVAQLVTFFLFEFTTTFVILSYRFQNIPPNAQKLCGMMIYLLLPIINPIIYGMKTRDIRTAFFMVVRKKKI
>LOCXPOR11.227.HIT1.OR.2R.284.7tm_4.exons1.CM031635.1.Coregonus_clupeaformis
GKYLTVLIGSLVYLFTLFGNLSLLAVIAFNRNLHGPMYLFLFNLSINDLIGISAMIPRVMSDVLSEDRQITYPACLIQAFCIHMYGGATLLILSIMSFDCYIAICHPLRYHSIMTKSTVVSLIASAWLIDFLLVGILFGLMLRFPVCKTVIVNIYCDNVSLLRLTCATDTTVNNIYGLFITGVLHGGGCFSVVFSYSLILFTCFKSSDSDAKLKALHTCATHLLVFLIYEFSGIIIVLVYRIPNSPLLLQTFAGMIFVVFPSGLNPVIYGIKTKEIRVKLLQLF
>LOCXPOR14.229.HIT1.OR.2R.324.7tm_4.exons1.CM031635.1.Coregonus_clupeaformis
IMSAVNHSFVTEFVIVGFPGLQPEFYGLASTVLFLVYFGTLTGNVVILVLLATDRDLHKPMYLIILNLVVSDVLFSTTTLPKIIARYWFEAGAISFTGCFVQMYLVHYFGTVNSYILFIMALDRYVSICFPLKYPMIIQNATIHILSATAWIVAKACPLMMVIRAYPLPYCDSNKIMQCYCDHIAITTLACTDRALYSFPAFIFAMLALLGPLAFIIFSYCSIIVAVLKIASTQGRLKTLSTCSGQLIIIALYYLPRCFIYLSSNIGIRLSTDLRIVIIMLYSLLPPMINPLIYCFKTKDIKQSLMKRFKKSTAPKQENVFAVS
>LOCXPOR15.230.HIT1.OR.2R.324.7tm_4.exons1.CM031635.1.Coregonus_clupeaformis
IMSAGNHSFVTEFVIVGFPGLQPEFYGLASTVLFLVYFGTLTGNVVILVLLATDRDLHKPMYLIILNLVVSDVLFSTTTLPKIIARYWFEAGAISFTGCFVQMYLVHYFGTVNSYILFIMALDRYVSICFPLKYPMIIQNTTIHILSATAWIVAKACPLMMVIRAYPLPYCDSNKIMQCYCDHIAITTLACTDRALYSFPAFIFAMLALLGPLAFIIFSYCSIIVAVLKIASTQGRLKTLSTCSGQLIIIALYYLPRCFIYLSSNIGIRLSTDLRIVIIMLYSLLPPMINPLIYCFKTKDIKQSLMKRFKKSTAPKKENVFALS
>LOCXPOR16.231.HIT1.OR.2R.316.7tm_4.exons1.CM031635.1.Coregonus_clupeaformis
HMVMSAGNHSFVTEFVIVGFPGLQPEFYGLVSTVLFLVYCCILIGNVVVLILFATHNVLHKPMYFIILNLVVSDILFSTTTLPKIIARYWFQAGAISFFGCFFQMYLVHYFGSVTSFLLLIMALDRYVSICYPLRYPMVINNSTIHIFNATAWVLAHPPSLAMVIRAYHLPYCDSNTIMQCYCDHVSITTLACTDRAPYGLSAFVVAMVVLLGPLAFIIFSYCSIIMAVLKIASTQGRLKTLSTCSGQLIIIALYYLPRCFIYLSSNIGIRFSTDLRIVIIMLYSLLPPMINPLIYCLRTEEIKQILVKRFRKTQV
>LOCXPOR17.235.HIT1.OR.2R.299.7tm_1.exons1.CM031635.1.Coregonus_clupeaformis
SSSSSLRQVNERVVIVQVLNAIFIYIICLLIFTFFKKDTFLSNTRYVFFAHTLLVDCLYLIMTNNLLLLTYFSVTMPAAVCVVFCVLLSELTFVTPLTLTAMSLERYVAICMPLRHGELSTVRRSIHCIFLIHSISAIQPIIIVSIFFASVPLGFYTQYKLCSAEMFIAQKWQRHLRSVIGQFYFLVMSITIVFTYVKIIAVAKEASNSKKSISKGRKTVILHAIQLFLCLIQLWCPFVEAAILPIHLKLYNDVRFFDYIVFILAPRCLCPLVYGLRDEKFFLALKYYVFFGLNKNISP
>LOCXPOR17.236.HIT1.OR.2R.292.7tm_1.exons1.CM031635.1.Coregonus_clupeaformis
RPLNDKVVIVQVLIGIFLYINFLMIVTFFKKEAFFTNTRYIFFAHTLVCDSMFLVLTDVLLLMSYSRVTMPGGLCIFLIVIIENLNFATPLTLTAMSLERYVAICMPLRHSELSTPVRAMHCILLIQALSSIEWIIVISILFSAVPLRFYTSPLVCSFEQIIVFSWQGHVSSALCQFYFLVMSVVIAFTYVKIMVAARHASSDSNKSTNKGLRTVILHSLQLLLCLIQFWCPMIELAIMKINFNVFIHLRYIDYIIFILAPRCLSPLVYGLRDKDFLVVMKYYALFGYSKKV
>LOCXPOR18.241.HIT1.OR.2R.299.7tm_4.exons1.CM031635.1.Coregonus_clupeaformis
SFILAGYSDSGHLKYLYFILVTVLYVSILFANTVLIVVICMERSLHEPMYLFLCSLFVNELYGSTALFPALMIHLVTDVHAVSTVYCYLQMFCIYTYGSIEFSNLAVMSYDRYLAICYPLQYNVIMTPNRVCILVCIIWLYSFVKFIITLSLTIRLKLCGNVIDKVICDNYLVVKLACSTSDTTVNNVYGLYGVVLSVTVPLITILFSYIKILTICLKSSIKTRQKAFSTCTPHMASLLNFSFSCFLNLLQSRFDRPMRNVPTVLHTMLSVYFVMCQPLLNPIVYGVRVAKIRQACKNI
>LOCXPOR19.246.HIT1.OR.2R.302.7tm_4.exons1.CM031635.1.Coregonus_clupeaformis
MENSTQVKLFYLFGLKETFNNKSVYFILSLITYLLIITVNLTLIITIIQEKGLHEPMYIFLCSLCVNGLYGTAGFYPKFLLDLQSDVQVISYGGCLIQAYVIYTSVMCEISILTVMSYDRYVAICRPLLYHTIVTSLTVRKLLLFSWCYPLFIALITLSLTVRLPLCGSRIDKIFCDNPSILKHACLPITINQIWSQCLIVGHVLQILFIVFSYCQIVRTCVNSTKGRMKFTQTCVPHLLTMVILITVTLFDNLQGWNNVNITLNTRNAMAVQFLVIPPILNPVIYGLNLQQIRRVIFRKCN
>LOCXPOR20.248.HIT1.OR.2R.299.7tm_4.exons1.CM031635.1.Coregonus_clupeaformis
EIVFVLHGLNVTQTNKHIYFVFTLILYLFTIFVNLTLIVTIFLEKMLHDPMYLYLCNLCINGIYGASAFYPKILYDLLFESHVITYIGCMTQILVIYSYVFCEFTSLTVMAYDRYVAICKPLQYHSIMTTRKVWTLLLLTWLFSWLESSIGMGITARLPLCGLDIDKLYCSNWAVVKLSCVDTTLNNLYGFILTFSHISQTILILISYVNIIKASLRSRVERKKFMQTCLPHLITLTNFTISLTFDVMFARYGSNTSLLALRNIMAVEFLVVPPLVNPMIYGMKLTQIRNRVGQMFNRK
>LOCXPOR21.250.HIT1.OR.2R.304.7tm_4.exons1.CM031635.1.Coregonus_clupeaformis
EIMFVLHGLNVTQTNKHIYFGFTLILYLFTIFVNLTLIINIFLEKMLHEPMYLFLCNLCINGSYGASAFYPKILYDLLFDSHVITYIGCMTQIFVIYSYAFCEFTSLTVMAYDRYVAICKPLQYHSIMTTRKVWTLLLLTWLFSWLESSIGMGLTASLPLCGVYIDKLYCSNWAVVKLSCVDTTLINLYGFILTFSHVSQTILILISYVNIIKASLRSRAERRKFMQTCLPHLITLTNFTISITFDVMYARYGSNTSLLALRNIMAVEFLVVPPLVNPIIYGMKLTQIRNRVGQMFNRKFAALR
>LOCXPOR22.252.HIT1.OR.2R.299.7tm_4.exons1.CM031635.1.Coregonus_clupeaformis
EIVFVLHGLNMTQTYKHIYFSFTLILYLFTIVVNLTLIVTIFLEKMLHDPMYLFLCNLCINDIFGASAFYPKILYDLLFESHVITYIGCMTQILVIYSYVFCEFTSLTVMAYDRYVAICKPLQYHSIMTTRKVWTLLLFTWLFSWLESSIGMGLTARLPLCGLDIDKLYCSNWAVVKLSCIDTTLNNLYGFIITFSHISQTILILISYVNIIKASLRSRVERKKFMQTCLPHLITLTNFTISITFDVLYARYGSNTSLLALRNIMAVEFLIVPPLVNPIIYGMKLTQIRNRVGQMFNRK
>LOCXPOR23.256.HIT1.OR.2R.307.7tm_4.exons1.CM031635.1.Coregonus_clupeaformis
MNQTFLHITIFFTAYGPPGPLNYAAFFLTFLLFFITILANLSLMLVIYLESSLHKPMYIFLFNLAVNGLIGSLSVCPKIMDNLVNDIKDISHEGCILQVFFCNVYATCAYVILAVMAYDRYVSICKPLQYHSIMTPSKVKMLLALVYFIPITMLAFQMFITSRLPVCKYNINKLFCDNLAVVKLSCVESALSNLYGICIIASLVVLPFVLVVLSYVKILLVCLKASKESRKKAFNTCAPHLITFINFSTAILFSVIYNRHSTANREVNILISVQFILFPPLVHPIIYGIRTKEIRTCITKIIRTRIF
>LOCXPOR24.261.HIT1.OR.2R.304.7tm_4.exons1.CM031635.1.Coregonus_clupeaformis
MENSTHFKVFRLAAYGDIGQLKYFYFAVVTVLYFVIILANAFLIGVICIERSLHEPMYLFLCALFVNQLYGSTGLFPALMCYLLSDTHDISLLYCCLQIYVVYTYVLTEFSNLAVMSYDRYIAICYPLEYNNIMTPKIICVLILLSWVYSFFTNAIVISLTLRLQFCGNVLDRAYCDNYSVVKLACSNTTLNNISGLLVTVLQFSCTICPTIYSYVRILQICLKSSKETKQKAFNTCTPHIASLLNFTFGCLFLILQSRYETAHLSPILRTILFVYFLICPPLFNPFMYGIRMVKIRQACKKVL
>LOCXPOR25.266.HIT1.OR.2R.304.7tm_4.exons1.CM031635.1.Coregonus_clupeaformis
MENSTHFKVFRLAAYRDIGQLKYFYFAVVTVLYFVIILANAFLIGVICIERSLHEPMYLFLCALFVNQLYGSTGLFPALMFNLLSDTHDISLLYCCLQIYVLYTYVLTEFSNIAVMSYDRYISICYPLEYNNIMTPKKICGLILLSWVYSFFINAIIISLTLRLQFCGNVLDRAYCDNYSVVMLACSNTILNNIAGLAGTLLTFSCTICPTIYSYVRILQICLKSSKETKQKAFNTCTPHIASLLNFFFGCLFLIQQGRYETAHIPPILRTILFVYFLVCPPLFNPFMYGVRMVKIRQACKKVL
>LOCXPOR26.268.HIT1.OR.2R.300.7tm_1.exons1.CM031637.1.Coregonus_clupeaformis
VKDYTYVRVCASTISFIILAFFNIVINWTIVREERLRSHARFVLVFHLLMSALVYFGMCSVFYLQIYLGARLVASTCLAMVTVLITSASNILLTLTAMALDRYFAVCHPMRYSSAWHWPWLVGLLTWGLALVIPLTLLPKTERDATGPNGECGREQLKKGELKKILLISVCTVLILYSYVRILFEGRRLGVTNRRNIVGCKTIALHGTQLAVYILPNFVLTVIQKQEHLQSGTKELSAVVSFAFFSLAQCIAPIVYGLRKEELLEQVHRRFPCCSRHLKSVLEWTVRATTPRLHPQPRYV
>LOCXPOR38.270.HIT1.OR.2R.311.7tm_4.exons1.CM031638.1.Coregonus_clupeaformis
MENHTYPDHVLLLEGLKVTQQSSYPAFILFLSIYIFTMVANIGLIVLISMERSLHQPMYILFCNLPLNDIIGATAMIPRLLWDILTAAPERYITYIECVIQAFYTHVYATTSHTILMIMAFDRYVAICNPLRYVTIMTNKIVIRLSVSAWGVAIVLVGILLGLTIRLSRCRSNIFNPYCDNASLFKLSCESVFINNIYGLTFTVVLFVSSIGSISLTYLKIAIVCLSSKNSSLNSKALTTCSTHLLVYLIVLGCGFTIITLHRFPAYADLRKLSSVLGSVVPTCLNPIIYGLQTKEIKQRIFRVFHRAKVA
>LOCXPOR38.271.HIT1.OR.2R.311.7tm_4.exons1.CM031638.1.Coregonus_clupeaformis
MENHTYPDHVLLLEGLNVTQQSSYPAFTLLLIIYIFTMVANIGLIVLISMERSLHQPMYVLFCNLPLNDIVGATAMIPRLLWDILTAAPERYITYIECVIQAFCAHLFATTSHTILMIMAFDRYVAICNPLRYATIMTNKMVIRLSVSAWGVAIVLVGILLGLTIRLSRCRSNIFNPYCDNASLFKLSCESVFINNIYGFAFTVVLFVSSIGSISLTYLKIAIVCLSSRNSSLNSKALTTCSTHLLVYLIVIGFGVTIIILHRFPKYAELGQMCSVLFPVVPTCLNPIIYGLQTKEIKQRIFRVFHRAKVA
>LOCXPOR27.275.HIT1.OR.2R.310.7tm_4.exons1.CM031638.1.Coregonus_clupeaformis
MENHTYNEHFLQLEGLKVTHQSSYPVFIFILIIYIFTMVANISLTVLISMERSLHKPMYILLCNMHLNDALNITTIIPRVLSDILKASADRYMTYIECATQAFCGHLFSTNTHTILMIMAFDRYMAICNPLRYATIMNNKMLVKLCVSAWGVSFVFVGGLISLSIRLSRCRSQVINPFCDNPSLFKLSCDDLLINQIYGLFFTAVVLIASMGSVALTYINIAIVCVRSKSKSLNSKALQTCSTHMAVYLIMLMTGFVIVFLHRYPQWSNQRKVASIMFHLVPPCLNPIIYGLQSKDIRTLLVQMIKSKTV
>LOCXPOR28.276.HIT1.OR.2R.309.7tm_4.exons1.CM031638.1.Coregonus_clupeaformis
MENHTYNEHFLQLEGLKVTHQSSYPVFIFILIIYIFTMVANISLTVLISMERSLHKPMYILLCNMHLNDALNITAIIPRVLSDILKASADRYITYIECATQAFCGHFFGTNTHTILMIMAFDRYMAICNPLRYATIMNNKMLVKLCVSAWGVSFVFVGGLISLSIRLSRCRSQVINPFCDNPSLFKLSCDDLLINQIYGLFFTAVFLIASMGSVALAYINIAIVCVRSKSKSLNSKALQTCSTHMAVYLIMLITGFVIIFLHRYPQWSNQRKVASIMFHLVPPCLNPIIYGLQSKDIRTLLVQMIKSKT
>LOCXPOR29.277.HIT1.OR.2R.299.7tm_4.exons1.CM031638.1.Coregonus_clupeaformis
NLTYNSYMLQLEGLKVTEETMYPVFIILFFSYVIIMFTNVGIVVLISMERSLHQPMYILFCNLPLNDIVGNSITFPRLLADILVPASERYITYSECVVQAFCTHMFGTTSHTILMIMAFDRYVAICNPLRYATIMTNKMVIRLSVSAWGVAIVLVGILLGLTIRLSRCRSTILNPFCDNASLFKLSCESVFINNMYGLTFTVVLFVSSIGSIVLTYMKIAAVCLTSRNKALNSKALKTCSTHLTVYLIMLISGFIIIILHRFPQYSDYRKVAALLFHIIPGSLNPIIYGLQSKEIRKLV
>LOCXPOR30.281.HIT1.OR.2R.303.7tm_4.exons3.CM031638.1.Coregonus_clupeaformis
MENSSTVSSIILSAYFGMEDLKYMYFSIFLILYIAIVAENVILIGVIYTERTLHQPMYFLVCNLAANDLYGSTALLPAVLSNLATHSSEVSLAGCRTQIFCIYTYAIIEFTILGIMSYDRYVAICHPLQYQTIMSLTKVYKHVAFTWLYPLVAFLIFFIITLQLRFCENTIEKLHCMSYSLIKLSCANTSVVNTLGLVLVLFTLNMNPIVMILYSYAYILRVCALSSKESKLKALRTCTPHLFAIINYSVGCFFEIVQSRLDTSNLSYRTQVFMSLYFLIFPPILNPAIYGLSLQAIRVKLFK
>LOCXPOR31.282.HIT1.OR.2R.302.7tm_4.exons1.CM031638.1.Coregonus_clupeaformis
NFSHTEFYFIGFTSLKEYRRLLFIPFFVGFCFSMTTNIALVFTIAKQRTLHSPMYVLIGSIACIDTLTPFWIVPRMIFSFATEINVFPRGLCLLQMWSVHYTCSFQSSVLFGMAVDRYFAICMPLRYNVVMSYNNCRIASLVIIIRNFIIITAMVALVGTLTFCSSNVLYHTHCEHQLVVTLACGDTSKNYLAGLISFCVPTVDCFGIALSYIAIFVVIFRSAAGESRSKAIHTCSTHLMGICITYSASMTAFMTYRVKHTISPDLRIFISLLYLLLPGLCNPLIYGIRTKEIKVHLAKLLK
>LOCXPOR32.283.HIT1.OR.2R.330.7tm_4.exons6.CM031642.1.Coregonus_clupeaformis
MSFLTSDVNQTENINTIIRPPYFFISGFIAIPHMKYYYVFLCFVYIISLVGNTFVMTGIYVDRSLHSPKYIAVFNLAFTDVCESTALVPKLLDMFLFSRQLISYDQCLTSLFFIFLFLTMQSFNLTILSYDRLVAICFPLRYHMMVTHRSMLRLTGAAWTFAVLMVLISVGLITRLSFCRSLVINSYFCDHGPLFRLAAPCSDVVPNIVMSEINPCVALYLPMVFIISSYICITHALFTITLPQDRLRAIKTCSSHLILVAIFYLPVILTYTFYPFIPTNVRIINLSLTSVLPPMLNPIIYVLKTEEFKVSAKKLLRRGAQRTVAQVKPT
>LOCXPOR33.286.HIT1.OR.2R.303.7tm_4.exons6.CM031642.1.Coregonus_clupeaformis
DENYTRVSEFVIVGFPGLHPSFFQLVAWLFCFIYVTTVVGNFLLVVLFALERNLQKPMYIIMLSLALSDIGFATVALPKVIARWWWDDGRISFHTCLFQEQMIHYFGTLNSLIMMNMAMDRYLAICHPLRYPVLMTNRTMSGLTVFSWMSAQVAPVILTIDFSRKVAFCGPNRILHAYCDAASLTKLSCSNMVAIHESSYGMAMFVLLLPFSFIIFSYVSIIITVMRMANAQGRLKTFSTCVTQGCVILIYYIPRFVVYSTPYIPNLTMTPDLRIALSLVYSLFPPVANPFIYCFRTKEIRAI
>LOCXPOR46.288.HIT1.OR.2R.275.7tm_4.exons5.CM031642.1.Coregonus_clupeaformis
MTGIYVDRSLHSPKYIAVFNLAFTDVCESTALVPKLLDMFLFSRQLISYDQCLTSLFFIFLFLTMQSFNLTILSYDRLVAICCPLRYHMMVTHRSMLRLTGAAWTFAVLMVLISVGLITRLSFCRSLVINSYFCDHGPLFRLAAPCSDVVPNLMMAYINPCVALYLPMVFIISSYICITHALFTITLPQDRLRAIKTCSSHLILVAIFYLPVILTYVLQTLVPTNARIINLSLTSVLPPMLNPIIYVLKTEEFKESAKKLLRRGAQRAVAPVKLT
>LOCXPOR34.290.HIT1.OR.2R.327.7tm_4.exons6.CM031642.1.Coregonus_clupeaformis
MSSLTSDVNQTENINTIIRPPYFFISGFIAIPHMKYYYVFLCFVYIISLVSNAFVMTGIYVDRSLHSPKYIAVFNLAFTDVCESTALVPKLLDMFLFSRQLISYDQCLTSLFFIFLFLTMQSFNLTILSYDRLVAICCPLRYHMMVTHRSMLRLTGAAWTFAVLMVLISVGLITRLSFCRSLVINSYFCDHGPLFYLAAPCSDVLPNLMMAYINPCIALYLPMVFIISSYICITHALFTITLPQDRLRAIKTCSSHLILVAIFYLPVILTYLLQSFIPTNVRIINLSLTSVLPPMLNPIIYVLKTEEFKVSAKKLLRRGAQRAVAPV
>LOCXPOR35.292.HIT1.OR.2R.327.7tm_4.exons6.CM031642.1.Coregonus_clupeaformis
MSSLTSDVNQTENINTIIRPPYFFISGFIAIPHMKYYYVFLCFVYIISLVSNAFVMTGIYVDRSLHSPKYIAVFNLAFTDVCESTALVPKLLDMFLFSRQLISYDQCLTSLFFIFLFLTMQSFNLTILSYDRLVAICCPLRYHMMVTHRSMLRLTGAAWTFAVLMVLISVGLITRLSFCRSLVINSYFCDHGPLFRLAAPCSDVVPNLMMAYINPCVALYLPMVFIISSYICITHALFTITLPQDRLRAIKTCSSHLILVAIFYLPVILTYLLQPFIPTNARIINLSLTSVLPPMLNPIIYVLKTEEFKVSAKKLFRRGAQRAVAPV
>LOCXPOR36.297.HIT1.OR.2R.318.7tm_4.exons3.CM031642.1.Coregonus_clupeaformis
PSPVAFFIIQGLASLAEKKMVLFIIFLLAYTIILGGNIMIIYLVRTDPKLGSPMYFFLHNLSFVDMVYTTVTIPNMLSGFLTEVKTVSVPGCFFQMYCFIHMAVTGRALLTVMAYDRYVAICNPLRYAAVMTRPVCLLLIIGAWTFGAICTFPSTTMAMQRSYCGPNVVRHCWCDPSSVRLLVCGDTQVDSIVSLSIALVALLTTGVLILTSYILIGVTIAKMSAAQRLKAFTTCAAHLTVVSISYSSASFVYISYRVGNFSPEVRIIVSVLYSALTPFLNPMIYSLRNKELREAIKRVFCRHRAVSPQGRKTLNTLS
>LOCXPOR37.139.HIT1.OR.2R.318.7tm_4.exons3.CM031642.1.Coregonus_clupeaformis
PSPVAFFIIQGLASLAEKKMVLFIIFLLAYTIILGGNIMIIYLVRTDPKLGSPMYFFLHNLSFVDMVYTTVTIPNMLSGFLTEVKTVSVPGCFLQMYCFIHMAVTGRALLTVMAYDRYVAICNPLRYAAVMTRPVCLLLIIGAWTFGAICTFPPTIMAMRRSYCGPNVVRHCWCDPSSVRLLVCGDTQVDSIVSLSFALVALLTTGVLILTSYILIGVTIAKMSAAQRLKAFTTCAAHLTVVSISYSSASFVYISYRVGNFSPEVRIIVSVLYSALTPFLNPMIYSLRNKELREAIKRVFCRHRAVSPQGRKTLNTLS
>LOCXPOR38.142.HIT1.OR.2R.311.7tm_4.exons1.CM031642.1.Coregonus_clupeaformis
MENNTYPKNMFLLEGLKVTQQSSYPAFILLLIIYIFTMVSNIGLIVLISMERSLHQPMYILFCNLPLNDALGATVIVPRLLSDIFVASTDRYINYIECAIQAFCAHMFGTTSHTILIIMAFDRYVAICNPLRYATIMTNRMIVQLTVFAWGSAFLLVGVLLGLTFRLSRCRYEIFNPFCDNASLFKLSCESVIINNIYGLTFTVLLLGSSIGSVTLTYLNIAMVCVRNKNRVLNSRALQTCSTHLSVYIIMLVSGFTIIFLHRFPQWADYRKLAAIMFHVVPPWLNPIIYGLQTKEIRQKIFNKFHKNRVS
>LOCXPOR39.143.HIT1.OR.2R.301.7tm_4.exons1.CM031642.1.Coregonus_clupeaformis
MENHTYSMDLLKLEGVKVTYQSTYPAFILLLIIYIFSMVANIGLTVLICMERILHQPMYILLCNMSFNDALSITTVIPRVLFDILTPSSDRYITYNQCFTQAFLGHWFGSNFHTILMIMAFDRYMAICNPLRYATIMNNKMLMKLCMFAWVVSLVFVAVLLGLTLRLSRCRSEIINPWCDNASLFKLSCESVLINNIYGLFFTAIFFIFSMGSVALTYIRITIVCVRSKSKSLNRKALHTCFTHLAAYLIMLMTGFIIVFLHRYPQWSDHRKLASIMFYVVPPALNPIIYGLQSKDIRKLV
>LOCXPOR40.146.HIT1.OR.2R.305.7tm_4.exons1.CM031642.1.Coregonus_clupeaformis
MDNTSVKVFTMTAYAVMENNKSLQFTIMMLLYIMIISFNLMLIAVICCQKVLHQPMYVFICNLAANGLYGSTGFLPSTLILLLSERYEIALPWCLTQIYWLHTYVAVDFNILAVMGYDRYVAICYPLHYHSIMSSSKICKLVALAWLYPFFIFLMYFSLTLKLKFCGRFIHFKLFCVNFELVKNACSTTSFHSTVGLVISAFLMVPQLLMITFSYAHIFRVCLKSKESQVKALKTCIPHLLSVINYSIGAFFEIAQSRFNMSGTPFMFRITMSVYYALLTPLINPAIYGMASQAIRIHVFKICCR
>LOCXPOR41.148.HIT1.OR.2R.302.7tm_4.exons1.CM031642.1.Coregonus_clupeaformis
MDNTSVKVFTMTAYAVMENNKSLQFTIMMLLYIMIISFNLMLIAVICCQKVLHQPMYVFICNLAANGLYGSTGFLPSTLILLLSERYEIALPWCLTQIYWLHTYVAVDFHILAVMGYDRYVAICYPLHYHSIMSSSKICKLVALAWLYPFSIFLMYFSLTLKLKFCGRFIHFKLFCVNFELVKNACSTTSFHSTVGLVLIAFLMVPQLLMIIFSYAHIFRVCLKSKESQVKALKTCIPHLLSVINYSIGAFFEIAQSRFNMSGTPFMFRITMSVYYALLTPLINPAIYGMASQAIRIHVFKI
>LOCXPOR42.150.HIT1.OR.2R.302.7tm_4.exons1.CM031642.1.Coregonus_clupeaformis
MDNTSVKVFTMTAYAVMENNKSLQFTIMMLLYIMIISFNLMLIAVICCQKVLHQPMYVFICNLAANGLYGSTGFLPSTLILLLSERYEIALPWCLTQIYWLHTYVAVDFHILAVMGYDRYVAICYPLHYHSIMSSSKICKLVALAWLYPLSMFLMYFSLTLKLKFCGRFIHFKLFCVNFELVKNACSTTSFHSTVGLVLSAFLMVPQLLMIIFSYAQIFRVCLKSKESQVKALKTCIPHLLSVINYSIGAFFETAQSRFNMSGTPFMFRITMSVYYALLTPLINPAIYGMASQAIRIHVFKI
>LOCXPOR43.154.HIT1.OR.2R.337.7tm_1.exons1.CM031654.1.Coregonus_clupeaformis
DSKDLNTTNCSHMALSPLNQSTSISPRQLHLTTSCLFWQIIQTEKSLVLLLLFTALLLFSVMVNSYLLFGLKSSDGLSWQPRYTLLKNLIVSDLLLSIALSSIVLRCLLTRHTLVFGGWCLVQFTVSTIGITGSLLTLALMAMERFIFVCHGLRYLLIMTSRRLRLAIALIWVVSGTIATVRVNLLLSGQTPFGRPIPNLLCEAGTMRGLPTKWFDRVSCCIVLLVCSLTFSISYGRMYQAACRAMEPFHSDNIRARHTISFYFFMFFLQLLPIMVNYGVILLVPRKTMSITVTGNLSIADRSIYSTAFNLLTVFMVPPCINPLAYGIRNMEVRHAL
>LOCXPOR44.155.HIT1.OR.2R.309.7tm_4.exons1.CM031656.1.Coregonus_clupeaformis
DSSVLIHPPGFYIIGFTSLPFANLYFLFLAFVYVVSVVFNTILIYIITVDHRLHNPKFIAVGNLAVVDLVLNTCIIPGMLKTFLAKNNFVSFNLCMVQMYVYYCFMSMESFSIAVLAYDRMIAICFPLRHGSINTMTSMSCILGFIWCFCLGMHTFSTSIMTRLSYCDSVNVYSYFCDYAPVFRLACNDNTLQWAVASAMSLGIILGPLSFILMSYISILIAVFRMKTVESRVKALATCTEHLILVAVFFIPVLTIFMVGLLARNIKPDPDLRVLSLSLASCIPPCLNPIVYSLKTKEIKSKVLTMFRR
>LOCXPOR45.156.HIT1.OR.2R.309.7tm_4.exons1.CM031656.1.Coregonus_clupeaformis
DSSVLIHPPGFYIIGFTSLPFANLYFLFLAFVYVVSVVFNTFLIYIITVDHRLHNPKFIAVGNLAVVDLVLNTCIIPGMLKAFLAKNNFVPFNLCMVQMYVYYSFISMESFSIAVLAYDRMIAICFPLRHGSINTMTSMSCILGFIWCFCLGIPIFSTSIMTRLSYCDSVNVYSYFCDYAPVFRLACNDNTLQWAVASVLSLGILLGPLSFIVMSYISILIAAFRMKSVESRVKALATCTEHLILVAVFFFPVLTIFMVGLLARNIKPDPDLRVLSLSLASCIPPCLNPIVYSLKTKEIKSKVLTMFRR
>LOCXPOR46.161.HIT1.OR.2R.331.7tm_4.exons6.CM031656.1.Coregonus_clupeaformis
MSSLTSDPNQTENIDTIIRPPYFFISGFIDIPHIKYYYVFLCFVYIVSLVGNTFVMMVIYVDSSLHSPKYIVVFNLAFADVCESTALVPKLLDTFLFSRQLISYNQCLTSLFFIFLFLSMQSFNLTILSYDRLAAICCPLRYHMMVTHRSMLQLTGAAWALAVFMVLLAVCLITRLSFCRSLVINSYFCDHGPLFRLAAPCSDVVPNIVMSYLNPCIVLYLPMVFIISSYICITHALFTITQPQDRIRAVKTCTSHLILVAIFYLPINFTFLLHPIIPTNARIINLSLTSVLPPMLNPIIYVLKTEEFKESAKKLLSTRGAQRAVAPVQST
>LOCXPOR47.162.HIT1.OR.2R.312.7tm_4.exons1.CM031656.1.Coregonus_clupeaformis
NFTGQNVEEFTITGFDHLSHQKLLGFLIFITYFLVLLGSGTNICIIVSDRRLHTPMYLLVCNLAVVDIMFTTSSSTTMISVLLAEVKTISYYSCISRMYIYHLGDIEECLALSLMALDRTIAISTPLRYHSILTNPRLFLLIIATWLIGLGVMCLVAAQADSLPYCQPIIRYVFCDYPAMVRAACVNPEPYWMLPTILGLWLIGAQLTFILLSYVNLIYTVLRLPNNESRVQVFNTCICHIIVVSSYYAPKLVSVLLTRIGLRLDLTERNAILIIASLLPSLINPIVYCLKTKEIRKRLFQILFRNRITAIK
>LOCXPOR48.163.HIT1.OR.2R.314.7tm_4.exons1.CM031656.1.Coregonus_clupeaformis
NFTGQNVEEFTITGFDHLSHQKLLGFLIFITYFLVLLGSGTNICIIVSDRRLHTPMYLLVCNLAVVDIMFTTSSSTTMISVLLAEVKTISYYSCISRMYIYHLGDITECLALSLMALDRTIAISTPLRYHSILTNPRIFVLIIASWFIGIMCLGIELAWADFDSLPYCQPIIRYVFCDYPALIRAACVNPEPYFLFPTILSLWLIAGQFPLILLSYVKIIYTLLRLPKNESRAQGFNTCICHIIVMSCYYAPKLVSVLLTRIGLRLDLTERNASLIIASLLPSLINPTVYCLKTKKIRMRLVQILSRKRTASIN
>LOCXPOR49.164.HIT1.OR.2R.311.7tm_4.exons6.CM031656.1.Coregonus_clupeaformis
MLPSNYTRVSEFVIVGFPGLHPSFYQLVAWFFFFIYVTTVVGNFLLVVLFALERSLQKPMYIIMLSLALSDIGFCTVALPKVIARWWWDDAGISFYLCLIQKQLIHYFGTLNSLIMMTMAMDRYLAICYPLRYTKLMTNRTMSLLTAMSWVSAMIAPGITTIQSSQMFFCGPNRIIHCYCDTISLNKLSCADISSQSRVSFSIAMFVLLLPFGFIIFSYVNIVMAVLRMASTQSQWKTFSTCSSQLCIISLYYVPRCCVYTISIINLSISQDFVIGLTLLYRQSAASPPQPLHLLPPYQGDQGFPGQVGPT
>LOCXPOR50.168.HIT1.OR.2R.299.7tm_4.exons6.CM031656.1.Coregonus_clupeaformis
TRVSEFVIVGFPGLHPSFYQLVAWFFFFIYVTTVVGNFLLVVLFALERSLQKPMYIIMLSLALSDIGFATVALPKVIARWWWDDGTISFHTCLFQEQMIHYFGTLNSLIMMTMAMDRYLAICYPLRYPMLMTNQTMSGLTVFSWMSATVSPAIGTIDFTRKVAFCGPNRILHAYCDAVSLTKLSCSNMAAIQASSIGLAYFVLFVPFSFIIFSYVNIIVTVMRMANAQGRLKTFSTCATQGCIILIYYIPRFVVYSTPYIPNLTMTSDLRIGLTLFYSLFPPVANPFIYCFRTKEIRAI
>LOCXPOR26.169.HIT1.OR.2R.304.7tm_1.exons2.CM031668.1.Coregonus_clupeaformis
VKDYTYVRVCASTISFITLAFFNILINWTIVLEGRLRGHARFVLVFHLLVSALVYFGMSSVFYLQIYFGARPVASTCVAMITVLITSASNILLTLTAMSLDRYFAVCHPLRYSSVWHWPWLVGLLTWGLALVIPLTLFTKTERLATGPNGECGREQLKKGGLEKILLISVCTALILYSYVRILFEGRRLGVMNRRNSVGCKTVALHVTQLAVYILPNFVNFVLTVLQKQGYLQPGTKELSAVVSFAFFSLAQCVSPIVYGLRKEELLEQVHRRFPCCSRPLKSLLGPWTLRAITPRLHSQPRYV
>LOCXPTAAR4.73.HIT1.TAAR.2R.308.7tm_1.exons1.CM031638.1.Coregonus_clupeaformis
EHKDAQHCFHNSSCRKASLSTSIYITLYIFFSLISAVTVFLNVLVIISISHFKQLHTQTNLLILSLAVADLLVGLIAIPVVTVAIMESCWVLGKYFCEFFLFIGYFIISLSLGNLVLISIDRYVAVCDPLLYHSKITIPRMMRWISITWCCCIIYNTVIANNSVNVEVPKRCFEECFIVEGFNWSRTIDFVIIMVVPCYIILTLYLKIFVAARSQARKVFSKEAATKSGVKIVKANKSERKAAKTLSIVVFTYLTCWISSFLLTFFWVQSSTYLLLLPFVNSLINPIIYAFCYPWFKMTAKHILTLKL
>LOCXPTAAR1.82.HIT1.TAAR.2R.310.7tm_1.exons1.CM031638.1.Coregonus_clupeaformis
EHKDAQNCFPELNSSCRKVLLSTSIYITQYIFFSLISAVTVFLNLLVIISISHFKQLHTPTNLLILSLAVADLLVGLIVIPVGTVAIMESCWFLGKYFCVFYVYISYLFLSLSLGNLVLISIDRYVAVCDPLFYLSKITIPRMTCCISITWCCCIIYNTAFIKTSINVQVPKRCLEECYIFEGLNWSSIIDLVITMVIPCSIIITLYFKIFLVARSQARKVFSKEAATKSGVKTVQANKSQRKAAKTLGIVVFTYLSCWIPICFLQFFTLQSSAYLSFLPFVNSFINPIVYAFFYPWFKVTTKHILTLKL
>LOCXPTAAR2.96.HIT1.TAAR.2R.310.7tm_1.exons1.CM031638.1.Coregonus_clupeaformis
EHKDAQNCFPELNSSCRKVLLSTSIYITLYIFFSLISAVTVFLNVLVIISISHFKQLHTPTNLLILSLAVADLLVGLIVIPVGTVAIMESCWFLGKYFCVFYVYISYLFLSLSLGNLVLISIDRYVAVCDPLLYHSKITITRMTCCISITWCCCIIYNAAFIKTSVNVQLPKRCFEECYIVEGFNWSSIIDLVITMVVPCSIIIIFYLKIFLVARSQARKVFSKEAATKSGVKTVQANKSQRKAAKTLGIVVFTYLSCWIPFFFLQFFTLQSSAYLSFLPFVNSFINPIIYAFFYPWFKVTTKHILTMKL
>LOCXPTAAR3.118.HIT1.TAAR.2R.310.7tm_1.exons1.CM031638.1.Coregonus_clupeaformis
EHEDAQYCFPEHNSSCRKVLLSTSIYITLYIFSSLISAVTIFLNMLVIISISHFKQLHTPTNLLILSLAVTDFLVGLIVMPAVTVAVMESCWVLWKYYCEFFLYIGYLIVYLSLGNLVLISIDRYVAVCDPLLYHSKITIPRIMRSISITWCCCIIYNVVFVNNSVNAQVPKRCFEECYFVVGFNWGRIIDFVITMVVPCFIIITLYLKIFVVARSQARKVFSKQSTIKSGVTILQANKSERKAAKTLGIVVFTYVSSWISIFFLQFFFLQSSAYLILLPFANSFINPIIYAFFYPWFKVTAKHILTLKL
>LOCXPTAAR5.65.HIT1.TAAR.2R.317.7tm_1.exons1.CM031642.1.Coregonus_clupeaformis
VQYCFPLHNSSCVKEVRSRAENILMQIFFFSVSAFTVFVNLLVIISISHFKQLHTPTNLLILSLAVADLLVGIIVIPVEGIKVIESCWYLGETMCSVFHGLVFSVIFASLYNLVIIAVDRYFAVCDPLLYISKITIGKTLISIFLTWIFSFIYNLVILYFNDNWYRSQVHNNCHGKCVLIISFTWGIIDLFVSFVAPCSVIIYLYMNIFKVARIQVKVMNITTRIKSSESKATKTLGVVLLVFLVGWITYYVGSLSEDYLKHSDVIIAFLSWIVYINSFLNPLIYALFYPWFKTAVRHILTLHILAPSSSFINLLPE
>LOCXPTAAR6.69.HIT1.TAAR.2R.324.7tm_1.exons1.CM031662.1.Coregonus_clupeaformis
LLCFESVNGSCKRSIFPPTIRVLLYLFLGSMSVLTVCGNLLVIIPIIHFKQLHTPTNYLILSLAVSDLLLGALVMPPRMVYSVESCWYFGDLFCKIQTSIDVMLCNTSILNLCFISIDRYYAVCRPLLYRTKITVNVVLIMMLVTWIGSAIVVFCIVFLELSIWGMEEFYYKYVACEGGCILFQNKASSTASSVLSFYIPGVGLLSIYLKIFLIARRQARSIQGTTNQNSVGKSQRKATKTLAIIMGVFLSLWTPFFVVNCIDPFISYSTQPVLFETLIWIAYLNSTINPMVYAFFYSWFRRAFRMIISGKIFQPDSSEIQLFS
>LOCXPTAAR7.71.HIT1.TAAR.2R.324.7tm_1.exons1.CM031662.1.Coregonus_clupeaformis
LLCFESVNGSCKRSIFPPTIRVLLYLFLGSMSVLTVCGNLLVIIPIIHFKQLHTPTNYLILSLAVSDLLLGVLVMPPRMVYSVESCWYFGDLFCKIYTSTDVMLCNTSILNLCFISIDRYYAVCHPLLYRTKITVHVVLIMMLVTWTVSAIVGFCMIFLELNIWGIEDFYYKNIACEGGCILFQNKVSSIVASVISFYIPGVGMLSIYLKIFLIARRQARSIQGTTNQNCVGKSQRKATKTLAIIMGVFLSFWTPFFGVNCIDPFISYSTPPVLFETLIWIGYLNSTINPMVYAFFYSWFRRAFRMIVSGKIFQSDSSEIQLFS
>LOCXPTAAR8.72.HIT1.TAAR.2R.324.7tm_1.exons1.CM031662.1.Coregonus_clupeaformis
LLCFESVNGSCKRSIFPPTIRVLLYLFLGSMSVLTVCGNLLVIIPIIHFKQLHTPTNYLILSLAVSDLLLGALVMLPRMVYSVESCWYFGDLFCKIYTSTDVMLCNTSILNLCFISIDRYYAVCHPLLYRTKITVHVVLIMMLVTWTVSAIVGFCMIFLELNIWGIEDFYYKNIACEGGCILFQNKVSSIVASVLSFYIPGVGLLSVYLKIFLIARRQARSIQGTTNQKSVGKSQRKATKTLAIIMGVFLSFWTPFFVVNCIDPFISYSTPPVMFETLIWIAYLNSTINPMVYAFFYSWFRRAFRMIVSGKIFQSDSSEIQLFS
>LOCXPTAAR9.74.HIT1.TAAR.2R.324.7tm_1.exons1.CM031662.1.Coregonus_clupeaformis
LLCFESVNGSCKRSIFPPTIRVLLYLFLGSMSVLTVCGNLLVIIPIIHFKQLHTPTNYLILSLAVSDLLLGALVMPPRMVYSVESCWYFGDLFCKIQTSIDIMLCNTSILNLCFISIDRYYAVCRPLLYRTKITVHVVLIMMLVTWIGSAIVVFSIVFLELSIWGMEEFYYKNIACEGGCILFQNKVSSTASSVLWFYIPGVGLLSIYLKIFLIARRQARSIQGTTNQNSVGKSQRKATKTLAIIMGVFLSFSTPFFVVNCIDPFISYSTPPVLFETLIWIVYLNSTINPMVYAFFYSWFRRAFRMIISGKIFQPDSSEIQLFS
>LOCXPTAAR10.76.HIT1.TAAR.2R.324.7tm_1.exons1.CM031662.1.Coregonus_clupeaformis
LLCFESVNGSCKRSIFPPTIRVLLYLFLGSMSVLTVCGNLLVIIPIIHFKQLHTPTNYLILSLAVSDLLLGVLVMPPSMVHSVESCWYFGDLFCKIYTSTDVMLCTASILHLCFISIDRYYAVCRPLLYRTKITVHVVLIMMLVTWTVSAIVGFCMIFLELNIWGIEDFYYKNVACEGGCILFQNKVSSTVSSVISFYIPGVGMLSIYLKIFLIARRQARSIQGTTNQKSVGKSQRKATKTLAVIMGVFLSFWTPFFVINCIDPFISYSTPPVLFVTFVWIGYLNSTINPMVYAFFYSWFRRAFRMIISGKIFQPDSSLIQLFS
>LOCXPTAAR11.80.HIT1.TAAR.2R.326.7tm_1.exons1.CM031665.1.Coregonus_clupeaformis
FCYESLSGSCVRFARPLSTQVPMFTSMGLAILVTVIGNLLVITSIAHFKQLQTSVNQLLLSLAVCDLLLGLFVMPCSAVRSVQGCWYLGGFLCKLHTSTDIMLSTSSIFHLSFISIDRYFAVCRPLSYRLIISNNTVLIMIATSWLVPAIFAYGMIFSEMNLKGREDFYETHVKCIGGCYVFFSPVAAVVASSFSFYIPGLILICIYSKIYWVARTQARSIKDLSRQFKEADSGRRERRGANILAIVVGVFLTCWSPFSLCLIIDPFIQYSIPPLLGDTLVWFGYLNSAFNPVVYAFFYTWFRRALRIIISGHIFHRGSCRFRLYS
>LOCXPTAAR12.81.HIT1.TAAR.2R.337.7tm_1.exons1.CM031665.1.Coregonus_clupeaformis
SHQHLDPKMFCYPESNASCTREIFSEGAQIALYFLFVSSMLVTILGNGVVIISIAHIKLLHTPTNMLIMSLALADLLLGVTVMPFSTVRAAEGCWYFGDAFCLLHSSFDMFLTSVSIFHLVFIAIDRYEAVCNPLRYSTKITIPIAWLMVFASWAVAALYSYGLLYSKANVRGLNEFIASMYCLGSCNLFFNALWGALDTLIAFFFPCSVMVGLYTKIFLVAKEHLRKIEESQNNSNEGGRGVVSQRSERKAAKTLGIVVGVFIFCWLPFFVNSIVDPYTNFSTPPILFEVFIWLGYFNSTANPIIYALFYPWFRKCLNLIVTLKIFNTNSSYINVF
>LOCXPTAAR13.85.HIT1.TAAR.2R.326.7tm_1.exons1.CM031665.1.Coregonus_clupeaformis
FCYESLSGSCVRFARPLSVQVPMFTSMVLAILVTVIGNLLVITSIAHFKQLQTSINQLLLSLAVCDLLLGVFIMPCSAVRSVQGCWYLGGFLCKLHTSTDIMLSTSSIFHLSFISIDRYFAVCRPLSYRLIISNNTVLIMIATSWLVPAIFAYGMIFSEMNLKGREDFYETHVKCIGGCYVFFSPVAAVVASSFCFYIPGLILICIYSKIYWVARTQARSIKDLSRQFKEADSGRRERRGANILAIVVGVFLICWSPFSLCLIIDPFIQYSIPPLLGDTLVWFGYLNSAFNPVVYAFFYTWFRRALRIIISGHVFHSGSCRFRLYS
>LOCXPTAAR14.89.HIT1.TAAR.2R.320.7tm_1.exons1.CM031669.1.Coregonus_clupeaformis
DPLLQMETQEDVQYCFQDRNSSCRKALLSTSIYITLYIFFSLISAVTVFLNMLVIISISHFKQLHTPTNLLILSLAVADFLVGLIVIPLTTVALMEPCWDFGEYFCGFYFYITCLCASLSLGSLVLISIDRYVAVCDPLLYHSKITITRMMYCISITWCFCIIYDAAIINIFVNVQVPSRCLKECFTVEGSVLGNRIDFVITMVVPCSIIITLYLKIFVVAISQARKVFSKEAASVSGVKTVQANKSERKAAKTLAIVVFTYLSCWIPFYFYVLFFFIDNFLSFIISCLPLVNSLINPIIYAFFYPWFKVTAKLILTLKL
>LOCXPTAAR14.91.HIT1.TAAR.2R.320.7tm_1.exons1.CM031669.1.Coregonus_clupeaformis
DPLLQMEEQEDVQYCFQDRNSSCRKALLSTSIYITLYIFFSLISAVTVFLNILVIISISHFKQLHTPTNLLILSLAVADLLVGLIVIPLTTVALMEPCWDFGEYFCGFYFYISCLCSSLSLGSLVLISIDRYVAVCDPLLYHSKITISRMMYCISITWCFCIIYDAAIINIFVNVQVPSRCLKECFTLEGSVWGNIIDFVITMVAPCSIIITLYLKIFVVAISQARKVFSKEAASVSGVKTVQANKSERKAAKTLAIVVFTYLSCWIPFNFYVLFFFIDNFLSFIISCLPLANSLINPIIYALFYPWFKVTAKLILTLKL
>LOCXPTAAR28.93.HIT1.TAAR.2R.320.7tm_1.exons1.CM031669.1.Coregonus_clupeaformis
DPLLQMETHEDVQYCFQDRNSSCRKALLSTSIYITLYIFLALISAVTVFLNILVIISISHFKQLHTPTNLLILSLAVADFLVGLIVIPLTTVALMEPCWNFGKHFCGFYFYFTCLCSSLSVGSLVLISIDRYVAVCDPLMYHSKITITRMMYCISITWCFCIIYDAAIINIFVNVQVPSRCLKECFTVEGSVLGNRIDFVITMVVPCSIIITLYLKIFVVAISQARKVFSKEAASVSGVKTVQANKSERKAAKTLAIVVFTYLSCWIPFYFYVLFFFIDNLSLFIISCLPLANSLINPIIYAFFYPWFKVTAKLILTLKL
>LOCXPTAAR27.98.HIT1.TAAR.2R.320.7tm_1.exons1.CM031669.1.Coregonus_clupeaformis
DPLLQMETHEDVQYCFQDRNSSCRKTLLSTSIYITLYIFFSLISAVTVFLNMLVIISISHFKQLHTPTNLLILSLAVADFLVGLIVIPLTTVALMEPCWNLGEYFCGFYFYITCLCSSLSVGSLVLISIDRYVAVCDPLMYHSKITITRMMYCISITWCCCIIYDAAIAKIFVNVQVPSRCLKECFTVEGSVLGNRIDFVITMVVPCSIIITLYLKIFVVAISQARKVFSKEAASVSGVKTVQANKSERKASKTLAIVVFTYLSCWIPFYFYLHFFFIDNFLSFIISCLPLVNSLINPIIYAFFYPWFKVTAKLILTLKL
>LOCXPTAAR28.100.HIT1.TAAR.2R.320.7tm_1.exons1.CM031669.1.Coregonus_clupeaformis
DPLLQMETHEDVQYCFQDRNSSCRKALLSTSIYITLYIFLALISAVTVFLNILVIISISHFKQLHTPTNLLILSLAVADFLVGLIVIPLTTVALMEPCWDFGKHFCGFYFYITCLCSSLSVGSLVLISIDRYVAVCDPLMYHSKITITRIMYCISITWCFCIIYDAAIAKIFVNVKVPSRCLKECFTVEGSVLGNRIDFVITMVVPCSIIITLYLKIFVVAISQARKVFSKEAASVSGVKTVQANKSERKASKTLAIVVFTYLSCWIPFYFYVLFFFIDNLSLFIISCLPLANSLINPIIYAFFYPWFKVTAKLILTLKL
>LOCXPTAAR17.104.HIT1.TAAR.2R.320.7tm_1.exons1.CM031669.1.Coregonus_clupeaformis
DPLLQMETQEDVQYCFQDRNSSCRKALLSTSIYITLYIFFSLFSAVTVFLNILVIISISHFKQLHTPTNLLILSLAVADLLVGLIVIPVTTVALMEPCWDFGEYFCGFYFYISCLCASLSLGNLVLISIDRYVAVCDPLMYHSKITITRIMYCISINWCCCIIYDAAIVQIFVNVQVPSRCLNECLFVEVFMWSFILDFVITMVVPCSIIITLYCKIFVVARSQARKVFSKEAASVSGVKTVQANKSERKAAKTLAIVVFSFLSCWIPFYLYIFFIFIDHLSSFIISFLPLFNSLINPIIYALFYPWFKVTAKHILTLKL
>LOCXPTAAR18.106.HIT1.TAAR.2R.320.7tm_1.exons1.CM031669.1.Coregonus_clupeaformis
DLLLQMEEQEDVQYCFQDRNSSCRKALLSTPIYITLYIFFSLISAVTVFLNILVIISISHFKQLHTPTNLLILSLAVADLLVGLIVIPVTTVAIIEPCWDFGEYFCVFQFYIAYLCTSLSMGNLVLISVDRYVAVCDPLLYHSKITITRIMCCISITWYCCIIYDAAIVKDFVNVQVPSRCLKECFTVEGSVLGNIIDLVFTMVVPCSIIITLYLKIFVVARSQARKVFSKEAASVSGVKTVQANKSEKKAAKTLAIVVFNYLICWIPFLLINLFFCMCDNLSLIIGFLPLANSLINPIIYAFFFPWFKVTAKHIFTLKL
>LOCXPTAAR26.108.HIT1.TAAR.2R.320.7tm_1.exons1.CM031669.1.Coregonus_clupeaformis
DPLLQMETQEDVQYCFQDRNSSCRKASLSTSIYITLYIFFSLISAVTVFLNILVIISISHFKQLHTPTNLLILSLAVADLLVGLIVIPVTTVAIMEPCWGFGEYFCGFYFYITSLCSSLSVGSLVLISIDRYVAVCDPLLYHSKITKTRIMYCISITWCCCIIYDAAIAKIFVNVQVPSRCLKECISLEGSVLGNRIDFVITMFVPCSIIIPLYLKIFVVAISQARKVFSKEAASVSGVKTIQANKSERKAAKTLAIVVFTYLSCWIPFYFCILLFLIDQFVSFIISSLPLANSLINPIIYAFFYPWFKVTAKLILTLKL
>LOCXPTAAR14.110.HIT1.TAAR.2R.320.7tm_1.exons1.CM031669.1.Coregonus_clupeaformis
DPLLQMEEQEDVQYCFQDRNSSCRKTLLSTSIYITLYIFFSLISAVTVFLNILVIISISHFKQLHTPTNLLILSLAVSDLLVGLIVIPLTMVALMEPCWDFGEYFCGFYFCITCLCSSLSVGSLVLISIDRYVAVCDPLLYHSKITITRIMCCISITWCCCIIYDAAIAKIIVNVQVPSRCLKECFTIEGSVLGNIIDFVITMFVPCSIIITLYLKIFVVARSQARKVFSKEAASVSGVKTVQANKSERKAAKTLAIVVFTYLSCWIPFYFYVLFFFIDNLSLFIISCLPLANSLINPIIYALFYPWFKVTAKLILTLKL
>LOCXPTAAR21.117.HIT1.TAAR.2R.313.7tm_1.exons1.CM031669.1.Coregonus_clupeaformis
EQEDVQYCFQDRNSSCRKALLSTSIYITLYIFFSLISAVTVFLNILVIISISHFKQLHTPTNLLILSLAVSDLLVGLIVIPVTTVALMESCWDFGLYFCVFFFYFTCLCASLSVGSLVLISIDRYVAVCDPLLYHSKITITRMMCCISINWCFCIIYEAAIAKNVVNVQVPSRCLKECLIVEELNWIKIIGLLFSMFVPCSIIITLYCNIFVVARSQARKVFSKEAASVSGVKTVQANKSEKKAAKTLAIVVFTYLSCWIPFQLYFFFILIDNLLSFFISFLPLVNSLINPIIYALFYPWFKVTAKLILTLKL
>LOCXPTAAR22.120.HIT1.TAAR.2R.313.7tm_1.exons1.CM031669.1.Coregonus_clupeaformis
EQEDVQYCFQDRNSSCRKASLLTSIYITLYIFFSLISAVTAFLNILVIISISHFKQLHTPTNLLILSLAVADLLVGLIVIPVTTVAFTEPCWDFGEYFCGFQFYIAYFCTSLSLGNLVLISIDRYVAVCDPLLYHSKITITRMMYCISITWCCCIIYDAAIVKHFVNVQVPSRCLKECFIVEEFNRVKIICLVFSMVVPCSIIITLYLKIFVVARSQARKVFSKEAASVSGVKTVQANKSERKAAKTLAIVVFNYLICWIPFLLINLFLCVCDNLSLIIGFLPLANSFINPIIYAFFYPWFKVTAKRILTLKL
>LOCXPTAAR14.124.HIT1.TAAR.2R.320.7tm_1.exons1.CM031669.1.Coregonus_clupeaformis
DPLLQMEEQEDVQYCFQDRNSSCRKTLLPTSIYITLYIFFSLISAVTVFLNILVIISISHVKQLHTPTNLLILSLAVADLLVGLIVIPLTTVALMEPCWDFGEYFCGFYFCITCLCSSLSVGSLVLISIDRYVAVCDPLLYHSKITITRMMCCISITWCCCIIYDAAIAKIFVNVQVPSRCLKECFTVEGSVLGNRIDFVITMVVPCAIIITLYCKIFVVAISQARKVFSKEAASVSGVKTVQANKSERKAAKTLAIVVFTYLSCWIPFYLYFLFFFIDNLSLFIISCLPLVNSLINPIIYAFFYPWFKVTAKHILTLKL
>LOCXPTAAR23.128.HIT1.TAAR.2R.320.7tm_1.exons1.CM031669.1.Coregonus_clupeaformis
DPLLQMETQEDVQYCFQDRNSSCRKSSLSTSIYITLYIFFSLISAVTVFLNILVIISISHFKQLHTPTNLLILSLAVADLLVGLIVIPVTTVALMEPCWDFGEYFCGFYFYISFLCSSLSVGSLVLISIDRYVAVCDPLLYHSKITITRMMCCISITWCFYIIYNAAIAKIFINVQVPSRCLKECFTVEGSVWGNRIDFVITMFFPCSIIITLYLKIFVVARSQARKVFSKEAASVSGVKTVQANKSERKAAKTLAIVVFTYLSCWIPFYFYALLFLIDQFVSFIISCLPLANSLINPIIYAFFYPWFKVTAKLILTQKL
>LOCXPTAAR24.130.HIT1.TAAR.2R.320.7tm_1.exons1.CM031669.1.Coregonus_clupeaformis
DPLLQMETHEDVQYCFQDRNSSCRKALLSTSIYITLYIFFSLISAVTVFLNILVIISISHFKHLHTPTNLLILSLAVSDLLVGLIVIPVTTVAIMEPCWDFGKYFCVFYFYITCLCVSLSLGNLVLISIDRYVAVCDPLLYHSKITITRMMYCISITWCCCIIYDAAIAKIFVNVQVPSRCLKECFTVEGSVWGNIIDFVITMVVPCSIIITLYLKIFVVARSQARKVFSKEAASVSGVKTVQANKSERKAAKTLAIVVFNYLICWIPFHLYLFFLLIDNLSSFIISFLPLVNSLINPIIYAFFYPWFKVTAKHILTLKL
>LOCXPTAAR14.132.HIT1.TAAR.2R.317.7tm_1.exons1.CM031669.1.Coregonus_clupeaformis
DPLLQMEEQEDVQYCFQDRNSSCRKALLSTSIYITLYIFFSLISAVTVFLNILVIISISHFKQLHTPTNLLILSLAVADLLVGLIVIPLTTVAIMEPCWDFGEYFCGFYFYITCLCSSLSVSSLVLISIERYVAVCDPLLYHSKITITRMMCCISITWCCCIIYNAAIVKTFVNVQVPSRCLKECFTVEGSVWGNIIDFVITMVVPCSIIITLYLNIFVVAISQARKVFSKEAASVSGVKTVQANKSERKASKTLAIVVFSYLSCWIPFHLYLFFLLIDNLSSFIISFLPLVNSLINPIIYAFFYPWFKMTAKCILT
>LOCXPTAAR26.136.HIT1.TAAR.2R.320.7tm_1.exons1.CM031669.1.Coregonus_clupeaformis
DPLLQMETQEDVQYCFQDRNSSCRKSSLSTSIYITLYIFFSLISAVTVFLNILVIISISHFKQLHTPTNLLILSLAVADFLVGLIVIPLTTVALMEPCWDFGEYFCGFYFYISCLCSSLSVGSLVLISIDRYVAVCDPLLYHSKITITRMMYCISITWCFCIIYDAAIAKIFVNVQVPSRCLKECFTIEGSVLGNIIDFVITMFVPCSIIITLYLKIFVVAISQARKVFSKEAASVSGVKTVQANKSERKAAKTLAIVVFTYLSCWIPFYFYVLLFLIDLFVSFIISCLPLVNSLINPIIYAFFYPWFKVTAKLILTLKL
>LOCXPTAAR14.138.HIT1.TAAR.2R.320.7tm_1.exons1.JAGFYH010000442.1.Coregonus_clupeaformis
DPLLQMETQEDVQYCFQDINSSCRKALLSTSIYITLYIFFSLISAVTVFLNILVIISISHFKQLHTPTNLLILSLAVADLLVGLIVIPLTTVAIMEQCWDFGEYFCGFYFYITCLCSSLSVGSLVLISIDRYVAVCDPLLYHSKITISRMICCISITWCCCIIYNAAIVKTFVNVQVPSRCLKECFTVEGSVLGNLIDFVITMVVPCSIIITLYLNIFVVAISQARKVFSKEAASVSGVKTVEANKSERKAAKTLAIVVFTYLSCWIPFHLYLFFLLIDNVSSFIISFLPLVNSLINPIIYAFFYPWFKVTAKLILTLKL
>LOCXPTAAR32.144.HIT1.TAAR.2R.320.7tm_1.exons1.JAGFYH010000741.1.Coregonus_clupeaformis
DPLLQMETQEDVQYCFQDRNSSCRKALLSTSIYITLYIFLALISAVTVFLNMLVIISISHFKQLHTPTNLLILSLAVADFLVGLIVIPLMTVALMEPCWNVGEYFCGFYFYITCLCSSLSVGSLVLISIDRYVAVCDPLMYHSKITITRIMYFISITWCFCIIYDAAIAKIVVNVQVPSRCLKECFTIEGSVLGNRIDFVITMVAPCSIIITLYLKIFVVAISQARKVFSKEAASVSGVKTVQANKSERKASKTLAIVVFTYLSCWIPFFFYLHFFFIDNFLSFIISCLPLVNSLINPIIYAFFYPWFKVTAKLILTLKL
>LOCXPTAAR28.148.HIT1.TAAR.2R.320.7tm_1.exons1.JAGFYH010000741.1.Coregonus_clupeaformis
DHLLQMETHEDVQYCFQDRNSSCRKALLSTSIYITLYIFLALISAVTVFLNILVIISISHFKQLHTPTNLLILSLAVADLLVGLIVIPLTTVALMEPCWNFGKHFCGFYFYFTCLCSSLSVGSLVLISIDRYVAVCDPLMYHSKITMTRIMYCTSINWCCCIIYIAAIAKIFVNVQVPSRCLKECFTVEGSVLGNRIDFVITMVAPCSIIITLYLKIFVVAISQARKVFSKEAASVSGVKTVQANKSERKAAKTLAIVVFTYLSCWIPFYFYVLFFFIDNLSLFIISCLPLANSLINPIIYAFFYPWFKVTAKLILTLKL
>LOCXPOra1.10.HIT1.Ora.2R.361.7tm_1.exons2.CM031639.1.Coregonus_clupeaformis
MSKVLTLDAILFGLLVFSGILGNILIIHMVFQSAIESLSHRLHPSDTILVNLSLANLLTSLFRTVPIFVSDLGLDVSLSQGWCRLFMLLWVWWRAVGCWVTLTLSAFHCVTLRRQHVAVGPLAQEHERRKVWVVLGLVWGLNLAFSLPALVYTTHVQGNATVELMVISCTTRPLLGCMWQFPSEEQGLAFASTSLALNEVVPLVLMVGTNLATLHTLAKHMRAVTSAGEAGGGTQGKLDRHVASERKAGHVIILLVMLFVVCWALQVAAVTYYNHNRGHHAEELLTVAHFSASLFVGFSPMVVALGHGKLRRRIMRMIVGCADRVKCQQEKIVDESKAPDTRERKVNQPVFTIQKEREVIK
>LOCXPOra2.11.HIT1.Ora.2R.318.V1R.exons1.CM031639.1.Coregonus_clupeaformis
MLDLCVTIKGVSFLLQTGLGILGNTLVLLAYTQVLCSERRLQPVDIILCHLAFVDLMLLLTRCVPQTMTVFGLHDLLNDPGCKVVIYSYRISRALSVCITCMLSVFQAVTISPAGGPCLSRLKARLPSLIVPTIAGLWLLNMAVCIAAPFFSIAPRNGTVPAFTLNLGFCHVDFRDMLSYKINGVAVSTRDFAFVGLMLWSSGYILLLLHRHSRQVRSIRRSSQGGGAETRAAKTVVTLVVLYVVFFGIDNIIWIYMLTVAKVSPVVADMRVFFSSCYASLSPFFIISSNKKVKSKLVCAAADQEQPSVDTQDSNDKM
>LOCXPOra3.12.HIT1.Ora.2R.316.V1R.exons1.CM031639.1.Coregonus_clupeaformis
MESEEVVRGMLYLFLTVVGVPGNTAVIVAFLLALYQEHQLLPADAIVLHLACANLLVVGVRCLLETLATFRLANVFGDTGCQGVIFVYRTSRSLSIWLTFVLSAYQCLSIAPPGSSWASVRVLVARYLAVIFLTLWVINTSMSSSAIAFSLGSRNDSVLMQHSINVQFCYVRFPTALSTQVNGAVQVGRDVVPMALMTLASLVILVFLYRHSQQVKGLRSGASGGAERRAAKAVVALVTLYVLLYGVDNGLWVYTLTVRKTMSSSLISDLRIFFSSLYAALSPLVIIATNRKVNSRLRCVVQERPIQDKATTLSTV
>LOCXPOra4.13.HIT1.Ora.2R.329.7tm_1.exons4.CM031641.1.Coregonus_clupeaformis
ELRDSEPVGMGLHVNTSPIQNALYIILVLLGIVGNATVVGVISESVFKDPSGGRNSDIILLNMALSNLLLSFFRNILLVVSDLGLELMSSRDWCHVLMGVWVWLRIVNVWSTLFLSVFHFQTLRRVAPPSRTVHGLRRPPKTLLISLGLIWSLNLIYAIPAHIYSTNGNKNSTNTLMLVSSTTRPLLGCVWNFPSSYDSLAYATASMVIHEILPIILMAITNLGSLYTLYTHGRTHNPAHMTQDAPVIKRIPAEIRAAKVIVALTILFIVSWGSSIISINILNYNLGSSARFLPVIARFANTIFIAISPIVLAVGHRRLRAVIKYFFTH
>LOCXPOra5.16.HIT1.Ora.2R.335.7tm_1.exons4.CM031641.1.Coregonus_clupeaformis
IETPMPELRDLEPVGVGLRVTTSPTQTVFYIILVLLGIVGNATVVGVIGDSVFKDPSRGHNSDIILINMALSNLLVSVLRNVLLVISDLGMELNSSRDWCHVLMGVWVWLRSVNVWSTLFLSAFHFQTLRRVAPLPGTVHGPHRPPKTLLISLGLIWSLNLIYAIPAHIYSTNGNKNSTETLMVVSSTTRPLLGCVWNFPSSYDGLAYATTSMVIHEILPIILMAITNLGSLYTLYTHGRTRNPAHMTQDAPVIKRVPAERRAAKVILALIVLFIASWGTSIISINYFNYNRGSSAGFLLVIARFANTIFIAISPIVLAVGHRRLRAVIKSFLTH
>LOCXPOra6.17.HIT1.Ora.2R.322..exons2.CM031641.1.Coregonus_clupeaformis
MLFCLGCWSSLESCETYGSSVWCSSAIESLSRRLPPSDTILVNLSLANLLTSLFCTVPIFVSHLGLDVSLALDWCRLFLLLWVWWRAVGCWVTLQPTPGAVGPLEQQRKQRRMWVGLELVYGGQPGLIPAGAGQHHPRPRQRHGGADGHQLHHQAPAGLCVGVPLGGAGLGIHLQLPGPQRGGSPGADGGHQHGYAVHTGQAHLGRHLDGRGTQGELDRHVVSERKAGHVIMMLFVVCWALQVAVVTYYNHNGGHHVEGLLTVSHFSASVCGLQPHGGGSGKRQLRRRIMGMIVGCVDRVKCQREEVVEERKSPDTRGKKAK
>LOCXPOra6.17.HIT1.Ora.2R.303..exons2.CM031641.1.Coregonus_clupeaformis
FCLLSPCVRRFPFLHYFLPLTFDPVNTANDHPHDPPPQLPFPRATTMGLKSTNRGREVGYSQQPLHMVPPVMVIVCHHRNLQGPAHHKQHHDHMTSLAFTDHMPVQLALRPSPIEVTAQMCLACVYSIAMLVPTISTRGATSLRARELEVNAEPCSSEGNSYTQPSRGLVVQLMTISSTVALPWTWVVLTSAGRDKARLTPIDQLQAHPHPPLFALLFQGPHSPWRGLQSHPAAHGPPPHPQQQEEAAPVQGQGHVQTQVRHKDGHRAEQRRQQVGQRQVHQDCVRGRKPTRQTFNGRRTPHG
>LOCXPOlfC1.103.HIT1.OlfC.2R.814.ANF_receptor.exons9.CM031634.1.Coregonus_clupeaformis
SLSLTLTPSSTLAPDPECVLQSDFEPVFVADGDFVIGGIFPLHYNQEMPDVNYTYRPTAVRCNGFDPRAFRWAQTMRLAVEEINQNEQLLPNHTLGYKIFDSCAYPLTGQRAALAVLNGLDQAHSHMCSGASPLLAVIGESGSAQSIVVSRILQPFKIPMISYFSSCACLSDRREYPTFFRVIPNDDYQVKAMAQLLVRYDWRWVGVVRGDHEYGHFALQGLLRELKGTGVCVAYQEMIPLLYNQQRALEIIEVMRSSTARVVVVFSAEGEMTPFLKDYMAQNITGIQWVASEAWVTASLFTTSEYFPYLGGTIGFGIRTGQVPGLRDYLQTVNPGSPLLPPCSGQETLLKQHSAYMNTSSPRVAYNVYKAVYAIAHSLNNLLHCQPRAGPFNNHTCAHSNNVQPWQLQHYIQEVAFSISGEEVNFDLKGDSIPYYDIINWQRGSGGNMEFINVGLFDGAKDSGKELVIQEEKIVVVSVCSASCAPGSRKAVRRGEPLCCFDCVPCDSGKISNQTDSIDCTECPEDYWSNADGTLCIPKVVEFLSHDAMGIALTVIAVVGACLTVSVLAVFLHHRTTPIVRVNNSELSFFILFSLTLCFLCALMFIGEPTSWSCMLRHTTFSITFSLCISCILGKTLVVLAVFTSTRPGNNIMKWLGPKQQRVIIFCCTLVQVLICAAWLIAAPPYPSRNTQDQRSKIILECSVGSQLAFWCVLGYIGLLACLCFILAFLARKLPGNFNEAKFITFSMLIFCAVWISFIPAYVSSPGKYTVAVEIFAILASSFGLLFCLFAPKCYIILLRPERNIKQHIMGNKK
>LOCXPOlfC2.180.HIT1.OlfC.2R.877.ANF_receptor.exons8.CM031634.1.Coregonus_clupeaformis
MAHLSARLLLLGLLLWTSRVRSATAQEGCTFLGEEEMSSFYQEGDVVLGGLFPLHYSPVSSVTSFQWEPQQTTYEYFSSRALRWMQTMMFAVREINQRKDLLPHLTLGFHIRDSCDHVPVSLRGSLLLVNGQPDKGAGSRGAGQGPGSDCAAVRRAESPVIIGDAASGVSMAVLRTLGSFHIPLVSYFASCSCLSDQKQFPTFMRTMPSDAFQIRALARLVRYFHWTWVGVIGVESDYARFAIQLFLQESVQYGVCAAYVHFYPVVLTQKAVGQLVDTIQGSSSRVLLNFSGESELRSILRECLQRNVTGLQLIASEAWATSKSLWGEFGDLLTGTLGFGIRKADVIPGLKDFLTRLGPSHGRQSAFLAEFWEETFNCRVNGSLNTHSHSASYLDREPCSGREVLGDVYTPYADVSQLRVSYNVYKAVYLIAHALQHMTNCVAGQGPFINGTCGDPTHVKPWQLLHYMKQAKFSTLGEEVSFDHNGDPIASYDLMNWQRGHDGSLRLVKVGFYDASLADGLELVINDSAIQWPVGKQATRSVCSDSCPLGTRVARKKGEPVCCFDCIPCAEGEVSNQTDSLNCIRCSDVTWPDEARDRCVPKTIEFLSYQESMGIVLSVVSILGAGASLTVLAVFVANRHTPIVRGNNMELSFLLLLFLSVCFLIGLLFIGEPSDWLCRIRYPAFGVSFALCISCLLAKTMVVLMAFRATLPRNDVMKWFGPAQQRASVVLCTAVQGLICLIWLLTRPPYTNLNTGHLSSVIIIDCAMGSEVAFWCVLGYIGLLGCLCFILAFLARKLPDNFNEAKFITFSMLIFFAVWITFIPVYVSTAGKYTVAVHIFAILASAFGLLVCIFAPKCYIVMLRPEKNSRKHMMLKG
>LOCXPOlfC3.105.HIT1.OlfC.2R.806.ANF_receptor.exons6.CM031634.1.Coregonus_clupeaformis
MPQLELVLLVLLMVMGEGEPVCRLQSRAKLPELAKDGDLVIGGIFTFQTEYDGRVPDFQSLPDPPRCKNMNFREFQFAQTLIFAIEEINRNPAILPNHTLGYTIHNACGYDNILKSGVALASGQEEFIDEGNCTKAVMAQAVIGHSASTPTMGLVRIIGSFHIPVISHFATCTCLSNRKEFPSFFRTIPSDFYQSRALAQLVKHFGWTWVGAISSDNDYGNSGLATFMLAAQEEGVCIEYSEAFEQTGPRHKLLRIVEIIKQSSSKVIMAFMTHREIKVLVSELYRHNVTGLQWIGSDAWITDPSLTASEGHGTLVGAIGFTVSRAHIPGLGEHLRDVHPSRFPNSMFLRDFWEIVFDCSLNMTTESKRKPCNGSETLRGVQNTFTDVSKLTFTNNVYKAVYAVAYALHNLLTCEESQGPFSNGNCAQPTHIQPWQLLHYLQSVNFTTGEEERVFFDSNGDSPARYDLVNIQSATSGTMEVATVGFYDASLTEDHQFTVNNVSIVWGGRRSETVPVSVCSESCPPGTRKAAQKGKPVCCYDCVPCAEGEISNTTATIFFQYKDTPIVRANNSELSFLLLFSLTLCFLCSLTFIGRPSEWSCMLRHTAFGITFVLCISCVLGKTIVVLMAFRATLPSSNVMKWFGPPQQRLSVLAFTLIQVLICVLWLTVSPPFPYKNMKTYKEKIILECDVGSAIGFWAVLGYIGLLALLCLVLAFLSRKLPDNFNEAKFITFSMLIFCAVWITFIPAYVSSPGKFTVAVEIFAILASSYGMLLCIFLPKCFIILLRPEENTKKHMMGKKTNDMRY
>LOCXPOlfC4.109.HIT1.OlfC.2R.844.ANF_receptor.exons6.CM031634.1.Coregonus_clupeaformis
MVAAAPACSLLGQPALPLLSAEGDINIGAVFSLHRNALFKVHSFTSRPEKTPCISFNPREFQFAQTLIFALEEINNSSDLLPGLSLGYQVYDSCGSVPLAIHSALALMNSLEPEDSLGDPSSCSRPPAVLGIVGESSSTPTIGISSLVGPFSIPVISHFATCACLSNRKRFPSFFRTIPSDFYQSRALAKLVKHFGWTWVGVVNSNSDYGNNGMATFMEAARHEGVCVEYQEAIYRTDPRERLLEAVRVIRRATARVVVLFLGLGDLIPLLNELALEGDPGLQWVGSESWITARLLAENKAYSFLSGAVGFAIRNARLDGLEGFLDKVHPSQAPDNTLLREFWETVFQCSFEGGSEQGSSTLCTGTESLAELKNQYTDVSELRIPNKVYTAVYAIAHALHNLLTDLKNDTDRGNRPFYTPQQVLQYLKEVKFRVKTGEEIWFDANGDAVACYDLVNWQQEKDGTLQFHAVGLYDSSMPPEQRFTINQGKLVWAGGQAEVPVSVCSESCPPGTRKAVQKGKPVCCYDCVPCAEGEISNITDSNGCYRCDLEYWSNEKRDRCVLKPVEFLSYEEIMGIVLVFFSLLGSCVTALVAIVFSIHKDTPIVRANNSELSFLLLYSLTLCFLCSLTFIGRPSEWSCMLRHTAFGITFVLCISCVLGKTIVVLMAFRATLPSSNVMKWFGPPQQRLSVLAFTLIQVLICVLWLTVSPPFPYKNMKTYKEKIILECDVGSAFGFWAVLGYIGLLALLCFVLAFLARKLPDNFNEAKFITFSMLIFCAVWITFIPAYVSSPGKFTVAVEIFAILASSFGLLFCIFAPKCFIILLRPEQNTKKHMMRKTSNDIRY
>LOCXPOlfC5.114.HIT1.OlfC.2R.847.ANF_receptor.exons6.CM031634.1.Coregonus_clupeaformis
LGVFGAEGEQALCRILGSPEFPLLSKEGDVTIGGAFSIHTKITETPLSFTETPPPLTCSSMNLQDVHFAQTMIFAIEEINNSSSLLPNISIGYRIYDSCGSTLSSMHVAMALMNGQERIVGKTCSGQSAVHAIIGASDSSSTIVMSRSTGAFQIPVISHYATCACLSNRKEFPSFFRTIPSDFYQSRALAQLVKHFGWTWVGAVRSDNDYGNNGMATFVEAAGLEGVCIEYSEAILWNSPREQIARVVEVIGRASSRVVVAFVTQWEMDVLLEEALAQNLTGLQWVGSESWITVDRLATRRRSAVLSGALGFTISKSKIPGLREFLLRVGPAQDPNNTLLREFWEVTFSCRFSPQEESDGGPSQSQCSGSERLEEINNSFTDTSELRFSNNVYKAVYAVAHSIHDLLTCTHGKGQGGNRNCSDRDSIEPGQVLRYLRDVNFTMKSGERVYFDENGDPTATYELMNWQRDQAGETVFVTVGNYDASLPNGDQFSMNRIKIAWAGNSLKRPRSVCSDSCLPGFRQAEIKGMPVCCFSCIPCAAGEISNLTDSAECTQCSLEYWPNRDKTLCVPKMVEFLSFYEIMGILLAAISLVGACLTTVVSLVFFCFRETPIVKASNSELSFLLLFSLTLCFLCSLTFIGRPSEWSCMLRHTVFGITFALCMSCVLAKTIAVVIAFQATMPGNIVPQCSIPLQRVSVFSCTFLQVVMCVLWLALAPPFPFKNTAHVTEKIILECDVGSAIGFWAVLGYIGLLALLCLVLAFLARKLPDNFNEAKFISFSMLIFCAVWITFIPAYVSSPGKFTVAVEIFAILASSYGLLFCIFAPKCYIILLKPEKNTKKHLMGKSH
>LOCXPOlfC5.117.HIT1.OlfC.2R.781.ANF_receptor.exons9.CM031634.1.Coregonus_clupeaformis
MQTMMFAIEEINRDDNLLPNFTLGYKIYDSCSTPYQALRASMELMGGEGEGEGEGEGGSCRGMVPVVIGDGGSTLSLVVARFLGVFRVPQVSYFSSCACLSNKAEFPAFLRTMPSDFFQVDALVQLVQHFGWTWVGVVAGDDAYGHGGAQIFSEEVQKLGACVALHEIIPKNHAEGAMASIVARIRSSGAGVVLVFALEQDAGALFDEALRQGLTGVQWLASEAWSTASVLSTPPRFLPILQGSMGFAIRRAVHIPGLQKFLLRLHPSSQDASKDPFIRPFWEEMFGCSLQGVGGVGGHGGKPLCSGSEDVGSVRNIYSDVSQLRISYNVYKAVYAIAHALQAMRSCETGRGLCPDTGVIQPWQLLHYLKQVEFSNSFGDETKFDVNGDPVAEYDLVNWQLGAEGQVEFVTVGRFDETISLGRKKLHIQETDIIWNGNQTTVPLSVCSRSCTPGTRRAIRPHFPICCFDCVVCAAGEMTNQTDAIECVRCLPEFWSNEEGTACVPKQVDFLSYGDTMGITLLSVALLGSFCTATVVLIFACHRASPIVRANNSELSFLLLFSLTLCFLCSLTFIGRPSEWSCMLRHTAFGITFVLCISCVLGKTIVVLMAFRATLPSSNVMKWFGLPQQRAFISLCTLVQVVICAVWLAVAPPTPRRLMTRESASVILLCDEGSALGFCLVLGYIGLLASLCLLLAFLARKLPDNFNEAKFITFSMLIFCAVWVAFVPAYVSSPGKYSTATEVFAILASSYGLLTCLFLPKCYIILLKPGKNNRKQLMAKS
>LOCXPOlfC6.122.HIT1.OlfC.2R.857.ANF_receptor.exons11.CM031634.1.Coregonus_clupeaformis
MCLCGWLGLLYCLHVPGSVWGLAGDGGGACRLMAKPVSGSVYRAGDVVIGGLFPIHVEAPLPEQEFRSIKGNSTCTIFYQRAYRWFQTMIFAVEEINSDSTLLPNLTLGFLAADTCLAEGTTLGAALAMVTGQEASVAGTECGATPEVPVIIGDARSSASIVVAQTLGPFDLPMVSYFASCACLSDSWRYPSFFRTVPSDAFQALGMARLLRRLGWVWVGLVSGDDDYGKFGIQLLLQELQGSGVPSKRQIRHIVDTIRGSTARVVVTFAITKDARALMEEVVRQNITERQWIASEAWVTDSTLSSPENLPSLAGTIGFALKKAVIPGLGPFLTRLHPDGDYQKSDPFLRELWEEMFGCSLGVDLSVTQSSRRQCTGSEVIREGESQYADVSQLRASYNVYKAVYAIAYAIQDMLACRPGEGAFNDGQCPDIRKLQPSQIVHYLRGVNFSTPVGESFHFDLNGDPPASYDIINWHVTPEGTAEFVQVGHFLSSEGSGGQIHIDMGKVVWGGGSGDEVPVSVCSAACPPGSRHVVQKGRPVCCFDCLSCAEGEISNTTGSVECIRCPERFWSNPDRTACIPQLVDFLSYSDTMGVILSVISVSGATLTAGALATFLYHRHTALVKANNSELSFLLLLSLKLCFLCALVFIGQPKTWTCMLRHTLFGISFVLCISCLLSRTVVVLVAFRASLPGENLMRYFSPAQQRMGISLCTLIQVLICVLWLTLAPPRPAERGGREGRGPRVVLECEVGSVVGFSLVLGYIGLLASICLLLAFLARKLPDNFNEAKFITFSMLIFCAVWISFIPAYVSSPGKYTVAVEIFAILASSFGLLFCLFAPKCFIILLRPERNTKKHMMAK
>LOCXPOlfC6.128.HIT1.OlfC.2R.858.ANF_receptor.exons11.CM031634.1.Coregonus_clupeaformis
MCLCGWLGLLYCLHVPGSVWGLAGDGGGACRLMAKPVSGSVYRAGDVVIGGLFPIHVEAPLPEQEFRSITGNATCTIFNQRAYRWFQTMIFAVEEINRDPTLLPNLTLGFLAADTCLAEGTTLGAALAMVTGQEASVAGTECGATPEVPVIIGDARSSASIVVAQTLGPFDLPMVSYFATCACLSDNWRYPSFFRTVPSDAFQALGMARLLRRLGWVWVGLVSGDGDYGKFGVQVLLQELQGSGAPSKRQIRHIVDTIRGSTARVVVTFVGFTGDSGALMEEVVRQNITDRQWIASEAWVTYSTLSTPKNLPSLAGTIGFALKKAVIPGLGPFLTRLHPDGDYQKSDPFLRELWEEMFGCSLGVDLSVTQSSRRQCTGSEVIREGESQYADVSQLRASYNVYKAVYAIAYAIQDMLACRPGEGAFNDGQCPDIRKLQPSQIVHYLRGVNFSTPVGESFHFDMNGEPPASYDIINWHVTPEGTAEFVQVGHFLTSEGSEGQFHIDMEKVVWGGGSGDEVPVSVCSAACPPGSRHVVQKGRPVCCFDCLSCAEGEISNTTGSVECIRCPERFWSNPDRTACIPQLVDFLSYSDTMGVILSVISVSGATLTAGALATFLYHRHTALVKANNSELSFLLLLSLKLCFLCALVFIGQPKPWTCMLRHTLFGISFVLCISCLLSRTVVVLVAFRASLPGENLMRYFSPAQQRMGISLCTLIQVLICVLWLTLAPPRPAERGGREGRGPRVVLECEVGSVVGFSLVLGYIGLLASICLLLAFLARKLPDNFNEAKFITFSMLIFCAVWISFIPAYVSSPGKYTVAVEIFAILASSFGLLFCLFAPKCFIILLRPERNTKKHMMAK
>LOCXPOlfC7.131.HIT1.OlfC.2R.845.ANF_receptor.exons11.CM031634.1.Coregonus_clupeaformis
MFPWFTWLTAAVPLLLPWPVRDRVGMVQATVCSRWDRSVGLDDRGLSQEGDVVIGGLIPFHNLPPAPDLSFSQPPDLQSCVNLQEEPLRWAHALVFAVDEINRNPFLLPGVRLGYRILDSCNQHPWSLRGALAMVSGGNISSWPSSDPPVPLVIGDASSTQAIILARTLGPLSVPVISYQASCACLSDRQEFPNFFRTIPSDVYQALTMAQLTWLFGWTWVGAIAADNDYGRLAIQVFEEAVRGTGVCLAFFETLNRANLVRDVERAADTVQASTARVILVFLWDTDMGALLLELGRRNVTDRQFLASEAWSTSGQLLRNPALFNVAQGIVGVAIRSAPIPGFEAHLRSLHPSRRPGDVLLKELWETEFGGAETMEGVQSPFTDTSQLRVTYNVYLAVYAAAHALHSLLSCPQRDSPTWGSSVTCSPPHNISPAELLQHLNLVNFTTPLGEPFYFRGADVPAMYDLVNWQATPQGLLKLVTIGRVDGSNLLINQSAIQWNTGSNMVPVSVCSDSCPPGTRVARRKGEPVCCFDCIPCAEGEVSNTTGSLICDRCPLEFWSNSHRTACIPRQLEFLSFNDIMGITLTTVAVCGAVATTAVFLFFVYHRHTPLVRANNSELSFLLLMSLKLCFLCSLVFIGRPSVWACRIRQAAFGVIFVLCLSCLLVKTIVVLAVFRSARPGAGQLMRWFGPSQQRGSVFLFTSVQVIICAVWLSVSPPLPYRDLGLKGSKVILECEVGSVVGFSLVLGYIGLLASICLLLAFLARKLPDNFNEAKFITFSMLIFCAVWISFIPAYVSSPGKYTVAVEIFAILASSFGLLFCLFAPKCFIILLRPERNTKKHMMAK
>LOCXPOlfC1.147.HIT1.OlfC.2R.786.ANF_receptor.exons9.CM031634.1.Coregonus_clupeaformis
GDVVLGGLFEVHYFTVFPELSFTSEPQQLHCEGFDSFGFQQAQTMAFAVDEINRNPDLLPNITLGYQLYDNCLKLGVSFRAAMSLASGTEEEFLLDETCSGSPPVLGIVGDPGSTHSIAISSVLGLFRVPMVSHYATCSCLSDRSKYPSFFRTIPSDAFQVRAMIQILRRLGWTWVGLVVSDDDYGVHAARSFHSDLAQSGGCVAYSQVLPRDNRPTELQRIVGEIKRSSARVVVVFSNEAYLLPLVDEVVVQNVMGLQWIASEAWTTSSVFHTPRLMPYLGGTLGIAIRRGEIPGLRDYLLSIHPDDQPASNHGNSMEDLRDVETNYGDVSELRPEYNVYKAVYALAHALHDLLQCVPGRGPFSGHRCASLQRLEPWQLVHYLERVNFTTGFGDRISFDDNGDALAIYDIMNWVWLQDGSVQVENVGVVDESAPAGQELTLDEDRIFWNFESKKSCPPGTRVARRKGEPVCCFDCIPCAEGEVSNTTDSAECSRCPEDFWSSPGRDLCIPKGVEFLSYQEPLGISLTTASLLGALICTVVLGIFARYRNTPVVKANNSELSFLLLLSLKLCFLCSLLFIGRPRLWTCQLRHAAFGISFVLCVSCILVKTMVVLAVFRTSKPGGEASLKWFGAGQQRGTVLVLTSFQAAICTAWLVSASPTPHKNTRYQKDKIVYECVVGSVAGFGALLGYIGLLAILSFLLAFLARNLPDNFNEAKFITFSMLIFCAVWISFVPAYVSSPGKYADAVEIFAILASSFGLLVALFGPKCYIILLRPERNTKKSLMG
>LOCXPOlfC7.155.HIT1.OlfC.2R.845.ANF_receptor.exons11.CM031635.1.Coregonus_clupeaformis
MSLWVTWLTLAVPLLLPWLVRHGVEMARATVCSRWDRSVGLDDLGLSQEGDVVIGGVFPIHILPPDPDRSFTQPPELQSCVNFLEESLRWVHALVFAVDEINRNPFLLPGVRLGYRILDSCGQHPWSLRGALAMVSGGNLSSRPSSDSPVPLIIGDSSSTQAIILARTLGPLSVPMISYQATCGCLSDRQEFPNFFRTIPSDVYQALTMARLTWLFGWTWVGAIAADNDYGRQAMQVFEEAVRGTGVCLAFFETLNRVNLVRDVERAADTVQASTARVILVFLLYTDMGALLLELERRNVTDRQFLASEAWSTSGQLLRNPALFNVSRGVVGVAIRSAPMPGFEAHLRSLHPSRRPGDVLLKELWETKFGGAETLEDVQSPFTDTSQLRVSYNVYLAVYAAAHALHSLLSCPQRDSPTWGSSVTCSPPHNISPAELLQHLNLVNFTTPLGEPFYFRGADIPAVYELVNWQATPKGLLKLVTIGRVEGSNILINQSAIQWNAGSNMMPVSVCSGSCPPGTRVARRKGEPVCCFDCIPCAEGEVSNTTGSLQCDSCPLEFWSNGNRTACIPRQFEFLSFNDTMGVTLTTIAVCGTVATAAVFMLFVYHRHTPLVRANNSELSFLLLLSLKLCFLCSLVFIGRPSAWACQIRQAAFGVIFVLCLSCLLVKTIVVLAAFRSARPGAGQLMRRFGPSQQRGSVFLFTSVQVIICAVWLSISPPLPYRDLGLKGSKVILECEVGSVVGFSLVLGYIGLLASLCLLLAFLARKLPDNFNEAKLITFSMLIFCAVWVAFVPAYVSSPGKYADAVEIFAILASSFGLLFCIFAPKCFIILLRPERNTKKHMMDK
>LOCXPOlfC12.165.HIT1.OlfC.2R.779.ANF_receptor.exons10.CM031635.1.Coregonus_clupeaformis
LGCVSLDDSELPVLQSEGDVVIGGLFPLHYLALEPQHSYRTKPQHTQCNGFDHRAFRWMMTMVFAVDEINRNSTLLPGVRLGYRILDSCDHVHTSLRGALSMEGVEERMPGCLAGAPVPAVIGLASSTPTGAVAHTLGPFNIPLVSYFATCTCLTDKLSYPSFLRTVPSDLFQVRGLVQLVSHFGWRWVGILGTPDDYSRYGIQAFTQQLKDHGGCLAFHLTVPNSPSPAALRAMADTLQSSRARVVVAFATEGQLLEFLSELAVRNVTGFQWVASEAWVTASLLTSPQFHPLLQGTLGFSFPGVNIPGLGDFLLKVRPSPTPGSEFINMFWEELFGCKLDFGAGGGDGVGSNGPALPGICSGSEDLRDTVSSYSSVSRVRISYNVYKAVYAIAHALHQVLQCGSTGHSQAQEKCNTSTYFTPRQLLHHLKRVNFTNQFGEKVHFDANGEPVPLYDIINWQKVSSGDIMFQKVGSYDGSAPLSQQLQLDESAIVWTGGKSQVPVSLCSAPCPPGSRQARRPGEPPCCFDCLPCAAGEISNQTGSLECIRCPEFYWSDRDRVKCVAGIEDFLSFYDTMGIILVSLSLLGVVTTTTVTAIFHHFRATAVVKANNSELSFLLLLSLKLCFLCSLLFIGRPSAWSCGFRQAAFGVSFVLCLSCLLVKTIVVLLAFRATVPGSSALMKLFGPSHQRTLILCTTAPQVCLCAGWLSMAPSIPFRNSSYQGLTGMMVLECKEPWPPGFYLVLGYIGLLASLCLLLAFLGRKLLTPSTRPSSSPSAC
>LOCXPOlfC8.187.HIT1.OlfC.2R.868.ANF_receptor.exons7.CM031635.1.Coregonus_clupeaformis
MSLSPAPALDPSLAGSLGLLHLAVVAGGLSLLWSASASASGLESVRCRLQGTPCPPAFSQDGDFVIGGVFSIHYYMNTVEHSYTSLPEPLQCTGSMDSRELRFSRAMVFAVEEINNSSDLLPGVTLGYQVHDSCSSVLMAVKVAFQLANGLDPMFDTGEQCSGSATVTAIVGESASTPTISMSRIIGPFGIPQVSHYSTCACLSDKKQFPTFFRTIPSDQFQAAALARLIRYFGWTWIGAVRSDSDYGNNGMAAFLKAAQEQGICVEYSEAFYRTNPLSRVQRVADVIRSSTARVVVAFVASGDMRILLKELDRLPSPPRQWIGSETWITDPYMLRFSLCAGAIGFGIQRSVIPGLRDFLLDLSPQKVSSSPLLTEFWEGAFGCVGVKEKVCDGSEDIRQLQTPYTDTSQLRVTNMVYKAVYAIAHAIHSIVCEERANSTVHCDKNLNVKPTQVLERLRRVNFSRNGYQVSFDANGDPVATYELVNWQIGESGKMEFVTVGRYDASLPPDQRFYMEREITWVKNSTQVPVSVCSESCPPGTRKAAQKGKPVCCYDCIPCAEGEISNNTDSSDCLICPEDHRPNTERDRCILKPVEFLSFHEVLGIVLTAFSVGGAFLAISTATVFYHHRTSAIVRANNSELSFLLLFSLTLCFLCSLTFIGRPSEWSCMLRHTAFGITFVLCISCVLGKTIVVLMAFRATLPDSNVMKWFGPPQQRLSVVSFTFVQALICTLWLVLSPPFPVKNLTTYKEKIILECDVGSAIGFWAVLGYIGLLALLCFVLAFLARKLPDNFNEARFITFSMLIFCAVWITFIPAYVSSPGKFTVAVEIFAIIASSFGLFFLLFVPKCFIILFRPEKNTKKHLMGKNT
>LOCXPOlfC9.189.HIT1.OlfC.2R.868.ANF_receptor.exons7.CM031635.1.Coregonus_clupeaformis
MSLSPAPALDPSLAGSLGLLHLAVVAGGLSLLWSASASGSGLESVRCRIQGTPRPPAFSQDGDFVIGGVFSIHYDMNTVEHSYTSLPEPLQCTGSMDSRELRFSRAMVFAVEEINNSSDLLPGVTLGYQVHDSCASVPMAVKVAFQLANGLDPMFDTGEKCSGSATVTAIVGESASTPTISMLRIIGPFGIPQVSHSSTCACLSDKKQYPTFFRTIPSDQFQAAALARLIRYFGWTWIGAVRSDSDYGNNGMAAFLKAAQEQGICVEYSEAFYRTNPLSRVQRVADVIRSSTALVVVAFVASGDMRILLKELDRLPSPPRQWIGSETWITDPDMVRFSLCAGAIGFGIQRSVIPGLRDFLLDLSPQKVSSSPLLTEFWEGAFGCVGVKEKVCDGSEDIQWLQTPYTDTSQLRVTNMVYKAVYAIAHAIHSIVCEESANSTVHCDKNLNVKPTQVLERVRRVNFSRNGYQVSFDANGDPVATYELVNWQIGESGKMKFVTVGRYDASLPPDQRFHIEREITWVKNSTQVPVSVCSESCPPGTRKAAQKGKPVCCYDCIPCAEGEISNNTDSSDCLICPEDHWPNTERDRCVLKPVEFLSFHEVLGIILTAFSVGGACLAISTATVFYRHRTSAIVRANNSELSFLLLFSLTLCFLCSLTFIGRPSEWSCMLRHTAFGITFVLCISCVLGKTIVVLMAFRATLPDSNVMKWFGPPQQRLTVVSFTFIQALICTLWLVLSPPFPVKNLTTYKQRIILECDVGSAIGFWAVLGYIGLLALLCFVLAFLARKLPDNFNEAKFITFSMLIFCAVWITFIPAYVSSPGKFTVAVEIFAIITSSFGLFFLLFVPKCFIILFRPEKNTKKHLMGKNT
>LOCXPOlfC10.200.HIT1.OlfC.2R.868.ANF_receptor.exons7.CM031635.1.Coregonus_clupeaformis
MSLSPAPALDPSLAGSLGLLHLAVVAGGISLLWSASASGSGLESVRCRLQGTTCPPAFSQDGDFVIGGVFSIHYYMNTMEHSYTSLPEPLQCTGSMDSRELRLSRAMVFAVEEINNSSDLLPGVTLGYQVHDSCSSVLMAVKVAFQLANGLDPMFDTGEQCSGSATVTAIVGESASTPTISMSRIIGPFGIPQVSHSSTCECLSDKKQFPTFFRTIPSDQFQAAALARLIRYFGWTWIGAVRSDSDYGNNGMAAFLKAAQEQGICVEYSEAFYRTNPLSRVQRVADVIRSSTARVVVAFVASGDMRILLKELDRLPSPPRQWIGSETWIAEPDMLRFSLCAGAIGFGIQRSVIPGLRDFLLDLSPQKVSSSPLLTEFWEGAFGCVGVKEKVCDGSEDIHQLETPYTDTSQLRVTNMVYKAVYAIAHAIHSIVCEERANSTVHCDKNLNVKPTQVLERLRRVNFSRNGYQVSFDANGDPVATYELVNWQIGESGKMKFVTVGRYDASLPPDQRFHIEKEITWVKNSTQVPVSVCSESCPPGTRKAAQKGKPVCCYDCIPCAEGEISNNTDSSDCLICPEDHWPNTERDRCVLKPVEFLSFHEVLGIILTAFSVGGACLAISTATVFYHHRTSAIVRANNSELSFLLLFSLTLCFLCSLTFIGRPSEWSCMLRHTAFGITFVLCISCVLGKTIVVLMAFRATIPDSNVMKWFGPPQQRLTVVSFTFVQALICTLWLVLSPPFPVKNLTTYKEKIILECDVGSAIGFWAVLGYIGLLALLCFVLAFLARKLPDNFNEAKFITFSMLIFCAVWITFIPAYVSSPGKFTVAVEIFAIIASSFGLFFLLFVPKCFIILFRPEKNTKKHLMGKNT
>LOCXPOlfC11.204.HIT1.OlfC.2R.868.ANF_receptor.exons7.CM031635.1.Coregonus_clupeaformis
MRLSPAPALDPSLAGSLGLLHLAVVAGGLSLLWSASASGSGLESVRCRLQGTLRPPAFSQDGDFVIGGVFSMHYYMNTVEHSYTSLPEPLQCTGSMDSRELRFSRAMVFAVEEINNSSDLLPGVTLGYQVHDSCASVPMAVKVAFQLANGLDPMFDIGEQCSGSASVTAIVGESGSTPTISMSRIIGPFGIPQVSHYSTCACLSDKKQFPTFFRTIPSDQFQAAALARLIRYFGWTWIGAVRSDSDYGNNGMAAFLKAAQEQGICVEYSEAFYRTNPLSRVQRVADVIRSSTARVVVAFVASGDMRILLKELDRLPSPPRQWIGSETWITDPDMLRFSLCAGAIGFGIQRSVIPGLRDFLLDLSPQKVSSSPLLTEFWEGVFGCVGVKEKVCDGSEDIHQLQTPYTDTSQLRVTNMVYKAVYAIAHAIHSIVCEERANSTVHCDKNLNVKPTQVLERLRRVNFSRNGYQVSFDANGDPVATYELVNWQIGESGKMDFVTVGRYDASLPPDQRFHIEREITWVKNSTQVPVSVCSESCPPGTRKAAQKGKPVCCYDCIPCAEGEISNNTDSSDCLICPEDHWPNTERDRCVLKPVEFLSFHEVLGIILTTFSVGGACLAISTATVFYHHRTSAIVRANNSELSFLLLFSLTLCFLCSLTFIGRPSEWSCMLRHTAFGITFVLCISCVLGKTIVVLMAFRATLPDSNVMKWFGPPQQRLSVVSFTFVQALICTLWLVLSPPFPVKNLTTYKEKIILECDVGSAIGFWAVLGYIGLLALLCVVLAFLARKLPDNFNEAKFITFSMLIFCAVWITFIPAYVSSPGKFTVAVEIFAIIASSFALFFLLFVPKCFIILFRPEKNTKKHLMGKNT
>LOCXPOlfC12.208.HIT1.OlfC.2R.851.ANF_receptor.exons6.CM031635.1.Coregonus_clupeaformis
LQRVILGSLPLLCIHTAFACELLGRFDMPSLFKAGDVMIGGIFPVFNKQENSNTSFVKEPAEVKCAGFDLRAFRWTQVMMFAIDEINKDSSLLPNVSLGYRILDSCASPTNTLRAALTLVSMPEEIEPTAPCLPPISALIAESGSSQSLALAGTLGPFRVPMVSYFSTCACLSDKAKYPTFFRTIPSDYHQAKALAALVKHFGWTWIGAIQSDNDYGRNGVLAFTEEVQKLGVCIAFVGTVLRTYPSSRILDVVDMIKQSTVKVILSFVPEGDLYPLMREVVRQNITHIQWIASEAWITAARPSTPEIYSSFGGTIGFGVRKMAIPKLRHFLMGISPYTDPKAAFVRDFWEKIVGCQPLSTGEPSGSERGSNMCTGAETLVDSQDLFFNVTQLRVSYNVYKAVYAVAHAINRLIFCKKEGESQMRPCVNLSQIQPTEVSDHLKTVHFINQFGEAVFFDANGDPPAAYDIINWQLRAGQVQHVTVGQFGLAANKAYELSIQEDNIVWRTGKSIPVAVCSQICPVGTRKAQIKGKPVCCFDCIPCADGTIANTTGAADCSPCPQEYWSNDGRDQCILKTVEFLSYHEPMGIALTMVSLLGACLSFATVLVFITYKDTPVVKASNSELSSLLLFSLFLCFLCPLTFIGRPTAWTCMLRHTAFGVTFALCISCMLGKTIVVVTAFRSTLPSNNMAGKFGPSQQRIIVCSCTVVQVFICVLWLNLNPPYPHRDFRFSQRKIVLECNTGSEAAFYAVLGYIGILAGICLVLAFLSRKLPDNFNEAKFITFSMLIFCAVWITFIPAYVSSPGKFTVAVEIFAILSSAFGLLICIFAPKCYIILIKPEKNTKKHVMGKN
>LOCXPOlfC13.216.HIT1.OlfC.2R.865.ANF_receptor.exons6.CM031635.1.Coregonus_clupeaformis
MLSTQRWPEQGWAMLQLVLVAALSGAEPEGPVVCRRRGGPENPQLAKDGDIILGGIFQFHSSWQNRELNYTQIPPPLQCTSLNFRAFQYAQSMLFAIEEINNSTVLLPGVSLGYKIYDSCGSTARGVKVALALVNGNQDTASEEPGCSRTAQVQAIMGEDSSSPSMATATVLGPFHIPMISHFATCGCLSDKVKYPSFLRTIPSDHYQSRALAQLVKHFGWTWVGAIRTNDDYGNNGMATFTETAEQLGICLEYSVAFFRTDPEEKLQRVIESIKTSKSKVIVAFLSFLDLSVLVHQFARHNLTGYQWVGSEGWIIDSYIAGVEAHHVLNGAIGLSIAKAHVAGLGEFILDVRPLNSSGIDSSLFTEFWEALFDCRFRQIVRSESERGQTQRECTGREDLSGLQNIFTDLSLMGIFNNVYKGVLAVAHALHNVWGCGETCGNKTQPDPQTILEHIKNVRFKTKEGEEVYFSEKGDVTAKYDIINWQPKEDGSVEFVTVGLYDASLPADRQLTINSSSLVWTQNAKLVPVSVCSESCPPGTRKAAQKGKPVCCYDCIPCAEGEISNNTDSLTCDQCHPEFWTNKKRDMCEKKEIEFLSYEEIMGVLLTAVSLLGTCMTSIVAFIFFRYKKTPIVRANNSELSFLLLFSLTLCFLCSLTFIGRPSEWSCMLRHTAFGITFVLCISCILGKTIVVLMAFRATIPDSNVMKWFGPPQQRLSVVSFTFVQALICTLWLVLSPPFPVKNLTTYKEKIILECDVGSAIGFWAVLGYIGLLALLCFVLAFLARKLPDNFNEAKFITFSMLIFCAVWITFIPAYVSSPGKFTVAVEIFAILASSFGLLFCIFAPKCYLILMKPEKNTKKMMMGK
>LOCXPOlfC14.221.HIT1.OlfC.2R.852.ANF_receptor.exons6.CM031635.1.Coregonus_clupeaformis
VITLVTVTAKAVDPVCRLYGTKELSQFSKEGDINLGGIFSFHQNPVSVNPTLQVNPGIITCEGLDPGELQYAQTMIFAIEEINNSSELLPGLSLGYRIFDSCPSIPLSVRASLALMNGHEEESQSCTKPSTVHAVIGETTSTSTIAMALTMGPFHIPVLSHSATCACLSNRRQYPSFFRTIPSDFYQSRALAKLVKHFGWTWVGAIRTNSDYGNNGMATFLKAASSEGVCVEYSVAIYRTDPREWFLKVVDIIKQSTSKVIVAFADGTDLDILIKELYLQNVTGLQWVGSEGWITYRYIASHVIYAVVQGAVGFAVPNAVIPGLGEFLANRRPSTQLGDRGLVELWESVFSCSMTPDSQGSPVRACTGRESLRDSGSRYTDVSDASLLNNIYKAVYAVAHALHLLTSCQSGQGPFQNNTCPDMDKIEPWQVLHYLTQVNFTTKHGERVFFDEQGDPSARYALVNWQMDNTGYILFETIGYYDDSQPEGKKFEMKEGVSAVWAGNQPEVPRSICSESCLPGTRRAFVKGKPVCCFDCIECADGEFSNTTNAVTCTTCPPEYKSNEERNNCNLKGIEYLTFRELMGIMLVAFSVFGGCLTMTIALIFFHYRKTPIVRANNSELSFLLLFSLTLCFLCSLTFIGRPSEWSCMLRHTAFGITFVLCISCVLGKTIVVLMAFRAALPGSNVMKWFGPPQQRLSVLAFTLIQVLICVLWLTVSPPFPYKNMKTYKEKIILECDVGSAIGFWAVLGYIGLLALLCFVLAFLARKLPDNFNEAKFITFSMLIFCAVWITFIPAYVSSPGKFTVAVEIFAILASSYGMLFCIFLPKCYIILCKPEKNTKKHLMGNMSSKAL
>LOCXPOlfC15.223.HIT1.OlfC.2R.831.ANF_receptor.exons6.CM031635.1.Coregonus_clupeaformis
VVVLGVLGDFGAEGEESLCRILGSPEFPLLSKEGDVTIGGAFSIHSKITEPPLSFTETPPPLTCSSVNLREFRFAQTMIFAIEEINNSDILLPNVSIGYRIYDNCGSTLSSMRAAMALMNGHERTVGKTCSGQSAVHAIIGESESSSTIVMSRTTGPFQIPVISHSATCECLSSRKEYPSFFRTIASDLYQSRALAQLVKYFGWSWVGAVNSDSDYGNNGMAIFLAAAQEEGVCVEYSEKFSRTELGKLLKVVDVIRAGTARVIVGFLAHVEMNNLLEQLSLQNITGLQFIGVEAWITADSLVTPTSYSVLGGSLGFAVQKTNISGFFDFVTKQFWETAFQCTETSHQENATLSRPCSESQDLMELRGYNADVEELRYSSNIYKAIYAVAHSLHILLKCKAERGCDQNVKTEPWQVVESLKQVNFTIKTGDQVWFDSTGAAAAVYEVVNWARGADGSVQFKPVGYYDASLPPGQQFVLRTEDIMWPGGHQMPVSVCSESCPPGTRKAAQKGKPVCCYDCIPCAEGEISNATDSNGCVHCPEEYWSNPGRDMCILKAIEFLTFTEVMGIVLMLFSLFGVFLAVLVAILFLIKKDTPIVRANNSELSFLLLFSLTLCFLCSLTFIGRPSEWSCMLRHTAFGITFVLCISCVLGKTIVVLMAFRATIPDSNVMKWFGPPQQRLSVLAFTLIQVLICVLWLTVSPPFPYKNMKTYKEKIILECDVGSALGFWAVLGYIGLLALLCFVLAFLARKLPDNFNEAKFITFSMLIFCAVWITFIPAYVSSPGKFTVAVEIFAILASSYGLLFCLFAPKCFIILFKPELNTKKHMMGKMK
>LOCXPOlfC6.225.HIT1.OlfC.2R.767.ANF_receptor.exons11.CM031635.1.Coregonus_clupeaformis
VPLLLAVAALLPPCPWVCLGSVWRWRGACRLMAKPISGSVYRAGDVVIGGLFPVHVEAPLPEQEFRSIEGNATCTIFYQRAYRWLQTMIFAVEEINRDPALLPNLTLGFLAADTCLAESTTLGAALAMVTGQEASVAGTECGATPEVPVIIGDARSSASIVVAHTLGPFDLPMVSYYASCACLSDTWRYPSFFRTIPSDAFQARGMARLLRLLGWVWVGLVSGDDDYGKFGVQMLLQELQGSGVPSQRRIRHIVDTIRGSTARVVVTFAISQDARALLEEVVRQNITDRQWIASEAWVTYSTLSSPKNLPSLSGTIGFALKKAIIPSLGPFLTRLRPDGDYQKSDPFLRELWEEMFGCSLGVDLSMTQSSRRQCTGSEVIGEGESQYADVSQLRASYNVYKAVYAIAHAIQDMLACRPGEGAFNGGQCPDIWKLQPSQIVHYLRGVNFSTPVGDSFHFDMNGDPPGSYDIINWHVTPKGTAEFVQVGHFLSSVGADDQFHINMEKVVWGGGSGDEVPVSICSAACPPGTRHVVQKGRPVCCFDCVSCAEGEISNTTGSVECSRCPERFWSNPDRTACVPQLVDFLSYSDTMGVILSVISVSGVTLTAGALATFFYHRHTPLVKANNSELSFLLLLSLKLCFLCALVFIGRPKPWTCMLRHTLFGISFVLCISCLLSRTVVVLVAFRATLPGENLMRYFSPAQQRMGISLCTLIQVLICVLWLSLAPPRPAERGGREGRGPRVVLESEVGSVVGFSLVLGYIGLLASL
>LOCXPOlfC16.231.HIT1.OlfC.2R.832.ANF_receptor.exons9.CM031646.1.Coregonus_clupeaformis
LLVILSLLETGNAKVEDFKAAGATAPGDIIIGGLFSIHEGVKKSPDLSAPHASQCVKFNTDGFTQALAMIHAVESANRSPVLTTLGISLGYRIHDSCSDVTTALRASADFTQPTTDCRRGANTSTCPPPIMAVIGASSSEISISVARQLNLELIPQISYASTAVILSDKNRFPTFLRTIPSDLYQTQAMVQLLSDSKWTWVGVITTDGDYGRSALDSFVSQATVSGICVAFKEILPNSLTSPDGESAVRQAAATLRRNPNVKVVVSFAKPTQMMYLYQELIGPGSGLGERVWVASDSWSSSKEVLGKMDLPDIGHVVGFTFKRGDLAPFHHYLMNLSDSNDVIGNNSFLKEFYSLPNGSGDPRILLNNCHADIVFSVEMAVSAIAHAVADICSKKDCKTAGTVQPWKVLEALRGSRFELEGKSYRFDPKGDINLGYDVTLWRSVRGVINISDIIAEYHPINNSFSYTSGHTKKITDLKDVVSVCSASCEPGMFKKTAEGQHTCCYECINCTENHFTNNTDMDQCLSCDTKREWSLEGSSGCTHKTLEFFSWQDGFAVVLLALAALGIILVLLVGALFLHHHQTPVVKAAGGPLSQLILLSLVGSFVSAVFFVGHPSSLQCKVRQVLFGLSFTLCVSCILVKSLKILLAFQLNPDLKDVLRRLYQPYAIICLCVALQVLTCTLWLVLQSPWDKATVFATTVLAECDEGSYVAFGVMLGYIAVMALVCFACAFKGRKLPQKYNDARFITFSMLLYLMSWVIFVPIYVTTSGKYLPAVEMVVILISNYGVLSCHFFPKCYVILFKKEHNTKNAFMKNVYEYSRKGISDSSAVSET
>LOCXPOlfC17.233.HIT1.OlfC.2R.832.ANF_receptor.exons9.CM031646.1.Coregonus_clupeaformis
LLVILFLTEIVNAKVEDFKAAGATAPGDIIIGGLFSIHEGVKKSPDRSAPHASQCVKFNMNGFTQALAMIHAVESANRSPVLTTLGISLGYRIHDSCSDVTTALRASADFTQPTTDCRRGANTSTCPPPIMAVIGASSSEISISVARQLNLELIPQISYASTAVILSDKNRFPTFLRTVPSDLYQTQAMVQLLSDSKWTWVGVITTDGDYGRSALDSFVSQATVSGICVAFKEILPDSLTSPDSESAVRQAAATLRRHPNVKVVVSFAKPTQMMYLYQELIGPGSGLGERVWVASDSWSSSKEVLGKMDLPDIGHVVGFTFKRGDLAPFHHYLMNLSDSNDVIGNNSFLKEFYSLPNGSGDPGILLNNCHADIVFSVEMAVSAIAHAVADICSKKDCKTAGTVQPWKVLEALRGSRFELEGKSYRFDPKGDINLGYDVTLWRSVRGVINISDIIAEYHPINNSFSYTSGHTKEITDLKDVVSVCSASCEPGKFKKTAEGQHTCCYACINCTENHYTNNTDLDQCLSCDTKREWSLEGSSGCTHKTLEFFSWQDGFAVVLLALAALGIILVLLVGALFLHHHQTPVVKAAGGPLSQLILLSLVGSFVSAVFFVGHPSSLQCKVRQVLFGLSFTLCVSCILVKSLKILLAFQLNPDLKDVLRRLYQPYAIICLCVALQVLTCTLWLVLQSPREKDTVFATTVLAECDEGSYVAFGVMLGYIAVLALVCFACAFKGRKLPQKFNDARFITFSMLLYLMSWVIFVPIYVTTSGKYLPAVEMVVILISNYGVLSCHFFPKCYVILFKKEHNTKNAFMKNVYEYSRKGISDSSAVSET
>LOCXPOlfC17.240.HIT1.OlfC.2R.778.ANF_receptor.exons8.CM031646.1.Coregonus_clupeaformis
RFNTDGFTQALAMIHAIESANRSPVLTTLGISLGYRIHDSCSDVTTALRASADFTQPTTDCVGGANTSTCLPPIMAVIGASSSEISISVAQQLNLELIPQISYASTAIILSDKIRFPAFLRTVPSDLYQTRAMVRLLSDHKWTWVGMVTTDGDYGRSALESFVSQATASGICVAFKEILPDSLTSPDIISAVINASNTIRSNPKVKVVVSFAKPTHMTYLYRELRGQGLGSGLGERVWVASDSWSSSKEVLGKMDLPDIGHVVGFTFKRGDLAPFHHYLMNLSDSNDVIGNNSFLKEFYSLPNRSGDPGILLNNSHADIVFSVEMAVSAIAHAVADICSKKDCKTAGTVQPWKVLQALRGSRFELEGKSYTFDQKGDINLGYDVTVWRSVRGVININDVVAEYHPINNSFSYTSRHTKNITDLRDVVSVCSASCKPGEFKKTAEGQHTCCYECINCTENHYSNNTDMDQCLSCDTKREWSLEGSSGCTSKTLEFFSWQDGFAVVLLALAALGIILVLLVGALFLHHHQTPVVKAAGGPLSQLILLSLVGSFVSAVFFVGHPSSLQCKTRQVLFGLSFTLCVSCILVKSLKILLAFQLNPDLKDILRRLYQPYAIICLCVALQVLTCTLWLVLQSPREKATVFATTVLAECDEGSYVAFGVMLGYIAVLVLVCFACAFKGRKLPQNYNEARFITFSMLLYLMSWVMFVPIYVTTSGKYLPAVEMVVILISNYGVLSCHFFPKCYIILFKKEHNTKSAFMKNVQDFSFKSITDSSSVSET
>LOCXPOlfC16.106.HIT1.OlfC.2R.778.ANF_receptor.exons8.JAGFYH010000378.1.Coregonus_clupeaformis
RFNTDGFTRALAMIHAIELANRSPVLTTLGISLGYRIHDSCSDVTTTLRASADFTQPTTDCGGGANTSNSSPPIMAIIGASSSEISISIARQLNLELIPQISYASTAIILGDKIRFPAFLRTVPSDLYQTRAMVRLLSDSKWTWVGMVTTDGDYGRSAMESFVSQATASGICVAFKEILPDSLTSPDINSAVRNASNTIRSNPKVKVVVTFAKPTHMTYLYRELRGQRLGSGLGERVWVASDSWSSSKEALGEMDLPDIGHVVGFTFKRGNLAPFHHYLMNLSDSNDVIRNNSFLKEFYSLLNGSGDPGILLNNSHAGIVFSVEMAVSAIAHAVADICSKKDCKTAGTVQPWKVLQALRGSRFELEGKSYMFDQKGDINLGYDVTVWRSVRGVINVSDVVAEYHPINNSFSYTSRHTTNITDLKDVVSVCSASCKPGEFKKTAEGQHTCCYECINCTENHYSNNTDMDQCLSCDTKREWSLEGSSWCTHKTLEFFSWQDGFAVVLLALAALGIILVLLVGALFLHQHQTPVVKAAGGPLSQLMLLSLVGSFVSAVFFVGHPSSLQCKTRQVLFGLSFTLCVSCILVKSLKILLAFQLNPDLKDVLRRLYQPYAIICLCVALQVLTCTLWLVLQSPWDKATVFATTVLAECDEGSYMAFGVMLGYIAVLALVCFACAFKGRKLPQNYNEARFITFSMLLYLMSWVIFVPVYVTTSGKYLPAVEMVVILISNYGILSCHFFPKCYIILFKKEHNTKSAFMKNVQDFSFKSITDSSSVSET
