# Supplementary material for: Expanded olfactory system in ray-finned fishes capable of terrestrial exploration
Source: BMC Biol. 2023 Jul 31;21:163. doi: 10.1186/s12915-023-01661-8 (PMC10392011; doi:10.1186/s12915-023-01661-8)
Supplement: Supplementary file 3 — Additional file 3: Data S1. Protein sequences and genomic coordinates of OLF genes. FASTA and General Feature Format (GFF) files containing the protein sequences and genomic coordinates for all identified OLF genes in this study. [file 12915_2023_1661_MOESM3_ESM.zip › PROTEINS/Coregonus_sp_balchen.OLF_genes.fa]

>LOCXPGaacOR1.18-delta.317.258.HIT1.OR.1R.281.7tm_4.exons1.LR664348.1.Coregonus_sp
GKYLTVLIGSLVYLFTLFGNLSLLAVIAFNRNLHGPMYLFLFNLSINDLIGISAMIPRVMSDVLSEDRHITYPACLIQAFCIHMYGGATLLILSIMSFDRYIAICHPLRYHSIMTKSTVVSLIASAWLIDFLLVGILFGLMLRFPVCKTVIVNIYCDNVSLLRLTCATDTTVNNIYGLFITGVLHGGGCFSVVFSYSLILFTCFKSSDSDAKLKALHTCTTHLLVFLIYEFSGIIIVLVYRIPNSPLLLQTFAGMIFVVFPSGLNPVIYGIKTKEIRVKLL
>LOCXPGaacOR1.18-delta.317.262.HIT1.OR.1R.281.7tm_4.exons1.LR664348.1.Coregonus_sp
GKYLTVLIGSLIYLFTLFGNLSLLAVIAFNRNLHGPMYLFLFNLSINDLIGISAMIPRVMSDVLSEDRHITYPACLIQAFCIHMYGGATLLILSIMSFDRYIAICHPLRYHSIMTKSTVVSLIASAWLIDFLLVGILFGLMLRFPVCKTVIVNIFCDNVALLRLTCATDTTVNNIYGLFITGVLHGGGCFSVVFSYSLILFTCFKSSDSDAKLKALHTCATHLLVFLIYEFSGIIIVLVYRIPNSPLLLQTFAGMIFVVFPSGLNPVIYGIKTKEIRVKLL
>LOCXPLeocOR3.35-delta.315.273.HIT1.OR.1R.305.7tm_4.exons2.LR664349.1.Coregonus_sp
MENSTHFKVFRLAAYRDIGQLKYFYFAVVTVLYFVIILANAFLIGVICIERSLHEPMYLFLCALFVNQLYGSTGLFPALMFYLLSDTRDISLLYCCLQIYVLYTYGLTEFTNIAVMSYDRYISICYPLEYNNIMTPKIICVLILLPWVYSFFINAIIISLSLRLQFCGNVLDRVYCDNYSVVMLACSNTTLNNISGLLVTVLQFSCTTFPTIYSYVRILQICLKSSKETKQKAFNTCTPHIASSLLNFFFGCLFVIIQGRYDTAHLPPILRTILLVYFLICPPLFNPFMYGVRMVKIRQACIKVL
>LOCXPDilaORUN.13-eta.308.292.HIT1.OR.1R.293.7tm_1.exons1.LR664349.1.Coregonus_sp
QRPLNDKVVIVQVLIGIFLYINFLMIVTFFKKEAFFTNTRYIFFAHTLVCDSMFLVLTDVMLLMSYSRVTMPGGLCIFLVVIIENLNFATPLTLTAMSLERYVAICMPLRHSELSTPVRAMHCILLIQALSSIEWIIVISILFSAVPLRFYTSPLVCSFEQIIVFSWQGHVSSALCQFYFLVMSVVIAFTYVKIMVAARHASSDSNKSTNKGLRTVILHSLQLLLCLIQFWCPMIELAIMKINFNVFIHLRYIDYIIFILAPRCLSPLVYGLRDKDFLVVMKYYALFGYSKKV
>XPLOC_104.1.OR.1R.275.7tm_4.exons3.LR664349.1.Coregonus_sp
RPLYLNGFSSLLQYRPPPPFALHPLILVITKQHTLLCYAPMYDFTGAISALGIAVPVMSVPRMLISFLSDINLISREERLIQMFCIHYCACFQSTILLGMAIGRYVAICLPLRYNDYINMAHSLIFNAVLMIRNTTVMVGLVTPLTLCKSNMMYHCFCEQNSLVGNMAGIVTFCIPTTYCIFIVYSYVVIFMAILKSPSGDSRQKAIDTCSSHVMVICVANLSAMSMTAFVGYRVNTIPPDVRVFTSLMYILVPGCFNPVISGYRNKEIRVHLLK
>LOCXPLeocOR3.23-delta.310.170.HIT1.OR.1R.298.7tm_4.exons1.LR664352.1.Coregonus_sp
MDNISSIVMLTLSGLDESWTNRLIIFVFTLLGFILTIVLNLTLIVIIILHRALHEPMYIFLCNLCINGLYGSTGFYPAFLYTVRGSNMISLSECVLQIFVIMTYTLCEFTNLTVMALDRYMAICRPLHYQTVMTRVTICKLLIFIWLFPCGTTGVSISIMLRYPLCGSHIDRLFCQNWALVERLACQNDIVQHIVNGSFFVWFNSLLAFLIFSYVKIISACWHSKQNQHKFMTTCLPHLIALVNFIILTIFDAMDALFGSRDGPNVLGNLMSVAIIVIPPFINPIIYGVKQTPIRTQI
>LOCXPDilaORUN.67-eta.333.173.HIT1.OR.1R.294.7tm_1.exons1.LR664355.1.Coregonus_sp
ILVRDTFNTAFVKNLIVVLVWFSLSYINSSVVATFFRNRVFYENPRYILFIHMVINDAMQLTVTITLFVLSYIFYTINVSFCCFFILVAVFTTRTSPVNLASMAIERYIAICNPLRHAQICTPRRTYALIGFIWFICVVPDITDLFVTMATESLSFFNTRVFCLRQNVFKDPILTYKRQAFDAIYFSCVFLTLVYTYLRILFTARALSSEKQSAQRARNTILLHGGQLLMCMLSYISPSMDIVFRLILPGHILEIRFTNYLIVYILPRFLSPIIYGVRDKEFRKYLKRYFVSDR
>LOCXPDilaOR14.1-eta.309.179.HIT1.OR.1R.288.7tm_1.exons3.LR664356.1.Coregonus_sp
GFLSVSPCLLFLYINTVMLYSLKSKPMFRETSRYILFGNLLFADTILLVTSQLLYILAVAGLFVIRYICVVIVLVAIFTSAVSPLNLSVMSLERYVAICYPLRHASIVTPGTTGVVIAVVWILCSLNTIIKLIMLLVLESMPLDQLMQEFCSTSQLFHLKIHNQVDNVFISIVFITVSFIIIYSYIAMMMVAKSASSDKDLNTKARNTVLLHLIQLGLSLSSTLVPTIVSALKSKAMDKATQIEYIVFIILIILPRCLSPLIYGLRDQTFRHILVYHLTCGLRCTVQP
>LOCXPDareOR21.30-eta.323.180.HIT1.OR.1R.280.7tm_1.exons1.LR664356.1.Coregonus_sp
IFKMFLVLGTLVVFIYINLAMLFTLWSKPSFRHTARYILFAHMLFNDTIHLTIILVLYMLGVFYLFVVRAACAFVVLLSSCTFTNAPLNLAVMSLERYTAVCFPLRHSELATPGKTQLAVGLVWALGVINVLIDVCALFLTEPSFFLSPALCTLEQLQTAGWQQEKGVALNTLLFVTVTAVLVYTYVAIMLEARSASSSEPGSARRAMRTVLLHALQLGLSIMSFLYVVLEALLAHLPPAVYTQMRFINFIVVLILPRCLSSLIYGLRDKAFRSAFRQHF
>LOCXP_EluciusF.190.HIT1.OR.1R.327.7tm_4.exons6.LR664356.1.Coregonus_sp
MSSLTSDPNQTENINTIIRPPYFFISGFIAIPHMKYYYVFLCFVYIISLVSNAFVMTGIYVDRSLHSPKYIAVFNLAFTDVCESTALVPKMLDMFLFSRQLISYDQCLTSLFFIFLFLTMQSFNLTILSYDRLVAICCPLRYHMMVTHRSMLRLTGAAWTFAVLMVLISVGLITRLSFCRSLVINSYFCDHGPLFRLAAPCSDVLPNLMMASINPCIALYLPMVFIISSYICITHALFTITLPQDRLRAIKTCSSHLILVAIFYLPIILTYILYPIIPTNARIINLSLTSVLPPMLNPIIYVLKTEEFKVSAKKLLRRGAQRAVAPV
>LOCXP_EluciusF.200.HIT1.OR.1R.327.7tm_4.exons6.LR664356.1.Coregonus_sp
MSSLTSDPNQTENINTIIRPPYFFISGFIAIPHMKYYYVFLCFVYIISLVSNAFVMTGIYVDRSLHSPKYIAVFNLAFTDLCESTALVPKLLDMFLFSRQLISYDQCLTSLFFIFLFLTMQSFNLTILSYDRLVAICCPLRYHMMVTHRSMLRLTGAAWTFAVLMVLISVGLITRLSFCRSLVINSYFCDHGPLFYLAAPCSDVLPNLMMAYINPCIALYLPMVFIISSYICITHALFTITVPQDRLRAIKTCSSHLILVAIFYLPVILTYLLQSFIPTNARIINLSLTSVLPPMLNPIIYVLKTEEFKVSAKKLFRRGAQRTVAPV
>LOCXP_EluciusF.204.HIT1.OR.1R.327.7tm_4.exons6.LR664356.1.Coregonus_sp
MSSLTSDPNQTENINTIIRPPYFFISGFIAIPHMKYYYVFLCFVYIISLVSNAFVMTGIYVDRSLHSPKYIAVFNLAFTDLCESTALVPKMLDMFLFSRQLISYDQCLTSLFFIFLFLTMQSFNLTILSYDRLVAICCPLRYHMMVTHRSMLRLTGAAWTFAVLMVLISVGLITRLSFCRSLVINSYFCDHGPLFRLAAPCSDVVPNLMMAYINPCVALYLPMVFIISSYICITHALFTITLPQDRLRAIKTCSSHLILVAIFYLPVILTYVLQTLVPTNARIINLSLTSVLPPMLNPIIYVLKTEEFKVSAKKLFRRGAQRAVAPV
>LOCXPDareOR10.31-epsilon.328.207.HIT1.OR.1R.303.7tm_4.exons6.LR664356.1.Coregonus_sp
DENYTRVSEFVIVGFPGLHPSFYQLVAWLFCFIYVTTVVGNFLLVVLFALERNLQKPMYIIMLSLALSDIGFATVALPKVIARWWWDDGTISFHTCLFQEQMIHYFGTLNSLIMMNMAMDRYLAICHPLRYPVMMTNRTMSGLTVFSWMSAQVAPVILTIDFSRKVAFCGPNRILHAYCDAASLTSLSCSNMVAIHESSYGMAMFVLLLPFSFIIFSYVSIIITVMRMANAQGRLKTFSTCVTQGCVILIYYIPRFVVYSTPYIPNLTMTPDLRIALSLVYSLFPPVANPFIYCFRTKEIRAI
>LOCXP_EluciusE.212.HIT1.OR.1R.331.7tm_4.exons6.LR664370.1.Coregonus_sp
MSSLTSDPNQTENIDTIIRPPYFFISGFIDIPHIKYYYVFLCFVYIVSLVGNTFVMMVIYVDSSLHSPKYIAVFNLAFADVCESTALVPKLLDTFLFSRQLISYNQCLTSLFFIFLFLTMQSFNLTILSYDRLVAICCPLRYHMMVTHRSMFQLTGAAWALAVFIVLLAVYLITRLSFCRSLVINSYFCDHGPLFRLAAPCSDVVPNIVMSYLNPCIVLYLPMVFIISSYICITHALFTITQPQDRIRAVKTCTSHLILVAIFYLPINFTFLLHPIIPTNARIINLSLTSVLPPMLNPIIYVLKTEEFKESAKKLLSTRGAQRAVAPVQST
>LOCXPDareOR10.29-epsilon.326.217.HIT1.OR.1R.311.7tm_4.exons6.LR664370.1.Coregonus_sp
MLPSNYTRVSEFVIVGFPGLHPSFYQLVAWFFFFIYVTTVVGNFLLVVLFALERSLQKPMYIIMLSLALSDIGFCTVALPKVIARWWWDDAGISFYLCLIQKQLIHYFGTLNSLIMMTMAMDRYLAICYPLRYTKLMTNRTMSLLTAMSWVSAMIAPGITTIQSSQMFFCGPNRIIHCYCDTISLNKLSCADISSQSRVSFSIAMFVLLLPFGFIIFSYVNIVMAVLRMASTQSQWKTFSTCSSQLCIISLYYVPRCCVYTISIINLSISQDFVIGLTLLYRQSAASPPQPLHLLPPYQGDQGFPGQVGPT
>LOCXPOR1.90.HIT1.OR.2R.303.7tm_4.exons1.LR664348.1.Coregonus_sp
MENSTQVKLFYLFGLQETFNNKLVYFILSLITYLLIITVNLTLIITIIQEKGLHEPMYIFLCNLCVNSLYGTAGFYPKFLLDLQSDVQVISYGGCLTQAYVIYTSVLCEMSTLTVMSYDRYVAICRPLLYHNIVTSLTVRKLLLFSWCYPLFIALIIVILAIRIPLCGSRIDKIFCDIPSILKHACLPITMNPILNKCIICVHVLQLFLIVFSYCQIVRNCVKSAKGRIKFTQTCVPHLITMVIYITVTLFDSLQGWNSNVNITLSMRNAMAVQFLVVPPVLNPVIYGLNLQQIRRAVFRNCN
>LOCXPOR2.143.HIT1.OR.2R.303.7tm_4.exons1.LR664348.1.Coregonus_sp
MENSTQVKFFYLFGLQETFNNKSVYFILSLITYLLIITVNLTLIITIIQEKGLHEPMYIFLCSLCVNGLYGTAGFYPKFLLDLQSDVQVISYGGCLTQAYVIYTSVMCEISILTVMSYDRYVAICRPLLYHTIVTSLTVRKLLLFSWCYPLFIALITVSLTARLPLCGSRIDKLFCDNMSIVNHSCLPITINRIWSYCLIAVHFLQILLIAFSYCQIVRSCVKSAKGRIKFTQTCVPHLLTMVIFITVTLFDILQGWINKVNITLNMRNAMAVQFLVIPPVLNPVIYGLNLQKIRRAVFRKCN
>LOCXPOR3.159.HIT1.OR.2R.300.7tm_4.exons1.LR664348.1.Coregonus_sp
MSFMLAGYSDSGHLKYLYFIIITVLYVSIVFANTVLIVVICMERSLHEPMYLFLCSLFVNDLYGSAGLFPALITHLVSDDHAVSTVCCYLQIFCIYTYGSIELSNLAAMSYDRYLAICYPLQYNIIMTPNRVCILICVIWLYSFAKFSIQLSLTIRLQLCGNVIDKVYCDNYLVVKLACSTSDTAVNNIYGLYSIVLSVAIPLITILFSYIKILTICLKSSIETRQKAFSTCTPHLASLLNFSFGCFLNLLQSRFDRPMRNVPTVLHTFLSVYFVMCQPLLNPIVYGVRMAKIRQTCKNI
>LOCXPOR3.170.HIT1.OR.2R.300.7tm_4.exons1.LR664348.1.Coregonus_sp
MSFILAGYSDSGHLKYLYFIIITVLYVSIVFANTVLIVVICMERSLHEPMYLFLCSLFVNDLYGSAGLFPALMTHLVSDDHAVSAVHCYLQIFCIYTYGTIELCNLAVMSYDRYLAICYPLQYNIIMTPNRVCILICVIWFYSFAKFSIQLSLTIRLQLCGNIIDKVYCDNYLVVKLACSTSDKTVNNIYGLCGIVLTVAVPLITIVSSYIKILTICLKSSIETRQKAFSTCIPHLASLLNFSFGCFLTLLQSRFDRPMRNVPTVLLTILSVYFLMCQPLLNPIVYGVRMTKIRQACKNI
>LOCXPOR4.199.HIT1.OR.2R.304.7tm_4.exons1.LR664348.1.Coregonus_sp
EIMFVLHGLNVTQTNKHIYFGFTLILYLFTIFVNLTLIINIFLEKMLHEPMYLFLCNLCINGSYGASAFYPKILYDLLFDSHVITYIGCMTQIFVIYSYAFCEFTSLTVMAYDRYVAICKPLQYHSIMTTRKVWTLLLLTWLFSWLESSIGMGLTASLPLCGVYIDKLYCSNWAVVKLSCVDTTLINLYGFILTFSHVSQTILILISYVNIIKASLRSRAERRKFMQTCLPHLITLTNFTISITFDVMYARYGSNTSLLALRNIMAVEFLVVPPLVNPIIYGMKLTQIRNRVGQMFNRKFAALR
>LOCXPOR5.91.HIT1.OR.2R.302.7tm_4.exons1.LR664348.1.Coregonus_sp
MENSTQVKFFYLFGLQETFNNKSVYFILSLITYLLIITVNLTLIITIIQEKGLHEPMYIFLCSLSVNGLYGTAGFYPKFLLDLQSDVQVISYGGCFTQAYVIYTSVLCEISTLTVMCYDRYVAICRPLLYHNIVTSLTVRKLLLVAWCYPLFIGLIPVSLAVRLPLCGSRIDKLFCDIPSILKHACLSITINQILNKCLISVHVLQILFIVFSYCQIVRNCVKSAKGRIKFTQTCVPHLITMVIYITVTLFDTLQGWNSNVNITLNMRNAMAVQFLVVPPVLNPFIYGLNLQQIRRAVFRNC
>LOCXPOR8.92.HIT1.OR.2R.302.7tm_4.exons1.LR664348.1.Coregonus_sp
MENSSQVKLFYLFGLQETFNNKSVYFILSLITYLLIITLNLTLIITIIQEKGLHEPMYIFLCSLCVNGLYGTAGFYPKFLLDLQSDVQVISYGGCLTQAYVIYTSVMCDISTLTVMSYDRYVAICRPLLYHNIMTSLTVRKLILFSWCFPLFIALIALCLTVRLPLCGSRIDKIFCDIPSILKHACLPITINQNLNKFVIVVNVLQILLIVFSYCQIVRTCVQSAKGRIKFTQTCVPHLITIVIFITVTLFDNLQGWNNVSTTLNVRNAMAVQFLVVPPVLNPVIYGLNLQQIRRAVFRKCN
>LOCXPOR8.93.HIT1.OR.2R.302.7tm_4.exons1.LR664348.1.Coregonus_sp
MENSTQVKLFYLFGLQETFNNKSVYFILSLITYLLIITLNLTLIITIIQEKGLHEPMYIFLCSLCVNGLYGTAGFYPKFLLDLQSDVQVISYGGCLTQAYVIYTSVMCEMSTLTVMSYDRYVAICRPLLYHNIVTSLTVRKLLLFSWCYPLFIGLIAVSLTVRIPLCGSRIDKIFCDIPSILKHACLSITINQILNKCVILVHVLQLFLIVFSYCPIVRTCVKSAKGRIKFTQTCVPHLITIVIFITVTLFDTLQGWNNVNITLNMRNAMAVQFLVIPPVLNPVIYGLNLQQIRKAFFRMCN
>LOCXPOR8.94.HIT1.OR.2R.303.7tm_4.exons1.LR664348.1.Coregonus_sp
MENSTQVKLFYLFGLQETFNNKSVYFILSLITYLLIITLNLTLIITIIQEKGLHEPMYIFLCSLCVNGLYGTAGFYPKFLLDLQSDVQVISYGGCFTQAYVIYTSVLCEMSTLTVMSYDRYVAICRPLLYHTIVTSLTVRKLLLFAWCYPLFIGLIALSLAVRIPLCGSRIDKIFCDIPSILKHACLPITINQNLNKFAILVHVLQLFLIVFSYCQIVRTCVKSAKGRIKFTQTCVPHLITMVIFITVTLFDTLQGWISNVNITLNMRNAMAVQFLVIPPVLNPVIYGLNLQQIRKAFFRMCN
>LOCXPOR9.95.HIT1.OR.2R.302.7tm_4.exons1.LR664348.1.Coregonus_sp
MENSTQVKFFYLFGLQETFNNKSVYFILSLITYLLIITVNLTLIITIIQEKGLHEPMYIFLCSLCVNGLYGTAGFYPKFLLDLQSDVQVISYGGCFTQAYLIYTSVMCEMSTLTVMSYDRYVAICRPLLYHNIVTSLTVRKLLLFSWCYPLFMSLIAVILAVRIPLCGSRIDKIFCDMPSILKHACYVITINPILNKFIIVVYVFQILFIVFSYCQIVRNCVKSAKGRIKFTQTCVPHLITMVIYITVTLFDTLQGWNNVNITLNMRNAMAVQFLVIPPLLNPVIYGINLQQIRRAVFRKCN
>LOCXPOR10.97.HIT1.OR.2R.302.7tm_4.exons1.LR664348.1.Coregonus_sp
MGNSTQVKLFYLFGLQETFNNKSVYFILSLITYLLIITVNLTLIITIIQEKGLHEPMYIFLCSLCVNGLYGTAGFYPKFLLDLQSDVQVISYGGCFTQAYVIYTSLLCEISTLTVMSYDRYVAICRPLLYHTIVTSLTVRKLLLFAWCYPLFIGLIALSLAVRIPLCGSRIDKIFCDVPSILKHACYDITIIQILNKCIICVHVLQILFIVFSYCQIVRNCVKSAKGRIKFTQTCVPHLITMVIYITVTLFDTLQGWYSNVNITVNIRNAMAVQFLVVPPVLNPVIYGLNLQQIRRAVFRKC
>LOCXPOR11.102.HIT1.OR.2R.302.7tm_4.exons1.LR664348.1.Coregonus_sp
MENSTQVKFFYLFGLQETFNNKSVYFILSLITYLLIITVNLTLIITIIQEKGLHEPMYMFLCSLCVNGLYGTAGFYPKFLFDLQADVQVICYGGFFTQAYVIYTSLLCEISTLTVMSYDRYVAICRPLLYHTIVTSLTVRKLLLFAWCYPLFIPLIALIVAVRIPLCGSRIDKIFCDVPSILKHACLPITINQNFNKFVICVHVLQLFLIVFSYCQIVRTCVKSAKGRIKFTQTCVPHLITMVIYITVTLFDTLQGWYSNVNITVNMRNAMAVQFLVVPPVLNPVIYGLNLQQIRRAVFRKC
>LOCXPOR12.108.HIT1.OR.2R.302.7tm_4.exons1.LR664348.1.Coregonus_sp
MGNSTQVKLFYLFGLQETFNNKSVYFILSLITYLLIITVNLTLIITIIQEKGLHEPMYIFLCSLCVNGLYGTAGFYPKFLLDLQSDVQVISYGGCFTQAYVIYTSLLCEISTLTVMSYDRYVAICRPLLYHNIVTSLTVRKLLLFSWCYPLFIGLISLSLAVRIPLCGSRIDKIFCDVPSILKHACYDITINQILNKCIICVHVLQLFLIVFSYCQIVRTCVKSAKGRIKFTQTCVPHLITMVIYITVTLFDTLQGWYSNVNITVNMRNAMAVQFLVVPPVLNPVIYGLNLQQIRRAVFRKC
>LOCXPOR8.112.HIT1.OR.2R.302.7tm_4.exons1.LR664348.1.Coregonus_sp
MENSTQVKFFYLFGLQETFNNKSVYFILSLITYLLIITLNLTLIITIIQEKGLHEPMYIFLCSLCVNGLYGTAGFYPKFLLDLQSDVQVISYGGCFTQAYVIYTSVMCEISTLTVMSYDRYVAICRPLLYHNIVTPLTVRKLLLFSWCYPLFIAIIAVIVAVRIPLCGSRIDKIFCDIPSILKHACLPITINQNLNKFVIVVNVLQILLTVFSYCQIVRTCVKSAKGRIKFTQTCVPHLITIVIFITVTLFDTLQGWNNVSTTLNMRNAMAVQFLVIPPVLNPVIYGLNLQQIRKAFFRMCN
>LOCXPOR8.113.HIT1.OR.2R.302.7tm_4.exons1.LR664348.1.Coregonus_sp
MENSTQVKLFYLFGLQETFNNKSVYFILSLITYLLIITVNLTLIITIIQEKGLHEPMYIFLCSLCVNGLYGTAGFYPKFLLDLQSDVQVISYGGCFTQAYVIYTSVMCDLSTLTVMSYDRYVAICRPLLYHTIVTSLTVRKLILFSWCYPLFIAIIAVSLTVRLPLCGSRIDKIFCDIPSILKHACLPITINQNLNKFVIVVHVLQILLIVFSYCQIVRTCVKSAKGRIKFTQTCVPHLITIVIFITVTLFDNLQGWNNVSTTLNVRNAMAVQFLVVPPVLNPVIYGLNLQQIRRAVFRKCN
>LOCXPOR15.114.HIT1.OR.2R.306.7tm_1.exons1.LR664348.1.Coregonus_sp
MQNLTDLPGNATNSQKSLSVIIKVCVVIPFFCIFLYCIVVMLHTFASHRQFLDNSRYILFAYMLINDTLQLLSSVLLFLFVMGNVKFAIVYCAPLLFFSTSTFQNTPLILAAMSLERYVAIFYPLQRPAAWRADRIWIIILSLWLVSCLLPIVDFSLGETKPGVNVLSTPVLCKTLVLNSSPVQTLFKVSLNGLFFAVVAAIIMFTYMRILLETRKMRQDRASAGKAMHTVLLHGFQLLLCMIAFTHPVTESLIRMHAGWLHEHISFFNYFCFILLPRFLSPLIYGLRDESLRGYMRGAVLCCSHR
>LOCXPOR16.116.HIT1.OR.2R.309.7tm_4.exons1.LR664348.1.Coregonus_sp
NVSLFADFLIHGGELGLKEIYTELAIFLLVVYIMVLIGNTMIITLVLLDSKLHTPMYILLCNLSFIDIVITTSVLPKIISVCLWNDVSISFAGCFLQMYTYLTFQIAEGFLLCVMAYDRYVAICNPLRYNSIITIKKCVLLASTAWALGMIFPALNVILASKLPFCRNEIMFWFCDYPPIVTLSCLDTTLLIDLALACALFVMYVPFTVICWSYCRIIKSICKIATSEGRKKAFSTCSSHLIVVLTFYIAHSCVYISAKSNNIHPNVLILISIVNCILTPLVNPLVYSFRNKQIKDSVLKLLFSNKVIP
>LOCXPOR17.117.HIT1.OR.2R.321.7tm_4.exons1.LR664348.1.Coregonus_sp
LRELHIIMSEGNHSFVTEFVIVGFPGLHPKFYGLASAVLFLVYCCTLIGNGVVLVLFATHNVLHKPMYFIILNLVVSDVLFSTTTLPKIIARYWFQAGAISFFSCFLQMYLVHYFGSVTSFLLLIMALDRYVAICYPLRYPMVINNSTIHILNVTAWVVAKACPLMIVIRAYPLPYCDSNTIEQCYCDHTSITKLACTDRAPYGFPAFVSAMVVLLGPLVFIIFSYCSIIVAVLKIASTQGRLKTLSTCSGQLIIIALYYLPRCFIYLSSNIGIIFSTDLRIVIIMLYSLLPPMINPLIYCFKTKDIKQSLMKIFKKSTAP
>LOCXPOR18.118.HIT1.OR.2R.314.7tm_4.exons1.LR664348.1.Coregonus_sp
MEPNNRTTYTVTEFIITGMDDVPHPKLVGAAILFILFLILIGCITNICIVAFNKPLHTPMYLFICTLAMVDIVYTSGISVTMLNVLLGEERRVRYAPCMIQCFLFHLGSTMEPFTIALMAYDRLIAISHPLRYQTILTKTSVCLLIIATWAVGCLFAGLWTGMVNNLPFCGSNKLPYSFCEYAALVRAACVNPTYYFTVASTVATAMLLVNLALIFFSYMKIVYEVMKMSSSKDRGKTFNTCVSHIIVVACFFIPKVVLILITRFGLVLTLSQRNGLIIGSTLGPSLVNPFVYCLKTKEIRGRLKNIFKRTEIT
>LOCXPOR18.119.HIT1.OR.2R.314.7tm_4.exons1.LR664348.1.Coregonus_sp
MEPNNRTTYTVTEFIITGMDDVPHPKLVGAAILFILFLILIGCITNICIVAFNKPLHTPMYLFICTLAMVDIVYTSGISVTMLNVLLGEERRVRYAPCMIQCFLFHLGSTMEPFTIALMAYDRLIAISHPLRYQTILTKTSVCLLIIATWAVGCLFAGLWTGMVNNLPFCGSNKLPYSFCEYAALVRAACVNPTYYFTVASTVATAMLLVNLALIFFSYMKIVYEVMKMSSSKDRGKTFNTCVSHIIVVACFFIPKVVLILITRFGLVLTLSQRNGLIIGSTLGPSLVNPFVYCLKTKEIRGRLKNIFKRTEIT
>LOCXPOR20.120.HIT1.OR.2R.309.7tm_4.exons1.LR664348.1.Coregonus_sp
NVSLFADFLIHGGELGLKEIYTELAIFLLVVYIMVLIGNTMIITLVLLDSKLHTPMYIFLCNLSFIDIVITTSVLPKIISVCLWNDVSISFAGCFLQMYTYLTFQTAEGFLLCVMAYDRYVAICNPLRYNSIITIKMCVLLASTAWALGMIFPALNVILASKLPFCRNEIMYWFCDYPPIVTLSCLDTTLLIDLALACALFVMYVPFTVICWSYCRIIKSICKIATSEGRKKAFSTCSSHLIVVLTFYIAHSCVYISAKSNNIHPNVLILISIVNCILTPLVNPLVYSFRNKQIKDSVLKLLFSNKVIP
>LOCXPOR21.121.HIT1.OR.2R.311.7tm_4.exons1.LR664348.1.Coregonus_sp
MDNNMSLPSHILKIQGFEISQTFMYPFFFSMLFVYLSLLVSNIGVLVVIITERSLHKPMYILFCNLSVNDLIGNTVLLPRLMADIVSTERFITYSQCVAQAFFSHTFGSASHMILTIMAFDRYVAICYPLRYTSIMTTKTVVTLSVSAWGASLVLVSVLLGLTIRLSRCSSIILNAYCDNASLFKLSCEDVSINNIYGLFFTVLLFTSSMGSIAVTYFRIAVICWTKKSKEMNNRALQTCASHLVLYLIMLWSGFLTIILHRFPDYPYLRKLAYVLFHVVPANLNPIIYGLQTKSLRQKITQILSRKVTHS
>LOCXPOR22.122.HIT1.OR.2R.308.7tm_4.exons1.LR664348.1.Coregonus_sp
TNSTYMLSMESLAIAPSGVYPAFLFGTLTYCFIVFCNVTVLVTIALDRKLHKPMFILLFNMPINDLIGATAFFPQLVVSILAQNRSISYPACYLQALLVHLYGAGSLTILTAMAYDRYIAICCPLRYNAIMSPNNLMKIIIFMWLLVIALIVVLLALVTRFKICRTTIVDTHCNNPSLVRLICDDTRINNYYGLFITAVFQGVSLLVVIYTYIQILITCVMNKSSDARSKAIQTCGTHLVVFLFLEFNACFGLIAHRFQQTDPFLRRAFGLSVMVFPPILNPLIYGLKTKEIRQNVLGFYKRKVSSVK
>LOCXPOR23.125.HIT1.OR.2R.318.7tm_4.exons1.LR664348.1.Coregonus_sp
MSSMINIIKQNSSFVRPQYFIINGFHDIPHAKFYYMFLCFAYIVAVCGNSIVMFIIFTQRSLHIPKYIAILNLAVADLGESSALIPNLIKTFLFDSQYITYEACLANMFFVFFFIALQSITLVVLACDRFVAICLPLRYHTLLTNTTMSVMITGMWVVDVVITGTTTMLITRLSYCKTIVIDSYFCDHGPLYRMACNDNSANSIMAKVNTVLFLHVPLVFIVLSYVCILLALFRITTWEGRLKALKTCISHLLIVALFFLPYISTYIAAVTYSLHPNARIICLSLASALPPMLNPIIYVLNTEEIKGFLKKMVKQNTS
>LOCXPOR25.128.HIT1.OR.2R.308.7tm_4.exons1.LR664349.1.Coregonus_sp
MENSTQFTSFILAGYSDSGHLKYLYFILVTVLYVSIVFANTVLIVVICMERSLHEPMYLFLCSLFVNELYGSTALFPALMTHLVTDVHAVSTVYCYLQIFCMYTYASIEFSNLAVMSYDRYLAICYPLQYNVIMTSNRVCILICVIWLYPFVTIATALSLTIRLQLCGNVIEKVYCDNYLVVKLACSTSDTTVNNIYGLCVIVLNVVVTLITIMSSYIKILTICLKSSINARQKAFSTCIPHLASMLNFAFGCFLTLLQSRFDRPMRNVPTVLHTILSVYFLMCQPLFNPIVYGVRMAKIRQAFKNIL
>LOCXPOR25.129.HIT1.OR.2R.308.7tm_4.exons1.LR664349.1.Coregonus_sp
MENSTQFTSFILAGYSDSGHLKYLYFILVTVLYVSIVFANTVLIVVICMERSLHEPMYLFLCSLFVNELYGSTSLFPALMTNLVTDVHAVSTVYCYLQIFCMYTYISIEFSNLAVMSYDRYLAICYPLQYNVIMTPNRVCILVCVIWLYPFVTITTALSLTIRLQLCGNVIDKVYCDNYLVVKLACSTSDTTVNNIYGLCVIVLSVVVTLFTIMSSYIKILTICLKYSINARQKAFSTCIPHLASMLNFTFGCFLTLLQSRFDRPMRNVPTVLHTILSVYFLMCQPLFNPIMYGVRMAKIRQAFKNIL
>LOCXPOR26.130.HIT1.OR.2R.308.7tm_4.exons1.LR664349.1.Coregonus_sp
MENSTQFTSFILAGYSDSGHLKYLYFILVTVLYVSIVFANTVLIVVICMERSLHEPMYLFLCSLFVNELYGSTALFPALMTHLVSDVHAVSTVYCYLQIFCMYTYASIEFSNLAVMSYDRYLAICYPLQYNVIMTPNRVCILICVIWLYTFVTITAVLSLTIRLQLCGNVIDKLYCDNYLVVKLACSTSDTTVNNIYGLCVIVLNVVVTLITIMSSYIKILTICLKSSINTRQKAFSTCIPHLASMLNFAFGCFLTLLQSRFDRPMRNVPTVLHTILSVYFLMCQPLFNPIVYGIRMAKIRQAFKNIL
>LOCXPOR28.132.HIT1.OR.2R.304.7tm_4.exons1.LR664349.1.Coregonus_sp
MENSTHFKVFRLAAYGDIGQLKYFYFAVVTVLYFVIILANSFLIGVICIERSLHEPMYLFICALFVNQLYGSTGLFPALMFYLLSDTRDISLLYCCLQIYVLYTYSLTEFSNLAVMSYDRYIAICYPLEYNNIMTPKIICGLILLPWVYSFFINAIIISLTLRLQFCGNVLDRVYCDNYSVVMLACSNTILNNISGLAGALLTFSCTTFPTIYSYVRILQICLKSSKETKQKAFNTCTPHIASLLNFFFGCLFVIVQGRYDAAHLPPILRTILFVYFLVCPPLFNPFMYGIRMVKIRQACIKVL
>LOCXPOR29.134.HIT1.OR.2R.304.7tm_4.exons1.LR664349.1.Coregonus_sp
MENSTHFKVFRLAAYGDIGQLKYFYYAVVTVLYFVIILANAFLIGVICIERSLHEPMYLFLCALFVNQLYGSTGLFPALMFNLLSDTHDISLLYCCLQIYVLYTYVLTEFSNIAVMSYDRYISICYPLEYNNIMTPKKICGLILLSWVYSFFINAIIISLTLRLQFCGNVLDRAYCDNYSVVKLACSNTILNNIAGLAGTLLTFSCTICPTIYSYVRILQICLKSSKDTKQKAFNTCTPHIASLLNFFFGCLFLIQQGRYETAHIPPILRTILFVYFLVCPPLFNPFMYGVRMVKIRQACKKVL
>LOCXPOR30.136.HIT1.OR.2R.304.7tm_4.exons1.LR664349.1.Coregonus_sp
MENSTHFKVFRLAAYGDIGQLKYFYFAVVTVLYFVIILANSFLIGVICIERSLHEPMYLFLCALFVNQLYGSTGLFPALMFNLLSDTHDISLLYCCLQIYVVYTYVLTEFSNIAVMSYDRYIAICYPLEYNNIMTPKIISVLILLSWVYSFFTNAIIISLTLRLQFCGNVLDRAYCDNYSVVKLACSNTTLNNISGLLVTVLQFSCTICPTIYSYVRILQICLKSSKETKQKAFNTCTPHIASLLNFTFGCLFLILQSRYETAHLSPILRTILFVYFLICPPLFNPFMYGIRMVKIRQACKKVL
>LOCXPOR31.138.HIT1.OR.2R.303.7tm_4.exons1.LR664349.1.Coregonus_sp
MENSTHFEIFRLAAYGDIGQFKYFYFVVVTVLYFVIILANAFLIGVICIERSLHEPMYLFLCALFVNQLYGSTGLFPALMFYLLSDTHDISLLYCYLQIYVLYTYAITEFCNLAVMSYDRYISICYPLEYNNIMTPKIICGLILLPWVYSFFINAIIISLSLRLQFCGNVLDRVYCDNYSVVRLACSNTTLNNIWGLVVTVLSFSCTIFPTIYSYVRILQICLKSSKETKQKAFNTCTPHIASLLNFSSGCLFVILQGRYDSAHLPPILRTILLVYFLICPPLFNPFMYGVRMVKIRQACKKV
>LOCXPOR32.140.HIT1.OR.2R.304.7tm_4.exons1.LR664349.1.Coregonus_sp
FNSSHEIVFVLHGLNMTQTYKSIYFSFTLILYLFTIVVNLTLIVTIFLEKMLHDPMYLFLCNLCINDIFGASAFYPKILYDLLFESHVISYIGCMTQILVIYSYVFCEFTSLTVMAYDRYVAICKPLQYHSIMTTRKVWTLLLFTWLFSWLESSIGMGLTARLPLCGLDIDKLYCSNWAVVKLSCIDTTLNNLYGFIITFSHISQTILILISYVNIIKASLRSRVERKKFMQTCLPHLITLTNFTISITFDVLYARYGSNTSLLALRNIMAVEFLIVPPLVNPIIYGMKLTQIRNRVGQMFNRK
>LOCXPOR33.142.HIT1.OR.2R.304.7tm_4.exons1.LR664349.1.Coregonus_sp
FNSSHEIVFVLHGLNMTQTYKHIYFSFTLILYLFTIVVNLTLIVTIFLEKMLHDPMYLFLCNLCINDICGASAFYPKILYDLLFESHVITYIGCMTQILVIYSYVFCEFTSLTVMAYDRYVAICKPLQYHSIMTTRKVWTLLLLTWLFSWLESSIGIGITARLPLCGLDIDKLYCSNWAVVKLSCIDTTLNNLYGLIITFSHISQTILILISYVNIIKASLRSRVERKKFMQTCLPHLITLTNFTISITFDVIYARYGSNTSLLALRNIMAVEFLIVPPLVNPIIYGMKLTQIRNRVGQMFNRK
>LOCXPOR34.145.HIT1.OR.2R.299.7tm_4.exons1.LR664349.1.Coregonus_sp
EIVFVLHGLNVTQTNKHIYFVFTLILYLFTIFVNLTLIVTIFLEKMLHDPMYLYLCNLCINGIYGASAFYPKILYDLLFESHVITYIGCMTQILVIYSYVFCEFTSLTVMAYDRYVAICKPLQYHSIMTTRKVWTLLLLTWLFSWLESSIGMGITARLPLCGLDIDKLYCSNWAIVKLSCVDTTLNNLYGFILTFSHISQTILILISYVNIIKASLRSRVERKKFMQTCLPHLITLTNFTISLTFDVMFARYGSNTSLLALRNIMAVEFLVVPPLVNPMIYGMKLTQIRNRVGQMFNRK
>LOCXPOR35.146.HIT1.OR.2R.302.7tm_4.exons1.LR664349.1.Coregonus_sp
MENSTQVKLFYLFGLKETFNNKSVYFILSLITYLLIITVNLTLIITIIQEKGLHEPMYIFLCSLCVNGLYGTAGFYPKFLLDLQSDVQVISYGGCLIQAYVIYTSVMCEISILTVMSYDRYVAICRPLLYHTIVTSLTVRKLLLFSWCYPLFIALITLSLTVRLPLCGSRIDKIFCDNPSILKHACLPITINQIWSQCLIVGHVLQILFIVFSYCQIVRTCVNSAKGRMKFTQTCVPHLLTMVILITVTLFDNLQGWNNVNITLNTRNAMAVQFLVIPPILNPVIYGLNLQQIRRVIFRKCN
>LOCXPOR36.152.HIT1.OR.2R.299.7tm_4.exons1.LR664349.1.Coregonus_sp
SFILAGYSDSGHLKYLYFILVTVLYVSILFANTVLIVVICMERSLHEPMYLFLCSLFVNELYGSTGLFPALMTHLVSDVHAVSTVYCYLQMFCIYTYGSIEFSNLAVMSYDRYLAICYPLQYNVIMTPNRVCILVCIIWLYSFVKFIITLSLTIRLKLCGNVIDKVICDNYLVVKLACSTSDTTVNNVYGLYGVVLSVTVPLITILFSYIKILTICLKSSIKTRQKAFSTCTPHMASLLNFSFSCFLNLLQSRFDRPMRNVPTVLHTMLSVYFVMCQPLLNPIVYGVRVAKIRQACKNI
>LOCXPOR37.154.HIT1.OR.2R.299.7tm_4.exons1.LR664349.1.Coregonus_sp
EIVFVLHGLNATQTHKHIYFAFTLILYLFTIVVNLTLIVTIFLEKMLHDPMYLFLCNLCINGIYGASAFYPKILYDLLFESHVITYIGCMTQILVIYSYVFCEFTSLTVMAYDRYVAICKPLQYHSIMTTRKVWTLLLLTWLFSWLESSIGMGLTARLPLCGLDIDKLYCSNWAVVKLSCVDTTLNNLYGFILTFSHFSQTILILISYMNIIKASLRSRMERKKFMQTCLPHLITLTNFTISLTFDLMYARYGSNTSLLALRNIMAVEFLVVPPLVNPMIYGMKLTQIRNRVLQMFNRK
>LOCXPOR38.156.HIT1.OR.2R.299.7tm_1.exons1.LR664349.1.Coregonus_sp
SSSSSLRQVNERVVIVQVLNAIFIYIICLLIFTFYKKDTFLSNTRYVFFAHTLLVDCLYLIMTNNLFLLTYFSVTMPAAVCVVFCVLLSELTFVTPLTLTAMSLERYVAICMPLRHGELSTVRRSIHCIFLIHSISAIQPIIIVSIFFASVPLGFYTQYKLCSAEMFIAQKWQRHLRSVIGQFYFLVMSITIVFTYVKIIAVAKEASNSKKSISKGRKTVILHAIQLFLCLIQLWCPFVEAAILPIHLKLNNDVRFFDYIVFILAPRCLCPLVYGLRDEKFFLALKYYVFFGLNKNISP
>LOCXPOR39.157.HIT1.OR.2R.307.7tm_4.exons1.LR664349.1.Coregonus_sp
MENVSFSVSFELTLDPFFIPPGGKYPIFFLGIAIYLFGAFCNLTLLSVIVMQRNLHKPMYFILFSLPLNDLIGITAMLPKVLSDIVTGTNTVFYPLCVIQGFLLHMYGGAVLFILAAMAFDRYVAICQPLRYNTIMTPSNVLLIIVLVWSLDFLLILLLFSLQIKLPRCRSSIMNVFCDNPSLLKLTCGNTTLNNVIGLFNTAVMQIISLSVQIFSYVKILITCLVTRKSEAKSKALNTCVAQLVIFFIFEVVGTFTILSYRLKNVSADLQKIMGMLIFLVSPLLNPIVYGLNASEIRITLLKVFLN
>LOCXPOR40.160.HIT1.OR.2R.302.7tm_4.exons1.LR664349.1.Coregonus_sp
QANVTVVTDFLFIGGERGLKDFYLELAIFLLVVYLMILIGNLIILSLVATEPKLQSAMYIFLSNLSLIDIVISTTVLPKMIAVCLWNDTTISYSACFLQLYIYLSFETVESMLLCVMAYDRYVAICNPLRYSSIITKRVCGMLATSAWASGLTIPAFCVIFTAQMPFCSNKIDFWFCDFPPVVSLSCLDSTFLIDVALVGALIAIYFPFTVIVWSYFRIIVAVCKIASSEGRMKAFSTCSSHLTVVLTFYLAHSCVYISAKSENVHCNVLILISIVNCFLTPVMNPIIYSFRNKEIKAALRK
>LOCXPOR42.163.HIT1.OR.2R.311.7tm_4.exons1.LR664349.1.Coregonus_sp
MAGQTLNQTFSYNLQIASFDIPTPVNYPVFTMGLLLYLFSVFCNLTIILLIITQQTLHKPMFYILFSLPLNDLIGISAMLPRVLADIVTQTHSVYYPTCVFQAFLCHMYGGGVLFVLAAMSIDRYFAICKPLQYPSIMTPLTLCVIISAAWGLDLAMILALFALQSRVKRCKAYILNIYCDNPSLLRLSCGEDLTVNNIYGLAMTAVMQIISVGIQLFSYINILVICIINRQSDTKSKAVNTCVAQLVTFFLFEFTTTFVILSYRFQNIPPNAQKLCGMMIYLLLPIINPIIYGMKTRDIRTAFFMVVRRK
>LOCXPOR42.164.HIT1.OR.2R.311.7tm_4.exons1.LR664349.1.Coregonus_sp
MAGQTLNQTFSYNLQIASFDIPTPVNYPVFTMGLLLYLFSVFCNLTIMLLIITQKTLHKPMFYILFSLPLNDLIGISAMLPRVLADIVTQTHSVYYPTCVFQAFLCHMYGGGVLFVLAAMSIDRYFAICKPLQYPSIMTPFTLCVIISAAWGLDLAMILTLFALQSRVKRCKAYILNINCDNPSLLRLSCGEDLTVNNIYGLAMTAVMQIISVGIQLFSYINILVICIINRQSDTKSKAVNTCVAQLVTFFLFEFTTTFVILSYRFQNIPPNAQKLCGMMIYLLLPIINPIIYGMKTRDIRTAFFMVVRKK
>LOCXPOR43.165.HIT1.OR.2R.310.7tm_4.exons1.LR664349.1.Coregonus_sp
DFSNVSSVLTLEGFDLPPESAFAAFFFATLSYIIILFCNLVLILTIVLNRSLHQPMYLLLLNLPINDLIGSTALFTQVIKELLLDTRTIQYSACVTQAFFIHVYGTGAVFILTAMAYDRYVAICCPLRYNTIMTNAHIMKIITLIWVCDLILMGVLFFLLLRLPRCRSLMAHSYCDNPSLLKLVCANTAINNIYGLFITALMQVIVVWTILYTYLRILVTCFRNKGSADTRSKALQTCATHLIVFLLLECLGLLTVISYRLSQFPPQLRRLIGVSTLIFPPTLNPIIYGLKTKDIRVKAMHFLRTKIFPS
>LOCXPOR44.166.HIT1.OR.2R.317.7tm_4.exons2.LR664349.1.Coregonus_sp
MGFSVLLYNGTESSDDGFYITAFHTLGNKNYLILALSIIYIITLMGNFVLLAVFIMNPSLQNPKYIAVCNLAVVDISLNSVIIPQMVPVFVFNLNYVSFGTCFSQMFFMHLFGDMESFSLALLAYDRVIAICFPLRYLTINTNLRMLLILLGIWTLAFFLEVFPVALASRLSYCASRVVRSCCCEHGPVYRLACSDISFNRKLATAKTLAVLLGPLFFIIFTYAVVVVAVMKIASTTQRGKAFHTCLTHLLLVLVYYLPVILAYVLGNLRLVQSSDLLTAILTVSVTLPPMLNPIIYSLKTEELREKIVKLFIKTKV
>LOCXPOR45.167.HIT1.OR.2R.320.7tm_4.exons1.LR664349.1.Coregonus_sp
MIKEFQGINFSHSEFIFVGFPEIYEYRHQLFLPFFIIYILVLVGNSLLIHVIRIMESLHSPMYILICGLAAVDIVVATVVIPNMLLSFLFDWNDISLASCLTQMFFTHFLSSVESTILLAMALDRYVAICFPLRYARVINSATLVRLLLFTVIRSGSIMSLLVALAGSLSFCGSNVIHHCYCDHMALVSLACGNTDKNHAMGLAVIICFVGMDICVIVFSYMKILNVVLRAAAGEDRWKAFHTCGTHLLVIMCFYLVGTVTFLSRNLNIQIPTDINTLLGVMYIALPASVNPIIYGVRTKEIRNRILKMFNTRVNKVLTV
>LOCXPOR46.168.HIT1.OR.2R.300.7tm_1.exons1.LR664351.1.Coregonus_sp
VKDYTYVRVCASTISFIILAFFNIVINWTIVREERLRSHARFVLVFHLLMSALVYFGMCSVFYLQIYLGARLVASTCLAMVTVLITSASNILLTLTAMALDRYFAVCHPMRYSSAWHWPWLVGLLTWGLALVIPLTLLPKTEREATGPNGECGREQLKKGELKKILLISVCTVLILYSYVRILFEGRRLGVTNRRNIVGCKTIALHGTQLAVYILPNFVLTVIQKQEHLQSGTKELSAVVSFAFFSLAQCIAPIVYGLRKEELLEQVHRRFPCCSRHLKSVLEWTVRATTPRLHPQPRYV
>LOCXPOR54.169.HIT1.OR.2R.311.7tm_4.exons1.LR664352.1.Coregonus_sp
MENHTYPDHVLLLEGLKVTQQSSYPAFILFLSIYIFTMVANIGLIVLISMERSLHQPMYILFCNLPLNDIIGATAMIPRLLWDILTAAPERYITYIECVIQAFYTHVYATTSHTILMIMAFDRYVAICNPLRYVTIMTNKIVIRLSVSAWGVAIVLVGILLGLTIRLSRCRSNIFNPYCDNASLFKLSCESVFINNIYGLTFTVVLFVSSIGSISLTYLKIAIVCLSSKNSSLNSKALTTCSTHLLVYLIVLGCGFTIITLHRFPAYADLRKLSSVLGSVVPTCLNPIIYGLQTKEIKQRIFRVFHRAKVA
>LOCXPOR54.171.HIT1.OR.2R.311.7tm_4.exons1.LR664352.1.Coregonus_sp
MENHTYPDHVLLLEGLKVTQHSSYPAFTLLLIIYIFTMVANIGLIVLISMERSLHQPMYILFCNLPLNDIIGATAMIPRLLWDILTAAPERYITYIECVIQAFCAHLFGTTSHTVLMIMAFDRYVAICNPLRYATIMTNKMVIRLSVSAWGVAIVLVGILLGLTIRLSRCRSNIFNPYCDNASLFKLSCESVFINNIYGFAFTVVLFVSSIGSISLTYLKIAIVCLSSRNSSLNSKALTTCSTHLLVYLIVIGFGFTIIILHRFPKYAELGQMCSVLFPVVPTCLNPIIYGLQTKEIKQRIFRVFHRAKVA
>LOCXPOR47.172.HIT1.OR.2R.309.7tm_4.exons1.LR664352.1.Coregonus_sp
MENHTYNEHFLQLEGLKVTHQSSYPVFIFILIIYIFTMVANISLTVLISMERSLHKPMYILLCNMHLNDALNITAIIPRVLSDILKASADRYITYIECATQAFCGHFFGTNTHTILMIMAFDRYMAICNPLRYATIMNNKMLVKLCVSAWGVSFVFVGGLISLSIRLSRCRSQVINPFCDNPSLFKLSCDDLLINQIYGLFFTAVFLIASMGSVALAYINIAIVCVRSKSKSLNSKALQTCSTHMAVYLIMLITGFVIIFLHRYPQWSNQRKVASIMFHLVPPCLNPIIYGLQSKDIRTLLVQMIKSKT
>LOCXPOR48.173.HIT1.OR.2R.299.7tm_4.exons1.LR664352.1.Coregonus_sp
NLTYNSYMLQLEGLKVTEETMYPVFIILFFSYVIIMFTNVGIVVLISMERSLHQPMYILFCNLPLNDIVGNSITFPRLLADILVPASERYITYSECVVQAFCTHMFGTTSHTILMIMAFDRYVAICNPLRYATIMTNKMVIRLSVSAWGVAIVLVGILLGLTIRLSRCRSTILNPFCDNASLFKLSCESVFINNMYGLTFTVVLFVSSIGSIVLTYMKIAAVCLTSRNKALNSKALKTCSTHLTVYLIMLISGFIIIILHRFPQYSDYRKVAALLFHIIPGSLNPIIYGLQSKEIRKLV
>LOCXPOR49.175.HIT1.OR.2R.302.7tm_4.exons1.LR664352.1.Coregonus_sp
MENSSTVSSIILSAYFGMEDLKYMYFSIFLILYIAIVAENVILIGVIYTERTLHQPMYFLVCNLAANDLYGSTALLPAVLSNLATHSSEVSLAGCRTQIFCIYTYAIIEFTILGMMSYDRYVAICHPLQYHTIMSLTKVYKHVAFTWLYPLVAFLIFFIITLQLRFCENTIDKLHCMSYSLIKLSCANTSVVNTLGLLLGALYTFPQLVIILYSYAYILRVCALSSKESKLKALRTCTPHLFAIINYSVGCFFEIVQSRLDTSNLSYRTQVFMSLYFLIFPPILNPAIYGLSLQAIRVKLFK
>LOCXPOR50.176.HIT1.OR.2R.302.7tm_4.exons1.LR664352.1.Coregonus_sp
NFSHTEFYFIGFTSLKEYRRLLFIPFFVGFCFSMTTNIALVFTIAKQRTLHSPMYVLIGSIACIDTLTPFWIVPRMIFSFATEINVFPRGLCLLQMWSVHYTCSFQSSVLFGMAVDRYFAICMPLRYNVVMSYNNCRIASLVIIIRNFIIITAMVALVGTLTFCSSNVLYHTHCEHQLVVTLACGDTSKNYLAGLISFCVPTVDCFGIALSYIAIFVVIFRSAAGESRSKAIHTCSTHLMGICITYSASMTAFMTYRVKHTISPDLRIFISLLYLLLPGLCNPLIYGIRTKEIKVHLAKLLK
>LOCXPOR51.177.HIT1.OR.2R.320.7tm_1.exons1.LR664356.1.Coregonus_sp
MAVTNETFQETSFIYEQMIIFEMNEKTMVKVVVAILMAVFFIYINCVMIIAMSSRTTFMETPRYILFAHMLFNDSMQLLVSCLLYAFALAYLRLVKVVCGLFVMFGSGMSRVAPLNLALMSLERYAAICHPLRHSDIATTKRTGIAIAVVWFVIFINLIIDMLYSTAKDPGFFITPIFCTRQNLFIALWQMQVFQGFNTFCFVAVSLIIIYTYIAIIVTARSASSDKTKASKAHKTVLLHLVQLGPSLSSFLYAPIESALASVGSTTIFIDLRYINFLFLIILPRCLSPLIYGLRDDAIRPLFLHYFTCRTRKVKAAVMV
>LOCXPOR52.179.HIT1.OR.2R.302.7tm_4.exons1.LR664356.1.Coregonus_sp
MDNTSVKVFTMTAYAVMENNKSLQFTIMMLLYIMIISFNLMLIAVICCQKVLHQPMYVFICNLAANGLYGSTGFLPSTLILLLSERYEIALPWCLTQIYWLHTYVAVDFNILAVMGYDRYVAICYPLHYHSIMSSSKICKLVALAWLYPFFIFLMYFSLTLKLKFCGRFIHFKLFCVNFELVKNACSTTSFHSTVGLVISAFLMVPQLLMITFSYAHIFRVCLKSKESQVKALKTCIPHLLSVINYSIGAFFEIAQSRFNMSGTPFMFRITMSVYYALLTPLINPAIYGMASQAIRIHVFKI
>LOCXPOR53.180.HIT1.OR.2R.301.7tm_4.exons1.LR664356.1.Coregonus_sp
MENHTYSMDLLKLEGVKVTYQSTYPAFILLLIIYIFSMVANIGLTVLICMERILHQPMYILLCNMSFNDALSITTVIPRVLFDILTPSSDRYITYNQCFTQAFLGHWFGSNFHTILMIMAFDRYMAICNPLRYATIMNNKMLMKLCMFAWVVSLVFVAVLLGLTLRLSRCRSEIINPWCDNASLFKLSCESVLINNIYGLFFTAIFFIFSMGSVALTYIRITIVCVRSKSKSLNRKALHTCFTHLAAYLIMLMTGFIIVFLHRYPQWSDHRKLASIMFYVVPPALNPIIYGLQSKDIRKLV
>LOCXPOR54.181.HIT1.OR.2R.311.7tm_4.exons1.LR664356.1.Coregonus_sp
MENNTYPKNMFLLEGLKVTQQSSYPAFILLLIIYIFTMVSNIGLIVLISMERSLHQPMYILFCNLPLNDALGATVIVPRLLSDIFLASTDRYINYIECAIQAFCAHMFGTTSHTILIIMAFDRYVAICNPLRYATIMTNRMIVQLTVFAWGSAFLLVGVLLGLTFRLSRCRYEIFNPFCDNASLFKLSCESVIINNIYGLTFTVLLLGSSIGSVTLTYLNIAMVCVRNKNRVLNSRALQTCSTHLSVYIIMLVSGFTIIFLHRFPQWADYRKLAAIMFHVVPPWLNPIIYGLQTKEIRQKIFNKFHKNRVS
>LOCXPOR55.182.HIT1.OR.2R.318.7tm_4.exons3.LR664356.1.Coregonus_sp
PSPVAFFIIQGLASLAEKKMVLFIIFLLAYTIILGGNIMIIYLVRTDPKLGSPMYFFLHNLSFVDMVYTTVTIPNMLSGFLTEVKTVSVPGCFLQMYCFIHMAVTGRALLTVMAYDRYVAICNPLRYAAVMTRPVCLLLIIGAWTFGAICTFPPTIMSMRRSYCGPNVVRHCWCDPSSVRLLVCGDTQVDSIVSLSFALVALLTTGVLILTSYILIGVTIAKMSAAQRLKAFTTCAAHLTVVSISYSSASFVYISYRVGNFSPEVRIIVSVLYSALTPFLNPMIYSLRNKELREAIKRVFCRHRAVSPQGRKTLNTLS
>LOCXPOR56.186.HIT1.OR.2R.318.7tm_4.exons3.LR664356.1.Coregonus_sp
PSPVAFFIIQGLASLAEKKMVLFIIFLLAYTIILGGNIMIIYLVRTDPKLGSPMYFFLHNLSFVDMVYTTVTIPNMLSGFLTEVKTVSVPGCFFQMYCFIHMGVTGRALLTVMAYDRYVAICNPLRYAAVMTRPVCLLLIIGAWTFGAICTFPSTTMAMQRSYCGPNVVRHCWCDPSSVRLLVCGDTQVDSIVSLSIAVVALLTTGVLILTSYILIGVTIAKMSAAQRLKAFTTCAAHLTVVSISYSSASFVYISYRVGNFSPEVRIIVSVLYSALTPFLNPMIYSLRNKELREAIKRVFCRHRAVSPQGRKTLNTLS
>LOCXPOR58.187.HIT1.OR.2R.327.7tm_4.exons6.LR664356.1.Coregonus_sp
MSSLTSDPNQTENINTIIRPPYFFISGFIAIPHMKYYYVFLCFVYIISLVSNAFVMTGIYVDRSLHSPKYIAVFNLAFTDLCESTALVPKLLDMFLFSRQLISYDQCLTSLFFIFLFLTMQSFNLTILSYDRLVAICCPLRYHMMVTHRSMLRLTGAAWTFAVLMVLISVGLITRLSFCRSLVINSYFCDHGPLFRLAAPCSDVVPNLMMAYINPCVALYLPMVFIISSYICITHALFTITLPQDRLRAIKTCSSHLILVAIFYLPVILTYVLQTLVPTNARIINLSLTSVLPPMLNPIIYVLKTEEFKVSAKKLLRRGAQRAVAPV
>LOCXPOR59.191.HIT1.OR.2R.330.7tm_4.exons6.LR664356.1.Coregonus_sp
MSSLTSDVNQTENINTIIRPPYFFISGFIAIPHMKYYYVFLCFVYIISLVSNAFVMTGIYVDRSLHSPKYIAVFNLAFTDVCESTALVPKLLDMFLFSRQLISYDQCLTSLFFIFLFLTMQSFNLTILSYDRLVAICCPLRYHMMVTHRSMLRLTGAAWTFAVLMVLISVGLITRLSFCRSLVINSYFCDHGPLFRLAAPCSDVVPNLMMAYINPCVALYLPMVFIISSYICITHALFTITLPQDRLRAIKTCSSHLILVAIFYLPVILTYLLQPFIPTNVRIINLSLTSVLPPMLNPIIYVLKTEEFKVSAKKLLRRGAQRAVAQVKPT
>LOCXPOR63.192.HIT1.OR.2R.337.7tm_1.exons1.LR664368.1.Coregonus_sp
DSKDLNTTNCSHMALSPLNQSTSISPRQLHLTTSCLFWQIIQTEKSLVLLLLFTALLLFSVMVNSYLLFGLKSSDGLSWQPRYTLLKNLIVSDLLLSIALSSIVLRCLLTRHTLVFGGWCLVQFTVSTIGITGSLLTLALMAMERFIFVCHGLRYLLIMTSRRLRLAIALIWVVSGTIATVRVNLLLSGQTPFGRPIPNLLCEAGTMRGLPTKWFDRVSCCIVLLVCSLTFSISYGRMYQAACRAMEPFHSDNIRARHTISFYFFMFFLQLLPIMVNYGVILLVPRKTMSITVTGNLSIADRSIYSTAFNLLTVFMVPPCINPLAYGIRNMEVRHAL
>LOCXPOR65.193.HIT1.OR.2R.312.7tm_4.exons1.LR664370.1.Coregonus_sp
NFTGQNVEEFTITGFDHLSHQKLLGFLIFITYFLVLLGSGTNICIIVSDRRLHTPMYLLVCNLAVVDIMFTTSSSTTMISVLLAEVKTISYYSCISRMYIYHLGDIEECLALSLMALDRTIAISTPLRYHSILTNPRLLLLIIATWLIGLGVMGLVAAQADSLPYCQPIIRYVFCDYPSMVRAACVNPEPYWMLPTILGLWLIGAQLTFILLSYVNLIYTVLRLPNNESRVQVFNTCICHIIVVSSYYAPKLVSVLLTRIGLRLNLTERNAILIIASLLPSLINPIVYCLKTKEIRKRLFQILFRNRIAAMK
>LOCXPOR66.194.HIT1.OR.2R.314.7tm_4.exons1.LR664370.1.Coregonus_sp
NFTGQNVEEFTITGFDHLSHQKLLGFLIFITYFLVLLGSGTNICIIVSDRRLHTPMYLLVCNLAVVDIMFTTSSSTTMISVLLAEVKTISYYSCISRMYIYHLGDITECLALSLMALDRTIAISTPLRYHSILTNPRIFVLIIASWFIGIMCLGIELAWADFDSLPYCQPIIRYVFCDYPALIRAACVNPEPYFLFPTILSLWLIAGQFPLILLSYVKMIYTLLRLPKNESRAQGFNTCICHIIVMSCYYAPKLVSVLLTRIGLRLNLTERNAILIIASLLPSLINPTVYCLKTKKIRMRLVQILSRKRTASIN
>LOCXPOR68.195.HIT1.OR.2R.299.7tm_4.exons6.LR664370.1.Coregonus_sp
TRVSEFVIVGFPGLHPSFYQLVAWFFFFIYVTTVVGNFLLVVLFALERSLQKPMYIIMLSLALSDIGFATVALPKVIARWWWDDGTISFHTCLFQEQMIHYFGTLNSLIMMTMAMDRYLAICYPLRYPMLMTNQTMSGLTVFSWMSATVSPAIGTIDFTRKVAFCGPNRILHAYCDAVSLTKLSCSNMAAIQASSIGLAYFVLFVPFSFIIFSYVNIIVTVMRMANAQGRLKTFSTCATQGCIILIYYIPRFVVYSTPYIPNLTMTSDLRIGLTLFYSLFPPVANPFIYCFRTKEIRAI
>LOCXPOR69.196.HIT1.OR.2R.309.7tm_4.exons1.LR664370.1.Coregonus_sp
DSSVLIHPPGFYIIGFTSLPFANLYFLFLAFVYVVSVVFNTFLIYIITVDHRLHNPKFIAVGNLAVVDLVLNTCIIPGMLKAFLAKNNFVPFNLCMVQMYVYYSFISMESFSIAVLAYDRMIAICFPLRHGSINTMTSMSCILGFIWCFCLGIQIFSTSIMTRLSYCDSVNVYSYFCDYAPVFRLACNDNTLQWAVASVLSLGILLGPLSFILMSYISILIAVFRMKSVESRVKALATCTEHLILVAVFFFPVLTIFMVGLLARNIKPDPDLRVLSLSLASCIPPCLNPIVYSLKTKEIKTKVLTMFRR
>LOCXPOR70.197.HIT1.OR.2R.309.7tm_4.exons1.LR664370.1.Coregonus_sp
DSSVLIHPPGFYIIGFTSMPFANLYFIFLAFVYVVSVVFNTILVYIITVDHRLHNPKFIAVGNLAVVDLVLNTCIIPGMLKTFLAKNNFVSFNLCMVQMYVYYCFMSMESFSIAVLAYDRMIAICFPLRHGSINTMTSMSCILGFIWCFCLGMHTFSTSIMTRLSYCDSVNVYSYFCDYAPVFRLACNDNTLQWAVASAMSLGIILGPLSFILMSYISILIAVFRMKTVESRVKALATCTEHLILVAVFFIPVLTIFMVGLLARNIKPDPDLRVLSLSLASCIPPCLNPIVYSLKTKEIKSKVLTMFRR
>LOCXPOR46.198.HIT1.OR.2R.304.7tm_1.exons2.LR664382.1.Coregonus_sp
VKDYTYVRVCASTISFITLAFFNILINWTIVLEGRLRGHARFVLVFHLLVSALVYFGMSSVFYLQIYFGARPVASTCVAMITVLITSASNILLTLTAMSLDRYFAVCHPLRYSSVWHWPWLVGLLTWGLALVIPLTLFTKTERLATGPNGECGREQLKKGGLEKILLISVCTALILYSYVRILFEGRRLGVMNRRNSVGCKTVALHVTQLAVYILPNFVNFVLTVLQKQGYLQPGTKELSAVVSFAFFSLAQCVSPIVYGLRKEELLEQVHRRFPCCSRPLKSLLGPWTLRAITPRLHSQPRYV
>LOCXPTAAR12.101.HIT1.TAAR.2R.320.7tm_1.exons1.LR664347.1.Coregonus_sp
DPLLQMETHEDVQYCFQDRNSSCRKALLSTSIYITLYIFFSLISAVTVFLNMLVIISISHFKQLHTPTNLLILSLAVADFLVGLIVIPLMTVALMEPCWNVGEYFCGFYFYITCLCSSLSVGSLVLISIDRYVAVCDPLMYHSKITITRMMCCISITWCFCIIYDAAIAKIVVNVQVPSMCLKECFTVEGSVLGTRIDFVITMVVPCSIIITLYLKIFVVAISQARKVFSKEAASVSGVKTVQANKSERKASKTLAIVVFTYLSCWIPFFFYLHFFFIDNFLSFIISCLPLVNSLINPIIYAFFYPWFKVTAKLILTLKL
>LOCXPTAAR1.111.HIT1.TAAR.2R.320.7tm_1.exons1.LR664347.1.Coregonus_sp
DPLLQMETQEDVQYCFQDRNSSCRKTLLSTSIYITLYIFFSLISAVTVFLNMLVIISISHFKQLHTPTNLLILSLAVADFLVGLIVIPLTTVALMEPCWDFGEYFCVFYFYFTCLCASLSLGSLVLISIDRYVAVCDPLLYHSKITITRMMCCISITWCCCIIYDAAIVKIFVNVQVPSRCLKECFTVEGSVLGNIIDFLITMVVPCSIIITLYLNIFVVARSQARKVFSKEAASVSGVKTVQANKSERKAAKTLAIVVFTYLSCWIPFYFYLLFFLIDNFVSFIISCLPLANSLINPIIYAFFYPWFKVTAKLILTLKL
>LOCXPTAAR2.120.HIT1.TAAR.2R.313.7tm_1.exons1.LR664347.1.Coregonus_sp
EQEDVQYCFQDRNSSCRKALLSTSIYITLYIFLALISAVTVFLNILVIISISHFKQLHTPTNLLILSLAVADLLVGLIVIPVTTVAIMEPCWDFGEYFCVFYFYITCLCSSLSVGSLVLISIDRYVAVCDPLMYHSKITMTRIMYCSSINWCCCIIYIAAIAKIFVNVQVPSRCLKECFIVEGSVLGNIIDFVITMVVPCSIIITLYLKIFVVAISQARKVFSKESASVSGVKTVQANKSERKAAKTLAIVVFTYLSCWIPFYFYVLFFFIDNLSLFIISCLPLVNSLINPIIYAFFYPWFKVTAKLILTLKL
>LOCXPTAAR3.62.HIT1.TAAR.2R.320.7tm_1.exons1.LR664347.1.Coregonus_sp
DLLLQMEEQEDVQYCFQDRNSSCRKALLSTPIYITLYIFFSLISAVTVFLNILVIISISHFKQLHTPTNLLILSLAVADLLVGLIVIPVTTVAIIEPCWDFGEYFCVFQFYIAYLCTSLSMGNLVLISVDRYVAVCDPLLYHSKITITRIMCCISITWYCCIIYDAAIVKDFVNVQVPSRCLKECFTVEGSVLGNIIDLVFTMVVPCSIIITLYLKIFVVARSQARKVFSKEAASVSGVKTVQANKSERKAAKTLAIVVFNYLICWIPFLLINLFFCMCDNLSLIIGFLPLANSLINPIIYAFFFPWFKVTAKHIFTLKL
>LOCXPTAAR4.63.HIT1.TAAR.2R.320.7tm_1.exons1.LR664347.1.Coregonus_sp
DPLLQMETHEDVQYCFQDRNSSCRKALLSTPIYITLYIFFSLISAVTVFLNILVIISISHFKHLHTPTNLLILSLAVSDLLVGLIVIPVTTVAIIEPCWGFGEYFCVFQFYIAYLCTSLSMGSLVLISIDRYVAVCDPLLYHSKITITRIMYCISITWCCCIIYDAAIVKDFVNVQVPSRCLKECFTVEGSVLGNIIDLVFTMVVPCSIIITLYLKIFVVARSQARKVFSKEAASVSGVKTVQANKSERKAAKTLAIVVFNYLICWIPFLLINLFFCMCDNLSLIIGFLPLVNSLINPIIYAFFFPWFKVTAKHIFTLKL
>LOCXPTAAR5.64.HIT1.TAAR.2R.320.7tm_1.exons1.LR664347.1.Coregonus_sp
DPLLQMETHEDVQYCFQDRNSSCRKASLSTSIYITLYIFFSLISAVTVFLNILVIISISHFKQLHTPTNLLILSLAVADLLVGLIVIPLTTVALMEPCWDFGEYFCVFYFYVTCLCASLSLGNMVLISVDRYVAVCDPLLYHSKITITRMMYCISITWCCCIIYDAAIVNIFVNVQVPSRCLKECFTVEGSVWGNIIDFVITMVVPCSIIITLYLKIFVVAISQARKVFSKEAASVSGVKTVQANKSERKAAKTLAIVVFTYLSCWIPFYFYLLFFFIDNFLSFIISCLPLVNSLINPIIYAFFYPWFKVTATLILTLKL
>LOCXPTAAR6.65.HIT1.TAAR.2R.313.7tm_1.exons1.LR664347.1.Coregonus_sp
EQEDVQYCFQDRNSSCRKALLSTSIYITLYIFFSLISAVTVFLNILVIISISHFKQLHTPTNLLILSLAVSDLLVGLIVIPVTTVALMEPCWDFGLYFCVFFFYFTCLCASLSVGSLVLISIDRYVAVCDPLLYHSKITITRMMCCISINWCFCIIYEAAIAKNVVNVQVPSRCLKECLIVEELNWIKIIGLLFSMFVPCSIIITLYCNIFVVARSQARKVFSKEAASVSGVKTVQANKSERKASKTLAIVVFTYLSCWIPFQLYFFFILIDNLLSFFISFLPLVNSLINPIIYALFYPWFKVTAKLILTLKL
>LOCXPTAAR13.68.HIT1.TAAR.2R.278.7tm_1.exons1.LR664347.1.Coregonus_sp
DPLLQMEEQEDVQYCFQDRNSSCRKTLLSTSIYITLYIFFSLISAVTVFLNILVIISISHFKQLHTPTNLLILSLAVADLLVGLIVIPLTTVALMEPCWDFGEYFCGFYFCITCLCSSLSVGSLVLISIDRYVAVCDPLLYHSKITITRMMCCISITWCCCIIYDAAIAKIFVNVQVPSRCLKECFTVEGSVLGNRIDFVITMFVPCSIIITLYCKIFVVAISQARKVFSKEAASVSGVTTVQANKSERKAAKTLAIVVFTYLSCWIPFYFYLFFFFY
>LOCXPTAAR7.69.HIT1.TAAR.2R.313.7tm_1.exons1.LR664347.1.Coregonus_sp
EQEDVQYCFQDRNSSCRKALLSTPIYITLYIFFSLISAVTVFLNILVIISISHFKQLHTPTNLLILSLAVADLLVGLIVIPVTTVALMEPCWDFGEYFCGFFFYISCLCASLSLGNLVLISIDRYVAVCDPLLYHSKITITRMMCCITITWCCCIIYDAAIVKIFVNVQVPSRCLNECLFVEVFMWGFIIDFVITMVVPCSIIITLYLKIFVVARSQARKVFSKEAASVSGVKTVQANKSERKAAKTLAIVVFTYLSCWIPFQLYLFFFFIDHLSSFIISFLPLVNSLINPIIYAFFYPWFKVTAKHILTLKL
>LOCXPTAAR8.78.HIT1.TAAR.2R.283.7tm_1.exons1.LR664347.1.Coregonus_sp
LHYIMLSQMISCRKALLSTPIYIILYIFFSLISAVTVFLNVLVIISISHFKQLHTPTNLLILSLSVSDLLVGLIVIPVTTVAIMEPCWDFGEYFCVFYFYITCLCASLSVGSLVLISIDRYVAVCDPLLYHSKITITRMMYCISITWCCCIIYDAAVIKIFVNVQVPSRCLNECLFVEVFMWGFIIDFVITMVVPCSIIITLYLKIFVVARSQARKVFSKEAASVSGVKTVQANKSERKAAKTLAIVVFTYLICWIPFQLYLFLFLLTIYHHLSSAFCHLLIP
>LOCXPTAAR8.79.HIT1.TAAR.2R.320.7tm_1.exons1.LR664347.1.Coregonus_sp
DPLLQMETQEDVQYCFQDRNSSCRKALLSTSIYITLYIFFSLISAVTVFLNILVIISISHFKQLHTPTNLLILSLAVADLLVGLIVIPVTTVALMEPCWDFGEYFCGFYFYISCLCASLSLGNLVLISIDRYVAVCDPLMYHSKITITRMMYCISINWCCCIIYDAAIVKIFVNVQVPSRCLNECLFVEVFMWGFILDFVITMVVPCSIIITLYLKIFVVARSQARKVFSKEAASVSGVKTVQANKSERKAAKTLAIVVFSFLSCWIPFYLYIFFIFIDHLSSFIISFLPLFNSLINPIIYALFYPWFKVTAKHILTLKL
>LOCXPTAAR9.80.HIT1.TAAR.2R.320.7tm_1.exons1.LR664347.1.Coregonus_sp
DPLLQMETQEDVQYCFQDRNSSCRKSSLSTYIYITLYIFFSLISVVTVFLNILVIISISHFKQLHTPTNLLILSLAVADLLVGLIVIPVTTVALMEPCWDFGEYFCGFYFYISFLCSSLSVGSLVLISIDRYVAVCDPLLYHSKITITRMMCCISITWCFYIIYNAAIAKIFINVQVPSRCLKECFTVEGSVWGNRIDFVITMFFPCSIIITLYLKIFVVARSQARKVFSKEAASVSGVTTVQANKSERKAAKTLAIVVFTYLSCWIPFYFYALLFLIDQFVSFIISCLPLANSLINPIIYAFFYPWFKVTAKLILTQKL
>LOCXPTAAR13.82.HIT1.TAAR.2R.320.7tm_1.exons1.LR664347.1.Coregonus_sp
DPLLQMETQEDVQYCFQDRNSSCRNALLSTSIYITLYIFFSLISAVTVFLNMLVIISISHFKQLHTQTNLLILSLAVADFLVGLIVIPLTTVALMEPCWDFGEYFCGFYFYITCLCSSLSVGSLVLISIDRYVAVCDPLLYHSKITITRMMCCISITWCCCIIYDAAIAKIFVNVQVPSRCLKECFTVEGSVLGNRIDFVITMVVPCSIIITLYLKIFVVAISQARKVFSKEAASVSGVKNVQANKSERKAAKTLAIVVFTYLSCWIPFYFYFIFFFIDNLSLFIISCLPLANSLINPIIYAFFYPWFKVTAKLILTLKL
>LOCXPTAAR10.84.HIT1.TAAR.2R.313.7tm_1.exons1.LR664347.1.Coregonus_sp
EQEDVQYCFQDRNSSCRKALLSTSIYITLYIFFSLISAVTAFLNILVIISISHFKQLHTPTNLLILSLAVADLLVGLIVIPVTTVAFTEPCWDFGEYFCGFQFYISYFCTSLSLGNLVLISIDRYVAVCDPLLYHSKITITRMMYCISITWCCCIIYDAAIVKNFVNVQVPSRCLKECFIVEEFNWVKIICLVFSMFVPCSIIITLYLKIFVVARSQARKVFSKEAASVSGVKTVQANKSERKAAKTLAIVIFNYLICWIPFLFINLFVCVCDSLSLITGFLPLVNSFINPIIYAFFYPWFKVTAKRILTLKL
>LOCXPTAAR11.88.HIT1.TAAR.2R.320.7tm_1.exons1.LR664347.1.Coregonus_sp
DPLLQMETHEDVQYCFQDRNSSCRKALLSTSIYITLYIFFSLISAVTVFLNILVIISISHFKQLHTPTNLLILSLAVADLLVGLIVIPSTMVALMEPCWDFGEYFCGFYFYITSLCSSLSVGSLVLISIDRYVAVCDPLLYHSKITITRMMCCISITWCCCIIYDAAIAKIFVNVQVPSRCLKECISLEGSVLGNRIDFVITMFVPCSIIITLYLKIFVVAISQARKVFSKEAASVSGVKTIQANKSERKAAKTLAIVVFTYLSCWIPFYFCILLFLIDQFVSFIISCLPLANSLINPIIYAFFYPWFKVTAKLILTLKL
>LOCXPTAAR17.92.HIT1.TAAR.2R.308.7tm_1.exons1.LR664352.1.Coregonus_sp
EHKDAKHCFHNSSCRKASLSTSIYITLYIFFSLISAVTVFFNVLVIISISHFKQLQTQTNLLILSLAVADLLVGLIAIPVVTVAIMESCWVLRKYFCEFFLFIGYFIISLSLGNLVLISIDRYVAVCDPLLYHSKITIPRMKRWISITWCCCIIYNTVIANNSVNVEVPKRCFEECFIVEGFNWSRTIDFVIIMVVPCYIILTLYLKIFVAARSQARKVFSKEAATKSGVKIVQANKSERKAAKTLSIVVFTYLTCWISSFLLTFFWVQSSTYLILLPFVNSLINPIIYAFCYPWFKVTAKHILTLKL
>LOCXPTAAR14.94.HIT1.TAAR.2R.310.7tm_1.exons1.LR664352.1.Coregonus_sp
EHKDVQNCFPELNSSCRKVLLSTSIYITQYIFFSLFSAVTVFLNLLVIISISHFKQLHTPTNLLILSLAVADLLVGLIVIPVGTVAIMESCWFLGKYFCVFYVYISYLFLSLSIGNLVLISIDRYVAVCDPLSYISKITITRMTWCISITWCCCIIYNTAFVKTSINVQVPKRCLEECYIFLGFNWGSIIDLVITMVIPCSIIITLYLKIFFVARSQARKVFSKEAATKSGVKTVQANKSQRKAAKTLGIVVFTYLTCWIPICFLQIFTLQSSAYLSFLPFVNSFINPIVYAFFYPWFKVTTKHILTLKL
>LOCXPTAAR15.96.HIT1.TAAR.2R.310.7tm_1.exons1.LR664352.1.Coregonus_sp
EHKDAQNCFPELNSSCRKVLLSTSIYITLYIFFSLISAVTVFLNVLVIISISHFKQLHTPTNLLILSLAVADLLVGLIVIPVGTVAIMESCWFLGKYFCVFYVYISYLFLSLSLGNLVLISIDRYVAVCDPLLYHSKITITRMTCCISITWCCCIIYNAAFIKTSVNVQLPKRCFEECYIVEGFNWSSIIDLVITMVVPCSIIITFYFKIFLVARSQARKVFSKEAATKSGVKTVQANKSQRKAAKTLSIVVFTYLSCWIPIFFLQFFTLQSSAYLSFLPFVNSFINPIIYAFFYPWFKVTTKHILTMKL
>LOCXPTAAR16.98.HIT1.TAAR.2R.310.7tm_1.exons1.LR664352.1.Coregonus_sp
EHEDAQYCFPEHNSSCRKVLLSTSIYITLYIFSSLISAVTIFLNMLVIISISHFKQLHTPTNLLILSLAVTDFLVGLIVMPAVTVAVMESCWVLWKYYCEFFLYIGYLIVYLSLGNLVLISIDRYVAVCDPLLYHSKITIPRIMRSISITWCCCIIYNVVFVNNSVNAQVPKRCFEECYFVVGFNWGRIIDFVITMVVPCFIIITLYLKIFVVARSQARKVFSKQSTIKSGVTILQANKSERKAAKTLGIVVFTYVSSWISIFFLQFFFLQSSAYLILLLFANSFINPIIYALFYPWFKVTAKHILTLKL
>LOCXPTAAR18.99.HIT1.TAAR.2R.320.7tm_1.exons1.LR664356.1.Coregonus_sp
QAVQYCFPLHNSSCVKEVRSRAENILMHIFFFSVSAFTVFVNLLVIISISHFKQLHTPTNLLILSLAVADLLVGIIVIPVEGIKVIESCWYLGETMCSVFHGLVFSVIFASLYNLVIIAVDRYFAVCDPLLYISKITIGKTLISIFLTWIFSFIYNLVILYFNDNWYRSQAHNNCHGKCVLIISFTWGIIDLFVSFVAPCSVIIYLYMNIFKVARIQVKVMNITTRIKSSESKATKTLGVVLLVFLVGWITYYVGSLSEDYLKHSDVIIAFLSWIVYINSFLNPLIYALFYPWFKTAVRHILTLHILAPSSSFINLLPEN
>LOCXPTAAR19.104.HIT1.TAAR.2R.318.7tm_1.exons1.LR664375.1.Coregonus_sp
DPLLQMETQEAVQYCFQDRNTSCRKSSLSTSIYITLYIFFSLISAVTVFLNILVIISISHFKQLHTPTNLLILSLAVADLLVGLIVIPLTTIALMEPCWDFGEYFCGFYFYISCLCSSLSVGSLVLISIDRYVAVCDPLLYHSKITITRMMYCISITWCFCIIYDAAIAKIFVNVPSRCLKECFTVEGSVLGNIIDFVITVFVPCSIIITLYLKIFVVAISQARKVFSKEAASVSGVKTVQANKSERKAAKTLAIVVFTYLSCWIPFYFYVLLFLIDQFVSFIISCLPLVNSLINPIIYAFFYPWFKVTAKLILTLKL
>LOCXPTAAR20.106.HIT1.TAAR.2R.324.7tm_1.exons1.LR664376.1.Coregonus_sp
LLCFESVNGSCKRSIFPPTIRVLLYLFLGSMSVLTVCGNLLVIIPIIHFKQLHTPTNYLILSLAVSDLLLGALVMPPRMVYSVESCWYFGDLFCKIQTSIDVMLCNTSILNLCFISIDRYYAVCRPLLYRTKITVHVVLIMMLVTWIGSAIVVFSIVFLELSIWGMEEFYYKYFACEGGCILFQNKASSTASSVLSFYIPGVGLLSIYLKIFLIARRQARSIQGTTNQNSVGKSQRKATKTLAIIMGVFLSFWTPFFVVNCIDPFISYSTPPVLFETLIWIAYLNSTINPMVYAFFYSWFRRAFRMIISGKIFQPDSSEIQLFS
>LOCXPTAAR21.108.HIT1.TAAR.2R.324.7tm_1.exons1.LR664376.1.Coregonus_sp
LLCFESVNGSCKRSIFPPTIRVLLYLFLGSMSVLTVCGNLLVIIPIIHFKQLHTPTNYLILSLAVSDLLLGALVMLPRMVYSVESCWYFGDLFCKIYTSTDVMLCNTSILNLCFISIDRYYAVCHPLLYRTKITVHVVLIMMLVTWTVSAIVGFCMIFLELNIWGIEDFYYKNIACEGGCILFQNKVSSIVASVLSFYIPGVGLLSVYLKIFLIARRQARSIQGTTNQKSVGKSQRKATKTLAIIMGVFLSFWTPFFVVNCIDPFISYSTPPVMFETLIWIAYLNSTINPMVYAFFYSWFRRAFRMIVSGKIFQSDSSEIQLFS
>LOCXPTAAR22.109.HIT1.TAAR.2R.324.7tm_1.exons1.LR664376.1.Coregonus_sp
LLCFESVNGSCKRSIFPPTVQVLLYLFLGSMSVLTVCGNLLVIIPIIHFKQLHTPTNYLILSLAVSDLLLGVLVMPPSMVHSVESCWYFGDLFCKIYTSTDVMLCTASILHLCFISIDRYYAVCRPLLYRTKITVHVVLIMMLVTWTVSAIVGFCMIFLELNIWGIEDFYYKNVACEGGCILFQNKVLSTVSSVISFYIPGVGMLSIYLKIFLIARRQARSIQGTTNQNSVGKSQRKATKTLAVIMGVFLSFWTPFFVINCIDPFISYSTPSVLFVTFVWIGYLNSTINPMVYAFFYSWFRRAFRMIISGKVFQPDSSLIQLFS
>LOCXPTAAR23.110.HIT1.TAAR.2R.324.7tm_1.exons1.LR664376.1.Coregonus_sp
LLCFESVNGSCKRSIFPPTIRVLLYLFLGSMSVLTVCGNLLVIIPIIHFKQLHTPTNYLILSLAVSDLLLGVLVMPPSMVHSVESCWYFGDLFCKIYTSTDIMLCTASILHLCFISIDRYYAVCHPLLYRTKITVHVVLIMMLVTWTVSAIVGFCIIFLELNIWGIEDFYYTNVACEGGCILFQNKVSSTVSSVISFYIPGVGLLSVYLKIFLIARRQARSIQGTTNQKSVGKSQRKATKTLAIIMGVFLSFWTPFSVINCIDPFISYSTPSVLFVTFVWIGYLNSTINPMVYAFFYSWFRRAFRMIISGKIFQPDSSLIQLFS
>LOCXPTAAR24.113.HIT1.TAAR.2R.326.7tm_1.exons1.LR664379.1.Coregonus_sp
FCYESLSGSCVRFARPLSTQVPMFTSMGLAILVTVIGNLLVITSIAHFKQLQTSVNQLLLSLAVCYLLLGLFVMPCSAVRSVQGCWYLGGFLCKLHTSTDIMLSTSSIFHLSFISIDRYFAVCRPLSYRLIISNNTVLIMIATSWLVPAIFAYGMIFSEMNLKGREDFYETHVKCIGGCYVFFSPVAAVVASSFSFYIPGLILICIYSKIYWVARTQARSIKDLSRQFKEADSGRRERRGANILAIVVGVFLTCWSPFSLCLIIDPFIQYSIPPLLGDTLVWFGYLNSAFNPVVYAFFYTWFRRALRIIISGHIFHRGSCRFRLYS
>LOCXPTAAR25.114.HIT1.TAAR.2R.337.7tm_1.exons1.LR664379.1.Coregonus_sp
SHQHLDPKMFCYPESNASCTREIFSEGAQIALYFLFVSSMLVTILGNGVVIISIAHIKLLHTPTNMLIMSLALADLLLGVTVMPFSTVRAAEGCWYFGDAFCLLHSSFDMFLTSVSIFHLVFIAIDRYEAVCNPLRYSTKITIPIAWLMIFASWAVAALYSYGLLYSKANVRGLNEFIASMYCLGSCNLFFNALWGALDTLIAFFFPCSVMVGLYTKIFLVAKEHLRKIEESQNNSNEGGRGVVSQRSERKAAKTLGIVVGVFIFCWLPFFVNSIVDPYTNFSTPPILFEVFIWLGYFNSTANPIIYALFYPWFRKCLNLIVTLKIFNTNSSYINVF
>LOCXPTAAR26.117.HIT1.TAAR.2R.326.7tm_1.exons1.LR664379.1.Coregonus_sp
FCYESLSGSCVRFARPLSVQVPMFTSMVLAILVTVIGNLLVITSIAHFKQLQTSINQLLLSLAVCDLLLGVFIMPCSAVRSVQGCWYLGGFLCKLHTSTDIMLSTSSIFHLSFISIDRYFAVCRPLSYRLIISNNTVLIMIATSWLVPAIFAYGMIFSEMNLKGREDFYETHVKCIGGCYVFFSPVAAVVASSFCFYIPGLILICIYSKIYWVARTQARSIKDLSRQFKEADSGRRERRGANILAIVVGVFLICWSPFSLCLIIDPFVLYSIPPLLGDTLVWFGYLNSAFNPVVYAFFYTWFRRALRIIISGHVFHSGSCRFRLYS
>LOCXPOra1.10.HIT1.Ora.2R.316.V1R.exons1.LR664353.1.Coregonus_sp
MESEEVVRGMLYLFLTVVGVPGNTAVIMAFLLALYQEHQLLPADAIVLHLACANLLVVGVRCLLETLATFRLANVFGDTGCQGVIFVYRTSRSLSIWLTFVLSAYQCLSIAPPGSSWASVRVLVARYLAVIFLTLWVINTSMSSSAIAFSLGSRNDSVLMQHSINVQFCYVRFPTALSTQVNGAVQVGRDVVPMALMTLASLVILVFLYRHSQQVKGLRSGASGGAERRAAKAVVALVTLYVLLYGVDNGLWVYTLTVRKTMSSSLISDLRIFFSSLYAALSPLVIIATNRKVNSRLRCVVQARPIQDKATTLSTV
>LOCXPOra2.11.HIT1.Ora.2R.318.V1R.exons1.LR664353.1.Coregonus_sp
MLDLCVTIKGVSFLLQTGLGILGNTLVLLAYTQVVCSERRLQPVDIILCHLAFVDLMLLLTRCVPQTMTVFGLHDLLNDPGCKVVIYSYRISRALSVCITCMLSVFQAVTIAPAGGPCLSRLKARLPSLIVPTIAGLWLLNMAVCIAAPFFSIAPRNGTVPAFTLNLGFCHVDFRDMLSYKINGVAVSTRDFAFVGLMLWSSGYILLLLHRHSRQVRSIRRSSQGGGAETRAAKTVVTLVVLYVVFFGIDNIIWIYMLTVAKVSPVVADMRVFFSSCYASFSPFFIISSNKKVKSKLVCAAADQEQPSVDTQDSNDKM
>LOCXPOra3.12.HIT1.Ora.2R.361.7tm_1.exons2.LR664353.1.Coregonus_sp
MSKVLTLDAILFGLLVFSGILGNILIIHMVFQSAIESLSHRLHPSDTILVNLSLANLLTSLFRTVPIFVSDLGLDVSLSQGWCRLFMLLWVWWRAVGCWVTLTLSAFHCVTLRRQHVAVGPLAQEHERRKVWVVLGLVWGLNLAFSLPALVYTTHIQGNATVELMVISCTTRPLLGCMWQFPSEEQGLAFASTSLALNEVVPLVLMVGTNLATLHTLAKHMRAVTSAGEAGGGTQGKLDRHVASERKAGHVIILLVMLFVVCWALQVAAVTYYNHNRGHHAEELLTVAHFSASLFVGFSPMVVALGHGKLRRRIMRMIVGCADRVKCQQEKIVDESKAPDTRERKVNQPVFTIQKEREVIK
>LOCXPOra4.13.HIT1.Ora.2R.322..exons2.LR664355.1.Coregonus_sp
MLFCLGCWSSLESCETYGSSVWCSSAIESLSRRLPPSDTILVNLSLANLLTSLFCTVPIFVSHLGLDVSLALDWCRLFLLLWVWWRAVGCWVTLQPTPGAVGPLEQQRKQRRMWVGLELVYGGQPGLIPAGAGQHHPRPWQRHGGADGHQLHHQAPAGLCVGVPLGGAGLGIHLQLPGPQRGGSPGADGGHQHGYAVHTGQAHLGRHLDGRGTQGELDRHVVSERKAGHVIMMLFVVCWALQVAVVTYYNHNGGHHVEGLLTVSHFSASVCGLQPHGGGFGKRQLRRRIMGMIVGCVDRVKCQREEVVEESKSPDTRGKKAK
>LOCXPOra4.13.HIT1.Ora.2R.303..exons2.LR664355.1.Coregonus_sp
FCLLSPCVRRFAFLHYFLPLTFDPVNTANDHPHDPPPQLPFPKATTMGLKSTNRGREVGYSQQPLHMVPPVMVIVCHHRNLQGPAHHKQHHDHMTSLAFTDHMPVQLALRPSPIEVTAQMCLACVYSIAMLVPTISTRGATSLRARELEVNAEPCSSEGNSYTQPSRGLVVQLMTISSTVALPWTWVVLTSAGRDKARLTPIDQLQAHPHPPLFALLFQGPHSPWRGLQSHPAAHGPPPHPQQQEEAAPVQGQGHVQTQVRHKDGHRAEQRRQQVGQRQVHQDCVRGRKPTRQTFNGRRTPHG
>LOCXPOra6.14.HIT1.Ora.2R.335.7tm_1.exons4.LR664355.1.Coregonus_sp
IETPMPELRDLEPVGVGLRVTTSPTQTVFYIILVLLGIVGNATVVGVIGDSVFKDPSRGHNSDIILINMALSNLLVSVLRNVLLVISDLGMELNSSRDWCHVLMGVWVWLRSVNVWSTLFLSAFHFQTLRRVAPLPGTVHGPHRPPKTLLISLGLIWSLNLIYAIPAHIYSTNGNKNSTETLMVVSSTTRPLLGCVWNFPSSYEGLAYATTSMVIHEILPIILMAITNLGSLYTLYTHGRTRNPAHMTQDAPVIKRVPAERRAAKVILALIVLFIASWGTSIISINYFNYNRGSSAGFLLVIARFANTIFIAISPIVLAVGHRRLRAVIKYFLTH
>LOCXPOra7.15.HIT1.Ora.2R.329.7tm_1.exons4.LR664355.1.Coregonus_sp
ELRDSEPVGMGLHVNTSPIQNALYIILVLLGIVGNATVVGVISESVFKDPSGGRNSDIILLNMALSNLLLSFFRNILLVVSDLGLELMSSRDWCHFLMGVWVWLRIVNVWSTLFLSVFHFQTLRRVAPPSRTVHGLRRPPKTLLISLGLIWSLNLIYAIPAHIYSTNGNKNSTKTLMLVSSTTRPLLGCVWNFPSSYDSLAYATASMVIHEILPIILMAITNLGSLYTLYTHGRTHNPAHMTQDAPVIKRIPAEIRAAKVIVALTILFIVSWGSSIISINILNYNLGSSARFLPVIARFANTIFIAISPIVLAVGHRRLRAVIKYFFTH
>LOCXPOlfC2.89.HIT1.OlfC.2R.781.ANF_receptor.exons11.LR664348.1.Coregonus_sp
AGDGGGACRLMAKPVSGSVYRAGDVVIGGLFPIHVEAPLPEQEFRSITGNATCTIFNQRAYRWLQTMIFAVEEINRDPTLLPNLTLGFLAADTCLAEGTTLGAALAMVTGQEASVAGTECGATPEVPVIIGDARSSASIVVAQTLGPFDLPMVSYFATCACLSDNWRYPSFFRTVPSDAFQALGMARLLRRLGWVWVGLVSGDGDYGKFGVQVLLQELQGSGVCVAYSEVIPKAPSKRQIRHIVDTIRGSTARVVVTFVGFTGDSGALMEEVIRQNITDRQWIASEAWVTYSTLSTPKNLPSLAGTIGFALKKAVIPGLGPFLTRLHPDGDYQKSDPFLRELWEEMFGCSLGVELSVTQSSRRQCTGSEVIREGESQYADVSQLRATYNVYKAVYAIAYAIQDMLACRPGEGAFNGGQCPDIRKLQPSQIVHYLRGVNFSTPVGESFHFDMNGDPPASYDIINWHVTPKGTAEFVQVGHFLTSEGSEGQFHIDMEKVVWGGGSGDEVPVSVCSAACPPGSRHVVQKGRPVCCFDCLSCTEGEISNTTGSVECIRCPERFWSNPDRTACIPQLVDFLSYSDTMGVILSVISVSGATLTAGALATFLYHRHTALVKANNSELSFLLLLSLKLCFLCALVFIGQPKPWTCMLRHTLFGISFVLCISCLLSRTVVVLVAFRASLPGENLMRYFSPAQQRMGISLCTLIQVLICVLWLTLAPPRPAERGGREGRGPRVVLECEVGSVVGFSLVLGYIGLLASICLLLAFLARKLPDNFNEAKFITF
>LOCXPOlfC3.114.HIT1.OlfC.2R.787.ANF_receptor.exons12.LR664348.1.Coregonus_sp
GDVVIGGLFPIHVEAPLPEQEFRSITGNATCTIFYQRAYRWLQTMIFAVEEINRDPTLLPNLTLGFLAADTCLAEGTTLGAALAMVTGQEASVAGTECGATPEVPVIIGDARSSASIVVAQTLGPFDLPMVSYFASCACLSDNWRYPSFFRTVPSDAFQALGMARLLRRLGWVWVGLVSGDDDYGKFGIQLLLQELQGSGVCVAYSEVISKAPSKRQIRHIVDTIRGSTARVVVTFAITKDARALMEEVVRQNITERQWIASEAWVTDSTLSSPENLPSLAGTIGFALKKAVIPGLGPFLTRLHPDGDYQKRQCSGSEVIGEGESQYADVSQLRASYNVYKAVYAIAYAIQDMLACRPGEGPFNGGQCPDIRKLQPSQIVHYLRGVNFSTPVGESFHFDLNGDPPASYDIINWHVTPEGTAEFVQVGHFLTSEGSGGQIHIDMGKVVPVSVCSAACPPGSRHVVQKGRPVCCFDCLSCAEGEISNTTGSVECIRCPERFWSNPDHTACIPQLVDFLSYRDTMGVILSVISVSGATLTAGALATFLYHRHTALVKANNSELSFLLLLSLKLCFLCALVFIGQPKTWTCMLRHTLFGISFVLCISCLLSRTVVVLVAFRASLPGENLMRYFSPAQQRMGISLCTLIQVLICVLWLTLAPPRPAERGGREGRGPRVVLECEVGSVVGFSLVLGYIGLLASICLLLAFLARKLPDNFNEAKFITFSMLIFCAVWISFIPAYVSSPGKYTVAVEIFAILASSFGLLFCLFAPKCFIILLRPERNTKKHMMAK
>LOCXPOlfC7.135.HIT1.OlfC.2R.725.ANF_receptor.exons9.LR664348.1.Coregonus_sp
MGGSCRGMVPVVIGDGGSTLSLVVARFLGVFRVPQVSYFSSCACLSNKAEFPAFLRTMPSDFFQVDALVQLVQHFGWTWVGVVAGDDAYGRGGAQIFSEEVQKLGACVALHEIIPKNHAEGAMASIVARIRSSGAGVVLVFALEQDAGALFDEALRQGLTGVQWLASEAWSTASVLSTPPRFLPILQGSMGFAIRRAVHIPGLQKFLLRLHPSSQDASKDPFIRPFWEEMFGCSLQGVGGVGGHGGKPLCSGSEDVGSVRNIYSDVSQLRISYNVYKAVYAIAHALQAMRSCETGRGLCPDTGVIQPWQLLHYLKQVEFSNSFGDETKFDVNGDPVAEYDLVNWQLGAEGQVEFVTVGRFDETTSLGRKKLHIQETDIIWNGNQTTVPLSVCSRSCTPGTRRAIRPHSPICCFDCVVCAAGEMTNQTDAIECVRCLPEFWSNEEGTACVPKQVDFLSYGDTMGITLLSVALLGSFCTATVVLIFACHRASPIVKANNSELSFLLLFSLTLCFLCSLTFIGRPSEWSCMLRHTAFGITFVLCISCVLGKTIVVLMAFRATLPSSNVMKWFGLPQQRAFISLCTLVQVVICAVWLAVAPPTPRRLMTRESASVILLCDEGSALGFCLVLGYIGLLASLCLLLAFLARKLPDNFNEAKFITFSMLIFCAVWVAFVPAYVSSPGKYSTATEVFAILASSYGLLTCLFLPKCYIILLKPEKNNRKQLMAK
>LOCXPOlfC1.80.HIT1.OlfC.2R.847.ANF_receptor.exons6.LR664348.1.Coregonus_sp
LGVFGAEGEQALCRILGSPEFPLLSKEGDVTIGGAFSIHTKITETPLSFTETPPPLTCSSMNLQDVHFAQTMIFAIEEINNSTSLLPNISIGYRIYDSCGSTLSSMHVAMALMNGQERTVGKTCSGQSAVHAIIGASDSSSTIVMSRSTGAFQIPVISHYATCACLSNRKEFPSFFRTIPSDFYQSRALAQLVKHFGWTWVGAVRSDNDYGNNGMATFVEAAGLEGVCIEYSEAILWNSPREQIARVVEVIGRASSRVVVAFVTQWEMDVLLEEALAQNLTGLQWVGSESWITVDRLATRRRSAVLSGALGFTISKSKIPGLREFLLRVGPAQDPNNTLLREFWEVTFSCRFSPQEESDGGPSQSQCSGSERLEEINNSFTDTSELRFSNNVYKAVYAVAHSIHDLLTCTHGKGQGGNRNCSDRDSIEPGQVLRYLRDVNFTMKSGERVYFDENGDPTATYELMNWQRDQAGETVFVTVGNYDASLPNGDQFSMNRIKIAWAGNSLKRPRSVCSDSCLPGFRQAEIKGMPVCCFSCIPCAAGEISNLTDSAECTQCSLEYWPNRDKTLCVPKMVEFLSFYEIMGILLAAISLVGACLTTMVSLVFFCFRETPIVKASNTELSFLLLFSLTLCFLCSLTFIGRPSEWSCMLRHTVFGITFALCMSCVLAKTIAVVIAFQATMPGNIVPQCSIPLQRVSVFSCTFLQVVMCVLWLALAPPFPFKNTAHVTEKIILECDVGSAIGFWAVLGYIGLLALLCLVLAFLARKLPDNFNEAKFISFSMLIFCAVWITFIPAYVSSPGKFTVAVEIFAILASSYGLLFCIFAPKCYIILLKPEKNTKKHLMGKSH
>LOCXPOlfC6.86.HIT1.OlfC.2R.823.ANF_receptor.exons11.LR664348.1.Coregonus_sp
LDDRGLSQEGDVVIGGLIPFHNLPPASDLSFSQPPDLQSCVNLQEEPLRWAHALVFAVDEINRNPFLLPGVRLGYRILDSCNQHPWSLRGALAMVSGGNISSWPSSVSPVPLVIGDASSTQAIILARTLGPLSVPVISYQASCACLSDRQEFPNFFRTIPSDVYQALTMARLTWLFGWTWVGAIAADNDYGRLAIQVFEEAVRGTGVCLAFFETLNRANLVRDVERAVDTVQASTARVILVFLWYTDMGALLLELGRRNVTDRQFLASEAWSTSGQLLRNPALFNVAQGIVGVAIRSAPIPGFEAHLRSLHPSRRPGDVLLKELWETEFGCSPGAADAHGTSPRPRLASCSGAETMEGVQSPFTDTSQLRITYNVYLAVYAAAHALHSLLSCPQRDSPTWGSSVTCSPPHNISPAEHLNLVNFTTPLGEPFYFRGADVPAMYDLVNWQATPQGLLKLVTIGRVDGSNLLINQSAIQWNTGSNMVPVSVCSDSCPPGTRVARRKGEPVCCFDCIPCAEGEVSNTTGSLICDRCPLEFWSNSHRTACIPRQLEFLSFNDIMGITLTTVAVCGAVATTAVFLFFVYHRHTPLVRANNSELSFLLLMSLKLCFLCSLVFIGRPSVWACRIRQAAFGVIFVLCLSCLLVKTIVVLAVFRSARPGAGQLMRWFGPSQQRGSVFLFTSVQVIICAVWLSVSPPLPYRDLGLKGSKVILECEVGSVVGFSLVLGYIGLLASICLLLAFLARKLPDNFNEAKFITFSMLIFCAVWISFVPAYVSSPGKYADAVEIFAILASSFGLLFCLFAPKCFIILLRPERNTKKHMMAK
>LOCXPOlfC2.93.HIT1.OlfC.2R.856.ANF_receptor.exons9.LR664348.1.Coregonus_sp
SSSSASSSSSSCRLREQFSLNGMYQKGDVVLGGLFEVHYFTVFPELSFTSEPQQLHCEGFARFGFMQAQTMAFAVDEINRNPDLLPNITLGYQLYDNCQTLGVSFRAAMSLASGTEEEFLLDETCSGSPPVLGIVGDPGSTHSIAISSVLGLFRVPMVSHYATCSCLSDRSKYPSFFRTIPSDAFQVRAMIQILRRLGWTWVGLVFSDDDYGVHAARSFHSDLAQTGGCVAYSQVLPRDNRPTELQRIVGEIKRSSARVVVVFSNEAYLLPLVDEVVVQNVMGLQWIASEAWTTSSVLNTPRLMPYLGGTLGIAIRRGEIPGLRDYLLSIHPDDQPASNHGNSMVRQFWEAVFECRLEPPAGWVEAGGSVCTGQEDLRDVETNYGDVSELRPEYNVYKAVYALAHALHDLLQCVPGRGPFSGHRCASLQRLEPWQLVHYLERVNFTTGFGDRISFDDNGDALAIYDIMNWVWLQDGSVQVENVGVVDESAPAGQELTLDEDRIFWNFESKKPPRSVCSESCPPGTRVARRKGEPVCCFDCIPCAEGEVSNTTDSAECSRCPEDFWSSPGRDLCIPKGVEFLSYQEPLGISLTTASLLGALICTVVLGIFARYRNTPVVKANNSELSFLLLLSLKLCFLCSLLFIGRPRLWTCQLRHAAFGISFVLCVSCILVKTMVVLAVFRTSKPGGEASLKWFGAGQQRGTVLVLTSFQAAICTAWLVSASPTPHKNTRYQKDKIVYECVVGSVAGFGALLGYIGLLAILSFLLAFLARNLPDNFNEAKFITFSMLIFCAVWISFVPAYVSSPGKYADAVEIFAILASSFGLLVALFGPKCYIILLRPERNTKKSLMGRATTKT
>LOCXPOlfC3.95.HIT1.OlfC.2R.814.ANF_receptor.exons9.LR664348.1.Coregonus_sp
SLSLTLTPSSTLAPDTECVLQSDFEPVFVADGDFVIGGIFPLHYNQEMPDVNYTYRPTAVRCNGFDPRAFRWAQTMRLAVEEINQNEQLLPNHTLGYKIFDSCAYPLTGQRAALAVLNGLDQAHSHMCSGASPLLAVIGESGSAQSIVVSRILQPFKIPMISYFSSCACLSDRREYPTFFRVIPNDDYQVKAMAQLLVRYDWRWVGVVRGDHEYGHFALQGLLRELEGTGVCVAYQEMIPLLYNQQRALEIIEVMRSSTARVVVVFSAEGEMTPFLKDYMAQNITGIQWVASEAWVTASLFTTSEYFPYLGGTIGFGIRTGQVPGLRDYLQTVNPGSPLLPPCSGQETLLKQHSAYMNTSSPRVAYNVYKAVYAIAHSLKNLLHCQPRAGPFNNHTCAHSNNVQPWQLQHYIQEVAFSISGEEVNFDLKGDSIPYYDIINWQRGSGGNMEFINVGLFDGAKDSGKELVIQEEKIVVVSVCSASCAPGSRKAVRRGEPLCCFDCVPCDSGKISNQTDSIDCTECPEDYWSNADGTLCIPKVVEFLSHDAMGIALTVIAVVGACLTVSVLAVFLHHRTTPIVRVNNSELSFSILFSLTLCFLCALMFIGEPTSWSCMLRHTTFSITFSLCISCILGKTLVVLGAFTSTRPGNNIMKWLGPKQQRVIIFCCTLVQVLICAAWLIAAPPYPSRNTQDQRSKIILECSVGSPLAFWCVLGYIGLLACLCFILAFLARKLPGNFNEAKFITFSMLIFCAVWISFIPAYVSSPGKYTVAVEIFAILASSFGLLFCLFAPKCYIILLRPERNIKQHIMGNKK
>LOCXPOlfC3.98.HIT1.OlfC.2R.786.ANF_receptor.exons7.LR664348.1.Coregonus_sp
PGFSAQGDFMMGGIFPLHYRVELPGTDYTHQPLAAQCEGFDPRAFRWAQTMRLAVEEINQNEQLLPNHTLGYKIFDSCATPVTALRAVLAVLNGQGEEQSPMCSGASPLIAMVGESGSSQSIVLSRTLQPFRIPMISYFSTCSCLSNRKEYPTFFRVVPNDDYQVKAIARLLQRFGWKWIGVVREDHDYGHFALQGLKREIQNTDVCLAYDEMIPKDYSRERVLQILEVMRRSTARVVIVFSGEGELYPFLKEFVKQNITGTQWVASEAWVTANVLAETYPFLDGTIGFAIRSGKVPGLRDYLQTVNPGSPLLPPCSGQETLLKQHSAYMNTSSPRVAYNVYKAVYAIAHSLNNLLHCQPRAGPFNNHTCAHSNNVHPWQLQQYLQDVSFTVSGENINFDQKGDAIPSYDLINWQREPNGGPRFVTVGLYDGAKDSGKELAIQEEKIVVVSVCSASCAPGSRKAVRRGEPLCCFDCVPCDSGKISNQTDSIDCTECPEDYWSNADGTLCIPKGVEFLSHDAMGIALTVIAVVGACLTVSVLAVFLHHRTTPIVRVNNSELSFSILFSLTLCFLCALMFIGEPTSWSCMLRHTTFSITFSLCISCILGKTLVVLAVFTSTRPGNNIMKWLGPKQQRVIIFCCTLVQVLICAAWLIAAPPYPSRNTQDQRSKIILECSVGSQLAYWCVLGYIGLLACLCFILAFLARKLPGNFNEAKFITFSMLIFCAVWISFIPAYVSSPGKYTVAVEIFAILASSFGLLFCLFAPKCFIILLKPEKNTKQHIMGKK
>LOCXPOlfC4.99.HIT1.OlfC.2R.877.ANF_receptor.exons8.LR664348.1.Coregonus_sp
MAHLSARLLLLGLLLWTTRVRSATAQEGCTFLGEEEMSSFYQEGDVVLGGLFPLHYSPVSSVTSFQWEPQQTTYEYFSSRALRWMQTMMFAVREINQRKDLLPHLTLGFHIRDSCDHVPVSLRGSLLLVNGQPDRGAGSRGAGQGPGSDCAAVRRAESPVIIGDAASGVSMAVLRTLGSFHIPLVSYFASCSCLSDQKQFPTFMRTMPSDAFQIRALARLVRYFHWTWVGVIGVESDYARFAIQLFLQESVQYGVCAAYVHFYPVVLTQQAVGRLVDTIQGSSSRVLLNFSGESELRSILRECLQRNVTGLQLIASEAWATSKSLWGEFGDLLTGTLGFGIRKADVIPGLKDFLTRLGPSHGRQSAFLAEFWEETFNCRVNGSLNTHSHSASYLDREPCSGREVLGDVYTPYADVSQLRVSYNVYKAVYLIAHALQHMTNCVAGQGPFINGTCGDPMHVKPWQLLHYMKQAKFSTLGEEVSFDHNGDPIASYDLMNWQRGHDGSLRLVKVGFYDASLADGLELVINDSAIQWPVGKQATRSVCSDSCPPGTRVARKKGEPVCCFDCIPCAEGEVSNQTDSLNCIRCSDVTWPDEARDRCVPKTIEFLSYQESMGIVLSVVSILGAGASLTVLAVFVANRHTPIVRGNNMELSFLLLLFLSVCFLIGLLFIGEPSDWLCRIRYPAFGVSFALCISCLLAKTMVVLMAFRATLPRNDVMKWFGPAQQRASVVLCTAVQGLICLIWLLTRPPYTNLNTGHLSSVIIIDCAMGSEVAFWCVLGYIGLLGCLCFILAFLARKLPDNFNEAKFITFSMLIFFAVWITFIPVYVSTAGKYTVAVHIFAILASAFGLLVCIFAPKCYIVMLRPEKNSRKHMMLKG
>LOCXPOlfC5.102.HIT1.OlfC.2R.805.ANF_receptor.exons6.LR664348.1.Coregonus_sp
MPQLELVLLVLLMVMGEGEPVCRLQSRAKLPELAKDGDLVIGGIFTFQTEYDGRVPNFQSLPDPPRCKNMNFREFQFAQTLIFAIEEINRNPAILPNHTLGYTIHNACGYDNILKSGVALASGQEEFIDEGNCTKAVMAQAVIGHSASTPTMGLARIIGSFHIPVISHFATCTCLSNRKEFPSFFRTIPSDFYQSRALAQLVKHFGWTWVGAISSDNDYGNSGLATFMLAAQEEGVCIEYSEAFEQTGPRHKLLRIVEIIKQSSSKVIMAFMTHREIKVLVSELYRHNVTGLQWIGSDAWITDPSLTASEGHGTLVGAIGFTVSRAHIPGLGEHLRDVHPSRFPNSMFLRDFWEIVFDCSLNMTTESKRKPCNGSETLRGVQNTFTDVSKLTFTNNVYKAVYAVAYALHNLLTCEESQGPFSNGNCAQPTHIQPWQLLHYLQSVNFTTGEEERVFFDSNGDSPARYDLVNIQSATSGTMEVATVGFYDASLTEDHQFTVNNVSIVWGGRSETVPVSVCSESCPPGTRKAVQKGKPVCCYDCVPCAEGEISNTTATIFFQYKDTPIVRANNSELSFLLLFSLTLCFLCSLTFIGRPSEWSCMLRHTAFGITFVLCISCVLGKTIVVLMAFRATLPDSNVMKRFGPPQQRLSVLAFTLIQVLICVLWLTVSPPFPYKNMKTYKEKIILECDVGSAIGFWAVLGYIGLLALLCFVLAFLARKLPDNFNEAKFITFSMLIFCAVWITFIPAYVSSPGKFTVAVEIFAILASSYGMLLCIFLPKCFIILLRPEENTKKHMMGKKTNDMRY
>LOCXPOlfC2.110.HIT1.OlfC.2R.846.ANF_receptor.exons10.LR664349.1.Coregonus_sp
LSPTLSLHASQSEGDVVIGGLFPLHYLALEPQHSYRTKPQHTQCNGFDHRAFRWMMTMVFAVDEINRNSTLLPGVRLGYRILDSCDHVHTSLRGALSVVTGRRTEENMEERMPGCLAGAPVPAVIGLASSTPTGAVAHTLGPFNIPLVSYFATCTCLTDKLSYPSFLRTVPSDLFQVRGLVQLVSHFGWRWVGILGTPDDYSRYGIQAFTQQLKDHGGCLAFHLTIPNSPSPAALRAMADTLQSSRARVVVAFATEGQLLEFLSELAVRNVTGFQWVASEAWVTASLLTSPQFHPLLQGTLGFSFPGVNIPGLGDFLLKVRPSPTPGSEFINMFWEELFGCKLDFGAGGGDGVGSNGPALPGICSGSEDLRDTVSSYSSVSRVRISYNVYKAVYAIAHALHQVLQCGSTGHSQAQEKCNTSTYFTPRQLLHHLKRVNFTNQFGEKVHFDANGEPVPLYDIINWQKVSSGDIMFQKVGSYDGSAPLSQQLQLDESAIVWTGGKSQVPVSLCSAPCPPGSRQARRPGEPPCCFDCLPCAAGEISNQTGSLECIRCPEFYWSDRDRVKCVAGIEDFLSFYDTMGIILVSLSLLGVVTTTTVTAIFHRFRATPVVKANNSELSFLLLLSLKLCFLCSLLFIGRPSAWSCGFRQAAFGVSFVLCLSCLLVKTIVVLLAFRATVPGSSALMKLFGPSHQRTLILCTTAPQVCLCAGWLSMAPSIPFRNSSYQGLTGMMVLECKEPWPPGFYLVLGYIGLLASLCLLLAFLGRKLPDTFNEAKLITFSMLIFCAVWISFIPAYVSSPGKYTVAVEIFAILASSFGLLLCIFAPKCYIILLRPERNTKKGMTGK
>LOCXPOlfC6.113.HIT1.OlfC.2R.851.ANF_receptor.exons6.LR664349.1.Coregonus_sp
LQRVILGSLPLLCIHTAFACELLGRFDMPSLFKAGDVMIGGIFPVFNKQENSNTSFVKEPAEVKCAGFDLRAFRWTQVMMFAIDEINKDSSLLPNVSLGYRILDSCASPTNTLRAALTLVSMPEEIEPTAPCLPPISALIAESGSSQSLALAGTLGPFRVPMVSYFSTCACLSDKAKYPTFFRTIPSDYHQAKALAALVKHFGWTWIGAIQSDNDYGRNGVLAFTEEVQKLGVCIAFVGTVLRTYPSSKIIDVVDMIKQSTVKVILSFVPEGDLYPLMREVVRQNITHIQWIASEAWITAARPSTPEIYSSFGGTIGFGVRKMAIPKLRHFLMGISPYTDPKAAFVRDFWEKIVGCQPLSTGEPSGSERGSNTCTGAETLVDSQDLFFNVTQLRVSYNVYKAVYAVAHAINRLIFCKKEGESQMRPCVNLSQIQPTEVSDQLKTVHFINQFGEAVFFDANGDPPAAYDIINWQLRAGQVQHVTVGQFGLAANKAYELSIQEDDIVWRTGKSIPVAVCSQICPVGTRKAQIKGKPVCCFDCIPCADGTIANTTGAADCSPCPQEYWSNDGRDQCILKTVEFLSYHEPMGIALTMVSLLGACLSFATMLVFITYKDTPVVKASNSELSSLLLFSLFLCFLCPLTFIGRPTAWTCMLRHTAFGVTFALCISCMLGKTIVVVTAFRSTLPSNNMAGKFGPSQQRIIVCSCTVVQVFICVLWLNLNPPYPHRDFRFSQRKIVLECNTGSEAAFYAVLGYIGILAGICLVLAFLSRKLPDNFNEAKFITFSMLIFCAVWITFIPAYVSSPGKFTVAVEIFAILSSAFGLLICIFAPKCYIIFIKPEKNTKKHVMGKN
>LOCXPOlfC7.120.HIT1.OlfC.2R.865.ANF_receptor.exons6.LR664349.1.Coregonus_sp
MLSTQRWPEQGWAMLQLVLVAALSGAEPEGPVVCRRRGGPENPQLAKDGDIILGGIFQFHSSWQNRELNYTQIPPPLQCTSLNFRAFQYAQSMLFAIEEINNSTVLLPGVSLGYKIYDSCGSTARGVKVALALVNGNQDTASEEPGCSRTAQVQAIMGEDSSSPSMATATVLGPFHIPMISHFATCGCLSDKVKYPSFLRTIPSDHYQSRALAQLVKHFGWTWVGAIRTNDDYGNNGMATFTETAEQLGICLEYSVAFFRTDPEEKLQRVIESIKTSKSKVIVAFLSFLDLSVLVHQFARHNLTGYQWVGSEGWIIDSYIAGVEAHHVLNGAIGLSIAKAHVAGLGEFILDVRPLNSSGIDSSLFTEFWEALFDCRFRQIVRSESERGQTQRECTGREDLSGLQNIFTDLSLMGIFNNVYKGVLAVAHALHNVWGCGETCGNKTQPDPQTILEHIKNVRFKTKEGEEVYFSEKGDVTAKYDIINWQPKEDGSVEFVTVGLYDASLPADRQLTINSSSLVWTQNAKLVPVSVCSESCPPGTRKAAQKGKPVCCYDCIPCAEGEISNNTDSVTCDQCHPEFWTNKKRDMCEKKEIEFLSYEEIMGVLLTAVSLLGTCMTSIVAFIFFRYKKTPIVRANNSELSFLLLFSLTLCFLCSLTFIGRPSEWSCMLRHTAFGITFVLCISCILGKTIVVLMAFRATIPDSNVMKWFGPPQQRLTVVSFTFVQALICTLWLVLSPPFPVKNLTTYKEKIILECDVGSAIGFWAVLGYIGLLALLCFVLAFLARKLPDNFNEAKFITFSMLIFCAVWITFIPAYVSSPGKFTVAVEIFAILASSFGLLFCIFAPKCYLILMKPEKNTKKMMMGK
>LOCXPOlfC8.124.HIT1.OlfC.2R.852.ANF_receptor.exons6.LR664349.1.Coregonus_sp
VITLVTVTAKAGEPVCRLYGTKELSQFSKEGDINLGGIFSFHQNPVSVNPTLQVNPGMITCEGLDPGELQYAQTMIFAIEEINNSSELLPGLSLGYRIFDSCPSIPLSVRASLALMNGHEEESQSCTKPSTVHAVIGETTSTSTIAMALTMGPFHIPVLSHSATCACLSNRRQYPSFFRTIPSDFYQSRALAKLVKHFGWTWVGAIRTNSDYGNNGMATFLKAASSEGVCVEYSVAIYRTDPREWFLKVVDIIKQSTSKVIVAFADGTDLDILIKELYLQNVTGLQWVGSEGWITYRYIASHVNYAVVQGAVGFAVPNAVIPGLGEFLADRRPSTQLGDRGLVELWESVFSCSMTPDSQGSPVRACTGRESLRDSGSRYTDVSDASLLNNIYKAVYAVAHALHLLTSCQSGQGPFQNNTCPDMDKIEPWQVLHYLTQVNFTTKHGERVFFDEQGDPSARYALVNWQMDNTGYILFETIGYYDDSQPEGKKFEMKEGVSAVWAGNQPEVPRSICSESCLPGTRRAFVKGKPVCCFDCIECADGEFSNTTNAVTCTTCPPEYKSNEERNNCNLKGIEYLTFRELMGIMLVAFSVFGGCLTMTIALIFFHYRKTPIVRANNSELSFLLLFSLTLCFLCSLTFIGRPSEWSCMLRHTAFGITFVLCISCVLGKTIVVLMAFRATLPGSNVMKWFGPPQQRLTVVSFTFVQALICTLWLVLSPPFPVKNITTYKEKIILECDVGSAIGFWAVLGYIGLLALLCFVLAFLARKLPDNFNEAKFITFSMLIFCAVWITFIPAYVSSPGKFTVAVEIFAILASSYGMLFCIFLPKCYIILCKPEKNTKKHLMGNMSSKAL
>LOCXPOlfC9.126.HIT1.OlfC.2R.831.ANF_receptor.exons6.LR664349.1.Coregonus_sp
VVVLGVLGDFGAEGEESLCRILGSPEFPLLSKEGDVTIGGAFSIHSKITEPPLSFTETPPPLTCSSVNLREFRFAQTMIFAIEEINNSDILLPNVSIGYRIYDNCGSTLSSMRAAMALMNGHERTVGKTCSGQSAVHAIIGESESSSTIVMSRTTGPFQIPVISHSATCECLSSRKEYPSFFRTIASDLYQSRALAQLVKYFGWSWVGAVNSDSDYGNNGMAIFLAAAQEEGVCVEYSEKFSRTELGKLLKVVDVIRAGTARVIVGFLAHVEMNNLLEQLSLQNITGLQFIGVEAWITADSLVTPTSYSVLGGSLGFAVQKTNISGFFDFVTKQFWETAFQCTETSHQENATLSRPCSESQDLMELRGYNADVEELRYSSNIYKAIYAVAHSLHILLKCKTERGCDQNVKTEPWQVVESLKQVNFTIKTGDQVWFDSTGAAAAVYEVVNWARGPDGGVQFKPVGYYDASLPPGQQFVLRTEDIMWPGGHQMPVSVCSESCPPGTRKAAQKGKPVCCYDCIPCAEGEISNATDSNGCVHCPEEYWSNPGRDMCILKAIEFLTFTEVMGIVLMLFSLFGVFLAVLVAILFLIKKDTPIVRANNSELSFLLLFSLTLCFLCSLTFIGRPSEWSCMLRHTAFGITFVLCISCVLGKTIVVLMAFRATLPDSNVMKWFGPPQQRLSVLAFTLIQVLICVLWLTVSPPFPYKNMKTYKEKIILECDVGSAIGFWAVLGYIGLLALLCFVLAFLARKLPDNFNEAKFITFSMLIFCAVWITFIPAYVSSPGKFTVAVEIFAILASSYGLLFCLFAPKCYIILFKPELNTKKHMMGKMK
>LOCXPOlfC2.130.HIT1.OlfC.2R.702.7tm_3.exons9.LR664349.1.Coregonus_sp
LSLSVLSKVSYYASCACLSDTWRYPSFFRTIPSDAFQARGMARLLRLLGWVWVGLVSGDDDYGKFGVQMLLQELQGSGVCVAYSEVIPKVPSQRRIRHIVDTIRGSTARVVVTFAIAQDARALLEEVVRQNITDRQWIASEAWVTYSTLSSPKNLPSLSGTIGFALKKAIIPSLGPFLTRLRPDGDYQKSDPFLRELWEEMFGCSLGVDLSMTQSSRRQCTGTEVIGEGESQYADVSQLRATYNVYKAVYAIAHAIQDMLACRPGEGPFNGGQCPDIWKLQPSQIVHYLRGVNFSTPVGDSFHFDMNGDPPGSYDIINWHVTPKGTAEFVQVGHFLSSVGADDQFHINMEKVVWGGGSGDEVPVSICSAACPPGTRHVVQKGRPVCCFDCVSCAEGEISNTTGSVECSRCPERFWSNPDRTACVPQLVDFLSYSDTMGIILSVISVSGASLTSSALATFLYHRHTALVKANNSELSFLLLLSLKLCFLCALVFIGRPKPWTCMLRHTLFGISFVFSISCLLSRTVVVLVAFRATLPGENLMRYFSPAQQRMGISLCTLIQVLICVLWLSLAPPRPAERGGREGRGPRVVLECEVGSVVGFSLVLGYIGLLASLCLLLAFLARKLPDNFNEAKFITFSMLIFCAVWISFIPAYVSSPGKYTVAVEIFAILASSFGLLFCLFAPKCFIILLRPERNTKKHMMSK
>LOCXPOlfC10.139.HIT1.OlfC.2R.778.ANF_receptor.exons8.LR664371.1.Coregonus_sp
RFNTDGFTRALAMIHAIELANRSPVLTTLGISLGYRIHDSCSDVTTTLRASADFTQPTTDCGGGANTSNASPPIMAIIGASSSEISISIARQLNLELIPQISYASTAIILGDKIRFPAFLRTVPSDLYQTRAMVRLLSDSKWTWVGMVTTDGDYGRSAMESFVSQATASGICVAFKEILPDSLTSPDINSAVRNASNTIRSNPKVKVVVTFAKPTHMTYLYRELRGQRLGSGLGERVWVASDSWSSSKEALGEMDLPDIGHVVGFTFKRGNLAPFHHYLMNMSDSNDVIRNNSFLKEFYSLLNGSGDPGILLNNSHAGIVFSVEMAVSAIAHAVADICSKKDCKTAGTVQPWKVLQALRGSRFELEGKSYMFDQKGDINLGYDVTVWRSVRGVINVSDVVAEYHPINNSFSYTSRHTTNITDLKDVVSVCSASCKPGEFKKTAEGQHTCCYECINCTENHYSNNTDMDQCLSCDTKREWSLEGSSWCTHKTLEFFSWQDGFAVVLLALAALGIILVLLVGALFLHQHQTPVVKAAGGPLSQLMLLSLVGSFVSAVFFVGHPSSLQCKTRQVLFGLSFTLCVSCILVKSLKILLAFQLNPDLKDVLRRLYQPYAIICLCVALQVLTCTLWLVLQSPWDKATVFATTVLAECDEGSYMAFGVMLGYIAVLALVCFACAFKGRKLPQNYNEARFITFSMLLYLMSWVIFVPVYVTTSGKYLPAVEMVVILISNYGILSCHFFPKCYIILFKKEHNTKSAFMKNVQDFSFKSITDSSSVSET
>LOCXPOlfC10.141.HIT1.OlfC.2R.832.ANF_receptor.exons9.LR664371.1.Coregonus_sp
LLVILFLTEIVNAKVEDFKAAGATAPGDIIIGGLFSIHEGVKKSPDRSAPHASQCVKFNMNGFTQALAMIHAVESANRSPVLTTLGISLGYRIHDSCSDVTTALRASADFTQPTTDCRRGANTSTCPPPIMAVIGASSSEISISVARQLNLELIPQISYASTAVILSDKNRFPTFLRTVPSDLYQTQAMVQLLSDSKWTWVGVITTDGDYGRSALDSFVSQATVSGICVAFKEILPDSLTSPDSESAVRQAAATLRRHPNVKVVVSFAKPTQMMYLYQELIGPGSGLGERVWVASDSWSSSKEVLGKMDLPDIGHVVGFTFKRGDLAPFHHYLMNLSDSNDVIGNNSFLKEFYSLPNGSGDPGILLNNCHADIVFSVEMAVSAIAHAVADICSKKDCKTAGTVQPWKVLEALRGSRFELEGKSYRFDPKGDINLGYDVTLWRSVRGVINISDIIAEYHPINNSFSYTSGHTKEITDLKDVVSVCSASCEPGMFKKTAEGQHTCCYECINCTENHFTNNTDMDQCLSCDTKREWSLEGSSGCTHKTLEFFSWQDGFAVVLLALAALGIILVLLVGALFLHHHQTPVVKAAGGPLSQLILLSLVGSFVSAVFFVGHPSSLQCKVRQVLFGLSFTLCVSCILVKSLKILLAFQLNPDLKDVLRRLYQPYAIICLCVALQVLTCTLWLVLQSPWDKATVFATTVLAECDEGSYVAFGVMLGYIAVMALVCFACAFKGRKLPQKYNDARFITFSMLLYLMSWVIFVPIYVTTSGKYLPAVEMVVILISNYGVLSCHFFPKCYVILFKKEHNTKNAFMKNVYEYSRKGISDSSAVSET
>LOCXPOlfC10.144.HIT1.OlfC.2R.778.ANF_receptor.exons8.LR664371.1.Coregonus_sp
RFNTDGFTQALAMIHAIESANRSPVLTTLGISLGYRIHDSCSDVTTALRASADFTQPTTDCVGGANTSTCLPPIMAVIGASSSEISISVAQQLNLELIPQISYASTAIILSDKIRFPAFLRTVPSDLYQTRAMVRLLSDHKWTWVGMVTTDGDYGRSALESFVSQATASGICVAFKEILPDSLTSPDIISAVINASNTIRSNPKVKVVVSFAKPTHMTYLYRELRGQGLGSGLGERVWVASDSWSSSKEVLGKMDLPDIGHVVGFTFKRGDLAPFHHYLMNLSDSNDVIGNNSFLKEFYSLPNRSGDPGILLNNSHADIVFSVEMAVSAIAHAVADICSKKDCKTAGTVQPWKVLQALRGSRFELEGKSYTFDQKGDINLGYDVTVWRSVRGVININDVVAEYHPINNSFSYTSRHTKNITDLRDVVSVCSASCKPGEFKKTAEGQHTCCYECINCTENHYSNNTDMDQCLSCDTKREWSLEGSSGCTSKTLEFFSWQDGFAVVLLALAALGIILVLLVGALFLHHHQTPVVKAAGGPLSQLILLSLVGSFVSAVFFVGHPSSLQCKTRQVLFGLSFTLCVSCILVKSLKILLAFQLNPDLKDILRRLYQPYAIICLCVALQVLTCTLWLVLQSPREKATVFATTVLAECDEGSYVAFGVMLGYIAVLVLVCFACAFKGRKLPQNYNEARFITFSMLLYLMSWVMFVPIYVTTSGKYLPAVEMVVILISNYGVLSCHFFPKCYIILFKKEHNTKSAFMKNVQDFSFKSITDSSSVSET
