# Supplementary material for: Expanded olfactory system in ray-finned fishes capable of terrestrial exploration
Source: BMC Biol. 2023 Jul 31;21:163. doi: 10.1186/s12915-023-01661-8 (PMC10392011; doi:10.1186/s12915-023-01661-8)
Supplement: Supplementary file 3 — Additional file 3: Data S1. Protein sequences and genomic coordinates of OLF genes. FASTA and General Feature Format (GFF) files containing the protein sequences and genomic coordinates for all identified OLF genes in this study. [file 12915_2023_1661_MOESM3_ESM.zip › PROTEINS/Coreoperca_whiteheadi.OLF_genes.fa]

>LOCXPDilaORUN.67-eta.333.179.HIT1.OR.1R.296.7tm_1.exons2.CM022473.1.Coreoperca_whiteheadi
VVLVRDTFTTAVVKNLIVVLVWLILSYINGTLVATFFRHQTFYEDPRYILFIHMVMNDAIQLTVTVTLVVLSYIVYKISVSFCCFFILLAVFTTRNTPVNLASMAIERYIAICLPLRHPQICTVRRTYIVIGLIWFICAAPDITDLFLTLATESLSFFQESVFCMRQNVFKDPILAYKRQAFDIIYFCCVLLVLVFTYLRILCAARALSTDKLSAQKARNTILLHGAQLAMCMLSYLSPSVEVVLHLIFPGRSLEIRFANYLIVYILPRFLSPVIYGVRDKKFRKYLKMYLQSHRW
>LOCXPOR1.132.HIT1.OR.2R.341.7tm_1.exons4.CM022473.1.Coreoperca_whiteheadi
EEEMLATLNSTSSGPLALLTSNSSSALTGGAGAVPKESFSGALTKNTVAMLVWLALSLINGSMVHTFLRHSLFYENPRYIMFICMVINDALQLSLVTALYVVSYIFRKIHVSVCCFLIMTAVLTTRSTPLILAGMAVERYLSICFPLHYSHMCTVPRTLLLIGVILVLTLAPPITDLLIVVANEPLSFFHANVFCDHPFLFRHQSIYYKNCAFDGVYLSFVALTLLYTYCKIILAAQAASAGLASVKRARNTVLLHGVQLLLCMLAFVVPSLQAALISLFPSVSLEIRYIFFLVVYIIPRFLSPVIYGFRDVQFRKYWTRHLACRSQSMSRVGPVSMNVSL
>LOCXPOR2.154.HIT1.OR.2R.327.7tm_1.exons2.CM022473.1.Coreoperca_whiteheadi
MNSSSYGSNVSSGASYRDSFSTAVAKNVIILALGLIINYINGTLIHTFRKHQIFYVNPRYVLFIHLVVNDMIQLTATVSLFVLSYIFYKINVSLCCFIATCAIFTTLNTPLNLAVMAVECYIAICLPLRHTELCTIKRTYILIGWIWAMSLVSALPDVFIILATEPVQFYYSTIFCDLNNLFRHPIHSKKRVVSYIIYLIGVWLTLLYTYFKIFHAAKKAKAAKSAGGDAKKARNTILLHGFQLLLCMLTYLANILERALFYWLYLFPNYYVNVLFVTYIIIQILPRFVSPIVYGLRDRTFRQHLKKYLLCTVRASIKPWTEEKQTT
>LOCXPOR3.165.HIT1.OR.2R.327.7tm_1.exons2.CM022473.1.Coreoperca_whiteheadi
MNSSSYGSNVSSGASYRDSFSTAVAKNVIILALGLIINYINGTLIHTFRKHQIFYVNPRYILFIHLVVNDMIQLTATVSLFVLSYIFYKINVSLCCFIATCAIFTTLNTPLNLAVMAVECYIAICLPLRHTELCTIKRTYILIGWIWAMSLVSTLPDVFIILATEPVQYYYSTIFCEKDNLFRHPIHSKKRDISYIIYLIGVWLTILYTYFKIFFAAKRAKAAKSAGGDAKKARNTILLHGFQLLLCMLTYVAPMLKSALLYWLYLFPNHYVNVIFVTYIIIQILPRFVSPIVYGLRDRTFRQHLKKYLLCTVRASIKPWTEEKQTT
>LOCXPOR4.179.HIT1.OR.2R.305.7tm_4.exons2.CM022473.1.Coreoperca_whiteheadi
MNFSSANVTVVLQYRDSFTKAVTKNVIVVILGISINYINAGLIHTFCKHQIFYMNPRYILFIHLVINDMIQVTLTVILFVISYTIYKINVSVCCVFTLMALFTTENTPLNLACMAVECYIAICVPLRHVQICTVRRTLMLIGLIWKTSMLSVLSDLFITLATQPLDFFHSQVLCLRTIVFPNPIITKKRDITYSVFLVIVWITIFYTYFKILFTAQTASKDAKKARNTILLHGFQLLLCMTTYIAPQLLDVLQKWFPKNYTDYLFAYYIIVQVLPRSISPIIYGIRDKTFRRYLKKHLLCKVSIQ
>LOCXPOR4.190.HIT1.OR.2R.305.7tm_1.exons2.CM022473.1.Coreoperca_whiteheadi
MNVSSANVTVVLQYGDSFSKAVTKNVIVVVLGISINYINAGLIHTFWKHQIFYMNPRYILFIHLVINDMIQVTLTVILFVISYTIYKIDVSVCCVFTLMALFTTENTPLNLACMAVECYIAICVPLRHVQICTVRRTLMLIGLIWATSLLSVLPDLFITLATQPLDFFHSQVFCLRTIVFPNPIITKKKDITYSLFLVIVWITIFYTYFKILFTAKTASKDAKKARNTILLHGFQVLLCMATYADHLLKQALQQWFPQNYTDSLFACYIIIQVLPRSISPIIYGIRDKTFRRYLKRYLLCKLSPQ
>LOCXPOR6.201.HIT1.OR.2R.305.7tm_1.exons2.CM022473.1.Coreoperca_whiteheadi
MNVSSANVTVVLQYRDSFSKAVTKNVIVVVLGISINYINAGLIHTFRKHQIFYMNPRYILFIHLVINDMIQVTMTVILFVISYTIYKINVSVCCVFILTVLFTTENTPLNLACMAVECYIAICVPLRHVQICTVRRTLMLIGLIWATSMLSVFPDLFITLATQPLDFFHSQVLCLRTIVFPNPIITKKRDITYSLFLIIVWITIFYTYFKILFTAKTATKDAKKARNTILLHGFQLLLCMATYADHLLKQALQQWFPQNYTDSLFVCYIIIQVLPRSISPIIYGIRDKTFRRYLKRYLLCKLSPQ
>LOCXPOR7.213.HIT1.OR.2R.305.7tm_1.exons2.CM022473.1.Coreoperca_whiteheadi
MNVSSANVTVVIEYRDSIAKAVTKNVIVVVLSISINYINAGLIHTFRKHQIFYMNPRYILFIHLVINDMIQVTLTVILFVISYTIYKINVSVCCVFILTALFTTENTPLNLACMAVECYIAICVPLRHVQICTVRRTLMLIGLIWATSMLSVLPDLFITLATQPLDFFHSRVFCLRETAFPNPLIIEKRDITYIMYLVVVWFVIFYTYFQIMFTAKTASKDAKKARNTILLHGFQVLLCMATYAEPLLKHALHQCFPQNYTDSLFACYIIIQVLPRSISPIIYGIRDKTFRRYLKRYLLCKVSPQ
>LOCXPOR8.111.HIT1.OR.2R.313.7tm_1.exons1.CM022475.1.Coreoperca_whiteheadi
VSDYTCVRFYVSTVSFSVLLFFNLIINSTIVRVERLRSHARFVLVFHLLVSALVYLGMSSVFYYQIHLDARPGRAACLAMITILISSASNILLTLTAMALDRYCAVCHAMRYTSTCTAGHWPWLLGALTWLVALVIPLSLLLNPDSATIGDEYHVGCGREQLKKGELQKVLFIGLCTLLILYSYVRILMEGRRLGVLNRRNRAGCRTIALHGSQLAVYILPNFVNFVLTMLYKRELIQPETKELSAVVIFAFFSLAQCVAPVVYGLRKEELLEQLSHQFPCCSRYLKSVLGWTVNVNWTHTQHTTRYVPMDSQ
>LOCXPOR9.122.HIT1.OR.2R.303.7tm_4.exons1.CM022478.1.Coreoperca_whiteheadi
FYEEGKMENVSSHKYFILDGFNELGALRPVLFLPYFIMFVVSLSANSLVLYVIISQRSLHSPMYILIAGMACLDLGYPLFVVPNMLLSFLFDWRGISLIGCLVQMHFVHFVGAFHSTLLVWMALDRYFAICTPLHYHERMALPNFLKFIIPLVVRNVLMITLYVSLAGTLSFCATNVINHCFCEHMALVQLACGSTAINNLLGTLSVLLISVADFIFIAASYVVIFSSVLKSGRSGVKALHTCITHTVVITVSLIIALVAFLSYRISNGLSAASRVFFSTMYLLFPSCFNPIIYGIRTDKLTN
>LOCXPOR10.124.HIT1.OR.2R.306.7tm_4.exons1.CM022478.1.Coreoperca_whiteheadi
MKNSTQVSYFELVAYFDTGVFKYLFLVIVMLLYMLIVCANLLLIVVICTNRSLHEPMYLFLCSLFVNELYGSTGLFPFLLIQILSDVHTVSAPFCFLQIFCVHMYGSVQFFILGVMSYDRYLAICYPLQYNTRMTTSKVANLTVFVWSYNVLATVVIISLSAPLQLCGNMIQKVYCNNYSIVKLACSDTTVNNVYGIVYLFTVIFGLIILILYTYMRILKVCFSGSKQTRHKAVSTCTPHLASLINFSFGAFFEIVQSRFNMSSVPMMLRIFLSLYWLTCQPLFTPVVYGLNMSKIRIICKSLVFG
>LOCXPOR11.125.HIT1.OR.2R.311.7tm_4.exons1.CM022478.1.Coreoperca_whiteheadi
MRIMMNSTQVSYFTLAAYFDTNLFNYLYFMVIMLLYMLIVCANLLLIVVICMNRSLHEPMYLFLCSLFVNELYGSTGLFPFLLLQILSDVHTVSAPFCFLQIFFLYSYGGIEYLNLAIMSYDRYLAICCPLQYNTRMTSNKISMLIGITWFCPLLLSLLMVSLSNSLLLCGNIINKVYCDNYSIVKLACSDTTINNIYGLFVTSLSIFCPLILIFYTYIKILKVCFSGSKQTRQKAVSTCTPHLASLLNFSFGACFEILQSRFNMNNLTNILRIVLSLYWLTCQPLFNPLLYGLNMSKIRIICKTLLFAEM
>LOCXPOR12.131.HIT1.OR.2R.306.7tm_4.exons1.CM022478.1.Coreoperca_whiteheadi
MQNHSEMVFVLQGLNDSLTNRQIYFAFALTSYLFTIFVNMTLIITVCLEKSLHEPIYIFLCNLCFNSICGASGFYPKLLHDLLADYHVITYTGCLTQVFVVYSYAFCEFTSLTVMAYDRYLAICQPLQYQMLMTVQRVAQLLVLTWSFSLLETAVGVTLTARLTLCRRHIPKIFCTNWEVVKLSCSDTTGISIYGFVLTFSHLSQTALIVVSYTHLVRASLRLRSNRRKFVQTCLPHLATLLVFTSSLLFDTMYSRYGAGTLQVLQNALAAEFLVVPPLINPIIYGINLHQIRSRVLRNFTHKPEI
>LOCXPOR13.133.HIT1.OR.2R.313.7tm_4.exons1.CM022478.1.Coreoperca_whiteheadi
NVSSHKHFILNGFNELGALRPVLFIPFSIMFVVSLLANSLLLYVVISQRSLHSPMYILIAGMACVDLSLLLFFVPNMLLSFLFDWRGISLSGCLVQMYFVHLLGAFQSTLLLWMALDRYFAICTPLHYHERMALPRFLKFVIPLVIRNVLMITLVVRLAGSLSFCTANVINHCFCEHMALVELACGSTAVNNLVGLLTVSLIPVADFIIITASYIVIFSSVLGAGKSGVKALHTCVTHIVVMTVSLTIILVAFLSYRIRNGLPAAIRVFFSIMYLFFPSCFNPIIYGIRTTEIRQQILKTLTCCRFVQTVPQS
>LOCXPOR14.134.HIT1.OR.2R.313.7tm_4.exons1.CM022478.1.Coreoperca_whiteheadi
NVSSHKHFILDGFNKLGALRPVLFIPFSIMFVVSLLANSLLLYVVISQRSLHSPMYILIAGMACVDLSLLLFFVPNMLLSFLFDWRGISLSGCLVQMYFVHLLGAFQSTLLLWMALDRYFAICTPLHYHERMALPRFLKFVIPLVIRNVFMVSLVVRLAGSLPFCFRNVIDHCFCEHMALVELACGSTAVNSLVGLISVFLIPVADFIIITASYIVIFSSVLSSGKSGVKALHTCVTHIVVMIVSLTIILTAFLSYRIRNGLPAAIRVFFSIMYLFFPSCFNPIIYGIRTTEIRQQILKTLTCCRFVQTVPQS
>LOCXPOR15.135.HIT1.OR.2R.330.7tm_4.exons1.CM022478.1.Coreoperca_whiteheadi
MSEVSLRRNFSHSTFVFRGFPELQKHRRLLALPFSASYLSVLLGNSLLVYLIRSVASLHSPMYLLICALCVVDVLVVTAIIPNMLLGLLFDWDEISLAGCLTQMFFTHFLSSLESTLLLAMATDRYVAICQPLRYAKIMDSSMFVKLLLFTLVRSGSIMATLVGLAGSLRFCASNTIKHCYCDHMALVSLACDSTERNSAAGLAVIICFVGVDIPLIFFSYMKILSIVLHAAGAGEDRRKAFHTCGTHLIVMMCFYLVGSVTFLSHNLKIRIPTDVNTFMGLVYILFPATVNPIIYGVRTKEIRNGFFRMFKARAKTKMKVKVSPTGKGQ
>LOCXPOR16.137.HIT1.OR.2R.319.7tm_4.exons1.CM022478.1.Coreoperca_whiteheadi
MLYTNVTRIKHFFILGFPGLSPEYYGPVSALLFILFLAIALGNVFILVFVKRERSLHKPTYLIFCHLALTDLAFGIVTLPKIISKYWFDDSIISFYGCFAQMYFVHCIGSAHSFILMVMALDRFIAVCTPLRYATLFTNSTVSVLCGISWLMPISWMVGVVLDALTLPFCNSNIIVQCYCDHIAITVLGCKNVREVQVVAFGLAMFSLLGPLGFIIFSYFIIIVAVMRMSSTEGCLKTLSTCTPQLLITFLYYMPRCFVYLANNVGFTFSVPVRVVVVMLYSLLPAVVNPAIYCFKTKDIKENLKKKFLFRKVNISTKT
>LOCXPOR16.138.HIT1.OR.2R.274.7tm_4.exons1.CM022478.1.Coreoperca_whiteheadi
LLAFVVYEKSLQKPTYLVFCHLALNDLTFGTVTLPKIISKYWFEDSIISFYGCFTQMFFVHYLGSVTSFILLVMALDRFIAICIPMRYSVLITNNIISVLCGFAWFIPLPLMVAIVLHVLTLPFCKSNVIAQCYCDHISITSQACGEDVKIVAVTSLCIAMFCLLLPLAFILFSYVSIIVVILKMSNAAGRKKALSTCTPQIFITCLFYLPRCFVYVANTVGFTFSLDVRILLILLYSLFPAAVNPIIYCFKTQDIKQTLLKRLKKTQIAIEIK
>LOCXPOR17.139.HIT1.OR.2R.321.7tm_4.exons1.CM022478.1.Coreoperca_whiteheadi
MIYTNITTVKDFMILGFPGLDPTYYGPVSALLCFSYLVILGGNIFILAFVRLERRLYKPTYLIFCHLAINDLLFGTVTLPKMISRYWWDDKIISFGACFTQMYFVHSLGAINSLLLLIMAVDRFIAVCLPLKYPVLITNNIISIACGFSWIGTFFRMMAVVLHALTLPYCNSNIIVQCYCDHTAITRLACGENVKYVQAVAVGLAMFSLLLPLSFIFFSYISIFVVVLRLPNMQGRCKTLTTCTPQLFISCLYYLPRCFVYLANAVGYSFSLDIRILLILLYSLLPCAVNPIIYCFKTNEIKDILMKRLKNAKVGMKQVSK
>LOCXPOR18.140.HIT1.OR.2R.345.7tm_4.exons1.CM022478.1.Coreoperca_whiteheadi
MFCIAAPIFPFQMCLGNFYSIMREGNHSIVREFILTGFPGLLPKYQGLASAVLFLVYFLTLAGNATVLFSFATNRSLHKPMYYIILNLSACDILFSTTTLPKIIAKYWFQSGTISFTACFVQMYFVHYLGSVNSFILFLMALDRYLAICHPLRYPIVLTNSSIHILSISAWIIAKAGALMLVIRAYPLPYCASNIINQCYCDHIGITMLACTDRAAYGFPAFVFAMVTLLGPLAFIIFSYCFIIITVLKIANVQGRLKALSTCSTQLIIISLYYFPRCFVYLASNVGITFSADVRIVIIMLYSLCPPMINPLIYCLRAKDMRESLWKQFNRKTVPQKAQVSAISN
>LOCXPOR19.142.HIT1.OR.2R.308.7tm_4.exons1.CM022478.1.Coreoperca_whiteheadi
MPLQNVSIKVTEFIIGGFDTTKSPVVVGVAILITYVLAIVANIVNILFIIFDKRLHKPMYLLICNLAVVDILYTSSVSPTMIGVLLAGVNTISYVSCLIQMFVFNLGGVMEMFALTIMAFDRLIAIRYPFQYHSYLTNMRTLLLTYLLWIVACGFVAVMPATVLPLSHCYSKLMYSFCDYAAIIRTTCVDPNYYFNLVTIISFFLLFFTFIFICLSYICIIMFVKLSSNNDKRKMGSTCLSHLIVVTCYYCRLFIRIVLTRLGVVLTVEAWHGLMIGTILGPSLVNPFVYCLRTKEIKFKILKIFKNV
>LOCXPOR20.144.HIT1.OR.2R.313.7tm_4.exons1.CM022478.1.Coreoperca_whiteheadi
MYTNASSAVLLTLETLGLADAYIYPAFVFGTLTYLLIMFFNLLVLTTIAWSKKLHKPMFILLFNLPISDMVGATAFFPQLVVSIATQNRLISHPVCITQAFLIHVYGTGNLLILSAMAYDRYIAICYPLRYNAIMSPHNLVRIIILIWLINFSIIVTLISLLAQFKICRTNIVDLYCNNPSLLKLVCEDTRVNNYYGLFSIVLIQGGPLLIIMYTYAQILHTCVLTNQSDAQQKAIQTCSSHLVVFLILQINTFVALIAHRIESVSPFLRRALGVSVLVFPPFLDPIIYGLKTTELKKNIKMFLKRKVSSSKL
>LOCXPOR21.145.HIT1.OR.2R.308.7tm_4.exons1.CM022478.1.Coreoperca_whiteheadi
MESNMTVSSYILEIQGFDISPKFTYPLFFLLLFVYFCLLFSNVGVLLLIIFEKSLHQPMYILFCNLSVNDLIGNTVLLPQLMAHIISTDRFITYNQCVVQAFYSHTFGSASHMILIIMAIDRYVAICHPLRYSSIMTTKTVIRLSATAWGVSLVLVSVLMGLTVRLSRCSSVIQNAYCDNASLFKLSCEDVAINNIYGLFFTVLLFSCSIGGIAATYFRIALICWIKKNKELNNRALQTCASHLVLYLIMLWSGFLTIILHRFPDYPDLRKIAYILFHVVPANLNPVIYGMQTRSLRDKIIQILQRKV
>LOCXPOR22.146.HIT1.OR.2R.305.7tm_1.exons1.CM022478.1.Coreoperca_whiteheadi
MADNKSMVGGESLMQKISDQVILVQVLVAVFLCINFLLIAVFFMKDFFYTSMRYILFANTLLSDCLILIVTNLLLNMTYFRVTIQMWLCLIMFTMSSLYNFVTPVTLTAMTLERYVAICMPLHHGELCSTRSSLHCILIIHGLSSVPCIVVLSTFFASAPFSLYKQYRVCSVEMFILYRWQNHLRSAISQFYFLIMLITIVFSYVKIMKVAKAASGENKKSTWKGLRTVILHAFQLLLCLIQLWCPFIETAVLQINFMLYVNVRYFNYITFYLAPRCLSPLIYGLRDEKFFLVLKYYALCGFVKN
>LOCXPOR23.147.HIT1.OR.2R.301.7tm_1.exons1.CM022478.1.Coreoperca_whiteheadi
MANNYSLVGGVSLLSINYQVILVQVLVALFLCINFTLIITFFMKDFFYTTMRYILFANTLLADCLILIISNILLIFSYFNVTVQMWLCLILCILSILYTLVTPVTLTAMTLERYVAICMPLRHGELCSTRSSLHCILIIHGLSSVPCIVVLLVFFASAPLSLYQQYRVCSVEMFILYRWQDHLRSAINQFYFLIMCIIIVFSYVKIMKVAKAASGENKKSTWKGLRTVILHAFQLLLCLIQLWCPFIESAVIQIDFMLYINVRYFNYITFYLAPRCLSPLIYGLRDEKFFLALKYYALRGL
>LOCXPOR24.149.HIT1.OR.2R.305.7tm_1.exons1.CM022478.1.Coreoperca_whiteheadi
MADNNSLVGGKFLLRPINDQVIIVQILVMIFMCINILLIITFFKKECFYTTTRYILFAGTLLSDSLLLFMSDILLMLTYFQFTMQVWLCIIICVVVLLYLTVTPVTLTAMTLERYVAICMPLRHGELCSTRSTMYCILIIHGLSSVPCIVVLSTFFASAPLSLYKENRVCSVEVFLVHRWQDHLRSAVSQFYFLIMCIIIVFSYVKIMNVAKAASGENKTSTWKGLRTVILHAFQLLLCLIQLWCPFIESALLQIDLILFVKVRYINYIMFSLIPRCLSPLIYGLRDEKFFLELKSYAYFGLCKR
>LOCXPOR25.150.HIT1.OR.2R.314.7tm_1.exons1.CM022478.1.Coreoperca_whiteheadi
MQILTENPGNATSHKNLSVIIKVCVVVPFFCLFLCCIAVMLHIFTSHRQFLDTSRYILFAYMLINDTLQLLSSVLLFLFVMGQVKFAIVYCVPLLFISTATFQNTPLILATMSLERYVAIFYPLRRPAAWRSDRIWIIILSLWLISCIFPIIDYSIGKRDPSVDVLSTPVLCKTIVVNSSPIQTLFKAAVNVLFFAVVAVVILFTYVRILLETRKLRQDRVSVSKAMHTVLLHGFQLLLCMLAFTSPITETLIVPQANWLPQDVAFFNYFCFMLLPRFLSPLIYGFRDQSLRGSIGKTFLCCSNKVKPRNVPAS
>LOCXPOR26.151.HIT1.OR.2R.317.7tm_4.exons1.CM022488.1.Coreoperca_whiteheadi
MTSNKSSTPGYFHLTLFTDAGPLRYLFFCLCLLIYTTIISANVVIILTVCLEKSLHQPMYMFISFLSLNSLYGSAGFFPRFLMDILSDTHLISRASCFIQMFVIYTYASYELTILGIMAYDRFVAICQPLHYHSKMTFRMVRHLLIFAVLYPAVILGFCLYLTVRLPLCGNELHRLFCSNLPVVQLSCVDTALNHIVGQFVIMTNIFMPLFFILYTYLQILLVCRRSSSEFRGKAFQTCLPHMVTFGTYSFFLVCELSLTRFAADKMNPVVTVVLSLEYLIIPPINNPLVYGLNLPKIKGVIFKFLKIRQMHPAAKM
>LOCXPOR27.152.HIT1.OR.2R.308.7tm_4.exons1.CM022488.1.Coreoperca_whiteheadi
MDDELNITYVTLGGYVEVEKYRFLYFVIMFTVYILIICSNSTIVYIIWIHHSLHEPMYIFIAALLINSVLLSTAIYPKLLIDFLSEKQIISYSACLFQFHIFYSLGGSEFLLLAAMAYDRYVSICKPLQYPTIMNKTTVSIFLVLAWILPASQVAVPAGLSANKKICSFILKGIFCNNTVYKLQCVVSRAQIIHDMVILLNVALLPVLFILFTYTRILVISYRSSREVRKKAAKTCLPHLIVLINFSCLCAYDVITVQLESDFPKTVRLIMSLQIVMYHPLFNPIIYGLKMKEIYKHLKRLFSSAKII
>LOCXPOR28.153.HIT1.OR.2R.308.7tm_4.exons1.CM022488.1.Coreoperca_whiteheadi
MYDEINVTYLTFGGHVEVDKYRYVYFMIMCTVYILILCSNSTIVYIIWIHHSLHEPMYIFIAALLINSVLFSTAIYPKLLIDFLSEKQIISYSACLFQFFLYYSLGGSEFLLLAAMAYDRYVSICKPLQYATIMNKTTVSIFLVLAWILPASQVALPTALSATEKLCSFTLKGVFCNNTVYKLQCVVSNVLIIHDILTLLNIAILPVLFIVFTYTRIFMISYRSSREVRKKAAQTCLPHLIVLINFSYLCAYDIIIVAVESDIPKIVHLIMTLQIILYHPLFNPIMYGLKMKEISKLLKRLFCPATMN
>LOCXPOR29.155.HIT1.OR.2R.306.7tm_4.exons1.CM022488.1.Coreoperca_whiteheadi
MDNKLNVTYLTLDGYVEVEKYRYLYFVIMFTAYILIICSNSTIVFIIVIHKSLHEPMYIFIAALLINSVLFSTAIYPKLLIDFLSEKQIISYSACLFQWYLFYSLAGSEFLLLAAMAYDRYVSICKPLQYATIMRKTTVNIFLVLAWLVPECQLAVPIVLNANKKLCNFTFKGIICNSTVYKLHCVSSRELNIYGLVVFVNLTFLPVLFILFTYSRIFIISYRSCIDVRRKAARTCLPHLIVLINFSCLTANDVLLLRLETDFPQTVRLIMTLQIVIYHPLFNPIIYGLKMKEIYKHLKGMFCKMV
>LOCXPOR30.157.HIT1.OR.2R.305.7tm_4.exons1.CM022488.1.Coreoperca_whiteheadi
MDNKLNVTYLTVDGYVEVEKYRFLYFVIMFTAYILIICSNSTIVFIIVIHKSLHEPMYIFIAALLINSVLFSTAIYPKLLIDFLSEKQIISYSACLFQWYLFYSLAGSEFLLLAAMAYDRYVSICKPLQYATIMRKTTVNIFLVLAWLVPECQLAVPIVLNANKKLCNFTFKGIICNSTVSKLHCVSSGVLNIYGLTALVNLSLLPVLFILFTYSRIFIISYRSCIDVRRKAVRTCLPHLIVLINFSCLTAYDVLLVRLETDFPQTVRLTMTLQIVIYHPLFNPIIYGLKMKEIYKHLKGMFCKM
>LOCXPOR31.158.HIT1.OR.2R.307.7tm_4.exons1.CM022488.1.Coreoperca_whiteheadi
MDELNVTYITLGGHVEVNKYRYVYFLIMFTVYILIICSNSTIVYLILIHKNLHEPMYIFIATLLLNSVLFSTAIYPKLLIDFLSEKQIISYSACLFQLFMFYSIGSAEFLLLSAMAYDRYVSICKPLQYPTIMRKTTVRIFLVLAWLLPASHIAVPAILSADIKLCNFTLNGIYCNNAIYSLQCVRSNVITVYGVVALFDLIILPMLFVIFTYTKILIISYRSCREVRKKAAETCLPHLLVLISFSCLCAYDVGIARMESNFPKTARLIMMLQIVLYHPLFNPFIYGLKMKDISKHLKRLFCPAKII
>LOCXPOR32.159.HIT1.OR.2R.308.7tm_4.exons1.CM022488.1.Coreoperca_whiteheadi
MDDELNATFITLGGHVEVHKYRFLYFVIMFIVYTLILCSNLTIIFLIVIHRNLHEPMYIFIAALLLNSVLYSTAIYLKLLIDFLSEKQIISYSACLFQCFLYYTLNGSEFLLLAAMAYDRHVSICKPLQYPTIMRKTTVNIFLIFAWLLPACQIAVPVALSANTTLCNFTLKGFFCNNSIYKLHCVSSRLLSVYGVIVLLNVTFFPLLFILFTYARIFLITYQSCREVRIKAAQTCFPHLLILVNFSCLVTYDVILVKLESDFPKTARFVMTLQVILYHPLFNPIIYGLKMKEISKQIKRLFCQDKLN
>LOCXPOR33.160.HIT1.OR.2R.306.7tm_4.exons1.CM022488.1.Coreoperca_whiteheadi
MDDELNATFITLGGHVEVHKYRFLYFVIMFIVYTLILCSNLTIIFLIVIHRNLHEPMYIFIAALLLNSVLYSTAIYPKLLIDFLSEKQIISYSACLFQVFIFYFLSCSEFVLLAAMAYDRYVSICNPLQYPTIMRKTTVSILVVLAWLVPGCQVAVAVVLNVKSKLCSLSVKSIYCNSSAVNLYCVRSTALTIYGVVVLFNVALLPMFFILFTYTKILLISYRSCREVRKKAAQTCLPHLLVLINYSFLLTYDIIVIRLKSDFPIARFVMTLQMVMYNPLFNPIMYGLKMKEISKHLKRLFSQIKV
>LOCXPOR34.161.HIT1.OR.2R.307.7tm_4.exons1.CM022488.1.Coreoperca_whiteheadi
MDELNVTYITLGGHVEVNKYRYVYFLIMFTIYILIICSNSTIVYLILTHKNLHEPMYIFIAALLLNSVLFSTAIYPKLLIDFLSEQQIISYSACVFQFFMFYFIGSAEFLLLSAMAYDRYVSICKPLQYPTIMRKTTVSIFLVLAWLLPASHVAVPAILSADIKLCNFTLNGIYCNNAIYSLQCVRSNVITINGVVALLDLVILPMLFIVFTYTKILIISYRSCREVRKKAAETCLPHLLVLISFSFLCAYDIGIARVESNFPKTARLIMMLQIVLYHPLFNPFIYGLKMREISKHLKRLFCPAKII
>LOCXPOR35.162.HIT1.OR.2R.306.7tm_4.exons1.CM022488.1.Coreoperca_whiteheadi
MDNELNVTYITLAGYAEMGKYRYLFVFIMFTVYILSIWFNVTIVCIIWIHKNLHEPMYIFIAALLLNAIVFSTAMYPKLLINFLSEKQIISYSACLLQCFVYYVLSASDFFLLSAMAYDRYVSICKPLQYPTIMRKTTVSIILGLTWLVPASQIAVPIILSANMKLCKLTLNAIFCNNSIYSLHCVSLQARSIFDVFAAVSMVLLPLLFILFTYTRILIISYRSCRDVRKKAAQTCLPHLIVLITLSCLCAYDVIIIHQDLGSKLHLIMTLQAFLYYPLFNPIIYGLKMKEISKHLKTMFCQTKLI
>LOCXPOR36.164.HIT1.OR.2R.309.7tm_4.exons1.CM022488.1.Coreoperca_whiteheadi
MGDEPNVTTYVTLGGHVEVQKYRYLYFLIIFTVFILIICFNFTIVCLIWIHNNLHEPMYIFIAALLLNSVVFSTAMYPKLLIDFLSEKQIISYSACLFQFFLYYSLGGSEFFLLSAMAYDRYVSICKPLQYPTIMRKTTVGIMLVLAWIVPASQIAVQTILSANMKLCMLTLKGIFCNNSIYSLHCATSRALSIFGVVALVNITLLPVVFIIFTYTRIFIISYRSSINVRKKAAQTCLPHLLVLISFSFLCAYDVIIVRLGSDFPKAVRLIMTLQAVLYHPLFNPIIYGLKMKEISKHLKRLFCPTKLI
>LOCXPOR37.170.HIT1.OR.2R.301.7tm_4.exons1.CM022488.1.Coreoperca_whiteheadi
MDDELNVTYITLDGYVNVDEYRYFYFLTMFAVYIIIICFNVTIVCLIWIHNNLHEPMYIFIAALLLNSVVFSTTIYPKLLIDVLSEKQIVSYSACLFQFFLYYSLSGSEFLLLSAMAYDRYVSICKPLQYPTIMRKTTVSIMLVLAWILPACQTVFSVILSANMKLCNLTIKGIFCNNSIYSLHCSTSRALSIFGIFALLDVGVFPMLFILFTYTRILIISYRSSREVRKKAAETCLPHLLVLISFSCLSVYDISIARVESNIPKTARLVMMVQVVLYHPLLNPLIYGLKMKEISKHLKRL
>LOCXPOR38.171.HIT1.OR.2R.305.7tm_4.exons1.CM022488.1.Coreoperca_whiteheadi
MDRDSNVTYITLSGYVEVEKYRCVYFVIILTIYILIICCNSTIVFLIVIHQSLHEPMYIFIAALLINSVLYSTAIYPKLLIDFLSEKQIISHPVCHFQYFIFYTLGGSEFLLLAAMAYDRYVSICKPLQYPTIMRKTTVSIFLVLAWLVPGCQVAGSAILSAHQNVCYFTLKGIFCNNSIHKLHCVSSKLLSVYGVIILLNIVFFPMLYIFFTYAKIFIISYRSCREVKTKAAQTCLPHLVVLINFSLLCTYDIIILRLESDIPKTARLIMTLQVVLYHPLFNPIIYGLKMKEISKYLQRLFSQV
>LOCXPOR39.172.HIT1.OR.2R.306.7tm_4.exons1.CM022488.1.Coreoperca_whiteheadi
VDNVSTARAFTLSAFSGTLHHRGTLFALTLLCYCVILLLNVSLIMTISLDRHFHEPMYILICVSCVNGLYGTAGFYPKFLVDLLSSSQVISYGGCLCQAFVIYSFVCSDISILAVMAYDRYLAICRPLRYHSVMTKRRLSELVCLSWLTPFCLFSINILLTVRLTFCGTNIQRLFCVNWLIVKLACPNMDTFVNNAFAFTTLCIYICHWFFIVWTYMYLVKTCVLSKEDRARFMQTCLPHLISLVSLFVIVVSDLMHMRYASKDLPQSFQNFVAIAVLFVPPVMNPLLYGFKLAKLRKRILVLLHV
>LOCXPOR40.174.HIT1.OR.2R.305.7tm_4.exons1.CM022488.1.Coreoperca_whiteheadi
FVLSMYGNMGHLKYLYFTLVMLLYISAIFANTVLIVIIYVDRNLHEPMYLLLCSLFINEIYGCTSLLPCLMAQILSDTHEISVFYCFLQIFNIHTYVAIEFGTLSIMAYDRYICICKPLHYNAMITKRKVQIVILAIWTVHFVEFGVLLSFTVHLNFCGRVINKIWCENHLVVELSCSSDRRMSNLQELVFGLIFSVAAPLSFISFTYVKILAVCLKASKETKMKAYDTCIPHFVSLISFVFACFYNIVSQRFDMTFVPLELHVILSMYAVIIQSLLNPMIYGLKLSKIRHAFNKFVTLKTLQLY
>LOCXPOR41.175.HIT1.OR.2R.307.7tm_4.exons1.CM022488.1.Coreoperca_whiteheadi
MSNSSSLLLFSLSGFSVTVTYRVTLFSLTLLCYCAILVANVSLILTIILDQNLHEPMYICLCNLCINGLYGTAGFYPKFVSDLLSDIHVISYAGCLLQMYVIYSYAMVEFSVLTLMAFDRYVAICRPLEYHSVMSVRRTAVLVGLSWLVPLCAQSLMISMTSELKLCGSHIQKLYCDWSIIKLACGSTAANDTVGLIVVCFYCGHVLFIVCSYVQLVKSALKSRESRKKFTQTCVPHLFCLLNVKASILFDITYARYGSTSMSQSVNNFLAIQFLLIPPILNPIVYGLILTKIRNRIMMVGQRFKLR
>LOCXPOR41.176.HIT1.OR.2R.311.7tm_4.exons1.CM022488.1.Coreoperca_whiteheadi
MSNSSSLLLFSLSGFSVTVTYRVTLFSLTLLCYCAILVANVSLILTIILDQNLHEPMYICLCNLCINGLYGTAGFYPKFVSDLLSDIHVISYTGCLLQMYVIYSYAMVDHSVLTLMAFDRYVAICRPLEYHSVMSVRRTAVLVGLSWLVPLCAQSLMISMTSELKLCGSHIQKLYCDWSIIKLACGSTAANDTVGLIVVCFYCGHVLFIVCSYVQLVKSALKSRESRKKFTQTCVPHLFCLLNVTAAILFDITYARYGSTSMSQSVNNFLAIQFLLIPPILNPIVYGLILTKIRNRIMMVGQRFKVRFQVS
>LOCXPOR41.177.HIT1.OR.2R.311.7tm_4.exons1.CM022488.1.Coreoperca_whiteheadi
MSNSSSLLLFSLSGFSVTVTYRVTLFSLTLLCYCTILVANVSLILTIILDQNLHEPMYICLCNLCINGLYGTAGFYPKFVSDLLSDIHVISYTGCLLQIYVIYSYTMVEYSVLALMAYDRYVAICRPLEYHSVMSVRRTAVLVGLSWLVPLCAEVLMISMTSELKLCGSHIQKLYCDWSIIELACGSTAANDTVGLIITCIYCGHVVFIVCSYVQLVKSALKSRESRRKFSQTCVPHLFCLLNVAAAILFDIIYTRYGSTSVSQSVKNFLAIHFLLIPPILNPIVYGLILTKIRSRMMMVGQRFKLRLQVS
>LOCXPOR42.178.HIT1.OR.2R.304.7tm_4.exons1.CM022488.1.Coreoperca_whiteheadi
MENSTVSVYFNLTMFVNIGHYRYPAFVFCLLLYSFIVSANLVIILVISCERTLSEPMYIFIALLSVNALYGSTGFFPRFLMDLLSDTHLISRPACFTQIYVIYTYASYEMTILSIMAYDRYVAVCHPLHYHRKMTSKTVLKLAALAWGFPAFGLIACIFLSARLPLCGNEIQKVFCANWNVVKLSCVTTFVNNIYGFLLTITTVFLPLFYVLYTYLQIVVVCWKSSAEFKGKVLQSCLPHLVSFVIYSIAGFCDIALSRYNLQEINPFVAVILSLEFVIIPPVLNPLVYGLKLPEIRRHILRML
>LOCXPOR43.180.HIT1.OR.2R.311.7tm_4.exons1.CM022488.1.Coreoperca_whiteheadi
MENATIMFHFNLSMYVNIGSYRYPAFVLCFLLFALIISANLVIILVISRERTLHEPMYIFIAFLSVNALYGSTGFFPRFLIDLLSDSHLISRPACFTQIYIIYTYAFHEMTILCIMAYDRYVAVCDPLHYHIKVTPKRVCGLAAFAWIFPAFSIALCLYLTIRLPLCGNNILKVYCAIWNIAKLSCVTTFINNIVGLLVTTITVILPLIYVLYTYFRITLVCRKSSSEFKSKVFQTCLPHTISFVSYSITLFCDIALSRFNIEMLNSFFAVILSLEFVMIPPLLNPLLYGLKLPEIRRHIFKMLSCLNTLS
>LOCXPOR44.181.HIT1.OR.2R.311.7tm_4.exons1.CM022488.1.Coreoperca_whiteheadi
MENATIMFHFNLSMYVNIGSYRYPAFVLCFLLFALIISANLVIILVISRERTLHEPMYIFIAFLSVNALYGSTGFFPRFLIDLLSDSHLISRPACFTQIYIIYTYASYEMTILCIMAYDRYVAVCDPLHYHIKVTPKRVCGLAAFAWIFPAFSISLCLYLTIRLPLCGNNILKVYCAIWNIAKLSCVTTFINNIVGLLVTTITVILPLIYVLYTYFRITLVCRKSSSEFKSKVFQTCLPHTISFVSYSITLFCDIALSRFNIEMLNSFFAVILSLEFVMIPPLLNPLLYGLKLPEIRRHIFKMLSCLNTLS
>LOCXPOR45.182.HIT1.OR.2R.309.7tm_4.exons1.CM022488.1.Coreoperca_whiteheadi
MDNETVITMLTLSGLSGTTNYRVILFALTLLCYCVIWLINVTIIVTIIVDKNLHDPMYIFLCNLCINGLYGTTGFYPKFLKDLLSTTHVISYAGCLLQGFVLHSSACADFSLLALMAYDRYVAICRPLVYHSVMTKQRVCVFVFFAWLVPFYLLFMSTVTTSTSRLCGSHIPKIYCVNWLVSNLACSASIAKNVIPAFNYTFYIGHAIFVVWSYIYMIRTCLTSRENKRKFMQTCVPHLFSLIIFVVSLLFDLLYMRFGSKEISQSLQNFMAMGFLLIPPILNPLMYGFKLTQIRKRIQNFLFGKSSVF
>LOCXPOR46.183.HIT1.OR.2R.309.7tm_4.exons1.CM022488.1.Coreoperca_whiteheadi
MNNVSLVRMFTLTGLNETMNYRIAIFSLTLLYYCVILFLNISVIMIIILDENLHEPMYILLGSFCINGLYGTTGFYPKFLLDLLSSSREISYEGCLLQAFIVHSFACCDLSILAVMAYDRYLAICRPLHYHSFMIKRRLSQLVCFSWLTPFCIFSINVVLTSRLRLCGTTIHRLFCVNWVIVKLACPEADTFSNSVVAYIIIFMYMCHGFFIIWTYMHLIVTCVRSKDDRVKFMQTCVPHLTSLVIFIVVVLIDLMYLRFGSTDLPQSLQNFIAIEFLLIPPVMNPLIYGFKLTKIRNRILGLLYVERK
>LOCXPOR47.184.HIT1.OR.2R.309.7tm_4.exons1.CM022488.1.Coreoperca_whiteheadi
MNNVSLVRMFTLTGINETMNYRITIFSLTLLYYCVILFLNIALIMIIILDENLHEPMYILLGSFCINGLYGTTGFYPKLLLDLLSSSQEISYKGCLLQAFIMYSFACCDLSILAVMAYDRYLAICRPLHYHSFMTKRRLSQLVCFSWLTPFCMISIGILLTSSLKLCGSKIQKLFCVNWIIVKLACPDTDTVSINIFSYATIFIYVCHGFFIIWTYMHLIITCVRSKDDRVKFMQTCVPHLVSLITFVIVIVFDVMYMRFGSTDLPQSLQNFIAIEFLLIPPVMNPLIYGFKLTKIRNRILGLLYVERK
>LOCXPOR48.185.HIT1.OR.2R.300.7tm_4.exons1.CM022488.1.Coreoperca_whiteheadi
KTVSPYFNLTMFVNIGDYRYPSFVLCFLLYVFIISANLIITVVISREKSLHEPMYIFIMCLSINSLYGSAGFFFRFLRDLLSDTHLISRSACFSQIYVIYTYASYELTILGIMAYDRYVAVCQPLHYRNKMTSKAVSKLVALAWIYPSFSVAACVYLASRLPLCGNKIPKLFCSTWPVVKLSRVTTVINNVVGLFVSTSTVFLPLAFVLYTYARIFLVSRKRSSEFRGKVIQSCLPHIITFVNYSITVFCDVALSRINLEELNPFLAVILSLEFVVIPPIVNPLVYGLKLPEIRKRMLRM
>LOCXPOR49.186.HIT1.OR.2R.320.7tm_4.exons1.CM022491.1.Coreoperca_whiteheadi
MSFLRTVLNNSVIIHPPGFYIVGFETFPYVSVYIIFLASVYVVTLVFNILLIYIIASDHGFHTPKFLAVVNLAVIDVILNTSTIPSMIKIFVFKDNFVPFKLCLLQMFVYYAVLSLESSALAVLAYDRLIAICFPLRQNLFNTLPIMSCIVGGTWVYSLGRVAYSTAIMTQLSFCKSVRVYSYFCDYAPVFRLACNDYTLQWSVASVSSMLNLMAPFTFIVLSYVSILVTVFTMKSVSSRMKALATCIEHLVLVAVFYIPVFSIFLVGLYVRAIDPDQRVLSLSLASCLPPCINPIVYSWKTKEIKTRALALVQRLKTSP
>LOCXPOR50.187.HIT1.OR.2R.321.7tm_4.exons1.CM022491.1.Coreoperca_whiteheadi
MSFLRTVLNNSVIIHPPGFYIVGFEIFPSISVYFIFLVFVYVVTVLFNSLVIYVIAFNRCLHTPKFLAVVNLAVIDVILNSCTIPSMIKIFLIKDNFIPFNLCLVQMFVYYAFGTLESSALAILAYDRLIAICFPLRQNSINTPRSMSCIVGLTWSFALGIIAFSTGIMTRLSFCKSVSVFSYFCDYAPVFRLACNDYTMQWAVASLLTFLLLVGPFAFILLSYVSILVTVFRMKSLDSRVKALATCVEHIILVAVFYVPLITIFTIGFYLHLTDPDQRVLSLSLASCLPPCVNPIVYSLKTKQIKIRALALVRKNKIGTQ
>LOCXPOR51.188.HIT1.OR.2R.334.7tm_4.exons1.CM022491.1.Coreoperca_whiteheadi
MAPEENVATVFNATFVRPTNFFLGGFSNIPHVKYYYVFLCFVYIMTVIGNGLLLSVIYLVKTLHTPKYMIVFNLALTDLCGSTALIPKLLDTFLFDRRYIVYEACLSYMFFVFFFGSVQSWTLVTMAYDRFIAICFPLRYHSIVTKPAIAVTLLFVWVFLLSVIACMVRLIDRLSFCSSLVINHVFCDHGPVYRLACNDTSLNYMIAIAAFIIIICIPLLLIALTYVCISIALSRIASGEERVKALKTCTSHLILVAILFLPILSTNIATLTSYIHPNARIINSSLTHTLSSLLNPIIYSLKTEEVLNSIRKLCKRNRISNTSSSKTGNSLSLL
>LOCXPOR52.189.HIT1.OR.2R.322.7tm_4.exons1.CM022491.1.Coreoperca_whiteheadi
MEFFNSALGQNITFVRPAFFIISGFIGMPNMKYYCVFLLFIYIVSVLGNTIVMTVIILDHNLRTPKYIAVFNLAFVDLFGNSALVPKVLDIFLFNHQYIPYNDCLAFLFFCFTCLSMQALNLVALAYDRLIAIIFPLHYHVKVTHRFMLSLIASFWVFAITITLIAVGLLTRLSFCKSVVINSYFCDHGPIFRLACNDVTPNRIIAVLSSNIILWIPLVCILLSYCGIAYALSKNSTAKERVKAFKTCTGHLSLVALYFLPIIFVYRFAESIHPIARIINLSLSAVIPPMLNPIIYVLQTQEIKESLKKLLKIKGKSKIATK
>LOCXPOR53.191.HIT1.OR.2R.322.7tm_4.exons1.CM022491.1.Coreoperca_whiteheadi
MEFFNSALGQNVTFVRPAFFIISGFIGMPNMKYYYVFLLFIYIVSVLGNKIVMTVIILDHNLRTPKYIAVFNLALVDLFGNSALVPKVLDIFLFNHQYIPYNDCLAFLFFCYTCLIMQALNLVILSYDRLIAIVFPLHYHVKVTHRFMLSLIASFWVFAITITLILVGLLTRLSFCKSVVINSYFCDYGPIFQLACNDVTPNRIIAVLSSNIILWIPLVFILASYCGIAYALSKKFTAKERVKAFKTCTGHLSLVALYFLPIIFVYRFGESIHPNARIINLSLSAVIPPMLNPIIYVLQTQEIKESLKKLLKIKGKSKIATK
>LOCXPOR54.192.HIT1.OR.2R.317.7tm_4.exons1.CM022491.1.Coreoperca_whiteheadi
MEFFNSALGKNITFVRPAYFIISGLSGIPNTLYYYVFLFFVYIVSVLGNTAVMAVIILDHHLRTPKYIAVFNLAFVDLFGNSALVPKVLDIFLFNHQYIPYNDCLTFFFICYTCLSMQSFNLVALSYDRLIAIIFPLHYHVKVTHRFMLSLVASFWVFVIIALLIAVGLLTRLSICKSVVINSYFCDHGQIYRLACNDHFPNYVVSCLYPILMFWLPLVFILLSYLYIACTLAKVATVQQGLKAFKTCIGHLSLVAIYFIPLLITFTLMEKIHPNARIINLSLTSIFPPMLNPIIYVLQTQEIKESLKRLLKIRGKS
>LOCXPOR55.193.HIT1.OR.2R.317.7tm_4.exons1.CM022491.1.Coreoperca_whiteheadi
MEFFNSALGKNITFVRPAYFIISGLSGIPDILYYYVFLFFVYIVSVLGNTAVMAVIILDHNLRTPKYVAVFNLAFVDLFGNSALVPKLLDIFLFNHQYIPYNDCLAFLFFCYTCLSMQSFNLVALAYDRLIAIIFPLHYHVKVTHRFMLSLVASFWVFVIIALLITVGLLTRLSICKSVVINSYFCDHGQIYRLACNDHFPNYVIGVLFPVVIFWLPLVFILLSYLYIACTLAKVATVQQGLKAFKTCIGHLSLVAIYFIPLLITFTMMEKIHPNARIINLSLTSIFPPMLNPIIYVLQTQEIKESLKRLLKIRLKS
>LOCXPOR56.194.HIT1.OR.2R.317.7tm_4.exons1.CM022491.1.Coreoperca_whiteheadi
MNFFNSALGKNITFVRPAYFVISGLSGIPDILYYYVFLFFVYIVSVLGNTAVMAVIILDHNLRTPKYVAVFNLAFVDLFGNSALVPKLLDIFLFNHQYIPYNDCLAFLFFCYTCLSMQSFNLVALAYDRLIAIIFPLHYHVKVTHRFMLSLVASFWVFVIIALLITVGLLTRLSICKSVVINSYFCDHGQIYRLACNDYTPSFVIGYMLPILILWLPLVFILLSYLYIACTLAKVATVQQGLKAFKTCIGHLSLVAIYFIPLLITFTLMEKIHSNARIINLSLTSVFPPMLNPIIYVLQTQEIKESLKRLLKIRGKS
>LOCXPOR57.195.HIT1.OR.2R.318.7tm_4.exons1.CM022491.1.Coreoperca_whiteheadi
MNFFNSALGKNITFVRPAYFVISGLSDIPNIKFYYVFLLVVYIVSVLGNTAVMAVIILDHNLRTPKYVAVFNLAFADLFGNSALVPKLLDIFLFNHQYIPYNDCMAFLFFCYTCLSMQALNLVILAYDRLIAISFPLHYHVKVTHRFMLSLVASVWVFVIIALLIVVGLLTRLSFCKSVIINSYFCDHGQIYRLACNDYTPSFVIGYMLPILILWLPLIFILLSYSCIGYALSKVSTVQERLKAFKTCTAHLSLVAIYFIPVLITFTMSAKIHPNARIINLSLTSVFPPMLNPIIYVLQTQEIKESVKKMLKIRKLSK
>LOCXPOR58.196.HIT1.OR.2R.314.7tm_4.exons4.CM022491.1.Coreoperca_whiteheadi
DENYTRVSEFVIVGFPSLQPEYFDLVAWFFFFLYVTTVVGNLLLVVVFALEHSLQKPMYIIMVSLALSDIGFTTVALPKLIARYWWNDGSLGFHTCFLQMHMIHYFGSLNSVILLTMALDRYLAICFPLRYPMLMTNQTMTGLTLFCWVVAHIFPGVSTINFTVMPYCGPNRIIHAFCDTMSLTALVCGDPSREYSAAFAGAMFILYVPLAFIIFSYISIILSVLHMASGQGRMKTFSTCATQGCIISIFYIPRFFVYATPFFPNLTMTPDKRIVTTLFYSLFPPLINPFIYCLRTKEIKQIFTRWVQRRRGII
>LOCXPOR59.197.HIT1.OR.2R.306.7tm_4.exons1.CM022491.1.Coreoperca_whiteheadi
MTNFSEVTSFQLSAYYGMEGLKSMYFCIFLIIYITIVAENVVLIRVIYHEKTLHEPMYLLLCNLAVNGLYGSTALLPALLSNMLSHSYEISLSFCQTQIYALHTYAMIEFTILAAMSYDRYMAICYPLLYHEMMSQRVVKLIVFTWLYPMLVFLIVFIFTLQLRFCKRTIEKVYCFNYILVKLACTDTSIVNIVGLLSVILYTLPQLIMICYSYAHILRICVLSFSKSKLKALRTCTPHLLSIMNYSTGCFFEIAQSRFNISHLSYQTKMFLSLYFLIFPPILNPLIYGLSIQAVRVKLFRLFSRK
>LOCXPOR60.198.HIT1.OR.2R.312.7tm_1.exons1.WNGW01000031.1.Coreoperca_whiteheadi
TTQPQANITVGLGLLERVVLSTLTAVPSCIFFFINVVMLFTLRSKPVFCETCRYILLYNLLFADTMQMAVSQLLYILSVCRIMLTYPVCGLLVMLANLTNEISPLTLVVMSLERYVAVCYPLRHAAIITIRNTGVAIIVVWAFCSLNVLTRVLLLLDFPFEDLESLQMKDLCGTLFMFLGKISDHYDKAYTCFLFVSAGVAITSSYIGVMVAARSASTDRASARKARNTLLLHLVQLGLSLSSTIHNSFIVAISKLLTRVVIVRLQNLLYVCFFILPRCLSALIYGLRDQTIRPILVYHLCCRLNRSSQPRL
>LOCXPOR61.199.HIT1.OR.2R.331.7tm_1.exons1.WNGW01000031.1.Coreoperca_whiteheadi
MSDANWSQTNITVGQQYLGFLEKVLVSTMTTVVCCVFLFINGTLLFTLRSKPVFRETSRYILLFNLLFADTAMLALSQLLYILTASRIKLTYPVCGVLTMLSKLTSEISPLTLVVMSLERYVAVCYPLRHATIITIRNTGVAINVVWAFSSVNVLTRVLLLLIFPYEELQSLQMKDFCSDIAMFLGPIFDHYDKAYTCFLFVSAGVAITSSYIGVMVAARSASTDRASARKARNTLLLHLVQLGLSLSSTIYNPLLIGLSRIVTRLVLVYVLNVFYVCVFIFPRCLSSLIYGIRDQTIRPVLMYHLCCRLKPSVVPAKAEKLIFVKFSGRP
>LOCXPOR62.200.HIT1.OR.2R.321.7tm_1.exons1.WNGW01000031.1.Coreoperca_whiteheadi
MSDANQSQTNITVGQQYLGLLERFLVSTLTTVPCCVFLFINGTLLFTLRSKPVFRETSRYILLFNLLFADTVMLALSQLLYILSTSRIKLTYPVCGVLTMLSELTSEISPLTLVVMSLERYVAVCYPLRHAAIITIRNTGVAIIVVWAFSSVNVLIRVLLLLIFPYEELQSLQMKDFCSDIAMFLSPISDHYNKAFTCFLFVSAGVAITSSYIGVMVAARSASTDRASACKARNTLLLHLVQLGLSLSSTIYNPLLIGLSRIVTRIVLVRVQNVFYVCVFIFPRCLSSLIYGIRDQTIRPVLMYHLCCRLKPSVVPAKAEK
>LOCXPOR63.202.HIT1.OR.2R.320.7tm_1.exons1.WNGW01000031.1.Coreoperca_whiteheadi
MSDANQSQTNITVGQQYLGLLERFLVSTLTTVPCCVFLFINGTLLFTLRSKPVFRETSRYILLFNLLFADTVLLAQSQIMYLLAASRIKLTYPVCGFLTMLSDLTNKISPLTLVVMSLERYVAVCYPLRHAAIITIRNTGVAIIVVWAFSSLNVLTRVLLLLIFPYEELQSLQMKDFCSDIAMFLGPIFDHYNKAYTCFLFVSAGVAITSSYIGVMVAARSASTDRASARKARNTLLLHLVQLGLSLSSTIYNPLIIGLSRIVTRIVLVRIQNVFYVCVFIFPRCLSSLIYGIRDQTIRPVLMYHLCCRLKPSVIPAKAE
>LOCXPOR64.203.HIT1.OR.2R.331.7tm_1.exons1.WNGW01000031.1.Coreoperca_whiteheadi
MSVANRSQTNITLGQQYMGFLERVLVSTMTTVVCCVFLFINGTLLFTLRSKPVFRETSRYILLFNLLFADTVLLAQSQVMYIFSACRITLTYPVCGALILLANLTNIISPLTLVVMSLERYVAVCYPLRHATIITIRNTGVAINVVWAFSSLNVLTRVLLLLIFPYEELQSLQMKDFCSDIAMFLGPIFDHYNKAYTCFLFVSAGVAITSSYIGVMVAARSASTDRASARKARNTLLLHLVQLGLSLSSTIYNPLIIGLSRIATKIVLVYLLNVFYVCVFIFPRCLSSLIYGIRDQTIRPVLMYHLCCRLKPSVVPAKAEKLRFKFSGRPS
>LOCXPOR65.204.HIT1.OR.2R.326.7tm_1.exons1.WNGW01000031.1.Coreoperca_whiteheadi
MSYTNQSETNITVGLQYQGLLGLVLFSILTTVPCCVFLFINGTLLFTLRSKPVFRETSRYILLFNLLFADTVQLAQSQLMYIISACRITLTYPVCGALILLADLTGEISPLTLVVMSLERYVAVCYPLRHAAIITIRNTGVAIIVLWAFSSLNVLTRVLLLLNFPFEELQSLQMKDYCVKNNMLLDPIADLYDNASIYFLFVSAGVAITSSYIGVMVAARSASTDRASARKARNTLLLHLVQLGLSLSSTIHDPFLFSISKNLSRVTIVQIQIVLYICIIILPRCLSALIYGLRDQTIRPVLVYNLCCQRRCSPLLSVTQTKAKIG
>LOCXPOR66.205.HIT1.OR.2R.301.7tm_4.exons1.WNGW01000031.1.Coreoperca_whiteheadi
NYTFNSFTLQLEGLKFTDVSVYPVFLFFFISYMIIMLFNVGIVVLFFFDKNLHQPMYLLFCNLSFNDILGNSIMVPRLLSDMLLPPSERLISYYECVVQAFTTHMFGTTSHTVLMIMAFDRYVAICNPLRYAAIMTTNMVIKLTVSAWGVAFVLVGILLGLTVRLNRCRTLITNPFCDNASLFKLSCENVFINNVYGLTFTVVLFTASIGSIVLTYTKITVVCLTSKNTSLNSKALKTCSTHLFVYAIMVICGMLIIILHRFPQYSDYRKLCAILFHIIPGSLNPIIYGVQSKEIRNFLSK
>LOCXPOR67.206.HIT1.OR.2R.316.7tm_4.exons1.WNGW01000031.1.Coreoperca_whiteheadi
MENQTLGEDILILEQLKVTPQSFIPAFILLLLVYIFIMVSNIGLVVLIFQSRSLQQPMYLLLCNMCINDVFGATSVLPHVLRDLLISNSERHIHYIICAIQAFCVHLNASASHTVLMIMALDRYVAICNPLRYATIMTSRMVVMLSVSAWGTAFVMVAILVGLSVRLSRCRSVILNPFCDNPSLFKLSCESVLINNIYGLGYTAVLLGSSIGSVILTYLKIGAVCVLSKNKVLNVKALQTCTSHLALYIILLVSGFIIVILHRFPELSDHRKVATVLARAVLPALNAVIYGLQIKEVRQRIMVLFRRNKVALISGK
>LOCXPOR67.207.HIT1.OR.2R.316.7tm_4.exons1.WNGW01000031.1.Coreoperca_whiteheadi
MENQTLGEDILILEELKVTPQSSIPVFILLLLVYIFIMVSNIGLVVLIFQSRSLQQPMYLLLCNMCINDVFGATSVLPHVLRDLLISNSERHIHYIICAIQAFCVHLHASASHTVLMIMALDRYVAICNPLRYATIMTSRMVVMLSVSAWGTAFVMVAILVGLSVRLSRCRSVILHPFCDNPSLFKLSCESVLINNIYGLGYTAVLLGSSIGSVTLTYLKIGAVCVLSKNKVLNAKALQTCTTHLALYIILLVSGFIIVILHRFPELSDHRKVAAVLGHVGLPALNAVIYGLQIKEVRQRIMVLFHRNKVALISGK
>LOCXPOR69.208.HIT1.OR.2R.316.7tm_4.exons1.WNGW01000031.1.Coreoperca_whiteheadi
MENQTLNTDILLLEGLKVTPQSSIPAFILLLLIYVFIMVSNIGLVVLITMERSLQQPMYLLFCNMSVNDAFGATTIIPHLLSDIFIPSTERHIHYINCVIQAFCAHFHASASHTVLMIMTFDRYVAICNPLRYATIMTSRMVVMLSVSAWMVALLMVAILVGLSVRLSRCRSVILHPFCDNPSLFKLSCESVLINNIYGLGYTAVLLGSSIGSVTLTYLKIAVVWMSSKNQVLNSRALQTCATHLAAYIIMFISGIIFVILHRFPDLSDSRKLASILFHVVPPAMNSVIYGLQIKAVRQRIFIMFTRNTMTVTEVK
>LOCXPOR69.209.HIT1.OR.2R.316.7tm_4.exons1.WNGW01000031.1.Coreoperca_whiteheadi
MENQTLNTDILLLEGLKVTPQSSISAFILLLLIYVFIMLSNIGLVVLITMERSLQQPMYLLFCNMSVNDAFGATTIIPHLLSDIFIPSTERHIHYINCVIQAFCAHFHASASHTVLMIMALDRYVAICNPLRYATIMTSRMVVMLSVSAWMVALLMVAILVGLSVRLSRCRSVILNPFCDNASLFKLSCESVLINNIYGLGYTAVLLGSSIGSVTLTYLKIAVVCVSSKNQVLNSRALQTCATHLAAYIIMFISGIINIILHRFPDLSDSRKLASILFHVVPPAMNSVIYGLQIKAVRQKIFIMFTRNTMTVTEVK
>LOCXPOR71.211.HIT1.OR.2R.316.7tm_4.exons1.WNGW01000031.1.Coreoperca_whiteheadi
MENQTLGEDILILEELKVTPQSSIPVFILLLLVYIFIMVSNIGLVVLIFQSRSLQQPMYLLLCNMCINDVFGATSVLPHVLRDLLIFNSERHIHYIICAIQAFCVHLHASASHTVLMIMALDRYVAICNPLRYATIMTSRMVVMLSVSAWGTAFVMVAILVGLSVRLSRCRSVILHPFCDNPSLFKLSCESVLINNIYGLGYTAVLLGSSIGSVTLTYLKIGAVCVLSKNKVLNAKALQTCTTHLALYIILLVSGFIIVILHRFPELSDHRKVATVLGHVALPALNAVIYGLQIKEVRQRILVLFRSNKVAVMDGK
>LOCXPOR72.214.HIT1.OR.2R.307.7tm_4.exons1.WNGW01000031.1.Coreoperca_whiteheadi
MENQTFNMDILQMEGLKVTPQSSIPAFVLLLIVYIFIMVSNIGLVVLIFMESSLHKPMYLLFCNMSINDVFGATTVIPRLLSDVFTPITERYIHYYECVIQAFCAHFHAGISHTVLMIMAFDRYVAICNPLRYATIMTKRMVVTLSVSAWGTAFFLIVILLSLSIRLSRCRRIVLHPFCDNASLFKLSCENVLINHIYGLSSGMATMACSLCSIMLTYLRIAMVCLSSKNKALNSKALQTCATHLAVYIILLLSGNIIIILHRFPDLADERKLASILFHVVPPSLNAVIYGLQIKAVREKIIIIITR
>LOCXPOR73.215.HIT1.OR.2R.334.7tm_4.exons3.WNGW01000031.1.Coreoperca_whiteheadi
DSYMPSSTNHRSMSVNSTWEPDAITFFIIQGLVNFGEKRIILFVILLLGYIIILGGNSMIIFVALTDLKLNSPMYFFLYNLSIVDIIYTTITIPKMLTGFLTDKNTISVPGCFLQMHFFIQVSVTSYAILTVMAYDRYVAICNPLRYAAVMTRPVQLLLIVGAWSFSAFCTLPATSMTWLRPYCGSNVVRNGWCDLSSVRRLVCADTSVDNIVSVSFAILALLTTGVLILTSYVLIGVSMLKMGVAQRRKAFGTCAAHLTVVSVSYSSASCVYISYRVENFSPEVRIVVSVLFSALTPFLHPMIYSLRNKELRESISRTLSRFRPAVVLPKKDV
>LOCXPOR74.216.HIT1.OR.2R.323.7tm_4.exons1.WNGW01000031.1.Coreoperca_whiteheadi
VISDLCYCRLMENYTYNSFTLQLEGLNVSKDSVFPVFLFLFFSYLFIMVVNVGIAFLVFIDKNLHQPMYLLFCNLSFNDILGNSIMVPRLLVDMLRPPSERLISYYECVVQAFASHMFGTTSHTVLLIMAFDRYVAICNPLRYAAIMTTNMVIKLTVSAWGVAFVLVGILLGLTVRLNRCRTLITNPYCDNASLFKLSCENVFISNVYGLTFTVVLLTSSIGSIVLTYTRITVVCLISKNKSLNSKALKTCSTHLVVYLIMLMSGMTGIVLHRFPQYTDYRKPSAILFHIIPGSLNPIIYGVQSAEICKSLSKLFRSKPVMPL
>LOCXPOR75.217.HIT1.OR.2R.322.7tm_4.exons1.WNGW01000031.1.Coreoperca_whiteheadi
SVISDLCFCRLMENYTYNSFTLQLEGLNVSKDSVFPVFLCLFFSYIFIMVANVGIAVLVIIDKNLHQPMYFLFCNLSFNDILGNSIMVPRLLQDILLPPSERLISYYECVVQAFASHMFGTTSHTVLMIMAFDRYVAICNPLRYAAIMTTNMVIKLTVSAWGVAFVLIGILLGLTVRLNRCRTLITNPYCDNPSLFKLSCENVFINNVYGLTFTVVLFTASIGSIVLTYTRITVVCLISKNKSLNSKALKTCSTHLVVYLIMLISGMSNIVLHRFPQYTDYRKLCAILFHIIPGSLNPIIYGVQSKEIQKFLSKLFESNKML
>LOCXPOR76.218.HIT1.OR.2R.321.7tm_4.exons1.WNGW01000031.1.Coreoperca_whiteheadi
SVISDLCFCRLMENYTYNSFTLQLEGLNVSKDSVYPVFLFLLFSYIFIMFMNAGIAFLVFIDKNLHQPMYLLFCNLSFNDILGNSIMVPRLLADILLPPSERLISYYECVVQAFTTHMFGTTSNTVLMIMAFDRYVAICNPLRYAAIMTTKMVIKLTVSAWGVAFVLVGILLGLTVRLNRCRTLITNSYCDNASLFKLSCENVFINNVYGLTFTVVLFTASIGSIVLTYTRITVVCLISKNKSLNSKALKTCSTHLVVYLIMLISGMSNIVLHRFPQYSDYRKLCVILFHIIPGSLNPIIYGVQSKEIRKFLSKLYEPKNI
>LOCXPOR77.219.HIT1.OR.2R.301.7tm_4.exons1.WNGW01000031.1.Coreoperca_whiteheadi
NYTYNSFTLQLEGLSVSKDSVYPIFLFLLISYIFIMFMNAGIAFLVFIDKNLHQPMYLLFCNLSFNDILGNSIMVPRLLADMLLPPSERLISYYECVVQAFTTHMFGTTSHTVLMIMAFDRYVAICNPLRYAAIMTTNMVIKLTVSAWGVAFVLVGILLGLTVRLNRCRTLITNPYCDNASLFKLSCENVFINNVYGLTFTVVLFTASIGSIVLTYTRITVVCLTSKNKSLNSKALRTCSTHLVVYLIMVISGMSNIALHRFPQYSDYRKLSAILLLIIPGSLNPIIYGVQSAEICKSLSK
>LOCXPOR78.220.HIT1.OR.2R.301.7tm_4.exons1.WNGW01000031.1.Coreoperca_whiteheadi
NYTYNSFTFQLEGLNVSKDSVYPIFLFLLFSYIFIMVVNVGIAVLVFIDKNLHQPMYLLFCNLSFNDILGNSIMVPRLLADMLLPPSERLISYYECVVQAFTTHMFGTTSHTVLMIMAFDRYVAICNPLRYAAIMTTNMVIKLTVSAWGVAFVLIGILLGLTVRLNRCRTLITNPYCDNASLFKLSCENVFINNVYGLTFTVVLLTSSIGSIVLTYTRITVVCLTSKNKSLNSKALRTCSTHLVVYLIMMINGMSNIVLHRFPQYSDYRTLSAILFHIIPGSLNPIIYGVQSAEICKSLSK
>LOCXPOR75.221.HIT1.OR.2R.321.7tm_4.exons1.WNGW01000031.1.Coreoperca_whiteheadi
SVISLFCFCRLMENYTYNSFTLQLEGLNVSKDSVFPVFLFLFFSYLFIMVANVGIAVLVIIDKNLHQSMYFLFCNLSFNDILGNSIMVPRLLSDMLLPPSERLISYYECVIQAFTTHMFGTTSHTVLMIMAFDRYVAICNPLRYAAIMTTKMVIKLTVSAWGVAFVLVGILLGLTVRLNRCRTLITNPYCDNASLFKLSCENVFINNVYGLTFTVVLFTASIGSIVLTYTRITVVCLISKNKSLNSKALKTCSTHLVVYLIMVISGMSNIVLHRFPQYSDYRKLCVILFHIIPGSLNPIIYGVQSKEIRKFLFEIFQPKKI
>LOCXPOR80.223.HIT1.OR.2R.329.7tm_4.exons1.WNGW01000031.1.Coreoperca_whiteheadi
FFLPPLLWFYFRQAQMENYTYNSLTLQLEGLEVTKRNKYPVFLFLLSAYVFIFLANVGIVVLIWTERSLHQPMYLLFCNLSINDVMGNSLLVPRVLADILVPPSERLIHYYECLMQAFTTHMFGTNAHTVLMIMAFDRYVAICNPLRYAAIMTTNMVIKLTVSAWGVAFVLVGILLGLTVRLNRCRTLITNPFCDNPSLFKLSCENVFINNVYGLTFTVVLLTSSIGSIILTYYKITAACLTSKNKSLNSKALRTCSTHLWLYLIMLVSGLIPIALHRFPQYTDYRKISAILFNVVPGSLNPVIYGLQSQEIHKSLSNIFRLRKVKPTF
>LOCXPOR81.112.HIT1.OR.2R.316.7tm_4.exons3.WNGW01000031.1.Coreoperca_whiteheadi
MENTTTVAPLEQPIVFELEGFYVPPGYGSLLFFLALFNFMVTLLGNGAVACVIVVDKNLHRPMFVMVCHLVVCDLLGATAVLPRLMMHFLTGQRKIAYVPALAQAFSVHTYGVAVQTILGAMAYDRYIAVCEPLRYHTIMTSARLHCCCALAWLVALLCIAGLFAFHVNAPLCGNTIQHAYCSNRAILSLACSPTPMNNIYGLAMSWSVSTGIFFIIAFSYFRILHTSVKQVRADNIVRSKAFQTCASHLAVYVLYEIASVVIIVSQRFPSVSQNIKKVFSILFIIMPPAINPIIYGLLSKELRASIMKHCRIKVR
>LOCXPOR44.123.HIT1.OR.2R.311.7tm_4.exons1.WNGW01001172.1.Coreoperca_whiteheadi
MENATIMFHFNLSMYVNIGSYRYPAFVLCFLLFALIISANLVIILVISRERTLHEPMYIFIAFLSVNALYGSTGFFPRFLIDLLSDSHLISRPACFTQIYIIYTYASYEMTILCIMAYDRYVAVCDPLHYHIKVTPKRVCGLAAFAWIFPAFSISLCLYLTIRLPLCGNNILKVYCAIWNIAKLSCVTTFINNIVGLLVTTITVILPLIYVLYTYFRITLVCRKSSSEFKSKVFQTCLPHTISFVSYSITLFCDIALSRFNIEMLNSFFAVILSLEFVMIPPLLNPLLYGLKLPEIRRHIFKMLSCLNTLS
>LOCXPOR88.113.HIT1.OR.2R.275.7tm_4.exons1.WNGW01000199.1.Coreoperca_whiteheadi
VIVMFLYVFIVCANLLLIVVVCMNRSLHEPMYLFLCSLFVNELYGSTGLFPFLLLQILSDVHTVSAPFCFLQIFFVYSYGSVEFTNLAIMSYDRYLAICCPLQYNTRMTSNKVAMLIALIWLPPILVNLFTLPLIVPLQLCGNIIHKVYCDNYSIVKLACYDTTVNNIYGLFVSAFSVFGPIILILYTYMKILKVCFSGSKQTRQKAVSTCTPHLASLINFSFGACFEILQSRFNMSSVPILLRIFLSLYFLTCPSLFNPVMYGLNLSKIHVACK
>LOCXPOR83.114.HIT1.OR.2R.307.7tm_4.exons1.WNGW01000199.1.Coreoperca_whiteheadi
MMNSTQVSYFTLAAYFDPGNYKYLYFMIVISLYVFIVSVNVLLILIICMNRSLHEPMYLFLCSLFVNELYGSTGLFPFLLIQILSDVHTVSAPFCFLQMYCVHTYGAVEYLNLAIMSYDRYLAICYPLQYNTQMTCNKIAMLIALTWLYPFLACIVIIYLNSHSQLCGNIIYKVYCDSHSVVKLACSDANLVNIYGLIASFGTIFGALIFIIYTYMKILLVCFSGSKETRQKAVSTCTPHLASLLNFSFGSSFELLQSRFNMSSVPIMMRIFLSLYWLTCQPLFNPVMYGLKMSKIRDIGKNLMSNV
>LOCXPOR84.115.HIT1.OR.2R.308.7tm_4.exons1.WNGW01000199.1.Coreoperca_whiteheadi
MMNSTQVAYFTLAAYFDTGLFKYLYFMIIMSLYIFIVCANSLVVVVICMNRSLHEPMYIFLCSLFVNELYGSTGLFPFLLLQILSDVHTVSAPFCFLQIFCVHSYGAVEYLNLAIMSYDRYLAICYPLQYNTRMTYKRIAVLIAVTWLYPCFAMVVLLLLSSPLRLCGNIIYKVYCDTHSVVKLACSDTNVINIYGLNATFGTIFGALLFIIYTYMKILLVCFSGSKETRQKAVSTCTPHLASLLNFSFGACFEILQSRFNMSSVPIIIRIFLSLYFLTCQPLFNPVMYGLKMSKIRVLCKSLVSNAD
>LOCXPOR85.116.HIT1.OR.2R.305.7tm_4.exons1.WNGW01000199.1.Coreoperca_whiteheadi
MINSTRVSYFTLAAYFDTGVLKYLFFMIVMSLYVLIVCVNVLLIVVICMNRSLHEPMYIFLCSLFVNELYGSTVLFPFLLVQILSDVHTVSAPFCFLQIFGLYYYACVEFLNLAIMSYDRYLAICYPLQYNARMTHSKITILIALLWLYSSVICFLPISLSAPLQLCGNIINKVYCDNYSIVKLACSDTTVNNIYGLIATSITILCPVSLILYTYMRILIVCFSGSKQTRHKAVSTCTPHLASLINFSFGAFFEIVQSRFNMSSVPIMLRIFLSIYCLSCQPLFNPLLYGLNMSNIRIICKSLIF
>LOCXPOR86.117.HIT1.OR.2R.317.7tm_4.exons1.WNGW01000231.1.Coreoperca_whiteheadi
MLNSTLSSLSSFILGAYLHFGNLKYFYFMVTVFLYIGIVIANTSLIVIICMNRSLHEPMYLFLCSLFVNELYGSTGLFPFLLLQILSDVHTVSAPFCYLQIFCVYTYGNVEFCNLAVMSCDRFLAVCCPLEYNTRMTFNKAFIFIAVIWMYSFVKVLITLSLNIRLTLCGNIINSLYCQNYLVVKLACSETRVNNIYGLFSTALFLVYLLPILFSYIEILKVCFSGSKQTRQKAVSTCTPHLASLLNFSFGCCFEILQSRFDMTGVPSMLRIILSLYFLIIQPLLNPIMYGMQMSKIRKHINLCSLSKMLTGQRDAM
>LOCXPOR87.119.HIT1.OR.2R.307.7tm_4.exons1.WNGW01000231.1.Coreoperca_whiteheadi
MVNATQDSYFTLAAYFDTGVFKYFYFMIITSLYVFIVCANSFLIVVICMNRSLHEPMYIFLCSLFVNELYGSTGLFPFLLLQILSDVHTVSAPFCFLQIFCVYTYGCVEFTNLAIMSYDRYLAICCPLQYNTRMTSNKVAMLIAVTWLYPFLVIFILISLSAPLQLCGNIINKVYCDNYSIVKLACSSTTVNNVYGIVCTLTSVVLVLLIFYTYIKILKVCFSGSKQTRHKAVSTCTPHLASLLNFSCGAFFEILQSRFNMNSLPNMLRIFLSLYWLTCQPLFNPVLYGLKMTKIRITCKNVVFCKM
>LOCXPOR88.120.HIT1.OR.2R.275.7tm_4.exons1.WNGW01000677.1.Coreoperca_whiteheadi
VIVMFLYVFIVCANLLLIVVICMNRSLHEPMYLFLCSLFVNELYGSTGLFPFLLLQILSDVHTVSAPFCFLQIFFVYSYGSVEFTNLAIMSYDRYLAICCPLQYNTRMTSNKVAMLIALIWLPPILVNLFTLPLIVPLQLCGNIIHKVYCDNYSIVKLACYDTTVNNIYGLFVSAFSVFGPIILILYTYMKILKVCFSGSKQTRQKAVSTCTPHLASLINFSFGACFEILQSRFNMSSVPILLRIFLSLYFLTCPSLFNPVMYGLNLSKIHVACK
>LOCXPstkTARs_021.60.HIT1.TAAR.1R.291.7tm_1.exons2.CM022488.1.Coreoperca_whiteheadi
EDELCFPQLNASCRRDIRSYSEATRIYSLLFCITLLTVVLNLLVIISLSHFRQQLHTTTSLLLLSLAVADFLVGVLLMPFEIHVFRGCWLLGDFIRAVSCFLGFLIVSVSVGNMVLISVDRYVAICDPMFYSTKVTMKRVKLCICLCWLFSAFHSSWILRDVLKQPDRYNSCYGECVIVINYFEGALDLAATFDGPIIVIIGLYMRVFVVAVSQAHAMRSHIAAVTLQRSKTVTAKKSELKAARTLGVVVVVFLLCSCPYYCFTVAAENNLLGVSSGAIEIWLLYFNSCLL
>LOCXPTAAR1.26.HIT1.TAAR.2R.331.7tm_1.exons1.CM022472.1.Coreoperca_whiteheadi
MMDGLEGAQLCYPQLLNSSCRRLLRPRPEAVLLYALLSSVTVLTVALNLLVIISISHFRQLHTPTNLLLLSLAISDLLVGLLVMPVETMRFIETCWRLGNLMCALSYIIGFTLTSASVGNMVLISIDRYVAICYPLQYTNKITRSRVEVSVCLCWACSFLYNGLILKEHLRQPDRHSSCHGECLVVINYVSGTVDLVFTFIGPCSVILILYMRVFIVAVSQARAVQSHITAVAAGRVTVTAKKSEKKAARTLGIVILVFLMSFCPYYYPSLAGQDISNSASSWAIVSWLLYFNSCLNPIIYAFFYPWFRKAIKFIISLRILERESSQANIL
>LOCXPTAAR2.50.HIT1.TAAR.2R.328.7tm_1.exons2.CM022479.1.Coreoperca_whiteheadi
MPTLEGDDLCFPQLNTSCKKLPRPHSEAMLIYVLLSTVSLLTAALNLLVIISISHFRQRYMQLHTPTNLLLLSLAVSDFLVGLLVMPFQILLTEPCWLLGDLACVLYYLVPFITICASAVNMVLISVDRYVAICDPLRYLTKITQKRVQICICLCWGYSVFCSVGLLYDNLKQPGMYKSCYGECVITIIGAVDLVLGFMLPITAIIALYVRVFVAAVSQARAMRSHMATLQRAAAVTAKKSELKAARTLGVVVVVFLMCYCPYYCVSLSGYSLVIGSSAEVFVIYLVFFNSCLNPVIYAFFYPWFRKSVKLIVTLEILQPHSCEANIL
>LOCXPTAAR3.62.HIT1.TAAR.2R.331.7tm_1.exons1.CM022481.1.Coreoperca_whiteheadi
IEMEVSVNRTDVFTEIHPCYKIDVSYVLTRNPSTICVLFHIFLGSLSAVTVCGNLLVITSIIYFKQLHTPTNSLILSLAVADLLVGVLVFPLTMEFSQSKCRYYNNLFCKVRGTFDVSLCTSSILNLCCISVDRYYAVCQPLAYRSKINDHVVFFMILVSWGVSALTGIGFIIAKLKLVKCAATCLIDVVMANIWGLIFSFYLPVIVMLCIYLRIFLVAQRQARSIQNATCQSTKSGATVSKMERKATKTLAIVMGAFLMCWLPFFLCTTILSFSHVYVPLPFIELLNWLALSNSMLNPFIYAFFYSWFRAAFRMIISGKIIQGDFTNSKL
>LOCXPTAAR4.63.HIT1.TAAR.2R.333.7tm_1.exons1.CM022481.1.Coreoperca_whiteheadi
MEPEVTVNGTYTIRDIHPCYESDRTTYVFTSNPSIICVLLYIFLGSLSVVTICGNLLVIISIIYFKQLHIPTNYLILSLAVADLLVGVLVFPFSMAFTVTSCLYNEDVDHAALFCKVRGSFDVTLSTASILNLCCISIDRYYAVCQPFAYKTKINDRVIGIMIVVSWGLSALIGIGIIVAGFNQGKCGESCLIDALISTTLACVFSFYIPVIIMLCIYLKIFLVAQRQAKSIQSTKSGAAVGKMERKATKTLAIVMGVFLLCWTPYFLCIIFQPLTNDVTPVAVIETLNWLTLSNSMLNPFIYAFFYSWFRSAFRMIISGKIFQGDFANSKLL
>LOCXPTAAR5.64.HIT1.TAAR.2R.329.7tm_1.exons1.CM022481.1.Coreoperca_whiteheadi
RMEPEVTVNGTYTIRDIHPCYESDNTTYVFTSNPSIICVLLYIFLGSLSVVTICGNLLVIISIIYFKQLHIPTNYLVLSLAVADLLIGVLVFPFSMAFTVTSCLYNEDVFCKIRDSFDVSLCTSSILNLCCISIDRYYAVCQPLTYRTKINVYVTTIMIVVSWGISALIGIGIIVAGFSQGTCGETCSVDVVMANTLGPVFSFYLPAILMLCIYLKIFLVAQRQANSIQSTKSGAAVGKMERKATKTLAIVMGVFLLCLTPYFLCVNFQPLAYNPPPVAVIETLNWLTLSNSMLNPFIYAFFYSWFRSAFRMIISGKIFQGDFANSKLL
>LOCXPTAAR6.65.HIT1.TAAR.2R.332.7tm_1.exons1.CM022481.1.Coreoperca_whiteheadi
KSRRMEPEVTVNGTYTIRDIHPCYESDSTTYVFTSNPSIICVLLYIFLGSLSVVTICGNLLVIISIIYFKQLHIPTNYLVLSLAVADLLLGVLVFPFSMAFTVTSCLYHQDVFCKIRDSFDASLCTSSILNLCCISIDRYYAVCQPLTYRTKINVYVTTIMIVVSWGISALIGIGIIVAGFSQGTCGETCSVDVVMANTLGPVFSFYLPAILMLCIYLKIFLVAQRQANSIQSTKSGAAVGKMERKATKTLAIVVGVFLLCWTPYFLCINFQPLAYNPPPVPMIETLNWLALSNSMLNPFIYAFFYSWFRSAFKMIISGKIFHGDVANSKLI
>LOCXPTAAR7.66.HIT1.TAAR.2R.320.7tm_1.exons2.CM022488.1.Coreoperca_whiteheadi
ELCFPLLPNTSCRKPKPPHSEAVLVYILLFFISLLTASLNLLVIISISHFRQLHSPTNLLLLSLAVSDFFLGLLVMPVEILMTGTCWILGDLVCALYFFLPVILISASVGNMVLISVDRYVAICDPLHYSARITQKLVTLSVCVCWICSVFYSIFLLYDHLKHPGRYNSCHGECMVNIAGDVDLVVTFIIPFTAIVVLHMRVFVVAVSQARAMRSHVAAVKLQLSGALTTNKSELKAARTLGVVVAVFLICYSPYYCVSLTGRNILIGSSTEAFMSFVMYFNSCLNPVIYALFYPWFRKAIRLIVTLQILQPDSCEANML
>LOCXPTAAR8.68.HIT1.TAAR.2R.329.7tm_1.exons2.CM022488.1.Coreoperca_whiteheadi
MEVEDGAELCFPHLLNTSCRKPTTPWSEAVLLHIVLSSIALLTVALNLLVIISVSHFRQLHTPTNILLLSLAVSDFLVGLLLMPGEILRKTACWFLGDLMCSLYKVVCSIIISASVGDMVLISVDRHVAICDPLHYPTRITGRRVQLCVCLCWLCSILYSILFLKNDLTQPNRYNSCYGECVIDIEYIAGAVDLVLSFIVPITVIIVLYMRVFAVAVSQARAMRSHITAVTLQLSVTPKTKKSELKAARTLGIVVVMFLICFCPYYAVSLAGESLLNTSYASFVFYLFYFNSCLNPVIYALFYTWFRKAVKLIVTLQILKPGSCKANIL
>LOCXPTAAR9.70.HIT1.TAAR.2R.325.7tm_1.exons2.CM022488.1.Coreoperca_whiteheadi
MEGSELCFPQLLNTSCRKPVRPHFEAMLIYALLSSISLLTAALNLLLIISISHFRKLHTPTNLLLLSLAVSDFFVGLLMFFQIVLIDGCWFLGDLMCALYQYLAYIITSASVGTMVIISVDRYVAICHPLHYSTEITQRRAQVCVSLCWICSVIFQSLILKDILKQPGRYNSCFGECVFFISYTAGLADVIFSFVVPITVIVVLYVRVFAAAVSQARAMRSHIAAVTLQQSVKATPKKSEMKAARTLGVVVALFLICLCPYYCVALTGQDNLLNASSAAFVICLFYFNSCLNPVIYAFCYPWFGKSVRLIVTLKILKPGSCEANI
>LOCXPTAAR10.28.HIT1.TAAR.2R.329.7tm_1.exons2.CM022488.1.Coreoperca_whiteheadi
MKALEEDELCFPQLPNSSCRKTMHPYAVSMATYIILSSISLLTVILNLLVIIAISHYKQLNSPTNLLLLSLAVSDFFVGFLMFFHIVLIDGCWFLGDLMCILYYVLYYIITSVSIGTMVLISVDRYVAICDPLHYSAKVTHKRVKTCNCLCWMGSALFHSVLLMDNLGQPGRYNSCFGECVVVIHYISGLADLFVSFIGPVAVLVVLYMRVLVVAVSQARAMQSHIAAVTLQRSVKITAKKSEIKAAGTLGVVIVVFLICVCPFFCVALTGHDTFLSASSAAIVLFLFYLNSFLNPMIYAFFYPWFRKSIKLIVTLKILQADSCDTNIL
>LOCXPTAAR11.30.HIT1.TAAR.2R.326.7tm_1.exons2.CM022488.1.Coreoperca_whiteheadi
MMEGTELCFPQLNTSCRIKPKPSHSGTMLIYIVLSLISLLTVTLNLLVVISISHFKKLHTPTNLLLLSLAVSDFFVGLLMFFQIVLIDGCWFLGEVMCVLYLYLAYIITSASVGHMVLIAVDRYVAICEPLHYSTKVTPKRVRICLCLCWIFSLFFHSVLLKDNLKHPGRYIFCSGECMIVVNRIEQLADLILTFIVAITVIIVLYMRVFAVAVSQARAMRSHIAAVTLQQSGKVTAKMSEIKAARTLGVVIVLFLICLCPYFCVTLTGHDNLLNASSAAFVICLFYFNSCLNPVIYAFFYPWFRKSIILIVTLQILKPGSSDTNI
>LOCXPTAAR14.32.HIT1.TAAR.2R.317.7tm_1.exons3.CM022488.1.Coreoperca_whiteheadi
QLNTSCRKPLQHHAETIFLYILMSCISLLTTQIQKHTKLHASVVVQLHTPTNLILLSLAVSDLLVGLLLMPLRILFLGGCWFLGNLICGLYYCTSFILTSASVGNMVLISVDRYVAICDPMCYPTKVTQHRVKICVCLCWACSVFYNGVILSDFLNHPDRYNSCYGECVVVIHFITGAVDVIVTFIGPIAVIIVLYMRVFVVAVSQARAMRSHIVAVTLQGSVGVTAMKSERKAAKTLGIIVVVFLICFCPYFYPSLAGQDMSTSVAFSIFGVWLLYCNSCLNPVVYAFFYPWFRRSIKLIVTLQILQPDSCDANIL
>LOCXPTAAR14.34.HIT1.TAAR.2R.317.7tm_1.exons3.CM022488.1.Coreoperca_whiteheadi
QLNTSCRKPLQHHAETIFLYILMSCISLLTTQIQKHTKLHASVVVQLHTPTNLILLSLAVSDLLVGLLLMPLRILFLGGCWFLGNLICGLYYCTSFILTSASVGNMVLISVDRYVAICDPMCYPTKVTQHRVKICVCLCWACSVFYNGVILSDFLNHPDRYNSCYGECVVVIHFITGAVDVIVTFIGPIAVIIVLYMRVFVVAVSQARAMRSHIVAVTLQGSVGVTAMKSERKAAKTLGIIVVVFLICFCPYFYPSLAGQDMSTSVAFSIFGVWLLYCNSCLNPVVYAFFYPWFRRSIKLIVTLQILQPDSCDANIL
>LOCXPTAAR14.38.HIT1.TAAR.2R.324.7tm_1.exons3.CM022488.1.Coreoperca_whiteheadi
EGAELCFPQLNTSCRKPLQHHAETIFLYILLSCISLLTVGLNLLMMIFFLSRQLHTPTNLILLSLAVSDLLVGLLLMPLHIPLFGGCWFFGNLICGLYYYTSFILVSASVGNMVLISVDRYVAICDPLCYPTKVTMKRVKICVCLCWACSVFYNGVIQIDFLKHPDRHNSCYGECVLVIHFITGAVDVILTFIGPIAVIIVLYMRVFVVAVSQARAMRSHIVAVTLQGSVGVTAMKSERKAARTLGVVVVLFIICFCPYFYPTLKGQDMSTSVAFSIFGVWLLYCNSCLNPVVYAFFYPWFRRSIKLIVTLQILKPDSCDANIL
>LOCXPTAAR12.40.HIT1.TAAR.2R.328.7tm_1.exons2.WNGW01000109.1.Coreoperca_whiteheadi
MEVEDGAELCFPHLLNTSCRKPTTPWSEAVLLHIVLSSIALLTVALNLLVIISVSHFRQLHTPSNILLLSLAVSDFLVGLLLMPLESLKASCWFLGDLMCSLYNYVSFSIPSVSVGDMVLISVDRYVAICDPLHYPTRITVTRVKLCVCLCWFCSVLYCSVLFKDDLIQPDRHNSCYGECVVVIDRIAGTVDLVLTFVVPITVIIVLYMRVFAVAVSQARAMRSHITAVTLQLSVTRKTKKSELKAARTLGIVVVMFLLCFCPYYGVSIAGDSLLNTSSVSFLVYVFYFNSCLNPVIYALFYTWFRKAVKLIVTLQILKPGSCEANIL
>LOCXPTAAR13.44.HIT1.TAAR.2R.326.7tm_1.exons2.WNGW01000109.1.Coreoperca_whiteheadi
MEVEDGAELCFPHLLNTSCRKPTTPWSEAVLLHIVLSSIALLTVALNLLVIISVSHFRQLHTPTNILLLSLAVSDLLMGLLLMPVEILKTSCWLLGDSMCSLYNYVSFGIPFAAVGHMVLISVDRYVAICDPLHYPTRITVTRVKLCVCLCWFCSVFYCSLLFHYDVVQPFNSCYGECEGTVDHIAGAVDIVLSFIVPITVIVVLYMRVFAVAVSQARAMRSHITAVTLQLSVTPKTKKSELKAARTLGIVVVMFLLCFCPYYIVSLAGDSLHSAFSASFVINLFYFNSCLNPVIYALFYTWFRKAVKLIVTLQILKPGSCEANIL
>LOCXPTAAR14.46.HIT1.TAAR.2R.279.7tm_1.exons1.WNGW01000109.1.Coreoperca_whiteheadi
VIFVLSPRQLHTPSNILLLSLAVSDFLVGLLLMPGEILRKTSCWFLGDLMCSLYNYVSFIITSASVGDMVLISVDRYVAICDPLHYPTRITVTRVKLCVCLCWFCSVFYSSLFLKDGLTRPDRYNSCYGECVIVIDHVAGAVDVVLTFIVPVTIIIVLYTRVFAVAVSQARAMCSHITAVTLQLSVTPKTKKCELKAARTLGILVVMFLLCFCPYYGVSLAGDSLLNTSSASFVIYLFYLNSCLNPVIYALFYPWFRKSVKLIVTLQILKPDSCDAKIL
>LOCXPTAAR16.57.HIT1.TAAR.2R.329.7tm_1.exons2.WNGW01000242.1.Coreoperca_whiteheadi
METLEQAELCFPQFLNASCKKPKRSHFEVILSYIILSSITVLTTTLNLLVIISISHFKQLHTPTNLLLLSLAVSDFFVGLLMFFQIMLIDGCWFLGDLMCVLYLYLAYIITSASVGNMVLISVDRYVAICDPLHYSTKVTQERVQVCVSLCWICSVLFPCLVLKDNLEQPGRYISCSGECVVVGNYIAGIADLVLSFIGPVIVIIVLYMRVLVVAVSQARAMRSHIVAVTLQGSVKVSVKKSELKAARTLGVVVLVFLICLCPYYFVIITAQDTLLSASSAAFVICLFYFNSCLNPLIYAFFYPWFRNCLKLIVTLQILQPDSCETNIL
>LOCXPTAAR16.59.HIT1.TAAR.2R.329.7tm_1.exons2.WNGW01000242.1.Coreoperca_whiteheadi
METLEQAELCFPQFLNASCKKPKRSHFEVILSYIILSSITVLTTTLNLLVIISISHFKQLHTPTNLLLLSLAVSDFFVGLLMFFQIMLIDGCWFLGDLMCVLYLYLAYIITSASVGNMVLISVDRYVAICDPLHYSTKVTQERVQVCVSLCWICSVLFPCLVLKDNLEQPGRYISCSGECVVVGNYIAGIADLVLSFIGPVIVIIVLYMRVLVVAVSQARAMRSHIVAVTLQGSVKVAVKKSELKAARTLGVVVLVFLICLCPYYFVIITAQDTLLSASSAAFVICLFYFNSCLNPLIYAFFYPWFRNCLKLIVTLQILQPDSCETNIL
>LOCXPOra1.5.HIT1.Ora.2R.317.7tm_1.exons4.CM022473.1.Coreoperca_whiteheadi
KCVRMGLCVSVSPLQNAFYIILVMMGILGNATVVGVIGKSIIMDHGGGRNSDIIIINMAMSNLLVSLMRNILLIISDMGLQLSLSKVWCQFLMGVWVWLRSVNVWSTFFLSAFHFQTLRRVAPNLHRPRGAPTTLLLSLGLMLLLNFIYAIPAHIFSTNGNENSTETLMLVSATTRPLLGCMWNFPSSQSGLAYATTSMVIHETIPIILMVFTNMGSLYTLYTHGRMRSSVQDAPVIKRVPAERQAAKVILALIMLFILSWGTSIISVNYFNYNRGSSAEFLLAIARFSNSMFIFLSPAVLAVGHQQLRSFIKSMLT
>LOCXPOra2.6.HIT1.Ora.2R.342.7tm_1.exons2.CM022473.1.Coreoperca_whiteheadi
MSEVLTVEAILFGLLVFSGILGNILVIHVVFQTAVETPSRRLPPSDTFLVHLSLANLLTSLFRTVPIFVSDLGLDVTLSPGCCRVFMLLWVWWRAVGCWVTLALSVFHCITLRRPHVAFGLLAQQRERQRVWIVLGLVWGANLAFSLPALVYSTHVQGNATVKLMVISCTTRPLLGCVWEFPSIKQGSAFASTSLALNEVLPLVLMVCTNLASLHALAKHIRAVTSGGESGGTRGELDKHVSTERKAGHVIMSLVSLFVVCWALQVAAVTYYNYDRGQHAEGLLTVAQFSASLFVGFSPMVVAFGHGKLRRKIMSMIMGWSKVLNCHNGDTEDGGQSPKTKG
>LOCXPOra3.7.HIT1.Ora.2R.302.V1R.exons1.CM022473.1.Coreoperca_whiteheadi
MPSEDFVRGTLYLSLTVVGVPGNVAVIVAFLLLLYQENRLLPADAIVLHLACVNLLLVGVRCLLETLASFRLASIFGDLGCKAVIFIYRTSRSLSIWLTFVLSAYQCLSIAPPGSRWASVRTLVAHYLGFVFLFLWLLNTCMSSAAILFSFGAQNDSSLINHGINVEFCYVRFSSKLSKEANGAAQVGRDVVPMALMTLASLIILVFLYKHSQQVKGLRSSSVGGGGGGCGAEQRAAKAVVALVTLYVVLYGVDNGLWVYTLTVRTTMRSSLISDLRIFFSSLYAALSPVVIIASNRKVNGR
>LOCXPOra4.8.HIT1.Ora.2R.311.7tm_1.exons1.CM022481.1.Coreoperca_whiteheadi
MAGWSVNLLGLRIFVSCIGLAGNVFLILSIIQTSLSRVKSFELFLLGLAAANLVEILIVNIFDIIILQTSSTTTTTTTATTGTWSCHLLKFLTVFGEITSILFTVLISIFRYQKLKDKEKRVNLPICLDSIRSAWMVSGVCVMLSTLLSLPIFVINIQGPAQNVTGSSSGCPPDFFQCSKNDCPILNRFYKYMFVLVCNLLPLIIITVTGCLIITALLSQTKAVTPAVSVSGSSQFSRKSKSSRLQRSTVAILAAMALFQVDWTLYLIFQLTFSPTDFPFWAEMEFFISTSYTSISPYVYGIGNNLFSFKN
>LOCXPDreOlfCb1.202.HIT1.OlfC.1R.798.ANF_receptor.exons7.CM022481.1.Coreoperca_whiteheadi
CDSPQSMCGAEAPGDVVIGIMLPCHRKVKALKERIRPEQFSCSDFDLMLFMRSLAAIHAIEELNTSGFLPGVRLGYLMCDTCSFASKALLNAGHMLAVNGSLNVKCDNSDFRPRVKIMLGALYSEVSIALARLLNVYMIPLLSFTSSSPELSDKLRYPVFLRTIPSDKHQTKAVAKIMQQFEWNWVGVVYGDDEYGKGAFQSFLGDAEANSVCLAYQEVVPFYLDQSNGTQHIEKIAQQIRSSGAQVVLLILKEEMVKLLFEEMIRTNTSRTWIASDAWSRSRTIAQMEDINKVGDILGFTFVSGKSESFDNYLKNLTATPGGYNRFIEEYKNLRFNCSPECFSNKPPPNCPAPDLLKIKSANASVWAIGHALKKLLNCNSSVCLGEMNFPPWKLLAELKKVNFTFDNQNFFFDDNGDFRNGYDLIMWEKDGPFRRFQRIGRYHGTGIEVNRKNFTWLSTANTTSRCSERCAPGSVKKILNASCCYNCTLCVEGTYADDWDLHDCKKCPNGTWSLMGWHECKPRWESYLRWSDPHPITMMTAAAFGILLLLVTFIIFLVYRDSPPMKRAEVRLSCVMMAGLAVSFASVICFMGKPSVHLCRARQVMYAMGFTLCVSCNLVKAYRTFLVFLPFGQITNRRLHKLYRPPVIVIVVTAVQGIICLLWLIYDSPDIDDSAPSPQSMKKIIQCSEGTTYIGFGIMLSYIGVLALVGFLLAFKGRKVPQEFSETGYIIFSMLMYLFVWVCFIPVYITNNEERTPVQASAILVSSYGIIFCHFLPKCYEALWASRTDTLERILRR
>LOCXPDreOlfCa1.203.HIT1.OlfC.1R.782.ANF_receptor.exons6.CM022486.1.Coreoperca_whiteheadi
RFQERGLVKVLAMINAIEIMNKSPLLTDVNITLGYRILDSCSDVSTALRATADFTQQADCHTGNNTFTCGQPVMAVIGASYSETSIAIARQLTLKMIPQISYSSTAVILSDKSRFPAFMRTIPNDEHQTAAMVSLLSAFSWNWVGIVTTDGNYGQSVLDNFVSQASEKGICVAFKAVLPQSVTSQDTFSAIKQTAKTIYKNPKVQVIVSFAKPTHMMYLYQELKNQMLIAGQNMESMRRVWVASDTWSSSRSVKGNVTLEDIGHVVGFTFKSGDLSSFSEYLSRLEAAGHDYKGNNSFMQELYLHLNDSKAVNTLRKHTDANTIFSVEMAVSAIAQAVASICRSRDCKTPGTVQPWEVLKALWMQEFKVREKSYKFDSRGDINLGYDVKMWRSDGGNIHVHDVVAEYHPHNNFTHTNYSTTQQLKHIISRCSNSCIPGEFKKTAEGQHTCCYECINCTENYYSNNTGKALPSIHTLDVTWSPKGSSSCTPKALLFFAWQDGFAVVLLTFSALGILLALLVSALFLHQRDTPVVKAAGGPLSQAILFSLVISYISAMLFVGRPSSFQCKARQVLFGISFTLCVSCILVKTLQILLAFRFDPELQEVLRRLFRPYVVVCICVALQAATCISWLVLKSPFNHVISHPTTLLEDCHEGSYLAFGVMLGYIAVLVFVCFICAFKGRKLPQQYNEAKFITFSMLLYLISWLLFIPVYVTTAGVYLPAVEMVVILISNYGILSCHFFPKCYIILLKKDQNTKSAFRKNLYEYSSKTTDSVSAPGSSVPE
>LOCXPOlfC1.127.HIT1.OlfC.2R.866.ANF_receptor.exons9.CM022478.1.Coreoperca_whiteheadi
LMYFILLYSYFSFAVSSPLSSSSCQLQGQFNLNGMHKAGDVVLGGLFGTHLFSVFPDLSFTSEPQQPTCHGFDVLGFRQAQTMAFAIDEINRNSKLLPNVTLGYSLYDNCIKLRIGFRAALSLVSGQEEQFILEETCVGTPPVLGIVGDSSSTSSIAISSVLGLYRVPMVSYFATCSCLSDRQKFPSFFRTIPSDAFQVRAMIQILNRFRWTWAGLLVSDDDYGLHAARSFQSDFVQSGRGCLAYLEVLSWGTDSAELRRIVDVMKKSTARVVIVFAHESYMINLMEEVVRQNVTGLQWMASEAWIAGSVLQTPHLMPYLGGTLGIAIRRGEIAGLREFLLQIHPDHSVNGNSMVKQFWEYTFQCRFAPPPVGWVEAGGALCTGQEDLENVETEFLKISNLRPEYNVYKAVYALSHALDDMLQCEPGRGPFSGRSCATLQRLEPWQLMYYLEKVNFTTSFGDQVSFDENGDALPIYDIMNWLWLPDGRTKVQNVGEVKRSAFKGEELTIDEDKIFWNFESKKTPRSVCSESCPPGTRMARKKGEPVCCFDCIPCSEGKISNKTDSMECTSCPEDFWSSPQRDQCVPKKTEFLSYHEPLGICLTTATLLGTSICAVVLGIFIYHRRTPIVRANNSELSFQLLVSLKLCFLCSLLFIGRPRLWTCQLRHAAFGISFVLCVSCILVKTMVVLAVFKASKPGGGASLKWFGAVQQRGTVIVLTSIQAAICIAWLVSSSPAPHKNTQYYNDKIVYECVVMSTVGFAVLLGYIGLLAILSFLIAFIARNLPDSFNEAKLITFSMLIFCAVWVAFVPAYISSPGKYADAVEVFAILASSFGLLVSLFGPKCYIILLRPERNTKKAIMGRGIES
>LOCXPOlfC2.130.HIT1.OlfC.2R.869.ANF_receptor.exons9.CM022478.1.Coreoperca_whiteheadi
LMYFMSLYSYFSSVVSSPLYSSSCQLRGQFKLNGMHKAGDVVLGGIFQIHFFSVFPDLSFTSEPQQPTCHSFDVLGFRQAQTMAFAIDEINRNSKLLPNVTLGYSLYDNCLKLEFGFRAALSLVSGQEEQFILDETCVGTPPVLGIVGDSSSTRSIAISSVLGLYRVPMVSYFATCSCLSDRQKFPSFFRTIPSDAFQVRAMIQILNRFRWTWAGLLVSDDDYGLHAARSFQSDFVQSGGGCLAYLEVLPWSTDPTELRRIVDVMKKSTARVVTVFAHESHMINLMEEVVKQNVTGLQWMASEAWIAATVLQTPHLMPYLGGTLGIAIRRGEIAGLREFLLQIHPDLHHNNSYGNSMINQFWESTFQCRFAPPPAGWVEAGGALCTGQEELENVETEFLDISNLRPEYNVYKAVYALAHALDDMLQCEPGRGPFSGHSCGSLQRLEPWQLVYYLEKVNFTTPFGDQVSFDENGDALPIYDIMNWLWLPDGRTKVQNVGEVKRSAFKGEELTIDEDKIFWNFESKKTPRSVCSESCPPGTRMARKKGEPVCCFDCIPCSEGKISNKTDSMECTSCPEDFWSSPQRDQCVPKKTEFLSYHEPLGICLTTATLLGTSICAVVLGIFIYHRRTPIVRANNSELSFQLLVSLKLCFLCSLLFIGRPRLWTCQLRHAAFGISFVLCVSCILVKTVVVLAVFKASKPGGGASLKWFGAVQQRGTVIVLTSIQAAICTAWLVSSSPAPHKNTQYHTDKIVYECAVGSTVGFAVLLGYIGLLAILSFLIAFIARNLPDSFNEAKLITFSMLIFCAVWVAFVPAYISSPGKYADAVEVFAILASSFGLLVSLFGPKCYIILLRPERNTKKAIMGRGIES
>LOCXPOlfC3.136.HIT1.OlfC.2R.877.ANF_receptor.exons9.CM022478.1.Coreoperca_whiteheadi
MGAFPDTYFLLCVYHIFFVLSSSSLCSVSSSLASSCKLRRKFHLNEMHKSGDVVLGGLFEVHYTSVLRERTFTSEPQQPSCKGFDTLGFRHAMTMVFAIDEINKNPNLLPNVTLGYSLYDNCGALVIGFSGALSLASGREEQFLLQENCFGTPPVLGIVGDHYSTFSIATSNVLGLYKMPIVSYFATCSCLSDRQKFPSFFRTIPSDAFQVRAMIQILKHFGWTWVGLLVSDDDYGLHVAQSFQSDLVQSGGGCLAYLEVLPWDSDPSELRRIVHLIKTSTARVVMVFAHEIHMIQLMEEVVRQDVTSRQWIASEALTTAAVLQTPRLMPYLSGTLGIAIRRGEIPGLREFLLQIHPDQNDNDNYGNNMVRQFWESTFQCKFDPAGWVEAGGALCTGQEDIENVETEFLDVSELRPEYNVYKAVYALAHALDNMLQCEPGRGPFSGHSCATLQRLEPWQLVHYLQKVNFTTPFGDQVSFDENGDALPIYDIMNWLWLPDGRIKVQNVGEVKWSAFKGEELTIDEDKIFWNFELNKPPRSVCSESCHPGTRMARKKGEPVCCFDCITCSEGKISNKTDSMECTSCPEDFWSSPQRDQCVPKKTEFLSYHEPLGICLTTATLLGTSICAVVLGIFIYHRRTPIVRANNSELSFLLLVSLKLCFLCSLLFIGRPRLWTCQLRHAAFGISFVLCVSCILVKTMVVLAVFKASKPGGGASLKWFGAVQQRGTVIVLTSIQAAICTAWLVSSSPVPHKNTQYHNDKIVYECVVGSTIGFAVLLGYIGLLAILSLLLAFLARNLPDNFNEAKLITFSMLIFCAVWVAFVPAYVNSPGKYADAVEVFAILASSFGLLVALFGPKCYIILLRPERNTKKAIMGRGT
>LOCXPOlfC3.53.HIT1.OlfC.2R.701.ANF_receptor.exons8.CM022478.1.Coreoperca_whiteheadi
MPIVSYFSTCSCLSDRQKFPSFFRTIPSDAFQVLAMIQILKHFGWTWVGLLVGDDDYGLHVAQSFQSDLAQSGGGCLAYLEVLPWDSDPNELKRIVHLIKTSTARVVMVFAHEFHMIHLMEEVVRQNVTSRQWIASEAWTAAAVLQTPRLMPYLSGTLGIAIRRGEIPGLREFLLQIHPEQIDNDNYGNNMVRQFWEYTFQCRYAPPPAGWVGAGGALCTGQEDLENVETEFLDLSNLRPEYNIYKAVYALAYALDNMLQCEPERGPFSGHSCATLQRLEPWQILHYLQKVNFTTPFGDQVSFDENGDALPIYDIMNWLWLPDGRTKVRNVGEVKWSAFKGEELTIDEDKIFWNFELNKPPRSVCSESCHPGTRMARKKGEPVCCFDCITCSEGKISNKTDSMECTSCPEDFWSSPQRDHCVPKKTEFLSYHEPLGICLTTTSLLGTVICAVVLGIFTYHRNSPMVRANNSELSFLLLMSLKLCFLCSLLFIGRPRLWTCQLRHAAFGISFVLCVSCILVKTMVVLAVFKASKPGGGASLKWFGAVQQRGTVMVLISIQAAICTAWLVSSSPVPHKNTQYHNDKIVYECVVGSTVGFAVLLGYIGLLAILSFLLAFLARNLPDNFNEAKLITFSMLIFCAVWVAFVPAYVNSPGKYADAVEVFAILASSFGLLVALFGPKCYIILLRPERNTKKAIMGRGT
>LOCXPOlfC4.56.HIT1.OlfC.2R.868.ANF_receptor.exons9.CM022478.1.Coreoperca_whiteheadi
LLFLYVYLILILFSSLFSSCKLRRQFYLNGMHKPGDVILGGLFEVHYTSVLPELTFTSEPNQLSCHGFDPPGFRHAMTMAFAIDEINKNSNLLPNVTLGYSLYDNCATLVIGFSAALSLVSGREETFLLQENCLGTPPVLGIVGDSFSTFSIATADVIGLFKLPIVSYFATCSCLSDRQRFPSFFRTIPSDAFQVHAMIQILKRFGWTWAGLLVSDDDYGLHVARSFQSELAQSSGGCLAYSEILPWGDDPAELKRIVEVMKESTAHVVIVFAHQIHMIQLMGEVVKQNVTGLQWMASEAWTAAAVLQTPHLMPYLGGTLGIAIRRGEIPGLRDFLLRIRLDLHDNNGDGNSMVRQFWEYTFQCRFAPPPAGWVEAGGSLCSGDEDLENVKTEFLDVSNLRPEYNIYKAVYALAYALDDMLCCEPGRGPFSEQSCATLETLKPWQLMHYLEKVNFTTPFDDQVSFDENGDALPIYDIMNWLWLPDGRTKIQSVGVVKTSASKGEELTLDEDKIFWNFDSKQVTSPPQSVCSESCPSGTRMARKKGQPVCCFDCIPCSEGNFSNETDSMECTSCPEGFWSSPQHDHCVPKKTEFLSYHEPLGICFTTASLLGTFICAVILGIFTYHRSTPMVRANNSELSFLILVSLKLCFLCSLLFIGRPSLWTCQLRHAAFGISFVLCVSCILVKTMVVLAVFKASKPGGGASLKWFGAVQQRGTVMVLTSIQAAICTAWLVSSSPAPHKNTQYHNDKIVYECVVGSTIGFAVLLGYIGLLAILSFLLAFLARNLPDNFNEAKLITFSMLIFCAVWVAFVPAYVNSPGKYADAVEVFAILASSFGLLVALFGPKCYIILLRPERNTKKSIMGRGTTK
>LOCXPOlfC5.59.HIT1.OlfC.2R.870.ANF_receptor.exons9.CM022478.1.Coreoperca_whiteheadi
HIYFCVYLVLLFFSFSFFFSITSSLSSSCKLRRTFNLNGLHKAGDLIIGGLFEVHYTSIFPEWTFTSEPQQPTCKGFDTQGFRHAMTMVFAVDEINKNSNLLPNVTLGYRLYDNCGALVIGFRAALVLSSGQEEQFLLQENCLGTPPVMGIVGDSYSTFSIATSNVLGLFRLPMVSHFATCSCLSDRQRFPSFFRTIPSDAFQVRAMIQILKHFGWTWVGLLVSDDDYGLHVARSFQSDLAQSGGGCLAYLEVLPWDSDPAELKRIVGVMKKSTSRVVMVFAHEIHIYRLMEEVVRQNVTGLQWMASEAWASVDVLQTANFMPYLGGTLGIAIRRGEIAGFKDFLLRIHPNQHHNNYGNSIVNQFWEDIFQCKFPPLPVGWVEAGGTLCTGQEDLHNVESEFFDVSNLRPEYNVYKAVYALAYALDDMLRCEPGRGPFSGHSCATMQRLEPWQLVYYLDSVNFTTPFGDQVSFDMNGDALPIYDIMNWLWLPDGTTKIQNVGEVKESAKGEELRLAEDRIFWNFESKQPPWSVCSESCTPGTRMARKKGQPVCCFDCIPCSEGKISNETDSMECTSCPEDFWSNVQRDQCVPKKTEFLSYHEPLGICLTAASLLGTVICAVVLGIFTYHRSTPMVRANNSELSFLLLVSLKLCFLCSLLFIGRPSLWTCQLRHAAFGISFVLCVSCILVKTMVVLAVFKASKPGGGASLKWFGAVQQRGTVIVLTSIQAAICTAWLVSFSPAPHKNTQYYNDKIVYECVVGSTIGFAVLLGYIGLLAILSFLLAFLARNLPDNFNEAKLITFSMLIFCAVWVAFIPAYVNSPGKYADAVEVFAILASSFGLLVALFGPKCYIILLRPERNTKKAIMGRAT
>LOCXPOlfC12.63.HIT1.OlfC.2R.824.ANF_receptor.exons8.CM022478.1.Coreoperca_whiteheadi
KASYVKCKLKGTTRLPAFSMDGDYVIGGVFSIHYYMHTVNRNYTTMPEPLRCTGSIDSRELRFSRAMVFAIEEINNSTELLPGIKLGYQIHDSCASVPVAVHVASQLLNGLDPLFYTGDNCSQSGMVMAIVGESGSTPSISMSRVVGSFNIPQVSHFATCACLSNKQQYPSFFRTIPSDQFQADALVKLVKHFGWTWIGAVRSDSDYGNNGMASFLDAAQKEGICVEYSESFYRTHPRSRIQRVADVIRRSTAMVVVAFAASGDLRILLEELLREPSPPRQWIGSESWVTDPDMLRFSFCAGAIGFGIPKSVIPGLRDFLLDLSPMKVAASPVLTEFWEEAFDCRLEKRTAIDESVCDGTEDIQTLQSPYTDTSQLRISNMVYKAVYAIAHAMHNAMCRGTNCTTRIESKEVLTQLKKVNFSQNGYDVSFDANGDPVAKYELVNWQKTENGSIELVTVGLYDASLPMGQEFHINRNLTWVEGRTQVPVSVCTDSCRPGTRKVLQKGKPICCYDCIPCPEGEIINTTDSPDCFPCAKEFWPNAERDTCFPKPVEFLSFDEVLGIILSAFSVGGAFLTIVTAAVFFRHRTSPIVRANNSELSFLLLFSLTLCFLCSLTFIGAPSEWSCMLRHTAFGITFVLCISCVLGKTIVVLMAFKATLPGSNVMKWFGPPQQRMTVVSFTFIQVLICTIWLVVSPPFPMKNLTIYKERIILECALGSDIGFWAVLGYIGLLAVFCFVLAVLARKLPDNFNEAKLITFSMLIFCAVWLTFIPAYVSSPGKFTVAVEIFAILASSFGLILCKFAPKCFIILFKPEKNTKKHLMNK
>LOCXPOlfC12.69.HIT1.OlfC.2R.824.ANF_receptor.exons8.CM022478.1.Coreoperca_whiteheadi
KASYVKCKLKGTTRLPAFSMDGDYIIGGVFSIHHYMHTVNRNYTTMPEPLRCTGSIDSRELRFSRAMVFAIEEINNSTELLPGIKLGYQIHDSCASVPVAVHVASQLLNGLDPLFYTGDNCSQSGLVMAIVGESGSTPSISMSRVVGSFNIPQVSHFATCACLSNKQQYPSFFRTIPSDQFQADALVKLVKHFGWTWIGAVRSDSDYGNNGMASFLDAAQKEGICVEYSESFYRTHPRSRIQRVADVIRRSTAMVVVAFAASGDLRILLEELLREPSPPRQWIGSESWVTDPDMLRFSFCAGAIGFGIPKSVIPGLRDFLLDLSPMKVAASPVLTEFWEEAFDCRLEKRTAIDESVCDGTEDIQTLQSPYTDTSQLRISNMVYKAVYAIAHAMHNAMCRGTNCTTRIESKEVLTQLKKVNFSQNGYDVSFDANGDPVAKYELVNWQKTENGSIELVTVGLYDASLPMGQEFHINRNLTWVEGRTQVPVSVCTDSCRPGTRKVLQKGKPICCYDCIPCPEGEIINTTDSPDCFPCAKEFWPNAERDTCFPKPVEFLSFDEVLGIILSAFSVGGAFLTIVTAAVFFRHRTSPIVRANNSELSFLLLFSLTLCFLCSLTFIGAPSEWSCMLRHTAFGITFVLCISCVLGKTIVVLMAFKATLPGSNVMKWFGPPQQRMTVVSFTFIQVLICTIWLVVSPPFPMKNLTIYKERIILECALGSDIGFWAVLGYIGLLAVFCFVLAVLARKLPDNFNEAKLITFSMLIFCAVWLTFIPAYVSSPGKFTVAVEIFAILASSFGLILCIFAPKCFIILFKPEKNTKKHLMNK
>LOCXPOlfC6.80.HIT1.OlfC.2R.882.ANF_receptor.exons8.CM022478.1.Coreoperca_whiteheadi
MAMPAATVLMFLSLFGGKPGSAAALDNCVFLGEEEKNSLYEDGDVVIGGLFPLHYSPVSSLPTYKTKPAPNMYKYFNSRALRWMQTMTFAIKEINQRNDLLPQLKLGFHIRDSCDDIPVSLRTSLLLVNGQPERSSRARSVNRYKGPESNISSKLGCAAVQRTVSPVIIGDAASGVSMALLRSLGSFHIPLVSYFASCSCLSNQREFPTFMRTMPSDAFQIRAVAQLVSYFGWTWVGVIGLESDYARFAIQLFLQESVQYGVCAAYTHFYPVVLSQQALDELLDVIQMASSKVIINFCSESEMQGILREIRRRNITGLQWIASEAWATAKSLWEKFGDLLTGTLGFAIRRAHVIPGLKQHLTSLRPSYIHESGFLAEFWEETFNCRLNASVNSHSHRDNYLDRLPCEGTEDLNDVYSPYSDVTQLRVSYNVYKAVYVVAHALQDMSNCIVGQGPFLNGACADTKNFKPWQLIHYMKGANFSALGEKVNFDQNGDPIAYYDLLNWQRRPDGSLHLVKVGFYDASSPAGQSLVINDSVIQWPVGKQASRSVCSDSCPPGSRIARRKGEPICCFDCVPCAEGEVSNKTDSLECSRCSEDTWPNKARDLCLPKAIEFLSYQELMGIVLCVVSVLGACISLSILAIFFRYKDTALVRANNMELSFLLLAFLAVCFLVGLLFIGEPSDWLCRIRYPAFGISFALCISCLLAKTAVVLMAFRSTLPGSNIMKWFGPKQQRASVLLGTAVQVIICLIWLFTSPPHANNNRDYRSATIIIECVTGSEVGFWCVLGYIGTLTCMCFVMAFLARKLPDNFNEAKFITFSMLIFFAVWITFIPVYVSSAGKYTVAVQIFAVLASAFGLLFCIFAPKCYIIILKPEKNSKKQLMQ
>LOCXPOlfC7.84.HIT1.OlfC.2R.851.ANF_receptor.exons6.CM022478.1.Coreoperca_whiteheadi
LQGAIILSLMVLYLNTVFGCELFGRFDMPSLFKQGDIMIGGIFPVFNKEISNTSTFESKPPGAKCAQFDLRAFRWTQVMIFAIEEINKDPALLPNISLGYRILNSCSSPTNTLRAALTLASGPEEIELTSPCPPAISALIAEAGSSQSLAVAGALGPFQVPIVSYFSTCACLSDRTKYPTFFRTIPSDYFQAKALAALVKHFGWQWIGVIQSDNDYGRNGILAFTEEVKKLGVCIAFVGTVLRTYAMDKILDVVDMIKQSTVKVILAFVPEGDFYPLMKEVVKQNITGIQWIASEAWITATRPSTPEIFQAFGGALGFVVQKMAIPNLKPFLTGISPYTDPSAAFVRDFWEIMVGCKPILPGEHTGTEKINKICTGNETLMNSQDVFFNVSQLRESYNVYKAVYAIAHALHQLVFCQPVAAKTVRPCLNLLEIQPKEVTDRLQRVNFRNQFGDNVYFDVNGDPPASYDIINWQLIDGQVEHVTMGHFAFAAYGDYKLSIQEEAIVWRTGKMVPTSVCSTVCPVGTRKAQIKGKPTCCFDCVPCADGTIANLTGAADCAPCPKEYWSNERKDECIPKTIEFLTYHEPMGIAITVVSLIGVSLSLATMTVFICYRETPVIKASNSELSCFLLFSLCLCFLCSLTFIGRPTLWTCMLRHTAFGVTFALCISCVLGKTIVVVTAFKATFPGNKVSGKFGAAQQRIIVCSCTFIQIVICVLWLMLKPPFPDMVFKYSNKKIVLECNTGSEAAFYAVLGYIAILAIICLLLAFLARKLPDNFNEAKCITFSMLIFCAVWITFIPAYVSSPGKFTVAVEIFAILSSAFGLLISIFAPKCYIILIKPEKNTKKHVMGKV
>LOCXPOlfC8.88.HIT1.OlfC.2R.854.ANF_receptor.exons8.CM022478.1.Coreoperca_whiteheadi
VLIAYNPISSFTYPPPSAAKVCTLQNSFQPGFVAKGDFVIGGIFPLHYNQEMPDLNCTYRPPPVNCNGFDPRAFRWAQTMRLAVEEINQSTELLPNYTLGYKIFDSCAYPLTGQRAGLAVLNGLSENNSPMCSGASPLLAVIGESGSAQSIVVSRILQPFRIPMISYFSSCACLSDRRQYPTFFRVIPNDDYQVRAIAQLLVHFNWTWVGLVRGDHEYGRFAVQGLLRELQGTKVCVAYQEMIPLLYNHQRALEIMKVMQRSSAKVVVVFSAEGEMTPFLRDYMMQNITGIQWVASEAWVTASVFTGSEYYPYMGGTIGFGIRKGHISRLSDYLQTVNPQMYPNSLLVKELWEALYGCSPSLSSGSQLPPCSGQEALLEQHSAYMNTSSPRVAYNVYKAVYALAHSLHNLLLCQPGSGPFENNSCAQSNNIHPWQLQYYLQEVTFNIAGEEVNFDLKGDSIPYYDVINWQRGTGGKIEFINVGLFAGTNPAGEELVVQEDRIMWAGHQSEASCSHFSVCSASCLPGSRKAVRRGEPVCCFDCVPCDSGKISNETNSIECIFCPEDFWSNKDRTACIPKKVEFLAYDSLGIALTVISVVGAFLSIGVFAVFFYHRNTAIVRLNNSELSFFILFALTLCFLCSLVFIGEPTYWSCMLRHTAFSITFSLCISCILGKTLVVLAAFTATRPGDNIMKWLGPKQQRIIIFSCTLIQVIICSSWLIDAPPFPSRNTQYEHSKIILECSVGSSLAFWCVLGYIGLQACLCFILAFLARKLPGNFNEAKFITFSILIFCAVWLAFIPAYISSPGNYADAVESFAILASSFGLLFCLFAPKCYIILLKPEKNTKQHLIGKENK
>LOCXPOlfC9.93.HIT1.OlfC.2R.881.ANF_receptor.exons8.CM022478.1.Coreoperca_whiteheadi
MAMPAATVLMFLSLFGGKPGSAAALDNCVFLGEEEKNSLYEDGDVVIGGLFPLHYSPVSSLPTYKTKPAPNMYKYSRALRWMQTMTFAIKEINQRNDLLPQLKLGFHIRDSCDDIPVSLRTSLLLVNGQPERSSRARSVNRYKGPESNISSKLGCAAVQRTVSPVIIGDAASGVSMALLRSLGSFHIPLVSYFASCSCLSNQREFPTFMRTMPSDAFQIRAVARLVSYFGWTWVGVIGVESDYARFAIQLFLQESVQYGVCAAYTHFYPVVLSQQTLDELLDVIQMASSKVIINFSGESEMQGILREIRRRNITDLQWIASEAWASAKSLWEKFGDLLTGTLGFAIRRAHVIPGLKQHLTSLRPSYIHESGFLAEFWEETFNCRLNASVNSHSHRDNYLDRLPCEGTEDLNDVYSPYSDVTQLRVSYNVYKAVYVVAHALQDMSNCIVGQGPFLNGACADTKNFKPWQLIHYMKGANFSALGEKVNFDQNGDPIAYYDLLNWQRRPDGSLHLVKVGFYDASSPAGQSLVINDSVIQWPVGKQASRSVCSDSCPPGSRIARRKGEPICCFDCVPCAEGEVSNKTDSLECSRCSEDTWPNKARDLCLPKAIEFLSYQELMGIVLCVVSVLGACISLSILAIFFRYKDTALVRANNMELSFLLLAFLAVCFLVGLLFIGEPSDWLCRIRYPAFGISFALCISCLLAKTAVVLMAFRSTLPGSNIMKWFGPKQQRASVLLGTAVQVIICLIWLFTSPPHANNNRDYRSATIIIECVTGSEVGFWCVLGYIGTLTCMCFVMAFLARKLPDNFNEAKFITFSMLIFFAVWITFIPVYVSSAGKYTVAVHIFAILASAFGLLFCIFAPKCYIIILKPEKNSKKHMMQR
>LOCXPOlfC10.96.HIT1.OlfC.2R.851.ANF_receptor.exons6.CM022478.1.Coreoperca_whiteheadi
LQGVIILPLLVPYLNTVFGCELFGRFDMPSLFKQGDIMIGGIFPVFNKEISNTSTFESKPPGVKCAGFDLRAFRWTQVMIFAIEEINKDPALLPNISLGYRILNSCASPTNTLRAALTLASGPEEIELTSPCPPAISALIAESGSSQSLAVAGALGPFQVPIVSYFSTCACLSDRTKYPTFFRTIPSDYFQAKALAALVKHFGWQWIGVIQSDNDYGRNGILAFTEEVKKLGVCIAFVGTVLRTYAMDKILDVVDMIKQSTVKVILAFVPEGDFYPLMKEVVKQNITGIQWIASEAWITATRPSTPEIFQAFGGALGFVVQKMAIPNLKPFLTGISPYTDPSAAFVRDFWEIMVGCKPMLPGEHTGTEKINKICTGNETLMNSQDVFFNVSQLRVSYNVYKAVYAIAHALHQLVFCQPVAAKTVRPCLNLSEIQPKEVTDRLQRVNFRNQFGDNVYFDVNGDPPASYDIINWQLIDGQVEHVTLGHFASAAYGDYKLSIQEEAIVWRTGKMVPTSVCSTVCPVGTRKAQIKGKPTCCFDCVPCADGTIANLTGAADCAPCPKEYWSNERKDECIPKTIEFLTYHEPMGIAITVVSLIGVSLSLATMTVFICYRETPVIKASNSELSCFLLFSLCLCFLCSLTFIGRPTLWTCMLRHTAFGVTFALCISCVLGKTIVVVTAFKATFPGNKVSGKFGAAQQRIIVCSCTFIQIVICVLWLMLNPPFPDMVFKYSNKKIVLECNTGSEAAFYVVLGYIGILAIICLLLAFMARKLPDNFNEAKCITFSMLIFCAVWITFIPAYVSSPGKFTVAVEIFAILSSAFGLLISIFAPKCYIILIKPEKNTKKLVMGKL
>LOCXPOlfC13.98.HIT1.OlfC.2R.846.ANF_receptor.exons6.CM022478.1.Coreoperca_whiteheadi
LLLLVLLMGKGDSVCRLQGSAQRAELFHDGDVFIGGIFSFRTGQEYAINTFQTIPEARKCNNFNFREFKFAQALIFAINEINKNPDMLPNVKLGYKIYDNCGTMDILRAALALVSGVKGEVSDNNCTKSETVQAILGHSGSRPTIAFAQVVGRFQIPVISHFATCACLSNRKEYPTFFRTIPSDYYQSRALAKLVKHFGWTWIGALAVDNEYGLNGIAAFVQIAQEYGVCIEFSEAFSSSDPPDSLQRIIEIIKNATSKVIMAFVSHREIKLLAKKLYKENITGLQWIGSDAWVTDHSLTESEGYSILMGSLGFTVSRAQIPGLEEHLRQLHPSQFPDSQFVRDFWEDVFDCTLNETANTQRKLCSGFESLKNVDSEFTDVAELRFTNNVYKSVYAVGHALDNLIKCEGGKGPFSNGSCADSKDFQPWQVLHFLNTVNFTTEEGERVYFDSNGDSPARYELVNLQMTNKGTMEGVTVGIYDASLPESHQFIMNNMPVVWGNWLTEVPVSVCSESCLPGTRKVLQKGKPVCCYDCIPCPAGEISNLTDSIHCMKCLPVYWSNEQRDACIPKAIQFLTYDNILGILLALFSLLGVFLTMITMLVFYCHRETPLVRANNSELSFLLLFSLTLCFLCSLTFIGRPSEWSCMLRHTAFGITFVLCISCVLGKTIVVLMAFRATLPGSNVMKWFGPAQQRLSVLGFTLIQVLICILWLTISSPFPYKNMKHYKEKIILECNHGSPVWFWAVLGYIGLLAILCFILAFLARKLPDNFNEAKFITFSMLIFCAVWITFIPAYVSSPGMFTVAVEIFAILASSYGLLFCIFLPKCYIILLRPEQNTRKHIMGKTS
>LOCXPOlfC12.101.HIT1.OlfC.2R.782.ANF_receptor.exons6.CM022478.1.Coreoperca_whiteheadi
MTSTQRWPEQGWALLQLLLVASVSQAEQSVCRRRGDPENPQLSKDGDIMIGGIFSFHSSWKVRQETYMHKPLPLQCTSFNFRGFQFAQAMLFAIEEINNSTDLLPGISLGYKIYDSCGSIARGVRVALALANGNEEVSAPSKTPCTTPAHVQAIIGETSSSPCMAISTAIGPFHIPLISHFATCACLSDKTKYPSFLRTIPSDYYQSRALAHLVKHFGWTWVGAIRTNDDYGNNGMATFTETAQQLGICLEYSVSFFRTDPPDKIQKIIDIIKSSTSKVIVAFLSHMDMDVLIHELSLHNLTGYQWVGTESWIFDSQTAAMDRHHILDGAIGLSIPKAHVSGMREFILDVKPLNSTTNEMFTEFWETLFNCKFKQSKSSAGNQRECTGHEDLTGVQNSFTDMSLMPIFYNVYKGVYAVAHALNCILSCNKTCNKSRLDPFMILQHIRKIQFKTKEGDDIYFTENGDPAAKYEIINWQPTENGMVDFVTVGLHDASLPADKQLNLQNKSLIWTHNSQQVPLSVCSEKCPPGTRKVLQKGKPVCCYDCLRCADGEISNSTDSITCLRCHPEFWSNERRDACVTKKAEFLSYEEIMGALLTAASLFGTCMTAVVAFIFFRYRQTPIVRANNSELSFLLLFSLTLCFLCSLTFIGRPSEWSCMLRHTAFGITFVLCISCVLGKTIVVLMAFRATLPGSNVMKWFGPAQQKLSVLGFTLIQVVICILWLTICPPFPFKNFMEFKDKIILECALGSAVGFWAVLGCTWVHRTSGLVMFHSCFSGSETA
>LOCXPOlfC11.106.HIT1.OlfC.2R.863.ANF_receptor.exons6.CM022478.1.Coreoperca_whiteheadi
SMISTQRWPEQGWALLQLLLVFSVSQAEELVCRRRADHENPGLFKDGEIMLGGIFSFHSSWKNRQDTYMQKPLPLQCTSLNFRGFQYAQAMLFAIEEINNSTDLLPGISLGYKIYDACSSIARGVRVALALTNVNEEVSAPSEAPCTRPAQVQAIIGGTSSSPCMAISTVIGPFHIPLIGHFATCACLSDKTKYPSFLRTIPSDYYQSRALAHLVKHFGWTWVGAIRTNDDYGNNGMATFTETAQQLGICLEYSVSVFTTDPPDKIQKIIDIIKASTSKVIVTFLSLTEIHVLIQALSHHNLTGYQWVGTESWIFDSQTAAMDWHHILDGAIGLSIPKAHVSGMREFILDVKPLNSNTNEMFTEFWETLFSCKFNQSKSSAGNQRECTGHEDLTGVQNSFTDMSLMPIFYNVYKGVYAVTHALHSLLSCNKTCNKVHLDPFTILQHIRKIHFKTKEGDEVYFNENGDPAAKYDIVNWQPTENGMVDFVTVGQHDASLPADKQLNLQNKSLVWAQNSQQVPLSVCSEKCPPGTRKVLQKGKPVCCYDCLRCAEGEISNITDSITCLRCHPEFWSNERRDACIKKEAEFLTYEEIMGALLTAASLFGTCMTAVVAFIFFRYRQTPIVRANNSELSFLLLFSLTLCFLCSLTFIGRPSEWSCMLRHTAFGITFVLCISCVLGKTIVVLMAFRATLPGSNVMKWFGPAQQKLSVLGFTLIQVVICILWLTICPPFPFKNFKEFKDKIILECALGSAVGFWAILGYIGLLALLCFILAFLARKLPDNFNEAKFITFSMLIFCAVWITFIPAYVSSPGKFSVAVEIFAILASSFGLLICIFIPKCYIILLKPEKNTKKHMMGKGAPKSI
>LOCXPOlfC12.110.HIT1.OlfC.2R.859.ANF_receptor.exons6.CM022478.1.Coreoperca_whiteheadi
MMSTQRWLEKCWALLQLLLVASVPQAEHSVCRRRGDPENPKLSKDGDIMIGGIFSFHSSWKDRQDTYVQKPLPLQCTSFNFRGFQYAQAMFFAIEEINNSTDLLPGISLGYKIYDSCGSIASGVRVALALANGNEEVSAPSEAPCTRTAHVQAIIGETSSSPCMAISTVIGPFHIPLISHFATCACLSDKTMYPSFLRTIPSDYYQSRSLAHLVKHFGWTWVGAIRTNDDYGNNGMATFTETAQQLGICLEYSVSVFTTDPPDRIKMIIDIIKSSTSKVIVTFLALMDIQRLIQALSLHNLTGYQWVGTESWIFDSQTAAMDWHHILDGAIGLSIPKAHVSGMREFILDVKPLNSTTNEMFTEFWETLFSCKFNQSKSSAGSQRECTGHEDLTGVQNSFTDMSLMPIFYNVYKGVFAVAHALHSLLSCNKTCNKVHLDPFTILQHIRKIHFKTKEGDEVYFNENGDPAAKYEIVNWQPTENGMVDFVTVGLHDASLPADKQLHLQNKSLVWAQNSQQVPLSVCSEKCPPGTRKVLQKGKPVCCYDCLRCAEREISNITDSITCVRCHPEFWSNERRDACIKKEAEFLTYEEIMGALLTAASLFGTCMTAVVAFIFFRYRQTPIVRANNSELSFLLLFSLTLCFLCSLTFIGRPSEWSCMLRHTAFGITFVLCISCVLGKTIVVLMAFRATLPGSNVMKWFGPAQQKLSVLGFTLIQVVICILWLTICPPFPFKNFMEFKDKIILECALGSAVGFWAVLGYIGLLALLCFILAFLARKLPDNFNEAKFITFSMLIFCAVWITFIPAYVSSPGKFSVAVEIFAILASSFGLLICIFIPKCYIILLKPEKNTKKNMMGKGAP
>LOCXPOlfC13.112.HIT1.OlfC.2R.861.ANF_receptor.exons6.CM022478.1.Coreoperca_whiteheadi
MLLIADLLLLSLLAVRGGTLICQTYGTKEMSQFSKEGDITIGGIFSFHQKPVSVNPGLQVNPGTIQCEGLDPGELQYAYTMMFAIQEINNSSELLPGVTLGYRIFDSCPSIPLSIRASLNLMNRYESEEDSCNKLSNVHAVIGETTSTSTISIARTLGPFHIPVISHSATCACLSNRRDYLSFFRTIPSDIYQSKALAKLVKHFGWTWVGAIRTNSDYGNGGMATFLEAAEREGVCVEYSLAIYRTDPRKWFLEVVNIIKKSTSKVIVAFADGTDLDILIKELHAQNVTGLQWVGSEGWITYRYIASPVNYAVVQGAVGFAALNAQIPGLQEFLANSRPSTTPGDQGLVELWETVFSCTLTPQAETQAQGSVTACTGKESLWDTNTRFTDVSDASLLNNVYKATYAVAHALHMLFTCKDGQGPFENNTCADRENVQPWKVLHYLTQVNFTTKIGENVFFDDLGDPVARYGLVNWQMNETGYILFETIGYYDASKPEGQQFEMKEGVRAIWAGNNLEVPRSVCSESCLPGTRRAIVKGKPVCCFDCITCADGEFSNTTNAVKCDNCPPEYKSNEERNNCDLKAIEFLTFRELMGTLLVTFSVFGACLAMTIALIFFHYRQTPIVRANNSELSFLLLFSLTLCFLCSLTFIGRPSEWSCMLRHTAFGITFVLCISCVLGKTIVVLMAFRATLPGSNVMKWFGPAQQRLSVLGFTLIQVLICIIWLKMNPPFPYKNMKHYKEKIILECALGSPVGFWAVLGYIGLLAVLCFVLAFFARKLPDNFNEAKFITFSMLIFCAVWITFIPAYASSPGKFTVAVEIFAILASSYGMLFCIFLPKCYIILLKPENNTKKHLMVKVTPRAL
>LOCXPOlfC14.114.HIT1.OlfC.2R.854.ANF_receptor.exons6.CM022478.1.Coreoperca_whiteheadi
MCDCVYVMLLFVLFMGAFGAEEDIAHCEMLGSPEFPLLSMEGDITIGGAFSIHSQISKPPLSFTDTPEPLICSRINFREFHFAQTMIFAIEEINKSNSLLPNISIGYKVFDSCGSTLPSTRAVMDLMNGQERTSGKFCSSQSSVHAIIGASESSSTIVMLQISGIFQIPVISHFATCACLSNRNEYPSFFRTIPSDYYQSRALAKLVKHFGWTWVGAVRSDNDYGNNGMATFITAASQEGVCIEYSEAISRTDPSEQVARVVRLIQSGSARVLVAFLAQGEMEILLEEALNQNLTGLQWVGSESWITAIHLATKRYSGILTGSLGFAIKKTNITGLKEFLLRVNPGQDPQNNLLREFWEATFGCSFQSSVHGQTQCSGSERLQDINNPFTDVSELRISSNVYKAVYAVAHAMHNMLKCRQGGEAVNQSFIWQDDLEPKQVVKHLQNVNFTLQSGERVYFDENGDPAATYELVNWQRNKAGDTVFVAVGSYNASLPNGKQFTMNGVNITWAAESPKMPQSVCSVSCLPGFRQAVIKGKPICCFSCIACAAGEINNFSSSAECSRCPLEYWSNEDHSQCVPKVIEFLSYGETMGALLTAFSLFGASITLAVSCVFFRFRHTPLVKASNSELSFLLLFSLTLCFLCSLTFIGQPTEWSCMLRHTTFGIAFALCISCILAKTIAVVIAFKAKRPANTVPQCSAPLQRTSVLSCTLLQVLICVLWLNIAPPRPYKNTAHATERVILECDLGSPIGFWAVLGYIGLLAVLSFILAFLARKLPDNFNEAKFITFSMLIFCAVWVTFIPGYISSPGKFTVAVEIFAILASSFALLFCIFAPKCYILLLKPKRNTKKHMMGRN
>LOCXPOlfC15.117.HIT1.OlfC.2R.841.ANF_receptor.exons6.CM022478.1.Coreoperca_whiteheadi
MSQVITGLVFMGLLLGFGSVEEEAPFCHILGSPEFPLLSKEGDVMIGGAFSIHSKITQPSLSFTEKPTRLTCSSVNLREFRFAQTMIFAIEEINRSEFLLPNVSIGYRIYDSCGSTLSSMRAVMSLMNGDECTVGKSCSGQSAVHAIIGESESSSTIVLSRTTGPFKIPVISHSATCECLSSRQEYPSFFRTIASDLYQSRALAQLVKHFGWTWVGAVNSDSDYGNNGMAIFLAAAQEEGVCVEYTEKFHRAEPEKLMKVVEVIRKSTARVIVGFLAHVEMNNLLQQLSLHNITDKQFVGVEAWITADSLVTPTSFSVLGGSLGFAVQKANISGLDDFLIKGYWETEFKCKETNRDNLTATASCNENQDLIEFKDYDDDVAELRYSSNIYRAIYAAAHSLHSILKCSKSQGCDKTVKIAPWQVVESLKKVNFTIKNGDQVWFDSTGAAVARYEVVNWQHGSDGSVQFKPVGYYDASLPPGQKFVLKTEAIMWPDGQTEANIKPTIIESCRPGTHKVLQKGKPVCCYDCIPCAEGEVSTNTDSNDCKKCPEEYWSNQNRDACVLKNVEFLYFTEVMGIILVFFTLFGVLLTLIVATLFLINKDTPLVKANNSELSFVLLFSLTLCFLCSLTFIGRPSEWSCMLRHTAFGITFVLCISCVLGKTIVVLMAFRATLPGSNVMKWFGPAQQRLSVLGFTLIQVLICILWLKINPPFPYKNMKHYKEKIILECALGSPVGFWAVLGYIGLLAVLCFVLAFLARKLPDNFNEAKFITFSMLIFCAVWITFIPAYVSSPGKFTVAVEIFAILASSYGLLLCIFAPKCFVIVLKPELNTKKHLMGKTQS
>LOCXPOlfC16.122.HIT1.OlfC.2R.880.ANF_receptor.exons10.CM022478.1.Coreoperca_whiteheadi
SLSWTRAELVFLSLLWCVIFPYNSYQDQSQQCKIFPGSMSLPVLEKKGDIILGGLFSLHDKVVEPSLSFTSTPRPTQCTRFNFRTFRWMQTMIFAIEEINRDGKLLPNITLGYKIYDSCSTPHQALKAAMELMGSEKGSGVEGMTQREVICHGTVPVVIGDGGSTQSLIVARFLGVFHVPQVSYFSSCACLSDKKEFPAFVRTMPSDYFQVDALIQLVKHFGWTWVGVIAGDDAYGRGGANIFADDVRKLGACVALHEIIPKNRAQTAITSIVSKIRSSGTRVILVFAVEQDAAALFDDAYGLTEIQWLASEAWSTAAVLSTPKKYHHILQGSMGFAIRQAHIPGLQEFLLRLHPLSPDAFEDPFLIPFWEEVFQCSLVVQAEAQERNDGGKPPCSGAEELGNVKNIYSDVSQLRISYNAYKAVYAIGHALKAMRNCMKGKGPFPLQACPDADNIQPWQLLHYIRQVEYLNSFGDETKFDENGDPAAIYDLVNWQLRPNGEIEFVTIGKFDETTTVGKQKLQIQEQNIVWNGNQTKVPLSVCSSICAPGTRKAIRPHFPICCHDCVVCTAGEISNQTDAIECVRCHPEFWSNAERTACIPKQVEFLSFTDTMGITLMAISLIGSFGACAVVFIFSCHRTTPIVRANNSELSFLLLFSLTLCFLCSLTFLGRPSKWSCMLRHTAFGITFVLCISCILGKTIVVLMAFKATLPGSNVKKWFGPAQQKALITFCTLVQVIICTAWLVVAPPTPHQLMPRESDFVILLCDEGSPIAFALVLGYIGLLACICLLLAFLARKLPDNFNDARLITFSMLIFCTVWVAFIPAYISSPGKYSTVTEVFAILASSYGLLGCIFAPKCYIILLRPEKNTRKHLMSKAATDK
>LOCXPOlfC17.123.HIT1.OlfC.2R.912.ANF_receptor.exons15.CM022478.1.Coreoperca_whiteheadi
GRFLLGLCAFFYFYRSVSAESTCKLKAKFNLSGYKDVEKKKVVIGGMFPVHKRIASTDGNTSRVPVSSGCEGFNFRTFRWTQTMLFAINEINKRNDLLPNTDLGYVIYDSCFTISKAVEGTLTYLTGQDEAVPNYRCGTGPPLAALVGAGGSDLSIATARILGLYHFPQVSYCSTCSALESKFQFPTFLRTIPNDKHQSTAIAQLVLHFGWTWVGTIASNDDYGKYGIKAFKEQVEEAGVCISFSETLPKVSSPADIQRIVQTVVEATAKIIVVFSSDVDLSPLILELLRHNVTNRTWVASEAWVTSALINRPGVSSLLGGTLGFGVKRAAIPGLQRHLLDLDPYNDKLTEEFWETLFNCTLDYGKAGVPEGLCTGSESLAQLNNTYSDVSQLRITYSVYKAVYAVAHALHNLEHCEEGQGPFNGIGGCANITNFEPWQLMYYMKNVRFKVPHTGEEIYFDEGDVEGFYDIINWRFNSNGEISYVTAGHYNGSAAPEDRMTIINDSIVWNNEMLEHPRSVCNENCQPGTRKGIRQGEPVCCFDCIPCADGEISNTTNARECILCSEDDWSNDAHNTCVPKIIEFLAFGEPLGITLIIIAAIGALVTIAVGVVFVVHIGTPLVKANDALLSFSLLVSLVVTFLCSIVFLGEPQAWSCMTSQVALAVGFALCLSSIVGKAAVLMMRAQALKAARVRNKAAAKAAAEAAANSGSPDVIATNTNNNIDATACANPEVDTLTCAHQRAIAAAATLIQAIACTVWLIILPPHPIKNTSAQNIKIILECDEGSVVFICCIFAYDILLALLAFIFAFIARKLEDHFSEAKCVTFGMLVFFIVWISFVPAYLSTRGKFMVAVQIFAILASSFGLLTCIFLPKCYVLLAKPEHNTEDMMRPRAKPRNGTSTGTSASFATAAT
