# Supplementary material for: Expanded olfactory system in ray-finned fishes capable of terrestrial exploration
Source: BMC Biol. 2023 Jul 31;21:163. doi: 10.1186/s12915-023-01661-8 (PMC10392011; doi:10.1186/s12915-023-01661-8)
Supplement: Supplementary file 3 — Additional file 3: Data S1. Protein sequences and genomic coordinates of OLF genes. FASTA and General Feature Format (GFF) files containing the protein sequences and genomic coordinates for all identified OLF genes in this study. [file 12915_2023_1661_MOESM3_ESM.zip › PROTEINS/Cottoperca_gobio.OLF_genes.fa]

>LOCXPSichOR4.2-eta.305.109.HIT1.OR.1R.305.7tm_4.exons2.LR131935.1.Cottoperca_gobio
MNASSPNLTVVLQYRDSFTKAVTKNVIVVVIGISINCINACLIHTFCKHQIFYMNPRYILFIHLVVNDMIQVTLSVILFVISYTIYKINVSVCCTFILVTLITTENTPLNLASMAVECYVAICLPLRHVQICTIPRILMLIGLIWTTSMLSVFPDLFITLTTEPLDFFHSRVFCVRQNVFPDPLILKKRDITYSVYLVIIWITIFYTYLIIMFTAQTASKDAKKARNTILLHGFQLLLCMLSYVAPQFRDALLQWFPKSYTDSFFAFYIIIQILPRSISPIIYGIRDKTFRMYLKRYLLCKMNPQ
>LOCXPOR1.193.HIT1.OR.2R.308.7tm_1.exons2.LR131935.1.Cottoperca_gobio
LNMNLSLVNGSSAVTRNQRDDFTAAVTNNVIVTALCLSINYINGTLVHTFRKHQIFNTNPRYILFIHLVVNDMVQLILSTLLHIISYALHTISVPFCLILLIASILTTLNTPLNLAGMAVECYVAICIPLRHGQICTARNTYVLIALIWCASALSILPDLFLLLATEPLSFFHSEVICDRDMVFRSSYSLKKRDASHILCLVLVWLTLLYTYFRILFAAKGATADIKKARNTILLHGFQLLLCMLMYLRPMFIQGLLYLVPKQYLAIRFARFAWYVIVQILPRFVSPIVYGLRDQNFRRHMRRYLLCK
>LOCXPOR2.194.HIT1.OR.2R.305.7tm_4.exons2.LR131935.1.Cottoperca_gobio
MNASSPNLTVVLQYRDSFTKAVTKNVIVVVIGISINCINACLIHTFCKHQIFYMNPRYILFIHLVVNDMIQVTLSVILFVISYTIYKINVSVCCTFILVTLITTENTPLNLASMAVECYVAICLPLRHVQICTIPRILMLIGLIWTTSMLSVFPDLFITLTTEPLDFFHSRVFCVRQNVFPDPLILKKRDITYSVYLVIIWITIFYTYLIIMFTAQTASKDAKKARNTILLHGFQLLLCMLSYVTPQFRDALLQWFPKSYTDLLFAVYITIQILPRSISPIIYGIRDKTFRMYLKRYLLCKMNPQ
>LOCXPOR4.197.HIT1.OR.2R.316.7tm_1.exons1.LR131937.1.Cottoperca_gobio
DAAGCLFLSILPHGQAVSVLIWIFVLLTLFSFLVNGFTLLGLGRSEDLSWEPRVALFKNLILSDLLQTFTFGPAVIHSLIQRRTFAFSTWCHIQYFVGTVSIFASLLTITCMALERYLYVCHAIHYLVILTQVRLRIALSLIWVYSIFVATINMVLLHIMGRGQNNEPVTSGLLCEPDMMEQYMSFPRASAVFRKCMGFFTLLLCLFVYAFSYIRMYQDARKAIIQFYAVNTTARKTVLFYCGMLLLQLLPLLLKVASDSLWEVEGTGALLALSTPTPSATAAALHMSLLVMLLVPPFINPLVYGLRNAEMRQALL
>LOCXPOR5.102.HIT1.OR.2R.308.7tm_4.exons1.LR131920.1.Cottoperca_gobio
TNSTYVSYFTLSAYVDTGVFKYLYFLIVLTFYVLIICSNVLLLVVICVNRSLHEPMYLFLCSLFVNELFGSTGLFPFLLVQILSDGHTVSTSSCFLQIFCVHCYGSIEFFTIAVMSYDRYLAICCPLQYSSRMTSNKVSILTIFSWLYSVLATVVMMSLSISLQLCGNIINKVYCDNFSVVKLACSDTTVNNVYGIVYVSTVIVALIILIFFSYMRILKVCFSGCKQTRQKAVSTCTPHLASLLNFSFGAFFEILQSRFDMNSVPNMLRIFLSLYFLTCPPLFNPLIYGLKMSKLRNICKSLAFGQIM
>LOCXPOR6.103.HIT1.OR.2R.309.7tm_4.exons1.LR131920.1.Cottoperca_gobio
MMTNSTYVSYFTLSAYFDTGVFKYLYFLIVLTFYICIIGANVLLLVVICVNRSLHEPMYLFLCSLFVNELFGSTGLFPFLLVQILSDVHTVSTSSCFLQIFCVYTYVCVEFFNLAVMSYDRYLAICCPLQYNSRMTSNKVTVLIALTWLFPLLAIVVLISLSASLQLCGNIINKVYCGNYSIVKLACSDTGVNNIYGLFYTVVSIIIPLLLILYTYIKILKVCFSGCKQTRQKAVSTCTPHLASLLNFSFGGFFQILQSRFDMNSVPNMLRILLSLYFLTCQPLFTPVLYGLKLSKIRSICKRLLCGDV
>LOCXPOR7.105.HIT1.OR.2R.309.7tm_4.exons1.LR131920.1.Cottoperca_gobio
MMTNSTYVSYFTLSPYFDTGVFKYLYFLITLTLYVLIICSNVLLLVVICVNRSLHEPMYLFLCSLFVNELLGSTGLFPFLLVQILSDVHTVSTSFCFLQIFCLYSYANVQLYNLAVMSYDRYLAICCPLQYNSRMTSNKVTVLIVLTWLFPLLNVVVMMSLSISLQLCGNIINKVYCDNFSVVKLACFETTANNVYGLTYVFTVFFSLAILIFYYYMRILKVCFSGCKQTRQKAVSTCTPHLASLLNFSFGCFFEVSQSRFNMNSVPNMLRIVLSLYYLTCQPLFNPLIYGLNLTKIRIICKSLVFGKV
>LOCXPOR8.106.HIT1.OR.2R.309.7tm_4.exons1.LR131920.1.Cottoperca_gobio
MKTNSTQVSYFTLSAYVDTGVFKYLYFLIVLTFYICIIGANVLLLVVICVNRSLHEPMYLFLCSLFVNELLGSTGLFPFLLVQILSDGHTVSTSSCFLQNFCLYSYGGVEFTNLAVMSYDRYLAICCPLQYNTQMSFDKITVLIAVSWICPLLLSLVMTSLSASLQLCGNIINKVYCDNYYIVKLACSDTTVNNIYGLIVSVFSIFCPLIIILFSYMRILKVCFSDCKQTRQKAVSTCTPHLASLLNFSFGGFFEILQSRFDMNSVPNMLRIFLSLYWLTCQPIFNPLLYGLNMSKIRIICRSLVFAKM
>LOCXPOR9.107.HIT1.OR.2R.307.7tm_4.exons1.LR131920.1.Cottoperca_gobio
MTNSTQVSYFTLSAYFDTGVFKYLYFLIVLTFYICIIGANVLLLVVICVNRSLHEPMYLFLCSLFVNELFGSTGLFPFLLVQILSDGHTVSTSSCFLQIFCLYSYGGVEFSNLAVMSYDRYLAICCPLQYNSRMTSNKITVFIALTWFYPFLVNTFIMFGLTVPLQLCGNIINKVYCDNYYVVKLACNDTTVNNIFGLVHMFTVIFVLILLILFSYIKILKVCFSGCKQTRQKAVSTCTPHLASLLNFSFGAFFEILQSRFNLYNLPNMLRIFLSLYWLTCQPLINPLLYGLKMSKIFNVCKSLLFG
>LOCXPOR10.108.HIT1.OR.2R.309.7tm_4.exons1.LR131920.1.Cottoperca_gobio
MMTNSTYVSYFTLSPYFDTGVFKYLYFLIALTLYVLIICSNVLLLVVICVNRSLHEPMYLFLCSLFVNELFGSTGLFPFLLVQILSDVHTVSTSSCFLQIFCLYSYVNVQLYNLAVMSYDRYLAICCPLQYNSRMTSNKVTVLIVLTWLFPLLNVVVMMSLSISLQLCGNIINKVYCDNFSVVKLACFETTANNVYGLTYVFTVYFSLAILIFYYYMRILKVCFSGCKQTRQKAVSTCTPHLASLLNFSFGCFFEVSQSRFNMSSVPNMLRIVLSLYYLTCQPLFNPLIYGLNLTKIRIICKSLVFGKV
>LOCXPOR11.109.HIT1.OR.2R.313.7tm_4.exons1.LR131920.1.Cottoperca_gobio
NSTSLMFSYFILGDYLLVGNLRYLYFMITAMLYIVIVVVNTSLLVVICVNRSLHEPMYLFLCSLFVNELFGSTGLFPFLLVQILSDVHTVSTSFCFLHIFCLYSYVNVEFCNLAVMSYDRYLAICCPLQYNSRMTFNKAVVFIIVLWLYSFVKVLITLSLNIRLTLCGNIINSLYCRNYLVVKLACSDTRVNNIYGIVGIVLSILVPLLPILFSYFQILKVCFSGCKQTRQKAVSTCTPHLASLLNFSFGCFFEIVQSRFDMSSVPSVLRIILSLYFLIIQPLLNPLMYGLQMSKIRNTCKHVCYKMLAGRRN
>LOCXPOR12.111.HIT1.OR.2R.309.7tm_4.exons1.LR131920.1.Cottoperca_gobio
STLSYFLLSTYMLVGNLRYLYFMITAMLYIVIVVVNTSLLVVICVNRSLHEPMYLFLCSLFVNELYGSTGLFPFLLVQILSDVHTVSTSFCFLQIFCLYTYAHVEFCNLAVMSYDRYLAICCPLQYNSRMTSNKAVVFIIVLWLYSFVKFLITLSLNIRLTLCGNIINSLYCHNYLVVKLACSDTRVNNIYGIVGIVLTILVPLLPILFSYFQILKVCFSGCKQTRQKAVSTCTPHLASLLNFSFGCFFEIVQSRFDMSSIPSVLRIILSLYFLIIQPLLNPLMYGLQMSKIRNTCKHVCYKMLAGRRN
>LOCXPOR13.112.HIT1.OR.2R.309.7tm_4.exons1.LR131920.1.Cottoperca_gobio
MMTNSTYVSYFTLSAYFDTGVFKYLYFLIVLTLYVLIICSNVLLLVVICVNRNLHEPMYLFLCSLFVNELFGSTGLFPFLLVQIVSDVHTVSTSSCFLQIFCLYSYANVQLYNLAVMSYDRYLAICCPLQYNSRMTSNKVTVLIVLTWLFPLLNVVVMMSLSISLQLCGNIINKVYCDNFSVVKLACSDTTVNNVYGIVYMLTVIVALIILILFSYMRILKVSFSGCKQTRQKAVSTCTPHLASLLNFSFGCFFEILQSRFNMSSVPNMLRIVLSLYFLTCQPLFNPLIYGLNLTKIRIICKSLVFGKV
>LOCXPOR14.113.HIT1.OR.2R.309.7tm_4.exons1.LR131920.1.Cottoperca_gobio
MMTNSTYVSYFTLSPYFDTGVFKYLYFLIALTLYVLIICSNVLLLVVICVNRSLHEPMYLFLCSLFVNELLGSTGLFPFLLVQILSDVHTVSTSFCFLQIFCLYSYANVQLYNLAVMSYDRYLAICCPLQYNSRMTSNKVTVLIVLTWLFPLLNVVVLMSLSISLQLCGNIINKVYCDNFSVVKLACFETTANNVYGLTYLFTVFFGLAILIFYYYMRILKVCFSGCKQTRQKAVSTCTPHLASLLNFSFGCFFEILQSRFNMSSVPNMLRIVLSLYYLTCQPLFNPLIYGLNLTKIRIICKSLVFGKV
>LOCXPOR15.114.HIT1.OR.2R.310.7tm_4.exons1.LR131920.1.Cottoperca_gobio
EGRMQNVSSHQHFILDGFDELGELRPVLFIPFFIMFAVSLSANSLLLYVVISQQSLHLPMCILIAGMACVDLSLPLFFVPHMLLSFLFEWRGISLSGCLLQMYFVHLFGAFQSTLLLWMALDRYFAICTPLHYHERMALPRFLKFVLPLLIRNVFMVSLVVSLAGSLSFCFRNVMSHCFCEHMALVQLACGSTAINNLVGLMSVFLIPVADFILITASYVVIFSSVLSSGTSGVKALHTCVTHIVVMIVSLTIILTAFLSYRIRNGLPAAGRVFFSIMYLFFPSCFNPIIYGIRTAEIRRHILTTLSRCQ
>LOCXPOR16.115.HIT1.OR.2R.312.7tm_4.exons1.LR131920.1.Cottoperca_gobio
MLEALMDRNFSHSTFVFRGFPALQQHRRLLALPFCASYLTMLLGNSVLVYVICSVASLHSPMYLLICMLCVVNVLGATGIIPNMLLNLLFGWDQISLAGCLAQMFFTHFLSSLESTLLLAMALDRYVAICQPLRYGEIINSSMLTKLLLFTLARSGSIMATLVALARSLRFCGSNTIRHCYCDHMALVSLACDSTERNYVVGLAVIICFVAVDTPIIFFTYMKILSVVMQASEASEDRWKAFHTCGTHLMVIMCFYLVGSVSFLSPSLNIAIPTDANTFMGLMYILLPATVNPVIYGVRTKEIRNGFLRIIK
>LOCXPOR16.115.HIT1.OR.2R.289.7tm_4.exons1.LR131920.1.Cottoperca_gobio
LNNPQKTVSNFFSANSIDDGVDRRREQNIHESHEGVGVRRYGDVQAGREEGDAAHQVETHDDHQVSAAGVKRLPAVLAGLRRLHDDAQDLHVGEEDDRGVHGNKADDHGEAHHVVSLRAVARQADQRHVVAVAVPDRVGAAEPQRTRQSDQRRHDGAAAGQREEQQLRQHGGVDDFAVTQRLADGHIAVQRHRQQQCGLQRGQEVSEEHLSQAASQGDLVPAEEEVEEHVGDDAGRPEDVDDAQHADEEVHGAVQTRHAADHVHQHRVSQQHRKVGSTERQRQQPPVLL
>LOCXPOR10.116.HIT1.OR.2R.309.7tm_4.exons1.LR131920.1.Cottoperca_gobio
MMTNSTYVSYFTLSPYFDTGVFKYLYFLIALTLYVLIICSNVLLLVVICVNRSLHEPMYLFLCSLFVNELFGSTGLFPFLLVQILSDVHTVSTSSCFLQIFCLYSYVNVQLYNLAVMSYDRYLAICCPLQYNSRMTSNKVTVLIVLTWLFPLLNVVVMMSLSISLQLCGNIINKVYCDNFSVVKLACFETTANNVYGLTYVFTVYFSLAILIFYYYMRILKVCFSGCKQTRQKAVSTCTPHLASLLNFSFGCFFEVSQSRFNMSSVPNMLRIVLSLYYLTCQPLFNPLIYGLNLTKIRIICKSLVFGKV
>LOCXPOR18.117.HIT1.OR.2R.316.7tm_1.exons1.LR131920.1.Cottoperca_gobio
MQNLTEFAGNATSNRSLSVIIKVCVVIPFFCVFLCCIVVMLHIFASNRQFLDSSRYILFAYMLINDTVQLLFSVLLFLSVMGNVKFAFVYCIPLLLLSTTTFKNTPLILATMSLERYVAIFYPLQRPTAWRSDRIWIIILSLWLISCIFSVIQLSIGGMDLALDILSTPVYCTSTIITKSSPIQAMFHTAVNIFLFTVVSIAILFTYVRILLDTRKMRQDEVSGSKAMHTVLLHGFQLVLCMLAFTHPITESLLGLHSRLLLGDISFFNYFCFILTPRFLSPLIYGFRDQSIRACLGKTFLCCSNKVKPGVRGKQR
>LOCXPOR19.119.HIT1.OR.2R.307.7tm_1.exons1.LR131920.1.Cottoperca_gobio
MADNNSLVGGEFSRRKINDKVIIVQLLVMIFLCINILLLITFLKKEGFYTTTRYILFAVMLLSDSIILIMSDILLILSYFQFTMHIWLCIIISFVVLLYFVVTPVTLTVMTLERYVAICMPLRHGELCTTRSTMNCILIIHCLSSVPCIVIFSMYFASASLRIYKQYSVCSVEIFILYRWHDHVRSAVYQFYFLIMCICIVFSYVKIMKVAKAASGENKKSTWKGLRTVILHAFQLLLCLIQLWCPIIESAILQINLRLFVDVRYFNYITFSLAPRCLSPLIYGLRDEKFFHALKSYAFFGLFKINI
>LOCXPOR20.120.HIT1.OR.2R.307.7tm_1.exons1.LR131920.1.Cottoperca_gobio
MVDNNSLVGGEFSRRQINDQVIIVQLLVMIFLCINILLLITFLKKEGFYTTTRYILFAVMLLSDSLILIMSDILLILSYFQFTMHIWLCIIISFVVLLYFIVTPVTLTVMTLERYVAICMPLRHGELCTTRSTVNCILIIHCLSSVPCIVILSMYFASASLRIYKQYSVCSVEIFILYRWHDHVMSAVYQFYFLIMCICIVFSYVKIMKVANAASGENKKSTWKGLRTVILHAFQLLLCLISLWCPFIEAAVLLINFKLFNDVRYFNYIMFSLAPRCLSPLIYGLRDEKFFHALKSYAFSGWYKRNI
>LOCXPOR20.122.HIT1.OR.2R.307.7tm_1.exons1.LR131920.1.Cottoperca_gobio
MADNNSLVGGEFSRRQINDQVIIVQLLVMIFLCINILLLITFLKKEGFYTTTRYILFAVMLLSDSLILIMSDILLILSYFQFTMHIWLCIIISFVVLLYLIVTPVTLTVMTLERYVAICMPLRHGELCTTRSTVNCILIIHCLSSVPCIVILSMYFASASLRIYKQYSVCSVEIFILYRWHDHVRSAVYQFYFLIMCICIVFSYVKIMKVAKAASGENKKSTWKGLRTVSLHAFQLLLCLFRLWCPLIESAILQINVRLFIDVRYFNYIMFSLAPRCLSPLIYGLRDEKFFHALKSYAFSGWYKRNI
>LOCXPOR20.123.HIT1.OR.2R.307.7tm_1.exons1.LR131920.1.Cottoperca_gobio
MADNNSLVGGEFSRRQINDKVIIVQLLVMIFLCINILLLITFLKKEGFYTTTRYILFAVMLLSDSLILIMSDILLILSLFQFTMHIWLCIIISFVVLLYFVVTPVTLTVMTLERYVAICMPLRHGELCTTRSTVNCILIIHCLSSVPCIVILSMYFASASHRIYKQYSVCSVEIFILYRWHDHVRSAVYQFYFLIMCISIVFSYVKIMKVAKAASGENKKSTWKGLRTVILHAFQLLLCLISLWCPFIEAAVLLINFKLFKDVRYFNYIMFSLAPRCLSPLIYGLRDEKFFHALKSYAFSGWYKSNI
>LOCXPOR20.125.HIT1.OR.2R.307.7tm_1.exons1.LR131920.1.Cottoperca_gobio
MADNNSLVGGEFSRRQINDQVIIVQLLVMIFLCINILLLITFLKKEGFYTTTRYILFAVMLLSDSLILIMSDILLILSYFQFTMHIWLCIIISFVVLLYLIVTPVTLTVMTLERYVAICMPLRHGELCTTRSTVNCILIIHCLSSVPCIVILSMYFASASLRIYKQYSVCSVEIFILYRWHDHVRSAVYQFYFLIMCICIVFSYVKIMKVAKAASGENKKSTWKGLRTVSLHAFQLLLCLFRLWCPLIESAILQINLRLFIDVRYFNYIMFSLAPRCLSPLIYGLRDEKFFHALKSYAFSGWYKRNI
>LOCXPOR20.126.HIT1.OR.2R.307.7tm_1.exons1.LR131920.1.Cottoperca_gobio
MADNNSLVGGEFSRRQINDKVIIVQLLVMIFLCINILLLITFLKKEGFYTTTRYILFAVMLLSDSLILIMSDILLILSLFQFTMHIWLCIIISFVVLLYFVVTPVTLTVMTLERYVAICMPLRHGELCTTRSTVNCILIIHCLSSVPCIVILSMYFASASHRIYKQYSVCSVEIFILYRWHDHVRSAVYQFYFLIMCISIVFSYVKIMKVAKAASGENKKSTWKGLRTVILHAFQLLLCLISLWCPFIEAAVLLINFKLFKDVRYFNYIMFSLAPRCLSPLIYGLRDEKFFHALKSYAFSGWYKSNI
>LOCXPOR25.127.HIT1.OR.2R.304.7tm_1.exons1.LR131920.1.Cottoperca_gobio
MTDNNSMIGGESLRREINYRVIIVQVLVVIFLSINLLLIVTFFSKDFFYTTMRYILFSITLLSDCLFLLITNILLILSYFRINIQMWLCLITYIFLSLYTFVTPVTLTVMTLERCVAICMPLRHGELCSTRNSLHCVLIIYSLSSVPCIVVLSSFFASATHIFYTQGRICSVEIFIIHKWQGHLRSAINQFYFLLMIIVIVFSYVKIMNVAKAASGRKKNVTWKGLRTVILHAFQLLLCLISLWCPLIEAAVLQINLKLFIDVRYFNYITFILAPRCLSPLIYGLRDERFFHALKYYALCGLYK
>LOCXPOR26.128.HIT1.OR.2R.304.7tm_4.exons1.LR131920.1.Cottoperca_gobio
MESNMTSDLIEIQGFDISPEFTYPLFFLLLFVYLTLLVSNIGVLVLIFTEKSLHQPMYILFCNLSVNDLIGNTVLLPQLMAHIISTERFITYNRCVIQAFHSHTFGSASHMILIIMAIDRYVAICHPLRYNSIMTTKAVIRLSATAWGVSLVLVSVLIGLTVRLSRCRSFIQNAYCDNASLFKLSCDDVSSNNIYGLFFTVLLFSCSMGGIAVTYFRIAVICWVKKNKEMKSRALQTCASHLVLYLIMLWSGFLTIILHRFPNYPDLRKIAYILFHVVPANLNPIIYGMQTRSLRDKIIQILQR
>LOCXPOR27.129.HIT1.OR.2R.307.7tm_4.exons1.LR131920.1.Cottoperca_gobio
MENKSLRFSSELSLDPFVIPPGGKYPIFLLGITIYFLGIFCNLTLLTLIILKRNLHKPMYFILFSLPLNDLIGITAMLPKVLSDIVTETNTIYYPLCVLQAFLLHMYGGGILFILAAMSFDRYAAICMPLRYSSIMTPRVVICIISLVWGLDFVLIVSLFSLQTRLPRCKSVIMNVFCDNPTLLKLTCGNTTLNNIIGLFSTAVMQALSVSIQVFSYVKILITCVFTRKSEEKTKAVNTCVAQLLILIIFEIVGTFTILSHRFKNVSADLQKIMGMLIFLVPPLLNPIVYGLYTSEIRNTLLRILKN
>LOCXPOR28.130.HIT1.OR.2R.283.7tm_4.exons1.LR131920.1.Cottoperca_gobio
NKDGIIMNTNASSRDLLTLAPLGLSDTAIYPAFVFGTLIYLIIVFCNLLVLTTIAVSKKLHKPMFILLFNLPISDLVGATALFPQLLVSIVTQNRQISHPACITQALLCHIYGTGNLLILSAMAYDRYIAICCPLRYNAIMTPHNVVRIVIFIWFINISLIVTLIVLVARIQICRNNVVDLYCNNPSLMKLVCEDTRVNNYYGMVTIIVLMGGPLLVIIYTYAQILRTCVMNKNTNARRKAIQTCGSHLVVFLILQIILPLHSLLIALKVHPRTLEGFLVCQF
>LOCXPOR28.132.HIT1.OR.2R.323.7tm_4.exons1.LR131920.1.Cottoperca_gobio
YGTFLNFLGRKSIKMDVLFNTSHVLTIQHFNLSSENVFPAFLFATLSYMIILFCNLILILTIVLNKSLHQPMYLIMLSLPINDIIGSSSFFLLLIKNILTNSRTMHYSACVAQAFFIHIYAAGTVFILSAMAYDRYIAICFPLKYNSIMTYAHIMRIITFVWIINLVLMGVLFFLLLRLPRCRSVLKNPYCDNPSLLSLVCADKTINNIYGLFTVALTQVVANGTILYTYLQILVACFRSKRSDTKAKALQTCATHLAVFLLLECLGLFTIISYRIKNISPNIRWFMGVTTLIFPPALNPIIYGLKTKEIREKVVYFFRNKIL
>LOCXPOR29.133.HIT1.OR.2R.324.7tm_4.exons1.LR131920.1.Cottoperca_gobio
MPERNQSFVTEFILTGFPGLHPEYQDLVSAVLFLVYFLTLTGNVTILFLFACDRSLHKPMYHIIINLCTCDILFSTTTLPNIISKYWFHSGTISFNACFVQMFLVHYLGTVNSYILFLMALDRYVAICHPLKYPFVLKNSTIIILSIIAWVIALAGALMLVIRAYPLPYCASNIINHCFCDHIGITLLACTDRAPYGFPAFVFAMVMLLGPLAFIIFSYFCIIIAVLKIADVQGCIKSLSTCSTQLIIISLYYLPRCFVYLASNVGITFNADVRIVIIMLYSLSPPMINPFIYCLRAKDMRVSLLKQIKRRAVSKKAQVSAICN
>LOCXPOR30.134.HIT1.OR.2R.320.7tm_4.exons1.LR131920.1.Cottoperca_gobio
MINTNITTVTDFMILGFPGLNPTYYGSASTLFFFTYLVILAGNIFILVFVGIERLLHKPTYLIFCHLAMNDLLFGTVTLPKMISRYWWDDKMISFNACFTQMYFVHSLGAIHSLLLLIMALDRFIAVCFPLKYSVLITNKIISLGCGLSWFGTFLRMMAVVFHSLTLPYCNSNIIVQCYCDLISITKLGCADVKYVQSVAFGLAMFSLLLPLSFIIFSYIFIFAVVLRITNRKGRHRILSTCTPQLLISCLYYLPRCFVYLANFIGFSISSDIRILLILLYSLLPCAANPLIYCFKTKDIKDILMKRLNNSKVGTKPVLK
>LOCXPOR31.135.HIT1.OR.2R.321.7tm_4.exons1.LR131920.1.Cottoperca_gobio
IYTNVTRMRSFFILGFPGLSAKYYGHVSALLFVIYLTIAIGNIFVLAFVIYEKFLHKPTYLVFCHLALNDLTFGTVTLPKIISKYWFGDGFISHHGCFTQMFYVHYLGSVTSFILLIMALDRFIAICIPLRYPVLITNNIISVLCGLAWFIPLPMMVTIVLHALTLPYCKSNVIAQCFCDHISITSQACGEEVKIVQLAALCMAMFCLLLPLAIILFSYASIIMVIFKMSNAAGRKRTLSTCSPQIFITCLFYLPRCFVYVANTVGFSFSLDVRILLVLLYSLFPAAVNPIIYCFKTQDIKQTLIKKLKKTRIGIEIKLSF
>LOCXPOR32.136.HIT1.OR.2R.301.7tm_1.exons1.LR131921.1.Cottoperca_gobio
NDTAVTQLMRFQTPIKAVLSMLPCLLFLYVNAVMLFALLSKPVLLESPRYILFGHLLIADSLQLIMVVLLYIFAVTMVRMISYVCIIITLFAVFTFKISPLNLAVMSLERYVAICFPLRHANIVTTRLTGVAIAVMWAVASLDSFIQLLVLFSLENSGYTVSGFCHRHFLQLRIYSTMNKTFTIVLFVLVSIIIIYTFIAIMITVKSASSTATARNARKAYKTVLLHLLQLFLCLASTLFNMINSNSLWNMNPVMALHIQYVLFLGVIIFPKCLSPLIYGLRDHTFRHVFKNYFTFGLKKT
>LOCXPOR33.137.HIT1.OR.2R.306.7tm_4.exons1.LR131921.1.Cottoperca_gobio
MENVSEVTSFYLSDYYGMESLKPVYFTLFLITYITIVGENLILIWVVFCEKSLHAPMYFLLCNLAVNGLYGSTALLPAILNNLLSNSYEISLSFCQTQIYAVHTYAIIEFTILAAMSYDRYLAICYPLLYHTIMSQRIVKLIVFTWLYPMLAFIVVLMFTVQLRFCERTLDQVYCMNYKLVKLACSDTSIANIVGLISVGIYAVPQIIMIFYSYAHILRLCVSSFSKSKLKALRTCTPHILAVVNYTIGCFLEIAQSRFNMSHLPYEIKLFLSVYFLIFPPLLNPTIYGLSIGVIRARLFRLFSRK
>LOCXPOR34.138.HIT1.OR.2R.306.7tm_4.exons1.LR131921.1.Cottoperca_gobio
MENVSEVTSIYLSDYYGMESLKPVYFTLFLITYITIVGENLVLIWVVFCEKSLHAPMYFLLCNLAVNGLYGSTALLPAVLNNLLSNSYEISLSFCQTQIYAVHTYAIIEFTILAAMSYDRYLAICYPLLYHTIMSQRIVKLIVFTWLYPMLAFIVVLIFTVQLRFCERTLDQVYCMNYKLVKLACSDTSIANIVGLISVGVYTVPQIIMIFYSYAHILRLCVSSFSKSKLKALRTCTPHILAVVNYTIGCFLEIAQSRFNMSHLPYEMKLFLSLYYLIFPPLLNPTIYGLSIGVIRARLFRLFSRK
>LOCXPOR35.139.HIT1.OR.2R.310.7tm_4.exons1.LR131921.1.Cottoperca_gobio
MDNMTALTFTMTAYTAMENYKHGLFAVFLLIYFIILILNSLLITLIHQNKELHQPMNMFTCMLSINELYGSTALLPAIMAVLMSETHEIIVKWCMAQVYFLHTYATAEFCILAVMGYDRYAAICFPLHYHSIMSNSKISKLVALASLYPLIVFGCFYSLTLQLSFCGKVMPKLYCVNMELVKNACSNSNTSYISSVGLVLLPVLIMPQVLMIVFSYVQISRECRKLARESQINALKTCIPHLLSLLNYTIGCLFEIIQSRFKMSHVSVEARIFLSLYFIFIPPIANPVLYGLGTQIVRVHILKLFIRYKI
>LOCXPOR36.143.HIT1.OR.2R.315.7tm_4.exons1.LR131921.1.Cottoperca_gobio
MDFFNSALGKNISFVRPEYFIISGFNGIPYIHYYYVFLFCVYIVAVLGNTAVMAIIYLDHNLRTPKYVVVFNLAFVDLFGSSALVPKILDIFLFNHQYIPYSDCLAFLFFCFTSLSMQVLNLVALSYDRLIAITFPLHYQVKVTHRFMLSLIACFWVFVIIAVLISVGLLTRLSFCKSVVINSYFCDHGQIYRLACNDYTPSRVIGVLLVVVILWFPLTFILFTYLCIGYALSKVATVQERVKAFKTCTAHLSLVAIYFIPLLITFTFMGKLHPNARIINLSLTSVFPPMLNPIIYVLQTQEIKESVKKELKRKI
>LOCXPOR37.144.HIT1.OR.2R.326.7tm_4.exons1.LR131921.1.Cottoperca_gobio
MNLFNSALGENITFVKPAYFIISGLSGSPKMKHYYVFLFFVYVVSVLGNTAVMAVIYLDHNLRTPKYIAVFNLAFVDLFGSSALVPKILDIFLFNHQYIPYSDCLAFLFFCYTSLSMQSFNLVALSYDRLIAIVFPLHYQVKVTHRFMLSMIACFWVFVIIAVLISVGLLTRLSFCKSVVINSYFCDHGQIYRLACNDYTPSLIIGVLLVVVILCFPLTFILFTYFCISYALSKVATVQERVKAFKTCTAHLSLVAIYFIPLLITFTLMEKIHPNARIINLSLTSVFPPMLNPIIYVLQTQEIKESVKKKLKIRRKSKVTIKRSII
>LOCXPOR38.145.HIT1.OR.2R.325.7tm_4.exons1.LR131921.1.Cottoperca_gobio
MTPEEKAAPTFNATFIRPAKFYLSGFSNTPHVKYYYVFLCFVYIMTLLGNSFLLSVIYLVRSLHTPKYMIVFNLALTDLCGSTALIPKVLDTFLFDRRYIVYEACLSYMFFVFLFLAVQSWTLVTLAYDRFIAICFPLRYHSIVTKPAIAAILLIAWIVLLSLITFTAEAFDRLSFCNSLVIKSLFCDHSPVFLLACNDTSLNNIMAYVAFMAVLCIPLVLIALSYVCISIALSRIASGEERLKACKTCTSHLILVAVFFLPILGTNIASVASYIHPNARIINSSLTHTIPALLNPIVYSLKTEEVLISIKKLYKRNRISNGTKK
>LOCXPOR39.146.HIT1.OR.2R.330.7tm_4.exons1.LR131921.1.Cottoperca_gobio
MSFLRTVFNDSLIIHPPGFYIIGFETFPFISVYFIFLAFVYVVTLLFNILVIYVIAFNRCLHTPKFLAVVNLAVIDVILNSSTIPSMIKIFLVKANFVPFNLCLLQMFVYYTFVVLESYALAILAYDRLIAICFPLRHNSINTMRSMSCIVGLTWCYALGVNAFSTGIMTQLSFCNSVRVFSYFCDYAPVFRLACNDYTMQWFAASFFTVLLLVVPFTCILLSYVSILVTVFRMKSLDSRVKALATCVEHIILVAVFYIPLITIFTIGFYLGLIDPDQRVLSLSMASCIPPCVNPIIYSLKTKEIKIRALAMVRKNKIATDQRKSKPLKV
>LOCXPOR40.147.HIT1.OR.2R.320.7tm_4.exons1.LR131921.1.Cottoperca_gobio
MSSLRTVLNESLIIHPPGFYIIGFETFSYISVYIIFLAFVYVVTLVFNILLIYIIARNHCLHTPKFLAVVNLAVIDVILNTSTIPSMIKTFLFKANFIPFNLCLLQMFMYYTFGTLESYALAILAYDRLIAICFPLRHNSINTIRSMSCIVGLTWCYTLGVIAFSTVIMTRLSFCKSVRVFSYFCDYAPVFRLACNDYTLQASVASASSMVNLMGPFTFIILSYVSILVTVFRMKSLSSRMKALATCIEHLVLVAVFYLPLFSIFLMGLYVRSIDPDQRVLSLSLASCIPPCINSIVYSLKTKEIKTRALALVHRMKTSP
>LOCXPOR41.148.HIT1.OR.2R.320.7tm_4.exons1.LR131921.1.Cottoperca_gobio
MSSLRTVLNESLIIHPPGFYIIGFETFSYISVYIIFLAFVYVVTLVFNILLIYIIARNHCLHTPKFLAVVNLAVIDVILNTSTIPSMIKTFLFKANFVPFNLCLLQMFVYYACVILESYALAILAYDRLIAICFPLRHNSINTMRSMSCIVGLTWCYALGVITFSTVIMTRLSFCNSVRVFSYFCDYAPVFRLACNDYTLQASVASASSMVNLMGPFTFIILSYVSILVTVFRMKSVSSRMKALATCIEHLVLVAVFYLPLFSIFLMGLYVRSIDPDQRVLSLSLASCIPPCINSIVYSLKTKEIKTRALALVHRMKTSP
>LOCXPOR42.150.HIT1.OR.2R.320.7tm_4.exons1.LR131921.1.Cottoperca_gobio
MSSLRTVLNESLIIHPPGFYIIGFETFSYISVYIIFLAFVYVVTLVFNILLIYIIARNHCLHTPKFLAVVNLAVIDVILNTSTIPSMIKTFLFKANFIPFNLCLLQMFMYYTFGVLESYALAILAYDRLIAICFPLRHNSINTMRSMSCIVGLTWCYALGVNAFSIVIMTRLSFCNSVRVFSYFCDYAPVFRLACNDYTLQVSVASASSMVNLMGPFTFIILSYVSILVTVFRMKSLSSRMKALATCIEHLVLVAVFYLPLFSIFLMGLYVRSIDPDQRVLSLSLASCIPPCINSIVYSLKTKEIKTRALALVHRVKSSP
>LOCXPOR43.151.HIT1.OR.2R.310.7tm_4.exons3.LR131921.1.Cottoperca_gobio
MENLTMVVPLKQPIVFELVGFYVPPGYGAFLFFLALCNYMVMLLANGVVLCVIVMDKNLHKPMFVMVSNLVVCDLLGATAMLPRLMMHFLTGEKKITYILAIAQAFSMHTYGFALQTILGVMAYDRYIAVCEPLRYHTIMTSARLYSCCALAWVVALLCIAVLFAFHVNVPLCGNTIQHVYCSNRAILSLACIPTPINNIYGLSMTWFLNTSIFLIIAFSYFRILHASVKQGRTDSSVRSKAFQTCASHLVVYVLYQIASVVIIVSQRFPSLSQNIRKFFSILFIIIPPAINPIIYGLVSKELRASIIKH
>LOCXPOR44.152.HIT1.OR.2R.301.7tm_4.exons1.LR131921.1.Cottoperca_gobio
NYTYNSYTLQVEGLNVSKESMYPVFLFFFFSYVFIMVANVSIAVLVLIDKNLHEPMYLLFCSLSFNDILGNSILVPRLLIDMLRPPSERLISYYECVVQAFTTQMFGTTAHTVLMIMAFDRYVAICNPLRYAVIMSSKMVVKLTVSAWGVAFVLVGILLGLTIRLNRCRTLIKNPYCDNASLFKLSCESVFINNVYGLTFTVVLFTGSIGSMVITYTKITVVCLTSNNKSLNSKALKTCSTHLLVFLIMVFSGMSIIALHRFPQYSDYRKFVVILFHIVPGCLNPIIYGVQSKEIRKMLSK
>LOCXPOR45.154.HIT1.OR.2R.327.7tm_4.exons1.LR131921.1.Cottoperca_gobio
LLVTFTALFCYFRLMENFTYNSFTIQLEGLNVPKDSKHPVFLFVFFSYVFIMVANVGIAVLVFMDKNLHQPMYLLLCNLSVNDILGNSILVPRLLIDMLRPPSERLISYYECAVQAFTTHMFSTTAHTVLMIMAFDRYVAICNPLRYAAIMTNKMVVKLTVSAWGVAFVLVGILLGLTIRLNRCRNMIRSPYCDNAALFKLSCESVFINNVYGLTFTVVLFTGSIGSMVITYSKITVVCLTSNNMSLNSKALKTCSTHLLVYLILLFGGMSIIALHRFPQYSDYRKFAAIFYHIIPGSFNPIIYGLQSKEIRKFVSKLFQSKKVLTS
>LOCXPOR46.155.HIT1.OR.2R.301.7tm_4.exons1.LR131921.1.Cottoperca_gobio
NYTYNSYTLQVEGLNVSKESMYPVFLFFFFSYVFIMVANVSIAVLVLIDKNLHQPMYLLFCSLPFNDILGNSILVPRLLIDMLRPPSERLISYYECAVQAFTTHMFGTTAHTVLMIMAFDRYVAICNPLRYAVIMTNKMVVKLTVSAWGVAFFLVGILLCLTIRLNRCRTLITNPYCDNASLFKLSCESVFINNVYGLTFTVVLFTGSIGSMVITYTKITVVCLTSNNKSLNSKALKTCSTHLLVFLIMVFSGMSIIALHRFPQYSDYRKYVVILFHIVPGCLNPIIYGVQSKEIRKMLSK
>LOCXPOR47.156.HIT1.OR.2R.328.7tm_4.exons1.LR131921.1.Cottoperca_gobio
LLVTFTALFCYFRLMENFTYNSFTIQLEGLNVPKDSKHPVFLFVFFSYVFIMVANVGIAVLVFMDKNLHQPMYLLLCNLSVNDILGNSILVPRLLTDMLRFPSERLISYYECVVQAFTTHMFSTTAHTVLMIMAFDRYVAICNPLRYAAIMTNKMVVKLTVSAWGVAFVLVGILLGLTLRLNRCRNMIRSPYCDNAALFKLSCESVFINNVYGLTFTVVLFTGSIGSMVITYSKITVVCLTSNNMSLNSKALKTCSTHLLVFLIMVFSGMSIIALHRFPQYSDYRKLSSILFHIVPGSLNPIIYGVQSKEIRRFLSQKFQFRKVLPSL
>LOCXPOR48.158.HIT1.OR.2R.336.7tm_4.exons1.LR131921.1.Cottoperca_gobio
VSVCMLFISPSSLSLSLDFCIAQMENYTYNSLTLQIEGLAVSNSNKYPIFLFLLLAYLFILIANVGIVILIWTERSLHQPMYLLFCNLSINDVMGNSLLVPQLLSDILAPPSERLIHYYACLMQAFTTHMFSTNAHTVLMVMAFDRYVAICNPLRYAAIMTNKMVVKLTVSAWGVAFVLVGILLGLTIRLNRCRTLITNPYCDNASLFKLSCESVYANNIYGLTFTVVLLSSSIGSVILTYSKITAACLTSKSKSLNSRALKTCSTHLCLYMIMLVSGFTIIILHRFPQYAEYRKMTAIMFNVIPGSLNPVIYGLQSKEIHKCLSNIVHLRKITPS
>LOCXPOR49.159.HIT1.OR.2R.343.7tm_4.exons4.LR131921.1.Cottoperca_gobio
EMKPFDMSPERPGESYLPLSIRSVNGTWEPDGVTFFIIQGLASLGEKQIILFVILLLCYIIILGGNSMIIFVALTDPKLNSPMYFFLSNLSFVDIVYTTTTIPNMLSGLLTDMKTISVPGCFLQMYFFIQLAVTGRAILTVMAYDRYVAICNPLRYTAVMTRPVRLLLIAGAWSFGAFCTLPPVSMLWQRPYCGPNVVKHGWCDPSSVRRLVCGDTSVDNILSLSLALVALLTTGVLILTSYVLIGVSISRMGVGQRLKAFGTCAAHLTVVSISYSSASFVYISYRVGNFSPEVRIIVSVLYSALTPFLNPMIYSLRNKELRDSVRRTLSRFSSAAVSPTKDI
>LOCXPOR50.160.HIT1.OR.2R.317.7tm_4.exons1.LR131921.1.Cottoperca_gobio
MENQTFNMDVISIEGLKVNPSSSVPVFILLLLIYVFIMVSNIGLVVLITTERSLHQPMYLLFCNMSINDVFGATTIIPRVLSDVFTPITERSVHYVDCVVQAFASHFHAGISHTVLMIMAFDRYVAICNPLRYTTIMTHRMVVKMSVGAWLAAFISVAILLGLTIRLSRCRRMIFNPICDNASLFKLSCQDLFYNHIYGLGSAVVILGSSLGTITLTYLRIATVCLGGKNKVLNSRALQTCATHLAVYLILLVASFTPMIMHRRPEWAESGKVVSVLFFVVPPALNSVIYGLKCKELRLKVVGVFHKKKVEDVKSFH
>LOCXPOR50.160.HIT1.OR.2R.301.7tm_4.exons1.LR131921.1.Cottoperca_gobio
METFHIFNFFLVKHPDNLQSELFTLQPVDDGVQGGGDDEEQDGHHFPALRPLRPTVHDHGGEGRHQQDEVHGQVGGAGLQRPAVQHLVLSAQTHRGDPEVGERDGAERGAQDHHGAAEAVDVVVEKILTGELEQGGVVADRVEYHPPAARQADGETQQDGDRDEGRQPRPHRHLHHHPVGHDGGVAQRVADGHVTIKSHNHEHGVRDARMKMRSEGLDDTVHVMDGPLRDWSENITQDTRNDGRRPKNIVNTHVAEEQVHGLVQAPLRGDQHHQADVGHHDEDVDEEEEDEDGNGGGGVDL
>LOCXPOR52.162.HIT1.OR.2R.309.7tm_4.exons1.LR131921.1.Cottoperca_gobio
MENQTFNMDVLQLEGLKVDPSSSVPAFILLLLIYVFIMVSNIGLVVLITTERSLHQPMYLLFCNMSINDVFGATAVIPRVLSDVFTPSADRYIPYIDCVIQAFCAHFHGGTSHTVLMIMAFDRYVAICNPLRYAKIMTHRMVVMLSVWAWGVAFLLIVVLIGLSVRLSRCRRVVPNPFCDNASLFKLSCENVIINHIYGLFSAMLTMSVSLCSVTLTYLKIAQVCLSSKNKTMNRRALQTCTTHLTVYIILLFSGTIIIILHRFPNLSDHRKMASILFHVVPPSMNAVIYGLQIKAVREKIIIIFNRNK
>LOCXPOR53.163.HIT1.OR.2R.309.7tm_4.exons1.LR131921.1.Cottoperca_gobio
MKNGSFGGDILILEALNVTYQSSIPAFILLLLIYIFIMVSNIGLVVLITMERSLHQPMYLLLCNMSINDVFGATIVIPHVLRDILASDSLRYIRYNDCVVQAFCVHLHASASHTVLMSMAFDRYVAICNPLRYATIMTHRMVVGLSVTEWGTAFVMVLILIGLSVRLPRCRSVILNPFCDNASLFKLSCESVLINNIYGLSYVVVLLGSSICSVTLTYMKIAAVCLRSKNKVLNSKALQTCATHLAVYVFLLVAGFIIVILHRFPQHADHRKVAAVMGHVVLPALNAVIYGLQIKEVRQRIMVLFHNNK
>LOCXPOR55.165.HIT1.OR.2R.301.7tm_4.exons1.LR131921.1.Cottoperca_gobio
NYTYNSFTLQLEGLKITEMSMYPVFFFFFFSYLMIILANVGIVILVFMDKNLHQPMYLLFCNLPVNDILGNSIMVPRLLADTLRPPSERLISYYECAVQAFTTHMFGTTTHTVLMIMAFDRYVAICNPLRYAAIMTNKMVVKLTVSAWGVAFVLVGILLGLTIRLNRCRTLITNPFCDNASLFKLSCESVFINNVYGLTFTVVLFTGSIGSMVITYAKITVVCLMNKNKSLNSKAMKTCSTHLFVYLIMLLSGMLIIILHRFPQYSDYRKLAAILFHIVPGSLNPIIYGVQSKEIRRFLSQ
>LOCXPOR55.166.HIT1.OR.2R.301.7tm_4.exons1.LR131921.1.Cottoperca_gobio
NYTYNSFTLQLEGLKITEMSMYPVFFFFFFSYLMIILANVGIVILVFMDKNLHQPMYLLFCNLPVNDILGNSIMVPRLLIDMLRPPSERLISYYECVVQAFTTHMFGTTAHTVLMIMAFDRYVAICNPLRYSAIMTNKMVVKLTVSAWGVAFVLVGILLGLTIRLNRCRTLITNPYCDNASLFKLSCESVFINNVYGLTFTVVLFTGSIGSMVITYTKITVVCLTSNNKSLNSKAMKTCSTHLFVYLIMLLSGMLVIILHRFPQYSDYRKLAAILFHIVPGSLNPIIYGVQSKEIRRFLSQ
>LOCXPOR56.168.HIT1.OR.2R.312.7tm_1.exons1.LR131921.1.Cottoperca_gobio
MLYANQSLTNVTAEQQYQGLLKIVLFSTLTTVPCCVFLFINGTMLFTLRSKTVFRETSRYILLFNLLSADTVQMALSQLLYLLAACRVTLTYPVCGVLAMLANLTSVISPLTLVVMSLERYVAVCYPLRHSTIITIRNTAVAIIVVWAFSSLNILAQVILMLDFPFKDLESLQMKRFCAKENILLGPRSDDYDKAYTLVLFVSASVAIISSYIGVMIAARSACTDKASARKARNTLLLHLVQLGLSLSATIHNPLLIAISKTAMRIVLVRIRYVFYVFIIILPRCLSALIYGIRDHTIRCVLVYHLCCRLKL
>LOCXPOR57.170.HIT1.OR.2R.312.7tm_1.exons1.LR131921.1.Cottoperca_gobio
MLYANQSLTNVTAEQQYVGLLERVLFSTLTTVPCCVFLFINGTMLFTLRSKTVFRETSRYILLFNLLSADTVQMALSQLLYLLATCRVTLTYPVCGVLVLLANLTSVISPLTLVVMSLERYVAVCYPLRHSTIITIRNTAVAIIVVWAVSSLNILARVILMLDFPFEDLESLQMKDFCSEISLYIGPKSDDYDNVYTCVLFVSASVAIISSYIGVMIAARSASTDKASARKARNTLLLHLVQLGLSLSATIHNPLLIAISKTAMRIVLVRIQNVFYVFIIILPRCLSALIYGIRDHTIRCVLVYHLCCRLKL
>LOCXPOR58.177.HIT1.OR.2R.312.7tm_1.exons1.LR131921.1.Cottoperca_gobio
TNFTVGQRTRGILEIVLFSAPITVPCCVFLFINGTMLFTLRSKTVFRETSRYILLFNLLSADTVQMALSQLLYLLAACRVTLTYPVCGVLAMLADLTGVISPLTLVVMSLERYVAVCYPLRHSTIVTIRNTAVAIIVVWAFSSLNILAQVILMLDFPFKDLESLQMKRFCAKENIVLGPRSDDYDKAYTLVLFVSASVAIISSFIGVMIAARSASTDKASARKARNTLLLHLVQLGLSLSSTIQNPLLIAISKITDRITILRIQSILYVFVILFPRCLSTLIYGIRDKTLRSILVHRLCCQLKLPIIPAKAE
>LOCXPOR59.178.HIT1.OR.2R.306.7tm_1.exons1.LR131925.1.Cottoperca_gobio
VSDYHCVRFYVSTLSFSVLLFFNLIINWTIVRVEELRRHARFVLVFHLLVSALVYLGMSSVFYYQIHLDARPVRSACLAMITVLISSASNILLTLTAMAFDRYCAVCHPMRYSSTCTTGRLPWLLGAFTWLVALTIPLTLLVHPDSQATGAGYNGVCDREQLKKGQLQKVLFIGVCTLLILYSYVRILLEGRRLGVLNRRNRAGCRTIALHGSQLAVCILPNFVNFVLTVLIKHNIIQQETKELAAVVTFAFFSLAQCVAPVVYGLRKEELMEQLSHRFPCCSQYMKSVLGWTVRANWPHTQHITR
>LOCXPOR60.182.HIT1.OR.2R.300.7tm_4.exons1.LR131929.1.Cottoperca_gobio
MENSTYPPYFNLTMFVNMGNYRYPTFVLCLLLYAVIISANLVIIVAILREKTLHEPMYIFIMCLSVNALYGSAGFFFRFLRDLLSDTHLIPRSACLIQIYVIYTYASYELTLLAIMAYDRYVAVCQPLHYHSKMTCRVVSKLVGFAWIYPAFSVGACVYLASRLPLCGNKIPKVFCANWPVVKLSCVNTMINNFVGMFVTTSTVFLPLAFVLYTYVHIFLICRKRSPEFKRKVIQSCLPHIVTFVNYSITVFCDILLSRIELNPFLAVLLSLEFVVIPPIVNPLVYGLKLPEIRKCLLRM
>LOCXPOR61.183.HIT1.OR.2R.309.7tm_4.exons1.LR131929.1.Cottoperca_gobio
MDNVSVVRMFTLSGINETLNYRVAIFSLTLLYYCVVLFVNMSLVMIIILDDTLHEPMYILLGSFCINGLYGTTGFFPKFLLDLLTSSQQISYEGCLLQAFVMYSFACCDLSILAVMAYDRYLAICQPLHYHSVMTKRRLSQLICFSWLTPFCIFSVNVLLTSRLKLCGTNIKRLLCVNWIIVKLACSEADSFANKVAAYFTIVIYVSHGFFIIWTYMHIIRSCVRSKEDRVKFMQTCVPHLTSLVTFLVVIVFDLMHMRFGSTNLPQSLENFIGIGFLLIPPVMNPLIYGFKLTKVRNRILGLVYVEGK
>LOCXPOR62.186.HIT1.OR.2R.305.7tm_4.exons1.LR131929.1.Cottoperca_gobio
MDNVSVITMFTLSGLSGRTNYRVLLFILTLLCYSVIWLVNLTVIVTIIVDKKLHEPMYIFLCNLCINGLYGTAGFYPKFLMDLLSAIHVISYAGCLLQGFVLHSSVCADFSLLVLMAYDRYVAICRPLVYNSVMTKQRVWVFVLFAWLIPIYLIFMSTVTTSRMMLCGSHIPKIYCVNWLIGKLACSASIANIAIPAFNYTFYFCHFVFIIWSYMYLIKTCLTSKENRTKFMQTCLPHLFCLLTFLVCLLFDLLYMRFGSKALPQSAQNFIGIEFLFIPPIINPLIYGFKLTQIRNRITEFLCGK
>LOCXPOR63.188.HIT1.OR.2R.304.7tm_4.exons1.LR131929.1.Cottoperca_gobio
MENSTVPFYFNLTMFVNIGHYRYPAFVFCLLLYSFIVSANVVIILVISRERTLHEPMYMFIACLCVNSLYGSTGFFPRFLADLLSDTHMISRPACFTQIFVIYTYASYEMTILSIMAYDRYIAVCHPLHYHRRMTTKTVVNLMALAWIFPILIVQALIYLSARLPLCGNEIQKVFCANWNIVKLSCVTTVVNNIVGLILTITIAYIPLFFILYTYLQILVVCWKSSEEFKGKVFQSCLPHVVSFVIYSTTAFCDVALSRFDFAEMNPFVAIFLSLEFVIIPPILNPLVYGHKLPEIRKHILRML
>LOCXPOR64.191.HIT1.OR.2R.315.7tm_4.exons1.LR131929.1.Cottoperca_gobio
MSNTSDIVLFSLSGFSATVNYKITIFALTILCYCLIVVVNMSIILTIILDINLHEPMYVFLCNLCINGLYGTAAFYPKFVFDLLSDIQVISYVGCFIQVFVIYSYVSIDFSVLALMAYDRYVAICRPLEYHSVMSVQRTAVLIIFSWLVPFICEIMIVTLTSTLKLCGSHIDKLYCENWSIVKLSCSSTTGNNIIGLIVIIFYCVHVLFIFCSYVKLVKSALKSRENRRKFMQTCVPHLFCLFNVTAALLFDIMYSRYGSVSVSQSVRNFMAIQFLIIPPLLNPIIYGLILAKIRYRMAALCMMAGQRFKLRRKV
>LOCXPOR65.97.HIT1.OR.2R.337.7TM_GPCR_Srx.exons5.CAAAFJ010000113.1.Cottoperca_gobio
LLMLINGQMLVMELLLSNGSAVLSGGAVAESKDSFSNALSKNIVAMLVWLALSVINGSMVHTFLRHSLFYENPRYIMFICMVINDALQLSLVTALYVVSYIFRKIQASVCCILIMMAVLTTRSTPLILAGMAVERFISICFPFHYSHMCTVPRTLLLICVILLLTATPPITDLLITIVHKPLTVFHGTIFCDHPLLFRHQSIYYKNCVFDGVYLSFVALTLLYTYCKIMLTAQAASTGLASVKRARNTVLLHGLQLMLCMLAFVVPSLQAALISLFPRFSLEIRYIFFLVVYIIPRFMSPIIYGFRDEQFRKYWTRYLVCRGRSVSRVRPGTQRGNL
>LOCXPOR66.110.HIT1.OR.2R.275.7tm_1.exons1.CAAAFJ010000113.1.Cottoperca_gobio
SVSSSFVFVQTFYADPRYILFIHMVINDGIQLTITIALFLLSYIFYRINVSFCCLFILLAVFTTRSTPFNLASMAIERYIAICEPLRHAQICTVRRTYIVLGLIWFLSVAPDITDLFVTLATESLSFFHQSVFCLRQNVFKDPILAHKRQAFDTIYFSCVFLTLVFTYLRILFAARALSTDKTSAQRARNTILLHGAQLAMCMLSYISPSVEIILRLIFSGQVLEIRFANYLIVYILPRFLSPIIYGVRDRKFRKYLKMHLRSYRWGVKLHSVAP
>LOCXPOR67.153.HIT1.OR.2R.304.7tm_4.exons1.CAAAFJ010000125.1.Cottoperca_gobio
MDDELNVTYITLGGYVEIGKYRYLYFAIMFIVYIMTICFNFTIMYLIWKHKNLHEPMYIFIAALLLNSIVYTTAMYPKMLNDFLSDKQIISYSACLFQFFLYYSLSASDFFLLSAMSYDRYVSICKPLQYPTIMRRTTVSVILALSWLLPACQVAVSAILILNTKFCNSTLNSIFCNNSIYNLFCVSSKALSLYDVYALFSMALFPLLFILFTYTRILIISYRSGRNVRRKAAQTCLPHLIVLFCFSSLCAYDVIIIQLGSDLHFIMTLQAFLYYPLFNPVIYGLKMKEISKHLKRLFCQAKVS
>LOCXPOR68.164.HIT1.OR.2R.304.7tm_4.exons1.CAAAFJ010000125.1.Cottoperca_gobio
MDDELNVTYITLGGYVEIGKYRYLYFSIMFIVYIMTICFNFTIMYLIWKHKNLHEPMYIFIAALLLNSIVYTTAMYPKMLNDFLSDKQIISYSACLFQFFLYYSLSASDFFLLSAMSYDRYVSICKPLQYPTIMRRTTVSVILALSWLLPACQVAVSAILILNTKFCNSTLNSIFCNNSIYNLFCVSSKALSLYDVYALFSMALFPLLFILFTYTRILIISYRSGRNVRRKAAQTCLPHLIVLFCFSSLCAYDVIIIQLGSDLHFIMTLQAFLYYPLFNPVIYGLKMKEISKHLKRLFCQAKVS
>LOCXPOR69.176.HIT1.OR.2R.304.7tm_4.exons1.CAAAFJ010000125.1.Cottoperca_gobio
MDDELNVTYITLGGHVEVDKYRFLYFVIMFTSYILIICSNFTIVCIIVIHKNLHEPMYIFIAALLLNSVLFSTAIYPKLLIDFLSEKQIISYPACLFQWFMYYTLASSEFFLLAVMSYDRYVSICKPLQYPTIMRKTTVNIFLISAWLLPACQVSVPMLVSSNKKLCNFILKGIICNSAIHKLHCVSSEVLNIYGLVFLVVSVLLPVLFILFTYTRILMICYGSSREVRRKAAQTCLPHLLVLINFSCLSTYDVLLARLETDLPKTAHLIMSLQIVLYHPLFNPIIYGLKMKDISKHIRMLFCE
>LOCXPOR70.189.HIT1.OR.2R.303.7tm_4.exons1.CAAAFJ010000125.1.Cottoperca_gobio
MDDELNVTYITLDGYVEVDKYRYIYFVIIFAVYILIIFSNTLIVYVIWDHKNLHEPMYIFIAALLINSVLFSTAIYPKILIDFLSEKQIISYPACLFQFHVFYSLGGSEFLLLAVMSYDRYVSICKPLQYPTIMRKSTVSIFLVLAWLLPAIQLSVPTALIAKEKLCSFILNGFICNNSVYKLQCRISKARLVRDMVILINVALLPVLFIFFTYTRILMVTFRSSREFRRKAAQTCLPHLIVLINFSCLCLYDVVIVGLNSDFPKIVHLIMTLQIILYHPLFNPIMYGLKMSEIYKHLKTLFC
>LOCXPOR71.100.HIT1.OR.2R.303.7tm_4.exons1.CAAAFJ010000125.1.Cottoperca_gobio
MKSNDSRTPSHFQLTLFADYGPLRYLLFSLCLLIYVTTIFANVVIILTVCLQKTLHQPMYVFISCLCVNSLYGSAGFFPRFLMDILSETHLISRPCCFLQMYVIYTYASCELTILGIMAYDRFVAICQPLHYYSKMTFKMVWCLLLLGVLYPVFVIGFFLYLSVRLPLCGNKVHRLFCSNLPVVQLSCVDTTLIYIAGQFATMTTILIPLFFVLYTYLRILLVCRRSSSEFRGKALRTCLPHIVTFMTYSLSLCLELSLTRFADKINPIITVVLSLEYLIVPPLNNPLVYGLNLPQIKKVIFR
>LOCXPOR72.101.HIT1.OR.2R.306.7tm_4.exons1.CAAAFJ010000221.1.Cottoperca_gobio
VTPLTLVGVALLSDHRWFFFSVLSLVYVFVLLSDSLVVYLICCHRTLHRPMFIFVAAVLLNSLAGSSVVYPKLLSDLLFLSGGGGVQVSRAACLCQAFGVYSLGASSFMLLSAMAFDRYVSICHPLRYTALLSPAKVVALLLLCWLLPAVLVGGMVLLASRLPLCHMRLNRMYCDILSFTRLSCGGAAAKLSGVCGLLCITVHGLPACHLRAFLLRQDPLHLSATLTELQQQSAAHLSASPARLHHLLHQRHHRPAALAPGGQQRNRRFGHRLRPDAGSPQFAEPGGVRTEDEGGVHTREEAAELP
>LOCXPTAAR1.82.HIT1.TAAR.2R.331.7tm_1.exons1.LR131916.1.Cottoperca_gobio
MMDGLEGEELCYPHLLNLSCRGLMRPRSEAVLLYTLFSSFTVLTASLNLLVVISISHFRQLQTPTNLLLLSLAISDFLVGLLVMPMESMRFIETCWLLGDLICALSYIIGFTLTSASVGNMVLISIDRFVAICYPLQYPNKITRSRIEVSVCLCWACSFLYNGLILKDHLRQPDRHNSCYGECIVVINYVSGTVDLVFTFIGPCLVIIVLYMRVFTVAVSQARFMQSHITAVAGGKCPVTAKKSERKAARTLGIVIFVFLMSFCPYYYPSLAGQDISNSVSSWGIVSWLLYFNSCLNPLIYAFFYPWFRKAIKFIVTLKILEQNSSQANIL
>LOCXPTAAR2.72.HIT1.TAAR.2R.328.7tm_1.exons1.LR131927.1.Cottoperca_gobio
MGSTRSPLLCFPDSNSSCRRLLRPRSESALLYTLLAFVSLLTVTLNLLVIISISHFRQLHTPTNSLLLSLAASDLVVGLLVMPIEGLRHIETCWLLGRFMCALTPYVSYSLLSASVGNMVLISIDRYLSICEPLLYSSKVTLSRAKISICLCWACSILYNGCILMGHLRWPDRFSSCHGECVVVISHISGTLDLFFSFVGPCTVMVVLYMRVFVVAISQVRVIRLQTIAAAVNADSTAKRSERKAARTLGIVIAVFLMCFCPYYYPSLAGENTSTSLSYYALLSWIMLMNSCVNPLIYALFYPWFRNAIKLIFTLRILQPSSREVTFL
>LOCXPTAAR7.127.HIT1.TAAR.2R.330.7tm_1.exons2.LR131938.1.Cottoperca_gobio
METSEGAELCFPQLNNSCRKPMPAQSEAMLTYTFVFFISLLTLRLIIISYVMIFFLSRQLHTPTNLLILSMAVSDFFVGLLLMPVGTLLTTACWFLGDIMCTLYHVVCFFITSSSVGNMVLISLDRYLAICDPLRYTTRVTLDRTKVCVCLCWICSFLYNCLILKDFLRQPDSYNSCYGECIIVINFITGTVDFVFNFIGPVTVIIVLYMRVFVVAVSQARAMRSHIAAVTLQSSVRITVKKSEMKAARTLGIVVVVFLMCFFPYYSPSLKGEDMEVSSSYSLFIVLLLYLNSCLNPVIYAFFYPWFRKSMKLIVTFKILRPDSCDANIL
>LOCXPTAAR7.132.HIT1.TAAR.2R.329.7tm_1.exons2.LR131938.1.Cottoperca_gobio
METSEGAELCFPQLNNSCRKPMPAQSEVMLTYTVVPFISLLTLLLMIISYVMIFFLSRQLHTPTNLLILSLAVSDFFVGLLLMPAGIFITAACWFLGDLMCTLYYVADFIIISSSVGNMVLISLDRYLAICDPLRYTTRVTLDRTKVCVCLCWICSFLYNCLIFKDFLRQPDSYNSCYGECVIVINFITGAVDFVFNFIVPVTVIIVLYMRVFVVAVSQARAMRSHIAAVTLQRSVGGTVKKSEMKAARTLGIVVVVFLMCFFPSYSPSLKGEDIVSGISSRFIAWLLYLNSCLNPVIYAFFYPWFRKSMNLIVTFKILRPDSCDANIL
>LOCXPTAAR7.133.HIT1.TAAR.2R.330.7tm_1.exons2.LR131938.1.Cottoperca_gobio
METSEGAELCFPQLNNSCRKPMPTQSEAMLTYTVVPFISVLTLVLMIISYVMIFFLSRQLHTPTNLLILSLAVSDFFVGLLLMPAGIFLTAACWFLGDLMCALYYVAEAIIISSSVGNMVLISLDRYLAICDPLRYTTRVTLNRTKDCVCLCWICSFLYNCLILKDFLRQPDSYNSCYGECVIVINFITGAVDFVFTLIVPVTVIIVLYMRVFVVAVSQARAMRSHIAAVTLQSSVRITVKKSEMKAGRTLGIVVVVFLMCFFPYYSPSMKGEDIEDSSSSSLVAVWLLFLNSCLNPVIYAFFYPWFRKSMKLIVTFKILRPDSCDVNIL
>LOCXPTAAR7.134.HIT1.TAAR.2R.329.7tm_1.exons2.LR131938.1.Cottoperca_gobio
METSEGAELCFPQLNNSCRKPMPAQSEAMLTYTVVPFISLLTLVLMIISYVMIFFLSRQLHTPTNLLILSLAVSDFFVGLLLMPAGIFITAACWFLGDLMCALYYVADFVIISSSVGNMVLISLDRYLAICDPLRYTTRVTLDRTKVCVCLCWICSFLYNCLILKDFLRQPDSYNSCYGECIIVINFITGAVDFVFNFIVPVTVIIVLYMRVFVVAVSQARAMRSHIAAVTLQRSVGGTVKKSEMKAARTLGIVVVVFLMCFFPSYSPSLKGEDIVSGISSRFMAWLLYLNSCLNPVIYAFFYPWFRKSMNLIVTFKILRPDSCDANIL
>LOCXPTAAR7.135.HIT1.TAAR.2R.329.7tm_1.exons3.LR131938.1.Cottoperca_gobio
METSEGAELCFPQLNNSCRKPMPAQSEVVLTYTVLIVIVFEILILMIISYVMIFFLSRQLHNPTNLLILSLAVSDFFVGLLLMPAGIFITTACWFLGDLMCALYYVVCFFITSSSVGNMVLISLDRYLAICDPLRYTTRVTLDRTKVCVCLCWIFSFLYNCLILKDFLRQPDSYNSCYGECIIVINFITGTVDFVFNFIVPVTVIIVLYMRVFVVAVSQARAMRSHIAAVTLQRSVRITVKKSEMKAARTLGIVVVVFLMCFFPYYSPSLKGEDIVSGSSSRFIAWLLYLNSCLNPVIYAFFYPWFRKSIKLIVTFKILWPDSCDANIL
>LOCXPTAAR3.113.HIT1.TAAR.2R.329.7tm_1.exons1.LR131920.1.Cottoperca_gobio
EQYCYPGSNASCVMAQFSVQTTVALYLLFVSGMLVTILGNSLVIVSITHFKQLHNPTNVLILSMALADLLVGITVMPFSAIRTIHGCWFYGDDFCLLHSSFDMFLTTVSIFHLICIAVDRQQAICNPLHYSRNITMSVAWIMVCASWALAAVYSYGLLYSKANVAGLDDYMTTLNCLGSCNLLFNPLWGILDSVTAFFFPCIVMVCLYTKIFIVANEHVRKIGDMSNYSNDRVKGGLVKQSEHKAAKTLGIVLGAFIFCWMPFFINSIIDAYTGFTTPVAIFEAFVWLGYFNSTLNPIIYAFFYPWFKKCFYLIVNLKIFNPHSSTIKV
>LOCXPTAAR4.125.HIT1.TAAR.2R.329.7tm_1.exons1.LR131920.1.Cottoperca_gobio
EQYCFPGSNASCVMAQFSVRTTVALYLLFVSGMLVTILGNSLVIVSITHFKQLHNPTNVLILSMALVDLLVGITVMPFSAIRTVHGCWFYGDDFCLLHSSFDVFLTTLSIFHLICIAVDRQQAICNPLHYSRNITMSVAWIMVCASWALAAVYSYGLLYSKANVAGLDDYITTINCLGSCNLLFNPLWGILDSVICFFFPCTVMVCLYTKIFIVANKHVRKIGDISNYSNDRVRRGLVKQSEHKAAKTLGIVLGAFIFCWMPFFINSIIDVFIGFTTPAAIFEAFVWLGYFNSTLNPIIYAFFYPCFKRSLYFIFTLKLFVPNSSTMTI
>LOCXPTAAR7.75.HIT1.TAAR.2R.336.7tm_1.exons2.LR131929.1.Cottoperca_gobio
METSEGAELCFPQLNNSCRKPMPSQSDAMIAYTVLSFISLLTAALNLLLLLMITSYVMIFFLSRQLHTPTNLLILSLAVSDFFVGLLLMPAGIISTDACWFLGDLMCVLYHVVNIIITSSSVGNMVLISIDRYLAICDPLRYTTRVTLNRTKVCVCLCWICSILYNCLIFKDFLRQPDSYNSCYGECVFVLNYVTGTVDIVFTFIVPVTVIIVLYMRVFVVAVSQARAMSSHIAAVTLQRSVGGTAKKSEMKAARTLGIVVVVFIMCFVPYYSPSLKGEDIKVSSSSSLVSVWLLYFNSCLNPVIYAFFYPWFRKSIKLIVTFKILRPDSCDTKIL
>LOCXPTAAR7.76.HIT1.TAAR.2R.330.7tm_1.exons2.LR131929.1.Cottoperca_gobio
METSEGAELCFPQLNNSCRKPMPAQLHAMLTYTVVSFISLPTLLLMITLYVMIFFLSRQLHTPTNLLILSLAVSDFFVGLLLMPFGIILTDACWFLGDLMCALYYVVHFIIISSSVGNMVLISIDRYLAICDPLRYTTRVTLNRTKVCVCLCWICSFLYNCLIAKDFLRQPDSYNSCYGECVFVVDYITGPIVFVFSFIVPVTVIIVLYMRVFVVAVSQARAMRSHIAAVTLQRSVGGTAKKSEMKAARTLGIAVVVFLFCSFIYYSPSPSSEDIKVSSSSSLVAVWLMYFNSCLNPVIYAFFYPWFRKSIKLIVTFKILRPDSCDTKIL
>LOCXPTAAR5.77.HIT1.TAAR.2R.333.7tm_1.exons2.LR131929.1.Cottoperca_gobio
METSEGAELCFPQLNNSCKKPIPAQSEAMLTYTVVSFISLPTVALNLLVIISISHFRQRHTQLHTPTNLLILSLAVSDFFVGLLLMPVGIISTDACWFLGDLMCALYYVADVIITSSSVGNMVLISIDRYLAICDPLRYTTRVTLNRTKVCVCLCWICSFLYNCLIFKDFLRQPDSYNSCYGECVFVINYITGAVDFVFTFIGPVTVIIVLYMRVFVVAVSQARAMRSHIAAVTLQRSVGGTAKKSEMKAARTLGIVVVVFLMCFFPYYSPSLKGEDMEESSSSSLVAVWLLYFNSSLNPVMYAFFYPWFRKSIKLIVTFKILRPDSCDTKIL
>LOCXPTAAR7.78.HIT1.TAAR.2R.330.7tm_1.exons2.LR131929.1.Cottoperca_gobio
METSEGAELCFPQLNNSCRKPMSSQLHAMLAYTLLSFISLITLLLMITSYVMIFFLSRQLHTPTNLLILSLAVSDFFVGLLLMPVGILLTDACWFLGDLMCALYYVADFVITSSSVGNMVLISIDRYLAICDPLRYTTRVTLNRTKVCVCLCWICSFLYNCLIFKDFLRQPDSYNSCYGECVIVLNDITGAVDFVFTFIDPVTVIIVLYMRVFVVAVSQARAMRSHIAAVTLQRSVGGTAKKSEMKAARTLGIVVVVFLMCFFPYYSPSLKGEDIEVSSSSPLVALWLLYFNSCLNPVIYTFFYPWFRKSIKLIVTFKILRPDSCDAKIL
>LOCXPTAAR7.83.HIT1.TAAR.2R.330.7tm_1.exons2.LR131929.1.Cottoperca_gobio
METSEGAELCFPQLNNSCRKPMPAQLHAMLTYTVVSFISLPTLLLMITLYVMIFFLSRQLHTPTNLLILSLAVSDFFVGLLLMPFGIILTDACWFLGDLMCALYYVVHFIIISSSVGNMVLISIDRYLAICDPLRYTTRVTLNRTKVCVCLCWICSFLYNCLIAKDFLRQPDSYNSCYGECVFVVDYITGPIVFVFSFIVPVTVIIVLYMRVFVVAVSQARAMRSHIAAVTLQRSVGGTAKKSEMKAARTLGITVVVFLFCSFIYYSPSPSSEDIKVSSSSSLVAVWLMYFNSCLNPVIYAFFYPWFRKSIKLIVTFKILRPDSCDTKIL
>LOCXPTAAR7.84.HIT1.TAAR.2R.330.7tm_1.exons2.LR131929.1.Cottoperca_gobio
METSEGAELCFPQLNNSCRKPMPSQLHAMLTYTLLSFISLITLLLMIISYVMIFFLSRQLHTPTNLLILSLAVSDFFVGLLLMPVGIISTDACWFLGDLMCALYYVADFIITSSSVGNMVLISIDRYLAICDPLRYTTRVTLNRTKVCVCLCWICSFLYNCLNFKDFLRQPDSYNSCYGECVFVLTYITGAVDFVFTFIVPVTVIIVLYMRVFVVAVSQARAMRSHIAAVTLQSSVGGTAKKSEMKAARTLGIVVVVFLMCFIPYYSPSMKGEDIEESSSSSLVAVWLLYFNSCLNPVIYAFFYPWFRKSIILIVTFKILRPDSCDTKIL
>LOCXPTAAR7.85.HIT1.TAAR.2R.330.7tm_1.exons2.LR131929.1.Cottoperca_gobio
METSEGAELCFPQLNNSCRKPMPSQLHTMLTYTLLSFISLPTLLLMITSYVMIFFLSRQLHTPTNLLILSLAVSDFFVGLLLMPVGILSTDACWFLGDLMCALYYVADFVITSSSVGNMVLISIDRYLAICDPLRYTTRVTLNRTKVCVCLCWICSFLYNVLIVKDFLRQPDSYNSCYGECVFVLTYITGAVVFVFTFIDPVTVIIVLYMRVFMVAVSQARAMRSHIAAVTLQRSVGGTAKKSEMKAARTLGIVVVVFLMCFFPYYSPSLKGEDIEVSSSSPLVAVWLLYFNSCLNPVIYTFFYPWFRKSIKLIVTFKILRPDSCDAKIL
>LOCXPTAAR7.87.HIT1.TAAR.2R.330.7tm_1.exons2.LR131929.1.Cottoperca_gobio
METSEGAELCFPQLNNSCRKPMPAQLHAMLTYTVVSFISLPTLLLMITSYVMIFFLSRQLHTPTNLLILSLAVSDFFVGLLLMPFGIILTDACWFLGDLMCALYYVVHFIIISSSVGNMVLISIDRYLAICDPLRYTTRVTLNRTKVCVCLCWICSFLYNCLIAKDFLRQPDSYNSCYGECVFVVDYITGAVVLVFSFIVPITVIIVLYMRVFVVAVSQARAMRSHIAAVTLQRSVGGTAKKSEMKAARTLGIAVVVFLFCSFIYYSPSPSSEDIKVSSSSSLVAVWLMYFNSCLNPVIYAFFYPWFRKSIKLIVTFKILRPDSCDTKIL
>LOCXPTAAR11.89.HIT1.TAAR.2R.326.7tm_1.exons2.LR131929.1.Cottoperca_gobio
ELCFPQLNNSCRKPMPAQLHTMLTYTLLSFISLPTVALNLLVIISISHFRQRHTQLHTPTNLLILSLAVSDFFVGLLLMPVGIILTDACWFLGDLMCALYYVVCFFITSSSVGNMVLISIDRYLAICDPLRYTTRVTLNRTKVCVCLCWICSFLYNCLNLKDFLRQPDSYNSCYGECVVVLNDITGAVDFVFTFIGPVTVIIVLYMRVFVVAVSQARAMRSHIAAVTLQRSVGGTAKKSELKAARTLGIVVVVFLMCFFPYYSPSMKGEDIEDSSSSSLVAVWLLYFNSCLNPVIYAFFYPWFRKSIKHIVTFKILRPDSCDAKIL
>LOCXPTAAR7.90.HIT1.TAAR.2R.330.7tm_1.exons2.LR131929.1.Cottoperca_gobio
METSDGAELCFPQLNKSCRKPMPSQLHTMLTYTVLSFISLLTLLLMITSYVMIFFLSRQLHSSTNLLILSLAVSDFFVGLLLMPARIILTDACWFLGDLMCALCYVVSFFITSSSVGNMVLISIDRYLAICDPLRYTTRVTLNRTKVCVCLCWICSFLYNVLIVKDFLRQPDSYNSCYGECVVVLNYITGAVDFVFTFIVPVTVIIVLYMRVFVVAVSQARAMRSHIAAVTLQRSVGGTAKKSEMKAARTLGIVVVVFLMCFFPYYSPSMKGEDIEESSSSLLVAVWLLYFNSCLNPVIYAFFYPWFRKSIKLIVTFKILRPDSCDAKIL
>LOCXPTAAR7.92.HIT1.TAAR.2R.330.7tm_1.exons2.LR131929.1.Cottoperca_gobio
METSEGAELCFPQLNNSCRKPMPAQLHTMFNYTLLSFISLPTLLLMITSYVMIFFLSRQLHTPTNLLILSLAVSDFFVGLLLMPVKIFLNDACWFLGDLMCALYYVADFIIISSSVGNMVLISIDRYLAICDPLRYTTRVTLNRTKVCVCLCWICSFLYKCLIFKDFLRQPDSYNSCYGECVFVLNYITGAVVFVFTFIVPVTVIIVLYMRVFVVAVSQARAMRSHIAAVTLQSSVGGTAKKSEMKAARTLGIVVVVFIMCFVPYFSPSLKGEDIEESSSSSLVAVWLLYFNSSLNPVIYAFFYPWFRKSIKLIVTFKILRPDSCDTKIL
>LOCXPTAAR9.93.HIT1.TAAR.2R.333.7tm_1.exons2.LR131929.1.Cottoperca_gobio
METSEGAELCFPQLNNSCRKPMPSQLHAMLTYTVVSFISLITVALNLLVIISISHFRQRHTQLHTPTNLLILSLAVSDFFVGLILMPVGILLTDACWFLGDLMCALYYVADFVITSSSVGNMVLISIDRYLAICDPLRYTTRVTLNRTKVCVCLCWICSFLYNVLIVKDFLRQPDSYNSCYGECVIVLNDITGAVDLVFTFIGPVTVIIVLYMRVFVVAVSQARAMRSHIAAVTLQSSVGGTAKKSEMKAARTLGIVVVVFLMCFFPYYSPSLKGEDIEDSSSSPLVAVWLLYFNSCLNPVIYAFFYPWFRKSIKLIVTFKILRPDSCDVKIL
>LOCXPTAAR7.94.HIT1.TAAR.2R.330.7tm_1.exons2.LR131929.1.Cottoperca_gobio
METSEGAELCFPQLNNSCRKPMPAQLHAMLTYTVVSFISLPTLLLMITLYVMIFFLSRQLHTPTNLLILSLAVSDFFVGLLLMPFGIILTDACWFLGDLMCALYYVVHFIIISSSVGNMVLISIDRYLAICDPLRYTTRVTLNRTKVCVCLCWICSFLYNCLIAKDFLRQPDSYNSCYGECVFVVDYITGAVVLVFSFIVPITVIIVLYMRVFVVAVSQARAMRSHIAAVTLQRSVGGTAKKSEMKAARTLGIAVVVFLFCSFIYYSPSPSSEDIKVSSSSSLVAVWLMYFNSCLNPVIYAFFYPWFRKSIKLIVTFKILRPDSCDTKIL
>LOCXPTAAR10.96.HIT1.TAAR.2R.333.7tm_1.exons2.LR131929.1.Cottoperca_gobio
METSEGAELCFPQLNNSCRKPMPSQLHAMLTYTVVSFISLPTVALNLLVIISISHFRQRHTQLHTPTNLLILSLAVSDFFVGLLLMPVGIILTDACWFLGDLMCALYYVADFIITSSSVGNMVLISIDRYLAICDPLRYTTRVTLNRTKVCVCLCWICSFLYNCLNFKDFLRQPDSYNSCYGECVIVLNDITGAVDFVFNFIVPVTVIIVLYMRVFVVAVSQARAMRSHIAAVTLQRSVGGTAKKSEMKAARTLGIVVVVFIMCFIPYYSPSMKGEDIEESSSSSLVAVWLLYFNSCLNPVIYAFFYPWFRKSIKLIVTFKILRPDSCDTKIL
>LOCXPTAAR7.99.HIT1.TAAR.2R.330.7tm_1.exons2.LR131929.1.Cottoperca_gobio
METSEGAELCFPQLNNSCRKPMPAQLHAMLTYTVVSFISLPTLLLMITSYVMIFFLSRQLHTPTNLLILSLAVSDFFVGLLLMPFGIILTDACWFLGDLMCALYYVVHFIIISSSVGNMVLISIDRYLAICDPLRYTTRVTLNRTKVCVCLCWICSFLYNCLIAKDFLRQPDSYNSCYGECVFVVDYITGAVVLVFSFIVPITVIIVLYMRVFVVAVSQARAMRSHIAAVTLQRSVGGTAKKSEMKAARTLGIAVVVFLFCSFIYYSPSPSSEDIKVSSSSSLVAVWLMYFNSCLNPVIYAFFYPWFRKSIKLIVTFKILRPDSCDTKIL
>LOCXPTAAR11.101.HIT1.TAAR.2R.326.7tm_1.exons2.LR131929.1.Cottoperca_gobio
ELCFPQLNNSCRKPMPSQLHAMLTYTLVSFISLPTVALNLLVIISISHFRQRHTQLHTPTNLLILSLAVSDFFVGLLLMPVGIILTDACWFLGDLMCALYYVVCFFITSSSVGNMVLISIDRYLAICDPLRYTTRVTLNRTKVCVCLCWICSFLYNCLNLKDFLRQPDSYNSCYGECVVVLNDITGAVDFVFTFIGPVTVIIVLYMRVFVVAVSQARAMRSHIAAVTLQRSVGGTAKKSELKAARTLGIVVVVFLMCFFPYYSPSMKGEDIEDSSSSSLVAVWLLYFNSCLNPVIYAFFYPWFRKSIKHIVTFKILRPDSCDAKIL
>LOCXPTAAR7.102.HIT1.TAAR.2R.330.7tm_1.exons2.LR131929.1.Cottoperca_gobio
METSDGAELCFPQLNKSCRKPMPSQLHTMLTYTVLSFISLLTLLLMITSYVMIFFLSRQLHTPTNLLILSLAVSDFFVGLLLMPARIILTDACWFLGDLMCALCYVVSFFITSSSVGNMVLISIDRYLAICDPLRYTTRVTLNRTKVCVCLCWICSFLYNVLIVKDFLRQPDSYNSCYGECVVVLNYITGAVDFVFTFIVPVTVIIVLYMRVFVVAVSQARAMRSHIAAVTLQSSVGGTAKKSEMKAARTLGIVVVVFLMCFFPYYSPSMKGEDIEESSSSLLVAVWLLYFNSCLNPVIYAFFYPWFRKSIKLIVTFKILRPDSCDAKIL
>LOCXPTAAR7.104.HIT1.TAAR.2R.330.7tm_1.exons2.LR131929.1.Cottoperca_gobio
METSEGAELCFPQLNNSCRKPMPSQSDAMLAYTVLSFISLPTLLLMITSYVMIFFLSRQLHTPTNLLILSLAVSDFFVGLLLMPVKIFLNDACWFLGDLMCALYYVADFIIISSSVGNMVLISIDRYLAICDPLRYTTRVTLNRTKVCVCLCWICSFLYKCLIFKDLLRQPDSYNSCYGECVIVLNYITGAVVLVFSFIVPITVIIVLYMRVFVVAVSQARAMRSHIAAVTLQRSVGGTAKKSELKAARTLGIVVVVFIMCFVPYFSPSLKGEDIEESSSSSFSVLWLLYFNSCLNPVIYTFFYPWFRKSIKLIVTFKILRLDSCDAKIL
>LOCXPTAAR7.105.HIT1.TAAR.2R.330.7tm_1.exons2.LR131929.1.Cottoperca_gobio
METSEGAELCFPQVNNSCRKPMPAQSETMLGHTLLSFISLLTLLLMITSYVMIFFLSRQLHTPTNLLILSLAVSDFFVGLLLMPVKIFLNDACWFLGDLMCALYYVADFIIISSSVGNMVLISIDRYLAICDPLSYTTRVTLDRTKVCVCLCWICSFLYKCLLYKDFLRQPDSYNSCYGECVIVINYITGAVIFVFSFIGPVTVIIVLYMRVFVVAVSQARAMRSHIAAVTLQSSVGGTAKKSELKAARTLGIVVVVFLMCFFPYFSPSLKGEDMEESSSSSFSVLWLLYFNSCLNPVIYAFFYPWFRRSIKLIVTFKIFWPGSCDAKIL
>LOCXPTAAR11.109.HIT1.TAAR.2R.326.7tm_1.exons3.LR131929.1.Cottoperca_gobio
ELCFPQLNNSCRKPMPAQSDTMLTYTVVSFISLITVALNLLVPVNINSVLKYYMQLHSPTNLLILSLAVSDFFVGLLLMPVEILLTDACWCLGDLMCALYCVVCFFITSSSVGNMVLISIDRYLAICDPLRYTTRVTLYRTKVCVCLCWICSFLYNCLILKDFLRQPDSYNSCYGECVVVLNYITGAVDFVFTFIVPVTVIIVLYMRVFVVAVSQARAMRSHIAAVTLQSSVGGTAKKSEMKAARTLGIVVVVFIMCFVPYYSPYLKGEDIEDSSSSSLVAVWLLYFNSCLNPVIYAFFYPWFRKSIKLIVTFKILRPDSCDAKIL
>LOCXPTAAR7.112.HIT1.TAAR.2R.330.7tm_1.exons2.LR131929.1.Cottoperca_gobio
METSEGAELCFPQLNNSCRKPMPAQSDAMLTYTLLSFISVLTLLLMIISYVMIFFLSRQLHTPTNLLILSLAVSDFFVGLLLMPVGILLIGACWFLGDLMCALYYVVCFFITSSFVGNMVLISIDRYLAICDPLRYTTKVTLDRTKVCVCLCWICCFLYNCLIVKDFLRQPDSYNSCYGECVFVLNYITGTVDFVFTFIGPVTVIIVLYMRVFVVAVSQARALRSHIAAVTLQRSVGGTAKKSEMKAARTLGIVVVVFIMCFVPYYSPSMKGEDIEESSSSSLVIGWLLYFNSCLNPVIYAFFYPWFRKSIKLIVTFEILRPDSCDTKIL
>LOCXPTAAR13.115.HIT1.TAAR.2R.329.7tm_1.exons4.LR131929.1.Cottoperca_gobio
METSEGAELCFPQLNNSCRKPMPAQSDAMLTYTLLSFISVLTVALNLLIIYFHDNFMQLHTPTNLLILSLAVSDFFVGLLLMPVGIILTDACWFLGDLMCALYFVVCFFITSSSVGNMVLISIDRYLAICDPLRYTTKVTLDRTKVCVCLCWICSFLYNCLIVKDFLRQPDSYNSCYGECVFVINYITGAVDFVFTFIVPVTVIIVLYMRVFVVAVSQARAMRSHIAAVTLQSSVGGTAKKSEMKAARTLGIVVVVFIMCFVPYYSPSMKGEDIEESSFSSLIIGWLLYFNSCLNPVIYAFFYPWFRRSIKLIVTFKILRPDSCDTKIL
>LOCXPTAAR7.118.HIT1.TAAR.2R.286.7tm_1.exons1.LR131929.1.Cottoperca_gobio
MMNISYVMIFFLSRQLHSPTNLLILSLAVSDFFVGLLLMPVEILLTDACWFLGDLMCALYYVADFIITSSSVGNMVLISIDRYLAICHPLRYTTRVTLYRTKVCVCLCWICSFLYNCLILKDFLRQPDSYSSCYGECVVIINYITGAVDFVFTFIVPVTVIIVLYMRVFVVAVSQARAMRSHIAAVTLQRSVGGTDKKSEMKAARTLGIVVVVFIMCFVPYYSPSLKGEDIEDSSSSSPFVVWLLYFNSCLNPVIYAFFYPWFRKSIKLIVTFKILRPDSCDTKIL
>LOCXPTAAR14.120.HIT1.TAAR.2R.329.7tm_1.exons1.LR131932.1.Cottoperca_gobio
KSKSMEPEVTVKGTFTVNEIHPCYDNTSYVFTSNPSIPCVLVYIFLGLLSVTTICGNLLVIISIIYFKQLHTPTNYLIFSLAITDLLVGVLVFPFSMTFTVSSCLYHEDLLCKIRDSFDVLLCTSSILNLCCISMDRYYAVCQPLTYRTKMNVHVTVVMIVVSWGVSALIVFLIAGFSQGACEVMCSVDVVMANTMGTVLSFYLPAIIMLCIYLKIFLVAKKQVNNIQNTICQSTKSGATASQMERKATKTLAIVMGVFLLCLTPFFLYFIFQPLINKPPPVSVIETLNWLTLSNSMLNPFIYAFFYSWFKSAFKMIISGKIFQGNFAN
>LOCXPTAAR15.123.HIT1.TAAR.2R.331.7tm_1.exons1.LR131932.1.Cottoperca_gobio
KSKSMEPEVTVKGTFTVNEIHPCYDNTSYVFTSNPSIPCVLVYIFLGLLSVTTICGNLLVIISIIYFKQLHTSTNYLIFSLAVADLLVGVLVFPFSMTFTVSSCLYHEDLLCEIRDSFDVLLCTSSILNLCCISMDRYYAVCQPLTYRTKMNVHVTVVMIVVSWGVSALIVFLIAGFIQGACEVMCSVDVVMANTTVLSFYLPAIIMLCIYLKIFLVAKKQVNNIQNTTCQSTKSGATASKMERKATKTLAIVMGVFLLCLTPFFLYIIFQPLINKPAPVSVIETLNWLTLSNSMLNPFIYAFFYSWFKSAFKMIISGKIFQGNFANSKLL
>LOCXPTAAR16.124.HIT1.TAAR.2R.334.7tm_1.exons1.LR131932.1.Cottoperca_gobio
KLKSMESEVTVKGTFTVNEIHPCYDNTSYVFTSNPSIPCVLVYIFLGLLSVTTICGNLLVIISIIYFKQLHTPTNYLIFSLAVADLLVGVLVFPFSMTFTVSSCLYHEDLLCKIRDSFDVLLCTSSILNLCCISMDRYYAVCQPLTYRTKMNVHVTVVMIVVSWGVSALIGIGIIIAGFSQGACEVMCSVDVVMANTMGPVLSFYLPAIIMLCIYLKIFLVAKKQVNNIQNTICQSTKSGATASRMERKATKTLAIVMGVFLLCLTPYFLYIIFQPLIYNPPPVSVIETLNWLTLSNSMLNPFIYAFFYSWFKSAFKMIISGKIFQGNFANTKL
>LOCXPOra1.7.HIT1.Ora.2R.344.7tm_1.exons1.LR131935.1.Cottoperca_gobio
LYSQVFQSAAESPSRRLPPSDTILVHLSLANLLTSLFRTVPIFVSDLGLDVSLSPGWCRIFMLLWVWWRAVGCWVTLALSVFHCTTLRRHHITFGPLAQQRERLRVWIVLGLVWGANLVFSIPALIYSTHVHGNATVELMVISCTTRPLLGCVWEFPSIQQGSAFASSSLALNEVLPLVLMVCTNLATLHALAKHIRAVTSGGESGGTHGEQDKHVSTERKAAHVIMLLVSLFVVCWVLQVAAVTYYNHDGGHHAEGLLTVAHFSASLFVGFSPMVVALGHGKLRKRIISMILIWSKVLKCHREDTEEGGKSLKTEGKNGKQIVFIVQKERKVIKVKGKVKANK
>LOCXPOra2.8.HIT1.Ora.2R.332.7tm_1.exons4.LR131935.1.Cottoperca_gobio
MNGHMEGDEGTELVGMGLRVSVSHVQTTFYIILVMLGILGNATVVGVIGKSVIMDRVGGRNSDIIIINMALSNLLVSVMRNTLLVISDLGLELYSSKEWCKFLMGVWVWLRSVNVWSTLFLSAFHLQTLRRVAPTIGSLHGSRGLPKSLMLILALIWLLNFIYSIPAHIFSTSGDSNSTETLMLVSSTTRPLLGCVWNFPYGKSGLAYATTSMVIHETIPIILMAFTNLGSLYTLYTHSRMRSSVPDAPVIKRVPAERRAAKVILALIMLFIASWGTSIISVNYFNYNRGSSAEFLLVIARFANIIFIAMSPGVLAVGHRRLRSFIKSVLSH
>LOCXPOra3.9.HIT1.Ora.2R.315.V1R.exons1.LR131935.1.Cottoperca_gobio
DFVRGMLYLSLTVVGVPGNASVILAFLLLLYQENRLLPVDAIVLHLACVNLLVVGVRCLLETLASFHLASIFGDVGCKAVIFVYRTSRSLSIWLTFILSAYQCLSFAPPGSRWASVRTLVANYLGFVFLFLWFLNTSMSSASILFSFGTKNYTTLTNYSINVQFCYVNFPSKLSKEANGAAQVGRDMVPMALMSLASLIILVLLYKHSRQVKGLRSSSGGGGSGAEQRAAKVVVALVTLYVVLYGVDNGLWVYTLTVRRTMPSSLISDLRIFFSSLYAALSPVVIIASNRKVNGRLRCVVQKKPVQEKDTSLSAL
>LOCXPOra4.10.HIT1.Ora.2R.313.V1R.exons1.LR131935.1.Cottoperca_gobio
MDLCVTIKGVSFLLQTCVGILGNSVLLLAYAHMIYTEPKLLPVDMILCHLAFANLMLLLTRGVPQTMTVFGLRDLLNDPGCKVVIYTYRIGRALSVCITCMLSVFQAVTIAPAGPRFSRLKPALPSLVLPTFAGLWLLNMAICIAAPFFSMAPRNGTVPAFTLNLGFCHVDFRDSLSYVINGVAVSVRDFAFVALMVGSSGFILLVLHRHSRQVRGIRRSQGGGAETRAAKTVVTLVVLYVVFFGIDNMIWIYMLTVTKVSPVVADMRVFFSSCYASFSPYFIISSNKKVKAKIVCAAEQDQPSVDNQESSDK
>LOCXPOra5.6.HIT1.Ora.2R.303.7tm_1.exons1.LR131932.1.Cottoperca_gobio
MVGFSINLLGLRVVISCIGVVGNVFLILAIIQTKFSRVKSFGLFLLGLAAANLEEILIVNIYDIINLQTPSATIDTWSCHTFKFLTVFGEITSILFTVLISIFRQQKLRDADRRVNPIYLDSIRSAWKVSGLCVMLATLMSLPIFVMKPQGPAENITRNSTGCPADFFQCSGNYCPILNRVYKYFFMLVCYLLPLIIVTVTSCIILSALLNQRKTVIPVASVSGSSQFGRKSKIQRLQRSTIAVLAAMGLFQVDWTLYLIFQLTVSPTDSPFWGEIEFFISTSYTSISPYVYGMGTNLFSLKN
>LOCXPOlfC1.67.HIT1.OlfC.2R.859.ANF_receptor.exons6.LR131920.1.Cottoperca_gobio
MLLIADLLLLSLLAVRGGKPACQTYGTKEQSQFFKEGDINIGGIFSFHQNPVSVNPALEVNPGTIQCEGLDPGELQYAYTMIFAIGEINNSSELLPGVTLGYRIFDSCPSIPLSIRASLNLMNRYESGEGSCSKLSNVHAVIGETTSTSTIGIARTMGPFNIPVISHSATCACLSNRRDYPSFFRTIPSDIYQSKALAKLMKHFGWTWVGAIRTNSDYGNGGMATFLEAAEREGVCVEYSVAIYRTDHRKWFLEVVDIIKKSTSKVIVAFADGTDLDILIKELHAQNVTGMQWVGSEGWITYRYIASPVNYAVVQGAVGFAALNAHIPGLQEFLANSRPSTTVGDQGLVELWEIAFGCTLTLHAETQNQNSVAACSGKESLWDTNTRFTDVSDASLLNNVYKATYAVAHALHMLFTCKDGQGPFENNTCADKENPQTWQVLHYLTQVNFTTKIGENVFFDEMGDPVARYALVNWQMDETGYIVFETIGFYDASQPEGQQFEMIADVKAIWAGENLEVPRSVCSESCLPGTRRAFVKGKPICCFDCITCADGEFSNSTNAVKCDKCLPEYKSNEERNNCDLKAIEFLTFRELMGILLVTFSVFGACLAMTIALIFFHYRQTPIVRANNSELSFLLLFSLTLCFLCSLTFIGRPSEWSCMLRHTAFGITFVLCISCVLGKTIVVLMAFRATLPGSSVMKWFGPAQQRLSVLGFTLIQVLICILWLTINPPFPFKNMNHYKEKIILECALGSAVGFWAVLGYIGLLAVLCFILAFLARKLPDNFNEAKFITFSMLIFCAVWITFIPAYASSPGKFTVAVEIFAILASSYGMLFCIFLPKCYIMLLKPENNTKKHLLGKGTQK
>LOCXPOlfC2.83.HIT1.OlfC.2R.831.ANF_receptor.exons6.LR131920.1.Cottoperca_gobio
MSQVITRLIFMGLLLAFGSADEEAPFCQILGSPEFPLLSKEGDVMIGGAFSIHSKITQPPLSSTEKPTRLTCSSVNLREFRFAQTMIFAIEEINKSEFLLPNVSIGYRIYDNCGSTLSSMRAVMALMNGDEWTVGKSCSGQSAVHAIIGESESSSTIVLSRSTGPFKIPVISHSATCECLSNRKEYPSFFRTIASDLYQSRALAQLVKHFGWTWVGAINSDSDYGNNGMAIFLAAAKEEGVCVEYTVKFYREEPEKLMKVVEVIRKSTARVIVGFLAHVEMNNLLEQLILHNITGLQFIGVEAWITANSLVTPTSFSVLGGSLGFAVQKANISGLDDYLIKDFWETELKCKETTSCKENQDLIELKDYHDDVAELRYSSNIYKAIYAVAHSLHSILKCSKSRECDNTVKVTPLQVVESLKQVNFTIKNGDQVWFDSTGAAVARYEVVNWQRGSDDSVQFKPVGYYDASLPPGQKFVLKTEAIMWPGGKKEANIIIDMCSESCHPGTFKVLQKGKPVCCYDCITCAEGEISNSTDSNDCKKCPEEYWSNENRDACVLKNVEFLYFTEVMGIILVFFTLFGVLLTLIVATLFLINKDTPLVKANNSELSFLLLFSLTLCFLCSLTFIARPSEWSCMLRHTAFGITFVLCISCVLGKTIVVLMAFRATLPGSSVMKWFGPAQQRLSVLGFTLIQVLICILWLTINPPFPLKNMIHYKEKIILECALGSPVGFWAVLGYIGLLALLCFVLAFLARKLPDNFNEAKFITFSMLIFCAVWITFIPAYVSSPGKFTVAVEIFAILASSYGLLLCIFAPKCFIIVLKPELNTKKHLMGK
>LOCXPOlfC3.85.HIT1.OlfC.2R.857.ANF_receptor.exons6.LR131920.1.Cottoperca_gobio
MPFTQRWPEQGWALLQLLLVASFSQGEEPVCRQGGDPENPQLYKDGDIMLGGIFSFHSSWKDRWDTYIHKPLPLECTSLNFRGFQFAQAMLFAIEEINNSTDLLPGISLGYRIYDACGSIAKSVRVALALANDNDVESRPSESPCARPAQVQAIMGASSSSPCMAIATVIGPFHIPMISHFATCACLSDKTKYPSFLRTIPSDYYQSRALAQLVKYFGWTWVGAIRSNNDYGNNGMATFTETAQQLGICLEYSVSFFRTDPPDKIQKIINIIKASTSKVIVAFLSHMDMDVILHRLSHDNLTGYQWVGTEGWIFDFHTAAMDRHHILDGAIGLSIPKANVSGMREFMLNVRPLNSSSNEMFREFWETLFSCKFKQSKSSAVNQRECTGHEDLTGGQNSFTDMSLMPIFNNVYKGVYAVAHALHNILSCNKTCNNKVQLDPFTILQHIKNIQFKTKEGDEVYFNENGDPAAKYEIINWQPTENDIVDFVTVGLHDASLPANKQLYLKKKSITWAQNSQQVPLSVCSEKCLPGTHKVLQKGKPICCYDCIRCAEGEISNITDSITCVRCHPDFWSNERRDACIKKEAEFLSYEEIMGALLTAASLFGTCITAVVAIIFFRYRKTPIVRANNSELSFLLLFSLTLCFLCSLTFIARPSEWSCMLRHTAFGITFVLCISCVLGKTIVVLMAFRATLPGSNVMKWFGPTQQRLTVLGFTIIQVLICILWLTISPPFPFKNFKEFKDKIILECALGSTVGFWSVLGYIGLLAVLCFILAFLARKLPDNFNEAKFITFSMLIFCTVWITFIPAYVSSPGKFSVAVEIFAILSSSFGLLICIFIPKCYIILLKPEKNTKKNIMGK
>LOCXPOlfC3.42.HIT1.OlfC.2R.842.ANF_receptor.exons6.LR131920.1.Cottoperca_gobio
LLRLLLLVLLMGKGDPVCRLQGSAQPPELAQDGDLVIGGIFSFRTRQDYVINTFQTIPEVRKCKNFNFREFKFAQAVIFAINQINKNPDLLPNVKLGYNIYNNCGTMDILRAALALVSGLKKEVDDDKNCTRTETVQAILGHSGSTPTIAFAKVVGRFHIPVISHFATCACLSNRNEYPTFFRTIPSDLYQSRALAKLVKHFGWTWIGALAVDNEYGLNGIAIFNQAAQEYGVCIEYSEAFSSSGPPDSLKRVIEIIKHATSKVIMAFMSHREVNLLATELYRQNITGLQWVGSDAWITDHSLTDSEGHSILVGSLGFVVSKAQIPGLEEHLRQLHPSQFPHSQFVRDFWEDVFNCTLNDTANTQRKPCSGFESLQNVESYFTDVSELRFTNNVYKSVYAVAHALHNLIKCEEGKGPFLNGSCADPKHVLQYLNTVNFTTEEGEQVYFDSNGDSPAIYEVVNLQLTNKGTIEGVTVGIYDASLRESHQFVMNNIPVVWGNGLEKVPVSVCSESCLPGTRKVLQKGKPVCCYNCVPCPEGEISNSTDLIHCMKCLPEYWSNKQGDACIHKAIEFLAYDEILGILLSSISLLGVFLTMITMLVLYGHKETPLVRANNSELSFLLLFSLTLCFLCSLTFIGRPSEWSCMLRHTAFGITFVLCISCVLGKTIVVLMAFRATLPGSNVMKWFGPAQQRLSVLGFTLIQVLICILWLTINPPFPRNNLLLYKDRIILECDLGSAVGFWAVLGYIGLLALLCFILAFLSRKLPDHFNEAKLITFSMLIFCAVWITFIPAYVSSPGKFTVAVEIFAILASSYGLLFCIFLPKCYIILFRPEQNTKKHIMG
>LOCXPOlfC1.45.HIT1.OlfC.2R.842.ANF_receptor.exons6.LR131920.1.Cottoperca_gobio
LVLLVLLIRKVMPVCQLQGTAQPPELSKAGDFLLGGIFTFRTGYRGTVPTFQTLPDPPTCRKINVREFKFALTMIFAIEEINQNPAILPNLGYKIYNSCGITNIIKSAIDLANGQREIIDERNCTKAETAQAILGHSGSAPTVGFARIVGRFKIPVLSHFATCACLSNREEFPSFFRTIPSDFHQSRALAKLVKHFGWTWVGAISNTNDYGINGITTFIKAAQEEGVCVEYYRAFDQTDYFHELKKVVETVKSSTSKVIVAFMSHREVNLLATELYRQNITGLQWVGSDAWITDHSLTDSEGHSILVGSLGFVVSKAQIPGLEEHLRQLHPSQFPHSQFVRDFWEDVFNCALNDTANTQRKPCSGFESLQNVESYFTDVSELRFTNNVYKSVYAVAHALHKLVICEEGRGPFYNGSCADAKHIQPWQVLHYLQNINFTTSQGEQVTFDHNGDSPAKYELINLQHVTSETVHVDTVGVFDASLPHERQFLMNGMKIVWGGGSHTVPVSVCSESCAPGKRKVLQEGKPVCCYDCIPCAEGEISNITDSIECFKCPVDYWSNIRGDTCILKEIEFLSYAEIMGIILTLFCLIGVILTTIIALVFFQFRDTPIVRANNSELSFLLLFSLTLCFLCSLTFIGRPSEWSCMLRHTSFGITFVLCISCVLGKTIVVLMAFRATLPGSSVMKWFGPAQQRLSVLGFTLIQVLICILWLTINPPFPFKNMNHYKEKIILECALGSAVGFWAVLGYIGLLAVLCFILAFLARKLPDNFNEAKCMTFSMLIFCAVWITFIPAYISSPGKFTVAVEIFAILASSYGLLFCIFIPKCYVILLRPEQNTKKHMIVK
>LOCXPOlfC4.59.HIT1.OlfC.2R.866.ANF_receptor.exons8.LR131920.1.Cottoperca_gobio
MTLLVLFPLLYSLSVLTIPYNQMSSFASPPPSSAKVCTLQNSFQPGFVAKGDYIIGGIFPLHYNQEMPDINFTYRPPPVMCNGFDPRAFRWAQTMRLAVEEINQSAELLPNYTLGYKIFDSCAYPLTGQRAALSVLNGLSEDNSPMCSGASPLLAVIGESGSAQSIVVSRILQPFRIPMVSYFSSCACLTDRRNYPTFFRVIPNDDYQVKAIAQLLVRFNLTWVGLVRGDHEYGRFAVQGLLRELQGTEVCVAYQEMIPLLYNRQRALEIMQVMRSSSAKVVVVFSAEGEMTPFLRDYMTQNITGIQWVASEAWVTASVFTGSEYYPYLGGTIGFGIRKGHISSLSDYLQTVNPQRYSNNILVKELWEALYGCDSSLSPVSQLPPCSGEESLLEQHSAYMNTSSPRVAYNVYKAVYAIAHSLHNLLLCQPGSGPFQNNSCAQSKNIHPWQLQHYLQEVAFNIAGEEVNFDLKGDSIPYYDILNWQRGTGGSIEFVNVGLFDGTKPAGKELVIQEDKMMWAGHQSEASCSHCSVCSNSCLPGSRKAVRRGEPVCCFDCVPCDSGKISNQTNSIECTFCPEDFWSNNDRTACIPKKVEFLTYDSLGIALTVISVVGACLTIAVFVVFFHYINTAIVRVNNSELSFFILFALTLCFLCSLVFIGEPTYWSCMLRHTAFSITFSFCISCILGKTLVVLAAFTATRPGNNIMKWLGPKQQRAIIFSCTLIQVVICATWLIDAPPFPSRNTHYEISKIILECSVGSSLAFWCVLGYIGLQACLCFVLAFLARKLPGNFNEAKVITFSMLIFCAVWLAFIPAYISSPGNYADAVESFAILASSFGLLFCLFAPKCYIILLKPEKNTKQHLMGK
>LOCXPOlfC7.62.HIT1.OlfC.2R.827.ANF_receptor.exons13.LR131920.1.Cottoperca_gobio
GLQAGGDVVIGGLFPLHYVAPKPQNSYHSKPQLIPCSGFDHRAFRWMMTMVFAVEEINRNSSLLPGVKLGYRIMDSCDHVHTSLQALFSLRLDRSTQSQTLPSCLADSPVPAVIGLASSSPTRAVAHTLGPFNLPLVSFFATCTCLTDKHIYPSFLRTVPSDLFQVRGLVQLVTFLGWLWVGTIGTTDDYSHYGIQAFSNQFRQQGGCLAFHLTIPKSPTAAEIQDMADRLQSSTALVVVVFATEGQLQDLLLELAQRNVTGIQWVASEAWVTASMLTSPRFHPLLEGTLGFSFPGVRIPGLKEFLLNVRPSPKPGLEFVNMFWEELFGCRLEFRAEHEADTPVCSGSEDLRHTESSYNDVSQVRISYNVYKAVYAIAHALHTLLKSDSGGDNKSFTSRQVLFFLPPFMQLLHHLKTVNFTNQFEEKVYFDSNGEPVPLYDIINWQKDSKGDMRFIKVGSYDGSALLRQQLQIEQSSIVWTKGQSQVPASQCSAPCSPGSRQARRPGEPHCCFDCLPCADGEISNQTGSTDCTKCPEYYWSDKDKVKCVARVEEFLSFHDTMGIILVTLTLLGIVLTTIVTAVFHRFRSTPIVKANNSEISFLLLLSLKLCFLCSLVFIGQPSVWTCRLRQAAFGISFVLCLSCLLVKTIVVLLAFRANARGSRALKLFGPSQQRALIICTIAPQVCLCAGWLLGAPSFPFKNPNYQASNGKIVVECKEPWPPGFYLVLGYIGFLAFICLLLAFLGRKLPDTFNEAKLITFSMLIFWAVWISFIPAYVSSPGKFTVAVEVFAILASSFGLLLCVFVPKCYIILLQPQRNIKKGMTGK
>LOCXPOlfC5.64.HIT1.OlfC.2R.878.ANF_receptor.exons8.LR131920.1.Cottoperca_gobio
MEISAVFIGLILSLNLCELNSALALNGYGDGVKQRAGFTGDRTGAGASSVKCKLQGTTRLPAFSMDGDYVIGGVFSIHYYMHTVKHNYTTMPEPLRCTGSIDSREVRFSRAMVFAIEEINNSTELLPGIKLGYQIYDSCSSVPVAVHVAFQLSSGLDPVFYTGNNCSQSGMVMAIVGESGSTPSISMSRIIGPFDIPQVSHFATCACLSDKQQYPSFFRTIPSDQFQADALAKLVKHFGWTWIGAVRSDSDYGNNGMASFLDAARKNGICVEYSESFYRTHPRSQIQRVADVIRRSTAIVVVAFTSPGDMKILLEELSGKPSPPRQWIGSESWVTDPNMLRFSFCAGAIGFGIEQSVIPGLRDFLLDLSPTKVAASTVLTEFWEDAFNCRLLKSAATDETVCDGTEDIKTLQNSYTDTSQFRVTNMVYKAVYAIAHAIHNAVCQETDSTTQCDKFTRIESKEVLTQLKKVQFSQNGYDVSFDANGDPVATYELVNWQKSESGSIELVTVGHYDSSLPVGQEFRINRNFTWVEGGTQVPVSVCTDSCPPGTRKVLQKGKPICCYDCIPCPEGEISNATDSLDCFPCPKEFWPNAKRETCLPKPVEFLSFNEALGIILATFSVGGACLAVITAAVFYRHRTSPIVRANNSELSFLLLFSLTLCFLCSLTFIGAPSVWSCMLRHTAFGITFVLCMSCVLGKTIVVLTAFKATLPGSKLMKWFGPPQQRLTVVSFTFVQVVICTIWLVLSPPFPLKNLTTYKERIILECALGSAIGFWAVLGYIGLLAVFCFVLAVLARKLPNNFNEAKLITFSMLIFCAVWITFIPAYVSSPGKFTVAVEIFAILASSFGLITCIFAPKCYIILFKPEKNTKKHLMNKHQT
>LOCXPOlfC6.65.HIT1.OlfC.2R.878.ANF_receptor.exons9.LR131920.1.Cottoperca_gobio
MGLFLDTLLFLYVYVILILLSSFFLSESSPLSSSCKLRKQFHLNEMHKAGDVILGGLFEVHYTSVFPEPTFTTEPNQLSCQGFDPPGFRHAMTMAYAIDEINKNSNLLRNVTLGYSLYDNCATLVIGFSAALSLASGRDEQFLFQENCLGTLPVLGIVGDSFSTFSIATSDVIGLFKLPIVSYFATCSCLSDRQRFPSFFRTIPNDAFQVRAMIQILKRFGWTWAGLLVSDDDYGLHVAQSFQSDLAESIGGCLAYSEILPWGDNPAELKRIVDLMRKSTARVVIVFAHQIHMIQLMEEVVRQNVTGLQWMASEAWTAAAVLQTPRLMPYLGGTLGIAIRRGEISGLKDFLLRVRPDLNDNNYGHSMVRQFWEFTFQCRFTPPPEGWVEAGEELCTGREDLASVETEFLDVSNLRPEYNIYKAVYALAYALDDMLHCVPGRGPFSGQSCATVQTMEPWQLIYYLEKVNFTTPFGDQVSFDENGDALPIYDIMNWLWLPDGRTNVQRVGVVKKAASKYEELTLDEDKIFWNFDSKQVIVPPQSVCSESCPPGTRMTRKKGQPVCCFDCVPCSEGKFSNETDSMECTSCPEDFWSSPQRDHCVAKKTEFLSYHEPLGICLTTASLLGTFICAVVLGIFIYHRSTPMVRTNNSELSFLLLVSLKLCFLCSLLFIGRPRLWTCQLRHAVFGISFVLCVSCILVKTMVVLAVFKASKPGGGARLKWFGAVQQRGTVLLLTSVQAAICTAWLVSSSPAPHKNTQYHNDKIVYECVVGSTIGFGVLLGYIGLLAILSFLLAFLARNLPDNFNEAKLITFSMLIFCAVWVAFVPAYVNSPGKYADAVEVFAILASSFGILVALFGPKCYIILLRPERNTKKAIMGR
>LOCXPOlfC7.66.HIT1.OlfC.2R.871.ANF_receptor.exons9.LR131920.1.Cottoperca_gobio
LLMLVYFMLYSYFSSAVPSPLYSTSCHLQGQFHLNGMHKAGDVVLGGLFEIHFFSVFPDLSFTSEPQQPTCHGFDVIGFRAAQTMAFAIDEINRNSNLLPNVTLGYGLYDNCVKLGIGFRAALSLASGREKQFILDDTCVGTPPVIGIVGDSSSTRSIAISTVLGLYRVPMVSYFATCSCLSDQQKFPSFFRTIPSDAFQVRAMIQILRRFGWTWTGLLVSDDDYGLHAARSFQSDLAQSGGGCLAYLEVLPWGNDPSELRRIVDMMRKSTARVVIVFAHESHMINLMDEVVRQNVTGLQWMASEAWTAAVVLQTPQFMPYLGGTLGIAIRRGEIPGFRDFLLQIRPDLHHNNNSYGNNMVNQFWEYTFQCRFAPPPAGWVEAGGALCTGQEDLEIVETEFLDISNLRPEYNVYKAVYALVYALDGMLQCEPGRGPFSGHSCGNLQRLEPWQLVNYLQNINFTTPFGDQVSFDENGDALPIYDIMNWLWLPDGRTKVQNVGEVKESAKGEELTLDEDKIFWNFDSEQPPQSVCSESCPPGTRMARKKGEPECCFDCVPCSEGKISNKTDSMECTSCPEDFWSSPQRDHCVAKKTEFLSYHEPLGICLTTASLLGTFICAVVLGIFIYHRSTPMVRTNNSELSFLLLVSLKLCFLCSLLFIGRPRLWTCQLRHAVFGISFVLCVSCILVKTMVVLAVFKASKPGGGASLKWLGVLQQRGTVLLLTSVQAAICTAWLVSSSPAPHKNTQYHNDKIVYECVVGSTIGFGVLLGYIGLLAILSFLLAFLARNLPDNFNEAKLITFSMLIFCAVWVAFVPAYVNSPGKFADAVEVFAILASSFGILVALFGPKCYIILLRPERNTKKAIMGRGIDS
>LOCXPOlfC8.70.HIT1.OlfC.2R.884.ANF_receptor.exons11.LR131920.1.Cottoperca_gobio
MSWFTWLSTLRLCSAPSLFLVGLVCRQLGLREGIQLVQTETCSRWGTPSDQGLFQDGDVVIGGLFSLYYKPPGIDNSFTQLPHNKPCTGLENLPLQYIYAMVFALEEINHSTSLLPDLKLGYHIRDSCALPSWAMQAALSLVGGDNASCNSAAPPDYSTGYGEGIRERRGDQPVPLIIGGSSSITAKILSRMLGPLSVPLMSYTASCPCLSDRLQYPNFFRTMPSDIYQARAIAQLAIRLNWTWIGAVVANNDYGLVAIKVFQEETQRAGVCLAFVETLQRENIVSDARRAALTIQASTAKVILIFTWYTDVRELFLQLAKINVTDRQFLASEAWSTSGDLLQNLAISKVARGVLGVAIRSSAIPGFENYLRSLNPSRRPDDKFLGEFWEKVFVCSPGATPLSTDASSPPSLPPCSGTESLEGVQNHFTDTSQLRVTYNVYLAVYAAAHALHSLLSCPDRDSSPGNNSSTCSSPKHIKPIELLQHLNNLNFTTPQGERFYFQEGGIPAKYDLVNWQNTPEGSLKLVLIGRVDGFDLHLNQSAIQWNTGSNQVPVSVCSERCPPGTRLANRKGEPLCCFDCIPCAEGEISNKAGSLHCERCPSEFWSNVERTACIPRQLDFLSFDETLGITLTTVAVSGVAVTTAVFVVFIYYRQTPMVRANNSELSFLLLLSLKLCFLCSLVFIGRPSVWSCRFQQAAFGISFVLCVSCLQVKTIVVLAAFRSARPGAGALIKWFGPSQQRGSVCLFSCIQVFICIIWLSLSPPIPQADLDIPGLKVTLKCAMASVVGFSLVLGYIGLLACTCLLLAFLARKLPDNFNEAKLITFSMLIFCAVWIAFVPAYVSSPGKYTVAVEVFAILASSFGFTALYFCPQMFHHSFEARKKH
>LOCXPOlfC9.74.HIT1.OlfC.2R.891.ANF_receptor.exons12.LR131920.1.Cottoperca_gobio
AASMSWFPWLLTRWPSSALSLLLISVVGRQTGLEVVQAIVCTRWGAPSSKCHSRDGDMIIGGLFNLYYTPSAVEQGFTKLPHYEPCTGLDLESLKNIYTMEFAVEEINRNSTLLPGVKLGYRILDSCSHSHWALQAALSLISGDAHSCNLTASTSRSAVYEQPGETAGGQPVSLLIGAASSTTTLILSRILGPLSVPLISYLASCPCLSDRLKFPNVFRTIPSDLYQARAMARLAIRFHWTWMGAVVVNNDYGHLAIQTFQKETEGKGVCLDFIETVRRETIVSDARRAALTIQASTARVILIFCWYTDVKKVFLELAKLNVTDRQFLASEAWSTSDDLLRDLAISKVARGVLGVAIRSSLIPGFENYLRSLHPNRRPDDEFLQEFWEKKSNHPSNVSTSSPAKESSQKASLPPCSGTESLEGVQNHFTDTSQLRVAYNVYLAVYAAAHALHSLLSCPDRDSSPGNNSSTCSSPKHIKPIELLQHLNKVNVTTPQGERFYFQGADIPAKYDLVNWQNTPEGSLKLVLIGRVDGFDLHLNQSAIQWNTGSNQVPVSVCSERCPPGTRLANRKGEPLCCFDCIPCAEGEISNKTGSLHCERCPSEFWSNVERTACIPRQLDFLSFDETLGITLTTVAVSGVAVTTAVFVVFIYYRQTPMVRATNSELSFLLLLSLKLCFLCSLVFIGRPSVWSCRFQQAAFGISFVLCVSCLLVKTLVVLAVFRSARPGAGALIKWFGPGQQRGSVCLFTSIQIIICATWLSLSPPVPKRNLGFQGSKVTLECAMASVVGFSLVLGYIGLLACTCLLLAFLARKLPDNFNEAKLITFSMLIFCAVWIAFVPAYVSSPGKYVVAVEIFAILASSFGLLLCIFAPKCFIILLRPEKNTKKHLMAR
>LOCXPOlfC10.76.HIT1.OlfC.2R.763.ANF_receptor.exons8.LR131923.1.Cottoperca_gobio
MINAIETINKSPLLADVNVTLGYHILDSCSDVSRALRATAGFIEHTDCHTGNNSCDHPVLAVVGATHSEISIAIARQLTLKKIPQISYSSTAVILSDKSRFPAFMRTIPNDRYQTAAMASLLSTYGWNWVGIVITDGDYGQSALAQFVSQASQMGICVAFKSILPRSANSQDVRSAIIRTATTIYKNPKVQVIVSFSKATHMMLLYQELRDQMLTAGQNKKSMRRVWVASDSWSSSSSVKGNITLEDIGHIVGFTFKKGDLSSFNQYLSRLEAAGHNYIGNNIFMQEFYTQLNASKAVNTIREHNHADTILSVEMAVSAIAQAVVSICRSRDCKTPGTMQPWEVLRALWMQPFKLGEKSYKFDSNGDINLGYDVTMWRSDGGNIHVNDVVAEYNPHNNNLTITNHSTTQKLQELKHIISKCSNSCVPGEFKKIAEGQHTCCYDVCVCVCVCVCVCVYMDQCLSCDKNTEYSHEGSSSCTPKDLLFFSWQDSFAVVLLTFSALGILLALLVSALFLHQRDTPVVKAAGGPLSQVILFSLVISNISAMLFVGQPNSLQCKARQVLFGISFTLCVSCILVKTLKILLAFHFNPEMQDVLRRLYQPYVIVSICVALQAATCICWLVLKSPFNYIIWYPTTLLEECDEGSYSAFGVMLGYIAVLALVCFICAFKGRKLPHRYNEAKFITFSMLLYLISWLLFVPVYINTPGVYLPAVEMVVILISNYGILCCHFIPKCYIILLKKEQNTKTAFMKNLYEYSSKTTDSI
