# Supplementary material for: Expanded olfactory system in ray-finned fishes capable of terrestrial exploration
Source: BMC Biol. 2023 Jul 31;21:163. doi: 10.1186/s12915-023-01661-8 (PMC10392011; doi:10.1186/s12915-023-01661-8)
Supplement: Supplementary file 3 — Additional file 3: Data S1. Protein sequences and genomic coordinates of OLF genes. FASTA and General Feature Format (GFF) files containing the protein sequences and genomic coordinates for all identified OLF genes in this study. [file 12915_2023_1661_MOESM3_ESM.zip › PROTEINS/Cyclopterus_lumpus.OLF_genes.fa]

>LOCXPSichOR4.9-eta.317.159.HIT1.OR.1R.293.7tm_4.exons2.CM020118.1.Cyclopterus_lumpus
ASDSTYRDSYTTVLAKNVLVLFLGLIVNYINGSLIHTFRKHQIFYVNPRYILFIHLVVNDMIQLTTTITLFVLSYAFYAINVSLCCVFITFTVFTTFNTPLNLAVMAAECYVAICLPLRHAELCTVGRTYAAIGLIWAASGVSVLLDVVIVVATEPVGWFHSTVFCNRDSLFRHPIHFLKRDVSYGVYLAAVWLTLLFTYVKIFWAAKASSASNGDTKKARSTILLHGFQLLLCMFTYVTHLVRNAAVRHFPGHEVNVAFSLYIVVHIVPRLLSPVVYGLRDKSFRRHLKKYL
>LOCXPSichOR4.9-eta.317.159.HIT1.OR.1R.293.7tm_4.exons2.CM020118.1.Cyclopterus_lumpus
QVLLQVPPEALVPQPVHDRAEQPGDDMHHDVQGERDVDLMTREVADRGIPDQVGHVGEHAQQQLEAVQQDGAPGLLRVSIGRAGGFGRPEDLDVSEEQREPHGRQVHAVGHVPLQEVDRVAEQRVPIAEHGGVEPAHGLRGHDDDDVQQHRHAARGPDQADGRVGSPDGAELGVPQRQADGDVALGGHDGEVQRRVEGGEDGEGDEDAAQGHVDGVEGVAQDEQGDGRRQLDHVVHHQVDEEDVTRVHVEYLVLPEGVDQRAVDVVHDEAQKQDQHVFGQDRRVGVSIRRVRR
>LOCXPOR1.164.HIT1.OR.2R.337.7tm_1.exons5.CM020118.1.Cyclopterus_lumpus
LLNSMKSSQSEQELCVCSAALLANGSSALTAKDSFSNALTKNTVAMLVWLLLSVSNGSMVLTFLRHSLFYENPRYIMFVSMVINDALQLSLVTALYVVSYIFRKIHASVCCILIMTAVLTTRSTPLILAGMALERYVSICFPLHYSHMCTVPRTFLLIGIILFLTAAPPVTDLLITAVHQPRSFFHTNIFCDHPLLFRHRSIYYKNCVFDGVYLSFVVLTLLYTYCRIMLTASAASTGLASAQRARNTVLLHGVQLLLCMLTFVVPSLQAALISLFPRFSLEIRYVFFVLVYIIPRFMSPIIYGFRDELFRKYWTRYLACRGQRTVRVRPVLLKVSQ
>LOCXPOR2.107.HIT1.OR.2R.312.7tm_1.exons1.CM020126.1.Cyclopterus_lumpus
MYNLTEFPGNATTSKSLSVIIKVFMVMPLFCFFLYCIAVMLHIFASHRHYLDSTRYILFTYMLINDTFQLSSSVLLFFFVMGKMKLSMIYCASLVFLSSVTFQNTPLILATMSLERYVAILYPLQRPAVWRSDRIWVIILSMLLTTSISNIVNYSIGVSDSAAVDILSTPVLCKVTVINTSQIQILFQVGVYIFLFALVTVVILFTYLRILLETRKMRQSKVSGSKAMHTVLLHGFQLLLCILAFINPITETLIVLHSNWLPEDIAFFNYFCFILTPRFLSPLIYGFRDQNLRGSLRKTILCCTDRVRPGKR
>LOCXPOR3.115.HIT1.OR.2R.312.7tm_1.exons1.CM020126.1.Cyclopterus_lumpus
MYNLTEFPGNATTSKNLSVIIKVCMVMPLFCFFLYCIAVMLHIFASHRHYLDSTRYILFTYMLINDTFQLSSSVLLFFFVMGKIKLSMIYCASLVFLSSVTFQNTPLILATMSLERYVAILYPLQRPAVWRSDRIWVIILSMLLTTSISNIVNYSIGVSDSAAVDILSTPVLCKVTVINTSQIQILFQVGVYIFLFALVTVVILFTYLRILLETRKMRQSKVSGSKAMHTVLLHSFQLLLCILAFINPITETLIVLHSNWLPEDIAFFNYFCFILTPRFLSPLIYGFRDQNLRGSLRKTILCCTDRVRPGKR
>LOCXPOR4.116.HIT1.OR.2R.307.7tm_1.exons1.CM020126.1.Cyclopterus_lumpus
MADNSSLVGVESLRQQISDKVIIVQILVILFLSINSILILTFFKKECFYTTTRYILFAVTLLSDSFLLFISNIMLILNYFQFTMPVWLCMLMSVGAHLYITVTPVTLTAMTLERYVAICMPLRHGELCSRSNTVNCVLLIHGLSSVPFIVVFSMFFATASHSFYTHDRVCSIQIFILYRWQNDIRAGVSQFYFVLMVITIIFCYVEIMKVAKAASGEKKKSTWKGLRTVILHGFQLLLCLLQLWCPFIETAALQISFKLFIDVRYINYLTFSLAPRCLSPLIYGLRDEQFVHVLKSNAFFGLCKRNI
>LOCXPOR5.117.HIT1.OR.2R.308.7tm_1.exons1.CM020126.1.Cyclopterus_lumpus
MAANDSVVAGESSTNSDRVLLVQVLVSVFLYINFLLITTFFMKDFYTTMRYILFAITLLSDSLILIMTDTLLILSYISFTMQMWLCVVVYIVSSLYTFVTPVTLTAMTLERYVAICMPLRHAELCSTRRALHCILIIHGLSSIPCIVVLSIFFASVTNSFYTQVRLCTVEVFLFYKWQSYLRSAISQLYFMLMVIIIIFCYVKIMKVAKAASGENTKSTWKGLRTVILHGFQLLLCLLQLWCPFIEAAVLQISLRVYRNVRYFNYITFILAPRCLSPLVYGIRDALFFHALKYYALCGLYKKESSNVS
>LOCXPOR6.118.HIT1.OR.2R.307.7tm_4.exons1.CM020126.1.Cyclopterus_lumpus
MESNMTSDILKIQGFDISPKFTYPLFFLLLFVYFTLLCSNIGLLVLIITEKTLHQPMYILFCNLSINDIIGNTVLLPQLMAHIISTERLITYNQCVVQAFYSHTFGSASHMILIIMAIDRYVAICHPLRYSSIMTTKAVVVLSATAWSVSLVLVSVLVGLTVRLSRCRSLIQNAYCDNASLFKLSCENMSINNIYGLFFTVLLFSCSMGGIAVTYFRIAAVCWIRKSKELNNRAIQTCASHLVLYLIMLWSGFLTIILHRFPNHPDLRKIAYILFHVVPANLNPIIYGMQSRSLRDKIIQLLQRKVT
>LOCXPOR7.119.HIT1.OR.2R.307.7tm_4.exons1.CM020126.1.Cyclopterus_lumpus
MENKSFWFSSELTLNTFVIPPGGKYPIFLLGIAIYFFSIVCNLTLLSLIILKRNLHKPMYFILFSLPLNDLIGITAMLPKVLSDIVTETNKVYYPLCVLQAFLLHMYGGGILFILAAMSFDRYAAICMPLRYSSVMTPRVVICIIALVWGLDFVLIVSLFSLQSRLPRCKYVVMNVFCDNPSLLKLTCGNTAVNNIIGLFNTAVIQAASVSIQAFSYVKILIACVVTRRSDTKTKAVNTCVAQLLILIIFEIVATFTILSHRFRNVSADLQKIMGMLIFIVPPLLNPIVYGLYTSEIRNTLLTVLKN
>LOCXPOR8.120.HIT1.OR.2R.310.7tm_4.exons1.CM020126.1.Cyclopterus_lumpus
NASNMELLTLVSLDLSAVQMYLVFVFGTLTYLIIVFCNLLVLATIALSKKMHNPMFILLFNLPISDLVGATAFFPHLLFSIVTQNRGISHSACITQAFMIHFYGTGNLLILSAMAYDRYIAICSPLRYNDIMSPKNVIIIIILIWFINFSMIVTLILLLVRLKICRTNIVDLYCNNPSLLKLVCEDTRINNFYGMVTIVLLQGGALLIIIYTYVQILRTCVMTNHTGARTKAFQTCGTHLVVFLFLQINTTFTLIAHRIQSTSPYFRRILGLSILLFPPFLDPIIYGLKTTELKQSIIMLLKRNIRSTKL
>LOCXPOR9.121.HIT1.OR.2R.321.7tm_4.exons1.CM020126.1.Cyclopterus_lumpus
FNCLGKKSIKMENLYNTSSVLVLNHLNLSSENVFPAFLFATLSYMIILFCNLILILTIVLNKTLHQPMYLILLNLPINDLIGSSAFFLRIINDIVTDRKTLQYSACVVQAFFVHIYATGTVFILSAMAYDRYIAICWPLKYNTFMTYANIMKIITVVWMSCLVLIGVLFFLLLRLPRCRSELTHPYCDNPSLLALVCVNTTINDIYGLLTVAISQVTINGVMLYTYLQILLACFRSKTSDTKAKALQTCATHLTVFLLLECLGLFTIISYRIKDISPHLRRFMGVSTLIFPPTLNPIIYGLRTKEIREKVVHFFRKIILPS
>LOCXPOR11.122.HIT1.OR.2R.340.7tm_4.exons1.CM020126.1.Cyclopterus_lumpus
CPHISFSVYLVNFFSIMPEGNHSTVTEFILTGFPGLHPEYHGLVSAVLFLVYVLTLTGNVTILLLFATNRSLHKPMYYIILNLSICDILFSTTTLPKIISRYWFQSGTISFTACFVQMYFVHYLGTVNSLILFLMAFDRYVAVCHPLRYPIILKNSTIQILSITAWIMSQLSNLMIVIRAYPLPYCASNIINHCYCDHIGITILACTDRAPYGFPAFVFAMFALLGPLAFIMFSYCSIIIVVLKIPNVQGRKKTLSTCSTQLIIIALYYLPRCFVYLASNVGLEFSADMRVVIIMLYSLFPPMMNPLIYCLRAKDMRESLWKQFNRCLITQKAQVSSISN
>LOCXPOR11.123.HIT1.OR.2R.340.7tm_4.exons1.CM020126.1.Cyclopterus_lumpus
CPHISFSVYLVNFFSIMPEGNHSTVTEFILTGFPGLHPEYHGLVSAVLFLVYVLTLTGNVTILLLFATNRSLHKPMYYIILNLSICDILFSTTTLPKIISRYWFQSGTISFTACFVQMYFVHYLGTVNSLILFLMAFDRYVAVCYPLRYPIILKNSTIQILSITAWIIAKAAPLMLVIRAYPLPYCASNIINHCYCDHIGITILACTDRAPYGFPAFVFAMFALLGPLAFIMFSYCSIIIVVLKIPNVQGCIKTLSTCSTQLIIIALYYLPRCFVYLASNVGLEFSADMRVVIIMLYSLFPPMINPLIYCLRAKDMRESLWKQFNRCLIPQKVQVSSISN
>LOCXPOR12.124.HIT1.OR.2R.317.7tm_4.exons1.CM020126.1.Cyclopterus_lumpus
MINTNITVIKDFIILGFPGLDQRYYGPLSTLLFFIYLVILVGNIFILIIVGVEKQLYKPTYLIFCHLAMNDLLFGTVTLPKMISRYWWDNKIISFDGCFTQMYFVHSLGAIHSLLLLIMALDRFIAVCFPFKYPVLITNNIVSMACGFSWIGTFLRMMAIVFHSLTLTYCNSNIIVQCYCDHISITNLACSGDVTYVKAVAVSLAMFSLLLPLSFVIFSYISIFVVVLKRTDQEGRYKTLSTCTPQLLISCLYYLPRCFVYLAHATGFSFSLDIRILLILLYSLLPCAVNPIIYCFKTKHIKDILMKRLKRSIVGVK
>LOCXPOR14.126.HIT1.OR.2R.323.7tm_4.exons1.CM020126.1.Cyclopterus_lumpus
RRTFQRGGVPPSEEPQQSAAYLFGPNAVDDGVDGRRQQNVHEPHEGVGVRRDADVQGVGQEGDAPHQVEAHHDHQVSAAGVECLPALLAAARRPEDGAQDLHVGQEDERYVHAHEADDHSEARRSARLRAVARQADQRHVIAVAMADGVGAAEPQRTRQGDQRRHDGAAAHQSEEQQLRGGGRVDELGVAQRPADGGVAVQRHRQQQRGLQRGQEVSEEHLGQAAGQRDPVPAEDEAEQQAGGDGGRREDVDHAERADQEVHGAVQALGALDHVHQHAVSQQHRQVGGGDRQRQQPAVVPQRREPSEHEAAVGEVPARRRVQH
>LOCXPOR14.126.HIT1.OR.2R.323.7tm_4.exons1.CM020126.1.Cyclopterus_lumpus
MLDTSPGGNFSHSSFVFRGFPALRHHRWLLALPVSASYLTVLLGNGVLVHMIQRTESLHGPMYLLVCALCVVDVLSATAIAPGLLLGLVFGWDRISLAGCLTQMFFTHFLSSLESTLLLAMALDRYAAVCRPLRYAELVDASAATKLLLFALVRSGSVMATLVALAGSLRFCGSNAIRHCYCDHMALVSLACDGTETSRAAGLAVIVCFVGVDIPLIFLSYVKILSAVFRAAGGGEERRKAFHTCGTHLMVMMCFYLVGSVTFLSHTLNIRIPTDANTFMGLVYILLPATVNPVVYGVRTKEIRGALLRLLRGRNSTTLEGSP
>LOCXPOR14.126.HIT1.OR.2R.322.7tm_4.exons1.CM020126.1.Cyclopterus_lumpus
VGHVSGRELLPQQLRVQRVPGAAAPPLAAGAAGLRLLPDGAAGKRRAGAHDPAHREPARPHVPPGLRALRGRRPLGDRHRPRPAARPRLRLGPDLAGRLPDPDVLHSLPVLSGVHAAAGDGAGPLRRRLPAAALRRARRRVRRHEAAALRSGAQRLRHGDAGRLGGFSAVLRLQRHPPLLLRSHGAGQPGVRRHGDEQSGGPRCDRLLRGRGHTAHLLVLREDPERRLQGGGRRRGAQEGIPHLRHSPDGHDVLLPGGERHLPVPHPEHPHPDGRQHLHGARVHSAAGDRQPRRLRRSDQRDTRRSAEAPQREELHHAGRFS
>LOCXPOR16.127.HIT1.OR.2R.309.7tm_4.exons1.CM020126.1.Cyclopterus_lumpus
NTARTMKNVTLHNFFILDGFSELGALRPFLFIPFSILFVVSLSANFLLLYVVAVQRSLHSPMCILMAAMALVDLSIPVFCIPHMLLSFLLDWRGISLTGCLVQMFFIHFAGTCQSTLLVWMALDRYFAICKPLTYHERMAFPRFLKFMVPLVVRNVLLNSVLVGLVGTLSFCASNVMNHCFCEHMALVQLACGSTAINNLVGLLTIFLNPVADFIFIAGSYVVIFSSVLKSGKSGARALHTCVTHIVVITASLTIALVAFLSYRITNGLPAAVRVFISTLYMLFPSCFNPIIYGLRTAEIRKHILITLT
>LOCXPOR17.128.HIT1.OR.2R.308.7tm_4.exons1.CM020126.1.Cyclopterus_lumpus
MMNSTQVSYFTLAAYFDTGGFKYLCFMFILSLYMLIVCSNVLLIVVICMNRSLHEPMYLFLCSLFVNELFGSSGLFPFLLVQILSDIHTVSAPLCFLQIYCVHTYGAVEYLNLAVMSYDRYLAICYPLQYNTHMTSSKIATLIALTWLFPCFAMVVLLSLTSPLQLCGNIIYKVYCDTYSVVKLSCSDTNAINVYGLIATFSTIFGSLLLILYSYMKIILVCFSGSKQTRQKAVSTCTPHLVSLLNFSVGACFEVLQSRFDMNSLPNVLRIFLSLYFLTCPPLFNPLVYGLNLSKIRVICKSLISNAD
>LOCXPOR18.129.HIT1.OR.2R.309.7tm_4.exons1.CM020126.1.Cyclopterus_lumpus
IMMNSTKYSYFILSSYFDVGLFKYLCFMIIMCFYVVILCTNVLLIVVICMNRSLHEPMYLFLCSLFVNELFGSSGLFPFLLVQILSDIHTVSAPLCFLQIFCVYCYGSIEFTNLAVMSYDRYLAICYPLQYNTRMTFNKVAMLIGVTWIFPVLAILVLISLSARLQLCGNVIDRVYCGNYSIVKLACSDTRVNNIYGLLYTVISIIVPLVLIFFSYMKILRVCFSGSKQTRQKAVSTCTPHLASLLNFSFASCFQILQSRFNMSNVPNMLGIFLSLYFLTCQPLFTPVLYGLNISKIRIICKRILCGKM
>LOCXPOR19.130.HIT1.OR.2R.306.7tm_4.exons1.CM020126.1.Cyclopterus_lumpus
MMNSTQVSYFTLAAYFDTRMFKYLCFMFILSLYMLIVCSNVLLIVVICMNRSLHEPMYLFLCSLFVNELFGSSGLFPFLLVQILSDIHTVSAPLCFLQIFCLYTYACVEFFNLAVMSYDRYLAICYPLQYNTCMTFTKVTVLLAVIWSFGSVLCLVPVILSSSVQLCGNVINKVYCDNYFIIKLACSDTTASNVYGLIATCLTIACPVSLILYTYMRILRVCFSGSKQTRQKAVSTCTPHLASLLNFSFGCFFEILQSRFEMNNVPHIVRIFLSLYWLTCQPLLNPLRYGLKMSNIRILCRKQIFL
>LOCXPOR22.131.HIT1.OR.2R.312.7tm_4.exons1.CM020126.1.Cyclopterus_lumpus
MMMMMINSTLVSYFTFGAYVDTGMFKYLWFMIIMCFYVVILCTNVLLIVVICMNRSLHEPMYLFLCSLFVNELFGSSGLFPFLLVQILSDIHTVSAPLCFLQIFCLYTYANVQFYNLAVMSYDRYLAICYPLQYNTRMAFNKVTMLIAVTWLIPLLNIVVMISLSASLQLCGNIIDRLFCDNYSVVKLGCSDTTVNNIYGLMYTFIVLFGLAIIIFYSYMRILRVCFSGSKQTRQKAISTCTPHLASLLNFSFGCFFEIIQGRFDMNGAPIMLRIFLSLYFLTCQPLFNPLMYGLNLTKIRIICKSLVFGKM
>LOCXPOR21.132.HIT1.OR.2R.312.7tm_4.exons1.CM020126.1.Cyclopterus_lumpus
MMMMMINSTLVSYFTFGAYVDTGMFKYLWFMIIMCFYVVILCTNVLLIVVICMNRSLHEPMYLFLCSLFVNELYGSSGLFPFLLVQILSDIHTVSAPLCFLQIFCLYTYANVQFYNLAVMSYDRYLAICYPLQYSTRMAFNKVTMLIAVTWLIPLLNIVVTISLSASLQLCGNIIDRLFCDNYSVVKLGCSDTTVNNIYGLMHTFIVLFGLAIIIFYSYMRILRVCFSGSKQTRQKAISTCTPHLASLLNFSFGCFFEIIQGRFDMNGAPIMLRIFLSLYFLTCQPLFSPLMYGLNLTKIRIICKSLVFGKM
>LOCXPOR23.133.HIT1.OR.2R.289.7tm_4.exons1.CM020126.1.Cyclopterus_lumpus
STLSYFILGAYEHVGNLKYLYFMLTAMLYIVIVIVNISLIVVICMNRSLHEPMYLFLCSLFVNELYGSSGLFPFLLVQILSDIHTVSAPLCFLQIFCLYTYGGVELLNLAVMSYDRFLAICYPLQYNTLMTFNKAVIFIAVIWFYSFVKFLITLSLNIRLTFCGSIINSLICSNYLVVKLACSDTQVNNIYGLFGIVLTILVPLLPILFSYMRILKICFCGSKQTRQRAVSTCTPHLASLLNFSFGCFFEIIQSRFDMTNVPRLLRIILSLYFLIIQPLLNPIMFGLQM
>LOCXPOR22.134.HIT1.OR.2R.312.7tm_4.exons1.CM020126.1.Cyclopterus_lumpus
MMMMMINSTLVSYFTFGAYVDTGMFKYLWFMIIMCFYVVILCTNVLLIVVICMNRSLHEPMYLFLCSLFVNELYGSSGLFPFLLVQILSDIHTVSAPLCFLQIFCLYTYANVQFYNLAVMSYDRYLAICYPLQYNTRMAFNKVTMLIAVTWLIPLLNIVVTISLSASLQLCGNIIDRLFCDNYSVVKLGCSDTTVNNIFGLMYTFIVLFGLAIIIFYSYMRILRVCFSGSKQTRQKAISTCTPHLASLLNFSFGCFFEIIQGRFDMNGAPIMLRIFLSLYFLTCQPLFSPLMYGLNLTKIRIICKSLVFGKM
>LOCXPOR23.135.HIT1.OR.2R.312.7tm_4.exons1.CM020126.1.Cyclopterus_lumpus
STLSYFILGAYEHVGNLKYLYFMLTAMLYIVIVIVNISLIVVICMNRSLHEPMYLFLCSLFVNELYGSSGLFPFLLVQILSDIHNVSAPLCFLQIFCLYTYGGVELLNLAVMSYDRFLAICYPLQYNTLMTFNKAVVFIAVIWFYSFVKFLITLSLNIRLTFCGNIINSLICSNYLVVKLACSDTQVNNIYGLFGIILTILVPLLPILFSYMRILKICFCGSKQTRQRAVSTCTPHLASLLNFSFGCFFEIIQSRFDMTNVPRLLRIILSLYFLIIQPLLNPIMFGLQMSKIRNTCKRILCYKMFTCRKDTM
>LOCXPOR24.136.HIT1.OR.2R.312.7tm_4.exons1.CM020126.1.Cyclopterus_lumpus
STLSYFILGAYEHVGNLKYLYFMLTAMLYIVIVIVNISLIVVICMNRSLHEPMYLFLCSLFVNELYGSSGLFPFLLVQILSDIHTVSAPLCFLQIFCLYTYVNIENCNLAVMSYDRFLAICYPLQYNTLMTFNKAVIFIAVIWFYSFVKVFITLSLNIRLTFCGNIINSLICSNYLVVKLACSDIQVNNIYGLFGTVLTILVPLLPILFSYMRILKICFCGSKQTRQRAVSTCTPHLASLLNFSFGCFFEIIQSRFDMTNVPRLLRIILSLYFLIIQPLLNPIMFGLQMSKIRNTCKRILCYKMFTCRKDTM
>LOCXPOR23.137.HIT1.OR.2R.312.7tm_4.exons1.CM020126.1.Cyclopterus_lumpus
STLSYFILGAYEHVGNLKYLYFMLTAMLYIVIVIVNISLIVVICMNRSLHEPMYLFLCSLFVNELYGSSGLFPFLLVQILSDIHNVSAPLCFLQIFCLYTYGGVELLNLAVMSYDRFLAICYPLQYNTLMTFNKAVVFIAVIWFYSFVKFLITLSLNIRLTFCGNIINSLICSNYLVVKLACSDTQVNNIYGLFGIILTILVPLLPILFSYMRILKICFCGSKQTRQRAVSTCTPHLASLLNFSFGCFFEIIQSRFDMTNVPRLLRIILSLYFLIIQPLLNPIMFGLQMSKIRNTCKRILCYKMFTCRKDTM
>LOCXPOR26.138.HIT1.OR.2R.312.7tm_4.exons1.CM020126.1.Cyclopterus_lumpus
STLSYFILGAYEHVGNLKYLYFMLTAMLYIVIVIVNISLIVVICMNRSLHEPMYLFLCSLFVNELYGSSGLFPFLLVQILSDIHTVSAPLCFLQIFCLYTYAHVEFLNLAVMSYDRFLAICYPLQYNTHMTFNKAVIFIAVIWFYSFVKFLITLSLNIRLTFCGNIINSLICRNYLVVKLACSDTQVNNIYGLFGTVLTILVPLLPILFSYMRILKICFCGSKQTRQRAVSTCTPHLASLLNFSFGCFFEIIQSRFDMTNVPRLLRIILSLYFLIIQPLLNPIMFGLQMSKIRNTCKRILCYKMFTCRKDTM
>LOCXPOR26.141.HIT1.OR.2R.312.7tm_4.exons1.CM020126.1.Cyclopterus_lumpus
STLSYFILGAYEHVGNLKYLYFMLTAMLYIVIVIVNISLIVVICMNRSLHEPMYLFLCSLFVNELYGSSGLFPFLLVQILSDIHTVSAPLCFLQIFCLYTYAHVEFLNLAVMSYDRFLAICYPLQYNTHMTFNKAVIFIAVIWFYSFVKFLITLSLNIRLTFCGNIINSLICRNYLVVKLACSDTQVNNIYGLFGTVLTILVPLLPILFSYMRILKICFCGSKQTRQRAVSTCTPHLASLLNFSFGCFFEIIQSRFDMTNVPRLLRIILSLYFLIIQPLLNPIMFGLQMSKIRNTCKRILCYKMFTCRKDTM
>LOCXPOR24.142.HIT1.OR.2R.312.7tm_4.exons1.CM020126.1.Cyclopterus_lumpus
STLSYFILGAYEHVGNLKYLYFMLTAMLYIVIVIVNISLIVVICMNRSLHEPMYLFLCSLFVNELYGSSGLFPFLLVQILSDIHTVSAPLCFLQIFCLYTYVNIENCNLAVMSYDRFLAICYPLQYNTLMTFNKAVIFIAVIWFYSFVKVFITLSLNIRLTFCGNIINSLICSNYLVVKLACSDIQVNNIYGLFGTVLTILVPLLPILFSYMRILKICFCGSKQTRQRAVSTCTPHLASLLNFSFGCFFEIIQSRFDMTNVPRLLRIILSLYFLIIQPLLNPIMFGLQMSKIRNTCKRILCYKMFTCRKDTM
>LOCXPOR29.143.HIT1.OR.2R.312.7tm_4.exons1.CM020126.1.Cyclopterus_lumpus
STLSYFILGAYEHVGNLKYLYFMLTAMLYIVIVIVNISLIVVICMNRSLHEPMYLFLYSLFVNELYGSSGLFPFLLVQILSDIHTVSAPLCFLQIFCLYTYVNIENCNLAVMSYDRFLAICYPLQYNTLMTFNKAVIFIAVIWFYSFVKVFITLSLNIRLTFCGNIINSLICRNYLVVKLACSDTQVNNIYGLFGIVLTILVPLLPILFSYMRILKICFCGSKQTRQRAVSTCTPHLASLLNFSFGCFFEIIQSRFDMTNVPRLLRIILSLYFLIIQPLLNPIMFGLQMSKIRNTCKRILCYKMFTCRKDTM
>LOCXPOR30.144.HIT1.OR.2R.312.7tm_4.exons1.CM020126.1.Cyclopterus_lumpus
STLSYFILGAYEHVGNLKYLYFMLTAMLYIVIVIVNISLIVVICMNRSLHEPMYLFLCSLFVNELYGSSGLFPFLLVQILSDIHTVSAPLCFLQIFCLYTYVNIENCNLAVMSYDRFLAICYPLQYNTHMTFNKAVIFIAVIWFYSFVKFLITLSLNIRLTFCGNIINSLICSNYLVVKLACSDTQVNNIYGLFGTVLTILVPLLPILFSYMRILKICFCGSKQTRQRAVSTCTPHLASLLNFSFGCFFEIIQSRFDMTNVPRLLRIILSLYFLIIQPLLNPIMFGLQMSKIRNTCKRILCYKMFTCRKDTM
>LOCXPOR31.145.HIT1.OR.2R.304.7tm_4.exons1.CM020126.1.Cyclopterus_lumpus
MLNATQLPYFILSAYFDTGVLKYFYFIIIMSLYMLIVCSNVLLIVVICMNRSLHEPMYLFLCSLFVNELFGSSGLFPFLLVQILSDIHTVSAPLCFLQIFFVYSYVCGEFSNLAVMSYDRYLAICYPLQYNTRMTFNKVAMLIVLPWLYSFLTIVILISLIAPLQLCGNVIDRVYCLNYSIVKLACSDTRVNNIYGLIITFLTVFGPVSVIFYSYMRILRVCFCGSKRTRQKAVSTCTPHLASLLNFSFGVCFEVSQSRFDMKSVHRILKIVLSLYFLTCQPLFSPVMYGLKTSKICIMCKGLL
>LOCXPOR32.146.HIT1.OR.2R.308.7tm_4.exons1.CM020126.1.Cyclopterus_lumpus
MLNATQLPYFILSAYFDTGVLKYFYFIIIMSLYMLIVCSNVLLIVVICMNRSLHEPMYLFLCSLFVNELFGSSGLFPFLLVQILSDIHTVSAPLCFLQIFFVYSYVCVEFFNLAVMSYDRYLAICYPLQYNTRMTFNKVAMLIGVTWIFPVLAILVLISLSARLQLCGNVIDRVYCGNYSIVKLACSDTRVNNIYGLLYTVISIIVPLVLIFFSYMKILRVCFSGSKQTRQKAVSTCTPHLASLLNFSFASCFQILQSRFNMSNVPNMLGIFLSLYFLTCQPLFTPVLYGLNISKIRIICKRILCGKM
>LOCXPOR33.147.HIT1.OR.2R.313.7tm_4.exons1.CM020126.1.Cyclopterus_lumpus
KQKEIMINSTQFLYFTLSAYFDTGVLKYLFFMFILSLYMLIVCSNVLVIVVICMNRSLHEPMHLFLCSLFVNELFGSSGLFPFLLVQILSDIHTVSAPLCFLQNFFLYCYGGVEFTNLAVMSYDRYLAICFPLQYNTLMTFNKVTVLIAVTWLLPVLLCVVMTSLSSSLQLCGNIIEKVYCDNYSIVKLACYDTSVNNVYGLIVAALSVLCPLILILYTYIKILRVCFCGSKQTRQKAVSTCTPHLASLLNFSCGACFELLQSRFNMHNLPTTLRIVLSLYWLTCQPVFNPLMYGLNMSKIRIICKSLVFAKM
>LOCXPOR34.148.HIT1.OR.2R.309.7tm_4.exons1.CM020126.1.Cyclopterus_lumpus
MMNSTPVSYFTLSAYVDTGLFKYLYFLIILTLYMLIVCSNVLLIVVICMNRSLHEPMYLFLCSLFVNELYGSSGLFPFLLVQILSDIHTVSAPFCFLQIFCLYTYGGVELLNLAAMSYDRYLAICYPLRYNTLMTYNKIAVLIAVIWLYPFFANALTLTTMTVPLQLCGNVINKVYCDNYYVVKLACSDTTAHNIFGLVNLFTIILGLIVLIIYTYMRILRVCFSGSKQTRQKAISTCTPHLASLLNFSFGAFFEMVQARFNMKYLPNMLRIFLSLYWLTCQPLLNPLLYGLQMSKIRIVCRKLLFGGK
>LOCXPOR35.149.HIT1.OR.2R.310.7tm_4.exons1.CM020126.1.Cyclopterus_lumpus
MNSSESSASISFTVYGSLRRYNTALLVCISVLYVSCLCVNLFLVLVIWVESSLHRPMYVLLVNLCLSGVVGSSSVCPHVIQQLLADRPHYTLSGCLTQVFFINVYSGCIFCILALMAYDRYVSICKPLLYHSIMTAARVRLLLLLVYLSLGSSSAVQVVLTSRLRLCRHTVDKLVCDSLVVANLSCTSSPVVSVFGLCCAVCVVLCPCVLVLGSYLHILLLLLRSSRASQVKGLQTCTPHLVTFINFSVASFFGVIYNRLSQHDSEAGVIFMCVNFFIVPPLLHPIIYGIKMQEIRQSVKKIMKRKIIQM
>LOCXPOR36.150.HIT1.OR.2R.311.7tm_4.exons3.CM020127.1.Cyclopterus_lumpus
MENLTMVTALKQPIVFQLEGFYVPPGYGAFFFFLALLNFILMLLANGVVLCVIVMDKNLHRPMFIMVCNLVVCDLLGATAVLPRLMMHFLMGQKRIAYIPAIAQAFSVHMYGVAAQTILGAMAYDRYIAVCEPLRYHAIMTSARLHSCCALAWFIAGLLITVLFILHMNTPLCGNTIQHVYCSNRAILNLACSPTPINNLYGLSITWTVNASIFLIIAFSYFRIMHACVKQGRADRGVRNKSFQTCVPHLLIFVLYQIAIMVIVISHRFPSLSQNIKKFVSIMFIIIPPAINPIIYGLVSKELRNSIITHF
>LOCXPOR37.151.HIT1.OR.2R.320.7tm_4.exons1.CM020127.1.Cyclopterus_lumpus
FCYFRLMENYTYNSPTLQLEALNVSKVSLYPVFLLFLFSYLFLMVANVSIAVLIFIDKNLHQPMYLLFCNLPLNDILGNSILMPRLLIDMMKPSSELFISYYECVAQAFSTHMFGTTSLTVLMIMAFDRYVAISNPLRYASIMTNKMVMKLTVSAWGVALVLVGILLGLTIRLNRCRTLIESPYCDNASLFKLSCESVLINNVYGLTFTVVLFTCSIGSMVITYTKITVVCLTSNSKSLNSKALKTCSTHLVVFLIMMISAMSNITLHRFPQFTDYRKLSRILFHVVPGSLNPIIYGVQSKEIQIFLTKFFNSKKVLPSL
>LOCXPOR38.152.HIT1.OR.2R.314.7tm_4.exons1.CM020127.1.Cyclopterus_lumpus
MDNYTFNSLTLHLEGLNVSKDTLYPVFLFFFFAYIFIMLLNIGIAILIFIDKNLHQPMYLLFCNLPFNDILGNSILMPRLLIDMMKPSSERFISYYECVAQAFTSHMFGTTAHTVLMIMAFDRYVAISNPLRYASIMTNKMVMKLTVSAWGVPLVLVGILLGLTIRLNRCRTLIESPYCDNASLFKLSCESVFINNVYGLTFTVVLFTCSIGSMVITYTKITVVCLTSNSKSLNSKALKTCSTHLVVFLIMLISGFIVIILHRFPQYSDYRKLSAILFHIIPGSLNPIIYGVQSAEICKSLSKLFRSKPVMPLF
>LOCXPOR39.153.HIT1.OR.2R.312.7tm_4.exons1.CM020127.1.Cyclopterus_lumpus
MDNYTFNSLTLQLEGLNVSKDSLYPVFLFFFFAYIFIMLLNIGIAILIFIDKNLHQPMYLLFCNLPFNDILGNSIMVPRLLMDMMKPSSQRFISYYECVAQALISHMFGTTSLTVLMIMAFDRYVAISNPLRYASIMTNKMVMKLTVSAWGVALVLVGILLGLTIRLNRCRTLIMNPYCDNASLFKLSCESVFINNVYGLTFTVVLFTCSIGSTVITYTKITVVCLTSNSKSLNSKALKTCSTHLVVFLIMMFTGFINIILHRFPQYSDYRKLSAILFHIIPGSLNPIIYGVQSAEICKSLSKLVRSKPVMP
>LOCXPOR40.155.HIT1.OR.2R.314.7tm_4.exons1.CM020127.1.Cyclopterus_lumpus
MDNYTFNSLTLQLEGVNVSKDTLYPVFLFFFFAYIFIMLLNIGIAILIFIDKNLHQPMYLLFCNLPFNDILGNSIMVPRLLIDMMKPSSQRFISYYECVAQAFSTHMFGTTSLTVLMIMAFDRYVAISNPLRYASIMTNKMVMKLTVSAWGVALVLVGILLGLTIRLNRCRTLIMNPFCDNASLFKLSCESVFINNVYGLTFTVVLFTCSIGSMVITYTKITVVCLTSNSKSLNSKALKTCSTHLVVFLIMLISGFIVIILHRFPQYSDYRKLSAILFHIIPGSLNPIIYGVQSAEICKSLSKLFRSKPVMPLF
>LOCXPOR41.156.HIT1.OR.2R.312.7tm_4.exons1.CM020127.1.Cyclopterus_lumpus
MDNYTFNSLTLQLEGLNVSKDTLYPVFLFFFFAYIFIMLLNIGIAILIFIDKNLHQPMYLLFCNLPFNDILGNSIMVPRLLIDMMKPSSQRFISYYECVAQALISHMFGTTSHTVLMIMAFDRYVAISNPLRYASIMTNKMVMKLTVSAWGVALVLVGILLGLTIRLNRCRTLIMNPYCDNASLFKLSCESVFINNVYGLTFTVVLFTCSIGSTVITYTKITVVCLTSNSKSLNSKALKTCSTHLVVVLIMMFTGFINIILHRFPQYSDYRKLSAILFHIIPGSLNPIIYGVQSAEICKSLSKLVRSKPVMP
>LOCXPOR43.157.HIT1.OR.2R.314.7tm_4.exons1.CM020127.1.Cyclopterus_lumpus
MDNYTFNSLTLQLEGLNVSKDTLYPVFLFFFFAYIFIMLLNIGIAILIFIDKNLHQPMYLLFCNLPFNDILGNSIMVPRLLMDMMKPSSQRFISYYECVAQAFITHMFGTTSHTVLMIMAFDRYVAISNPLRYASIMTNKMVMKLTVSAWGVALVLVGILLGLTIRLNRCRTLIINPFCDNASLFKLSCESVFINNVYGLTFTVVLFTCSIGSMVITYTKITVVCLTSNSKSLNSKALKTCSTHLVVFLIMMFSGFTNIILHRFPQYSDYRKLSAILFHIIPGSLNPIIYGVQSAEICKSLSKLFRSKPVMPLF
>LOCXPOR43.158.HIT1.OR.2R.314.7tm_4.exons1.CM020127.1.Cyclopterus_lumpus
MDNYTFNSLTLQLEGLNVSKDTLYPVFLFFFFAYIFIMLLNIGIAILIFIDKNLHQPMYLLFCNLPFNDILGNSILMPRLLMDMMKPSSQRFISYYECVAQAFSTHMFGTTAHTVLMIMAFDRYVAISNPLRYASIMTNKMVMKLTVSAWGVALVLVGILLGLTIRLNRCRTLIMNPYCDNASLFKLSCESVFINNVYGLTFTVVLFTCSIGSMVITYTKITVVCLTSNSKSLNSKALKTCSTHLVVFLIMLISGFIVIILHRFPQYSDYRKLSAILFHIIPGSLNPIIYGVQSAEICKSLSKLFRSKPVMPLF
>LOCXPOR44.159.HIT1.OR.2R.340.7tm_4.exons3.CM020127.1.Cyclopterus_lumpus
SDLTPPDSYLPFSTNDRSSSVNGTWGPDGVTFFIIQGLDSLGQEKTLLFCILLLGYIVILGGNSMIIFVALTDSKLNSPMFFFLYNLSFVDIIYTTTTIPSMLSGLLAGMNTISVPGCFLQMHFLIQLGVTSRAILTVMAYDRYVAICKPLRYTAIMTRPARLLLIVGSWSFGVFCTLPATSMAFQRFYCGPNVVKHGWCDPSSVRRLVCGDVTVDNFVALSCAVVALLTTGVLILTSYILIGLSVLKMGVAQRLKVFGTCAAHLTVVSISYSSASCVYISYRVASFPPEVRIVVSVVYAALTPFLNPMIYSLKNKELRESIRRTLSSFRPAAVLPNKDV
>LOCXPOR45.160.HIT1.OR.2R.316.7tm_4.exons1.CM020127.1.Cyclopterus_lumpus
MENQTLSMDILVLEGLKVSPQSSVPAFVLLLLIYVFIMVSNVGLVVLISTERSLHQPMYLLFCNMSINDAFGSTVILPGVLSDMFTPTSERFIHYHDCVLQAFLGHFHAGASHTVLMIMAFDRYVAICSPLRYAAVMTGRTVATLSAAAWASVFFLVLILVGLSVRLSRCRRVVLNPFCDNASLFKLSCESVLANHIYGLGYTAVLLGSSLGSVALTYLKIAIVCLSTKNKSSHSKALQTCASHLAVYIVLLVSGFIIVVLHRFPHLSDHRKLASILLHVIPPSVNAVIYGLQIKAVRQKIMIIFKKNKPIVSVVK
>LOCXPOR46.161.HIT1.OR.2R.309.7tm_4.exons1.CM020127.1.Cyclopterus_lumpus
MENSTFGGLLILERLKVTSQSSVPAFVLLLLVYVFILVSNVGLVVLISRSRSLHQPMYLLFCNMSINDVFGASVVVPHVLRDLAVPDSERLIRYGDCVLQAFCVHLHAGASHTVLMIMAFDRYVAICSPLRYAAVMTGRTVATLSAAAWASVFFLVLILVGLSVRLSRCRRVVLNPFCDNASLFKLSCESVLANHIYGLGYTAVLLGSSLGSVALTYLKIAIVCLSTKNKSSHSKALQTCASHLASYVLLLVSGFLIVILHRFPQLAGHRKVASVMGHVVLPALNAVVYALQIKEVRHRIMVLFHSNKV
>LOCXPOR46.161.HIT1.OR.2R.294.7tm_4.exons1.CM020127.1.Cyclopterus_lumpus
YFIAMEQNHNSVPDLFDLQRVDDGVQSRQHDVSHDGRHLPVARQLGEAVQDHDEEPGHQQEDVGGEVGGAGLQRFAVGRLVLGAQAHDGDLQVRERHAAEGGAQQHRRVAEAVDVVGEDAFTGQLEQGGVVAERVENNPPAARQADAQAHEDQHQEEDRRPRRRRQRRHRPAGHDGGVSQGAADGHVAVEGHDHEHRVGGAGVQMNTKGLKDAVAVTNEAFRVGDGEVSEDVRHHDRGPEDVVDAHVAEEQVHGLVEAPAPGDQHHQADVGHQDEDVDEEEEDEGRNGGLGGDL
>LOCXPOR47.162.HIT1.OR.2R.318.7tm_1.exons1.CM020127.1.Cyclopterus_lumpus
FTKMSSVNQSAGLQYQGFLESVMLTTLTTLSCCVFLFINGIMLFTLRSKLVFRETSRYVLLFNLLCADTMQMALSQLLYLLAACRVRLTYPVCGVLTMLTDLTNEISPLTLVAMSLERYVAVCFPLRHTAIITMRNTAGAIIVVWAFSSLNILIRVILLLDFPFEDLESLLMNDFCSDISMFLGSMSNHYDTAYTYFLFISASLAVTSTYIGVMVAARSASTDNASARKARNTLLLHGVQLGLSLSSTIYNPILIALWRIVTRIVFVRIQNVLYVCIFMFPRCLSSLIYGIRDRAIRLVLINNLCCRLKLSVPSVQAK
>LOCXPOR48.163.HIT1.OR.2R.299.7tm_1.exons1.CM020127.1.Cyclopterus_lumpus
RGILELVLFSAPITVPCCVFLFINAIMLFTLRSKLVFRETSRYVLLFNLLCADTMQMALSQLLYLLSACRVRLTYPVCGVLTMLTDLTNEISPLTLVAMSLERYVAVCFPLRHTAIITMRNTAGAIIVVWAFSSLNILIRVILLLDFPFEDLESLLMNDFCSKEKLKLSLMSNHYDTAYSYFLFISASLAVTSTYIGVMVAARSASTDNASARKARNTLLLHGVQLGLSLSSTIYSALILAIIKVADRMSILRIQSVLYVCLILFPRCLSTLIYGIRDKTIRSSLMDHLSWRIKRSSHP
>LOCXPOR49.165.HIT1.OR.2R.327.7tm_4.exons1.CM020127.1.Cyclopterus_lumpus
MNLFNSALGKNITFVLPAYFVISGFSGILNIKYYYVFLCFVYIVTVLGNTVVMAVIYFDHNLRTPKYIAVFNLALVDLFGSSALMPKLLDIFLFNHRYIPYNDCLTFFFFCYSSLSMQSFNLVALSYDRLIAIIFPLHYQVKVTHRFMLSLIASFWVFVITVVLIAVGLLTRLSFCESVVINSYFCDHGQLYRLACNDYTPNVVIAFLLMALILWLPLAFIVLSYVCICYALSKVATVQERYKAFKTCTAHLALVAIYFLPILITFTIGSKIHQNARILNLSLTSIFPPMLNPIIYVLQTQEIKVSVKRLLKIRKETKIKVKKVIIK
>LOCXPOR50.166.HIT1.OR.2R.320.7tm_4.exons1.CM020127.1.Cyclopterus_lumpus
MNLFNSALGKNITFVHPAYFIISGFSGILNIKYYYVFLCFVYIVTVLGNTVVMAVIYFDHNLRTPKYIAVFNLAFVDLFGSSALMPKLLDIFLFNHRYIPYNDCLTFLFFCYSCLCMQSFNLVALSYDRLIAIIFPLHYQVKVTHRFMLSLIASFWVFVITVVLIAVGLLTRLSFCESVVINSYFCDHGQLYRLSCNDHSPSSIISFLYPVLIFWLPLIFILLSYLYIGCTLVKVATVQEGLKAFKTCISHLSLVAIYFIPVLITFTLMEKIHPNFRIMNLSLTSIFPPMLNPIIYVLQTQEIKVSVKRLLKIKGKSKII
>LOCXPOR51.167.HIT1.OR.2R.324.7tm_4.exons1.CM020127.1.Cyclopterus_lumpus
MTSEEKAVTNFNATFVRPAKFYLSGFSNVPHMKYYYVFLCFAYIMTVLGNSFLLSIIYFTKTLHTSKYMIVFHLAFTDLLGSTALIPKLLDTLVFDRRYIVYEACVSHMFFILFFVCIQSWTLFTLAYDRFVAICFPLRYHSFVTNQVIAAMLLFVWALSLSLLAFMVGAIDRLSFCNSLVVKSIYCDHAPVYLLACNDTSLNNILAYVVFVIFLCIPLVMIALSYVCISIALSRIAKGEERLKAFKTCTSHLILVAIFFLPILGTNIAAVTSYIHPNSRIINSSMTHIIPALLNPIIYSLKTEEVLISLKNLCKRNRINNTTR
>LOCXPOR52.168.HIT1.OR.2R.336.7tm_4.exons1.CM020127.1.Cyclopterus_lumpus
MSFLRTVLNNSLIIHPPGFYIIGFETFPFISVYFIFLSFVYVITVLFNSVVIYIIAFNHCLHTPKFLAVVNLAVIDLILNTCTIPSMIKIFLVKDNFIPFNLCLVQMFIYYSFASLESFALAILAYDRLIAICFPLRQNSVNTLQSMSCIISLTWSFALGVIAFTSGIMTQLSFCNSVRVFSYFCDYAPVFRLACNDYTMQWFAASFLTVMILIGPFTFILLSYVTILVTVFRMKSIDSRVKALATCVEHIILVAVFYIPLITIFTIGFYLRLIDPDQRVLSLSLASCLPPCINPIVYSLKTKEIKIRALALTRKIKIGTDQHKSKPLRDNTSFKL
>LOCXPOR53.169.HIT1.OR.2R.336.7tm_4.exons1.CM020127.1.Cyclopterus_lumpus
MSFLRTVLNDSLIIHPPGFYIIGFETFPFISVYFIFLSFVYVITVLFNSVVIYVIAFNQCLHTPKFLAVVNLAVIDIVLNTCTIPSMIKIFLVKDNFIPFNLCLVQMFIYYSFASLESFALAILAYDRLIAICFPLRQNSINTLWSMSCIISLTWSFALGVTAFTSGIMTQLSFCNSVRVFSYFCDYAPVFRLACNDYTLQWFAASFLTVMILIGPFTFILLSYVTILVTVFRMKSIDSRVKALATCVEHIILVAVFYIPLMTIFTIGFYLRLIDPDQRVLSLSLASCLPPCINPIVYSLKTKDIKIRVLALVRKQKIGTEQRKSKPLRANKSFKL
>LOCXPOR54.170.HIT1.OR.2R.310.7tm_4.exons1.CM020127.1.Cyclopterus_lumpus
MDNTTTLTFTMTAYTAMENYKHGLFTLFLLLYCIIIILNSLLITVMHQNKALHQPMNVFVCMLSMNEMYGSTSLFPAIMFVLMSETHEIVVKWCMAQVYFLHTYAAAEFLILAVMGYDRYAAICFPLHYHSIMSNSKIGMLVAFAGLCPLIVFACFYSLTLQLSFCGKVMPKLYCVNMELVKNSCSNSSILYISTVGLVHFPLFIMPQVVTIAFSYVKILRVCRNLSSESQRNALKTCVPHLLSLLNYTIGSFFEIMQTRFDMTYISIETRIFLSLYFLIIPPIANPMLYGLGSQIVRVHILNLLVRYKI
>LOCXPOR55.171.HIT1.OR.2R.302.7tm_4.exons1.CM020127.1.Cyclopterus_lumpus
MKNFSAVTYIHLSDYYGMEDQKPVYFCMFLIIYITIVAENIVLIGVVYFEKTLHDPMFLLLSNLAVNGLYGSTALLPALLSNLVSDSYEISLAFCQIQIYVVHTYAVTEFTILAAMSYDRYVAICYPLLYHTIMSQRVVKIIVFTWIYPMLAFLIVFIFTLRLRLCERTIDKVYCMNYLLVKLACTDTAIVNIVGLVSAALFVIPQLIMIFYSYAHILRICVLSFRESKLKALRTCTPHLFAVTNYSIGCLFEIAQSRFKMSHLSYQSKLFLSLYFLIFPPILNPTIYGLSIQVIRAKLVKL
>LOCXPOR56.172.HIT1.OR.2R.302.7tm_1.exons1.CM020127.1.Cyclopterus_lumpus
MNNTTEVQVMRFQTPLKVLLSMLPCFLFLYVNTVMLFALLSKPLLLESPRYILFGHLLITESLQLFGIMLLYIFAVTMIRMISFVCLVITMLARITVKISPLNLAVMSLERYVAVCFPLRHVNIFTTRMTRVAIAVMWTVASLDSLTLLFLFIRLENTGFTVLRSCHKHMFQLQMYSTINKDFTIAYFVLVCLVAIYTYIAVMITVKSASSTVRNSSKPHKTMLLHLIQLCLCLTSTLFNIINPISMWNINPALAIHIQYFLFLTLIIFPKCLSPLIYGLRDRAFRHVFVYYFTFGLKTFPK
>LOCXPOR57.173.HIT1.OR.2R.312.7tm_1.exons1.CM020131.1.Cyclopterus_lumpus
AQQVSDYTCVRFYVSTVSFSVLLFFNLIINWTIVRVQRLRSHARFVLVFHLLVSALVHLGMSSVFYYQIHRDARPVRSACLAMITVLISSASNILLTLTVMALDRYCAVCHPMRYTSTCTSGRWPWLLGALTWVVALVIPLSLLLHPDSGDAGTGYDGVCGLEQLRKGQLQKVLFIGLCTLLILYSYVRILVEGRRLGVVNRRNRAGCRTIALHGSQLAVYILPNFVNFVLTVLIDQRLIQAETKELSAVVVFAFFSLAQCVAPVVYGLRKEELLEQLSHRFPCCSRYLKSFLGWSVRSNWPHTEHITRYVP
>LOCXPOR58.174.HIT1.OR.2R.303.7tm_4.exons1.CM020134.1.Cyclopterus_lumpus
MDDAFNVTFITLGGYAEMGKYRFLYFVIMFTVYILTICFNCTILYLISIHKNLHEPMYIFIAALLLNSIVYNSAMYPKLLSDFLSDRPMISYSTCLFQYFVFYTLSASDFFLLAAMSYDRYVAICKPLRYPTIMRKSTVRFILVLAWLVPACEMAISVTLVTMSKLCHLTLRAAFCNNSVYKLFCESSAALAVFDVLALLNMALFPLLFILFTYTRILIVSYRSGRNVRTKAAQTCLPHLLVLFCFSSLCAYDIIVIQLGYNVHAMMTLQAFFYFPLLNPVIYGLKVKEISKHLKKLFFQAKV
>LOCXPOR59.176.HIT1.OR.2R.307.7tm_4.exons1.CM020134.1.Cyclopterus_lumpus
FVLAMYGNIGHLKYLYFTLALLFYLSVIFANTVLIVIIYLDRNLHEPMYLFLCSLFVNEIYGSTSLLPCLMVQILSETHEISAISCFLQIFNIHTYVAVEFGTLTIMAYDRYVCICKPLHYNAILTKQIVQKVILVIWIVSFIEVGVLLSFTIRIKRCRAVINKVFCAHHLVVELSCSSDRTVSLIHDLVFGLVFTVAGPVCYISFTYVRILSVCLKASKETKMKAFETCTPHLVSLISFVFACFYSLVTQRFDLLSVPYPLCVVLSMYVVIIQPLLNPIMYGLKLSKIRHACNKMLTLKTLQLYIF
>LOCXPOR60.177.HIT1.OR.2R.305.7tm_4.exons1.CM020134.1.Cyclopterus_lumpus
MDNSTEIVSFVLAAYGNIGNLKYLYFSIMLVWYLSICVSNTILIVVIYMDRRLHEPMYILLCNLFLNEMGGSTSVYPLLLSQMFSDTHEVTLPWCFLQMCCVYTCSSIEFCSLAAMAYDRHVCICYPLHYNAIMSTGRVGAILLLIWMYSFANFIFSFSFIIPLRFCGNVIDKVFCDHHLVIKLACSVSVLASMSDLFFAFVTMVIPFSLILVSYVKILSVCLNTSKENRHKAISTCTPQIVSLSNMFVGAIFHFVDSRFDVAHVTNKVRIILSVYIFVFQPMITPFMYGFKLPKIRASCKRLLF
>LOCXPOR61.178.HIT1.OR.2R.314.7tm_4.exons1.CM020134.1.Cyclopterus_lumpus
MSNTSNIVVFSLSGFSATANYKITIFSLTCLCYCLIVCVNMSLILTIILDQNLHEPMYAFICNLCINVLYGTAGFYPKFVYDLLSDIQIISYEGCLLQIFVIYTYATIDFSVLAVMAYDRYVAICQPLHYHSVMSVRRTAVLIVLSWLVPFCCEVIVITMTSTLKLCDSHIDKLYCENWSIVKLACSTTPANNIVGLIIIVFYCVHVLFIVCSYVRLVKSALKSREGRRKFIQTCVPHLLCLLNVTAALLFDVMYSRYGSASVPQSLRNFMAIQFLMMPSLLNPIIYGLILTKIRYRMVTLCMKAGQRFKLRLK
>LOCXPOR62.179.HIT1.OR.2R.308.7tm_4.exons1.CM020134.1.Cyclopterus_lumpus
MENRTDSLYFNLTMFMNIGYYRYPAFIFSLLLYSFIVCTNLAMMLIISRDRTLHEPMYIFIAFLSVNSLYGSTALFPRFLMDLLSDTHLISRPACFTQIYIIYTYASYELTILSIMAYDRYVAVCLPLHYHRKMTFKVVYTLIVFAWVCPACNLTVSIHTVVRLSLCGNNIQKVYCASWNIVKLSCVTTAVNNVGALFGAIIIAFLPFGFILYTYLRIVLACWKKSSEVSGKVLRSCLPHVISFVIYSVTSFSDTALSRQNLEETNPFAAVFLSLAFIVIPPVLNPIVYGLKLPEIRKHIFKILCLKS
>LOCXPOR63.180.HIT1.OR.2R.306.7tm_4.exons1.CM020134.1.Cyclopterus_lumpus
MDNFSVITIFTLSGLSGTTHYRVVLFALTLLCYCVIWLVNLTIIVTVIVDKKLHEPMYIFLCNLCINGLYGTAGFYPKFLMNLLSTTHIISYAGCILQGFVLHSSACADFSLLVLMAYDRYVAICRPLVYHSVMTKQRVCVFVFFAWLIPFYLILMSTATTATSRLCGSHIPKIYCVNWLISRLACSTSVATIVIPAFNYTFYFGHCMFVCWSYIYIIRTSLKSKENMNKFMQTCVPHLFSLMVVFVSLLFDLLYMRFGSKDLLQGAQNFMAMEFLIVPPIVNPLIYGLKLTQIRNRIQNIMCSKN
>LOCXPOR64.181.HIT1.OR.2R.309.7tm_4.exons1.CM020134.1.Cyclopterus_lumpus
MDNVSVVRIFILSGLNETYNYRITILTFSLMYYCMILFFNISIIMIVILDQNLHEPMYILLCSFCFNGLYGTTGFYPKLLLDLLSSSQQISYEGCLLQAFVMYSFACCELSILAVMAYDRYLAICRPLHYNSVMTKRRLSQLICFSWLTPFCIFSINIVLTSRLNLCGSKIDRLFCVNWVIVKLTCYDVDTFSNNIAAYFTMFIYLAHGFFIIWTYMHMIRTCLRSKDDRVKFMQTCVPHLVSLVTFLVAMLFDLMYMRFGSTDLPQSIQNFIAIEFLLIPPVMNPLIYGFKLTKIRNRILGLINFERK
>LOCXPOR65.182.HIT1.OR.2R.309.7tm_4.exons1.CM020134.1.Cyclopterus_lumpus
MDNVSVIGIFILSGLNETVNYRITIFSLTLLYYCMILFFNISIIMIVILDQNLHEPMYILLCSFCFNGLYGTTGFYPKLLLDLLSSSQQISYEGCLLQAFVMYSFACCELSILAVMAYDRYLAICRPLHYNSVMTKRRLSQLICFSWLTPFCIFSINIVLTSRLNLCGSKIPKLFCVNWVIVKLTCPGTDTVSSNIFSYAIIIIYVCHGLFTIWTYMHMIRTCVRSKVDRVKFIQTCVPHLVSLVTFLVVIVFDLMYLRFGSTDLPQSIQNFIAIEFLLIPPVMNPLIYGFKLTKIRNRILGLINFERK
>LOCXPOR66.183.HIT1.OR.2R.309.7tm_4.exons1.CM020134.1.Cyclopterus_lumpus
MDNVSVIGIFILSGLNETVNYRITIFSLTLLYYCMILFFNISIIMIVILDQNLHEPMYILLCSFCFNGLYGTTGFYPKLLLDLLSSSQQISYEGCLLQAFVMYSFACCELSILAVMAYDRYLAICRPLHYNSVMTKMRLSQLICFSWLTPFCIFSISIVLTSTLKLCGSKIPKLFCVNWLIVKLTCPGTDTVSSNILSYATIIIFVCHGLFTIWTYMHMIRTCLRSKDDRAKFMQTCVPHLVSLVTFLVVILFDLMYMRLGSTDLPQSIQNFIAIEFLLIPPVMNPLIYGFKLTKIRNRILGLMYVENK
>LOCXPOR69.184.HIT1.OR.2R.305.7tm_4.exons1.CM020134.1.Cyclopterus_lumpus
MDNSLNVTYITFGGHVEVHKYRYLYFVIMFTLYILTISCNLTIVCIIVIHKSLHEPMYIFIAALLINSVLFSTAIYPKLLIDFLSEKQIISYSACLLQWFTYYSLVGSDFFLLSVMAYDRYVSICNPLQYPTIMRKRTVNILLISAWIVPSCQVSVPMCLNANKKICNFYLKGIICNSTTHKLPCVTSRILNIYGLFVFVSSLLLPVLFILFTYTRILVVSYRCQGVRRKAAQTCLPHLLVLFSFSCLSAYDVLLARLEIDFPKTLRLIMALQVVIYQPLFNPIIYGLKMRGIYVHLKMLFCKRV
>LOCXPOR68.185.HIT1.OR.2R.305.7tm_4.exons1.CM020134.1.Cyclopterus_lumpus
MDNSLNVTYITFGGHVEVHKYRYLYFVIMFKLYILTISCNLTIVCIIVIHKSLHEPMYIFIAALLINSVLFSTAIYPKLLIDFLSEKQIISYSACLLQWFIYYSLLSSDFFLLSVMAYDRYVSICNPLHYPTIMRKTTVNILLISAWIVPACQVSVPMCLSANKKICNFYLKGILCNSTVHKLHCVTSRLLNIYGLVVFGSAVLLPVLFILFTYTRILVVSYRCQGVRRKAAQTCLPHLLVLFSFSCLIAYDVLLARLEIDFPKTLRLIMALLVVIYQPLFNPIIYGLKMRGIYVHLKMLFCKRV
>LOCXPOR69.186.HIT1.OR.2R.305.7tm_4.exons1.CM020134.1.Cyclopterus_lumpus
MDNSLNVTYITFGGHVEVHKYRYLYFVIMFTLYILTISCNLTIVCIIVIHKSLHEPMYIFIAALLINSVLFSTAIYPKLLIDFLSEKQIISYSACLLQWFTYYSLLGSDFFLLSVMAYDRYVSICNPLQYPTIMSKTTVNILLISAWIVPACQVSVPMCLSANKKICNFYLKGIICNSTVHKLHCVTSRMLNIYGLVVFVSAVLFPVLFILFTYTRILVVSYRCQGVRRKAAQTCLPHLLVLFSFSCLSAYDVLLARLEIDFPKTLRLIMALQVVIYHPLFNPIIYGLKMRGIYVHLKMLFCKRV
>LOCXPOR70.187.HIT1.OR.2R.305.7tm_4.exons1.CM020134.1.Cyclopterus_lumpus
MDNSLNVTYITFGGHVEVHKYRYLYFVIMFKLYILTISCNLTIVCIIVIHKSLHEPMYIFIAALLINSVLFSTAIYPKLLIDFLSEKQIISYSACLLQWFTYYSLVGSDFFLLSVMAYDRYVSICNPLHYPTIMRKRTVNILLISAWIVPACQVSVPMCLSANKKICNFYLKGIICNSTVHKLHCVTSRMLNIYGLVVFVSAVLLPVLFILFTYTRILVVSYRCQGVRKKAAQTCLPHLLVLFSFSCLSAFDVLLVRLENDFPKTLRLIMALQVVIYQPLFNPIIYGLKMRGIYVHLKMLFCKRV
>LOCXPOR71.188.HIT1.OR.2R.305.7tm_4.exons1.CM020134.1.Cyclopterus_lumpus
MDNSLNVTYITFGGHVEVHKYRYLYFVIMFKLYILTISCNLTIVCIIVIHKALHEPMYIFIAALLINSVLFSTAIYPKLLIDFLSEKQIISYSACLFQWFIYYSLLSSDFFLLSVMAYDRYVSICNPLHYPTIMRKTTVNILLISAWIVPACQVLVPICLSANKKICNFYLKGILCNSTVHKLHCVTSRMLNIYGLVVFVSAVLLPVLFILFTYTRILVVSYRCQGVRRKAAQTCLPHLLVLFSFSCLIAYDVLLARLEIDFTKTLRLIMALLVVIYQPLFNPIIYGLKMKGIYVHLKMLFCKRV
>LOCXPOR72.189.HIT1.OR.2R.305.7tm_4.exons1.CM020134.1.Cyclopterus_lumpus
MDNSLNVTYITFGGHVEVHKYRYLYFVIMFTLYILTISCNLTIVCIIVIHKSLHEPMYIFIAALLINSVLFSTAIYPKLLIDFLSEKQIISYSACLLQWFVYYSLACSDFFLLSVMAYDRYVSICNPLQYPTIMSKTTVNILLISAWIVPACQVSVPMCLSANKTICNFYLKGIICNSTVHKLHCVTSRLLFLYGLVVFGSAVLLPVLFILFTYTRILVVSYRCQGVRRKAAQTCLPHLLVLFSLSCLSAYDVLLARLEPEFPKTLHLIMILQVVIYQPLFNPIIYGLKMRGIYVHLKMLFCKRV
>LOCXPOR73.190.HIT1.OR.2R.305.7tm_4.exons1.CM020134.1.Cyclopterus_lumpus
MDNSLNVTYITFGGHVEVHKYRYLYFVIMFTLYILTISCNLTIVCIIVIQKSLHEPMYIFIAALLINSVLFSTAIYPKLLIDFLSEKQIISYSACLLQWFIYYSLLCSDFFLLSVMAYDRYVSICNPLQYPTIMRKRTVNILLISAWIVPACQVSVPMCLSANKKICNFYLKGIICNSTTHKLPCVTSRILNIYGLVVFGNSVLLPVLFILFTYTRILVVSYRCQGVRRKAAQTCLPHLLVLFNFSCISAYDVLLVRLEIDFPKIVRLIMALQVVIYQPLFNPIIYGLKMRGIYVHLKMLFCKRV
>LOCXPOR74.191.HIT1.OR.2R.306.7tm_4.exons1.CM020134.1.Cyclopterus_lumpus
MDDEVNATYITLDGYVEVSKYRYVYFFIIFTLYILIICSNSTILYLIWIHKNLHEPMYIFIAALLLNSIVFSTAMYPKLLVDILSDKQIISYSACLFQFYLFYTIGSSEFLLLSVMAYDRYVSICKPLQYPTIMRKTTVSIFLFFAWLLPACHIAVPTILSAKTKLCNFITKGIFCNNAIYELQCVRSRIIDIYGIVTLLDLAILPILFILFTYTKILIITYQSCKEVRKKAAETCLPHLLVLISFSCLSAYDVSVARVESNYPKTARLIMMLQIVLYHPLFNPLIYGLKMKEISKHLKKLFCSAK
>LOCXPOR75.192.HIT1.OR.2R.313.7tm_4.exons1.CM020134.1.Cyclopterus_lumpus
MMNNSTHVRFFFLSGLNGTMNYRVALFSLTLLCYCFIVLVNVILVVTIILDKNMHEPMYILLCTFCMNGLYGTTGFYPKILWDMLSPVHVISYSGCLVQAFVMYSFALSDMSILAVMSYDRYVAICRPLEYHSIMSKQRVLFLICFSFLSTFCIIGTNIIITSRLKLCSPYIDKLFCMNWVIVKLACFPADTYVNNIAAYISIIIYVLHGLFIVWSYIYVIKTCVNSLENRAKFMQTCVPHLTSLFTLLVTILFDLFHTRFGSNNLPQTLEHFVAMEFMVLPPIINPLIYGFKLTKVRNRILGGISFKITPLR
>LOCXPOR76.193.HIT1.OR.2R.313.7tm_4.exons1.CM020134.1.Cyclopterus_lumpus
MMHNSSHVRFFFLSGLNGTMNYRVALFSLTLLCYCFIVLVNVILVVTIIFDKNMHEPMYILLCTFCMNGLYGTTGFYPKILWDLLSPVHVISYSGCLVQAFVMYSFALSDLSILAVMSYDRYVAICRPLEYHSIMSKQRVLLLICFSLLSTFCIIGTNIIITSRLKLCSPYIEKLFCINWVIVKLACFPADTYVNNIAAYISIIIYVLHGLFIVWSYMYVIKTCVNSLENRAKFMQTCVPHLTSLFTLLVAILFDLFHTRFGSNNLPQTLEHFVAMEFLVLPPIINPLIYGFKLTKVRNRILGGISFQIKPLR
>LOCXPOR75.194.HIT1.OR.2R.300.7tm_4.exons1.CM020134.1.Cyclopterus_lumpus
MMNNSTHVRFFFLSGLNGTMNYRVALFSLTLLCYCFIVLVNVILVVTIILDKNMHEPMYILLCTFCMNGLYGTTGFYPKILWDMLSPVHVISYSGCLVQAFVMYSFALSDMSILAVMSYDRYVAICRPLEYHSIMSKQRVLFLICFSFLSTFCIIGTNIIITSRLKLCSPYIDKLFCMNWVIVKLACFPADTYVNNIAAYISIIIYVLHGLFIVWSYIYVIKTCVNSLENRAKFMQTCVPHLTSLFTLLVTILFDLFLEHFVAMEFMVLPPIINPLIYGFKLTKVRNRILGGISFKITPL
>LOCXPOR78.195.HIT1.OR.2R.313.7tm_4.exons1.CM020134.1.Cyclopterus_lumpus
MMHNSTHVKFFFLSGLNGTMNYRVVLFSLTLLCYCFIVLVNVALIVTIILDKNMHEPMYILLCTFCMNGLYGTTGFYPKILWDLLSPVHVISYSGCLVQAFVMYSFASSDMSILAVMSYDRYVAICQPLEYHSIMSKQRVLLLICFSLLSPFCIIGTNIIITSRLKLCSPYIEKLFCINWVIVKLACFPADTYVNNIAAYISIIIYVLHGLFIVWSYMYVIKTCVNSLENRAKFMQTCVPHLTSLFTLLVTILFDLFHTRFGSNNMPQTLEHFVSMEFLVLPPIINPLIYGFKLTKVRNRILGGISFKIKPLR
>LOCXPOR79.196.HIT1.OR.2R.313.7tm_4.exons1.CM020134.1.Cyclopterus_lumpus
MMHNSTHVTFFFLSGLNETINYRVVLFSLTLLCYCFIVLVNVTLIVTIIFDKNMHEPMYILLCTFCMNGLCGTTGFYPKILWDLLSPVHVISYSGCLVQAFVMLSFICSDVFILSVMSYDRYVAICRPLEYHSIMSKQRVLLLICFSWLTPFCISAINIILTSRLELCSPYIERLFCMNWVIVKLACFPAETIVNNIPAYISIIIYALHGLFIVWSYMYVIKTCVNSLENRAKFMQTCVPHLTSLFTLHVSILFDFFNMRFASKNVPQTLQNVVAIEFLVLPPIINPLIYGFKLTKIRDRILGGIYFKIKLLK
>LOCXPOR80.197.HIT1.OR.2R.305.7tm_4.exons1.CM020134.1.Cyclopterus_lumpus
MVNVSLVTSFVLTGLNVTNNHQVALFSLTFISYCFIVLVNVILVVTIILDKNMHEPMYILLCTFCMNGLYGTTGFYPKILWDLLSPVHVISYSGCLVQAFVMLSFICSDLSILSVMSYDRYVAICRPLEYHSIMSKQRVLLLVVFFWLTPFCISSINIILTSRLELCSPYIERLFCVNWVIVKLACFPADTIVNNIVSHITIIIYLLHGLFIVWSYVYVLKTCVNSLENRAKFMQTCVPHLTSLFIFLVTVLFNVFNTRFGSKLPPTIQNVIAIELLIIPPIMNPLVYGFKLTLIRNRILGGIIF
>LOCXPOR83.198.HIT1.OR.2R.308.7tm_4.exons1.CM020134.1.Cyclopterus_lumpus
MMQNVSHVRLFFLSGLNETMDYRVALFSLTLLCYCFIVLVNVILIVTIIFDKNMHEPMYILLCTFCMNGLYGTTGFYPKILWNLLSPVHVISYSGCLVQALVMYSFACCDLSILSVMAHDRYVAICRPLEYHSIMSKQRVLLLVCFSWLTPFCISAINIILTSRLELCSPYIDRLFCMNWVIVKLACFPAETIVNNIVSFITIIIYLFHGLFIVWSYVYVLKTCVNSLENRAKFMQTCVPHLASLLIFLVTALFGVFNTRFGSNLPPTIQNVIAIELLIISPIMNPLVYGFKLTLIRNRILGAITFQM
>LOCXPOR82.199.HIT1.OR.2R.308.7tm_4.exons1.CM020134.1.Cyclopterus_lumpus
MMQNVSHVRLFFLSGLNETMDYRVVLFSLTLLCYCFIVLVNVILVVTIIFDKNMHEPMYILLCTFCMNGLYGTTGFYPKILWDLLSPVHVISYSGCLVQAFVMLSFICSDLSILSVMSYDRYVAICRPLEYHSIMSKQRVLLLLVFFWLTPFCISSINSIVTSRLELCSPYIDKLFCMNWVIVKLACFPADTIVNNIVSHITIIIYFFHGLFIVWSYVYVLKTCVNSLENRAKFMQTCVPHLASLLIFLVTVHFDVFNMRFGSKLPPTIQNVISIELLIIPPIMNPLVYGFKLTLIRNRILGGITFKM
>LOCXPOR83.200.HIT1.OR.2R.308.7tm_4.exons1.CM020134.1.Cyclopterus_lumpus
MMQNVSHVRLFFLSGLNETINYRVALFSLTLLCYCFIVLVNVALVVTIILDKNMHEPMYILLCTFCMNGLYGTTGFYPNILWNLLSPVHVISYSGCLVQALVMYSFACCDVSILSVMSYDRYVAICRPLEYHSIMSKQRVLLLVCFSWLTPFCITAMNVILTSRLELCSPYIDRLFCMNWVIVKLACFPAETIVNNIVSFITIIIYLFHGLFIVWSYVYVLKTCVNSLENRAKFMQTCVPHLASLLIFLVTRLFGVFNTRFGSNLPPTIQNVISIELLIISPIMNPLVYGFKLTLIRNRILGAITFKM
>LOCXPOR82.201.HIT1.OR.2R.308.7tm_4.exons1.CM020134.1.Cyclopterus_lumpus
MMQNVSHVRLFFLSGLNETMDYRVVLFSLTLLCYCFIVLVNVILVVTIIFDKNMHEPMYILLCTFCMNGLYGTTGFYPKILWDLLSPVHVISYSGCLVQAFVMLSFICSDLSILSVMSYDRYVAICRPLEYHSIMSKQRVLLLLVFFWLTPFCISSINSIVTSRLELCSPYIDKLFCMNWVIVKLACFPADTIVNNIVSHITIIIYFFHGLFIVWSYVYVLKTCVNSLENRAKFMQTCVPHLASLLIFLVTVHFDVFNMRFGSKLPPTIQNVISIELLIIPPIMNPLVYGFKLTLIRNRILGGITFKM
>LOCXPOR83.202.HIT1.OR.2R.308.7tm_4.exons1.CM020134.1.Cyclopterus_lumpus
MMQNVSHVRLFFLSGLNETINYRVALFSLTLLCYCFIVLVNVALVVTIILDKNMHEPMYILLCTFCMNGLYGTTGFYPNILWNLLSPVHVISYSGCLVQALVMYSFACCDVSILSVMSYDRYVAICRPLEYHSIMSKQRVLLLVCFSWLTPFCITAMNVILTSRLELCSPYIDRLFCMNWVIVKLACFPAETIVNNIVSFITIIIYLFHGLFIVWSYVYVLKTCVNSLENRAKFMQTCVPHLASLLIFLVTRLFGVFNTRFGSNLPPTIQNVISIELLIISPIMNPLVYGFKLTLIRNRILGAITFKM
>LOCXPOR86.108.HIT1.OR.2R.308.7tm_4.exons1.CM020134.1.Cyclopterus_lumpus
MMQNVSHVRLFFLSGLNETMDYRVVLFSLTLLYYCFIVLVNVILVVTIILDKNMHEPMYILLCTFCMNGLCGTTGFYPKILWDLLSPVHVISFSGCLVQAFVMLSFICSDLSILSVMSYDRYVAICRPLEYHSIMSKQRVLLLLVFFWLTPFCISSINSIVTYRLEICSPYIDKLFCMNWVIVKLACFPADTIVNNIVSHITIIIYLFHGLFIVWSYVYVLKTCVNSLENRAKFMQTCVPHLTSLFIFLVTVLFNVFNMRFGSKLPPTIQNVISIELLIIPPIMNPLVYGFKLTLIRNRILGGITFKM
>LOCXPOR87.109.HIT1.OR.2R.309.7tm_4.exons1.CM020134.1.Cyclopterus_lumpus
MAHNSSYVRFFFLSGLNGTMNYRVALFSLTLLCYCFIVLVNVALIVTIILDKNMHEPMYILLCTFCMNGLCGTTGFYPKILWDLLSPVHVISYSGCLVQAFVMYSFASSDLSILAVMSYDRYVAICRPLEYHSIMSKQRVLLLVCFSLLTPFCIIGTNVILTSRLKLCSPYIERLFCVNWVIVKLACFSDDTIVNNIVGYITIIIYVFHGLFIVWSYMYVIKTCVNSLENRAKFMQTCVPHLTSLLIFLVTILFDIMHIRYGSTDLPQALNNFIAIQFLVIPPIMNPLVYGFKLTKIRKRILGRITVKM
>LOCXPOR88.110.HIT1.OR.2R.313.7tm_4.exons1.CM020134.1.Cyclopterus_lumpus
MAHNSSYVRFFFLSGLNGTMNYRVALFSLTLLCYCFIVLVNVALIVTIILDKNMHEPMYILLCTFCMNGLCGTTGFYPKILWDLLSPVHVISYSGCLIQALVMYSFACSDLSILAVMSYDRYVAICRPLEYHSIMSKQRVLLLVCFSLLTPFCSIGTNVFLTSRLELCSPYIERLFCVNWVIVKLACFSDDTIVNNIVGYITIIIYVFHGFFIVWSYMYVIKTCVNSLENRAKFMQTCVPHLTSLLIFLVTILFDMMHIRYGSTDLPQALNNFIAIQFLVIAPIMNPLVYGFKLTKIRKSILSRITVKILFLR
>LOCXPOR89.111.HIT1.OR.2R.313.7tm_4.exons1.CM020134.1.Cyclopterus_lumpus
MMQNVSHVRFFFLSGLNETVNYRVVLFSLTLLCYCFIVLVNVALIVTIIFDKNMHEPMYILLCTFCMNGLCGTTGFYPKILWDLLSPVHVISYSGCLVQAFVMYSFACSDMSILAVMSYDRYVAICRPLEYHSIMSKQRVLLLVCFSWLTPFCIVSTNLFLTSRLKLCSPFIERLFCVNWVIVKLACFPDDTIVNNIVAYITIIIYVFHGFFTVWSYMYVIKTCVNSLENRAKFMQTCVPHLTSLLIFLVAILFDIMHIRYGSTDLPQALNNFIAIQFLVLPPIMNPLVYGFKFTKIRKSILGRITVTIEFLR
>LOCXPOR90.112.HIT1.OR.2R.309.7tm_4.exons1.CM020134.1.Cyclopterus_lumpus
MMHNSTHVRFFFLSGLNETMNYRVVLFSLTLLCYCFIVLVNVALVVTIILDKNMHEPMYILLCIFCMNGLYGTTGFYPKILWDLLSPVHVISYSGCLVQAFVMYSFACSDLSILAVMSYDRYVAICRPLEYHSIMSKQRVLLLICFSLLSPFCIIGTNIIITSRLKLCSPYIERLFCVNWVIVKLACFSDDTIVNNIVAYITIIFYVIHGLFLVWSYMYVIKTCINSLENRAKFMQTCVPHLTSLLIFLVTILFDIMQIRYGSTDLPQALNNFIAIQFLVIAPIMNPLVYGFKLTKIRKSILGRITVTI
>LOCXPOR91.113.HIT1.OR.2R.309.7tm_4.exons1.CM020134.1.Cyclopterus_lumpus
MMKNVTGLTLFTLSGLDFKLEQRITLFFLTLLWYLMMLWGNIALIVAIIIDKQLHQPMYIFLCNLCISGLYGTVGFYPKFLLDLLSSHVISYAGCMLQGYVIHSSTCCDLSILALMAYDRYVAICRPLVYHSVMTKQRIFLFVLLTWFLPLYCMFMNTASLLGVRLCGLHIKRIYCVNWMIVTLACSPPKANAAIAYFNIMFYFGHFLFILWSYVYLIRTCRASKEKWGKFMQTCLPHLISLIIFSTAVLLDLLYMRFGSINFSQNLFNFMAIQFLLMPPMVNPIVYGFSLTKVRCKFFYLLHIKEKDA
>LOCXPOR92.114.HIT1.OR.2R.303.7tm_4.exons1.CM020134.1.Cyclopterus_lumpus
MENSTFPPYFNLTMFVNIGNYRYPAFVLCLLLYAFIVLANLVVIVLISREKTLHEPMYIFIMCLSINSLYGSAGFFFRFLRDLLSDTHLIPRTACFTQIYVIYTYASYELTLLGIMAYDRYVAICQPLNYHNKITSKMVSKLIAFAWIYPGFSVAACVHLASSLPLCGNKIPKVFCANWPVVKLSCVSTVINNLVGMFVSTSTVFLPLAFVMYTYIRILLLCRKRSAGFKSKVIQNCLPHIVTFVNYAITVFCDVALSRINLEALNPFLAIILSLEFVVIPPIVNPLVYGLKLPKIRKCVLNM
>LOCXPTAAR1.55.HIT1.TAAR.2R.328.7tm_1.exons1.CM020114.1.Cyclopterus_lumpus
MDGLEEAELCYPQLPNSSCRGSMRPRSETVLLYTLLSSISVLTVALNLLVIISISHFRQLHTPTNLLLLSLAISDLLVGLLVMPVETVRFIETCWLLGDLMCALSYIIGFSLTSASVGNMVLISIDRFVAICYPLHYPNKITRGMIELSVCLCWAGSFLYNGLILKDHLRQPDVQNSCYGECMVVINYVSGTVDLVFTFIGPCSVILILYMRVFTVAVSQARAMQSHITAVGAVKVTAKKSERKAARTLGVVIVVFLMSFCPYYYPSLAGQDISNSASSWAIVSWLLFFNSCLNPLIYAFFYPWFRKAIKSIVTLKILEQNSSQANII
>LOCXPTAAR2.126.HIT1.TAAR.2R.326.7tm_1.exons1.CM020131.1.Cyclopterus_lumpus
MEPVLCYESRNRSCLKTIYPLPTRITVYTILGVTVILTVCGNLLVTVSIAYFKQLHTPTNYLIASLATSDFLLGLLVMFPSMVQSVETCWYFGDIFCKIYMSSDVMLCTTSILNLLFISLDRHYAVCQPLLYRRKMSINVVLIMIVLSWSISALIGFGIIFLKVNLWGIEELYNLIVCEGQCILFQSQLSSTVTSVLSFYIPAIIMLGVYLKIFIVAHRQLRSIQNSSCMRAERISNASQTKATKTLAIIMGAFLSFWTPFFVCNIIDPFIIPPALYKIFGWLGYLNSTVNPLIYAFFYSWFRKALRLLTSGNIFKADISETTLFT
>LOCXPTAAR12.134.HIT1.TAAR.2R.334.7tm_1.exons2.CM020134.1.Cyclopterus_lumpus
LESVELCFPQLPNSSCKKPAPPSFGTALIYLILSVISLLTVALNLLVIISISHFRHITFTAYDKHVAILSLDLQLHTPTNLLLLSLAVSDFLVGIFVQPVEILLKQTCWMLGDLMCSLYYVLPFIILSASVGNMVLISIDRYVAIFDPLHYSIKVTNKAVTICVLLCWICSVFYALILLFDNLKPLGKYKSCYGECVVKIVVIVDLAFSFIIPITVIIVLNMKVFVVSVSQARGMRSHIASVSLELSKRDKKSERKAARTLGVLILVFLICYSPIYCSALTHYSGLTTSSNEATLISVMYFNSCVNPIIYAIFYPWFKKTIRFIFSSQMLQPGS
>LOCXPTAAR3.135.HIT1.TAAR.2R.333.7tm_1.exons2.CM020134.1.Cyclopterus_lumpus
METLEGAELCFPQLLNTSCRKPTQHRTETIFLYVFMSSMSLLTVALNLLVIISISHFRHEEQLHSPTNLLLLSLAVSDFLVGLLLMPVQILILGGCWFLGILICGLFYYTAFILTSVSVGNMVLISVDRYVAICDPMIYPTRVTHKKVKISICLCWICSVFYNGVMLMDFLKHPGQYNSCYGECVVVIDFIKGAVDVSLTFVGPIAVIIVLYMRVFVVAVSQARAMRSHIAAVTLQGSVTVTAKKSERKAARTLGIVVVVFLICFCPYFYPSFASQEMSTTVLFSIFVVWLFYFNSCLNPVVYAFFYPWFRRSIKLIVTLKILQPDSCDANIM
>LOCXPTAAR4.56.HIT1.TAAR.2R.333.7tm_1.exons2.CM020134.1.Cyclopterus_lumpus
METLEGAELCFPQLLNTSCRKPTQHRSEIIFLYVFMSSMSLLTVALNLLVIISISHFRHEEQLHSPTNLLLLSLAVSDFLVGLLLMPVQILILGGCWFLGILICGLFYYTAFILTSASLGNMVLISVDRYVAICDPMSYPTRVTHKRVKISICLCWICSVFYNGVMLMDFLKHPGQYNSCYGECVVVINFIKGAVDVSISLFGPIAVIIVLYMRVFVVAVSQARAMMSHIAAVTLQGSVTVTAKKSERKAARTLGIVVVVFLICFCPYFYPPFASQEMKTSVLVSIFGVWLIHCNSCLNPVVYAFFYPWFRRSIKLIVTLKILQPDSCDANIM
>LOCXPTAAR5.58.HIT1.TAAR.2R.326.7tm_1.exons2.CM020134.1.Cyclopterus_lumpus
METLGEAHLCFPQLNSSCEKPTHPHTETMLIYVLLSSISLITVALNLLVIISISHFRQLHSPTNLLILSLAVSDLLVGLLLMPVEIIYIEDCWFLGDVLCTLYYLVDYIITTASVANMVLISVDRYIAICDPLHYPTKVTKRRAQHCVCLCWIWSVIFRIILLHDHLEKPGRSNSCFGECVVVINYTAGVVDLVFTFIIPIFVIIVLYMRVFMVAVSQARAMRSHVAASTQRAVTVKKKEMKAARTLGFVILVFLCCFCPYYYPTLAGEDTSIDASSASFEIWLAHFNSCLNPVIYAFFYSWFRKSIKLILTLQILKPGSCDANIL
>LOCXPTAAR12.60.HIT1.TAAR.2R.336.7tm_1.exons2.CM020134.1.Cyclopterus_lumpus
LESVELCFPQLPNSSCKKPVPPSFGTVLIYLIMSVISLLTVALNLLVIISISHFRHITFTAYDKHVAILSLDLQLHTPTNLLLLSLAVSDFLVGIFVQPVEILVKQTCWMLGDLMCSLYYVLPLIILSASVGNMVLISIDRYVAICDPLHYSIKVTNKAVIICVLLCWICSFFFALILLFDNLKPPGKYKSCYGECVVKIVVIVEVAVSFIIPITVIIVLNMKVFVVSVSQARGMRSHIASVSLKLSKTLTDKKSERKAARTLGVLILVFLICYSPFYCSALTHYSGLTTSSNEATLISVMYFNSCVNPIIYALFYPWFKKTIRFIFSSQMLQPGS
>LOCXPTAAR14.62.HIT1.TAAR.2R.324.7tm_1.exons3.CM020134.1.Cyclopterus_lumpus
METTEGAELCFPLLYNSSCRKPPSDGMLVNVLLQRLTLKLMNELIHIFIIEININYMQLHSPTNLLILSLAVSDFVVGLLLMPVESSLKEACWFLGDLMCALYRVLDYIITVSSARNMVLISVDRYLAICDPLRYNTRVTLDRTKICVCLFWFSSVLYSILILMDSLRHPESQNSCYGECVLVFNWITGSVDLVLTIIAPITVIIVLYMRIFVVAVSQAQAMRTHIVSVTQRRPVGVTAKKSELKAARTLGVVVIVFLICLSPLYFSAALDQSRSLTFETWLFYFNSCLNPLIYAFFYPWFRKSMKLIITFKILQTHSCNMKIL
>LOCXPTAAR6.66.HIT1.TAAR.2R.345.7tm_1.exons3.CM020134.1.Cyclopterus_lumpus
MKTLEEVELCFPHLLNSSCRKPMRPHTLSMLTYIVLSSISLLTVTLNLLVIISISHFRTKLNIRSQTFKGNMFLQLHTPTNLLLISLAVSDFFVGFLMFFQIMLIDGCWLLGDLMCTMYSVLDFIITSASIGTMVLISVDRYVAICEPLHYPYKVTQKRVQVCVCLCWIFSALLHSLLLKDNLEQPGRYNSCLGECVVVINYIAGHADIFLSFIGPVTVIIVLYMRVFVVAVSQARAMRSQITSFSLKCSVSGTAKKSEIKAARNLGVVIVVFLLCICPYFSVSLTGQDTLFNFSSAAFVTCLFYFNSCLNPVIYAFFYPWFRKSIKLIVTLKILQPGSCQTNML
>LOCXPTAAR7.69.HIT1.TAAR.2R.329.7tm_1.exons2.CM020134.1.Cyclopterus_lumpus
MKTLEEVELCFPQLLNSSCRKPMRPHALSMLTYILLSSISLLTVTLNLLVIISISHFKQLHTPTNLLLRSLAVSDFFVGFLMFFHMVFIDGCWFLGDLMCTLYNVLSYIITSASLGTMVLISVDRYMAICDPLHYSNKVTQKRVQVCVCLCWIFSIFLNSLLLKNNLEQPGRYNSCLGECVVVINYIAGLAGIFLSFIGPVTVIIVLYMRVFVVAVSQARAMRSQIASLHLKCSVSVTAKKSEIKAARTLGVVIVVFLLCLCPYVCVSLTGQDSFFNVSSAAFVICLFYFNSCLNPVIYAFFYPWFRKAIKLIVTLKILQPGSCQTNML
>LOCXPTAAR8.73.HIT1.TAAR.2R.329.7tm_1.exons2.CM020134.1.Cyclopterus_lumpus
MKTLEEVELCFPQLLNSSCRKPMRPHALSMLTYILLSSISLLTVTLNLLVIISISHFRQLHTPTNLLLLSLAVSDFFVGFLMLFQIVLIDGCWFLGDLMCVLYTVVDFIITFASIETMVLISVDRYVAICDPLHYPNKVTQKRVQVCVCLCWIFSAFLQSLMMKDNLEQPGRYNSCLGECVVVINYIAGLADLWFSFIGPVTVIIVLYMRVFVVAVSQARAMRSQIASFPLKCSVSVTAKKSEMKAARTLGVVIVVFLLCLCPYYCVSLTGQDTLLNASSAAFVICLFYFNSCLNPVIYAFFYPWFRKAIKLIVTLKILQPGSFQTNML
>LOCXPTAAR9.74.HIT1.TAAR.2R.329.7tm_1.exons2.CM020134.1.Cyclopterus_lumpus
MKTLEEVELCFPQLLNSSCRKPVRPHSQSMLTYILLSSISLLTVTLNLLVIISISHFRQLHTPTNLLLLSLAVSDFFVGFLMFFHMVLIDGCWFLGDLMCTLYNVLSYIVTSASVGTMVLISVDRYMAICEPLHYSYKVTQKRVQVCVCLCWIFSAFLNSLLLKNNLEQPGRYTSCLGECVIFINYIAGLLDIFLSFIGPVTVIIVLYMRVFVVAVSQARAMRSQIASLHLKCSVSVTAKKSEMKAARTLGVVIVVFLLCICPYFSVVLTGQDTILNASSAAFVSYLFYFNSCLNPVIYAFFYPWFRKSIKFIATFKILQPGSCQTNMM
>LOCXPTAAR10.77.HIT1.TAAR.2R.329.7tm_1.exons2.CM020134.1.Cyclopterus_lumpus
MKTLEEAELCFPQLLNSSCRKNMRPHYVFMLTYILLSSISLLTVTLNLLVIISIFHFRQLHTPTNLLLLSLAVSDFFVGFLMLFHMVLIDGCWFLGDLMCTLYNVLSYIITSASVGTMVLISVDRYVAICEPLHYPYKVTQKRVQVCVCLCWIFSAFLHSLLLKNNLEPPGRYNSCLGECVIVINYIAGLADIFLSIIGPVTVIIVLYMRVFVVAVSQARAMRSQITSFPLKCSVSVTAKKSEMKAARTLGVVIVVFLLCICPYFSFVLTGQDAILNNSSVAFVSYLFYFNSCLNPVIYAFFYPWFRKSIKFIVTFKILQPGSCQTNMM
>LOCXPTAAR11.80.HIT1.TAAR.2R.324.7tm_1.exons3.CM020134.1.Cyclopterus_lumpus
METTEGAELCFPLLYNRSCRKPPSDGMLVNVLLQRLTLKLMNELIHIFIIEININYMQLHSPTNLLILSLAVSDFLVGLLLMPVDILFGETCWYLGDFMCALFNVIDYIIISSSVGTMVLISIDRYLAICDPLHYNIRVTLDRTKISICLCWIFSVVYSIVMLMDSLIHYDSDRFCYGECFIVHTYITGVVDLVLTVIAPITIIIVLYMRIFVVVVSQAQAMQTHIASVTQKRPVGLTAKKSELKAARTLGVVVVVFLICLCPLYFSAFSAMNLSSTFVTWLFFCNSSLNPLIYALFYTWFKKSMKLILTFKILQPDSCDMTIL
>LOCXPTAAR12.83.HIT1.TAAR.2R.346.7tm_1.exons2.CM020134.1.Cyclopterus_lumpus
METLEEAELCFPQLLNSSCRKNMRPHYVFMLNYILLPSISLLTVTLNLLVIISISHFRYSNLLIMISMLFSYLSRQLHTPTNLLLFSLAVSDSLVGPLFFFQIVVIDGCWFLGDLMCTLYTVLSYIIASASIGTMVLISVDRYMAICDPLHYPHKVTQKRVQVCVCLCWIFSIFLNSLLLKNNLEQPGRYNSCLGECVIFINYIAGLLDIFLSFIGPVTVIIVLYMRVFVVAVSQARAMRSQIASFSLKCSVTVTAKKSEMKAARTLGVVIVVFLLCICPYYCVVLTGQDTLLNASSAFFVTYLFYFNSCLNPVIYSFFYPWFRKSIKLIVTLKILQPGSCQTNMM
>LOCXPTAAR13.85.HIT1.TAAR.2R.329.7tm_1.exons2.CM020134.1.Cyclopterus_lumpus
MKTLEEAKLCFPQLLNSSCRKPMRPHALSMLTYILLSSISLLTVTLNLLVIISIFHFRQLHTPTNLLLLSLAVSDFFVGFLMLFHMVLIDGCWFLGDLMCIMHNVLSYIITSASVGTMVLISVDRYMAICEPLHYPNKVTQKRVQVCVCLCWIFSVFLQSLLLKDNLEPPGRYNSCLGECVIVINYIAGLADLFLSFIGPVTVIIVLYMRVFVVAVSQARAMHSQIASFPLKCSVSVTAKKSEMKAARTLGVVIVVFLLCICPYYCVVLTGQDTILNASSATFVSYLFYFNSCLNPVIYAFFYPWFRKSIKFIVTFKILQPGSCQTNMM
>LOCXPTAAR14.88.HIT1.TAAR.2R.324.7tm_1.exons3.CM020134.1.Cyclopterus_lumpus
METTEGAELCFPLLHNRSCRKPPSDGMLVNVLLQRLTLKLMNELIHIFIIEMNINYMQLHSPTNLLILSLAVSDFLVGLLLMPVDILFGETCWYLGDFMCALFNVIDYIIISSSVGTMVLISIDRYLAICDPLHYNIRVTLDRTKISICLCWIFSVVYGIVMLMDSLIHYDSDRICYGECFIVHTYITGVVDLVLTVIAPITIIIVLYMRIFVVAVSQAQAMRTHIVSVTQQRPVGLTAKKSELKAARTLGVVVVVFLICLCPLYFSAFSAMNLSSTFVTWLFFCNSSLNPLIYALFYPWFKKSMKLILTFKILQPDSCDMTIL
>LOCXPTAAR21.89.HIT1.TAAR.2R.286.7tm_1.exons1.CM020134.1.Cyclopterus_lumpus
KLLITISMLFSYLSRQLHTPTNLLLLSLAVSDSLVGPLLFFQIVSIDGCWFLGDLMCTSYTVVGFIITSTSLGTMVLISVDRYVAICDPLHYSYKVTQKRVQVCVCLCWKFSIFLNSLLLKNNLEQPSRYTSCLGECVVVINYIAGLADIFLSFIGPVTVIIVLYMRVFVVAVSQARAMRSQIASFPLKCSVSVTAKKSEIKAARTLGVVIVVFLLCICPYYCVVLTGQDTLFNASSAFFVTCLFYFNSCLNPVIYAFLYPWFRKAIKLIVTLKILQPGSCQTNML
>LOCXPTAAR15.91.HIT1.TAAR.2R.323.7tm_1.exons2.CM020134.1.Cyclopterus_lumpus
MKTLEEAELCFPQLLNSSCRKNMRPHSLSMLAYILLPSISLLTVTLNLLVIISISHFRYSNLPIMISMLFSYLSRQLHTPTNLLLLSLAVSDSLVGPILLFQIVFIDGCWFLGDLMCTSYTVVDFIITSTSIGTMVLIAVDRYVAICDPLHYSYKVTQKRVQVCVCLCWIFSAFLNSLLLKNNLEQPGRYNSCLGECVVVINYIAGLADIFLSFIGPVTVIIVLYMRVFVVAVSQARAMRSQIASFPLKCSVTVTAKKSEMKAARTLGVVIVVFLLCICPYYSVVLTGQDTLFNASSAAFVICLFYFNSCLNPVIYAFFLPLV
>LOCXPTAAR16.94.HIT1.TAAR.2R.329.7tm_1.exons2.CM020134.1.Cyclopterus_lumpus
MKTLEEAELCFPQLLNSSCRKPMRPHALSMLTYILLSSISLLTVTLNLLVIISIFHFRQLHTPTNLLLLSLAVSDFFVGFLMFFHMVFIDGCWFLGDLMCTLYNVLSYIITSASVGTMVLIAVDRYMAICDPLHYSYKVTQKRVQVCVCLCWIFSALLHSLLLKNNLEQPGRYNSCLGECVIFINYIAGLLDIFLSFIGPVTVIIVLYMRVFVVAVSQARAMLSQIASFPLKCSVTVTAKKSEKKAARTLGVVIVVFLLCICPYFSVVLTVRNTLLNASSAAFVSYLFYFNSCLNPVIYAFFYPWFRKSIKLIVTLKILQPGSCQTNMM
>LOCXPTAAR17.96.HIT1.TAAR.2R.346.7tm_1.exons2.CM020134.1.Cyclopterus_lumpus
MKTLEEAELCFPQLLNSSCRKNMRPHSLSMLAYILLPSISLLTVTLNLLVIISISHFRYSNLLIMISMLFSYLSRQLHTPTNLLLLSLAVSDSLVGPILLFQIVFIDGCWFLGDLMCTSYTVVDFIITSTSIGTMVLIAVDRYVAICDPLHYSYKVTQKRVQVCVCLCWIFSIFLNSLLLKNNLEQPGRYNSCLGECVVVINYIAGLADIFLSFIGPVTVIIVLYIRVFVVAVSQARAMRSQIASFPLKCSVSVTAKKSEMKASRTLGVVIVVFLLCICPYYCVSLTGQDTLFNVSSAAFVTCLFYFNSCLNPVIYAFFYPWFRKAIKLIVTLKILQPGSCQTNML
>LOCXPTAAR18.100.HIT1.TAAR.2R.329.7tm_1.exons2.CM020134.1.Cyclopterus_lumpus
MKTLEEAKLCFPQLLNSSCRKPMRPHALSMLTYILLSSISLLTVTLNLLVIISIFHFRQLHTPTNLLLLSLAVSDFFVGFLMLFHMMLIDGCWFLGDLMCIMLNVLSYIITSASVGTMVLISVDRYMAICEPLHYPYKVTQKRVQVCVCLCWIFSVFLQSLLLKDNLEPPGRYNSCLGECVVVINYIAGLADLFLSFIGPVTVIIVLYMRVFVVAVSQARAMRSQIASFPLKCSVTGTAKKSEIKAARTLGVVIVVFLLCICPYFSVALTGQDTLLNASSVAFVSYLFYFNSCLNPVIYAFLYPWFRKSIKFIVTLKILQPGSCQTNMM
>LOCXPTAAR19.105.HIT1.TAAR.2R.324.7tm_1.exons3.CM020134.1.Cyclopterus_lumpus
METTEDAELCFPLLHNRSCRKPPSDGMLVNVLLQRLTLKLMNELIHIFIIEMNINYMQLHSPTNLLILSLAVSDFLVGLLLMPVDILFGETCWYLGDFMCALFNVIDYIIISSSVGTMVLISIDRYLAICDPLHYNIRVTLDRTKISICLCWIFSVVYGIVMLMDSLIHYDSDRICYGECFIVHTYITGVVDLVLTVIAPITIIIVLYMRIFVVAVSQAQAMRTHIVSVTQQRPVGLTAKKSELKAARTLGVVVVVFLICLCPLYFSAFSAMNLSSTFVTWLFFCNSSLNPLIYALFYPWFKKSMKLILTFKILQPDSCDMTIL
>LOCXPTAAR20.108.HIT1.TAAR.2R.329.7tm_1.exons2.CM020134.1.Cyclopterus_lumpus
MKTLEEAELCFPQLLNSSCRKPMRPHALSMLTYILLSSISLLTVTLNLLVIISIFHFRQLHTPTNLLLLSLAVSDFFVGFLMLFHMVFIDGCWFLGDLMCIMHNVLSYIITSASVGTMVLISVDRYMAICEPLHYPNKVTQKRVQVCVCLCWIFSVFLQSLLLKDNLEPPGRYNSCLGECVIVINYIAGLADLFLSFIGPVTVIIVLYMRVFVEAVSQARAMRSQIASFPLKCSVSVTAKKSEIKAARTLGVVIVVFLLCICPYFSVALTGQDTLLNASSVAFVSYLFSFNSCLNPVIYAFLYPWFRKSIKFIVTLKILQPGSCQTNMM
>LOCXPTAAR21.112.HIT1.TAAR.2R.346.7tm_1.exons2.CM020134.1.Cyclopterus_lumpus
METLEEAELCFPQLLNSSCRKPMRPHYVFMLNYILLPSFSLLTVTLNLLVIISISHFKYSNLLIMISMLFSYLSRQLHTPTNLLLFSLAVSDSLVGPLLFFHMVLIDGCWFLGKLMCTLYNVLSYIITSASLGTMVLIAVDRYVAICDPLHYSYKVTQKRVQVCVCLCWIFSIFLNSLLLKNNLEQPGRYNSCLGECVVVINYIASLADIFLSFIGPVTVIIVLYMRVFVVAVSQARAMRSQITSFSLKCSVTVTAKKSEMKAARTLGVVIVVFLLCICPYYSVVLTGQDTLFNASSAFFVTCLFYFNSCLNPVIYAFFYPWFRKAIKLIVTLKILQPGSCQTNML
>LOCXPTAAR22.113.HIT1.TAAR.2R.346.7tm_1.exons2.CM020134.1.Cyclopterus_lumpus
METLEEAELCFPQLLNSSCRKNMRPHSLSLLIHILLPSISLLTVTLNLLVIISISHFRYSNLPIMISMLFSYLSRQLHTPTNLLLFSLAVSDSLVGPLLFFQIVVIDGCWFLGDLMCTLYTVLSYIIASASIGTMVLIAVDRYVAICDPLHYPHKVTQKRVQVCVCLCWIFSIFLNSLMLKNNLEQPVRYNSCLGECVIFINYTAGLLDIFLSFIGPVTVIIVLYMRVFVVAVSQARAMRSQIASLHLKCSVTVTAKKSEMKAARTLGVVIVVFLLCICPYYCVVLTGQDTLFNASSAAFVICLFYFNSCLNPVIYAFFYPWFRKSIKLIVTLKILQPGSCQTNML
>LOCXPTAAR23.115.HIT1.TAAR.2R.328.7tm_1.exons2.CM020134.1.Cyclopterus_lumpus
MKTLEEAKLCFPQLLNSSCRKPMRPHALAMLTYILLSSISLLTVTLNLLVIISIFHFRQLHTPTNLLLLSLAVSDFFVGFLMFFHMMLIDGCWFLGDLMCIMLNVLSYIITSASVGTMVLISVDRYMAICEPLHYPYKVTQKRVQVCVCLCWIFSVFLQSLLLKDNLEPPGRYNSCLGECVVVINYIAGLADLFLSFIGPVTVIIVLYMRVFVVAVSQARAMRSQIASFPLKCSVTGTAKKSEIKAARTLGVIVVFLLCICPYFSVALTGQDTLLNASSVAFVSYLFYFNSCLNPVIYAFLYPWFRKSIKFIVTLKILQPGSCQTNMM
>LOCXPTAAR24.117.HIT1.TAAR.2R.346.7tm_1.exons2.CM020134.1.Cyclopterus_lumpus
MKTLEEAELCFPQLLNSSCRKNMRPHYVFMLNYILLPSISLLTVTLNLLVIISISHFRYSNLLIMISMLFSYLSRQLHTPTNLLLLSLAVSDSLMGPLLFFQIMLIDNCWFLGDLMCTSYTVVDFIITSTSIGTMVLIAVDRYVAICDPLHYSYKVTQKRVQVCVCLCWIFSIFLNSLLLKNNLEQPGRYTSCLGECVVVINYIAGLADIFLSFIGPVTVIIVLYMRVFVVAVSQARAMRSQIASFPLKCSVSVTAKKSEMKAARTLGVVIVVFLLCICPYYCVSLTGQDTLFNASSVALVTYLFYFNSCLNPVIYAFFYPWFRKAIKLIVTLKILQPGSCQTNML
>LOCXPTAAR25.118.HIT1.TAAR.2R.346.7tm_1.exons2.CM020134.1.Cyclopterus_lumpus
MKTLEEAELCFPQLLNSSCRKNMRPHYVFMLNYILLPSISLLTVTLNLLVIISISHFRYSNLLITISMLFSYLSRQLHTPTNLLLLSLAVSDSLVGPLLFFQIMLIDNCWFLGDLMCTLYTVVDFIITSASIGTMVLIAVDRYVAICDPLHYSYKVTQKRVQVCVCLCWIFSAFLNSLLLKNNLEQPGRYNSCLGECVVVINYIASLADIFLSFIGPVTVIIVLYMRVFVVAVSQARAMRSQIASFPLKCSVTVTAKKSEMKAARTLGVVIVVFLLCICPYYCVVLTGQDTLFNASSVAFVICLFYFNSCLNPVIYAFFYPWFRKSIKLIVTLKILQPGSYQTNMM
>LOCXPTAAR26.119.HIT1.TAAR.2R.346.7tm_1.exons2.CM020134.1.Cyclopterus_lumpus
MKTLEEAELCFPQLLNSSCRKNMRPHYVFMLNYILLPSISLLTVTLNLLVIISISHFRYSNLLITISMLFSYLSRHLHTPTNLLLLSLAVSDSLMGPLLFFQIVSIDGCWFLGDLMCTLYTVLSYIITSTSLGTMVLISVDRYVAICDPLHYSYKVTQKRVQVCVCLCWIFSIFLNSLLLKNNLEQPGRYTSCLGECVVIINYIAGLADIFLSFIGPVTVIIVLYMRVFVVAVSQARAMRSQIASFPLKCSVSVTAKKSEIKAARNLGVVVVVFLLCICPYYCLVLTGQDTILNASSATFVSYLFYFNSCLNPVIYAFFYPWFRKSIKFIVTFKILQPGSCQTNMM
>LOCXPTAAR27.120.HIT1.TAAR.2R.333.7tm_1.exons2.CM020134.1.Cyclopterus_lumpus
METLEGAELCFPQLLNTSCRKPTEHRSETIFLYVFMSSMSLLTVALNLLVIISISHFRHEEQLHSPTNLLLLSLAVSDFLVGLLLMPVQILILGGCWFLGILICGLFYYASFILTSVSVGNMVLISVDRYVAICDPMSYPTRVTHKRVKISICLCWICSVFYNGVMLMDFLKHPDQYNSCYGECVVVINFIKGAVDVSMTFVGPIAVIIVLYMRVFVVAVSQARAMRSHIAAVTLQGSVTVSAKKSERKAARTLGIVVVVFLICFCPYFYPPFASHEMSTSVLVSIFVVWLFYFNSCLNPVVYAFFYPWFRRSIKLIVTLKILQPDSCDANIM
>LOCXPTAAR12.122.HIT1.TAAR.2R.334.7tm_1.exons2.CM020134.1.Cyclopterus_lumpus
LESVELCFPQLPNSSCKKPAPPSFGTALIYLILSVISLLTVALNLLVIISISHFRHITFTAYDKHVAILSLDLQLHTPTNLLLLSLAVSDFLVGILVQPVEILLKQTCWMLGDLMCSLYYVLPFIILSASVGNMVLISIDRYVAICDPLHYSIKVTHKAVTICVLLCWICSFFYALILLFDNLKPLGKNKSCYGECVVKIVVIVDLAFSFIIPITVIIVLNMKVFVVSVSQARGMRSHIASVLLELSKRDKKSERKAARTLGVLILVFLICYSPFYCSVLTHYSGLTTSSNEATLISVMYFNSCVNPIIYAIFYPWFKKTIRFIFSSQMLQPGS
>LOCXPTAAR27.125.HIT1.TAAR.2R.315.7tm_1.exons3.CM020134.1.Cyclopterus_lumpus
MEAEDGSELCFPQLQNTSCRKPTLLWHEALLPFFLMSISTLTVALNLLVIISVSHFRQNVKLHTPTNILILSLAVSDLIVGLLLLPVEIILKLSCWFLGDLACSLFNYVSFIVTSASVGNMVLISMDRYMSICDPLHYTARVTVNRVRLCVCMCWLGSVSYSAVFARDSLTQPGKYNSCHGECVVFIDYVSGAVDVVLTCALPVTVIIVLYARVFSVAVAQARAMRSQISVVSVGLKMMRSELKAARTLGVVVVLFLICFCPYYAVSLVSDSLVSSSYVSFVLYLFYLNSFLNPLIYALFYPWFRKAIKRIVILQ
>LOCXPTAAR28.128.HIT1.TAAR.2R.324.7tm_1.exons1.CM020137.1.Cyclopterus_lumpus
TNFVTATHPCYEIDHFYFILTKTPSIICVLLYMFLMLLSVITICGNLLVIISVSYFKQLHTPTNYLILSLAVADLLVGIIVFPFSMAFSLSSCLYHEGVFCKVRGSFDISLSSASILNLCCISIDRYYAVCRPLTYRTTISCRVIVIMILVSWGVSVLIGVSIIIAGLNNDKCEERCLIDVLLENTIGPLLTFYLPVIIMLCIYVKIFFVAQRQARSIRNTTCQKTKSGATVSKMERKATKTLATVLGVFLLCLTPFFLCVTFLPFSYNSVPVPVMETLNWLTLSNSMLNPFIYAFFYSWFRSAFTMIISGKIFQGDFTNSKLS
>LOCXPTAAR29.130.HIT1.TAAR.2R.333.7tm_1.exons1.CM020137.1.Cyclopterus_lumpus
MDPEATVNRTYTVNDIHTCYETDNTTYFFTSNPSVICVLLHVFLGALSVVTICGNLLVIISVSYFKQLHTPTNYLILSLAVADLLVGIIVFPFSMAFTVTSCWYHERLFCKVRGSFDITLSTASILHLCCISIDRYYAVCQPLAYTSKVNGRVSGIMILMSWAVAALIGISIIIAGFNQGKCEESCLIDALISTIFACIFSFYIPVLIMLSIYLNIFLVAQRQAIHIQNTTGLNTKSGATVSKMERKATKTLAIVLGVFILCWTPYFLCITFQPLTYDVTPIAVIETLNWLTLSNSMLNPFIYAFFYTWFRSAFRMIISGKLFRGDFTNSKLL
>LOCXPTAAR30.131.HIT1.TAAR.2R.332.7tm_1.exons1.CM020138.1.Cyclopterus_lumpus
FSQEQYCFLGSNVSCVRAQFSVATKVSLYLLFSLGMLVTILGNSVVIVSIGHFKQLHNPTNVLILSLALADLLVGVIVMPFSAIRTIHGCWFYGDEICLLHSSFDMFLTTVSIFHLICIAIDRQQAICNPLHYSMNFTMSVAWIMVCTCWAVAAVYSYGLLYSKANIAGIEDYMASIHCLGSCNLVFNPLWGLLDNVFCFFFPCTLMVCLYTKIFIVAKEHVRQIEDMSKSSNNGGRGGLIKQSEHKAAKTLGIVLGAFIFCWMPFFINSIIDANTGFSTSASVFEAFVWLGYFNSTLNPIIYALFYPWFKKCLFLIVNLKIFNPQSSTIKV
>LOCXPTAAR31.132.HIT1.TAAR.2R.330.7tm_1.exons1.CM020138.1.Cyclopterus_lumpus
MEPVLCYETRNRSCLRTIYPLPIRITVYTILGVTVILTVCGNLLVTVSIAYFKQLHTPTNYLIASLAMSDFLLGLLVMFPSMVQSVETCWYFGDIFCQIYMSSDVMLCTTSILNLSFISLDRHYAVCQPLQYRRKMSVNVVLIMILLSWSISALIGFGMIFLKINLWGIEEFYYNHIVCEGECVLFQSGLSSTVTSVLSFYIPGIIMLGIYLKIFFVARRQLRSIQNSSCMRAERISNTSQTKATTTLAIIMGAFLSFWTPFFVCNIIDPFISYSTPPALFKTLVWVGYLNSTVNPLIYAFFYSWFRKALRLFTSGNIFKADLSETTLFT
>LOCXPOra1.6.HIT1.Ora.2R.325.7tm_1.exons4.CM020118.1.Cyclopterus_lumpus
DGETVLVGMGLRVSVSPVQTAFYVLLVILGILGNSIVVGVIGKSVVTDHVGGRNSDIIIINMALSNLLVSVMRNIPLVISDIGLELYSSKEWCQILMGVWVWLRSVNVWSTLFLSAFHLQTLRRVGPTMGNHNGSRSLPKTLLLSLALIWLLNFVYSIPAHIFSTNGDMNSTETLMLVSSTTRPLLGCVWNFPSSYSGLAYATTSMVIHETIPIILMAFTNLGSLYTLYTHSRVQSSAQDAPVMKRVPAERRAAKVILTLIMLFIASWGTSIISVNYFNYNRGPSAEFLLVIARFANIIFIAMSPAVLAVGHRRLRSFIKSTLSH
>LOCXPOra2.7.HIT1.Ora.2R.344.7tm_1.exons1.CM020118.1.Cyclopterus_lumpus
LYSQVFQSAAESPSRRLPPSDTILVHLSLANLLTSLFRTVPIFVSDLGLDVSLSPGWCRIFMLLWVWWRSVGCWVTLALSLFHCTTLRRHHMGSGLLAQQRERRRVWIALGLVWGGNLVFSIPALIYSTHVHGNFTVELMVISCTTRPLLGCVWEFPSTQQGSAFASSSLALNEVLPLVLMVFTNLATLHALAKHIRAVTSAVESGESHTELDKHVSTERKAAHVIMSLVSLFVVCWVLQVAAVTYFNHDGGHHAEGLLTVAHFSASLFVGFSPMVVALGHGKLRKRIMSMILIWSKVTKCHKEDTVDGVKSPKTKRKRGKQTVFIVHKESTAIQVKKKVQADK
>LOCXPOra3.8.HIT1.Ora.2R.310.V1R.exons1.CM020118.1.Cyclopterus_lumpus
MPSEVFVRGMLYLSLTVVGVPGNATVILAFLLLLYQESRLLPSDVIVLHLACVNLLVVAVRCLLETLASFSLANVFGDVGCKAVIFVYRTSRSLSIWLTFALSVYQCLSVAPPGSHWASFRTAVAQHLGFVFLFLWLLNTCMSSAAILFSFGTKNNSSQTNHGINVQFCYVNFPSKLSIEANGAAQVGRDVVPMALMTLASLIILVFLYKHSQQVKGLRGMGGGAERRAAKAVVALVTLYVVLYGVDNGLWVYTLTARKAMASSLISDLRIFFSSLYASLSPVVIIASNRKVNGRLRCDVKRKPLREKDT
>LOCXPOra4.9.HIT1.Ora.2R.313.V1R.exons1.CM020118.1.Cyclopterus_lumpus
MDLCVTIKGVSFLLQTGMGILGNAVVLLAYAHIIYTEPKLLPVDMILCHLAFANLMLLLTRCVPQTMTVFGMKHLLNDPGCKVVIYAYRIGRALSVCITCMLSVFQAVTIAPAGPRLSRLKPALPSLVLPTFAGLWLLNMAICIAAPFFSMAPRNGTVPAFTLNLGFCHVDFRDHLSYVINGVAVSVRDFAFVALMVGSSGYILLLLHRHNRQVRGIRRSQGAGAETRAAKTVITLVVLYVVFFGIDNAIWIYMLTVAKVSPVVADMRVFFSSCYASLSPYFIISSNKKVKAKIACAAEQDQPSVDNQASSDK
>LOCXPOra6.10.HIT1.Ora.2R.302.7tm_1.exons1.CM020137.1.Cyclopterus_lumpus
VPEREQVIPHPVHVRTDGRVGKRDEELGFGPKGKVGGDPGQLEDQVESPVHLEQPHGRQHRHGAPMETRTSAPPDAGRRCHLRPLAQQHREDEATGHRDDGQGQHVAQQEEQVFVNAVDRGAVVFAALKEVQRAAADVARGVARGVTRRTFGDDEENGETEQRGEQHADPARHPRRPDGVQADRLVGPLFGVSQLLLAEDADEDCEEDAGDLPELGQELERAARPSVDGGVGGGLEDDDVDGDHDDNFLQVGRGQPQEKQLEGFHSGELGLNDGEDEKHIAHESYAHNEDSQAQEVDGKTGH
>LOCXPOra6.10.HIT1.Ora.2R.302.7tm_1.exons1.CM020137.1.Cyclopterus_lumpus
MAGFAVDLLGLRVFIVCVGLVGNVFLILAIIQTKLTRVKSFELFLLGLAAANLEEIIIVIAIDVVVLQASSDAAVDTWSCRSLKFLTKFGEIASILFTVLISVFRQQKLRDAEKRANQPICLDAIRSAWMASGVCVLLAALLSLPIFFIVPEGAAGNATSNATGNVSGCPLDFFQCSEDHCPAVNGVYKYLFLLLCNVLPLAVVTVTGCLILAVLLGQRAKVTPASGVRRSGGSSLHRSTVAVLAAMGLFQVDWTLYLILELTGIPTDFPFWAEAEFLISFSYTSISPYVYGMGNNLFSLRN
>LOCXPHaplo7.1aa.85.HIT1.OlfC.1R.861.ANF_receptor.exons6.CM020126.1.Cyclopterus_lumpus
MLLIADLLLLSLLTVRGGKPVCQTYGTKEQSQFSKEGDINIGGIFSFHQNPVSVNPVHQVNPGTIQCEGLDPGELQYAFTMIFAIAEINNSSDLLPGVTLGYRIFDSCPSIPLSIRASLNLMNRYESGEGSCSKHSNVHAVIGETTSTSTIGIARTMGPFNIPVISHSATCACLSKRRDYPSFFRTIPSDIHQSKALAKLVKHFGWTWVGAIRTNSDYGNGGMATFLEAAEKEGVCVEYSVAIYRTDPRKWFLEVVNIIKKSTSKVIVAFADGTDLDILIKELHAHNVTGLQWVGSEGWITYRYIASPVNYAVMQGAVGFAALNAHIPGLREFLANSRPSTTPGDQGLVELWETVFGCTLSLQAETQAQGSVAACTGKESLWDTNTRFIDVSDASLLNNVYKATYAVAQALHMLFTCKDGQGPFENNTCADWENAQPWQVLHYLTQVNFTTKIGERVFFDELGGPVARYALVNWQMDETDYIVFETIGFYDASQREGQQFEMKADLRAIWAGENLEVPRSVCSESCLPGTRRAFVKGKPICCFDCVTCADGEFSNSTNAVKCDKCLSEYKSSEERNNCDLKAIEYITFRELMGILLVTFSVFGACLAMTIALIFFHYRQTPIVRANNSELSFLLLFSLTLCFLCSLTFIGRPTEWSCMLRHTAFGITFVLCISCVLGKTIVVLMAFRATLPGSNMMKWFGPAQQRLSVLFFTLIQVLICILWLTINPPFPFKNMNHYKEKIILECALGSPLGFWAVLGYIGFLAVLCFVLAFLARKLPDNFNEAKFITFSMLIFCAVWITFIPAYASSPGKFTVAVEIFAILASSYGMLFCVFLPKCYIILFKPETNTKKHLLSNATQRAL
>LOCXPHaplo9.1aa.88.HIT1.OlfC.1R.841.ANF_receptor.exons6.CM020126.1.Cyclopterus_lumpus
MSQVIIGLLFLWHLLSFGEANEEARFCQILGSPEIPLLSKEGDVMIGGAFSIHSKITQPPLSFTEKPSRLTCSSVNLREFRFAQTMIFAIQEINKSKFLLPNVSIGYRIYDNCGSTLSSMRAVMALMNGDEWAVGKSCSGQSAVHAIIGESESSSTIVLSQTTGPFKIPVISHSATCECLSNRKEYPSFFRTIASDRYQSRALAQMVKHFGWTWVGAVNSDSDYGNNGMAIFLAAAQEEGVCVEYTEKFHRAEPEKLMKVVEVIRKSTARVIVGFLAHVEMNNLLKKLTLHNITGLQFIGVEAWITANSLVTPTSFRVLGGALGFAVQKANISGLGDFLIKDFWDTHFKCKETNRDTKAETAPCKANQDLMELNENDDDVAELRYSNNIYRAIYAVAHSLHSILKCSETQGCDRTIKVTPLQVVESLKQVNFTINNGDQVWFDSTGAAVAKYEVVNWQRGSDDSVQFKPVGYYDASLPPGQKFVLKTEAIMWPGGKTEANIIFDSNVICRPGTYKVLQKGKPVCCYDCIPCAEGEISNSTDSNDCKKCPEEYWSNQNRDACVLKNVEFLYFTEVMGIILVFFTLFGVFLTLIVATLFLINKDSPLVKANNSELSFLLLFSLTLCFLCSLTFIGRPTEWSCMLRHTAFGITFVLCISCVLGKTIVVLMAFRATLPGSNMMKWFGPAQQRLSVLCFTLIQVLICILWLTINPPFPFKNMNHYKEKIILECTLGSTVGYWAVLGYIGFLAVLCFVLAFLARKLPDNFNEAKFITFSMLIFCAVWITFIPAYVSSPGKFTVAVEIFAILASSYGLLLCIFAPKCFIIVLKPELNTKKHLMGKTGS
>LOCXPHaplo8.3aa.91.HIT1.OlfC.1R.860.ANF_receptor.exons6.CM020126.1.Cyclopterus_lumpus
MPSTQKWPEQGWALLQLLLVAFFSQTEELVCRQIGVPESPQLYKDGDIMLGGIFSFHSSWKDRQDTYIQKPLPLQCTSLNFRGFQFAQAMLFAIEEINNSTDLLPGISLGYKIYDACGSIARSVRVALSLANGNEVASDTSQAPCIRLSQVQAIMGETSSSPCMAIATVIGPFHIPMISHFATCACLSDKTKYPSFLRTVPSDYYQSRALAQLVKHFGWTWVGAIRTNDDYGNNGMATFIETAQQLGICLEYSVSFFRTDPPDKIQKIIDTIKTSTSKVIVAFLSFMDMDVVLHELSHNNLTGYQWVGSEGWIFDSQTAAMDKHHILDGAIGLSIPKAYVSGVREFMLDVKPLNSSGNKMFTEFWEALFSCKFRQSQPSSGHQKGCTGHEDLTGVQNSFTDMSLMPIFNNVYKGVYAVAHTLHSILNCNKTCNNTVQLEPYKILQLLKKIQFKTKEGDEVYFNEDGDPAAKYEIINWQPTEKGIVDFVTVGLHDATLHAGKQLNLQNRSLIWAQNSQQVPLSVCSEKCPPGTRKVLQKGKPVCCYDCLRCAEGEISNITDSITCVRCHPEFWSNERRDACVKKKAEFLSYKEIMGALLTAASLFGTCITNVVALIFFIYRKTPIVRANNSELSFLLLFSLTLCFLCSLTFIGRPTEWSCMLRHTAFGITFVLCISCVLGKTIMVLMAFRATLPSSNVMKWFGPAQQRLSVLFFTFIQVIICVLWLTISPPFPFKNFKEFKDTIILECALGSAVGFWAVLGYIGLLAMFCFILAFLARKLPDNFNEAKFITFSMLIFCAVWITFIPAYISSPGKFSVAVEIFAILASSFGLLFCIFIPKCYIILLKPEKNTKKNMMGKGAP
>LOCXPSalmoOlfC.17.5.93.HIT1.OlfC.1R.801.ANF_receptor.exons6.CM020126.1.Cyclopterus_lumpus
MPLLRLLLLVVLMGKMGQGDSVCRLQGSAQPPELAQDGDLVIGGIFSFRTTQDYVINTFQTFPEVRKCNNINFREFKFAQVVMFAINEINKNTNLLPNVKLGYKIYDNCGTVDILRAALALVSGLKEEVNEDNCNKSGTVHAILGHSGSRPTIAFAQIVGRFHIPVISHFATCACLSNRKEYPTFFRTIPSDYYQSRALAKLFKHFGWTWIGALAVENEYGLNGIAAFIQAAQEYGVCIEYSEVFSSSYRPDRLQRIIEIIKHATSKVIMAFMSHREIKLLAKELFRQNITGLQWVGSDAWITDDSLTDSEGHSLLVGSLGFTVSKAKIPGLEEHLRQLHPSQFPDSQFVRDFWEDVFDCALNNTANTQRKPCSGFESLQTVESKFTDVSELTFTNNVYKSVYAVAHALDNLIKCEEGKGPFSNGICADTKHIQPWQVLQYLNTVNFTTEEGERVYFDSNGDSPARYELVNLQMTNKGTMEGVTIGIYDASLPEIHQFILNNIPVVWGNGLTKEVPVSVCSETCLQGTRKVLQKGKPICCYNCIPCPAGEISNLTVFYAHKETPIVRANNSELSFLLLFSLTLCFLCSLTFIGRPTEWSCMLRHTAFGITFVLCISCVLGKTIVVLMAFRATLPGSNMMKWFGPAQQRLSVLCFTFIQVLICTLWLTINPPFPFNNMLLHKDRIILECNFGSAVGFWAVLGYIGLLAILCFVLAFLGRKLPDNFNEAKFITFSMLIFCAVWITFIPSYVSSPGKFTVAVEIFAILASSYGMLLCIFLPKCYVILFRPEQNTKKHIMGKMSN
>LOCXPSalmoOlfC.17.5.96.HIT1.OlfC.1R.801.ANF_receptor.exons6.CM020126.1.Cyclopterus_lumpus
MSRLKLVLLVLLFRRGTPVCQRQGEAQPPELTKAGDFVTGGIFTFRTGYRGSVPTFQTVPDPPTCLDINVREFKFAQTMIFAIEEINQNPAILPNHTMGYNIYNSCGMTNIMRSALVLANGQREIIDERNCTKADTAQAILGHSGSAPTVGFARIMGRFQIPVLSHFATCACLSNREEFPSFFRTIPSDLHQGRALAKLVKHFSWTWVGAISNKNEYGINGITTFIQAAQEEGVCIEYYQAFEQTGPLHELAKVVESVKHSTSKVIVAFMSHREVNVLVTELFRQNITGLQWVGSDAWITDDSLTDSEGHSLLVGSLGFTVSKAKIPGLEEHLRQLHPSQFPDSQFVRDFWEDVFDCALNNTANTQRKPCSGFESLQTFESYFTDVSELRFTNNVYKSVHTVAHALHSLVTCKEGRGPFYNGSCADTGHIQPWQVLHYLQNINFTTNQGERVTFDQNGDSPARYELVNLQHVTSRTLHVATVGVFDSTLPSERQFIMNGMNIVWGGGSHTVPVSVCSESCPPGKHKVLQKRKHICCYDCIPCAEGEISNIPALVFFHFRETPIVRANNSELSFLLLFSLTLCFLCSLTFIGRPTEWSCMLRHTAFGITFVLCISCVLGKTIVVLMAFRATLPGSNMMKWFGPAQQRLSVLFFTLIQVLICILWLTINPPFPFKNMNHYKEKIILECALGSSVWFWAVFGYIGLLAVLCFVLAFLARKLPDNFNEAKFITFSMLIFWSVWIAFIPAYVSSPGKFTVAVEIFAIIASSYGLLSCIFIPKCYVILLRPEQNTKRHIMGKTKDIQ
>LOCXPDreOlfCd3.99.HIT1.OlfC.1R.824.ANF_receptor.exons6.CM020126.1.Cyclopterus_lumpus
QTCKLIGQTGFLEFSKGGDLIIGGVFSMTSTRKLHDNGYQALPHSYCIKWNDRELKFARTLIFTVEEINRDTKLLPGVSLGYKLYNGCGSENLLRAAVEAVIGEDSKGCSDQIQALIGHSSSGVSEDINTILSPLSIPQVSHLSTCACLSDKRRYPTFFRTVPSDHFQILGLVQLMKYFDWRWVGIIHSEGLYSAEGTAKFHMEAKKEGICVEYTLPYSKTSQFKLKAIVKTLRESSSKVVLLFLSLSYTKSFLSKIEKYNIAGKQWIGGESWITQAVLASVKRKIILQGAMGFAFPQTDIPGLDEFLLSLKPSDEPHSTIIKAFWEKFFDCSFSPSHTTTMCTGTEDLRTVSSDYTDVTHFRAENNVYKAVYLVAYALHSLLQCKNGSNPTTGKPCVNKNEVLDHIHYVNFTTQNGAMVVIDENGGSVAQYDLVNWQMKENGSVEIVKIGQYDSSYPEGEKFKLKDNLKIVWGGHSHEVPRSVCTEPCPLGTRKAIDKFKLVCCFDCFECPEGTISNQTNSPDCLICPPEFWPNEKKDNCVLKPTEYLSYKEIMGALLTGFGCVGVFLSLLTSIIFFTHKETPIVKANNSELSFLLLFSLKLCFLCSLTFIGRPTEWSCMLRHTAFGITFVLCISCVLGKTIVVLMAFSATLPASNMMKWFGPAKQRLSVLAFTLIQVIICIFWVTINPPLPKRNMKYYKEKIILECALGSAVGFCAVLGYIGLLALLCFILAFLARKLPDSFNEAKFITFSMLIFFAVWITFIPAYVSSPGKFTVAVEIFAILASSFGLLICIFFPKCYIIIFKPEQNSKKHLLGKIPPRTL
>LOCXPHaplo3.1aa.101.HIT1.OlfC.1R.855.ANF_receptor.exons6.CM020126.1.Cyclopterus_lumpus
LQRAIILSLFVLCPSTVSGCELFRKFDMPSLFKHGDVMIGGIFPVFNKEISSIPTFGSDPPRVKCAGFDLRAFRWTQVMIFAIEEINNDPAFLPNISLGYRILNSCASPTNTLRATLLLASGPEERELNSPCPPAISALIAESGSSQSLAVAGTLGPFQVPVVSYFSTCACLSDRAKYPTFFRTIPSDYFQAKALAALVGRFGWQWIGAIQSDNDYGRGGIQAFTEEVKKLGVCIAFVGTILRTYTMNKILDVVEMIKQSAVKVILAFVPEGDFYPLMKEVVKQNITGIQWIASEAWITATRPSTPEIYQAFGGALGFVVQKMAIPNLKQFLTGISPYTDPSAAFVRDFWEIMVGCRPLLPGEQTGTESTNTICTGYETLWNSQDVFFNVTELRVSYNVYKAVYAIAHALHELVFCQPVGENSVKPCLNISEIQPKEVTDHLRRVNFKNQFGDNVFFDVNGDPPASYDIINWQLIDGQVQHVTVGHFASAAHVDYELRIQKENIVWRTGKMVPTSMCSNVCPVGTRKAQKKGKPNCCFDCIPCADGTIANSTGAADCAPCPREYWSNEGKDECIPKTIEFLTFHEPMGIAITVVSLLGAFLSLATMMVFIRFRETPVIKASNSELSCFLLLSLFLCFLCPLTFIGRPTTWTCMLRHTAFGVTFALCISCVLGKTIVVVTAFKATFPGNAFAVKFGPAQQRIIVCSCTLIQIGICVLWLKLNPPFPDMAFRHSNTKIVLECNTGSEAAFYAVLGYIGILAILCLLLAFLARKLPDNFNEAKLITFSMLIFCAVWITFIPAYVSSPGKFTVAVEIFAILSSAFGLFICIFTPKCYIILIKPEKNTKKHVMGKTVPQN
>LOCXPHaplo2.1aa.102.HIT1.OlfC.1R.866.ANF_receptor.exons8.CM020126.1.Cyclopterus_lumpus
MALLVLLSLLYSLCVLTITCIPISSFTSSPPSADNVCTLQNSFPPSFVAKGDYVIGGIFPLHYNQEMPDLNGTYKALPVNCNGFDPRAFRWAQTMRLAVEEINQRADLLPNYTLGYKIFDSCAYPLTGQRAALAVLNGLSEDDSPMCQGASPLLAVIGESGSAQSIVVSRILQPFRIPMISYFSSCACLTDRREFPTFFRVIPNDDYQVKAIAQLLIRFNWTWVGLVRGDHEYGRFAVQGLLRELQGTKVCVAYQEMIPLLYNRKRALEILEVMRSSSAKVVVVFSAEGEMTPFLRDYMTQNITGIQWVASEAWVTASVFTGSEFYPFLGGTIGFGIRKGHISRLSLYLQTVNPWLYPNNNLVKELWEALYGCNPSPSPGSQLPPCSGQESLLEQHSAYMNTSSPRVAYNVYKAVYAVAYSLHNLLLCQPGTGPFQNNSCAQRKNIHPWQLQYYLQEVTFNIGEEEVNFDLKGDSIPYYDILNWQRGTDGNIEFVNVGLFDGTKPVGEELVIQEDRIMWAGHQSEASCSHLSVCSASCLPGSRKAVRRGEPVCCFDCVPCDSGKISNQTNSIECTLCPEDFWSNNDRAACIPKKVEFLAYDSLGIALTVISVVGACLTIAVFAVFFYYRKTIIVRVNNSELSFFILFALTLCFLCSLLFIGEPTLWSCLLRHTAFSITFSLCISCILGKTLVVLAAFTATRPGDNIMKWLGPKQQRSIIFISTLIQVVICAAWLIDAPPSPSPNTQYERSKIILECSVGSSIAFWCVLGYIGLQACLCFVLAFLARMLPGNYNEAKSITFSMLIFCAVWLAFIPAYISSPGNYADAVESFAILASSFGLLFCLFAPKCYIMLLKPEKNTKHHLMGK
>LOCXPHaplo4.5aa.137.HIT1.OlfC.1R.882.ANF_receptor.exons8.CM020126.1.Cyclopterus_lumpus
MEISALFIGLILSLGLFELNSALVLNGSVDGVLSSGLTEDRTGVGVSTEGSSVKCELQGTTRLPAFSMDGDYVIGGVFSIHYNMHTVKHNYTTMPDPLRCSGSINSRELRFSRAMIFAIEEINNSTELLPGIKLGYQIYDSCASVPVAVHVAFQLSGGLDPAFYSGDNCSQSGKVMAIVGESGSTPSISMSRIIGPFNIPQVSYFATCACLSDKHQYPSFFRTIPSDQFQADALAKLVKHFGWTWIGAIRSDSDYGNNGMASFLDAAHKEGICVEYSESFYRTHPRSRIQRVADIIRRSTAIVIVAFTSPGDLRILLEELSLKPSPPRQWIGSEAWVTDPAMLRFGFCAGAVGFGIERSVIPGLRDFLLDVSPSKVTASPVFTEFWEDAFNCRLEKSQKITDKNACDGTEDIETIQSPYTDTSQLRITNMVYKAVYAIAHAIHNAVCQETYSITQCDKLSSIESKQVLTQLKQVHFSQNGYDVSFDANGDPVATYELINWQKTESGSIELVAVGHYDASLPVGQEFQINRNLSWVEGGTQVPVSVCTDSCPPGSRKVLQKGKPICCYDCIPCPEGEISNATDSPDCFPCPKELWPNAKRDTCLPKPVEFLSFNEALGIILAAFSVGGACLAIITATVFHRHRTSPIVRANNSELSFLLLFSLTLCFLCSLTFIGAPSEWSCMLRHTAFGITFVLCISCVLGKTIVVLMAFKATLPGRNVMKWFGPPQQRMTVVSFTFIQVIICTLWLVLSPPFPMKNLITYKERIILECALGSAIGFWAVLGYIGLLAVFCFVLAVQARKLPDNFNEAKLITFSMLIFCAVWVTFIPAYVSSPGKFTVAVEIFAILASSFGLIFCIFAPKCFIILFKPEKNNKKYLMDKGKS
>LOCXPHaplo16.12aa.176.HIT1.OlfC.1R.870.ANF_receptor.exons9.CM020126.1.Cyclopterus_lumpus
MRAFLDINLLLFVHFLLLYSYFSSSVSSSCRLQGQFHLNGMHKAGDVVLGGLFEIHFFSVFPDLSFTSEPQQPTCHSFDVLGFRQAQTMAFAIDEINRNTNLLPNVTLGYSLYDNCVKLGIGFRAALLLASGQEEQFILDDTCVGTPPVIGIVGDSSSTRSIAISTVLGLYRVPMVSYFATCSCLSDRQKFPSFFRTIPSDAFQVRAMIQILRHFGWTWTGLLVSDDDYGLHAARSFQSDLAQSGGGCLAYLEVLPWGNDPAELMRIVDVMKKSTARVVIVFGHESHMMNLMEEVVRQNVTGLQWMASEAWIAATVLQTPQLMPYIGGTLGIAIRRGEIPGFKDFLLKIQPDLQHNNSYGNSMVNQFWEYTFQCRFAPPHAGWVEAGGSLCTGQEDLEIVETEFLDISNLRPEYNVYKAVYALAYALDNMLQCEPGRGPFREHSCGSLQRLEPWQLVHYLEMINFTTPFGDQVSFDVNGDAIPIYDVMNWLSLPDGKTTIQNVGQVKESAKGEELILDEDKIFWNFESKEPPRSVCSESCPPGTRMARKKGESECCFDCISCSEGKISNKTDSLECSSCPEDFWSSPQRDHCVPKKTEFLSYQEPLGICLTTTSLLGTFICTVIMGIFIYYHSTPIVRANNSELSFQLLLSLKSCFLCSLLFIGRPSLWTCQLRHAAFGISFVLCVSCILVKTIVVLAVFKASKPGGGASLKWFGAVQQRGTVLVLTSIQAAICTAWIVSASPAPHKNTQYHNDKIVYECVVGSTVGFAVLLSYVGFLAILSFLLAFLARNLPDNFNEAKLITFSMLIFCAVWVAFVPAYVNSPGKYSDAVEVFAILASSFGLLLALFGPKCYIILLRPERNTKKAIMGR
>LOCXPHaplo15.1aa.182.HIT1.OlfC.1R.909.ANF_receptor.exons11.CM020126.1.Cyclopterus_lumpus
MCWFSCLFTLWPSSAPSLLLVGLVGRQLGLRVGLQCVETVSCSRWGTPDSQSLLKDGDVVIGGLFTLHYEPPAIDNDFTQLPHYKPCTGLENVPLQYIHAMVFAVEEINHSTMLLPGVKLGYHILDSCGRPPWALQTALSLVGGDNAMCSSTDSPDSAGEGIIERKGAHRVPVIIGGASSVTGQILSRTLGPLSVPLISYLSSCPCLSNRRQFPNFFRTIPSDIYQARAIAQLSIRFNWTWIGAVVAKNDYGLVAIKVFQEETQGAGVCLAFVETLQRENIVSDARRAALTIQASTAKVILIFTWYTDVRELFLQLAKINVTDRQYLASEAWSTSGDLLQNVVSTKVAKGVFGVAIRSSIIPGFENYLKWLHPIHRPEDEFLREFWEAEFGCSSGASPLFTHSSPSFKSGTPLNISTSSPANGFTQKGSLPLCSGTESLERVKNHFTDISQLRVTYNVYLAVYAAAHALHSLLSCPDRESSPGNNSFSCSSPKDIKPIELLQHLNKLNFTTPQGELFYFQGADIPAKYDLVNWQNTPDGSLKLVLIGRVDGFDLHLNESAIQWSTGYNQVPTSVCSESCPPGSRKANRKGEPLCCFDCIQCAEGEISNTIDSLHCELCPHEFWSNAERTACIPRQLDFLSFNETLGITLTTAAVSGAAVTTAVFVVFLYYRQTPMVRANNSELSFLLLLSLKLCFLCSLVFIGRPSVWSCRFQQAAFGISFVLCVSCLQIKTIVVLAAFRSARPGAGALIRWFGPGQQRGSVCFLTCVQIIICATWLSLSPPVPQRDLGFQGSTVTLECAMASVVGFSLVLGYIGLLACTSLFLAFLARKLPDNFNEAKLITFSMLIFCAVWIAFVPAYVSSPGKYVVAVEIFAILASSYGLLLCIFAPKCFIILFRPEKNTKKHLMAR
>LOCXPHaplo15.2aa.183.HIT1.OlfC.1R.872.ANF_receptor.exons12.CM020126.1.Cyclopterus_lumpus
SLLLVGLVDRQLGLRVGLQVVQTATCSRLGSPSDEGLFQEGDVVIGGLFSLYFKPPAIDNDFTQLTYYTSCTGLENLPLQYIYAMVFAVEEINHSATLLPGVKLGYHIRDSCGLPPWAMQAALSLVGGDSASCNLTALPDYSAGEGIRKRRGEQTVSLIIGGSSSKTAQILSRILGPLTVPLMSYTASCPCLSDRLQYPNFFRTMPSDIYQARAIAQLSIRFNWTWIGAVVAKNDYGLVAIKVFQEETQGAGVCLAFVETLQRENIVSDARRAALTIQASTAKVILIFTWYTDVRELFLQLAKINVTDRQFLASEAWSTSGDLLQDPVTSKVARGVLGVAIRSSAIPGFENYIRSLNPSGRPDDKFLKKFWEKMFGCSPGATPPSTYISSPLPQEDSGTESLDGVQNHFTDISQLRVTYNVYLAVYAAAHALHSLLSCPARESSPGSNNSSCSSPKDIKPIELLQHLNNVNFTTPQGELFYFQGADIPAKYDLVNWQNTPDGSLKLVLIGRVDGFDLHLNESAIQWSTGSNQVPISVCSESCPPGSRKANRKGEPLCCFDCIQCAEGEISNTIDSLHCELCPHEFWSNAERTACIPRQLDFLSFNETLGITLTTAAVSGAAVTTAVFVVFLYYRQTPMVRANNSELSFLLLLSLKLCFLCSLVFIGRPSVWSCRFQQAAFGISFVLCVSCLQIKTIVVLAAFRSARPGAGALIRWFGPGQQRGSVCLFSFIQVFICIVWLLFSPPVPQVNLDIPGIKVTLECAMASVVGFSLVLGYIGLLACTSLFLAFLARKLPDNFNEAKLITFSMLIFCAVWIAFVPAYVSSPGKYAVAVEIFAILASSYGLLFCIFAPKCFIILLRPEKNTRKHLMVR
>LOCXPHaplo15.3aa.188.HIT1.OlfC.1R.894.ANF_receptor.exons11.CM020126.1.Cyclopterus_lumpus
AASMSWFPWLFIPWSPSALLLLNVMDRQTGLEVVQAIVCSRWGVQINKSLSQDGDVIIGGLFSLYSTISAVEQEFTKLPHYEPCTGLDLGSLKNAYTMMFAVEEINQNSTLLPGVKLGYRILDNCASSYWAQQVALSLVGGDTHSCNLTPSMPHSAAYGQPGETAVGQPVPLLIGTASSTTTIVLSRVLGPLSVPLISHMASCPCLSDRLNFPNVFRTIPSDIYQARAMARLAIRFRWTWMGAVIVNKDYGRLAIQAFQEETQEKGVCLEFIETLLKETIVSDARRVALTIQASTARVILIFCWYTEIKKVFLELAKINVTDRQFLASEAWSTSDDLLHDLDISKVARGVLGVAIRSSTIPGFENYLRGLHPMRRPDDEFLREFWEKEFGCSLGAAQSHAATLFPAKRSSQKGSLPLCSGTESLERVKNRFTDISQLRMSYNVYLAVYAAAHALHNLLSCPDRESSPGNNSFSCSSPKDIKPIELLQHLNKLNFTTPQGEMFYFQGADIPAKYDLVNWQNTPDGSLKLVLIGRVDGFDLHLNESAIQWSTGYNQVPTSVCSESCPPGSRKANRKGEPLCCFDCIQCAEGEISNTTDSLHCELCPHEFWSNAERTACIPRQLDFLSFNETLGITLTTAAVSGAAVTTAVFVVFLYYRQTPMVRANNSELSFLLLLSLKLCFLCSLVFIGRPSVWSCRFQQAAFGISFVLCVSCLLVKTVVVLAVFRSARPGAGALISWFGPGQQRGSVCLFTSIQVIICATWLSLSPPVPQRDLGFQGSTVTLECAMASVVGFSLVLGYIGLLACTSLFLAFLARKLPDNFNEAKLITFSMLIFCAVWIAFVPAYVSSPGKYVVAVEIFAILASSYGLLLCIFAPKCFIILFRPEKNTKKHLMAR
>LOCXPDreOlfCb1.196.HIT1.OlfC.1R.787.ANF_receptor.exons7.CM020137.1.Cyclopterus_lumpus
CDFLQPACGAQAPGDVVIGIMLPSHRKVKALQERIRPENFHCSDFDLESFLRSLAVIHEIEVINAAGFLPGVRLGYLMCDTCSSASKSLQSVGHMLEVNGSLNVMCDYTDYRPRVKIVLGALYSEVSIAVAKLLNVYMVPLLSSTSSAPDLSNKLRFPAFVRTIPSDKHQTKAVATVMHHLGWNWVGVVYGDDEYGSAAFQSFLGNTEASGLCLAYQEVVPHYLDHLLSAQRMKQVAEQIRSSDAQVVLLILKAELVEDLFREMIRTGTSRIWFATDAWSTSRALAQMEGINEVGDILGITFVSKKSESFDGYLKNLTATPRGYNRFIEEYKNLRACNNFLDPQKQNDDYLVTALDTSETFLHKVAVWATAHALKELLECNGSSCLGEINFPPWKLLEVLKTVKFEFENLNFNFDRNGDFEGFYDLVVWKPEGRHRRCQKIGKFHVVEEEIELDIKDVTWFSTANATSRCSERCAPGSVKKILNVYCCYNCTLCAEGTFSDAWDLDTCKPCPNGTWSLKGWDRCTPRSESYLRWADTHPIIMVAASVFGILLLFATFVIFLVYRDSQPMKRAEVKLSCVMMAGLSVSFASVICFMGKPSVHLCRARQVMYAMGFTLCVSCVLVKAYRTFLAFLPFGQLTCRRLHKLYKPTVIVIVITALQGIICLLWLIFDSPDIDPTPPSPQTMIRLIQCSEGPTYIGFGIMLIYIALLASVGFLLAIKGRKVPQEFSETGYIIFSMLMYLFVWVCFIPVYITNNEHASPVQASAILVSTYGIIFCHFLPKCYEAL
>LOCXPDreOlfCa1.197.HIT1.OlfC.1R.840.7tm_3.exons6.CM020138.1.Cyclopterus_lumpus
ILETGHATEKDTRVLGATAPGDIIIGGIFPIHEDVDKENNSFGPQLQPCVRLEERSLVRVLAMINAIEIMNESPLLADVNITLGYRIMDSCSDVSTALRATADFTQWTDCYTRSNTYGQPVMAVVGASFSEISIAIARQLTLKMIPQISYSSTAVILSDKSRFPAFMRTIPNDEHQTAAMVSLLITYGWNWVGVVTTDGNYGQSALDHFVSQASEKGICVAFKSILPQSVTSHDVCSAIMQTARTICKNPKVQVIVSFAKPTHMMHLYQELKNQTLSAGQNMETMRRVWLASDNWSSSSSVKGNITLEDIGHIMGFTFKSGDLSSFSEYLSRLEAAGPDYIRNNTFLQEFYMHLNASKYSGETELVSEAVNRLREHTHAGTIFSVEMAVSAIAQAVVSICRSRDCKTPGKVQPWEVLKALWMEEFKFRKNSYKFDSRGDINLGYDVTMWRSDGGNIYVHNVVAEYHPHSNNFTHTNHSSTQQLQDLKQIISKCSNSCVPGQFKKTAEGQHTCCYECINCTANYYSNNTGKADQCLNCDINTEWSPDGSSSCIPKALLYFSWQDGFAVVLLIFSALGILLALLVSALFLHQRDTPVVKAAGGPLSQVILFSLVISDISAMLFVGRPNSFQCKARQVLFGISFTLCVSCILVKTLQILLAFQVDPEMQEVLRRLYQPYIIVSICVAVQAATCLCWLLLKSPFNHVIRHPTTLLEDCHEGSYLAFGVMLGYIAVLALVCFICAFKGRKLPQQYNEAKFITFSMLLYLISWLLFVPVYVTTSGVYLPAVEMVVILISNYGILSCHFFPKCYIILFKKEHNTKSAFRKNLYEYSRKNTDSVSVVT
>LOCXPHaplo7.1aa.85.HIT1.OlfC.2R.861.ANF_receptor.exons..Cyclopterus_lumpus
MLLIADLLLLSLLTVRGGKPVCQTYGTKEQSQFSKEGDINIGGIFSFHQNPVSVNPVHQVNPGTIQCEGLDPGELQYAFTMIFAIAEINNSSDLLPGVTLGYRIFDSCPSIPLSIRASLNLMNRYESGEGSCSKHSNVHAVIGETTSTSTIGIARTMGPFNIPVISHSATCACLSKRRDYPSFFRTIPSDIHQSKALAKLVKHFGWTWVGAIRTNSDYGNGGMATFLEAAEKEGVCVEYSVAIYRTDPRKWFLEVVNIIKKSTSKVIVAFADGTDLDILIKELHAHNVTGLQWVGSEGWITYRYIASPVNYAVMQGAVGFAALNAHIPGLREFLANSRPSTTPGDQGLVELWETVFGCTLSLQAETQAQGSVAACTGKESLWDTNTRFIDVSDASLLNNVYKATYAVAQALHMLFTCKDGQGPFENNTCADWENAQPWQVLHYLTQVNFTTKIGERVFFDELGGPVARYALVNWQMDETDYIVFETIGFYDASQREGQQFEMKADLRAIWAGENLEVPRSVCSESCLPGTRRAFVKGKPICCFDCVTCADGEFSNSTNAVKCDKCLSEYKSSEERNNCDLKAIEYITFRELMGILLVTFSVFGACLAMTIALIFFHYRQTPIVRANNSELSFLLLFSLTLCFLCSLTFIGRPTEWSCMLRHTAFGITFVLCISCVLGKTIVVLMAFRATLPGSNMMKWFGPAQQRLSVLFFTLIQVLICILWLTINPPFPFKNMNHYKEKIILECALGSPLGFWAVLGYIGFLAVLCFVLAFLARKLPDNFNEAKFITFSMLIFCAVWITFIPAYASSPGKFTVAVEIFAILASSYGMLFCVFLPKCYIILFKPETNTKKHLLSNATQRAL
>LOCXPHaplo9.1aa.88.HIT1.OlfC.2R.841.ANF_receptor.exons..Cyclopterus_lumpus
MSQVIIGLLFLWHLLSFGEANEEARFCQILGSPEIPLLSKEGDVMIGGAFSIHSKITQPPLSFTEKPSRLTCSSVNLREFRFAQTMIFAIQEINKSKFLLPNVSIGYRIYDNCGSTLSSMRAVMALMNGDEWAVGKSCSGQSAVHAIIGESESSSTIVLSQTTGPFKIPVISHSATCECLSNRKEYPSFFRTIASDRYQSRALAQMVKHFGWTWVGAVNSDSDYGNNGMAIFLAAAQEEGVCVEYTEKFHRAEPEKLMKVVEVIRKSTARVIVGFLAHVEMNNLLKKLTLHNITGLQFIGVEAWITANSLVTPTSFRVLGGALGFAVQKANISGLGDFLIKDFWDTHFKCKETNRDTKAETAPCKANQDLMELNENDDDVAELRYSNNIYRAIYAVAHSLHSILKCSETQGCDRTIKVTPLQVVESLKQVNFTINNGDQVWFDSTGAAVAKYEVVNWQRGSDDSVQFKPVGYYDASLPPGQKFVLKTEAIMWPGGKTEANIIFDSNVICRPGTYKVLQKGKPVCCYDCIPCAEGEISNSTDSNDCKKCPEEYWSNQNRDACVLKNVEFLYFTEVMGIILVFFTLFGVFLTLIVATLFLINKDSPLVKANNSELSFLLLFSLTLCFLCSLTFIGRPTEWSCMLRHTAFGITFVLCISCVLGKTIVVLMAFRATLPGSNMMKWFGPAQQRLSVLCFTLIQVLICILWLTINPPFPFKNMNHYKEKIILECTLGSTVGYWAVLGYIGFLAVLCFVLAFLARKLPDNFNEAKFITFSMLIFCAVWITFIPAYVSSPGKFTVAVEIFAILASSYGLLLCIFAPKCFIIVLKPELNTKKHLMGKTGS
>LOCXPHaplo8.3aa.91.HIT1.OlfC.2R.860.ANF_receptor.exons..Cyclopterus_lumpus
MPSTQKWPEQGWALLQLLLVAFFSQTEELVCRQIGVPESPQLYKDGDIMLGGIFSFHSSWKDRQDTYIQKPLPLQCTSLNFRGFQFAQAMLFAIEEINNSTDLLPGISLGYKIYDACGSIARSVRVALSLANGNEVASDTSQAPCIRLSQVQAIMGETSSSPCMAIATVIGPFHIPMISHFATCACLSDKTKYPSFLRTVPSDYYQSRALAQLVKHFGWTWVGAIRTNDDYGNNGMATFIETAQQLGICLEYSVSFFRTDPPDKIQKIIDTIKTSTSKVIVAFLSFMDMDVVLHELSHNNLTGYQWVGSEGWIFDSQTAAMDKHHILDGAIGLSIPKAYVSGVREFMLDVKPLNSSGNKMFTEFWEALFSCKFRQSQPSSGHQKGCTGHEDLTGVQNSFTDMSLMPIFNNVYKGVYAVAHTLHSILNCNKTCNNTVQLEPYKILQLLKKIQFKTKEGDEVYFNEDGDPAAKYEIINWQPTEKGIVDFVTVGLHDATLHAGKQLNLQNRSLIWAQNSQQVPLSVCSEKCPPGTRKVLQKGKPVCCYDCLRCAEGEISNITDSITCVRCHPEFWSNERRDACVKKKAEFLSYKEIMGALLTAASLFGTCITNVVALIFFIYRKTPIVRANNSELSFLLLFSLTLCFLCSLTFIGRPTEWSCMLRHTAFGITFVLCISCVLGKTIMVLMAFRATLPSSNVMKWFGPAQQRLSVLFFTFIQVIICVLWLTISPPFPFKNFKEFKDTIILECALGSAVGFWAVLGYIGLLAMFCFILAFLARKLPDNFNEAKFITFSMLIFCAVWITFIPAYISSPGKFSVAVEIFAILASSFGLLFCIFIPKCYIILLKPEKNTKKNMMGKGAP
>LOCXPSalmoOlfC.17.5.93.HIT1.OlfC.2R.801.ANF_receptor.exons..Cyclopterus_lumpus
MPLLRLLLLVVLMGKMGQGDSVCRLQGSAQPPELAQDGDLVIGGIFSFRTTQDYVINTFQTFPEVRKCNNINFREFKFAQVVMFAINEINKNTNLLPNVKLGYKIYDNCGTVDILRAALALVSGLKEEVNEDNCNKSGTVHAILGHSGSRPTIAFAQIVGRFHIPVISHFATCACLSNRKEYPTFFRTIPSDYYQSRALAKLFKHFGWTWIGALAVENEYGLNGIAAFIQAAQEYGVCIEYSEVFSSSYRPDRLQRIIEIIKHATSKVIMAFMSHREIKLLAKELFRQNITGLQWVGSDAWITDDSLTDSEGHSLLVGSLGFTVSKAKIPGLEEHLRQLHPSQFPDSQFVRDFWEDVFDCALNNTANTQRKPCSGFESLQTVESKFTDVSELTFTNNVYKSVYAVAHALDNLIKCEEGKGPFSNGICADTKHIQPWQVLQYLNTVNFTTEEGERVYFDSNGDSPARYELVNLQMTNKGTMEGVTIGIYDASLPEIHQFILNNIPVVWGNGLTKEVPVSVCSETCLQGTRKVLQKGKPICCYNCIPCPAGEISNLTVFYAHKETPIVRANNSELSFLLLFSLTLCFLCSLTFIGRPTEWSCMLRHTAFGITFVLCISCVLGKTIVVLMAFRATLPGSNMMKWFGPAQQRLSVLCFTFIQVLICTLWLTINPPFPFNNMLLHKDRIILECNFGSAVGFWAVLGYIGLLAILCFVLAFLGRKLPDNFNEAKFITFSMLIFCAVWITFIPSYVSSPGKFTVAVEIFAILASSYGMLLCIFLPKCYVILFRPEQNTKKHIMGKMSN
>LOCXPSalmoOlfC.17.5.96.HIT1.OlfC.2R.801.ANF_receptor.exons..Cyclopterus_lumpus
MSRLKLVLLVLLFRRGTPVCQRQGEAQPPELTKAGDFVTGGIFTFRTGYRGSVPTFQTVPDPPTCLDINVREFKFAQTMIFAIEEINQNPAILPNHTMGYNIYNSCGMTNIMRSALVLANGQREIIDERNCTKADTAQAILGHSGSAPTVGFARIMGRFQIPVLSHFATCACLSNREEFPSFFRTIPSDLHQGRALAKLVKHFSWTWVGAISNKNEYGINGITTFIQAAQEEGVCIEYYQAFEQTGPLHELAKVVESVKHSTSKVIVAFMSHREVNVLVTELFRQNITGLQWVGSDAWITDDSLTDSEGHSLLVGSLGFTVSKAKIPGLEEHLRQLHPSQFPDSQFVRDFWEDVFDCALNNTANTQRKPCSGFESLQTFESYFTDVSELRFTNNVYKSVHTVAHALHSLVTCKEGRGPFYNGSCADTGHIQPWQVLHYLQNINFTTNQGERVTFDQNGDSPARYELVNLQHVTSRTLHVATVGVFDSTLPSERQFIMNGMNIVWGGGSHTVPVSVCSESCPPGKHKVLQKRKHICCYDCIPCAEGEISNIPALVFFHFRETPIVRANNSELSFLLLFSLTLCFLCSLTFIGRPTEWSCMLRHTAFGITFVLCISCVLGKTIVVLMAFRATLPGSNMMKWFGPAQQRLSVLFFTLIQVLICILWLTINPPFPFKNMNHYKEKIILECALGSSVWFWAVFGYIGLLAVLCFVLAFLARKLPDNFNEAKFITFSMLIFWSVWIAFIPAYVSSPGKFTVAVEIFAIIASSYGLLSCIFIPKCYVILLRPEQNTKRHIMGKTKDIQ
>LOCXPDreOlfCd3.99.HIT1.OlfC.2R.824.ANF_receptor.exons..Cyclopterus_lumpus
QTCKLIGQTGFLEFSKGGDLIIGGVFSMTSTRKLHDNGYQALPHSYCIKWNDRELKFARTLIFTVEEINRDTKLLPGVSLGYKLYNGCGSENLLRAAVEAVIGEDSKGCSDQIQALIGHSSSGVSEDINTILSPLSIPQVSHLSTCACLSDKRRYPTFFRTVPSDHFQILGLVQLMKYFDWRWVGIIHSEGLYSAEGTAKFHMEAKKEGICVEYTLPYSKTSQFKLKAIVKTLRESSSKVVLLFLSLSYTKSFLSKIEKYNIAGKQWIGGESWITQAVLASVKRKIILQGAMGFAFPQTDIPGLDEFLLSLKPSDEPHSTIIKAFWEKFFDCSFSPSHTTTMCTGTEDLRTVSSDYTDVTHFRAENNVYKAVYLVAYALHSLLQCKNGSNPTTGKPCVNKNEVLDHIHYVNFTTQNGAMVVIDENGGSVAQYDLVNWQMKENGSVEIVKIGQYDSSYPEGEKFKLKDNLKIVWGGHSHEVPRSVCTEPCPLGTRKAIDKFKLVCCFDCFECPEGTISNQTNSPDCLICPPEFWPNEKKDNCVLKPTEYLSYKEIMGALLTGFGCVGVFLSLLTSIIFFTHKETPIVKANNSELSFLLLFSLKLCFLCSLTFIGRPTEWSCMLRHTAFGITFVLCISCVLGKTIVVLMAFSATLPASNMMKWFGPAKQRLSVLAFTLIQVIICIFWVTINPPLPKRNMKYYKEKIILECALGSAVGFCAVLGYIGLLALLCFILAFLARKLPDSFNEAKFITFSMLIFFAVWITFIPAYVSSPGKFTVAVEIFAILASSFGLLICIFFPKCYIIIFKPEQNSKKHLLGKIPPRTL
>LOCXPHaplo3.1aa.101.HIT1.OlfC.2R.855.ANF_receptor.exons..Cyclopterus_lumpus
LQRAIILSLFVLCPSTVSGCELFRKFDMPSLFKHGDVMIGGIFPVFNKEISSIPTFGSDPPRVKCAGFDLRAFRWTQVMIFAIEEINNDPAFLPNISLGYRILNSCASPTNTLRATLLLASGPEERELNSPCPPAISALIAESGSSQSLAVAGTLGPFQVPVVSYFSTCACLSDRAKYPTFFRTIPSDYFQAKALAALVGRFGWQWIGAIQSDNDYGRGGIQAFTEEVKKLGVCIAFVGTILRTYTMNKILDVVEMIKQSAVKVILAFVPEGDFYPLMKEVVKQNITGIQWIASEAWITATRPSTPEIYQAFGGALGFVVQKMAIPNLKQFLTGISPYTDPSAAFVRDFWEIMVGCRPLLPGEQTGTESTNTICTGYETLWNSQDVFFNVTELRVSYNVYKAVYAIAHALHELVFCQPVGENSVKPCLNISEIQPKEVTDHLRRVNFKNQFGDNVFFDVNGDPPASYDIINWQLIDGQVQHVTVGHFASAAHVDYELRIQKENIVWRTGKMVPTSMCSNVCPVGTRKAQKKGKPNCCFDCIPCADGTIANSTGAADCAPCPREYWSNEGKDECIPKTIEFLTFHEPMGIAITVVSLLGAFLSLATMMVFIRFRETPVIKASNSELSCFLLLSLFLCFLCPLTFIGRPTTWTCMLRHTAFGVTFALCISCVLGKTIVVVTAFKATFPGNAFAVKFGPAQQRIIVCSCTLIQIGICVLWLKLNPPFPDMAFRHSNTKIVLECNTGSEAAFYAVLGYIGILAILCLLLAFLARKLPDNFNEAKLITFSMLIFCAVWITFIPAYVSSPGKFTVAVEIFAILSSAFGLFICIFTPKCYIILIKPEKNTKKHVMGKTVPQN
>LOCXPHaplo2.1aa.102.HIT1.OlfC.2R.866.ANF_receptor.exons..Cyclopterus_lumpus
MALLVLLSLLYSLCVLTITCIPISSFTSSPPSADNVCTLQNSFPPSFVAKGDYVIGGIFPLHYNQEMPDLNGTYKALPVNCNGFDPRAFRWAQTMRLAVEEINQRADLLPNYTLGYKIFDSCAYPLTGQRAALAVLNGLSEDDSPMCQGASPLLAVIGESGSAQSIVVSRILQPFRIPMISYFSSCACLTDRREFPTFFRVIPNDDYQVKAIAQLLIRFNWTWVGLVRGDHEYGRFAVQGLLRELQGTKVCVAYQEMIPLLYNRKRALEILEVMRSSSAKVVVVFSAEGEMTPFLRDYMTQNITGIQWVASEAWVTASVFTGSEFYPFLGGTIGFGIRKGHISRLSLYLQTVNPWLYPNNNLVKELWEALYGCNPSPSPGSQLPPCSGQESLLEQHSAYMNTSSPRVAYNVYKAVYAVAYSLHNLLLCQPGTGPFQNNSCAQRKNIHPWQLQYYLQEVTFNIGEEEVNFDLKGDSIPYYDILNWQRGTDGNIEFVNVGLFDGTKPVGEELVIQEDRIMWAGHQSEASCSHLSVCSASCLPGSRKAVRRGEPVCCFDCVPCDSGKISNQTNSIECTLCPEDFWSNNDRAACIPKKVEFLAYDSLGIALTVISVVGACLTIAVFAVFFYYRKTIIVRVNNSELSFFILFALTLCFLCSLLFIGEPTLWSCLLRHTAFSITFSLCISCILGKTLVVLAAFTATRPGDNIMKWLGPKQQRSIIFISTLIQVVICAAWLIDAPPSPSPNTQYERSKIILECSVGSSIAFWCVLGYIGLQACLCFVLAFLARMLPGNYNEAKSITFSMLIFCAVWLAFIPAYISSPGNYADAVESFAILASSFGLLFCLFAPKCYIMLLKPEKNTKHHLMGK
>LOCXPHaplo4.5aa.137.HIT1.OlfC.2R.882.ANF_receptor.exons..Cyclopterus_lumpus
MEISALFIGLILSLGLFELNSALVLNGSVDGVLSSGLTEDRTGVGVSTEGSSVKCELQGTTRLPAFSMDGDYVIGGVFSIHYNMHTVKHNYTTMPDPLRCSGSINSRELRFSRAMIFAIEEINNSTELLPGIKLGYQIYDSCASVPVAVHVAFQLSGGLDPAFYSGDNCSQSGKVMAIVGESGSTPSISMSRIIGPFNIPQVSYFATCACLSDKHQYPSFFRTIPSDQFQADALAKLVKHFGWTWIGAIRSDSDYGNNGMASFLDAAHKEGICVEYSESFYRTHPRSRIQRVADIIRRSTAIVIVAFTSPGDLRILLEELSLKPSPPRQWIGSEAWVTDPAMLRFGFCAGAVGFGIERSVIPGLRDFLLDVSPSKVTASPVFTEFWEDAFNCRLEKSQKITDKNACDGTEDIETIQSPYTDTSQLRITNMVYKAVYAIAHAIHNAVCQETYSITQCDKLSSIESKQVLTQLKQVHFSQNGYDVSFDANGDPVATYELINWQKTESGSIELVAVGHYDASLPVGQEFQINRNLSWVEGGTQVPVSVCTDSCPPGSRKVLQKGKPICCYDCIPCPEGEISNATDSPDCFPCPKELWPNAKRDTCLPKPVEFLSFNEALGIILAAFSVGGACLAIITATVFHRHRTSPIVRANNSELSFLLLFSLTLCFLCSLTFIGAPSEWSCMLRHTAFGITFVLCISCVLGKTIVVLMAFKATLPGRNVMKWFGPPQQRMTVVSFTFIQVIICTLWLVLSPPFPMKNLITYKERIILECALGSAIGFWAVLGYIGLLAVFCFVLAVQARKLPDNFNEAKLITFSMLIFCAVWVTFIPAYVSSPGKFTVAVEIFAILASSFGLIFCIFAPKCFIILFKPEKNNKKYLMDKGKS
>LOCXPHaplo16.12aa.176.HIT1.OlfC.2R.870.ANF_receptor.exons..Cyclopterus_lumpus
MRAFLDINLLLFVHFLLLYSYFSSSVSSSCRLQGQFHLNGMHKAGDVVLGGLFEIHFFSVFPDLSFTSEPQQPTCHSFDVLGFRQAQTMAFAIDEINRNTNLLPNVTLGYSLYDNCVKLGIGFRAALLLASGQEEQFILDDTCVGTPPVIGIVGDSSSTRSIAISTVLGLYRVPMVSYFATCSCLSDRQKFPSFFRTIPSDAFQVRAMIQILRHFGWTWTGLLVSDDDYGLHAARSFQSDLAQSGGGCLAYLEVLPWGNDPAELMRIVDVMKKSTARVVIVFGHESHMMNLMEEVVRQNVTGLQWMASEAWIAATVLQTPQLMPYIGGTLGIAIRRGEIPGFKDFLLKIQPDLQHNNSYGNSMVNQFWEYTFQCRFAPPHAGWVEAGGSLCTGQEDLEIVETEFLDISNLRPEYNVYKAVYALAYALDNMLQCEPGRGPFREHSCGSLQRLEPWQLVHYLEMINFTTPFGDQVSFDVNGDAIPIYDVMNWLSLPDGKTTIQNVGQVKESAKGEELILDEDKIFWNFESKEPPRSVCSESCPPGTRMARKKGESECCFDCISCSEGKISNKTDSLECSSCPEDFWSSPQRDHCVPKKTEFLSYQEPLGICLTTTSLLGTFICTVIMGIFIYYHSTPIVRANNSELSFQLLLSLKSCFLCSLLFIGRPSLWTCQLRHAAFGISFVLCVSCILVKTIVVLAVFKASKPGGGASLKWFGAVQQRGTVLVLTSIQAAICTAWIVSASPAPHKNTQYHNDKIVYECVVGSTVGFAVLLSYVGFLAILSFLLAFLARNLPDNFNEAKLITFSMLIFCAVWVAFVPAYVNSPGKYSDAVEVFAILASSFGLLLALFGPKCYIILLRPERNTKKAIMGR
>LOCXPHaplo15.1aa.182.HIT1.OlfC.2R.909.ANF_receptor.exons..Cyclopterus_lumpus
MCWFSCLFTLWPSSAPSLLLVGLVGRQLGLRVGLQCVETVSCSRWGTPDSQSLLKDGDVVIGGLFTLHYEPPAIDNDFTQLPHYKPCTGLENVPLQYIHAMVFAVEEINHSTMLLPGVKLGYHILDSCGRPPWALQTALSLVGGDNAMCSSTDSPDSAGEGIIERKGAHRVPVIIGGASSVTGQILSRTLGPLSVPLISYLSSCPCLSNRRQFPNFFRTIPSDIYQARAIAQLSIRFNWTWIGAVVAKNDYGLVAIKVFQEETQGAGVCLAFVETLQRENIVSDARRAALTIQASTAKVILIFTWYTDVRELFLQLAKINVTDRQYLASEAWSTSGDLLQNVVSTKVAKGVFGVAIRSSIIPGFENYLKWLHPIHRPEDEFLREFWEAEFGCSSGASPLFTHSSPSFKSGTPLNISTSSPANGFTQKGSLPLCSGTESLERVKNHFTDISQLRVTYNVYLAVYAAAHALHSLLSCPDRESSPGNNSFSCSSPKDIKPIELLQHLNKLNFTTPQGELFYFQGADIPAKYDLVNWQNTPDGSLKLVLIGRVDGFDLHLNESAIQWSTGYNQVPTSVCSESCPPGSRKANRKGEPLCCFDCIQCAEGEISNTIDSLHCELCPHEFWSNAERTACIPRQLDFLSFNETLGITLTTAAVSGAAVTTAVFVVFLYYRQTPMVRANNSELSFLLLLSLKLCFLCSLVFIGRPSVWSCRFQQAAFGISFVLCVSCLQIKTIVVLAAFRSARPGAGALIRWFGPGQQRGSVCFLTCVQIIICATWLSLSPPVPQRDLGFQGSTVTLECAMASVVGFSLVLGYIGLLACTSLFLAFLARKLPDNFNEAKLITFSMLIFCAVWIAFVPAYVSSPGKYVVAVEIFAILASSYGLLLCIFAPKCFIILFRPEKNTKKHLMAR
>LOCXPHaplo15.2aa.183.HIT1.OlfC.2R.872.ANF_receptor.exons..Cyclopterus_lumpus
SLLLVGLVDRQLGLRVGLQVVQTATCSRLGSPSDEGLFQEGDVVIGGLFSLYFKPPAIDNDFTQLTYYTSCTGLENLPLQYIYAMVFAVEEINHSATLLPGVKLGYHIRDSCGLPPWAMQAALSLVGGDSASCNLTALPDYSAGEGIRKRRGEQTVSLIIGGSSSKTAQILSRILGPLTVPLMSYTASCPCLSDRLQYPNFFRTMPSDIYQARAIAQLSIRFNWTWIGAVVAKNDYGLVAIKVFQEETQGAGVCLAFVETLQRENIVSDARRAALTIQASTAKVILIFTWYTDVRELFLQLAKINVTDRQFLASEAWSTSGDLLQDPVTSKVARGVLGVAIRSSAIPGFENYIRSLNPSGRPDDKFLKKFWEKMFGCSPGATPPSTYISSPLPQEDSGTESLDGVQNHFTDISQLRVTYNVYLAVYAAAHALHSLLSCPARESSPGSNNSSCSSPKDIKPIELLQHLNNVNFTTPQGELFYFQGADIPAKYDLVNWQNTPDGSLKLVLIGRVDGFDLHLNESAIQWSTGSNQVPISVCSESCPPGSRKANRKGEPLCCFDCIQCAEGEISNTIDSLHCELCPHEFWSNAERTACIPRQLDFLSFNETLGITLTTAAVSGAAVTTAVFVVFLYYRQTPMVRANNSELSFLLLLSLKLCFLCSLVFIGRPSVWSCRFQQAAFGISFVLCVSCLQIKTIVVLAAFRSARPGAGALIRWFGPGQQRGSVCLFSFIQVFICIVWLLFSPPVPQVNLDIPGIKVTLECAMASVVGFSLVLGYIGLLACTSLFLAFLARKLPDNFNEAKLITFSMLIFCAVWIAFVPAYVSSPGKYAVAVEIFAILASSYGLLFCIFAPKCFIILLRPEKNTRKHLMVR
>LOCXPHaplo15.3aa.188.HIT1.OlfC.2R.894.ANF_receptor.exons..Cyclopterus_lumpus
AASMSWFPWLFIPWSPSALLLLNVMDRQTGLEVVQAIVCSRWGVQINKSLSQDGDVIIGGLFSLYSTISAVEQEFTKLPHYEPCTGLDLGSLKNAYTMMFAVEEINQNSTLLPGVKLGYRILDNCASSYWAQQVALSLVGGDTHSCNLTPSMPHSAAYGQPGETAVGQPVPLLIGTASSTTTIVLSRVLGPLSVPLISHMASCPCLSDRLNFPNVFRTIPSDIYQARAMARLAIRFRWTWMGAVIVNKDYGRLAIQAFQEETQEKGVCLEFIETLLKETIVSDARRVALTIQASTARVILIFCWYTEIKKVFLELAKINVTDRQFLASEAWSTSDDLLHDLDISKVARGVLGVAIRSSTIPGFENYLRGLHPMRRPDDEFLREFWEKEFGCSLGAAQSHAATLFPAKRSSQKGSLPLCSGTESLERVKNRFTDISQLRMSYNVYLAVYAAAHALHNLLSCPDRESSPGNNSFSCSSPKDIKPIELLQHLNKLNFTTPQGEMFYFQGADIPAKYDLVNWQNTPDGSLKLVLIGRVDGFDLHLNESAIQWSTGYNQVPTSVCSESCPPGSRKANRKGEPLCCFDCIQCAEGEISNTTDSLHCELCPHEFWSNAERTACIPRQLDFLSFNETLGITLTTAAVSGAAVTTAVFVVFLYYRQTPMVRANNSELSFLLLLSLKLCFLCSLVFIGRPSVWSCRFQQAAFGISFVLCVSCLLVKTVVVLAVFRSARPGAGALISWFGPGQQRGSVCLFTSIQVIICATWLSLSPPVPQRDLGFQGSTVTLECAMASVVGFSLVLGYIGLLACTSLFLAFLARKLPDNFNEAKLITFSMLIFCAVWIAFVPAYVSSPGKYVVAVEIFAILASSYGLLLCIFAPKCFIILFRPEKNTKKHLMAR
>LOCXPDreOlfCa1.197.HIT1.OlfC.2R.840.7tm_3.exons..Cyclopterus_lumpus
ILETGHATEKDTRVLGATAPGDIIIGGIFPIHEDVDKENNSFGPQLQPCVRLEERSLVRVLAMINAIEIMNESPLLADVNITLGYRIMDSCSDVSTALRATADFTQWTDCYTRSNTYGQPVMAVVGASFSEISIAIARQLTLKMIPQISYSSTAVILSDKSRFPAFMRTIPNDEHQTAAMVSLLITYGWNWVGVVTTDGNYGQSALDHFVSQASEKGICVAFKSILPQSVTSHDVCSAIMQTARTICKNPKVQVIVSFAKPTHMMHLYQELKNQTLSAGQNMETMRRVWLASDNWSSSSSVKGNITLEDIGHIMGFTFKSGDLSSFSEYLSRLEAAGPDYIRNNTFLQEFYMHLNASKYSGETELVSEAVNRLREHTHAGTIFSVEMAVSAIAQAVVSICRSRDCKTPGKVQPWEVLKALWMEEFKFRKNSYKFDSRGDINLGYDVTMWRSDGGNIYVHNVVAEYHPHSNNFTHTNHSSTQQLQDLKQIISKCSNSCVPGQFKKTAEGQHTCCYECINCTANYYSNNTGKADQCLNCDINTEWSPDGSSSCIPKALLYFSWQDGFAVVLLIFSALGILLALLVSALFLHQRDTPVVKAAGGPLSQVILFSLVISDISAMLFVGRPNSFQCKARQVLFGISFTLCVSCILVKTLQILLAFQVDPEMQEVLRRLYQPYIIVSICVAVQAATCLCWLLLKSPFNHVIRHPTTLLEDCHEGSYLAFGVMLGYIAVLALVCFICAFKGRKLPQQYNEAKFITFSMLLYLISWLLFVPVYVTTSGVYLPAVEMVVILISNYGILSCHFFPKCYIILFKKEHNTKSAFRKNLYEYSRKNTDSVSVVT
