# Supplementary material for: Expanded olfactory system in ray-finned fishes capable of terrestrial exploration
Source: BMC Biol. 2023 Jul 31;21:163. doi: 10.1186/s12915-023-01661-8 (PMC10392011; doi:10.1186/s12915-023-01661-8)
Supplement: Supplementary file 3 — Additional file 3: Data S1. Protein sequences and genomic coordinates of OLF genes. FASTA and General Feature Format (GFF) files containing the protein sequences and genomic coordinates for all identified OLF genes in this study. [file 12915_2023_1661_MOESM3_ESM.zip › PROTEINS/Denticeps_clupeoides.OLF_genes.fa]

>LOCXPDareOR21.30-eta.323.129.HIT1.OR.1R.297.7tm_1.exons1.LR535818.1.Denticeps_clupeoides
FNSVAVTVMVIMSVAMFTYINSVMLFALQRKAIFRETPRYILFTHLLCSDTINLIFSFIVFILAVIFIKIAKAVCSVILFLCSSTFINSPLYLSVMSLERYVAICFPLRHSEIATQKKTSLAVIIIWFLGTVNSVIDILFTSIMDPTFFTSTMICKREGFIITSWQGNMAKIFNASYFVVVAAVILFTYISIIRIARSVSSDEESAKKPQKTVLLHLVQLVLCLNSFLYAFIDVSLASISSGVLLNYLLYLNFLVVLILPRCLSPLIYGLRDEALKPFFFYYFTFHIKKVKPRGNIN
>LOCXPDareOR21.35-eta.324.130.HIT1.OR.1R.290.7tm_1.exons1.LR535818.1.Denticeps_clupeoides
KIAFVFLLSFPFVCINGIMLITLRSKTVFRETSRYILFTHMLCVDSITLVVTVVIYIFAMALLNLAKAVCAVFVLISASCSRNAPLTLALMSLERYVAVCFPFLHCKIATPKTTGLALGFTWLISTVSITVDLISVFALDPTFETSQTVCTRERFFVAKWQVVAFQVFNGFCFVSVTVVLIFTYISIIIIVRTIPTNRDSAIKARQTILLHIIQLAFCLNTFVYSQIEQLLAMTTTSVFVNLRYLNFIFVIVLPRCMSPLIYGLRDETIRHLFLVYLKCRSPVVTSTVDM
>LOCXPOR67.115.HIT1.OR.2R.300.7tm_4.exons1.LR535813.1.Denticeps_clupeoides
MENESFPFYFHFTLYKDYGGLKYLFFLLLIIVYLAILLLNVSIIWMVYKERSLHEPMYLFIACLSANAIYGSSGFFPWLLTDVLSNSHSISHDACFSQIFILYSYGICEFSMLTIMAYDRCVAICYPLRYHSIMTPRTTGLLIAAGVSWPVFCMSVITYFTARLPLCGREITRLYCSTWSVARLSCVSTAGNNAMGLFFTVVTVFVLAAFILYTYIRILLVCRRSSSEFRGKALQTSLPHIVTVVTYSLSSFCDILLSRFELGQTMTVVALLFSLEVLLVPPILNPLIYGLALPEIRKKI
>LOCXPOR2.116.HIT1.OR.2R.309.7tm_4.exons1.LR535813.1.Denticeps_clupeoides
MENATLPAHFYLTLFSGVGPLRYPFFLLTVAVYFVVLLFNFSIILVIIREKSLHAPMYIFICCLSFNSLYGSAGLFPRLSVDLLSESHAISHAACFTQIFIIYTYAICELTILSIMAYDRYVAICHPLRYHSVMTPRTTSWLIAAALLWPLLCMAVVTFLTARLPLCGTQITRIYCATWAVARLSCVPTSSNSILGLFIATTNLVLPSAFILYTYVRILIVCRRSSPEFRGKALQTCLPHIVTFVNYVTASFCDIVLSRHELDRVLNVLAFIFSLEFLVIPPILNPLIYGLTLPEIRKKNMILSYSSKI
>LOCXPOR3.117.HIT1.OR.2R.315.7tm_4.exons1.LR535813.1.Denticeps_clupeoides
QMENVTVPTHFDMTLYKDQGSIRYVYFLFTIIVYLAILIFNTSIIVVVIKEKSLHEPMYIFISCLCLNSLYGSSGLFPRLSIDLLSDYHLITYPACFTQIYVIYTYTLSELTVLATMAYDRYTAICQPLHYHNIMTMRMTAALITASFSWAFFWKAIIVYITVRLPLCGNGIIRVYCSTWSVVRLSCVPTGFNNAMGLSVVVMTIGLCVGFTLFSYVRILIVCKRSSSEIRGKALQTCLPHIITFVLYSLSFFCDIVLSRFDLNLAMKIVSYFFSLEFIVIPPLLNPLIYGLTLPEIRRKNPLFRCTAKIAAISK
>LOCXPOR3.118.HIT1.OR.2R.315.7tm_4.exons1.LR535813.1.Denticeps_clupeoides
QMENETLPSHFYFTQYKDQGDIKYVLFLIMLIVYFAILVFNVSTIVVVTKEKSLHEPMYIFISCLCFNSLYGSAGLFPRLSIDLLSDSHVISRPACFTQIYVIYTYSVSELTILATMAYDRYVAICHPLHYHNIMTPKMTALLVTGAFSWSLFWKALVLYLAVRLPLCGNLIMRLYCSTWSVVRLSCVPTGINNAFGLFVVTTDIILCVGFTLYTYTRILVVCRRSSSEIRGKALQTCLPHIITFVTYSLSFFCDIILSRFELDPVMKGLALFFSLEFLVIPPIFNPLIYGLTLPEMRRKNPIFMKSAKIAVILK
>LOCXPOR4.119.HIT1.OR.2R.299.7tm_4.exons1.LR535813.1.Denticeps_clupeoides
MENETLPFYFYFSLYKDQGHLKYVYFLVMLTVYSAIIVFNVSIIVVVMKEKSLHEPMYIFISCLSFNSLYGTAGLFPRLSIDILSDSHMISRPACFTQIYVIYTYSVSELTILAVMAYDRYVAICQPLRYHSIMTVRTRVLLIVGAFTWPFFSIALVITLSARLPLCGRAITRLYCSNWSVVRLSCVPTVSNNALGWFVLVTSNFLPSGFILYTYIRILVVCQRSSAEFRGKALQTCLPHIVTFVTYSITVFCDIVMNRFELDQITSILALIFSLEFLVVPPVLNPLIYGLTLPEIRKR
>LOCXPOR5.120.HIT1.OR.2R.309.7tm_4.exons1.LR535813.1.Denticeps_clupeoides
MENETLPFYFYFSLYKDQGDLKYVYFLVTLTIYSAIIVFNVSIIVVVMKEKSLHEPMYIFISCLCFNSLYGTAGLFPRLSIDILSDSHMISRPACFTQIFVIYTYTILEFDILAVMAYDRYVAICQPLRYHSIMTARTMILLITGAISCPIFWMSVVITLSARLPLCGRAITRLYCSNWSIVRLSCVPTASNNAVGLFVLIASDFLPLCFILYTYIRILIVCQRSSAEFRGKALQTCLPHIVTFVTYSIAIFCDILMNRFELDRITSIFALVFSIELLIVPPVLNPLIYGLTLPEIRKRNQLFARATKI
>LOCXPOR6.123.HIT1.OR.2R.299.7tm_4.exons1.LR535813.1.Denticeps_clupeoides
MENDTFPVSFHLTLYRDQGHVKYVYFLIILIVYLAILLLNASIILVVMKEKSLHEPMYIFISCLSVNSLYGTAGLFPRLSIDILSDSHVISRPACFTQIYVIYTYSLSELPILAVMAYDRYVAICQPLRYHSIMTMRTTALLIAGAFTWPFFWIAMVVSLASRLPLCGRAITRLYCSNWSVVKLSCVSTASNNALGLFVLTSSVFLPSGFILFTYIRILVLCHKRSAEFRSKALQTCLPHMVTFVTYSIAIFCDVLLNRFELDQIMNIVTLVFSVEFLVVPPVLNPLIYGLTLPEIRKR
>LOCXPOR7.124.HIT1.OR.2R.309.7tm_4.exons1.LR535813.1.Denticeps_clupeoides
MENDTFPLYFYFTLYRDQGHLKYLYFLIMLSVYAAILIFNASIILVVMKEKSLHEPMYIFISCLSVNSLYGTAGLFPRLSIDILSDSHVISRPACFTQIYVIYSYSHSELTILAVMAYDRYVAICQPLHYHSIMTVRTTALLIAGAFFWAFLSIALVVIPATRLPLCGRTISRLYCSNWSIARLSCVSTASNNALGLFVLTTSVFLPSGFILYSYIRILIVCQRSSSEFRGKALQTCLPHIVTFVTYSVALFCDVLLNRFQLDQIMTIVALVFSLEFLVVSPVINPLIYGLTLPEIRKKNPIFTHSSKI
>LOCXPOR8.125.HIT1.OR.2R.303.7tm_4.exons1.LR535813.1.Denticeps_clupeoides
NETFYFTLYQDQGHLKYVYFITILLEYVAILFLNISIILTVIKEKSLHEPMYIFISCLSINALYGTTGLFPRLSIDLLSDSHAISRPACFTQIYVIYTYSISELTILAVMAYDRYVAICRPLHYHSVMTARATGLLMAAAAFWPFFWMAFVVYLAARLPLCGRAITRLYCSTWSVARLSCVSTAVNNAFGLFVASTSVFLPSGFILFTYVRILIVCKRSSAEVRGKALQTCLPHIVTFVTYSIALFCDVLLSRYELSPVMNVVALIFSVEFLVVPPVLNPLMYGLTLAEMRKKNPFLMQSPKI
>LOCXPOR7.126.HIT1.OR.2R.303.7tm_4.exons1.LR535813.1.Denticeps_clupeoides
MENDTLPFYFTLFKDQGNLKYVYFLIVLIVYVAILFLNISIILAVIKEKSLHEPMYIFISCLAANALYGSTALFPRLSGDLLSDSHFISRTACFIQIFVIYSYGISEMTILATMAYDRYASICRPLHYHSIMTPRITALLISGAFGWAFFWIGSVVVLVARLPLCSRAIPRLYCSTWGVARLSCVSTSSNNALGLFVASSSVFLPSGFIWYSYIRILSVCKKSSSEFRGKALQTCLPHIVTFVTYSLAFYCDILLNRFELNAIMNIVAVAFSLEFLFIPPLLNPLIYGLTLPEMRKKNPFLRY
>LOCXPOR75.128.HIT1.OR.2R.309.7tm_4.exons1.LR535813.1.Denticeps_clupeoides
MENGSLQTHFYFTLYSYHGDLRYMFLVIMLIVYFCILLLNISIILVVIKEKSLHEPMYIFISCLSINALYGTTGLFPRLSIDLVSDAHIISRPACFTQISVIYSYAVSEFTILSVMAYDRYVAICHPLHYHNIMTPTMTGLLIAGAFSWSFFWMFAGLYITLNLPLCGREITRIYCSNWSVVRLSCVPTVSNNALGMFVAASSVFLPAGFILYTYVRILIVCRRSSSEFRGKALQTCLPHIITFVNYSLASFCDIVLSRYELKDIMKVVALIFSLEFLVIPPIFNPLIYGLTLPEMRKRNPLIKHSGKI
>LOCXPOR10.130.HIT1.OR.2R.309.7tm_4.exons1.LR535813.1.Denticeps_clupeoides
MENGSLQTHFYFTLYSYHGDLRYMFLVIMLIVYFCILLLNISIILVVIKEKSLHEPMYIFISCLSINALYGTTGLFPRLSIDLVSDAHIISRPACFTQIYVIYSYAISEFTILSVMAYDRYVAICHPLHYHNIMTPTMTGLLIAGAFSWSFFWTTVCINITLNLPLCGREITRIYCSNWSVVRLSCVPTVSNNALGMFVAASSVFLPAGFILYTYVRILIVCRRSSSEFRGKALQTCLPHIITFVNYSLASFCDIVLIRYELKDVMKVVALIFSLEFLVIPPIFNPLIYGLTLPEMRKRNPLIKHSGKI
>LOCXPOR11.132.HIT1.OR.2R.309.7tm_4.exons1.LR535813.1.Denticeps_clupeoides
MENYTLQTDFLLTLYRDQGGLRYLFFLIILVVYLAILLLNISIILVVMKEKSLHEPMYIFISCLSINALYGTTGLFPRLSIDLVSDAHIISRPACFTQIYVIYTYAISEFTILSVMAYDRYVAICHPLHYHNIMTPTMTGLLIAGAFSWSFFWMALVVYVTVKLPLCGRGISRLYCSTWSVARLSCVPTSSNNALGMFVASTSVFLPAGFILYTYVRILIVCRRSSSEFRGKALQTCLPHIITFVNYSLASFCDIVLSRYELEDVMKVVALIFSLEFLVIPPIFNPLIYGLTLPEMRKRNPLIKHSGKI
>LOCXPOR12.133.HIT1.OR.2R.299.7tm_4.exons1.LR535814.1.Denticeps_clupeoides
SFTLDGYRGMYQQRFIYAAVLALFYPVTIIANSIIIYVICADKSLHKPMYIFICNLSCINLYGSSSFVPFLLHNIFTKSYDMPWFACLVQIFYVNTYCGCEITNLVVMAYDRYISVCFPLYYEKFMSTSKVIVLIALTWLIPFCRCSITISITAKLPICGRIIEKVYCDNYSVLKLSCSNMYAISSFNLTLVFLFLVLPFFFILYSYIKIISICLTLPRTKQSKVLNTCLPHMVVIFNFFTGSSFEIYQSRFDMSYVPYPVRVMLSLYFLILPPFLNPIIYGARTQNIKNAINRKYDKL
>LOCXPOR13.134.HIT1.OR.2R.315.7tm_4.exons1.LR535818.1.Denticeps_clupeoides
MRVYRASFSNTSLIHPAGFYIIGFTTFKFAEIYMFFLGLVYIMTVLFNCFVISIIITDYRLHTPKFVAVANLAVVDLILSTALVPGMLKTFLFKDTFVPFTLCLVQMYFCYSFLALESFSLSLLAFDRLVAICFPLRTNSINTMTSMWCLLAISWLFCCGINIYSIAIMTNLSFCASVKVKSYFCDYSPVYRLACNDYSLQWSVSSGLSMTILFGALSFIVVSYMCILIAVFRMKNVENRRKAITTCTEHLILVAVFYIPVFTLYIIGFFFYSVEPDVRMLGLSLSSCIPPFFNPVVYTLKTKEIRNKAYSLLQK
>LOCXPOR14.135.HIT1.OR.2R.320.7tm_4.exons1.LR535818.1.Denticeps_clupeoides
MQNLSASPSKNSLIHPSGFYIIGFSTLPYTNLYMIFLGVVYLTTVICNCFVIVIIWMERCLHTPKFAAVANLALVDLILSTAVIPSMLKTFLFNDSFIPFSHCLMQMYFYTCFLSMESYSLAVLSFDRFVAICFPLRQHSINSMTCMLCIIGAVWAYCIGRVMFSVIIILNLSFCGSVKVYSYLCDYAPVFRLACNDYSLHYNTATTFSLTNIFVPLSFIIISYMSILITVFRMKSIVSRYKAIATCLEHLILVAIFFIPILTLYIIGFFLFKVDPDLRTLGLSLSSSIPPFVNPIIYSLKTKEIRQKAYILICKIKIHP
>LOCXPOR15.138.HIT1.OR.2R.308.7tm_4.exons1.LR535818.1.Denticeps_clupeoides
MLQENWTTIKEFILVGFPELPPEYYGLVSCAFFFIYVITMAGNSLLVILFAHERSLQKPMYGIMVSLALSDMGFSTTALPKIIARYWFNDEVVPFDVCLIQMLLIHYFGSLNSFIMMIMALDRYIAICNPLRYPVLMTSRNVIIINVTCWITSFITPTISIVHAYEFPYCGPNRIIQCYCDHNSISKLACANIKYQYLVAFVNAMIVLLVPLAFIIFSYGSIIFSVMRIVTSQGRWKAFTTCSTQLCIIALYYFPRCSVYITNVVGVVITPDLRIALILLYSVFPPFINPFIYCFRAKEIKEALARWV
>LOCXPOR16.139.HIT1.OR.2R.310.7tm_4.exons1.LR535818.1.Denticeps_clupeoides
MLQENWTTVKEFILVGFPGLNPKYYGLVAALFFLVYVTTVVGNSILVVLFVKEHSLQKPMYGIMFSLALSDIGFSTVALPKIIAKYWFDDETIPVYACLMQMKLVHYFATVTSFILMLMALDRYLAICNPLRYPVLMTNRITLALNIFAWVSSFMFNLFNLIEGSRTPFCGPNRIVQCYCDQASVFKLSCVTTTYQNLVAFSLAMVALLGPLTFIVYSYTHIIVSVMKVTSMGSRWRTFSTCSTQLCIIGIYYLPRCGVYVSNLLGVVFVPDIRIALILFYSLFPPFINPFIYCFRNKEINHVLNHWVKK
>LOCXPOR17.140.HIT1.OR.2R.307.7tm_4.exons1.LR535818.1.Denticeps_clupeoides
MLQENWTTIKEFILVGFPGLNPKYNGLVSTIFFTVYVTTVVGNAVLVLLFLKEHSLQKPMYGIMFSLSLADIGSGTVVLPKIIAKYWFNDETIPFHSCFMQMKFIHYFGTVTIFILVLMALDRYLAICNPLRYPVLMTGRITLALNITGWLGSFIFTTVVTVQVYQLPYCGPNRIIQCFCEQNSIVKQACADSGYQQLVAFTLAITVLLGSLTFIIYTYTHIIVCVMRVSSSHGRWKTFSTCSTQLCIIAVFYLPRCGVYICHVLRIYMLPDLHIFLIVFYTLFPPFINPFIYFFRNKQISHILVQW
>LOCXPOR18.141.HIT1.OR.2R.305.7tm_4.exons1.LR535818.1.Denticeps_clupeoides
MLQENWTIKEFIPVGFPGLTLNYYGLVSTIFFLAYLATVVGNAVLVILFLKEHSLKKPMYGIMFSLALADIGTGTVVLPKIIAKYWFNDETIPFHACFMQMEMIHYFVTVNIFTLVLMALDLYLAMCNPLRYPVMMTHRITFALNITGWLGSFILTTVVTVQAYQLPYCGPNCIIQCYCEQNSITEQACADSGYQQLVAFTLAITVLLGSLTFIIYTYTHIIVCVMRVSSSHGRWKTFSTCSTQLCIIAVFYLPRCGVYICNMFRIYQLPDLHIFLIVFYTLFPPFINPLMYFFRNKQISHAVDK
>LOCXPOR19.142.HIT1.OR.2R.312.7tm_4.exons1.LR535818.1.Denticeps_clupeoides
MLQENWTTIKEFILVGFPDLDPKYYGLVSTTFFFVYVTTVVGNCVLVILFVKEHSLQKPMYGIMFSLALSDIGFSTVALPKIIAKYWFNDEMIPFHACFMQMKLIHYFGTVSSFVLMIMALDRYLAICNPLRYSLLMTNRTILSLNGIAWLSSFIVTTVTVIHASQLPFCGPNRIIQCYCDQTSIVILACASSSSQVVVAFILAMTVLLGPLAFIIYSYTHIIVCVMQVTSAGGRRKTFSTCSAQLCIIAIYYFPRCGVYFSQMLGVYLTPNLRLSLLIFCSVFPPFINPFIYCFRNKEINHVLNQWAEKLQ
>LOCXPOR20.151.HIT1.OR.2R.312.7tm_4.exons1.LR535818.1.Denticeps_clupeoides
MLQENWTTIKEFILVGFPDLDPKYYGLVSTTFFFVYVTTVVGNCVLVILFVKEHSLQKPMYGIMFSLALSDIGFSTVALPKIIAKYWFNDEMIPFHACFMQMKLIHYFGTVSSFVLMIMALDRYLAICNPLRYSLLMTNRTILSLNGIAWLSSFIVTTVIVIHASQLPFCGPNRIIQCYCDQTSIIKLACASSSSQVVVAFILAMTVLLGPLAFIIYSYTHIIVCVMRVTSAGGRWKTFSTCSAQLCIIAIYYFPRCGVYFSNMLGVYLTPNLRLSLLIFCSVFPPFINPFIYCFRNKEINHVLNQWAEKLQ
>LOCXPOR21.152.HIT1.OR.2R.300.7tm_4.exons1.LR535818.1.Denticeps_clupeoides
NWTTIKEFTLVGFPSLNPRYSILMAFIFFLVYATTIVGNCLLLLVYANERSLRKPMYGFMVSLALSDIGLSTVALPRIIVKYGFNNDKIPFSLCFMQMNLITYFITLSSLIMMLMAVDRYIAICLPLKYPVLMKNVTMLVVNFAAWLVSFIPPTIATVDALSVPYCGPNQIIQIFCDQFSITKLACADITYQTTSSFTRAIIVLMLPFAFIIFSYSQIIVSVQRITSARRRWKCFSTCSTQLCIIAIYYLPRCSLHFINYLGIYITPDLRIGLVFVCNIFPPFINPLIYFFRNNTITETL
>LOCXPOR22.153.HIT1.OR.2R.312.7tm_4.exons1.LR535818.1.Denticeps_clupeoides
VLQGNRTTITQFIIVGFPGLQAEYYGLVSMSLFMIYITTVVGNSLLLLLYVREQSLKKPMYIIMLSLALSDIGFCTVALPKIIAKYWFNSGATPFHVCFMQKQLIHYFGTLNSLIMMIMALDRYVAICYPFRYPVLITSRMVSLLNIVAWVVAMVAPTITTVHAYQLPYCGPNLIVHCYCDQISITNLACADHSLQRMVAVAVALFVLLFPLSFIVYTYTQIIVTVVRIANMQGRLKMFSTCSAQLSIIVIYFVPRSFVYLASLINIKMSTDFRIILILFYSLFPPLINPFIYCIRTKEIRQVLAKWLRRQQ
>LOCXPOR23.154.HIT1.OR.2R.311.7tm_4.exons1.LR535818.1.Denticeps_clupeoides
MNTANETVRSVSELTIIGFDHLSHQKLIGSVILITYILILICTTTNVSIIVSDRHLRTPMCILICNLSVVDIIFSSSCSPTMISVLLFEIKTISLTSCVAWLYIHHVADATECLALTLMALDRMIAIMSPLRYHSILTNSRTIQLIVLSWVIAMGVVLPSVTTLRSLPYCQPLIKYVFCDYPALLRAACVNPEAYFIYPVIMSAWLLGGHFTFIFLTYVVIIVTVLRLANRQSRKKMFSTCISHIIVCTSFYGPKLVNILLTRIGVTLTLTERNAVVTVAAMLPPLINPLTYCLTTKQLRERLIKLLIRNR
>LOCXPOR24.157.HIT1.OR.2R.310.7tm_4.exons1.LR535818.1.Denticeps_clupeoides
GNETVRSVSEFTIIGFDHLSHQKLIGSVILITYCLILICTTTNVSIIVSDRHLRTPMCILICNLSVVDIIFSSSCSPTMISVLLFEIKTISLTSCVAWMYIHHVADATECLALTLMALDRMIAIMSPLRYHSILTNSRTIQLIVLSWVIAMGVLLPSVTTIRSLPYCQPLIKYVFCDYPALLRAACVNPEPYFLYPVILSLWLLVGHFTFIFLTYVVIIVTVLKLANRQSRKKMFSTCISHIIVCTSFYGPKLVNILLTRIGVTLTLTERNAVVTVAAMLPPLINPLTYCLTTKQLRERLIKLLTRNRVA
>LOCXPOR25.158.HIT1.OR.2R.311.7tm_4.exons1.LR535818.1.Denticeps_clupeoides
LANGTVSSLSEFTIIGFDHLSHQKLLGSLILITYCLVLICTTTNVSLIVSDRHLHTPMCILICNLAIVDFLFSTSCSPTMISVLLSEMKTISYTSCVARMLMYSLGDVTECLVLTLMALDRMIAIMSPLRYHSILTNSRTIKLIVLSWLIAVAVVIPLVTTLRSLPYCQPFIKYVFCDYATLLRTACVNPEPYFLYPVILSLWLLGGHFSFIFLTYVVIIVTVLRLANRQSRKKMFSTCISHIIVCTSFYGPKLVSILLTRIGVTLTLTERNAVVIISAMLSPLINPLTYCLTTKQLRERLIKLLTQNRVA
>LOCXPOR26.159.HIT1.OR.2R.310.7tm_4.exons1.LR535818.1.Denticeps_clupeoides
ANGTVSSVSEFSIIGFDHLSHQKLLGSLILITYCLVLIFTTTNVSLIVSDRHLHTPMCILICNLAIVDFLFSTGCSPTMISVLLSEMKTISFTSCVARMIIYHVADATECLVLTLMALDRMIAIMSPLRYHSILTNSRTIKLIVLSWLIAVAVVIPLVTTLRSLPYCQPFIKYVFCDYATLLRTACVNPEPYFLYPVILSLWLLGGHFSFIFLTYVVIIVTVLKLANRQSRKKMFSTCISHIIVCTSFYGPKLVSILLTRIGVTLTLTERNAVVIISAMLPPLINPLTYCLTTKQLRERLIKLLIRNRVA
>LOCXPOR27.160.HIT1.OR.2R.310.7tm_4.exons1.LR535818.1.Denticeps_clupeoides
ANGTVSSVSELTIIGFDHLSHQKLIGSLIIITYFLVLICTTTNLSLIVSDRHLHTPMCILICNLSIVDIIFSTSCSPIMISVLLSEIKTISLTSCVARMYIHHVADVTECLALTLMALDRMIAIISPLRYHSILTNSRTIILIVLSWLLAMGVLIPLITTIRSLPYCQPFIKYVFCDYATLLRTACVNPEPYFLYPVILSLWLLGGHFSFIFLTYVVIIVTVLRLANRQSRKKMFSTCISHIIVCMSFYGPKLVSILLTRIGVALTLTERNAVVTIAAMLPPLINPFTYCLTTKQLRERLIKLLTRNRVA
>LOCXPOR28.161.HIT1.OR.2R.340.7tm_1.exons1.LR535822.1.Denticeps_clupeoides
SGCTVIQADNYTTTLELSADLPECFFSTILQTETKVQMLLWTVVLLMALSLAANGCTLLGLGHSEDLSWEPRFALLKNIILSDVLLTLTMGSTAIYSILKRRTLPLGVWCLTQYFISSVCITCTILTIICMPLERYLYICQAIHYLRVLTPRRLTFITSLTWLLSLGMTFVVMILLYVGRDPSRHMNGYVTFGLMCEPDTLESSLGHPRAAALFRKGFGLIVAVLCILSYSFSYIRMYQEACNIVQPFQQVNRRARTTVLFYCSMLLVQLLPLIVKLISDIIWEIEGSRAMISSLRVLPGLANVASAGILHVVLLVMCLVPPCLNPLIYGLRNREVRQAL
>LOCXPOR28.162.HIT1.OR.2R.340.7tm_1.exons1.LR535822.1.Denticeps_clupeoides
SGCTVIQADNYTTTLELSADLPECFFSTILQTETKVQMLLWTVVLLMALSLAANGCTLLGLGHSEDLSWEPRFALLKNIILSDVLLTLTLGSTAIYSILKRRTLPLGVWCLTQYFISSVCITCTILTIICMPLERYLYICQAIHYLRVLTPRRLTFIISLTWLLSLGMNIVVMILLYVGRDPSRHMNGYVTFGLLCEPDTLESSLGHPRAAALFRKGLGLIIVVLCILSYSFSYIRMYQEACNIVQPFQQVNRRARTTVLFYCSMLLVQLLPLIVKLISDIIWEIEGSRAMISSLRVLPSLANVASAGILHVVLLVMCLVPPCLNPLIYGLRNREVRQAL
>LOCXPOR28.162.HIT1.OR.2R.325.7tm_1.exons1.LR535822.1.Denticeps_clupeoides
QSLAHLTIAEPIDKGVKTGRHQAHYQENHMQNPSRRYVCQARQHPQRGDHGSAALYLPNNVRDELNNEWEELNQQHGAIEENCGPRPTVHLLEGLHDVARLLVHADVGEGVAEDAEHYYNEPKSLPEQGGCPWVTQRALQSVRLTQEAKGHITIHVSARVPTHIQKDHDNNVHTQRQQPGETDDEGQAAGGENPQVVNSLTDVQVAFQRHADDGEDGAGDTDRADEVLGQAPDSKGKSSSLQDGVDCSRAQGECQQDVTQDDVLQQGEPWFPREVLRVSKPQQRASVRSQGERHQQHYRPQEHLDFGFCLQDCAEEALWEVSRQL
>LOCXPOR30.163.HIT1.OR.2R.303.7tm_1.exons1.LR535824.1.Denticeps_clupeoides
ILRDTFGTAFAKNFILMLLLVVLNYVNASVVTTFIKNQVFNEDPRYILFIHMVINDAVQLNVTVMLFILSYIFYTINVSLCCFFILVAVFTTRNTPMYLAGMAIERYIAVCEPLRHAQICTVRRTHIFICLIWLVCVLSDITDLYILATEPISFFHTSVFCLRTNIFKDVVLQYKKQAFDGIYFSLVFITIVYTYLRVQFAAKAMCTRGKLSQRARNTILLHGVQLFMCLLSYISPSVEVVLQLMFPGQILQMRYANYLIVYILPRFLSPIIYGIRDKKFRKYLRRYFVIRLFCPSSQVIGPE
>LOCXPOR31.164.HIT1.OR.2R.324.7tm_1.exons1.LR535824.1.Denticeps_clupeoides
SFSMDTISTNLTIGVQNATPKDSFTAALTKNIVAVLVWLTLSLFNGSMVTTFLRHNFFYEDPRYIMFICMVINDAVQLTLVTALYVVSYAFARIHASICCLLVMTAVLTTRATPLILAGMSVERYVSICFPLHYGDMCTVTRTLWLVTVILALSGTLPLTDLFITLAKEPISFFHTTIFCDHSLLFRDKSIYVKNLSFDSVYFSFVFLTLLYTYCKIMLAARAASTDLVSVKKARNTVLLHGVQLLLCMLAFVVPSMQAPLIHLFPWYALEIRYVNFLLVYIIPRFLSPMIYGFRDEKFRRYWLQYMTSRKCTVKPFLIISLKM
>LOCXPOR30.165.HIT1.OR.2R.288.7tm_1.exons1.LR535824.1.Denticeps_clupeoides
DTFKDAVIKNFVSVFLGVTINCINGILVLTFFKFQIFYRNPRYILYVNLIINDMIMLSVSVSLQVISYTVFVMNFPLCCLLLLISMSTNKNTTLNLAGMAIERYIAICKPLHHAQLCTVHRTYILLCLMWIVALIPALSDIFILLATRPRAFFSSSICYYSSIFSGQYFDILFPITQALYVSFVSFILIYTYVRVLYAAKAANTDKQSAQKAQKTILLHGVQLLLCILSYFSPIVNSVLSVYFPNSRTIYLFVTYILTNLLPRLLSPLIYGIRDQTFFKYIKMYLLCR
>LOCXPOR33.168.HIT1.OR.2R.324.7tm_4.exons1.LR535825.1.Denticeps_clupeoides
RSNAHHEGPAEAQLQHPQDGVANFVGPNPVDDGVDAGREDDVQDPQKGVYIYRDGDLEVAGQEGHAAHQVEAHHDDQVSAAGVERLPGLLACRRLENHVQDLHVRKENDGYVDAHKARDHSQSHDVVLVGVAAGQADQRHVVAVAVADDVGPAEGQRCHQTHQSEHDDAAANKREHQQLDQRGRVHDVGVAEGLAYRHVAVQRHRQENGGLQGGGEVSGEHLAQAAGQRDLVPVEQKAEQHGGHDGGGRDDVHQRQRRHQDVHWAVEALRGPDDIDEERVPRHDQHVTQEKRQEEQPPVPVGLWEAREKKLVVRDVCSKNVFNH
>LOCXPOR33.168.HIT1.OR.2R.324.7tm_4.exons1.LR535825.1.Denticeps_clupeoides
MIEDILGTNVSHNKFLFSGFPESYRYRRLLFLPFFLSYVLIVAGNSLLIYVIRTTESLHSPMYVLVSALALVDIVTPTSIMPTMLLSLLFDWDEISLAGCLSQMFATHFSSSLESSILLAMALDRYVAICEPLRYADIMNTATLVKLLVFTLVRSGVIMFTLVGLVAPLSFCRSNIIGHCYCDHMALVSLACGDTNQNHIMGLAVIACFVGVDISVIFFSYVKILHVVLQAAAGEETWKAFHTCGTHLIIMMCFYLVGSVTFLSRNLQIPIPVDVNTFLGVLYIVFPASVNPIIYGVRTYEVRNAILRMLKLCLSRPLMVRVAP
>LOCXPOR34.169.HIT1.OR.2R.302.7tm_4.exons1.LR535825.1.Denticeps_clupeoides
FVLNGFSDLGHWRPLLSIPFLFMFLFSLVANATLLYVIISQKALHYPMCVLIAVMTAVDMCLPIFFVPKMLLSLLLGWTSISLQACLLQMFFLHFVGTFQTTVLVWMALDRYFAICTPLHYQKYMAASYFLRFVVGPVLRNLLMILLIVGRAGRLSYCRENVMEHCFCEHMALVQLACDDTSLSNVAGLFIIFFITIADLLFVMISYMVIFVTVFRSGKSRMKALDTCVTHILVMSTGLVFALVALLSYRIRNNISPSVRVFLSTMYLLFGSFANPIIYGVRTKDIREHFVKLVKGARVMPT
>LOCXPOR35.170.HIT1.OR.2R.302.7tm_4.exons1.LR535825.1.Denticeps_clupeoides
SHSDFVLSGFSSLGEWRPLLFIPFFLIFATAVAANATLLCVIASHKALHSPMCVLIGVMACVDLSGVVVFVPRALLSLALGWDRISLDACLLQMFCMHFVGAFQSTLLLWMALDRYFAICRPLLYHQRMAAPHFLRFVIGPFARNLLLIAAIVCLARPLPYCRANQMEHVFCEHMALVNLACQDTSVNNLLGLLAAFCIPTADYVLIAASYALIFASVFRSGTSRAKALGTCITHIVVVTLTLIFALVAFLSYRTKSRLLSSHALLSSMYVLFPSVANPLIYGLRTKEIRQQLVKILKRSKI
>LOCXPOR35.170.HIT1.OR.2R.301.7tm_4.exons1.LR535825.1.Denticeps_clupeoides
PLRLRPERLLQPGGVEAAALHPLLPHLRNGGGRQRDPPLRDRVPQGPALPHVRPDRGHGLRGPERRGGLRAARAAEPGAGLGPHLAGRMSAADVLHALRGRLPVHAAAVDGAGPLLRHLQASSLPPAHGRAALPALRHRPVRPESPFNRRHRVPGAPAALLPGEPDGARLLRAHGAGEPGVPGHVRQQPAGASGGVLHPHGRLRLNRSVLRAHLRVGVPVRHVPSEGARHLHHSHRRGDADSNFCAGGFPVVQDQKPPAVQPRLAELHVRSLPERRESPHLRAEDQGDPTAAGEDPETFQN
>LOCXPOR37.171.HIT1.OR.2R.310.7tm_4.exons1.LR535825.1.Denticeps_clupeoides
MDFRPGNLSLTRIYLMGFTNLGEKRPLLFLPFSVMLVSILTTNGVLVVVIFTSRKLHAPMYLLIGALSLLSFYSPLFFVPKMLYSFASNTYDFSVTECLVQMFFIHFHGLFNSSVLLEMAVDRYVAICFPLRYHDIVTLRSSAVFSVALALRNFVVMVVQSSFFASLTFCYSDVIYHCMCEQTSVVKLACGAVSRNYVASVVAFSVTSMDCACIACSYVVIFAVIFRTPSGESRQKAIHTCSTHLMVLGVSYGSVLVAFTGYRVSAVSPDLRVLASLMYMLLPCFFSPFIYGIRTAEIRVHLVKFVSRNR
>LOCXPOR38.172.HIT1.OR.2R.300.7tm_1.exons1.LR535825.1.Denticeps_clupeoides
LISNNSLQKNIIPVLSHLVIWPFVYVDVFMLCVFLRREMIRAEARYVLFAQTLVADSAFLILSDFVVVITFHVRLLLPVAICIPVCIFLEALSNISPAVIVAMCVERYVAICLPFRHVHIFTPGRTLLIITMIWFISIVKPFVDLLLLIVHIYESYFMELTFCYYEIMVPDQDQAEVRGILYFLNYVVILLILLFCYGSILFVIKRASADNKQAARKGHRTLLLHFLQLFLCTVEDVCPYVEAVVLETGDINSFTLVRNVNFLAFSILSRTVSPLIYGIRDETFYAAIKNYAKHNVKDIS
>LOCXPOR39.173.HIT1.OR.2R.309.7tm_1.exons1.LR535825.1.Denticeps_clupeoides
SSQSVSTSSQKLLKTDNLVRLNVTTALVQVLVWPFIYINIFMFYVFLKKHTLRAEPRYVLFAQNLIGDAAFLLMTNFVVVMMHVNLLLPISVCIPYVLVMGMVTQVSPNVIVTMCLERYVAICMPLRHVSIFSPSRTQIVVAMVWIFSFLKPLIDLIIFLTMVSRSYFSQLNFCYYEILYLQSWQRELRSHLAIANIAVITLMLIYIYGSIITVARRASEKNKQTASKAQRTLLLHAVQLLLCTLKAFTPYVEAQIISVNVDLYLVVRYFNFLTFDILTRSLSPMIYGFRDEKFCSAVKYYARCRATPI
>LOCXPOR40.174.HIT1.OR.2R.309.7tm_1.exons1.LR535825.1.Denticeps_clupeoides
SSQSVSTSSQKLLKGNNLVRLNVTTALVQVLVWPFIYINIFMFYVFLKKHTLRAEPRYVLFAQNLIGDAAFLLMTNFVVVMMHVNLLLPISVCIPYVLVMGMLTQVSPNVIVTMCLERYVAICMPLRHVSIFSPSRTQIVVAMVWIFSFLKPLIDLIIFLTMVSRSYFSQLNFCYYEILYLQSWQRELRSHLAIANIAVITLMLIFIYGSIITVARRASEKNKQTASKAQRTLLLHAVQLLLCTLKAFTPYVEAQIISVNIDLYVVVRYFNFLSFDILTRSLSPMIYGFRDEKFCSAVKYYARCRATPI
>LOCXPOR41.175.HIT1.OR.2R.311.7tm_1.exons1.LR535825.1.Denticeps_clupeoides
SSHVVNVTVQEPLESPHSLRVDITTALIQLLVWPFVYIDLFMFFVFLRREVLRVETRYVLFAQTLLGDCFFLVLTNFVVLTVHVHLLLPVAFCVPLCIVMDGLTHLSPTVIVAMCLERYVAICMPLQHVNIFTPKRTTTVIAAVWVLSFIKPFLDFVIFLNAVSTSYYTQMTFCYYEIMLLERWHLMMRGNLYIANYLLILIILFFCYGSIIVVAHRASGDNKTVASKAKRTLLLHLLQLSLCTVEIICPYVEAQVLKAADLYIYMIVRSFNFLAFSILSRAISPLIYGFRDEKFYAAIKYYANCNINQIT
>LOCXPOR42.176.HIT1.OR.2R.316.7tm_1.exons1.LR535825.1.Denticeps_clupeoides
QNDTEYSNMKINRKMFLLMESFVIIQLAVVAIFLYINCLMIFTFLKKEAFRTDTRYILFSQTLFPDSGLILITNLSVVLIYYQVAIHFVVCCLLSVIMSLLSIVSPLALVAMCLERYVAICMPLRHADISTPRTRNMGLLIMWLISSVIPIYVLYVSLFLIPSKFLQTYVMCSIDVLFVESWQNLVRTTLFQMYFLVMFGIVLFTYVKIMKAARAASSENKKSTNKGLRTVLLHAFQLLLSLLQFICPYVESSILHIDMLLYLKVRYSNFMLFILAPRCLSPLIYGLRDEKFSVVLRNYVFFGHYTFVSNLFSSIK
>LOCXPOR44.179.HIT1.OR.2R.315.7tm_1.exons1.LR535825.1.Denticeps_clupeoides
QNDTEYSNMKINQNINLLMGNFLIIQLAVVVIFLYINCLMIFTFLKKEAFRTDTRYILFSQTLFPDSGLILIANLALALVYYQVAIHFVVCCLLSVIMSLLSIVSPLALVAMCLERYVAICMPLRHADISTPRTRNICLLIMWLISSVIPIYVLFVSLFSIPSKFLLAYVVCSIDVLFVESWQNLVRSTLFQMYFLVMFGIVLFSYFKIMKAARAASSKNKKSTNKGLRTVLLHAFQLLLSLLRFICPYVETSVLHIDILLYVNLRYSDFIVFFLAPRCLSPLIYGLRDEKFSVVLRNYVFFGHYTFVSNLFSSI
>LOCXPOR44.180.HIT1.OR.2R.316.7tm_1.exons1.LR535825.1.Denticeps_clupeoides
QNYTEYSNMKINLTIYSLMEDFLIIQLAVVGFFLYINCLMIFTFLKKEAFRTDTRYILFSQTLFPDSGLIFLGNLALVLVYYQVAIYFVFCCLLSVIMSLFSIVSPLALVAMCLERYVAICMPLRHADISTPRTRNMGLLIMWLIGSVIPTYILFVSLLSMPSKMLLAYVVCSVDVLFVESWQNLLRSTLFQMYFLVMFGIILFTYVKIMKAARAASSENKKSTNKGLRTVLLHAFQLLLSLLRFICPYVESSLLHIDMLLYLKVRYSNFMLFIIAPRCLSPLIYGLRDEKFSVVLRNYVFFGHYTFVSNLFSSIK
>LOCXPOR45.181.HIT1.OR.2R.303.7tm_1.exons1.LR535825.1.Denticeps_clupeoides
QNDTEYSNMKINLNIYLLMENFLIIQLAVVVIFLYINCLMIFTFLKKEAFRTDTRYILFSQTLFPDSGLILIANLALVLVYYQVAIHFVVCCLLSVIMSLLTVVSPLALVAMCLERYVAICMPLRHADISTPRTRNICLLIMWLISSVIPIYVLYVSLFLIPSKLLLAYVVCSIDVLFVESWQNLVRTTLFQMYFLVMFGIVLFTYVKIMKAARAASSENKKSTNKGLRTVLLHAFQLLLSLLQFICPYVETSVLHIDILLYVNLRYSDFIVFFLAPRCLSPLIYGLRDEKFSVVLRNYVFFG
>LOCXPOR46.182.HIT1.OR.2R.305.7tm_1.exons1.LR535825.1.Denticeps_clupeoides
NVFVTSLMTSFLIVQLVVVVIFLYINCLMIFTFLKKEAFRTDTRYILFAQTLFTDSALIVLTNLAVLGVHFQVSINFVVCIFFSNIMSLLTVVSPLTLVAMCLERYVAICMPLRHADISTPRTRKVGLLTTWLIGTPIPLITVLSAFILIPPRFLVGDVVCSVDVLFVEDWQNLSRATLFQLYFVAMFGIILFTYIKIMQAAKMASSDKQSTHKGLRTVILHAFQLLLSLLQFLCPYVEKMVMEFDILLFINLRYINFLLFILSPRCLSPLIYGLRDEKFSVVLRNYAFFGHYTFVSNLFRSNKS
>LOCXPOR47.183.HIT1.OR.2R.313.7tm_1.exons1.LR535825.1.Denticeps_clupeoides
SNQTTSAFISKPLNDRFLAVQILVGVFLYLNCLMIFTFLKNEAFRTDTRYVLFAQMLFMDSALMVLTDLALMGIYFRCPIPVISCCVFSMIMDWLAIGTPFTLMAMCLERYVAICMPLRHGDISTPRTRRMGLLSIWLISTLMPVFTLISLLCLVPSSFFLSSTLCTVEMMIVQSWQHNARNILLLVYFIGMFSATIFSYVKIMKAARAASSQNKSSTNKGLRTVILHAFQLLLCLIRFICPFIEMAVIQIDFLIYVDLRYFNFVMFLIAPRCLSPLIYGLRDEKFFIVLRNHAFFGLYTFISPLCIKVKSSR
>LOCXPOR48.184.HIT1.OR.2R.308.7tm_1.exons1.LR535825.1.Denticeps_clupeoides
MQNLSDVATNGTWSRSVSIIVKVCVVIPFFSVFLCCIFLMLHTFASHRHFLESSRHVLFAYMLVNDALQLLTSVLLFLFAIGGVNFAIVYCAPLLFVSTATFLNSPLILATMCLERYVAIFWPLRRPAPWRADRVWAIALSLWAVSCVLPAVDFVLFRPRPGWDPLATPVACKTSVLNASPVQTLFKVALNGFFFAAVAALILFTYVRILLETRAMRQDRASVAKALHTVVLHGLQLLLSLTAFTLPVTEQLVAPPRGFRPEDVTFLNYFCFVLIPRFLSPLIYGLRDERLRADMRRVLQRCASRVAP
>LOCXPOR48.184.HIT1.OR.2R.308.7tm_1.exons1.LR535825.1.Denticeps_clupeoides
GRHPAGAALQHAPHVGPQPLVPQAVDERAEEARDQHEAEVVEEGDVLGPEAARRRHQLLGDGEGEGREGQEQLQAVQHHRVQGLGHRGAVLPHGARLQQDAHVREQDERRHRGEEEAVQRHLEQGLDGTGVQHRRLAGHGRGQRVPPRPGPEQDEVHGGQDAADRPQRQRDGPDPVGPPRGRPPQRPEDGHVALQAHGGQDERRVEEGGGGHEQQRGAVDDGEVHPADGEQEEQHRGEQLQRVVHQHVGEQDVARALQEVAVRGEGVQHQEDAAQEDAEERDHHTHLHDYRHAPAPRPVGRNVAQILH
>LOCXPOR48.184.HIT1.OR.2R.307.7tm_1.exons1.LR535825.1.Denticeps_clupeoides
AKSERRCDQRDVEQERVDNREGVCGDPVLQRLPVLHLPDAAHLRLAPPLPGELAPRPVRLHAGERRAAAAHLGAALPVRHRRGELRHRLLRPAAVRVHRHLPQLAAHPGHHVPGALRGHLLAAAAAGPVAGRPGLGHRAVSVGGQLRPARRGLRPVPAQAGVGPAGHARGLQDVGAERQSRPDPVQGGAERLLLRRGGGAHPVHVRAHPAGDARHAAGPRLGGQGPAHGGAARPAAAPVPHGLHPPRHRAAGGAAARLPARGRHLPQLLLLRADPALPQPAHLRPAGRAAAGRHAARAAALRQQGGA
>LOCXPOR45.185.HIT1.OR.2R.303.7tm_1.exons1.LR535825.1.Denticeps_clupeoides
QNSTAYGNLRINSYSMSTGRQRFEILQIVVVILLYINCLMMFTFLKKEAFRSDTRYVLFAQTLFIDSSLILLSDLALTGVYFQLEIHFAICCIFALIMKMFIILTPLTLVAMCLERYVAICMPLRHADISTPRTRTICILLVWIISAVLPLFMVISSAFVLTPRFLFTYVVCSAEVMFLQSWQSTVQNILLQLYFVTMFGVILFTYIMIMKAAKKASADKKKSTHKGLRTVILHGLQLLLTMVQFICPYYEAAALEVSLVLFVNIRYADFIVFVLAPRCLSPLVYGIRDEKFFTVLRNYALFG
>LOCXPOR45.186.HIT1.OR.2R.303.7tm_1.exons1.LR535825.1.Denticeps_clupeoides
QNSTAYGNLRINSYSMSTGRQRFEILQIVVVILLYINCLMMFTFLKKEAFRSDTRYVLFAQTLFIDSSLILLSDLALTGVYFQLEIHFAICCIFALIMKMFIILTPLTLVAMCLERYVAICMPLRHADISTPRTRTICILLVWIVSAVLPLFMVISSAFVLTPRFLFTYVVCSAEVMFLQSWQSTVQNILLQLYFVTMFGVILFTYIMIMKAAKKASADKKKSTHKGLRTVILHGLQLLLTMVQFICPYYEAAALEVSLVLFVNIRYADFIVFVLAPRCLSPLVYGIRDEKFFTVLRNYALFG
>LOCXPOR45.187.HIT1.OR.2R.303.7tm_1.exons1.LR535825.1.Denticeps_clupeoides
QNSTAYGNLRINSYIMSTGRQRFEILQIVVVILLYINCLMMFTFLKKEAFRSDTRYVLFAQTLFIDSSLILLSDLALTGVSFQLEIHFAICCIFALIMKMFIILTPLTLVAMCLERYVAICMPLRHADISTPRTRTICILLVWIVSAVLPLFMVISSAFVLTPRFLFTYVVCSAEVMFLQSWQNTVQNILFQLYFVTMFGVILFTYIMIMKAAKKASADKKKSTHKGLRTVILHGLQLLLTMVPFICPYYEAAALEVSLVLFANVRYADFIVFVLAPRCLSPLVYGIRDEKFFTVLRNYALFG
>LOCXPOR51.189.HIT1.OR.2R.301.7tm_4.exons1.LR535831.1.Denticeps_clupeoides
FVLNGLNDTATNKQLYFSFSLMLYVFTVFVNLGLTAVILLDKVLHEPMYIFVCSLFINGIYGATSFYPKLLADLLSDVHVISHVGCFLQILTNYSYAFCEFTTLAMMAYDRYVAICKPLQYHSIMTLKKVKRLILFSWIFSHIETTIGVVLTARLPLCGRDIDKIYCANWAVVKLSCVDTTINNLYGYVLIVYHVSQSIMVIISYVHIIKACMRSQTERRKFIQTCLPHLVTLINFTISLVFDVLYARYGSKQIPQAFRNILAVEFLVVPPLLNPIIYGINLGPIRNRILRMFRFKTNALK
>LOCXPOR65.193.HIT1.OR.2R.301.7tm_4.exons1.LR535831.1.Denticeps_clupeoides
FVLHGLNETFASKHILFAFVFSFYMFTILVNLIVIVIIFLDKALHEPMYMFICNLCVNGIYGASCFYTKFLADMWSELNVVSYAECLAQIFVIYSYTFAELTSLSVMAHDRYVAICKPLNYRSFMTPWKVGKLILLTWLFPVLETTIGLILTLRLPMCGKDIERLYCSNWAVVKLSCVDTTVNNLYGYILMFYHVSQATLIIISYFHIIREVVKSEAQRNKFMQTCVPHLISLINFTASVMFDSLYARHGARQSLLVLQNILSVEFLVVPPLLNPVIYGMALSQIRSKILKLCRYKIKRLK
>LOCXPOR52.195.HIT1.OR.2R.306.7tm_4.exons1.LR535831.1.Denticeps_clupeoides
IRSKMVNSSSDVLFTLSGFNETMQYRHLVFSVCLVCYFLIVFINITLVLTVILEKSLHEPMYIFLCNLCINGVYSTTGFYPKFLADLLSGLYTISYSGCLLQIMVIYSSVQCDYIILTAMAYDRYVAICRPLEYHTIMTSQKAAKLLLVCWIVPLCSISIIVIISSTLILCGFHIDKLYCENWSIVKLSCFPSTVTNVMGYTLMLAYFSCFLYILYTYFRLIRTCWRSNGDKSKFMQTCVPHVLVLCNVTIALLFDLLYTRYGSRNLPQNLKNFMAIEFLVIPPLINPLIYGLQLTKVRNVVLKVF
>LOCXPOR53.197.HIT1.OR.2R.307.7tm_4.exons1.LR535831.1.Denticeps_clupeoides
MENGSHMSYLTLDGFVELNKYRYLYFVITFVLYSFIICCNAVTVSIIYIHRSLHEPMYIFIACLCFNALWGTTAFYPKFLVDLLSEKQLISYPACKLQSFLVYTFAVSEFTLLTAMAYDRYVSICKPLQYVTIVNMHTVGKLLLCSWSVPSVCNFIGVMLSNSVSLCKLTLNRLYCDNYSVVKLGCTNTNANTIFGLLVLALMVGPAVMFVIFSYVQIVLVVIKSSPELRRKAIQTCLPHVLVFMIYTINCTFEMVQTRLDSEVPHLYRMFLSIQGVVIPPLLNPIIYGLKLQELSTRLKKLICPHK
>LOCXPOR54.198.HIT1.OR.2R.308.7tm_4.exons1.LR535831.1.Denticeps_clupeoides
MSSHNYSLIFTAYGSPGPENYGVFFVTLLVYIATLISNAAIMLVIWLDSALHKPMYIFLLNLAFNGLVGSSAVCPKIMENLIKDMKEISPEGCLLQVLAINIYACCVYAILAAMAYDRYVSICKPLQYHIIMTPNKVRILLAVAYLIPIICLSLQVFLTSKLPLCRYTIDKLFCDNLAFVNLSCAKSNVGNIYGLFLVFLLAIFPFISVILSYVRILMVSYRVSEKAQMTALKTCAPHLITFINFSSAVFFSVGYNRINYYMPKEINVLMSLHFILIPPLLHPVIYGINTQDIRKSMCKIIRRKVFSL
>LOCXPOR55.199.HIT1.OR.2R.301.7tm_4.exons1.LR535831.1.Denticeps_clupeoides
SNVSDFIITGFPGLHPNYYGLVAGLFFVLYLLIATGNIFILIFVAFERSLHKPTYLIFCNLAVSDLALSTTTVPKIISKFWFDDRTISFYACFLQMFFVHFLGSFNSFVLGVMALDRFIAICNPLRYPALITNTTTVVLCALSWLITMSLMIAVVVPAISLPYCRSNIINHCYCDHISITRLACERVREVQVFAFGVAMFVLLAPLAFIIFSYTAIITSVRKISTFKQRHKVWSTCSPQLFIICLYYLPRCFVYLANNLAFDISTDVRILIILLYTVFPPAVNPGIYCFRTQEIKTLLKKR
>LOCXPOR56.200.HIT1.OR.2R.304.7tm_4.exons1.LR535831.1.Denticeps_clupeoides
AGNQSFIKEFVIVGFPGLHPDYFGFIAAVMFLVYLCILIGNAAFLTMFATNRGLHKPMYVTILNLVVSDVLFSTTTLPKIISRYWFRAGALSFNACFVQMYLVHYFGNVNAFILLIMAVDRYVAICHPLRYPMLMTKANICILSATAWLLGHAVCLMIVIRAYPLPYCAANTIIQCYCDHVSITSLACTDRALYSVPAFIFAMVVLLVPLAFIVYSYIAIIVAVFRIATVQGRLKTLSTCTPQLIIIVLYFLPRCFVYLAGNIGITFNADLRIAIIMMYSLLPPMINPLIYCLRTEEIKNIVTK
>LOCXPOR57.201.HIT1.OR.2R.308.7tm_4.exons1.LR535831.1.Denticeps_clupeoides
STETGFYITAFQSLGSGNTNYLLLGLGIIYLITLTANCLLLTLCMIDPSLHNPKYVAVCNLAVVDISMNSVIIPQMVRIFVFNLNHVSFGMCFTQMFFMHFFGDLETFSLALLAYDRFIAICWPLRYSAILTNTRMVLILAGIWLLVFLLEVFPVTLASKLPYCGSRMVKSCCCEHGPVYVLACGDTSYNRLLATAKTLSVLFSSLTFIILSYVVVVVAVLKIASSTQRSKAFFTCLTHSILVLVYYLPVILAYILPRLNVIRSPDVLTAVLTVSVTMPPMLNPIIYSLRTEELQIKIMKLLKRQKLS
>LOCXPOR58.202.HIT1.OR.2R.308.7tm_4.exons1.LR535831.1.Denticeps_clupeoides
MNNITNLSSLLILEGFGLSEEATFPAFLFATFGYMVIVFCNLLLIFTIILNRSLHQPMYLLLINLPINDLMGSSALFPQVLKEFLLNNRTIEFPVCVTQAFVMHIYGTGAVFILAAMAYDRYIAICFPLRYGSIMTISHLIRIIMLMWLFNLLMIGVLFYLLLRLPRCRSVIAHTYCDNPSLLKLVCADTTVNNIYGLLTLAFTQPFIVGLILYSYLRILMACFRSKSTDAKTKALQTCATHLIVFFLIECLGLFTIISYRLPYLSPQLRKFIAVSTLIFPPMLNPIIYGINTKEVKTKFIKMVKKKL
>LOCXPOR59.203.HIT1.OR.2R.306.7tm_4.exons1.LR535831.1.Denticeps_clupeoides
DNMSTYSNVLHLEALVPSELFVIPVFFLMLLAYLTLLVSNIGVLILIITERSLHQPMYLLFCNLSINDITGSSVLLPRLLADLVSTQRLITYGECATQVFMIHMFGTASHVLLIIMAVDRYVAICQPLRYSAIMSTRTVIIMSAAAWGVTIALIFILVGLTLRLSRCRSYVMNSYCDNAALFKLSCEDVSVNNIYGLTFTVVLFTFSISSIAFTYTKIAVVCWTKKSKDLNSKAMQTCASHLVLYLVMMWTGLITIILHRFSNYPYLRKLIHILFYVVPGNLNPVIYGLQSKALRQKIVQIFHRKV
>LOCXPOR60.204.HIT1.OR.2R.306.7tm_4.exons1.LR535831.1.Denticeps_clupeoides
DNTSTYSNVLHLEDLVTSEASVFPVFFLLLFAYLTLLVSNTGLLILIITERSLHQPMYLLFCNLSINDIIGNSVLLPRLLSDMVSTQKLITYGECATQVFLTHTFGTASHILLIIMAVDRYVAICQPLRYSAIMSTRTVIVMTAFAWGATLVLIFILVGLTLRLSRCRSHLMNSYCDNASLFKLSCEDVSVNNIYGLTFTVVLFSSSMISIAFTYTRIAVVCWTKKSKDLNSKAMQTCASHLVLYLIMLCTGFLTVILHRFSDFPYLRKLAHILFHVVPGNLNPVIYGLQSKALRQKIVQIFHRKV
>LOCXPOR61.206.HIT1.OR.2R.306.7tm_4.exons1.LR535831.1.Denticeps_clupeoides
DNRSTYSNILHLDALVTSEASVFPVFFLLLLAYLTLLVSNAGVLILIIKERSLHQPMYLLFCNLSINDMIGNSVLLPRLLSDMVSTEKLITYGECATQVFMGHINGMASHILLIIMAVDRYVAICQPLRYSAIMTTRTVIIMSAAAWGVTIAFIFILVGLTLRLSRCRSYLMNSYCDNASLFKLSCEDLSVNNIYGLFFTVMLFCSSMGSIAVTYIRIAIVCWKKKSKDLNSKAMQTCASHLVLYLIMLCTGLLTITLHRFTEFPFLRKLAQILFQIVPGNLNPVIYGIQTKALRQKIAQIFHRKV
>LOCXPOR54.91.HIT1.OR.2R.308.7tm_4.exons1.CAADHS010000060.1.Denticeps_clupeoides
MSSHNYSLIFTAYGSPGPENYGVFFVTLLVYIATLISNAAIMLVIWLDSALHKPMYIFLLNLAFNGLVGSSAVCPKIMENLIKDMKEISPEGCLLQVLAINIYACCVYAILAAMAYDRYVSICKPLQYHIIMTPNKVRILLAVAYLIPIICLSLQVFLTSKLPLCRYTIDKLFCDNLAFVNLSCAKSNVGNIYGLFLVFLLAIFPFISVILSYVRILMVSYRVSEKAQMTALKTCAPHLITFINFSSAVFFSVGYNRINYYMPKEINVLMSLHFILIPPLLHPVIYGINTQDIRKSMCKIIRRKVFSL
>LOCXPOR53.107.HIT1.OR.2R.307.7tm_4.exons1.CAADHS010000060.1.Denticeps_clupeoides
MENGSHMSYLTLDGFVELNKYRYLYFVITFVLYSFIICCNAVTVSIIYIHRSLHEPMYIFIACLCFNALWGTTAFYPKFLVDLLSEKQLISYPACKLQSFLVYTFAVSEFTLLTAMAYDRYVSICKPLQYVTIVNMHTVGKLLLCSWSVPSVCNFIGVMLSNSVSLCKLTLNRLYCDNYSVVKLGCTNTNANTIFGLLVLALMVGPAVMFVIFSYVQIVLVVIKSSPELRRKAIQTCLPHVLVFMIYTINCTFEMVQTRLDSEVPHLYRMFLSIQGVVIPPLLNPIIYGLKLQELSTRLKKLICPHK
>LOCXPOR52.122.HIT1.OR.2R.306.7tm_4.exons1.CAADHS010000060.1.Denticeps_clupeoides
IRSKMVNSSSDVLFTLSGFNETMQYRHLVFSVCLVCYFLIVFINITLVLTVILEKSLHEPMYIFLCNLCINGVYSTTGFYPKFLADLLSGLYTISYSGCLLQIMVIYSSVQCDYIILTAMAYDRYVAICRPLEYHTIMTSQKAAKLLLVCWIVPLCSISIIVIISSTLILCGFHIDKLYCENWSIVKLSCFPSTVTNVMGYTLMLAYFSCFLYILYTYFRLIRTCWRSNGDKSKFMQTCVPHVLVLCNVTIALLFDLLYTRYGSRNLPQNLKNFMAIEFLVIPPLINPLIYGLQLTKVRNVVLKVF
>LOCXPOR65.137.HIT1.OR.2R.301.7tm_4.exons1.CAADHS010000060.1.Denticeps_clupeoides
FVLHGLNETFASKHILFAFVFSFYMFTILVNLIVIVIIFLDKALHEPMYMFICNLCVNGIYGASCFYTKFLADMWSELNVVSYAECLAQIFVIYSYTFAELTSLSVMAHDRYVAICKPLNYRSFMTPWKVGKLILLTWLFPVLETTIGLILTLRLPMCGKDIERLYCSNWAVVKLSCVDTTVNNLYGYILMFYHVSQATLIIISYFHIIREVVKSEAQRNKFMQTCVPHLISLINFTASVMFDSLYARHGARQSLLVLQNILSVEFLVVPPLLNPVIYGMALSQIRSKILKLCRYKIKRLK
>LOCXPOR51.156.HIT1.OR.2R.301.7tm_4.exons1.CAADHS010000060.1.Denticeps_clupeoides
FVLNGLNDTATNKQLYFSFSLMLYVFTIFVNLGLTAVILLDKVLHEPMYIFVCSLFINGIYGATSFYPKLLADLLSDVHVISHVGCFLQILTNYSYAFCEFTTLAMMAYDRYVAICKPLQYHSIMTLKKVKRLILFSWIFSHIETTIGVVLTARLPLCGRDIDKIYCANWAVVKLSCVDTTINNLYGYVLIVYHVSQSIMVIISYVHIIKACMRSQTERRKFIQTCLPHLVTLINFTISLVFDVLYARYGSKQIPQAFRNILAVEFLVVPPLLNPIIYGINLGPIRNRILRMFRFKTNALK
>LOCXPOR7.167.HIT1.OR.2R.297.7tm_4.exons1.CAADHS010000061.1.Denticeps_clupeoides
MENQTTPPYFYLTMFKDLGYLSFVYFGVALITYGSTVLLNVVILLVILRESELHQPMYIFISCLSINGLYGTNALFPRLLRDLLSARPAVSYSACILQAFAMFTYASCEFTILTLMAHDRYVAICRPLRYHSIMTAKAVALMVAMAWLYPALTISMGTVAAVRLPLCGNEVGKLYCSNWAVVRLSCVSTAANNAYGIFIAVTTVFVPFTYILFTYVKILVICRKRSTEFKRKAFYTCVPHIVSFVTYSIAIFCEITFSRYEGELPGIVAVVLSLEFVVIPPVLNPVIYGMNFPVVRR
>LOCXPOR66.178.HIT1.OR.2R.306.7tm_4.exons1.CAADHS010000061.1.Denticeps_clupeoides
QMENESFPFYFHFTLYKDYGGLKYLFFLLLIIVYLAILLLNVSIIWMVYKERSLHEPMYLFIACLSANAIYGSSGLFPRLFIDVLSDSHSISYDACSSQIFVIYTYGICEFTMLTIMAYDRCVAICYPLRYHSIMTPRTTGLLIAAGVSWPIVCKSIVTYFTARLPLCGREITRLYCSTWSVARLSCVSTAGNNAMGLFFTVVTIFLLVAFILYTYIRILLVCRRSSSEFRGKALQTSLPHIVTVVTYSLSSFCDILLSRFELGQALNIVTLLFSVEVLLVPPILNPLIYGLALPEIRKKIINRLK
>LOCXPOR67.191.HIT1.OR.2R.300.7tm_4.exons1.CAADHS010000061.1.Denticeps_clupeoides
MENESFPFYFHFTLYKDYGGLKYLFFLLLIIVYLAILLLNVSIIWMVYKERSLHEPMYLFIACLSANAIYGSSGFFPWLLTDVLSNSHSISHDACFSQIFILYSYGICEFSMLTIMAYDRCVAICYPLRYHSIMTPRTTGLLIAAGVSWPVFCMSVITYFTARLPLCGREITRLYCSTWSVARLSCVSTAGNNAMGLFFTVVTVFLLAAFILYTYIRILLVCRRSSSEFRGKALQTSLPHIVTVVTYSLSSFCDILLSRFELGQTMTVVALLFSLEVLLVPPILNPLIYGLALPEIRKKI
>LOCXPOR2.205.HIT1.OR.2R.309.7tm_4.exons1.CAADHS010000061.1.Denticeps_clupeoides
MENATLPAHFYLTLFSGVGPLRYPFFLLTVAVYFVVLLFNFSIILVIIREKSLHAPMYIFICCLSFNSLYGSAGLFPRLSVDLLSESHAISHAACFTQIFIIYTYAICELTILSIMAYDRYVAICHPLRYHSVMTPRTTSWLIAAALLWPLLCMAVVTFLTARLPLCGTQITRIYCATWAVARLSCVPTSSNSILGLFIATTNLVLPSAFILYTYVRILIVCRRSSPEFRGKALQTCLPHIVTFVNYVTASFCDIVLSRHELDRVLNVLAFIFSLEFLVIPPILNPLIYGLTLPEIRKKNMILSYSSKI
>LOCXPOR3.92.HIT1.OR.2R.315.7tm_4.exons1.CAADHS010000061.1.Denticeps_clupeoides
QMENVTVPTHFDMTLYKDQGSIRYVYFLFTIIVYLAILIFNTSIIVVVIKEKSLHEPMYIFISCLCLNSLYGSSGLFPRLSIDLLSDYHLITYPACFTQIYVIYTYTLSELTVLATMAYDRYTAICQPLHYHNIMTMRMTAALITASFSWAFFWKAIIVYITVRLPLCGNGIIRVYCSTWSVVRLSCVPTGFNNAMGLSVVVMTIGLCVGFTLFSYVRILIVCKRSSSEIRGKALQTCLPHIITFVLYSLSFFCDIVLSRFDLNLAMKIVSYFFSLEFIVIPPLLNPLIYGLTLPEIRRKNPLFRCTAKIAAISK
>LOCXPOR3.93.HIT1.OR.2R.315.7tm_4.exons1.CAADHS010000061.1.Denticeps_clupeoides
QMENETLPSHFYFTQYKDQGDIKYVLFLIMLIVYFAILVFNVSTIVVVTKEKSLHEPMYIFISCLCFNSLYGSAGLFPRLSIDLLSDSHVISRPACFTQIYVIYTYSVSELTILATMAYDRYVAICHPLHYHNIMTPKMTALLVTGAFSWSLFWKALVLYLAVRLPLCGNLIMRLYCSTWSVVRLSCVPTGINNAFGLFVVTTDIILCVGFTLYTYTRILVVCRRSSSEIRGKALQTCLPHIITFVTYSLSFFCDIILSRFELDPVMKGLALFFSLEFLVIPPIFNPLIYGLTLPEMRRKNPIFMKSAKIAVILK
>LOCXPOR4.94.HIT1.OR.2R.299.7tm_4.exons1.CAADHS010000061.1.Denticeps_clupeoides
MENETLPFYFYFSLYKDQGHLKYVYFLVMLTVYSAIIVFNVSIIVVVMKEKSLHEPMYIFISCLSFNSLYGTAGLFPRLSIDILSDSHMISRPACFTQIYVIYTYSVSELTILAVMAYDRYVAICQPLRYHSIMTVRTRVLLIVGAFTWPFFSIALVITLSARLPLCGRAITRLYCSNWSVVRLSCVPTVSNNALGWFVLVTSNFLPSGFILYTYIRILVVCQRSSAEFRGKALQTCLPHIVTFVTYSITVFCDIVMNRFELDQITSILALIFSLEFLVVPPVLNPLIYGLTLPEIRKR
>LOCXPOR71.96.HIT1.OR.2R.309.7tm_4.exons1.CAADHS010000061.1.Denticeps_clupeoides
MENETLPFYFYFSLYKDQGDLKYVYFLVTLTIYSAIIVFNVSIIVVVMKEKSLHEPMYIFISCLCFNSLYGTAGLFPRLSIDILSDSHMISRPACFTQIFVIYTYTILEFDILAVMAYDRYVAICQPLRYHSIMTARTMILLITGAISCPIFWMSVVITLSARLPLCGRAITRLYCSNWSIVRLSCVPTASNNAVGLFVLIASDFLPLCFILYTYIRILIVCQRSSAEFRGKALQTCLPHIVTFVTYSIAIFCDILMNRFELDRITSILALVFSIELLIVPPVLNPLIYGLTLPEIRKRNQLFARATKI
>LOCXPOR6.97.HIT1.OR.2R.299.7tm_4.exons1.CAADHS010000061.1.Denticeps_clupeoides
MENDTFPVSFHLTLYRDQGHVKYVYFLIILIVYLAILLLNASIILVVMKEKSLHEPMYIFISCLSVNSLYGTAGLFPRLSIDILSDSHVISRPACFTQIYVIYTYSLSELPILAVMAYDRYVAICQPLRYHSIMTMRTTALLIAGAFTWPFFWIAMVVSLASRLPLCGRAITRLYCSNWSVVKLSCVSTASNNALGLFVLTSSVFLPSGFILFTYIRILVLCHKRSAEFRSKALQTCLPHMVTFVTYSIAIFCDVLLNRFELDQIMNIVTLVFSVEFLVVPPVLNPLIYGLTLPEIRKR
>LOCXPOR73.99.HIT1.OR.2R.309.7tm_4.exons1.CAADHS010000061.1.Denticeps_clupeoides
MENDTFPLYFYFTLYRDQGHLKYLYFLIMLSVYAAILIFNASIILVVMKEKSLHEPMYIFISCLSVNSLYGTAGLFPRLSIDILSDSHMISRPACFTQIYVIYSYSHSELTILAVMAYDRYVAICQPLHYHSIMTVRTTALLIAGALFWAFLSIALVVIPATRLPLCGRTISRLYCSNWSIARLSCVSTASNNALGLFVLTTSVFLPSGFILYSYIRILIVCQRSSSEFRGKALQTCLPHIVTFVTYSVALFCDVLLNRFQLDQIMTIVALVFSLEFLVVSPVINPLIYGLTLPEIRKKNPIFTHSSKI
>LOCXPOR8.100.HIT1.OR.2R.303.7tm_4.exons1.CAADHS010000061.1.Denticeps_clupeoides
NETFYFTLYQDQGHLKYVYFITILLEYVAILFLNISIILTVIKEKSLHEPMYIFISCLSINALYGTTGLFPRLSIDLLSDSHAISRPACFTQIYIIYTYSISELTILAVMAYDRYVAICRPLHYHSVMTARATGLLMAAAAFWPFFWMAFVVYLAARLPLCGRAITRLYCSTWSVARLSCVSTAVNNAFGLFVASTSVFLPSGFILFTYVRILIVCKRSSAEVRGKALQTCLPHIVTFVTYSIALFCDVLLSRYELSPVMNVVALIFSVEFLVVPPVLNPLMYGLTLAEMRKKNPFLMQSPKI
>LOCXPOR7.101.HIT1.OR.2R.303.7tm_4.exons1.CAADHS010000061.1.Denticeps_clupeoides
MENDTLPFYFTLFKDQGNLKYVYFLIVLIVYVAILFLNISIILAVIKEKSLHEPMYIFISCLAANALYGSTALFPRLSGDLLSDSHFISRTACFIQIFVIYSYGISEMTILATMAYDRYASICRPLHYHSIMTPRITALLISGAFGWAFFWIGSVVVLVARLPLCSRAIPRLYCSTWGVARLSCVSTSSNNALGLFVASSSVFLPSGFIWYSYIRILSVCKKSSSEFRGKALQTCLPHIVTFVTYSLAFYCDILLNRFELNAIMNIVAVAFSLEFLFIPPLLNPLIYGLTLPEMRKKNPFLRY
>LOCXPOR75.103.HIT1.OR.2R.309.7tm_4.exons1.CAADHS010000061.1.Denticeps_clupeoides
MENGSLQTHFYFTLYSYHGDLRYMFLVIMLIVYFCILLLNISIILVVIKEKSLHEPMYIFISCLSINALYGTTGLFPRLSIDLVSDAHIISRPACFTQISVIYSYAVSEFTILSVMAYDRYVAICHPLHYHNIMTPTMTGLLIAGAFSWSFFWMFAGLYITLNLPLCGREITRIYCSNWSVVRLSCVPTVSNNALGMFVAASSVFLPAGFILYTYVRILIVCRRSSSEFRGKALQTCLPHIITFVNYSLASFCDIVLSRYELKDIMKVVALIFSLEFLVIPPIFNPLIYGLTLPEMRKRNPLIKHSGKI
>LOCXPOR76.105.HIT1.OR.2R.309.7tm_4.exons1.CAADHS010000061.1.Denticeps_clupeoides
MENGSLQTHFYFTLYSYHGDLRYMFLVIMLIVYFCILLLNISIILVVIKEKSLHEPMYIFISCLSINALYGTTGLFPRLSIDLVSDAHIISRPACFTQIYVIYSYAISEFTILSVMAYDRYVAICHPLHYHNIMTPTMTGLLIAGAFSWSFFWTAVCINITLNLPLCGREITRIYCSNWSVVRLSCVPTVSNNALGMFVAASSVFLPAGFILYTYVRILIVCRRSSSEFRGKALQTCLPHIITFVNYSLASFCDIVLIRYELKDVMKVVALIFSLEFLVIPPIFNPLIYGLTLPEMRKRNPLIKHSGKI
>LOCXPOR11.109.HIT1.OR.2R.309.7tm_4.exons1.CAADHS010000061.1.Denticeps_clupeoides
MENYTLQTDFLLTLYRDQGGLRYLFFLIILVVYLAILLLNISIILVVMKEKSLHEPMYIFISCLSINALYGTTGLFPRLSIDLVSDAHIISRPACFTQIYVIYTYAISEFTILSVMAYDRYVAICHPLHYHNIMTPTMTGLLIAGAFSWSFFWMALVVYVTVKLPLCGRGISRLYCSTWSVARLSCVPTSSNNALGMFVASTSVFLPAGFILYTYVRILIVCRRSSSEFRGKALQTCLPHIITFVNYSLASFCDIVLSRYELEDVMKVVALIFSLEFLVIPPIFNPLIYGLTLPEMRKRNPLIKHSGKI
>LOCXPOR78.110.HIT1.OR.2R.300.7tm_4.exons1.CAADHS010000328.1.Denticeps_clupeoides
NLTFNSPILEIEGLKVTQQSLYPVFVIMLLIYMFVMVANVGIIVIITLEKSLHEPMYILFCNLPFNDVLGNTILIPRLLTDLLKPEAEKLISYAECVVQAVFAHLFGTTSHTILMIMAFDRYVAICNPLRYATIMSNRTVVLLSVSAWGVSAVLVAILLGLTIRLNRCRTLIANPYCDNASLFKLSCENVAINNVYGLMFSVVLLTLSMGSMALTYSKITAVCLSSKSKGLSSKALQTCSSHLTAYLVILAAGGVVAILHRFPEHSEYRKPASVLLAVIPGVLNPLIYGIQSKEIRRTIT
>LOCXPTAAR1.82.HIT1.TAAR.2R.316.7tm_1.exons1.LR535818.1.Denticeps_clupeoides
NETQSVYYCFPMQNSSCTKHVRSIAEYFFLYIVIIALSIGSVFLNLVVIISISCIKHLQTQTNLLVLSLAVADLLVGAVVIPVEGYSAVETCWYFGVQFCFLFTVMNYTIISSSLGHVLFISVDRFFAVSYPLVYSQKVTAGRTMFCIFITWSSSLLYNLLLVYTNMNATLAKHVNMCHGLCLIEYSHEWDFIDVIISLALPCCVMITLNLKILKVATYQAKMISTTTAAFRSENQVAIPKKSETKAVKSLGTVVTVYMSCWIPYYLSYFLNHTSVFYLAFTWILYSNSFFNPLIYSIFYSWFKESLKKLFTFKII
>LOCXPTAAR2.52.HIT1.TAAR.2R.318.7tm_1.exons1.LR535818.1.Denticeps_clupeoides
YLFQFLNYSCTTEANISLKHITMYCLFSSLSMLTVFLNLLVIISISHFKQLQTPTNMLIHSLAVADLLVGAVVIPFEAVKLIDVCWDVGKNFCVVFQLIVYSIILSSLGHLVLIAIDRYIAVCEPMLYHQKVTVGKTVLCICIVWTGAASYNIILICYNNQGQFSNGQCVSDITLECGVFDLIVTFIVPCSVIISLYLKIFKVATGQVRAIKSGFAVATMGTYNRRVGKTSQYKAANTLSIVVVVYLLCWIPYYICLLVNRNGESNAVTFFTWILYCNSSVNPLIYALFYGWFKKSARHILTLNIFKQSSSYYNLMSD
>LOCXPTAAR3.53.HIT1.TAAR.2R.310.7tm_1.exons1.LR535826.1.Denticeps_clupeoides
CAERRLPPDVYLFLYMSTAAVVLLTACGNLLVIVSVCHFKQLHTPTNLLILSLAVADFLVGILVMPFQMSFTIEPCWMFGFMLCEIYKLCSTQLTVVSVFNITLVAVDRYISLYIPFHYSNVVTLRLILTTVLCIWTCSSLYSVCLLYFNRLYHSTQACPGECSIIMNQALYICDLLIVFILPSATIITLYMKIFIMAKKHVVAIQAVIQPTNHQSKAPRSEHKAAKALSVVVAVFMAALLPYYISSLLYDFIDEQAFTIMVKCLSILFCFNSTINPVIYALFHPWFQKSVKLILTRQIFNPDSSLKNVI
>LOCXPTAAR4.54.HIT1.TAAR.2R.310.7tm_1.exons1.LR535826.1.Denticeps_clupeoides
CAERRLPPEVYLFLYMSTAAVVLLTACGNLLVIVSVCHFKQLHTPTNLLILSLAVADFLMGILVMPFQMSFTIEPCWMFGFVLCEIYKLCSMQLTVVSIFNVTLIAVDRYISLYIPFHYSNVVTLRVILTTVLCTWTFSSLYSVCLLYFNRFCQSTQACPGECFFIMNQTLYICDLLFIFILPSATIITLYMKIFIMARKHVVAIRAVIQPTNHQSKAPRSEHKAAKALSVVVGVFMAALLPYYISSMLTDFIDEQAFTIMVNCFSILFCFNSTINPVIYALFHPWFQKSVKLILTRQIFNPDSSLKNVI
>LOCXPTAAR5.55.HIT1.TAAR.2R.310.7tm_1.exons1.LR535826.1.Denticeps_clupeoides
CAERRLPPEVYLFLYMSTAAVVLLTACGNLLVIVSVCHFKQLHTPTNLLILSLAVADFLMGILVMPFQMSFTIEPCWMFGFVLCEIYKLCSTQLMVVSVFNVTLIAVDRYISLFIPFHYSSVVTLRVILTTVLCTWNFSSLYSVCLVYFNRFYHSTQTCPGECSFIMNQALYICDLLIVFILPSATIITLYMKIFIMVKKHVVAIKAVIQPTNHQSKAPRSEHKAAKALSVVVGVFMAALLPYYISSMLTDFIDEQAFTIMVNCFSILFCFNSTINPVIYALFHPWFQKSVKLILTRQIFNPDSSLKNVI
>LOCXPTAAR10.56.HIT1.TAAR.2R.326.7tm_1.exons1.LR535826.1.Denticeps_clupeoides
MRVEEANGTSDCAPCTGRPADMSTEIYVLLYTLTAAAVLLTACGNLLVIVSVCLFRQLHTPTNLLILSLAVTDFLVGILVMPFHMTRLIELCWIFGSAICEVYKLSGLHLTFVSVYNIALIAVDRYLGLSHPFQYRCLVSLNVILAAVLSIWLVSFFYNSSVLYVTNSSIRMCPGQCYYGFVQTIFISDLLITFILPCGTITVLYTRIFVTARRHAVAIRALCTQRDVTIASDKTSTMKSERKAAKILGIVVAVFLACLMPYFLSTVMFDLMEAQSASNIFNSLDVLFSLNSTINPIIYALFYPWFKKSIKLILTFRIFRTDPSFI
>LOCXPTAAR3.57.HIT1.TAAR.2R.310.7tm_1.exons1.LR535826.1.Denticeps_clupeoides
CAERRLPPDVYLFLYMSTAAVVLLTACGNLLVIVSVCHFKQLHTPTNLLILSLAVADFLVGILVMPFQMSFTIEPCWMFGFMLCEIYKLCSTQLTVVSVFNITLVAVDRYISLYIPFHYSNVVTLRLILTTVLCIWTCSSLYSVCLLYFNRLYHSTQACPGECSIIMNQALYICDLLIVFILPSATIITLYMKIFIMAKKHVVAIQAVIQPTNHQSKAPRSEHKAAKALSVVVAVFMAALLPYYISSLLYDFIDEQAFTIMVKCLSILFCFNSTINPVIYALFHPWFQKSVKLILTRQIFNPDSSLKNVI
>LOCXPTAAR8.58.HIT1.TAAR.2R.310.7tm_1.exons1.LR535826.1.Denticeps_clupeoides
CAERRLPPEVYLFLYMSTAAVVLLTACGNLLVIVSVCHFKQLHTPTNLLILSLAVADFLMGILVMPFQMSFTIEPCWMFGFVLCEIYKLCSMQLTVVSIFNVTLIAVDRYISLYIPFHYSNVVTLRVILTTVLCTWTFSSLYSVCLLYFNRFCQSTQACPGECFFIMNQTLYICDLLFIFILPSATIITLYMKIFIMARKHVVAIRAVIQPTNHQSKAPRSEHKAAKALSMVVGVFMAALLPYYISSMLTDFIDEQAFTIMVNCFSILFCFNSTINPVIYALFHPWFQKSVKLILTRQIFNPDSSLKNVI
>LOCXPTAAR9.59.HIT1.TAAR.2R.310.7tm_1.exons1.LR535826.1.Denticeps_clupeoides
CAERRLPPDVYLFLYMSTAAVVLLTACGNLLVIVSVCHFKQLHTPTNLLILSLAVADFLMGILVMPFQMSFTIEPCWMFGFVLCEIYKLCSTQLMVVSVFNVTLIAVDRYISLYIPFHYSNVVTLRVILTTVLCTWTFSSLYSVCLVYFNRFYHSTQTCPGECSFIMNQALYICDLLIVFILPSATIITLYMKIFIMVKKHVVAIKAVIQPTNHQSKAPRSEHKAAKALSVVVGVFMAALLPYYISSMLTDFIDEQAFTIMVNCFSILFCFNSTINPVIYALFHPWFQKSVKLILTRQIFNPDSSLKNVI
>LOCXPTAAR10.60.HIT1.TAAR.2R.326.7tm_1.exons1.LR535826.1.Denticeps_clupeoides
MRVEEANGTSDCAPCTGRPADMSTEIYVLLYTLTAAAVLLTACGNLLVIVSVCLFRQLHTPTNLLILSLAVTDFLVGILVMPFHMTRLIELCWIFGSAICEVYKLSGLHLTFVSVYNIALIAVDRYLGLSHPFQYRCLVSLNVILAAVLSIWLVSFFYNSSVLYVTNSSIRMCPGQCYYGFVQTIFISDLLITFILPCGTITVLYTRIFVTARRHAVAIRALCTQRDVTIASDKTSTMKSERKAAKILGIVVAVFLACLMPYFLSTVMFDLMEAQSASNIFNSLDVLFSLNSTINPIIYALFYPWFKKSIKLILTFRIFRTDPSFI
>LOCXPTAAR11.61.HIT1.TAAR.2R.306.7tm_1.exons1.LR535826.1.Denticeps_clupeoides
VLLFLFEAVVISLTVCGNLVVIISISHFRQLHTPTNFLILSLAVADMLVGMILLPVQFTSTYMCWHLGTELCIFYGMCSLHFTFVSIYNVCLISLDRFYALSHPLLYPNKMTLKLNALLICTNWLVSFAYNLVYFYFSGNFTMDMSVCPGECGFYVDENWSIVDFFFVFVFPCSVITLVYLAIFSIVRKHAKTIRCAREQNRALGGKQGAQHVPGASVTKAAKNLGVLVLFFLMCLLPYFISIVISGDSQKRAMDDAVAATKIVLLLNSTINPIIYALLYPWFQKCVKLIFTLKVCSSDSSLINVL
>LOCXPTAAR12.62.HIT1.TAAR.2R.327.7tm_1.exons1.LR535826.1.Denticeps_clupeoides
MTQDMVNLSDLCYNLTACSGRVAASPALALLYVCSAAAVLFTVSGNLLVIISVCHFRQLHTPTNLLILSLAVSDFLVGLFLMPVHLTMLVESCWIFGEMFCLLYNMISYQITFVSIHNVSLVAVERYVALSNPFFYVKRVSISVIFIASLMIWVLSLSYNCSLLYFNGIFSHFKICPGQCFLTIDELWSTVDLFVIFVLPCATMIILYIKIFAIAKRHAVAIRANVKCREVQNSDSMKSEWKAAKVFGVLVSVFLICLVPYYVCILLDDFIKGQNVYDVITNMVMLFYLNSAINPVIYALFYPWFQNSMKMILTCKILGADSSLKHV
>LOCXPTAAR13.63.HIT1.TAAR.2R.312.7tm_1.exons1.LR535826.1.Denticeps_clupeoides
SCSARDLSSAPYTFLYLCAACVIFITTCGNLLIVISICHFKQLHTPTNVLILSLAFSDFLVGIFVMPIHFIMLVESCWLFGALFCALYNMIGFQLTFVSIHNVSLVAVERYIALSNPFLYSKKVSLNVIFIASLMNWAVSLFYNFALLYFNGNFTELEMRPGECLLVIGEVWSAVDLFVVFILPCATMVILYIKIFAIAKRHAVAIRANNKDRRSKDVHAIRSERKAAKVFGILVSVFLICLVPYYVCILMADLIKSQSLYNVLSNILTLFYLNSAINPIIYALFYPWFQKSMKIILTFQIFGSDSSLKNVL
>LOCXPTAAR14.64.HIT1.TAAR.2R.320.7tm_1.exons1.LR535826.1.Denticeps_clupeoides
LLSNSSCSEKITSYELYLFLYLCVAVLVVITACGNLLVIVSVCHFKQFQTPTNFLILSLAFSDFLVGVFVMPFRFIMLIESCWLFGAVFCVVFNLFVFHLTCVSVYNVSLIAVERYMALNNPFLYSLKATVNVSLIAVSLTWAVSFFYNFVLLYVNGNFSDVNTCSGDCVVSIGDVSAFFDLVVVFILPCATMMILYVKVFAIARKHAIAIRTNIKNKRKKDVQSSDSMTSERKAAKVLGILVSVFLVCLVPYYICSLFLGIIKSKFYYSLTINMLALFYLNSTINPMIYALFHPSFQKSMKLILTCKIFSKDSSIITVL
>LOCXPTAAR15.65.HIT1.TAAR.2R.315.7tm_1.exons1.LR535826.1.Denticeps_clupeoides
SCSGNNTSPGLYAFLYLCVAAVVVITACGNLLVIISVCHFKQFHTPTNFVILSLAFSDFLVGVFVMPFRFIMLIESCWLFGAVFCVVFNLFVFHLTCVSVYNVSLIAVERYMALNNPFLYSLKATVNVILSVIVLTWVLSLLYNIVLLYVNGNFSDVTACSEDCHVIVGDGSAIFDLIVVFVLPCATMMILYLKVFAIARKHAIAIRANIKDRRKNDLQNSDSMKSERKAAKVLGILVLVFLVCLVPFYISSLFLGFIKSQFYYGLIDKTLTLFYLNSTINPMIYALFHPSFQKSMKLILTCKIFSKDSSIINVL
>LOCXPTAAR16.66.HIT1.TAAR.2R.314.7tm_1.exons1.LR535826.1.Denticeps_clupeoides
SCPEDVASPGVYAFLYLSVAAVVFITTCGNLLVIISVCHFKQFHTPTNFVILSLAVSDFLVGAFVMPFHFVMLIESCWLFGAMFCVLFYFVLYNLTFISVYNVSLIALDRYIALSNPFFYSSKASANMIFTTTVLIWVVSVFYNFALLYVNGNFTDFKVCDGVCLPALGPVSGIFDLTVVFILPCAIMMVLYVKIFAIARRHAIAIRANIKEIRRSDLKNNASMRSERKAAKALGILVAVFLFCLVPYYTCSIINGFVSKLLDTLIIATLTLFYLNSTFNPVIYAFFHPSFRKSMILILTCRILSKDSSTMNVL
>LOCXPTAAR17.67.HIT1.TAAR.2R.321.7tm_1.exons1.LR535826.1.Denticeps_clupeoides
LLKVNSSDSCSPCAGSPASTPAYISLYAAAAAVVLLTVCGNLLVVASVCHFKQLHTPTNVLILSLAFSDLLVGLFVMPLQFTWLIESCWIFGQSVCLFYSFASFHLSSSSVHNVALIAMDRYFALNNPFFYSKQVSVKLSVIVASLNWAVSFIYNFALLYFNDFFTVLLAVCPGDCPAAAGKIWSVVDFVVVFVLPCSLMCILYIRIFTIVKRHIKRINIQRDNHNNGDVRRSERKAAKVLGIVVSVFLLCLVPYYICSFMSGATHYLPFDELINYTMALFYLNSSVNPVIYALFYPWFQKCIKLLLSHHICRADSSLIKV
>LOCXPTAAR18.68.HIT1.TAAR.2R.306.7tm_1.exons1.LR535826.1.Denticeps_clupeoides
TLSLVSYTVSYSCVVLVIFVTVLGNLLVVISVCHFKELHTPTNLLILSLALSDALVGGFVMPFHFVWLIESFWYFGMTACKLYSFFTFYIPTVSVYNVTLIAVDRYIALVDPLLYPTRVSLNSIITVIPLIWAVSFFYNITVLYCNGILTDLCQSCSGECISLGEVWCIIDFVVVFVFPCSTIIIIYIKIFAIVKKHTSAINSQKDERVPNKKDSAKSERKAAKVLCVLVGVFLICMIPCYITSFLSKNVSSQLFNNMLNYVLSLLYLNSSINPIIYALFYPWFKKSIKMIVTLRIFSSNSSLIKL
>LOCXPTAAR19.69.HIT1.TAAR.2R.331.7tm_1.exons1.LR535826.1.Denticeps_clupeoides
DGDQFCYPESNLSCFKGIYSKPEKIVWYIVILSGITVTVLGNLVVIVSIMHFKQLHTPTNMLVMSLGVADLLLGMLIMPFSCVRTVEGCWYFGDFFCTLHSGVDLFLTSASIYHLIFIAIDRYQAICNPLKYPTRVTIRTAWLMIAISWSMAAFYGYGLVYSKAIESGLKEKLQSTYCVGSCNLLFNAVWGALDTGLSFFLPCSIMTGLYAKIFFVAKGHARKIGEAKNRMQLNASNTVSQSSERKAAKTLGIVVGVFILCWTPYCTNSAIDPFINFATPAFLLEVFVWLGYFNSTFNPIIYGLYYPWFRKSLHLMVTLKIFSAHSSNLKI
>LOCXPTAAR20.70.HIT1.TAAR.2R.333.7tm_1.exons1.LR535826.1.Denticeps_clupeoides
DGDQFCYPESNSSCAKSIYGHGLKVALYIMFFTGTTVTIFGNLVVIVSIMHFKKLHTPTNMLVMSLGVADLLLGLLVMPFSTVRTVEGCWYLGEGFCSLHSGFDMFLTSASIYHLIFIAIDRYQAICSPLLYTTRVTIRTAWLMIAISWTFASLYGFGLVFSKVNEKDLKETFQSVYCLGSCNLMFNEVFGVLDTSLTFFLPCSVMIGLYAKIFLVAKGHVKKIGEAKHNLQLNGSGTLSQSSERKAAKTLGIVVGAFILCWMPFCTNSVIDPFTDFGTPPVVFDTFVWLGYFNSTLNPIIYGLFYPWFRKSLHLMVTFKIFNAHSSKLNIIS
>LOCXPTAAR21.71.HIT1.TAAR.2R.335.7tm_1.exons1.LR535826.1.Denticeps_clupeoides
QTNGARFCYPEANGSCVKGIYGDRLKVALYVMFFSGMVVTILGNLVVIVSIMHFKQLHTPTNMLVMSLAVADLLLGLTVMPFSTLRSVEGCWYFGDNVCTLHSSVDMFLTSASIYHLVFIAIDRYQAVCNPLLYPTRVTIRTAWLTIAVSWVTAAGYSYGLVYSKANVNGLMEMLQSTYCVGSCNLLFNAVWGALDTSLTFFLPCTVMMGLYAKIFLVAKGHVKKIGELSRSMKVNVSGTSSQSSERKAAKTLGIVVGAFIFCWMPFFVNSIIDPFINFGTPAILFEAFIWLGYFNSTLNPIIYGLFYPWFRKSLYLMFTFKIFSSQSSDLNIFS
>LOCXPTAAR22.72.HIT1.TAAR.2R.317.7tm_1.exons1.LR535826.1.Denticeps_clupeoides
ADDSLYCFPQLRESCLKADRHPFTRAIMYTFMLAIILVTVFGNLLVIMSISHFRQLQSPTNFIILSLALVDCLLGCLVLPYSMMRSVEGCWYLGETVCTLHSSLDMGLSVASLLHVCLISADRYWAICYPFRYGGNSTVLFVAFGTSITWLFSIILSFGVLFSKVNLLGVETVFLNLCVGACVLMFNKEWGIIAPIVTFFLPAAVMVSLYLKIFYVARRHAQSISDRHGVDASPQISDQKERKAAKTLSFVVGVFVLCWMPYFITTIMDPFLNFSAPTGVFDALGWFGYFNSTCNPLIYGFFYPRFQKAFKMIMSRL
>LOCXPTAAR23.73.HIT1.TAAR.2R.316.7tm_1.exons2.LR535826.1.Denticeps_clupeoides
SDDVLYCFPDLRDSCPRAHKQTIIRVVMYMFMLATILVTVFGNLLVIISICHFKQLQSPTNFIILSLACVDCFLGSLVLPYSMMRSVEGCWYLGQAVCTLHSGLDMTLSVASILHLCLVAVDRHWAICDPLRYGIKVTTSTVACGIGIIWLFSFTFSFCVLLSKVNLVGMEAFIQNECVGTCLLIFNKQWGVIVSLVAFFVPGTVMSLLYLKIFYVARRHAQSISDRFTAPSAPQASEQRERKAAKTLAFVMGVFLVCWLPFFITTIVDPFLGFSTPYSVFDALVWFGYFNSTCNPLIYGFFYPRFQKAFKMIVSS
>LOCXPTAAR24.74.HIT1.TAAR.2R.316.7tm_1.exons1.LR535826.1.Denticeps_clupeoides
NSLYCFPHLRNSCMRAERHVVTKVVMYSVLLVLILVTVFGNLFVIISVCLFKQLQSPTNFIILSLALADCLLGCLVLPYSMMRSVEGCWYLGETVCTLHSSLDIALCIASMLHVCLISGDRYWAICDPLRYGGHSTALFVTCSITITWMCSIALSFGLVVSKTNVLGMETLVENLCVGACVVLFNRPWGVIIPLMTFFIPATVMVSIYLKIFYVARRHVQSMNSQDSYQREKKASKTLSFVVGVFLLCWLPVFFNIIINPFLKVPAPVIIYDVLGWVAYFNSVCNPLIYGLFYPRFQKAFKIILLRCIFKHNSSNT
>LOCXPTAAR25.75.HIT1.TAAR.2R.323.7tm_1.exons1.LR535826.1.Denticeps_clupeoides
ADDSLYCFPHLSDSCLRADRYPVTKAIMYTFMLAIILVTVFGNLLVIMSISHFRQLQSPTNFIILSLALVDCLLGCLVLPYSMMRSVEGCWYLGETVCTLHSSLDMGLSVASMLHVSLISVDRYWAICDPLRYGGHSTALFVAAGTSITWLFSIMFSFGVVASKVNLVGMEMLVESLCVGTCVLLFNKQWGIIAPLLTFFTPAAVMVSLYLKIFYVARRHAQSISDRLVTTAVSDQKERKAAKTLSFVVGVFLLCWMPFFITTIIDPFLNFSAPASVFDALVWFGYLNSMCNPLIYGFFYPRFQRAFHIILSRQIFRQNSSNT
>LOCXPTAAR31.76.HIT1.TAAR.2R.326.7tm_1.exons1.LR535826.1.Denticeps_clupeoides
VLNWMKMNGSWQVLICPPIVRFSVCIILVPITVVTVFGNLLVIITIIHFKQLHTPTNFLILSLAVADLTVGAMLMPLSIKGILEKCMNTANTLQKNFNVMMCNVSVLNLSFIALDRYYAVSDPLRYKFKMTPPVTAVMITLTWSVPAVVGGVLVFTGPRSVQLNSTFSGNVSGDGHCSLTINVLSQFLFSLVFFYTPCTIMICTYLKIYLIVRRQVQAIQDQAMKNMTSKTHMLISKMERKATKTLAVVFVVFCMCWAPVFICVMIQSFLILSKSIVFYHVIGWIAYSNSMFNPLVYSFFYSWFRKALSIIVSGKIFRQNSSRMNL
>LOCXPTAAR26.77.HIT1.TAAR.2R.330.7tm_1.exons1.LR535826.1.Denticeps_clupeoides
NIVFCYDSLNGSCQKVIYPLFVRLPLYFFFAITVLLTVCGNLLVIITIVHFRQLHTPTNYLVLSLAVADLLLGAIVMPPSMIRSVETCWYLGKWFCKIHSSTDVMCCTASILNLSLISIDRYYAVGRPLQYQTKITSNAIAVMITISWGISAAVGFGMVFLELNILGIEELYNSIACEGRCVLLQSAMSSTVSSVLSFYIPGVIMLSIYLKIYLIAQRQAQLIQDSNVHSRFNGKNSAVSKMERKATRTLAIIMGVFLSLWLPFFVCNVIDPIIGYPIPDLVFDFVVWVGYFNSTFNPIVYALFYSWFRKAFQIILQGKIFQPGSSNIRL
>LOCXPTAAR27.78.HIT1.TAAR.2R.325.7tm_1.exons1.LR535826.1.Denticeps_clupeoides
MTLCYTHLNNSCPKIIYPLFVRVPLYAFFVTAVIFTVCGNLLVIISIVHFKQLHTPTNYLLLSLAIADLIVGAFIMPLSMIRTVESCWYFGKLFCKVHTSTDITCCTASVLHLSFISIDRYYATHNPLTYKLKITGSLVAGMITIAWGVSALYGFLMIFMNLCILGIEDRYYSITCEGGCFWLVSKTSGSLASVLSFFLPGIIMLSVYLNIYRIANAQVHAIHQINMQTRQISQGKIERKATKTLAVIFGVFGSFWTPFFVCYITGPFVDYTVPPVLLDIFGWVAYLNSACNPIVYGLFYSWFRNAVRFIVYGKVFQPNSSWFKL
>LOCXPTAAR28.79.HIT1.TAAR.2R.318.7tm_1.exons1.LR535826.1.Denticeps_clupeoides
NIPLCYESLNTSCQKVVYPLFARVPLYIFIGSAAILTICGNLLVIMSVASFRKLQTPTNHLVLSLAVTDLLLGGLVMPPSMIRTVETCWYFGTLFCKIHNSVDVMLSNASILNLTFIAVDRYCAICFPLHHHTIITQSVVAVMVFVTWSVSATAGFTIVFSVETSFTESEGYVHVRCDGECVMENSILTGSAFSVVSFYVPGVILFSIYLKIYCIAKQQAHKQNDRIQNDSGHQFASKAERKATKTLAIIMGVFFACWCPFFLSILIDPFTGYSIPLELYQIFGWTGYLNSTLNPMVYALFYSWFRKAFRLILSGKVF
>LOCXPTAAR29.80.HIT1.TAAR.2R.323.7tm_1.exons1.LR535826.1.Denticeps_clupeoides
MEMGQSINGSDDITLCYESLNTSCQKFIYPQFVRVSLYIFFGSCVIITVCGNLLVIFSITQFKQLQTPTNYLVLSLAVTDLLLGGLVMPPSMIRTVETCWYFGTWFCKIHSSIDVMLCNASILNLTFIAVDRYCAICFPLHHHTIITPSVVAVMVFVTWTISATAAFTMVFTMELNLLESMNFIYNNIKCDGGCVVFNGGLSGCLFSLLSFYFPGIIILSIYLKIYCIAQQQAQKHHGKLERKTERKATKSLAIVVGVFFACWSPFFLSVIIDPFTGYSTPPVLFEIFGWSGYLNSTLNPMVYALFYSWFRKAFRLIVSGKVF
>LOCXPTAAR30.81.HIT1.TAAR.2R.331.7tm_1.exons1.LR535826.1.Denticeps_clupeoides
NILLCFESLNGSCQKFAYPLSVRIPLYLFFGATVFLTVLGNLLVIITIVHFKQLHSPTNHLVLSLAVADLLVGLLLMPTCTIRSVETCWYLGDFYCKIHSSFDVTLCNASILNLSFIAIDRYYAVCHPLRYQATITPSVAAAMVAVSWSVPSALGFGMVLLELNIMGFEDFYYSNVYCKGGCVLFQGGLSGSLSSILSFYVPGIIMLSIYLKIYLIAQRQARAIHDRSGPSSSSGKQAAINKMERKATRTLAIIMGVFLMLWLPFFVCNITDPFIGYSVPSVVFDFVVWVGYFNSTVNPIVYALFYSWFRSAFRIILSGKIFQPDSSRTNL
>LOCXPOra1.6.HIT1.Ora.2R.305.7tm_1.exons1.LR535824.1.Denticeps_clupeoides
VFQSANEKPSRHVPASDLILVNISLANLLSSLFRTMPIFMSDLGLDVKLPPGWCRLLMLLWVWWRAVGCWATLVLSAFQCVTMRRQQVMVGPLVQRRERRHVHIALALVWGANLAFSLPALIYGTHVHDNSTTELMVISCTTRPLLGCVWEFPTKEQGLAFASASLALNEVVPLVLMVTSNLIILHALAKHIRSVMAGGESGSSQQKELEKQVAIQRKAGHVIIALVSLFVGCWVLQVAAVTYYNHNGGMHAEGLLTVSQFSASLFMGFSPMVVTLGHGKLRRRIVAMIVWWTNKARCQRGHSDK
>LOCXPOra2.7.HIT1.Ora.2R.312.7tm_1.exons4.LR535824.1.Denticeps_clupeoides
TGSLITPVQSVSYLIMVIFGIVGNTVVIGVVGKGVLEASGSSRNSDMILVNMAVSNLLLSLTRNILLVLSDWVTQWTTTIGWCHFLMGLWVWLRSVNVWSTFLLSVFHFHTLRRVTVTVSGNKGPPKHILGSFSIIWILNLIYSIPAFIYSTRGGKNSTETVMLVSSTTRPLLGCIWSFPSVHSALAFATSSMVIHECIPIILMIGTNLGSLLMLYAHGRSLQPLKVSPDAPAMKRVPAERRAAKVILALIFFFTLSWGTSIISVNYFNYSEGNSRSVLLTVARFSNSGFIAVSPVVVAVGHRRLRAFFKSL
>LOCXPOra3.8.HIT1.Ora.2R.299.V1R.exons1.LR535824.1.Denticeps_clupeoides
MESDFLIRGALYLSLTVCGVPGNCAVIAAFLLVAYHEQRLLPADAIVLHLASVNLIVVGIRCLLEALATFQLANVFSDVGCKVVIFVYRTVRSLSIWLTFVLSAYQCLSIAPPGSLWATARDLFAQFLGGTFLVLWVINASMSLAPILYAMGTRNDSALMQNSINVQFCFMHFPSKLMQDANGAIQVVRDVVPMALMASASLIILVFFYRHSRQVKGLRSSSGAGGGGRQGVQAEQRAAMTVVTLVTLYLVFYGVDNGLWVYTLTQGTMSSALVSDLRIFFSSLYAAVSPIVIIISNKK
>LOCXPOra4.9.HIT1.Ora.2R.313.V1R.exons1.LR535824.1.Denticeps_clupeoides
MDLCITIKGVSFLLQTGLGILGNLMVLLAYAHIVSEPPQLQPVDLILCHLAFANLMLLLTRCVPQTMTVFGLQNLLNDPGCKVVIYAYRIARALSVCITCMLSVFQAATLAPGPRLARLKAELRNLVVPTFAALWFINMAVCIAAPFFSVAPRNGTVPPFTLNLGFCHVNFHDNLSYVINGVAVSFRDFAFVGLMLVSSGYILVVLHRHSRQVQGIRRNAGSSMETRAAKTVITLVVLYTVFFGIDNVIWIYMLTVAQVPPVVADMRVFFSSCYASLSPFLIISSNKKVKSRMMCTSSEQEQTTASTKDSSDK
>LOCXPOra5.10.HIT1.Ora.2R.302.7tm_1.exons1.LR535826.1.Denticeps_clupeoides
MGVLVEEVLAFRTLVSIAGIVGNAVLILSIFQMPRKRTFDLFLIGLAFANLEEIITVDVYDIFVFRASVALSPMACRTLKFFSASGEFASILFTVLISIYRYQKLRDAQTRVNLPVLMDKRRPALLLSGGSVVLAAILSAPCYIMNLDGHVRNFTSQTNCPPDFFQCAKNNCPFRNKLYKYVFMCTCILAPLLCVTGTSCLILRILLIRQCTVAAQQRAQSSQGGQHQAKSSGLNRSTIAVLAAMWIFQIDWMMYLVLQFALSPYDFPAWTEMEFFITTSYSSLSPYVYGTGLNLFTLQHLK
>LOCXPSalmoOlfC.4.14.542.HIT1.OlfC.1R.817.ANF_receptor.exons6.LR535831.1.Denticeps_clupeoides
SKQGDFLIGGIFAFHYDFILEQNYTRHPLPLQCTGRLYSRELRFARAMEFAIQEINNRLDILPNVTLGYQIYDSCGTLPMAVKVAFQFANGLDPGFIIDPSCQAVAKVAAVIGDSNSTPSIGIARLLGLFRVPQVSHFATCACLSDKRQYPAFFRTIPSDHYQAAALAQLVKHFGWTWIGAIRSDSDYGNNGMASFLKAAQKEGICVEYSVAFSSSSPQSKVERVAEIIRSSTSKTIVAFTNSVDIRILMEELTKKTTPLLQWIGCEAWLTDPEVLKFGELAGALGFGIERSIIPRFREFLLDLSAVQVTESPILQELWEDTFNCRLAQHQSNLDTGKGLKICTGTENLSAVNVPYTDTSQLRISNMVYKAMYAIAHAIHGVVCKDNENQQPQCNKNTVVQPYQVLEQLKKVNFTTNGYPVGFDSNGDPVPTYELVNWQESEDGTLHFVTVGRYDASKPKDQQFSMSRNISWMNKQSPVPVSVCSVRCHPGTRKAAQKGRPVCCYDCLPCGEGEISNETDSTDCISCPDEYWPNSQRDECLPKLVEFLSLDEVLGIILAVCSIAGACMVVAVAVIFYRHRASPIVRANNSELSFLLLFSLTLCFLCSLTFIGQPSDWSCMLRHTAFGITFVLCISCVLGKTIVVLTAFKATIPGNSIMKWFGPPQQRMTVVCFTSVQALICTLWLVLSPPFPIKNMSLYKERIILECNLGSAGAFWAVLGYIGLLAFLCFVLAFLARKLPDNFNEAKFITFSMLIFCAVWITFIPTYVSSPGKFTVAVEIFAILASSFGLMACIFVPKCFIIIFRPEQNTKKHLMGK
>LOCXPOlfC1.88.HIT1.OlfC.2R.817.ANF_receptor.exons6.LR535817.1.Denticeps_clupeoides
LDKVEGGSLRTSLVAAASAPGDIIIGGLFPIHNGVTKSSGPLLETPTCVNLNMAGMIEALAMIQAVEEANSSSMLGQLGIKLGYEIYDTCSDVSTALRATAKFMEETLDCEAGNRTSGSRQPTMAVIGASSSEVSIAVARQLSLQLIPQISYSSTATILSDKLRFPTFMRTVPSDLYQTRAMVRLVKDSGWNWVGIIINEGDYGRSAQEMLSSEAAANGICVAFKEVLPDSVTDPSFNSSVARTINIIHRNPKVKAIISFAKPTYMKHLFKALEQTDAGRRVWIASDIWSTSGRDLHEINFETIGQVVGVTFIAGDSGPVTRYLEQLDVCNKTKRNYPFLTELCQLVNGTVATQELINSIRKDTVFSLQMAVSTVLYAVADLYSQRKNCTTCDPPQPWQLLAIMNKTTFEYEGAEFNFDENGDLNLGYHVSIWKTSREEIDWENVVATYDQKKDIIKQGSTDAGSQLSLLKDVISKCSNSCAPGQFKKSAEGQHICCYDCVSCPQNQYSNVSDMDLCFTCSEKEWSEPRSSACKPKTVEYFDWIDGFAIFLVTLAALGILIVLLVSILFLCYRHTPVVKASGGPLCQVILFSLLGSFTSAICFVGRPGHMQCKMRQVLFGLSFTLCVSCILVKSLKILLAFHFNPEVKAMLRRLYKPHVIVCTSVGIQVLICVLWLVLKTPYCEDKPESKIILVQCVEGSDVAFGVMLGYIGILALVCFGFAFKSRKLPTNYNEAKFITFGMLIYIISWVIFIPTYVNTSGKYQSAVEMVVILISTYGIVGCHFMSKCYLILFKKESNTKHAFLQNVYEYSQKQSDS
>LOCXPOlfC2.90.HIT1.OlfC.2R.804.ANF_receptor.exons7.LR535826.1.Denticeps_clupeoides
ASWVQSNCKMTLNKAYAPGDIIIGIISSSHTKVLDLYNRTRPEEYICTDFDLVSFARMLADIYTINVINDSGFLPGVRLGYTVCDPCADATKSLQCVVDMLSENNFLPVMCDYTEFRPDVKVFLGSRYSELSIAVAKLLSLYMIPQISTTASATILSDKLRYLSFLRVIPSDLYQTEALAKLMDQFSWDWIGVVSIDDDYGKSALQSFLLNAEKAHVCVAYQEVIPYYLGNGETKQKIKQVVAKVRASNAQVVLLILRPELVQNLFEEAIQTNTTRTWIASDAWSMYGPLATMKDINKVGDVFGFTFTTGRIEGLENYLRNLTIGPGETNSYIEEYKQLRFNCSSPSNPLSANDDYLLNKVELSELYSESVAIWAIAHALKEQLECNDSSCPGEMNFPPWKLLAKLKSLNFTLDNNTLFFDQNGDFNDGYDLINWERSGNRRIFKTRGKYSIKDRQMSISLDMITWDNPNNTITVSRCAVSCKPGTRKSDNNSCCYTCIPCDEGTYTNSEDQSSCQTCPIGTWSLKGTTKCAPRTVKYLQWFEPYPITLLAAALIGFAFVILSLTCYIVQRDSPFIKAANLQMSCFMMLGLAVSFGSVIAFMDKPNIHLCRAQQTMYAMGFTLCVSCILVKAFRTFLAFMAFDPVRQERLGKLYNPFVTMITVTSFQGLICTLWLTYDSPDVDNTPPSNQSMIHVLQCTGGSNIGFAVMHSYIALLAFICFLLAFKGRKIPQDYNETGIIIFSMLIHLFVWLCFIPIYITRNESRPVVQASAILVSNFGIIFCHLVPKCFRALCDSSAHLRNIL
>LOCXPOlfC3.93.HIT1.OlfC.2R.929.ANF_receptor.exons7.LR535831.1.Denticeps_clupeoides
MDFKGCKRKWRLMVGICVVLGLALSAEAKSSCKLKAKFNLNGYKNVEKKTVVVGGMFPVHKRLASSDINTTSIPVSSACDGFNFRTFRWAQTMLFAIDEINLRSDLLPETDLGYVIYDSCFTISKAVEGTLTYLTGQDEAVPNYRCGTGSPLAALVGAGASDLSIATARILGLYYFPQVSYASSCSVLQSKFQFPTFLRTIPSDDHQSQAMAQLVLRFGWTWVGTIAADDDYGKYGIKKFMEVVEEAGVCISFSETLPKVRSPDDIHRIVQTVIRSTANIIVVFSSDVDLSPLLDELLQYNVTNRTWIASEAWITSALISRHPGVQQVLSGTLGFGLRRADIPNLQDHLLGIDPYLDPLTEEFWETAFNCTLSYTAAGVPAGMCTGKESLMSLNNTYTDVSQLRLTYSVYKAVYAVANALHNMESCTPGEGPFEKGGCANISNFEPWQLMYYLKNVKFNVPHTGETVYFNDGDVDGWYDILNWQRSPSGEISYIKIGHYNSTAPPESRMTINNASILWNNAALKMPRSVCSETCQPGTRKGIRQGEPVCCFDCIPCADGEISNTSDARACIQCPSEYWSNANRDTCVPKTIEFLDFAEPLGITLIAIAAFGALVTIAVAVVFLIHINTPMVKVNDALLSFLLLFSLVVTFLCSIVFLGEPKPWSCMTSQVALALGFALCLSCIMGKSALLMLRARAIKSVKSAAKSAAKAAAKAEQDPDAPPPPPAPAPAAPKTYEDSLKPGHQKAMALVCTLIQAVACTVWLCLLPPRPNKNMTAQNIKIILECDPGNVVFISCIFAYDILLALLAFVFAFTARKLEDHFSEGKSITFGMLVFFIVWISFVPAYLSTRGKFMVAVQIFAILASSFGLLACIFLPKCYVLLVKPERNTDEQMRPRQKGKDNSAVGTSLSLASSTASEANGTIVSTVSVD
>LOCXPOlfC4.94.HIT1.OlfC.2R.834.ANF_receptor.exons6.LR535831.1.Denticeps_clupeoides
GGVCKLREQFRIVGMQREGDIVLGGLFEINLLSVFPELSFRTKPEQPWCHKFDVEGFQAAQTMAFAIEEINRNPNLLPNVTLGYRIYDNCVKLGVAFRAATSLISGTESSVSSLNCSGTPPVLAIVGDPLTTHSIAISSVLSLFRVPMVSFFATCSCMSDRRRYPSFFRTIPSDAFQVRAMMQILKHFGWTWVGLIVSNDDYGLNAAQSFHQDISEFGCVAFYEILPKDNDITEIRRIMGVIQRSTSNVVVVFSTASYLLPLMDEVAQQNVTRQWIASEAWSTSPMFLTPRLLPFLKGTLGIAIRRGEIEGLREFLLSLQPDNDPNNGLVREFWEDMFDCRFKAEEAEIQTEGRVCTGNEDLTATDNAYSDVSELRPSYNVYKAVYALAHALHNLLNCVPGQGPFTGHNCASHHDIQPWQLLHYLQNVNFTTTFGDQVSFDENGDALAIYDIMNFHAMPDGTMRARTVGVIDESQPSDKVLSLDEEKIFWNFKSNSPPQSVCSDSCSPGTRKATKKGLPICCFDCIPCADGEISSAADSVECFTCPEEFWSSAEKDHCVPKDVEFLSYEDALGISLTAISLLGACACAGVLAVFAHHRHTPVVRANNSELSFLILMSLKLCFLCALLFIGQPRLWTCQLRHAVFGISFVLCVSSILVKTMVVVAVFKASQPEGQGAMKWFGAPQQRGTVLILTALQVAICTIWLTTASPVPFKNTQSSKIVFECAVGSMAGFATLLGYIGLLAAVSFLLAFLARNLPDNFNEAKFITFSMLIFCAVWIAFIPVYVSSPGKYADAVEIFAILASSFGLLISIFAPKCYIILLHPERNTKKAIMGR
>LOCXPOlfC5.98.HIT1.OlfC.2R.831.ANF_receptor.exons6.LR535831.1.Denticeps_clupeoides
CQLREQFHLVGMQQEGDIVLGGLFEVNLLTVFPELSFRTEPEQPWCHKFDVEGFQAAQTMAFAIEEINRNPNLLPNVTLGYRIYDNCVKLGVAFRAATSLISGTESSISNLNCSGTPPVLAIVGDPGSTHSIAISNVLGLFRVPMVSFFATCSCLSDRRRYPSFFRTIPSDAFQVRAMVHILKRFGWTWVGLIVSNDDYGINAAQSFHQDISEFGCVAFYEILPKDNDITEIRRIMGVIQRSTSSVVVLFSTASYLLPLMDEVAQQNVTRQWIASEAWSTSPMFLTPRLLPFLKGTLGIAIRRGEIEGLREFLLSLQPDNDPNNGLLKKFWEHMFDCRFKAEEAEIQTEGRVCTGNEDLTATDNAYSDVSELRPSYNVYKAVYALAHALHNLLNCVPGQGPFTGHNCASHHDIQPWQLLHYLQNVNFTTTFGDQVSFDENGDALAIYDIMNFHAMPDGTMRARTVGVIDESQPSDKVLSLDEEKIFWNFKSNSPPRSVCSESCSPGTRKAIKKGRPVCCFDCIACADGEISKTADSVECFRCPEEFWSSPEKDQCVLKEVEFLSYEDALGISLSTASLFGACACAGVLAVFAHHRHTPVVRSNNSELSFLILMSLKLCFLCALLFIGQPRLWTCQLRHAVFGISFVLCVSSILVKTMVVVAVFKASRPESQGAMKWFGAPQQRGSVLILTAFQVVICAVWLSTASPAPHKNTQSSKIVFECAVGSMAGFATLLGYIGLLAAVSFLLAFLARNLPDSFNEAKFITFSMLIFCAVWIAFIPAYVSSPGKYADAVEIFAILASSFGLLISIFAPKCYIILLHPERNTKKAIMGQ
>LOCXPOlfC6.100.HIT1.OlfC.2R.841.ANF_receptor.exons6.LR535831.1.Denticeps_clupeoides
TSSSGAYDSCHLQEQFRLVGMYRDGDVMIGGLFEVHLITVFPELSFTAKPEQPWCHTFDLDGFKAIQTMAFAVDEINRNPNLLPSVTLGYRIYDNCVKLGVAFRAAMALISGTEMSYSNLNCSGSPPVLGIVGDPGSTHSIAISSVLGLFRMPMVSYFATCSCLSDRRRYPFFFRTIPSDAFQVRAMMQILKRFDWTWVGLIVSNDDYGLHAAQSFQQDISGFGGCVAFFEILPKDNDLKEIRRIMDVIQHSVSRVIVVISTEAYILPLMDEVLRLNLTRQWIASEAWSMSPLFLTSRLLPVLRGTLGIAIRRGEIDGLKEFLLSLRPDNDPGNGLVRKFWEDMFKCRFAPDVAQTETEGRLCTGHEDLTTADMEYGDVSELRPAYNVYKAVYALAHTLHNLLNCVPGKGPFSGHSCASLHNIQPWQLLHYLQTVNFTTGFGDQVSFDKNGDALAIYDIVSWTGMPDGTMKARTVGDVDESKPAGHVLSLQDDKITWNFGNNKPSRSVCSEPCSPGTRKATKKGLPVCCFDCLPCADGEITNTTDSIECFKCPEEFWSNPQKIQCVPKEVEFLSYEEALGISLTAASLLGACACAGVLAVFAHHRHTPVVRANNSELSFLILMSLKLCFLCALLFIGQPRLWTCQLRHAVFGISFVLCVSSILVKTMVVVAVFKASRPEGQGAMKWFGAPQQRGTVLILTALQVAICTIWLTTASPVPFKNTQSSKIVFECAVGSMAGFATLLGYIGLLAAVSFLLAFLARNLPDTFNEAKFITFSMLIFCAVWIAFIPAYVSSPGKYADAVEIFAILASSFGLLISIFAPKCYIILLHPERNTKKALMAR
>LOCXPOlfC7.102.HIT1.OlfC.2R.845.ANF_receptor.exons6.LR535831.1.Denticeps_clupeoides
FLTFLRSSSGGLDSCKLRKEFRLLGMHKDGDVIIGGLYEVHLITVFPELSFMIEPEQPWCYELYMDGFKTALAMAFTIDEINRNPNLLPNITLGYHIYDNCIKLGVALRAAMALISGTEKSISNLNCSGSPPMLGVVGDPTTTHSIAMSSVLDLFHMPMVSYFATCSCLSNKQRYPFFFRTIPSDAFQVRAMMQILKHFGWTWVGLIVSNDDYGLNAAQSFHQDISGYGGCVAFYEILPREKDMDEIRRIIHVIQTSTSNVIVVYSNEADLMPLMDEVLHLNVTRQWIASEAWSLSPVFLTSRLLPVLRGTLGIAVRRGEIEGLKEFLLSLRPDDDPSNGMVRTFWEDMFKCRFNHAQAETETGGTVCTGDEDLTSNQEYGDVSELRGSYNVYKAVYALAHALHELLSCVPGSGPFGGHSCASLHNLQPWQLLYYLHRVNFTTSYGDQVSFDENGDALAIYDIVSWTGLPDGSVKGREVGVVDESQPAGKVLRLDEDKILWNFENNKPPHSVCSEPCPPGTRKATKKGLPVCCFDCIPCADGEISTDFIECLKCPLDFWSNPEKTHCVPKEVEFLSYEDPLGISLSTASLLGACACAGVLVVFAHHRHTPVVRANNSELSFLILMSLKLCFLCALLFIGQPRLWTCQLRHAVFGISFVLCVSSILVKTVVVVAVFKASKPEGQGLMKWFGAPQQRGSVLILTAFQVVICAVWLSTASPAPHKNTNFQSSKIVFECAVGSMAGFATLLGYIGLLAAVSFLLAFLARNLPDTFNEAKFITFSMLIFCAVWIAFIPAYVSSPGKYADAVEIFAILASSFGLLISIFAPKCYIILLHPERNTKKALMGR
>LOCXPOlfC8.106.HIT1.OlfC.2R.837.ANF_receptor.exons6.LR535831.1.Denticeps_clupeoides
TYDTCQLLKQFPLVSMQRDGDLIIGGLFEVHLITVFPELTFRAEPDQPWCYQFYLDGFKTAQAMAFTIDEINKNPNLLPNITLGYRLYDNCIKLGVALRAAMALISGTETSFSDLSCSGTPPLLAIVGDSTSTHSIAMSSVLDLFRMPMVSYFATCSCLSDKQRYPFFFRTIPSDAFQVRAMMQILKHFGWTWVGLIVSNDDYGLNAAQSFHQDISVFGGCVAFYEILPKDNDMKEIRRIINVIQTSTSRVIVVYSNEAYLLPLMDEVLRLNVTRQWIASEAWSLSPVFLTPSMLPVLRGTLGIAVRRGEIVGLQEFLLSLRPDSDPGNVMVIKFWEDMFQCRFNPVKAQTEMNGRVCSGNEDLTTSLEYSDVSELRGSYNVYKAVYALAYALHDLLHCVPGKGPFSGGSCASLHNLQPWQLLHYLHGVNFTTAYGDQVSFDENGDALAIYDIVSWTGVSGGAMKGREVGVVDESQPAGKVLRLDDEKIVWNFENNRPPHSVCSEPCPPGTRKATKKGLPVCCFDCIPCADGEISTDASECLKCPEDLWSNPQKDRCVPKEVEFLSYEDALGISLSTASLFGACACAGVLAVFAHHRQTPVVRANNSELSFLILMSLKLCFLCALLFIGQPRLWTCQLRHAVFGISFVLCVSSILVKTMVVVAVFKASRPEGQGAMKWFGAPQQRGTVLILTAFQVVICAVWLSTASPAPHKNTQSSKIVFECAVGSMAGFATLLGYIGLLAAVSFLLAFLARNLPDTFNEAKFITFSMLIFCAVWIAFIPAYVSSPGKYADAVEIFAILASSFGLLISIFAPKCYIILLHPERNTKKALMGRTPAK
>LOCXPOlfC6.108.HIT1.OlfC.2R.843.ANF_receptor.exons7.LR535831.1.Denticeps_clupeoides
SSPATYDSCQQRKQFRLVGMQREGDIIIGGLFEVHLVTEFPELSFRTDPQHLWCHEFDLDGFKMALAMAYAVDEINRDPNLLPNVTLGFRIYDNCIKLGVALRAAMALISGKDESLSNLNCSGSPPVLAIVGDSTSTHSIAMSSILGLFHMPMVSYYATCSCLSDRRRYPFFFRTIPSDAFQVRAMMQILKHFGWTWVGLIVSNDDYGLHAAQSFQQDISGFGGCVAFFEILPKDNDIREIERIIGVIQQSTSRVIVVFSAEAFMLSLMDKVLRLNLTRQWIASEAWSLNPIFLTLRMQPVLRGTLGIAIRRGEIEGMREFLLSLHPDNDPGNNLVRKFWEDMFKCRFAPDVAQTETEGRVCTGDEDVTTADMEYSDVSELRPAYNVYKAVYALAHTLHNLLNCVPGKGPFSGHSCASLHNIQPWQLLYYLQNVNFTTSFGDQVSFDKNGDALAIYDIVNWIGMPDGTMRARTVGVVDESRPAGKVLSLDEEKIFWNFENNKPPRSLCSEPCSQGTRIARKKGLPVCCFDCIPCADGEISTGTSYSIECLKCPEEFWSNPQKDQCVPKETEFLSYEDPLGISLTTASLLGACTCAGVLAIFAHHRHTPVVRANNSELSFLILISLKFCFLCALLFIGQPRLWTCQLRHAVFGISFVLCVSSILVKTVVVVAVFKASKPEGQGLMKWFGAPQQRGTVLILTALQVAICVIWLSTASPTPQKNVTYQASKIVFECAVGSMAGFATLLGYIGLLAAVSFLLAFLARNLPDTFNEAKFITFSMLIFCAVWIAFIPAYVSSPGKYADAVEIFAILASSFGLLFAIFAPKCYIILLRPERNTKKALMGR
>LOCXPOlfC9.111.HIT1.OlfC.2R.844.ANF_receptor.exons6.LR535831.1.Denticeps_clupeoides
LLLSYNLLAGFTLGSECQRLGDFNPPMLEADGDVVIGGLFPMHYMVSESDQTYASKPQASECSGFDVRAFRWVQTMVFAIEEINNSSLLPGVRLGYRILDSCDHVHTGLRSVMSLVSFSLGQDNSSEVLQCVDSAPVPVVIGLASSTPTRSVAHALGPFRIPLVSYFATCTCLTDKQVYPSFLRTVPSDLFQVQGLVQLVTHFDWRWVGTIGTEDDYSNYGIQAFAEHLQTWGGCVAFHRTIPKEPTEAQINAIADILETSTAHVVVAFATEGQLYSLLTEIARRNLTHLQWVASEAWVTAGLLTAPEFHSVLTGTLGFSFRGTMIPGLADFLFKVRPSPGSVFTNMFWEELFRCKLSFASNADPQSKLCTGNEDIKAVRSSYSEVSRVRISYNVYKAVYAIAHALHQLLKCGPKDQACNNTMTVKPWQLLHYLKQVNFTNQFGEKVYFDSNGEPVPLYDIINWQKSSNGQIQFEKVGSYDGSAPYGQQLQMDLDSIKWSGGQSQVPLSLCSASCPAGTRQASRPGQALCCFDCLPCADGEISNNTDATECTKCPLYYWSDKDRVTCVAGVEEFLDFQETMGIILVILALLGVTVAMAITVIFFFYKSTPIVKANNSEISFLLLLSIKLCFLCSLVFIGRPSAWSCRARQAAFGISFVLCISCILVKTIVVLLAFRSTLPGSNALKLFGPLQQRAFILCCTAVQVILCASWLALAPPVPFKNTSYQGGRIVLECKDVWPIGFYLVLGYIGLLSALCFVLAFLGRKLPDTFNEGKLITFSMLIFFAVWISFIPAHNSSPGKYTVAVEMFAILASSFGLLFCIFAPKCYIILFRPEQNIRKGMTGK
>LOCXPOlfC10.113.HIT1.OlfC.2R.837.ANF_receptor.exons6.LR535831.1.Denticeps_clupeoides
NAVNCTLQATYRPPVFSKEGDFVIGGVFSLHYYMRAVEANYTSHPEPLQCTGRLSTRELRFARAMEFAIKEINNRSDLLPNVILGYLIHDSCAAVPMALKVAFQFLNGREAELTTGLICPKVANVAAVLGDSTSTASIGMSRVLGLFGVPQVSHFSTCACLSDKQQHPSFFRTIPSDQFQAAALAQLVKHFGWTWIGAVRSDSDYGNNGMASFLRAAQKEGICIEFSVAFFKTNPRSKVQRVADIIRRSTSRVIVAFVASGDMRILLEELTYKPLPPLQWIGSESWVSDPEMLTYGVFAGAVGFSVERAVIPGFREFLLDLPAVQVTRSPLLREFWEDTFSCKLPPEQADLMTGQGVKMCTGNEDLRAVKIPYTDTSQLRVTNMVYKATYAIAHAIHRVVCEDRPYSMPQCNRNAFAEPYKVLAQLKKVNFTVNGYPVNFDINGDPVAKYEVINWQVAENRALSFVTVGYYDASKPKGHALNLTKKITWVGGQTQVPVSVCSASCPPGTRKAAQKGKPVCCYDCVPCGEGEISNETDSLDCISCPDEFWPNSQRDECLPKRVEFLSWDEVLGIILAFSATTGACIAVVVIVIFYRHRASPIVRANNSELSFLLLFSLTLCFLCSLTFIGRPSEWSCMLRHTAFGITFVLCISCVLGKTLVVLMAFRATLPGSNVMKWFGPLQQRMTVVCFTFVQALICTLWLVLSPPIPLKNVSYYKERIILECNLGSAGAFWAVLGYIGLLAVLCFVLAFLARKLPDNFNEAKFITFSMLIFCAVWITFIPAYVSSPGKFTVAVEIFAILASSFGLIACIFIPKCYIIVFRPHQNTKRHVMGKVAS
>LOCXPOlfC11.116.HIT1.OlfC.2R.843.ANF_receptor.exons7.LR535831.1.Denticeps_clupeoides
LTLLVACLVLRLKPMASETTYVSCTQQGTYSSPAFYKEGDFIVGGVFSMHFAMRVVEHNYTGRPEPLQCTGRMHTRGLRFARAMEFAIEEINNRSDLLPNVTLGYQIYDSCAAVPKALKATLQAVNGDDPDFKMGLTCPAVASAAAVLGDSSSTGSIGMSRVLGLFGVPQVSHYATCSCLSDKTQYPSFLRTIPSDQFQAAGLAQLVKHFGWKWIGAIRSDSDYGNSGMASFLRAAQNEGICVEYSEAIYRTNPRSKVERVAEIIRRSTSRVIVAFMASGDLRVLLDEFAKRSPPPLQWIGSESWVTDPEMLKSGLIAGAVGFGVERSVIPGLRTFLLDLSATKASQIPLLKEFWEETFNCKLPQKLIVSNVAQGVKAYNPYTDTSQLRITNMVYKAIYAIAHAIHDVVCKDKLKSLSQCNRTIIAKPFKVLEQLKKVNFTVNGYPVTFDSNGDPVAVYEVINWQIAEDGSLKFVTAGRYDASKPKGQELSLSNNIIWVGGQKKVPLSVCSESCPSGTRKAAQKGRPICCYDCVPCGEGEISNETDSLDCISCPDEYWPNSKRDECLAKPVEFLSLDEVLGIILAVCSIAGACMVVAVAVIFYRHRASPIVRANNSELSFLLLFSLTLCFLCSLTFIGRPSEWSCMLRHTAFGITFVLCISCVLGKTLVVLMAFRATLPGSNVMKWFGPLQQRLTVVCFTFVQALICTLWLVLSPPIPLKNVSYYKERIILECNLGSAGAFWAVLGYIGLLAVLCFVLAFLARKLPDNFNEAKFITFSMLIFCAVWLTFIPAYVSSPGKFTVAVEIFAILASSFGLIICIFIPKCYIILFRPDQNTRKHMLGK
>LOCXPOlfC12.118.HIT1.OlfC.2R.822.ANF_receptor.exons6.LR535831.1.Denticeps_clupeoides
PAALYKEGDYVIGGLFSFHYYMRVLENNYTGRPEPLQCTGRIFSRELRFARAMEFAIDEINNRSDLLPNITLGYEIHDSCAAVPMATKVAFKFANGQEPEFTLNPKCPNVASVVAVLGDSSSSASVGISRVIGLFRVPQVSHFSTCACLSNKQQHPSFFRTIPSDQFQAAGLAQLVKHFGWTWIGAVRSDSDYGNNGMASFLRAAQNEGICVEYSVAFYRTNPRSKVERVAEVIRRSTSRVIVAFMSSGDLRVLLEEFAKRPPPPLQWIGSESWVTDPEMLKSKLFAGAVGFGLERSVIPGLRPFLLDLSAAKAAQVPLFKMFWEETFNCELAKGETQMVTAQGVKMCTGTEDLSAVNIPYTDTSQLRVTNMVYKATYAIAHALHRIVCEDGLLSFPQCNRSIVAETFEVLKELKKINFTVNGYPVHFDSNGDPVAIYEVINWQVAEGGALKFVTVGRYDASKPKGHELSLSRNITWFDGQMQVPTSVCSESCSQGTRKAAQKGRPVCCYDCVPCGEGEISNETDSLDCIFCPHEFWPNSKRDECLPKPVEFLSLDEVLGIMLAVCSIAGACMVVAVTVIFYRYRFSPIVRANNSELSFLLLFSLTLCFLCSLTFIGRPSEWSCMLRHTAFGITFVLCISCVLGKTLVVLMAFRATLPGSNVMKWFGPPQQRLSVVCFTFVQALICTLWLVLSPPFPIKNMSHYKERIILECNLGSAGAFWAVLGYIGLLAVLCFVLAFLARKLPDNFNEAKFITFSMLIFCAVWITFIPAYINSPGKFTVAVEIFAILASSFGLIASIFVPKCYIIVFRPEQNTKKHIMGK
>LOCXPOlfC13.123.HIT1.OlfC.2R.817.ANF_receptor.exons6.LR535831.1.Denticeps_clupeoides
SKQGDFLIGGIFAFHYDFILEQNYTRHPLPLQCTGRLYSRELRFARAMEFAIQEINNRLDILPNVTLGYQIYDSCGTLPMAVKVAFQFANGLDPGFIIDPSCQAVAKVAAVIGDSNSTPSIGIARLLGLFRVPQVSHFATCACLSDKRQYPAFFRTIPSDHYQAAALAQLVKHFGWTWIGAIRSDSDYGNNGMASFLKAAQKEGICVEYSVAFSSSNPHSKVERVAEIIRSSTSKTIVAFTNAIDIRILMEELTKKTTPLFQWIGCEAWLTDPEVLKFGELAGALGFGIERSIIPRFREFLLDLSAVQVTESPILQEFWEDTFNCRLAQHHSNLDTGKGLKICTGTENLSAVNVPYTDTSQLRISNMVYKAMYAIAHAIHGVVCKDNENQQPQCNKNTVVQPYQVLEQLKKVNFTTNGYPVGFDSNGDPVPTYELVNWQESEDGTLHFVTVGRYDASKPKDQQFSMSRNISWMNKQSPVPVSVCSVSCHPGTRKAAQKGRPVCCYDCLPCGEGEISNETDSTDCISCPDESWPNSQRDECLPKLVEFLSLDEVLGIILAVCSIAGACMVAAVAVIFYRHRTSPIVRANNSELSFLLLFSLTLCFLCSLTFIGQPSDWSCMLRHTAFGITFVLCISCVLGKTIVVLTAFKATIPGNSIMKWFGPPQQRMTVVCFTSVQALICTLWLVLSPPFPIKNMSLYKERIILECNLGSAGAFWAVLGYIGLLAFLCFVLAFLARKLPDNFNEAKFITFSMLIFCAVWITFIPTYVSSPGKFTVAVEIFAILASSFGLMACIFVPKCFIIIFRPEQNTKKHLMGK
>LOCXPOlfC14.124.HIT1.OlfC.2R.826.ANF_receptor.exons6.LR535831.1.Denticeps_clupeoides
LQGTSTPALSKEGDFLIGGIFAFHYEHILEQNFTGHPLSLQCTGRLYSRELRFARAMEFAIEEINNRSDLLPNITLGYQIHDSCGAVPMALKVAFQFANGQDPEFTLDPSCTVMANVAAVIGDSNTTPSIGMTRVLGLFGVPQVSHFATCACLSDKQQYPAFFRTIPSDQYQAAALAQLVKYFGWTWIGAICSDSDYGNSGMASFLSAAQKEGICVEYSVAFSSSSPRIKVERLAELICSSTSRVIVAFVDSVDMHLLLQELTKQPTRLLQWIGCEAWVTDPEVLKYGLLAGAVGFGIERSVIPGFRKFLLGLSAVQLSHSTLLKEFWQETFNCRLFEGQIDPDNSEGLKMCTGTEDLSTVNNPYTDTSQLRITNMVYKAMYAVAHAIHGVVCKGRKNLQSQCNKSIVVKPYQVLEELRKVNFTINGYPVAFDSNGDPVATYDLINWQEAKDGAMQFVTVGHYDASKLKGQEFSLSRNISWMNRQTQVPVSVCSESCPPGTRKAAQKGKPVCCYDCVPCGEGEISNATDSLDCISCPDDYWPNSQRNACLLKLVEFLSLDEVLGIILAVCSIAGACMVVAVAVIFYRHRTSPIVRANNSELSFLLLFSLTLCFLCSLTFIGRPSEWSCMLRHTAFAITFVLCISCVLGKTLVVLMAFRATLPGSNVMKWFGPPQQRMTVVCFTSVQALLCTLWLILSPPFPIKNMSLYKERIILECNLGSTGAFWAVLGYIGLLAVLCFVLAFLARKLPDNFNEAKFITFSMLIFCAVWITFIPTYVSSPGKFTVAVEIFAILASSFGLMICIFIPKCFIIIFRPEQNTKKHLMGK
>LOCXPOlfC15.129.HIT1.OlfC.2R.846.ANF_receptor.exons6.LR535831.1.Denticeps_clupeoides
GLQAEMSEATSIACRRQGTLMPPALSKEGDVLIGGIFSFHYEHILEQNYTSHPIPLQCTGRLYSRELRFARAMEFAIEQVNNRSDLLPNITLGYQIHDSCSAVPTAVKAAFQFANGQDLEFTTGSSSCTAMANVAAVVGDSNTTPSIGMTRLLGLFGVPQVSHFATCACLSDKQQYPAFFRTIPSDHFQAAALAQLVKHFGWTWIGTVHSDSDYGNNGMASFLSAVQNEGLCVEYSVAFSIASSHSKVERAAEVIRSSTSRVIVAFVDAGDMPILMMELQKQPPPPLQWIGCESWVTDPEILKFGLLAGAVGFGIERSVIPGFREFLLQLPAAQVSKSLLLQEFWEDTFNCKLPVTESNMESKIFQQDFQKCTGTEVLQDVNIPYTDTSQLRITNMVYKATYAIAHAIHGVACKDRINSLPQCNRNAVLQPYQVLEKLKKVNFTVNGYPVVFDSNGDPVATYELINWQEAPYGTMKFVTVGRYDASKLKGQELSLIRNITWMNGKTQVPVSVCSESCPPGTRKAAQKGRPVCCYDCLPCGEGEISNDTDSLDCISCPDEFWPNSYRDECLPKVIEFLSLDEVLGIILAVCSITGACTVVAVGFIFYRHRTSPIVRANNSELSFLLLFSLTLCFLCSLTFIGRPSEWSCMLRHTAFGITFVLCISCVLGKTLVVLMAFRATLPGSNVMKWFGPPQQRMTVVCFTSVQALICTLWLVLSPPFPIKNMSLYNERIILECNLGSAGAFWAVLGYIGLLAVLCFVLAFLARKLPDNFNEAKFITFSMLIFCAVWITFIPAYVSSPGKFTVAVEIFAILASSFGVIACIFVPKCFIILFRPEQNTKKHLMGK
>LOCXPOlfC16.133.HIT1.OlfC.2R.815.ANF_receptor.exons6.LR535831.1.Denticeps_clupeoides
NDGDFLIGGIFSLHYYMRVVEHNYSSRPVPLQCTGRLSSEELHFARGMEFAIEQINNRSDLLTNIKLGYQIYDSCAAVPMAQKVAFQFANGQDTEITMVTSCSKVANVVAVVGASSSTPTMAMCRVLGLFGIPQVSHFATCACLSDKQQYPAFFRTIPSDQFQAAALAQLVKHFGWTWIGAVRSDSDYGNSGMASFLAAAQKEGICVEYSVAFYRTNPRSKVERVADVIRSSTSRVIVAFLASGEMRTLLDEFGRRPPPPLQWIGTESWVTDQEVLKSGLFPGAVGFGIERSVIPGFREFLLDLSPLKVSNSPLLREFWEGTFDCLLPLINTVPSQGVKKCTGTEDLSVLKNPYTDTSQLRITNMVYKATYAIAHALHKVLCEDKEKALSQCNKNKAVEPQEVLEQLKKVNFTVNGYPVTFDSNGDPVATYELINWQVAEDGAMHFVTVGRYDASKAKSQEFTLTKNIIWMNGQTQVPVSVCSESCPPGTRKAAQKGRPVCCYDCVPCGEGEISNKTDSLDCISCPEEFWPNSQRDECLPKRVEFLSWDEVLGIILGISAITGACMVVAVAVIFYRHRSSPIVRANNSELSFLLLFSLTLCFLCSLTFIGRPSEWSCMLRHTAFGITFVLCISCVLGKTIVVLMAFRATLPGSNVMKWFGPPQQRMTVVCFTFVQALICTLWLVLSPPFPIKNMSQYKERIILECNLGSAGAFWAVLGYIGLLAVLCFVLAFLARKLPDNFNEAKFITFSMLIFCAVWITFIPAYVSSPGKFTVAVEIFAILASSFGLIACIFIPKWFVIVFRPEQNTKKHLMGK
>LOCXPOlfC17.137.HIT1.OlfC.2R.835.ANF_receptor.exons6.LR535831.1.Denticeps_clupeoides
SSVSCRLQGTGTPSALYKDGNYVIGGIFSFHFYTRIVQHNYTSRPVPMQCTGKMFTRGLRHARAMEFAIEQINNRSDILPNITLGYQIYDSCSSVPLAVQAAFQFANGKDPEAVTDASCSKSASVAAIVGDSTSAPSIGMARVLGVFEIPQVSHAATCACLSDKRQYPAFFRTIPSDQYQAAALAQLVKHFGWTWIGAIRSDSEYGNNGMATFLRAAKLHGICIEYSVAFDRTNSRSKIKRVAEIIRSSTSNVILAFVSSSDLRILLEELTTQPLQPLQWIGSDSWVIDPEMIKFGLFAGAVGFSIERSLVPGFRDFLLDVPKVQLSQSALLQEFWQDTFGCVMPGMYAQTYMDQGVKICIGNEDLSTVQIPYTDTSQLRITNLVYKATYAIAHAIHGVVCNNSSYLVSQCNKNKAVEPHQVLEQLKKVNFTINGYSVSFNDYGDPVATYELINWQVLNNGAIDFVTVGRYDASQPKGNEFRLSRNITWVNGQKKVPVSVCSESCPPGTRKAAQTGRPVCCYDCVPCGEGEFSNETDSLGCSACPNEFWPNSQRSECLPKPVEFLAWDEVLGIILAVCSITGACMVVVVTVIFYRHRTSPIVRANNSELSFLLLFSLTLCFLCSLTFIGRPSEWSCMLRHTAFGITFVLCISCVLGKTLVVLMAFRATLPGSNVMKWFGPLQQRLTVVCMTFVQALICTLWLVLSPPFPSKNVSHYKEIIILECNVGSAFGFWAVLGYIGLLAVLCFVLAFLARKLPDNFNEAKFITFSMLIFCAVWITFIPAYVSSPGKFTVAVEIFAILASSFGLITCIFFPKCYIIIFRPEQNTKKHVMGKS
>LOCXPOlfC18.138.HIT1.OlfC.2R.836.ANF_receptor.exons6.LR535831.1.Denticeps_clupeoides
CRLRGISRPPALFREGDFVIGGVFSFHSYVRIVEFNYTSQPEPMQCTGRMFSRELRFARAMEFAIGQINNRSDLLPNITLGYRIYDSCSAVPMAVDVAFQFANGQETDIVIDASCPQVASVAAIVGDSSSTPSISMSRVLGLFRIPQVSHSATCACLSEKQQYPAFFRTIPSDHYQAAALAQLVKHFGWTWIGAVRSDSDYGNKGMASFLKAAQMEGICIEYSVAFYRTNPRSKVKRVADVIRSSTSRVIVAFMASGDLRILLEEFALQPPPRLQWIGSESWVTDPEMQKFQVFSGAVGFSIERSVIPGFRDFLLNIPAAQLSQSTLLKEFWQDTFSCYMPGTKSSVDADQGVKICTGTEDLNTVQIPYTDTSQLRITNLVYKATYAIAHAIHGAVCENSPHSVSQCYKNIAVEPNQVFVQLKKVNFTINGYSVMFDGNGDPVATYELINWQKSNDGAIQFVTVGRYDASQTKGHEFSLFRNITWVDGRGEVPVSVCSASCPPGSRKATQKGRPVCCYDCVPCGEGEISNDTDSLDCVSCANEYWPNSKRDECLPKPVEFLAWDEVLGIILAVCSIAGACMVVAVAVIFYRHRSSPIVRANNSELSFLLLFSLTLCFLCSLTFIGRPSEWSCMLRHTAFGITFVLCISCVLGKTLVVLMAFRATIPGSNVMKWFGPLQQRLTVVCFTSVQALICTLWLVLSPPFPLKNMMYYKERIILECNLGSAGAFWAVLGYIGLLAVLCFVLAFLARKLPDNFNEAKFITFSMLIFCAVWITFIPAYVSSPGKFTVAVEIFAILASSFGLIVCIYFPKCYVIVFRPEQNTKKHLMGKVPSKAL
>LOCXPOlfC19.141.HIT1.OlfC.2R.833.ANF_receptor.exons6.LR535831.1.Denticeps_clupeoides
SVSCALRGISSPPAFSKEGHFIIGGVFSFHYYLRIVQHNYTNHPEPLQCTGRMYTRDLRFARAMQFAIEEINNRSDILPNVVLGYQIHDTCSVVPVASKIALQFANGNDPKITLASSCPKVASVTAVIGDSSTTPSIGMTRLLGLFGVPQVSHFATCACLSNKHEYPAFFRTIPSDHFQAAALAQLVKYFGWMWIGIVRSDSDYGNNGVASFLRAAQKEGICVEYSVAFYRTNHRSKLERIAEVIRSSTSKVILAFIALGEMRLLMEELAKKPPPPLQWIGSESWMTDQEILKSGMFAGAVGFAIEHSVIPGFRRFLLDITAAQVSQSPVLREFWESTFDCTMPRTQTEVDLMQVKLCTGTEDLSAVQIPYTDTSQLRITNMVYKAAYAIAHAIHRVVCDNGQNSQVPRCNKTEFVEPHQVLEQLKKVNFTVNGYPVAFDSNGDPVATYELINWQTGEDGTMQFITVGRYDASQPKGQELSLTKKITWLNGQTQIPVSVCSESCPPGTRKAVQKGRPVCCYDCIPCGEGEISNETDSLGCASCPDEFWPNSKRNECLPKPVEFLSWDEVFGIILAVCSIIGAFMVVVVTGIFYRHRSSPIVRANNSELSFLLLFSLTLCFLCSLTFIGRPSEWSCMLRHTAFGITFVLCISCVLGKTLVVLMAFRATLPGSNVMKWFGPLQQRMTVICFTFVQALICTLWLVLSPPFPSKNLSYYKERIILECNLGSAGAFWAVLGYIGLLAVLCFVLAFLARKLPDNFNEAKFITFSMLIFCAVWITFIPAYVSSPGKLTVAVEIFAILASSFGLILCIFVPKCFIIVFRPEQNTKKHVMGK
>LOCXPOlfC20.142.HIT1.OlfC.2R.843.ANF_receptor.exons7.LR535831.1.Denticeps_clupeoides
TTPRLVLSVKIKRLQGTFNPHVLYMEGDFVIGGVFSLHPTVRIVEHNYTRQPEPTQCTGRLSLIGLSFARAMEFAIKEINSKQDLLPNITLGYQMHDSCTAIPMAVNAAFQLANGQDAEIVTDASCPKVASVAAVVGDSTSASSIGMSRILGLFGIPQVSHFATCSCLSNKQQYPTFFRTVPSDNFQAAALAQVVKYFGWKWIGAVRSNTDYGNSGMASFLRVAEKEGICIEYSVAFVKTDPLRKVKQIADIIRHSTARVIVAFVQGSDLRVLLSELIKEPQPRLQWIGSEGWMIEPDLLNFGLFSGAIGFSFEAFAMPGFRQFLLDLSAIEASQTSLLKEFWEDTFGCKLQGEITQMGLEQGVRVCTGSENLNNVNSFFTDTSQMRVVNMVYKATYAIAHALHGVVCNSRQQGLPNCNKSMILEPHQVLQQLKKVNFTVNGYSVMFNSNGDPANGAIYELINWQVSKEGKLQFVTVGHYDASQPKDHELRLIRNITWLDGRTEVPASVCNENCPPGTRKAAQKGKPICCYDCVACGEGEISYYTDSPDCVSCPDEFWPNSQRDKCLPKPIEFLAWDEVLGIILTVCSITGTCMVVAVTGIFYRHRTSPIVRANNSELSFLLLFSLTLCFLCSLTFIGRPTESSCMLRHTAFGITFVLCISCILVKTIVVLMAFRATLPGSNVMKLFGPPQQRMTVVGFSSVQVLVCILWLVLSPPFPIKNMSHYKERIILECNLGSAGAFWAVLGYIGLLAVLCFVLAFLARKLPDNFNEAKFITFSMLIFCAVWITFIPAYVSSPGKFTVALEIFAILASSFGLMTCIYFPKCYIILLKPEQNTKKHLMGK
>LOCXPOlfC21.143.HIT1.OlfC.2R.836.ANF_receptor.exons6.LR535831.1.Denticeps_clupeoides
SSLRCRLQGISKPPILSKEGDFVIGGVFSFHSQVRTVQHNYTRQPEPTQCMGRLLLTGLSFARAMEFAIKEINSKQDLLPNITLGYQIHDSCTVIPMAVNAAFQLANGQDAEIVTDASCPKVASVAAVVGDSTSASSIGMSRILGLFGISQVSHLATCSCLSNKQQYPTFFRTVHSDNFQAAALAHVVKYFGWKWIGAVRSDSDYGNSGMASFLRVADKEGICIEYSVAFFKTDPQSKLKQVAEIIRHSTARVIVAFVQGTDLRVLLPELIKEPQPRLQWIGSEAWMIEPDLLNFGLFAGAIGFSFEAFAMPGFRQFLLDLSAIEASQTSLVKEFWEDTFGCKLQGEITQMGLEQGVRVCTGSENLSNVNSSFTDTSQMRVVNMVYKATYAIAHALHGVVCNSRQQASPKCNKSMILEPHQVLQQLKKVNFTVNGYSVMFNSNGDPANGAIYELINWQVSKEGRLQFVTVGHYDASQPKDHELRLIRNITWLDGRTEVPASVCNENCPPGTRKAAQKGKPICCYDCVACGEGEISYHTDSPDCVSCPDEFWPNSQRDKCLPKPIEFLAWDEVLGIILTVCSITGTCMVIAVSGIFYRHRTSPIVRANNSELSFLLLFSLTLCFLCSLTFIGRPTESSCMLRHTAFGITFVLCISCILVKTIVVLMAFRATLPGSNVMKWFGPPQQRMTVVGFSSVQVLVCILWLVLSPPFPIKNMSHYKERIILECNLGSAGAFWAVLGYIGVLAVLCFVLAFLARKLPDNFNEAKFITFSMLIFCAVWITFIPAYVSSPGKFTVALEIFAILASSFGLMTCIYFPKCYIILLKPEQNTKKHLMGK
>LOCXPOlfC22.144.HIT1.OlfC.2R.843.ANF_receptor.exons7.LR535831.1.Denticeps_clupeoides
TRRPFRLSVAVCVLQGISKPPVLSKEGDFVIGGVFNFRPQVRIVEHNYTRKPEPMQCMGRLSLTGLSFARAMEFAIKEINSKQDLLPNITLGYQIHDSCTVIPMAVNAAFQLANGQDAEIVTDASCPKVASVAAIVGDTSSTPSIGMSRVLGLFGIPQVSHLATCSCLSNKQQYPTFFRTVPSDNFQAAALAQLVKYFGWKWIGAVRSDTDYGNSGMASFLRVAEKEGICIEYSVAFVKTDPLRKVKQVAEVIRHSTARVIVAFVQASDLCVLLVQLTKEPQPRLQWIGSESWMIEPDLLNFGLFAGAIGFSFEAFAMPGFRQFLLDLSATEASQTSLVKEFWEDTFGCKLQGEITQMGLEQGVRVCTGSENLSNVNSSFTDTSQMRVVNMVYKATYAIAHALHGVVCYNRQQGLPNCNKSMEVEPTQVLQQLKKVNFTVNGYSVMFNSNGDPASGAIYELINWQVSKEGKLQFVTVGNYDASQPKGHEFNLSRNITWINGRAEVPVSVCSESCPPGTRKAAQKGKPVCCYDCVQCGEGEISNYTDSPDCVSCPNEFWPNSQRDKCLPKPIEFLAWDEILGMILTVCAIAGASVVVAVGFVFYRHRSSPIVRANNSELSFLLLFSLTLCFLCSLTFIGRPTESSCILRHTAFGITFVLCISCILVKTIVVLMAFRATLPGTNVMKWFGPPQQRMTVVVFSSVQVLMCILWLVLSPPFPIKNMSHYKERIILECSLGSVSTFWAVLGYIGLLAVLCFVLAFLARKLPDNFNEAKFITFSMLIFCAVWITFIPAYVSSPGKFTVALEIFAILASSFGLMACIYFPKCYIILLRPEQNTKKHLMGK
>LOCXPOlfC23.146.HIT1.OlfC.2R.836.ANF_receptor.exons6.LR535831.1.Denticeps_clupeoides
SSFSCRLQGISKPPVLSKEGDFVIGGVFSFRPQVRTVEHNYTRQPEPMQCTGRLLLTGLSFARAMEFAIKEINSKQDLLPNITLGYQIHDSCTVIPMAVNAAFQLANGQDAEIVTDASCPKVASVAAIVGDTSSTPSIGMTRVLGLFGIPQVSHLATCSCLSNKQQYPTFFRTVPSDNFQAAALAQLVKYFGWKWIGAVRSDTDYGNSGMASFLRVAEKEGICIEYSVAFVKTDPLRKVKQVAEIIRHSTARVIVAFVQASDLRVLLVQLTKEPQPRLQWIGSESWMLEPDLLNFGLFAGAIGFSFEAFAMPGFRQFLLDLSATEASQTSLVKEFWEDTFGCKLQGEITQMGLEQGVRVCTGSENLSNVNSSFTDTSQMRVVNMVYKATYAIAHALHGVVCNSRQQGLPHCNKSMEVEPTQILQQLKKVNFTVNGYSVMFNSNGDPASGAIYELINWQVSKEGKLQFVTVGNYDASQPKGHEFNLSRNISWINGRAEVPVSVCSESCPPGTRKAAQKGKPVCCYDCVQCGEGEISNYTDSPDCVSCPNEFWPNSQRDKCLPKPIEFLAWDEILGMILTVCAIAGASVVVAVGFVFYRHRTSPIVRANNSELSFLLLFSLTLCFLCSLTFIGRPTESSCILRHTAFGITFVLCISCILVKTIVVLMAFRATLPGTNVMKWFGPPQQRMTVVVFSSVQVLVCILWLVLSPPFPIKNMSHYKERIILECSLGSVSAFWAVLGYIGLLAVLCFVLAFLARKLPDNFNEAKFITFSMLIFCAVWITFIPAYVSSPGKFTVALEIFAILASSFGLMACIYFPKCYIILLKPEQNTKKHLMGK
>LOCXPOlfC24.148.HIT1.OlfC.2R.836.ANF_receptor.exons6.LR535831.1.Denticeps_clupeoides
SSFSCRLQGISKPPVLSKEGDFVIGGVFSFRPQVRTVEHNYTRQPEPMQCTGRLLLTGLSFARAMEFAVKEINSKQNILPNITLGYQIHDSCTVIPMAVNAAFQLANGQDAEIVTDASCPKVASVAAIVGDSSSTPCIGMSRVLGLFGIPQVSHLATCSCLSNKQQYPTFFRTVPSDNFQAAALAQLVKYFGWKWIGAVRSDTDYGNSGMASFLRVAEKEGICIEYSVAFVKTDPLRKVKQVAEVIRHSTARVIVAFVQASDLRVLLVQLTKEPQPRIQWIGSESWMLEPDLLNFGLFSGAIGFSFEAFAMPGFRQFLLDLSATEASQTSLVKEFWEDTFGCKLQGEITQMGLEQGVRVCTGSENLTNVNSSFTDTSQMRVVNMVYKATYAIAHALHGVVCYNRQQGLPNCNKSMEVEPTQVLQQLKKVNFTVNGYSVMFNSNGDPANGAIYELINWQVSKEGKLQFVTVGNYDASQPKGYEFNLSRNITWINGRAEVPVSVCSESCPPGTRKAAQKGKPVCCYDCVQCGEGEISNYTDSPDCVSCPNEFWPNSQRDKCLPKPIEFLAWDEILGIILTVCAIAGASVVVAVGFVFYRHRTSPIVRANNSELSFLLLFSLTLCFLCSLTFIGRPTESSCMLRHTAFGITFVLCISCILVKTIVVLMAFRATLPGTNVMKWFGPPQQRMTVVVFSSVQVLMCILWLVLSPPFPIKNMSHYKERIILECNLGSAGAFWAVLGYIGLLAVLCFVLAFLARKLPDNFNEAKFITFSMLIFCAVWITFIPAYVSSPGKFTVALEIFAILASSFGLMACIYFPKCYIILLRPEQNTKKHLMGK
>LOCXPOlfC25.151.HIT1.OlfC.2R.820.ANF_receptor.exons6.LR535831.1.Denticeps_clupeoides
KDGDIIIGGIFSLHHNTLIMEQNYTNIPEPIQCTGGMYTRELRFARALEFAVQEINKRSDLLPSVVLGYEIHDSCGAVPVALKAALQFANGEDRVISMGTSCSKVASVAAIVGDSNSTPSVGMSRVLSLFGIPQVSHFATCACLSDKRQHPAFFRTVPSDYFQAAALAQLVKHFGWTWIGAIRSDSDYGNSGMASFLSAAQKEGICIEYSLAIYRTYPRKKVERIAEVIRSSTSRVIVAFLALGEMHALLEELLLQPPPRLQWIGSESWVTDPDMLKFELFAGAVGFSIERSVIPGFREFLLNLPAAEVSQFPLLTEFWEDTFGCKIPRKQTNSETTQGVKLCTGTEDLSVVNIPYTDTSQLRITNMVYKATYAIAHAIHSIVCKDLSNSFIMCNKTIAVEPHQILTQLKKVNFTVNGYPVTFDTNGDPVARYELINWQRDEAGTMNFVTVGLYDASKPKGQELSLTRNITWLNGQTQVPVSVCSDSCPPGTRKAAQKGRPVCCYDCVPCGEGEISNETDSLDCVPCPDEYWPNEQRDKCLPKPIEYLSWDEVLGIILAACSIAGAIMAVIVTVIFYQQRSSPIVRANNSELSFLLLFSLTLCFLCSLTFIGRPSQLSCILRHIAFGITFVLCISCVLGKTLVVLMAFRATLPGSNIMKWFGPPQQRLTVVCFTFVQALICTLWLVLSPPFPIKNMSYYKERIILECSLGSVSAFWAVLGYIGLLAVLCFVLAFLARKLPDNFNEAKFITFSMLIFCAVWITFIPAYVSSPGKFTVAVEIFAILASSFGLIACIFAPKCFIILFRPEQNTKKHLMGKVAS
>LOCXPOlfC19.154.HIT1.OlfC.2R.831.ANF_receptor.exons6.LR535831.1.Denticeps_clupeoides
SISCKSQGASRLPEFYKDGDFVIGGVFSIHYYMHAVEHNYTSLPESLKCTGSMDTRELRFARAMEFAVEQINNRSDLLPDIVLGYQIHDSCAAVPVALKVAFQFANGQDAEITTSTSCANVASVAAIVGESGSTPSIGMSRVLSLFGIPQVSHSATCACLSDKRQYPAFFRTTPSDHFQSAALARLVRHFGWTWIGAVRSDSDYGNNGMASFLRAAQSEGICAEYSVAFYRTNPRSKVERVADVIRGSTSRVIVAFLATGDMRILLEELARRPPPPLQWIGSESWVADPEMLRFGLVAGAVGFGIEQSVIPGLRPFLLDLSPARVALSPLLSEFWEGAFDCKLTQVQSKGDTSGKHSGKMCTGTEDLSAVNIPYTDTSQLRVTNMVYKATYAIAHALHRVVCDSVSNCDKNVIVEPHQVLQHLKKVNFTVNGYPVTFDANGDPVARYELINWQVSEDGTIKFVTVGRYDASKPKGHEFSLNRNITWMNRQTQVPLSVCSDSCPSGTRKAPQKGRPVCCYDCVPCGEGEISNETDSLRCISCPDDFWPNSKKNECLPKPVEFLSWDEFLGIILAAFSIVGAFTVIVVAVVFYRHRSSPIVRANNSELSFLLLFSLTLCFLCSLTFIGRPSEWSCMLRHTAFGITFVLCISCVLGKTLVVLMAFRATLPGSNVMKWFGPPQQRLTVVCFTFVQALICTLWLVLSPPFPIKNMSHYKERIILECNLGSAGAFWAVLGYIGLLAVLCFVLAFLARKLPDNFNEAKFITFSMLIFCAVWITFIPAYVSSPGKFTVAVEIFAILASSFGLIICIFIPKCFIIVFRPDKNTKKHVIGK
>LOCXPOlfC26.158.HIT1.OlfC.2R.832.ANF_receptor.exons6.LR535831.1.Denticeps_clupeoides
EQCILQSPFEPGFVAEGDFVISGIFPLHYNMEMPDLNCTYKPPPVQCNGFDPRAFRWALTMRLAVEEINSNNSLLPNHTLGYKIFDSCAYPLTGQRAALAVINGAEEHRSPMCAGAAPLLAIIGESGSAQSIVVSRILQPLRIPMISYFSSCACLGDRTKFPTFFRVIPSDDYQVKAIAHLLQHFNWTWVGVVRGDHEYGRFALQGLLRELSGTRVCIAYQLMIPLLYNRQKAQEIIDIMRTSTAKVVVVFSAEGELTPFLRDYMEQNVTGIQWIASEAWVTSAVFAGSQYYPYLGGTIGFGIRKGYIPGLRDYLMTVLPQRYPSNPLVHELWGALYGCFSSSSTGSTSQLPPCTGHETLRQQHAAYMNTSSPRISYNVYKAVYAIAYSLHNLIQCEAGKGPFPNSSCADINNVYPWQLQHYLQDVSFNILGEEVNFDDKGDSIPSYDLINWQRGSEGNIEFINVGMFDGSNEAGKELIIQDGTITWAGHQSKASCSHCVDSCPPGYRKAVRLGEPLCCFDCIPCDSGKISNETDSIDCISCPEDFWSNVDGTECIPKVVEFLSHDAMGLTLTVIAVFGACLTVSILAVFFHFRNTPIVRVNNSELSFFILLSLTLCFLCALVFIGEPTSWSCMLRHTIFSITFSLCISCILGKTLVVLAAFTATRPGNNVMKWLGPRQQRVIIFSCTLVQVVICAAWLISAPPFPSKNSQDQRSKIILECSVGSSLAFWCVLGYIGLLACLCFVLAFFARKLPGNFNEAKYITFSMLIFCAVWLAFVPAYVSSPGKFTVAVEIFAILASAFGLLFCLFAPKCYIILVKPEKNTRNHLMGRE
>LOCXPOlfC27.162.HIT1.OlfC.2R.830.ANF_receptor.exons6.LR535831.1.Denticeps_clupeoides
CVLWGDFELPVFMNNGDFTIGGIFPMHYRVEMPHTDYKLQPMSAQCKGFDPRAFRWAQAMRLAVEEINNRTDLLPNHMLGYKIYDSCSTPITAQKAVLQVLNGQETAHGAMCSGASSLLAVVGESGSSQSIVLSRTLQPFRVSMISYFSTCSCLSNRAKYPTFFRVVPNDDYQVKAIARLLKHFGWKWIGVVTEDHDYGRFALQGLKRELENTDICLAYHEMIPKDYSVEKVLKILDVMRTSSAKVIVVFSVEGEFYPFLKEFMNQNITGIQWIASEAWVTASVLAESYPLLDGTIGFAIRKGRIPRLRDYLLTVDPWRYPSNPMVHELWEALYGCSTSPASGSSQLPTCTGNETIRDQYSSYMNTSSPRVTYNVYKAVYAIAHSLHGLINCKPGKGPFQNSSCSNQIDVQPWQLQHYLQEVSFSIADEKINFDEKGNAIPYYDLINWQRDANGQIQFVTVGLYDGTKPHEKELFIQEEGLKWTGDRKEASSCIFNDSCPPGYRKAVRQGKPLCCFDCVPCDSGKISNETDSVDCISCPDDFWSNLNGTQCIPKVVEFLSHDAMGMTLTVIAVAGACLTLLVLAVFFHFRNTPIVRLNNSELSFFILLSLTLCFLCALVFIGEPTSWSCMLRHTAFSITFSLCISCILGKTLVVLGAFTATRPGNDLMKWLGPRQQRVIIFSCTLVQVVICAAWLISAPPFPLRNTQYQRSKIILECSEGSELAFWCVLGYIGLLACLCFVLAFLARKLPGNFNEAKYITFSMLIFCAVWLAFIPAYVSSPGKFTVAVEIFAILASAFGLLFCLFAPKCYIILLKPDKNTKLNLIGKVTK
>LOCXPOlfC28.163.HIT1.OlfC.2R.845.ANF_receptor.exons9.LR535831.1.Denticeps_clupeoides
SPDLNPIEMFWHDLKKPVHARKQKKCHKKNLARHTISGDFELPWFIADGDFTIGGIFPIHYRVEMPHTDYAMQPKSTQCKGFDPRAFRWAQAMRLAVEEINNRTDLLPNHKLGYKIFDSCATPVTAQKAILAVLNGQETAHNVMCSGASPLLAIVGESGSSQSIVVSRTLQPFRIPMISYFSTCSCLSDRAKYPTFFRVVPNDDYQVKAIARLLKHFGWKWIGVITEDHDYGRFALQGLKRELENTDICLAYHEMIPKDYRIEKVLQILDVMRTSSAKVVVVFSGEGEFYPFLKEFMNQNITGIQWIASEAWVTASVLAESYPFLDGTIGFAIRKGYIQGLKDYLLTVDPWRYPSNPLVHELWEALFGCSTSSASDNSQLLRCTGNENLMEHNSAYMNTSSPRVTYNVYKAVYAIAHSLHGLINCIPGKGPFQNSCSNLSDVHPWQLQHYIQEVSFTTSVEKIHFDQKGDAVPSYDLINWQRSANGQIEFVTVGLYDGAKHDEKELFIQEEALNESCPRGFRKAVRQGKPLCCFDCVPCDSGKISNQTNSVDCIPCPEDFWSNTDGTQCIPKVVEFLSHDAMGMTLTVIAVAGACLTLLVLAVFFHFRNTPIVRLNNSELSFFILLSLTLCFLCALVFIGEPTSWSCMLRHTAFSITFSLCISCILGKTLVVLGAFTATRPGNDLMKWLGPRQQRVIIFSCTLVQVVICAAWLISAPPFPLRNTQYQRSKIILECSEGSELAFWCVLGYIGLLACLCFVLAFLARKLPGNFNEAKYITFSMLIFCAVWLAFIPAYVSSPGKFTVAVEIFAILASSFGLLLCLFAPKCYIILLKPEKNTKQHLMGK
>LOCXPOlfC29.164.HIT1.OlfC.2R.856.ANF_receptor.exons6.LR535831.1.Denticeps_clupeoides
LLLLWLLIQIYVPSQAVNESECIFQGDVETNNFYQEGDVVIGGLFPLHYSPVSFVHSFDKKPVPSGYKYFSPRALRWMQTMTFAVQEINHRQDILPHLKLGFHIRDTCDDIPVAVKTSLLLVNGQPDAGRGTCGHVHTSVSPVIVGDAGSGVSMAVLRTLGSFNIPLVSYFASCSCLSNKKEFPAFMRTMPSDAFQTKALAKLVSYFHWTWVGVIGGQSDYARFAIQLFLQESARFGVCAAYVYFYPMPLTQEVAEELVKTMKSSSAKVILSFGAETELSTILAECRRQNLTNLQWLASEAWATAKSLWQDFGDLLLGTLGFAIHKGDIPDLGTYLSRLQASDALSSHFFAEFWEETFNCRVNGSGNLHTHVEGNRTACNGKEDLANVYSAYTDVSQLRVSYNVYKAVYLIAHALHEMSSCIPGQGPFYNGTCGTMAPILPWQLLHYMKHTKFSTLGEEVNFDENGDPIAYYDLMNWQRGKDGYLQLMKVGIYDASFAGEMSLVVNESHIQWHIGQQAPASLCSESCLPGYRKAIRKGEPICCFDCIPCAEGEISNKTDAVNCLKCSEDTWPDQHQMHCLPKATEFLSYQETMGLVLCVVSAFGACATAAVMGVFIINRNTPIVRANNIELSFLLLVFLCACFLIALTFIGEPTDSFCQVRYIAFGISFTLCISCILAKTLVVLMAFRATLPGSNVMKWFGPTQQRASVILCTSIQTLICIIWLTTKPPHASHNTRFLSAKIILECAVGSEVGFWCMLGYIGFLACLCLLMAFLARKLPDNFNEAKFITFSMLIFFAVWITFIPVYVSTSGKYTVAVHVFAILASAFGLLVCIFAPKCYIVLLKPEKNSKKHMMLK
>LOCXPOlfC30.165.HIT1.OlfC.2R.843.ANF_receptor.exons6.LR535831.1.Denticeps_clupeoides
MVLLHTWMLITLVQAIRPICRLWREPEAPQLSMDGDVIIGGIFSFHNGWEELKPSFTSEPVHPRCKSLSLREFQNAQTMVFAIEEINNSTNLLPGIRLGYKIYDSCGSIEMAIRAALSLVNGREETNEIISCSKPDTVQTIIAETSSTPSIAISATVGPLHIPVISHFATCACLSDKNKHPSFFRTIPSDYYQSRALAQLVKSFGWTWVGALCSDNDYGKNGLTTFIKAALEQGVCIEYSEAFFRTNPREDILKIVDIIKASSSKVIVAFVSYSDMEVLLREIVLQNITGLQWIGSESWISDMNIATGEWQAILRGSMGFAIPKAKLKGLGEFLTNLPQSTPVPLYRELLETIFGCRLTTNGPANDSNICKGNERLSNVQNQYTDVSELQIANNVYKAVYAVAHVLHNMRFCQDDNLPSNDNCIQTSDSIEPWKAVHFSTNTGEDVHFDRNGDPVARYDLLNWQQGKDSKTEFVTVGSYDASLPKQLQLSFNQSSIIWAQNKHQVPVSVCSENCLPGTRKAARKGKPVCCYDCLPCGEGEISNETDSISCFKCPLELWPNTKRNACILKFTEYLSFGEVMGIIIVTFSLLGASLTLSIAVVFYKNKDTPIVKANNSELSFLLLFSLKLCFLCSLTFIGQPSEWSCMLRHTAFGITFVLCISCVLGKTIVVLMAFRATLPGSNVMKWFGPTQQRLSVLGFTLIQVIICVLWLTVSPPFPHQNVELYKEKIILECKLGSAVGFWAVLGYIGLLAVLCFVLAFLARKLPDNFNEAKFITFSMLIFCAVWITFIPAYVSSPGKFTVAVEIFAILASSFGLLFCIFVPKCYIILLKPEKNNKRHMIGK
>LOCXPOlfC31.167.HIT1.OlfC.2R.800.ANF_receptor.exons6.LR535831.1.Denticeps_clupeoides
MLLLKLGFLVFLAQAEEPICSLLGSTEQPELKKDGDLVIGGIFSFRAEQDPVMETFQEPPSIHKCKDFNFREFKFAQTVIFAIEEINQNPDILSGISLGYKIYNDCGTNNILRAAMTLVNGHRSKITTQTCSEPDTVQAIVGHSGSAPTIAFARVVGRFQIPVISHFATCACLSNRKAFPSFFRTIPSDYYQSRALAQLVKHFGWTWVGAISNGNAYGINGMASFMGAAHEEGLCIEYSEAFEETGPRKELLRIVEVIKKSTSKVIVTFMSYVEIKLLVAEMHNQNISGLQWIGSEAWITDDSLAVGEGQTDLIGSIGFSAPNSQIPGLGPFLQKVHPSQFPDSLFLRDFWEAVFDCSLSPQNLTHRRQCNGTEDLRDVQNQFTDVTEVRFINNVYKAVYAVAHAIHNLQTCQSSQGPFINGSCAIPREIQPWQVLHYLQRVNFTTPNGEHVSFDSNGDVPAQYDLINLQNIKKGTIEMATIGHYDGSMPEGQQFRMKNVNIVWGGGYKNVPVSVCSESCPPGTRKAVQKGKPVCCYDCLPCPVGEISVLFTMVTAMIFYCYKETPIVRANNSELSFLLLFSLTLCFLCSLTFIGQPTEWSCMLRHTAFGITFVLCISCVLGKTLVVLMAFRATLPGSNVMKWFGPLQQRLTVVCFTSVQALICTLWLVLTPPVPVKNMTYYKDRIILECNLGSTGAFWAVLGYIGLLAVLCFVLAFLARKLPDNFNEAKFITFSMLIFCAVWITFIPAYVSSPGKFTVAVEIFAILASSSGLLLCIFSPKCYVIIMKPEKNTKRHVMGK
>LOCXPOlfC32.169.HIT1.OlfC.2R.851.ANF_receptor.exons6.LR535831.1.Denticeps_clupeoides
ILLLIAVSLSEPSSVNVSEPQCKLQGKPLHPQLWKHGDLIIGGIFSFHSGWTDRDFTFSSEPLPLQCTSLNYRAFQYAQSILYAIEEINNSTTLLPGLSLGFKIYDSCGSAAEAVRRAMVLCNGYEETASEEPCTDSFQVLAIIGESTSSQCMSIATSIGPFHIPQISHYATCACLSNKKRYPSFLRTIPSDFYQSRALAHLVRHFGWTWVGAIRTDDDYGNNGMATFIKVAQQLGICLEYSMPFLRNYPKEKLQRLIEQVQVSTSRVVVAFLSHLDLEVLVHAFAEHNLTGYQWVGTEGWIADSQVALLDSHHILVGAIGLAIPKAQVTGLWDFILDVAPLSSYGSEIFNEFWETMFNCKFPTNNESAGHTRCTGREDLSGVQSVFTDMSVMPILNNVYKAVYAVAHALHKVLNCGDTCANKRQPEPIKILEQLKKVRFRTKEGEEVYFDANGDPAAKYEIINWQPHKEGHIEFITVGLYDTSLPMNSQLTFNEHSIEWANYAKKIPVSVCSESCPPGTRKATRKGKPVCCYDCIPCGEGEMSNETDSITCVQCHQEFWSNTQRDDCIEKEIEYLSYKEIIGILLTTVSILGTCMTSLIAIIFLKYKSTPIVKANNSELSFLLLFSLVLCFLCALTFIGQPSNWSCMLRHTAFGITFVLCISCVLGKTLVVLMAFRATLPGSNVMKWFGPTQQRLSVLAFTLIQVIICLLWLTISPPFPYKNMQYYKDKIILECDLGSSVGFWAVLGYIGLLAVLCFVLAFLARKLPDNFNEAKFITFSMLIFCAVWITFIPAYVSSPGKFTVAVEIFAILASSFGLLFCIFIPKCYIILLKPEKNTKKHMMGKMPSKAL
>LOCXPOlfC33.176.HIT1.OlfC.2R.834.ANF_receptor.exons6.LR535831.1.Denticeps_clupeoides
SEPQCKLQGKPLHPQLWKNGDIIIGGIFSFHSGWTDRDFTFSSEPPPLQCKSLNYRAVQYAQSILYAIEEINNSTALLPGLSLGFKIYDSCGSAAEAINGAMALCNDYEDTSFGVPCTDTFQVMAIVGETTSSQSIAIANSIGPFHIPLISHYATCACLSDKIKYPSFLRTAPSDYYQSRALAQLVRHFGWTWVGAIRTDDDYGNNGMATFVEVAQQLGICLEYSVTFVRNYAKEKLLRVIEQVKVSTSRVIVTFLYHLDLEVLLHAFGEHNLTGFQWVGTEAWIADSQIAMLDSHNILTGAIGLAIPKAQVTGLWEYILDVTPLDMYGNGIFTEFWETTFNCKFYTNNETIEQRKCTGREDLSGVQGIFTDMSILPILNNVYKAVYAAAHALHKVLDCGETCTNKQKPKPIQMLEQLKKVRFRTKEGEEVYFDANGDPAAKYEIINWQPHKKGHIEFVTVGLYDTFLPEKNQLSFNEHNLVWAKNTKEVPVSVCSESCPPGTRKAARKGKPVCCYDCIPCGEGEISNETDSVTCVQCHLEFWSNMQKDDCIKKEIEYLSYKEIIGILLTAISILGSCMTSLISVIFLKYKSTPIVKANNSELSFLLLFALILCFLCALTFIGQPSDWSCMLRHTAFGITFVLCISCVLGKTLVVLMAFRATLPGSNVMKWFGPTQQRLSVLAFTLIQIIICILWLTISPPFPYKNMQYYKDKIILECDLGSSVGFWAVLGYIGLLAVLCFVLAFLARKLPDNFNEAKFITFSMLIFCAVWITFIPAYVSSPGKFTVAVEIFAILASSFGLLFCIFIPKCYIILLKPQKNTKKHMMGKIPSKAL
>LOCXPOlfC34.181.HIT1.OlfC.2R.853.ANF_receptor.exons6.LR535831.1.Denticeps_clupeoides
IITLSLMIISLTTLSSGNQSEPQCTLLGKALHPQLWKKGDIIVGGIFSFHSGWEERELAFSGNPPPLQCNSLNYRAIQYAQAILYAIAEINNSTDLLPGLSLGFKIYDSCGSAAEAVSGAMSLCNGYEDAASDGPCTDSFQVLAIIGETTSSQSRAIATSIGPFHIPLISHYATCACLSDKAKYPSFLRTIPSDYYQSRALAQLVRHFGWTWVGAIRTDDDYGNNGMATFTNVAQQLGICLEYSVTFVRNYPKEKLLRVIEQVKVSTSRVVVTFLSHLDLEVLLHAFGEHNLTGFQWVGTEAWIADSQIAMLDSHHILTGAIGLAIPKAQVTGLWDFMMDVTHLNKYGNGIYTEFWESMFNCKFYTYNGTATQRKCTGREDLSAVQSIFTDMSVMPILNNVYKAVYAVAHALHKVLDCGETCINKRQPEPIKMLEHLKKVRFRTKDGEEVYFDANGDPAAKYEIINWQPHKEGHLEFVTVGLYDTSLPTNSQLNFNEHTIVWAKNAKKVPVSVCSESCHPGTRKAAQKGKPVCCYDCIPCGEGEISNETDSVTCVQCHLEFWSNTQRDDCIEKEIEYLSYKEIIGILLTTVSILGTCMTFVIAIIFLKYKSTPIVKANNSELSFLLLFALILCFLCALTFIGQPSDWSCMLRHTAFGITFVLCISCVLGKTLVVLMAFRATLPGSNVMKWFGLPQQRLSVLAFTLIQVIICILWLTISPPFPYKNMQYYKDKIILECDLGSAVGFWAVLGYIGLLAVLCFVLAFLARKLPDNFNEAKFITFSMLIFCAVWITFIPAYVSSPGKFTVAVEIFAILASSFGLLFCIFIPKCYIILLKPEKNTKKHMMGKMPSKAL
>LOCXPOlfC35.191.HIT1.OlfC.2R.849.ANF_receptor.exons6.LR535831.1.Denticeps_clupeoides
MLLFTHLLLHYVLSAKAAQPTCIAYGTHELLYFSKEGDVNIGGIFSFHQNPIGLNPSLHNNPGTLKCEGLDTGELQYALTMIFAIEEINNSTQLLPGITLGYKIFGSCSSIPLFVGASLALMNGPEVETCTKPDTVHVVIGETTSTATIGIARTMGPFHIPVISHSATCACLSNRKEFPSFFRTIPSDYYQSRALARLVKHFGWTWVGAVRSRGDYGNNGMATFLEAAEKEGVCVEYSVAIYRTDSREKFMEVVNIIKKSTSRVIVAFADGNDLDILLTELFLQNVTGLQWVGSEGWITYKYVATAMNYAVVGGAVGFAVPNVQIPGLREFMKGLRPSTDAKNRGLVELWEAVFECSLSPDTHSAAKACTGDESLENLDVRLTDVSDSSLLNNVYKAVFAVAHSLHQLLNCADAKGPFANKTCLIKDKIEPWEVLHYLSIVNFTTKMGESVHFDHQGDPAARYALVNWQMDSSNAITFQSIGLYDTSLPEMQQILMYNDVNAVWAGNQQEVPRSVCSESCLPGTRRAFVKGKPICCFDCIPCANDEYSNTTNAVTCLPCPPEYKSSEDRTRCDLKNIEYLTYKELMGILLVTFSVFGGCLTLSISVVFFQYRQTAIVKANNSELSFLLLFSLVLCFLCSLTFIGQPSEWSCMLRHTAFGITFVLCISCVLGKTIVVLMAFRATLPGSNVMKWFGPTQQRLSVLAFTLVQVLICVLWLTISPPYPYQNMQYYKEKIILECYLGSALGFWAVLGYIGLLAVLCFVLAFLARKLPDNFNEAKFITFSMLIFCAVWITFIPAYVSSPGKFTVAVEIFAILASSYGMLFCIFMPKCYIILFKPEKNTKKHLMGK
>LOCXPOlfC36.192.HIT1.OlfC.2R.839.ANF_receptor.exons6.LR535831.1.Denticeps_clupeoides
LLYAILAKAEEPVCRMMGTPEFPLLSKEGDVIIGGTFSIHSKITLSLLPFTNKPEPLVCSSLNLREFRFVQTMLFAIEEINNSSNFLPNVSIGYKIYDSCGSTLASMRSTMALINGQELTIGGSCFGKSPVHAIIGESESSSTIVLSRTTGPFKIPVISHFATCACLSNRKTFPSFFRTIPSDYYQSRALVELVMHFGWTWVGAVRSDNDYGNNGMATFLEAAGKEGVCVEYSEAILRTNPKERISKVVNVIKKGTARVLVAFLAQSEMEVLLEEVIAQNVTGIQWVGSESWITSRQLATPRAAKVISGPIGFTICKSKIPGLKDFLVKVHPSQNTNSALLREFWETVFDCHFQSKSLTANMRQCSGFENLASVQNTFTDVSELRISNNVYKAVYALAHSLHNMLTCRNGEARNCIQKESIEPGQVLYFLQDVNFTMPSGETVFFNHDGDPIARYELVNWQNSEAGDTSFVTVGQYDASLPKGMQFAMNHVNIVWAGGALSRPRSVCSESCLPGFRQAVIKGKPVCCFSCIQCAAGEISNKTDSAECIKCDLDYWSNEDNTQCILKRIEFLSFEENMGILLTMFSLTGVFFTLAVGLVFFCFLDTPLVKASNSELSFMLLFSLSLCFLCSLTFIGQPSDWSCRLRHTAFGIAFALCISCILAKTIVVVMAFRATVPGAGVPQCSLPLQRLSVLCCTVFQVIICTLWISLAPPFLQKNTVHSIDKIILECNVGSAVGFWAVLGYIGLLAVLCFVLAFLARKLPDNFNEAKFITFSMLIFCAVWITFIPAYVSSPGKFTVAVEIFAILASSFGLLFCIFFPKCYIIILKPERNTKKHVMGK
>LOCXPOlfC37.193.HIT1.OlfC.2R.811.ANF_receptor.exons6.LR535831.1.Denticeps_clupeoides
CQMMGSPEFPLLSKEGDVIIGGVFSIHTKFSQPPVTFTHKPQSVVCSSVNLRAFRFAQTLIFAIDEINRSHNLLPNVSIGYRIYDTCATILKSVSAAMAMINGDEDAGENNCTGKSLVHAVIGESESSLSIVLARITGPFKIPLISHWATCECLSNRREFPYFFRTIGSDYYQSRALAHLVKYFGWSWVGAVRTDSDYGNSGMAIFLKAAQEEGICVEYSEKFHRTEPEKLLKVMNVIKRGTAKVIVAFLTGLEMIQLIEQLSLQNITGLQIIGVDGWVTAKTLATPASYRVLGGSLGFSGGKANLSGFADYVVKEFWESAVDCAQMNVTEIQSSCSKDLMDFRHYNKDVPELRYSGNVYKAVYAIAHSVHSLLKCTQQHGCDQDLLFDSWQVAESLKRVNFMTKNEEHVWFDNSGATPARYEVVNWQLGPDGNVQFQAVGNYDASLPAEQHLTLRPDTIVWAGGTSQVPVSVCSESCAPGTRKAPQKGRPVCCYDCIPCAEGEVSNTTDSNNCEPCPEDYWSNAAKDKCVLKMVEFLVFTDALGMVLVLCSLFGVALTIFSGFLFMMCKDTPIVKANNSELSFLLLLSLKLCFLCSLTFIGQPSEWSCKLRHTAFGITFVLCISCVLGKTLVVLMAFRATLPGSNVMKWFGPTQQRLSVLILTLIQVIICVLWLTISPPFPYKNVYLYKEKIILECNVGSAVGFWAVLGYIGLLAVLCFVLAFLARKLPDNFNEAKFITFSMLIFCAVWITFIPAYVSSPGKFTVAVEIFAILASSFGLLFCIFAPKCYIIIFKPELNTKKHLMGKMPSK
>LOCXPOlfC38.197.HIT1.OlfC.2R.832.ANF_receptor.exons6.LR535831.1.Denticeps_clupeoides
LYVLVLFCGFVVQAEKPFCQVMGIPELPLLSKEGDVSIGGVFALHTKTSQLPTSFTEKPQPLICFSANLRAFRFVQTMVFAIEEINKSDALLPNISIGYRIYDGCGSFLVSVGVSMALMSGDEPTAEQNCSGKSLVHAIIGESDSSSTIVLARTTGPFRIPQISYWATCDCLSNRNQFPYFFRTIASDYHQSRALAHLVKYFGWSWVGALRSDSDYGNNGMAIFLKAAQEEGICVEYSEKFLKAEPEKNLKVLNVIRTGTAKVLVAFLGGLDLIELTQQLNTHNITGLQIIGVDAWISSKTIATPASYRILGGSLGFAASKANISGFEDYAMNTFWETAFHCEQTNTTGSEQACSAHQDFLNFKNYNEDIPELRYSSNVYKAVYAVAHSVHRLLRCTPHHGCDRDLTFDAWQIAQSLKKVNFTTMNEEHVWFDSTGATPARYEVVNWQLGPDGKIQFKAVGNYDVSLPVAHRLTLRQDAMIWAGGKTQVPVSVCSESCPPGTRKAQQKGKPVCCYDCIPCADGEVSNMTDSNNCEPCSEDFWSNAVKDECVLKAVEFLIFTEELGIVLVLCSLFGVCLTIFAIVLFMMNKDTPIVKANNSELSFLLLLSLKLCFLCSLTFIGQPSEWSCKLRHTAFGITFVLCISCVLGKTLVVLMAFRATLPGNNMMKWFGPTQQRLSVLILTLIQVIICVLWLTISPPFPYKNIYLYKEKIILECNVGSAVGFWAVLGYIGLLAVLCFVLAFLARKLPDNFNEAKFITFSMLIFCAVWITFIPAYVSSPGKFTVAVEIFAILASSFGLLFCIFAPKCYIIIFKPELNTKKHLMGKMPSKS
>LOCXPOlfC39.200.HIT1.OlfC.2R.815.ANF_receptor.exons6.LR535831.1.Denticeps_clupeoides
VCQIIGAPAFPLLSKEGDVIIGGAFSIHSKITEPPTNFTETPQPPICSSVNLREFRFAQTMIFAIEEINKSDTLLPNISIGYRIYDNCGSSLTSMRAAMALMNGDELTVGEICSKQSAVHAIIGMSESSATIVLSRTTGPFKIPVISHSATCECLSSRKEFPSFFRTIGSDYYQSRALVKYFGWSWVGAVRSDSDYGNNGMAIFLKAAQEEGICVEYSEKFDRTEPEKLLKVVDVIKRGTAKVVVAFLAHVEMDNLLFQMSLQNITGLQMIGVEAWITANSLLTPTSYSILGGSLGFAVSKASLDGFANYVVGEFWETAFRPECPAIKLNIFGDQNLCNEHQDLLEFKDDNEDVPELRYSSNIYKAIYAVAHAINSFLRCTSPHGCDKDWKIEPWEVVEFLKKVNFTARTGDQVWFDSTGAAAAMYEVVNWQLGPDGDVQFKPVGFYDASLPAGQRFNLRPEIIVWAGGKTQVPLSVCSNSCPPGTRKAPQKGKPICCYDCVACADGEISNLTDSNNCEVCPGEYWSNAERNKCVLKLVEFLLFTEVMGIVLVFFSLFGVFLTVLVAVLFMIKRDTPIVKANNSELSFLLLFSLKLCFLCSLTFIGQPSEWSCMLRHTAFGITFVLCISCVLGKTLVVLMAFRATLPGSNVMKWFGPTQQRLSVLALTLIQVIICVIWLTTAPPFPYKNLQLYKEKIILECSVGSAVGFWAVLGYIGLLAVLCFVLAFLARKLPDNFNEAKFITFSMLIFCAVWITFIPAYVSSPGKFTVAVEIFAILASSFGLLFCIFAPKCYIIILKPELNTKKHLMGKMPSK
>LOCXPOlfC40.202.HIT1.OlfC.2R.844.ANF_receptor.exons6.LR535831.1.Denticeps_clupeoides
VFSLSTPQQALRTCHPIGNPSELPVLKKEGDINLGGLFSLHDTVTEPDLSFTSQPGPVQCSGFNFRTFRWMQTMIFAIEKINRINSLLPNITLGYRIYDSCSTHFHALRTAMTLMGGSEEENASTSCSGTVPVVIGDGGSTLSLVVARFLGVFHVPQVSYFSSCACLSNKLQFPAFLRTMPSDFFQVDALAQLVKHFGWTWVGVVAGDDAYGRGGAQIFVDKVRMIGACIALHEIIPKNHGQVLMSGIVERIHRSRARVVLLFALEQDAGALLKEALRQNLTEIQWLASEAWITAAVLSTAEFHPILQGSLGFAIRRAIIPDLQPFLLRLHPSMDPEDPFLQQFWQESFGCQLLGGGEMISTNKPACSGAEDLANLHNIYTDVSQLRISYNVYKAVYAIAHALDAMQKCVPGRGPFAGRSCPDNSGIAPWQLLYYLKRVDFTNEYGEETKFDNNGDPVATYDLINWQVSVEGKVKYVTVGRYDETTHSKLEIDEKAILWTGSHTDVPLSVCSQSCPPGTRKANKPNAAICCFDCVVCAAGEISNQTDAIECVQCLPEFWSNPRRDACIPKDVEFLSYEDNMGMTMLAVALVGSCCTLTVTFIFACHRTTPIVRANNSELSFLILSSLWLCFLCALPFIGEPTTWSCMLRHTAFAITFSLCISCILGKTIVVLMAFQATLPGSTVMKWFGPLQQRAMIFMGAVVQVVICGVWLAVAPPTPRRLLSRESSRVILLCDLGSALGFSLVLGYIGLLSTLCLLLAFLARKLPGNFNEAKLITFSMLIFFAVWVSFVPAYVSSPGKYSTATEVFAILASSYGLLACLFLPKCYIILLKPEKNTRKHLMSK
>LOCXPOlfC41.205.HIT1.OlfC.2R.856.ANF_receptor.exons6.LR535831.1.Denticeps_clupeoides
LLFALFAPVSSVPDGSCEQWTDLESSVVHKDGDVVLGGMFPIHSKGVEQELSFKSLPDRRTCRGFNMRVFRWSQAMVFFIEEINRSNVLLPNVTLGYRLYDTCGLEVHSMRTALSVVSQPLKSDSAGACTSPSIPLIVGDSGSTLSMAISRVLNLFNVPLVSYFASCACLSDKNRFPYFFRTIPSDVNQARALARLVKHFGWTWVGTMGADDAYGRTGIDMFTAEVVRLGVCVEYRVIIPKLPSQQRVRDIVRTIRASTARVVVAFAIEEDIEPVVREFVRQNVTGKQWVASEAWVTSTLISTRENLASLSGTIGFAIRRAQIPRLRDFLNSLNVLAEPYNPFVREFWETQFQCSLNTTHPHGSMAEPVRYNKTCTGWERVDDTDSIYNDVSQLRVTYNVHKAIYAVAHSLHNLLYCEQRQGSSTSETCADVHNLQPWQVAQYLRKVNYTTQFGDVVHFDKNGDPVGSYDLVNWQRSSSDGPVDYVTVGRFDSILPQDEQLALSSEGIVWHGGTREVPGSVCSESCPRGYRKVTRAGQPVCCYDCVPCADGTISNTTDQPECTPCPEDFWSNEEHDTCIPKQIEFLSYTEAFGMGLAAAAILGATVTLAVAAIFLRHRNTPIVRANNSELSFLLLLSLCLCFLCALTFLGQPSRWACPLRRTSFGLSFALCLSCLLSKTLVVLMAFRATLPGNNAARWFRPPQQRLGVFICSVLQVMVCAAWLVKAPPYPVKNNWLYRDRIILECHLGSAALFCCVLGYIGCLAAFCFLLAFLARKLPDNFNEAKFITFSMLIFCAVWITYIPAYVSSPGKFTVAVEIFAILASSFGVLLCIFFPKCYIIIFLPENNTKRYLMSQK
>LOCXPOlfC42.213.HIT1.OlfC.2R.854.ANF_receptor.exons6.LR535831.1.Denticeps_clupeoides
VMCVIVYVWLLGLASGRCWSEAAEASCRLQWTPVSDSLYRDGDIIIGGLFPVHNDAPEPDQMFTQRMSRAPCQSLSFRHYRWLQTMLFAIEEINQNPGLLPNITLGYLAADTCLAERTTLGAALATVTGQEPTAWSSNCSSAPQVPVIVGDARSSASIAVARTLGVFDIPMVSYFASCSCLSDSKKYPYFLRTVPSDTFQAKGMASLLRLLSWTWVGVVSGDDDYGKFGVQLLLEELRGSGVCVAYSEVIPKAHTLWRMKNIVDIIRKSSAKVVVVFAIAPDAQALMEEVKRQNVSDRQWIATEAWVTSGDISDTQHLPLLVGTIGFALRKAQIPGLGPFLSRIKPVGPEEEPFVREFWETLFECSLQVNTSGPPRRSCTGAEKIAEKPSAYSDVSQLRVSYNVYKAVYAIAHAIQDMLSFKQGQRSPDINNITPKQLLYYLKRVNFTTPVGDIITFDKNGDPAASYDIINWHRDAQGTVAFVEVGNYDSNRGSNWEFQMEIKKVVWGGGWQNRVPVSVCSTPCPPGTWKVIQKGKPVCCFDCLPCADGEISNTTGSTDCTRCPEDFWSNAQNTECIPKQVEFLSFQDTMGIILTVLSISGAALTAAVLATFFCHRNTPLVRANNSELSFLLLLSLTLCFLCALAFIGQPVVWSCMLRHTLFGVSFVVCISCVLSKTVVVLVAFRATLPGNNLMRYFGPAQQRLGITFCTLIQVLVCLLWLVLAPPMPSENHERTHSATVVLECAVGSVAAFATLLGYIGLLAAICFLLAFFARKLPDNFNEAKFITFSMIIFCAVWAAFVPAYVSSPGKYAVAVEIFAILASSYGLLLCIFAPKCYIILLQPQKNTKKNMMAK
