# Supplementary material for: Expanded olfactory system in ray-finned fishes capable of terrestrial exploration
Source: BMC Biol. 2023 Jul 31;21:163. doi: 10.1186/s12915-023-01661-8 (PMC10392011; doi:10.1186/s12915-023-01661-8)
Supplement: Supplementary file 3 — Additional file 3: Data S1. Protein sequences and genomic coordinates of OLF genes. FASTA and General Feature Format (GFF) files containing the protein sequences and genomic coordinates for all identified OLF genes in this study. [file 12915_2023_1661_MOESM3_ESM.zip › PROTEINS/Dicentrarchus_labrax.OLF_genes.fa]

>LOCXPDilaORUN.68-eta.315.271.HIT1.OR.1R.315.7tm_4.exons2.UN.Dicentrarchus_labrax
MNFTPGNNNLTTTMNYRDAFVLAVGKNVTVIVLGITINYINATLVHTFNKHHIFKLNPRYILFIHLTFNDMIQLTTSISLFVFSYAFHTIYVSLCCLLILPAILTTRNTPLNLAFMAAECYIAVCIPLRYNNICTVKRTYIVIGIIWTMSSLSVLPDVFILLATEPLEFLNSRVYCSRDSVFRSPYTLKKRDVSHILFLVVVWLTLFYSYFRILFAAKAANADAKKARNTILLHGFQVLLCMTSYVRPMLSQVLTYLFPGSLASINFVMFIINQILPRFVSPIVYGLRDKTFRKYFKSYLCTVNRHPKIEGTLIN
>LOCXPDilaORUN.5-delta.315.305.HIT1.OR.1R.304.7tm_4.exons3.UN.Dicentrarchus_labrax
MVNSTQFSYFTLSYYFDTGIFRYLFFMIVMLLYILTLCTNVLLIVIICMNRSLHEPMYIFLCSLFVNELYGSTGLFPMLLVQILSDIHTVPVPFCFLQIFCVYSYAGVEFFNLAAMSFDRYLAICCPLQYNTHMTSNKVFIIIALIWFLIFLVNLVGLFLIVPLQLCGNIINKVYCDNHSIVKLACYDTTFNNIYGLIVTFLAILCPLSLILYTYMMILKVCFSGSKQTRQKAVSTCAPHIASLLNFSFGCFFEVVQARFIMNSVTNMLRIFLSLYFAICQPLFNPVLYGLQMSKIRGLWKSIV
>LOCXPOR1.192.HIT1.OR.2R.315.7tm_4.exons1.LG13.Dicentrarchus_labrax
MENVSSHKHFVLDGFNELGALRPVLFIPFFIMFVVSLLANSLLLYVVISQRSLHSPMYILIAVMACVDLSLPVFFVPNMLLSFLFDWRGISLIGCLVQMHIMHFVGGFQSTVLVWMALDRYFAICTPLYYHEYMALPRFLKFVIPPLFRNFFVNTVIVTLAGRLSFCFGNMINHCFCEHMALVELACGSTAINSLVGLISVCLVIVVDFICIAASYVVIISSVLKSGKSGIKALHTCITHIVVITVTLTIVLIAFLSYRIRNGLPAAIRVFFSTMYMLFPSCFNPIIYGIRTTEIRQHIVKTLTSCRFVQTVLHS
>LOCXPOR2.329.HIT1.OR.2R.342.7tm_4.exons1.LG13.Dicentrarchus_labrax
MLEASLGRNFSHSSFVFRGFPELQKHRRLLALPFSVSYLLVLLGNSLLVYVIRSVESLHSPMFLLICTLCVVDVLVVTAIIPNMLFSLLFDRDEISLAGCLTQMFFTHFLSSLESTLLLVMALDRYVAICHPLRYAKIVDSSMFVKLLLFTLVRSGTIMAVLVGLAGSLWFCNSNTIQHCYCDHMALVSLACDSTEKNSAAGLAVIVCFVGVDIPLIFFSYMKILSVVLRTAAADEDRWKAFHTCGTHLIVMMCFYLVGSVTFLSHNLNIPIPTDVNTFMGLMYILFPATVNPIIYGVRTKEIRNGFLRIFKLKVQTIVRVKVSPAVKGQRDRVCSKLKNIH
>LOCXPOR3.341.HIT1.OR.2R.321.7tm_1.exons1.LG13.Dicentrarchus_labrax
MQNLTEFPGNATSHKSLSVIIKVCVVIPFFCVFLCCIVVMLNIFASHRQFLDTSRYILFAYMLINDTLQLLSSVLLFLFVMGQVKFSLVYCVPLLFISTATFQNTPLILATMSLERYVAIFYPLQRPAAWRSDRIWIIILSLWLISCIFPMIDHTIGEHDPAVDVLSTPVLCKPTVVNSSPIQTLFKAVVSVLFFAVVAVIILFTYMRILLETRKLRQDRVSVSKAMHTVLLHGFQLLLCMLAFTSPITETLIVLHVNWLQEDVAFFNYFCFILIPRVLSPLIYGFRDQSLGGYIGKTFLCCSNKVKPCIRGKLQDVLSAS
>LOCXPOR4.352.HIT1.OR.2R.321.7tm_1.exons1.LG13.Dicentrarchus_labrax
MQNLTEFPGNATSHKSLSVIIKVCVVIPFFCVFLCCIVVMLNIFASHRQFLDTSRYILFAYMLINDTLQLLSSVLLFLFVMGQVKFALVYCVPLLFISTATFQNTPLILATMSLERYVAIFYPLQRPAAWRSDRIWIIILSLWLISCIFPIIDHTIGEHDPAVDALSTPVLCKATVVNSSPIQTLFKAVVSVLFFAVVAVIILFTYMRILLETRKLRQDRVSVSKAMHTVLLHGFQLLLCMLAFTSPITETLIVLHANWLQEDVAFFNYFCFILIPRVLSPLIYGFRDQSLRGYIAKTFLCCSNKVKPCIRGKLQDVLSAS
>LOCXPOR5.368.HIT1.OR.2R.305.7tm_1.exons1.LG13.Dicentrarchus_labrax
MADNSSLVGGKSLRRQINDQVIIVQILVIIFLCINFLLIVPFFKKECFYTTTRYILFAVTLLSDSLILLVTDILLILSYFQFTMPLGMCIILCFTLYLYFVVTPVTLTAMTLERYVAICMPLRHAELCSTRSTMHCILIIHGLSFVPCIVILSTLFSSVSISFYTQFKICSIEIFLVHAWQDHLRSAINQFYFLIMCIIILFSYVKIMKVAKAASGENKKSTWKGLRTVILHGFQLLLCLIQLWCPFIETAVLQTDFMLFVQVRYFNYMMFGLVPRCLSPLIYGLRDEKFFLELKSYVFFGLYKR
>LOCXPOR6.379.HIT1.OR.2R.308.7tm_1.exons1.LG13.Dicentrarchus_labrax
MANNSSLGGGESLQRQINDQVIIVLILVIMFLCINMLLIVTLFRKECFRTTTRYVLFAVTLLSDSLLLFMSAILLIMSYFRFIMQVWLCIIICIVVLVYLTVTPVTLTAMTLERYVAICMPLRHAELCSTRNTIHCILIIHGLSSVPCIVILSAFCASASLSVYKQFNVCSVEMFMLYRWHNHLRSAVSQFYFLIMCIIILFSYVKIMKVAKAASGENKKSTWKGLRTVILHGFQLLLCLIQLWCPFIEATVLQTDFLLFVQVRYFNYIMFGLVPRCLSPLIYGLRDEKFFLELKSNVFFVFYKKNIV
>LOCXPOR7.394.HIT1.OR.2R.311.7tm_4.exons1.LG13.Dicentrarchus_labrax
MESNMTVSLDILEIQGFDISPEFTYPLFFLLLFFYFTLLFSNIGVLILIITEKSLHQPMYILFCNLSVNDLIGNTVLLPRLMAHIISTERFITYNQCAVQAFYSHTFGSASHMILIIMAIDRYVAICHPLRYSSIMTTKTVMWLSATAWGVSLLLVSVLIGLTVRLSRCRSVIQNAYCDNASLFKLSCDNVSINNIYGLFFTVLLFSCSIGGIAVTYFRIALNCWIKKNKELNSKALQTCASHLVLYLIMLWSGFLTIILHRFPDYPDLRKIAYILFHVVPANLNPLIYGMQTRSLRDKIFQILNRKVTAN
>LOCXPOR8.193.HIT1.OR.2R.304.7tm_4.exons1.LG13.Dicentrarchus_labrax
MENKSFGFNSVLTLDPFVIPPGGKYPIFFLGITIYFFGIFCNLTLLTLITLRRNLHKPMYFILFSLPLNDLIGITAMLPKVLSDILTETNKVYYPLCVLQAFLLHMYGGGVLFILAAMSFDRYAAICMPLRYSSIMTPRVVICIISLVWGLDFVLIVSLFSLQTRIPRCKSVIMNVFCDNPSLLKLTCGNTTVNNIIGLFNTALMQIVSVSVQTFSYVKILITCVVSRRSDAKMKAVNTCVAQLVIIIIFEIVGTFTILSHRFKNVSADLQKIMGMLIFLLPPLLNPIVYGLYTSEIRNTLLRV
>LOCXPOR9.204.HIT1.OR.2R.310.7tm_4.exons1.LG13.Dicentrarchus_labrax
MYTNGSSAVSLTLETLHISNAYIYPAFLFGTLTYLCIMFFNLLVLTTIACSKKLHKPMFILLLNLPLSDMLGATAFFPHLVFSIVTENRQISHSACVSQAFLLHFYGGGNLLILSAMAYDRYIAICCPLRYNAIMTPHTLVRIIFLIWFIDLSAMVIMFLLLLRFRICRTNIVDLYCNNPSLVKLACEDTRVNNYYGLFSIAFFQGGPLLIIMYTYAQILRTCVMTNQTDARRKAIQTCGSHLAVFIILELNTFFTLIAHRLESVSPFLRRALGVSVLIFPPFLDPIIYGLKTKELKKSITMLLKRNVGS
>LOCXPOR10.215.HIT1.OR.2R.304.7tm_4.exons1.LG13.Dicentrarchus_labrax
MYTNASSAVLLTLETLHISNAYIYPAFLFGTLTYLCIMFFNLLVLTTIACSKKLHKPMFILLLNLPLSDMLGATAFFPHLVFSIVTENRQISYSACVSQAFLIHFYGGGNLFILSAMAYDRYIAICCPLRYNAIMTPHTLVKLIFVIWFMNLSIVATLILLLLRTTVCRTNIVDLFCNNPSLVKLACEDTRVNNYYGLFSIVLCQGGPLLIIMYTYAQILRTCVMTNQTDARRKAIQTCGSHLVVYLMLEINTLFTLIAHRLESVSPFLRRALGMSVLIFPPFFDPIIYGLKTKELKQGIKMFL
>LOCXPOR11.226.HIT1.OR.2R.310.7tm_4.exons1.LG13.Dicentrarchus_labrax
MYTNGSSAILLTLETLHISNAYIYPAFLFGTLTYLCIMFFNLLVLTTIACSKKLHNPMFILLLNLPISDMVGATAFFPHLVLSIVTENRQISYSACITQAFLIHLYGGGNLFILTAMAYDRYIAICCPLSYNAIMTPHTLVKMIFILWFMNLSIVATLIFLLLRFRICRTNIVDLFCNNPSLVKLACEDTSANNYYGFFAIVALQGLPLLIIMYTYAQILRTCIMNNQTDARRKAIQTCGSHLVVFLLLELNSAFTLLAHRFASASPFLRRAFGVSVLIFPPFLDPIIYGLKTKELKKRIKNVLKRNFAS
>LOCXPOR12.237.HIT1.OR.2R.313.7tm_4.exons1.LG13.Dicentrarchus_labrax
MDHLYNTSSLLVLNRFNLPPETVFPAFLFATLSYMIILFCNSILILTIVLNKSLHQPMYLILLNLPINDLIGGSALFLQVIHEILTNSRTIQHSACVTQAFFIHIYAAGSVFILTAMAYDRYIAICCPLKYNTIMTNAHIMKIITVVWMSSFVIIAVLFVLLLRLPRCRSELTHPYCDNPTLLSLVCAGVDTSINNIYGLFLVALTQVIANGTILYTYLQILVTCFSSKRSDTKAKALQTCATHLIVFLLLECLGLFTIISYRIKNLSPNLRKFIGMTTLVFPPTLNPIIYGLKTKEIREKVVYFFKNKIFPS
>LOCXPOR109.259.HIT1.OR.2R.293.7tm_4.exons1.LG13.Dicentrarchus_labrax
IVIVYFLTLTGNSMIIFLFATDHSLHKPIYYIILNLCACDILFSTTTLPKIISKYWFQSGTISFTACFVQMYFVHYLGTVNSYILFLMALDRYLAICHPLRYPLLLKNSTIYILSISAWIVAQAGPLMLVIRAYPLPYCASNIINHCYCDHIGITMLACTDRAPYGFPAFVLAMVTLLGPLAFIVFSYCSIIISVLKIANVQGRLKLLSTCSTQLIIIALYYLPRCFVYLASNVGITFSADARIVIIMLYSLCPPMINPLIYCLRAKDMRESLWKQFSRKLIPQKAQVSAISN
>LOCXPOR13.272.HIT1.OR.2R.321.7tm_4.exons1.LG13.Dicentrarchus_labrax
MIYTNITTIEDFIILGFPGLDPAYYGPVSALLFFIYLLILVGNIFILVFVGVERRLYKPTYLIFCHLAINDMLFGTVTLPKMIARYWQDDKIISFGSCFTQMYFVHSLGAIHSLLLLIMALDRFVAVFLPLKYPVLITNNNISIACGLSWIGTFLRMMAVVFHALTLPYCNSNIIVQCYCDHISITNLACGENVKYVQAVAVGLAMFSLLLPLSFIIFSFISIFAIVLRIRNTEGRYKTLSTCTPQLLICCLYYFPRCFVYLAHAIGFSFSLDIRILLILLYSIVPCAVNPIIYCFKTKDIKDILMKRLQNAKVGIKQFSK
>LOCXPOR14.294.HIT1.OR.2R.321.7tm_4.exons1.LG13.Dicentrarchus_labrax
FEIRFFYLHIVLKMSFQNSSIEVTEFLIGGFETIGRPMVVAVVILITYLIATLANIVNIVFILCDKRLHKPMYLLICNLAVVDILNTSSASPTIIGVLLVGVNTISYVPCLMQMFIFHLAAVMEMFALAVMAFDRLLAVSYPFQYQSYLTNVRTLLLIYLVWIVACSFVAVMPATVLPLPHCSSKLKYIYCDYAAIIRTTCVDPTYYFNMISIISSFLLFFTFIFICLSYFWIIVFVKLSSNSDKRKMGSTCLSHFIVVTCYYSLLFIRIILTRLGVVLTLDEWNGLMIWTILGPSLVNPFIYCLRTKEMRYKIFQIFKKV
>LOCXPOR15.310.HIT1.OR.2R.319.7tm_4.exons1.LG13.Dicentrarchus_labrax
MFYTNVTRIKHFFILGFPELSLEYYGPVSALLFVLFMSIAVGNIFILVFVKCERSLHKPTYLIFCHLALTDLAFGTVTLPKIISKYWFGDSIISFYGCFAQMYFVHFLGAAHSFILMVMALDRFIAICAPLRYTVLFTNTTVSVLCGISWLMPISWMVGVVIDALTLPFCNSNIIVQCYCDHIAITALGCENVREVQIVAFGLAMFSLLLPLSFIVLSYFVIVLAVMRISSSEGRIKTLSTCMPQLLITFLYYMPRCFVYLANNLGFTFSVPVRIVVVMMYSLLPAAVNPIIYCFKTKDIKESLKKKFLIRKINIGTKT
>LOCXPOR16.311.HIT1.OR.2R.320.7tm_4.exons1.LG13.Dicentrarchus_labrax
MFYTNVTRIKNFFILGFPELSLEYYGPVSALLFVLFMSIAVGNIFILVFVKCERSLHKPTYLIFCHLALTDLAFGTVTLPKIISKYWFGDSIISFYGCFAQMYFVHCLGAAHSFILMVMALDRFIAICAPLCYTVLFTNTTVSVLCGISWLVPILWMVGVVIDGLALPFCNSNIIVHCYCDHIAITSLGCENVREVQVVAFGFAMFCLLLPLGFIVLSYFVIILAVTRISSSEGRIKTLSTCMPQLLITFLFYMPRCFVYLANNVGFTFSVPVRIVVVMMYSLLPAAVNPVIYCFKTKDIKENLKKKFFIRKINISIKPG
>LOCXPOR17.312.HIT1.OR.2R.326.7tm_4.exons1.LG13.Dicentrarchus_labrax
MKYTNITTIKEFIITGFPGLLPEYYGPVSALLLLIFLGIVVGNAFILAVIMYERTLHKPTYLIFFHLAMTDIAFGIVTLPKIIAIYWWNDMTSSFGACFTQMYFVHSLGAIHSLILLIMALDRFVAIWFPFRYSVITNRTVSIACSVCWVVTFIRMLGIVLHALTLPYCNLNIVTQCYCDHISITQLGCGDNVTYVKTVALVNALISLLVPLSFIIFSYFFIIIAVVKMSHSERRHKVLSTCAPQIFITCLYYVPRCFVYLAHSLGFSLSTDARIVITMMYSLIPAVVNPIIYCLKTKDIKEALIQRFRNRKVSIAIKIDHKPNIR
>LOCXPOR18.313.HIT1.OR.2R.309.7tm_1.exons1.LG14.Dicentrarchus_labrax
MNNTTEVTQGMLFQSPVKALLSMLPCLLFLYINGIMLFVLLRKPLILESPRYILFGHLLLTDTMQLLVTMLLYIFAVTMVTMISYVCIFVTLLAAITVKMSPLNLAVMSVERYVAICFPLRHADIATTRKTGVAIVVMWTVSSLDSFTQLFLFISLKNTSFTVPRTCTRNSILQLPIYSILSKVFTILYFVLVSLIIIFTYIATMITVKSSSSNVHNASKAHKTVLLHLLQLCLCLTSTLFNMINSSGMWNVDPALAIHIQYALFVGLIVFPKCLSPLIYGLRDQTFRRAFKYYFTFGLKTTVKPFPKP
>LOCXPOR19.314.HIT1.OR.2R.298.7tm_4.exons1.LG14.Dicentrarchus_labrax
SFHLSEYYGMEDLKPMYFCMFLMIYITTVAENVALISVIYREKSLHEPMYLLLCNLAVNGLFGSTSLLPAVLSNILSHSYEISLPVCQTQIYAIHTYAITEFTILAVMSYDRYVAICYPLYYHVLMSQRVVKLIVFTWLYPMLAFLIVLIFTLQLRFCERTIEKVYCMNYLLVKLACTDTAIVNIVGLLSVALYILPQLIMIFYSYAHILRICVFTLSNSKVKALRTCTPHLLAVIIYTIGCIIEIAQSRFNISHLPYPAKLFLSIYFLICPPILNPAIYGLSIQLIRGKLFRLFRRK
>LOCXPOR19.315.HIT1.OR.2R.317.7tm_4.exons1.LG14.Dicentrarchus_labrax
MDNTTALTFTMTAYAVMENYKHGLFTFFLLLYVVTLTLNSLLITVIHQNKQLHQPMNVFTCMLSINEMYGSTALLPAIMSLLMSETHEIPTKWCMAQVYFLHTYASAEFCILAVMGYDRYVAICYPLHYHSIMSNSRIGKLVALTALYPIILFGCFYSLTLQLSFCGKVIPKLYCVNMELVKNSCSNASYISIVGLLLILVFIVPQVVMIVFSYAQISRVCRKLSRESQSNALKTCIPHLLSLLNYSIGSFFEIIQTRFNMSYVAAEARIFLSLYFIIIQPVVNPVIYGIGTQIIRVHILKLFIRQKIPINLAMITA
>LOCXPOR20.316.HIT1.OR.2R.326.7tm_4.exons1.LG14.Dicentrarchus_labrax
MEFFNSALGKNITFVRPAYFIISGFIGIPNIKFYYVFLFFVYIVSVLGNTIVMAVICLDRNLRTPKYIAVFNLAFVDLFGNSALVPKLLDIFLFNHRYIPYNDCLAFLFFCYTCLSMQALNLVALSYDRLVAIIFPLHYQVKMTHRFMLSLIAAFWVFVIIAVLIAIGLLTRLSFCESVVINSYFCDHGQIYRLSCNDRTPNSVIGKLLSALILWFPLIFILLSYSYIGFALSKVATVQERVKAFKTCTGHLSLVAIYFLPTLITFTMGANTHPNARIINLSLTSVFPPMLNPIIYVLQTQEIKESIKRLFKIQQSKITVKKVIMK
>LOCXPOR21.317.HIT1.OR.2R.323.7tm_4.exons1.LG14.Dicentrarchus_labrax
MDFFNSALGKNITFVRPAYFIISGLSGIPNIKYYYVFLFFVYIVSVLGNTIVMAVICLDHNLRTPKYIAVFNLAFVDLFGNSALVPKLLDIFLFNHRYIPYNDCLAFLFFCFTCLSMQALNLVALSYDRLIAIIFPLHYQVKMTHRFMLSLIASFWILVIIAVLIAVGLLTRLSFCKSVVINSYFCDHGQIYRLACNDYTPSFVISVLLPFVILWLPLIFILFSYLYIGFALSKVATVQERVKAFKTCTGHLSLVAIYFLPILITFTLMGNIHPNARIINLSLTSVFPPMLNPIIYVLQTQEIKESIKKLFKIRVQSKITTKK
>LOCXPOR22.319.HIT1.OR.2R.314.7tm_4.exons1.LG14.Dicentrarchus_labrax
MDLFNSALGKNITFVRPAYFIISGLSGIPNINYYYVFLFFIYIVSVLGNTIVMAVICLDHNLRTPKFIAVFNLAFVDLFGNTALVPKLLDIFLFNHRYIAYNNCLTFLFFCYTCLSMQSFNLVALSYDRLVAIIFPLHYQVKMTHRFMFSLIASFWVFVIIAVLIAVGLITRLSFCESVVINSYFCDHGQIYRLACNDHYPNYVLSCLYPVLIFWLPLLFILLSYLYIGCTLAKVATVQQGLKAFKTCIGHLSLVAIYFIPLLITFTLMENIHPNARIINLSLTSVFPPMLNPIIYVLQTQEIKESIKKLFKIR
>LOCXPOR23.320.HIT1.OR.2R.323.7tm_4.exons1.LG14.Dicentrarchus_labrax
MEFFNSALGRNITFVRPAYFIIGGFIGIPNIKYYYVFLFFIYILSVLGNTIVMTVICLDHNLRTPKYIAVFNLAFVDLFGNTALVPKLLDIFLFNHRYISYNNCLTFLFFCFTCLSMQALNLVALSYDRLIAIISPLHYQVKMTHRFMLSLIASFWVFVIIVVLIAVGLLTRLSFCKSVVINSYYCDHGPMYRLGCNDVTPSRVIAGLLSNLIIWPPLIFIVASYCGIGYALLNISTAKERGKAFKTCTGHLSLVAIYFLPIIFVYHFGATIHPNARIINLSLTTVIPPMLNPIIYVLQTQEIKVSMKKLFKIRGQSRIATNN
>LOCXPOR24.321.HIT1.OR.2R.334.7tm_4.exons1.LG14.Dicentrarchus_labrax
MGPEEKAAVIFNTTFVHPVKFYISGFSNIPHVKYFYVFLCFVYIMTVLGNGFLISVIYLVKTLHTPKYMIVFNLALTDLCGSTALIPKLLDTFLFDRRYIFYEACISYMFFVLFFGSVQSWTLVTMSYDRFIAICFPLRYHSIVTKPAIAAMLFSVWVFVLSVIGCMVGLIDRLSFCSSLVVKSFYCDHGPIFRLACNDTSLNYIMGYVAFIVILCIPLVLIALTYVCISIELSRIASGEERLKAMKTCTCHLILVAVFFLPIVGTNIATVSSQIHPNARIINSTLTHTIPALLNPIIYSLKTEEVLNSIRKLCNINKISNKTSKNVNTLSLLY
>LOCXPOR25.322.HIT1.OR.2R.333.7tm_4.exons1.LG14.Dicentrarchus_labrax
MSLPRTVLNNSVIIHPPGFYIIGFETFPSISVYFIFLAFVYVVTVLFNSLVIYVIAFNHCLHTPKFLAVINLAVIDLFLNSCTIPSMIKIFLVKDNFIPFNLCLVQMFVYYAFGTLESYALAILAYDRLIAICFPLRHNSINTMRSMSCIISVSWCFALGIIAFSTGIMTQLSFCNSVRVFSYFCDYAPVFRLACNDYTMQWSVASLLTFLLLVGPFTFILLSYVSILVTVFRMKSLDSRVKALATCVEHLILVAVFYIPLITIFTVGFYLRLIDPDQRVLSLSLASCLPPCINPIVYSLKTKEIKIRALALVRKPKIDKQQICQSKRVKKNP
>LOCXPOR26.323.HIT1.OR.2R.338.7tm_4.exons1.LG14.Dicentrarchus_labrax
MSLPRTVLNNSVIIHPPGFYIIGFETFPFISVYFIFLAFVYVVTVLFNSLVIYVIAFNHCLHTPKFLAVINLAVIDLFLNSCTIPSMIKIFLVKDNFIPFNLCLVQMYVYYAFGTFIPLESYALAILAYDRLIAICFPLRQNSINTMRSMSCIVGLTSIYCLGVTAFSTGIMTRLSFCNSVRVFSYFCDYAPVFRLACNDYTLQWSMASTCSMVNLMGPFSFILLSYVSILVTVFRMKSVSSRLKALATCIEHLVLVAVFYIPIFTIFLVGLYVRSIDPDQRVLSLSLASCLPPCINPIVYSLKTKEIKTRALALVTKNKVGTHQTHQQKRVDKTPRV
>LOCXPOR27.324.HIT1.OR.2R.320.7tm_4.exons1.LG14.Dicentrarchus_labrax
MSLLRTVINNSDIIHPPGFYIIGFETFPYISIYIIFLAFVYVVTLVFNILLIYIISRDHSLHTPKCMAVVNLAVIDLILNTSTIPSMIKTFLFKDNFVPFNLCLLQMYVYYTVISLESYALALLAYDRLIAICFPLRQNLFNTLPIMSCLVGVTWVYNLGRVSYSTAIMTQLSFCNSVRVFSYFCDYAPVFRLACNDYTLQWSVASTSSMVNLMGPFTFILLSYASILVTVFRMKSVSSRVKALATCIEHLVLVAVFYIPLFTIFLIGLYVRSIDPDQRVLSLSLASCLPPCINPIVYSLKTKEIKTRTLALVHRMKTSS
>LOCXPOR28.325.HIT1.OR.2R.309.7tm_4.exons1.LG15.Dicentrarchus_labrax
MDNVSLIRMFFLSGLNETMNYRIALFCLTLLCYCFILLVNLSLTVTIILDKHLHEPMYILLCTFCMNGLFGTTGFYPKFLWDLLSPVHVISYSGCLVQALVIYLYVGSDLSILAVMAYDRYVAICRPLEYHSVMSKQRLIKLACFSWLTPFCIIAINIFLTSRVKLCSPHIARLFCVNWVIVKLACFPAETIINNIVAYITIIIYLFHGVFIVWSYVYLIKTCVNSMDNRAKFMQTCVPHLTSLFSFLLTILLDIMLIRYGSKDFPQTLQNFIAIEFLIIPPIVNPLIYGFKLSGIRNRILCFVNIKLK
>LOCXPOR29.327.HIT1.OR.2R.310.7tm_4.exons1.LG15.Dicentrarchus_labrax
MTGNVSQITIFFLSGLNETKSHRFTLFSLTLLYYCMILLVNLSLIVTIILDKHLHEPMYILLCTFCMNGLYGTTGFYPKFLWDLLSPVHAISYSACLVQALVIYSFALGDLSILSVMAYDRYVAICRPLEYHSIMSKQRLIKLACFSWLTPFCIMATNIFLASRLKLCSPHIARLFCMNWIIVKLACFPAETIINNIVAYITIIVYVFHGVFIVWSYMYLIKMCMNSIENRAKFMQTCVPHLTSLLVFLVTILFDVMNTRFGSKNFTQTFQNFIAIEFLIIPPLMNPLIYGFKLTKIRNRILGVITFKIK
>LOCXPOR30.328.HIT1.OR.2R.309.7tm_4.exons1.LG15.Dicentrarchus_labrax
MDNVSLITIFFLSGLNETKNHRFTLFCLTLLCYCFILLVNLSLIVTIILDKHLHEPMYILLCTFCVNGLYGTTGFYPKFLWDLLSPVHAISYSGCLVQALVMYSYACSDLSILAVMAYDRYVAICRPLEYHSVMSKQRLIKLVCFSWITPFFIIATNIFLTSRVKLCSPYITRLFCVNWVIVKLACFPAQTTINGIVAYITIIIYVFQGVFIVWSYMYLIKMCVNSLDNRAKFMQTCVPHLTSLLIFLVTILFDVMNMRFGSKDLPQTFQNFVAIEFLVIPPLMNPLIYGFKLTKIRNRILGVITFKIK
>LOCXPOR31.330.HIT1.OR.2R.313.7tm_4.exons1.LG15.Dicentrarchus_labrax
MDNVSVIIMFTLSGLNDIANYRVTLFALTLLCYCVIWLSNVTIIVTIIMDKSLHEPMYIFLCNLCINGLYGTAGFYPKFLVDLLSTTHVISYAGCLLQGFVLHSSACADFSLLVLMAYDRYVAICRPLVYHSVMTTQKIAVFLFFAWLIPLYLVFIGIVTTLNLQLCGSHIPKIYCIHYLMRKLACSATIANIIVPAFNYTFYSGHFIFVVWSYIYMIRTCLTSKENRIKFMQTCLPHLFCLIVVVGSLLSDLFFTRFGSKDISQSVENFMAIEFLVVPPIINPLIYGFKLTRIRIRIQSFMCSKSNVLRQKS
>LOCXPOR32.333.HIT1.OR.2R.313.7tm_4.exons1.LG15.Dicentrarchus_labrax
MDNVSVITMFTLSGLNGTTNYRVTLFALTLLCYCLIWLVNVTIIVTIIMDKSLHEPMYIFLCNLCINGLYGTAGFYPKFLMDLLSTTHVISYAGCFLQGFVLHSSVCADFSILGLMAYDRYVAICRPLVYHSVMTIQRVCVFLFLAWLVPFNLLFLSTITTLRSRLCGSHIPKIYCINFLIGKLACSASIANVIVPAFNYTFGSGLVIFVVWSYIYIIRTCLTSKENRSKFMQTCLPHLFCLILFFGSLAFDLLYVRFGSKDISQSVENFMAIEFLVVPPIINPLIYGFKLTRIRNRIQSFMCGKSSVFRQKS
>LOCXPOR33.334.HIT1.OR.2R.313.7tm_4.exons5.LG15.Dicentrarchus_labrax
MDNVSVITMFTLSGLSDITNYRVTLFALTLLCYCLIWLVNVTIIVTIIMDNSLHEPMYIFLCNLCINGLYGTAGFYPKFLMDLLSTIHVISYAGCLVQGFVLHSSACADFSLLVLMAYDRYVAICRPLVYHSVMTMQRVCVFVFFAWLIPLFLVFIGSITTLRSRLCSSHIPKIYCINFWIRKLACSASIANVIVPAFNYTFILAMLFLFWGRVITEQAFGRMKCKWRRLRDLQNTCTVTVVKIILAACYLHNFAHVRLAEEEAGDGEEELNRCQIIHIYLFRKLLLYQATATSLIGSLKSHVYNVIECYCLK
>LOCXPOR34.336.HIT1.OR.2R.310.7tm_4.exons1.LG15.Dicentrarchus_labrax
MDNVSVITMFTLSGLNGTTNYRVTLFALTLLCYCLIWLVNVTIIVTIIMDKSLHEPMYIFLCNLCINGLYGTAGFYPKFLVDLLSNIHVISYAGCFLQGFVLHSSACADFSLLVLMAYDRYVAICRPLVYHSVMTTQKICLLVFLAWLVPFNLLFLSTITTLRSRLCGSHIPKIYCINFLIGKLACSASIANVIVPAFNYTFYFGHVIFVVWSYIYMIRTCLTSKENRSKFMQTCLPHLFCLIVVVGSLLFDLLYMRFGSKDISQSVENFMAIEFLVVPPIINPLIYGFKLTRIRNRIQSFMCSKSSVFR
>LOCXPOR35.337.HIT1.OR.2R.311.7tm_4.exons1.LG15.Dicentrarchus_labrax
MENSTVSFYFNLTMFVNIGHYRYPVFVFCLLLYSFILSANLVIIVVISRERTLHEPMYAFIALLSVNSLYGSTGFFPRFLMDLLSDTHLISRHACFTQIYVIYTYASYEMTILGIIAYDRYVAICHPLHYHRKMNNKTVRKLAALAWICPAFGIMALISLSVWLPLCGNEIQKIFCANWNVVKLSCVNTLVNNIYGLLLTICTVFFPLCYVLYTYLRILMVCWKSSAEFKGKVFQSCLPHVVTFVIYSITGFCDIALSRYNIEEINPFVAVILSLEFVVIPPVLNPLVYGLKLPEIRRHILRLLTWYKIIK
>LOCXPOR36.338.HIT1.OR.2R.301.7tm_4.exons1.LG1A.Dicentrarchus_labrax
MENETIVFHFNLTMFADIGYYRYPAFVLCLLLFALIVFANLVIILIISRERALHEPMYIFIAFLSVNSLYGSSGFFPRFLMDLLADTHLIARPACFTQIYIICTYASYEMMILGIMAYDRYVAVCHPLHYRSKMTSKTLWGLTAFAWLCPAFSLGMCLYLTIRLPLCGNNLVKVYCALWNITKLSCVYTLINNIFGFLVTTNMLIIPLVYVLYTYFQIILVCRRSSSEFKSKAFKTCLPHTISFVSYSLCLFFDVALSRVNVEKLNPLLAVIFSLEFVIVPPILNPFVYGLRLPEIRKHIV
>LOCXPOR37.339.HIT1.OR.2R.307.7tm_1.exons2.LG20.Dicentrarchus_labrax
DASGCLFLSVVPYGQAVPALIWTFVALTLFSLLVNGFTLFGVGRSEDLSWEPRVAFLKNLILSDLMQTFTFAPAVIHSLAQRRTMAFSIWCYVQYFVGTCSIFSSLVTIMCMALERYLYVCHAIHYLVIITQRRLRLVLSLIWVYSISISSINMVLLHTGSEQKNEQVTRGLLCEPDMMEQHMGFPHAAAVFRKLAGSCTLLLCLLVYMFSYLRMYQDARKAMVPFNTVNTAARKTVLFYCGMLVLQLLPLLLKVTSDALCAPSDGGNYAGHGGRAPHVFADVAFSATMHQPAGVRDEERRDKDVAA
>LOCXPOR38.340.HIT1.OR.2R.305.7tm_1.exons1.LG3.Dicentrarchus_labrax
YTCVRFYVSTVSFSVLLFFNLIINSTIVRVKQLRSHARFVLVFHLLLSALVHLGMSSIFHYQIHLRAKPVRSACLAMITILISSASNILLTLTLMALDRYCAVCHPMRYASKCTAGHWPWLLGVLTWFLALVIPLSLLLQRDSQTPVVDRGECGSDQLKKGELQKVLFIGLCTVLILYSYVRILVEGRRLGVLNRRNRAGCRTIALHCSQLAVYILPNFVNFVLTMMYKRELIQRETKELSAVVIFAFFSLAQCVAPVVYGLRKEELLEQLSHRFPCCSRYLKSVLGWTVHVNWAQTYHKTRYVP
>LOCXPOR38.340.HIT1.OR.2R.304.7tm_1.exons1.LG3.Dicentrarchus_labrax
HLRAFLRVHRVLLGAPLLQPHHQLDHSPREAAPESCPLRAGFPPAAVRPGPPGDEQHLPLPDPPAREAGALRVPGYDHHPDQQRLQHPPDAHADGFGPLLRRVPSDALRIQMHRGALALAAGCAHLVPGFGDSPQSAPPTGLPNPRGGSRGVRLGSAEERRVTESAVHRSVHGAHPVQLREDTGGGEAVRGAESAQPGRVQDDRPALQPAGRVHPPQLCELRAYDDVQTGADSARDQRAVSRGYIRFLQLGAVRCAGCLRPAQRGTSGAVESQVPLLLQIPKECPRLDCARQLGTNLPQNTVCP
>LOCXPOR136.342.HIT1.OR.2R.309.7tm_1.exons1.UN.Dicentrarchus_labrax
MFSTLTTVPSCVFLFINGTMLFTLRSKSVFRETSRYILLYNLLFADTVQLAQSQLMYLLAACRVTMSYPVCGVLTMFSNLSNQISPLTLVVMCLERYVAVCYPLRHATIITIRNTGVAIIVVWAFNSLNVFIQLLLLLDFPFSDLESLQMKDFCTDLAMLLGPMSDIYDKVYTGFVFVSAGVAVISSYIGVVIAARSASADKASARKARNTLLLHLVQLGLSLSSTIHDPLLFSISKNLGRVMTVRIQIVFYICIIILPRCLSSLIYGFRDQTIRPVLMYNLCCQWKRSPSLSGPAKAKIGIQLLHVIS
>LOCXPOR41.343.HIT1.OR.2R.308.7tm_4.exons1.UN.Dicentrarchus_labrax
MDDKLNVTYITLDGHVEVGKYRYLYFLVMLTVYILIICCSFTIVGLIWRHNNLHEPMYIFIAALLLNSVVFSTAMYPKLLIDFLSEKQMISYSACLYQFFLFYSLSGSEFLLLAAMAYDRYVSICKPLQYPTIMTKTTVSIFLALAWLVPACQTALPSLLSADMELCKFTLKGIFCNNSIYSLHCVTSKAISIFGVFAIIDVGLLPLLFILFTYTRILVISYRSCRNVRKKAAQTCLPHLLVLISFSCLCAYDIIIVRLGSDFPKSARLIMTLQALLYHPLFNPIIYGLKMKEISKHLKRLFCQTKVI
>LOCXPOR42.344.HIT1.OR.2R.309.7tm_4.exons1.UN.Dicentrarchus_labrax
MVNSTQVPYFALSAYLDTGVFKYLYFMILMCLYILIMCANLLLIVIICMNRSLHEPMYIFLCSLFVNELYGSTGLFPMLLVQILSDIHTVSPFFCFLQIYCVHFYGSVEFFTIGVMSYDRYLAICYPLQYNTRMTSRKVAILTAFVWLYSVLSTVVILSLSAPLQLCGNTIQKVYCDNYSIVKLACSDTTVNNIYGLVYIFTVIVSLIILILYTYMRILKVCFSGSKQTRQKAVSTCTPHLASLLNFSFGCFFEIVQSRFDMSSVPIMLRIFLSLYWLTCQPLFNPVMYGLNMSKIRIICKSLSFGKII
>LOCXPOR43.345.HIT1.OR.2R.310.7tm_4.exons1.UN.Dicentrarchus_labrax
MIMTNSSQVSYFTLAAYSDIGLFKYFIFMIVMLLYILIVCANLLLIVIICMNRSLHEPMYIFLCSLFVNELYGSTGLFPMLLVQILSDIHIISAPFCYVQIFCLYTYVNVQFYSLAVMSYDRYLAICYPLQYNTRMTSNKVAVLIALSWFFPLLAIVVMISLNTSLQLCGHIINRLYCDNYSIVKLACYDNTVNNVYGLIYTFTVLFGLTVLILYTYIRILRVCFSGSKQTRQKAVSTCTPHLASLLNFSCGCFLEIVQSRLNMSNAPVILRIFLSLYFLICQPLYNPLLYGLNLTKIHIICKNILFGEM
>LOCXPOR44.346.HIT1.OR.2R.315.7tm_4.exons1.UN.Dicentrarchus_labrax
MINSTQFSYFTLAAYLDSGLLQYLCFLCVLCIYFFAVCANLLLIVIICMNRSLHEPMYIFLCSLFVNELYGSTGLFPMLLVQILSDIHTVPVPFCFLQIFCVYSYAGVEFFNLAAMSFDRYLAICCPLQYNTHMTSNKVFIIIALIWFLIFLVNLVGLFLIVPLQLCGNIINKVYCDNHSIVKLACYDTTVNTVYGLFVSAFSVFGPLILILYTYIKILSVCFSGSKQTRQKAVSTCTPHLASLLNFSFGVCFEILQSRFNMNSVPNVLRIFLSLYFLTCPPLFNPVMYGLNLSKIRVACNSLISYVRHNSHLTD
>LOCXPOR45.347.HIT1.OR.2R.309.7tm_4.exons1.UN.Dicentrarchus_labrax
MINSTQVSYFTLAAYFDTGNFKYLYFLVIISLYVFIVCANLLLIVIICMNRSLHEPMYIFLCSLFVNELYGSTGLFPMLLVQILSDIHTVSTSFCFLQIFCVHSYGAVEYLNLAIMSYDRYLAICCPLQYNTRMTTNKIAVLIALTWLYPCFAMVVLLSLTTPLQLCGNIINKVYCDTHSVVKLACSDTSIINLYGLIATFGIIFGALTFIMFTYMKILLVCFSGSQQTRQKAVSTCTPHLASILNFSFGASFEVLQSRFNMKNVPNILRILLSLYFLTCQPLFNPVMYGLKMSKIRGTCKSLLSKADC
>LOCXPOR46.348.HIT1.OR.2R.308.7tm_4.exons1.UN.Dicentrarchus_labrax
MVNSTQVSYFTLAAYFDSGTFKYLYFMIVMSLYLFIVGVNVLLIVIICMNRSLHEPMYIFLCSLFVNELYGSTGLFPMLLVQILSEVHTVSTSFCLLQIYCVHTYGAVEYLNLAIMSYDRYIAICYPLQYNTRMTYNKIAMLIALTWLYPLLACIVIIYLNSHSQLCGNIIYKVYCDSHSVVKLACSDANVVNIYGLIASFGTIFGAFIFIMFTYMKILIVCFSGSKQTRQKAVSTCTPHLASLLNFSVGASFELIQSRFNMKSVPNMMRIFLSLYWLTCQPLFNPVMYGLKMSKIRVIGKSLMSNVV
>LOCXPOR47.349.HIT1.OR.2R.304.7tm_4.exons1.UN.Dicentrarchus_labrax
MINSTQVSYFTFSAYFDTGHLKYLYFIIVMCLYIFIVFANVLPVVAICMNRSLHEPMYIFLCSLFVNGLYGSTGLFPFLLVQILSDVHTIAASFCFLQIFCVYTYGSVEFLNLAVMSYDRYLAICCPLQYNTRMTGNRVAVLIAVTWSVVFIVNFCTLPLIVPLQLCGNIINKVYCDNHSIVKLACYDTTANNIYGLFVSAFSVFGPLILILYTYIKILLVCFSGSQQTRQKAVSTCTPHLASLLNFSFGACFEILQSRFNMNSVPNVLRIFLSLYFLTCPPLFNPVMYGLNLPKIRVICKNLI
>LOCXPOR48.350.HIT1.OR.2R.317.7tm_4.exons1.UN.Dicentrarchus_labrax
RGRMENVSSNKHFILNGFNELGALRPFLFIPFFIMFVVSLLGNSLLLYIVISQKSLHSPMYILIAGMAFVDLSLPVFFVPNMLLSFLFDWRGISLSGCLVQMHSIHFVGAFQSTLLVWMALDRYFAICTPLYYHEYMALPRFLKFIIPFVIRNVILITLFVSLAGTLSFCASDVMNHCFCEHMALVELACGSTAINNLVGLISLFFIPVGDIIFVSVSYVVIFTSVLKTGRSGVKALHTCVTHIVVLSVSLIIALVAFLSYRIRNGLPAGIRVFFSTMYLLFPSCFNPIIYGIRTAEIRQHFVKTLMCCRFVQTVPH
>LOCXPOR49.351.HIT1.OR.2R.315.7tm_4.exons1.UN.Dicentrarchus_labrax
MENVSFHKHFILNGFNELGALRPVLFIPFFIMFVVSLLGNSLLLYVVISQRSLHSPMYILIAGMAFVDLSLPVFFVPNMLLSFLFDWRGISLSGCLVQMHFIHFVGTFQSTFLVWMALDRYFAICTPLYYHKYMALPRFLKFIIPLLLRNVLMIVLIVSLAGTLSFCNSNVMNHCFCEHMALVELACGSTAINNLSGLLTVFFIPVVDFICIAASYVVIFSSVLKSSRSGAKALHTCITHIVVISVSLTIALVAFLSYRIRNGLPASIQVFFSTMYLLFPSCFNPIIYGIRTTEIRQHIVRTLTGCRFVQTVPHS
>LOCXPOR50.353.HIT1.OR.2R.318.7tm_4.exons1.UN.Dicentrarchus_labrax
RGRMENVSSNKHFILNGFNELGALRPVLFIPFFIMFVVSLLGNSLLLYIVISQRSLHSPMYILIAGMACVDLSLPVFFVPNMLLSFLFDWRRISLIGCLVQMHFIHFVGTFQSTLLVWMALDRYFAICTPLYYHERMALPRFLKFIIPLVIRNVVMITVLLSLAGTLSFCASDVMNHCFCEHMALVELACGSTAINSLMGLISVFLILVVDFIIIAASYVVIFTSVLKSGKSGVKALHTCVTHIVVITVTLTIALVAFLSYRIRNGVPAAIRVFFSTMYPLFPSCFNPIIYGIRTTEIRQHIVKTLRCCRFVQTVPHS
>LOCXPOR51.354.HIT1.OR.2R.308.7tm_4.exons1.UN.Dicentrarchus_labrax
MDDELNVTYVTLGGHVEVDKYRYLYFVIMLTVYILIICSNSTIVYLIWSHQNLHEPMYIFIAALLVNSILLSTSIYPKLLIDFLSEHQIISYSACLFQFHIFYSLGGSEFLLLAAMAYDRYVSICKPLQYATIMRKTTVSIFLVLAWILPASQVAVPAGLSANRKLCSFSLKAVFCNNTVYKLQCVVSRAQIIHDMVILLNVALLPVLFILFTYTRILIISYRSCKDVRRKAAQTCLPHLIVLINFSCLCAYDVITVQLESDFPKTVRLIMTLQIVMYHPLFNPIMYGLKMKEISKHLKKLFSPAKMV
>LOCXPOR52.356.HIT1.OR.2R.312.7tm_1.exons1.UN.Dicentrarchus_labrax
MADNNSVAGGQPLMRKINYQVIIVQVLVAIFLCINFMLIITFSMKDFFYTTMRYILFANTLVSDCVLLIVTDSILILSYFRITMQMQFCLFIVMSSSMYNFVTPITLTAMTLERYVAICMPLRHSELCSSRSALPTLLIIQGLSFVPCFLILSTFFALASLSLYKEYKVCSVEMLLLHSWQGHFRSGISQVYFLIMFIAIVFSYIEIMKVAKAASGENKKSTWKGLRTVILHGFQLLLCLIQLLCPFIEGAVLQINFLLFVNVRYFNYIMFSLAPRCLSPLIYGLRDEKFFLALKYYSLCGFAKNKSLDLTH
>LOCXPOR53.360.HIT1.OR.2R.308.7tm_1.exons1.UN.Dicentrarchus_labrax
MTNNNSLVGGESLMRSIDYRVILVQVFVSLFLCINLMLITTFFMKEFFYTTMRYILFANTLLSDCLILILTNFLLIFDYFHLTMQMWLCLIFYILSSVYTFVTPVTLTAMTLERYVAICMPLQHSEMCSTRRSLHCILIIHSLSSVPTIVVLLIFFASASLSFYKEYKVCSVEMFIFHSWQDHLRSAMSQFYFLIMCIIIVFSYVKIMKVAKAASGENKKSTWKGLRTVILHGFQLLLCLIQLFNPFIEGAVLKIDFMLYINVRYFNYITFILAPRCLSPLIYGLRDEKFFNALKYFVLCGLDKNLQP
>LOCXPOR54.362.HIT1.OR.2R.313.7tm_1.exons1.UN.Dicentrarchus_labrax
MALNNSIAGGESLQRQINYQVIIVQVLVVIFICINLLLIVTFFSKEFFYTTMRYILFAVTLLSDSIILIISDILLILSYFQYTMQVGLCVVFYIISVLCTFVTPVTLTAMTLERYVAICMPLRHAELCSIRRSLHSIFIIHSLSSVPCIVIVSTFVATASHSLYMQYRKCSMDMFVFLQWQNHVKLAVYQCYFLIMAITIIFSYIEIMKVAKAASGEDKKSTKGLRTVVLHAFQLFLCLVQLWCPFIEVALLKIDLMLYVHVRYFNYITFILAPRCLSPLIYGLRDEKFSLALKYNIKLGFHCVKSNMQIGFV
>LOCXPOR55.364.HIT1.OR.2R.302.7tm_1.exons1.UN.Dicentrarchus_labrax
MADNNSSVGGEVSLMQINDKVIIVQILVIIFLCINFLLIVTFFRKECFYTTARYILFAVTLLSDSFILLMSNILLIMNHFNFTIQVWLCIIISVVVLLYVIVTPVTLTAMTLERFVAICMPLRHAELCSTRSTIHCILIIHGLSSVRCIVILSAFFASASLSVYKQYKVCSVEMFMLYRWHDHLRSAVSQFYFLIMCIIIVFSYVKIMKVAKAASGENKKSTWKGLRTVILHGFQLLLCLIQLWCPFIETALFQINLRLFMNVRYFNYIFFRLTPRCLSPLIYGLRDEIFFRALKNYAFSGL
>LOCXPOR56.365.HIT1.OR.2R.310.7tm_4.exons2.UN.Dicentrarchus_labrax
FSPSEIDNLCKLRTETLNHRVSVFSLTLLCYCVILFINVSLVLTIISDHTLHKPMYILLCVCCINGLYGTAGFYPKFLADLLSSSQVISYGGCLFQAFVMYSFVCSDTSILAAMAYDRYLAICRPLRYHAVMTKRRLCELVCFSWLVPFCIFSVNILLTTQLTFCDMNIQRLFCVNWMIVKLACPDMDTVVNEAFALTTLSIYICHWLFVVWTYIYLVQTCMRSREDRVKFIQTCVPNLISLLTLFVTVVSDLMHMRFASKDLPQSFQNFVAVAVLVVPPVINPLVYGFKLTKIRSRILVLVHMRQKSPV
>LOCXPOR57.366.HIT1.OR.2R.309.7tm_4.exons1.UN.Dicentrarchus_labrax
MENVSVVRIFTLSGLNETVNYRVTLFSLTLLYYCVILFVNISLVTIIILDENLHEPMYILLCSFCINGLYGTSGFYPKFLLDLLSKSHEISYEGCLLQAFVMYSFACCDLSILAVMAYDRYLAICRPLHYHSLMSKKRLSQLICFSWLTPFCLFSINVVLTSRLKLCGASFSRLLCLNWLIVKLACPDADTFSNSVVAYIIIFTYVLHVFFVMWTYMHLVITCVRSKEDRVKFMQTCVPHLVSLITFAITMIFDLMYMRFGSTDLPQSVENFIAIEFLLIPPIMNPLIYGFKLTKVRNRILGLFYVERK
>LOCXPOR58.367.HIT1.OR.2R.307.7tm_4.exons1.UN.Dicentrarchus_labrax
MDDELNVTYLTLDGYVEVHKYRYLYFVIMLTAYILIICSNSTILYIIWIHQNLHEPMYIFIAALLFNSVLFSTSIYPKLLIDFLSEKQIISYSACLFQAFFYYSLGSSEFFLLAAMSYDRYVSICKPLQYPTIMRKTTVYIFLVLAWLVPASQFIVPVILNANKKLCKFTFKGIICNSTIYKLQCVSSRAESVYGPIILFNVAFFPVVFILFTYSRIFIISYRSCREVRRKAAETCLPHLLVLISFTCLSAYNTITLRVESVFPKTVSLIMTLQVILYHPLFNPIIYGLKMKEISKHLKRLFCVKTS
>LOCXPOR59.369.HIT1.OR.2R.308.7tm_4.exons1.UN.Dicentrarchus_labrax
MDYTLNVTYITLSGLVEVHKYRFVYFLVLFTVYILIICSNSTVLYLICIHKNLHEPMYIFIAALLLNCVFYSTSIYPKLLIDVLSEKQIISYPVCLFQFFMFYYTGSSEFLLLSAMSYDRYVSICKPLQYPTIMTKTTVSIFLVLSWLVPACHIAILAILSAETKLCNFTLKAIFCNNAIYRLQCVQSKVITIQGVVALLDLVILPMLFIICTYTRILISSYRSCREVRKKAAETCLPHLLVLISFSCLSAYDVSIARVESNLPKTARLIMMLQIVLYHPLFNPLIYGFKMKEISKHLKRLFRPAKII
>LOCXPOR60.371.HIT1.OR.2R.336.7tm_4.exons1.UN.Dicentrarchus_labrax
MDDKLNVTYITLDGHVEVGKYRYLYFLVMLTVYILIICCSFTIVGLIWRHNNLHEPMYIFIAALLLNSVVFSTAMYPKLLIDFLSKKQMISYSACLFQFFLFYSLSGSEFLLLAAMAYDRYVSICKPLQYPTIMKNTTVSIFLALAWLVPACQIAVPVILSTDIKLCKFTLKGIFCNNSIYSLHCVTSKAISIFGVIALLNIGLFPLLFILFTYTRIFVICYRSCRNVRKKAAQTCLPHLLVLISFSCLCAYDVIIARLGSDFPKTVRLIMTLQALLYHPLFNPIIYGLKMKEISKHLKRLFCQSNAVSCIISDVTVIVTSVMLIYRYLFCSKSEM
>LOCXPOR61.372.HIT1.OR.2R.312.7tm_4.exons1.UN.Dicentrarchus_labrax
MENYTFNSFTLQLEGLKVTEVSVYPVFFFFLLSYVIIIITNVGIVVLVFIDTSLHQPMYLLFCNLPLNDVIGNSVTVPRLLIDLLRPPSERLIGYYECVIQAFSTHMFGTTSHTVLMIMAFDRFVAICNPLRYSSIMTNKMVIKLTVSAWGVAFVLVGILLGLTIRLNRCRTMIMNPFCDNASLFKLSCENVFINNVYGLTFTVVLLTSSIGSMVLTYTKITVVCLTSKNKSLNSKALKTCSTHLFVYIIMFFCGMLIVILHRFPQHSDYRKLSAILFHIIPGSLNPIIYGIQSKEIRKFMSKLFQPKKVSQ
>LOCXPOR62.373.HIT1.OR.2R.314.7tm_4.exons1.UN.Dicentrarchus_labrax
MENYTYNSLTLQLEGLRVTKTNKYPMFIFLLLSYVFILVANVGIVVLIWTERSLHQPMYLLFCNLSINDVVGNTLLVPRLLADILVPPSERLIHYYECVMQAFTAHMFGTNAHTFLMIMAFDRYVAICNPLRYSTIMNHKMVIKLTVSAWGVGFVLIGILLGLTIRLNRCRTMIANTFCDNASLFKLSCENVFINNVYGLTFTVVLFAGSIGSMVLTYTKITVVCLTSKNKSLNSKALKTCSTHLCLYMIMLVSGFVPIALHRFPQYAEYRKISAILFKIVPGSLNPVIYGLQSQEIHKCLSNIFHIRKVKPTI
>LOCXPOR63.374.HIT1.OR.2R.350.7tm_4.exons4.UN.Dicentrarchus_labrax
MELLPFDISPESPRDLPLSTNHRSSSVNGTWGPEGVTFFVIQGLTNLGKTNMILFVILLLGYIIILGGNSMIIFVASTDPKLNSPMYFFLYHLSFVDIVYTTSTIPKMLSGFVTDVNTISVSGCFLQMHFFIQLGVTAYAILTVMAYDRYVAICNPLRYTAVMTRPVQLLLIAGAWGFALFCTLPATAMTWKKPYCGPNVVRNGWCDLSSVRRLVCADTSVDNIVSVSFAILALLTTGVLILASYILIGVSMSRMGVAQRLKAFGTCAAHLTVVSISYGSASFVYISYRVGNFSPEERIVVSVLFSALTPFINPIIYSLRNKELRQSIRKTLSRFSPAAVGTIKDVITVS
>LOCXPOR64.375.HIT1.OR.2R.320.7tm_4.exons1.UN.Dicentrarchus_labrax
MENETYNMDVLQLEGLKVNLKPSIPAFILLLLIYIFIMVCNIGLVVLIFMERSLHEPMYLLFCNMSINDAFGATTVIPPLLCDVFVPVTQRFIHYYECVIQAFCAHFHGGTSHTVLIIMAFDRYVAICNPLRYTTIMTNRMVVKLSVLAWMVAFLLIAVSVGLSVRLSRCRRVVLNPFCDNASLFKLSCENIIINHIYGLISAMGTMAVSLCSIALTYLRIAMVCLSSKNKALYSKALQTCATHLAVYIILLLSGGVIIILHRFPNLSDERKLASILFHVVPPSMNAVIYGLQIKAVREKILIIFRGMNNRSKMTVSEVK
>LOCXPOR65.376.HIT1.OR.2R.316.7tm_4.exons1.UN.Dicentrarchus_labrax
MENQTLRTDILLVEGLKVSLESSIPAFIILLLIYIFIMVSNICLVVLITTERSLHQPMYLLFCNMSVNDALGATVIIPRLLSNIFVPSSDRYIPYIDCVIQAFCGHVYASATHTILMIMAFDRYVAICNPLRYATIMTNRMVVKLSVSAWMVALLMVLILIGLSVRLSRCRWIIFNPFCDNASLFKLSCESVLINNIYGLGYTVVLLGSSIGSVTLTYLKIAAVCVLNKNKVLNSKALQTCATHLAVYIIMFVSGLINIILHRFPNLSDYRKLASILFHVVPPAMNAIIYGLQIKVVRQKCFIMFTRKTTTVAEVK
>LOCXPOR66.377.HIT1.OR.2R.316.7tm_4.exons1.UN.Dicentrarchus_labrax
MENQTFNGDILILEGLKVTSQTVIPVFIFLLIVYIFIMVSNIGLVVLIFTNRSLHQPMYLLYCNMSVNDVLGATVVTPVILRDILIPHSRRYINYIDCAAQAFGVHLYAGTAQTVLMIMAFDRYTAICNPLRYGTIMTTRMVVMLSVAAWGTISVLVAILLGLSIRLSRCRSVIFNPFCDNASLFKLSCESVLINNIYGLGYTVVLLGSSIGSVTVTYLRIAAVCVLSKNKVLNSKALQTCATHLAVYIILLVSGSIIAILHRFPQLSDHRKVAAVLGHLAVPALNALIYGLQIKEVRQRIMALFRSNKVALMERK
>LOCXPOR67.380.HIT1.OR.2R.313.7tm_4.exons1.UN.Dicentrarchus_labrax
MENRTLGEDIIHLEGLKVSSQFSIPTFILLLLIYTFAVVSNISLVSLIFTSRSLHQPMYLLFCNMSINDIFGATIVTPHILRDIFIPQPERYIRYIDCAFQAFCVHLYAGATHTVLMIMAFDRYMAICNPLRYTTIMTNKMVAKLSLGAWTTALVLVAILLGLTIRLSRCRRVILNPFCDNVSLFSLSCESVLINNIYGLSYTVVLLGSSIISVSLTYLKIAAVCVRSKNKALNNKALQTCSTHLAVYIFLLASAFIIVILHRFPQMSDIRKVVSVLCEVTLPAFNAIIYGLQIKEIKQRIIAVFYNRKVAQI
>LOCXPOR68.381.HIT1.OR.2R.316.7tm_4.exons1.UN.Dicentrarchus_labrax
MENYTYNSLTLQLEGLRVTKTNKYPMFIFLLLSYVFILFANVGIVVLIWTERSLHQPMYLLFCNLSINDVMGNSLLVPRVLADIHVPPSERLIHYYECVMQAFTAHMFGTNAHTVLMIMAFDRYVAICNPLRYSTIMNHKMVIKLTVSAWGVAFVLVGILLGLTIRLNRCRTMIMNPYCDNPSLFKLSCENVFINNIYGLTFTVVLLSSSIGSIILTYYKITAACLNSKSKSLNSKALKTCSTHLCLYMIMLVSGFVPIALHRFPQYAEYRTISAILFNIVPGSLNPVIYGLQSQEIHKCLSNIFHIRKVKPTFDL
>LOCXPOR69.382.HIT1.OR.2R.325.7tm_4.exons1.UN.Dicentrarchus_labrax
MCIVISLCYCRLIENYTFNSFTLKLEGLNISKGSVYPVFLFFLFSYILIMFMNAGIAFLVFIDKNLHQPMYLLFCNLPVNDILGNSIMVPRLLSDMLRPPSELLISYHECVVQAFTTHMFGATAHTVLMIMAFDRYVAICNPLRYSSIMTNKMVIKLTVSAWGVAFILVGILLGLTIRLNRCRTMILNPYCDNASLFKLSCENVFINNVYGLTFTVVLFTGSIGSMVLTYTKITVVCLTSKNKSLNSKALKTCSTHLVVYLIMLMSGFTVIFLHRFPQYSDYRKLSAILFHIVPCSLNPIIYGVQSAEICRSLSKLLRYKPVWPL
>LOCXPOR72.384.HIT1.OR.2R.309.7tm_4.exons1.UN.Dicentrarchus_labrax
NYTYNSFTLQLEGLNVSMESVYPVFLFLFFSYLFIIVSNVGIAVLVFIDKNLHQPMYLLFCNLPLSDIIGNSILVPRLLVDLLQPPSERLISYYECVVQAFTTHMFGTTAHTVLMIMAFDRYVAICNPLRYSSIMTNKMVIKLTVSAWGVAFVLVGILLGLTIRLNRCRTMILNPYCDNASLFKLSCENVFINNVYGLTFTVVLFTGSIGCMVLTYTKITVXXXXXXXXVCLTSKNKSLNSKALKTCSTHLVVYLIMVFNGMSIITLHRFPQYSDFRKFCTILFHIIPGSLNPIIYGLQSKEIKKFFSK
>LOCXPOR71.386.HIT1.OR.2R.319.7tm_4.exons2.UN.Dicentrarchus_labrax
MFIAKLMENYTYNSFTLQLEGFDVSKGSTYPMFLFLLFSYLFISFANVAIAVLVFIDKSLHQPMYLLFCNLSVNDILGNSIMVPRLLIDMLRPPSERLISYYECVVQAFTTHMFSTTAHTVLMIMAFDRYVAICNPLRYSSIMTNKMLMKLTVSAWGVAFVLVGILLGLTLRLNRCRTFIKSPYCDNAALFKLSCESVLINNVYGLTFTVVLFTGSIGSMVLTYTKITVVCLMSKNKSLNSKALKTCSTHLVVYLIMLLSGMAIIILHRFPQYSDYRKLAAILYHIIPGSLNPIIYGMQSKEIRNFLSNLFESKKVLPS
>LOCXPOR72.388.HIT1.OR.2R.312.7tm_4.exons1.UN.Dicentrarchus_labrax
MENFNYTYNSFTLQLEGIDVSEESLYPVFLFFLFSYLFIMVANVGIAVLVFIDKNLHQPMYLLFCNLPFNDILGNSIMVPRLLSDILLPPSERLISYYECVVQAFTTHMFGTTSHTVLMIMAFDRYVAICNPLRYSSIMTNKMVIKLTVSAWGVAFILVGILLGLTIRLNRCRTMITNPFCDNASLFKLSCENVFINNVYGLTFTVVLFTGSIGSMVFTYTKITVVCLTSNNKSLNSKALKTCSTHLVVYLIMVFSGMSIITLHRFPQYSDFRKLCNILFHIIPGSLNPIIYGVQSKEIRNLLSKSKKVLPS
>LOCXPOR73.390.HIT1.OR.2R.314.7tm_4.exons1.UN.Dicentrarchus_labrax
MENYTYNSFTLQLEGIDVSEESLYPVFLFFLFSYMFIIVANVGIAVLVFTDKNLHQPMYLLFCNLPFNDILGNSIMVPRLLSDILLPPSERLISYYECVVQAFTTHMFGTTAHTVLMIMAFDRYVAICNPLRYSSIMTNKMVIKLTVSAWGVAFILVGILLGLTIRLNRCRTMITNPFCDNASLFKLSCENVFINNVYGLTFTVVLFTGSIGSMVLTYTKITVVCLTSKNKSLNSKALKTCSTHLVLYLIMLMSGFTVIFLHRFPQYSDYRKLSAILFHIIPCSLNPIIYGVQSAEICRSLSKLFRYKPVWPLF
>LOCXPOR74.391.HIT1.OR.2R.313.7tm_4.exons3.UN.Dicentrarchus_labrax
MENVTMAAPLKQPIVFELEGFHISPGYGSSLFTLALFNFMVILLGNGVVACIIVIDKNLHRPMFIMLFNLVACDLLGATAVLPRLMMHFLMGQKKIAYIPALAQAFSVHTYGVAVQTILGAMAYDRYVAVCQPLRYHTIMTSARLQSCCTLAWVVALLCITVLFAFHMNVPLCGNVIQHVYCSNRAILNLACHPTTINNIYGLAMTWSVKSVIWLITAFSYFRILLASIKQGSADSIVRSKAFQTCSPHLVVYVLSEIAAMVIILSQRFPSVSPNIKKFFSILFIIVPPTINPIIYGLVSKELRVSIIKHFSL
>LOCXPOR75.392.HIT1.OR.2R.317.7tm_4.exons1.UN.Dicentrarchus_labrax
FFYLHIVLNMSFQNSSIEVTEFLIGGFDTIGRPMGVGVVILITYLIATLANIVNIVLIICDKRLHKPMYLLICNLAVVDILNTSSTSPTIIGVLLVGVNTISYVPCLMQMFSLHLAAVMEMFALAVMAFDRLLAVSYPFQYQSYLTNVRTLLLIYLVWIVACSFVAVMPATVLPLPHCSSKLKYIYCDYAAIIRTTCADPTYYFNMISIISFFLLFFTFIFICLSYFWIIVFVKLSSNSDKRKMGSTCLSHFIVVICYYCPLFIRIILTRLGVVLSLDEWNGLMIGSILGPSLVNPFIYCLRTKEMRYKIFQIFKKV
>LOCXPOR76.396.HIT1.OR.2R.311.7tm_4.exons1.UN.Dicentrarchus_labrax
MENSTEIVSFVLAAYGNIGELKYLYFSIMLLWYLSICVANTVLIIVIYVDKRLHEPMYILLCNLFVNEIGGSTSLYPLMLSQMFSDTHEVTLPWCFLHMCYIYISTSVEFCSLAAMAYDRYVAICYPLHYSVIMNTGRVGMIILFVWMYSFVNFVFSFSFVIHLKFCGNVIDKVFCDHHLVIKLACSASVVHKISDLLFAFVTIVIPVSLISVSYMKILAVCLNTSKENKQKAVSTCTPQIVSVSNLFVGCIFHFVDSRFDVAHVPDKVRIILSVYLLICQPMVTPFMYGYNLPKIKQSCKRFLFNRNINV
>LOCXPOR77.397.HIT1.OR.2R.311.7tm_4.exons1.UN.Dicentrarchus_labrax
MENSTEIVSFVLAAYGNIGELKYLYFSIMLLWYLSICVANTVLIIVIYVDKRLHEPMYILLCNLFVNEIGGSTSLYPLMLSQMFSDTHEVTLSWCFLQMCYIYISASIEFCSLAAMAYDRYVAICYPLHYSVIMNTGRVGMIILFVWMYSFVNFIFSFSFVIHLKFCGNVIDKVFCDHHLVIKLACSASALNKISDLLFAFVTIVIPVSFISVSYMKILAVCLNTSKENKQKAVSTCTPQIFSLSNMFVGSIFHFVDSRFHVAHVPDKVRIILSVYLLICQPMVTPFMYGYNLPKIRQSCKRFLFKRKINV
>LOCXPOR78.399.HIT1.OR.2R.312.7tm_1.exons1.UN.Dicentrarchus_labrax
MADNNSVAGGQPLMRKINYQVIIVQVLVAIFLCINFMLIITFSMKDFFYTTMRYILFANTLVSDCVLLIVTDSILILSYFRITMQMQFCLFIVMSSSMYNFVTPITLTAMTLERYVAICMPLRHSELCSSRSALPTLLIIQGLSFVPCFLILSTFFALASLSLYKEYKVCSVEMLLLHSWQGHFRSGISQVYFLIMFIAIVFSYIEIMKVAKAASGENKKSTWKGLRTVILHGFQLLLCLIQLLCPFIEGAVLQINFLLFVNVRYFNYIMFSLAPRCLSPLIYGLRDEKFFLALKYYTLCGFAKNKSLDLTH
>LOCXPOR79.402.HIT1.OR.2R.344.7tm_1.exons2.UN.Dicentrarchus_labrax
MASNLLTLCTENVYVDVSGALLHFSCCKCCLKMVYANQTQTNFTVGLQYEGLLGRLFSSTLTTVPCCVFLFINGTMLFTLRSKSVFRETSRYILLFNLLFADTVLLALSQFLYLLASCTITLSYPVCGVITMLTNLTNEVSPLTLVVMCLERYVAVCYPLRHASIVTIRNTNMAIIVVWAFSSLNVFIRVVLLLDFPFSDLDTLQMTDFCSHLAMFLNPVSNIYDKAYTGFLFTSAGVAVISSYLGVVIAARSASTDKASARKARNTLLLHLVQLGLTLLSTIQNPLLIAISQIVTRIVIVRIQITLHVCIFLFPRCLSAFIYGLRDQTIRPVLMFNLCCRLKR
>LOCXPOR89.403.HIT1.OR.2R.276.7tm_1.exons1.UN.Dicentrarchus_labrax
MSYKNQFPANVTGEQQYQGLLERVLFSTLTTVPCCVFLFINGTMLFTLRSKSVFRETSRYILLFNLLFADTVQLALSQLMYLTAASRVTLTYPVCGFLNMVGDLSNEVSPLTLVVMSLERYVAVCYPLRHATIITIRNTAVAIIVVWTFSSLNVLIRVLLLLDFPFSDLDTLQMRDFCSDLAMLLGPMSDIYDKAYTCFLFLSAGVAVISSYIGVVIAARSASTDKASASKARNTLLLHLVQLGLSLSSTIYSPMLIALSRIVTRIVLVRVQNVLY
>LOCXPOR80.404.HIT1.OR.2R.318.7tm_4.exons1.UN.Dicentrarchus_labrax
MVNSTLSTLSYFILEAYMIVGSLKYLYFMITAMLFFVIMFANTSLIVIIFMNRSLHEPMYIFLCSLFVNELYGSTGLFPFLLIQILSDIHTVPASFCFLQIFCLYTYVNVEFCNLAVMSYDRYLAICYPLQYNTRMTFNKVFILIILVWLYSFIKFLITLSLNIRLTLCGNVINSLYCRNYLVVKLACSDTKVNNIYGLFATVVSILVPLLPILFSYMKILKICFSGSRQTRQKAVSTCTPHLVSLINFSFGCVFEIVQSRFDMSSVPSVLRIILSLYFVILQPLLNPIMYGMQMSKIRNTCKNLCFYKMSTGHRDTV
>LOCXPOR81.194.HIT1.OR.2R.300.7tm_4.exons1.UN.Dicentrarchus_labrax
TLSSLSYFILGAYLNFGNLRYFYFMITAFIYIVIVVVNTSLIVIICMNRSLHEPMYIFLCSLFVNELYGSTGLFPMLLVQILSDIHTVSVPFCFLQIFCVYTYGSIEFCNLAIMSYDRYLAICCPLQYHTRMTIYKVGVFIAVIWLYSFVKFLITLSLNIRLTLCGNVINSLYCNNYLVVKLACSDTKVNNIYGLFGIVLTVLVPLLPILFSYMKILKICFSGSRQTRQKAVSTCTPHLVSLLNFSFGCFFESRFDMSRFPSELRIILSLYFLIIQPLLNPIMYGLQMTKIRKTYSIKFN
>LOCXPOR82.195.HIT1.OR.2R.302.7tm_4.exons1.UN.Dicentrarchus_labrax
MGNLTSLTFIFGAYLHIGTLRYLYFMMTALLYIVIIVLNTSLIVIICMNRSLHEPMYIFLCSLFVNELYGSTGLFPMLLIQILSDIHTVSTSFCFLQIFCLYSYGSVEFINLAVMSYDRYLAICYPLQYNTRMTLNKVFILIILVWLYSCVKFLITLSLNIRLTLCGNIINSLYCNNYLVVKLACSDTKVNNIYGLFGIVLSIVVPLLPILFSYMKILKICFSGSRQTRQKAVSTCTPHLVSLINFSFGCVFEIVQSRFDMSSVPSVLRIILSLYFVILQPLLNPIMYGMQMSKIRNTCKNL
>LOCXPOR83.196.HIT1.OR.2R.320.7tm_4.exons1.UN.Dicentrarchus_labrax
MSNSTLSTLSYLILEAYVHLGHLRYLYFMVTAFIYIVIVVVNTSLIVIICMNRSLHEPMYIFLCSLFVNELYGSTGLFPMLLVQILSDIHTVSVPFCFLQIFCLYSYANIELCNLAAISYDRYLAICCPLQYNTYMTLNNVFICIGLIWLYSFVRCVISISLNIRLTLCGNSINSLYCRNYLVVRLACSDTKVNNIHGLFGVFLSIVIPLLPILFSYMKILKICFSGSRQTRQKSVSTCTPHLVSLINFSFGCVFEIVQSRFDMSSVPSVLRIILSLYFVILQPLLNPIMYGMQMSKIRNTCKNLCCYKMSTGHKDLMLK
>LOCXPOR84.197.HIT1.OR.2R.306.7tm_1.exons1.UN.Dicentrarchus_labrax
ANVTASLQYQASHELTLFGMLSVGTSCSFLYINSILLFTLRNKQVFCETSRYILLFNLLFADTAHLVSNILLYLLASLRVKLTYYACSALVLFSVFTAIISPFNLAVMSLERFVAVCYPLRHATIFTIRSTGMAIALVWAFSFIHILIRVSVLLYLFTKISLNLHMKDFCSKEAVFFGAIFDDFEDVFASTLFLSVGVVIVASYVGVSLVARSASTDKASARKALQTLLLHLIQLSLILTSTMYTTIIVDIARTVDRLALMRIYNVCFVCLSILPRCLSALIYGLRDQTIRPVLMRNLCCRLGCSV
>LOCXPOR85.198.HIT1.OR.2R.310.7tm_4.exons1.UN.Dicentrarchus_labrax
MMMINATQVSYFTLSAYFDTGVFKYLYFVIIMSLYILIISANLLLIVIICMNRSLHEPMYIFLCSLFVNELYGSTGLFPMLLVQILSDIHTVSASFCFLQIFCVYSYVCVEFLNLAIMSYDRYLAICYPLQYNTRMTSAKVAILIGVTWLFPFLTIVILVSLSAPLQLCGNIIDKVYCGNYSVVKLACSDTRLHNIYGLIYTVISIIIPLTLILYTYMKILKVCFSGSKQTRQKAVSTCTPHLASLLNFSFGCCFQILQSRFDMSSVPNMLRILLSLYFLTCQPLFTPVLYGLKMSKIRNICKRLLCGEV
>LOCXPOR86.199.HIT1.OR.2R.313.7tm_4.exons1.UN.Dicentrarchus_labrax
MIVINSTQVSYFTLGAYFDTELFKYLFFMIIAHFYILTLCANLLLIVIICMNRSLHEPMYIFLCSLFVNELYGSTGLFPMLLVQILSDIHTVSVPLCFLQIFCVYSYVSVEFTNLAAMSYDRYLAICYPLQYNAYMTSSKIAMLIAVIWLPPFLAVFVTTSLSASLQLCGNIISKVYCDNYSVIKLACFDTRINNVYELTAASFTICVPVSVIFYTYLKILKVCFSGSQQTRQKAISTCTPHLASLLNFSFGVSFEVLQNRFDMSSVPNMLRIFLSLYFLTCQPLFNPLMYGLNMSKILIICKSVLLSSLGKC
>LOCXPOR87.200.HIT1.OR.2R.308.7tm_4.exons1.UN.Dicentrarchus_labrax
MMINTTQVSYFTLSAYFDTGVFKYLYFVIIMSLYILIISANLLLIVIICMNRSLHEPMYIFLCSLFVNELYGSTGLFPMLLVQILSDIHTVSVPFCFLQIFSVYSYGSVEFLNLAIMSYDRYLAICYPLQYNTRMTSAKVAILIGVTWLFPFLTIVILVSLSAPLQLCGNIIDKVYCGNYSVVKLACSDTRLHNIYGLICTVISIIIPLTLILYTYMKILKVCFSGSKQTRQKAVSTCTPHLASLLNFSFGCCFQILQSRFDMSSVPNMLDILSSLYFLTCQPLFTPVLYGLKMSKIRNVCKRLLCEV
>LOCXPOR88.201.HIT1.OR.2R.278.7tm_4.exons1.UN.Dicentrarchus_labrax
MFTTYILIICSNSTIVCLIWINQNLHEPMYIFIAALLINSLLFSTAIYPKLLFDVLSEKQIISYSACLFQWFIFYSLGGSEFLLLSAMSYDRYVSICKPLQYPTIMTKTTVNTFLVLAWFVPVCQLAVPAVLNANKKLCNFNFKGIICNSTVYKLHCVSSRVLNIYGLVLFVNLIVLPVLFILFTYTRILLISHGSSREVRRKAAQTCLPHLIVLINFSCLAAYDILLLRLEVEFPQTVHLIMTLQIIIYHPLFNPIIYGLKMKEIYKHLKRLFCKIV
>LOCXPOR88.202.HIT1.OR.2R.306.7tm_4.exons1.UN.Dicentrarchus_labrax
MDDQVNITYITIDGYVEVHKYRYLYFVIMFTAYTLIICSNSTIVCLIWINQNLHEPMYIFIAALLINSLLYSTAFYPKLLFDVLSEKQIISYSACVFQWFAYYSLDCSEFLLLSAMSYDRYVSICKPLQYPTIMKKRTVYILLVLSWLVPVCQLAVPAVLNANVKLCNFNFKGIICNSTVNKLHCVSSRAMTIYGLIVFSNAVVLPVLFILFTYTKIFIISHQSCREVRRKAAQTCLPHLIILINFSCLTGYDVLLLRLETEFPQTVRLIMTLQKISYHPLFNPIIYGLKMKEIYKHLKRLFCKIV
>LOCXPOR89.205.HIT1.OR.2R.321.7tm_1.exons1.UN.Dicentrarchus_labrax
MSYKNQFPANVTGEQQYQGLLERVLFSTLTTVPCCVFLFINGTMLFTLRSKSVFRETSRYILLFNLLFADTVQLALSQLMYLTAASRVTLTYPVCGFLNMVGDLSNEVSPLTLVVMSLERYVAVCYPLRHATIITIRNTAVAIIVVWTFSSLNVLIRVLLLLDFPFSDLDTLQMRDFCSDLAMLLGPMSDIYDKAYTCFLFLSAGVAVISSYIGVVIAARSASTDKASASKARNTLLLHLVQLGLSLSSTIYSPMLIALSRIVTRIVLVRVQNVLYVCVFIFPRCLSSLIYGIRDQTIRPVLMYHLCCRLKRSVVTAKAAK
>LOCXPOR90.206.HIT1.OR.2R.307.7tm_4.exons1.UN.Dicentrarchus_labrax
MENSTEIVSFVLAAYGNIGELKYLYFSIMLLWYLSICVANTVLIIVIYVDKRLHEPMYILLCNLFVNEINGSTSLYPLMLSQMFSDTHEVTLPWCFLQMCYIYISASIEFCSLAAMAYDRYVAICYPLHYSVIMNTGRVGMIILFVWMYSFVNFIFSFSFVIYLKFCGNVIDKVFCDHHLVIKLACSASVLNKISDLLFAFVTIVIPVSFILVSYMKILAVCLNTSKENKQKAVSTCTPQIVSLSNMFVGGIYHFVDSRFDVAHVPDKIRIILSVYIFICQPMITPFMYGFNLPKIRQSCKRFLFDQ
>LOCXPOR91.209.HIT1.OR.2R.311.7tm_4.exons1.UN.Dicentrarchus_labrax
MKSNNSLNPVYFQLTLFADYGSLRYLFFSLCLLVYMTIISANVVIILTVCQEKSLHQPMYIFISFLSLNSLYGTAGFFPRFLMDILSDTHFISRASCFIQIYVIYTYIGHELTLLSVMAYDRLVAICQPLHYHSKMNFRMVRNLIIFAVVYPAVVVVFCVFLASWLPLCGNKLHRLFCTNWPVVQLSCVDTTVNSLAGRVLSVLSVFIPLFFVLYTYLRILLVCRRSSSEFRGKALKTCLPHIVTFVTYCISVFCELSLSRYKVDEANPFVTVVLSLEFLIIPPINNPLVYGLNLPQIRGVIFRFFKIHKM
>LOCXPOR117.211.HIT1.OR.2R.321.7tm_1.exons1.UN.Dicentrarchus_labrax
MSTQSQTNVTIGLGFLERVMLSTLTTLPCCVFLFINGTMLFTLRSKLVFCETSRYILLYNLLFSDTIQMSLSQLLYLLSAWRLRLTYPVCGLLVMFAGLTNEVSPLTLVVMSLERYVAVCYPLRHATIITIRNTAVAIIVVWAFCSLNVLTRVLLLLDFPFSDLDSLQMTDLCNSLVMSIGPMSDIYDKAYTCFLFTSAGVAVISSYIGVVIAARSASTDKASARKARNTLLLHLVQLGLSLSSTIYSPFILLISKIATRLVRVRMQNFLYVVFFILPRCLSSLIYGLRDQTIRPILVYYFCCRLTLSPQSRLRPKINGVN
>LOCXPOR93.212.HIT1.OR.2R.315.7tm_4.exons1.UN.Dicentrarchus_labrax
MKSNNSLNPVYFQLTLFADYGSLRYLFFSLCLLVYMTIISANVVIILTVCLEKSLHQPMYIFISFLSLNSLYGSAGFFPRFLMDILSDSHFISRASCFIQIYVIYTYVSFELTLLSVMAYDRLVAICQPLHYHSKMTFRMVRNLIIFAVVYPVFVIGIGLYLTVRLPLCGNKLHRLFCSNWPVVQLSCVDTSLNNIVGQFVTMTTIFIPLFFVLYTYLRILLVCKRSTSEFRGKALQTCLPHIVTFMTYSFSLFCELSLTRFEGDEKNPVITVVLSLEYLIIPPFNNPLVYGLNLPQIKGAIFRFLKIRKICAKM
>LOCXPOR94.213.HIT1.OR.2R.300.7tm_4.exons2.UN.Dicentrarchus_labrax
MKSNNSLNPVYFQLTLFADYGSLRYLFFSLCLLVYMTIISANSLHQPMYIFISFLSLNSLYGSAGFFPRFLMDILSDTHFISRASCFIQIYVIYTYVSFELTLLSVMAYDRLVAICQPLHYHSKMNFRMVRNLIIFAVVYPVFVIGIGLYLTVRLPLCGNKLHRLFCSNWPVVQLSCVDTSLNNIVGQFVTMTTIFIPLFFVLYTYLRILLVCKRSSSEFRGKALQTCLPHIVTFMTYSFSLFCELSLTRFEGDKLNPVITVVLTLEYLIIPPFNNPLVYGLNLPQIKGAIFRFLKQNLC
>LOCXPOR95.214.HIT1.OR.2R.306.7tm_4.exons1.UN.Dicentrarchus_labrax
MDIEVNTTYITLDGHVDVDKYRYLYFVIMFTVYILIICSNSTIVYLIWINQNLHEPMYIFIAALLINSLLFSTAFYPKLLIDFLSEKQIISYSACLFQWFIFYTLGGSEFLLLSAMSYDRYVSICKPLQYPTIMTKTTVNTFLVLAWLLPTCQVAATIILNANKKLCNFTFKGIICNSTVYKLHCVSSRLMNIYGLIVLVNLLFLPVLFILFTYTRILVISYGSCREVRRKAAQTCVPHLIVLINFSCLAACDILLVRLETEFPKGVRLILTLQIIIYHPLFNPIIYGLKMKEIYKHLKRLFCKIV
>LOCXPOR96.216.HIT1.OR.2R.312.7tm_1.exons1.UN.Dicentrarchus_labrax
MADNNSVAGGQPLMRKINYQVIIVQVLVAIFLCINFMLIITFSMKDFFYTTMRYILFAYTLVSDCVLLIVTDFILILSYFRVTIQMQFCLFIFMSSSVYTFVTPITLTAMTLERYVAICMPLRHSELCSSRRALPTLLIIQGLSFVPCLLILSSFFALASLSLYKEYKVCSVEMLFLHSWQGHFRSAISQVYFLIMFIAIVFSYIKILKVAKAASGENKKSTWKGLRTVILHGFQLLLCLTQLLCPFIEGAVLQINFLLYVNVRYFNYIMFSLAPKCLSPLIYGLRDEKFFLALKYYTLCGYVKNKSLDLKH
>LOCXPOR97.217.HIT1.OR.2R.313.7tm_4.exons1.UN.Dicentrarchus_labrax
MENYTYNSFTLQLEGLNVSKESVYPVFLFFFFSYLFIMVTNVGIAVLVFIDKNLHQPMYLLFCNLPFNDILGNSIMVPRLLVDMLRPPSERLISYYECVVQAFTSHMFGTTSLTVLMIMAFDRYVAICNPLRYASIMTNKMVIKLTVSAWGVAFILVGILLGLTIRLNRCRTMIMNPYCDNASLFMLSCENVFINNVYGLTFTVVLFTASIGSMVLTYTKITVVCLTSKNKSLNSKALKTCSTHLVVYLIMVFSGMSLIALHRFPQYSDFRKLCSILFHIIPGSLNPIIYGVQSKEIRKFLSKLFEPKKISPS
>LOCXPOR98.218.HIT1.OR.2R.306.7tm_4.exons1.UN.Dicentrarchus_labrax
MDDELNATIITLGGHVEVQKYRYLYFVIIFTLYILIICSNSIIVYLIWIHQNLHEPMYIFIAALLVNSLVFSTSIYPKLLIDFFSEKQIISYSTCLFQCFLYYSLNSSEFLLLAAMAYDRYVSICKPLQYPTIMKKTTVNICLICVWLVPACLIAVPVALSANIKLCNFTLKGIYCNNSIYKLHCVASRALSVYGVIVLINVTLLPVLFILFTYTRIFIITFKSCGEVRRKAAQTCLPHLLILINFSCLVTYDVIIIKLESDFPKTVRFVMTLQVILYHPLFNPIIYGLKMKEISKHLKRLFCQDK
>LOCXPOR99.219.HIT1.OR.2R.307.7tm_4.exons1.UN.Dicentrarchus_labrax
MDELNVTYITLGGYVEVHKYRHLYFVIMFTAYILIICSNSTIICLIVIHQNLHEPMYIFIAALLVNSVLLSTAIYPKLLIDFLSEKQIISYRACLFQIFLFYFLSCSEFLLLAAMAYDRYVSICKPLQYPTIMRKTTVSILLVLAWLVPACEIAVAIVLNVSNTLCSFTLKGIYCNNSANYLYCVSSRALSIYGVVVLLNITLFPMLFILFTYTKILVISYRSCGEVRKKAAQTCLPHLLVLISYSFLMTYDIIIVRLDSDFPKTVRFVMTLQMIMYNPLFNPVIYGLKVKEISKHVNNLFRQAKVN
>LOCXPOR100.221.HIT1.OR.2R.318.7tm_1.exons1.UN.Dicentrarchus_labrax
QSQTNVTIGLGFLERVMLSTLTTLPCCVFLFINGTMLFTLRSKLVFCETSRYILLYNLLFSDTIQMSLSQLLYLLSAWRLRLTYPVCGLLVMFAGLTNEVSPLTLVVMSLERYVAVCYPLRHATIITIRNTAVAIIVVWAFCSLNVLTRVLLLLDFPFSDLGSLQMTDLCNSLVMSIGPMSDIYDKAYTCFLFTSAGVAVISSYIGVVIAARSASTDKASARKARNTLLLHLVQLGLTFSSTIYTQLILLISNTVSRLVRVRMQNFLYVVFFILPRCLSSLIYGLRDQTIRPILVYYLCCRLTLSPQSRLRPKINGVN
>LOCXPOR117.223.HIT1.OR.2R.321.7tm_1.exons1.UN.Dicentrarchus_labrax
MSTQSQTNVTIGLGFLERVMLSTLTTLPCCVFLFINGTMLFTLRSKLVFCETSRYILLYNLLFSDTIQMSLSQILYLLSAWRLRLTYPVCGLLVMFAGLTNEVSPLTLVVMSLERYVAVCYPLRHATIITIRNTAVAIIVVWAFCSLNVLIRVLLLLDFPFSDLDSLQMKELCNSLVMSIGPMSDIYDKAYTCFLFTSAGVAVISSYIGVVIAARSASTDKASARKARNTLLLHLVQLGLSLSSTIYSPFILLISKIATRLVRVRMQNFLYVVFFILPRCLSSLIYGLRDQTIRPILVYYLCCRLTLSPQSRLRPKINGVN
>LOCXPOR102.227.HIT1.OR.2R.304.7tm_4.exons1.UN.Dicentrarchus_labrax
MENSTVSFYFNLTMFVNIGHYRYPVFVFCLLLYSFILSANLVIIVVISRERTLREPMYAFIALLSVNSLYGSTGFFPRFLVDLLSDTHLIARPTCFTQIYVIYTYASYEVTILSIMAYDRYVAVCHPLHYHSKINSKTVHKLVFFAWVCPTCNLTIAVNMIVRLPLCGNNIQRVYCASWNIVKLSCVNNAVNSIAATLVAIIAAFLPFGFISYTYLKIVVACWRKSSEVRGKVFHSCLPHVMSCVIYSITSFSDTALNRLNLDEINPFVAIILSLEFVVIPPFLNPLMYGLKLPEIRRHIVKIL
>LOCXPOR103.228.HIT1.OR.2R.343.DUF4079.exons4.UN.Dicentrarchus_labrax
EDEMLMTLNSTSGPLDLLMSNTSSALTGGAVAVPKDSFSNALTKNIVAMLVWLALSVINGSMVHTFLQHRRFYENPRYIMFICMVINDALQLSLVTALYVVSYIFRKIHASVCCFLIMTAVLTTRSTPLILAGMAVERYISICFPLHYSQMCTVPRTLLLIGVILILTATPPVSDLLITIVNEPLSFFHTTIFCDHPLLFRHRSIYYKNCVFDGVYLSFVALTLLYTYCKIMLTAQAVSTGLASVKRARNTVLLHGVQLLLCMLAFVVPSLQAALISLFPRFSLEIRYIFFLVVYIIPRFMSPVIYGFRDEQFRKYWTQYLACKSQRTARVRPVTLKVNLEVK
>LOCXPOR104.229.HIT1.OR.2R.319.7tm_1.exons2.UN.Dicentrarchus_labrax
LLLIRDTYTTAFVKNLIVVLVWLILSYINGTLAATFFRHQTFYEDPRYILFIHMVINDGIQLTVTITLFVLSYIFYKINVSFCCFFILVAVFTTRNTPVNLASMAIERYIAICEPLRHSQICTVKRTYIVIGLIWFICVAPDITDLFVTLATESLSFFHESVFCLRQNVFKDPILAYKRQVFDIIYFSCVFLTLVFTYLRILFAARALSTEKMSAQRARNTILLHGAQLAMCMLSYISPSVEVVLHLIFPGRILEIRYANYLIVYILPRFLSPVIYGIRDKKFRKYLKMHLVSNRYRVKLRTVAPELATAKDSRTKIKQ
>LOCXPOR106.234.HIT1.OR.2R.300.7tm_4.exons1.UN.Dicentrarchus_labrax
MVNSTQVPYFALSAYLDTGVFKYLYFMILMCLYILIMCANLLLIVIICMNRSLHEPMYIFLCSLFVNELYGSTGLFPMLLVQILSDIHTVSAPLCFLQIFCLYSYACVEFLNLAVMSYDRYLAICCPLQYNTRMTRNKITILIAVAWIYASVSCFIPISLSAPLQLCGNIINKVYCDNYSIVKLACYDTTVNNIYGLIATSLTILCPVCLIFYTYMRILKICFSGSKQTRQKAISTCVPHLASLLNFSFGACFEIMQSRFNMNNVPNMLRIFLSLYWLTCQPLFNPLLYGLNMSNIRKHM
>LOCXPOR107.235.HIT1.OR.2R.315.7tm_4.exons1.UN.Dicentrarchus_labrax
MSNISSILVFSLSGFSATVNYRVTLFSLTLLCYCLIVVVNVSLILTIILDQNLHEPMYIFLCNLCINGLYGTAAFYPKFAFDLLSDIYVISYVGCLLQVYVIYSYATIDFSILALMAYDRYVAICRPLEYHSVMSVQRIAVLISLAWLVPLWCEVLVISLTSKLKLCGSHIQKLYCENWSIVKLACSSTKANDIVGLIVISFYCAHVVFIVYSYVRLIKSALKSKEGRKKFTQTCVPHLLCLLNVTAALLFDTMYSRYGSASVPQSVKNFMAVQFLMMPPVLNPIIYGLILTKIRYRVATLCLMVGQRFKLRLKV
>LOCXPOR108.236.HIT1.OR.2R.314.7tm_4.exons1.UN.Dicentrarchus_labrax
MSNISSILVFSLSGFSATVNYRVTLFSLTLLCYCLIVVVNVSLILTIILDQNLHEPMYICLSNLCINGLYGTAGFYPKFVSDLLSDIHIISYAGCLLQIYVIYSYAMVDYSVLALMAYDRYVAICRPLEYHSVMSVRRTAVFVSLSWLVPLCAEALMISLTSKLKLCGSHIHKLYCENWSIIKLACSSTAANDIVGLIFVSFYCAHVLFIVYSYGKLVKSALKSQEVRRKFTQTCMPHLLCLLNVTAALLFDILYARYGSASVPQTLKNFMAIQFLVIPPVLNPIIYGLILTKIRNRMTHLCKMEGQRFKMTLT
>LOCXPOR116.238.HIT1.OR.2R.290.7tm_4.exons1.UN.Dicentrarchus_labrax
MDDKLNVTYITLDGHVEVGKYRYLYFLVMLTVYILIICCSFTIVGLIWRHNNLHEPMYIFIAALLLNSVVFSTAMYPKLLIDFLSEKQMISYSACLYQFFLFYSLSGSEFLLLAAMAYDRYVSICKPLQYPTIMTKTTVSIFLALAWLVPACQTALPSLLSAHMKLCNLSLKGIFCNNSIYSLHCVTSKAISIFGVIALLNIGLFPLLFILFTYTRIFVICYQSCRNVRKKAAQTCLPHLLVLISFSCLCAYDIIIVRLGSDFPKIVRLIMTLQAVLYHPLFNPIIYGLK
>LOCXPOR109.239.HIT1.OR.2R.324.7tm_4.exons1.UN.Dicentrarchus_labrax
MPAGNHSIVTEFVLTGFPGLHPEYQGIASAVLFIVYFLTLTGNSMIIFLFATDHSLQKPIYYIILNLCACDILFSTTTLPKIISKYWFQSGTISFTACFVQMYFVHYLGSVNSYILFLMALDRYLAICHPLRYPLLLKNSTIYILSISAWIVAQAGPLMLVIRAYPLPYCASNIINHCYCDHIGITMLACTDRAPYGFPAFVLAMVTLLGPLAFIVFSYCSIIISVLKIANVQGRLKLLSTCSTQLIIIALYYLPRCFVYLASNVGITFSVDVRIVIIMLYSLCAPMINPLIYCLRAKDMRESLWKQFSRKLILQKAQVSAINN
>LOCXPOR98.240.HIT1.OR.2R.295.7tm_4.exons1.UN.Dicentrarchus_labrax
MDDELNATIITLGGHVEVQKYRYLYFVIIFTLYILIICSNSTIVYLIWIHQNLHEPMYIFIAALLVSSLVFSTSIYPKLLIDFFSEKQIISYSTCLFQCFLYYSLNSSEFLLLAAMAYDRYVSICKPLQYPTIMKKTTVNICLICVWLVPACLIAVPVALSANIKLCNFTLKGIYCNNSIYKLHCVASRALSVYGVIVLINVILLPVLFILFTYTKIFIITFKSCGEVRRKAAQTCLPHLLILINFSCLVTYDVIIIKLESDFPKTVRFVMTLQVILYHPLFNPIIYRLKSERNF
>LOCXPOR110.242.HIT1.OR.2R.319.7tm_1.exons1.UN.Dicentrarchus_labrax
MLYVNQSQTLNITSEQKYQGLLERVLFSTLIGMPCCVFLFINGTMLFTLRSKSVFRETSRYILLYNLLYGDTVLLALSQLLYILAACRIMPTYPECGVLVMLSSLTNQISPLTLVVMCLERYVAVCYPLRHGSIVTIRNTAVAIIVIWAFSSLNVLIRVVLLLDFPFSDLESLQMTDVCSDIAMFLSPMSDIYDKAYTGFVFLSAGVAVIFSYISVVIAARSASTDKASARKARNTLLLHLVQLGLTLLSTLHASIVVLLSKTLHRLIINRIKSYFYVFIYILPRCLSSLIYGLRDQTIRSVLMNHLCCRLKLSLPGKG
>LOCXPOR111.243.HIT1.OR.2R.302.7tm_1.exons1.UN.Dicentrarchus_labrax
MADNNSSAGGGVSQRQINEKIIIVQILVIIFLFINFLLIVTFFRKDCFYTTARYILFAVTLLSDSFILLMSNILLILAHFGFTIQVWLCIIISVVVLLYVIVTPVTLTAMTLERFVAICMPLQHAELCSTRSTIHCILIIHGLSSVPCIVILSAFFASASLSVYKQYKVCSVEMFMLYRWHDHLRSAVSQFYFLIMCIIILFSYVKIMKVAKAASGENKKSTWKGLRTVILHGFQLLLCLIQLWCPLLEAAVFQIDLILFINVRYFNYILFSLTPRCLSPLIYGLRDETFFHALKNYCLFGL
>LOCXPOR112.245.HIT1.OR.2R.312.7tm_4.exons1.UN.Dicentrarchus_labrax
MINATIFSEFSLTGLNGTTTKQRVTLFSFTLLCYSVILLVNGALIVTIILEEKLHEPMYIFLCNLCINSIFGTTGFYPKFLFDLLSNTHVISYTGCLFQVFVIYLYVATDFSILTLMAYDRYVAICRPLEYHSVMTKHRVVLLVCFSRFVPFLCHGIVVIMTSKLELCGSHIGKLYCDNWSILKLSCSSITTNNIVGFMVIVFYCGHDLFIMCSYVLLVKSALKSREGRGKFMQTCVPHFLCLLNVTVALLFDLMYARYGSSSISQSVKNFMAVQFLMIPPILNPIIYGLKLTQVRNSFLSLCTDNKRWLKD
>LOCXPOR113.247.HIT1.OR.2R.338.7tm_1.exons1.UN.Dicentrarchus_labrax
MSYVNQSQTLNVTSEQKYQGLLERVLFSTLIAMPCCVFLFINGTMLFTLRSKSVFRETSRYILLYNLLFSDTVLLALSQFLYTLAASKIMLSYPVCGVFTMLSILTDEISPLTLVVMCLERYVAVCYPLRHGSIVTIRNTAVAIIVVWTFSSLNVLIRVVLLLDFPFSDLESLQMTDVCSDIAMFLSPMSDSYDKAYTGFVFLSAGVAVISSYIGVVIAARSASTDKASALKARNTLLLHLVQLGLTLLSTLHASIVVSLSKTLQRLIIVRIKSFFYVFIYILPRCLSSLIYGLRDQTIRPVLMYHLCCRLKLSRAVKAEVSPQNTLNDSKIIFKDTY
>LOCXPOR114.249.HIT1.OR.2R.310.7tm_4.exons1.UN.Dicentrarchus_labrax
MNSSVSTVPITFTIYSTLGLYNFALVICISVLYVSGLCINLFLVLVICVESRLHRPMYVLLVNLSLSGVMGSSSVCPNIIKHLIMNRQETSLEGCLTQVFFTNVYSGCIFCILALMAYDRYVSICKPLLYHTIMTPAKVKLMLMMVYFILSSSSAIQVYLTSRLKLCRYTVDKLMCDSLVIANLSCKKTTLISVYGLCCAICVIVFPCLLVILSYVHIFTVILKTSKESQSKALQTCSPHLMTFINFSVASFFGVIYNRLSQEVPKAVNILTCMNFFVLPPLLHPIIYGIKMQEIQQSINKVIKHRILQL
>LOCXPOR115.252.HIT1.OR.2R.310.7tm_4.exons1.UN.Dicentrarchus_labrax
MDDKLNVTYITLSGHVEMHKYRYLYFLIMFTVYILIICSNSTVVYLICIHKNLHEPMYIFIAALLLNSAVLSTAMYPKLLIDFLSEKQIISYPVCLFQFFMFYSIGSSEFLLLAAMSYDRYVSICKPLQYPTIMTKTTVSIFLVLAWLVPACHIAIPAILSAETKLCNFTLKAIFCNNAIYRLQCVQSRVITIQGVVALLDLAILPMLFIIFTYTRILMISYRSCREVRKKAAETCLPHLLVLISFSCLSAYDIAIARVESNLPKTTRLIMMLQIVLYHPLFNPLIYGLKMKEISKHLKRLFKVQSFLLK
>LOCXPOR116.253.HIT1.OR.2R.336.7tm_4.exons1.UN.Dicentrarchus_labrax
MDDKLNVTYITLDGHVEVGKYRYLYFLVMLTVYILIICCSFTIVGLIWRHNNLHEPMYIFIAALLLNSVVFSTAMYPKLLIDFLSEKQMISYSACLFQFFLYYSLSGSEFLLLAAMSYDRYVSICKPLQYPTIMTKTTVSIFLALAWLVPACQTAVPVVLSAHMKLCNLSLKGIFCNNSIYSLHCVTSKAISIFGVIALLNIGLFPLLFILFTYTRIFVICYQSCRNVRKKAAQTCLPHLLVLISFSCLCAYDIIIVRLGSDFPKIVRLIMTLQAVLYHPLFNPIIYGLKMKEISKHLKRLFCQTNAILCIKSDIRVIVTLVMLIYRHLFCNKSEM
>LOCXPOR117.254.HIT1.OR.2R.321.7tm_1.exons1.UN.Dicentrarchus_labrax
MSTQSQTNVTIGLGFLERVMLSTLTTLPCCVFLFINGTMLFTLRSKLVFCETSRYILLYNLLFSDTIQMSLSQILYLLSSCRIMLTYPVCGLLVMFAGLTNEVSPLTLVVMSLERYVAVCYPLRHATIITIRNTAVAIIVVWAFCSLNVLTRVLLLLDFPFSDLGSLQMTDLCNSLVMSIGPMSDIYDKAYTCFLFTSAGVAVISSYIGVVIAARSASTDKASARKARNTLLLHLVQLGLSLSSTIYSPFILLISKIATRLVRVRMQNFLYVVFFILPRCLSSLIYGLRDQTIRPILVYYLCCRLTLSPQSRLRPKINGVN
>LOCXPOR118.255.HIT1.OR.2R.315.7tm_1.exons1.UN.Dicentrarchus_labrax
MSTQSQTNVTIGLGFLERVILSTLTTLPCCVFFFINGTMLFTLRSKLVFRETSRYTLLCNLLFSDTMQMALGQILYLLSSCRIMVTYPFCGLLVMFANLTNEISPLTLVVMSLERYVAVCYPLRHATIITIRNTAVAIIVVWAFCSLNVLIRVLLLLDFPFSDLDSLQMNHLCSTLIMFLGSMSDIYDKAYTCFLFVSAGVAVISSYIGVVIAARSASTDKASARKARNTLLLHLVQLGLSLSSTIFNPFLLVISKVVSRVVLMRMQNVLYVCFFILPRCLSSLIYGLRDQTIRPILVYYLCCRLTFLSKIHSVN
>LOCXPOR119.257.HIT1.OR.2R.312.7tm_4.exons1.UN.Dicentrarchus_labrax
IMINSTQVSYFTLSAYFDTGGFKYLYFMIILSLYILIICANLLLIVIICMNRSLHEPMYIFLCSLFVNELYGSTGLFPMLLVQILSDIHTVSVPFCFLQIFCVYSYVCVEFSNLAVMSYDRYLAICYPLQYNTQMTYNKVLLLIALSWLYSFFTIFILISLIAPLQLCGNIINKVYCLNYSIVKLACSETRVNNIYGLIITFLTVFGPLILILYTYMKILQVCFSGSKQTRQKAFSTCTPHVASLLNFSFGVCFEILQSRFDMKSVYSMLQIVLSLYFLTCQPLFNPLMYGLNMSKICIICKRLLLNFVIKC
>LOCXPOR120.258.HIT1.OR.2R.307.7tm_4.exons1.UN.Dicentrarchus_labrax
FVLGMYGNMGQLKYLYFTLAMLFYISVIFSNTILIVIIYMDRNLHEPMYLFLCNLFVNEIYGSTSMLPCLMVQILSETHEISAYNCFIQIFNIHTYVAIEFGTLTIMAYDRYICICKPLHYNVIVTKRIVQKVILVIWTVSFIEVGVLLSFTINLKRCGTVINKVFCAHHLVVELSCSSDRTVSLIHDFVFGLIFTVAAPVSYIAFTYVKILAVCSKASKETKMKAFDTCTPHFISLISLVFACFYNLISQRFDMFSVPFPLCVFFSMYVVIIQPLQNPLMYGLKLSKIRHACKNVLTLKTLQLYIF
>LOCXPOR121.260.HIT1.OR.2R.315.7tm_4.exons1.UN.Dicentrarchus_labrax
MKSNNSLNPVYFQLTLFADYGSLRYLFFSLCLLVYMTIISANVVIILTVCLEKSLHQPMYIFISFLSLNSLYGSAGFFPRFLMDILSDTHFISRASCFIQIYVIYTYVSFELTLLSVMAYDRLVAICQPLHYHSKMTFRMVRNLIIFAVVYPVFVIGIGLYLTVRLPLCGNKLHRLFCSNWPVVQLSCVDTSLNNIVGQFVTMTTIFIPLFFVLYTYLRILLVCKRSTSEFRGKALQTCLPHIVTFMTYSFSLFCELSLTRFEGDEKNPVITVVLSLEYLIIPPFNNPLVYGLNLPQIKGAIFRFLKIRKICAKM
>LOCXPOR122.261.HIT1.OR.2R.312.7tm_4.exons1.UN.Dicentrarchus_labrax
MMQNNSEMIIELQGLNDSLANRQIYFALALTSYLITIFVNLMLIATVCVEKSLHEPLYIFLCNLCLNGICGASSFYPKLLHDLLADSHIITYGGCLTQIFVVYSYVFCEFTSLTIMAFDRYLAICRPLQYRTLMTVQRVVQLLLLTWSFTLLETAVGVILTARLPLCGRHVTKIFCTNWEVVKLACSDTTVNNVYGFVLTFSHLSQTGLILVSYGYLVRAALKLQSSRRKFIQTCLPHLITLLVFTTSLMFDTMYSRYGSSTLQALRNALAAEFLVVPPLINPIIYGINLHQIRSKIFHNFTVKPEIPKPHS
>LOCXPOR124.269.HIT1.OR.2R.319.7tm_1.exons1.UN.Dicentrarchus_labrax
MSYVNQSQTLNVTSEQKYQGLLEKVLLSTLIAMPCCVFLFINGTMLFTLRSKSVFRGTSRYILLYNLLFSDTVLLALSQFLYTLAACRIMSSYPVCGVFTMLSILTDEISPLTLVVMSLERYVAVCYPLRHATIITIRNTGVAIIVVWAFSVLNVFIRVVLLLDFPFSDLESLQMTDVCSDIDMILSPMSDIYDKAYTGFVFLSAGVAVISSYIGVMIAARSASTDKASASKARNTLLLHLVQLGLTLLSTLHASIVVSLSKTLQRLIIVRIKSFFYVFIYIFPRCLSSLIYGLRDQTIRPVLMYHLCCRLKLSRPGKG
>LOCXPOR125.271.HIT1.OR.2R.318.7tm_4.exons1.UN.Dicentrarchus_labrax
MVNSTLSTLSYFILEAYMIVGSLKYLYFMITAMLFFVIMFANTSLIVIICMNRSLHEPMYIFLCSLFVNELYGSTGLFPFLLIQILSDIHTVPASFCYLQIFCFYTYANVEFCNLAVMSYDRYLAICYPLQYNTRMTFNKVFILIILVWLYSFIKFLITLSLNIRLPLCGNIINSLYCHNYLIVKLACSDTKVNNIYGLFATVVSILVPLLPILFSYMKILKICFSGSRQTRQKAVSTCTPHLVSLINFSFGCFFEIVQTRFNKDSIPKIVRIILSLYFSVLQPLLNPIMYGMQMSKIRNTCKNLCCFKMFTGHRDSM
>LOCXPOR126.273.HIT1.OR.2R.311.7tm_4.exons1.UN.Dicentrarchus_labrax
MENSTEIVSFVLAAYGNIGELKYLYFSIMLLWYLSICVANTVLIIVIYVDKRLHEPMYILLCNLFVNEIGGSTSLYPLMLSQMFSDTHEVTLPWCFLQMCYIYISTSVEFCSLAAMAYDRYVAICYPLHYSVIMNTGRVGMIILFVWMYSFVNFIFSFSFVIHLKFCGNVIDKVFCDHHLVIKLACSASVVHKISDLIFAFVTIVIPVSLISVSYMKILAVCLNTSKENKQKAVSTCTPQIVSLSNMFVGGVFHFVDSRFDVAHVPDKVRIILSVCLLICQPMVTPFMYGYSLPKIKQSCKRFLFNRNINV
>LOCXPOR127.284.HIT1.OR.2R.306.7tm_4.exons3.UN.Dicentrarchus_labrax
MNFTPVDGNVTEAVNHLDMLITALSRNLTVVILGITINYINATMVHTFNTHHIFKSNPRYILFIHLVFNDMIQLTTSISLFIFAYAFNTIYVSLCCLLILPAILTTLNTPLNLAFMAAECYIAVCIPLRYNNICTVKRTYIVIGIIWTMSSLSVLPDVFILLATEPLEFLNSRVYCSRDSVFRSPYTVKKRDVSHILFLVVVWLTLFYSYLRILFVAKAANADAKKARNTILLHGFQVLLCMTSYVRPMLSQVLTYLFPAVVRSIYFVMFIINQILPRFVSPIVYGLRDKTFRQHLKKYLLCAARA
>LOCXPOR128.287.HIT1.OR.2R.305.7tm_1.exons2.UN.Dicentrarchus_labrax
MNVSSANVTAVGRDPDSFSKAVAKNVIVVVLGISINYINANLIHTFTKHQIFYMNPRYILFIHLVVNDMIQVMLTVILFVISYTVYRINVSLCCAFILLTLFTTENTPLNLACMAVECYIAICAPLHHVQICTIKRTLMLIGLIWTTTMFSVMSDLFITLATQPLDFFYSRVFCLRQTAFPGPLIIKKRDITYSVFLVIVWITIFYTYFRILFTAKTASKDAKKARNTILLHGFQLLLCMATYAAPQLLDVVRKWFVVNYTDSLFAFYVIVQILPRSISPIIYGIRDNTFRKYFKRYLLCKYTIL
>LOCXPOR129.291.HIT1.OR.2R.318.7tm_4.exons1.UN.Dicentrarchus_labrax
MVNSTQVSYFTLAAYFDSGTFKYLYFMIVMSLYLFIVGVNVLLIVIICMNRSLHEPMYIFLCSLFVNELYGSTGLFPMLLVQILSEVQTVSVPFCFLQIYCVHSYGAVEYLNLAVMSYDRYLAICYPLQYNTRMTSNKIAVLIALTWLYPLLSCHIYVIYLSTHSQLCGNIIYKVYCDSHSVVKLACSYNQVVNINGLIVSFGTIFGALIFIIFSYMKIFLVCFSGSKQTRQKAVSTCTPHLASLFNFSVGASFELIQSRFNMNTVPNIMRIFLSLYFLTCQPLFNPVMYGLNLSKIRAIGKSLIKSKALKSYNKFTH
>LOCXPOR130.293.HIT1.OR.2R.319.7tm_4.exons1.UN.Dicentrarchus_labrax
MMSNSTLSSLSYFILGAYLNIGNLRYFYFMITAFIYIVIVVVNTSLIVIICMNRSLHEPMYIFLCSLFVNELYGSTGLFPMLLIQILSDIHTVSAPFCYLQIFCLYTYAHVEFCNLAVMSFDRYLAICCPLQYNTRMTIYKAVVFIAVIWLYSFIKFFITLSLNIRLPLCGNAINSLYCHNYLVVKLACSDTKVNNIYGLFGTVVTIVVPLLPIVFSYMKILKICFSGSRQTRQKAVSTCTPHLVSLLNFSFGCSFEILRTRFDMSSVPRLLQIFLSLYFLIVQPLLNPIMYGLQMTKIRKTYEHLFCYKMLTGQRDTV
>LOCXPOR131.295.HIT1.OR.2R.323.7tm_4.exons2.UN.Dicentrarchus_labrax
MSNSTLSSLSYFILGAYLNIGNLRYFYFMITAFIYIVIVVVNTSLIVIICMNRSLHEPMYIFLCSLFVNELYGSTGLFPMLLIQILSDIHTVSTSFCFLQIFCVYTYGSVEFLNLAVMSFDRYLAICCPLQYHTRMTFNKAVVFIAVIWLYSFIKFLITLSLNIRLPLCGNFINSLYCHNYLVVKLACSDTKVNNIYGLFGIVLTVLVPLLPILFSYMKILKICFSGSRQTRQKAVSTCTPHLVSLLNFSFGCVFEIVQSRFDMSSVPSVLRIIPSLYFLIIQPLLNPIMYGLQMTKIRKTYEHLFCYKIVCNIFHIPYTGLL
>LOCXPOR132.296.HIT1.OR.2R.309.7tm_4.exons1.UN.Dicentrarchus_labrax
MENVSVVRIFTLSGLNETMNYRITIFSLTLLYYCVILFVNISLVTIIILDENLHEPMYILLCSFCINGLYGTTGFYPKFLLDLLSKSHEISYEGCLLQAFVMYSFACCDLSILAVMAYDRYLAICRPLHYHSFMSKKRLSQLICFSWLTPFCIFSINVVLTSRLKLCGSKIEKLFCVNWVIVKLACSDTNTVASNIISYSIIFIYVSHGLFIMWTYIHLVITCVRSKEDRVKFMQTCVPHLVSLSTFLVVIVFDLMYMRFGSTDLPQSIQNLIAIEFLLIPPVMNPLIYGFKLTKIRNRVLGLIYVDRK
>LOCXPOR133.298.HIT1.OR.2R.310.7tm_4.exons1.UN.Dicentrarchus_labrax
MLNATKVSYFTLGAYFDTGTFKYLYFLIVLTFYILIVCANLLLIVIICMNRSLHEPMYIFLCSLFVNELYGSTGLFPMLLVQILSDIHTVSASFCFLQIYCLYSYGGVEFLTLAVMSYDRYLAICYPLQYNTRMTFNKIAILTAVIWFYPFLINTLIVAGLTLPLQLCGNIINKVYCDNYYVVKLACSDTTVNNIFGLCHMFTVIFGLIILIIYTYIRILKVCFSGSKQTRQKAVSTCTPHLVSLLNFSCGCFFEIVQSRFIINNLPNILRIFLSLYWLTCQPLFNPLLYGLKMSKIRIAYKCLLFGEKN
>LOCXPOR134.299.HIT1.OR.2R.318.7tm_4.exons1.UN.Dicentrarchus_labrax
MTALRSKRRIMVNSTQASYFTLAAYFDTGILKYLFFMIVISLYILIVCANLLLIVIICMNRSLHEPMYIFLCSLFVNELYGSTGLFPMLLVQILSDIHTVSAPFCFLQNMVLFCYGGVEYLNLTVMSYDRYLAICCPLQYNTQMTSNKIAMLIALTWVCPLLLCIVMTSLSNSLHLCGNIIEKVYCDNYSIVKLACSDTTINNIYGLFITSVSIFCPLILIFYTYIKILKICFSGSKQTRQKAVSTCTPHLASLLNFSFGACFEILQSRFNMSNLPNILRIFLSLYWLTCQPVFNPLLYGINMSKIRIICKSLVFAEM
>LOCXPOR135.300.HIT1.OR.2R.307.7tm_4.exons1.UN.Dicentrarchus_labrax
MINSTPVSYFTLAAYFDTGVLKYLYFLIIMSLYVFIVCGNSLLIVIICMNRSLHEPMYIFLCSLFVNELYGSTGLFPMLLVQILSDIHTVSASFCYLQIFCVYTYASIQFSNLAVMSYDRYLAICCPLQYNTLMTSNNIAILITLTWLYPFLAIFILISLSVPLQLCGNIINKVYCDNYSIVKLACSNTTVNNIYGIVYTFTTVILVLLIFYTYMKILKVCFSGSKQTRQKAVSTCTPHLASLLNFSCGCFFEIVQNRFDMKRVPNMLRIFLSLYWLTCQPVFNPVVYGLNITKIRITCKSVVFGKM
>LOCXPOR136.301.HIT1.OR.2R.357.7tm_1.exons1.UN.Dicentrarchus_labrax
KFLLLLCSNFHQQVNIFGLLNACKMLDVNQSQINFTVGVQYQGLLGLVMFSTLTTVPSCVFLFINGTMLFTLRSKSVFRETSRYILLYNLLFGDTVQLAQSQLMYLLAACRVTMSYPVCGVLTIFTNLSNQISPLTLVVMCLERYVAVCYPLRHATIITIRNTGVAIIVVWAFSSLNVFIKIFLLLDFPFSDLESLQMTDFCTNLAMLLGPMSNIHDKAHTGFVFASAGVAVISSYIGVVIAARSASTDKASARKARNTLLLHLVQLGLSLSSTIHDPLLFSISKNLGRVMTVRIQIVFYICIIILPRCLSSLIYGLRDQTIRPVLMYNLCCQWKRSPFLSRPAKAKLGIPSLHVIS
>LOCXPOR137.304.HIT1.OR.2R.316.7tm_4.exons1.UN.Dicentrarchus_labrax
MENQTLRTDILLVEGLKVSLESSIPAFIILLLIYVFIMVSNIGLVVLITTERSLHQPMYLLFCNMSVNDALGATVIIPHLLSNIFVPSSDRYIPYIDCVIQAFYAHFYAGATHTILMIMAFDRYVAICNPLRYATIMSNRMVVKLSVSAWMVALLMVLILIGLSVRLSRCRWIIFNPFCDNASLFKLSCESVLINNIYGLGYTVVLLGSSIGSVTLTYLKIAAVCVLNNNKVLNSKALQTCATHLAVYIIMFVSGLINIILHRFPNLSDYRKLASILFHVVPPAMNAIIYGLQIKVVRQKIFIMFSRKRTTVAEVK
>LOCXPOR138.306.HIT1.OR.2R.317.7tm_4.exons1.UN.Dicentrarchus_labrax
MTSAGFNVTSVTSLTLEGLAQLSEHRSMWFTLFLSLYVFVLSADFLVVYLICSQRTLRRPMFAFVAAVLLNSVAAGTSVYPKLLSDLMSGSEAVQVSQSGCLSQAFVLMSLGGSSFMLLSAMAFDRYLSICRPLRYAALVTPSAVAALLLLCWLLPAALVGGAVLLASRLPLCRSRLSRIYCDVYSFVSLSCGGGATLLSEVYGLISAALTVFFPAAFVLFSYGRVLSVCLRSSRSFCSKALHTCLPHLLVFVNYSLSTSFELLQRRLQARGEPAASILTSVLMVVVPTVLNPVVYGLKMNEIFRHVKRLLGCQRAA
>LOCXPOR139.307.HIT1.OR.2R.315.7tm_4.exons1.UN.Dicentrarchus_labrax
MSNISSIVVFSLSGFSATVNYRVTLFSLTLLCYCLIVVVNVSLILTIILDQNLHEPMYIFLCNLCINGLYGTAGFYPKFVSDLLSDTHVISYAGCLLQVFVIYSNAKTDYSILVLMAYDRYVAICRPLEYHSVMSVRRTAVLLSLSWLLPLCIEASVIGLTSTLKLCGSHIQKLYCENWSIVKLACGSTKVNDIVGLIIITFYLFHALFIGCSYGWLVKSALKSREGRKKFTQTCVPHLLCLLNVTAALLFDTMYSRYGSASMPQTLRNFMAIQFLIIPPFLNPIIYGLILTKIRNRMIHLCKMAGQRFKLTLKV
>LOCXPTilTARf.A018.144.HIT1.TAAR.1R.274.7tm_1.exons3.UN.Dicentrarchus_labrax
MLQLHTPTNLLILSLAVSDFLVGLLLMPLQILFVGGCWFLGSLMCGLFYYVSFILTSASVGNMVLISVDRYVAICDPLCYPTNVTQKRVQICVCLCWACSVFYNGVILIDFLKHPNTFNSCYGECVLVINFITGTVDALLTFVGPIAAIIVLYMRVFVVAVSQARVMRSHIAAVTLQGSVSVTAKKSERKAARTLGVVVVVFLICFCPYYIPSLVGQDTSTTVVFSIFGVWLLGCNSFFNPMVYTFFYPWFRRSMKLIVTFQIMQPDSCDANIL
>LOCXPTAAR1.106.HIT1.TAAR.2R.330.7tm_1.exons1.LG13.Dicentrarchus_labrax
MEPALCYEYINASCLRTIYPLPTRITLYVILGFTVIITVCGNLLVTVSITYFKQLHTPTNCLLVSLAVSDLLLGLLVMFPSMIRCIETCWYFGDVFCKVYMSSDVMLCTASILNLSFISLDRHYAVCQPLQYRRKVTVNAVLIMILTTWSVSALIGFGMIFLRLNIWGIEEFYYNYIACEGSCVLFQSGLSSTVSSVLSFYIPGIIMLAVYLKIFLVAQRQLRSIQNTSCMSSTKVSNTSQTKATKTLAIIMGGFLSFWTPFFVCNIIDPFINYSTPPALFETLVWVGYMNSAVNPLIYAFFYSWFRKAFRLFASGKVFKSDISETTLFT
>LOCXPTAAR2.83.HIT1.TAAR.2R.328.7tm_1.exons1.LG24.Dicentrarchus_labrax
MDGTGGPPLCFPNINSSCRRLLRPHSETAVLYTLLAFVSLLTVTLNLLVIISISHFRQLHTPTNALLLSLAVSDLVVGLLVMPIEGLRYMETCWLLGRLMCALTPYVSYCLLSASLGHMVLISIDRYLAICEPLLYCSKITLNRVKILICLCWACSLLYNGCILIGHLGRSDRFSSCHGECVVVISHISGTLDMFFSFVGPCTVMVVLYLRVFVVAVSQVRVIRMQTAATAVSAAPTAKKSERKAARTLGVVIAVFLMCFCPYYYPAFAGEDTSTSLSYYALLSWIMLLNSCVNPLIYALFYPWFRKAIQLICTLRILQHHSREVKVL
>LOCXPTAAR3.84.HIT1.TAAR.2R.333.7tm_1.exons1.LG24.Dicentrarchus_labrax
MERAVTFNGTYTVNDIHPCYELHNRTYVFTSNPSIICVLLYVFLGSLSVVTICGNLLVIISIIYFKQLHIPTNYLILSLAVTDLLVGVLVCPFSMAFSVTSCWYQPVLFCKVRGSIDVTLSTSSILNLCCISIDRYYAICQPLTYRSKINDRVIGIMILMSWAVAAVIGIGIMIADFNRGNCGQSCLIDAVISTLLACVFSFYIPVIIMLSIYLKIFLVAQRQANSIQNTTCQSTKSGATVSKMERKATKTLAIVMGVFLLCWTPFFFCLTFLFSINAKVSLPVFEILNWLSLSNSMLNPFIYAFFYSWFRSAFKMIISGKIFQEDFSNSKLL
>LOCXPTAAR4.174.HIT1.TAAR.2R.315.7tm_1.exons2.LG2.Dicentrarchus_labrax
LNTSCRKPVRPHFETMLIYILLSSISLLTAVLNLLVIISISHFKQLHTPTNLLLLSLAVSDFFVGLLMFFQVVLTDGCWFLGDLMCVLYYILDFIVTSASVGTMVLISVDRFVAICDPLHYPSKITVKGVTICLCLCWVCSFLYTSFTMKDNFKQPGMYNSCFGECVVVISYALGIADLFLTFIGPVTVIVVLYIRVFVVAVSQARAMQSHIAAVRLQKSVKVTAKKSEMKAARTLGVVVVVFLICLCPYFCVTLTGQDTLLNASSAAFVICLFYFNSCLNPLIYAFCYPWFRKSIKLIVTLQILQPNSCETNIL
>LOCXPTAAR17.82.HIT1.TAAR.2R.275.7tm_1.exons2.LG2.Dicentrarchus_labrax
MFFHSRQLHTTTNFVLLSLAVSDFLVGLVVMPGEIILMETCWFLGDLMCAVYYLLALIIISASTASMVLISVDRYVAICYPLHYPTKFTLKRVRICVCLCWSCCLFVSVLLLYDHLKQPGRYNSCYGECVVNIAGDVDLVLSFIIPISIIITLYLRVFVVAVSQAQSMRSHIAAVTLRSSQTVTAKRSELKAARTLGIVVAVFLLCYCPYYCVSLTGGGILIGSTTEAFIAFLVYFNSCLNPVIYAFFYSWFRKTVRIIVTLQVMQPGSCEANIL
>LOCXPTAAR5.87.HIT1.TAAR.2R.331.7tm_1.exons1.LG7.Dicentrarchus_labrax
MMDGLEGADLCYPQLPNSSCRGLMRPHSEAVLLHTLLSCIAVLTVALNLLVIISISHFRQLHTPTNLLLLSLATSDLLVGLLVMPVEMVRFIETCWLLGDLMCGLSYIIGFTLTSASVGNMVLISIDRYVAICHPLQYSNKITRSRVEVSVCLCWACSILYNGLILKDHLRQSDRHNSCYGECVVVINNISGTVDLVFTFIGPCSVILALYMRVFIVAVSQARAMRSHITVVAAGTVTVTAKKSEKKAARTLGIVIMVFLMTFCPYYYPSLAGQDMSNNASSWAIVSWLLYFNSCLNPLIYAFFYPWFRKAIKFIVTLKILKQDSSQANIL
>LOCXPTAAR6.88.HIT1.TAAR.2R.325.7tm_1.exons2.LGx.Dicentrarchus_labrax
LEGSELCFPQLLNTSCRKTGRPHFETMLIYILLSSLSLITAVLNLLVIISISHFKQLHTPTNLNLLSLAVSDFFVGLLIFFQIMLIDGCWFLGDLMCVVYQYLAYIITSASIGTMVIISVDRYVAICHPLHYSTKVTQKRVQVCISLCWMCSVILHSLNLKDILKQPGRYNSCIGECVFFISYIAGLVDLICSFIIPITVIVVLYIRVFVVAVSQARAMRSHIAAVTLQKSVKVTAKKSEMKAARTLGVVVVVFVICTCPYYCVALTGQDNLLNAAFVTFEIFLIYVNSCLNPLIYAFFYPWFRKSIKLIVTLKILQPDSCDALM
>LOCXPTAAR11.89.HIT1.TAAR.2R.326.7tm_1.exons3.LGx.Dicentrarchus_labrax
METLEGAELCFPQLLNLSCRKPMPPQSDAMLIYILLTSISLLTAALNLLIIITVQLHSPTNLLILSLAVSDFFVGLLLMPVEILFTETCWFLGDLMCALYYYVDFIITSSSVGNMVLISIDRYLAICDPLRYTSRVTLDRTKICVCLCWICSIFYNSLILKDFLRQPDSQNSCYGECVVVLNYITGVVDFIFTFIGPITVIIVLYMRVFVVAVSQAQAMRSHITAVTLQGSVRVTAKKSEVKAARALGVVVAVFLTCFCPYYSPSFVGQDIEDSSSSSPFVVWLLYFNSCLNPMIYAFFYPWFRKSIKLIVTLKILQTDSCDANMM
>LOCXPTAAR4.91.HIT1.TAAR.2R.315.7tm_1.exons2.LGx.Dicentrarchus_labrax
LNTSCRKPVRPHFETMLIYILLSSISLLTAVLNLLVIISISHFKQLHTPTNLLLLSLAVSDFFVGLLMFFQVVLTDGCWFLGDLMCVLYYILDFIVTSASVGTMVLISVDRFVAICDPLHYPSKITVKGITICLCLCWVYSVLYTSFTMKDNLTQPGMYNSCFGECVVVISYALGIADLFLTFIGPVTVIVVLYMRVFVVAVSQARAMRSHIAAVRLQKSVKVTSRKSEMKAARTLGVVIVVFLICLCPLYCVFLTGQDTLLNASSAAFVLCLFYFNSCLNPLIYAFFYPWFRKSIKLIVTLQILQPNSCETNIL
>LOCXPTAAR19.93.HIT1.TAAR.2R.280.7tm_1.exons1.UN.Dicentrarchus_labrax
VVLFSHFRQLHTTTNLLILSLAVADFLLGLLQMPIAILSFQGCWMLGDFVCAVHYFLSFLIVSVSVGNMVLISVDRYVAICDPMLYSTKVTPKRVKFCIALCWIFSAVHSTWILRDLLKQPDRYRSCYGECLIIMNYVEGAFDYAVTFVGPIVVIIVLYLRIFVVAVSQARALRSHNAAVTLQRSKTVTAKKSEMKAARTLGVVVVVFILCSCPYYCFTVAAENNLVEATSVVAQLWLLYSNSCLNPIIYAFFYPWFRRSIKHIFTLQTFKPGSSDTNIL
>LOCXPTAAR7.96.HIT1.TAAR.2R.325.7tm_1.exons2.UN.Dicentrarchus_labrax
QEESELCFPQLNSSCRRTKRPHTEAVLIYILLSSISLLTATLNLLVIISISHFKQLHTPTNLLLLSLAVSDFFVGIIMSFQILLTDGCWFLGDLICSLFFILDFIVTSASVGTMVLISVDRYVAICIPLHYSTKITVRGVTICVCLCWVCSILYNGLIMNDNLKQPGRHNSCSGECVIVINHIAGVADLILTFTGPVTVIIVLYIRVFGVAVSQARAMRSHIAAVTLQRSETVTAKKSELKAARTLGVVVIVFLTCLCPYYCSSLVGQNAMFGVTSVPFETWLFYFNSCLNPVIYAFCYPWFLKSIKLIVTFKILQPDSCRANIL
>LOCXPTAAR8.98.HIT1.TAAR.2R.325.7tm_1.exons2.UN.Dicentrarchus_labrax
LEGSELCFPQLLNTSCRKPVRPHFETMLIYILLSSISLLTVVLNLLVIISISHFKQLHTPTNLILLSLAVSDFFVGFVMCFQIIHLDGCWFLGDLMCALGQYLAYIITSASVGTMVLISVDRFVAICHPLHYSTEITEKRVQVCVCLCWVCSVIFQSLILKDILEKTGRYISCVGECIIVVNYIAGLVDLIFSFIVPITVIVVLYMRVFVVAVSQARAMRLHIAAVTLQKSVKVTAKKSEMKAARTLGVVVVVFIICLCPYYCVALTGQDNLLNASSATFVICLSYFNSCLNPLIYVLFYPWFRKTIRLIVTFKIMQSDSREAKM
>LOCXPTAAR28.99.HIT1.TAAR.2R.279.7tm_1.exons1.UN.Dicentrarchus_labrax
MCGNLLLITSIIYFKQLHTPTNYLILSLAVADLLVGVVVLPFTTVLAVSSCWYLEDLLCKIRGSFDIFLCTSSIWNLCFISVDRYNAVCQPLRYRTKINVCVIVIMILVSWTVSAINGISITILGVNQGQSNRKCVFYITISLAIMGIVSGFYLPAITMFSIYLKILMVAQRQAHSIQNTTCQSTKSEIKKERKATKTLAIVMGVFLICWTPYFLCMTFNPLSNYTIPVAVIAAFKWLGWSNSMLNPLIYAFFYSWFRSAFRMIISGKIFKGDFTHSKL
>LOCXPTAAR9.107.HIT1.TAAR.2R.323.7tm_1.exons3.UN.Dicentrarchus_labrax
MEEVELCFPQLLNASCRRPEPPQSEDLLINILLFFTSVLTAALNLLADVQPQAFRQLHSPTNLLLLSLAVSDFFVGLLVLPIEVLMTGTCWVLGDLVCALYFFLPYILISASVGSMVLISIDRYVAICDPLHYPTRVTDKLVTVSICLCWICSVLYSVFMLYDHLKQPGRYNSCYGECVVSVAGDVDLVVAFIIPITVIVVLYMRVFVVAVSQARAMRSHVAAVKLQFSVTLTQKSELKAARTLGIAVAVFLICYSPYYCLSLTGGSILVGSSTEAFMSFLMYFNSCLNPVIYALFYPWFRKAVKHIVTLQILQPDSCEANVL
>LOCXPTAAR33.112.HIT1.TAAR.2R.328.7tm_1.exons1.UN.Dicentrarchus_labrax
MEPELFANRSDDVFEDKHFCNQSENVSGMSALTTSTYLLCSLVGSLSVLIMCGNLLLITSIIYFKQLHTPTNYLILSLAVADLLVGVLVLPFSAVLAVSSCWYLGDLLCKIRGSFDVFLSTSSILNLCFISVDRYYAVCQPLRYRTKINVRVIVIMILVSWTAPALNGISMTFLGVNKGQSNRCVLFQNLSSAIMAIVFGFYFPAIVMVTIYLKILMVAQRQAHSIHNTTCQSTKSEIKKERKATKTLAIVMGVFLMCWTPYFLCMTFNPLSNYTIPVAVIAAFKWLGWSNSMLNPLVYAFFYSWFRSAFRIIISGKIFQGDFTHSKL
>LOCXPTAAR11.114.HIT1.TAAR.2R.330.7tm_1.exons2.UN.Dicentrarchus_labrax
METLEEAELCFPQLLNTSCRKPVQHRADTIFLYILLSCISLLTVALNLLVIISISHFRQLHTPTNILILSLAVSDFLVGLLLMPVKILFIGGCWFLGNLICALFYYASFILTSASVGNMVLISVDRYVAICDPLCYPTKVTQKRVQICVCLCWACSVFYNGMILIDFLKHPDRFNSCYGECVVVINFITGTLDALLTFVGPIAAIIVLYMRVFVVAVSQARVMRSHIAAVTLQGSVSVTAKKSERKAARTLGVVVVVFLICFCPYFIPSLVGQDMSTTVVFSIFGVWLLYCNSFFNPMVYTFFYPWFRRSMKLIVTFQILQPDSCDANIL
>LOCXPTAAR12.117.HIT1.TAAR.2R.299.7tm_1.exons1.UN.Dicentrarchus_labrax
LTSTPSTVCVLLYIFLGSLSVATICGNLLVIISIIYFKQLHTPTNYIILSLAVADLLVGVVVFPFSMAFSVTSCLYHQDLFCKIRDGFDVILSTSSILNLCCISIDRYYAVCRPLTYRTKINDHVVVIMILMSWGIAFLIGIGLIIVGINQEQCTATCFIDVVLATIMGLIFSFYLPVLLMLCIYLKIFLVAQGQARSIQNTKSGATVSKMERKATKTLATVLGVFLMCWTPFFLCANLQFLNHVSVPVPVYETFIWLALSNSMLNPFIYAFFYSWFRSAFKMIISRKIFQGNFANSKL
>LOCXPTAAR13.119.HIT1.TAAR.2R.326.7tm_1.exons1.UN.Dicentrarchus_labrax
IEMEISINRTDVLTDIHPCYKIDVSYVLTRSTSAKCVLFHIFLGLLSVVTVCGNLLVIISIIYFKQLHTSTNYLILSLAVADLLVGVVVFPLTMEFSISSCLYYDDLFCKIRGTIDVSLCTSSILNLCCISIDRYYAVCRPLTYRTKINDHVVVIMILMSWGIAFLIGIGLIIVGINQEQCTATCFIDVVLATIMGLIFSFYLPVLLMLCIYLKIFLVAQGQARSIQNTKSGATVSKMERKATKTLAIVMGIFLICWLPFFLFTTIMSFSHVYVPLALIELLNWLALSNSMLNPFIYAFFYSWFRSAFRIIISGKIIQSDLTNSKL
>LOCXPTAAR15.121.HIT1.TAAR.2R.331.7tm_1.exons1.UN.Dicentrarchus_labrax
KSRSMEPKLTANGTYTINEIHPCYESDNTNYVFTSNPSIICLSVYIFLGSLSVVTICGNLLVIISVIYFKQLHTPTNYIILSLAVADLLVGVVVFPFSMAFSVTSCLFNENLFCKIRDSFDVSLCTSSILNLCCISIDRYYAVCQPLTYRTKINVHVVVIMILVTWGISVLIGIGIIIAGFSQGSCEEMCSVDVVIANTMGPVFSFYLPAIIMLCIYLKIFLVAQKQVNSIQSTKSGAAVSKMERKATKTLAIVMGVFLLCMIPYFLCIVFLPLAHETPPLPVIETLNWLTLSNSMLNPFIYAFFYSWFRSAFKMIISGKIFRGDFANSRL
>LOCXPTAAR15.123.HIT1.TAAR.2R.331.7tm_1.exons1.UN.Dicentrarchus_labrax
KSRSMEPKLTANGTYTINEIHPCYESDNTNYVLTSNPSIICLSVYIFLGSLSVVTICGNLLVIISIIYFKQLHTPTNYFILSLAVADLLVGVVVFPLSMSFSVTSCLFNENLFCKIRDGFDISLCTSSILNLCCISIDRYYAVCQPLAYRTKINVHVTVIMILVSWSVSVLVAIGIIIRGFSQGSCEEMCSVHIVISNTMGPVFSFYLPAIIMLCIYLKIFLVAQKQVNSIQSTKSGATVSKMERKATKTLAIVMGVFLLCMTPHFLYLVFLPLAHETPPLPMIETLNWLTLSNSMLNPFIYAFFYSWFRSAFKMIISGKIFQGDFANSRL
>LOCXPTAAR16.125.HIT1.TAAR.2R.287.7tm_1.exons2.UN.Dicentrarchus_labrax
TLLTVTLNLLALIIISPSRQLYTPTNLILLSLAVSDLLVGLTVMPLTIFSQQSCMFIDKITCTFSYLMSFILTSASVGSMVLTSVDRYVAICYPLRYSSMVTTSRVKVCVSVCWFCSVVYTFIILKDYLLQIDLSNSCYEECAVTINYITGAIDLVLTFFSPVTVIIILYMRVFVVAVSQAHVMRSQISALRSNTVTVKKSELRAARTIGIILLVFILTFCPYYSPSITGQDITGGIDSIAQLWVFYCNSTFNPLIYAFFYPWFRKSVKLIVSLQILQPGSREGKLM
>LOCXPTAAR17.129.HIT1.TAAR.2R.324.7tm_1.exons2.UN.Dicentrarchus_labrax
LEGTEVCFPQLLNSSCRKPEPPHTDTVLIYILLSSIALLTAVLNLLVIISISHFRHLHTPTNFLLLSLAVSDFLVGALLIPVEILLKETCWILGDLMCSLYYMLPVIIITASVGNMVIISVDRYVAICDPLHYSIKVTQKRGRVCVFLCWICSFLYSIILLYDNLKQPGRYKSCEGECVVSMTGAVDLVVSFIIPISVIIILYMRVFVVAVSQARAMKSHIATVSLKRSKTVKAKKSEIKAARTLGVLIVIFLLCYCPYYCVSLTGLGILIGSTTEVFMIFLMYFNSCLNPIIYALFYPWFKKAIKLIVTFQILQPDSYDANIL
>LOCXPTAAR18.133.HIT1.TAAR.2R.319.7tm_1.exons2.UN.Dicentrarchus_labrax
PQLLNTSCRKPVQRCADTIFLYILLSCISLLTVALNLLVIISISHFRQLHTPTNLLILSLAVSDFLVGLLLMPLQILFVGGCWFLGSLMCALFYYASFILTSASVGNMVLISVDRYVAICDPLCYPTKVTQKRVQICVCLCWACSVFNNGVILIDFLNHPNTFNSCYGECELVINFITGTVDILLTFVGPIAAIIVLYMRVFVVAVSQARAMRSHIAAVTLQGSVSVTAKKSERKAARTLGVVVVVFLMCFCPYFVLSLVGQHMSKSVAFSFLWVWLLYCNSCFNPVVYAFFYPWFRRSMKLIVTFQIMQPDSCDTNIM
>LOCXPTAAR19.134.HIT1.TAAR.2R.333.7tm_1.exons3.UN.Dicentrarchus_labrax
METLEEAELCYPELLNTSCRKPMQHHADSIFLYILLSCITLLTFTLLHIIIYLVMIFSFCRQLHTPTNLLILSLAVSDFLVGLLLMPFKILLLGGCWFLGSLMCLLFYYASFILTSASVGNMVLISVDRYVAICDPLCYPTKVTQKRVKICICLCWACSVLYNGIILYRFLKYPDRFNSCYGECVGEFDYVTGVVDIMCTFVGSIAAIVVLYMRVFVVAVSQARVMRSHIAAVTLKGSVRVTAKTSERKAAKTLGVVVVVFLLCFCPYYIPSLMGVDMPTTAVFSLFSVWLVYCNSCFNPVIYAFFYPWFRRSMKLIVTFQIMQPDSCDTNIL
>LOCXPTAAR19.136.HIT1.TAAR.2R.333.7tm_1.exons2.UN.Dicentrarchus_labrax
METLKEAELCFPQLLNTSCRKPVQQRLDSIFLYILLSCISLLTVALNLLIIYLVMIFSFYRQLHTPTNLLILSLAVSDFLVGLLLMPVKILLIGGCWFLGNLICGLFYYASFILTSASVGNMVLISVDRYVAICDPLCYPTKVTQKRVQICVCLCWACSVFYNGMILIDFLKHPDRFSSCYGECVVVINFTTGVVDVLLTFFGPIGAIVVLYMRVFVVAVSQARVMRSHIAAVTLQGSVSVTAKKSERKAARTLGVVVVVFLICFCPYFVPSLVGKDRSSSVIFSIFSVWLLYCNSCFNPMIYAFFYPWFRRSMKLIITFKILQPDSCDTNIL
>LOCXPTAAR20.140.HIT1.TAAR.2R.325.7tm_1.exons2.UN.Dicentrarchus_labrax
LEGSELCFPQLLNTSCRKPVRPHFETMLIYILLSSISLLTAVLNLLVIISISHFKQLHTPTNLLLLSLAVSDFFVGLLLFFQIMLTDGCWFFGDLMCVVYQYLAYIVTSASVGTMVIICVDRYVAICHPLHYSTKVTQKRVQVCICLCWICSLIFQSLILKDIIEQPGRYNSCIGECVFFINYIAGLADLIFSFIVPITIIVVLYMRIFVVAVSQARTMRSHIAAVTLQKSVKVTAKKSEMKAARTLGVVVVVFLICLCPYYCVALTGQDNFLNASSSAFVICLFFFNSCLNPMIYAFFYPWFRKSIKLIVTLKILQPDSCEANI
>LOCXPTAAR21.141.HIT1.TAAR.2R.318.7tm_1.exons1.UN.Dicentrarchus_labrax
TAVGTNIHPCYEIENFNYILTNNPSIICVLLYIFLVLLSVITICGNVLVIISIIYFKQLHTPTNYLILSLAVADLLVGIIVFPFSMAFSLSSCLYHEDLFCKVRGSFDISLSTCSILNLCCISIDRYHAVCQPLTYRTKINPGVVVIMILMSWSVSIAVAIGLTIVGLNSENCEGKCTTDLQLANILGPIFSFYLPAIIMLCIYLKIFLVAQKQAHSIQNTKSGATVSKMERKATKTLAIVLGVFLLCWTPLFLCISIVPFSNNSVPVPVIETLNWLSLSNSMLNPFIYAFFYSWFRSAFRMIISGKMFQGDFANSKL
>LOCXPTAAR22.145.HIT1.TAAR.2R.325.7tm_1.exons2.UN.Dicentrarchus_labrax
LEGSELCFPQLLNTSCKKTGRPHFETMLIYILLYSISLLTVVLNLLVIISISHFKQLHTPTNFILLSLAVSDFFVGFVMCFQIMYLDGCWFFGDLMCAFGQYLAYVVTSASVGTMVIISVDRYVAICHPLHYSTKVTEKRVIVCICLCWIWPLIIQGLSLNDVLEQPGRYNSCVGECIVFIDYIAGLVDLIFSFIIPITVIVVLYMRVFVVAVSQARAMRSHIAAVTLQKSVKVTAKKSEMKAARTLGVVVVVFLICTCPYFCVALTGQDNLLNVSSVGFIICLLYFNSCLNPMIYAFFYPWFRKSIKLIVTLKILQPDSGETNI
>LOCXPTAAR23.148.HIT1.TAAR.2R.325.7tm_1.exons2.UN.Dicentrarchus_labrax
LEGSELCFPQLLNTSCRKPVRSHFETMLIYILLSSISLLTAVLNLLVIISISHFKQLHTPTNLILLSLAVSDFFVGIVMCFQIIHLDGCWFFGDLMCVLGQYIAYIITIPSVGSMVIISVDRYVAICHPLHYSTKVTRKRVIVCICLCWTWPPIIQGLNLNDALEQPGRYNSCVGECIVFINYIVGLVDLIFSFIVPITVIVVLYMRIFVVAVSQARAMRSHIAAVTLQKSVKVTAKKSEMKAARTLGVVVVVFLICLCPYYCVTLTGQDNFLNASSAAFVICLFFFNSCLNPMIYAFFYPWFRKSVKLIVTLKILQPDSCETNI
>LOCXPTAAR24.149.HIT1.TAAR.2R.327.7tm_1.exons1.UN.Dicentrarchus_labrax
YCFPGSNASCVIAQFGVGTKATLTLLFAFGMLVTILGNSVVIVSISHFKQLHNPTNMFILSLALADLLVGVIVMPFSAFRTIHGCWFYGDAFCLLHSSFDMFLTSVSIFHLICIAVDRQQAICNPLHYSRKITMPVAWFMICVSWTLAAVYSYGLLYSKANIEGLEDYILSINCLGSCNLLFNPLWGVLDSITAFFFPCTVMVCLYTKIFIVAKEHVRKIGDMNNCSNDRGKGGLIKQSEHKAAKTLGIVLGAFIFCWMPFFINSIIDAFTGFSTPVAIFEASVWLGYFNSTLNPIIYALFYPWFKKCFYLIVNLKIFNPHSSTIKV
>LOCXPTAAR25.151.HIT1.TAAR.2R.318.7tm_1.exons1.UN.Dicentrarchus_labrax
TFVGTDIHPCYEIENFNYILTNNPSIICVLLYIFLVLLSVITICGNLLVIISIIYFKQLHTPTNYLILSLAVADLLVGIIVFPFSMAFSLSLCLYHEDLFCKVRGSFDISLSTCSILNLCCISIDRYHAVCQPLTYRTKINYQVVVIMILMSWGVSALIGIGVITAGLKNETCEERCLIDVLLANILGPIFSFYLPVIIMLCIYLKIFLVAQRQARSIQNTKSGATVSKMERKATKTLAIVLGVFLLCWTPFFLCITIVPFSNNSVPDPVTETLNWLALSNSMLNPFIYAFFYSWFRSAFRMIMSGKIFQGNFADSNL
>LOCXPTAAR16.152.HIT1.TAAR.2R.287.7tm_1.exons2.UN.Dicentrarchus_labrax
NLLTVTLNLLALIIISPSRQLYTPTNLILLSLAVSDLLVGLAVMPLTIFSQQSCMFIDKITCTFSYLMSFILTSASVGSMVLTSVDRYVAICYPLHYSSMVTTSRVKICVSVCWFCSVVYNLILLKEHLLQIDLSNSCYEDCVVIINYISGAIDLVLTFFGPVTVIIILYMRVFVVAVSQARVMRSQISALRSNTVTVKKSELRAARTIGIILLVFILSLCPYFSPSITGQDTTGSIDSIAQLWLFFCNSTFNPLIYAFFYPWFRKSVKLIVSLQILQPGSREAKLM
>LOCXPTAAR26.153.HIT1.TAAR.2R.333.7tm_1.exons1.UN.Dicentrarchus_labrax
MERAGTANGTYTVNDIHPCYEIDNATYIFTSNPSIICVLLYVFLGSLSVVTIGGNLLVIISIIYFKQLHIPTNYLILSLAVADLLVGVVVFPFSMAFSVTSCWYYEGLFCKVRRSFDVTLSTASILNLCCISIDRYYAICQPLTYRSKINDRVTGIMILVSWAVAALIGIRIIITGFTQGECEENCSNNAVISTTLACMFSFYIPVIIMLSIYLKIFLVAQRQANSIQNTTCQSTKSGGTVSKMERKATKTLAIVLGVFLLCWTPFFLCIIFQPLISDVTPIAVIETLNWLTLSNSMLNPFIYAFFYSWFRSAFRIIMSGKIFLGDFANSKLL
>LOCXPTAAR23.155.HIT1.TAAR.2R.282.7tm_1.exons2.UN.Dicentrarchus_labrax
NLLVIISISHFKQLHTPTNFILLSLAVSDFFVGFIMCFQIMYLDGCWFFGDLMCAFGQYLVYVVTSASVGTMVIISVDRYVAICHPLHYSTKVTEKRVIVCICLCWIWPLIIQGLSLIDVLEQPGRYNSCVGECIIVVNYIAGFVDLIFTFIVPITVIVVLYMRVFVVAVSQARAMRSHIAAVTLQKSVKVTAKKSEMKAARALGVVVVVFLICICPYYCVAITGQDNLLNVSSVGLIICLLCLNSCLNPMIYAFFYPWFRKSIKLIVTLKILQPDSCETNI
>LOCXPTAAR11.156.HIT1.TAAR.2R.281.7tm_1.exons1.UN.Dicentrarchus_labrax
LVMIFSFSRQLHTPTNLLILSLAVSDFLVGLLLMPLQILFVGGCWFLGSLMCGLFYYVSFILTSASVGNMVLISVDRYVAICDPLCYPTNVTQKRVQICVCLCWACSVFYNGVILIDFLKHPNTFNSCYGECVLVINFITGTVDALLTFVGPIAAIIVLYMRVFVVAVSQARVMRSHIAAVTLQGSVSVTAKKSERKAARTLGVVVVVFLICFCPYYIPSLVGQDTSTTVVFSIFGVWLLGCNSFFNPMVYTFFYPWFRRSMKLIVTFQIMQPDSCDANIL
>LOCXPTAAR16.157.HIT1.TAAR.2R.324.7tm_1.exons2.UN.Dicentrarchus_labrax
VETLEAADRCIHSHNNTCMLMPNTPKAMLIKTLLSCITLLTVTLNLLALIIISPSRQLYTPTNLILLSLAVSDLLVGLAVMPLTIFAQQSCMFFDKITCTFSYLMSFILTSASVGSMVLTSVDRYVAICYPLHYSSMVTTSRVKICVSVCWFCSVVYNLILLKEHLLQIDLSNSCYEECVVIINYITGATDLVFTFFSPVTVIIILYMRVFVVAVSQARVMHSQISALRSNTVTVKKSELRAARTIGIILLVFILTFCPYFSPSITGQDATGGIDSEAQLWLFFCNSTFNPLIYAFFYPWFRKSVKLIVSLQILQPGSCEAKIM
>LOCXPTAAR27.159.HIT1.TAAR.2R.325.7tm_1.exons2.UN.Dicentrarchus_labrax
LEGSELCFPQLLNTSCRKPVRPHFETMLIYILLSSISLLTAVLNLLVIISISHFKQLHTPTNFLLLSLAVSDFFVGLLMFFQITLTDGCWSFGDLMCVVYQYLAYIITSASVGTMVIICVDRYVAICHPLHYSTKVTQKRVQVCICLCWICSLLFQSLNLNDVLKQPGRYNSCKGECVFFINYIAGFADLIFSFIVPITIIVVLYMRIFVVAVSQARAIQSHIAAVTLQKSVKVTAKKSEMKAARTLGVVVVLFLICLCPYYCVALTGQDSLLNASSAAFVLCLFYFNSCLNPIVYALFYPWFRKSIKLIVTLKILQPDSCETNI
>LOCXPTAAR28.161.HIT1.TAAR.2R.308.7tm_1.exons1.UN.Dicentrarchus_labrax
NKSANVSGMSALTTSTYLLYIFIGSLSVLIMCGNLLLITSIIYFKQLHTPTNYLILSLAVADLLVGLTVLPFSTVLAVSSCWYLEDLLCKVRNSFDIFLCTSSILNLCSISVDRYYAVCKPLRYRAKINVHVIVIMILVSWTVSAINGIIMTFLGVNKGQSNRCVLFQNLSSAIMAIVFGFYFPAIVMVTIYLKIMMVAQRQAHSIHNTTCQSTKSEIKKERKATKTLAIVMGVFLICWTPFFLCMTFNPLSNYTIPVAVIAAFKWLGWSNSMLNPLVCAFFYSWFRSAFRMIISGKIFQGDFTHSKL
>LOCXPTAAR29.162.HIT1.TAAR.2R.320.7tm_1.exons1.UN.Dicentrarchus_labrax
TDNVKIMHFCEESGNSSCIMAITPSTIRMILYMFIGSTVSIFTICGNLLVIISIIYFKQLHTPTNCLILSLAVADLFVGTLVLQFNMALSVKSCLYFGDLVCKMRRSFDISLMTTSILNLCCISIDRYYAVCQPLTYRTKINGRVVVIMILVSWTVSALSGFGIIFVGLKHTTCEGRCFIFHIPNSNTIGSVVSFYLPSVIMLCIYLKIFLVAQRQARSIQNTKSGATVSKMERKATKTLAIVMGVFLFCWTPFFLSLTFNPVTNYSVPSPLIETLVWLGWSNSMLNPLVYGFFYSWFRAAFRMIISGQIFNGNFTTSKL
>LOCXPTAAR33.167.HIT1.TAAR.2R.329.7tm_1.exons1.UN.Dicentrarchus_labrax
MEPKLFANRSDDFFEDKHFCNQSENVSGMSALTTTTYLLCVFIGSLSVLIMCGNLLLITSIIYFKQLHTPTNYLILSLAVADLLVGLTVLPFSTILAVSSCWYLEDLLCKVRNSFDIFLCTSSILNLCSISVDRYYAVCKPLRYRAKINVHVIVIMILVSWTVSAINGIIMTFLGVNKGQSNRCVLFQNLSSAIMPIVFGFYFPAIVMVTIYLKIMMVAQRQAHSIHNATCQSTKSEIKKERKAQPKLLAIVMGVFLICWTPFFLCMTFNPLSNYTIPVAMIAAFKWLGWSNSMLNPLVYAFFYSWFRSAFRMIISGKIFQGDFTHSRL
>LOCXPTAAR30.170.HIT1.TAAR.2R.325.7tm_1.exons2.UN.Dicentrarchus_labrax
LEGSELCFPQLLNTSCRKIGGAHFETMLINILLSSISLITAVLNLLVIISISHFKQLHTSTNLILLSLAVSDFFVGLVMCFQIIHLDGCWFFGDLICALDQYLAYIVTSASVGTMVLISVDRYVAICHPLHYSTEITEKRVQVCVCLCWVCSVIFQSLILKDMLEQPGRYNSCVGECIIVVNYIAGFVDLIFSFIVPITVIVVLYMRIFVVAVSQARAMRSHIAAVTLQKSVKVTAKKSEIKAARTLGVVVVVFIICLCPYYCVALTGQDNFLNASSAFFVICLFYFNSCLNPVIYVLFYPWFRKSIKLIVTLKILQTDSCEANM
>LOCXPTAAR31.172.HIT1.TAAR.2R.325.7tm_1.exons2.UN.Dicentrarchus_labrax
LEGSELCFPQLLNTSCRKPVRPHFETMLIYILLSSISLLTAVLNLLVIISISHFKQLHTPPNLLLLSLAVSDFFVGLLMFFQIMITDGCWFFGDLMCVVYQYLAYIVAAASIGTMVLISIDRYVAICHPLHYSTKVTQNRVQVCICLCWMCSVIFHSLILKDNLEQPGRYNSCKGECVSFINYIARIADLVFSFIITTTVIVVLYMRIFVVAVSQARAMRSHIAAVTLQKSVKVTAKKSEMKAARTLGVVVVVFLICTCPYYCVVLTVQDNLLNASSAAFVIFLVYFNSCLNPMIYALFYPWFRKSIKLIVTLKILQTDSCEANM
>LOCXPTAAR32.173.HIT1.TAAR.2R.329.7tm_1.exons1.UN.Dicentrarchus_labrax
EQYCFPGSNASCVMAQLRMGTKFALYLLFALGMLVTILGNSVVIVSISHFKQLHNPTNMLILSLALVDLLVGVIVMPFSAFRTIHGCWFYGDAFCLLHSSFDVFFTTLSIFHLICIAVDRQQAICNPLHYSRKITMPVAWFMICVSWTLAAVYSYGLLYSKANIEGLEDYILSINCLGSCFLLFNPLWGVLDSVICFFFPCTVMVCLYTKIFIVAKEHVRQIGDMSNFSIDRGKGGLIKQSEHKAAKTLGIVLGAFIFCWMPFFITSVTDAFTGFSTPVAIFEAFVWLGYLNSTLNPIIYALFYPCFKKCFYCIATLKIFSSNSSTMNV
>LOCXPTAAR33.177.HIT1.TAAR.2R.328.7tm_1.exons1.UN.Dicentrarchus_labrax
MEPEFFVNRSDDVFEDKHFCNQSENVSGMSALTTSTYLLCIFIGSLSVLIMCGNLLLITSIIYFKQLHTPTNYLILSLAVADLLVGLTVLPFSGVLALSSCWYLEDLLCKIRGSFDLFLCTSSILNLCSIAVDRYYAVCQPLRYRTKINVRVIVIMILVSWTVPAVNAISMTFLGVNKGQSNRCVLFQNLSSAVMAVVFGFYFPAIVMVTIYLKILMVAQRQARSIHNTTCQSTKSEIKKERKATKTLAIVMGVFLICWTPFTLCATFNPLSNYTIPAAVIEAFKWLGWSNSMLNPLVYAFFYSWFRSAFRMIISGKIFQGNFTHSKL
>LOCXPOra1.6.HIT1.Ora.2R.306.7tm_1.exons1.LG17.Dicentrarchus_labrax
MVAFSADLVGLRIFVSCIGLVGNVFLILSIAQTRFSRVKSFELFLLGLAVANLEEILIVNIYDIIILQSSSATTGTLSCRLLKFLTVFGEITSILYTVLISIFRYQKLKDADKRVNLPIYLDSIRSAWMVSGVCVMLSLLLSVPIFAINIQSPVENITRNNTGCPPDFFQCSEKNCPIFNRFYKYLFILLCNLLPLVIVTVTSCLIITVLLGQRKTVVPVVSVSGSSQFGRKIKGPGLQRSTIAVLAAMGLFQVDWTIYLIFQLTVSPTDFPYWAEIEFFISISYTSISPYVYGIGNNLFSLRNFK
>LOCXPOra2.7.HIT1.Ora.2R.322.TAS2R.exons4.LG1A.Dicentrarchus_labrax
TELVGMGLRVSVSPVQTAFYILLVIIGVLGNATVVGVIGQSVIMDRGGGRNSDIIIINMALSNLLVSLMRNTLLVISDMGLQLYSSKEWCQFLMGVWVWLRSVNVWSTLFLSVFHLQTLRRVAPVVGKLYGARGAPKTLLLSLGLIWLLNFIYSIPAHIFSTSGNENSTETLMLVSSTTRPLLGCVWNFPSSYSGLAYATTSMVIHETIPIILMAFTNLGSLYTLYTHCRKRGSVQDAPVIKRVPAERRAAKVILALIMLFIASWGTSIISVNYFNYNQGSSAEFLLVIARFANIIFIAMSPAVLAVGHRRLRSFIKSALSH
>LOCXPOra3.8.HIT1.Ora.2R.362.7tm_1.exons2.LG1A.Dicentrarchus_labrax
MSEVLTVDAILFGLLVFSGILGNILVIHVVFQSAVESPARRLPPSDTILVHLSLANLLTSLFRTVPIFVSDLGLDVSLSPGWCRVFMLLWVWWRAVGCWVTLALSLFHCTTLRRQHVAFGPLAQQRERRRVWIVLWLVWGANLVFSIPALIYTTHVHGNATVELMVISCTTRPLLGCIWEFPSTEQGSAFASTSLALNEVLPLVLMVCTNLATLHALAKHIRAVTSGGESGGAHGELDKHVSTERKAAHVIMSLVSLFVVCWALQVAAVTYYNHDGGHHAEGLLTVSHFSASLFVGFSPMVVALGHGKLRRRIMSMILGWSKFLKCHSEDTEEAGESPKTTGKKGKETVFIVQKESRVIKVE
>LOCXPOra4.9.HIT1.Ora.2R.318.V1R.exons1.LG1A.Dicentrarchus_labrax
VEFIRGMLYVSLTVVGVPGNAAVILAFLLLLYQENRLLPADAIVLHLACANLMVVGVRCLLETLASFRLANIFGDLGCKAVIFVYRTSRSLSIWLTFVLSAYQCLSIAPPGSRWASARTVVAQYLGFVFLFLWILNTCMSSAAILFSFGTQNDSSLLNHGINVQFCYVNFPSKLSIEANGAAQVGRDVVPMALMTLASLIILVFLYKHSQHVKGLRSSSGGGRGSGGAEQRAAKAVVALVTLYVVLYGVDNGLWVYTLTVKKTMSSSLISDLRIFFSSLYAALSPVVIIASNRKVKERLKCAVQEKPIQEKATSLSTM
>LOCXPOra5.10.HIT1.Ora.2R.313.V1R.exons1.LG1A.Dicentrarchus_labrax
MDLCVTIKGVSFLLQTGMGILGNTVVLLAYAHMICTEPKLLPVDMILCHLAFANLMLLLTRCVPQTMTVFGLRDLLNDPGCKVVIYAYRIGRALSVCLTCMLSVFQAVTIAPAGPRLSRLKPALPSLVLPTFAGLWLLNMAICIAAPFFSMAPRNGTIPAFTLNLGFCHVDFRDNLSYVINGVAVSGRDFAFVALMLGSSGYILLLLHRHSRRVRGIRRSQGGGAETRAAKTVVTLVVLYVVFFGIDNVIWIYMLTVAKVSPVVADMRVFFSSCYASLSPYFIISSNKKVKAKIVCAAEQDQPPADNQESSDK
>LOCXPHaplo8.1aa.400.HIT1.OlfC.1R.862.ANF_receptor.exons7.LG13.Dicentrarchus_labrax
MTSTQRWPEQGWALLQILLVVSFSQAEEPVCRRRGDPENPQLFKDGDIMLGGIFSFHSSWKDREDTYMHKPLLLQCTSLNFRGFQFAQAMLFAIEEINNSTDLLPGITLGYKMYDACGSIATGVRVALALANGNEVVSGPSEAPCTRPAQVQAIMGETSSSPCMAIATVIGPFHIPLVSHFATCACLSDKTKYPSFLRTIPSDLYQSRALAHLVKHFGWTWVGAIRTNDDYGNNGMATFTETAQQLGICLEYSISFFRTDPPDKIQKMVDIIKASTSKVIVAFLSHMDMDVLIHELSQHNLTGYQWVGSEGWIFDSQTAEMDRHHILDGAIGLSIPKAHVSGMREFMLNVKPLNSTSKELFTEFWETLFSCKFKQSKSSTGNQRKCTGHEDVSGVQNSYTDMSLMPIFNNVYKGVYAVAHALHNILNCNETCNNTVQLDPFTILEHIKKIQFKTKEGDEVYFNEYGDPAAKYEIINWQPTENGIVDFVTVGLHDASLPVDKQLNLQNKSLIWAQNSQQVPLSVCSEKCPPGTRKVLQKGKPVCCYDCLRCAEGEISNITDSITCVRCEPEFWSNERRDACVKKEAEFLSYEEIMGALLTAASLFGTCMTAAVAFIFFRYRQTPITPIVKANNSELSFLLLFSLKLCFLCSLTFIGRPSEWSCMLRHTAFGITFVLCISCVLGKTIVVLMAFRATLPGSNVMKWFGPTQQRLSVLTFTLIQVLICILWLTINPPFPKMNMSYYKEKIILECALGSAIGFWAVLSYIGLLAILCFILAFLARKLPDSFNEAKLITFSMLIFCAVWITFIPAYVSSPGKFTVAVEIFAILASSFGLLVCIFVPKCYIIIFRPEQNSKKYLMGKIP
>LOCXPDreOlfCa1.449.HIT1.OlfC.1R.833.ANF_receptor.exons8.LG16.Dicentrarchus_labrax
IALFLNILETGHASERSTRVLEATAPGDIIIGGIFPIHEDVDKENTFFEPHIQPCIRFQNEGLARALTMINAIEMMNKSPLLADVNVTLGYRVLDSCSDVSTALRATADLTQPANCHSGSHTSASARSVMAVIGASHSETSIAIARQLTLKMIPQISYSSTAVILSDKSRFPTFMRTIPNDEHQTAAMVSLLSTYGWNWVGIITTDGNYGRSALDHFVSHASEKGMCVAFKSILPQSVSNPDVCSAVMQTAKTIYRNPKVQLVVSFATATHMMYLYQELKNQTLKAGQNMRSMRRVWVASDSWSSSSSVTGNLTLDDIGHIVGFTFKRGDMSSFSEYLSRLEAAGQDYTENNSFMQEFYRQLNATEAVNTLREHSHAASVFSIEMAVSAIAQAVASICKSRDCKTPGTVQPWEMINWIWTATFYNITWGYTFDSRGDINLGYDVTMWKSDGGSIYVHDVVAQYHLHNNTFTYTNYSTTRHFQGLKHIISKCSNSCVPGEFKKTAEGQHTCCYECINCTENYYSNNTDMDQCLSCDTNTEWSPKGSSSCIPKTLLFFSWQNGFAVVLLTFSALGILLTVLVSALFLHQRDTPVVKAAGGPLSQTILFSVVISYISAMLFVGRPNSLQCKARQVLFGISFTLCVSCILVKTLHILLAFQFDPKLQEVLRRLYQPYIIVSICVALQVTTCICWLVLKSPYNHIIRLPTSLLEDCHEGSYLAFGVMLGYIAVLAFVCFICAFKGRKLPQHYNEAKFITFSMLLYLISWLLFVPVYVTTSGVYLPAVEMVVILISNFGILSCHFFPKCYIILFKKEQNTKSAFRKNLYEYSSKTTDSV
>LOCXPOlfC1.232.HIT1.OlfC.2R.879.ANF_receptor.exons10.LG13.Dicentrarchus_labrax
RSVEPMFLSLLWCGIFPYSSHQAQSQQCEIIPGSMSLPALEKKGDIILGGLFSLHDMVMEPSLSFTSTPPPTQCTRFNFRTFRWMQTMIFAIEEINRNGKLLPNITLGYKIYDSCSTPHQALKAAMELMGEKDSGVEGEIQSEGTCQGTVPAVIGDGGSTQSLVVARFLGVFHVPQVSYFSSCACLSDKKEFPAFLRTMPSDFFQVDALVQLVKHFGWTWVGVIAGDDAYGRGGANIFADEVRKLGACVALHEIIPKNRAQTAIASIVSKIRSSGARVILVFAVEQDAAALFDGGLRHDAYVQNLTWLASEAWSTAAVLSTPKKYHPILQGSMGFAIRRAHIPGLQEFLLRLHPLSPDAIENPFLIPFWEEVFQCSLGVQAEGQDHNVEGKPPCSGAEELGSVKNIYSDVSQLRISYNVYKAVYAIAHALKAMRSCVKGEGPFPLQACPDTDKIEPWQLLHYITQVEYLNSFGDEIKFDENGDPAAIYDLVNWQLTPNGEIEFATIGKFDETITVGKQKLQLQEQNIVWNGNQTKVPLSVCSSICPPGTRKAIRPNFPICCHDCVVCTAGEISNQTDAIECVRCLPEFWSNAQRTACIPKQVEFLSYSDTMGITLMAISIIGSFCTCIVVFIFSYHRTTPIVRANNSELSFLLLLSLTLCFLCSLTFIGHPTEWSCMLRHTTFGITFVLCISCILGKTIVVLMAFKATLPGSNVMKWFGATQQKAIIILCTLVQVIICTVWLVVAPPTPRQLMPRESAIVILLCDEGSPIAFALVLGYIGLLACLCLFLAFLARKLPDNFNEAKLITFSMLIFCAVWVAFVPAYISSPGKYATVTEVFAILASSYGLLGCIFAPKCYIILLRPEKNTRKHLMSKAATDK
>LOCXPOlfC2.262.HIT1.OlfC.2R.843.ANF_receptor.exons6.LG13.Dicentrarchus_labrax
MSQVITWLVFMGLLLAFGAAEEEAAFCQILGSSEFPLLSKKGDVMIGGAFSIHSKITQPLLSFTEKPTRLTCSSVNPREFRFAQTMIFAIEEINKSEFLLPNVSIGYRIYDNCGSTLTSMRAVMALMNGDEWSVGKSCTGQSAVHAIIGESESSSTIVLSRTTGPFKIPVISHSATCECLSNRKEYPSFFRTIASDLYQSRALAQLVKHFGWTWVGAVNSDSDYGNNGMAIFLAAAQEEGVCVEYTEKFHRAEPEKLKKVVEVIRKSTARVIVGFLAHVEMNNLLQQLSHHNITGLQFIGVEAWITADSLVTPTSFSVLGGSLGFAVQKANISGLDDFLIKDFWETEFECKETNQDTMTETCREKQALIELKDYDDDVAELRYSSNIYNAIYAVAHSLHSILKCSKSQGCEKTAKVSPWQVVESLKQVNFTIKNGDQVSFDSTGAAVARYEVVNWQHGSDRSVQFKPVGYYDASLPPGQKFVLKTEAIMWPGGKTEANIIDNNLLCSESCRPGTHKVLQKGKPVCCFDCIPCAEGEISNSTDSNDCSKCPEEYWSNQNRDACVLKNVEFLYFTEVMGIILVFFTLFGVLLTLIVATLFLINKNTPLVKANNSELSFLLLFSLTLCFLCSLTFIGPPSEWSCMLRHTAFGITFVLCISCILGKTIVVLMAFKATLPGTNMMKWFGPAQQRLSVLGFTLIQVIICILWLTINPPFPFKNMKLYKDRIILECALGSPVGFWAVLGYIGLLAVLCFILAFLARKLPDNFNEAKFITFSMLIFCAVWITFIPAYVSSPGKFTVAVEIFAILASSYGILFCIFAPKCFIIVLKPELNTKKYLMGKMQYK
>LOCXPOlfC3.288.HIT1.OlfC.2R.855.ANF_receptor.exons6.LG13.Dicentrarchus_labrax
MCGCIYVMLLFVLFMGAFGAEDDTALCEMLGSTEFPLLSKEGDITIGGAFSIHSQISKPSLSFTDTPEHLICSRINFREFRFVQTMIFAIEEINNSSSLLPNISIGYKVFDSCGSTLPSTRAVMGLMNGPERTLEKTCSSPSSVHAIIGASESSSTIVMLQISGIFQIPVISHFATCACLSNRKEYPSFFRTIPSDYYQSRALAKLVKHFGWTWVGAVRSDNDYGNNGLATFITAASQEGVCVEYSEAISRTDPGEQVARVVRVIQSGSARVLVAFLAQGEMDILLEEALKQNLTGLQWVGSESWITASHLATKRYSGILTGSLGFTIRKTKITGLQEFLLQVNPSQDPQNNLLREFWEATFGCSFQSSLHGQTQCSGSERLQDIDNAFTDVSELRISNNVYKAVHAVAHAMHKMLTCGQSGEVMNQSCIWKGDFEPKQVVKHLQDVNFTLPSGERVYFDRNGDPAATYELVNWQKNQAGDIVFVAVGSYEASLPNGKQFTMNGINITWAAESPQRPQSVCSESCLPGFRQAVIKGKPICCFSCITCAAGDISNSSNSAECSRCPLEYWSNEDHSQCVPKVIEFLSYGETMGALLTAFSLFGACLTLVVSCVFFRFRHTPLVKASNSELSFLLLFSLILCFLCSLTFIGRPTEWSCMLRHTAFGITFALCMSCILAKTVAVVTAFKAKRPANTVPQCSAPLQRSSVLSCTLMQVLVCMLWLTLAPPFPYKNTAHTTERIILECDLGSPIGFWAVLGYIGLLALLCFILAFLARKLPDNFNEAKFITFSMLIFCAVWVTFIPAYVSSPGKYTVAVEIFAILASSFGLLFCIFAPKCYILLLKPEKNTKKHMMGRNH
>LOCXPOlfC4.314.HIT1.OlfC.2R.860.ANF_receptor.exons6.LG13.Dicentrarchus_labrax
MLLIADMLLFLLVIRGGKPMCQTYGTKEQSQFSKEGDINIGGIFSFHQNPVTVDPALQVNPETIQCEGLDPGELQYAYTMMFAIKEINNSSELLPGVTLGYRIFDSCPSIPLSIRASLNLMNRYESGEDSCNKLSNVHAVIGETTSTSTIGIARTMGPFHIPVISHSATCACLSNRRDYPSFFRTIPSDIYQSQALAKLVKHFGWTWVGAIRTNSDYGNGGMATFLEAAEREGVCVEYSVAIYRTDPRKWFLEVVDIIKKSTSKVIVAFADGTDLDILIKELHSQNVTGLQWVGSEGWITYRYIASPVNYAVVQGAVGFAALNAHIPGLQEFLANSRPSTTLGDQGLVELWETVFSCTLTPQGETQAQGSVAACTGKESLWDTNTRFTDVSDASLLNNVYKATYAVAHALHMLFTCKDGQGPFENNTCADRENVQPWQVLHYLTKVNFTTKIDENVFFDELGDPVARYALVNWQMDETGYILFQTIGYYDASRPEGQQFMMNGGVSAVWAGENLEVPRSVCSESCLPGTRRAFVKGKPICCFDCITCADGKFSNSTNAVKCDKCPPEYKSNEERNNCDLKAIEFLTFRELMGILLVTFSVFGACLAMTIALIFFHFRQTPIVRANNSELSFLLLFSLTLCFLCSLTFIGRPSEWSCMLRHTAFGITFVLCISCVLGKTIVVLMAFRATLPGSNMMKWFGPAQQRLSVLTFTVIQVLICILWLTINPPFPFKNMKHYKDKIILECALGSPIGFWAVLGYIGLLAVLCFVLAFLARKLPDNFNEAKFITFSMLIFCAVWITFIPAYASSPGKFTVAVEIFAILASSYGMLFCIFLPKCYIILLKPENNTKKHLMGKVTPRAL
>LOCXPOlfC5.122.HIT1.OlfC.2R.861.ANF_receptor.exons6.LG13.Dicentrarchus_labrax
MTSTQRWPEKGWALLQLLLVASFSQGEEPVCWRRGDPENPQLSKDGDIVLGGVFSFHTSWKDRQDTYMQKPLPLQCTSFNFREFQFAQAMLFAIEEINNSTDLLPGISLGYKIYDVCGSIARSVRVALALANGNEEVSAPSESPCTKPAQVQAIMGETSSSPCRAIATVIGPFHIPLISHYATCACLSDKTKYPSFLRTIPSDYYQSRALAHLVKHFGWTWVGAIRTNDDYGNNGMAIFTETARQLGICLEYSVSFFRTDPPEKVKQIIDIIKASTSKVIVTFLSHMDIDILIHEMSLHNLTGYQWVGTEAWIFDFQTAAMDMHHILDGAIGLFIPKAQVSGMREFILDVESLNSSSNELFTEFWETLFSCKFKQSSAENQRECTGHEDLTGVQNSFTDMSLMPIFNNIYKGVYAVAHALHNILNCNKTCNRKVQLDQFTILQHIKNIKFKTKEGDEVYFNENGDPAAKYEIINWQPTENGIVKFVTVGLYDASLPAEKQLNLQNKSLFWAKNSQQVPVSVCSEKCPPGTRKVLQKGKPVCCYDCIRCAEGEVSNITDSITCVRCDPEFWSNERRDDCVNKEAEFLSYEEIMGALLTAASLFGTCMTAVVAFIFFRYRKTPIVRANNSELSFLLLFSLTLCFLCSLTFIGRPSEWSCMLRHTAFGITFVLCISCVLGKTIVVLMAFRATLPGSNWMKWFGPAQQKLSVLGFTLIQVVICILWLTISPPFPFKNFKEFKDKIIFECALGSAVGFWAVLGYIGVLAMLCFILAFLARKLPDNFNEAKFITFSMLIFCAVWITFIPAYVSSPGKFSVAVEIFAILASSFGLLICIFIPKCYIILLKPEKNTKKNMMGKGAPKPS
>LOCXPOlfC26.170.HIT1.OlfC.2R.793.ANF_receptor.exons6.LG13.Dicentrarchus_labrax
TYLHKPLPLECTSLNFRGFQYAQAMLFAIEEINNSTDLLPGITLGYQIYDDCLFIARGVTVALALANGNEMVFAPSEAPCTRPAQVQAIMGGTFSSPCMAIATVIGPFHIPLVSHLATCACLSDKTKYPSFLRTIPSDYYQSRALAQLVKHFGWTWVGAIRTNDDYGNNGMATFTEIAQQLGICLEYSVSVFRSDPPDKTKKIVNIIKASTSKVIVTFLSPTELYVIIQEMSNQNLTGYQWVGTEAWIFDFQTAAMDKHHILDGAIGLSIPKAHVSGMREFILDVKPLNSSSNELFTEFWETLFSCKFKQSKSSAENQSKCTGDEDLSGVQNIFTDMSLMPLFYNVYKGVYAVAHGLHSMLSCNKTCNQKVQLDPFTILQHIKKIEFKTKEGDEVYFNENGDPAAKYEIINWQPTENGIVDFVTVGLYDTSLPADKQLNLQNKSLIWAQNSQQVPVSVCSDKCPPGTRKVLQKGKPICCYDCLKCAEGEISNITDSITCMRCELEFWSNKRRDACVKKEAEFLSYEEIMGALLTAAALFGTCMTGVVAFIFFRYRQTPIVRANNSELSFLLLFSLSLCFLCSLTFIGRPSEWSCMLRHTAFGITFVLCISCVLGKTIVVLMAFRATLPGSNWMKWFGPAQQKLSVLGFTLIQVIICILWLSISPPFPFKNFKKFNDKIILECALGSAVGFWAVLGYIGVLAMLCFILAFLARKLPDNFNEAKFITFSMLIFCAVWITFIPAYVSSPGKFSVAVEIFAILASSFGLLICIFIPKCYIILVKPEKNTKRNMMGKG
>LOCXPOlfC27.178.HIT1.OlfC.2R.748.ANF_receptor.exons5.LG13.Dicentrarchus_labrax
DVCGSIARGVRVALALANGNEVVSAPSEAPCTRPAQVQSIMGESSSSPSMAIATVIGPFHIPMISHFATCACLSDKTKYPSFLRTIPSDYYQSRALAQLVKHFGWTWVGAIRRNDDYGNNGMATFTETAKQLGICLEYSVSVFRTDPPDKIQKIIDIIKVSTSKVLIAFLSHLDMDMVIHELSHHNLTGYQWVGSESWISDSQTAAVDRHHILDGAIGLSIPKAQVSGMSEFMLDMKPLNSTSNEMFTEFWETLFSCKFKQSKSSAENQSECTGHEDLTGVQNTFTDMSLMPIFYNIYKGVYAVAHALHSMLSCNKTCNTKGQLDPFMILQHIRKIKFKTKEGDEVYFNENGDPAAKYEIINWQPTENGIVDFVTVGLYDASLPADKQLNLQNKSLIWAQNSQQVPSSVCNEKCPPGTRKVLQKGKPICCYDCLRCAEGEISNITDSISCLRCDLEFWSNERRDACVKKEEEFLSYEEIMGALLTAASLFGTCMTAVVAFIFFRYRQTPIVRANNSELSFLLLFSLTLCFLCSLTFIGRPSEWSCMLRHTAFGITFVLCISCVLGKTIVVLMAFRATLPGSNWMKWFGPAQQRLSVLGFTLIQVVICILWLSISPPFPFNNFMQSKDKIILECALGSAVGFWAVLGYIGLLAMLCFILAFLARKLPDNFNEAKFITFSMLIFCAVWITFIPAYVSSPGKFSVAVEIFAILASSFGLLICIFIPKCYVILVKPENNTKRNMMGKGAPKT
>LOCXPOlfC6.185.HIT1.OlfC.2R.858.ANF_receptor.exons6.LG13.Dicentrarchus_labrax
MTSTQRWPEQGWVLLQLLLVASFSQAEEPVCRWRGDPENPQLSKDGDIILGGLFSFHSTWINRQDNYMHKPPPLECTSLHFREFQFAQAMLFAIEEINNNTDLLPGISLGYKIYDVCGSIARGVRVTLALASGNEVVFAPSEAPCNGPAHVQAIMGETSSSPSMAISTVIGPFHIPMISHFATCACLSDKTKYPSFLRTIPSDLYQSRALAQLVQHFGWTWVGAIRTNDDYGNNGMAIFIETAQQLGICLEYSVSVFRTDPPDKIQKVIDIIKASTSKVIVAFLSHLDMDMVIHELSQHNMTGYQWVGSESWIFDSQTAAMDRHHIMDGAIGLSIPKAHVSGMREFMLDVKPLNSSSNELFTEFWETLFNCKFKQSKSSTGNQRECTGDEDLTGVQNSFTDMSLMPIFNNVYKGVYAVAHALHNILNCNETCNNTVQLDPFTILQHIKKVQFKTKDGDEVYFNEFGDPSAKYEIINWQPTENGIVDFVTVGFHDASLPADKQLNLENKSLVWAQNSQKVPVSVCSEKCPPGTRKVLQKGKPICCYDCLRCAEGEISNITDSITCVRCEPEFWSNERRDACVKKEAEFLSYEEIMGALLTAASLFGTCMTAAVAFIFFRYRQTPIVRANNSELSFLLLFSLTLCFLCSLTFIGRPSEWSCMLRHTAFGITFVLCISCVLGKTIVVLMAFRATLPGSNMMKWFGPVQQKLSVLGFTLIQVIICILWLSISPPFPFKNFKEFKDKIILECALGSPVGFWAVLGYIGLLAMLCFILAFLARKLPDNFNEAKFITFSMLIFCAVWITFIPAYVSSPGKFSVAVEIFAILASSFGLLICIFIPKCYIILLKPEKNTKKNMMGKG
>LOCXPOlfC7.189.HIT1.OlfC.2R.799.ANF_receptor.exons6.LG13.Dicentrarchus_labrax
LRLLLLVLLMGKGDSVCRLQGSPQPAELAQDGDLLIGGIFSFRTGQDYVANTFQTIPEVRKCNNFNYREFKFAQAMIFAINEINKNPDMLPNVKLGYKIYDNCGTMDILRAALAMVSGLKGHVSDNNCTKTGTVQAILGHSGSRPTIAFAQVVGRFQIPVISHFATCACLSDRKEYPTFFRTIPSDYYQSRALAKLVKHFGWTWIGALAVDNEYGLNGIAAFIQAAQEYGVCIEYFEAFSSSDPPHSLQRIIEIIKRGTSKVIMAFMSHREIKLLANELYKQNITGLQWVGSDAWITDHSLTDSEGHIILVGSLGFTVSKAKMPGLEEHLRQLHPSQFPDSRFVRDFWEDMFDCSLNDTANTQRKPCSASESLQNDKSQFTDVAELRFTNNVYKSVYAVAHALDNLIKCEEGKGLFSNGSCADTKHIQPWQVLRYLNTVNFTTKEGEKVYFDSNGDSPARYELVNLQITNKGTMEGATVGIYDASLPESHQFIMNNIPVVWGRWLTEGVSVSVCSDSCIPGTRKVLQKGKPVCCYDCIPCPAGEIIFLTMITTLIFYCHKETPLVRANNSELSFLLLFSLTLCFLCSLTFIGRPSEWSCMLRHTAFGITFVLCISCVLGKTIVVLMAFRATLPGSNMMKWFGPAQQRLSVLGFTLIQVVICILWLTINPPFPSMNFLHYKDRIIYECNLGSTVGFWSILGYIGILAILSFIIAFLARKLPDNFNEAKFITFSMLIFCAVWITFIPAYISSPGKFTVAVEIFAILASSYGLLFCIFLPKCYIILFRPEQNTKKHIMGKTS
>LOCXPOlfC9.194.HIT1.OlfC.2R.800.ANF_receptor.exons6.LG13.Dicentrarchus_labrax
MPLLKLVFLALLIKRGESVCWLQGRAQPPEMTKSRDFNLGGIFTFRTGYRGSKPTFQTLPEPPKCLLINVREFKFAQTMIFAIEEINLNPAILPNHTLGYKIYNSCGMTNIIKSAIVLASGQREIIDERNCTTTDTAQAVLGHSGSAPTVGFSRIIGRFQIPVLSHFATCACLSNREEFPSFFRTIPSDLHQSRALAKLIKHFGWSWVGAISNKNSYGINGITTFIQAAQEEGVCIEYYQSFEQSGPRHELTELVEIVKHSTSKVIVAFMSHREVKVLATEFYKQNITGLQWVGSDAWITDHSLTDSEGRSLLVGSLGFAVSQTKIPGLEKHLRQLHPSQFPDSQFVRDFWEDMFDCALNETANTQRKPCSGSESLQNIESYFTDVSDLRFTNNVYKSVYAVAHALHNLVTCEEGKSPFYNGSCADTKYIQPWQVLHYLQNINFTTSQGERVTFDQNGDSPARYELVNLQHLTSETMLVATVGFFDATLPGERPFIMNGMKIMWGGGSHSVPVSVCSERCPSGKRKVLQKRKPVCCYDCIPCAEGEISNITALVFFHFRETPIVRANNSELSFLLLFSLTLCFLCSLTFIGRPSEWSCMLRHTAFGITFVLCISCVLGKTIVVLMAFKATLPGTNMMKWFGPVQQRLSVLAFTLIQVLICILWLTINPPFPFKNMNHYMEKIILECALGSPVGFWAVLGYIGLLAVLCFVLAFLARRLPDNFNEAKFITFSMLIFCAVWITFIPAYVSSPGKFTVAVEIFAILASSYGLLFCIFIPKCFIILLRPEQNTKKHMMGKTKDI
>LOCXPOlfC10.197.HIT1.OlfC.2R.855.ANF_receptor.exons6.LG13.Dicentrarchus_labrax
LERAVTLSLFVLYLNTVSGCELFGRFNMPSLFKQGDIMIGGIFPVLNKEISGTFTFESEPPGVKCAGFDLRAFRWTQVMIFAIEEINKDPALLPNISLGYRILNSCASPTNTLRAALTLASRPEEIELTSPCPPAISALIAESGSSQSLAVAGTLGPFQVPIVSYFSTCACLSDRAKYPTFFRTIPSDYFQAKALAALVKHFGWQWIGAIQSDNDYGRNGILAFTEEVRKLGVCIEFVGTVLRTYTTDKILDVVEMIKYSTAKVILAFVPEGDFYPLMKEIVKQNITGIQWIASEAWITATRPSTPEIYQAFGGALGFVVQKMAIPNLKAFLTSISPYAEPNAAFVRDFWEIMVGCKPVSPGEDTSTEAMNEICTGNETLMNSQDVFFNITQLRVSYNVYKAVYAIAHALHQLVFCQPVGENTLRPCLDISEMQPKQVTDHLQRVNFRNQFGDDVFFDVNGDPPASYDIINWQLIDGQVQHVTLGHFASAANGDHKLSIKEEDIVWRTGKMVPTSVCSNVCPIGTRKAQIKGRPTCCFDCIPCTDGTIANSTGAADCTPCPQEYWSNERKDECIPRTTEFLTYHEPMGIALTVVSLLGASLSLATMMIFIHYRETPVIKASNSELSCFLLFSLFLCFLCPLTFIDKPTVWTCMLRHTAFGVTFALCISCVLGKTIVVVTAFKATLPGSKVAGKFGPAQQRIIVCSCTLIQIIICVLWLKLNPPFPDMVFKYSNMKIVLECNTGSEAAFYAVLGYIGLLAIICLVLAFLARKLPDNFNEAKFITFSMLIFCAVWITFIPAYVSSPGKFTVAVEIFAILSSAFGLLLSIFAPKCYIILIKPEKNTKKHVMGKTVNKS
>LOCXPOlfC11.212.HIT1.OlfC.2R.827.ANF_receptor.exons8.LG13.Dicentrarchus_labrax
MEISVLLIGLMLSLGLRELNSALDGLKQGAGLTEDRTVAGISSESSSVKCKLQGTARLPAFSMDGDYVIGGVFSIHNYMQTVKHNYTIMPEQLKCTGSIDSRELRFSRAMIFAIEEINNSTELLPGIQLGYQIHDSCASVSLAMHVTFQLSNGLDPVFYTGDNCSQSGMVMAIVGESGSTPSISMSRIIGSFNIPQVSHFATCACLSNKQQYPSFFRTIPSDQFQADALAKLIKHFGWTWIGAVRSDSDYGNNGMASFLEAAQKEGICVEYSVSFHRTHPRSRIQRVADVIRRSTAIVVVAFVASGDMKILLKEILQESFPPRQWIGSESWVTNPDMLKFSFCAGAIGFGIQQSVIPGLREFLLDLSPSKVAASPVLTEFWEGAFNCRLGKSAVIDVSVCDGTEDIQTLQSQYTDTSQLRITNMVYKGVYAIAHAIHNAVCQDTNSTIQCDKFTRIEAKQVLHQLKKVNFSQNGYDVSFDANGDPVATYELVNWQKSESGSIEMVTVGYYDASLPVGQEFRINRNLTWMEGGTQVPVSVCSDSCSPGTRKVLQKGKPICCYDCIPCPEGEISNTTDSPDCFPCPKEFWPNAERDTCFPKPVEFLSFDEVLGIILAAFSVGGACLAIITAAVFFRHRTSPIVRANNSELSFLLLFSLTLCFLCSLTFIGAPSEWSCMLRHTAFGITFVLCISCVLGKTIVVLMAFKATLPGSNVMKWFGPPQQRMTVVSFTFIQVLICTIWLVVSPPFPMKNLTVYKERIILECALGSAIGFWAVLGYIGLLAAFCLVLAVLARKFLINFXEAKLITIQHAVLFCAVWIYLYPSPMSA
>LOCXPOlfC12.217.HIT1.OlfC.2R.865.ANF_receptor.exons9.LG13.Dicentrarchus_labrax
LMYFMLLYSYFCSAVSSPLYSSSSCQLQKPFHLNGMHKAGDVVLGGLFGIHLFAVFPDLSFTSEPQQPTCHGFDVLGFRQAQTMAFAIDEINRNPILLPNVTLGYNLYDNCIKLRIGFRAALSLVSGQEEQFILDETCVGTPPVLGIVGDPSSTSSIAISTVLGLYRVPMVSYFATCSCLSDRQKFPSFFRTIPSDAFQVHAMIQILNRFGWTWAGLLISDDDYGLYAARSFQSDFVHSGRGCLAYIEVLSWSYEEAELSRIVDVMKKSTARVVIAFAHESYMTNLMEEVVRQNVTGLQWIASEAWIAATVFQTPHLMPYLGGILGIAIRRGEIPGLREFLLRIRPDQHHNNSNGNSMVKLFWEYTFQCSFTPPPGWVDAGGALCTGQEDLKNVETEVMDISNLRPEYNVYKAVYALAYALDDMLKCEPGRGPFSGNSCGNLQRSEPWQLLYYLQKVNFTTPFGDQVSFDENGDALPIYDIMNWLWLPDGRIKLQNVGEIKRSAFNGEELTIVEDKIFWNFELNKPPRSVCSENCPPGTRMARKKGEPVCCFDCIPCSEGKISNETDSTECISCPEDFWSGPHRDRCVPKLTEFLSYHEPLGICLTATSLMGTSICAVVLGIFIHHRSTPIVRANNSELSFQLLLSLKLCFLCSLLFIGRPRLWTCQLRHAAFGISFVLAVSCILVKTMVVLAVFKASKPGGGASLKWFGVLQQRGTVIVLTSIQAAICTAWLVSASPAPHKNTQYYNDKIVYECVVGSTVGFAVLLGYIGLLAILSFLIAFIARNLPDSFNEAKLITFSMLIFCAVWVAFVPAYISSPGKYADAVEVFAILASSFGLLLALFGPKCYIILLRPERNTKKAIMGR
>LOCXPOlfC13.222.HIT1.OlfC.2R.870.ANF_receptor.exons9.LG13.Dicentrarchus_labrax
LLMYFMLLYLYFSSTVSSPLQSSSSCQLQGKFNLNGMHKAGDVVLGGLFGIHFVSVFPDLSFTSEPQQPTCHGFDVLGFRLAQTMAYAIDEINRNPNLLPNVTLGYSLYDICVKLGIGFRAALSLVSGQEEQFLLEETCVGTPPVLGIVGDSSSTRSIAISTVLGLYRVPMVSYFATCSCLSDRQKFPSFFRTIPSDAFQVRAMIQVIKYFGWTWTGLLVSDDDYGLHAARSFQSDLAQYGGGCLAYLEVLPWGGDPAELRRIVDVMKKSTARVVIVFAHESHMINLMEEVVRQNVTDLQWIASEAWIAATVFQTPHLMPYLGGILGIAIRRGEIPGFREFLLQIRPYQHHNNSNGNSMLNQFWEYTFQCRFAPPPAGWLEAGGVLCTGQEDLENVETEFLDISNLRPEYNVYKAVYALAYALDDMLQCEPGRGPFSGHSCGYLKGLEPWQLVYYLQKVNFTTQFGDQVSFDENGDALPIYDIMNWLRLPDGRTKLQNVGEIKRSVFKGEELTIDKDKIFWKFESKKPPRSVCSENCPPGTRMARKKGESVCCFDCVPCSEGKISNKTDSTECISCLEDYWSSPQRDRCVPKQTEFLSYHEPLGIGLTAASLLGTFICAVVLGIFIHHRSTPIVRANNSELSFQLLLSLKLCFLCSLLFIGRPRLWTCQLRHAAFGISFVLCISCILVKTVVVLAVFKASKPGGGANLKWFGVLQQRGTVMVLTSIQAAVCTAWIVSASPTPHKNTQYYSDKIVYECVVGSTVAFAVLLGYIGSLAILSFLIAFISRNLPDSFNEAKLITFSMLIFCAVWVAFVPAYISSPGKYADAVEVFAILASSFGLLGALFGPKCYIILLRPERNTKKAIMGRGTE
>LOCXPOlfC14.226.HIT1.OlfC.2R.870.ANF_receptor.exons9.LG13.Dicentrarchus_labrax
LLMYFILLYSYISSAVSSPLYSSSSCRLQEQFHLSGMHKAGDVVLGGLFEINFFSVYSDLSFTSEPQQPTCHGFDTPGFRNAMTMAYAIDEINRNPNLLPNVTLGYSLYDNCVKLGIGFRAALSLVSGQEEQFTLDETCVGTPPVLGIVGDSSSTSSIAISTVLSLYRVPMVSYFATCSCLSDRQKFPSFFRTIPSDAFQVRAMIQILNRFGWTWAGLLIGDDDYGLHAARSFQSDFVHSGGGCLAFLEVLPWGGDPAELRRIVDVMKKSTARVVIVFAHENHMINLMAEVVRQNVTGLQWIASEAWTAATVFQAPHLMPYLAGTLGIAIRRGEIPGLREFLLQIRPDQHHNNSNGNSMVKEFWEYSFQCRFAPTPAGWVEGGGALCTGQEDLKDMETKYLDISNLRPEYNVYKAVYALAYALDDMLRCEPGRGPFHGHSCGSLQRLEPWQLVYYMGKVNFTTPFGDEVSFDENGDALPIYDIMNWLWLPDGRIKLQNVGEIKRSAFKGEELTIDEDKIFWNFPLKKPPRSVCSENCPPGTRMARKKGEPVCCFDCIPCSEGKMSNNTDSTECISCPEDFWSGPQRDRCVPKLTEFLSYHEPLGISLTAASLLGTIICAVVLGIFIHHRSTPIVRANNSELSFQLLLSLKLCFLCSLLFIGRPRLWTCQLRHAAFGISFVLCISCILVKTVVVLAVFKASKPGGGANLKWFGVLQQRGTVMVLTSIQAAVCTAWLVSASPTPHKNTQYYSDKIVYECVVGSTVAFAVLLGYIGSLAILSFLIAFISRNLPDSFNEAKLITFSMLIFCAVWVAFVPAYVSSPGKYADAVEVFAILASSFGLLGALFGPKCYIILLRPERNTKKAIMGRGIE
>LOCXPOlfC15.229.HIT1.OlfC.2R.917.ANF_receptor.exons11.LG13.Dicentrarchus_labrax
MSWLSWLFTLWPSLAPSLLLVGLEGRQLGLRVGLQCVQTMTCSRWGTLSNQGLFQDGDVVIGGLFSLHYQPPAIDYVFTQLPHYKPCTGLELSPLQYVYAMVFAVEEINNSTTLLPGVTLGYHIFDSCGRPPWALQAALSLVGGDSTSCNLTDPPDYSAGEGIGERRGDRPVPLIIGGASSVTSQILSRILGPLSVPLISYLSSCPCLSDRRQFPNFFRTIPSDIYQARAIAQLAVRFSWTWIGAVVANNDYGHMAVKVFQEETQGKGLCLAFVETLQRENIVSDARRAALTIQASTARVILIFTWYTDVRELFLQLANINVTDRQFLASEAWSTSGNLLQNPVTSKVAKGVLGVAIRSSPIPGFENYLRSCHTSRRPHDEFLKEFWEKEFGCSPAATPLPSYASSSLKSVTLAESSSHLLNISTTPPASRPVQKASPPPCSGTESLEGVQNLFTDTSQLRVTYNIYLAVYAAAHALHSLLTCPDRDSPSGNNSSTCSSPKNIKPIELLQHLSNVSFTTPQGEMFHFQGADIPAKYDLVNWQKTPEGPLKLVLIGHIDGFDLHLNESAIQWSTGSNQVPVSVCSKSCPPGTRKVNRKGEPLCCFDCIPCADGEISNKTGSLHCERCPSEFWSNVEQTACVPRQLDFLSFNETLGITLTTAAVSGAMMTTAVFVVFICYRQTPMVRANNSELSFLLLLSLKLCFLCSLVFIGRPSVWSCRFQQAAFGISFVLCVSCLQVKTIVVLAAFRSARPGAGALIRWFGPGQQRGSVGLLTCIQVIICAIWLSLSPPVPRRDLGFQGSKVTLECAMASVVGFSLVLGYIGLLACSCLLLAFLARKLPDNFNEAKLITFSMLIFCAVWVAFVPAYVSSPGKYVVAVEIFAILASSYGLLLCIFAPKCFIILLRPEKNTKKHLMAR
>LOCXPOlfC16.235.HIT1.OlfC.2R.890.ANF_receptor.exons12.LG13.Dicentrarchus_labrax
MSWFSLLFTLWPSLAPSMLLVGLVGRQLGLRVGLQVVQTMTCSRWGTPSAQGLFQDGDVVIGGLFSLHYQPPATAHDFTQLPHYKPCTGLENLPLQYIYAMLFALEEINHSSTLLPNVQLGYHIHDSCALPPWAMQAALSLVGGDSTSCNSEALPDYSAGYGEGAGESRGDRPVPLIIGGSSSITAMILCRVLGPLSVPLMSYTASCPCLSDRRQFPNFFRTMPSDIYQARAIAQLAIRFNWTWIGAVVANNDYGHMAVKVFQEETQGKGLCLAFVETLQRENIVSDARRAALTIQASTVRVILIFTWYTDVRELFLQLANINVTDRQFLASEAWSTSGNLLQNPVTSKVAKGVLGVAIRSSPIPGFENYLRSLHPSRRPHDEILKEFWENEFGCSPAATSLYSYASLPPANANSGTESLEGVQNLFTDTSQLRVTYNVYLAVYAAAHALHSLLSCPDRDSPSGNNSSICSSPKHIKPIELLQHLNNLNFTTPQGELLYFQGGDIPAKYDLVNWQKTPEGSQKLVLIGRVDGFDLQLNESAIQWSTGSSQVPVSVCSESCPPGTRKANRKGEPLCCFDCIPCADGEISNKIGSLHCQRCPSEFWSNAKQTACVPRQLDFLSFNETLGITLTTVAVSGAAVTTAVFVVFICYRQTPMVRANNSELSFLLLLSLKLCFLCSLVFIGRPSVWSCRFQQAAFGISFVLCVSCLQVKTIVVLAAFRSARPGAGALMKWFGPGQQRGSVCLFTCIQVIICIIWLLLSPPVPQADLDIPGLQVTLKCAMASVVGFSLVLGYIGLLACTSLLLAFLARKLPDNFNEAKLITFSMLIFCAVWVAFVPAYVSSPGKYAVAVEIFAILASSYGLLLCIFAPKCFIILLRPEKNTKKHLMGR
>LOCXPOlfC17.238.HIT1.OlfC.2R.886.ANF_receptor.exons12.LG13.Dicentrarchus_labrax
TSMSWFLWLLTQWPSSALLLLLLSVVGLEVVQAILCSRWGAPRNKSLSQDGDVIIGGLFNLFYIPSAVEQGFTELPHYEPCTGLDLEPLKYTYAMVFAVEEINRNSTLLPGVKLGYHILDSCSRYPWALQGAMSMVGGDTHSCNVAASIPHPAAYEQPEETAGSQPVPLLIAAASSTTGIMLSRILGPLSVPVISYLASCPCLSDRAKFPNFFRTIPSDIYQARAMAQLAIRFHWTWMGAVVENNDYGQLAIQVFQEEIQGKEVCLEFVETLQRENIVSDARRAALTIQASTTRVILIFCWYTDVKKVFLELTKINVTDRQFLASEAWSTSDDLLQDLTISEVANGVLGVAIRSSTIPGFENYLRRLHPINHPDDEFLRDLWKNEFGCSPEATQSNATPLSLYFSSPQKNHGTESLEGVQHPFTDTSQLRVAYNIYLAVYAAAHALHSLLSCPDKDSPPGNNSSTCSSPKHIQPIELLHHLNKVNVTTPQGEMFYFQGADIPAKYDLVNWQKTPEGSLKLVLIGRVDGFNIHLNESAIRWSTGSNQVPVSVCSESCPPGTRKANRKGEPLCCFDCLPCADGEISNKTGSLHCERCPSEFWSNVEQTACVGRQLDFLSFNETLGITLTTAAVSGAAVTTAVFVVFLYYRKTPMVRANNSELSFLLLLSLKLCFLCSLVFIGRPSVWSCQFQQAAFGISFVLCVSCLLVKTLVVLAVFRSARPGSETLLKWFGPGQQRGSVCLFTCIQVIICAIWLSLSPPVPQPDLGFRGSKVTLECAMASVVGFSLVLGYIGLLACSCLLLAFLARKLPDNFNEAKLITFSMLIFCAVWVAFVPAYVSSPGKYVVAVEIFAILASSYGLLLCIFAPKCFIILLRPDKNTKKHLMAR
>LOCXPOlfC19.254.HIT1.OlfC.2R.751.ANF_receptor.exons8.UN.Dicentrarchus_labrax
MTLLVLFPLLYSVSVLTITYNPISSFTSPTPSAAKVCTLQNSFQPAFVAKGDYVIGGIFPLHYNQEMPDLNCTYRPPPVKCNGFDPRAFRWVQTMRLAVEEINQSTELLPNYTLGYQIFDSCSYPLTGQRAALAVLNGLSEDNSPMCSGASPLLAVIGESGSTLSMVMSRILQPFRIPMISYFSSCACLSDRRRFPTFFRVIPSDEYQVKAIAQLLVRFNWTWVGLVRGDREYGRFAAEGLLRELQGTKVCIAYQEMIPLLYSHQRALEIMQVMQTSAAKVVVVFSSEGEMTPFLKDYMKQNITGIQWVASEAWVTASVFAGSEYYPYMGGTIGFGIRTGHISRLSDYLQTVNPQMYPNNLLVKELWQALYGCRPSVSSDSKLPPCTGQESLLKQHSAYMNTSSPRVAYNVYKAVHAIAHSLHNLFLCQPGSGPFQNNSCAQSNNIHPWQLQYYLQEVKFEIAGEEVNFDLKGDSIPYYDIINWQRGTGGNIEFVNVGLFDGTKPAGEELVIQEDRIIWAGHQSEASCSQLSVCSASCLPGSRKAVRHREPVCCFDCVPCDSGKISNQTNSIECTFCPEDFWSNKDRTACIPKEVEFLAYDSLGIVLTVISVVGACLTMAVFAVFFYHRNTAIVRVNNSELSFFILFALTLCFLCSLVFIGEPTPWSCMLRHTAFSITFSLCFSCILGKTLVVLAAFTATRPGNNIMKWLGPKQQRFIIFSCTLVQVAICAAWLIDAPPFPSRNTQYERSK
>LOCXPOlfC19.257.HIT1.OlfC.2R.869.ANF_receptor.exons8.UN.Dicentrarchus_labrax
MTLLTLFPLLYCVFVLTITYNPVTSFTSPTPSPAKVCTLQNSFQPAFVARGDYVIGGIFPLHYNQEMPDLNCTYRPPPVNCNGFDPRAFRWVQTMRLAVEEINQSTELLPNYTLGYKIFDSCAYPLTGQRAAMAVLNGLNEDDTPLCSGASPLLAVIGESGSAQSIVVSRILQPFRIPMISYFSSCACFSDRRKYPTFFRVIPNDDYQVTAIAQLLVRFNWTWVGLVRGDHEYGRFAVQGLLRELQDTKVCVAYQEMIPLLYNRQRALEIIEVMRSSLAKVVVVFSAEGEMTPFLRDYMIQNITGIQWVASEAWVTASVFTGSEYYPYMGGTIGFGIRKGHISRLSDYLQTVNPQMYPNNLLVKELWEALYGCKPSLSSSTQLPLCTGQESLLEQHSAYMNTSSPRVAYNVYKAVYAIAHSLHNLLLCQPGSGPFQNNSCAQSNNIHPWQLQYYLQEVTFNIAGEEVNFDLKGDSIPYYDIINWQRGTGGNIEFVNVGLFDGTKPAGEELVIQEDRIIWAGHQSEASCSHLSVCSASCLPGSRKAVRRGEPVCCFDCVPCDSGKISNQTNSIECTFCPEDFWSNKDRTACIPKEVEFLAYDSLGIALTVISVVGACLTMAVFAVFFHHRNTAIVRVNNSELSFFILFALTLCFLCSLVFIGEPTPWSCMLRHTAFSITFSLCLSCILGKTLVVLAAFTATRPGDNIMKWLGPKQQRFIIFSCTLVQVVICAAWLIDAPPFPSRNTKYERSKIILECSVGSSLAFWCVLGYIGLQACLCFVLAFLARKLPGNFNEAKFITFTMLIFCAVWLAFIPAYISSPGKYADAVESFAILASSFGLLFCLFTPKCYIILVKPEKNKKQHLMGKDNK
>LOCXPOlfC20.264.HIT1.OlfC.2R.876.ANF_receptor.exons9.UN.Dicentrarchus_labrax
MGAFFDTYFFLCVHLILFFLSSFSLCPGSSSIPSSCKLRRRFHLNEVHKPGDVVLGGLFEVHYTSVFPERTFSSEPKQPICKGFDTLGFRHAMTMAFAIDEINKNSNLLPNVTLGYSLYDNCGALVVGFSGALSLASGREEQFLLQQNCFGSPPVLGIVGDHYSTFSIAASNVLGLYKMPIVSYFATCSCLSDRQRFPSFFRTIPSDAFQVRAMIQILKHFGWTWVGLLVSDDDYGLHVARSFQSDLAQSGGGCLAYLKVLPWDSEPSELRRIVDVIKTSTARVVMVFAHEIHMFQLMEEVVRQNVTGRQWIASEALTTATVLQTPSLMPYLAGTLGIAIRRGEIPGLREFLLQIRPNQNDSDFGNSMVRQFWEYTFQCRFDPAGWVEAEGPLCTGLENIKNVETEFLDLSNLRPEYNVYKAVYALAYALDDMLQCEPGRGPFSGHSCATSERLEPWQLVHYLQKVNFTTQFGDEVSFDENGDALPIYDIMNWLWLPDGRTKVQNVGEVKKSAFKSEELTIDENKIFWNFESNKPPQSVCSESCPAGTRMARKKGEPVCCFDCIPCSEGKISNKTDSMECTSCPEDFWSSPKRNECIPKKTEFLSYNEPLGICLTTTSLLGTFICAVVLGIFTYHRRTPMVRANNSELSFLLLVSLKLCFLCSLLFIGRPRLWTCQLRHAAFGISFVLSVSCILVKTMVVLAVFKASKPGGGANLKWFGAMQQRGTVLALTCIQAAICTAWIVSASPEPYKNTQYHNDKIVYECVVGSTVGFTVLLGYIGVLAILSFLLAFLARNLPDNFNEAKLITFSMLIFCAVWVAFVPAYVNSPGKYADAVEVFAILASSFGLLVALFGPKCYIILLRPERNTKKAIMGRAT
>LOCXPOlfC21.266.HIT1.OlfC.2R.859.ANF_receptor.exons9.UN.Dicentrarchus_labrax
LILFFSPSLNCVSSSFPSSCKLRRKFRLSEMHKPGDVVLGGLFEVHYTSVFPEQTFTSEPQQPICKGFDILGFRHAMTMVFAIDEINKNSNLLPNVTLGYSLYDNCATLVIGFSGALSLASGREEQFLLQENCSGTPPVLGIVGDPHSTFTIATSNVLGLYKMPLVSYFATCSCLSDRKRFPSFFRTIPSDAFQVRAMIQILKRFGWTWAGLLVTDDDYGLNVARSFQSDLTQSGGGCLAYLQVLPWDHDPSELRRIVDAIKKSTARVVIVFAHEAHMINLMEEVVRQNATGQQWIASEAWTAATVLQTPRLMPYLAGTLGIAIRRGEIPGLREFLLQISPYQNDINYENNMVRQFWESTFQCRFDPAGWVETGGQLCTGQEDIENVETEFWDLSNLRPEYNVYKAVYALAYALDNILQCEPGRGPFSGHSCATLERLEPWQLVHYLQKVNFTTPFGDEVSFDENGDAIPIYDIMNWLWLPDGRTKVHNVGEVKRSDSKGEELTIDESNIFWNFEPNKPPRSVCSENCPPGTRMARKKGEPVCCFDCIPCSEGKISNKTDSMECTSCPEDFWSSPQRDHCVPKKTEFLSYNEPLGICLTTTSLLGTFICAVVLGIFTYHRSTPMVRANNSELSFLLLVSLKLCFLCSLLFIGRPRLWTCQLRHAAFGISFVLAVSCILVKTMVVLAVFKASKPGGGTSLKWFGAMQQRGTVLVLTSIQAVICTAWLVSSSPAPHKNTQYYNDKIVYECVVGSTIAFGVLLGYIALLAILSFLLAFLARNLPDNFNEAKFITFSMLIFCAVWVAFVPAYVNSPGKYADAVEVFAILASSFGLLLALFGPKCYIILLRPERNTKKAIMGRG
>LOCXPOlfC22.272.HIT1.OlfC.2R.868.ANF_receptor.exons9.UN.Dicentrarchus_labrax
TYILLCVYLISVCVSFSSLYFASSSFPSSCKLRKKFNLNEVHKPGDVVLGGLFEVHYSSVFPERTFTSEPQQPICKGFDTLGFRHAMTMAFAIDEINKNSNLLPNVTLGYSLADNCGALVVGFSSALSLASGREEQFLLWKNCSGTPPVLGIVGDSPSTFSIATSNVLGLYKMPIVSYFSTCSCLSDRQRFPSFFRTIPSDAFQVRAMIQILKHFGWTWVGLLVSDDDYGLHVARSFQSDLAQSGEGCLAYLQVLPWDSDRSELRRIVHLIKTSTARVVMVFAHEFHMIHLMEEVVMQNVTGRQWIASEAWTSAAVLQTPRIMPYLSGTLGIAIRRGEIPGLREFLLQIRPDQNDSNNYNLVRQFWEYTFQCRFDPADWVEAEGPLCTGQEDIENVETEFLDLSNLRPEYNVYKAVYALAYALDNMLQCEPGRGPFSGHSCATLERMEPWQLVHYLQKVHFTTPFGDEVSFDENGDALPIYDIVNWLWLPDGRTKVHNVGEVKRSDSKVEELTIDEDKISWNFAFKEPPRSVCSESCPPGTRMGRKKGEPVCCFDCIACSEGKISNKTDSMECTSCPEDFWSGPHRDHCVPKKTEFLSYHEPLGICLTAASLLGTFICAVVLGIFIHHRSTPIVRANNSELSFLLLVSLKLCFLCSLLFIGRPRLWTCQLRHAAFGISFVLAVSCILVKTMVVLAVFKASKPGGGTSLKWFGAMQQRGTVLVLTSIQAIICTAWLVSSSPAPHKNTQYYNDKIVYECVVGSTIAFAVLLGYIALLAILSFLLAFLARNLPDNFNEAKFITFSMLIFCAVWVAFVPAYVNSPGKYADAVEVFAILASSFGLLVALFGPKCYIILLKPERNTKKAIMGRG
>LOCXPOlfC23.279.HIT1.OlfC.2R.880.ANF_receptor.exons9.UN.Dicentrarchus_labrax
MGPIIVKYLFSSVYLIFSSFSILFSESSYLPPSCTLRRQFNLNGMHKPGDVIVGGLFEVHYTSVFPELTFTSEPNQPSCQGFDPPGFRHAMTMAFAIDEINKNSNLLPNVTLGYSLYDNCATLGIGFSAALSLASGQEEQFLLQENCLGTPPVLGIVGDPFSTFSIAASNVLGLFKLPIVSYFATCSCLSDRKQFPSFFRTIPSDAFQVRAMIQILKHFGWTWAGLLVSDDDYGLHAARSFQSDLVQSGGGCLAYSEILPWGNNPKEYKRIVNLMTKSTARVVIVFAHQMHMIQLMEEVVKQNVTGLQWIASEAWTLVDGLHTPAFMPYLGGTLGIAIRCGKIPGLREFLLGINPDQHPNNGYGNSMVKQFWEFTFQCKFAPPPAGWVEAGGAICSGQEEIENVESEFLDVSELRPEYNIYKAVYALAYALDDMLQCEPGRGPFSGHSCATLQRLEPWQLMYYLEKVNFTTPFGDEVSFDENGDALPIYDIMNWLRLPDGRTKVQNVGDVKRSDSKVEELTIDEDKIFWNFELKEPPRSVCSESCPPGTRMARKRGQPVCCFDCIPCSEGKVSNETDSMECTSCPEDFWSSPQRDRCIPKKTEFLSYNEPLGICLTTASLLGTCICAVVLGIFTYHRSTPMVRANNSELSFLLLVSLKLCFLCSLLFIGRPRLWTCQLRHAAFGISFVLSVSCILVKTMVVLAVFKASKPGGGTSLKWFGAMQQRGTVLVLTSIQAAICTAWLVSSSPAPHKNTQYHNDKIVYECVVGSTVGFAVLLGYIGLLAILSFLLAFLARNLPDNFNEAKLITFSMLIFCAVWVAFVPAYVNSPGKYADAVEVFAILASSFGLLVALFGPKCYIILLRPERNTKKAIMGRGNPKS
>LOCXPOlfC24.292.HIT1.OlfC.2R.862.ANF_receptor.exons9.UN.Dicentrarchus_labrax
VYLSLLLFSSSFFYCMSSTSCKLRRQFHLNGLHKAGDVILGGLIEVHYTSVFPEWTFTSEPRQPTCQGFDTQGFRHAMAMVFAIDEINRNSNLLPNVTLGYNLYDNCGALVIGFRAALVLASGQKEQFVLQEDCLGAPPVMGIVGDSYSTFSIATSNVLGLFRLPMVSHFATCSCLSDRQRFPSFFRTIPSDAFQVRAMIQILKHFGWTWVGLLISDDDYGLHVARSFQSDMAQFGGGCLAYSEVLPWGSDPAELRRIVDVMKKSTARVVMVFAHEIHIYQLMEEVVRQNVTGLQWMASEAWTSVDVLQTPDFMPYLGGTLGIAIRRGEMAGFEDFLFSIHPSHYHNNYGNSIVNQFWEYIFKCKFPPPPAGWVEAGGALCTGQEDLHSVESELFDVSNLRPEYNVYKAVYALAYALDDMLHCEPGRGPFSGHSCATLQRLEPWQLVYYLDEVNFTTTFGDQVSFDVNGDALPVYDVMNWLWLPDGTTKIQNVGEVKESAKGEELRLDEDKIFWNFKPKQPPRSICSESCPPGTRMARKKGQPVCCFDCIPCSEGKISNETDSMECISCPDDFWSNTQRDHCVPKKTEFLSYHEPLGICLTAASLLGTFICAVVLGIFIYHRSTPMVRANNSELSFLLLVSLKLCFLCSLLFIGLPSLWTCQLRHAAFGISFVLCVSCILVKTMVVLAVFKASKPGGGTSLKWFGAMQQRGTVIVLTSIQASVCTAWLVSASPTPHKNMKYYNDKIVYECVVGSTIGFAVLLSYIGLLATLSFLLAFLARNLPDNFNEAKFITFSMLIFCAVWVAFVPAYVNSPGKYADAVEVFAILASSFGLLVALFGPKCYIILLRPERNTKKAIMGRDT
>LOCXPOlfC25.296.HIT1.OlfC.2R.880.ANF_receptor.exons8.UN.Dicentrarchus_labrax
MEISALFIGLILSLGFCDLNLALVLNDIDNGLKQRAGLTEDRTVAGVSTEASSVTCKLQGSTRLPAFSMDGDYVIGGVFSIHYYMHTVKHNYTTMPEPLRCTGSIDARELRFSRAMVFAIEEINNSTELLPGIKLGYQIHDSCASVPVAVHLAFQLANGLDPVFYTGDNCSQSGLVMAIVGESGSTPSISMSRILGSFNIPQVSHFATCACLSDKQQYPSFFRTIPSDQFQADALAKLVKHFGWTWIGAVRSDSDYGNNGMASFLDAAQKEGICVEYSVSFYRTHPRSRIQRVADVIRRSTAMVIVAFVANGDMRILLEELSHEPFPPRQWIGSESWVTDQDMLRFSFCDGAIGFAIQQSVIPGLREFLFDLSPTKVAASPLLTEFWEDEFNCRLGKSAATDESVCDGSEDIRTLKDLYTDTSQLRITHMVYKAAYAIAHAIHNAVCQDTNSTTQCNKISRIEAKQVLNQLKKVNFSQNGYDVSFDANGDPVAKYELVNWQKTESGSIEVVTVGYYDASLPVGQEFHINKNISWVEGGSQVPVSVCSDSCRPGTRKVLQIGKPICCYDCIPCPEGEISNVTDSPDCFPCPKEFWPNTERDTCFPKPVEFLSFDEVLGIILAAFSLGGACLAIITAAVFFHHRTSPIVRANNSELSFLLLFSLTLCFLCSLTFIGAPSDWSCKLRHTAFGITFVLCISCVLGKTIVVLMAFKATLPGSNVMKWFGPPQQRLTVVSFTFIQVLICTVWLVVSPPFPMKNLTVYKKRIILECALGSAIGFWAVLGYIGLLAVFCLVLAVLARKLPDNFNEAKLITFSMLIFCAVWITFIPAYVSSPGKFTVAVEIFAILASSFGLILCIFAPKCFIILFKPEKNTKKHLMNKN
>LOCXPOlfC25.305.HIT1.OlfC.2R.778.ANF_receptor.exons8.UN.Dicentrarchus_labrax
MEISALFIGLILSLGLCELNSALVLNGSDDGLKQRAGLTEDRTDVSTEASSVTCKLQGSARLPAFSMDGDYVIGGVFSIHYYKHTVKHNYTTMPEPIRCTGSLDYSELRYSRAMMFAIEEINNSTELLPGIKLGYQIHDSCAAVPVAVHVAFQLANGLDPVFYTGDNCSQSGMVMAIVGESGSTPSISMSRIISSFKIPQVSHFATCACLSDKQQFPSFFRTIPSDQFQADALAKLVKRFGWTWIGAVRSDSDYGNNGMASFLDAAQKEGICVEYSVSFYRTHPHSRIQSVADVIRRSTAVVIVAFVASTDMMILTEELSQKPSPPRQWIGSESWVTNSDMLRFSFCAGAIGFGIQQSVIPGLREFLLDLPPTKVVASPLLTEFWEDAFNCRLGKSAATDESVCDGSEDIQTLQSPYTDTSQLRITNMVYKAVYAIAHAIHNAVCQDTNSTTPCDKITRIDSKEVFTQLKKVNFSQNGYDVSFDANGDPVATYELVNWKKSESGSIELVTVGKYDASLPVGQEFLINKNITWMEGGTQVPVSVCSDSCPPGTRKVLQKGKPICCYDCIPCPEGEISNTTDSPDCFPCPKEFWPNAERDTCFLKPVEFLSFDEVLGIILAAFSVGGACLAIITAAVFFHHKTSPIVRANNSELSFLLLFSLTLCFLCSLTFIGAPSDWSCKLRHTAFGITFVLCISCVLGKTIVVLMAFKATLPGSNVMKWFGPPQQRMTVVSFTFIQVLICTIWLVVSPPFPMKNLTVYKERIILECALGSAIGFWAX
>LOCXPOlfC26.322.HIT1.OlfC.2R.858.ANF_receptor.exons6.UN.Dicentrarchus_labrax
MSSTQRWSEKAWALLQLLLVASFSQAEDPVCRRIGDPEIPQMSKDGDIILGGIFSFHNTWKNRQDTYMHKPLPLQCTSLEFRGFQYAQAMLFAIEEINNSTDLLPGISLGYKIYDACASIARGVRVALALANGNEVVSAPSEAPCTRPAQVQAIMGETFSSPCMAIATVIGPFHIPMISHYATCACLSDKTKYPSFLRTIPSDYYQSRALAKLVKHFGWTWVGAIRTNDDYGNNGMATFTEIAQQLGICLEYSVSVFRTDPPDKIQKTIEMIKASTSKVIVTFLSPSELHLIINELAQHNLTGYQWVGTEGWILDSESAAVDRHHILDGAIGLSIPAALVSGMEEFMLNVKPLNSSSNELFTEFWERLFSCKFTQSKSSTGNQRECTGDEDLTGVQNSYTDMSLMPIFYNVYKGVYAVAHALHGILSCNKTCNTKVQLDPFTILQHIRKINFKTKEGDEVYFNEYGDPAAKYEIINWQPTENGIVDFVTVGLYDASLPADKQLTLQNKSLIWAQNSQQVPVAVCNEKCPPGTRKVLQKGKPVCCYDCLRCAEGEISNITDAITCVRCHPEFWSNERRDACVKKEEEFLSYEEIMGALLTAAALFGTFMTAVVAFIFFRYRQTPIVRANNSELSFLLLFSLTLCFLCSLTFIGRPSEWSCMLRHTAFGITFVLCISCVLGKTIVVLMAFRATLPGSNWMKWFGPVQQKLSVLGFTLIQVVICILWLTISPPFPFKNFKKFKDKIILECALGSAVGFWAVLGYIGLMAILCFILAFLARKLPDNFNEAKFITFSMLIFCAVWITFIPAYVSSPGKFSVAVEIFAILASSFGLLICIFIPKCYIILLKPEKNTKKNMMGKG
>LOCXPOlfC27.124.HIT1.OlfC.2R.866.ANF_receptor.exons6.UN.Dicentrarchus_labrax
ALLNSMTSTQRWPEQGWALLQLLLVVSFSQAEDSVCRRRGNPENPQLFKDGDIMLGGIFSFHSSWKNRQDTYMHKPLPLQCTSLNFREFQFAQAMLFAIEEINNSTDLLPGITLGYKIYDVCGSIARGVRVALALANDNEIASAPSEAPCTRPAQVQAIMGETSSSPCMAIATVIGPFHIPLISHFATCACLSDKTKYPSFLRTIPSDYYQSRALAHLVKHFGWTWVGAIRTNDDYGNNGMATFTETAQQLGICLEYSVAFFRTDPPVKIQKLVDIIKASTSKVIVAFLSHMDMDVLLHELSQHNLTGYQWVGSESWIFDSQTAAMDMHHILDGAIGLFIPKAQVSGMKEFMLNVKPLSSSSNELFTEFWETLFSCKFTQSKSSTGNQSKCTGDEDLTGVQNSFTDMSLMPIFYNVYKGVYAVAYALHNILGCNKTCNTVQLDPFTILQHIRNIHFKTKEGDEVYFNEYGDPAAKYEIINWQPTENGIVDFVTVGLHDASLPADEQLNLQNKSLIWAQNSQQVPVSVCSEKCPPGTRKVLQKGKPICCYDCLRCAEGEISNITDSITCMRCDPEFWSNERRDACVKKEAEFLSYEEIMGALLTAASLFGTCLTAVVAFIFFRYRQTPIVRANNSELSFLLLFSLSLCFLCSLTFIGRPSEWSCMLRHTAFGITFVLCISCVLGKTIVVLMAFRATLPGSNWMKWFGPVQQKLSVLGFTLIQVIICILWLSISPPFPFKNFKEFKDKIILECALGSPVGFWAVLGYIGLLAMLCFILAFLARKLPDNFNEAKFITFSMLIFCAVWITFIPAYVSSPGKFSVAVEIFAILASSFGLLICIFIPKCYIILLKPEKNTKKNMMGKGAQKS
>LOCXPOlfC28.133.HIT1.OlfC.2R.833.ANF_receptor.exons8.UN.Dicentrarchus_labrax
STEASSVTCKLQGSTRLPAFSMDGDYVIGGVFSIHHYVHTVKHNYTTMPEPMKCTGSIDSRELRLSYAMVFAIEEINNSTQLLPGIKLGYQIHDSCAAVPLAVHLAFQLSNGLDPVFYTGNNCSQSGMVMAIVGESGSTPSISMSRIIGSFNIPLVSHFATCACLSNKQQYPAFFRTIPSDQFQADALAKLVKHFGWTWIGAVRSDSDYGNNGMASFLNAAQKEGICVEYSVSFYRTHPRSRIQRVADVIRRSTAMVIVAFAASGDLKILLEELSHEPSPPRQWIGSEAWVTNPDMLRFSFCAGAIGFGIQQSVIPGLRDFLLDLSPSKVAASPVLTEFWEGAFNCRLGKSAAIDKSVCDGTEDIQTLQSLYTDTSQLRITNMVYKAVYAIAHAIHNAVCQEASSTTQCDKNTRIESKQVLTQLKKVNFSQNGYDVSFDANGDPVATYELVNWQKSESGSIEMVTVGYYDASLPVGQEFRIKRNLTWVEGGTQVPVSVCSDSCRPGTRKVLQKGKPICCYDCIPCPEGEISNVTDSPDCFPCPKEFWPNAERDTCFPKPVEFLSFDEVLGIILAAFSVGGACLAIITAAVFFRHRTSPIVRANNSELSFLLLFSLTLCFLCSLTFIGAPSEWSCMLRHTAFGITFVLCISCVLGKTIVVLMAFKATLPGSNVMKWFGPPQQRMTVVSFTFIQVLICTIWLVVSPPFPMKNLTVYKERIILECALGSAIGFWAVLGYIGLLAAFCFVLAVLARKLPDNFNEAKLITFSMLIFCAVWITFIPAYVSSPGKFTVAVEIFAILASSFGLILCIFAPKCFIILFKPEKNTKKHLMNKN
