# Supplementary material for: Expanded olfactory system in ray-finned fishes capable of terrestrial exploration
Source: BMC Biol. 2023 Jul 31;21:163. doi: 10.1186/s12915-023-01661-8 (PMC10392011; doi:10.1186/s12915-023-01661-8)
Supplement: Supplementary file 3 — Additional file 3: Data S1. Protein sequences and genomic coordinates of OLF genes. FASTA and General Feature Format (GFF) files containing the protein sequences and genomic coordinates for all identified OLF genes in this study. [file 12915_2023_1661_MOESM3_ESM.zip › PROTEINS/Echeneis_naucrates.OLF_genes.fa]

>LOCXPSichOR4.1-eta.305.329.HIT1.OR.1R.305.7tm_4.exons2.LR584046.1.Echeneis_naucrates
MNVSSPNVTVVLQNRDSFTKALTKNMIVVIISISINYIYAGLIFTFCKHQIFYTNPRYILFIHLVINDMTQVTLTVILFIISYTIYKLSVSVCCIFILLALFTTENTPLNLASMAVECYIAICLPLRHVQICTISRTLMLIGLIWATSMLSVLPDLFVTLATEPLDFFHSRVFCLRQTVFPHPLIIRKRDLSYAVFLVIVLFVIIFVYFRILFTAKTASRDAKKARNTVVLHGFQLLLSTASYATPQLKDALQHWFPENYSDSLFAYYIIVQILPRSISPIIYGIRDKTFRRYLKRYLLCTRSFQ
>LOCXPDareOR10.31-epsilon.328.209.HIT1.OR.1R.302.7tm_4.exons4.LR584055.1.Echeneis_naucrates
DENYTGVSEFFIVGFPSLQPEYFAVVAWFFFFIYVTTVVGNLLLVVVFALEQSLQKPMYIIMVSLALSDVGFATVALPKLIARYWWNDGRLAFHTCLFQRHMIHYFGSLNSLILWTMALDRYLAICFPLRYPTLMTNQTMTGLTLFSWVVAHVFPGINTVNFSRMMFCGSNQIMSAFCDTMSFTPLVCGELRRHFSPGYGAAMFILYVPLGFIIFSYICIIISVLRMARGEGRMKTFSTCATQGCIIFIYYIPRFFVYSTPFFPNLTMTPDKRIATTLFYSILPPLINPFIYCLRTKEIKQI
>LOCXPOR2.244.HIT1.OR.2R.304.7tm_4.exons2.LR584046.1.Echeneis_naucrates
MNVSSPNVTVVLQNRDSFTKALTKNMIVVIISISINYIYAGLIFTFCKHQIFYTNPRYILFIHLVINDMTQVTLTVILFIISYTIYKLSVSVCCIILLALFTTENTPLNLASMAVECYIAICLPLRHVQICTISRTLMLIGLIWATSMLSVLPDLFVTLATEPLDFFHSRVFCLRQTVFPHPLIIRKRDLSYAVFLVIVLFVIIFVYFRILFTAKTASRDAKKARNTVVLHGFQLLLSTASYATPQLKDALQHWFPENYSDSLFAYYIIVQILPRSISPIIYGIRDKTFRRYLKRYLLCTRSFQ
>LOCXPOR1.277.HIT1.OR.2R.305.7tm_4.exons2.LR584046.1.Echeneis_naucrates
MNVSSANVTLVIEYRDSFTKAVTKNVIVVVLGISINYINAGLIRTFGKHQIFYTNPRYILFFHLVVNDIIQVTLTVILFIISYTIYKLSVSVCCIFILLALFTTENTPLNLASMAVECYIAICLPLRHVQICTISRTLMLIGLIWATSMLSVLPDLFVTLATEPLDFFHSRVFCLRETAFRNYHIIKKRDITYIIYLVIVWFVIFYTYFKILFTAKTASRDAKKARNTILLHGVQVLLCMATYAEPLLKDALQHWFPENYTDSLFATYIIVQILPRSISPIIYGIRDKTFRRYLKRYLLCTRSFQ
>LOCXPOR3.303.HIT1.OR.2R.305.7tm_1.exons2.LR584046.1.Echeneis_naucrates
MNVSSPNVTVVLQNRDSFTKALTKNMIVVIISISINYIYAGLIFTFCKHQIFYTNPRYILFIHLVINDMTQVTLTVILFIISYTIYKLSVSVCCIFILLVLFTTENTPLNLASMAVECYIAICLPLRHVQICTVSRTLMLIGLIWATSMLSVLPDLFVTLATEPLDFFHSRVFCLRETAFRNYHIIRKRDISYAVFLVIVLFVIIFVYFRILFTAKTASRDAKKARNTVVLHGFQLLLSTASYATPQLKDALQHWFPENYTNSLFAYYIIVQILPRSISPIIYGIRDKTFRRYLKRYLLCTRSFQ
>LOCXPOR4.320.HIT1.OR.2R.303.7tm_1.exons2.LR584046.1.Echeneis_naucrates
MNVSSPNVTVVLQNRDSFTKALTKNMIVVIISISINYIYAGLIFTFCKHQIFYTNPRYILFIHLVINDMTQVTLTVILFIISYTIYKLSVSVCCIFILLALFTTENTPLNLASMAVECYIAICLPLRHVQICTVSRTLMLIGLIWATSMLSVLPDLFVTLATEPLDFFHSRVFCLRQTVFPHPLIIRKRDLSYAVFLVIVLFVIIFVYFRILFTAKTASRDAKKARNTVVLHGFQLLLSTASYATPQLKDALQHWFPENYTNSLFATYIIVQILPRSISPIIYGIRDKTFRRYLKRYLLCKFS
>LOCXPOR9.165.HIT1.OR.2R.327.7tm_1.exons4.LR584046.1.Echeneis_naucrates
MNSSNYNVSAGLSYRDSLSTAVAKNVIVLALGLSINYINGTLIHTFRKHQIFYIFYIFYVNPRYILFIHLVLNDMIQLTTSFSLFVFSYVFYKINTFFCCLIITSAVFTTLNTPLNLAFMAVECYIAICLPLRHAELCTIRRTYILIGWIWAMSAATTLPDVFIIVATEPVQLFYSTIFCERDNLFRHPVSSKKRDVSYIIYLVVVWLTLVFTYFKIFFAAKAAKESKSGVPHAKKARNTILLHGFQLLLCMLTYIAPLLKNALLLWFPKYNVHIIFVCYVIVQILPRFISPMVYGLRDNTFRQHLRKYLLCTVRPSIKPWTTVKIT
>LOCXPOR7.189.HIT1.OR.2R.308.7tm_1.exons2.LR584046.1.Echeneis_naucrates
FRDTFATAFVKNLILVLVWLILSCINGTLVATFSRHQTFYEDPRYILFIHMVINDGIQLTITITLFVLSYIFYKINVSFCCFFILVAVFTTRNTPVNLAGMAIERYIAICKPFHHSQICTVRRTYIVIGLIWFISVAPDITDLFVTLATESLSFFHGSVFCLRQNVFKDPILAYKRKAFDIIYFSCVFLILMVTYLRIMLAARAVSTEKTSAQRARNTILLHGVQLAMCLLSYISPSVEIILHLIFPGRILEIRFANYLVVYILPRFLSPIIYGARDKKFRKYLIMYFLSKSCSDRLRQGPPQDKDSI
>LOCXPOR8.200.HIT1.OR.2R.331.7TM_GPCR_Srx.exons4.LR584046.1.Echeneis_naucrates
QMSVMNNSISSGLDLLLSNGSLVLTEGAEAVPKDSFSNALTKNIMAMLVWLILSIINISMVHTFLQHSSFYDNPRYIMFICMVINDTLQLTLVTALYVVSYIFRRIHASVCCFLIMTAVLTTRSTPLILAGMALERYISICFPLHYSQMCTIPRTLLLICVIFILTATPPITDLLITIIKEPPGMFHTNIFCDHSLLFRDRSIYYKNCVFDGTYLSFVALTLLYTYCKIMLTARAASTGLASVKRARNTVLLHGVQLLLCMLAFVVPSLQAALISLFPRLSLEIRYIFFLLVYIIPRFLSPVIYGFRDEQFRKYWTRYLACQSHSIRIRPM
>LOCXPOR7.213.HIT1.OR.2R.289.7tm_1.exons4.LR584046.1.Echeneis_naucrates
DSLNDAFSKNIITFTLCLTINVINGTFVYIYFNSEVFKRDPRYVLYIHLVINDMIMLTVSVALQIMTYTISLSFTPCCIILLILVMTNKNSPLNLAGMAVERYIAVCQPLHHAQLCTVQRAYGLIALIWGVSFIPSFADMVIVFATQPLSVYTQTVYCYTAYLYNTPYHKTQSVVVQTLLFSFVALTLIITYLKVVCAARAVSGSKKASARNARNTILLHGIQLLICMMSFISPLINLILITSWPHRRTSIIFTTFLFTNVLPRLLSPLIYGARDKKFSSHIRLYFSCK
>LOCXPOR10.225.HIT1.OR.2R.308.7tm_4.exons1.LR584054.1.Echeneis_naucrates
KIMLNSTHVSNFMLSAYFGTGLFKYLFFMFVMCYYLFIICANVLLIVVICVNRNLHEPMYLFLCSLFVNELYGSTGLFPFLLLQILSDIHTVSLPFCFLQIFCLFSYGGVEYLNLAITSYDRYLAICCPLQYNTQMTGNKIAIFIILTWFFPILLCIVMLSLSNSLELCGDIIQKVYCDNYSIVKLSCFDTTFNNIYGICITILSIFPPLILIFYTYIKILKVCLSGSKQTKKKALSTCTPHLASLLNFSCGACFEILQSRFNMSNLPNMLRIFLSLYWLTCQPLLSPLLYGLNLSKIRIICKNLAKA
>LOCXPOR11.239.HIT1.OR.2R.307.7tm_4.exons1.LR584054.1.Echeneis_naucrates
TTLWYFILGAYLPVGNLRYLYFVLLALLYLVIIVANSSLIVVICVNRSLHEPMYLFLCSLFVNELYGSTGLFPFLLLQILSDIHTVSLSFCFLQIFTLYTYAKVEFCNLAIMSYDRYLAICYPLQYNTRMTSNHAVVFIVVIWFYSFVNFLITLSLTIRLTLCGAIINSLYCHNYLVVKLACSDTELNNIYGLFGVVFTTLVPMLPILFSYLKILKVCFSCCKRTRQKAISTCTPHLVSLLNFFFGCCFEILQSRFDMTSVPRLLRIILSLYFLIIQPLLTPIMYGLQMSKIRQTYKHLFCNKMLTS
>LOCXPOR12.241.HIT1.OR.2R.308.7tm_4.exons1.LR584054.1.Echeneis_naucrates
MMNSSQFSYFTFAAYIDTGLFKYLFFMIVMCYYLFIICTNVLLIVVICVNRSLHEPMYLFLCSLFVNELYGSTGLFPFLLLQILSDIHTVSLSFCFLQIFCLYTYANVQFYNLAVMAYDRYLAICHPLQYNTHMTSNKVALLITLTWLLPLGAIIVMISLNASLKLCGDIIDRIYCDNYSVVKLSCSSTTASNVYGLVYSFTVLTGLTVLILFTYMRILKVCFSGSKETRQKAVSTCTPHLASLINFSCGCFFEVLQSRFDMSYIPIGLRVFLSLYFITCQPLFNPLLYGLNLTKIRVIHKSFLFAKM
>LOCXPOR13.242.HIT1.OR.2R.306.7tm_4.exons1.LR584054.1.Echeneis_naucrates
MMNFSQVSYFALVAYFDTGTLKYMNLMIIFFLYIFIICANVLLIVVICVNRSLHEPMYLFLCSLFVNELYGSTGLFPFLLLQILSDIHTVSLSFCFLQSFCVHTYGAVEYLTLAIMSYDRYLAICHPLQYHTQMTFNKIATLIAVTWLYPLLACTVIIYLNSQLQLCGNTIYKVYCDSHSVVKLACSNAHVTNIYGLVASFGTIFGALIFILFTYLKILLGCFSGSTQTRQKAISTCTPHLASLLNFSVGASFELIQSRFNMKSIPNMLRIFLSLYWLICQPLFNPVMYGLNLSKIRLTGKNMMSN
>LOCXPOR14.243.HIT1.OR.2R.328.7tm_4.exons1.LR584054.1.Echeneis_naucrates
MLQAPPGRNFSHSTFVFRGFHTLGRHRWLLAFPFSVLYLSVLLGNSLLIRIIYRVESLHRPMYLLMCTLCVVDILVVTAIIPNMLLGLLFNWDEISLAGCLTQMFFTHFLSSVESTVLLAMALDRYVAICLPLRYAEIIDSSMFLMLLVFTLVRSISIMAALVSLAGSLLFCGSNVIQHSYCDHMALVSLACDSTEKNSTAGLTVIICFVGVDISLIIFSYMNILRVVLQAAPASEDRWKAFHTCGTHLIVMMCFYLMGSVTFLSHNLNIPIPTDANTFMGLLYILFPATVNPVIYGVRTKEIQNGLFQLYKLRVNKIMSIKVDPAEK
>LOCXPOR18.247.HIT1.OR.2R.320.7tm_4.exons1.LR584054.1.Echeneis_naucrates
IYTNVTRMRSFFILGFPGLSPQYYGPVSALLFVIYLAIATGNIFILAFVVSVKSLQKPTYLVFCHLAINDLTFGTVTLPKVISKYWFGDATISFYACFTQMFFVHYLGSVTSFILLVMALDRFIAICIPLRYPVLITNNIISVLCGFAWLIPMSLMLTIVLQALTLHYCKSNIIAQCYCDHISITSQACGDDVQVVQVTTLCMAMFALLLPLAFILFSYSSIIVVILKMSNAAGRKKTLSTCTPQIFITCLFYLPRCFVYVANTVGFSFSIDVRIFLILLYSLIPATVNPIIYCFKTKDIKQTLIKKVKTAKIGVEVKLS
>LOCXPOR16.248.HIT1.OR.2R.336.7tm_4.exons1.LR584054.1.Echeneis_naucrates
LPFSLYLGKFSSIMLNGNHSNVTEFILTGFPGLHQEYQGLASAVLFLVYFLTLIGNGTVFYLFATDRNLHKPMYYIILNLSTCDILFSTTTLPKIISKYWFQSGTISFTACFVQMYFVHYLGSVNSFILFLMALDRYLAICYPLRYTLILKNSTIYILSITFWVVANGAPLMMVIRAYPLPYCASNIINHCYCDHIGITMLACTDRAPYGFPAFMSAMITLLGPLAFIIFSYCSIIIAVLKIADSQGRRKSLSTCSTQLIVIALYYLPRCFVYLASNVGIKFSTDIRVVIVMLYSLSPPMINPLIYCLRAKDMKDSFCKRFTRIARQKTQKVSAVT
>LOCXPOR18.249.HIT1.OR.2R.274.7tm_4.exons1.LR584054.1.Echeneis_naucrates
FVVSVKSLQKPTYLVFCHLAINDLTFGTVTLPKVISKYWFGDATISFYACFTQMFFFHDLGSVTSFILLVMALDRFIAICIPLRYAVLITNNIISVLCGFAWLIPLPLMVAVVLYVLTLPFCKSNIIAQCYCDHISITSQACGDDVQVVAVTSLCIAMFCLLLPLAFILFSYSSIIVVILKMCNAAGRRKTLSTCTPQIFITCLFYLPRCFVYVANTVGFSFSIDVRIFLILLYSLIPATVNPIIYCFKTKDIKQTLIKKVKTAKIGIEIKLSH
>LOCXPOR17.250.HIT1.OR.2R.336.7tm_4.exons1.LR584054.1.Echeneis_naucrates
LPFSLYLGKFSSIMLNGNHSNVTEFILTGFPGLHQEYQGLASAVLFLVYFLTLIGNGTVFCLFATDRNLHKPMYYIILNLSTCDILFSTTTLPKIISKYWFQSGTISFTACFVQMYFVHYLGSVNSFILFLMALDRYLAICYPLRYTLILKNSTIYILSITFWVVANGAPLMIVIRAYPLPYCASNIINHCYCDHIGITMLACTDRAPYGFPAFVFAMITLLGPLAFIIFSYCSIIIAVLKIADSQGRRKSLSTCSTQLIVIALYYLPRCFVYLASIVGIKFSTDIRVVIVMLYSLSPPMINPLIYCLRAKDMKDSLCKRFTRIARQKTQKVSSVT
>LOCXPOR18.251.HIT1.OR.2R.321.7tm_4.exons1.LR584054.1.Echeneis_naucrates
IYTNFTGMRSFFILGFPGLSPQYYGPVSALLFVIYLAIATGNIFILAFVVSVKSLQKPTYLVFCHLAINDLTFGTVTLPKVISKYWFGDATISFYACFTQMFFVHYLGSVTSFILLVMALDRFIAICIPLRYAVLITNNIISVLCGFAWLIPLPLMVAVVLYVLTLPFCKSNIIAQCYCDHISITSQACGDDVQVVAVTSLCIAMFCLLLPLAFILFSYSSIIVVILKMSNAAGRKKTLSTCTPQIFITCLFYLPRCFVYVANTVGFSFSIDVRIFLILLYSLIPATVNPIIYCFKTKDIKQTLIKKVKTAKIGIEIKLSH
>LOCXPOR19.252.HIT1.OR.2R.336.7tm_4.exons1.LR584054.1.Echeneis_naucrates
LPFSLYLGKFSSIMLNGNHSNVTEFILTGFPGLHQEYQGLASAVLFLVYFLTLIGNGTVFCLFATDRNLHKPMYYIILNLSTCDILFSTTTLPKIISKYWFQSGTISFTACFVQMYFVHYLGSVNSFILFLMALDRYLAICYPLRYTLILKNSTIYILSITFWVVANGAPLMIVIRAYPLPYCASNIINHCYCDHIGITMLACTDRAPYGFPAFVFAMITLLGPLAFIIFSYCSIIIAVLKIADSQGRRKSLSTCSTQLIVIALYYLPRCFVYLASNVGIKFSTDIRVVIVMLYSLSPPMINPLIYCLRAKDMKDSFCKRFTRIARQKTQKVSAVT
>LOCXPOR20.253.HIT1.OR.2R.308.7tm_4.exons1.LR584054.1.Echeneis_naucrates
MLLQNASITVTEFIIGGFDETKRPVLVGVVILVIYVLALVANMANIVFIIYDNRLRKPMYLLICNLAVVDILYTSSASPTMIGTLVSGIKTISYVPCYIQMFAFHLGGVMEMFALSVMAFDRLVAISFPFQYHSYLTNARTLVLACALWILACCFVAILPATVIPLPHCHLILKYTFCDYPAIMRTTCVDPSYYFGMVTIILFFLLFFTFTFICLSYLGIIYFLKLSSNNERKKIGSTCLSHLIVVSCYYLPIFVTSVLTRIGVVLTLEERHALMIGTILGPSLVNPFVYCLRTKEIKCRILKIFQKI
>LOCXPOR21.254.HIT1.OR.2R.320.7tm_4.exons1.LR584054.1.Echeneis_naucrates
FYILGRSRNMDNLYNTSSTLLLSGFNLPPESVAPAFLFATLSYMIIVFCNIILILTIVLNKSLHQPMYLILLNLPINDLMGSTALFPQVIKEILTNSRTMQYSACVVQAFFIHIYAGGTVFILTVMAYDRYIAICCPLKYNTVMTNARIMKMITAVWMCSFVLISVLFTLLLRLPRCRSEISHPYCDNPTLLTLVCANTTINNIYGLFMVALSQIIANGMILYTYLQILVECFRSRRSDTKTKALQTCATHLIVFLLLECLGLFTIISYRITNMSPHLRRFFGVSTLIFPPTLNPIIYGLKTKEIKEKVVHFFRNKILAS
>LOCXPOR22.255.HIT1.OR.2R.312.7tm_4.exons1.LR584054.1.Echeneis_naucrates
MNTNASSEILLSLTTLDLSSSQVYPAFVLGTLAYIIIAFCNLLLLTVIVTVKKLRKPMHFLLLNLPISDTIGATAFYPQLLSFIVTGNKMISYPACVTQAFFIHFYGTGNLLILSAMSYDRYIAICCPLRYNAIMNPNNVIIIITLIWLINVSLILILILLLVRFKMCRTNIVDLYCNNPSLLKLVCEDTAVNNYYGVAAIIFCQGGSLLIIMYTYAQILRTCVMTNQTDGRKKAIQTCGTHLVVYLILQISTAVTLTAHRIESISSTTRKALGVLILVFPPFLDPIIYGLKTAEVKHSIMMLLKRKLSLTE
>LOCXPOR23.256.HIT1.OR.2R.307.7tm_4.exons1.LR584054.1.Echeneis_naucrates
MENTSFGFLSELTLDPFIIPPGGKYLIFFLGVTVYFFAIFCNLTLLLLIVLKENLHKPVYFILLSLPLNDLVGITAMLPKVLLDIITETNKVYYPLCVLQAFLLHMYGGGILFILAAMSFDRYVAICMPLRYNSVMTPKFVISVIALVWGLDFVLIASLFSLQTRLPRCKSVIMNVFCDNPSLLKLTCANTMVNNVIGLFNTAVMQTLSVSVQAFSYVKIIIACVATRGYHAKTKAVNTCVAQLLILIIFEIAGTFTILSHRFKNVSVDLQKIMGMLIFLLPPLLNPIVYGLYTREVRHTLLRVLKN
>LOCXPOR24.258.HIT1.OR.2R.309.7tm_4.exons1.LR584054.1.Echeneis_naucrates
MERNVTISSDMLEIQGFDLSPESTYPLFFLLLFVYVSLLFSNIAVLLLIITEKSLHQPMYILFCNLSVNDLIGNTVLLPQLMTHIISTERFITYNQCVIQAFHSHTFGSASHMILIIMAIDRYVAICHPLRYSSIMTTKAVIGLSASAWGVSIVLVSVLIGLTVRLSRCRSVVQNAYCDNASLFKLSCEDVSINNIYGLFFTVLLFSCSVGGMTVTYLRIALICWIKKSKELNNRALQTCASHLVLYLIMLWSGFLTIILHRFPSYPDLRKIAYILFHVIPANLNPIIYGMQTRSLRDKIIQILQRKVT
>LOCXPOR25.260.HIT1.OR.2R.303.7tm_1.exons1.LR584054.1.Echeneis_naucrates
MANNSSVVTGPSIRSANYRLILVQIFVSLFLCINILLMVTFFMKEFFYTTMRYILFANTLLSDCLILVITNYLLIMSYYNLTMKMWLCLIWYLFSSVYTLVTPLTLTAMTLERYVAICIPLRHAELCSTHSTMHSILIIHGLSAVPCTVVLICFFVSASFSFYKQSRVCSVEMFIFYPWQAHFRSVINQFYFLLMCIIIILSYVKIMKVAKAASGEDKQSSRKGLRTVALHGFQLLLCLMQMWCPFIENAILQINFMLYINVRYFNYITFILAPRCLSPLIYGLRDEKFFHVLKHYALCGLHK
>LOCXPOR25.261.HIT1.OR.2R.292.7tm_1.exons1.LR584054.1.Echeneis_naucrates
SLYTMNERVILVQVIVLLFISINCLMMATFFMKDCFYSTMRYILFAITLLSDSLFLVITNILLNFTYFRLTMQIWLCVIVYIVLSIYTFVTPVTLTAMTLERYVAVCMPLRHGEICSTRNTINCILIIHALSSVPCVAVLSTFFTYASRSFFTQDRICSVEIFIFYTWQGHLRSTVSEFYFSIMCITIVVSYVKIMKVAKAASGEDKQSSRKGLRTVAVHGFQLLLCLIQLWCPFIEAAVLQINFLLFINVRYFNYITFTLAPRCLSPLIYGLRDEKFVHVLKYYALCGLYK
>LOCXPOR35.262.HIT1.OR.2R.299.7tm_1.exons1.LR584054.1.Echeneis_naucrates
MADNYTMVSESLKRHTNERIIIVQLLVLIFLSINILLIVTFFSKVYFYTVMRYILFAVTLLSDSLILIMSNVLLLLSYFRYTMQIGICVIIYIVLVLCTFVTPVTLTAMTLERYVAVCMPLRHGELCSTHRALHCVFIIHSLSSVPCIVILSTFLASAPLSLYTQYNICSMGIFVFLQWQDNVKLALYQCYFLIMCIIIVFCYVKIMKVAKAASGEDKQSSRKGLRTVALHGFQLLLCLIQLWCPFIEAAMLKIGLKLFIDVRYFNYIIFNLTPRCMSSLIYGFRDDKFFLALKHNVPF
>LOCXPOR35.263.HIT1.OR.2R.288.7tm_1.exons1.LR584054.1.Echeneis_naucrates
MKVQFVVLQVIVMIFLLINLLLVIIFFKKEYFYTTARYILFAVTLLSDSYLLFITDVLLILTHFSITIQVWICLIIFTAVLLYLTVTPVTLAAMTLERYVAICMPLRHGQLCSTQNTVNIILLIHAISSVPGILILSAFFVSASLSFYRQYQFCSVEIFMLYIWQHNLRSGIYQVQFLIMVIIIVFSYIKIMKVAKAASGEDKQSSRKGLRTVALHGFQLLLCLIQLWCPFIEVAILQIDVGLFEIARYLNFLLFYLAPRCLSPLIYGLRDEVYFQALKYYASFGLLK
>LOCXPOR26.264.HIT1.OR.2R.301.7tm_1.exons1.LR584054.1.Echeneis_naucrates
MKDNASLVGGKVLLRQINDRVLIVQMLVMVFLCINLLLISMFFKNESFYTTTRYILFAVNLLSDSFQLVVSDILLILVFFNLTFQVWLCVIICFVVIVYTTVTPVTLTAMTLERYVAVCMPLRHGEICSTRNTINCILIIHALGSVPSIFILSTFFGSASLKFYTKYQLCSVDIFILFRWQDNLRSAVYQIFFLIMCSIIVFCYVKIMKVAKAASGEDKRSSRKGLRTVALHGFQLLLCLIRLWCPFIETAIFAINVKLFIDVRYINYIIFNLAPKCLSPLVYGLWDETFSHALKKNAFCG
>LOCXPOR35.265.HIT1.OR.2R.284.7tm_1.exons1.LR584054.1.Echeneis_naucrates
ILIVQILVAVFLYINLLLIITFFQKECFYTTTRYMLFAVTLLSDSLLLFLTDILVIFTQFLITIQVWLCVIICIVVLLYRTVTPVTLTAMTLERYVAVCMPLRHGELCSTRNTINCILIIHALSSVPSIFIFSTFFGSASLKLYTQYHICSVEIFMIHLWQQHLRSAIYQLQFLIMCIILVFCYVKIMKVAKAASGEDKQSSRKGLRTVALHGFQLLLCLIQLWCPFIEAALFHINFTLFYNIRYFNYIMFYLVPKCLSPLIYGLRDEVFFHALKYYASFGLFK
>LOCXPOR35.266.HIT1.OR.2R.285.7tm_1.exons1.LR584054.1.Echeneis_naucrates
QFVVLQVIVMIFLLINLLLIIIFFKKEYFYTTARYILFAVTLLSDSYLLFITDVLLILTHFSITIQVWICLIIFTAVLLYLTVTPVTLAAMTLERYVAICMPLRHGQLCSTQNTVNIILLIHAISSVPGILILSAFFVSASLSFYRQYQFCSVEIFMLYIWQHNLRSGIYQVQFLIMVIIIVFSYIKIMKVAKAASGEDKQSSRKGLRTVALHGFQLLLCLIQLWCPFIEVAILQIDVGLFKIARYLNFLLFYLAPRCLSPLIYGLRDEVFFQALKYYASFGLLK
>LOCXPOR26.267.HIT1.OR.2R.301.7tm_1.exons1.LR584054.1.Echeneis_naucrates
MKDNTSLVGGKVLLRQINDRVLIVQMLVMVFLCINLLLISMFFKNESFYTTTRYILFAVNLLSDSFLLVVSDILLILVFFNLTFQVWLCVIICFVVIVYTTVTPVTLTAMTLERYVAVCMPLHHGELCSTRNTINCILIIHALSSVPSIFIFSTFFGSASLKFYTKYQLCSVEIFILFRWQDNLRSAVYQIFFLIMCIIIVFCYVKIMKVAKAASGKDKRSSRKGLRTVALHGFQLLLCLIQLLCPFIESAIFAINVKLFIDVRYINYIIFNLAPKCLSPLVYGLWDETFSHALKKNFFCG
>LOCXPOR28.268.HIT1.OR.2R.305.7tm_1.exons1.LR584054.1.Echeneis_naucrates
MAHNTSVAESEGLQVQSSGEAITVQLLIIIFLYINLLLIKTFFQKECFYTTTRYMLFAVTLLSDSLLLFLSNILVIFTQFLITIQVWLCVIICVVVIVYTTVTPVTLTAMTLERYVAVCMPLRHGELCSTRNTINCILIIHALSSVPSIFILSTFFGSASQDAYKQYQLCSVEIFMIYLWQHHLRSAIYQLQFLIMCIILVFCYVKIMKVAKAASGEDKQSSRKGLRTVALHGFQLLLCLIQLWCPFIEAALLQISFISFYNARYANFVLFYVAPRCLSPLVYGVRDEVFLKALKNSATCGLYKR
>LOCXPOR35.269.HIT1.OR.2R.307.7tm_1.exons1.LR584054.1.Echeneis_naucrates
MADNNSLDSYLLIYLEVQMDSKVIIIVQILVAVFLYINLLLIMTFFQKECFYTTTRYILFAVTLLSDSLLLFLSNILVIFTQFLITIQVWLCVIFCVVVLLYLTVTPVTLTAMTLERYVAVCMPLRHGELCSTRNTINCILIIHALSSVPSIFIFSTFFGSASLKFYNQYHICSVEIFMIYLWQDHLRSGIYQLQFLIMCIILVFCYVKIMKVAKAASGEDKQSSRKGLRTVALHGFQLLLCLIQLWCPFIETALFHINFTLFYNIRYFNYIMFYLAPRCLSPLIYGLRDEVFFHALKYYASFGLFK
>LOCXPOR26.271.HIT1.OR.2R.301.7tm_1.exons1.LR584054.1.Echeneis_naucrates
MKDNASLVGGKVLLRQINDRVLIVQMLVMVFLCINLLLISMFFKNESFYTTTRYILFAVNLLSDSFLLVVSDILLILVFFNLTFQVWLCVIICFVLIVYTTVTPVTLTAMTLERYVAVCMPLRHGELCSTRNTINCILIIHALSSVPSIFIFSTFFGSASLKFYTKYQLCSVEIFILFRWQDNLRSAVYQIFFLIMCIIIVFCYVKIMKVAKAASGKDKRSSRKGLRTVALHGFQLLLCLIRLWCPFIEAAIFAINVKLFIDVRYINYIMFNLAPKCLSPLVYGLWDETFSHALKKNVFCG
>LOCXPOR35.272.HIT1.OR.2R.284.7tm_1.exons1.LR584054.1.Echeneis_naucrates
ILIVQILVAVFLYINLLLIITFFQKECFYTTTRYILFAVTLLSDSLLLFLSNILVIFTQFLITIQVWLCVIICAVLLVYATVTPVTLTAMTLERYVAVCMPLRHGELCSTRNTINCILIIHALSSVPCVVILSTFFGSASLKFYNQYQLCSMEIFMIYLWQQYLRSAIYQLQFLIMCIILVFSYVKIMKVAKAASGEDKQSSRKGLRTVALHGFQLLLCLIQLLCPLIEAALLQISFILFYNIRYFNYIMFYLAPRCLSPLIYGLRDEVFFHALKYYASFGLFK
>LOCXPOR35.275.HIT1.OR.2R.284.7tm_1.exons1.LR584054.1.Echeneis_naucrates
IIIVQILVAVFLYINLLLIITFFQKECFYTTTRYILFAVTLLSDSLLLFLTNILVIFTQFLITIQVWLCVIINVVVLLYLTVTPVTLTAMTLERYVAVCMPLHHGELCSTRNTINCILIIHALSSVPCVVILSTFFGSASLKFYNQYDICSVEIFMIYLWQQHLRSAIYQLQFLIMCIILVFCYVKIMKVAKAASGEDKQSSRKGLRTVALHGFQLLLCLIQLWCPFIEAALFQISFNLFNNVRYFNYIMFYLAPRCLSPLIYGLRDEVFFHALKYYASFGLFK
>LOCXPOR26.279.HIT1.OR.2R.301.7tm_1.exons1.LR584054.1.Echeneis_naucrates
MKDNTSLVGGKVLLRQINDRVLIVQMLVMVFLCINLLLISMFFKNESFYTTTRYILFAVNLLSDSFLLVVSDILLILVFFNLTFQVWLCVIICFVLIVYTTVTPVTLTAMTLERYVAVCMPLRHGEICSTRNTINCILIIHALSSVPSIFIFSAIFGSASVHFYQHYNVCSVEIFILFRWQDNLRSAVYQIFFLIMCIIIVFCYVKIMKVAKAASGKDKRSSRKGLRTVALHGFQLLLCLIQLLCPFIETAIFAINLKLFIDVRYINYIMFNLAPKCLSPLVYGLWDETFSHALKKNVFCG
>LOCXPOR35.280.HIT1.OR.2R.284.7tm_1.exons1.LR584054.1.Echeneis_naucrates
ILIVQILVAVFLYINLLLIITFLKKECFYTTTRYMLFAVTLLSDSLLLFLSNILVIFTQFLITIQVWLCVIICAVLLVYATVTPVTLTAMTLERYVAVCMPLRHGELCSTRNTINCILIIHALSSVPSIFILSTFFGSASLKFYNQYHICSVEIFMIYLWQQHLRSAIYQLQFLIMCIILVFCYVKIMKVAKAASGEDKQSSRKGLRTVALHGFQLLLCLIQLWCPFIEAALFQISFNLFNNVRYFNYILFYLAPRCMSPLIYGLRDEVFFHALKYYASFGLFK
>LOCXPOR45.282.HIT1.OR.2R.290.7tm_1.exons1.LR584054.1.Echeneis_naucrates
SQVILIVQILVAVFLYINLLLIITFLKKECFYTTTRYILFAVTLLSDSLLLFLSNILVIFTQFLITIQVWLCVIICVVVIVYTTVTPVTLTAMTLERYVAVCMPLHHGELCSTRNTINCILIIHALSSVPSIFIFSSFFGSASLKFYNQYHICSVEIFMIYLWQDHLRSGIYQFQFLIMCIILVFCYVKIMKVAKAASGEDKQSSGKGLRTVALHGFQLLLCLIQLWCAFIEAALFHINFTLFFNIRYFNYIMFYLAPRCLSPLIYGLRDEVFFHALKYYASFGLFKRNI
>LOCXPOR35.284.HIT1.OR.2R.304.7tm_1.exons1.LR584054.1.Echeneis_naucrates
MADNNSFVLLESLQRHINYKVIIVQLLVMIFLSINFLLIVTFFQKECFYTTARYMLFAVTLLSDSLLLFMSDIVLILNHFRIAFQTWLCLIISMVVFLYTTVTPVTLTAMTLERYVAVCMPLHHGELCSTRNTINCILIIHALSSVPSIFIFSTFFGSASLKLYTQYHICSVEIFMIHLWQQHLRSAIYQLQFLIMCIILVFSYVKIMKVSKAASGEDKQSSRKGLRTVALHGFQLLLCLIQLWFPFIEAALFQISFTLFNNVRYFNYILCYLAPRCMSPLIYGLRDEVFFNSLKYFASFGLCK
>LOCXPOR45.285.HIT1.OR.2R.307.7tm_1.exons1.LR584054.1.Echeneis_naucrates
MADNNSLVGNEPMHVSMKDNMITVQLLVIIFLFINLLLIITFFQKECFYTTTRYILFAVTLLSDSLVLFLSDVLGILAQFNIPIHVWLCVIICVVVIVYITVTPVTLTAMTLERYVAVCMPLHHGELCSTRNTINCILIIHALSSVPSIFIFSTFFGSASPKFYTKYQLCSVEIFMINLWQHHLKAAIYQLQFLIMCVMLVFSYVKIMKVAKAASGEDKQSSRKGLRTVALHGFQLLLCLIQLWCPFIESALFHIDFVVFHYVRYFNYIVFYLTPRCLSPLIYGLRDEIFFHALKSYLSFGLYKGNL
>LOCXPOR58.286.HIT1.OR.2R.302.7tm_1.exons1.LR584054.1.Echeneis_naucrates
MAGNTSLVDFELVQQSNEQIFTVQVLVMIFLCINLLLITTFFQKQCFYATTRYILFAVSLLSDSLLLFLSDILLLLANYNVVIQVWLCVIICVVTLVYTTVTPVTLTAMTLERYVAVCMPLHHGELCSTRNNVNIVLFIHALSSVPCIVILSTIFGSASLKFYTQFQLCAVEFLFIYLWQQHLRSAISQFYFLIMLITVVISYVKIMKVAKAASGEDKQSSRKGLRTVALHGFQLLLCLIQLWCSFIEAALLQIDVVVFYHVRYFNYILFYLVPKFLSPLIYGLRDEVFFHALKKYVSFGLY
>LOCXPOR35.287.HIT1.OR.2R.304.7tm_1.exons1.LR584054.1.Echeneis_naucrates
MADNNSLVLLESLQRHINYKVIIVQLLVMIFLSINLSLIVTFFQKECFYTTARYMLFAVTLLSDSLLLFMSDIVLILNHFRIAFQMWLCIIISMVVFLYTTVTPVTLTAVTLERYVAVCMPLHHGELCSTRNTINCILIIHALSSVPSIFIFSTFFGSASLKLYTQYHICSVEIFMIHLWQQHLRSAIYQLQFLIMCIILVFSYVKIMKVSKAASGEDKQSSRKGLRTVALHGFQLLLCLIQLWFPFIEAALFQISFNLFDNVRYFNYILCYLAPRCMSPLIYGLRDEFFFNSLKYFASFGLCK
>LOCXPOR35.290.HIT1.OR.2R.304.7tm_1.exons1.LR584054.1.Echeneis_naucrates
MADNNSLVLLESLQRHINYKVIIVQLLVMIFLSINLSLIVTFFQKECFYTTARYMLFAVTLLSDSLLLFMSDIVLILNHFRIAFQTWLCLIISMVVFLYATVTPVTLTAMTLERYVAVCMPLHHGELCSTRNTINCILIIHALSSVPSIFIFSTFFGSASLKFYTQYHICSVEIFMIHLWQQHLRSAIYQLQFLVMCIILVFCYVKIMKVSKAASGEDKQSSRKGLRTVALHGFQLLLCLIQLWFPFIEAALFHISFTLFNNVRYFNYILCYLAPRCMSPLIYGLRDEVFFNSLKYFASFGLCK
>LOCXPOR36.291.HIT1.OR.2R.302.7tm_1.exons1.LR584054.1.Echeneis_naucrates
MAGNTSLVDFELVQQSDEQIFTVQVLVMIFLCINLLLITTFFQKQCFYATTRYILFAVSLLSDSLLLFLSDILLLLANYNVVIQVWLCVIISVLTLVYTTVTPVTLTAMTLERYVAVCMPLRHGELCSTRNNVNIVLFIHALSSVPCIVILSTIFGSASLKFYNQFQLCAVEFLFIYLWQHHLRSAISQFYFLIMLIPVVISYVKIMKVAKAASGEDKQSSRKGLRTVALHGFQLLLCLIQLWCSFIEAALLQIDVVVFYHVRYFNYILFYLVPKFLSPLIYGLRDEVFFHALKKYVSFGLY
>LOCXPOR58.295.HIT1.OR.2R.302.7tm_1.exons1.LR584054.1.Echeneis_naucrates
MAGNTSLVDFELVQQSNEQIFTVQVLVMIFLCINLLLITTFFQKQCFYATTRYILFAVSLLSDSLLLFLSDILLLLANYNVVIQVWLCVIICVVTLVYTTVTPVTLTAMTLERYVAVCMPLHHGELCSTRNNVNIVLFIHALSSVPCIVILSTIFGSASLKFYTQFQLCAVEFLFIYLWQQHLRSAISQFYFLIMLITVVISYVKIMKVAKAASGEDKQSSRKGLRTVALHGFQLLLCLIQLWCSFIEAALLQIDVVVFYHVRYFNYILFYLVPKFLSPLIYGLRDEVFFHALKKYVSFGLY
>LOCXPOR35.296.HIT1.OR.2R.304.7tm_1.exons1.LR584054.1.Echeneis_naucrates
MADNNSLVLLESLQRHINYKVIIVQLLVMIFLSINFLLIVTFFQKECFYTTARYMLFAVTLLSDSLLLFMSDIVLILNHFRIAFQMWLCIIISMVVFLYTTVTPVTLTAVTLERYVAVCMPLHHGELCSTRNTINCILIIHALSSVPSIFIFSTFFGSASLKLYTQYHICSVEIFMIHLWQQHLRSAIYQLQFLIMCIILVFSYVKIMKVSKAASGEDKQSSRKGLRTVALHGFQLLLCLIQLWFPFIEAALFQISFNLFDNVRYFNYILCYLAPRCMSPLIYGLRDEFFFNSLKYFASFGLCK
>LOCXPOR35.298.HIT1.OR.2R.304.7tm_1.exons1.LR584054.1.Echeneis_naucrates
MADNNSLVLLESLQRHINYKVIIVQLLVMIFLSINLSLIVTFFQKECFYTTARYMLFAVTLLSDSLLLFMSDIVLILNHFRIAFQTWLCLIISMVVFLYTTVTPVTLTAMTLERYVAVCMPLHHGELCSTRNTINCILIIHALSSVPSIFIFSTFFGSASLKLYTQYHICSVEIFMIHLWQQHLRSAIYQLQFLIMCIILVFCYVKIMKVSKAASGEDKQSSRKGLRTVALHGFQLLLCLIQLWFPFIEAALFHISFTLFNNVRYFNYILCYLAPRCMSPLIYGLRDEVFFNSLKYFASFGLCK
>LOCXPOR40.299.HIT1.OR.2R.302.7tm_1.exons1.LR584054.1.Echeneis_naucrates
MAGNTSLVDFELVQQSDEQIFTVQVLVMIFLCINLLLITTFFQKQCFYATTRYILFAVSLLSDSLLLFLSDILLLLAHYNVVIQVWLCVIISVLTLVYTTVTPVTLTAMTLERYVAVCMPLRHGELCSTRNNVNIVLFIHALSSVPCIVILSTIFGSASLKFYNQFQLCAVEFLFIYLWQHHLRSAISQFYFLIMLIPVVISYVKIMKVAKAASGEDKQSSRKGLRTVALHGFQLLLCLIQLWCSFIEAALLQIDVVVFYHVRYFNYILFYLVPKFLSPLIYGLRDEVFFHALKKYVSFGLY
>LOCXPOR35.306.HIT1.OR.2R.304.7tm_1.exons1.LR584054.1.Echeneis_naucrates
MADNNSLVLLESLQRHINYKVIIVQLLVMIFLSINLSLIVTFFQKECFYATARYMLFAVTLLSDSLLLFMSDIVLILNHFRIAFQTWLCLIISMVVFLYTTVTPVTLTAMTLERYVAVCMPLHHGELCSTRNTINCILIIHALSSVPSIFIFSTFFGSASLKLYTQYHICSVEIFMIHLWQQHLRSAIYQLQFLIMCIILVFSYVKIMKVSKAASGEDKQSSRKGLRTVALHGFQLLLCLIQLWFPFIEAALFQISFNLFDNVRYFNYILCYLAPRCMSPLIYGLRDEFFFNSLKYFASFGLCK
>LOCXPOR42.307.HIT1.OR.2R.307.7tm_1.exons1.LR584054.1.Echeneis_naucrates
MADNNSLVGNELMHVLMKDNMITVQLLVIIFLFINLLLIITFFQKECFYTTTRYILFAVTLLSDSLVLFLSDVLAILAQFNIPIHVWLCVIICVVVIVYITVTPVTLTAMTLERYVAVCMPLHHGELCSTRNTINCILIIHALSSVPSIFIFSTFFGSASPKFYTKYQLCSVEIFMINLWQHHLKAAIYQIQFLIMCVMLVFSYVKIMKVAKAASGEDKQSSRKGLRTVVLHGFQLLLCLIQLWCPFIESALFHIDFVVFHYVRYFNYIVFYLTPRCLSPLIYGLRDEIFFHALKSYLSFGLYKGNL
>LOCXPOR58.308.HIT1.OR.2R.302.7tm_1.exons1.LR584054.1.Echeneis_naucrates
MAGNTSLVDFELVQQSDEQIFTVQVLVMIFLCINLLLITTFFQKQCFYATTRYILFAVSLLSDSLLLFLSDILLLLANYNVVIQVWLCVIICVVTLVYTTVTPVTLTAMTLERYVAVCMPLRHGELCSTRNNVNIVLFIHALSSVPCIVILSTIFGSASLKFYTQFQLCAVEFLFIYLWQHHLRSAISQYYFLIMLITVVISYVKIMKVAKAASGEDKQSSRKGLRTVALHGFQLLLCLIQLWCSFIEAALLQIDVVVFYHVRYFNYILFYLVPKFLSPLIYGLRDEVFFHALKKYVSFGLY
>LOCXPOR35.309.HIT1.OR.2R.304.7tm_1.exons1.LR584054.1.Echeneis_naucrates
MADNNSLVLLESLQRHINYKVIIVQLLVMIFLSINLSLIVTFFQKECFYATARYMLFAVTLLSDSLLLFMSDIVLILNHFRIAFQMWLCIIISMVVFLYTTVTPVTLTAVTLERYVAVCMPLHHGELCSTRNTINCILIIHALSSVPSIFIFSTFFGSASLKLYTQYHICSVEIFMIHLWQQHLRSAIYQLQFLIMCIILVFSYVKIMKVSKAASGEDKQSSRKGLRTVALHGFQLLLCLIQLWFPFIEAALFQISFNLFDNVRYFNYILCYLAPRCMSPLIYGLRDEFFFNSLKYFASFGLCK
>LOCXPOR45.310.HIT1.OR.2R.307.7tm_1.exons1.LR584054.1.Echeneis_naucrates
MADNSSLVGNEPLYLLMNDLVTVVQLLVMIFLSINLLLIITFFQKECFYTTTRYILFAVTLLSDSLVLFLSDVLAILTQFNIPIHVWLCVIICVVVIVYITVTPVTLTAMTLERYVAVCMPLHHGELCSTRNTINCILIIHALSSVPSIFIFSTFFGSASLKFYTKYQLCSVEIFMINLWQQHLRSAIYQLQFLVMCIILVFSYVKIMKVAKAASGEDKQSSRKGLRTVALHGFQLLLCVIQLWCPFIESALFHIDFVVFYNVRYFNYIVFYLTPRCLSPLIYGLRDEIFFHALKSYLSFGLYKGNL
>LOCXPOR35.311.HIT1.OR.2R.304.7tm_1.exons1.LR584054.1.Echeneis_naucrates
MADNNSFVLLESLQRHINEKVIIVQLLVMIFLSINFLLIVTFFQKECFYTTARYMLFAVTLLSDSLLLFMSDIVLILNHFRIAFQTWLCLIISMVVFLYTTVTPVTLTAMTLERYVAVCMPLHHGELCSTRNTINCILIIHALSSVPSIFIFSTFFGSASLKFYTQYYICSVEIFMIHLWQQHLRSAIYQLQFLIMCIILVFSYVKIMKVSKAASGEDKQSSRKGLRTVALHGFQLLLCLIQLWFPFIEAALFQISFTLFNNVRYFNYILCYLAPRCMSPLIYGLRDEVFFNSLKYFASFGLCK
>LOCXPOR47.312.HIT1.OR.2R.307.7tm_1.exons1.LR584054.1.Echeneis_naucrates
MADNNSLVGNELMHVSMKDNMITVQLLVIIFLFINLLLIITFFQKECFYTTTRYILFAVTLLSDSLVLFLSDVLAILAQFNIPIHVWLCVIICVVVIVYITVTPVTLTAMTLERYVAVCMPLHHGELCSTRNTINCILIIHALSSVPSIFIFSTFFGSASPKFYTKYQLCSVEIFMINLWQHHLKAAIYQIQFLIMCVMLVFSYVKIMKVAKAASGEDKQSSRKGLRTVALHGFQLLLCLIQLWCPFIESALFHIDFVVFHYVRYFNYIVFYLTPRCLSPLIYGLRDEIFFHALKSYLSFGLYKGNL
>LOCXPOR58.313.HIT1.OR.2R.302.7tm_1.exons1.LR584054.1.Echeneis_naucrates
MAGNTSLVDFELVQQSDEQIFTVQVLVMIFLCINLLLITTFFQKQCFYATTRYILFAVSLLSDSLLLFLSDILLLLANYNVVIQVWLCVIICVVTLVYTTVTPVTLTAMTLERYVAVCMPLRHGELCSSRNNVNIVLFIHALSSVPCIVILSTIFGSASLKFYTQFQLCAVEFLFIYLWQQHLRSAISQFYFLIMLITVVISYVKIMKVAKAASGEDKQSSRKGLRTVALHGFQLLLCLIQLWCSFIEAALLQIDVVVFYHVRYFNYILFYLVPKFLSPLIYGLRDEVFFHALKKYVSFGLY
>LOCXPOR58.323.HIT1.OR.2R.293.7tm_1.exons1.LR584054.1.Echeneis_naucrates
FELVQQSDEQIFTVQVLVMIFSLHQLVAHHNLFSKTVFLCNHTLHLICRSLLSDSLLLFLSDILLLLANYNVVIQVWLCVIICVVTLVYTTVTPVTLTAMTLERYVAVCMPLRHGELCSSRNNVNIVLFIHALSSVPCIVILSTIFGSASLKFYTQFQLCAVEFLFIYLWQQHLRSAISQFYFLIMLITVVISYVKIMKVAKAASGEDKQSSRKGLRTVALHGFQLLLCLIQLWCSFIEAALLQIDVVVFYHVRYFNYILFYLVPKFLSPLIYGLRDEVFFHALKKYVSFGLY
>LOCXPOR45.325.HIT1.OR.2R.307.7tm_1.exons1.LR584054.1.Echeneis_naucrates
MADNSSLVGNEPLYLLMNDLVTVVQLLVIIFFSINLLLIITFFQKECFYTTTRYILFAVTLLSDSLVLFLSDVLAILTRFNIPIHVCLCVIICVVVIVYITVTPVTLTAMTLERYVAVCMPLHHGELCSTRNTINCILIIHALSSVPSIFIFSTFFGSASLKFFTKYQLCSVEIFMIYLWQQHLRSAIYQLQFLIMCIILAFSYVKIMKVAKAASGEDKQSSRKGLRTVALHGFQLLLCLIQLWCPFIESALFHIDFVVFNNVRYFNYIVFYLTPRCLSPLIYGLRDEIFFHALKSYLSFGLYKGNL
>LOCXPOR35.326.HIT1.OR.2R.304.7tm_1.exons1.LR584054.1.Echeneis_naucrates
MADNNSLVLLESLQRQMSNKVIIVQLLVMIFLSINFLLIVTFFQKECFYTTARYMLFAVTLLSDSLLLFMSDIVLILNHFRIAFQMWLCIIISMVVFLYTTVTPVTLTAMTLERYVAVCMPLHHGELCSTRNTINCILIIHALSSVPSIFIFSTFFGSASLKLYTQYHICSVEIFMIHLWQQHLRSAIYQLQFFIMCIIIVFCYVKIMKVAKAASGEDKQSSRKGLRTVALHGFQLLLCLIQLWCPFIEAALFQISFNLFNNVRYFNYILFYLAPRCMSPLIYGLRDEVFFNSLKYFASFGLCK
>LOCXPOR51.328.HIT1.OR.2R.303.7tm_1.exons1.LR584054.1.Echeneis_naucrates
MADNNSLVGNELMHLSMKDNMITVQLLVIIFLFINLLLIITFFQKECFYTTTRYILFAVTLLSDSLMLFLSDVLAILTQFNIPIHVWLCVIICAVLLVYATVTPVTLTAMTLERYVAVCMPLHHGELCSTRNTINCILIIHALSSVPSIFILSTFFGSASLKFYTQYQLCSMEIYMIYLWQRHLRSAIYQLQFLIMCIILVFCYVKIMKVAKAASGEDKQSSRKGLRTVALHGFQLLLCVIQLWCPFIESTLFHIDFVVFHYVRYFNYIVFYLVPKCLSPLIYGLRDEIFFHALKSYLSFGLY
>LOCXPOR52.329.HIT1.OR.2R.299.7tm_1.exons1.LR584054.1.Echeneis_naucrates
MADNTSLAGEFLQRQIKALVIQFLVIIFLCINLLLIIIFFQKQCFYTTARYILFAVALVADSFVLFISDVLLIFSYFRFTMQIWLCVIISILIFMYSVVTPVTLTAMTLERYVAVCMPLRHGEICSTRSTVHCILIIHGISSLPCIVILSMFFVSASLTLYKKSKICSLEMFSLYLWHDHVRSAVQLLFFLIMCIIIVFSYVKIMKVAKTASGEDKQSSNKGLKTVALHGFQLLLCLIQLLCPFIESWMFHIDSRLFSQVRYFNYVMFYLASRCLNPLIYGLRDEAFSQAMKNYVCISS
>LOCXPOR45.330.HIT1.OR.2R.307.7tm_1.exons1.LR584054.1.Echeneis_naucrates
MADNNSLVGNELMHVSMKDNMITVQLLLIIFLFINLLLIITFFQKECFYTTTRYILFAVTLLSDSLVLFLSDVLAILTQFNIPIHVWLCVIICVVIIVYTTVTPVTLTAMTLERYVAVCMPLHHGELCSTRNTINCILIIHALSSVPSIFIFSTFFGSASLKFYTQYQLCSVEIFMITLWQHHLKAAIYQLQFFIMCIILVFCYVKIMKVAKAASGEDKQSSRKGLRTVALHGFQLLLCLIQLWCPFIEAALFHIDFVVFYYVRYFNYIVFYLTPRCLSPLIYGLRDEIFFHALKSYLSFGLYKGNL
>LOCXPOR64.331.HIT1.OR.2R.302.7tm_1.exons1.LR584054.1.Echeneis_naucrates
MADNTSLAGEFLQRQIKALVIQVLVIIFLCINLLLIIIFFQKQCFYTTARYILFAVALVADSFVLFISDVLLIFSYFRFTMQIWLCVIISILIFMYSVVTPVTLTAMTLERYVAVCMPLRHGELCSTRSTVHCILIIHGISSLPCIVILSMFFVSASLTLYKQSKICSLEMFSLYLWHDHVRSAVQLLFFLIMCIIIVFSYVKIMKVAKTASGEDKQSSNKGLKTVALHGFQLLLCLIQLLCPFVESWMFHIDFRLFVEVRYFNYVMFFLAPRCLNPLIYGLRNEAFSQAMKNYVCISSFKR
>LOCXPOR45.338.HIT1.OR.2R.307.7tm_1.exons1.LR584054.1.Echeneis_naucrates
MADNSSLVGNEPLYLLMNDLVTVVQLLVIIFLSINLLLIITFFQKECFYTTTRYILFAVTLLSDSLVLFLSDVLAILTQFNIPIHVWLCIIISMVVFLYTTVTPVTLTAMTLERYVAVCMPLRHGEICSTRNTINCILIIHALSSVPSIFIFSTFFASAALKFYTQYQLCSVEIFMINLWQQHLRSAIYQIQFLIMCIILVCCYVKIMKVAKAASGEDKQSSRKGLRTVALHGFQLLLCVIQLWCPFIESTLFHIDLFVFYYVKYLNYILFYLVPKCLSPLIYGLRDEIFFHALKSYLSFGLYKGNL
>LOCXPOR35.339.HIT1.OR.2R.304.7tm_1.exons1.LR584054.1.Echeneis_naucrates
MADNNSLVLLESLQRHINEKVIIVQLLVMIFLSINFLLIVTFFQKECFYTTARYMLFAVTLLSDSLLLFMSDIVLILNHFRIAFQTWLCLIISMVVFLYTTVTPVTLTAMTLERYVAVCMPLHHGELCSTRNTINCILIIHALSSVPSIFIFSTFFGSASLKFYTQYHICSVEIFMIHLWQQHLRSAIYQLQFLIMCIILVFSYVKIMKVSKAASGEDKQSSRKGLRTVALHGFQLLLCLIQLWFPFIEAALFQISFTLFNNVRYFNYILCYLAPRCMSPLIYGLRDEVFFNSLKYFASFGLCK
>LOCXPOR57.340.HIT1.OR.2R.302.7tm_1.exons1.LR584054.1.Echeneis_naucrates
MAGNTSLVDFEFERQSDEQIFTVQVLVMIFLCINLLLITTFFQKQCFYATTRYILFAVSLLSDSLLLFLSDILLLLTHYNVVIQVWLCVIICVVTLVYTTVTPVTLTAMTLERYVAVCMPLRHGELCSTRNNVNIVLFIHALSSVPCIVILSTIFGSASLKFYTQFQLCAVELLFIYLWQHHLRSVISQFYFLIMLIPVVISYVKIMKVAKAASGEDKQSSRKGLRTVALHGFQLLLCLIQLWCPFIEAAIVQISFTLFHNVRYFNYILFYLVPKFLSPLIYGLRDEVFFHALKKYVSFGLY
>LOCXPOR58.341.HIT1.OR.2R.302.7tm_1.exons1.LR584054.1.Echeneis_naucrates
MAGNTSLVDFELVQQSDEQIFTVQVLVMIFLCMNLLLITTFFQKQCFYATTRYILFAVSLLSDSLLLFLSDILLLLANYNVVIQVWLCVIISVVTLVYTTVTPVTLTAMTLERYVAVCMPLRHGELCSTRNNVNIVLFIHALSSVPCIVILSTIFGSASLKFYTQFQLCAVEFLFIYLWQHHLRSAISQFYFLIMLITVVISYVKIMKVAKAASGEDKQSSRKGLRTVALHGFQLLLCLIQLWCSFIEAALLQIDVVVFYHVRYFNYILFYLVPKFLSPLIYGLRDEVFFHALKKYVSFGLY
>LOCXPOR45.342.HIT1.OR.2R.307.7tm_1.exons1.LR584054.1.Echeneis_naucrates
MADNNSLVGNELMHVSMKDNMITVQLLVIIFLFINLLLIITFFQKECFYTTTRYILFAVTLLSDSLVLFLSDVLAILAQFNIPIHVWLCVIICVVVIVYITVTPVTLTAMTLERYVAVCMPLHHGELCSTRNTINCILIIHALSSVPSIFIFSTFFASAVLKFYTKYQLCSVDIFMIHLWQHHLKAAIYQIQFLIMCIILVCCYVKIMKVAKAASGEDKQSSRKGLRTVALHGFQLLLCLIQLWCPFIESTLFHIDLFVFYYVKYLNYILFYLVPKCLSPLIYGLRDEIFFHALKSYLSFGLYKGNL
>LOCXPOR60.344.HIT1.OR.2R.304.7tm_1.exons1.LR584054.1.Echeneis_naucrates
MADNTSLAGEFLQRQINEQVLIVQVLVIIFLCINLLLIIIFFQKEHFYTTARYILFAVALVADSFVLFISDVLLIFSYFRFTMQIWLCVIISVLILMYSVVTPVTLTAMTLERYVAVCMPLRHGEICSTRSTVHCILIIHGISSLPCIVILSMFFVSASLTLYKKSKICSLEMFSLYLWHDHVRSAVQLLFFLIMCIIIVFSYVKIMKVAKTASGEDKQSSNKGLKTVALHGFQLLLCLIQLLCPFVESWMFHIDFRLFVQVRYFNYVTFYLAPRCLNPLIYGLRDEAFSQAMKNYVCISSFKR
>LOCXPOR45.345.HIT1.OR.2R.307.7tm_1.exons1.LR584054.1.Echeneis_naucrates
MADNNSLVGNELMHVSMKDNMITVQLLVIIFLFINLLLIITFFQKECFYTTTRYILFAVTLLSDSLVLFLSDVLAILTQFNIPIHVWLCVIICVVVIVYTTVTPVTLTAMTLERYVAVCMPLHHGELCSTRNTINCILIIHALSSVPSIFIFSTFFGSASLKFYTQYQLCSMQIFMIYLWQRHLRSAIYQLQFLVMCIILVFCYVKIMKVAKAASGEDKQSSRKGLRTVALHGFQLLLCVIQLWCPFIESALFHIDFVVFYYVRYFNYIVFYLTPRCLSPLIYGLRDEIFFHALKSSLSFGLYKGNL
>LOCXPOR62.346.HIT1.OR.2R.304.7tm_1.exons1.LR584054.1.Echeneis_naucrates
MADNTSLAGEFLQRQINEQVLIVQVLVIIFLCVNLLLIIIFFQKEHFYTTARYILFAVALVADSFVLFISDVLLIFSYFRFTMQIWLCVIISILIFMYSVVTPVTLTAMTLERYVAVCMPLRHGEICSTRSTVHCILIIHGISSLPCVVILSMFFVSAPLTLYKQSKICSLEMFSLYLWHDHVRSAVQLLFFLIMCIIIVFSYVKIMKVAKTASGEDKQSSNKGLKTVALHGFQLLLCLIQLLCPFVESWMFHIDFRLFVEVRYFNYVMFFLAPRCLNPLIYGLRNEAFSQAMKNYVCISSFKR
>LOCXPOR45.347.HIT1.OR.2R.307.7tm_1.exons1.LR584054.1.Echeneis_naucrates
MADNNSLVGNELMHVSMKDNMITVQLLVIIFLFINLLLIITFFQKECFYTTTRYILFAVTLLSDSLVLFLSDVLAILTQFNIPIHVWLCVIICVVIIVYTTVTPVTLTAMTLERYVAVCMPLHHGELCSTRNTINCILIIHALSSVPSIFIFSTFFGSASLKFYTQYQLCSVEIFMITLWQHHLKAAIYQLQFFIMCIILVFCYVKIMKVAKAASGEDKQSSRKGLRTVALHGFQLLLCLIQLWCPFIESALFHIDFVVFYYVRYFNYIVFYLTPRCLSPLIYGLRDEIFFHALKSYLSFGLYKGNL
>LOCXPOR64.168.HIT1.OR.2R.302.7tm_1.exons1.LR584054.1.Echeneis_naucrates
MADNTSLAGEFLQRQIKALVIQVLVIIFLCINLLLIIIFFQKEHFYTTARYILFAVALVADSFVLFISDVLLIFSYFRFTMQIWLCVIISILIFMYSVVTPVTLTAMTLERYVAVCMPLRHGELCSTRSTVHCILIIHGISSLPCIVILSMFFVSASLTLYKQSKICSLEMFSLYLWHDHVRSAVQLLFFLIMCIIIVFSYVKIMKVAKTASGEDKQSSNKGLKTVALHGFQLLLCLIQLLCPFVESWMFHIDFRLFVEVRYFNYVMFFLAPRCLNPLIYGLRNEAFSQAMKNYVCISSFKR
>LOCXPOR51.169.HIT1.OR.2R.303.7tm_1.exons1.LR584054.1.Echeneis_naucrates
MADNNSLVGNEPMHVSMKDNMITVQFLVILFLFINLLLIITFFQKECFYTATRYILFAVTLLSDSLVLFLSDVLAILNQFNILIHVWLCIIFCVVVIMYTTLTPVTLTAMTLERYVAVCMPLRHGELCSTRNTINCILIIHALSSVPSIFIFSSFFGSASLKLYTQYQLCSMQIFIIYLWQQHLRSAIYQLQFLIMCIIIVFCYVKIMKVAKAASGEDKQSSRKGLRTVALHGFQLLLCLIQLWCPFIESALFHIDFVVFHYVRYFNYIVFYLVPKCLSPLIYGLRDEIFFHALKSYLSFGLY
>LOCXPOR66.170.HIT1.OR.2R.304.7tm_1.exons1.LR584054.1.Echeneis_naucrates
MADNTSLAGEFLQRQINEQVLIVQVLVIIFLCINLLLIIIFFQKEHFYTTARYILFAVALVADSFVLFISDVLLIFSYFRFTMQIWLCVIISILIFMYIVVTPVTLTAMTLERYVAVCMPLRHGEICSTRSTVHCILIIHGISSLPCIVILSMFFVSASLTLYKKSKICSLEMFSLYLWHDHVRSAIQLLFFLIMCIIIVFSYVKIMKVAKTASGEDKQSSNKGLKTVALHGFQLLLCLIQLLCPFVESWMFHIDFRLFVQVRYFNYVTFYLAPRCLNPLIYGLRNEAFSQAMKNYVCISSFKR
>LOCXPOR45.171.HIT1.OR.2R.307.7tm_1.exons1.LR584054.1.Echeneis_naucrates
MADNNSLVGNELMHVSMKDNMITVQLLVIIFLFINLLLIITFFQKECFYTTTRYILFAVTLLSDSLVLFLSDVLGILTQFNILIHVWLCVIICVVVIVYITVTPVTLTAMTLERYVAVCMPLHHGELCSTRNTINCILIIHALSSVPSIFIFSTFFGSASLKFYTKYQLCSVEIFMINLWQQHLRSAIYQLQFLVMCILLVFCYVKIMKVAKAASGEDKQSSRKGLRTVALHGFQLLLCLIQLWCPFIESALFHIDFVVFYYVRYFNYIVFYLTPRCLSPLIYGLRDEIFFHALKSYLSFGLYKGNL
>LOCXPOR64.172.HIT1.OR.2R.278.7tm_1.exons1.LR584054.1.Echeneis_naucrates
VIIFLCINLLLIIIFFQKEHFYTTARYILFAVALVADSFVLFISDVLLIFSYFRFTMQIWLCVIISILIFMYSVVTPVTLTAMTLERYVAVCMPLRHGEICSTRSTVHCILIIHGISSLPCIVILSMFFVSASLTLYKKSKICSLEMFSLYLWHDHVRSAVQLLFFLIMCIIIVFSYVKIMKVAKTASGEDKQSSNKGLKTVALHGFQLLLRLIQLLCPFVESWMFHIDFRLFVEVRYFNYVMFFLAPRCLNPLIYGLRNEAFSQAMKNYVCISSFKR
>LOCXPOR68.173.HIT1.OR.2R.303.7tm_4.exons1.LR584054.1.Echeneis_naucrates
MQNLSELPGNATSPKSFSVIIKVCLVIPFFAIFLWCISIMLHVFASHRQFLDTTRYILFAYMLINDTFQLLSSVLLFLFVMAQVKFAIVYCVPLLFISTSTFQNTPLILATMSLERYVAIFYPLRRPSTWRSDRIWIIILSLWVISSIFPIIEYCIGERDPAVDVLSTPVLCKSVIVNSSPIHTLFKATISVLFFAVVAVIILFTYVRILLETRKLRQDRVSVSKAMHTVLLHGFQLLLCMLAFTHPITESLIVLHANWLPEDIAFFNYFCFILIPRFLSPLIYGFRDQSIRSCIGKQFLCCS
>LOCXPOR69.174.HIT1.OR.2R.304.7tm_1.exons1.LR584055.1.Echeneis_naucrates
QQYQGVLERVLFSTLIGMPCCVFLFINSTMLFTLRSKLVFRETSRYILLYNLLFADTAQLAFSQLLYILAASRIILTYPLCGVLVMFTTLTNDISPLTLVMMSLERYVAVCYPLRHATIASIRNTGVAIIVVWSISLVNVLVRGLLLLTLSFKELESLQMKDVCSDMPMLLGPTSYNYDRAYTYFLFVLATWAIISSYIGVMVAARSASTDRASAQKARNTLLLHLLQLGLSLSSTMHTTVVQSVSTILPRLEIVRMKNVFYVFIYILPRCLTSLIYGLRDQTIRPALLYHLCCRLTINSPSKA
>LOCXPOR70.175.HIT1.OR.2R.309.7tm_1.exons1.LR584055.1.Echeneis_naucrates
NISSVVQYQASQERLLFGTLAVGSSCCFLYISAVLLFTLRSKRVFCETSRYILLFNLLFADTAHLVSNIMLYLLASLRIKVTYYVCGVFVLLSVFTATISPLTLVVMSLERYVAVCYPLRHATVFTTKSTGMAIALVWAFSVVHILTRFFILLYVFTKMPVNVQLTNICSKETIFAAPIFNDFETAYAITVFLSAGAAILVSYIGVALVARSASADKASARKALQTLLLHLLQLSLILTSTFFSIIIIAIGRSVGRLTLIRVYNVCFVCLSILPRCLSALIYGLRDQTIRPVLIGNLCLCGRGSHFLNK
>LOCXPOR71.176.HIT1.OR.2R.300.7tm_1.exons1.LR584055.1.Echeneis_naucrates
GILERQIFSTVTTVPCFVFLFLNGTLLYTLRRTAVFYETPRYILLFNLLFADTAQLVQSQLLYLIAACRIRLAYPVCGVLSMLANLTHDISPLTLVVMSVERYVAVCHPLRHAAIITVRNTGVAIGGVWLFSSLNVFTRVCLLLAFPFEDHQSLQMKEYCDKSNMLLSSSARHYDRVYTYFLFISAGVTVTCSYIGVMVAARSASTDRASAQKARNTLLLHLLQLGLSLVSTVQTLFIFAISKALNRLFLVHVHIVVYVCIVIFPRCLSALIYGIRDQTLRPVLLYHLCCHLKLKTFPGQ
>LOCXPOR72.177.HIT1.OR.2R.323.7tm_1.exons1.LR584055.1.Echeneis_naucrates
ANQSQTNITVGKELQSLVSLVLFSLLSTVPCCVFLFINGTLLFTLRSKPVFCETARYVLLYNLLFADTVLLAHSQLMYLIAACRIRLTYPVCGFLSMMGGLISVISPLTLMMMSVERYVAVCYPLRHAAIITVRNTGVAILLVWTFSSLNVLTQVFLLLEFPFAELESLQMEDFCGKESLLLNPVSDLYEKAFTYSVFISAGVTVTCSYIGVMVAARSASTDRASAQKARNTLLLHLLQLGLTLFSTMHNSLLLAISMILDRITLISIQCFLYIFVIILPRCLSTLIYGLRDQAIRPVLIYHLCCHQKHSTVLSEKAKAKICI
>LOCXPOR73.180.HIT1.OR.2R.317.7tm_1.exons1.LR584055.1.Echeneis_naucrates
MSSGKESVANGTAGHQYQGILERALFSTLTTVPCCVFLFINGTMLFTLRSKPVFYETPRYVLLFNLLFADTVQMTLSQLMYVIAACRIRLTYPVCGFLSMIADLTNEVSPLTLVVMSVERYVAVCYPLRHAAIITVRNTGVAILLVWTFCSLNVLTRVVLLLEFPFEELESLQMKDFCSDIAMLVGSLSDHYDRVYTCFLFISATVAITSSYIGVMVAARSASTDRASAQKARNTLLLHLLQLGLSLSSTIYNPLLVALSRVVRRLVFVRVQNVFYLCIFIFPRCLSSLIYGIRDQTIRPILIYHLCCKLKLPAVTA
>LOCXPOR74.181.HIT1.OR.2R.309.7tm_1.exons1.LR584055.1.Echeneis_naucrates
MLYTTQLHSNITVELQFQGLLERLIISTLTTVLCCVFLFINVTMLFTLRSKPVFLETSRYVLLYNLLFADTAQLVQSQVLYLLAAYRIKLTYPLCGTLSLFANLVTVVSPLTLVVMSLERYVAVCYPLRHAAIITVRNTAVAILLVWTFSSLSVLIRVFLLLRFPFDDLESLQMTDFCSAVAMLLGPLADDYDKAYTCILFVSAGVAIISSYIGVMVAARLASADKSSASKARNTLLLHLVQLGLSLSSTIFNPLLAVLSRVIPRLLLVRIVNVFYVCIVISPRCLTSLIYGLRDQTIRPVLMSHLCCR
>LOCXPOR75.182.HIT1.OR.2R.299.7tm_1.exons1.LR584055.1.Echeneis_naucrates
GFLERVMLSTLTTVACYFFLCINVILLFTLRSKLVFRETSRYILLYNLLFADTVQMALSQLLYILSACRIMLTYPVCGFLVMIANLTNEVSPLTLVVMSVERYVAVCYPLRHAAIITVRNTGVAILLVWTFCSLNVLTRVVLLLEFPFEELESLQMKDFCGTLVMFLGPLSDDYDRAYTCFVFLSASVAIICSYIGVIIAARSASTDKVSAHRARNTLLLHLLQLGLSLSSTMHNSLLIAVSKIVTRTVLLRLLNVFYVSIIILPRCLSALIYGLRDKTIRPILLYHLCCCLKLTVVSA
>LOCXPOR76.183.HIT1.OR.2R.300.7tm_4.exons1.LR584055.1.Echeneis_naucrates
NFTYNSLTLRLEGLKVTKVSVYPVFFFLFFSYMLIMFVNVGIVVLVFIDKSLHQPMYLLFCNLPVNDLVGNSITLPRLLVDILRPPSERLISYYECVVQAFTTHMFGTTSHTVLMIMAFDRYVAICNPLRYSTIMTNNMVVKLTVSAWGVAFVLVGILLGLTIRLNRCRTLIMNPFCDNASLFKLSCDSVFINNVYGLTFTVVLFTASIGSMVLTYTKITVVCLTSKNKSLNSKALKTCSTHLFVYLIMVLSGLFIIILHRFPQYSDYRKQSAILFHIIPGSLNPIIYGVQSKEIHRFLS
>LOCXPOR76.184.HIT1.OR.2R.293.7tm_4.exons1.LR584055.1.Echeneis_naucrates
VLILEGLKVTPQSSIPAFILLLIIYVFIMASNLGLVVLIFSSRSLQQPMYLLFCNMSINDVFGATIIIPHVLRDLLLSNSNRYIHYISCVLQAFCVHLYGSTSHTVLMIMAFDRYMAICSPLRYAAIMTTKMVVSLSVAAWAVAFVLVAILLGLSVRLSRCRSVISNPFCDNASLFKLSCESVLINHIYGLGYTVVLLGSSICSVTLTYLKIAAVCVLSKNKALNSKALQTCASHLTVYVLLLLSAFIIVILHRFPRLSDHRKVAVIVGEVVLPALNAVIYGLQIKEIRQKIS
>LOCXPOR77.185.HIT1.OR.2R.301.7tm_4.exons1.LR584055.1.Echeneis_naucrates
NVTFNSLTLQLEGLNLRRDSVYPVFLFLFFSYMLIMFVNVGIVVLVFVDKSLHQPMYLLFCNLPVNDLVGNSIMAPRLLVDILRPPSERLISYYECVVQAFTTHMFGTTSHTVLMIMAFDRYVAICNPLRYSTIMTNNMVVKLTVSAWGVAFVLVGILLGLTIRLNRCRTLIMNPYCDNASLFKLSCDSVFINNVYGLTFTVVLLTASIGSMVLTYTKITVVCLTSKNKSLNSKALKTCSTHLVVYLIMLLSGFLVITLHRFPEYADFRKLSALLFHIVPSCFNPIIYGTQSKEIKKFLSR
>LOCXPOR78.186.HIT1.OR.2R.301.7tm_4.exons1.LR584055.1.Echeneis_naucrates
NFTYNSLTLQLEGLKVSQDSVYPVFLFICFSYLFIIVSNVGIAVIVYLDKNLHQPMYLLFWNLSVNDILGSSITLPRLLVDILRPPSERLISYYECVVQAFTVHVFSTTAHTVLMIMAFDRYVAICNPLRYSTIMTNNMVVKLTVSAWGVAFVLVGILLGLTIRLNRCRTLIRSIYCSNGGLFKLSCDSVFINNVYGLTFTVVLLTASIGSMVLTYTKITVVCLTSKNKSLNSKALKTCSTHLFVYLIMLLSGFLVVTLHRFPEYADFRKLSALLFHIVPSCFNPIIYGTQSKEIKKFLSR
>LOCXPOR79.187.HIT1.OR.2R.318.7tm_4.exons3.LR584055.1.Echeneis_naucrates
MENTTTTTPLKQPIVFVLEGFHTPPGFGSFLFFLAFFNYMVVLLGNGVVVCIICVDKNLHRPMFVMISHLAVCDLLGATAVLPRLMMHFLTGERRIAYIPAIAQAVSVHTYGLAAQTLLAAMAYDRYVAVCEPLRYHTIMTSARLHASCALAWFVAVLCIAVLFALHMNTQLCGNIIQHVYCSNRAILRLACRSTQTNNIYGLSMFWSVSTGIFVIIAFSYFRILQASIKHGRDDSSVRSKAFQTCTSHLVVYVLYEIASVIIIVSQRFASVSQDLKKFFSILFIIVPPAVNPIIYGLVSKELRGSIIKHFVTQRSHK
>LOCXPOR80.188.HIT1.OR.2R.299.7tm_4.exons1.LR584055.1.Echeneis_naucrates
NFTYNSLTLQLEGLKVSQDSVYPVFLFICFSYLFIIVSNVGIAVIVYLDKNLHQPMYLLFWNLSVNDILGSSITLPRLLVDILRPPSERLISYYECVVQAFTVHVFSTTARTVLMIMAFDRYVAICNPLRYSTIMTNNMVVKLTVSAWGVAFVLVGILLGLTIRLNRCRTLIRSPFCDNAGLFKLSCDSVFINNVYGLTFTAVLYTASIGSMVLTYTKITVVCLTSKNKSLNSKALKTCSTHLVVYLISLFSGMCVITLHRFPVYENSRKLVTILYFIIPSSLNPVIYGMQSKEIRRFL
>LOCXPOR82.191.HIT1.OR.2R.323.7tm_4.exons1.LR584055.1.Echeneis_naucrates
MDLFNSALGKNITFVRPVYFIISGFTGIANAEYYYIFLCFSYIVSVLGNAAVMAIITLDRNLRTPKYVAVFNLALTDLLSSSALVPKVLDIFLLNHYYIPYNDCLTFMFFCYSLLSMQALNLVVLAYDRLVAIIFPLHYHVKVTRRFMFSLIAFFWLFVITVTLIAVGLLTRLSYCKSVVVNSYFCDHGQIYKLACNDRTPNVVISYLLPLLILWLPLAFILTTYSCIGYALSKVATFQERIKAFKTCVAHLSLVVIYFFPILATFIMSAKIHPNARIINLSLTSVLPPMLNPIIYVLQTQEIKVSLKALLKIRQQSKWQQRR
>LOCXPOR83.192.HIT1.OR.2R.334.7tm_4.exons1.LR584055.1.Echeneis_naucrates
MDLEEKTASIFNLTFVRPVYFYLSGFSNIPHITYYYVFLCFVYIMTVIGNGLLLLVIYMVKTLHTPKYMIVFNLALTDLCGSTALIPKLLDTFLFNRRYIVYEACLSYMFFVMFFGALQSWTLVTMAYDRFVAICFPLRYHSIVTKPAITAMLLFSWVFLTCQVAFTIALIDRLSFCGSVVVNSFYCDHGPMYRLACNDTSLNNIMAYAAFIVVICFPLVLIVITYVSISIALSRIASAKERLKALKTCSAHLILVAIFFLPIFGTNVAAVTSSIHPNARIINSSLTHTIPAFLNPIVYSLKTEEVLNSMRRLYKQSRITNITLSKKVNSLSLL
>LOCXPOR84.193.HIT1.OR.2R.334.7tm_4.exons1.LR584055.1.Echeneis_naucrates
MGSEEATSPRFNNTFVRPVNFYLSGFSNIPHITYYYVFLCFVYIMTVIGNGLLLLVIYMVKALHTPKYMIVFNLALTDLCGSTALIPKLLDTFLFNRRYIVYEACLSYMFFVMFFGALQSWTLVTMAYDRFVAICFPLRYHSIVTKPAITAMLLFSWVFLTCQVAFIVALIDRLSFCGSVVVNSFYCDHGPVFYLACNDTSLNNIMAMAAFLLFICFPLVLIAITYVSISIALSRIASTKERLKALKTCSAHLILVAIFFLPIFGTNIAALTSSIHPNARIINSSLSHTIPAFLNPIVYSLKTEEVLNSMRRLYKQSRITNITLSKKVNSLSPL
>LOCXPOR85.194.HIT1.OR.2R.334.7tm_4.exons1.LR584055.1.Echeneis_naucrates
MGSEEATSPRFNNTFVRPVYFYLSGFSNIPHITYYYVFLCFVYIMTVIGNGLLLSVIYMVKTLHTPKYMIVFNLALTDLCGSTALIPKLLDTFLFNRRYIVYEACLSYMFFVMFFGALQSWTLVTMAYDRFVAICFPLRYHSIVTKPAITAMLLFSWVFITCQVAFTIALIDRLSFCGSVVVNSFYCDHGPVFYLACNDTSLNNIMAYAAFLLFICFPLVLIAITYVSISIALSRIASTKERLKALKTCSAHLILVAIFFLPIFGTNVAAVTSSIHPNARIINSSLTHTIPAFLNPILYSLKTEEVLNSMRRLYKQSRITNITLSKKVNSLSPL
>LOCXPOR86.195.HIT1.OR.2R.334.7tm_4.exons1.LR584055.1.Echeneis_naucrates
MGSEEATSPRFNNTFVRPVNFYLSGFSNIPHITYYYVFLCFVYIMTVIGNGLLLSVIYMVKTLHTPKYMIVFNLALTDLCGSTALIPKLLDTFLFNRRYIVYEACLSYMFFVMFFGALQSWTLVTMAYDRFVAICFPLRYHSIVTKPAITAMLLFSWVFITCQVAFTIALIDRLSFCGSVVVDSFYCDHGPVFYLACNDTSLNNIMAMAAFLLLICFPLVLIAITYVSISIALSRIASAEERLKALKTCSAHLILVAIFFLPILSTNVAALASSIHPNARIINSSLSHTIAAFLNPILYSLKTEEVLNSMRRLYKQSRITNITLSKKVNSLSLL
>LOCXPOR87.196.HIT1.OR.2R.320.7tm_4.exons1.LR584055.1.Echeneis_naucrates
MSFLRTAVNDSVIIHPPGFYIIGFQTFPYVGIYFIFLAFVYVVTVLFNSLVICIIVFNHSLHTSKFLAVVNLAVIDVILNTCTIPGMIKIFLAKDNFIPFNLCLVQMYVYYSFVSLESYALAILAYDRLIAICFPLHQNSINTVKSMSCLVSLTWTFALGVTAFTTGIMTQLSFCNSLQVFSYFCDYAPVFRLACNDYSLHWFAASFLTVLLLGGPFTFIILSYVTILVQVFRMKSLDSRVKALATCVEHLILVAVFYLPLFTIFVIGFYLHLIDPDQRVLSLSLASCLPPCINPIVYSLKTKEIKTRALTLIRKNKIVT
>LOCXPOR88.197.HIT1.OR.2R.312.7tm_4.exons1.LR584055.1.Echeneis_naucrates
LNHSAIIHPPGFYIIGFETFPYISVYIIFLTLVYVVTVVFNILLMYIVALDHRLHTPKFLAVINLAVIDVMLNTSSIPGMIKTFLFKDNFVPFNLCLLQMYVHYAFLALESFALGVLAYDRLIAICFPFHQNLLNKLLIMSCIIGLTWTYCLGLLAYSTAIMTRLSFCNSVRVFSYFCDYAPVFRLACNDYSLQWSVASASVGNLMGPFIFIILSYLFITVTVFRMKSVSSRKKALATCIEHLILVAVFFIPIFIIYIIGLFIRAIDPDQRVLSLSLASCIPPCVNPIVYSLKTKEIKNRALALIWRMKINP
>LOCXPOR89.198.HIT1.OR.2R.302.7tm_4.exons1.LR584055.1.Echeneis_naucrates
MKNLSEVTSFYLSDYYGMENTKPAYFCLFLIIYVTIITENVVLIAVVYREKSLHEPMYLLLCNLAVNGLYGSSALLPALLNKLLSHSYEISLPLCQVQIYAIHTFAITEFTILAVMSYDRYLAICYPLVYHAIMSHRLVKLIVFMWFYPMLAFFSLFIFTLQLRYCDRTIEKVYCMNYLLVRLACTDTFVVNIVGLLSVVLYTIPQLIMIFYSYAHILKICLMSFSRSRLKALRTCIPHLLAISNYSIGCFLEIAQSRFNVSHLSYEAKLFLSLYFLIFPAILNPAIYGLSVQVMRAQLFKM
>LOCXPOR90.199.HIT1.OR.2R.302.7tm_4.exons1.LR584055.1.Echeneis_naucrates
MKNLSEVTSFYLSDYYGMENTKPAYFCLFLIIYVTIITENVVLIAVVYREKSLHEPMYLLLCNLAVNGLYGSSALLPALLNKLLSHSYEISLPLCQVQIYAIHTFAITEFTILAVMSYDRYLAICYPLVYHAIMSHRLVKLIVFMWFYPMLAFFSLFIFTLQLRYCDRTIEKVYCMNYLLVRLACTDTFVVNIVGLLSVVLYALPQLIMIFYSYAHILKICLMSFSRSRLKALRTCIPHLLAIINYSIGCFLEIAQSRFNVSHLSYEAKLFLSLYFLIFPALLNPAIYGLSVQVMRAQLFKM
>LOCXPOR91.203.HIT1.OR.2R.317.7tm_1.exons1.LR584059.1.Echeneis_naucrates
MSAANSTELRDYHCVRFYVSTVSFSVLFLFNLFINWTIVREERLRTHARFVLVFHLLVSALVHLGMSSVFYYQIHLDARPGRSGCMVMITVLISSASNILLTLTVMALDRYCAVCHPMRYSATCTAGHWPWLVGVLTWLVALVIPLTLLLQPDSPASTAQYHGECGSEQLRIGRLPKVLFIILCTALILYSYVRILMEGRRLGVLNRRNKAGCRTIALHGTQLAVYILPNFVSFVLTKMYDHGFILAETKELSAVVIFAFFSLAQCVAPVIYGLRKEELKEQLSHRFPCCSRYLKSILGWTVRARWPRPHHRTRYVP
>LOCXPOR91.203.HIT1.OR.2R.315.7tm_1.exons1.LR584059.1.Echeneis_naucrates
WDIPCSVMGPGPAGSHSPAEDALQVSGTAGESVTQLLLQFLFAQSVNNRRNALRQAEEGEDNHCGQLFGFRQDEPVIVHLRQHEAHKVWEDVNGQLGAVEGDRPTPGLVAPIEHPQPPALHQYPHITVQNQRRAQNDEEHLRQPADPQLLRAALSVILGRAGRGVRLEEEGERDDQGHQPGEHPHQPGPVARRAGGAVAHRVAHGAVPVQRHDGERQEDVGRAADQDGDHDHAAAAPRPCVQVDLVVEDAAHAQVDQRRHQQVEDQHEAGVSPEPLLTDDGPVDEEVEEEEHREGHGGHVEAHTVVVPQLRAVGR
>LOCXPOR93.204.HIT1.OR.2R.307.7tm_4.exons1.LR584062.1.Echeneis_naucrates
MDDEFNVTYVTLGGYVEVEKYRYLYFICIFIVYILIICTNSTIVYLIWIHRNLHEPMYIFIAALLINSVLLSSVIYPKLLVDFLSEKQVISYSACLLQFHVFYSLGGSEFLLLSAMAYDRYVSICKPLQYPTIMRKTTVIVFLMVAWLLPASQVAVPAGLSADKKLCSFTLKGIFCNNTVYKLQCGISRAQIIHDMVILLNVALLPLLFILFTYSRILLISYRSSRDVRKKAAQTCFPHLIVLINFSCLCAFDVITVQLESDFPKTVRLIMTLQIVMYHPLFNPIMYGLKMKEISKHLKKLFLQAEI
>LOCXPOR94.205.HIT1.OR.2R.306.7tm_4.exons1.LR584062.1.Echeneis_naucrates
MDDEYNVTYITLTGHVDVHKHRYLYFFILFTVYILIICCNFTIVVLIWIHRNLHEPMYIFIAALLINSVLFSSNIYPKLLIDFLSEKQVISYSACLLQFHVFYSLAGSEFLLLSAMAYDRYVSICKPLQYPTIMRKTTVIVFLILSWLIPACHITVPAVISLNMKLCHFMLNGIFCNNSLYTLHCVISRSRSIFGIVAIIMTGLLPLLFILFTYTRILVISYRSCKAVKKKAAQTCLPHLLVLISFSCLCAYDIIIVRVGSEFPQTARFIMTLQAILYHPLFNPIIYGLKMKEISKHLKRLLCQTK
>LOCXPOR95.206.HIT1.OR.2R.308.7tm_4.exons1.LR584062.1.Echeneis_naucrates
MDDEFNVTYLTLGGYVEVKKYRYVYFSIMFIVYILIICTNLTIVYLIITHRNLHEPMYIFIAALLLNCVLYSSAVYPKLLIDFISEKQVISYSACVFQFFIFYFLGSTEFFLLSAMAFDRYVSICKPLQYPTIMRKDTVVVFLVLAWLVPACHIAVPSIAIAEAKLCNLTLKGIFCNNSIYKVLCVRSSLITVFGVIAMLDLAIFPSLFIVFTYTKILIISYRSCKEVRKKAAETCLPHLLVLVSFSCLSVYDITIARVESNFPKIARLIMTVQIVLYHPLFNPLIYGLKMKEISKHLKRLFSPAKII
>LOCXPOR94.207.HIT1.OR.2R.306.7tm_4.exons1.LR584062.1.Echeneis_naucrates
MDDEYNVTYITLTGHVDVHKHRYLYFFILFTVYILIICCNFTIVVLIWIHRNLHEPMYVFIAALLINSVLFSSNIYPKLLIDFLSEKQVISYSACLLQFHVFYSLAGSEFLLLSAMAYDRYVSISKPLQYPTIMRKTTVIVFLILSWLIPACHITVLAVISLNMKLCHFMLNGIFCNNSLYTLHCVISRSRSIFGIVAIILIGLLPLLFILFTYTRILVISYRSCKAVKKKAAQTCLPHLLVLISFSCLCAYDIIIVRVGSEFPQTARFIMTLQAILYHPLFNPIIYGLKMKEISKHLKRLLCQTK
>LOCXPOR95.208.HIT1.OR.2R.308.7tm_4.exons1.LR584062.1.Echeneis_naucrates
MDDEFNVTYLTLGGYVEVKKYRYVYFSIMFIVYILIICTNLTIVYLIITHRNLHEPMYIFIAALLLNCVLYSSAVYPKLLIDFISEKQVISYSACVFQFFIFYFLGSTEFFLLSAMAFDRYVSICKPLQYPTIMRKDTVVVFLVLAWLVPACHIAVPSIAIAEAKLCNLTLKGIFCNNSLYKVPCVRSSLITVFGVLAMLDLVIFPSLFIVFTYTKILIISYRSCKEVRKKAAETCLPHLLVLVSCSCLSVYDVTIARVESNFPKIARLIMTVQIVLYHPLFNPLIYGLKMKEISKHLKRLFSPAKII
>LOCXPOR99.210.HIT1.OR.2R.305.7tm_4.exons1.LR584062.1.Echeneis_naucrates
MEDILNVTYITLGGHVEVHKYRYLYFITFLVSYILIICGNSIIVYLIWVHPNLHEPMYIFIAALLINSVLYSTNIYPKLLIDFLSERQVISYSACLVQYFMYYALGGSEFFLLSAMAYDRYVSICKPLQYPTIMRKTTITVLLALAWLFPACQLLASATMSANQKLCNFTLRVIFCNNSIYKLHCTSSRVISIYGVFILLNVALFPMLFVIYTYTKIFILTYRSCGEVRKKAAETCLPHLLVLVNFSLLCTYDVIIVRLESDIPKLARLLMTLQISLYNPLFNPVIYGLKMTEISKHLKRFLSVK
>LOCXPOR99.211.HIT1.OR.2R.307.7tm_4.exons1.LR584062.1.Echeneis_naucrates
MEDILNVTYITLGGHVEVHKYRYLYFITFLVSYILIICGNSIIVYLIWVHPNLHEPMYIFIAALLINSVLYSTNIYPKLLIDFLSERQVISYSACLVQYFMYYALGGSEFLLLSAMAYDRYVSICKPLQYPTIMRKTTITVLLALAWLFPACQLLASATMSANQKLCNFTLRVIFCNNSIYKLHCTSSRVISIYGVFILLNVALFPMLFVIYTYTKIFILTYRSCGEVRKKAAETCLPHLLVLVNFSLLCTYDVIIVRLESDIPKLARLLMTLQISLYNPLFNPVIYGLKMTEISKHLKRFLRLQKI
>LOCXPOR100.212.HIT1.OR.2R.303.7tm_4.exons1.LR584062.1.Echeneis_naucrates
MDEESNETYITFDGHVEIHKYRRLYFMIVFIFYILIICSNSIIVCLIRIHRNLHEPMYVFIAALLINTLLLSSVIYPKLLIDFLSEKQVISFSACLLQYFLYYTLIGSEFLLLSAMAYDRYVSICKPLQYPTIMKKTTITVFLAFSWLFPGCQLAGLATMSANQKLCDFTLKIIYCNNSFYKLFCVSSRAISIYGVVTFLNLGGLPALFILFTYTRILIICYQSCGEVRKKAAQTCLPHLLVLINYFFLISFDVITVRLESDFPKNIRLIMTLQLVLYNPLFNPIIYGLKMKEISKHLKRLFC
>LOCXPOR101.214.HIT1.OR.2R.304.7tm_4.exons1.LR584062.1.Echeneis_naucrates
MDSDGNVTYITLNGYVEVEKYRYLYFLIVFFIYILIIFCNSIIVCLIVIHHNLHEPMYVFIAALLINSVLFSSNIYPKLLIDFLSEKQVISYSVCHFQYFMFYSLGGSEFLLLSAMAYDRYVCICKPLQYPTIMTKTTISVVLVLAWIVPACQVAGSAVWSANREVCHFSLEGIFCNNSVQKLHCVSSRGLSVLGVIILLNILFLPMFYIVFTYIKILMISYRRSREVRTKAAQTCLPHLLVLINFSLLCTYDIIILRLESDIPKPARLIMTLQVVLYHPLFNPIVYGLKMKEISKHLKKLCYR
>LOCXPOR102.216.HIT1.OR.2R.312.7tm_4.exons1.LR584062.1.Echeneis_naucrates
FVLAMYGNMGMLKYLYFTLALLFYISVILANTVVIAIIYSHQNLHEPMYLFLCSLFINEIYGSTSMLPCLMAQVLSDTHEISVFYCFLQIFNIHSYVGVEFGTLTIMAYDRYVCICKPLHYNNLMTTRKVQTVILAIWIISFVEVGVLLSFTIRMKRCRSVINKVFCANHLVVELSCSPDRTASLVHDLVFGLIISVAGPVSYITYSYIKILQVCIKGSKETKAKALDTCTPHLVSIISFMVACFISLITQRFDMFTVPYPLCVVLSMYVVIIQPLQNPVMYGLKLSKIRQAGKDLFALKTIELYVLNEIIS
>LOCXPOR103.217.HIT1.OR.2R.300.7tm_4.exons1.LR584062.1.Echeneis_naucrates
MVNATILSKFSLSGLNDTTAKQRVILFSLTSLCYCGILLVNTALIVTIIREEKLHGPMYIFLCNLCFNSLYGTAAFYPKFLFDLLSNAHVISYTGCFLQAFVIYSYASTDFSILTLIAYDRYVAICQPLEYHSVMTRHRVILLVCFSRLVPLLCQTILMVMTSKVKLCGSHIEKLYCENWSILKLSCNSITANNIVGFIIIFFYFGHDLFIVCSYMQVVKSALKSKEGKKKFLQTCVPHLLCLLNVTIALLFDLMYARYGSVSAPQSLKNFMAIQFLMIPPILNPLIYGLNLTQVRTSFV
>LOCXPOR104.218.HIT1.OR.2R.309.7tm_4.exons1.LR584062.1.Echeneis_naucrates
MGNVSVITMFTLSGFNGTANLRLTVLALTLLCYFVIWLVNVTIIMTIIINRNLHEPMYILLCNLCINGLYGTSGFYPKFIGDLLSGSYVISYAGCLLQGFVLHSSACADFSFLVLMAYDRYVAICRPLIYHALMTTQRVCIFVFFGWFVPFYMLFMGTITTVNPRLCGSHIPKIYCVNLLISNLACSASIAKTIIPAFNYTFYFCHFLFVIWSYVCLIKMCLRSEESRSKFMQTCLPHLVSLIVVVACLLFDLLYMRFGSKQLSQNVQNFMAIVFVLIPPIVNPLMYGFKLRQIRIRIQKCICSKKSDF
>LOCXPOR105.219.HIT1.OR.2R.309.7tm_4.exons1.LR584062.1.Echeneis_naucrates
MENVSFVRIFTLSGLNETLNYRVALFSLTLLYYCAILFFNVSLIIIIALDENLHEPMYILLCSVCVNGLYGTTGFYPKFLLDLLSPSPEIVYEGCLFQAFILYSFACCDLSILAVMAYDRYLAICRPLHYHSQMSKRRLSQLVCFSWLTPLCIHSINVFLTSRLKLCSSNMQKIFCVNWAIVKLACSEADTFSNNIAAYITIVIYFSHGLFIIWTYMHIVKTAVRSENVRVKFMQTCVPHLISLITFIVTILFDLMYMRFGSRDLPQNLQNFISIEFLLIPPLMNPLIYGFKLSKIRQKILYLVHVGKK
>LOCXPOR106.220.HIT1.OR.2R.309.7tm_4.exons1.LR584062.1.Echeneis_naucrates
MENVSFVRIFTLSGLNETLNYRVALFSLTLLYYCAILFFNVSLIIIIALDENLHEPMYILLCSFCVNGLYGTTGFYPKFLLDLLSPSPEIVYEGCLFQIFIMYSFACCDLSILAVMAYDRYLAICRPLHYHSQMSKRRLSQLVCFSWLTPLCILSINVFLTSRLKLCSSNMQKIFCVNWAIVKLACSEADTFSNNIAAYISIVIYVSHGLFIIWTYMHIVKTAVRSENVRVKFMQTCVPHLISLITFLVTIVFDLMYMRFGSRDLPQNLQNFISIEFLLIPPLMNPLIYGFKLSKIRQKILYLVHVGKK
>LOCXPOR107.221.HIT1.OR.2R.309.7tm_4.exons1.LR584062.1.Echeneis_naucrates
MENVSFVRIFTLSGLNETLNYRVALFSLTLLYYCAILFFNVSLIIIIALDENLHEPMYILLCSVCVNGLYGTTGFYPKFLLDLLSPSPEIVYEGCLFQAFILYSFACCDLSILAVMAYDRYLAICRPLHYHSQMSKRRLSQLVCFSWLTPLCIHSINVFLTSRLKLCSSNMQKIFCVNWVIVKLACSEADTFSNNIAAYITIVIYVSHGFFIIWTYMHIVKTAVRSENVRVKFMQTCVPHLISLIVFLVTILFYFMHMRFGSRDLPQNLQNFISIEFLLIPPLMNPLIYGFKLSKIRQKILYLVHVGKK
>LOCXPOR108.223.HIT1.OR.2R.309.7tm_4.exons1.LR584062.1.Echeneis_naucrates
MENVSFVRIFTLSGLNETLNYRVALFSLTLLYYCAILFFNVSLIIIIALDENLHEPMYILLCSFCVNGLYGTTGFYPKFLLDLLSPSPEIVYEGCLFQAFIMYSFACCDLSILAVMAYDRYLAICRPLHYHSQMSKRRLSQLVCFSWLTPLCIFSINVFLTSRLKLCSSNMQKIFCVNWVIVKLSCSEADTFSNNIVAYITIVIYVSHGFFIIWTYMHIVKTAVRSENVRVKFMQTCVPHLISLITFLVTIVFDLMYMRFGSRDLPQNLQNFISIEFLLIPPLMNPLIYGFKLSKIRQKILYLVHVGKK
>LOCXPOR109.224.HIT1.OR.2R.309.7tm_4.exons1.LR584062.1.Echeneis_naucrates
MENVSFVRIFTLSGLNETLNYRVALFSLTLLYYCAILFFNVSLIIIIALDENLHEPMYILLCSFCVNGLYGTTGFYPKFLLDLLSPSPEIVYEGCLFQAFIMYSFASCDLSILAVMAYDRYLAICRPLHYHSQMSKRRLSQLVCFSWLTPLCIFSINVFLTSRLKLCSSNMQKIFCVNWVIVKLSCSEADTFSNNIVAYITIVIYVSHGFFIIWTYMHIVKTAVRSENVRVKFMQTCVPHLISLITFLVTIVFDLMYMRFGSRDLPQNLQNFISIEFLLIPPLMNPLIYGFKLSKIRQKILYLVHVGKK
>LOCXPOR110.226.HIT1.OR.2R.309.7tm_4.exons1.LR584062.1.Echeneis_naucrates
MENVSFVRIFTLSGLNETLNYRVALFSLTLLYYCAILFFNVSLIIIIALDENLHEPMYILLCSVCVNGLYGTTGFYPKFLLDLLSPSPEIVYEGCLFQAFILYSFACCDLSILAVMAYDRYLAICRPLHYHSQMSKRRLSQLVCFSWLTPLCILSINVFLTSRLKLCSSNMQKIFCVNWVIVKLACSEADTFSNNIAAYITIVIYVSHGFFIIWTYMHIVKTAVRSENVRVKFMQTCVPHLISLITFLVTILFYFMHMRFGSRDLPQNLQNFIAIEFLLIPPLMNPLIYGFKLSKIRQKILYLVHVGKK
>LOCXPOR111.228.HIT1.OR.2R.309.7tm_4.exons1.LR584062.1.Echeneis_naucrates
MENVSFVRIFTLSGLNETLNYRVALFSLTLLYYCAILFFNVSLIIIIALDENLHEPMYILLCSFCVNGLYGTTGFYPKFLLDLLSPSPEIVYEGCLFQAFIMYSFACCDLSILAVMAYDRYLAICRPLHYHSQMSKRRLSQLVCFSWLTPLCIFSINVFLTSRLKLCSSNMQKIFCVNWVIVKLACSEADTFSNNIAAYITIVIYFSHGLFIIWTYMHIVKTAVRSENVRVKFMQTCVPHLISLITFIVTILFDLMYMRFGSRDLPQNLQNFISIEFLLIPPLMNPLIYGFKLSKIRQKILYLVHVGKK
>LOCXPOR112.232.HIT1.OR.2R.309.7tm_4.exons3.LR584062.1.Echeneis_naucrates
MGNVSVITMFTLSGFNGTANLRLTVLALTLLCYFVIWLVNVTIIMTIIINRNLHEPMYILLCNLCINGLYGTSGFYPKFIGDLLSGSYVISYAGCLLQGFVLHSSACADFSFLVLMAYDRYVAICRPLIYHALMTTQRVCIFVFFGWFVPFYMLLSSSILSIFTWLCGLHIPKIYCVNLLVSNLACSASIAKMIIPAFNYTFYFCHFMFVIWSYVCLIKTCLRSEESRSKFMQTCLPHLVSLIVVVACLLFDLLYMRFGSKQLSQNVQNFMAIVFVLIPPIVNPLMYGFKLRQIRIRIQKCICSKKSDF
>LOCXPOR113.234.HIT1.OR.2R.309.7tm_4.exons1.LR584062.1.Echeneis_naucrates
MENVSFVRIFTLSGLNETLNYRVALFSLTLLYYCAILFFNVSLIIIIALDENLHEPMYILLCSFCVNGLYGTTGFYPKFLLDLLSPSPEIVYEGCLFQAFIMYSFASCDLSILAVMAYDRYLAICRPLHYHSQMSKRRLSQLVCFSWLTPLCILSINVFLTSRLKLCSSNMQKIFCVNWVIVKLACSEADTFSNNIAAYISIVIYVSHGFFIIWTYMHIVKTAVRSENVRVKFMQTCVPHLISLITFLVTILFDLMYMRFGSRDLPQNLQNFISIEFLLIPPLMNPLIYGFKLSKIRQKILYLVHVGKQ
>LOCXPOR114.235.HIT1.OR.2R.309.7tm_4.exons1.LR584062.1.Echeneis_naucrates
MCNASLITMFFLSGLNEAKNHQFTLFSLTLLCYCVIWLVNICLIVTIILDKSLHEPMYILLCTLCMNGLYGTVGFYPKFLWDLLSPVHVISYSGCLLQALVMYSFACSDLSILAVMAYDRYVAICRPLEYHAVMSKQSLIKFVCFSWLTPFCIIALNIFLTSRLKLCSPCIARLFCVNWIIVQLACYPAETIVNNIVASMTIIIYVFHGLFIVWSYISLIKMCIHSIENRSKFMQTCVPHLLSLFIFLVAILFDIMSMRFGLKYLSQNLQNFVAIEFLIIPPIMNPLIYGFKLPKIRTRILAHVSFRIK
>LOCXPOR115.236.HIT1.OR.2R.309.7tm_4.exons1.LR584062.1.Echeneis_naucrates
MCNASLITMFFLSGLNEAKNHQFTLFSLTLLCYCVIWLVNICLIVTIILDKSLHEPMYILLCTLCMNGLYGTVGFYPKFLWDLLSPVHVISYSGCLLQALVMYSFACSDLFILAVMAYDRYVAICRPLEYHAVMSKQSLIKFVCFSWLTPFCIIALNIFLTSRLKLCSSCIARLFCVNWIIVKLACYPAETTVNNIVAYMTIIIYVFHGVFIVWSYISLIKMCIHSIENRSKFMQTCVPHLLSLFIFLVAILFDVMSMRFGSKYLSQSLQNFVAIEFLIIPPIMNPLIYGFKLPKIRTRILARVSFRIK
>LOCXPOR116.237.HIT1.OR.2R.309.7tm_4.exons1.LR584062.1.Echeneis_naucrates
MCNASLITMFFLSGLNEAKNHQFTLFSLTLLCYCVIWLVNICLIVTIILDKSLHEPMYILLCTLCMNGLYGTAGFYPKFLWDLLSPVHVISYSGCLLQALVMYSFACSDLFILAVMAYDRYVAICRPLEYHSVMSKQSLIKFVCFSWLTPFCIIALNIFLTSRLKLCSSCIARLFCVNWIIVKLACYPTETTVNNIVAYMTIIIYVFHGLFIVWSYISLIKMCIHSIENRSKFMQTCVPHLLSLFIFLVAILFDVMSMRFGSKYLSQSLQNFVAIEFLIIPPIMNPLIYGFKLPKIRTRILARVSFRMK
>LOCXPOR117.240.HIT1.OR.2R.309.7tm_4.exons1.LR584062.1.Echeneis_naucrates
MCNASLITMFFLSGLNEAKNHQFTLFSLTLLCYCVIWLVNICLIVTIILDKSLHEPMYILLCTLCMNGLYGTVGFYPKFLWDLLSPVHVISYSGCLLQALVMYSFACSDLFILAVMAYDRYVAICRPLEYHAVMSKQSLIKFVCFSWLTPFCIMALNIFLTSRLKLCSSCIARLFCVNWIIVKLACYPAETIVNNIVAYMTIIIYVFHGLFIVWSYISLIKMCVHSIENRSKFMQTCVPHLLSLFIFLVAILFDVMSMRFGSKYLSQSLQNFVAIEFLIIPPIMNPLIYGFKLTKIRTRILACVSFKMK
>LOCXPTilTARs.A051.216.HIT1.TAAR.1R.325.7tm_1.exons3.LR584062.1.Echeneis_naucrates
EETQLCFPEVNNSCKKATGPLLETSLIFTVLSIIVLLTVVLNLLVIISIWFYWQLQTSTNLLLLSLAAADFIVGFLQLPGLILIYTGCWLIGGVMCVWVYFFGYLLVSVSVGNMVLISIDRYVAICEPMFYSTRVTVRRVQLCVCLCWTFSAVHSSWLLRHSFKQPETENSCYGQCVIITTYTEGIVDLAVTFLGPILIIIILYLRVFVVAVSQARAMRSHVTAVTHQQTQTVKPKKSEMKAARTLGVVVAVFLLCSAPYYISNFETLSNLDTLSTLLFGLLLLYLNSCVNPMIYVFFYPWFRKAIRHIVTLQILQPGSSQSRFM
>LOCXPTAAR1.102.HIT1.TAAR.2R.326.7tm_1.exons1.LR584042.1.Echeneis_naucrates
MDSLGLCYPQLFNASCKGILRPRSEAVLLYTLLSSVTVLTVALNLLVIISISHFRQLHTPTNLLLLSLAASDFLVGLLVMPVETVRFIESCWLLGDLMCTLSYIIEFTLTSASVGNMVLISIDRYVAICYPLQYPNKITRSRVEVCVFLCWTCSLLYNSLILKDQLSHPDRHSSCYGECLVVINYISGAIDLVFTFISPCSVIVALYMRVFVVAVSQARAMQSHVKAVAGGSVTITAKKSEKKAARTLGIVILVFLLTFCPYYYPSLAGQDTSNTASFWPFVYWLYFNSCLNPLIYAFFYTWFRKGIKLIVSFKILEKDSSQANIL
>LOCXPTAAR2.173.HIT1.TAAR.2R.327.7tm_1.exons1.LR584043.1.Echeneis_naucrates
MAQGASPPLCFPSHNSSCRRLVRPIPDAALLYTLLASISLLTVTLNLLVIISISHFRQLHTPTNALLLSLAVSDLVVGLLGMPVEGLRYMETCWLLGRLMCALTPYISYCLLSASLGSMVLISVDRYLAICDPLFYSSKITLKRARVLICSCWACSALYNAIILMDHLQQPDRFSSCHGECVVVISRVSGTVDLLITLVGPCTVMVVLYFRVFVVAVSQVRAIQAQTAAANTRAAPTAKKSERKAARTLGIVIVVFLVCFCPYYFPALTGDNTSNSLSYFVVLSWMMLLNSCVNPLIYAIFYPWFRKAIRLILTLEILQPHSQEFTI
>LOCXPTAAR19.204.HIT1.TAAR.2R.280.7tm_1.exons1.LR584054.1.Echeneis_naucrates
MLMLSLFRQLQTTTNLLLLCLAFADFLVGLLQMPAEIILFLDCWTMGDFICAVNYFLGYLTVSVSVGVMVLISIDRYIAICDPMFYSTRVTMKRVQLCVFLCWIFSAVHSSWILREVLKQPDRYSSCYGECVVMLSYLETSADITLTFIAPILIITVLYLRVFLVAVYQARAMHAHIAAVTLQKSERGKAQRSELKAARTLGVVIAAFLLCSSPYYYFIVAHEYNLIGASTAGIETWLLYFNSCLNPVIYVFFYPWFRKAIKHIVTLQILQPGSNQASLM
>LOCXPTAAR3.242.HIT1.TAAR.2R.324.7tm_1.exons1.LR584054.1.Echeneis_naucrates
MEPVLCYESRNLSCPRTIYPLPVRITLYLVLGATVVLTVCGNLLVTVSVAYFKQLHSPTNCLVASLAVSDLLLGLLVMFPSMIQSVESCWYFGNLFCNFYLSSDVTLCTASILNLSFISLDRHYAVCQPLLYGKRITVNVVLSMIGVSWSVSVLIGFGMVFLKLNIWGVEEFYYNHVACEGGCVLLQSGLSSTVSSVLSFYIPGVMMLGIYLKIFLVAQKQLRSIRTTGASTPSQTKATKTLAVIMGAFLSFWTPFFVCNIIDPFLGYSTPPLLFMTFVWVGYLNSTVNPLIYAFFYSWFRKAFRLFTSGSVFKSNISETTLFT
>LOCXPTAAR4.283.HIT1.TAAR.2R.328.7tm_1.exons1.LR584054.1.Echeneis_naucrates
DQSCFPDSNTSCVVAQFSVVTRIGLYLLFASGILVTTLGNCIVIVSISHFKQLQNPTNVLVLSLALADLLVGVIVMPFSAVRTVRGCWFYSDDFCLLHSSFDMFLTSVSIFHLVCIAVDRQQAICDPLHYSRKITMSVAWIMVCVSWALAAVYSYGLLYSKANVAGLEEYMASINCLGSCNLLFNSLCGILDSVVCFFFPCAVMVCLYTKIFIVAKEHVRKIGGTVITSDGGRAGLVRQSEHKAAKTLAVVLGAFILCWLPFFTNSIFDAYTGFITPVAIFEAFVWLGYFNSTLNPVIYAFFYPWFKNCFYLIVSLKIFDPYSSTVTV
>LOCXPTAAR7.316.HIT1.TAAR.2R.319.7tm_1.exons2.LR584062.1.Echeneis_naucrates
LEETELCFPQLLNSSCRKPKRSETEAVLVYILLSSISVLTAALNLLVIISISHFKQLQTPTNLLLLSLAVSDFFVGLVMCFQILLSDSCWTLGDRMCTLYGVLDYIITSASVGTMVLISVDRYVAICDPLRYSDKVTVRGVVVCSGLCWVCSLLYNSVVMKENITQPGRYNSCSGECVIVINYIAGVIDVMLTFIGPVSVIIVLYLRVFVVAVSQARAMRSQRSGTFLAKRSELKAAKTLGVVVVVFLMCLCPYYCSTLTSQSSSFSATTVPLESWLFYFNSCLNPIIYAFCYPWFMKSVKLIVTLKILRSDSSETRIL
>LOCXPTAAR7.103.HIT1.TAAR.2R.319.7tm_1.exons2.LR584062.1.Echeneis_naucrates
LEETELCFPQLLNSSCRKPKRSETEAVLVYILLSSISVLTAALNLLVIISISHFKQLQTPTNLLLLSLAVSDFFVGLLMCFQILLSDGCWTLGDRMCTLYGVLDYIITSASVGTMVLISVDRYVAICDPLRYSDKVTVRGVVVCSGLCWVCSLLYNSVVMKENITQPGRYNSCSGECVIVINYIAGVIDVMLTFIGPVSVIIVLYLRVFVVAVSQARAMRSQRSGTFLAKRSELKAAKTLGVVVVVFLMCLCPYYCSTLTSQSAWFGVTTVPLESWLFYFNSSLNPIIYAFCYPWFMKSVKLIVTLKILRSDSSETRIL
>LOCXPTAAR7.104.HIT2.TAAR.2R.317.7tm_1.exons2.LR584062.1.Echeneis_naucrates
LEETELCFPQLLNSSCRKPKRSETEAVLVYILLSSISVLTAALNLLVIISISHFKQLQTPTNLLLLSLAVSDFFVGLVTCFQILLSDGCWILSDCTCTLYGVLDYTITSASVGTMVLISVDRYVAICDPLRYSDKVTVRGVVVCSGLCWVCSLLYNSVVMNIVQPGRYNSCSGECVIVINYIAGVIDVMLTFIGPVSVIIVLYLRVFVVAVSQARAMRSQRSGTFLAKRSELKAAKTLGVVVVVFLMCLCPYYCFSLTSQSSSFSITTVHIESWLFYFNSCLNPIIYAFCYPWFMKSVKLIVTLKILRSDSSETRIL
>LOCXPTAAR6.120.HIT1.TAAR.2R.326.7tm_1.exons3.LR584062.1.Echeneis_naucrates
LEETELCFPQLLNSSCRKPKRSETEAVLVYILLSSISVLTAALNLLVIISISHFKQLQTPTNLLLLSLAVSDFFVGLVTCFQILLSDGCWILSDCTCTLSVLLDYTITSASVGTMVLISVDRYVAICDPLRYSDKVTVRGVVVCSGLCWVCSLLYNSVVMKENIVQPGRYNSCSGECVIVINYIAGVIDVMLTFIGPVSVIIVLYLRVFVVAVSQARAMRSQPRAMRSQRSGTFLAKKSELKAAKTLGVVVVVFLMCLCPYYCFSLTSQSTSFSVTTIPLESWLFYFNSCLNPIIYAFCYPWFMKSVKLIVTLKILRSDSSETRIL
>LOCXPTAAR7.125.HIT1.TAAR.2R.319.7tm_1.exons2.LR584062.1.Echeneis_naucrates
LEETELCFPQLLNSSCRKPKRSETEAVLVYILLSSISVLTAALNLLVIISISHFKQLQTPTNLLLLSLAVSDFFVGLVMCFQILLSDGCWILSDCTCTLYGVLDYTITSASVGTMVLISVDRYVAICDPLRYSDKVTVRGVVVCSGLCWVCSLLYNSVVMKENITQPGRYNSCSGECVIVINYIAGVIDVMLTFIGPVSVIIVLYLRVFVVAVSQARAMRSQRSGTFLAKRSELKAAKTLGVVVVVFLMCLCPYCCSSLTSQSNSFSATTFPLESWLFYFNSCLNPIIYAFCYPWFMKSVKLIVTLKILRSDSSETRIL
>LOCXPTAAR7.138.HIT1.TAAR.2R.320.7tm_1.exons3.LR584062.1.Echeneis_naucrates
LEETELCFPQLLNSSCRKPKRSETEAVLVYILLSSISVLTAALNLLVIISISHFKQLQTPTNLLLLSLAVSDFFVGLVTCFQILLSDGCWILSDCTCTLSVLLDYTITSASVGTMVLISVDRYVAICDPLRYSDKVTVRGVVVCSGLCWVCSLLYNSVVMKENIVQPGRYNSCSGECVIVINYIAGVIDVMLTFIGPVSVIIVLYLRVVFVVAVSQARAMRSQRSGTFLAKKSELKAAKTLGVVVVVFLMCLCPYYCSSLTSQSNSFSFTTFPLESWLFYFHSCLNPIIYAFCYPWFMKSVKLIVTLKILRSDSSETRIL
>LOCXPTAAR9.147.HIT1.TAAR.2R.317.7tm_1.exons2.LR584062.1.Echeneis_naucrates
LEETELCFPQLLNSSCRKPKRSETEAVLVYILLSSISVLTAALNLLVIISISHFKQLQTPTNLLLLSLAVSDFFVGLLMGFQILLSDGCWILSDCTCTLYGVLDYTITSASVGTMVLISVDRYVAICDPLRYSDKVTVRGVVVCAGLCWVCSLLYNSVVMNIVQPDRYNSCSGECVIVINYIAGVIDVMLTFIGPVSVIIVLYLRVFVVAVSQARAMRSQRSGTFLAKKSELKAAKTLGVVVVVFLMCLCPYYCSTLTSQSSWFSVTTVHIETWLFYLNSSLNPIIYAFCYPWFMKSVKLIVTLKILRSDSSETSIL
>LOCXPTAAR10.151.HIT1.TAAR.2R.319.7tm_1.exons2.LR584062.1.Echeneis_naucrates
LEETELCFPQLLNSSCRKPKRSETEAVLVYILLSSISVLTAALNLLVIISISHFKQLQTPTNLLLLSMAVSDFFVGLLMCFQILLSDGCWTLSNHLCTLSVLLDYIITSASVGTMVLISVDRYVAICDPLRYSDKVTVRGVVVCSGLCWVCSLLYNSVVMKENITQPDWYNSCSGECVIVINYIAGVLDVMLTFIGPVSVIIVLYLRVFVVAVSQARAMRSQRSGTFLAKRSELKAAKTLGVVVVVFLMCLCPYYCFSLTSQSNSFSITTVHIESWLFYFNSCLNPIIYAFCYPWFMKSVKLIVTLKILRSDSSETRIL
>LOCXPTAAR11.154.HIT1.TAAR.2R.329.7tm_1.exons3.LR584062.1.Echeneis_naucrates
MENLDEAELCFPQLNSSCRKPTQPPTEALLIYILLSSMSLLTVALNLLVNWISLWLTQLHTPTNVFLLSLAVSDLLVGFVLMPVEIIYIEACWFLGDVVCTLYYVIDYIITSTSVANMVLISADRYVAICDPLHYPTRVTKRRAQIGICLCWVCSVLYRIFFLHSHLTEPERSHSCLGECVVVVNSVEGGVDLVFTFIIPIALIIGLYLRVFLVALRQAHVMRSHITAATARQSRAVTVKKMEVKAARTLGIVVVVFLFCFCPYYFPALAGENTSVDATSVAFELWLTHFNSCLNPVIYAFFYPWFRKCIKLILTLQILKPGSRDTKLL
>LOCXPTAAR13.162.HIT1.TAAR.2R.320.7tm_1.exons2.LR584062.1.Echeneis_naucrates
PPQLNTSCRSTSHSHLETTIINCVLSIITLLTVVLNLLISNYSLSLSRQLQTSTNLLLLSLAAADFIVGFLQMPAMILIYAECWFIGGVMCVGVNFFGYLLVSVSVGNMVLISIDRYVAICEPMFYSTRVTVRRVQLCVCLCWTFSAVHSSWILRHSFKQPETENSCYGHCVIKPNHAEGIVDLAVTFLGPILIIIILYLRVFVVAVSQARAMRSHVTAVTRQQTQTVKPKKSEMKAARTLGVVVAVFLLCSAPYYISNFETLSNLNKTSSSLIGFLLLYLNSCVNPVIYVFFYPWFRKAIRHIVTLQILQPGSSQSRFM
>LOCXPTAAR14.164.HIT1.TAAR.2R.317.7tm_1.exons2.LR584062.1.Echeneis_naucrates
PPQLNTSCRSTSHSHLETTIINCVLSIITLLTVVLNLLISNYSLSLSRQLQTSTNLLLLSLAAADFIVGFLQMPAMILLYTGCWLIDDLVCVGVNFLGYLLVSVSVGNMVLISIDRYVAICEPMFYSTRVTVRRVQLCVCLCWTFSAVHSSWILRHFLKQPETENSCYGQCVSLPTYTEGAVDLAVTFLGPILIIIILYLRVFVVAVSQARAMRSHVTAVTHQQTQTVKPKKSEMKAARTLGVVVAVFLLCSAPYYISNFETLSNLDRTSTLLFELLLLYLNSCVNPMIYAFFYPWFRKAIRHIVTLQILQPGSSQS
>LOCXPTAAR15.166.HIT1.TAAR.2R.320.7tm_1.exons2.LR584062.1.Echeneis_naucrates
PPQLNTSCRSTSHSHLETTIINCVLSIITLLTVVLNLLISNYSLSLSRQLQTSTNLLLLSLAAADFIVGFLQMPAMILLYTECWLIDELVCVGVNFLGYLLVSVSVGNMVLISIDRYVAICEPMFYSTRVTVRRVQLCVCLCWTFSAVHSSWILRHSFKQPETENSCSGECVIITTYTEDIVDLAVTFLGPILIIIILYLRVFVVAVSQARAMRSHVTAVTHQQTQTVKPKKSEMKAARTLGVVVAVFLLCSAPYYISNFETLSNLDRIPSSLIGFLLLYFNSCVNPVIYVFFYPWFRKAIRHIVTLQILQPGSSQTRFM
>LOCXPTAAR16.171.HIT1.TAAR.2R.320.7tm_1.exons2.LR584062.1.Echeneis_naucrates
PPQLNTSCRSTSHSHLETTIINCVLSIITLLTVVLNLLISNYSLSLSRQLQTSTNLLLLSLAAADFIVGFLQLPGLILIYAGCWFIGGVMCVGVNFFGYLLVSVSVGNMVLISIDRYVAICEPMFYSTRVTVRRVQLCVCLCWTFSAVHSSWILRHSFKQPETENSCSGECVSLPTYTEGIVDLAVTFLGPILIIIILYLRVFVVAVSQARAMRSHVTAVTHQQTQTVKPKKSEMKAARTLGVVVAVFLLCSAPYYISNFETLSNLDTLSTLLFGLLLLYLNSCVNPMIYAFFYPWFRKAIRHIVTLQILQPGSSQTRFM
>LOCXPTAAR17.176.HIT1.TAAR.2R.326.7tm_1.exons3.LR584062.1.Echeneis_naucrates
HEEDEFCFPQLNSSCRRTSRSHSEALLINCLLSIITLLTVVLNLLVTNENILYMQLHTTTNLLLLSLSVADFLVGFLQMPILFLHIRGCVILGDIVCGVHYFLAFLVVSVSVGNMVLISVDRYIAICEPMVYSTRVTLKRVQLCVYLCWIFSAVHSSWILRDFLKQPGRYNSCYGDCVVGVSYVEGAVDLVVTFLGPILIIIILYLRVFVVAVSQARAMRSHVTAFTLQHSETIRTKKSEIKAARTLGVVVAVFLLCSCPYYCFAVTAESNLVGASSAGLELWLVYFNSSLNPVIYVFFYPWFRKAIKHIVTLQILQPGSREASLI
>LOCXPTAAR18.179.HIT1.TAAR.2R.332.7tm_1.exons2.LR584062.1.Echeneis_naucrates
METLEEAELCFPQMNTSCRKKLQHYATNVFLYILLSSITVLTVCLNLLRLMGSVWFSFSRQLHTSTNLLLLSLAVSDFLVGLLLMPVQILLKEGCWVLGSLTCRLFYYISFVLPSASVGNMVLISVDRYVAICDPLHYSTKVTLNRVKVSVGLCWACSVLYNGVILNVFLKHPDRYNSCYGECVVVINFLTGALDGVLTFIGPISVIITLYMKVFVVAVSQARALRSHTAAVKVQNSVHVSANKSERKAARTLGVVVVVFLICFCPYFYPSIAGQDMSSDVEFSVFGIWLLSSNSCLNPLIYAFFYPWFRKCIRQIVTLQILQPYSSDANIL
>LOCXPTAAR19.181.HIT1.TAAR.2R.325.7tm_1.exons2.LR584062.1.Echeneis_naucrates
EVELCFPQLNSSCRKTVRPHSEALCIYSLLSIITLLTVVLNLLVIISISHFRQQLHTTTNLLLLSLAAADFVVGLLQMPVLLLQNQGCWFLGDFMCGVHYFLGFLVVSVSVGNMVLISVDRYIAICEPMVYSTRVTLKRVQLCVCLCWIFSAVHSSWILRDFLKRPNRYNSCYGDCVVVVNFVEGAVDLVVTFLGPILVIIVLYLRVFVVAVSQARAMRCHIAAVTLQLSGSVKAKKSEMKAARTLGIVVAVFLLCSSPYYCFAVAAENNLVGASSSPIEIWLVYFNSCLNPVIYVFFYPWFRKSIKNIITCQILQPGSSQTSLM
>LOCXPTAAR20.183.HIT1.TAAR.2R.332.7tm_1.exons2.LR584062.1.Echeneis_naucrates
METLEEAELCFPQMNTSCRKKLQHYATNVFLYILLSSITVLTVCLNLLRLMGSVWFSFSRQLHTSTNLLLLSLAVSDFLVGLLLMPLQILLKEGCWVLGSLTCRLFIYASFVLTSASVGNMVLISVDRYVAISDPLHYSTKVTLNRVKVSVGLCWACSVLYNGVILNVFLKHPDRYNSCYGECVVVINFVTGAFDGVLTFIGPISVIITLYMKVFVVAVSQARALRSHTAAVKVQNSVHVSANRSERKAARTLGVVVVVFLICFCPYFYTSIAGQDMSSDVEFSVFGIWLVSSNSCLNPLIYAFFYPWFRKCIRQIVTLQILQPYSSDANIL
>LOCXPTAAR21.185.HIT1.TAAR.2R.325.7tm_1.exons2.LR584062.1.Echeneis_naucrates
EVELCFPQLNSSCRKTVRPHSEALCIYSLLSIITLLTVVLNLLVIISISHFRQQLHTTTNLLLLSLAAADFVVGLLQMPVLLLQNQGCWFLGDFMCGVHYFLGFLVVSVSVGNMVLISVDRYIAICEPMVYSTRVTLKRVQLCVCLCWIFSAVHSRWILRDFLKRPNRYNSCYGDCVVVVNFVEGAVDLVVTFLGPILVIIVLYLRVFVVAVSQARAMRCHIAAVTLQLSGSVKAKKSEMKAARTLGIVVAVFLLCCSPYYCFAVAAENNLVGASSSLIEIWLVYFNSCLNPVIYVFFYPWFRKSIKNIITCQILQPGSSQTSLM
>LOCXPTAAR22.187.HIT1.TAAR.2R.332.7tm_1.exons2.LR584062.1.Echeneis_naucrates
METLEEAELCFPQMNTSCRKKLQHYATNVFLYILLSSITVLTVCLNLLRLMGSVWFSFSRQLHTSTNLLLLSLAVSDFLVGLLLMPVQILLKEGCWVLGSLTCRLFYYASFVLTSASVGNMVLISVDRYVAICDPLHYSTKVTLNRVKVSVGLCWACSVLYNGVILNVFLKHPDRYNSCYGECVVVINFLTGALDGVLTFIGPISVIITLYMKVFVVAVSQARALRSHTAAVKVQNSVHVSANKSERKAARTLGVVVVVFLICFCPYFYPSIAGQDVSSDVEISVFRIWLFYWNSCLNPLIYAFFYPWFRKCIRQIVTLQILQPYSSDANIL
>LOCXPTAAR23.189.HIT1.TAAR.2R.332.7tm_1.exons2.LR584062.1.Echeneis_naucrates
METLEEAELCFPQMNTSCRKKLQHYATNVFLYILLSSITVLTVCLNLLRLMGSVWFSFSRQLHTSTNLLLLSLAVSDFLVGLLLMPLQILLKEGCWVLGSLTCRLFYYVSFVLPSASVGNMVLISVDRYVAICDPLHYSTKVTLNRVKVSVGLCWACSVLYNGVILNVFLKHPDRYNSCYGECVAVINFLTGALDGVLTFIGPISVIITLYMKVFVVAVSQARALRSHTAAVKVQNSVHVSANKSERKAARTLGVVVVVFLICFCPYFYPSIAGQDVSSDVEFSVFGIWLVCSNSCLNPLIYAFFYPWFRKCIRQIVTLQILQPYSSDANIL
>LOCXPTAAR31.196.HIT1.TAAR.2R.279.7tm_1.exons2.LR584062.1.Echeneis_naucrates
METLEEAELCFPQMNTSCRKKLQHYATNVFLYILLSSITVLTVCLNLLRLMGSVWFSFSRQLHTSTNLLLLSLAVSDFLVGLLLMPVQILRKEGCWVLGSLTCRLFIYASFVLTSASVGNMVLISVDRYVAICDPLHYSTKVTLNRVKVSVGLCWACSVLYNGVILNVFLKHPDRYNSCYGECVAVINFLTGAFDRVLTFIGPISVIITLYMKVFVVAVSQARALRSHTAAVKVQNSVHVSAKKSERKSSQDSWCCCSCVSNMFLSLFLSLNCRPGHVK
>LOCXPTAAR18.224.HIT1.TAAR.2R.289.7tm_1.exons2.LR584062.1.Echeneis_naucrates
METLEEAELCFPQMNTSCRKKLQHYATNVFLYILLSSITVLTVCLNLLRLMGSVWFSFSRQLHTSTNLLLLSLAVSDFLVGLLLMPVQILLKEGCWVLGSLTCRLFYYVSFVLPSASVGNMVLISVDRYVAICDPLHYSTKVTLNRVKVSVGLCWACSVLYNGVILNVFLKHPDRYNSCYGECVAVINFLTGALDGVLTFIGPISVIITLYMKVFVVAVSQARALRSHTAAVKVQNSVHVSANKSERKAARTLGVVVVVFLICFCPYFYPSIAGQDVSSDVEFQFLGSG
>LOCXPTAAR24.245.HIT1.TAAR.2R.332.7tm_1.exons2.LR584062.1.Echeneis_naucrates
METLEEAELCFPQMNTSCRKKLQHYATNVFLYILLSSITVLTVCLNLLRLMGSVWFSFSRQLHTSTNLLLLSLAVSDFLVGLLLMPVQILLKEGCWVLGSLTCRLFYYVSFVLPIASVGNMVLISVDRYVAICDPLHYSTKVTLNRVKVSVGLCWACSVLYNGVILNVFLKHPDRYNSCYGECVVVINFLTGALDGMLTFIGPISVIITLYMKVFVVAVSQARALRSHTAAVKVQNSVHVSANKSERKAARTLGVVVVVFLICFCPYFYTSIAGQDVSSDVEISVFGIWLLSSNSCLNPLIYAFFYPWFRKCIRQIVTLQILQPYSSDANIL
>LOCXPTAAR25.258.HIT1.TAAR.2R.325.7tm_1.exons2.LR584062.1.Echeneis_naucrates
EVELCFPQLNSSCRKTVRPHSEALCIYSLLSIITLLTVVLNLLVIISISHFRQQLHTTTNLLLLSLAAADFVVGLLMMPVFLLQNQGCWFLGDFMCGVHYFLGFLVVSVSVGNMVLISVDRYIAICEPMVYSTRVTLKRVQLCVCLCWIFSAVHSSWILRDFLKRPNRYNSCYGDCVVVVNFVEGAVDLVVTFLGPILVIIVLYLRVFVVAVSQARAMRCHIAAVTLQLSGSVKAKKSEMKAARTLGIVVAVFLLCSSPYYCFAVAAENNLVGASSSLIEIWLVYFNSCLNPVIYVFFYPWFRKSIKNIITCQILQPGSSQTSLM
>LOCXPTAAR26.266.HIT1.TAAR.2R.332.7tm_1.exons2.LR584062.1.Echeneis_naucrates
METLEEAELCFPQMNTSCRKKLQHYATNVFLYILLSSITVLTVCLNLLRLMGSVWFSFSRQLHTSTNLLLLSLAVSDFLVGLLLMPLQILLKEGCWVLGSLTCRLFYYVSFVLPFASVGNMVLISVDRYVAICDPLHYSTKVTLNRVKVSVGLCWACSVLYNGVILNVFLKHPDRYNSCYGECVAVINFLTGALDGVLTFIGPISVIITLYMKVFVVAVSQARALRSHTAAVKVQNSVHVSANKSERKAARTLGVVEVVFLICFCPYFYPSIAGQDMSSDVEISVFGIWLFYWNSCLNPLIYAFFYPWFRKCIRQIVTLQILQPYSSDANIL
>LOCXPTAAR24.268.HIT1.TAAR.2R.332.7tm_1.exons2.LR584062.1.Echeneis_naucrates
METLEEAELCFPQMNTSCRKKLQHYATNVFLYILLSSITVLTVCLNLLRLMGSVWFSFSRQLHTSTNLLLLSLAVSDFLVGLLLMPVQILLKEGCWVLGSLTCRLFYYVSFVLPIASVGNMVLISVDRYVAICDPLHYSTKVTLNRVKVSVGLCWACSVLYNGVILNVFLKHPDRYNSCYGECVVVINFLTGALDGMLTFIGPISVIITLYMKVFVVAVSQARALRSHTAAVKVQNSVHVSANKSERKAARTLGVVVVVFLICFCPYFYTSIAGQDVSSDVEISVFGIWLLSSNSCLNPLIYAFFYPWFRKCIRQIVTLQILQPYSSDANIL
>LOCXPTAAR28.276.HIT1.TAAR.2R.332.7tm_1.exons2.LR584062.1.Echeneis_naucrates
METLEEAELCFPQMNTSCRKKLQHYATNVFLYILLSSITVLTVCLNLLRLMGSVWFSFSRQLHTSTNLLLLSLAVSDFLVGLLLMPVQILLKEGCWVLGSLTCRLFIYVSFVLPIASVGNMVLISVDRYVAICDPLHYSTKVTLNRVKVSVGLCWACSVLYNGVILNVFLKHPDRYNSCYGECVVVINFVTGALDGVLTFIGPISVIITLYMKVFVVAVSQARALRSHTAAVKVQNSVHVSANKSERKAARTLGVVVVVFLICFCPYFYPSIAGQDMSSDVEISVFGIWLLSSNSCLNPLIYAFFYPWFRKCIRQIVTLQILQPYSSDANIL
>LOCXPTAAR29.290.HIT1.TAAR.2R.289.7tm_1.exons2.LR584062.1.Echeneis_naucrates
METLEEAELCFPQMNTSCRKKLQHYATNVFLYILLSSITVLTVCLNLLRLMGSVWFSFSRQLHTSTNLLLLSLAVSDFLVGLLLMPVQILLKEGCWVLGSLTCRLFYYVSFVLPSASVGNMVLISVDRYVAICDPLHYSTKVTLNRVKVSVGLCWACSVLYNSVILNVFLKHPDRYNSCYGECVAVINFLTGALDGVLTFIGPISVIITLYMKVFVVAVSQARALRSHTAAVKVQNSVHVSANKSERKAARTLGVVVVVFLICFCPYFYPSIAGQDVSSDVEFQFLGSG
>LOCXPTAAR19.295.HIT1.TAAR.2R.278.7tm_1.exons2.LR584062.1.Echeneis_naucrates
EVELCFPQLNSSCRKTVRPHSEALCIYSLLSIITLLTVVLNLLVIISISHFRQQLHTTTNLLLLSLAAADFVVGLLQMPVLLLQNQGCWFLGDFMCGVHYFLGFLVVSVSVGNMVLISVDRYIAICEPMVYSTRVTLKRVQLCVCLCWIFSAVHSSWILRDFLKRPNRYNSCYGDCVVVVNFVEGAVDLVVTFLGPILVIIVLYLRVFVVAVSQARAMRCHIAAVTLQLSGSVKAKKSEMKAARTLGIVVAVFLLCCSPYYCFAVAAENNLVGASSSH
>LOCXPTAAR29.312.HIT1.TAAR.2R.331.7tm_1.exons2.LR584062.1.Echeneis_naucrates
METLEEAELCFPQMNTSCRKKLQHYATNVFLYILLSSITVLTVCLNLLRLMGSVWFSFSRQLHTSTNLLLLSLAVSDFLVGLLLMPVQILLKEGCWVLGSLTCRLFYYVSFVLPIASVGNMVLISVDRYVAICDPLHYSTKVTLNRVKVSVGLCWACSVLYNGVILNAFLKHPDRYNSCYGECVVVINFLTGALDGMLTFIGPISVIITLYMKVFVVAVSQARALRSHTAAVKVQNSVHVSANKSERKAARTLGVVVVVFLICFCPYFYTSIAGQDVSSDVEISVFGIWLLSSNSCLNPLIYAFFYPWFRSVFVRLSHFRYCSLIPLMLTY
>LOCXPTAAR19.314.HIT1.TAAR.2R.325.7tm_1.exons2.LR584062.1.Echeneis_naucrates
EVELCFPQLNSSCRKTVRPHSEALCIYSLLSIITLLTVVLNLLVIISISHFRQQLHTTTNLLLLSLAAADFVVGLLQMPVLLLQNQGCWFLGDFMCGVHYFLGFLVVSVSVGNMVLISVDRYIAICEPMVYSTRVTLKRVQLCVCLCWIFSAVHSSWILRDFLKRPNRYNSCYGDCVVVVNFVEGAVDLVVTFLGPILVIIVLYLRVFVVAVSQARAMRCHIAAVTLQLSGSVKAKKSEMKAARTLGIVVAVFLLCSSPYYCFAVAAENNLVGASSSPIEIWLVYFNSCLNPVIYVFFYPWFRKSIKNIITCQILQPGSSQTSLM
>LOCXPTAAR31.315.HIT1.TAAR.2R.332.7tm_1.exons2.LR584062.1.Echeneis_naucrates
METLEEAELCFPQMNTSCRKKLQHYATNVFLYILLSSITVLTVCLNLLRLMGSVWFSFSRQLHTSTNLLLLSLAVSDFLVGLLLMPVQILRKEGCWVLGSLTCRLFIYASFVLTSASVGNMVLISVDRYVAICDPLHYSTKVTLNRVKVSVGLCWACSVLYNGVILNVFLKHPDRYNSCYGQCVAVINFLTGALDGVLTFIGPISVIITLYMKVFVVAVSQARALRSHTAAVKVQNSVHVSAKKSERKAARTLGVVVVVFLICFCPYFYPSIAGQDMSSDVEISVFGIWLLYCNSCLNPLIYAFFYPWFRKCIRQIVTLQILQPYSSDANIL
>LOCXPTAAR37.322.HIT1.TAAR.2R.292.7tm_1.exons2.LR584062.1.Echeneis_naucrates
METLEEAELCFPQMNTSCRKKFQHYATNVFLYILLSSITVLTVCLNLLRLMGSVWFSFSRQLHTSTNLLLLSLAVSDFLVGLLLMPVQILLKEGCWVLGSLTCRLFYYISFVLPSASVGNMVLISVDRYVAICDPLHYSTKVTLNRVKVSVGLCWACSVLYNGVILNVFLKHPDRYNSCYGECVAVINFLTGALDGVLTFIGPISVIITLYMKVFVVAVSQARALRSHTAAVKVQNSVHVSANKSERKAARTLGVVVVVFLICFCPYFYPSIAGQDVSSNVEFSIFWDLASL
>LOCXPTAAR32.323.HIT1.TAAR.2R.325.7tm_1.exons2.LR584062.1.Echeneis_naucrates
EVELCFPQLNSSCRKTVRPHSEALCIYSLLSIITLLTVVLNLLVIISISHFRQQLHTTTNLLLLSLAAADFVVGLLQMPVLLLQNQGCWFLGDFMCGVHYFLGFLVVSVSVGNMVLISVDRYIAICEPMVYSTRVTLKRVQLCVCLCWIFSAVHSSWILRDFLKRPNRYNSCYGDCVVVVNFVEGAVDLVVTFLGPILVIIVLYLRVFVVAVSQARAMRCHIAAVTLQLSGSVKAKKSEMKAARTLGIVVAVFLLCCSPYYCFAVAAENNLVGASSSPIEIWLVYFNSCLNPVIYVFFYLWFRKSIKNIITCQILQPGSSQTSLM
>LOCXPTAAR33.329.HIT1.TAAR.2R.332.7tm_1.exons2.LR584062.1.Echeneis_naucrates
METLEEAELCFPQMNTSCRKKLQHYATNVFLYILLSSITVLTVCLNLLRLMGSVWFSFSRQLHTSTNLLLLSLAVSDFLVGLLLMPVQILLKEGCWVLGSLTCRLFYYASFVLTSASVGNMVLISVDRYVAICDPLHYSTKVTLNRVKVSVGLCWACSVLYNGVILNVFLKHPDRYNSCYGECVVVINFLTGALDGVLTFIGPISVIITLYMKVFVVVVSQARALRSHTAAVKVQNSVHVSANKSERKAARTLGVVVVVFLICFCPYFYPSIAGQDVSSDVEISVFRIWLFYWNSCLNPLIYAFFYPWFRKCIRQIVTLQILQPYSSDANIL
>LOCXPTAAR34.330.HIT1.TAAR.2R.332.7tm_1.exons2.LR584062.1.Echeneis_naucrates
METLEEAELCFPQMNTSCRKKFQHYATNVFLYILLSSITVLTVCLNLLRLMGSVWFSFSRQLHTSTNLLLLSLAVSDFLVGLLLMPVQILLKEGCWVLGSLTCRLFYYVSFVLPSASVGNMVLISVDRYVAICDPLHYSTKVTLNRVKVSVGLCWACSVLYNGVILNVFLKHPDRYNSCYGQCVAVINFLTGALDGVLTFIGPISVIITLYMKVFVVAVSQARALRSHTAAVKVQNSVHVSANKSERKAARTLGVVVVVFLICFCPYFYPSIAGQDVSSNVEFSVFGIWLVCSNSCLNPLIYAFFYPWFRKCIRQIVTLQILQPYSSDANIL
>LOCXPTAAR32.334.HIT1.TAAR.2R.325.7tm_1.exons2.LR584062.1.Echeneis_naucrates
EVELCFPQLNSSCRKTVRPHSEALCIYSLLSIITLLTVVLNLLVIISISHFRQQLHTTTNLLLLSLAAADFVVGLLQMPVLLLQNQGCWFLGDFMCGVHYFLGFLVVSVSVGNMVLISVDRYIAICEPMVYSTRVTLKRVQLCVCLCWIFSAVHSSWILRDFLKRPNRYNSCYGDCVVVVNFVEGAVDLVVTFLGPILVIIVLYLRVFVVAVSQARAMRCHIAAVTLQLSGSVKAKKSEMKAARTLGIVVAVFLLCCSPYYCFAVAAENNLVGASSSPIEIWLVYFNSCLNPVIYVFFYLWFRKSIKNIITCQILQPGSSQTSLM
>LOCXPTAAR33.340.HIT1.TAAR.2R.332.7tm_1.exons2.LR584062.1.Echeneis_naucrates
METLEEAELCFPQMNTSCRKKLQHYATNVFLYILLSSITVLTVCLNLLRLMGSVWFSFSRQLHTSTNLLLLSLAVSDFLVGLLLMPVQILLKEGCWVLGSLTCRLFYYASFVLTSASVGNMVLISVDRYVAICDPLHYSTKVTLNRVKVSVGLCWACSVLYNGVILNVFLKHPDRYNSCYGECVVVINFLTGALDGVLTFIGPISVIITLYMKVFVVVVSQARALRSHTAAVKVQNSVHVSANKSERKAARTLGVVVVVFLICFCPYFYPSIAGQDVSSDVEISVFRIWLFYWNSCLNPLIYAFFYPWFRKCIRQIVTLQILQPYSSDANIL
>LOCXPTAAR37.377.HIT1.TAAR.2R.332.7tm_1.exons2.LR584062.1.Echeneis_naucrates
METLEEAELCFPQMNTSCRKKFQHYATNVFLYILLSSITVLTVCLNLLRLMGSVWFSFSRQLHTSTNLLLLSLAVSDFLVGLLLMPVQILLKEGCWVLGSLTCRLFYYVSFVLPSASVGNMVLISVDRYVAICDPLHYSTKVTLNRVKVSVGLCWACSVLYNGVILNVFLKHPDRYNSCYGECVAVINFLTGALDGVLTFIGPISVIITLYMKVFVVAVSQARALRSHTAAVKVQNSVHVSANKSERKAARTLGVVVVVFLICFCPYFYPSIAGQDVSSNVEFSVFGIWLVCSNSCLNPLIYAFFYPWFRKCIRQIVTLQILQPYSSDANIL
>LOCXPTAAR38.378.HIT1.TAAR.2R.325.7tm_1.exons2.LR584062.1.Echeneis_naucrates
EVELCFPQLNSSCRKTVRPHSEALCIYSLLSIITLLTVVLNLLVIISISHFRQQLHTTTNLLLLSLAAADFVVGLLMMPVFLLQNQGCWFLGDFMCGVHYFLGFLVVSVSVGNMVLISVDRYIAICEPMVYSTRVTLKRVQLCVCLCWIFSAVHSSWILRDFLKRPNRYNSCYGDCVVVVNFVEGAVDLVVTFLGPILVIIVLYLRVFVVAVSQARAMRCHIAAVTLQLSGSVKAKKSEMKAARTLGIVVAVFLLCCSPYYCFAVAAENNLVGASSSPIEIWLVYFNSCLNPVIYVFFYPWFRKSIKNIITCQILQPGSSQTSLM
>LOCXPTAAR39.379.HIT1.TAAR.2R.332.7tm_1.exons2.LR584062.1.Echeneis_naucrates
METLEEAELCFPQMNTSCRKKLQHYATNVFLYILLSSITVLTVCLNLLRLMGSVWFSFSRQLHTSTNLLLLSLAVSDFLVGLLLMPVQILLKEGCWVLGSLTCRLFIYASFVLTSASVGNMVLISVDRYVAICDPLHYSTKVTLNRVKVSVGLCWACSVLYNGVILNVFLKHPDRYNSCYGECVAVINFLTGALDGVLTFIGPISVIITLYMKVFVVAVSQARALRSHTAAVKVQNSVHVSAKKSERKAARTLGVVVVVFLICFCPYFYPSIAGQDVSSDVEFSVFGIWLLYCNSCLNPLIYAFFYPWFRKCIRQIVTLQILQPYSSDANIL
>LOCXPTAAR40.380.HIT1.TAAR.2R.314.7tm_1.exons1.LR584065.1.Echeneis_naucrates
TDDIHPCYEFDRVSHILKRKHSTICVLLYLFFSSLSVIIVCGNLLVIISIVYFKQLHTPTNSLILSLAVADLLVGVIVFPLGLEFPISSCLYHEDLFCKVRDSFDVILSTASILNLCCISIDRYYAVCQPLTYNTKTNAQFVIMILGSWSVSILVAVGFIIAGLNPDKCPNVCIIDVLLANILGPILSFYLPVIIMLCIYLKIFLVAQKQARSIQSTKSGATVSKMETKATKTLATVLGVFLLCWLPFFLCFAVQLLNHVSVPIEVFETLNWLALSNSMLNPFIYAFFYSWFRSAFRMIVSGKIFKGDFSNTKL
>LOCXPTAAR41.381.HIT1.TAAR.2R.314.7tm_1.exons1.LR584065.1.Echeneis_naucrates
TDDIHPCYEFDRVSHILKRKHSTICVLLYLFFSSLSVIIVCGNLLVIISIVYFKQLHTPTNSLILSLAVADLLVGVIVFPLGLEFPISSCLYHEDLFCKVRDSFDAILSTASILNLCCISIDRYYAVCQPLTYNTKTNAQFVIMILGSWSVSILVAVGFIIAGLNPDRCPNVCIIDVLLANILGPILSFYLPVIIMLCIYLKIFLVAQKQARSIQSTKSGATVSKMEKKATKTLATVLGVFLLCWLPFFLCFAVQLLNHVSVPIEVFETLNWLALSNSMLNPFIYAFFYSWFRSAFRMIVSGKIFKGDFSNTKL
>LOCXPTAAR42.382.HIT1.TAAR.2R.327.7tm_1.exons1.LR584065.1.Echeneis_naucrates
MDPELNGNRTYTNNDIHLCYQPDYTTYTFTRDPSIVCVSLYIVLGLLSVVTICGNLLVIISIIYFKQLHTPTNYLILSLAVADLLVGVLVFPFSMVFTVTLCWYYEDLFCKVRGSFDVTLSTASILNLCCISIDRYYAVCQPLTYRNKINDGVILLMVLVSWGLAALIGIGIIIAGFNHGKCEESCLLDALISTTLACIFSFYIPVIIMLCIYLKIFLVAQKQARSIQSTKSGATVSKMEKKATKTLATVLGVFLLCWTPFFLCIVFQPLTYSVTPIAVIETLNWLTLSNSMLNPFIYAFFYSWFRSAFRMIVSGKIFRGDFTNSKL
>LOCXPTAAR40.383.HIT1.TAAR.2R.314.7tm_1.exons1.LR584065.1.Echeneis_naucrates
TDDIHPCYEFDRVSHILKRKHSTICVLLYLFFSSLSVIIVCGNLLVIISIVYFKQLHTPTNSLILSLAVADLLVGVIVFPLGLEFPISSCLYHEDLFCKVRDSFDVILSTASILNLCCISIDRYYAVCQPLTYNTKTNAQFVIMILGSWSVSILVAVGFIIAGLNPDKCPNVCIIDVLLANILGPILSFYLPVIIMLCIYLKIFLVAQKQARSIQSTKSGATVSKMETKATKTLATVLGVFLLCWLPFFLCFAVQLLNHVSVPIEVFETLNWLALSNSMLNPFIYAFFYSWFRSAFRMIVSGKIFKGDFSNTKL
>LOCXPTAAR44.384.HIT1.TAAR.2R.314.7tm_1.exons1.LR584065.1.Echeneis_naucrates
TDDIHPCYEFDRVSHILKRKHSTICVLLYLFFSSLSVIIVCGNLLVIISIVYFKQLHTPTNSLILSLAVADLLVGVIVFPLGLEFPISSCLYHEDLFCKVRDSFDAILSTASILNLCCISIDRYYAVCQPLTYNTKTNAQFVIMILGSWSVSILVAVGFIIAGLNPDKCPNVCIIDVSLANILGPILSFYLPVIIMLCIYLKIFLVAQKQARSIQSTKSGATVSKMETKATKTLVTVLGVFLLCWLPFFLCFAVQLLNHVSVPIEVFETLNWLTLSNSMLNPFIYAFFYSWFRSAFRMIVSGKIFKGDFSNTKL
>LOCXPTAAR45.385.HIT1.TAAR.2R.327.7tm_1.exons1.LR584065.1.Echeneis_naucrates
MDPELNGNRTYTNTDIHLCYQPDYTTYTFTRDPSIVCVSLYIVLGLLSVVTICGNLLVIISIIYFKQLHTPTNYLILSLAVADLLVGVLVFPFSMVFTVTLCWYYEDLFCKVRGSFDVTLSTASILNLCCISIDRYYAVCQPLTYRNKINDGVILLMVLVSWGLAALIGIGIIIAGFNHGKCEESCLLDALISTTLACIFSFYIPVIIMLCIYLKIFLVAQKQARSIQSTKSGATVSKMEKKATKTLATVLGVFLLCWTPFFLCIVFQPLTYSVTPIAVIETLNWLTLSNSMLNPFIYAFFYSWFRSAFRMIVSGKIFRGDFTNSKL
>LOCXPTAAR46.386.HIT1.TAAR.2R.326.7tm_1.exons1.LR584065.1.Echeneis_naucrates
MDPELNGNRTYTNNDKHLCYQPDYTTYTFTVDPSIVCVSLYIVLGLLSVVTICGNLLVIISIIYFKQLHTPTNYLILSLAVADLLVGVLVFPFSMVFTVTLCWYYEDLFCKVRGSFDVTLSTASILNLCCISIDRYYAVCQPLTYRNKINDGVILLMVLVSWGLAALIGVGIVIIGFNHGKCEESCLLDALISTTLSYISFYIPVIIILCIYLKIFLVAQKQARSIQSTKSGATVSKMETKATKTLATVLGVFLLCWTPFFLCIVFQPLTYSVTPIAVIETLNWLTLSNSMLNPFIYAFFYSWFRSAFRMIVSGKIFRGDFTNSKL
>LOCXPTAAR47.387.HIT1.TAAR.2R.327.7tm_1.exons1.LR584065.1.Echeneis_naucrates
MDPQLNGNRTYTNNDIHLCYQPDYTTYTFTRDPSIVCVLLYIVLGLLSVVTICGNLLVIISIIYFKQLHTPTNYLILSLAVADLLVGVLVFPFSMVFTVTLCWYYEDLFCKVRGSFDVTLSTASILNLCCISIDRYYAVCQPLTYRNKINDGVILLMVLVSWGLAALIGICIVIVGFNHGKCEESCLLDALISTTLACIFSFYIPVIIMPCIYLKIFLVAQKQARSIQSTKSGATVSKMEKKATKTLATVLGVFLLCWTPFFLCIVFQPLTYSVTPIVVLETLNWLALSNSMLNPFIYTFFYSWFRSAFRMIVSGKIFRGDFANSKL
>LOCXPTAAR48.388.HIT1.TAAR.2R.327.7tm_1.exons1.LR584065.1.Echeneis_naucrates
MDPELNGNRTYTNNDIHLCYQPDYTTYTFTSDPSIVCVLLYIVLGLLSVVTICGNLLVIISIIYFKQLHTPTNYLILSLAVADLLVGVLVFPFSMVFTVTLCWYYEDLFCKVRNSFDVTLCTASILNLCCISIDRYYAVCQPLIYRNKINDGVTLLMVLVSWGLAALVGIAIVIIGLNHGKCEESCLLDALISTTLSYISYVCIPVIIMLCIYLKIFLVAQKQARSIQSTKSGATVSKMETKATKTLATVLGVFLLCWTPFFLCIVFQPLTYSVTPIVVLETLNWLAMSNSMLNPFIYAFFYSWFRSAFRMIVSGKIFRGDFANSKL
>LOCXPTAAR49.389.HIT1.TAAR.2R.327.7tm_1.exons1.LR584065.1.Echeneis_naucrates
MDPELNGNRTYTNTDIHLCYQPDYTTYTFIRNPSIVCVLLYIVLGLLSVVTICGNLLVIISIIYFKQLHTPTNYLILSLAVADLLVGVLVFPFSMVFTVTLCWYYEDLFCKVRGSFDVTLCTASILNLCCISIDRYYAVCQPLTYRNKINDGVILLMVLVSWGLAALIGVGIIIALFHHVKCEESCLLDALISTTLAYIFSFCIPVIIMLCIYLKIFLVAQKQARSIQSTKSGATVSKMETKATKTLATVLGVFLLCWTPFFLCVVFQPLTYSITPIVVLETLNWLAMSNSMLNPFIYAFFYSWFRSAFRMIVSGKIFRGDFANSKL
>LOCXPTAAR50.390.HIT1.TAAR.2R.326.7tm_1.exons1.LR584065.1.Echeneis_naucrates
MDPQLNGNRTYTNNDIHLCYQPDYTTYTFTSNPSIVCVLLYIVLGLLSVVTICGNLLVIISIIYFKQLHTPTNYLILSLAVADLLVGVLVFPFSMVFTVTLCWYYEDLFCKVRVSFDVTLSTASILNLCCISIDRYYAVCQPLIYRNKINDGVILLMVLVSWGFAALVGIAIVIIGFKVKCEESCLLDALISTTLSYISYFCIPVIIMLCTYLKIFLVAQKQARSIQSTKSGATVSKMEKKATKTLATVLGVFLLCWTPFFLCIVFQPLTYSITPIVVLETLNWLAMSNSMLNPFIYAFFYSWFRSAFRMIVSGKIFRGDFANSKL
>LOCXPTAAR51.391.HIT1.TAAR.2R.327.7tm_1.exons1.LR584065.1.Echeneis_naucrates
MDPELNGNRNYTNTDIHLCYQPDYTTYTFTSDPSIVCVSLYIVLGLLSVVTICGNLLVIISIIYFKQLHTPTNYLILSLAVADLLVGVLVFPFSMVFTVTLCWYYEDLFCKVRGSFDVTLSTASILNLCCISIDRYYAVCQPLTYRNKINDGVILLMVLVSWGLAALIGIGIIIAGFNHGKCEESCLLDALISTTLACIFSFYIPVIIMLCIYLKIFLVAQKQARSIQSTKSGATVSKMETKATKTLATVLGVFLLCWTPFFLSIVFQPLTYSVTPIAVIETLNWLALSNSMLNPFIYAFFYSWFRSAFRMIVSGKIFRGDFTNSKL
>LOCXPTAAR52.108.HIT1.TAAR.2R.326.7tm_1.exons1.LR584065.1.Echeneis_naucrates
MDPELNGNRTYTNNDIHLCYQPDYTTYTFTGDPSIVCVLLYIVLGLLSVVTICGNLLVIISIIYFKQLHTPTNYLILSLAVADLLVGVLVFPFSMVFTMTLCWYYEDLFCNVRVSFDVTLCTASILNLCCISIDRYYAVCQPLTYRNKINDGVILLMVLVSWGLAALIGVGIVTIGFKVKCEESCLLDALISNTLSCIFSFYIPVIIILCIYLKIYLVAQKQARSIQSTKSGATVSKMETKATKTLATVLGVFLLCWTPFFLCIVFQPLTYSVTPIAVIETLNWLALSNSMLNPFIYAFFYSWFRSAFRMIVSGKIFRGDFANSKL
>LOCXPTAAR53.109.HIT1.TAAR.2R.330.7tm_1.exons1.LR584065.1.Echeneis_naucrates
SGGMEAEVTVNGTRIVNHIHPCYELDNTTYVFMANPSVICVLVYIFLGLLSVVTICGNLLVIISIIYFKQLHTPTNYLILSLAVADLLVGVVVFPCSMAFTVTSCLYHENFICKIRDSFDVSLCTSSILNLCCISIDRYYAVCEPLTYRNTISVQVTVIMILVCWGISALIGTGIIVAGFSQGTCDEMCSADIVMANTMGPVFSFYLPAIIMLCIYLKIFLVAQKQVNSIQSTKSGATVSKMERKATKTLATVLGVFLLCLTPYFLCIVLQPLSNNPLPIPVIETLNWLTLSNSMLNPFIYAFFYSWFRSAFRMIVSGKIVKGDFADSKL
>LOCXPENSXMAP00000031881.1.11.HIT1.Ora.1R.318.TAS2R.exons4.LR584046.1.Echeneis_naucrates
LVGMGLRVSVSPTQMAFYIMLVVLGILGNATVIGVIGRSVISDHSGGRNSDMIIINMALSNVLVSVMRNTLLVISDMGLELYSSKEWCQFLMGVWVWLRSVNVWSTLFLSAFHLQTLRRVTPTIGYLNGSRGILKLLLSLVLIWLINFIYSIPAYIFSTNGGVNTTETLMLVSSTTRPLLGCVWNFPSTYSGLAYATTSMVIHESIPIFLMAFTNLGSLYTLYTHGRARSLVRDAPVIKRVSAERRAAKVILGLIMLFIASWGTSIISVNYYNYNRGSAAEFLLVIARFANIIFIAMSPFVLAVGHRRLRAFLKSLLS
>LOCXPOra1.5.HIT1.Ora.2R.313.V1R.exons1.LR584046.1.Echeneis_naucrates
MDLCVTIKGVFFLLQTGLGILGNTVVLLAYSHIIYNKSKLLPVDMILCHLAFANLMLLLTRCVPQTMTVFGMRKLLNDPGCKAVIYAYRIFRALSVCVTCMLSVFQAVTIAPAGPRLSKLKLALPSLVLPTFVWLWLLNMAVCIAAPFFSMAPRNGTVPAFTLNLGFCHVDFKDNLSYVINGVAVTGRDFAFVALMVGSSCYILLLLSRHSRQVRGIHRSQGAGAEMRAAKTVVTLVVLYVVFFGIDNVIWIYMLTVAKVSPVVADMRVFFSSCYASFSPYFIISSNKKVKAKIVCASEQDQVTADTQESNDK
>LOCXPOra2.6.HIT1.Ora.2R.303.V1R.exons1.LR584046.1.Echeneis_naucrates
MSSEQFVRGMLYLSLTVVGVPGNTAVILAFLLLLHQENRLLPADAIILHLASANLLVVGVRCLLETLASFRLANIFGDIGCKAVIFVYRTSRSLSIWLTFVLSAYQCLSIAPPGSCWASARALAAHYLGIVFFFLWLVNTCMSSAAILFSFGTKTNSTLIDYGINVKYCYVHFPSKVSKEANGAAQVGRDVVPMALMTLASLIILVFLYKHSQQVKGLRSSKSGGGSCGRSGGAEQRAAKAVVMLVSLYVVLYGVDNGLWVYTLTVRRTMSSSFISDLRIFFSSLYAALSPVVIIVSNRKVNG
>LOCXPOra3.7.HIT1.Ora.2R.357.7tm_1.exons2.LR584046.1.Echeneis_naucrates
MSEVLTVDAILFGLLVFSGILGNILVIHVVFQSASESPARSLPPSDTILVHLSLANLLTSLFRTVPIFVSDLGLNVSLSPAWCRIFMLLWVWWRAVGCWVTLALSGFHCTTLKRQHVNFGPLAQQKERRRVWIILGVVWIANLVFSIPALVYATHVHGNATVELMVISCTTRPLLGCVWEFPSEQQGSAFASTSLALNEVLPLVLMVFTNLATLHALAKHIRAVTSGGESGTTHGELDKHVSGERKAAHVIVSLVSLFVVCWALQVAAVTYYNHDGGHHAEGLLTVSHFSASLFVGFSPMVVALGHGKLRRRITNMIVGWSKVLKCLSEDTEKKNKSPKTEEMKGKQTNSNAQKERR
>LOCXPOra5.8.HIT1.Ora.2R.306.7tm_1.exons1.LR584065.1.Echeneis_naucrates
MDDFSVNLVALRLFISCTGLVGNVFLILSIIQSKFCRVKSFQLFLLGLAAANSENILIVNIYDIIILETSSTTTGTWLCSSLKFLTLFGEITSILFTVLISIFRYQKLRNGSKRVNLPICMDSIRSATMLSGICVILSFLVSLPVFIINQEVPAGNITQKTSGCPPDFFQCSDNYCPIGSRLYKYLFIVLCNLLPLVAITATGCLILTVLLSQRKMVTPAVSVSGLSQFSKKRKRLGVHRSTIGVLAAMGLFQVDWTLYLIFHLTFSPTDIPFWAEIEFFISISYTSISPYVYVIGNSLFSLKNCK
>LOCXPDreOlfCa1.213.HIT1.OlfC.1R.711.7tm_3.exons4.LR584047.1.Echeneis_naucrates
SLPCVLQISCTSTAVSLSDKSRFPAFMRTIPNDLHQTAAMAHLLECNNWTWVGIIITDGSYGRSALESFTSSASNKSICVAFKWILPVFVTSEGVSYAIKQTATEILQNPKVKVIVSFAKASHMEALFEELKNQTRSKGNSMELMKRVWVASDSWSLSMSVLQKITLKEIGYVVGFTFKNGNVSSFKDYLSKMDADGHRNTDNNPFLQQFYTQLNDSRFSTDAELVSEGVKLLKKETDNDTILSLEMAVSAIAQAVASVCKKEDCKTPGKVQPWKVNKALSKQEFELQGKIYMFDSNGDINQGYEVVMWQSNGREVDVHNFVAEYDLNTNSFHYTNRSTIQKFINLKNIFSKCSNSCKPGQSKKTAEGQHTCCYECINCAKNYYSNGIDMDQCLTCDEGKEWSDEGSSNCTPKAQIYFSWHDGFAVVLLTFAAMGIVLVFMVSALFFHKRATPVVKAAGGPLSQVILFSLVISYVSAVLFVGRPNGIQCKAQQMMFGISFTLCISCILVKSLRILMAFQLNPAVQVVLRQVHKPYVTVGIVVGLQVVICICWLALRSPSKEILNLPKTLLERCNKGSYVAFGVMLGYIAILAFVCFICAFKGRKLPQHYNEAKFITFSTLLFLISWLLFIPIYVTTPGRYISAVEMTVILISNYSILSCHFFPKCFTMLFKKEKNTESAFRKNLYEYSNKSVDSVSWSSWSESQSSSQHVI
>LOCXPOlfC1.96.HIT1.OlfC.2R.875.ANF_receptor.exons12.LR584054.1.Echeneis_naucrates
TRWSSSACCLWLLSVGGRQAGVAAVQAAACSRWGAPSDQSLSQDGDVIIGGIFNLHYRPSPVEKDFIKLPHYEPCTGLDLESLKNMYAMTFAVEEINRNSTLLPGVKLGYSIADGCSRYPWALQVALSLIGGDTRRCSLSASHSTNWITSLTLFLGARPVPLLIGASSSTTGIVLSRILGPLSVPIISYMASCPCLSDRAKFPNFFRTIPSDIYQARAMARLAIRFHWTWIGAVIVNNDYGHLAVQVFQEEIQGKGVCLEFIETVHRETIRGDARRTALTIQASSARVILIFCWYTDTKNIFLELAKRNVTGRQFLASEAWSTSDDLLQDVRISKVASGVLGVAIKSSQIPGFETYLRYLHPVHRPHDGFLREFWENEFGCSPEEKPLSSQPKANSLQRASLPPCGGNESLVGIQHSFTDTSTLRVAYNVYLAVYAAAHALHSLISCPNMNTSICSSPNHIKSLELLQQLNKVKVTTPEGEMFYFQGADIPAKYDLINWQNTPDGHLKLVLVGRVNGFDVHLNESAIQWSTGSSQVPVSVCTESCRPGTRMATRRGEPVCCFDCILCAEGEISNKTGSAHCGRCPSEFWSNDDRTACIPRQLDFLSFNETLGITLTTAAMSGATVTTAVFVVFVYYRQTPMVRANNAELSFLLLLSLKLCFLCSLVFIGRPSVWNCRFQQAAFGISFVLCISCLLVKTMVVLAVFRSARPGAEALMKWFGPGQQRGSVFVFTCVQIIICAVWLSLSPPVPQQDLGFQGSRVTLKCAMASVLGFSLVLGYIGLLACTCLLLAFLARKLPDNFNEAKLIAFSMLIFCAVWVAFVPAYVSSPGKYVVAVEIFAILASSYGLLLCIFAPKCFIILLRPEKNTKKCLMAR
>LOCXPOlfC2.98.HIT1.OlfC.2R.867.ANF_receptor.exons9.LR584054.1.Echeneis_naucrates
LLFMLCSYFSSAASSSLYSTSCQLQGRFHLNGMHKAGDVVVGALLEIHFFASFPDLSFTSEPQQPTCHGFDVLGFKQAQTMAFAIDEINRNPNLLPNVTLGYSVYDNCLQLGIGFRAALSLTSGQEDQVIIHESCEGTPPVLGIVGDSSSTRSIAISAVLGLYRVPMVSYFSTCSCLSNRQMFPSFFRTIPSDAFQVRAIIQILKHFGWTWAGLLISDDDYGLHAARSFQSDLGPSDGGCLAYLEVLPEGHDPAALRRIVNVIKKSTARVVIAFAHEIDMINLVEEVVRQNVTGLQWIASEAWTSAAVLQTPHLMPYLGGTLGIAIRRGEIPGLREFMLQIRPDLNHNKSIENNVINQFWEHTFKCRFAPPPSGWVEAGGAICTGQEDLETVQTEYLDVLKLRAEYNVYKAVYALAYALHELLQCEPGRGPFSGNSCGDLQRLEPWQVVYYLEKVNFTTSFGDEVSFDENGDVLPIYDIMNWQWLPDGGIKVQNVGEVKKSALKGEELTLHEDNIYWNFESKEPPRSVCSESCPPGTRRARKKGEPECCFDCIPCSEGKISNKFDSTECISCPEDFWSSPQRDLCVPKKTDFLSYHEPLGICLTATSLLGTFICAVVLGIFTHHRSTPMVRANNSELSFLLLVSLKLCFLCSLLFIGRPRLWTCQLRHAAFGISFVLCVSCILVKTMVVLAVFKASKPGGGASLKWFGAVQQRGTVLVLTSVQAAICTAWLVSASPVPHKNTQYHNDKIVYECVVGSTIGFAVLLGYIGLLALLSFLLAFLARNLPDNFNEAKLITFSMLIFCAVWVAFVPAYISSPGKYADAVEVFAILASSFGLFLAIFGPKCYIILLRPERNTKKAIMGRGTGS
>LOCXPOlfC3.102.HIT1.OlfC.2R.867.ANF_receptor.exons9.LR584054.1.Echeneis_naucrates
LLFMLCSYFSSAASSSLYSTSCQLQGRFHLNGMHKAGDVVVGGLFEIHFFASFPDLSFTSEPQQPTCHGFDVLGFKQAQTMAFAIDEINRNPNLLPNVTLGYSVYDNCLQLGIGFRAALSLTSGQEDQVIIHESCEGTPPVLGIVGDSSSTRSIAISAVLGLYRVPMVSYFATCSCLSNRQMFPSFFRTIPSDAFQVRAIIQILKHFGWTWAGLLISDDDYGLHAARSFQSDLSPADGGCLAYLEVLPWGDDPAALRRIVNVIKKSTARVVIVFAHESHMINLVEEVVRQNVTGLQWIASEAWTSAAVLQTPHLMPYLGGTLGIAIRRGEIPGLRDFLLQIHPDLNHNKSVENNMVLQFWEYTFKCRFAPPPSGWVEAGGAICTGQEDLETVQTEFLDILNLRPEYNVYKAVYALAYALHELLQCEPGRGPFSVNSCGDLQRLEPWQVVYYLEKVNFTTSFGDEVSFDENGDVLPIYDIMNWQWLPDGGIKVQNVGEVKKSALKGEELTLHEDKVYWNSESKEPPRSVCSESCPPGTRRARKKGEPECCFDCILCSEGKISNKTDSTECISCPEDFWSSPQRDLCVPKKTEFLSYHEPLGICLTATSLLGTFICAVVLGIFIYHRKTPIVRANNSELSFQLLLSLKLCFLCSLLFIGRPRLWTCQLRHAAFGISFVLCVSCILVKTMVVLAVFKASKPGGGASLKWFGAVQQRGTVLVLTSVQAAICTAWLVSASPVPHKNTQYHNDKIVYECVVGSTIGFAVLLGYIGLLALLSFLLAFLARNLPDNFNEAKLITFSMLIFCAVWVAFVPAYVSSPGKYADAVEVFAILASSFGLLLALFGPKCYIILLRPERNTKKAIMGRGTGS
>LOCXPOlfC4.113.HIT1.OlfC.2R.876.ANF_receptor.exons9.LR584054.1.Echeneis_naucrates
MWMFFDINLLLLVLCFYFSSASFSPRYSTSCQLQGQFHLNGMHKAGDVIIGGLFQIHFFSTHPDLSYTSEAQQPTCYGFDVLGFKQAQTMAFAIDEINRNPNLLPNVTLGYSVYDNCLQLGIGFRGALKLASGQEEQVIIHESCEGTPPVLGIVGDDSSTRSIAISAVLGLYRMPMVSYYATCACLSNRQKFPSFFRTIPSDAFQVRAMIQMLKHFGWTWAGLLISDDDYGLHAARSFQSDLSPADGGCLAYTEILPWSEDRVELRRIVDLIKKSTARVVIVFAHESQMIDLMKEVVRQNVTGLQWIASEAWTSAAVLQTPHLMPYLGGTLGIAIRRGEIPGLRDFLFNIKPDLNHNNTYEKNVVNQFWEHTFKCRFAPPPSGWVEAGGAICTGQENLETVQTEFLDILNLRPEYNVYKAVYALAYALHELLQCEPGRGPFSGNSCGDLQRLEPWQLVYYLEKVNFTTSFGDEVSFDENGDVLPIYDIMNWQWLPDGGIKVQNVGEVKKSALKGEELTLNEDKIFWNIKSKEPPRSVCSESCPPGTRRARKKGEPECCFDCIPCSEGKISNKTDSTECISCLEDFWSSPQRDLCVPKKTDFLSYHEPLGICLTATSLLGTFICAVVLGIFIYHRKTPIVRANNSELSFQLLLSLKLCFLCSLLFIGRPRLWTCQLRHAAFGISFVLCVSCILVKTMVVLAVFKASKPGGEASLKWFGAVQQRGTVLVLTSVQAAICTAWLVSASPVPHKNTHYHNDKIVYECVVGSTIGFAVLLGYIGLLALLSFLLAFLARNLPDNFNEAKLITFSMLIFCAVWVAFVPAYVSSPGKYADAVEVFAILASSFGLLLALFGPKCYIILLRPERNTKKAIMGRGTGS
>LOCXPOlfC5.117.HIT1.OlfC.2R.873.ANF_receptor.exons9.LR584054.1.Echeneis_naucrates
MWMFFDINLLLLVLCFYFSSASFSPRYSTSCQLQGQFHLNGMHKAGDVIIGGLFQIHFFSTHPDLSYTSEAQQPTCYGFDVLGFKQAQTMAFAIDEINRNPNLLPNVTLGYSVYDNCLQLGIGFRGALKLASGQEEQVIIHESCEGTPPVLGIVGDSSSTRSIAISAVLGLYRMPMVSYFATCACLSNRQKFPSFFRTIPSDAFQVRAMIQMLKHFGWTWAGLLISDDDYGLHAARSFQSDLSPADGGCLAYTEILPWSEDRVELRRIVDLIKKSTARVVIVFAHESQMIDLMKEVVRQNVTGLQWIASEAWTSAAVLQTPHLMPYLGGTLGIAIRRGEIPGLREFMLQTYPYLNHNNSYGNSVVNQFWEHTFKCRFAPPPSGWVEAGGAICTGQEDLETVQTEFLDILNLRPEYNVYKAVYALAYALHELLQCEPGRGPSSGNSCGDLQRLEPWQLVYYLEKVNFTTSFGDEVSFDENGDVLPIYDIMNWQWLPDGGIKVQNVGEVKKSALKGEELTLHEDKIYWNFVSKKPPHSVCSESCPPGTRRARKKGEPECCFDCILCSEGKISNKTDSTECISCPEDFWSSPQRDLCVPKTVEFLSYHEPLGICLTATSLLGTFICAVVLGIFIYHRKTPIVRANNSELSFQLLVSLKLCFLCSLLFIGRPRLWTCQLRHAAFGISFVLCVSCILVKTMVVLAVFKASKPGGGASLKWFGAVQQRGTVLVLTSVQAAICTAWLVSASPVPHKNTQYHNDKIVYECVVGSTIGFAVLLGYIGLLALLSFLLAFLARNLPDNFNEAKLITFSMLIFCAVWVAFVPAYISSPGKYADAVEVFAILASSFGLLLALFGPKCYIILLRPERNTKKAIMGRG
>LOCXPOlfC6.120.HIT1.OlfC.2R.863.ANF_receptor.exons9.LR584054.1.Echeneis_naucrates
LFVMLCSCFAAVSSSLYFPSCQLQGQFHLNGMHNTGDVLLGGLFQMHFFSAPRDLSFSSEPQQPTCHGFDVLGFKQAQTMAFAIDEINRNPNLLPNVTLGYSVYDNCLQLAIGFRGALLLTSGQEDQVILHEPCEGTPPVLGIVGDDASSHSIAISTILGLYRMPMVSYFSTCSCLSDRQKFPSFFRTIPSDAFQVRAMIQILKHFGWTWAGLLISDDDYGLHAAQSFQSDLNPADGGCLAYLEVLSWGDDPAELRRIVNVIKKSTARVVIAFVHESHMIDLMEEVVRQNVTGLQWMASEAWTSAAVLQTPHLMPYLGGTLGIAIRRGEIPGLREFLLQIEPDLNHNSYGNNVVNQFWEYTFKCRFAPPPSGWVEAGGTICTGQEDLETVQTEFLDILNLRPEYNVYKAVYALAYALHELLQCEPGRGPFSGNSCGDLQRLEPWQIVYYLEKVNFTTSFGDEVSFDENGDVLPIYDILNWQWLPDGGFKVQNVGEVKKSALKGEELTLEENIIFWNFKPKKPPHSVCSESCPPGTRRARKKGEPECCFDCILCSEGKISNKTDSTECISCPEDFWSSPQRDLCVPKKIDFLSYHEPLGICLTATSLLGTFTCAVVLFIFIHHRQTPIVRANNSELSFQLLVSLKLCFLCSLLFIGRPRLWTCQLRHAAFGISFVLCVSCILVKTMVVLAVFKASKPGGGASLKWFGAVQQRGTVFTLTCIQAAICTAWLVSASPVPHKNTQYHNDKIVYECVVGSTIGFAVLLGYIGLLALLSFLLAFLARNLPDNFNEAKLITFSMLIFCAVWVAFVPAYISSPGKYADAVEVFAILASSFGLLLALFGPKCYIILLRPERNTKKAIMGRGT
>LOCXPOlfC7.125.HIT1.OlfC.2R.864.ANF_receptor.exons9.LR584054.1.Echeneis_naucrates
LLILTFSCFLSAAFSRLLSSSCQLQGQFSLNGMHKTGDVVLGGLFEIHFFATYPERSFTSEPQQPTCHGFDVIGLKQAQTMVFAIDEINRNPNLLPNVTLGYSVYDNCNQLGIGFRAALSLTSGQEEQVILHEPCEGTPPVLGIVGDDSSTRSIAISTVLSLYRVPTVSHYSTCACLSDRQKFPSFFRTIPSDAFQVRAMIQMLKHFGWTWAGLLISDNDYGLHAARSFQSDLGPSGAGCLAYTETLPWTDNPAELRRIVNVIKKSKARVVIVFAHEGHMIDLMEEVVRQNVTGLQWMASEAWTALADLQTPHFMPYLGGTLGIAIRRGEIPGLRKFLLHLRPDLNHNSYGNNIVNQFWEHTFKCRFAPPPSGWVEAGGAICTGQEDLETVQTEFLETLDLRPEYNVYKAVYALAYALHELLQCEPGRGPFSGNSCGDLQRLEPWQLMHYLEKVNFTTSFGDEVSFDENGDVLPIYDIMNWQWLPDGGIKVQNVGEVKKSALKGEELTLHEDKIYWNFETKKPPHSVCSESCPPGTRRARKKGEPECCFDCILCSEGEVNNKTDSTECISCPEDFWSSPQRDLCVPKKIEFLSYHEPLGICLAATSLLGTFFCAVVLGIFFYYRQTPIVRANNSELSFQLLVSLKLCFLCSLLFIGRPRLWTCQLRHAAFGISFVLCVSCILVKTMVVLAVFKASKPGGGASLKWFGAVQQRGTVLVLTSVQAAICTAWLVSASPVPHKNTQYHNDKIVYECVVGSTIGFAVLLGYIGLLALLSFLLAFLARNLPDNFNEAKLITFSMLIFCAVWVAFVPAYISSPGKYADAVEVFAILASSFGLLMALFGPKCYIILLRPERNTKKAIMGRGT
>LOCXPOlfC8.131.HIT1.OlfC.2R.870.ANF_receptor.exons9.LR584054.1.Echeneis_naucrates
TVVMWTLLLLIFLCTCFSSLASSPLYSSSCQLQGQFHLNGMHKAGDVVLGGLFGMHFFSTHPDLSYHSEPKQPTCHGFDVLGFKQAQTMAFAIDEINRNPNLLPNVTLGYSVYDNCNTLGIGFRAAFSLAGGQKEQVIIHEPCEGSPPVLGIVGDDSSTRSIAISTVLGLYRVPLVSYFSTCSCLSNRQKFPSFFRTIPSDAFQVRAIIQILKHFGWTWAGLLISDNDYGLHAARSFQSDLGPSDGGCLAYLEVLPQGDDPAELRRIVDVMRKSTARVVIVFAHEGHIINLMEEVVRQNVTGLQWIASEAWTASDKLQTPHLTPYLAGTLGIAIRRGEIQGLREFMLQIHPDISNNNDGNDMVNRFWEYIYRCRFAPPPSGWVEAGGAICTGQEDLETVQTEFLDILNLRPEYNVYKAVYALAYALHELLQCEPGRGPFSGNSCGDLQRLEPWQLVYYLQKVNFTTSFGDEVSFDENGDVLPIYDIMNWQWLPDGGIKVQNVGEVKKSALKGEELTLHEDKVYWNFVSKKPPRSVCSESCPPGTRRARKKGEPECCFDCILCSEGKISNKTDSTECISCPEDFWSSPQRDLCVPKKTEFLSYHEPLGICLTATSLLGTFICAVVLGIFICSRQTPIVRANNSELSFQLLVSLKLCFLCSLLFIGRPRLWTCQLRHAAFGISFVLCVACILVKTMVVLAVFKASKPGGGASLKWFGAVQQRGTVLVLTSVQAAICTAWLVSASPVPHKNTQYHNDKIVYECVVGSTIGFAVLLGYIGLLALLSFLIAFLARNLPDNFNEAKLITFSMLIFCAVWVAFVPAYVSSPGKYADAVEVFAILASSFGLLLALFGPKCYIILLRPERNTKKAIMGR
>LOCXPOlfC9.137.HIT1.OlfC.2R.862.ANF_receptor.exons9.LR584054.1.Echeneis_naucrates
LLLLFFVSTAASSSFYSSSCRLQGNFNLNGMHRAGDVIIGGLFEMNFFSTQSDLFFTSEPQQPTCHGFDVIGFRLTQTMAFAIDEINRNPNLLPNVTLGYSVYDNCNTLGIGFRAALSLTSGQEEQVIIHESCEGTPPVLGIVGDSSSTRSIAISAVLGLYRVPTVSYFSTCSCLSDRKKFPSFFRTIPSDAFQVRAIIQILKHFGWTWAGLLISDNDYGLHAARSFQSDMSPADGGCLAYTEILPWGDDPAELRRIVDVMKKSTARVVIVFAHESHMIDLMKEVVRQNVTGLQWIASEAWTSAAVLQTPHLMPYLGGTLGIAIRRGEIPGLRDFLLQIQPDLNHNQSIGKSVVNQFWEYTFKCRFAPPPSGWVEAGGAICTGQEDLETVQTEFLDILNLRPEYNVYKAVYALAYALHELLQCEPGRGPFSGNSCGDLQRLEPWQLVYYLQKVNFTTSFGDEVSFDENGDVLPIYDVMNWQWLPDGGIKVQNVGEVKKSALKGEELTLHEDKIFWNIKSEKPPHSVCSESCPPGTRRARKKEEPECCFDCILCSEGKISNKTDSTECISCPEDFWSSPQRDHCAQKKIDFLSYHEPLGICLTATSLLGTFICAVILCIFICHRKTPIVRANNSELSFQLLVSLKLCFLCSLLFIGRPRLWTCQLRHAAFGISFVLCVSCILVKTMVVLAVFKASKPGGGASLKWFGAVQQRGTVLVLTSVQAAICTAWLVSASPVPHKNTQYHNDKIVYECVVGSTIGFAVLLGYIGLLALLSFLLAFLARNLPDNFNEAKLITFSMLIFCAVWVAFVPAYISSPGKYADAVEVFAILASSFGLLLALFGPKCYIILVKPERNTKKAIMGRG
>LOCXPOlfC10.146.HIT1.OlfC.2R.863.ANF_receptor.exons9.LR584054.1.Echeneis_naucrates
LLLLFFVSTAASSSFYSSSCRLQGNFNLNGMHRAGDVIIGGLFEMNFFSTQSDLFFTSEPQQPTCHGFDVIGFRLTQTMAFAIDELNRNPNLLPNVTLGYSVYDNCNTLGIGFRAALSLTSGQEEQVIIHESCEGTPPVLGIVGDSSSTRSIAISAVLGLYRVPTVSYFSTCSCLSDRKKFPSFFRTIPSDAFQVRAMIQILKHFGWTWAGLLISDDDYGLHAARSFQSDMSPADGGCLAYTEILPWRDDPAELRRIVDVMKKSAARVVIVFAHEGHMIDLMKEVVRQNVTGLQWMASEAWTSAAVLQTPHLMPYLGGTLGIAIRRGEIPGLRDFLLQIEPDLNHNQSIGKSVVNQFWEHTFKCRFAPPPSGWVEAGGAICTGQEDLETVQTEFLDILNLRPEYNVYKAVYALAYALHELLQCEPGRGPFSGNSCGDLQRLEPWQLVYYLQKVNFTTSFGDEVSFDENGDVLPIYDIMNWQWLPDGGIKVQNVGEVKKSALKGEELTLHEDKVYWNFVSKKPPRSACSESCPPGTRRARKKGEPECCFDCILCSEGKISNKTDSTECISCPEDFWSSPQRDHCAQKKIDFLSYHEPLGICLTATSLLGTFICAVILCIFICHRKTPIVRANNSELSFQLLVSLKLCFLCSLLFIGHPRLWTCQLRHAAFGISFVLCVSCILVKTMVVLAVFKASKPGGGASLKWFGAVQQRGTVLVLTSVQAAICTAWLVSASPVPHKNTQYHNDKIVYECVVGSTIGFAVLLGYIGLLALLSFLLAFLARNLPDNFNEAKLITFSMLIFCAVWVAFVPAYVSSPGKYADAVEVFAILASSFGLLLALFGPKCYIILLRPERNTKKAIMGRTT
>LOCXPOlfC11.152.HIT1.OlfC.2R.873.ANF_receptor.exons9.LR584054.1.Echeneis_naucrates
MWTFSYINLFFLVSLCFYISSSAFSILYSPSCRLQGRFHLHGMHKAGDVVLGGLFHMHFDPNYPDLFFTSEPEQPTCHGFDVLGFKQAQTMAFAIDEINRNPKLLPNVTLGYSVYDNCNKLGIGFRAALSLISGQEDQVIIPETCEGTPLVLGIVGEDSSTRSIAISTVLGLYRVPMVSYFSTCSCLSDRERFPSFFRTIPSDAFQVRAMIQILKHFGWTWAGLLISDSDYGLHAAQSLQSDLSPADGGCLAYLEVLPQTHDPAELRRIVEIMRKSTAGVVIVFAHYSEMINLMEEVVRQNVTGLQWIASEAWTLAAVLQTPHLMPYLGGTLGIAIRRGEIPGLREFMLNIKPDLNHNNTYEKNVVNQFWEHTFKCRFAPPPSGWVEAGGAICTGQEDLETVQTEFLDILNLRPEYNVYKAVYALAYALHELLQCEPGRGPFSGNSCGDLQRLKPWQVVHYLETVNFTTSFGDEVSFDENGDVLPIYDIMNWQWLPDGGIKVQNVGEVKKSALKGEELTLHEDKVYWNFESKKPPRSACSESCPPGTRRARKKGEPECCFDCILCSEGKISNKSDSTECISCPEDFWSSPKRDLCVPKKIDFLSYHEPLGICLTATSLLGAIICVVVVGIFIHHHRTPIVRANNSELSFQLLVSLKLCFLCSLLFIGRPRLWTCQLRHAAFGISFVLCVSCILVKTMVVLAVFKASKPGGGASLKWFGAVQQRGTVLVLTSVQAAICTAWLVSASPVPHKNTQYHNDKIVYECVVGSTIGFAVLLGYIGLLALLSFLLAFLARNLPDNFNEAKLITFSMLIFCAVWVAFVPAYVSSPGKYADAVEVFAILASSFGLLLALFGPKCYIILLRPERNTKKAIMGR
>LOCXPOlfC12.156.HIT1.OlfC.2R.875.ANF_receptor.exons9.LR584054.1.Echeneis_naucrates
MWTFSYINLFFLVSLCFYISSSAFSTLYSPSCRLQGRFHLHGMHKAGDVVLGGLFHMHFDPNYPDLFFTSEPEQPTCHGFDVLGFKQAQTMAFAIDEINRNPNLLPNVTLGYSVYDNCNKLGIGFRAALSLISGQEEQVIIHESCEGTPPVLGIVGDSSSTRSIAISAVLGLYRVPTVSYFATCSCLSNRQMFPSFFRTIPSDAFQVRAIIQILKHFGWTWAGLLISDDDYGLHAARSFQTDLSPADGGCLAYLEVLPQTHDPAELRRIVEIMRKSTAGVVIAFTHYSEMINLMEEVVRQNVTGLQWIASEAWTSAAVLQTPHLMPYLGGTLGIAIRRGEIPGLRDFLLNIKPDLNHNNTYEKNVVNQFWEHTFKCRFAPPPSGWVEAGGAICTGQEDLETVQTEFLDILNLRPEYNVYKAVYALAYALHELLQCEPGRGPFSGNSCGDLQRLEPWQVVHYLETVNFTTSFGDEVSFDENGDVLPIYDIMNWQWLPDGGIKVQNVGEVKKSVLKGEELTLHEDNIYWNFKSKEPPRSVCSESCPPGTRRARKKGEPECCFDCILCSEGKISNKTDSTECISCPEDFWSSPQRDLCVPKKIDFLSYHEPLGICLTATSLLGAIICGVVVGIFIHHRRTPIVRANNSELSFQLLVSLKLCFLCSLLFIGRPRLWTCQLRHAAFGISFVLCVSCILVKTMVVLAVFKASKPGGGASLKWFGAVQQRGTVLVLTSVQAAICTAWLVSASPVPHKNTQYHNDKIVYECVVGSTIGFAVLLGYIGLLALLSFLLAFLARNLPDNFNEAKLITFSMLIFCAVWVAFVPAYVSSPGKYADAVEVFAILASSFGLLLALFGPKCYIILVRPERNTKKAIMGRAT
>LOCXPOlfC13.159.HIT1.OlfC.2R.873.ANF_receptor.exons9.LR584054.1.Echeneis_naucrates
MWTFSYINLFFLVSLCFYISSSAFSTLYSPSCRLQGRFHLHGMHKAGDVVLGGLFHMHFDPNYPDLFFTSEPEQPTCHGFDVLGFKQAQTMAFAIDEINRNPKLLPNVTLGYSVYDNCLQLGTGFRAALSLTSGQEDQVIIPETCEGTPLVLGIVGEDSSTRSIAISTVLGLYRVPMVSYFSTCSCLSDRERFPSFFRTIPSDAFQVRAMIQILKHFGWTWAGLLISDSDYGLHAAQSLQSDLSPADGGCLAYLEVLPQTHDPAELRRIVEIMRKSTAGVVIVFAHYSEMINLMEEVVRQNVTGLQWIASEAWTSAAVLQTPHLMPYLGGTLGIAIRRGEIPRLRDFLLNIKPDLNHNNTYEKNVVNQFWEHTFKCRFAPPPSGWVEAGGAICTGQEDLETVQTEFMDILNLRPEYNVYKAVYALAYALHELLQCEPGRGPFSGNSCGDLQRLEPWQVVYYLEKVNFTTSFGDEVSFDENGDVLPIYDIMNWQWLPDGGIKVQNVGEVKKSALKGEELTLHEDKIYWNFKSKEPPRSVCSESCPPGTRRARKKGEPECCFDCILCSEGKISNKSDSTECISCPEDFWSSPQRDLCVPKKTEFLSYHEPLGICLTATSLLGTFICAVILCIFICHRQTPIVRANNSELSFQLLVSIKLCFLCSLLFIGRPRLWTCQLRHAAFGISFVLCVSCILVKTMVVLAVFKASKPGGGASLKWFGAVQQRGTVLVLTSVQAAICTAWLVSASPVPHKNTQYHNDKIVYECVVGSTIGFAVLLGYIGLLALLSFLLAFLARNLPDNFNEAKLITFSMLIFCAVWVAFVPAYVSSPGKYADAVEVFAILASSFGLLLALFGPKCYIILVRPERNTKKAIMGR
>LOCXPOlfC14.170.HIT1.OlfC.2R.867.ANF_receptor.exons9.LR584054.1.Echeneis_naucrates
ILVISMRIVLYSYFSSSVPSSLYSSSCQLQGQFNLNGMHMPGDVVFGGLFEMNFFSIQPELSFTSEPQQPTCHGFDVLGFKQAQTMAFAIDEINRNPNLLPNVTLGYSVYDNCNKLGIGFRAALSLTSGQEDQVIIHEACEGSPPVLGIVGDDSSTRSIAISTVLGLYRVPTVSYFSTCSCLSDRQKFPSFFRTIPSDTFQVRAMIQILKHFGWTWAGLLISDNDYGLHAARSFQSDLSPADGGCLAYLEVLPQGDDPAELRRIVDVMRKSTARVVIVFAHEGHIINLMEEVVRQNVTGLQWMASEAWSSSATLQAPHLMPYLAGTLGIAIRRGEIPGLRDFMLRIHANLDQNNSYRINMVNQFWEHTFKCRFAPPPSGWVEAGGAICTGQEDLETVQTEFLDILNLRPEYNVYKAVYALAYALHELLQCEPGRGPFSGNSCGDLQRLEPWQLLHYLQKVNFTTSFGDEVSFDENGDVLPIYDIMNWQWLPDGGIKVQNVGEVKKSALKGEELTLHEDKIYWNFKSKKPPHSVCSESCPPGTRRARKKGEPECCFDCILCSEGKISNKNDSTECISCPEDFWSSLQRDLCVPKKTEFLSYHEPLGICLTATSLLGTFICAVVLCIFICHRQTPIVRANNSELSFQLLVSLKLCFLCSLLFIGHPRLWTCQLRHAAFGISFVLCVACILVKTMVVLAVFKASKPGGGASLKWFGAVQQRGTVLVLTSVQAAICTAWLVSASPVPHKNTQYHNDKIVYECVVGSTIGFAVLLGYIGLLALLSFLLAFLARNLPDNFNEAKLITFSMLIFCAVWVAFVPAYVSSPGKYADAVEVFAILASSFGLLLALFGPKCYIILLRPERNTKKAIMG
>LOCXPOlfC15.179.HIT1.OlfC.2R.871.ANF_receptor.exons9.LR584054.1.Echeneis_naucrates
LFVHLFFHLFFCSSPSLCFVSSSFPALCKLWQKTHLNEIHKPGDVVLGGLFEVHYTSVFPQWTFTSEPRQPSCKGFDTLGFRHAMSMAFAIDEINKNSNLLHNVTLGYSLYDNCGALIIGFSGALSLASGQEEQFLLHEDCSGSPPVLGIVGDSFSTFTIAISNVLGLFKLPIVSYFATCSCLTDRQRFPSFFRTIPSDAFQVRAMFQILKHFGWTWVGLVVTDDDYGHHVAQSFQSDLTQSGGGCLAYVEVLPWDSDPSELKRIVHLIKTSTARVVMVFAHEGQMIELAEEVVRQNVTGLQWIASEAWTAAAVVQTPRLMPYLGGTLGIAIRRGEIPGLRDFLLQIRPDQNYSNTYGNHMVQQFWEDTFHCRFAPPPAGWIKAGGALCTGQEDLENVETEFLDLSNLRPEYNVYKAVYALAYALDDMLQCEPGRGPFSGNSCATLQTLQPWQLIHYLEKVNFTTSFGDEVSFDENGDVLPIYDIMNWQWLPDGGIKVQYVGEVKKSASKGEEMTLDEDKIYWSSESKEPPRSVCSESCPPGTRRARKKGEPECCFDCILCSEGKISNKTDSTECISCPEDFWSSPQRDLCVPKKTEFLSYHEPLGICLTATSLVGTFICAVVLAIFIHHRSTPMVRANNSELSFLLLVSLKLCFLCSLLFIGRPRLWTCQLRHAAFGISFVLCVSCILVKTMVVLAVFKASKPGGGASLKWFGAVQQRGTVLVLTSVQAAICTAWLVSASPVPHKNTQYHNDKIVYECVVGSTIGFAVLLGYIGLLALLSFLLAFLARNLPDNFNEAKLITFSMLIFCAVWVAFVPAYVNSPGKYADAVEVFAILASSFGLLVALFGPKCYIILLRPERNTKKAIMGRGT
>LOCXPOlfC16.189.HIT1.OlfC.2R.880.ANF_receptor.exons9.LR584054.1.Echeneis_naucrates
MGAFLDIYLLLCVDLVLAFCLSSLCSASSNLFSSCKLRRKFLLNGMHKRGDVVLGGLFEVHYTSVLPDWTFTSEPQQPSCRGFDTLGFRHAMIMAFAIDEINKNSNLLHNVTLGYSLYDNCATLIIGFSGALSLASGREEQFLLHENCSGSPPVLGIVGDSYSTFTIATSNVLGLFKLPIVSYYATCSCLTDRQRFPSFFRTIPSDSFQVRAMIQILKYFGWTWAGLLVSDDDYGLHVAQSFQSDLAQSGGGCLAYLEVLPWNSEPSELKRIVNLIKTSTARVVMVFAHDMQSIPLMEEVLQQNVTGLQWIASEAWTAAAALQTPRLMPYLGGTLGIAIRRGEIPGLREFMLQIHPDQHDDDTYGNLVKQFWEHTFHCHHAPPPSGWIEAGGALCTGQEDLQKAETDFLDLSNLRSEYNIYKAVYALAYALENMLQCEPGRGPFSGNSCATLKTLQPWQLVHYLQKVNFTTSFGDEVSFDENGDVLPIYDITNWQWLPDGGIKVQYVGEVKKSASKGEELTLHEDKIYWNFESKEPPRSVCSESCPPGTRRARKKGEPECCFDCIPCSEGKISNKSDSTECISCPEDFWSSPQRDLCVPKKTEFLSYHEPLGICLTATSLLGTFICAVVLAIFIHHRSTPMVRANNSELSFLLLVSLKLCFLCSLLFIGHPRLWTCQLRHAAFGISFVLCVSCILVKTMVVLAVFKASKPGGGASLKWFGAVQQRGTVLVLTSVQAAICTAWLVSASPVPHKNTQYQNDKIVYECVVGSTIGFAVLLGYIGLLALLSFLLAFLARNLPDNFNEAKFITFSMLIFCAVWVAFVPAYVNSPGKYADAVEVFAILASSFGLLLALFGPKCYIILFKPERNTKKAIMGRGTTTS
>LOCXPOlfC17.196.HIT1.OlfC.2R.869.ANF_receptor.exons9.LR584054.1.Echeneis_naucrates
YLLLCVDLVLAFCLSSLCSASSNLFSSCKLRRKFLLNGMHKRGDVVLGGLFEVHYTSVLPDWTFTSEPQQPSCRGFDTLGFRHAMIMAFAIDEINKNSNLLHNVTLGYSLYDNCATLIIGFSGALSLASGREEQFLLHENCSGSPPVLGIVGDSYSTFTIATSNVLGLFKLPIVSYYATCSCLTDRQRFPSFFRTIPSDSFQVRAMIQILKYFGWTWAGLLVSDDDYGLHVAQSFQSDLAQSGGGCLAYLEVLPWNSEPSELKRIVNLIKTSTARVVMVFAHDMHLIPLMEEVLQQNVTGLQWIASEAWTAAAALQTPRLMPYLGGTLGIAIRRGEIPGLREFFLQIHPDQHDDDTYGNLVKQFWEHTFHCRHAPPPSGWIEAGGALCTGQEDLQKAETDFLDLSNLRPEYNIYKAVYALAYALENMLQCEPGRGPFSGNSCATLKTLQPWQLVHYLQKVNFTTSFGDEVSFDENGDVLPIYDIMNWQWLPDGGIKVQYVGEVKKSALKGEELTLHEDKIYWNFESKEPPRSVCSESCPPGTRRARKKGEPECCFDCIPCSEGKISNKSDSTECISCPEDFWSSPQRDLCVPKKTEFLSYHEPLGICLTATSLLGACISAGVLVIFIHHRSTPMVRANNSELSFLLLVSLKLCFLCSLLFIGRPRLWTCQLRHAAFGISFVLCVSCILVKTMVVLAVFKASKPGGGASLKWFGAVQQRGTVLVLTSVQAAICTAWLVSASPVPHKNTQYHNDKIVYECVVGSTIGFAVLLGYIGLLALLSFLLAFLARNLPDNFNEAKLITFSMLIFCAVWVAFVPAYVNSPGKYADAVEVFAILASSFGLLVALFGPKCYVILLRPERNTKKAIMGRG
>LOCXPOlfC18.208.HIT1.OlfC.2R.865.ANF_receptor.exons9.LR584054.1.Echeneis_naucrates
LSLIFMYSSFFCSIFLSPSCKLRRQFNLNGIHRTGDVILGGLFEVHYSSVFPELTFMSEPRQPSCQGFDPPGFRHAMSMAFAIDEINKNSTLLPNVTLGYSLYDNCATLGIGFSAALSLASGQEEQFLPQENCLGTPPVLGIVGDPFSTFSIATSDILGLFKVPIISYFATCSCLSDRRRFPSFFRTVPNDAFQVRAMIQILKRFSWTWAGLLVSDDDYGLHVSRSFQSELTKSGGGCLAYSEILPWGNDPDEYKRIVDVMKKSTAHVVIVFAHQMHMIQLMEEVVRKNVTGLQWIASEAWTLVDGLHTPAFMPYLGGTLGIAIRRGRIPGLRKFLSRINPEQHRTNDYENSMVKQFWEHTFHCRFAPPSAGWVEAGGVLCTGQEDLEKVKTEFLDVSELRPEYNIYKAVYALAYALDNMIRCVSGKGPFSNHRCATIKTLEPWQLMYYLEKVNFTTPSGDLVSFDENGDVLPIYDIMNWQWLPDGGIKVQNVGEVKKSALKGEELTLHEDKIYWNFESKEPPKSICSESCPPGTRMARKRGQPVCCFDCIPCSDGKISKKTDSMECISCPEDFWSSPQRDLCVPKKTEFLSYHEPLGICLTATSLLGTFICAVVLAIFIHHRSTPMVRANNSELSFLLLVSLKLCFLCSLLFIGRPRLWTCQLRHAAFGISFVLCVSCILVKTMVVLAVFKASKPGGGASLKWFGAVQQRGTVLVLTSVQAAICTAWLVSASPVPHKNTQYHNDKIVYECVVGSTIGFAVLLGYIGLLALLSFLLAFLARNLPDNFNEAKLITFSMLIFCAVWVAFVPAYVNSPGKYADAVEVFAILASSFGLLVALFGPKCYVILLRPERNTKKAIMGRGTTR
>LOCXPOlfC18.211.HIT1.OlfC.2R.867.ANF_receptor.exons9.LR584054.1.Echeneis_naucrates
FLMLILFSPLFFTSSPLLSSCKLRRNFNLNGMHKPGDVILGGLFEVHYTSIFPKLTFTSEPNQLSCQGFDPPGFRHAMTMAFAIGEINKNADLLPNVTLGYSLYDNCATLVIGFSAALSLASGQEERFLLQGTCLSTPPVLGIVGDSFSTFSIATSDVIGLFRLPIVSYFATCSCLSDRQRFPSFFRTIPSDAFQVNAMVQILNRFSWTWAGLLVSDDDYGLHVTRSFQSDLALYSGGCLAYTEILPWGDNPAELKRIVNVMKKSTARVVIVFAHQIHMIQLMEEVVRQNVTGLQWIASEAWTSAAVLQTPHLMPYLGGTLGIAIRRGEIPGLRDFLLKLHPGLHSSNINGKSLVRQFWEHTFKCRFAPPPSGWVEAGGAICTGQEDLETVQTEFLDVSNLRPEYNIYKAVYALAYALHELLQCEPGRGPFSNHSCATVQTLEPWQFMYYLEKVNFTTSFGDEVSFDENGDVLPIYDIMNWQWLPDGGIKVQNVGEVKKSALKGEELTLHEDKIYWNFVSKKPPRSVCSESCPPGTRMARKKGEPECCFDCVLCSEGMFSNETDSTECISCPEDFWSSPQRDLCVPKKTEFLSYHEPLGICLTAISLLGAFICAVVLAIFIHHRSTPMVRANNSELSFLLLVSLKLCFLCSLLFIGRPRLWTCQLRHAAFGISFVLCVSCILVKTMVVLAVFKASKPGGGASLKWFGAVQQRGTVLVLTSVQAAICTAWLVSASPVPHKNTQYHNDKIVYECVVGSTIGFAVLLGYIGLLALLSFLLAFLARNLPDNFNEAKLITFSMLIFCAVWVAFVPAYISSPGKYADAVEVFAILTSSFGLLLALFGPKCYIILFKPERNTKKAIMSRGTTKN
>LOCXPOlfC18.226.HIT1.OlfC.2R.846.ANF_receptor.exons9.LR584054.1.Echeneis_naucrates
SSCKLRREFHLNGLNEGGDVILGGLFEVHYTSVFSEWTFTSEPPQPTCTGFDTQGFRHAMTMVYAVDEINRNPNLLPNTNLGYILYDNCGALVIGFRAALALASGQQEQFMLQENCLGTPPVVGIVGDSYSTFSIATSNVLGLFRLPMVSHFATCSCLSDRQRFPSFFRTIPSDAFQVRAMIQILKHFGWTWVGLLVSDDDYGLHVARSFQSDLTKSSAGCLAYTEILPWGTDPSELKRIVEVMKKSTARVVMVFAHEIHVYQLVEEVVRQNVTGLQWMASEAWTSVDVLQTPDFMPYLGGTLGIAIRRGEIAGFKDFLFRIHPDQHHNNYGNSIVNQFWEDIFQCKFSPPPAGWVEAGGILCTGQEDLHDMESELFDVSNLRPEYNVYKAVYALAYALDEMLHCVPGRGPFSNHSCASLQWLEPWQLVYYLDRVNFSTPFGDRVAFDVNGDALPIYDVMNWLWLPDGTTTTQNVGEVKESPEGEELTLHEDKIFWNFGSKQPPRSICSESCPPGSRMARKKGQPECCFDCIPCSEGKISNETDSMECISCPEDFWSSPQHDLCVPKKTEFLSYHEPLGICLTAISLLGACISAVVLAIFIRHRSTPMVRANNSELSFLLLVSLKMCFLCSLLFIGRPRLWTCQLRHAAFGISFVLCVSCILVKTMVVLAVFKASKPGGEASLKWFGAVQQRGTVLVLTSVQAAICIAWLVSASPVPHKNTQYHNDKIVYECVVGSTIGFAVLLGYIGLLALLSFLLAFLARNLPDNFNEAKLITFSMLIFCAVWVAFVPAYISSPGKYADAVEVFAILASSFGLLLALFGPKCYIILLRPERNTKKAIMGRATTK
>LOCXPOlfC19.230.HIT1.OlfC.2R.869.ANF_receptor.exons8.LR584054.1.Echeneis_naucrates
MEISALFISLMLALGLLELNSPVALDFSFMGVNQRAERTEDWSVAGVECKLQGTAGSPAFSVDGDYIIGGVFSIHTYTQTMKHNYTAMPEPLRCTGSVDSRELRFARAMVFAIDEINNSSELLPDIRLGYQIQDSCASVPMTMRAAFQLSNGLDPVFLTGDHCSPHGTVLGIVGESGSTPSISMSRVIGPFNIPQVSHYATCACLSDKQQYPSFFRTIPSDQFQADALAKLVKHFGWTWIGAVRSDSDYGNNGMASFLDAAHRAGICVEYSESFYRTHPRSRIQRVADVIRRSTAVVVVAFAASGDMKILFNELSKKPSPPRQWIGSESWITDPDLLRFSFCVGAVGIGIQQSVIPGLRDFLLDLSPTKVAASPVLTEFWEDAFKCRLDKSERVCDGSEDMQTLKSPYTDTSQLRITNMVYKAVYAIAHAIHNAVCQKTNSTTQCDKFARIESKQVFTELKKVNFSQNGYDVSFDANGDPVARYELVNWQISKSGSTEFVTVGHYDASLPAGQEFYINRNLTWVEGSTQVPVSVCTDSCPAGTRKVLQKGKPICCYDCVACPEGEISNTTDSPDCFPCPKEFWPNAERNTCVPKPVEFLSFDEILGIILAAFSVSGAFLAVITAAVFFRHRTSPIVKANNSELSFLLLLSLTLCFLCSLTFIGRPSEWSCMLRHTAFGITFVLCISCVLGKTIVVLMAFRATLPGSNVMKWFGTTQQRMTVVFFTFIQVLICTIWLVLSPPFPVKNLTTYKEKIILECALGSAVGFWAVLGYIGLLAVFCFVLAVLARKLPDNFNEAKFITFSMLIFCAVWLTFIPAYVSSPGKFTVAVEIFAILASSFGLIFCIFAPKCFIILLKPEKNTKKHLMNKN
>LOCXPOlfC20.233.HIT1.OlfC.2R.869.ANF_receptor.exons8.LR584054.1.Echeneis_naucrates
MEISALFISLMLALGLLELNSPVALDFSFRGVNQRAERTEDWSVAGVECKLQGTAGSPAFSVDGDYIIGGVFSIHTYTQTVKHNYTAMPEPLRCTGSINSRELRFSRAMVFAIDEINNSSELLPDIRLGYQIQDSCASVPMTMRAAFQLSNGLDPVFLTGDHCSPHGTVLGIVGESGSTPSISMSRVIGPFNIPQVSHFATCACLSDKQQYPSFFRTIPSDQFQADALAKLVKHFGWTWIGAVRSDSDYGNNGMASFLDAAHRAGICVEYSESFYRTHPRSRIQRVADVIRRSTAVVVVAFAASGDMKILFNELSKKPSPPRQWIGSESWITDPDLLRFSFCVGAVGIGIQQSVIPGLRDFLLDLSPTKVAASPVLTEFWEDAFKCRLDKSERVCDGSEDMQTLKSPYTDTSQLRITNMVYKAVYAIAHAIHNAVCQKTNSTTQCDKFARIESKQVFTELKKVNFSQNGYDVSFDANGDPVARYELVNWQISKSGSTEFVTVGHYDASLPAGQEFHINRNITWVEGSTQVPVSVCTDSCPAGTRKVLQKGKPICCYDCVACPEGEISNTTDSLDCFPCPKEFWPNAERNTCVPKPVEFLSFDEILGIILAAFSVSGAFLAVITAAVFFRHRTSPIVKANNSELSFLLLLSLTLCFLCSLTFIGRPSEWSCMLRHTAFGITFVLCISCVLGKTIVVLMAFRATLPGSNVMKWFGTTQQRMTVVFFTFIQVLICTIWLVLSPPFPVKNLTTYKEKIILECALGSAVGFWAVLGYIGLLAVFCFVLAVLARKLPDNFNEAKFITFSMLIFCAVWLTFIPAYVSSPGKFTVAVEIFAILASSFGLIFCIFAPKCFIILLKPEKNTKKHLMNKN
>LOCXPOlfC21.239.HIT1.OlfC.2R.869.ANF_receptor.exons8.LR584054.1.Echeneis_naucrates
MEISALFISLMLALGLLELNSTVALDFSFRGVNQRAERTEDWSVAGVECKLQGTAGSPAFSVDGDYIIGGVFSIHNYMHTMKHNYTAMPEPLRCTGSVDSRELRFARAMVFAIDEINNSSELLPDIRLGYQIQDSCASVPMTMRAAFQLSNGLDPVFLTGDHCSPHGTVLGIVGESGSTPSISMSRVIGPFNIPQVSHFATCACLSDKQQYPSFFRTIPSDQFQADALAKLVKHFGWTWIGAVRSDSDYGNNGMASFLDAAHRAGICVEYSESFYRTHPRSRIQRVADVIRRSTAVVVVAFAASGDMKILFNELSKKPSPPRQWIGTESWVTNPDMLRFSFCVGAVGFSIQQSVIPGLRDFLLDLSPTKVAASPVLTEFWEDAFKCRLDKSERVCDGSEDMQTLKSPYTDTSQLRITNMVYKAVYAIAHAIHNAVCQKTNSTTQCDKFARIESKQVFTELKKVNFSQNGYDVSFDANGDPVARYELVNWQISKSGSTEFVTVGHYDASLPAGQEFHINRNLTWVEGSTQVPVSVCTDSCPAGTRKVLQKGKPICCYDCVACPEGEISNTTDSLDCFPCPKEFWPNAERNTCVPKPVEFLSFDEILGIILAAFSVSGAFLAVITAAVFFRHRTSPIVKANNSELSFLLLLSLTLCFLCSLTFIGRPSEWSCMLRHTAFGITFVLCISCVLGKTIVVLMAFRATLPGSNVMKWFGTTQQRMTVVFFTFIQVLICTIWLVLSPPFPVKNLTTYKEKIILECALGSAVGFWAVLGYIGLLAVFCFVLAVLARKLPDNFNEAKFITFSMLIFCAVWLTFIPAYVSSPGKFTVAVEIFAILASSFGLIFCIFAPKCFIILLKPEKNTKKHLMNKN
>LOCXPOlfC22.245.HIT1.OlfC.2R.862.ANF_receptor.exons9.LR584054.1.Echeneis_naucrates
VFILCSSFLLPVLTSLSLCKLRQRFHLNGMYKPGDVVLGGLFEVHYTSVFPELSFTSEPSQPRCEGFDPPGFRHAISMAFAIDEINKNSMLLPNITLGYNLYDNCASLGIGFRASLSLASGQEEKFVFNEVCAGAPPVLGIVGDVYSTFTIAMSSVTGLYKLPIVSYFATCSCLSDRQRFPSFFRTIPSDTFQVRAMIQILKHFGWTWAGLLISDDDYGLHAARSFQSDLGPAGGGCLAYTEILPWGNNPGELRRIVDVMKKSTARVVIVFAHESHMIELMEEVVRQNVTGLQWIASEAWTTVAVLQTPHLMPYLGGTLSIAIRRGEIPGLREFMLNIKPDLNHNNTSGNNMVNQFWEYTFQCRFAPPPAGWVEAGGPLCTGKEDLGSAESELLNVSEFRPEYNVYKAVYALAYALHELLQCEPGRGPFSGNSCASFQRQEPWQLLHYLQKVNFTTSFGDEVSFDGNGDALPIYDIMNWQWLPDGRVEVKNVGEVKKSASGGEELIVDENKIFWNFKPKKPPHSVCSESCPPGTRRARKKGEPECCFDCILCSEGKISNKSDSTECISCPEDFWSSPQRDLCVPKKTEFLSYHEPLGICLTATSLLGTFICAVVLAIFTHHRSTPMVRANNSELSFLLLVSLKLCFLCSLLFIGHPRLWTCQLRHAAFGISFVLCVSCILVKTMVVLAVFKASKPGGGASLKWFGAVQQRGTVLVLTSVQAAICTAWLVSASPVPHKNTQYHNDKIVYECVVGSTIGFAVLLGYIGLLALLSFLLAFLARNLPDNFNEAKLITFSMLIFCAVWVAFVPAYISSPGKYADAVEVFAILASSFGLLLALFGPKCYIILLRPERNTKKAIMGRAT
>LOCXPOlfC23.251.HIT1.OlfC.2R.870.ANF_receptor.exons14.LR584054.1.Echeneis_naucrates
VREGVNSLGIQGSSGFDSSFNECVELVDSESLALQAEGDIVIGGFFPLHYVAPEPQHSYSSKPYYTPCSGFDHRAFRWMMTMVFAVEEINHDSSLLPGVKLGYWITDSCDHVHTTLSAETKEETGNRLNAAKDRTTPACLTGSPVPAVIGLASSSPTRAVAQALGPFNIPLVSYFATCTCLTDKNVYPSFLRTVPSDIFQVRGLVQLVTFLDWLWVGTVGSMDDYSQYGIQAFTNQFRQQGGCVAFHLTVPKSPTRGQIEELADRLQSLTARVIVVFATEGQLLKLLLELAQRNVTGIQWVASEAWVTASLLTSPDFHLLLEGTLGFSFPGVTIPGLEEFLLNVRPSPEPQTEFVNMFWEELFDCSIDFGKEKKSPFKGMDNNKKPVCTGSEDLRYTDSSYTDVSQVRISYSVYKAVYAIAHALHNLLNCDSVGPNKRMCDNHTSFTPGQLLDHLRTVNFTNQFGEKVYFDSNGEPVPLYDIINWQKDSKGEIRFIKVGSYDGSAPLGQRLQLEKNNIVWTKGQSEVPVSVCSAPCPSGSRQASRPRQPKCCFDCLPCADGEISNQTGSTECTKCPELYWSDKDRVKCVAGVEEFLSFSETMGIILVVLTVLGVLLTTIITTIFHHFRTTPIVKANNSEISFLLLLSLTLCFLCSLAFIGQPSAWTCKLRQPAFGISFVLCLSCLLVKTIVVLLAFQANAPSSTTLRLFGPYQQRTLILCTTAPQVFLCAGWLLGAPPFPFRNPTYQATTGKIVVECKEPWPAGFYLVLGYIGLLAFLCLLLAFLGRKLPDRFNEAKLITFSMLIFWAVWISFIPAYVSSPGKFSVAVETFAILASSFGLLLCIFVPKCYIILLHPEQNIKKGMTGKYPR
>LOCXPOlfC24.255.HIT1.OlfC.2R.866.ANF_receptor.exons8.LR584054.1.Echeneis_naucrates
MISLASFPLLYSISTFTLTYTIISKVTAPPSQVCILQNNFQPSFVAKGDYVIGGIFPLHYNQEMPDLNSTYRPPPVNCNGFDPRAFRWAQTMRLAVEEVNQSPELLPNCTLGYKIFDSCAYPLTGQRAALAVLNGLSEDDSPTCSGASPLLAVVGESGSAQSIVVSRILQPFRIPMISYFSSCACFTDKKKYPTFFRVIPNDDYQVKAIAQMLVRFNWTWVGLVRGDHEYGRFAVQGLMKQLQGTKVCVAYQEMIPLLYNHQRALEIMQVMRTSSAKVVVVFSAEGEMTPFLRDYMIQNITGIQWVASEAWVTASVFTGSEYYPYLGGTIGFGIRKGHIPKLSSYLETVNPEMYPDNPLVQELWEALYGCRLSSALRSQMPPCSGQEPLLEQHSAYMNTSSPRVAYNVYKAVYAIAHSLHNLLLCRPGHGPFQNNSCAESDSIHPWQLQYYLQEVTFNIDGDEVDFDLKGDSIPYYDIINWQRGTGGNIEFVNVGLFDGTKPDGEELVIQEDRIMWAGHQSEASCSHCSVCSASCPPGSRKAVRRGEPVCCFDCVPCDSGKISNQTNSIECTSCPKDFWSNQDRAACIPKKVEYLSYDSLGIALTVISVLGAFLTLAVFAVFFYHRNTAVVRVNNSELSFFILLALTLCFLCSLVFIGKPTSWSCMLRHTAFSITFSLCISCILGKTLVVLAAFTATRPGNNIMKWLGIKQQRGIIFSCTLVQVVICAAWLIDAPPSPSRNTQYERSKIILECSVGSSLAFWCVLGYIGLQACLCFVLAFLARKLPGNFNEAKFITFSMLIFCAVWLAFIPAYISSPGNYSDAVESFAILASSFGLLFCLFAPKCYVILLKPEKNSKQHLMGKEKK
>LOCXPOlfC25.257.HIT1.OlfC.2R.878.ANF_receptor.exons8.LR584054.1.Echeneis_naucrates
AYLLLLFSAFAGRSGSLSAWDECVFMGEEEKNSLYEDGDVVIGGLFPLHYSPVYSHSTYETKPSPNVYNYARALRWIQTMTFAVKEINKRRDLLPQLKLGFHIRDSCDDIPVSLRASLLLVNGQPERDPRVKIEDKDKGVGRTINGTNLDCAAIQRTVSPVIIGDAGSGVSMALLRSLGSFHIPLVSYFASCSCLSDQGQFPTFMRTMPSDAFQIRALARLVSYFGWTWVGLIGVESDYAHFAIQLFLQESVQYGVCAAYTHFYPVSLTQAALDELLNVVQSASSKVIINFSGESEMQGILREVRRWNITGLQWIASEAWATATLLWARFGDLLKGTLGFAIRRADVIPGLKQHLTSLKPSNIYHSAFLTEYWEETFNCRLNGSVNSHFHGISNNLERLPCKGTENLDDVYSPYSDVTQLRVSYNVYKAVYLVAHALQDMNNCKVGQGPFLDSTCADPKNFKPWQLLHYMRHAKFSALGEKVNFDQNGDPIAYYDLMNWQRAPDGSLHLIKVGFYDASSPAGHHLVINDSLIQWPVGKQASRSVCSDSCPPGSRITRRKGEPICCFDCVPCAEGEVSNQTDSLECFRCSEDTWPNKARDLCLPKTIEYLSYHELMGMLLCAASVLGACISLSILAIFFIHKDTPLVRANNMELSFLLLLFLAVCFLVSLLFIGEPSDWLCRVRYPAFGISFALCISCLLAKTAVVLVAFRSTMPGSNVMKWFGPNQQRASVLLGTSVQVIICLIWLLSGPPHANSNSDYHSAIIIIECVTGSEAGFWCVLGYIGVLACMCFLMAFLARKLPDNFNEAKFITFSMLIFFAVWMTFIPVYVSTAGKYTVAVHVFAILASAFGLVFCIFAPKCYIIIVKPEKNNKKSMMQR
>LOCXPOlfC26.261.HIT1.OlfC.2R.850.ANF_receptor.exons6.LR584054.1.Echeneis_naucrates
MQRTAFLSLSVLYLNIVSCCELFGRFDMPSLYKQGDIMIGGIFPVLNKEISSTSTYETEPHGVKCAGFDLRAFRWTQVMIFAIEEINNISALLPNISLGYRILNSCASPTNTLRAALSLASGPEEVKSTSRCPPAISALIAESGSSQSLAVAGALGPFNVPVVSYFSTCACLSDRAKYPTFFRTIPSDYFQAKALAALVKHFGWQWIGTIQSDNDYGRNGIQAFSEEVKKLGVCIAFVGTILRTYSLDKILDVVEMIKRSSVKVILAFVPEGDFYPLMKEIVKHNITGIQWIASEAWITAARPSTPEIYQAFGGALGFVMPKMAIPNLKSFLTGINPYLNPSAAFVRDFWAIMLDCRPVLPGEHTVTEETHETCTGNETLINSQDVFFNVTELRVSYNVFTAVYAIAHALHQLVFCQPAGQKPMRPCLNVSEIQSTQVTAHLQKVHFKNQFGENVFFDKNGDPPASYDIINWQLRDGQVRHVTVGHFVSAENGDYNLSIWEDKIVWGTGKMVPSSVCSNVCPVGTRKAQIKGKPSCCFDCIPCADGTIANSTGAADCTPCPQKCWSNEKKDKCIPKTIEFLSYPEPMGISITAVSLLGASLSLVTMMVFIKYRETPVVKASNFELSCFLVFSLFLCFLCPLTFIGRPTTWTCLLRHTAFGVTFAFCISCVLGKTIVVVTAFKATFPGNKVAGKFGPAQQRIIVSSCTLIQIVICALWLHLSPPFPDMVFRYSNIKIVLECNTGSETAFYAVLGYIGILAIICLVLAFLARKLPNNYNEAKLITFSMLIFCAVWITFIPAYVSSPGKFTVAVETFAILSSAFGLLICIFAPKCYIILMKPEKNTKKHVMAK
>LOCXPOlfC30.273.HIT1.OlfC.2R.851.ANF_receptor.exons6.LR584054.1.Echeneis_naucrates
ITVVIFTLLAGVKTENQTCKMIGETGFLEFSKEGDLIIGGIFSITSTRQLVDNGYQAYPYTYCIKWNDRELKFARTVIFTVEEINRDTELLPGVSLGYKLYNGCGSENLIRAAVEAVNGEDSGGCTGRIQALLGHSSSGVSEKINTILSPLSIPQVSYLSTCACLSDKRLYPTFFRTVPSDRFQVIALVQLMKYSDWRWVGIIHSAGLYTEEATAEFVKDAEKEGICIEYKLSYSKTLQSTFNAILEMLRKSTSKVVLLFMSLSHTKSFLSKVQNYNISGKQWVGSESWITQVDLASNERRSILQGALGFALPQASIPGLSEFLLSLKPSDEPRSALITAFWENLFGCSFSPSNASALCTGAEDLKTVSSDYTHVTHFRAENNVYKAVYLVAYALHALLQCQNGSNPITGNSCITKDDVRPDLVLQHIKYVNFTTHNGEKVFFDENGDSVAYYDLVNWQMREDGLVEIVNIGQYDTSVPGGGKLKLKPNTKIVWGGNEYHDNKQHEVLRSVCREPCPPGTRKAINKRKPVCCFDCFDCPEGTISNQTNAPVCLSCPPEFWPNEKKDKCLPKPTEYLSYKEIMGALLTLFGCFGVFLTLMTTIIFLTHKETPIVKANNSELSFLLLFSLKLCFLCSLTFIGRPSEWSCMLRHTAFGITFVLCISCVLGKTIVVLMAFRATLPGSNVMKWFGPTQQRLSVLTFTLIQVVICTLWLTINPPFPKMNMKYYKERIILECALGSALGFWAVLGYIGLLALLCFVLAFLARKLPDSFNEAKLITFSMLIFCAVWITFIPAYVSSPGKFTVAVEIFAILASSFGLLVCIFFPKCYIIIFRPEKNLKKNLLGKIATRTL
>LOCXPOlfC30.278.HIT1.OlfC.2R.851.ANF_receptor.exons6.LR584054.1.Echeneis_naucrates
ITVVIFTLLAGVKTENQTCKMIGETGFLEFSKEGDLIIGGIFAITSTRRLVDNGYQAYPYTYCIKWNDRELKFARTVIFTVEEINRDTELLPGVSLGYKLYNGCGSENLIRAAVEAVNGEDSGGCTGRIQALLGHSSSGVSEKINTILSPLSIPQVSYLSTCACLSDKRLYPTFFRTVPSDRFQVIALVQLMKYFDWRWVGIIHSARLYSEEATAEFVKDAEKEGICIEYRLPYAKTLQSRFNAILEMLRKSTSKVVLLFMSLSYTKSFLSKVQNYNISGKQWVGSESWITQVDLASNERRSILQGALGFALPQASIPGLSEFLLSLKPSDEPRSALITAFWENLFGCSFSPSNASALCTGAEDLKTVSSDYTHVTHFRAENNVYKAVYLVAYALHALLQCQNGSNPITGNSCITKDDVRPDLVLQHIKYVNFTTHNGEKVFFDENGDSVAYYDLVNWQMREDGLVEIVNIGQYDTSVPGGGKLKLKPNTKIVWGGNEYHDNKQHEVLRSVCREPCPPGTRKAINKRKPVCCFDCFDCPEGTISNQTNAPVCLTCPPEFWPNEKKDKCLPKPTEYLSYKEIMGALLTLFGCFGVFLSLMTTIIFLTHKETPIVKANNSELSFLLLFSLKLCFLCSLTFIGRPSEWSCMLRHTAFGITFVLCISCVLGKTIVVLMAFRATLPGSNVMKWFGPTQQRLSVLTFTLIQVVICTLWLTINPPFPKMNMKYYKERIILECALGSALGFWAVLGYIGLLALLCFVLAFLARKLPDSFNEAKLITFSMLIFCAVWITFIPAYVSSPGKFTVAVEIFAILASSFGLLVCIFFPKCYIIIFRPEKNLKKNLLGKIATRTL
>LOCXPOlfC27.293.HIT1.OlfC.2R.857.ANF_receptor.exons6.LR584054.1.Echeneis_naucrates
MTSTHRWSEQGWAFLQLFLMVSFSQTEEPVCRQRGDPESPQISKDGDILLGGIFSFHSSWKDRQDTFTHKPLPLECTSLNFREFQFAQAMLFAIGEINNSTDLLPGISLGYKMYDTCGSIARSVRVALALANGHETESAPSDEPCTRPAQVLAIMGETSSSLCMAIATVIGPFHIPMISHFATCACLSDKTKYPSFLRTIPSDYYQSRALAQLVRHFGWTWVGAIRTNDDYGNNGMATFTETAQQLDICLEYSVAFFRTDPPKKIQKIIDIIRTSSSKVIVAFLSHMDMDVLIHELSKYNLTGYQWVGSESWIFDSQTAERDIHHILDGAIGLSIPRAHVSGMREFILDVKPLNSSSNEIFTEFWETLFSCTFKRSTSSAGNQKECTGHEDVTGVRNSFTDMSLMPIFNNVYKGVYAVAHALHSILGCNETCNNKVHIDPFMILQHIKTIQFKTKEGDEVYFNEYGDPAAKYEIINWQPTGNGVIEFVTVGLHDSSLPADRQLNLHNKSFIWVHNSKQVPVSVCSEKCPPGTRKVLQKGKPVCCYDCIRCAEGEISNVTDSITCIRCHPEFWSNDRRDACVKKEAEFLSYEEIMGALLSAAALFGACMTVVVAFIFFKYRKTPIVRANNSELSFLLLFSLTLCFLCSLTFIGRPSEWSCMLRHTAFGITFVLCISCVLGKTIVVLMAFRATLPGSNVMKWFGTTQQRLSVVAFTLIQVLICIVWLTVSPPFPLKNLKEFKDKIILECALGSAVGFWAVLGYIGLLAMLCFLLAFLARKLPDNFNEAKFITFSMLIFCAVWITFIPAYVSSPGKFSVAVEIFAILASTFGLLICIFIPKCYIILLKPEKNTKKNMMGK
>LOCXPOlfC28.298.HIT1.OlfC.2R.861.ANF_receptor.exons6.LR584054.1.Echeneis_naucrates
SMTSTHRWSEQGWAFLQLFLMVSFSQTEEPVCRQRGDPESPQISKDGDILLGGIFSFHSSWKDRQDTFTHKPLPLECTSLNFREFQFAQAMLFAIGEINNSTDLLPGISLGYKMYDTCGSIARSVRVALALANGHETESAPSDEPCTRPAQVLAIMGETSSSPCMAIATVIGPFHIPMISHFATCACLSDKTKYPSFLRTIPSDYYQSRALAQLVRHFGWTWVGAIRSNDDYGNNGMATFTETAQQLDICLEYSVAFFRTDPPKKIQKIIDIIRTSSSKVIVAFLSHMDMEVLIHELSKYNLTGYQWVGSEGWIFDSQTAERDIHHILDGAIGLSIPRAHVSGMREFILDVKPLNSSSCEIFTEFWETLFSCTFKRSTSSAGNQKECTGHEDVTGVRNSFTDMSLMPIFNNVYKGVYAVAHALHSILGCNETCNNKVHIDPFMILQHIKTIQFKTKEGDEVYFNEYGDPAAKYEIINWQPTGNGVIEFVTVGLHDSSLPADRQLNLHNKSFIWVHNSKQVPVSVCSEKCPPGTRKVLQKGKPVCCYDCIRCAEGEISNVTDSITCIRCHPEFWSNDRRDACVKKEAEFLSYEEIMGALLSAAALFGACMTVVVALIFFKYRKTPIVRANNSELSFLLLLSLTLCFLCSLTFIGRPSEWSCMLRHTAFGITFVLCISCVLGKTIVVLMAFRATLPGSNVMKWFGTTQQRLSVVAFTLIQVLICIVWLTVSPPFPLKNLKEFKDKIILECALGSAVGFWAVLGYIGLLAMLCFLLAFLARKLPDNFNEAKFITFSMLIFCAVWITFIPAYVSSPGKFSVAVEIFAILASTFGLLICIFIPKCYIILLKPEKNTKKNMMGKVAP
>LOCXPOlfC29.305.HIT1.OlfC.2R.861.ANF_receptor.exons6.LR584054.1.Echeneis_naucrates
SMTSTHRWSEQGWAFLQLFLMVSFSQTEEPVCRQRGDPESPQISKDGDILLGGIFSFHSSWKDRQDTFTHKPLPLECTSLNFREFQFAQAMLFAIGEINNSTDLLPGISLGYKMYDTCGSIARSVRVALALANGHETESAPSDEPCTRPAQVLAIMGETASSLCMAIATVIGPFHIPMISHFATCACLSDKTKYPSFLRTIPSDYYQSRALAQLVRHFGWTWVGAIRSNDDYGNNGMATFTETAQQLDICLEYSVAFFRTDPPKKIQKIIDIIRTSSSKVIVAFLSHMDMEVLIHELSKYNLTGYQWVGSEGWIFDSQTAERDIHHILDGAIGLSIPRAHVSGMREFILDVKPLNSSSSEIFTEFWETLFSCTFKRSTSSAGNQKECTGHEDVTGVRNSFTDMSLMPIFNNVYKGVYAVAHALHSILGCNETCNNKVHIDPFMILQHIKTIQFKTKEGDEVYFNEYGDPAAKYEIINWQPTGNGVIEFVTVGLHDSSLPADRQLNLHNKSFIWVHNSKQVPVSVCSEKCPPGTRKVLQKGKPVCCYDCIRCAEGEISNVTDSITCIRCHPEFWSNDRKDACVKKEAEFLSYEEIMGALLSAAALFGACMTVVVALIFFKYRKTPIVRANNSELSFLLLFSLTLCFLCSLTFIGRPSEWSCMLRHTAFGITFVLCISCVLGKTIVVLMAFRATLPGSNVMKWFGTTQQRLSVVAFTLIQVLICIVWLTVSPPFPLKNLKEFKDKIILECALGSAVGFWAVLGYIGLLAMLCFLLAFLARKLPDNFNEAKFITFSMLIFCAVWITFIPAYVSSPGKFSVAVEIFAILASTFGLLICIFIPKCYIILLKPEKNTKKNMMGKVAP
>LOCXPOlfC30.317.HIT1.OlfC.2R.860.ANF_receptor.exons6.LR584054.1.Echeneis_naucrates
MLLIADLLLISLLAVRGGQPVCQTYGTNELSQFYVEGDINIGGIFSFHQNPVTVNPAAVNPGRAQCEGLDPGELQYAYTMMFAIEEINNSTELLPGVKLGYRIYDSCPSIPLSIRSSLNLMNSYDTGEDGCKKLSNVHAVIGETTSTSTIGIARTMGPFHIPVISHSATCACLSNRRDYPSFFRTIPSDIYQSKALAKLVKYFGWTWVGAIRTNSDYGNGGMATFLESAEKEGVCVEYSVAIYRTDPRKWFLEVVDIIKTSTAKVIVAFADGTDLDILIKELHAQNVTGLQWVGSEGWITYRYIASSVNYAVVQGAVGFAALNAHIPGLQEFLANSRPSVTAGDRGLVELWETVFSCTVDPRANNHTQGSVAACTGKESLWDTSTRFTDVSDASLLNNVYKATYAVGHALHMLYTCIDGQGPFENETCADRENVQPWQVLHYLTQVNFTTKIGENVFFDELGDPVARYALVNWQMDETGHILFETIGYYDTSRPEGQQFEMKADVKAIWAGQKLEVPKSICSERCLPGTRRAFVKGKPICCFDCITCADGEFSNSTNAVKCDKCPPEYKSSEERNSCDLKAIEFLTFRELMGILLVIFSVLGACLAITVALIFFHYRQTPIVRANNSELSFLLLFSLTLCFLCSLTFIGRPSEWSCMLRHTAFGITFVLCISCVLGKTIVVLMAFRATLPGSNVMKWFGTTQQRLSVVAFTLIQVLICTLWLTINPPFPFKNMSHYKEKIILECALGSAVGFWAVLGYIGLLAVLCFVLAFLARKLPDNFNEAKFITFSMLIFCAVWITFIPAYVSSPGKFTVAVEIFAILASSYGMLFCIFLPKCFIILLKPENNTKKHLMGKVASRAL
>LOCXPOlfC31.319.HIT1.OlfC.2R.842.ANF_receptor.exons6.LR584054.1.Echeneis_naucrates
LFAEALGAKEDRAHCKMLGSTESPLLSKEGDFTIGGAFSIHTEISKPSLSFTDMPQQLKCSRMNLREFHFAQTMIFAIEEINNSSSLLPNISLGYKVFDSCGSTLPATRAVMSLMNGEERSLGKTCSFQSSVHAIVGASESSSTIAILQVSGIFQIPVISHFATCACLSNRKEYPSFFRTIPSDYYQSRALAKLVKHFGWMWVGAVRSENDYGNEGMATFISAATQEGVCIEYSEAISRNDPSEKVARVVRIIRHGTAKVLVAFLAQNDLNILLEEAVKQNVTGLQWVGSESWITAGHIASKRYAAILTGSLGFTIRKSKIAGLQEFLFQVNPCHDPQNDILREFWEESFGCSFNPSMHGQIQCSGSERLDDINNPFTDVSELRITNNVYKAVYAVAYALHDAFKCDENAGEMNQSCKWKDPLKPKQVVENLQRVNFTLPSGERVYFNENGDPRATYELVNWQKNQAGDTVFVAVGSYDASLPNGKQFTMNGINIIWADGSFERPQSVCSESCLPGFRQAMIKGKPICCFSCIACAAGEISDSNNSVECSLCSLEYWSNEDHSKCVPKVIEFLSYGETMGALLATLSLFGASLTLVVLYIFFRFRHTPLVRANNSELSFLLLLSLTLCFLCSLTFIGRPSEWSCMLRHTAFGITFALCMSCILAKTVAVVFAFRNRRPASTLPQCSAPLQKTGVLSCTSLQVLVCVLWLTLAPPYPYRNTAHATDRIILECDLGSPVGFWAVLGYVGLLAVLCFILAFLARKLPDNFNEAKFITFSLLIFCAVWLTFIPAYVSSPGKFTVAVEIFAILASSFGLLFCIYAPKCYILLLKPERNTKKHMMGRS
>LOCXPOlfC32.321.HIT1.OlfC.2R.836.ANF_receptor.exons6.LR584054.1.Echeneis_naucrates
MSPSMTGLFSAGLLLAFGATGETPFCQVLGSPEFPLLSKEGDVMVGGAFSIHSKITQPPLSFTMKPTRLTCSSVNLREFRFAQTMVFAIEEINKSDFLLPNVSIGYRIYDNCGSTLSSMRAVMALMNGNERTVGKSCYGQSAIHAIIGESESSSTIVLSRTTGPFKIPVISHSATCECLSSRKDYPSFFRTIASDLYQSRALAQLVKHFGWTWVGTVNSDSDYGNNGMAIFLAAAHEEGVCVEYTEKFHRAEPGKLMKVVEVIRKSTARVIVSFMAHVEMNNLLEQLSLHNITGRQFIGVEAWITADSLVTPSSFSVLGGSLGFAVQKANISGLDHFLTRDFWERDFNCKERNRGSMAETSACIENNDISELKNSNDDVSELRYSTNIYKAIYAVAHALHSILNCSNCQRCDEMVKVTPWQVVESLKKVNFTIKNGDQVWFDSTGSAVARYEVLNWQRRSDGRVHFKPVGYYDASLPPGQRFVLKTEAIMWPGEGRELPVSACSESCQPGTRKVLQKGKPVCCYDCIPCAEGEISNTTDSNGCIKCPAEYWSNEKRNACILKTVEFLSFTEVMGIILIFFTLFGLLLTSVVATLFLINKDTPLVKANNSELSFLLLFSLTLCFLCSLTFIGRPSEWSCMLRHTAFGITFVLCISCILGKTIVVLMAFRATLPGSNVMKWFGPTQQRLSVLTFTLIQVLICTLWLTINPPFPFKNMSHYKEKIILECALGSAVGFWAVLGYIGLLAVLCFVLAFLARKLPDNFNEAKFITFSMLIFCAVWITFIPAYVSSPGKFTVAVEIFAILASTYGILLCIFAPKCFIIVFKPELNTKKHLMGK
>LOCXPOlfC33.324.HIT1.OlfC.2R.884.ANF_receptor.exons10.LR584054.1.Echeneis_naucrates
LTEHSFSLRRTELVFLGLLLFGMFPCDSHQEQRQQCKIIPGSMPLPVLRKKGDIILGGLFSLHDTVAEPNLSFTSAPPPTKCTRFNFRTFRWMQTMIFAVEEINKAGQLLPNITLGYHIYDSCSTPHQALKAAMELMGAGESYGLRDGTQSKDSCNWTVPAVIGDGGSTQSLVVASFLGVFHVPQVSYFSSCACLSDKKEFPAFLRTMPSDFFQVDALVQLVKHFGWTWVGVIAGDDDYGRQGAQLFADKVRKLGACIAVHEIIPKNRAQTAISSIVSKTHLSGAQVILVFAVEQDAAALFDEALRVGLFGIHWLASEAWSTAAVLSSPKKYHHILQGSMGFAIRKAQIPGLQDFLLHFNPTTTDALNDPFLISFWEEMFQCSLSVQIDGQENNVEGKPLCSGAEELQNVTNIYSDVSQLRISYNVYKAVYAIAHALKAMRSCVKGKGPFPLQACPDKDNIQPWQLFHYIKQVEYINSFGDEIKFDENGDPAAMYDLVNWQLSPNGKMQFVTVGKFDEVTGKQKLQIQEHNIVWNGNQTKVPLSLCSSICPPGTRKAIRPNFPICCHDCVVCAAGAISNQTDAIECMRCLPEFWSSADRTACIPKEEEFLSFCDIMGITLMVISLIGFFFTCVVVFIFRCHRATPIVRANNSELSFLLLFSLTLCFLCSLTFIGRPSEWSCMLRHTAFAITFVLCISCILGKTVVVLMAFKATLPGRNVMKWFGPAQQRAIIICCTLVQVILCTVWLLVAPPSPRQLMPRESAIVILLCDEGSGVAFALVLGYIGLLAGLCLVLAFLARKLPGNFNEARLITFSMLIFCAVWLAFVPAYISSPGKYATVTEVFAILASSYGLLGCIFAPKCYIILLRPKKNTKKHLMSKVSSDK
>XPLOC_95.2R.1.OlfC.2R.766.ANF_receptor.exons..Echeneis_naucrates
SFDLQSFLKSLATIHEIEEINAAGFLPGVHLGYLMCDTCSDASKALRDVGHMLAVNNSLNVQCNYTDLRPTVKIILGALYSEVSIALARLLNVYMVPLVSLSDKLRYPVFLRTVPSDYHQTKAVAKLMHHYNWNWVGVVYGDDEYGKAAFQSFLEDATANAVCMAYHEMLSHDLNDSHSRERIKHIALQIRSSSAKVVLLILKAELVEALFEEMIRTNTSRIWIASDVWSRSWSLAQMHDINRVGDILGFTFVASKSEKFDRYLQNLTVTPGGYNFFIEEYKNLRFNCSSECSSNQHPPNCGSPNVMKMKSSIACNIKDPHEQNDDYLVTAVDTNETFLNRVAVWAVANALKKLLNCNSSSCSGEMDFPPWQVQLLKQLKEVSFTLDNQNFQFDKNGDFVNGYDLIFWEKYEHHRRFRSIGKYQTPESRCSASCPIGWVKKILNVSCCYKCTQCVEGTYSDSPGSSLTDLDNCKKCPNGTWSLKGWDHCEPRWESFMQWSDPHPIALLAASAFGILLLLVMLIIFLVYRDSPPMKRAEVRLSCVIMAGLAVSFASVICFMGRPTVHLCRARQVMYAMGFTLCVSCILVKAYRTFLAFLPFGQITNRHLHKLYRPSVIVTVITSLQGIICLLWLILDSPHIDDTEPPPQTMKHIIQCTEGDRNIGFTIMLSYIALLALIGFLLAFKGRKVPQKFSETGYIIFSMLMYLFVWVCFIPVYITNKEKGSPVQASAILVSSYGIIFCHFLPKCYEALCRPKDDPLERILRR
