# Supplementary material for: Expanded olfactory system in ray-finned fishes capable of terrestrial exploration
Source: BMC Biol. 2023 Jul 31;21:163. doi: 10.1186/s12915-023-01661-8 (PMC10392011; doi:10.1186/s12915-023-01661-8)
Supplement: Supplementary file 3 — Additional file 3: Data S1. Protein sequences and genomic coordinates of OLF genes. FASTA and General Feature Format (GFF) files containing the protein sequences and genomic coordinates for all identified OLF genes in this study. [file 12915_2023_1661_MOESM3_ESM.zip › PROTEINS/Embiotoca_jacksoni.OLF_genes.fa]

>LOCXPSichOR4.7-eta.324.244.HIT1.OR.1R.306.7tm_1.exons2.JAKOON010000047.1.Embiotoca_jacksoni
MNFSSYNYNVSDSASYRDSRDSAVAKNVLLVALGLTIGYINGTLIHTFTKHQIFYMNPRYILFIHLVVNDIIQLTMSISLFVLSYVFYKINVSLCCLTVAFTSLATVNTPLNLAVMAVECYIAVCLPLRHVQLCTIKRTYILIGWIWVMSLLSNLPDVLILLVTEPVEIFYSTILCHKDNLFRHPIILKKREVTYIVFLIGVWLTLFYTYFRIFFAAKSAAGDVKKARNTILLHGFQLLLSMLTYVYPLCVEALVYWFPRHYLHGVFFFYILIQILPRCVSPIVYGLRDKIFKQYLKKYLLCTMRM
>LOCXPOR1.137.HIT1.OR.2R.301.7tm_4.exons1.JAKOON010000118.1.Embiotoca_jacksoni
NFTTNSFTLQLEGLNVSKESTYPLFLFLLVSYLFIMVANAGIAVLVLVDKNLHQPMYLLFCNLPVNDILGNSIMLPRLLVDILQPPSERLISYYECVVQAFTTHMFGTTSHTVLMIMAFDRYVAICNPLRYAAIMTNRMVLKLTVSAWGVALVLVGVLLGLTVRLNRCRTLITNPFCDNASMFKLSCESVLINNIYGLSFTVVLLTASIGSIVLTYTKITVVCLTSKNKSLNSKALTTCSTHLLVYLIMSVSGMFNIALHRFPQYSDYRKMCAILFHIIPGSLNPIIYGVQSKEIRKFLSK
>LOCXPOR2.138.HIT1.OR.2R.301.7tm_4.exons1.JAKOON010000118.1.Embiotoca_jacksoni
NFTTNSFMLQLEGLKVTKVSMYPVFFFFLLSYLFIMVANAGIAVLVLVDKNLHQPMYLLFCNLPVNDILGNSIMLPRLLVDILQPPSERLISYYECVVQAFTTHMFGTTSHTVLMIMAFDRYVAICNPLRYAAIMTNRMVLKLTVSAWGVALVLVGVLLGLTVRLNRCRTLIMNPYCDNASMFKLSCESVLINNIYGLSFTVVLLTASIGSIVLTYTKITVVCLTSKNKSLNSKALTTCSTHLFMYLIMLFSGFIVIFLHRFPQYSDHRKMCAILFHIIPGSLNPIIYGVQSKEICRSLAK
>LOCXPOR2.138.HIT1.OR.2R.287.7tm_4.exons1.JAKOON010000118.1.Embiotoca_jacksoni
LGQRPADLFGLHSVDDRVQASRDDVEQDGAHLPVVGVLREAMQEDDDEPAEQHDEVHEEVSAAGGQSFTVQRLVLTGQTDDCDLGVGENDAADRSCQQNHGEREAVDVVDENALTGQFEHRGVVAVRIHDQSPAPVEPYGQTEQNPDQDQGHSPGRDRQLQHHPVGHDGGIAQRVADGHVPVKGHDHEHGVGRGTEHVRGERLNHTLIIRDEALRRRLQNIHQQTRQHDGVSKDVVNGQVAEQQVHGLVEVLINQHQDSNASVSNHDEQVGEQEKEKHRVHGNLGDL
>LOCXPOR3.139.HIT1.OR.2R.307.7tm_4.exons1.JAKOON010000118.1.Embiotoca_jacksoni
MENRTLDLDVLLLEGLKVSPQSSLPVFVVLLLLYIFIMVSNIGLVVLISMERSLQQPMYLLFCNMSINDAFGASIIVPRLLADVFTPPAGRYISYIDCVVQAFCAHFHGSTSHTVLMIMAFDRYVAICNPLRYAAIMTQRTVVALSAWAWAVSMVMVLILVGLSVRLSRCRWVIFNPFCDNASLFKLSCESVLVNQVYGLGYTALLLGCSLGSMALTYLRIATVCLSSRNEALNSRALQTCATHLAVYLIMFVSGSVIIVLHRFPQLSDHRKFASILFHVVPPAMNAVIYGLQIKGVRQKILVMFTK
>LOCXPOR3.139.HIT1.OR.2R.291.7tm_4.exons1.JAKOON010000118.1.Embiotoca_jacksoni
LGKHDEDFLSDPFDLQSVDDGVHRRRNHMEQDGGELPVVRQLREAMKDNDDAARHEHDEVDGQVGGAGLQRPAVQRLVAAAETHGGDPQVGERHAAQRAAEQQRRVAQPVHLVDQDALARQLEQRSVVAERVEDDPPAARQADAEAHQDQHHHHGDGPRPRRQRHHRPLGHDGGVAQRVADGHVAVEGHDHEHGVGGAAVEVSAERLDHAVDVADVATGGRREDVGEQPGDDDRRPERIIDAHVAEEQVHGLLQAPLHADQDHQPDVGHHDEDVEEEEDDEDGQRGLGADL
>LOCXPOR4.140.HIT1.OR.2R.311.7tm_4.exons1.JAKOON010000118.1.Embiotoca_jacksoni
MDNYTWNDFTLQLEGLKVTKVSMYPVFFFFLLSYLFIMVANAGIAVLVLVDKNLHQPMYLLFCNLPVNDILGNSIMLPRLLVDILQPPSERLISYYECVVQAFTTHMFGTTSHTVLMIMAFDRYVAICNPLRYAAIMTNRMVLKLTVSAWGVALVLVGVLLGLTVRLNRCRTLITNPFCDNASLFKLSCESVLINNIYGLSFTVVLLTASIGSIVLTYTKITVVCLTSKNKSLNSKALTTCSTHLFMYLIMLFSGVLIIFLHRFPQYSDYRKMCAILFHIIPGSLNPIIYGVQSKEIRKFLSKLFQSRKVL
>LOCXPOR6.186.HIT1.OR.2R.312.7tm_1.exons1.JAKOON010000014.1.Embiotoca_jacksoni
GGLRPAAQMVCEDGPDVLVSDAVDQRAQTSGQQDDHDVEDVLEAHEHDAGQSSVQNQHQRGVDGGGQAEDQLQQVQQQSVTSLLGQSCVRRGRPGRDHDGDVGGDDRRPRRDEHEARGGSVVLFGHGAELHRRVGAEVLHLKTLQTPEGKPRQQQRSDDGVQTAEGPDDGDGQRRGPADGEGGVPQGAAHGHVALNGHQHQRERGDHGGEVGEEDEDAAHGIRQRESKDGEQVEQLTLDQLQRVGQQQVEQQHVAGRLPQQRLTPQDAQQGAVDQQEHAAGRRGNRGEHRPLQNTLVLFCCRGVGPTSRRHA
>LOCXPOR6.186.HIT1.OR.2R.312.7tm_1.exons1.JAKOON010000014.1.Embiotoca_jacksoni
SMSSAGRSNASAAEQYQGVLERAVFSAVTTAPCCVFLLINGTLLGVLRSKALLRETSRYVLLFNLLLADTLQLIQSQLLYLLAVFRLTLTYPVCGVLVFLANLTAVISPLTLVLMSVERYVAVCRPLRHAALAVGRTTALAVAVVWTFSGLDTVVRALLLSRFPFRSLESLQMKDFCSDAAMQLSSVSKQYNGASTGFVFVSAGAAVVSSYVAVVVAARSASADAALAQKARNTLLLHLLQLVLSLSSTIYTPLMLVLYRTLTRIVFVRFQNVLYVVVILLPRCLSALIYGIRDQNVRPVLTDHLRCRPKTS
>LOCXPOR7.187.HIT1.OR.2R.332.7tm_4.exons1.JAKOON010000014.1.Embiotoca_jacksoni
MSFLRTVLNHSVIIHPPGFYVIGFETFTFISVYFIFLAFVYVVTVLFNSLVIYVIAVNHCLHTPKFVAVVNLAVIDLFLNTCTIPSMIKAFLMKDNFIPFNLCLLQMFVYYTFATLESYALAILAYDRLIAICFPLRQNSINTLRSMSCIVSLTWSSALAITAFATSIMTRLSFCNSVRVYSYFCDYAPVFRLSCNDNSMQWWVASLLTFIILVGPFTFILLSYISILVTVFRMKSLDSRVKALATCVEHLILVAIFYFPTIIIFAIGFYLRLIDPDQRVLSLSLASCIPPCINPIVYSLKTKELKIRALALIRQNTTGTDQGKRKPWKVFK
>LOCXPOR8.188.HIT1.OR.2R.332.7tm_4.exons1.JAKOON010000014.1.Embiotoca_jacksoni
MSFLRTVLNHSVIIHPPGFYVIGFETFTFISVYFIFLAFVYVVTVLFNSLVIYVIAVNHCLHTPKFVAVVNLAVIDLFLNTCTIPSMIKAFLMKDNFIPFNLCLLQMFVYYTFATLESYALAILAFDRLIAICFPLRQNSINTLRSMSCIVSLTWSSALAIIAFATSIMTRLSFCNSVRVYSYFCDYAPVFRLSCNDNSMQWWVASLLTFIILVGPFTFILLSYISILVTVFRMKSLDSRVKALATCVEHLILVAIFYFPTTIIFAIGFYLRLIDPDQRVLSLSLASCIPPCINPIVYSLKTKELKIRALALIRQNTTGTDQGKRKPWKVFK
>LOCXPOR9.190.HIT1.OR.2R.326.7tm_4.exons1.JAKOON010000014.1.Embiotoca_jacksoni
MVSEDGATTMFNTTFVRPEKFYLGGFSNMPHIKYYYVFLCFVYIVTVLGNVSLLSLICRVKTFHTPKYMIVFNLALTDLCGSTALIPKLLDTFLFDRRYIVYEACLSYLFFVFFFGSVQSWTLVTMAYDRFIAICFPLRYHSIVTKPAIGAMLMFVWIFMTCAFAVMVGLLDRLSFCGSVVINNFFCDHGPLYRLACNDTTLNYIVGFVLFIIILCIPLLLIAVSYICISIALSRTASGEERLRALKTCTSHLILVTIFFLPLVVTNIAVLAFYIHTNARIINSSLTHIIPALLNPFIYTLKTEEVLTAIKKLWKRNRQINIATKW
>LOCXPOR14.191.HIT1.OR.2R.319.7tm_4.exons1.JAKOON010000014.1.Embiotoca_jacksoni
MELFNPTLEKNATYVRPAYFMISGFIGIPNVRYYFVFLCFIYIFSFLGNTMVMTVIILDHALRAPKYIAVFNLALADLLSSSALVPKVLDIFLLNHRYIPYNDCLTFMFFVFTFLTMQSLNLVALCYDRLIAIYYPLHYHTKVTHRVMLNIIVVFWLLDIFLAMLAVGLLTRLSFCKSVVINSYFCDHGPVFRLACNDNTPNRVIGGLSPVLILYLPLLFILVSYCCIGYALSKISTVQERVRAFKTCTSHLSLVAIYFFPLMIVYLLATTIHPNARIITLSLNTVIPPMLNPFIYVFQTREIKESLKKLLKIRGKAKI
>LOCXPOR11.192.HIT1.OR.2R.326.7tm_4.exons1.JAKOON010000014.1.Embiotoca_jacksoni
MVSEDGATTVFNTTFVRPEKFYLGGFSNMPHIKYYYVFLCFVYIVTVLGNVSLLSLICRVKTFHTPKYMIVFNLALTDLCGSTALIPKLLDTFLFDRRYIVYEACLSYLFFVFFFGSVQSWTLVTMAYDRFIAICFPLRYHSIVTKPAIGAMLMFVWIFMTCAFAVMVGLLDRLSFCGSVVINNFFCDHGPLYRLACNDTTLNYIVGFVLFIIILCIPLLLIAVSYVCISIALSRTASGEERLRALKTCTSHLILVTIFFLPFIVTNIAVLAFYIHTNARIINSSLTHIISALLNPFIYTLKTEEVLTAIKKLWKRNKQINIATKW
>LOCXPOR14.193.HIT1.OR.2R.319.7tm_4.exons1.JAKOON010000014.1.Embiotoca_jacksoni
MELFNPTLEKNATYVRPAYFMISGFIGIPNVRYYFVFLCFIYIFSFLGNTMVMTVIILDRALRAPKYIAVFNLALADLLSSSALVPKVLDIFLLNHRYIPYNDCLTFMFFVFTFLTMQSLNLVALCYDRLIAIYYPLHYHTKVTHRVMLNIIVVFWLLDIFLAMLAVGLLTRLSFCKSVVINSYFCDHGPVYRLACNDYTPNLVISILSPVLILYLPLLFILVSYCCIGYALSKISTVQERVRAFKTCTSHLSLVAIYFFPLMIVYLLATTIHPNARIITLSLNTVIPPMLNPFIYVFQTREIKESLKKLLKIRGKAKI
>LOCXPOR15.194.HIT1.OR.2R.326.7tm_4.exons1.JAKOON010000014.1.Embiotoca_jacksoni
MVSEDGATTVFNTTFVRPEKFYLGGFSNMPHIKYYYVFLCFVYIVTVLGNVSLLSLICRVKTFHTPKYMIVFNLALTDLCGSTALIPKLLDTFLFDRRYIVYEACLSSLFFVFFFESVQSWTLVTMAYNRFIAICFPLRYHSIVTKPAIGAMLMFVWIFMTCAFAVMVGLLDRLSFCGSVVINNIFCDHGPLYRLACNDTTLNYIVGFVLLIIILCIPLLLIAVSYICISIALSRTASGEERLRALKTCTSHLILVTIFFLPFVVTNIAVLAFYIHTNARIINSSLTHIISALLNPFIYTLKTEEVLTAIKKLWKRNRQINIATKW
>LOCXPOR14.195.HIT1.OR.2R.319.7tm_4.exons1.JAKOON010000014.1.Embiotoca_jacksoni
MELFNPTLEKNATYVRPAYFMISGFIGIPNVRYYFVFLCFIYIFSFLGNTMVMTVIILDHALRAPKYIAVFNLALADLLSSSALVPKVLDIFLLNHRYIPYNDCLTFMFFCYTFLTMQSLNLVALCYDRLIAIYYPLHYHTKVTHRVMLNIIVVFWLLDIFLAMLAVGLLTRLSFCKSVVINSYFCDHGPVYRLACNDYTPNLVISFFLPVLILYLPLLFILVSYYCIGYALSKISTVQERVRAFKTCTGHLSLVAIYYFPLIFVYLFGTTIHPNARIITLSLNTVIPPMLNPFIYVFQTREIKESLKKLLKIRGKAKI
>LOCXPOR15.196.HIT1.OR.2R.326.7tm_4.exons1.JAKOON010000014.1.Embiotoca_jacksoni
MVSEDGATTVFNTTFVRPEKFYLGGFSNMPHIKYYYVFLCFVYIVTVLGNVSLLSLICRVKTFHTPKYMIVFNLALTDLCGSTALIPKLLDTFLFDRRYIVYEACLSYLFFVFFFGSVQSWTLVTMAYDRFIAICFPLRYHSIVTKPAIGAMLMFVWIFMTCAFAVMVGLLDRLSFCGSVVINNIFCDHGPLYRLACNDTTLNYIVGFVLFIIILCIPLLLIAVSYVCISIALSRTASGEERLRALKTCTSHLILVTIFFLPFIVTNIAVLAFYIHTNARIINSSLTHIISALLNPFIYTLKTEEVLTAIKKLWKRNKQINIATKW
>LOCXPOR14.197.HIT1.OR.2R.319.7tm_4.exons1.JAKOON010000014.1.Embiotoca_jacksoni
MELFNPTLEKNATYVRPAYFMISGFIGIPNVRYYFVFLCFIYIFSFLGNTMVMTVIILDRALRAPKYIAVFNLALADLLSSSALVPKVLDIFLLNHRYIPYNDCLTFMFFVFTFLTMQSLNLVALCYDRLIAIYYPLHYHTKVTHRVMLNIIVVFWLLDIFLAMLAVGLLTRLSFCKSVVINSYFCDHGPVYRLACNDYTPNLVISILSPVLILYLPLLFILVSYCCIGYALSKISTVQERVRAFKTCTSHLSLVAIYFFPLMIVYLLATTIHPNARIITLSLNTVIPPMLNPFIYVFQTREIKESLKKLLKIRGKAKI
>LOCXPOR17.198.HIT1.OR.2R.325.7tm_4.exons1.JAKOON010000014.1.Embiotoca_jacksoni
MVSEDGATTMFNTTFVRPEKFYLGGFSNMPHIKYYYVFLCFVYIVTVLGNVSLLSLICRVKTFHTPKYMIVFNLALTDLCGSTALIPKLLDTFLFDRRYIVYEACLSSLFFVFFFGSVQSWTLVTMAYDRFIAICFPLRYHSIVTKPAIGAMLMFVWIFMTCAFAVMVGLLDRLSFCGSVVINNIFCDHGPLYRLACNDPTLNYIVGFVLFIIIVCIPLLLIAVSYVCISIALSRTASGEERLRALKTCTSHLILVTIFFLPVIVTNIAGLAFYIHTNARIINSSLTHIISALLNPFIYTLKTEEVLTAIKKLWKRNRQINIATK
>LOCXPOR14.199.HIT1.OR.2R.319.7tm_4.exons1.JAKOON010000014.1.Embiotoca_jacksoni
MELFNPTLEKNATYVRPAYFMISGFIGIPNVRYYFVFLCFIYIFSFLGNTMVMTVIILDRALRAPKYIAVFNLALADLLSSSALVPKVLDIFLLNHHYIPYNDCLTFMFFVFTFLTMQSLNLVALCYDRLIAIYYPLHYHTKVTHRVMLTIIVVFWLLDIFLAMLAVGLLTRLSFCKSVVINSYFCDHGPVYRLACNDYTPNNVISILSPVLILYLPLLFILVSYYCIGYALSKISTVQERVRAFKTCTGHLSLVAIYYFPLIFVYLFGTTIHPNARIITLSLNTVIPPLLNPFIYVFQTREIKESLKKLLKIRGKAKI
>LOCXPOR19.200.HIT1.OR.2R.317.7tm_4.exons1.JAKOON010000014.1.Embiotoca_jacksoni
MVSEDGATTMFNTTFVRPEKFYLGGFSNMPHIKYYYVFLCFVYIVTVLGNVSLLSLICRVKTFHTPKYMIVFNLALTDLCGSTALIPKLLDTFLFDRRYIVYEACLSYLFFVFFFGSVQSWTLVTMAYDRFIAICFPLRYHSIVTKPAIGAMLMFVWIFMTCAFAVMVGLLDRLSFCGSVVINNFFCDHGPLYRLACNDTTLNYIVGFVLLIIIVCIPLLLIAVSYVCISIALSRTASGEERLRALKTCTSHLILVTIFFLPVIVTNIAGLAFYIHTNARIINSSLTHIIPALLNPFIYTLKTEEVLTAFKKLWEKK
>LOCXPOR20.201.HIT1.OR.2R.319.7tm_4.exons1.JAKOON010000014.1.Embiotoca_jacksoni
MELFNPTLEKNATYVRPAYFMISGFIGIPNVRYYFVFLCFIYIFSVLGNTMVMTVIILDRALRAPKYIAVFNLALVDLLSSSALVPKVLDIFLLNHRYIPYNDCLTFMFFCYTFLTMQSLNLVALCYDRLIAIYYPLHYHTKVTHRVMLNIIVVFWLLDIFLAMLAVGLLTRLSFCKSVVINSYFCDHGPVYRLACNDYTPNLVISFFLPVLILYLPLLFILVSYYCIGYALSKISTVQERVRAFKTCTGHLSLVAIYYFPLIFVYLFGTTIHPNARIITLSLNTVIPPMLNPFIYVFQTREIKESLKKLLKIRGKAKI
>LOCXPOR15.202.HIT1.OR.2R.326.7tm_4.exons1.JAKOON010000014.1.Embiotoca_jacksoni
MVSEDGATTVFNTTFVRPEKFYLGGFSNMPHIKYYYVFLCFVYIVTVLGNVSLLSLICRVKTFHTPKYMIVFNLALTDLCGSTALIPKLLDTFLFDRRYIVYEACLSYLFFVFFFGSVQSWTLVTMAYDRFIAICFPLRYHSIVTKPAIGAMLMFVWIFMTCAFAVMVGLLDRLSFCGSVVINNIFCDHGPLYRLACNDTTLNYIVGFVLFIIILCIPLLLIAVSYVCISIALSRTASGEERLRALKTCTSHLILVTIFFLPFIVTNIAVLAFYIHTNARIINSSLTHIISALLNPFIYTLKTEEVLTAIKKLWKRNKQINIATKW
>LOCXPOR22.203.HIT1.OR.2R.327.7tm_4.exons1.JAKOON010000014.1.Embiotoca_jacksoni
MDLFNSALGRNITFVRPAYFIISGFFGIPNIKYYYVFLFFVYIVSVVGNTVVMAVIFLDYNLRTPKYIAVFNLAFVDLLGNSALVPKVLDIFLFDHNYIPYNDCLTFLFFCYTCLSMQALNLVALAYDRLIAIIFPLHYQVKMTHRFMLSLITSLWVFIITFVLIAVGLLTRLSFCKSVVVNSYFCDHGQIYRLACNDYTLNSRFSTVLVFVILWLPMVFILLSYSYIGYALSKVASVKERVKAFKTCTAHVSLVAIYFIPILVTFTMSSNIHPNARIINLSLTSIFPPMLNPIIYVLQTQEIKVSLKKILRIRTQSKIMVKNVIIK
>LOCXPOR23.204.HIT1.OR.2R.315.7tm_4.exons1.JAKOON010000014.1.Embiotoca_jacksoni
MDNTTVVTFKMTAYEVMENYKHGMFSVFLLLYVITITLNSLLISVIHQNKELHSPMNVFTCMLSLNEIYGSTALLPAIMAVLISETHQVSVEWCKAQVYFLHTYASAEFCVLALMGYDRYIAICSPLHYHSIMSNSKVCKLIALAGLYPMIVFASFYSLTLRLRFCGKVMPKLYCVNMELVKNSCSKLQYISIVGLVLVFILIVPQFVIIIFSYVQIARVCRKLPKESQSNALKTCIPHLLSLLNYTFGSFFEIIQTRFKMSHVAIETQILLSLYFIVIPPIANPVLYGLGTQIVRVYILKLFIKYKILLMKLPK
>LOCXPOR24.205.HIT1.OR.2R.302.7tm_4.exons1.JAKOON010000014.1.Embiotoca_jacksoni
MKNFSKVTSLYLSEYYGMEGLRSVYFSIFLILYITIIAENVVLIGVIYREKTLRGPMYLLLCNLAVNGLYGSTALLPAVLVNVLSHIYEISLSFCQTQVYAIHTYAMTEFTILAVMSYDRYVAICYPLSYHAIMSQKVGKLIVFMWLYPLLAFLIVFMLTVQLPYCERTIEKVYCLNYLLVRLACTNTFIVNMVGLLSVVLYTIPQVIMIFYSYAHILKICVLSFSKSKFKALRTCTPHLLAIINYSFGCFFEIGQGRFDSSHLSYHTRLFLSMYFLIFPPLLNPVIYGLSIKLIRVQLFRL
>LOCXPOR25.206.HIT1.OR.2R.308.7tm_1.exons1.JAKOON010000014.1.Embiotoca_jacksoni
MNDTVDFLQAMTLQMSVKVLLSMLPCLFFLYVNCVMVFALLRKPLLLESSRYILFGHLLFTDSLQLIVTMAMYIFAVTMVKMISYVCLIITLFASLTVRMCPLNLAVMSLERYVAICFPLRHANITTSRRTGVAIAVIWTMASIDSFTQLFLFISLETKSFTVQSFCSINNVFRLQVYTTLNRAFTTVYFLLVSMIIIYTYVAIMIAVKSASSSVGKASKAHKTVLLHLLQLCLCIISTLFNMIKSSSLLNCNSVMGVHFQYIFFVGLIIFPKCLSPLIYGLRDPTFRQVFKYYFTFGIKTSVSPCPK
>LOCXPOR27.119.HIT1.OR.2R.307.7tm_4.exons1.JAKOON010000004.1.Embiotoca_jacksoni
MENSSEIVSFVLAAYGNIGELKYLYFSMILSWYLSICVANTVLIVVIYVDKKLHEPMYILLCSLFVNEIGGSTSLYPLILSQMLSESHEVTLSWCFLQMCCIYTCASVEFCSLAVMAYDRYISICYPLSYNVIMSTGRVFLIIVLVWMFSFANFILSFSFMIGLKFCGNIIDKVFCDHYLVAKVACSVPLHSYIADIFYVFVSFFIPVVFISVSYMKILMVCLTASKENKQKAVTTCAPQIVSVSNLFLGCIFHFVDSKFEASQLPHNMRIILSVYIFVCQPMVTPFMYGLKLPKIRHSCKRFLFDR
>LOCXPOR27.149.HIT1.OR.2R.307.7tm_4.exons1.JAKOON010000004.1.Embiotoca_jacksoni
MENSSEIVSFVLAAYGNIGELKYLYFSMILSWYLSICVANTVLIVVIYVDKKLHEPMYILLCSLFVNEIGGSTSLYPLILSQMLSESHEVTLSWCFLQMCCIYTCASVEFCSLAAMAYDRYISICYPLSYNVIMSTGRVFLIIVLVWMYSFANFILSFSFIIGLKFCGNIIDKVFCDHSLVAKVACSVPLHSYMADIFYVFVSFIVPFVLISVSYMNILMVCLTASKENKQKAVTTCAPQIVSVSNLFLGCIFHFVDSKFEASQLPHNMRIILSVYLLVCQPMVTPFMYGLKLPKIRHSCKRFLFDR
>LOCXPOR28.160.HIT1.OR.2R.308.7tm_4.exons1.JAKOON010000004.1.Embiotoca_jacksoni
MSNETMTSVFSLSGFNETTTTYRLTLFFLTLLCYSVILLVNVALIVTIVLEEKLHEPMYIFLCNLCTNSLYGTAAFYPKFIFDLFSNTHVISYTGCLLQVFVIYSYAATDFSILVLMAYDRYVAICRPLEYHSVMTKHRVILLVCISRLVPLMCQALVMIMTSKLELCGFLIEKLYCENWAILKLSCDSITMNNIIGFIVIFFYLGHYVFIVCSYVELVKSALKSREGRRKFMQTCVPHLLCLLNVLVALLFDLMYARYGSKSVSQDVKNFMAVQFLMFPPILNPIIYGLKLSQVRNSFVRLCTYTKQ
>LOCXPOR39.180.HIT1.OR.2R.301.7tm_4.exons1.JAKOON010000004.1.Embiotoca_jacksoni
ENSTFHFNLTMFVNIGNYRFPAFFFCLLLYSFIIFANLLMILVISRQQSLHEPMYMFIALLSFNSLYGSSGFFPRFLRDLLSDTHLISRPACFTQIFIIYTYGCCEMTMLAMMAYDRYIAVCHPLHYHNKMTSKTVFKLAIVAWIFPAFVLMSCIAMSAKLPLCGNEIQKVFCANWNVVKLSCVGTAVNDAVGMLLTTTAVFLPLSFVLYTYLRILIVCSRSSAEFKGKVLQSCLPHLVSFVIYSIAGFCDIALSRYNLEEINPFVAVILSLEFVVIPPILNPLVYGLKLPEIRRHVFRLL
>LOCXPOR29.189.HIT1.OR.2R.307.7tm_4.exons1.JAKOON010000004.1.Embiotoca_jacksoni
MDNVSVITMLTLSGLSGTANRVSLFALTLLCYFVIWLVNVTIIVAIIVDKSLHKPMYIFLCNLCMNGLYGTAGFYPKFLSDLLSTAHVISYAGCLLQGFVIHSSAAADLSLLVLMAYDRYVAICRPLVYHSVMTRQRMCVLVCFAWLVPLYLVFLGTITTLTTRLCGSHIPKIYCVNWLVTNLACSTSIARIIIPAFNYTFYFCHAVFVVWTYAYLVRTCITSKENRSKFMQTCVPHIFALIVVVSSLLFDLLYMRFGSKQLSQSVQNFMAMEFLLIPPIFNPLVYGFKMTKIRQSILSFVRGKSCV
>LOCXPOR39.210.HIT1.OR.2R.301.7tm_4.exons1.JAKOON010000004.1.Embiotoca_jacksoni
ENSTFHFNLTMFVNIGNYRFPAFFFCLLLYSFIIFANLLMILVISRQQSLHEPMYMFIALLSFNSLYGSSGFFPRFLRDLLSDTHLISRPACFTQIFIIYTYGCCEMTMLAMMAYDRYIAVCHPLHYHNKMTSKTVFKLAIVAWIFPAFNLISCIAMSAKLPLCGNEIQKVFCANWNVVKLSCVGTAVNDAVGMLLTTTTVFLPLSFVLYTYLRILIVCSRSSAEFKGKVLQSCLPHLVSFVIYSIAGFCDIALSRYSLEEINPFVAVILSLEFVVIPPILNPLVYGLKLPEIRRHVFRLL
>LOCXPOR29.221.HIT1.OR.2R.307.7tm_4.exons1.JAKOON010000004.1.Embiotoca_jacksoni
MDNVSVITMLTLSGLSGTANRVSLFALTLLCYFVIWLVNVTIIVVIIVDKSLHKPMYIFLCNLCMNGLYGTAGFYPKFLSDLLSTAHVISYAGCLLQGFVIHSSAAADLSLLVLMAYDRYVAICRPLVYHSVMTRQRMCVLVCFAWLVPLYLVFLGTITTLTTRLCGSHIPKIYCVNWLVTNLACSTSIARIIIPAFNYTFYFCHAVFVVWTYAYLVRTCITSKENRSKFMQTCVPHIFALIVVVSSLLFDLLYMRFGSKQLSQSVQNFMAMEFLLIPPIFNPLAYGFKMTKIRQSILSFVRGKSCV
>LOCXPOR39.131.HIT1.OR.2R.301.7tm_4.exons1.JAKOON010000004.1.Embiotoca_jacksoni
ENSTFHFNLTMFVNIGNYRFPAFFFCLLLYSFIIFANLLMILVISRQQSLHEPMYMFIALLSFNSLYGSSGFFPRFLRDLLSDTHLISRPACFTQIFIIYTYGCCEMTMLAMMAYDRYIAVCHPLHYHNKMTSKTVFKLAIVAWIFPAFNLISCIAMSAKLPLCGNEIQKVFCANWNVVKLSCVGTAVNDAVGMLLTTTTVFLPLSFVLYTYLRILIVCSRSSAEFKGKVLQSCLPHLISFVIYSIAGFCDIALSRYSLEEINPFVAVILSLEFVVIPPILNPLVYGLKLPEIRRHVFRLL
>LOCXPOR31.141.HIT1.OR.2R.307.7tm_4.exons1.JAKOON010000004.1.Embiotoca_jacksoni
MDNVSVITMLTLSGLSGTANRVSLFALTLLCYFVIWLVNVTIIVAIIVDKSLHKPMYIFLCNLCMNGLYGTAGFYPKFLSDLLSTAHVISYAGCLLQGFVIHSSAAADLSLLVLMAYDRYVAICRPLVYHSVMTRQRMCVLVCFAWLVPLYLVFLSTITTLTTRLCSSHIPKIYCVNWLVTNLACSTSIARIIIPAFNYTFYFCHAVFVVWTYAYLVRTCITSKENRSKFMQTCVPHIFALIVVVSSLLFDLLYMRFGSKQLSQSVQNFIAIEFLLIPPIFNPLVYGFKMTKIRQSILSFVRGKSCV
>LOCXPOR32.142.HIT1.OR.2R.304.7tm_4.exons1.JAKOON010000004.1.Embiotoca_jacksoni
MENSTMFYFNLTMFVPLGSYGYAAFVLCFLLFAFIISANLVIIVVISRERTLHQPMYIFIAFLSFNSLFGSTGFFPRFLMDLLSETHLISRPACFTQIYVIYSYASNEMTILSVMAYDRYVAVCDPLHYHNRMTAKTVRRLAAYALICPAFFVATCLYLSIRLPLCGNNLLKVYCANWNIVKLSCVSTFVNNIIGLSLTTVITFLPLTYILYTYFQIVLVCRKSSSEFKSKVFQTCLPHIISFVSYTIILFCDIVLSRVKLNRFLAVVLSLEFVMIPPLFNPLVYGLHLPDIRRHIFRMLHFAK
>LOCXPOR33.143.HIT1.OR.2R.307.7tm_4.exons1.JAKOON010000004.1.Embiotoca_jacksoni
MDNVSVITMLTLSGLSGTANRVSLFALTLLCYFVIWLVNVTIIVVIIVDKSLHKPMYIFLCNLCMNGLYGTAGFYPKFLSDLLSTAHVISYAGCLLQGFVIHSSGVADLSLLVLMAYDRYVAICRPLVYHSVMTRQRMCVLVCFAWLVPLYLVFLSTITTLTTRLCSSHIPKIYCVNWLVTNLACSTSIARIIIPAFNYTFYFCHAVFVVWTYAYLVRTCITSKENRSKFMQTCVPHIFALIVVVSSLLFDLLYMRFGSKQLSQSVQNFIAMEFLLIPPIFNPLVYGFKMTKIRQSILSFVRGKSCV
>LOCXPOR34.144.HIT1.OR.2R.304.7tm_4.exons1.JAKOON010000004.1.Embiotoca_jacksoni
MENSTMFYFNLTMFVPLGSYGYAAFVLCFLLFAFIISANLVIIVVISRERTLHQPMYIFIAFLSFNSLFGSTGFFPRFLMDLLSETHLISRPACFTQIYVIYSYASNEMTILSVMAYDRYVAVCDPLHYHNRMTAETVRRLAAYALICPAFFVATCLYLSIRLPLCGNNLLKVYCANWNIVKLSCVSTFVNNIIGLSLTTVITFLPLIYVLYTYFQIVLVCRKSSSEFKSKVFQTCLPHIISFVSYFIAIFCDIVLSRVKLNRFLAVVLSLEFVMIPPLFNPLVYGLHLPDIRRHIFRMLHFAK
>LOCXPOR35.145.HIT1.OR.2R.309.7tm_4.exons1.JAKOON010000004.1.Embiotoca_jacksoni
MDNTSVERIFILTGFNETFNYRVTLFTFTLLYYCVILFFNISIVMIIIMDENLHEPMYILLVSLCINAIYGTTGFYPKYLLDLISSTQEISYEGCLLQAFVMYSFACVDLSILAVMAYDRYLAICRPLHYHSFMTKRRLSLLVCFAWLTPFCTFSINILLTSRLKLCGSKIHKLFCVNWIIVKRACPEADTFSNTVFAYITIFIYVSHGFFIIWTYLHLVKTCARSKDDQIKFMQTCVPHLTSLTTFVFTIVFDLMYMRFGSTDLPQSLQNFIGIEFLLILPVVNPLIYGLKLTKIRNRIQDLVGHRRK
>LOCXPOR36.146.HIT1.OR.2R.304.7tm_4.exons1.JAKOON010000004.1.Embiotoca_jacksoni
MDNTSVGRIFILTGINETFNYRVTLFTFTLLYYCVILFFNISIIMIIIMDENLYEPMYILLVSLCINAIYGTTGFYPKFLLDLLSSTQEISYEGCLLQVFVMYSFACIDISILAVMAYDRYLAICRPLHYHSFMTKRRLSLLVCFSWLTSFCTFSINILLTSRLKLCGSKLNKLFCANWIIVKLACPEADIFSNTVYTYIFIFIYVSHGFFIIWTYLHLVKTCARSKDDQIKFMQTCVPHLTSLTTFVFAIVFDLMYMRFGSTDLPQSLQNFIGIAFLLIPPVVNPLIYGLKLTKIRNRIQDLV
>LOCXPOR37.147.HIT1.OR.2R.309.7tm_4.exons1.JAKOON010000004.1.Embiotoca_jacksoni
MDNTSVGRIFILTGINETFNYRVTLFTFSLLYYCVILFFNISIIMIIIMDENLHEPMYILLVSLCINAIYGTTGFYPKFLLDLLSSTQEISYEGCFLQVFVMYSFACVDMSILALMAYDRYLAICRPLHYHSFMTKRRLSLLVCFAWLTPSCTFSINILLTSRLKLCGSKIHKLFCVNWIIVKLACPEADIFSNAVFAYISIFIYVSHGFFIIWTYLHLVKTCARSKDDRVKFMQTCVPHLTSLTTFVFAIGFDLMYMRFGSTDLPQSLQNFIGIAFLLIPPVVNPLIYGLKLTKIRNRIQYLVGHRRK
>LOCXPOR38.148.HIT1.OR.2R.309.7tm_4.exons1.JAKOON010000004.1.Embiotoca_jacksoni
MDNTSVGRIFILTGINETFNYRVTLFMLSLLYYCVTLFFNISIIMIIIMDENLYEPMYILLVSLCINAIYGTTGFYPKYLLDLLSSTQEISYEGCLLQAFVMYSFACVDMSILALMAYDRYLAICRPLHYHSFMTKRRLSLLVCFAWLTPFCTFSINILLTSRLKLCGSKIHKLFCVNWIIVKLACPEADTFSNTVFAYISILIYVLHGFFIIWTYLHLVKTCARSKDDRIKFMQTCVPHLTSLTTFVFAVIIDLMYMRFGSTDLPQSLQNFIGIAFLLIPPVVNPLIYGLKLTKIRNRIQYLVGHRRK
>LOCXPOR39.150.HIT1.OR.2R.313.7tm_4.exons1.JAKOON010000004.1.Embiotoca_jacksoni
MENSTNPLYFKLTMFVDMGNYRYLTFVLCLLLYAFIVVANLAIIAAISREKTLHEPMYMFIMCLSINSLYGSAGFFFRFLKDLLADTHLISRSACFTQIYVIYTYASYELTLLGIMAYDRYVAVCQPLHYHNKITSGVVSKLVAFACIYPVFSIATCVYLSSRLPLCGNEIPKVFCANWPVVKLSCVTTVLNNLVGMFVSTSTVFLPLAFVLYTYLRIFLVCRKHSAEFKSRVIQSCLPHIVTFINYSITVFCDIALSRIDLEELNPFVAVILSLEFVVIPPILNPLVYGLKLPEMRKVMLRMLPCSKPASSD
>LOCXPOR40.151.HIT1.OR.2R.305.7tm_4.exons1.JAKOON010000004.1.Embiotoca_jacksoni
MMENASVVLLLTLTGLNYTQDQRIALFLLTLLWYLMILLVNVVLIVAIISDKNLHEPMYIFLCNLCINSLYGTVGFYPKFLLDLLSSHVISYAGCMLQGFVIHSSTCGDVSILALMAYDRYVALCRPLAYHAVMTKQRVSIFVFLSWLIPLYCMFMNTATLLGVRLCGSHINKVYCVNWMIVRLACSPPFANSAVSYFNMLFYFGHAVFIFWSYMYVIRICISSKEKQGKFMQTCLPHLISLITFSIAVLLDVLYMRFGSADVSQDFSNFMSMEFLIIPPMVNPIIYGFKLTKLRQKILSLVHIK
>LOCXPOR41.152.HIT1.OR.2R.309.7tm_4.exons1.JAKOON010000004.1.Embiotoca_jacksoni
MGNVSVITWFFLSGLNETIDHRFILFFLSLLCYCTILVVNVSIIVTIIMDNNLHEPMYILLCAFCMNGLHGTTGFYPKFLWDLLSPVHMISYAGCLVQALVMYSFAFSDLSILAVMAYDRYLAICQPLQYHSVMSKQRLIKLVCFSWLTPFCIIGTNIYLTSRVKLCSRYISRLYCVNWIIVKLACFPAETTVNSIVAYITILIYVFYGVFIVWSYMYLIKTCVNSIENRAKFMQTCVPHLISLLTFAVTLLFDVMNMRFTSKELPQTFQNFVAIEFLLIPPIINPLIYGFKLTKIRNRVLRVVHFRKK
>LOCXPOR42.153.HIT1.OR.2R.309.7tm_4.exons1.JAKOON010000004.1.Embiotoca_jacksoni
MGNVSVITWFFLSGLNETIDHRFILFFFSLLCYCTILVVNVSIIVTIIMDNNLHEPMYILLCAFCMNGLYGTTGFYPKFLWDLLSPVHMISYTGCLVQALVMYSFACSDLSILAVMAYDRYLAICRPLQYHSVMSKQRLIKLVCFSWLTPFCIIGTNIYLTSRVKLCSRYISRLFCVNWIIVKLACFPAETTVNSIVAYITILIYVFHGIFIVWSYMYLIKTCVNSIENREKFMQTCVPHLISLLTFAVTLLFDLMNMRFTSKELPQTFQNFVAIEFLLIPPIINPLIYGFKLTKIRNRVLKVVNFRKK
>LOCXPOR43.154.HIT1.OR.2R.309.7tm_4.exons1.JAKOON010000004.1.Embiotoca_jacksoni
MGNVSVITWFFLSGLNETIDHRFILFFLSLLCYCTILVVNVSIIVTIIMDNNLHEPMYILLCAFCMNGLYGTTGFYPKFLWDLLSPVHMISYAGCLVQALVMYSFACSDLSILAVMAYDRYLAICQPLQYHSVMSKQRLIKLVCFSWLTPFCIMGTNIYLTSRVKLCSRYISRLFCANWIIVKLACFPAETTVNTIIAYITIFIYVFHGVFIVMSYMYLIKTCVNSIENRAKFMQTCVPHLISLLTFLVTLLFDVMNMRFTSKELPQTFQNFVAIEFLLIPPIINPLIYGFKLTKIRNRVLRVFNFRKK
>LOCXPOR44.155.HIT1.OR.2R.309.7tm_4.exons1.JAKOON010000004.1.Embiotoca_jacksoni
MGNVSVITWFFLSGLNETIDHRFILFFLSLLCYCTILVVNVSIIVTIIMDNNLHEPMYILLCAFCMNGLYGTTGFYPKFLWDLLSPVHMISYAGCLVQALVMYSFAFSDLSILAVMAYDRYLAICQPLQYHSVMSKQRLIKLVCFSWLTPFCIMGTNIYLTSRVKLCSRYISRLYCVNWIIVKLACFPAETTVNNIVAYITILIYVFCGVFIVWSYMYLIKTCVNSIENRAKFMQTCVPHLISLLTFAVTLLFDVMNMRFTSKELPQTFQNFVAIEFLLIPPIINPLIYGFKLTKIRNRVLRVFNFRKK
>LOCXPOR45.156.HIT1.OR.2R.308.7tm_4.exons1.JAKOON010000004.1.Embiotoca_jacksoni
MDEELNVTYITLTGYVEVEKYKYVYFLIIFTLYLLIIGCNSTIVCLVVIHQNLHEPMYVFIAALLINSVLFSTAIYPKLLVDFLSEKQIISYSACLLQFFLYYSLGGSEFLLLAAMAYDRYVSICKPLQYPTIMKQTTVCIFLVLAWIVPALQVAASSILNAHERVCNFALKGIFCNNSMFKLHCVSSGMLAIYGVIILVNIVFLPIIYIVFTYTRILIITSRSCREVRTKAAQTCLPHLFVLISFSLLCLFDIIIVRLESDISKTVRLIMTLQVVLYHPLFNPIMYGLKMKEISKHLKKLFHQVECV
>LOCXPOR46.157.HIT1.OR.2R.307.7tm_4.exons1.JAKOON010000004.1.Embiotoca_jacksoni
MDYEFNITEITLGGYVEISKYRYVYFVIIFTVYILIICSNSTIAYLIWIHKNLHEPMYVFIAALLLNSVLYSTSIYPKLLIDFLSEKQIVTYSMCLFQFFMFYCLGTSEFFLLLAMAYDRYVSICKPLLYPTIMRKNTISIFLALAWFIPACHSVIPIILIAEAKLCNFDLKGIFCNNSIYALQCVSSRLLTIFGVVALFNLVILPMLLIVFSYSKILVVSYRSCKEVRKKAAETCLPHLLVLISFSCLSAYDISIARVESDLPKTARLIMTLQIVLYHPLFNPFIYGLKMKEISKRLKGLFCPAKI
>LOCXPOR47.158.HIT1.OR.2R.307.7tm_4.exons1.JAKOON010000004.1.Embiotoca_jacksoni
MNDELNVTYITLGGYVEVGKYRYLYFLIMCALYVLIIFSNSIIVYLIWVHQNLHEPMYIFIAALSVNSILFSTNIYPKLLVDFLSEKQIISYQACLFQYCMFYGLAGSDFLLLVAMAFDRYVSICKPLQYPTIMRKTTVNTLLLLAWFLPAMQIVLLTGLSADKKLCDFTLKGIFCNNSILKLHCFMSKAIYVYGLVALLNLTVLPVLFILFTYTKIIIISYRSGRDVRKKAAETCLPHLLVLICFSSLIIYDVSIARIEFDFPKSVRLIMTLQVVLYNPLFNPIIYGLKMKEISKHLKKLFHHVKL
>LOCXPOR48.159.HIT1.OR.2R.307.7tm_4.exons1.JAKOON010000004.1.Embiotoca_jacksoni
MNDELNVTYITLGGYVEVDKYRYLYFLIMCALYVLIIFSNSIIVYLIWAHQNLHEPMYIFIAALSVNSILFSTNIYPKLLVDFLSEKQIISYQACLFQYFMFYTLGGSDFLLLVAMAFHRYVSICKPLQYPTIMTKTTVNTLLLLAWFLPAMQIAVPTGLSADKKLCDFTLKGIFCNNSILKLHCVMSKAIYVYGLVSLLNLGLLPVLFILFTYTKIIIISYRSGRDVRKKAAETCLPHLLVLICFTSLIIYDISIARIDFDFPKSVRLIMTLQVVLYNPLFNPIIYGLKMKEISKHLKKLFRGVKL
>LOCXPOR49.161.HIT1.OR.2R.307.7tm_4.exons1.JAKOON010000004.1.Embiotoca_jacksoni
MNDELNVTYITLGGYVEVGKYKYLYFLIMCALYVLIIFSNSIIVYLIWVHQNLHEPMYIFIAALSVNSILFSTNIYPKLLVDFLSEKQIISYQACLFQYFMFYGLGGSDFLLLVAMAFDRYVSICKPLQYPTIMRKTTVNKLLLLAWFLPAIQAAVPTGLSVDKKLCDFTLKGIFCNNSFFKLHCVMSKAIYVYGLVALLNLGLLPVLFILFTYTKIIIISYRSSRDVRKKAVETCLPHLLVLICFSCLIIYDISIARIEFDFPKSVRLIMTLQVVLYNPLFNPIIYGLKMKEISKHLKKLFRRVKL
>LOCXPOR63.162.HIT1.OR.2R.307.7tm_4.exons1.JAKOON010000004.1.Embiotoca_jacksoni
MNDELNVTYITLGGYVEVGKYRYLYFLIMCALYVLIIFSNSIIVYLIWAHQNLHEPMYIFIAALSVNSILFSTNIYPKLLVDFLSEKQIISYQACLFQYFMFYGLAGSDMLLLVAMAFDRYVSICKPLQYPTIMRKTTVNTLLLLAWFLPAMQIAVPTGLSVDKKLCDFTLKGIFCNNSFFKLHCFMSKAIYVFGLVSLLNLGLLPVLFILFTYTKIIIISYRSGRDVRKKAAETCLPHLLVLICFFFLIIYDISIARIDFDFPKSVRLIMTLQVVLYNPLFNPIIYGLKMKEISKHLKKLFRGVKL
>LOCXPOR63.163.HIT1.OR.2R.307.7tm_4.exons1.JAKOON010000004.1.Embiotoca_jacksoni
MNDELNVTYITLGGYVEVGKYRYLYFLIMCALYVLIIFSNSIIVYLIWAHQNLHEPMYIFIAALSVNSILFSTNIYPKLLVDFLSEKQIISYQACLFQYFMFYGLAGSDMLLLVAMAFDRYVSICKPLQYPTIMRKTTVNTLLLLAWFLPAMQIAVPTGLSVDKKLCDFTLKGIFCNNSFFKLHCFMSKAIYVFGLVSLLNLGLLPVLFILFTYTKIIIISYCSGRDVRKKAAETCLPHLLVLICFFFLIIYDISIARIDFDFPKSVRLIMTLQVVLYNPLFNPIIYGLKMKEISKHLKKLFRGVKL
>LOCXPOR52.164.HIT1.OR.2R.307.7tm_4.exons1.JAKOON010000004.1.Embiotoca_jacksoni
MNDELNVTYITLGGYVEVGKYRYLYFLIMCALYVLIIFSNSIIVYLIWVHQNLHEPMYIFIAALSVNSILFSTNIYPKLLVDFLSEKQIISYQACLFQSFMFYSLAGSDMLLLVAMAFDRYVSICKPLQYPTIMRKTTVNTLLLLAWFLPAMQIAVPPGVRADEKLCDFTLKGIFCNNSIFKLHCVMSKAIYVYGLVVLLNITVLPVLFILFTYTKIIIISYRSGRDVRKKAAETCLPHLLVLICFSCLIIYDISIARIEFDFPKSVRLIMTVQVVLYNPLFNPIIYGLKMKEISKHLKKLFHHVKL
>LOCXPOR58.165.HIT1.OR.2R.307.7tm_4.exons1.JAKOON010000004.1.Embiotoca_jacksoni
MNDELNVTYISLGGYVEVGKYRYLYFLIMCALYVLIIFSNSIIVYLIWAHQNLHEPMYIFIAALSVNSILFSTNIYPKLLVDFLSEKQIISYQACLFQCFMFYGLACSEMLLLVAMAFDRYVSICKPLQYPTIMTKTTVNTLLLLAWFLPAMQIAVPPGLSVDKKLCDFTLKGIFCNNSILKLHCVMSKAIYVFGLVVLLNLTVLPVLFILFTYTKIFIISYRSGRDVRKKAAETCLPHLLVLICFFCLVTYDVSISRIEFDFPKSVRLIMTLQVVLYNPLFNPIIYGLKMKEISKHLKKLFHHVKL
>LOCXPOR54.166.HIT1.OR.2R.307.7tm_4.exons1.JAKOON010000004.1.Embiotoca_jacksoni
MNDELNVTYITLSGYVEVGKYRYLYFLIMCALYVLIIFSNSIIVYLIWAHQNLHEPMYIFIAALSVNSILFSTNIYPKLLVDFLSEKQIISYQACLFQYCMFYTLAGSDFLLLVAMAFDRYVSICKPLQYPTIMRKTTVNTLLLLAWFLPAMQVVVPTGLSADKKLCDFTLKGIFCNNSFLKLHCFMSKAIYVFGLVVLLNLTVLPVLFILFTYTKIIIISYRSGRDVRKKAAETCLPHLLVLICFTSLIIYDVSIARIELDFPKSVRLIMTLQVVLYNPLFNPIIYGLKMKEISKHLKKLFRGVKL
>LOCXPOR55.167.HIT1.OR.2R.307.7tm_4.exons1.JAKOON010000004.1.Embiotoca_jacksoni
MNDKLNVTYITLGGYVEVGKYRYLYFLIMCALYVLIIFSNSIIVYLIWAHQNLHEPMYIFIAALSVNSILFSTNIYPKLLVDFLSEKQIISYQACLFQSFMFYSLACSDFLLLVAMAFDRYVSICKPLQYPTIMRKTTVNTLLLLAWFLPAVQIAVPPGVRADEKLCDFTLKGIFCNNSILKLHCGTSKAIYVYGLVVLLNLTVLPVLFILFTYTKIIIISYRSGRDVRKKVAETCLPHLLVLICFSCLMIYDVSIVRIEFVFPKSVRLIMTLQMVLYNPLFNPIIYGLKMKEISKHLKKLFRGVKL
>LOCXPOR56.169.HIT1.OR.2R.307.7tm_4.exons1.JAKOON010000004.1.Embiotoca_jacksoni
MNDELNVTYITLGGYVELGKYRYLYFLIMCALYVLIIFSNSIIVYLIWAHQNLHEPMYIFIAALSVNSILFSTNIYPKLLVDFLSEKQIISYQACLFQCFMFYSLAGSDFLLLVAMAFDRYVSICKPLQYPTIMRKTTVNTLLLLAWFQPAMQIAVLPGLSADKKLCDFTLKGIFCNNSVLKLNCARSKAIYVYGLVALLNLTILPVLFILFTYTKIIIISYRSGRDVRKKVAETCLPHLLVLICFSCLVTYDVSIVRIEFDFPKSVRLIMTLQVVLYNPLFNPIIYGLKMKEISKHLKKLFRGVKL
>LOCXPOR63.171.HIT1.OR.2R.307.7tm_4.exons1.JAKOON010000004.1.Embiotoca_jacksoni
MNDELNVTYITLGGYVEVGKYRYLYFLIMCALYVLIIFSNSIIVYLIWAHQNLHEPMYIFIAALSVNSILFSTNIYPKLLVDFLSEKQIISYQACLFQSFMFYSLACSDFLLLVAMAFDRYVSICKPLQYPTIMRKTTVNTLLLLAWFLPAMQIAVPPGLSADKKLCDFTLKGIFCNNSILKLHCVMSKAIYVFGLVVLLNLTVLPVLFILFTYTKIIIISYRSSRDVRKKAAETCLPHLLVLICFFCLIIYDISIARIEFDFPKSVRLIMTLQVVLYNPLFNPIIYGLKMKEISKHLKKLFHHVKL
>LOCXPOR58.172.HIT1.OR.2R.307.7tm_4.exons1.JAKOON010000004.1.Embiotoca_jacksoni
MNDELNVTYITLGGYVEVGKYRYLYFLIMCALYVLIIFSNSIIVYLIWAHQNLHEPMYIFIAALSVNSILFSTNIYPKLLVDFLSEKQIISYQACLFQSFMFYGLAGSEMLLLVDMAFDRYVSICKPLQYPTIMTKTTVNTLLLLAWFLPAMQIAVPPGLSADKKLCDFTLKGIFCNNSVLKLHCVMSKAIYVYGLIALLNLTILPVLFILFTYTKIIIISYRSGRDVRKKAAETCLPHLLVLICFFCLVTYDVSISRIEFDFPKSVRLIMTLQVVLYNPLFNPIIYGLKMKEISKHLKKLFRGVKL
>LOCXPOR59.173.HIT1.OR.2R.307.7tm_4.exons1.JAKOON010000004.1.Embiotoca_jacksoni
MNDELNVTYITLGGYVEVGKYRYLYFLIMCALYVLIIFSNSIIVYLIWAHQNLHEPMYIFIAALSVNSILFSTNIYPKLLVDFLSEKQIISYQACLFQYFMFYGLAGSDFLLLVAMAFDRYVSICKPLQYPTIMRKTTVNTLLLLAWFLPAVQAAVSTGLSAEKKLCDFTLKGIFCNNSILKLHCVMSKAIYVYGLVVLLNLGLLPVLFILFTYTKIIIISYRSGRDVRKKAAETCLPHLLVLICFSCLIIYDISIARIEFDFPKTVRLIMTLQMVLYNPLFNPIIYGLKMKEISKHLKKLFRCVKL
>LOCXPOR63.174.HIT1.OR.2R.307.7tm_4.exons1.JAKOON010000004.1.Embiotoca_jacksoni
MNDELNVTYITLGGYVEVDKYRYLYFLIMCALYVLIIFSNSIIVYLIWAHQNLHEPMYIFIAALSVNSILFSTNIYPKLLVDFLSEKQIISYQACLFQYFMFYTLGGSDFLLLVAMAFDRYVSICKPLQYPTIMRKTTVNTLLLLAWFLPAVQIAVPTGLSADKKLCDFTLKGIFCNNSIFKLHCVMSKAIYVYGLVVLLNLGLLPVLFILFTYTKIIIISYCSGRDVRKKAAETCLPHLLVLICFFCLIIYDISIARIEFDFPKSVRLIMTLQVVLYNPLFNPIIYGLKMKEISKHLKKLFHHVKL
>LOCXPOR61.175.HIT1.OR.2R.307.7tm_4.exons1.JAKOON010000004.1.Embiotoca_jacksoni
MNDELNVTYITLGGYVEVDKYRYLYFLIMCALYVLIIFSNSIIVYLIWAHQNLHEPMYIFIAALSVNSILFSTNIYPKLLVDFLSEKQIISYQACLFQYCMFYTLAGSDFLLLVAMAFDRYVSICKPLQYPTIMRKTTVNTLLLLAWFLPAMQAAVSTGLSAEKKLCDFTLKGIFCNNSILKLHCVMSKAIYVYGLVVLLNLGLLPVLFILFTYTKIIIISYRSGRDVRKKAVETCLPHLLVLICFSCLIIYDISIARIEFDFPKSVRLIMTLQVVLYNPLFNPIIYGLKMKEISKHLKKLFRCVKL
>LOCXPOR63.176.HIT1.OR.2R.307.7tm_4.exons1.JAKOON010000004.1.Embiotoca_jacksoni
MNDELNVTYITLGGYVEVDKYRYLYFLIMCALYVLIIFSNSIIVYLIWAHQNLHEPMYIFIAALSVNSILFSTNIYPKLLVDFLSEKQIISYQACLFQYCMFYGLAGSDFLLLVAMAFDRYVSICKPLQYPTIMRKTTVNTLLLLAWFLPAMQIAVPPGLSADKKLCDFTLKGIFCNNSILKLHCFMSKAIYVFGLVVLLNLTVLPVLFILFTYTKIIIISYRSSRDVRKKAAETCLPHLLVLICFFCLIIYDISIARIEFDFPKSVRLIMTLQVVLYNPLFNPIIYGLKMKEISKHLKKLFHHVKL
>LOCXPOR63.177.HIT1.OR.2R.307.7tm_4.exons1.JAKOON010000004.1.Embiotoca_jacksoni
MNDELNVTYITLGGYVEVGKYRYLYFLIMCALYVLIIFSNSIIVYLIWAHQNLHEPMYIFIAALSVNSILFSTNIYPKLLVDFLSEKQIISYQACLFQSFMFYGLAGSEMLLLVDMAFDRYVSICKPLQYPTIMRKTTVNTLLLLAWFLPAMQIAVPPGLSADKKLCDFTLKGIFCNNSVLKLHCVMSKAIYVYGLIALLNLTILPVLFILFTYTKIIIISYRSGRDVRKKAAETCLPHLLVLICFFCLVTYDVSISRIEFDFPKSVRLIMTLQVVLYNPLFNPIIYGLKMKEISKHLKKLFRGVKL
>LOCXPOR63.178.HIT1.OR.2R.307.7tm_4.exons1.JAKOON010000004.1.Embiotoca_jacksoni
MNDELNVTYITLGGYVEVGKYRYLYFLIMCALYVLIIFSNSIIVYLIWAHQNLHEPMYIFIAALSVNSILFSTNIYPKLLVDFLSEKQIISYQACLFQYFMFYTLGGSDFLLLVAMAFDRYVSICKPLQYPTIMRKTTVNTLLLLAWFLPAMQIAVLTGLSAEKKLCDFTLKGIFCNNSVFKLHCVMSKAIYVFGLVVLLNFGLLPVLFILFTYTKIIIISYRSGRDVRKKAAETCLPHLLVLICFFCLVTYDISIARIEFDFPKSVRLIMTLQVVLYNPLFNPIIYGLKMKEISKHLKKLFRGVKL
>LOCXPOR58.181.HIT1.OR.2R.307.7tm_4.exons1.JAKOON010000004.1.Embiotoca_jacksoni
MNDELNVTYITLGGYVEVGKYRYLYFLIMCALYVLIIFSNSIIVYLIWAHQNLHEPMYIFIAALSVNSILFSTNIYPKLLVDFLSEKQIISYQACLFQSFMFYGLAGSEMLLLVDMAFDRYVSICKPLQYPTIMTKTTVNTLLLLAWFLPAMQIAVPPGLSADKKLCDFTLKGIFCNNSVLKLHCVMSKAIYVYGLIALLNLTILPVLFILFTYTKIIIISYRSGRDVRKKAAETCLPHLLVLICFFCLVTYDVSISRIEFDFPKSVRLIMTLQVVLYNPLFNPIIYGLKMKEISKHLKKLFRGVKL
>LOCXPOR63.182.HIT1.OR.2R.307.7tm_4.exons1.JAKOON010000004.1.Embiotoca_jacksoni
MNDELNVTYITLGGYVEVGKYRYLYFLIMCALYVLIIFSNSIIVYLIWAHQNLHEPMYIFIAALSVNSILFSTNIYPKLLVDFLSEKQIISYQACLFQYFMFYTLGGSDFLLLVAMAFDRYVSICKPLQYPTIMRKTTVNTLLLLAWFLPAMQIAVLTGLSAEKKLCDFTLKGIFCNNSVFKLHCVMSKAIYVFGLVVLLNFGLLPVLFILFTYTKIIIISYRSGRDVRKKAAETCLPHLLVLICFFCLVTYDISIARIEFDFPKSVRLIMTLQVVLYNPLFNPIIYGLKMKEISKHLKKLFRGVKL
>LOCXPOR64.184.HIT1.OR.2R.307.7tm_4.exons1.JAKOON010000004.1.Embiotoca_jacksoni
MNDELNVTYITLGGYVEVGKYRYLYFLIMCALYVLIIFSNSIIVYLIWAHQNLHEPMYIFIAALSVNSILFSTNIYPKLLVDFLSEKQIISYQACLFQYFMFYTLAGSDFLLLVAMAFDRYVSICKPLQYPTIMRKTTVNTLLLLAWFLPAVQTAVSTGLSAEKKLCDFTLKGIFCNNSFFKLHCVMSKAIYVYGLVVLLNLGLLPVLFILFTYTKIIIISYRSGRDVRKKAAETCLPHLLVLICFSCLIIYDISIARIEFDFPKSVRLIMTLQVVLYNPLFNPIIYGLKMKEISKHLKKLFHHVKL
>LOCXPOR68.185.HIT1.OR.2R.307.7tm_4.exons1.JAKOON010000004.1.Embiotoca_jacksoni
MDVELNVTYITFDGHVQVHKYRYLYFWIMFIIYILILCCNLTIVFLIVVQESLHEPMYIFIAALLLNSVLFSTVIYPKLLIDFLSERQVISFAACFFQIFVFYSLGGSEFLLLAAMAYDRYVSICKPLQYPTIMRKNTVTGLMVLAWILPSVEIAAATIMTANKKMCVFTLKGIFCNSTVFKLQCVQSSDEMIKSMIILVHVSILPVLFILFTYTRILIISYRSNREVRKKATQTCLPHLFVLISFFCLCACDIIIVGVESNFSKTVRLVMTLQIVIYHPLFNPIIYGLKMKEISKHLKRLFIRVKM
>LOCXPOR69.207.HIT1.OR.2R.319.7tm_4.exons1.JAKOON010000029.1.Embiotoca_jacksoni
MKYTNVTNIKYFVITGFPGLSPEYYEAVSFLLLLVFLAIVIGNGFVLVVIICERSLHKPTYLIFFHLAMSDIVFGTVTLPEIIARYWWNDMISSFTACFAQMYFVHSLGAIHSLLLMMMALDRFVAIWFPFRYPLLFTNRTISIACSLCWVLTFIRMMGIVLHASTLPYCNLNTIMHCYCDHISITRLGCGENVAYVKNVALANAMVTLLVPLTFIIFSYLSVIIAVLRMSVTERRHKVLSTCAPQLFITCLYYVPRCFVYLANNLGLHFSLVAHIIIAMMYSLIPTVVNPIIYCFKTKDIKKALMQRLKNRKINTGIK
>LOCXPOR70.208.HIT1.OR.2R.320.7tm_4.exons1.JAKOON010000029.1.Embiotoca_jacksoni
MISNFTRMRSFFILGFPGLSPQYYGLVSALLFFIYLAIAVGNIFISAFVICQKSLHKPKYLVFCHLALNDLTFGTLTLPKIIAKYWFGDSIISFHGCFAQMFFVHYLGSVTSFILLVMALDRYIAICIPLRYPVLITNRTVSVLCGFAWLIPLPLMAAIMFHVLTLPFCKLNVIAQCYCDHISITSQACGEDVKIVTVTSLCLAMFCLLLPLAFILFSYISIIAVILKMSTVGGRKSTLSTCTPQIFITCLFYLPRCFVYIANAVGFIFSIDIRIILILLYSLFPAAVNPIIYCFKTQDIKQTLIKKLRTTRIGIEVKLS
>LOCXPOR71.209.HIT1.OR.2R.328.7tm_4.exons1.JAKOON010000029.1.Embiotoca_jacksoni
GYFCSIMPEGNHSIVTEFILTGFPGLPPIYNGLASAVLFLVYLLTSVANATVLFLFATNRTLHKPMYYIILNLCACDILFSTTTLPKIISKYWFQSGTISFTACFIQMYFVHYLGTVNSYILLLMAFDRYLAICHPLRYPNVFKNSTIHILSVTGWIVSKAGPLMLVIRAYPLPYCALNIINHCYCDHISITMLACTDRAPYGYPAFMFAMVTLMGPLAFIIFSYCSIIRAVLQIANLQGRLKSLATCSTQLIIISLYYLPRCFVYLASNVGIKFDTDLRIVIIMMYSLGPPMINPLIYCLRAKDMRESLRKQFHRKKVLQKAKVSAI
>LOCXPOR72.211.HIT1.OR.2R.328.7tm_4.exons1.JAKOON010000029.1.Embiotoca_jacksoni
GYFCSIMPEGNHSIVTEFILTGFPGLPPKYNGLASAVLFLVYLLTSVANATVLFLFATNRTLHKPMYYIILNLCACDILFSTTTLPKIISKYWFQSGTISFTACFIQMYFVHYFGTVNSYILFLMAFDRYLAICHPLRYPNVFKNSTIHILSVTGWIVSKAGALMLVIRAYPLPYCASNIINHCYCDHISITMLACTDRAPYGFPAFVFAMVVLMGPLAFIIFSCCSIIRAVLQIANLQGRLKSLATCSTQLIIISLYYLPRCFVYLASNVGIKFDTDLRIVIIMMYSLGPPMINPLIYCLRAKDMRESLRKQFHRKKVLQKAKVSAI
>LOCXPOR73.212.HIT1.OR.2R.329.7tm_4.exons1.JAKOON010000029.1.Embiotoca_jacksoni
GYFCSIMPEGNHSIVTEFILTGFPGLPPKYNGLASAVLFLVYLLTSVANATVLFLFATNRTLHKPMYYIILNLCACDILFSTTTLPKIISKYWFQSGTISFTACFIQMYFVHYLGTVNSYILFLMAFDRYLAICHPLRYPNVFKNSTIHILSVTGWIVSKAGALNLVIRAYPLPYCASNIINHCYCDHISITMLACTDRAPYGFPAFVFAMVVLMGPLAFIIFSYCSIIRAVLQIANLQGRLKSLATCSTQLIIISLYYLPRCFVYLASNVGIKFDTDVRIVIIMMYSLGPPMINPLIYCLRAKDMRESLRKQFHRKKVLQKAKVSAIS
>LOCXPOR74.213.HIT1.OR.2R.319.7tm_4.exons1.JAKOON010000029.1.Embiotoca_jacksoni
LHFLGRKSIKMDNQHNTSSVLQLKGFNLSSESTFPAFLFASLSYMIIVFCNLILILTIVLNKSLHQPMHIFLLNLPINDLIGSSAFFVQFLKEIVTKSGTIQHSACVAQAFFVHIYAAGSVFILTMMAYDRYIAICCPLQYNTLMTFAHIMKIITSVWISNLILIGVLFFLLLRLPRCRSEIAHPYCDNPTLLTLVCADTTINNIYGLSWAALSQVLANGVILYTYLRILIACFRSKRSDTKAKALQTCATHLLVYLLLECLGLFTIISYRLKNISPNFGMFMGMLTLIFPPTLNPIIYGLKTKEIREKMVHFFRNKIY
>LOCXPOR75.214.HIT1.OR.2R.312.7tm_4.exons1.JAKOON010000029.1.Embiotoca_jacksoni
MFSNSSSNNVLSLETLDLSTLQMYPAFVFGTLTYLIIVFCNLLVLLTIAVSKNLHKPMFILLFNLPISDIVGATAFFPQLLLSIATQNRLISYSACIIQAFLIHVYGTANLLILTAMAYDRYTAICRPLRYNAIMNTHILIKMIISVWFINFSIMLTLFMLLVRFKICRTHIVDLYCNNPSLMKLTCEDTRVNNYYGIMASFVLQGGPLSIIIYTYAQILRTCLMTNHADARQKAIQTCGTHLVVFLIFQINTAFTLISHRINGVSPFIRRAFGVSILVFPPILDPLIYGLKTKEFKQCMIMFLKRNVGFTK
>LOCXPOR76.215.HIT1.OR.2R.307.7tm_4.exons1.JAKOON010000029.1.Embiotoca_jacksoni
MENKTFGFSSELTLQPFVISPGGKYPIFFLGIVIYFWGISCNLTLLTLIILKRNLHKPMYFILINLPFNDLIGISAMLPKVLSDIVTETNKIYYPLCVLQAFLLHMYGGGILFILAAMSVDRYVAICMPLRYTSLMTPRVVICIISLVWGLDFVLIVSLFSLQTRLPRCKSVIMNVFCDNPSLLKITCGNMAVNNIIGLFNTAIMQAVSVSVQVYSYVKILIMCLVTRKSEAKTKAVNTCVAQLVILMIFEVVGTFTILSHRLKNVSADLQRIMGMLIFLVPPLLNPIVYGLYTREIRTTLLRVLKN
>LOCXPOR77.216.HIT1.OR.2R.309.7tm_4.exons1.JAKOON010000029.1.Embiotoca_jacksoni
MEKNTTISTDILEIQGFDISPGFIHPVFFLLLFVYFSLLFSNIGVLVLIITEKSLHQPMYILFCNLSINDLIGNTVLLPRLMAHVLSTERFITYNQCVAQAFHSHTFGSASHMILVIMAIDRYVAICYPLRYSSIMSTRTVVGLSVTAWGVSLVLVSILIGLTVRLPLCRSVIQNAYCDNASLFKLSCEDVSINNIYGLFFTVLLFSCSIGGIAVTYFRIALICWIKKNKELNNKALQTCASHLVLYLIMLWSGFLTIILHRFPNYPDLRKIAFILFHVVPANLNPIIYGMQTNSLRDKITQILQRKVT
>LOCXPOR78.218.HIT1.OR.2R.299.7tm_1.exons1.JAKOON010000029.1.Embiotoca_jacksoni
MASNNSLNGGELSRYDFRVIFVQVLVSVFLCINLFLITTFFMEAFFYTSMRYILFAITLLSDSLFLSGTNVLLILDYFHLTMQMSLCFIIVIVLYLYVFVTPVTLTAMTLERYVAICMPLRHAELCTTRSALHCVLIIHCLSSVPCIVFVSIFASAPLSFYKQHRVCSVEMLIFHRWQSHLRSAISEFYFLIMCVVIVFSYVQILKAAKAASGENKKSTGKGLRTVVVHGFQLLLCLIQLWTPFIEAAVLQINVMLYINIRYFNYITFILAPRCLSPLVYGLRDKRFFNALKYYALCGL
>LOCXPOR79.219.HIT1.OR.2R.300.7tm_1.exons1.JAKOON010000029.1.Embiotoca_jacksoni
MASNNSLNGGELSRYPYRVVLVQVLVSVFLCINLFLITTFFMEAFFYTSMRYILFAITLLSDSLFLSGTNVLLILNYFRLTMQMWLCLIIFIVSYLYVFVTPVTLTAMTLERYVAICMPLRHAELCTTRSALHCVLIIHCLSSVPCIVFVSIFFASAPLSFYKQHRVCSVEMLIFHRWQSHLRSAISEFYFLIMCIIIVFSYVQILKAAKAASGDNKKSTGKGLRTVVVHGFQLLLCLIQLWTPFIEAAVLQMNVMLYVYIRYFNYITFILAPRCLSPLVYGLRDKRFFNALKYYVLCGL
>LOCXPOR80.220.HIT1.OR.2R.303.7tm_1.exons1.JAKOON010000029.1.Embiotoca_jacksoni
DNSSLLAGESVGRQLNDRILILQILVAVFFCINVLLIVTFFQKECFYTVTRYILFAVALLSDSLILTMSNIMFIMIYFRFSMPIGLCFIFCFVLSMYSSVTPVTLTAMTLERYVAICMPLRHAELCTARSALHCVLIILLLSLIPCSAVMFVFLSSVSLSFFTPVQNCAIDTFLIHTWQDHVRSAIYQLYFFVMFTVLIFAYVRMIKVAKAASGENKKATRKGLRTVVLHGFQLLLCLIRLWCPFIEFAVFQIDLALFINVRTFNYIFFQVAPKCLSPLIYGLRDEKFFHSLKYDVLYGLFKR
>LOCXPOR81.222.HIT1.OR.2R.321.7tm_1.exons1.JAKOON010000029.1.Embiotoca_jacksoni
MQNFTELPANATSQKSLSVIIKVCVVIPFFCLFLCCIIIMLHVFASQRQFLDTSRYILFVYMLVNDTLQILSSVLLFLFVMGQVKFAIVYCVPLLFISTVTFQNTPLILATMSLERYVAILYPLQRPAAWRSDHIWIIILSLWCISCIFTIVEYSIEEYDPAVDVLSTPVLCKSITFSSSPFQILFKAAVSMLFFAVVAVIILFTYMRILLETRKLRQDRVSVSRAMHTVLLHGFQLLLCMLAFTIPITESLIVLHANWLPEDIAFFNYFCFVLVPRFLSPLIYGLRDQSLRGYIGKKFLCRSNKVKHRVRGKLLDGLSAS
>LOCXPOR81.223.HIT1.OR.2R.321.7tm_1.exons1.JAKOON010000029.1.Embiotoca_jacksoni
MQNFTELPANATSQKSLSVIIKVCVVIPFFCLFLCCITIMLHVFASQRQFLDTSRYILFVYMLVNDTLQILSSVLLFLFVMGQVKFAIVYCVPLLFISAVTFQNTPLILATMSLERYVAILYPLQRPAAWRSDHIWIIILSLWCISCSFTIVEYSIEEYDPAVDVLPTSMPCKGITHRSSPSRILFKAAVSVLFFAVVAVIILFTYMRILLETRKLRQDRVSVSRAMHTVLLHGFQLLLCMLAFTIPITESLIVLHANWLPEDIAFFNYFCFVLVPRFLSPLIYGLRDQSLRGYIGKKILCRSNKVKHRVRGKLLDGLSAS
>LOCXPOR83.224.HIT1.OR.2R.335.7tm_1.exons5.JAKOON010000047.1.Embiotoca_jacksoni
LTTQVGTDAEEEMLLMNSSNGPLDLLMSNTSSVPIGGAVAVPKDSFSNALTKNMVAMLVWLALSIINSSMVHTFLRHSVFYENPRYIMFISMVINDAVQLTLVTALYVVSYIFRKIHASVCCFLIMTAVFTTRSTPLILAGMAVERYIAICFPLHYIQMCTVPRTLLLIGVILLLTAVPPLTDLLVTVVKEPPSFFHASIFCDHSLLFRDRSIYYKNCVFDGMYLSFVALTLLYTYCKIMLVARAASTGLASVQRARNTVLLHGVQLLLCMLAFVVPSLQAALISLFPRLSLEIRYIFFLLVYIIPRFLSPVIYGFRDELFRKYWIRHLSCQSHR
>LOCXPOR85.226.HIT1.OR.2R.304.7tm_1.exons2.JAKOON010000047.1.Embiotoca_jacksoni
RCHSALVGAPAAQQVHLQVLPELLVSDAVDDGTQEARQDVDDQVVCVSDFEDASRDDDVQDDLHARGDVGQHAHGQLGAVQQDGVPGLLGRRGLRGDGPRRKQDLQVGEDQDEEHAGEVDDINGLSFGSQDRVFEHVLAQAEHRLVEEAQGFGRQRHEQIGDVRRHADEPNPPDDHVGPPHRADLSVTQRLADGDVALDGHAGQVDGGVPGGEDRHQDEEAAERHVDLVEDVAEDEECDGDRQLDGVVDHHVDEEDVARVFVEGLVSEKDGNQGAVDVTEDEPDQNHNQVLHERRGESISDEHE
>LOCXPOR85.226.HIT1.OR.2R.304.7tm_1.exons2.JAKOON010000047.1.Embiotoca_jacksoni
LVLVRDTFTTALMKNLIVVLVWLVLSYINGTLVAIFFRHQTFYEDPRYILFIHMVINDAVQLTVTVTLFILSYIFYKINVSFCCFFILVAVFTTRNTPINLASMAIERYVAICQPLRHAQVCTVRRTYVVIGWIWFISVAPDITDLFVTLATESLSFFHESVFCLRQNVFKDPILASKRQAVDIIYFSCVFLILVFTYLKILFAARAVSTETTSAQKARNTILLHGAQLTMCMLSYISPSVEVVLHIIIPGRILEIRYANYLIVYILPRFLSPVVYGVRDKKFRKYLKMHLLSSRCTDQRRVAA
>LOCXPOR88.228.HIT1.OR.2R.306.7tm_1.exons2.JAKOON010000047.1.Embiotoca_jacksoni
MNFSSYNYNVSDSASYRDSRDSAVAKNVLLVALGLTIGYINGTLIHTFTKHQIFYMNPRYILFIHLVVNDIIQLTMSISLFVLSYVFYKINVSLCCLIVVFTILTTVNTPLNLAVMAVECYIAVCLPLRHVQLCTIKRTYILIGWIWVMSLLSNLPDVLILLVTEPVEIFYSTILCHKESLFRHPIILKKREVTPIIFLIGVWLTLFYTYFRIFFAAKSAAGDVKKARNTILLHGFQLLLSMLTYVYALCVEALVYWFPRHYLQVVFFFYILIQILPRCVSPIVYGLRDKMLKQYLKKYLLCTMRM
>LOCXPOR87.229.HIT1.OR.2R.306.7tm_1.exons2.JAKOON010000047.1.Embiotoca_jacksoni
MNFSSYNYNVSDSASYRDSRDSAVAKNVLLVALGLTIGYINGTLIHTFTKHQIFYMNPRYILFIHLVVNDIIQLTMSISLFVLSYVFYKINVSLCCLTVAFTSLATVNTPLNLAVMAVECYIAVCLPLRHVQLCTIKRTYILIGWIWVMSLLSNLPDVLILLVTEPVEIFYSTILCNKESLFRHPIILKKREVTYIVFLIGVWLTLFYTYFRIFFAAKSAAGDVKKARNTILLHGFQLLLSMLTYVYPLCLQALVYWLPRHYLHGVFFFYILIQILPRCVSPIVYGLRDKIFKQYLKKYLLCTMRM
>LOCXPOR89.231.HIT1.OR.2R.300.7tm_1.exons2.JAKOON010000047.1.Embiotoca_jacksoni
MNFSTKDGNATGSVNLRDTLVTAVGKTMTVVVLGVTIVYINATMVHTFNQHHIFYLNPRYILLIHLALNDMIQLTTSISLFILTYAFQSIYTSLCVLLVLPAIVTTHNTPLNLAFMAAECYVSVCIPLRYNDICTVKRTHVIIGIIWAISSLSVLPDVFIMLATEPPAFLHSRVFCQRDRVFRSSYSMKKRDASHALFLVVVWIVLFYTYFRILFAAKAANADAKKARNTILLHGLQVLSTMMVYVQPMFIQFLVYLFPGGITSIHFVTFIIYQILPRCASSIIYGLRDVTFRKHFKRYL
>LOCXPOR90.234.HIT1.OR.2R.302.7tm_4.exons2.JAKOON010000047.1.Embiotoca_jacksoni
MNVSSADVTATLQPRDSFSKAVTKNLIVVVLSISINYINGSLVHTFSKHQIFYTNPRYILFIHLVVNDIIQVTLTAVLFVLSYTVYKIHVSVCCIFILIALFTTENTPLNLACMAVECYIAVCFPLRHAHICTVRKTTVWIALIWTTSVLSVLPDLFITLATQPLDFFHSRVFCLRQTVFPSPLIVQKRDITYLLFLIVVWLTIFYTYFKVLFAAKSASKDAKKARNTIVLHGFQLLLCMASYVSPQLMDALRRRFPKNSIDSLFVIYITIQILPRSLSPIIYGIRDNTFRKFLKEYLLCKL
>LOCXPOR91.120.HIT1.OR.2R.303.7tm_1.exons2.JAKOON010000047.1.Embiotoca_jacksoni
MNVPSTNVTVVIEYRDSFAKAVTKNVIVLVLGISINYINAGLIQTFRKHQIFYMNPRYILFFHLVVNDIIQVTLTVTLFVVSYTVYKIHVSVCCIFILIALFTTENTPLNLACMAVECYIAVCFPLRHAHICTVRRTLVLIALIWTTSVSSVLPDLFVSLATEPLDFFHSRVFCLRETAFRNPHVIRKRDVTYTVYLVLVWFVIFYTYFRILFTAKNASRDAKKARNTILLHGFQVLLCMATYADPLLKQLLQQLFPKNYADSLFVCYIIIQVLPRSISPIIYGIRDKTFRKHLKRYLLCKVN
>LOCXPOR92.122.HIT1.OR.2R.313.7tm_1.exons1.JAKOON010000048.1.Embiotoca_jacksoni
NTTEAAEVRDYTCVRFYVSTASFSVLLVFNLIINWTIVREGRLRRHARFVLVFHLLVSALVYLGTSSVFYYQVHLRAQPGRSACLTMITVLISSASNILLTLTVMALDRYLAVCHPIRYTAACSTGRWPWLLGVLTWLVALVIPLSLFLQPDSQAGADAYRGECGQEQLRKGELQKVLFLSLCTVLILYSYVRIFMEGRRLGVLNRRNRAGCKTIALHGTQLAVYILPNFVSFVLTILLKWKLIQRDTKELSAVVIFAFFSLAQCVAPVVYGLRKEELLEQLSHRFPCCSRYLKSVLGWTVRANWPHTYHRTR
>LOCXPOR94.123.HIT1.OR.2R.309.7tm_4.exons1.JAKOON010000059.1.Embiotoca_jacksoni
PGDLGSDAELVEDPGADLLQVHAVDDGVEKGRDHQELGRQRVLQRLRAAGGAVAGVHGVEHYGEGEDEQRDEVRQTRLEELPAVGAGPHGGPDQVHVGHQDQSGLRHMREHEHEAVDVVERGVDARQLHHLPVGAEQLADVASAERQAGGQGHAHRRLQQREAPGEQQQLKHLLLRHQRPVAQRLADGHVAVVRHDGQTGELAEAVAVGGEHLRQAAAVRDDVAVGQQVVEKLRVETGGAADAVETQVAQEDVDGSVQRPVHAHGGDERQVDDDGEGVRRQREGEGDLTVSQRLVQAVKHEDDLRVVLH
>LOCXPOR94.123.HIT1.OR.2R.309.7tm_4.exons1.JAKOON010000059.1.Embiotoca_jacksoni
MENNSEIVFVLHGLNESLTHRQISFAFALTSYAFTVVVNLTLIATVCVDRTLHAPIYVFLCNLCFNGVCGASSFYPKLLHDLLADRHVISYGGCLTQMFAAYSYCFCEFTGLTVMAYDRYVAICQPLRYRALMTQQKVFQLLLLTWSFSLLEAAVGVALTARLPLCGRHVRKLFCTNWEVVKLSCVDTTLNNIYGFVLMFSHVSQTGLILVSYVHLVRAAMRSRSDRRKFFQTCLPHLVTLLVFTFSIVFDSMYSRYGAAGGAQALQNALAAEFLVVPPLFNPIIYGMNLQQIRSRILHKFSVRPEIPR
>LOCXPOR94.123.HIT1.OR.2R.308.7tm_4.exons1.JAKOON010000059.1.Embiotoca_jacksoni
GEQLGDRLRASRPERVSDSPSDLLRLRADVVRLHRRRQPDAHRHRVRGPDAARSHLRLPVQPVFQRRLRRLQFLPEASPRPAGRPPRHLVRRLPDADVRRLQLLLLRVHRSDRHGVRPLRGHLPAAALPGADDAAEGVSAAAAHLELLAAGGGGGRGLDRPPAALRTPRPQVVLHQLGGGEAVVRRHHAQQHLRLRAHVLACVADRTDPGVLRAPGPGRHAVPLRPQEVLPDVSAAPRHAARLHLLHSVRLHVLPLRRRRRRAGAAERAGGRVPGGPAPFQPHHLRHEPAADPLQDPPQVQRPTRDPQ
>LOCXPOR96.124.HIT1.OR.2R.315.7tm_4.exons1.JAKOON010000059.1.Embiotoca_jacksoni
MLNSTSFSFSYFILQAYMNVGSLKYMYFVITALLYAVIVAVNVFLLVVICVNRSLHEPMYLFLCSLLVNELYGSSGLFPFLLLQILSDVHTVPAAFCLLQVFCLYTYVNVEFCNLAVMSYDRYVAICCPLQYNTRMSSNKVLCLVVWIWLYSFGKFLITFSLNIRFTRCGNVLDSTHCRNYLLVKLACGDTRINNFYGLFAIVVSILILLIPVLFSYIKILQVCFSGSRQTRQKAVSTCSPHLASLINFSFGCFFEVLQSRFDMSRLPNMLRILLSLYFIVLQPLLNPIMYGVQMTKIRNACKDMFWRKMFSDHR
>LOCXPOR97.125.HIT1.OR.2R.308.7tm_4.exons1.JAKOON010000059.1.Embiotoca_jacksoni
MKINSTQVSYFTLSAYFDSGFFKYFYVAVIMCLYVVIVVSNVFLLVVICVNRSLHEPMYLFLCSLLVNELYGSSGLFPFLLLQILSDVHSVPAAFCFLQVFCLHSYACVEFSSLAVMSYDRHLAICSPLQYNARMTSRKVSVLVALTWFYPVIVAAVTTALSSSLQLCGNVIDQVFCGNYAIVQLSCSDTTAHNVYGLFTIVLTLFVPVILILFSYVRIFKVCFSGSKQTRQKAVGTCTPHLASLLNFSFGCAFQIFQGRLDVSSVPKALLIVLSLYVGILQPILNPIMFGIQMSKIRNACKDLLCNK
>LOCXPOR98.126.HIT1.OR.2R.306.7tm_4.exons1.JAKOON010000059.1.Embiotoca_jacksoni
MMMMNSTQVSYFVLSSYVDTGLLRYLCFLVVACLYVVIVVSNVFLLVVICVNRSLHEPMYLFLCSLLVNELYGSSGLFPFLLLQILSDVHTVPAAFCFLQIYCVYSYVCVEFFNLSVMSYDRYVAICHPLQYNAQMTSTKVGVLVAATWLFSFVAIAVLISLSAPLRLCGNVIDRVYCGNYAVVKLACSDTRVNNVYGLVYTVVSVIGPSVFILYTYVKILAVCFSGSRPTRQKAVSTCTPHLAALLNFSFGCCFQIVQSRFKLSSMAGVGGVVLSLYFLTCQPLFTPALYGLKMSRIHAACKQLL
>LOCXPOR99.127.HIT1.OR.2R.309.7tm_4.exons1.JAKOON010000059.1.Embiotoca_jacksoni
RRITMNSTQLSYFTLSAYFDLGVFRYLCFLVVACLYVVIVVSNVFLLVVICVNRSLHEPMYLFLCSLLVNELYGSSGLFPFLLLQILSDVHTVPAAFCFLQNFVLYGYGGVEYLTLAVMAYDRYVAICCPLRYGARMTSGHVGVLVAAAWLGPVLLCIVMTALSKSLQLCGNVIPKVYCDNYSVTKLACSDTAASNVYGLVVVSLSVFVPLVLILYTYVKILQVCFSGSRQTRQKAVSTCSPHLASLINFSCGGFFEILQSRFDMSDVPDVLRVLLSLYWLTCQPLVNPLLYGLNVSKIRVVCRSLLFA
>LOCXPOR100.128.HIT1.OR.2R.316.7tm_4.exons1.JAKOON010000059.1.Embiotoca_jacksoni
MTMNSTSTLSYFILEAYLQLGALRYFYFVLTVMLYVVIVVSNVFLLVVICVNRSLHEPMYLFLCSLLVNELYGSSGLFPFLLLQILSDAHTVPAAFCFLQVFCLYSYANVELCNLAVMSYDRYVAICWPLQYNTRMTFNTVVIFIVVIWLYSFVRCVINICLSVRLTLCGNGINSLYCQNFLIVRLACSDTKVNNIHGLFGVFLSIVVPLLAILFSYTKILKVCFSGCSRTRQKAVSTCTPHLVSLFNFSFGCCFEILQSRFDLSDLSAVLRLLLSLYFLLIQPLLTPVIYGMQMSKIRKIYQHMFCYKMLSCYKD
>LOCXPOR101.129.HIT1.OR.2R.310.7tm_4.exons1.JAKOON010000059.1.Embiotoca_jacksoni
STLSYFILSAYIHVGSLKYLYFLLTAALYLVIIVVNASLLVVICVNRSLHEPMYLFLCSLLVNELYGSSGLFPFLLLQILSDVHSVPAQFCFLQIYCLYTYAHVEFCNLAVMSYDRYVAICWPLQYNTHMTFKKTVIFIGVLWLYSFLKFLITFSLNVRLPLCGNTISSLYCHNYLVVKLACSDTKVNNIFGLFGTVLTVLVPLLPILFSYTKILKVCFSGCSRTRQKAVSTCTPHLVSLFNFSFGCCFEILQSRFDLSDLSAVLRLLLSLYFLLIQPLLTPVIYGMQMSKIRNGYKSVFSCKTLTRCRD
>LOCXPOR102.130.HIT1.OR.2R.310.7tm_4.exons1.JAKOON010000059.1.Embiotoca_jacksoni
MMMMNYTQVSFFIMGSYVDTGLLRYLCFLVVACLYVVIVVSNVFLLVVICVNRSLHEPMYLFLCSLLVSELYGSSGLFPFLLLQILSDVHTVPAAFCFLQIFCLYMYANVEFYNLAVMSYDRYVAICHPLQYNARMTLQKVSVLVALSWFLPVVFIVVMISLNASLRLCGNIIDGLYCNNYAVVKLACSDTTVNNVYGLVYTFTVLVGLAGLILYSYTRILRVCFSGSRQTRQKAVSTCSPHLASLINFFFGCFFEVLQSRFDMSSVPHMLRVLLSVYFICCQPLFNPLVYGLNLTNVRFICRRLLAGKI
>LOCXPOR103.132.HIT1.OR.2R.307.7tm_4.exons1.JAKOON010000059.1.Embiotoca_jacksoni
MRNFTQVSYFTLTAYFDVGIFKYLCFIVVILLYILIVVSNVFLLVVICVNRSLHEPMYLFLCSLLVNELYGSSGLFPFLLLQILSDVHTVPAAFCFLQIFCLYSYAIVEFLNLSVMSYDRYFAICHPLQYNAWMTHGRISLLVALVWFYAAVICFVPISISFHLRLCGNIINKVYCDNYPIVKLSCSDTTVNNIYGLITTSVTILCPVSLILYTYMRILKVCFSGSKQTRQKAVRTCTPHLASLLNFSLGCFFEIYQSRFNMSGVPNMLRIFLSVYFLTCQPLFNPLMYGLKLANIRAICKNLIFAQ
>LOCXPOR104.133.HIT1.OR.2R.305.7tm_4.exons1.JAKOON010000059.1.Embiotoca_jacksoni
VMNATQVSYFTLAAYFDTGALKYLYFSVILTVYVVIVVSNVFLLVVICVNRSLHEPMYLFLCSLLVNELYGSSGLFPFLLLQILSDVHSVPAAFCLLQVFCVHSYGAVEYLNLAVMSYDRYVAICCPLQYNARMTSRRMAALVAVSWLFPCSAMLVSLCLTSRLQLCGSVVHKVYCDSFSVVKLSCSDTTAVNVYGLVATFSTIVGALVIILYTYVKILAVCFSGCERTRQKAVSTCSPHLASILNFSFGASFEILQSRFDMSSVPDGVRIFLSLYFLTCPPLLNPVMYGMKMSKIRVVFKSLIS
>LOCXPOR105.134.HIT1.OR.2R.312.7tm_4.exons1.JAKOON010000059.1.Embiotoca_jacksoni
VLRTKRRLMINSSQVSFFNLGAYFDTGVLKYLYFMIIMCLYVVIVVSNVFLLVVICVNRSLHEPMYLFLCSLLVNELYGSSGLFPFLLLQILSDVHSVPAPFCFLQIFLVYSYGSIEFLNLSIISYDRYLAICYPLQYNKSMTYNKVAFLIALIWLSPILVNFFTLPLIVPLKLCGNIINKVYCDFHSVVKLACYDTTVINIYGLFLSAFSVFGPLILILYTYMRIFKVCFSGSKQTRQKAVSTCTPHLVSLLNFSFGACFEILQSRFNINYVLNVLRIFMSVYFLTCPPLFNPVMYGLKLSKIRVACKTLI
>LOCXPOR106.135.HIT1.OR.2R.309.7tm_4.exons1.JAKOON010000059.1.Embiotoca_jacksoni
MENASSHDRFILDGFAELGALRPVLFLPFSVMFFVSLSANSLLLYVVVSQRSLHSPMCVLIAGMACVDLSLPLFFVPNMLLSFLSGWRGISLIGCLLQMFVVHLLGAFQSTLLVWMALDRYFAICTPLYYHESMAPPGFLTFVVPLLVRNVLLVAVVTALAGNLSFCVGNVIEHCFCEHMALVELACGSTAVNNLAGLLSVFLIPVADFVFITVSYVVIFSSVLRSGKSGLRALHTCVTHIVVMTVSLIIVLVTFLSYRIRNRLPAAARVFFSTMYLFFPSCFNPIIYGIRTTEIRQHILRTLTGRRSV
>LOCXPOR107.136.HIT1.OR.2R.324.7tm_4.exons1.JAKOON010000059.1.Embiotoca_jacksoni
MLESSLDRNFSHSTFVFRGFPELQKHRRLLALPFSASYLLVLLGNSLLVQVVRRVESLHSPMYLLVCALCVVDILVVTAIVPNMLLGLLLDRNEISLAGCLTQMFFAHFLSSLESTLLLAMALDRYVAICRPLRYTEIMDSSMLAKVLLFTSVRSISIMATLVGLAGSLRFCGSNSIQHCYCDHMALVSLACGSTGQSSAAGLAVIICFVGVDIPVIFLSYTKILSVVLRAAGEDRRKAFHTCGTHLIVMMCFYLVGSVTFLSHNLNIPIPTDVNTFMGLMYILLPATVNPIVYGLRTKEIRNGFLRIFKFRAKTIIGVKVSPA
>LOCXPOR107.136.HIT1.OR.2R.301.7tm_4.exons1.JAKOON010000059.1.Embiotoca_jacksoni
VGVFSGQELLPQHLRVQRFPRAAETPAAAGTAVLRLLLAGVAWKLPAGAGGAPGGEPAQPHVPPRLRALCRRHPRGDGHRPQHAARPPARPERDLVGRLPDSDVLRSLPVLAGVDAAAGDGVGPLRGHLQAAALHGNHGLLHAGEGAALHVGAQHLHHGDAGGFGGFAAVLRVQLHPALLLRPHGAGQPGVWQHRSEQRGGPRCDHLLRRRGHSRHLPLLHEDPERRPASGRRRPQESFSHLRHAPDRHDVFLPGGQRDLPVPQPEHPHPDRRQHLHGADVHSAPGHGQPHRLRLTHQRNS
>LOCXPTAAR2.76.HIT1.TAAR.2R.301.7tm_1.exons2.JAKOON010000004.1.Embiotoca_jacksoni
QDLSIAGAGLQYLQGQDVLDGLPEPGVEEGVDDGVQTRVEMRQPDLEGHGRGVDRSVLACQSGEIIRAETEQEHEHDDAQRPGRLQLLFLHRRGSRTPAGRRADLRAQAASLRHGHAEHPQVQHHDDADGHDEGEHDVHHSRHVADDDHALPEASVGAARLSQVVHQQQHPVKHRAEPAQAHAGPRRPLGDSAGVTQRVTDGHVAVEGDEHHVGHGGRRDDVVHDVVQRAQDVAQEPAGLHVHDLHRHQQEAHEEVRHRQRQQEEVGGGVEVLEVGDGDDDEQVESHGDERDGGEQHVDEH
>LOCXPTAAR2.76.HIT1.TAAR.2R.301.7tm_1.exons2.JAKOON010000004.1.Embiotoca_jacksoni
MLIYVLLSSIALITVALNLLVIISISHFKHLHTPTNFLLLSLAVSDLLVGLLLMPVEIVYVEACWFLGDVLCTLYYVVDYIITSASVANMVLISLDRYVAICDPLRYSSRVTERTARTCVCLCWLCSVFYRMLLLMDHLRQPGRSNTCFGECVVVISHVAGVVDVVFTFVVPIGVIMVLYLRVFGVAVSQARSLRSQVGAAAGRRSGAATVKKKELKAARTLGIVVLVFLFCFCPYYFPALAGEDTSVDASSVAFEIWLAHFNSSLNPVIYAFFYPWFRKSIKHILTLQILKPGSRDAKIL
>LOCXPTAAR3.107.HIT1.TAAR.2R.326.7tm_1.exons2.JAKOON010000004.1.Embiotoca_jacksoni
VMEEDELCFPELFNTSCRRPKRPYFENMLICIPLSSISLLTVILNLLVIISIAHFRQLHATTNLLLLSLAVSDFFVGILMFFEIVVIEGCWFLSNLMCILYQYLAYMITSSSIGTMVIISIDRYVAICYPLHYSFKITIQRVQMCVCLCWICSVVFQSLVLHDVLKQPGGFNSCFGECVFVINYIAGLFDLVFSFIAPITVIVLLYVRVFVVAVSQARIMRSQLAPVRLQKSVTVTVKKSELKAARTLGVVILVFLMCMCPYYCLTLSGQSNVFNSSSGAFVICLFYFNSCLNPIIYAFFYPWFRKSIKLIVTFQILQPDSCEANM
>LOCXPTAAR4.119.HIT1.TAAR.2R.326.7tm_1.exons2.JAKOON010000004.1.Embiotoca_jacksoni
VMEETELCFPEFFNTSCRRPKRPYFENMLIYILLSSISLLTVILNLLVIISIAHFRQLHTTTNLLLLSLAVSDFFVGLLMFFQIVIIDGCWFLGDLMCSLYQYLAYMITSSSIGTMVIISIDRYVGICYPLHYSSKITIQRVQMCICVCWICSVVFQSLVLHDVLKQPGGFNSCFGECVFVINYIAGLFDLVFSFIAPITVIVVLYVRVFVVAVSQARIMRSQLAPVRLQKSVTVTVKKSELKAARTLGVVVLVFLICMCPSYCVALTGEDTVLSSSSGAFVICLFYFNSCLNPIIYAFFYPWFIKSIKLIVTFQILQPDSCEANM
>LOCXPTAAR5.128.HIT1.TAAR.2R.326.7tm_1.exons2.JAKOON010000004.1.Embiotoca_jacksoni
VMEETELCFPELFNTSCRRPKGPYFENMLIYIPLSSISLLTVILNLLVIISIAHFRQLHTTTNLLLLSLAVSDFFVGILMFFQIVVIEGCWFLGNLMCILYQYLGYMITSASIATMVIISIDRYVAICYPLHYSSKITIQRVQMCVCLCWICSVVFTGLVLKDLLKQPGGFNSCFGECVFFINYIAGLFDLVFSFIAPITVIVLLYVRVFVVAVSQARIMRSQLAPVRLQKSVTVTVKKSELKAARTLGVVVLVFLICMCPYYCVTLSGQSTVFSASSDTFVICLFYFNSCINPIIYAFFHPWFRKSIKLIVTLQILQPDSCETNM
>LOCXPTAAR6.129.HIT1.TAAR.2R.326.7tm_1.exons2.JAKOON010000004.1.Embiotoca_jacksoni
VMEETELCFPELFNTSCRRPKRPYFENMLIYVIVSSISLVTVILNLLVIISIAHFRQLHTTTNLLLLSLAVSDFFIGILMFFQIVVIDGCWFFGDLMCTVYHYLSYIITSASIGTMVIISVDRYVAICYPLHYSSKITIQRVQMCVCLCWICSVVYTGVVLKDFLKQSGTYESCFGECVLVINYIAGLFDLVFSFIAPITVIVLLYVRVFVVAVSQARIMRSQIAPVRLQKSVTVTVKKSELKAARTLGVVVLVFLICMCPYYCVALSGQDSVFNSSSGAFVICLFYFNSCLNPIIYAFFYPWFRKSIKLIVTLQTLQPDCCEANM
>LOCXPTAAR7.130.HIT1.TAAR.2R.326.7tm_1.exons2.JAKOON010000004.1.Embiotoca_jacksoni
VMAETELCFPELFNTSCRRPKRPYFENMMIYILPSSISLLTVILNLLVIISIAHFRQLHTTTNLLLLSLAVSDFFVGILMFFQIVIIDGCWFLGDLMCTVYQYLGYIITSASIGTMVIISIDRYVGICYPLHYSSKITIQRVQMCICLCWIFSVVFQSLVLHDVLKQPGGFKSCFGECVIVINYIAGLFDLVFSFIAPITVIVLLYVRVFVVAVSQARIMRSQLAPVRLQKSVTVNVKKSELKAARTLGVVVLVFLICMCPFYCVALTGEDSVLSSSSGAFVICLFYFNSCLNPIIYAFFYPWFRKSIKLIVTFQILQPDSCEANM
>LOCXPTAAR8.131.HIT1.TAAR.2R.326.7tm_1.exons2.JAKOON010000004.1.Embiotoca_jacksoni
VMEETELCFPELFNTSCRRPKRPYFENMLIYILLSSISLLTMILNLLVIISIAHFRKLHTTTNLLLLSLAVSDFFVGILMFFQIVVTKGCWFLGDLMCSLYQYLGYMITSASIGTMVIISIDRYVAICYPLHYSSKITTQNVQMCVCLCWICSVVYTGLVLKDFLKQSGIYNSCIGECVLVINYIAGLFDLVFSFIAPITVIVLLYVRVFVVAVSQARIMRSQLAPVRLQKSVTVTVKKSELKAARTVGVVVLVFIISMCPYYCVTVSGQSTVFNASSDAFVGWLFYFNSCLNPIIYAFFYPWFRKSIKLIVTFQILQPDSCEANM
>LOCXPTAAR12.56.HIT1.TAAR.2R.326.7tm_1.exons2.JAKOON010000004.1.Embiotoca_jacksoni
VMEETELCFPELFNTSCRRPKRPYFENMLIYILLSSISLLTMILNLLVIISIAHFRQLHTTTNLLLLSLAVSDFFVGILLFFLIVVIDGCWFLGDLMCVLYSYLSYIITSASVGTMVIISIDRYVAICYPLHYSSKITIQRVQMCVCLCWICSVVYTGLVLKDFLKQSGTYESCFGECVLVINYIAGLFDLVFSFIAPITVIVLLYVRVFVVAVSQARIMRSQLAPVRLQKSVTVTVKKSELKAARTLGVVVLVFLICMCPYYCLTLTGQDNVFKSSSGAFVICLLYFNSCLNPIIYAFFYPWFRKSIKLIVTFQILQPDSCEANM
>LOCXPTAAR10.59.HIT1.TAAR.2R.326.7tm_1.exons2.JAKOON010000004.1.Embiotoca_jacksoni
VMEETELCFPELFNTSCRRPKRPYFENMLIYILLSSISLLTVILNLLVIISIVHFRQLHTTTNLLLLSLAVSDFFVGILMFFQIVVTKGCWFLGDLMCALYQYLSYMITSSSIGTMVIISIDRYVAICYPLHYSSEITIQRVQMCICLCWICSVVFQSLVLKDYLKQPGIFNSCFGECVFVINYIAGLFDLVFSFIAPITVIVLLYVRVFVVAVSQARLMRSQLAPVRLQKSVTVTVKKSELKAARTLGVVILVFLICMCPYYCVTLSGQSTVFNASSDAFVSWLFYFNSCLNPIIYAFFYPWFRKSIKLIVTFQILQPDSCEANM
>LOCXPTAAR11.61.HIT1.TAAR.2R.326.7tm_1.exons2.JAKOON010000004.1.Embiotoca_jacksoni
VMEETELCFPELFNTSCRKPKRPYFENMMIYILPSSISLFTVILNLLVIISIAHFRQLHTTTNLLLLSLAVSDFFVGILMFFQIVVIDGCWFLGDLMCTVYFYLSFIITSASIGTMVIISIDRYVGICYPLHYSSKITIQRVQMCVCLCWVCSVVYTGLVLKDFLKQSGTFNSCFGECVFAINYIAGLFDLVFSFIAPITVIVLLYVRVFVVAVSQARIMRSQLAPVRLQKSVTVSVKKSELKAARTLGVVVLVFIICMCPYYCLTLMGQDSVFKSSSGAFVICLFYFNSCLNPIIYAFFYPWFRKSIKLIVTFQILQPDSCEANM
>LOCXPTAAR12.62.HIT1.TAAR.2R.326.7tm_1.exons2.JAKOON010000004.1.Embiotoca_jacksoni
VMEETELCFPELFNTSCRRPKRPYFENMMIYILLSSISLFTVILNLLVIISIAHFRQLHTTTNLLLLSLAVSDFFIGILMFFQIVVIDGCWFLGDLMCTVYYYLSFIITSASIGTMVIISIDRYVGICYPLHYSSKITIQRVQMCVCLCWICSVVYTGLVLKDFLKQSGTFNSCFGECVFVINYIAGLFDLVFSFIAPITVIVLLYVRVFVVAVSQARIMRSQLAPVRLQKSLTVSVKKSELKAARTLGVVVLVFIICMCPYYCLTLTGQDNVFKSSSGAFVICLFYFNSCLNPIIYAFFYPWFRKSIKLIVTFQILQPDSCEANM
>LOCXPTAAR13.64.HIT1.TAAR.2R.326.7tm_1.exons2.JAKOON010000004.1.Embiotoca_jacksoni
VMEETELCFPELFNTSCRRLERPYVENMLIYILLSSISLLTVILNLLVIISIAHFRQLHTTTNLLLLSLAVSDFFVGILMFFQIVVIEGCWFLGDLMCALYQYLAYMITSSSIGTMVIISIDRYVAICYPLHYSSKITTQNVQMCVCLCWICSVVYTGLVLKDFLKQSGTYNSCIGECVLVFNYIAGLFDLVFSFIAPITVIVLLYVRVFVVAVSQARITRSQLAPVRLQKSVTVTVKKSELKAARTLGVVVLVFIICMCPYYCVTLSGQSTVFNASSDAFVVWLFYFNSCLNPIIYAFFYPWFRKSIKLIVTFQILQPDSCEANM
>LOCXPTAAR14.68.HIT1.TAAR.2R.326.7tm_1.exons2.JAKOON010000004.1.Embiotoca_jacksoni
VMEETELCFPEFFNTSCRRLKRPYFENMLIYILLSSISLVTVILNLLVIISIAHFRQLHTTTNLLLLSLAVSDFFVGILMFFEIVVTKGCWFLGDLLCALYQYLGYMITSSSIGTMVIISIDRYVAICYPLHYSSKITIQRVQMCICLCWICSVVFQSLVLKDFLKQPGIFNSCFGECVLVINYVAGLFDLVFSFIAPITVIVLLYVRVFVVAVSQARIMRSQLAPVRLQKSVTVTVKKSELKAARTLGVVILVFIICMCPYYCVTVSGQSTVFNASSDAFVGWLFYFNSCLNPIIYAFFYPWFRKSIKLIVTFQILQPDSCEANM
>LOCXPTAAR15.71.HIT1.TAAR.2R.326.7tm_1.exons2.JAKOON010000004.1.Embiotoca_jacksoni
VMEETELCFPELFNTSCRRPKRPYFENMLIYIPLSSISLVTVILNLLVIISIAHFRQLHATTNLLLLSLAVSDFFVGILMFFEIVVVDGCWFLGNLMCILYQYLGYIITSASIGTMVIISIDRYVAICYPLHYSSKITIQRVQMCVCLCWICSVVFQSLVLKDFLKQSGKFNSCFGECVFVFNYIAGLFDLVFSFIAPITVIVLLYVRVFVVAVSQARIMRSQLAPVRLQKSVTVTVKKSELKAARTLGVVILVFIICMCPYYCVALSGQSSVFNASSDTFVICLFYFNSCLNPIIYAFFYPWFRKSIKLIVTLQILQPNSCEVNM
>LOCXPTAAR16.73.HIT1.TAAR.2R.326.7tm_1.exons2.JAKOON010000004.1.Embiotoca_jacksoni
VMEETELCFPELFNTSCRRPKRPYFENMLIYILPSSISLLAVILNLLVIISIAHFRQLHTATNLLLLSLGVSDFFVGLLMFFQILVIDGCWFLGDLMCTVYQYLAYIITSASIGTMVIISIDRYVAICHPLHYSSKITIQRVQMCICLCWIFSVVFQSLVLHDVLKQPGGFNSCFGECVFVINYIAGLFDLVFSFIAPITVIVLLYVRVFVVAVSQARIMRSQLAPVRQQKSVTVSFKKSELKAARTLGVVIVVFLICMCPFYCVALTGEDIVLSSSSGAFVICLFYFNSCLNPIIYAFFYPWFRKSIKLIVTFQILQPDSCEANM
>LOCXPTAAR17.74.HIT1.TAAR.2R.326.7tm_1.exons2.JAKOON010000004.1.Embiotoca_jacksoni
VMEESELCFPELFNTSCRRPKRPYFENMLICILLSSISLLTVILNLLVIISIAHFRQLHTTTNLLLLSLAVSDFFVGILMFFQIVVIDGCWFLGDLMCTVYHCLSYIITSASIGTMVIISIDRYVGICYPLHYSSEITIQRVQMCICLCWVCSVVYTGLVLKDFLKQSGTFNSCFGECVFVINYIAGLFDLVFSFIGPITVIVVLYVRVFVVAVSQARIMRSQLAPVRLQKSVTVTVKKSELKAARTLGVVVLVFLICMCPYYCVTLTGQDSVFNASSDAFVICLFYFNSCLNPIIYVFFYPWFRKSIKLIITLQILQPNSCEANV
>LOCXPTAAR18.75.HIT1.TAAR.2R.326.7tm_1.exons2.JAKOON010000004.1.Embiotoca_jacksoni
VMEETELCFPELFNTSCSRPKRPYFENMLIYILPSSISLVTVILNLLVIISIAHFRQLHTTTNLLLLSLAVSDFFVGLLMFFQIVVIDGCWFLGDLMCSVYQYLAYIITSASIGTMVIISIDRYVAICHPLHYSSKITIQRVQMCICLCWICSVVFQSLVLHDVLKQSGRFNSCFGECVFVINYIAGLFDLVCSFVAPITVIVLLYVRVFVVAVSQARIMRSQLAPVRLQKSVTVTVKKSELKAARNLGVVILVFLICMCPFYCVALTGKDSVLSSSSGAFVICLFSFNSCLNPIIYAFFYPWFRKSIKLIVTLQILQPNSCEANM
>LOCXPTAAR19.77.HIT1.TAAR.2R.326.7tm_1.exons2.JAKOON010000004.1.Embiotoca_jacksoni
VMEETELCFPELFNTSCRRPKRPYFENMLIYILPSSISLLTVILNLLVIISIAHFRQLHTTTNLILLSLAVSDFFVGILMFFLIVVIDGCWFLGDLMCSLYLYLAYIITSASVGTMAIISVDRYVAICYPLHYSSKITIQRVQMCVCLCWICSVVYTGLVLKDFLKQSGTYNSCIGECVLVFNYIAGLFDLVFSFIAPITVIVLLYVRVFVVAVSQARIMRSQLAPVRLQKSVTVTVKKSELKAARTLGVVVLVFLICMCPYYCVTLSGQSTVFNASSDTFVVWLFYFNSCLNPIIYAFFYPWFRKSIKLIVTFQILQPDSWEANM
>LOCXPTAAR20.79.HIT1.TAAR.2R.326.7tm_1.exons2.JAKOON010000004.1.Embiotoca_jacksoni
VMEETELCFPELFNTSCRRLERPYVENMLIYILLSSISLFTVILNLLVIISIAHFRQLHTTTNLILLSLAVSDFFIGILMLFQIEVIDGCWFHGDLICGLYLYLDYIITSASIGTMVIIAIDRYVAICHPLHYSSKITIQRVQMCVCLCWICSVVYTGLVLKDFLKQPGSFNSCFGECVLVINYIAGLFDLVISFIAPITVIVLLYVRVFVVAVSQARIMRSQLAPVRLQKSVTVTVKKSELKAARTLGVVVLVFLICMCPYYCATLSDQTSVLNASSDAFVVWLFYFNSCLNPIIYAFFYPWFRKSIKLIITFQILQPDSCEANM
>LOCXPTAAR21.81.HIT1.TAAR.2R.326.7tm_1.exons2.JAKOON010000004.1.Embiotoca_jacksoni
VMEETELCFPELFNTSCRRPKRPYFENMLIYILLSSISLFTVILNLLVIISIAHFRQLHTTTNLLLLSLAVSDFFVGILMFFLIVVIDGCWFLSDLMCALYQYLSYMITSSSIGTMVIISIDRYVAICYPLHYSSKITIQRVQMCVWLCWICSVVYTGLVLKDFLKQSGRSNSCFGDCVLVINYIAGLFDLVISFIAPITVIVLLYVRVFVVAVSQARIMRSQLAPVRLQKSVTVTVKKSELKAARTLGVVVLVFIICMCPFYCATLSGQINVFNASADAFVVCLFNFNSCLNPIIYAFFYSWFRKSIKLIVTLQILQPDSCEANM
>LOCXPTAAR22.83.HIT1.TAAR.2R.326.7tm_1.exons2.JAKOON010000004.1.Embiotoca_jacksoni
MMEETELCFPELFNTSCRRPKRPYFENMLIYIPLSSISLLTVILNLLVIISIAHFRQLHTTTNLILLSLAISDFFLGILMFFLIVVIDGCWFLGDLMCALYQYLGYIITSASIGTMVIISIDRYVAICYPLHYSTKITIQRVQMCICLCWICSVVFQSLVLNDVLKQPGRFNSCFGECVFVINYIAGLFDLVFSFIAPITVIVLLYVRVFVVAVSQARIMRSQLAPVRLQKSVTVTVKKSELKAARTLGVVVLVFLTCMCPYYCVTLSEQDDYMNARSTVFVLSLFYFNSCLNPIIYAFFYSWFRKSIKLIVTLQILQPDSCEANM
>LOCXPTAAR23.86.HIT1.TAAR.2R.330.7tm_1.exons2.JAKOON010000004.1.Embiotoca_jacksoni
GRSRALLSTTLQHLLQETFISYNPRYNPVHRDVMFLSAHCGSQPACHHLSRPLQAEINFLLHTPTNILLLSLAVSDFLVGIVIWLGEVFMTTNCWFLGSLTCIILNFVSLIIGSSSVGNMVLISIDRYVAICDPLHYPTRITVSRVKLCVCMCWLCSILYNSLIVKENLTHPGRYNSCHGECVIVINYISGFIDLVLTFIFPITVIIVLYMRVFVVAVSQARAMRSHITGVTLQLSATQTTKKSELKAARTLGVLVVVFLICFCPYYIFSVAGDNSYTSSAGFFVFHMLFLNSCVNPVIYALFYPWFRKAVKLIVTAQILQRGSFEANIL
>LOCXPTAAR23.89.HIT1.TAAR.2R.330.7tm_1.exons2.JAKOON010000004.1.Embiotoca_jacksoni
GRSRALLSTTLQHLLQETFISYNPRYNPVHRDVMFLSAHCGSQPACHHLSRPLQAEINFLLHTPTNILLLSLAVSDFLVGIVIWPGEVFMLTNCWFLGNLTCVIFSFVSLIISFSSVGNMVLISIDRYVAICDPLHYPTRITVSRVKLCVCMCWLCSILYNSLIVKENLTHPGRYNSCHGECVIVINYISGFIDLVLTFIFPITVIIVLYMRVFVVAVSQARAMRSHITGVTLQLSATQTTKKSELKAARTLGVLVVVFLICFCPYYIFSVAGDNSYASPAGLFVLSIFFLNSCANPVIYALFYPWFRKAVKLIVTAQILQRGSFEANIL
>LOCXPTAAR23.91.HIT1.TAAR.2R.327.7tm_1.exons2.JAKOON010000004.1.Embiotoca_jacksoni
GQSGALLSRTRQHLLQEADTPLVRSCAPEHCAVVHLSHHRSSQPARHHLSLSLQAEWLHTPTNILLLSLAVSDLLVGFLLMPGEFFLRTTCWFLGDLVCCLYNNVSFIITSASVGDMVLISIDRYVAICDPLHYPTRITVPRAKLCVCMCWLCSVLFSGLILMDGLTHPGRYNSCHGECVIVINPISGVVDLVLTFIFPITVIIVLYMRVFVVAVSQARAMRSHVTGVTLQLSVTLTTKKSELKAARTLGVLVVVYLICFCPYYCLSVAGDDSLSSTFTSFALYLFYFNSCLNPVIYALFYPWFRKAIKLIVFLQILQPSSREANIL
>LOCXPTAAR24.94.HIT1.TAAR.2R.321.7tm_1.exons2.JAKOON010000004.1.Embiotoca_jacksoni
ELCFPQLLNASCRKPDPPGPETVFLYSLLYLMSVLTSALNLLVIISISHFRQQLHTPTNFLLLSLAVSDFFVGFLLVPAEIMVTKSCWMLGDFLCAIYYLLPYIITIASVVSMVLISVDRYVAICHPLHYSTSITKDRTRVCVCLCWLYSVLLSVFIFSDHLLQPGRYNSCSGECLVDLAGDVDLTLGFIIPISVIIALHMRVFMVAVSQARAMRSRVVVVTLQISGTVKARKSEMKAGKNLSVVVLVFLMCYCPYYCVSLSSNKIVIGSSTEVFMVFLMYSNSCLNPVIYVFLYPWLRKCLRLIVELRVLQPGSRDANVL
>LOCXPTAAR25.100.HIT1.TAAR.2R.318.7tm_1.exons1.JAKOON010000024.1.Embiotoca_jacksoni
TGIVTDVHPCYVIENFNYILTNSPSIICVLIYVFLALLSVITICGNFLVIISIFYFKQLHTPTNYLILSLAAADLLVGIIVFPFSMVFSLSSCQYHEGLFCKIRGSFDISLSTCSILNLCCISVDRYYAVCKPLMYGSKISHDVVAVMIVVSWGVSALIGIGVIIAGLNSETCEEMCLIDVLMANTIGPILSFYLPVIIMLCIYLKIFLVALKQARSIQNTKSGAAVSKMERKATKTLAVVLGVFLLCWTPFFLCVTFLPYTNDSVPGSVMETLNWLTLSNSMLNPFIYAFFYSWFRSAFRMIISGKIFRGDFANSKL
>LOCXPTAAR26.101.HIT1.TAAR.2R.318.7tm_1.exons1.JAKOON010000024.1.Embiotoca_jacksoni
RTVGDIHPCYESHDGSSIFTSNPSITCVLLYIFLGSLSFVTICGNLLVIISIIYFKQLHNSTNYLILSLAVADLLVGVLVFPFSMAFTVTTCWYHEGLFCKVRGSFDVTLSTASILNLCCISIDRYYAVCQPLTYKSKINDRIVGMMILVSWGIAALIGIGIIVAGFNQGKCDESCLIDALISTTFACVFSFYIPVIIMLSIYLKIFLVAQKQVNRIQNTKSGASVSKMERKATKTLATVMGMFLLCWTPYFICIIFQPLTYDVTPIAVIETLNWLTLSNSMLNPFIYAFFYSWFRSAFRMIITGKIFQGNFCNTKLL
>LOCXPTAAR27.102.HIT1.TAAR.2R.318.7tm_1.exons1.JAKOON010000024.1.Embiotoca_jacksoni
TDIVTDIHPCYVIDNLNYILTNSPSIICVLVYGFLALLSVTTVCGNFLVIISIVYFKQLHTPTNYLILSLAAADLLVGIIVFPFSMVFSLSSCQYHEGLFCKVRGSFDISLSTCSILNLCCISVDRYYAVCKPLTYSIKINHYVVVIMILMSWGVSALIGIVVIIAGLNSETCEGKCLITVLIANTIGLILSFYLPVIIMLCIYLKIFLVALRQARRIQNTKSGAAVSKMERKATKTLAVVLGVFLLCWTPFFLCYTFLPYTNDSVPGSVMETLNWLTLSNSMLNPFIYAFFYSWFRSAFKMIISGKIFRGDFVNSKL
>LOCXPTAAR28.103.HIT1.TAAR.2R.314.7tm_1.exons1.JAKOON010000024.1.Embiotoca_jacksoni
TEIHPCYIIDNFNNILTNSPSIICVLIYVFLALLSVITICGNFLVIISIVYFKQLHTPTNYLILSLAAADLLVGIIVFPFSMVFSFSRCLYLDGLICKVHGSFHISLGTCSILTLCCISVDRYYAVCQPLTYTTKINHYVVAIMILVNWGVSALLGIVVIIVGLNSETCEERCLLNVLITNTIVPILSFYFPAIIMLCSYLKIFLVALKQARRIQNTKSGAAVSKMERKATKTLAVVLGVFLLCWTPFFLCIIFLPYNNDSVPVHVMETLNWLALSNSMLNPFIYAFFYSWFRLAFKMIISGKIFRGDFANSKL
>LOCXPTAAR29.104.HIT1.TAAR.2R.301.7tm_1.exons1.JAKOON010000024.1.Embiotoca_jacksoni
MSPGVSVNRTDVDDIHPCYEIDMVSYIVTNKPSSICVLLCIFLGSLSVVIVCGNLLIIISIVYFKQLHTSTNYLILSLAVADLLVGVLVFPLSMEFTVSACLYYQDLFCKVRESFDVTLSTASILNLCCISIDRYYAVCQPLTYRTKINVHVVVIMILVTWSISVLVAIGFIIAGLNHEKCKEKCYFYVLLANMLGPIFSFYLPVIIMLCIYLKIFLVALRQARRIQNTTKSGAAVSKMERKATKTLTIVMGVFLMCWLPFFLCFSFQLLDNVSVPVAVNELLNWLALSNSMLNPFIYAFF
>LOCXPTAAR30.105.HIT1.TAAR.2R.313.7tm_1.exons1.JAKOON010000024.1.Embiotoca_jacksoni
TEIHPCYVIDNFNNILTNSPSITCVLIYVFLALLSVITICGNFLVIISIVYFKQLHTPTNYLILSLAAADLLVGIIVFPFNMVFSYSQCLYPDGLICNVRGSFHISLSTCSILTLCCISVDRYYAVCQPLTYTTKINHYVVATMILVNWGVSVLIGIVVTIVGLNSETCEESCLIKVLIAATIGPILSFYLPAIIMLCIYLKIFLVALKQARRIQNTKSGAAVSKKERKATKTLAVVLGVFLLCWTPFFLCITFLPYIDSVPVPVMETLNWLALSNSMLNPFIYAFFYSWFRLAFKMIISGKIFRGDFDNSKL
>LOCXPTAAR31.106.HIT1.TAAR.2R.314.7tm_1.exons1.JAKOON010000024.1.Embiotoca_jacksoni
TEIHPCYVIDNFNNILTNNPSITCVLIYVFLALLSVITICGNFLVIISIVYFKLLHTPTNYLILSLAAADLLVGIIVFPFNMVFSYSQCLYPDGLICKVRGSFHISLGTCSILTLCCISVDRYYAVCQPLTYTTKINHYVVATMILVNWGVSALIGIVVTIVGLNSETCEESCLIKVLIAATIGPILSFYLPAIIMLCIYLKIFLVALKQARRIQNTKSGAAVSKMERKATKTLAVVLGVFLLCWTPFFLCITFLRYTNISVPGSVMETLNWLALSNSMLNPFIYAFFYSWFRLAFKMIISGKIFRGNFVNSKL
>LOCXPTAAR32.108.HIT1.TAAR.2R.318.7tm_1.exons1.JAKOON010000024.1.Embiotoca_jacksoni
TDIVADIHPCYVIDNFNNILTNSPSLICVLMYVFLALLSVITICGNFLVIISIVYFKQLHTPTNYLILSLAAADLLVGIIVFPFSMVFSLSQCLYPEGLICKVHGIFHISLSTCSVLHLCCISVDRYYAVCQPLTYTTKINHYVVVIMILVNWGVSVLTGIFVIIVGLNVEICEERCLIKVIIANTIGPILSFYLPAIIMLCIYLKIFLVALKQERSIQNTKSGAAVSKMERKATKTLAVVLGVFLLCWTPFFLCIIFMPYINDSVPGSVLETLFWLTLSNSMLNPFIYAFFYSWFRLAFKMIISGKIFGGDFANSKL
>LOCXPTAAR33.109.HIT1.TAAR.2R.333.7tm_1.exons1.JAKOON010000024.1.Embiotoca_jacksoni
RSPNMDPELNLNSSSVIDDIHPCYKSYNATHTFTTNPSIICVLLYIFLGSLSVVTICGNFLVIISIIYFKQLQTPTNYLILSLAVADLLVGVLVFPLSMAFTVTSCLYHEDLFCKIRDSFDVSLCTSSILNLCCISVDRYYAVCQPLTYRTKINAHVSVIMILVSWGISALIGIGIIIAGFSQGTCEEMCSVDVVIANTIGPVLSFYLPAIIMLCIYLKIFLVAQKQVNSIENTAKSGASVSKMERKATKTLAIVMGVFLLCLTPYFICVVFQPLAYNPPPVPVIEMLNWLTLSNSMLNPLIYAFFYSWFRSAFRMIISGKIFQGDLANSKLI
>LOCXPTAAR34.110.HIT1.TAAR.2R.309.7tm_1.exons1.JAKOON010000024.1.Embiotoca_jacksoni
MESFNRTGNLFGFHFCESENDILCALLYVFLGSLTAVTICGNLLVIISIIYFKQLHTPTNYLILSLALSDLLIGALIFPFTMSISITSCLSRYSLSCKIRDSLDTLVSFASLLNLFCVAIDRYYAVCQPLIYKTKVTGNVALMMCLGSWVISLFFVVFYQMIINYGVCEGECFGFLLFVCLSFYLPAVILVCIYLKILIVAQRQGRSIQNAMHQSVQTVSKKERKATKTLAMVMGLFLLCWLPLFILYPFQYFSYIIMNLLEPFNWFAIANSMFNPFIYGFFYSWFRSAFRMIISGKIFQGNYVNIKLH
>LOCXPTAAR35.111.HIT1.TAAR.2R.312.7tm_1.exons1.JAKOON010000024.1.Embiotoca_jacksoni
GNMNFCYETGNASCIMAITPSTIRVFIYMFIGSTVSLLTIGGNLLVITSILYFKQLHTPTNYLILSLAVADLLVGTLVLLFNMALSVRSCLYFGDLVCKMRRGIDISLMTSSILNLCCISIDRYFAVCQPLTYRTKINDRAVVIMILVSWAVSAVSGFGIIFLGLKNTVCEGRCFIFNIPNSNLIGPVVSFYLPVIIMLSIYLKIFFEAQKQIHSIQNTTCQSTKSGATVNKMERKATKTLAVVMGVFLFCWTPFFLSTTFNPATDYSVPSPLLETLVWLGWSNSMLNPFVYGFFYSWFRSAFRMLISGKTF
>LOCXPTAAR36.112.HIT1.TAAR.2R.318.7tm_1.exons1.JAKOON010000024.1.Embiotoca_jacksoni
RTVGDIHPCYESHDGSSIFTSNPSITCVLLYIFLGSLSFVTICGNLLVIISIIYFKQLHNSTNYLILSLAVADLLVGVLVFPFSMAFTVTTCWYHEGLFCKVRGSFDVTLSTASILNLCCISIDRYYAVCQPLTYKSKINDRIVGMMILVSWGIAALIGIGIIVAGFNQGKCNESCLIDALISTTFACVFSFYIPVIIMLSIYLKIFLVAQKQVNRIQNTKSGASVSKLERKATKTLATVMGMFLLCWTPYFICIIFQPLTYDVTPIAVIETLNWLTLSNSMLNPFIYAFFYSWFRSAFRMIITGKIFQGNFCNTKLL
>LOCXPTAAR27.113.HIT1.TAAR.2R.318.7tm_1.exons1.JAKOON010000024.1.Embiotoca_jacksoni
TDIVTDIHPCYVIDNLNYILTNSPSIICVLVYGFLALLSVTTVCGNFLVIISIVYFKQLHTPTNYLILSLAAADLLVGIIVFPFSMVFSLSSCQYHEGLFCKVRGSFDISLSTCSILNLCCISVDRYYAVCKPLTYSIKINHYVVVIMILMSWGVSALIGIVVIIAGLNSETCEGKCLITVLIANTIGLILSFYLPVIIMLCIYLKIFLVALRQARRIQNTKSGAAVSKMERKATKTLAVVLGVFLLCWTPFFLCYTFLPYTNDSVPGSVMETLNWLTLSNSMLNPFIYAFFYSWFRSAFKMIISGKIFRGDFVNSKL
>LOCXPTAAR38.115.HIT1.TAAR.2R.328.7tm_1.exons1.JAKOON010000031.1.Embiotoca_jacksoni
MDGTQGPSLCFPNLNSSCRRLLRPRSETALLYTLLAFISLLTVTLNLLVIISISHFRQLHTPTNSLLLSLAVSDLVVGLLVMPIEGLRYMETCWLLGRLMCALTPYVSYCLLSASLGNMVLISVDRYVAICDPLLYSFKVTLNRVKIVICLCWTCSLLYNGCILMGHLRNPGRLSSCHGECVVVISHVSGIVDLFITFVGPCAVMVVLYMRVLFVALSQVRLLQSQTAVSIVIAAPAAKKSERKAARTLGIVIAVFLICFCPYYYPALAGEDTSNSLTYFAVLSWIMLTNSCMNPLIYALFYPWFRKAIKFIITFRILQPNSRDLKIL
>LOCXPTAAR39.117.HIT1.TAAR.2R.328.7tm_1.exons1.JAKOON010000031.1.Embiotoca_jacksoni
MDGTQGPSLCFPNLNSSCRRLLRPRSETALLYTLLAFISLLTVTLNLLVIISISHFRQLHTPTNSLLLSLAVSDLVVGLLVMPIEGLRYMETCWLLGRLMCALTPYVSYCLLSASLGNMVLISVDRYVAICDPLLYSFKVTLNRVKIVICLCWTCSLLYNGCILMGHLRNPGRFSSCHGECVVVISHVSGTLDLVFSFVGPCAVMVVLYMRVLFVALSQVRLLQSQTAVSIVIAAPAAKKSERKAARTLGIVIAVFLMCFCPYYYPALAGEDTSTSSSYYAVLSWIMLTNSCMNPLIYALFYPWFRKAIKFILTLRILQPNSRDLKIL
>LOCXPTAAR40.118.HIT1.TAAR.2R.326.7tm_1.exons1.JAKOON010000040.1.Embiotoca_jacksoni
MDPVLCYESRNNSCLRSIYPLPVRIVLYMVLGVTVILTVCGNLLVTVSVAYFKRLHTPTNYLIVSLAVSDLLLGLLVMFPSMIQCVESCWYFGDFFCKVYMSSDVTLCTSSILNLSFISLDRHYAVCQPLQYKRKITVTIVLLMIVLSWSVSAFIGFGMIFLKLNIWRIEEFYYDHVACEGGCVLFQSGLSSTVSSVLSFFIPGIIMLAVYLKIFLVAQKQQRSIQNTNCVRSNSSQTKATKTLAIIMGAFISFWTPFFVCNITDPFISYSVPPALFETLVWVGYFNSTINPFIYAFFYSWFRKALRLFTSPNIFKSGLSETALFT
>LOCXPTAAR41.99.HIT1.TAAR.2R.331.7tm_1.exons1.JAKOON010000006.1.Embiotoca_jacksoni
VMESRDGAELCYPTLLNLSCRGLMRPRSEAVLLYSLLSSIAALTVALNLLVIVSISHFRQLHTPTNVLLLSLAISDLLVGLLVMPVETVRFIETCWLLGDLMCALSYIIGFTLTSASVGNMVLISIDRYVAICFPLQYPNKITLSRAVVSVSVCWACSLLYNGLILKDHLRQPDRYNSCHGECLVVINYISGTVDLVFTFICPCSVIILLYMRVFVVAVSQARAMRSHITAVAAGTVTVAAKKSEKKAARTLGVVILVFLMSFCPYYYPSLAGQDISNSASSWAIVSWLLYFNSCLNPLIYAFFYPWFRKAIRYIVTLNILEQDSSQTNML
>LOCXPTAAR42.124.HIT1.TAAR.2R.324.7tm_1.exons2.JAKOON010000073.1.Embiotoca_jacksoni
QGVELCFPQLLNASCRKPDPPGPETVFLYSLLYLMSVLTSALNLLVIISISHFRQQLHTPTNFLLLSLAVSDFFVGFLLVPAEIMVTKSCWVLGDFLCAVYYLLPYIITIASVVSMVLISVDRYVAICHPLHYSTSITKDRTRVCVCLCWLYSVLLSVIIFSDHLMQPGRYNSCSGECLVDIAGDIDLTLGFIIPISVIIALHMRVFMVAVSQARAMRSRVVVVTLQISGTMKARKSEMKAGKNLSVVVLVFLMCYCPYYCVFLSDNKLLIGSSTEVFLVFLVYSNSCLNPVIYVFLYPWLRKCLRLIVELRVLQPGSRDANVL
>LOCXPTAAR43.125.HIT1.TAAR.2R.314.7tm_1.exons1.JAKOON010000096.1.Embiotoca_jacksoni
TEIHPCYIIDNFNNILTNSPSIICVLIYVFLALLSVITICGNFLVIISIVYFKQLHTPTNYLILSLAAADLLVGIIVFPFSMVFSFSRCLYLDGLICKVHGSFHISLGTCSILTLCCISVDRYYAVCQPLTYTTKINHYVVAIMILVNWGVSALLGIVVIIVGLNSETCEERCLLNVLITNTIVPILSFYFPAIIMLCIYLKIFLVALKQAQRIQNTKSGAAVSKMERKATKTLAVVLGVFLLCWTPFFLCIIFLPYNNDSVPVHVMETLNWLALSNSMLNPFIYAFFYSWFRLAFKMIISGKIFRGDFDNSKL
>LOCXPTAAR44.126.HIT1.TAAR.2R.314.7tm_1.exons1.JAKOON010000096.1.Embiotoca_jacksoni
TEIHPCYVIDNFNNILTNNPSITCVLIYVFLALLSVITICGNFLVIISIVYFKQLHTPTNYLILSLAAADLLVGIIVFPFNMVFSYSQCLYPDGLICKVRGSFHISLGTCSILTLCCISVDRYYAVCQPLTYTTKINHYVVATMILVNWGVSALIGIVVTIVGLNSESCEESCLIKVLIAATIGPILSFYLPAIIMLCIYLKIFLVALKHARRIQNTKSGAAVSKMERKATKTLAVVLGVFLLCWTPFFLCITFLRYTNISVPGSVMETLNWLALSNSMLNPLIYAFFYSWFRLAFKMIISGKIFRGNFVNSKL
>LOCXPTAAR35.127.HIT1.TAAR.2R.312.7tm_1.exons1.JAKOON010000096.1.Embiotoca_jacksoni
GNMNFCYETGNASCIMAITPSTIRVFIYMFIGSTVSLLTIGGNLLVITSILYFKQLHTPTNYLILSLAVADLLVGTLVLLFNMALSVRSCLYFGDLVCKMRRGIDISLMTSSILNLCCISIDRYFAVCQPLTYRTKINDRAVVIMILVSWAVSAVSGFGIIFLGLKNTVCEGRCFIFNIPNSNLIGPVVSFYLPVIIMLSIYLKIFFEAQKQIHSIQNTTCQSTKSGATVNKMERKATKTLAVVMGVFLFCWTPFFLSTTFNPATDYSVPSPLLETLVWLGWSNSMLNPFVYGFFYSWFRSAFRMLISGKTF
>LOCXPOra1.6.HIT1.Ora.2R.354.7tm_1.exons2.JAKOON010000003.1.Embiotoca_jacksoni
SVCCVLYVVSSVLCVLSVWCPLCCVLQSSLESVPRRLPPCDIILVHLSLANLLTSLFRTVPIFVSDLGLDVSLSPGWCRVFMLLWVWWRAVGCWVTLALSTFHCTTLRRQHVAFGPLALQRERRRVWVVLGVVWGANLAFSIPALVYSTHVHSNTTVELMVISCTTRPLLGCIWEFPSTQQGSAFASTSLALNEVLPLVLMVGTNLATLHALAKHIRAVTSGVESGGGGGELDKHVSTERKAAHVIMSLVSLFVVCWALQVAAVTYYNHNRGHHAEGLLTVAHFSASLFVGFSPLVVALGHGKLRRKIRSTMLGWNKRRPTEDTKDGQTSPKTKAKKATGRVFVVQKEMKMEKI
>LOCXPOra2.8.HIT1.Ora.2R.329.TAS2R.exons4.JAKOON010000003.1.Embiotoca_jacksoni
GSTEQEDSSELVGMGLRVSVSPAQTAFYILLVMLGILGNATVVGVIGKSVIMGRGGRHNSDIIIVNMALSNLLVSVMRNTLLVVSDTGLQLYSSKGWCQVLMGVWVWLRSVNAWSTLLLSAFHLQTLRRVAPSGGLPGPRGAPGNLLLSLGLIWLLNLGYSIPAHIFSTSGDTNSTETLMLVSSTTRPLLGCVWNFPSSSSGLVYATTSMVIHETIPIILMVLTNLSSLYTLYTHGRVRISGRDAPVVKRVPAERRAAKVILALITLFIVSWGTSIISVNYFNYNRGSSAEFLLVIARFANIIFIAMSPAVLAVGHRRLRACMKSTLSH
>LOCXPOra2.8.HIT1.Ora.2R.295.TAS2R.exons4.JAKOON010000003.1.Embiotoca_jacksoni
VTQRGLHAGAQPAVSDGQDSRRHGDEDDVGEASDDQEELRRGAAVVVEVVDGDDAGSPGDDEERDEGEDHLGRSSLRRHPFDHRSVPTGDAHPAVGVEGVEGAQVGEHHQDDGDGLMDHHGGGGVHQTAGAAGEVPHAAQQGARRTAHQHQGLGAVGVPAGGEDVSGDGVAQVEQPDEAQTQQQVPGSSAGSREAAARGHAAQSLQVEGAEEQRGPRVDGPQPDPDPHQNLAPAFGRVQLQPGVGDHEQRVPHHGHQQVGQRHVDDDDVRVVSPAAAHDHALTDDPHHGGVTQNA
>LOCXPOra3.9.HIT1.Ora.2R.310.V1R.exons1.JAKOON010000003.1.Embiotoca_jacksoni
MPSEEFVRGMLYLSLTVVGVPGNAAVIVAFLLLLFQEKRLLAADAIVLHLACVNLLVVGVRCLLETLASFHLANVFGDTGCKAVIFVYRTSRSLSIWLTFLLSAYQSLSIAHPGSLWASVHASVAHYLSFVFLFLWVLNTCMSSAAVMFSVSTQNDSILTNDSINIEFCYVQFPSKLSREANGAVQVGRDVVPMALMALCSLILLVFLYKHSRHVKGLRSSSSGRGGGGGGGGSGGAEQRAAKAVVALVTLYVVLYGVDNGLWVYTLTVRKTMSSSLISDLRIFFSSLYAALSPVVIIASNRKVNSRLKC
>LOCXPOra4.10.HIT1.Ora.2R.313.V1R.exons1.JAKOON010000003.1.Embiotoca_jacksoni
MDLCVTIKGVSFLLQTGLGILGNAVVLLAYAHIIYTDPKLLPVDMILCHVAFANLMLLLTRCVPQTMTVFGLKDLLNDPGCKVVIYAYRIGRALSVCITCMLSVFQAVTIAPAGPRLSRLKHALPSLVLPTFAGLWFLNMAVCIAAPFFSMAPRNGTVPAFTLNLGFCHVDFRDSLSYVINGVAVSVRDFAFVALMLGSSGYILLLLHRHSRQVRGIRRSQGSGPETRAAKTVVTLVVLYVVFFGIDNVIWIYMLTVAKVSPVVADMRVFFSSCYASLSPYFIISSNKKVKAKIVCAAEQDQLSADTQESSDK
>LOCXPOra5.11.HIT1.Ora.2R.306.7tm_1.exons1.JAKOON010000024.1.Embiotoca_jacksoni
MDDLMVSLLGFRIFVSCIGLVGNVFLILSIIQTKFSRIKSFELFLLGLATANLVEIVIINIYDLVILQTSSTSISTGSCRLLKFISVSGEVASIFFTALISIYRYQKLRDADKRVNLSIYMDSIRSAWMLIGVCVMLSTLTTLPIFVLNPQDSGKNFTRNSSSCPPDFFQCSKDDCPMLNRIYKYLFILVCYLLPLIIVTITSWLILSVLLSQRRTVTPVVSVSGSNQLGRKTRNPKLQRSTLAVLAAMALFQVDWTLYLIFQWIFSTTDFPMWVEIELFISTSYTSISPYVYGVGNNLFSFKNFK
>LOCXPOlfC1.75.HIT1.OlfC.2R.821.ANF_receptor.exons15.JAKOON010000015.1.Embiotoca_jacksoni
KKKVVIGGMFPVHSRIASSDGNTSRVPVSSGCEGFNFRTFRWTQTMLFAINEINGRNDLLPNTDLGYVIYDSCFTISKAVEGTLTYLTGQDEAVPNYRCGTGAPLASLVGAGGSDLSIATARILGLYHFPQVSYSSTCSALKSKFQFPTFLRTIPNDDHQSTAMAQMVLHFGWTWVGTIAADDDYGKYGIKGFKEQVEEAGVCISFSEVLPKVSSPEAIQRIVQTVVESTAKIIVVFSSDVDLSPLIAELLQHNVTNRTWIASEAWVTSALINHPGVSSVLSGTLGFGVKRADIPGLQRHLLDLDPYDDGLTEEFWETVCYFYGCLINLRNLIQRGGVPGGLCTGTESLAQLNNTYSDISQLRITYSVYKAVYAVAHALHNLEHCERGKGPFIGNSCADITDFEPWQLMYYLKNVRFKVPNTEEEIYFDDGDVEGFYDIINWQVNSNGEISYVTVGRYNGSAVPEDRMNINHHSIVWNNEMLKPPRSVCSENCQPGTRKGIRQGEPVCCFDCIPCADGEISNTTNARECILCSGDYWSNDANDACVPKIIEFLAFGEPLGITLIVISAFGALVTIGVGVVFIVHIGTPLVKANDALLSFSLLLSLVVTFLCAIVFLGEPQHWSCMTSQVALALGFALCLSSIMGVSVLTAVFCKGKNNLFCLVDLSLLQRAIAAVATLIQVIACTVWLIILPPHPVKNTSAQNIKIILECDEGSVVFICCIFGYDILLALMAFIFAFIARKLEDHFSEAKSVTFGMLVFFIVWISFVPAYLSTRGKFMVAVQIFAILASSFGMLTCIFLPKCYVLLVKPERNTEEMMRPRA
>LOCXPOlfC1.76.HIT1.OlfC.2R.890.ANF_receptor.exons10.JAKOON010000015.1.Embiotoca_jacksoni
MTSVEPSLSWRRDKLVLLTLLWAGIFPHNSHQEQSLQCEVIPGTMSLPVLEKKGDMVLGGLFSLHDTVAEPSLTFTSTPPPIQCTRFNFRTFRWMQTMIFAIEEINSDGRLLPNITLGYKIYDSCSTPHQALKAAMELMGSETGSVVGGQTQSEGTCHGTVPAVIGDGGSTQSLVVARFLGVFHVPQVSYFSSCACLSDKKEFPAFLRTMPSDFFQVKALVQLVKHFGWTWVGVIAGDDAYGRWGSNIFADEVRKLGACVALHEIIPKNRAQTAMSSIVSNIRSSGARVILVFAVEQDAAALFDEALRHDTFLTGIHWLASEAWSTAAVLSTPRKYHHILLGLMGFAIRRAHIPRLQDFLLRLDPSSPDTREDPFLVRFWEEVFQCSLGVQALSQEPNVEGKPLCSGTEELRSITNIYSDVSQLRISYNVYKAVYAIAHAIKAVRSCVKGKGPFPQQSCPDVENIQPWQLLHYIKQVGYINSFGDEIQFDENGDPAAMYDLINWQLRPNGEIDFVTIGKFDETTTAANQKLQIQEQNILWNGNQTKVPLSVCSNICPPGTRKAIRPNFPICCHDCVVCTAGEISNQTDAIECVRCLPEFWSNAERTACIPKQVEFLSFSDTMGIILMAISLIGAFSTCIVVIIFSYHRNSPIVRANNSTLSFLLLFSLTLCFLCSLTFIGRPSEWSCMLRHTALGITFVLCISCILGKTIVVLIAFKATLPGTTIIKWFGPAPQKAIIASCTLIQVIICTVWLVLAPPTPCQLMPRENAIVILLCNEGSRVAFALVLGYIGLLACLCLLLAFLARKLPDNFNEARLITFSMLIFCAVWVAFIPAYISSPGKYATVTEVFAILASSYGLLGCIFAPKCYIILLNPEKNTRKHLMSKATSDR
>LOCXPOlfC2.80.HIT1.OlfC.2R.837.ANF_receptor.exons6.JAKOON010000015.1.Embiotoca_jacksoni
MSPVITGLVYMGLLLALETAEEEAPLCQILESPEVPLLSKEGDVMIGGAFSIHSKITQPPLFFTEKPTRLRCSSVNLREFRFAQTMIFAIEEINKSTFLLPDVSIGYRIYDNCGSTLSSMRAVMALMNGDERTLEKSCSGQSAVRAIIGESESSSTIVLSRTTGPFQIPVISHSATCECLSSRKEYPSFFRTIASDLYQSRALAQLVKHFGWTWVGTVNSDSDYGNNGMAIFLAAAREEGVCVDYTEKFHRAEPEKLLKVVDVIRKSTARVIVGFLAHVEMNNLLEQLSLHNITGRQFIGVEAWITADSLVTQTSFSVLGGSLGFAVPKTKIRGLEDFLTKHFWETEFQCKETDRGSGRKATPCKENQDLIELRDNDDDVAELRYSSNIYKAIYAVAQSLHSILKCSNSQGCDKAVRVTHQQVLESLKQVNFTMKNGDQVWFDSTGAAVARYEVVNWQRGADGSVQFKPVGHYDASLPPGQKFVLETESIMWPGGSTDVPVSVCSDGCRPGTYKVLQKGKPVCCYDCVPCAEGEVSNTTDSNDCTKCPEEYWSNQNRDACILKNVEFLSFTEVMGKIFVFFTLFGVLLTLIIATIFLIYKETPLVRANNCELSFLLLFSLTLCFLCSLTFIGRPSEWSCMLRHTAFGITFVLCLSCVLGKTIVVLMAFRASLPGSNVMKWFGPTQQRLSVLAFTLIQVIICILWLTINPPFSFKNMIHYKDRIILECALGSTVGFWAVLGYIGLLAMLCFVLAFLARKLPDNFNEAKFITFSMLIFCAVWITFIPAYVSSPGKFTVAVEIFAILASSYGLLFCIFAPKCFIIVFKPELNTRKHLMGK
>LOCXPOlfC3.81.HIT1.OlfC.2R.854.ANF_receptor.exons6.JAKOON010000015.1.Embiotoca_jacksoni
MGGCIWVMLLLVLVMGAFTAEEDTALCEMLGSTEFPLLSEKGDITIGGAFSIHSQISKPSLSLTDTPQPLKCSRINLREFRFAQTMIFAIEEINNSSSLLPNISVGYKLFDSCGSTLPSTRAVMSLINGQERTLGKTCSGQSSVHVIIGASESSSTIVMLQISGIFQIPVISHFATCACLSNRKEYPSFFRTIPSDYYQSRALAKLVKHFGWTWVGAVRSDNDYGDNGMATFIEAASQEGICVEFSEAISRTDSPEQVARVVRVIRGGSARVLVAFLAQGEMDILLEEALKQNLTALQWVGSESWITAGHLATKRYSGILSGSLGFTITKTKITGLREFLLQVNPSQDPQSNLLREFWEATFGCSFQSSLHAQSQCSGSERLQDINNPFTDVSELRISNNVYKAVYAVAHALHNMLKCGQSGDAVNQSCSWKDHLEPKQVVKHLQDVNFTLQSGERVYFDGNGDPAATYELVNWQRSQAGDTVFVAVGSYDASLPNGKQFTMNGINITWAAESLKRPLSVCSDSCLPGFRQAAIKGKPICCFSCIACAAGEISNSSNSAECSRCPLEDWSNQDRSQCVPKVIEFLSYGETMGVLLSAFSLFGVGLTLAVSCVFFRFRHTPLVKASNSELSFLLLFSLTLCFLCSLTFIGRPSEWSCMLRHTAFGITFALCMSCILAKTIVVVRAFKARRPANTVPQCSALLQRTSVLSCTLLQVLVCVLWLTFAPPFPHKNTAHATERIILECNLGSPVGFWAVLGYVGLLAVLCFVLAFLARKLPDNFNEAKFITFSMLIFCAVWITFIPAYVSSPGKFTVAVEIFAILASSFGLFFCIFAPKCYILLLTPERNTKKHMMGRN
>LOCXPOlfC4.82.HIT1.OlfC.2R.861.ANF_receptor.exons6.JAKOON010000015.1.Embiotoca_jacksoni
MLLIADLLLLSLLCVRGGKPVCQTYGTKELSQFSKEGDINIGGIFSFHQNPVTVNPAPEVNPGAIQCEGMDPGELQYAYTMMFALEEINNSSELLPGVTLGYRIFDSCPSIPLSIRASLNLMNRYETGEGSCNKLSNVHAVIGETTSTSTIGIARTMGPFHIPVISHSATCACLSNRRDYPSFFRTIPSDIYQSRALAKLVKHFGWTWVGAIRTNSDYGNGGMATFLEAAEREGVCVEYSVAIYRTDPRKWFLEVVDIIKKSTSKVIVAFADGTDLDILIKELHAQNVTGLQWVGSEGWITYRYIASAVNYAVVQGAVGFAALNAHIPGLQEFLSSSRPSTTPGNQGLVELWETVFSCTLTLQSETHNQDPVAACDEKESLWGKKTRFTDVSDASLLNNVYKATYAVAHALHILFHCKDGRGPFENNTCADTEHVQPWQVLHYLTQVNFTTKIGENVFFDEYGDPVARYALVNWQMDDTGYILFKTIGYYDASQPEGQQFEMKAGIRAIWAGDNLEVPRSVCSESCLPGTRRAFVKGKPICCFDCITCAGGEFSNRTNAVKCDKCPPEYKSNEERNNCDLKAIEFLTFSELMGMLLVTFSVFGACMAMTIALIFFHYRQTPIVRANNCELSFLLLFSLTLCFLCSLTFIGRPSEWSCMLRHTAFGITFVLCISCVLGKTIVVLMAFRASLPGSNVMKWFGPTQQRLSVLAFTLIQVVICILWLTINPPFPYKNMNHYNEKIILECALGSTVGFWAVLGYIGLLAMLCFVLAFLARKLPDNFNEAKFITFSMLIFCAVWITFIPAYVSSPGKFTVAVEIFAILASSYGMLFCIFLPKCYIILLKPENNTKKHLMGKGTLKAL
>LOCXPOlfC5.84.HIT1.OlfC.2R.860.ANF_receptor.exons6.JAKOON010000015.1.Embiotoca_jacksoni
ALSDSMTSTHRWPEQGWALLQLLLVASLSQAEEPVCRQRGDPENPQLFKDGDIVLGGIFSFHSSWKDRQDTYTHKPLALQCTSLNFRGFQYAQAMLFTIEEINNSTDLLPGISLGYKIYDSCGSIARSVRVALALANGNEIVSAPSEATCTRQVHAIMGETSSSPCMAIATVIGPFQMPLISHFATCACLSDKTKYPSFLRTIPSDYYQSRALAQLVKHFGWTWVGAIRTNDDYGNNGMVTFTETAQQLGICLEYSVSFFRTDPSDKIKKIIDIIKASTSKVIVAFLSNMDMDVLIHKFSHHNLTGYQWVGSESWIFDSHTAAMDRHHILDGAIGLSIPKAHVSGLRAFMINVKPLNSSNNEMFTEFWETLFNCKFKQSKSPAEKQTDCTGHEDLTGVQNRFTDMSLMPIFNNVYKGVYAVAHALHSILSCNKTCNNRVQLDPFTILQHIKSVHFQTKEGDEVYFNENGDPAAKYEIINWQPGTNDLVDFVTVGLYDASLPADIQLNLQNKSLIWAQKSQQVPVSVCSEKCPPGTRKVLQKGKPVCCYDCILCAEGEISNTTDSITCVRCLPEFWSNKRRDACIKKEAVFLSYEEIMGALLTAASLFGTCMTVVVAFIFFRYRKTPIVRANNCELSFLLLFSLTLCFLCSLTFIGRPSEWSCMLRHTAFGITFVLCLSCVLGKTIVVLMAFRASLPVGNVMKWFGPTQQRLSVLAFTLTQVVICILWLSISPPFPFKNFKEFKDKIIFECALGSAAGFWAVLGYIGLLALLCFILAFLARKLPDNFNEAKFITFSMLIFCAVWITFIPAYVSSPGKFSVAVEIFAILASTFGLLICIFIPKCYIILMKPEKNTKKNMMGK
>LOCXPOlfC7.87.HIT1.OlfC.2R.862.ANF_receptor.exons6.JAKOON010000015.1.Embiotoca_jacksoni
GIGALSDSMTSTHRWPEQGWALLQLLLVSLSQAEEPVCRQRGDPENPQLSKDGDIVLGGIFSFHSSWKYRQDTYAHKPLALQCTSLNFRGFQYAQAMLFAIEEINNSTDLLPGISLGYKIYDSCGSIARSVRVALALANGNEIVSAPSEATCTRQVHAIIGVTSSSPCMAIATVIGPFQMPLISHFATCACLSDKTKYPSFLRTIPSDYYQSRALAQLVKHFGWTWVGAIRTNDDYGNNGMVTFTETAEQLGICLEYSVSFFRTDPSDKIKKIIDIIKASTSKVIVAFLSHMDMDVLIHEFSHHNLTGYQWVGSESWIFDSHTAAMDRHHILDGAIGLSIPKAHVSGLRAFMMNVKPLNSSNNEMFTVFWETLFNCKFKQSMSPAEKQTDCTGHEDLTGVQNSFTDMSLMPIFNNVYKGVYAVAHALHSILSCNKTCNNRVQLDPFTILQHIKSVHFQTKEGDEVYFNENGDPAAKYEIINWQPRTNELVDFVTVGLYDASLPADKQLNLQNKSLIWAQKSQQVPVSVCSEKCPPGTRKVLQKGKPVCCYDCIPCAEGEISNTTDSITCVRCLPEFWSNKRRDACIKKEAVFLSYEEIMGALLTAASLFGTCMTVVVAFIFFRYRKTPIVRANNCELSFLLLFSLTLCFLCSLTFIGRPSEWSCMLRHTAFGITFVLCLSCVLGKTIVVLMAFRASLPGGNVMKWFGPTQQRLSVLAFTLTQVVICILWLSISPPFPFKNFKEFKDKIIFECALGSAAGFWAVLGYIGLLALLCFILAFLARKLPDNFNEAKFITFSMLIFCAVWITFIPAYVSSPGKFSVAVEIFAILASTFGLLICIFIPKCYIILMKPEKNTKKNMMGK
>LOCXPOlfC7.90.HIT1.OlfC.2R.862.ANF_receptor.exons6.JAKOON010000015.1.Embiotoca_jacksoni
GIGALSDSMTSTHRWPEQGWALLQLLLVSLSQAEEPVCRQRGDPENPQLSKDGDIVLGGIFSFHSSWKDRQDTYTHKPLALQCTSLNFRGFQYAQAMLFAIEEINNSTDLLPGISLGYKIYDSCGSIARSVRVALALANGNEIVSAPSEATCTRQVHAIIGVTSSSPCMAIATVIGPFQMPLISHFATCACLSDKTKYPSFLRTIPSDYYQSRALAQLVKHFGWTWVGAIRTNDDYGNNGMVTFTETAEQLGICLEYSVSFFRTDPSDKIKKIIDIIKASTSKVIVAFLSHMDMDVLIHEFSHHNLTGYQWVGSESWIFDSHTAAMDRHHILDGAIGLSIPKAHVSGLRAFMMNVKPLNSSNNEMFTVFWETLFNCKFKQSMSPAEKQTDCTGHEDLTGVQNSFTDMSLMPIFNNVYKGVYAVAHALHSILSCNKTCNNRVQLDPFTILQHIKSVHFQTKEGDEVYFNENGDPAAKYEIINWQPRTNELVDFVTVGLHDASLPADKQLNLQNKSLIWAQKSQQVPVSVCSEKCPPGTRKVLQKGKPVCCYDCIPCAEGEISNTTDSITCVRCLPEFWSNKRRDACIKKEAVFLSYEEIMGALLTAASLFGTCMTVVVAFIFFRYRKTPIVRANNCELSFLLLFSLTLCFLCSLTFIGRPSEWSCMLRHTAFGITFVLCLSCVLGKTIVVLMAFRASLPGSNVMKWFGPTQQRLSVLAFTLTQVVICILWLSISPPFPFKNFKEFKDKIIFECALGSAAGFWAVLGYIGLLALLCFILAFLARKLPDNFNEAKFITFSMLIFCAVWITFIPAYVSSPGKFSVAVEIFAILASTFGLLICIFIPKCYIILMKPEKNTKKNMMGK
>LOCXPOlfC7.92.HIT1.OlfC.2R.862.ANF_receptor.exons6.JAKOON010000015.1.Embiotoca_jacksoni
GIGALSDSMTSTHRWPEQGWALLQLLLVSLSQAEEPVCRQRGDPENPQLSKDGDIVLGGIFSFHSSWKDRQDTYTHKPLALQCTSLNFRGFQYAQAMLFAIEEINNSTDLLPGISLGYKIYDSCGSIARSVRVALALANGNEIVSAPSEATCTRQVHAIIGVTSSSPCMAIATVIGPFQMPLISHFATCACLSDKTKYPSFLRTIPSDYYQSRALAQLVKHFGWTWVGAIRTNDDYGNNGMVTFTETAEQLGICLEYSVSFFRTDPSDKIKKIIDIIKASTSKVIVAFLSHMDMDVLIHEFSHHNLTGYQWVGSESWIFDSHTAAMDRHHILDGAIGLSIPKAHVSGLRAFMMNVKPLNSSNNEMFTVFWETLFNCKFKQSMSPAEKQTDCTGHEDLTGVQNSFTDMSLMPIFNNVYKGVYAVAHALHSILSCNKTCNNRVQLDPFTILQHIKSVHFQTKEGDEVYFNENGDPAAKYEIINWQPRTNELVDFVTVGLHDASLPADKQLNLQNKSLIWAQKSQQVPVSVCSEKCPPGTRKVLQKGKPVCCYDCIPCAEGEISNTTDSITCVRCLPEFWSNKRRDACIKKEAVFLSYEEIMGALLTAASLFGTCMTVVVAFIFFRYRKTPIVRANNCELSFLLLFSLTLCFLCSLTFIGRPSEWSCMLRHTAFGITFVLCLSCVLGKTIVVLMAFRASLPGSNVMKWFGPTQQRLSVLAFTLTQVVICILWLSISPPFPFKNFKEFKDKIIFECALGSAAGFWAVLGYIGLLALLCFILAFLARKLPDNFNEAKFITFSMLIFCAVWITFIPAYVSSPGKFSVAVEIFAILASTFGLLICIFIPKCYIILMKPEKNTKKNMMGK
>LOCXPOlfC9.93.HIT1.OlfC.2R.864.ANF_receptor.exons6.JAKOON010000015.1.Embiotoca_jacksoni
GIGALSDSMTSTHRWPEQGWALLQLLLVSLSQAEEPVCRQRGDPENPQLSKDGDIVLGGIFSFHSSWKDRQDTYMHKPLALQCTSLNFRGFQYAQAMLFAIEEINNSTDLLPGISLGYKIYDSCGSIARSVRVALVLANGNEIVSAPSEATCTRPAHVQAIIGLTSSSPCMAIATVIGPFQMPLISHFATCACLSDKTKYPSFLRTIPSDYYQSRALAQLVKHFGWTWVGAIRTNDDYGNNGMVTFTETAEQLGICLEYSVSFFRTDPSDKIKKIIDIIKASTSKVIVAFLSHMDMDVLIHEFSHHNLTGYQWVGSEGWIFDSQTAAMDRHHILDGAIGLSIPKAHVSGLRAFMMNVKPLNSSNNEMFTVFWETLFNCKFKQSMSPADKQTDCTGHEDLTGVQNSFTDMSLMPIFNNVYKGVYAVAHALHSILSCNKTCNNRVQIDPFMILQHIKSVHFQTKEGDEVYFNENGDPAAKYEIINWQPRTNDLVDFVTVGLYDASLPADKQLNLQNKSLIWAQKSQQVPVSVCSEKCPPGTRKVLQKGKPVCCYDCIPCAEGEISNTTDSITCVRCLPEFWSNKRRDACIKKEAVFLSYEEIMGALLTAASLFGTCMTVVVAFIFFRYRKTPIVRANNCELSFLLLFSLTLCFLCSLTFIGRPSEWSCMLRHTAFGITFVLCLSCVLGKTIVVLMAFRASLPGSDVMKWFGPTQQRLSVLAFTLTQVVICILWLSISPPFPFKNFKEFKDKIILECALGSAAGFWAVLGYIGLLALLCFILAFLARKLPDNFNEAKFITFSMLIFCAVWITFIPAYVSSPGKLSVAVEIFAILASTFGLLICIFIPKCYIILMKPEKNTKKNMMGK
>LOCXPOlfC10.97.HIT1.OlfC.2R.864.ANF_receptor.exons6.JAKOON010000015.1.Embiotoca_jacksoni
GIGALSDSMTSTHRWPEQGWALLQLLLVSLSQAEELVCRQRGDPENPQLSKDGDIVLGGIFSFHSSWKDRQDTYMHKPLALQCTSLNFRGFQYAQAMLFTIEEINNSTDLLPGISLGYKIYDSCGSIARSVRVALVLANGNEIVSAPSEATCTRPAQVQTIIGETSSSPCMAIATVIGPFQMPLISHFATCACLSDKTKYPSFLRTIPSDYYQSRALAQLVKHFGWTWVGAIRTNDDYGNNGMVTFTETAEQLGICLEYSVSFFRTDPSDKIKKIIDIIKASTSKVIVAFLSHMDMDVLIHEFSHHNLTGYQWVGSEGWIFDSQTAAMDRHHILDGAIGLSIPKAHVSGLRAFMMNVKPLNSSNNEMFTEFWETLFNCKFKQSKSPADKQTDCTGHEDLTGVQNSFTDMSLMPIFNNVYKGVYAVAHALHSILSCNKTCNNRVQLDPFTILQHIKSIHFQTKEGDEVYFNENGDPAAKYEIINWQPGTNELVDFVTVGLHDASLPADKQLNLQNKSLIWAQKSQQVPVSVCSEKCPPGTRKVLQKGKPVCCYDCIPCAEGEISNTTDSITCVRCLPEFWSNKRRDACIKKEAVFLSYEEIMGALLTAASLFGTCMTVVVAFIFFRYRKTPIVRANNCELSFLLLFSLTLCFLCSLTFIGRPSEWSCMLRHTAFGITFVLCLSCVLGKTMVVLMAFRASLPGSNVMKWFGPTQQRLSVLAFTLIQVVICILWLTISPPFPFKNFKEFKDKIIFECALGSAAGFWAVLGYIGLLALLCFILAFLARKLPDNFNEAKFITFSMLIFCAVWITFIPAYVSSPGKFSVAVEIFAILASTFGLLICIFIPKCYIILMKPEKNTKKNMMEK
>LOCXPOlfC3.100.HIT1.OlfC.2R.849.ANF_receptor.exons6.JAKOON010000015.1.Embiotoca_jacksoni
MPLFRLLVVVLLTRNGHSVCRLQGSVQPPELAQDGDLVIGGIFSFHTGQDYVINTFQTVPEFRKCKNLNFREFKFAQAMIFAINEINENPAMLSNVKLGYRIYDNCGTMDILRAALALMSGLQGEVSDDNCTKTETVQAILGHSGSSPTISFARVVGRFRVSVISHFATCACLSNRREYPTFFRTIPSDYYQSRALAKLVKHFGWTWVGAIAVDNEYGFNGIAEFIQAAQEYGVCIEYSEAFSSSDPPDRLQRIIGIIKQSTSKVITAFMSHREMKLLAGELYKQNITGLQWIGSDAWITDHSLTDSEGHGVLVGSLGFSVTKAKIPGLEAYLRQLHPSQLPDSQFVRDFWEDVFHCSLGETTNTHRQPCSGFESLQNVQSQFTDVSELRFTNNVYKSVYAVAHALDNLIKCHDGTRPFSNQSCIDPKQIQPWQVLQYLDTVNFTTEEGERVYFNSNGDSPARYELVNLQITNKGTTEGATVGIYDASLPDRHQLIMNNISLIWGKGLTEVPVSVCSETCVPGTHKVLQKGKPVCCYDCIPCPAGEISNLTDSIHCMKCPSEYWSNQQRDACVPKSIEFLACDEILGTLIALSSLLGVFLTLIATLVFYCHKETPLVRANNCELSFLLLFSLTLCFLCSLTFIGRPSEWSCMLRYTAFGITFVLCIACVLGKTVVVLMAFRASLPGSNVMKWFGPTQQRLSVLAFTLIQVVICILWLTINPPFPYKNMNHYNEKIILECALGSTVGFWAVLGYIGLLAMLCFVLAFLARKLPDNFNEAKFITFSMLIFCAVWITFIPAYVSSPGKFTVAVEIFAILASSYGLLFCIFLPKCYIILFKPQQNTKKHIMGK
>LOCXPOlfC4.107.HIT1.OlfC.2R.844.ANF_receptor.exons6.JAKOON010000015.1.Embiotoca_jacksoni
LVLLVHLIRGGTPVCRLQGRTQPPELTKAGDFILGGIFTFRTEYTGSVPTFQTRPSPPTCLNINVREFKFAQTMIFAIEEINKNPAILPNHTLGYRIYNSCGMTNIMKSALDLANGQREIIDERNCTKADAAQAVLGHSGSAPTVGFARIIGRFYVPVLSHFATCTCLSDREEFPSFFRTIPSDLHQSRALAKLVKHFGWTWVGAISNKNEYGINGIASFIQVAQEEGVYIEYYRTFEQTGPPCELDQILETVKYSTSKVIVAFMSHREIKVLAGELYKQNITGLQWIGSDAWITDHSLTDSEGHGVLVGSLGFVTGRAQIPGLEEHLRRLQPSQFPGSQFVRDFWEDMFDCSLNNSVNSQRKPCSGSESLKGVQSYFTDVSELRFTNNVYKSAYAMANALHNLVTCKEGNGPFYNGSCADIKNVPPWQVLHYLQNVNFTTSEGERVTFDQNGDSYARYELVNLQHVTSGTMHVATVGIFDATLPSEHQFIMNGMDIVWGGGSDTVPVSVCSESCPPGKRKVLHKRKPVCCYDCILCAEGEISNVTDSTECFKCPIDFWPNTRGDTCILKGIDFLSYTEVMGIILTFFCLMGGILSTIIALVFFHFHETPIVRANNCELSFLLLFSLTLCFLCSLTFIGRPSEWSCMLRYTAFGITFVLCISCVLGKTIVVLMAFRASLPGSNVMKWFGPTQQRLSVLAFTLIQVVICILWLTINPPFPYKNMNHYNEKIILECALGSTVGFWAVLGYIGLLAMLCFVLAFLARKLPDNFNEAKFITFSMLIFCAVWITFIPAYVSSPGKFTVAVEIFAILASSYGLLFCIFLPKCYIILFKPQQNTKKHIMGK
>LOCXPOlfC11.114.HIT1.OlfC.2R.854.ANF_receptor.exons6.JAKOON010000015.1.Embiotoca_jacksoni
MQRAILVFLCVLYTYTVSGCELYGRFDMPSLFKEGSIMIGGIFPVFNKEMSSTSTFEREPPRVKCAGFDLRAFRWTQVMIFAIEEINKDPTLLPNISLGYRILNSCASPTNTLRAALTLASGPAETEMTSPCTPAISALIAESGSSQSLAVAGTLGPFQVPIVSYFSTCACLSDRAKYPTFFRTIPSDYFQAKALAALVKHFGWQWIGAIQSDNDYGRNGILAFTEEVKKLGICIAFVGTILRTYSMHKILDVVEIIKQSSVKVILAFVPEGDFYPLMKEVVKQNITGIQWIASEAWITAPRPSTPEIYQAFGGALGFVVQKMPIPNLNPFLTGISPYTDPGAAFVRDFWEIMVGCRPFLPGVLAGTEAPNEICTGNETLMDSQDVFFNVTQLRVSYNVYKAVYAIAHALHQLIFCQPAGEKPVKPCLNVSKIQPKEVTYHLQRVHFRNQFGDNVFFDENGDPPASYDIINWQLKNGQVQHVTLGYFASDANGDYKISIQGEKIVWRTGKRVPTSVCSNVCPVGTRKAQIKGKPTCCFDCIPCADGTIANSTGAADCTSCAQEYWSNEGKDECIPKTVEFLTYHEPMGIAITVVSLVGASLSLATMMVFIHYRETPVIKASNSELSCCLLFSLLLCFLCPLTFIGRPTVWTCMLRHTAFGVTFALCISCILGKTIVVVTAFRATFPGNKFAGKFGPAQQRIIVCSCTLIQIVICLLWLKLNPPFPDMVFRYSNKKIVLECNTGSEAAFYTVLGYIGILAIMCLVLAFLTRKLPDNFNEAKFITFSMLIFCAVWITFIPAYVSSPGKFTVAVEIFAILSSAFGLLICIFAPKCYIIFLKPEKNTKKHVMGINVNK
>LOCXPOlfC12.119.HIT1.OlfC.2R.842.ANF_receptor.exons8.JAKOON010000015.1.Embiotoca_jacksoni
SSSTSAAEVCTLQNNFQPSFVAEGDYVIGGIFPLHYNQEMPDLNCTYRPPPVRCNGFDPRAFRWAQTMRLAVEEINQSPELLPNHTLGYKIFDSCAYPLTGQRAALSVLNGMSEDDSPTCGGASPLLAVVGESGSAQSIVVSRILQPFRISMISYFSSCACLTDRRKYPTFFRVIPNDDYQVKAIAQLLVRFNWTWVGLVRGDHEYGRFAVQGLLRELQGTKVCVAYQEMIPLLYNRQRALEIMQVMRRSGAKVVVVFSAEGEMTPFLRDYMMQNVTGIQWVASEAWVTASVFTGSEYYPYLGGTIGFGIRKGHISRLSDYLQTVNPQRYPNDLLVQELWEALYGCRSSLSSASQLPLCSGKESLLEQHSAYMNTSSPRVAYNVYKAVYAIAHSLHNLLLCQPGSGPFPSNSCAQSNNIFPWQLQYYLQEVTFNIAGEEVNFDLKGDSIPYYDIINWQRGTSGNIEFVNVGLFDGTKRAGEELVIREDRIMWAGHQSEASCSHCSVCSASCLPGSRKAVRRGQPVCCFDCVPCDSGKISNQTNSIECTFCPEDFWSNKDRTDCIPKKVEFLAYDSVGIVLTVISVVGAFLTTAVFSVFFYHRNSAIVRVNNSELSFFILFALTLCFLCSLVFIGEPTFWSCMLRHTAFSITFSLCISCILGKTLVVLAAFTATRPGNNLMKWLGPKQQRAIIFSCTLVQVVICAAWLIDAPPYPSRNTQYERSKIILECSVGSSFAFWCVLGYIGLQACLCFVLAFLARKLPGNFNEAKFITFSMLIFCAVWLAFIPAYISSPGNYADAVESFAILASSFGLLFCLFAPKCYIILLKPEKNTKQHLMGKEKK
>LOCXPOlfC10.124.HIT1.OlfC.2R.827.ANF_receptor.exons13.JAKOON010000015.1.Embiotoca_jacksoni
CGQLGDSEPLALQAEGDVVIGGFFPLHYVASEPQHIYHSKPQITPCSGFDHRAFRWMMTMVFAVEEINRNSSLLPGVKLGYRIMDSCDHVHTSLQALFPLVSQSKVVTSESDASTCLSGSPVPAVIGLASSSPTRAVAQTLGSLNIPLVSYFATCTCLSDKKMYPSFLRTVPSDLFQVRGLVQLVTFSGWLWVGTIGTMDDYSHYGIQAFSNRFRQQGGCVAFHLTITKSPTVAEIQGMADRLQSSTAQVVVVFATEGQLLDLLFELAQRNVTGIQWVASEAWVTATLLTTPHFHPLLEGTLGFSFPGVRIPGLKEFLFNVRPSPEPGMEFINMFWEEQFGCKFGGDKSKENEAYTCTGSEDLRYTDSSYADVSQVRISYNVYKAVHAIAHALHTLLNCDLSGPNKGICEKHKSFTSQQTVNFTNQFDEKVYFDSSGEPVPLYDIINWQKDSKGEIRFIKVGSYDGSAPLGQQLQIKQSTIVWTKGQSQVPVSQCSAACPPGSRQARRPGEPRCCFDCLPCADGEISNQTGSTECTKCPDYYWSDKEKVKCVAGVEEFLSFYDTMGIILVALTLLGVILTTIITIVFHHFRSTPIVKANNSEISFLLLFSLKLCFLCSLVFVGQPSVWTCRLRQPAFGISFVLCLSCLLVKTIVVLLAFRANVPSSRGLKLFGPSQQRMLILCTTAPQIFLCAGCILGAHPFPFRNPTYQASTGKIVVECKEPWPPGFYLILGYIGLLAFVCLLLAFLGRKLPDTFNEAKLITFSMLIFWAVWISFIPAHVSSPGKFTVAVEIFAILASSFGLLLCVFVPKCYIILLQPEKNIKKGI
>LOCXPOlfC13.131.HIT1.OlfC.2R.868.ANF_receptor.exons8.JAKOON010000015.1.Embiotoca_jacksoni
MEISALLFGLRLALCLFELNSAVELGGSLDGLKQETAGVSTEASSVKCKLQSSTRRPAFSMDGDYIIGGVFSIHYYMHTVKHNYTTMPEPLRCTGSIDSRELRFSRAMVFAIDEINSSTELLPGIRLGYQIHDSCAAVPVAVHVAFQLSNGLDPVFHPGDECSQSGTVMAIVGESGSSPSISMSRVIGSFNIPQVSHFATCACLSDKQQYPSFFRTIPSDQFQADALARLLKHFGWSWIGAVRSDSDYGNNGMKSFLDAAHQEGICVEYSESFYRTHPRSRIQRVADVIRRSTAVVVVAFVASGDMRILLEELSREPFPPRQWIGSESWVTDPDMLRFGFCAGAVGFGIQQSVIPGLRDFLLDLSPSEVAASPVLTEFWEDAFNCRLGENKRVCDGSEDMQKLQSPYTDTSQLRITNMVYKAVYAIAHAIHNAVCQETNFTTHCDKLSGLESKQVFTQLKKVNFSQNSYDVSFDANGDPVAVYELVNWQKSETGIIELVTVGYYDASLPVGQEFRINRNLTWLEGGTQVPVSMCTNSCPPGSRKVLQKGKPICCYDCVPCPEGEISNDTDSPDCFPCREEFWPNAKRDACFPKPVEFLSFDDVLGIILSAFSVGGALLAITTASVFFHHRTSPIVRANNSELSFLLLLSLTLCFLCSLTFIGRPSEWSCMLRHTAFGITFVLCISCVLGKTMVVLMAFKATLPGSNVMKWFGPPQQRMTVVSFTFIQVLICTIWLVLSPPFPMKNLTVYKDKIILECALGSAVGFWAVLGYIGLLAVFCFVLAVLARKLPDSFNEAKLITFSMLIFCAVWITFIPAYVSSPGKFTVAVEIFAILASSFGLILCIFAPKCFIILFKPEKNTKKYMMSKN
>LOCXPOlfC14.134.HIT1.OlfC.2R.879.ANF_receptor.exons9.JAKOON010000015.1.Embiotoca_jacksoni
MGTFLSTFIFMYFILIIFSSSYLSESSPLFSTCKLRRQFYLNGMHKPGDVVLGGLFEVHYTSVFPELTFTSEANKVSCQGFDPPAFRHAMTMAFAIDEINKNSKLLPNVTLGYSLYDNCATLVIGFSAALSLASGREEQFLLQESCSGTPPILGIVGDSFSTFSIATSDVIGLFQLPIVSYFATCSCLSDRQRFPSFFRTIPSDAFQVHAMIQILKHFGWTWVGLLVSNDDYGLHVARSFQSELAQSGGGCLAFSEILPWGENQAELWRIVEVMKKSTARVVIVFAHQIHMIQLMEEVMNQNVTGLQWMASEAWTSAAVLQTPRLMPYLGGTLGIAIRRGEIPGLRDFLLQIRPDFYYNNDNGNSMVNQFWEHTFQCRFAPPPAGWVEAGGALCTGQENLETVETEFLDVSNLRPEYNIYKAVYALAYALDDLLQCEPGRGPFSGHSCAALQTLEPWQLMFYLENVNFTTPFGDEVSFDENGDALPIYDIMNWLWLPDGRTKVQNVGEVKRSASKAEELTLDEHKIFWNFESKQPPRSVCSESCRPGTRTARKKGQPVCCFDCVPCSEGKFSNETDSMECISCPEDFWSSPRRDHCVPKKTEFLSYHEPLGICLTAASLLGTFICVVVLGIFYCHRSTPMVRANNSELSFLLLVSLKLCFLCSLLFIGRPKLWTCQLRHAAFGISFVLCVSCILVKTMVVLAVFKASKPGGGANLKWFGAVQQRGTVLALTSIQAAICTVWLVSSSPAPHKNTYYHNDMIVYECVVGSTIGFAVLLGYIGLLAFLSFLLAFLARNLPDNFNEAKLITFSMLIFCAVWVAFVPAYVNSPGKYADAVEVFAILASSFGLLMALFGPKCYIILLRPERNTKKAIMGRGTTKS
>LOCXPOlfC15.139.HIT1.OlfC.2R.868.ANF_receptor.exons8.JAKOON010000015.1.Embiotoca_jacksoni
MEISALLFGLRLALCLFELNSAVELGGSLDGLKQETAGVSTEASSVKCKLQSSTRLPAFSMDGDYVIGGVFAIHYYMHTVKQNYTIMPEPLRCTGSIVSRELRFSRAMVFAIDEINNSTELLPGIRLGYQIHDSCAAVPVAVHVAFQLSNGLDPVFHPGDECSQSGTVMAIVGESGSSPSISMSRVIGSFNIPQVSHFATCACLSDKQQYPSFFRTIPSDQFQADALARLLKHFGWSWIGAVRSDSDYGNNGMASFLDAAHQEGICVEYSESFYRTHPRSRIQRVADVIRRSTAVVVVAFVASGDMRILLEELSREPFPPRQWIGSESWVTDPDMLRFGFFDGAVGIGIQQSVIPGLRNFLLDLSPSEVAASPVLTEFWEDAFNCRLGENKRVCDGSEDMQKLQSPYTDTSQLRITNMVYKAVYAIAHAIHNAVCQETNFTTHCDKLSGLESKQVFTQLKKVNFSQNSYDVSFDANGDPVAFYELVNWQKSETGIIELVTVGYYDASLPVGQEFRINRNLTWLEGGTQVPVSMCTNSCPPGSRKVLQKGKPICCYDCVPCPEGEISNATDSPDCFPCREEFWPNAKRDACFPKPVEFLSFDDVLGIILSAFSVGGALLAITTASVFFHHRTSPIVRANNSELSFLLLLSLTLCFLCSLTFIGRPSEWSCMLRHTAFGITFVLCISCVLGKTMVVLMAFKATLPGSNVMKWFGPPQQRMTVVSFTFIQVLICTIWLVLSPPFPMKNLTVYKDKIILECALGSAVGFWAVLGYIGLLAVFCFVLAVLARKLPDSFNEAKLITFSMLIFCAVWITFIPAYVSSPGKFTVAVEIFAILASSFGLILCIFAPKCFIILFKPEKNTKKYMMSKN
>LOCXPOlfC16.143.HIT1.OlfC.2R.860.ANF_receptor.exons9.JAKOON010000015.1.Embiotoca_jacksoni
VDLILSVSFVCSLSSSLASFCKLRSKFHLNEVHKPGEVVLGGLFEVHYTSVFPERTFTSEPQQPRCKGFDTLGFRHAMTMAFAIDEINKNSKLLPNVTLGYSLYDNCGALVIGFSGALSLASGREEQFLLQESCSGTPPILGIVGDSYSTFSIASSNVLSLFKMPMVSYFATCSCLSDRQRFPSFFRTIPSDAFQVRAMIQILKHFGWTWVGLLVSDDDYGLHVAQSFQSDLAQSGGGCLAYVEVLPWDSDLNELRRIVHLIKTSTTRVVIVFAHEIHMIHLMEEVMKQNVTGLQWMASEAWTAASVLQTPRLMPYLGGTLGIAIRRGEIPGLREFLLQIRPDKKENYGNNMVRQFWEHTFQCGFDPAGWVEAGGALCTGEEDLETVETEFLDLSNLRPEYNVYKAVYALAYALDDMLQCEPGRGPFSGHSCATVQTLEPWQLVHYLQKINFTTPFGDEVSFDENGDALPIYDVMNWLWLPDGRTKVQNVGEVKRSASKAEELILDELKIFWNFESKEPPQSVCSESCPPGTRMARKKSQPECCFDCIPCSEGKISNKTDSMECISCPEDFWSSPQRDHCVPKKTEFLSYHEPLGICLTAASLLGTFICVVVLGIFYCHRSTPMVRANNSELSFLLLVSLKLCFLCSLLFIGRPRLWTCQLRHAAFGISFVLCVSCILVKTMVVLAVFKASKPGGGANLKWFGAVQQRGTVLALTCVQAAICTAWLVSSSPSPHKNTQYHNDMIVYECVVGSTIGFAVLLGYIGLLAFLSFLLAFLARNLPDNFNEAKLITFSMLIFCAVWVAFVPAYVNSPGKYADAVEVFAILASSFGLLVALFGPKCYIILLRPERNTKKAIMGRGT
>LOCXPOlfC17.151.HIT1.OlfC.2R.858.ANF_receptor.exons9.JAKOON010000015.1.Embiotoca_jacksoni
LILSVSFVCSLSSSLASFCKLRSKFHLNEVHKPGEVVLGGLFEVHYTSVFPERTFTSEPQQLRCKGFDTLGFRHAMTMAFAIDEINKNSKLLPNVTLGYSLYDNCGALVVGFSGALSLASGREEQFLLQESCSGTPPVLGIVGDSSSTYSIASSSVLGLFKMPMVSYFATCSCLSDRQRFPTFFRTIPSDAFQVRAMIQILKHFGWTWVGLLVSDDDYGLHVAQSFQSDLAQSGGGCLAYVEVLPWDSDLNELRRIVHLIKTSTARVVIVFAHEFHMIHLMEEVVQQNVTDLQWFASEAWTSAAVLQTPRLMPYLDGTLGIAIRRGEIPGLRDFLLQIRPDKKENYGNNMVRQFWEHTFQCGFDPAGWVEAGGALCTGEEDLETVETEFLDLSNLRPEYNVYKAVYALAYALDDMLHCEPGRGPFSGHSCATVQTLEPWQLVHYLQKINFTTPFGDEVSFDENGDALPIYDVMNWLWLPDGRTKVQNVGEVKRSASKAEELTLDELKIFWNFESKEPPQSVCSESCPPGTRMARKKSQPECCFDCIPCSEGKISNKSDSMECISCPEDFWSSPQRDLCVPKKTEFLSYHEPLGICLTAASLLGTFICVVVLGIFYCHRSTPMVRANNSELSFLLLVSLKLCFLCSLLFIGRPRLWTCQLRHAAFGISFVLCVSCILVKTMVVLAVFKASKPGGGANLKWFGAVQQRGTVLALTCVQAAICTAWLVSSSPSPHKNTQYHNDMIVYECVVGSTIGFAVLLGYIGLLAFLSFLLAFLARNLPDNFNEAKLITFSMLIFCAVWVAFVPAYVNSPGKYADAVEVFAILASSFGLLVALFGPKCYIILLRPERNTKKAIMGRGT
>LOCXPOlfC18.157.HIT1.OlfC.2R.868.ANF_receptor.exons9.JAKOON010000015.1.Embiotoca_jacksoni
YSIMCICISLFYSVSISLCSASSSLLSSCKLQRKFHLNEVHKPGEVVLGGLFEVHYTSVFPEQTFTSEPQQPRCKGFDTLGFRHAMTMAFAIDEINKNSKLLPNVTLGYSLYDNCGALVVGFSGALSLASGQEEQFLFQESCSGTPPVLGIVGDHYSTFSIAISNVLSLYNMPIVSYFATCSCLSDRQRFPTFFRTIPSDAFQVRAMIQILKHFGWTWVGLLVSDDDYGLHVAQSFQSDLAQSGGGCLAYVEVLPWDSDLNELRRIVHLIKTSTARVVIVFAHEIHMIQLMEEVMNQNVTGLQWMSSEAWTSASVLQTPRLMPYLGGTLGIAIRRGEIPGLRDFLLQIRPDKKENYGNNMVRQFWEHTFQCGFDPAGWVEAGGALCTGEEDLETVETEFLDLSNLRPEYNVYKAVYALAYALDDMLQCEPGRGPFSGHSCATVQTLEPWQLVHYLQKINFTTPFGDEVSFDENGDALPIYDVMNWLWLPDGRTKVQNVGEVKRSASKAEELILDELKIFWNFESKEPPQSVCSESCPPGTRMARKKSQPECCFDCIPCSEGTISNKTDSMECISCPEDFWSSPQRDLCVPKKTEFLSYHEPLGICLTAASLLGTFICVVVLGIFYCHRSTPMVRANNSELSFLLLVSLKLCFLCSLLFIGRPRLWTCQLRHAAFGISFVLCVSCILVKTMVVLAVFKASKPGGGANLKWFGAVQQRGTVLALTCVQAAICTVWLVSSSPSPHKNTQYHNDLIVYECVVGSTIGFAVLLSYIGLLAFLSFLLAFLARNLPDNFNEAKLITFSMLIFCAVWVAFVPAYVNSPGKYADAVEVFAILASSFGLLVALFGPKCYIILLRPEKNTKKAIMGQGT
>LOCXPOlfC19.161.HIT1.OlfC.2R.868.ANF_receptor.exons9.JAKOON010000015.1.Embiotoca_jacksoni
MWTLLHTSLMLLMLTYSCSSSAASSSCRLQGQFHLNGMSKAGDVVLGGLFEIHFFSVFSDLSLTSEPQQPTCHGFDVVGFREAQTMAFAIDEINRKSDLLLNVTLGYSLFDSCLNLGIGFQAALSLASGQEEQIILDETCEGSPPVLGIVGDSSSTRSIAISSVLGLYRVPMVSYYATCSCLSDRQKFPSFFRTIPSDAFQVQAMIQILKHFSWRWTGLLVSDDDYGLHAARSFQSDLSLSGGGCLAYLEVLPWGDDPSELRRIVDVMKKSTARVVIVFAHESHMIDLIEEVMNQNVTGLQWMASEAWTAASVLQTPRLMPYLGGTLGIAIRRGEIPGLRDFLLQIRPDLHHNNSYGNNMVNQFWEHTFQCRFAPPPAGWVEAGGALCTGQENLETVGMEFLDLSNLRPEYNVYKAVYALAYALDDMLQCEPGRGPFRGQSCAALQRLEPWQLVYYLEKINFTTPFGDEVSFDENGDALPIYDVMNWLWLPDGRTKVQNVGEVKRSASKAEELTLDEHKIFWNFESKEPPQSVCSESCPPGTRMARKKSQPECCFDCIPCSEGKISNKTDSMECISCPEDFWSSPQRDLCVPKKTEFLSYHEPLGICLTAASLLGTFICVVVLGIFYCHRSTPMVRANNSELSFLLLVSLKLCFLCSLLFIGRPRLWTCQLRHAAFGISFVLCVSCILVKTMVVLAVFKASKPGGGANLKWFGAVQQRGTVLALTCVQAAICTVWLVSSSPSPHKNTYYHNDLIVYECVVGSTIGFAVLLGYIGLLAFLSFLLAFLARNLPDNFNEAKLITFSMLIFCAVWVAFVPAYVNSPGKYADAVEVFAILASSFGLLVALFGPKCYIVLLRPEKNTKKAIMGR
>LOCXPOlfC20.168.HIT1.OlfC.2R.870.ANF_receptor.exons9.JAKOON010000015.1.Embiotoca_jacksoni
TLLHTSLMLLMLTYSCSSSAASSSCRLQGQFHLNGMSKAGDVVLGGLFEIHFFSVFSDLSFTSEPQQPTCHGFDVAGFRQAQTMAFAIDEINRKSDLLPNVTLGYSLFDNCLKLGIGFRAALSLASGQEEQIILDETCEGSPPVLGIVGDSSSTRSIAISSVLGLYRVPMVSYYATCSCLSDRQKFPSFFRTIPSDAFQVQAMIQILKHFGWRWTGLLVSDDDYGLHAARSFQSDLSLSGGGCLAYLEVLPWGDDPSELRRIVEVMKKSTARVVIVFAHESHMIDLIEEVVNQNVTGLQWMASEAWTAASVMQTPRLMPYLGGTLGIAIRRGEIPGLRDFLLQIRPDLHHNNSYGNNMINQFWEHTFQCRFAPPPAGWVEAGGALCTGQENLETVGMELLDLSNLRPDYNVYKAVYALAYALDDMLQCEPGRGPFRGQSCAALQRLEPWQLVYYLEKINFTTPFGDEVSFDENGDALPIYDVMNWLWLPDGRTKVQNVGEVKRSASKAEELTLDEHKIFWNFESKEPPQSVCSESCPPGTRMARKKSQPECCFDCIPCSEGKISNKTDSMECISCPEDFWSSPQRDHCVPKKTEFLSYHEPLGICLTTASLLGTFICVVVLGIFYCHRSTPMVRANNSELSFQLLVSLKLCFLCSLLFIGRPRLWTCQLRHAAFGISFVLCVSCILVKTMVVLAVFKASKPGGGANLKWFGAVQQRGTVLALTCVQAAICTAWLVSSSPSPHKNTYYHNDMIVYECVVGSTIGFAVLLGYIGLLAFLSFLLAFLARNLPDNFNEAKLITFSMLIFCAVWVAFVPAYISSPGNLADAVEVFAILASSFGLLVALFGPKCYIILLRPERNTKKAIMGRAIES
>LOCXPOlfC21.171.HIT1.OlfC.2R.887.ANF_receptor.exons12.JAKOON010000015.1.Embiotoca_jacksoni
MSWFSWLFTLWSCSTPLLLLVGLSGRQLGLGSGPQVVQSVTCSLWGTPSDEGLFEDGDVVIGGLFSLRYEPPDTDHDFTQLPHYKPCTGLQNLPLQYIYAMVFAFEEINHSTTLLPGVKLGYHIRDSCALPPWAIQAALSLVGGDSISCNTAALPAGNKEEIEKRRGDQPVPLIIGGASSITAQILSRILGPLSVPLMSYTASCPCLSDRLQYPNFFRTMASDIYQARAIAQLAIRFNWTWIGAVIANNNYGHMAVKVFQEEIQGAEVCLAFVETLQRENIVSDARRAALSIQASTARVILIFSWYTDVRELFLQLAKINVTDRQFLASEAWSTSGDLLQNPVTSKVARGVLGVAIRSSALPGFENYLKKLNPSYRPDDEFLREFWEKEFGCSPGARPPPSYASSSHFYINSGTESLEWVQNLFIDTSQLRVSYNVYLAVYAAAHALHSLLSCPNTEGPPGNNSSTCSSPKQIQPTELLQHLNKVNFTTPQGELFHFQGADIPAKYDLVNWQKTPEGTQKLVLIGRVDGFDLHLNESAIQWSTGSNQVPVSVCSEICPPGTRKANRKGEPVCCFDCIPCAEGEISNKTGSLHCERCPSDFWSNAKRTACIPRHLDFLSFNETLGITLTAVAVCGVAVTTAVFLVFLHYRKTPMVRANNSELSFLLLVSLKLCFLCSLVFIARPSVWSCRFQQAAFGISFVLCVSCLQVKTIVVLAAFRSARPGAEALMKWFGPGQQRGSVCFFTCIQVVVCIIWLLLSPPVPQPDLDIPGLKVTLKCAMASVVGFSLVLGYIGLLACTSLLLAFLARKLPDNFNEAKLITFSMLIFCAVWVAFVPAYVSSPGKYAVAVEIFAILASSYGLLFCIFAPKCFIILLRPDKNTKKHLLAR
>LOCXPOlfC22.175.HIT1.OlfC.2R.881.ANF_receptor.exons12.JAKOON010000015.1.Embiotoca_jacksoni
RLLSQWLSLLLLSGVGRRIGLEMVQATVCTQWAAPGNKSLFQDGDVIIGGFFSLYYIPSVGEQDFTKMPHYEPCTGLDLESLKFMYAMAFAVEEINRNSTLLPGVKLGYRILDSCGQYPWALQGPLSLVGGDAHSCNLQASMLHSATYRQPGDTAGGQPVPLLIGGAASTTSIMLSRILGPLSVPVISYLASCPCLSDRSKFPNFFRTIPSDVYQARAIAQLAIRLHWTWIGAMVENNDYGQFAMQVFQEEIQGKGICLEFIETVRRQTIVSDAKRAALTIQASTARVILIFCWYTEVKRLFKELAKRNVTDRQFLASEAWSTSDDLLHDLTISNVATGVVGVAIRSSTIPGFGNYLRSLNPISHPYDEFLREFWEKETLSDDPSNVSTSVPVKGFLHKVSLPPCSGTESMEGAQRPFTDTSQLRVSYNVYLAVYAAAHALHSLLSCPNTEGPPGNNSSTCSSPKHIQPTELSQHLNKVNITTPQGEMFYFDGADIPAKYELVNWQKTPEGTLKLVLIGHVDGFDLHLNESAIQWSTGSNQVPVSVCSEICPPGTRKANRKGEPVCCFDCILCAEGEINNKTGSLHCEPCPSEFWSNVERTACIPRQLDFLSFNETLGITLTTAAVSGAVVTTAVFVVFLHYRQTPMVRANNSELSFLLLVSLKLCFLCTLVFIGRPSVWSCRFQQAAFGISFVLCISCLLVKTIVVLAIFRSARPGAEALMKWFGPGQQRGSVCFFTCIQVIICAVWLSLSPPTPRRDLGFQGSKVTVECAMESVVGFCLLLGYIGLLACTCLLLAFLARKLPDNFNEAKLITFSMLIFCAVWVAFVPAYVSSPGKYVVVVEIFAILASSYGLLFCIFAPKCFIILLRPDRNTKKHMMAR
>LOCXPOlfC23.179.HIT1.OlfC.2R.881.ANF_receptor.exons12.JAKOON010000015.1.Embiotoca_jacksoni
RLLCQWLSVLLLSGVGRRIGLEMVQATVCNQWAAPDNKSLFQDGDVIIGGFFNLYYIPSVGEQDFTKMPHYEPCTGLDLESLKFMYAMVFAVEEINRNSTLLPGVKLGYRILDSCAQYPWALQGPLSLVGGDAHSCNLQASTLHSATYRQPGDTAGGQPFPLLIGGAASTTGIMLSRILGPLSVPVISYLASCPCLSDRSKFPNFFRTVPSDVYQARAIAQLAIRLHWTWIGAMVVNNDYGQFAMQVFQEEIQGKGVCLEYIETVRRQTIVSDAKRAALTIQASTARVIVIFCWYTDVKRVFQELAERNVTDRQFLASEAWSTSDDLLHDLTISNVATGVVGVAIRSSTIPGFGNYLRSLNPISHPYDEFLREFWEKETLSDDPSNVSTSVPVKGFLHKVSLPPCSGTESMEGAQRPFTDTSQLRVSYNVYLAVYAAAHALHSLLSCPNTEGPPGNNSSTCSSPKHIQPTELSQYLNKVNITTPQGEMFYFDGADIPAKYDLVNWQKTPEGTLKLVLIGHVDGFDLHLNESAIQWSTGSNQVPVSVCSEICPPGTRKANRKGEPVCCFDCILCAEGEINNKTGSLHCEPCPSEFWSNVERTACIPRQLDFLSFNEILGITLTTAAVSGAVVTTAVFVVFLHYRQTPMVRANNSELSFLLLVSLKLCFLCSLVFIGRPSVWSCRFQQAAFGISFVLCISCLLVKTIVVLAIFRSARPGAEALMKWFGQGQQRGSVCFFTCIQVIICAVWLSLSPPTPRRDLGFQGSKVTVECAMESVVGFCLLLGYIGLLACTCLLLAFLARKLPDNFNEAKLITFSMLIFCAVWVAFVPAYVSSPGKYVVVVEIFAILASSYGLLFCIFAPKCFIILLRPDRNTKKHMMAR
>LOCXPOlfC24.182.HIT1.OlfC.2R.881.ANF_receptor.exons12.JAKOON010000015.1.Embiotoca_jacksoni
RLLSQWLSVLLLSGVGRRIGLEMVQATVCTQWAAPGNKSLFQDGDVIIGGFFSLYYIPSVGEQDFTKMPHYEPCTGLDLESLKFMYAMVFAVEEINRNSTLLPGVKLGYRILNSCARYPWALQGPLSLVGGDAHSCNLQASTLHSATYRQPGDTAGGQPVPLLIGGAASATSIMLSRILGPLSVPVISYFSSCPCLSDRSKFPNFFRTIPSDVYQARAIAQLAIRLHWTWIGAVVENNDYGQFAMQVFQEEIEGKGVCLEFIETVGRETIVSDAKRAALTIQASTARVILIFCWYTDVKRLFQELAERNVTDKQFLASEAWSTSDDLLHDLTISNVATGVVGVAIRSSTIPGFGNYLRSLNPISHPYDEFLREFWEKETLSDDPSNVSTSVPVKGFLHKVDLPPCSGTESMEGAQRPFTDTSQLRVSYNVYLAVYAAAHALHSLLSCPNTEGPPGNNSSTCSSPKHIQPTELSQHLNKVNITTPQGEMFYFDGADIPAKYELVNWQKTPEGTLKLVLIGHVDGFDLHLNESAIQWSTGSNQVPVSVCSEICPPGTRKANRKGEPVCCFDCILCAEGEINNKTGSLHCEPCPSEFWSNVERTACIPRQLDFLSFNETLGITLTTAAVSGAVVTTAVFVVFLHYRQTPMVRANNSELSFLLLVSLKLCFLCTLVFIGRPSVWSCRFQQAAFGISFVLCISCLLVKTIVVLAIFRSARPGAEALVKWFGPGQQRGSVCFFTCIQVIICTVWLSLSPPTPRRDLGFQGSKVTVECAMESVVGFCLLLGYIGLLACTCLLLAFLARKLPDNFNEAKLITFSMLIFCAVWVAFVPAYVSSPGKYVVVVEIFAILASSYGLLFCIFAPKCFIILLRPDRNTKKHMMAR
>LOCXPOlfC25.186.HIT1.OlfC.2R.881.ANF_receptor.exons12.JAKOON010000015.1.Embiotoca_jacksoni
RLLSQWLSVLLLSGVGRRIGLEMVQATVCTQWAAPGNKSLFQDGDVIIGGFFSLYYIPSVGEQDFTKMPHYEPCTGLDLESLKFMYAMVFAVEEINRNSTLLPGVKLGYRILNSCARYPWALQGPLSLVGGDAHSCNLQASTLHSATYRQPGDTAGGQPVPLLIGGAASATSIMLSRILGPLSVPVISYFSSCPCLSDRSKFPNFFRTIPSDVYQARAIAQLAIRLHWTWIGAVVENNDYGQFAMQVFQEEIEGKGVCLEFIETVGRETIVSDAKRAALTIQASTARVILIFCWYTDVKRLFQELAERNVTDKQFLASEAWSTSDDLLHDLTISNVATGVVGVAIRSSTIPGFGNYLRSLNPISHPYDEFLREFWEKETLSDDPSNVSTSVPVKGFLHKVSLPPCSGTESMEGAQRPFTDTSQLRVSYNVYLAVYAAAHALHSLLSCPNTEGPPGNNSSTCSSPKHIQPTELSQYLNKVNITTPQGEMFYFDGADIPAKYDLVNWQKTPEGTLKLVLIGHVDGFDLHLNESAIQWSTGSNQVPVSVCSEICPPGTRKANRKGEPVCCFDCILCAEGEINNKTGSLHCEPCPSEFWSNVERTACIPRQLDFLSFNETLGITLTTAAVSGAVVTTAVFVVFLHYRQTPMVRANNSELSFLLLVSLKLCFLCSLVFIGRPSVWSCRFQQAAFGIIFVLCISCLLVKTIVVLAIFRSARPGAEALMKWFGPGQQRGSVCFFTCIQVIICAVWLSLSPPTPRRDLGFQGSKVTVECAMESVVGFCLLLGYIGLLACTCLLLAFLARKLPDNFNEAKLITFSMLIFCAVWVAFVPAYVSSPGKYVVVVEIFAILASSYGLLFCIFAPKCFIILLRPDRNTKKHMMAR
>LOCXPOlfC26.190.HIT1.OlfC.2R.881.ANF_receptor.exons12.JAKOON010000015.1.Embiotoca_jacksoni
RLLSQWLSLLLLSGVGRRIGLEMVQATVCTQWAAPGNKSLFQDGDVIIGGFFNLYYIPSVGEQDFTKMPHYEPCTGLDLESLKFMYAMVFAVEEINRNSTLLPGVKLGYRILDSCGRYPWALQGPLSLVGGDAHSCNLPASMLHSATYQQPGDTAGGQPVPLLIGGAASTTGIMLSRILGPLSVPVISYLASCPCLSDRSKFPNFFRTVPSDVYQARAIAQLAIRLHWTWIGAMVVNNDYGQFAMQVFQEEIEGKGVCLEFIETVGRETIVNDAKRAALTIQASTARVIVIFCWYTDVKRLFQELAERNVTDKQFLASEAWSTSDDLLHDLTISNVATGVVGVAIRSSTIPGFGNYLRSLNPISHPYDEFLREFWEKETLSDDPSNVSTSVPVKGFLHKVSLPPCSGTESMEGAQRPFTDTSQLRVSYNVYLAVYAAAHALHSLLSCPNTEGPPGNNSSTCSSPKHIQPTELSQYLNKVNITTPQGEMFYFDGADIPAKYDLVNWQKTPEGTLKLVLIGHVDGFDLHLNESAIQWSTGSNQVPVSVCSEICPPGTRKANRKGEPVCCFDCILCAEGEINNKTGSLHCEPCPSEFWSNVERTACIPRQLDFLSFNETLGITLTTAAVSGAVVTTAVFVVFLHYRQTPMVRANNSELSFLLLVSLKLCFLCSLVFIGRPSVWSCRFQQAAFGIIFVLCISCLLVKTIVVLAIFRSARPGAEALMKWFGPGQQRGSVCFFTCIQVIICAVWLSLSPPTPRRDLGFQGSKVTVECAMESVVGFCLLLGYIGLLACTCLLLAFLARKLPDNFNEAKLITFSMLIFCAVWVAFVPAYVSSPGKYVVVVEIFAILASSYGLLFCIFAPKCFIILLRPDRNTKKHMMAR
>LOCXPOlfC27.193.HIT1.OlfC.2R.882.ANF_receptor.exons12.JAKOON010000015.1.Embiotoca_jacksoni
SRLLSQWLSLLLLSGVGRRIGLEMVQATVCTQWAAPDNKSLFQDGDVIIGGFFNLYYLPSVGEQDFTKMPHYEPCTSLDLESLKFMYAMVFAVEEINRNSTLLPGVKLGYRILNSCARYPWALQGPLSLVGGDAHSCNLQASMLHSATYRQPGDTAGGQPVPLLIGGAASTTSIMLSRILGPLSVPLISYFSSCPCLSDRSKFPNFFRTIPSDVYQARAIAQLAIRLHWTWIGAMVENNDYGQFAMQVFQEEIEGKGVCLEFIETVGRETIVNDAKRAALTIQASTARVIVIFCWYTDVKRLFQELAERNVTDKQFLASEAWSTSDDLLHDLTISNVATGVVGVAIRSSTIPGFGNYLRSLNPISHPYDEFLREFWEKETLSDDPSNVSTSVPVKGFLHKVSLPPCSGTESMEGVQRPFTDTSQLRVAYNVYLAVYAAAHALHSLLSCPNTEGPPGNNSSTCSYPKHIQPTELSQHLNKVNITTPQGEMFYFDGADIPAKYDLVNWQKTPEGTLKLVLIGHVDGFDLHLNESAIQWSTGSNQVPVSVCSEICPPGTRKANRKGEPVCCFDCILCAEGEINNKTGSLHCEPCPSEFWSNVERTACIPRQLDFLSFNETLGITLTTAAVSGAVVTTAVFVVFLHYRQTPMVRANNSELSFLLLVSLKLCFLCTLVFIGRPSVWSCRFQQAAFGISFVLCISCLLVKTIVVLAIFRSARPGAEALMKWFGPGQQRGSVCFFTCIQVIICAVWLSLSPPMPQRDLGFQGSKVTVECAMESVVGFCLLLGYIGLLACTCLLLAFLARKLPDNFNEAKLITFSMLIFCAVWVAFVPAYVSSPGKYVVVVEIFAILASSYGLLFCIFAPKCFIILLRPDRNTKKHMMAR
>LOCXPOlfC28.194.HIT1.OlfC.2R.843.ANF_receptor.exons6.JAKOON010000051.1.Embiotoca_jacksoni
IVSLSAVSLETGHAAGIEARGDVLIGGIFPIHADIDRKNRSFAPHLQPCVRFEERRLGRALAMINAIEVVNKSPLMTDVNMTLGYRILDSCSDVSTALRAAADFTHQPDCSRAGSTSSCSPPVIAVIGASYSEISIAVARHLTLSMVPQISYSSTAVILSDKSRFPAFMRTIPNDRHQTTAMASLLSTFRWNWVGIVTTDGDYGRSALDHFVTEASERGICVAFKSVLPQSVTSPEINSAISNTAQTILKNPKVQVIVSFAKPTHMMYLYQELQHRVLTSRLNMQSMTRVWVASDSWSTSSSVTGNLTLQDVGHVVGFTFKRGDLTSFSEYLSRLVAAGPGSTGNNSLLREIYRLMNSSREFSDSELMSEAVNRLREHIHANSVFSVEMAVSAIAQAVASICSSRACSTPGTLQPWQVLQVLHSQDFRLRDERFQFDSRGDLNLGYDVTMWRSQGRNIHVHHVVAEYHPNNNTFRYTNHSSTVLFQDLQSITSKCSNSCVPGEFKKTSEGQHTCCYECTNCTENYYSNNTDMDQCLSCDFDTEWSPEGSSSCVPKKRLSFSWQNGFAAVLLAFSALGILLTLLVSALFLHQRDTPVVKAAGGPLSQVILFSLVVSYISATLFVGRPNSFQCKARQVLFGISFTLCVSCILVKTLKILLAFKFDPVQQEVLRRLYKPYLIVTFCVALQAAACICWLVLKSPSNHVTRSPTTLLADCHEGSYLAFGVMLGYIAVLAFVCFVCAFKGRKLPQQYNEARFITFSMLLYLISWLLFVPIYVTTTGVYLPAVEMVVILISNYGILSCHFFPKCYIILFKRQQNTNSAFRKKIYEYSLKTSEAVSESGGS
