# Supplementary material for: Expanded olfactory system in ray-finned fishes capable of terrestrial exploration
Source: BMC Biol. 2023 Jul 31;21:163. doi: 10.1186/s12915-023-01661-8 (PMC10392011; doi:10.1186/s12915-023-01661-8)
Supplement: Supplementary file 3 — Additional file 3: Data S1. Protein sequences and genomic coordinates of OLF genes. FASTA and General Feature Format (GFF) files containing the protein sequences and genomic coordinates for all identified OLF genes in this study. [file 12915_2023_1661_MOESM3_ESM.zip › PROTEINS/Esox_lucius.OLF_genes.fa]

>LOCXP_EluciusC.417.HIT1.OR.1R.330.7tm_4.exons6.CM015580.1.Esox_lucius
MSSLTSNLSLTENITTIIRPPYFYISGFTGIPHMKYYYVFLSLVYIITLMGNTFVMFVISMDRSLHSPKYIVVFNMALTDVSGTTALVPKLLDMFLFDRQFISYNQCLTNQFFVFIFHIMQSFNLTILSYDRLVAICCPLRYHMLISNRSIFQLTGAAWVLALLVVLMATGLITRLSFCGSVVINSFFCDHYPLYILAAPCSDVLPNRVMSNLLPCIVLYIPMIFIIASYICIIHALFTITHPQDRYRAIKTCTAHLILVAIYYLPVNITYLFVSFIPTNIRILNLSLTSVLPPMLNPIIYVLKTEEFKVSAKRFLKRVAQRAVGPLMIT
>LOCXPDareOR10.31-epsilon.328.241.HIT1.OR.1R.310.7tm_4.exons6.CM015580.1.Esox_lucius
MVEVSDVNYTRVSEFVIVGFPGLHPSYFQLMAWFFFFIYVTTISGNFLLVGLFVLERSLQKPMYIIMLSLALSDIGFATVALPKVIARWWWDDGRISFHTCLFQEQMIHYFGTLNSFIMMTMAMDRYLAICHPLRYPMLMTNQTMSCLTVFSWMSATVTPAIGTMDFTRKVAFCGPNHILHVYCDAVSLTKLACSNVVEIQGSSIGLAMFVLLAPFTFIIFSYVNIIVSVMRIANAQGRLKTFSTCATQGCIILIYYIPRFVVYCTPYIPNLTMTPDLRISLTLIYSLFPPIANPFIYCFRTKEIRTILV
>LOCXPSichOR22.13-gamma.351.310.HIT1.OR.1R.305.7tm_4.exons3.CM015580.1.Esox_lucius
SAMNNTQPSSVAFFILQGLGSLGEKRMVLFVIFLLAYTIILGGNSMIIYLVRTDPKLGSPMYFFLHHLSFVDMVYTTVTIPNMLSGFLTDLKTVSFPGCFLQMYCFIHMATTGRALLTVMAYDRYVAICNPLRYTTVMTRPVRLLLIVGAWTFGAFFTLPAITMATQRSYCGPNVVRHCWCDPSSLRVLVCGDTQVENMVSLSSAVISLLTTGLLILISYILIVMAIAKMGTTQRLKAFTTCVAHLTVVSISYTSASFVYISYRVGNISPEVRIIVSVLYSVLTPFLNPMIYSLRNKELRDAIKR
>XPLOC_203.1.OR.1R.321.7tm_1.exons3.CM015580.1.Esox_lucius
NNASLTVPRLPQPIRMFMGFLSVSPCLLYFYINMVMLYSLKSKPVFRETSRYILFGNGNLLFADTILLVTSQLLSIFSMAGLFIIRYICVVIVLVANSSDTVSPFNLTVMSIERYVAYIFRYVAICYPLRVSSIITPRTTGIVIGILWTFSFLISIIKVIMLLVLESLPLDQVMQEFCDESTLFYLEFYNQVDNVLQGFIFITVGFVIIYSYITMTVVAKSASSDKDLNTKARNTVLLHLIQLGLSLSSTLVPNIISALKSRDINNASYIEYFLFIILIILPRCLSPMIYGLRDKMFRHILIYHLTCGLRTKVEPQKISKH
>LOCXPLeocOR16.1-lambda.380.335.HIT1.OR.1R.274.7tm_1.exons2.CM015585.1.Esox_lucius
EDHHHQSDLGGCLFSSMMACDAEVYILICVFLILTILSLVVNGCTLLGLGRSNDLSWEPRYALLKNLILSDIVQTMNLGPFVTHCLIQRSTMTFNSWCVIQYFTGSACIFCTMITITCMAIERYLYVCHAIHYLAILTPVRLRLAISFTWVLSISAGLVNVTLLHRGEGEYGAATYGLTCEPDTVERHMGFPRAAAVTPKLMGVSVTVLCLLSYFFAYVRMYQDACNAVVPFSVVNMRARNTVLFYCGMLFLQLLPMFLKITSDVLPPEEPLWG
>LOCXPDareOR11.4-eta.308.336.HIT1.OR.1R.295.7tm_1.exons1.CM015585.1.Esox_lucius
DVFEEALFKNLTIVLFGLIINYINGTLFYTFVTNVNFHSDSRYILYMQLIINDNVMVSIMVILHVLVYVCPTLNVSMCIVLLLIGENTHKKTPLNLAAMSTERFVAICHPLQHPLICTVSRTYMLIACIWVVGAIPGFINVIITIVFKPLSFFSSGRMCFHINIFQSVHHYYTDYATNILYVFFVWITLIYTYFRVVFSAKAATSDPVLSRKAQMTIRLHVVQLLLCMLSYITPVMDTTLTMLFPDFRSVILFGNAIITNILPWLLSPLIYGLRDQKFKKHMKRSLLCRKKVLTV
>LOCXPDareOR11.4-eta.308.337.HIT1.OR.1R.297.7tm_1.exons1.CM015585.1.Esox_lucius
DVLEEALFKNLTIVLFGLIINYINGTLLYTFLTNVNFHSDSRYILYMQLIINDNVMVSMLVNLHVLSYVCPNLNVSLCIVLLLICENAHKNTPLNLAAMSIERFVAICHPLQHPLICTVYRTYMLIACIWVVGSIPGFIKVIITLVFKPLSFFSSGRMCYPINIFQSVYNYNTYYATNILYLCFVWITLIYTYFRVVFSAKAATSDPVSSRKAQMTIRLHVVQLLFSMLSYITPLMDTVLTALFPDFRSVIMFCNNIITNILPRLLSPLIYGLRDQKFKKHMKRSLLCRKTVMNVKP
>LOCXPDareOR11.4-eta.308.338.HIT1.OR.1R.277.7tm_1.exons1.CM015585.1.Esox_lucius
DISEEALFKNLTIVLFGLIINYINGTLLYTFFTNVNFHSDSRYILYMQLIINDNVMVSIMVILHVLSYVCPNLNVSLCIVLLLICENAHKNTPLNLAAMSIERFVAICHPLQHPLICTVYRTYMLIACIWVVGAIPGFIKVIITLVFKPLSFFSSGRMCYPINIFQSIHNYNTDYATNILYLCFVWITLIYTYFRVVFSAKAATSDPVSSRKAQMTIRLHVVQLLLSMLSYITPLMDTVLTALFPDFRSVIMFCNNIITNILPRLLSPLIYGLRDQK
>LOCXPDareOR11.4-eta.308.340.HIT1.OR.1R.295.7tm_1.exons1.CM015585.1.Esox_lucius
DVFEEALFKNLTIVLFGLIINYINGTLLYTFFTNMNFHSDSRYILYMQLIINDNVMVSIMVILHVLVYVCPTLNVSMCIVLLLIGENTHKNTPLNLAAMSTERFVAICHPLQHPLICTVNRTYMLIACIWVVGAIPGFINVIITIVFKPLSFFSSGRMCFHINIFQSVHHYYTDYATNILYMFFVWITLIYTYFRVVFSAKAATSDPVLSRKAQMTIRLHVVQLLLCMLSYITPVMDTTLTMLFPDFRSVILFCNAIITNILPRLLSPLIYGLRDQKFKKHMKRSLLCRKKVLTV
>LOCXPDareOR11.4-eta.308.341.HIT1.OR.1R.295.7tm_1.exons1.CM015585.1.Esox_lucius
DVFEEALLKNLTVVLFGLIINYINGTLLYTFFTNVNFQSDSRYILYMQLIINDNVMVSMMVNLHVLSYVCPNLNVSLCIVLLLICENAHKNTPLNLAAMSIERFIAICHPLQHPLICTVSRTYMLIACIWVVGAIPGFIKVIITFVFKPLSFFSSSLMCYSINIFQSVYNYNTYYATNILYLCFVWITLIYTYFRVVFSAKAATSDPVSSRKAQMTIRLHVVQLLLSMLSYIAPLMDTVLTVLFPDFRSAVMFCNNIITNILPRLLSPLIYGLRDQKFKKHMKRSLLCRKTVMKV
>LOCXPDareOR11.4-eta.308.342.HIT1.OR.1R.295.7tm_1.exons1.CM015585.1.Esox_lucius
DVFEEALLKNLTVVLFGLIINYINGTLLYTFFTNVNFHSDSRYILYMQLIINDNVMVSIMVNLHVLSYVCPNLNVSLCIVLLLICENTHKNTPLNLAAMSIERFIAICHPLQHPLICTVSRTYMLIACIWVVGAIPGFIKVIITFVFKPLSFFSSGRMCYPINIFQSIHNYNTDYATNILYLCFVWITLIYTYFRVVFSAKAATSDPVSSRKAQMTIRLHVVQLLFSMLSYITPLMDAVLTSLFPDFRSVIMFCNNIITNILPRLLSPLIYGLRDQKFKKHMKRSLLCRKTVMKV
>LOCXPOR1.210.HIT1.OR.2R.322.7tm_4.exons1.CM015574.1.Esox_lucius
MIEQFQGINISHSVFIFVGFPNIYEYRVLLFLMFFVTYIVIWLGNSLLVYVIRNVKSLHSPMYVLICCLAVVDIVVATVILPNMLLGFLLDWSDISLAGCLTQMFFTHFLSSVESTILLAMALDRYVAICFPLCYARVMNSAVLVKLLLFTVVRSGTIMSVLVALAGSLSYCGSNVIPHCYCDHMALVSLACDSTERSAAMGLAVIVCFVGIDICVIVLSYVKILTEVLRVAAGEERRKAFHTCGTHLIVMMCFYLVGTVTFLSYNLKIQILTDVHTFLGVLYIIFPASVNPIIYGVRTKEIRHRILNIFKTRVNMVQVVTV
>LOCXPOR2.370.HIT1.OR.2R.328.7tm_4.exons1.CM015574.1.Esox_lucius
MNLTVLNIKIYFTAYGPPGTLNYGLFFLTFLLFFITIIANLILMLIICLESSLHKPMYIFLFNLAVNGLVGCFSVCPMIMDNLLKDIKDISHEACILQVFFSSFYGACAYFILAVMAYDRYVSICKPLQYHSIMTPSKVKMLLALIYFIPITSLSFQIYITASLPVCRYNINKLFCDNLAVVKLSCVESALSNVYGIFIITSQVVLPFVLIVLSYVKILLVCLKTSKESRKKALNTCTPHLIIFINFSAAILFSVVYNRYSTVTRGVNVLISILSILLPPLLHPIVYGIRTKEISTCITKIMRTHVFPNSFDFPHLKPEPKIIFLVSK
>LOCXPOR2.387.HIT1.OR.2R.324.7tm_4.exons1.CM015574.1.Esox_lucius
MNHTVFNIMFFTAYGPPGTLNYGLFFLTFLLFFITIIANLTLMLIICLESSLHKPMYIFLFNLAVNGLVGCFSVCPMIMDYLLKDIKDISHEGCILQVFFSSLYGACAYFILAVMAYDRYVSICKPLQYHSIMTPSKVKMLLALIYFIPITSLSFQMCITARLPVCRYNINKLFCDNLAIVKLSCVESPLSNLYGICLIASQVVLPFVLVVLSYVKILLVCLRASKESRKKALNTCTPHLITFINFSAAILFSVVYNRYSTVSRGVNVFISVQFIMFPPLLHPIIYGIRTKEIRTCISKMIRTHINPHYTDFPHLKSEPKIISL
>LOCXPOR12.399.HIT1.OR.2R.303.7tm_4.exons1.CM015574.1.Esox_lucius
EIVFVLHGLNMTQKNKYIYFSFTFILYLFTIFVNLTLIFTISLEKMLHDPMYLFICNLCINGIYGASTFYPRLLYDLLFDSHVITYIGCMTQVFGIYSYAFCEFTNLTVMAYDRYVAICKPLLYHTIMTIQKVKTLIFLTWLLTWLESGVGVALTAMLPLCGTDIDKLYCSNWAVVKLSCIDTTLINSYGFILTFSHVSQIILILFSYVNIVKASLRSRVERRKFLQTCLPHLITMNNFTISIVFDVMYARYGSNTSLLALRNIMSVEFLVVPPLLNPIIYGMTLTQIRKRVKQMFNCKVVAL
>LOCXPOR3.410.HIT1.OR.2R.307.7tm_4.exons1.CM015574.1.Esox_lucius
MNQTILNITIFFTAYGPPGALNYGVFFLTFLLFVITIFANLTLMLIIYFESSLHRPMYIFLFNLAVYGLVGCLSVCPMIMDNLLKDIKDISHEGCILQVFFSSVYATCSYINLAVMAFDRYVSICKALQYHSIMTPSKVKVLLALVYFIPITSLSFQMYITARLPVCRYNINKLFCDNLAVVKLSCVESVLSNVYGIFIIVSQVVLPFVLVVLSYVKILLVCLRTSKESRKKALNTCTPHLITFINFSAAILFSVVYNRYSTVTREVNVLISVQFILFPPLLHPIIYGIRTKEIRTCISKMIRTHIF
>LOCXPOR4.421.HIT1.OR.2R.304.7tm_4.exons1.CM015574.1.Esox_lucius
MENTTHFKVFRLAAYGDSAQLKSFYFAVVTVLYSLIIVANALLIGVICIERRLHEPMYLFLCSLFVNELYGSTGLFPALMFYLLSDTNYISLFYCFLQIFVLYTYGLTEFINLAVMSYDRYLCICYPLHYNNIMTPQKICVLILLPWLLSFMSHATVMSQSLQLQFCGNIIDRVYCDNYSVVRLACSNTTLINMWGLVVTMLFLSCTIFPTIYSYVRIIQICLKSPEETKQKAFNTCIPHIASLLNFAFGCIFVILQSRFNNADLPPILHTILTVYFLICPPLLNPVMYGLRMVKIRQACKKVL
>LOCXPOR5.437.HIT1.OR.2R.302.7tm_4.exons1.CM015574.1.Esox_lucius
NASQEIFVLHGLNVTQENRHIYFTFTLILYLFTIFVNLTLIFTICLEKMLHNPMYFFLCNLCINGIYGASAFYPKILYDLIFDSHVITYIGCMTQVFVIYSYVFCDFINLTVMAYDRYVAICKPLLYHTIMTIQKVRTLILLTWLFSWLEITIAVVLTARLPLCGTDIDKLYCSNWAVVKLSCSDTTLNNLYGFILIFFHLCQMTLILISYVNIIKVSLRSWVERRKSLQTCLPHLIALINFTVSIVFDLMYARYGSNTSLLALRNIMSVEYLVVPPLVNPIIYGMKLTPIRNRVGQMFNRK
>LOCXPOR6.454.HIT1.OR.2R.300.7tm_4.exons1.CM015574.1.Esox_lucius
NASQEIFVLHGLNVTQENRHIYFTFTLILYLFTIFVNLTLIFTICLEKMLHNPMYFFLCNLCINGIYGASAFYPKILYDLIFDTHVITYIGCMTQVFVIYSYTFCEFTNLTVMAFDRYVAICKPLLYHTIMTIQKVRTLILLTWLFSWLEITIAVVLTARLPLCGTDIDKLYCSNWAVVKLSCSDTTLNNLYGFILILSHFCQMILILISYVNIIKVSLRSWVERRKSLQTCLPHLIALINFAVSIVFDSMYARYGSNTSLLALRNIMSVEYLVVPPLVNPIIYGMKLTPIRNRVGQMFT
>LOCXPOR5.479.HIT1.OR.2R.302.7tm_4.exons1.CM015574.1.Esox_lucius
NSSQEIVFVLHGINMTQKYKQIYFSFTLTLYLLTIFVNLTLIFTIFWDKMLHDPMYLFICNLCINGIYGSSAFYPRILYDLLFDSHVITYSGCMTQIFLIYSYIISDCTTLTVMAYDRYVAICKPLHYHSILTIQKVWTLILLTWLFSWLESGILVLLTARLPLCGVDIDKLYCSNWAVVKLSCGDTTLNNLYGFILIFSHLCQMTLILISYVNIIKVSLRSRADRKTSMKTCLPHLITLTNFVISVIFDVMYARYGSDTSLLALRNIMSVEYLVVPPLVNPIIYGMKLTPIRNRVGQMFTK
>LOCXPOR7.211.HIT1.OR.2R.307.7tm_4.exons1.CM015574.1.Esox_lucius
VNSTQFTSFILSGYTENGPLKYLYFIIVTALYISIVFANTLLIVVICTERSLHKPMYLFLCSLFVNELYGSTALFPALMINLMSDVHVVSIIYCYLQIFCLYSYGSIEFSNLAVMSYDRYLAICYPLQYNIIMTSTRVWILVCVIWMCPLAKLIITLSLNIRLQLCGNVIEKVYCDNYLIVKLACSTSDTTVNNIYGLCSMVLSVIIPLIIILYSYIRILTICSKSSIETTQKAFNTCVPHMASLLNFFIGVSLKLLQSRFDRPLQTLPAVLQTILSVYHQICQPLFNPIVYGVRMSQIRQACKNIL
>LOCXPOR8.224.HIT1.OR.2R.308.7tm_4.exons1.CM015574.1.Esox_lucius
MMNSTQFTSFILTGYSDSGNLRYLCFVLIMVLYLSIVMANTLLIVAICMDRSLHKPMYQFLCSLFVNELYGSTALFPALMTNLMSDVHAISLTYCYLQIFCLYSYGTIEFSNLAVMSYDRYLAICYPLQYNIIMTPIRVCVLICVVWFCAFFKFTLTICLTSRSQLCGNVLDKVYCDNYLVVKLACSTSDITLNNIYGICGIVLTVALPLVIILCSYIKILNICLKSSIETKKKAFSTCTPHLASLLNFSFGCFLNLLQSRFDRPMKNFPTVVQTILSVYYLMCQPLFNPIVYGVKMSKIRQACKYIL
>LOCXPOR9.242.HIT1.OR.2R.306.7tm_4.exons1.CM015574.1.Esox_lucius
MNSTQFTTFILSGYTENGPLKYLYFIITTALYISIVMANTVLIVVICTERSLHKPMYLFLCSLFVNELYGSTALFPALMTNLMSDVHAISLTYCYLQIFCLYSYGSIEFSNLAVMSYDRYLAICYPLQYNIIMTPIRVWILVGVVWLCAFIKFLIRLYLTTHLQLCGNVIEKVYCDNYLIVKLACSTSDTTVNNIYGLCGVVLSVVVPLIAILYSYIRILKICFKSSIETKQKAFNTCIPHLASLLNFSFGCFLNLLQSRFESIESKTNVFQTILSVYYLMCQPLFNPIVYGVRMSKIRQACKNIL
>LOCXPOR10.261.HIT1.OR.2R.304.7tm_4.exons1.CM015574.1.Esox_lucius
EILFVLHGLNMTQKNKHIYFSCSLILYLFTIFVNLTLIFTISLEKMLHDPMYLFICNLCINGIYGASTFYPRILIDLLFDSHLITYSWCMTQAFGIYSYAFCEFTNLTVMAYDRYVAICKPLHYHSIMTIQKVWTLILLSWLFSWLECSIGLVLTVRLPLCGTDIDKLYCSNWAVVKLSCIDTTPNNLYGFFLTFCQVSQTMLILISYVNIIKLCLHSRARNKRFMQTCLPHLITVINFTVSIAFDSMYARYGSNTSLLALRNIMSVEYLVVPPLLNPIIYGMTLNQIRNRVGQIFSHKVAALK
>LOCXPOR11.278.HIT1.OR.2R.304.7tm_4.exons1.CM015574.1.Esox_lucius
KILFVLHGLNMTQKNKHIYFSCSLILYLFTIFVNLTLIFTISLEKMLHDPMYLFICNLCINGIYGASTFYPRLLYDLLIESHLITYSWCMTQTFGIYSYAFCEFTNLTVMAYDRYVAICKPLHYHSIMTIQKVWTLILLSWFFSWLECSIGIVLTVRLPLCGTDIDKLYCLNWAVVKLSCIDTTPNNLYGFFLVFCQVSKIMLILISYVNITKSCLRSHVGKKKFMQTCLPHLITVINFTISIVFDSMYTRYGSNTSLLALRNIMSVEYLVVPPLLNPIIYGMTLTQIRNRVGQIFSHKVAALK
>LOCXPOR12.299.HIT1.OR.2R.304.7tm_4.exons1.CM015574.1.Esox_lucius
EILFVLHGLNMTQKNKHIYFSFSLILYLFTIFVNLTLIFTISLEKMLHNPMYLFICNLCINGIYGASTFYPRLLYDLLFDSHLITYSWCITQAFGIYSYAFCEFTNLTVMAYDRYVAICKPLHYHSIMTIQKVRTLILLSWLFSWLECSIGLVLTVRLPLCGTDIDKLYCLNWAVVKLSCIDTTPNNLYGFFLVFCQVSQIMLILISYVNIIKLCLRSHVGKKRFMQTCLPHLITVINFTISIVFDSMYARYGSNTSLLALRNIMSVEYLVVPPLLNPIIYGMTLTQIRNRVGQIFSHKVAALK
>LOCXPOR14.319.HIT1.OR.2R.294.7tm_1.exons1.CM015574.1.Esox_lucius
DSEGGLVLPTVIAASARMVIIQVLIAIFLFANSLMILTFFKKAAFFTNTRYIFFAHTLVCDSIFLALSDSLLVISYSRAPMTGGLCILLVSILGNLSVATPLTLTAMSLERYVAICMPLRHSELSTPMRAIYSILLIQALSSVNRMIIMAILFSAVSLRFYTNPLICSTEQMIVFPWQGHISSALSQLYFLVMSLVIAFTYVKILAASRAASSERKTSTNKGLRTVILHGFQLLLCLIQFLCPLIESIVMKINFNLFMELRYFDYVFFILAPRCLSPLVYGLRDRDFMVVLKYY
>LOCXPOR13.338.HIT1.OR.2R.305.7tm_1.exons1.CM015574.1.Esox_lucius
MMNLTDLTSNGTNSAPSLYLIIKGCVVIPIFCIFFYFIVVMLHTFASHRQFLDNSRYILFAYMLINDTLQLLTSILLLFLFVVKIRLAMVYCAPLLFFSTATFLNTPLILAAMSLERYVAIMYPLQCPAAWRADRIWIIILSLWLVSSILPIVDFSLGEPQPGMNILSTPVQCKTTVLNSSPIQTLFKVSLNGLFFAVVASIIVFTYMRILLETRKMRADQASVGKAMHTVVLHGFQLLLCMIAFTQPITESLIVGLLLEHMSFLNYFCFILLPRFLSPLIYGLRDRSLRGYIRGAILCCSCRHV
>LOCXPOR14.350.HIT1.OR.2R.300.7tm_1.exons1.CM015574.1.Esox_lucius
VTNATGGGSGSSLQLAVDRILIVQVMNAIFITIICLLIFTFFKKDTFKYKTRYIFFAHTLLTDCLFLIMTNNLLLLTYFKVTMPAVACVVFCVLMSELTFVTPLTLTAMSLERYVAICMPLRHGELSTRRRSIHCIFLIHSISAIQPMITVSIFFASVPLSFYEQHKLCSAEILIAHNWQRHLRSAINQLYFLIMVITIVFTYVKIMAVAKEASSDRKKYSSKGRTTVILHAVQLFLCLIQLWCPFTEAAILPIDLQLYIDVRFFDYIVFILAPRCLSPLVYGLRDESFFLALRHYVFCG
>LOCXPOR14.371.HIT1.OR.2R.282.7tm_1.exons1.CM015574.1.Esox_lucius
RMVIIQVLIAIFLYVNSLMIFTFFKKAAFFTKTRYIFFAHTLVCDSIFLALTDALLVMSFSRVTMTGGLCIFVVVILGNLTVATPLTLTAMSLERYVAICMPLRHSELSTPMRAIYSILLIQALSSVIRVIMISILSSAVSLRFYTNPLICSVDRLIVFPWQGDLNSALSQLYFLVMSLIIAFTYVKIMGAARAASSERKTSTNKGLRTVILHGFQLLLCLIQLWCPLIESTVMKINLNLFIELRYFDYICFFLAPRCLSPLVYGLRDRDFMVVLKYYALFG
>LOCXPOR14.378.HIT1.OR.2R.282.7tm_1.exons1.CM015574.1.Esox_lucius
RMVIIQVLISIFLFVNSLMIFTFFKKAAFFTNTRYIFFAHTLLCDSIFLALTDALLVMSYSRAPMTGGLCIFLVIILESLSVATSLTLTAMSLERYVAICMPLRHSELSTPMRAIYSILLIQALSSVIWIIMISILFSAVSLRFYTNPLICSLEQMIVFAWQGHLSSALYQLYFLVMSLVIAFTYVKIMVAARAASSERKTSTNKGLRTVILHGFQLFLCLIQFWCPLIESTVMKINMNMFIELRYFDYICFILAPRCLCPLVYGLRDKDFMVVLKYYALFG
>LOCXPOR14.379.HIT1.OR.2R.282.7tm_1.exons1.CM015574.1.Esox_lucius
RMEIVQVLIAIFLFVNSLMIFTFFKKAAFFTNTRYIFFAHTLLCDSIFLALTDALLVMSYSRAPMKGGLCIFLVIILENLTIATPLTLTAMSLERYVAICMPLRHSELSTPMRAIYSILLIQALSSVIWIIMISILFSAVSLRFYTNPLICSLEQMIVFAWQGHLSSALYQLYFLVMSLVIAFTYVKIMVAARAASSERKTSTNKGLRTVILHGFQLLLCLIQFLCPLIESIVMKINMNLFIELRYFDYICFILAPRCLCPLVYGLRDKDFMVVLKYYALFG
>LOCXPOR15.380.HIT1.OR.2R.303.7tm_1.exons1.CM015574.1.Esox_lucius
MLNLTDLTSNVNSKKGLTLIIKECVVISIFCIFYFLVVMLNTFAFNRQFLDNSHYILFAYMLINDTLQLLTSILLLFLFVVNIRFAMVYCAPLLFFSTSTFLNTPLILAAMSLERYMAIMYPLDCPAAWRADRIWIIILSLWLVSSILPIVDFSLGEPQPGMNIFSTPVQCKTTVLNSSPIQTLFKVSLNGLFFAVVASIIVFTYIRILLETRKMRADQASVGKAMHTVVPHGFQLLLCMIAFTQPITESLIAGLLLEHMSFLNYFCFILLPPFPQPTYLRPERQKPEGLHKGSYPVLFMQTR
>LOCXPOR16.381.HIT1.OR.2R.300.7tm_4.exons1.CM015574.1.Esox_lucius
NVTVVTHFLFVGGERGLNKFYLELAVLLLVVYLMVLIGNLIIFTLVVTDPKLHTAMYIFLSNLSLIDIGITTSVIPKMISVCLWNDVTISYSACFFQMYVYLSFQTVEVLLLCFMAYDRYVAICNPLLYSSIITKRVCALLATAAWVVGLCLPAFSVIYASQMPYCSNKIHFWFCDHPPVVSLSCWDTTILIDVGIICAFIAIYLPLTVIVWSYYRIIVAVCKIVSSEGRMKAFSTCSSHLIIVLTFYFIHSCIYISAKYERVHCNVLILISIVNSFLTPVMNPILYSLRNEEIKAALRK
>LOCXPOR17.382.HIT1.OR.2R.302.7tm_4.exons1.CM015574.1.Esox_lucius
QANLNVVTEFIFIGGESGLNKFYPALAILLLVVYLMILIGNLIIFTLVVTDPKLHTAMYIFLSNLSLIDIGITTSVLPKMISVCLWNDVTISYSACFIQMYVHLSLECTESFLLCVMAYDRYVAICHPLRYNTIINKKACFLLATAAWTIGLCLPAYAVISASQLPFCSNKINFWFCDHPPVVSLSCLDTTFFMNVGIICAFISLYFPFTVIIWSYSRIIVAISKISSSEGRRKAFSTCSSHLTIVLIFYIAPSCIYISTKFKNVHCNVLILISVLNCFLTNSMNPIVYSFRNKEIKAALRK
>LOCXPOR18.383.HIT1.OR.2R.300.7tm_4.exons1.CM015574.1.Esox_lucius
NLNVVTEFLLFGGESGLNKFYPALAILLLVVYLMILIGNLIIFTLVVTDPKLHTAMYIFLSNLSLIDIGITTSVLPKMISVCLWNDVTISYSACFIQMYVHISMESTESFLLCVMAYDRYVAICHPLRYNTIINKKACFLLATAAWTCGLCLPAYVVISASQLPFCSNKIKFWFCDHPPVVSLSCLDTTFLMNVGIICAFIAMYLPFTVIIWSYSRIIFAISKISSSEGRRKAFSTCSSHLTIVLIFYIAPSCIYISTKFKNVHCNVLILISIFNCFLTNSMNPIVYSFRNKEIKAALRK
>LOCXPOR19.384.HIT1.OR.2R.300.7tm_4.exons1.CM015574.1.Esox_lucius
NLNVVTEFLFIGGESGLNKFYPALAILLLVVYPMILIGNLIIFTLVVTDPKLHTAMYIFLSNLSLIDIGITTSVLPKMISVCLWNDVTISYSACFIQMYVHLSLECTESFLLCVMAYDRYVAICHPLRYNTIINKNVCFLLTTAAWTCGLCLPAYVVILTSQLPFCSNRINFWFCDHPPVVSLSCLDTTFLMNMGIMCASIAIYFPFTIIIWSYSRIIFAISKISSSEGRRKAFSTCSSHLTIVLIFYIAPSCIYISAKFKNVHCNVLILISIFNCFLTNSMNPIVYSFRNKDIKAALRK
>LOCXPOR20.385.HIT1.OR.2R.302.7tm_4.exons1.CM015574.1.Esox_lucius
QANMNVVTEFLFIGGESGLNKFYPALAILLLVVYLMILIGNLIIFTLVVTDPKLHTAMYIFLSNLSLIDIGITTNVLPKMISVCLWNDVTISYSACFIQMYVYLSLESTESFLLCVMAYDRYVAICHPLRYNTIINKNVCFLLATAAWTCGLCLPAYVVILTSQLPFCSNRINFWFCDHPPVVSLSCLDTTFLINVGLMCASIAIYFPFTIIIWSYFRIILAISKISSSEGRMKAFSTCSSHLTTVLIFYIAPSCIYISAKFKNVHCNVLILISIFNCFLTNSMNPIVYSFRNKDIKAALRK
>LOCXPOR21.388.HIT1.OR.2R.313.7tm_4.exons1.CM015574.1.Esox_lucius
MTGQALNQTFSYHLQIASLDIPTPVTYIVFIIGLLLYLFSVFCNLTIMLLIITQQLLHKPMFYILFSLPLNDLIGISSILPRVLADIVTQTHTVYYPTCVFQAFLCHMYGGGVLFILAAMSIDRYLAICKPLQYPSIMTPFTLCVIISVAWGLDLALILILFALQARSTRCKTYIENVFCNNPSLLRLSCGEDLTVNNIYGLALTANMQIISVGIQLFSYIKIIIICVSNRQSDTSSKAAKTCVAQIVTFILFEFIGTFEILSYRFENIPPNAKKLCGIMIFIVLPVVNPIIHGMKTKDIQTAWFMVMRKKKV
>LOCXPOR22.389.HIT1.OR.2R.311.7tm_4.exons1.CM015574.1.Esox_lucius
MESQTRNQTFSYHLQIASFDIPTPVNYIVFIIGLLLYLFSLFCNLTIMLLIITQQLLHKPMFYILFSLPLNDLIGISSILPRVLADIVTQTHTVYYPTCVFQAFLCHMYAGGVLFILAAMSIDRYLAICKPLQYPSIMTPFTLCVIISVPWGLDLALILSLFALHSRVTKCKAYIQNVYCDNPSLLRLSCGEDLAVNYIYGLAITAVMQIICVGIQLFSYIKIIIICVSNRQSDTRSKAVNTCVAQLVTFFLFEFIGTFVILSYRFENLPPNAQKLCGMMIYLILPIVNPIIYGMKTKDILTAFMVVLKKK
>LOCXPOR23.390.HIT1.OR.2R.311.7tm_4.exons1.CM015574.1.Esox_lucius
MKGHTLNQTFSYHLEIASFDIPTPVNYIVFIIGLLLYLFSVFCNLTIMLLIITQQLLHKPMFYILFSLPLNDLIGISSMLPRVLADIVTQTHTVYYPTCVFQAFLCHMYAGGVLFILAAMSIDRYLAICKPLQYPSIMTPFTLCVIISVPWGLDLALILSLFALQSRVTKCKAYVQTVYCNNTSLLRLSCGEDLTVNNIYGLAITAVMQIISVGIQLFSYIKIIMICVSNRQSDTRSKAVNTCVAQLVTFFLFEFIGTFVILSYRFENVPSNVQKLFGIMIYLILPIVNPIIYGMKTKDILTAFMVVLKKK
>LOCXPOR23.391.HIT1.OR.2R.311.7tm_4.exons1.CM015574.1.Esox_lucius
MEGQTLNQTFSYHLQIASLDIPTPLNYLVFIIGLLLYLFSLFCNLTIMLLIITQQLLHKPMFYILFSLPLNDLIGISSMLPRVLADIVTQTHTVYYPTCVFQAFLCHMYGGGVLFILAAMSIDRYLAICKPLQYPSIMTPFTLCVIISVPWGLDLALILSLFALQSRVTKCKAYVQTVYCNNTSLLRLSCGEDLTVNNIYGLAITAVMQIISVGIQLFSYIKIIMICVSNRQSDTRSKAVNTCVAQLVTFFLFEFISTFVILSHRFENVPSNAQKLFGIMIYLILPIVNPIIYGMKTKDILTAFMVVLKKK
>LOCXPOR25.392.HIT1.OR.2R.307.7tm_4.exons1.CM015574.1.Esox_lucius
DTNSTYMLTLESLSIAPSGVYPAFIFGTLIYCFIVFCNMTVLATIALDRKLHKPMFILLFNMPINDLIGATAFFPQLVVSILTQNRSLSYPACYLQALLIHLYGTGSLTILTAMAYDRYIAICCPLKYNAIMCQNNLMKIIVLIWLLVITLVVVLLSLVTRFKICRTTIVDVFCNNPSLVKLICDDTRINNYYGLFLTAFVQGMSLIVVIFTYIQILLTCVMNKSSDAKSKAIQTCGTHLVVFLFLEFNSCFGLMAHRFENVSPSLRRAFGVSVMVFPPILNPLIYGLKTKEIRQHVMQFYSQKVSS
>LOCXPOR26.396.HIT1.OR.2R.310.7tm_4.exons1.CM015574.1.Esox_lucius
LFMDPNSTYMLTLESLSIAPSGVYPAFIFGTLTYCFIVFCNMTVLATIALDRKLHKPMFILLFNMPINDLIGATALFPQLVVSILTQNRSISYPACFIQALLIHLYGVGSLTILTVMAYDRYIAICCPLRYNYIMSQKNLIKIIIVMWLLVITLTVVLLSLVTRFKICRTRIVDLNCNNPSLVKLICDDTRINNYYGIFLTAFVQGIPLIVVIFTYIHILLTCVMNKSSDAKSKAIQTCGTHLVVFLFLEFNSCFGLMAYRFEKVSPSLRSAFGLSVIIFPPILNPLIYGLKTKEIRQNVLRFFYQKVSS
>LOCXPOR27.397.HIT1.OR.2R.309.7tm_4.exons1.CM015574.1.Esox_lucius
DTNSTYMLTLESLSIAPSDVYPAFIFGTLTYCFIVFCNMTVLATIALDRKLHKPMFILLFNLPINDLIGATALFPQLIVRILTQNRSISYPACFIQALLIHLYGVGSLTILTAMAYDRYIAICCPLRYNYIMSQNNLKKIVIVMWLLIISLVVVLLSLVTRFKICRTTIVDLNCNNPSLVKLICDDTRINNYYGLFVTVFVQGMSLIVVIFTYIQILFACVMNKSSDAKSKAIQTCGTHLVVFLFLEFNSCFSLLAHRFEQASPSLRRAFGLSILVFPPILNPLLYGLKTKEIRQNVLRFYKKKVSSSK
>LOCXPOR28.398.HIT1.OR.2R.312.7tm_4.exons1.CM015574.1.Esox_lucius
LVMDTNSTYMLTLESLAIAPSCVYPAFIFGTLTYCFIVFCNMTVLATIALDRKLHKPMFILLFNLPINDLIGATALFPQLVMSILTQNSSISYPACFIQALLIHLYGVGSLTILTVMAYDRYIAICCPLRYNCIMSHNYLIKIIIVMWLLIISLVVVLLSLVTRFKICRTTIVAPICNNPSLVKLICDDTRINNYYGLFVTAFVQGMSLIVVIFTYIQILFACVMNKSSDAKSKAIQTCGTHLVVFLFLEFNSCFSVLALRFEDKYPSLRNAFGLSIMVFPPILNPLLYGLKTKEIRQNVLQFYKRKVSSGK
>LOCXPOR29.400.HIT1.OR.2R.309.7tm_4.exons1.CM015574.1.Esox_lucius
DTNSTYMLTLESLSIAPSDVYPAFIFGTLTYCFIVFCNMTVLATIALDRKLHKPMFILLFNMPINDLIGATALFPQLVVRILTQNRSISYPTCFIQALLIHLYGVGSFTILTAMAYDRYIAICCPLRYNNIMSQNNLKKIIIVMWLLIISLVVVLLSLVTRFKICRTTIVDLNCNNPSLVKLICDDTRINNYYGLFVTAFVQGMSLIVVIFTYIQILFACVMNKSSDAKRKAIQTCGTHLVVFLFLEFNSCFSQLAHRLEQASPSLRRAFGLSILVFPPILNPLLYGLKTKEIRQNVLRFYKKKVCSSK
>LOCXPOR30.401.HIT1.OR.2R.309.7tm_4.exons1.CM015574.1.Esox_lucius
DFSNVSSILTLQSLNLPPENALAALLFATLNYMIIVFCNLVLILTIVLNKSLHQPMYLLLLNLPINDLIGSTALFPQVIKELLLDTRIIQYPACVTQAFFIHIYGVGSGIILTAMAYDRYIAICFPLRYNTIMSYSHIMKIITLKWLFNLIMIGVLFYLLLRLPRCRSLMTHSYCDNPSLLKLVCADTTINNIYGLFTVALLQVVSVWTVLYSYLQILLMCFRNKGSSDTKNKALQTCATHLILYLLLESLGLLTIISYRLSEFPPQLRRLIGVSTLIFPPTLNPIIYGLKTTEIRVKIMHFFQRKIRP
>LOCXPOR31.402.HIT1.OR.2R.306.7tm_4.exons1.CM015574.1.Esox_lucius
LGNGSVDLFSVFVMRSLDLSSEGKYMTVLIGSLIYSFTLFCHLSLLVVIATNRNLHCPMYFFLITLSINDLIGITATMPRVMSDVLSDNRHITYPACLIQAFCIHMYGGATLLILSIMAFDRYLAICHPLRYHCIMTKSTVLSLIASAWLIDFLLVGPLFVLTLRFPLCKTAIVNIYCDNQSLLKLTCATDTTVNNIYGLFITGLLHGVGLTSVVFSYSLILFTCFKSSKSDAKLKALQTCCTHLLVFLINEFSGFIVVLVYRIPSSPLLLQSFAGMIYIIVPPSLNPVIYGMKSKEIKAKLLPMF
>LOCXPOR32.403.HIT1.OR.2R.313.7tm_4.exons1.CM015574.1.Esox_lucius
MSEGNLSFVKEFVIVGFPGLQPEVYGFVATVLFLVYFVTLIGNAVVLILFATQNVLHKPMYFIYLNLVVCDLIFSNTTLPKIIAKYWFQAGVISFFSCFLQMYLVHYCGTVTSFILLIMALDRYVAICYPLKYPMIMKNSTVNILNVTAWVLAQPSCLYMVIRAYLLPYCASNTISHCYCDHIAVTTLACTNWGLYFLPTFVAAMVLLLGPLAFIIFSYCSIIVAVLKIASTQGRIKTLSTCSGQLIIIALYYIPRCLFYLFSNIGITFNTDVRIVIIMLYSLFPPMINPLIYCLRNEEIKQILTERFKQTQV
>LOCXPOR32.404.HIT1.OR.2R.313.7tm_4.exons1.CM015574.1.Esox_lucius
MSEGNLSFVKEFVIVGFPGLQPEVYGFVATVLFLVYFYILIVNLVVLVLFSTHNVLHKPMYFIYMNLVVCDLIFSTTTLPKIIAKYWFQAGVISFFSCFLQLYLVHFCGTVTSFILLIMALDRYVAICYPLKYPMIMKNSTVNILNVTAWVLAQPSCLYMVIRAYLLPYCASNTISHCYCDHIAVTTLACTNWGLYILPTFVAAMVLLLGPLAFIIFSYCSIIVAVLKIASTQGRIKTLSTCSGQLIIIALYYIPRCLFYLFSNIGITFNTDVRIVIIMLYSLFPPMINPLIYCLRNEEIKQMLTERFKQTQV
>LOCXPOR34.405.HIT1.OR.2R.318.7tm_4.exons1.CM015574.1.Esox_lucius
MSSIKNIIMQNTSIVRPQYFFITGFHDIPHNFVIIYYIFLCIAFIVSVSGNSTVICIIFTKRSLHVPKYIGILNLALADLGESSALIPNLIKTFLFDSQYISYDACMANMFFVYFFGCLQALCLVVLACDRLVAICLPLRYNTLLTNATMSAMITGVWVADVVVIGTMTVLVTRLSYCKTIVIDSYFCDHGCLYRMACNDNSVNNIIANVCIVLFLHAPLIFIVLSYVCILFALFKITTWEGRVRALKTCVSHILVVAVYFLTLISTFIAALTDALHPNTRIFCLSLASVIPSMLNPIIYVLNTDEMKEFLKKMLHKK
>LOCXPOR35.406.HIT1.OR.2R.312.7tm_4.exons1.CM015574.1.Esox_lucius
MSEGNLSFVKEFVIVGFPGLQPEVYGFVSTVFFLVYFVTLIGNAVVLILLATQNVLHKPMYFIYLNLVVCDLIFSNTTLPKIIAKYWFQAGVISFFSCFLQMYLVHYCGTVTSFILLIMALDRYVAICYPLKYPMIMKNSTVYILNVTAWVLAQPFCLSIVIRAYLLPYCAKNTILHCYCDHFAVTTLACTNWGLFCFPIFVAAMVVLLGPLAFIIFSYCSIIIAVLKIASTQGRIKTLSTCSGQLIIIALYYIPRCLMYLFSNIGITLSPDVRTGIVMLYSLLPPMINPLIYCFRTEEIKHILIKKINQTN
>LOCXPOR36.407.HIT1.OR.2R.313.7tm_4.exons1.CM015574.1.Esox_lucius
MSAGNQSFVKDFVIVGFPGLQPEVYGLVSAVLFIVYFCTLIGNIVVLILFATHNILHKPMYFIYLNLVVSDLIFSTTTLPKIIAKYWFQAGVMTFFGCFFQMYLVHYCGSLNSFILLIMALDRYVAICYPLRYTMIIKKSTVHILNVTAWVLAHPSCLSMVIRAYPLPFCASNKILHCYCDHIAVTTLACTDWGVYFLPTFIAAMVVLLGPLAFIIFSYCSIIIAVLKIASTQGRIKTLSTCSGQLIIIALYYIPRCLFYLFSSIGITFNTDLRIVIIMLYSLFPPMINPLIYCLRNEEIKQILVKKYRQIQV
>LOCXPOR37.408.HIT1.OR.2R.313.7tm_4.exons1.CM015574.1.Esox_lucius
MSAGNESFVTEFFIIGFPGLQPDFYNLVSAVLFIVYCCTVVGNTIVLILFAIHNILHKPMYFIYLNLVVSDLILSTTTLPKIIVRYWFQAGLTYFFSCFLQMYLVHYCATVTSFILLIMALDRYVAICYPLRYPMIIKNSTVHIFNCTAWVLAHPPCISIVIKAYPLPYCASNIVLHFYCDHIAVTTLACIEWIQYSLPFFVFAMVIFLVPLAFIVFSYCSIIVAVLKIATTQGRFKTLSTCSGQLIIIALYYIPRCVIYLLINIGITFNTDVHISITMLYSLVPPMINPLIYCLRTKEIKQILIKQFKRKQV
>LOCXPOR38.409.HIT1.OR.2R.313.7tm_4.exons1.CM015574.1.Esox_lucius
MELNKTTQYTVTEFLITGLDDIRHPKLVGTAILFILLLILLGCIANICIIAHNKPLHTPMYFFICLLAMVDIVYTSGISVTMLNVLLGEERRVPYGPCMLQCFLFHLGSSMEPFTIALMAYDRLIAIVHPLRYLTILTNTNVFLLIIATWGVGCLFSGFYTGFLNSLPYCTSNKIPYSFCEYAALVRAACVDPAYYFTIASTLVTSILCVNFGLIFFSYMKIVYEVLKMSSEDRRKVYSTCVSHIIVVVCFFIPKVLLVFVTRFGLVLTLTQRNGLIIGSTLGPSLVNPFVYCLKTKEIRGRLKNIFSRCKIT
>LOCXPOR39.411.HIT1.OR.2R.313.7tm_4.exons1.CM015574.1.Esox_lucius
MELNKTTRYPVTEFLITGLDNVQHQKLVGTAILFILLLILLGCIANICIIAHNKPLHTPMYFFICLLAMVDIVYTSGISVTMLNVLLGEERRVPYGPCMLQCFLFNLGSSMEPFTIALMAYDRLIAIVHPLRYLTILNKTNVCVLIIATWAAGCLFAGLFTGILNNLPYCTSNQLSYSFCEYAALVRAACVDPAYYFTLISTVGTSILWVNFGLIFFSYMKIVYEVLKMSSKDRRKMFSTCLSHIIVVVCFFIPKVLLVFVTRFGLVLTLTQRNGLIIGSTLGPSLVNPFVYCLKTKEIRRRLKNIFSRCKIT
>LOCXPOR40.412.HIT1.OR.2R.323.7tm_4.exons1.CM015574.1.Esox_lucius
MSLGNQSRVTDFFIVGFPGLQPEFYGLVSAVLLFVYICILMGNVLILALFATDQDLHKPMYFVILNLVVSDILFSTTTLPKIIARYWFQAGAISFTGCFVQMYFVHYFGSVNAFILFIMALDRYVSICFPLRYPLIIKNSTIHILCATAWITSKACPLMVVIRAYPLPYCSSKQIVQCYCDHISITMLACTDRTPYSLPAFVFAMVVLLGPLAFIILSYCSIIRAVFKIATTQGRFKTLSTCSGQLIITALYFLPRCFIYLSSYIGIVFSPDVRIVIIMLYSLLPPMINPLIYCFKTKDIKQSLIKRFKHSTAPKKENVFTLS
>LOCXPOR41.414.HIT1.OR.2R.323.7tm_4.exons1.CM015574.1.Esox_lucius
MSLGNQSLVTEFFIVGFPGLQPEFYGLVSAVLLFVYICILMGNVLILALFVTDRDLHKPMYFVILNLVVSDILFSTTTLPKIIARYWFQAGAISFTGCFVQMYFVHYFGSVNAFILFMMALDRYVSICFPLRYPLIIKNSTIHILCATAWITSKACPLMMVIRAYPLPYCSSKQIVQCYCDHISITTLACTDRTPYSLPAFVFAMVVLLGPLAFIILSYCSIILAVIKIATTQERFKTLSTCSSQLIIIALYFLPRCFIYLSSNIGIVFSPDVRIVIIMLYSLLPPMINPLIYCFKTKDIKQSLMKRFKHSTAPKKENVFTLS
>LOCXPOR42.415.HIT1.OR.2R.319.7tm_4.exons1.CM015574.1.Esox_lucius
MSLGNQSLVTEFFIVGFPGLQPEFYGLVSAVLFLVYFFTLMGNVLILALFVTDRDLHKPMYFVILNLVVSDILFSTTTLPKIIARYRFQAGAISFTGCFVQMYFVHYFGTVNAYILFIMALDRYVSICFPLRYPLIIKNSTIHILCATAWITSKAGPLMMVIRAYPLPYCSSKQIVQCYCDHISITTLACTDRTPYSLPAFVFAMVVLLGPLAFIILSYCSIILAVFKIATTQGRFKTLSTCSSQLIIIALYFLPRCFIYFSSNIGIVFSPDVRIVIIMLYSLFPPMINPLIYCFKTKDIKQSLIKRFKSSTAPKKENI
>LOCXPOR43.416.HIT1.OR.2R.316.7tm_4.exons1.CM015574.1.Esox_lucius
YIAMAVANQSFVTEFVIVGFPGLQPKFYSLVSAVLFLVYFCTLFGNVVVFILFATQNILHKPMYFIYLNLVVSDMLFSTTTLPKIIARYWFQAGIVSFFGCFLQMYLVHYCGGVTSFILLIMALDRYVAICYPLRYTMIMKKSTVHVLNATAWVLAHPSCLTVVIRAYPLPYCASNTIMHCYFDHTSITKLACTDRTPYSFPAFVVAMVILLVPLICIVYSYCFIIFAVLRIASTQGRIKTLSTCSAQLIIIALYFLPRCFVYLSSNIGIEFSPDVRIVIVMLYSLLPPMINPLIYCLRTEEIKQILIKQFRPTQV
>LOCXPOR44.417.HIT1.OR.2R.317.7tm_4.exons1.CM015574.1.Esox_lucius
IHIIMSNENQSFVTEFVIVGFPGLQPEFYGLISAVLFLVYFCTLIGNAAVLILFATHNILHKPMYFIIVNLVVSDLLFSTTTLPKIIARYWFQAGVVSFFGCFLQMYLVHYCGTVTSFLLLIMALDRYVAICYPLRYTMIITNSTIHILNFTVWVIGHPSCLFVVITAYPLPYCTSNKIMQCFCDHTSITKLACTDMTPYIFPIFVVAMMILLVPLTFIIFSYCSIIVAVHKIASTEGRVKTLSTCSGQLLVIALYFLPRSFVYLCNNIGIKFNTDVRIGIIMLYSLLPPMINPLIYCLRTEEIKQILIKRFRQTQV
>LOCXPOR45.418.HIT1.OR.2R.317.7tm_4.exons1.CM015574.1.Esox_lucius
IHIIMSNGNQSFVTEFVIVGFPGLQPEFYGLISAVLFLVYFCTLIGNIVVFILFATQNVLHKPMYFIILNLVVSDVVFSTTTLPKIIARYWFQAGVISFFGCFLQMYLVHYCGTVTSFLLLIMALDRYVAICYPLRYTMIITNSTIHILNFTVWVIGHPLCLFVVITAYPLPYCTSNKIMQCFCDHTSITRLACTDLTPYIFPLFAVGMMILLVPLTFIIFSYCSIIVAVHKIASTEGRVKTLSTCSGQLLVIALYFIPRTFVHLCNSIGILFNTDVRIGIIMLYSLLPPMVNPLIYCLRTEEIKLILIKRFRQTQV
>LOCXPOR46.419.HIT1.OR.2R.313.7tm_4.exons1.CM015574.1.Esox_lucius
MSNGNQSFVTEFVIVGFPGLQPEFYGLISAVLFLVYFCTLIGNIVVFILFATQNALHKPMYFIILNLVVSDIVFSTTTLPKIIARYWFQAGVISFFGCFLQMYLVHYCGTVTSFLLLVMALDRYVAICYPLRYKMIITNSTIHILNFTVWVIGHPSCLFVVITAYPLPYCTSNKIMQCFCDHTSITKLACTDMTPYIFPLFAVGMMILLVPLTFIIFSYCSIIVAVHKIASTEGRVKSLSTCSGQLLVIALYFIPRTFVHLCNSIGILFNTDVRIGIIMLYSLLPPMVNPLIYCLRTEEIKHILIKRFRQTQV
>LOCXPOR47.420.HIT1.OR.2R.315.7tm_4.exons1.CM015574.1.Esox_lucius
SNMSKGNQSFVTEFFIVGFPGLQPEYQGLVSAVLFLVYVCILIGNVVVLILFATQNVLHKPMYFIYLSLVVSDLLFSTTTLPNIIARYWFQAGVVSFFGCFLQMYLVHYCGTVTSFILLIMALDRYVAICYPLRYPMIIKKSTVHILNLTAWMLAHPPCLSIVIRAYPLPYCASNKIQHFHCDHTSITKLACTDRTPYSFPAFVVAMVVLLVPLTFIIFSYCSIIVAVLKIASTQGRIKTLATCSGQLIIIALYFLPRCFVYLSSNIGIVFSPDVRIVIIMLYSLLPPMINPLIYCLRAKEIKQILIKQFRQTQV
>LOCXPOR48.423.HIT1.OR.2R.318.7tm_1.exons1.CM015579.1.Esox_lucius
QSTSVSTRELHISSCLFWQIVQNETSLVLLVLLFMALFLFSVMVNSYLLIALKSSDGLSWQPRYTLLKNLIVSDLLLSLALSSTVLRCLLTRHTLVFGCWCLIQFSVYSTGVLCSLFTLTLMTVERFIFICHGLRYIVILTSRRLRLAIALTWVLSGTIVAVQVSLLLSGQISFGRAVPGLLCDSISMSKLPGVHWAKKRFDIVTIIIVLLACILTFSISYRRMYQAARRAVEPFHSDNRRARHTISFYFFMFFLQLLPIIVNIARLVLRKTIFMTSPDYFSPAERYMFLSVVVVFMVPPCINPLAYGIRNIEIRHKL
>LOCXPOR49.424.HIT1.OR.2R.334.7tm_1.exons1.CM015579.1.Esox_lucius
MDSINLNTTNCSHMVLSPLNQSTSVSTRELHVSSCLFWQIVQNETSLVLLVLLFMALFLFSVMVNSYLLIALKSSDGLSWQPRYTLLKNLIVSDLLLSLALSSTVLRCLLTRHTLVFGGWCLIQLSIYSTGVLCSLFTLTLMAVERFIFICHGLRYIVILTSRRLRLAIALTWVFSGTVAAVRVGLLFSGQTSFGRAVPGLLCEPGTMSKLPGVHWAKKRFDIVTIIIVLLACILTFSISYRRMYQAARRAVEPFHSDNSRARHTISFYFFMFFLQLLPIMGNIARKTMSITPPDHLSLPERTMLLSVVVVFMVPPCINPLAYGIRNIEVRHKL
>LOCXPOR50.425.HIT1.OR.2R.308.7tm_4.exons1.CM015580.1.Esox_lucius
DSSTLIHPPGFYIIGFTTLPFANFYFIFLAFVYVVTVLFNTMLIYIITVDHRLHNPKFMAVGNLAVVDLLLNTCIIPGMLKTFLTKDNFVPYNFCMLQMYVTYACICLELSAIAVLAYDRLVAICFPLRQCTINTMKKMLCILGCLWTVCLGVPTFSTSIMTWLSYCNSVNVYSYFCDYAPVFRLACNDNTLQWAMASVLSILFLTGPLSFIILSYVSILIAVYRMKSMESRVKALATCTEHIILVAITFIPMLTIFLVGLLAKVKIDPDLRVLSLSLATCTPPCLNPIVYSLKTKEIKSKVVAILWR
>LOCXPOR51.426.HIT1.OR.2R.301.7tm_4.exons1.CM015580.1.Esox_lucius
DSSTLIHPPGFYIIGFTTLPFANLYFIFLAFVHVVTVLFNTMLIYIITVDHRLHNPKFMAVGNLAVVDLLLNTCIIPGMLKTFLLLKTILSRKICASSRCMFSMLLCLWKRAPSLYSPSTVWLPFVNTMTRMLCILGCLWTFCLSLQIFSTSIMTWLSYCNSVNVYSYFCDYAPVFRLACNDNTLQWAMASALSILFLNGPLSFIILSYVSILITVYRMKSMESRVKALATCTEHIILVAITFIPMLTIFLVGLLAKVKIDPDLRVLRLSLATCTPPCLNPIVYSLKTKEIKSKVVAILFR
>LOCXPOR52.427.HIT1.OR.2R.330.7tm_4.exons6.CM015580.1.Esox_lucius
MTALTSNLSLTQNTTTIIRPPYFYISGFTGIPHMKYYYVFLSLVYIISLMGNTFIMIVIYVDQSLHSPKYIAVLNLAFTDICETTALVPKVLDMFLFDRQFISYDQCLANLFFVFIFLFMQSFNLIILSYDRLVAICLPLRYHMLVSHRSMFQLTGAAWAFAVLILLIPVGFITRLSFCGSVVIKSYFCDHYPLYSLAAPCSDVLPNDVMSYLDPVVVLFIPMVFIIASYVCIIHALFTITLPKDRIRAMKTCTSHLILVAIFYLPINITYICFSFIPTNIRIINLSLTSVLPPMLNPIIYVLKTEEFKESSKRLLKRVAQRTVGPVKST
>LOCXPOR53.431.HIT1.OR.2R.330.7tm_4.exons6.CM015580.1.Esox_lucius
MTTLTSNLSLTENTTTIIRPPYFYISGFTGIPNMKYYYVFLSLVYIISLMGNTFIMIVIYVDQSLHSPKYIAVLNLAFTDICETTALVPKVLDMFLFGRQFISYDQCLANLFFVFIFLFMQSFNLTILSYDRLVAICLPLRYHMLVSHRSMFQLIGAAWAFAVLILLIPVGFITRLSFCGSVVINSYFCDHYPLFSLAAPCSDVLPNDVMSYLDPVVVLYIPMVFIIASYVCIIHALFTITLPKDRIRAMKTCTSHLILVAIFYLPINITYIFSSFIPTNIRIINLSLTSVLPPMLNPIIYVLKTEEFKESSKRLLKSVAQRTVGPVKST
>LOCXPOR54.435.HIT1.OR.2R.330.7tm_4.exons6.CM015580.1.Esox_lucius
MTTLTSDLSLTENITTIIRPPYFYISGFTGIPHMKYYYVFLSLVYIISLMGNTFIMIVIYVDQSLHSPKYIAVLNLAFTDICETTALVPKVLDMFLFGRQFISYDQCLTNLFFVFVFLTMQSFNLTILSYDRLVAICCPLRYHMLVSHRSMFQLTGAAWVFAVFIILILVGFITRLSFCGSVVINSYFCDHYPLFSLAAPCSDVLPNDVMSYLDPVVVLYIPMVFIIASYVCIIHALFTITLPKDRIRAMKTCTSHLILVAIFYLPINITYIFSSFIPTNIRIINLSLTSVLPPMLNPIIYVLKTEEFKESSKRLLKRVAQRTVGPVKST
>LOCXPOR55.436.HIT1.OR.2R.442.7tm_4.exons7.CM015580.1.Esox_lucius
MTSNFNLTENITTIIRPPYFYISGFTGIPHIKYYYVFLSLVYIISLMGNTFVMFVIYLHQNLHRPKYIAVFNLAFTDVCETTALVPKLLDMFLFGRQFISYGQCLTNLFFVFVFLFMQSFNLIVLAYDRLVAICLPLRYHTLVSNRSMFQLIGAAWVFAVFILLIPVGFITRLSFCGSVVINSYFCDHGPLYRLAAPCSDILPNLVMSYLDPCLVFYIPTVLIIASYICIIHALFTITLPQDRHRAIKTCTSHLILVAIFYLPINITYLLFSYIPTNVRIINLSLTSVLTPMLNPIIYVLKTEEFKESAKKLIRSVAQRAILATSHLCSGALSCLRGGAFFLCLSAPSCSGGGTSTCPHVPSCSEGQILHWSQRPFLLLGQSLLLTQRRFKFRGQSCHLVPTFPPSSVPVLRSRARALGGYCQVLAWVPLGISMPPGATAKA
>LOCXPOR56.440.HIT1.OR.2R.326.7tm_4.exons6.CM015580.1.Esox_lucius
TLTANLTENITTIIRPPYFYISGFTGIPHMKYYYVFLCFVYIISLMGNSFVMFVIYVDRSLHSPKYIAVFNLAFTDMCESTALVPNLLDTFLFGRQFISYNQCLSNLFFVVIFLFMQSFNLIILSYDRLVAICLPLRYHMLVSHRSMFQLTGAAWVFAVLILLIAVGLITRLSFCRSVVINSYFCDHYPLYSLAAPCSDVLPNLVMSNLIACVIFYIPMVVIVASYICIIHTLFTITLPKDRHRAIKTCTSHLILVAIYYLPINITYIFVYMIPLNIRMINLSLTSALPPMLNPIIYVLKTEEFMVSAKRMLKRVTHRNVGPLTST
>LOCXPOR57.442.HIT1.OR.2R.330.7tm_4.exons6.CM015580.1.Esox_lucius
MTFLTSDLSLTENITNIIRPPYFYLSGFTGIPHMEYYYVFLSLVYIISLIGNAAVMFVIFMDRSLHSPKYIVVFNLALTDVCETTALVPKLLDMFLFGRQFISYNQCLTNLFFVFVFLFMQSFNLTILSYDRLVAICCPLRYHKLVSHRSMFQLTGAAWAFAVLIILIPVGFITRLSFCGSVVINSYFCDHYPLYSLAAPCSDVLPNRVLSQLIPFIVFYIPMIFIIASYICIIHALFTITLPGDRHRAIKTCTSHLILVAIFYLPINITYIFVLFIPTNIRILNLSLTSVLPPMLNPIIYVLKTEEFKVSAKKLLRRVAKRAVGPLMLT
>LOCXPOR58.445.HIT1.OR.2R.330.7tm_4.exons6.CM015580.1.Esox_lucius
MTFLNSNLNLTENITTIIRPPYFYISGFTGIPNMEYYYVFLFLVYIISLMGNAIVMFVIFMDRSLHSPKYIAVFNLAFTDVCETTALVPKLLDMFLFGRQLISYDQCLTNLFFVIIFLLLQSFNLTILSYDRLVAICCPLRYHMLVSHRSMFQLTGAAWALALLVVLIYVGLITRLSFCGSVVINSYFCDHYPLYILAAPCSDVLPNRVMSNLIPCLILYIPMIFIIASYICIIHALFTITHPQDRYKAIKTCTSHLILVAIFYLPINITYIFVSYIPANIRIINLSLTSVLPPMLNPIIYVLKTEEFKESAKSLLKSVVKRAVGSLTFT
>LOCXPOR59.446.HIT1.OR.2R.330.7tm_4.exons6.CM015580.1.Esox_lucius
MNSQTSNLSLTENITTIIRPPYFYISGFTGIPHMKYYYVFLSLVYIISLMGNIFVMFVIYVDRSLHSSKYIVVFNLALTDVCGTTALVPKLLDMFFFDRQFISYDQCLTNQFFVIVFLFMQSFNLTILSYDRLVAICCPLRYHMLVSHRSMFQLTGAAWVFAVLIVLIPVGFITSLSFCRSVVINSYFCDHYPLYSLAAPCSDVLPNRVMSHLIPCIVFFIPMIFIIASYICIIHALFTITLPRDRHRAIKTCTAHLILVAIYHLPVNITYLFVSFLPSNIRILNLSLTSVLPPMLNPIIYVLKTEEFKVSAKRLLKRVAQRAVGPLMLT
>LOCXPOR61.453.HIT1.OR.2R.330.7tm_4.exons6.CM015580.1.Esox_lucius
MNSLTSDLSLTENITTIIRPPYFYISGFTGIPNMKYYYVFLSLVYIITLMGNTFVMFVIFMDRSLLSPKYIVVFNMALTDVSGTTALVPKLLDMFLFDRQFISYNQCLTNQFFVFIFHIMQSFNLTILSYDRLVAICCPLRYSMLISNRSIFQLTGAAWVLTVLVILISIGLITRLSFCGSVVINSFFCDHYPLYSLAAPCSDVLPNRVMSHLIPCLVLYIPMIFIIASYICIIHALFTITLPQDRHRAIKTCTAHLMLVAIYYLPMNITYLFVSFIPSNIRILNLSLTSVLPPMLNPIIYVLKTEEFKVSAKRLLKRVTQRAVGPLMLT
>LOCXPOR62.457.HIT1.OR.2R.330.7tm_4.exons6.CM015580.1.Esox_lucius
MNSQTSNLSLTENITTIIRPPYFYISGFTGIPHIKYYYVFLSLVYIVTLMGNTFVMFVISMDRSLQSPKYIAVFNLALTDVCGTTAMVPMLLDMFLFNRQLISYNQCLTSHFFVVIFHIMQSFNLTILSYDRLVAICCPLRYSMLISNRSIFQLTGAAWVLAVLVVLICIGLITRLSFCGSVVINSFFCDHYPLYSLAAPCSDVLPNRVMSNLIPCLVLYIPMIFIIASYICIIHALFTITLPQDRHRAIKTCTAHLMLVAIYYLPMNITYLFVSFIPSNIRILNLSLTSVLPPMLNPIIYVLKTEEFKVSAKRLLKRVAQRAVGPLMLT
>LOCXPOR62.459.HIT1.OR.2R.329.7tm_4.exons6.CM015580.1.Esox_lucius
MNSQTSNLSLTENITIIRPPYFYISGFTGIPHIKYYYVFLSLVYIITLMGNTFVMFVISMDRSLQSPKYIAVFNLALTDVSGTTAMVPKLLDMFLFNRQFISYNQCLTSQFFVVIFYIMQSFNLTILSYDRLVAICCPLRYSMLISNRSIFQLTGAAWVLAVLVVLICIGLITRLSFCGSVVINSFFCDHYPLYSLAAPCSDVLPNRVMSYLIPCLVLYIPMIFIIASYICIIHALFTITLPQDRHRAIKTCTAHLILVAIYYLPVNITYLFVSFLPSNIRILNLSLTSVLPPMLNPIIYVLKTEEFKVSAKRLLKRVAQRAVGPLMLT
>LOCXPOR63.461.HIT1.OR.2R.318.7tm_4.exons6.CM015580.1.Esox_lucius
MSSLTSDLSLTENITTIIRPPYFYISGFTGIPHMKYYYVFLCFVYIMSLIGNTFVMFVISMDRSLHSPKYIAVFNLALTDVCETTALVPKLLDMFLFGRQFISYDQCLANYFFVVIFLFMQSFNLIILSYDRLVAICRPLRYHMLVSHRSMFQLTGAAWVFAVLIVLFPVSFITRLSFCESVVINSYFCDHYPLYSLAAPCSDVLPNRVLSHLIPCIVFYIPMIFIIASYICITHALFTITLPQDRHRAIKTCTSHLILVAIYYLPINITYLFVFFIPSNIRIINLSLTSVLPPMLNPIIYVLKTEEFKVSAKKLIRR
>LOCXPOR64.465.HIT1.OR.2R.318.7tm_4.exons6.CM015580.1.Esox_lucius
MTSLPSDLSLTENITTIIRPPYFYISGFTGIPHMKYYYVFLCFVYIMSLIGNTFVMFVISMDRSLHSPKYIAVFNLALTDVCGTTALVPNLLDMFLFGRQYISYDQCLANYFFVVIFLFMQSFNLIILSYDRLVAICRPLRYHVLVSHRFMFQLTGAAWVFAVFIVLFPLSFITRLSFCGSVVINSYFCDHYPLYSLAAPCSDVLPNRVLSHLIPCIVFYIPMIFIIASYICITHALFTITLPKDRHRAIKTCTSHLILVAIYYLPSNITYLFVFFIPSNIRIINLSLTSVLPPMLNPIIYVLKTEEFKVSAKKLIRR
>LOCXPOR65.468.HIT1.OR.2R.319.7tm_4.exons6.CM015580.1.Esox_lucius
MKSMTSDLGLIENITTIIRPPYFYISGFTGIPHMEYYYVFLSLVYIISLIGNSFIMFVISMDRSLHSPKYIVVFNLALTDVCETTALVPKLLDMFLFDRQFISYNQCLANLFFISIFLFMQSFNLTILSYDRLVAICSPLRYHMLVSHRSMFQLTGAAWVFALLIVLFPVSFITRLSFCGSVVINSYFCDHGPLYRLAAPCCDVLPNIVLSYFIPCLVLYIPMVFIIASYICIIHALFTITLPKDRHRAIKTCTSHLILVAIFYLPINISYLFVSFIPSNIRIINLSLTSVLPPMLNPIIYVLKTEEFKVSAKRLLKRV
>LOCXPOR66.471.HIT1.OR.2R.330.7tm_4.exons6.CM015580.1.Esox_lucius
MSSVTSDLSLTENITTIIRPPYFYISGFTGIPNMEYYYVFLSLIYIISLVGNTFIMVVIFVDHSLHRPKYIAVFNLAFTDLCESTAQVPKLLDMFLFDRQFISYDQCLANLFFVFVFLTMQSFNLIILSYDRLVAICYPLRYHMIVTPRSMIQLTVSGWVFAVLIVLIAVGLITRLSFCRSVVINSYFCDHGPLFRLATPCSDVLPNLVMAKLLPCIVLYIPIIFIIASYICIIHALFTVTLPQDRIRAMKTCTSHLTLVAIFYLPVIFTYLLQSLIQTNARIINLSLTSVLPPMLNPIIYVLKTEEFKVSAKRFLRRVAQREVCPVKTT
>LOCXPOR67.474.HIT1.OR.2R.329.7tm_4.exons6.CM015580.1.Esox_lucius
MSSLTSDLNLTENITTIIRPSYFYISGFTGIPNMKYYYVLLCFVYIISLVGNIFVMIVICMDSSLQSPKYIAVFNLAFTDLCESTALVPKLLDMFLFSRQFISYDECLSNLFFVFLFLTMQSFNLIILSYDRLVAICFPLRYHTLVNHRSMFQLTGAAWALAVLIILIPVGFITRLSFCGSLVINSYFCDHYPLYSLATPCSDVLPNDVMSYLNLFIVLYIPIIFIIASYICIIHALFTITLPKDRHRAIKTCTSHLILVAVFYLPVNIIYIFSFLPTNIRIINYSLTSVLPPMLNPIIYVLKTEEFKVSAKKLVRNGAQRAVGPVKST
>LOCXPOR68.475.HIT1.OR.2R.329.7tm_4.exons6.CM015580.1.Esox_lucius
MSSLTSDLSLTENITTIIQPPYFYISGFTGIPHMKYYYVFLSLVYIISLMGNTFVMIIIYVDRSLHSPKYIAVFNLALTDVCESTAQVPKLLDMFLFDRQFISYDQCLSNLFFVFAFLFMQSFNLTILSYDRLVAICFPLRYHVLVTHRSMFQLTGAAWVGSLFPMMISVGLITRLSFCRSVVINSYFCDHGPLFRLAAPCSDVLPNIVLSYLIPSLVLYIPMTFIIVSYICILHALFTITLTQDRHRAVKTCVSHVILVAIFYLPITVTFLLQSLIPTNLRIINLSLTSVLPPMLNPIVYVLKTEDFKETAKKLIRRWFRKAVGPVKS
>LOCXPOR69.478.HIT1.OR.2R.332.7tm_4.exons6.CM015580.1.Esox_lucius
MNFLTSDLNQTENITTIIRPPYFYISGFTGIPHMEYYYVFLCFVYIISLMGNTFVMIIIYVDRSLHSPKYIAVFNLALTDVCESTAQVPKLLDMFLFGRQFISYDQCLANLFFVFFFLTMQSFNLIILSYDRLVAICFPLRYHVLVTHRSMFQLTGAAWFGSLFPVLISVGLITRLSFCRSLVINSYFCDHGPLFRLAAPCSNVLPNIIISYLNPCLVFYIPMVFIIGSYICISHALVTITLPQDRHKAIKTCSSHLILVAIFYLPITVTFLLQSLIPTNLRIINLSLTSVLPPMLNPIVYVLKTEDFKESANRLIRRVFQRAVGPVKSTSN
>LOCXPOR70.481.HIT1.OR.2R.335.7tm_4.exons6.CM015580.1.Esox_lucius
MSYLTSDPNQTENSSTIIVIRPPYFYISGFTGIPHMEYYYVFLCFVYLISLVGNTFIMIVIYVDQNLHSPKYIAVFSLAFTDVCESTAQVPKLLDMFLFGRQFISYNQCLANLFFVFFFLTMQSFNLIILSYDRLVAICCPLRYHMLVTHRSMFQLTGAAWFGSLLTVLIAVGLITRLSFCRSVVINSYFCDHGPLFRLAAPCSDVLPNIIISYLNPCLVFYIPMVFIIGSYICISHALFTITFPQDRHRAIKTCASHLILVAVFYLPIIITFLLQSLIPTNLRIINLSLTSVLPPMLNPIIYVLKTEEFKESAKKLISRILQRAVAPGQSTLNS
>LOCXPOR71.486.HIT1.OR.2R.330.7tm_4.exons6.CM015580.1.Esox_lucius
MNSLTTDHTRTENITTIIRPPYFYISGFTGISNMEYYYVFLCFVYIISLVGNTFVMVVIYMDGCLHSPKYIAVFNLAFTDVCESTALVPKLLDMFLFSRQFISYDQCLSNLFFVFIFLTMQSFNLTILSYDRLVAICFPLRYHMLVTHRSMYQLTGSAWVLALLMVLISVGLITRLSFCRSVVINSYFCDHGPLFRLAAPCSDVLPNLVMSYLNPFLVLYTPMVFIVVSYVCITHSLFTITLPQDRQRAIKTCTSHLILVAIFYLPINITYLLFSFMPTNVRIINLSLTSVLPPMLNPIIYVLKTEEFKVSAKKLLKRVAQRDVGPVIKT
>LOCXPOR72.487.HIT1.OR.2R.327.7tm_4.exons6.CM015580.1.Esox_lucius
MSSMSSDPNQSENITSIIRPPYFYISGFTGIPHMKYYYFFLSLIYIISLVGNTFVMAFIYVDHSLHRPKYMAVFNVAFTDICESTALVPKLLDMFLFSRQLISYDQCLSNLFFVFLFITMQSFNLTILSCDRLVAICRPLRYNVLVTHRFMFQLMGAAWVLNLLLILISVGLITRLSFCRSVVINSYFCDHGPLFRLAAPCSNVLPNIIISYLNPCLVLCLPIVFIVASYICITHALFTITLPQDRHKAMKTCTSHLILIAIFYLPILLTYMLFSFIPTNMRIINLSLTSVLPPMLNPIIYVLKTEDFKESAMKQIRRAAQRVMGPV
>LOCXPOR73.489.HIT1.OR.2R.307.7tm_4.exons1.CM015580.1.Esox_lucius
NFTGQNVKEFTITGFDHLSHQKLLGFLIFFTYFLVLLGSVTNICIIATDRRLHTPMYILICNLALVDIMFTTSASITMISVLLAEVKTISYYSCITGMYIYHLGDIEECLALSLMALDRTVAISSPLRYHSILTNPRIFLLIIASWLIGIGVMGKVAAQADSLPYCQPVIRYVFCDYPAMVRAACVDPEPYWMISIILGMWLLGAQFTFILLSYVKLIYTVLRLPNTESRAQVFNTCISHFIVVFSFYAPKLVTWLLTRIGVTLSLTERNAILIAATLLPSLINPTVYCLKTKEIRRRLVQILTRKR
>LOCXPOR74.490.HIT1.OR.2R.307.7tm_4.exons1.CM015580.1.Esox_lucius
NFTGHNVEEFTITGFDHLSHQKLLGFLIFFTYFLVLLGSVTNICIITTDRRLHTPMYILICNLALVDIMYTTSASTTMISVLLAEVKTISYYSCISHMYVYHLGDIEECLALTVMALDRTVAISSPLRYHSILTNTRIFLLIIASWLIGFGAMGVLAAQADSLPYCQPIIRYVFCDHPAMIRAACVNPEPYWMLGIIFGIWVLGVQFTLILLSYVKLIYTVLRLPNTGSRVQVFNNCISHIIVVSSYFTPKIVSVFLTRIGVKLSLTERNAILIAATLLPSLINPTVYCLKTKEIRRRLVQILTRTK
>LOCXPOR75.491.HIT1.OR.2R.306.7tm_4.exons1.CM015580.1.Esox_lucius
NFTGHNTEEFTITGFDQLSHQKLLGFLIFFTYFLVLLGSVTNICIITTDRRLHTPMYILICNLALVDIMYTTSASTTMISVLLAEVKTICYYSCISRMYIYHLGDIEECLALSLMALDRTIAVSSPLRYHSILTNPRIFLLIIASWLIGLGAAVMLAVQADSLPYCQPIIRYVFCDFPAMVRAACVDPEPYWMLGVILGIWLLGVQFTLILLSYMKLIYTVLRLPNTGRRVQLFNTCISHIIVVSSYFTPKIVTWLLTRIGVTLSLTERNAILIIATLLPSLINPTVYCLKTKEIRRRFIQILTRK
>LOCXPOR76.492.HIT1.OR.2R.307.7tm_4.exons1.CM015580.1.Esox_lucius
NFTGHNMEEFTITGFDQLSHQKLLGFLIFFTYFLVLLGSVTNICIIATDRRLHTPMYILICNLALVDIMYTTSASTTMISVLLAEVKTISYYSCISRMYIYHLGDIEECLALSLMALDRTIAVSSPLRYHSILTNPRIFLLIIASWLIGLGAAVMLAVQAEGLPYCQPIIRYVFCDFPAMVRAACVDPEPYWMLGVILGIWLLGVQFTFVLLSYMKLIYTVLRLPNTESRVQVFNTCISHIIVVSSYFTPKIVVWLLTRIGLTLTRTERNNLQIVATLLPSLINPTVYCLKTKEIRGRLVQILTRKR
>LOCXPOR77.212.HIT1.OR.2R.308.7tm_4.exons1.CM015580.1.Esox_lucius
NFTGQNMKEFTITGFDHISDQKLLGFLIFFTYFLVLLGSVTNICIIATDRRLHTPMYILICNLALVDIMFTTSVSTTMISVLLAEVKTISYYSCISRMYIYHLGDIEECLALSLMALDRTVAISSPLRYHSILTNPRIFLLIIASWLIGIGVMGKVAAQADSLPYCQPVIRYVFCDFPAMVRAACVDPEQYWTFGVILAIWLVGVQFTFILLSYVKLIYTVLRLPNTESRVQVFNTCISHIIVVLSFYAPKIVSGLLTRIGVTLNLTERNAILIIATLLPSLINPTVYGLKTKEIRKRLVQILTTKRI
>LOCXPOR78.213.HIT1.OR.2R.307.7tm_4.exons1.CM015580.1.Esox_lucius
NFTGHNMEEFIITGFDQLSHQKLLGFLIFFTYFLVLLGSVTNICIIATDRRLHTPMYILICNLALVDIMYTTSVSTTMISVLLAEVKTISYYSCISQMYIYHLGDIEECLALSLMALDRTIAVSSPLRYHSILTNPRIFLLIIASWLIGLGAAVTLAVQAEGLPFCQPIIRYVFCDFPAMVRAACVDPEPYWMLGVILGIWLLGVQFTFVLLSYMKLIYTVLRLPKTESRVQVFNTCISHIIVVLSYFTPKIVVSLLTRIGLTLTRTERNNLQIVATLLPSLINPTVYCLKTKEIRGRLVQILTRKR
>LOCXPOR79.214.HIT1.OR.2R.312.7tm_4.exons1.CM015580.1.Esox_lucius
NFTGHNVEEFTITGFDQLSHQKLLGFLIFFTYFLVLLGSVTNICIIATDRRLHTPMYILICNLALVDIMFTTSVSTTMISVLLAEVKTISYYSCISRMYIYHLGGIEECLALSLMALDRTIAISSPLRYHSILTNPRIFLLIIASWLMGIGVMGIVAAQADSLPYCQPVIRYVFCDFPAMVRAACVDPEQYWTFGVILAIWLLGVQFTFILLSYMKLIYTVLRLPNTESRVQVFNTCISHIIVVLSFYAPKIVSGLLTRIGVTLNLTERNAILIIATLLPSLINPTVYGLKTKEIRKRLVQILTTKRITSMT
>LOCXPOR80.215.HIT1.OR.2R.311.7tm_4.exons1.CM015580.1.Esox_lucius
LTNFTGQNVEEFTITGFDHISYQKLLGFLIFFTYLLVLLGSVTNICIIVTDRRLHTPMYILICNLALVDIMFTTSVSTTMISVLLAEVKTISYYSCITGMYIYHLGDIEECLALSLMALDRTVAISYPLRYHSILTNPRIFLLIIASWLIGIGVMGKVAAQADSLPYCQPVIRYVFCDYPAMVRAACVDPEPYWMITIILGMWLVGVQFTFILLSYMKLIYTVLRLPNTGSRVQVFNTCISHIIVVSSYYAPKLVSVLLTRIGVTLSLTERNAILIIATLLPSLINPTVYCLKTKEIRRRLVQMLTRKKIA
>LOCXPOR81.216.HIT1.OR.2R.307.7tm_4.exons1.CM015580.1.Esox_lucius
NFTGQNVEEFTITGFDHLSHQKLLGILIFFTYFLVLLGSVTNIYIIVSDRRLHTPMYILICNLALADIMFTTSVSTTMISVLLAEVKTISYYSCISHMYIYHLGGIEECLALSLMALDRTVAISSPLRYHSILTNPRIFLLIIASWLIGIGVMGKVAAQADSLPYCQPVIRYVFCDYPAMVRAACVDPEPYWMITIILGIWLLGVQFTFILLSYMKLIYTVLRLPNTGSRVQVFNTCISHIIVVSSYYAPKLVSVLLTRIGVTLSLTERNAILIIATLLPSLINPTVYCLKTKEIRRRLVQMLTRKK
>LOCXPOR82.217.HIT1.OR.2R.311.7tm_4.exons6.CM015580.1.Esox_lucius
MVEVNDENYTRVSEFVIVGFPGLHPSYFQLMAWFFFCIYVTTILGNFLLVGLFVLERSLQKPMYIIMLSLTLSDIGFATVALPKVIARWWWDDGRISFHTCLFQKQMIHYFGTLNSLIMMTMAMDRYLAICHPLRYSMLMTNRTMTGLTVFSWMSATVAPAIGTMDFTTKVVFCGPNRILHAYCDTVSLNLLACSNIVPINEKSYSLAMFVLLAPFTFIIFSYIHIIVSVMRIANAQGRMKTFSTCATQSFIILLYYIPRFVVYSTPFIPKLIIPIDFRIGLTLLYSLLPPVANPFIYCFRTKEIKAILVR
>LOCXPOR83.222.HIT1.OR.2R.313.7tm_4.exons6.CM015580.1.Esox_lucius
VSEFVIVGFPGLHPSYFQLMAWFFFCIYVCTILGNFLLVGLFVLERSLQKPMYIIMLSLSLSDIGFATVALPKVIARWWWDDGRISFHTCLFQKQMIHYFGTLNSLIMMTMAMDRYLAICHPLRYSMLMTNRTMTGLTVFSWMSATVSPAIGTMDFTTKVGFCGPNRILHAYCDTVSLNILACSNIEQITEKSYGLAMFVLLAPFTFIIFSYIHIIVSVMRIANAQGRMKTFSTCATQSFIILLYYIPRFVVYSTPFIPKLIIPIDFRIGLTLLYSLLPPVANPFIYCFRTKEIKAILVRWVHGWKKNITEQS
>LOCXPOR84.223.HIT1.OR.2R.305.7tm_4.exons6.CM015580.1.Esox_lucius
TRVSEFVIVGFPGLHPSYFQLMGGFFFCIYVTTISGNFLLVGLFVLERSLQKPMYIIMLSLSLSDIGFSTVALPKAVTRYWWNDGGISLYMCLFQKHMIHYFGNLNSLIFMTMAMDRYLAICHPLRYPKWMNNRTMLILTVFSWVSAMITPGITTIQSAQLPYCGPNQIIHCYCDTNSLNKLSCADISSQSAVSFSLAMFVLLVPFSFIIFSYVNIVVVVLRMVSVQSRWKTFSTCSSQLVIICLYYIPRCGVYISNLIKFTVSQDFVIGLTMLYRQPAAPTPQPLHLLPTHQGDQGFLGQVGLP
>LOCXPOR85.226.HIT1.OR.2R.288.7tm_4.exons6.CM015580.1.Esox_lucius
LLESYFQLMAWFFFFIYVTTISGNFLHVWLFVLERSLQKPMYIIMLSLSLSDIGFATVALPKVIARWWWDDGRISFHTCLFQEQMIHYFGTLNSLIMMTMAMDRYLAICHPLRYPMLMTNQNMSCLTVFFWMSATVIPAISTMDFTRKVAFCGPNHILHAYCDAVSLTKLACSNVVEIQGRSFGLAMFVLLAPFTFIIFSYINIIVSVMRIANAQGRLKTFSTCATQGCIILIYYIPRFVVYSAPYIPNLTMTPDLRISLTLVYSLFPPVANPFIYCFRTKEIRTILV
>LOCXPOR85.229.HIT1.OR.2R.310.7tm_4.exons6.CM015580.1.Esox_lucius
MVEVNDENYTRVSEFVIVGFPGLHPSYFQLMAWFFFFIYVTTISGNFLLVGLFVLERSLQKPMYIIMLSLSLSDIGFATVALPKVIARWWWDDGRISFNTCLFQEQMIHYFGTLNSLIMMTMAMDRYLAICHPLRYPMLMTNQNMSCLTVFFWMSATVIPAIGTMDFTKKVAFCGPNHILHAYCDAVSLTKLACSNVVEIQGSSIGLAMFVLFAPFTFIIFSYVNIIVSVMRIANAQGRLKTFSTCATQGCIILIYYIPRFVVYCAPYIPNLTMTPDIRISLTLVYSLFPPVANPFIYCFRTKEIRTILV
>LOCXPOR87.236.HIT1.OR.2R.311.7tm_4.exons6.CM015580.1.Esox_lucius
MVEVSDENYTRVSEFVIVGFPGLHPSYFQLMAWFFFFIYVTTISGNFLLVGLFVLEKSLQKPMYIIMLSLALSDIGFATVALPKVIARWWWDDGRISFHTCLFQEQMIHYFGNLNSQIMMTMAMDRYLAICHPLRYPMLMTNQTMSCLTVFSWMSATVTPAIGTMDFTRKVAFCGPNHILHAYCDAVSLTKLACSNVVEIQGSSFGLAMFVLLVPFTFIIFSYVNIIVSVMHIANAQGRLKTFSTCATQGCIILIYYIPRFVVYCTPYFPNLTMTPDLRISLTLIYSLFPPVANPFIYCFRTKEIRAILVR
>LOCXPOR88.238.HIT1.OR.2R.308.7tm_4.exons1.CM015580.1.Esox_lucius
MNNATQFTSFILVGYRDIGQLKYLCFIITTVLYISIFAANTLLIVVICTERSLHKPMYLFLCSLFVNDLYGSTALFPALMTNLVSDVHSVSTVYCYLQIFCIYTYACIELSNLAVMSYDRYLAICYPLQYNIIMTPKKVCTLVCAIWWFTFLNNIVHLSLTVRLQLCGNLIEKVYCDNYLVVKLACSISDMRVNNIFGLNGVALLFAIPLFTIFFSYIKILTICLKSSIETRQKAFSTCTPHLASLLNFSFGCFLTVIQSRIDRPMTNVPPLFQTILSVYFLMCQPLFNPIVYGVRISKIRQACKNRL
>LOCXPOR89.240.HIT1.OR.2R.306.7tm_4.exons1.CM015580.1.Esox_lucius
MNSTQFTSFILAGYSDIGQLKYLYVLIMTVLCISIWFSNILLIVVICIERNLHKPMYLILCSLFVNDLYGSTALYPAIMIHLVSDVHSISTGHCYLQIFCIYTYGCIEVGNLAVMSYDRYLAICHPLQYTVIMTPKKVCVLICVIWFCMSVHMILNVSLTARLEFCGNVIDKLFCDNYLIVKLACSASDAAVNNIFGLLSYNLIFMVCLFTIFFSYTAILTICLKSSIATRKKALSTCTPHLASLINFFFGCFFTVLQSRFDSPMKHFPSEVKAILSVYFAMIQPLFNPILYGMRMSKLRKACKNV
>LOCXPOR90.241.HIT1.OR.2R.304.7tm_4.exons1.CM015580.1.Esox_lucius
EIVFVLHGLNVTQTNRHIYFVFILILYLFTIFINLTLIFAIFLEKMFKNPMYLFLCNLCINGIIGASSLYPQILYDISFDSHVISYIGCFTQIYVIYFYVYCEFTNLTVMAYDRYVAICKPLHYHCIMTIRKVWTLILLSWLFSWLEVTIGIGITISLPLCGVDIDKLYCANWAVVKLSCVDTTLSNVYGLVLTFSHFFQSILILISYVNIIKVALRSRAERRKFMQTCLPHLITLANFEMSLFFDVMYVRYGSNTSLLALRNIMAVEFLVVPPLLNPIIYGMNLTHIRKSVGQMFKRKFAVRR
>LOCXPOR117.244.HIT1.OR.2R.300.7tm_4.exons1.CM015580.1.Esox_lucius
EIVFVLHGLNVTQTNRHIYFVFILILYILTIFMNLTLIFTIVLEKMLHDPMYLFLCNLCFNGIIGSSAFYPKILFDILLDTHVITYNGCLTQIFLTVFYIYFECTNLTVMAYDRYVAICKPLHYHSIMTIRKVWTLIFLTLLLSCLECSIGLVLLARLPLCGVDIDKLYCSNWAVLKLSCVDTILNNNYSIIVTFSNFSQTIFILISYVNIVKASLRSKAGRKKFMQTCLPHLITLTIFLISLTFDFTYSRYGSNTSLLVLRNIMSVEYLVIPPLVNPIIYGINLSQIRNRIRQMFKCKM
>LOCXPOR91.246.HIT1.OR.2R.312.7tm_4.exons1.CM015580.1.Esox_lucius
NLTQISSFILDGYSDTGQFKYLYFLIITVLYISIWLSNTLLIVVICKERSLHKPMYLFLCSLFVNDLYGSTALFPAFLSNLLLDAHSISTVYCYLQILCIYTYACIELCNLAVMSYDRYLAICYPLQYNVLMTPKKAYILICLIWMVTFVNVIINLSLTIRLQLCGNVIVKVYCDNYLVVKLACSTADTAVNNIHGLYCAVLLLAAPLLTIVFSYIKILTICLKSSIEMRQKAVSTCSPHLASLFNFSVGCFLTVIQSRIDRPVTHVPAVLQTILSVYFLMCQPLFNPIVYGVRMSKIRQAFKKYTTHRYAT
>LOCXPOR92.248.HIT1.OR.2R.299.7tm_4.exons1.CM015580.1.Esox_lucius
SFILTGYSNIGELKYLYFIIITMLYISILFSNTLFVVVICLERSLHKPMYLFLCSLFVNDLFGSIALFPALMTNLISDDHSVSTVHCFLQIFCIYSYANIEFVNVAVMSYDRYLAICYPLQYTILMTPKNVCVLVFLIWLCMFLHMFINVSLTVRLEFCGNVIDKLFCDNYLVVKLACSASDAAVNNIYGLLSYYFIVAVLFFTIVFCYTAILTICLKSSIATRKKALSTCTPHLASLLNFTFGCFLTVIQSRFDRPMNNVPIEVKTILSVYFGICQPLFNPIVYGVRMSKLRQACRNI
>LOCXPOR93.250.HIT1.OR.2R.300.7tm_4.exons1.CM015580.1.Esox_lucius
LSFILAGYNDTGPLKFLFFILITVLYISILFANTLLIVVICMERRLHKPMYLFLCILFVNDLYGSTALFPALMINLVSDDHSISTMYCYLQIFCIYSYGAIEFSNLAVMSYDRYLAICYPLQYNVLMTPKMVCISSCVIWLLICIHNIILLSLTIHLKLCGNVIEKVYCDNFLVVKLACSAPDITVKNIYGLCGLVLFLAVPLFTIIFSYIKILTICLKSSTETRQKAVSTCTPHLASLLNFSFGCLINLLQSRFDKPLQTFPPVLQTIISVYFLMCQPLLNPVVYGVRMSKIRQACRNI
>LOCXPOR94.252.HIT1.OR.2R.307.7tm_4.exons1.CM015580.1.Esox_lucius
MNATQFHSFILAGYSDIGRLKYFYLFIITALYISILFANTLLIVVICTERSLHKPMYLFLCSLFVNDLYGSTALFPALMTNLVSDDHSVSTVYCYLQIFCIYTYGSIELSNLAVMSYDRYLAICYPLQYNVLMAPKKVCILVCVTWLFTFVNDIIHLSLTLRLQLCGNVIEKLYCDNYLVVKLACSTSDMTVNNIFGLCGFVVLFAVPLFTICLSYIKILTICLKSSTENRQKAFNTCTPHLASLLNFSFGCFLILIQSRIDRPRQNVPAVLHTVLSVYFLMCQPLFNPIVYGVRMDKIRQACKNIL
>LOCXPOR95.254.HIT1.OR.2R.308.7tm_4.exons1.CM015580.1.Esox_lucius
IMNATQFHSFILAGYSEIGQLKYLYLIIITSLYISILFSNTLFIVVIYMERSLHKPMYLFLCSLFVNDVYGSTALYPALMTNLVSDDHSISTVYCYLQIFCIYTYGCIEFGNLAVMSYDRYLAICYPLKYNILMTPKKVCILVFLIWLCMFVHMFINVYLTVCLEFCGNVIEKVYCDNYLVVKLACSAPDITVKNVYGLCGLVLFLAVPLFTIIFSYIKILTICLKSSTETRQKAVSTCTPHLASLLNFSFGCLINLLQSRFDKPLETFPPVLQTIISVYFLMCQPLFNPIVYGVRMSKIRQACRNIL
>LOCXPOR92.256.HIT1.OR.2R.299.7tm_4.exons1.CM015580.1.Esox_lucius
SFILTGYSNTGQLNYLYFIIITMLYISILFSNTLFVVVICLERKLHKPMYLFLCSLFVNDLFGSIALFPALMTNLISDDHSVSTVHCFLQIFCIYSYANIEFVNVAVMSYDRYLAICYPLQYTILMTPKNVCVLVFLIWLCMFVHMFINVSLTVRLEFCGNVIDKLFCDNYLVVKLACSASDAAVNNIYGLLSYYFIVAVVFFTIVFCYTAILTICLKSSIATRKKALSTCTPHLASLLNFCFGCFFTVIQSRFDRPMNNVPIEVKTILSVYFVICQPLFNPIVYGVRMSKLRQACRNI
>LOCXPOR93.258.HIT1.OR.2R.300.7tm_4.exons1.CM015580.1.Esox_lucius
LSFILAGYNDTGPLKFLFFILITVLYISILFANTLLIVVICMERRLHKPMYLFLCILFVNDLYGSTALFPALMINLVSDDHSISTMYCYLQIFCIYSYGAIEFSNLAVMSYDRYLAICYPLQYNVLMTPKMVCISSCVIWLLICIHNIILLSLTIHLKLCGNVIEKVYCDNFLVVKLACSAPDITVKNIYGLCGLVLFLAVPLFTIIFSYIKILTICLKSSTETRQKAVSTCTPHLASLLNFSFGCLINLLQSRFDKPLQTFPPVLQTIISVYFLMCQPLLNPVVYGVRMSKIRQACRNI
>LOCXPOR98.260.HIT1.OR.2R.307.7tm_4.exons1.CM015580.1.Esox_lucius
MNSTQFHSFILAGYSDIGRLKYFYLFIITALYISILFANTLLIVVICTERSLHKPMYLFLCSLFVNDLYGSTALFPALMTNLVSDDHSVSTVYCYLQIFCIYTYGSIELSNLAVMSYDRYLAICYPLQYNVLMAPKKVCILVCVTWLFTFVNDIIHLSLTLRLQLCGNVIEKLYCDNYLVVKLACSTSDMTVNNIFGLCGFVVLFAVPLFTICLSYIKILTICLKSSTENRQKAFNTCTPHLASLLNFSFGCFLILIQSRIDRPRQNVPAVLHTVLSVYFLMCQPLFNPIVYGVRMDKIRQACKNIL
>LOCXPOR95.263.HIT1.OR.2R.308.7tm_4.exons1.CM015580.1.Esox_lucius
IMNATQFHSFILAGYSEIGQLKYLYLIIITSLYISILFSNTLFIVVIYMERSLHKPMYLFLCSLFVNDVYGSTALYPALMTNLVSDDHSISTVYCYLQIFCIYTYGCIEFGNLAVMSYDRYLAICYPLKYNILMTPKKVCILVFLIWLCMFVHMFINVYLTVCLEFCGNVIEKVYCDNYLVVKLACSAPDITVKNVYGLCGLVLFLAVPLFTIIFSYIKILTICLKSSTETRQKAVSTCTPHLASLLNFSFGCLINLLQSRFDKPLETFPPVLQTIISVYFLMCQPLFNPIVYGVRMSKIRQACRNIL
>LOCXPOR100.266.HIT1.OR.2R.329.7tm_4.exons6.CM015580.1.Esox_lucius
MTTLTSNLSLTENITTIIRPPYFYISGFIGIPHIKYYYVFLSLVYIITLVGNTIIMVVICMARILHSPMYIAVFNLAFTDICESTALVPKLLDMFLFDRQYISYDQCLLNLFFVVIFHFMQSFNLTILSYDRLVAICCPLRYHMLVNHRSMFQLTGAAWVLAVFIILIFVGLITRLSFCGSVEINSYFCDPYPLYSLAAPCSDVLPTHVMSHLIPFIVLYIPMIFIISSYICIIHALFTITLPKDRHRAIKTCTSHLILVAIFYLPISIINIFSFMPTNMRIINFSLTSVLPPMLNPIIYVLKTEEFKVSIKRLLRRGAQRAVGTVKST
>LOCXPOR101.269.HIT1.OR.2R.329.7tm_4.exons6.CM015580.1.Esox_lucius
MTTLTSDLSLTENITTIIRPPYFYISGFTGIPHMDYYYVFLCFVYILSLVGNTIIMVVICMARVLHSPMYIAVFNLAFTDICESTALVPKLLDMFLFSRQFISYDQCLSNLFFVFLFLTMQSFNLTILSYDRLVAICCPLRYHTLVNHRSMFQLTGAAWVFAVFIVLFPVGFISHFSFCGSVVIDSYFCDPYPLYSLAAPCSDVLPNHVMSYLIPFIVLYIPMIFIISSYICIIHALFTITLPKDRHRAIKTCTSHLILVAIFYLPISIINIFSFMPSNIRIINYSLTSVLPPMLNPIIYVLKTEEFKVSIKRLLRRGAQRAVGTVKST
>LOCXPOR102.272.HIT1.OR.2R.306.7tm_4.exons6.CM015580.1.Esox_lucius
VRMTTLTSDLTENITTIIRPPYFFITGFTGIPNMKYYYVFLCFVYILSLVGNTIIMVVICMARVLHSPMYIAVFNLAFTDICESTALVPKLLDMFLFDRQFISYDQCLLNLFFVFLFITVQSFNLIILSYDRLVAICCPLRYHTLVNHRSMFQLTGAAWVFALLIVLIPVGFITRLSFCGSVVINSYFCDPYPLYSLAAPCSDVLPIHVISYLIPFITLYIPMIFIISSYICIIHALFTITLPKDRHRAIKTCTSHLILVAIFYLPINIINIFSFIPTNIRIINYSLTSVLPPMLNPIIYVLKTEE
>LOCXPOR103.273.HIT1.OR.2R.308.7tm_4.exons1.CM015580.1.Esox_lucius
MINTTQFHSFILAAYSDIGQLKYLYLIIITLLYISILFSNTLFIVVICKERSLHKPMYLFLCSLFVNDLYGSTALFPALMTNLVSDDHSISAMYCYIQIFCIYSYASIELSNLAVMSYDRYLAICYPLQYNVLMTPKKMGIIACVIWLFIFEHNIILLSLTVRLYFCGNIIEKVYCDNYLVVKLACSTSDTTVNNVFGLWTLVFLLAVPLFTIIMSYIKILTICFKSSIETRQKAFSTCTPHLASLLNFSFGCVLNVLLSRFDRPLKNVPTVLQTILSVYFLLCQPLFNPIVYGVRMSKIRQAFKNIL
>LOCXPOR104.275.HIT1.OR.2R.306.7tm_4.exons1.CM015580.1.Esox_lucius
MNSTQANSFILAGYSNIGQINYLYFLIVTVLYISIWFSNTLLIVVICMERNLHKPMYLFLCSLFVNDLYGSTALFPALMTNLVSDDHSISTVYCYLQIFCIYSYASIEFSNLAVMSYDRYLAICYPLEYNVLMTPKKVCILVDLIWLSTIAYLIIHLSLTVRLQLCGNIIENVFCDNYLVVKLACSTSDAKVNNIFGMFGIGLLITFPLFTILFSYIKILTICLKSSIETRQKAFSTCTPHLASLLNFSFGCFLILIQSRLDRPMRNVPTLLQSFLSVYHLVCQPLFNPILYGVRMTKIRQACKNI
>LOCXPOR118.277.HIT1.OR.2R.299.7tm_4.exons1.CM015580.1.Esox_lucius
EIVFVLHGLNVTQTNRHIYFVFILILYLFTIFVNLTLIFTIFLENMLQTPMYLFLCNLCFNGIIGASSFYPKILYDILFDSHVITYIGCLTQILVIYFYVYCEFTHLTVMAYDRYVAICKPLHYQCIMTIRKVWTLILLTWLFSLLEVTIGIVLTVRLPLCGVDIDKLYCSNWAVVKLSCIDTTLNNINGFIFTSYQFLQTIFILVSYVNIIKASLRSQAGRKKFMQTCLPHLITLINFSISLLFDLMYARYGSNTSLLALRNIMAVEFLVVPPLLNPIIYGMNLSQIQNRVRKMFNCK
>LOCXPOR105.280.HIT1.OR.2R.304.7tm_4.exons1.CM015580.1.Esox_lucius
EIVFVLHGLNVTQTNRHIYFVFILILYLFTIFINLTLIFAIFLEKMFQNPMYLFLCNLCINGIIGASSFYPKILFDILSDSHVITYIGCLTQVFVTFFYIYCEFTNLSVMAYDRYVAICKPLHYHCIMTIRKVWTLIFLTWIFSWLECSLGIVLLARLPLCGVDIDKLYCANWAVVKLSCVDTTLNNVYGLILTFSHFFQTIFILISYVNIVKVALLSRAERRKFMQTCLPHLITLANFEMSLFFDVMYARYGSNTSLLALRNIMAVEFLVVPPLVNPIIYGMNLSHIRKRVGQMFKCKFAVRR
>LOCXPOR106.282.HIT1.OR.2R.299.7tm_4.exons1.CM015580.1.Esox_lucius
EIVFVLHGLKFMQTNGHIYFVFILILYLFTILTNLTLVFTIALEKMLHDPMYLFLCNLCFNGIIGASSFYPKILYDILFDSHVITYIGCLTQVFVIFFYVFCECTNLTMMAYDRYVAICKPLHYHCIMTIRKVWTLILLTWLFSWLEVAIGIVLTVRLPLCGVDIDKLYCSNWEVVKLSCFDSSLNNIAGYFFMIFHFFQAVLILISYINLIKASLRSQATRRKFMQTCLPHLITLANFFISIFFDLIYARYGSNTSLLALRNIMSVEFLVVPPLVNPIIYGMNLSQIRNRVRQLFRRK
>LOCXPOR107.284.HIT1.OR.2R.299.7tm_4.exons1.CM015580.1.Esox_lucius
EIVFVLHGLNVTQTNRHIYFVFMLILYLFTIFINLTLFFTIVLEKMLRDPMYLFLCNLCVNGIIGASSFYPKILYDISFDSHVITYVGCLTQIFVIFFYIYGECTNLTVMAYDRYVAICKPLHYHSIMNIRKVWTLILLTWLFSLMECSIGLVLLVRLPLCGVDIDKLYCSNWAVVKLSCVDTSLNNISGYIFMFSHFSQAMLILISYINIIKASLNSQAEWRKFMQTCLPHLITLANFFTSIFFDLIYARYGSNTSMLALRNIMSVEFLVVPPLVNPIIYGMNLSQIRNSVGQMLNHK
>LOCXPOR108.286.HIT1.OR.2R.302.7tm_4.exons1.CM015580.1.Esox_lucius
EIVFVLHGLNVTQANRHIYFVFIFILYLLTIVINLILIFTIALEKRLHDPMYLFLCSLCVNGIIGASSFYPKILYDILFDSHVITYIGCMTQIFFIFSYIYCECTNLTIMAYDRYVAICKPLHYHSIMTTNNMWTLIFLTWLFSWLECGIGMGLLVRLPLCNINIDKLYCSDWALVKLSCIDTTLNNIYTFIQMSFHVSQFTFIVISYLNIIRTCLHSQANRSKFMQTCLPHLIILTNFLISNLFDVMYARYGSNTSLLALRNIMSVEFLVVPPLVNPIVYGMNLSQIRNRVGQMFNRKVAV
>LOCXPOR109.288.HIT1.OR.2R.309.7tm_4.exons1.CM015580.1.Esox_lucius
FNSSLEIVFVLHGLNLTQTNRHIYFVFILILYLFTIFINLTLILTIVLEKMLRDPMYLFLCNLCINGIIGASSFYPKILYDISFDSHVITYIGCLTQIYVIYFYVYCEFTNLTVMAYDRYVAICKPLHYHCIMTIRKVWTLILLTWLFSLMEVTIGIVPTVRLPLCGVDIDKLYCSNWAVVQLSCVDTTGNNISGFIFICSQVFQALLILISYVNIIKASLRSREDRRKFMQTCLPHIITLTNFLMSHLFDVMYARYGSNTSLLALRNIMSVEFLVVPPLVNPIIYGMKLTQIKNRVQQMFYIKVAVVR
>LOCXPOR116.290.HIT1.OR.2R.299.7tm_4.exons2.CM015580.1.Esox_lucius
VKNSFEIVFVLHGLNVTQTNRHIYFVFILILYLFTILINVTLIFTIVLEKMLHDPMYLFICNLCINGIIGASSFYPNILFHILFDSHVITYIGCLTQIFVIYFYVHCEFTHLTVMAYDRYVAICKPLHYHSIMTIKKVWTLILQTWLFSWLECSIGVVLLARLPLCSVDIDRLYCSNWAVLKLSCVDTTIDNIHSYFYIFYHFFQAIFILISYVNIIKVSLRSMVQRRKFMQTCLPHLITLTNFVISLLFDVMYARYGSNTSLLSLRNIMAVEFLVVPPLLNPIIYGMNLSQIRNRVTQ
>LOCXPOR110.292.HIT1.OR.2R.304.7tm_4.exons1.CM015580.1.Esox_lucius
EIVFVLHGLNETQTNRHIYFVFILILYIFTICINLTLIFTIFLEKMFHDPMYLFLCNLCINGIIGASSFYPKILFDLLLDSHVITYIGCLTQIFVIYSYVYCECTNLTVMAFDRYVAICKPLHYHSIMTIRKVWTLLLLTWLLSWLECIFSVFLTSRLPLCGVDIDKLYCSNWAVVKLSCVDTTLNNISGFVFIYSHVFQTILVLISYIKIIKASLHTQAGRKKFMQTCLPHLITLINFVISLLFDVMYARYGSNTSLLALRNIMAVEFLVVPPLVNPIVYGINLTQIRNRVQQFFKRKVAVLR
>LOCXPOR118.294.HIT1.OR.2R.299.7tm_4.exons1.CM015580.1.Esox_lucius
EIVFVLHGLNVTQTNRHIYFVFILILYLFTMFINVTLICAIVLEKMLHDPMYLFLCNLCVNGIIGASSFYPKILHDIFVDSHVITYIGCLTQIFFIYFYVYCECTNLTVMAYDRYVAICKPLHYHCIMTIRKVWTLILLTWLFSLIEVTIGIVLTARLTLCNVDIDKFYCSNWAVVKLSCVDTSLNNLAAYIVILTNFSQTIFILISYVNIIKVSICSQTGRRKFMQTCLPHLITLTNFVISLLFDVMYARYGSNNSLLALRNFMSVEFLVVPPLINPIIYGMNLSQIRNSARKMFNCK
>LOCXPOR118.296.HIT1.OR.2R.299.7tm_4.exons1.CM015580.1.Esox_lucius
EIVFVLHGLNVTQRNRHIYFVFLLITYLFTIFINLTLILTIFLENMLQTPMYLFLCNLCINGIIGASSFYPKILYDISFDSHVITYIGCLTQICFIYFYVYCEFTNLTVMAYDRYVAICKPLHYHCIMTIRKVWTLILLTWLFSLLEVTIGIVLTARLPLCGVDIDKLYCSNWAVVKLSCIDITLNNLYGFIFTSTQVSQTILILVSYVNIIKASLRSQAGRKKFMQTCVPHLITLINFTISLLFDVMFARYGSNTSLLALRNIMAVEFLVVPPLLNPIIYGMNLSQIRNRVRKMFNCK
>LOCXPOR114.298.HIT1.OR.2R.302.7tm_4.exons1.CM015580.1.Esox_lucius
EIVFVLHGLTFTQTNGHIYFVFILLLYLFTIFINLTLVFAIALEKMLHDPMYLFLCNLCFNGVIGASSFYPKILFDILFDSHVITYIGCLTQVFVIYSYIYCECTNLTVMAYDRYVAICKPLHYHSIMTTNNMWTLIFLTWLFSWLECGIGMGLLVRLPLCNINIDKLYCSNWAVVKLSCIDTTLNNIYGFIQIFFHVSQFTFIVISYLNIIRACLHSRAHRSKFTQTCLPHLIILSNFLISLLFDVMYARYGSNTSLLALRNIMAVEFLVVPPLVNPIVYGMNLSQIRNRVGQMFNRKVAV
>LOCXPOR112.301.HIT1.OR.2R.301.7tm_4.exons1.CM015580.1.Esox_lucius
FNSSLEIVFVLHGLNLTQTSRHIYFVFILILYLFTIFINSTLILTIVLEKMLRDPMYLFLCNLCINGIIGASSFYPKILYDISFDSHVITYIGCLTQILVIYFYVYCEFTNLTVMAYDRYVAICKPLHYHCIMTIRKVWTLILLTWLFSLLEVTIGIVPTVRLPLCGVDIDKLYCSNWAVVQLSCVDTTGNNISGFIFICSHFFQALLILISYVNIIKASLRSRADRRKFMQTCLPHLITLANFFTSIFFDLIYARYGSNTSLLALRNIMSVEFLVVPPLVNPIIYGMKLTQIQNRVRRMF
>LOCXPOR118.306.HIT1.OR.2R.299.7tm_4.exons1.CM015580.1.Esox_lucius
EIVFVLHGLNVTQTNRHIYFVFILILYIFTMFINVTLICAIVLEKMLHDPMYLFLCNLCVNGIIGASSFYPKILYDILFDSYVITYIGCLTQIFVIYFYVFCECTNLTVMAYDRYVAICKPLHYHCIMTIRKVWTLILLTWLFSWLEVTVAIVLTARLPLCSVDIDKFYCSNWAVVKLSCVDTTLNNLYGFIFTSYHFSQMILILISYVNIIKASLRSQAGRRKFMQTCLPHLITLSNFVISLLFDVMYARYGSNTSLLALGNIMSVEFLVGPPLINPIIYGMNLNQIRNSARKMFSCK
>LOCXPOR113.308.HIT1.OR.2R.299.7tm_4.exons1.CM015580.1.Esox_lucius
EIVFVLHGLNLTQTNRHIYLVFTLILYLFTIFLNLALVVTIFLKEMLRTPMYLFLCNLCVNGIIGASAFYPKILHDILFDSHVITYSGCMTQIFFIFLYVHCEFTNLTVMAYDRYVAICKPLHYHSIMTIRKVWRLILLTWFLSWMECIIGCVLLARLPLCGVDIDKLYCSNWAVVKLSCVDTSLNNLYGLILTFLNFSQAIIILISYVNIVKASLRSQAGMRKFMQTCLPHMITLANCSISVFFDSMYAHYGSNNSLLALRNIMAVEFLVLPPLVNPIIYGMNLNQIRKTVKTFFKRR
>LOCXPOR118.312.HIT1.OR.2R.299.7tm_4.exons1.CM015580.1.Esox_lucius
EIVFVLHGLNVTQTNRHIYFVFILILYLFTMFINVTLICAIVLEKILHEPMYLFLCNLCFNGIIGASSFYPKILYDILFDSHVITYIGCLTQIFVIYFYVFCECTNLTVMAYDRYVAICKPLHYHCIMTIRKVWTLILLTWLFSLLEITIGIVLTARLTFCSVDIDKFYCSAWVVVKLACVDTTLNNLYGFIFTSYNLSQIILILISYVNIIKASLRSQAGRRKFMQTCLPHLITLSNFIISLLFDVMYARYGSNTSLLALRNIMSVEFLVVPPLINPIIYGMNLNLIRNSARKMFSCK
>LOCXPOR118.314.HIT1.OR.2R.299.7tm_4.exons1.CM015580.1.Esox_lucius
EIVFVLHGLNVTQRNRHIYFVFILIIYLFTIFINLTLILTIFLENMLQTPMYLFLCNLCINGIIGASSFYPKILYDISFDSHVITYIGCLTQIFFIYFYVYCEFTNLTVMAYDRYVAICKPLHYHCIMTIRKVWTLILLTWLFSLLEVTIGVELTATLPLCGVDIDKLYCSNWAVVKLSCIDITLNNLYGFIFTSTQVSQTILILVSYVNIIKASLRSQAGRKKFMQTCLPHLITLINFTISLLFDVMYARYGSNTSLLALRNIMAVEFLVVPPLLNPIIYGMNLSQIRNRVRKMFNCK
>LOCXPOR114.316.HIT1.OR.2R.302.7tm_4.exons1.CM015580.1.Esox_lucius
EIVFVLHGLTFTQTNGHIYFVFILLLYLFTIFINLTLVFAIALEKMLHDPMYLFLCNLCFNGIIGASSFYPKILYDILFDSHVITYIGCLTQVFVIYSYIYCECTNLTVMAYDRYVAICKPLHYHSIMTTNNMWTLIFLTWLFSWLECGIGMGLLVRLPLCNINIDKLYCSNWAVVKLSCIDTTLNNIYGFIQIFFHISQFTFIVISYLNIIRACLHSRAHRSKFTQTCLPHLIILTNFLISLLFDVMYARYGSNTSLLALRNIMAVEFLVVPPLVNPIIYGMNLSQIRNRVGQMFNLKVAV
>LOCXPOR109.318.HIT1.OR.2R.309.7tm_4.exons1.CM015580.1.Esox_lucius
FNSSLEIVFVLHGLNLTHASRHIYFVFILILYLFTIFINLTLILTIVLEKMLRDPMYLFLCSLCINGIIGASSFYPKILYDISFDSHVITYIGCLTQILVIYFYVYCEFTNLTVMAYDRYVAICKPLHYHCIMTIRKVWTLILLTWLFSLLEVTIGIVPTVRLPLCGVDIDKLYCSNWAVVQLSCVDTTGNNISGFIFICSHFFQALLILISYVNIIKASLRSRADRRKFMQTCLPHIITLTNFVISQLFDVMYARYGSNTSLLALRNIMSVEFLVVPPLVNPIIYGMKLTQIQNRVRQMFYIKVAVVR
>LOCXPOR116.321.HIT1.OR.2R.299.7tm_4.exons2.CM015580.1.Esox_lucius
VKNSFEIVFVLHGLNVTQTNRHIYFVFFLILYLVTICINVTLIFTIVLEKMFHDPMYLFLCNLCINGIIGASSFYPNILFHISFDSHVVTYIGCLTQIFFIYFYVHCEFTHLTVMAYDRYVAICKPLHYHCIMTVRKVWTLILLSWLLSWLDCSIGMVLLARLPLCSVDIDRLYCSNWAVVKLSCVDTTIDNIHSYFYIFYHFFQAIFILISYVNIVKASLRSVVQRRKFMQTCLPHLITLINFTISLLFDVMYARYGSNTSLLTLRNIMSVEFLVVPPLVNPIIYGMNLREIQYKVGQ
>LOCXPOR117.327.HIT1.OR.2R.304.7tm_4.exons1.CM015580.1.Esox_lucius
EIVFVLHGLNVTQTNRYIYFVFILILYLFTMFINLTLIFSIGLEKMFHDPMYLFLCNLCVNGIIGSSAFYPNMLYDISFDSHVITYIGCLTQIFVISFYVYCESTNLTMMAYDRYVAICKPLHYHSIMTVRKVWTMLLLTWLFTCLECCIGILVTIRLPLCGVDIDKLYCANWAVVKLSCNETTLINIYSYIFTFFHICQVILILISYVKIIKVALRSQAVMRKFMQTCLPHLITLINFVISLLFDVMYSRYGSNTSLLALRNLMSVEFLVVPPLLNPIIYGMNLSQIRNRVRQMFNSKVVALR
>LOCXPOR118.329.HIT1.OR.2R.299.7tm_4.exons1.CM015580.1.Esox_lucius
EIVFVLHGLNVTQTNRHIYFVFIFVLYLFTIFMNLTLIFTVFLEKMLRDPMYLFLCNLCINGIIGASSFYPKILYDIFFDSHVVTYIGCLTQIFFIYLYIYCEFTNLTVMAYDRYVAICKPLHYHCIMTIRKVWTLIFLTWLFSLLEMTIGIVLTARLTLCSVDIDKFYCSALAVVKLACVDTSPNNHYRFIFTSYHLSQMILIFISYVNIIKASLRSQAGRRKFMQTCLPHVITLTNFGISLLFDVMYGSYGSNTSPLALRNIMSVEFLVVPPLINPIIYGMNLSQIRNRARKMFNRK
>LOCXPOR118.331.HIT1.OR.2R.296.7tm_4.exons1.CM015580.1.Esox_lucius
EIVFVLHGLNVTQTNRHIYFLFIFVLYLFTIFLNLTLIFTIFLEKMLHDPMYFFLCNLCINGIICASSFYPKILNDILFDSHVITYIGCLTQIFFIYLYIYCEFTNLTVMAYDRYVAICKPLHYHCIMTIRKAWSLILLTWLFSLLEMTIGIVLTARLPLCSVDIDKFYCSNWAVVKLSCVDTTPNNLYGFIFTSYHFSQMILILISYVNIIKASLRSQAGRRKFMQTCLPHLITLTNFVISLLFDVMYARYGSNTSLLALRNIMAVEFLVVPPLLNPIIYGMNLSQIRNRARKMF
>LOCXPOR120.337.HIT1.OR.2R.303.7tm_4.exons1.CM015580.1.Esox_lucius
TSLFNSSQEIVFVLHGLNETQTNRHIYFVFILILYLFTIFINLTLIFTIIQKYFLLDSMYLFLCNLCINGIIGASSFYPKMLYDLLFDCHVITYIGCLTQIFVISFYVYFEFTNLTVMAYDRYVAICKPLHYHSIMTVRKVWTLILLTWLLSWLEVTIGIVLTARLPLCAVDIDKLYCSKFEILKLSCVDTSLNNLVAYIVILSHFSQTILILISYVNIIKTSICSQTGRRKFMQTCLPHLITLANFVVSLLFDVMYSLYGSNTTLLALRNIMAVEFLVVPPLINPIIYVMNLSQIRNRVRQM
>LOCXPOR119.340.HIT1.OR.2R.303.7tm_4.exons1.CM015580.1.Esox_lucius
TSLFNSSQEIVFVLHGLNETQTNRHIYFVFILILYLLTIFMNLALIFTILLEKMLRDPMYLFLCNLCVNGVVGASSFYPKMLYDLFFDCHVITYIGCLTQIFFISFYVYCEFANLTVMAYDRYVAICKPLHYHSIMTVRKVWTLILLTWLFSCLEVTIGIVQIVMLPLCGVDIDKLYCSKWVVVKLSCVDTTLNSLAGYIVILSNSSQTIVILISYVNIIKASLHSQAGRRKFMQTCLPHLINLANSVISIIFDLIYTCYGSNPTLLALRNIMSVEFLVVPPLVNPIIYGMNLSQIRNRVRQM
>LOCXPOR120.342.HIT1.OR.2R.303.7tm_4.exons1.CM015580.1.Esox_lucius
TSLFNSSQEIVFVLHGLNETQRNRHIYFVFILILYLLTIFMNLTLIFTIFLEKMLRDPMYLFLCNLCVNGVIGASSFYSKMLYDLFFDCHVITYIGCLTQIFVISFYVYCEFANLTVMSYDRYVAICKPLHYHSIMTVRKVWTLILLTWLFSCLEVTIGIVQIVMLPLCGVDIDKLYCSKWVVVQLSCVDTTLNNLAGYIVILSNSSQTIVILISYVNIIKASLHSQAGRRKFMQTCLPHLINLANSVISLLFDLIYTRYGSNTTLLALRNIMSVEFLVVPPLVNPVIYGMNLSQIRNRVRQM
>LOCXPOR121.343.HIT1.OR.2R.312.7tm_4.exons3.CM015580.1.Esox_lucius
SDQTHWHSGMNNTQPSSVTFFILQGLGSLGEKKMILFVIFLLAYTIILGGNSMIIYLVRTDPKLGSPMYFFLHNLSFVDMVYTTVTIPNMLSGFLTDVKIVSFPGCFLQMYSFIQLGLTDRALLTVMAYDRYVAICNPLRYTTVMTRPVRLLLIVGAWTFGAFFTLPAITMATQRSYCGLNVVRHCWCDPSSLRVLVCGDTQVENMVSLSSAVISLLTTGLLILISYILIVMAIAKMGATQRLKAFTTCVAHLTVVTISYTSAAFVYISYRVGNISPEVRIIVSVLYSILTPFLNPMIYSLRNKELRDAIKR
>LOCXPOR122.344.HIT1.OR.2R.299.7tm_4.exons1.CM015580.1.Esox_lucius
NHTYPEQILLLEGLKVTQDYSYPAFIAFLLIYIFAIMANFGLIVLISLERNLHQPMYFLFCNLHLNDIVGATVVMPRLLLDILTTAPERYITYIDCVIQAFCSHVYATTSHTILMIMAFDRYVAICNPLRYTTIMNNKMVIKLSVSAWGVAIFLVGILLGLTIRLSRCRTSILNPFCDNASLFKLSCESVLINDIYGLTFTVVLFVTSMGSISLTYLLIAIVCLRSKSSTLNSKALITCSTHLLVYLILLGCGFSIVILHRFPAYADLRKLCSVLGRVVSTCVNPIIYGLQTKEIKHMI
>LOCXPOR124.346.HIT1.OR.2R.299.7tm_4.exons1.CM015580.1.Esox_lucius
NHTYPDYVLLLEGLKVTQDSSYPAFIAFLLIYIFAIMANFGLIVLISLERNLHQPMYFLFCNLHLNDIVGATVVMPRLLLDILTTAPERYITYIDCVIQAFCSHVYATTSHTILMIMAFDRYVAICNPLRYTTIMNNKMVIKLSVSAWGVAIFLVGILLGLTIRLSRCRTSIFNPYCDNASLFKLSCESVLINNIYGLTFTVVLFVTSMGSISLTYLLIAIVCLRSKSSTLNSKALITCSTHLLVYLILLGCGFTIIILHRFPAYADLRKLCSVLGSVVPTCVNPIIYGLQTKEIKHMI
>LOCXPOR126.347.HIT1.OR.2R.312.7tm_4.exons1.CM015580.1.Esox_lucius
MENLSYPRNMLLLEGLNVTQQSSYPAFILFLIIYIFTMVSNISLIVLITMERSLHHPMYIIFCNLPLNDALGATVIIPRLLSDIFVASTERYINYIECAIQAFGAHMFGTTSHTILMIMSFDRYVAICKPLQYTMIMTNRMIVKLIVFAWGSAFLFVGVLLGLTLRLSRCGSEILHPFCDNASIFKLSCESTVINNIYGLTFTILLLGSSMGSLILTYFRIAIVCKKNKNRVLSSKALQTCSTHLSVYIIMLVSGFTIIFLHRFPEWSNHRKLAAILFHVIPPWVNPIIYGLHTKEIRQKLFNKFSPNKVNV
>LOCXPOR126.349.HIT1.OR.2R.312.7tm_4.exons1.CM015580.1.Esox_lucius
MENLSYPRDMLFLEGLNVTQQSSYPAFILFLIIYIFTMVSNISLIVLITMERSLHHPMYIIFCNLPLNDALGATVIIPRLLSDIFVASTERYINYIECAIQAFGAHMFGTSSHTILMIMAFDRYVAICKPLQYTMIMTNRMIVKLIVFAWGSAFLFVGVLLGLTFRLSRCRSEILHPFCDNASIFKLSCESTVINNIYGLTFTILLLGSSMGSLTFTYIRIAIVCKKNKNRVLSSKALQTCSTHLTVYIIMLVSGFIFIFLHRFPEWSNHRKLAAILFHVIPPWVNPIIYGLQTKEIRQKLFNKFSPNKVNV
>LOCXPOR127.351.HIT1.OR.2R.307.7tm_4.exons1.CM015580.1.Esox_lucius
MENLSYPRDMLFLEGLNVTQQSSYPAFILFLIIYIFTMVSNISLIVLITMERSLHHPMYILFCNLPLNDALGATVIIPRLLSDIFVASTERYINYIECAIQAFGVHMFGTTSHTILMIMSFDRYVAICKPLQYTMIMTNRMIVKLIVFAWGSAFLFVGVLLGLTFRLSRCRSEILHPFCDNPSIFKLSCESTVINNIYGLTFTILLLGSSMGSLTFTYLRIAIVCKKNKNRVLSSKALQTCSTHLSVYIIMLVSPSSFFIASLNGPTTENWQPFCFMSSPLGLILLSMVCRPTRSDRNFSTSSLQIK
>LOCXPOR126.353.HIT1.OR.2R.309.7tm_4.exons1.CM015580.1.Esox_lucius
MENLSYPRNMLLLEGLNVTQQSSYPAFILLLIIYIFIMVSNISLIVLITMERSLHHPMYIIFCNLPLNDALTATVIIPRLLSDIFVASTERYINYIECAIQAFGAHMFGTSSHTILMIMAFDRYVAICKPLQYTLIMTNRMIVKLIVFAWGSAFLFVGVLLGLTFRLSRCRSEILHPFCDNASIFKLSCESTIINNIYGLTFTVLLLGSSMGSLILTYLRIAIVCKKNKNRVLSSKALQTCSTHLTVYIIMLVSGFTFILLHRFPEWSNHRKLAAILFYVIPPWVNPIIYGLQTKEIRQKLVSKFYPKK
>LOCXPOR124.354.HIT1.OR.2R.299.7tm_4.exons1.CM015580.1.Esox_lucius
NHTYPDHMLLLEGIKVPQNSSYPAFILILIIFIFIMLSNIGLIVLITMERSLHEPMYMLFCNLPLNDIVGATAIIPRFLLDILTPAPQRYITYIDCVTQAFCAQLFGTTSHTILMIMAFDRYVAICNPLRYATIMNNKMVIKLSVSAWGVATVLVGILLGLTIRLSRCRSKILYPYCDNASLFQLSCESVLINNIYGLTFTVVLFVTSISSISLTYLKIAIVCLSSKNSSLNSKALTTCSTHLLVYLMVIGFGAIIIILHRFPTYAELGKWCSVLFPVVPTCLNPIIYGLQTKEIKQRI
>LOCXPOR129.355.HIT1.OR.2R.311.7tm_4.exons1.CM015580.1.Esox_lucius
MENQTYNVDLLKLEGMNVDNLSMYPAFIFLLIIYIFSMVSNIGLTVLICMERILHQPMYILLGNMSFNDALSITTVIPRLLFDILTPTSDRYITYHECFTQAFLAHWFAANFHTILMIMAFDRNVAICDPLRYTTIMNNYMLVKLCVFAWVMTIVFVAALLGLVVPLSRCRSEITNPWCDNASLVKLSCESTVVNNIYGLFYTALFLVSSMGIVAYTYIRITMVCLRSKSKSLNRKALHTCFTHLAVYLIMLFAGFVIVFLHRYPQWSNYRKLASVIFHVVTPVLNPLIYGLQSKDIRKLVINILKSKKVS
>LOCXPOR132.356.HIT1.OR.2R.311.7tm_4.exons1.CM015580.1.Esox_lucius
MENQTYNVALLKLEGMNVDNLSMYPAFILLLIVYIFSMVSNIGLTVLICLERILHQPMYILLGNMSFNDALSITTVIPRLLFDILTPTSDRYITYNECFTQAFLGHWFGANFHTILMIMAFDRNVAICNPLRYTTIMNNYMLVKLCVFAWLMSIVFVAALLGLVVPLSRCRSEITNPWCDNASLVKLSCETTIVNNIYGLFYTALFFVSSMGIVAYTYIRITMVCLRSKSKSLNRKALHTCFTHLAVYIIMLFAGFVIVFLHRYPQWSNYRKLASVIFYVVPPALNPLIYGFQSKDIRKLVRNILKSKKVS
>LOCXPOR131.357.HIT1.OR.2R.311.7tm_4.exons1.CM015580.1.Esox_lucius
MENQTYNMDLLKLEGMNVDNLSMYPAFILLLIVYIFSMVSNIGLTVLICLERILHQPMYILLGNMSFNDALSITTVIPRLLFDILTPTSDRYITYNECFTQAFLGHWFGANFHTILMIMAFDRNVAICNPLRYTTIMNNYMLVKLCVFAWVMSIVFVAALLGLVVPLSRCRSEITNPWCDNASLVKLSCETTVVNNIYGLFYTAILFVSSMGIVAYTYIRITMVCLRSKSKSLNRKALHTCFTHLAVYLIMLFAGFVIVFLHRYPQWSNYRKLASVIFHVVPPALNPLIYGFQSKDIRKQVINILKSKKVS
>LOCXPOR132.358.HIT1.OR.2R.311.7tm_4.exons1.CM015580.1.Esox_lucius
MENQTYNVALLKLEGMNVDNLSMYPAFILLLIVYIFSMVSNIGLTVLICMERILHQPMYILLVNMSFNDALSITTIIPRLLFDILTPTSDRYITYKECFTQAFLGHWFASNFHTILMIMAFDRNVAICNPLRYTTIMNNYMLVKLCVFAWVMSIVFVAALLGLVVPLSRCRSEITNPWCDNASLVKLSCETTIVNNIYGLFYTALFFVSSMGIVAYTYIRITMVCLRSKSKSLNRKALHTCFTHLAVYIIMLFAGFVIVFLHRYPQWSNYRKLASVIFYVVPPALNPLIYGFQSKDIRKLVINILKSKKVS
>LOCXPOR133.359.HIT1.OR.2R.311.7tm_4.exons1.CM015580.1.Esox_lucius
MENQTYNVDLLKLEGMYVDNLSMYPAFIFLLIVYIFSMVSNIGLTVLICLERILHQPMYILLGNMSFNDALSITTVIPRLLFDILTPTSDRYITYNECFTQAFLGHWFAANFHTILMTMAFDRNVAICDPLRYTTIMNNYMLVKLCVFAWVMSIVFVAALLGLVVPLSRCRSEITNPWCDNASLVKLSCETTVVNNIYGLFYTAILFVSSMGIVAYTYIRITMVCLRSKSKSLNRKALHTCFTHLAVYLIMLFAGFIIVFLHRYPQWSNYRKLASVIFYVVPPVLNPLIYGLQSKDIRKQVINILKSKKVS
>LOCXPOR134.361.HIT1.OR.2R.302.7tm_4.exons1.CM015580.1.Esox_lucius
MENSSTVSSIILSAYLGMEDFKHMYFSIFFILYISIVAENVILILIIYIEKTLHQPMYFLVCNLAANGLYGSTALLPAVLRNLACSSSEISLASCQTQIYFLHTYVIVEFTILGVMSYDRYIAICHPLRYHTIMSLTKVYKLIVFSWLCPLVAFLIFYILTLQLRFCGKTIDGLYCNNYSLVKLSCTNNFFVNIAGLISVVLYTFPQLVMIIYSYAHILKICASSSKESKLKALRTCIPHLFAIMNYSVGCFFEILQSRFNTNHLPYRTQVFMSLYFLIFPPVLNPAMYGLSIQAIRVRLFK
>LOCXPOR135.362.HIT1.OR.2R.302.7tm_4.exons1.CM015580.1.Esox_lucius
MENSSTVSSIILSAYFGMQDFKYMYFSIFFILYIGIVAENVILIMVIYTEKTLHQPMYFLVCNLAANGLYGSTALLPAVLRNLAWSSSEISLASCQTQIYFIHTYAVVELTIIGVMSYDRYVAICHPLRYHTIMSMTNVYKLIAFSWLYPLVAFLIFYILPLQLKYCMNIIDKLYCIHYSLVKLSCTNPSVVNIVGLICLVLYTFPQLVMIMYSYAYILRICASSSKESKLKALRTCIPHLFAIINYCVGYFFEILQSRFDTNHIPYRAQVFMSLYFLIFPPILNPAIYGLSIKAIRVKLFK
>LOCXPOR136.364.HIT1.OR.2R.317.7tm_1.exons1.CM015580.1.Esox_lucius
TNETSQDNFLGYEQMIIFTMNERTIVKMTVAILLAVLLMYINCVMIFSMTSRATFMETSRYILFTHMLVNDSMQMLVSCLLYVFALVYLRLVKVVCGLFVMFSCGMSRVTPLNLAVMSLERYAAICLPLRHSEIATPKRTGIAIAVIWFITFINPIIDMLYSTEKDAGFFVTPIFCTQQKLFIALWQMKMFEGINAFWFVAVSLIIIYTYIAISVAALSASSDRIKASKAHRTVLLHMVQLGLCLCSLLYAPIENALASAGSTALFVNLRYMNFLFLIIIQKCLTPLIYGLRDDAIRPLFLQHLPCNTRKIKPAVMV
>LOCXPOR137.365.HIT1.OR.2R.308.7tm_1.exons1.CM015580.1.Esox_lucius
MANMSGPLGLAVVHMQSIRLVITEERIFKMFLVLGTHLLFLNINLAMMFTLWMKPSFRNTTRYILFAHMLFNDSLHLAMGMLLYTLGALYVLVVRVACAFMVLLSSSTFTNAPLNLAVMSLERYTAICFPLRHSELATTGRTRQAVVLVWALGIVNVLIDVCALFLAGPSFFLSPAVCTLEQLHTAGWQQEKGTALNTLLFVAVAAVLIYTYVAIVMEARSASSSDPRSARRALHTVLLHVLQLGLCLMSFLYVELEALLAKLPPAVFVQLRFVNFFVVLILPRCLSSIIYGLRDEAFRAALWQHFIC
>LOCXPOR138.366.HIT1.OR.2R.309.7tm_1.exons3.CM015580.1.Esox_lucius
SNNVSLTSQKLAVPIRTFMGFLCVSPCLIFLYINTVMLYSLKSKTVFRETSRYILFGNLLFADTILLVTSQLLYILAVAGLFVIRYICAVIVLVAIFTSTVSPLNLSVMSLERYVAICYPLRHSSIVTPRTTGIVIAVIWTLSSLNTMIKLIMLLVLDSLPLDQVMQEFCSTNKLFCLEIHNQVDNIMQGIVFTTVGFIIIYTYITMMVIAKSASSDKDLNSKARKTVLLHLIQLGLSLSSTVLPSIVSALKSRGMDKATQIEYILFIVMIIMPRCLSPLIYGLRDKIFRHILMHHLTCGLRPKVKPSK
>LOCXPOR138.369.HIT1.OR.2R.303.7tm_1.exons3.CM015580.1.Esox_lucius
SNNASLASQRLAVPIRTFMGFLSVSPCLLFLYINMVMLYSLKSKPVFRETPRYILFGNLIFADTILLMNGQLLYILAVAGLYIMRYTCVVIVMVANFIGNVSPLNLFVMSLERYVAICYPLRHSSIITPRTTGLVIAAMWALSFLNIITKLTMLLVLESLPLDQVMNEYCSGNKLFNLGIHSQVDNVLHSILFTIVGFIIIYTYITLMLIAKSASTDKDSNNKARNTVLLHLIQLCLSLSSTLHHNIVSALKSMGLDKASQIEYILFITVIILPKCLSPLIYGLRDKMFRHILIYHLTFGFRP
>XPLOC_198.2R.1.OR.2R.332.7tm_1.exons..Esox_lucius
QPMENRTEDHHHQSDLGGCLFSSMMACDAEVYILICVFLILTILSLVVNGCTLLGLGRSNDLSWEPRYALLKNLILSDIVQTMNLGPFVTHCLIQRSTMTFNSWCVIQYFTGSACIFCTMITITCMAIERYLYVCHAIHYLAILTPVRLRLAISFTWVLSISAGLVNVTLLHRGEGEYGAATYGLTCEPDTVERHMGFPRAAAVTPKLMGVSVTVLCLLSYFFAYVRMYQDACNAVVPFSVVNMRARNTVLFYCGMLFLQLLPMFLKITSDVLWELEGTTDTSTVPPKNLFGADSLLLAGTLHVALLALILVPPCINPLIYGLRNGEVRQAL
>XPLOC_199.2R.1.OR.2R.304.7tm_1.exons..Esox_lucius
TGMNSNYSTLKMRRDVFEEALFKNLTIVLFGLIINYINGTLFYTFVTNVNFHSDSRYILYMQLIINDNVMVSIMVILHVLVYVCPTLNVSMCIVLLLIGENTHKKTPLNLAAMSTERFVAICHPLQHPLICTVSRTYMLIACIWVVGAIPGFINVIITIVFKPLSFFSSGRMCFHINIFQSVHHYYTDYATNILYVFFVWITLIYTYFRVVFSAKAATSDPVLSRKAQMTIRLHVVQLLLCMLSYITPVMDTTLTMLFPDFRSVILFGNAIITNILPWLLSPLIYGLRDQKFKKHMKRSLLCRK
>XPLOC_200.2R.1.OR.2R.310.7tm_1.exons..Esox_lucius
SDLLSATGMNSNFSTLNMRKDVLEEALFKNLTIVLFGLIINYINGTLLYTFLTNVNFHSDSRYILYMQLIINDNVMVSMLVNLHVLSYVCPNLNVSLCIVLLLICENAHKNTPLNLAAMSIERFVAICHPLQHPLICTVYRTYMLIACIWVVGSIPGFIKVIITLVFKPLSFFSSGRMCYPINIFQSVYNYNTYYATNILYLCFVWITLIYTYFRVVFSAKAATSDPVSSRKAQMTIRLHVVQLLFSMLSYITPLMDTVLTALFPDFRSVIMFCNNIITNILPRLLSPLIYGLRDQKFKKHMKRSLLCRK
>XPLOC_201.2R.1.OR.2R.297.7tm_1.exons..Esox_lucius
SDLLSATGMNSNFSTLNMRRDISEEALFKNLTIVLFGLIINYINGTLLYTFFTNVNFHSDSRYILYMQLIINDNVMVSIMVILHVLSYVCPNLNVSLCIVLLLICENAHKNTPLNLAAMSIERFVAICHPLQHPLICTVYRTYMLIACIWVVGAIPGFIKVIITLVFKPLSFFSSGRMCYPINIFQSIHNYNTDYATNILYLCFVWITLIYTYFRVVFSAKAATSDPVSSRKAQMTIRLHVVQLLLSMLSYITPLMDTVLTALFPDFRSVIMFCNNIITNILPRLLSPLIYGLRDQK
>XPLOC_202.2R.1.OR.2R.304.7tm_1.exons..Esox_lucius
TGMNSNFSILNMRRDVFEEALFKNLTIVLFGLIINYINGTLLYTFFTNMNFHSDSRYILYMQLIINDNVMVSIMVILHVLVYVCPTLNVSMCIVLLLIGENTHKNTPLNLAAMSTERFVAICHPLQHPLICTVNRTYMLIACIWVVGAIPGFINVIITIVFKPLSFFSSGRMCFHINIFQSVHHYYTDYATNILYMFFVWITLIYTYFRVVFSAKAATSDPVLSRKAQMTIRLHVVQLLLCMLSYITPVMDTTLTMLFPDFRSVILFCNAIITNILPRLLSPLIYGLRDQKFKKHMKRSLLCRK
>XPLOC_203.2R.1.OR.2R.304.7tm_1.exons..Esox_lucius
TGMNSNFSTLNMRRDVFEEALLKNLTVVLFGLIINYINGTLLYTFFTNVNFQSDSRYILYMQLIINDNVMVSMMVNLHVLSYVCPNLNVSLCIVLLLICENAHKNTPLNLAAMSIERFIAICHPLQHPLICTVSRTYMLIACIWVVGAIPGFIKVIITFVFKPLSFFSSSLMCYSINIFQSVYNYNTYYATNILYLCFVWITLIYTYFRVVFSAKAATSDPVSSRKAQMTIRLHVVQLLLSMLSYIAPLMDTVLTVLFPDFRSAVMFCNNIITNILPRLLSPLIYGLRDQKFKKHMKRSLLCRK
>XPLOC_204.2R.1.OR.2R.310.7tm_1.exons..Esox_lucius
SDLLSATGMNSNFSTLNMRRDVFEEALLKNLTVVLFGLIINYINGTLLYTFFTNVNFHSDSRYILYMQLIINDNVMVSIMVNLHVLSYVCPNLNVSLCIVLLLICENTHKNTPLNLAAMSIERFIAICHPLQHPLICTVSRTYMLIACIWVVGAIPGFIKVIITFVFKPLSFFSSGRMCYPINIFQSIHNYNTDYATNILYLCFVWITLIYTYFRVVFSAKAATSDPVSSRKAQMTIRLHVVQLLFSMLSYITPLMDAVLTSLFPDFRSVIMFCNNIITNILPRLLSPLIYGLRDQKFKKHMKRSLLCRK
>LOCXPOR140.372.HIT1.OR.2R.325.7tm_1.exons2.CM015590.1.Esox_lucius
MNSTASSLDSLTSMMTGGGNNYPKDSFSAALIKNIVAMLVWLVLSFINGSMVHTFFKHNFFYEDPRYILFIYMVINDALQLTLVTALYVVSYVFFKIHASVCCLLVMSAVLTTRSAPLILAGMAVERYVSICFPLHYWHMCTVPRTIVLIMVILSLTTTVPLTDLLITLIKEPLGFFHTSIFCDQSLLFRDRSIYYKNAVFDSVYFSSVTLTLLYTYCRIMLTAHAASTDLVSIKRARNTVLLHGVQLLLCMLAFIVPSLQTSLITLFPKFVLEIRYIFFLLVYIIPRFLSPMIYGFRDEKFRKYWARYMSCTEHNSGLCRQVKQ
>LOCXPOR141.373.HIT1.OR.2R.327.7tm_1.exons1.CM015593.1.Esox_lucius
LNRTTIEKEQDVLDMSACFYWHITSGKRHILPIFVVLFLFSLVMNSFLLTGLMTLKDRFWQPFYTLLKNRLICGLLHSLVAAFTVLQSLLLQRTVMFGGWCIAQFSVLGTILWSSQITLALMAMERYVFICHSIHYLGTVTPRRTRLALGLVWVLSAIVGNNHLILLNLPHHGFTRVTAGLLCEPRIVKASVSFSHVQELLFLGPPSIIATVSIFILCFCYWYMYKEAHRAVVALQLHHQRAYRTVAFYLCMFLLQMVPMFYCLSCLQLEEQTLLFQLSQEGIKQHITLLVFLMVPPCINPVVHVIRNNELKKGLLHLYQRRHVKRE
>LOCXPOR142.374.HIT1.OR.2R.304.7tm_1.exons1.CM015597.1.Esox_lucius
VKDYALVRVCASTISFITLVVFNILINWTIVREGRLRGHARFVLVFHLLVSALVYFGMCSIFYLQIYLGARPLASICVAMITVLITSASNILLTITAMALDRYFAICQPMRYHSDNWHWPWLVGLLTWGIALVIPLILLLKTGGDPIGSNGKCGRDKLKKGDIEKILLISVCTVLILYSYVRILFEGRRLGVINRRNRVGCKTIAMHGTQLAVYIIPNFVNFVLTVLLHRGYIQSETKERSAVVSFAFFSLAQCVAPIVYGLRKEELLEQVQRRFPCCSNYLKSVLKWTVRGTTPRLHLHPRYV
>LOCXPOR143.375.HIT1.OR.2R.304.7tm_4.exons1.SAXP01000331.1.Esox_lucius
NSSQEIVFVLHGLNVTQTNRHIYFVFILILYLFIIFMNLTLIFIIVLEKMLHDPMYLFICNLCINGIIGASSFYPKILYDFLFDSHLITYIGCMTQIFVIFLYVYCEFTNLSVMAYDRYVAICKPLHYHSMMTIRKAWTLLFLTWLLSWFVCSIGCVLLARLPLCGVDIDKLYCSSWAVVKLSCVDTTLNNLYGLILMISHFSQVILILISYVNIIKASLRSRVQRRKFMQTCLPHLITLVNFTISLLFDVIYSRFGSNTSLLALRNIMAVEFLVLPPLLNPITYGMTLTKIRNIVKEMFNRKV
>LOCXPOR113.377.HIT1.OR.2R.298.7tm_4.exons1.SAXP01000331.1.Esox_lucius
EIVFVLHGLNVTQTNRHIYFVFILILYLFTIFLNLTLIFTIFLEKMLHNPMYFFLCNLCINGIIGASSFYPKILYDVLIDSHVITYIGCMTQIFVIFLYVHCEFTNLTVMAYDRYVAICKPLHYHSIMTIRKVWTLILLTWFLSWMECSIGCVLLAQLPLCGVDIDKLYCSSWPVVKLSCVDTSQNNLFGLILTFLNFSQAIIILISYVNIVKASLRSQAGMKKFMQTCLPHMITLANCSISVFFDSMYAHYGSNNSLLALRNFMAVEYLVVPPLVNPIIYGMNLSQIRKRVGQIFKR
>LOCXPTAAR1.163.HIT1.TAAR.2R.342.7tm_1.exons1.CM015591.1.Esox_lucius
MDVPPQPLDPKLFCYPETNASCTREILNEGAQIALYLLFVLGILVTILGNGVVIISIAHIKQLHTPTNMLIMSLALADLLIGVTVMPFSSIRAVEGCWYFGEVFCLLHSSFDMFLTSVSIFHLVFIAIDRYLAVCNPLRYTTNITLPTAWLMVLGSWCLSALYSYGLLYSKAHVRGQDESIASVYCLGSCDLFFNALWGALDTLIAFFFPCSVMVGLYTKIFFVAKEHVRKIEDRQKKLVGGGVVSKRSERKAAKTLGIVVGVFIFCWLPFFVNSIVDPYTNFSHNDFTPDTVFEMFLWLGYFNSTVNPIIYALFYPWFRKCLNVIVTLKIFNKNSSYINVF
>LOCXPTAAR2.179.HIT1.TAAR.2R.326.7tm_1.exons1.CM015591.1.Esox_lucius
FCYESLSGSCTRYARPLSIHVSMFTTMGLAILVTVMGNLLVIISIAHFKQLQTSTNQLLLSLAVCDLLLGVFVMPCSAVRSVQGCWYLGEFMCKLHTSTDIMLSTSSIFHLSFISIDRYLAVCRPMRYKLIISNNTVLIMVATSWLVPAIFAFGMIFSELNLIGWEDFYETHVKCVGGCQVFFSPMTAVVASSFSFFIPGLILICLYFKIYWVARAQAKSIKDLSRQVREADSGRRARRGANILAIVVGVFFACWCPFFLCLIIDPFILYSVPPQLADTLVWFGYLNSTFNPIVYAFFYTWFRRALRIIISGNFFQKDSCRVRLHS
>LOCXPTAAR3.95.HIT1.TAAR.2R.325.7tm_1.exons1.CM015591.1.Esox_lucius
FCYESLSGSCTRYARPLSIQVPMFTAMGLAILVTVMGNLFVITSIAHFKQLQTSTNQLLLSLAVCDLLLGGFVMPCSAVRSVQGCWYLGEFMCKLHTSTDIMLSSSSILHLSFISIDRYFAVCRPMRYKLIISNNTVWIMVATSWLVPAIFAFGMIFSELNLKGREVFYETNVKCVGGCQVFFSPMAAVASSFCFYIPGFILICLYFKIYWVARAQAKSIKDLSRQVREADSGRRARRGANILAIVVGVFFACWCPFFLCLIIDPFILYSVPPQFADTLVWLGYLNSTFNPIVYAFFYTWFRRALTIIIKGKIFQRDSCRFQLYS
>LOCXPTAAR4.96.HIT1.TAAR.2R.323.7tm_1.exons1.CM015591.1.Esox_lucius
FCYESLSGSCTRYARPLSIQVPMFTAMGLAILVTVMGNLLVITSIAHFKQLQTSTNQLLLSLAVCDLLLGVFVMPCSAVRSVQGCWYLGEFMCKLHTSTDIMLSSSSIFHLSFISIDRYFAVCRPMRYKLIISNNTVWIMVATSWLVSAIFAFGMIFSELNLKGREDFYETHVKCAGGCQVFLSPMAAVASSFSFFIPGLILICLYFKIYWVARAQAKSIKDLSRQVREADSGRRARRGANILAIVVGVFFACWCPFFLCLIIDPFILYSVPPQLADTLVWFGYLNSTFNPIVYAFFYTWFRRALTIIIKGKIFQKGSCRFQL
>LOCXPTAAR5.97.HIT1.TAAR.2R.324.7tm_1.exons1.CM015591.1.Esox_lucius
LVCFESVNGSCERAILPSTIQVLLYLFLGSMSILTVCGNLLVVIPVIHFKQLHTPTNYLILSLAVSDLLLGVIVMPPSMVYSLEGCWYFGDLFCKIYTSTDIMLCTASILNLSFISIDRYFAVCRPLLYGTKITVHVVVAMVLLTWSVSALVGFGIIFLELNIWGIEEFYYKYVACEGRCALFQNQVSSIVSSVISFYIPGVGMLSLYLKIFLVAQRQVRSLQGTAEHNSVGKSQRKATKTLAVIMGVFLSFWTPFFVCNCIDPFVSYSVPPGLFVTFVWIGYLNSTINPMVYAFFYSWFRRALKMIISAKIFQPDSSILQLFS
>LOCXPTAAR36.98.HIT1.TAAR.2R.318.7tm_1.exons1.CM015593.1.Esox_lucius
MEDHEDNQYCFQNRNSTCRMISISTSICITMYIFFSLISCVTVFLNLLVIISISHFKQLQTPTNLLILSLAVSDLLVGLIVIPAMTVAIMQPCWVLGRYFCVLLLYTNCLCCSSSVGNLILISVDRYVAVCDPLMYCMKITIARIKFCIFITWCCCIIYDAVLVNIFVNIQEPIRCFNECFFIEGHFWVNVIDLVITMGVPCSIIVTLYLKIFVVARSQARKVFSKRISTVSGVRTVQASKPEKKAAKTLGIVVFNYLIFWNPITFFVSMIFSSESLTSIVLTFLPLVNSFMNPIIYAFFYKWFIVTAKHILSHKLSC
>LOCXPTAAR37.99.HIT1.TAAR.2R.318.7tm_1.exons1.CM015593.1.Esox_lucius
MEEPEDEQYCFQDRNSTCRKISISTSICITLYIFFSLISGVTVFLNLLVIISISHFKQLQTPTNLLILSLAVSDLLVGLIVIPAMTVAILQPCWVLGEYFCALLLYTDYLCCSSSVGNLILISVDRYVAVCDPLMYCVKITLTKIKFCIFITWCCCIIYDAVLVNIFVNVKVPSRCFNECFFIEGHFWVNVIDFVITMGIPCSIIITLYLKIFVVARSQARKVFSKRISTVSGVRTVQASKPERKASKTLGIVVFNYLICWNPITFFVSMIFSSQSLTSIVLTFLPFVNSFINPIIYAFFYTWFIVTAKHILSHKLSC
>LOCXPTAAR38.100.HIT1.TAAR.2R.317.7tm_1.exons1.CM015593.1.Esox_lucius
EEHEDDQYCFQDKNSTCRKISISTSICITLYIFFSLISGVTVFLNLLVIISISHFKQLQTPTNLLILSLAVSDLLVGLIVIPAMTVAIMQPCWVLGRYFCVLLLYTNCLCCSSSVGNLILISVDRYVAVCDPLMYCMKITIARIKFCIFITWCCCIIYDAVLVNIFVNVQVPIRCFNECIFIEGHFWVNVIDFVITMGIPCSIIITLYLKIFVVARSQARKVFSKSISTVSGVRTVQASKPERKASKTLGIVVFNYLICWNPITFFVSMIFSSQSLTSIVLTFLPFVNSFINPIIYAFFYTWFIVTAKHILSHKLSC
>LOCXPTAAR6.101.HIT1.TAAR.2R.303.7tm_1.exons2.CM015593.1.Esox_lucius
EEHEDDQYCFQDGNSTCKKASASTSVYTSLYIFFSLISAVTVFLNLLVIISISHFKQLHTPTNLLILSLAVSDLLVGLIVIPANTVAIMEPCWVLGEYFCPLLMYTTFLCTSSSLGHLVLISIDRYVAVCNPLLYPSKVTKTRTWLCISINWCCSIIYDAVLIKMSVNVQVPIRCFEECYFVEKDFWVNIIDNVISMDAPSSIIITLYLKIFVVARSQSRKVFSKGAATVFERKAAKTLAIVVFNYLICWIPIYFIQLIYDSSANSSSMFLVFLPLVNSFINPIIYAFFYPWFKVTAKRILTL
>LOCXPTAAR8.102.HIT1.TAAR.2R.318.7tm_1.exons1.CM015593.1.Esox_lucius
KNQGEAQYSFQDRNSSCRNDSLSTPMYMTMYFLLSLISVVTVFLNLLVIISISHFKQLHTPTNLLILSLAVSDLLVGLIVIPSMTVAILESCWVFGEYFCPLLLYISFLCMSLSLGNLVLISVDRYVAVCDPLMYHSKITITRIKCCITITWLCCIIYDAVLTKIMVNVQVPSRCFEECYFSGGFTDGIIMDLVISLVVPCSIIITLYMKIFVVARSQARKVYSQEASTVSGVKTAQANKSERKAARTLGIVVFNYIICWIPIYFFNLIYVASGDSSSAFICFLLLINSFFNPIIYAFFYPWFKVTAKHILTLKVLHL
>LOCXPTAAR8.104.HIT1.TAAR.2R.318.7tm_1.exons1.CM015593.1.Esox_lucius
EKQGEAQYSFQDRNSSCRNDSLSTPMYTTMYFLLSLISAVTVFLNLLVIISISHFKQLHTPTNLLILSLAVSDLLVGLIVIPAMTVAILESCWVFGEYFCPLLLYINFLCTSLSLGNLVLISIDRYVAVCDPLMYHSKITITRIKCCITITWLCCIIYNAVLTKIMVNVQVPSRCFEECYFSGGFTDGIIMDLVISLVVPCSIIITLYTKIFVVARSQARKVYSQEVSTMSGVKTAQANKSERKAAKTLGIVVFNYIICWIPIYFFNLIYVASGDSSSAFICFLLLINSFFNPIIYALFYPWFKVTAKHILTLKVLHL
>LOCXPTAAR9.105.HIT1.TAAR.2R.308.7tm_1.exons2.CM015593.1.Esox_lucius
EEHEDAQYCFQDRNSSCKMDSLSTPMYMSLYIFFSLISVVTVFLNLLVIISISHFKHLHTPTNLLILSLAVSDHLVGLIVIPSMTVAIMESCWVPGEYFCVLLLYTYLVCTSLSLGNLVLISFDRYVAVCDPLLYHSKITIPRMKLFIFITWCCSIIYNALSLNLTVNVHVPSRCFEECYFSEGFFSGIIVDLFISLVIPCSIILTLYLKIFVVARSQARKVFSKGPTTVSGRKASKTLAIVVFNYLMCYIPIYFYQCIHVASGNSSSAFVCFLLLINSLINPIIYAFLYPWFKVTVKRILTLNLRRL
>LOCXPTAAR10.106.HIT1.TAAR.2R.308.7tm_1.exons2.CM015593.1.Esox_lucius
EEHEDAQYCFQDRNSSCKMDSLSTPMYMSLYIFFSMISVVTIFLNLLVIISISHFKHLHTPTNLLILSLAVSDHLVGLIVIPSMTVAIMESCWVPGEYFCVLLLYTFLVCTSLSLGNLILISFDRYVAVCDPLLYHSKITIPRIKLFIFIIWCCSIIYNAVFLNLTVNVHVPSRCFEECYFSEGFFSGIIVDLFISLVIPCSIILTLYLKIFVVARSQARKVFSKGPTTVSGRKASKTLAIVVFNYLMCYIPIYFYQCIHVASGNSTSAFVCFLILINSLINPIIYAFFYPWFKVTAKRILTLNLKRL
>LOCXPTAAR11.107.HIT1.TAAR.2R.304.7tm_1.exons2.CM015593.1.Esox_lucius
DAQYCFQDRNSSCRKTSMSTFIYITLYTFFSLISVVTVFLNLLVIISISHFKQLQTPTNLLILSLAVSDLLVGLIVIPASTVAILESCWVLGEYFCALLLYAIFLCASSSLGNLILLSFDRYVAVCDPLFYHLKITTRRTMCCISITWCCCIIYDATLINIYVDAQVPSICFEECYLLDGHFWVNIMDIVITFVIPCSIILTLYLKIFMVARSQARQVYSKKAATVSGRKATKTLGIVVFNYLVFWNPFFLSSFLFSSNNNLASYFVTFLPLVNSLINPIIYAFFYPWFKVATKQILTLQLRHL
>LOCXPTAAR12.108.HIT1.TAAR.2R.307.7tm_1.exons2.CM015593.1.Esox_lucius
EEHEDVQYCIQDGNSSCRKTSISLYMYTTMYILFSLISIVTVFLNLIVIISISHFKQLQTPTNLLILSLAVSDLLVGLIVIPANTVAIIESCWVLGEYFCALLMYTTSLSESSSLGNLILLSIDRYVAVCDPLLYHLKITTRRTMCCISITWCCCIIYDATLINLYVDVQVPSRCFEECYLLDGHFWVNIMDIVVTFVVPCSIILTLYLKIFLVARSQARQVYSKKVATVSGRKATKTLGIVVFNYLLFWNPFFLTFLFSSNNSLASYFVTFLPLVNSFINPIIYAFFYPWFKVATKQILTLQLRHL
>LOCXPTAAR13.109.HIT1.TAAR.2R.313.7tm_1.exons1.CM015593.1.Esox_lucius
EEHEDDQYCFQDRNSSCRKTSMSTFIYITLYTFFSLISVVTVFLNLLVIISISHFKQLHTPTNLLILSLAVSDLLVGLIVIPAMTVAILEPCWVLGEYFCVLFLYASFSCTSLSLGNLILISIDRYVAVCDPLMYHSKITTSRIRCCIALTWCCCIIYNVVLMKVLVNVQVPSRCFEECYFSEGFISGIIMDLVISLVAPCSIIITLYLKIFVVARSHARKLYSNEAASGFKTVQANKSERKATKTLVIIVFNYLICWIPMYFLQLIYNASNDSSSAFICFPLLFNSLVNPIIYALFYPWFKVTAKRILTLKL
>LOCXPTAAR39.110.HIT1.TAAR.2R.308.7tm_1.exons1.CM015593.1.Esox_lucius
EHEDDQYCFQDGNSSCRKYTLSTSIYITLYIFFSLISAVTVFLNLLVIISISQIRQVQTPTNLLILSLALSDLLVGLIVIPANTVAIMEPCWVLGKYFCALLMFTSFICTSLSLGNLVLMSIDRYVAVCDPLMYHLKITVTTTMCCLAITWCCSIIYNAVLIKMSVNVQVPSGCFEECYFVEGFVWVNIIDLVISNVVPCSAIIPLNLKIFVVARSQARKVFSATVSGDKTVQASRSEKKATKTIGIIVFNYILFWNPFTYIFCMFSNYKFASFISFLPFINSFINPIIYAFFYPWFKETAKRILKLK
>LOCXPTAAR14.111.HIT1.TAAR.2R.303.7tm_1.exons2.CM015593.1.Esox_lucius
EHEDDQYCFQDGNSSCRKDSLSTYIYITLYIFFSLISVVTVFLNLLVIISISHFKHLHTPTNLLILSLAVSDLLVGLIVIPAITVAILEPCWVLGEYFCALLIYVTYTCTSISLGNLVLISIDRYVAVCDPLMYFSRITTNRMSYCIVITWCSSIIYNAVLIKISVNVQVPSRCFVECYFVEGFVWSMIFDFVFTMVLPCSIIITLYLKIFFVARSQARKVFSKGAATSERKATKTLAVVIFHYLMCWIPVYFIQYVYLQSGDTSLAFILFLLVFNSFINPIIYALFYPWFKVTAKRILTLNL
>LOCXPTAAR15.112.HIT1.TAAR.2R.312.7tm_1.exons1.CM015593.1.Esox_lucius
EHEDDPYCYQDGNSSCRKDLLSMSTYMTLYIFFSLISAVTVFLNLLVIISISQIKQLQTPTNLLILSLAVSDLLVGLIVIPAMTVATLEPCWVLGEYFCALLIYTNYLCTSLSLGSLVLISIDRYVAVCDPLMYHSKITTTRTKCCIAITWCCCIIYNAVLIKVSVNVQVPSKCFEECYFVQGFVRSMVIDLVISFIIPCSIIITLYLKILFVARSQARKILSNGPCTLSSVTAVQANSSEKKAAKTLAIVIFHYPVCWIPLYFIQYVYIASGDSSVAFMLFLVLVNSFINPIIYAFFYPWFKVTAKRILTL
>LOCXPTAAR15.113.HIT1.TAAR.2R.314.7tm_1.exons1.CM015593.1.Esox_lucius
EHEDAQYCFQDRNSSCRKDSISSSTYITLYVFFALISMVTIFLNLLVIISISHFKHLHTPTNLLILSLAVSDLLVGLIVIPAMTVAILEPCWFLGGYFCALLMYTTFLCTSLSIGNLVMISIDRYVAVCDPLLYHSKITIARIKICIAFTWCCCIIYNAVLINISVNVQVPSRCFEECYFVEGFIWSMIIDLVISMVFPCSIIVTLYLKIFVVARSQARQVYSKGAATVSVVKTVQANKSERKAAKTLGIVVFNYLIYWIPIYFIQFIFSASHNSSSAFLCFLPLLNSFVNPVIYAFFYPWFKVTAKHILTLKL
>LOCXPTAAR16.114.HIT1.TAAR.2R.317.7tm_1.exons1.CM015593.1.Esox_lucius
ENEDAQYCFQDGNSSCVKSSLSKYFYITLYIFFSLISAVTVFLNLLVIISISQLKQLHTPTNLLILSLAVSDLLVGLFVIPSMTAAIMEPCWVLGEYFCALLLCTTFLCSNSSLGNLVLISIDRYVAVCDPLMYHLKITAKKTVCRISIFWCFCILCDAVVIKITVNVQVPSRCFEECFFVIGNIWVEILALFISMIVPCSIIITLYLKIFVVARSQARKVNSNKAVTVLGVKTAQANKSERKAAKTLSIVVFNYLICWIPIYFVKYIYFASGNSLSTFICFLPLINSFINPIIYAFFYPWFKVTAKHILTMKLWHL
>LOCXPTAAR42.117.HIT1.TAAR.2R.307.7tm_1.exons1.CM015593.1.Esox_lucius
EHEDDQYCYQDRNSSCRTDSLPTSIYITVYVFFSLISVVTVFLNLLVIISISQLKQLHTPTNLLILSLAVSDLLVGLIVIPSMTVAILEPCWVLGEYYCGLLLYATFLLSSSSLGNLVLISIDRYVAVCNPLLYHLKITASKTLHCIYINWCCCIIYDAFYIRLTVNVHVPSRCFDECYFVKGDIWINMLDILISMVFPCSIIITLYLKIFVVARSQARQVYSKETAQANKSERKAAKTLGIVVFNYLICWLPIYFTQFFFFFSSGNSSYIFLFFLPLFNSFINPIIYAFFYPWFKATAKRILTLNI
>LOCXPTAAR17.119.HIT1.TAAR.2R.328.7tm_1.exons1.CM015593.1.Esox_lucius
TSAFYLLLQMEEHEDAQYCFQVGNSSCVKYSLSKYFYITLYIFFSLISVVTVFLNLLVIISISHFKHLHSPTNLLILSLAVSDLLVGLLVIPAMTVAIMEPCWVLGGYFCALLLYTTFLCATSSLGNLVLISIDRYVAVCDPLMYHLKITAKKTVCCISIFWCFCIVYDAVLIKITVNVQVPSRCFEECYFVKGNIWVDIFALFISMIVPCSIIITLYLKIFVVARSQARKVNSNKVVTVLGVKTEQANKSERKAAKTLSIVVFNYLICWIPIYFVQYIYFGSGNSLSAFICFLPLINSFINPIIYAFFYPWFKVTAKHILTMKLRHL
>LOCXPTAAR41.120.HIT1.TAAR.2R.311.7tm_1.exons1.CM015593.1.Esox_lucius
EHEDAQYCYQDGNSSCKKLSLSTSIYVTMYIFFSLISVVTVFLNLLVIISISHIKQLHTPTNLLILSLAVSDLLVGLIVIPAITLAIMEQCWVLGDYYCALLIYITCLCTSISIAHLVLISVDRYVAVCNPLMYHSTITITRSYCCMSITWCCCVIVATASFIVHVKVVSRCFQECYLVKGDTSVSVVGLVITMGIPCSIIITLYLKIFMVARSQARKIISKGAATVSGFKSVQANKSERKAAKTLAIIVFNYLICWIPIYPSIFFGDVASANLLSAFICFMPLVNSLINPIIYAFFYPWFKLTAKGILTW
>LOCXPTAAR42.121.HIT1.TAAR.2R.306.7tm_1.exons1.CM015593.1.Esox_lucius
EHEDDQYCFQDGNSSCRTDSLPTSIYITVYIFFSLISVVTVFLNLLVIIAISQLKQLHTPTNLLILSLAVSDLLVGLIVTPSMTVAILEPCWVLGEYYCGLLLYATFFISSSSLGNLVLISIDRYVAVCNPLLYHLKITASKTLHCIYTNWCCCIIYDAFLIRLTVNVHVPSRCFEECYFVKGDIWINMLDLVISMVFPCSIIITLYLKIFVVARSQARQVYSKETVQANKSERKAAKTLGIVVFNYLICWLPINFTQYIYFSSGNSSSIFIFFLPLVNSFINPIIYAFFYPWFKATAKRILTLNI
>LOCXPTAAR42.122.HIT1.TAAR.2R.307.7tm_1.exons1.CM015593.1.Esox_lucius
EHEDDQYCFQDGNSSCRTDSLPTSIYITVYILFSLISVVTVFLNLLVIISISHLKQLHTPTNLLILSLAVSDLLVGLIVIPAMTVAILEPCWVLGEYYCGLLLYATFLLSSSSLGNLVLISIDRYVAVCNPLLYHLKITASKTLRCIYINWCCCIIYDAFYIKLTVNVHVPSRCFEECYFVKGDIWINMLDILISMVFPCSIIITLYLKIFVVARSQARQVYSKETAQANKSERKAAKTLGIVVFNYLICWLPINFTQFLFYLSSGNSSSIFLFFLPLFNSFINPIIYAFFYPWFNVTAKRILTLNI
>LOCXPTAAR19.123.HIT1.TAAR.2R.299.7tm_1.exons2.CM015593.1.Esox_lucius
QYCFQDGNSSCRKDSLSTSIYVTLYIFFSLISTFTVFLNLLVIISISHLKQLQTPTNLLILSLAVSDLLVGLIVIPAMTVAIMESCWVLGEYFCVLLLYTYLLCTSLSLGNLVLISFDRYVAVCDPLLYHSKITIPRMKLFIFITWCCSIIYNAVTLKLTVNTEVPSRCFEECYFSEGFTSGIIVDLIISLVTPCSIIITLYLKIFVVARSQAKKVFSNGAATVSGRKATKTLSLVVFNYLMCWIPIYFFQYIYFASGSSSSAFICFLLLINSFINPIIYAFFYPWFKVTAKRILTLKL
>LOCXPTAAR20.124.HIT1.TAAR.2R.300.7tm_1.exons2.CM015593.1.Esox_lucius
DAQYCYQDRNSSCRKDSLSTSIYITLYIFFSLISVVTVFLNLLVIISISHFKHLHTPTNLLILSLAVSDLLVGLIVIPAMTVAILEPCWVLGEYFCALLIYATYTCTSISLGNLVLISIDRYVAVCDPLMYLSKITISRISYCIAFTWCSSIIYNAVLIKVSVNVQVPSKCFEECYFVEGFVWSMIIDFVITMVVPCSIIITLYLKIFMVARSQARKILSNGCTLSSRKATKTLAIVIFHYLICWIPLYFIQYVYLANHNSSIAFIIFLLLFNSFINPIIYALFYPWFKVTSKRILTLKL
>LOCXPTAAR21.125.HIT1.TAAR.2R.314.7tm_1.exons1.CM015593.1.Esox_lucius
EHGDDQLCFQDRNSSCRNNSLSTSIYIIIYIFFSLISVLTVFFNLVVIISIANFKQLHTTTNLLILSLAVSDLLVGLIVIPAITVAIIEPCWVVGEYVCALLMYTAYLCTSLSLGNLILISIDRYVAICNPLLYHSKITTTRIYFCIAMIWYCSIIYNGVLIKLSVNAHVPSGCFEECYFVEGFVWSMIIDFVITMVVPCSIIITLYLKIFMVARSQARKVFLDWSATKSLVKTVQANKSEKKAAKTLAIVVFNYLICWIPTYFIQYIYLASGDSSAAFILFLPFINSFINPIIYAFFYPWFKVIAKHTLTVKL
>LOCXPTAAR17.126.HIT1.TAAR.2R.276.7tm_1.exons1.CM015593.1.Esox_lucius
TSAFYPLLQMEEHEDAQYCFQDKNSSCRKTSLSTFIFITMYIIFSLTSAVTVFLNLLVIISISHFKHLHTPTNLLILSLAVSDLLVGLIVIPAITVAIMESCWVFGKYFCVFLLFTTASCETSSLGNLVLISIDRYVAVCDPLMYHSKITTKITMCCISFTWCCCIIYDAVFMKLYVNQHVPIGCYQECYFLEGHFWFYVTDFLISVVVPCSIIITLYLKIFVVARSQARKFVSKRAVTVSDVKTVQANKSEKKATKTLSLVVFNYLLFWNPVLYV
>LOCXPTAAR43.127.HIT1.TAAR.2R.314.7tm_1.exons1.CM015593.1.Esox_lucius
EHEDNQYCFQDGNSSCRKTSISTSIYISLYIIFSLISAVTVFLNLLVIISISHFKQLHTPTKLLILSLAVSDLLVGLIVIPATTVAIMEPCWVLGEYFCALFLYITSLCDTSSLGNLILISIDRYVAVCDPLLYHLKITPRRTICCIFMSWCCCIIYDVVYVKLCVNIQVPSGCYEECNSIEGTLWFYVFDFLISVIVPCSIIITLYLKIFLVARSQSRKIQNVSKWSSTLSYVKSVQASNSEKKAAKTLGFVVFNYLLFWNPIIALYFIFSNNSLATIVMYCLPLMNSFINPIIYAFFYPWFKVTFKRILGLK
>LOCXPTAAR43.128.HIT1.TAAR.2R.314.7tm_1.exons1.CM015593.1.Esox_lucius
EHEDNQYCFQDGNSSCRKTSISTSIYISLYIIFSLISAVTVFLNLLVIISISHFKHLHTPTNLLILSLAVSDLLVGLIVIPAMTVAIMEPCWVLGEYFCALLLYITSLCDTSSLGNLILISIDRYVAVCDPLFYHLKITASRTICCIFITWCCCIIYDVVYVKLCVNIQVPSGCYEECNSIEGALWFYVFDFLISVIVPCTIIITLYLKIFLVARSQSRKIQNVSKWTATLSYVKSVQASNSEKKAAKTLGFVVFNYLLFWNPIIALYSIFSSSSLATIVIYCLPLMNSFINPIIYAFFYPWFKVTFKRILGLK
>LOCXPTAAR45.129.HIT1.TAAR.2R.317.7tm_1.exons1.CM015593.1.Esox_lucius
EEHEDNQYCFQNGNSSCRKASISTPTYVTLYIFFSLISAVTIFLNLMVTVTISHFKQLQTPTNLLILSLAVSDLLVGLIAIPAITVAVMEMCWVLQGYFCALLIYITYLCTSSSIGNLVLISIDRYVAVCDPLMYHSKITITRIQCGISFSWCCCIILGIVSFSLNVHMHSRCFEECYLVKGEMGVNIIGLVITMGIPCSIIITLYFKIFMVARSQARQVFSKGAATVSGVKTVQANKSERKAAKTLAIVVFNYLACWIPMYLSRFFFRFASGNLFSAFICFLPLVNSLTNPIIYAFFYPWFKVTAKHIFTLKLRTL
>LOCXPTAAR46.130.HIT1.TAAR.2R.314.7tm_1.exons1.CM015593.1.Esox_lucius
EHEDAQYCFQDRNSSCRNNSISTFYYISLYMIFLLISAFTVFLNLLVIISISNFKQLHTPTNLLILSLAVSDLLVGLIVIPANTVAIMEPCWVLGDYFCALLLYITFLSETSSLGNLVLISVDRYVAVCDPLMYNLIITTRRTIFCIFISWCCCIMYDVVYVKLYVKIQVPSGCYEECYSIEGAFWFSVFDFLISVIVPCSIIITLYLKIFLVARSQSRKIQHVSKLAATVSYVKSVQARNSEKKAAKTLGFVVFNYLLFWNPIIILFFMLSSSNFASIIISCLPLVNSFINPIIYAFFYPWFKVTAKSILGLK
>LOCXPTAAR47.131.HIT1.TAAR.2R.311.7tm_1.exons1.CM015593.1.Esox_lucius
EEHEDNQYCFQDGNSSCRKASISTSVYLTLYIFFSVISVVTVFLNLLVIITISHLKQLHTPTNLLILSLAVSDLLVGLIVIPAMTVAVIEPCWNFGDYFCVFFLYTSYLCISSSLGNLILISIDRYVAVCDPLMYHSKITITIIQSCIFMTWCCCIIYDAVLLYYVSVQVPSRCLKEYYLVKGDFLLNIIDIVLTMIVPCSIIVTIYMKIFVVARSQARQVFSIMAATKPGVKAIQANKSERKATKTVGTVVFNYLFFWIQFFFLKYLYFARADFSSAFFGFLPLVNSFINPIIYAYFYPWFSLTAKHLLT
>LOCXPTAAR48.132.HIT1.TAAR.2R.312.7tm_1.exons1.CM015593.1.Esox_lucius
EPEDDQYCFQDRNSSCRKDSLLPSVYISLYIFFSLISVGTVFLNLLVIISISLFKLLHTPTNLLILSLAVSDLLVGLFVIPAMTVAVMEPCWVLEGYYCALLIYTTFLCESSSLCNLLLMSVDRYVAVCDPLMYQVKITTRRTFCSIFIGWCCCISYDAFLTKIYVNVKVPSKCFKECYLIEGHYVVNAIDLVISLFVPCSIIIILYFKIFVVARSQARQISSKWAASVSGVKTVQASKSERKAAKTLGIVVFNYLLFWNPLVFLFCIFTSYDLASSICSFLPLVNSFINPIIYAFFYPWFKVTVKHIFTLK
>LOCXPTAAR22.133.HIT1.TAAR.2R.312.7tm_1.exons1.CM015593.1.Esox_lucius
EHEDDQYCYQDRNSSCRKDSLLPSIYITLYIFFSLISVVTVFLNLLVIVSISHFKQLHTPTNLLILSLAVSDLLVGLFVIPSMTAAIMEPCWVLEGYYCALLIYTTFLCESSSLCNLLLMSVDRYVAVCDPLMYHLKITTRRTLCSISIAWCCCISYDAFLTKIYVNVNVPSKCFKECYLIEGHFVVNVIDLVFSLFVPCSIIIILYFKIFVVARSQARQISSKGAASVSGVKTVQASKSERKAAKTLGIVVFNYMLFWNPFVFLFFIFTSYDLASSICSFLPLVNSFINPIIYAFFYPWFKVAVKRIFTLR
>LOCXPTAAR49.134.HIT1.TAAR.2R.309.7tm_1.exons1.CM015593.1.Esox_lucius
EHEYAQYCFQDRNSSCRKASISTSVYISLYIFFSLISAVTVFFNLLVIITISHFKQLQTPTNLLILSLAVSDLLVGLIAIPAITVAIMEACWVLGGYICALLLFITYLCTSSTIGNLVLIAIDRYIAVCDPLLYHSKVTMRRIQFGVLFTWCCCILLDIVSFLLNVQEASRCFEECYLLKGDIWVNIIGLVMTVGIPCSIIITLYLKIFVVARSQAEKVFSKRGAGVKPVQANKSEKKAARTLGIVVFNYFACWIPMYVSRFFFHVTSDNLLSAFICFLPLVNSLTNPIIYAFFYPWFKDTAKHILTLR
>LOCXPTAAR50.135.HIT1.TAAR.2R.309.7tm_1.exons1.CM015593.1.Esox_lucius
QYCFQDGNSSCRKTSITTSIYISLYIIFSLISVVTVFLNLVVIISISHFKQLHTPTNLLILSLAVSDLLVGLIVIPAMTVALMEPCWVLGDYYCALLLYITSLSETSSLGNLILISIDRYVAVCDPLLYHLKITTSRTICCIFISWCCCIIYDVVYLKLCVNIQVPSGCYEECISIDGALLFYVFDFLISVIMPCSIIITLYLKIFLVARSQSRKIQHVSKWTATLSYVKSVQASNSEKKAAKTLSFVVFNYLLFWNPIIALFSMFSSYSLASIIISCLPLMNSFINPIIHAFFYSWFKVTFKRILGLK
>LOCXPTAAR51.136.HIT1.TAAR.2R.317.7tm_1.exons1.CM015593.1.Esox_lucius
NSLLHMEELQEAQYCFQEGNSSCRKDSLPTSIYITLYIFFSLISAITVFLNLLVIICISYFKQLQTPTNLLILSLAVSDLLVGLIVIPAMTVAILESCWVLGEYFCALLLYISFLCSSSSVGNLILISIDRYVAVCDPLMYRLKITTRKIQWFISISWGCCIIYEAVFIKIYVNVQVPSRCFEECFTIEGDFWVGISDFVISMIVPCSIIITLYLKIFVVARSQARKNFLNGSIPVSGINTAQANKSERKAAKTLGIVIFIYLLCWNPFMYLFLNFSKNYVFSFTISFLSLVNSFINPIIYAFFYPWFKEGVSKLFT
>LOCXPTAAR23.137.HIT1.TAAR.2R.302.7tm_1.exons2.CM015593.1.Esox_lucius
EEHEDNQYCFQDGNSSCRKTSISTSIYVTLYIFFSLISVVTVFLNLLVIISISHFKVLHSPTNLLILSLAVSDLLVGLIVIPAMTAAILESCWVSGEYFCALLLYILYLCTSSSVGNLVLISIDRYVAVCDPLMYHMKITTKRTMCSVSVTWFCCITYNAVLIKLSINEQVPRKCFEECFFVQVDYWLGLTDFLITMITPSSTIITLYLKIFLVAKLQARKVCSKGPATVSDRKATKTLGIVVFNYLLCWNPFMYLFLNFSKDNLSSYTISFLSLVNSFINPIIYAFYYPWFKVTAKRILGL
>LOCXPTAAR52.138.HIT1.TAAR.2R.317.7tm_1.exons1.CM015593.1.Esox_lucius
EHEDDQYCYQDKNSSCRKNSISASFYITLYIFISIISAVIAFLNLLVIISISKFKQLHTPTNLLILSLAVSDLLVGLIVIPAMTVSIMEPCWGGGGYFCALLLFINILCSSSSLGNLVLISIDRYVAVCDPLVYHSKITIRRTICCIFITWICCVINDAVVIETYINVQVPSRCVEECFFAEGDFLVRTIDVAISLVVPFSIIMILYLKIFIVATSQARKISSNGFTDVSAVKTVQANKSERKAAKTLGIVVFNYLICWNPLIYVFFLFLPSSHLASYIITFLPLVNSFINPIVYAFFYPWFKVTAKSMLSLNLRHL
>LOCXPTAAR53.139.HIT1.TAAR.2R.316.7tm_1.exons1.CM015593.1.Esox_lucius
EHEDTHFCFQDWNSSCRKTSISTSAYITLYIFFSLISAIIVFLNLLVIISISHFKHLHTATNLLILSLAVSDLLVGLIVIPAITVAIMEPCWILGEYFCALLFFINILCSSSSLGNLVLISIDRYVAVCVPLMYSSKITTTRIMCCIFITWCFCIINDAVSVKTYVNVQVPSRCFEECFFAEGDFLVTILDLVITLVVPFLIILTLYLKIFVVARSQAKKVFSKGAATVSGVKTVQANKSERKAAKTLGIIVFNYLICWNPLIYIFSICFSSSKLAAYIITFLPHVNSLINPIIYAFFYPWFKLTAKHVLTLNVMH
>LOCXPTAAR24.140.HIT1.TAAR.2R.306.7tm_1.exons2.CM015593.1.Esox_lucius
EEHEDAQYCFQDRNSSCRKTSISTSIYTTLYIFFSLISAVTVFLNLLVIISISLFKQLHTPTNLLILSLAVSDLLVGLIVIPGMTVAILEPCWVVGEYFCALLLYITFICESSSLGNLVLISTDRYVAVCEPLKYHLKITITRIKCSIFITWYCLILYNGFLIYIYIDVQVPSRCFEECFTLEGHLWANMMDTVIGLIFPCFTIITLYLRIFVVARSQARKVFSKRAANKSERKAAKTLGIVVFNYLIFWNPLILLFFFTSYKLTSIIVICLPLLSAFINPIIYAFFYPWFKMTAKHVLTLKFSHL
>LOCXPTAAR25.141.HIT1.TAAR.2R.312.7tm_1.exons1.CM015593.1.Esox_lucius
EHEDAQYCFQDRNSSCRRASISTSIYITLYIFFSLISVVTVFLNLLVIISISHFKHFHTPTNLLILSLAVSDLLVGLIVIPAMTVAILESCWNFGEYFCVVLLYTTFLCTTSSLGLLVLISIDRYVAVCDPLMYHLKITTTRMKYCIFISWCFCITYDAILTKLHVNVQIPSRCFEECYLVEGHFWITMDIDFVISMVFPCSIIITLYLKIFMVARSQAREVLSKGVASVSGVKTVQVNKSERKAAKILGLVIFNYLLFWNPVIFLFLMFSSNSLALFVLTFLPVINSFINPIIYALFYPWFKVAAKHILTM
>LOCXPTAAR54.142.HIT1.TAAR.2R.312.7tm_1.exons1.CM015593.1.Esox_lucius
EHEHDQYCYQDRNSSCKRISLSASFYITLYIFFSMISAVTVFLNLLVIISISYFKHLHTATNLLILSLAVSDLLVGLIVIPAMTVAIMEPCWVFGEYFCALLLYTSFLCESSSLGNLVLISIDRYVAVCDPLMYHKKITITKIKCWILINWCCCIIYDAVVIKLYVNIEVPSRCFEECYSTDTVSLVSLMDLVISTIVPCSIIITLYLKIFVVARSQARQVFPKRAASVFGHKTVQANKSERKAAKTLGIVVFNYLIFWNPLFSIYFFTNYNLTSFIISNLPLLSSFVNPIIYAFFYPWFKMTAKHILSLKL
>LOCXPTAAR54.143.HIT1.TAAR.2R.313.7tm_1.exons1.CM015593.1.Esox_lucius
EHEDDQYCFQDRNSSCKRTSISAYFSITLYVFFTLISVVTVFLNLLVIISISYFKHLHTATNLIILSLAVSDLLVGLLAIPAMTVAIMEPCWVFGGYFCALLLYTNFLCETSSLGNLVLISIDRYVAICDPLMYHQRITITKMKCWILMTWSFCIIYEAVLIKIYVNVEVPSGCFEECYSTDTISLVSLMDLVISMIVPCSIIVTLYLKIFVVARSQARQVFFSKRAASVFGHKTVQANKSERKAAKTLGIVVFNYLIFWNPFLYIYFLTNYSLTSFIISNLPLLSSFVNPIIYAFFYPWFRMTAKHILSLKL
>LOCXPTAAR27.144.HIT1.TAAR.2R.313.7tm_1.exons1.CM015593.1.Esox_lucius
EHEDDQYCFQDRNSSCKRTSISAYFSITLYIFFTLISVVTVFLNLLVIISISYFKHLHTATNLIILSLAVSDLLVGLLAIPAMAVAIMEPCWVFGGYYCALLLYTNFLCESSSLGNLVLISIDRYVAICDALMYHQRITITKMKCWILMTWSFCIIYEAVFIKIYVNVEVPSGCFEECYSTDTISLVSLMDLVISMIVPCSIIVTLYLKIFVVARSQARQVFFSKRAASVFVHKTVQANKSERKAAKTLGIVVFNYLIFWNPFLYIYFLTNYSLTSFIISNLPLLSSFVNPIIYAFFYPWFKMTAKHILSLKL
>LOCXPTAAR28.145.HIT1.TAAR.2R.309.7tm_1.exons1.CM015593.1.Esox_lucius
ENEDDQYCYQDRNSSCKRTSISAYFSITLYVFFSLISAVTVFLNLLVIISISYFKHLHTATNLLIVSLAVSDLLVGLIVIPSMTVAIMEPCWVLGEYFCPLLLYPTFLCASSSLGNLVLISIDRYVAVCDPLMYNLTITTTRIMCCIFITWFCCVVYDTVLINIYVNIQVPRCFDECYSLEGHFWVNVMDIVISMVFPCSIIITLYFRIFVVARSQARQVYSKNSVSSVKTVKASKSERKAAKTLGIVVFNYLLFWNPLICMFIIFSSYKLASFLISFLPLVNSFINPIIYAIFYPWFKLSTKRIFTVK
>LOCXPTAAR29.146.HIT1.TAAR.2R.300.7tm_1.exons2.CM015593.1.Esox_lucius
QICFQNRNSSCKRTSISTSIYITLYIFFSLISIVTVFLNLLVIISISHFKQLQTPTNLLILSLAVSDLLVGLIVIPAMTVAIMEPCWVVGEYFCALLLYITFLCESSSLGNLVLISTDRYVAICEPLKYHLKITITRIKCSIFITWWCCILYNGFLIYIYIDVQVPSRCFEECFTLEVHLWTSLMDTVISLIVPCSAIITLYLKIFVVARSQARKVFSKRAASKSERKAAKTLGIVVFNYLIFWNPFIFFFFFISYKLTSIIIVCLPLLSAFINPIIYAFFYPWFKMTAKHVLTLKFRHL
>LOCXPTAAR30.148.HIT1.TAAR.2R.309.7tm_1.exons1.CM015593.1.Esox_lucius
EHEDDQYCFQDRNSSCKRTSISAYFSIILYVFFTLISAVTVFLNLLVIISISHLKQLHTPTNLLILSLAVSDLLVGLIVIPAMTVAIMESCWVLGEYFCPLLLYPNFLCASSSLGNLVLISIDRYVAVCDPLMYNLTITTTRIMCCIFITWFCCVVYDTVLINFYVNIQVPRCFDECYSLEGHFWVNVMDIVISMVFPCSIIITLYFRIFVVARSQARQVYSKNSVSGVKTVKASKSERKAAKTLGIVVFNYLLFWNPLICTFIIFSSYKLASFLISFLPLVNSFINPIIHAIFYPWFKLSTKHIFTVK
>LOCXPTAAR55.149.HIT1.TAAR.2R.313.7tm_1.exons1.CM015593.1.Esox_lucius
EHEDDQYCYQDGNSSCRKNSLSTSIYVTLYIFFSLISAVTVFLNLLVIISISLFKHLHTPTNLLILSLAVSDLLVGLIVIPSMTVAIMEPCWVLGDYFCALLLYTLFLCESSSLGNLVLISIDRYVAICDPLMYHMRITIIRMKCCILMTWCCCIIYDAALIKIYVNVQVPSSCFEECYILDGDLWASMLDLVFTMIVPCSIIITLYLKIFMVARSQARRVFSKGAATVTGVKIVQANMTERKATKTLGIVVFNYLMFWNPFFYVYFYTNYNLTSFIISYLPLLSSFINPIIYAFFYPWFKMTIKNVLSLKLR
>LOCXPTAAR31.150.HIT1.TAAR.2R.312.7tm_1.exons1.CM015593.1.Esox_lucius
DNEDDQYCFQDGNSSCRKNSLSTSIYITLYIFFSLISAVTVFLNLLVIVSISLFKKLHTPTNLLILSLAVSDLLVGLIVIPSMTVAIMEPCWVLGDYFCALLLYTLFLCASSSLGNLVLISIDRYVAICYPLMYHMRITIIRMKCCILTTWCCCILYDAAVIQIYVNVQVPSRCFEECYNPDGYFWASMLDLVFTMIVPCSIIITHYLKIFVVARSQARRIFSKGAATVTGVKIVQANMTERKATKTLGIVVFNYLMFWNPCFYVYFYTNYNLTSFIISYLPLLSSFINPIIYAFFYPWFKMTIKKCLSLKL
>LOCXPTAAR55.151.HIT1.TAAR.2R.313.7tm_1.exons1.CM015593.1.Esox_lucius
DNEDDQYCFQDGNSSCRKNSLSTSIYITLYIFFSLISAVTVFLNLLVIISISLFKHLHTPTNLLILSLAVSDLLVGLIVIPAMTVAIMEPCWVLGDYFCALLLYTLFLCESSSLGNLVLISIDRYVAICDPLMYHMRITIIRMKCCILTTWCCCIIYDATLIIIYVNVQVPSRCFEECYILDGELWASMLDLVISMIVPCSIIITLYLKIFVVARSQARRVFSKGAATVTGFKIVQANMTERKATKTLGIVVFNYLIFWNPFFYVYFYTNYNLTSFIISYLPLLSSFINPIVYAFFYPWFKMTIKKCLSLKLR
>LOCXPTAAR57.152.HIT1.TAAR.2R.308.7tm_1.exons1.CM015593.1.Esox_lucius
EHEDDQYCYQDRNSSCKKASLSTAIYIALYILLSMISAVTVFLNLLVIISISHFKQLQTQTNLLILSLAVSDLLVGLIGIPAMTVAILESCWIFGKYFCVLLLYITFLSETSSLGILILISIDRYVAVCYPLFYHSKITNTRCICSISITWGCCIIYDAVLIKLYVNMQVPCGCFEECYSLEGHFGVNVTDIVISMGIPCSIIITLYFKIFVVARSQARKVFSKGAANVSVQASKSETKAARTLAIVIFNYLFFWNPVMFLFSMFSSYSLTSFIISFLPLINSFVNPIIYAFFYPWFKVTSKRILGLK
>LOCXPTAAR32.153.HIT1.TAAR.2R.307.7tm_1.exons2.CM015593.1.Esox_lucius
EKYEDAQYCNQDRNSSCRMESLSTSLYITLYIFFSLLSAVTVFLNLLVIISISHFKQLHTPTDLLILSLAVSDLLVGLIVIPAMTVAILEPCWVLGEYFCALLLYITFLSESSSLGNLVLISIDRYVAVCDPLMYHLKITFSRTVCCILINWWCSVIYDAFLIKIYVNVQVASKCFEECYILDTVFWANMMDLVISMIVPCSIIITLYLKIFVVARSQARQISSKGAANKSDRKAAKTLGIVIFNYLLFWNPFIYILFIFSSSNVASFIASILPLLSSFINPIIYVFFYPWFKVTAKHIFCLTLRVL
>LOCXPTAAR33.154.HIT1.TAAR.2R.309.7tm_1.exons1.CM015593.1.Esox_lucius
QYCYQDRNSSCKTYSLSTSIYITLYIFFSLVSAVTVFLNLLVIISISQFKQLHTPTNLLILSLAVSDLLVGLIVIPAMTVAIMESCWVIGEYFCALHMYITLLSASSSLGNLVLISVDRYVAVCDPLMYHLKITLTRIKCWILKTWCFCIIYNALLIKISVNVQVPSRCFEECFFVEGHTWVNIMDLIITVALPCSIILTLYLKIFLVARSQAQKVFSKTLSGVKTLEANKSERKAAKTLGIVIFNYLICWIPIYFTQLIYFATGDSSSIFMCFLPLMNSFINPIIYAFFYPWFKVTIKHVLTLKSGHL
>LOCXPTAAR58.155.HIT1.TAAR.2R.317.7tm_1.exons1.CM015593.1.Esox_lucius
MEDFNNAQYCFQDRNTSCRKSSISTSLYITLYIFFSLISAVTVFLNLLVIISISHFKHLHTPTNLLILSLAVSDLLVGLIVIPAMTVALMESCWVLGEYFCALLMFITFLCGTSSLGNLILISIDRYVAVCDPLPYHSKITITRIKFCIFISWCFCIIYNAVYIKLSVNVKVPSFCFEECYIVEGDLLFNIFDFIFSMAAPCSVIITLYLKIFVVARSQARQVFYKGAATLSGIKIVQASKSERKAAKTLGIVVFNYLLCWNPFLYIFCILFSSGNLTSVIITFLPLVNSFINPIVYALFYPWFKVTAKRILSLKLL
>LOCXPTAAR34.156.HIT1.TAAR.2R.301.7tm_1.exons2.CM015593.1.Esox_lucius
EEHEDSQYCFQERNSSCRKTSISTSIYIALYISFSLISAVTVFLNLLVIISISLFKQLHTPTNLLILSLAVSDLLVGLIVIPSMTVAIMEPCWILGNYFCTLLLYTTFLCESSSLGNLVLISIDRYVAVCDPLMYHLKITTKRINCCIFITWCCCIIYDAAILQFYVNMQVPSRCFQECYLLEGHFWVSIMDFVISMAAPCSIIITLYLKIFMVARSQARKVFSKGATTSERKAARSLGIVVFNYILFWNPVIFIILFFSSYNSASIILSFLPLINSFINPIIYAFFYPWFKMTAKHILNL
>LOCXPTAAR58.157.HIT1.TAAR.2R.317.7tm_1.exons1.CM015593.1.Esox_lucius
MEDFNNAQYCFQDRNTSCRKTSISTSIYITLYIFFSLISAVTVFLNLLVIISISHFKHLQTPTNLLILSLAVSDLLVGLIVIPAMTVAIMETCWVLGRYFCALLLYIHFLCCTSSLGNLILISIDRYVAVCLPLFYHSRITIARIKFCIFITWGCCIMYDAVLIKSYVNVKVPSGCFEECYFFEGDFLVSIIDFVISLFVPCSIIVILYFKIFVVARSQARKIFFKGAATLSGIKIVQASKSERKAAKTLGIVVFNYLLCWNPFLYIFCILFSSGNLTLVISAFLPLVNAFINPIVYALFYPWFKVTAKRILTLKLL
>LOCXPTAAR58.160.HIT1.TAAR.2R.317.7tm_1.exons1.CM015593.1.Esox_lucius
MEDFNNAQYCFQDRNTSCRKTSISTSIYITLYIFFSLISAFTVFLNLLVIISISHFKHLHTPTNLLILSLAVSDLLVGLIVIPAMTVAIMEPCWVLGRYFCALLLYINFLCCTSSLGNLILISIDRYVAVCAPLFYHSRITIARIKFCIFITWGCCIMYDAVLIKSYVNVKVPSGCFEECYFIEGDFLVSIIDFVISIFVPCSIIVILYFKIFVVARSQARKIFFKGAATLSGIKIVQASKSERKAAKTLGIVVFNYLLCWNPFLYIFCILFSSGNLTSVIITFLPLVNSFINPIIYALFYPWFKVTAKRILTLKLL
>LOCXPTAAR60.162.HIT1.TAAR.2R.329.7tm_1.exons1.CM015593.1.Esox_lucius
SRRRTSAFYLLLLMEEHEDDQYCFRNSFRNSSCKRSSLSTSAYITVYIIFSLISGVTVFLNLLVIISISHFKQLHTPTNLLILSLAVSDLLVGLIVIPSMTVAIMESCWVLGDCFCALLLYTNFLSCSSSVGNLVLISIDRYVAVCDPLLYPLKITIARMKCFIFITWCCCLTYDAVIIKILVNEQVPSGCFEECYVVEGHFWVNIIDFIITMVVPCSIIITLYLNIFVVARSQARRVFSKGAAIVSGVKAVKASKHERKAEKTLAFVVFNYFLCWNPITFLLCILLSSDNLTSLIMTFLPLVNSFINPIIYAFFYSWFKVTTKQMFTL
>LOCXPTAAR35.164.HIT1.TAAR.2R.312.7tm_1.exons1.CM015593.1.Esox_lucius
EHEDNQYCFQDRNSSCRKASISTSIYVTLYIFFSLISVVTVFSNLLVIISISHFKQLQTPTNLLILSLAVSDLLVGLIVIPSMTVAILESCWIIGEYYCALLLYTTYVGESSSICNLLLISIDRYVAICDPLVYQLRITTTRIKWVMSISWCCVIIYDAVLIKIYVNVQVPSRCFEECYLIEGHFWVSTIDFIISMVLPCCIIITLYLNIFMVARSQARQIFSKKTTSSSGVKTVQTNMSERKAAKTLGIVVFNYLLFWNPIVYLCFILRNNLASFICSLLPLVNSFINPLIYAFFYPWFKVTVKHILTLKI
>LOCXPTAAR61.177.HIT1.TAAR.2R.317.7tm_1.exons1.SAXP01000448.1.Esox_lucius
EHEDAQYCFQDGNFSCVKYSLSKYFYIPLYIFFSLISAVTVFLNLLVIISISQLKQLHTPTNLLILSLAVSDLLVGLFVIPSMTAAIMEPCWVLGEYFCALLLCTTFLCSNSSLGNLVLISIDRYVAVCDPLMYHLKITAKKTVCRISIFWCFCILCDAVVIKITVNVQVPSRCFEECFFVIGNIWVEILALFISMIVPCSIIITLYLKIFVVARSQARKVNSNKAVTVPGVKTAQANKSERKAAKTLSIVVFNYLICWIPIYFVKYIYFASGNSLSTFICFLPLINSFINPIIYAFFYPWFQVTAKHILTMKLWHL
>LOCXPENSELUP00000034843.1.8.HIT1.Ora.1R.311.7tm_1.exons5.CM015590.1.Esox_lucius
MGLSVYAASPIQNTFYVILVLLGIVGNATVVGVISESVFRDTGGGRSSDIILINMALSNLLLSVFRNILLVLSDLGLELVSSSGLCHFLMGVWVWLRSVSGWSTLFLSAFHFQTLRRVAPPSGMISRRRRPPKTLLGGLGLIWCLNILYSIPAHIYSTNGNKNIITLLLISSTTRPLLGCVWNFPSSRAALAFATTSMVVHEILPIVLMAVTNLGSLYTLHVRSRTRSAEHKVPAERRAAKVIVALTSLFIWSWVTIIISINYINYRKGSSVEYLLVIARFANTIFIAVSPIVLAVGHGRLRAVIKSIVAY
>LOCXPOra2.3.HIT1.Ora.2R.351.7tm_1.exons2.CM015590.1.Esox_lucius
MSEVLTVDAILFGLLVFSGILGNILVIHVVFQSAAESPSQRLPLPDTILVNLSMANLLTSLFRTVPIFVSDLGLDVSLALGWCRLFMLLWVWWRAVGCWVTLALSAFHCATLRRQHVAAGLRTQRCQRNRARVALVLVWGLNLAFSLPALVYTTNTTTNATVDVMVISCTTRPLLGCVWTFPSEKQGLAFASTSLALNEVAPLVLMLGTNLATLHALAKNIRVVTSTSGAGTHGELENHLASQRKAGHVIVSLVTLFVLCWALQVTAVTYYNHNRGRHAEALLTVSHFSASLFVGFSPMVVALGHSKLRRRIMGTIVGCADRMKCQQQVAVREHKTQDRRRTNGKQNIFTI
>LOCXPOra3.4.HIT1.Ora.2R.318.V1R.exons1.CM015590.1.Esox_lucius
MLDLCVTIKGVSFLLQTGLGILGNTLVLLAYTRVVWSERHLQPVDMILCHLAFVDLMLLLTRCVPQTMTVFGLRDLLNDPGCKVVIYSYRIFRALSVCLTSMLSVFQAVTIAPTGGPHLSRLKVRLPGLIRPTFAGLWLLNMAVCIAAPFFSVAPRNGTVPAFTLNLGFCHVDFRDSLSYKVNGVAVSTRDFAFVGLMLWSSSYILLLLHRHSRQVRSIRRSSQSGGAETRAAKIVVILVVLYAVFFGIDNVIWIYMLTVPMVSPVVTDMRVFFSSCYASLSPFFIISSNKKVKNKLLCATAVHEQPSVNTQDSCDKI
>LOCXPSalmoOlfC.2.2.1033.HIT1.OlfC.1R.735.ANF_receptor.exons6.CM015574.1.Esox_lucius
AQGPFELPAFSSQGDFILGGIFPLHYRVELPGTDFKDQPLAVHCRGFDPRAFRWALAMRLAVEEINRSERLLPNHTLGYKMFDSCATPITAQRAVLAVLNEQGEEQSPMCSSGSPLLAMVGESGSSQSIVVSRTLQPFCIPMISYFSTCSCLSNRKEYPTFFRVVPNDNHQVKAIASLLQRFSWKWVGVVREDHDYGHFALQGLKREIQNTEVCLAYDEMIPKDYRRERVLQILEVMRVSTARVVVVFSGEGEFYPFLKEFVMQNITGIQWVASEAWVTANLLAETYPFLDGTVGFAIRAGKLPGLREFLLTVNPDRYPSNPMVQELWEALYSCSPSPSLSPSRPLLPPCSGQEAILDQHSAYMNTSSPRVTYNVYKAVYAIAHSMHNLLYCQPGTGPFLNHSCANSNDVYPWQLQYYLHNVSFSVSGEEVNFDQNGDTTPSYDLINWQRGEDGIPRFVTVGMYDGTKDSGKELVIQEEKIIASCPPGFRKAIRHGEPLCCFDCLPCDSGKISNQTDSLDCDECPEDYWSNADGTLCILKVVEFLSHDAMGIALMVIAVVGACLTAAVLTVFLHHRTTPIVRINNSELSFFILLSLTLCFLCALVFIGEPTSWSCMLRHTAFSITFSFCISCILGKTLVVLAAFTATRPGDNIMKWLGPKQQRVIIFCCTLVQVLICAAWLIAAPPFPIKNTQAYHSKIILECSVGSQLAFWCVLGYIGLLACLCFVLAFLARKL
>LOCXPSalmoOlfC.13.1.1035.HIT1.OlfC.1R.875.ANF_receptor.exons8.CM015574.1.Esox_lucius
MAHLSAKVLVLGLLLGADWVCYATAQDVCTFLGEKDTNSFYQEGDVVIGGLFPVHRCSVSSLPSFQRSPQQIQYEYFSARTLRWMRTMILAVNEVNRQRDLLPSLTLGFHIRDTCDQTCGSLRSSLLLVNGQPDGVAGSEGAASGTGWDCASVHRAVSPVIIGDAASGLSMAVLKTLGSFHIPLVSYFASCSCLSDKKQFPTFMRTMPSDAFQIRAMAHLVRYFNWTWVGIIGVESDYARFAIQLFLQESIKYSVCAAYVHFYPINISPRSVMKLVDTIQRSSSRVILNFSAELELQSILRECQRRNVTGLQWIASEAWSTAISLWGEFGDLLTGTLGFAIRKADVIPGLKEYLTLGPSDCRESALLAEFWEDTFNCRLNGSLNIHSHSVSSNNREPCSGKENLGEIYTTYGDVSQLRVSYNVYKAVYLIAHALQDMSNCVAGEGPFFNGTCGNPKHVQSWQLLHYMKLVKFSTLGEDVSFDHNGDPIASYDLMNWHRGHDGSVQLVKVGFYDASLGDGQNLVINESVIQWPVGKKAARSVCSESCPPGTRIASRKGEPACCFDCIPCAEGEVSNQTDSLNCLGCSNITWPNEARDYCVPKTIEFLSYQESMGIILCGVSTFGACASLSVLAVFITNRHTPIIRGNNMELSFLLLLFLSVCFLIGLLFIGEPSDWLCRIRYPAFGLSFVLCISCLLAKTMVVLMAFRATIPRRDVMKWFGPTQQRSSVLLCTGIQGLICLFWLLSTPPYASVNTGPNSSTIFIECAMGSEVAFWCVLGYIGFLACLCFILAFLARKLPDNFNETKFITFSMLIFFAVWITFIPVYVSTAGKFTVAVHIFAILASAFGLLLCIFAPKCYIVMLRPEKNSRKHMMRK
>LOCXPDreOlfCb1.1039.HIT1.OlfC.1R.783.ANF_receptor.exons7.CM015588.1.Esox_lucius
CDYSKSICGAMAPGDILIGVLQSCHSRVETFPETINPQRFNCTDFNLVSFVRTLAVIYTIETINNSSFLPGVRLGYVICDTCADANNALKSTEQMLAINGTLPNLCDATEQPAVKAIIGARYSEESITVSRFLSLNMVPQISTTSTAAILSDKQRFPSFFRTVPSDIHQTRALAQLMAYFNWTWVGVVSGDDDYGKAALQSFLADAEEARVCTAFQEVVPHNLNDENSDRRIQEVVKHIKSLSEARVVLLILKEELVQRLFKEIIKEDINRTWIASDAWSLSLPLATMKNINMLGDIFGFSFIKGPIPGFEQYLQRLLLATGTVNQFIEEYKDLRSCNLSDLPERNDEYLIRNVEIELMYGEKLATWSIAYALQSLLKCNQSVCLGERNFPPWKLLQELKKINFTMDNGQFFFDNSSSFTNGYDLVNWARTGDARTFKVVGKFNIMKNAVEISDNDIDWITSDKTVPESKCSESCLPGFAKKIYKVFCCYNCTKCEAGTFSNEHNLENCLECPNKTWSLKGWNHCEPRKETYFKWNEPFAITLVTFAGIGILLLFAVLIIFLIGRHSAVVKVAGGKLCFLMMGGLVTSFCAVMLFVGKPNEQICRSRQTLYGLSFTLCVSCILVKAYRTFLAFLMNQNNILKKLYRPPIIIVCGTAIQALICTFWLIFDSPKLEIQTTDDSMEILLQCNEGSNWGFGFMLGYIVLLALICFILALKGRKVPTRFNETGYIIFSVVIYIFVWVCFIPIYITKLQQRSGVQAAAIVVSNFGIIFCHFIPKCYMIL
>LOCXPOlfC1.101.HIT1.OlfC.2R.848.ANF_receptor.exons11.CM015574.1.Esox_lucius
MSPWLTWQRATVPLVLTCLLRDAGVVQAAVCSRWDHSVELDDYHLFQEGDVLIGGLFPIHNLPPAPDLSFTRPPHLQSCLNFQGAMLKHAYALVFAVDEINRNPFLLPGVRLGYRILDSCSQHPWSLRGALTLVSGGKLSSRISGHPVSVVIGDSASTSTIILTKTLGPFGEPVISYQASCACLSDRRAFPNFFRTIPSDVYQARTMARLAQRFGWTWVGAIVADNDYGRQAIQVFEEEIQGTGLCLAFFETLSRENLEMDVKQAVDAVQGSTARVILVFLWYTDTEALLMELVRRNVTDRQFLASEAWSTSVDLLRNPALFTVALGVLGVAIRSAPINGFEAYLRSLHPSRRPRDALLRELWETEFGLVSCNGAETLEVVESSFTDTSQLRVTYNVYLAVYAAAHALHSLLSCPNKDSRPWAKSSTCPPPSDICPMELLQHLKQVNFTTRLGKMFYFTGADIPAVYDLVNWQATPQGFLKLVTIGRVEPPNLFINESGIQWNTELNTVPVSVCSESCPPGSRVSSRKGEPVCCFDCIPCAEGEYSNTTGSLHCEHCPLEFWSNNHRNACVPLQPEFLSFADTMVVTLTVVAVCGALATAAVFVLFVYHRHTPLVRANNSELSFLLLLSLKLCFLSSLMFIGRPSVWACQIRQVAFGVIFVLCLSCLLVKTIVVLAAFHSARPGAGQLMRLFGPSQQRGSVFLFTSVQLIICVVWLSTSPPMPYHDLGVKGSKVVLECAVGSVAGFSLVLGYIGLLASLCLLLAFLARKLPDNFNEAKLITFSMLIFCAVWVAFVPAYVSSPGKYADAVEIFAILASSFGLLLCIFIPKCFIILLRPERNTKKHMMAK
>LOCXPOlfC1.105.HIT1.OlfC.2R.844.ANF_receptor.exons11.CM015574.1.Esox_lucius
MSPWFTWQSAAVPLLLTCLLSDLGVVQASVCSRWDHSIELDDNGLFQEGDVVIGGLFPIHNLPPAPDLCLTQPPHLQSCHNFQGEILRWAHVLVFAVDEINRNPFLLPGVRLGYHILDSCNQHPWSLLAALTLVSGGKLSSLPVGKSPVSIIIGDSASTQSIIVARTLGPFGVPLISYQASCACLSDRRAFPNFFRTIPSDVYQARTMARLAQRFGWTWVGAIVADNDYGRLAIQEFEEEIQGTGLCLAFFETLSRGNLERDVKRAVDAVQGSTAQVILVFLWYTDTEALLMEVVRRNVTNRQFLASEAWSTSMDLLQNPALFTVARGILGVAIRSAPINGFEAYLRSLHPSRRPRDALLKELWETEFGGAETLEVVESSFTDTSQLRVTYNVYLAVYAAAHALHSLLSCPNQDSPTWGMSSTCSPTHKVRPAELLQHMNLVNFTTKLGEVFYFTGADIPAVYDLVNWQATPKGLLTLVTIGRVDGSNLLINESGIQWNKELKRPPRSVCSESCPPGTRVANRKGEPVCCFDCVPCAEGEFSNTTGSLICERCPVEFWSNSYRNACIPRELEFLSFDDTMGITLTTVAVFGAVATTAVFVLFAYHRHTPLVRANNSELSFLLLLSLKLCFLCSLVFIGVPSVWACRIRQAAFGVIFVLCLSCLLVKNIVVLAAFRSTRPGAVQLMRRFGPSQQRGSIFLFTSVQVVICAVWLSTSPPLPYNDLGLKGSKVVLECAVGSVAGFSLVLGYIGLLASLCLLLAFLARKLPDNFNEAKLITFSMLIFCAVWVAFVPAYVSSPGKYADAVEIFAILASSFGLLLCIFIPKCFIILLRPERNTKKHMMAK
>LOCXPOlfC2.52.HIT1.OlfC.2R.864.ANF_receptor.exons9.CM015574.1.Esox_lucius
MILNSSSLDGWNSPSLNASSSPSCHLWKQFNLNGMYRKGDLVLGGLFEVHFFTLFPELSFTSEPLQPSCEGFTIFGFKQAETMAFAIDEINKRPDLLPNITLGYQLYDNCLRLGVSFRAAMSLASGSEEKFLLDENCSGSSPVLGIVGDPGSTHAIAISSILGLFKVPMVSYYATCSCLSNRRKYPSFFRTIPSDTFQVEAMIQILRQFGWTWVGLVVSSDDYGLFAARTFLSDLTQSGGCMAYSHVLPKDNNPTELKRIVENIKQSSARVLVVISSEAYLLPLVDEVVVQNVRGLQWIASEAWTSSSVFFTPRLMPYLGGTLGIAIRRGEIPGLRDHLLNIRPDNKPHNNMVRQFWETMFECEFKPPSVLVEVGKNVCTGQEDLRAVESGFADVSDLRPEYNVYKAVYALAHALHDLLQCVPGRGPFSGHSCASIKKLEPWQLVHYLERVNFTTGFGDRVSFDENGDALPIYDIMNWVRLQDGSMQVKNVGVVDKSAPTGQQLVLDEDRIFWNFESKKPPRSVCSESCPPGTRVARKKGEPVCCFDCIPCAEGEFSNTTDSTDCYKCPEDFWSSLERDHCIPKGIEFLSYNEPLGISLTTASMLGTVFCAVVFGIFAHYRNTPVVKANNSELSFLLLLSLKLCFLCSLLFIGRPRLWTCQLRHAAFGISFVLCVSCILVKTMVVLAVFRASKPGGETSLKWFGSGQQRGTVLVLTSLQAAICVAWLVSASPTPHKNTNYQNDKIVYECVVGSVAGFGALLGYIGLLASLSFLLAFLARNLPDNFNEAKLITFSMLIFCAVWVAFVPAYVSSPGKYADVVEIFAILASSFGLLVALFGPKCYIILLRPERNTKKALMGRAKTKT
>LOCXPOlfC2.54.HIT1.OlfC.2R.837.ANF_receptor.exons10.CM015574.1.Esox_lucius
QLSVMQSEGDVVIGGLFPLHYLATDPQNTYKTQPSNTQCHGFDLRAFRWMMTMVFAVEEINRDSALLPGVRLGYRILDSCDLVHTSLRGVLSLVTRKGSGVNTERATDGRTPGCLAGAPVPAVIGLASSTPTEAVAQTLGPFAIPLVSYFATCTCLSNKLSYPSFLRTVPSDYFQVRGLVQLVSHFGWRWVGVVGTPDDYSHYNVHAFTQQLQEQGGCVAFHLTIPDSPSQAVLRAMADTLLSARARVVVAFSTEGQLLEFFCELAGRNVTGIQWVASEAWISASLLTTPQFQPLLEGTLGFALRGAIISGLREFMLKIRPSHTPGSEFINMFWEEVFGCNGGSNGIRLTPVCSGLEDLGNIMSSYTNASRVRISYNVYKAVYAIANALHQLLQCDSSGQSQTQGKCNTSSTYTPRQLLRYLKMVNFTNHFGEKVQFDANGDPVPLYEIINWQKDNMGKIWLRTVGSFDGSKPIVRRLQMEDSTIVWTGRQSEVPLSLCSPPCPPGSRQAHRPGEPPCCYDCLPCPDGEISNQTDSTVCVNCPEYYWSDSDRVKCVAGIEDFLSFYDTMGVVLVLLSLVGVVTTTGITAIFHRFRATPIVKANNSELSFLLLLSLKLCFLCSLLFIGRPSEWACGFRQAAFGVSFVLCLSCLLVKTIVVLVAFKDISPGSSNLTKLFGPPQQRLLILCTTAPQVCLCAGWLSMAPPFPFRNSSIQGLTGMVLLECKERWPPGFYLVLGYIGLLASLCLLLAFLGRKLPDTFNEAKLITFSMLIFCAVWISFIPAYVSSPGKFTVAVEIFAILASSFGLLVCIFAPKCYIILLRPDRNNKQCLVGRHK
>LOCXPOlfC3.57.HIT1.OlfC.2R.840.ANF_receptor.exons7.CM015574.1.Esox_lucius
DSVQCRLQGTPRPPAFSKDGDFVIGGVFSIHYNMHTVEHNFTSIPEPLKCTESLDSRELRFSRAMIFAIEEINNSSQLLPGVKIGYEIHDACCSVPVAVKVAFQLANGVDPVFETGEECSRSATVTAIVGESGSTPSISMLRIISPFGIPQVSHFATCACLSDKKQFPTFFRTIPSDQYQAAALVHLIRHFGWIWIGAVRSDSDYGNSGMAAFLRAAHEEGICVEYSEALSRTDPRSKVKRVADVIHSSTSRVVVAFAASGDMKILLEELQRLPTSPRQWIGSEAWVTDPEIKRFGLCAGAIGFGIQRSIIPGLRDFLLDLSPQKLSSSPVLTEFWEGAFGCRLDQETAQREGALEKVCDGSEDIQQLRVPYTDTSQLRITNMVYKAVYAIAHAIHSLVCEEIFNSTVHCDRNLSVKPKQVLEKLRNVNFSRNGYHVSFDDNGDPVANYELINWQVAESGQIEFVAVGYYDASLPIGMKFRMEKEITWFDNSTQLPVSVCSESCHPGTRKAVQKGKPVCCYNCVPCPEGEISNTTDSSNCLKCPEEYWPNSQRDRCVLKPVEFLSFHEVLGIILTTCSLGGAFLAIAVAIVFYCHRASAIVRANNSELSFLLLFSLTLCFLCSLTFIGRPSEWSCMLRHTMFGITFVLCISCVLGKTILVLMAFRATLPGNNVMKWFGPAQQRLTVVSFTFVQALICTLWLILSPPFPIQNLTTYKERIILECDLGSVGAFWGVLGYIGVLAVLCFVLAFLARKLPDNFNDAKFITFSMLIFCAVWITFIPAYVSSPGKFTVAVEIFAILASSFSLFSLLFIPKCFIILFRPKQNTKKNLMVKTSNVIRF
>LOCXPOlfC4.60.HIT1.OlfC.2R.799.ANF_receptor.exons9.CM015574.1.Esox_lucius
SQCVLQNDFEPVFMADGDYVIGGIFPLHYNQEMPDINYTYRPAAVKCNGFDPRAFRWALAMRLSVEVINQSGKLLPNHTLGYKIFDSCAYPLTGQRAALSVLNGPFQAHAPMCSSASPLLAVIGESGSAQSIVVSKSLQPFRIPMISYFSSCACLSDRTKYPNFFRVIPNDDYQVKAMAQLLLRYGWRWVGVVRGDHAYGLFALQGLLRELKGTGVCVAYQEMIPLLYNQQKALEIIEVMRSSTARVVVVFSAEGEMTPFLKDYMEQNVTGIQWLASEAWVTASVFTTSKYYTYLGGTIGFGIRQGQIPGLRDYLQMVNPVRPLLPPCSGQEAILDQHSAYMNTSSPRVTYNVYKAVYAIAHSMHNLLYCQPGTGPFLNHSCANSNNVYPWQLQHYLQEVDVSIAGETIKFDWKGDSIPYYDIINWQKGSGGNIEFITVGVFDGTKDPGKELVIQEEKIVVVSVCSASCRPGFRKAVRHGEPLCCFDCVPCDGGKISNQTDSIDCEACPEDYWSNADGTLCILKVVEFLSHDAMGIALMVIAVVGACLTAAVLGVFLHHRTTPIVRINNSELSFFILLSLTLCFLCALVFIGEPTSWSCMLRHTAFSITFSLCISCILGKTLVVLAAFTATRPGDNIMKWLGPKQQRFIIICCTLVQVLICAAWLIAAPPFPIKNTQAYHSKIILECSVGSQLAFWCVLGYIGFLACLCFILAFLARKLPGNFNEAKFITFSMLIFCAVWVAFVPAYVSSPGKYTVAVEIFAILASSFGLLFCLFAPKCYIILLKPEKNTKQHLMLNKK
>LOCXPOlfC7.70.HIT1.OlfC.2R.851.ANF_receptor.exons6.CM015574.1.Esox_lucius
VLLVLLAGREMGEPVCRLQGWSELPELAMDGDLIIGGIFSFHTDQDRVIDTFQTIPKIQRCINFNFREFQFAQTMIFAIEEINRNSEILPGIMLGYKIYNVCGTMYILRAAMALVSGQKSLIDENKCTKSETVQAILGHSGSTPTIGFTQIVGRFQIPVISHFATCACLSNRKEFPSFFRTIPSDFYQSRALAKLVKHFGWSWVGAICSDNDYGNNGLAAFMLAAKEEGVCIEYSAAFEQTGPRRQLLKIVEMIKQSNSKVIIAFMTHREIKVLVSELHVENITGLQWVGSDAWITDPSLTASQGHSALVGSIGFTVSRADIPGLMEHLRDVHPSHFPNSMFLNDFWEMVFDCSLNTTAEPKGKPCNGSESLRDVQNTFTDLSELRFTNNVYKSVYAVAHALDNLLTCESSQGTFVNGSCAQPTDIQPWQVLHYLQTVNFTTKQGERVFFDGNGDPPARYELVNLQSPKPGTMDGVTIGIYDASLPESRQLTIHNINIVWGGDSETLPVSVCSESCPPGTRKAVQTGKPVCCYDCVACPAGEISNKTDSIDCMMCPLEYWSNEHRDTCLLKKVEFLSYDEIMVKLLALFSLLGVFLTIMTSVLFFYHRDTPIVRANNSELSFLLLFSLTLCFLCSLTFIGRPSEWSCMLRHTAFGITFVLCISCVLGKTLVVLMAFRATLPGSNVMKWFGPPLQRFSVLAFTLIQVLICVIWLTISPPFPYKNMLHYKEKIILECNVGSPFGFWAVVGYIGLLALLCFVLAFLSRKLPDNFNEAKFITFSMLIFCAVWITFIPAYVSSPGKFTVAVEIFAILASSFGLLFCIFAPKCFIILLRPEQNTKKRIMDKTYVNKL
>LOCXPOlfC6.72.HIT1.OlfC.2R.862.ANF_receptor.exons6.CM015574.1.Esox_lucius
MLSTHKWPEQGWALLQLVLLVTLSKEEPDSPVVCRRRGGLDYPQLAKDGDIILGGIFSIHRSWENEDLNYTKSPPPLQCSSLNFRAFQIVQAMLFAVEEVNNNTSLLPGVSLGYRIYDSCGSIARSVRVALALANGNQEPASDGPRCSRPAQVQAIIGEDSSSPCIAIATVLGPFNIPVISHFATCGCLSDKIKYPSFLRTIPSDHYQSRALAQLVKHFGWTWVGAIRTNDDYGNFGMATFTETAKQLGICLEYSVAFFRTDSEEKLKRVVESIRLSTSKVIVTFLSFLDLDVLVKELARHNLTGYQWVGTEGWILDSYIARLEAHRILDGAIGLSIPKAHVTGLEEFILDVRPLSSSGIDSNLFTEFWETLFDCYFRQGERLEMENQRMCTGSEDLSGLQNTFTDLSLMGIFNNVYKGVLAVAHVFHNIWGCGETCGNKTQPDPKMILEHLKKVRFKTKEGEEVYFNENGDVTARYDVINWQLKADGSVEFVTVGLYDASLSTDRQLSINNSFIVWTLNSKQVPMSVCSKSCPPGTRKAVQKGKPVCCYDCIACADGEISNVTDSVSCNKCNSEYWSNKKKDTCEKKETEFLSYEDIMGVLLTVISLLGTFMTIIVTLIFIRYKKTPIVRANNSELSFLLLFSLTLCFLCSLTFIGRPSEWSCMLRHTAFGITFVLCISCVLGKTLVVLMAFRATLPGSNVMKMFGPPQQRFSVLAFTLIQVLICVIWLTISPPFPYKNMLHYKEKIILECNVGSPFGFWAVLGYIGLLALLCFVLAFLARKLPDNFNEAKFITFSMLIFCAVWITFIPAYVSSPGKFTVAVEIFAILASSFGLLFCIFIPKCYLILMKPEQNIKKNIVVK
>LOCXPOlfC6.76.HIT1.OlfC.2R.824.ANF_receptor.exons6.CM015574.1.Esox_lucius
CSLLGQTTLPVLSADGDVNIGAVFSIHSQPLFKVHSFTSIPEKTACISFSLRDFQFAQILIFALEEINKRSDLLPGLSLGYQVYDSCASVPLAIQSALALMNSPGIHDSLSEPSSCSRHPAVLGIVGESSSTPTIGILSVAGPFSMPVISHFATCDCLSNRKKYPTFFRTIPSDLYQSQALAKLVKHFGWTWVGVVNSNSDYGNNGMATFIEAAHQEGVCVEYQVAIYHTDSREKLLETVRVMRRATARVVVLFVGLGDLIPLLNVLAQEGDLGLQWVGSESWITARMLAEKQSYGFLRGAVGFAFGNIKLDGLEGFLDSVHPSQDPDNSLLREFWETVFQCSFKRSREENRGTLCTGAESLAGLKNQYNDVSDLRISSKVYTAVYAIAHSLHNIQTYLKNDSGRSNRSVLDYLREVRFTMKTGEEILFNGHGDTVVRYELINWQQDVDGTLNLHSVGLYDTSMAPEKMLMINQKKIVWAGGQAEVPVSVCSQSCPPGTRKAVQKGKHVCCYDCIPCAEGEISNITDSNVCYHCDLEYWSNENRDHCLLKPVEFLSFEEIMGIVLVCFSLVGTGVTTLVAVVFFVHRDTPIVRANNSELSFLLLFSLTLCFLCSLTFIGQPSEWSCMLRHTAFGIAFVLCISCVLGKTLVVLMAFRATLPGSNVMKWFGPPLQRLCVLALTFIQVLICVIWLTISPPFPYKNMFHYKQKVILECNVGSAIGFWAVLGYIGLLALLCFVLAFLARKLPDNFNEAKFITFSMLIFCAVWITFIPAYVSSPGRFTVAVEIFAILASSFGLFFCIFVPKCFIILLRPERNTKKHVMGK
>LOCXPOlfC6.80.HIT1.OlfC.2R.824.ANF_receptor.exons6.CM015574.1.Esox_lucius
CSLLGQTTLPVLSADGDVNIGAVFSIHSQPLFKVHSFTSIPEKMACISFNLREFQFAQTLIFALEEINNRSDLLPGLSLGYQVYDACGSVPKAIQSALALMNSPGIHDSLSEPSSCSRHPAVLGIVGQSSSTPTIGILSVAGPFSMPVISHFATCDCLSNRKKYPSFFRTIPSDLYQSQALAKLVKHFGWTWVGVVNSNSDYGNNGMATFIEAAHQEGVCVEYQEAIFRTDSREKLLKMVRVMRRATARVVVLFVGLGDLIPLLNVLAQEGDPGLQWVGSESWITARMLAEKQSYSFLRGAVGFAFGNVKLDGLEWFLDSVHPSQDPDNSLLREFWETVFQCSFNRSREENRGTLCTGAESLAGLKNQYNDVSDLRISSKVYTAVYAIAHSLHDLLTDLKNDSGRSNRSVLDYLREVRFTMKTGEEILFNGHGDTVARYELINWQQEADGTLNFHSVGLYDTSMSPEKTLMINQKKMVWAGGQAEVPVSVCSQSCPPGTRKAVQKGKHVCCYDCIPCAEGEISNITDSNVCYLCDLEYWSNENRDHCVLKPVEFLSFEEIMGIVLVCFSLFGTGVTTLVAVVFFIHRDTPIIRANNSELSFLLLFSLTLCFLCSLTFIGRPSEWSCMLRHTAFGIAFVLCISCVLGKTLVVLMAFRATLPGSNVMKWFGPPLQRLCVLALTFIQVLICVIWLTISPPFPYKNMLHYKEIVILECNVGSAIGFWAVLGYIGLLAVLCFVLAFLARKLPDNFNEAKFITFSMLIFCAVWITFIPAYVSSPGKFTVAVEIFAILASSFGLLFCIFAPKCFIILLRPERNTKKHVMGK
>LOCXPOlfC6.84.HIT1.OlfC.2R.827.ANF_receptor.exons6.CM015574.1.Esox_lucius
CSLLGQTTLPVLSADGDVNIGAVFSIHSQPLFKVHSFTSIPEKTACISFDPREFQFAQILIFALEEINNRSDLLPGLSLGYQVYDACGSVPKAIQSALALMNSPGIYDSLSEPSSCSRHPAVLGIVGQSSSTPTIGILSVAGPFSMPVISHFATCACLSNRKKYPSFFRTIPSDLYQSQALAKLVKHFGWTWVGVVNSNSDYGNNGMATFIEAAHQEGVCVEYQEAIFRTDSREKLLKTVRVMRRATARVVVLFVGLGDLIPLLNVLAQEGDPGLQWVGSESWITARMLAEKQSYSFLRGAVGFAFGNIKLDGLEGFLDSVHPSQDPDNALLREFWETVFQCSFNRSREENRGTLCTGAESLAGLKNQYNDVSDLRISSKVYTAVYAIAHSLHDLLTDLKNHSGRSNISITTYTPQQASVRFTMKTGEEILFNGHGDTVARYELINWQQEADGTLNFHSVGLYDTSMPPEKTLMINQKKMVWAGGQAEVPVSVCSQSCPPGTRKAVQKGKHVCCYGCIPCAEGEISNVTDSNVCYLCDLEYWSNENRDHCVLKPVEFVSFEEIMGIVLVCFSLFGTGFTTLIAVVFFIHRDTPIVRANNSELSFLLLFSLTLCFLCSLTFIGRPSEWSCMLRHTAFGIAIVLCISCVLGKTLVVLMAFRATLPGSNVMKWFGPPLQRLCVIALTFIQVLICVIWLTISPPFPYKNMLHYKEKVILECNVGSAIGFWAVLGYIGLLAVLCFVLAFLARKLPDNFNEAKFITFSMLIFCAVWITFIPAYVSSPGKFTVAVEIFAILASSFGLLFCIFAPKCFIILLRPERNTKKHVMGK
>LOCXPOlfC7.86.HIT1.OlfC.2R.852.ANF_receptor.exons6.CM015574.1.Esox_lucius
VLTLLTVTVQAGGMACRAYGTEELSQFSKEGDISIGGIFSFHQKPISVNPTLLVNPGRIQCEGLDPGELQYAQTMIFAIEEINNSSELLPELSLGYRIFESCPSIPLSVRASLALMNGYEEGSQRCSKTSAVHAVIGDTTSTSTIGIARTMGPFHIPVISHSATCACLSNRREYPSFFRTIPSDLYQNRALAKLVKYFGWTWVGAIRSNSDYGNSGMATFLEAAVSEGVCVEYSVAIYRTNPRDWFLQVVDIIKRSTSKVIVAFADGNDLEILLKELYSQNVTGMQWVGSEGWVTYRHIASHLNYAVVQGAVGFAVPNAAIPGLGKFVANTRPSTRPGDRGLVELWETMFCCSMTPHSHGLSNQACTGRESLRETDSRYTDVSDASLLNNIYKAVYAVGHALHLLTTCQSGQGPFENNTCADENQIEPWQVLHYLTKVNFTTKNGERVFFDEQGDPPARYALVNWQMDKTGSIVFQTIGHYDASWPEGREFQMNEDVSAVWAGYQTEVPRSICSESCMPGTRKASVNGKPVCCFDCIICADGEFSNATNAVACSPCPREYKSNEERNGCDLKDIEYLTFRDLMGILLVIFSVFGGFLTMTIALVFFHYRQTPIIRANNSELSFLLLFSLTLCFLCSLTFIGRPSEWSCMLRHTAFGITFVLCISCVLGKTLVVLMAFRATLPGSNIMKWFGPPQQRLSVLTFTLIQVLICVIWLTISPPFPYKNMLHYKEKVILECNVGSAICFWAVLGYIGLLAVLCFVLAFLARKLPDNFNEAKFITFSMLIFCAVWISFIPAYVSSPGKLAVAVEIFAILASSYGLLFCIFLPKCYIILCKPEKNSKKQLMRKTIAKSL
>LOCXPOlfC8.89.HIT1.OlfC.2R.855.ANF_receptor.exons6.CM015574.1.Esox_lucius
MWVMTLVYLVFMGVLDIFAAEEDEALCQMLGYPEFPLLSKEGDVTIGGVFNIHGKTTEPPLSFTDTPQLLTCSSINLREFRFAQTMIFAIEEINNSSLLPNISIGYRIYDGCGSTLSTMHATMALMNGQERMVEKSCLGQSAVHAIIGTSDSSTTIAMSRSTGAFQIPVISHFATCACLSNKKEFPSFFRTIPSDFYQSRALAKVVKHFGWTWVGAVRSNNDYGNNGMTTFIEAAGVEGVCIEYSEAILLTSPREQIVSVVGVIRRANSRVLVAFLSQLEMEVLLEEALAQNLTGLQWVGSESWITDTHLATRYSSILDGTLGFAIRKATIPGLRKFMLRVGPAQDTNNVLLREFWEATFDCRWSPHKELESWQRQCSGSEKLEDINNPFTDMTELRITNNVYKAVYAVAQSIHDLLTCRYAKEQDVRNCMQRNSFKPGEILSSLRGVNFSMKSGERIYFDENGDPEATYELVNWQRNQAEEILFATVGYYNASLPKQKQFALTGTNITWAGDPLKMPLSVCTESCLRGFRQAMIEGLPVCCFSCIPCAAGEISNLTDVAECIQCPLEYWSNEDNSQCVPKLVEFLSFDETMGILLASFSLGGASLTMVVSLVFFHYRDTPIVKASNSELSFLLLFSLTLCFLCSLTFIGQPSEWSCMLRHTAFGITFALCMSCVLAKTIAVVFAFKGKMPGNSVPQCSIPFQRMSVLSCIILQVIICVLWLALAPPFPFKDAAYTTEKIILECNLGSATGFWAVLGYIGLLAILCFLLAFLARKLPDNFNEAKCITFSMLIFCAVWITFIPAYVSSPGKFTVAVEIFAILASSFGLLFSIFAPKCYIILLAPEKNTKKHMMGNS
>LOCXPOlfC9.91.HIT1.OlfC.2R.832.ANF_receptor.exons6.CM015574.1.Esox_lucius
LVWMGVLEVFGAVGDQAVCQMLGNPEFPLLSKEGDVTIGGAFSIRSKISEPPLSFTDTPQPLTCSSVNLREFRFAQTMIFAIEEINSADTLLPNISIGYRIYDNCGSTLSTMRAAMALMNGQERTVGKTCSSKPAVHAIIGESESSSTVVLSRTTGPFKIPVISHSATCECLSSRKEYPYFFRTIASDLYQSKALAQLVKHFGWTWVGAVNSDSDYGNNGIAIFLAAAMEEGVCVEYSEKFSRMEPEKLLKVVDVIRTGTARVIVGFLAHVEMNNLLAQLSLQNITGLQFIGVEAWITADSLVTPSSFSVLGGSLGFAVQKANISGFSDYVLKHFWDMAFGCTESYQDNVTLSKPCRENQDLLELKGYNADVAELRYSGNVYKAVYAVAHSLHSLLKCAGGQGCNQNVKMEPWEVVEALKQVNFTTNTGDQVWFDSTGAASARYEVVNWQRGPGGAVQFKPVGYYDASLPTGKQFLLMTEDIMWPGGFQQMPVSVCSERCSPGTRKAVRKGKPVCCYDCIPCAEGEISSTTDSNDCMSCPEEYWSNPSRDKCILKSVEFLSFSEVMGIVLVFFSLCGVCLTVLVAVLFLIKKNTPIVRANNSELSFLLLFSLTLCFLCSLTFIGRPSEWSCMLRHTAFGITFVLCISCVLGKTLVVLMAFRATLPGSNVMKWFGPPQQRLSVLAFTLIQVMICILWLTICPPFPFKNMLHYKEKIILECHLGSVVGFWAVLGYIGLLAVLCFVLAFLARKLPDNFNEAKFITFSMLIFCAVWITFIPAYVSSPGKFTVAVEIFAILASSFGLLFCIFAPKCYIILLKPKLNTKKHIMSKLKS
>LOCXPOlfC2.92.HIT1.OlfC.2R.825.ANF_receptor.exons9.CM015574.1.Esox_lucius
LQRTGDVKLGGLFSLHDMVLEADLSFTSKPVSTHCSRFNLRTYRWMQTMLFAIDEINRNDHLLPNITLGYKIYDSCSASFHALRASMELMGGVEEGWERSCRGMVPVVIGDGSSTLSVAVARFLGVFHVPQVSYFSSSSSLSNKAEFPSFLRTIPSDMFQVNALVQLIQHFGWTWVGVVVGDDTYLLEGAQIFSEEVQKVSVCMALHEIIPRNHTAGAMASIVARIRSSGSRVVLVFALEHDTVALFDEVLQQGLIGVQWLTSEAWTTAFVLSTPSRFLPILQGSLGFAIRRLVHLPGLQEFLLHLNPLNPDTPKDPFLPIFWEEVFGCSLQGAQGGSVPGFKPLCTGSEKLENVRNIFSDVSQLRVTYNVYKAVYAVAHALQAIKNCEKGRGTFPLQNCPDTDSLQPWQLLQYLKHVEFFNLYGDEIKFDKNGDPAAVYDLLNWQLGANGQVEFVTVGTYDESLGTKKLHIQEEDIIWNRNQTTIPVSVCSNSCPPGTRKAHRPHFPVCCFDCVVCTAGEISNQTDATECVRCLPEFWSNEGRTACNHKEVDFLSYGDIMGITLLTVALLGSLCTATVILIFACHCATPIVRANNSELSFLLLFSLALCFLCSLTFIGRPSEWSCMLRHTAFGITFVLCISCVLGKTLVVLMAFRATLPGTNSIKWFRPPQQRAIITLCTLAQVVICSVWLAVAPPTPRRLTTHESDLAILVCDEGSALCFSLVLGYIGLLASLCLLLAFLARKLPDNFNEARLITCSMLIFCAVWVAFVPAYISSPGKYSTATEVFAILASSYGLLACLFLPKCYIILLRPEKNTRTHLMAKS
>LOCXPOlfC10.99.HIT1.OlfC.2R.868.ANF_receptor.exons11.CM015574.1.Esox_lucius
MCHCDWLWLLWFLPVHGSVWGLAADNGKRSCWLMGKSVSGSVYQAGDVVIGGLFPIHDGAPLPEQDFRSIEENATCTIFNQRSYRWLQTMIFAVQEINRDPALLPNLTLGYLAADTCLAEGTTLGAALAMVTGQELSVEGTECGITPEVTVIIGDPRSSSSIVVAQTLGPFHFPMVSYLATCVCLSDTRRFPSFFRTVPSDAHQTRGMAMLLRRLGWVWVGLVSGDDDYGKFGVQLLLQELQGSGVCVAYSEVIPKVQNQKKLRQIVDTIRTSTAKVVVTFTIQTDAQALLEEVVRQKVTDKQWIATEAWITYTGLAAPKNLPSLAGTIGFALRKADIPGLGPFLTRLRPDGEDQKSDPFLREFWEDMFGCSLGLDLKVNPSSRRQCSGSEVIGIGKSLYADVSQLRVTYNVYKAVYAIAYAIQDMVACQPGEGPFNGGKCPDIRKLQPSQIVHYLRTVKATTPVKESFHFDQNGDPPASYDIINWHVTPEGTTELVHVGYFLSSQESNSKFHIDMEKVVWGCGSGDKVPVSLCSAPCPPGTRQAVQKGKPVCCFDCLPCAEGEISTATGSFECSKCPEQFWSNPNRTECVPQLVDFLSYSDTMGMVLSVISVSGAMLTAGALATFLYYRHTALVKANNSELSFLLLLSLKLCFLCALVFIGRPKPWTCILRHTLFGISFVFCISCLLSRTLVVLVAFRATLPGKNLMRYFSPTQQRIGISLCTLIQVLICALWLALSPPRPAKKVGREGRGPMVVLECAVGSMACFSLVLGYIGLLASLCLLLAFLARKLPNNFNEAKFITFSMLIFCAVWVAFIPAYVSSPGKYTVAVEIFAILASSFGLLFCLFAPKCYIILLKPDKNTKKYLMA
>LOCXPOlfC11.100.HIT1.OlfC.2R.778.7tm_3.exons7.CM015593.1.Esox_lucius
FNKDGFIKALTMIHAVESVNKSPVLTELGISLGYQIYDSCSDVTTALRATAEFTGTVSEGGANASNCPLPIKAVIGASYSEVTIAVARHLNLQLIPQISYASTAIILSDKFRFPAFLRTVPSDLYQTQAMVQLLSNNDWTWVGVVTTDGDYGRSALDSFISHATASEICVAFKEILPDSLTSPNMISAIRQAAATIRNQTKVKVVVSFAKPTHMMYLYHELKGWGPGSELSERVWVASDNWSSSKDVLGNIDQLDISHVVGFTFRRGDLASFYSYLMSLSDRPDIEQNNSFLKEFYSLQNGSTGTAAENLKNSTNADQVLSVGMAVSAVAHAVADICSNRSCKTPGTLQPWKVLKALKGSAFEHNGKSYMFDMKGDINLGYDVTLWSAVRGVFHDHGVVAEYHTINDSFSYSSEETKKLLSDLMKLESKCSPACEPGKFKKTAEGQHTCCYECTNCTENHYSNNTDMDSCLSCDTEIGWSLAGSKMCTPKTLEFFSWQDGFAVVLLTLAAVGIILVLLVGALFQRHHQTPVVKAAGGPLSQLILLSLVGSFVSAVFFVGHASSLQCKVRQVLFGLSFTLCVSCILVKSLTILMAFQLNPDLKNVFHRFYQPYVFICFCLAIQVLICTLWLVLASPRERTTVLLTTLLAECDEGSYVAFGMMLGYIAILAIVCFVCAFKGRKLPQKYNEARFITFGMLLYFISWVIFVPIYVTTSGKYLPAVEMVIILMSNYGILSCHFFPKCYIILLKKEHNTESAFMKNVYEYSSKGITDSSHVCGS
