# Supplementary material for: Expanded olfactory system in ray-finned fishes capable of terrestrial exploration
Source: BMC Biol. 2023 Jul 31;21:163. doi: 10.1186/s12915-023-01661-8 (PMC10392011; doi:10.1186/s12915-023-01661-8)
Supplement: Supplementary file 3 — Additional file 3: Data S1. Protein sequences and genomic coordinates of OLF genes. FASTA and General Feature Format (GFF) files containing the protein sequences and genomic coordinates for all identified OLF genes in this study. [file 12915_2023_1661_MOESM3_ESM.zip › PROTEINS/Fundulus_heteroclitus.OLF_genes.fa]

>LOCXPSichOR4.2-eta.305.274.HIT1.OR.1R.285.7tm_1.exons2.JAAEEJ010000082.1.Fundulus_heteroclitus
RDPLSVAIIKNVITVVLSLAIIYLNATLVHTFRKHQVFNTNSRYILYIHLVINDIIMLALLILLQVLSYILFTLNVSFCIILLTFAIPSNLNNPLTLAAMALECYLAICFPLRHPQICTVRKTYIVIAVIWFLSLLTFLPDVFIVMATRPAEYFHSRIFCIWANIFTSPILAEKKYVSEIVFLVIVWLILFYTYFRILFTAKAASENAKKARNTVLLHGFQLLLCMLKYVYNITIAGLSSLFPNDILTIRYVISILIQVMPRLISPMVYGIRDKMFREYLKRYLL
>LOCXPSichOR4.1-eta.305.278.HIT1.OR.1R.285.7tm_1.exons2.JAAEEJ010000082.1.Fundulus_heteroclitus
RDPLSVAIIKNVITVVLSLAIIYLNATLVHTFRKHQVFNTNSRYILYIHLVINDIIMLALLILLQVLSYILFTLNVSFCIILLTFAIPSNLNNPLTLAAMALECYLAICFPLRHPQICTVRKTYIVIAVIWFLSLLTFLPDVFIVMATRPAEYFHSRIFCLWSNIFTSPILAEKKYVSEIVFLVIVWLILFYTYFRILFTAKAASENAKKARNTVLLHGFQLLLCMLKYVYNITIAGLSSLFPNDILTIRYVISILIQVMPRLISPMVYGIRDKMFREYLKRYLL
>LOCXPSichOR4.1-eta.305.288.HIT1.OR.1R.302.7tm_1.exons2.JAAEEJ010000082.1.Fundulus_heteroclitus
MNVSAANVTVVLDYRDSFLKAVIKNIIVVVLSISINYINAGIIHTFSKQQIFYTNPRYILFVHLVINDMIQVSLTVALFIVSYILYKIQVFVCCILMLVALFTTENTPLNLACMAMECYIAICIPLRHPQICTIKRTRLLILLIWTTSLLSVLPDLFITLATEPLDYFNMQVFCLRETAFRNPRIIERRNITYIVYLVLVWCVILYIYFRIIFTARIANKDAKKARNTILLHGFQLLLCMAGYAEHLLKQAVLQWFPKYYSDSLFACYIIFQILPRSISSIIYGIRDKTFRKHLKGHLLCQL
>LOCXPOR1.196.HIT1.OR.2R.332.7tm_1.exons1.CM022110.1.Fundulus_heteroclitus
NQTEPRVTDHQARAEHLFHFIIPYEPTVPALICLFVVLTVFSLLANVVTVYIIQRSDDLSWQPRFVFCKNLILSDLLQTVTFAPPVIYSLAEHQTMAFSGWCYIQYVVGGASIFSSLTTITCMALERYLFVCFALQYTVMVTQERIRTVVILVWVYSISYGLLSLGLVLYEGRQEDDAHVTMGLLCEPDIIEQHMGSPRAPAIFRKVMGSLTLLLCLLVHAFSYFKMYRNASNAVVPFNESNTAARRTVLFYCGMLFLQLLPLLVKVASDALWEFRGTGAIELSSGSRGHCEHGPSATAAVFHLALLALVLVPPCVNPLVYGLRSVELRTAL
>LOCXPOR2.309.HIT1.OR.2R.303.7tm_4.exons1.CM022116.1.Fundulus_heteroclitus
MGDALNVTYLTFDGHVEVTKYRYVYFCILCTVYILIICTNCTIVYLIWNHKNLHEPMYVFIAALLLNAVVFSTVIYPKLLIDFLSQEQIISYPACLFQFHLFYSLGGSEFLLLAAMAYDRYVSICKPLQYPTIMNKTTVCVFLILAWFVPACQLAVPTGFSAKEKLCRFVLKGIFCNNSLYKLQCVLSQARVIRDMIILVNVALFPVLFIIFTYTRILLITYKSSREVKRKAAQTCLPHLIVLINFFSLCAYDVIIVGLEPDFPKIVHLIMTLQVILYHPLFNPIMYGLKMKEISKHLKKLFC
>LOCXPOR3.320.HIT1.OR.2R.305.7tm_4.exons1.CM022116.1.Fundulus_heteroclitus
RFNITYIILGGYVELQRYRYMYFLIMLTAYLLIICFNTSIVCLIIVHKNLHEPMYAFIAALLFNSILFSTNIYPKLFIDFLSERQIISYQACLFQIFAFYSLSGSEFLLLAAMSYDRYVSICKPLQYPTIMTKTAVSVLVVLAWLIPACQVSVSVILSSNRTLCTYTLKGIFCNNAIHNLYCVNSVTLSVYGVVVLLNVGIFPVLFIIFTYTRIMAIVFQSCGEVRRKAAHTCLPHLLVLLNYSVLITYDVVIVKLESDVPKSARLLMTLQIIIYNPLCNPLIYGLKMEAISKHLKRLFCQTKWN
>LOCXPOR4.331.HIT1.OR.2R.301.7tm_4.exons1.CM022116.1.Fundulus_heteroclitus
TYIILGGYVELQMYRYMYLLIMLTAYLLIICFNTYIICLIIVHKNLHEPMYVFIAALLFNSILFSTNIYPKLFIDFLSERQIISYQACLFQIFAFYSLSGSEFLLLAAMSYDRYVSICKPLQYPSIMTKTTVSVLVVLAWLIPACQVSVAVILGSNRKLCNYTLKGIFCNNAGHNLYCVNSVTLSVYGVVVLLNVGIFPMLFIIFTYTRIMVIIYQSCGEVRRKAAHTCLPHLLVLLNYSVLFTYDVVIVKLESDVPKTARLLMTLQIIIYNPLFNPLIYGLKMEAISKHLKRLFCQTKWN
>LOCXPOR5.343.HIT1.OR.2R.311.7tm_4.exons1.CM022116.1.Fundulus_heteroclitus
INDELNVTYITFGGHVELQKYRFLYFAVTFTVYLLIICSNSTILYLIWIHKSLHEPMYIFIAGLLCNSLFLSTNIYPKLLIDLLSDFQIITFLSCRIQAMIYYSLSGSEFLLLAAMAYDRYVSICKPLQYQTIMRKKTVTTLLVLAWLLPPCQLVPGFILGNSLKICNYTLNGIFCNNAVTKLYCMSSNGSYIIYGVFLVFNTVFVPLVFILFTYSKILIISYRRGSIVRKKAVQTCTPHLLILISFSFLCSYDVIIARLEIDLPRTARSIMTLQVVLYQPLFNPVIYGLKMTDINKQLKRLFSRGRFCVS
>LOCXPOR6.366.HIT1.OR.2R.307.7tm_4.exons1.CM022116.1.Fundulus_heteroclitus
VTDELNATYITFGGHVELHKYRFLYFTIMFIVYVLIICSNSTIFILIWVQKRLHKPMYIFIAALLFNSLLFSTLIYPKLLVDFLSEKQITSLSLCSLQSFTYYSLCGAEFLLLSAMAYDRYVSICKPLQYDIIMGNRNVIILLILAWLLPACQLVPSLFISKNYKVCHLTLNGIFCNNASSQVFCMDSRASYVVYGVFIVLNTIFLPMLFIFFTYTKILIISYRSSVNMRKKAAKTCSPHLLVLISFSCLCSYDIVIARLQIDLDKTARFIMTLQVVLYHPLFNPIIYGLKVEQIRTHLRKIFFSSK
>LOCXPOR7.377.HIT1.OR.2R.306.7tm_4.exons1.CM022116.1.Fundulus_heteroclitus
MDDQRNITYITLSGYVELNKYRYAYFSFIFTVYILIICSNATILYLIWIHKSLHEPMYIFIAALLFNGLLYSTSIYPKLLIDFISEKPIISYSACLLQFFVFYSVGLSEFLLLAAMAFDRYVAICKPLRYRNIMRKRTVNVFLILAWLVPVVYLEIQTILSSKAKLCSCNLQGIFCNNTIYALQCVRSRTITVVGLVALLNVVIFPMVFTVFTYANIFIMSYRSPKPFRKTTAQTCIPHLLVLTGYFCLMTYDVIIARVESDFPKIARFIMTVQTFVYHPLFNPIIYGFKIKEINKHLKRLFNSVK
>LOCXPOR8.197.HIT1.OR.2R.306.7tm_4.exons1.CM022116.1.Fundulus_heteroclitus
MDDQRNITYITLSGYVELNKYRYAYFSFIFTVYILIICSNATILYLIWIHKSLHEPMYIFIAALLFNGLLYSTSIYPKLLIDFISEKPIISYSACLLQFFIFYSVGGSEFLLLAAMAFDRYVAICKPLRYRNIMRKRTVNVFLILAWLVPVVYLEIQTILSSKAKLCSYNLQGIFCNNTIYALQCVRSRTITVVGLVALLNVVIFPMVFTVFTYANIFIMSFRSPKPFRKTTAQTCIPHLLVLTGYFCLMTYDVIIARVESDFPKIARFIMTIQTFVYHPLFNPIIYGFKMKEINKHLRRLFSSVK
>LOCXPOR8.226.HIT1.OR.2R.301.7tm_4.exons1.CM022116.1.Fundulus_heteroclitus
TLPYITLSGYVDLSKYRYFYFSVIFTMYILIVCSNATILYLIWIHKNLHEPMYIFIAGLLFNCLLYSTSIYPKLLVDFLSEKPIISYSACLLQFFIFYSVGGSEFLLLAAMAFDRYVAVCKPLKYRNIMTKNNVNIFLLVAWVFPACHLAVLAILSAKAKICNFHLEGIFCNNTMYTLHCVRSRALTIFGVIALLNTAILPTLFTAFTYTKIFITSYRSCKEFRKTTAQTCIPHLLVLTSYFCVMTYDVIIARVESDFPKTARFIMTIQTFLYHPLINPFMYGFKMKEINKHLRKLLCSAK
>LOCXPOR9.237.HIT1.OR.2R.299.7tm_4.exons1.CM022116.1.Fundulus_heteroclitus
DELNVTHITLTGYVEMNKYRYLYFSVMFTVYVLVICSNATIVYLIWIHKNLHEPMYIFIAALLCNCLVYSTTVYPKLLIDFLSEKPIIPLSACLLQFFMFYSVGGTEFWLLAAMAFDRYVSICKPLKYSTIMRKTTVKVLLILAWVVPACHIAPEAILSAKTKICNLNLNGIFCNNAIFTLQCTKSRSLAVLGVVALLDLVILPMLFTVFTYTKIFILSYQSCKSFRRKAAETCAPHLIILISFSYLAAYDVTIARMESDFPKTARLIMTLQIFLYHPLFNPFIYGLKMKEISKHLKKL
>LOCXPOR10.248.HIT1.OR.2R.307.7tm_4.exons1.CM022116.1.Fundulus_heteroclitus
MDDYLNGTYITLSGYVEMEKYRYLYFTVMFSVYILIICSNATIVYLIWIHKNLHEPMYIFIAALLFNCVIYSTTFYPKLLIDCLSKKQVITYSGCVFQNFAFYSVGGSEFLLIAVMAFDRYVSICKPLRYQTIMRKTTVKYLLVFAWAIPPCHLAVQAVLNAKAKICNHNLKGIFCNNTIYTVHCVRSRAATIIGLAILLDVAVLPMLFTVFTYTKIFVMAYQSCKTFKRKAAETCLPQLLVLISFSYLCVYDIAIARVESDFPKTARFIMTLQLFLYHPLLNPFIYGLKMKEISKHLKRLFSLGKV
>LOCXPOR11.259.HIT1.OR.2R.306.7tm_4.exons1.CM022116.1.Fundulus_heteroclitus
MDEVNVTYITLDGYVEMNKYKYLYFTVILIVYILIICSNATIVYLIWIHKNLHEPMYIFIAALLFNCVLYSTTVYPKLLIDFVSEKQIIQYSSCIFQLFLFYSAIGTEFLLLATMAFDRYVSICKPLRYPIIMRKTTVKLLLVVAWFLPACHIGGEAILIAEAKICNLNLNGIFCNNAIFTLQCVRSTTLTIFGIFTLINISILPMLFTVFTYANILVVSYKSSKTFRKKAAETCVPHLLVLISFSYLCTYEVVIARIESGLPKTTRFIMTLQLFLYPPLFNPFIYGLKMKEIFKHLKRMFSIKKL
>LOCXPOR12.269.HIT1.OR.2R.304.7tm_4.exons1.CM022116.1.Fundulus_heteroclitus
EVNVTYLTLDGYVEMNKYRYLYFTIILIVYILIICSNATIVYLIWIHKNLHEPMYIFIAALLFNCVLYSTTVYPKLLIDFLSEKQIIKYSSCIFQLFLFYSVGGTEFLLLATMAFDRYVSICKPLRYPIIMRKTTVKLLLVVAWFLPACYIGAEAILVAEAKICNLNLNGIFCNNAILTLQCVRSTPLTIFGIVTLINVGLVPMLFTVFTYANILVISYKSSKTFRKKAAETCVPHLLVLISFSYLSTYDVVIARIQSDLPKTARFIMTLQIFLYHPLFNPFIYGLKMKEISKHLKRMFSMKKL
>LOCXPOR13.280.HIT1.OR.2R.304.7tm_4.exons1.CM022116.1.Fundulus_heteroclitus
EVNVTYLTLDGYVEMNKYRYLYFTIILIVYILIICSNATIVYLIWIHKNLHEPMYIFIAALLFNCVLYSTTVYPKLLIDFLSEKQIIKYSSCIFQLFLFYSVGGTEFLLIATMAFDRYVSICKPLRYPIIMRKTTVKLLLVVAWFLPACYIGGEAILIAEAKICNLNLNGIFCNNAIFTLQCVRSTPLTIFGIVTLINVGLVPMLFTVFTYANILVISYKSSKTFRKKAAETCVPHLLVLISFSYLSTYDVVIARIQSDLPKTARFIMTLQIFLYHPLFNPFIYGLKMKEISKHLKRMFSMKKL
>LOCXPOR14.298.HIT1.OR.2R.308.7tm_4.exons1.CM022116.1.Fundulus_heteroclitus
MDGQVNETYLTLDGHVKLHKYKYLYFVVTLTVYIFIVTSNLTIVYLIWVHKNLHEPMYIFIAALLLNSVVFSTNIYPKLLSDFLSEKQVISYPACYLQFFLYYFLGASEFSLLAAMAYDRYVSICKPLQYATIMRRSTVSIYLSLAWIVPACLIAVMVILSANIKLCKFNINGILCNNSIYSLHCVDSKAQTVFGAVVLVLTLLFPLLFIVFTYTRIFIISYGSSKEVRKKAAHTCMPHLLVLISFSCLCAFDVIIVRLGSNFTKVVRLIMTLQAVLYHPLFNPIIYGLKMKEISKQLRRLFPQAKVI
>LOCXPOR17.300.HIT1.OR.2R.279.7tm_4.exons1.CM022116.1.Fundulus_heteroclitus
EMNVTYITLDGYVEVEKYRYVYFVVMFTSYLLILSSNTTVVCVIVIQKNLHEPMYIFIAALLINTMLYSTAVYPKLLIDFLSEKQIISFPVCLFQSFLFYSLSCSEFLLLTAMAYDRYVSICKPLQYPTIMRKTLVNILLFLAWLVPACYVLVPFIGFANLKRCSLTLKGIFCNNSMIYLFCVVSRAILVYGVVVLFNLSLLPMLFILFSYTMILIVAYRSCGEVRKKAAQTCLPHLLVLINYSFLLTYDAIIVRLESDISKTVRFGMTMQIIMCQSSF
>LOCXPOR15.301.HIT1.OR.2R.305.7tm_4.exons1.CM022116.1.Fundulus_heteroclitus
MEDKLNETYITLGGYVEVEKYRYLYFLTIFTLYILIICCNGTIVYLIVIHQNLHEPMYIFIAALLVNAVLFSTAIYPKLLVDFMSERQIISHAMCHFQFFLFYTLGGAEFLLLAAMAYDRYVSIFKPLQYPNVMRKTTICVLLFLAWLLPACLAAGSTMLTANHRLCNFKLKGIFCNNSIYKLFCEISRTLSLLGVIILLSVAFFPFLYVVFTYTRILIMSYQSSKNVRRKAAQTCLPHLMVLINFSLFCAYDVVVVRLESDMSKTARLLFTLQVLLYHPLFNPIIYGLKMKEISKHLKTIFAHV
>LOCXPOR16.302.HIT1.OR.2R.309.7tm_4.exons2.CM022116.1.Fundulus_heteroclitus
MEDKLNETYITLGGYVEVEKYRYLYFLTIFTLYILIICCNCTIVYLIVIHQNLHEPMYIFIAALLVNAVLFSTAIYPKLLVDFMSERQIISHAMCHFQYFLFYTLGGAEFLLLAAMAYDRYVSIFKPLQYPNVMRKTTICVLLFLAWLLPACLVAGSAMLTANHRLCNFKLKGIFCNNSIHKLLCEISRTLSLLGVIILLSVAFFPFLYVVFTYTRILIMSYQSSKNVRRKAAQTCLPHLIVLINFSLFCAYDVVVVRLESDMSKTARLLFTLQVLLYHPLFNPIIYGLKMKEISKHLKTIFAHVNQKK
>LOCXPOR17.303.HIT1.OR.2R.299.7tm_4.exons1.CM022116.1.Fundulus_heteroclitus
EMNVTYITLDGYLEVEKYRYVYFFIMFISYILILSSNTTVVCVIVIHKNLHEPMYIFIAALLVNSMLFSTAVYPKLLIDLLSEKQIITYQLCIFQSFLFYSLSCSEFLLLTAMAYDRYVSICKPLQYPTIMRKAKVSSFLFLAWLVPACHIAVPAIVFAYLKLCSFSLKGIYCNISVNYLFCVASRALSVYGVVALFNISLLPMLFILFTYTRILMVAYRSCGEVRKKAAQTCLPHLLVLINYSCLITYDVVIVRLQSNISKTVRFVMTLQIIMYSPLFNPIMYGFKMKDIYKHLRRLF
>LOCXPOR18.304.HIT1.OR.2R.300.7tm_4.exons1.CM022116.1.Fundulus_heteroclitus
DAMNITYINLDGYVELEKYRILYFFIMVTGYILILSSNSIIVYLVVIHKNLHEPMYIFIAALLINSVLFSTCIYPKILIDFLSEKQIVSYETCVTQAAAFYSLSCSEFLLLAAMAYDRFVSICKPLQYHMIMRKRTVSIFLVLSWLVPACHTVIPIIGNVNSKLCSFTLSGIFCNNLVNSLFCVASRALLVYGLIVFFNLALLPMFFILFTYTMILIVAYRSSRDVRKKAAQTCLPHLLVLINYSCLFTYDMIIIRLDSDISKTARFVMTMQMMMCNPLFNPIIYGLKMREIYKHLSWLF
>LOCXPOR19.305.HIT1.OR.2R.299.7tm_4.exons1.CM022116.1.Fundulus_heteroclitus
EMNVTYITLNGYVEIEKYRYVYFLIMFSSYILILSCNTTVVYVIVIHKNLHEPMYIFIAALLINSMLFSTAVYPKLLIDFLSEKQVITYQVCIFQTYLFYSLSGSEFMLLAAMSYDRYVSICKPLQYPTIMRKTTVSGFLVLAWLVPACHIGAGMILFAHLKLCSFTLKGIFCNNSVNYLLCVVSRALLIYGSVALFNIALLPMLFILYTYTMILIVAYKSCGEVRKKAAQTCLPHLLVLINYSCLVTYDVIVVVLESDISKTLRYVITLYIIMCSPLFNPIIYGLKMKEIYKHVKSLF
>LOCXPOR20.307.HIT1.OR.2R.303.7tm_4.exons1.CM022116.1.Fundulus_heteroclitus
MNITYINLDGHVELEKYRILYFFIMVTGYILILSCNSIIVYLVVIHKNLHEPMYIFIAALLINSVLFSTCIYPKLLIDFLSEKQIVSYQACLTQTAAFYSLSCSEFLLLAAMAYDRFVSICKPLQYHTIMRKRTVIIFLVLAWLVPACHTVVPVIGNVNTKLCSFTLSGIFCNNIVNSLFCVASRALLIYGLVVLFNIALLPMLFILFTYTIILVVACRSCREVRKKAAQTCLPHLLVLINYSCLITYDMIIIRLDSDISKTARFVMTMQMMMCNPLFNPIIYGLKMREIYKHLSWLFCKVIV
>LOCXPOR21.310.HIT1.OR.2R.308.7tm_4.exons1.CM022116.1.Fundulus_heteroclitus
MINATMIGSFTLLGLKDTTAKYRLMLFALTLLCYTVIILVNVALIATIILEEKLHKPMYIFLCNLCFNSLYGTAAFHPKFLFDLLSGTQVISYASCLLQVYFIYSYATTDFSILAVMSYDRYLAICHPLEYHSIMTKQRVILLVCFSRLVPMICQAVAMIMTAKLTLCGFQIDKLYCDNWSILKLSCYSIMLNNIVGYIVILLYTGHALFVLCSYVQLVKFSLKYPQRRRKFLQTCVPHLICLINVLVTLLFDVMYARYGSESMPQSLKNFMAIQFLIIPPMLNPILYGLNLTQVRNSCLRICKCKKQ
>LOCXPOR22.311.HIT1.OR.2R.304.7tm_4.exons1.CM022116.1.Fundulus_heteroclitus
AMIGSFTLLGLKDTTAKYRLMLFALTLLCYTVIILVNVALIATIILEEKLHKPMYIFLCNLCFNSLYGTAAFHPKFLFDLLSGTQVISYAGCLLQVFFIYSYAATDFSILAVMSYDRYLAICHPLEYHSIMTKQRVILLVCFSRLVPLISQAVVMIMTSKLTLCGFQIDKLYCDNWSILKLSCYSITLNNIVGFIFILVYTGNALFVLCSYIQLVKFFLKYPQRRRKFLQTCLPHLICLINVSVTLLFDLMYARYGSESMPQSLKNFMAIQFLIIPPMLNPILYGLNLTQVRNSCLRICKCKKQ
>LOCXPOR23.312.HIT1.OR.2R.315.7tm_4.exons1.CM022116.1.Fundulus_heteroclitus
MNTTSAVVLFSLSGFNTTASFRDTIFSLTLLCYCLILLVNVALILTIILHQSLHEPMYIILCNLCINALYGTGGFYPKFIYDLLSNSHVIPYAGCLLQIYIIYSYAMIDYSILVLMAYDRYVAICRPLAYHSVMTVQRTLALVCLCWLVPLWCMLLVVGLTSALTLCGSHIDKLYCENWSIVKLSCGSTKANDIVGLIVIAFYFVHVLYIACSYVQLIKSALNSKEGRGKFMQTCVPHLMCLFNVTTALLFDLMYTRYGSSSVPQSLRNFMAVQFLIFPPILNPVIYGLILTKIRRTLIHLCAAAYREFKLRSTV
>LOCXPOR24.314.HIT1.OR.2R.304.7tm_4.exons1.CM022116.1.Fundulus_heteroclitus
MENSSSPFYFNLTMFVNIGPYRFAAFTFCVLLYSFIVCANLLMILVICQYRALHQPMYMFIALLSANSLYGSSGFFPRFLTDLLSDVHLISHVACFTQIYVIYTYGSNELTILSIMAYDRYVAVCHPLHYHRKMTFKTVVLLSVLAWSFPALFLTAILLMSARLPLCGNKIEKVFCANWNVVKLSCVSTAFNNVLGMLLTITTVFLPLFYVLYTYLRILIVCWKRSAEFKSKVWQSCLPHIVSFVIYSIAGFCDIALSRYNLEDISPFVAVIWSLEFVVIPPVLNPLVYGLKLPDIRRHILGLL
>LOCXPOR25.316.HIT1.OR.2R.310.7tm_4.exons1.CM022116.1.Fundulus_heteroclitus
MDNVSVITMFTLSGLSGTVSLRVTLFVLTLLCYCVIWLVNLIIIVMIIVDKSLHEPMYIFLCNLCINGLYGTTGFYPKFLHDLLSTTHLISVPGCFLQGFVLHSSICADFSLLALMSYDRYMAICRPLVYHSMMTKRKICFYVLLSWIIPFCVIFIGTGTTATSRLCGSHIPKIYCVNWLISNLACSPPMAQVIYPAFSYTFYFLHAVFIVWSYAYLIKTCQTSKENKHKFMQTCLPHLLTLIVFLGSVAFDLLYMRFGSKELSEHLQNFMAIEFLVVPPIINPLIYGFRLTQLRKRVSRFICGRSSGFR
>LOCXPOR26.317.HIT1.OR.2R.310.7tm_4.exons1.CM022116.1.Fundulus_heteroclitus
MDNVSVITVFTLSGLSGTVSLRVTLFVLTLLCYSVIWLVNLIIIVTIIVDKSLHEPMYIFLCNLCINGLYGTAGFYPKFLHDLLSTTHLISVPGCFLQGFVLHSSVCADFSLLALMSYDRYMAICRPLVYHSMMTKRKICFYVFLAWIIPFNLMFISTGTTATSRLCGSHIPKIYCVNWLISNLACSPPMAQVVYPAFSYTFYFGHAIFIVWSYVYLIKTCQTSKENKHKFMQTCLPHLLTLIVFLGSVAFDLLYMRFGSKELSEHLQNFMAIEFLVVPPIINPLIYGFRLTQLRKRVSRFICGRSSGFR
>LOCXPOR27.319.HIT1.OR.2R.306.7tm_4.exons1.CM022116.1.Fundulus_heteroclitus
MDNVSVVRIFTLTGLNETMDHRTAIFSLTLVYYCVVLFLNISLIVIIVLDENLHEPMYVLLCCVCINAVYGTTGFYPKFLLDLLSFSQEMSYGWCLFQTSLLYYYACCELSILALMAYDRYLAICRPLHYHTLMTRRRLSQLVSFSWLTPFCIVSINILATSRLELCGFTIRRLFCVNWIIVKLACPNSNTLLNNIASYAAIVIYVSHGFFIVWTYMHLVRTCATSKDDRMKFMQTCVPHLISLTTFVTVIVFDLMYMRFGSAQMPQSLQNLIAIEYLLFPPMMNPLIYGFKLTKIRNRILSLIYV
>LOCXPOR28.321.HIT1.OR.2R.306.7tm_4.exons1.CM022116.1.Fundulus_heteroclitus
MDNVTVMRIFTLIGLNETMDHRTAIFSLTLVYYCVVLFLNISLIVIIVLDENLHEPMYVLLCCVCINAVYGTTGFYPKFLLDLLSFSQEISYGWCLFQIFLLYYYACCELSILAVMAYDRYLAICRPLHYHTLMTRRRLSQLVSFSWLTPFCIVSINILATTRLELCGFTIKRHFCVNWIIVKLACPNSNTLLNNIASYAAILIYVSHGFFIVWTYMHLVRTCATSKDDRMKFMQTCVPHLISLTTFVTVIVFDLMYIRLGSAEIPQSLQNFIAIEFLLFPPMMNPLIYGFKLTKIRNRILSLIYV
>LOCXPOR29.324.HIT1.OR.2R.305.7tm_4.exons1.CM022116.1.Fundulus_heteroclitus
MDNVSVVRIFTLTGLNETMDHRTAIFSLTLVYYCVVLFLNISLIVIIVLDENLHEPMYVLLCCVCINAVYGTTSFYPKLLIDLLSFSQEMSYNWCLFQIFVLYSYACCELSILALMAYDRYLAICRPLHYHTLMTRRMLSQLVSFSWLTPFCIVSINILATSRLELCRFTIKRLFCVNWIIVQLACPNSNTLSSSIASYATILIYVSHGCFIIWTYMHLVRTCATSKENRVKFMQTCVPHLISLTTFLTVIVFDLMYIRFGSAEIPQSLQNFIAIEFLLFPPMMNPLIYGLKLTKIRNRILSIIY
>LOCXPOR30.326.HIT1.OR.2R.305.7tm_4.exons1.CM022116.1.Fundulus_heteroclitus
MNNVSTISLFFLSGLNETSQNHRSALFFLSLMCYCITVLVNVTLILIIILDNQLHEPMYILLCAFCLNSLYGTAGFYPKFLWDLLSPVHVISYSGCLLQAQVLYSFACCDLSILAFMAYDRYLAICQPLKYHSIMSKQRVIKLTCFFWLTSFFTVSVTVFLTSRLRLCSPYINRPFCVNWSIVSLACFPNETFINGIVANITLMIYISHGVFIVWSYMYIIKRCIKSIENRAKFMQTCLPHLISMSTFIMTIMIDIVNNRLSSKDLPEALQNFIAMEFLVIPPLMNPLIYGYKLTKVRSRIIDVV
>LOCXPOR31.328.HIT1.OR.2R.300.7tm_4.exons1.CM022116.1.Fundulus_heteroclitus
MNNVSTISVFFLSGLNETRNYRSPLFFLTLTCYIVIVLANVCVVLTIILNNELHEPMYILLCAFCLNSLYGTVGFYPKFLWDLLSPVHVISYSGCLLQAQVLYSFACSDLSILTLMAYDRYLAICQPLKYHSLMSKQRVITLVCFAWLTPFCIIAVNIILASRLKLCSPYLNRLICLNWSIVMLACFPAETTANSIVGNLSIIIYVLHAVVIGWSYLFLIKTCAGSIENRKKFMQTCVPHLISLLTFSAALLFDVIYIRFESKNLPQTLKHFVSIEFLIVPPIMNPLIYGFKLTKIRNKI
>LOCXPOR32.329.HIT1.OR.2R.306.7tm_4.exons1.CM022116.1.Fundulus_heteroclitus
MNNISTISVFFLSGLNETRNYRLPLFFLTLMCYFVVLFVNVCVILIIILNNDLHEPMYILLCGFCMNSLYGTAGFYPKFLWDLLSPVHVISYSGCLLQTQVVYSFAVSDLSILTLMACDRYLAICRPLEYHSIMSKQRVITLVCVFWLTPFWILAVNTILTSRLKLCSPYLNRLICMNGSIVMLACFPAETSLNSNAANVTIAIYFLHAAVIGWSYALVIKTCVSSVEDRKKFMQTCVPHLISLSTFAVTILFDVIYIRFENKNLPQSLKNFVSIEFLVIPPIMNPFIYGFKLTKIRNKIAVMIKK
>LOCXPOR33.333.HIT1.OR.2R.311.7tm_4.exons1.CM022120.1.Fundulus_heteroclitus
MENYTFNSLMLQLEGLNFTRDLVYVIFFLFLTFYVVTMTLNLVFLILIIIDKNLHQPMYVLFCNLTVSDIIGGTEIFPRILSDILKPPSERLISYYECVVQAFITQWFSSTSHTVLMAMAFDRYVAICNPLRYSAIMTNKMMLKLTVSAWGVPFIFVVVLIGLSVRLNRCRTLVTNPFCDNASLFKLSCDSVVINNFYGLFYTVLLLVASVGCIVLTYGKIAMVCLTSKNKSLNRKALQTCSTHLVVYLIMSFSGFTVIALHRFPQYSDYRKITSLLFFIVPGSLNTIIYGVQSKEIRKFLLNMFKSNKVL
>LOCXPOR34.334.HIT1.OR.2R.311.7tm_4.exons1.CM022120.1.Fundulus_heteroclitus
MENYTYNSPTLQLEGLKVKDDSVRLVFFLFLFSYIIFMIMNLGILTIICIVKSLHQPMYVLFCNLTISDIIGSTHILPRLLSDMLLPPSERLISYYECVIQAFITHMFGTTSHTVLMVMAFDRYVAICQPLYYSTIMTGRMIVKLIVFSWGVPFVLVVILLGLTVRLNRCRTLITNPFCDNASLFKLSCESVVFNNIFGLSFTVLLFVSSIGCMVLTYGKITAVCLATKNKTLNSKAMKTCSTHLVVYLIMSLSGITFIVLHRFPQYSDYRKLSAILFVIVPGSLNPIIYGLQSKEIRSFLYKLLLSRKCL
>LOCXPOR34.335.HIT1.OR.2R.307.7tm_4.exons1.CM022120.1.Fundulus_heteroclitus
MENYTYNSPTLQLEGLKVKDDSVRLVFFLFLFSYIIFMVMNLGILTIICIEKSLHQPMYVLFCNLTISDIIGSTHILPRLLSDMLLPPSERLISYYECVIQAFITHMFGTTSHTVLMVMAFDRYVAICQPLYYSTIMTGRMIVKLIVFSWVVPFVFVVILLGLTVRLNRCRTLITNPFCDNASLFKLSCESVVINNIFGLSFTVLLFVSSIGCMVLTYGKITAVCLATKNKTLNSKAMKTCSTHLVVYLIMSLSGITIIVLHRFPQYSDYRKLSAILFVIVPGSLNPIIYGLQSKEIRSFLYKLFLS
>LOCXPOR36.338.HIT1.OR.2R.314.7tm_4.exons3.CM022120.1.Fundulus_heteroclitus
MVTPLKQPIVFELQGFDVQPGNGPFLFFLALLAYVVVLLGNGVVISVIMIDKNLYRPMFIMICHLVVCDLLGATMVLPRLMMDLLMGIKKITYISAIAQAFCAHTYGAAMLTILSVMAYDRYIAVCEPLRYHSIMTSARLHSCCALAWMVALLLIAVLFSFHMNVPLCSRTIQQIYCSNRGILNLACIPTPVSNIYGLAMTWSLSSLTFILIAFSYIRILSASLRQGRTDSSIRSKAFQTCAPHIVVYVLFQIASLIVIVSYRFPSLSQNIKKFFSILIFIIPPIINPIIYGLVSKDLRVSFIKHFSIRVRNKS
>LOCXPOR37.340.HIT1.OR.2R.314.7tm_4.exons3.CM022120.1.Fundulus_heteroclitus
MVSPLKQPIVFELQGFDVQPGNGPFLFFLALLAYVVVLLGNGVVISVIMIDKNLYRPMFIMICHLVVCDLLGATMVLPRLMMDLLMGIKKITYISAIAQAFCAHTYGAAMLTILSVMAYDRYIAVCEPLRYHSIMTSARLHSCCALAWMVALLLIAVLFSFHMNVPLCGQIIQHVYCSNRGILNLACIPTPVSNIYGLAMTWSLSSVTFILIAFSYIRILSTSLKQGGKDSFLRSKAFQTCAPHIVVYVLFQIASLIIILSHRFPSLSQNTRKFFSILLFIIPPIINPIIYGLVSKDLRVSFIKHFSIRVRNKS
>LOCXPOR38.345.HIT1.OR.2R.312.7tm_4.exons3.CM022120.1.Fundulus_heteroclitus
MENLTMGAPLKQPIVFELVGFDVPPGQGPFLFFLALCAYTVVLLGNGVVICVIVMDRNLHRPMFVMICHLVVCDLLGATAVLPHLMMHFLTGQKNIFYLSAIAQGFCVHTYGAAMQTILGVMAYDRYIAVCEPLRYHSIMTSARLHSCCALAWIVALLLIAGLFSFHINLPYCSRIIQHVYCSNKIMMNLACAPTPVSNIYGLVITWTVSTSMFIFIALSYIRILQAAFKQGRTDSSVRSKALQTCATHFIVYVVYEVTTLIIVVSYRFPSTSQNMKKFLGMLFIIAPPAINPIIYGLVSKELRTSIFQQFS
>LOCXPOR39.348.HIT1.OR.2R.307.7tm_4.exons1.CM022120.1.Fundulus_heteroclitus
NITYNSLTLQLEGLSISNDSPQLMFVFLLFSYVFIIVANVGIAFMIIFDNSLHQPMYLLFCNLPFNDVLGNSIMVPRVLADILRPPSERLISYYECVAQAFTTHIFGTASHTVLMIMAFDRYVAICNPLRYSAIMSNRMVLKLTVSAWGVAFVLVGILLGLTVRLNRCRTLISNPYCDNASLFKLSCESVVINNIYGLTFTVVLFTSSIGSIVLTYTRITVVCLTSRNKSLNSKALKTCSTHLVVFLIMVFNGMSIITLHRFPQYSDFRKLCTIFFHIIPGSLNPIIYGVQSTEIKKLLSKLKRMLP
>LOCXPOR40.349.HIT1.OR.2R.300.7tm_4.exons1.CM022120.1.Fundulus_heteroclitus
YTFNSFTLQLESLNVSEESRYAVFLFIILSYLFIIVANVGVAVLVFVDRSLHQPMYLLFCNLSANDVLGNSVVLPRLLLDILRPPSERLIGYYECVLQAFIIHMFNTTSHTVLMIMAFDRYVAIGNPLRYSAIMSNKMLLKLTAGAWGAAFVLVGILLGLTVRLSRCRTFMQSLYCNNAALFLLSCENIFVNNVYGLTFTVVLFTASIGSMVVTYTKITVVCLTSKNKTLNSKALKTCSTHLLVYLIMFFSGIIIIILHRYPQYSEEKKIAAVLYHIIPGALNPIIYGMQSKEIRKYFSR
>LOCXPOR41.350.HIT1.OR.2R.312.7tm_4.exons3.CM022120.1.Fundulus_heteroclitus
MENLTMGAPLKQPIVFELVGFDVPPGQGPFLFFLALCAYMVVLLGNGVVICVIVMDRNLHRPMFVMICHLVVCDLLGATAVLPHLMMHFLTGQKNISYLPAIAQGFCVHTYGVAMQTILGVMAYDRYIAVCEPLRYHSIMTSARLHSCCALAWMVALLLIAVLFSFHMNVPLCGRILQHVYCSNRIIMNLACTPTPISNIYGLSMTWTVSTGMFIIIAFSYFRILSACLKQGQSDSSIRSKAFQTCTSHLVVYVFYQIASLVIIVSYRFPSASQNMKKFLSILFIIIPPAINPIIYGLVSRDLRTSIFQQFS
>LOCXPOR42.351.HIT1.OR.2R.345.7tm_4.exons3.CM022120.1.Fundulus_heteroclitus
FPSSSSSPDANQLFFSPRSSTINGTSEHADVTFFIIQGLANLTENKMIFFTILLLVYIIILGGNGLIIFVTLNDPKLFSPMYFFLHNLSFVDVLFTTSIMPNMLAGFLVDQLTISYSGCFLQMYFFIGLSVTGRAILTVMAYDRYVAICNPLRYTAIMTRPVQVLLVVGAWGFGALCTLPAITMALQQRYCGPNVVRHGWCDPSSVRRLVCGDTSADNIVSLTSALVALLTTGVLILTSYVLISVAMSRMGVAQRLKALGTCTAHLTVVSFSYSAASFIYISYRVGNVSAEVRIIVSVLYSALTPFLNPIIYSLRNKELRDAIRRIGTRFRPAVMSAPKNIQTVT
>LOCXPOR43.352.HIT1.OR.2R.307.7tm_4.exons1.CM022120.1.Fundulus_heteroclitus
MENNTLGPSMLLLEGLKVTPQSSIPAFVLLLLIYVFVMLSNIGLMTMITLERSLHQPMFLLFCNMGANDALGATAIVPRLLSDVFTPTSRRYIHYSSCALQAFCAHVHASAAHTVLMIMAFDRYVAICNPLRYPTIMTNRTVVKLSVSAWAVAVVMVVVLVGLSVRLSQCRAVIFNPFCDNASLFKLSCEDVVINNIYGLAYTVVLLGSSLGSIVLTYLRIAMVCLTNRSRSKNSRALQTCATHLILYIIMFASGGAIVLLHRFPDLSDQRKWASILFHVVPPAMNAIIYGLQIKAVRQKIFIMFTK
>LOCXPOR45.353.HIT1.OR.2R.317.7tm_4.exons1.CM022120.1.Fundulus_heteroclitus
VLISFRSMENHTLNSFTLQLEGLKVTETSMYPIFFFFLFSYLVIMILNVGIVVLICIDKSLHQSMYLLFCNLPVNDVLGNSYMVPRVMSDLLKPPSERHIGYYECVVQAFFSHVFGTASHTVLMIMAFDRYVAICNPLRYSAIMTNRMVLKLTVSAWGVAFVLVGILLGLTVRLNRCRTLITNPFCDNASLFKLSCESVVINNIYGLTFTVVLFTSSIGSIILTYTKITAVCLTSMNKTLNTKALKTCSTHLVVYLIMLFCGIFIITLHRFPQYSDQRKISAILIHIVPSSLNPIIYGVQSKEIKKFLSKFFQSRKI
>LOCXPOR45.354.HIT1.OR.2R.317.7tm_4.exons1.CM022120.1.Fundulus_heteroclitus
LLISFRSMENHTLNSFTLQLEGLKVTETSMYPVFFFFLFSYLVIMILNVGIVVLICIDKSLHQSMYLLFCNLPVNDVLGNSYMVPRVMSDLLKPPSELHIGYYECVVQAFFSHVCGTASHTVLMIMAFDRYVAICNPLRYSAIMSNRMVLKLTVSAWGVAFVLVGILLGLTVRLNRCRTLITNPYCDNASLFKLSCESVVINNIYGLTFTVVLFTSSIGSIILTYTKITAVCLTSMNKTLNTKALKTCSTHLVVYLIMLFCGIFIITLHRFPQYSDQRKISAILIHIVPSSLNPIVYGVQSKEIKKFLSKFFQSGKI
>LOCXPOR46.357.HIT1.OR.2R.325.7tm_4.exons2.CM022120.1.Fundulus_heteroclitus
VIIDSLMVSAQLMENYSLNSFMLQIEGLNVEETSVFPVFFLLLFSYLYIMIANIGIVVLIIIDRSLHQPMYLLFCNLPFNDILGNCVMLPRVLMDILQPPSERLISYYECVVQAFFSHIFGTASHTVLMIMAFDRYVAICNPLRYSAIMTNRMVLKLTVSAWGVTFVLVGILLGLTVRLNRCRSLIANTYCDNASLFKLSCESVVINNIYGLTFTVVLLTASIGSIVFTYTRITVVCLTSRNKSLNSKALKTCSTHLFVYMIMFVFGKVNIVLHRFPEYSDYRKMCVILFHIIPGSLNPIIYGVQSKEMKRFLSKLFCSRKVLSS
>LOCXPOR47.358.HIT1.OR.2R.316.7tm_4.exons1.CM022120.1.Fundulus_heteroclitus
YSLMENYSLNSFMLQIEGLNVEETSVFPVFFLLLFSYLYIMIANIGIVVLIIIDRSLHQPMYLLFCNLPFNDILGNCVMLPRVLMDILQLPSERLISYYECVVQAFFSHIFGTASHTVLMIMAFDRYVAICNPLRYSAIMTNRMVLKLTVSAWGVAFVLVGILLGLTVRLNRCRSLITNPFCDNASLFKLSCESVVINNIYGLTFTVVLLTASIGSIVLTYTKITVVCLTSRNKSLNSKALKTCSTHLFVYMIMFVFGKVNIVLHRFPEYSDYRKMCVVLFHIIPGSLNPIIYGVQSKEMKRFLSKLFCSRKVLSS
>LOCXPOR48.359.HIT1.OR.2R.311.7tm_4.exons1.CM022120.1.Fundulus_heteroclitus
MENFTFNSFMLQMEGINVTPASMYPLFFFFLFIYLFIMISNVGIIVLIIADNSLHQPMYLLFCNLPINDILGNSYMVPRLMSDILLPPSERLISYYDCVAQAFTSHLFGTTSHTVLMIMAFDRYVAICNPLRYSAIMSNRMVLKLTVSAWGVAFVLVGILLGLTVRLNRCRTLISNPYCDNASLFKLSCESVVINNIYGLTFTVVLLTSSVLSIVLTYSRITLVCLSSRNKSLNSKALKTCSTHLFVYMIMFVCGKFHIVLHRFPQFIDYRKLVAILFHIVPGSLNPIIYGVQSNEIRRFLSKLFWSRKVL
>LOCXPOR49.360.HIT1.OR.2R.312.7tm_1.exons1.CM022120.1.Fundulus_heteroclitus
SQSNVSAELQYQDFLERVITFTLVTIPSCIFLFINGTMMFTLRSKSVFCDTCRYILLYNLLFADTVQLMTAQVLFLLAVCRIRLTYPVCGTITRIATLSNVISPLTLLVMSLERFVAVCYPLRHAAIITINNTRMAVIALWAFSSLHNLTGVVLLLGFPFEKQETLQMTDFCSDLAMLLGPRSKDYNRGFTIFLFVSAGVVILSSYLGVIKAARSASTDKSSALKARNTLLLHMVQLCLSLSSTIFNPLLLLIIKVVTRDVFARLHKFLYVLIILFPTCLSSLIYGLRDQSIRPVLLHNLSCRIKVKVVAAK
>LOCXPOR50.364.HIT1.OR.2R.314.7tm_1.exons1.CM022120.1.Fundulus_heteroclitus
MLNASQSESNMTAVTESQNLLRVVLISTLSTVPSVIFLYINGTILFTLRSKAVFRDTCRYVLLYNLLLADTVQLAQSQVQFLLSVCRVKLAYSLCTVLSMLANLTTGISPLTLVVMPLERYVAVCFPLRHSAIITIRNTTVAVVAIWAVSSLNNLTRVLLFVDFTLDRMEIWHMKDLCSNLALVLGALTSEYDRAYTCVVFVSAGVAATFSYVGVIIAARSASTDKALAHKARNTLLLHLIQLGLSLSSTIYNPLIIALSKVLTRVALLWIQNVFYVCLIIFPRCLSSLIYGLRDQTIRPVLLYYLCCRLRAKI
>LOCXPOR51.369.HIT1.OR.2R.313.7tm_1.exons1.CM022120.1.Fundulus_heteroclitus
NMSFVNGSESNGSVALQRQGVLGLVLFGTVTTLPCCVFLFINLTMLVTLRSKAVFRDTSRYALLFGLLCADTVQLAHSQSMFLLSTLRVTLPYPVCAALTVLNHLTLSVSLITLVLMCLERYVAVCFPFRHGAFITAKTTGVAICMVWCFSAIKDITQLSLILSFHFQNVKQVQMLDFCGRESVFVDAVSETFNRAFTYFLLVLGGLTVSFSYAGIIVAARSASTDAASAGRARRTLLLHLLQMGLTLSSTVHNALLIVISTRLDRVVALRVQVVLYVCVIILPKCLSSLIYGLRDRTIRPVLLLNLTCQWRR
>LOCXPOR52.370.HIT1.OR.2R.322.7tm_4.exons1.CM022120.1.Fundulus_heteroclitus
MSSFRASSNSSVIIHPPGFYIIGFESFPFISVYFIFLAFVYLLSLLFNSLLIYIVAVNHCLHTPKFLAITNLAMIDLVLNTCTIPSMIKVFLIKDNFIPFNLCLVQMFVYYAFATLESYALTILAYDRLIAICFPFRQHSINTLRTMCWIISITWCFSLGLTTFSTSSMTRLSFCNSVKVFSYFCDYAPVFRLACNDYSLQWSAASWLSVLLLAGPFTFIVLSYVSILVTVFKMKSLDRRVKALATCVEHIIVVAIFYIPLLVIFTIGFYARAVDPEKRVLSLSLASCMPPCINPIVYSLKTKEIKIRGLALLRKTKVNAKF
>LOCXPOR53.371.HIT1.OR.2R.314.7tm_4.exons1.CM022120.1.Fundulus_heteroclitus
MYKENQFRILFNFTFLHPVKFYLGGFYNIPHVKYYYVFLCFVYIVTVLGNGFLLSVIYLVKTLHTPRYIIVFNLAVTDLCGSTALIPKLLDTFLFDRRYIVYEACLSYMFFVFYFGSMQSWTLVVMAYDRFVAICLPLRYNVLVTRKSVITILLCSWTSLLIVIAVLVGLFDRLSFCGSLEIKSFFCDHGPTFRLACSDTFLNVVMANVTYTLVICIPLVLIGATYVCISIALSRTASREERLKALRTCTSHLILVALFFIPYMGTNIIVKITDINPNVRIFNSSLSHIGPSLLNPIIYALKTEEVVNAIRRLC
>LOCXPOR54.372.HIT1.OR.2R.318.7tm_4.exons1.CM022120.1.Fundulus_heteroclitus
MYRDSLSTIKFNSTFVRPAKFYLGGFYNMPHDKYYYIFLCFVYIMTVLGNGFLLSVIYLVKTLHTPRYIIVCNLALTDLCGSTALIPKLLDTFLFDRRYIVYEACLSYMFFVLFFGSMQSWTLVTMAYDRLIAICFPLRYHSIITKKSVVVMLLFSWTFLICVTATSAGLINRLSFCASIEIKSFFCDHGPIFQLACNDKSYSYSMATTGLIVVMCIPLILIVGSYVCISIALARTTSTEERLRALKTCVSHLILVALFFLPFVGTNIAVLTSYIHPNARMINSSLTFTVPPMLNPIIYSLKTEELRNTIRKLCKGNK
>LOCXPOR54.373.HIT1.OR.2R.294.7tm_4.exons1.CM022120.1.Fundulus_heteroclitus
IYRLGVFSMTFNSTFVRPAKFYLAGFYNMPHDKYYYVFLCFVYIMTVLSNGFLLSVIYLVKTLHTPKYIIVFNLAFTDLCGSTALIPKLLDTFLFDRRYIVYEACLTYMFFVLLFGGIQSWTLVTMAYDRLIAICFPLSYHSIITTKSIVSILLSSWIILIAVIAILAVFINRLSFCASIEIKTFFCDHGPIYQLACNDISYSYNMAAVALILIICIPLILISGSYVCISIALVRTTSREERLRALKTCTSHLILVALFFLPFVGTNIAVLTSYIHPNARNINSSLYIHSSSTA
>LOCXPOR55.374.HIT1.OR.2R.316.7tm_4.exons1.CM022120.1.Fundulus_heteroclitus
ILNATFVRPAKFYLGGFYNIPHVKYYYVFLCFVYIMTVLGNGFLLSVIYLVKTLHTPKYIIVFNLAFIDLCGSTALIPKLLDTFLFNRRYIVYEACLSYLFFVFFFGSLQSWTLVTMAYDRLIAICFPLRYNSIITTTSVVAILLFSWISLLIVFAVYVGLLNRLSFCGSIVIQSFFCDHGPIYRLACNDTSINFIMGLLAFTIIICIPLVLIAMSYVSIYIVLRKTTSREERRRAWKTCIAHLILIALFFLPYLGTNLAVLISNIHPNARIINASLSHTVASLLNPIIYSLKTEEVVNAIRKLSKRKIIKNITTK
>LOCXPOR56.375.HIT1.OR.2R.317.7tm_4.exons1.CM022120.1.Fundulus_heteroclitus
MELFNSALGRNITFVRPAYFIINGFIDLPNMNYYYIFLFFLYIISVLGNTAVMVIIYLDHNLRTPKYVAVFNLAFVDLLGSTALVPKVIDIFLFNHKLIPYNDCLTFLFFCYTCLSMQSFNLVALSYDRLVAIIFPLRYQVKVTYRSMFSLIASFWIFAIIAVLIAVCLLTRLSICKSLVINSYFCDHGQIYRLACNDNFPNNVIGLFYPVVIFWLPLVFILLSYLYISYTLVKVATFQQGIKAFKTCIAHLSLVVVYFTPLLITFTLMEKIHPNNRIINLSLTSVLPPMLNPIIYVLQTQEIKVSMKKLFKILFKS
>LOCXPOR57.376.HIT1.OR.2R.314.7tm_4.exons1.CM022120.1.Fundulus_heteroclitus
GKNITFVRPAYFMLSGFIGLPNMKYYYVFLFFVFIISVLGNTAVMTVICLDHNLRTPKYVAVFNLALVDLLGSTALVPKVIDIFLFNHNFITYNDCMAFFFFCYSFISMQSLNLVALSYDRLMAIMFPLHYHVKVTHKIMFSLILFFWLLVFISNLMAIVLLTRLSFCNSVVINSYFCDYGLIHRLACNDNFPSYVLGHILPVLILWIPLVIILFSYICIGYALAKVAASEERMKAFKTCTAHISLVAIYYVPILISFTMYANIHKNARIINLSLTSVVPPMLNPIIYVLQTQEIKCSIKKLIQIKRHFKITVR
>LOCXPOR58.378.HIT1.OR.2R.322.7tm_4.exons1.CM022120.1.Fundulus_heteroclitus
MDLFTSAYGKNITIGRPAYFIISGFIGSHNMKYYYVFLFFVFIISVLGNTAVMTVICLDHNLRTPKYVAVFNLALVDLLGSTALVPKVIDVFLFNHNFITYNDCMTFFFFCYSFMSMQSLNLVALSYDRLMAIMFPLHYHVKVTHKIMFSLVLFFWFLVFISNLMAIVLLTRISFCKSVVIDSYFCDYGPIHRLACNDNFPTYVLGQLLPVLILWLPLVTILFSYICIGYTLAKVAASEERMKAFKTCTAHISLVAIYYVPLLITFTMYANIHKNARIINLSLSSVVPPMLNPIIYVLQTQEIKLSIKRLIKIKRHFKITVR
>LOCXPOR59.379.HIT1.OR.2R.318.7tm_4.exons1.CM022120.1.Fundulus_heteroclitus
MDLFNAAFGENITFVRPPYFIISGFIGSPYMKYYYVFLFFLFVMSVLGNTAVMTVISLDHNLKTPKYVAVFNLAFVDLLGSCALVPKLLDIFLFNHYYVAYNDCLTFLFFCYTFLSMQSLNLVALSYDRLIAIMFPLHYHVKVTHKIMFSLITFFWILVIIAILFAVGFLTRLSFCKSLVINSYFCDHGQIYKLACNDNFPNSVLGTLLPVLFLWLPFSFIVSSYICIGCVLAKVATAQERAKTFKTCTAHLSLVVIYFIPIIITFTRCKDTSKCQDHKLVLDLCVSTHVEPNNLCFTDTRDKNFTQEIIKNQERMQS
>LOCXPOR60.380.HIT1.OR.2R.319.7tm_4.exons1.CM022120.1.Fundulus_heteroclitus
MDLFNPALVKNVTFIRPAYFIISGFIGLPEMKYYYVFLFFVYIVSVLGNTAVMAVIYLDHNLRTPKYVAVFNLAFVDLLGSTALVPKLLDIFLFNHYYVPYNDCLTFLFFCYTCLSMQALNLVALCYDRLMAIMFPLHYHVMVTHKIMFSFVATFWSVTVLAVLIADGLLTRLSFCKSVVINSYFCDHGQIFRIACNDNFPSFVISNLLPFLFLWLPLVVIFSSYICIGYALAKVAAPQERLKALKTCTAHLSLVAIYFFPIIITFVMASGIHPNARIINLSLTSVIPSMLNPIIYVFHTQEIRFSIKRILKGRHQTKI
>LOCXPOR61.381.HIT1.OR.2R.319.7tm_4.exons1.CM022120.1.Fundulus_heteroclitus
MELFKSAFGKNVSFVHPPYFIISGFIGLPNMKYYYVFLLFVFIISVLGNTAVMIVIYLDHNLRTPKYVAVFNLAFVDLLGSCALVPKVLDIFLFNHYYVAYNDCLTFLFFCYTCLSMQALNLVALCYDRLIAIMFPLHYQVKVTHKIMFSLIASFWLFTLLAVLIAVGLLTRLSFCKSVVINSYFCDHGQMYELACNDNFPNIIIGFLLPFLILWLPMAFILSSYICIGYALVKVAVAKERLKALKTCTAHLSLVGIYFIPILITFTLGPEIHPNARIINLSLTSVFPPMLNPIIYVLYTQEMRLSIKRLLKFTRQAKV
>LOCXPOR62.383.HIT1.OR.2R.319.7tm_4.exons1.CM022120.1.Fundulus_heteroclitus
MDLFNPALVKNVTFIRPAYFIISGFIRLAEMKYYYVFLFFVYIVSVLGNIAVMAVIYLDHNLRTPKYVAVFNLAFVDLLGSTALVPKLLDIFLFNHYYVPYNDCLTFLFFCYTCLSMQALNLVALCYDRLMAIMFPLHYHVMVTHKIMFSFVASFWSVTVLAVLITDGLLTRLSFCKSVVINSYFCDHGQIYRLACNDNFPSFVISKLLPFLFLWLPLVVILSSYICIGYALAKVAAPQERVKALKTCTAHLSLVAIYFFPIIITFVMASGIHPNARIINLSLASVIPPMLNPILYVLHTQEIKFSIKRILKGRHQSKI
>LOCXPOR63.385.HIT1.OR.2R.301.7tm_4.exons4.CM022120.1.Fundulus_heteroclitus
TKVSNVFIVGFPELQLEYFHMVAWFLFILYVTTVVGNLVLVVMFVVEHSLQKPMYIIMVSLALSDIGFATVALPKLIARYWWDDGSMGLYTCQFQRHMIHYFGSLNSLILLTMAVDRYMAVCLPLRYPMLMTVPTMTILTVLSWLVAHIFPGVSSISFTQIPFCGPSQIIQTFCDTLSLAALACGDKSQLLKAAYATAMFILLVPLGFVIISYFCIIISVFHMTNGQGRKKTFSTCATQGCIISIYYIPRFFIYSTSLIPNLSMTQSSRVATTFFYSFFPPLINPFVYCLRTKEIRSIFCR
>LOCXPOR64.386.HIT1.OR.2R.306.7tm_1.exons1.CM022120.1.Fundulus_heteroclitus
NGTEVHSMIQIHLSLRVLLTVLPCLLFLFVNSIMLFKLLKKPLFMESPRYVLFGHLLFSDSLQLLLTMLLYILALTMVRIITCVCVVVIQLSAITVKMSPINLAVMSLERYVAICFPLRHGTIATFRATRAAIAVMWTLASLDSFVQLFLFFSLSTRSLTAHQICSRKGVFQLQVYVIINQVFTVVNFVLVTVIIFYTYVAIMVAVKCRCSCVHRAKMARKTVLLHMLQLCLYLISSLFSMINSSELLNLDPAAAFYIHPMLFSGLIILPRCLSPVIYGLRDHKLRQVFKCNFTFVYKASVEPHPR
>LOCXPOR65.387.HIT1.OR.2R.314.7tm_1.exons1.CM022123.1.Fundulus_heteroclitus
MSNNTTAVHQDYPCVRFYVSIVSFSVLLFFNLIINWTIVREERLRSHARFVLVFQLLASALVHFGVSSVFYYQIHLDARPSRSACLVMITVMISSASNILLTLTVMALDRFVAVCHPLRYASACTAAYWPWLLGVLTWLLALVIPLSLLLKPGAKAEHPEGGCDRDQLKQGKVQKVLFIGVCSLLILYSYVRILVEGRRLGVLNRRNRAGCRTIALHGTQLAAYLLPSFTSFGLTVMLNHRLISGETKELSAVVVFAFFSVAQCVAPIVYGLRKEELLEQLNRRFPCCSRYLKAVLGRTVRATWSHAPSIRRYV
>LOCXPOR66.198.HIT1.OR.2R.303.7tm_1.exons1.CM022127.1.Fundulus_heteroclitus
MQNLTELSVNATFPKSFSMIVKVCVVIPLFCLFLGCIAVMLQIFASHRQFLDTSRYILFAHMLVNDTLQILSSVLLFLCVMGQVKFPLLFCVPLLFVSTGTFQNTTLILAAMSLERYVAILYPLHRPASWRPDRIWIIVLSLWSISFIFPIIEFSIGKHNPAVDVLSSNMLCKATVINSSPTQGLYRLAVNVLFFAVVGVIILFTYVRILLEARKLRQDRASVSKAMHTVLLHGFQLLLCMLAFTHPISETLIVLHTAWLAEDVAFFNYFCFILMPRFLSPLIYGFRDQNLRKHIRKRFLCCT
>LOCXPOR67.202.HIT1.OR.2R.304.7tm_1.exons1.CM022127.1.Fundulus_heteroclitus
SNNSSVAVFVQRQVNFRLMLVQMLVMIFLCINMLLIVTFFKKECFHTSARYILFAVMLLSDSFVLIISDVLLIVNYFQFSIQIWLCTIISVVTLLYVMATPVTLTAMTLERYVAICLPMRHAELCSTRRSVHCILIIHVVSSVPGMMTLIIFMAIAPFGLYKQKALCSMEMFLLQTWQRHLRSAASQFYFLIMCIVIIFSYVQIMKVAKAASTENKQSTQRGLRTVTLHAFQLLLCLIQLWNPFIEAAALQINIALFIDIRYINYIMFSLASRCLSPLIYGLRDDLFFQAVRYYALCGLYKKQQ
>LOCXPOR67.203.HIT1.OR.2R.306.7tm_1.exons1.CM022127.1.Fundulus_heteroclitus
MASNNSLVEQSYSRGINYRVIIVQVLVCVFICINLFLITTFFLKDYFHTTMRYILFIVTLFSDSLFLILTDVLLILSYFGFTMQMWLCYLIYIVLSLCVFVTPLTLTAMVLERYVAICMPMRHTELCTTRSTFHLILTIHCVSAIPCVVVISIFSASSVLAFYTSRTICSVEMFILHKWQSHLRSAISQFYFLIMCIIIVFSYVKIMKVAKAASGENKKSTWKGIRTVILHSFQLTLCLIQLWCPFIEAAVLQIDYMLFINVRYLNYITFILAPRCLSPLIYGLRDDLFFQAVRYYALCGLYKKQQ
>LOCXPOR68.204.HIT1.OR.2R.307.7tm_1.exons1.CM022127.1.Fundulus_heteroclitus
MASNNSLVEQSYSRGINYKVILVQVLVCVFIFINLFLITTFFLKDYFHTTMRYILFIVTLFSDSLFLILTDMLLILSYFGFTVQMWLCFLIYIVLSLCTFVTPLTLTAMVLERYVAICMPMRHAELCTTRSTFHLILTIHCVSAIPCVVVISIFSASSTLAFYTSRRICSVEMFILHKWQGHLRSAISQFYFLMMCIIIVFSYVKIMKVAKAASGENKKSTWKGLRTVILHSFQLTLCLIQLWCPFIEAAVLQIDYMLFINVRYFNYITFILAPRCLSPLIYGLRDDLFFQAVRYYALCGLYKKQQS
>LOCXPOR69.205.HIT1.OR.2R.300.7tm_1.exons1.CM022127.1.Fundulus_heteroclitus
MTNNGSLDGGKSFSRPINDRVIFVQVLVAVLLSINFVLIATFFMKDTFYTNMRYILFANALFSDCINLIITDLLLIFIYFSVPLQTWSCLIFFIVSSLYNYVTPLTLTAMSLERYAAICMPLHHGELCTMSRALQGILTIHSIGFIPCLVTLIVFFSSTTFIFLKQYRICSVEVFMLYRWQDHLRSAISQFYFLIMCIIIAFSYVKIMKVAKAASGENKESTQKGLRTVILHAFQLLLCLIQLWTPFIEAAVLQIELNLYLNVRYFNYICFNLAPRSLSPLIYGLRDEAFVLALKRFVLC
>LOCXPOR71.206.HIT1.OR.2R.311.7tm_4.exons1.CM022127.1.Fundulus_heteroclitus
MGENASILTDILEIEGFKIAPEFTYPLFFLLLFVYSTLLFSNICVLTLIIKEKSLHQPMYFLFCNLSVNDLIGNTVLLPQLMAHVLSTKRFVTYNQCLLQAFHSHTFGSASHMILVIMAIDRYVAICHPLRYSTIMTNRTVISLSATAWGVSILLVSVLIGLTVRLPRCRSLIQNAFCDNPSLFKLSCEDVSINNLYGLFFTVLCFTCSIGGITATYIRIALICWMKKNKELNSKALQTCTSHLVLYLIMLWSGSLTIILHRFPNYPDLRKIAYILFHVVPANLNPIIYGLQTKSLRDTITHILRRKTVIS
>LOCXPOR71.209.HIT1.OR.2R.311.7tm_4.exons1.CM022127.1.Fundulus_heteroclitus
MGENASILTDILEIEGFEIAPEFTYPLFFLLLFVYSTLLFSNICVLTLIIKEKSLHQPMYFLFCNLSVNDLIGNTVLLPQLMAHVLSTKRFVTYNQCLLQAFHSHTFGSASHMILVIMAIDRYVAICHPLRYSTIMTNRTVISLSATAWGLSILLVSVLIGLTVRLPRCRSLIQNAFCDNPSLFKLSCEDVSINNLYGLFFTVLCFTCSIGGITATYIRIALICWMKKNKELNSKALQTCTSHLVLYLIMLWSGSLTIILHRFPNYPDLRKIAYILFHVVPANLNPIIYGLQTKSLRDTITHILRRKTVIS
>LOCXPOR72.210.HIT1.OR.2R.311.7tm_4.exons1.CM022127.1.Fundulus_heteroclitus
MGENASILTDILEIEGFEIAPEFTYPLFFLLLFVYSTLLFSNICVLTLIIKEKSLHQPMYFLFCNLSVNDLIGNTVLLPQLMAHVLSTKRFITYNQCLLQAFHSHTFGSASHMILVIMAIDRYVAICHPLRYSTIMTNRTVISLSATAWGVSILLVSVLIGLTVRLPRCRSLIQNAFCDNASLFKLSCEDVSINNLYGLFFTVLCFTCSIGGITATYIRIALICWMKKNKELNSKALQTCTSHLVLYLIMLWSGSLTIILHRFPNYPDLRKIAYILFHVVPANLNPIIYGLQTKSLRDTITHRLRRKTVIS
>LOCXPOR73.211.HIT1.OR.2R.304.7tm_4.exons1.CM022127.1.Fundulus_heteroclitus
MENNSFGMSSQLTLETFFIPPGGKYPIFLFGLTIYLFGMSCNLTLMSLIILKENLHKPMYFILISLPLNDLIGITAMLPKILSDIVTETHEVSYPLCVLQAFLLHMCAGGILFVLAAMAFDRYIAICMPLRYSSVMTPRIVALINCMVWGFDFVFILSLFSLQSRLPRCRSVILNVFCDNPSLVKLTCGNTTINNIIGLFNTAFIQVLSMSIQAYSYFKILIACLSRKQSDTKAKAVNTCVAQLVILVIFEIAGTFTVLSHRFKNISPDLQKVMGMLMFLLPPLINPIVYGLYTSEIRRTFLSI
>LOCXPOR74.212.HIT1.OR.2R.307.7tm_4.exons1.CM022127.1.Fundulus_heteroclitus
SSVRFFVLTTLGLPSAYMYPAFVFGTLTYLIIVFCNLLVILTIVVSKRLHKPMFLLLINLTISDILGASAFFPHLVFSILTQNRMISTPACITQAFLIHLYGTGNLLVLSAMAYDRYIAICNPLKYNAIMSSSIIIRIIFFIWVSDFLLIVTLLALTFQCKICRTDIVDLYCNNPSFLKLACGDTTVSNYYGIFLTFILTGGSMLIIAFTYIQILRTCVMTNNIDARRKAIQTCGTHLVVFLILQINSSFTIFSHRFQNVSSFLRRAFGVSILIFPPFLDPIIYGLKTKELKQSMIMFLKRHMRSTK
>LOCXPOR75.216.HIT1.OR.2R.318.7tm_4.exons1.CM022127.1.Fundulus_heteroclitus
FIYRTEKMNNLYNTSDVLHLKSYDLSYEGVFPAFLFATLNYMIILFCNLTLILTIVMNKSLHQPMHLFLVNLPINDLIGSSALFPHLIKEILTDSRRIQLPVCIIQAFFIHIYAAGSVFILTAMAYDRYIAICHPLRYSTVMTSAHIMKIITLVWSSCVVLIAVLFILLLRLRRCRSEMTHSYCDNPSLLTLVCEDTTINNIYGLFISAATQVIANSLVFYTYLRILIACFRSRRSDTKAKALQTCATHLFVFLLFESLGLFTIISYRLRNISPHLRRFMGVSTLIFPPTLNPLIYGLKTKEIREKVINFFGNKRVIS
>LOCXPOR76.217.HIT1.OR.2R.319.7tm_4.exons1.CM022127.1.Fundulus_heteroclitus
VSEMNQSRVTDFILTGFPGLHQEYYGLVSFVLFLVYFVTVVANVTVFFLFATNRSLHKPMYYIILNVSACDLLFSTTTLPKIISRYWFQSGRISFNGCFVQMYFVHYLGSVNSFIFLLMAFDRYCAICHPLRYTTIIKKCTIHILSVTAWIVGIGAPLALVIRAYPLPYCGSNVINQCFCDHIGITVLACTDRAPYSFPAFVSAMITLLGPLAFIVFSYGSIFIEISKVADSKSCVKSLSTCSTQLIIISLYYVPRCFVYFAIQVGITFSAGLRIVIIMLYSLVPPMINPLIYCLRAKDIRQCLIKQFYITTGCQKAQV
>LOCXPOR77.219.HIT1.OR.2R.324.7tm_4.exons1.CM022127.1.Fundulus_heteroclitus
ISEMNQSRITDFILTGFPGLHQGYYGLVSFVLFLVYFVTVVANVTVFFLFATNRSLHKPMYYIILNVSACDLLFSTTTLPKIISRYWFQSGRISFNGCFVQMYFVHYLGSVNSFIFLLMALDRYCAICHPLRYTTIIKKCTIHILSVTAWIVGIGAPLALVIRAYPLPYCGSNVINHCFCDHIGITVLACTDRSPYSFTAFVGAMLTLLGPLAFIVFSYGSIFVEISKVADSKSCVKSLSTCSTQLIIISLYYVPRCFVYLASQVGITFSAGLRIVIIMLYSLVPPMINPLIYCLRAKDIRQCLIKQFYITTGRQKAQVSAVSN
>LOCXPOR78.220.HIT1.OR.2R.322.7tm_4.exons1.CM022127.1.Fundulus_heteroclitus
SQNQSRVTEFILVGFPGLHREYYGLVSFVLFLVYAITVIANATVFFLFVTNRSLHKPMYYIILNVSVCDFLFSTTTLPKIISRYWFQSGSISFIGCFVQMCFVHYLGSVNSFIFSLMAFDRYCAICHPLRYITVLKSSTVHILSVTAWSIAIIVPLILAIRAYPLPYCASNIINHCYYDHIGITLLACTDRTLYSFPAFTSAMIILLLPLSFIVFSYCAILIAVSKVADSKNCVKSLSTCSTQLIIISLYYVPRCFVYLTSHVGIQFSTDVRVVIIMLYSLGPPMVNPLIYCLRTKDIRECLVKQFCISTGHPKAQVSVVTN
>LOCXPOR79.222.HIT1.OR.2R.324.7tm_4.exons1.CM022127.1.Fundulus_heteroclitus
ISEMNQSRVTDFILTGFPGLHQEYYGLVSFVLFLVYFVTVVANVTVFFLFATNRSLHKPMYYIILNVSACDLLFSTTTLPKIISRYWFQSGRISFNGCFVQMYFVHYLGSVNSFIFLLMALDRYCAICHPLRYTTIIKKCTIHILSVTAWIVGIGAPLALVIRAYPLPYCGSNVINHCFCDHIGITVLACTDRSPYSFTAFVGAMLTLLGPLAFIVFSYGSIFVEISKVADPKSCVKSLSTCSTQLIIISLYYVPRCFVYLASQVGITFSAGLRIVIIMLYSLVPPMINPLIYCLRAKDIRQCLIKQFYITTGRQKAQVFAVSN
>LOCXPOR80.223.HIT1.OR.2R.322.7tm_4.exons1.CM022127.1.Fundulus_heteroclitus
SQNQSRVTEFILVGFPGLHQEYYGLVSFVLFLVYAITVIANATVFFLFVTNRSLHKPMYYIILNVSVCDFLFSTTTLPKIISRYWFQSGSISFIGCFVQMCFVHYLGSVNSFIFSLMAFDRYCAICHPLRYITVLKSSTVHILSVTAWSIAIIVPLILAIRAYPLPYCASNIINHCYCDHIGITLLACTDRTLYSFPAFTSAMIILLLPLSFIVFSYCAILIAVSKVADSKNCVKSLSTCSTQLIIISLYYVPRCFVYLTSHVGIQFSTDVRIVIIMLYSLGPPMVNPLIYCLRTKDIRECLVKQFCISTGHPKAQVSVVTN
>LOCXPOR114.277.HIT1.OR.2R.303.7tm_4.exons1.JAAEEJ010000326.1.Fundulus_heteroclitus
LNSTQVSYFTLGAYFDTKQVKYVLFLILLCLYVLIVGSNVLLIMVICVKRSLHEPMYMFLCSLFVNELYGSTGLFPFLLVQILSDVHIISAPLCFLQIFCLYTYAGVEFCNLAVMSYDRYLAICHPLQYHALMSLKKVALFIAAAWITAFLIVTTTTSLSFSLPLCGNFINKVYCDNYSIVKLACSDTTVNNIYGLISTALVVFVSVGLILYTYMRILKVCFSGSKQTRQKAVSTCTPHLASLVNFSFGICFEVLQSRFNMSSTPGAVKVLLSLYYVTCQPLFNPVMYGVKLSTIRSMWKRLF
>LOCXPOR81.278.HIT1.OR.2R.306.7tm_4.exons1.JAAEEJ010000326.1.Fundulus_heteroclitus
NATRAFYFTLSVYLDMDMLSYLLCLIVLCLYVLIVGSNVLLIVVICVNRSLHEPMYMFLFSLFVNELYGSTSLFPFLLVQILSDVHIISAPLCFLQMFCIYTYACVEFTNLAAMSYDRYVAICCPLQYNSVMTSRRIAILISITWFPPFFFVAVTVFLSSSLQLCGNVINKIYCDNHSVIKLACEEPRVNNIYELVMTFLTVCVPGSVILYTYVRILKVCFSGSKQTRQKALSTCTPHLASVINFSFGVSFEIVQSRFNMNNVPSMLRTILPLYFLTCQPLFNPVLYGLNVSNIRNLSKKLILSKL
>LOCXPOR82.279.HIT1.OR.2R.303.7tm_4.exons1.JAAEEJ010000326.1.Fundulus_heteroclitus
MINSTLVPYFILGAYLDIKQLKYLFFLIALCLYIVTVGSNVLLSVVIAVNRSLHEPMYIFLFVLFVNQLFGSTGLFPLLLVQILSDLHSVSVPLCFLQVYLVHVYVSVEFFNLTIMSYDRYLAICHPLQYHSLMTARKVAALIAAEWLISFLGVSVFTSMSFTLHRCKNVIDKVFCNNYSIVKLACSDTTSNNIYGLISTVVGVVLPVILIFYTYMRILKVCYSGSKKTRQKAASTCTPHLASLLNFTFGCGFDVLQSRFNMDHVPSMVRIFLSLYFLTCQPLFNPVMYGLKLSKIRNVLKTW
>LOCXPOR83.282.HIT1.OR.2R.303.7tm_4.exons1.JAAEEJ010000326.1.Fundulus_heteroclitus
MINSTLVPYFILGAYLDIKQLKYLFFLIALCLYIVTVGSNVLLSVVIAVNRSLHEPMYIFLFVLFVNQLFGSTGLFPLLLVQILSDLHSVSVPLCFLQVYLVHVYQSVEFFNLTIMSYDRYLAICHPLQYHSLMTARKVAALIAAEWLISFLGVSVFTSMSFTLHRCKNVIDKVFCNNYSIVKLACSDTTSNNIYGLFSTVVGVVLPVILIFYTYMRILKVCYSGSKKTRQKAASTCTPHLASLLNFTFGCGFDVLQSRFNMDHVPSMVRIFLSLYFLTCQPLFNPVMYGLKLSKIRNMLKTW
>LOCXPOR84.283.HIT1.OR.2R.303.7tm_4.exons1.JAAEEJ010000326.1.Fundulus_heteroclitus
MNSTQFFYFTLSAYIDTGSVKYFSFLIVLCLYVLIVGSNVLLIVVICVNRSLHEPMYMFLCSLFVNELYGSTGLFPFLLVQILSDVHIISAPLCFLQIFSVYTYGSVEFTNLAVMSYDRYVAICHPLQYNSVMTSVKIVFLVSITWLPPVLAVGGTIVLSSSLQLCGNVIDKIYCGNHSIIKLACEEPRVNNIYELFMVFLTICVPGSVILYTYMRILKVCFSGSKQTRQKAVSTCTPHLASVINFSFGVSFDVLQSRFNMNNVPSMLRIFLSLYFLTCQPVFNTVLYGLNMSKIRSLCKKLV
>LOCXPOR85.284.HIT1.OR.2R.303.7tm_4.exons1.JAAEEJ010000326.1.Fundulus_heteroclitus
MNSTQVFYFTLSAYIDTGSVKYFSFLIVLCLYVLIVGSNVPLIVVICVNKSLHEPMYMFLCSLFVNELYGSTGLFPFLLVQILSDVHIVSAPLCFLQMFCIYTYACVEFTNLAAMSYDRYVAICCPLQYNSVMTSRRIAILISITWFPPFFFVAVTVFLSSSLHLCGNVMNKIYCGNHSIIKLACKEPKVNNIYELFMTFLTVCVPGSVILYTYVRILKVCFSGSKQTRQKALSTCTPHLASVINFSFGVSFEILQSRFDMNNVPSMLRIFLSLYFLSCQPVFNPVLYGLNMSKIRSLCKKLV
>LOCXPOR113.285.HIT1.OR.2R.303.7tm_4.exons1.JAAEEJ010000326.1.Fundulus_heteroclitus
MNSTQFFYFTLSAYIDTGSVKYFSFLIVLCLYVLIVGSNVLLIVVICVNKSLHEPMYMFLCSLFVNELYGSTSLFPFLLVQILSDVHIISAPLCFLQIFSFYTYGSVEFTNLAVMSYDRYVAICHPLQYNSVMTSVKIVFLVSITWLPPVLAVGGTIVLSSSLQLCGNIINKIFCGNHSIIKLACEEPRVNNIYELFMFFLTVCVPGSVILYTYMRILKVCFSGSKQTRQKAVSTCTPHLASVINFSFGVSFDVLQSRFDKNNVPSMLRIFLSLYFLTCQPVFNTVMYGLNMSKLRSLCKKLV
>LOCXPOR87.286.HIT1.OR.2R.307.7tm_4.exons1.JAAEEJ010000326.1.Fundulus_heteroclitus
INSTQVFYFTLSAYIDTGSVKYFSFLIVLCLYVLIVGSNVLLIVVICVNRSLHEPMYMFLCSLFVNELYGSTSLFPFLLVQILSDVHIISAPLCFLQIFSVYTYGSVEFTNLAVMSYDRYVAICHPLQYNSVMTSRKMVFLVSITWLPPVLTVGGTIVLSSSLQLCGNLINKIYCDNHSIIKLACNEPRVNNIYELFMTFLTVCVPGSVILYTYMRILKVCFSGSKQTRQKAVSTCTPHLASVINFSFGVSFEILQSRFNMNNVPSMLRIFLSLYFLTCQPVFNPLLYGLNMSKIRSLCKKLFQNFL
>LOCXPOR88.287.HIT1.OR.2R.302.7tm_4.exons1.JAAEEJ010000326.1.Fundulus_heteroclitus
INSTQVFYFTLSAYIDTGSVKYFSFLIVLCLYVLIVGSNVLLIVVICVNKSLHEPMYMFLCSLFVNELYGSTGLFPFLLVQILSDVHIISVPLCFLQMFCIYTYGCVEFTNLAVMSYDRYVAICHPLQYNSMMTSVKIVFLVSITWLPPVLAVGGTIVLSSSLQLCGNVMNKIYCGNHSIIKLACKEPKVNNIYELFMTFLIVCVPGSVILYTYVRILKVCFSGSKQTRQKAVSTCTPHLASVINFSFGVSFEILQSRFNMNNVPSMLRIFLSLYFLTCQPVFNPLLYGLNMSKIRSLCKKL
>LOCXPOR89.288.HIT1.OR.2R.303.7tm_4.exons1.JAAEEJ010000326.1.Fundulus_heteroclitus
INSTQVFYFTLSAYIDTGSVKFFSFLIVLCLYVLIVGSNVLLIMVICVNRSLHEPMYMFLCSLFVNELYGSTGLFPFLLVQILSDVHIISVPLCFLQMFCIYTYASIEFTNLAVMSYDRYVAICHPLQYNSMMTTLKIVFLVSITWLPPVLAVGGTTVLSSSLQLCGNVMNTIYCGNNSIIKLACKEPRVNNIYELFMTFLTVCVPGSVILYTYMRILKVCFSGSKQTRQKALSTCTPHLTSVINFSFGVSFEILQSRFNMNNVPSMLRIFLSLYYLTCQPVFNPVLYGLNMSKIRSLCKKLV
>LOCXPOR114.227.HIT1.OR.2R.303.7tm_4.exons1.JAAEEJ010000036.1.Fundulus_heteroclitus
LNSTQVSYFTLGAYFDTKQVKYVLFLILLCLYVLIVGSNVLLIMVICVKRSLHEPMYMFLCSLFVNELYGSTGLFPFLLVQILSDVHIISAPLCFLQIFCLYTYAGVEFCNLAVMSYDRYLAICHPLQYHALMSLKKVALFIAAAWITAFLIVTTTTSLSFSLPLCGNFINKVYCDNYSIVKLACSDTTVNNIYGLISTALVVFVSVGLILYTYMRILKVCFSGSKQTRQKAVSTCTPHLASLVNFSFGICFEVLQSRFNMSSTPGAVKVLLSLYYVTCQPLFNPVMYGVKLSTIRSMWKRLF
>LOCXPOR114.228.HIT1.OR.2R.299.7tm_4.exons1.JAAEEJ010000036.1.Fundulus_heteroclitus
RISYFTLGAYFDTKQVKYVLFLIVLCLYVLIVGSNVLLIVVICVNRSLHEPMYMFLCNLFLNELYGSTGLFPFMLVQILSDVHIISAPLCFLQIFCLYTYADVEFFNLAIMSYDRYLAICHPLQYHALMSLKKVALFIAAAWITAFLIVTTTTSLSFSLPLCGNFINKIYCDNYSIVKLACSDITVNNIYGLISTALVVFVPVGLILYTYMRILKVCFSGSKQTRQKAVSTCTPHLASLVNFSFGICFEVLQSRFNMSSTPGAVKVLLSLYYVTCQPLFNPVMYGVKLSTIRSMWKRLF
>LOCXPOR90.229.HIT1.OR.2R.300.7tm_4.exons1.JAAEEJ010000036.1.Fundulus_heteroclitus
NSTLSPVPYFILDAYITVGTLRYFYFVIALTLYAAIIVVNVLLIVVICVNRSLHEPMYMFLCSLFVNELYGSTSLFPFLLVQILSDVHTVSVPLCFLQIFCLYSYVNVEFCNLAIMSYDRYLAICCPLKYNTLMTFGTAGLFVGVIWLSSVRCLITIILSLRLTLCGNVLSSLYCQNYMIVKLACSNTNLNNIYGLFATTLSVLVPLLPILFSYMKILRICCSASSQTRQKAINTCMPHLVSLLNFTFGCLFEIIQSRFDMINVPSVLRFILSLYFGILQPLLNPIIFGMQMSKIRNICK
>LOCXPOR91.230.HIT1.OR.2R.308.7tm_4.exons2.JAAEEJ010000036.1.Fundulus_heteroclitus
MINSTQVLFFTLTAYFHSEVLNYVYFTVVLCLYILIVGSNVLLIVVICVNSSLHEPMYMFLCSLFVNELYGSTGLFPFLLVQILSDVHMVAAPLCFLQIYCVYTYAHIEFCNLAVMSYDRYLAICHPLQYHSLMTPSKITKLVALTWLFPLLESVAGMFLTVTLQLCGNIIDKVYCDNYSIIKLSCSDTTANNLLGIVYMFTIILGIIVLIVYTYVKILKVCFSASTQTRQKAISTCTPHLASLINFSFGCFFDIFQSRFDMSRVPDALRVILSLYFLTCQPLFNPLLYGLNISKIRSFSKKLVFGKR
>LOCXPOR114.231.HIT1.OR.2R.303.7tm_4.exons1.JAAEEJ010000036.1.Fundulus_heteroclitus
MNSTQVLFFTLGAYFDTRLLKYLFFLILLCLYVLIVGSNVLLIVVICVNRSLHEPMYMFLCSLFVNELYGSTGLFPFLLVQILSDVHIVSAPLCFLQIFCLYTYATVEFFILAVMSYDRYVAICHPLRYNTLMRTQKIAGLTSASWLAAFLLVVIMTSLSFSLQLCGNVINKVYCNNFSIVKLSCSDTTVNNIYGLISTALSVFVPVALILYTYMRILKVCFSGSKQTRQKAVNTCTPHLASLVNFCAGCVFEIIQSRFNMSSVPRLFQILLSLYFLTCPPLFNPAVYGLNVSKIRSVCKNLF
>LOCXPOR92.232.HIT1.OR.2R.301.7tm_4.exons1.JAAEEJ010000036.1.Fundulus_heteroclitus
MNENVNIVFVLQGLNDSVTNRQIYFVFALMSYLVTILVNLTLILTVCLDKALHQPMYIFMCNLCFTGFCGASSFYLKLLLDLLADAHLITYTGCLTQMFFTHIYILCQFTSLTVMAYDRYLAICQPLRYWALMTGQKVVLLLLLTWCLSLLETAVGILLIVRLSFCSHRMARIFCTNWEVVKLSCSDTTTNNFYGIVIIILHSLQIIIIVVSYVHLVRSATRSQTDRRKFVQTCSPHLASLLVLSFSVLFDTLYSRYGGSSMAALQNVLSAEFLVVPPIINPIIYGMNLRHIRIRIRLWFT
>LOCXPOR93.233.HIT1.OR.2R.301.7tm_4.exons1.JAAEEJ010000036.1.Fundulus_heteroclitus
MNENVNIVFVLQGLNDSATNRQIYFAIALMSYLVTILVNLILILTVCLDKALHQPMYIFMCNLCFTGLCGASSFYLDLLQDFLADAHLITYTGCLTQMFFTHIYIFCQFTGLTVMAYDRYLAICQPLRYWALMTGKKVALLLLLTWCLSLLETAVGILLISRLSFCSHHIARIFCTNWEVVKLSCSDTTANNLYGIVVIILQTMQIMIILVSYMHLVRSAARSRTDRRKFVQTCFPHLTSLLVFSFSVLFDPFYYRYGGSSMAALQNALSAEFLVVPPIVNPIIYGMNLRQIRTRIRLWFT
>LOCXPOR94.234.HIT1.OR.2R.301.7tm_4.exons1.JAAEEJ010000036.1.Fundulus_heteroclitus
MNENVKIVFVLQGLNDSVTNRQIYFAFTLMSYLVTILVNLTLILTVCLDKALHQPMYIFMCNLCFTGLCGASSFYPKLLLDLLADAHLITYTGCLTQMFFTYIYILCQMTSLTVMAYDRYLAICQPLRYWALMTGKKVALLLLLTWCLSLLETAVGILLISRLSFCSHRIARIFCTIWEVVKLSCSDTTTNNLYSIMIIILHSLQIIIILVSYVHLIQSAARSRTDRRKFVQTCSPHLASLVVFSISVLFDSFFSRYGGSSMAALQNALSAEFLVVPPIVNPIIYGINLHQIRTRIRLWFT
>LOCXPOR97.235.HIT1.OR.2R.301.7tm_4.exons1.JAAEEJ010000036.1.Fundulus_heteroclitus
MNENVNIVFVLQGLNDSATNRQIYFAFALMSYLVTILVNLTLILTVCLDKALHQPMYIFMCNLCFTGLCGASSFYLKLLLDLLADAHLITYTGCLMQMFFTYIYIFCQFTSLTVMAYDRYLAICQPLRYWALMTGQKVALLLLLTWCLSLLETTVGILLISRLSFCSHRMARIFCTNWEVVKLSCSDTTANNLYGMMIIILHTLQIIIILVSYMHLVRSAARSQTNRRKFAHTCSPHLASLLVFSFSVLFDSFYSRYGSSSMAALQNALSAEFLVVPPIVNPIIYGMNLHQIRTRIRLWFT
>LOCXPOR96.236.HIT1.OR.2R.301.7tm_4.exons1.JAAEEJ010000036.1.Fundulus_heteroclitus
MNENVNIVFVLQGLNDSVTNRQIYFAIALMSYLVTILVNLTLILTVCLDKALHQPMYIFMCNLCFTGLCGASSFYLKLLLVLLAGTHLITYTGCLTQMFFTYIYTFCKFTSLTVMAYDRYLAICQPLRYWALMTGKKVALLLLLTWCLSLLETTVGILLISRLSFCSHRMSRIFCTSWEVVKLSCSDTTANNLYGMMIIILHTLQIIIVLVSYMHLIRSAARSQTDRRKFVQTCSPHLASLLVFSISVLFDTLYSRYGSSSMAALQNALSAEFLVVPPIVNPIIYGMNLRHIRIRIRLWFT
>LOCXPOR97.238.HIT1.OR.2R.301.7tm_4.exons1.JAAEEJ010000036.1.Fundulus_heteroclitus
MNENVNIVFVLQGLNDSVTNRQIYFAFTLMSYLVTILVNLTLILTVCLDKALHQPMYIFMCNLCFTGLCGASSFYLKLLLDLLADAHLITYTGCLMQMFFTYIYIFCQLTSLTVMAYDRYLAICQPLRYWALMTGKKVALLLLLTWCLSLLETAVGIPLISRLSFCSHRMARIFCTNWEVVKLSCSDTTANNLYGIVIIILHSLQIIIILVSYMHLIRSAARSQTDRRKFVQTCSPHLASLLVFSISVLFDTLYSRYGSSSMAALQNALSAEFLVVPPIVNPIIYGMNLRQIRTRIRLWFT
>LOCXPOR98.239.HIT1.OR.2R.306.7tm_4.exons1.JAAEEJ010000036.1.Fundulus_heteroclitus
MLNSTSPPLTFFILGAYMDVGILRYLYFVITAVLYIIIVTVNVLLIVVICVNRSLHEPMYMFLCSLFVNELYGSTSLLPLLLVQILSDVHIISVPLCFLQIFCLYSYAHVEFCNLAIMSYDRYLAICCPLQYHIILTHFKVSVFIVMIWLYSFVKFLITLSLTVRLTLCGNVLNSTFCRNYLVVNLACSGTSVNNIYGLFGTVLTVLVPLLPILYSYTKILRVVSSGSKQMRQKAISTCMPHLASLLNFSFGCIFETLQSRFDMITAPSELQIIMSMYFVILQSLLNPIMYGMKLTKIRHECKRLF
>LOCXPOR99.240.HIT1.OR.2R.319.7tm_4.exons1.JAAEEJ010000036.1.Fundulus_heteroclitus
FLKKEKMQNVSSHKHFILTGFQELGELRPVLFVPFFLMFIVALLANSLLVYVVISQRSLHQPMSILIAGMACVELCLPVFFVPNMLLSFLFDWKGISVIGCLVQMHFIHCFGAFQTTFLVWMALDRYFAICTPLRYHELMALQRFLKFVIPLAVRNMLLITLFVSLAGKLSFCRNVINHCFCEHMALVELACGSTNINSLAGLMAIFFIPVFDFFVITTSYIVIFSSVLRSSSSGVKALHTCITHIIVLTFSLTLALIAFLSYRVKSGLPEAIRVFFSTMYLLFPSCFNPIIYGIRTTEIRQQMQKTLTHWRHLFQVVH
>LOCXPOR100.241.HIT1.OR.2R.311.7tm_4.exons1.JAAEEJ010000036.1.Fundulus_heteroclitus
IALIGMNLSQVSHFTLSAYIDIGLLKYAVFLFLVSVYIIILFSNVLLIVVICVNKSLHEPMYMFLCSLFVNELYGSSGLFPFLLVQILSDVHIISVPLCFLQIFCLYMYVNVEFYNLAAMSYDRYLAICHPLHYNTRMQMNTVIRLVVLSWFLPLLNIIVMISLNASSRLCGNVINRVVCVNHYITKLVCSDAAASNIYGLSYTFTVLIGLAALIVYTYMRILKVCFSGSKQTRQKAVSTCTPHLASLLNFSFGCFFEILQSRFDMSSVPGVLRIILSLYFVTCQPLFNPVAYGLKLRKIRLTCETLFSGR
>LOCXPOR101.244.HIT1.OR.2R.310.7tm_4.exons1.JAAEEJ010000036.1.Fundulus_heteroclitus
LVKVMNVSQVTHFTLSAYFDIGVLKYLVFLIIMCVYIVIISSNVLLIVVICVNRSLHEPMYMFLCSLFVNELYGSTSLFPFLLVQILSDVHTVSVPLCFLQIFCIYMYVNVEFYNLAVMSYDRYLAICHPLHYNTQMSFNMVVKLIVLSWCLPLAVVMVMISLNVSSKLCGNIIDRVFCNNYYVAVLSCSSATASNLYGLVYTFSVLFILAALILYTYVKILQVCFSGSKETRQKAISTCTPHLVSLLNFSFGSFFAVLQSRFDMSRVPNVLRIILSLYFVTCQPLLNPLLYGLKLSKIQITCKTLFFGQ
>LOCXPOR102.245.HIT1.OR.2R.311.7tm_4.exons1.JAAEEJ010000036.1.Fundulus_heteroclitus
FVLTVMNISQVSHFTLSAYFDIGLFKYLVFLFLMCVYIVIISSNVLLIVVICVNRSLHEPMYMFLCSLFVNELYGSTSLFPFLLVQILSDVHTVSVPLCFLQIFCLYMYVNVEFYNLGVMSYDRYLAICHPLHYNTQMSFNMVFRLTALLWGLSVIVIVLMITFNANSELCGNIIDRVFCANYYVVKLSCSNATASNLYGLVYTFSVLFSLAALILYTYVKILQVCFSGSKQTRQKAISTCTPHLVSLLNFSFGSFFAVLQSRFDMSRVPNILRIILSIYFITCQPLLNPLLYGLKLNKIRLICRNLLISQ
>LOCXPOR100.246.HIT1.OR.2R.308.7tm_4.exons1.JAAEEJ010000036.1.Fundulus_heteroclitus
FVLTVMNISQVSHFTLSAYFDIGLFKYLVFLFLMCVYIVIISSNVLLIVVVCVNRSLHEPMYMFLCSLFVNELYGSSGLFPFLLVQILSDVHTVSVPLCFLQIFCLYMYGNVEFYNLAAMSYDRYLAICHPLHYNTQMQMNTVIRLVVLSWFLPLLNMIVVISLNASSRLCGNIIDRVVCANYYVVKLSCSNVTASNIYGLVYTFSVLVILAALILYTYVKILQVCFSGSKETRQKAISTCTPHLVSLLNFSFGSFFSVLQSRFDMSRVPNILRIILSIYFVVCQPLLNPLLYGLKLNKIQIICRSLF
>LOCXPOR104.247.HIT1.OR.2R.307.7tm_4.exons1.JAAEEJ010000036.1.Fundulus_heteroclitus
FVLTVMNISQVSYFLLSAYIDIGLFKYLVFLFLMCVYIVIISSNVLLIVVICVNKSLHEPMYMFLCSLFVNELYGSTSLFPFLLVQILSDVHTVSVPLCFLQIFCLFTYGNVEFYNLAAMSYDRYLAICHPLHYNTRMQMNTVIRLVVLSWFLALLSIIVVISLNASSRLCGNIIDRVVCASYYVAVLSCSSATASNIYGLVYTFSVPVILAALILYTYVKILQVCFSGSKETRQKAISTCTPHLVSLLNFSFGSFFAVLQSRFDMSRVPNILRIILSLYFVTCQPLLNPLLYGLKLNKIQIICRSL
>LOCXPOR100.249.HIT1.OR.2R.308.7tm_4.exons1.JAAEEJ010000036.1.Fundulus_heteroclitus
FVLTVMNISQVSYFLLSAYFDIGLFKYLVFLFLMCVYIVIISSNVLLIVVICVNKSLHEPMYMFLCSLFVNELYGSSGLFPFLLVQILSDVHTVSVPLCFLQIFCLYMYINVEFYNLAAMSYDRYLAICHPLHYNTQMQMNTVIRLVVLSWFIALLNMIVVISLNASSRLCGNIIDRVVCANYYVVKLSCSNVTASNIYGLVYTFSVLVILAALILYTYVKILQVCFSGSKETRQKAISTCTPHLVSLLNFSFGSFFGVLQSRFDMSRVPNILRIILSIYFVVCQPLLNPLLYGLKLNKIQIICRSLF
>LOCXPOR106.250.HIT1.OR.2R.305.7tm_4.exons1.JAAEEJ010000036.1.Fundulus_heteroclitus
MINSSQVSFFFMTAYIDSTALTYLYFVVILLLYVFIIFSNVLLIVVICVNSSLHEPMYMFLCSLFVNELYGSSGLFPFLLVQILSDVHIISAPLCLLQVFVVHSYGAVEFLNLAVMSYDRYLAICYPLQYNTRMTPKKIAVLIALAWLYPFVAMSFMMSLVPVKLCRNQINKVYCDMHSLVKLACTETALTNIYGLTATFSTIFISLLLILYTYIKILVVCFSGSKQTRQKALNTCTPHLASILNFSFAGSFEISQSRFNMSFLPNVLRIFLSLYFLTAQPLFNPLMYGLKMSKIRNVCKNLLLN
>LOCXPOR107.252.HIT1.OR.2R.314.7tm_4.exons1.JAAEEJ010000036.1.Fundulus_heteroclitus
ENISSHKHFIFSGFSELGAMKSFISIPFFILFMVSLFANSLLIYVVISQRSLHSPMYILIACMASVDMSLPLLLIPNLLLNVLFNLRGISLSACLLQMFLIHMLGAYQSALLVWMALDRYFAICRPLSYHDHMSLPGFLKFVIPVLIRDVILVSVVVLLAGTLTFCFKNMINHCFCEHMALVELACGSTAINSLVGLLGVFLITMVDFLCISISYIIIFRSVLRSGKANAKALHTCITHIIVMVISLTLVLTAFLSYRMKNSLPNTARVLVSIMYLFLPSCINPIVYGVRTTEIRQHILKTLSFCLSLKTVNYS
>LOCXPOR108.253.HIT1.OR.2R.315.7tm_4.exons1.JAAEEJ010000036.1.Fundulus_heteroclitus
EPLKENISSHKHFIFSGFSELGAMKSFISIPFFILFMVSLFANSLLIYVVISQRSLHSPMYILIACMASVDMSLPLLLIPNLLLNVLFNLRGISLSACLLQMFFVHFVGTCQSTLLFWMALDRYFAICRPLSYHDHMSLPGFLKFVIPVLIRNLVMILMVVVLAGTLSFCLHDVINHCICEHMALVELACGSTAINSLVGLMTVFLVTVFDFLCISTSYVVIFCSVLRSGKANAKALHTCITHIIVMAVSLTLVLTAFLSYRIRNSLPAAGRLFVSIMYLFLPGCFNPIIYGIRTTEIRQHISRTLSSCLPLRTV
>LOCXPOR108.253.HIT1.OR.2R.306.7tm_4.exons1.JAAEEJ010000036.1.Fundulus_heteroclitus
NSSKGQARRQRPGDVLSDLCGSDAVDDGVEAAGKEQVHDADKQSASSWQTVSDPIRQESREHEGQTDGHDDDVSDAGMQSFSVGFTGAQHRAENHYVRSGDAEEIKHGDQEHRHQPHQAVDGGASTGQLHQSHVLTDAVVYHVMEAKGQCSCQNHHHQDHHEVPDQNRDHELEESGQRHVIMVGKRPADGKVSVQCHPEQQSGLTRSHKVNKEHLKQAGAQRDSPQVEQDVQQQVGDEKQRQAHVHRRHAGDEDVHGRVEASLGDDHIDEQGVGKQRHHEQDEKGDRNEGLHGSELAEATEDEVFV
>LOCXPOR110.254.HIT1.OR.2R.331.7tm_4.exons1.JAAEEJ010000036.1.Fundulus_heteroclitus
MLEALPWRNFSHTSFQFRCFPELQEHRWILALLFFLCFLCVLLGNSLLVFVIRRVERLHSPMYVLICMLCVVDILVVTTILPNMLLTLLFNRSHISLAGCLIQMFFTHFLSSLESTLLLAMALDRYVAICRPLHYTDVMNSSMFLKLLLFTLVRSVSIMSTLVVLAGSLRFCGSNTIQHCYCDHMALVSLACTSKERNHAAGLAVIICFVGVDIPIIFFSYMKILSVVLQAAAASEDRRKAFHTCSTHLMVLVCFYLVGTITFLSGGLDIPIATGINTLMGVMYILIPATVNPIIYGVRTKEIRHGLQRLFRLRAKRILSLKVLPSGKGQA
>LOCXPOR110.254.HIT1.OR.2R.285.7tm_4.exons1.JAAEEJ010000036.1.Fundulus_heteroclitus
RLSFSRRQDLQRQDPLCSESKQPLKAMPDLFGANAVDDGIDRRWDQDVHDTHQGVDARRYGDVQAAGQEGDGAHQVETHQNHQMGAAGVEGLPAVLAGRRRLQHNAQDLHVGEEDDGDVHPDEADDHRQAGRVVPLFTGAGQADQRHVVTVTVLDGVGAAEPQRTSQNHQCRHDGDAAHEREKKQFEEHGRVHDVGVVQRPADGHVAVQRHGQQQRGLQGGQEVGEEHLDEAAGQRDMAPVEEQGEEHVGEDGGDHQDVHNAQHADEDVHGAVQTLHPADNEHQQ
>LOCXPOR111.255.HIT1.OR.2R.307.7tm_4.exons1.JAAEEJ010000045.1.Fundulus_heteroclitus
ATSLTLHGLRQLSDQRLLFFILFLAAYVFALCSDGLVLVVICTHRGLHRPMYAFVGALLLNSLVGGSALYPRLLWELLWEGDSVIVTLPACACQAWVLYTLGTSAFMLLAAMAFDRYVAICQPMRYAALVSPRVVGALLLFCWLIPAAMIGGTVLLAARLPHCRAQVDRLYCDLYSLIRISCGGGGAQLSEVLALLSFTATVLVPAAFVLFTYSSILFVCVCRTRSFSGKALRTCLPHLLVFLNYSGCSAAELLQRRLQAADQPATSVLTSVLVVLVPTVLNPVVYGLNMSAITDKVRRLLGSRKTD
>LOCXPOR112.292.HIT1.OR.2R.303.7tm_4.exons1.JAAEEJ010000663.1.Fundulus_heteroclitus
MNSTQVFYFTLSAYIDTGSVKYFSFLIVLCLYVLIVGSNVPLIVVICVNKSLHEPMYMFLCSLFVNELYGSSGLFPFLLVQILSDVHIISAPLCFLQMFCIYTYACVEFTNLAAMSYDRYVAICCPLQYNSVMTSRRIAILISITWFPPFFFVAVTVFLSSSLHLCGNVMNKIYCGNHSIIKLACKEPKVNNIYELFMTFLTVCVPGSVILYTYMRILKVCFSGSKQTRQKALSTCTPHLASVINFSFGVSFEILQSRFDMNNVPSMLRIFLSLYFLSCQPVFNPVLYGLNMSKIRSLCKKLV
>LOCXPOR113.293.HIT1.OR.2R.303.7tm_4.exons1.JAAEEJ010000663.1.Fundulus_heteroclitus
MNSTQFFYFTLSAYIDTGSVKYFSFLIVLCLYVLIVGSNVLLIVVICVNKSLHEPMYMFLCSLFVNELYGSTSLFPFLLVQILSDVHIISAPLCFLQIFSFYTYGSVEFTNLAVMSYDRYVAICHPLQYNSVMTSVKIVFLVSITWLPPVLAVGGTIVLSSSLQLCGNIINKIFCGNHSIIKLACEEPRVNNIYELFMFFLTVCVPGSVILYTYMRILKVCFSGSKQTRQKAVSTCTPHLASVINFSFGVSFDVLQSRFDKNNVPSMLRIFLSLYFLTCQPVFNTVMYGLNMSKLRSLCKKLV
>LOCXPOR114.294.HIT1.OR.2R.307.7tm_4.exons1.JAAEEJ010000663.1.Fundulus_heteroclitus
INSTQVFYFTLSAYIDTGSVKYFSFLIILCLYVLIVGSNVLLIVVICVNRSLHEPMYMFLCSLFVNELYGSTSLFPFLLVQILSDVHIISAPLCFLQIFSVYTYGSVEFTNLAVMSYDRYVAICHPLQYNSVMTSVKMVFLVSITWLPPVLTVGGTTVLSSSLQLCGNLINKIYCDNHSIIKLACNEPRVNNIYELFMTFLTVCVPGSVILYTYMRILKVCFSGSKQTRQKAVSTCTPHLASVINFSFGVSFEILQSRFNMNNVPSMLRIFLSLYFLTCQPVFNPLLYGLNMSKIRSLCKKLFQNFL
>LOCXPOR115.256.HIT1.OR.2R.337.7TM_GPCR_Srx.exons4.JAAEEJ010000082.1.Fundulus_heteroclitus
EEGMLMMNPNSSTHLVLLMSNSSSVQTGGGVALPKESFSNVLAKNIMAMMVWLTLSIINSSMVHTFLHHSLFYENSRYIMFICMVVNDALQLTLVTTLYVVSYIFRKIHVSVCCFLVMTAVLTTRSTPLILAGMAVERFIAICFPLHYSHTCTVSRTLLLIGVILILTATPPVTDLLITVLKEPPSFFHRAIFCDQSILFPDPSIYYKNCVFDGLYLSFVALTLLYTYVKIILTAQAASTSLASVKRARNTVLLHGVQLLLCMLAFVVPSLQAALISLFPQLSLEIRYIFFLLVYIIPRFMSPVIYGFRDELFRKYWIRDLSCQSQRTIRVRPEALK
>LOCXPOR117.261.HIT1.OR.2R.290.7tm_1.exons2.JAAEEJ010000082.1.Fundulus_heteroclitus
TATVIRDPLSVAIIKNVITVVLSLAIIYLNATLVHTFRKHQVFNTNSRYILYIHLVINDITTLALLILLQVLSYILFTLNVSFCIIMLVIAISSSLNNPLTLAAMALECYLAICFPLRHPQICTVRKTYIVIAMIWFLSLLTILPDVFIVMATRPAEYFHSRIFCLWSNIFTSPILAEKKDVSNIVFLVIVWLILFYTYFRILFTAKAASANAKKARNTILLHGFQLLLCMLKYVYNITIDGLSSLFPNDILTIRYVISILIQVMPRLISPMVYGIRDKMFREYLKRYLL
>LOCXPOR116.268.HIT1.OR.2R.312.7tm_1.exons2.JAAEEJ010000082.1.Fundulus_heteroclitus
MNTPSFNLNVSSSLNYRDSPSTALAKNMIVVALGITINYINGTLIHTFRKHEIFYMNPRYVLFIHLVVNDMIQLTTSISLFVFSYVFYKINASFCCFIVIFAVFTTVNTPLNLALMAVECYVAVCFPLRHAELCTIKRTYFLIGCIWVLSAASILPDIFIILATEPLWLFYSTIFCSRDNLFRHPIHLQKRDVSHIIFLSGVWFTLFFTYFRIFFVAHAANSAEKNAKKARNTILLHGFQLLLCMLTYVAPLAQKFLIFMAPAYYLQMLFLWYIFVQILPRLVSPIVYGLRDKTFEKHLRKYLLCTIRAANK
>LOCXPOR117.270.HIT1.OR.2R.301.7tm_1.exons2.JAAEEJ010000082.1.Fundulus_heteroclitus
MNSSSLNLNVSSSLIYRDSPGTALVKNVIIVALGITIYYVNGTMIHTFRKHQIFYMNPRYVLFIHLVVNDMIQLTATISLFVFSYVFYKINASLCCFIVTFAVFTTVNTPLNLALMAVECYVAVCFPLRHAELCTVRRTYFLIGCIWVLSATSVLPDIIIILATEPLWLFYATIFCDRDTLFRHPISIQKRDVSHIVFLSLVWLTIFFTYLRIYFAAHSAEGKAKRARNTIMLHGFQLILSMLTYVAPLATRFLIFLFPKYNVHILFVWYILVQILPRFVSPVVYGLRDNTFKQYLRKYLL
>LOCXPOR118.271.HIT1.OR.2R.303.7tm_1.exons2.JAAEEJ010000082.1.Fundulus_heteroclitus
MNFTLTEGNLTGPGVYLGMFSLTRVIGNVVVVLLAITICFFNASMVHTFNKHQIFRFNPRYILFIHLVLNDMIQLTASISLYIFAHTFYTIYVSLCALILLPAVLTTNNTPLNLACMAAECYISVCIPLRYENICTVKKTYIVIAIMWLISLLTVLPDVFTLLIAEDLHFLKSRLFCERDTVFRSSYGKYKRDASHIFFLVVVFLTLFYTYFRVLLVAKAANSEAKKARNTILLHGFQTLLCMMVYVQPLLKQLVIYLFPEQRQHFQNITFVLIQVIPRFLSPVIYGLRDKVFRMYLRKYFIC
>LOCXPOR119.273.HIT1.OR.2R.297.7tm_1.exons2.JAAEEJ010000082.1.Fundulus_heteroclitus
SSANLTLIARYPDSFSKAVTKNLIVMLLGISINYINASLIHTFRKHQIFNMNPRYILFIHMVVNDMMQVTLSISLFVVSYTIYKLNVSVCCILILITLFATENTPLNLACMAMECYIAICMPLRHAQICTVKRTLMLVGLIWATSLLSVLPDLFITLATEPLDFFHSKVFCIRQTAFPNPLLVQKRDITYSLFLVLVWFTIFFSYFKILFTAKTASRDATKARNTVLLHGFQVVLCMTTYAAPVLLGLLQRVFLLNYNDSLFAFYITVQVLPRSISPIIYWRARQHLQEIPEKVSVV
>LOCXPTAAR1.164.HIT1.TAAR.2R.326.7tm_1.exons2.CM022116.1.Fundulus_heteroclitus
MEDDEFCFPKLFNSSCKKLQNSYAETLLISFILCLVSLVTVSLNLLVIISISHFRQLHSPTNFFILSLAVSDFCVGLLLSFQIMILDGCWYLGDLMCLLYYVLDIIITSMSVGNMVLISIDRYLAICNPLQYRYKVTQKRAQICVLVCWISCLFYVVVFLRNNFKNPGKFNSCYGECVIIAGLNEYIVDVIFVLIIPVIVIIVLYLRVFIVVVSQVQAMKSQISSVTYQHSSKVRICKSEIKAAVSLGVVVVMFLVCLCPYYCVHFIGQNTTYNTLSTTIVLCVFYFNSCLNPLIYAFFYPWLRRAIRVIVTFQILRSGSSHANLL
>LOCXPTAAR1.209.HIT1.TAAR.2R.326.7tm_1.exons2.CM022116.1.Fundulus_heteroclitus
MEDDEFCFPKLFNSSCKKLKNSYAETLLISFILCLVSLVTVSLNLLVIISISHFRQLHSPTNFFILSLAVSDFCVGLLLSFQIMILDGCWYLGDLMCLLYYLLDIIIISMSVGNMVLISIDRYLAICNPLQYRYKVTQQRAQICVSVCWISCLFYAVALLRNNFKKPGKFNSCYGECVIIAGLNEYIVDVIFILIIPVIVIIVLYLRVFIVVVSQVQAMKSQISAVTYQHSSKVRICKSEIKAAVSLGVVVVMFLVCLCPYYAVVFIDQNTIYNTLSTVVVSCVFYFNSCLNPLIYAFFYPWLRRAIRVIMTFQILQSGSSHANLL
>LOCXPTAAR3.288.HIT1.TAAR.2R.327.7tm_1.exons2.CM022116.1.Fundulus_heteroclitus
MQSIEEVELCFPQLANSSCRKIVHPHSTYMLIYFSLSSVSLLIVTLNLFVIISISHFKQLHTPTNILLLSLAVSDFFVGFLIVFQILLIDGCWYLGDFMCVVYYIIDYVITSSSVETMVLISVDCYVAICDPFQYPTTVTQKRVCVCVSLCWMFSTVCVFIVFKENLGTPGRFNSCLGECVVGFDEIAGLIDSLFFFIGPVTIIIILYARVFVVAVSQARAMRSHVAAISLQGSVKVNIKRSELKSVRTLGVVVAVFLISICPYFFISVAGEQTQLSASSFAFFLFYLNSCLNPLIYVLFYPWFRKSIQLILTLQILKPGSSKANIV
>LOCXPTAAR4.92.HIT1.TAAR.2R.322.7tm_1.exons2.CM022116.1.Fundulus_heteroclitus
VEENELCYPYLNSSCRKTILPPSVSMLNYVTLSLISFLTVIFNLLVIISVCHFRKLHSPTNILLLSLAVSDCMVGFLILFQIMLIEGCWYLGDIMCALYFVSDYAITSASVGTMVLISVDRYMAICYPLSYPSKVTAERTKLFAMICWISSVLFHSLLLKKNLQQPGRYNSCSGECVVGVDYIGGIFDLLLSFIGPVTVIIILYVRVFGVVVSQARAMQSHVAVVSLQDSGRATARKSEMKAAVVLGIVVVVFLICTCPYYCVTLMAEDDGVSASSLAFLLFYFNSTLNPLIYAVFYPWFRKSVKLILTLQILKHGSCDTNL
>LOCXPTAAR5.100.HIT1.TAAR.2R.321.7tm_1.exons2.CM022116.1.Fundulus_heteroclitus
VEETELCFPQLLNASCRKTILPPSVSLVIYLTFSSISLLTVLLNLLVIISICHFKKLHSPTNILLLSLAVSDCMVGFLILFQIVLIDGCWYLGDIICVLYVNLDYVITTTSIGTMVLISVDRYIAICYPLHYPSKVTEERAKMCVSVFWMCSILYHCVLLRDNLQHPGRYNSCSGECLGFLDYIGGVFDLLSSFICPVTLIILLYVRVFVVVVSQARAMQSRVAAASLQGSVKVTAKQSEIKAAITLSVVVVVFLICTCPYFCVTLITEDAAVSASSGTFILFYFNSTLNPLIYALFYPWFRKSVKLILTLRILKPDSCNT
>LOCXPTAAR6.102.HIT1.TAAR.2R.327.7tm_1.exons2.CM022116.1.Fundulus_heteroclitus
MKPFSEAELCFPQLLNLSCSKTVHPPSISLLIYITLSFISVLTVTFNLLVIISISHIKKLHNPTNILLLSLAVSDCMVGFLISFQIMLIDGCWYLGDIMCALYVVLNYVITSASIGTMVLISVDRYVAICYPLYYSSKVTEEKAKTCVSLCWMCSFLCHCLLHKDSLQKPGRYNSCFGECMVVVDYVGGIFDLCLSFIGPLTAILVLYVRVFVVVVSQARAMQSHVAAVSLQSSERVTAKKSERKAAVILGIVVIAFLICTCPYFCVILMEEDAEVSAISLTFLLFYFNSTLNPLIYALFYPWFRKSAKLILTLQILKSDSSDTIFM
>LOCXPTAAR7.106.HIT1.TAAR.2R.313.7tm_1.exons3.CM022116.1.Fundulus_heteroclitus
FLNSSCRRIKRSHHELLLSYIALFSIVLFTVFLNLFIIISISHFRNLHTPTNILLLSLAVSDFLIGLIMIFQITLMGGCWFLGDVMCALYNCLAYFITGALIGTMVLISIDRYVAICYPLHYATKMTHKRAKMYVWLCRISSVAFQSLIQQDNLKQPGMYNSCLGECVVIISYIAGLTDLIMSLIVSITVIVVLYLRVFMVAVAQARTMRSQVAAVTFQNVSNIGDIPEVKKGNSGNLFVFILCLCPFNFVALTGQDTLIQASSATFVVFLFYFNPSLNPIIYVFLYPWFRKSIRLIVTLRILQPDSSGTHIL
>LOCXPTAAR8.107.HIT1.TAAR.2R.323.7tm_1.exons2.CM022116.1.Fundulus_heteroclitus
MEETELCFPQYFNTSCRRPKLLQYETMSIYILLSSISLLTSSLNLVVIISIAHFRQLHTPTNLLLLSLAVSDFLVGLLMFFQIVLINGCWFLGDITCVIYQYLAYIITTASIGTMVMISVDRYVAICFPLHYTTKITQKKVKISVSLCWTWSTLFQSLNLMENFKQPGMYNSCFGECVIVINYIGGMVDLILSFIVPITIIVVLYLQIFVVAISQIRAIHSHRAGVTHQRSETVKKSELKVARSLGVVVVVFLICLLPYFCVTLSGQDTLLNASSAAFVICLFYFNSCLNPIVYAFFYSWFRKSIRLIVTLQILQRDSCDMNL
>LOCXPTAAR9.116.HIT1.TAAR.2R.323.7tm_1.exons2.CM022116.1.Fundulus_heteroclitus
MEDSELCFPELFNSSCRKPNLPHFEVMLMYVVLCFISGLTAFLNLLVIISISHFRQLHTPTNLLLLSLASSDFSVGLLLVFQIVLIDGCWLYGDIMCTVYQYLAYVITSASIGTMVLISVDRYVAICYPLHYSTKITQGRVKICIFLCWICSWIFQSLILIDNVKQPGRYNSCVGECAFVISYIAGYADLAFSFIIPMIIIIGLYIRLFMVAMSQAGAMRSHIAAVTLRHSVRAKKSQVKATKTLGLVVLVFLLCMCPYYCVALTGEDNSMSASSAAFVICLFFFNSCLNPIIYAFFYPWFRKSIKLIFTLQIFQHGSSDTNM
>LOCXPTAAR10.118.HIT1.TAAR.2R.326.7tm_1.exons3.CM022116.1.Fundulus_heteroclitus
MEIQYRAQLCFPHLLNGSCRKPTLHWSEAVLLNTVYSVISLITVVLNLLIIISSLNFRNLHTPTNILLLSLAVSDFLVGLLLMPLEIYRKTSCWFFGDIICVFFIFLSGHIVSASIGNIVLISVDRYIAICDPLHYPNRISTAKAKCCVCLCWLWYAFYSIFLLKDQLIQPQRMNSCAGECSVIIQYVVVTIDLILNFAFPVTIIIVLYTRVFVVALSHARAMRSHIASVTLQRSLNVITKSDLKAARTLGILIVVYLVCFCPYVFYSHNEVNITSTYGSFVFFLLYFNSCLNPLIYTLFYPWFRKAIRHIVTLQILQPGSCEVTL
>LOCXPTAAR11.120.HIT1.TAAR.2R.326.7tm_1.exons3.CM022116.1.Fundulus_heteroclitus
MEIQYRAELCFPHLLNGSCRKPILHWSEAVLLNTILSFISLITVVLNMLIIISSLNFRILHTPTNILLLSLAVSEFLVGLLLLPLEIYRNIACWFFGDIICVLYCYLTGHILYASIGNIVLISVDRYIAICDPLHYPTRISTAKTKCCVCLCWLWYAFYSIFYVKDELIQPGRVSSCAGECSFIIQYIAGTIDIIFNFIFPVTIIIVLYMRVFVVALSHARAMRSHITSVTLIRSLNVITKSDLKAARTLGILVVVYLVCFCPYYCYSLIGVNLTSTYGSFVIFLFYFNSCLNPLIYALFYPWFRKAIRHIVTLQILQPGSCEVTL
>LOCXPTAAR25.124.HIT1.TAAR.2R.280.7tm_1.exons2.CM022116.1.Fundulus_heteroclitus
MKYFPLPSRELHTPTNILLLSLAVSDLLVGFISMPGEIYRNTSCWFLGDNICFLYIYLCFIITAASVGDMVLISIDRYVAICDPLHYQTRVTGRRVKVCICLCWLCSIVYCIIFVKDDLIQTGRNNSCYGECVTAVDFITATFDLFITFIAPITIIIVLYMRVFVVAVSQARAMRTQVTAVKLPLSVTTTADKSELKAARTLGVLVLFFLLCFCPYYCLSLAGEDLFSSTTAFAVYYLFFFNSCINPMIYALFYPWIRKTAKLIVTLKILKPGSCEAQIL
>LOCXPTAAR11.126.HIT1.TAAR.2R.281.7tm_1.exons3.CM022116.1.Fundulus_heteroclitus
MVFVFFMSYSRNLHTTTNILLLSLAVSDFLVGLLLMPGEIFRSTACWFLGDIICSLYCYLVCQIVSGSIGSIILISFDRYVAIFHPLHYATRITLGRVRGCVVLCWLGAAFYSIFYMREVLTEPGKSKSCFGECTFVISYVTGTVDLILNFIFPVSTIILMYVRIFVVAVSQARAMRSHITAITRHRSVNVATKRSELKAARTLGVLIFVYLICYCPYYSFSLIEINVTSTAYASFLIFLFYFNSCLNPVIYALFYPWFRKAIKLIVTLQILQPDSGETII
>LOCXPTAAR15.129.HIT1.TAAR.2R.288.7tm_1.exons3.CM022116.1.Fundulus_heteroclitus
MEIQYRAELCFPHLLNGSCRKPILHWSEAVLLNTVLSFISLITVVLNLLIIISSLNFRNLHTPTNILLLSLAVSDFLVGLLLMPLEIYRKTACWFFGDIICVLYCFLIVHIVCASIGNIVLISVDRYIAICDPLHYPNRISTAKAKCCMCLCWLWYGFFCIFFLKDELIQPGRTNSCAGECSLIIQYVVGTIDLILNFIFPVTIIIVLYTRVFVVALSHARAMRSHITSVTLIRSLNVITKSDLKAARTLGILIVVYLVCFCPYIFYSHNEVNITSTYGSFVIFLFIF
>LOCXPTAAR12.132.HIT1.TAAR.2R.325.7tm_1.exons3.CM022116.1.Fundulus_heteroclitus
MENQYRAELCFPHLLNGSCRKPILHWSEAVLLNTILSFISLITAVLNMLIIISKCEVQLHTPTNILLLSLAVSDFLVGLLLMPLEIYRKTACWFFGDIICVLYFYLTGHILYASIGNIVLISVDRYIAICDPLHYPTRISTAKTKCCVCLCWLWYAFYSIFYVKDELIQPGRVSSCAGECSLIIQYVVGTIDIIFNFIFPVIIIIVLYMRVFVVALSQARAMRSHITSVTLQRSLNVITKSDLKAARTLGILVVVYLVCFCPYYCYSLIGVNLTSTYGSFVVFLFYFNSCLNPLIYALFYPWFRKAIRHIVTLQILQPGSCEVTL
>LOCXPTAAR13.135.HIT1.TAAR.2R.323.7tm_1.exons3.CM022116.1.Fundulus_heteroclitus
MMELYEGEELCFPQLFNTSCRKPTVSSVTAVFLQFLLFFNSVFTVTLNLLVIISLIVYLQLHKTTNFLLLSLAVSDLMLGLVYLPGEGARLISCWFFGDIICLLYVYLISLIVCASVGNIVLISVDRYVAICDPLHYHRRITVTRIRICIGLCWLYSALYSITFVKNGLTEQSIPCQGKCVIFDYYAFVIDLVLTFTVPVTVIIVLYTRVFVVASFQARAIRSHVTAVSLRHSETGMKSELKAARTLGVLVLVFLVCFCPFYCVALGGEISFNTYATVLCLFCINSCLNPVIYAMFYPWFRKAIKHIVTLKILQSGSSKANIL
>LOCXPTAAR22.141.HIT1.TAAR.2R.331.7tm_1.exons3.CM022116.1.Fundulus_heteroclitus
MKTQDSADLCYPHLYNNSCKKPTSLWTEVVLVQIILSVISLITVALNLLVIISTICYFLLELHTPTNILLLSLAVSDLLVGFISMPGEIYRNTSCWFLGDNICFIYIYLCFIITAASVGNMVLISIDRYVAICDPLHYQTRVTGRRVKVCICLCWLCSIVYCIIFVKDDLIQVGKNNSCYGECVTTVDIIVGTFDLFITFIAPITIIIVLYMRVFVVAVSQARAMRTQVTAVKLSLSVTTIAKKSELKAARTLGVLVLFFLLCFCPCYCLSLAGEDLFSSTTAFAVYYLFFFNSCINPMIYALFYPWIRKTAKLIVTLKILKPGSCEAQIL
>LOCXPTAAR15.143.HIT1.TAAR.2R.326.7tm_1.exons3.CM022116.1.Fundulus_heteroclitus
MEIQYRAELCFPHLLNGSCRKPTLHWSEAVLLNTVLSFISLITVVLNLLIIISSLNFRNLHTPTNILLLSLAVSDFLVGLLLMPLEIYRNTSCWFFGDIICVLYCFLIVHIVCASIGNIVLISVDRYIAICDPLHYPNRISTAKAKCFVCLCWLWYAFYSIFFLKDELIQPGRMHSCAGECSLIIQYVVGTIDLILNFVFPVTIIIVLYTRVFVVALSQARAMRSHITSITLQRSLNVITKSDLKAARTLGILIVVYLVCFCPYYFYSLIEVNFTSTYGSFVVFLFYFNSCLNPLIYTLFYPWFRKAIRHIVSLQILQPGSCEVTL
>LOCXPTAAR16.146.HIT1.TAAR.2R.327.7tm_1.exons3.CM022116.1.Fundulus_heteroclitus
MEIQYRAELCFPHLLNSSCKKPTLQWSEAVLLNTVMSFISLITVVLNLLVIISNLIFKQLHTPTNILLLSLAVSDFLVGLLLMPFEIYRNTTCWFLGDIICVSYLYLIVHIVNASTGNVILISIDRYIAICDPLHYPTRVSTAKAKCSVFMCWLWYALFSIFFLKYELIEPGRTNSCTGECEFTIDYVTGALDLILNFVFPVTIIIVLYMRVFVVAMSQARAIRSHITAATLQLSQTAKKSEMKAARTLGVLVVIYLVCFCPYYFCSLVEPNLSSTSYGPFLIYLFFLNSCLNPVIYALFYSWFRKAMKHIISLQILEPGSHKTNIL
>LOCXPTAAR17.151.HIT1.TAAR.2R.328.7tm_1.exons2.CM022116.1.Fundulus_heteroclitus
WTCRLLMTCAFHISLTAPAENLHLLGMKLFSFTPYCPSSLCSLWLSTCSSLSPFSIPFRKLHTPTNILLLSLAVSDFLVGLLLMPGEIIRNTACWFFGDLLCSLYNYVSYIITSASVGDMVLISVDRYVAICDPLHYATLVTERRVKACVCLCWLGSVLYSSVVVKADLTQPGQQHSCYGECVIVVDYILGTFDLLITFIAPVTIIIVLYMRVFVVAVSQARAMRSHITAVALQLSVAFTRKSELKAARTLGVLMVVFLICFCPYYCVSLVGDNLLTDSYASYVIFLFYFNSSLNPVIYALFYPWFRKAVKLIVTFQILQPGSREANI
>LOCXPTAAR18.154.HIT1.TAAR.2R.327.7tm_1.exons2.CM022116.1.Fundulus_heteroclitus
EMEVGEDLCFPQLTNTSCRKPESTWTEVVFLQIMLSSISLLTAALNLFVIISVSHFKQLHTPTNTILLSLAVSDFLLGLLLMPAEIIRNTGCWFLDDLMCSLYNSLSFVITSASVGDMVLISVDRYVAICDPLHYPTRVTERKVKIGVCLCWLFSVVYGCLVVKEDFIKPGRHKFCVGECIITVDFIAGTVDLIVSFVIPVTIIIVLYMRVFVVAVSQARAMRSHITAVTLQLSVNIRKKSELKAARTLGVLVVVFLICYCPYYCVSLAGEDLLSDTYASYSLFLFYFNSTLNPVIYALFYPWFRKAVRLIVTFQILLPGSCEASVL
>LOCXPTAAR19.157.HIT1.TAAR.2R.331.7tm_1.exons2.CM022116.1.Fundulus_heteroclitus
MKTQDSTDLCYPHLNNNSCKTPTSPWIEVVLVQIILSLFSLITVALNLLVIISVSHFRHSFLFLHTPTNILLLSLAVSDLLVGFVSMPGEIYRQTSCWFLGDLMCFLYNYFTYINTSASVGDIVLISIDRYVAICDPLHYQTRVTERRVKVCVCLCWLCSFFYNILFIKDYLIQTGMNNSCYGECVSAAGIIAGTFDLVLTFIAPVTIIIILYMRVFVVAVTQARAMRSQVTAVKLQLSFTTAKKSELKAARTLGVLVVLFLICFCPTYCVYLAGIELFSSSSALVVDYLLYVNSCVNPVIYALFCPWFRKTAKFIVTLGILKPGSSEAIV
>LOCXPTAAR20.167.HIT1.TAAR.2R.329.7tm_1.exons3.CM022116.1.Fundulus_heteroclitus
MKTQDSADLCYPQIHNYSCKKPSSIWTDVVLVQITLSLISLITVALNLLVIISKLELKQLHTPTNFLLLSLAVSDLLVGFLSMPGEIYRHTTCWFLGDTICFLYNYLCVVTTSASVGDMVLISIDRYMAICDPLHYQTRVTERRVKVCVCLCWLCSVVYSIVFIKDDLIKTGWNNSCYGECVTVVDVITATFDLVIIFIAPVTIIIVLYVRVFVVAMSQARAMRSQVTAIKMQLSVTTTANKSELKAARTLGVLVLVFLLCFCPYYCLSLAAEDSFSSSTMFTLYYLFYFNSSLNPMIYALFYPWFRKTVKLIVTLKILKPGSFEAQIL
>LOCXPTAAR28.171.HIT1.TAAR.2R.326.7tm_1.exons3.CM022116.1.Fundulus_heteroclitus
MKTQDSADLCYPHLYNNSCKKPSSPWTEFVLVRIILSLISLITVALNLLVIISKKMQLHTPTNILLLSLAVSDLLVGFIPMPGEIYQSTSCWFLGDNICFIYNYLCFIITTASVGDMVLISIDRYVAICDPLHYQTRVTERRVKICVCLCWLWSVLYGILFIKDDLIQAGKNNSCYGECVTAVDLISGTIGLVLYFIAPVITIIVLYMRVFVVAVSQARAMRSQVTAVKLQFSVTTTANKSELKAARTLGVLVSLFLITFCPSYCVYLAGVESFSDSSVFAVDFLFYFNSCLNPMIYALFYPWFRKTAKIIVTLQILKSGSCKTII
>LOCXPTAAR21.176.HIT1.TAAR.2R.329.7tm_1.exons3.CM022116.1.Fundulus_heteroclitus
MKIQDSADLCYPHLYNNSCKKPTSVWSEVVLVQIILSVISLITVALNLLVIISTIFSLQLHTPTNILLLSLAVSDLLVGFISMPGEIYRNTSCWFLGDNICFIYNYLCFIITAASVGDMVLISIDRYVAICDPLHYQTTVTGRRVKVCICLCWLCSIVYNILFVKDDLIQVGKNNSCYGECVTTVDIIVGTFDLVITFIAPITIIIVLYMRVFVVAVSQARAMRTQVTAVKLQLSVTTTANKSELKAARTLGVLVLFFLLCFCPYYCLSLAGEDLFSSTTVFAVYYLFYFNSCINPMIYALFYPWIRKTAKLIVTLKILKPGSCEAQIL
>LOCXPTAAR22.189.HIT1.TAAR.2R.330.7tm_1.exons2.CM022116.1.Fundulus_heteroclitus
MKTQDSADLCYPHLYNNSCKKPTSLWTEVVLVQSILSVISLITVALNLLVIISVSHFRQMQLHTPTNILLLSLAVSDLLVGFISMPGEIYRNTSCWFLGDNICFIYNYLCFIITAASVGDMVLISIDRYAAICDPLHYQTRVTEGRVKVCVCLCWLCSIVYSILFVKDDLIQVGKNNSCYGECVTTVDIIVGTFDLFFTFFAPVTVIVVLYMRVFVVAVSQARAMRSQVTAVKLQLSVKIANKSELKAARTLGVLVLFFLLCFCPYYCLSLAGEDLFSSTTVFAVYYLFYFNSCINPMIYALFYPWIRKTAKLIVTLKLLKPGSCEAQIL
>LOCXPTAAR23.193.HIT1.TAAR.2R.328.7tm_1.exons3.CM022116.1.Fundulus_heteroclitus
MKTQDSADLCYPHLYNNSCKKPTSLWTEVVLVQIILSVISLITVALNLLVIISPLKQMQLHTPTNILLLSLAVSDLLVGFISMPGEIYRNTSCWFLGDNICFIFNYLCFIITAASVGNMVLISIDRYVAICDPLHYQTRVTGRRIKVCICLCWLCSIVYSILFVKDDLIQTGRNNYCYGECVTAMDFITATFDLVITFMAPITIIIVLYMRVFVVAVSQARAMRAQVTAVKLQLSTTTANKSELKAARTLGVLVLVFLLCFCPYYCLSLAGEDSFSSSTIFAVYYLYGFNSSLNPVVYALFYPWFRKTVKLIVTLKILKPGSYEAQIL
>LOCXPTAAR24.197.HIT1.TAAR.2R.328.7tm_1.exons3.CM022116.1.Fundulus_heteroclitus
MKTQDSADLCYPHLYNNSCKKPTSLWTEVVLVQIILSVISLIAVALNLLVIISPFKRMQLRTPTNILLLSLAVSDLLVGFISMPGEIYRNTSCWFLGDNICFIFNYLCFIITSASVGNMVLISIDRYVAICDPLHYQTRVTGRRVKVCICLCWLCSIVYSILFVKDDLIQTGRNNYCYGECVTAMDFITATFDLVITFMAPITIIIVLYMRVFVVAVSQARAMRAQVTAVKLQLSTTTANKSELKAARTLGVLVLVFLLCFCPYYCLSLAGEDSFSSSTIFAVYYLYCFNSSLNPVIYALFYPWFRKTVKLIVTLKILKPGSYEAQIL
>LOCXPTAAR25.201.HIT1.TAAR.2R.329.7tm_1.exons3.CM022116.1.Fundulus_heteroclitus
MKTQDSADLCYPQIHNNSCKKPSSPWTEVVVVQIILSLISLITVALNLLTMCYYRCDQQLHTPTNIFLLSLAVSDLLVGFISMPGEIYRTTSCWFLGDNICFIYNYLCFIITAASIGNMVLISIDRYVAICDPLHYQTRVTERSVKVYVCLCWLCSVCYSIPFIKDDLFQTGRNNSCYGECVTAIDSITATLDLVITFIAPVTIIVVLYMRVFVVAVSQARAMRSQVIAVKLQLSVTTTANKSELKAARTLGVLVLVFLLCFCPYYCFSLAGEDSFNSTTMSFMYHLFYFNSCINPIIYALFYPWFRITAKLIVTLKILKPGSCEAQIL
>LOCXPTAAR26.205.HIT1.TAAR.2R.327.7tm_1.exons3.CM022116.1.Fundulus_heteroclitus
MKTQDRADLCYPHIYNTSCKKPSSPWTEVVLVRIILSLISLITVALNLLVIISVKQKQQLHTPTNILLLSLAVSDLLVGFISMPGEIYRNTSCWFLGDNICFIYNYLCFIITAASVGDMVLISIDRYVAICDPLHYQSRVTEGRVKVCVCLCWFCSIVYSILFIKDGLIQAGKNNSCYGECVTTVDIIVGTFDLFFTFIAPVTVIVVLYMRVFVVAVSQARVMRSQVTAVKLQLSVKIANKSELKAARTLGVLVVLFLISFCPFYCVYLAGVESFSSYSVLAVDYLSYFNSCVNPVIYALFYPWFRKTVKLIVTLQILKPGSCEAII
>LOCXPTAAR27.207.HIT1.TAAR.2R.328.7tm_1.exons3.CM022116.1.Fundulus_heteroclitus
MIIRDSADLCYPHLYNNSCKKPSLPWTEVVPVQITLALISMITVALNLLFYFTFLYFWQLHTPTNILLFSLAVSDLLVGFISMPGEIYQNTSCWFLGDNICFLYNYLCYIIPSTSVGDMVLISIDRYVAICDPLHYQTRVTKRRVKVCVCLCWLCSVVYNILFLKDDLIQAGWNNSCYGECVTAVDLISGTFYLVFTFFAPVTIIIVLYMKVFVVAVSQARAMRSHITAVKLQHSVKTIAKKSELKAARTLGVLVVLFLITFCPAYCVYLAGVESFSDSSVFAVDFLFYFNSCVNPVIYALFYPWFRKTVKLIVTLQILKPGSCETII
>LOCXPTAAR28.212.HIT1.TAAR.2R.326.7tm_1.exons3.CM022116.1.Fundulus_heteroclitus
MKTQDSADLCYPHLYNNSCKKPSSPRTEVVPVQITLALISMITVALNLLVIISILKQLHTPTNILLLSPAVSDLLVGFISMPGEIYQNTSCWFLGDNICFIYNYLCFVITAASVGDMVLISIDRYAAICDPLHYQTRVTEGRVKVCVCLCWLCSIVYSILFIKDGLIQAGKNNSCYGECVTAVDLISGTFGLVLNFIAPVIIIIVLYMRVFVVAVSQARAMRSQVTAIKLQLSVTTIAKKSELKAARTLGVLVSLFLITFCPSYCVYLAGVESFSDSSVFAVDFLFYFNSCVNPVIYALFYPWFRKTAKLIVTLQILKPGSCETII
>LOCXPTAAR29.216.HIT1.TAAR.2R.328.7tm_1.exons2.CM022116.1.Fundulus_heteroclitus
MKTQNSVDLCYPHLYNNSCKKPLSLWTEVVLVQIILSLISMITVVLNLLVIISVSHFRQLHTPTNILLLSLAVSDLLVGFLAMPGEIYRNTSCWFLGDNICCIYNYLCFIITAASIGDMVLISIDRYVAICDPLHYQTRVTERRVKVCVCLCWLCSALYVILFIKDDLIQAGMNNSCYGECVTAFDIIAGTFDLILTFIAPVTSIIVLYTRIFVVAMSQARAMRSHITAIKLQLSVTTTAKKSELKAARTLGVLVVVFLVSICPFYCIYLTGVELFSSFSVLAVDYLFYFNSCVNPVIYALLYPWFRKTTKLIVTLQILKPGSCKTVI
>LOCXPTAAR28.218.HIT1.TAAR.2R.326.7tm_1.exons3.CM022116.1.Fundulus_heteroclitus
MKTQDSADLCYPHLYNNSCKKPSSPRTEVVPVQITLALISMITVALNLLVIISILKQLHTPTNILLLSLAVSDLLVGFISMPGEIYQNTSCWFLGDNICFIYNYLCSVITAASVGDMVLISIDRYAAICDPLHYQTRVTEGRVKVCVCLCWLCSIVYSILFIKDDLIQAGKNNSCYGECVTAVDLISGTFGLVLNFIAPVIIIIVLYMRVFVVAVSQARAMRSQVTTIKLQLSVTTIAKKSELKAARTLGVLVVLFLITFCPGYCVYLAGVESFSDSSVFAVDFLFYFNSCVNPVIYALFYPWFRKTAKLIVTLQILKPGSCETII
>LOCXPTAAR31.226.HIT1.TAAR.2R.329.7tm_1.exons3.CM022116.1.Fundulus_heteroclitus
MKTQDSADLCYPHLYNNSCKKPSSPRTEVVPVQITLALISMITVALNLLVIISIFCLAKQLHTPTNILLLSLAVSDLLVGFISMPGEIYQNTSCWFLGDSICFLYNYMCFINTSTSVGDMVLISIDRYVAICDPLHYQTRVTKRRVKVCVCLCWFCSVVYNISYIKDDLIQAGWNNSCYGECVTAVDLISGTFGLVLNFIAPVIIIIVLYMRVFVVAVSQARAMRSHIRAVKLQHSVTTTATKSELKAARTLGVLVVLFLITFCPGYCVYLAGVESFSDSSVFAVDFLFYFNSCVNPVIYALFYPWFRKTVKLIVTLQILKPGSCETII
>LOCXPTAAR32.234.HIT1.TAAR.2R.310.7tm_1.exons1.CM022124.1.Fundulus_heteroclitus
TRTVIKLHACFEMDHFSSKLTTAPSILCILVYGFLTLLSVVTVCGNLLVIISIFYFKQLHTPTYTLIQSLAVVDLLVGVLVFPLSMAFSLSSCLYDDNIFCKIMNSFVIMFSTCSIFHLCCISVDRYYAVCQPLTYGSKISVHVVIIMIAVCWGVSALTAIGVIFSRLNHEVCVDFCFIDVVMTSIVGPLLSFYLPIFLMLCIYLKIFLVAQRQARSIQTTTKSGATASKIEKKATKTLAIVLGAFLFCWAPLFLCITFSPFTNSSVAVLVIDSTAWLALINSTLNPFIYAFFYTWFRSAFKMIVSGKIF
>LOCXPTAAR33.235.HIT1.TAAR.2R.319.7tm_1.exons1.CM022124.1.Fundulus_heteroclitus
TRTVIELHACFEMDNFSSKLTTAPSILCILVYGFLTLLSVVTVCGNLLVIISIFYFKQLHTPTNTLIQSLAVADLLVGVLVFPLSMAFSLSSCLYDDNMFCKIRDSFDILFSTCSIMHLCCISVDRYYAVCQPLTYGSKISLHVVIIMIAVSWGVSALTAIGVIISRLNHEVCVDLCFIDVVITNIVGPLLSFYLPVFIMLCIYLKIFLVAQRQARSIQTTTKSGATASKIERKATKTLAIVLGAFLFCWAPFFLCFTFSPFTNSSVPVLVIESTAWLALINSTLNPFIYAFFYTWFRSAFKIIVSGKIFFGDFGNLKL
>LOCXPTAAR34.238.HIT1.TAAR.2R.319.7tm_1.exons1.CM022124.1.Fundulus_heteroclitus
SGAVDIIHPCNEMDSFSFSLNNISSSMCVLLYIFLAFLAVVTVCGNLLIIISVGYFTQLRTPTNSLIISLSVTDLLVGLMVFPFSMAFSLSSCLLHAGFMCQVRDSFDVSLCTCSILNLCCIAIDRYYAVCHPLTYRAKMTNSVVVVMILVSWSISGFIGIGITIAGLNHEPCEENCSLEVFLSSTLGPTFSFYLPALIMLCIYLKILLVAQRQARIIHNNKNSGVTEIRLERKATRTLAIVMGVFLICWTPLFVCITLVPFSTDPVPISVIQTLNWVALINSMLNPFIYAFFYSWYRVAFRMIISGKIFQGDYTNSKL
>LOCXPTAAR35.239.HIT1.TAAR.2R.319.7tm_1.exons1.CM022124.1.Fundulus_heteroclitus
TDIVTDLHPCYETLNFGYKLTTTPSVVCVILYGFLMLLSIVTVCGNLLVVISIIYFKQLHTPTNTLILSLAVADLLVGILVFPLSMAFSLSSCTYNESLFCKVRDSLDILFSTCSIMHLCCISVDRYYAVCQPLTYRSKISHQVVVIMIVVSWGVSALIGIGVIIPKIKNEQCLETCFIDVLMANTIGPLLSFYLPVLIMLCIYLKIFLVAQRQARCIQTITKPGVTASKMERKATKTLAIVLGVFLFCWTPFFLCITFLPFTSNSVPVPVIETLNWLTLSNSMLNPFIYAFFYTWFRSAFKMIVSGKILQGDFASLRL
>LOCXPTAAR37.240.HIT1.TAAR.2R.298.7tm_1.exons1.CM022124.1.Fundulus_heteroclitus
LRRTSSPICTLLYIFLGFLSVITVCGNLLVIISIVYFKQLHTPSNYLIVSLAVTDLLVGIVVFPLSMSFSLSFCLHFRDLFCKIRDSFDVILSSTSISNLCCISVDRYYAVCHPLTYRSKINTSVVVIMILMSWGVSVLVAIGFVVAELNQEKCQENCFSDVVLQIAIAPIISFYLPVMIMLYIYLRIFLVAQRQTRSIQNAAKSGESVSNMERKATKTLAIVMGVFLMCWLPFFLCFSSQLFGGVSVPVYETLNWLALFNSMLNPFIYAFFYRWFRSAFKMIISGKIFQGGFPNTKL
>LOCXPTAAR37.241.HIT1.TAAR.2R.298.7tm_1.exons1.CM022124.1.Fundulus_heteroclitus
LRRTSSPICTLLYVFLGFLSIITVCGNLLVIISIVYFKQFHTPSNYLIVSLAVTDLLVGIVVFPLSMSFSLSFCLHFRDLFCKIRDSFDVVLSTTSIFNLCCISVDRYYAVCQPLAYRSKINTSVVLVMICMSWGVSVLVAIGFIVAELNQKKCQENCFSDVVLERILAPIFSFYLPVIIMLYIYLRIYLVAQRQARSIQNAVKSGESVSNMERKATKTLAIVMGVFLMCWLPFFLCFSFQLLGGVSVQVNETLNWLALFNSMLNPFIYAFFYRWFRSAFKMIISGKIFQGDFRNTKL
>LOCXPTAAR36.242.HIT1.TAAR.2R.312.7tm_1.exons1.CM022124.1.Fundulus_heteroclitus
VLNANPCYKIASYLPTETPMILCVFFNVFLGSVSAVTVCGNLLVIISIIYFRQLHTPTNALILSLAVADLLVGALVFPLTMVFSISSCMYQENLFCKVRSSFDITLSTCSILNLCCISVDRYYAVCQPLAYRTKISSHVIVVMILVSWGVPAVVAISLVGFNRAECGQNCFFTVVLGKILIVLITFYLPLLVMICIYLKIFIVAQRQAYSIHSLKNPGGSVSKMEKKATKTLAIVLGVFLLCWLPSFLCTTILTFSNAAQPGPLVEILNWLALSNSTFNPFIYALFYSWFRSAFRMIISGKIILGDFTNIKL
>LOCXPTAAR37.243.HIT1.TAAR.2R.299.7tm_1.exons1.CM022124.1.Fundulus_heteroclitus
LRRTSSPICTLLYVFLGFLSVITVCGNLLVIISIVYFKQLHTPSNYLIVSLAVTDLLVGIVVFPLSMSFSLSFCLYYRDLFCKIRDSFDVVLSTTSIFNLCCISVDRYYAVCQPLAYRSKINTSVVLVMICMSWGVSVLVAIGFIVAELNQEKCQENCFSDVVLEKILAPIFSFYLPVIIMLYIYLRIYLVAQRQVRSIQNAVKSGESVSNMERKATKTLAIVMGVFLMCWLPFFLCFSFQLLGGVSVPVYETLNWLTLSNSMLNPFIYAFFYCWFRSAFRIIISGKIFQGDFRNTKLR
>LOCXPTAAR39.244.HIT1.TAAR.2R.322.7tm_1.exons1.CM022124.1.Fundulus_heteroclitus
RTVYSTHPCYESYDSYYKFSSNPSFACVALYVFLGSLSLITVCGNLLVIISIIYFKQLHTPNNYLVLSLAVADLLVGVLVFPFSMTFTVTSCWYDEDLFCKVRGIFDVTLSTASILNLCCISIDRYYAVCKPLTYKSTITDRITAIMVLVCWGTAALIGIGIVIAGFNQGKCEGNCVIDALISTTLACIFSFYIPVIVMLAIYLKIFLVAQSQLNSIHSTACQSRKLTAAVSKMERKATKTLAVVMGVFLLCWSPYFLCIIFQSLTYDVTPIAAIETLNWLTLSNSMLNPFIYAFFYSWFRSAVRMMISGKIFQGDFANAQL
>LOCXPTAAR39.245.HIT1.TAAR.2R.322.7tm_1.exons1.CM022124.1.Fundulus_heteroclitus
RSVYSTHPCYESYDSFYKFSSNPSFACVALYVFLSSLSLITVCGNLLVIISIIYFKQLHTPNNYLVLSLAVADLLVGVLVFPFSMTFTVTSCWYDEDLFCKVRGVFDVTLSTASILNLCCISIDRYYAVCKPLTYKSTITDRITAMMVLVCWGTAASIGIGIVVAGFNQGKCEGNCVIDALISTTLACIFAFYIPVIVMLAIYLKIFLVAQSQLNSIHSTACRSRKPTAVVSKMERKATKTLAVVMGVFLSCWSPYFLCIIFQPLTYDVTPIAAIETLNWLALSNSMLNPFIYAFFYSWFRSAVRMMISGKIFQGDFANAPL
>LOCXPTAAR40.246.HIT1.TAAR.2R.354.7tm_1.exons2.CM022124.1.Fundulus_heteroclitus
VHISALTSNQKHHKVDTRHLFTMDADFTVTTSNGVNHLHPCYISDNETYMFATNPSIICISLYIFLGILSVVTVCGNFLVIISIIYFRQLHTPTNYLILSLAVADLLVGVLVFPFSMAFTVTSCLHYESLFCKIRDGFDVTMCTSSILNLCCISIDRYHAVCEPLTYRTKINSQVTAVMILFSWGVSVLIGISIIVAGFSQGTCEEICSVDIIVANTMGPVFSFYLPAVTMLCIYFKIFLVAQRQLNSIQNTNCPNIKSGATISRTERKATKTLAIVMGVFLLCLTPYFICVVFQPLYSNPLPVPVTETLNWLTLSNSMLNPLIYAFFYSWFRSAFRLVISGKIFQTDLANYSL
>LOCXPTAAR37.247.HIT1.TAAR.2R.284.7tm_1.exons1.CM022124.1.Fundulus_heteroclitus
IFVVTLSLLMIYGNLLVIISVIYFKQLHTPTNILILSLAVTDLLVGALVLPFSTILSMSSCWYSSYLLCKMRGLFDILLCDSSILNLCCISIDRYYAVCHPLTYTTKINVRVTLAMIVVSWTLSALLAISITGRGISQKNLSQRCAIFIATKEFSPGPIFEFYIPAIIILTIYLKILMVAKKQARRIQNTIKSKATFSKSNITLAIVLGVFLMCWTPFFLSVGLHSMGKFTIPVALIEAFKWLGWSNSMLNPLVYAFFYRWFRQAFKIIISGKIFQGDFSNTTL
>LOCXPTAAR41.250.HIT1.TAAR.2R.318.7tm_1.exons1.CM022124.1.Fundulus_heteroclitus
VDKLHVCHESGNASCIMAITPSTTRSLLYMFIGSIVSTLTVSGNLLVITSVIYFKQLHTPTNYLILSLAVADLLVGALVLLFNMALSLQSCLYFGDLVCKIRRSLDISLMTTSILNLCCISIDRYYAVCQPLTYRTQINVSVVSVMILLSWIVSALSGFGIMFVGLKNTVCEGRCFIFHIPHSNVIGSVVSFYLPVFIMLCIYLKIFFVAQKQARSIQSTKAGTTTSGMERKATKTLAIIMGVFLFCWTPFFVSITFNPVLNYSIPAPVTETLVWLGWSNSMLNPFVYCFFYSWFRSAFRIIISGKIINSNYANAQLS
>LOCXPTAAR37.251.HIT1.TAAR.2R.284.7tm_1.exons1.CM022124.1.Fundulus_heteroclitus
IFVVTLSLLMICGNLLVIISVIYFKQLHTPTNYLILSLAVTDLLVGALVLPFSTILSMSSCWYSSYLLCKMRGLFDILLCASSILNLCCISIDRYYAVCHPLTYTTKINVRVTLAMIVVSWTLSALLAISITGRGISQNNLSQRCAIFIATKESSPGPIFEFYIPAIIILTIYLKILMVAKKQARRIQNTIKSKATFSKSNITLAIVLGVFLVCWTPFFLSVGLQSMGKFTIPVAVIEAFKWLGWSNSMLNPLVYAFFYRWFRQAFKMILSGKIFQGDFSNTTL
>LOCXPTAAR35.252.HIT1.TAAR.2R.293.7tm_1.exons1.CM022124.1.Fundulus_heteroclitus
TVTSYALSVVVVTLSLLIICGNLLVIISVIYFKQLHTPTNYLVLSLAVTDLLVGALVLPFSTILSMSSCWYSSYLLCKMRGLFDILLCTSSILNLCCISIDRYCAVCHPLTYRTKINVFVTLAMILVSWTLSALLSIVITVRGNDEENLSWRCKVFVATKESIPGPILTFYIPTVIISTIYLKILLVAKRQARNIQKTIKSEAALENKANITLAIVLGVFLVCWTPYFLSLGLYHMRKFTIPDIAIEAFKWLGWSNSVLNPLVYAFFYRWFRQAFKMILSGKIFQGDFSHTKL
>LOCXPTAAR37.253.HIT1.TAAR.2R.287.7tm_1.exons1.CM022124.1.Fundulus_heteroclitus
LSVVVVTLSLLIICGNLLVIISVIYFKQLHTPTNYLVLSLAVTDLLVGALVLPFSTILSMSSCWYSSYLLCKMRGLFDMLLCASSILNLCCISIDRYYAVCHPLTYRTKINVCVTLTMILVSWTVSALISIVITVRGNNEENLSWRCKVFVATKESSPGPILTFYIPTVIISTIYLKILLVAKRQARNIQKTIKSEAALEKKASITLAIVLGVFLVCWTPYFLSLGLYHMRKFTIPDIAIEVFKWLGWSNSVLNPLVYAFFYRWFRQAFKMILSGKIFQGDFSHTKL
>LOCXPTAAR37.254.HIT1.TAAR.2R.290.7tm_1.exons1.CM022124.1.Fundulus_heteroclitus
LSVVIVTLSLLIICGNLLVIISVIYFKQLHTPTNYLVLSLAVSDLLVGALVLPFSTILLISSCWYSSYLLCKMRSLFDMLLCASSILNLCFISVDRYYAVCHPLTYRNKINNRVALTMILVSWALPILLATATTVRGIGKENPSLRCRIFLATKESTTGSIFAFYIPAIIILTIYLKILVVAKKQARRIQNTIKSAAPVSQMEKKANITLAIVMGVFLICWTPFCLSVSFYRMIKFTISDVMIEAFKWIGWSNSMLNPLVYAFFYRWFRRAFKMIMFGKIFQADFSNTNL
>LOCXPTAAR37.255.HIT1.TAAR.2R.290.7tm_1.exons1.CM022124.1.Fundulus_heteroclitus
LSVVVVTLSLLIIFGNLLVIISVIYFKQLHTPTNYLVLSLAVSDLLVGALVLPFSTILLISSCWYSSYLLCKMRGLFDILLCTSSILNLCFISVDRYYAVCHPLTYRNKINIRVALTMILVSWALPFLLATATTVRGIGNENPSLRCRIFLATKESTTASIFAFYIPAIIILTIYLKILVVAKKQARRIQNTIKSAAPVSQMEKKANITLAIVMGVFLICWTPFFLSISFYRMRKFTIPDVMIEAFKWIGWSNSMLNPLVYAFFYRWFRRAFKMIIFGKIFQADFSNTNL
>LOCXPTAAR37.257.HIT1.TAAR.2R.290.7tm_1.exons1.CM022124.1.Fundulus_heteroclitus
LSVVVVTLSLLIICGNLLVIISVIYFKQLHTPTNYLVLSLAVSDLLVGALVLPFSTILLISSCWYSSYLLCKMRGLFDILLCTSSILNLCFISVDRYYAVCHPLTYRNKINIRVALTMILVSWALPFLLATATTVRGIGKENPSLRCRIFLATKESTTASIFAFYIPAIIILTIYLKILVVAKKQARRIQNTIKSAAPVSQMEKKANITLAIVMGVFLICWTPFFLSISFYRMRKFTIPDVMIEAFKWIGWSNSMLNPLVYAFFYRWFRRAFKMIIFGKIFQADFSNTNL
>LOCXPTAAR42.292.HIT1.TAAR.2R.326.7tm_1.exons2.JAAEEJ010001011.1.Fundulus_heteroclitus
MEGIELCFPQLVNTSCRRSKHAPSNMLLLSVILSGIAFLTVSLNLLVIVAIVHFRQLHTSTNIVLLSLGFSDCLVGFLLIFQVLMIDGCWYFGNFLCALYCVLDLIVVSASVGNMVLVSIDRYIAICDPLHYPTKVTLKRAQMSVSLCWTFSFLYSTVILRENLGQPSRFSSCTGNCSVDIGLTGIMVDLFFTFLIPITVIIILYITVFVVALSHIRTMHSHVAVRTHLHSGKGRPKKSEIKAARTLGVVITVFLLCLCPYFCVSLLSEDALLNTLSGVYVISLFYFNSCLNPLIYALFYPWFRKSIQIIVTLKILKSGSSNANLL
>LOCXPTAAR43.290.HIT1.TAAR.2R.321.7tm_1.exons2.JAAEEJ010000444.1.Fundulus_heteroclitus
MKTFGEAELCFPQLLNLSCRKTVRPPSISLLIYITLSFISVLTVTFNLLVIISISHFKKLHNPTNILLLSLAVSDCMVGFLISFQIMLIDGCWYLGDIMCALYVVLDYAITSASIGTMVLISVDRYMAICYPLYYSSKVTEERAKTCVSLCWMFAFLCHCLILKDSLQKPGRYNSCFGECMVVLDYVGGIFDLFLSFIGPVTAILVLYVRVFVVVVSQARAMQSHVAAVSLQSSEKVTAKKSERKAAVILGIVVIAFLICTCPYFCVILLEEDAEVSASSVTFLLFYFNSTLNPLIYALFYPWFRKSAKLILTLQILNSDS
>LOCXPTAAR9.267.HIT1.TAAR.2R.285.7tm_1.exons2.JAAEEJ010000060.1.Fundulus_heteroclitus
MEDSELCFPEFFNSSCRRLNRPHFEVMLMYVVLSFISGLIAFLNLLVIISISHFRQLHTPTNLLLLSLASSDFSVGLLLVFQIVLIDGCWLFGDIMCTVYEYLCYVITSVSIGTMVLISVDRYVAICYPLHYSTKITQGRVKICIFLCWICSLIFQSLILMDNLKQPGRYNSCVGECPFVINYIAGFADLAFSFVLPITIIVGLYIRLFMVAVSQSRAMHSHIAAVTLRHPVRAKTSQVKATKTLGLVVLVFLLCMCPYYCVALTGEDNPVRALSVHTCIMLVFL
>LOCXPTAAR44.270.HIT1.TAAR.2R.323.7tm_1.exons2.JAAEEJ010000060.1.Fundulus_heteroclitus
MEESQLCFPQMYNSSCRRPKRPYFEVMLVYTVLSFISILTVILNLLVIIAITHFRQLHTPTNVLLVSLAVSDFLVGLLMFFQIILINGCWFLGDIICVLYQYLAYTITAASITTMVLISVDRYVAICYPLQYSTKMTPKVVKFLVCLCWSGSMIFQCVILKDDLQKPGRYNSCYGECIIVVNYIVGFIDMTLNLILPITVIVILYLRIFMVAVSQARAMRSHIAAVNLQGPLARMKSEMKAARTLGVVVVVFLLCMCPYFCVALTGQDQLLNASSATFVIYLIYFNSCLNPIIYAFFYPWFRKSIKLIVTLSIMLPNSCDMNV
>LOCXPTAAR45.275.HIT1.TAAR.2R.330.7tm_1.exons1.JAAEEJ010000066.1.Fundulus_heteroclitus
MDNVEIVELCYPQYLNQSCSGLKRPRSEAVLLYTLLSSITVSTVVLNLLVIISISYFRQLQTPTNMLLLSLATSDLLVGLLVMPVEAMRFIEPCWLLGDVMCALSYIVGFTLTSASVGNMVLISIDRYVAICYPLQYPTKITRSRIEVSVSLCWACSLLYNGLILKDHLRQPDRYNSCYGECLVVISYISGTIDLVFTFIVPCSVIVILYMRVFVEAVSQARAMQSHVAAVTVTTVRVTAKKSEKKAARTLGIIIFMFLMTFCPYYYPSLAGQDISNNASSWAIVSWMVYFNSCLNPLVYAFFYPWFRKSISLIVTLKILKQDCSQANIL
>LOCXPTAAR46.277.HIT1.TAAR.2R.330.7tm_1.exons1.JAAEEJ010000066.1.Fundulus_heteroclitus
MDNLERVELCYPQFLNRSCSGLKRPRSEAVLLYTLFFSITVSTVVLNLLVIISISYFRQLQTPTNMLLLSMATSDFLVGLLVMPVEAMRFIEPCWLLGDVMCALSYIFCFILTSASVGNMVLISIDRYVAICYPLQYPTKITRSRIEVSVTLCWACSLLFNGLILKGHLRQPDRYNSCYGECVMDISYISRIIDLVFTFIVPCSVIVILYMRVFVEAMSQARAMQSHVAAVTVTTVKVTAKKSEKKAAKTLGIIIFMFLMTFCPYYYPSLAGQNLSNSALSWAIVSWVVFLNSCLNPLVYAFFYPWFRKSISLIVTLKILKQDCSQANIL
>LOCXPTAAR47.279.HIT1.TAAR.2R.330.7tm_1.exons1.JAAEEJ010000066.1.Fundulus_heteroclitus
MDNLERVELCYPQYLNQSCSGLPRPRSEAVLLYTLFFSITVSTVVLNLLVIISISYFRQLQTPTNMLLLSLATSDLLVGLLVMPVEAMRFIEPCWLLGDVMCALCYIVGFTLTSASVGNMVLISIDRYVAICYPLQYPTKITRSRIEVSVSLCWACSLLHNSFLLKDHLRQPDRYHSCYGECLMVISYISGTIDLVFTFIVPCSVIVILYMRVFVEAILQARAMQSHVAAVTVGAIRVTAKKSEKKAARTLGIIIFMFLMTFCPYYYPSLAGQDLSNNASSWAIVSWMVFLNSCLNPLVYAFFYPWFRKSISLIVTLKILKQDCSQANIL
>LOCXPTAAR48.285.HIT1.TAAR.2R.330.7tm_1.exons1.JAAEEJ010000066.1.Fundulus_heteroclitus
MDNLERVELCYPQYLNQSCSGLKRPRSEAVLLYTLFFSITVSTVVLNLLVIISISYFRQLQTPTNMLLLSLATSDLLVGLLVMPVEAMRFIEPCWLLGDVMCALCYIVGFTLTSASVGNMVLISIDRYVAICYPLQYPTKITRSRIEVSVSLCWACSLLHNSFLLKDHLRQPDRYHSCYGECLMVISYISGTIDLVFTFIVPCSVIVILYMRVFVEAILQARAMQSHVAAVTVGAIRVTAKKSEKKAARTLGIIIFMFLMTFCPYYYPSLAGQDLSNNASSWAIVSWMVFLNSCLNPLVYAFFYPWFRKSISLIVTLKILKQDCSQANIL
>LOCXPTAAR49.287.HIT1.TAAR.2R.330.7tm_1.exons1.JAAEEJ010000066.1.Fundulus_heteroclitus
MDNLERVELCYPQYLNQSCSGLKRPRSEAVLLYTLLSSITVSTVVLNLLVIISISYFRQLQTPTNMLLLSLATSDLLVGLLVMPVEAMRFIEPCWLLGDVMCALSYIVGFTLISASVGNMVLISIDRYVAICYPLQYPTKITRSRIEVSVSLCWACSLLHNSFLLKDHLRQPDRYHSCYGECLVVISYISGTIDLVFTFIVPCSVIVILYMRVFVEAILQARAMQSHVAAVTVTTVRVTAKKSEKKAARTLGIIIFMFLITFCPYYYPSLAGQDLSNNASSWAIVCWVVFLNSCLNPLVYAFFYPWFRKSISLIVTLKILKQDCSQANIL
>LOCXPOra1.6.HIT1.Ora.2R.325.V1R.exons1.CM022129.1.Fundulus_heteroclitus
LSAAMPSDKLVRGWLFLSLAVVGIPGNIAVIVAFLLLILQECFLLAADAIVLHLAFANLLVVLVRCLLEALASFRLANVFGDVGCKAVIFIYRTSRALSIWLTFLLSAYQCLSIAPPGSSWASARVLVAQNLPAVFFILWVLHTSMSVGAVLFSVSSRNYTAMTTSAVNAEFCYVNFRSDVLKEAYGAIQVSRDVVPMALMTLTSLIILVLLYKHSQHLKGLRGSGSAGAGSSGAEQRAAKVVVVLVTVYVVLYGVDNGFWVYTLTVRNTLSSSLISDLRVFFASLYAALSPLVIIASNRKVNGRLRCVAQERPLLGKTARLRSI
>LOCXPOra2.7.HIT1.Ora.2R.313.V1R.exons1.CM022129.1.Fundulus_heteroclitus
MDLCVTIKGVSFLLQTGMGILGNGVVLLAYASIICTEPKLLPVDMILCHLAFANLMLLLTRCVPQTMTVFGLKGLLNDPGCKVVIYAYRVGRALSVCITCMLSVFQAATIAPAGPRLSRLKPTLPSLVLPTFAMLWFLNMAICIAAPLFSMAPRNGTVPAFTLNLGFCHVDFRDNLSYVVNGVAVSGRDFAFVALMVGSSGYILLLLHRHSEQVRGIRRSHGSGAETRAAKTVVTLVVLYVVFFGIDNVIWIYMLTVSKVSPVVADMRVFFSSCYASLSPYFIISSNKKVKRKIVCAAEHDQPLVDTQESNEK
>LOCXPOra3.8.HIT1.Ora.2R.333.7tm_1.exons2.CM022129.1.Fundulus_heteroclitus
MWCFNPLWRARLGDSLPPTPSLVHLSLANLLTSLFRTVPIFVSDLGLDVSLSAGWCRLFMLLWVWWRAVGCWVTLTLSFFHCATLRRHHVSLGPLTLQRERRRVWVVLALVWGANLAFSVPALLYTTHVKSNATVELMVISCTTRPLLGCVWEFPSSQQGSAFASASLALNEVLPLVLMVCTNLATLHSLAKHIRAVTDSGSHGELDKHVSTERKAAHVIMSLVSLFVVCWVLQVAAVTYYNHDRGHHAEGLLTVAHFSASLFVGFSPLVVALGHGKLRRKIKSMILMWTDAPRGPESRSVSASPTTKGKQTCFVAQREIQVIKVKAKVKSQR
>LOCXPOra4.9.HIT1.Ora.2R.332.TAS2R.exons4.CM022129.1.Fundulus_heteroclitus
MTEDMEQETTTKLVGMGLRTPVSPAQSAFYIILVALGIVGNAIVIGVIGKSVMVDHGGGHNSDIIIINLAVSNFMVSVVRNVLLIVSDLGIQMYSSKGWCQFLMGVWVWLRSVNVWSTFFLSAFHLHTLKRVAPTIGNIQGPWSTYRTLLLSLGVIWILNLLYSIPAHIFSTSGNENTTETLMLVSSTTRPLLGCVWNFPSNYSGLAYATTSMAIHEIFPIILMAVTNMTSLYTLYTHGRSRSSVQDAPVIKRVPAERRAAKVILALVMLFIVSWGTSIISVNYFNYNRGSSAEYLLVIARFANIIFIAMSPVVLAFGHRRLRSCMKSSVSD
>LOCXPOra5.10.HIT1.Ora.2R.303.7tm_1.exons1.JAAEEJ010000068.1.Fundulus_heteroclitus
MCHLSVYVFGLKTFISCIGFVGNIFLIVSIFQTAVSHVKPFELFLLGLASANLEEIVIVNIYDVHVLEVFSAAAGYWRCRLLRFMTVFGEIASILFTVVICIFRYQKLRDINHRGSLPIWLDSVTSAGMMSGVCVTLSTLVSLPVFVTLQESVENTTVNSGGCPPDLFQCGENYCPTLNRVYKYLMMILCHLLPLIIVTVTSCLTITVLLRQIYSVTPANDARCPDHPSGKSHGLQRSTVAVVAAMALFQVDWTLYLILEWTLRPSDKHFMDEIKFFISTSYMSISPYVYGIGSHLFSLEKCR
>LOCXPHaplo15.2aa.630.HIT1.OlfC.1R.784.ANF_receptor.exons11.CM022127.1.Fundulus_heteroclitus
MSLLSQLITRWTLSALSLLLVWLVGRPLGLGVGIKMAQTLNCYRWGTPSDRGLFEDGDVIFGGLFSLRYMPPAKDYRFTQQPDNKPCTGLQNLPLQYIYAMVFALEEINHSSTLLPGVKLGHHIHDSCALPAWALQAALSMVGGDTQSCNSDAISEEELGAGSGKGDRPVPLIIGGSSSITAQILSRLLGPLSVPLVSYTASSPSLSDRQQYRNFFRTMASDIYQARAIAQLAIKFNWTWIGAVVANNDYGLMAVKVIQEEIQESRVCLAFVETLQRENIVSDARRAALAIQASTAKVILIFTWYTDVMELFKQLEKLNVTDRQFLASEAWSTSSDLRQSTFSRRVASGVLGVAIRSSPLPGFETYLRNLNPSRRRNDQFLKEFWEEEFGCSPGTTTAPLFASLPPCNGTESLWAVNNVFTDTSQLRVTYNVYLAVYAAAHALHSLLSCPNVNSSPGRNITCSFRSPVKPIELMEQLSKVNFTTPQGEVFYFQGADITAKYDLVNWQSSPEGQVKLVLIGRVDGFDLHLTESAIQWSTGSSQVPVSVCSEACPPGTRMATRKGEPICCFDCIPCADGEISNTTGSTQCDQCPSEFWSNAEHTACVLRQLDFLSFNETLGITLTAVAVSGVTVTIAVFVVFLYYRQTPMVRANNSELSFLLLLSLKLCFLCSLVFIGRPSVWSCRFQQAAFGISFVLCVSCLQVKTIVVLAAFRSARPGAGALMKWFGPGQQRGSVCFFTSIQVIICIIWLSLSPSRASTRLGDPRVTCYPEVCHGLCGWLLSSA
>LOCXPOlfC1.351.HIT1.OlfC.2R.850.ANF_receptor.exons10.CM022127.1.Fundulus_heteroclitus
QCQMIPNSMPVLEKKGDIILGGLFSLHDMVEEQRLPFTSQPHRIKCTRFNFRTFRWMQTMIFAIEEINNEGKLLPNITIGYKIYDSCSTPHKALKAAMELMGSEEGSEVEQKTQNYSACNGSVPVVIGDGGSTQSLVVARFLGVFIVPQISYFSSCACLSDKNEFPAFLRTMPSDFFQVDALVQLVKHFGWTWVGLIAGDDAYGRDGANIFVNKVTKLGVCVAFYEIIPKNSQQTEILSIISTIRLSGANVILVFAVEQDAAALFDEVQRSGLTGIQWLASEAWSTAAVLSTPKKYHHILQGTVGFAIQHAKIPGLQDFLLRLNPSRLDAHKDPFLVSFWEEVFQCSLSVQTESQEHEAEIKPPCSGKEDLRSVTNIYSDVSQLRISYNVYKAVYASAYALKAMKSCVEGKGPFLQKSCADQDIIRPWQLLHYLKQVRYSNSFANEITFDENGDPAALYDLVNWQMNTNGEIEFINIGKFDGTTTVVEQKLHIHEEIILWNGNKTRVPLSICGTICPPGTRKAMRPNFPVCCYDCVACTPGEISNYSDAIECKQCPPEFWSNADRTTCIPKRVEFLSFRDTMGITLVVISIIGTLSTCIVVLIFYCHRTTPIVRANNSELSFLLLFSLTLCFLCSLTFIGQPSKWSCMLRHTAFGISFVLCISCILGKTIVVLIAFKATLPGSNIIKWFGPAQQKAIITICTLTQVIICTVWLLVAPPTPRQLIPHEKAFVILLCDEGSYIAFALVLSYIGLLAFICLFLAFLARKLPNSFNEARLITFSMLIFCTVWIAFIPAYISSPGKYATVTEVFAILASSYGLLGCIFAPKCYMILLRPKKNTRKHLMSKAPSGK
>LOCXPOlfC2.162.HIT1.OlfC.2R.825.ANF_receptor.exons8.CM022127.1.Fundulus_heteroclitus
LQGTARYLYSQWMGSTLLAAFFSTHYKELINVYNYTTAPEPTTCIGSINSRELRFCRAMIFAIEEINNSTELLPGIKLGYEIYDSCASVSMAMHVAFQLSNRPDPVFQIGDNCSQSGVVMGVIGDSGSTPSISMSRIFGPFSIPLVSHFATCACLSDKEQYPTFFRTIPSDHYQADAMAKLVKHFGWTWIGAVHSDSDYGRNGMASFLEAAHREGICVEYIESFYRTDPKSKIQRVADVIRRSTAITVVAFMADGDIKFLFEELDQHRPPPRQWIGSEGWVTDPQLMRFSFCAGAIGVAIQQSIIPGFRDFLLDLSPSEVAASPALTEFWEDTFNCSLKKATSAKKKLCDGTEDLKTLKIPYTETSKFRIANMVYKAVYAIAHAIHNALCQKYNFTTYCKRQTNLSLNQVLSELKKVNFTQNGYHVSFDVNGDPVAAYEVVNWQNSESGVIELVTVGYYDASLPKGQEFRINRKLTWVDGNKEVPVSVCSESCPPGTRKVLQKGKPICCYDCMPCPEGEISNMTDSLDCIPCPREFWPNSNRDACFPKPVEFLSFNEVLGIILEVFSISGACLAIITGMVFFHHRTTPIVRANNSELSFLLLFSLTLCFLCSLTFIGAPSNWSCMLRHTAFGITFVLCISCVLGKTIVVLMAFKATLPGSNAMKWFGPLQQRMTVVSVTFIQVIICTVWLVVSPPFSVQNLTTYKEKIILECALGSAVGFWAVLGYIGLLAVFCFVLAVLARKLPDNFNEAKMITFSMLIFCAVWVTFIPAYVSSPGKFTVAVEIFAILASSFGLILCIFAPKCLIILFQPEKNTKKFLMGKNQT
>LOCXPOlfC3.186.HIT1.OlfC.2R.868.ANF_receptor.exons9.CM022127.1.Fundulus_heteroclitus
LFLLLLSWDASSSVTPSLSSSSSCLLQGQFHLNSMHKTGEVMLGGLFQVHFFSIFPELSFSNEPQQLTCHGFDILGFRQAQTMIFAIDEVNRNSKLLPSVTLGYSLYDNCLTLGVGFRAALALISGQEEQIILNETCEGSPPVLGVVGDSSSTRSIAISTVLGLYRVPMVSYFATCACLSDRQKFPSFFRTIPSDAFQVRAMIQILKHFGWTWAGLLISDDDYGLHAARSFHSDLGVSGGGCLAYLEALPWEKDLIEFQRIVDVMKKSTARVVIVFAHEGQIINLMEEVVRQNLTGLQWLASEAWSTAAVLQTSDLMPYLGGTLGIAIRRGEIPGLRDFLLQTRPELQHNNSYGNNMVNQFWEFTFQCRFAPTPSGWVENGGKVCSGGEDIETAETGFLDVSDLRSEYNVYKAVYALAYALDEMLKCEPGKGPFSKKSCATLQTLEPWQLVYYLERVNFTTSFGDEVSFDENGDALPIYDIMNWLWLPDGQTKVQNVGEVKMSAFNGEQLTLDGDKIFWNFESKKPPKSVCSNNCPPGTRVVRKKGEPDCCFDCIPCSEGTISNNSNSLECFGCPEDFWSSPQRDLCVPKKTEFLSYEEPLGICLTTASLLGTFICTVVLGVFIYHRRTPIVRANNSELSFNLLLSLKLCFLCSLLFIGRPRLWTCQLRHAAFGISFVLCVSCILVKTMVVLAVFKASKPGGGASLKWFGVSQQRGTVLVLTSVQAAICTAWLVSSSPSPHKNTKYHNDKIVYECVVGSIVGFSVLLGYIGILAILSFVLAFLARNLPDNFNEAKLITFSMLIFCAVWVAFVPAYVSSPGKICRCSGGICHFGLQFWSLVGTVWTKMLYNFAETRKKYKEGNHGKRSR
>LOCXPOlfC4.228.HIT1.OlfC.2R.824.ANF_receptor.exons8.CM022127.1.Fundulus_heteroclitus
CTLQGTARLPAFSMDGEYIIGGVFSIHFKELTKIHNYTTAPEPTTCTGSINSRELRFCRAMMFAIEEINNSTELLPGIKLGYEIHDSCASVSMAMQVAFQLSNGHDPVFHTGKNCSHSGVVMGVIGESGSTPSISMSRIFGPFNIPLVSHFATCACLSDKEQYPTFFRTIPSDHYQADAMAKLVKHFGWTWIGAVHSDSDYGRNGMASFLEAAHREGICVEYIESFYRTDPHKIRIVADAIRKSTSTVVVAFTAAGDMKFLLEELNQHPPPPRQWIGSEGWVTDPQLMRFSFCAGAIGVAIQQSIIPGFRDFLLDLSTSEVAASSVLTDFWEDAFNCSLTKTSSAQKKTCDGTEDLKMLKIPYTETSKFRIANMVYKAVYAIAHAIHNAVCRKTNFTTYCVKQTRLKSDQIFTELKKVNFTRNGYHVSFDANGDPVAAYEVVNWQKSESGVIEPITVGYYDASLPKGQEFRIYRNLTWLDGGTQVPVSVCSESCLPGTRKVLRKGKPICCYDCTPCPEGEISNMTDSPDCIPCPREFWPNSGKDACFHKPVEFLSFDEVLGIILEVFSVSGACLAIITAAVFFQHRTTPIVRANNSELSFLLLFSLTLCFLCSLTFIGAPSNWSCMLRHTAFGITFVLCISCVLGKTIVVLMAFKATLPGSNAMKWFGPPQQRMTVVSVTFIQILICTLWLVVSPPFPVKNLTTYKEKIILECALGSAVGFWAVLGYIGLLAVFCFVLAVLARKLPDNFNEAKLITFSMLIFCAVWITFIPAYVSSPGKFTVAVEIFAILASSFGLILCIFAPKCFIILFQPEKNTKKHVMNKN
>LOCXPOlfC5.234.HIT1.OlfC.2R.854.ANF_receptor.exons9.CM022127.1.Fundulus_heteroclitus
FLAPSSIFPSCKLRRQFHLNGMHKPGDVILGGLFEVHYTSVFPELTFTSEPNEHICQGFDPPGFRHAMTMAFAIEEINKNPNLLPNVTLGYSLYDNCGTLVIGFSAALSLASSQEERFLPLEQCSGGPPVLGIVGDSFSTFSIATSDVIGLFRLPIVSYFATCSCLSDRHRFPSFFRTIPSDTFQVHAMIQILKHFGWTWAGLLVSDDDYGLHVAQSFQSELTQSGLGCLAYIEILPWGNNPSELTRIVEGMKKSTARVVIVFAHQINMIQLMEEVVKQNVTGLQWIASEAWSSAAVLQTPRFMPYLGGTLGVAIRRGEILGLRDFLLRTKPGNSRNDERYMIRQFWEHTFQCKFAPPPVDWLEAGGALCSGEEDLETVQTEFLDVSNLRPEYNIYKAVYALAYALDDMLQCQPGRGPFSSHSCASMQKLEAWQVLYYLEKVNFTIPFGDQVSFDENGDALPIYDIMNWLWLPDGGIQVLNVGVVKKTAFGDEELTLNEDKIFWNFNNNQPPRSVCSETCNPGTRMARKKGQPVCCFDCVPCSEGKISNETNSLECFSCPEDFWSSPKRDHCILKTTDFLSYHEPLGVCLTTASLLGTCICTVVLGIFTYHRSTPMVRANNSELSFLILVSLKLCFLCSLLFIGQPRLWTCQLRHAAFGISFVLCVSCILVKTMVVLAVFKASKPGGGVHLKWFGAVQQRGTVFALTCIQAAICTVWIVTASPVPHKNTQYHNDKIIYECVVGSTVGFTVLLGYIGLLAIISFLLAFLGRNLPDNFNEAKLITFSMLIFCAVWVAFVPAYINSPGKYADAVEVFAILASSFGLLMALFGPKCYVILLRPERNTKKAIMCRGAAK
>LOCXPOlfC6.240.HIT1.OlfC.2R.879.ANF_receptor.exons9.CM022127.1.Fundulus_heteroclitus
MGALCVKYLLMNVYQFMIYSSFFFSESSFISSSCKLLRRFYLNGLHKPGDVILGGLFEVHYSSVFPEQTFTSAPHQPICQGFDTLGFRHAMTMAFAVDEINENSSLLPNVTLGYSLYDNCATLSIGFSAALSMASGQEEKFVVQENCSGTPPVVGIVGDPFSTFSIAASNVLGLYKLPMVSYFATCSCLSDRQRFPSFFRTIPSDTFQVRSMIQILKHFGWTWTGLLVSDDDYGLHVSRSFQTDLTRSGGGCLAYTEILPWGDNPSEYERIVDVMKKSTARVVIVFAHQMHMIQLMEQVVKQNVTGLQWIASEALTLLERLQIPAFAPFLGGTLGIAVRRGEIPGLRQFLLRINPEQYNNIISENNMMKLFWEHTFQCKFSPPPAGWVEDAGAQCTGKEDLSNVKTDLLDVSELRPEYNIYKAVYALAHALNDMLSCNPGQGPFSGNSCASLQTLELWQLMYYLEKVNFTTQFGDQVTFDENGDALPIYDVMNWIWQPNGRITVHSVGEVKRSTSQEEELKIDEYKIFWNFESKKPPTSVCSDSCQPGTHMVRRRGEPLCCFYCVPCSEGKVSNETDSLECFSCPEDFWSSPQRDQCVPKKTEFLSYQEPLGICLTVTSLLGTCICAVVLGIFTYHRGTPIVRANNAELSFLLLVSLKLCFLCSLLFIGRPRLWTCQLRHAAFGISFVLCVSCILVKTMVVLAVFKASKPGGAAYLKWFGAVQQRGTVFALTCIQAAICTAWIVTMSPAPHKNTQYHNDKIVYECVVGSIIGFSALLGYISILAILSFVLAFLARNLPDNFNEAKLITFSMLIFCSVWVAFVPAYINSPGKYADAVEVFAILASSFGLLVALYGPKCYIILLRPERNTKKAIMGHRTTK
>LOCXPOlfC6.244.HIT1.OlfC.2R.701.ANF_receptor.exons9.CM022127.1.Fundulus_heteroclitus
MVSYFATCSCLSDRQRFPSFFRTIPSDTFQVRSMIQILKHFGWTWTGLLVSDDDYGLHVSRSFQTDLTRSGGGCLAYTEILPWGDNPSEYERIVDVMKKSTARVVIVFAHQMHMIQLMEQVVKQNVTGLQWIASEALTLLERLQIPAFAPFLGGTLGIAVRRGEIPGLREFLLRIHPEQYNNNISENNMMKLFWEHTFQCKFSPPPAGWVEDAGAQCTGKEDLSNVKTDLLDVSELRPEYNIYKAVYALAHALNDMLSCNPGQGPFSGNSCASLQTLELWQLMYYLEKVNFTTQFGDQVTFDENGDALPIYDVMNWIWQPNGRITVHSVGEVKRSTSQEEELKIDEYKIFWNFESKKPPTSVCSDSCQPGTHMVRRRGEPLCCFYCVPCSEGKVSNETDSLECFSCPEDFWSSPQRDQCVPKKTEFLSYQEPLGICLTVTSLLGTCICAVVLGIFTYHRGTPIVRANNAELSFLLLVSLKLCFLCSLLFIGRPRLWTCQLRHAAFGISFVLCVSCILVKTMVVLAVFKASKPGGAAYLKWFGAVQQRGTVFALTCIQAAICTAWIVTMSPAPHKNTQYHNDKIVYECVVGSIIGFSALLGYISILAILSFVLAFLARNLPDNFNEAKLITFSMLIFCSVWVAFVPAYINSPGKYADAVEVFAILASSFGLLVALYGPKCYIILLRPERNTKKAIMGHRTTK
>LOCXPOlfC7.256.HIT1.OlfC.2R.866.ANF_receptor.exons9.CM022127.1.Fundulus_heteroclitus
LVLMLLHSLCLRCTSPAPQLSSCLSQGQFHLSSMDKAGDVILGGLFTINFFSVFPELSFTSEPQHPTCHGFDVVGFRQAQTMAFAIDEINRNSKLLPNMTLGYSLYDNCVKLGIGFRAAMALISGQEEQILMEESCEGRAPVLGIVGDSSSTRSIAISTVLGLYRVPMVSYFATCSCLSDRKTFPSFFRTIPSDAFQVNAMIQILKHFGWTWVGLLISDDDYGLHAARSFQSDLSLSGKSCLAYLEVLPWSNEAAELRRIVDVMKKSTAHVVIVFAHESHMINLMEEVVRQNLTGLQWLASEAWSTASMLQTSDLMPYLGGTLGIAIRRGEIPGLRDYLSEINPNIQHNNSYGNSIVNQFWEFTFQCRFAPPPVGWVENGGKLCTGKEDLRTVETEFLDISNLRPEYNVYKAVYALAYALHGLLHCKPGSGPFKEGSCATLETLQPWQLVYYLERVNFTTSFGDQVSFDENGDALPIYDIMNWLWLPDGVIGVQNVGEVKMSAFNGEQLTLDVDKIFWNFVSNKPPRSVCSEVCPPGTRMVRKKGEPECCFDCFPCAEGKVNNKTNSLECFSCPEDFWSSPQRDLCVPKKTEFLSYQEPLGICLTAASLLGTFTCAVVLGIFIYHRRTPIVRANNSELSFQLLLSLKLCFLCSLLFIGRPRLWTCQLRHAAFGISFVLCVSCILVKTMVVLAVFKASKPGGGASLKWFGVSQQRGTVLVLTSVQAAICTAWLVTYSPAPYKNTHYHNDKIVYECVVGSTVGFSVLLGYIGLLAIVSFLIAFLARNLPDNFNEAKLITFSMLIFCAVWVAFIPAYISSPGKHADAVEVFAILASSFALLVALFGPKCYIILLRPERNTKKAIMGRST
>LOCXPOlfC8.262.HIT1.OlfC.2R.871.ANF_receptor.exons9.CM022127.1.Fundulus_heteroclitus
MWPFKDKCLVLMLLHSLCLRCTSPAPQLSSCQSQGQFHLSSMDKAGDVILGGLFEIHFFSVFPELSFTSEPQHPTCHGFDVLGFRQAQTMAFAIEEINRNSKLLPNMTLGYSLYDNCVKLGIGFRAALALISGQEEQILMEESCEGSTPVLGIVGDSSSTRSIAISTVLGLYRVPMVSYFATCSCLSDRKKFPSFFRTIPSDAFQVNAMIQILKHFGWTWVGLLISDDDYGLHAARSFQSDLSLSGKSCLAYLEVLPWSNEAAELRRIVDVMKKSTAHVVIVFAHESHMINLMEEVVRQNLTGLQWLASEAWSTASVLQTSDLMPYLGGTLGIAIRRGEIPGLRDYLSEINPNIQHNNSYGNSIVNQFWEFTFQCRFAPPPVGWVENGGKVCTGKEDLRTVETEFLDISNLRPEYNVYKAVYALAYALHGLLHCEPGSEPFKEGSCATLETLQPWQLVYYLERVNFTTSFGDQVSFDENGDALPIYDIMNWLWLPDGVIGVQNVGEVKMSAFNGEQLTLDVDKIFWNFESNKPPRSVCSEVCPPGTRMVRKKGEPECCFDCFPCAEGKVNNRTNSLECFSCPEDFWSSPQRDLCVPKKTEFLSYQEPLGICLTAASLLGTFTCAVVLGIFIYHRKTPIVRANNSELSFQLLLSLKLCFLCSLLFIGRPRLWTCQLRHAAFGISFVLCVSCILVKTMVVLAVFKASKPGGGASLKWFGVSQQRGTVLVLTSVQAAICTAWLVTYSPALHKNTHYHNDKIVYECVVGSTVGFSVLLGYIGLLAIVSFLIAFLARNLPDNFNEAKLITFSMLIFCAVWVAFIPAYISSPGKHADAVEVFAILASSFALLVALFGPKCYIILLRPERNTKKAIMG
>LOCXPOlfC9.272.HIT1.OlfC.2R.821.ANF_receptor.exons6.JAAEEJ010000116.1.Fundulus_heteroclitus
YKAVVKPTSLCQIRGVPESPVLSIEGDVTIGGVFSIHSKITQPSLSFTERPTILNCTSINLREFRFAQTMIFAIEEINGNKDLLPNVAIGYRIYDNCASTLSSMRAVMALMNGDELTLGNSCSGQSAVHAIIGESESSSTIVLSRTTGPFQIPVISHSATCECLSNRMEYSSFFRTIASDLYQSRALAQLVRHFGWTWVGTVNSDSDYGNNGMAIFLSAAKEEGVCVEYTEKFDRAEPEKLKKVVEVIKKSTAKVIVGFLAHVEMNNLLEELSLHNITGLQFIGVEAWITAESLITPTSFSVLGGALGFAVQKANISGLDDFLVRGFWETDFLCNETSTETSLKTCKASQDFLEFKDNDDDVTELRYSTNIYKAIYAVAHALHNILKCSDHQECKSPVEIKPWEVVEALKHVNFTTNNGDKVWFDPTGAAVARYEVVNWQRGADHSVQFKPVGYYDASLPSGKKFVLNTEAIMWPGGTKQLPVSVCSESCHPGTHKVLQKGKPVCCFDCIPCPVGEFSNTTDSVDCKKCPEAYWSNQNRDACLPKNIEFLSFVEVMGKILVFFTLLGVLLTLIAATLFLINKDTPLVKANNSELSFLLLFSLSLCFLCSLTFIGKPTEWSCMLRHTAFGITFVLCISCILGKTIVVLMAFKATLPGNNVMKWFGPAQQRLTVLIFTFIQVIICILWLTISPPFPLKNMTYYMENIILECALGSPFGFWAVLGYIGLLALLCFVLAFLARKLPDSFNEAKHITFSMLIFCAVWLTFIPAYVSSPGKFTVAVEIFAILASSYGILFCIFAPKCFILVLKPELNTKKQLLGKTQ
>LOCXPOlfC10.276.HIT1.OlfC.2R.830.ANF_receptor.exons6.JAAEEJ010000116.1.Fundulus_heteroclitus
FIFTGFLLMYKAVVKPASLCQIWGDPEFPVLYREGDVTIGSVFSIHSKNTQPSLFFTERPTISNCTSIDRRQFRFAQTMIFAIEEINRKKDLLPNVAIGYRIYDNCASALSSRRAVMALMNGNEMTLEKSCSGQSAVHAIIGESESTSTIVLSRITGPFQIPVISHSATCECLSNRKEFPSFFRTIASDRYQSVALAQLVKHFGWTWVGAVNSDSDYGNNGMAIFLSAAQEEGVCVEYTEKFDRAEPEKLKKVVEVIKKSTAQVIVGFLAQAEMNNLLEQLSLHNITGRQFIGVEAWITAESLVTPTSFSVLGGALGFAVQKANISGLDDFLVRGFWETDFLCNETNTETRLKTCKANQDFLELKANDDDVTELRYSTNIYKAIYAVAHALHNILKCSDHQGCKKPVEIKPWEVIQALKHVNFTIKNEDKVWFDQTGAAVARYEVVNWQRGADQSIQFKPVGYYDASLPSGKKFVLNTEAIMWPGGTKQLPVSVCSESCHPGTYKVLQKGKPVCCFDCIPCPVGEFSNTTDSVDCKKCPEAYWSNQNRDACLPKNVEFLSFIEIMGKVLVFFTLFGVMLTLKVATLFLINKDTPLVKANNSELSFLLLFSLSLCFLCSLTFIGKPTEWSCMLRHTAFGITFVLCISCILGKTIVVLMAFRATLPGNNVMKWFGPAQQRLTVLFLTFIQVIICILWLTISPPFPLKNMTYYMEKIILECALGSPFGFWAVLGYIGLLALLCFVLAFLARKLPDSFNEGKHITFSMLIFCAVWLTFIPAYVSSPGKFTVAVEIFAILASSYGILFCIFAPKCFILVLKPELNTKKHLLGKTQ
>LOCXPOlfC11.282.HIT1.OlfC.2R.821.ANF_receptor.exons6.JAAEEJ010000116.1.Fundulus_heteroclitus
YKAVVKPASLCQIWGDPEFPVLYREGDVTIGSVFSIHSKNTQPSLFFTERPTISNCTSIDLWQFRFAQTMIFAIEEINRKKDLLPNVAIGYRIYDNCASTLSSRSAVMALMNGDEMTLGNSCSGQSAVHAIIGESESTSTIVLSRITGPFQIPVISHSATCECLSNRKEFPSFFRTIASDRYQSVALAQLVKHFGWTWVGAVNSDSDYGNNGMAIFLSAAQEEGVCVEYTEKFDRAEPEKLKKVVEVIKKSTAQVIVGFLTHAEMNNLLEQLSLHNITGRQFIGVEAWITADSLVTPTSFSVLGGALGFALQKTNISGLDDFLVRGFWETDFLCNETSTERSLKTCKANQDFLKLKHNDDDLTELRYSTNIYKAIYAVAHALHNILKCSDNQGCKSPVEVKPWEVVEALKHVNFTIKNEDKVWFDHTGAAVARYEVVNWQRGADQSIQFKPVGYYDASLPSGKKFVLNTEAIMWPGGTKQLPVSVCSESCHPGTYKVLQKGKPVCCFDCIPCPVGEFSNTTDSVDCKKCPEAYWSNQNRDACLLKNIEFLSFIEVLGKVLVFFTLLGVVLTLIAATLFLINKDTPLVKANNSELSFLLLFSLSLCFLCSLTFIGKPTEWSCMLRHTAFGITFVLCISCILGKTIVVLMAFRATLPGNNVMKWFGPAQQRLTVLFLTFIQVIICILWLTISPPFPVKNMTYYMEKIILECALGSPFGFWAVLGYIGLLALLCFVLAFLARKLPDSFNEGKHITFSMLIFCAVWLTFIPAYVSSPGKFTVAVEIFAILASSYGILFCIFAPKCFILVLKPELNTKKHLLGKTQ
>LOCXPOlfC12.289.HIT1.OlfC.2R.830.ANF_receptor.exons6.JAAEEJ010000116.1.Fundulus_heteroclitus
ENDSTCKMFGSREMPLLSKEGDITIGGAFSIYSQISMPSFSKYETPEPFKCSRINLREFRFLQTMIFAIEEINNSSILLPNVSIGYKAFDSCGSTLPSTHAVMGLINGEDKTWSKNCSSVHAIIGASESSSTIAMQQISGVFQIPMISHFATCACLSNRKEYPFFFRTIPSDYYQSRALAKLVKHFGWTWVGAVRSDNDYGNNGMATFIEAASKEGICVEYSETISRTGSREHIEKAVRVIQRGTANVLVAFLAQGEMDVLLEEVLKQNVTGLQWVGSESWITANYLAKKRYSGILTGSLGFAIGKAKIPGLQEFLFKVNPSQDPQSNLLKEFWETTFGCSFQSSVPGTKLCSGSERLQDADNAFTDVSELRISNNVYKAVYAVAHALQYMAKCGSSHNLISHSCILKDHSEPRQVAKQLQNVNFTLESGEQVYFDENGDPVATYELVNWQRNHAGGIVFMTVGKYDASQPNGNEFTMNNVNITWAAESWEKPLSVCSENCLQGFRQAAIKGKPICCFSCVPCAGGEISDTNNSAECSQCPPEYWSNIDHSKCVPKVIEFLSYGETMGALLTAFSLCGASLTLAVLCVFFNFRHTPLVKASNSELSFLLLFSLTLCFLCSLTFIGQPTEWSCMLRHTAFGIAFALCISCILAKTITVVMAFKAKRPVNTVPQCSASLQRTSVLGCTLIQVLICVIWLAFDPPFPHKNMVYAREKIILECFLGSPIAFWAVMAYIGLLALLCFGFAFLARRLPDNFNEAKFITFSMLIFSAVWLTFIPAYVTSPGKFTVAVEIFAILASSFGLLFCIFAPKCYILLLKPERNTKKMLMGRN
>LOCXPOlfC13.293.HIT1.OlfC.2R.834.ANF_receptor.exons6.JAAEEJ010000116.1.Fundulus_heteroclitus
AQDKTALCELLGSRAIPLMSKKGDIIIGGAFSLHSQISKPLLSWTGSPEPLMCSRINLREFRFAQTMIFAIEEINNRSSLLPNVSVGYKIFDSCASTLPTTRAGMGLMNGEERTFGKNCSGQSSIHAIIGTSESSTTIVMLQISGIFQIPVISHFATCACLSNRKEYPSFFRTIPSDYYQSRALAKLVKHFGWTWVGAVRSDNDYGNNGMATFIEAASQEGICVEYSEAISRTGSREHVEKVVRMIRRGTASVLVAFLAYDEMDVLLEEALYQNLTELQWVGSESWITSAHLSKKRYSGILSGSLGFAIRKARITGLQDFLLQVNPSQDPQSNLLREFWETTFECSFQPNIPGTKLCSGSERLQDADNAFTDVSELRISNNVYKAVYAVAHALHSMMKCKQSSENLNHLCNLKDQLEPRQVVKYLQDINFTVHSGERVYFDRNGDPAAIYELVNWQRNTSGDIVFTTVGMYDASQPNGKQLTMNGINITWTAESMERPVSVCSENCLPGFRKAVIKGKPICCFSCVPCAAGEISNTSNSAECSQCPPEYWSNVDHSKCVPKVIEFLSYGETMGALLTAFSLCGTSLTLAVLCVFFKFRHTPLVKASNFELSFLLLFSLTLCFLCSLTFIGQPTEWSCMLRHTAFGIAFALCISCILAKTITVVMAFKAKRPVNTVPQCSASLQRTSVLGCTLIQVLICVIWLAFDPPFPHKNMVYAREKIILECYLGSPIAFWVVLGYIGLLALLCFGLAFLARRLPDNFNEAKFITFSMLIFSAVWLTFIPAYVSSPGKFTVAVEIFAILASSFGLLICIFAPKCYILLLKPERNTKRHMIGK
>LOCXPOlfC14.295.HIT1.OlfC.2R.857.ANF_receptor.exons6.JAAEEJ010000116.1.Fundulus_heteroclitus
MLLIVDLLFFFLMDVIGESPMCQIYGTKELPQFSKEGDIIIGGIFSFHQNPVTVSPALTINPGVIQCEGLEIGELQYAHTMMFVIDEINNSTELLPDVTLGYRIFDSCPSIPLSIRSSLNLMNPYRNKEGLCNNFSNVYAVIGDTTSTSTIGIARTLGPFNIPVISHSATCACLSDRKMYPSFFRTIPSDIHQSKALAKLVKHFGWTWVGAIRTNNDYGNGGMATFLEAATKEGVCVEYSVAIYRTDPRETFLEVVDIIRKSTSKVIVAFVDATDLDVLMKELYAQNVTGLQWVGSEGWITYRYFASLENYAVVQGAVGFAALNAYIPGLQEFLTNSRPSITPGNQGLVELWETIFQCSLSSERGIYHRDCNGTETLHGVKTRFTDVSDASLMNNVYKAIYAVAHALSMLFNCKEGHGPFENNTCANRKNVQPWQVLHYLTQVNFTTKTGENVFFDESGDPVARYALVNWQLDNTGYIKFETIGYYDASWPEGQQFEMKVGVRAIWAGESHEVPQSICSDSCLAGTRRAFIKGKPICCFDCITCAEGEFSNSTNAVKCEKCAPEYKSNEERNHCYLKSIEFLTFTELMGIMLVTLSFFGTFSTFAVSLIFFCQRHTAIVRANNSELSFLLLFSLSLCFLCSLTFIGRPSDWSCMLRHTAFGITFVLCVSCILGKTTVVLLAFRATVPGSNMMKWFGPTQQRVSVLALTLLQVLLCAIWLAINPPHPFKNTHYYSEKIILECALGSPLGFWAVLGYIGILAILCFGLAFLARKLPDNFNEARFITFSMLIFCAVWITFIPAYVSSPGKFSVAVEIFAILASSYGMLFCIFFPKCYIILFKPQYNTKKHLMNKGTLKAL
>LOCXPOlfC15.297.HIT1.OlfC.2R.856.ANF_receptor.exons6.JAAEEJ010000116.1.Fundulus_heteroclitus
MTFMQRWPELGCALLQLLLLVSFSQTEKPLCRQLGDPEIPQLYKDGDINLGGIFYFHSSWKNTENSYEQKPLPLQCISLNFREIQFAQTMLFAIEEINNRTDLLPGISLGYSIYDTCGSIPGSIKVALALNNGDESLSSNSETLCTKPVQVQAIVGETSSSPSTAIATLIGPFNIPLISHFATCACLSDKTKYSSFLRTVPSDYYQSRALAHLVKHFGWSWVGAVRSNDDYGNNGIAIFTETAEQLGICLEYSISFFRTDSTEKMQKVINTIKASTSKVIIAFVAHLDMDMLIHELSNHNLTGYQWVGSEGWISDSQFATVDKNHILDGAIGVSIPKAHVSGLKDFMFDVRPLKSLNNDLYTEFWETLFSCRFKQEKSGEKYQECTGNEDLTGMENSFTDMSLMPIFNNVYKGVYAVAHALHNILECDKRCNSNVQLDPFTIFQHIRKIYFKTKEGEEVYFNKNGDPAAKYEVMHWQPRENGTLDFVTVGVYDASLPFEKQLSLQNKSLIWAKRSTQVPVSVCSEKCPPGTHKVLQKGKPVCCHDCVKCAEGEISNITDAVTCVRCPPEMWPNKRRDVCVKKEAVYLSYEEIMGILLTTAALFGTCITAIVIVIFFRYRKTPLVRANNSELSFLLLFSLTLCFLCSLTFIGQPSKWSCMLRHTAFGITFVLCLSCVLGKTMVVLMAFKATLPGRNMMKWFGATQQRFSVLGFTLVQVIICILWLTISPPFPFKNFKEFKDKIILECALGSAVGFWSVLGYIGLLAVLCFVFAFLARKLPDNFNEAKFITFSMLIFCAVWITFIPAYVSSPGNFSVAVEIFAILASTFGLLICIFIPKCYIMLLKPEKNTKKHIMGK
>LOCXPOlfC16.299.HIT1.OlfC.2R.861.ANF_receptor.exons6.JAAEEJ010000116.1.Fundulus_heteroclitus
MIFMQRWPEMECALLQLLVLVSFSQTEDPLCRQIGDPEIAQLSQDGDIVIGGIFYFHSSWKNRENMYRQQPPALQCISLNFREFQFAQTMLFAIEEINNSTDLLPGMYLGYNIYDTCGSIPRTIKVALALNNGNENRYSNPETLCIKPVQVQAIVGETSSSPSTAIGTLIGPFHIPLISHFATCACLSDKTKYPSFLRTIPSDYYQSRALAQLVKHFGWTWVGAVRTNDDYGNNGMATFTEIAEQLGICLEYSVSFFRTDSTEKIRKVIETIQASTSKVIVAFVSHLDMDVLIHELSNYNLTGYQWVGSESWIFDSQIAAVDKNHILDGAIGVSIPNAYVSGLREFILDVRPLKSLNNDLYTEFWETLFNCKFKMGTSAENYRQCTGHEDLTGVENSFTDMSLMPIFNNVYKGVYAVAHALHNILGCDKSCNRNVQLDPFTILKHIKKIHFKTKEGEEVYFNENGDPAAKYEVINWQPKENGILDFVTVGFYDASLPFDKQLKLQNKSLLWAQSSPQVPVSVCSETCPPGTRKVLQKGKPVCCHDCIRCAEGEMSNITDAVSCVRCPPESWSNQRRDACIQMEAVFLSYDEIMGILLTTAALFGTCVTAIVIFIFYKNRKTPLVKANNSELSFLLLFSLTLCFLCSLTFIGQPSKWSCMLRHTAFGITFVLCLSCVLGKTMVVLMAFKATLPGRNMMKWFGPTQQRLSVLGFTLVQVIICILWLTISPPFPSKNFKEFKEKFILECALGSAVGFWSVLGYIGLLAVLCFVFAFLARKLPDNFNEAKFITFSMLIFCAVWITFIPAYVSSPGNFSVAVEIFAILASTFGLLICIFIPKCYIMLLKPEKNTKKNMMGKGLPKP
>LOCXPOlfC17.301.HIT1.OlfC.2R.857.ANF_receptor.exons6.JAAEEJ010000116.1.Fundulus_heteroclitus
MMSSQRWPEQSFALLQLFLWLSFSLSQEPLCRQLGDTEIPQLSKDGDIILGGIFYFHSSWKSRENTYTQKPLPLECISLNFREFQFAQAMLFAIEEVNNSTDLLPGISLGYKIYDTCGSLIRSIKVALALNNGNANMSLTSEGQCSRPVQMQAVMGETSSSPSTAIATILGAFHIPLISHFATCACLSDKTKYSSFLRTVPSDYYQSRALAHLVKHFGWTWVGAVRTNDDYGNNGMATFTEIAEQLGICLEYSVSFFRTDSSEKIQKIIKTVKASTAKVIVAFLSHRDMEVLIHELSDHNLTGYQWVGSESWIFDSQIAAMDKNHILDGAIGLSIPKAQVTGLREFMLDIKPLILSNNELFKEFWEALFRCKFKQPKLAEIQKECTGYEDLTGVENSFTDMSLMPIFNNVYKGVYAVAHALHNILSCNKTCNNNVQLYPYTILQHIQKIHFKTKEGDEVYFNENGDPPAKYEIINWQPRENNIVSFVTVGLYDASFPTEKQLSLQSDSLIWTHSSRHVPVSLCSEKCPPGTRKILQKGKPVCCYDCIRCAEGEMSNSTDAVSCVRCPPESWSNMRRDACVRKEAEFLSFEEVMGILLTSAAIFGTCLTAAVAFIFYKHRKTPLVRANNSELSFLLLFSLTLCFLCSLTFIGQPSEWSCMLRHTAFGVTFVLCISCVLGKTMVVLMAFKATLPGRNTMKWFGPTQQRLSVLGFTLIQVIICILWLTISPPFPSKNFKEFKDKIILECALGSAVGFWSVLGYIGLLALLCFTFAFLARKLPDNFNEAKFITFSMLIFCAVWIAFIPAYVSSPGKFSVAVEIFAILASSFGLLICIFIPKCYIMLLKPEKNTKKNMMVKG
>LOCXPOlfC18.303.HIT1.OlfC.2R.856.ANF_receptor.exons6.JAAEEJ010000116.1.Fundulus_heteroclitus
MTSTQRWPEQGWALLHLFLVASFTQADEQVCTQRGDTENPQLVKDGDILLGGLFSFHTNWRERQNTYMEKPVPLQCTSLNFREFQLAQAMLFAIEEINNSSDLLPDISLGYKIYDTCGSIARSVRVTLALVNSNEIVASPSKACTRPAQVQAIMGETSSSPCTAIATVMGPFHIPLISHFATCACLSDKVKYPSFLRTIPSDYYQSRALAQLVKHFGWTWVGAVRSNEDYGNNGMATFIETAQELGLCVEYSVSFFRTDSSDNIQKIIDIIKGSTSKVIVTFLSHMDLDILLHELSVHNLTGYQWVGTEAWIFDSQTAERDINHILDGAIGLSIPKAHVTGLRDFMLDVRPLNSSNAELFTEFWEALFNCQFKQPKSTEIRRKCTGEEDINRVENSFTDMSLMPIFNNVYKGVYAVANALHRILSCNKTCNKHAQLDPFTILQNIQRSNFKTKEGDQVYFNENGDPAAKYEIINWQPGENGIVDFVTVGLYDATLPTDKQMNLQNKSIIWTQNSLKVPVSVCSEKCPPGTRKVLQKGKPVCCYDCIRCAEGEISNITDAITCVRCPPESWSNDRRDACIKKKAEFLSYDEIMGILLSTASLFGTFITFFVAFIFYRHRKTPLVRANNSELSFLLLFSLTLCFLCSLTFIGRPSEWSCMLRHTAFGITFVLCISCVLGKTMVVLMAFKATLPGRNVMKWFGPTQQRLSVLSFTLVQVIICTLWLTISPPFPSTNFKEYKDKIILECSLGSAVGFWSVLGYIGLLAMLCFICAFLARKLPDNFNEAKFITFSMLIFCAVWITFIPAYVSSPGKFSVAVEIFAILASTFGLLICIFIPKCYVMLLKPERNTKKHMMGKG
>LOCXPOlfC19.306.HIT1.OlfC.2R.857.ANF_receptor.exons6.JAAEEJ010000116.1.Fundulus_heteroclitus
MVSTQRWAEHGCTLLQLLLLVSFSQTEEPFCRQIGDLEIPQLFKEGDIMLGGIFSFHSSWKNREYTYRQKPLPLECISLNFREFQFAQSMLFAIEEINNSTEILPGMSLGYYIYDTCGSIARSVKVALALTNDNNNVSSTSESLCVRSAQVRGIMGETSSSPSTAIATVIGPFNIPMISHFATCACLSDKTKYPSFLRTVPSDYFQSRALAHLVKYFGWNWVGAVRTNDDYGNNGMATFTETAEQLGICLEYSVSFFRTDPLDKIQKIIEIMKSSTSKVIIAFLSHMDMDVLIHELSNHNLTGYQWVGSESWISDSQIAAMDKNHILDGALGLSIPKAQVSGLREFMFDVKPLNSSNSELFTEFWEAMFNCKFKESKSDELPSKCTGNEDLTIVENSFTDMSLMPIFNNVYKGVYALAHSLHELLSCNTTCNNNVQLDPYMILQHIRKINFKTKEGDDIYFNENGDPAATYEIINWQPGESNIVNFVTVGLYDATLPAGKKLNLTNKSLIWAQNSLKVPESVCSETCPPGTRKVLQKGKPICCHDCVKCAEGEISNSTDSITCERCPLETWSNEERDACIKKEPVFLSYGEIMGALLTAASLFGTCLTSIVAVIFFRYRNTPLVKANNSELSFLLLFSLTLCFLCSLTFIGEPSEWSCMLRHTAFGITFVLCLSCVLGKTIVVLMAFKATLPGRNVMKWFGPTQQRLSVLTFTVIQVTICILWLTISPPFPFRNFKEMKDKIILECALGSPVGFWSVLGYIGLLAVLCFTLAFLARKLPDNFNEAKFITFSMLIFCAVWITFIPAYVSSPGKLSVAVEIFAILASTFGLLICIFFPKCYVMLLKPEKNTKKNLMGKG
>LOCXPOlfC20.310.HIT1.OlfC.2R.847.ANF_receptor.exons6.JAAEEJ010000116.1.Fundulus_heteroclitus
QRWPIIHLFLVTSLYQAEEQICKQRGDPENPQLVVDGDILLGGLFSFHTSWNERENTYMEKPLPLQCTSLNFREFQLAQAMLFAIEEINNRSDLLPDISLGYKIYDSCGSIARSIKGALALVNSNANMSDTLKACTKPAHVQAIMGEASSSPSMAIATVIGPFYIPLISHFATCACLSDKSKYPSFLRTIPSDYYQSRALAQLVKHFGWTWVGAVRSNEDYGNNGMAIFTETAQQLGICLEYSLTFFRTDSSDKIQRLMEIIKASTSKVVVGFLSHMDMDVLIQHLSKYNLTGYQWVGTEAWIFDSQTASRDENHILDGAVGLYIPKAHVSGLREFMFNVKPLNSSNNDLFTEFWEGLFSCKFKQSKSTEIQRECTGREDLTGVENIFTDMSHMSIFNNMYKGVYAVAHALHNILSCNQTCNSTINLNPLTVLHHIKRIHFKTKEGEDVYFNENGDPAAKYEIINWHRKDNGIVDFVTVGLYDASLPPDKQMNLQNASLIWADNSKEVPVSVCNAKCLPGTRKVLQKGKPVCCYDCIKCADGEISNSTDSVTCVRCPLESWSNEKRDACIKKEAVFLSYKEIMGALLTAASLFGTCMTIVIAVIFVKHRKTPLVRANNSELSFLLLFSLKLCFLCSLTFIGQPSDWSCMLRHTSFGIAFVLCISCVLGKTIVVLMAFKATLPGRNVMKWFGPTQQRFSVLGFTLVQVVICVLWLIISPPFPSKNFKEFKDKIILECSLGSSVGFWAVLGYIGFLAMLCFICAFLARKLPDNFNEAKFITFSMLIFCAVWITFIPAYVSSPGKFSVAVEIFAILASTFGLLICIFIPKCYVILMKPEKNTKRNMMGKG
>LOCXPOlfC21.315.HIT1.OlfC.2R.857.ANF_receptor.exons6.JAAEEJ010000116.1.Fundulus_heteroclitus
MMYVMKKQEQGWALLHLLLLAHLSQGEQKVCIHRADPENPQLVKDGDFILGGVFSFHVSWNEIETAYMEKPLRLQCTSLNFREFQLVQAMLFTIEEINNRSDILPGISLGYIIYDTCGSIARSVKVSLALVNGNENVSATSETCTRAAQVQAIMGEASSSPSMAIATVIGPFNVPLISQFATCACLSDKSKYPSFLRTIPSDYYQSRALAQLVKHFGWTWVGAVRTNDDYGNNGMAAFTETAAQLGICLEYSLAFFRTDPWDKTQKIIEIIKSSTSRVIIAFLSQADMDVFLHVLSSHNMTGYQWVGSEAWIFDFQSASRDNNHILDGAIGLSIPKANVSGLKEFILNVKPLYMTNNDLFIEFWEALFDCKVKQSNSDEIQRLCTGHENLTGVENSFTDMSLMPMFNNMYKGVYAVAHALHNVLSCNNTCNNKTLLDPLLILQNIKRIHFKTKEGDEVYFNENGDPAAKYEIINWQPKENGPVDFVTVGFYDASLPADKQMNVQQKSIIWARNSAQVPVSVCSEKCPPGTRKVLQKGKPMCCFDCISCAEGEISNSSDSVTCVRCPIEFWPNRRRDACIQKEAEFLSHQEMMGALLTVASVVGTCMTVVVALIFVRYQKTPLVKANNSELSFLLLFSLTLCFLCSLTFIGEPSEWSCMLRHTAFGITFVLCISCVLGKTMVVLMAFNATLPGRNVMKWFGPTQQRLVVLGFTLIQVLICILWLTISPPFPSRNFKEIKDKIILECALGSATGFWAVLGYIGLLATLCFICAFLARKLPDNFNEAKFITFSMLIFCAVWITFIPAYVSSPGKFSVAVEIFAILASSFGLLICIFIPKCYIMLIKPEKNTKRNMIGTGP
>LOCXPOlfC22.317.HIT1.OlfC.2R.856.ANF_receptor.exons6.JAAEEJ010000116.1.Fundulus_heteroclitus
MMYTKERFGHGWTLLQLLLTASFSQAEEPVCRQWGYFENPQLVKDGDIMLGGLFSFHNNWKEREDTYTEKPLPLQCTSLNFREFQLAQAMLFAIEEINNSSVLLPGISLGYKIYDTCGSNAKSVKVALALLSDYENVSAPAKECVRPVHVQAIMGEASSSPSTAIATVIGPFFIPMISHFATCACLSDKSKYPSFLRTIPSDYYQSRALAQLVKFFGWTWVGAVRTNDDYGNSGMATFIESAQHLGICLEYSLSFFRTDPSSKIQKIINIIKASTSKVIVAFLSQADMDVIIHEFSSHNLTGYQWVGTEAWIFDFQTAAGDKNHILDGAIGLSIPKANVSGLKEFILNVDPLFSSNNELFTEFWEALFSCKLKHSNSAEMQRECTGLEDLTGVENTFTDMSLMPIFNNMYKGVYAVAHALHNILSCNQTCNSNVQLDPLTILQQIKEIYFKTKEGDEVYFNRNGDPAAKYEIINWQRRDNGPVEFVVVGLYDASLPADKQMDVQIKSIIWAQNSLKMPVSDCNEKCPPGTRKVLQKGKPICCYDCIRCAEGEISNSIDSVTCVRCPLESWSNEDRNACVKKKAEFLSYKEIMGALLAAASLFGTCMTVVVAVIFVKYRKTPLVRANNSELSFLLLFSLKLCFLCSLTFIGQPSEWSCMLRHTAFGITFVLCISCVLGKTIVVLMAFKATLPGRNGIKWFGPTQQRVSVLGFTLVQVIICILWLTIAPPFPSKNFKGFKDKIILECSLGSSVGFWAVLGYIGLLAILCFICAFLARKLPDNFNEAKFITFSMLIFCAVWITFIPAYVSSPGKFSVAVEIFAILASSFGLLICIFIPKCYIILIKPEENTKRNMMGKG
>LOCXPOlfC23.325.HIT1.OlfC.2R.856.ANF_receptor.exons6.JAAEEJ010000116.1.Fundulus_heteroclitus
MASAQTWTQQGWTLFYWLLVVCYSHAEEPVCTQIVDLEDAQLIQNGDIMLGGIFSFHSSWKNNKDNYDKKPLQLQCTSLNLRDFQFAQAMLFAIEEINNSTDLLPGITLGYKMYDTCGSIARSVSVALALLNGNENEASHLKACTRPAQVQVIMGETSSSPTAAIATAIGPLHIPIISHFATCACLSDKTKYPSFLRTIPSDYYQSRALAQLVKYFGWTWIGAVRTNDDYGNNGMSTFIAIAQQLGICVEYSISFFRTDPSEKIRNIIEIIKTSTSKVIVTFLSNMDWDVLLHEFSINNLTGYQWVGTEGWISDSQIAAMDKNHILDGAIGLSIPKAHVGGLREFMLNVKPLNSSNSVLFREFWEALFSCKFNLSNSGEIHKECTGDEDLTGVENSFTDMSLMPIFNNVYKGVYAVAHALHKILNCNKTCGMYVQLDPLKILQHLQRIHFKTKEGDHVYFNANGDPPAKYEIINWQPREKGIVEFVSVGIYDASLPEEKQLDVRNMSVIWAKNSLQVPVSLCNEKCPHGTRKVLQKGKPICCYHCVRCPEGEMSNNTDSITCFKCFPEFWSNEGRDTCIKKEELFLSYEEIMGTLLTTTSLFGTCITAVIATIFFRHRKSPLVRANNSELSFLLLLSLALCFLCSLTFIGQPSQWSCMLRHTAFGIAFVLCISCVLGKTIVVLMAFKATMPGRNVKKWFGPTQQRVSVLGFTFIQIVICILWLTISPPFPIKNFKEFKDKIVLECDLGSTIGFWSVLGYIGLLAMLCFIFAFLARKLPDNFNEAKLITFSMLIFCSVWITFIPAYVSSPGKFSVAVEIFAILASSFGLLICIFIPKCYIILLKPEKNTKKNIMGKG
>LOCXPOlfC18.334.HIT1.OlfC.2R.847.ANF_receptor.exons6.JAAEEJ010000116.1.Fundulus_heteroclitus
LLRLILIVALTANGRTVCRLRGGTQQPEFAQDGDIIIGGIFSFRTGQDYFTETFQAIPDFRKCNNFNLREFRFAQTMIFAINQINTNPKMLSGVRLGYKIYDNCGTMDILRAALALVSGLKEEVNEHDCTDTETVQAILGHSGSSPTIAFLQIVGRFQIPVISHFATCACLSNRRKYPTFFRTVPSDNYQSKALAKLVSHFGWTWVGAVAVDNEYGLNGITAFIEAAEEYGVCIEYSEAFSSSDPPHVLKRIIETIKQSTSKVIVAFVSHREIQILASELYKQNITGLQWIGSDAWITDSSLTDSEGHTILLGSLGFAVAKANILGLGEHLRQLHPSQFPNSQFVKDFWEEVFDCSLNETVNTERQPCSGFESLQTTESQFTDVSELRFTKNVYKSVYAVAHALDVIIKCDDNKKTFFNRSCLDPKHIQPWQVLQNLNNINFTTGDGERVYFDSNGDSPARYELVNLQITTKGIMEGETVGFYDDSLPDDQQFLMNNISVAFANGLLEVPVSVCSKKCLPGTYKVLQKGKPICCHDCIPCPAGEITNLTESLQCLKCPVESWSNNQSDACIPKPVEFLAYHEILGTVLAFFSLLGIFLTMITTLIFFTHKETPLVRANNSELSFLLLFSLTLCFLCSLTFIGRPTEWSCMLRHTAFGVTFVLCMSCVLGKTMVVLIAFRATLPGSNILKWFGPAQQRFSVLAFTLIQVLICVLWLITKPPFPFMNMALYEDKIILQCDLGTAIGFYTVLGYIGFLALLCFVLAFLARKLPDNFNEAKFITFSMLIFCSVWITFIPAYISSPGKLSDAVEIFAILASTYGVLFCIFLPKCYIILFRPEQNTKKHIMGK
>LOCXPOlfC24.342.HIT1.OlfC.2R.851.ANF_receptor.exons6.JAAEEJ010000116.1.Fundulus_heteroclitus
MQRSALVYLCVLCMSAVKGCELLGKFDMPSLFKKGDIMIGGIFPVFNKDVSNIATFEGEPPAVICALYDLRAFRWTQVMIFAIEEINNDPGLLPNISLGYRILNSCSSPTNTLRAALTLPSRQDEKEKAYGCSPGISAVIAEAGSSQSLAVAGILGPFQVPVVSYFSTCACLSNRAKYPTFFRTIPSDYFQAKALAVLVKHFGWEWIGAIQSDNDYGRNGILAFTEEVKKFGICIAFVGTVLRTYPQEKILKVIEMIKESSVKVILAFSPEGDFSPLMKEVVKHNITGIQWLASEAWITAPQPSTPEMYQAFGGALGFVVQKMAIPNLKQFLTDINPYRDPSVPFVKEFWEIMVGCQPVSHGMGTGAEKATKICTGNETLIDHTQDVFFNVTQLRVSYNVYKAVYAIAHALHQLVFCQPAGEKNAKPCLNLSEINPKEVTYHLQRVNFINQFGDNVFFDENGNPPASYDIINWQLKNGQVQHVTLGHFTSTKNGDYTLSIQEENIVWRTGKVVPTSVCSNACPVGTRKAQIKGKPTCCFDCIPCADGTIANLTGTSECMPCPQEYWSSERKDVCILKNVEFLAYHEPMGIALTVVALLGASLSLLTMTIFIHYRETPVIKASNSELSCFLLFSLFLCFLCPLTFIGRPTVWTCMLRHTVFGVTFALCISCILGKTIVVVTAFKATHPSNTVAVKFGPTQQRIIVCSCTLIQIVICILWLKLSPPLPDRVFKYSNKKIVLECNTGSDVAFYVVLGYIGFLAVVCLVLAFLARKLPDNFNEAKFITFSMLIFCAVWITFIPAYVSSPGKFTVAVEIFAILSSAFGLLISIFAPKCYIILIKPEKNTRKHVMGK
>LOCXPOlfC25.344.HIT1.OlfC.2R.853.ANF_receptor.exons6.JAAEEJ010000116.1.Fundulus_heteroclitus
MQKTTLAVWCAFYISHVYGCEVRAKFHMPYIFKQGDVMIGGIFPIFNKELNNISTFEREPLEVMCEGFDLRAFRWTQVMIFAIEEINKDPALLPNISLGYRILDSCASPTNTVRAVLTLGSQPEGIELTSCPPALSAIIAESGSSQSLAVAETLGPFHVPMVSYFSTCACLSNRAKYPTFFRTIPSDYFQAKALGSLVKHFGWEWIGAIQSDNDYGRNGILAFTEEVKKLNICIAFIGTVLRTYPLDKILKVVEMIKESSVKVILAFVPEGDFYPLMKEIVKHNITGIQWIASEAWITAARPSTPEMYQAFGGALGFVVQKMAIPNLNTFLTYINPYRDPSVPFVKNFWELMVGCQPVSHGMDTGAKTKICTGNETLMDYIDNVFFNVTQLRVSYNVYKAVYAIAHALHQLVFCQAPGEKNVTPCLNISEIHPKEVTYHLQRVNFRNQFGDYVFFDEKGNPPASYDIINWQLKNGQVQHVTVGHFGSTKNGDYSLTIQEEKIVWRTGNNVPTSLCSNDCPTGTRKAQIRGKPTCCFDCIPCADGTIANITGAMDCKACPKEYWSNKRRNECIPKVIEFLTYSEPMGIALTAVALLGAFLSLLTLTIFIHYRETPVIKASNWELSCFLLFSLFLCFLCPLTFIGRPTAWTCMLRHTAFGVTFALCISCVLGKTIVVVTAFKVVHPSNKVIGQFGPIQQRIIVCSCTLIQAIICILWLKLNPPFPDKIFRYSNKKIVLECNTGSEVAFYAVLGYIGILAVICLILAFLARKLPDNFNEAKCITFSMLIFCAVWITFIPAYVSSPGKFTVAVEIFAILSSAFGLLISIFAPKCYIILIKPEKNTKKYVMRTNGNKN
>LOCXPOlfC1.348.HIT1.OlfC.2R.711.7tm_3.exons7.JAAEEJ010000116.1.Fundulus_heteroclitus
AGSGVSMALLRSLGPFRIPLVSYFASCNCLSNQREFPTFMRTMPSDAFQIKALAQLVRYFGWTWVGVIGVESDYAHFAVQLFLQESVHYGVCAAYTHFYPVGLSHMDLERLLNVIQMTSSKVIINFSGEAEMQGILREMQRRNLTGFQWIASEAWSTAKSLWEKSANLLQGTLGFAIQRASVIPGLYDHLVDLTPSAIYKLSFLAEFWEETFNCRLNGSVNTHYHVLGSYQGREPCKGTEIVNNVYSPYSDVTQLRVSYNVFKAVYLVAYALQDMSNCKNGEGPFLKKTCADPKNFSPWQLLHYMKLANFSALGEKVNFDQNGDPIAYYDLMNWQRGPDGSLNLVKVGFYDASLSAGGSLVINDSMIMWPVGKQAFQSVCSNSCPPGFRVARRKGEPICCYDCVPCAEGEFSNTTDSLDCSLCSEDTWPNKARDLCIPKTMEYLSFYEFMGVLLCAASILGACISLVIIAIFYIYKETALVRANNMELSFLLLVFLTICFLVGLLFLGKPSDWLCRIRYPAFGISFALCLSCLLAKTGVVLMAFRSRLPGSNAMKWFGIKQQRASVLLGTSIQVLVCVIWLLTSPPHANYNTDYHSSTIIIECATGSDIGFWLVLGYIGILACMCLVMAFLARKLPDNFNEAKFITFSILIFFAVWVTFIPVYMSAVGKYTVAVHVFAILASALGLLFCIFAPKCYVILLKPEKNSKKQIM
>LOCXPOlfC1.352.HIT1.OlfC.2R.769.ANF_receptor.exons10.JAAEEJ010000116.1.Fundulus_heteroclitus
LYEDGDVVIGGLFPLHYSPVPSVLTYAVKPAPNAYNYFSARALRWMQTMTFAIKEINQRTDLLPQLKLGFHIRDSCDDIPVSLRASFLLSVKRNTNRDEATDLGCAAVNRTVSSVIIGDAGSGVSMALLRSLGPFRIPLVSYFASCNCLSNQREFPTFMRTMPSDAFQIKALAQLVRYFGWTWVGVIGVESDYAHFAVQLFLQESVHYGVCAAYTHFYPVGLSHMDLERLLNVIQMTSSKVIINFSGEAEMQGILREMQRRNLTGFQWIASEAWSTAKSLWEKSANLLQGTLGFAIQRASVIPGLYDHLVDLTPSAIYKLSFLAEFWEETFNCRLNGSVNTHYHVLGSYQGREPCKGTEILNNVYSPYSDVTQLRVSYNVFKAVYLVAYALQDMSNCKNGEGPFLKKTCADPKNFSPWQLLHYMKLANFSALGEKVNFDQNGDPIAYYDLMNWQRGPDGSLNLVKVGFYDASLSAGGSLVINDSMIMWPSWKADCWNSVCSNSCPPGFRVARRKGEPICCYDCVPCAEGEFSNTTDSLDCSLCSEDTWPNKARDLCIPKTMEYLSFYEFMGVLLCAASILGACISLVIIAIFYIYKETALVRANNMELSFLLLVFLTICFLVGLLFLGKPSDWLCRIRYPAFGISFALCLSCLLAKTGVVLMAFRSRLPGSNAMKWFGIKQQRASVLLGTSIQVLVCVIWLLTSPPHANYNTDYHSSTIIIECATGSDIGFWLVLGYIGILACMCLVMAFWHESCLIISTRPSLSPSAY
>LOCXPOlfC1.356.HIT1.OlfC.2R.832.ANF_receptor.exons9.JAAEEJ010000116.1.Fundulus_heteroclitus
LYEDGDVVIGGLFPLHYSPVPSVLTYAVKPTPNAYNYFSARALRWMQTMTFAIKEINQRTDLLPQLKLGFHIRDSCNDIPVSLRASFLLSVKRNTISDEATDLGCAAVNRTVSSVIIGDASSGVSMALLRSLGSFRIPLVSYFASCSCLTNQREFPTFMRTMPSDAFQIKALAQLVRYFGWTWVGVIGVESDYARFAIQLFLQESVHYGVCAAYTHLYPEGLSHMDLDRLLNVIQMTSSKVIISFSGEAHMEGILREMQRQKLTGFQWIASEAWSTAKSLWKKSANLLKGTLGFAIQRASVIPGLHDHLVDLTPSAIYKLSFLAEFWEETFNCRLNGSVNTHYHGLGSYQGREPCKGTEILNNVYSPYSDVTQLRVSYNVYKAVYLVAYALQDMSNCKAGEGPFLKKTCADPKHFSPWQLLHYMKLANFSALGEKVNFDQNGDPIAYYDLMNWQRGPDGSLNLVKVGFYDASLSAGRNLVINDSMIMWPVGKQAFQSVCSNSCPPGFRVARRKGEPICCYDCVPCAEGEFSNTTDSLDCSLCSGDTWPNKARDLCIPKTMEYLSYYEFMGVLLCAASILGACISLVIIAIFYIYKETALVRANNMELSFLLLVFLTICFLVGLLFLGKPSDWLCRIRYPAFGISFALCLSCLLAKTGVVLIAFRSRLPGSNAMKWFGIKQQRASVLLGTSIQVLVCVIWLLTSPPHANYNTDYHSSTIIIECATGSDLEFWLVLGYIGILACMCLVMAFLARKLPDNFNEAKFITFSILIFFAVWVTFIPVYMSAVGKYTVAVHVFAIFASALGLLFCIFTPKCYVILLKPEKNSKKQILQR
>LOCXPOlfC28.362.HIT1.OlfC.2R.833.ANF_receptor.exons10.JAAEEJ010000116.1.Fundulus_heteroclitus
SAATLDSCTFLGEEEKNSLYEDGDVVIGGLFPLHYSPVPSVLTYAVKPTPNAYNYFSARALRWMQTMTFAIKEINQRTDLLPQLKLGFHIRDSCNDIPVSLRASFLLVNGQPERGLATESVKRNTIIIIGDAGSGVSMALLRSLGSFRIPLVSYFASCSCLTNQREFPTFMRTMPSDAFQIKALAQLVRYFGWTWVGVIGVESDYARFAIQLFLQESVHYGVCAAYTHLYPEGLSHMDLDRLLNVIQMTSSKVIINFSGEAHMEGILREMQRQNLTGFQWIASEAWSTAKSLWEKSANLLKGTLGFAIQRASVIPGLHDHLVDLTPSAIYKLSFLAEFWEETFNCQLNGYQGREPCKGTEILNNVYSPYSDVTQLRVSYNVYKAVYLVAYALQDMSNCKAGEGPFLKKTCADPKHFSPWQLLHYMKLANFSALGEKVNFDQNGDPIAYYDLMNWQRGPDGSLNLVKVGFYDASLSAGGSLVINDSMIMWPVGKQAFQSVCSNSCPPGFRVARRKGEPICCYDCVPCAEGEFSNTTDSLDCSLCSEDTWPNKARDLCIPKTMEYLSFYEFMGVLLCAASILGACISLVIIAIFYIYKETALVRANNMELSFLLLVFLTICFLVGLLFLGKPSDWLCRIRYPAFGISFALCLSCLLAKTGVVLIAFRSRLPGSNAMKWFGIKQQRASVLLGTSIQVLVCVIWLLTSPPHANYNTDYHSSTIIIECATGSDLEFWLVLGYIGILACMCLVMAFLARKLPDNFNEAKFITFSILIFFAVWVTFIPVYMSAVGKYTVAVHVFAIFASALGLLFCIFTPKCYVILLKPEKNSKKQILQR
>LOCXPOlfC13.371.HIT1.OlfC.2R.819.ANF_receptor.exons9.JAAEEJ010000116.1.Fundulus_heteroclitus
PSFVAEGDFVIGGIFPLHYNQEMPDQNYTYRPPPVKCNGFDPRAFRWVQTMRLAVEEINYSSELLPNHTMGYKIFDSCAYPLTGQRAALAVLNGLSEDDSPMCTGASPMLAVIGESGSAQSIVVSRLLRPFRIPMISYFSSCACFTDRRKYPTFFRVIPNDDYQVKAIAQLLVHFNWTWVGLLRGDHEYGRFAVQGLLRELQGSTVCVAYQEMIPLLYNTQRALEIMQVMQSSSAKVVVVFSAEGEMTPFLRDYMMQNITGIQWVASEAWVTASVFTGREFYPYLGGTIGFGIRKGQIARLSDYLQTVNPQRYPNNVLVGELWGSLYGCNPFPSSANHLPICSGQEVLLEQHSAYMNTSSPRVAYNVYKAVYAVAHSLHNLLLCQPGNGPFENNSCAQISNILPWQLQYYLQEAKFNIAGEEVNFDLKGDSVPYYDIINWQRGTAGNIELVNVGLFDGTKPAGEELVIQEDKIMWAAEVLAVPVSVCSPSCPPGSRKAVRRGEPVCCFDCVPCDSGKISNQTNSVECMFCPEDFWSNKDRTACIPKEVEFLAYDALGIPLTVISVVGASLTVGIFGVFFYHRNTAIVRVNNSELSFFILFALILCFLCSLVFIGEPTFWSCMLRHTAFSITFSLCISCILGKTLVVLAAFTATRPGDNIMKWFGPKQQRAIIFSCTLVQVVICAAWLIDAPPYPIRNTKYERSKIILECSVGSSLAFWCVLGYIGLQACLCFVLAFLARKLPGNFNEAKYITFSMLIFSAVWLAFIPAYISAPGNYSGAVESFAILASSFGLLFCLFAPKCYIILLKPQKNTKQHLMGK
>LOCXPOlfC1.372.HIT1.OlfC.2R.841.ANF_receptor.exons13.JAAEEJ010000116.1.Fundulus_heteroclitus
IVDNEPLALHIEGDVLIGGFFPLHYQASELQHSYQSKPQITPCSGFDHRAFRWMMTMVFAVEEINNKSSLLPGVKLGYRILDSCDNVHSSLQALFSLVSFPEAQTLSTTVAETPRCLSGSSIPAVIGLASSSPTRAVAHVLGSFNIPLVSYFATCTCLSDKHVYPSFLRTVPSDLFQVGGLVQLVTFFRWLWVGTIGTTDDYSQYGIQEFSNHFRNRGGCVAFHLTIPKSPTMAEFQEMADTLQISTVHVVVVFATEGQLLDLFLELTRRNVTGIQWVASEAWVTASLLTFPNFHSLLEGTLGFSFPGVSIPGLKEFLLNVRPSPKPGMEFINMFWEEQFGCQLMFDGNVTDENEANTLNYIRSSEDLSLTSSSYSDVSQVRISYNVYKAVFAIAHALHTLLNCSSAGTNEGVCDKYKEFTSAQLLYHLKKGNFTNQFQERVYFDTNGEPVPLYDVINWQKDSEGKIRFVKVGGYDGSAPPGQQLRINDSKIIWTGGQSQVPVSQCSAPCPPGSRQARRPGRPQCCFDCLPCADGEISNQTGSTECIKCPESYWSDKDKVKCVAGVEEFLSFSETMGIILVVLTLLGVILTIIITVIFHQFRTTPIVKANNSEISFLLLVSIKLCFLCSLVFIGQPSAWTCMLRQAAFGISFVICLSCLLVKSVVVLLAFRANIPTSKGLKLFGPSQQRTMIFCTTTPQICLCVGWLLGAPPFPIRNPAYQASYGKIVLECKEPWPLGFYLLLSYIGLLAFVCLLLAFLGRKLPDSFNEAKLITFSMLIFWAVWISFIPAYVSSPGKFSVAVEIFAILASSFGLLLCIFVPKCYIILLHPERNIRKGMTGK
>LOCXPOlfC26.384.HIT1.OlfC.2R.828.ANF_receptor.exons8.JAAEEJ010000116.1.Fundulus_heteroclitus
SSLKCSLQGTAYLPAFSMYGDYIIGGVFSIHANMHMVDNNYTTAPEPLRCSGRIDPRELRFARAMIFAIEEINNNTELLPGVKLGYQIHDSCASVPVTVHVAFQLSNGHDPVFYTDNDCSQSGAVMAVIGESGSTPSISMSRIIGSFNIPQVSHYATCACLSNKKQYPTFFRTIPSDQYQADALAKLVKHFGWTWIGAIRSDSDYGNNGMASFLEAAFRAGICVEYSESFYRTNPRSKIQRVADVIRRSTSTVVVAFAAPGDMKFLLEELAEDPPPPRQWIGSEAWVTDPHLMSFRFCAGAIGVAIQQSVIPGLRDFLLNLSPSQVTASSVLTEFWEDAFNCKLKNTDLDMRVCDGTEDIKKLSNPYTETSQLRITNMVYKAVYAIAHAINNVVCREANETIMCDKHIKLESSQVFSRLKKVNFSRNGYHVSFDVHGDPVAFYELVNWQKTDNGVTELVKVGYYDGSLPMGRQFRINQNLTWLDGSNQVPVSSCSKSCPSGTRKVLQKGKPICCYDCIPCPEGEISNMTDSSDCFPCPREFWPNAEKDACSPKPVEFLSFDEILSIILATFSVSGACLTITTAAVFFHYKTTPIVRANNSELSFLLLFSLTLCFLCSLTFIGAPSEWSCMLRHTAFGITFVLCISCVLGKTIVVLMAFKATLPGNNAMKWFGPPQQRMTVVSFTFIQVVICIIWLIVSPPFPVKNLTTYKEKIILECALGSAVGFWSVLGYIGLLAVLCFVLAVLARKLPDNFNEAKMITFSMLIFCAVWIAFIPAYVSSPGKFTVAVEIFAILASSFGLILCIFAPKCFIILFQPEKNTKKYLMNKN
>LOCXPOlfC27.160.HIT1.OlfC.2R.835.ANF_receptor.exons8.JAAEEJ010000116.1.Fundulus_heteroclitus
AGASTESSSIKCTLLGTPRLPAFSNDGDFIIGGISSIHYQPYTVIYNYTAKPEPPRCTGSFYGRGLRFLRAMIFAIEEINNSTKLLPGIKLGYRLYDSCGSVAVAVHTAFQLSNGQDPVFYKDSNCSHTGVAMAVVGDSGSTRTISMSRIMGPFNIPQVSHFSTCACLSDKQQFPTFFRTIPSDQFQADALAKLVKHFGWTWIGAVHSDSDYGINGIASFVQAAMREGICVEYIESFFRTDRLSKIQRVADVIRRSTAMVVVAFTADSDLKVLLEELARDPPPPRQWIGSESWVTDPLLMSFSFCAGAIGLAIPQAVIPGLRDFLLDLTPAEVAASPLLTEFWEDAFNCSLTKTTYLNKRECDGTEDIKTLKSPYTETSQLRITNMIYQAVYAIAHASHNAACHEKNATIQCDKHIRLEPKQVFIELKKVNFSKNGYRVSFDTNGDPVAFYELVNWQKSDKGVIKLVTVGYYDASLPNGKEFYINKNLTWVEGRTEVPASVCSERCPAGTRKVLQKGKPICCYDCIPCPEGEISNTTDSPDCFPCPREYWPNAKKDACFPKPMEFLAYDEILSIILAAFSVSGACLTIIAALVFFRHRTTPIVRANNSELSFLLLFSLTLCFLCSLTFIGAPSKLSCMLRHTAFGITFVLCISCVLGKTIVVLMAFKATFPGNNVMKWFGPPQQRMTVVFLTFLQVLICTVWLVVSPPFPMENLTIYKEKIILECALGSAVGFWAVLGYIGLLAVFCFVLAVLARKLPDNFNEAKMITFSMLIFCAVWITFIPAYVSSPGKYTVAVEIFAILASSFGLILCIFAPKCFILLFLPDKNTKNYLMNK
>LOCXPOlfC28.167.HIT1.OlfC.2R.839.ANF_receptor.exons8.JAAEEJ010000116.1.Fundulus_heteroclitus
PLKTSGVTTETSVKCTLQGNSRLPAFSTHGDFVIGGVSSVHYQHYAVIYNYTTKPELTRCTGSFNARGLRFSRTMIFAIEEINNSTKLLPGITLGYRIFDTCVSVPVSAHVAFQLSNGEDPLFYKGMNCSQSGVVMAAIEDSGSSPSISISRIIGPFNIPLVSSFATCACLSNKQQFPTFFRTIPSDHYQADALAKLVKHFGWTWIGAVHSDSDYGNNGIASFLEAALREGVCVEYTESFFRTDPRRKIQRIAEVIRRSTAKVVVAFTAVGDMRVLLEELALDPPPPRQWIASEAWATDPNLMRFSFCAGAIGVAIQQSVIPGLRDFLLDLSPSKVAASSVLTEFWEDAFNCSLTAAANLNKRDCDGTEDIKKLKSPYTETSQLRVSNMMYKAVYAVAHAIHNAVCQEINGTIQCDKQVKLEPRQVFKELKDVNFSKNGYHVSFDANGDPVAFYELVNWQRGYSGIIELVTVGYYDASLPTGQEFHINRNLTWMEGGTQVPVSVCSESCLPGTRKVLQKGKPSCCYDCIPCPEGEISNMTDSPDCFPCGKRFWPNPKKDACLPKPVEFLSFEEILSIILAAFSVSGACLGIIVAVVFFYHKTTPIVRANNSELSFLLLFSLILCFLCSLSFIGAPSKWSCMLRHTSFGITFVLCISCVLGKTIVVLMAFKATLPGSNAMKWFGPPQQRMTVLTFTFIQVIICTVWLVLSPPFPMENITTYKEKIILECALGSAVGFWSVLGYIGLLAVLCFVLAVLARKLPDNFNEAKMITFSMLIFCAVWITFIPAYVSSPGKFTVAVEIFAILASSFGLILCIFAPKCFILLFQPEKNTKKYLMNKN
>LOCXPOlfC29.180.HIT1.OlfC.2R.852.ANF_receptor.exons8.JAAEEJ010000116.1.Fundulus_heteroclitus
LVHGLKIQFESAEPLKTSGVTTETSVKCTLQGNSRLPAFSTHGDFVIGGVSSVHYQHYAVIYNYTTKPELTRCTGSFNARGLRFSRTMIFAIEEINNSTKLLPGITLGYRIFDTCVSVPVSAHVAFQLSNGEDPLFYKSMNCSQSGVVMAAIEDSGSSPSISISRIIGPFNIPLVSSFATCACLSNKQQFPTFFRTIPSDHYQADALAKLVKHFGWTWIGAVHSDSDYGNNGIASFLEAALREGVCVEYTESFFRTDPRRKIQRIAEVIRRSTAKVVVAFTAVGDMRVLLEELALDPPPPRQWIASEAWATDPNLMRFSFCAGAIGVAIQQSVIPGLRDFLLDLSPSKVAASSVLTEFWEDAFNCSLTAAANLNKRDCDGTEDIKKLKSPYTETSQLRVSNMMYKAVYAVAHAIHNAVCQEINGTIQCDKQVKLEPRQVFKELKDVNFSKNGYHVSFDANGDPVAFYELVNWQRGYGGIIELVTVGYYDASLPTGQEFHINRNLTWMEGGTQVPVSVCSESCLPGTRKVLQKGKPSCCYDCIPCPEGEISNMTDSPDCFPCGKRFWPNPKKDACLPKPVEFLSFEEILSIILAALSVSGACLGIIVAVVFFYHKTTPIVRANNSELSFLLLFSLILCFLCSLSFIGAPSEWSCMLRHTSFGITFVLCISCVLGKTIVVLMAFKATLPGSNAMKWFGPPQQRMTVLTFTFIQVIICTVWLVLSPPFPMENITTYKEKIILECALGSAVGFWSVLGYIGLLAVLCFVLAVLARKLPDNFNEAKMITFSMLIFCAVWITFIPAYVSSPGKFTVAVEIFAILASSFGLILCIFAPKCFILLFQPEKNTKKYLMNKN
>LOCXPOlfC30.184.HIT1.OlfC.2R.832.ANF_receptor.exons8.JAAEEJ010000116.1.Fundulus_heteroclitus
AGASTESSSIKCTLLGTPRLPAFSNDGDFIIGGISSIHYQPYTVIYNYTATPEPPRCTGSFYGRGLRFLRAMIFAIEEINNSTKLLPGIKLGYRLYDSCGSVAVAVDTAFQLSNGQDPVFYKDSNCSHTGVAMAVVGDSGSTRTISMSRIMGPFNIPQVSHFSTCACLSDKQQFPTFFRTIPSDQFQADALAKLVKHFGWTWIGAVHSDSDYGNNGIASFVQAAMREGICMEYIESFFRTDRLSKIQKVADVIRRSTAMVVVAFTAISDLKVLLEELARDPPPPRQWIGSESWVTDPLLMSFSFCAGAIGLAIPQAVIPGLRDFLLDLTPAEVAASPLLTEFWEDAFNCSLTKSEKRECDGTEDIKTLKSPYTETSQLRITNMIYQAVYAIAHASHNAVCHEKNATIQCDKHIRLEPKQVFIELKKVNFSKNGYRVSFDTNGDPVAFYELVNWQKSDKGVIKLVTVGYYDASLPNGKEFYINKNLTWVEGRKEVPASVCSERCPAGTRKVLQKGKPICCYDCIPCPEGEISNTTDSPDCFPCPREYWPNAKKDACFPKPMEFLAYDEILSIILAAFSVSGACLTIIAALVFFRHRTTPIVRANNSELSFLLLFSLTLCFLCSLTFIGAPSKLSCMLRHTAFGITFVLCISCVLGKTIVVLMAFKATFPGNNVMKWFGPPQQRMTVVFLTFLQVLICTVWLVVSPPFPMENLTTYKEKIILECALGSAVGFWAVLGYIGLLAVFCFVLAVLARKLPDHFNEAKMITFSMLIFCAVWITFIPAYVSSPGKYTVAVEIFAILASSFGLILCIFAPKCFILLFLPDKNTKNYLMNK
>LOCXPOlfC31.190.HIT1.OlfC.2R.840.ANF_receptor.exons8.JAAEEJ010000116.1.Fundulus_heteroclitus
PLKTSGVTIETSSVKCTLQGNFGLPAFSTYGDFVIGGVSLIHYQRYEVIYNYTTEPESTRCKGSFNARGLRFTRTMIFAIEEINNSTELLPGITLGYRIFDSCVSVPVSAHVAFQLSNGEDPLFYKGMDCSQSGVVMAAVEDSGSSTSISISRILGSFNIPLVSSFATCACLSNKQQFPTFFRTIPSDHYQADALAKLVKHFGWTWIGAVHSDSDYGNNGIASFLEAALREGVCVEYTESFFRTDPRRKIQRIAEVIRRSTAKVVVAFTAVGDMRVLLEELALDPPPPRQWIASEAWATDSELMRFSFCAGAIGVAIQQSFIPGLRDFLLDLSPSKVAASSVLTEFWEDAFNCSLTTANNLNKRDCDGTEDIKKLKSPYTETSQLRVTNMMYKAVYAIAHAIHNAVCQEINATIQCNKHIKLEPKQVFKELKDVNFSKNGYNVSFDANGDPVAFYELVNWQRGDSGIIELATVGYYDASLPTGQEFHINRNLTWMEGGTQVPVSVCSESCLPGTRKVLQKGKPSCCYDCIPCPEGEISNMTDSPDCLPCGKKFWPNPKKDACLPKPVEFLSFEEILSIILAALSVSGACLGIIVAVVFFYHKTTPIVRANNSELSFLLLFSLILCFLCSLSFIGAPSDWSCMLRHTAFGITFVLCISCVLVKTIVVLIAFKATLPGSNAMKWFGPPQQRMTVLTFTFIQVIICTVWLVLSPPFPMENITTYKEKIILECALGSAVGFWSVLGYIGLLAVLCFVLAVLARKLPDNFNEAKMITFSMLIFCAVWITFIPAYVSSPGKFTVAVEIFAILASSFGLILCIFAPKCFILLFQPEKNTKKYLMNKN
>LOCXPOlfC32.193.HIT1.OlfC.2R.835.ANF_receptor.exons8.JAAEEJ010000116.1.Fundulus_heteroclitus
AGASTESSSIKCTLLGTPRLPAFSTDGDFIIGGISSIHYQPYTVIYNYTAKPEPPRCTGSFNGRGLRFFRAMIFAIEEINNSTKLLPGIKLGYRLYDSCGSVAVAVHTAFQLSNGRDPVFYKDGNCSHSGMVMAAVGDSGSTPTISMSRIMGPFNIPQVSHFATCACLSDKQQFPTFFRTIPSDQFQADALAKLVKHFGWTWIGAVHSDSDYGNNGMASFVQAAMREGICVEYIESFFRTDRLSKIQRVADVIRRSTAMVVVAFTADSDLKVLLEELARDPPPPRQWIGSESWVTDTLLMSFSFCAGAIGVAIPQAVIPGLRDFLLDLTPAEVAASPLLTEFWEDAFNCSLTKTANLNNRECDGTEDIKTLKSPYTETSQLRITNMIYQAVYAIAHASHNAVCHEKNATIQCDKHIRLEPKQVFIELKKVNFSKNGYRVSFDTNGDPVAFYELVNWQKSDKGVIKLVTVGYYDASRPNGKEFYINKNLTWVEGRTEVPVSVCSERCPAGTRKVLQKGKPICCYDCIPCPEGEISNTTDLPDCFPCPREYWPNAKKDACFPKPMEFLSYNEILSIILAAFSVSGACLTIIAALVFFRHRTTPIVRANNSELSFLLLFSLTLCFLCSLTFIGAPSKLSCMLRHTAFGITFVLCISCVLGKTIVVLMAFKATIPGNNVMKWFGPPQQRMTVVSLTFLQVLICTVWLVVSPPFPMENLTSYKEKIILECALGSAVGFWAVLGYIGLLAVFCFVLAVLARKLPDNFNEAKMITFSMLIFCAVWITFIPAYVSSPGKYTVAVEIFAILASSFGLILCIFAPKCFILLFQPDKNTKNYLMNK
>LOCXPOlfC33.194.HIT1.OlfC.2R.873.ANF_receptor.exons9.JAAEEJ010000116.1.Fundulus_heteroclitus
VDLILAVSVCELFMAVVLGGSLNDVNQAIQPTNNLTDEVVKAGTSLEKCTLQGTPRLPAFSMDGDFIIGGAFVIHYQVHTVLNNYTTKPGVARCTGSFSARDLRFARTMIFAIEEINNSTKLLPGVRLGYQIYDTCSSVPVATHVAFQLSNGQDPEFYKGSNCSLSGGVIAALGDSGSTPSISISRIIGPFNIPLVSHFATCACLSDKKQFPTFFRTIPSDHYQADALAKLVKNFGWTWIGAVHSDSEYGNNGMASFLGTALREGICVEYTESFYRTDPRNKIGAVADAIRRSTAVVVVAFTAAGDMKVLLEELKQQPPPPRQWIGSEGWITDPHLMSFSVCAGAIGVAIQQSVIPGLRNFLLNLSPPEVAASPLLSEFWEDAFNCSLTKNVPCLNKRECVGTEDIKALKSPYTETSQLRVSNMVYKAAYAIAHAIHNAVCRKKNVTTHCDKNMHMEPKQVFTELKKVNFSQNGYHVSFDSNGDPVAFYEVVNWQKSESGVIDPVTVGYYDASLPRGQEFRINRNLTWLDGDTQVPVSVCSESCPPGTRKVLQKGKPICCYGCIPCPEGEISNTTDSPDCFPCPKEFWPNAKKDACVLKPVEFLSYEEILSIILVAFSVTGAFLAIITAGIFLYYRNTPMVRANNSELSFLLLFSLALCFLCSLTFIGAPSDWSCMLRHTAFGITFVLCISCVLGKTVVVLMAFKATLPGSNAMKWFGPPQQRLTVVSFTFIQVLICIVWLVVSPPFPVKNLTTYKEKIILECALGSAVGFWAVLGYIGLLAVFCFVLAVLARKLPDNFNEAKMITFSMLIFCAVWIAFIPAYVSSPGKFTVAVEIFAILASSFGLILCIFAPKCFIILFQPEKNTKKYLMNK
>LOCXPOlfC34.195.HIT1.OlfC.2R.875.ANF_receptor.exons8.JAAEEJ010000116.1.Fundulus_heteroclitus
MEIWTVYTGFTLAFGLVELMSVDSLGGALNVWNQTFEPVRVGTLTEASSLKCTMQGATRFPEFSQDGDFVIGGVFSIHYQHHTMIYNYTTKPEPPRCTGSFNARSLRFARAMVFAIDEINNSTELLPGIKLGYRIYDTCVSVPVSVDVAFQLSNSQDPVFYKGSHCSQSGVVMAAVGDSSSTPSITISRIIGPFNIPLVSHFATCACLSDKQQFPTFFRTIPSDHFQADALAKLVKYFGWTWIGAVHSDSDYGNNGMASFLEAAMREGICVEYVESFFRTDPESKIQKVSDVIRSSTAVVVVAFTAIGDMKVLLEELARDPPPPRQWIASEAWAADPYLMRFSFCAGAIGVAIQQSVIPGLRDFLLDLSPSEVATSTVLTEFWEDAFNCSLTKTTDPEKRLCDGTEDIKTLKSPYTETSQLRITNMVYKAAYAIAHAIQNAVCDKTNVTMQCDKHIRLEPKQIFRELKDVNFSKNGYHVSFDVNGDPVAFYELVNWQKSDSGVIELVTVGYYDASLPKGREFRINKNLTWLNGGSEVPVSVCSESCPPGTRKVLQKRKPICCYDCIPCPEGEISNMTDSSDCFPCGKEFWPNPKKDACFPKPVEFLSFAEGLAIILAALSVSGVCLTIITAVVFFYHRTTPIVRANNSELSFLLLFSLILCFLCSLTFIGAPSDWSCMLRHTAFGITFVLCISCVLGKTIVVLMAFKATLPGSNAMKWFGPPQQRMTVVCLTLIQVIICTVWIVLCPPFPVKNLTTYKEKIILECALGSAVGFWAVLGYIGLLAVFCFALAVLARKLPDNFNEAKMITFSMLIFCAVWITFIPAYVSSPGKFTVAVEIFAILASSFGLMLCIFAPKCFILLFQPEKNTKKYLMNK
>LOCXPOlfC35.197.HIT1.OlfC.2R.873.ANF_receptor.exons8.JAAEEJ010000116.1.Fundulus_heteroclitus
IGLGVAVSLFNLITVVALRGSLEDEKRMIQNTDAVTGAGLSVEASLVKCTLQGTARLPAFSIDGDFVLGGAFFLHFQTQTVVNNYTIQPELSRCTGSVNARDLHFTRTMIFAIEEINNSTKLLPGIRLGYQIYDTCSAVPVAVHVAFQLSNGQDAVFYKGSNCSQSSVVMAVIGDSGSTPSISMSHILGSFNIPLVSHFATCACLSDKHQYPTFFRTIPSDYYQAAALAKLVKHFGWTWIGAIHSDSYYGNYGMATFLETAYREGICVEYIESFDWTHPQSKIQRLADVIRRSTATVVVAFTSPGDMKILLKELALQPGPSRQWIGSEAWITDSSLMSFTFCTGAIGVAIQKSVIPGLRDFLLDLSPSKVASSSVLTEFWEDVFNCTLRKTSHPNKRACDGTEDIKTLKSPYTETSQLRVSNMVYKAVYAIAHAIHNVVCHKENATIHCNKYIRLEPKQVLTELKKINISQNGYHISFDKNGDPIAFYELVNWQKSESAIIEPVTVGYYDASLPMGEQIRINRNLTWLEDGTQVPVSVCSERCPPGTRKVLQKGKPICCYDCLSCPEGEISNMTDAPDCILCPKEFWPNTEKNSCFPKPVEFLSFGEVLSIILATFSVSGACLAIFAAVIFFRHRSTPIVRANNSELSFLLLFSLTLCFLCALTFIGAPSRWSCMLRHTAFGITFVLCISCVLGKTIVVLMAFKATLPGSNAMKWFGPPQQRLTVLTFTFIQVIICTVWLVLSPPFPVKNLTTYKEKIILECALGSVVGFWSVLGYIGLLAIFCFALAVLARKLPDNFNEAKMITFSMLIFCAVWITFIPAYVSSPGKFTVAVEIFAILASSFGLILCIFAPKCFIILFQPEKNNKKSLMNKN
>LOCXPOlfC36.198.HIT1.OlfC.2R.828.ANF_receptor.exons8.JAAEEJ010000116.1.Fundulus_heteroclitus
SSVQCTLQGTPPLPAFSMDGDFVIGGTFFIHYKMQTVINNYTTKPELPRCTGSFNARELRFSRTMIFAIEEINNNTNLLPGVRLGYQIYDTCASVPVAVHVAFQLLNGQNPVFSKDSNCSQSGVVMAAVGDSGSTPSISMSRIMGPFNIPLVSHFATCACLSDKQQFPTFFRTIPSDQFQADALAKLVKYFGWTWIGAVHSDSDYGNNGMASFIKTANREGICVEYIESFYRTDPQSKIRRVADVIRRSSAVVVVAFTAAGDMKFLLEELARDPPPPRQWIGSESWITDPHSMSFSFCAGAIGVAIQQSVIPGLRDFLLDLSPSKVAASSVLTEFWEDAFNCSLRKNVHLKKKECDGTEDIKGLKSPYTETSQFRITNMVYKAVYAIAHAIHNAVCKETNDKNQCDKHMHLEPKQIFAELQKVNFNQNGYHVTFDANGDPAAFYELVNWQKSESGVNVLVKVGYYDASLPVGKEFSITRNLTWMEGGTQVPVSVCSQSCPQGTRKVLQKGKPICCYDCTPCPEGEISNMTDSPDCFPCLKEFWPNPRKDACFPKAVEFLSFDEVLGIILEIFSVTGACLAIITAVVFFYHRTTPIVRANNSELSFLLLFSLTLCFLCSLTFIGAPSEWSCMLRHTAFGITFVLCISCVLGKTIVVLMAFKATLPGSNAMKWFGPPQQRLTVLTFTFIQVIICTVWLVLSPPFPVKNLTTYKEKIILECALGSAVGFWSVLGYIGLLAVFCFGLAVLARKLPDNFNEAKMITFSMLIFCAVWITFIPAYVSSPGKFTVAVEIFAILASSFGLILCIFAPKCFIILFQPEKNNKKSLMNK
>LOCXPOlfC37.204.HIT1.OlfC.2R.829.ANF_receptor.exons8.JAAEEJ010000116.1.Fundulus_heteroclitus
SSVQCTLQGTPPLPAFSMDGDFVIGGTFFIHYKMQTVISNYTTKPELPRCTGSFNARELRFSRTMIFAIEEINNNTNLLPGVRLGYQIYDTCASVPVAVHVAFQLLNGQNPVFSKDSNCSQSGVVMAAVGDSGSTPSISMSRIMGPFNIPLVSHFATCACLSDKQQFPTFFRTIPSDQFQADTLAKLVKYFGWTWIGAVHSDSDYGNNGMASFIKTANREGICVEYIESFYRTDPQSKIRRVADVIRRSSAVVVVAFTAAGDMKFLLEELARDPPPPRQWIGSEGWITDPHSMSFSFCAGAIGVAIQQSVIPGLRDFLLDLSPSKVAASSVLTEFWEDAFNCSLRKNVHLKKKECDGTEDIKGLKSPYTETSQFRITNMVYKAVYAIAHAIHNAVCKETNDKNQCDKHMRLESKQIFAELQKVNFNQNGYHVTFDANGDPAAFYELVNWQKSESGVNELVKVGYYDASLPVGKEFSITRNLTWMEGGTQVPVSVCSQSCPQGTRKVLQKGKPICCYDCTPCPEGEISNMTDSPDCFPCLKEFWPNPRKDACFPKAVEFLSFDEVLGIILEIFSVTGACLAIITAVVFFYHRTTPIVRANNSELSFLLLFSLTLCFLCSLTFIGAPSELSCMLRHTAFGITFVLCISCVLGKTIVVLMAFKATLPGSNAMKWFGPPQQRLTVLTFTFIQVIICTVWLVLSPPFPVKNLTTYKEKIILECALGSVVGFWSVLGYIGLLAVFCFALAVLARKLPDNFNEAKMITFSMLIFCAVWITFIPAYVSSPGKFTVAVEIFAILASSFGLILCIFAPKCFIILFQPEKNNKKSLMNKN
>LOCXPOlfC38.207.HIT1.OlfC.2R.872.ANF_receptor.exons8.JAAEEJ010000116.1.Fundulus_heteroclitus
IGLGLAVSLFNLITVVALRGSLEDEKRMIQNTDAVTGAGLSVEASLVKCTLQGTARLPAFSIDGDFVFGGAFFLHYQMQTVVNNYTTMPELPRCTGSFNARDLRFSRTMIFAIEEINNSTKLLPGIRLGYQIYDTCSAVPVAVHVAFQLSNGQDAVFYKGSNCSQSSVVIAAVGDSGSTPSISMSRILGSFNIPLVSHFATCACLSDKYEYPTFFRTIPSDYYQAAALAKLVKHFGWTWIGAIHSDSDYGNYGMATFLETAHREGICVEYIESFDWTHPQSKIQRVADVIRRSTATVVVAFAAPGDMKILLKELALQPGPSRQWIGSEAWITDPSLMSFTFCTGAIGVAIQKSVIPGLRDFLLDLSPSKVASSSVLTEFWEDAFNCTLTKTSNPNKRVCDGTEDIKTLKSPYTETSQLRVSNMVYKAVYAIAHAIHNVMCHKKNATVYCNKYIRMEPKQVLTELKKINFSQNGYHISFDKNGDPIAFYELVNWQKSESAIIEPVTVGYYDASLPMGEQFRINRNLTWLEDGTQVPVSVCSESCPPGTRKVLQKGKPICCYNCISCPEGEISNMTDAPDCVLCPRESWPNTEKNYCFPKPVEFLSFGEVLSIILATFSVSGACLAIITAAVLFHHRTTPIVRANNSELSFLLLFSLTLCFLCALTFIGAPSRWSCMLRHTAFGITFVLCISCVLGKTIVVLMAFKATIPGSNTMKWFGPPQQRMTVVSVTFIQVIICTVWLVVSPPFPMENLTTYKEKIILECALGSAVGFWAVLGYIGLLAVFSFVLAVLARKLPDNFNEAKMITFSMLIFCAVWITFIPAYVSSPGKFTVAVEIFAILASSFGLILCIFAPKCFIILFQPEKNTKRYLMKK
>LOCXPOlfC39.208.HIT1.OlfC.2R.836.ANF_receptor.exons8.JAAEEJ010000116.1.Fundulus_heteroclitus
TPAGIRTEASPVQCILQGTPRVPAFTEDGDFVIGGVFSIHFKLYTVVYDYTTKPAPPRCTGSVNPRVLRFLRTMIFAIKEINNSTELLPGINLGYQIYDSCVAVPVSVHVAFQLLNGKDPVFNKGGNCSQSGVVAVVGDSGSTPSISISRIFRSFNIPLVSPFATCACLSDKQQHPTFFRTIPSDQFQADGLAKLVKHFGWMWIGAVRSDSDYGNYGMASFLDAARREGICVEYSEAFYRTDPPSKIKKVADVVRRSTAVVVVAFASSGDMKFLLEELARDPPPPRQWIGSEGWIGDPYLLSFSFCAGAIGVAIQQSITPGLRDFLLDLSPSDVAASSVLTEFWEDAFNCSLTTNPDLIKRVCDGTENIKKLRSPYTETSQLRINNMVYKAVYAIAHAIHNAVCNKTNGHTQCDKHILLKPKEVFTKLQKVNFSKNGYHVSFDVNGDPMAFYELVNWQKSESGDIEPVTVGYYDASLPVGQQFRINGNLTWVEGVTQVPVSVCSDSCPPGTRKVLQKGKPICCYDCVPCPEGEISNITDSPDCLPCPEEFWPNSERNACFPKPVEFLSFDEVLGIILAALSVSGAFLAVTAAAVFIHHRTTPIVRANNSELSFLLLFSLTLCFLCSLTFIGAPSEWSCMLRHTAFGITFVLCISCVLGKTIVVLLAFKATLPGSNVMKWFGPLQQRMTVVCLALIQVIICIIWLVVSPPFPRKNLTIYREKIILECALGSAVGFWAVLGYIGLLAVFCFVLAVLARKLPDNFNEAKMITFSMLIFCAVWITFIPAYVSSPGKFTVAVEIFAILASSFGLILCIFAPKCFIILFQPQKNTKKFLMNK
>LOCXPOlfC40.213.HIT1.OlfC.2R.880.ANF_receptor.exons8.JAAEEJ010000116.1.Fundulus_heteroclitus
MEIWAAFNALRSALSLLELMSVVSLGGSVISLRQKTEPTNPLTPAGVSAKPSSVLCTLQGTPRVPAFSKDGDFVIGGIFSIHYQLFTVIYSYTTKPGPPRCTGSLNTRVLRFSRTMIFAIEEINNSSELLPGIKLGYQIHDSCIAVPVAAHVAFQLSNGQDPMFYQGSNCSQSGVVIAAVGDSGSTPSISISRIFRSFSIPLVSPFATCACLSDKQQHPTFFRTIPSDQFQADGLAKLVKHFGWTWIGAVRSDSDYGNYGMASFLDAALREGICVEYSEPFYRTDPPSKIKRVADMIRRSTATVVVAFAASGDMKVLLEELARDPPPPRQWIGSEGWVTDPHLMSFTFCSGAIGVAIQKAVIPGLRDFLLDLSPIEVAVSSVLTEFWEDAFNCSLTENADLNKRECDGTEDIKRLENPYTETSQLRATNMVYKAVYAIAHAIHNAVCEKTNSTIHCDKNISLEPKQVFSELKKVNFSRNGYHVSFDAKGDPMAFYELVNWQKSESGVIELVTVGYYDASLPTGEQFRINGNLTWLDGGTQVPVSVCSESCPPGTRKVLQKGKPICCYDCISCPEGEISNNTDSPDCFLCHEEFWPNAKKDKCVLKPVEFLSFDEVLGIILVVFSVSGACLAVTAAAIFFHHRTTPMVRANNSELSFLLLFSLTLCFLCSLTFIGAPSEWSCMLRHTAFGITFVLCISCVLGKTIVVLMAFKATLPGSNVMKWFGPLQQRMTVVCLALIQVIICTIWLVVSPPFPMKNLTTYKEKIILECALGSAVGFWAVLGYIGLLAVFCFVLAFLARKLPDNFNEAKLITFSMLIFCAVWITFIPAYVSSPGKFTVAVEIFAILASSFGLILCIFAPKCFIILFQPEKNTKKYLMNKN
>LOCXPOlfC32.217.HIT1.OlfC.2R.703.ANF_receptor.exons8.JAAEEJ010000116.1.Fundulus_heteroclitus
MAAVGESGSTPSISMSRIMGSFNIPQVSHYATCACLSDKQQYPNFFRTIPSDQFQADALAKLVKYFGWTWIGAVHSDSDYGNSGMASFLDAALREGICVEYIESYFRTDPSSKIQRVADAIRRSTAMVVVAFIASGDMRVLLEELALDPPPPRQWIGSESWVTDTFMVKYRFCAGAIGVAIPQSVIPGLRDFLLDLSPSGVAASTLLTEFWEDAFNCSLRKSPGVNKGLCDGTEDLKRLENPYTETSQLRVTNMVYKAAYAIAHAFHNALCKEINGTTQCDKHIKLDANQIFLELKKINFSENGYHVSFDTNGEPVAAYEVVNWQTKDNGNTEVVTVGYYDASLPAGQQFHINRNITWMEGGLQVPVSVCSESCPSGTRKVLQKRKPICCYDCVPCPEGEISNSTDSPDCFPCPREFWPNAKKDACFPKPLEYLSFEEILSIILAAFSVSGACLAIITAVVLFHHRTTPMVRANNSELSFLLLFSLILCFLCSLTFIGAPSEWSCMLRHTAFGITFVLCISCVLGKTIVVLMAFKATLPGNNVMKWFGPPQQRMTVVSFTLIQVIICIIWLVVSPPFPRKNLTTYKEKIVLECALGSAVGFWAVLGYIGLLAVFCFVLAFLARKLPDNFNEAKMITFSMLIFCAVWITFIPAYVSSPGKFTVAVEIFAILASSFGLILCIFAPKCFIILFQPEKNTKKYLMNK
>LOCXPOlfC41.222.HIT1.OlfC.2R.833.ANF_receptor.exons8.JAAEEJ010000116.1.Fundulus_heteroclitus
KNGALHTKCTLQGTARLPVFSMDGEYVIGGVFSTHYKELINVYNYTTAPEPTTCIGSINSRELRFCRAMIFAIEEINNSTELLPGIKLGYEIYDSCASVSMAMHVAFQLSNRPDPVFQIGDNCSQSGVVMGVIGDSGSTPSISMSRIFGPFSIPLVSHFATCACLSDKEQYPTFFRTIPSDHYQADAMAKLVKHFGWTWIGAVHSDSDYGRNGMASFLEAAHREGICVEYIESFYRTDPKSKIQRVADVIRRSTAITVVAFMADGDIKFLFEELDQHRPPPRQWIGSEGWVTDPQLMRFSFCAGAIGVAIQQSFIPGFRDFLLDLSPSEVAASPALTEFWEDTFNCSLKKATSAKKKLCDGTEDLKTLKIPYTETSKFRIANMVYKAVYAIAHAIHNALCQKYNFTTYCKRQTNLSLNQVLSELKKVNFTQNGYHVSFDVNGDPVAAYEVVNWQNSESGVIELVTVGYYDASLPKGQEFRINRKLTWVDGNKEVPVSVCSESCPPGTRKVLQKGKPICCYDCMPCPEGEISNMTDSLDCIPCPREFWPNSNRDACFPKPVEFLSFNEVLGIILEVFSISGACLAIITGMVFFHHRTTPIVRANNSELSFLLLFSLTLCFLCSLTFIGAPTNWSCMLRHTAFGITFVLCISCVLGKTIVVLMAFKATLPGSNAMKWFGPLQQRMTVVSVTFIQVIICTVWLVVSPPFSVQNLTTYKEKIILECALGSAVGFWAVLGYIGLLAVFCFVLAVLARKLPDNFNEAKMITFSMLIFCAVWVTFIPAYVSSPGKFTVAVEIFAILASSFGLILCIFAPKCLIILFQPEKNTKKFLMGKN
