# Supplementary material for: Expanded olfactory system in ray-finned fishes capable of terrestrial exploration
Source: BMC Biol. 2023 Jul 31;21:163. doi: 10.1186/s12915-023-01661-8 (PMC10392011; doi:10.1186/s12915-023-01661-8)
Supplement: Supplementary file 3 — Additional file 3: Data S1. Protein sequences and genomic coordinates of OLF genes. FASTA and General Feature Format (GFF) files containing the protein sequences and genomic coordinates for all identified OLF genes in this study. [file 12915_2023_1661_MOESM3_ESM.zip › PROTEINS/Gadus_morhua.OLF_genes.fa]

>LOCXPSichOR22.34-eta.329.342.HIT1.OR.1R.274.7tm_1.exons1.LR633949.1.Gadus_morhua
IPCFIFLYINCVMLYTLRSKPVFRETSRYLLLYNLLLAETLQMILAQMMFLLAAGLVFMTRLVCLLVVIPTIITTVTSPFSLAVMSLERYVAVCFPLRYACIVTVPTTYGAIAVVWAISYANMLIRVIMLTALDSRPFGQLMGIICAKSTLFQLKIFSEFESGFVCAEFVSVGLIIILSYVGVMVAAKAASTDRLSANKASKTVLLHMIQLSLSLSSSLVSTILTGLHGKVDVITFRHLRFSLFVCLIILPRCLSCLIYGLRDQIIRPIFIRHL
>LOCXPSichOR22.34-eta.329.343.HIT1.OR.1R.284.7tm_1.exons1.LR633949.1.Gadus_morhua
VFSIIPCVIFLYINCVMLYTLRSKPVFRETSRYLLLYNLLLAETLQMALAQMMSLLNVGLVFMTRLMCLLVLIPTIITTITSPFSLAVMSLERYVAVCFPLRYACIVTVPTTYGAIAVVWAISYANMLIRVIMLTALDSRPFGQFMGVPCGKNPIFQLKIFSEFESGFVCAEFLSVGLIIILSYVGVMVAAKAASTDKLSANKASKTVLLHMFQLGLSLSSSLVSTILTGLHGKVDVITFRHLRFFLFVCLIILPRCLSCLIYGLRDQIIRPILIRHLRLGIKM
>LOCXPSichOR22.34-eta.329.344.HIT1.OR.1R.284.7tm_1.exons1.LR633949.1.Gadus_morhua
VFSIIPCVIFLYINCVMLYTLRSKPVFRETSRYLLLYNLLLAETLQMALAQMMSLLNVGMVFMTRLMCLLVLIPAIITTITSPFSLAVMSLERYVAVCFPLRYASIVTVPTTYGAIAVVWAISYANMLIRVIMLTTLDSRPFGQFMGVPCGKNPIFQLKIFSEFESGFVCAEFLSVGLIIILSYVGVMVAAKAASTDRLSANKASKTVLLHMIQLGLSLSSSLVSTILTGLHGKVDVITFRHLRFSLFVCFIILPRCLSCLIYGLRDQIIRPILIRHLRQGIKM
>LOCXPSichOR22.34-eta.329.345.HIT1.OR.1R.280.7tm_1.exons1.LR633949.1.Gadus_morhua
IPCFIFLYINCVMLYTLRSKPVFRETSRYLLLYNLLLAETLQMILAQMMFLLAAGLVFMTRLVCLLVVIPTIITTVTSPFSLAVMSLERYVAVCFPLRYACIVTVPTTYGAIAVVWAISYANMLIRVIMLTALDSRPFGQFMDIPCSKNPIFQLKIFSEFESGFVCAEFLSVGLIIILSYVGVMVAAKAASTDRLSANKASKTVLLHMFQLGLSLSSSLVSTILTGLHGKVDVITFRHLRFFLFVCLIILPRCLSCLIYGLRDQIIRPILIRHLRLGIKM
>LOCXPDilaOR14.1-eta.309.373.HIT1.OR.1R.296.7tm_1.exons1.LR633949.1.Gadus_morhua
EGIRLHDSLPALPVRQRRHALLPLPAARLPGVVALPPLRPPAPLRLPPPAGVRGALPGGRGARPARPPPVRLPAAAGRRRGQGLALHPGPDVPRALRGRLPPAEARRRLHAAPHRSHADGGVVRGGGGPRQRAAVLPGAGRPAERPAAALQAPGRSGLGALRPHQHGVQRGLLPAGGRRHPVHLRPHPVGGAVGGGGGGGGDVGGGVAGERGTPDGADPHAPAVPVPGLHHLQRDELAGDAELRRRHGAQCPVPALPLARHLPPRAQPAHLRPAGQGLPPHLHTLLPVWAQDAQEA
>LOCXPSichOR4.1-eta.305.389.HIT1.OR.1R.303.7tm_1.exons2.LR633955.1.Gadus_morhua
MNQTSSNITLGASQRDSFSKAVTKNVIVVALGVTVIYLNASLIHTFHKQQIFNTNPRYILFIHMVINDTVQLTLTILLFLIGYTLYHINVCLCSFITLLALFTTENTPLNLSCMALECYVAVCRPLHHARVCTVRRTYLFIGLIWAISMLSVLPDLFVALATEPVAFFSKDVFCLREIVFRNPHIILKRDTWYVLLLVVIWLTLLYTYFRILFTARAASADAKKARNTILLHGFQLLLCMLIYVDPLLKTLLKYWFPNSLTDSLFACYIIISILPRSISPMVYGLRDKTFRMYLKKHLLCSLT
>LOCXPSichOR4.1-eta.305.393.HIT1.OR.1R.303.7tm_1.exons2.LR633955.1.Gadus_morhua
MNQTSSNITLGASQRDSFSKAVIKNVIVVALGVTVIYLNASLIHIFHKQQIFNTNPRYILFIHMVINDTVQLTLTILLFLLSYTLYHINVCLCSFIILLALFTTENTPLNLSCMALECYVAVCRPLHHARVCTVRRTYLFIGLIWATSTLSVLPDLFVALATEPVAFFSTDVFCVRVTVFRSPHIILKRDTWYLLLLVVIWLTLLYTYFRILFTARAASADAKKARNTILLHGFQLLLCMLAYVDPYLKTLLNYWFPNSLADSLFACYIIINILPRFISPMVYGLRDKTFRMYLKKHLLCRLT
>LOCXPSichOR4.1-eta.305.394.HIT1.OR.1R.303.7tm_1.exons2.LR633955.1.Gadus_morhua
MNQTSSNITLEASQRDSFSKAVIKNVIVVALGVTVIYLNASLIHIFHKQQIFNTNPRYILFIHMVINDTVQLTLTILLFLLSYTLYHINVCLCSFITLLALFTTENTPLNLSCMALERYVAVCRPLHHARVCTVRRTYLFIGLIWAISMLSVLPDLFVALATEPVAFFSTDVFCVRVAVFRSPHIILKRDTWYLLLLVVIWLTLLYTYFRILFTARAASADAKKARNTILLHGFQLLLCMLAYVDPYLKTLLNYWFPNSLADSLFACYIIINILPRFISPMVYGLRDKTFRMYLKKHLLCRLT
>LOCXPTilORs.W240.305.401.HIT1.OR.1R.293.7tm_4.exons3.LR633955.1.Gadus_morhua
KRVIENFVKTYSTVVAKTVVLVALCISINYINGTLVHTFTKHQLFRVDPRYILFIHLVLNDIIQLSLSGLLIAIWYIFNTINVSFCCLLLVIAICTTLNTPLNLACMAVECYVAVCFPMRYLQICTVKRTYILIGLIWGASAISILPDIFLLVIVEPPSFFHTRVFCIRDTVFRSSIQKRNTSHIICLVVVWLTLFFTYFNVLFAAKAANADVKKARNTLLLHGFQLLLCMMTYIQPLFQAALLYLFPQHIYDSRFALYVLIQVMPRFLSPIIYGVRDKKFRNYLSRYLMCEV
>LOCXPTilORs.W240.305.411.HIT1.OR.1R.286.7tm_1.exons2.LR633955.1.Gadus_morhua
RDTLSTAVIKNVITVALCISINYINGTLVHTFTRHQIFYMNPRYILFMHLVINDMILLTLFGFIHVLTYIMLDMSVPFCTLLLIMALLTDLNTPLTLAVLAMECYIAICFPLHHAQICNVQKTYLVIGLIWLMSGLTVLPDLFVMLGTESHEFLHSRVFCVSTTVFRNPYFKEKRDASNSIFLVLVWLVLFYTYFNILFAAKAASLDAKKGRNTVILHGFQLVLCMLTYVSHLVVIGLTNLLPAAVLAIRFTVPVFISILPRLISPIVYGLRDKTFRKYLKRHLLC
>LOCXPTilORs.W240.305.421.HIT1.OR.1R.286.7tm_1.exons2.LR633955.1.Gadus_morhua
RDTLSTAVIKNVFTVALCISINYINGTLVHTFTRHQIFYMNPRYILFMHLVINDMILLTLFGFIHVLTYIMLDMSVPFCTLLLIMALLTDLNTPLTLAVLAMECYIAICFPLHHVQICNVQKTYLVIGLIWLMSGLTVLPDLFVMLGTESHEFLHSRVFCVSTTVFRNVYFKEKRDASNSIFLVLVWLVLFYTYFNILFAAKAASLDAKKGRNTVILHGFQLVLCMLTYVSHLVVIGLTNLLPAAVLAIRFTVPVFISILPRLISPIVYGLRDKTFRKYLKRHLLC
>LOCXPDilaORUN.67-eta.333.233.HIT1.OR.1R.296.7tm_1.exons3.LR633955.1.Gadus_morhua
CHALWILVRDTLTSAVVKNLVVVLVWLSLSYINGSVVATFFRHQVFYGDPRYILFIHMVINDAVQLTVTIMLFILSYVYYRINVSFCCFFILLAVFTTRNTPVNLASMAIERYIAICDPLRHAQVCTVRKTYILIGLIWLISVVPDITDLFVTLANEPLSFFHESVFCLRQNIFKDPVLAYKRQAFDGLYFSCVFLTLVYTYLRILFAARAHSTEKTSARRARNTILLHGSQLAMCMLSYISPSVEIILHLIFPGRILEIRFANYLVVYMLPRFLSPIIYGVRDKKFRNHLRKYFV
>LOCXPDilaORUN.67-eta.333.233.HIT1.OR.1R.296.7tm_1.exons3.LR633955.1.Gadus_morhua
DKVLSEVIPELLVPHAIDDRAEEPRQHVDDEVVGESDLQDAAGEDEVQDDLHAGRDVGQHAHGQLRAVQQDGVPGSPGRRLLGGVGPGGKQDPEVGVHQREEHAGEVQPVEGLPLVRQHGVLEDVLPQAEHRLVEEAQWLVGQGDEEVGDVGHHGYEPDQPDEDVGLPHCADLGVAQRVTDGDVSLDGHAGEVDGRVAGGEDGQQDEEAAEGDVDPVVYVAEDEEHDGDGQLHRIVDHHMDEEDVAGVSVEHLVSEEGGHHTAVDVAQRKPNQNHHKVLHNGRSQGVPYQNPQGMT
>LOCXPTilORs.U236.326.237.HIT1.OR.1R.288.7tm_1.exons5.LR633955.1.Gadus_morhua
DGFRDAFIKNFITVFLCVAINTINGSFIYIYFRSEVFKKDPRYVLYIHLVINDIIMLTGSVLLQVITYLAVGGINVALCCTILVVMVTTNKNSPVNLACMAVERYIAVCRPLRHPQLCTVGRTYCLIGLIWGASFIDAFADIIIIFVTRPLSFFSVSMMCFADAIFSVRQHKDKTTVVQVVLVSMVFLTLVITYLKVLFAARKASGDDQVSARKARNTILLHGVQLLICMLSYASPILTMHLIRTFPTNFRNILFPCFLLTNVLPRLLSPLIYGVRDQKFSNQLRLLF
>LOCXPOR67.184.HIT1.OR.2R.291.7tm_4.exons1.LR633949.1.Gadus_morhua
VTTFTMASFSGMESLNSVYFCLFFFLYIVIIVENTSLIGLIVLQKSLHEPMYLLVCNLAANGLYGSTALLPAMLKHILSRSHQVTLSSCLLQVFTVHTYAIVEFTILAAMSYDRYVAICRPLHYHTAMPLSKVYKIITLTWLLPFVAFLAMFSLTLNLRFCQPVMERLYCLNYSLVRLSCSDTGYMNIVGIVSVFLYTVPQIVLIFYTYGHILKICVFSSRESQSKALRTCTPHLLTLVNYAIGCFFEIAQSRFELSHLTFESRSFMSLYFLIFPPILNPAIYGMSIQRIR
>LOCXPOR1.285.HIT1.OR.2R.308.7tm_4.exons3.LR633949.1.Gadus_morhua
MENLTKLTPLKQPIVFELESFEVPPDQAPVLLFLALFNYMVVLLANGLVMSIIVADRALHRPMNVLICNLAACDLLGGTAVLIRLIMYLATGQKRIAYGEAIAQAFAVHTYGAAVQTILATMAYDRYLAVCEPLRYHALMTPARLLFSWVLAWVVALLCIGVLFALNVGTPLCGTVIKHVYCSNRSILYLACEPTPINNIYGLIMSWSLSTGCFLVIAFSYIKILHACIKNSNDGTMRRKAFQTCASHLVIYLIYQIGSTIIILSQRFTSASPNLKKFFSILIIIIPPAVNPVIYGLVTKELRTSLLK
>LOCXPOR2.296.HIT1.OR.2R.300.7tm_4.exons1.LR633949.1.Gadus_morhua
NYTYNSYMLHLEGLQVTKDTMYPAFIFLLFAYLFIIFVNVGMVVIVFFERTLHQPMYFLFCNLPFNDILGNSIMVPGLLAYVFVPPSERFISYNECVVQAFTTHMFGTTSHTIMMIMAFDRYVAICVPLRYSTIMSNKMVINLTAAAWGVAFVFVVVLISLTVRLNRCRDVIENFYCDNASLFKLSCDSVFINNVYGLTFTVLLFVASLGSVLLTYAKITAVCLSSKNKALNSKALKTCSTHLCLYLLMVISGFIPIILHRFPKWSHERKIASILFHIVPGSLNPIIYGFQSTEVRKFLS
>LOCXPOR3.307.HIT1.OR.2R.316.7tm_4.exons3.LR633949.1.Gadus_morhua
SGGQRAMTQNGSRPPEVLSYFIIQGLSNLGETRIIVFYIFLVAYIFILVGNSMIIFMSLTNPKLSSPMYFFLHNLSLVDILYTTVTIPNMLSGLMTKTHTISVRGCFVQMYCFIQMAVTGRGILTVMAYDRYMAICNPLHYTAVMTRPFRCVLIAAAWVFGAICSLPGTAPSWNKTYCGPNIVRHGWCDPSSVRRLVCGDTYSDNILSLSSALVALLLTGVLIVTSYILIGLSLSKMNTAERLKAFGTCAAHLTVVSISYGSASFVYISYRVGNFPAEVRIIVSVLYTVLTPFLNPVIYSLRNKELRDAIKSTFCR
>LOCXPOR4.318.HIT1.OR.2R.309.7tm_4.exons1.LR633949.1.Gadus_morhua
MENLTFNADIFFLEGLKVTPQSSFPAFILLLIIYIFIMVSNISLTALICLDRSLHQPMYLLFCNMSINDVFGASTIIPRLLSDIFILTKDRYITYKECVIQAFCAHFHAGTSHSVLMVMAFDRYVAICNPLHYAAIMTNKMVLKLTLLAWFLALGSVVILIGLNVRLSRCKRAIFNPFCDNASLFKLSCDNIIINHIYGLGSAVLILGSSIGSITITYLKITMVCLTSKNRVLNSRALQTCATHLAVYLIMLGSSFAPMVLHRFPKSSDSAKLASILFHVVPPALNAVIYGLQIKEVRQRIIKSLYNNK
>LOCXPOR6.330.HIT1.OR.2R.308.7tm_4.exons1.LR633949.1.Gadus_morhua
MENQTWIGDVLLLEGLKVTPQSSIPVFIILLAVYIFIMVSNIGLTVLISVERSLHQPMYLLSCNLNINDVFGATAILPRLISDIFTESAERYITYMGCVLQAYFFHLHIGTYLSVLMIMAFDRYVAICNPMHYSDIMTNKMVLKLSVFAWGVIILLVGVLIGLTARLSRCRSTITNPFCDNASLFKLSCENVAINNIYGLGYTVVLLGSSLGSTLLTYLKIAMVCITSNNRALNSRALQTCSTHLTVYLIMMISGFSFVALHRFPELSEQRKMASIVIMLVPPAFNTVVYGLQIKQIRHKILALFNHN
>LOCXPOR6.341.HIT1.OR.2R.315.7tm_4.exons1.LR633949.1.Gadus_morhua
MENQTWIGDILLLEGLKVTPQSSIPVFIVLFSVYIFIMLSNIGLTVLISVERSLHQPMYLLSCNLNINDVFGATAILPRLISDIFTESAERYITYMGCVVQAFFFHLHIGTYLSVLMIMAFDRYVAICKPMQYSNIMTNKMVVKLSVFAWAVIIFMVGILIGLSVRLSRCRRMVSNPFCDNASLFKLSCESVLINNIYGLGYTVVILGSSIGSTILTYLKITIACLTSKNRALNSRALQTCSTHLTLYLIMILSGLSSIALHRFPELSEQRKWASIVTMLVPPALNAVIYGLQIKQIRQKIVTLFNKNKVTLSLV
>LOCXPOR7.348.HIT1.OR.2R.315.7tm_4.exons1.LR633949.1.Gadus_morhua
MENQTWSGDVLLLEGLKVTPQYSFPVFFLLLLLYIFIMVSNIGLTVLICMERSLHQPMYLLFCNLSINDVLGATAIIPHLLSNIFTASANRYISYIGCVIQAFFFHLHIGTSLSVLMIMAYDRHVAICNPLQYAIIMTNKMLLKLSVFAWAVIIFMVGFLIGLSVRLSRCRRKISYPFCDNASLFKLSCDSILINNIYGLGYTVVLLGSSLGSTVLTYVKIAIACLTSKNRVLNRRALQTCTTHLALYLIMMVSGLSSVALHRFAYLAEQGKVASILIMVVPPALNAVIYGLQIKQIRQKIVALFNKNKVTSMEM
>LOCXPOR8.359.HIT1.OR.2R.300.7tm_4.exons1.LR633949.1.Gadus_morhua
NYTYNSFSLQVEGLKVTEQSVYPVFIFLLVSYLFIMFANVGMVVLVCIEKSLHNPMYLLFCNLTFNDILGNSIMVPRLLADILVPPSERIISYYECVVQAFTTHMFATASHTVLMIMAFDRYVAICIPLRYTTIMNNKMVIKLTASAWGVAIVLVAVLLGLTIRLNRCRTMITNPYCDNASLFKLSCESVFINNLYGLSFTVVLLSSSIGSMVLTYTKITAVCLTSKNKALNSKALKTCSTHLFVYLIMLLSGFLIILMHRFPQYSDYRKLCAILIHIIPSSLNPIIYGIQSKEIRVFLS
>LOCXPOR9.185.HIT1.OR.2R.300.7tm_4.exons1.LR633949.1.Gadus_morhua
NYTYNSFTLQVEGLKVTQQSMYPVFLFFLVSYLFIMSANVGMLVIICIERSLHQPMYLLFCNLPVNDILGISIMMPRMLADILVPPSERFISYYECVVQAFTAHMFATAAHTVLMIMAFDRYVAICNPLRYTTIMNNKMVIKLTASAWGVTFVLVAVLLGLTIRLSRCRTLIRNPYCDNASLFKLSCESVLINNLYGFTFSVVLLSSSIGSMVLTYASIAAVCLTSKSKALNSKALKTCSTHLFVYLIMLLSGILIIILHRFPQYADSRNVIIILYNIIPGSLNPLIYGMQSKEIRSFLS
>LOCXPOR10.195.HIT1.OR.2R.312.7tm_4.exons1.LR633949.1.Gadus_morhua
MGNESYNSLTLQIEGLKVTEQSVYPVFAFLLIFYLLIIIMNVGILVLVGIERSLHQPMYLLFCNLPINDIIGSSVLVPRLLADILTPPSERFIDYYECVVQAFFSHLFGTTSHTILMIMAYDRYVAICYPLRYALIMNNKMVIKLIFSAWGVAVVLVAILIGLTVRLNTCRTLITHPYCDNASLFKLSCESIFINNAYGLTFTVVLLTSSIGGVFLTYVKITAVCLTSKNKALNSKALKTCSTHLSVYLIVILCGMLTILMHRFPQYSDYRKLSAIMFHIVPSGLNPIIYGVQSKEIRKLLSKMFLSKNVLP
>LOCXPOR11.205.HIT1.OR.2R.300.7tm_4.exons1.LR633949.1.Gadus_morhua
NYTFNSLNLQIEGLKVTVHSVYPVFFFLLISYIFIMFTNVGIVVLVCIERSLHQPMYLLFCNLPINDIIGNSIMLPRLLRDILVPPSERIISYYECVVQAFFSHMFGTASYAILMIMAFDRYVAICNPLRYATIMNNRMVIKLTVSAWGVSFLLVAVLLGLTIRLNRCRAVITNPYCDNASLFKLSCESVFINNVYGLSFTVLLFTSSMGSTMLTYAKITAVCLTNKNKALNSKALKTCSTHLSVYLILLLCGMLTVLMHRFPQHSDYRKLSSIMFHILPSGLNPIIYGVQSKEIRKLLS
>LOCXPOR78.218.HIT1.OR.2R.295.7tm_4.exons5.LR633949.1.Gadus_morhua
LSMESLDISPFFSHFAALFGSLTYCLIITCNMTVLLTIALDRQLHKPMYLLLINLPINDMIGATALFPHLIHSIVSQSTSISNLACYLQALLVHLYCGGSLIILTVMAFDRYLAICRPLRYHTLMTASNLRWIIAGMWLTDVALVGSLFLMLTRFRLCSWRLADLYCNNPSLVKLACENTTANNVYGLLITVLMQGTSMLTVLFTYGHILVTCILNRQADARSKALRTCGTHLVVFVVFELTTLFSVLSHRLSVSPFLRRSVGVSILVFPPILNPLIYGINTKEIRSKVVKAFSR
>LOCXPOR12.233.HIT1.OR.2R.302.7tm_1.exons1.LR633949.1.Gadus_morhua
NVSGSVEYQASQEMIVFCTLSVGLSCSFIYVNCVLLYTLRSKPVFRETSRYILLFNLLFADTAYLVTSLLLYILAACRLRLKLYVCGLLTSIGVLEDIISPLTLAVMSIERYVAVCFPMRHTDLATVRNTGAAIALVWTISGGNVLMRVLILIGWKNDLDLNVEMKDFCSKEAMFLAPISSQVDKAFSIFVFAFGGFVTILSYVGVTLVARSASTEKATASKAGKTVLLHMIQLVLILIATIYSSILLSFARTVDRTTLIRLYNSFYVCLNIFPRCLSALIYGLRDKTIRPVLLKRLCGQLK
>LOCXPOR13.246.HIT1.OR.2R.311.7tm_1.exons1.LR633949.1.Gadus_morhua
MQSAGHLRVNVSGSVEYQASQEMIVFCTLSVVLCCSFIYVNCVLLYTLRSKPVFCETSRYILLFNLLFADTAYLVTSLLFYILAVCRLRLKLYVCGLLTSISVLEDIISPLTLIVMSIERYVAVCFPMRHTDLATVRNTGAAISVVWTISGGNVLMRGLILVDWKSNFDPKAEMEDFCSKEAMFLAPMSSVVDKAFCAFVFAFGGLVTILSYVGVTLVARSASTDKASASKAGKTVILHMIQLVVILIATIYSSILVSFARIVDRTTLIRLYNSFFVCLNLFPRCLSALIYGLRDKSIRPLLLKRLCGNIK
>LOCXPOR14.257.HIT1.OR.2R.307.7tm_1.exons1.LR633949.1.Gadus_morhua
MQSAGHLRVNVSGSVEYQTSQQMIVFCTLSVGIGCTFLYINCVLMYILRSKPVFCETSRHILLFNLLFTDTAFLVTSLLLYLLAAFKLRLKFDVCGLLVSFSVFVDIVSPLTLAVMSLERYVAVCFPMRHASLVTVRNTGAAIAIVWTISGANALIRGLILVGWKDYFDLNVEMKDFCSKEALFVAPMSSAMDKAFCAVVFAFGGMVAILSYVGVTLVARSASTEKASAGKAGKTVLLHMIQLVLILIATINSSILLSLARIVDRTTLISLYNSFFVVLNLLSRCFSAPIYGLRDKTIRPLLLKGLC
>LOCXPOR15.268.HIT1.OR.2R.303.7tm_1.exons1.LR633949.1.Gadus_morhua
VNVSGSVEYQTSQQMIVFCTLCVGICCTFFYINCVLLYILRSKPVFFETSRHILLFNLLFTDTAFLVTSLLLYLLAAFKLRLKFDVCGLLVSFSVFVDIVSPLTLAVMSLERYVAVCFPMRHASLVTVRNTGAAIAIVWTISGANALIRGLILVGWKDYFDLNVEMKDFCSKEALFVAPMSSAMDKAFCAVVFVFGGMVAILSYVGVTLVARSASTNKASAGKAGKTVLLHMIQLVLILIATIYSSILLSLARIVDRTTLIRLYNSFFVFLNLLSRCFTALIYGLRDQTIRPLLLKGLCGHLE
>LOCXPOR13.279.HIT1.OR.2R.311.7tm_1.exons1.LR633949.1.Gadus_morhua
MQSAGHLRVNVSGGVEYQSTQQMIVFCTLSVGICCTFLYINCVLLYILRSKPVFCETSRHILLFNLIFADTAYLVNSLLLYLLAAFRLRLRMYVCGLLTSISVLEDIISPLTLIVMSIERYVAVCFPMRHTDLATVRNTGAAIAVVWTISGGNVLIKGLILVGWKSNFDPKAEMTDFCSKEAMFLAPMSGVVDKAFCAFVFAFGGVLTILSYVGVMLVARSASTDKASASKAGKTVVLHMIQLVVILIATIYSSLLVSFARIVDRTTLIRLYNSFFVCLNLFPRCLSALIYGLRDKSIKPLLLKGLCGHFE
>LOCXPOR17.284.HIT1.OR.2R.308.7tm_1.exons1.LR633949.1.Gadus_morhua
MQSAGHLRVNVSGTVEYQTSQQMIVFCTLSVGICCTFLYINFVLLYILRSKPVFCETSRHILLFNLLFTDTAFLVTSLLLYLLAAFRLRLKLYVCGLLISLGVLEDIVSPLTLAVMSLERYVAVCFPMRHADLVTVRNTGAAIAVVWTISGGNVLIKGLILVGWVNLDADTKDFCSKEIMFLAPQSIVFDQTFHAFVFAIGGMVAILSYVGVTLVARSASRDKASAGKAGKTVLLHMIQLVLILISTIYSSMLLSLARVVDRTTLVRLYNSFFVFFNLLSRCFTALIYGLRDQTIRPLLLKGLCGQLE
>LOCXPOR18.286.HIT1.OR.2R.320.7tm_1.exons1.LR633949.1.Gadus_morhua
MPDAGYFRANVSAGLQYQAQQEFILFTTLSLGLSCNFLCLNCVLLYTLRSKPVFCETPRYILLYNLLFSDTAHLVLSLIMYILAVSRLKLTMYVCGFVTMLSTLVQAVSPLTLAVMSIERYVAVCFPLRHADLVTVRNTGAAIAAVWTVCSLNIVIRVLILVVWRPDYAYNEKMKDFCSKEALFLTPMSRRVDEAYSGSVFSFGGLAILFSYVGVTLVARSASSDKASASKARKTVLLHFFQLVLILTFTFSSMIITAIARKVDRITLVRLYNIIFVCLNIFPRCLSALIYGLRDQTIRPALRNNICCQIRCLVGPLKSK
>LOCXPOR19.287.HIT1.OR.2R.313.7tm_1.exons1.LR633949.1.Gadus_morhua
RANVSNGLPYLENQEYILITTLSVGLGCTFLCLNCVLLYTLRSKPVFRETSRYILLYNLLFADTAHLALSLLLYILAVGRLKLTMSVCGLLTMFSIYVDSISPLTLAVMSVERYVAVCFPLRHADLVTIRNTGAAIAAVWTVCSLNIVIRVLILVVWRPDYEFNEKMKDFCSKEALFLTPMTKHFDEAYSGFVFLFGGLAILFSYVGVTLVARSASSDKASVRKAGKTVLLHFFQLVLILTFTLNSIILTAFARQLDRKTLVRLYNIIFLCLNLFPRCLSALIYGLRDQTLRPALLNNICCQLRCLVGPNKTK
>LOCXPOR20.288.HIT1.OR.2R.311.7tm_1.exons1.LR633949.1.Gadus_morhua
RANVSNGLQYLENQEYILYTTFSVGLGCTFLCLNCVLLYTLRSKPVFRETSRYILLYNLLFADTAHLALSLLLYILAVGRLKLTMSVCGLLTMFSIYVDSISPLTLAVMSVERYVAVCFPLRHADLVTIRNTGAAIAAVWTVCSLNIVIRVLILVVWRPDYELNEKMKDFCSKEALFLTPMTKHFDEAYSGFVFLFGGLAILFSYVGVTLVARSASSDKASVRKAGKTVLLHFFQLVLILTFTLNSIILTAFARQLDRKSLVRLSIIIFLCLNLFPRCLSALIYGLRDQTLRPALLNNICCQLRCLVGPNK
>LOCXPOR21.293.HIT1.OR.2R.310.7tm_4.exons1.LR633949.1.Gadus_morhua
NFSGQNVVEFTITGFDHLPYHKLMGTVILLAYCLALLGSTTNICVISTDRRLHRPMYLLICNLALVDIMFSTSASTTMISVLLAGDKTVSYNSCLSRVFIYHLGDITQCLALSLMALDRTVAISKPLRYATILTNQRVFLLVVVSWLLGIACIGKLAYIADQLPHCQPVIKYIFCDYAAFIRAACVDPAPYWFVPSIIALWLIAGQLPLILLSYGKLVFTVLRLPSTEKGGRTFRTVISHFIPVVCYYAPKLVSVLLTRVGVRLNLTERNALLIISTLVPSLINPSVYCLQNKEIRGAVLRVLRRNPVLP
>LOCXPOR22.294.HIT1.OR.2R.312.7tm_4.exons1.LR633949.1.Gadus_morhua
NFSGQNVAEFTITGFDHLPYPHKLMGTVILLAYCLALFCSTTNICVISTDRSLHRPMYLLICNLALVDIMFTTGASTTMISVLLAGDKTVSYNSCLSRVFIYHLGDITQCLALSLMALDRAVAISEPLRYATILTNQRVFLLIVVSWLLGIGCMGKLVYTADQLPYCQPVIKYVFCDYAAIIRAACVDPEPYWFVPSLIGLWLFAGQFPLILLSYGKLVFTVLRLPSTEKGGRTFRTVISHFIPVLSFYAPKLVSVMLTRVGVTLNLTERNALLIISTLVPSLINPSVYCLQNKEIRGAVLRIFRRNPVLPS
>LOCXPOR23.295.HIT1.OR.2R.311.7tm_4.exons1.LR633949.1.Gadus_morhua
NFSGQNVVEFTITGFDHLPYHKLMGTVILLAYCLALLGSTTNICVISTDRRLHRPMYLLICNLALVEIMFTTGASTTMVSVLLAGDKTISYNSCLSRVFIHHLGDVTQCLALSLMALDRTVAISEPLRYATILTNQRVFLLIVVSWLLGIGCIGKLAYIADQLPYCQPVIQYVFCDYAAIIRAACVDPELYWFVSDIISLWLIAGQLPLILLSYGKLVFTVLRLPSTEKGGRTFRTVISHLIPVFSFYAPKLVSVMLTKVGVRLYLTERNAMQIISTLVPPLINPSVYCLQNKEIRGAVFRVLRRNPVLPS
>LOCXPOR24.297.HIT1.OR.2R.315.7tm_4.exons1.LR633949.1.Gadus_morhua
MSLVNFSGQNVVEFTITGFDHLPYHKLMGTVILLAYCLALLGSTTNICIISADRHLHRPMYLLICNLALVDIMFTTGASTTMISVLLAGDKTVSYHSCLSRVFIYHLGDVTQCLALSLMALDRTVAISEPLRYATILTNQRVFLLIVVSWLLGIGCIGKLAYIADQLPYCQPVIKYVFCDYAAIIRAACVDPEPYWFVPSLIGLWLFAGQFPLILLSYGKLVFTVLRLPSTEKGGRTFRTVISHFIPVVSFYAPKLVSILLTRVGVRLNLTERNALLIISTLVPSLINPSVYCLQNKEIRGAVLRIFRRNPDLPS
>LOCXPOR22.298.HIT1.OR.2R.308.7tm_4.exons1.LR633949.1.Gadus_morhua
NFSGQNVAEFTITGFDHLPYHKLMGTVILLAYCLALLCSTTNICVISTDRSLHRPMYLLICNLALVDIMFTTGASTTMISVLLAGDKTVSYNSCLSRVFIYHLGDITQCLALSLMALDRTVAISEPLRYATILTNQRVFLLIVVSWLLGIGCMGKLVYTADQLPYCQPVIKYVFCDYAAIIRAACVDPEPYWFVPSIIGLWLIAGQLLLILLSYGKLVFTVLRLPSMEKGGRTFRTVISHFIPVVCYYAPKLVSDLLTRVGVTLNLTERNALLIISTLVPSLINPSVYCLQNKEIRGALLRIFRRNPV
>LOCXPOR26.299.HIT1.OR.2R.308.7tm_4.exons1.LR633949.1.Gadus_morhua
NFSGQNVVEFTITGFDHLPYHKLMGTVILLAYCLALLGSTTNICVISTDRRLHRPMYLLICNLALVDIMFSTSASTTMISVLLAGDKTISYNSCLSRVFIYHLGDVTQCLALSLMALDRTVAISKPLRYATILTNQRVFLLIVVSWLLGIGCIGKLAYIADQLPHCQPVIKYVFCDYAAFIRAACVDPAPYWFVPSIIGLWLIAGQLPLILLSYGKLVFTVLRLPSTEKGGRTFRTVISHFIPVVCYYAPKLVSVLLTRVGVRLNLTERNALQIISTLVPSLINPSVYCLQNKEIRGAVLRIFRRNPV
>LOCXPOR27.300.HIT1.OR.2R.315.7tm_4.exons1.LR633949.1.Gadus_morhua
MSLVNFSGQNVVQFTITGFDHLPYHKLMGTVILLAYCLALLGSTTNICVISTDRRLHRPMYLLICNLALVDIMFTTGASTTMISVLLAGDKTVSYNSCLSRVFIHHLGDVTQCLALSLMALDRTVAISEPLRYATILTNQRVFLLIVVSWLLGIGCIGKLAYIADQLPYCQPVIKYVFCDYAAIIRAACVDPEPYWFVSRIISLWLIAGQLPLILLSYGKLVFTVLRLPSTEKGGRTFRTVISHLIPVFSFYAPKLVSVLLTRVGVRLYLTARNALQIISTLVPPLINPSVYCLQNKEIRGVVLRIFRRNPVLPS
>LOCXPOR28.301.HIT1.OR.2R.311.7tm_4.exons1.LR633949.1.Gadus_morhua
NFSGQNVVEFTITGFDHLPYHKLMGTVILLAYCLALLGSTTNICVISTDRRLHRPMYLLICNLALVDIMFTTSASTTMISVLLAGDKTVSYNSCLSRVFIHHLGDVTQCLALSLMALDRTVAISEPLRYATILTNQRVFLLIVVSWLLGIGCIGKLAYIADQLPYCQPVIKYVFCDYAAITRAACVDPEPYWFESSIISLWLIAGQLPLILLSYGKLVFTVLRLPSTEKGGRTFRTVICHLIPIFSFYAPKLVSVLLTRVGVRLYLTARNALQIISTLVPPLINPSVYCLQNKEIRGVVLRIFRRNPVLPS
>LOCXPOR29.302.HIT1.OR.2R.315.7tm_4.exons1.LR633949.1.Gadus_morhua
MSLVNFTGQNVVEFTITGFDHLPYHKLMGAGILLAYCLALLGSTSNICVISTDRRLHRPMYLLICNLALVDIMFTTGASTTMISILLAGDKTVSYHSCLSRVFIYHLGDVTQCLALSLMALDRTVAISEPLRYATILTNQRACLLIVVSWLLGIGCIGKLAYIADQLPYCQPVIKYVFCDYAAIIRAACVDPEPYWFVSSLIGMWLFAGQLPLIVLSYGKLVFTVLRLPSTEKGGRTFRTVISHFIPVVSFYAPKTVSILLTRVGVTLNLTERNALLIISTLVPPLINPTVYCLQNKEIRGTVLRIFRRNPVLPS
>LOCXPOR24.303.HIT1.OR.2R.310.7tm_4.exons1.LR633949.1.Gadus_morhua
MSLVNFSGQNVAEFTFTGFDHLPYHKLMGTVILLAYCLALLGSTTNICVISTDRRLHRPMYLLICNLALVDIMFSTGASTTMISVLLAGDKTISYHSCLSRVYIYHLGDITECLALSLMALDRTVAISEPLRYATILTNQRVFLLIVLSWLLGICLMGMLVSIADQLPYCQPVIKYIFCDYAAIIRAACVDPEPYWLLSSTGALWLLGGQFPLILLSYGKLVFTVLRLPSTEKGGRTFRTVISHFIPVVCYYAPKLVSVLLTRVGVTLNLTERNALLIISTLLPPLINPTVYCLQSKEIRGTVLRVLRRN
>LOCXPOR30.304.HIT1.OR.2R.321.7tm_4.exons1.LR633949.1.Gadus_morhua
HQTMDSNGTIVTPAYFIISGFSGIPHVNYYYLFLLVLYIMSVVENSVVMALICFDQSLKTPKYIAVFNLAFVDVLGNSALVPKVIDTFWFNNKYISYSHCLTYLFFYCLNLLMQSLNLALLSFDRLIAIAFPFRYHIIVSLKTMFSLVATCWIIAILFTFVLVGFLTRLSYCRSVVINSYFCDHGPLYRLACNDNLPNFIIAKVLPAFILWVPLMFVLISYTCIGTTLAKIAGAQDRMKAFKTCSAHIILVAIYYLPILFTFTFDTQMPRNARIISLSLAAVLPPALNPLIYVLQTQEIKQSLKMVLAKLKHSKISVKLII
>LOCXPOR31.305.HIT1.OR.2R.315.7tm_4.exons1.LR633949.1.Gadus_morhua
MDSNMTIVRPAYFIIMGFSGIPHVNYYYLFLLVLYIMSVVENGTVMALICFDQSLKTPKYIAVFNLVFVDMVGSSALVPKVIDTFWFDHKYISYSNCLTYSFFYYVLLTMQSLNLALLSFDRLIAITFPLRYQIIVNLKTMFSLVAACWIISIFDMLVAVGFLIRLSFCRSVVINSYFCDYGPLYELACNDYRPNDIISTVIPVFILWAPLLFILISYMCIGAALAKIAGGQDRMKAFKTCSAHIMLVIIFYLPILVTFSVAAKMPRNAGIICLSLAAVIPPAFNPLIYVLQTEEIKLSLKKMLNKMKQSKIALK
>LOCXPOR32.306.HIT1.OR.2R.321.7tm_4.exons1.LR633949.1.Gadus_morhua
LSNINQTMDSNMTIVRPAYFIIMGFSGIPYINYYYFFLLVLYIMSVAENGIVMALICLDQSLKTPKYIAVFNLAFVDVLGNSALVPKVIDTFWFNNKYISYSNCLTYEFFNFLTLTMQSLNLVVLSFDRLVAITFPLRYQIIVSLKNMFSLVASLWIFSILGNLIAVGLLTRLSYCRSVVINSYFCDHGPLYKLACNDNQPNVIFAILLTTVILWVPLLFILITYMCIGAALAKIAKAKDRMKAFKTCSAHIMLVTIYYLPILVTFSFEAKMSRNTRIINMSLAAVLPPALNPLIYVLQTQEIKKSLKKVFKRIRQSRIAV
>LOCXPOR33.309.HIT1.OR.2R.312.7tm_4.exons1.LR633949.1.Gadus_morhua
LSNINQTMDSNMTIVRPAYFIIMGFSGIPYINYYYLFLLVLYIMSVVENGIVMALICLDQSLKTPKYIAVFNLAFVDVLGNSALVPKVIDTFWFDHKKITYSNCLTYEFFNFLTLTMQSLNLVVLSFDRLVAITFPLRYQIIVSLKNMFSLVASLWIFALLGNLMAVGLLTRLSYCRSVVINSYFCDHGPLYKLACNDNQPNFILANLLTTVILWVPLLFILITYMCIGAALAKIAKAKDRMKAFKTCSAHIMLVAIYYLPILIAFSFAAKMPRNTRIINMSLTAVLPPALNPLIYVLQTQEIKLSLKKVFK
>LOCXPOR34.310.HIT1.OR.2R.321.7tm_4.exons1.LR633949.1.Gadus_morhua
SLGHQTMDSNMTVVRPAYFIIRGFSGTPHINYYYFFLLVLYIMSVVENGVVMALICLDQSLKTPKYIAVFNLAFVDVVGSSALVPKVFDTFWFDHKKITYSNCLTYEFFNFLTLTMQSLNLVVLSFDRLVAITFPLRYQIIVSLKTMFSLIAACWIIAILVNLIAVGLLTRLSFCRSVVINSYFCDHGPLYRLACNDYRPNDIISIVLPVSIIWAPLLFILISYMCIGAALAKISGGQDRMKAFKTCSAHIMLVIIYYLPILVTFSVAAKMPRNARIICLSLAAVIPPALNPLIYVLQTQEIKLSLKKVFKRMKQSKIAVK
>LOCXPOR35.311.HIT1.OR.2R.313.7tm_4.exons1.LR633949.1.Gadus_morhua
TMDSNMTIVRPAYFIISGFSGIPHVNYYYLFLMVLYIMSVMENGIVMALICFDHSLKTPKYIAVFNLAFVDVVGSSALVPKVIDTFWFDHKYISYSNCLTYLFFYYVILIMQSLNLALLSFDRLIAITFPLRYQIIVSLKTMFSLVAACWIISIFDMLVAVGFLIRLSYCRSVVINSYFCDHGPLYRLACNDYRPNDIISIVIPVFIIWAPLLFILISYMCIGAALAKIDGAQDRMKAFKTCTAHIMLVIIYYLPILVTFNVAAKMPRNARIISLSLAAVIPPALNPLIYVLQTQEIKLSVKKVFKRMRQSKI
>LOCXPOR36.312.HIT1.OR.2R.317.7tm_4.exons1.LR633949.1.Gadus_morhua
QTMDSNMTIVRPAYFVISGFSGIPHVNYYYLFLLVLYIMSVVENGVVMALICLDQSLKTPKYIAVFNLAFVDVVGSSSLVPKVIDTFWFNNKYITYSNCLTYEFFNYMTLTMQSLNLVVLSFDRLVAITFPLRYQIIVSLKTMFSLIAACWIIAILVNLIAVGLLTRLSYCRSVVINSYFCDHAPLYRLACNDNRPNYILAKVLPAIILWVPLLFILITYTSIGVALSKIAGAHDRMKAFKTCSAHMILVAIYYLPILFTLALDAKVPPNVRIINMSLAAVLPPVLNPLIYVLQTQEIKQSLKKVFKRIKRSKIAMK
>LOCXPOR37.313.HIT1.OR.2R.321.7tm_4.exons1.LR633949.1.Gadus_morhua
SLGYQTMESNMTIVRPEYFIISGFSGIPHVNYYYLFLLVLYIVSVVENGVVMALICFDQSLKTPKYIAVFNLAFVDVVGSSALVPKVIDTFWFDHKYISYSNCLTYLFFYYVILTMQSLNLALLSFDRLIAITFPLRYQIIVILKTMFSLVAVCWIIAILVNLIVVGLLTRLSYCRSVVINSYFCDHGPLYRLACNDNRPNHIISIVLPVLIIWAPLLFILISYMCIGAALAKIAGVQDRMKAFKTCSAHIMLVIIYYLPILVTFSVAAKMPRNARIISLSLAAVIPPALNPLIYVLQTQEIKLSLKKVFKRMRQSKILLK
>LOCXPOR38.315.HIT1.OR.2R.305.7tm_4.exons3.LR633949.1.Gadus_morhua
MDSNMTIVRPAYFIISGFSGIPHVNYYYFFLLVLYIMSVVENGIVMALICLDQSLKTPKYIAVFHLAFVDVVGSSALVPKVIDTFWFDHKYISYSNCLTYLFFYYSINTLQIAYSALLSFDRLIAITFPLRYQIIVSLKTMFSLVAACWFIAILVNLIVVGLLTRLSYCSSVVINSYFCDHGPLYRLACNDNRPNHIISIVLPVFIIWAPLLFILISYMCIGAALAKIAGVQDRMKAFKTCSAHIMLVIIYYLPILVTFSVAAKMPRNTRIISLSLAAVIPPALNPLIYVQQTQEIKLSLKKVFK
>LOCXPOR39.316.HIT1.OR.2R.321.7tm_4.exons1.LR633949.1.Gadus_morhua
SLGHQTMESNMTIVTPAYFIISGFSGIPHINYYYFFLLVLYIMSVVENGVVMALICLDQSLKTPKYIAVFNLAFVDVLGNSALVPKVIDTFWFDHKYIMYSNCLTYLFFYYVNLLMQSLNLALLSFDRLIAITFPLRYQIILSLKTMFSLVAACWIVCILDILIVVGFLTRLSYCRSIVINSYFCDYGLLFLLACNDNLPSNILSKVIPSLFIWAPLFFILISYMCIGAALAKIAGGQDRMKAFKTCSAHIMLVAIYYLPILVTFNVAAKMPRNARIISLSLAAVLPPALNPLIYVLQTQEIKLSLKKVYTRIKQSKIAVK
>LOCXPOR40.317.HIT1.OR.2R.313.7tm_4.exons1.LR633949.1.Gadus_morhua
SNMTIVRPAYFVISGFSGIPHVNYYYLFLLVLYIMSVVENGIVMALICLDQSLKTPKYIAVFNLAFVDVVGSSALVPKVIDTFWFDHRYISYSNCLTYSFFYYLILTMQSLNLVVLSFDRLVAITFPLRYQIIVSLKTMFSLVAACWIIAILINLIDVGLVIPLSFCRSVVINSYFCDHGPLYRLACNDYRPNDIISIVLPFFILWAPLLFILISYLCIGAALAIIAGAQDRMKAFKTCSAHLMLVIIYYLPILVTFSVAAKMPRNARIISLSLAAVIPPALNPLIYVLQTQEIKLSLKKVFKRMRQSKIALK
>LOCXPOR41.319.HIT1.OR.2R.326.7tm_4.exons1.LR633949.1.Gadus_morhua
MPFLGNGLNVSGLIHPTGFYLIAFEKFTSINLYFIFLSLVYIITVLFNLLLIYVIASNRNLHSAKFLAVCNLAVIDVVLNSCTIPGMIKSFLVKDNFLTFDVCLLQMFTYYAFVSLESFALAVLAYDRLIAICFPLRQNSINTLLSMSCVVALTWSYTMGATLFAIVIIKRLSFCNSVRVLSYFCDYAPVFRLACNDNSLHWSVASFLSITILLGPFVFILLSYSSILVTVFRMQSVASRGKALTTCVEHLILVAVFYIPVLTIFTIGFYSSLIDPDQRVLCLSLSSCLPPVLNPIIYSFRTKEIRLRVRALFRRVPVTPSGRPVK
>LOCXPOR42.320.HIT1.OR.2R.303.7tm_4.exons1.LR633951.1.Gadus_morhua
MDGNYNITYLILGGHVQLAKYRYLYFSMTLLLFILIICSNTVVLYVIYVHESLHKPMYTFVAALLMNALFGSISVYPKLLIDLLSATQTISRPACRLQSFLVYVYAGCEFTLLSAMAFDRYVSICRPLQYHSLVRTQTVKLILFLAFCLPCCKIGIAIILSTNIGLCKFVLMRITCDNYSLVKAGCGDSTVSNAYGLFATVLSILPHLIFIVFSYTSILLICLRSSRDFRRGALNTCLPHLVIFLNFTIIITFEIIQNRISSGIPHIVRLIVSLLYVVIPPLFNPLMYGFKMKEISQHIVALF
>LOCXPOR43.321.HIT1.OR.2R.306.7tm_4.exons1.LR633951.1.Gadus_morhua
MDVNYNNTYLILGGHVQLAKYRYLYFSMSLLLFILIICSNTVVLYVIYAHESLHKPMYAFIAALLMNALFGSISIYPKLLIDLLSATQTISRPACRLQSFLFYVYGAIEFTLLSAMAFDRYISICRPLQYHSLVKTQTVKLILFLAFCLPCCKIGIATILSANIGLCKFVLMRITCDIYSLVKAGCGDSTVSNAYGLTVMVLSILPHVIFIAFSYTRILSICLRSSRDFRRGALNTCLPHLFIFLNFTIIAMFEVIQNRIPASIPHIIRLIVSLLGVVIPPLFNPLIYGLKMQAISQCLKALFKLK
>LOCXPOR44.322.HIT1.OR.2R.303.7tm_4.exons1.LR633951.1.Gadus_morhua
MDVNYNITYLTLGGHVQLAKYRYLYFSMTLLLFILIICSNTVVLYVIYVHESLHKPMYAFIAALLINSLFGSISIYPKLLIDLLSATQTISPPACQLQSFLAYVYGAIEFTLLSAMAFDRYVSICRPLQYHSLVRTQTVKIILFLAFCIPCVEIGIATILAANIGLCKFVLMRITCDIYSLVKAGCGDKTVSNTYGLIVMVLCTLPHVIFIAFTYTRILSICLRSSRDFRRGALNTCLPHLFIFLNFTIIVMFEVIQNRIPASIPHIVRLMASLLGVVIPPLFNPLIYGLKMQAISQCIVALF
>LOCXPOR45.323.HIT1.OR.2R.303.7tm_4.exons1.LR633951.1.Gadus_morhua
MDINYNNTYLILGGHVQLSKYRYIYFSMTLLLFILIICSNTVVLYVIYVHESLHKPMYIFVAALLMNALFGSITIYPKLLVDLLSAKQTISRPACRLQSFLIYVYAASEFTLLSAMAFDRYVSICRPLQYHSLVRTQTVKLILVLAFCLPCCKIGIAIILSTNIGICKFVLMRITCDNYSLVKAGCGDSTVSNAYGLCVMVLSILPHVIFILFSYTRILSICLRSSRDFRTGALNTCLPHLVIFLNFTIIALFEIIQNRIPSGIPHIVRLIVSLLYVVIPPLFNPLIYGFKMQVIRQCLVALF
>LOCXPOR46.324.HIT1.OR.2R.303.7tm_4.exons1.LR633951.1.Gadus_morhua
MDVNYNITYLTLGGHVQLAKYRYLYFSMTLLLFSLIICSNTVVLYVIYVHESLHKPMYAFIAALLINSLFGSISIYPKLLIDLLSATQTISPPACQLQSFLAYVYGAIEFTLLSAMAFDRYVSICRPLQYHSLVRTQTVKIILFLAFCIPCVEIGIATILAANIGLCKFVLMRITCDIYSLVKAGCGDKTVSNTYGLIVMVLCTLPHVIFIAFTYTRILSICLRSSRDFRRGALNTCLPHLFIFLNFTIIVMFEVIQNRIPSGIPHIVRLIVSLLYVVIPPLFNPLIYGFKMQVIRQCLVALF
>LOCXPOR47.325.HIT1.OR.2R.303.7tm_4.exons1.LR633951.1.Gadus_morhua
MDINYNNTYLILGGHVQLSKYRYIYFSMTLLLFILIICSNTVVLYVIYVHESLHKPMYIFVAALLMNALFGSITIYPKLLVDLLSAKQTISRPACRLQSFLIYVYAASEFTLLSAMAFDRYVSICRPLQYHSLVRTQTVKLILVLAFCLPCCKIGIAIILSTNIGLCKFVLMRITCDNYSLVKAGCGDSTVSNAYGLCVMVLSILPHVIFILFSYTRILSICLRSSRDFRTGALNTCLPHLVIFLNFTIIALFEIIQNRIPSGIPHIVRLIVSLLYVVIPPLFNPLIYGFKMQVIRQCLVALF
>LOCXPOR48.328.HIT1.OR.2R.303.7tm_4.exons1.LR633951.1.Gadus_morhua
MDVHYNITYIILGGHVQLSKYRCIYFSITFLLFILIICSNTIVLYVIYVHESLHKPMYIFVAALLMNALFGSMTIYPKLLVDLLSATQTISLPACRLQSFLIYLYAGCEFTLLSAMAFDRYVSICRPLQYHSLVRPQIVKLFLVLAICLPTCKLGIGMIYSAHLGLCKFVLMRITCDNYSLVKAGCGDSSVINAYGFFVMVFSVMPHLVFILFSYTRIFIICLRSSRDFRRGALNTCLPHLVILMNFTIIILFEVIQTRIPSGIPHIVRLIVSLLYVMIPPLFNPLMYGFKMQEISQRLVALF
>LOCXPOR49.329.HIT1.OR.2R.303.7tm_4.exons1.LR633951.1.Gadus_morhua
MDVHYNITYLILGGHVQLSKYRYIYFSITFLLFILIICSNTIVLYVIYVHESLHKPMYIFVAALLMNALFGSITVYPKLLVDLLSATQTISRPACRLQSFLIYVYAACEFTLLSAMAFDRYVSICRPLQYHSLVSPQIVKIMLVLAFCWPICKMGIGIIHSASLGLCKFVLTRIICDNYSLVKAGCGDSTVSNAYGLSVMVLSIFPHLIFIMFSYTRILIICLRSSRDFRRGALNTCLPHLVIFLNFTIIIMFEVIQNRIPSGIPHIVRLIVSLLYVVIPPLFNPLMYGFKMQEISQCLVELF
>LOCXPOR50.331.HIT1.OR.2R.303.7tm_4.exons1.LR633951.1.Gadus_morhua
MDVHYNITYLILGGHVQLSKYRYLYFSITFLLFILIICSNTVVLYVIYVHESLHKPMYIFVAALLMNALFGSITVYPKLLVDLLSATQTISRPACRLQSFLIYLYAGCEFTLLSAMAFDRYVSICRPLQYHSLVRTQTVKLILVLAFCLPICKMGIGIIPSASLRLCKFVLTRITCDNYSLVKAGCGDSSVINAYGLFVMVLSIVPHLIFIVFSYTKILIICLRSSRDFRRGALNTCLPHLVIFLNFTIIVMFEVIQNRIPSGIPHIVRLIVSLLYVVIPPLFNPLMYGFKMPEISQRLVALF
>LOCXPOR51.332.HIT1.OR.2R.303.7tm_4.exons1.LR633951.1.Gadus_morhua
MDVDDNMTRIILGGHVQLSKYRYFYFSITFLLFILIICSNTVVLYVIYAHESLHKPMYIFVAALLMNALFGSITVYPKLLVDLLSATQTISRPACRLQSFLIYVYACCEFTLLSAMAFDRYVSICRPLQYHSLVRTQTVKLILVLAFCLPSCKVGIGIILSTNAGLCKFVIMRITCDNYSLVKAGCGDSTISNAYGLCVMVLSILPHLIFIMFSYARIFSICLRSSRDFRRGALNTCLPHLVIFLNFTIIIMFEIIQTRIPSGIPHIVRLIVSLLYVVVPPLFNPLMYGFKMQEISQHLVVLF
>LOCXPOR52.333.HIT1.OR.2R.303.7tm_4.exons1.LR633951.1.Gadus_morhua
MDVDDNMTRIILGGHVQLSKYRYFYFSITFLLFILIICSNTVVLYVIYAHESLHKPMYIFVAALLMNALFGSITVYPKLLVDLLSATQTISRPACRLQSFLIYVYASCEFTLLSAMAFDRYVSICRPLQYHSLVRTQTVKLILVLAFCLPSCKIGIAIILSTNAGLCKFVIMRITCDNYSLVKAGCGDSTISNAYGLCVMVLSILPHLIFIMFSYARIFSICLRSSRDFRRGALNTCLPHLVIFLNFTIIIMFEIIQTRIPSGIPHIVRLIVSLLYVVVPPLFNPLMYGFKMQEISQHLVVLF
>LOCXPOR57.339.HIT1.OR.2R.285.7tm_4.exons2.LR633955.1.Gadus_morhua
ESRYRDAFIKNLTVVLLGIVINYINGSMVHTFHREEVLRANPRYVLFIHLVVNDMIQLFITISLFICTFVFFTINVSVCCLLMTAAVFTTQNTPLNLATMAVECYVAVCLPLRYATVCTLRRAHLAIGLMWATSALTVLPDFFILLATEPLNFFLSRVYCDRDRVFRSIYSVAKRDATNITLLVIVWLTLLYTYFNILFAARSASTDVKKARNTVVLHGFQVLLCMMVYVQPIMLKGFMLLFPEHFSMLRFLSFILTQILPRFVNPILYGLRDKTFRRYLKKYIL
>LOCXPOR57.340.HIT1.OR.2R.282.7tm_4.exons2.LR633955.1.Gadus_morhua
YRDAFIKNLTVVLLGIVINYLNGSMVHTFHREEVLRENPRYVLFIHLVLNDMIQLFITISLFICTFVFLTINVSVCCLLMTAAVFTTQNTPLNLATMAVECYVAVCLPLRYATVCTLRRAHLAIGLMWATSALTVLPDLFILLATEPLSFFLSRVFCDRDRVFRSIYSVAKRDATNITLLVIVWLTLLYTYFSILFVARSASKDAKKAHNTVLLHGFQVLLCMMVYVQPMMLNGLIQFFPGSFSGVQFTAFVLTQILPRLVNPLLYGLRDKTFRRYLKKYIL
>LOCXPOR56.342.HIT1.OR.2R.299.7tm_1.exons2.LR633955.1.Gadus_morhua
LSSNNITVVTASRSREGVYIAAAKNVIVVALFVSINYINGTLVHTFSKHQIFSMNPRYILFIHMVLNDMLQLTVSVLLFVLSYVFFSINACICCSLVTLAALTTQNTPLNLVCMATECFIAVFLPLRHAQLCTVRRTYTLIGLIWLVSSAAIIPDVLIALATEPLEYFLSRVFCVRDNIFPKLIEKVHVYNIVFLVLVWLILFYVYVKILVAAKGANADAKKARDTVLLHAFQLLLCMLTYIAPVLKRSLFLWFPRHYANALFVCYIVIQMFPRFLSPIVYGLRDKTFRQYLKRNMMLK
>LOCXPOR57.343.HIT1.OR.2R.279.7tm_1.exons1.LR633955.1.Gadus_morhua
LTMTLMRLITITYFNRLTALVLTHDLSVQIFYMNPRYILFIHLVINDMILLTLFVFILVLTYIMLDMSVPFCTLLLIMALLTDLNTPLTLAVLAMECYIAICFPLHHVQICTVPKTYLVIGLIWLISGLTVLPDLFVMLGTESHEFLHSRVFCVSTTVFRNVYFKEKRDASNSIFLVLVWLVLFYTYFNILFAAKAASLDAKKGRNTVILHGFQLVLCMLTYVSHLVVIGLTNLLPAAVLAIRFTVPVFISILPRLISPIVYGLRDKTFRKYLKRHLLC
>LOCXPOR57.345.HIT1.OR.2R.292.7tm_1.exons3.LR633955.1.Gadus_morhua
YKVNLHDKTFTTVVAKNVILVALCISINYINGTLVHTFTKHQLFRVDPRYILFIHLVLNDMIQLSISGLLVVIWYIFYTINVSFCCLLLVISICTTLNTPLNLACMAVECYVAVCFPMRYLQICTVKRTYILIGLIWGASAISILPDIVLLVIVEPPSFFHARVICIRDMVFRSSIQKRNTSHIICLVVVWLTLFFTYFNVLFAAKAANADVKKARNTLLLHGFQLLLCMMTYIQPLLLAALLYLFPQHIYESMFALYVLIQVMPRFLSPIVYGVRDKKFRNYLSRYLMCEV
>LOCXPOR57.346.HIT1.OR.2R.300.7tm_4.exons4.LR633955.1.Gadus_morhua
MNLSHCINYNLNTRKETFTTVVAKNVIVVALCISINYINGTLVHTFTKHQLFRVDPRYILFIHLVLNDIIQLSLSGLLIVIWYIFNTINVSFCCLLLVISICTTLNTPLNLACMAVECYVAVCFPMRYLQICTVKGTYILIGLIWGASAISILPDIFLLIIVEPPSFFHSRVFCTRDTVFRSSIQKRNTSHIICLVVVWLTLFFTYFNVLFAAKAANADVKKARNTLLLHGFQLLLCMMTYIMPLLQAALLYLFPQHIYESMFALYVFIQVMPRFLSPIVYGVRDKKFRNYLSRYLMCEV
>LOCXPOR57.349.HIT1.OR.2R.300.7tm_4.exons3.LR633955.1.Gadus_morhua
MNLSCCINYNLNVYKKTYSTVVAKNVVLVALCISINYINGTLVHTFTKHQLFRVDPRYILFIHLVLNDIIQLSLSGLLVVIWYIFNTINVSFCCLLLVIPICTTLNTPLNLACMAVECYVAVCFPMRYLQICTVKRTYILIGLIWGASAISILPDIFLLMIVEPPSFFHTRVLCSRDTVFRSSIQKRNTSHIICLVVVWLTLFFTYFNVLFAAKAANADVKKARNTLLLHGFQLLLCMMTYIMPIFQAALLYLFPQHFYDITFALYVFIQVMPRFLSPIVYGLRDKKFRNYLSRYLMCEV
>LOCXPOR57.350.HIT1.OR.2R.300.7tm_4.exons4.LR633955.1.Gadus_morhua
MNLSHCINYNLNTRKETFTTVVAKNVIVVALCISINYINGTLVHTFTKHQLFRVDPRYILFIHLVLNDIIQLSLSGLLIVIWYIFNTINVSFCCLLLVISICTTLNTPLNLACMAVECYVAVCFPMRYLQICTVKGTYILIGLIWGASAISILPDIFLLIIVEPPSFFHSRVFCTRDTVFRSSIQKRNTSHIICLVVVWLTLFFTYFNVLFAAKAANADVKKARNTLLLHGFQLLLCMMTYIMPLLQAALLYLFPQHIYESMFALYVFIQVMPRFLSPIVYGVRDKKFRNYLSRYLMCEV
>LOCXPOR57.358.HIT1.OR.2R.300.7tm_4.exons3.LR633955.1.Gadus_morhua
MNLSCCINYNLNVYKKTYSTVVAKTVVLVALCISINYINGTLVHTFTKHQLFRVDPRYILFIHLVLNDIIQLSLSGLLVVIWYIFNTINVSFCCLLLVIPICTTLNTPLNLACMAVECYVAVCFPMRYLQICTVKRTYILIGLIWGASAISILPDIFLLMIVEPPSFFHTRVLCSRDTVFRSSIQKRNTSHIICLVVVWLTLFFTYFNVLFAAKAANADVKKARNTLLLHGFQLLLCMMTYIMPIFQAALLYLFPQHFYDITFALYVFIQVMPRFLSPIVYGLRDKKFRNYLSRYLMCEV
>LOCXPOR57.360.HIT1.OR.2R.300.7tm_1.exons3.LR633955.1.Gadus_morhua
MDLSYCINYNLNVYKKTYSTIVTKTVVLVALCISINYINGTLVHTFTKHQLFRVDPRYILFIHLVLNDIIQLSLSGLLIAIWYIFNTINVSFCCLLLVIAICTTLNTPLNLACMAVECYVAVCFPMRYLQICTVKRTYILIGLIWGASAISILPDIFLLVIVEPPSFFHARVICIRDMVFRSSIQKRNTSHIICLVVVWLTLFFTYFNVLFAAKAANADVKKARNTLLLHGFQLLLCMMTYIQPLFQAALLYLFPQHINDSRFALYVLIQVMPRFLSPIIYGVRDKKFRNYLSRYLMCEV
>LOCXPOR57.366.HIT2.OR.2R.288.7tm_4.exons2.LR633955.1.Gadus_morhua
LLRDTLTTAVAKNVIVVALCISINYINGTLVHTFSKHEIFRMNPRYNLFIHLVLNDMIQLSLSGLLHVISYMFYTINVSFCCLLLVISICTTLNTPLNLACMAVECYVAVCFPMRYLQICTMKRTYILIGLIWGASAISILPDIFLLGIMKPPSFFHSRVFCTRDMVFRSSIQKRNTSHIICLVVVWITLFFTYFNVLFAAKTANADVKKARNTLLLHGFQLLLCMMTYIVPMSETALFYFFPQQKLAVVFTFYVFVQIMPRFLSPIIYGVRDKTFRNYLKRYLMCKV
>LOCXPOR57.368.HIT1.OR.2R.288.7tm_4.exons2.LR633955.1.Gadus_morhua
LLRDTLTTAVAKNVIVVALCISINYINGTLVHTFSKHEIFRMNPRYNLFIHLVLNDMIQLSLSGLLHVISYMFYTINVSFCCLLLVITICTTLNTPLNLACMTVECYVAVCFPMRYPQICTVKRTYILIGLIWGASAISILPDIFLLVIMKPPSFFHTRVFCTRDMVFRGGIQKRNTSHIICLVVVWLTLFFTYFNVLFAAKAANRDVKKARNTLLLHGFQLLLCMMTYIVPMFKTALFYLFPQQKLAVVFTFHVFVQIMPRFLSPIIYGVRDKTFRNYLKRYLMCKV
>LOCXPOR58.370.HIT1.OR.2R.341.7tm_1.exons4.LR633955.1.Gadus_morhua
RMMMMSNSSLSPMELLTGNGSSMQPGGAVAFPKDSFTNAMTKNIVAMLVWLVLNVINGTMVYTFMKHRVFYEDPRYIMFICMVVNDAMQLSLVTTLYVVSYIFRQIHASVCCILVMTAVLTTRSTPLILAGMSVERYLSICYPMHYGHICTVRRTFILIWVILLLTAAPPLTDLFITLAKEPPEFFSSSMFCDHSLLFRDRSIYYKNCVFDGSYLSFVALTLLYTYCKIMMAAQAASTTLASVKRARNTVLLHGAQLMLCLLAFVVPSLQASLITQFPHLSLEIRYVFFLLVYIIPRFLSPIIYGFRDENFRRYWIRYLTCRAGRAGRVRPLPIKVTPKVK
>LOCXPOR59.371.HIT1.OR.2R.304.7tm_4.exons1.LR633958.1.Gadus_morhua
ISMNQSFLYTALSLTAYSPPGLLNYVFFVLCLLLYVLTLCANVLLIALILSDPNLLKPMYTFLLHLALNGIVGSCAVCPKVMQSLLSRDPFMSYGGCLLQVLFVNVYGSCAYAILAVMAYDRYISICKPLQYHTIITPGRVRVLLAAAYLFPVGLTAVQVYLTSQLPLCRFAVNKMFCDNLVVVKLACFRRDLDNVYGLFIVCSLVLFPLVCVLLSYMQILSVSWRASKASQRKALSTCAPHLIIFINFSTIIFYSVLYNRRDSVSVLGNFLNSTLFALLPPLFHPLVYGLRTKEIQRSIQKLL
>LOCXPOR60.372.HIT1.OR.2R.304.7tm_4.exons1.LR633958.1.Gadus_morhua
ISMNQSFLYTALSLTAYSPPGLLNYVFFVLCLLLYVLTLCANVLLIALILSDPHLHKPMYTFLLHLALNGIVGSCAVCPKVMQSLLSRDPFMSYGGCLLQVLFVNVYTLCAYAILAVMAYDRYISICKPLQYHTIITPGRVRVLLAAAYLFPVGLTAVQVYLTSQLPLCRFAVNKMFCDNLVVVKLACFRRDLDNVYGLFIVCSLVLFPFVCVLLSYMQILSVSWRASKASQRKALSTCAPHLIIFINFSTIIFYSVLYNRRDSVSVLGNFLNSTLFALLPPLFHPLVYGLRTKEIQRSIQKLL
>LOCXPOR61.373.HIT1.OR.2R.301.7tm_4.exons1.LR633958.1.Gadus_morhua
SSQFPYFILTAYLDMGYLKYLYFVIVLLLYIMIVVANSFLIVTICMKRSLHEPMYVFLCSLLVNQLYGSAGIFPFLLLQITSDTHTISRSMCFLQIYCLNTYASVEFCNLAVMSYDRYLAICCPLHYKARLTSNKVALFITLIWLYSLIKFLITLSLNLRLTLCGNVIDRLSCHNYYVVKLACTETSLNNIYGFISGTLTILVPLIPILFSYAKILRVCLSSSKETRQKAVRTCSPHIASLINFTFGCCFETLQSRFDTTGVLNLLRIFLSFYFLIGQPLFNPIMYGFRMSEIRNAKVFSV
>LOCXPOR62.187.HIT1.OR.2R.299.7tm_4.exons1.LR633958.1.Gadus_morhua
SQIPYFILTAYFDMGYLKYLYFVIVLMLYIVIVVANAFLIVTICMKRSLHEPMYVFLCSLLVNQLYGSAGLFPFLLLQITSDSHTISTSMCFLQIYCIYTYATVEFCNLAVMSYDRYLAICCPLHYEARLTSKKVALLIALVWLYSFIEFLIILCLNLRLKLCGNVMDRLYCQNYYVTKLACSDTTVNNIYGLFAMFLTVFVPLIPILFSYTKILRVCFNGSKETRQKAVSTCTPHIASLINFSFGCCFEVFQSRFNMSGIPGIMRIVLSLYFLTIQPLFNPIIYGLRLSKIRQMCRNV
>LOCXPOR63.188.HIT1.OR.2R.300.7tm_4.exons1.LR633958.1.Gadus_morhua
SQIPYFVLTAYLDMGYLKYLYFVIVLMLYIVIVVANAFLIVTICMKRSLHEPMYVFLCSLLVNELYGSAGLFPFLLLQITSDTHTISRSMCFLQIYCLYTYATVEFSNLAVMSYDRYLAICCPLHYKARLTSCKVALLIALVWLYSLIKFLVSTFLTFRLKLCGNVIDRMYCQIYYVTKLACSDTTVNNVWGLFASFVTIGVPLIPIMFSYTKILRVCVNGSKETRQKAVSTCTPHIASLLIFTFGCGFEIFQSRYNMTSVPRILRIVLSLYFVTIQGLFNPIIYGLRLSKIRQICLNVF
>LOCXPOR63.189.HIT1.OR.2R.300.7tm_4.exons1.LR633958.1.Gadus_morhua
SQFPYFLLTEYLDMGYLKYLYFVILLMLYIVIVVANAFLIVTICMKRSLHEPMYVFLCSLLVNELYGSAGLFPFLLLQITSDTHTISRSICFLQIYCLYTYGTVEFSNLAVMSYDRYLAICCPLHYKARLTSNKVALFIALIWLYSLIKFLVSTFLTFRLKLCGNVIDRLYCQIYYVTKLACSDTTVNNVWGLFASFVTIGVPLIPILFSYTKILRVCVNGSKETRQKAVSTCTPHIASLLIFTFGCGFEIFQSRYNMTSVPRILRIVLSLYFVTIQGLFSPIIYGLRLSKIRQICRNHF
>LOCXPOR64.190.HIT1.OR.2R.305.7tm_4.exons1.LR633958.1.Gadus_morhua
SQFPYFILTAYLDMGYLKYLYFVIVLFLYIVIVFANAFLIVTICMKRSLHEPMYVFLCSLLVNQLYGSAGLFPFLLLQIPSDTHTISRSMCFLQIYCLYTYASVEFCNLAVMSYDRYLAICCPLHYKARLTSNKVALLIALIWLYSLIKFIIPLCLNLRLTLCGNVTDRLYCHNYHVVKLACSVTTVNNIYGLFATFLTVFVPLIPILFSYIKILRVCVVGSKETRQKAVSTCTPHIASLINFSFGCCFEIFQSRFNMTGVPRIIRIVLSLYFLTIQPIFNPIIYGLRLSKIRQMCRNQFCCQKL
>LOCXPOR63.191.HIT1.OR.2R.298.7tm_4.exons1.LR633958.1.Gadus_morhua
SQFPYFILTEYLDMGYLKYLYFVIVLILYIVIVVANAFLIVTICMKRSLHEPMYVFLCSLLVNELYGSAGLFPFLLLQITSDTHTISRSICFLQIYCLHTYATVEFCNLAVMSYDRYLAICCPLHYKARLTSNKVALLIALVWLYSLIKFLVSIFLTFRLKLCGNVIGRLYCQNYYVTKLACSDTTVNNVWGLFATFVTIGVPLFPIVFSYTKILRVCVNGSKETRQKAVSTCTPHIASLLIFTFGCGFEIFQSRYNMTSVPRILRIVLSLYFVTIQGLFNPIIYGLRLSKIRQICRN
>LOCXPOR65.192.HIT1.OR.2R.303.7tm_4.exons1.LR633958.1.Gadus_morhua
SQIPYFILTAYLDMGYLKYLYFVIVLMLYIVIVVANALLIVTICMKRSLHEPMYVFLCSLLVNQLYGSAGLFPFLLLQITSDSHTISRSICFLQIYCLYTYASVEVCNLAVMSYDRYLAICCPLHYKARLTSNKVALLIALVWLYSFIKFLITLCLNLRLKLCGNVIDRLFCFNYDVVLLACSDTTLNNIYGLYGIILSVLVPLIPILFSYIKILRVCVVGSKETRQKAVSTCSPHIASLINFSFGCCFEIFQSRFNMTGVPRIIRIVLSLYLVTIQGLFNPIIYGLRLSKIRQMCRNHFCSK
>LOCXPOR67.193.HIT1.OR.2R.304.7tm_4.exons1.LR633958.1.Gadus_morhua
SQIPYFRLTAYLDMGYLKYLYFLIVLMLYIVIVVANAFLILTICMKRSLHEPMYVFLCSLLVNQLYGSAGLFPFLLLQITSDTHTISRSMCFLQIYCLYTYATVEFCNLAVMSYDRYLAICCPLHYKARLTSNKVALFIALIWLYSFIKVLITLCLNLRLTLCGNVIDRLYCHNYYVTRLACSDTTVNNIYGLFGTFLTVFVPLFPILFSYTKILRVCVVGSKETRQKAVSTCSPHIASLINFSFGCCFEIFQSRFNMTGVPRIIRVFLSLYFLTIQPIFNPIIYGLRLSKIRQMCRNVLVCKK
>LOCXPOR67.194.HIT1.OR.2R.305.7tm_4.exons1.LR633958.1.Gadus_morhua
SQIPYFILTAYLDMGYLKYLYFLIVLMLYIVIVFANALLIVTICMNRSLHEPMYVFLCSLLVNQLYGSAGLFPFLLLQIPSDTHTISRSMCFLQIYCLYTYASVEFCNLAVMSYDRYLAICCPLHYKARLTSNKVALFIALVWLYSLIKFLVSLFLTFHLKLCGNVIDRLYCQNYYVTKLACSDTTVNNIWGIVATFLTIFVPLFPILFSYTKILRVCVVGSKETRQKAVSTCSPHIASLINFSFGCCFEIFQSRFNMNGSPRILRIVLSLYFLAIQPIFNPIIYGLRLSKIRQMCRNQFFCKKL
>LOCXPOR68.197.HIT1.OR.2R.303.7tm_4.exons1.LR633958.1.Gadus_morhua
SQIPYFILTAYLDMGYLKYLYFVIVLMLYIVIVVANALLIVTICMKRSLHEPMYVFLCSLLVNQLYGSAGLFPFLLLQITSDSHTISRSMCFLQIYCLYTYASVEVCNLAVMSYDRYLAICCPLHYKARLTSNKVALLIALVWLYSFIKFLITLSLNLRLKLCGNVIDRLFCFNYDVVLLACSDTTLNNIYGLYGIILSVLVPLIPILFSYIKILRVCVVGSKETRQKAVRTCTPHIASLINFSFGCCFEIFQSRFNMTGVPRIIRIVLSLYLVTIQGLFNPIIYGLRLSKIRQICRNHFCSK
>LOCXPOR120.198.HIT1.OR.2R.291.7tm_4.exons1.LR633958.1.Gadus_morhua
VFTLHGFNDTQANRQLLFAVSLLLYGATVLANLTVVLIVVVEKSLHEPMYVFLCNLCVNGVYGASGFYPKLLHDLLADSQLISYGGCLTQIFTVYSYVFCEYTNLAVMAYDRYVAICRPLQYHLIMTWRRVAQLLLLTWSWALLESGVGVLLTSRLPLCRLHVDKILCTNWAVVKLSCVDTSANNLYGFLLMVVHLLQALLIAVSYANIIQASRTSKTNRRKFFQTCLPHVTTLTVFTLSLMFDTLFSRYGDPYNLPALSNLMAAEFLVVPPLVNPLVYGMNLQRIHSQLL
>LOCXPOR120.198.HIT1.OR.2R.291.7tm_4.exons1.LR633958.1.Gadus_morhua
QQLAVDALQVHPVDQRVDEGRDHQELGRHQVAKCRQVVRVAVAGEQRVEHQRQREHGERGDVRQTRLEELAAVGLGGPRGLDDVGVGDGDQQRLQQVHHHQQEAVEVVGAGVDARQLHHRPVGAEDLVDVQAAEGQAAGEEHAHPALQQRPAPGEQQQLGHAAPRHDQVVLQRAADGHVAVVRHHRQVGVLAEHVGVDGEDLRQAAAVRDELGVGQQVVEQLGVEPGRAVDAVHAQVAEEHVHGLVEALLHHDDQHHRQVGQHGGAVQQQAHRKQQLAVGLGVVEAVQREH
>LOCXPOR69.199.HIT1.OR.2R.320.7tm_4.exons1.LR633958.1.Gadus_morhua
MDPLQDRNLSHSSFVFLGFPELSRHLRLLALPFSLSYGWVLLGNLLLVHVVRSLPSLHSPMHLLISALCLVDVLAVSAIIPRMLVGFFSEQDHISLAGCLLQMFVAHFLSSLESTLLLAMALDRYVAICRPLRYADVINPRAALKLCAFAVLRSCSIMLALVALAGSLTFCGSSVILHCYCDHMALVSLACGDTGRSNAMGLAVIGCFVGGDISLIFLSYVCILRAVLRTPHGDRWKAFHTCGTHLMVMMCFYLVGSVTFLSHNLHIPISTSGNTFMGLAYILLPATVNPVIYGVRTKEIRNGFYKVFNVKAKDNMAVKV
>LOCXPOR69.199.HIT1.OR.2R.320.7tm_4.exons1.LR633958.1.Gadus_morhua
DLHCHVVLGFDVKDFIKAVPDLLSPDPVDDGVDGGGQQDVGQAHEGVAAGGDGDVEVVGQEGHAAHQVEAHHHHQVRPAGVEGLPAVSVGGPQHRPQDAHVGEEDEGDVPAHEAADDGQPHGIAPARVAARQADQRHVVAVAVEDDAGAAEGQRAGQRHQGQHDGAAAEHGEGAQLQSRAGVDDVCVAQRAADGHVAVQRHGEEQRRLQRRQEVGHEHLEQAAGQTDVILLREEAHQHPGDDGADRQDVHQAERGDEEVHGAVQAGQAPHHVDQQQVPQQHPAVGQREGQRQQTQVSAELREAQEHKGTVGEVPVLQGVH
>LOCXPOR69.199.HIT1.OR.2R.296.7tm_4.exons1.LR633958.1.Gadus_morhua
GPLAGQEPLPQFLCVPGLPGAQQTPASAGAALLAVLRLGAAGEPAAGPRGEEPAQPAQPHAPPHLRALPGGRPGGQRHHPQDAGGLLLGAGSHQSGRLPAPDVRGPLPVVAGVYAAPRHGAGPLRGHLPPAALRRRHQPPRGSEAVRLRRAPQLLHHAGPGGAGRLADLLRLQRHPPLLLRPHGAGQPGVRRHGPEQCHGAGRHRLLRGRGHLPHLPLLRVHPAGGAADPPRRPLEGLPHLRDAPDGDDVLLPGGQRDLPVPQPPHPHLHQRQHLHGPGLHPAARHRQPRHLRGPD
>LOCXPOR71.200.HIT1.OR.2R.315.7tm_4.exons1.LR633958.1.Gadus_morhua
MSHSNATRINNFYILGFPGLLAENEGPVSALLFLIYAFIVAGNILIITIVSLERSLHKPTYLIFCHLAFTDLVYGTVILPKIISKYWFDNGLISYYGCFTQMYFVHFLGATHSFILMVMALDRFVAICAPFHYPRFITNTTITALCAISWFVPIAWMVGVVCHALTLLYCGPNEIQLCYCDHITITRLACESARAVQIVAFILAMISLLLPLAFIFFSYVFIIVAVVKMSSSDGRTKALSTCTPQLFITCLYYMPRCFVYLANNVGFTFSDPVRIIVIMMYSVLPAAVNPVIYCFKTKEIKETLKKRLNKRKATV
>LOCXPOR72.201.HIT1.OR.2R.312.7tm_4.exons1.LR633958.1.Gadus_morhua
ITEFIILGFPGLNPKYDGLVAAFLFVLYLIIIGGNLLILVFVCCERSLHKPTYLIFCHLAMNDLLFGTVTLPKMISRYWLDDRIIPFSACFTQMYFVHSLGAIHSIILLIMALDRFIAICVPLRYPALITTKNISIVCLLSWALTFLRMSGVMTQALNFSYCASNVIIQCYCDFISISSLGCGKEEVKFAMSVAVGNAMFSLLLPLAFIIFSYFSIIIVAVLKLARTREGRYKALSTCTPQIFITCLYYLPRCFVYISSLVGFSFGINFKISLVLLYSLGPAAVNPIIYCLKTKDIKDNMIKRLKNTRIGVR
>LOCXPOR73.202.HIT1.OR.2R.320.7tm_4.exons1.LR633958.1.Gadus_morhua
IMNTSNTTVTEFIILGFPGLNPKYDGLVAAVLFVLYLIIIGGNLLILVFVCCERSLHKPTYLIFCHLAMNDLLFGTVTLPKMISRYWLDDRIIPFSACFTQMYFVHSLGAIHSIILLIMALDRFIAICVPLRYPALITTKNISIVCLLSWALTFLSMSGVMTHALNLSYCASNVIIQCYCDFISISSLGCGKEEVKFAKSVAVGYAMFSLLLPLAFIIFSYFSIIIVAVLKLARTREGRYKALSTCTPQIFITCLYYLPRCFVYVSSYVGFSFGIDFQISLVLLYSLCPAAVNPIIYCLKTKDIKENMTKRLKKTRIGVR
>LOCXPOR74.203.HIT1.OR.2R.309.7tm_4.exons1.LR633958.1.Gadus_morhua
KMNLHNGSIQITEFVIGGFEKVERQMEIGFVMLVVYLLIIVANTLNIVFIILDKKLHKPMYLLICNLAVVDILISSSSCPTMIGVLLAGANTISYAACLIQMFSFQVAEAMEMFALAVMALDRLIAISFPLRYHSILTNARTIAITYFLWVAACAFVTLMPVLLIPIPYCFNRLRYSFCDYPAIIRTSCHDPKHFFNLATIVWYFLLFFTFGFICISYACIISVVLRSSKNESRKVLGTCLSHLIVVVCYYLPLFMRIVFTRIGLVLTLEEQQGLTIGAILGPSLVNPFVYCLRTKEIKNKLFGIFKKV
>LOCXPOR75.204.HIT1.OR.2R.311.7tm_4.exons1.LR633958.1.Gadus_morhua
MNLHNGSIQITEFVIGGFEEVGRQMEIGLVILIVYVLLMLANTLNIVFVILDKKLHKPMYLLICNLAVVDMLYSTSSCPTMIGVLLAGVNTISYAACLIQMFSFQVAETMELFALAVMAFDRLIAISFPLRYHSILTNVRTIAITYFLWVAACGFVTLMPVLLIPMPYCFNRLRYSFCDFPAVARTSCLNPSYYFNLATIVWFFLLFFTFGFICISYVWIISVVLRSSKNESRKVLSTCFSHMLVVACYYVPLFVRIVFTRIGLVLTLEERQGLMIGAILGPSLLNPFVYCLTTKEIKNKLFGIFKKVKQI
>LOCXPOR76.206.HIT1.OR.2R.306.7tm_4.exons1.LR633958.1.Gadus_morhua
MNSRNFSIQITEFVIEGFEKVERKMAIGVVMLIVYVLIILANTLNIVFVILDKKLHKPMYLLICNLAVVDMLYSTSSCPTMIGVLLAGANTISYAACFIQMFIFQVAETMELFALAVMAFDRLIAISFPLRYRSILTNVHTIAITYFLWVAACAFVTLMPVLLIPMPHCSNRLTYAFCDFPAVVRTSCLNPSYYFNLATIVLFFLLFFTSGFICLSYAWIISVVLKSSKNETRKLLSTCFSHLIVVVCYYVPLFVRVVFTRIGLVLTLEERQGLMIGAILGPSLVNPFVYCLRTKEIKNKLFGIFK
>LOCXPOR77.207.HIT1.OR.2R.312.7tm_4.exons1.LR633958.1.Gadus_morhua
KQNKMVIYYNTSSILNLQPLNLPLETAISTFLLATLSYLVILFCNLCLILTVVLNKTLHQPMHLLLINLPINDLIGSTAFFPQIIKELLLDTRKMHYTACLAQAFCIHTYAVGAVLILSLMAYDRYVAICSPLKYQSIMTNAHIMKLITAMWVFSLILVSVIFILLLRLPRCKSLITHSYCDNPSLLGLVCADTSINNIYGLFTVAIVQLIGHASILYTYLHILVACCKTKRSDTKSKAMQTCATHLVVFLLLECMGLFTIISYRLNNISPVLRRFIGASAIIFPSTLNPIIYGLKTKEIRGKALAFFRKRI
>LOCXPOR80.209.HIT1.OR.2R.305.7tm_4.exons1.LR633958.1.Gadus_morhua
TLGYWKMELKLESLNLETGNIYPAFIFGTLAYLITIFFNMLVLTTIVFTKSLHKPMFLLLLNLPIMDMIGATAFLPQLVTSIVSKNRAISYPGCFLQALSIHIYGTGNLMFLSAMAYDRYIAICLPLRYNAIMTSNILIRIISSIWLVTISLIGILLALFARFKICRNRVVDVYCNNPSLVKLVCEDSSVNNYYGLFTIILIQGGSLLIIVYTYIQILLTCAITKQSDARGKALQTCGTHLIVFIFLEVNTAISLISHRFESVSPYLRRALGVSIVVFPPLLNPIVYGFKTKELRRNIIRLFRRS
>LOCXPOR78.210.HIT1.OR.2R.304.7tm_4.exons1.LR633958.1.Gadus_morhua
TPGHWTMELTMDSLDIPPGFIYPAFVFGTLTYVMILFCNILVFTTIVFTKSLHSPMFILLLNLPILDIMGATALLPQLLHSIVSKDRSISYPGCFLQALLIHIYGSGNLLFLTVMAYDRYIAICLPLRYHSLMTSNILIRIIVGVWLFDIFILAVLFGISTQFKFCMNNIVDVFCNNPSLVKLVCGDSSVNDYYGLFTITLFQGGSLIIVSYTYIQILLTCLTNKQSDARVKALQTCGTHLIVFLLFENNALITLLAHRFESVSPNIRRALGVSVIVFPPILNPLIYGLNTKELQKNMMKIIQR
>LOCXPOR79.211.HIT1.OR.2R.304.7tm_4.exons1.LR633958.1.Gadus_morhua
TPGHWTMELTMESLNIPPGFIYPAFVFGTLTYVLILFCNILVFTTIVFTKSLHSPMFILLLNLPVLDIMGATALLPQLLHSIVSNDRSISYPGCFLQALLIHIYATGNFLFLTAMAYDRYIAICLPLRYHSLMTSNILIRIIVVVWLFDIFILAVLFGISTRFKFCMNNIVDVFCNNPSLLKLVCGDSSANNYYGLFTIILIQGGSLIIVTYTYIQILVTCLKTKQSDARGKALQTCGTHLIVFLLLEINALITLLSHRFESVSPHLRRAIGLSIIVFPPVLNPLIYGLNTKELQKNMIKIIKR
>LOCXPOR78.212.HIT1.OR.2R.304.7tm_4.exons1.LR633958.1.Gadus_morhua
TPGHWTMELTMDSLDIPPGFIYPAFVFGTLTYVMILFCNILVFTTIVFTKSLHSPMFILLLNLPILDIMGATALFPQLLHSIVSNDRSISYPGCFLQALLLHIFGSGNLLFLTAMAYDRYIAICLPLRYYSLMTSNILIRIIVGVWLFNIFMLAVLFGLSTRFKFCMTHIVTVLCSNLALVKLVCGDSSVNNYYGLFIIILVQGGSLLSVIFTYIQILVTCVKTKQSGARGKAFQTCGTHLIVFLLLEINALIAFLSHRYEHVSPHIRRAIGLSIIVFPPVVNPLIYGLNTKELRTNMIKILKR
>LOCXPOR80.214.HIT1.OR.2R.305.7tm_4.exons1.LR633958.1.Gadus_morhua
TPGHWNMELTMESLDIPPDYIYPAFVFGTLTYVMILFCNILVVTTIVFTKSLHSPMFILLLNLPVLDIMGATALFPQLLHSIVSNDRSISYPGCFLQALLIHIYGSGNFLFLTAMAYDRYIAICLPLRYHSLMTSNILIRIIVVVWLFDIFIMAVLFGISTRFKFCMNNIVDVFCNNPSLVKLICEDSSVNNYYGLFTIILIQGGSLILVIYTYIQILLTCVTTKQSDARGKALQTCGTHLIVFVFLQINCCIVLMSHRFESVSPYLRRALGVSGIVYPPVLNPLIYGFKTQELRRNIIQILRRS
>LOCXPOR81.215.HIT1.OR.2R.304.7tm_4.exons1.LR633958.1.Gadus_morhua
TPGHWTLELTMKSLNIPVGYIYPAFVFGTLTYVIILFCNILVITTIVFTKSLHSPMFILLLNLPILDVMGATALFPQLLHSIVSNDRSISYPGCFLQALLIHIYGSGNFLFLTAMAYDRYIAICLPLRYHSLMTSNILIRIIVVVWLFDILIIVVLLGISTRFKLCKNYILDVFCNNPSLVKLVCEDSSVNRNYGVFTIILVQGGSLFLVIFTYIQILLTCMKTKQSDARGKALQTCGTHLVVFLFFHLICIIATMSHRFDILSPNLRQALGASAIVFPPVLNPLIYGLNTKELQKNMIKIIKR
>LOCXPOR82.216.HIT1.OR.2R.304.7tm_4.exons1.LR633958.1.Gadus_morhua
THGHWTLELTMESLDIPPGYIYPAFVFGTLTYVIILFCNILVFTTIVFTKSLHSPMFILLLNLPVLDVMGATAFLPQLLHSILTNDRSVSYPGCFLQALLIHISGGGDFLFLTAMAYDRYIAICLPLRYHSLLTFNVLIRIIVGVWLSIIIIMGVLLCTTTQFKLCMNNIVDIFCNNPSLVKLACEDTSVNRNYGVFTIILVQAAPAVIVTYTYIQILLTCMKNKQSDRIGKALQTCGTHLVVFIFLQFIVMLTLMAHRFKSVSPNLRRALGIAFMVFPPVLNPLIYGLNTKELRKNMIQMVKR
>LOCXPOR83.223.HIT1.OR.2R.304.7tm_4.exons1.LR633958.1.Gadus_morhua
THGHWTLELTMESLDIPPGYIYPAFVFGTLTYVIILFCNILVFTTIVFTKSLHSPMFILLLNLPILDIMGATALLPQLLHSILTNDRSVSYPGCFLQALLIHISGGGDFLFLTAMAYDRYIAICLPLRYHSLLTFNVLIRIIVGVWLSIIIIMGVLLCTTTQFKLCMNNIVDIFCNTPSLVKLTCEDTSVNRNYGVFTIILVQAAPAVIVTYTYIQILLTCMKNKKSDRIGKALQTCGTHLVVFIFLQFICMLTVMAHRFKSVSPNLRRALGIAFMVFPPVLNPLIYGLNTKELRKNMIQMVKR
>LOCXPOR84.225.HIT1.OR.2R.304.7tm_4.exons1.LR633958.1.Gadus_morhua
TPGHWTLELTMESLNIPPGYIYTVVVFGTLTYVMILFCNILVITTIVFTKSLHSPMFILLLNLPVLDVMGATALFPQLLHSIVSKDRSISYPGCFLQALLIHIYGSGNFLFLTAMAYDRYVAICLPLRYHSLMTSNILTRIIVVVWFGVIFIITVALGTTTEFKLCRNNIVDIFCSNPTLVKLVCEDTSVNKNYGIFNIILVQAGPVIIVTYTYIQILLTCMKNKQPDARGKALQTCGTHLVVFLFFQFICIIALMAHRFERVSPNIRRALGVSVIVFPPVLNPLIYGLNTKELQINMIKIIKR
>LOCXPOR85.226.HIT1.OR.2R.299.7tm_4.exons1.LR633958.1.Gadus_morhua
AMQLTLQALDLPPGQEYPVFVLGTLTYMTILLCNTLVFATIVFTKSLHKPMFLLLLNLPLMDMIGATAFLPQFVTSILTKNRSISYPGCFFQAFLLHFYGTGNLLFLTLMAYDRYIAICLPLRYNSIMIPKTIMTLVIAIWFAEILFFIVLFSLIARFRICKTNIVDIFCSNPAMRKLLCVDTKVYNYFGLFFTGVIQGIPLVIVTYTYIQILLTCMMTKQADARGKALQTCGTHLVVFLFFEFNAAITLISHRFESVSPYLRRAVGVYITIFPPVLNPLIYGLKTKELQESMIKMFKK
>LOCXPOR86.227.HIT1.OR.2R.299.7tm_4.exons1.LR633958.1.Gadus_morhua
AMQLTLQALDLPPGQEYPVFVLGTLTYMTILLCNTLVFATIVFTKSLHKPMFLLLLNLPLMDMIGATAFLPQFVTSILTKNRSISYPGCFFQAFLLHFYGTGNLLFLTVMAYDRYIAICLPLRYNSIMIPKTIMTLIIAIWFAEILFFIVLFSLIARFRICRTNIVDIFCSNPAMTKLLCVDTKVYNYFGLFFTGVIQGIPLFIVTYTYIQILLTCMMTKQADARGKALQTCGTHLVVFLFFEFNAAITLISHRFESVSPYLRRAVGVSITIFPPVLNPLIYGLKTKELQESMIKMFKK
>LOCXPOR87.228.HIT1.OR.2R.299.7tm_4.exons1.LR633958.1.Gadus_morhua
AMQLTLQSLDLPPGRKYPVFVLGTLTYMTILLCNTLVFATIVFTKSLHKPMFLLLLNLPLMDMIGATAFLPQLVTSILTKNRSISFPGCFFQAFLIHFYGTGNLLFLTVMAYDRYIAICLPLRYNSIMIPKTIMRLIIAIWFAEILFYIMVFSLVARFRICRTHIVDIFCNNPAMQKLICDDTKFSNYFGLFFTGVIQGIPLVIVTYTYIQILLTCMMTKQADARGKALQTCGTHLVVFLFFEFNTAITTISHRFESASPYLRRAMGVSIIIFPPVLNPLVYGLKTKELQESMIQMFKK
>LOCXPOR88.229.HIT1.OR.2R.299.7tm_4.exons1.LR633958.1.Gadus_morhua
AMQLTLQSLDLPPGKEYPVFVLGTLTYMTIFLCNTLVFATIVFTKSLHKPMFLLLLNLPIMDMIGATAFLPQLVTSILTKNRSISYPGCFFQAFFLYFYGTGNFLFLTAMAYDRYVAICLPLRYMSIMNPKTLMRLIIAIWFAEILFYIVLFSLVARFRICRTHIVDFFCNNPAITKLLCDDTKFNNYFGLFFIGVIQGIPLVIVTYTYIQILLTCMMMKQADARGKALQTCGTHLVVFLFFEFNAAITLISHRFESVSPYLRRALGVSIIIFPPVLNPLIYGLKTKELQKSIIKMLKK
>LOCXPOR89.230.HIT1.OR.2R.299.7tm_4.exons1.LR633958.1.Gadus_morhua
AMQLTLQSLDLPPGQEYPVFVLGTLTYMTILLCNTLVFATIVFTKSLHKPMFLLLLNLPLMDMIGATAFLPQLVTSILTKNRSISYPGCFFQAFLLHFYGSGNLLFLTAMAYDRYIAICLPLRYNSIMIPKTIMRLIIAIWFAEILSNILLFSLVARFRICRTHIVDIFCNNPSMNKLLCDDTKVNNYYGLFLICVTQGIPLVIVTYTYIQILLTCMMTKQADARGKALQTCGTHLVVFLFFEFNAAITLISHRFESASPYLRRAMGVSIIIFPPVLNPLIYGLKTKELQKSMITFFKR
>LOCXPOR90.231.HIT1.OR.2R.299.7tm_4.exons1.LR633958.1.Gadus_morhua
AMQLTLQSLDLPPGQEYPVFVLGTLTYITILLCNTLVFATIVFTKSLHKPMFLLLLNLPIMDMIGATAFLPQLVTSILTKNRSISYRGCFFQAFLIHFYGAGNLLFLTVMAYDRYVAICLPLRYNSIMNPKTIMRLIIAIWFAEILFNMVLFSLVARFRICRTHIVDIFCNNPSMNKLLCDDTKVNNYFGLIFIGVIQGIPLVIIIYTYIQILLTCMMTKQADARGKALQTCGTHLVVFLFFEFNAAITLISHRFESVSPYLRRAMGVSIIIFPPVLNPLIYGLKTKELQKSMITIFKR
>LOCXPOR93.234.HIT1.OR.2R.297.7tm_4.exons1.LR633958.1.Gadus_morhua
KLTLQSLDLPPGQEYPVFVLGTLTYMTILLCNTLVFATIVFTKSLHKPMFLLLLNLPLMDMIGATAFLPQLVTSILTKNRSISYPGCIFQAFLIHFYGTGNLLFLTVMAYDRYVAICLPLRYNSIMIPKTIMRLIIGIWFADILFYMVFFSLVARFRICRTHIVDIFCNNPAMTKLLCDDTKFNNYFGLFFLAVIQGMPLVIVTYTYIQILLTCMMTKQADARGKALQTCGTHLVVFLFFEFNAAITLISHRFENASPYLRRAVGVSIIIFPPVLNPLIYGLKTKELQKSIIKMFKK
>LOCXPOR91.235.HIT1.OR.2R.299.7tm_4.exons1.LR633958.1.Gadus_morhua
AMQLTLQSLDLPPGQEYPVFVLGTLTYMTILFCNTLVFATIVFTKSLHKPMFLLLLNLPILDMIGATAFLPQLVTSILTKNRSISYLGCFFQAFLLHFYGTGNLLFLTVMAYDRYIAICLPLRYNSIMIPKTIMRLIIAIWFAEILFYIKVFSLVARFRICRTHIVDIFCNNPSMNKLLCDDTKVNSYYALFLIGVTQGIPLVIIIYTYIQILLTCMTTKQADARGKALQTCGTHLVVFLFFEFNAAITLISHRFESVSPYLRRAMGVSIIIFPPVLNPLIYGLKTKELQESMIKMFKK
>LOCXPOR92.236.HIT1.OR.2R.299.7tm_4.exons1.LR633958.1.Gadus_morhua
AMQLTLQSLDLPPGQEYPVFVLGTLTYMTILLCNTLVFTTIVFTKSLHKPMFLLLLNLPIMDMIGATAFLPQLVTSILTKNRSISYPGCFFQAFLIHFYGTGNFLFLTAMAYDRYIAICLPLRYNSIMNPKTIMRLIIAIWFADILFFIVLFSLVARFRICRTNIVDIFCNNPAMNKLLCDDTTVNNYFGLIFIGVIQGIPLIIVTYTYIMILLTCMMTKQADARGKALQTCGTHLVVFLFFELNAAITLISHRFESVSPYLRRAVGVSITIFPPVLNPLIYGLKTKELQRSMIKMFKK
>LOCXPOR93.237.HIT1.OR.2R.299.7tm_4.exons1.LR633958.1.Gadus_morhua
AMQLTLQSLDLPPGCKYPVFVLGTLTYMTILLCNTLVFVTIVFTKSLHKPMFLLLLNLPLMDMIGATAFLPQLVTSILTKNRSISYPGCFFQAFLLHFYGTGNLLFLTVMAYDRYIAICLPLRYNSIMIPKTIMRLIIAIWLAEIVFYIVFFSLVARFRICRTNIVDIFCTNPAMQKLICDDTKFNNYFGLFFTGVIQGIPLVIVTYTYIQVLLTCMMTKQADARGKALQTCGTHLVVFLFFEFNAAITLISHRFENASPYLRRAMGVSIIIFPPVLNPLIYGLKTKELQKSIIQMFKK
>LOCXPOR94.238.HIT1.OR.2R.302.7tm_4.exons1.LR633958.1.Gadus_morhua
GNWAIQLTLQSLDLPPGQEYPVFVVGTLTYITILFCNTLVFATIVFTKSLHKPMFLLLLNLPIMDMIGATAFLPQLVTSIWTKNRSISYPGCLVQAFLIHLYGAGNLVFLTAMAYDRYVAICLPLRYNSIMTPNTLMRLIISIWFANILFFTVLFSLVTRYSICRTKIVDIYCNNPSMTKLLCEDTKVNNYFGLAFIVIFQGAPLVIIMYTYIQILLTCVMTKQADARVKALQTCGTHLVVFLFFEFNAAITLISHRFESVSPYLRRAVGVSIIIFPPVLNPLIYGLKTKELQKSMIKMFKR
>LOCXPOR95.239.HIT1.OR.2R.302.7tm_4.exons1.LR633958.1.Gadus_morhua
GNWAIQLTLQSLDLPPGQEYPVFVVGTLTYITILFCNTLVFATIVFTKSLHKPMFLLLLNLPIMDMIGATAFLPQLVTSIWTKNRSISYPGCLVQGFLIHLYGTGNLIFLTAMAYDRYVAICFPLRYNSIMTPNTLMRLIISIWFADILFFTVLFSLVTRYSICRTKIVDIYCNNPSMTKLLCEDTKVNNYLGLASIVIFQGAPLVIIMYTYIQILLTCVMTKQADARGKALQTCGTHLVVFLFFEFNAAITLISHRFESVSPYLRRASGVSIIIFPPVLNPLIYGLKTKELLKSMIKMFKR
>LOCXPOR96.241.HIT1.OR.2R.307.7tm_4.exons1.LR633958.1.Gadus_morhua
MENESMSVINVVSLDPFYIPPRGRYPIFFLGVMIYLFAIFCNLTLLAVIIFERKLHTPMYFILFSLPLNDLVGITAMLPKVLSDIVTGTRKVHYQLCVLQAFLLHMYGGGVLFILAAMAFDRYMAICRPLRYRSVMSVRTVVSIVCLVWGLDFVLILSLFVLQTRLPKCRTAVMNVFCDNPSLLKLSCGNTALNNIVGLLTTAAMQLLSVSVQLFSYIRILVACIGSRRSEAKTKAINTCMSQLIIFCIFEIVGTFTILSHRFKNVSPDLQKIMGMLIFLVNPILNPIVYGLKTSEIRNTLLALVKN
>LOCXPOR97.243.HIT1.OR.2R.309.7tm_4.exons1.LR633958.1.Gadus_morhua
MEINNSITKDILQIQGFNISPQFTYPVALLLLFVYLLILVSNIGVVTLIVTEKSLHQPMYMLFCNLSVNDLIGNTVLLPRLMVDIVSTERLITYNQCVAQAFCSHTFGSASHLILIIMAFDRYVAICHPLRYGSLMTTRTVAWLSTAAWAVSVLLVSVLIGLTVRLSRCRALVQNAYCDNASLFKLSCDDVSVNNIYGLFFTVALFSSSMFCITLTYFRIALACWMRKNKELNSKAMQTCASHLVLYLIMLWSGFLTIILHRFPDYPDLRKIAYILFHVLPANLNPVIYAIQTRSLRDKILQVFGRKVT
>LOCXPOR97.243.HIT1.OR.2R.281.7tm_4.exons1.LR633958.1.Gadus_morhua
GNQQLNHKGHPTDPGLQHLPPVHLPCGPPASLRLPTHPRLQHRRGHANRHREKPAPANVHAVLQPVRERPHRQHGAASPAHGGHRVHRETHHVQPVRGAGLLQPHLRLGLPPHPDHHGVRPLRGHLPPTEVRLPHDHPHGGVAVHRGVGRVRPAGVRADRPDGTAEPLPRASAECLLRQRLAVQAVVRRRVRQQHLRAVLHGGAVQLLHVLHNAHILPDSVGVLDAQEQGAEQQGHADVRQPPGALPHHAVVGLPDHHTAPLPRLPGPQEDRLHPVPRPSR
>LOCXPOR99.244.HIT1.OR.2R.302.7tm_1.exons1.LR633958.1.Gadus_morhua
MQNVTGLSGNSTSPTNLHVIIKVCLVVPFFSIFLFCIVLMLYIFASNRHFMDSTRYILFAFMLVNDTLVMLSSVLLFLLAIGQSRFPIVFCAPLLFFSTASFLNTPLILATMSLERYVAIMYPLQCPPLWRSDRIWIILLCLWLISCVLPTVDFSIAGARPGVDVLSTPIYCNPEVLNSPVQILFKVSLNGLFFGTMAVIILYTYIKILLETKTMRQDRASVNKAMHTVLLHGFQLLLCLLAFTNPITEMLLLLNDYWLPSDIYFLTFFCFCLIPRFLSPLIYGWRDKSLRDHMRKVTFCCS
>LOCXPOR99.245.HIT1.OR.2R.303.7tm_1.exons1.LR633958.1.Gadus_morhua
MHNVTGLSGNSTSPTNLHVIIKVCVVVPFFSIFLFCIVLMLYIFASNRHFMDSTRYILFAFMLVNDTLVMLSSVLLFLLAMGQSRFPIVFCAPLLFFSTASFLNTPLILATMSLERYVAIMYPLRCPPLWRSDRVWFILLCLWLISCVLPTVDFSIAGARPGVDVLSTPIYCNPVALNSSPVQILFKVSLNGLFFGTMAVIILYTYIKILLETKKMRQDRASVNKAMHTVLLHGFQLLLCLMSFTNPITERLLLLNAYLLPGDIYFFTFFCFGLIPRFLSPLIYGLRDKSLRDHMRKVTFCCS
>LOCXPOR100.247.HIT1.OR.2R.307.7tm_1.exons1.LR633958.1.Gadus_morhua
MHNVTGLSGNSTSPTNLHVIIKVCVVVPFFSIFLFCIVIMLYIFASNRHFMDSTRYILFAFMLVNDALVMMFSVLLFLLAMGQLRFPIVFCAPLLFFSTASFLNTPLILATMSLERYVAIMYPLQCPPAWRSDRIWIILLCLWLISCVLPTVDFSIAGARHGVDVLSTPVYCNPVALNSSPVQNLFKFYMNGLFFGAVAVIVLYTYIRILLETKKMRQDRASVNKAMHTVLLHGFQLLLCLMAFNNQITERLLLKNAYWSPGELYFFNYFCFILIPRFLSPLIYGWRDKSLRYHMRKAAFCCSYSLR
>LOCXPOR101.248.HIT1.OR.2R.307.7tm_1.exons1.LR633958.1.Gadus_morhua
MHNVTGLSGNSTSPTNFHVIIKVCVVVPFFSIFLFCIVIMLYIFASNRHFKDSTRYILFAFMLVNDALVMMFSVLLFLLAMGQLRFPIVFCAPLLFFSTASFLNTPLILATMSLERYVAIMYPLQCPPAWRSDRIWIILLCLWLISCVLPTVDFSIAGARHGVDVLSTPVYCNSVALNSSPLQNLFKFYINGLFFGAVAVIVLYTYIKILLETKKMRQDRASVNKAMHTVLLHGFQLLLCLMAFNNQITERLLLLNAYWSPRELYFFNYFCFILIPRFLSPLIYGWRDKSLRDHMRKATFCCSYSLR
>LOCXPOR102.249.HIT1.OR.2R.307.7tm_1.exons1.LR633958.1.Gadus_morhua
MQNVTGLSGNSTSPTNLHVIIKVCVVVPFFSIFLFCIVLMLYIFASNRHFMDSTRYILFAFMLVNDTLVMLSSVLLFLLAMGQLRFPIVFCAPLLFFSTASFLNTPLILATMSLERYVAIMYPLQCPPAWRSDRVWIILLCLWLISCVLPTVDFSIAGARPGLDVLSTPVYCNLGVLNSSSSQNMFKVSLNGLFFGAVAVIILYTYIRILLETKKMRRDRSSVNKAMHTVLLHGFQLLLCLMSFTNPITERLLLLNTYWPPSDIYFFTFFCFILIPRFLSPLIYGWRDKSLRDHMRKATFCCSHRLR
>LOCXPOR103.250.HIT1.OR.2R.301.7tm_1.exons1.LR633958.1.Gadus_morhua
NNSTQSNGAPVSLRKLNYIFIVVQILIAFFLYLNCLLITTFFKKGAFRRSMRYILFAYTLTSDCLYLLVTNVLLIMSLFDIFMQIWICILLLIVVSVYTFVFLLTLTMMTLERYVAICMPMQHGALCTPRNALHCILIINTISSIPISISLSIYWASVPLSIYMEGRICSMEMLIIHRWQSHYWSAITQLYFVIMFVIVVFCYVQIGKAARKASGETKKSSGKGLRTVLLHGFQLILCLTRLWCPFVEAAIMQYDIILYSNVRYANYIIFTLAPRCLSSLVYGLRDEAFFLMLKYYAVFGL
>LOCXPOR105.251.HIT1.OR.2R.306.7tm_1.exons1.LR633958.1.Gadus_morhua
NNSTQSVGLGSLKQISHKVIIVQVLIAIFLYLNCLLLTTFFKKDVFRSSMRYIFFAYTLMSDCLYLMVTDILLLLSFYRIVMQIWLCILFLIVGTAYNLIFPLTLTLMTLERYVAICMPMQHGALCTPRNALHYILIVNAISLLPISISLLIYSASVPVSMLSEDSVCTVEMLIIHRWQSHYWSAIIQLYFVIMFVIVMFCYVQILKAARKASGETKKSSGKGLRTVLLHGFQLLLCLTGLWCPLVEAAVVQIDLILFINVRYINYIVFTLAPRCLSSLVYGLRDRRLFVIFKYYAVFGLFNKAPP
>LOCXPOR105.252.HIT1.OR.2R.306.7tm_1.exons1.LR633958.1.Gadus_morhua
NNSTQSGGLGSLKQISRKVIIVQVLIAIFLYLNCLLLTTFFKKDVFRSSMRYIFFAYTLMSDCMYLMVTDILLLLSFYRIVMQIWLCILFLIVGTAYNLIFPLTLTLMTLERYVAICMPMQHGALCTPRNALHYILIVNAISLLPISISLLIYSASVPVSMLSEDSVCTVEMLIIHRWQSHYWSAIIQLYFVIMFVIVMFCYVQILKAARKASGETKKSSGKGLRTVLLHGFQLLLCLTRLWCPLVEAAVVQIDLILFINVRYINYIVFTLAPRCLSSLVYGLRDRRLFVIFKYYAVFGLCNKAPP
>LOCXPOR105.253.HIT1.OR.2R.296.7tm_1.exons1.LR633958.1.Gadus_morhua
GWIGSIHYRALIVQILIIIFLYLNGLLLTTFFKKDVFRSSMRYIFFAYTLMSDCLYLMVTDVLLLFSYNRIVMQIWLCLLFLIIGTAYNFVFPLTLTLMTLERYVAICMPMQHGALCTQRNALHCILIINAISLLPISISLSIYWASVPFSRYTEDLVCGVEMLIIHRWQSHYWSAITQLYFVIMLVIVMFCYVQILKAARKASGETKKSSGKGLRTVLLHGFQLILCLTRLWCPLVEAAVMQMDLRLFVDLRYANYVVFTLAPRCLSSLVYGLRDHKLFVNLKYYAVFGLACQPP
>LOCXPOR99.254.HIT1.OR.2R.298.7tm_1.exons1.LR633958.1.Gadus_morhua
TGLSGNSTSSPPFPIIQVCVVVPFFSIFLFCIVLMLYIFASNRHFMDSTRYILFAFMLVNDTLVMLFSVLLVFLVAAKARFPIVFCAPLLFFSTASFLNTPLILATMSLERYVAIMYPLQCPPAWRSDRVWIILLCLWLISCVLPTVDFSIAGARPGLDVLSTPVYCSTVVLNSSTVQTLFKVSLNGFFFGAVALMILYTYIKILLETKKMRQDRASVNKAMHTVLLHGFQLLLCLLAFTNPISEQLLVLHANWVPEDIYFFNYFCFILIPRFLSPLIYGWRDKSLRDHMRRAALCCS
>LOCXPOR99.255.HIT1.OR.2R.298.7tm_1.exons1.LR633958.1.Gadus_morhua
TGLSGNSTSSPPFPIIKVCVVVPFFSIFLFCIVLMLYIFASNRHFMDSTRYILFAFMLVNDTLVMLFSVLLVFLVAAQARFPIVFCAPLLFFSTASFLNTPLILATMSLERYVAIMYPLQCPPAWRSDRVWIILLCLWLISCVLPTVDFSIAGARPRVDVLSTPVYCSTVVLNSSLMQTLFKVSLNGFFFGAVALMILYTYIKILLETKKMRQDRASVNKAMHTVLLHGFQLLLCLLAFTNPISEQLLVLHANWLPDDIYFFNYFCFILIPRFLSPLIYGWRDKSLRDHMRRAALCCS
>LOCXPOR99.256.HIT1.OR.2R.298.7tm_1.exons1.LR633958.1.Gadus_morhua
TGLSGNSTSSPPFPIIKVCVMVPFFSIFLFCIVLMLYIFASNRHFMDSTRYILFAFMLVNDALVMLSSVLLLFLAAAQARFPIVFCAPLLFFSTASFLNTPLILATMSLERYVAIMYPLQCPPAWRSDRVWIILLCLWLISCVLPTVDFSIAGARPHVDVLSTPVYCSTVVLNSSPVQTLFKVSLNGFFFGAVALMILYTYIKILLETKKMRQDRASVNKAMHTVLLHGFQLLLCLLAFTNPISEQLLVLHANWLPDDIYFFNYFCFILIPRFLSPLIYGWRDKSLRDHMRRAALCCS
>LOCXPOR107.259.HIT1.OR.2R.290.7tm_4.exons1.LR633958.1.Gadus_morhua
MFSLSGLEDTMNQRLPLFFLSLLCYFVILLVNIALILTIIVDKHLHEPMYIFLCNLCINGLYGTAGFYPKFFFDLLSSTHLISYSECLVQVFVIYSYAAGDFSILALMAYDRHVAICRPLEYLSIMTKERVAFLVCMSWVVPLCLEVVVILMTLMLELCGSHIDKPYCANWSIVKLSCTSTTTNNIVGFITILFYFCHYVFIICTYVTLVKTCLRSTEGKKKLMQTCLPHLLCLQNVSIALLFDLLYTRYGTQSVPQNLRSFMAVQFLAFPPILNPLIYGLNLSKVRNRL
>LOCXPOR107.260.HIT1.OR.2R.290.7tm_4.exons1.LR633958.1.Gadus_morhua
MFSLSGLEDTMNQRLPLFFLSLLCYFVILLVNIALILTIIVDKHLHEPMYIFLCNLCINGLYGTVGFYPKFFFDLLSSTHLISYSECLVQVFVIYSYAAGDFSILALMAYDRHVAICRPLEYLSIMTKERVAFLVCMSWVVPLCLEVVVILMTLMLELCGSHIDKPYCANWSIVKLSCTSTTTNNIVGFITILFYFCHYAFIICTYVTLVKTCLRSTEGKKKLMQTCLPHLLCLQNVSIALLFDLLYTRYGTQSVPQNLRNFMAVQFLAFPPILNPLIYGLNLSKFRNRL
>LOCXPOR47.261.HIT1.OR.2R.292.7tm_4.exons1.LR633958.1.Gadus_morhua
NMTVITLLGFRGIGRYNSVCFFILLLVYSFILLSDLVVLYVICSQSSLHHQPMFIFIAALLLNSLVGSSTILPKLLVDLLSASDPTISLSMCILQAFVIYFIGASGFTLLSLMAYDRYVSICRPLQYHTLITMARVRVMLVGAWLAPGCLIGGATLLTSRVPLCRLGMERLYCNIYSLAKQGCGDILLSNVYGMLGVFLTVYLPSLFVFYSYACILAVCMKSSRVFIGKALQTCLPHLLVFINYFITTSYEIIGSRTEADPRSMAPTLVSLLVIIIPTMCNPIIYGLKMKDI
>LOCXPOR106.262.HIT1.OR.2R.301.7tm_4.exons1.LR633962.1.Gadus_morhua
MENGSHPFYFNLTAFGNIGYYRYPAFIFCFLLYSVIVFANVIIILVISREKSLHQPMYILILCLCINSLYGSAGFFPRFLIDLLSDTHAISLPACFTQIFFIYSYATFELTMMSAIAYDRYVAVCHPLHYHNKMTANKVITIVAAAYIYPVCVLSPSACLSFTTPLCGNNIPKVFCANWLVLKLSCVTTFINNVVGLFLSGTIFAPLLFVAYTYVRILLICRKGTSESRLKVLQSCLPHIVTFANFAVSMFCDVVLSRFNIEEFSPFAAIVISLEFVVIPPIVNPLMYGIKLQEIKKNILK
>LOCXPOR107.263.HIT1.OR.2R.305.7tm_4.exons1.LR633962.1.Gadus_morhua
MDNTSDITMLTLSGLSGETTNRMVIFSLTLLCYLLILMVNISLVLTIILDHNLHQPMYIFVCNLCLNALYGTAGFYPKFLLDLLYSRHVISFGGCVVQSLVIYSSVCIEYSILALMAYDRYAAICRPLDYHSLMKKQNVCLLTCFSWIIPYLMVLVALIKTSTLKLCGSHIDKPYCASWLIVKIACSPGLTNAVIGYITIIVYFFHFVYIFMSYFYLVRTCVKSIESREKFMKTCLPHLVILLNVTVAVLFDVMFMRFGSADVSPMIKNALSLEFLIIPPIVNPLIYGIILTKIRNRIRFILFHK
>LOCXPOR109.264.HIT1.OR.2R.305.7tm_4.exons1.LR633962.1.Gadus_morhua
MDNTSDITMLTLSGLSGQTTNRMVIFSLTLLCYFLILMVNISLVLTIILDQNLHQPMYIFVCNLCLNALYGTAGFYPKFLLDLLFSWHVISIGGCVVQGLVIYSSVCIEYSILALMAYDRYAAICRPLDYHSLMKKHNVSLLTCFSWVIPYLIILASTIKTYTLKLCGTHIDKLYCASWLVVKIACSPGLTNAALSYITIIIYFFHFVYIFMSYFYLVRTCVKSIESKRKFMQTCLPHLMTLLNVTVAVLFDVMFMRFGSADVSPMIKNALSLEFLIIPPILNPLIYGIILTKIRNRIRFILFHK
>LOCXPOR109.265.HIT1.OR.2R.305.7tm_4.exons1.LR633962.1.Gadus_morhua
MDNTSDITMLTLSGLSGETTNRMVIFSLTLLCYLLILMVNISLVLTIILDHNLHQPMYIFVCNLCLNALYGTAGFYPRFLLDLLFSWHVISIGGCVVQGLVIYSSVCIEYSILALMAYDRYAAICRPLDYHSLMKKHNVSLLTCFSWVIPFLIILASTIKTYTLKLCGTHIDKLYCASWLVVKIACSPGLTNAALSYITIIIYFFHFVYIFMSYFYLVRTCVKSIESKRKFMQTCLPHLVTLLNVMVAVLFDVMFMRFGSADVSPMIKNALSLEFLIIPPIVNPLIYGIILTKIRNRIRFILFHK
>LOCXPOR110.266.HIT1.OR.2R.305.7tm_4.exons1.LR633962.1.Gadus_morhua
MDNTSDITMLTLSGLSGETTNRMVIFSLTLLCYFLILMVNISLVLTIILDHNLHQPMYIFVCNLCLNALYGTAGFYPKFLLDLLYSRHVISFGGCVVQSLVIYSSVCIEYSILALMAYDRYAAICRPLDYHSLMKKQNVCLLTCFSWIIPFLNLLVALIKTSTLKLCGSHIDKLYCASWLIVKIACSPGLTNAALAYISIIIYFFHFVYIFLSYVYLVRTCVKSIESRGKFLKTCLPHLMTLLNVTVAVLFDVMFMRFGSADVSPMIKNALSLEFLIIPPIVNPLIYGIILTKIRNRIRFILFHK
>LOCXPOR111.267.HIT1.OR.2R.308.7tm_4.exons1.LR633962.1.Gadus_morhua
MDNTSDITMLTLSGLSGETTNRMVIFSLTLLCYFLILMVNISLVLTIILDHNLHQPMYIFVCNLCLNALYGTAGFYPKFLLDLLYSRHVISFGGCVVQSLVIYSSVCIEYSILALMAYDRYAAICRPLDYHSLMKKQNVCLFTCFSWIIPFLIVLASIIKTSTLKLCGSHIDKLYCASWVIVKITCSPGLTNTVLGYICIIIYFFHFVYIFLSYVYLVRTCVESIESRGKFMQTCLPHLMTLLNVTVAVLFDVMFMRFGSADVSPMIKNVLSIEFFIIPPIINPLIYGIILTKIRNRIRFILFNKKVI
>LOCXPOR112.269.HIT1.OR.2R.312.7tm_4.exons1.LR633962.1.Gadus_morhua
MYNVSVVSVFTLSGLDYLMGHKLTLFSFTLIWYALILCVNLSVIVVIIMDKHLHEPMYIFLCNLCINGLYGTAGFYPKFIADLVTTHVISYTNCMLQGYVIHSSNCGDLSILALMAYDRYVAICKPLVYHSVMTTKKVWIFVCMAWFVPLYLMLMNSVSLVGVALCGSHINRLYCVNWMIVQLTCSPPRANQMIGYINIAFYFSHAVFIVWSYIYLIKKCLISKDKNGKFMQTCMPHIVSIINFIFGMLTDILYMRYGSGDLPQSLLNFISIEFLLIPPLINPLIYGFKLTKIRNRIITIFQYQVKTFKKSE
>LOCXPOR109.270.HIT1.OR.2R.305.7tm_4.exons1.LR633962.1.Gadus_morhua
MDNTSDITMLTLSGLSGETTNRMVIFSLTLLCYLLILMVNISLVLTIILDHNLHQPMYIFVCNLCLNALYGTAGFYPRFLLDLLFSWHVISIGGCVVQGLVIYSSVCIEYSILALMAYDRYAAICRPLDYHSLMKKHNVSLLTCFSWVIPFLIILASTIKTYTLKLCGTHIDKLYCASWLVVKIACSPGLTNAALSYITIIIYFFHFVYIFMSYFYLVRTCVKSIESKRKFMQTCLPHLVTLLNVMVAVLFDVMFMRFGSADVSPMIKNALSLEFLIIPPIVNPLIYGIILTKIRNRIRFILFHK
>LOCXPOR110.271.HIT1.OR.2R.305.7tm_4.exons1.LR633962.1.Gadus_morhua
MDNTSDITMLTLSGLSGETTNRMVIFSLTLLCYFLILMVNISLVLTIILDHNLHQPMYIFVCNLCLNALYGTAGFYPKFLLDLLYSRHVISFGGCVVQSLVIYSSVCIEYSILALMAYDRYAAICRPLDYHSLMKKQNVCLLTCFSWIIPFLNLLVALIKTSTLKLCGSHIDKLYCASWLIVKIACSPGLTNAALAYISIIIYFFHFVYIFLSYVYLVRTCVKSIESRGKFLKTCLPHLMTLLNVTVAVLFDVMFMRFGSADVSPMIKNALSLEFLIIPPIVNPLIYGIILTKIRNRIRFILFHK
>LOCXPOR111.272.HIT1.OR.2R.308.7tm_4.exons1.LR633962.1.Gadus_morhua
MDNTSDITMLTLSGLSGETTNRMVIFSLTLLCYFLILMVNISLVLTIILDHNLHQPMYIFVCNLCLNALYGTAGFYPKFLLDLLYSRHVISFGGCVVQSLVIYSSVCIEYSILALMAYDRYAAICRPLDYHSLMKKQNVCLFTCFSWIIPFLIVLASIIKTSTLKLCGSHIDKLYCASWVIVKITCSPGLTNTVLGYICIIIYFFHFVYIFLSYVYLVRTCVESIESRGKFMQTCLPHLMTLLNVTVAVLFDVMFMRFGSADVSPMIKNVLSIEFFIIPPIINPLIYGIILTKIRNRIRFILFNKKVI
>LOCXPOR116.274.HIT1.OR.2R.304.7tm_4.exons1.LR633962.1.Gadus_morhua
MENSSLSFHFNLTMFGHIGDYRYPVFAFSFILYTFIVSANVIIILVISLERSLHQPMYVLIVCLSVNSLYGSTGFFLRFLRDLLHETYLMSRLECFSQIYVMYTYASYEFTILSMMAYDRYVAVCKSLHYHNTMTSKMVYKLSLFALIYPAFAVGTVMIFSGRLPLCGSKIPRVFCANWSVVKLSCVDTSINNLVGMLVTAITVFIPLLFVSYTYLEILLICRKRSAEFKWKVFQSCLPHIVTFFSYTISIFCDITLSRYDIEELYPTLAVIVSLEFVVIPPILNPLMYGLKLPEMRRVILKLL
>LOCXPOR117.275.HIT1.OR.2R.306.7tm_4.exons1.LR633962.1.Gadus_morhua
MDNVSVVTLFTLSGLNYTMDQKIVLFSFFLLWYIAILFFNISIIVIIIMDKRLHEPMYIFLCNLCINGLYGTAGFFPKFLWDLLTSHVISYAQCMVQGFVVHSASITDLSILALMAYDRYVAICRPLVYYSVMTKQRVSIFVFFSWFIPLNAMFANSVSLVGMPLCGSHINRLYCVNWMIVQLACSTRKVTAILGYINIIFYFSHGVFIGWSYMYLIKMCLASKDKMGKFMATCVPHLLSMIIFSFALSLDVLYMRFGSKTLSQNLMNFISIEFLLFPSFMNPLIYGFKLTKIRNIILSFLPARRR
>LOCXPOR118.276.HIT1.OR.2R.306.7tm_4.exons1.LR633962.1.Gadus_morhua
MDNVSVVTLFTLSGLNYTMDQKIVLFSFFLLWYIAILFFNISIIVIIIMDKRLHEPMYIFLCNLCINGLYGTAGFFPKFLWDLLTSHVISYAQCMVQGFVVHSASITDLSILALMAYDRYVAICRPLVYYSVMTKQRVSIFVFFSWFIPLNAMFANSVSLVGMPLCGSHINRLYCVNWMIVQLACSTRKVTAILGYINMIFYFSHGVFIGWSYMYLIKMCLASKDKMGKFMATCVPHLLSMIIFSFALSLDALYMRFGSKTLSQNLMNFISIEFLLFPSFMNPLIYGFKLTKIRNIILSFLPARRR
>LOCXPOR119.277.HIT1.OR.2R.309.7tm_4.exons1.LR633962.1.Gadus_morhua
MDNVSLITVLSLSGLNEVTNYRVVLFTSTLLCYCLILTINCALILTIVLDKSLHEPMYILLCCLCINGIYGTTGFYPKFLLDLLSSSHDISYNGCLVQAFVMFSFACSDLSILSVMSYDRYLAICRPLHYNRYMNKLRLSLLIFFSWLIPFSFLAVCIILTSRLTLCSAKIQRLYCVNWVIVLLACPSNNTTPNSIVVYLTILVYVFHGLLIVWSYIYLVRTCRGSMENRKKFMQTCVPHLTCMLIFLSTIVFDIMYMHFGSKNIAQSLKNFIAIVFLFISPIMNPVIYGFKLTKVRNKIIFYLNVYRK
>LOCXPOR120.278.HIT1.OR.2R.309.7tm_4.exons1.LR633962.1.Gadus_morhua
MDNISMITVFSLSGLNEIATYRVVLFSSTLLYYCLILTINCSLILTIVLDKSLHEPMYILLCSLCINGIYGTTGFYPKFLLDLLSSSHVISYNGCLVQAFVMFSFACSDLSILTVMAYDRYLAICRPLHYHRFMNKLRLSLLVCFSWLTPFSIHAVLITLTSRLTLCSDKIQRLYCVNWVIVLQACPSNNTTVHSILAYLTILVYVFHGLLIVLSYMYLVRTCRGSMENRKKFMQTCVPHLTCLLTFLSTIVFDVMYMRFGSKNIVTSLQNFIAIEFLIIPPIMNPLIYGFKLTKVRNKILFYLNINRK
>LOCXPOR121.280.HIT1.OR.2R.301.7tm_4.exons1.LR633962.1.Gadus_morhua
MDNVSLITVLSLSGLNEFTNYRVVLFTSTLLCYCLILTINCALILTIVLDKSLHEPMYILLGCLCINGIYGTTGFYPKFLLDLLSSSHVISYNGCLVQAFVMFSFACSDLSILSVMSYDRYLAICRPLRYHRYMNKHRLSLLVFFSWLIPFSFMAVCIILTSRLTLCSAKIQRLYCVNWVIVLLACPSNNTTPNSIVVYLTMLVYVFHGVLIGWSYMYLVRTCRGSMENRKKFMQTCVPHLTCMLIFMSTVIFDIMYMQFGSKNIAQSLKNFIAIVFLIISPIMNPVIYGFKLTKVRNKII
>LOCXPOR122.281.HIT1.OR.2R.309.7tm_4.exons1.LR633962.1.Gadus_morhua
MDNISMITVFSLSGLNEIANYRVVLFSSTLLYYCLILTINCSLILTIVLDKSLHEPMYILLCSLCINGIYGTTGFYPKFLLDLLSSSHDISYHGCLVQAFVMFSFACSDLSILSFMAYDRYLAICRPLHYHSVMNKHRLSQLVCFSWLTPFSILAINITLTSRLTLCSDKIQRLYCVNWVIVLLACPSNNTTVHSIVAYLTILVYVFHGLLIVLSYMYLVRTCRGSMENRKKFMQTCVPHLTCLLTFLSTIVFDVMYMRFGSKNIATSLQNFIAIEFLIIPPIMNPLIYGFKLTKVRNKILFYLNINRK
>LOCXPOR123.282.HIT1.OR.2R.309.7tm_4.exons1.LR633962.1.Gadus_morhua
MDNISLITVFSLSGLNEITNYAVVIFFSTLLCYCLILTINCALILTIVLDKSLHEPMYILLCCLCINGIYGTTGFYPKFLLDLLSSSHVISYNGCLMQAFVMFSFACSDLSILSVMAYDRYLAICRPLRYHRYMNKLRLSLLVCFSWLIPFSFHAVLITLTSRLTLCSAQIQRLYCVNWVIVLLACPTNNTTPSSIVVYITVLVYVFHGLLIIWSYIYLVRTCRGSIENRKKFMQTCVPHLTCMLTFMSTVVFDIMYMHFGSKNIAQSLKNLISMVFMIISPIMNPLIYGFKLTKVRNKILFYLHVYRK
>LOCXPOR124.283.HIT1.OR.2R.309.7tm_4.exons1.LR633962.1.Gadus_morhua
MDNISMITVLSLSGLNEITNYRAVLFTSTLLYYCLILTINCALILTIVLDKSLHEPMYILLGCLCINGIYGTTGFYPKFLLDLLSSSHDISYNGCLVQAFVMFSFASSDLSILSVMAYDRYLAICRPLRYHSVMNKHRLSLLVCFSWLTPFSIQAVLITLTSRLMLCSDKIQRLYCVNWVIVLLACPSNNTTVHSILAYLTILVYFLHGLVIIWSYIYLVRTCRGSMENRKKFMQTCVPHLTCLLTFMSSIVFDTMYMRFGSKNISPSLQNFIAIEFLIIPPIMNPLMYGFKLTKVRNKILYYLNVKIK
>LOCXPTAAR1.46.HIT1.TAAR.2R.317.7tm_1.exons1.LR633949.1.Gadus_morhua
DLCYPLLLNTSCRLSLRPRFTASLLYILTFSLALLTVLLNLLLIVSIAHFRQLYTPTNQVLLSLAVSDLLIGLVVMPVAAQYYISSCWFLGPWLCSAFYMLSYVLTSASVASILLISLDRYLAVCQPLRYTSEVTIGRVQLAVGLCWSCAVVYNCSLVVVNVREPPRWTSCQGECVVMVDGSSVWLELLVTFLAPISIVVALYLQVFGAALSQMRKMRSSRAAAVGAVARRSELKAALRLGVVVVVFLLCYFPSLGLMGQDVSLKSAAWFWGAWLLFLNSCLNPLLYALFYSWFRRTIRLIVTLQILKPNSSRATVL
>LOCXPTAAR1.46.HIT1.TAAR.2R.316.7tm_1.exons1.LR633949.1.Gadus_morhua
PLLPPAAQYLLPAEPSAPLHCQPPLHPDLLPGAPHRAAQPAAHRLHRPLPPAVHAHQPGAAVPGRLRPAHRPGGDARGGAVLHQLLLVPGSLALLRVLHAELRADLGVGGQHPAHIAGPLPGRLPAATLHQRGDHWPGAARRGPLLVVRRRLQLQPRGCERARAAQMDVVPRGMCGDGGRVVRLVGAAGHLPGAHIHRGGVVPAGLRRRSVPDAEDEVVAGGGGGGGGSAVGVEGGAEAGRGGGGVPPVLLSLPRAHGSGRVIEICRLVLGRLVVVFELLPEPAVVRLVLLVVPEDDQTDRHPADTKAKLQPGHRA
>LOCXPTAAR3.61.HIT1.TAAR.2R.323.7tm_1.exons1.LR633949.1.Gadus_morhua
SGPDLCYPLLLNTSCRLSLQPRFTTSLLYTLTFSLALLTVLLNLLLIVSIAHFRQLHTPTNQVLLSLAGSDLLIGLVVMPLEAQYYISSCWLLGPWLCYVYYTLSYVLTSASVASILLISLDRYLAVCQPLRYTSEVTMGRVQLAVGLCWSCAVVYNGSLVVVNVGREPRRRRSCRGECVVLVDGPTGWVELLVTFLAPISTVVALYLQVFGAALSQTRKMRSSRAAAAGTTTAARRSELKAALRLGVVVVVFLLCYFPSLGFMGQDASENFAAWSWGVWLLYLNSCLNPLLYALFYPWFRRTIRMIVTLQILKPNSSRASVL
>LOCXPTAAR4.62.HIT1.TAAR.2R.332.7tm_1.exons1.LR633958.1.Gadus_morhua
QQLCYPGSNTSCPRAEFHLGAQVALYTLFVLGMLATVVGNAVVIVSIAHFQQLHSPTNVLVLSLALADLLLGVTVMPLSTVRAVQGCWFYGDTFCLLHSAFDMFLTSVSIFHLICIAVDRHEAVCKPLHYSRNITMTVAWLMVSASWALAALYSYCLIYSKANIRGLEDYLASMYCLGSCNMLFNKLWGTLDTIIAFFFPCTVMVGLYAKIFLVAREHARKIDDMGGHGGTLNGKGAGGQTKRSEHKAAKTLGIVVVAFIFCWMPFFLNSIVDAYTGFSTPAAVFEVFSWLSYFNSILNPVIYSLNYPWFRKTSRLIFTLKIFTSDSSSINV
>LOCXPTAAR5.63.HIT1.TAAR.2R.332.7tm_1.exons1.LR633958.1.Gadus_morhua
QQLCYPGSNTSCPRADFHLGAQVALYTLFVLGMLVTVVGNAIVIVSIAHFKQLHSPTNVLVLSLALADLLLGLTVMPFSTLRAVQGCWFYGDTFCLLHSAFDMLLTCNSIFHLICIAVDRHEAVCKPLHYSRNITMTVAWLMVSASWALATLYSYCLIYSKANIRGLEDYLASIYCLGSCNLLFNKLWGTLDTIIAFFFPCTIMVGLYAKIFLVAREHARKIDDMGGHGGTLNGKGASGQTKRSEHKAAKTLGIVVGAFIFCWMPFFLNSIADAYTGFSTPAAVFEVFVWLGYFNSTLNPAIYALNYPWFRKTSRLIFTLKIFTSDCSSMNV
>LOCXPTAAR6.64.HIT1.TAAR.2R.332.7tm_1.exons1.LR633958.1.Gadus_morhua
QQLCYPGSNTSCPRAEFHLGAQVALYTLFVLGMLVTVVGNAVVIVSIAHFKQLHSPTNVLVLSLALADLLLGVTVMPLSTVRAVQGCWFYGDTFCLLHSAFDMFLTSVSIFHLICIAVDRHEAVCKPLHYSRNITMTVAWLMVSASWALAALYSYCLMYSKANIRGLEDYLASIYCLGSCNLLFNKLWGTLDTIIAFFFPCTIMVGLYAKIFLVAREHARKIDDMGGHGGTLNGKGASGQTKRSEHKAAKTLGIVVGAFIFCWMPFFLNSIADAYTGFSTPEAVFEVFVWLGYFNSTLNPVIYALNYPWFRKTSRLIFTLKIFTSGSSSMNV
>LOCXPTAAR7.65.HIT1.TAAR.2R.325.7tm_1.exons1.LR633958.1.Gadus_morhua
MEPEFCYGNGSCVRTVYPVTVRITLYLALGSAVVLTVLGNLFVIVAISHFKQLHTPTNYLTLSLAVSDFLLGVLVMFPGMINAVETCWYFGDMLCKLYTSSDVLLCTASILNLSFISIDRYYAVCHPMLYPRKITVHTAVVMILVTWCVSAVVGFGMIFLNLNIMGMEEFYHNNVVCEGGCILFTTGVASTLSAVIAFYIPGVIMLGTYLKIYMVAQRQVRTIGLQNSRSSKVDKHQRKATKTLAIIMGVFLSVWLPFFLCFIIDPLIGYSVPPALFNTFVWLGYFNSTINPLVYAFFYSWFRKAFQMIISGRIFRSDMSDTKLF
>LOCXPTAAR8.36.HIT1.TAAR.2R.325.7tm_1.exons1.LR633958.1.Gadus_morhua
MEPEFCYGNGSCVRTVYPVTVRITLYLALGSAVVLTVLGNLFVIVAISHFKQLHTPTNYLILSLAVSDFLLGVLVMFPGMINAVETCWYFGDMLCKLYTSSDVLLCTASILNLSFISIDRYYAVCHPMLYPRKITVHTAVVMILVTWCVSAVFGFGMIFLNLNIMGMEEFYYNNVVCEGGCILFTTGVASTLSAVIAFYIPGVIMLGTYLKIYMVAQRQVRTIGLQNSRSSKVDKHQRKATKTLAIIMGVFLSVWLPSFLCSIIDPLIGYSVPPALFNTFVWLGYFNSTINPLIYAFFYSWFRKAFQMIISGRIFRSDMSDTKLF
>LOCXPTAAR9.37.HIT1.TAAR.2R.325.7tm_1.exons1.LR633958.1.Gadus_morhua
MEPEFCYGNGSCVRTVYPVAVRITLYLVLGSAVVLTVLGNLFVIVAISHFKQLHTPTNYLTLSLAVTDLLLGVLVMFPGMIRAVETCWYFGEMFCRLFLSYDILLCTASIMNLSFISIDRYYAVCHPMLYPRKITVHTAVIMILVTWCVSAVVGFGMIFLELNILGMEELYYNNLACEGGCALFTTVVASTVSAIISFYLPGVIMLAIYLKIYMVAQRQVRTTGLQNTSSSKVDKHQRKATKTLAIIMGVFLSLWTPFFLCYIIDPYIGYSFQPALFDTLVWLGYLNSTINPLVYAFFYSWFRKAFQIIVSGRIFRSDMSDTKLF
>LOCXPTAAR10.38.HIT1.TAAR.2R.316.7tm_1.exons1.LR633958.1.Gadus_morhua
NGSCVRTVYPVAVHINLYFGLGSAVILTLLGNLFVIVAIAHFKQLHTPTNYLTLSLAVTDLLLAVMVMVPFMILSIETCWYFGEMFCKLHNSSSVLLCTASILNLSFISIDRYYAVCQPLLYPRRITVNTAVIMILVTWCVSSVVGFGMIFLELNILGIEEFYYNYVACEGGCFLFQSGVSSTVSSIISFYIPGVIMLGIYLKIYMVAQRQVRTIGLQDTSSSKVDKYQRKATKTLAFIMGVFLSFWTPFFILNIINPFIGYSIPPALFDSFGWLGYFNSTINPFVYAIFYSWFRKALQIIVSGRIFQSDMSDTKL
>LOCXPTAAR11.39.HIT1.TAAR.2R.325.7tm_1.exons1.LR633958.1.Gadus_morhua
MEPEFCYGNGSCVRTVYPVAFRAVLYLGLGSAVILTVLGNLFVIVAIAHFKQLHTPPNYLTLSLAVTDLLLGVLVMFPSMIQSIETCWYFGDMLCKLFNSSDILLCTASILNLSFISIDRYYAVCHPMLYPRKITVHTAVIMILVTWCVSSVVGFGMIFLKLNILGMEEFYYNNVACEGGCVMLTTGVASTVSSMLSFYIPGIIMLAIYLKIYMVAQRQVRTIGLQNTSSSKVDKHQRKATKTLAIIMGVFLSFWLPFFLCYIIDPIIGYSVPPAVFNTLVWLGYLNSTVNPLVYALFYSWFRKAFQMIVSGSIFRSDMSDTKLF
>LOCXPTAAR14.40.HIT1.TAAR.2R.325.7tm_1.exons1.LR633958.1.Gadus_morhua
MEPEFCYGNGSCLRTVYPVAVRVTLYFGLGSAVVLTLLGNLFVIVAIAHFKQLHTPPNYLTLSLAVTDLLLAVMVMFPGMILSIEKCWYFGEMFCKIYNSSSVLLCTASILNLSFISIDRYYAVCHPMLYPRKITVHTAVIMILVTWCVSSVVGFGMIFLELNILGIEEFYYNNVACEGGCVLFQSRVSSTVSSIISFYIPGVIMLGIYLKIYIVAQRQLRTIGLQNTSSSKVDKHQRKATKTLAFIMGVFLSFWTPFFILNIINPFIGYSVPPNFFETQLWLGYLNSTVNPLAYAFFYSWFRKAFQMIISGRIFQSDMSDTKLF
>LOCXPTAAR13.41.HIT1.TAAR.2R.325.7tm_1.exons1.LR633958.1.Gadus_morhua
MEPVFCYGNGSCLRTVYPVAVRVTLYFGLGSAVVLTLLGNLFVVMAIAHFKQLHTPPNYLTLSLAVTDLLLAVMVMFPGMILSIETCWYFGEMFCKIHKSSSVLLCTASILNLSFISIDRYYAVCRPMLYPRKITVHTAVIMILVTWCVSAVVGFGMVFLELNILGIEEFYYNYVACEGGCVLLQSGVSSTVSSIISFYIPGVIMLGIYLKIYMVAQRQVRTIGLQNTSSSKVDKHQRKATKTLAIIMGVFLSFWTPFFMLNIINPFIGYSIPPALFNTFGWLGYLNSTINPLVYAFFYSWFRKAFQIMVSGRIFRSDMSDKKLF
>LOCXPTAAR14.42.HIT1.TAAR.2R.325.7tm_1.exons1.LR633958.1.Gadus_morhua
MEPEFCYGNGSCLRTVYPVAVRVSLYFGLGSAVILTLLGNLFVIVAIAHFKQLHTPPNYLTLSLAVTDLLLAVMVMFPGMILSIEKCWYFGEMFCKIHNSSSVLLCTASILNLSFISIDRYYAVCHPMLYPRKITVHTAVIMILVTWCVSSVVGFGMVFLELNILGIEEFYYNNVACEGGCVLLQSGVSSTVSSIISFYIPGVIMLGIYLKIYMVAQRQVRTIGLQNTSSSKVDKHQRKATKTLAFIMGMFLSFWTPFFILNIIDPFIGYSVPPNFFETQLWLGYLNSTVNPLVYALFYSWFRKAFQIIISGRIFQSNMSDTKLF
>LOCXPTAAR7.43.HIT1.TAAR.2R.325.7tm_1.exons1.LR633958.1.Gadus_morhua
MEPEFCYGNGSCLRTVYPVTVRAILYLTLGTAVVLTVLGNLLVIVAIAHFKQLHTPTNYLTLSLAVSDLLLGVLVMFPGMVYSVETCWYFGEMLCKLFTSTDILLCTASILNLSFISIDRYYAVCHPMIYPCKITVHTAVIMILVTWCVSAVVGFGMIFLKLNILGMEEFYYNNVACEGGCVMLTTGVSGTLSAIIAFYIPGVIMLGIYLKIYMVAQRQGRTIGLQKTRTSKVDKHQRKATKTLAIIMGVFLSFWAPFFLCFIIDPHIGYSVPPALFNTFVWLGYLNSTINPLVYAFFYSWFRKAFQIIVSGRIFWSDMSDTKLF
>LOCXPTAAR16.44.HIT1.TAAR.2R.324.7tm_1.exons1.LR633958.1.Gadus_morhua
MEPEFCYGNDSCVRTVYPVTVRTALYVVLGSAVVLTMLGNLFVIVAIAHFKQLHTPPNYLTFSLAVTDLLLGVLVMFPGMIESVENCWYFGEMYCKLYHSSAVLLCTASILNLSFISIDRYYAVCHPMLYPRKITVHTAVVMILVTWCVSAVVGFGMFFKKLNISGIEMHDNNVVCEGRCFLFQTLMTSTVSSTFSFYLPGVIMLGIYLKIFMVAQRQVRTIGLQNTSAFKVDKHQRKATKTLAFIMGVFLSFWMPFFICNIIDPLIGYSIPPAMFDSLKWLGFLNSTINPFVYAFFYSWFRKAFRIIISGRIFRSDMSDTKLF
>LOCXPTAAR28.45.HIT1.TAAR.2R.282.7tm_1.exons1.LR633958.1.Gadus_morhua
MEPELCYGNGSCVRTVYPVTVRAILYLTLGSAVVLTVLGNLFVIVAIAHFKQLHTPTNYLTLSLAVSDLLLGVLVMFPRMIQSIETCWYFGDILCKLFNSSDILLCTASILNLSFISMDRYYAVCQPLLYPHKITVHTAVIMILVTWCVSAVVGFGIIFLKLNILGIEEFYYNNVACEGGCFVFQSGVSSTVSSILSFYIPGVIMLGIYLKIYMVAQRQVRPIGLQNTSSSKVDKHQRKATKTLAIIMGVFLSFWTPFFICNIINPFIGYSVPPTLFNALGW
>LOCXPTAAR16.48.HIT1.TAAR.2R.324.7tm_1.exons1.LR633958.1.Gadus_morhua
MEPEFCYGNDSCVRTVYPVTVRTALYVFLGSAVVLTMLGNLFVIVAIAHFKQLHTPPNYLTLSLAVTDLLLAVMVMFPGMIESVENCWYFGEMYCKLYNSSAVLLCTASILNLSFISIDRYYAVCHPMLYPRKITVHTAVVMILVTWCVSAVVGFGMFFKKLNISGIEMHDNNVVCEGRCFLFQTLMTSTVSSTFSFYLPGVIMLGIYLKIFMVAQRQVRTIGLQNTSAFKVDKHQRKATKTLAFIMGVFLSFWMPFFICNIIDPLIGYSIPPAMFDSLKWLGFLNSTINPFVYAFFYSWFRKAFRIIISGRIFRSDMSDTKLF
>LOCXPTAAR18.49.HIT1.TAAR.2R.321.7tm_1.exons1.LR633958.1.Gadus_morhua
MEPELCYGNGSCVRTVYPVTVRAILYLTLGSAVVLTVLGNLFVIVAIAHFKQLHTPTNYLTLSLAVSDLLLGVLVMFPRMIQSIETCWYFGDILCKLFNSSDILLCTASILNLSFISMDRYYAVCQPLLYPHKITVQTAVIMILVTWCVSVVVGFGIIFLKLNILGIEEFYHNNVACEGGCFVFQSGVSSTVSSILSFYIPGVIMLGIYLKIYMVAQRQVRTIGLQNTSSSKVDKHQRKATKTLAIIMGVFLSFWTPFFICNIIDPFIGGEGVDVQRTHLVQRTRVAGVSEFHLQPIGVRLLLQLVQEGVSNYRFWSHLSV
>LOCXPTAAR19.50.HIT1.TAAR.2R.324.7tm_1.exons1.LR633958.1.Gadus_morhua
MEPEFCYGNDSCVRTVYPVTVRTALYVVLGSAVVLTMLGNLFVIVAIAHFKQLHTPPNYLTLSLAVTDLLLGVLVMFPGMIESVENCWYFGEMYCKLYNTSAVLLCNASILNLSFISIDRYYAVCHPMLYPLKITVHTAVVMILVTWCVSAVVGFGMFFKKLNISGIEMHNNNVVCEGRCFLIQTLMTSTVSSTFSFYLPGVIMLGIYLKIFMVAQRQVRTIGLQNTSAFKVDKHQRKATKTLAFIMGVFLSFWMPFFICNIIDPLIGYSIPPAMFDSLKWLGFLNSTINPFVYAFFYSWFRKAFQIIISGRIFRSDMSDTKLF
>LOCXPTAAR20.51.HIT1.TAAR.2R.325.7tm_1.exons1.LR633958.1.Gadus_morhua
MEPELCYGNGSCVRTVYPVTVRAILYLTLGSAVVLTVLGNLFVIVAIAHFKQLHTPTNYLTLSLAVSDLLLGVLVMFPSMIQSIETCWYFGDILCKLFNSSDILLCTASILNLSFISMDRYYAVCQPLLYPRKITVHTAVIMIVVTWCVSAVVGFGIIFLKLNILGIEEFYYNNVACEGGCFVFQSGVSSTVSSILSFYIPGVIMLGIYLKIYMVAQRQVRTIGLQNTSSSKVDKHQRKATKTLAIIMGVFLSFWTPFFICNIIDPFIGYSVPPTLFNALGWLGFLNSTFNPLVYAFFYSWFRKAFQIIVSGRIFRSDMSGTKLF
>LOCXPTAAR28.52.HIT1.TAAR.2R.297.7tm_1.exons1.LR633958.1.Gadus_morhua
MEPEFCYGNDSCARTVYPVTVRAALYVVLGSAVVLTVLGNLFVIVAIAHFKQLHTPTNYLTLSLAVTDLLLGVLVMLPGMSESIENCWYFGVMFCKLYNCSTVLLCTASILNLSFISIDRYYAVCHPMLYPCKITVHTAVFMILVTWCVSSLVGFGMFIRKTNISGIVSFYIPGVIMLGIYLKIYMVAQRQVHTIGLENTSSSKVDKHQRKATKTLAIIMGVFLSFWAPFFILNIIDPFISYAVPPALFDTFVWLGYLNSTINPLVYAFFYSWFRKAFQIMVSGRIFRSDMSETKLF
>LOCXPTAAR21.53.HIT1.TAAR.2R.326.7tm_1.exons1.LR633958.1.Gadus_morhua
MEPEFCYGNGSCVRTVYPVAARVTLYLVLGSAVVFTVLGNLFVIVAISHFKQLHTPTNYLTLSLAITDLLLGVMVMFPGMIRSVESCWFFGEMFCKLFISSDVLLSTASILNLSFISIDRYYAVCQPLLYPRKITIHTAVVMILVTWCVSAVVGFGMIFLKLNIWGIEEFYYNKVACEGGCFLFTTGVASTLSAIISFYIPGVIMLAIYLKIYMVAQRQAHITGLQNTSSSKVDKHQRKATKTLAFVMGVFLSLWTPFFLCYIIDPYIGYSVPPALFDTLVWLGYLNSTINPLVYAFFYSWFRKAFQMIVSGRIFRSDMSDTKLFS
>LOCXPTAAR28.54.HIT1.TAAR.2R.325.7tm_1.exons1.LR633958.1.Gadus_morhua
MEPDFCYGNGSCVRTVYPVAIRATLYLVLGSGVVLTVLGNLFVIVAIAHFKQLHTPPNYLTLSLAVTDLLLGVLVMLPIMIQTIESCWFFGEMCCKLYNSCVVLLCTASILNLSFISIDRYYAVCHPLLYPRKITVHTAVIMILVTWCASAVVGFGMIFLKLNILGIEEFYYNNVACEGGCFLFQSGVSSTVSSILSFYIPGVIMLGIYLKIFIVAQRQVRTIGLQNTSSSKMDKHQRKATKTLAFIMGVFLSFWTPFFIINIINPHIGYSVPSALFDTLGWLGYLNSAVNPLVYAFFYSWFRKAFKIIISGSIFRSDMSDKKLF
>LOCXPTAAR9.55.HIT1.TAAR.2R.325.7tm_1.exons1.LR633958.1.Gadus_morhua
MEPEFCYGNGSCVRTVYTVAVRVTLYLVLGSAVVLTVLGNLFVIVAISHFKQLHTPTNYLTLSLAVTDLLLGVLVMFPGMIRAVETCWYFGEMFCRLFLSYDILLCTASIMNLSFISIDRYYAVCHPMLYPRKITVHTAVIMILVTWCVSAVVGFGMIFLKLNILGMEELYYNNLACEGGCTLFTTVVASTVSAIISFYLPGVIMLAIYLKIYMVAQRQVRTTGLQNTSSSKVDKHQRKATKTLAIIMGVFLSLWTPFFLCYIIDPYIGYSVPPTLFDILSWLGYLNSTINPLVYAFFYSWFRKAFQIIVSGRIFRSDMSDTKLF
>LOCXPTAAR24.56.HIT1.TAAR.2R.325.7tm_1.exons1.LR633958.1.Gadus_morhua
MEPEFCYGNGSCVRMVYPVAVRVTLYLVLGSAVVLTVLGNLFVIVAISHFKQLHTPTNYLTLSLAVTDLLLGVLVMFPGMIRSVETCWYFGEMFCRLFLSYDILLCTASIMNLSFISIDRYYAVCHPMLYPRKITVHTAVIMILVTWCVSVVVGFGMIFLELNILGMEELYYNNLACEGGCALFTTVVASTVSAIISFYLPGFIMLAIYLKIYMVAQRQVRTIGLQNTSSSKVDKHQRKATKTLAFIMGVFLSFWTPFFLCYIIDPYIGYSFQPALFDTLLWLGYLNSAVNPLVYAFFYSWFRKAFQILVSGRIFRSDMSGTKLF
>LOCXPTAAR25.57.HIT1.TAAR.2R.325.7tm_1.exons1.LR633958.1.Gadus_morhua
MEPEFCYGNGSCVRMVYPVAVRVTLYLVLGSAVVLTVLGNLFVIVAISHFKQLHTPTNYLTLSLAVTDLLLGVLVGFPGMIRSVETCWYFGEMFCRLFLSYDILLCTASIMNLSFISIDRYYAVCHPMLYPRKITVHTAVIMILVTWCVSVVVGFGMIFLELNILGMEELYYNNLACEGECALFTTVVASTVSAIISFYLPGFIMLAIYLKIYMVARRQVRTIGLQNTSSSKVDKHQRKATKTLAFIMGVFLSFWTPFFLCYIINPYIGYSFQPALFDTLLWLGYLNSTVNPLVYAFFYSWFRKAFQIIVSGRIFRSDMSGTKLF
>LOCXPTAAR26.58.HIT1.TAAR.2R.325.7tm_1.exons1.LR633958.1.Gadus_morhua
MEPEFCYGNGSCVRTVYPVAVRAILYLGLGSAVVLTVLGNLFVIVAIAHFKQLHTPTNYLTLSLAVSDLLLGVLIMLPGMIRAVETCWFFGEMFCKVFMSSDILLCTASILNLSFISIDRYYAVCHPMLYPLKITVHTAVVMILVTWCVSAVVGFGMVFLELNILGMEELYYNNLACEGGCILFLTVVTSTVSSIISFYLPGVIMLGIYLKIYMVAQRQVRTTGLQKTSSSKVDKHQRKATKTLAIIMGVFLSFWTPFFICNIIDPYIGYSIPPTLFDILSWLGYLNSTINPLVYAFFYSWFRKAFQIIVSGRIFWSDMSDTKLF
>LOCXPTAAR27.59.HIT1.TAAR.2R.325.7tm_1.exons1.LR633958.1.Gadus_morhua
MEPEFCYGNSSCVRTVYPVAVRITLYFVLGSAVVLTVLGNLLVIVAISHFKQLHTPTNYLTLSLAMSDLLLGVLVMFPGMIRSVETCWYFGEMLCKLFISSDVLLCTASILNLSFISIDRYYAVCHPMLYPRKITVHTAVIMILVTWCVSAVVGFGMIFLELNILGIEEFYYNNVPCDGGCVLFQSGVSSTVSSILSFYLPGVIMMGIYLKIYMVAQRHVRTIGVQNTSSSKVDKHQRKATKTLAIIMGVFLSFWTPFFICNIIDPFIGYSVPPILFDTLVWLGYLNSTINPLVYAFFYSWFRKAFQIIVYGSIFRSDMSDTKLF
>LOCXPTAAR28.60.HIT1.TAAR.2R.325.7tm_1.exons1.LR633958.1.Gadus_morhua
MEPEFCYGNGSCLRTVYPVAVRVTLYLTLGSAVVLTVLGNLFVIVAISHFKQLHTPTNYLTLSLAMSDFLLGILVMFPGMLQSVETCWYFGDMFCKLFTSSDVLLCTASILNLSFISIDRYYAVCHPLLYPHKITDNTAFIMILVTWCVSAVVGFGMIFLKLNILGIEELYYNNVACEGRCILLQSGVSITVSSIIAFYIPGVIMLGIYLKIYVVAQRQVRTTGLQNTSSSKVDKHQRKATKTLAIIMGVFLSFWAPFFICNIIDPFIGYSVPPALFDTLVWLGYLNSTINPLVYAFFYSWFRKALQIIVSGAIFWSDMSDTKLF
>LOCXPENSPFOP00000020313.1.13.HIT1.Ora.1R.291.7tm_1.exons1.LR633963.1.Gadus_morhua
ITLVTIRFVMSLIGIMGNMFLVFVIFQTKISRIKSFEVFLLGLAVSNLEELVVVDFYEVIMLIGHIQNSLLCRTMKFLNLLGEVSSILFTVLICVFRYQKLRDAEKRGNAPIFLDSRKSAWVVSGLCMLLSVMLGLPVYFVRIDTHVEADNGTSCSPDFFQCHEHFCPPLNRFYKYLFLVSCNLLPLLAVTVSSSLIVKVLLGQKRVVAPALGASGPPGKKSKGPRLQRSTVGILTAMGVFQIDWTMYLVFHLAFSPVNVPLWGDIEFFITTSYTTLSPYVYGIGYDLFSL
>LOCXPOra1.5.HIT1.Ora.2R.309.V1R.exons2.LR633955.1.Gadus_morhua
MDLCVTIKGVSFLLQTGLGVLGNALVLLAYVHIAHGADHKLLPTDLILCHLAFSNLVLLLTRCVPQTMTVFGLHDLLDDAGCKVVIYLYRITRALSVCLTCMLSVFQAATLAPDAPRLKAALPALVLPSFAGLWLLNMAVCIAAPFFSIAPRNGTVPAFTLNLGFCHVDFRDYLSYVINGVAVTVRDFAFVLLMLLSSGYILLILHRHSRQVRSMRRGAAQGVETRAAKTVVTLVVLYAVFFGIDNVIWIYMLTVAKVSPVVADMRVFFSSSYAFLSPYFIISSNKRIKGKLICILCLAVRCAGCPSAG
>LOCXPOra1.5.HIT1.Ora.2R.308.V1R.exons2.LR633955.1.Gadus_morhua
GSLRDHQRRLLPTTDRPGRPWQRACAPGLRPHRPRRRPQAPPHRPDPVPPGLLQPRAAADALRAPDHDRVRPPRPAGRRRLQGGHLPVPHHPGAVRLPHLHAERLPGGHPGPRRAAPQGRAARPGAALLRGAVAPQHGRLHRRALLLHRPAQRHRAGVHPQPGLLPRGLPGLPVVRDQRRGRDGAGLCLRAADAAVQRLHPADPPPPQPPGALHAAGGGAGGGDAGGQDGGHPGGALRRVLRHRQRDLDLHADGGQGVAGGGRHEGVLLLELRLPQPLFYHLVQQEDQGEADLHFVFSRPLCGVPFRR
>LOCXPOra3.6.HIT1.Ora.2R.318.V1R.exons1.LR633955.1.Gadus_morhua
ELIRAMLYLTLTVVGVPGNLAVIWAFLLALHQERRLLPADTILLHLASVNLLVVGVRCLLETLASFRLASVFGDTGCKSVIFVYRTARSLSIWLTFVLSAYQCLSIAPPGSRWAAARALAARYMAAIFLALWLGNTCMSSAAVLFSVGAGNGNGSSSLGSNGINVQFCVVRFPTRLSKDANGAVQVARDVVPMGLMATASLVILVFLYRHSRQVKGLRSGGGGGRDGAERRAAKAVVALVTLYVGLYGVDNGLWVHTLTVRRTMGSSLVSDLRIFFSSLYAALSPAVIIATNRKVQRRLRCGRGEKHRGESATEATAV
>LOCXPOra3.6.HIT1.Ora.2R.318.V1R.exons1.LR633955.1.Gadus_morhua
HGGGLGCALPPVLLPPATPQPSLHLPVGGDDDRGAEGGVQRREEDPQVRDQRGAHGAPHRQRVHPQAVVHAVEPHVQGHQRHHRLRRAPLRPVSTSAAARAEPLHLPAVPVEEDQDDEAGRRHEAHGHHVAGHLHRPVGVLGEPRGEAHHAELHVDAVAAQAAGAVAVAGADGEEHRGRAHAGVAQPQRQEDGRHVAGGQGARRRPPRARGRDAEALVGAEHEGEPDGEGARRAVHEDHRLAARVAEHGGQAEGGEGLQQAAHPHHQQVDGGQVQQDGVGREQAALLVQGQQEGPDHRQVPGDADHRQGQVEHGADQL
>LOCXPOra3.6.HIT1.Ora.2R.317.V1R.exons1.LR633955.1.Gadus_morhua
ADPRHALLDPDGGRRPREPGGDLGLPAGPAPGAPPAPGRHHPAAPGLRQPAGGGGALPAGDPRLLPPGLRVRRHGLQVGDLRVPHGALPLHLAHLRAQRLPVPQHRAPGLAVGGGARPGRPLHGGHLPGAVAGQHLHELGRGALLRRRRQRQRLQQPGQQRHQRAVLRGALPHAALQGRQRGGAGGPRRGAHGPHGDGQPRHPGLPLQAQPAGEGAPLWRRRRSRRGGAARGEGGGGAGDPVRGALRRGQRPVGAHADGEAHHGLLAGLGPADLLLVAVRRPQPRGHHRHQQEGAEKAEVWQGGEAPGGERNRGHRR
>LOCXPOra6.7.HIT1.Ora.2R.322.7tm_1.exons4.LR633955.1.Gadus_morhua
MSEAEAELVGMGLRTDASPVQTTFYILLVLFGIVGNTTVIGVIGHSVLMNPGVGRNSDIIIINMAVSNLMVSVLRNALLVISDIGIALYSSKECCQFLMGVWVWLRSVNVWSTLLLSAFHFHTLRRVAPPLGNLHGPRGLPKLLLLGLGLIWVLNFLYSIPAHVFSINGNQNSTETLMLVSSTTRPLLGCIWNFPLKNGLLYATISMVIHETLPIVLMAFTNAGSLYSLYAHSKMRSMVNDVHVIKKVPAERRAAKVILALIMLFIASWGTSIISVNYFNYNRGQSAEFLLVIARFANIFFIAMSPIILSIGHRRLRSFFTS
>LOCXPOra8.8.HIT1.Ora.2R.330.7tm_1.exons2.LR633955.1.Gadus_morhua
VLPFMPPTPHHVRAADQLTHNPLPQLPVSKGHHHGAEPHEQGRRKVGHGQQALSVVAPVVVVVRHRGDLQHPAHHKQGHQRHDDVARLALAGQVPVHVPAVPARRRHGPDVLGQGVQRGQVGADHQHQRQHLVQHQGGGGERLALLPAGELPDAAQQGPGGAADHHQLHRGVPVHVRGVHQRRQGEHQVDAPHQPQGPPHPPPLLLHGQGSEGHVLAPQGGAVEGAQGQGHPAAHGPPPHPQQHEDPAPARGQGHLQSQVGDEDGHGAEQRGQQVGQRQVDQDGVRRGHPTRLTLHGGLAHRMHDHDVPHNTGEHQKAKQYGIYSEDLSH
>LOCXPOra8.8.HIT1.Ora.2R.330.7tm_1.exons2.LR633955.1.Gadus_morhua
MAEVLTVDAILFGLLVFTGIMGNIMVMHTVCQSAMQSQSRRMPASDTILVHLSLANLLTSLFRTVPIFISDLGLEVTLSPGWCRVFMLLWVWWRAVGCWVTLALSAFHCSTLRRQHVAFGPLAVQKERRRVWGALGLVWGVNLVLSLPALVYTTHVHGNATVELMVISCTTRPLLGCIWEFPSREQGEAFASTSLVLNEVLPLVLMICTNLATLHALAKHIRAVTAAGGDSGDMDRHLASERKAGHVIMSLVSLFVVCWVLQVAAVTYYNHDGGHHAEGLLTVAHFAASLFVGFSPMVVALGHGKLRKRIVGKLVGCSNVVRCRGHEGED
>LOCXPOlfC1.214.HIT1.OlfC.2R.877.7tm_3.exons7.LR633953.1.Gadus_morhua
QCKNTSREQTADSREQSACQGLLLVLPLLVRGHTREAGTRPVGATRPGDFIIGGVFPIHQDVQRDSAFFPPQMQKCVSFDKGGFTTAIAMINAINTMNRSPALKEVGVTLGYRIYDSCSDVSMALRVTADFTGKGDCSSSSSEGTNATSPQPPPVLAVVGAQHSEMSIAIARQLTLKSIPQISYASTAAILSDKARFPGFMRTVPNDKYQTAAMVQLLSDNKWTWVGILTTDGDYGRSVKDSFVSQASEVGVCVSFRETFPESLSNPQLFLSVRAAARAILSSHRVKVIVSFVKPIHMMHLTQELRRQTLQDGQPLEAMRRIWLASDIWATTSSLSKHMKLEEVGHVVGFTFKRGDMESFNRYLSKLLSTGHHSPVTNPFLDEFYAELNTSQGAMDAITLAHAEESLQEHIDYDKVFGVEMAVGAITHAVASICRLRDCKENGTVRPWEVLKALRNQWFPIRDKNYSFDKKGDINLDYDITLWRTENGSIYIHDIVAEYSTLNHSFVYVSHLARKQLTDLSRIVSKCSDTCQPGQSKKVALGQHTCCYECINCTENYFSNDTDSVKCVRCGSNMEWSPEGSSRCLRKTLNFFSWRDGFAVVLLVLSAVGILLVLLIAALFLHQRHTPVVRAGGGPLCQVILLSLVGSFTSATMFVGPPSVRLCEARQVLFGVSFTLCVSCILVKSLKILLAFQVNPRLQRALRQLYRPYVIVAVCVALQVGACTCWLVLWSPFYHVVMYPTTMLAECHEGSYVLFGVMLGYIAVLALVCFACAYKGRKLPQKYNEAKFITFSMLLYLISWLIFVPVYVTTSGIYVPAVEMVVILISNYGVLSCHFFPKCYVILFKRDQNTATAFKKNVYEYSRRNLDSVSVSDTTLP
>LOCXPOlfC2.329.HIT1.OlfC.2R.844.ANF_receptor.exons11.LR633958.1.Gadus_morhua
GLVTGEGGPCKLMAGPVSGSVYQKGDIVIGGLFPVHVRAPQPETDFQDVRVNGTCSLFNQRAYRWLRTMVFAVEEINSDPHLLPNLTLGYLAADTCLAESTTLSTALTMVTGLQVSRAGDGCQSAPAVSVIIGDVRSSSSMVIADTLGVFEIPMVSYLASCVCLSNSLKYPRFFRTMPSDALQARAMAKLLQLLGWSWVGLVSADDDYGRFAIQILMEELRGTGVCVAYHRVVPRGYREEEMREMVETIKKSSAKVVVTFIIDQDAKAVLEEVVRQKITDKQWLANDAWVTYATLSVPQNIPSLAGTLGFALRKAEIPNLGYFLTQIHPATFSLDPDPFKQQLWEALFGCTLRVTFGTSEKPCLGSEKIAVGESTYADVSQLRATYKVYKAVYAIAHAIQDMLACSPGRGLLVNGQCPDVRKLHPSELSLYLRRVNFTTSLGEQLYFDENGDPPASYDILNWHVTQQGKVEFVNVGHFVSSEGSGGQFHIDMGRVIWGGGQGDKVPVSICSTPCPAGTRKAVQKGRPVCCFDCVRCPGGEISNETGSTDCIRCPERFWSNSDRTDCLPQQVDFLSHNDIMGIILSIISVAGAALTAATFTTFFYFRHTPLVRANNSEVSFMLLVSLKLCFLCALAFIGRPVAWSCALRHTLFGISFVLCISCLLSRTVVVLVAFRSTLPGENLMRFFGPVQQRLGISICTLVQVLICVLWLVLAPPHPAERGVRENRGPKIVLECDVGSVVGFGLVLGYIGFLACLCLLLAFLARKLPDNFNEAKLITFSMLIFCAVWVAFVPAYISSPGKYTVAVEIFAILASSYGLLLCIFAPKCFILLLRPERNTKKQLMA
>LOCXPOlfC3.384.HIT1.OlfC.2R.831.ANF_receptor.exons11.LR633958.1.Gadus_morhua
GLVTGEGGPCKLMAGPVSGSVYQKGDIVIGGLFPVHVRAPQPETEFDSIRLNATCSVFNQRAYRWLRTMVFAVEEINSDPHLLPNLTLGYLAADTCLAESTTLSTALTMVTGLQVSRAGDGCQSAPAVPVIIGDARSSSSMVIADTLGVFDVPMVSYMASCVCLSNSVKYPRFFRTMPSDALQARAMAKLLQLLGWSWVGLVSADDDFGRFAIQILTEELRGTGVCVAYHQVVPKGYAKEKLKSMVETIKRSSAKVVVTFIIGQDAKALMEEVVHQNITDKQWLANDAWVTLAAVSAAHNIPSLAGTLGFALRKADMPGLGSFLTHIHPTNASPHPDPFKPELWEAVFGCSLNIKGRAKTSNPCLGSEEIALGKSIYADVAQLRATYNVYKAVYAIAHAIKDMLACLPGSGLLINGQCPDVMNFHPYELSQYIGRVNFTTPLGEQLYFDENGDPPASFDILNWHVTPQGKVEFVDIGYFVSSEGSGGRFHIDMDRVIWGGGQGDRVPVSICSTPCPAGARKAVQKGRPECCFDCVRCPGGEISNETGSVDCIRCPARFWSDSDNTVCLPQQVDFLSHNDIMGIILSIVSVAGAIMTAGTLTTFLYYRNTPLVRANNSEVSFMLLVSLKLCFLCALAFIGRPVAWSCALRHTLFGISFVLCISCLLSRTVVVLVAFRSTLPGENLMRYFGPAQQRLGISFCTLVQVLICVLWLVLAPPQPAERGVRENRGPKIVLECDVGSVVGFGLVLGYIGFLACLCLLLAFLARKLPDNFNEAKLITFSMLIFCAVWVAFVPAYISSPGKYTVAVEIFAILASSYGLLLCIFAPKCFIL
>LOCXPOlfC4.385.HIT1.OlfC.2R.880.ANF_receptor.exons10.LR633958.1.Gadus_morhua
AVTKASAFWSDFLLLHLLWSGMSVVICDQDEQQCKQTPGSLSLPVLQRIGDVTLGGLFPLHETVVEPHRSFTTLPSNLHCTSFSLRIFRMAQSMIFAIEEINREGKLLPNVTLGYKIYDSCSTPYQALKAAMELMVTEQDSEVEMVDNHMCPGTVPVVIGDAGSTQSLVVARFLGAFHVPQVSYFSSCACLSNKKEYPAFLRTMPSDLFQVDALVQLVKHFQWTWVGVIAGDDVYGRSGAAVFANEVKKFGACVALQEIIPKNHAREALAAIVSRIRSSGALVVLVFAVEQDAGALFDEALRHEASQGLTGIQWLASEAWSTAPVLSTPPKYHQILQGTIGLAVRGVYIPGLQDFLLRLHPSNPDASENPFLIPFWEKVFGCRLGANSGNQIVNDKPLCSGSEDLRSMKNIYSDFSKLRISYNVYKAVYAIAHAIKSMMSCKKDAGPFPLKACPDATNIQPWQLLHYLKEVDYINQFGEETKFDHNGDPVAIYDLLNWQLGFDGEQIVTIGMFDGTATADQKKLKLQEENIIWNGNKTTVPESVCSSPCLQGTRKAIRPNFPICCHDCVVCRAGEISNQTNSIECVLCLPQFWSNVERTACFPKEVDFLSFSDTMGITLITIALLGSLCTCWVIFIFSCHISSPIVRANNSELSFLLLFSLTLCFLCSLTFIGRPSDWSCMLRQTAFGITFVLCISCVLGKTIVVLMAFRATLPGSNLMKWFGPVQQRAFITLSTLVQVIICIIWLTVAPPTPQKLMPRESAIVILLCDEGSALGFALVLGYIGLLACLCLFLAFLARKLPDNFNEAKYITFSMLIFCAVWVAFIPAYISSPGKYAVAVEIFAILASSYGLLACIFAPKCYIILLKPEKNSRKHLMSKTS
>LOCXPOlfC5.391.HIT1.OlfC.2R.865.ANF_receptor.exons10.LR633958.1.Gadus_morhua
HVLLWGILSVMFNQVETKAQQCKLIPGSMSLPVLQRNGDITLGGLFSLHDMVVEPNRLFTTMPPHPRCTRFNFRTFRWMQTMIFAIEEINREGKLLPNVTLGYKIYDSCSTPYQALKAAMELMGTEQDSEVEMVDNHMCHGTVPVVIGDGGSTQSLVVARFLGAFNVPQVSYFSSCACLSNKMEYPAFLRTMPSDLFQVDALVQLVRHFDWTWVGVIAGDDAYGRGGATIFDNEVQKFGACVALHEIIPKNHARDAMAAIVSRIRSSGALVVLVFAVEQDAAALFDEALRQGLSGIHWLASEAWSTASVLSTPKKYQHILQGTIGLALRRAQIPGLQDFLLRLHPSNSDASENPFLIPFWEEVFGCRLGERTLMENENYKPPCSGTEDLKSIKNIYNDVSQLRISYNVYKAVYAIAHAIKAMKSCNDGAGPFLLQACSEATNIQPWQLLHYLKEVEYTNQFGDETMFDQNGDPVAMYDLVNWQLGSNGEMQFITIGMFDGTAPAGRKKLQLQDNNILWNDNKTMVPQSECSSPCPSGTRKAIRPNFPVCCHDCVVCRAGEISNRTNSIECLRCLPLFWSNVERTACFPKEVDFLSFSDTMGKTLTTVALLGSLCTCWVIFIFSCHISTPIVRANNSELSFLLLFSLNLCFLCSLTFIGRPSDWSCMLRHTAFGITFVLCISCVLGKTLVVLMAFKASLPGSNLMKWFGPVQQRAIITLSTLVQVIICIIWLTVAPPTPQKLMPRESAIVLLLCDEGSALGFALVLGYIGLLACLCLFLAFLARKLPDNFNEAKLITFSMLIFCAVWVAFIPAYISSPGKYSVAVEIFAILASSYGLLACIFAPKCYIILLRPEKNSRKHLMSKTN
>LOCXPOlfC6.396.HIT1.OlfC.2R.817.ANF_receptor.exons6.LR633958.1.Gadus_morhua
AQSKTPLCKILGSPESPLLSKEGDVTIGGAFSIHSKITQPLLSFTDTPTRLTCSSLNLREFRFAQTMIFAIEEINSSDYLLPNVSIGYRIYDNCGSTLSSMRAAMALMNGADATSESACSGQSAVHAIIGESESSSTIVLSRTTGPFKLPVISHSATCECLSSRTEYPSFFRTIASDLYQSRALAQLVKHFGWSWVGAVNSDSDYGNNGMAIFLAAAREEGVCVEYTEKFHRTEPEKLKKVVEVIRKSTARVIVGFLAHVEMNNLLEQLSVHNITGLQFIGVEAWITADSLVTPTSFSVLGGSLGFAVQKANISGFSDFVIKGFWESAFPCTQSNSEIVMDTQCKDNLDLIETKDYNDDVPELRYSANIYKAIYAVAHSLHRLLKCKNVSGCDKMIKVHPWQVVEALQMVNFTIKNGDQVWFDSTGAAVAQYEVVNWQRGADGSVEFKPVGYYDASLPPGEKFVLRNKDIMWPGGKTEADIYLCSESCPPGTRKVLQKGKPVCCYDCILCAEGEISNTTDSNGCTKCPEDFWSSENRDKCVLKTVEFLTFTEVMGIVLVFFSLFGVFITIIVANLFLINKDTPLVRANNSELSFLLLFSLTLCFLCSLTFIGRPSDWSCMLRHTAFGITFVLCISCVLGKTIVVLMAFRATLPSSNVMKWFGPTQQRLSVLAFTLIQVVICILWLTINPPYPFKNMEIYMDKIILECALGSPIGFWAVLGYIGLLALLCFILAFLARKLPDNFNEAKFITFSMLIFCAVWITFIPAYVSSPGKFTVAVEIFAMLASSYGLLLCVFAPKCFIILFKPELNTKKHMMAK
>LOCXPOlfC7.398.HIT1.OlfC.2R.855.ANF_receptor.exons6.LR633958.1.Gadus_morhua
LFNVTMLLLLLGILGAFGAEDGDPLCQMLRSPEHCLLSKEGDVTIGGVFSIHSQISSPLLSFTDTPNSLTCSRINFREFRFVQTMIFAIEEINNSSSLLPNVTLGYKVFDSCGSIMASMRVAMALLNGNDTAYGKTCSEMSSIHTVIGASESSSTIIMLRTLGAFQIPVISHFATCACLSDKTKYPTFFRTIPSDYYQSRALAKLVKHFGWTWVGSVRSDNDYGNNGMVAFADAARLEGVCIEYSETISRLDTREKVARVVSVIRRGTARVLVAFLAQGEMDILIEEAVRQNLTGLQWVGSESWITAGHLATQRNTAILTGSLGFTIRKSNISGLKEFLLRVSPSQDSQSSLLKEFWETMFDCKFESDLENQASDRQCSGSEKLENVGNPYTDVSELRISNNVYKAVYAVAHTIHNMLNCEKTGGNVNPSCTWTNNSKREQVLKYLKVVNFPLKSGERVYFDQNGDPAAMYELVNWQRNRAGEPMFVTVGNYDASLPNKKQFTMNGINITWAAESRERPQSVCSASCLKGFRQATIKGKPVCCFSCIPCAAGEISNATDSAECNKCLLQFWSNEDHSLCVPKVVEFLSFEETMGALLTAISLFGTSLTLIVSVVFFHFRHTPLVKASNSELSFLLLFSLTLCFLCSLTFIGSPSDWSCMLRHTAFGITFSMCMSCVLAKTVAVVVAFKAKLPKNTVLQCSLPIQRTSVFGCILVQVMVCVLWLTLAPPFPYRNTEQSSEKIILECALGSPIGFWAVLGYIGLLALLCFVLAFLARKLPDNFNEAKFITFSMLIFCAVWITFIPAYVSSPGKFTVAVEIFAILASSFGLLFCIFAPKLYILLLKPERNTKMNMMGK
>LOCXPOlfC8.402.HIT1.OlfC.2R.855.ANF_receptor.exons6.LR633958.1.Gadus_morhua
MLSTQRWSEQGLALLQLLLVASFSKSEEQVCSLMGEPEEPQLFKTGDVILGGIFSFQSNWKTVELTYAHRPLPLQCTSLNFRAFQYAQAMLFAIEEINNSSDLLPGITLGYMMYDTCGSIARSVRVALALTDVNEETASLSDNPCRGSVPAIIGEASSSPCMAISTVLGPFYIPLVSHFATCACLSNKVRYPSFLRTIPSDYYQSRALAQMVKHFGWTWVGAIRSSDDYGTNGMATFTDTATQLGICLEYSVSFFRTDPSEKIQRIINIIKGSTSRVIVTFLSYTDLEILIDEFAHHNLTGYQWVGTEAWISDSVTATTEGHYILDGSVGLAIPKAEVSGLREFMLDVKPLNSSGEKLFTQFWETAFHCSFKRTKETAGSQKECTGYEDLAGLENSFNDMSLMPIFNNVYKGVYAIAHSLHNILGCGQKCSNTASPDPFTILQNIKNIHFKTKEGEEVYFNENGDPAAKYDIINWQPKKDGSVEFVTIGLYDASLPEDKQLNLDNKTFNWANNSKKVPVSICSGTCDSGTRKVLQKGKPVCCYDCIPCAEGEVSNTTDSITCVRCHPEFWSNERRDDCEKKETEFLSFTEIMGSILTLSSLIGACLTATVAFIFFRHRNTPIVKANNSELSFLLLFSLTLCFLCSLTFIGRPSDWSCMLRHTAFGITFVLCISCVLGKTLAVLMAFKATLPGSNLMKWFGPRRQRIVVLAFTFIQIGICIVWLTANPPYPFKNLRHFKDKIILECALGSPIGFWAVLGYIGLLALLCFILAFLARKLPDNFNEAKFITFSMLIFCAVWMTFIPAYVSSPGKFSVVVEIFAILASSFGLLFCIFFPKCYIILLKPEKNTKKNMMDK
>LOCXPOlfC9.406.HIT1.OlfC.2R.855.ANF_receptor.exons6.LR633958.1.Gadus_morhua
MLSTQRWSEQGLALLQLLLVASFSKSEEQVCSLMGEPEEPQLFKTGDIILGGIFSFHSNWKTVEPTYERRPLPLQCTSLNFRAFQYAQAMLFAIEEINNSSDLLPGITLGYMIYDACGSIARSVRVALALTDVNEETASLSDKPCRGSVPAIMGETSSSPCMAISTVLGPFYIPLVSHFATCACLSNKVKYPSFLRTIPSDYYQSRALAQMVKHFGWTWVGAIRSSDDYGTNGMAIFTDTATQLGICLEYSVSFFRTDPAEKIKRIIDIIKGSTSRVIVTFLSHMDLEILIEEFAHHNLTGYQWVGTEAWISDSVTATTEGHYILDGSVGLAIPKADVTGLREFMLHVKPLNSSGEKLFTKFWETAFHCSFKWTKETAGSQKECTGYEDIAGLENSFNDMSLMPIFNNVYKGVYAIAHSLHNILGCGQKCSNTASPDPFTILQNIKKINFKTKEGEEVYFNENGDPAAKYDIINWQPKKDGSVEFVTIGLYDASLPEDKQLNLDNKTFNWANNSKKVPVSICSGTCDSGTRKVLQKGKPVCCYDCIPCAEGEISNRTDSITCVRCHPEFWSNERRDDCEKKETEFLSFTEIMGSILTLSSLIGACLTATVAFIFFRHRNTPIVKANNSELSFLLLFSLTLCFLCSLTFIGRPSDWSCMLRHTAFGITFVLCISCVLGKTLAVLMAFKATLPGSNLMKWFGPRRQRIVVLAFTFIQVGICIVWLTANPPYPFKNFRHFKDKIILECALGSPIGFWAVLGYIGLLALLCFILAFLARKLPDNFNEAKFITFSMLIFCAVWMTFIPAYVSSPGKFSVAVEIFAILASSFGLLFCIFFPKCYIILFKPERNTKKNMMDK
>LOCXPOlfC10.411.HIT1.OlfC.2R.855.ANF_receptor.exons6.LR633958.1.Gadus_morhua
MLSTQRWSEQGLALLQLLLVASFSKSEERACSLMGEPEEPQLFKTGDIILGGIFSFHSSWRTVESSYMHRPLPLQCISLNFRAFQFAQSMLFAIEEINNSTDLLPGIKLGYKMYDVCGSLARAVRVALSLINGNEETATMSEEPCSGSVPAIIGVTSSSPCMAVSTVIGPFHTPMVSHFATCACLSNKVKYPSFLRTIPSDYYQSRALAQMVKHFGWTWVGAIRTNDDYGNNGMATFIEIATQLGICLEYSLPFFRTDSPEQKQKIIDTIKGSSSKVIIGFLSHMDMDVLIEEFAHHNLTGFQWIGTESWISDSQTAIAKGNYILEGSIGLAIRKAHVTGLREFMLDVKPLNFSGNKLFTEFWETAFGCIFHHNKQTGENLEQCTGFEDLTEIKNSFHDMSLMPIFNNVYKAVYAVAHTLHQILGCGDMCSNTIASDPQVILQHLKKIRFKTKEGEEVYFNENGDPAAKYDIINWQPKKDGSVEFVTIGLYDASLPEDKQLHLDNLTLTWANNSKQVPISVCSGTCTLGTRKVLQKGKPVCCYDCIPCAEGEVSNTTDSITCVKCHPEFWSNERRDECEKKETEFLSYTEIMGTILTVSSLLGACLTATVAFIFFRHRNTPIVKANNSELSFLLLFSLTLCFLCSLTFIGRPSDWSCMLRHTAFGITFVLCISCVLGKTLAVLMAFKATLPGSNLMKWFGPRRQRIVVLAFTFIQVVICIVWLIANPPYPFKNLRHFKDKIILECALGSPIGFWAVLGYIGLLALLCFILAFLARKLPDNFNEAKFITFSMLIFCAVWMTFIPAYVSSPGKFSVAVEIFAILASSFGLLFCIFIPKCYIILLKPERNTKKNMMDK
>LOCXPOlfC11.415.HIT1.OlfC.2R.855.ANF_receptor.exons6.LR633958.1.Gadus_morhua
MLSTQRWSEQGLALLQLLLVASFSKSEERVCSLMGEPEEPQLFKTGDIILGGIFSFHSSYKTVESTYMHRPLPLQCISLNFRAIQFAQVMLFAIEEINNSTDILPGIKLGYKLYDLCGSIARAVKVALSLINGNEEMASMSEKPCSGSVPAIVGVTSSSPSMAISTVIGPFHTPLVSHYATCACLSNKVKYPSFLRTIPSDYYQSRALAQMVKHFGWTWVGAIRTNDDYGNNGMATFIEIASQLGICLEYSLPFFRTDPPEQTKKIIETIKGSTSKVIIAFLNHMDMDILIEEFAHHNLTGFQWVGTEGWISDSQNAQAKGHYILDGSIGLAIRKAHVTGLRDFILDVKPLNSSGNKLFTEFWEKTFGCIFNPINQREETLKQCTGYEDLTQIKNSFHDMSLMPYFNNVYKAVYAVAHTLHKILRCGDTCGNTIASDSHVILEHLKKIRFETKDGEEVYFNQYGDPAAKYDIINWQPKKDGSEEFVTVGLFDASLPEEKQLHLDNLTLTWANNSKQVPISVCSGTCALGTRKVLQKGKPVCCYDCIPCAEGDVSNTTDSNTCVRCPPEFWSNKRRDECEKKETEFLSYTEIMGTILTLSSLIGACLTATVALIFFRHRNTPIVKANNSELSFLLLFSLTLCFLCSLTFIGRPSDWSCMLRHTAFGITFVLCISCVLGKTLAVLMAFKATLPGSNLMKWFGPRRQRIVVLAFTFIQIVICIVWLIANPPHPFKNLRHFKDKIILECALGSPIGFWAVLGYIGLLALLCFILAFLARKLPDNFNEAKFITFSMLIFCAVWMTFIPAYVSSPGKFSVAVEIFAILASSFGLLFCIFIPKCYIILLKPERNTKKNMMDK
>LOCXPOlfC12.421.HIT1.OlfC.2R.852.ANF_receptor.exons6.LR633958.1.Gadus_morhua
TQRWSEQGLALLQLLLVASFSKSEERVCSLMGEPEEPQLFKTGDIILGGIFSFHSTFKTVESTYVHRPLPLQCISLNFRAIQYAQVMLFAIEEINNSTDILPGIKLGYKLYDLCGSIARAVKVALSLINGNEEMASMSEKPCSGSVPAIVGVTSSSPCMAISTVIGPFHTPLVSHFATCACLSNKVRYPSFLRTIPSDYYQSRALAQMVKHFGWTWVGAIRSNDDYGNNGMAIFIDTATELGICLEYSLPFIRTDPPEQKQKIIETIKGSTSKVIIAFVNHMDMDVLIEEFAHHNLTGYQWVGTESWISDSQNAQAKGHYILDGSIGLAIRKAHVTGLREFILDVKPLNSSGNKLFIEFWEKTFGCIFNHINQTEKTLKQCTGYEDLTQIKNSFHDMSLMPIFNNVYKAVYAVAHTLHTIIGCGDTCSNTIASDPQVILQHLKKIRFKTKDGEEVYFNQYGDPAAKYDIINWQPKKDGSVEFVTVGLFDASLPEEKQLHIDNLTLTWANNSKQVPISVCSGTCALGTRKVLQKGKPVCCYDCIPCAEGEVSNKTDSITCVRCHPEFWSNKRRDECEKKETEFLSYTEIMGTILTLSSLLGACLTATVAFIFFRHRNTPIVKANNSELSFLLLFSLTLCFLCSLTFIGRPSDWSCIFRHTAFGITFVLCISCVLGKTLAVLMAFKATLPGSNLMKWFGPRRQRIVVLAFTFIQVVICIVWVTANPPYPFKNLRHFKDKIILECALGSPIGFWAVLGYIGLLAMLCFILAILARKLPDNFNEAKFITFSMLIFCAVWMTFIPAYVSSPGKFSVAVEIFAILASSFGLLFCIFVPKCYIILLKPERNTKKNMMEK
>LOCXPOlfC13.423.HIT1.OlfC.2R.855.ANF_receptor.exons6.LR633958.1.Gadus_morhua
MLSTQRWSEQGLALLQLLLVASFSKSEERVCSLMGEPEEPQLFKTGDIIFGGIFSFHSSWTNMKSTYVHRPLPLQCTSLNFRAFQFAQSMLFAIEEINNSTEILPGITLGYKMYDVCGSIARAVRVALSLINGNEETASMSERPCSGSVPAIIGVTSSSPCMAISTVIGPFHTPLVSHFATCACLSDKIKYPSFLRTIPSDYYQSRALAQMVKHFGWTWVGAIRSNDDYGNNGMAIFKDTATQLGICLEYSLPFVRTDPPEQKQKIIETIKGSTSKVIIAFLNHMDMEVLIEEFAHHNLKGHQWVGTEGWISDSQIAIAKGNYILEGSIGLAIRKAHVTGLREFMLDVKPLNSSGNKLFTEFWETAFGCIFNNIKAAGENREHCTGHEDLRGIKNSFNDMSLMPIFNNVYKAVYAVAHTLHNILGCEEMCSNTIASDQQVILKRLKEIMFETKEGEEVYFNEYGDPAAKYDIINWQPKKDGSVEFVTIGLYDASKPEEKQLNLDNLTFTWANNSKQVPISVCSGTCALGTRKVLQKGKPVCCYDCIPCAEGEVSNVTDSITCVRCHPEFWSNEGRDECEKKETEFLSYTEIMGTILTVSSLLGACLTATVAFIFFRHRNTPIVKANNSELSFLLLFSLTLCFLCSLTFIGRPSDWSCMLRHTAFGITFVLCISCVLGKTLAVLMAFKATLPGSNLMKWFGPRRQRIVVLAFTFIQIVICIVWLTSNPPHPFKNLRHFKDRIILECALGSPIGFWAVLGYIGLLALLCFILAFLARKLPDNFNEAKFITFSMLIFCAVWLTFIPAYVSSPGKFSVAVEIFAILASSFGLLFCIFIPKCYIILLKPERNTKKNMMDK
>LOCXPOlfC14.431.HIT1.OlfC.2R.855.ANF_receptor.exons6.LR633958.1.Gadus_morhua
MLSTQRWSEQGLALLQLLLVASFSKSEERVCSLMGEPEEPQLFKTGDIILGGIFSFHSSWKNIESTYVHSPLALQCTSLNFRAFQFAQAMLFAIEEINNSTNLLPGIKVGYKIYDACGSTARAVRVALSLMNGNEGTATMSEKPCIGSVPAIIGLQSSSPSMAVATVIGPFHTPMVSYFATCACLSNKVRYPSFLRTIPSDYYQSRALAQMVKHFGWTWVGAIRSNNDYGNNGMATFIEIATQLGICLEYSLPFFRTDPPEQKQKIIETIKGSTSKVIIGFLSHMDMDVLIEEFAHHNLTGFQWVGTESWISDSPIAIGKGHYILDGSIGLAIRKAYVTGLREFMLDVKPLNNSGNKLFTEFWETTFGCIFSNIKQTGEHLEQCTGYEDLTEIKNSFHDMSLMSIFNNVYKGVYAVAHTLHSILGCEERCSNTITSHPQAILQHLRNIKFKTKEGEEVYFNENGDPAAKYDIINWQPKKDGSVEFVTIGLYDASLPEDKQLHIDNLTLTWANNSKQVPISVCSGTCALGTRKVLQKGKPVCCYDCIPCAEGEVSNTTDSITCVRCHPEFWSNERRDGCEKKETEFLSFTEIMGSILTVSSLLGACLTATVAFIFFRHRNTPIVKANNSELSFLLLFSLTLCFLCSLTFIGRPSDWSCMLRHTAFGITFVLCISCVLGKTLAVLMAFKSTLPGSNRMKFFGPRRQKIVVLTFTSIQVVICIVWVTANPPYPFKNLRHFKDKIILECALGSPIGFWAVLGYIGLLALLCFILAILARKLPDNFNEAKFITFSMLIFCAVWMTFIPAYVSSPGKFSVAVEIFAILASSFGLLFCIFIPKCYIILLKPERNTKKNMMSK
>LOCXPOlfC15.434.HIT1.OlfC.2R.855.ANF_receptor.exons6.LR633958.1.Gadus_morhua
MLSTQRWSEQGLALLQLLLVASFSKSEERVCSLMGEPEEPQLFKTGDIILGGIFSFHSSWKNIESTYVHSPLPLQCTSLNFRAFQFAQSMLFAIEEINNSTDLLPGIKLGYKIYDACGSIARAVRVALSLINGNEETATTFEKPCSGSVPAIMGETSSSPCMAINTVIGPFHTPMVSHFATCACLSNKVKYPSFLRTIPSDYYQSRALAQMVKHFGWTWVGAIRTNDDYGNNGMATFIEIATQLGICLEYSLPFFRTDPPEQKQKIIETIKGSTSKVIIAFLSHMDMDELIEEFAHHNLTGYQWVGTEGWISDSQTAIAKGHYILDGSIGLAIRKAHVTGLREFMLDVKPLNSSGNKLFVEFWETTFGCIFNLIKQTGENIETCTGYENLTGIKNSFTDMSLMPIFNNVYKAVYAVAHTLHKILGCGKMCSNTIATDPQVILQNLKQIRFKTKEGEEVYFNEDGDPAAKYDIINWQPKKDGSVEFVTIGLYDASLPEDKQLHLDNLTLSWANNAKQVPISVCSGTCALGTRKVLQKGKPVCCYDCIPCAEGEFSNTTDSITCARCHPEFWSNERRDDCKKKETEFLSFTEIMGAILTVSSLLGACLTATVAFIFFRHRNTPIVKANNSELSFLLLFSLTLCFLCSLTFIGPPSDWSCMLRHTAFGITFVLCISCVLGKTLAVLMAFKATLPGSNLMKWFGPRRQRLSVLAFTVVQVVICILWLTINPPFPFKNFSHFKDKIILECALGSPIGFWAVLGYIGLLALLCFILAFLARKLPDNFNEAKFITFSMLIFCAVWITFIPAYVSSPGKFSVAVEIFAILASSFGLLFCIFIPKCYIILLKPEKNTKKNMIGK
>LOCXPOlfC16.437.HIT1.OlfC.2R.792.ANF_receptor.exons6.LR633958.1.Gadus_morhua
LRMAFVVLLIERAYTVCLLQGMAEGPELAQKGDLTIGGIFSFRTRQKYIIDTFETIPQKRQCQNFIFREFKFAQTMIFAINEINKNPGILNGVKLGYKIYDDCGTMDVLRAALALVNGQRSELIEKNCTRSETVQAILGHSGSRPTIPIAQTVGRFHVPVISHFATCACLSNRRTYPTFFRTIPSDYYQSRALAKLVKHFGWTWIGALAVDNEYGLNGISALIQAAIENGVCVEYSEAFSRTVSSHKLSRIIDIIKRSTSKVIMAFMTHQEIKVLAAELYKHNITGLQLVGSDAWLTDHSLTDIEGHRILVGSIGFTVSRAQIPGLGKHLRDVQPSQFPDSQFVKDFWEYMFNCSLNGIDYMKRKPCSGLESLHDIESQFTDVSELRFTNNIYKSVYAVAHALNNLLKCRDTQSPFSNGSCAEIKYIQPWQVLQHLQAVNFTTTNGERVYFDSQGDSPARYDLVNLQMTKKGTMEGVTVGIYDASLAENNQFLMNNISVVWGDGHTEVPASVCSVSCLPGTHKVLQKQRPVCCYDCIPCPLGEISNATVFYCHSETPLVRANNAELSFLLLFSLTLCFLCSLTFIGRPSDWSCMLRHTAFGITFVLCISCVLGKTIVVLMAFRATLPSSNVMKWFGPTQQRLSVLAFTLIQVVICILWLTIKPPYPIKNMETYMDKIILECALGSPIGFWAVLGYIGLLALLCFILAFLARKLPDNFNEAKFITFSMLIFCAVWITFIPAYVSSPGKLTVAVETFAILASSYGLLFCIFLPKCYILLLKPQKNTKKHIMGKN
>LOCXPOlfC16.439.HIT1.OlfC.2R.799.ANF_receptor.exons6.LR633958.1.Gadus_morhua
LKLVLLAMITRIGKAVCVLQGRAHPPELFKAGDLMLGGIFTFRTGFRGSIPTFQSIPMSPTCMNINLREFKFAQTMIFAIGELNQSPDLLPNRTLGYKIFNACGMSNIMKSAIDLANGQRTKIYEGNCTKSETTQAVLGHSASTPTMGFARIIGRFQIPVISHFATCACLSNRQEYPSFFRTITSDYHQSRALAKLMKHFGWTWVGAISSSNDYGINGMTTFIEAAQEEGVCIEYYEAFQQTGPIHELAKIVEVVKRSTSKVIMAFMTHREIKVLAAELYKHNITGLQLVGSDAWLTDHSLTDIEGHSILVGSIGFIVSRAQIPGLGKHLRDVQPSQFPDSQFVKDFWEYMFDCSLNGTANMQRMPCNGSESLHNIESFFTDVSELRFTNNVYKSVYAVAHALNNLFECKDGMGPFSNGDCANIDHIEPWQVLHYLQNVNFTTKQGEQVFFDENGDSPAVYELINLKNVTSGAMQIAQIGVYNSALPSDNQFTMNGIPIVWGGGIYRVPASVCSESCVPGTRKVLQKGQPVCCYDCIPCADGEISNVTAWIFFQFRETPIVRANNSELSFLLLFSLTLCFLCSLTFIGRPSEWSCMLRHTAFGITFVLCISCVLGKTIVVLMAFRAKLPSSNVMKWFGPTQQRLSVLAFTLVQVVICILWLTINPPYPVKNMETYRDKIILECALGSSIGFWAVLGYVGLLAMLCFIMAFLARNLPDNFNEAKFINFSMLIFCAVWITFIPAYVSSPGKFTVAVEIFAILASSYGLLVCIFIPKCVLILLRPEQNTKKHMMGKSTEVKY
>LOCXPOlfC17.443.HIT1.OlfC.2R.806.ANF_receptor.exons6.LR633958.1.Gadus_morhua
SKDGDLIIGGIFSLNSSRAIDNYGYHAYPALFCRRLNPRELLFARAVIFTVEEINTNSALLDGVTLGYRLYNGCGTESLVRAALEAVTEGESCRKRVQALIGHSSSGVSKAINLIVGELDIPHISHLSTCACLSDKRIYPTFFRTVPSDQFQISALVQLMKHFGWQWVGIIHSAEVYASDGVAEFIKQGKAEGICVEYVIYYKRTDTKIEHKVTEQLKASTSSVVLLYMSLTYTRELFKNVDGNKLPRKQWIGSEAWISQRDLASLGSKNVLHGAMGFALPQSIIPGLSEFLLSLKLSDEPESVMIKAFWESFFDCSFSSSNTTKLCSGDEDLRTISSAYTNTELRSVRNVYTAVYSIAHALNALLQCENGFNPTTGKHCVNKTDVQPKQVLEHLKLVDFTVLNGHKVSFDENGDNAAQYDLLNWQYKEQESVNVINIGHYDSSLPEGQRFRFTPNITIVWALNSTEPPKSVCRDACPAGSRKAVNKQAPVCCFDCFKCPEGGISNETDSTECFLCTAEFWPNEKKDKCIPKPTEFLSFTEIMGTVLTAFCCFGVFLSILIFIIFLVHKETPIVRANNSELSFLLLLSLKLCFLCSLTFIGRPSDWSCMLRHTTFGITFVLCISCVLGKTIVVLMAFRATLPGSNVMKWFGPTQQRLSVLAFTLIQVVICILWLTINPPFPNRNVQSFKDKVVLECALGSSIGFWAVLGYIGLLALLCFILAFLARKLPDSFNEAKFITFSMVIFCAVWIAFIPAYVSSPGKFTVAVEIFAILASTFGLLTCIFVPKCYVIIFKPEQNSKKHIKSK
>LOCXPOlfC18.451.HIT1.OlfC.2R.805.ANF_receptor.exons6.LR633958.1.Gadus_morhua
GDLIIGGIFSLNRSRVLDNNGYHAYPSPFCTRLSPRELLFARAVIFTVAEINKNSALLNGVTLGYRLYNGCGTQSLLRAALEAITEGESCRKRVQALIGHSSSGISKAINLLVGELDIPQISHLSTCACLSDRRIYPTFFRTVPSDQFQISALVQLMKHFGWQWLGIIHSDEVYSSDGVAEFIKQGKAEGICVEYVIFYNRFNTEIEHIVTEQLKSSTSSVVLLFMSLSHTRQLFKKVDGNKLPRKQWIGSEDWISQVELASLGSKNVLHGAMGFALPQSIIPGLVEFILSLKPSDEPESVMIKAFWESFFECSFSPSNSRKLCTGDEDLRTITSAYTNREVRSVRNVYTAVYSIAHALNSLLQCENGLNPTTGKHCVNKTDVQPKQVLEHLKLVDFTVLNGHKVSFDENGDSVAQYDLLNWQYKEDDSVSVNVIKIGHYDSSFPEGHRFRFTPNTTIVWAFNSTEPPKSVCQDACPAGSRKATNKRAPVCCFDCFECPEGGISNETDSSDCFLCTVEFWPNEKKDKCIQKPTEFLSFTEIMGIVLSVFCCFGVFLSILIFIIFLVHKETPIVRANNSELSFLLLLSLKLCFLCSLTFIVRPSDWSCMLRHTAFGITFVLCISCVLGKTIVVLMAFRATLPSSNVMKWFGPTQQRLSVLAFTLIQVVICLLWLTINPPYPFKNMETYMDKILLECALGSAIGFWAVLGYIGVLAMLCFILAFLARKLPDSFNEAKFITFSMVIFCAVWITFIPAYVSSPGKFTVAVEIFAILASTFGLLICIFVPKCYIIIFKPEQNSKKHIKSK
>LOCXPOlfC19.452.HIT1.OlfC.2R.822.ANF_receptor.exons6.LR633958.1.Gadus_morhua
EEQACKLIGQTGFLEFSKDGDLIIGGMFSLDSTQVTENYGYHAYPSIFCTGLNPRELLFARAAIFTVEEINKNPTLLNGVTLGYRIYNGCWGDSPIRAAIEAVTSGGSCSKRVQALIGHSSSGVSKDINLIVGVLDIPLISHLSTCACLSDKRLYPTFFRTVPSDEFQISALVQLMKHFGWQWVGIIHSAGVYASDGAAEFIKQGKAEGICVEYVISFELYDTKIEHKVKEKLKASTSSVVLLYMSLTYMRVFLKMVNGNNLPRKQWIGSEAWISQVDLASLGSKNVLHGAMGFALSRSIIPGLAEFLLSLKVSDEPESVMIKAFWESFFDCSFSPSNNTKLCTGDEDLRTISSAYTNTELRSVRNVYTAVYSIAHALNALLRCENGLNPITGKHCVNKTDIEPKQVLEHLKLVDFTVLNGYKVSFDENGDTAAKYDLLNWQYKEDDSMNVINIGHYDNSLPEGQRFSLTPNTAIIWALNSTEPPKSVCRDACPAGSRKAINKHAPVCCFDCFECPEGGISNKTDSSDCFLCTIEFWPNDKKDKCIQKPTEFLSFTEILGTVLTVFCCLGVFLSILIFIIFLVHRETPIVRANNSELSFLLLLSLKLCFLCSLTFIGRPSDWSCMLRHTAFGVTFVLCISCILGKTIVVLMAFRATLPSSNAMKWFGPTQQRLSVLAFTVIQVVICIIWLKINPPFPNRNFQSFKDRIVLECALGSPIGFSAVLGYIGLLALLCFILAFLARRLPDSFNEAKFITFSMVIFCAVWIAFIPAYVSSPGKSTVAVEIFAILASTFGLLLCIFVPKCFIIIFKPEQNSKKHMKSK
>LOCXPOlfC19.453.HIT1.OlfC.2R.822.ANF_receptor.exons6.LR633958.1.Gadus_morhua
EEQSCKLIGQTGFLEFSKDGDLIIGGIFSLDSTHVTENYGYHAHPSVFCTGLNPRELLFSRAAIFTVEEINKNPNLLNGVTLGYRIYNGCWGDSPMRASIEAVTSGESCSKRVKALIGHSSSGVSKDINLIVGPLDIPLISHLSTCACLSDRRLYPTFFRTVPSDKFQISALVQLMKHFGWQWVGIIHSVEVYASDGAAEFIKQGKAEDICVEYVISFDMYDTKIEHKVTEKLKASTSSVVLLYMSLFYMRELFKLIDGNKLPRKQWIGSEAWISKLDLASLGSKNILHGAMGFALPQSIIPGLLEFILSLKLSDEPESVMIKAFWEDFFECSFSPSNTTKLCTGDEDLRTISSAYTNTALRSVRNVYTAVYSIAHALHALMQCENGLNPTTGKHCVNKTDIQPKQILEHMKLVDFTILNGYKVSFDENGDSVAQYDLLNWQYKEDDSVNVITIGHYDNSLPEGQRFRFRPNTTIVWALNSTEPPKSVCRDACPAGSRKAINKRAPVCCFDCFECPEGGISNETDSSDCFLCAVEFWPNDKKDKCIPKPTEFLSFTEIMGNVLTAFCCFGVFLSILIFIIFLVHRETPIVRANNSELSFLLLLSLKLCFLCSLTFIGRPSDWSCMLRHTAFGITFVLCISCILGKTIVVLMAFKATLPSSSAMKWFGPTQQRFSVLAFTLIQVLICILWLTINPPFPNRNVQSFKDKIVLECALGSPIGFWAVLGYIGLLAMLCFILAFLARKLPDSFNEAKFITFSMVIFCAVWITFIPAYVSSPGKATVAVEIFAILASTFGLLLCIFVPKCYIIIFKPEQNSKKHMKSK
>LOCXPOlfC19.454.HIT1.OlfC.2R.822.ANF_receptor.exons6.LR633958.1.Gadus_morhua
EEQSCKLIGQTGFLEFSKDGDLIIGGIFSLDSTQVTENYGYHAYPSVFCTGLNPRELLFSRAAIFTVEEINKNPTLLNGVTLGYRIYNGCEGDSPMRAAIEAVTSGESCSKRVKALIGHSSSGVSKDVNLIVGPLDIPLISHLSTCACLSDRRLYPTFFRTVPSDKFQISALVQLMKHFGWQWVGIIHSVEVYASDGAAEFIKQGKAEGICVEYVISFDMYDTKIEHKVTEKLKASTSSVVLLYMSLFYMRELFKLIDGNKLPRKQWIGSEAWISQVDLASLGSKNILHGAMGFALPQSIIPGLLEFILSLKLSDEPESVMIKAFWENFFDCSFSPSNTTKLCTGDEDLRTISSAYTNTALRSVRNVYTAVYSIAHALNALLQCENGLNPTTGKHCVNKSDIQPKQILEHMKLVDFTVLNGYKVSFDENGDSVAQYDLLNWQYKEDDSVNVINIGHYDNSLPEGQRFRFTPNTTIVWALNSIEPPKSVCRDACPAGSRKAINKRAPVCCFDCFECPEGGISNDTDSSDCFLCTVEFWPNEKKDKCIPKPTEFLSFTEIMGIVLTVFCCFGVFLSILIFIIFLVNRETPIVRANNSELSFLLLLSLKLCFLCSLTFIGRPSDWSCMLRHTAFGITFVLCISCILGKTIVVLMAFKATLPSSNAMKWFGPTQQRFSVLAFTLIQVLICILWLTINPPFPNRNVQSFKDKIVLECALGSPIGFWAVLGYIGLLAILCFILAFLARKLPDSFNEAKFITFSMVIFCAVWIAFIPAYVSSPGKATVAVEIFAILASSFGLLLCIFVPKCYIIIFKPEQNSKKHMKSK
>LOCXPOlfC19.455.HIT1.OlfC.2R.822.ANF_receptor.exons6.LR633958.1.Gadus_morhua
EEQACRMIGRTGFLEFSKDGDLIIGGIFSLDSTQGTNNHGYHAYPSLFCTGLNPRELLFARAVIFTVEEINKNPTLLNGVTLGYRIYNGCGGDGPIRAAIEAATSGEKCSKRVQALIGHSSSGVSKNINLLVGVLDIPLISHLSTCACLSDKRIHPTFFRTVPSDQFQISALVQLMKHFGWQWVGIIHSAEVYASDGAAEFIKQGKVEGICVEYAISFDLYDIKNEQKVTEKLKASTSSVVLLYMSLTYMRALFKKVDTNNLPRKQWIGSEAWISQVDLASIGSKNVLHGAMGFALPQSIIPGLADFLMSLKPSDEPESVMIKVFWESFFDCSFSPSNTTKLCTGGEDLRTISSAYTNTALRSVRNVYTAVYSIAHALNALLQCENGLNPTTGKHCVNNTDVQPKQVLEHLKLVDFTVLNGYKVSFDENGDTAAQYDLLNWQYKEGGSVNVITIGQYDSSLPEGHRFRFTPNTTIVWALNSTEPPKSVCRDACPAGSRKAVNKQAPVCCFDCFECPEGGISNETDSSDCFLCTAEFWPNDKKDKCIPKPTEFLSFPEIMGTILTAFTCFGVFLSILIFIIFLVHKETPIVRANNSELSFLLLLSLKLCFLCSLTFIGRPSDWSCMLRHTAFGITFVLCISCVLGKTIVVLMAFRATLPSSNAMKWFGPTQQRLSVLAFTLIQVVICILWLTINPPFPNKNVRSFKDKIVLECALGSPIGFWAVLGYIGLLALLCFILAFLARKLPDSFNEAKFITFSMVIFCAVWIAFIPAYVSSPGKFTVAVEIFAILASTFGLLICIFVPKCYIIIFKPEQNSKKHIKSK
>LOCXPOlfC20.457.HIT1.OlfC.2R.836.ANF_receptor.exons6.LR633958.1.Gadus_morhua
ACELIDSFDMSTLFQKGDVMIGGIFPILNKQISSMPTFERKPLNVKCAGFDLRAFRWTQVMIFAIEEINNSPTILPNISLGYNILNSCASPTNTLRAALTLVSRTEENESTSACRPPLTALIAESGSSQSLILAGTFGPFQVPIVSYFSTCACLSNRAKYPTFFRTIPSDFFQAKALAALVKRFGWQWIGAIQSDNDYGRNGILAFREEVEKMGVCISFVGTVLRTYKSDKILAVVKMIKRSTVKVILAFVPEGDLYPLMKEIVRHNITGIQWIASEAWITAARPSTPEMYHSFGGSIGFVVRKMSIPKLGPFLMDLSPYTGRSSAFVNDFWEVVVGCSPPSVGALSVNPTEKSKKCHGNESLRASQNAFFDVTQLRVSYNVYKAVYAVAYALHYVLFCQPVGKKRVKPCLDVSQILPKEVSERLQGIHFTDMFGDTVFFDQNGDPPASYDIINWQMREGKVQHVTVGNFTSTSHNAYELKIQEEQIVWRTGKMVPDSVCSNVCPAGTRKAQIKGQSICCFDCIPCAEGAIANSTGATDCTPCLREYWSNQGRDECLLKTIEYLSYHEPMGIALTVVSLMGAVLSLSTVSIFLYHRETPVIKASNFDLSCLLLFSLFLCFLCPLTFIGRPTVWTCMLRHTAFGVTFALCMSCVLGKTIVVVMAFKATLPGSIVSGKFGPAQQRLIVCSCTLVQVVVCILWLRFNPPFPDMVFRYSNTKIVLECNPGSETAYYAVLGYIGILAAICLVLAFLARKLPDNFNEAKFITFSMLIFCAVWITFIPAYISSPGKFTVAVEIFAILSSAFGLLISIFAPKCYIILIKPEQNTKKHVIGKTVN
>LOCXPOlfC21.464.HIT1.OlfC.2R.878.ANF_receptor.exons9.LR633958.1.Gadus_morhua
MARIAAMILLLSVIFLFNDLNVSSAALFTDCAYIGEEESNSFYQGGDVVVGGVFPLHYTRVSSLPLYTSKPEPGSYKFFSARAMRWMQTMTFAIREINQRSDLLPELRLGFHIRDSCNEVPVSLKASLLLVNGQPGPPATGNGSSRSPVLGCADVTRSPSPVIIGDASSGVSMALLRSLGPFQIPLVSYFASCSCLSEQTEFPMFIRTMPSDAFQVRALARLVSHFGWTWVGVLGQESDYARFAVQLFLQESSLYGVCAAYVHHFPVVLSQKPLDKLLDIIQGSSSKVIINFCSETEVQSIMRAIRQRNITGIQWIAGEAWATVKSLWEEFGDLLSGTLGFGIRRAEEIPGLKQHLSRLRRSNLQDSAFLTEFWEESLNCRLNGSVNTHSHMVNHLDRKPCTGMEDLNDVYSAFSDVSQLRVSYNVYKAVYLVAHALQRMSDCEAGQGPFVNGTCGKPQSLEPWQLFHYMKNTKFSILGENVDFDHNGDPIASYDLMNWRREQDGSLRLLKVGFYDASLSPELSLVVNESAIQWPVGQQAVRSVCSESCPPGKRVARRKGKPVCCFDCVTCAEGEVSNNTDSLDCTRCPEDMWPNDMRNLCHQKNVEFLSYQEPMGIVLCAGSVLGACLSLLVLVMFYKHRATPVVRANNMELSFFLLLFMATCFLIGLLFIGEPSDLLCRIRYPAFGISFALCISCLLAKTVVVLMAFRATLPGSGVMKWFGPSQQRASVLVCTVVQGSICLIWLLTYPPFTNSNTGYLRNTIIIECATGSEVGFWCVLGYIGLLACLCFFMAFLARELPDNFNEAKFITFSMLIFFAVWITFIPVYVSTAGKYTVAVHIFAILASAYGLLFCIFAPKCYIIIFKPAKNSKKNIMRK
>LOCXPOlfC22.477.HIT1.OlfC.2R.878.ANF_receptor.exons9.LR633958.1.Gadus_morhua
MAPIAAKILLLSVMFLLNDLVVSSAALFTECTSIGEEESNSFYEDGDVVLGGIFPLHYTRVSSLPTYTSKPEPGSHKYFSARALRWMQTMTFAIREINQRSDLLPALRLGFHIRDSCNDVPVSLKASLLLVNGQPGPPAIRNVSFRSPVLGCADVTRSPSPVIIGDASSGVSMALLRSLGPFQIPLVSYFASCSCLSEQTEFPMFMRTMPSDAFQVRALARLVSHFGWTWVGVIGLESDYARFAIQLFLHESSLYGVCAAYVHLYPVVLSQQPLDELLDIIQGSSSKVIINFNSESEVQSIMRAIRQRNITGIQWIASEAWATAKSLWEEFGDLLSGTLGFGIRRAEVIPGLRQHLSRLRPSNIQDSSFLTELWEETLNCRLNGSVNTHSHMVNHLDRKPCSGMEDLNDVYSAFSDVSQLRVSYNVYKAVYLVAHALQKMSDCEAGQGPFVNGTCGKPQSLEPWQLFHYMKNTKFSILGEKVDFDHNGDPIASYDLMNWRREQDGSLRLLKVGFYDASLSPELSLVVNDSAIQWPVWQQAVRSVCSESCPPGKRVARRKGKPVCCFDCVTCAEGEVSNNTDSLDCTRCPEDMWPNDMRNLCLPKNVEFLSYKEPMGIVLCTGSVLGTSSSLLVLAMFYKHRATPVVRANNMELSFFLLLFLATCFLIGLLFIGEPSDWLCRIRYPAFGISFALCISCLLAKTVVVLMAFRATLPGSGVMKLFGPNQQRASVLLCTLVQGLICVIWLLTYPPFTNCNTGYLRNTIIIECATGSEVGFWCVLGYIGLLACLCFFMAFLARELPDNFNEAKFITFSMLIFFAVWITFIPVYVSTAGKYTVAVHIFAILASAYGVLFCIFAPKCYIIIFKPEKNSKKNMMRK
>LOCXPOlfC23.479.HIT1.OlfC.2R.871.ANF_receptor.exons9.LR633958.1.Gadus_morhua
RLLSVMFLFNDLNVISAALFTDCAYIGEVESNSFYQDGDVVLGGVFPLHYTRVSSLPPYTSKPEPGSYKFFSARALRWMQTMTFAIREINQRNDLLPALRLGFHIKDSCNEVPVSLKASLLLVNGQPGPPATGNGNSRSPVLGCADVTRSPSPVIIGDASSGVSMALLRSLGPFQIPLVSYFASCSCLSEQTEFPMFMRTMPSDAFQVRALARLVSHFGWTWVGVIGEESDYAYFAVQLFLQESSLYGVCAAYVHHFPVVLSQKPLDKLLDVIQGSSSKVIINFCIETEVQSIMRAIRQRNITGIQWIAGEAWATANSLWEEFGDLLSGTLGFGIRRAEVIPGLKQHLSSLRRSNIQDSAFLTEFWEESLNCRLNGSVNTHYHYIDNHLDRKPCSGMEDLNDVYSAFSDVSQLRVSYNVYKAVYLVAHALQRMSDCVVGQGPFVNGTCGKPQSLEPWQLFHYMKITKFSILGEKVDFDHNGDPIALYDLINWRREQDGSLRLLKVGFYDASLSPELSLVVNDSAIQWPVGQQAIRSVCSESCPPGKRVARRKGKPVCCFDCVTCADGEVSNNTDSLDCTRCPDDMWPNDMRNLCLPKNVEFLSYNEPMGMVLCAGSVLGAFFSLLVLALFFKHKATPVVRANNMELSFFLLLFLATCFLIGLLFIGEPSDWLCRTRYPAFGISFALCISCLLAKTSVVLMAFRATLPGSGVMKWFGPNQQRASVLLCTVVQGSICLIWLRTNPPFTNSNTGYLRNTIIIECATGSEVGFWCVLGYIGLLACLCFFMAFLARELPDNFNEAKFITFSMLIFFAVWITFIPVYMSTAGKYTVAVHIFAILASAYGLLFCIFAPKCYIIILNPEKNNKKNMMHK
>LOCXPOlfC24.488.HIT1.OlfC.2R.871.ANF_receptor.exons10.LR633958.1.Gadus_morhua
ATCFLIGLLFMVLIVSSAALFTDCAFFGEEETNSFYQDGDVVLGGVFPLHYTRVSSLPTYTSKPEPGSHKYFSARALRWMQTMTFAIREINQRSDLLPELRLGFHIRDSCDDVPVSLKASLLLVNGQPGPPATGNGSSRSPVLGCADVTRSPSPVIIGDASSGVSMALLRSLGPFQIPLVSYFASCSCLSEQTEFPMFMRTMPSDAFQVRALARLVSHFGWTWVGVIGQESDYARFAIQLFLQESSLYGVCAAYVHHYPLVLSQQPLDKLLDIIQESSSKVILNFCGESEVQSIMRAIRQRNITGIQWIAGEAWATSKSLWEEFGDLLSGTLGFGIRRAEVIPGLKQHLSRLRPSNIQDSAFLTELWEETFNCRLNGSVNTHSHMVNHLDRKPCSGMEDLNDVYSAFSDVSQLRVSYNVYKAVYLVAHALQRMSDCEAGQGPFVNGSCGNPQSLEPWQLFHYMKNTKFSILGEKVDFDLNGDPIASYDLMNWRRELDGSLRLLKVGFYDASLSPELSLVVNASAIQWPVGQQAVRSVCSESCPPGRRVARRKGKPVCCFDCVTCAEGEVSNNTDSLDCTRCPEDMWPNDMRNLCLPKNVEFLSYKEPMGVVLCAGSVLGACTSLLVLAMFYKHRATPVVRANNMELSFFLLLFLATCFLIGLLFIGEPSDWLCRIRYPAFGISFALCISCLLAKTLVVLMAFRATLPGSGVMKWFGPNQQRASVLLCTVVQGLICIIWLLTYPPFTNSNTGYLRNTIIIECATGSEVGFWCVLGYIGLLACLCFFMAFLARELPDNFNEAKFITFSMLIFFAVWITFIPVYVSTAGKYTVAVHIFAILASAYGLLFCIFVPKCYIIILKPEKNSKKNMMRK
>LOCXPOlfC25.500.HIT1.OlfC.2R.876.ANF_receptor.exons9.LR633958.1.Gadus_morhua
MALIAANIILVMFLLNNLNVSSCALLTDCAFIGEEETNSFYEDGDVVLGGVFPLHYTRVSSLPTYTSKPEPGSHKYFSARALRWMQTMTFAIREINQRRDLLPELRLGFHIRDSCNEVPVSLKASLLLVNGQPGPTAIRNGSSRSPVLGCADVTRSPSPVIIGDASSGVSMALLRSLGPFQIPLVSYFASCSCLSEQTEFPMFMRTMPSDAFQVRALAHLVSHFGWTWVGVIGLESDYARFAIQLFLHESSLHGVCAAYVHLYPVVLSQQPLDELLDIIQGSSSKVIINFCSESEVQSIMRAIRQRNITGIQWIAGEAWATAKSLWEEFGDLLSGTLGFGIRRAEEIPGLKQHLSRLRPSNIQESAFLTELWEETLNCRLNGSVNTHSHMVNHLDRKPCTGMEDLNDVYSAFSDVSQLRVSYNVYKAVYLVAHALQRMSDCEAGQGPFVNGTCGKPQSLEPWQLFHYMKNTKFSILGEKVDFDRNGDPIASYDLMNWRREQDGSLRLLKVGFYDASLSPELSLVVNESAIQWPVGQQAVRSVCSESCPPGKRVARRKGKPVCCFDCVTCAEGEVSNNTDSLDCTRCPDVMWPNNMRNLCLPKYVEFLSYKEPMGIVLCTGSVLGACSSLLVLAMFYKHRATPVVRANNMELSFFLLLFLATCFLIGLLFIGEPSDWLCRIRYPAFGISFALCISCLLAKTVVVLMAFRATLPGSGVMKWFGPNQQRASVLLCTVIQGLICLIWLLTYPPFTNSNTGYLRNTIIIECATGSEVGFWCVLGYIGLLACLCFFMAYLARELPDNFNEAKFITFSMLIFFAVWITFIPVYVSTAGKYTVAVHIFAILASAYGLLVCIFAPKCYIIIFKPAKNSKKNMMHK
>LOCXPOlfC2.505.HIT1.OlfC.2R.800.ANF_receptor.exons8.LR633958.1.Gadus_morhua
PPTDHQPLSAMGKFSRFDPRAFRWAQTMRLAVEEINQSKKLLSNHTLGYKIFDSCAYPLTGQRAALAMMNGLAEAESPMCHGASPLLAIIGESGSAQSIVVSRILQPFRIPMISYFSSCACLSDRRKYPTFFRVIPNDDYQVKAIAQLLLRFHWTWVGLVRGDHEYGRFAVQGLLRELKGTGVCVAYQEMIPLLYNRQRALEIMQVMQDSGAKVVVVFSAEGEMTPFLKDYMMLNITGIQWVASEAWVTASVFAGREFYPYLGGTIGFGIRQGHIRGLRSYLETVDPQTYPSNTLVQELWGALYGCSPSHSFYSPLAPCSGQESLLAQHSGYMNTSSPRVAYNVYKAVYAIAHSLNNLLGCQEHSGPFYNKSCAQRNNIQPWQLQHYLQEVAFNIGGEEVNFDLKGDSIPYYDIINWQRGPGGNIEFVNIGLFDGTKAAGMELVIEEEKIVWAGHQSEASCSHCVLVSICSASCHPGSRKAVRRGEPVCCFDCVPCDTGKISNQTDAIDCTVCPEDFWSNTDRTLCIPKKVEFLTYDSLGIALTAIAVVGACITIAVLAVFLHNRNTAIVRLNNSELSFFILLSLTLCFLCALVFIGEPTPWSCMLRHTAFSITFSLCISCILGKTLVVLAVFTSTRPGNNLMKWLGPMQQRAIISTCTLLQVIICAAWLIDAPPFPSRNTLYEHSKIVLECSVGSSLAFWCVLGYIGLLACMCFILAFLARKLPGNFNEAKYITFSMLIFCAVWLAFIPAYISSPGKYADAVETFAILASSFGLLFCLFAPKCFIILLQPEKNTKQHLM
>LOCXPOlfC26.511.HIT1.OlfC.2R.861.ANF_receptor.exons13.LR633958.1.Gadus_morhua
PLSDQRTEGVRDVGVSLLSECVILGNSELLALRSEGDVIIGGLFPVHYLVSNSRDTYNSKPQNGPCNGFDDRAFRWMMTMIFAVEEINRNPALLPGVTLGYHIMDSCDHIHTSLRALLSLLTHSTKGQNTLDSGRCLTGSPITAVVGLASSSPTGAIAHILGPFSIPLVSYFATCACLTDKHTYPSFLRTVPSDLFQVRGLVELVKFFGWNWVGTVGTLDDYSRYGIQAFSNQFIQLGGCLAYHLTIPQSPTLGEIGAMADTLQSSNAKVVVVFASEVQLQELFSELAARNVSGIQWVASESWVTANMLTAPQFHLLLQGTLGFSFPGVYIPGLREFLLKVRPKAEPGFEFHNMLWEEVFDCRLEFTADPSNMNANDFERRPVCTGSEDLSNLQSSYTELSKVRISYNVYKAVYAIAHALHDLLECGYVGATTAEAGCKKNASKPIELLSYLKRVNFTNQFGEKVHFDENGEPVPLYDIINRQKDSKGKIRFVKVGSYDGSVPIRQQLQLNQSKIVWTGGLSQVPVSLCTDPCPPGSRQARRPGEPQCCFDCLPCAEGEISNQTDSTECTKCPEYYWSDKRKVECVAGVDDFLSVYDTMGIILITLTLLGVVMTTVITTVFHHFRATPIVRANNSEISFLLLVSLKLCFLCSLPFIGKPSTWTCRLRQAAFGVSFVLCLSCLLVKTIVVLLAFRSTGPGSGAMKLFGPAQQRTLILCTTAPQVCLCAGWLSAAPPFPFRNPMYQASTGKIVVECRELWPAGFYLVLGYIGLLASLCLLLAYLGRKLPDTFNEAKLITFSMIIFCAVWLSFIPAHVSSPGKFTVAVEIFAILASSFGLLFCIFVPKCFIILVRPENNVKKRM
>LOCXPOlfC27.514.HIT1.OlfC.2R.842.ANF_receptor.exons8.LR633958.1.Gadus_morhua
MRTEASSYTENATDSVDCWLRGTPQLPAFTQRGDYIIGGVFPMHYYMKTVKKNYSSLPEPLKCIGSMDTRELRFSRAMAFAIDEINNSSDLLPGVTLGYKIHDSCSSPPMAVQVAFQFTNDPLSMHKNTKVCSQSGRVLAVIGDSGSTQSISISRIIGPFDIPQVSHFATCACLSDKTQYPTFFRTIPSDQFQALALAKLVKHFGWTWIGTVQSNSDYGNNGMASFLQAAQNEGICVEYSESFNRNDPQSKIQQVAEVIRRSTATVIVAFTSPGDLLVLLEELTVHPSPPRQWIGSEAWVTDPEVLRYRLCEGAIGFAIPQSTIPGFREYLLDLSPAKVAASHVLSEFWEGAFNCLLENERTGQLDKVCDGTEDIQNLQNPFTDTSQLRITNMVYKAVYAIAHAIHNIVCKKINSAILCDQFMKIEPVQVLDQLKRVNFSRNGYHVSFDANGDPVAFYELINWKRNENGGLEFVTVGHYDESLSPGQKFNIKREITVCLRVNQVPVSVCSDSCPPGTRKVLQKGEPVCCYDCVPCAEGEISNTTDSSDCSPCPNEFWPNAEKNFCRRKLVEFLSFHEVWGIILAAFSIAGACLTIVTAIVFFQHRYTPVVRANNSELSFLLLFSLTLCFLCSLTFIGRPSDWSCMLRHTAFGITFVLCIACVLGKTIVVLMAFKATQPGSNVAKWFGPAQQRMTVVSFTFVQVLICIIWLVQKPPFSIRNLTTYKEIIILECALGSALGFWAVLGYIGLLAVFCFVLAVLARKLPDNFNEAKLITFSMLIFCAVWITFIPAYISSPGKFTVAVEVFAILASSFGLIICIFFPKCFIILFRPEKNTKKHLMGK
>LOCXPOlfC28.517.HIT1.OlfC.2R.863.ANF_receptor.exons8.LR633958.1.Gadus_morhua
SLTVGLFSLCFALSLYKSMGGLTMRKEATAKAENATNSVDCWLRGTPQLPAFTQRGDYIIGGVFQMHYYMKTVKKKYSSLPETLKCTGSMDTRELRFSRAMAFAIDEINNSTDLLPGVALGYNIYDSCASTPMAVQVAFQFTNAPPLYINSKVCSQSGKVLAVIGDSGSTQTISISQIIGPFDILQVSHFATCACLSDKTQYPNFFRTIPSDHFQAEALAKLVKHFGWTWIGTVQSNSDYGNNGMASFLRAAQKEGICVEYSESITRYDPQSKTQQVAEVIRRSTATVVVAFTSPGDLWVLLEELTVHPSPPRQWIGSEAWVTHSEVQRFHLCAGAIGFAIPQSNIPGFKEFLLDLPPAKVAASSVLSEFWEGAFNCLLEKSTGSADRVCDGTEDIQMLQNPYTDTSQLRITNMVYKAVYAIAHAIHFLVCKKINSKIECNQFMKIEPIQVLAQLKRVNFSRNGYHVSFDANGDPVAFYELINWQKIKNGGLEFVTVGHYDESLSPGQKFNIKREITVCLCVHQVPVSICSDSCPTGTRKVLQKGKPVCCYNCVPCAEGKISNTTDSSDCFPCPNEFWPNAEKNFCRPKFVEFLSFNEILGIILAAFSIAGACLTIITAIVLFNHRYTPVVKANNSELSFLLLFSLTLCFLCSLTFIGRPSDWSCMLRHTAFGITFVLSISCVLGKTIVVLMAFKATIPGSNVAKCFGLTQQRMTVVSFTFVQVLICIIWLVQKPPFSIKNLTTYKEIIILECALGSAFGFWAVLGYIGLLAVFCFVLAVLARKLPDNFNEAKLITFSMLIFCAVWITFIPAYISSPGKFTVAVEVFAILASSYGLIICIFFPKCLIILFRPEKNTKRHLMGK
>LOCXPOlfC29.527.HIT1.OlfC.2R.832.ANF_receptor.exons8.LR633958.1.Gadus_morhua
ATANTDNATDSVDCWLRGIPQQAAFTQRGDYIIGGIFQIHYYMKTVKKNYPSPPEPLKCTGSMDYRELRFSRAMAFAIDEINNSTDLLPGVALGYKIHDSCASTPMAVQVAFQFTNAPPLHKNSKVCSQSGRVLAVIGDSGSTQTISISRIIGPFDIPQVSYFATCACLSDKTQYPTFFRTVPSDQFQAEALAKLVKHFGWTWIGAVRSRTDYGNNGMASFLRAAHKEGICVEYSETINRYDPQSKIQQVAEVIRRSTAKVVVAFTAPGDMWVLLEELTLHPSLPRQWIGSEAWVTHLEVQRFNICAGAIGFAIPQSNIPGFREFLLDLSPAKVAASNVLSEFWEGAFDCLLEKTDRVCDGTEDIQKLKNPFTDTSQLRITNMVYKAVYAIAHAIHYLVCKKINFKIQCDQFMKIEPNQVLDQLKRVNFSRNGYHVSFDANGDPVAFYELINWKRNENGGLEFVTVGHYDDSLSPGQKLDIKREISWADGGVQVPVSVCSDSCPPGKRKVLQEGKPYCCYDCVPCAEGEISNSTDSSDCSPCPNEFWPNAEKNFCRPKLLEFLSFHEILGIILSACSIAGACLTIITAIVLFKHRFTPVVKANNSELSFLLLFSLTLCFLCSLTFIGRPSDWSCMLRHTAFGITFVLCISCVLGKTIVVLMAFKATIPGSNVAKWFGLAQQRMTVVSFTFVQVLICIIWLVLQPPYSNRNLTVYKEKIILECALGSALGFWAVLGYIGLLAVFCFVLAVLARKLPDNFNEAKLITFSMFIFCAVWITFIPAYISSPGKFTVAVEVFAILASSFGLIICIFFPKCFIILFRPEKNTKKHLMGK
>LOCXPOlfC30.531.HIT1.OlfC.2R.866.ANF_receptor.exons9.LR633958.1.Gadus_morhua
VCLCLVMLLSLSLCPVSSVYSSSCQLQEPFSLNGIYKQGDIVLGGLFETHYTSIFPKSFFTSKPQQPICQDFDIQGFRYSQTMLFAIDEINRSDSLLPNVTLGYRLHDNCVSLGVAFRAAFSLASGKEVMFDQAASCRGTPVVGIVGDSRSTNTIAISSVLGLFKMPMVSYFATCSCLSDRQRFPSFFRTIPSDAFQVRAMLQILKRFGWTWIGLLVSDDDYGLNVARSFQSELAQSGEGCLAYLEVLPWGNNPGELQRIVGIMKKSTSRVVIVFAHENHMLNLLGEVVRQNVTGLQWMASEAWTATTVLQIPSYMPFLAGTLGIAIRRGEIPGLRDFLLRIRPDNDTLSSKDNNIVQQFWEETFQCRFPPSPPKWTDEGGRLCTGQENLATVKTEFLDVSNLRPEYNVYKAVYAMAHALHDMLKCVPGSGPFVGQTCASLQRLEPWQLVYYLDRINFTTSFGDQVSFDENGDALPIYDVMNWLWLPDGSTFVQNVGVVKETAAKGGETTLKEDIIFWNFVPKKPPRSVCSESCPPGTRMARRKNEPDCCFDCIPCSEGEISNMTDSTECLSCPEDFWSSPQRDVCVPQMIEFLSYDDPLGMSLTTASLIGTLNCAIVLGIFTHHRTTPVVRANNSELSFLILLSLKLCFLCSLLFIGQPRLWTCQLRHAAFGISFVLCVSCILVKTMVVLAVFKASKPVGGSSLKWFGAVQQRGTVVFLTLIQAAICTTWLVSSSPAPHKNTQYHNDRIVVECVVGSRVGFGVLLGYIGLLAILSFLLAFLARNLPDNFNEAKFITFSMLVFCAVWIAFIPAYINSPGKSADAVEVFAILASSFGLLWALFGPKCFIILLRPERNTKKAIMGRGV
>LOCXPOlfC31.537.HIT1.OlfC.2R.832.ANF_receptor.exons8.LR633958.1.Gadus_morhua
ATANTDNATDSVDCWLRGIPQQPAFTQRGDYIIGGIFQIHYYMKTVKKNYPSPPEPLKCTGSMDYRELRFSRAMAFAIDEINNSTDLLPGVALGYKIHDSCASTPMAVQVAFQFTNAPPLYNNSKVCSQSGRVLAVIGDSGSTQTISISRIIGPFDIPQVSYFATCACLSDKTQYPTFFRTVPSDQFQAEALAKLVKHFGWTWIGAVRSRTDYGNNGMASFLRAAHKQGICVEYSETINRYDPQSKIQQVAEVIRRSTAKVVVAFAGSGDMWVLLEELTLHPSLPRQWIGSEAWVTHLEVQRFNICAGAIGFAIPQSNIPGFREFLLDLSPAKVADSNVLSEFWEGAFNCLLEKMDRVCDGTENIQKLKNPFTDTSQLRITNMVYKAVYAIAHAIHYLVCKKINSKIQCDQFMKIEPIQVLDQLKRVNFSRNGYHVSFDGNGDPVAFYELINWQINENGGLEFVTVGHYDESLSPGQKFNIKSEITVCLCVNQVPVSVCSDSCPPGTRKVLQKGKPVCCYDCVPCAEGEISNSTDSSDCSPCPNEFWPNAEKNFCRPKLVEFLSFHEILGIILSAFSIAGACLTIITAIVLFKHRFTPVVKANNSELSFLLLFSLTLCFLCSLTFIGRPSDWSCMLRHTAFGITFVLCISCVLGKTIVVLMAFKATIPGSNVAKWFGLTQQRMTVVSFTFVQVLICIVWLVLKPPYSNRNLTIYKEIIILECALGSALGFWAVLGYIGLLAVFCFVLAVLARKLPDNFNEAKLITFSMLIFCAVWITFIPAYISSPGKFTVAVEVFAILASSFGLIICIFFPKCFIILFRPEKNTKKHLMGK
>LOCXPOlfC32.540.HIT1.OlfC.2R.828.ANF_receptor.exons8.LR633958.1.Gadus_morhua
TNSVDCWLRGIPQLPAFTQKGDYIIGGVFQMHYYMKTVKKNYPSPPEPLKCTGSMETRELRFSRAMAFAINEINNSSDLLPGVALGYKIHDSCASTPMAVQVAFQFTNAPPLYKSSKVCSQSGRVLAVIGDSGSTSSISISRILGPLDIPQVSPFATCACLSDKTQYPTFFRTIPSDHFQALALAKLVKRFGWTWIGTVQSNSDYGNNGMASFLRAAQKEGICVEYSESFNRNDLQSKIQQVAEVIRRSTAMVVVAFTAPEDLRVLLEELTVHPSPPRQWIGSEAWVTHSEVQRFHLLAGAIGYAIPKSNIPGFREFLLDLSPAKVAASHVLTEFWEGAFNCLLEKRAGSVDKVCDGTEDIQKLQNPYTDTSQLRITNMVYKAVYAIAHAIHYLVCKKINSKIHCDQFMKIEPIQVLDQLKRVNFSRNGYHVSFDANGDPVAFYELINWQINENGGLEFVTVGHYDESLSPGQKFNIKSEITVCLRMNQVPVSVCSDSCPPGTRKVLQKGKPVCCYDCVPCAEGEISNSTDSSDCSPCPNEFWPNAEKNFCRPKLVEFLSFHEILGIILSAFSIAGACLTIITAIVLFKHRFTPVVKANNSELSFLLLFSLTLCFLCSLTFIGRPSDWSCMLRHTAFGITFVLCISCVLGKTIVVLMAFKATIPGSNVAKWFGLTQQRMTVVSFTFVQVLICIVWLVLKPPYSNRNLTIYKEIIILECALGSAIGFWAVLGYIGLLAVFCFVLAVLARKLPDNFNEAKLITFSMLIFCAVWITFIPAYISSPGKFTVAVEVFAILASSFGLIICIFFPKCFIILFRPEKNTKKHLMGK
>LOCXPOlfC26.543.HIT1.OlfC.2R.861.ANF_receptor.exons13.LR633958.1.Gadus_morhua
PQSDLRTEGVRDVGVSLLSECVILGNSQLLALRSEGDVIIGGLFPVHYLVPNSQNTYNSKPQNLPCNGFDDRAFRWMMTMIFAVEEINRNPALLPGVTLGYHIMDSCDHIHTSLKALLSLLTHSTNRQNTLDSGTCLTGSPITAVIGLASSSPTGAIAHILGPFSIPLVSYFATCVCLTDKHTYPSFLRTVPSDLFQVRGLVELVKFFGWNWVGTVGTPDDYSRYGIQAFSHQFRQLGGCLAYHLTIPQSPTFVEIGAMADTLQSSKAKVVVAFATEGQLLELFSELVARNVTGIQWVASEAWVTANMLTAPQFHLLLQGTLGFSFPGVYIPGLREFLLKVRPKAEPGFEFHNMLWEEVFDCRLEFTADPSNINANDFERRPVCTGSEDLSNVHNSYTELSKVRISYNVYKAVYAIAHALHDLLECGSVGATTAEAGCKKNASKPIELLGYLKMVNFTNQFGEKVHFDDNGEPVPLYDIINWQKDSKGKIRFVKVGSYDGSVPMDQQLQLNQSKIVWTGGLSQVPVSLCSDPCPPGSRQARRPGEPQCCFDCLPCAEGEISNQTDSTECTKCPEYYWSDKRKVECVAGVDDFLSVYDTMGIILITLTLLGVVMTTVITTVFHHFRTTPIVRANNSEISFLLLVSLKLCFLCSLAFIGKPSTWTCRLRQAAFGVSFVLCLSCLLVKTIVVLLAFRSTGPGSGAMKLFGPAQQRTLILCTTAPQVCLCAGWLSAAPPFPFRNPMYQASTGKIVVECRELWPAGFYLVLGYIGLLASLCLLLAYLGRKLPDTFNEAKLITFSMIIFCAVWLSFIPAHVSSPGKFTVAVEIFAILASSFGLLLCIFVPKCFIILAQPEKNIKKRM
>LOCXPOlfC33.552.HIT1.OlfC.2R.866.ANF_receptor.exons9.LR633958.1.Gadus_morhua
VCLCLVMLLSLSLWPASSLLSSSCQLQEPFSLNGMYKQGDIVLGGLFETHYTSIFPKSFFTSKPQQPICQGFDIQGFRHSQTMLFAVDEINRSDSLLPNVTLGYRLHDNCASLGVAFRAAFSLASGKEEKFDQAASCRGTPVVGIVGDSSSTNTIAISSVFGLFKMPMVSYFATCSCLSDRQRFPSFFRTIPSDAFQVRAMLQILKRFGWTWFGLLISDDDYGLNAARSFQSELAQSGEGCLDYLEVLPWGNDLGELQRIVDIMKKSTSRVVIVFAHENHMFNLMGEVVRQNVTGLQWMASEAWSTSIVPQTPSYMPFLAGTLGIAIRRGEIPGLRDFLLTIRPNNKTLSSKDNNFVQQFWEATFQCRFPPSPPKWIDEGGKLCTGQENLATAETEFLEVSNLRPEYNVYKAVYAMANALHDMLRCVPGRGPFVGQTCASLQRLEPWQLVYYLDRINFTTPFGDQVSFDENGDALPIYDVMNWLWLPDGSTVVQNVGVVKETAATGGETTLKEDIIYWNFVPKKPPRSVCSESCPPGTRMARRKNEPDCCFDCIPCSDGEINNRTDSTECLSCPEDFWSSPQRDVCVPKMIEFLSYNDPLGISLTTASLIGTLNCAIVLGIFIHHRTTPVVRANNSELSFLILLSLKLCFLCALLFIGQPRLWTCQLRHAAFGISFVLCVSCILVKTMVVLAVFKASKPAGGNSLKWFGAVQQRGTVVFLTLIQAAICTTWLVSSSPAPNRNTQYHNDRIVVECVVGSRVGFGVLLGYIGLLAILSFLLAFLARNLPDNFNEAKFITFSMLVFCAVWIAFIPAYINSPGKSADAVEVFAILASSFGLLGALFGPKCFIILLRPERNTKKAIMGRGV
>LOCXPOlfC34.563.HIT1.OlfC.2R.873.ANF_receptor.exons8.LR633958.1.Gadus_morhua
LVAVFYTPTLTLGLFSLCFALSFYKSVGGLIIMRVKASSDAENATDSVDCLLQGTPKIPAFTQKGDYIIGGSFHMHYYLKTVEKNYTSLPEPLKCTGSMDTRELRFSRAMAFAIDEINNSTDLLPGVALGYKIHDSCSSAPMAVQGAFQFTNDPFLYKNSKKCSPMGRVLAVIGDTGSTTSISLSRIIGPFGISQVSHFATCACLSDKTQYPTFFRTIPSDQFQADALAKLVKNFGWTWIGVVRSRSDYGNNGMASFLQAAQKEGICVEYSESITKYDPQSKIQQVAEVIRRSTAMVVVAFTAPGDLWVLLEELTVHPSPPRQWIGSEAWVTHPEVLRFPLCAGAIGFAIPQSNIPGFREYLLDLSPAKVAASHVLTEFWEGAFNCLLEKRTGSVNRVCDGTEDIQKLQNPFTDTSQLRITNMVYKAVYAVAHAIHNIVCKEINSKIQCDQFMKIEPVQVLDQLKRVNFTRNGYHVSFDANGDPVAFYELINWKRNENGGLEFVTVGHYDESLSPGQKFNIEREITVCLCVHQVPVSVCSDSCRPGTRKVLQKGKPICCYDCAPCAEGEISNTTDSSDCSPCPKEFWPNAEKNFCRPKLVEFLSFNEILGIILSAFSIAGACLTIVTAVVLFKHRYTPVVRANNSELSFLLLFSLTLCFLCSLTFIGRPSDWSCMLRHTAFGITFVLCISCVLGKTIVVLMAFKATIPGSNVAKWFGCKQQRMTVISFTFVQVLICIIWLILKPPFSIRNLTTYNEKIILECALGSALGFWAVLGYIGLLAVFCFVLAVLARKLPDNFNEAKLITFSMLIFCAVWISFIPAYISSPGKFTVAVEVFAILASSFGLIFCIFLPKCFIIIFRPEKNTKKHLMGKN
>LOCXPOlfC35.193.HIT1.OlfC.2R.871.ANF_receptor.exons9.LR633958.1.Gadus_morhua
VMFGQTLSVGLIVLCLSIALQESADGLLQRPGPTGPENGNATNSVKCMLRGNPRPTAFTLEGDFLIGGVFSIHYSMKTVMHNYTSLPEPLECTGSINMRELQFSSAMIFAVEEINNSSELLPGITLGYQIHDSCASVPVAVQVAFQVTNGLQQLYDSSKGCSRSGRVTAVVGESGSTPSISMSRIFGPFDIPQVSHFATCACLSDKTQYPTFFRTIPSDQFQAEALAKLVKQFGWTWIGAVRSRSDYGNNGMASFLRAAQKEGICVEYSESIFRTDPQSKIQQVADVIRRSTALTIVAFTALGDMRILLEELASKPFPSRQWIGSESWVTNHEMLRFGFCAGAIGFGIPQSVIPGFREYLLDISPTNVAASQLLTEFWEGAFNCQLEKKAGSAQRVCDGTEDLQKLQSLYTDTSQLRITNMVYKAVYAIAQAIHNLVCKKINSTIQCDQFIKIEPKQVFQQLKRVNFTRHGYHISFDANGDPVAFYELINWKTNENGGLEFVTVGHYDDSLPLGQKFNMIKNISWLDGGGQAGITIDSCPTGTRKVLQKGKPVCCYDCVPCAEGEISNTTDSSDCLPCLNESWPNEEKNVCLPKPVEFLSMHEVLGIILAAFSVVGACLTIFTAIVFFQHRASAIVRANNSELSFLLLFSLTLCFLCSLTFIGPPSDWSCMLRHTAFGITFVLCISCVLGKTLVVLMAFRATLPGDNVMKWFGPVQQRMTVVTFTFVQVLICTLWLILNPPFSIRNLTTYKEKIILECALGSALGFWAVLGYIGLLAVFCFVLAVLARKLPDNFNEAKLITFSMLIFCAVWITFIPAYISSPGKFTVAVEIFAILASSFGLISCIFLPKCFIILFRPDQNTKKHIMGKNNS
>LOCXPOlfC36.198.HIT1.OlfC.2R.868.ANF_receptor.exons9.LR633958.1.Gadus_morhua
ESHLLLCICLFLLSFSSHMSSTGPFLCRLQRQFNLNGMHKFGDVVLGGIFEMNFFSAFSEHFTSEPKDPICYGFNLVGFRQAQTMAFAVDEINRNSKLLPNISLGYSLYDSCGKLGISFRAALSMTSGRGEPFQLNEICNGNPPLLGIVGDTSSTRTIAVSSIVSLYSLPMVSYFATCSCLSDRSRFPSFFRTIPSDAFQVRAMLRILRRFNWTWVGLLISDEDYGRHAARLFQSDLAQSGGGCLAYLEVLPWVNDVSELQRIVSIMKKSTSNVVIVFAHRSDMLNLMEEVVKQNVTGLQWIASEAWSAAKVLHTPSYMPFLAGTLGIAIRRGEIPGLRDFLLTIRHDNDTLSSQDNNLVKKFWEHIFRCKFVSAGMEVEGHTQERQCTGNEALTNKETEFLDLSNLRPEYNVYKAVYALAHALHDLLQCVPGSGPFKGQSCASLQGLEPWQILYYLQRVNFTTDFGDQVSFDENGDALPIYDVMNWRWLPDGSTEVNNVGEVKELASKIIDLILDEDKIFWNFESQKPPESVCSKSCNPGTRMARKKGEPLCCFDCIPCSEGKVSNGTDSTECTSCQESFWSNIQRDHCIPKSMEFLSYVEPLGISLTTASLSGTLLCTIVLGIFTRHRTTPVVRANNSELSFLILLSLKLCFLCSLLFIGQPRLWTCQFRHVAFGISFVLCISCILVKTMVVLAVFKSSKPGGGGSLKWFGAVQQRGTVIFLTLIQATVCITWLVSSSPAPHENTEYYNDRIVVECVVGSTVGFGVLLGYIGLLAILSFLLAFLARNLPDNFNEAKFITFSTLVFCAVWIAFIPAYINSPGKYADAVEVFAILSSSFGLLLALFGPKCYIILLQPEKNTKKALLGR
>LOCXPOlfC37.201.HIT1.OlfC.2R.868.ANF_receptor.exons9.LR633958.1.Gadus_morhua
ESHLLLCICLFLLSFSSHMSSTGPFLCRLQRQFNLNGMHKYGDVVLGGIFEINFFSAFSEHFTSEPKDPICYGFDLVGFRQAQTMAFAVDEINRNSKLLPNISLGYSLYDSCGKLGISFRAALSMTSGRGEPFQLNEICNGNPPLLGIVGDTSSTRTIAVSSIVSLYSLPMVSFFATCSCLSDRSRFPSFFRTIPSDAFQVRAMLRILRRFNWTWVGLLISDEDYGRHAARLFQSDLAQSGGGCLAYLEVLPWVNDVAELQRIVSIMKKSTSNVVIVFAHPSNMLNLMEEVVKQNVTGLQWIASEAWSAAKVLHTPSYMPFLAGTLGIAIRRGEIPGLRDFLLTISPDNDTLSSQDNNLVKKFWEHIFQCKFVSAGMEVEGQTQERRCTGNEVLRNIETEFLDLSNLRPEYNVYKAVYALAHALHDLLQCVPGSGPFKGQSCASLQGLEPWQILYYLQRVNFTTDFGDQVSFDENGDALPIYDVMNWRWLPDGSTEVNNVGEVKELASKIIDLILDEDKIFWNFESQKPPESVCSKSCNPGTRMARKKGEPLCCFDCIPCSEGKVSNGTDSTKCTSCQEYFWSNIQRDHCIPKSMEFLSYVEPLGISLTTASLSGTLLCTIVLGIFTRHRTTPVVRANNSELSFLILLSLKLCFLCSLLFIGQPRLWTCQFRHVAFGISFVLCISCILVKTMVVLAVFKSSKPGGGGSLKWFGAVQQRGTVIFLTLIQAAVCITWLVSSSPAPHENTEYYNDRIVVECVVGSTVGFGVLLGYIGLLAILSFLLAFLARNLPDNFNEAKFITFSTLVFCAVWIAFIPAYINSPGKYADAVEVFAILSSSFGLLLALFGPKCYIILLQPEKNTKKALLRR
>LOCXPOlfC38.204.HIT1.OlfC.2R.852.ANF_receptor.exons9.LR633958.1.Gadus_morhua
SSHMSSTGPFSCRLRKQFNLNGMHKSGDVILGGIFEINFFTTSSEHFTSEPKDPICYGFDLIGFRQAQTMAFAVDEINRNSKLLPNILLGYSLYDSCVKLGISFRAALSMTSGRGEPFQLNESCYGNPPVLGIVGDTSSTRTIAVSSIVSLYRLPMVSYYATCSCLSDRKRFPSFFRTIPSDAFQVRAMLQILRQFNWTWFGLLVIDEDYGRHAARLFQSDLAQSGGSCLAYLEVLPQGNDMAEIQRIVGIMKKSTSRVVIVFAHPSNMLDLMEEVVKQNVTGLQWMASEAWIEDKVLRTPSYMPFLAGTLGIAIRRGEIPGLRDFLLRIRPDNDTLSSQDHNLVKQFWEHVFQCKFVIPGMEFEGQTLERLCTGNESLRNIETEFLDLSNLRPEYNVYKAVYALAHALHDIMQCVPGSGPFQGQSCASLQGLEPWQILYYLQKVNFTTDFGDQVSFDENGDALPIYDVLNWRWPPDGRAEVKNVGDVKEMASKIVHLILDEDKIFWNFEPKKPPKSVCSESCPPGTRMARKKGEPVCCFDCIPCSEGEISNETDSTECTSCPGNFWSNLQRNHCVPKSMEFLSYVEPLGISLTTASLFGALLCTIVLGIFTHHRTTPVVRANNSELSFLILLSLKLCFLCSLFFIGQPRLWTCQLRHAAFGISFVLCVSCILVKTMVVLAVFKASKPGGGGSLKWFGLMQQRGTVVFLTLIQAAVCTTWLVSSSPAPHENKGYYNDRIVVECVVGSTVGFGVLLGYIGLLAVLSFLLAFLARNLPDNFNEAKFITFSTLVFCAVWIAFIPAYINSPGKYADAVEVFAILSSSFGLLLALFGPKCYIILLKPEKNTKKALMG
>LOCXPOlfC39.209.HIT1.OlfC.2R.850.ANF_receptor.exons9.LR633958.1.Gadus_morhua
SSHTSSTGSLFCRLQRQFNLNGMHKFGDVILGGIFEINFFSAFSEHFTSEPNDPICYGFDLVGFRQAQTMAFAVDEINRNSQLLPNISLGYSLYDSCGKLGISFRAALSMTSGRGEPFQLNQSCYRNPPVLGIVGDSSSTRTIAVSSMVSLYRVPMVSYFATCSCLSDRSRFPSFFRTIPSDAFQVRAMLQILRRFNWTWFGLLISDDDYGRHAARSFQADLAQSGGGCLAYLEVVPWVNDVAELRRIVSIMKKSTSRVVIVFAHQSNMLNLMEEVVKQNVTGLQWMASEAWTAAKVLHTPSYMPFLAGTLGIAIRRGEIPGLRDFLLRIRPDNDTLSSQDNNLVKLFWEHIFQCQFYSPGIEVKEKERLCTGNEVLRNIDTEFLDLSNLRPEYNVYKAVYALAHALHDILQCVPGSGPFKGQSCASLQGLEPWQIIYYLQRVNFTTEFGDQVSFDENGDALPIYDVMNWSLFPDGSTEVKHVGEVKELASKIVDLSLDEDKIFWNFEHKKPPRSLCSESCPPGTRMARKKGEPVCCFDCVPCSEGKFSNETDSTECTICPKDFWSNLQNDHCVPKRMEFLSYVEPLGISLTTASLFGALLCTIVLGIFTHHRTTPVVRANNSELSFILLLSLKLCFLCSLFFIGQPRLWTCQLRHAAFGISFVLCVSCILVKTMVVLAVFKASKPGGGGSLKWFGAVQQRGTVVFLTLIQAAVCTTWLVSSSPAPHENKGYYNDRIVVECVVGSTVGFGVLLGYIGLLAVLSFFLAFLARNLPDNFNEAKFITFSTLVFCAVWIAFIPAYINSPGKYADAVEVFAILSSSFGLLLALFGPKCYIILLKPEKNTKKALMG
>LOCXPOlfC40.213.HIT1.OlfC.2R.868.ANF_receptor.exons9.LR633958.1.Gadus_morhua
ESHLLICICLFLFSFSSHTSSTSSLFCRLQRQFNLNGMQKFGDVILGGIFEINFFSAFSEHFTSEPNDPICYGFDLVGFRQAQTMAFAVDEINRNSQLLPNISLGYSLYDSCGKLGISFRAALSMTSGRGEPFQLNQSCYRNPPVLGIVGDSSSTRTIAVSSMVSLYRVPMVSYFATCSCLSDRSRFPSFFRTIPSDAFQVRAMLQILRRFNWTWFGLLISDEDYGRHAARSFQADLAESGGGCLAYLEVLPWVNDVAELRRIVSIMKKSTSRVVIVFAHQSNMLNLMEEVVKQNVTGLQWMASEAWTAAKVLHTPSYMPFLAGTLGIAIRRGEITGLREFLLRIRPDNDTLSSQDNNNLVKLFWEHIFQCKFDSPGIEVGEKERLCTGNEVLRNVETEFLDLSNLRPEYNVYKAVYALAHALQDMMQCVPGSGPFKGQSCASLQGLEPWQIIYYLQRVNFSTEFGDQVSFDENGDALPIYDVMNWRWLPDGRTEVKNVGEVKELASKIVDLILDEDKIFWNFESKKPPRSLCSEICPPGTRMARKKGEPVCCFDCIPCSEGKVSNETDSTECTNCPKDFWSNLRKDHCVPKRMEFISYVEPLGISLTTASLFGALLCTIVLGIFTHHRTTPVVRANNSELSFLILLSLKLCFLCSLLFIGQPRLWTCQLRHAAFGISFVLCVSCILVKTMVVLAVFKASKPGGGSLKWFGAMQQRVTVVFLTLIQAAICTTWLVSSSPTPHDNTEYYNDRIVVECVVGSTVGFGLLLGYIGLLAILSFLLAFLARNLPDNFNEAKYITFSMLVFCAVWTAFIPAYINSPGKYADAVEVFAILASSFGLLLALFGPKCYIILFKPEENTKKALLGRGT
>LOCXPOlfC41.230.HIT1.OlfC.2R.856.ANF_receptor.exons9.LR633958.1.Gadus_morhua
SSHMSSTGPFYCKIQRNFNLNGMHKFGDVILGGIFEMNFFTAFSELYFTSEPNDPICHGFDILGFRQAQTMAFAVDEINRNSKLLPNISLGYSLYDSCSKLGISSRAALSMTTGRGEPFQLNESCYGYPPVLAIVGDSSSTRTIAISSIVSLYRLPMVSYFATCSCLSDRRQFPSFFRTIPSDAFQVRAMLQILRRFGWTWVGLLISDDDYGRHAARSFQSDLAQSGGGCLAYLEVLPQGNDEEELQRIVGIMMKSTSRVVIVFAHESNMLNLMEEVVKQNVTGLQWMASEAWSAAKVLHTPSYMPFLAGTLGIAIRRGEVPGLRDFLLTLRPDNETLGSQDSTLVKQFWENVFQCKFTSSHGELLDGSTSERICTGNEVLRNIETEFLDLSNLRPEYNVYKAVYALAHALQDMLKCVPGRGPFKGQGCANIKRIAPWQLLYYLERVNFTTTFGDQVSFDENGDALPIYDVMNWMWHPDGSTEVKNMGEVKELASKVDHLILDAEKIFWNFESKKPPWSVCSESCPPGTRMARKKGEPVCCFDCIPCSEGKVSNETDSTECFNCPEDYWSNPKHDHCIPKSMEFLSYVEPLGISLTTASISGALLCTVVIGVFTYHRTTPVVRANNSELSFLILLSLKLCFLCSLLFIGQPRLWTCKLRHAAFGIIFVLCVSCILVKTMVVLAVFKASKPGGGGSLKWFGAMQQRGTVVFLTLIQAAICTTWLVTSSPTPHKNTQYHNDKIIVECLVGSTVGFGILLSYIGLLAILSFMLAFLARNLPDNFNEAKFITFSMLVFCAVWIAFIPAYINSPGKYADAVEVFAILASSFGLLLALFGPKCFIILLKPEKNTKKALMGRG
>LOCXPOlfC42.235.HIT1.OlfC.2R.873.ANF_receptor.exons9.LR633958.1.Gadus_morhua
MSSVIVMFRQTLSLGLVVLCLALALQESPDGLLQRSGPTGLENGNATNSLKCMLRGNPRPTAFTLEGDFLIGGVFSIHYYMKTVKHNYTSLPEPLECTGSMDTRELRFSRAMVFAIEEINNSSELLPGITLGYQIHDSCASVPVAVQVAFQLANGLQQLYDSNTGCSRSGKVTAIVGESGSTPSMSMSQIIGPFDIPQVSHFATCACLSDKTQYPTFFRTIPSDQFQADALAKLVKHFGWTWIGTVQSNSDYGNNGMASFLRAAHKEGICVEYSESFYRTDPQSKIQQVADVIRRSTAIIVVAFTASGDMKILLEELARKPFPPRQWIGTESWGTAPEFLKFHFCAGAIGFGIPQSVVPGFREYLLDLSPAKAAASQLLTELWEGAFNCQLEKKAGSADSVCDGTEDIQKLKSPYTDTSQLRVTNMVYKAVYSIAHAIHNIVCKKINSTIQCDQFMKIEPLQVLDQLKRVNFSRNGYHVSFNANGDPVAFYELINWKTNENGGLEFVTVGHYDDSLPIGQKFNMIKNISWLDGGVPVSVCSDSCPPGTRKVLQKGKPVCCYDCIPCAEGEISNTTDSSDCFPCPNEFWPNEEKNVCLPKPVEFLSMHEVLGIILAAFSVVGACLTIITAIVFFQHRASAIVRANNSELSFLLLFSLTLCFLCSLTFIGPPSDWSCMLRHTAFGITFVLCISCVLGKTLVVLMAFRATLPGDNVMKWFGPAQQRMTVVCFTFVQVLICILWLILNPPFSIRNLTTYKDKIILECALGSAIGFWAVLGYIGLLAVFCFVLAVLARKLPDNFNEAKLITFSMLIFCAVWITFIPAYISSPGKFTVAVEIFAILASSFGLMFCIFVPKCFIILFRPEKNTKKNVMGK
>LOCXPOlfC43.243.HIT1.OlfC.2R.868.ANF_receptor.exons9.LR633958.1.Gadus_morhua
ESQLLICVCLFVFYISSLMSSTGPFYCTLQRNFNLDGMHKFGDVILGAIFEMNFFTAFSELYFTSEPNDPICHGFDILGFRQAQTMAFAVDEINRNSKLLPNISLGYSLYDSCSDLGISFRAALSMTSGRGEPFQLNESCYGYPPVLAIVGDSSSTRSIAISSIVSLYRLPMVSYFSTCSCLSDRMQFPSFFRTIPSDAFQVRAMLQILRRFGWTWIGLLISDDDYGRHAAHSFQSDLAQSGGGCLAYLEVLPWEKNVAALQRIVGIMKKSTSRVVIVFAPESNMLNLMEEVVKQNLTGLQWMASEAWTAAKVLHTPSYMPFLAGTLGIAIRRGEIPGLRNFLLTIRPETIGSQDSPLVKRFWENVFQCKFTSPQGELLDGSASESLCTGNEVLGNIETEFLDLSNLRSEYNVYKAVYALAHALQDMLQCVPGSGPFKGQSCANLQRIAPWQLLYYLGRVNFTTNFGDQVSFDENGDALPIYDVMNWMWHPDGSTEVKNMGEVKELASKVDHLILDEDKIFWNFESKKPPKSVCSERCPPGTRMARKKGEPVCCFDCIPCSEGKVSNGTDSTECISCPDDFWSSPQHDHCVPKSMEFLSYLEPLGISLTTASLSGALLCTVVIGVFTYHRTTPVVRANNSELSFLLLLSLKLCFLCSLLFIGQPRLWTCKLRHAAFGISFVLCVSCILVKTMVVLAVFKTSKPGGSGSLKWFGAMQQRGTVVFLTLIQAAICTTWLVSSSPTPHKNTQYHNDKIIVECLVGSTVGFGILLGYIGLLAVISFMLAFLARNLPDNFNEAKFITFSMIVFCAVWIAFIPAYINSPGKYADAVEVFAILASSFGLLLALFGPKCFIILLKPEKNTKKALMGR
>LOCXPOlfC44.249.HIT1.OlfC.2R.866.ANF_receptor.exons9.LR633958.1.Gadus_morhua
LICVCLVVFSFSSLMSSTVPFYCTLQRNFNLNGMHKFGDVILGGIFEIHFFTAFSKLHFTSEPNDPICHGFDVLGFRQAQTMAFAVDEINRNSKLLPNISLGYSLYDSCSDLGISFRAALSMTSGRGEPFQLNESCYGYPPVLGIVGDSSSTRTIAISSILSLYSLPMVSYFATCSCLSDRRQFPSFFRTIPSDAFQVRAMLQILRRFGWTWVGLLISDDDYGRHTAHSFQSDLAQSGGGCLAYLEVLPWGNDVAEIQRIVGIMKKSTSRVVTIFAHQSNMLNLMEEVVRQNVTGLQWMASEAWSTAIVLQTPSYMPFLAGTLGIAIRRGEIPGLRDFLLRIRPDKDTLSNQDNNLVKQFWEHIFQCKFVSPGLEFERQTQERLCTGNEVLRNIENEFLDLSNLRPEYNVYKAVYALAHALHDLLQYVPGSGLFKGQSSASLQGLESWQLLHHLQRVNFTTDFGDHVSFDENGDALPIYDVMNWRWLPDGGTEVTNVGEVKEITSKIDNLILEEDKIFWNFESKKPPKSVCSESCPPGTRMGRKKGEPVCCFDCIPCSEGMVSNETDSTECTSCHEDFWSNSKHDHCEPKSMEFLSYTEPLGISLTTASLFGALLCTIVLGIFTHHRTTPVVRANNSELSFLILLSLKLCFLCSLLFIGHPRLSTCQLRHAAFGISFVLCVSCILVKTMVVLAVFKASKPGGGGILKWFGVMQQRGTVLFLTLIQAAICTTWLVSSSPTPRKNTQYHNDKIIVECEVGSKIGFGLLLSYIGLLAILSFLLAFFARNLPDNFNEAKFITFSMLVFCAVWIAFIPAYINSPGKYADAVEVFAILASSFGLLLALFGPKCYIIILKPEKNTKQALMGRG
>LOCXPOlfC45.251.HIT1.OlfC.2R.869.ANF_receptor.exons9.LR633958.1.Gadus_morhua
ESHLFICVCLFVFSFSSHMSSTGPFNCTSKRKLNRDGMHKFGDVILGGIFPINYYTASSEQYFTSEPKDPICYGFDIQGFRQAQTMAFAVDEINRNSKLLPNISLGYSLYDSCVKLGISFRAALSMTSGRGEPFQLNESCYGYPPLLGIVGESTSTHTIAISSILSLYSLPMVSYFATCSCLSDRKQFPSFFRTIPSDAFQVRAMLQILRRFGWTWVGLVISDDDYGRHTAQSFQSDLAKSGGGCLAYLEVLPWGHEVAEIKKIVGRIKKSTSRVVTVFAHTSNMLDLMEEVVKQNVTGLQWIASEAWSTAKVLHTPSYMPFLAGTLGIAIRRGEIPGLRDFLLTIRPDNDTLSTQDNTLVKQFWEQIFRCKFVSGWMEMEGQIQERLCTGNELLRNKDTEFLDLSNLRPEYNVYKAVYALAHALHEHLQCVPGSGPFKGQSCARLQGLEPWQLVYYLQRVNFTTDFGDQVSFDENGDVLPIYDVMNWRWLPDGSTEVTNVGDVKEMAAKVIDLNLDEDKIFWNFESKKPPRSVCSESCPPGTRIAIKKGEPVCCFDCIPCSDGKISNGTDSTECTSCPEDFWSNIQRDQCGPKSKEFLSYMEPLGISFTTASLFGALLCTIVLGIFTRHRTTPVVRANNSELSFLILLSLKLCFLCSLFFIGKPRLWTCQLRHAAFGISFVLCVSCILVKTMVVLAVFKASKPGGDGSLKWFGVMQQRGTVVFLTLIQAAVCITWLVSSSPAPHENTEYYSDRIVVECLVGSTVGFGVLLGYIGLLAILSFLLAFLARNLPDNFNEAKFITFSTLVFCAVWIAFIPAYINSPGKYADAVEVFAILASSFVLLLALFGPKCYIILLKPEKNTKKALMGR
>LOCXPOlfC46.259.HIT1.OlfC.2R.867.ANF_receptor.exons9.LR633958.1.Gadus_morhua
LFICVCLFVFSFSSHLSLTGPFNCTSQRKLNLDGMHKFGDVILGGIFAINYYTASSELYFTSEPDDPICHGFDIRGFRQAQTMAFAVDEINRNSKLLPNISLGYSLYDSCFKLGISFRAALSMTSGRGEPFKLNESCYGNPPVLGIVGDSSSTRTIAISSILSLYSLPMVSYFATCSCLSDRRQFPSFFRTIPSDAFQVRAMLQILRRFGWTWVGLVISDDDYGRHTAQSFQSDLAKSGGGCLAYLEVLPWGHNVAEIQRIVDRMKKSTSRVVTVFAHTSNMLDLMEEVVKQNVTGLQWIASEAWSTAKVLHTPTYMHFLAGTLGIAIRRGELPGLRDFLLTIRPDNDTLSTQDNTLVKQFWEHIFRCKFVSGWTEMEGQTQERLCTGNEVLRNKETEFLDLSNLRPEYNVYKAVYALAHALHEHLQCVPGSGPFKGQSCARLQGLEPWQLVYYLQRVNFTTDFGDQVSFDENGDVLPIYDVMNWRWLPDGITEVTNVGDVKEMASKRIDLNLDEDKIFWNFESKKPPRSVCSESCPPGTRMAIKKGEPVCCFDCIPCSDGKISNGTDSTECTSCPDDFWSNIQRDQCVPKSKEFLSYVEPLGISFTTASLLGALLCTIVLGIFTHHRTTPVVRANNSELSFLILLSLKLCFLCSLFFIGKPMLWTCQLRHAAFGISFVLCVSCILVKTMVVLAVFKASKPGGDRGLKWFGVMQQRGTVVFLTLIQAAVCITWLVSSSPAPNENTKYYSDRIVVECLVGSTVGFGVLLGYIGLLAILSFLLAFLARNLPDNFNEAKFITFSTLVFCAVWIAFIPAYINSPGKYADAVEVFAILASSFVLLLALFGPKCYIILLKPEKNTKKALMGRG
>LOCXPOlfC47.266.HIT1.OlfC.2R.869.ANF_receptor.exons9.LR633958.1.Gadus_morhua
AVMFICVCLFVFSFSSHMSSTGPFNCTSKRKLNRDGMHKFGDVILGGIFPINYYTASSEQYFTTEPKDPICYGFDIQGFRQAQTMAFAVDEINRNSKLLPNISLGYSLYDSCVNLGISFHAALSMTSGRGEPFQLNERCYGYPPLLGIVAGSTSTYTIAISSILSLYSLPMVSYFATCSCLSDRRQFPSFFRTIPSDAFQVRGILQILRRFGWTWVGLVISDDDYGRHTAQSFQSDLAKSGGGCLAYLEVLPWGHNVAEIKEIVGRIKKSTSRVVIVFAHPSNMLDLMEEVVKQNVTGLQWIASEAWSTAKVLHTPSYMPFLAGTLGIAIRRGEIPGLRDFLLTIRPDNDTLSTQENTLVKQFWEHIFRCKFVSGWMEMEGQTQERLCTGNELLRNEDTEFLDLSNLRPEYNAYKAVYALAHALHEHLQCVPGSGPFKGQSCARLQGLEPWQLVYYLQRVNFTTDFGDQVSFDANGDVLPIYDVMNWRWISDGSTEVTNVGDVKQMAAKVIDLNLDEDKIFWNFESKKPPRSVCSESCPPGTRMAIKKGEPVCCFDCIPCSDGKISNVTDSTECTSCPEDFWSNIQRDQCVPKSKEFLSYVEPLGISFTTASLFGALLCTIVLGIFTNHRTTPVVRANNSELSFLILLSLKLCFLCSLFFIGKPRLWTCQLRHAAFGISFVLCVSCILVKTMVVLAVFKASKPGGDRGLKWFGVMQQRGTVVFLTLIQAAVCITWLVSSSPAPNENTEYYSDRIVVECLVGSTVGFGVLLGYIGLLAILSFLLAFLARNLPDNFNEAKFITFSTLVFCAVWIAFIPAYINSPGKYADAVEVFAILASSFVLLLALFGPKCYIILLKPEKNTKKALMGRG
>LOCXPOlfC48.268.HIT1.OlfC.2R.867.ANF_receptor.exons9.LR633958.1.Gadus_morhua
LFICVCLFVFSFSSHMSLSGPFNCTSQRKLNLEGMHKFGDVILGGIFAINYYTASSELYFTSEPNDPICHGFDIRGFRQAQTMAFAVDEINRNSKLLPNISLGYSIYDSCVKLGISFRAALSMTSGRGEPFQLNESCYGYPPVLGIVGDSSSTRTIAISSILSLYSLPMVSYFATCSCLSDRRQFPSFFRTIPSDAFQVRAMLQILRRFGWTWVGLVISDDDYGRHTAHSFKSGLAKSGGGCLAYLEVLPWGHDVNEIQRIVGRMKKSTSSVVTVFAHPSNMLDLMEEVVKQNVTGLQWIASEAWSTAKVLHIPGYMHFLAGTLGIAIRRGEIPGLRDFLLTIRPDNDTLSTQDNTLVKQFWEHIFRCKFVSAGMEVEGQTQERLCTGNEVLRNIETEFLDLSNLRPEYNVYKAVYALAHALHENLQCVPGSGPFRGQSCARLQGLEPWQLVYYLQRVNFTTDFGDQVSFDENGDVLPIYDVMNWRWLPDRSTEVTNVGDVKEMASKLIDLNLDEDKIFWNFESKKPPRSVCSESCPPGTRMAIRKGEPVCCFDCIPCSDGKISNETDSTECTSCPEDFWSNIHRIQCVPKSKEFLSYVEPLGISFTTASLFGALLCTIVLGIFTRHRSTPVVRANNSELSFLILLSLKLCFLCSLFFIGKPRLWTCQLRHAAFGISFVLCVSCILVKTMVVLAVFKASKPGGDRGLKWFGVMQQRGTVVFLTLIQAAVCITWLVSSSPAPHENTEYYSDRIVVECVVGSTVGFGVLLGYIGLLAILSFLLAFLARNLPDNFNEAKFITFSTLVFCAVWIAFIPAYINSPGKYADAVEVFAILASSFGLLLALFGPKCYIILLKPEKNTKKALMGRG
>LOCXPOlfC49.271.HIT1.OlfC.2R.869.ANF_receptor.exons9.LR633958.1.Gadus_morhua
ESHLLVCVGLFLFSFSSHTSSTGPFSCTSQRQFNLNGMHKFGDVILGGIFKMNFYTKSSELYFTSEPKDPICYGFAPEAFRRAQTMAFAVNEINRNPKLLPNISLGYHLHNSCGNLGISLRAALSMTSGRGEPFQLNENCNGNPPVLGIVGDTSSTRTIAISSIVSLYRVPMVSYFATCSCLSDRRLFPSFFRTIPSDAFQVRAILQILRRFNWTWFGLLISDDDYGLHAARSFQSGLTQSGGGCLAYLEVLPWGRDENELQRIVGIMKKSTSRVVIVFSPQSDMLKLMQEVVRQNVTGLQWIASEAWTTAIVLQTPSYMPFLAGTLGIAIRRGEIPGLREYLLQIRPDIDTLSSQENNLVKQFWEHVFQCKFVTPDMEFEGETQERLCTGNESLRNIKTEFLDLSNLRSEYNVYKAVYALAHALHDILQCVPGSGPFQGQSCASLQGLEPWQLVYQLQRVNFTTNFGDTVSFDESGDALPIYDVINWMWHSDGSTEVKNVGEVNELASKIDNLNLDEDKIFWNFEPKKPPKSVCSESCPPGTRMARKKGEPVCCFDCIACSEGEISNKKDSTKCTKCPEEFWSNHQRDHCVPKSMEFLSYIEPLGISLTTASLSGTLLCTIVFGIFTYHRTTPVVRANNSELSFLILLSLKLCFLCSLLFIGHPRLSTCQLRQAAFGISFVLCVSCILVKTMVVLAVFKASKPGGGGSLKWFGTMQQRGTVVFLTLIQAAICTTWLMSSSPTPHKNTQYYKDKIIVECVIGSTVGFGVLLGYIGLLAILSFLLAFLARNLPDNFNEAKFITFSMLVFCAVWIAFIPAYINSPGKYADAVEVFAILASSFGLLLALFGPKCYIIILKPEKNTKKALMGR
>LOCXPOlfC50.278.HIT1.OlfC.2R.867.ANF_receptor.exons9.LR633958.1.Gadus_morhua
ESHLLICVGFFLISFSSHMSSTGPFSCTSQRQFNLNGMHKFGDVIIGGIFNMNFYTKSSDLYFTSEPKDPICYGFAPEAFRRAQTMAFAVNEINRNSKLLPNISLGYHLHNSCGNLGISLRAALSMTSGRGEPFQLNENCNGNPPVLGIVGDTSSTRTIAISSIVSLYRVPMVSYFATCSCLSNRRLFPSFFRTIPSDAFQVRAMLQILKWFNWSWFGLLISDDDYGLHAARSFQSGLTQSGGGCLAYLEVLPWGRDENELQRIVGIMKKSTSRVVIVFSHQSDMLKLMEEVVRQNVTGLQWIASEAWTTAIVLQTPSYMPFLAGTLGIAIRRGEIPGLRDFLLRIHPDNDTLSNQDNNLVKQFWEHVFQCKFITPGMKFEGQTKERLCTGNESLRNIETEFLDLSNLRPEYNVYKAVYALAHALHDILQCVPGSGPFQGQSCASLQGLEPWQLVYYLQRVNFTTDFGDHVSFDESGDALPIYDVMNWIWLSDGSTEVKNVGEVNELASKIDNLVLDEDKIFWNFESKKPPKSVCSESCPPGTRMARKKGKPVCCFDCIPCSEGEVSNETDSTQCTSCQKEFWSNRQRDHCVPKTMEYLSYTEPLGISLTTASLSGALLCTIVFGIFTYHRTTPVVRANNSELSFLILLSLKLCFLCSLLFIGHPRLSTCQLRQAAFGISFVLCVSCILVKTMVVLAVFKASKPGGGGSLKWFGAMHQRGIVVFLTLIQAAICTTWLMSSSPTPHKNTQYYKDKIIVECVIGSSVGFGILLGYIGLLAILSFLLAFLARNLPDNFNEAKFITFSMLVFCAVWIAFIPAYINSPGKYADAVEVFAILASSFGLLLALFGPKCYIIILKPEKNTKKALM
>LOCXPOlfC51.285.HIT1.OlfC.2R.869.ANF_receptor.exons9.LR633958.1.Gadus_morhua
ESHLLICVGLFLFSFSSYLSSTGPLYCKSQRQFNLNGLHKFGDVILGGIFKMNLYTASSELFFTSGPQHPMCFGFDPVGFRQAQTMAFAVEEINRNSKLLPNISLGYHLYDSCSNLGISLRAALSMTSGRGEPFQLNESCNGKPPVLGIVGDTSSTRTIAISSIASLYRLPLVSYFATCSCLSNRRLFPSFFRTIPSDAFQVRAILQILRRFNWTWFGLLISDDDYGLHAARSFQSGLAQNGGGCLAYLEVLPWGKDEEVLKRIVGIMEKSTSRVVIAFAHQSNMLHLMEEVVRQKMTGLQWIASEAWTTAIVLQTPSYMPFLAGTLGIAIRRGQIPGLRDFLLRIRPDNDRQSSQDNNLVKQFWEHVFQCKFITPGMEFEGKTKERLCTGNESLRNIETEFLDLSNLRSEYNVYKAVYALAHALHDILQCVPGSGPFQGQSCASLQGLEPWQLVYQLQRVNFTTYFGDQVSFDESGDALPIYDVINWMWHSDGSTEVKNVGEVNELASKIDNLNLDEDKIFWNFEPKKPPKSVCSESCPPGTRMARKKGEPVCCFDCIRCSEGEVSNKKDSTKCTSCPEEFWSNRQRDHCVPKSMEFLSYFEPLGISLTTASLSGTLLCTIVFGIFTYHRTTPVVRANNSELSFLILLSLKLCFLCSLLFIGQPRLSTCQLRQAAFGISFVLCVSCILVKTMVVLAVFKASKPGGAGSLKWFGVMQQRGTVVFLTLIQAAICTTWLISSSPTPHKNTQYYKDKIIVECVVGSTVGFGLLLGYIGLLAILSFLLAFLARNLPDNFNEAKFITFSMLVFCAVWIAFIPAYINSPGKYADAVEVFAILASSFGLLLALFGPKCYIIILKPEKNTKKAIMGR
>LOCXPOlfC52.291.HIT1.OlfC.2R.855.ANF_receptor.exons9.LR633958.1.Gadus_morhua
SSHMSSTGPFSCTSQRQFNLNGMHKFGDVIIGGIFNMNFYTKSSDLYFTSEPKDPICYGFVPEAFRQAQTMAFAVEEINRNSKLLPNISLGYHLHNSCGNLGISLRAALSMTSGRGEPFQLNESCNGKPPVLGIVGDTSSTRTIAISSIASLYRLPLVSYFATCSCLSNRRLFPSFFRTIPSDAFQVRAILQILRRFNWTWFGLLISDDDYGLHAARSFQSGLAQNGGGCLAYLEVLPWGKDEGVLKRIVGIMDKSTSRVVIAFAHQSNMLNLMEEVVRQKMTGLQWIASEAWTTAIVLQTPSYMPFLAGTLGIAIRRGQIPGLMDFLLRIRPDNDRQSSQDNNLVKQFWEHVFQCKFITPGMEFEGKTKERLCTGNESLRNIGTEFLDLSNLRAEYNVYKAVYALAHALHDILQCVPGSGPFQGQSCASLQGLEPWQLVYQLQRVNFTTYFGDQVSFDESGDALPIYDVMNWMWHSDGSTEVKNVGEVNELASKIDNLNLDEDKIFWNFEPKKPPKSVCSESCPPGTRMARKKGEPVCCFDCIRCSEGEVSNKKDSTKCTSCPEEFWSNRQRDHCVPKSMEFLSYFEPLGISLTTASLSGTLLCTIVFGIFTYHRTTPVVRANNSELSFLILLSLKLCFLCSLLFIGQPRLSTCQLRQAAFGISFVLCVSCILVKTMVVLAVFKASKPGGAGSLKWFGVMQQRGTVVFLTLIQAAICTTWLISSSPTPHKNTQYYKDKIIVECVVGSTVGFGLLLGYIGLLAILSFLLAFLARNLPDNFNEAKFITFSMLVFCAVWIAFIPAYINSPGKYADAVEVFAILASSFGLLLALFGPKCYIIILKPEKNTKKAIMGRG
>LOCXPOlfC53.301.HIT1.OlfC.2R.855.ANF_receptor.exons9.LR633958.1.Gadus_morhua
SSHMSSTGPSSCTSKRQFNLNGMQKSGDVILGGIFSCNFYTASSDLYFTSEPNDPICFGFSHVGFRQAQTMVFAVDEINRNSKLLPNISLGYNLYDSCGNLWNALSAALSMTSGSGEPFQLNETCYGYPPVLGIVGDSSSTRTIAISSIVSLYRVPMVSYYSTCSCLSDRRQFPSFFRTIPSDAFQVRAMLQILRRFKWTWLGLLVSDDDYGLNVARSFQSDLALSGGGCLAYLEALPKSNDVDDLQRIVGIMKKSTSRVVIAFAHASNMLKLMEEVVRQNVTGLQWMASEAWTTAVVLQTPSYMPFLAGTLGIAIRRGEIPGLRDFLLRIRPDMDTLSNQDNNLVKQFWEHVFHCKFMTTDMEFDGKIQGKRCTGNEILKNIETEFLDLSNLRPEYNVYKAVYALAHALHDLLQCVPGSGPFKEQSCARLQGLEPWQLLNYLQRVNFTTDFGDQVSFDESGDVLPIYDVMNWMWLSDGTTEVRNVGEVNELASRLDNLILQEKQIFWNFESKKPPKSVCSESCPAGTRLARKNGEPVCCFDCIPCSEGQFSNKTDSTQCTSCPEEFWSNPQRDHCKPKIIEFLSYMEPLGISLTTASLSGTLLCTIVFGIFTHHRTTPVVRANNSELSFLILLSLKLCFLCSLLFIGHPRLWTCQLRQAAFGISFVLCVSCILVKTMVVLAVFKASKPGGGGTLKWFGVMQQRGTVVFLTLIQAVICTTWLMSSSPTPHKNTQYYKDKIIVECVVGSTVGFGVLLGYIGLLAILSFLLAFLARNLPDNFNEAKFITFSMLVFCAVWIAFIPAYINSPGKYADAVEVFAILASSFGLLLALFGPKCYIIILKPEKNTRKALMGRG
>LOCXPOlfC54.304.HIT1.OlfC.2R.869.ANF_receptor.exons9.LR633958.1.Gadus_morhua
ESNLIICVCLFLVSFSSHMSSKGPFSCISKRQFNLNGMHKFGDVILGGIFTFNFFTESSELYFTSKPNHPICFGFHPLGFRQAQTMAFAVEEINRNSMLLPNISLGYNLYDSCGNLWNSLSAALSMTSGSGEHFQLNDSCYGYPPVLGIVGDSSSTRTIAISNLVSLYRVPMVSYYSTCSCLSDRRQYPSFFRTIPSDAFQVRAMLQIVRRFKWTWLGLLISDDDYGLNVARSFQSDLAESGRGCLAYLEALPKRNDLDQLQRIVGIMKKSTSRVVIVFAYENHMLNLLEEVVKQNVTGLQWMASEAWATAINLQTPSYMPFLAGTLGIAIRRGEIPGLREFLLRIRPDNDTLSTQDNNLVKQFWEHIFKCKFVSPGMEFEGQTQERLCTGNEILRNVDTEYLELSNLRPEYNVYKAVYALAHALHDLLQCVPGSGPFKGQSCARLQGLESWQLIYYMQKVNFTTDFGDQVSFDESGDVLPIYDVMNWMWLSDGSTEVKIVGEVKELASEIDDLILKDDQIFWNFESKKPPKSVCSESCPPGTRMAIKKGEPVCCFDCIPCSEGKISNETDSTQCTSCPEEFWSNPQRDHCKPKIIEFLSYMEPLGISLTTASLCGALLCLIVLGIFINHRTTPVVRANNSELSFLILLSLKLCFMCSLLFIGHPRLSTCQLRQAAFGISFVLCISCILVKTMVVLAVFKASKPGGGGSLKWFGVMQQRGTVVVLTLIQAAICTTWIMSSSPTPHKNTQYYKDKIIVECLVGSTVGFGVLLGYIGLLAILSFLIAFLARNLPDNFNEAKFITFSMLVFCAVWVAFIPAYINSPAKYADAVEVFAILASGFGLLLALFGPKCYIIILKPEKNTKKALMGR
>LOCXPOlfC55.309.HIT1.OlfC.2R.855.ANF_receptor.exons9.LR633958.1.Gadus_morhua
SSHMSSTGPFSCISKRQFNLNGMHKFGDVILGGIFTLNFYTESSELYFTSEPNHPICFGFHPLGFRLAQTMAFAVEEINRNSILLPNTLLGYNLYDSCGILWNSLSAALSMISGSGEPFQLNESCYGYPPVLGIVGDSSSTRTIAISSLVSLYRVPMVSYYSTCSCLTDRGRFPSFFRTIPSDAFQVRAMLQIVRRFKWTWLGLLISDDDYGLNVARSFQSDLAESGRGCLAYLEALPKRNDLDQLQRIVGIMKKSTSRVVIVFAYETQMLNLMEEVVRQNVTGLQWMASEAWSTAVVLQTPSYMPFLAGTLGIAIRRGEIPGLRDFLLRIRADNDTLSNQDNNLVKQFWEHIFQCKFVSPGTEFEGQTQEKLCTGNEILKNVDTEFLDLSNLRPEYNVYKAVYALAHALHDLLQCVPGSGPFKGQSCARLQGLEPWQLLYYMQKVNFTTDFGDQVSFDESGDVLPIYDVMNWMWLSDGSTEVKNVGEVKELASEIDDLILKEDQIFWNFESKKPPKSVCSESCPPGTRMAIKKGEPVCCFDCIPCSEGKVSNKTDSTQCTSCSEEFWSNPQRDHCEPKIIEFLSFIEPLGISLTTASLFGALLCLIVFGIFIHHRTTPVVRANNSELSFLILLSLKLCFMCSLLFIGHPRLSTCQLRQAAFGISFVLCVSCILVKTMVVLAVFKASKPGGGNSLKWFGVMQQRGTVLFLTLIQAAICTTWLMSSSPTPHKNTQYYKEKITVECVVGSTVGFVVLLGYIGLLAILSFLLAFLARNLPDNFNEAKFITFSMLVFCAVWIAFIPAYINSPGKYADAVEVFAILASSFGLLLALFGPKCYIIILKPEKNNKKALMGRG
>LOCXPOlfC56.319.HIT1.OlfC.2R.869.ANF_receptor.exons9.LR633958.1.Gadus_morhua
ESHLLICVFLFLFSFSSQMSSTGPFSCMLQRQFNLNGMHKFGDVILGGLFGINFYTTFSELSFTSEPKDPICNGFDVLGFRQAQTMAFAVDEINRNSKLLPNILLGYSLYDSCVKLGISFRAALSMTSGRGEPLQLNESCFGKPPLLGIVGDSSSTRTIAISSIVSLYNLPLVSYFATCSCLSDRKRFPSFFRTIPSDAFQVRAMLQILRRFGWTWVGMLISDDDYGLHAARYLQSDMAQSGRGCLAYLETLPRKNYRTEYERIVGIMRKSTSRVVIVFAHETHMLNLMQEVVKQNVTGLQWIASEAWTAATVLQTPSYMPFLAGALGIAIRRGEIPGLRDFLLRIHPDNETLNSQDNNLVKQFWENIFHCRFVSAGMEVENPTQARQCTGNEDLRNIKDEFFDMSNLRPEYNVYKAVYALAHALQDMLQCVPGNGPFKDQSCASLQSLEAWQLVHYLQMVNFTTQFGDHVSFNENGDALPIYDVMNWMWLPERVTQVQNVGEIKELASKVDDLILHEDKIFWNFESKKPPKSVCSDSCPPGTRMARKKGEPVCCFDCIPCSAGKISNETDSTECTNCPEDFWSNSQRDHCVPKRMEFLSYLEPLGISLTTASLSGALLCTIVIGVFTYHRTTPVVRANNSELSFLILLSLKLCFLCSLLFIGQPRLWTCQWRHAVFGISFVLCVSCILVKTMVVLAVFKASKPGGGGSLKWFGAMQQRGTIVFLTLIQAAICTTWLVSSSPIPHKNTQYHSDKIIVECLVGSTIGFGLLLGYIGLLAILSFLLAFLARNLPDNFNEAKFITFSMLVFCAVWIAFIPAYINSPGKYADAVEVFAILASSFGLLAALFCPKCYIILLKPEKNTKKAIMGR
>LOCXPOlfC57.326.HIT1.OlfC.2R.913.ANF_receptor.exons11.LR633958.1.Gadus_morhua
MSWASLLLTAWSSRSPSLLLVVMVSRDVGLRVGLEGVQTSMCSRTGSPMEESNLGQDGDIVLGGLFTLHYQPPDLDIDFVKPPHFNPCTGLQIEPLMSMYAMEFALEEINSNPSLLPGVRLSHRILDSCGRHPWALLGAFSLVGGDRSTCNTMPVLRSSHVWLNQTWQRTEAQSVPVIIDGDASRSAMILSRTLGPLFIPMISYLASCPCLSDRQQYPNFFRTIPSDINQAKVMARLAIRFNWTWIGAVLSDNDYGRLAIQVFEEEIQESGVCVAFSEILSRETIEEDAIRVANTIQHSTARVILIFTWYTDVAELFLQLAKINVTDRQFLASEAWSTATDLLHNVALSKVASGVLGVAIRSADIPGFEKFLRRLHPSDRPSDFFLREFWEKEFGCSLSMTQSKVTALSMSDSSTKTNISTASHANRSPLAASIPLCSGRETLEGVKKRFTDTSHLRAAYNAYLAVYVAAHGLHSLLSCPDEGSDPTDNSSTCSSPYNITPKELLEHLNKVNFTTPHGEKFFFEGADIPAVYDLVNWKSTPAGSLGMFTIGRLVGSDLHLNESAIQWSTGSTQVPISVCSKSCPPGTRRANRKGEPVCCFDCIPCTDGEVNNETGSHQCRRCPIEFWSNLGHTACIPRKVDFLSFNETMGIVLTTAAVSGAVVTAAVFIVFLHYRHTPVVRANNSELSFLLLLSLKLCFLCALVFIGRPSVWSCRLQQAAFGISFVLCVSCLQVKTIVVLAAFRSARPGAGGLMKWFGTGQQRGSVCFYTCIQVIICTIWLSLSPPVPYRDLGFQGSKVNLECAMSSVVGFAVVLGYIGFLACLCLLLAFLARKLPDNFNEAKFITFSMLIFCAVWVAFVPAYISSPGKYSVAVEIFAILASSYGLLLCIFAPKCFIILLKPERNTKKHLMGR
>LOCXPOlfC58.333.HIT1.OlfC.2R.891.ANF_receptor.exons12.LR633958.1.Gadus_morhua
WVSLLLTAWSSRAPSLLLVVMVSRDVGLRVGLEGVQTSMCSRWGSRVEDFNQGQDGDVVIGGLFNLHYQPPVIDQEFIKPPFYNPCTGLQVETLKAAYAMEFAVEEINRNPLILPGVKLNYRILDCCARHPWVLHGAFSLVGGEMESCNSTAITPQSHVSGTSSSMRGGPSVPLIIGGASSTTAIILSRTLASLSVPVISYLASCPCLSDRHRFPNFFRTIPSDVYQAKTMARLAILFNWTWIGAVFADNDYGRLAIQTFQEEIEGSGVCLAFSEAVSRETIEEDAKRAATTVQHSTARVILIFCWFTDVGELFLELAKRNVTDRQFLASEAWSTSSDLLQDVAILNVASGVLGVAIRSARIAGFKSFLQHLKPSDRPGDLLLREFWEKEFGCRLSMTPFHPQSMSPLTAPLPQCSGSETLEGVENVFTDTTHLRATYNAYLAVYAAAHALHKHLTCPDEDSPPRDNGSTCSSPFNIKRKELLEHLNRVNFTTPNGEEFFFQGADIPAAYDLVNWKTSPDGSLKLVLIGRVDGLELHLNQTSIQWTTGSNQVPISVCSESCPPGTRRANRKGEPACCFDCIPCTDGEVSNETGSHQCRRCPVEFWSNPGNTACIPRKVDFLSFNETMGIILTAAAVSGAAVTTAVFAVFLHFRNTPVVRANNSELSFLLLLSLKLCFLCALVFIGRPSVWSCRLQQAAFGISFVLCVSCLQVKTIVVLAAFRSARPGAGSLMKWFGPGQQRGSVCFFTSIQVIICTIWLSLSPPVPYRDLGFQGSKVNLECAMSSVVGFIVVLGYIGFLACLCLLLAFLARKLPDNFNEAKFITFSMLIFCAVWVAFVPAYISSPGKYSVAVEIFAILASSYGLLLCIFVPKCFIILLRPERNTKKQLMGR
>LOCXPOlfC59.343.HIT1.OlfC.2R.909.ANF_receptor.exons11.LR633958.1.Gadus_morhua
MSWASLLLTAWSSRAPSLLLVVMVSRDVGLRVGLEGVQTSMCSRWGSRVEEFNQGQDGDLVIGGLFNLHYQPPVIDQEFIKTPFYNPCTGLQVETLKAAYAMEFAVEEINRNPLILPGVKLNYRILDDCGLNPWVLQGAFSLVGGGTESCDSTAILPHSHVSGPSSAMRGGPSVPLIIGGASSTTAIILSRTLASLSVPVISYLASCPCLSDRHRFPNFFRTIPSDVYQAKTMARLAILFNWTWIGAVVANNDYGRLAIQTFQEEIKGSGVCLAFLEAVSRVTIEEDAKRAATTVQHSTARVILIFTWYTDVRELFLQLAKINVTDRQFLASEAWSTSSDLLQNVAILNVASGVLGVAIRSARIPGFKSFLQDLKPSNRPGDFHLREFWEKEFECSLSTTLLNSQPMSDGLTTNNLTASHATKSPLSATLSLCTGRETLEGVQNIFTDTAQLRAAYNTYLAVYAAAHALHSFLSCPDKDSSPRDNSSTCSSPYNITQKELLEHLNKVNFNTPNGEEFFFQGADIPAAYDLVNWKTSPDGSLKLVLIGRVDGLELHLNKTSIQWTTGSNQVPISVCSESCPAGTRRANKKGEPVCCFDCIPCTDGEVSNETGSHQCRRCPVEFWSNPGNTACIPRKVDFLSFNETMGIILTTGAVSGVVVTTAVFVIFLWYHNTPVVRANNSELSFLLLLSLMLCFLCALVFIGRPSVWSCRLQQAAFGISFVLCVSCLQVKTIVVLAAFRSAQPGAGGLMKWFGPCQQRGSVCFFTSIQVIICTIWLSLSPPIPHRDLGFQGSKVNLECAMSSVVGFAVVLGYIGFLACLCLLLAFLARKLPDNFNEAKFITFSMLIFCAVWVAFVPAYISSPGKYSVAVEIFAILASSYGLLLCIFAPKCFIILLRPERNTKKKLMGR
>LOCXPOlfC60.355.HIT1.OlfC.2R.862.ANF_receptor.exons12.LR633958.1.Gadus_morhua
VGLEGVQTSMCSRWGSRVEEFNQGQDGDVVIGGLFNFHSQPQVINQAFIKPPFYNPCTGLEAVILKAAYAMEFAVEEINRNPLILPGVKLNYRIFDDCSLHPWVLHGAFSLVGGGTESCDSTTILPQSHVSGPSSAMRGGQSVPLIIGGASSTTAIILSRTLASLSVPIISPLASCPCLSDRHRFPNFFRTIPSDVYQAKTMARLAILFHWTWIGAVIANNDYGRLAIQAFQEEIEGSGVCLAFSEYLNRETFEEDARRAATTIQHSTVRVILIFTWYTNVRELFLQLTKRNVTDRQFLASEAWSTSSDLLQDVAILNVATGVLGVAIRSARIPGFKSFLQGLKPSNRPGDLFLREFWEKEFGCSLPTTPSKPQSMSPLSAILSLCTGRETLQGVQNIFTDTAHLRAAYNTYLAVYAAAHALHSLLSCPDKDSSPSGNSSTCSSPYNITQKELLEHLNKVNFTTPNGEEFFFQGADVPAAYDLVNWKTSPDGSLKLVLIGRVDGLELHLNKTSIQWTTGTSQVPISVCSESCPAGTRRANKKGEPVCCFDCIPCTDGEVSNETGSHQCRRCPVEFWSNPGNTACIPRKVDFLSFNETMGIVLTTGAVSGVVVTTAVFVIFLCYHNTPVVRANNSELSFLLLLSLMLCFLCALVFIGRPSVWSCRLQQAAFGISFVLCVSCLKVKTIVVLAAFRSARPGAGGLMKWFGPGQQRGSVCFFTSIQVIICTIWLSFSPPIPHHDLGFQGSKVNLECAMNSVVGFAVVLGYIGFLACLCLLLAFLARKLPDNFNEAKFITFSMLIFCAVWVAFVPAYVSSPGKYSVAVEIFAILASSYGLLLCIFAPKCFIILLKPERNTKKQLMGR
>LOCXPOlfC61.360.HIT1.OlfC.2R.907.ANF_receptor.exons11.LR633958.1.Gadus_morhua
MSWVSLLLTEWSSRAPSLLLVVMVSRDVGLRVGLEGVQTSMCSRWGSRVEEFNQGQDGDVVIGGLFNLHYQPPVIDQEFIKPPFYNPCTGLQVETLKAAYAMEFAVEEINRNPLILPGVKLNYRILDDCSLHPWVLHGAFSLVGGETESCESTAILPQSHVSGTSSAMRGGPSVPLIIGGASSTTAIILSRTLASLSVPVISYLASCPCLSDRHRFPNFFRTIPSDVYQAKTMARLALLFNWTWIGAVIENNDYGRLAIQAFQEEIKGSGVCLAFLEAVSRETIEEDAKRAATTVQHSTARVILIFCWYTDVRELFLQLAKRNVTDRQFIASEAWSTSSDLLQNVAILNVASGVLGVAIRSARIPGFKSFLQGLKPSNRPGDLHLREFWEKEFECSLSTTLLKSMSDGLTTNILTASHATMSPLSATLSLCTGRETLEGVQNIFTDTAQLRVAYNTYLAVYAAAHALHSFLSCPDKDRSPRDNSSTCSSPYNITHKELLEHLNKVNFTTPNGEEFFFQGADIPAAYDLVNWKTSPDGSLKLVLIGRVDGLELHLNKTSIQWTTGSSQVPISVCSESCPPGTRRANRRAEPVCCFDCIPCTDGEVSNETGSHQCRRCPVEFWSNTGNTACIPRKVDFLSFNETMGIILTTGAVSGVVVTTAVFVIFLCYHNTPVVRANNSELSFLLLLSLKLCFLCALVFIGRPSVWSCRLQQAAFGISFVLCVSCLQVKTIVVLAAFRSARPGAGGLMKWFGPGQQRGSVCFFTSIQVIICTIWLSLSPPIPHRDLGFQGSKVNLECAMSSVVGFAVVLGYIGFLACLCLLLAFLARKLPDNFNEAKFITFSMLIFCAVWVAFVPAYISSPGKYSVAVEIFAILASSYGLLLCIFAPKCFIILLRPERNTKKQLMGR
>LOCXPOlfC62.372.HIT1.OlfC.2R.893.ANF_receptor.exons12.LR633958.1.Gadus_morhua
MSWVSLFLPPWSSRAPSLLLLVMVGRDVGLSVGLEGVQTSMCSRLGLRVEEFNQGQDGDVVIGGLFNLHYQVPGIDQEFIKPPFYNPCTGLEAEILKAVYAMEFAVEEINRNPLILPGVKLNYRILDDCGLHPWVLHGAFSLVGGERESCDSTAITPQSHVSGTSSAMRGGPSVPLIIGGASSTTAMILSRTLASLSVPVISYLASCPCLSDRHRFPNFFRTIPSDVYQAKTMARLAILFNWTWIGAVIANNDYGRLAIQAFQEEIEGSGVCLAFSEFLNRETFEEDARRAASIIEHSTARVILIFTWHRNVRELFLQLAKRNVTDRQFLASEAWSTSKDILQDVAILKVASGVLGVAIRSARIPGFKSFLQGLKPSNRPGDLLLQEFWEKEFECSLSMTLSNSQSISPLAATLSLCTGRETLEGVQNIFTDTAHLRAAYNTYLAVYAAAHALHSLLSCPDKDSSPSGNSSTCSSPYNITQKELLEHLNKVNFTTPNGEEFFFQGADIPAAYDLVNWKTSPDGSLKLVLIGRVDGLELHLNQTSIQWTIGSNQVPISVCSASCPPGTRRANRKGEPVCCFDCIPCTDGEVSNETGSHQCRRCPVEFWSNPGNTACIPRKVDFLSFNETMGIVLTTGAVSGVVVTTVVFVIFLCYHNTPVVRANNSELSFLLLLSLKLCFLCALVFIGRPSVWSCCLQQAAFGISFVLCVSCLQVKTIVVLAAFRSARPGAGGLMKWFGPGQQRGSVCFFTSIQVIICTIWLSLSPPIPHRDLGFQGSKVNLECAMSSVVGFAVVLGYIGFLACLCLLLAFLARKLPDNFNEAKFITFSMLIFCVVWVAFVPAYISSPGKYSVAVEIFAILASSYGLLLCIFAPKCFIILLRPERNTKKQLMGR
>LOCXPOlfC63.378.HIT1.OlfC.2R.909.ANF_receptor.exons11.LR633958.1.Gadus_morhua
MSWVSLLLTAWSSRAPSLLLVVMVSRDVGLRVGLEGVQTSMCSRWGSRVEEFNQGQDGDVVIGGLFNLHYQPPVIDQEFIKPPLYNPCTGLEVETLKSVYAMEFAVEEINRNPLILPGVKLNYRILDSCGRHPWVLHGAFSLVGGEMESCDSTAILPQSHVSGTSSAMRGGPSIPLIIGGASSTTAIILSRLLASLSVPVISYLASCPCLSDRHRFPNFFRTIPSDVYQAKTMARLAILFNWNWIGAVIANNDYGRLAIQTFQEEIKGSGVCLAFLEAVSRETIEEDAKRAATTVQHSTARVILIFCWYTDVRELFLQLAKRNVTDRQFIASEAWSTSSDLLQKVAILNVASGVLGVAIRSARIPGFKSFLQELKPSNRPGDLHLREFWEKEFECSLSTTPLNPQSMSDGLTTNNLTASHATKSPLSATLSLCTGRETLEGVQNIFTDTAHLRAEYNTYLAVYAAAHAMHSLLSCPDKESSPRDNSSTCSSPYNITHKELLEHLNKVNFTTPNGEEFFFQGADIPAAYDLVNWKTSPDGSLKLVLIGRVDGLELHLNKTSIQWTTGTSQVPISVCSESCPPGTRRANRKGEPVCCFDCIPCTDGEVSNETGSHQCRRCPVEFWSNPGNTACIPRKVDFLSFNETLGIILTTGAVSGVVVTTAVFVIFLCYHNTPVVRANNSELSFLLLLSLKLCFLCALVFIGRPSVWSCRLQQAAFGISFVLCVSCLQVKTMVVLAAFRSARPGAGGLMKWFGPGQQRGSVCFFTSIQVIICTIWLSLSPPIPHRDLGFQGSKVNLECAMSSVVGFAVVLGYIGFLACLCLLLAFLARKLPDNFNEAKFITFSMLIFCAVWVAFVPAYISSPGKYSVAVEIFAILASSYGLLMCIFATKCFIILLRPERNTKKQLMGR
