# Supplementary material for: Expanded olfactory system in ray-finned fishes capable of terrestrial exploration
Source: BMC Biol. 2023 Jul 31;21:163. doi: 10.1186/s12915-023-01661-8 (PMC10392011; doi:10.1186/s12915-023-01661-8)
Supplement: Supplementary file 3 — Additional file 3: Data S1. Protein sequences and genomic coordinates of OLF genes. FASTA and General Feature Format (GFF) files containing the protein sequences and genomic coordinates for all identified OLF genes in this study. [file 12915_2023_1661_MOESM3_ESM.zip › PROTEINS/Gasterosteus_aculeatus.OLF_genes.fa]

>XPLOC_1.1.OR.1R.312.7tm_4.exons1.chrI.Gasterosteus_aculeatus
MMTNSTQVSYFTLSAYFDTGVLRYFYFFIILSLYVLIVCSNVLLIVVICMNRSLHEPMYLFLCSLFVNELFGSTGLFPFLLVQILSDIHTVSAPLCFLQIFCIYSYVCVEFLNLSVMSYDRYLAICYPLHYQARMTPQKVSVLIALTWLLPVLAILVLISLSAPLRLCDSVIDRVYCGNYAVVKLACSDTRVNNIYGLLYTVVSLILPLVLILFSYMRILKVCFSGCKQTRQKAVGTCSPHLASLLNFCFGCCFQVLLSRFEGRAVPPAGAIVLSLYFLTCQPLFTPLLYGLNVSRMRLACRRLLLGETHVG
>XPLOC_2.1.OR.1R.281.7tm_4.exons1.chrI.Gasterosteus_aculeatus
MIMMMLNSTQVSYFTFGAYFDLGLFKYLLFIISMCFYVVTICTNVLLIVVICMNRSLHEPMYLFLCSLFVNELFGSTGLFPFLLVQILSDTHTVSFSSCYLQIFCLYTYANVQFYNLAVMSYDRYLAICYPLQYNTYMAFNKVIMLLVLTWVFPFLSNVIMISLSASLRLCGNIIDRLFCDNYSVVKLACSDTTVNNIYGLMYTFIVLFGLAILIFYTYMRILRVCLSGSKQTREKAVSTCTPHLASLLNFSFGCFFEIAQGRFDMNRAPILLRICLSLYF
>XPLOC_3.1.OR.1R.315.7tm_4.exons1.chrI.Gasterosteus_aculeatus
MANSTLNYFILGTYIQVGTLRYLYFMFTLMLYIVIVILNICVIVVICMNRSLHEPMYLFLCSLFVNELFGSTGLFPFLLVQILSDIHTVSAPLCFLQIFCLYSYANIEFSNLAVMSYDRYLAICCPLQYNTYMTFNKVVTFIAVIWFYSFVKFLITLSLNIRLNFCGNIINSLYCHNYLVVKLACSDTQVNNIYGLFGVVLTILVPLVPILFSYMRILKVCFSGSKQTRQKAVSTCSPHLASLLNFSFGCCFEIIQSRFDMSGVPGVLRIILSLYFLIIQPLLNPIMFGLQMSKIRNKCKHVLCHQRLTCCRDTV
>XPLOC_4.1.OR.1R.316.7tm_4.exons1.chrI.Gasterosteus_aculeatus
MANSTLNYFILGTYIQVGTLRYLYFMFTLMLYIVIVILNICVIVVICMNRSLHEPMYLFLCSLFVNELFGSTGLFPFLLVQILSDIHTVSAPLCFLQIFCLYSYANIEFSNLAVMSYDRYLAICCPLQYNTYMTFNKVVTFIAVIWFYSFVKFLITLSLNIRLNFCGNIINSLICTNYLVVKLACSDTQVNNIYGLFGVVLSILVPLVPILFSYMRILKVCFSGSKQTRQKAVSTCSPHLASLLNFSFGCCFEIIQSRFDMSGVPGVLRIILSLYFLIIQPLLNPIMFGLQMSKIRNKCKHVLCHQRLTCCRDLTG
>XPLOC_5.1.OR.1R.279.7tm_4.exons1.chrI.Gasterosteus_aculeatus
SKVSYFILSAYVDTGLLKYLWFMFILSLYVLIVFSNLLLIVVICMNRSLHEPMYLFLCSLFVNELFGSTGLFPFLLVQILSDIHTVSFSSCYLQIFCLYTYANVQFYNLAVMSYDRYLAICYPLQYNTYMAFNKVIVLLVLTWLFPLLNIVIMISLSASLRLCGNIIDRLFCDNYSVVKLACSDTTIIYIYGLMYTFIVLFSLAIPIFYTYMRILRVCLSGSKQTRQKAVSTCTPHLASLLNFSYGCFFEIAQGRFDITSHVMYLTLLSKATYNKCIQP
>XPLOC_6.1.OR.1R.306.7tm_4.exons1.chrI.Gasterosteus_aculeatus
MIIINSTKYSYFLLSPYIETGLFKYAFFMIIMCIYVVIVCSNVLLIVVICMNRSLHEPMYVFLCSLFVNELFGSTGLFPFLLVQILSDIHTVSAPLCFLQIFLVYAYGSVEFTNLAVMAYDRFIAICYPLHYHTHMTHKKTAILIALTWLYPFFAITILMSLSVPLQLCGNIINKVYCDNYHIVKLACYDTTVNNVYGLTYTAAFIGIVLLMIYSYSRILIVCFSGSKQTRQKAVSTCSPHLASLLNFSLGCFFEIIQSRFDTKNVNNVVRIFSSLYWLTCPPLFNPVLYGLNLTKIRIVCKSLFF
>XPLOC_7.1.OR.1R.312.7tm_4.exons1.chrI.Gasterosteus_aculeatus
MIMMMLNSTQVSYFTFGAYFDLGLFKYLLFIISMCFYVVTICTNVLLIVVICMNRSLHEPMYLFLCSLFVNELFGSTGLFPFLLVQILSDIHTVSFSSCYLQIFCLYIYTNVQFYNLAVMSYDRYLAICYPLQYNTYMAFNKVIVLLVLTWLFPFLSIVIMISLSASLRLCGNIIDRLFCDNYSVVKLACSDTTVNNIYGLMYTFIVLFGLVILIFYTYMRILRVCLSGSKQTRQKAVSTCTPHLASLLNFSFGCFFEIAQGRFDMNRAPILLRIFLSLYFFTCQPLFNPVMYGLNLTKIRIICKSLVSGQI
>XPLOC_8.1.OR.1R.312.7tm_4.exons1.chrI.Gasterosteus_aculeatus
MIMMMLNSTQVSYFTFGAYFDLGLFKYLLFIISMCFYVVTICTNVLLIVVICMNRSLHEPMYLFLCSLFVNELFGSTGLFPFLLVQILSDTHTVSFSSCYLQIFCLYTYANVQFYNLAVMSYDRYLAICYPLQYNTYMAFNKVIMLLVLTWLFPLLNIVIMISLSASLRLCGNIIDRLFCDNYSVVKLACSDTTVNNIYGLMYTFIVLFGLAILIFYTYMRILRVCLSGSKQTRQKAVSTCTPHLASLLNFSFGCFFEIAQGRFDMNRAPILLRIFLSLYFFTCQPLFNPVMYGLNLTKIRIICKSLVSGQM
>XPLOC_9.1.OR.1R.306.7tm_4.exons1.chrI.Gasterosteus_aculeatus
MINSTKVSYFILSAYVDTGLLKYLWFMFILSLYVLIVCSNVLLIVVICMNRSLHEPMYLFLCSLFVNELFGSTGLFPFLLVQILSDIHTVSFSSCYLQIFCLFSYACMEFFNLAMMSYDRYLAICYPLQYNTRMTFKRVTFLLTVIWSYASFLCLVPVILSSSLQLCGNIINKVYCDNYSISKLACSDITASNIYGLFATGLTIAFPVSLILFSYMRILKVCFCGSKQTRQKAVSTCSPHVASLLNFSFGCFFEIIQSRFDMNDVPNMIRVFLSLYWLTCQPLLNPFLHGLNMKNIRIRCRNLIFL
>XPLOC_10.1.OR.1R.323.7tm_4.exons1.chrI.Gasterosteus_aculeatus
MEASPGRNFSHASFVFSGFDGLQKHRQLLALPLCASYLVVLLGNGLLVLVVLRTESLKGPMYVLIAALCAVDLLAATAIVPKMLLGLLFDWNRISLASCLAQMFSTHFLSSLESTLLLAMALDRYLAVCQPLRYTEMVGASALSRLLLLALVRSGSIMATLVSLAGSLRFCGSDVIRHCYCDHMALVNLACGSTERNMVAGLAVIVCFVGVDIPLIFFSYVKILDAALRAATASEDRRKAFHTCGTHLMVMMCFYLVGSVTFLSHNLNIAIPTNVNTLMGVAYILLPATINPVIYGVRTKEIRSGFLKLFSAKRVSAAGTTKT
>XPLOC_11.1.OR.1R.322.7tm_1.exons1.chrI.Gasterosteus_aculeatus
MHNLTEFPGNASFNKSLSVIVKVCAVIPFFCVFLYCIVVMLHIFASQRQYLDSPRYILFASMLINDTLQLLSSVLLFLLAMGRVKFAFIYCVPLLFLSTATFQNTPLILATMSLECYVAIFYPLHRPAAWRSDRVWVIILSLWLISCISPIVIYSIGMSDPAGVDVLSTPVLCKSTVINTSQIQAVFQISVYILFFAVVAAVILFTYVRILLEARKLRQDKVSVSKAMHTVLLHGFQLLLCILAFTHPITESLIVLNANWLPEDIAFFNYFCFILMPRILSPLIYGFRDQNFRGSIRKTIFCCSNKVRPDKRRKLRDNLSAS
>XPLOC_12.1.OR.1R.310.7tm_1.exons1.chrI.Gasterosteus_aculeatus
MAANNSVVGVDSPMNNFNYRVVIVQVLVSVFLFINFWLIRTFFVRDFYTVMRYILFATTLLSDSIFLIITDILLILSYIKITMQVWLCVIIYIISSLCIFVTPVTLTAMTLERYVAVCRPLRHGELCSTRRALHCVLIIHSISSIPCIVVLSIFFASVSHNFYSKGRVCSVEMFILYKWQGHLRSAVSQFYFFIMFIAIVFCYIKIMKVAKAASGEDKKSTRKGLKTVIFHAFQLSLCLIQLWCPLIEAAVLQINLILFINVRYFDYITFILAPRCISPLVYGLRDEMFFHALKYYALCGLYKKQSSNIP
>XPLOC_13.1.OR.1R.310.7tm_1.exons1.chrI.Gasterosteus_aculeatus
MAANNSVVGVESPTYKINYRLVVVQVLVSVFLFINFLLIRTFFVRDFYTVMRYILFATTLLSDSLFLIITDILLIFSYIKITMQMWLCVIIFIVSSLYTFVTPVTLTAMTLERYVAICKPLRHGELCSTRRALHCVLIIHSISAIPSFVLLSTFFASASHSFYSQVRECAVEMFIFHKWQGHLRSAMSQFYFFIMFIAIVFCYIKIMKVAKAASGEDKKSTGKGLKTVILHAFQLSLCLFQLWCPFIETAVLQINFILYINVRYFDYIAFILAPRCISPLVYGLRDEMFFQALKYYALCGLYNKQSTNVP
>XPLOC_14.1.OR.1R.310.7tm_1.exons1.chrI.Gasterosteus_aculeatus
MAANNSVVGVESPTYKINYRLVVVQVFVSVFLFINFLLIRTFFVRDFYTTMRYILFATTLLSDSLFLIITDILLIFSYIKITMQVWLCVIIYIVTSLYTYVTPVTLTAMTLERYVAICKPLRHGELCSTRRALHCVLIIHSLSAIPCFVLLSTFFASASHNFYSQVRECAVEMFIFHKWQGHLRSAMSQVYFFIMFIAIVFCYVKIMQVAKAASGEDKKSTWKGLKTVILHAFQLSLCLIQLCCPFIETAVLQINFILYINVRYFNYITFTLAPRCISPLVYGLRDEMFFHALKYYALCGLYNKQSSNVP
>XPLOC_15.1.OR.1R.310.7tm_1.exons1.chrI.Gasterosteus_aculeatus
MAANNSVVGVESPTYKINYRLVVVQVLVSVFLFINFLLIRTFFVKDFYTTMRYILFATTLLSDSLFLIITDILLIFSYIKITMQVWLCVIIFIVSSLYTFVTPVTLTAMTLERYVAVCRPLRHGELCSTRRALHCVLIIHSLSAIPCVFILAAFFASASHNFYSQGRECGVEIFTFHKWQGHLRSAVSQFYFFIMFIAIVFCYVKIMKVAKAASGEDKKSTRKGLKTVIFHAFQLSLCLFHLWCPFIEAAVFQINLILFINVRYFNYIAFILAPRCISPLVYGLRDEMFFHALKYYALCGLYKKQSPNVP
>XPLOC_16.1.OR.1R.310.7tm_1.exons1.chrI.Gasterosteus_aculeatus
MAANNSVVGVESPTYKINYRVVIVQVLVSVFLFINFLLIRTFFVKDFYTTMRYILFATTLLSDSLFLIISDILLIFSYIKITMQVWLCVIIYIVSSLYTFVTPVTLTAMTLERYVAVCRPLRHGELCSTRRALHCVLIIHSLSAIPCVFILAAFFASASHNFYSQGRECGVEIFTFHKWQGHLRSAVSQFYFFIMLIAIVFCYVKIMKVAKAASGEDKKSTRKGLKTVIFHAFQLSLCLFHLWCPFIEAAVLQINLILFINVRYFNYIAFILAPRCISPLVYGLRDEMFFHALKYYALCGLYKKQSPNVP
>XPLOC_17.1.OR.1R.309.7tm_4.exons1.chrI.Gasterosteus_aculeatus
MENNTTSDILKIQGFDISPNFMYPLFFLLLFVYLTLMCSNIGLLVLIISEEKLHQPMYILFCNLAVNDLMGNTVLLPQLMAHVVSTERFVTYNQCVAQAFHSHTFGSASHMILIIMSIDRYVAICHPLRYASIMTTKAVVVLSASAWAVSLVLVSVLIGLTVRLSRCRSVIQNAYCDNASLFKLSCEDASINNIYGLFFTVVLFSCSMGGIAVTYFRIAVICWIKKSKELNNRALQTCTSHLVLYLIMLWSGFLTIILHRFPNYPDLRKIAYILFHVVPANLNPIIYGMQSRTLRDKIIQILQRKVTPT
>XPLOC_18.1.OR.1R.316.7tm_4.exons1.chrI.Gasterosteus_aculeatus
MENKSFGFRSELTLDTFVIPPGGKYPMFLFGIAIYLFSVFCNLMLLSLIILKRNLHKPMYFILFSLPLNDLIGVSAMLPKVLSDLVTETNTVYYPLCVLQAFLLHMYGGGILFILAAMSFDRYAAICMPLRYSSIMTPRVIICIISLVWGLDFVLITSLFSLQTRLPRCKSVIMNVFCDNPSLLKLTCGNTTVNNVLGLFTTAAMQAVSVSIQVFSYVKILITCMVTRRSEAKTKAVNTCVAQLLILIIFEIVSTFTILSHRFKNVSADLQKIMGMLIFLVPPLLNPIVYGLYTSEIRNTLLTVSANIFTQVGWLR
>XPLOC_19.1.OR.1R.313.7tm_4.exons1.chrI.Gasterosteus_aculeatus
MDINASNMELLTLAPFDLSATSIYPVFVLGTLTYLIIVFCNLLVLATIAVSKTLHKPMFILLFNLPISDVLGSTAFFPHLLFSIVTQNRVISQSACITQAFLIHFYGSGNMLILSAMAYDRYIAICCPLRYNAIMSPKNVIRIIILIWFLNFSMMLTLFLLLARFKMCRTNVVDLYCNNPSLMKLVCEDTRINNYFGMLSIVLLMGGPLLMIIYTYAQILRTCVMTNQTDARKKAFQTCGTHLVIFLILQINTIFTLIAHRIQSASPYIRRLLGISVLLFPPFLDPIIYGLKIKELKQRIEMFLKGNIFSTKL
>XPLOC_20.1.OR.1R.326.7tm_4.exons1.chrI.Gasterosteus_aculeatus
MQSFFFHFLGRKNVKMENQYNTSSVLMLNRFNLSSETVFPAFIFATLSYMIILFCNLILILTIVLNKSLHQPMYLILLNLPINDLIGSSAFFLQTIGEILTNRKTMQYSACFAQAFFIHIYGAGAVFILSAMAYDRYIAICCPLKYNTVMTYANIMRIITIVWMSCLVLITVLFFLLSRLPRCRSELTHPYCDNPSLLALVCANTTINNIYGLLIVALSQVIINGMMLYTYLQILVECFRSKRADTKAKALQTCATHLTVFLLLECLGLFTIISYRIKNVSPHLRWFMGVSTLVVPPTLNPIIYGLKTKEIKVKVVHFFRNKIFRS
>XPLOC_21.1.OR.1R.325.7tm_4.exons1.chrI.Gasterosteus_aculeatus
KAFIFFFLGRKSIEMENQYNTSSVLMLNRFNLSSETVFPAFIFATLSYMIILFCNLILILTIVLNKSLHQPMYLILLNLPINDLIGSSAFFLQTIGEILTNRKTMQYSACLAQAFFIHIYAAGTVFILSAMAYDRYIAICCPLKYNTVMTYANIMRIITIVWMSCLVLITVLFFLLSRLPRCRSELTHPYCDNPSLLALVCANTTINNIYGLLISALSQVISNGMMLYTYLQILVACFRSKTADTKAKALQTCTTHLTVFLLLECLGLFTIISYRIKNVSPHLRWFMGVSTLVVPPTLNPIIYGLKTKEIKVKVVHFIRNKIFRS
>XPLOC_22.1.OR.1R.324.7tm_4.exons1.chrI.Gasterosteus_aculeatus
MPELNRSTVTEFILTGFPGLHPEYQGLVSAILFLVYVFTLTGNVTIILLFATNRSLHKPMYYIILNLCTCDILFSTTTLPKIISKYWFQSGTISFTACFVQMYFVHYLGTVNSFILFLMAFDRYVAICHPLRYPIVLKNSTVLILSITAWVISQGSNLMITIRAYPLPYCASNIINHCFCDHIGITTLACTDRAPYGFPAFLFAMFSLLGPLAFIMFSYCSIIIAVLKIANIKGRKKVLSTCSTQLIIISLYFLPRCFVYLASNVGLQFSADMRIVIIMLYSLLPPMINPLIYCLRAKDMRECLWKQFNRRIIPVKTQVSSVNN
>XPLOC_23.1.OR.1R.325.7tm_4.exons1.chrI.Gasterosteus_aculeatus
MPEFNRSTVTEFILTGFPGLHPEYQGLVSAILFLVYLLTLTGNVTILFLFATNRSLHKPMYYIILNLCTCDILFSTTTLPKIISKYWFNSGTISFTACFVQMYFVHYLGTVNSFILFLMALDRYVAICHPLSYLIVLKNSTILILSITAWVLSLPTNLIITIRAYPLPYCASNIINHCYCDHIGITTLACTDRAPYGFLAFVFAMIVLLGPLAFIIFSYCSIIVAVLKIADIKGRKKSLSTCSTQVIIISLYYLPRCFVYLSSNVGIRFSADIRIVIIMLYSLLPPMINPLIYCLRAKDMRESLWKQFNRRIIPQKTQVSSINKL
>XPLOC_24.1.OR.1R.324.7tm_4.exons1.chrI.Gasterosteus_aculeatus
MPEFNRSTVTEFILTGFPGLHPEYQGLVSAILFLVYLLTLTGNVTILFLFATNRSLHKPMYYIILNLCTCDILFSTTTLPKIISKYWFNSGTISFTACFVQMYFVHYLGTMNSIILFLMALDRYVAICHPLSYSIVLKNSTILILSITGWIVAKAAPLMLVIRAYPLPYCASNIINHCFCDHIGITTLACTDRALYGFPALVFAMLVLLGSLACVMFSYCSIIVAVLKIANLQGRIKSLSTCSTQLIIISLYYLPRCFVYLASNVGIQFSADMRIVIIMLYSLLPPMINPLIYCLRAKDMRESLWKQFNRCIIPQKANVSSISS
>XPLOC_25.1.OR.1R.323.7tm_4.exons1.chrI.Gasterosteus_aculeatus
MMNSNLTVMKSFFILGFPGLSPTYYRPVSALLFFFYLAIAIGNIFIFTFVVCEKSLQKPTYLLFCHLALNDLTFGTLTLPKIISKYWFGDGFISFYGCFTQMFFVHYSGSVTSFMLLAMALDRFIAICIPLRYPVLVTNNTISVICGFAWFIPLPLMLTIVLHTLTLPFCKSNVIAQCYCDHISITSQACGENVQTVLVTALCVAMFCLLLPLAFILFSYILIFADILKMSNATGRMRTISTCTPQILITCLFYLPRCFVYVSNTVGYSFSLDVRILVVLLYSLLPAAVNPIIYCFKTQYIKQHLIKKIKTTRIGIQLNLFFL
>XPLOC_38.1.OR.1R.314.7tm_4.exons3.chrV.Gasterosteus_aculeatus
MDNVTMVVPLKQPIVFQLEGFYVPPGYGAFLFFLALLCYIVIMLANGVVLCIIVIDKNLHRPMYILVCNLVVCDLLGATTVLPRLMMHFLMGQKKIGYISAIAQAFCVHLYGTAVQTILGVMAYDRYRYIAVCEPLRYHAIMTSARLHSYLALAWFIAVLLIAVLFILHMNSPLCGNIIHHVYCSNRGILNLACSPTPMNNIYGGLSIYWFVNTSIFLIIAFSYIRILHVCVKQGRDDSFIRSKTFQTCAPHLVVYVLYQLATLVIIVSQRFPSLSQNVKKFFSIMFIIIPPAMNAMIYGLVSKDIRASIIQHF
>XPLOC_41.1.OR.1R.276.7tm_4.exons2.chrV.Gasterosteus_aculeatus
MQALTDLKLKSPMFFFLYNLSFVDILYTTTTIPKMLSGLLSDVNTVSVPGCFLQMQFVIQLGITSRAILTVMAYDRYVAICNPLRYSAIMTLPVRLLLIAGAWSFGAFCTLPATSMSFQRSYCGPNVVNHGWCDPSSVRRLVCGDVTVDNIVSLSCAVVALSTTGILILTSYILIGVSVSKMVVAQRLKAFGTCAAHLTVVSISYSSASCVYISYRVGNFPPEVRVRIIVSVLYAALTPFLNPMIYSLKNKELRESIGRNLMRFRPAAVLPNKDVN
>XPLOC_44.1.OR.1R.315.7tm_4.exons3.chrV.Gasterosteus_aculeatus
VTFFIIEGLAGLGKEKMVLFVILLLGYMIILGGNSMIIFVVALTDSKLNSPMYFFLYNLSFVDIIYTTITIPSMLSGLLVGMKTISVPGCFLQMFVFIQLAVTGRAILTVMAYDRYVAICNPLRYASIMTMPARVLLVAGAWSFGTLCTLPATSIAFRQFYCGPNVVKHGWCDPSSVRRLVCGDVTVDNIISLSFAMVALLTTGVFILTSYILIGVSILRMGVVQRLKAFGTCAAHLTVVSISYSSASCVYISYRVGNIPPEVRVRIIVSVMYAALTPFLNPMIYSLKNKELRESIGRTLMRFRPAAVLPTKDLN
>XPLOC_45.1.OR.1R.311.7tm_4.exons1.chrV.Gasterosteus_aculeatus
MENQTLNADVLILEGLKVSPESSLLIFVFLLLIYIFIMVSNLGLLVLITTERSLQQPMYLLFCNMSINDTFGATTIIPRLLSDLFHPIAERYIRYADCVLQAFCAHFNASASHTVLMIMAFDRYMAICNPLRYAAIMTNRMVGVLVAAAWAVAFLMVVILVGLSVRLSRCRRAVLHPFCDNASLFKLSCESVLANQVYGLGYTVVLLGSSLGSVALTYLRIAIVCLSRKNKSLNGRALQTCGSHLAAYVIMFVSGSVIIVLHRFPQLSDHRKLASILFHVVPPAMNALIYGLQIKAVRQKIVVMFTRNTVG
>XPLOC_46.1.OR.1R.314.7tm_4.exons1.chrV.Gasterosteus_aculeatus
MENITSVGDILTLERLKITTESSVPVFVVLLLIYIFIVVSNIGLVVLIFRTRSLQQPMYLLLCNMSINDVFGATIVVPEMLRDLLISDSERLVRYADCAVQAFCVHLHASASHTVLIIMAFDRYVAICRPLRYAGVMTSGTVAVLSASAWGTALLMVAILVGLSVRLSRCRSVISNLFCDNASLVKLSCESVLTNQVYGLGYTVVLLGSSIGSVVLTYLRIAVVCLRSKNKSMNGQALRTCGTHLAVYVILLVSGFLIVILHRFPQLADHRKVAAAMGHVALPALNAIIYGLQIKQVRQKIMTLIQKKKVTLNV
>XPLOC_47.1.OR.1R.320.7tm_1.exons1.chrVII.Gasterosteus_aculeatus
MSANNSTSASPVSDYTCVRFYVSTVSFSVLLLFNVVINWTIVRVEQLRSHARFVLVFHLLVSALVYLGTSSVFDYQLFAGARPARPACLAMVVVLISSACNLLLTLTAMALDRYCAVCHPMRYTSAATRRCSWPWLLGALTWLVALGIPLVLLLQPEPRAAGSGYDGVCGREQLRKGQLQKVVFIGVCTLLILYSYVRILVEGRRLGVVNRRNRAGCRTIALHGSQLAVYILPNFVNFVLTVLIDRGLIRSQTKELSAVVVFAFFSLAQCVAPVVYGLRKEELLEQLSHRFPCCSRYFKRVLGWTVRASSTRARHTTRYV
>XPLOC_48.1.OR.1R.308.7tm_1.exons1.chrVII.Gasterosteus_aculeatus
MLHDAVAMNNTTGVMRFQSPVRVLLSMLPCILFLYINGVMLFALLSKPLLLESSRYILFANLLIADSLQLLSAMLMYIFAVTMIKLSSFLCALVVLVARVTVKTSPLNLAMMSLERYVAICFPLRHASIVTTRMTGAAVAVMWTVGSLESFSQFVLFVRLENTITVMRICSQDIFQLQIYLAMNKGFTITIFVLVSMISIYTYVVVIVAVKSASSTVEKSSKPHKTMLLHLIQLCLCVTSTLFYMINPINQWKGNRKMAIHIQYGLFLVLIILPKCLSPLIYGLRDQAFRHVFEYYFTFGSVKRFPKS
>XPLOC_50.1.OR.1R.320.7tm_4.exons1.chrVII.Gasterosteus_aculeatus
MSSIRTVLNDSAIIHPPGFYIIAFQTLPYISVYIIFLAFVYAVTLVFNILLISLIARDHCLHTPKFMAVFNLAVIDVILSTCTIPSMIKVFLFKDNFVPFNLCLVQMYFYYAILSMESYALAILAYDRFIAICLPMRQNLFNTLPIMLCIVGGTWVYNLGRIAHDTAIMTRLSFCNSVRVNSYFCDYAPVFRLACNDYTLHWSIASTSSMVNLMVPFTVIILSYLSILATVFRMKSVSNRMKALATCIEHLILVAIFYIPIFTIFLMGLYVRSIDPDQRVLSLSLATCIPPCINPIVYSLKTREIKTRALALVQRIKTSP
>XPLOC_51.1.OR.1R.336.7tm_4.exons1.chrVII.Gasterosteus_aculeatus
MTFLRTSLNNSLIIRPPGFYIVGFETLPFISVYFIFLSFVYVVTVMFNSLVIYVIAFNHCLHSPKFLAVINLAVIDIVLNTTTIPGMVKIFLVKDNFIPFNLCLVQMFSYYCFASMESFALAILAYDRLIAICFPLRHNSVNTLQSMSCIIGFTWSFSVGVIAFSTGIMTQLSFCKSVRVFSYFCDYAPVFRLACNDYAMQWSAASFLSFMILGGPFVFIILSYVTILVTVFRMKSLDSRVKALATCTEHVILVAVFYVPIITIFTLGFFLRLTDPDQRVLSLSLASCIPPCINPIVYSLKTKEIKMRAVALVRRNVIGTDQRKMKPLRVKKSFRL
>XPLOC_52.1.OR.1R.336.7tm_4.exons1.chrVII.Gasterosteus_aculeatus
MTFLRTSLNNSLIIRPPGFHIVGFETLPFISVYFIFLSFVYVVTVMFNSLVIYVIAFNHCLHSPKFLAVINLAVIDIVLNTTTIPGMVKIFLVKDNFIPFNLCLVQMFSYYCSLGLESFALAILAYDRLIAICLPLRHNSVNTLQSMSCIIGFTWSFSVGVTAFSTGIMTQLSFCKSVRVFSYFCDYAPVFRLACNDYTMQWSAASFLSFMILGGPFVFIILSYVTILVTVFRMRSLDSRVKALATCGEHVILVAVFYVPIITIFTLGFFLRLTDPDQRVLSLSLASCIPPCINPIVYSLKTKEIKMRAVALLRRNVIGTDQRKRKPLRVEKSFRL
>XPLOC_53.1.OR.1R.336.7tm_4.exons1.chrVII.Gasterosteus_aculeatus
MTFLRTSLNNSLIIRPPGFYIVGFETLPFISVYFIFLLFVYVVTVMFNSLVIYVIAFNHCLHSPKFLAVINLAVIDIVLNTTTIPGMVKIFLVKDNFIPFNLCLVQMFSYYCFASMESFALAILAYDRLIAICFPLRHNSVNTLQSMSCIIGFTWSFSVGVTAFSTGILTQLSFCKSVRVFSYFCDYAPVFRLACNDYTMQWSAASFLSFMILGGPFVFIILSYVTILVTVFRMRSLESRVKALATCGEHVILVAVFYVPIITIFTLGFFLRLTDPDQRVLSLSLASCIPPCINPIVYSLKTKEIKMRAVALVRRNVIGTDQRKRKPLRVKKSFRL
>XPLOC_54.1.OR.1R.325.7tm_4.exons1.chrVII.Gasterosteus_aculeatus
MTLEEKAVSNFNDTFVRPAKFYLSGFSNVPHIKYYYVFLCFSYIITVLGNTFLLSIIYLVKTLHTPKYLIVVNLAFTDLCGSTALIPKLLDTLVFDRRYMAYEACLSQMFFILFFVCIQSWTLVTMAYDRFIAICFPLRYHSIVTKPVIASMLLFLWAFFFLLLVFIVRSIDRLSFCRSLVVNSIYCDHAPVFLLACNDISFNYIMAYVAFVLVLCIPLIIIALTYVCISVALSRIVTREERLKASKTCTSHLILVAIFFLPIMGTNIASVTSYIHPNARIINSSMTHVIPALLNPIIYSLKTEEVMISIKKICKRSRINNTTKW
>XPLOC_55.1.OR.1R.331.7tm_4.exons1.chrVII.Gasterosteus_aculeatus
MNLFNSALGENITFVRPAYFVISGLSGIQEMKHYYVFLCFVYIVSVLGNTVVMAVIYLDHNLRTPKYIAVFNLAFVDLLGSSTLMPKLLDIFLFNHRYISYNDCLTFLFFSYTFLCMQSFNLLALSYDRLIAIIHPLHYQVRVTHRFMLSLIAFFWVFATTAVLIAVGLITRLSFCRSVAINSYFCDHGQIYRLACNDNFPNYVLSCLFPVLIFWLPFIFILLSYLYIGCTLAKVATVQEGLKAFRTCTAHLSLVAIYFIPVLITFTLMEKINPNARIMNLSLTSILPPTLNPIIYVLQTQEIKKSVKKLLKIRRKSKMIKKCTPNMTHSL
>XPLOC_56.1.OR.1R.315.7tm_4.exons1.chrVII.Gasterosteus_aculeatus
MNLFNSALGKNITFVRPAYFIISGFSGIINNKYYYVFLCFVYIVSVLGNTVVIVVIYLDHNLRTPKYVAVFNLAFVDLLGSSALVPKLLDIFLFNHRYISYNNCLTFLFFSFTFLSMQVFNLVALSYDRLIAIMHPLHYQVKVTHGFMLSLIASFWLLAIIAILVAVGLLTRLSFCRSIVINSYFCDHGQIYRLACNDNTPSYILAKFLIALFFMFPLLFIVLSYVCIGYALSKVATSQERYKAFKTCTAHLSLVTIHFIPLLVTFTMSSGIHPNTRIINLSLASVFPPMLNPIIYVLQTQEIKVTVKKLFKVKS
>XPLOC_57.1.OR.1R.331.7tm_4.exons1.chrVII.Gasterosteus_aculeatus
MNLFNSALGENITFVRPAYFVISGLSGIEGMKHYFVFLCFVYIVSVLGNTTVMAVIYLDHNLRTPKYIAVFNLAFVDLLGSSTLVPKLLDIFLFNHRYISYNNCLTFFFFSYTFLCMQSFNLLALSYDRLIAIIHPLHYQVKVTHRFMLSLIAFFWVFANTLNFVAVGLLTRLSFCRSVAINSYFCDHGQIYRLACNDNFPNYVISCLFPVLIFWLPFIFILLSYLYIGCTLAKVATVQEGLKAFRTCTAHLSLVAIYFIPVLITFTLMEKINPNARIMNLSLTSILPPTLNPIIYVLQTQEIKKSVKKLLKIRRKSKMIKKCTPNMTHSL
>XPLOC_59.1.OR.1R.325.7tm_4.exons1.chrVII.Gasterosteus_aculeatus
MNLFNSALGKNITFVRPAYFIISGFSGIPNIKYYYVFLCFVYIVSVLGNTVVMAVIYLDHNLRTPKYIAVFNLAFVDLLGSSALMPKLLDIFLFNHRYISYNDCLTFFFFSYTFLSMQVLNLVALSYDRLIAIMHPLHYQVKVTHRFMLCFIASLWLFVITVNLVAVGLLTRLSFCRSVVINSYFCDHGQIYRLACNDNTPSYLLAEFLIALILLCPLAFIMLSYVCIGYALSKVATAQERYKAFKTCTAHLSLVAIYFMPILITFTMSSGIHPNARIINLSLTSVFPPMLNPIIYVLQTQEIKASVKKILSQKGIQREGEENYH
>XPLOC_60.1.OR.1R.338.7tm_4.exons1.chrVII.Gasterosteus_aculeatus
MNLFNSALGKNITFVRPAYFIISGFSGIPNIDYYYVFLCFVYIVSVLGNTVVMAVIYLDHNLRTPKYIAVFNLAFVDLLGSSALVPKLLDIFLFNHRYISYNDCLTFLFFCYTCLSMQVFNLVALSYDRLIAIIHPLHYQVKVTHRFMLSLIASFWLFAIISILVLVGLLTRLSFCRSVVINSYFCDHGQMYRLACNDNTPSLVLARFLTVLVLWFPLVFIVLSYVCIGYALSKVATAQERYKAFKTCTAHLSLVAIYFIPILITFTAGSGIHTNGRIINLSLTSVFPPMLNPIIYVLQTKEIKVSVKKMLKVRIESKVKVRKVIIKCHPFFILWALC
>XPLOC_61.1.OR.1R.326.7tm_4.exons1.chrVII.Gasterosteus_aculeatus
MNLFNSALGKNITFVRPAYFIISGFSGIPNIKYYYVFLCFVYIVSVLGNTVVMAVIYLDHNLRTPKYIAVFNLAFVDLLGSSALVPKLLDIFLFNHRYISYNDCLTFVFFSYTFLSMQVFNLVALSYDRLIAIMHPLRYQVKVTHRFMLCLIASFWVFAVTVDLVLVGLLTRLSFCGSVVIDSYFCDHGQMFRMACNDFTPSHVLAVLIIALIFTCPLEFIVLSYICIGYALSKVATAQERYKAFKTCTGHLSLVAIYFIPLLITFTAGSQIHPNARIINLSLTSVFPSMLNPIIYVLQTQEIKVSVKKLLKVRIETKMKVKKVIR
>XPLOC_62.1.OR.1R.334.7tm_4.exons1.chrVII.Gasterosteus_aculeatus
MNLFNSALGKNITFVHPAYFIISGFSGIPNIKYYYVFLCFVYIVSVLGNTVVMAVIYLDHNLRTPKYIAVFNLAFVDLLGSSALVPKLLDIFLFNHRYISYNDCLTFLFFSYTFLSMQVLNLVALSYDRLIAIMHPLTYQVKVTHRFMLSLIASFWVFAITADLVLVGLLTRLSFCGSVVINSYFCDHGQIYRLACNDNTPSYVLAVFLIALIFMSPLSFIVLSYVCIGYALSKVATALERYKAFKTCTAHLSLVAIYFIPLLITFTMSSQIHPNARIVNLSLASVFPPMLNPIIYVLQTQEIKVSVKKIVKGRIESQIKVKKVNIKLQPLFIL
>XPLOC_63.1.OR.1R.327.7tm_4.exons1.chrVII.Gasterosteus_aculeatus
MNLFNSALGKNITFVRPAYFIISGFSGIPNIKYFYVFLCFVYIVSVLGNTVVMAVIYLDRNLRTPKYIAVFNLAFVDLLGSSALIPKLLDIFLFSHRYISYNNCLTFLFFCYTFLSMQVFNLVALSYDRLIAIMHPLHYQVKVTHRSMLCLIASFWVLAITVNLVAVGLLTRLSFSRSVVINSYFCDHGQIYRLACNDNTPSYVLAKFLTVLVLWFPLVFIVLSYVCIGYALSKVATALERYKAFKTCTAHLSLVAIYFIPILITFTMSSGIHPNARIINLSLTSVFPPMLNPIIYVLQTQEIKASVKKILKVRKESKLKVRKVIIK
>XPLOC_65.1.OR.1R.327.7tm_4.exons1.chrVII.Gasterosteus_aculeatus
MNLFNSALGKNITFVRPAYFIISGFSGIPNIKYYYVFLCFVYIVSVLGNTVVMAVIYLDRNLRTPKYIAVFNLAFVDLLGSSALVPKLLDIFLFNHRYISYNDCLTFLFFCFTCLSMQVLNLVALSYDRLIAIMHPLHYQVKVTNRFMLSLISSFWVLAITADLVAVCLLTRLSFCRSVVINSYFCDHGQMYRLACNDNTPSYVLANILIALILWFPLSFILLSYVCIGYALSKVVTAQERYKAFKTCTAHLSLVAIYFIPLLITFTMSSRIHPNARIINLSLTSVFPPMLNPIIYVLQTQEIKVSVKKILKVRKESKMKVKKVNIK
>XPLOC_66.1.OR.1R.311.7tm_4.exons1.chrVII.Gasterosteus_aculeatus
MNLFNSALGKNITFVRPSYFIISGFSGIPYIKYYYVFLCFVYIVSVLGNTVVMAVIYLDRYFRTPKYIAVFNLAFVDLLGSSALVPKLLDIFLFNHRYISYNDCLTFLFFCFTCLSMQVFNLVALSYDRLIAIMYPLHYHMKVTHRFMLSLIASFWVLAITLNLVAVGLLTRLSFCGSVVINSYFCDHGQIYRLACNDHTPSYVLAEFLVYLIFRFPLAFIVLSYVCIGYALSKVATAQERYKAFKTCTAHLSLVGIYFIPLVITFIAGSGMHPNGRIINLSLASIFPPMLNPFIYVLQTQEIKASVKKIL
>XPLOC_67.1.OR.1R.327.7tm_4.exons1.chrVII.Gasterosteus_aculeatus
MNLFNSALGKNITFVRPVYFIISGFSGIPNFKYYYVFLCFVYIVSVLGNTVVMAVIYLDRNLRTPKYIAVFNLAFVDLLGSSALVPKLLDIFLFNHRYISYNDCLTFLFFCFTCLSMQPFNLAALSYDRLIAIMYPLHYHMKVTHRFMLCLIASFWVFVITVHLVAVGLLTRLSFCRSVVINSYFCDHGPIYRLACNDYTPNYVLAESLVNLFFRFPLAFIVLSYVCIGYALFKVATVHERYKAFKTCTAHLSLVAINFIPLVITFIAGSGMHPNGRIINLSLASIFPPMLNPIIYVLQTQEIKASVKKILNVRKESKMKLKKVIIK
>XPLOC_68.1.OR.1R.317.7tm_4.exons1.chrVII.Gasterosteus_aculeatus
MNLFNSALGKNITFVRPAYFIISGFSAIPNIKYYYVFLCFVYIVSALGNTVVMAVIYLDCNLRTPKYIAVFNLAFVDLLGSSALVPKLLDIFLFNHRYISYNDCLTFFFFSYTFLSMQVFNLIALSYDRLIAIMHPLHYHAKVNHRFMLSLIASFWLFAITVDVVAVGLLTRLSFCRSVVINSYFCDHGQIYRLACNDNTPSYILAVLLIALISMCPLAFIVLTYLCIGYALSKVATAQERYKAFKTCTAHLSLVAIYFIPLLVTFTMSSGIHPNARIINLSLASVFPPMLNPIIYVLQTQEIKVSVKKILKVRIEA
>XPLOC_69.1.OR.1R.311.7tm_4.exons1.chrVII.Gasterosteus_aculeatus
MNLFNSALGKNITFVRPAYFIISGFSGIPNFKYYYVFLCFVYIVSVLGNTVVMAVIYLDRNLRTPKYIAVFNLAFVDLLGSSALVPKLLDIFLFNHRYISYNDCLTYLFFCFTCLSVQVFNLVALSYDRLIAIMYPLHYHRKVTHRFMLSLIVFFWVFAIIADLVAVGLLTRLSFCRSVVINSYFCDHGQMFRLACNDFTPSHVLALFLIVLVVWFPLSFIVLSYVCIGYALSKVATAQERYKAFKTCTAHLSLVAIHFIPTLIIYTQLERIPPNARIINFSLASIFPPMLNPIIYVLQTQEIKASVKKIL
>XPLOC_70.1.OR.1R.337.7tm_4.exons3.chrVII.Gasterosteus_aculeatus
MENISALTPLKQPIVFHLEGFYVLPGHGPFFFSLLLLYYAVTLWANGSVLCVIVTDQNLHRPMYVLVCNLAVCDLLGATAVAPRLMMHFLTGQRKIAYVPALAQAFSVHMYGVAVQTVLGVMAYDRGMFFDSLCRYIAVCEPLRYHAIMTGARLHSCLALAWSVAVLLIALLFIFHMNSPLCGNIIQHVYCSNRGILNLACGPTPLNNIYGQCIAANASPAVFTILGLSMSWSLNTSIFLIISFSYIRILHACVKQGAADSGMRSKTFQTCAPHLVVYVLYQIASVVIIVSYRFPSLSQNIKKFLSILFIIIPPLINPLIYGLVSKEIRAGIIKHLT
>XPLOC_71.1.OR.1R.312.7tm_4.exons1.chrVII.Gasterosteus_aculeatus
MENFTFNSPTLQLEALNISKAFFYPVFIFLLFSYLFIIIANVGIAAVILLDKSLHQPMYLLFCNLPLNDLLGNSILLPRLLLDMLRPRSELFISYYECVVQAFTTHVFGTTSNTVLMIMAFDRYVAICYPLQYNMIMTNKMVMKLTASAWGVALVLVGILLGLTLRLNRCRTLITNPYCDNASLFKLSCESVLINNIYGLTFTVVLLTGSIGSMVITYTKITVVCLTSNSKSLNSKALKTCSTHLVVFLIVVLSALSNIVLHRFPQYSDYRKLSSILFHIVPGSLNPIIYGVQSKEVQHFLFKWFQSKKVLP
>XPLOC_73.1.OR.1R.312.7tm_4.exons1.chrVII.Gasterosteus_aculeatus
MENDTFNSLTLRLEGLNVWKSYFYPAFIFLLLSYIFIMLMNVGIAAVILLDKSLHQPMYLLFCNLPLNDLLGNSILLPRLLLDMLRPRSELFISYYECVVQAFTTHMSGTTAHTVLMIMAFDRYVAICYPLQYNMIMTNKMVMKLTASAWGVALVLVGILLGLTLRLNRCRTLITNPYCDNASLFKLSCESVLINNIYGLTFTVVLFTGSIGSMVITYTKITVVCLTSNSKSLNSKALKTCSTHLVVYLIMLISGMCIIVLHRFPQYSDYRKLSAILFLIVPGSLNPIIYGMQSAEIGKALSKLFPSKQVMP
>XPLOC_74.1.OR.1R.319.7tm_4.exons1.chrVII.Gasterosteus_aculeatus
LTNTTGGLQYQGLLESVAFSMLTTVPCCVFLLVNAAMLLTLRSRPLFRETPRYVLLLNLLCADTAQMALSQLLYLLAASRAPLTYPACGVLVMLADLTNAVSPLTLVAMSLERYVAVCRPLRHAALVTPRSTMAAVAAVWAFSSLNVLTQVVLLLDFPFQDLQSLRMDDFCSKGRVMLGAASEVYDRGYTCFLFVSTSVAVASSYVAVTMAARSASSGGASARRARDTLLLHLVQVGLSLSSTVYSPVLMALSRSVNRLLFVRLQNVLYVAIFIFPRCLSSLIYGLRDKSIQPVLLQHLSCGLKLPIGTSPPSPRDVDV
>XPLOC_75.1.OR.1R.305.7tm_4.exons1.chrXII.Gasterosteus_aculeatus
MDYRSNVTYITFGGHVEVHKYRYLYFVVMFTVYILIISSNLTIVCIIMIHKNLHEPMYIFIAALLINSVLLSTAIYPKLLIDFLSEKQIISYPACLFQWFLYYWLGSSDFFLLSVMAYDRYVSICNPLQYPTIMQEKKVNIFLISAWILPACQTSGAMLLSAKKEICTFHLKGILCNSTVQTLHCMRSRIQNIYGLIVLVTTVVLPVLFILFTYGRILVVSYRCRGVRGRAAQTCLPHLLVLINFSCLTAYDVLLPRLELDSPEIVRLIMTLQVLIYHPLFNPIIYGLKMRRIYDHLKKLFCRMV
>XPLOC_76.1.OR.1R.311.7tm_1.exons1.chrXII.Gasterosteus_aculeatus
CLFLRVLPHEQAVPALVWVFLLLTLFSFLVNGLTLLGLGRSEDLSWEPRVAFFKNLILSDLLQTVTFGPAVIGSLLQRRTMAFGAWCNVQYFVGTVSIFSSLLTITFMALERYLYVCHAIRYLVIITQTRRRLALAFIWIYSTCVGTINVMLLHMGRGQNNEHVTRGLLCEPDTVEQHMGFPRASAVFRKCTGSVTLMLCLLVYAFSYLRMYQDARNAMMPFSTVNTKARRTVLFYCGMLFLQLLPLLLKVASDTLWEVEGTEAMVALTEPTPSDTAVVLHMALLVMLLVPPLINPVVYGLRNAETRRGML
>XPLOC_77.1.OR.1R.316.7tm_4.exons1.chrXVI.Gasterosteus_aculeatus
MENNTFPQYFNLTMFVKLGNYRYLAFVLCLLLYAFIIFSNLVIIVLISREITLHEPMYIFIMCLSINSLYGSAGFFFRFLRDLLSDTHLISRTACFAQIYVIYTYASYEMTLLGIMAYDRYVAICQPLNYHNKITSKAVSKLVAFAWTYPCFSIATCVYLSFRLPLCGNKIPKVFCANWPVVKLSCVSTVINNLVGMFLSISTAFLPLAFVMFTYIRIILICRKRSSEFKRKVIQNCLPHIVTFVIYSITVFCDVALSRIDLEALNPFLAIILSLEFVVIPPIVNPLVYGLKLAEIRKCVLNVFSHSEPVKTNHKK
>XPLOC_78.1.OR.1R.313.7tm_4.exons1.chrXVI.Gasterosteus_aculeatus
MMHNSSHVKVFFLSGLNGTMTNRVALFSVMLLCYFFIVLVNVVLIVTIILVKNMHEPMYILLCRLCMNGLYGTTGFYPKILLDLLSPVHVISYSGCLVQAFVIHSFVSNDMSILAVMSYDRYVAICRPLVYHSVMSKKRLLMLVSFSWFTTFCISSTNMILTSRLHLCSPYIDRLYCMNWNIVKLACFPANTISNNTLGNVANIFYLCHAVLIVWSYLYVMKICVNSLENRAKFMQTCVPHLACLLIFLGTILLDFMHIRYGSNLPQAFKNFIAIEYLVILPIMNPLIYGFKLTNIRKRIVAVITFKMTLLIS
>XPLOC_79.1.OR.1R.313.7tm_4.exons1.chrXVI.Gasterosteus_aculeatus
MMHNSSHVKVFFLSGLNGTMTNRVALFSVMLLCYFFIVLVNVVLVVTIILDKNMHEPMYILLCSLCMNGLYGTTGFYPKILWDLLSPVHVISYSGCLVQAFVIHAFVSNDMSILAVMSYDRYVAICRPLVYHSVMSKKRLLILVSFSWFTTFCISSTNMILTSRLHLCSPYIDRLYCMNWNIVKLACFPADTIFNNTLANVTNIFYLCHGVLMVWSYLYVIKICVNSLENRAKFMQTCVPHLACLLIFLGTILLDFMHIRYGSNLPQAFKNFIAIEYLVILPIMNPLIYGFKLTNIRKRIVAVITFKMTLLIS
>XPLOC_80.1.OR.1R.313.7tm_4.exons1.chrXVI.Gasterosteus_aculeatus
MMYNSSHVKVFFLSGLNGTMSNRVVLFSVMLLCYCFIVLVNVVLIVTIILVKNMHEPMYILLCSLCMNGLYGTTGLYPKILLDLLSPVHVISYSGCLVQAFVIHSFVSSDLSILAVMSYDRYVAICRPLVYHSVMSKKRLLMLVSFSWFTTFCISGTNTILTSILQLCSPYIDRLYCINWIIVKLACFPADTIFNNIVAYITNIFFVSHGVLIVWSYLYVIKICVNSLENRAKFMQTCVPHLTSLLIFLGTILLDVVHIRYGSNLPQAFNNFIAIEYLLIPPIINPLIYGFKLSNIRKRILDVMTFKITLLRT
>XPLOC_81.1.OR.1R.313.7tm_4.exons1.chrXVI.Gasterosteus_aculeatus
MENNTFPQYFNLTMFVKLGNYRYLAFVLCLLLYAFIIFSNLVIIVLISREITLHEPMYIFIMCLSINSLYGSAGFFFRFLRDLLSDTHLISRTACFAQIYVIYTYASYELTLLGIMAYDRYVAICQPLNYHNKMTSKAVSKLVAFAWIYPCFSVATCVYLSCRLPLCGNKVPKVFCANWPVVKLSCVSTVINNLVGMVALITTVFLPLAFVMFTYIRIILICRKRSSEFKSKVVQNCLPHIVTFVIYSSTVFCDVALSRIDLEALNPFLAIILALEFVVIPPMVNPLVYGLKLAEIRKCVLKVFLRSEPVKTN
>XPLOC_82.1.OR.1R.306.7tm_4.exons1.chrXVI.Gasterosteus_aculeatus
MNNCSHVTMFFLSGLNEGMNLRVVLFSVTLLCYCFIVLVNVALIVTIILNKNLHEPMYILLCSLCMNGLYGATGFYPKFLLDLLSPVHVISYSGCLVQALVMYSFVCSDLSILAVMSYDRYVAICRPLVYHSVMSKKRLLLLVSVSWWTPFCIIGMNIFLTSRLKLCSAYIARLFCVNWVIVKLACFPAETIVNNIVAYITIIVYVFHGFFIVWSYLYVIKTCVNSLENRAKFMQTCVPHLTSLLIFLFTVIFDIMHIRYVSKDLPQATDNFIAIAFLVIPVILNPLIYGFKLTKIRGKILSSIAF
>XPLOC_83.1.OR.1R.314.7tm_4.exons1.chrXVI.Gasterosteus_aculeatus
MMFNSSHVRFFFLSGLNETMNLRVVLFSVTLLCYCIIVLINVALIVTVILCKNLHEPMYILLCTFCMNGLYGTTGFYPKFLWDLLSPVHVISYSGCLVQAFVVHSFVCSDMSILSVMSYDRYVAICRPLVYHSVMSKKRLLMLVSFSLFTTFCVSATNMILASRLKLCSPYVDRLYCVNLIIVKLACFSADTIVNNIVAYITLIIYVFHGFLIVWSYFYVIKICVNSVENRAKFMQTCVPHLTSLLIFLGTIILDVMHIRYGSTNLPQALKNFIAIEYLVIPSIMNPLVYGFKLTNIRKGILAGITFKIKLLRS
>XPLOC_86.1.OR.1R.313.7tm_4.exons1.chrXVI.Gasterosteus_aculeatus
MTMITNHNNSHITSFFLSGLDETMTLRVVLFSVTLLCYCLIMLVNVSLIVIIILDENMHEPMYILLCTLCMNGLYGTTGFYPKLLWDLLSAVQVISYSGCLVQAFVIHSFVCSDFSILAVMSYDRYVAICRPLVYHSVMSKKRLLMFLSFSGLPPFCIVATIMILTSRLKLCSRYIDRLYCVNFMILKLACFPADTIVNIIVSNLIITVFLFQGLFIAWSYVYVIRTCVNCSENRAKFMQTCVPHLTSLLFFVVTILFDVFNFRYSSNLSPTIQNVIAIELLIIPPIMNPLVYGFKLTKIRIRILSFITCKIK
>XPLOC_87.1.OR.1R.316.7tm_4.exons1.chrXVI.Gasterosteus_aculeatus
MENNTFPQYFNLTMFVNIGNYRYLAFVLCLLLYAFIIFSNLVIIVLISREKTLHEPMYIFIMCLSINSLYGSAGFFFRFLRDLLSDTNLISRTACFAQIYVIYTYASYELTLLGIMAYDRYVAICQPLNYHNKITSKAVSKLVAFAWIYPSFSIATCVYLSSRLPLCGNKIPKVFCANWPVVKLSCVSTVINNLVGMFVSISTVFLPLAFVMFTYIRIILNCRKRSSEFKSKVIQNCLPHIVTFVNYSITVFCDVVLSRIDLEALNPFLAIILSLEFVVIPPMVNPLVYGLKLAEIRKCVLKVFLRSVPVKTNHKK
>XPLOC_89.1.OR.1R.313.7tm_4.exons1.chrXVI.Gasterosteus_aculeatus
MIHNSSHVRLFFLSGINEGMNLRVVLFSVTLLCYCFIVVVNVALIMTIILDKNLHEPMYILLCTFCMNGLYGTTGFYPKLLWDLLSAVHVISYSGCLVQAFVMYSFACRDMSILAVMSYDRYVAICRPLVYHSVMSKKKLLILVSFSWFTPFYVVGTNMILTSRLNLCNTYIARLFCVNWVIVKLACFPADTVVNNIVASITIIVYVFHGFFIVWSYVYIIKTCVNSLENRAKFMQTCVPHLTSLLIFLVTILLDIMHIRYGSQYLPQALKNFIAIEYLVIPSIMNPLIYGFKLNKIRRRIFGAINLKINLLR
>XPLOC_90.1.OR.1R.310.7tm_4.exons1.chrXVI.Gasterosteus_aculeatus
MIHNSSHVRLFFLSGLNETMNLRVVLFSVTLLCYCFIVLVNVAVIVAIILDKNMHEPMYILLCAFCMNGLYGTTGFYPKILWDLLSPVHVISYSGCLVQALVMYSFACSDLSILAVMSYDRYVAICRPLVYHSVMSKERLLILVSFSWLTPFCIIGTNIFLTSRLKLCSQYIARLFCVNWVIVKLACSPGDTIVNNVVAYITITLYVFNGIFIVWSYVYVIKMCVNSLENRAKFMQTCVPHLTSLFFFVVTLLFDVLYIRFGSNSLPQALKNFVAVQFLFLPPILNPLIYGFKLTKIRNRILCGIILKTE
>XPLOC_96.1.OR.1R.313.7tm_4.exons1.chrXVI.Gasterosteus_aculeatus
MTMITNHNNSHITSFFLSGLNEPMNLRVVLFSVTLLCYCFIVLVNVAVIVTIILDKNMHEPMYILLCTLCINGLYGTTGFYPKFLWDLLSAVQVISYSGCIFQALVMYSFVCSDLSILAVMSYDRYVAICRPLVYHSVMSKKILLMFISFSWFTPFCISAVTMILTSRLKLCSPYIARLYCVNLNIVKLACLTAETVVNNIVSNLTVTFFLFQGFLIVWSYVFVIRTCVNSLENRARFMQTCVPHLTSLLFFVVTMLLDVFNLKFGSNLSLTIQNVIAIELLILPPIINPLVYGFKLTKIRIRILSVITFKIK
>XPLOC_97.1.OR.1R.321.7tm_4.exons1.chrXVI.Gasterosteus_aculeatus
MTHFVARIVFIKEMENSTEVVFFVLSAYGDIGNLKYLYFSIMLLWYISICATNTILVVVIYVDRGLHEPMYLLLCHLFMNEISTSMSLYPLLLSQMFSDTHEVTLPWCFLQMFCIYTCSCVELCSLTAMAYDRYVCICYPLHYNVIMSNKRVGKIILLVWIYSFTSYMFSFSFVIPLTFCGNVIDKVFCDQQLVIKLACSVSALTSISDLFFAFISVVIPFCFISVSYVKILLVCLKGSKESKQKVLTTCTPQIVSLSNIFVGGIFYYVESRFDGAYAPDGVHIISSIYLQILQPMITPFMYGFYLPKIRQSCKRLLFNRK
>XPLOC_98.1.OR.1R.320.7tm_4.exons1.chrXVI.Gasterosteus_aculeatus
MTHFVARIVLIKEMENSTEVVSFVLSAYGNIGNLKYLYFSIVLLWYISVCVSNTILVVVIYVDRGLHEPMYILLGNLFMNEIYVSTSLYPLLLSQMLSDTHEVTLSWCFLQMFCFYIFGCVQLCSLTAMAYDRYVCICYPLQYNVVMSNKRVGKIILLVWIYSFTSYMFSFSFIIPLTFCGNVIDKVFCDQQLVIKLACSVSALTSISDLFFAFMSLMIPFSLISVSYMKILWVCLIVSKESKQKVITTCTPQIVSLSNIFVYATFQFVGSRLDIRYLPEVRVILSIYIHILQPMITPFMYGLYLPKIRQSCKRLLFDRK
>XPLOC_99.1.OR.1R.321.7tm_4.exons1.chrXVI.Gasterosteus_aculeatus
MTHFVARIVFIKEMENSTEVVFFVLSAYGNIGNLKYLYFSIMLLWYSSICATNTILIVVIYMDRGLHEPMYILLSHLFMNEISASTSLYPLLLSQMFSDTHEVTLPWCFLQMFCIYTCSCVELCSLTAMAYDRYVCICYPLHYNVVMNNKRVGKIILLVWIYSFTSYMFSFSFIIPLTFCGNVIDKVFCDQQLVIKLACSVSALTSISDLFFAFMSLILPFSFISISYIKILWVCLIVSKESKKKVLTTCTPQIVSLSNIFVGVTFHFVGSRLDVGYLPDEVHIILSIYLLIFQPMITPFMYGLYLPKIRESCKRLLFDRK
>XPLOC_100.1.OR.1R.320.7tm_4.exons1.chrXVI.Gasterosteus_aculeatus
MTHIVARIVCIKEMENSTEVVSFVLSAYGDIGNLKYLYFSIMLLWYISVCVSNTILVVVIYVDRGLHEPMYLLLGNLFMNEIYVTTSLYPLLLSQMLSDTHEVTLSWCFLQMCCFYIFGCVQLCSFTAMAYDRYVCICYPLQYNVVMSTERVGKIILLVWIYSFTSYMFSFSFVIPLTFCGNVIDKVFCHQQSVIKLACSVSALTSISDLIFGFMCVILPFCLISVSYMKILWVCLNVSKESKQKVITTCTPQIVSLSNIFVYATFQFVGSFLDIRYLPEVRVILSIYIHILQPMITPFMYGLYLPKIRQSCKRLLFDRK
>XPLOC_101.1.OR.1R.308.7tm_4.exons1.chrXVI.Gasterosteus_aculeatus
MENSTVVVSFVLSAYGNIGNLKYLYFSIILLWYISICVSNTILIVVIYMDRGLHEPMYLLLDNLFLNEIYISTSIYPLLLSQMLSDTHEVTLPWCFLQMFCFYIFGCVQLCNLAAMAYDRYVCICYPLQYNVLMSNKKVGKIILLVWIYSFISYMFSFSFVIPLTFCGNVIDKVFCDQQSVIKLACSVSVLTSISDLFIGFMSLIIPFSLISVSYIKILWVCLIVSKESKKKVLTTCTPQIVSLANIFVGVTFHFVGSRLDVGYLPDKVHIILSIYIHMLQPMITPFMYGLYLPKIRQSCKRLLFSRQ
>XPLOC_102.1.OR.1R.308.7tm_4.exons1.chrXVI.Gasterosteus_aculeatus
MENSTVVVSFVLSAYGNIGNLKYLYFSIILLWYISICVSNTILIVVIYMDRGLHEPMYLLLDNLFLNEIYISTSIYPLLLSQMLSDTHEVTLPWCFLQMFCFYIFGCVQLCNLAAMAYDRYVCICYPLQYNVVMSNKRVGKIILLVWIHSFTSYMFSFSFVIPLTFCGNVIDKVFCDQQSVIKLACSVSVLTSISDLFIGFMSLIIPFSLISVSYIKILWVCLIVSKESKKKVLTTCTPQIVSLTNIFVGVTFHFVGSRLDVGYLPDKVHIILSIYIHMLQPMITPFMYGLYLPKIRQSCKRLLFGRK
>XPLOC_103.1.OR.1R.321.7tm_4.exons1.chrXVI.Gasterosteus_aculeatus
MTHFVARIVLIKEMENSTEVVSFVLSAYGDIGNLKYLYFSIILLWYIFICTTNTILIVVIYMDRGLHEPMYLLLCHLFMNEISTSMSLYPLLLSQMFSDTHEVILPWCFLQMFCFFIFSCVELCSLTAMAYDRYVCICYPLQYNVLMSNKRVGKIILLVWIYSFTSYMFSFSFVIPLTFCGNVIDKVFCDQQFVVKLACSVPALTSISDLLFGFMSLILPFSLISFSYMKILWVCLIVSKESKQKVITTCTPQIVSLSNIFVGATFHFVGSRLDVVFLPDKVRIVLSIYLHILQPIITPFMYGIYLPKIRQSCKRLLFGRK
>XPLOC_107.1.OR.1R.277.7tm_4.exons1.chrXVI.Gasterosteus_aculeatus
MENSTGSFYFNLTMFVSIGHFHYPVFVFCLLIYTFIVAANLVIILVIFREKALHKPMYVFIACLSVNALYGSIGFFPRFLTDLLSDTHMILRPACFFQIYVIYTYASHEFTILAIMAYDRYLAVCRPLHYHRKMTSKTVLKLVALAWIFPAFGLTVCVYLSSRLPLCGNEIQKVFCAVWNIAKLSCVTTVVNNIVGMIVTGATVLFPLFYVLYTYFQIVVVCWKSSAEFRRKVVQSCLPHVVSFGIYSVIGFSDIALSRYNIEEIHPYLAIIFSLEF
>XPLOC_108.1.OR.1R.320.7tm_4.exons1.chrXVI.Gasterosteus_aculeatus
MTSSDVIMDNVSVVRIFILSGLNKTNDYRVTLFTFTLLYYCMILFFNISIIMIIVLDATLHEPMYILLCSFCMNGLYGTTGFYPKFLLDLFSSSHQISYEWCLLQAFVMNSYACCELSILAVMAFDRYLAICRPLHYQSVMTKRKVSQLICFSWFTPFCILSINILMTSRLKLCGVNIYRLFCVNWVILKLACNETDTFSNNITAYFTIIFYMSHGPFIIWTYMHLIRTCVKSKDDRVRFMQTCVPHLVSLVTFIVAVLFDFMHKQFGLTDLPQSFQNFIAMEFFLIPPVMNPLVYGFKLTKIRNRILCFFFFSERNYRH
>XPLOC_109.1.OR.1R.333.7tm_4.exons1.chrXVI.Gasterosteus_aculeatus
MDNVSVITMFTLSGLSETTHYRGFLFALTLLCYSVIWLVNLTIIVTVIADKKLHEPMYIFLCNLCINGLYGTAGFYPKFLMDLLSPTHVISYAGCLLQGFVLHSSACADFSLLVLMAYDRYVAICRPLVYHSGMTRQRMCVFVFFAWLIPFLLILISTVTTATSRLCGSHIPKIFCVNWLISRMACSASVGTIVIPAFNYTFYFGHCVFVCWSYIYMISTCRKSKENMSKFMQTCVPHLFSLIIVVASLLFDLLYMRFGSKDLPQGAQNVMAMEFLLIPPIINPLIYGLKLTKIRNSIQNVMCSKNSRVGLQKKKKFFKCLSFGKNTRYVHST
>XPLOC_111.1.OR.1R.317.7tm_4.exons1.chrXVI.Gasterosteus_aculeatus
MTSAYLIMDNVSVVRFFILSGLNETNEYRVTLFTFTLLYYCMIFFLNISIIMIVILDENLHEPMYILLCSFCMNGLYGTTGFYPKFLLDLFSSSHQTSYEWCLLQAFVMYSFACCELSILAVMAYDRYLAICRPLHYQSVMTKRKVSLLICFSWFTPFALFSINILLTSRLKLCGVKIDRLFCVNWVIVQLACYKSDTKDITAYFTLIIYFSHGPFIIWSYMHLIRTCVKSKDDRVKFMQTCVPHLISLVMFIVVPLFDFVFMRFGSTDLPQSLQNFISIEFVLIPPVMNPLVYGFKLTKIQNRVLGSSFFAKKYGQ
>XPLOC_113.1.OR.1R.319.7tm_4.exons1.chrXVI.Gasterosteus_aculeatus
MTSTYLIMDNVSVVRFFILSGLNETNDYRVTLFTFTLLYYCMILFFNISIIMIIILDQNLHEPMYILLCSFCMNGLYGTTCFYPKFLLDLFSSSQQISYEWCLLQAFVMYSFACCEVSILAVMAYDRYLAICRPLHYQSVMTKRKVSQLICFSWFTPFCIFSINVLLTSRLKLCGVKIDRLFCVNWAIVKLACYESDTFSNNITAYFTLIIYLSQGLFIIWTYMYLIRTCVKSKNERVKFMQTCVPHLASLFTFIVAVLFDLMHMRFGSTDLPQSLQNFIAMEILLLPPVMNPLVYGFKLTKIRNRILGCVFLQENYRH
>XPLOC_116.1.OR.1R.319.7tm_4.exons1.chrXVI.Gasterosteus_aculeatus
MTSTYLIMDNVSVVRFFILSGLNETNDYRVTLFTFTLLYYCMILFFNISIIMIIILDQNLHEPMYILLCSFCMNGLYGTTGFYPKFLLDLFSSSQQISYEWCLLQAFVMYSFACCEVSILAVMAYDRYLAICRPLHYQSVMTKRKVSQLICFSWFTPFCIFSINVLLTSRLKLCGVKIDRLFCVNWVIVKLACYESDTFSNNITAYFTIIIYFFHGLFIIWTYMHLIRTCVKSKNERVKFMQTCVPHLASLFTFIVAVLFDLMHMRFGSTDLPQSFQNFIAIEILLLPPVMNPLVYGFKLTKIRNRILGCVFLQENYRH
>XPLOC_119.1.OR.1R.319.7tm_4.exons1.chrXVI.Gasterosteus_aculeatus
MTSTYLIMDNVSVVRMFLLSGLNETNDYRVTLLIFILLYYCMILFFNISIIMIIILDQNLHEPMYILLCSFCMNGLYGTTGFYPKFLLDLFSSSQQISYEWCLLQAFVMYSFACCEVSILAVMAYDRYLAICRPLHYQSVMTKRKVSQLICFSWFTPFCILTINILLTSRLKLCGVKIDRLFCVNWAIVKLACYESDTFSNNITAYFTIIIYFSHGLFIIWTYMHLIRTCVKSKNERVKFMQTCVPHLASLFTFIVAVLFDLMHMRFGSTDLPQSLQNFIAMEILLLPPVMNPLVYGFKLTKIRNRILGCVFLQENYRH
>XPLOC_120.1.OR.1R.309.7tm_4.exons1.chrXVI.Gasterosteus_aculeatus
MANVSVVRMFLLSGLNETMNYRIAIFSLTLLYYCMILFFNSSIIMIIILDQNLHEPMYILLCSFCMNGLYGTTGFYPKFLLDLFSSSHQISYEWCLLQAFVMHSFACCELSILAVMAYDRYLAICQPLHYQSVMTKRKVCQLICFSWLTPFCILSISIVLTSTLKLCGSIIPKIFCVNWIIVKLSCPDTDTLSSNILSYATIIIYVCHGLFTIWSYMHMIRTCVKSKDDRVKFMQTCVPHLISLVTFLVVILFDLMYMRFGSTNLPQSLQNFIAIEFLLIPPVMNPLVYGFKLTKIRNRILRLVNIEIK
>XPLOC_121.1.OR.1R.318.7tm_4.exons1.chrXVI.Gasterosteus_aculeatus
MNGYLIMNNVSVVRFFILSGINETNDYRVTLFTFTLLYYCIILILNTSIIMIIILDQNLHEPMYILLCSFCMNGLYGTTCFYPKFLLDLFSSSQQISYEWCLLQAFVIYSFPCYELSILAVMAYDRYLAICRPLHYQSVMTKRKVSQLICFSWFTPFCILSINIVLTSRLKLCGVNIDRLFCVNWKIVQLACYESDTFSNNITAYFTMLIFISHGLFVVWTYMHLIRTCVKSKDDRVKFMQTCVPHLVSLVTFIVAVVFDLLHIRFGSKDLPQSLQNFIAIEFLLIPPVMNPLVYGFKLKKIRNRILGWFLLEENYGH
>XPLOC_122.1.OR.1R.318.7tm_4.exons1.chrXVI.Gasterosteus_aculeatus
MDNVSVVTFFILSGLNETNDYKVTLFTFTLLYYCMILFLNISIIIIIILDQNLHEPMYILLCSCCINGLYGSTGFYPKFLLDLFSSSQQISYEWCLLQALVMNSFVCCEVSILAVMAYDRYLAICRPLHYQSVMTKRKVSQLICFSWFTPFCIFSINILLTSRLRLCGVNIDRLHCVNWVIVQLACYQSDTFSINVTAHFTMTIYFSHGLFIIWTYMHLIRTCAKSKDDRVKFMQTCVPHLVSLVMFIVAVLFDFMHARFGSKDLLQSLQNFIAIEFLLITPVMNPLVYGFKLTKIRNRILGRVFFWKKRTVMEFNLK
>XPLOC_124.1.OR.1R.309.7tm_4.exons1.chrXVI.Gasterosteus_aculeatus
MANVSVVRMFLLSGLNETMNYRIAIFSLTLLYYCMILVFNISIIMIIILDQNLHEPMYILLCSFCMNGLYGTTGFYPKFLLDLFSSSHQISYEWCLLQAFVMYSFACCELSILAVMAYDRYLAICHPLHYQSVMTKRKVSQLICFSWLTPFCIFSISIVLTSTLKLCGSIIPKIFCVNWIIVKLSCPDTDTVISNILSYATIIIYVCHGLFTIWSYMHMIRTCVKSKDDRVKFMQTCVPHLISLVTFLVVILFDLMYMRFGSTDLPQSLQNFIAIEFLLIPPVMNPLVYGFKLTKIRNRILRLVNIEIK
>XPLOC_125.1.OR.1R.315.7tm_4.exons1.chrXVI.Gasterosteus_aculeatus
MTSSYLIMDNVSVVRFFILSGLNETSDYKVTLFTFTLLYYCMILVFNISIIMIIVLDQNLHEPMYILLCSFCMNGLYGTTGFYPKFLLDLFSSSHQTSYECCLLQAFVMNSFACCELSILAVMAYDRYLAICRPLHYQSVMTKQKVSQLICFSWFTPFCILSINILLTSRLKLCGVKIDRLYCVNWVIVKLACYVSDTFLINVTVHFTMTIYISHGLFIFWTYMHLIRTCVKSKDDRVKFMQTCVPHLVSLVTFIVAVLFDFMYMRFGSKDLPQSHHNFIAIEFVLIPPVMNPLVYGFKLTKIRNRISRSYIFFK
>XPLOC_126.1.OR.1R.315.7tm_4.exons1.chrXVI.Gasterosteus_aculeatus
MNGYLIMDNVSVVRFFILSGINETNDYRVTLFTFTLLYYCIILILNTSIIMIIILDQNLHEPMYILLCSFCMNGLYGTTGFYPKFLLDLFSSSQQISYEWCLLQAFVMYSFACCELSILAVMAFDRYLAICRPLHYQSVMTKTKVSQLICFSWLTPFCLFSISIVLTSTLKLCGSIIPKLYCVNWIIVKLSCPDSNTLSSNILSYATIIIYVCHGLFTIWSYMHMIRTCVKSKDDRVKFMQTCVPHLISLVTFLVVGLFELMHMRFGSTHLPQSLQNFIAIEFLLIPPVMNPLVYGFKLTKIRNRILGLVNVERK
>XPLOC_127.1.OR.1R.317.7tm_4.exons1.chrXVI.Gasterosteus_aculeatus
MDYRLNVTYITFGGYVEVHIYRYLYFVVMFTVYILIISSNVTIVCIIMIHKNLHEPMYIFIAALLINSVLFSTAIYPKLLIDFLSEKQIISYPACLLQWFSSHWLAVSDFFLLSIMAYDRYVSICNPLQYTTIMQRTTVYIFLCSAWILPACLVSVLILLNAKRKICTFHLKGILCNSSVQTLQCARSLIVNIYGLILVTFLLFPVVFIFFTYSKILVVSYRCRGVRRRAAQTCLPHLLVLINFTCLISYSLILDQLELDSPKTVRFIITIQAVIYQPLFNPLIYGLKMRRIYDHLKKLFCRMVLCLHTDESQCFVS
>XPLOC_129.1.OR.1R.316.7tm_4.exons1.chrXVI.Gasterosteus_aculeatus
MDYRSNMTYITFGGYVEVHKYRYLYFVVMFMVYILIISSNVTIVCIIMIHKNLHEPMYIFIAALLINSVLFSTVIYPKLLIDFLSEKQFISYPACLLQWFSYYWLGGSDFILLSIMAYDRYVSICNPLKYTTIMQNTIVKIFLFSAWILPACQVSVVILLSVKKEICKFHLKGILCNSTVQTLHCVRSTILNLYGLVVLVTSVLFPVLFILFTYSRILLVSYRCRGVRRRAAQTCLPHLLVIINFSCLIAYDVILPRLELDSPKIVRLIMALQVLIYHPLFNPIIYGLKMRKIYYHLKRLFCRFQTLTSSVVSSHG
>XPLOC_130.1.OR.1R.305.7tm_4.exons1.chrXVI.Gasterosteus_aculeatus
MDYRLNVTYITFGGHVEVHKYRYLYFVIMFTVYILIISSNFTIVCIIMIHKNLHEPMYIFIAALLINSVLFSTAIYPKLLIDFLSDEQIISYTGCLFQWLSSYWLAVSDFFLLSIMAYDRYVSICNPLKYTAIMQKTTVNLFLFSAWILPACLFSVGFLLTAKRKICTFHMKGILCNSTVQALHCERSKILNIYGLFLFVTGAILPLLFILFTYARILVVSYRCRGVRRRAAQTCLPHLLVLINFSCLSAYDVLIPRVELDFTKIVRFIMSIQFVIYHPLFNPIIYGLKMRRIYDHLKRLFCKMV
>XPLOC_133.1.OR.1R.314.7tm_4.exons1.chrXVI.Gasterosteus_aculeatus
MDNRSNMTFITFGGHVEVHKHRYVYFVVMFTVYILIISSNFIIVCIIMIHKNLHEPMYIFIAALLINSVLFSTVIYPKLLIDFLSDEQIISYPACLFQWFSYYWLGGSDFFLLSVMAYDRYVSICNPLKYTTIMQKITVNIFLFSAWILPACLMSVALLLNAREQICKFNLKGILCNSTILTLHCVRSRILNMYGLFVLVIFLFIPLLFILFTYARILVVSYRCRGVRRRAAQTCLPHLLVLINFSFSTAYDVLLPRLELDSPKIVRFIMTVQFVIYSPLFNPIIYGLKMRRINDHLKNFFCTMFNVSAVKLNR
>XPLOC_134.1.OR.1R.305.7tm_4.exons1.chrXVI.Gasterosteus_aculeatus
MDNRLNVTYITFGGHVEVQKYGCLYFVIMFTVFILVMSSNATIVCIIIIKKNLHEPMYIFIAALLINSVLFSTVIYPKLLIDFLSDEQIISYPACLFQWFSYYWLGGSDFFLLSVMAYDRYVSICNPLKYTTIMQKITVNIFLFSAWILPACLMSVALLLNAREQICTFHLKGILCNSTVLTLQCVSSRTLNIYGLVVFVTVLLLPFLFILFTYSRILVVSYRCRGVRRRAAQTCFPHLLVLINFSCLTSCDVLIPRLELESPKIVRLIMTLQFVIYHPLFNPIIYGLKMRRIYDHLKKLLCRMV
>XPLOC_136.1.OR.1R.305.7tm_4.exons1.chrXVI.Gasterosteus_aculeatus
MDYRSNVTYITFGGHVEVHKYRYLYFVIMFMVYILIISSNFAIVVIIMIHKNLHEPMYIFIAALLINSVLFSTAIYPKLLIDFLSEKQIISYPACLFQWFLYYSFVGSDFFLLSIMAYDRYVSICNPLKYTTIMQKTTVNIFLILGWILPLCLFSVTVLISAKREICTFHLKGILCNSTVLTLHCVRSRTLNIYGLLNFVTFLIIPVLFILFTYSRILVVSYRCRGVRRRAAQTCLPHLLVLINFFCLSAYDVLLARLEPDFSNTVGLIMALQVVIYHPIFNPIIYGLKMRRIYDHLKRLFCKMV
>XPLOC_139.1.OR.1R.305.7tm_4.exons1.chrXVI.Gasterosteus_aculeatus
MDYRSNVTYITFGGHVEVHKYRYLYFVIMFMVYILIISSNFTIVVIIMIHKNLHEPMYIFIAALLINSVLFSTAIYPKLLIDFLSDEQIISYPACLFQWFSFYWLAVSDFFLLSIMAYDRYVSICNPLKYTTIMQKTTVNLFLFSAWILPACLLSVVFLLTAKRKICTFHMKGILCNSTVQALYCERSKILNIYGLFLFVTGAILPLLFILFTYARILVVSFRCRGVRRRAAQTCLPHLLVLINFSCLSAYDVLLPRVELDFTKIVRFIMSIQLVIYHPLFNPIIYGLKMRRIYDHLKRLFCKMV
>XPLOC_140.1.OR.1R.305.7tm_4.exons1.chrXVI.Gasterosteus_aculeatus
MDYRLNVTYITFGGHVEVQKYGYLYFVIMFTVYILIISSNVTIVGIIMIHKNLHEPMYIFIAALLINSVLFSTVIYPKLLIDFLSDEQIISYPACLFQWFLYYWLAASDFFFLSFMAYDRYVSICNPLKYTTIMQKTTVNIFLSSAWILPAGLFSVTIILSAKAEICQINLKGILCNSTVLTLQCVRSRILHIYGLFLFVTFLFLPLLFILFTYARILVVSYRCKGVRRRAAQTCLPHLLVLINFSCLTAYDVLLARLEPDFSNTVGLIMALQVVIYHPIFNPIIYGLKMRRIYDHLKRLFCKMV
>XPLOC_141.1.OR.1R.302.7tm_4.exons1.chrXVI.Gasterosteus_aculeatus
MDYRSNVTYITFGGHVEVQKYRYLYFVIMFTMYILIISCNVIIVCIIMIHKNLHEPMYIFIAALLINSVLFSTIIYPKLLIDFLSEKQIISYPACLFQWFSYYWLAASDILLLSIMAYDRYVSICNPLKYTTIMQKKTVNIFLISAWVLPACLLSVGLLLIAKKEICTFNLKGILCNSTVQTLHCVRSRTLNIYGLVNLVTVLILPVLFILFTYSRILVVLYRCRGVRRRAAQTCLPHLLVLINFSCLTAYDVLLLRLELNSPKIVGLIMTLQAVIYHPLFNPIIYGLTITRIYDHLKRLFC
>XPLOC_142.1.OR.1R.302.7tm_4.exons1.chrXVI.Gasterosteus_aculeatus
MDYRSNVTYITFGGHVEVHKYRYLYFMLMFTMYILIISSNVTIVCIIMIHKNLHEPMYIFIAALLINSVLFSTVIYPKLFIDFLSEKQIISYPACLLQWFSYYWLAISDIFLLSIMAYDRYVSICNPLKYTTVMQKTTVNLLLFFAWILPAVFFLVAIILNTKKEICQFNLKGILCNSTVQTLHCVRSRTLNIYGLVNLVTVLILPVLFILFTYSRILVVLYRCRGVRRRAAQTCLPHLLVLINFSCLTAYDVLLLRLELNSPKIVGLIMTLQAVIYHPLFNPIIYGLTITRIYDHLKRLFC
>XPLOC_143.1.OR.1R.320.7tm_4.exons1.chrXVI.Gasterosteus_aculeatus
MRFILFVIISLHTLLMDNRLNVTYITFGGHVEVHKYRYLYFVVMFTVYILIISSNFTIVCIIMIHKNLHEPMYIFIAALLINSVLFSTAIYPKLFIDFLSEKQIISYPACLSQWFLYYWLAASDIVLLSIMAYDRYVSICNPLKYPTIMRKNTVDIFLISAWFLPVCLFLVGLLLNAKNKICKFHLKGILCNSTIQTLHCVRSTILNIYGLFLLVTFLFLPVLFILFTYSRILVVSYRCRGVRRRAAQTCLPHLLVLINFSCFTAYDVLLSRLEPDSSKIVRLIMALQVVIYHPLFNPIIYGLKMRRIYDHLKNLFCKMV
>XPLOC_146.1.OR.1R.296.7tm_4.exons1.chrXVI.Gasterosteus_aculeatus
MDNRLNVTYITFGGHVEVQKYRYLYFVIMFMVYILIISSNVTIVCIIMIHKNLHEPMYIFIAALLINSVLFSTVIYPKLLIDFLSEKQIISYPACLFQWFSYYWLAASDFFLLSFMAYDRYVSICNPLKYTTIMQNTIVNIFIIFAWILPACLLLVILLLSAKRDICKIHLEGIFCNSTILKLHCVRSKIVNIYGFFIFVTFLLLPVVFILFTYSRILVVSYRCRGVRRRAAQTCLPHLLVLINFSCLTAYDVLLARLELESPKIVRLIMTLQVVIYHPLFNPIIYGLKMRRIHDH
>XPLOC_148.1.OR.1R.325.7tm_4.exons1.chrXVI.Gasterosteus_aculeatus
MRFILFVIISLNTLLMDNRLNVTYITFGGHVEVHKYGYLYFVVMFTVYILIISSNVTIVCIIIIHKNLHEPMYIFIAALLINSVLFSTAIYPKLLINFLSDEQIISYPACLCQWFSYNWLAASDFFLLSIMAYDRYLSICNPLKYTTIMRKTTVNIFLFSAWILPACLFSVIILLSAMTEICQFHLKGILCNSTVQTLHCVRSRIMYIYGLFLFVTILLLPLLFILFTYGRILVVSYRCRGVRRRTAQTCLPHLLVLINFSCLAAFDVLLPRLELDTPKIVRFIITVQFVIYSPLFNPIIYGLKIRRINDHLKKLFFTMLKFFQM
>XPLOC_149.1.OR.1R.308.7tm_4.exons1.chrXVI.Gasterosteus_aculeatus
MDYRLNVTIIYFGGHVEVHKYKYLYFVIMFTVYILIISSNVTIVCIIMIHKNLHEPMYIFIGAVLINSVLFSTAIYPKLLIDFLSEKQIISYPACLCQWFSYYWLTASDFLLLSIMAYDRYVSICNPLKYTTTMLNTVVNTFLISAWIVPACLLLVVLLLSAKKEICKIHLKGILCNSTVLTLHCVRSRILNIYGLFLFVIFVILPVLFIIFTYSRILVVSYRCRGVRRRAAQTCLPHLLVLINFTCFFAYDVLLARLELNSSKVVSLIMALQVVIYHPLFNPIIYGLKMRRIFDHLKKLFCRMVRCL
>XPLOC_151.1.OR.1R.308.7tm_4.exons1.chrXVI.Gasterosteus_aculeatus
MDYRLNVTVISFGGHVEVHKFKYLYFVIMLTVYILIISSNVTIVCIIMIHKNLHEPMYIFIGAVLINSVLFSTAIYPKLLIDFLSEKQIVSYPACLLQWFSYYWLIASDFLLLSIMAYDRYVSICNPLKYPTTMQNTIVNTFLISAWIVPACLLLVVLLLSAKKEICKIHLKGILCNSTVLTLHCVRSRILNIYGLFLFVIFVILPVLFIIFTYCRILVVSYRCRGVRRRAAQTCLPHLLVLINFSCLTAYDVLLSRLELNSSKVVSLIMALQVVIYHPLFNPIIYGLKMRRIFDHLKKLFCRMVRCL
>XPLOC_155.1.OR.1R.305.7tm_4.exons1.chrXVI.Gasterosteus_aculeatus
MDYRSNVTYITFGGHVEVHKYRYLYFVLMFTVYILVINSNFTIIGIIMFHKNLHEPMYIFIAALLINSVLFSTAIYPKLLIDFLSEKQIISYPACLFQWFLYYWLAVSDFFLLSVMAYDRYVSICNPLQYPTIMQEKKVNIFLISAWILPACQTSGAMLLSAKKEICTFHLKGILCNSTVQTLHCVRSTILNIYGLFLLVTFLFLPVLFILFTYSRILVVSYRCRGVRGRAAQTCLPHLLVLINFSCLTTYDILLPRMELDSPKIVRLIMTLQVLIYHPLFNPIIYGLKMRRIYDHLKKLFCRMV
>XPLOC_156.1.OR.1R.305.7tm_4.exons1.chrXVI.Gasterosteus_aculeatus
MDYRSNVTYITFGGHVEVHKYGYLYFVIMFTVFILVISSNVTIVGIIMIHKNLHEPMYIFIAALLINSILFSTVIYPKLLIDFLSEKQIISYPACLCQWFLYYWLAVSDFFLLSVMAYDRYVSICNPLQYPIIMQKTTVNVFLISAWILPACWFSVVVLLSAKKEICQFHLKGILCNSTILTLHCVRSRILNIYGLLSLVTFLILPLLFILFTYGRILVVSYRCRGVRSRAAQTCLPHLLVLINFSCLTAYDVLLSRLEPDSSKISVLVMALQVVIYHPLFNPIIYGLKMRRIYEHLKNLFCKMV
>XPLOC_157.1.OR.1R.305.7tm_4.exons1.chrXVI.Gasterosteus_aculeatus
MDYRSNVTYITFGGYVEVHKYRYLYFVIMFTVYILIIGSNFTIVCIIMIHKNLHEPMYIFITALLINAVLFSTVIYPKLLIDFLSEKQIISYPACLFQWFSYYWLAASDFFLLSIMAYDRYVSICNPLKYTTIMQKNTVIIFLFSAWILPAPQLLVVLLLSAEKEICKFHLKGILCNSTVQTLHCVRSRILNVYGLVNFVTFLILPVLFILFTYSRILVVSYRCRGVRRKAAQTCLPHLLVLINFSCFTAYDVLLSRLEPDSSKIVRLIMSLQVVIYHPLFNPIIYGLKMRRIYNHLKKLFCKRV
>XPLOC_159.1.OR.1R.305.7tm_4.exons1.chrXVI.Gasterosteus_aculeatus
MDYRSNVTYITFGGHVEVQKYRYLYFVIMFTVYILIISSNFTIVCIIMIHKNLHEPMYIFIAALLINSVLFSTAIYPKLLIDFLSEKQIISYPACLFQWFSYYWLAVSDIFLLSFMAYDRYVSICNPLKYTTIMQKTTINIFLFSAWIVPACQFSVVIILNAMKEICTFHLKGILCNSTVQTLHCVKSRILNIFGLFNFVTFLILPVLFILFTYGRILVVSSRCRGVRKRAAQTCLPHLLVLINFSCLSAYDVLLPRLELNSPKIINLIMALQAVVYHPLFNPIIYGLKMGGIYDHLKKLFCRMV
>XPLOC_162.1.OR.1R.308.7tm_4.exons1.chrXVI.Gasterosteus_aculeatus
MDAHLNVTYVTLDGHLDLNTYKYIYFVMMLTMYILIICTNSTIVYLIVTHNNLHQPMYIFIAALLGNSVVFSTAIYPKLLMDFLSEEQVISYPACLFQCFLYYSLDGSEFLLLSAMAYDRYVSICKPLQYHTIMKKTTVRVLLAAAWCFPAAQIAVPVTLSANTKLCTFTLRGIFCNNSIYKLHCVSSRVLSLYGVIVLCNVNLFPVLFIVFTYTKIFVITYRSCGEVRMKVAQTCLPHLLVLINFCSLVTYDVIAVKLESEIPKAIRFIMTLQVILYHPLLNPIIYGLKMTEISKHIRRLFHQDKHN
>XPLOC_163.1.OR.1R.288.7TM_GPCR_Srx.exons3.chrXVII.Gasterosteus_aculeatus
ISTTLWLLLTFDLFTQVCSFDSLFYENPRYILFITMVINDALQLSLVTALYVVSYVFRRIHASVMTAVFTTRSTPLILAGMALERYISICFPLHYSHVCTVPRTLLLIGIIFMLTAAPPVTDLLITVAHQPPSFFHTDIFCDQPLLFDQRSIYYKNCVFDGVYLSFVALTLLYTYCQIMLTARAASTGLASARRARNTVLLHGVQVQLLLCMLAFVVPFPSGCSHLLVPSPQSGDRYIFFLLVYIIPRFMSPIIYGFRDKLFRTYWSRNLACQGQCTVKVRPVLPKVN
>XPLOC_165.1.OR.1R.303.7tm_1.exons2.chrXVII.Gasterosteus_aculeatus
MNVSSANVTLVLQYRDSFSKALTKNVIVVVLGISINYINAGLIRTFCKHQVGYIFYTNPRYILFIHLVVNDMIQLTLTVLLFVLSYTVYRLKVSVCCIFTLLALFTTENTPLNLACMAVECYIAVCFPLRHALICTVRRTLMLIGFMWSTTMLSVLPDLFITLATEPLNFFNSKVFCLRQTVFPNPLIIKKRDITYSVFLVIVWITIFYTYFNILFTAKKASIDAKKAQNTIILHGFQLLLCMATYSGPQVLNVLKQFFPENHVDHLFAFYIIVQVLPRSISPILYGIRDKTFRRYLKSHLWC
>XPLOC_166.1.OR.1R.303.7tm_1.exons2.chrXVII.Gasterosteus_aculeatus
MNVSSANVTLVLQYRDSFSKALTKNVIVVVLGISINYINAGLIRTFCKHQVGYIFYTNPRYILFIHLVVNDMIQLTLTVLLFVLSYTVYRLKVSVCCIFILLTLFTTENTPLNLACMAVECYIAVCFPLRHALICTVRRTLMLIGFMWSIRVVLVLPDLFITLATVPLNFFNSKVFCLRQTVFPNPLIIKKRDITNTVFLVIVWITIFYTYFNILFTAKKASIDAKKAQNTIILHGFQLLLSMTTYVAPQLLDLLEQFFPENHIDHGFAFYIIVQVLPRSISPILYGIRDNTFRGYLKSHLWC
>XPLOC_1.2R.1.OR.2R.312.7tm_4.exons..Gasterosteus_aculeatus
MMTNSTQVSYFTLSAYFDTGVLRYFYFFIILSLYVLIVCSNVLLIVVICMNRSLHEPMYLFLCSLFVNELFGSTGLFPFLLVQILSDIHTVSAPLCFLQIFCIYSYVCVEFLNLSVMSYDRYLAICYPLHYQARMTPQKVSVLIALTWLLPVLAILVLISLSAPLRLCDSVIDRVYCGNYAVVKLACSDTRVNNIYGLLYTVVSLILPLVLILFSYMRILKVCFSGCKQTRQKAVGTCSPHLASLLNFCFGCCFQVLLSRFEGRAVPPAGAIVLSLYFLTCQPLFTPLLYGLNVSRMRLACRRLLLGETHVG
>XPLOC_2.2R.1.OR.2R.281.7tm_4.exons..Gasterosteus_aculeatus
MIMMMLNSTQVSYFTFGAYFDLGLFKYLLFIISMCFYVVTICTNVLLIVVICMNRSLHEPMYLFLCSLFVNELFGSTGLFPFLLVQILSDTHTVSFSSCYLQIFCLYTYANVQFYNLAVMSYDRYLAICYPLQYNTYMAFNKVIMLLVLTWVFPFLSNVIMISLSASLRLCGNIIDRLFCDNYSVVKLACSDTTVNNIYGLMYTFIVLFGLAILIFYTYMRILRVCLSGSKQTREKAVSTCTPHLASLLNFSFGCFFEIAQGRFDMNRAPILLRICLSLYF
>XPLOC_3.2R.1.OR.2R.315.7tm_4.exons..Gasterosteus_aculeatus
MANSTLNYFILGTYIQVGTLRYLYFMFTLMLYIVIVILNICVIVVICMNRSLHEPMYLFLCSLFVNELFGSTGLFPFLLVQILSDIHTVSAPLCFLQIFCLYSYANIEFSNLAVMSYDRYLAICCPLQYNTYMTFNKVVTFIAVIWFYSFVKFLITLSLNIRLNFCGNIINSLYCHNYLVVKLACSDTQVNNIYGLFGVVLTILVPLVPILFSYMRILKVCFSGSKQTRQKAVSTCSPHLASLLNFSFGCCFEIIQSRFDMSGVPGVLRIILSLYFLIIQPLLNPIMFGLQMSKIRNKCKHVLCHQRLTCCRDTV
>XPLOC_4.2R.1.OR.2R.316.7tm_4.exons..Gasterosteus_aculeatus
MANSTLNYFILGTYIQVGTLRYLYFMFTLMLYIVIVILNICVIVVICMNRSLHEPMYLFLCSLFVNELFGSTGLFPFLLVQILSDIHTVSAPLCFLQIFCLYSYANIEFSNLAVMSYDRYLAICCPLQYNTYMTFNKVVTFIAVIWFYSFVKFLITLSLNIRLNFCGNIINSLICTNYLVVKLACSDTQVNNIYGLFGVVLSILVPLVPILFSYMRILKVCFSGSKQTRQKAVSTCSPHLASLLNFSFGCCFEIIQSRFDMSGVPGVLRIILSLYFLIIQPLLNPIMFGLQMSKIRNKCKHVLCHQRLTCCRDLTG
>XPLOC_5.2R.1.OR.2R.279.7tm_4.exons..Gasterosteus_aculeatus
SKVSYFILSAYVDTGLLKYLWFMFILSLYVLIVFSNLLLIVVICMNRSLHEPMYLFLCSLFVNELFGSTGLFPFLLVQILSDIHTVSFSSCYLQIFCLYTYANVQFYNLAVMSYDRYLAICYPLQYNTYMAFNKVIVLLVLTWLFPLLNIVIMISLSASLRLCGNIIDRLFCDNYSVVKLACSDTTIIYIYGLMYTFIVLFSLAIPIFYTYMRILRVCLSGSKQTRQKAVSTCTPHLASLLNFSYGCFFEIAQGRFDITSHVMYLTLLSKATYNKCIQP
>XPLOC_6.2R.1.OR.2R.306.7tm_4.exons..Gasterosteus_aculeatus
MIIINSTKYSYFLLSPYIETGLFKYAFFMIIMCIYVVIVCSNVLLIVVICMNRSLHEPMYVFLCSLFVNELFGSTGLFPFLLVQILSDIHTVSAPLCFLQIFLVYAYGSVEFTNLAVMAYDRFIAICYPLHYHTHMTHKKTAILIALTWLYPFFAITILMSLSVPLQLCGNIINKVYCDNYHIVKLACYDTTVNNVYGLTYTAAFIGIVLLMIYSYSRILIVCFSGSKQTRQKAVSTCSPHLASLLNFSLGCFFEIIQSRFDTKNVNNVVRIFSSLYWLTCPPLFNPVLYGLNLTKIRIVCKSLFF
>XPLOC_7.2R.1.OR.2R.312.7tm_4.exons..Gasterosteus_aculeatus
MIMMMLNSTQVSYFTFGAYFDLGLFKYLLFIISMCFYVVTICTNVLLIVVICMNRSLHEPMYLFLCSLFVNELFGSTGLFPFLLVQILSDIHTVSFSSCYLQIFCLYIYTNVQFYNLAVMSYDRYLAICYPLQYNTYMAFNKVIVLLVLTWLFPFLSIVIMISLSASLRLCGNIIDRLFCDNYSVVKLACSDTTVNNIYGLMYTFIVLFGLVILIFYTYMRILRVCLSGSKQTRQKAVSTCTPHLASLLNFSFGCFFEIAQGRFDMNRAPILLRIFLSLYFFTCQPLFNPVMYGLNLTKIRIICKSLVSGQI
>XPLOC_8.2R.1.OR.2R.312.7tm_4.exons..Gasterosteus_aculeatus
MIMMMLNSTQVSYFTFGAYFDLGLFKYLLFIISMCFYVVTICTNVLLIVVICMNRSLHEPMYLFLCSLFVNELFGSTGLFPFLLVQILSDTHTVSFSSCYLQIFCLYTYANVQFYNLAVMSYDRYLAICYPLQYNTYMAFNKVIMLLVLTWLFPLLNIVIMISLSASLRLCGNIIDRLFCDNYSVVKLACSDTTVNNIYGLMYTFIVLFGLAILIFYTYMRILRVCLSGSKQTRQKAVSTCTPHLASLLNFSFGCFFEIAQGRFDMNRAPILLRIFLSLYFFTCQPLFNPVMYGLNLTKIRIICKSLVSGQM
>XPLOC_9.2R.1.OR.2R.306.7tm_4.exons..Gasterosteus_aculeatus
MINSTKVSYFILSAYVDTGLLKYLWFMFILSLYVLIVCSNVLLIVVICMNRSLHEPMYLFLCSLFVNELFGSTGLFPFLLVQILSDIHTVSFSSCYLQIFCLFSYACMEFFNLAMMSYDRYLAICYPLQYNTRMTFKRVTFLLTVIWSYASFLCLVPVILSSSLQLCGNIINKVYCDNYSISKLACSDITASNIYGLFATGLTIAFPVSLILFSYMRILKVCFCGSKQTRQKAVSTCSPHVASLLNFSFGCFFEIIQSRFDMNDVPNMIRVFLSLYWLTCQPLLNPFLHGLNMKNIRIRCRNLIFL
>XPLOC_10.2R.1.OR.2R.323.7tm_4.exons..Gasterosteus_aculeatus
MEASPGRNFSHASFVFSGFDGLQKHRQLLALPLCASYLVVLLGNGLLVLVVLRTESLKGPMYVLIAALCAVDLLAATAIVPKMLLGLLFDWNRISLASCLAQMFSTHFLSSLESTLLLAMALDRYLAVCQPLRYTEMVGASALSRLLLLALVRSGSIMATLVSLAGSLRFCGSDVIRHCYCDHMALVNLACGSTERNMVAGLAVIVCFVGVDIPLIFFSYVKILDAALRAATASEDRRKAFHTCGTHLMVMMCFYLVGSVTFLSHNLNIAIPTNVNTLMGVAYILLPATINPVIYGVRTKEIRSGFLKLFSAKRVSAAGTTKT
>XPLOC_11.2R.1.OR.2R.322.7tm_1.exons..Gasterosteus_aculeatus
MHNLTEFPGNASFNKSLSVIVKVCAVIPFFCVFLYCIVVMLHIFASQRQYLDSPRYILFASMLINDTLQLLSSVLLFLLAMGRVKFAFIYCVPLLFLSTATFQNTPLILATMSLECYVAIFYPLHRPAAWRSDRVWVIILSLWLISCISPIVIYSIGMSDPAGVDVLSTPVLCKSTVINTSQIQAVFQISVYILFFAVVAAVILFTYVRILLEARKLRQDKVSVSKAMHTVLLHGFQLLLCILAFTHPITESLIVLNANWLPEDIAFFNYFCFILMPRILSPLIYGFRDQNFRGSIRKTIFCCSNKVRPDKRRKLRDNLSAS
>XPLOC_12.2R.1.OR.2R.310.7tm_1.exons..Gasterosteus_aculeatus
MAANNSVVGVDSPMNNFNYRVVIVQVLVSVFLFINFWLIRTFFVRDFYTVMRYILFATTLLSDSIFLIITDILLILSYIKITMQVWLCVIIYIISSLCIFVTPVTLTAMTLERYVAVCRPLRHGELCSTRRALHCVLIIHSISSIPCIVVLSIFFASVSHNFYSKGRVCSVEMFILYKWQGHLRSAVSQFYFFIMFIAIVFCYIKIMKVAKAASGEDKKSTRKGLKTVIFHAFQLSLCLIQLWCPLIEAAVLQINLILFINVRYFDYITFILAPRCISPLVYGLRDEMFFHALKYYALCGLYKKQSSNIP
>XPLOC_13.2R.1.OR.2R.310.7tm_1.exons..Gasterosteus_aculeatus
MAANNSVVGVESPTYKINYRLVVVQVLVSVFLFINFLLIRTFFVRDFYTVMRYILFATTLLSDSLFLIITDILLIFSYIKITMQMWLCVIIFIVSSLYTFVTPVTLTAMTLERYVAICKPLRHGELCSTRRALHCVLIIHSISAIPSFVLLSTFFASASHSFYSQVRECAVEMFIFHKWQGHLRSAMSQFYFFIMFIAIVFCYIKIMKVAKAASGEDKKSTGKGLKTVILHAFQLSLCLFQLWCPFIETAVLQINFILYINVRYFDYIAFILAPRCISPLVYGLRDEMFFQALKYYALCGLYNKQSTNVP
>XPLOC_14.2R.1.OR.2R.310.7tm_1.exons..Gasterosteus_aculeatus
MAANNSVVGVESPTYKINYRLVVVQVFVSVFLFINFLLIRTFFVRDFYTTMRYILFATTLLSDSLFLIITDILLIFSYIKITMQVWLCVIIYIVTSLYTYVTPVTLTAMTLERYVAICKPLRHGELCSTRRALHCVLIIHSLSAIPCFVLLSTFFASASHNFYSQVRECAVEMFIFHKWQGHLRSAMSQVYFFIMFIAIVFCYVKIMQVAKAASGEDKKSTWKGLKTVILHAFQLSLCLIQLCCPFIETAVLQINFILYINVRYFNYITFTLAPRCISPLVYGLRDEMFFHALKYYALCGLYNKQSSNVP
>XPLOC_15.2R.1.OR.2R.310.7tm_1.exons..Gasterosteus_aculeatus
MAANNSVVGVESPTYKINYRLVVVQVLVSVFLFINFLLIRTFFVKDFYTTMRYILFATTLLSDSLFLIITDILLIFSYIKITMQVWLCVIIFIVSSLYTFVTPVTLTAMTLERYVAVCRPLRHGELCSTRRALHCVLIIHSLSAIPCVFILAAFFASASHNFYSQGRECGVEIFTFHKWQGHLRSAVSQFYFFIMFIAIVFCYVKIMKVAKAASGEDKKSTRKGLKTVIFHAFQLSLCLFHLWCPFIEAAVFQINLILFINVRYFNYIAFILAPRCISPLVYGLRDEMFFHALKYYALCGLYKKQSPNVP
>XPLOC_16.2R.1.OR.2R.310.7tm_1.exons..Gasterosteus_aculeatus
MAANNSVVGVESPTYKINYRVVIVQVLVSVFLFINFLLIRTFFVKDFYTTMRYILFATTLLSDSLFLIISDILLIFSYIKITMQVWLCVIIYIVSSLYTFVTPVTLTAMTLERYVAVCRPLRHGELCSTRRALHCVLIIHSLSAIPCVFILAAFFASASHNFYSQGRECGVEIFTFHKWQGHLRSAVSQFYFFIMLIAIVFCYVKIMKVAKAASGEDKKSTRKGLKTVIFHAFQLSLCLFHLWCPFIEAAVLQINLILFINVRYFNYIAFILAPRCISPLVYGLRDEMFFHALKYYALCGLYKKQSPNVP
>XPLOC_17.2R.1.OR.2R.309.7tm_4.exons..Gasterosteus_aculeatus
MENNTTSDILKIQGFDISPNFMYPLFFLLLFVYLTLMCSNIGLLVLIISEEKLHQPMYILFCNLAVNDLMGNTVLLPQLMAHVVSTERFVTYNQCVAQAFHSHTFGSASHMILIIMSIDRYVAICHPLRYASIMTTKAVVVLSASAWAVSLVLVSVLIGLTVRLSRCRSVIQNAYCDNASLFKLSCEDASINNIYGLFFTVVLFSCSMGGIAVTYFRIAVICWIKKSKELNNRALQTCTSHLVLYLIMLWSGFLTIILHRFPNYPDLRKIAYILFHVVPANLNPIIYGMQSRTLRDKIIQILQRKVTPT
>XPLOC_18.2R.1.OR.2R.316.7tm_4.exons..Gasterosteus_aculeatus
MENKSFGFRSELTLDTFVIPPGGKYPMFLFGIAIYLFSVFCNLMLLSLIILKRNLHKPMYFILFSLPLNDLIGVSAMLPKVLSDLVTETNTVYYPLCVLQAFLLHMYGGGILFILAAMSFDRYAAICMPLRYSSIMTPRVIICIISLVWGLDFVLITSLFSLQTRLPRCKSVIMNVFCDNPSLLKLTCGNTTVNNVLGLFTTAAMQAVSVSIQVFSYVKILITCMVTRRSEAKTKAVNTCVAQLLILIIFEIVSTFTILSHRFKNVSADLQKIMGMLIFLVPPLLNPIVYGLYTSEIRNTLLTVSANIFTQVGWLR
>XPLOC_19.2R.1.OR.2R.313.7tm_4.exons..Gasterosteus_aculeatus
MDINASNMELLTLAPFDLSATSIYPVFVLGTLTYLIIVFCNLLVLATIAVSKTLHKPMFILLFNLPISDVLGSTAFFPHLLFSIVTQNRVISQSACITQAFLIHFYGSGNMLILSAMAYDRYIAICCPLRYNAIMSPKNVIRIIILIWFLNFSMMLTLFLLLARFKMCRTNVVDLYCNNPSLMKLVCEDTRINNYFGMLSIVLLMGGPLLMIIYTYAQILRTCVMTNQTDARKKAFQTCGTHLVIFLILQINTIFTLIAHRIQSASPYIRRLLGISVLLFPPFLDPIIYGLKIKELKQRIEMFLKGNIFSTKL
>XPLOC_20.2R.1.OR.2R.326.7tm_4.exons..Gasterosteus_aculeatus
MQSFFFHFLGRKNVKMENQYNTSSVLMLNRFNLSSETVFPAFIFATLSYMIILFCNLILILTIVLNKSLHQPMYLILLNLPINDLIGSSAFFLQTIGEILTNRKTMQYSACFAQAFFIHIYGAGAVFILSAMAYDRYIAICCPLKYNTVMTYANIMRIITIVWMSCLVLITVLFFLLSRLPRCRSELTHPYCDNPSLLALVCANTTINNIYGLLIVALSQVIINGMMLYTYLQILVECFRSKRADTKAKALQTCATHLTVFLLLECLGLFTIISYRIKNVSPHLRWFMGVSTLVVPPTLNPIIYGLKTKEIKVKVVHFFRNKIFRS
>XPLOC_21.2R.1.OR.2R.325.7tm_4.exons..Gasterosteus_aculeatus
KAFIFFFLGRKSIEMENQYNTSSVLMLNRFNLSSETVFPAFIFATLSYMIILFCNLILILTIVLNKSLHQPMYLILLNLPINDLIGSSAFFLQTIGEILTNRKTMQYSACLAQAFFIHIYAAGTVFILSAMAYDRYIAICCPLKYNTVMTYANIMRIITIVWMSCLVLITVLFFLLSRLPRCRSELTHPYCDNPSLLALVCANTTINNIYGLLISALSQVISNGMMLYTYLQILVACFRSKTADTKAKALQTCTTHLTVFLLLECLGLFTIISYRIKNVSPHLRWFMGVSTLVVPPTLNPIIYGLKTKEIKVKVVHFIRNKIFRS
>XPLOC_22.2R.1.OR.2R.324.7tm_4.exons..Gasterosteus_aculeatus
MPELNRSTVTEFILTGFPGLHPEYQGLVSAILFLVYVFTLTGNVTIILLFATNRSLHKPMYYIILNLCTCDILFSTTTLPKIISKYWFQSGTISFTACFVQMYFVHYLGTVNSFILFLMAFDRYVAICHPLRYPIVLKNSTVLILSITAWVISQGSNLMITIRAYPLPYCASNIINHCFCDHIGITTLACTDRAPYGFPAFLFAMFSLLGPLAFIMFSYCSIIIAVLKIANIKGRKKVLSTCSTQLIIISLYFLPRCFVYLASNVGLQFSADMRIVIIMLYSLLPPMINPLIYCLRAKDMRECLWKQFNRRIIPVKTQVSSVNN
>XPLOC_23.2R.1.OR.2R.325.7tm_4.exons..Gasterosteus_aculeatus
MPEFNRSTVTEFILTGFPGLHPEYQGLVSAILFLVYLLTLTGNVTILFLFATNRSLHKPMYYIILNLCTCDILFSTTTLPKIISKYWFNSGTISFTACFVQMYFVHYLGTVNSFILFLMALDRYVAICHPLSYLIVLKNSTILILSITAWVLSLPTNLIITIRAYPLPYCASNIINHCYCDHIGITTLACTDRAPYGFLAFVFAMIVLLGPLAFIIFSYCSIIVAVLKIADIKGRKKSLSTCSTQVIIISLYYLPRCFVYLSSNVGIRFSADIRIVIIMLYSLLPPMINPLIYCLRAKDMRESLWKQFNRRIIPQKTQVSSINKL
>XPLOC_24.2R.1.OR.2R.324.7tm_4.exons..Gasterosteus_aculeatus
MPEFNRSTVTEFILTGFPGLHPEYQGLVSAILFLVYLLTLTGNVTILFLFATNRSLHKPMYYIILNLCTCDILFSTTTLPKIISKYWFNSGTISFTACFVQMYFVHYLGTMNSIILFLMALDRYVAICHPLSYSIVLKNSTILILSITGWIVAKAAPLMLVIRAYPLPYCASNIINHCFCDHIGITTLACTDRALYGFPALVFAMLVLLGSLACVMFSYCSIIVAVLKIANLQGRIKSLSTCSTQLIIISLYYLPRCFVYLASNVGIQFSADMRIVIIMLYSLLPPMINPLIYCLRAKDMRESLWKQFNRCIIPQKANVSSISS
>XPLOC_25.2R.1.OR.2R.323.7tm_4.exons..Gasterosteus_aculeatus
MMNSNLTVMKSFFILGFPGLSPTYYRPVSALLFFFYLAIAIGNIFIFTFVVCEKSLQKPTYLLFCHLALNDLTFGTLTLPKIISKYWFGDGFISFYGCFTQMFFVHYSGSVTSFMLLAMALDRFIAICIPLRYPVLVTNNTISVICGFAWFIPLPLMLTIVLHTLTLPFCKSNVIAQCYCDHISITSQACGENVQTVLVTALCVAMFCLLLPLAFILFSYILIFADILKMSNATGRMRTISTCTPQILITCLFYLPRCFVYVSNTVGYSFSLDVRILVVLLYSLLPAAVNPIIYCFKTQYIKQHLIKKIKTTRIGIQLNLFFL
>LOCXPOR93.139.HIT1.OR.2R.287.7tm_4.exons1.chrUn.Gasterosteus_aculeatus
MDYRSNVTYITFGGHVEVHKYRYLYFVIMFMVYILIISSNFAIVVIIMIHKNLHEPMYIFIAALLINSVLFSTAIYPKLLIDFLSEKQIISYPACLFQWFLYYSFVGSDFFLLSIMAYDRYVSICNPLKYTTIMQKTTVNIFLILGWILPLCLFSVTVLISAKREICTFHLKGILCNSTVLTLHCVRSRTLNIYGLLNFVTFLIIPVLFILFTYSRILVVSYRCRGVRRRAAQTCLPHLLVLINFFCLSAYDVLLARLEPDFSNTVGLIMALQVVIYHPILIQSFMD
>LOCXPOR105.141.HIT1.OR.2R.277.7tm_4.exons1.chrUn.Gasterosteus_aculeatus
MDNRLNVTYITFGGHVEVHKYRYLYFVIMFTMYILIISCNVIIVCIIMIQKNLHEPMYIFIAALLMNSVLFSTVIYPKLLIDFLSEKQIISYPACLFQWFSYYWLAISDILLLSIMAYDRYVSICNPLKYTTIMQKTTVNIFLISAWILPACLFSVGLLLIAKKEICTFHLKGILCNTTILTLHCVMSRILNIYGVLSFVTFLFLPLLFILFTYARILVVSYRCRGVRKRAAQTCLPHLLVLINFSCSNAYDVLLPRLELDSPKNCTFYYDGTICNI
>LOCXPOR24.143.HIT1.OR.2R.305.7tm_4.exons1.chrUn.Gasterosteus_aculeatus
MDYRLNVTYITFGGHVEVHKYRYLYFVIMFTVYILIISSNVTIVCIIMIQKNLHEPMYIFIAALLINSVLFSNAIYPKLLIDFLSEKQIISYTACLFQWFLYYWLAASDFFLLSIMAYDRYVSICNPLQYTTIMQKTTVNMFLFSAWILPACQVSVTILVSAKKEICTFHLKGILCNSTVLTLHCVRSRTLNVYGLVNFVIVLLLPVLFILFTYSRILVVSYRCRGVRRRAAQTCLPHLLVLINFSCFTAYDILLARLELDSPKIVRLIMALQVLIYHPLLNPLIYGLKMRIIYDHLKKLFCTTE
>LOCXPOR25.145.HIT1.OR.2R.319.7tm_4.exons1.chrUn.Gasterosteus_aculeatus
MTHFVARIVLIKKMENSTEVVSFLLSAYGNIGNLKYLYFCIMLLWYISICATNTILIVVIYMDRRLHEPMYLLLCHLFMNEISASTSLYPLLLSQMFSDTHEVTLPWCFLQMCCFYIFSCVELCSLTAMAYDRYVCICYPLQYNVVMSTERVGKIILLVWIYSFTSYMFSFSFVIPLKFCGNVIDKVFCDQQLVIKLACSVSALTSISDLFFGFMCVILPFSFISVSYMKILWVCLFVSKKSQQKVLTTCTPQIVSLSIIFVGATFHFVGSRLDIHYLPAKVRIILSIYIHILQPMITPFMYGLYLSKIRQSCKRLLFD
>LOCXPOR26.147.HIT1.OR.2R.321.7tm_4.exons1.chrUn.Gasterosteus_aculeatus
VIHFVARIVLIKVMENSTEVVFFVLSAYGSIGNLKYLYFSIILLWYIFICTTNTILIVVIYMDRGLHEPMYLLLCHLFMNEISTSMSLYPLLLSQMLSDTHEVTLSWCFLQMFCFFIFSCVELCSLTAMAYDRYVCICYPLQYNVLMSNGRVGKIILLVWIYSFTSYMFSFSFIIPLTFCGNVIDKVFCDQQFVVKLACSVSALTSISDLLFGFMSLILPFSLISFSYTKILWVCLIVSKESKQKVLTTCTPQIVSLSNIFVGATFHFVGSRLDVVFLPDKVRVILSIYLHILQPMITPFMYGIYLPKIRQSCKRLLFGRK
>XPLOC_34.2R.1.OR.2R.318.7tm_4.exons..Gasterosteus_aculeatus
MDNVTMVVPLKQPIVFQLEGFYVPPGYGAFLFFLALLCYIVIMLANGVVLCIIVIDKNLHRPMYILVCNLVVCDLLGATTVLPRLMMHFLMGQKKIGYISAIAQAFCVHLYGTAVQTILGVMAYDRYRRYIAVCEPLRYHAIMTSARLHSYLALAWFIAVLLIAVLFILHMNSPLCGNIIHHVYCSNRGILNLACSPTPMNNIYGVFQGLSIYWFVNTSIFLIIAFSYIRILHVCVKQGRDDSFIRSKTFQTCAPHLVVYVLYQLATLVIIVSQRFPSLSQNVKKFFSIMFIIIPPAMNAMIYGLVSKDIRASIIQHF
>XPLOC_36.2R.1.OR.2R.278.7tm_4.exons..Gasterosteus_aculeatus
MQALTDLKLKSPMFFFLYNLSFVDILYTTTTIPKMLSGLLSDVNTVSVPGCFLQMQFVIQLGITSRAILTVMAYDRYVAICNPLRYSAIMTLPVRLLLIAGAWSFGAFCTLPATSMSFQRSYCGPNVVNHGWCDPSSVRRLVCGDVTVDNIVSLSCAVVALSTTGILILTSYILIGVSVSKMVVAQRLKAFGTCAAHLTVVSISYSSASCVYISYRVGNFPPEVRCQVRIIVSVLYAALTPFLNPMIYSLKNKELRESIGRNLMRFRPAAVLPNKDVN
>XPLOC_38.2R.1.OR.2R.315.7tm_4.exons..Gasterosteus_aculeatus
VTFFIIEGLAGLGKEKMVLFVILLLGYMIILGGNSMIIFVVALTDSKLNSPMYFFLYNLSFVDIIYTTITIPSMLSGLLVGMKTISVPGCFLQMFVFIQLAVTGRAILTVMAYDRYVAICNPLRYASIMTMPARVLLVAGAWSFGTLCTLPATSIAFRQFYCGPNVVKHGWCDPSSVRRLVCGDVTVDNIISLSFAMVALLTTGVFILTSYILIGVSILRMGVVQRLKAFGTCAAHLTVVSISYSSASCVYISYRVGNIPPEVRVRIIVSVMYAALTPFLNPMIYSLKNKELRESIGRTLMRFRPAAVLPTKDLN
>XPLOC_39.2R.1.OR.2R.311.7tm_4.exons..Gasterosteus_aculeatus
MENQTLNADVLILEGLKVSPESSLLIFVFLLLIYIFIMVSNLGLLVLITTERSLQQPMYLLFCNMSINDTFGATTIIPRLLSDLFHPIAERYIRYADCVLQAFCAHFNASASHTVLMIMAFDRYMAICNPLRYAAIMTNRMVGVLVAAAWAVAFLMVVILVGLSVRLSRCRRAVLHPFCDNASLFKLSCESVLANQVYGLGYTVVLLGSSLGSVALTYLRIAIVCLSRKNKSLNGRALQTCGSHLAAYVIMFVSGSVIIVLHRFPQLSDHRKLASILFHVVPPAMNALIYGLQIKAVRQKIVVMFTRNTVG
>XPLOC_40.2R.1.OR.2R.314.7tm_4.exons..Gasterosteus_aculeatus
MENITSVGDILTLERLKITTESSVPVFVVLLLIYIFIVVSNIGLVVLIFRTRSLQQPMYLLLCNMSINDVFGATIVVPEMLRDLLISDSERLVRYADCAVQAFCVHLHASASHTVLIIMAFDRYVAICRPLRYAGVMTSGTVAVLSASAWGTALLMVAILVGLSVRLSRCRSVISNLFCDNASLVKLSCESVLTNQVYGLGYTVVLLGSSIGSVVLTYLRIAVVCLRSKNKSMNGQALRTCGTHLAVYVILLVSGFLIVILHRFPQLADHRKVAAAMGHVALPALNAIIYGLQIKQVRQKIMTLIQKKKVTLNV
>XPLOC_41.2R.1.OR.2R.304.7tm_1.exons..Gasterosteus_aculeatus
MSANNSTSASPVSDYTCVRFYVSTVSFSVLLLFNVVINWTIVRVEQLRSHARFVLVFHLLVSALVYLGTSSVFDYQLFAGARPARPACLAMVVVLISSACNLLLTLTAMALDRYCAVCHPMRYTSAATRRCSWPWLLGALTWLVALGIPLVLLLQPEPRAAGSGYDGVCGREQLRKGQLQKVVFIGVCTLLILYSYVRILVEGRRLGVVNRRNRAGCRTIALHGSQLAVYILPNFVNFVLTVLIDRGLIRSQTKELSAVVVFAFFSLAQCVAPVVYGLRKEELLEQLSHRFPCCSRYFKRVLGW
>XPLOC_42.2R.1.OR.2R.308.7tm_1.exons..Gasterosteus_aculeatus
MLHDAVAMNNTTGVMRFQSPVRVLLSMLPCILFLYINGVMLFALLSKPLLLESSRYILFANLLIADSLQLLSAMLMYIFAVTMIKLSSFLCALVVLVARVTVKTSPLNLAMMSLERYVAICFPLRHASIVTTRMTGAAVAVMWTVGSLESFSQFVLFVRLENTITVMRICSQDIFQLQIYLAMNKGFTITIFVLVSMISIYTYVVVIVAVKSASSTVEKSSKPHKTMLLHLIQLCLCVTSTLFYMINPINQWKGNRKMAIHIQYGLFLVLIILPKCLSPLIYGLRDQAFRHVFEYYFTFGSVKRFPKS
>XPLOC_44.2R.1.OR.2R.320.7tm_4.exons..Gasterosteus_aculeatus
MSSIRTVLNDSAIIHPPGFYIIAFQTLPYISVYIIFLAFVYAVTLVFNILLISLIARDHCLHTPKFMAVFNLAVIDVILSTCTIPSMIKVFLFKDNFVPFNLCLVQMYFYYAILSMESYALAILAYDRFIAICLPMRQNLFNTLPIMLCIVGGTWVYNLGRIAHDTAIMTRLSFCNSVRVNSYFCDYAPVFRLACNDYTLHWSIASTSSMVNLMVPFTVIILSYLSILATVFRMKSVSNRMKALATCIEHLILVAIFYIPIFTIFLMGLYVRSIDPDQRVLSLSLATCIPPCINPIVYSLKTREIKTRALALVQRIKTSP
>XPLOC_45.2R.1.OR.2R.336.7tm_4.exons..Gasterosteus_aculeatus
MTFLRTSLNNSLIIRPPGFYIVGFETLPFISVYFIFLSFVYVVTVMFNSLVIYVIAFNHCLHSPKFLAVINLAVIDIVLNTTTIPGMVKIFLVKDNFIPFNLCLVQMFSYYCFASMESFALAILAYDRLIAICFPLRHNSVNTLQSMSCIIGFTWSFSVGVIAFSTGIMTQLSFCKSVRVFSYFCDYAPVFRLACNDYAMQWSAASFLSFMILGGPFVFIILSYVTILVTVFRMKSLDSRVKALATCTEHVILVAVFYVPIITIFTLGFFLRLTDPDQRVLSLSLASCIPPCINPIVYSLKTKEIKMRAVALVRRNVIGTDQRKMKPLRVKKSFRL
>XPLOC_46.2R.1.OR.2R.336.7tm_4.exons..Gasterosteus_aculeatus
MTFLRTSLNNSLIIRPPGFHIVGFETLPFISVYFIFLSFVYVVTVMFNSLVIYVIAFNHCLHSPKFLAVINLAVIDIVLNTTTIPGMVKIFLVKDNFIPFNLCLVQMFSYYCSLGLESFALAILAYDRLIAICLPLRHNSVNTLQSMSCIIGFTWSFSVGVTAFSTGIMTQLSFCKSVRVFSYFCDYAPVFRLACNDYTMQWSAASFLSFMILGGPFVFIILSYVTILVTVFRMRSLDSRVKALATCGEHVILVAVFYVPIITIFTLGFFLRLTDPDQRVLSLSLASCIPPCINPIVYSLKTKEIKMRAVALLRRNVIGTDQRKRKPLRVEKSFRL
>XPLOC_47.2R.1.OR.2R.336.7tm_4.exons..Gasterosteus_aculeatus
MTFLRTSLNNSLIIRPPGFYIVGFETLPFISVYFIFLLFVYVVTVMFNSLVIYVIAFNHCLHSPKFLAVINLAVIDIVLNTTTIPGMVKIFLVKDNFIPFNLCLVQMFSYYCFASMESFALAILAYDRLIAICFPLRHNSVNTLQSMSCIIGFTWSFSVGVTAFSTGILTQLSFCKSVRVFSYFCDYAPVFRLACNDYTMQWSAASFLSFMILGGPFVFIILSYVTILVTVFRMRSLESRVKALATCGEHVILVAVFYVPIITIFTLGFFLRLTDPDQRVLSLSLASCIPPCINPIVYSLKTKEIKMRAVALVRRNVIGTDQRKRKPLRVKKSFRL
>XPLOC_48.2R.1.OR.2R.325.7tm_4.exons..Gasterosteus_aculeatus
MTLEEKAVSNFNDTFVRPAKFYLSGFSNVPHIKYYYVFLCFSYIITVLGNTFLLSIIYLVKTLHTPKYLIVVNLAFTDLCGSTALIPKLLDTLVFDRRYMAYEACLSQMFFILFFVCIQSWTLVTMAYDRFIAICFPLRYHSIVTKPVIASMLLFLWAFFFLLLVFIVRSIDRLSFCRSLVVNSIYCDHAPVFLLACNDISFNYIMAYVAFVLVLCIPLIIIALTYVCISVALSRIVTREERLKASKTCTSHLILVAIFFLPIMGTNIASVTSYIHPNARIINSSMTHVIPALLNPIIYSLKTEEVMISIKKICKRSRINNTTKW
>XPLOC_49.2R.1.OR.2R.331.7tm_4.exons..Gasterosteus_aculeatus
MNLFNSALGENITFVRPAYFVISGLSGIQEMKHYYVFLCFVYIVSVLGNTVVMAVIYLDHNLRTPKYIAVFNLAFVDLLGSSTLMPKLLDIFLFNHRYISYNDCLTFLFFSYTFLCMQSFNLLALSYDRLIAIIHPLHYQVRVTHRFMLSLIAFFWVFATTAVLIAVGLITRLSFCRSVAINSYFCDHGQIYRLACNDNFPNYVLSCLFPVLIFWLPFIFILLSYLYIGCTLAKVATVQEGLKAFRTCTAHLSLVAIYFIPVLITFTLMEKINPNARIMNLSLTSILPPTLNPIIYVLQTQEIKKSVKKLLKIRRKSKMIKKCTPNMTHSL
>XPLOC_50.2R.1.OR.2R.315.7tm_4.exons..Gasterosteus_aculeatus
MNLFNSALGKNITFVRPAYFIISGFSGIINNKYYYVFLCFVYIVSVLGNTVVIVVIYLDHNLRTPKYVAVFNLAFVDLLGSSALVPKLLDIFLFNHRYISYNNCLTFLFFSFTFLSMQVFNLVALSYDRLIAIMHPLHYQVKVTHGFMLSLIASFWLLAIIAILVAVGLLTRLSFCRSIVINSYFCDHGQIYRLACNDNTPSYILAKFLIALFFMFPLLFIVLSYVCIGYALSKVATSQERYKAFKTCTAHLSLVTIHFIPLLVTFTMSSGIHPNTRIINLSLASVFPPMLNPIIYVLQTQEIKVTVKKLFKVKS
>XPLOC_51.2R.1.OR.2R.331.7tm_4.exons..Gasterosteus_aculeatus
MNLFNSALGENITFVRPAYFVISGLSGIEGMKHYFVFLCFVYIVSVLGNTTVMAVIYLDHNLRTPKYIAVFNLAFVDLLGSSTLVPKLLDIFLFNHRYISYNNCLTFFFFSYTFLCMQSFNLLALSYDRLIAIIHPLHYQVKVTHRFMLSLIAFFWVFANTLNFVAVGLLTRLSFCRSVAINSYFCDHGQIYRLACNDNFPNYVISCLFPVLIFWLPFIFILLSYLYIGCTLAKVATVQEGLKAFRTCTAHLSLVAIYFIPVLITFTLMEKINPNARIMNLSLTSILPPTLNPIIYVLQTQEIKKSVKKLLKIRRKSKMIKKCTPNMTHSL
>XPLOC_53.2R.1.OR.2R.325.7tm_4.exons..Gasterosteus_aculeatus
MNLFNSALGKNITFVRPAYFIISGFSGIPNIKYYYVFLCFVYIVSVLGNTVVMAVIYLDHNLRTPKYIAVFNLAFVDLLGSSALMPKLLDIFLFNHRYISYNDCLTFFFFSYTFLSMQVLNLVALSYDRLIAIMHPLHYQVKVTHRFMLCFIASLWLFVITVNLVAVGLLTRLSFCRSVVINSYFCDHGQIYRLACNDNTPSYLLAEFLIALILLCPLAFIMLSYVCIGYALSKVATAQERYKAFKTCTAHLSLVAIYFMPILITFTMSSGIHPNARIINLSLTSVFPPMLNPIIYVLQTQEIKASVKKILSQKGIQREGEENYH
>XPLOC_54.2R.1.OR.2R.338.7tm_4.exons..Gasterosteus_aculeatus
MNLFNSALGKNITFVRPAYFIISGFSGIPNIDYYYVFLCFVYIVSVLGNTVVMAVIYLDHNLRTPKYIAVFNLAFVDLLGSSALVPKLLDIFLFNHRYISYNDCLTFLFFCYTCLSMQVFNLVALSYDRLIAIIHPLHYQVKVTHRFMLSLIASFWLFAIISILVLVGLLTRLSFCRSVVINSYFCDHGQMYRLACNDNTPSLVLARFLTVLVLWFPLVFIVLSYVCIGYALSKVATAQERYKAFKTCTAHLSLVAIYFIPILITFTAGSGIHTNGRIINLSLTSVFPPMLNPIIYVLQTKEIKVSVKKMLKVRIESKVKVRKVIIKCHPFFILWALC
>XPLOC_55.2R.1.OR.2R.326.7tm_4.exons..Gasterosteus_aculeatus
MNLFNSALGKNITFVRPAYFIISGFSGIPNIKYYYVFLCFVYIVSVLGNTVVMAVIYLDHNLRTPKYIAVFNLAFVDLLGSSALVPKLLDIFLFNHRYISYNDCLTFVFFSYTFLSMQVFNLVALSYDRLIAIMHPLRYQVKVTHRFMLCLIASFWVFAVTVDLVLVGLLTRLSFCGSVVIDSYFCDHGQMFRMACNDFTPSHVLAVLIIALIFTCPLEFIVLSYICIGYALSKVATAQERYKAFKTCTGHLSLVAIYFIPLLITFTAGSQIHPNARIINLSLTSVFPSMLNPIIYVLQTQEIKVSVKKLLKVRIETKMKVKKVIR
>XPLOC_56.2R.1.OR.2R.334.7tm_4.exons..Gasterosteus_aculeatus
MNLFNSALGKNITFVHPAYFIISGFSGIPNIKYYYVFLCFVYIVSVLGNTVVMAVIYLDHNLRTPKYIAVFNLAFVDLLGSSALVPKLLDIFLFNHRYISYNDCLTFLFFSYTFLSMQVLNLVALSYDRLIAIMHPLTYQVKVTHRFMLSLIASFWVFAITADLVLVGLLTRLSFCGSVVINSYFCDHGQIYRLACNDNTPSYVLAVFLIALIFMSPLSFIVLSYVCIGYALSKVATALERYKAFKTCTAHLSLVAIYFIPLLITFTMSSQIHPNARIVNLSLASVFPPMLNPIIYVLQTQEIKVSVKKIVKGRIESQIKVKKVNIKLQPLFIL
>XPLOC_57.2R.1.OR.2R.327.7tm_4.exons..Gasterosteus_aculeatus
MNLFNSALGKNITFVRPAYFIISGFSGIPNIKYFYVFLCFVYIVSVLGNTVVMAVIYLDRNLRTPKYIAVFNLAFVDLLGSSALIPKLLDIFLFSHRYISYNNCLTFLFFCYTFLSMQVFNLVALSYDRLIAIMHPLHYQVKVTHRSMLCLIASFWVLAITVNLVAVGLLTRLSFSRSVVINSYFCDHGQIYRLACNDNTPSYVLAKFLTVLVLWFPLVFIVLSYVCIGYALSKVATALERYKAFKTCTAHLSLVAIYFIPILITFTMSSGIHPNARIINLSLTSVFPPMLNPIIYVLQTQEIKASVKKILKVRKESKLKVRKVIIK
>XPLOC_59.2R.1.OR.2R.311.7tm_4.exons..Gasterosteus_aculeatus
MNLFNSALGKNITFVRPAYFIISGFSGIPNIKYYYVFLCFVYIVSVLGNTVVMAVIYLDRNLRTPKYIAVFNLAFVDLLGSSALVPKLLDIFLFNHRYISYNDCLTFLFFCFTCLSMQVLNLVALSYDRLIAIMHPLHYQVKVTNRFMLSLISSFWVLAITADLVAVCLLTRLSFCRSVVINSYFCDHGQMYRLACNDNTPSYVLANILIALILWFPLSFILLSYVCIGYALSKVVTAQERYKAFKTCTAHLSLVAIYFIPLLITFTMSSRIHPNARIINLSLTSVFPPMLNPIIYVLQTQEIKVSVKKIL
>XPLOC_60.2R.1.OR.2R.311.7tm_4.exons..Gasterosteus_aculeatus
MNLFNSALGKNITFVRPSYFIISGFSGIPYIKYYYVFLCFVYIVSVLGNTVVMAVIYLDRYFRTPKYIAVFNLAFVDLLGSSALVPKLLDIFLFNHRYISYNDCLTFLFFCFTCLSMQVFNLVALSYDRLIAIMYPLHYHMKVTHRFMLSLIASFWVLAITLNLVAVGLLTRLSFCGSVVINSYFCDHGQIYRLACNDHTPSYVLAEFLVYLIFRFPLAFIVLSYVCIGYALSKVATAQERYKAFKTCTAHLSLVGIYFIPLVITFIAGSGMHPNGRIINLSLASIFPPMLNPFIYVLQTQEIKASVKKIL
>XPLOC_61.2R.1.OR.2R.327.7tm_4.exons..Gasterosteus_aculeatus
MNLFNSALGKNITFVRPVYFIISGFSGIPNFKYYYVFLCFVYIVSVLGNTVVMAVIYLDRNLRTPKYIAVFNLAFVDLLGSSALVPKLLDIFLFNHRYISYNDCLTFLFFCFTCLSMQPFNLAALSYDRLIAIMYPLHYHMKVTHRFMLCLIASFWVFVITVHLVAVGLLTRLSFCRSVVINSYFCDHGPIYRLACNDYTPNYVLAESLVNLFFRFPLAFIVLSYVCIGYALFKVATVHERYKAFKTCTAHLSLVAINFIPLVITFIAGSGMHPNGRIINLSLASIFPPMLNPIIYVLQTQEIKASVKKILNVRKESKMKLKKVIIK
>XPLOC_62.2R.1.OR.2R.317.7tm_4.exons..Gasterosteus_aculeatus
MNLFNSALGKNITFVRPAYFIISGFSAIPNIKYYYVFLCFVYIVSALGNTVVMAVIYLDCNLRTPKYIAVFNLAFVDLLGSSALVPKLLDIFLFNHRYISYNDCLTFFFFSYTFLSMQVFNLIALSYDRLIAIMHPLHYHAKVNHRFMLSLIASFWLFAITVDVVAVGLLTRLSFCRSVVINSYFCDHGQIYRLACNDNTPSYILAVLLIALISMCPLAFIVLTYLCIGYALSKVATAQERYKAFKTCTAHLSLVAIYFIPLLVTFTMSSGIHPNARIINLSLASVFPPMLNPIIYVLQTQEIKVSVKKILKVRIEA
>XPLOC_63.2R.1.OR.2R.311.7tm_4.exons..Gasterosteus_aculeatus
MNLFNSALGKNITFVRPAYFIISGFSGIPNFKYYYVFLCFVYIVSVLGNTVVMAVIYLDRNLRTPKYIAVFNLAFVDLLGSSALVPKLLDIFLFNHRYISYNDCLTYLFFCFTCLSVQVFNLVALSYDRLIAIMYPLHYHRKVTHRFMLSLIVFFWVFAIIADLVAVGLLTRLSFCRSVVINSYFCDHGQMFRLACNDFTPSHVLALFLIVLVVWFPLSFIVLSYVCIGYALSKVATAQERYKAFKTCTAHLSLVAIHFIPTLIIYTQLERIPPNARIINFSLASIFPPMLNPIIYVLQTQEIKASVKKIL
>XPLOC_65.2R.1.OR.2R.312.7tm_4.exons..Gasterosteus_aculeatus
MENFTFNSPTLQLEALNISKAFFYPVFIFLLFSYLFIIIANVGIAAVILLDKSLHQPMYLLFCNLPLNDLLGNSILLPRLLLDMLRPRSELFISYYECVVQAFTTHVFGTTSNTVLMIMAFDRYVAICYPLQYNMIMTNKMVMKLTASAWGVALVLVGILLGLTLRLNRCRTLITNPYCDNASLFKLSCESVLINNIYGLTFTVVLLTGSIGSMVITYTKITVVCLTSNSKSLNSKALKTCSTHLVVFLIVVLSALSNIVLHRFPQYSDYRKLSSILFHIVPGSLNPIIYGVQSKEVQHFLFKWFQSKKVLP
>XPLOC_67.2R.1.OR.2R.312.7tm_4.exons..Gasterosteus_aculeatus
MENDTFNSLTLRLEGLNVWKSYFYPAFIFLLLSYIFIMLMNVGIAAVILLDKSLHQPMYLLFCNLPLNDLLGNSILLPRLLLDMLRPRSELFISYYECVVQAFTTHMSGTTAHTVLMIMAFDRYVAICYPLQYNMIMTNKMVMKLTASAWGVALVLVGILLGLTLRLNRCRTLITNPYCDNASLFKLSCESVLINNIYGLTFTVVLFTGSIGSMVITYTKITVVCLTSNSKSLNSKALKTCSTHLVVYLIMLISGMCIIVLHRFPQYSDYRKLSAILFLIVPGSLNPIIYGMQSAEIGKALSKLFPSKQVMP
>XPLOC_68.2R.1.OR.2R.319.7tm_4.exons..Gasterosteus_aculeatus
LTNTTGGLQYQGLLESVAFSMLTTVPCCVFLLVNAAMLLTLRSRPLFRETPRYVLLLNLLCADTAQMALSQLLYLLAASRAPLTYPACGVLVMLADLTNAVSPLTLVAMSLERYVAVCRPLRHAALVTPRSTMAAVAAVWAFSSLNVLTQVVLLLDFPFQDLQSLRMDDFCSKGRVMLGAASEVYDRGYTCFLFVSTSVAVASSYVAVTMAARSASSGGASARRARDTLLLHLVQVGLSLSSTVYSPVLMALSRSVNRLLFVRLQNVLYVAIFIFPRCLSSLIYGLRDKSIQPVLLQHLSCGLKLPIGTSPPSPRDVDV
>XPLOC_69.2R.1.OR.2R.305.7tm_4.exons..Gasterosteus_aculeatus
MDYRSNVTYITFGGHVEVHKYRYLYFVVMFTVYILIISSNLTIVCIIMIHKNLHEPMYIFIAALLINSVLLSTAIYPKLLIDFLSEKQIISYPACLFQWFLYYWLGSSDFFLLSVMAYDRYVSICNPLQYPTIMQEKKVNIFLISAWILPACQTSGAMLLSAKKEICTFHLKGILCNSTVQTLHCMRSRIQNIYGLIVLVTTVVLPVLFILFTYGRILVVSYRCRGVRGRAAQTCLPHLLVLINFSCLTAYDVLLPRLELDSPEIVRLIMTLQVLIYHPLFNPIIYGLKMRRIYDHLKKLFCRMV
>XPLOC_70.2R.1.OR.2R.311.7tm_1.exons..Gasterosteus_aculeatus
CLFLRVLPHEQAVPALVWVFLLLTLFSFLVNGLTLLGLGRSEDLSWEPRVAFFKNLILSDLLQTVTFGPAVIGSLLQRRTMAFGAWCNVQYFVGTVSIFSSLLTITFMALERYLYVCHAIRYLVIITQTRRRLALAFIWIYSTCVGTINVMLLHMGRGQNNEHVTRGLLCEPDTVEQHMGFPRASAVFRKCTGSVTLMLCLLVYAFSYLRMYQDARNAMMPFSTVNTKARRTVLFYCGMLFLQLLPLLLKVASDTLWEVEGTEAMVALTEPTPSDTAVVLHMALLVMLLVPPLINPVVYGLRNAETRRGML
>XPLOC_71.2R.1.OR.2R.316.7tm_4.exons..Gasterosteus_aculeatus
MENNTFPQYFNLTMFVKLGNYRYLAFVLCLLLYAFIIFSNLVIIVLISREITLHEPMYIFIMCLSINSLYGSAGFFFRFLRDLLSDTHLISRTACFAQIYVIYTYASYEMTLLGIMAYDRYVAICQPLNYHNKITSKAVSKLVAFAWTYPCFSIATCVYLSFRLPLCGNKIPKVFCANWPVVKLSCVSTVINNLVGMFLSISTAFLPLAFVMFTYIRIILICRKRSSEFKRKVIQNCLPHIVTFVIYSITVFCDVALSRIDLEALNPFLAIILSLEFVVIPPIVNPLVYGLKLAEIRKCVLNVFSHSEPVKTNHKK
>XPLOC_72.2R.1.OR.2R.313.7tm_4.exons..Gasterosteus_aculeatus
MMHNSSHVKVFFLSGLNGTMTNRVALFSVMLLCYFFIVLVNVVLIVTIILVKNMHEPMYILLCRLCMNGLYGTTGFYPKILLDLLSPVHVISYSGCLVQAFVIHSFVSNDMSILAVMSYDRYVAICRPLVYHSVMSKKRLLMLVSFSWFTTFCISSTNMILTSRLHLCSPYIDRLYCMNWNIVKLACFPANTISNNTLGNVANIFYLCHAVLIVWSYLYVMKICVNSLENRAKFMQTCVPHLACLLIFLGTILLDFMHIRYGSNLPQAFKNFIAIEYLVILPIMNPLIYGFKLTNIRKRIVAVITFKMTLLIS
>XPLOC_73.2R.1.OR.2R.313.7tm_4.exons..Gasterosteus_aculeatus
MMHNSSHVKVFFLSGLNGTMTNRVALFSVMLLCYFFIVLVNVVLVVTIILDKNMHEPMYILLCSLCMNGLYGTTGFYPKILWDLLSPVHVISYSGCLVQAFVIHAFVSNDMSILAVMSYDRYVAICRPLVYHSVMSKKRLLILVSFSWFTTFCISSTNMILTSRLHLCSPYIDRLYCMNWNIVKLACFPADTIFNNTLANVTNIFYLCHGVLMVWSYLYVIKICVNSLENRAKFMQTCVPHLACLLIFLGTILLDFMHIRYGSNLPQAFKNFIAIEYLVILPIMNPLIYGFKLTNIRKRIVAVITFKMTLLIS
>XPLOC_74.2R.1.OR.2R.313.7tm_4.exons..Gasterosteus_aculeatus
MMYNSSHVKVFFLSGLNGTMSNRVVLFSVMLLCYCFIVLVNVVLIVTIILVKNMHEPMYILLCSLCMNGLYGTTGLYPKILLDLLSPVHVISYSGCLVQAFVIHSFVSSDLSILAVMSYDRYVAICRPLVYHSVMSKKRLLMLVSFSWFTTFCISGTNTILTSILQLCSPYIDRLYCINWIIVKLACFPADTIFNNIVAYITNIFFVSHGVLIVWSYLYVIKICVNSLENRAKFMQTCVPHLTSLLIFLGTILLDVVHIRYGSNLPQAFNNFIAIEYLLIPPIINPLIYGFKLSNIRKRILDVMTFKITLLRT
>XPLOC_75.2R.1.OR.2R.313.7tm_4.exons..Gasterosteus_aculeatus
MENNTFPQYFNLTMFVKLGNYRYLAFVLCLLLYAFIIFSNLVIIVLISREITLHEPMYIFIMCLSINSLYGSAGFFFRFLRDLLSDTHLISRTACFAQIYVIYTYASYELTLLGIMAYDRYVAICQPLNYHNKMTSKAVSKLVAFAWIYPCFSVATCVYLSCRLPLCGNKVPKVFCANWPVVKLSCVSTVINNLVGMVALITTVFLPLAFVMFTYIRIILICRKRSSEFKSKVVQNCLPHIVTFVIYSSTVFCDVALSRIDLEALNPFLAIILALEFVVIPPMVNPLVYGLKLAEIRKCVLKVFLRSEPVKTN
>XPLOC_76.2R.1.OR.2R.306.7tm_4.exons..Gasterosteus_aculeatus
MNNCSHVTMFFLSGLNEGMNLRVVLFSVTLLCYCFIVLVNVALIVTIILNKNLHEPMYILLCSLCMNGLYGATGFYPKFLLDLLSPVHVISYSGCLVQALVMYSFVCSDLSILAVMSYDRYVAICRPLVYHSVMSKKRLLLLVSVSWWTPFCIIGMNIFLTSRLKLCSAYIARLFCVNWVIVKLACFPAETIVNNIVAYITIIVYVFHGFFIVWSYLYVIKTCVNSLENRAKFMQTCVPHLTSLLIFLFTVIFDIMHIRYVSKDLPQATDNFIAIAFLVIPVILNPLIYGFKLTKIRGKILSSIAF
>XPLOC_77.2R.1.OR.2R.314.7tm_4.exons..Gasterosteus_aculeatus
MMFNSSHVRFFFLSGLNETMNLRVVLFSVTLLCYCIIVLINVALIVTVILCKNLHEPMYILLCTFCMNGLYGTTGFYPKFLWDLLSPVHVISYSGCLVQAFVVHSFVCSDMSILSVMSYDRYVAICRPLVYHSVMSKKRLLMLVSFSLFTTFCVSATNMILASRLKLCSPYVDRLYCVNLIIVKLACFSADTIVNNIVAYITLIIYVFHGFLIVWSYFYVIKICVNSVENRAKFMQTCVPHLTSLLIFLGTIILDVMHIRYGSTNLPQALKNFIAIEYLVIPSIMNPLVYGFKLTNIRKGILAGITFKIKLLRS
>XPLOC_79.2R.1.OR.2R.313.7tm_4.exons..Gasterosteus_aculeatus
MTMITNHNNSHITSFFLSGLDETMTLRVVLFSVTLLCYCLIMLVNVSLIVIIILDENMHEPMYILLCTLCMNGLYGTTGFYPKLLWDLLSAVQVISYSGCLVQAFVIHSFVCSDFSILAVMSYDRYVAICRPLVYHSVMSKKRLLMFLSFSGLPPFCIVATIMILTSRLKLCSRYIDRLYCVNFMILKLACFPADTIVNIIVSNLIITVFLFQGLFIAWSYVYVIRTCVNCSENRAKFMQTCVPHLTSLLFFVVTILFDVFNFRYSSNLSPTIQNVIAIELLIIPPIMNPLVYGFKLTKIRIRILSFITCKIK
>XPLOC_80.2R.1.OR.2R.316.7tm_4.exons..Gasterosteus_aculeatus
MENNTFPQYFNLTMFVNIGNYRYLAFVLCLLLYAFIIFSNLVIIVLISREKTLHEPMYIFIMCLSINSLYGSAGFFFRFLRDLLSDTNLISRTACFAQIYVIYTYASYELTLLGIMAYDRYVAICQPLNYHNKITSKAVSKLVAFAWIYPSFSIATCVYLSSRLPLCGNKIPKVFCANWPVVKLSCVSTVINNLVGMFVSISTVFLPLAFVMFTYIRIILNCRKRSSEFKSKVIQNCLPHIVTFVNYSITVFCDVVLSRIDLEALNPFLAIILSLEFVVIPPMVNPLVYGLKLAEIRKCVLKVFLRSVPVKTNHKK
>XPLOC_81.2R.1.OR.2R.313.7tm_4.exons..Gasterosteus_aculeatus
MIHNSSHVRLFFLSGINEGMNLRVVLFSVTLLCYCFIVVVNVALIMTIILDKNLHEPMYILLCTFCMNGLYGTTGFYPKLLWDLLSAVHVISYSGCLVQAFVMYSFACRDMSILAVMSYDRYVAICRPLVYHSVMSKKKLLILVSFSWFTPFYVVGTNMILTSRLNLCNTYIARLFCVNWVIVKLACFPADTVVNNIVASITIIVYVFHGFFIVWSYVYIIKTCVNSLENRAKFMQTCVPHLTSLLIFLVTILLDIMHIRYGSQYLPQALKNFIAIEYLVIPSIMNPLIYGFKLNKIRRRIFGAINLKINLLR
>XPLOC_82.2R.1.OR.2R.310.7tm_4.exons..Gasterosteus_aculeatus
MIHNSSHVRLFFLSGLNETMNLRVVLFSVTLLCYCFIVLVNVAVIVAIILDKNMHEPMYILLCAFCMNGLYGTTGFYPKILWDLLSPVHVISYSGCLVQALVMYSFACSDLSILAVMSYDRYVAICRPLVYHSVMSKERLLILVSFSWLTPFCIIGTNIFLTSRLKLCSQYIARLFCVNWVIVKLACSPGDTIVNNVVAYITITLYVFNGIFIVWSYVYVIKMCVNSLENRAKFMQTCVPHLTSLFFFVVTLLFDVLYIRFGSNSLPQALKNFVAVQFLFLPPILNPLIYGFKLTKIRNRILCGIILKTE
>XPLOC_86.2R.1.OR.2R.313.7tm_4.exons..Gasterosteus_aculeatus
MTMITNHNNSHITSFFLSGLNEPMNLRVVLFSVTLLCYCFIVLVNVAVIVTIILDKNMHEPMYILLCTLCINGLYGTTGFYPKFLWDLLSAVQVISYSGCIFQALVMYSFVCSDLSILAVMSYDRYVAICRPLVYHSVMSKKILLMFISFSWFTPFCISAVTMILTSRLKLCSPYIARLYCVNLNIVKLACLTAETVVNNIVSNLTVTFFLFQGFLIVWSYVFVIRTCVNSLENRARFMQTCVPHLTSLLFFVVTMLLDVFNLKFGSNLSLTIQNVIAIELLILPPIINPLVYGFKLTKIRIRILSVITFKIK
>XPLOC_87.2R.1.OR.2R.321.7tm_4.exons..Gasterosteus_aculeatus
MTHFVARIVFIKEMENSTEVVFFVLSAYGDIGNLKYLYFSIMLLWYISICATNTILVVVIYVDRGLHEPMYLLLCHLFMNEISTSMSLYPLLLSQMFSDTHEVTLPWCFLQMFCIYTCSCVELCSLTAMAYDRYVCICYPLHYNVIMSNKRVGKIILLVWIYSFTSYMFSFSFVIPLTFCGNVIDKVFCDQQLVIKLACSVSALTSISDLFFAFISVVIPFCFISVSYVKILLVCLKGSKESKQKVLTTCTPQIVSLSNIFVGGIFYYVESRFDGAYAPDGVHIISSIYLQILQPMITPFMYGFYLPKIRQSCKRLLFNRK
>XPLOC_88.2R.1.OR.2R.320.7tm_4.exons..Gasterosteus_aculeatus
MTHFVARIVLIKEMENSTEVVSFVLSAYGNIGNLKYLYFSIVLLWYISVCVSNTILVVVIYVDRGLHEPMYILLGNLFMNEIYVSTSLYPLLLSQMLSDTHEVTLSWCFLQMFCFYIFGCVQLCSLTAMAYDRYVCICYPLQYNVVMSNKRVGKIILLVWIYSFTSYMFSFSFIIPLTFCGNVIDKVFCDQQLVIKLACSVSALTSISDLFFAFMSLMIPFSLISVSYMKILWVCLIVSKESKQKVITTCTPQIVSLSNIFVYATFQFVGSRLDIRYLPEVRVILSIYIHILQPMITPFMYGLYLPKIRQSCKRLLFDRK
>XPLOC_89.2R.1.OR.2R.321.7tm_4.exons..Gasterosteus_aculeatus
MTHFVARIVFIKEMENSTEVVFFVLSAYGNIGNLKYLYFSIMLLWYSSICATNTILIVVIYMDRGLHEPMYILLSHLFMNEISASTSLYPLLLSQMFSDTHEVTLPWCFLQMFCIYTCSCVELCSLTAMAYDRYVCICYPLHYNVVMNNKRVGKIILLVWIYSFTSYMFSFSFIIPLTFCGNVIDKVFCDQQLVIKLACSVSALTSISDLFFAFMSLILPFSFISISYIKILWVCLIVSKESKKKVLTTCTPQIVSLSNIFVGVTFHFVGSRLDVGYLPDEVHIILSIYLLIFQPMITPFMYGLYLPKIRESCKRLLFDRK
>XPLOC_90.2R.1.OR.2R.320.7tm_4.exons..Gasterosteus_aculeatus
MTHIVARIVCIKEMENSTEVVSFVLSAYGDIGNLKYLYFSIMLLWYISVCVSNTILVVVIYVDRGLHEPMYLLLGNLFMNEIYVTTSLYPLLLSQMLSDTHEVTLSWCFLQMCCFYIFGCVQLCSFTAMAYDRYVCICYPLQYNVVMSTERVGKIILLVWIYSFTSYMFSFSFVIPLTFCGNVIDKVFCHQQSVIKLACSVSALTSISDLIFGFMCVILPFCLISVSYMKILWVCLNVSKESKQKVITTCTPQIVSLSNIFVYATFQFVGSFLDIRYLPEVRVILSIYIHILQPMITPFMYGLYLPKIRQSCKRLLFDRK
>XPLOC_91.2R.1.OR.2R.308.7tm_4.exons..Gasterosteus_aculeatus
MENSTVVVSFVLSAYGNIGNLKYLYFSIILLWYISICVSNTILIVVIYMDRGLHEPMYLLLDNLFLNEIYISTSIYPLLLSQMLSDTHEVTLPWCFLQMFCFYIFGCVQLCNLAAMAYDRYVCICYPLQYNVLMSNKKVGKIILLVWIYSFISYMFSFSFVIPLTFCGNVIDKVFCDQQSVIKLACSVSVLTSISDLFIGFMSLIIPFSLISVSYIKILWVCLIVSKESKKKVLTTCTPQIVSLANIFVGVTFHFVGSRLDVGYLPDKVHIILSIYIHMLQPMITPFMYGLYLPKIRQSCKRLLFSRQ
>XPLOC_92.2R.1.OR.2R.308.7tm_4.exons..Gasterosteus_aculeatus
MENSTVVVSFVLSAYGNIGNLKYLYFSIILLWYISICVSNTILIVVIYMDRGLHEPMYLLLDNLFLNEIYISTSIYPLLLSQMLSDTHEVTLPWCFLQMFCFYIFGCVQLCNLAAMAYDRYVCICYPLQYNVVMSNKRVGKIILLVWIHSFTSYMFSFSFVIPLTFCGNVIDKVFCDQQSVIKLACSVSVLTSISDLFIGFMSLIIPFSLISVSYIKILWVCLIVSKESKKKVLTTCTPQIVSLTNIFVGVTFHFVGSRLDVGYLPDKVHIILSIYIHMLQPMITPFMYGLYLPKIRQSCKRLLFGRK
>XPLOC_93.2R.1.OR.2R.321.7tm_4.exons..Gasterosteus_aculeatus
MTHFVARIVLIKEMENSTEVVSFVLSAYGDIGNLKYLYFSIILLWYIFICTTNTILIVVIYMDRGLHEPMYLLLCHLFMNEISTSMSLYPLLLSQMFSDTHEVILPWCFLQMFCFFIFSCVELCSLTAMAYDRYVCICYPLQYNVLMSNKRVGKIILLVWIYSFTSYMFSFSFVIPLTFCGNVIDKVFCDQQFVVKLACSVPALTSISDLLFGFMSLILPFSLISFSYMKILWVCLIVSKESKQKVITTCTPQIVSLSNIFVGATFHFVGSRLDVVFLPDKVRIVLSIYLHILQPIITPFMYGIYLPKIRQSCKRLLFGRK
>XPLOC_95.2R.1.OR.2R.277.7tm_4.exons..Gasterosteus_aculeatus
MENSTGSFYFNLTMFVSIGHFHYPVFVFCLLIYTFIVAANLVIILVIFREKALHKPMYVFIACLSVNALYGSIGFFPRFLTDLLSDTHMILRPACFFQIYVIYTYASHEFTILAIMAYDRYLAVCRPLHYHRKMTSKTVLKLVALAWIFPAFGLTVCVYLSSRLPLCGNEIQKVFCAVWNIAKLSCVTTVVNNIVGMIVTGATVLFPLFYVLYTYFQIVVVCWKSSAEFRRKVVQSCLPHVVSFGIYSVIGFSDIALSRYNIEEIHPYLAIIFSLEF
>XPLOC_96.2R.1.OR.2R.320.7tm_4.exons..Gasterosteus_aculeatus
MTSSDVIMDNVSVVRIFILSGLNKTNDYRVTLFTFTLLYYCMILFFNISIIMIIVLDATLHEPMYILLCSFCMNGLYGTTGFYPKFLLDLFSSSHQISYEWCLLQAFVMNSYACCELSILAVMAFDRYLAICRPLHYQSVMTKRKVSQLICFSWFTPFCILSINILMTSRLKLCGVNIYRLFCVNWVILKLACNETDTFSNNITAYFTIIFYMSHGPFIIWTYMHLIRTCVKSKDDRVRFMQTCVPHLVSLVTFIVAVLFDFMHKQFGLTDLPQSFQNFIAMEFFLIPPVMNPLVYGFKLTKIRNRILCFFFFSERNYRH
>XPLOC_97.2R.1.OR.2R.333.7tm_4.exons..Gasterosteus_aculeatus
MDNVSVITMFTLSGLSETTHYRGFLFALTLLCYSVIWLVNLTIIVTVIADKKLHEPMYIFLCNLCINGLYGTAGFYPKFLMDLLSPTHVISYAGCLLQGFVLHSSACADFSLLVLMAYDRYVAICRPLVYHSGMTRQRMCVFVFFAWLIPFLLILISTVTTATSRLCGSHIPKIFCVNWLISRMACSASVGTIVIPAFNYTFYFGHCVFVCWSYIYMISTCRKSKENMSKFMQTCVPHLFSLIIVVASLLFDLLYMRFGSKDLPQGAQNVMAMEFLLIPPIINPLIYGLKLTKIRNSIQNVMCSKNSRVGLQKKKKFFKCLSFGKNTRYVHST
>XPLOC_98.2R.1.OR.2R.317.7tm_4.exons..Gasterosteus_aculeatus
MTSAYLIMDNVSVVRFFILSGLNETNEYRVTLFTFTLLYYCMIFFLNISIIMIVILDENLHEPMYILLCSFCMNGLYGTTGFYPKFLLDLFSSSHQTSYEWCLLQAFVMYSFACCELSILAVMAYDRYLAICRPLHYQSVMTKRKVSLLICFSWFTPFALFSINILLTSRLKLCGVKIDRLFCVNWVIVQLACYKSDTKDITAYFTLIIYFSHGPFIIWSYMHLIRTCVKSKDDRVKFMQTCVPHLISLVMFIVVPLFDFVFMRFGSTDLPQSLQNFISIEFVLIPPVMNPLVYGFKLTKIQNRVLGSSFFAKKYGQ
>XPLOC_99.2R.1.OR.2R.319.7tm_4.exons..Gasterosteus_aculeatus
MTSTYLIMDNVSVVRFFILSGLNETNDYRVTLFTFTLLYYCMILFFNISIIMIIILDQNLHEPMYILLCSFCMNGLYGTTCFYPKFLLDLFSSSQQISYEWCLLQAFVMYSFACCEVSILAVMAYDRYLAICRPLHYQSVMTKRKVSQLICFSWFTPFCIFSINVLLTSRLKLCGVKIDRLFCVNWAIVKLACYESDTFSNNITAYFTLIIYLSQGLFIIWTYMYLIRTCVKSKNERVKFMQTCVPHLASLFTFIVAVLFDLMHMRFGSTDLPQSLQNFIAMEILLLPPVMNPLVYGFKLTKIRNRILGCVFLQENYRH
>XPLOC_100.2R.1.OR.2R.319.7tm_4.exons..Gasterosteus_aculeatus
MTSTYLIMDNVSVVRFFILSGLNETNDYRVTLFTFTLLYYCMILFFNISIIMIIILDQNLHEPMYILLCSFCMNGLYGTTGFYPKFLLDLFSSSQQISYEWCLLQAFVMYSFACCEVSILAVMAYDRYLAICRPLHYQSVMTKRKVSQLICFSWFTPFCIFSINVLLTSRLKLCGVKIDRLFCVNWVIVKLACYESDTFSNNITAYFTIIIYFFHGLFIIWTYMHLIRTCVKSKNERVKFMQTCVPHLASLFTFIVAVLFDLMHMRFGSTDLPQSFQNFIAIEILLLPPVMNPLVYGFKLTKIRNRILGCVFLQENYRH
>XPLOC_101.2R.1.OR.2R.319.7tm_4.exons..Gasterosteus_aculeatus
MTSTYLIMDNVSVVRMFLLSGLNETNDYRVTLLIFILLYYCMILFFNISIIMIIILDQNLHEPMYILLCSFCMNGLYGTTGFYPKFLLDLFSSSQQISYEWCLLQAFVMYSFACCEVSILAVMAYDRYLAICRPLHYQSVMTKRKVSQLICFSWFTPFCILTINILLTSRLKLCGVKIDRLFCVNWAIVKLACYESDTFSNNITAYFTIIIYFSHGLFIIWTYMHLIRTCVKSKNERVKFMQTCVPHLASLFTFIVAVLFDLMHMRFGSTDLPQSLQNFIAMEILLLPPVMNPLVYGFKLTKIRNRILGCVFLQENYRH
>XPLOC_102.2R.1.OR.2R.309.7tm_4.exons..Gasterosteus_aculeatus
MANVSVVRMFLLSGLNETMNYRIAIFSLTLLYYCMILFFNSSIIMIIILDQNLHEPMYILLCSFCMNGLYGTTGFYPKFLLDLFSSSHQISYEWCLLQAFVMHSFACCELSILAVMAYDRYLAICQPLHYQSVMTKRKVCQLICFSWLTPFCILSISIVLTSTLKLCGSIIPKIFCVNWIIVKLSCPDTDTLSSNILSYATIIIYVCHGLFTIWSYMHMIRTCVKSKDDRVKFMQTCVPHLISLVTFLVVILFDLMYMRFGSTNLPQSLQNFIAIEFLLIPPVMNPLVYGFKLTKIRNRILRLVNIEIK
>XPLOC_103.2R.1.OR.2R.318.7tm_4.exons..Gasterosteus_aculeatus
MNGYLIMNNVSVVRFFILSGINETNDYRVTLFTFTLLYYCIILILNTSIIMIIILDQNLHEPMYILLCSFCMNGLYGTTCFYPKFLLDLFSSSQQISYEWCLLQAFVIYSFPCYELSILAVMAYDRYLAICRPLHYQSVMTKRKVSQLICFSWFTPFCILSINIVLTSRLKLCGVNIDRLFCVNWKIVQLACYESDTFSNNITAYFTMLIFISHGLFVVWTYMHLIRTCVKSKDDRVKFMQTCVPHLVSLVTFIVAVVFDLLHIRFGSKDLPQSLQNFIAIEFLLIPPVMNPLVYGFKLKKIRNRILGWFLLEENYGH
>XPLOC_104.2R.1.OR.2R.318.7tm_4.exons..Gasterosteus_aculeatus
MDNVSVVTFFILSGLNETNDYKVTLFTFTLLYYCMILFLNISIIIIIILDQNLHEPMYILLCSCCINGLYGSTGFYPKFLLDLFSSSQQISYEWCLLQALVMNSFVCCEVSILAVMAYDRYLAICRPLHYQSVMTKRKVSQLICFSWFTPFCIFSINILLTSRLRLCGVNIDRLHCVNWVIVQLACYQSDTFSINVTAHFTMTIYFSHGLFIIWTYMHLIRTCAKSKDDRVKFMQTCVPHLVSLVMFIVAVLFDFMHARFGSKDLLQSLQNFIAIEFLLITPVMNPLVYGFKLTKIRNRILGRVFFWKKRTVMEFNLK
>XPLOC_105.2R.1.OR.2R.309.7tm_4.exons..Gasterosteus_aculeatus
MANVSVVRMFLLSGLNETMNYRIAIFSLTLLYYCMILVFNISIIMIIILDQNLHEPMYILLCSFCMNGLYGTTGFYPKFLLDLFSSSHQISYEWCLLQAFVMYSFACCELSILAVMAYDRYLAICHPLHYQSVMTKRKVSQLICFSWLTPFCIFSISIVLTSTLKLCGSIIPKIFCVNWIIVKLSCPDTDTVISNILSYATIIIYVCHGLFTIWSYMHMIRTCVKSKDDRVKFMQTCVPHLISLVTFLVVILFDLMYMRFGSTDLPQSLQNFIAIEFLLIPPVMNPLVYGFKLTKIRNRILRLVNIEIK
>XPLOC_106.2R.1.OR.2R.315.7tm_4.exons..Gasterosteus_aculeatus
MTSSYLIMDNVSVVRFFILSGLNETSDYKVTLFTFTLLYYCMILVFNISIIMIIVLDQNLHEPMYILLCSFCMNGLYGTTGFYPKFLLDLFSSSHQTSYECCLLQAFVMNSFACCELSILAVMAYDRYLAICRPLHYQSVMTKQKVSQLICFSWFTPFCILSINILLTSRLKLCGVKIDRLYCVNWVIVKLACYVSDTFLINVTVHFTMTIYISHGLFIFWTYMHLIRTCVKSKDDRVKFMQTCVPHLVSLVTFIVAVLFDFMYMRFGSKDLPQSHHNFIAIEFVLIPPVMNPLVYGFKLTKIRNRISRSYIFFK
>XPLOC_107.2R.1.OR.2R.315.7tm_4.exons..Gasterosteus_aculeatus
MNGYLIMDNVSVVRFFILSGINETNDYRVTLFTFTLLYYCIILILNTSIIMIIILDQNLHEPMYILLCSFCMNGLYGTTGFYPKFLLDLFSSSQQISYEWCLLQAFVMYSFACCELSILAVMAFDRYLAICRPLHYQSVMTKTKVSQLICFSWLTPFCLFSISIVLTSTLKLCGSIIPKLYCVNWIIVKLSCPDSNTLSSNILSYATIIIYVCHGLFTIWSYMHMIRTCVKSKDDRVKFMQTCVPHLISLVTFLVVGLFELMHMRFGSTHLPQSLQNFIAIEFLLIPPVMNPLVYGFKLTKIRNRILGLVNVERK
>XPLOC_108.2R.1.OR.2R.317.7tm_4.exons..Gasterosteus_aculeatus
MDYRLNVTYITFGGYVEVHIYRYLYFVVMFTVYILIISSNVTIVCIIMIHKNLHEPMYIFIAALLINSVLFSTAIYPKLLIDFLSEKQIISYPACLLQWFSSHWLAVSDFFLLSIMAYDRYVSICNPLQYTTIMQRTTVYIFLCSAWILPACLVSVLILLNAKRKICTFHLKGILCNSSVQTLQCARSLIVNIYGLILVTFLLFPVVFIFFTYSKILVVSYRCRGVRRRAAQTCLPHLLVLINFTCLISYSLILDQLELDSPKTVRFIITIQAVIYQPLFNPLIYGLKMRRIYDHLKKLFCRMVLCLHTDESQCFVS
>XPLOC_110.2R.1.OR.2R.316.7tm_4.exons..Gasterosteus_aculeatus
MDYRSNMTYITFGGYVEVHKYRYLYFVVMFMVYILIISSNVTIVCIIMIHKNLHEPMYIFIAALLINSVLFSTVIYPKLLIDFLSEKQFISYPACLLQWFSYYWLGGSDFILLSIMAYDRYVSICNPLKYTTIMQNTIVKIFLFSAWILPACQVSVVILLSVKKEICKFHLKGILCNSTVQTLHCVRSTILNLYGLVVLVTSVLFPVLFILFTYSRILLVSYRCRGVRRRAAQTCLPHLLVIINFSCLIAYDVILPRLELDSPKIVRLIMALQVLIYHPLFNPIIYGLKMRKIYYHLKRLFCRFQTLTSSVVSSHG
>XPLOC_111.2R.1.OR.2R.305.7tm_4.exons..Gasterosteus_aculeatus
MDYRLNVTYITFGGHVEVHKYRYLYFVIMFTVYILIISSNFTIVCIIMIHKNLHEPMYIFIAALLINSVLFSTAIYPKLLIDFLSDEQIISYTGCLFQWLSSYWLAVSDFFLLSIMAYDRYVSICNPLKYTAIMQKTTVNLFLFSAWILPACLFSVGFLLTAKRKICTFHMKGILCNSTVQALHCERSKILNIYGLFLFVTGAILPLLFILFTYARILVVSYRCRGVRRRAAQTCLPHLLVLINFSCLSAYDVLIPRVELDFTKIVRFIMSIQFVIYHPLFNPIIYGLKMRRIYDHLKRLFCKMV
>XPLOC_112.2R.1.OR.2R.314.7tm_4.exons..Gasterosteus_aculeatus
MDNRSNMTFITFGGHVEVHKHRYVYFVVMFTVYILIISSNFIIVCIIMIHKNLHEPMYIFIAALLINSVLFSTVIYPKLLIDFLSDEQIISYPACLFQWFSYYWLGGSDFFLLSVMAYDRYVSICNPLKYTTIMQKITVNIFLFSAWILPACLMSVALLLNAREQICKFNLKGILCNSTILTLHCVRSRILNMYGLFVLVIFLFIPLLFILFTYARILVVSYRCRGVRRRAAQTCLPHLLVLINFSFSTAYDVLLPRLELDSPKIVRFIMTVQFVIYSPLFNPIIYGLKMRRINDHLKNFFCTMFNVSAVKLNR
>XPLOC_113.2R.1.OR.2R.305.7tm_4.exons..Gasterosteus_aculeatus
MDNRLNVTYITFGGHVEVQKYGCLYFVIMFTVFILVMSSNATIVCIIIIKKNLHEPMYIFIAALLINSVLFSTVIYPKLLIDFLSDEQIISYPACLFQWFSYYWLGGSDFFLLSVMAYDRYVSICNPLKYTTIMQKITVNIFLFSAWILPACLMSVALLLNAREQICTFHLKGILCNSTVLTLQCVSSRTLNIYGLVVFVTVLLLPFLFILFTYSRILVVSYRCRGVRRRAAQTCFPHLLVLINFSCLTSCDVLIPRLELESPKIVRLIMTLQFVIYHPLFNPIIYGLKMRRIYDHLKKLLCRMV
>XPLOC_114.2R.1.OR.2R.305.7tm_4.exons..Gasterosteus_aculeatus
MDYRSNVTYITFGGHVEVHKYRYLYFVIMFMVYILIISSNFAIVVIIMIHKNLHEPMYIFIAALLINSVLFSTAIYPKLLIDFLSEKQIISYPACLFQWFLYYSFVGSDFFLLSIMAYDRYVSICNPLKYTTIMQKTTVNIFLILGWILPLCLFSVTVLISAKREICTFHLKGILCNSTVLTLHCVRSRTLNIYGLLNFVTFLIIPVLFILFTYSRILVVSYRCRGVRRRAAQTCLPHLLVLINFFCLSAYDVLLARLEPDFSNTVGLIMALQVVIYHPIFNPIIYGLKMRRIYDHLKRLFCKMV
>XPLOC_116.2R.1.OR.2R.305.7tm_4.exons..Gasterosteus_aculeatus
MDYRSNVTYITFGGHVEVHKYRYLYFVIMFMVYILIISSNFTIVVIIMIHKNLHEPMYIFIAALLINSVLFSTAIYPKLLIDFLSDEQIISYPACLFQWFSFYWLAVSDFFLLSIMAYDRYVSICNPLKYTTIMQKTTVNLFLFSAWILPACLLSVVFLLTAKRKICTFHMKGILCNSTVQALYCERSKILNIYGLFLFVTGAILPLLFILFTYARILVVSFRCRGVRRRAAQTCLPHLLVLINFSCLSAYDVLLPRVELDFTKIVRFIMSIQLVIYHPLFNPIIYGLKMRRIYDHLKRLFCKMV
>XPLOC_117.2R.1.OR.2R.305.7tm_4.exons..Gasterosteus_aculeatus
MDYRLNVTYITFGGHVEVQKYGYLYFVIMFTVYILIISSNVTIVGIIMIHKNLHEPMYIFIAALLINSVLFSTVIYPKLLIDFLSDEQIISYPACLFQWFLYYWLAASDFFFLSFMAYDRYVSICNPLKYTTIMQKTTVNIFLSSAWILPAGLFSVTIILSAKAEICQINLKGILCNSTVLTLQCVRSRILHIYGLFLFVTFLFLPLLFILFTYARILVVSYRCKGVRRRAAQTCLPHLLVLINFSCLTAYDVLLARLEPDFSNTVGLIMALQVVIYHPIFNPIIYGLKMRRIYDHLKRLFCKMV
>XPLOC_118.2R.1.OR.2R.302.7tm_4.exons..Gasterosteus_aculeatus
MDYRSNVTYITFGGHVEVQKYRYLYFVIMFTMYILIISCNVIIVCIIMIHKNLHEPMYIFIAALLINSVLFSTIIYPKLLIDFLSEKQIISYPACLFQWFSYYWLAASDILLLSIMAYDRYVSICNPLKYTTIMQKKTVNIFLISAWVLPACLLSVGLLLIAKKEICTFNLKGILCNSTVQTLHCVRSRTLNIYGLVNLVTVLILPVLFILFTYSRILVVLYRCRGVRRRAAQTCLPHLLVLINFSCLTAYDVLLLRLELNSPKIVGLIMTLQAVIYHPLFNPIIYGLTITRIYDHLKRLFC
>XPLOC_119.2R.1.OR.2R.302.7tm_4.exons..Gasterosteus_aculeatus
MDYRSNVTYITFGGHVEVHKYRYLYFMLMFTMYILIISSNVTIVCIIMIHKNLHEPMYIFIAALLINSVLFSTVIYPKLFIDFLSEKQIISYPACLLQWFSYYWLAISDIFLLSIMAYDRYVSICNPLKYTTVMQKTTVNLLLFFAWILPAVFFLVAIILNTKKEICQFNLKGILCNSTVQTLHCVRSRTLNIYGLVNLVTVLILPVLFILFTYSRILVVLYRCRGVRRRAAQTCLPHLLVLINFSCLTAYDVLLLRLELNSPKIVGLIMTLQAVIYHPLFNPIIYGLTITRIYDHLKRLFC
>XPLOC_120.2R.1.OR.2R.320.7tm_4.exons..Gasterosteus_aculeatus
MRFILFVIISLHTLLMDNRLNVTYITFGGHVEVHKYRYLYFVVMFTVYILIISSNFTIVCIIMIHKNLHEPMYIFIAALLINSVLFSTAIYPKLFIDFLSEKQIISYPACLSQWFLYYWLAASDIVLLSIMAYDRYVSICNPLKYPTIMRKNTVDIFLISAWFLPVCLFLVGLLLNAKNKICKFHLKGILCNSTIQTLHCVRSTILNIYGLFLLVTFLFLPVLFILFTYSRILVVSYRCRGVRRRAAQTCLPHLLVLINFSCFTAYDVLLSRLEPDSSKIVRLIMALQVVIYHPLFNPIIYGLKMRRIYDHLKNLFCKMV
>XPLOC_122.2R.1.OR.2R.296.7tm_4.exons..Gasterosteus_aculeatus
MDNRLNVTYITFGGHVEVQKYRYLYFVIMFMVYILIISSNVTIVCIIMIHKNLHEPMYIFIAALLINSVLFSTVIYPKLLIDFLSEKQIISYPACLFQWFSYYWLAASDFFLLSFMAYDRYVSICNPLKYTTIMQNTIVNIFIIFAWILPACLLLVILLLSAKRDICKIHLEGIFCNSTILKLHCVRSKIVNIYGFFIFVTFLLLPVVFILFTYSRILVVSYRCRGVRRRAAQTCLPHLLVLINFSCLTAYDVLLARLELESPKIVRLIMTLQVVIYHPLFNPIIYGLKMRRIHDH
>XPLOC_123.2R.1.OR.2R.325.7tm_4.exons..Gasterosteus_aculeatus
MRFILFVIISLNTLLMDNRLNVTYITFGGHVEVHKYGYLYFVVMFTVYILIISSNVTIVCIIIIHKNLHEPMYIFIAALLINSVLFSTAIYPKLLINFLSDEQIISYPACLCQWFSYNWLAASDFFLLSIMAYDRYLSICNPLKYTTIMRKTTVNIFLFSAWILPACLFSVIILLSAMTEICQFHLKGILCNSTVQTLHCVRSRIMYIYGLFLFVTILLLPLLFILFTYGRILVVSYRCRGVRRRTAQTCLPHLLVLINFSCLAAFDVLLPRLELDTPKIVRFIITVQFVIYSPLFNPIIYGLKIRRINDHLKKLFFTMLKFFQM
>XPLOC_124.2R.1.OR.2R.308.7tm_4.exons..Gasterosteus_aculeatus
MDYRLNVTIIYFGGHVEVHKYKYLYFVIMFTVYILIISSNVTIVCIIMIHKNLHEPMYIFIGAVLINSVLFSTAIYPKLLIDFLSEKQIISYPACLCQWFSYYWLTASDFLLLSIMAYDRYVSICNPLKYTTTMLNTVVNTFLISAWIVPACLLLVVLLLSAKKEICKIHLKGILCNSTVLTLHCVRSRILNIYGLFLFVIFVILPVLFIIFTYSRILVVSYRCRGVRRRAAQTCLPHLLVLINFTCFFAYDVLLARLELNSSKVVSLIMALQVVIYHPLFNPIIYGLKMRRIFDHLKKLFCRMVRCL
>XPLOC_125.2R.1.OR.2R.290.7tm_4.exons..Gasterosteus_aculeatus
VRLILSVIISLHTLSMDYRLNVIYITFGGHVEVHKYRYLYFVIMFTVYMLIISSNVTIVCIIMIHKNLHEPMYIFIGALLINSVLFSTVIYPKLLIDFLSEKPIISYPACLCQWFSYNWLASSDFFLLSIMAYDRYVSICNPLQYTTSCKKQLLTFSCFPLGFCLRNTLQQHSSNTSLCEIKNNVYIYGLLILVTFLFLPLLFILYTYCRILVVSYRCRGVRRRTAQTCLPHLLVLINFSCLAAYDVLLPRLELDSPKNVRFIMTVQFVIYSPLFNPIIYGLKIRRINDH
>XPLOC_126.2R.1.OR.2R.308.7tm_4.exons..Gasterosteus_aculeatus
MDYRLNVTVISFGGHVEVHKFKYLYFVIMLTVYILIISSNVTIVCIIMIHKNLHEPMYIFIGAVLINSVLFSTAIYPKLLIDFLSEKQIVSYPACLLQWFSYYWLIASDFLLLSIMAYDRYVSICNPLKYPTTMQNTIVNTFLISAWIVPACLLLVVLLLSAKKEICKIHLKGILCNSTVLTLHCVRSRILNIYGLFLFVIFVILPVLFIIFTYCRILVVSYRCRGVRRRAAQTCLPHLLVLINFSCLTAYDVLLSRLELNSSKVVSLIMALQVVIYHPLFNPIIYGLKMRRIFDHLKKLFCRMVRCL
>XPLOC_129.2R.1.OR.2R.305.7tm_4.exons..Gasterosteus_aculeatus
MDYRSNVTYITFGGHVEVHKYRYLYFVLMFTVYILVINSNFTIIGIIMFHKNLHEPMYIFIAALLINSVLFSTAIYPKLLIDFLSEKQIISYPACLFQWFLYYWLAVSDFFLLSVMAYDRYVSICNPLQYPTIMQEKKVNIFLISAWILPACQTSGAMLLSAKKEICTFHLKGILCNSTVQTLHCVRSTILNIYGLFLLVTFLFLPVLFILFTYSRILVVSYRCRGVRGRAAQTCLPHLLVLINFSCLTTYDILLPRMELDSPKIVRLIMTLQVLIYHPLFNPIIYGLKMRRIYDHLKKLFCRMV
>XPLOC_130.2R.1.OR.2R.305.7tm_4.exons..Gasterosteus_aculeatus
MDYRSNVTYITFGGHVEVHKYGYLYFVIMFTVFILVISSNVTIVGIIMIHKNLHEPMYIFIAALLINSILFSTVIYPKLLIDFLSEKQIISYPACLCQWFLYYWLAVSDFFLLSVMAYDRYVSICNPLQYPIIMQKTTVNVFLISAWILPACWFSVVVLLSAKKEICQFHLKGILCNSTILTLHCVRSRILNIYGLLSLVTFLILPLLFILFTYGRILVVSYRCRGVRSRAAQTCLPHLLVLINFSCLTAYDVLLSRLEPDSSKISVLVMALQVVIYHPLFNPIIYGLKMRRIYEHLKNLFCKMV
>XPLOC_131.2R.1.OR.2R.305.7tm_4.exons..Gasterosteus_aculeatus
MDYRSNVTYITFGGYVEVHKYRYLYFVIMFTVYILIIGSNFTIVCIIMIHKNLHEPMYIFITALLINAVLFSTVIYPKLLIDFLSEKQIISYPACLFQWFSYYWLAASDFFLLSIMAYDRYVSICNPLKYTTIMQKNTVIIFLFSAWILPAPQLLVVLLLSAEKEICKFHLKGILCNSTVQTLHCVRSRILNVYGLVNFVTFLILPVLFILFTYSRILVVSYRCRGVRRKAAQTCLPHLLVLINFSCFTAYDVLLSRLEPDSSKIVRLIMSLQVVIYHPLFNPIIYGLKMRRIYNHLKKLFCKRV
>XPLOC_133.2R.1.OR.2R.305.7tm_4.exons..Gasterosteus_aculeatus
MDYRSNVTYITFGGHVEVQKYRYLYFVIMFTVYILIISSNFTIVCIIMIHKNLHEPMYIFIAALLINSVLFSTAIYPKLLIDFLSEKQIISYPACLFQWFSYYWLAVSDIFLLSFMAYDRYVSICNPLKYTTIMQKTTINIFLFSAWIVPACQFSVVIILNAMKEICTFHLKGILCNSTVQTLHCVKSRILNIFGLFNFVTFLILPVLFILFTYGRILVVSSRCRGVRKRAAQTCLPHLLVLINFSCLSAYDVLLPRLELNSPKIINLIMALQAVVYHPLFNPIIYGLKMGGIYDHLKKLFCRMV
>XPLOC_136.2R.1.OR.2R.308.7tm_4.exons..Gasterosteus_aculeatus
MDAHLNVTYVTLDGHLDLNTYKYIYFVMMLTMYILIICTNSTIVYLIVTHNNLHQPMYIFIAALLGNSVVFSTAIYPKLLMDFLSEEQVISYPACLFQCFLYYSLDGSEFLLLSAMAYDRYVSICKPLQYHTIMKKTTVRVLLAAAWCFPAAQIAVPVTLSANTKLCTFTLRGIFCNNSIYKLHCVSSRVLSLYGVIVLCNVNLFPVLFIVFTYTKIFVITYRSCGEVRMKVAQTCLPHLLVLINFCSLVTYDVIAVKLESEIPKAIRFIMTLQVILYHPLLNPIIYGLKMTEISKHIRRLFHQDKHN
>XPLOC_137.2R.1.OR.2R.303.7tm_1.exons..Gasterosteus_aculeatus
MNVSSANVTLVLQYRDSFSKALTKNVIVVVLGISINYINAGLIRTFCKHQVGYIFYTNPRYILFIHLVVNDMIQLTLTVLLFVLSYTVYRLKVSVCCIFTLLALFTTENTPLNLACMAVECYIAVCFPLRHALICTVRRTLMLIGFMWSTTMLSVLPDLFITLATEPLNFFNSKVFCLRQTVFPNPLIIKKRDITYSVFLVIVWITIFYTYFNILFTAKKASIDAKKAQNTIILHGFQLLLCMATYSGPQVLNVLKQFFPENHVDHLFAFYIIVQVLPRSISPILYGIRDKTFRRYLKSHLWC
>XPLOC_138.2R.1.OR.2R.305.7tm_1.exons..Gasterosteus_aculeatus
MNVSSANVTLVLQYRDSFSKALTKNVIVVVLGISINYINAGLIRTFCKHQVGYFFIFYTNPRYILFIHLVVNDMIQLTLTVLLFVLSYTVYRLKVSVCCIFILLTLFTTENTPLNLACMAVECYIAVCFPLRHALICTVRRTLMLIGFMWSIRVVLVLPDLFITLATVPLNFFNSKVFCLRQTVFPNPLIIKKRDITNTVFLVIVWITIFYTYFNILFTAKKASIDAKKAQNTIILHGFQLLLSMTTYVAPQLLDLLEQFFPENHIDHGFAFYIIVQVLPRSISPILYGIRDNTFRGYLKSHLWC
>XPLOC_2.1.TAAR.1R.330.7tm_1.exons1.chrI.Gasterosteus_aculeatus
MEPVLCYESRNGSCLRTIYSLPIQITVYMILGVIVVLTVFGNLLVTVSIAYFKQLHTPTNYLISSLAVCDLLLGLLVMFPSMVQCVESCWYFGDVFCKVYMSSDVMLCTTSILNLLFISIDRHYAICQPLRYREKISVNVVLIMILLSWTISGLIGFGMIFLKLNFWGIEEFYSNHIVCEGECILFQTGLSSIMSSVLSFYIPGIILLSVYLKIFLVARRQYSIQIASRTCSEGISNTSQKKATKTLAIIMGAFLSFWTPFFVCNIVDPFISYSTPPALFKTLVWLGYFNSTVNPLIYAFFYSWFRKALKLFTSGIMFKADISETTLFTL
>XPLOC_3.1.TAAR.1R.326.7tm_1.exons1.chrI.Gasterosteus_aculeatus
MNVSEGRLLCFPGLNSSCTRLPKPRSEAALLYALLACVSLLTVALNLLVIVSIAHFRQLHNPTNTLLLSLAVSDLVVGLLVMPVEGLRYTETCWLLGELMCALAPYVSYSLLSASVGNMVLISIDRYMAICDPLLYASKITPNRVKASVCVCWSCSILYNGCILMGHLGQPDRFSSCYGECVVVISHVAGTIDLFLSFLGPCTVMVVLYMRVFVVAVSQLRVIRLQIVAVKVTPSAKRSERKAATTLGIVIAVFLMCFCPYYYPSLAGEDTSTSLSYYALVSWIMLLNSCVNPLIYALFYPWFRKAIKLIITLRILQPHSQEYKLL
>XPLOC_31.1.TAAR.1R.326.7tm_1.exons2.chrXVI.Gasterosteus_aculeatus
METLVGTELCFPQLLNTSCRKTILPHLEEMLIYILLSSISLLTIALNLLVIISISHFKRQLQTPTNLLLLSLAVSDFFMGLNTIFQIIMIDGCWLLGDLMCSFWLILSAILFLASIGTMVLISVDRYVAICYPLHYFTKIKTKRVQVCVCLCWMFAASLNSLLLKNNLQHPGRYNSCIGECVIDINYITSLLDLIVTFIFPITVIVILYIRIFVVAVYQARAMRSHIAVVTTKATVKKPEMKAARNLGVVVVVFLICVCPYYCFVLTSQNNVYTTSSLTIVIWLFNCNSCLNPLIYATLYPWFRKSIKVIATLEILKPGSCRTNML
>XPLOC_36.1.TAAR.1R.325.7tm_1.exons2.chrXVI.Gasterosteus_aculeatus
MESVGTELCFPQLINTSCRKQIRPHLEAMLIYILLSSISLFTVALNLLVIISISHFKRQLHTPTNLLLLSLAISDFFMGLNMIFQIRMMDGCWLFGDLMCSLLLILASIIFLASVGTMVLISVDRYVAICYPLHYFTKIKTKRVQVCVCLCWMFAALIYSALLRNNLQHPGRYNSCIGECVIDMNYIASLLDLIVSFIVPITVIVILYIRIFVVAVYQARAMRPHIAVVTMKVTVKKSEMKAARNLGVVVVVFLICVCPYYCFVLTSQNNVYTTSSVTILIWLLNCNSSLNPLIYATLYPWFRKSIKVIVTLEILKPGSYRTNML
>XPLOC_39.1.TAAR.1R.297.7tm_1.exons1.chrXVI.Gasterosteus_aculeatus
VIFMVTKTIRSEFWCFWPVDVRACYFKDAFLFPTRHLHTPTNILIVSLAVSDLFVGLLVMPVEILFRVSCWFLGDLVCALFNYVFFIITSVSVGTMVLISLDRYLSICEPLHYATRVTVKRVRCSVCTCWLCSVCYSGVLASDGVTPSGRYSSCHGECLIVIDYVTVTVDLVVTFGVPVSVIVVLYMRVFAVAASQARSLRSHVLVVTHQLPVGQRAKKSELKAARTLGVLVVLFLICFCPYYIVSLVGYSQLSNLYMSFVLYLFYLNSCLNPLIYALFYPWFRKAVKRIVTLQTGS
>XPLOC_42.1.TAAR.1R.326.7tm_1.exons2.chrXVI.Gasterosteus_aculeatus
METLVGTELCFPQLINTSCRKQIRPHLEAMLIYIVLSSISLLTVALNLLVIISISHFKRQLQTPTNLLLLSLAVSDFFVGLFMIFQIMIIDGCWLFSDLMCSLWLVLLSILFLTSIGTMVLISVDRYVAICYPLHYFTKVKPKRVQVCVCLCWMFAASFTGLLLKNNLQHPGRYKSCIGECVYDMNYIANVFDLIISFLFPITVIVILYIRIFVVAVYQARAMRSHIAVVTKKVTVKKSEMKAARNLGVVVVVFLICVCPYYCFVLTSPYNVYTTASVTIVIWLSNCNSCLNPLIYAILYPWFRKSIKVIVTLQILKSGSYRTNML
>XPLOC_45.1.TAAR.1R.300.7tm_1.exons2.chrXVI.Gasterosteus_aculeatus
KDDELCFPHLLNSSCRKAVRPHFVSMLTYILLCSIALLTVTLNLLVIISISHFRFKFSLQKAAGFLGDLVCILYLYVAYVITSASVGTMMLISVDRYVAICVHLHYSNKVTQKRVQICVCLCWTCSAFLHSLLLKDNLEEPGRYNSCFGECVIVINYIAGLADLFFTFICPVTVIIVLYMRVFVVAVTQARVMRSHVAVFPLKVSMNITAKKSEMKAARTLGVVIVIFLLCFCPYYCVALSDQDTLFNVSSATIVICVFYFNSCLNPLIYAFFYPWFRRSMKLIVTLEILQPGSCERNLL
>XPLOC_47.1.TAAR.1R.329.7tm_1.exons2.chrXVI.Gasterosteus_aculeatus
MRSLEEDELCFPHLLNSSCRKAMRPHFVSMLTYILLSSISLLTVTLNLLVIISISHFRQLHTPTNLLLLSLAVSDFFVGLIVFFQIVLIEGCWFLGDLMCILYIVLDYIVTSASVGTMVLISVDRYVAICEPLHYSNKVTQKRVKICVCLCWTCSAFLQTLLLKDNLEEPGRYNSCFGECVIVINYIAELADLFFTFICPVTVIIVLYMRVFVVAVTQARVMRSHVAVLPHKFSMNITAKKSEMKAARTLGVVIVVFLLCVCPYYCVLLSGQDTVFNVSSAAFVMCVFSFNSCLNPLIYAFFYPWFRKSLKLIVTLEILQPGSCERNLL
>XPLOC_48.1.TAAR.1R.326.7tm_1.exons2.chrXVI.Gasterosteus_aculeatus
METLVGTELCFPQLINTSCRKTIRPHLKAMLIYIVLSSISLLTVALNLLVIISISHFKRQLQTPTNLLLLSLSVSDFFVGLFMIFQIMITDGCWLLGDLMCSLWLILASIITSSSIGTMVLISVDRYVAICYPLHYFTKVKPKTVQVCVCLCWMFAASFTGLLMKDNLQHPGRYKSCIGECVIDVNYIANVFDLIVTFIFPITVIVILYIRIFGVAVYQARAMRSHIAVVTTKVTVKKSEMKAARNLGVVVVVFLLCVCPYYCFVLTSQNNLYTISSATFVIWLFYCNSCLNPLIYAILYPWFRKSIRLIVTLQILKSGSYRTNVL
>XPLOC_54.1.TAAR.1R.324.7tm_1.exons2.chrXVI.Gasterosteus_aculeatus
METLVGTELCFPQLINTSCRKPIRPHLEAMLIYMVLSSISLLTVALNLLVIISISHRQLQTPRNLILLSLAFSDFFVGLIMIFQIMITDGCWLLGDLMCSLWLILLSIITSSSVGTMVLISVDRYVAICYPLHYFTKVKPKRVQVCVCLCWMFAALIYSLLMKNNLQNPGRYNSCIGECVFEINYIANLFDLIITFIFPITVIIILYIRIFAVAVYQARAMRSHILVVTMKVTVKKSELKAARNLGVVVVVFLICVCPYYCFALTSQNNLYTASSVTIVVWLFHFNSCLNPLIYAILYPWFRKSIMVIVTLQILKPGSCQTNML
>XPLOC_55.1.TAAR.1R.337.7tm_1.exons2.chrXVI.Gasterosteus_aculeatus
METLVGTDLCFPQLINTSCRKTIRPQLEEILIYVLLSSISLLTVALNLLVIISISHFLNIDTNIDIFPSRQLQTPPNLLLRSLAVSDLFVGLFMIFQIMIIEGCWLFGDLMCSLWLILSSIVVLSSVGTMVLISVDRYVAICYPLHYFTKVKPERVQVCVCLCWMFAALIYSLLLKNNLQHPGRYNSCIGECVFDVNYIVNLLDLIVTFIFPITVIIILYIKIFVVAVYHARAMRSHIAVVTTKVTVKKSELKAARNLGVVVVVFLICICPYYCFALTSQNNLYTASSVTIVVWLFHFNSCLNPLIYAILYPWFRKSIKVIVTLQILKHGSYQANML
>XPLOC_56.1.TAAR.1R.337.7tm_1.exons2.chrXVI.Gasterosteus_aculeatus
METLVGTELCFPQLINTSCRKTIRPHLEAMLIYILLSSISLLTVALNLLVIISISHFKLLIRIQYFFPSRQLQTPTNLFLLSLAVSDFFMGLNMIFQIMIIEGCWLFSDLMCSLWLILSSIIISSSVGTMVLISVDRYVAICYPLHYFTKVKPKTVQVCVCLCWMFAASFTGLLLKNNLQHPGRYNSCIGECVFDMNYIAYVFDLIVTFIFPITVVVILYIRIFAVAVYQARAMRSHIAVVTLKVTVKKSEMKAARNLGVVVVVFLICICPYYCFVLTSQNNLYTISSITIVIWLFQCNSCFNPLIYAILYPWFRKSIRLIVTLQILKPGSYRTNML
>XPLOC_57.1.TAAR.1R.326.7tm_1.exons2.chrXVI.Gasterosteus_aculeatus
METLVGTELCFPQLINTSCRKPIRPHLEAMLIYIVLSSISLLTLALNLLVIISISHFKRQLQTPTNLLLLSLAVSDFFMGLNMIFQIMIIEGCWLFSDLMCSLWLILSSIIISSSVGTMVLISVDRYVAICYPLHYFTKVKPKAVQVCVCLCWMFAALIYSLLMKNNLQHPGRYNSCIGECVIDMNYIAYVFDLIVTFIVPITVIVILYIRIFAVVVYQARAMRSHIVVVTTKVTVKKSEMKAARNLGVVVVLFMICVCPYYCFVLTSQNNLYTISSATIVIWLFQCNSCFNPLIYAILYPWFRKSISLIVTLQILKPGSYRINML
>XPLOC_64.1.TAAR.1R.330.7tm_1.exons2.chrXVI.Gasterosteus_aculeatus
MKSLEDDELCFPHLLNSSCRKVVRPHFVSIITYILLSSISLLTVTLNLLVIISISHFRRQLHTPTNLLLLSLAFSDFFVGLIMFFQVVLTEGCWFLGDLICTLYQYLAYIITSSSVGTMVLISVDRYVAICEPLHYSNKVTQKRVQISVCLCWTCSAFLHSVLLKDNLEEPGTYNSCFGECVVVINYIAGLADLFFTFIGPVTVIIVLYMRVFVVAVTQARIMRSHVAVLPLKVSMNITAKKSEMKAARTLGVVIVVFLLCLCPYYCVALSDQDTLFNVSSATIVTCVFYFNSCLNPLIYAFFYPWFRRSMKLIVTLEILQPGSCERNLL
>XPLOC_65.1.TAAR.1R.326.7tm_1.exons2.chrXVI.Gasterosteus_aculeatus
METLVGTELCFPQLINTSCRKTIRPHLEAMLIYIVLSSISLLTVALNLLVIISISHFRRQLHTPTNLLLLSLAVSDFFVGLFMIFRIIIIDGCWLLGDLMCSLWLIISSTIISSSIGTMVLISVDRYVAICYPLHYFIKVKPRRVQVCVCLCWMFAALYNSELMKDNLQHPGRYNSCIGECIIDIDYIANLLDLIISFIFPITLIVILYIRIFGVAVYQARAMRSHIAVVTTKETVTKSEMKAARNLGVVVVVFLICAFPYYCFVLTSQNNVYTASSVTIVIWLFYLNSCLNPLIYATLYPWFRKSIKVIVTLQILKPGSSRANML
>XPLOC_66.1.TAAR.1R.323.7tm_1.exons2.chrXVI.Gasterosteus_aculeatus
ELCFPHINSSCRKAVRPHFVSMFTYILLSSISLLTVTLNLLVIISISHFRLRQLHTSTNLLLLSLGVSDFFVGLIVFFQILLIDGCWFLGDLVCILYLYVAYVITSASVGTMVLISVDRYVAICEPLHYSNKVTQKRVKICVCLCWTCSAFLHSVLLKDNLEEPGRYNSCFGECVIVINYIAGRADLFFTFIGPVTVIIVLYMRVFVVAVTQARVMRSHVAVLPLKVSMNITAKKSEMKAARTLGVVIVVFLLCLCPYYCVALSGQDTLLDASSATIVICVFYFNSCLNPLIYAFFYPWFRRSMKLIVTLEILQPGSCERNLL
>XPLOC_67.1.TAAR.1R.329.7tm_1.exons2.chrXVI.Gasterosteus_aculeatus
MKSLVEDELCFPHLNSSCRKVVRPHFVSMFTYILLSSISLLTVTLNLLVIISISHFRRQLHTPTNLLLLSLAVSDLFVGLIVFFQILLIDGCWFLGDLVCILYLYVAYVITSASVGTMMLISVDRYVAICEPLHYSNKVTQKRVTICVCLCWTCSAIYSTLLLKDNLEEPGRYNSCFGECVIVINYIAGLADLFFTFIGPVTVIIVLYMRVFVVAVTQARVMRSHVAVLPHKFSVNKTAKKSELKAARTLGVVIVVFLLCFCPYYCVSLSGQDTYLDASSATIVICVFYFNSCLNPLIYAFFYPWFRRSMKLIVTLEILQPGSCERNLL
>XPLOC_70.1.TAAR.1R.308.7tm_1.exons2.chrXVI.Gasterosteus_aculeatus
ELCFPHINSSCRKVVRPHFVSMLTYILLSSISLLTVTLNLMVIISISHFRAVSDFFVGLIVFFQIVLIEDCWFLGDHMCILYTFLDYIITSASVGTMVLISVDRYVAICEPLHYSNKVTQKRVTICVCLCWTGSAIYSTLPLKDNLTEPGRNNSCFGECVIVINYIAGLADLFLIFIGPVTVIIVLYMRVFVVAVTQARVMRSHVAVLPHKFSMNITAKKSEMKAARTLGVVIVVFLLCVCPYYCVALSDQDTLINVSSGTIVVCVFYFNSCLNPLIYAFFYPWFRRSMKLIVTLEILQPGSCERNLL
>XPLOC_71.1.TAAR.1R.349.7tm_1.exons2.chrXVI.Gasterosteus_aculeatus
LSLTMKSLEEDELCFPHLNSSCRKAMRPHFVSMLTYILLSSISLLTVTLNLMVIISISHFRRQLLQTMINLLISYLLRQLHTPTNLLLLSLAVSDFFVGLFVFFQIVLIEGCWFLGDLICILYSFLDFTITSSSVGTMVLISVDRYVAICEPLHYSNKVTQKRVKICVCLCWTCSAFLQTLLLKDNLEEPGRYNSCFGECVIVINYIAGRANLFLTFICPVTVIIVLYMRVFVVAVTQARVMRSHVAVLPHKFSMNITAKKSEMKAARTLGVVIVVFLLCLCPYYCVSLSGQDTLINASSATIVICLFYFNSCLNPLIYAFFYPWFKKSMNLIVTLEILQPGSCERNLL
>XPLOC_72.1.TAAR.1R.282.7tm_1.exons1.chrXVI.Gasterosteus_aculeatus
MMCLLFSYLLRQLHTPTNLLLLSLAVSDFFVGFIVFFQIVVIEGCWFLGDLMCILYIFLDYIITSASVGTMVLISVDRYVAICEPLHYSNKVTQKRVKISVCLCWTCSAFLQTLLLKDNLEEPGRYNSCFGECVVVINYIAGLADLFFTFIGPVTVIIVLYMRVFVVAVTQARVMRSHVAVLPHKFSMNITAKKSEMKAARTLGVVIVVFLLCVCPYYCVLLSAQDTLFNISSAAFVTCVFYFNSCLNPLIYAFFYPWFTKSMKLIVTLEILQPGSCERNLL
>XPLOC_73.1.TAAR.1R.326.7tm_1.exons2.chrXVI.Gasterosteus_aculeatus
METLVATELCFPQLINTSCRKTIRPHLEAMLIYILLSSISLLTVALNLLVIISISHFKRQLQSPTNLLLLSLAVSDFFVGLLMIFQIMMIDGCWLLGDLMCSLWFILTIIVFSSSVGTMVLISVDRYVAICYPLHYFAKVKPESVKVCVCLCWMFAALYNSLMIKDNLRHPGRYNSCIGECVIDIEYITVLFDLIVTLIFPITVIIILYIRIFGVAVYQARAMRSHIADVTLKVTVKKSEMKAARNLGVVVVVFMICICPYYCFVLTSRNNMYTASSVTFVIWLLYCNSCLNPLIYAILYPWFRKSIKVIVTLQILKPGSRRTNML
>XPLOC_1.2R.1.TAAR.2R.330.7tm_1.exons..Gasterosteus_aculeatus
MEPVLCYESRNGSCLRTIYSLPIQITVYMILGVIVVLTVFGNLLVTVSIAYFKQLHTPTNYLISSLAVCDLLLGLLVMFPSMVQCVESCWYFGDVFCKVYMSSDVMLCTTSILNLLFISIDRHYAICQPLRYREKISVNVVLIMILLSWTISGLIGFGMIFLKLNFWGIEEFYSNHIVCEGECILFQTGLSSIMSSVLSFYIPGIILLSVYLKIFLVARRQYSIQIASRTCSEGISNTSQKKATKTLAIIMGAFLSFWTPFFVCNIVDPFISYSTPPALFKTLVWLGYFNSTVNPLIYAFFYSWFRKALKLFTSGIMFKADISETTLFTL
>XPLOC_2.2R.1.TAAR.2R.326.7tm_1.exons..Gasterosteus_aculeatus
MNVSEGRLLCFPGLNSSCTRLPKPRSEAALLYALLACVSLLTVALNLLVIVSIAHFRQLHNPTNTLLLSLAVSDLVVGLLVMPVEGLRYTETCWLLGELMCALAPYVSYSLLSASVGNMVLISIDRYMAICDPLLYASKITPNRVKASVCVCWSCSILYNGCILMGHLGQPDRFSSCYGECVVVISHVAGTIDLFLSFLGPCTVMVVLYMRVFVVAVSQLRVIRLQIVAVKVTPSAKRSERKAATTLGIVIAVFLMCFCPYYYPSLAGEDTSTSLSYYALVSWIMLLNSCVNPLIYALFYPWFRKAIKLIITLRILQPHSQEYKLL
>LOCXPTAAR3.82.HIT1.TAAR.2R.316.7tm_1.exons2.chrIX.Gasterosteus_aculeatus
MDGMEGAQLCFPQLLNSSCRGLLRPRTESVLLYTLLSSMAVLTVLLNLLVIISISHFAQLHTPTNLLLLSLAISDLLVGLLVMPSEMVSVIETCWLLGDLLCTLSTMMGSTLVSASVGNMVLISIDRYVAICYPLQYPIQITRSRIELCVCVCVCDRLRQPDRDNSCDGECKVVINNVSGAIDLVFTFFAPCSVIVVLYVRVFTVAVSQARVGSHFTAVGAVKITAKKSERKAARTLGMVILVFLISFCPFYYPALAGQEISNNASSWVIVSWLLFFNSCLNPLIYALFYPWFRKAVKLIVTLKILEQNSSQENII
>LOCXPTAAR4.84.HIT1.TAAR.2R.325.7tm_1.exons2.chrUn.Gasterosteus_aculeatus
METLVGTELCFPQLINTSCRKPIRPHLEAMLIYILLSSISLLTLALNLLVIISISHFKQLHTPTNLILLSLAVSDFFVGLFVIFQIMIIEGCWLLGDLMCSLWLILSSIIMSSSIGTMVLISVDRYVAICYPLHYFTKVKPKRIRVCVCLCWMFAALFNSLLLKNNLQHPGRYNSCIGECVIEMNYIANVFDLILSFFFPITVIVILYIRIFGVVVYQARAMRPHIAVVTMKVAVKKSEMKAARNLGVVVVVFLICVCPYYCFTLTSQNNLYTSLSVTILVWLFQFNSCLNPLIYATLYPWFRKSIKVIVTLQILKPGSYRTNML
>LOCXPTAAR5.124.HIT1.TAAR.2R.325.7tm_1.exons2.chrUn.Gasterosteus_aculeatus
METLVGTELCFPQLVNTSCRKTIHPHIAAILIYILLSSISLLTVALNLLVIISISHFRQLQTPTNLILLSLSVSDFFIGLFMIFQIMLIDGCWLLGDLMCSLWLILSSTIFLSSVGTMVLISVDRYVAICYPLHYFTKVKPKRVQVCVCLCWMFAALIYSVLLKNNLQHPGRYNSCIGECVFDMNYIASLFDLFVTFIFPITVIIILYIRIFCVAVYQARAMRSHIAVVTTKVTVKKSEMKAARNLGVVVVVFMISVCPYYCFVLTSQNNVYTSSSVTIVIWFFQFNSCLNPLIYATLYPWFRKSIKVIVTLQILKPGSYRTNVL
>LOCXPTAAR21.74.HIT1.TAAR.2R.291.7tm_1.exons2.chrUn.Gasterosteus_aculeatus
ELCFPHLLNSSCRKAMRPHFVSMLTYILLSSISLLTVTLNLLVIISISHFRQLHTSTNLLLVSLGVSDFFVGLIVFFQILLIDGCWFLGDLICILYLYVAYVITSASVGTMVLISVDRYVAICEPLHYSNKVTQKRVKICVCLCWTCSAFLQTLLLKDNLEEPGRYNSCFGECVVVINYIAGLADFFFSFIGPVTVIIVLYMTVFVVAVTQARVMRSHVAVLPLKVSMNITAKKSEMKAARTLGVVIVVFLLCLCPYYCFSLSGQDTLFNVSSAAFVICVFYFNSCLNPLI
>LOCXPTAAR6.77.HIT1.TAAR.2R.325.7tm_1.exons2.chrUn.Gasterosteus_aculeatus
METLVGTELCFPQLMNTSCRKTIRPHLEAMLIYIVLSSISLLTVALNLLVIISISHFKQLQTPTNLLLLSLAVSDFFVGLFMIFQIMLIDGCWLFSDLMCSLWLVLSSIIMSSSIGTMVLISVDRYVAICYPLHYFTIVKPKRVQVCVCLCWMFAALIYSLLLKNNLQHPGRYNSCIGECVIDVNYIASLLDLIVTFIFPITVIVILYIRIFVVVVYQARAMRSHIAVVTTKVTVKKSEMKAARNLGVVVAVFMICICPYYCFVLTSQINVYTASSVTIVIWLTNSNSCFNPLIYAILYPWFRKSIRLIVTLQILKPGSYRTNML
>LOCXPTAAR7.78.HIT1.TAAR.2R.324.7tm_1.exons2.chrVIII.Gasterosteus_aculeatus
METLVGTELCFPQLINTSCRKTIHPHLEATLIYILLSSISLLTVVLNLLVIISISHFKQLQTPTNLLLLSLAVSDFFMGLFMIFQTMIEGCWLLGDVMCYLWLILSSVVFLSSIETMVLISVDRYVAICYPLHYFTKVKRKSVQVCVCLCWMFAALINSVLLKNNLQHPGRYNSCIGQCVIDRNYIASIFDLIVTFIFPITVIIILYMRIFVVAVYQARAMRSHIAVVTLKATVKKSEMKAARNLGVLVVVFLICICPYYCFVLTSQNNVYPTSSVTIVIWLSNCNSCLNPLIYAILYPCFRKSIKVIVTLQILKSGSYRTNML
>LOCXPTAAR7.80.HIT1.TAAR.2R.324.7tm_1.exons2.chrVIII.Gasterosteus_aculeatus
METLVGTELCFPQLINTSCRKTIHPHLEATLIYILLSSISLLTVVLNLLVIISISHFKQLQTPTNLLLLSLAVSDFFMGLFMIFQTMIEGCWLLGDVMCYLWLILSSVVFLSSIETMVLISVDRYVAICYPLHYFTKVKRKSVQVCVCLCWMFAALINSVLLKNNLQHPGRYNSCIGQCVIDRNYIASIFDLIVTFIFPITVIIILYMRIFVVAVYQARAMRSHIAVVTLKATVKKSEMKAARNLGVLVVVFLICICPYYCFVLTSQNNVYPTSSVTIVIWLSNCNSCLNPLIYAILYPCFRKSIKVIVTLQILKSGSYRTNML
>XPLOC_17.2R.1.TAAR.2R.325.7tm_1.exons..Gasterosteus_aculeatus
METLVGTELCFPQLLNTSCRKTILPHLEEMLIYILLSSISLLTIALNLLVIISISHSRQLQTPTNLLLLSLAVSDFFMGLNTIFQIIMIDGCWLLGDLMCSFWLILSAILFLASIGTMVLISVDRYVAICYPLHYFTKIKTKRVQVCVCLCWMFAASLNSLLLKNNLQHPGRYNSCIGECVIDINYITSLLDLIVTFIFPITVIVILYIRIFVVAVYQARAMRSHIAVVTTKATVKKPEMKAARNLGVVVVVFLICVCPYYCFVLTSQNNVYTTSSLTIVIWLFNCNSCLNPLIYATLYPWFRKSIKVIATLEILKPGSCRTNML
>XPLOC_22.2R.1.TAAR.2R.324.7tm_1.exons..Gasterosteus_aculeatus
MESVGTELCFPQLINTSCRKQIRPHLEAMLIYILLSSISLFTVALNLLVIISISHSRQLHTPTNLLLLSLAISDFFMGLNMIFQIRMMDGCWLFGDLMCSLLLILASIIFLASVGTMVLISVDRYVAICYPLHYFTKIKTKRVQVCVCLCWMFAALIYSALLRNNLQHPGRYNSCIGECVIDMNYIASLLDLIVSFIVPITVIVILYIRIFVVAVYQARAMRPHIAVVTMKVTVKKSEMKAARNLGVVVVVFLICVCPYYCFVLTSQNNVYTTSSVTILIWLLNCNSSLNPLIYATLYPWFRKSIKVIVTLEILKPGSYRTNML
>XPLOC_23.2R.1.TAAR.2R.322.7tm_1.exons..Gasterosteus_aculeatus
ASQLCFPQLLNVSCRKPSVLWNDAVLSLALMSVSALTVALNLVVIISVSLFRQSLNPQQRHLHTPTNILIVSLAVSDLFVGLLVMPVEILFRVSCWFLGDLVCALFNYVFFIITSVSVGTMVLISLDRYLSICEPLHYATRVTVKRVRCSVCTCWLCSVCYSGVLASDGVTPSGRYSSCHGECLIVIDYVTVTVDLVVTFGVPVSVIVVLYMRVFAVAASQARSLRSHVLVVTHQLPVGQRAKKSELKAARTLGVLVVLFLICFCPYYIVSLVGYSQLSNLYMSFVLYLFYLNSCLNPLIYALFYPWFRKAVKRIVTLQTGS
>XPLOC_26.2R.1.TAAR.2R.325.7tm_1.exons..Gasterosteus_aculeatus
METLVGTELCFPQLINTSCRKQIRPHLEAMLIYIVLSSISLLTVALNLLVIISISHSRQLQTPTNLLLLSLAVSDFFVGLFMIFQIMIIDGCWLFSDLMCSLWLVLLSILFLTSIGTMVLISVDRYVAICYPLHYFTKVKPKRVQVCVCLCWMFAASFTGLLLKNNLQHPGRYKSCIGECVYDMNYIANVFDLIISFLFPITVIVILYIRIFVVAVYQARAMRSHIAVVTKKVTVKKSEMKAARNLGVVVVVFLICVCPYYCFVLTSPYNVYTTASVTIVIWLSNCNSCLNPLIYAILYPWFRKSIKVIVTLQILKSGSYRTNML
>XPLOC_29.2R.1.TAAR.2R.303.7tm_1.exons..Gasterosteus_aculeatus
KDDELCFPHLLNSSCRKAVRPHFVSMLTYILLCSIALLTVTLNLLVIISISHFRYSFFKFSLQKAAGFLGDLVCILYLYVAYVITSASVGTMMLISVDRYVAICVHLHYSNKVTQKRVQICVCLCWTCSAFLHSLLLKDNLEEPGRYNSCFGECVIVINYIAGLADLFFTFICPVTVIIVLYMRVFVVAVTQARVMRSHVAVFPLKVSMNITAKKSEMKAARTLGVVIVIFLLCFCPYYCVALSDQDTLFNVSSATIVICVFYFNSCLNPLIYAFFYPWFRRSMKLIVTLEILQPGSCERNLL
>XPLOC_30.2R.1.TAAR.2R.329.7tm_1.exons..Gasterosteus_aculeatus
MRSLEEDELCFPHLLNSSCRKAMRPHFVSMLTYILLSSISLLTVTLNLLVIISISHFRQLHTPTNLLLLSLAVSDFFVGLIVFFQIVLIEGCWFLGDLMCILYIVLDYIVTSASVGTMVLISVDRYVAICEPLHYSNKVTQKRVKICVCLCWTCSAFLQTLLLKDNLEEPGRYNSCFGECVIVINYIAELADLFFTFICPVTVIIVLYMRVFVVAVTQARVMRSHVAVLPHKFSMNITAKKSEMKAARTLGVVIVVFLLCVCPYYCVLLSGQDTVFNVSSAAFVMCVFSFNSCLNPLIYAFFYPWFRKSLKLIVTLEILQPGSCERNLL
>XPLOC_31.2R.1.TAAR.2R.325.7tm_1.exons..Gasterosteus_aculeatus
METLVGTELCFPQLINTSCRKTIRPHLKAMLIYIVLSSISLLTVALNLLVIISISHSRQLQTPTNLLLLSLSVSDFFVGLFMIFQIMITDGCWLLGDLMCSLWLILASIITSSSIGTMVLISVDRYVAICYPLHYFTKVKPKTVQVCVCLCWMFAASFTGLLMKDNLQHPGRYKSCIGECVIDVNYIANVFDLIVTFIFPITVIVILYIRIFGVAVYQARAMRSHIAVVTTKVTVKKSEMKAARNLGVVVVVFLLCVCPYYCFVLTSQNNLYTISSATFVIWLFYCNSCLNPLIYAILYPWFRKSIRLIVTLQILKSGSYRTNVL
>XPLOC_37.2R.1.TAAR.2R.324.7tm_1.exons..Gasterosteus_aculeatus
METLVGTELCFPQLINTSCRKPIRPHLEAMLIYMVLSSISLLTVALNLLVIISISHRQLQTPRNLILLSLAFSDFFVGLIMIFQIMITDGCWLLGDLMCSLWLILLSIITSSSVGTMVLISVDRYVAICYPLHYFTKVKPKRVQVCVCLCWMFAALIYSLLMKNNLQNPGRYNSCIGECVFEINYIANLFDLIITFIFPITVIIILYIRIFAVAVYQARAMRSHILVVTMKVTVKKSELKAARNLGVVVVVFLICVCPYYCFALTSQNNLYTASSVTIVVWLFHFNSCLNPLIYAILYPWFRKSIMVIVTLQILKPGSCQTNML
>XPLOC_38.2R.1.TAAR.2R.336.7tm_1.exons..Gasterosteus_aculeatus
METLVGTDLCFPQLINTSCRKTIRPQLEEILIYVLLSSISLLTVALNLLVIISISHLNIDTNIDIFPSRQLQTPPNLLLRSLAVSDLFVGLFMIFQIMIIEGCWLFGDLMCSLWLILSSIVVLSSVGTMVLISVDRYVAICYPLHYFTKVKPERVQVCVCLCWMFAALIYSLLLKNNLQHPGRYNSCIGECVFDVNYIVNLLDLIVTFIFPITVIIILYIKIFVVAVYHARAMRSHIAVVTTKVTVKKSELKAARNLGVVVVVFLICICPYYCFALTSQNNLYTASSVTIVVWLFHFNSCLNPLIYAILYPWFRKSIKVIVTLQILKHGSYQANML
>XPLOC_39.2R.1.TAAR.2R.335.7tm_1.exons..Gasterosteus_aculeatus
METLVGTELCFPQLINTSCRKTIRPHLEAMLIYILLSSISLLTVALNLLVIISISHLLIRIQYFFPSRQLQTPTNLFLLSLAVSDFFMGLNMIFQIMIIEGCWLFSDLMCSLWLILSSIIISSSVGTMVLISVDRYVAICYPLHYFTKVKPKTVQVCVCLCWMFAASFTGLLLKNNLQHPGRYNSCIGECVFDMNYIAYVFDLIVTFIFPITVVVILYIRIFAVAVYQARAMRSHIAVVTLKVTVKKSEMKAARNLGVVVVVFLICICPYYCFVLTSQNNLYTISSITIVIWLFQCNSCFNPLIYAILYPWFRKSIRLIVTLQILKPGSYRTNML
>XPLOC_40.2R.1.TAAR.2R.335.7tm_1.exons..Gasterosteus_aculeatus
METLVGTELCFPQLINTSCRKPIRPHLEAMLIYIVLSSISLLTLALNLLVIISISHLLIRIQYFFPSRQLQTPTNLLLLSLAVSDFFMGLNMIFQIMIIEGCWLFSDLMCSLWLILSSIIISSSVGTMVLISVDRYVAICYPLHYFTKVKPKAVQVCVCLCWMFAALIYSLLMKNNLQHPGRYNSCIGECVIDMNYIAYVFDLIVTFIVPITVIVILYIRIFAVVVYQARAMRSHIVVVTTKVTVKKSEMKAARNLGVVVVLFMICVCPYYCFVLTSQNNLYTISSATIVIWLFQCNSCFNPLIYAILYPWFRKSISLIVTLQILKPGSYRINML
>XPLOC_45.2R.1.TAAR.2R.332.7tm_1.exons..Gasterosteus_aculeatus
MKSLEDDELCFPHLLNSSCRKVVRPHFVSIITYILLSSISLLTVTLNLLVIISISHFYLLRQLHTPTNLLLLSLAFSDFFVGLIMFFQVVLTEGCWFLGDLICTLYQYLAYIITSSSVGTMVLISVDRYVAICEPLHYSNKVTQKRVQISVCLCWTCSAFLHSVLLKDNLEEPGTYNSCFGECVVVINYIAGLADLFFTFIGPVTVIIVLYMRVFVVAVTQARIMRSHVAVLPLKVSMNITAKKSEMKAARTLGVVIVVFLLCLCPYYCVALSDQDTLFNVSSATIVTCVFYFNSCLNPLIYAFFYPWFRRSMKLIVTLEILQPGSCERNLL
>XPLOC_46.2R.1.TAAR.2R.324.7tm_1.exons..Gasterosteus_aculeatus
METLVGTELCFPQLINTSCRKTIRPHLEAMLIYIVLSSISLLTVALNLLVIISISHRQLHTPTNLLLLSLAVSDFFVGLFMIFRIIIIDGCWLLGDLMCSLWLIISSTIISSSIGTMVLISVDRYVAICYPLHYFIKVKPRRVQVCVCLCWMFAALYNSELMKDNLQHPGRYNSCIGECIIDIDYIANLLDLIISFIFPITLIVILYIRIFGVAVYQARAMRSHIAVVTTKETVTKSEMKAARNLGVVVVVFLICAFPYYCFVLTSQNNVYTASSVTIVIWLFYLNSCLNPLIYATLYPWFRKSIKVIVTLQILKPGSSRANML
>XPLOC_48.2R.1.TAAR.2R.275.7tm_1.exons..Gasterosteus_aculeatus
YLLRQLHTPTNLLLLSLAVSDLFVGLIVFFQILLIDGCWFLGDLVCILYLYVAYVITSASVGTMMLISVDRYVAICEPLHYSNKVTQKRVTICVCLCWTCSAIYSTLLLKDNLEEPGRYNSCFGECVIVINYIAGLADLFFTFIGPVTVIIVLYMRVFVVAVTQARVMRSHVAVLPHKFSVNKTAKKSELKAARTLGVVIVVFLLCFCPYYCVSLSGQDTYLDASSATIVICVFYFNSCLNPLIYAFFYPWFRRSMKLIVTLEILQPGSCERNLL
>XPLOC_50.2R.1.TAAR.2R.333.7tm_1.exons..Gasterosteus_aculeatus
METLPGDYLCFPQLNSSCKKPAHPHTEAMLVYVLLSSISLITVVLNVLVIISISHFRSIQRQLHSPTNLLILSLAVSDLLVGLLLMPVEIIYIEACWFLGDILCTTYYLVDYVITSASVANMVLISVDRYIAICEPLHYPTKVTKRRVQNCVCFCWIWSAIFRIFLLYDHLEKPGSSNSCLGECVVIINYAAGVADLVFTFIIPILCIIVLYLRVFVVALSQARAMRSRVAASTTRRSGATTVKKTEMKAARTLGLVILVFLFCFCPYYYPALAGKDTSIDASSAAFEIWLAHFNSCLNPVIYAFFYPWFRKSIQLILTLQILKPGSCDANVL
>XPLOC_51.2R.1.TAAR.2R.314.7tm_1.exons..Gasterosteus_aculeatus
MKSLEDDELCFPHINSSCRKVVRPHFVSMLTYILLSSISLLTVTLNLMVIISISHFAVSDFFVGLIVFFQIVLIEDCWFLGDHMCILYTFLDYIITSASVGTMVLISVDRYVAICEPLHYSNKVTQKRVTICVCLCWTGSAIYSTLPLKDNLTEPGRNNSCFGECVIVINYIAGLADLFLIFIGPVTVIIVLYMRVFVVAVTQARVMRSHVAVLPHKFSMNITAKKSEMKAARTLGVVIVVFLLCVCPYYCVALSDQDTLINVSSGTIVVCVFYFNSCLNPLIYAFFYPWFRRSMKLIVTLEILQPGSCERNLL
>XPLOC_52.2R.1.TAAR.2R.290.7tm_1.exons..Gasterosteus_aculeatus
FIRQLLQTMINLLISYLLRQLHTPTNLLLLSLAVSDFFVGLFVFFQIVLIEGCWFLGDLICILYSFLDFTITSSSVGTMVLISVDRYVAICEPLHYSNKVTQKRVKICVCLCWTCSAFLQTLLLKDNLEEPGRYNSCFGECVIVINYIAGRANLFLTFICPVTVIIVLYMRVFVVAVTQARVMRSHVAVLPHKFSMNITAKKSEMKAARTLGVVIVVFLLCLCPYYCVSLSGQDTLINASSATIVICLFYFNSCLNPLIYAFFYPWFKKSMNLIVTLEILQPGSCERNLL
>XPLOC_53.2R.1.TAAR.2R.282.7tm_1.exons..Gasterosteus_aculeatus
MMCLLFSYLLRQLHTPTNLLLLSLAVSDFFVGFIVFFQIVVIEGCWFLGDLMCILYIFLDYIITSASVGTMVLISVDRYVAICEPLHYSNKVTQKRVKISVCLCWTCSAFLQTLLLKDNLEEPGRYNSCFGECVVVINYIAGLADLFFTFIGPVTVIIVLYMRVFVVAVTQARVMRSHVAVLPHKFSMNITAKKSEMKAARTLGVVIVVFLLCVCPYYCVLLSAQDTLFNISSAAFVTCVFYFNSCLNPLIYAFFYPWFTKSMKLIVTLEILQPGSCERNLL
>XPLOC_54.2R.1.TAAR.2R.325.7tm_1.exons..Gasterosteus_aculeatus
METLVATELCFPQLINTSCRKTIRPHLEAMLIYILLSSISLLTVALNLLVIISISHSRQLQSPTNLLLLSLAVSDFFVGLLMIFQIMMIDGCWLLGDLMCSLWFILTIIVFSSSVGTMVLISVDRYVAICYPLHYFAKVKPESVKVCVCLCWMFAALYNSLMIKDNLRHPGRYNSCIGECVIDIEYITVLFDLIVTLIFPITVIIILYIRIFGVAVYQARAMRSHIADVTLKVTVKKSEMKAARNLGVVVVVFMICICPYYCFVLTSRNNMYTASSVTFVIWLLYCNSCLNPLIYAILYPWFRKSIKVIVTLQILKPGSRRTNML
>LOCXPTAAR26.88.HIT1.TAAR.2R.333.7tm_1.exons1.chrXVIII.Gasterosteus_aculeatus
MEPEETDNGFNAVSDLHPCYESDNGTYSFTSNFSISCVSLYVFLGGLSVVTICGNLLVIISVSYFKQLHVATNFLILSLAVADLLVGVVVFPFSMVFTVTSCWHHEGLFCKVRGGFDVTLSTASILHLCCISIDRYYAVCQPLSYKSKVNDRVTGMMILMSWAVPLLIGICIIIAGFNQGKCEESCLIDALISTTLACIFSFYIPVIIMLSIYLKIFLVAKRQAISIQITTGLTKKSGTTVSKRERKATKTLAIVLGVFLLCWAPYFLCMIFQPITYNVTPIAVIETLNWLTLSNSMLNPFIYAFFYSWFRSAFKMIISGKVFWGNLENSKLL
>LOCXPTAAR27.89.HIT1.TAAR.2R.333.7tm_1.exons1.chrXVIII.Gasterosteus_aculeatus
MEPEETDNGFNAVSNLHPCYESDNGTYSFTSNFSISCVSLYVFLGGLSVVTICGNLLVIISVSYFKQLHVATNFLILSLAVADLLVGVVVFPFSMVFTVTSCWHHEGLFCKVRGGFDVTLSTASILHLCCISIDRYYAVCQPLSYKSKVNDRVTGMMILMSWAVPLLIGICIIIASFNQEKCEESCLTDALISTTLACIFSFYIPVIIILSTYLKIFLVAKRQAISIQNTTGLTKKSGTTVSKRERKATKTLAIVLGFFLLCWAPYFLCVPFNPFSKNSVPTPVIETLNWLTLSNSMLNPFIYAFFYSWFRSAFKMILCGKVFWGNFANSKLL
>LOCXPTAAR28.90.HIT1.TAAR.2R.333.7tm_1.exons1.chrXVIII.Gasterosteus_aculeatus
MEPEETDNGFNAVSDLHPCYESDNGTYSFTSNFSISCVSLYVFLGGLSVVTICGNLLVIISVSYFKQLHVATNFLILSLAVADLLVGVVVFPFSMVFTVTSCWHHEGLFCKVRGGFDVTLSTASILHLCCISIDRYYAVCQPLSYKSKVNDRVTGMMILMSWAVPLLIGICIIIAGFNQGKCEESCLIDALISTTLACIFSFYIPVIIMLSIYLKIFLVAKRQAISIQITTGLTKKSGTTVSKRERKATKTLAIVLGVFLLCWAPYFLCMIFQPITYNVTPISVIETLNWLALSNSMLNPFIYAFFYSWFRSAFKIIICGKVFWGNFANSKLL
>LOCXPTAAR29.91.HIT1.TAAR.2R.331.7tm_1.exons1.chrXVIII.Gasterosteus_aculeatus
MKLDMEINKTNVLTEIHPCYEIDVSYVLAINPSAECALFHIFLGLLSAITVCGNLLVIIAIIYFKQLQNSTNFLILSLAVADLLVGVLVFPLTMQFSITLCLYDEDIFCKVRSTFDVLLCTCSILNLCCISVDRYYAVCQPLTYRAKINNHVVAIMILVSWGASIVIGISFIIIGIYQEKCAAKCAIVALMANILGLIFSFYLPTIVMLFIYLKIFLVAQRQARRIQNTTSQRTKGGGTVKMERKATKTLAIVMGLFLIAWLPFFLCTTVLSFSRVNVPLPLIELLNWFALSNSTLNPFIYAFFYSWFRSAFRIIISGKIFQGNLKNTNLH
>LOCXPTAAR25.93.HIT1.TAAR.2R.324.7tm_1.exons2.chrXXI.Gasterosteus_aculeatus
METLVGTELCFPQLINTSCRKPIRPHLEAMLIYMLFSSISLLTVALNLLVIISISHFKQLQTPTNLLLLSLAFSGLFVGIFLIFQIMLIDGCWLLGDVMCSLWLILSSFITSSSIGTMALISVDRYVAICYPMHYFTKVKPKRVQVCVCLCWMFAALFNSVLLKDTLQHPGRYNSCIGVCVIEINYIASLLDLIVSFLFPITVIIILYVRIFGVVVYQARAMRSHIAVVSMKVTVKKSEMKAARNLGVVVVVFLICFCPYCCFVLTSQNNLYTASSVIIVIWLLYFNSCLNPLIYAVLYPWFRKSIKVIVALQILQPGSSRANL
>LOCXPTAAR30.100.HIT1.TAAR.2R.329.7tm_1.exons2.chrXXI.Gasterosteus_aculeatus
MKSLEEDEICFPHLLNFSCRKAVNPHFVFMLTYILLSSISLLTVTLNLLVIISISHFKQLHTPTNLLLLSLAVSDFFVGLILLFQTMLIDGCWFLGDFMCILYIFLNYIVVSSSVGTMVLISVDRYVAICEPLHYSNKVTQKRVNICVCLCWTCSAFLLILLLKDNLKKNGRYTSCIGECVIVVNYIAELADFFLTFIGPVTVIIVLYMRVFVVAVTQARAMRPHVAASPLKFSMTITAKKSEMKAARTLGVVIVVFLLCVCPYYCFALSGHDSLISLSSVNILICVFYFNSCLNPLIYAFFYPWFRKSMKLIVTLKILQPGSCERNLL
>LOCXPTAAR31.102.HIT1.TAAR.2R.329.7tm_1.exons2.chrXXI.Gasterosteus_aculeatus
MKSLEEDEICFPHLLNFSCRKAVNPHFVFMLTYILLSSISLLTVTLNLLVIVSISHFKQLHTPTNLLLLSLAVSDFFVGLILLFQTMLIDGCWFLGDLMCILYIFLNYIVTSSSVGTMVLISVDRYVAICEPLHYSNKVTQKRVNICVCLCWTCSAFLLILLLRDNLKKTGRYTSCIGECVIVVNYIAELADLFLTFIGPVTVIIVLYMRVFVVAVTQARAMRPHVAASPLKFSMTITAKKSEMKAARTLGVVIVVFLLCVCPYYCFALSGHDSLISLSSVNILICVFYFNSCLNPLIYAFFYPWFRKSMKLIVTLKILQPGSCERNLL
>LOCXPTAAR32.104.HIT1.TAAR.2R.329.7tm_1.exons2.chrXXI.Gasterosteus_aculeatus
MKSLEEDEICFPHLLNFSCRKAVNPHFVFMLTYILLSSISLLTVTLNLLVIVSISHFKQLHTPTNLLLLSLAVSDFFVGLILFFQIMLIDGCWFLGDLMCTLYIVLDYIVVSSSVGTMVLISVDRYVAICEPLHYSNKVTQKRVNICVCLCWTCSAFIMILMLQDHLKNRGRYTSCIGECVIVLNYVAELADLFLTFIGPVTVIIVLYMRVFVVAVTQARAMRPHVAALPLKFSMNTTAKKSEMKAARTLGVVIVVFLLCVCPYYCFALLGQDSLINFSSANIVICLFYFNSCLNPLIYAFYYPWFRKSMKLIVTLKILQPGSCERNLL
>LOCXPTAAR33.106.HIT1.TAAR.2R.329.7tm_1.exons2.chrXXI.Gasterosteus_aculeatus
MKSLEKDELCFPHFLNSSCRKALHPHFASMLTYMLLSSISLLTVTLNLLVIISIYHFKQLHTPTNLLLLSLAVSDFFVGLLMVFQIVLIDGCWFLGDLMCIFYTFLDFIITSASVGTMVLISVDRYVAICEPLHYFNKVTQKRVKICVCLCWTWSAILHSVLFKDNLEEAGRYNSCIGECVIVINYIAGRANLFLTFIGPVTVIIVLYMRVFVVAVTQARAMRSHVAALPLKIAMTKTAKKSEMKAARTVGVIVVVFLVCLCPYYCVSLSEQDTLLSASSATIVVRVFYFNSCLNPLIYAFFYPWFRKSMKLIVTLKILQPGSCERNLL
>LOCXPTAAR34.108.HIT1.TAAR.2R.328.7tm_1.exons2.chrXXI.Gasterosteus_aculeatus
MKSLEKDELCFPHLLNTSCRKAMRPHFASMLTYILLSSISLLTVTLNLLVIISIHHFKQLHTPTNLLLLSLAVSDFFVGLLMVFQIMLIDGCWFLGDLMCTLYIVLDYIVVSSSVGTMVLISVDRYVAICEPLHYTNKVTQKRVKICVCLCWTCSAFVLILMLQDHLKRTDDISCIGECVIVVSYVAELAQFFLIFIGPVTVIIVLYMRVFVVAVTQARAMRPHVAALPLKFSMTITAKKSEMKAARTLGVVIVVFLLCVCPYYCFALSGQDNLVNFSSVNILICVFYFNSCLNPLIYAFFYPWFRKSIKLIVTLKILQPGSCERNLL
>LOCXPTAAR35.111.HIT1.TAAR.2R.325.7tm_1.exons2.chrXXI.Gasterosteus_aculeatus
METLVGTELCFPQLLNTSCRKKIRPHLETMLIYILLSSISLLTVALNLLVIISISHFKQLQTPTNLLLLSLAVSDFFVGLIMIFQIMIIDGCWLLGDLMCSLWLILLSIITSSSVGTMVLISVDRYVAICYPLHYFTVVKPVRIQVCVCLCWMFAVLFNGLLLKDNLQHPGRYNSCIGECVFEINHIANLFDLIVSFIFPITAIVILYIRIFGVAVYQARAMRSHIAVVTMKVNAKKSEMKAARNLGVVVVVFLICVLPYYCSALKSQNNLYTALSVTIVIWFFHFNSCLNPLIYATLYPWFRKSIKVIVTLQILKPGSYQSNML
>LOCXPTAAR36.114.HIT1.TAAR.2R.325.7tm_1.exons2.chrXXI.Gasterosteus_aculeatus
METLVGTELCFPQLINTSCRKPIRPHLEAMLIYILLSSISLFTVALNLLVIISISHFKQLHTPTNLLLLSLAVSDFFVGLFMIFQIMLIDGCWLLGDLMCSLWSILSSIITSSSVGTMVLISGERYVAICYPLHYFIKVKQERVQVCVCLCWMFAALINSLLLKNNLQHPGRYKSCIGECTVDMNYIVNLFDLIVTFIFPITVIVILYIRIFGVAVYQARAMRSHIAVVIMKVTAKKSEMKAARNLGVVVVVFLICVCPYYCVVLTSQNNLDTSLSVTIVICFFQFNSCLNPLIYATLYPWFRKSIKVIVTLQILKPGSYRTNML
>LOCXPTAAR37.116.HIT1.TAAR.2R.325.7tm_1.exons2.chrXXI.Gasterosteus_aculeatus
METLVGTELCFPQLINTSCRKPIRLHLEAMLIYILLSSISLLTVALNLLVIISISHFKQLQTPPNLLLLSLAVSDFFVGLFMIFQIMMIDGCWLLGDLMCSLWLILSSIIISSSVGTMVLISVDRYVAICYPLHYFTKVKPKRVKICVCLCWMFAALIYSLLLKNNLQHPGRYNSCIGECTVDINYIVNLFDLIVTFIFPITVIVILHIRIFGVVVDQARAMRSHIAVVTRKVTVKKSEMKAARNLGVVVVVFLICICPYFCFTLKSQNNLYTATSVTIVMWLAQFNSCLNPLIYAILYPWFRKSIKVIVTLEILKPGSYRTNML
>XPLOC_2.1.Ora.1R.316.V1R.exons1.chrXVII.Gasterosteus_aculeatus
MPSEMFVRGMLYLSLTVLGVPGNATVILAFLLLLYQERRLLPSDAIVLHLAFVNLLVVAARCLPETLASFRLSGIFGDVGCKAVIFVYRTSRSLSIWLTFVLSAYQCLSIAPPGSRWAHLRVLLAQYLGLVFLILWLLNTCMSSAGILFSFGTKNVTNLTNFDINVQFCYVNFPSKLSIQANGASQVGRDVVPMALMTLDSLIILVFLYKHSQQAKDLRGSRGGGAERRAAKVVVALVTLYVVLYGVDNGLWVYTLTSRKAMESSLISDLRVFFASLYAALSPAVVIASNRKVNSRLRCDVKRKPVEEKDTCLSTV
>XPLOC_3.1.Ora.1R.337.7tm_1.exons1.chrXVII.Gasterosteus_aculeatus
VFQSAFESPSRRLPPSDTILVHLSLANLLTSLFRTVPIFVSDLGLDVSLSLGWCRIFMLLWVWWRAVGCWVTLALSIFHCTVLRRQHVACGPLAQERERRHVWIALGLVWGANLAFSIPALVYSTHVHGNATVELMVISCTTRPLLGCVWEFPSNQQGSAFASASLALNEVLPLVLMVCTNLATLHALAKHIRAVAAGAHPGETQKELDKHVSTERKAAHVIVSLVSLFVVCWALQVAAVTYYNHDGGDHAEGLLTVAHFSASLFVGFSPMVVALGHGKLRRRIMNMILMWSEVLKCRKENSEERIKSPKAKGRRGKRSVFIVQEERMVVQVKGNAQ
>XPLOC_4.1.Ora.1R.286.7tm_1.exons3.chrXVII.Gasterosteus_aculeatus
MAEHIGEDGESTLIGMGLRVSVSPVQTAFYIMLVTLGILGNFTVVGVIGKSIATDHVGGRNSDIIIINMALSSLLVSVMRNIPLVISDIGLEVQLYSSKEWCQVLMGLWVWLRSVNVWSTLFLSAFHLQTLRRVAPTAVSRNGPRGLPKTLLLSLTLIWLLNLVYSIPAHIFSTSGDVNSTESQTLMLVSSTTRPLLGCVWNFPSSYSGLAYATTSMVIHETIPIILMAITNLGSLYTLYTHSRVRSTDAPVIKRVPAERRAAKVRRTRVEGGRLELMVILKMSCE
>XPLOC_1.2R.1.Ora.2R.316.V1R.exons..Gasterosteus_aculeatus
MPSEMFVRGMLYLSLTVLGVPGNATVILAFLLLLYQERRLLPSDAIVLHLAFVNLLVVAARCLPETLASFRLSGIFGDVGCKAVIFVYRTSRSLSIWLTFVLSAYQCLSIAPPGSRWAHLRVLLAQYLGLVFLILWLLNTCMSSAGILFSFGTKNVTNLTNFDINVQFCYVNFPSKLSIQANGASQVGRDVVPMALMTLDSLIILVFLYKHSQQAKDLRGSRGGGAERRAAKVVVALVTLYVVLYGVDNGLWVYTLTSRKAMESSLISDLRVFFASLYAALSPAVVIASNRKVNSRLRCDVKRKPVEEKDTCLSTV
>XPLOC_2.2R.1.Ora.2R.337.7tm_1.exons..Gasterosteus_aculeatus
VFQSAFESPSRRLPPSDTILVHLSLANLLTSLFRTVPIFVSDLGLDVSLSLGWCRIFMLLWVWWRAVGCWVTLALSIFHCTVLRRQHVACGPLAQERERRHVWIALGLVWGANLAFSIPALVYSTHVHGNATVELMVISCTTRPLLGCVWEFPSNQQGSAFASASLALNEVLPLVLMVCTNLATLHALAKHIRAVAAGAHPGETQKELDKHVSTERKAAHVIVSLVSLFVVCWALQVAAVTYYNHDGGDHAEGLLTVAHFSASLFVGFSPMVVALGHGKLRRRIMNMILMWSEVLKCRKENSEERIKSPKAKGRRGKRSVFIVQEERMVVQVKGNAQ
>LOCXPOra3.4.HIT1.Ora.2R.307.7tm_1.exons1.chrXVIII.Gasterosteus_aculeatus
MVGLSVDLLGLKVFILCVGLMGNVFLMVAVAQTKFPRVKSFELFLLGLAAANLEEIAITTVFDVDFLQASSRGVDTWSCRSLKFLSKFGEVASIFFTVLISVFRQQKLSDAAKRANLPIYLDSIGSARMASGVCVLLATLLSLPVFAIEPKEPAGNATGNATGNATGNAIGCPPDFFQCSKSRCPALNGLYKHVFILVCNLLPLAVVTVTGCLILAVLLGQRSTVTPASVGSRSGGSTLRRSSVAVLAAMGLFQVEWTLYLILQLTAVYVDFAFRAEAELLISFSYTCISPYVYGIGNDLFSLKNFK
>XPLOC_19.1.OlfC.1R.752.ANF_receptor.exons3.chrI.Gasterosteus_aculeatus
MIFAIEEINNDPLFLPNISLGYRILNSCASPINTLRAALTLVSGPEERQFNLPCPPPISALVAESGSSQSLAAAGTVGPFHVPIVVSYFSTCACLSNRAKYPTFFRTIPSDYFQAKALAALVEHFGWQWIGVIQSDNDYGRGGIQAFTEEVKKLGVCIAFVGTVLRTYTMDKILDVVEMIKLSTVKVILAFVPEGDFYPLMKEVVKQNITGIQWIASEAWITADRPSTPDMYQVFGGALGFVVQKMAIPNLEQFLRGISPYTDPSTAFVRDFWELMVGCHPLLPGDQTGTEATKEKCTGYETLLNSQDDFFNVTQLRVSYNVHKAVYAIAHALHQLLFCQPVGENTVRSCLNLSEIQPKEVQVPTSMCSNVCPVGTRRAHQKGKPSCCFDCILCADGTIANTTGIKSMIAKVKNIHNLITQHVLCFCIYFIHRSQCQYHCTNLFCSCLTGAADCARCPQEYWSNEVRDECIPKRIEFLTYHEPMGIAITVLSLLGASLSLATMIIFIYYRETPVIKASNSELSCFLLLSLFLCFLCPLTFIGRPTVCTCMLRHTAFGVTFALCISCVLGKTIVVVTAFKATYRGNTFAGKFGLAQQRIMVCSCTLIQIVICVLWLKLNPPFPDMVSKQSNKKIVLGCNTGSEAAFYAALGYIGILALICLVLAFLARKLPDNFNEAKLITFSMLICCAVWITFIPAYVSSPGKFTVALEIFAILSSTFGLFTCIFAPKCYIILVKPEKNTKKHIKVKTLSEN
>LOCXPDreOlfCb1.92.HIT1.OlfC.1R.788.ANF_receptor.exons7.chrXVIII.Gasterosteus_aculeatus
CDFAESVCGAEAPGDVVIGILLPCHRKVKDHVRIRPGDYHCSDFNLESFLKSLATIHEIEAINAAGFLPGLRLGYLMCDTCASASKALQGVGHMLQVNGSLNVICDYSDFRPTVKIVLGALYSEVSIAVARLMNVYMVPLLSSTSSAPDLSNKQRYPSFLRTVPSDEHQTRAVARMMHHFGWNWVGVVYGDDAYGSEAFHSFLGNAEANDVCLAYQEVLPHYLDDSLSLQSVKRVAKVIRSSGAQVVLLILKAELVELLFKEMIGTNTSRIWISTDTWTKSKFLSEMKGINEVGDILGFTFVSEESEPFNNYLKNLTATPGGYNRFIEEYKNLRFNCSSEYPQVQNDDYLVRALDTGETFLYRAAVWATANALKKLLKCNSSSCSGDINFPPWKLLEELKKVEFEFENHYINFDKNGDFLSYYNLIMWERDGHSRRFQNIGKYQVLDKEIEVDKNFTWFSTANTTIPPYRCSDHCAPGSVKKILNVSCCYNCTLCVEGTFSDAPDLATCKACPNGTWALKGWTQCGPRSESYLRWTEAHPIIMIAAAVFGILLLFVTAVIFLVYRDSPPMKRAEVRLSCVMMVGLSVSFASVICFMGKPNIHLCRARQLLYALGFTLCVSCILVKAYRTFLAFLPFGQLTCGRLHKLYKPAALVIGLTALQGVICLLWLILDSPDIDPTPPSPQSMIILIQCSEGATHIGFGVMLVYIALLALVGFFLAAKGRKVPQEFSETGYIIFSMLMYLFVWVCFIPVYITNHENAAIVQATAILVSTYGVIFCHFLPKCYEAL
>LOCXPDreOlfCb1.93.HIT1.OlfC.1R.789.ANF_receptor.exons7.chrXVIII.Gasterosteus_aculeatus
CDFAESVCGAEAPGDVVIGVLLPCHRKVKDHERIRPGDFHCSDFNLESFLRSLATIHEIEAINAAGFLPGLRLGYLMCDTCASASKALQGVGHMLQVNGSLNVICDYSDFRPTVKIVLGALYSEVSIAVARLMNVYMVPLLSSTSSAPDLSNKQRYPSFMRTVPSDEHQTRAVARMMHHFGWNWVGVVYGDDAYGSEAFHSFLGNAEANDVCLAYQEVLPHYFNDSLSLQSVKRVAKVIRSSGAQVVLLILKAELVELLFKEMIGTSTSRIWISTDAWTKSKFLSEMKGINEVGDILGFTFVSEESEPFNNYLKNLTATPGGYNRFIEEYKNLRFNCSSEYPQVQNDDYLVRALDTGVSFLHRAAVWATANALKKLLKCNSSSCSGDINFPPWKLLEVLKNDTFGFNFENHSIKFDKNGDFLSYYNLIMWERDGDHRRFQNIGKYIVSEEEIKIENITRFSTANTTIPPYRCSDHCAPGSVKKILNVSCCYNCTLCVEGTFSDAPDLATCKACPNGTWALKGWTQCGPRSESYLRWTEAHPIIMIAAAVFGILLLFVTAVIFLVYRDSPPMKRAEVRLSCVMMVGLSVSFASVICFMGKPNIHLCRARQLLYALGFTLCVSCILVKAYRTFLAFLPFGQLTCRRLHKLYKPAALVIGLTALQGVICLLWLTLDSPDIDPTPPSPQSMIILIQCSEGATYIGFGVMLAYIALLALVGFFLAAKGRKVPQEFSETGYIIFSMLMYLFVWVCFIPAYITNHGNAAPVQATAILVSTYGVIFCHFLPKCYEAL
