# Supplementary material for: Expanded olfactory system in ray-finned fishes capable of terrestrial exploration
Source: BMC Biol. 2023 Jul 31;21:163. doi: 10.1186/s12915-023-01661-8 (PMC10392011; doi:10.1186/s12915-023-01661-8)
Supplement: Supplementary file 3 — Additional file 3: Data S1. Protein sequences and genomic coordinates of OLF genes. FASTA and General Feature Format (GFF) files containing the protein sequences and genomic coordinates for all identified OLF genes in this study. [file 12915_2023_1661_MOESM3_ESM.zip › PROTEINS/Gouania_willdenowi.OLF_genes.fa]

>LOCXPDilaORUN.70-delta.307.120.HIT1.OR.1R.298.7tm_4.exons1.LR131999.1.Gouania_willdenowi
MMMNSSQSHFVLTAFIDWWPLQAAGFVLLLCVYVFVVVSNMLLVASIAATRSLHEPMYVFLCSLFVNEVYGGTVLLPFLLLHTLTHVHTISYSLCFVQVFSLYSYGCVELIILTVIAYDRYLSICHPLQYHARMTWGRVALLTAVAWLYSIVTVSVGYLSPTAVLQLCGNVIHNLYCDNYLLLRLACTPKAFNNIYEMAYGAISIFIPLLLIALTYVNILKVCFSGSAQSRHKAVTTCAPHLLSVMNFCLVAFFQILHGRYNLAHISPALKVLLSVYHAISNTVLNPLIHGLRLAKIR
>LOCXPSichOR6.1-kappa.319.90.HIT1.OR.1R.289.7tm_1.exons1.LR131982.1.Gouania_willdenowi
SDYASVRFSVSTVSFSALLFFNLIITWTIVSEPCLRRHARFVLLLQLLLSALLHLGTSSLFYLLIHLRARPVRAACLAMISVLISSASNILLTLTVMALDRFCAVCHPLRYSGAPCAGRWPWILGLITWVVSLLIPVTVLHQEQENHQAPGECGGQQLRKGELQKVVFITVCALIILYSYTRILMEGRKLGLLTRHNQAGCRTIALHFAQLTVYILPNFVNFALTSLNKRGVIQRDAKELWAVVSFTFFSLAQCVAPVVYGLRKEELLEKLGHRFPCCVWYLKRVLGWT
>LOCXPOR1.113.HIT1.OR.2R.303.7tm_4.exons5.LR131993.1.Gouania_willdenowi
ENLKKLNKQKVQDSFSNALTKNIVAMLVWLMLSIINSSMVHTFLRHSFFYENPRYIMFIIMVINDALQLTLVTALYVVSYIFRKIHASVCCLLVMTAVFSTRSTPLILAGMAVERYASICFPLHYSQMCTVPRTLVLVGVISVLSALPPVTDLLITLVQEPPTFFHTSIFCDQSLLFRHRSIYYKNCVFDGTYLSFVVLALIYTYCKIVLTARAASTGLVLVKRARNTVLLHMAQLLLCMLAFVVPSLQTALISLFPHLSMEIRYVFFLLVYIIPRFLSPIIYGFRDEKFRKYWARYFSCYRH
>LOCXPOR2.114.HIT1.OR.2R.308.7tm_4.exons1.LR131999.1.Gouania_willdenowi
MNHLYNVSNVLEMKGFNLSSEVVFPTFLFATLSYLFILFCNLILILTIVLNKSLHQPIYLILLNLPINDLMGSSALFIQLLKNLLTDGGPTLYSTCVSQAFFIHIYAAGAVFILTAMAYDRYIAICCPLQYNAVMTHAHVIKIITVVWLTCLLLTGILFVLLLRLPRCRSVISHTYCDNPTLLTLVCANTTGNNIYGLITVAFSQLVANGIILFTYLQILRACFRSKRSDTKAKALQTCATHLLVYLLLECLGLFTIISYRLKNLSPHFRKFIGVMTFVFPPAINPVIYGLKTKEIRDKIVQFFRRKI
>LOCXPOR3.115.HIT1.OR.2R.312.7tm_4.exons1.LR131999.1.Gouania_willdenowi
MKVNESLVEFVSLAALDLPSMLIYPAFIFGLFTFLITIFCNVLIIAVIAFSKDLQKPMFLLLVNLPIGDIIALIAFFPQFLISIVTQNRLIPYNACLTQGFFLHFCGCANFFTLSVMAYDRYIAICAPLRYNAIMTPQKVMHFIFWIWFFCFALILSVFMLLARFKICRSKIVDLYCNNPSIITLICDNTAVNNYYGLFTLILILGGSSLVVIYTYTQILFTCIKTNQADAWHKAIQTCGTHLVTFLSFQVFIYISLLAHRFQNAPASLRQIMGVCLPIFPPILDPIIYGLKVQELRLNIVRFLKKTLGLTK
>LOCXPOR6.117.HIT1.OR.2R.312.7tm_4.exons1.LR131999.1.Gouania_willdenowi
MKANESSLDFVSLAALDLPPMFVFPAFIFGLFTFLITIFCNVLIIAVIAFSKDLQKPMFLLLVNLPIGDIIALIAFFPQFLISIVTQNRLIPYNACMSQAFFIHFYAGANIFTLSAMAYDRYIAICAPLRYNAIMTPQKVIHFIFWIWFYCSTVTFSVFMLLARFKICRNNIVDLYCNNPSIMKLICDNTAVNNYYGLFTLILSLGGSSLVVIYTYAQILFTCIKTNQADAWHKAIQTCGTHLVTFLSFQVFIYISFLAHRFQNAPASLRQILGLCILIFPPILDPIIYGLKVQELRLNIVRLFKKTLGLTK
>LOCXPOR5.118.HIT1.OR.2R.312.7tm_4.exons1.LR131999.1.Gouania_willdenowi
MKANESSLDFVSLAALNLPPMLIYPAFIFGLFTFLITIFCNMLIIAVIAFSKDLQKPMFLLLVNLPIGDIIALIAFFPQFLISIVTQNRLITYNACLTQAFFLHYYAGANIYTLSAMAYDRYIAICAPLRYNAIMTPQKVIHFIFWIWFYCSAVTFAVFMLLARFKICRNNIVDLYCNNPSIITLICDNTTVNNYFGLCTLMLSLGGSSLVVIYSYAQILFTCIKTNQADAWHKAIQTCGTHLVTFLSFQVFIFISLLAHRFQNAPVSLRQILGLCIIIFPPILDPIIYGLKVQELRLNIVRLFKKTLGLTK
>LOCXPOR6.119.HIT1.OR.2R.312.7tm_4.exons1.LR131999.1.Gouania_willdenowi
MKANESSLDFVSLAALDLPPMFIFPAFIFGLFTFLITIFCNVLIIAVIAFSKDLQKPMFLLLVNLPIGDIIALIAFFPQFLISIVTQNRLITYNACLTQAFFLHFYAGANIFTLSVMAYDRFIAICAPLRYNAIMTPQKVIQFIFWIWFYCSAVTFSVFMLLARFKICRNNIVDLYCNNPSIMKLICNNTAVNNYYGLFTLILIMGGSSLVVIYTYTQILFTCIKTNQADAWHKAIQTCGTHLVTFLSLQVFIYISLLAHRFQNAPASLRQILGLCILIFPPILDPIIYGLKVQELRLNIVRLFKKTLGLTK
>LOCXPOR7.120.HIT1.OR.2R.312.7tm_4.exons1.LR131999.1.Gouania_willdenowi
MKVNKSSLDFVSLAALDLSSMLIYPAFIFGLFTFLMTIFCNVLIIAVIAFSKNLQKPMFVLLVNLLIGDIIALIAFFPQFLISIVTQNRLITYNACLTQAFFVHFYGCTNIFTLSAMAYDRFIAICAPLRYNAIMTPQKVIQFIFWIWFIGFAMMFSLFMLLAGFKICRNNIVDLYCNNPSIMKLICNNTTVNNYYGLFVLVVGLGGSNIVVIYTYAQILFTCIKTNQVDAWHKAIQTCGTHLVTFLLLQTFTMFSLVAHRIQNAPASLRKILGVSVLIFPPILDPIIYGLKVQELRLNIVRFLKKRLGSTK
>LOCXPOR7.121.HIT1.OR.2R.312.7tm_4.exons1.LR131999.1.Gouania_willdenowi
MKVNKSSLDFVSLAALDLSSMLIYPAFIFGLFTFLMTIFCNVLIIAVIAFSKNLQKPMFVLLVNLLIGDIIALIAFFPQFLISIVTQNRLITYNACLTQAFFVHFYGCTNIFTLSAMAYDRFIAICAPLRYNAIMTPQKVIQFIFWIWFIGFAMMFSLFMLLAGFKICRNNIVDLYCNNPSIMKLICNNTTVNNYYGLFVLVVGLGGSNIVVIYTYAQILFTCIKTNQVDAWHKAIQTCGTHLVTFLLLQTFTMFSLVAHRIQNAPASLRKILGVSVLIFPPILDPIIYGLKVQELRLNIVRFLKKRLGSTK
>LOCXPOR9.122.HIT1.OR.2R.312.7tm_4.exons1.LR131999.1.Gouania_willdenowi
MKANESSLDFVSLAALDLSTMLIYPAFIFGLFTFLITIFCNVLIIAVIAFSKNLQKPMFVLMVNLLIGDIIALIAFFPQFLISIVTQNRLITYNACLTQAFFVHFYGCTNIFTLSAMAYDRFIAICAPLRYNAIMTPQKVIHFIFWIWFIGFAMMFSLFVMLAGFKICRNNIVDLYCNNPSIMKLICNNTTVNNYYGLFTLVVGLGGSNIVVIYTYAQILFTCIKTNQVDAWHKAIQTCGTHLVTFLLLQTFTMFSLVAHRIQNAPASLRKILGVSVLIFPPILDPIIYGLKVQELRLNIVRFLKKRLGSTK
>LOCXPOR10.123.HIT1.OR.2R.312.7tm_4.exons1.LR131999.1.Gouania_willdenowi
MTANESSLDFVSLAALDLPPMLIYPAFIFGLFTFLITIFCNVVVIAVIAFSKDLQKPMFLLMVNLPIGDIIALIAFFPQFLISIVTQNRLITYNACMSQAFFLHFYGGANIFTLSVMAYDRYIAICAPLRYNAIMTPQKVIQLIFWIWFFCVAMMFSVFLQLARFKICRSKIVDLYCNNPSIMKLICNNTAVNNYYGLFTLILSLGGSSLVVIYSYTQILFTCVKTNQADAWHKAIQTCGTHLVSFLLFQVFTMISFLAHRFQNAPASLRQILGLCILIFPPVLDPIIYGLKVQELRLNIVRFLKKTLGLTK
>LOCXPOR11.124.HIT1.OR.2R.312.7tm_4.exons1.LR131999.1.Gouania_willdenowi
MKANESSLDFVSLAALNLPSMFIYPAFIFGLFTFLITIFCNVLIIAVIAFSKDLQKPMFLLLVNLPIGDILALIAFFPQFLISIVTQNRSITYNACMSQAFFIHLYGCTNIFTLSAMAYDRFIAICAPLRYNAIMTPQKVIQFIFWIWFFCFSLILSVFMLLVRFKICRNKIVDLYCNNPSIMKLICDNTAVNNYYGLVMLILTLGGSSLVVIYTYAQILFTCIKTNQVDAWHKAIQTCGTHLVAFLFFQTFTMFSLVAHRIQNAPTSLRKILGVSILIFPPILDPIIYGLKVQELRLNIVRFLKKRLGSTK
>LOCXPOR12.125.HIT1.OR.2R.312.7tm_4.exons1.LR131999.1.Gouania_willdenowi
MTANKSSLDFVSLAALDLPSMLIYPAFIFGLFTFLITIFCNVLIIAVIAFSKDLQKPRFLLLVNLPIGDIIATIGFFPQFLISIVTQNRFIHYNACVTQAFFLHIYGCANFLTLSAMAYDRFIAICAPLRYNAIMTPQKVMKFIFWIWFFCFALIFSVFMLLVRVKICRNKIVDLYCNNPSIMKLICSNTTVNNYYGLFTLVVGLGGSNLVVIYTYAQILFTCIKTNQVDAWHKAIQTCGTHLVTFLLLQTFSMFSLVAHRFQNAPAYLRKILGVSILIFPPILDPIIYGLKVQELRLNIVRFLKKRLGSTK
>LOCXPOR13.126.HIT1.OR.2R.302.7tm_4.exons1.LR131999.1.Gouania_willdenowi
MENRSFELTSELTMHYFVIPPGGKYPIFLFGLGIYFFCLFCNLTLLSLIILHKTLHRPMYFILFSLPLNDLIGITAMLPKVLSVIVTETNTIYYPLCVLQAFLLHAYGGAILFILAAMSVDRYIAICMPLRYTTLMTPRAVVCIISLVWVVDILFIIVLFSLQARLPRCKSVILSVFCDNPSLLNLTCGNTLINNIIGLFNTAVMQALSVSIQAFSYVKILFTCLVMRQSEAKTKAVNTCVAQLVILVIFEVTSTFYILSFRFKNVYSDLQKIMGMLIFIVPPLLNPIVYGLYTSEIRNIFL
>LOCXPOR14.128.HIT1.OR.2R.321.7tm_1.exons1.LR131999.1.Gouania_willdenowi
MNVTEIPANATSQKPLTMIIKVCAVITCFTVYLCCIVVMLHIFASHRQILDTSRYILLAYLLINDTLHNTSSVLLFLFSMLQIKLFLVLCIPLLFVSTATFQSSPLILATMSLERYVAIFYPLQCPVTWRSDRIWVLILSVCVISCAYPMIDHAITERDPAIFGFSTPVNCNLVALNSSPVQTLYRAACNIVFFTVVAIIILYTYVRILLETRKMRQDGESVNKAMYTVLLHGLQLLLCMLAFTYPITETLIVLRKDWNPWDIAYINYFCFILMPRFLSPLIYGFRDQALRRHIQNSFLCCFKKRVQPCVRIKMQKNLLVS
>LOCXPOR15.129.HIT1.OR.2R.321.7tm_1.exons1.LR131999.1.Gouania_willdenowi
MNVTEIPANATSQKPLTMIIKVCAVIPCFTVYLCCIVVMLHIFASHRQILDTSRYILFAYMLINDTLQITSSVLLFLFSMGQIKLSLVLCIPLLFVSTATFQSSPLILATMSLERYVAIFYPLQRPAAWRSDRTWVIILSVCVISCAYPMIDYAIGDLDPTITGFSTPVICKTGTLYSSPVQTLYRAACNILFFAVVAIIILYTYVRILLETRKMRQDRASVNKAMYTVLLHGFQLLLCMLAFTRPITETLIVLHKDWNPRDIAYFNYFCFILMPRFLSPLIYGFRDQALRRHIQNSFLCCSKKRVQPCVRIKMQKNLLVS
>LOCXPOR16.130.HIT1.OR.2R.321.7tm_1.exons1.LR131999.1.Gouania_willdenowi
MNVTEIPANATSQKPLTMIIKVCAVIPCFTVYLCCIVVMLHIFASHRQILDTSRYILFAYMLINDTLQITSSVLLFLFSMLQIKLSLVLCIPLLFVSTATFQSSPLILATMSLERYVAIFYPLQRPAAWRSDRTWVLILSVCVISCAYPMIGYAIGDVDPAITGFSTPVICTTGTLNSSPVQTLYKAACNILFFTVVAIIILYTYVRILLETRKMRQDRASVNKAMYTVLLHGFQLLLCMLAFTRPITETLIVLHKDFNPADLVYINYFCFILLPRFLSPLIYGFRDQALRRHIQNSFLCCSKKRVQPCVRIKIQKNLLVS
>LOCXPOR17.131.HIT1.OR.2R.321.7tm_1.exons1.LR131999.1.Gouania_willdenowi
MNVTEIPANATSQKPLTIIIKVCAVIPCFTVYLCCIVVMLHIFASHRQILDTSRYILFAYMLINDTLQITSSVLLFLFSMLQIKLSLVLCIPLLFVSTATFQSSPLILATMSLERYVAIFYPLQRPAAWRSDRTWVIILSVCVISCAYPMISYAIGDVDPAITGFSTPVFCTSGTLNSSPVQTLYRAACNILFFTVVAIIILYTYVRILLETRKMRQDRASVNKAMYTVLLHGFQLLLCMLAFTRPITETLIVLHKDWNPRDIAYFNYFCFILMPRFLSPLIYGFRDQALRRHIQNSFLCCSKKRVQPCVRIKIQKNLLVS
>LOCXPOR16.132.HIT1.OR.2R.321.7tm_1.exons1.LR131999.1.Gouania_willdenowi
MNVTEIPANATSQKPLTMIIKVCAVIPCFTVYLCCIVVMLHIFASHRQILDTSRYILFAYMLINDTLQITSSVLLFLFSMLQIKLSLVLCIPLLFVSTATFQSSPLILATMSLERYVAIIYPLQRPAAWRSDRTWVLILSVCVISCAYPMIGYTIGDVDPTITGFSTPVICTTVALNSSPVQMLYRAACNILFFTVVAIIILYTYVRILLETRKMRQDGESVNKAMYTVLLHGFQLLLCMLAFTRPITETLIVLHKDLNPADLFYINYFFFILLPRFLSPLIYGFRDQALRRHIQNSFLCCSKKRVQPCVRIKIQKNLLVS
>LOCXPOR19.133.HIT1.OR.2R.321.7tm_1.exons1.LR131999.1.Gouania_willdenowi
MNVTEFPANATSQKPLTIIIKVCAVIPCFTVYLCCIVVMLHIFASHRQILDTSRYILFAYMLINDTLQITSSVLLFLFSMLQIKLSLVLCIPLLFVSTATFQSSPLILATMSLERYVAIIYPLQRPAAWRSDRTWVIILLVCVISCAYPMIDYAIGDVDPAITGFSTPVICTPGTLNSSPVQTLYRAACNFLFFTVVAIIILYTYVRILLETRKMRQDQASVNKAMYTVLLHGFQLLLCMLAFTRPITETLIVLHKDLNPADLFYINYFFFILLPRFLSPLIYGFRDQALRRHIQNSFLCCSKKRVQPCVRIKMQKNLLVS
>XPLOC_37.2R.1.OR.2R.297.7tm_4.exons..Gouania_willdenowi
HFVLTAFIDWWPLQAAGFVLLLCVYVFVVVSNMLLVASIAATRSLHEPMYVFLCSLFVNEVYGGTVLLPFLLLHTLTHVHTISYSLCFVQVFSLYSYGCVELIILTVIAYDRYLSICHPLQYHARMTWGRVALLTAVAWLYSIVTVSVGYLSPTAVLQLCGNVIHNLYCDNYLLLRLACTPKAFNNIYEMAYGAISIFIPLLLIALTYVNILKVCFSGSAQSRHKAVTTCAPHLLSVMNFCLVAFFQILHGRYNLAHISPALKVLLSVYHAISNTVLNPLIHGLRLAKIRAACRQLL
>LOCXPOR20.86.HIT1.OR.2R.300.7tm_4.exons1.LR131983.1.Gouania_willdenowi
SFFLSEFQGMEPLKPLYFCIFLVLYLLIVVESALLIGVIYSERSLHAPMYVLLCNLAVNGLYGSSALLPHMLSTMLSTYEVSVWACQTQVYAIHTYAIVEFTILAVMSYDRYVAICHPLTYSSVMAHRLGGLVACMWLYPLVAFVVVLAFTIQLSYCGRSIEKLYCLNYLLVRLSCTDTGVLNVVGLVSVVVYTVPQLIMIFYSYAHILRVCVLSFRNSRFKALRTCTPHLLSILNYSFGCFFEIAQGRFDSSHMTYHTKMFMSLYFLICPPLLNPLIYGLGIQVVRRRLLRCFSRKSGQ
>LOCXPOR20.87.HIT1.OR.2R.305.7tm_4.exons1.LR131983.1.Gouania_willdenowi
TLTFTMTAYSAMDSYKHGMLCVFLLLYVTILVLNSTVVGVIYQNKELHQPMNMFTCMLSVNEIYGSTALLPSTMVVLLVQNHQISVRWCRAQVFFLHTYASAEFSILGVMGYDRYMAICNPLHYHTVMSQSKVCRLAILAGLYPLIMFGGFYCLTSQLSFCVKVIPKLYCSNMELVKTSCYNAPYINFVGFIMIILLIFPHLIMVFFSYAHIAKVCRKLSKESQTKALNTCIPHLLSLVNYSIGAMFELLQARFNINHLAVEVRTFMSLYFLIFPAIINPVLYALGIQLVRVYILKLFMKSKIQT
>LOCXPOR21.88.HIT1.OR.2R.320.7tm_4.exons1.LR131983.1.Gouania_willdenowi
MNLFNSALGRNITFVHPAYFIITGFIGISNIKYYYIFLFFVFIVSVVGNAAVMVVILLDHNLRSPKYVAVFNLAFVDLLGNTALVPKVLDVFLFNNPRIPFNDCLTYLFFCYTCLSMQSFNLVALAYDRLIAIIFPLHYAVKVTHRFMFSLVLYGWLFVILAVLISVFLLTRLSFCKSVIINSYFCDHGQIYRLACNDHFPSYVVSCLYPVVIFWLPLAFILLSYLYIVCTLSKVATLQQGLKAFKTCIGHLLLVAIYFVPVLITFTMMADIHPNARIINLSLTSVFPPMLNPIIYVLQTQEIKESLKRILKIEKCKKKV
>LOCXPOR22.89.HIT1.OR.2R.320.7tm_4.exons1.LR131983.1.Gouania_willdenowi
MNLFNSALGRNITFVHPAYFIITGFIGISNIKYYYIFLFFVFIVSVVGNAAVMVVILLDHNLRSPKYVAVFNLAFVDLLGNTALVPKVLDVFLFNNPRIPFNDCLTYLFFCYTCLSMQSFNLVALAYDRLIAIIFPLHYAVKVTHRFMFSLILSCWLFVILAVLICVFLLTRLSFCKSVIVNSYFCDHGQIYRLSCNDHFPNYVVSCLYPVVIFWLPLAFILLSYFYIVCTLRKVATLQQGLKAFKTCIGHLLLVAIYFIPMLITFTMMADIQPNARIINLSLTSVFPPMLNPIIYVLQTQEIKESLKRILKIEKCKKKI
>LOCXPOR23.90.HIT1.OR.2R.313.7tm_4.exons1.LR131983.1.Gouania_willdenowi
MNLFNSALGRNITFVHPAYFIITGFIGISNIKYYYIFLFFVFIVSVVGNAAVMVVILLDHNLRSPKYVAVFNLAFVDLLGNTALVPKVLDVFLFNNPRIPFNDCLTYLFFCYTCLSMQSFNLVVLAYDRLIAIIFPLHYVMKVTNRFMFSLILSCWLFVILAVLIAVFLLTRLSFCKSVIINSYFCDHGQIYRLACNDNFPSYVVSYLFPFLISWLPLAFILLSYLAIVCTLSKVATLQQGLKAFKTCIGHLLLVAIYFVPVLITFTMMADIHPNARIINLSLTSVFPPMLNPIIYVLQTQEIKESLKRILKI
>LOCXPOR48.94.HIT1.OR.2R.278.7tm_4.exons1.LR131983.1.Gouania_willdenowi
MGEEFNETYITLGGFEGMENYRYLYFILVLTLCILSIYSNAIIVYIIWEHQNLHQLMYIFIAAFSVNSLLVSINIYPKLLIDFLSEKQTVSYSVCLLQYFLCYCLGIVDLLLLAAMAFDRYVSICKTLVYPNIMTNRTVVVVLVFAWFVPASQMSVSTVLSAKQKVCHCVIKGFFCTNSIFKLHCVNSKVISVFGLVSCMFILGICPVFFVLFTYARILFIVYKSSNDVRQKSAETCFPHLLVLLCFTVLGKYDVVFVRFDVNSQNCALNHDFTGCFI
>LOCXPOR24.96.HIT1.OR.2R.307.7tm_4.exons1.LR131983.1.Gouania_willdenowi
MENQTFNPDLLQVEGLKVTPETAIPAFIILLLFYIFIMVSNVGLVVLISTDPSLHQPMYLLLCNMSVNDAFGASIIIPRLLSDIFLPISARFIRYSECVVQAFSAHLHASCVHTVMMIMAFDRYVAICNPLRYAVIMTGRMVLKLSLSAWTVSLVLVLILIGLSVRLSRCRFVVSHPFCDNASLFKLSCESVVINNFYGLTFTVVLLSSSLGSITLTYLKIAVVCLRSRSEVLNRRALQTCATHLAVYTLMFVSGFSIVILHRFPQLSDHRKLASILFHVVPPAMNSIIYGLQIKVVRQKILIMFGK
>LOCXPOR25.97.HIT1.OR.2R.301.7tm_4.exons1.LR131983.1.Gouania_willdenowi
NYTYNSFTLQLEGFKVHKDYVYLAFISFLLAYIFIIILNVGIVALIVFDTNLHQPMYLLFCNLPFNDVLGNTVLLPRLLMDLLLPPSERHITYYACVVQAFSAHVIGTTTHTVLIIMAFDRYVAICNPLRYSTIMTNRMVVKLTASAWGVAFFLVAILLGLTIRLNRCRVMIMNSYCDNASLFKLSCESVLINNIYGLTFTVLLFSSSIGSMVLTYSKITIVCLTSNSKSLNSKALKTCSTHLVVYLIMISCGFIVIIMHRFPQYSDYRKLSGILFNVVPGGLNPIIYGVQSAEISRSLLK
>LOCXPOR28.98.HIT1.OR.2R.301.7tm_4.exons1.LR131983.1.Gouania_willdenowi
NYTYNSFTLQLEGFKVHKDYVYLAFISFLLAYIFIIVLNVGIVALIVFDTNLHQPMYLLFCNLPFNDVLGNTVLLPRILMDLLLPPSERHITYYACVVQAFSAHVIGTTTHTVLIIMAFDRYVAICNPLRYSTIMTNRMVVKLTASAWGVAFFLVAILLGLTIRLNRCRAMIMNPYCDNASLFKLSCESVLINNIYGLTFTVLLFSSSIGSMVLTYSKITIVCLTSNSKSLNSKALKTCSTHLVVFLIMIFCGFTVILMHRFPQYSDYRKLSAILFHVVPGGLNPIIYGVQSAEISRSLSK
>LOCXPOR28.99.HIT1.OR.2R.301.7tm_4.exons1.LR131983.1.Gouania_willdenowi
NYTYNSFTLQLEGLNVHKDYVYLVFISLLLAYIFIIVLNVGIVALIFFDTNLHQPMYLLFCNLPFNDILGNSILLPRLLMDILLPPSERHITYYECVVQAFTTHMFGTTSHTVLIIMAFDRYVAICNPLRYSTIMTNRMVVKLTASAWGVAFFLVAILLGLTIRLNRCRAMIMNLYCDNASLFKLSCESVLINNIYGLTFTVLLLSSSIGSIVFTYSKITIVCLTSNNKSLNSKALKTCSTHLVVYLIMIFCGFTFILMHRFPQYSDYRKLTAILFHVVPCSLNPIIYGVQSAEISKSLSK
>LOCXPOR28.100.HIT1.OR.2R.301.7tm_4.exons1.LR131983.1.Gouania_willdenowi
NYTYNSFTLQLEGLNVHKDYVYLVFISLLLAYIFIIVLNVGIAALILIDTNLHQPMYLLFCNLPINDILGNSIMLPRLLMDILLPPSERRITYYECVVQAFTSHMFGTTSHTVLIIMAFDRYVAICNPLRYSTIMTNRMVVKLTASAWGVAFFLVAILLGLTIRLNRCRAMIMNPYCDNASLFKLSCESVLINNIYGLTFTVLLFSSSIGSMVLTYSKIIIVCLTSNNKSLNSKALKTCSTHLVVFLIMLFSGFIVILMHRFPQYSDYRKLTAILFHVVPCSLNPIIYGLQSAEISRSLLK
>LOCXPOR28.101.HIT1.OR.2R.301.7tm_4.exons1.LR131983.1.Gouania_willdenowi
NYTYNSFTLQLEGLNVHKDYVYLVFISLLLAYIFIIVLNVGIAALILFNTNLHQPMYLLFCNLPINDILGNSILLPRLLMDILLPPSERRITYYECVVQAFTTHMFGTTTHTVLIIMAFYRYVAICNPLRYSTIMTKRMVVKLTASAWGVAFFLVAILLGLTIRLNRCRAMIMNLFCDNASLFKLSCESMLINNIYGLTFTVLLFSSSIGSIVVTYSKITIVCLTSNNKSLNSKALKTCSTHLVVYLIMIFCGFTFILMHRFPQYSDYRKLTAILFHVVPGSLNPIIYGVQSAEISKSLSK
>LOCXPOR30.102.HIT1.OR.2R.314.7tm_4.exons3.LR131983.1.Gouania_willdenowi
LVQPLKQPIILELEGFDVPAGLGPLLFFLTLLTYLVVLLGNGVVMWVIVMDQSLHRPMYVMVCHLTVCDLIGGTALLPRIMLHLLTGERRISYGAAITQAVFVHTYAAAFQTILALMAYDRYIAVCKPLRYHSIMTSARLHLSCALAWFIAILAIFILFMLHLNEPLCGRTVQHIYCSNRTILALACGPTPVNNLYGLSMTWCLSTGVFLIVFFSYAKILSVTTKQSRSESSIRSKAVQTCASHLVVYLVFEIATLILITLYRFPSVSTNIKKLLGILYILAPTTINPLVYGLVSKDLRASIIKLLSKKNHHRN
>LOCXPOR31.105.HIT1.OR.2R.314.7tm_4.exons3.LR131983.1.Gouania_willdenowi
LVQPLKQPIILELEGFDVPAGLGPLLFFLTLLTYLVVLLGNGVVMWVIVMDQSLHRPMYVMVCHLTVCDLIGGTALLPRIMLHLLTGERRISYGAAITQAVFVHTYAAAFQTILALMAYDRYIAVCKPLRYHSIMTSARLHLSCALAWFIAILAIFILFMLHLNEPLCGRTVQHIYCSNRTILALACGPTPVNNLYGLSMTWCLSTGVFLIVFFSYAKILSVTTKQSRSESSNRSKAVQTCASHLVVYLVFEIATLILITLNRFPSVSKNIKKLLGILYILAPTTINPLVYGLVSKDLRASIIKLLSKKNHHRN
>LOCXPOR32.139.HIT1.OR.2R.307.7tm_4.exons1.LR132001.1.Gouania_willdenowi
MENSSQVSLLTLSGLTFTLEQRLVLFVLTLLWYLIILFANLTVIVVIIMDKSLHEPMYVFLCNLCINSLYGTVGFYPKFLVDLLSSHVISYAGCMLQGYVIHSSTCGDFSMLALMAYDRYVAICRPLSYHSVMTKQRVSLLVLFSWFIPLFCMFMNSATLLGVRLCGSHIHRLYCVNWMIVLLACSPILANTAVSYFNILFYFGHGVFVFYTYIYVIKTCVSSKENKGKFMQTCFPHLVCLFTFIFAVLLDLMYIRFGSASILSQNLNNFMAIEFLLVPPLVNPIVYGFKLTKLRNKIVTLVQMKRR
>LOCXPOR33.140.HIT1.OR.2R.304.7tm_4.exons1.LR132001.1.Gouania_willdenowi
MENHTNPLFFNLTMFMDMGPYRYPAFVLCFLLYVFIIVANLVVIVVIAREKTLHEPMYIFIMCLTFNSLYGSAGFFLRFLQDLLSKTHLIPRLACLAQVYVIYTYASYELTLLGIMAYDRYVAIIQPLHYHNKLTFRMITVLVLLACVYPAISVGVCVYLASTLPLCDNRIPRVFCANWNVVKLSCVTTGLNNVVGMFVSITTVFLPLAFVLYTYVRIFLVCRKRGSEFRSKVIQKCLPHIVTFVNYSITVFCDVALSRINLGEINPFLAIILSLEFVVIPPLLNPLMYGLKLPEIRKLVFKMF
>LOCXPOR34.141.HIT1.OR.2R.304.7tm_4.exons1.LR132001.1.Gouania_willdenowi
MENHTNPLFFNLTMFMDMGPYRYPAFVLCFLLYVFIIVANLVVMVVIAREKTLHEPMYIFIMCLTFNSLYGSAGFFLRFLQDLLSKTHLIPRLACLAQVYLIYTYASYELTLLGIMAYDRYVAIIQPLHYHNKLTFRMITVLVLLAWVYPAISVGLCVYLASTLPLCDNRIRKVFCATWDVVKLSCVTTGLNSVVGMFVTTTTVFLPLAFVLYTYVRIFLVCRKRGSEFRSKVIQKCLPHIVTFVNYSITVFCDISLSRINLGEINPFLAIILSLEFVVIPPLLNPLMYGLKLPEIRKLVFKMF
>LOCXPOR35.142.HIT1.OR.2R.304.7tm_4.exons1.LR132001.1.Gouania_willdenowi
MENQTISFYFNLTMFMKIGHYRYLAFVFCLLIYSFIVFANGVLIVVIARESALHQPMYIFIAFLSFNALYGSTAFFPRFLMDLLSDTHLISRPGCFTQIYVIYTYASYELTILCVMAYDRFVAVCHPLHYSRKMNYKVVCILGCAAWVVPACNLSISISTIVRLQLCGNKIYKIYCASWNVVLLACDPRSVNSIAATVGAIIITFLPFSFILYTYLRIVLACWKQTSEVRRKVLQSCLPHVVSFAIYSLTSFVDTALSRQNLKEVNPFAAVVLAMEFIVIPPVMNPLVYGLKLPEIRRKIFKML
>LOCXPOR36.143.HIT1.OR.2R.304.7tm_4.exons1.LR132001.1.Gouania_willdenowi
MENQTISFYFNLTMFMKIGHYRYLAFVFCLLIYSFIVFANGVLIVVIARESALHQPMYIFIAFLSFNALYGSTAFFPRFLMDLLSDTHLISRLACFTQIYVIYTYGLYELTILCVMAYDRFVAVCHPLHYSRKMNYKVVCILGCTAWVFPACSLCLNLLTIVRLQLCGNKIYKIYCASWNVVLLACDPRSVNSIASTVATIILTFLPFSFILYTYLRIVLACWKQTSEVRRKLLQSCLPHVVSFAVYSLTLFTDTALSRQNRKGVNPFVAVVLAMEFIIIPPVTNPLVYGLKLPEIRRKIFKTL
>LOCXPOR37.144.HIT1.OR.2R.304.7tm_4.exons1.LR132001.1.Gouania_willdenowi
MENQTISFYFNLTMFMKIGHYRYLAFVFCLLIYSFIVFANGVVIVVIARESALHQPMYIFIAFLSFNALYGSTAFFPRFLMDLLSDTHLISRLACFTQIYVIYTYGLYELTILCVMAYDRFVAVCHPLHYSRKINSKVVCILGCTAWVFPACSLSIYMSNVVRLQLCGNKIYKIYCASWNVVLLACDQSSVNSIASTMGTIIFTFLPFSFILYTYLRIVLACWKQTSKVRRKVLQSCLPHVVSFAVYSLTLFTDTALSRQNLKGVNPFVAVVLAMEFIIIPPVTNPLVYGLKLPEIRRKILKKL
>LOCXPOR38.145.HIT1.OR.2R.304.7tm_4.exons1.LR132001.1.Gouania_willdenowi
MENQTISFYFNLTMFMKIGHYRYLAFVFCLLIYSFIVFANGVLIVVIARESALHQPMYIFIAFLSFNALYGSTAFFPRFLMDLLSDTHLISRPGCFTQIYVIYTYGSYELTILCVMAYDRFVAVCHPLHYSRKMNYKVVCILGCTAWVFPACSLSIYMSNVVRLQLCGNKIYKIYCASWNVVLLACDQSSVNSIASTMGAIILTFLPFSFILYTYLRIVLACWKQTSKVRRKLLQSCLPHVVSFAIYSVTLFTDTALSRQNLKGVNPFVAVVLAMEFIIIPPVTNPLVYGLKLPEIRRKILKKL
>LOCXPOR39.146.HIT1.OR.2R.307.7tm_4.exons1.LR132001.1.Gouania_willdenowi
MINRSVFEFQLLGLDDVTKEQRFVLFFLTLLSYVVILFVNLTLIVTIVVEEKLHQPMYIFLCNLCTNSLYGTAAFYPKFLFDFFSKSPTISYSGCLLQAFVIYSYATTDFSVLVLMAYDRYLAICRPLDYHSVMTKKRIAVLVFLSRLVPLFCQSAVLIMSSTLELCDNHIQKLYCENWSVIKLSCSSITNNNIVGFILIFFYLSHNLFIVCSYVKVIKSALKSKEGRTKFTQTCVPHLLCLLNVTCALMFDLMYARYGSASGLQSVKNFMAIQFLLVPPILNPIIYGLKLTQVRNSVFRLCRRQKK
>LOCXPOR40.147.HIT1.OR.2R.307.7tm_4.exons1.LR132001.1.Gouania_willdenowi
MINGSVFEFQLLGLDDVTKEQRFVLFFLTLLSYVVILFVNLTLIVTIVVEEKLHQPMYIFLCNLCTNSLYGTAAFYPKFLFDFFSKSPTISYSGCLLQAFVIYSYATTDFSVLVLMAYDRYLAICRPLDYHSVMTKKRIAVLVFLSKLVPLFCLSVLLIMTSTLELCDNHIQKLYCENWSVVKLSCSSITNNNIVGFIVIFFYLSHNLFILCSYVKVIKSALKSKEGRTKFTQTCVPHLLCLLNVTCALMFDLMYTRYGSASGLQSVKNFMAIQFLLVPPILNPIIYGLKLTQVRNSVFRLCRRQKK
>LOCXPOR41.149.HIT1.OR.2R.307.7tm_4.exons1.LR132001.1.Gouania_willdenowi
MINGSVFEFQLLGLDDVTKEQRFVLFFLTLLSYVVILFVNLTLIVTIVVEEKLHQPMYIFLCNLCTNSLYGTAAFYPKFLFDFFSKSPTISYSGCLLQAFVIYSYVATDFSVLVLMAYDRYLAICRPLDYHSVMTKKRIAVLVFLSRLVPLFCLSVPLIMTSTLELCDNHIQKLYCENWSVVKLSCSSITNNNIVGFIVIFFYLSHNLFIVCSYVKVIKSALKSKEGRTKFTQTCVPHLLCLLNVTCAMMFDLMYARYGSASGLQSVKNFMAIQFLLVPPILNPIIYGLKLTQVRNSVFRLCRRQKK
>LOCXPOR42.150.HIT1.OR.2R.307.7tm_4.exons1.LR132001.1.Gouania_willdenowi
MINGSVFEFQLLGLDDVTKEQRFVLFFLTLLSYVVILFVNLTLIVTIVVEEKLHQPMYIFLCNLCTNSLYGTAAFYPKFLFDFFSKSPTISYSGCLLQVFVIYSYATTDFSVLVLMAYDRYLAICRPLDYHSVMTKKRIAVLVFLSRLVPLFCQSAVVIMTSTLELCDNHIQKLYCENWSVIKLSCSSITNNNIVGFIVIFFYLSHNLFIVCSYVKVIKSALKSKEGRTKFTQTCVPHLLCLLNVTCAMMFDVMYARYGSASGLQSVKNFMAIQFLLVPPILNPIIYGLKLTQVRNSVFRLCRRQKK
>LOCXPOR43.151.HIT1.OR.2R.307.7tm_4.exons1.LR132001.1.Gouania_willdenowi
MINRSVFEFQLLGLDDVTKEQRFVLFFLTLLSYVVILFVNLTLIVTIVVEEKLHQPMYIFLCNLCTNSLYGTAAFYPKFLFDFFSKSPTISYSGCLLQAFVIYSYATTDFSVLVLMAYDRYLAICRPLDYHSVMTKKRIAVLVFLSRLVPLFCQSILLIMTSMLELCDNHIQKLYCENWSVVKLSCSSITNNNIVGFILIFFYLSHSLFIVCSYVKVIKSALKSKEGRTKFTQTCVPHLLCLLNVTCALMFDVMYTRYGSASGLQSVKNFMAIQFLVVPPILNPIIYGLKLTQVRNSVFRLCRRQKK
>LOCXPOR44.152.HIT1.OR.2R.308.7tm_4.exons1.LR132001.1.Gouania_willdenowi
MNPELNTTYITLDGLLAVQKYRYVYFFPLLTVYILILCCNLIIVFLICRHKSLHEPMYVFIAALLLNAAFFSTNIYPKLLSDILSEKQLISYSACLFQYFLFYSLAGSEYLLLSAMAYDRYVSICRPLHYPTIMRKSTVCVLLCLAWIVPACLVGVTTTLSSKMKICKWVLNAIFCNNSHYNLHCESSDARIILVIFGMVMIALFPVFFILFTYTRILIISYRSCREVRKKAAHTCLPHLLVLVSFSLLCTYDVVIVRLGTDLSKLVRLLMTFQAILYHPLFNPIVYGLKMKEISKHLKRLFCQAKVI
>LOCXPOR45.153.HIT1.OR.2R.308.7tm_4.exons1.LR132001.1.Gouania_willdenowi
MNPELNTTYITLDGLLAVQKYRYVYFFPLLTVYILILCCNLIIVFLICRHKSLHEPMYVFIAALLLNAAFFSTNIYPKLLSDILSEKQLISYSACLFQYFLFYSLAGSEYLLLSAMAYDRYVSICRPLHYPTIMRKSTVCVLLCLAWIVPACLLGVITTLSSKMKICKWVLNAIFCNNSHYNLHCESSDARIILGIFAMVMIALFPVFFILFTYTRILIISYRSCREVRKKAAHTCLPHLLVLVSFSLLCTYDVVIVRLGTDLSKLVRLLMTFQAILYHPLFNPIVYGLKMKEISKHLKRLFCQAKVI
>LOCXPOR46.154.HIT1.OR.2R.303.7tm_4.exons1.LR132001.1.Gouania_willdenowi
MGEEFNDTYITLGGFEGMENYRYLYFTLLLTLCILSICSNAIIVYIIWAHQNLHEPMYIFIAALSVNSLLVSINIYPKLLIDFLSEKQTVSYSVCLLQYFLYYCLGIVDLLLLAAMAFDRYVSICKPLVYPNIMTNRTVVVVLVFAWFMPASQLSVSTVLSAKQKVCHFVIKGFFCTNSIFKLHCVNSKVISVFGLVSCMFILGICPVFFVLFTYARILFIVYKSSNDVRQKAAETCLPHLLVLLCFTALGTYDVVFARFDDNFPKIVHLIMTLQVVLYNPLFNPIIYGFKMKEIFKHLKKLF
>LOCXPOR45.156.HIT1.OR.2R.308.7tm_4.exons1.LR132001.1.Gouania_willdenowi
MNPELNTTYITLDGLLAVQKYRYVYFFPLLTVYILILCCNLIIVFLICRHKSLHEPMYVFIAALLLNAAFFSTNIYPKLLSDILSEKQLISYSACLFQYFLFYSLAGSEYLLLSAMAYDRYVSICRPLHYPTIMRKSTVCVLLCLAWIVPACLLGVITTLSSKMKICKWVLNAIFCNNSHYNLHCESSDARIILGIFAMVMIALFPVFFILFTYTRILIISYRSCREVRKKAAHTCLPHLLVLVSFSLLCTYDVVIVRLGTDLSKLVRLLMTFQAILYHPLFNPIVYGLKMKEISKHLKRLFCQAKVI
>LOCXPOR48.157.HIT1.OR.2R.303.7tm_4.exons1.LR132001.1.Gouania_willdenowi
MGEEFNETYITLGGFEGMENYRYLYFTLLLTLCILSICSNAIIVYIIWEHQNLHEPMYIFIAALSINSLLVSINIYPKLLIDFLSEKQTVSYSVCLLQYFLYYCLGIVDLLLLAAMAFDRYVSICKPLVYPNIMTNRTVVVVLVFAWFMPASQLSVSTVLSAKQKVCHFVIKGFFCTNSIFKLHCVNSKVISVFGLVSCMFILGICPVFFVLFTYARILFIVYKSSNDVRQKAAETCLPHLLVLLCFTALGTYDVVFARFDDNFPKIVHLIMTLQVVLYNPLFNPIIYGFKMKEIFKHLKKLF
>LOCXPOR49.159.HIT1.OR.2R.303.7tm_4.exons1.LR132001.1.Gouania_willdenowi
MGEEFNETYITLGGFEGMENYRYLYFTLLLTLCILSICSNAIIVYIIWAHQNLHESMYIFIAALSVNSLLVSINIYPKLLIDFLSEKQTVSYSVCLLQYFLYYCLGIVDLLLLAAMAFDRYVSICKPLVYPNIMTNRTVVVVLVFAWFMPASQLSVSTVLSAKQKVCHFVIKGFFCTNSIFKLHCVNSKVISVFGLVSCMFILGICPVFFVLFTYARILFIVYKSSNDVRQKAAETCLPHLLVLLCFTALGTYDVVFARFDDNFPKIVHLIMTLQVVLYNPLFNPIIYGFKMKEIFKHLKKLF
>XPLOC_76.1.TAAR.1R.297.7tm_1.exons2.CAAAFV010000380.1.Gouania_willdenowi
LLFSAMMIIVVSYNDISVFLSNSSRKLHTPTNFLLLSLAVSDFSVGFLWIFQILLLDGCWVLSAGWCVFNAVVTATAASASIGTVVLISVDRYVAVCDPMHYQTKVTLNRAKIDIVLCWLCSVIFYSAMFKDNLEHPGRFNSCAGDCKVYIPFIGEIVNLVNLFLNDIIPISIIVVLYVRVFMVAVSQAQAMRSHVTVVTLQSSLKVNRSELKAARALGVVVVVFLMCLTPFYLVSFTSGFADISATSFASVLCVVLFNSLLNPVIYVFLYPWFRKCVKCVFSLQILKFSSSEANIL
>LOCXPTAAR1.413.HIT1.TAAR.2R.322.7tm_1.exons2.LR132002.1.Gouania_willdenowi
DEAELCYPHLGNSSCRRIMYSHSVSVLLHIILSSISVLTVTLNLLVIISISHFKKLHTPTNFLLLSLAVSDFSVGFVIVFLIFLIDGCWFLGADWCVFYVALSLVSTAASVGTVVLISVDRYVAVCDPMHYQTKVTANRAKICIVLCWLCSTVFHTVMLKDNIEHPGGFDSCAGGCTIYLPPLAGVIDLIFSFIIPISVIVILYVRVFMVAVSQARAMRSHVTAVTLQSSQKVNRSELKAARALGVVVVVFLIFLTPSFIVTLLAGFAAMSVSTFFAVLCLYYFNSLLNPVIYAFMYPWFRKCVKCVLSLQILKSGSSEANI
>LOCXPTAAR2.419.HIT1.TAAR.2R.322.7tm_1.exons2.LR132002.1.Gouania_willdenowi
DEAELCYPHLGNSSCRRIMYSHSVSVLLHIILSSISVLTVTLNLLVIISISHFKKLHTPTNFLLLSLAVSDFFVGVVKIFLIFLIDGCWFLGADWCVFYIALSFVSTAASIGTVVLISVDRYVAVCDPMHYQTKVTANRAKICIVLCWLCSTIFHTVMLKDNIEHPGGFDSCAGGCTFYLPPFAGVVDLLCSFIIPISVIVILYVRVFMVAVSQARAMRSHVAVVTLQNSLKVNRSELKAARVLGVVVVVFVLCLTPLYLVLLTIGLGVESASSYIFVVGLFFFNSLLNPVIYAFMYPWFRKCVKCVLSLQILKSGSSEANI
>LOCXPTAAR3.425.HIT1.TAAR.2R.323.7tm_1.exons3.LR132002.1.Gouania_willdenowi
DEAELCYPHLGNSSCRRIVRSHSVSVLLHIILSSISVLTVTLNLLVIISISHFRKLHTPTNFLLLSLAVSDFSVGFVWVLLIFLINGCWFLGADWCVFNGVLGYVATSASIGTVVLISVDRYVAVCDPMHYQTKVTKNRAKICIVLCWAGSTVFHCLRLNNIVENPGQFDSCAGECTIYIHPVAEIVNVVLNFFIPISIIVVLYVRLFMVAVSQAQAMRSHVTVVTLQSSLKVNRSELKAARALGVVVVVFLMCLTPFYLVLLTTGLGVKSPSSYIFVIGLFFFNSLLNPVIYVFLYPWFRKCVKCVFSLQILKSGSKETNVH
>LOCXPTAAR4.427.HIT1.TAAR.2R.308.7tm_1.exons2.LR132003.1.Gouania_willdenowi
MSTPDQAELCYPHLGNSSCRKIVHPHPVTVLFYIMLSSISVLTVTLNLLVIITISHFKKLHSPTNFLLLSLAVSDFCVGFIFIFQMLLLDGCWYLSAGWCLFYTALGLVTTSASIGTVVLISIDRYIAVCDPLHYSTKVTVKRAEMSVVLCWVCSSLFTLTVINDRKHPGGVNSCIGECVTYLPPVTIVLDLFLTFLFPFSTIIVLYVRVFVVAVSQARIMHSHDVVVKLQGSVKVNRSELKAARVLGVVVVVFLCCLFPLYIVELSAGFAAVNMSSIIFLVLCLCYFNSCVNPMMYVCLYPWFRKGV
>LOCXPTAAR5.224.HIT1.TAAR.2R.326.7tm_1.exons2.LR131993.1.Gouania_willdenowi
MITPDEAELCYPHLGNSSCRRIVRPHSVYVLLYIILSSISVLTVTLNLLVIIAISHFKKLHSPTNFLLLSLAVSDFCVGFIFIFQILLLDNCWYLSAGWCMFYIILSYVSTSASIGTVVLISIDRYIAVCDPLHYHTKVTVNRANISVVLCWVCCFFYTLIIIDYRKNTDGLKSCTGECVAYLHPFALNLDLILTFILPFSTIIILYVRVFVVAASQARAMHSHVAVVKLQGSVKVNKSELKAARVLGVVVVVFLCCLTPFYIVELIAGVTTVPTSSFGYVLCLCYFNSCVNPMIYVFLYPWFRKCVKCIFSLQILKSGSSEANIM
>LOCXPTAAR5.225.HIT1.TAAR.2R.326.7tm_1.exons2.LR131993.1.Gouania_willdenowi
MITPDEAELCYPHLGNSSCRRIVRPHSVYVLLYIILSSISVLTVTLNLLVIIAISHFKKLHSPTNFLLLSLAVSDFCVGFIFIFQILLLDNCWYLSAGWCMFYIILSYVSTSASIGTVVLISIDRYIAVCDPLHYHTKVTVNRANISVVLCWVCCFFYTLIIIDYRKNTDGLKSCTGECVAYLHPFALNLDLILTFILPFSTIIILYVRVFVVAASQARAMHSHVAVVKLQGSVKVNKSELKAARVLGVVVVVFLCCLTPFYIVELIAGVTTVPTSSFGYVLCLCYFNSCVNPMIYVFLYPWFRKCVKCIFSLQILKSGSSEANIM
>LOCXPTAAR7.226.HIT1.TAAR.2R.321.7tm_1.exons2.LR131993.1.Gouania_willdenowi
DEAELCYPHLGNSSCRRIVRPHSVYVLLYIILSSISVLTVTLNLLVIIAISHFKKLHSPTNFLLLSLAVSDFCVGFIFIFQILLLDNCWYLSAGWCMFYIVLSFVSTSASIGTVVLISIDRYIAVCDPLHYHTKVTVNRARMSVVLCWVCCFFYTLIIINYRKNTDGLKSCTGECVGYLHPFALILDLILTFILPFSTIIILYVRVFVVAVSQARAMHSHVAVVKLQGSVKVNKSELKAARVLGVVVVVFLCCLTPFYIVELIAGVTTVPSSSFAYVLSLCYFNSCVNPMIYVFLYPWFRKCVKCIFSLQILKSGSSEANI
>LOCXPTAAR8.227.HIT1.TAAR.2R.322.7tm_1.exons2.LR131993.1.Gouania_willdenowi
DEAELCYPHLGNSSCRRIVRPHSVYVLLYIILSSISVLTVTLNLLVIITISHFKKLHSPTNFLLLSLAVSDFCVGFIFIFQILIMDGCWYLSAGWCVFYIVFGLVTTSASVGTVVLICIDRYIAVCDPLHYATKVTVNRARMSVVLCWFSSALYTLAHLDNMKHPGGFNSCIGECVTYTHPVAKVLHLLLTFILPVSTIIILYVRVFVVAVSQARAMHSHVAVVKRQGSVKVNKSELKAARVLGVVVVVFLCCLIPLDIVVLSARFAVVNGSSVVFFLCLYYFNSCVNPMIYVFLYPWFRKCVKYILSLQILKSGSSEANIM
>LOCXPTAAR9.228.HIT1.TAAR.2R.322.7tm_1.exons2.LR131993.1.Gouania_willdenowi
DEAELCYPHLGNSSCRRIVRPHSVYVLLYIILSSISVLTVTLNLLVIIAISHFKKLHSPTNFLLLSLAVSDFCVGFIFIFEILLLDNCWYLSAGWCMFFSVLRIIVPTASTGTVVLISIDRYIAVCDPLHYHTKVTVNRANISVVLCWFSSALYTLGLLDNMKNPGGFNSCIGECVTFIHPVAIVLDLFLTLIFPVSTIIILYVRVFVVAASQARAMHSHVAVVKLQGSVKVNKSELKAARVLGVVVVVFLCCLTPFYIVISIHEYLIVNVSSFYFVKCLYYFNSFLNPMIYVFLYPWFRNCVKYILSLQILKSGSSEANIM
>LOCXPTAAR10.230.HIT1.TAAR.2R.322.7tm_1.exons2.LR131993.1.Gouania_willdenowi
DEAELCYPHLGNSSCRRIVRPHSVSVLLYIILSSISVLTVTLNLLVIITISHFKKLHSPTNFLLLSLAVSDFCVGFIFIFDILLLDNCWYLSAGWCMFFAVLGIVVPTASTGSIVLISIDRYIAVCDPLHYHTKVTVNRANISVVLCWFCSALYNLGLIDNTQKPDDFNSCIGQCVTYIHPAALLLDLFLTVILPVSVIIILYVRVFVVAASQARAMHSHVAVVKLQGSVKVNKSELKAARVLGVVVVVFLCCLFPFYIVVFLPESSDVSVSTFFYVKYLYYFNSCMNPMIYVFLYPWFRKCVKYILSLQILKSGSSEANIL
>LOCXPTAAR11.232.HIT1.TAAR.2R.322.7tm_1.exons2.LR131993.1.Gouania_willdenowi
DEAELCYPHLGNSSCRRIVRPHSVSVLLYIILSSISVLTVTLNLLVIIAISHFKKLHSPTNFLLLSLAVSDFCVGFIFIFDILLLDNCWYLSEGWCMFFSVLCIIVPTASTGSIVLISIDRYIAVCDPLHYHTKVTVNRARMSVALCWFCSALYNLGLIDNTQKPDDFNSCIGQCVTYIHPAALFLDLFLTVILPVSVIIILYVRVFVVAASQARAMHSHVAVVKLQGSVKVNKSELKAARVLGVVVVVFLCCLLPFYIVVFLPESSDVSVSTFFYVTYLYYLNSCMNPMIYVFLYPWFRKCVKYILSLQILKSGSSEANIL
>LOCXPTAAR12.234.HIT1.TAAR.2R.318.7tm_1.exons2.LR131993.1.Gouania_willdenowi
DEAGLCYPHLGNSSCRRIVRPPSVYVLLYIILSSISVLTVTLNLLVIITISHFKKLHSPTNFLLLSLAVSDFCVGFIFIFEIILLDNCWYLSARWCMFFSVLCIIVPTASIGSVVLISIDRYIAVCDPLHYHTKVTVNRAKISVFLCWFCSALYTLVLVDHMKNPAGFNSCIGECVTFIHPVAIVLDLFLTLIFPVSTILILYVRVFVVAASQARAMHSHVAVVKLQGSVKVNKSELKAARVLGVVVVVFLCCLTPFYIVSFLYSTLSTFYFVKCLYYFNSFLNPMIYVFLYPWFRKCVKYILSLQILKSGSSEANIM
>LOCXPTAAR13.237.HIT1.TAAR.2R.317.7tm_1.exons2.LR131993.1.Gouania_willdenowi
EAELCYPHLGNYSCRRIVRPHSVYVLLYIILSSISVLTVTLNLLVIIAISHFKKLHSPTNFLLLSLAVSDFCVGFIFIFDILLLDNCWYLSAGWCMFHVVLSIIVPTASTGSIVLISIDRYIAVCDPLHYPTKVTVNRANISVVLCWFCSALYTLGLLENIKHPGGFNSCIGECMPLMHPVVIILDIFLTLIFPAIVIIILYVRVFVVAVSQARAMLSHVAVVKLQGSVKVNKSELKAARVLGVVVVVFLLCYTPAYLVSSLYGTLSTFYFVKCLYYFNSLLNPMIYVFFYPWFRKCVKYILSLQILKSGSSEANIM
>LOCXPTAAR14.239.HIT1.TAAR.2R.318.7tm_1.exons2.LR131993.1.Gouania_willdenowi
DEAELCYPHLGNSSCRRIVRPHSVYVLLYIILSSISVLTVTLNLLVIIAISHFKKLHSPTNFLLLSLAVSDFCVGFIFIFEILLLDNCWYLSAGWCMFYKVLCSVVLTASTGSIVLICIDRYIAVCDPLHYPTKVTVNRANIGVVLCWFCSALYTLGLLENIKHPGGFNSCIGECMPLMHPVAIVLDFILTFILPFSTIIILYVRVFVVAVSQARAMHSHVAVVKLQGSVKVNKSELKAARVLGVVVVVFLLCYTPAYFVSFLDDTLSTFYFVKCLYYFNSFLNPMIYVFLYPWFRKCVKYILSLQILKSGSSEANII
>LOCXPTAAR14.241.HIT1.TAAR.2R.318.7tm_1.exons2.LR131993.1.Gouania_willdenowi
DEAELCYPHLGNSSCRRIVRPHSVYVLLYIILSSISVLTVTLNLLVIIAISHFKKLHSPTNFLLLSLAVSDFCVGFIFIFEILLLDNCWYLSAGWCMFYKVLCSVVLTASTGSIVLICIDRYIAVCDPLHYPTKVTVNRANIGVVLCWFCSALYTLGLLENIKHPGGFNSCIGECMPLMHPVAIVLDFILTFILPFSTIIILYVRVFVVAVSQARAMHSHVAVVKLQGSVKVNKSELKAARVLGVVVVVFLLCYTPAYFVSFLDDTLSTFYFVKCLYYFNSFLNPMIYVFLYPWFRKCVKYILSLQILKSGSSEANII
>LOCXPTAAR16.243.HIT1.TAAR.2R.318.7tm_1.exons2.LR131993.1.Gouania_willdenowi
DEAELCYPHLGNSSCRRIVRPHSVSVLLYIILSSISVLTVTLNLLVIIAISHFKKLHSPTNFLLLSLAVSDFCVGFIFIFEIPLLDNCWYLSAGWCMFYKVLCSVVLTASTGSIVLICIDRYIAVCEPLHYPTKVTVNRANIGVVLCWFCSALYTLGLLENIKHPGGFNSCIGECMPLMHPVVIILDFILTFILPFSTIIILYVRVFVVAVSQARAMHSHVAVVKLQGSVKVNKSELKAARVLGVVVVVFLLCYTPAYFVSFLDDTLSTFYFVKCLYYFNSFLNPMIYVFLYPWFRKCVKYILSLQILKSGSSEANII
>LOCXPTAAR17.246.HIT1.TAAR.2R.321.7tm_1.exons2.LR131993.1.Gouania_willdenowi
DETELCYPHLGNSSCRKNVRPHSVSVSIYTTLASLSVLTVTLNLMVIITISHFKKLHTPTNFLLLSLSIADFCVGFLYIFQIILMDGCWYLSANWCLFYSVICLVLTSASIGTIVLISIDRYIAVCDPLHYPTKVTVNRAKMCIVTCWCCSVFYTFVYMDILKQPSLSYSCIGECQAYIHLIAKLMHLFFSYIIPVTIIVLLYVRVFVVAVSQARAMHSQVGVVTPHGSLKVYRSELKAARVLGVVVVGFLLCLTPFYIVLLNIRFGAVNMSSLVFVICLYYSNSFLNPMIYVFLYPWFRKCLKYIVSLQILKSGSSEANI
>LOCXPTAAR18.249.HIT1.TAAR.2R.322.7tm_1.exons2.LR131993.1.Gouania_willdenowi
VETELCYPHLGNTSCRRNVRPHSVSVPIYTTLASLSVLTVTLNLMVIIIISHFKKLHTPTNFLLLSLSIADFCVGFLFIFQIILMDGCWYLSANWCVFYLVICLVLTSASIGTVVLISIDRYIAVCDPLHYPTKVTVNRAKMCIVTCWCCSVFYTFVYMDIIKQPALSYSCIGECQAYIHLVAKLMHLFFSYIIPVTIILLLYVRVFAVAVSQARAMHSQVGVVTPHGSLKVNRSELKAARVLGVVVVGFLLCLTPFYFVLLNVRFGKLNVTSLDFVICLFYSNSFLNPMIYVFIYPWFRKCLKYIISLQILKSGSSEANIL
>LOCXPTAAR21.251.HIT1.TAAR.2R.321.7tm_1.exons2.LR131993.1.Gouania_willdenowi
ETELCYPHLGNSSCRRIVRPLSVSVPIYIILSSLSVLTVTLNLMVIITISHFKKLHTPTNFLLLSLSIADFCVGFLFIFQILLMDGCWYLSAKWCVFYLIVCLVLTSASIGTIVLISIDRYIAVCDPLHYPTKVTPNRAKMSIVLCWFCSVFYTFVFIDLIKHPGISNSCTGECIAYIHLVAKLMHLFFCFIIPVSIIVLLYVRVFVVAVSQARAMHSQVGVVTPHGSLKVNRSELKAARVLGVVVVGFLLCLTPFYFVLLSANFGAINMSHLVLVICLFYSNSFLNPMIYVFLYPWFRKCLKYIISLQILKSGSSEANIL
>LOCXPTAAR20.253.HIT1.TAAR.2R.321.7tm_1.exons2.LR131993.1.Gouania_willdenowi
ETELCYPHLGNSSCRRIVRPHSVSLPIYIILSSLSVLTVTLNLMVIITISHFKKLHTPTNFLLLSLSIADFCVGFLYIFQILLMDGCWYLSANWCVFYLIICLVLTSASIGTIVLISIDRYIAVCDPLHYPTKVTPNRAKMCIVACWFCSVFYTFVYIDVIKHPGIFNSCTGQCTAYIHLVAKLMHLFFCFIIPVTIIVLLYVRVFVVAVSQARAMHSQVGVVTPHGSLKVNRSELKAARVLGVLVVGFLLCLTPFYIVLLSVRFGAINMSHLVFVICLYYSNSFLNPMIYVFLYPWFRKCLKYIISLQILKSGSSEANIL
>LOCXPTAAR21.255.HIT1.TAAR.2R.321.7tm_1.exons2.LR131993.1.Gouania_willdenowi
ETELCYPHLGNSSCRRIVRPLSVSVPIYITLSSLSVLTVTLNLMVIITISHFKKLHTPTNFLLLSLSIADFCVGFLFIFQILLMDGCWYLSAKWCVFYLIVCLVLTSASIGTIVLISIDRYIAVCDPLHYPTKVTPNRAKMSIVLCWFCSVFYTFVFIDLIKHPGISNSCTGECIAYIHLVAKLMHLFFCFIIPVSIIVLLYVRVFVVAVSQARAMHSQVGVVTPHGSLKVNRSELKAARVLGVVVVGFLLCLTPFYFVLLSANFGAINMSHLVLVICLFYSNSFLNPMIYVFLYPWFRKCLKYIISLQILKSGSSEANIL
>LOCXPTAAR22.257.HIT1.TAAR.2R.321.7tm_1.exons2.LR131993.1.Gouania_willdenowi
ETELCYPHLGNSSCRRIVRPLSVSVPIYITLSSLSVLTVTLNLMVIITISHFKKLHTPTNFLLLSLSIADFCVGFLFIFQILLMDGCWYLSANWCVFYSVICLVLTSASIGTIVLISIDRYIAVCDPLHYPTKVTPNRAKMCIVACWFCSVFYTFVYIEVIKHPGIFNSCTGQCTTYIHLVAKLMHLFFCFIIPVSIIVLLYVRVFVVAVSQARAMHSQVGVVTPHGSLKVNRSELKAARVLGVLVVGFLLCLTPFYIVLLSVRFGAINMTHLVFVICLYYSNSFLNPMIYVFLYPWFRKCLKYIISLQILKSGSSEANIL
>LOCXPTAAR23.266.HIT1.TAAR.2R.322.7tm_1.exons2.LR131993.1.Gouania_willdenowi
QTELCYPHLGNSSCRRIVRPHSVSVLLHIILSSISVLTVTLNLMVIITISHFKKLHTQTNFLLLSLAVSDFCVGFLFIFQILLMDGCWYLSAGWCVFYTVFVIVVTSASIGTVVLIAIDRYIAVCDPLHYPTKVTPNRAKICVVLCWVCSAICHTVRLKDNIEHPGEFNSCIGECVASAHPVSRIMDLVLNFIFPVTIILLLYVRVFVVAVSQARAMHSHITVVTPHGSLKVYRSELKAARVLGVVVVVFLMCMFPFYIVSLLAGATKVSLSSLVFVIFLYLFNSCVNPMIYVFLYPWFRKSLKYILSFQILKSGSSEANIL
>LOCXPTAAR24.271.HIT1.TAAR.2R.321.7tm_1.exons2.LR131993.1.Gouania_willdenowi
QTELCYPHLGNASCRRTVRPRSVSVLLYIILSSISVLIVTLNLMVIIIISHFKKLQTPTNFLLLSLAVSDFCIGFLFIFQILLMDGCWYLSAGWCVFYTVFVVVVASASIGTIVLISIDRYIAVCDPLHYPTKVTPNRAKMSIILCWFCSVFYTFVYIDVIKHPGIFNSCTGQCTAYIHLVAKLMHLFFCFIIPVTIIVLLYVRVFVVAVSQARAMHSHVAVVTPHGSLKVYRSELKAARVLGVVVVVFLMSIFPFYIVSLLAGATKVSSSSLVFVIFLYLFNSCVNPMIYVFLYPWFRKSLKYIISLQILKSGSSEANIL
>LOCXPTAAR25.276.HIT1.TAAR.2R.323.7tm_1.exons2.LR131993.1.Gouania_willdenowi
DQTELCYPHLGNSSCRRTVRPHSVSVLLHIILSSISVLTVTLNLMVIITISHFKKLHTPTNFLLLSLAVSDFCVGFLFIFQILLMDGCWYLSAGWCVFYTVFVVVVTSASIGTVVLIAIDRYIAVCDPLHYPTKVTVNRAKICVVLCWVCSGFCHTVRLKDNIEHPGEFNSCIGECVASAHPVSRITGVVLNFIFPVTIILLLYVRVFVVAVSQARAMHSHVAVVTPHGSLKVYRSELKAARVLGVVVVVFLMSIFPFYIVSLLAGPTKVSLSFLVFVICLYLFNSCVNPMIYVFLYPWFRKSLKYILSFQILKSGSSEANIL
>LOCXPTAAR26.278.HIT1.TAAR.2R.327.7tm_1.exons2.LR131993.1.Gouania_willdenowi
MSTSDQTELCYPHLGNSSCRRTVSPHSVSVLLYIILSSISVLTVTLNLMVIITISHFKKLHTPTNFLLLSLAVSDFCVGFLFIFQILLMDGCWYLSAGWCVFYTVFVVVVTSASIGTVVLIAIDRYIAVCDPLHYPTKVTANRAKICVVLCWVCSALCHTVRLKDNIEHPGEFNSCIGECATSAHPVSRIMDVVLNFIFPVTIILLLYVRVFVVAVSQARAMHSHVAVVTPHGSLKVNRSELKAARVLGVVVVVFLMSIFPFYIVSLLAGATKVSSSSLVFVIFLYLFNSCVNPMIYVFLYPWFRKSLKYILSFQILKSGSSEANIL
>LOCXPTAAR27.280.HIT1.TAAR.2R.327.7tm_1.exons2.LR131993.1.Gouania_willdenowi
MSTSDQTELCYPHLGNSSCRRTVRPHSVSVLLHIILSSISVLTVTLNLMVIITISHFKKLQTPTNFLLLSLAVSDFCVGFLFIFQILLMDGCWYLSAGWCVFYTVFGVVVTSASIGTVVLISIDRYIAVCDPLHYPTKVTPNRAKICVVQCWVCSAICHTVRLKDNIEHPGEFNSCIGECATSAHPVSRIMDLVLNFIFPVSIIIVLYVRVFVVAVSQARAMHSHVAVVTPHGSLKVYRSELKAARVLGVVVVVFLMCIFPFYILSLLAGATKVSLSSLVFVICLYFFNSCVNPMIYVFLYPWFRKSLKYIISLQILKSGSSEANIL
>LOCXPTAAR28.284.HIT1.TAAR.2R.322.7tm_1.exons2.LR131993.1.Gouania_willdenowi
QTELCYPHLGNSSCRRTVRPHSVSVLLHIILSSISVLTVTLNLMVIITISHFKKLHTQTNFLLLSLAVSDFCVGFLFIFQILLMDGCWYLSAGWCVFYTVFGTVVPSASVGTVVLISIDRYIAVCDPLHYPTKVTPNRAKICVVLCWVCSAICHTVSFKDNIEHPGEFNSCIGECAASAHPVYRIMELLLNFIFPVSIIVLLYVRVFVVAVSQARAMHSHVAVVTPHGSLKVYRSELKAARVLGVVVVVFLMCIFPFYIVSLLAGATKVSLSSLVFVICLYFFNSCVNPMIYVFLYPWFRKSLKYIISLQILKFGSSEANIL
>LOCXPTAAR27.289.HIT1.TAAR.2R.327.7tm_1.exons2.LR131993.1.Gouania_willdenowi
MSTSDQTELCYPHLGNSSCRRTVRPHSVSVLLHIILSSISVLTVTLNLMVIITISHFKKLHTQTNFLLLSLAVSDFCVGFLFIFQILLMDGCWYFSAGWCVFYTVFGVVVTSASVGTVVLISIDRYIAVCDPLHYPTKVTTNRAKICVVLCWVCSGFCHTVSFKDNIEHPGEFNSCIGECATSSHPVYQIMELVLNFIFPVSIIVLLYVRVFVVAVSQARAMHSHVAVVTPHGSLKVYRSELKAARVLGVVVVVFLMCNIPFYIVLLLAGATEVSLSSLVFVICLYFFNSCVNPMIYVFLYPWFRKSLKYIISLQILKSGSSEANIL
>LOCXPTAAR27.292.HIT1.TAAR.2R.327.7tm_1.exons2.LR131993.1.Gouania_willdenowi
MSTSDQTELCYPHLGNSSCRRTVRPHSVSVLLHIILSSISVLTVTLNLMVIITISHFKKLHTPTNFLLLSLAVSDFCVGFLFIFQILLMDGCWYLSAGWCVFHTVFGIVVTSASIGTVVLISIDRYIAVCDPLHYPTKVTPNRANICVVLCWVCSAICHTVSFKDNIEHPGEFNSCIGECATSTHPVTQIMELLLSFIIPVSIIVLLYVRVFVVAVSQARAMHSHVAVVTPHGSLKVYRSELKAARVLGVVVVVFLMCMFPFYIVLLLAGATEVSLSSLVFVLNLAFFNSCVNPMIYVFLYPWFRKSLKFILSLQILKSGSSVANIL
>LOCXPTAAR27.298.HIT1.TAAR.2R.291.7tm_1.exons2.LR131993.1.Gouania_willdenowi
MSTSDQTELCYPHLGNSSCRRTVRPRSVSVLLHIILSSLSVLSVTLNLMVIVIISHFKKLHTPTNFLLLSLAVSDFCVGFIFIFQILLMDGCWYLSAGWCVFYTVFVIVVTSASIGTVVLISIDRYIAVCDPLHYPTKVTPNRANICVVLCWVCSAICHTVSFKDNIEHPGEFISCIGECATSAHPVYQIIELLLNFIIPVSIIVLLYVRVFVVAVSQARAMHSHVAVVTPHGSLKVYRSELKAARVLGVVVVVFLMCNIPFYIVLLLAGATEVSLSSLVFVLNLAFPTPV
>LOCXPTAAR31.324.HIT1.TAAR.2R.323.7tm_1.exons3.LR132000.1.Gouania_willdenowi
DEAELCYPHLGNSSCRRIVRSHSVSVLLHIILSSISVLTVTLNLLVIISISHFRKLHTPTNFLLLSLAVSDFSVGFVWVFLILLIDGCWFLGADWCVFNTVLGSVVASASIGTVVLISVDRFVAVCDPMHYQTKVTKNRANICIVLCWVGSILFHCLRLNNIVENPGQFDSCAGECTIYIHPVAKIMNVVLSFFIPISIIVVLYVRVFIVAVSQAQAMRSHVTVVTLQSSLKVNRSELKAARTLGVVVVVFLMCLTPFYLVSLTSGFGVKSTSSYIFVIGLFFFNSLLNPVIYVFLYPWFRKCVKCVFSLQILKSDSKETNVH
>LOCXPTAAR32.329.HIT1.TAAR.2R.321.7tm_1.exons2.LR132000.1.Gouania_willdenowi
DEAELCFPHLNSSCRRIVRSSSVSVLIHVSLSSVSVLTVFLNLLVIIAISHFRKLHTPANLLLLSLAVSDFFVGFLILFQMLLIDGCWFLGALMCSLYFYLNYIFTSASIGTIILISVDRYVAVCEPLQYPTKVTADRVKICVSLCWVICVFFHTLILKENLELPGRYNSCLGECVVVVSYVGGIVDVSVSFIGPVTVITIMSLRVFVVAVSHAHSMRSHVAAAQVSQFATNKSELKAFRTVSVVVVVFIVCITPYFCVTIVGGDAVLSASSIAFVMFLFFLNSFLNPLIYALCYPWFRMSIKLIVTFQIINAGSSEANVL
>LOCXPTAAR33.331.HIT1.TAAR.2R.321.7tm_1.exons2.LR132000.1.Gouania_willdenowi
DEAELCFPHLNSSCRRIVRSSSVSVLLDVSLSSVSVLTVFLNLLVIIAISHFRKLHTPANLLLLSLAVSDFFLGFLMIFQMLLIDNCWFLGALMCSLYFYLNYIFTSASIGTIILISVDRYVAVCEPLQYPTKVTADRVKICVSLCWVICVFFHTLILKENLELPGRYNSCLGECVVVVSYVGGIVDVSVSFIGPVTVITIMSLRVFVVAVSHAHSMRSHVAAAQVSQFATNKSELKAFRTVSVVVVVFIVCITPYFCVTIVGGDAVLSASSIAFVMFLFFLNSFLNPLIYALCYPWFRKSIKLIVTFQIIDAGSSEANVL
>LOCXPTAAR34.333.HIT1.TAAR.2R.331.7tm_1.exons2.LR132000.1.Gouania_willdenowi
LSARMEDQLCFPQLLNTSCTKPATPQTKDVLLQVVLSLVSVLTTALNLLVIISISHFKQLHSPTNLLLLSLAVSDFLVGLLLMPTEIISTQFCWFLGDVVCVLYLITDFVITSSSIGNMVLISIDRYLAVCEPLHYHSRVTLGRTEMCICLCWLCSVLYNTTLILNDFFGESKLHKTCRGECYIVLSYITGTVDFVINFSGPICVIIVLYMRVFVVAVSQARAMHSHITAATHQPSRALMVNKSEMKAAKILGVVVVVFIICICPLYAPSLSGEDVEESTSSSVFVLWLLYLNSCLNPIIYAMFYPWFRKSVKLIVTLKMLQPNSRHAKLL
>LOCXPTAAR35.335.HIT1.TAAR.2R.331.7tm_1.exons2.LR132000.1.Gouania_willdenowi
LSARMEDQLCFPELLNTSCTKPATPQTKDVLLQVVLSLVSVLTTALNLLVIISISHFKQLHSPTNLLLLSLAVSDFLVGLLLMPTEIISTQFCWFLGDVVCVLYLITDFVITSSSIGNMVLISIDRFLAVCEPLHYHSRVTLGRTEMCICLCWLCSFLYNTTFILNDLFGESKLHKTCRGECYIVLSYITGTVDFVITFIGPICVIIVLYMRVFVVAVSQARAMHSHITAATHQPSRTLMVNKSEMKAAKILGVVVVVFIICLCPLYAPSLSGENIEESTSSSPFNLWLLYLNSCLNPIIYAMFYPWFRKSVKLIVTLKMLQPNSRHAKLL
>LOCXPTAAR35.337.HIT1.TAAR.2R.331.7tm_1.exons2.LR132000.1.Gouania_willdenowi
LSARMEDQLCFPELLNTSCTKPATPQTKDVLLQVVLSLVSVLTTALNLLVIISISHFKQLHSPTNLLLLSLAVSDFLVGLLLMPTEILSTQFCWFLGDVVCVLFLITDFVITSSSIGNMVLISIDRFLAVCEPLHYHSRVTLGRTEMCICLCWLCSVLYNTTLILNDFFGESKLHKTCRGECYIVLSYITVTVDFVITFIGPICVIIVLYMRVFLVAVSQARAMHSHITAATHQPSRTLMVNKSEMKAAKILGVVVVVFIICLCPLYAPSLSGEDVEESTSSSPFNLWLLYLNSSLNPIIYAMFYPWFRKSVKLIVTLKMLQPNSRHAKLL
>LOCXPTAAR37.339.HIT1.TAAR.2R.331.7tm_1.exons2.LR132000.1.Gouania_willdenowi
LSARMEGQLCFPQLLNTSCRKPAMLQAEDVLLQVVLSFVSVLTTALNLLVIISISHFKQLHSPTNLLLLSLAVSDFLVGLLVMPTEILSAQSCWFLGDVMCVLYYITGFVITSSSVGNMVLISIDRYLAVCEPLHYHSRVTLGRTEMCICLCWLCSFLYNTTFILNDFFGESKLHKTCQGECVVVLSYITVTVDFVINFSGPICVIIVLYMRVFVVAVSQARAMHSHITAATHQPSRALMVNKSEMKAAKILGVVVVVFIICICPYYAPSLSGEDVEESTSSSSFVLWLAYLNSCLNPIIYAMFYPWFRKSVKLIVTLKMLQPNSRHAKLL
>LOCXPTAAR38.341.HIT1.TAAR.2R.324.7tm_1.exons2.LR132000.1.Gouania_willdenowi
QLCFPQLLNTSCTKPATPQAKDVLLQVVLSLVSVLTTALNLLVIISISHFKQLHSPTNLLLLSLAVSDFLVGLLLMPAEITSTQSCWFLGDVMCVLYYINEFVITSSSVGNMVLISIDRYLAVCEPLHYHSRVTLGRTVMCICLCWLCSFIYNTTLILNDFFGESKLHKACWGECVVVLSYMTLTVDFVINFIGPICVIIVLYMRVFVVAVSQARAMHSHITAATHQPSRALMVNKSEMKAAKILGVVVVVFIICICPYYAPSLSGEDVEESTSSSPFNVWLVYLNSCLNPIIYAMFYPWFRKSVKLIVTLKMLQPNSRHAKLL
>LOCXPTAAR39.346.HIT1.TAAR.2R.324.7tm_1.exons2.LR132000.1.Gouania_willdenowi
QLCFPQLLNTSCTKPAMPQAEDMLVQVVLSLVSVLTTALNLLVIISISHFKQLHSPTNLLLLSLAVSDFLVGLLLMPTEIHSTQSCWFLGDVMCVLYYITDFVISSSSVGNMVLISIDRYLAVCEPLHYHSRVTLGRTVMCICLCWLCSFLYNTTFILNDFFGESKLHKVCRGECVVVLSYITVTVDFVINFSGPICVMIVLYMRVFVVAVSQARAMQSHITAATHQPPRALMVNKSEMKAAKILGVVVVVFIICLCPYYAPSLSGEDVEESTSSSPFVLWLAYLNSCLNPIIYAMFYPWFRKSVKLIVTLKMLQPNSRHAKLL
>LOCXPTAAR40.348.HIT1.TAAR.2R.324.7tm_1.exons2.LR132000.1.Gouania_willdenowi
QLCFPQLLNTSCPKPAIPQAEDVLLQVVLSLVSVLTTALNLLVIISISHFKQLHSPTNLLLLSLAVSDFLVGLLLMPTEILSTQFCWFLGDVVCVLYYITDFVITSSSVGNMVLISIDRYLAVCEPLHYHSRVTLGRTVMCICLCWLCSFIYNTTFILNDFFGESKLHKACQGECVVVLSYITVTVDFVINFSGPICVIIVLYMRVFVVAVSQARAMQSHITAATHQPSRALMVNKSEMKAAKILGVVVVVFIICLCPYYAPSLSGEDVEESTSSSPFVLWLLYLNSCLNPIIYAMFYPWFRKSVKLIVTLEMLQPNSCHAKLL
>LOCXPTAAR41.352.HIT1.TAAR.2R.322.7tm_1.exons2.LR132000.1.Gouania_willdenowi
DEAELCYPHLGNSSCRRIMRSHSASVLFHIILSFISVLTLTLNLLVIISISHFKKLHTPTNFLLLSLAVSDFSVGFVWVFMIFLINGCWFLGADWCVFYVALGFISTSASIGTVVLISVDRYVAVCDPMHYQTKVTNNRAKICIVLCWAGSALFHCLRLNNIIENPGEFDSCAGECTVYVLPVARIMNVVFTFIIPFSIIVVLYVRVFMVAVSQAQAMRSHVTVVTFQSSQKVNRSELKAARALGVVVVVFIMCLTPFFIVSFTAGLGVKTAPSYIFVLGLFFFNSMLNPVIYVFLYPWFRKCVKCVLSLQILKSGSSEANI
>LOCXPTAAR42.209.HIT1.TAAR.2R.323.7tm_1.exons2.LR131991.1.Gouania_willdenowi
DEAELCYPHLGNSSCRRIVRSHSASVLFHIILSFISVLTLTLNLLVIISISHFKKLHTPTNFLLLSLAVSDFCVGFVWVFLIFLINGCWFLGAGWCVFYVALSFISTSASVGTVVLISVDRYVAVCDPMHYQTKVTNNRAQICIVLCWAGSALFHCLRLNNFIENPGEFDSCAGECAVYVLPVARIVNVVLSFIIPVTIIVILYVRVFMVAVSQAQAMRSHVTVVTFQSSQKVNRSELKAARALGVVVVVFLLCLTPFYIFSFTTGVGVKSASSYSFVIGLFFFNSMLNPVIYVFLYPWFRKCVKCVLSLQILKSGSSEANIL
>LOCXPTAAR43.220.HIT1.TAAR.2R.322.7tm_1.exons2.LR131991.1.Gouania_willdenowi
DEAELCYPHLGNSSCRRFVRSHSVSVLLHIILSSISVLTVTLNLLVIISISHFRKLHTPTNFLLLSLAVSDFSVGVIWIFLNLLIDGCWFLGAGWCVFYAALSFVSTSASIGTVMLISVDRYVAVCDPMHYQTKVTKNRANMSIVLCWAGSTLFQCLKLYYNIENPGQFDSCGGECAIYVHPVARIVNLFLKFIIPISIIVVLYVRVFMVAVSQARAMRSHVTAVTLQSSQKVNRSELKAARTLGVVIVVFLMCLTPLYIVLLTSGFGVGSATSYIFVLGLFYFNSLLNPVIYVFMYPWFRKCVKCVLSLQILKSGSSEANI
>LOCXPTAAR44.710.HIT1.TAAR.2R.320.7tm_1.exons2.LR131984.1.Gouania_willdenowi
ELCYPHLGNSSCRRIVRSHSASVLFHIILSFISVLTVTLNLLVIISISHFKKLHTPTNFLLLSLAVSDFSVGFVWVFMIFLINGCWFLGPGWCVFYVALGFISTSASVGTVVLISVDRYVAVCDPMHYQTKVTNNRAQICIVLCWAGSALFHCLRLNNFIENPGEFDSCAGECAVYVLPVARIVNVVLSFIIPVTIIVILYVRVFMVAVSQAQAMRSHVTMVTLQSSQKVNRSELKAARALGVVVVVFLMCLTPFYFATLTTGLGVKNISSYIFVICLFYVNSLLNPVIYVFLYPWFRKCVKCVFSLQILKSGSSEANIL
>LOCXPTAAR45.318.HIT1.TAAR.2R.327.7tm_1.exons1.LR131999.1.Gouania_willdenowi
MEASLCYESRNDSCVRTIYPLPIRITLYMFLGATVTLTVCGNLLVSLSVAYFKQLHTPTNYLIVSLAISDLLLGLLVMLPSMIHCVETCWYFGGFFCKFYLSSDVTLCTASILNLMFISLDRYYAVCHPLLYSQKISVNVVLIMIFLSWSVSSILGFGMIFLKLNLLGIEEFYLNKVACEGGCLLFQSGLSSLASSVLSFYIPGIIMLSVYLKIFLVAKRQSCGIQPKTLEKNPNTTQTKATKTLAVIMGAFLSFWAPFFVCNITDPYIDYYTPPALFGTFVWVGYLNSTANPLIYAFFYTWFRKALRLFISGKIFQSDMSDTILIS
>LOCXPTAAR46.223.HIT1.TAAR.2R.322.7tm_1.exons2.LR131992.1.Gouania_willdenowi
DEAELCYPHLGNSSCRKIVRSHSVSVLLYIILSSISVLTVTLNLLVVISISHFKKLHTATNFFLLSLALSDFSVGFVWIFQTLLLDGCWFLSEGWCVFNAVLTAVAASISVGTVVLISVDRYVAVCDPMHYSTKVTASRAKISIVLCWLCSVICYTALFKDNIKHPGRFNTCAGDCTVYLPFVSGIVHLFLDFIFPVSIIVVLYVRVFVVVVSQAQAMRSHVKMGKFHVSQKVNRSELKAARALGVVVVVFLMCLTPFFIVTISTGFAAINTSSLIFVLCLVLFNSLLNPVIYVFMYPWFRKCVKCILSLQILKSGSSEVNV
>LOCXPTAAR47.714.HIT1.TAAR.2R.322.7tm_1.exons2.LR131986.1.Gouania_willdenowi
DEAELCYPHLGNFSCRRIMRSHSVSVLIHIILSSISVLTLTLNLLVIITISHFKKLHTPTNFLLLSLAVSDFSVGFLWIFQILLLDGCWVLSAGWCVFNAVVSAMVSSASTGTVVLISVDRYVAVCDPMHYSTKVTPNRTKAGIVLCWLCYVIFYTAVLKDNIEHPGRFNSCAGDCAVYFPPIGGIVNLLLDFIFPFSIIVVLYVRVFVVAVSQAQAMRSHVTMVTFQVSQKVNRSELKAARVLGVVVVVFLLCSTPFYIVALSTGFSDMSVTYFAFVFCLILFNSLLNPVIYVFLYPWFRKSVKCILSLQILKSGSSEANI
>LOCXPTAAR48.719.HIT1.TAAR.2R.322.7tm_1.exons2.LR131986.1.Gouania_willdenowi
DEAELCYPHLGNFSCRRIMRSHSVSVLIHIILSSISVLTLTLNLLVIITISHFKKLHTPTNFLLLSLAVSDFSVGFVWIFQILLLDGCWVLSAGWCVFNAVLTGIVSSASIGTVVLISVDRYVAVCDPMHYSTKVTPNRTKTCIVLCWLCYVIFYTAVLKDNIEHPGRFDACAGDCAVYFPPIGGIVHLLLDFIFPVTIIVVLYVRVFVVAVSQAQAMRSHVRVVTFQVSQKVNRSELKAARALGVVVVVFLMCLTPFVIVALSTGFSDMSVTYLAFVLCVVLFNSLLNPVIYVFLYPWFRKSVKCILSLQILKSGSSEANI
>LOCXPTAAR49.722.HIT1.TAAR.2R.327.7tm_1.exons2.LR131986.1.Gouania_willdenowi
MSTPDEAELCYPHLGNFSCRRIMRSHSVSVLIHIILSSISVLTLTLNLLVIITISHFKKLHTPTNFLLLSLAVSDFSVGFLWIFQILLLDGCWVLSAGWCVFNAVVIGIVSSASIATVVLISVDRYVAVCDPMHYSTKVTPNRTKTGIVLYWLGFGIYYIVMLKDNIEHPGRFNSCAGDCAVYFPPIGGIVNLLLDFIFPVTIIVVLYVRVFVVSVSQAQAMRSHVRVVTFQVSQKVNRSELKAARVLGVVVVVFLMCSTPFFIVALSTGFSDMSVAYFAFVLCLILFNSLLNPVIYVFLYPWFRKSVKCILSLQILKSGSSEANIL
>LOCXPTAAR50.726.HIT1.TAAR.2R.322.7tm_1.exons2.LR131986.1.Gouania_willdenowi
DEAELCYPHLGNSSCRRIMRSHSVSVLIHIILSSISVLTLTLNLLVIITISHFKKLHTPTNFLLLSLAVSDFSVGFLWIFQILLLDGCWVLSAGWCVFNAVVIGIVTSASIGTVVLISVDRYVAVCDPMHYSTKVTPNRTKAGIVLCWLCSGIFYTAVLKDNIEHPGRFNSCAGDCTVYFPFIGGIVNLFLDFIFPVTIIVVLYVRVFVVAVSQAQAMRSHVRVVTFQVSQKVNRSELKAARVLGVVVVVFLICLTPFFIAAFSTGFSDISLTSFAFVFCLVLFNSLLNPVIYVFLYPWFRKSVKCILSLQILKSGSSEANI
>LOCXPTAAR51.729.HIT1.TAAR.2R.327.7tm_1.exons2.LR131986.1.Gouania_willdenowi
MSTPDEAELCYPHLGNFSCRRIMRSHSVSVLIHIILSSISVLTLTLNLLVIITISHFKKLHTPTNFLLLSLAVSDFSVGFVWIFQILLLDGCWVLSAGWCVFNAVVIGIVTSASIGTVVLISVDRYVAVCDPMHYSTKVTPNRTKTGIVLYWLCFGIYYIVMLKDNIEHPGRFNACAGDCAVYILPAAGIMRSLLTIIFPVTIIVVLYVRVFVVAVSQAQAMRSHVRVVTIQVSQKVNRSELKAARVLGVVVVVFLLCLTPFVIVALSTGFSDMSMSSYVAVASVFLFNSLLNPVIYVFLYPWFRKSVKCILSLQILKSGSSEANIL
>LOCXPTAAR52.666.HIT1.TAAR.2R.322.7tm_1.exons2.LR131982.1.Gouania_willdenowi
DEAELCYPHLGNSSCRRIVRSHSVSVLLHIILSSITVLTLTLNLLVIISILHFRKLHTPTNFLLLSLAVSDFSVGFVMVFLILLIDGCWFLGADWCVFYVILSFVSTSGSVGTVVLISVDRYVAVCDPMHYQTKVTKNRAKMSIVLCWAGSTLFQCLKLNYNIENTGQFDFCAGECVINIYPVAKILNLLLKFIFPVSIIVVLYVRVFMVAVSQARAMRSHVTAVTLQSSQKVNRSELKAARALGVVVVVFLMCLTPFYLLSLTTGFGVKSVSAFSFVGGLFFFNSLLNPVIYVFMYPWFRKCVKCVLSLQILKSGSSEANI
>LOCXPTAAR53.679.HIT1.TAAR.2R.323.7tm_1.exons2.LR131982.1.Gouania_willdenowi
DEAELCYPHLGNSSCRRIVRSHSVSVLLHIILSSISVLTLTLNLLVIISISHFRKLHTPTNFLLLSLAVSDFSVGFVWVFLILLIDGCWFLGADLCVFYLILSFVSTSASVGTVVLISVDRYVAVCDPMHYQTKVTKNRANICIVLCWSGSTLFHCLRLNYIIENPGQFDSCTGECAIYVHPVGRIMNVVLTFIFPISIIVVLYVRVFIVAVSQARAMRSHVTVVTLQSSQKVNRSELKAARALGVVVVVFLMCLTPFYLVSLTTGLEVGSLSSYSFVAGLFFFNSLLNPVIYVFMYPWFRKCVKCVLSLQILKSGSSEANIL
>LOCXPTAAR54.685.HIT1.TAAR.2R.322.7tm_1.exons2.LR131982.1.Gouania_willdenowi
DEAELCYPHLGNSSCRRIVRSHSVSVLLHIILSSISVLTVTLNLLVIISISHFRKLHTPTNFLLLSLAVSDFSVGFVWVFMILLIDECWFLGADWCVFNTVFCYVATSASIGTVVLISVDRYVVVCDPMHYQTKVTKNRAKICIVLCWVGSTVFHTVMLKDNIEHPGGFDSCAGGCTVYLPPLGEVIDLIFTFFFPVSIIVVLYVRVFMVVVSQARAMRSHVTVVTLQSSLKVNRSELKAARALGVVVVVFLMCLTPFYLVSLTTGIGVGSLSSYNFVIGLFFFNSLLNPVIYVFLYPWFRKCVKCVLSLQILKSGSSEANI
>LOCXPTAAR55.355.HIT1.TAAR.2R.327.7tm_1.exons2.LR132001.1.Gouania_willdenowi
MSTPDEAELCYPHLGNSSCRRIMRSHSVSVLISIILSSISVLTVTLNLLVIISISHFKKLHTPTNFLLLSLALSDFSVGFVWISQILLLDGCWYFSDGWCVFNAFLTAFVTCASVGTVVLISVDRYVAVCDPMHYSTKVTPNTAKMSVVLCWFCFFVFYTAMLKDNIEHPGGFNTCVGECVVYLPPVAGIIHIIFTFIFPVSIIVVLYVRVFAVAVSQARAMRSHVTVVTLHGSLKVNRSELKAARTLGVVVVVFIMCLSPLYIATLSAGFAGLKASSYVAFSCVHLINSLLNPVIYAFLYPWFRKCVKCIFSLQILKSGSSEANIL
>LOCXPTAAR56.357.HIT1.TAAR.2R.327.7tm_1.exons2.LR132001.1.Gouania_willdenowi
MSTPDEAELCYPHLGNSSCRRIMRSHSVSVLISIILSSISVLTVTLNLLVIISISHFKKLHTPTNFLLLSLALSDFSVGFVWISQILLLDGCWYFSDGWCVFNAFLTAFVTSASVGTVVLISVDRYVAVCDPMHYSTKVTPNTTKMSVVLCWFCFFVFYTTMLKDNIEHPGGFNTCVGECVIYLPPVAGIVSLLLKFLIPVSIIVVLYVRVFAVAVSQARAMRSHVTVVTLHGSLKVNRSELKAARALGVVVVVSIMCLSPLYIATLSAGFAGLKASSYVAFSCVHLINSLLNPVIYAFLYPWFRKCVKCIFSLQILKSGSSEANIL
>LOCXPTAAR57.359.HIT1.TAAR.2R.327.7tm_1.exons2.LR132001.1.Gouania_willdenowi
MSTPDEAELCYPHLGNSSCRRIMRSHSVSVLISIILSSISVLTVTLNLLVIISISHFKKLHTPTNFLLLSLALSDFSVGFVWIFQILLLDGCWYFSDGWCVFNAFLTAFVTCASVGTVVLISVDRYVAVCDPMHYSTKVTPNTAKMSVVLCWFCFFVFYTAMLKDNIEHPGGFNTCVGECVVYLPPVAGIIHIIFTFIFPVSIIVVLYVRVFAVAVSQARAMRSHVTVVTLHGSLKVNRSELKAARALGVVVVVSIMCLSPLYIAILSAGFAGLKASSYVAFSCVHLINSLLNPVIYAFLYPWFRKCVKCIFSLQILKSGSSEANIL
>LOCXPTAAR58.361.HIT1.TAAR.2R.323.7tm_1.exons2.LR132001.1.Gouania_willdenowi
DEAELCYPHLGNSSCRRIMRSHSVSVLISIILSSISVLTVTLNLLVIISISHFKKLHTPTNFLLLSLALSDFSVGFVWIFQILLLDGCWYFSDGWCVFNAFLTSISTAASVGTVVLISVDRYVAVCDPIHYSTKVTPNTAKMSVVLCWFCSVVCYTTMLKDNIKHPGGFNTCVGECVIYVPPVAGIVSLLLKFLIPVSIIVVLYVRVFAVAVSQARAMRSHVTVVTLHGSLKVNRSELKAARALGVVVVVSIMCLSPLYIATLSAGFAGLKASSYVAFLCVFLINSLLNPVIYAFLYPWFRKCVKCIFSLQILKSGSSEANIL
>LOCXPTAAR59.363.HIT1.TAAR.2R.327.7tm_1.exons2.LR132001.1.Gouania_willdenowi
MSTPDEAELCYPHLGNSSCRRIMRSHSVSVLISIILSSISVLTVTLNLLVIISISHFKKLHTPTNFLLLSLALSDFSVGFVWIFQILLLDGCWYFSDGWCVFNAFLTSISTAASVGTVVLISVDRYVAVCDPMHYSTKVTPNTAKMSVVLCWFCSVVCYTTMLKDNIEHPGGFNTCVGECVVYLPPVAGIVSLLLKFLIPVSIIVVLYVRVFAVAVSQARAMRSHVTVVTLHGSLKVNRSELKAARALGVVVVVSIMCLSPLYIATLSAGFAGLKASSYVVFSCVFFINSLLNPVIYAFLYPWFRKCVKCIFSLQILKSGSSEANIL
>LOCXPTAAR60.365.HIT1.TAAR.2R.328.7tm_1.exons2.LR132001.1.Gouania_willdenowi
MATVDDAEFCFSNLNSSCRRIVRPHSVSVLIYITLSSISVMTVNLNLLVIISISHFRKLHTPTNLLLLSLAISDFFVGILMIFQISLIDGCWLFGALLCFVYYYLEYIFTSASIGTMVLLSVDRYVAVCEPLQYPTKVTANRVKVCVSLCWIISVFYQFYLFKDNLEQPGQYSTCLGECVVVVSYVGSIVDVILSFIGPVIVIVLMSLRVFVVALSHAHSMRSHVASVRPAHESQFTTKKSELKAFSTISVVIVVFLLCTCPYFCVSMTGADSVLNASTLAFVMCLFYLNSFFNPLIYALFYPWFRKSIKLIGTFQIMKPGSSDINLL
>LOCXPTAAR61.367.HIT1.TAAR.2R.328.7tm_1.exons2.LR132001.1.Gouania_willdenowi
METVDDAEFCFSNLNSSCRRIVRPHSVSVLIYITLSSISVMTVNLNLLVIISISHFRKLHTPTNLLLLSLAISDFFVGILMIFQISLIDGCWLFGALLCSVYYYLDFIFTSASIGTMVLLSVDRYVAVCEPLQYPTKVTANRVKVCVSLCWIMSVISHTFLLKDNLEQPGQYSTCLGECVVVISYVGSIVEIILSFIGPVIVIVLMSLRVFVVALSHAHSMRSHAASVRPAHESQFTTKKSELKAFSTISVVIVVFLLCTCPYFCVSITGADSVLNASTLAFVICLFYLNSFFNPLIYALFYPWFRKSIKLIVTFQIMKPGSSDINLL
>LOCXPTAAR62.376.HIT1.TAAR.2R.328.7tm_1.exons2.LR132001.1.Gouania_willdenowi
MATVDDAEFCFSNLNSSCRRIVRPHSVSVLIYITLSSISVMTVYLNLLVIISISHFRKLHTPTNLLLLSLAISDFFVGILMIFQITLIDGCWLFGALLCSVYYYLDYIFTSASIGTMVLLSVDRYVAVCEPLQYPTKVTANRVKVCVSLCWIISVLHQSFLLKDNLEQPGQYSTCLGECVVVVSYVGSIVDVILSFIGPVIVIVLMSLRVFVVALSHAHSMRSHVASVRPAHESQFTTKKSELKAFSTISVVIVVFLLCISPYFCVSMTGADSVLNASTLAFVMCLFYLNSFFNPLIYALFYPWFRKSIKLIVTFQIMKPGSSDINLL
>LOCXPTAAR63.378.HIT1.TAAR.2R.328.7tm_1.exons2.LR132001.1.Gouania_willdenowi
MATVDDAEFCFSNLNSSCRRIVRPHSVSVLIYITLSSISVMTVYLNLLVIISISHFRKLHTPTNLLLLSLAISDFFVGILMIFQILLIDGCWLFGALLCIVYYYLDYIFTSASIGTMVLLSVDRYVAVCEPLQYPTKVTANRVKVCVSLCWIISVFYQFYLFKDNLEQPGQYSTCLGECVVVVSYVGSIVDVILSFIGPVIVIVLMSLRVFVVALSHAHSMRSHVASVRPAHESQFTTKKSELKAFSTISVVIVVFLLCTCPYFCVSMTGADSVLNASTLAFVMCLFYLNSFFNPLIYALFYPWFRKSIKLIVTFQIMKPGSSDINLL
>LOCXPTAAR64.380.HIT1.TAAR.2R.328.7tm_1.exons2.LR132001.1.Gouania_willdenowi
MATVDDAEFCFSNLNSSCRRIVRPHSVSVLIYITLSSISVMTVNLNLLVIISISHFRKLHTPTNLLLLSLAISDFFVGILMIFQISVIDGCWLFGALLCFVYYYLDFIFTSASIGTMVLLSVDRYVAVCEPLQYPTKVTANRVKVCVSLCWIISVFCQSFLLKDNLEQPGQYSTCLGECVVVVSYVGSIVDVILSFIGPVIVIVLMSLRVFVVALSHAHSMRSHVASVRPAHESQFTTKKSELKAFSTISVVIVVFLLCISPYFCISLTGADNVLNASALTFVTCLFYLNSLFNPLIYALFYPWFRKSIKLIVTFQIMKPGSSDINLL
>LOCXPTAAR65.382.HIT1.TAAR.2R.328.7tm_1.exons2.LR132001.1.Gouania_willdenowi
MATVDDAEFCFSNLNSSCRRIVRPHSVSVLIYITLSSISVMTVYLNLLVIISISHFRKLHTPTNLLLLSLAISDFFVGILMIFQISLIDGCWLFGALLCIVYYYLDYIFTSASIGTMVLLSVDRYVAVCEPLQYPTKVTANRVKVCVSLCWIISVLYQSFLFKDNLEQPGQYSTCLGECVVVVSYVGSIVDVILSFIGPVIVIVLMSLRVFVVALSHAHSMRSHVASVRPAHESQFTTKKSELKAFSTISVVIVVFLLCISPYFCVSMTGADSFLNASALSFVICLFYLNSFFNPLIYALFYPWFRKSIKLIVTFQIMKPGSSDINLL
>LOCXPTAAR66.384.HIT1.TAAR.2R.326.7tm_1.exons2.LR132001.1.Gouania_willdenowi
MATVDDVEFCFSNLNSSCRRIVRPHSVSVLIYITLSSISVMTVNLNLLVIISISHFRKLHTPTNLLLLSLAISDFFVGILMIFQLSLIDGCWLFGALLCIVYYYLDFIFTSASIGTMVLLSVDRYVAVCEPLQYPTKVTANRVKVCVSLCWIISVFYQSFLLKDNLEQPGQYSTCLGECVVVVSYVGSIVDVILSFIGPVIVIVLMSLRVFVVALSHAHSMRSHVASVRPAHESQFTTKKSELKAFSTISVVIVVFLLCICPYFCVSMTGADSVLNASTFVMFLFYLNSLFNPLIYALFYPWFRKSIKLIVTFQIMKDGSSDINLL
>LOCXPTAAR87.389.HIT1.TAAR.2R.322.7tm_1.exons2.LR132001.1.Gouania_willdenowi
DEAELCYPHLGNSSCRRIVRSHSVSVLLHITLSSISVFTVTLNLLVIISISHFRKLHTPTNFLLLSLAVSDFSVGFVWVCLILLIDGCWFLDAGWCVFNTVLGYVATAASIGTVVLISVDRYVAVCDPMHYQTKVTKNRAKICIILCWLCSTVFHTAMFKDNIEHPGGFDSCAGECTVYLPPHAGVIDLFLSFIIPISIIVVLYVRVFMVAVSQAQAMRSHVTVVTLQSSQKVNRSELKAARALGVVIVVFLMCLTPFYLVSFTTGLGVISASSYIFVIGLFYFNSLLNPVIYVFLYPWFRKCVKCVFSLQILKFGSSEANI
>LOCXPTAAR68.395.HIT1.TAAR.2R.326.7tm_1.exons2.LR132001.1.Gouania_willdenowi
DVEESELCFPHLNSSCRKNSRAPAVSMLIYVILSSISLLTMVMNLMIIISISHFKKLHSPTNSLLLSLAVSDFLVGFLLVFQIILIDGCWFFGDLMCGVYFILDHIFTSASIGTMVLISVDRYVAICYPLHYPIKVTQYRVRVCVFLCWTICAFFHCMLLKNNIRQPGLYNTCVGECVVIIDFFGGIADVVCSFIAPVTVIVVLYVRIFVVAVSQARAMRSQVKGAKGQGSVRRVAAKKSEMKAAKALGVVVLVFLICVCPYFCFTLESGDAVVSASAAAFVMCLFYMNSFLNPLIYAFFYPWFRNCMKCIVTFQIMKPGSSDANM
>LOCXPTAAR69.397.HIT1.TAAR.2R.325.7tm_1.exons2.LR132001.1.Gouania_willdenowi
VEESELCFPHLNSSCRKNSRAPAVSMLIYVILSSMSLLTMVMNLMIIISISHFKKLHSPTNSLLLSLAVSDFLVGFLLVFQIILIDGCWFLGDIMCGIYFVLDYIFTAASIGTMVLISVDRYVAVCYPLHYPIKVTQYRVQVCVFLCWTISVFFHCMLLMDNIQQPGLYNTCVGECVVIIDFFGGIADVVCSFIAPVTVIVVLYVRIFVVAVSQARAMRSQVKGAIGQGFVQRVAAKKSEMKAAKALGVVVLVFLMCVCPYFCVTLESGDAVISASAAAFVMCLFYVNSFLNPLIYAFFYPWFRNCMKCIVTFQILKPGSSDANM
>LOCXPTAAR70.399.HIT1.TAAR.2R.323.7tm_1.exons2.LR132001.1.Gouania_willdenowi
ESELCFPHLNSSCRKNSRAPAVSMLIYVILSSISLLTMVMNLMIIISISHFKKLHSPTNSLLLSLAVSDFIVGFLLVFQIILIDGCWFLGDIMCGVYFVLDYIFTSASIGTMVLISVDRYVAVCYPLHYPIKVTQYRVQVCVFLCWTICAFFHCMLLMDSIQQPGLYNTCVGECVVIIDFFGGIADVVCSFVAPVTVIVVLYVRIFVVAVSQAHAMRSQVKGAIGQGFVQRVAAKKSEMKAAKALGVVVLVFLMCVCPYYCVTLESGDAVVSASAAAFVMCLFYVNSFLNPLIYAFFYPWFRNCMKCIVTFQILKPGSSDANM
>LOCXPTAAR71.405.HIT1.TAAR.2R.325.7tm_1.exons2.LR132001.1.Gouania_willdenowi
VEESELCFPHLNSSCRKNSRAPAVSMLIYVILSSMSLLTMVMNLMIIISISHFKKLYSPTNSLLLSLAVSDFIVGFLMVFQIILIDGCWFLGDIMCGVYFVLDHIFTAASIGTMVLISVDRYVAVCYPLHYPIKVTQYRIQVCVFLCWIISVFFHCMLLKNNIQQPGLYNTCMGECVVVIYFFGGIAAVVCSFIAPVTVIVVLYVRIFVVAVSQAHAMRSQVKGAIGQGLVQRVAAKKSEMKAAKALGVVVLVFLMCVCPYFCVTLESGDAVVSASAAAFVMCLFYVNSFLNPLIYAFFYPWFRNCMKCIVTFQILKPGSSDANM
>LOCXPTAAR72.409.HIT1.TAAR.2R.326.7tm_1.exons2.LR132001.1.Gouania_willdenowi
DVEESELCFPHLNSSCRKNSRAPAVSMLIYVILSSISLLTMTMNLMIIISISHFKKLHSPTNSLLLSLAVSDCLVGFLMVFQIILIDGCWFLGDIMCGVYFILDHIFTAASIGTMVLISVDRYVAVCYPLHYPIKVTQYRVQVCVFLCWTISVFFHCMLLKNNIQQPGLYNTCMGECVVIIDFFGGIADVVCSFIAPVTVIVVLYVRIFVVAVSQARAMRSQVKGAIGQGLVQRVAAKKSEMKAAKALGVVVLVFLMCVCPYFCVTLESGDAVVSASAAAFVMCLFYVNSFLNPLIYAFFYPWFRNCMKCIVTFQILKPGSSDANM
>LOCXPTAAR73.412.HIT1.TAAR.2R.325.7tm_1.exons2.LR132001.1.Gouania_willdenowi
VEESELCFPHLNSSCRKNSRAPAVSMLIYVILSSMSLLTMVMNLMIIISISHFKKLHSPTNSLLLSLAVSDFIVGFLLVFQIILIDGCWFLGDIMCGVYFVLDYIFTSASIGTMVLISVDRYVAVCYPLHYPIKVTQYRVQVCVFLCWIICAFFHCMILMDSIQQPGLYNTCVGECVVIIDFFGGIADVVCSFVAPVTVIVVLYVRIFVVAVSQAHAMRSQVKGAIGQGFVQRVAAKKSEIKAAKALGVVVLVFLICVCPYFCFTLESGDAVVSASAAAFVMCLFYVNSFLNPLIYAFFYPWFRNCMKCIVTFQILKPGSSDANM
>LOCXPTAAR74.198.HIT1.TAAR.2R.322.7tm_1.exons2.LR131988.1.Gouania_willdenowi
DEAELCYPHLGNSSCRRIVRSHSASVLFHIILSFISVLTLTLNLLVIISISHFKKLHTPTNFLLLSLAVSDFCVGFVWVFMIFLINGCWFLGAGWCVFYVALGFVSTSASIGTVVLISVDRYVAVCDPMHYQTKVTNNRAQICIVLCWAGSTLFHCVRLNNVIENPGEFDSCAGECTVYVLPVAKIVNVVFSFIIPFSIIVVLYVRVFMVAVSQAQAMRSHVTMVTLQSSQKVNRSELKAARALGVVVVVFIMCLTPLYFATLTTGLGVKNLSSYSFVIGLFFFNSMLNPVIYVFLYPWFRKCVKCVLSLQILKSGSSEANI
>LOCXPTAAR76.200.HIT1.TAAR.2R.312.7tm_1.exons1.LR131989.1.Gouania_willdenowi
IHPCYEAQGGIYTFTENPSVVCVLLYMFIGLLGVGTIFGNLLVIISIIYFKQLHTPTNSLILSLAVADLLVGVLVFPFSMAVTVTSCYFHDDIFCKIRGTFDVTLSTCSILNLCCISIDRYYAICQPLTYKSKISDRVIVLMITGSWGVAVFIGVVVRVANFNQKKCEDNCLIDMVISTTLACMFSFYIPVIIMLSIYLKIFLVAHRQVNSIQSTKSGAASKMERKATKTLAIVMGVFLLCWTPYFLCIIFQPLIFDVTPVAVIETLNWFTLFNSMLNPFIYAFFYSWFRSAFKLIISGKTFHSNLSNSKLL
>LOCXPTAAR76.201.HIT1.TAAR.2R.312.7tm_1.exons1.LR131989.1.Gouania_willdenowi
IHPCYEAQGGIYTFTENPSVVCVLLYMFIGLLGVGTIFGNLLVIISIIYFKQLHTPTNSLILSLAVADLLVGVLVFPFSMAVTVTSCYFHDDIFCKIRGTFDVTLSTCSILNLCCISIDRYYAICQPLTYKSKISDRVIVLMITVSWGVAFFIGVGVTVAGFNQGKCEDNCLIDMVISTTLACMFSFYIPVIIMLSIYLKIFLVAHRQVNSIQSTKSGAASKMERKATKTLAIVMGVFLLCWTPYFLCIIFQPLIFDVTPVAVIETLNWFTLFNSMLNPFIYAFFYSWFRSAFKLIISGKTFHSNLSNSKLL
>LOCXPTAAR77.202.HIT1.TAAR.2R.346.7tm_1.exons3.LR131989.1.Gouania_willdenowi
QSILYSRKKHIQSGTARGTQHDTHKIEKDMDLIPNTTDFNIHPCFEAHGASLVFTSKPSVGCVLLYIFLGLMSASTICGNLLVIISVVYFKQLHTPTNSLILSLAVADLLVGVLVFPFSMAVTVSSCLHHEDIYCKIRDSFDATLCTSSILNLCCISIDRYYAVSQPLTYQVRINTKVTLTMILMSWGIACLIGISIIVAGFSQGTCENVCSVNVVIANTMGPVFSFYLPAFIILCIYMKIFFITKRQVSSIHNTMLQSTKHVVSKMERKATKTLAIVMGVFLLCLTPYFICVVFLPLAVHPPHVSVIEMLNWLTLSNSMLNPLIYAFFYSWFRSAFMKIISGEIF
>LOCXPTAAR78.203.HIT1.TAAR.2R.316.7tm_1.exons1.LR131989.1.Gouania_willdenowi
CSESESSACIMAITPSTIRLFLYMFVGSSVSFLTIGGNLLVITSIIYFKQLHTPTNYLILSLAVADLLVGALVILFNMALTVKSCIYFGDLVCKMRRSCDITLMTTSILNLCCISIDRYYAVCKPLLYRSKMNECVVAIMILLSWSFSALSGFSIMFVGFRDIVCNGRCFIFHIPNSNIVGSMLSFYLPVIVMLSIYLRIFFVAQQQARRILDISRQTTQCVDNVSKMEKKATKTLAIVMGVFLFCWTPFFLSITFNPVINYAVPLSVTETFVWLGWSNSMLNPLVYGFFYSWFRKAFKIIVTGKIFIGNFTNTKL
>LOCXPTAAR76.204.HIT1.TAAR.2R.297.7tm_1.exons1.LR131989.1.Gouania_willdenowi
DQTVFSYLSCVLIGLLSVLITCGNFLVITSIIYFKQLHTPTNYLVLSLAVADLLVGVFIMPFTTVLSVSSCWYFRRLVCKLRNVLDSFLCLCSILNLCAISVDRYYVVCQPLMYKTKITGRVAGFMVLVAWTISALLAILITVNASQEKQTNARCKLFQISKMALFGAFVGFYIPAIVIVSLYMKVLAVAQRQAVSIQSTKSGATVSKMERKATKILSVVIGIFLICWAPFVICVSSYPFIISEVPGLVLETLKWLGWSNSMLNPFIYAFFYRWFRRCFRMIVTGKIFQAGYSNSKL
>LOCXPTAAR76.205.HIT1.TAAR.2R.301.7tm_1.exons1.LR131989.1.Gouania_willdenowi
NWSDEKHIASYLLCVFVGSLSVLITCGNLLVITSVVYFKQLHTPTNYLILSLAVADLLIGALVLPFSTILSVSTCWPLRGLLCVVRSIFDLSLCFTSILNLCFISVDRYYVVCQPLVYRTKITARVTAAMIAVSWAIPMFLATVVSVSGMRLQSSVNRCNLFQNSKPTIIGAISTSSLPAILISSLYFKIFLVAQKQARSIQTIFKSEDSNMEKKATKTLAIVVGIYLMCWSPYFLCVSFYPLSSGGIPILFIEAFKWLGWSNSMFNPFVYAFFYKWFRRAFKIVLSGKIFQSNFSDTNLI
>LOCXPTAAR87.433.HIT1.TAAR.2R.322.7tm_1.exons2.CAAAFV010000009.1.Gouania_willdenowi
DEAELCYPHLGNSSCRRIVRSHSVSVLLHIILSSISVLTVTLNLLVIISISHFRKLHTPTNFLLLSLAVSDFSVGFVWVFMIFLIDGCWFLGAGWCVFRTVFSYISTAASIGTVVLISVDRYVVVCDPMHYQTKVTKNRANICIVLCWVGSTVFHTVMLKDNIEYPGGFDYCAGGCTVYLPPFAGVIDLIFSFIIPFSIIVVLYVRVFMVAVSQAQAMRSHVTVVTLQSSLKVNRSELKAARALGVVVVVFLLCLTPLYIVLLTTGFGVKNLSSYIFVAGLFYFNSLLNPVIYVFLYPWFRKCVKCVLSLQILKSGSSEANI
>LOCXPTAAR80.519.HIT1.TAAR.2R.323.7tm_1.exons3.CAAAFV010000009.1.Gouania_willdenowi
DEAELCYPHLGNSSCRRIVRSHSVSVLLHIILSSISVLTVTLNLLVIISISHFRKLHTPTNFLLLSLAVSDFSVGFVWVFLIFLIDGCWFLGADLCVFNAALSFVATSASIGTVVLISVDRYVAVCDPMHYQTKVTKNRANICIILCWVGSTVFQCLRLNNIVENPGQFDSCAGECTIYIHPVAEIVNVVLSFFIPVSIIVVLYVRVFIVAVSQAQAMRSHVTVVTLQSSLKVNRSELKAARALGVVVVVFLMCLTPFYLVSLTSGFGVKSVSSHVFAIGLFFFNSLLNPVIYAFLYPWFRKCVKCVFSLQILKSGSKETNMH
>LOCXPTAAR81.568.HIT1.TAAR.2R.323.7tm_1.exons3.CAAAFV010000009.1.Gouania_willdenowi
DEAELCYPHLGNSSCRRIVRSHSVSVLLHIILSSISVLTVTLNLLVIISISHFRKLHTPTNFLLLSLAVSDFSVGFVWVFMIFLINGCWFLGAGLCVFHSVLGYIATAASIGTVVLISVDRYVAVCDPMHYQTKVTKNRAKICIVLCWAGSTIFHTVLFKDNIEYPGGFDYCAGGCTVYLPPHAGVMDLIFSFIIPVSIIVVLYVRVFIVAVSQAQAMRSHVTVVTLQSSQKVNRSELKAARALGVVVVVFLMCLTPFYLVVLTSGFGVKNLSSYIFVTGLFFFNSLLNPVIYVFLYPWFRKCVKCVFSLQILKSGSKETNVH
>LOCXPTAAR82.627.HIT1.TAAR.2R.323.7tm_1.exons3.CAAAFV010000009.1.Gouania_willdenowi
DEAELCYPHLGNSSCRRIVRSHSVSVLLHIILSSISVFTVTLNLLVIISISHFRKLHTPTNFLLLSLAVSDFSVGFVWVFMIFLINGCWFLGAGLCVFHSVLGSVATAASIGTVVLISVDRYVAVCDPMHYQTKVTKNRAKICIVLCWVGSTLFHTVLFKDNIEYPGGFDYCAGGCTVYLPPHAGVMDLIFSFIIPFSIIVVLYVRVFMVAVSQAQAMRSHVTVVTLQSSQKVNRSELKAARALGVVVVVFLMCLTPFYLVLLTTGFGVKNLSSFIFVAGLFFFNSLLNPVIYVFLYPWFRKCVKCVLSLQILKSGSKETNVH
>LOCXPTAAR83.693.HIT1.TAAR.2R.322.7tm_1.exons2.CAAAFV010000009.1.Gouania_willdenowi
DEAELCYPHLGNSSCRRIVRSHSVSVLLHIILSSISVLTVTLNLLVIISISHFRKLHTPTNFLLLSLAVSDFSVGFVWVLLIFLINGCWFLGADWCVFNGVLGYVASSASIGTVVLISVDRYVAVCDPMHYQTKVTKNRANICIVLCWVGSTLFHCLRLNNIVENPGQFDSCAGECTIYIHPVAEIVNVVLSFIFPVSIILVLYVRVFMVAVSQAQAMRSHVTVVTLQSSLKVNRSELKAARALGVVVVVFLMCLTPFYIVLLTTGFGVKSPPSYIFVIGLFFFNSLLNPVIYVFLYPWFRKCVKCVFSLQILKSGSSEANI
>LOCXPTAAR84.193.HIT1.TAAR.2R.322.7tm_1.exons2.CAAAFV010000009.1.Gouania_willdenowi
DEAELCYPHLGNSSCRRIVRSHSVSVLLHIILSSISVLTVTLNLLVIISISHFRKLHTPTNFLLLSLAVSDFSVGFVWVLLILLIDGCWFLGAGWCVFNAVLGYIVASASIGTVVLISVDRYVAVCDPMHYQTKVTKNRAKICIHICWVGSTVFHTVLFKDNIEYPGGFDYCAGGCTVYLPPLAGVMDLIFSFIIPFSIIVVLYVRVFMVAVSQAQAMRSHVTVVTLQSSQKVNRSELKAARALGVVVVVFRLCLTPFYLIVLTSGFGVKNLSSYIFVTGLFFFNSLLNPVIYVFLYPWFRKCVKCVFSLQILKSDSSEANI
>LOCXPTAAR85.214.HIT1.TAAR.2R.323.7tm_1.exons3.CAAAFV010000046.1.Gouania_willdenowi
DEAELCYPHLGNSSCRRIVRSHSVSVLLHIILSSISVLTVTLNLLVIISISHFRKLHTPTNFLLLSLAVSDFSVGFVWVLLILLIDGCWFLDAGWCVFYTVLGYVATTASIGTVVLISVDRYVAVCDPMHYQTKVTKNRAKICIVLCWSGSTIFQCLKLESNIENPGQFDSCAGECMIYIHPVGRIVNLFLTFFIPFSIIVVLYVRVFMVAVSQAQAMRSHVTVVTLQSSLKVNRSELKAARALGVVVVVFLMCLTPFYLVILTSGLGVKSVSSHVFAIGLFFFNSLLNPVIYVFLYPWFRKCVKCVLSLQILKSGSKETNVH
>LOCXPTAAR86.261.HIT1.TAAR.2R.319.7tm_1.exons2.CAAAFV010000114.1.Gouania_willdenowi
DEAELCYPHLGNSSCRRIVRSHSVSVLLHIILSSISVLTVTLNLLVIISISHFRKLHTPTNFLLLSLAVSDFSVGFVWVFMIFLIDGCWFLGAGWCVFRTVFSYISTAASIGTVVLISVDRYVVVCDPMHYQTKVTKNRAKICIVLCWLCSTVFHTVMLKDNIEHPGGFDYCAGECAVYLPPFAGVIDLIFSFIIPFSIILVLYVRVFMVAVSQAQAMCSHVTVVTLQSSLKVNRSELKAARALGVVVVVFLMCLTPFYLALLTTGFGEKSLSSYIFVLGLCYFNSLQQGYCDLCVSVSLVQEMCEMCFFSSDPEVWLQ
>LOCXPTAAR87.316.HIT1.TAAR.2R.322.7tm_1.exons2.CAAAFV010000143.1.Gouania_willdenowi
DEAELCYPHLGNSSCRRIVRSHSVSVLLHIILSSISVLTVTLNLLVIISISHFKKLHTPTNFLLLSLAVSDFSVGFVWVFMIFLIDGCWFFGAHLCVFRTVFSYITTAASIGTVVLISVDRYVAVCDPMHYQTKVTKNRAKMCIVLCWVGSTIFHSVMLKDNIEHPGGFDSCAGDCTVYLPPFAAVTDLIFTFIIPVSIIVVLYVRVFMVAVSQAQAMRSHVTVVTLQSSLNVNRSELKAARALGVVVVVFLMCLTPFYIVSLSSGFGVRSLSSYIFVIGLYFFNSLLNPVIYVFLYPWFRKCVKCVFSLQILKSGSSEANI
>LOCXPTAAR88.371.HIT1.TAAR.2R.323.7tm_1.exons3.CAAAFV010000143.1.Gouania_willdenowi
DEAELCYPHLGNSSCRRIVRSHSVSVLLHIILSSISVLTVTLNLLVIISISHFRKLHTPTNFLLLSLAVSDFSVGFVWVLLIFLIDGCWFLGAGLCVFNAVLGYVAASASIGTVVLISVDRYVAVCDPMHYQTKVTKNRAKISIVLCWVGSTLFHCLRLNYIIENPGEFDSCTGECAIYVHPVGRIMNVVLSFIIPVTIIVVLYVRVFMVAVSQAQTMRSHVTVVTLQSSLKVNRSELKAARALGVVVVVFLMCLTPFYLVSLTSGFGVKSLSSYIFVIGLFFFNSLLNPVIYVFLYPWFRKCVKCVFSLQILKSGSKETNVH
>LOCXPTAAR89.429.HIT1.TAAR.2R.322.7tm_1.exons2.CAAAFV010000150.1.Gouania_willdenowi
DEAELCYPHLGNSSCRRIVRSHSVSVLLHIILSSISVLTVTLNLLVIISISHFRKLHTPTNFLLLSLAVSDFSVGFVWVFMILLIDGCWFLGADLCVFNAALSFVSTSASIGTVVLISVDRYVAVCDPMHYQTKVSKNRAKICIVLCWVGSTIFHCLRLYYNIENPGQFDSCAVECAIYIHPVGRIMNVVLTFIIPVSIIVVLYVRVFIVAVSQAQAMRSHVTVVTLQSSLKVNRSELKAARALGVVVVVFLMCLTPLYLVSLTTGVGVGSLSSYIFVICLFFFNSLLNPVIYVFLYPWFRKCVKCVFSLQILKSGSSEANI
>LOCXPTAAR90.440.HIT1.TAAR.2R.322.7tm_1.exons2.CAAAFV010000150.1.Gouania_willdenowi
DEAELCYPHLGNSSCRRIVRSHSVSVLLHIILSSISVLTVTLNLLVIISISHFRKLHTPTNFLLLSLAVSDFSVGFVWVFLIFLIDGCWFLGADLCVFNAALSFVATSASIGTVVLISVDRYVAVCDPMHYQTKVTKNRANICIVLCWAGSTIFQCLRLNNILENPGQFDSCAGECTIYIHPVAEIVNVVLSFFIPISIIVVLYVRVFMVAVSQAQAMRSHVTVVTLQSSLKVNRSELKAARALGVVVVVFLMCLTPFYLVSLTSGFGVKSASSYIFVMGLFFFNSLLNPVIYVFLYPWFRKCVKCVLSLQILKSGSSEANI
>LOCXPTAAR91.452.HIT1.TAAR.2R.323.7tm_1.exons3.CAAAFV010000185.1.Gouania_willdenowi
DEAELCYPHLGNSSCRRIVRSHSVSVLLHIILSSISVLTLTLNLLVIISISHFRKLHTPTNFLLLSLAVSDFSVGFIWVFMIFLINGCWFLGADWCVFNAVLGYVVASASIGTVVLISVDRFVVVCDPMHYQTKVTKNRANICIILCWLCSTIFHTVMLKDNIEHPGGFDSCAGECAVYFLPFAGVIDLIFSFFIPISIIVVLYVRVFMVAVSQAQAMRSHVTVVTLQSSLKVNRSELKAARALGVVVVVFLMCLTPLYIVSLTTGFGVKSPPSYIFVIGLFYFNSLLNPVIYVFLYPWFRKCVKCVFSLQILKSGSKETNVH
>LOCXPTAAR92.458.HIT1.TAAR.2R.322.7tm_1.exons2.CAAAFV010000226.1.Gouania_willdenowi
DEAELCYPHLGNSSCRRIVRSHSVSVLLHIILSSISVLTVTLNLLVIISISHFRKLHTPTNYLLLSLAVSDFSVGFVWVFIIFLIDGCWFLGADLCVFNAALGFVSTSASVGTVVLISVDRYVAVCDPMHYQTKVTKNRAKICIVLCWVCSTIFHCLRLNNIVEKPGEFDSCTGECTIYIHPVAEIMNVVLSFFIPISIIVVLYVRVFMVAVSQAQAMRSHVTVVTLQSSLKVNRSELKAARALGVVVVVFLMCLTPLYLVVLTSGFGVKSLSSYIFVAGLFFFNSLLNPVIYVFLYPWFRKCVKCVFSLHILKSGSSEANI
>LOCXPTAAR110.463.HIT1.TAAR.2R.322.7tm_1.exons2.CAAAFV010000226.1.Gouania_willdenowi
DEAELCYPHLGNSSCRRIVRSHSVSVLLHIILSSISVLTVTLNLLVIISISHFRKLHTPTNFLLLSLAVSDFSVGFVWVFMIFLINGCWFLGAGWCVFNAFLSYVVPSASIGTVVLISVDRYVAVCDPMHYQTKVTKNRANICIVLCWVGSTVYHTVILKDNIENPGGFDSCAGECALYLPPFAGVIDLIFSFIIPFSIIVVLYVRVFIVAVSQAQAMRSHVTVVTLQSSQKVNRSELKAARALGVVVVVFLLCLTPLYIVLLTSGFGVKNVSSFIFVVGLVFFNSLLNPVIYVFLYPWFRKCVKCVFSLQILKSGSSEANI
>LOCXPTAAR105.468.HIT1.TAAR.2R.323.7tm_1.exons2.CAAAFV010000233.1.Gouania_willdenowi
DEAELCYPHLGNSSCRRIVRSHSVSVLLHIILSSISVLTVTLNLLVIISISHFRKLHTPTNFLLLSLAVSDFSVGFVWVFMIFLINGCWFLGAGWCVFNSVLGSVATSASIGTVVLISVDRYVAVCDPMHYQTKVTKNRAKICIVLCWAGSTIFQCLKLNSNIENPGQFDSCAGECTIYIHPVGRIMNLFLSFIIPISIIVVLYVRVFMVAVSQAQAMRSHVTVVTLQSSLNVNRSELKAARALGVVVVVFLLCLTPFYLVLLTSGFGVKNISSYIFVIGLFYFNSLLNPVIYVFLYPWFRKCVKCVLSLQILKSGSSEANIL
>LOCXPTAAR106.477.HIT1.TAAR.2R.322.7tm_1.exons2.CAAAFV010000244.1.Gouania_willdenowi
DEAELCYPHLGNSSCRRIVRSHSVSVLLHIILSSISVLTVTLNLLVIISISHFRKLHTPTNFLLLSLAVSDFSVGFVWVFMIFLIDGCWFLGADWCVFNTVLSYVVPSASIGTVVLISVDRYVAVCDPMHYQTKVTKNRANICIVLCWAGSTVFHTVMLKDNIEHPGGFDSCAGECTVYLPPFAGVIDLIFSFIIPISIIVVLYVRVFMVAVSQAQAMRSHVTVVTLQSSLKVNRSELKAARALGVVVVVFLMCLTPLYIVSLTSGFGVKSFSSYIFVVGLVFFNSLLNPVIYVFLYPWFRKCVKCVFSLQILKSGSSEANI
>LOCXPTAAR96.486.HIT1.TAAR.2R.322.7tm_1.exons2.CAAAFV010000244.1.Gouania_willdenowi
DEAELCYPHLGSSSCRRIVRSHSVSVLLHIILSSISVLTVTLNLLVIISISHFRKLHTPTNFLLLSLAVSDFSVGFVWVFMTFLINGCWFLGAGWCIFHSVLGSVATAASIGTVVLISVDRYVAVCDPMHYQTKVTKNRANICIVLCWVGSTVYHTVMFKDNIEHPGGFDSCAGECTVYFPPHAGVMDLIFSFIIPVSIIVVLYVRVFMVAVSQAQAMRSHVTVVTLQSSLKVNRSELKAARALGVVVVVFLMCLTPYYIVLLKTGFGVKSASSFIFVLGLFFFNSLLNPVIYVFLYPWFRKCVKCVFSLQILKSGSSEANI
>LOCXPTAAR97.492.HIT1.TAAR.2R.322.7tm_1.exons2.CAAAFV010000244.1.Gouania_willdenowi
DEAELCYPHLGNSSCRRIVRSHSVSVLLHIILSSISVLTLTLNLLVIISISHFRKLHTPTNFLLLSLAVSDFSIGFVWVFMIFLINGCWFLGAGWCVFYATLSFVSTSASIGTVVLISVDRYVAVCDPMHYQTKVTKNRAKICIVLCWAGSTLFHCLMLNYNIENPGQFDSCAGECAINVHPVGRIMNVVFNFFIPISIIVVLYVRVFMVAVSQAQAMRSHVTVVTLQSSLKVNRSELKAARALGVVVVVFLMCLTPFYLVLLTTRFGVKSLSSYIFVICLFYFNSLLNPVIYVFLYPWFRKCVKCVFSLQILKSGSSEANI
>LOCXPTAAR98.499.HIT1.TAAR.2R.323.7tm_1.exons2.CAAAFV010000247.1.Gouania_willdenowi
DEAELCYPHLGNSSCRRIVRSHSVSVLLHIILSSISVLTVTLNLLVIISISHFRKLHTPTNFLLLSLAVSDFSVGFLWMFQILLLDGCWVLSAGWCVFNAVVTATVASASVGTVVLISVDRYVAVCDPMHYQTKVTVNRAMIGIVLCWLCSVIFYSAMFKDNLEHPGRFNSCAGDCKVYIPFISEIVNLFLNYIIPFSIIVVLYVRVFMVAVSQAQAMRSHVTVVTLQSSQKVNRSELKAARALGVVVVVFLLCSTPFYCVALSRGFADISATSFASVLCVVLFNSLLNPVIYVFLYPWFRKCVKCVLSLQILKSGSSEANIL
>LOCXPTAAR98.509.HIT1.TAAR.2R.323.7tm_1.exons2.CAAAFV010000247.1.Gouania_willdenowi
DEAELCYPHLGNSSCRRIMRSHSVSVLLHIILSSISVLTVTLNLLVIISISHFRKLHTPTNFLLLSLAVSDFSVGFLWMFQILLLDGCWVLSAGWCVFNAVVTATVASASVGTVVLISVDRYVAVCDPMHYQTKVTVNRAMIGIVLCWLCSVIFYSAMFKDNLEHPGRFNSCAGDCKVYIPFISEIVNLFLNYIIPFSIIVVLYVRVFMVAVSQAQAMRSHVTVVTLQSSQKVNRSELKAARALGVVVVVFLLCSTPFYCVALSRGFADISATSFASVLCVVLFNSLLNPVIYVFLYPWFRKCVKCVLSLQILKSGSSEANIL
>LOCXPTAAR100.527.HIT1.TAAR.2R.322.7tm_1.exons2.CAAAFV010000262.1.Gouania_willdenowi
DEAELCYPHLGNSSCRRIVRSHSVSVLLHIILSSISVLTLTLNLLVIISISHFRKLHTPTNFLLLSLAVSDFSVGFVMVFLIFLIDGCWFLGAGWCVFNTVFSYIGTSVSIGTVVLISVDRYVAVCDPMHYQTKVTNNRAKMCIVLCWLCSTIFHCLMLNYNIENPGQFDSCAGECAIYIHPVGRIMNLFLTFFIPVSIIVVLYVRVFMVAVSQAQAMRSHVTAVTLQSSLKVNRSELKAARALGVVVVVFLLCLTPLYLVLLTTGLGVKNISSYVFVLGLFFFNSLLNPVIYVFLYPWFRKCVKCVFSLHILKSGSSEANI
>LOCXPTAAR102.533.HIT1.TAAR.2R.323.7tm_1.exons2.CAAAFV010000262.1.Gouania_willdenowi
DEAELCYPHLGNSSCRRIVRSHSVSLLLHIILSSISVLTLTLNLLVIISISHFKKLHTPTNFLLLSLAVSDFSVGFVWVLLILLIDGCWFLGAGWCVFNTVLGYVATSASIGTVVLISVDRFVAVYDPMHYQTKVTKNRANICIVLCWAGSTLFHCLRLIYIIENPGQFDSCAGECVTYVHPVGRIMNIVLSFIIPISIIVVLYVRVFMVAVSQAQAMRSHVTAVTLQSSQKVYRSELKAARALGVVVVVFLLCVTPLYIDSLTTGLGVGSLSSYIFVIGLFFFNSLLNPVIYVFLYPWFRKCVKYVFSLQILKSGSSEANIL
>LOCXPTAAR102.538.HIT1.TAAR.2R.323.7tm_1.exons2.CAAAFV010000262.1.Gouania_willdenowi
DEAELCYPHLGNSSCRRIVRSHSVSLLLHIILSSISVLTLTLNLLVIISISHFRKLHTPTNFLLLSLAVSDFSVGFVWVLLILLIDGCWFLGAGWCVFNTVLGYVATSASIGTVVLISVDRYVAVYDPMHYQTKVTKNRANICIVLCWAGSTLFHCLRQIYIIENPGQFDSCAGECVTYVHPVGRIMNIVLTFIIPISIIVVLYVRVFMVAVSQARAMRSHVTAVTLQSSQKVNRSELKAARALGVVVVVFLLCVTPLYIVSLTTGLGVGSLSSYIFVIGLFFFNSLLNPVIYVFLYPWFRKCVKYVFSLQILKSGSSEANIL
>LOCXPTAAR103.543.HIT1.TAAR.2R.323.7tm_1.exons2.CAAAFV010000262.1.Gouania_willdenowi
DEAELCYPHLGNSSCRRIVRSHSVSLLLHIILSSISVLTLTLNLLVIISISHFRKLHTPTNFLLLSLAVSDFSVGFVWVLLILLIDGCWFLGAGWCVFNTVLGYITTSASIGTVVLISVDRYVAVYDPMHYQTKVTKNRANICIVLCWAGSTLFHCLRQIYIIENPGQFDSCAGECVTYVHPVGRIMNIVLTFIIPISIIVVLYVRVFMVAVSQARAMRSHVTAVTLQSSQKVNRSELKAARALGVVVVVFLLCVTPLYIVSLTTGLGVGSLSSYIFVIGLFFFNSLLNPVIYVFLYPWFRKCVKYVFSLQILKSGSSEANIL
>LOCXPTAAR104.557.HIT1.TAAR.2R.323.7tm_1.exons3.CAAAFV010000326.1.Gouania_willdenowi
DEAELCYPHLGNSSCRRIVRSHSVSVLLHIILSSISVLTLTLNLLVIISISHFRKLHTPTNFLLLSLAVSDFSVGFVWVLLIFLIDGCWFLGAGWCVFNTVLGYVAASASIGTVVLISVDRYVAVCDPMHYQTKVTKNRAKICIVLCWSGSTVFHCLRQIYNIENPGQFDSCAGECMIYVHPVAKIMNVVLSFFIPISIIVVLYVRVFIVAVSQAQAMRSHVTVVTLQSSLKVNRSELKAARALGVVVVVFLMCLTPLYLAVLTTTFGLKSVSSYSFVTGLVLFNSLLNPVIYVFMYPWFRKCVKCVFSLQILKSGSNETNVH
>LOCXPTAAR105.563.HIT1.TAAR.2R.323.7tm_1.exons2.CAAAFV010000326.1.Gouania_willdenowi
DEAELCYPHLGNSSCRRIVRSHSVSVLLHIILSSISVLTVTLNLLVIISISHFRKLHTPTNFLLLSLAVSDFSVGFVWVFMIFLINGCWFLGAGWCVFHSVLGSVATAVSIGTVVLISVDRYVAVCDPMHYQTKVTKTRAKMCIILCWAGSTIFHCLKLKSNIENPGQFDSCTGECMIYIHPVAEIVNVVLSFFIPFSIIVVLYVRVFIVAVSQAQAMRSHVTVVTLQSSLKVNRSELKAARALGVVVVVFLMCLTPFYLVVLTTGFGVKSPSSYIFVIGLFFFNSLLNPVIYVFLYPWFRKCVKCVFSLQILKSGSSEANIL
>LOCXPTAAR106.573.HIT1.TAAR.2R.322.7tm_1.exons2.CAAAFV010000326.1.Gouania_willdenowi
DEAELCYPHLGNSSCRRIVRSHSVSVLLHIILSSISVLTVTLNLLVIISISHFRKLHTPTNFLLLSLAVSDFSVGFVWVFMIFLIDGCWFLGADWCVFNTVLSYVVPSASIGTVVLISVDRYVAVCDPMHYQTKVTKNRANICIVLCWSGSTVFHTVMLKDNIEHPGGFDSCAGECTVYLPPFAGVIDLIFSFIIPVSIIVVLYVRVFMVAVSQAQAMRSHVTVVTLQSSLKVNRSELKAARALGVVVVVFLMCLTPFYIVLLTSGLGVKSFSSYIFVVGLIFFNSLLNPVIYVFLYPWFRKCVKCVFSLQILKSGSSEANI
>LOCXPTAAR105.578.HIT1.TAAR.2R.323.7tm_1.exons2.CAAAFV010000326.1.Gouania_willdenowi
DEAELCYPHLGNSSCRRIVRSHSVSVLLHIILSSISVLTVTLNLLVIISISHFRKLHTPTNFLLLSLAVSDFSVGFVWVFMIFLINGCWFLGAGWCVFHSVLGSVATAVSIGTVVLISVDRYVAVCDPMHYQTKVTKTRAKMCIILCWAGSTIFHCLKLKSNIENPGQFDSCTGECMIYIHPVAEIVNVVLSFFIPFSIIVVLYVRVFIVAVSQAQAMRSHVTVVTLQSSLKVNRSELKAARALGVVVVVFLMCLTPFYLVVLTTGFGVKSPSSYIFVIGLFFFNSLLNPVIYVFLYPWFRKCVKCVFSLQILKSGSSEANIL
>LOCXPTAAR108.583.HIT1.TAAR.2R.322.7tm_1.exons4.CAAAFV010000326.1.Gouania_willdenowi
DEAELCYPHLGNSSCRRIVRSHSVSVLLHIILSSISVLTVTLNLLVIISISHFRKLHTPTNFLLLSLAVSDFSVGFIWVFMIFLINGCWFLGADWCVFNAVLGYVVASASIGTVVLISVDRYVVVCDPMHYQTKVTKNRAKICIVLCWAGSTVFHTVMLKDNIEHPGGFDSCAGDCTVYLPPFAGVIDLIFSFFIPVSIIVVLYVRVFIVAVSKAQTMRSHVTVVTLQSSLKVNRSELKAARALGVVVVVFLMCLTPFYFVSLKTGFEEKNPSSYIFVICLFFFNSLLNPVIYVFLYPWFRKCVKCVFSLQILKSGSSEANI
>LOCXPTAAR109.589.HIT1.TAAR.2R.322.7tm_1.exons2.CAAAFV010000326.1.Gouania_willdenowi
DEAELCYPHLGNSSCRRIVRSHSVSVLLHIILSSISVLTVTLNLLVIISISHFRKLHTPTNFLLLSLAVSDFSVGFVWVFLILLIDGCWFLGAGWCVFNTVFCYVATSASVGTVVLISVDRYVAVCDPMHYQTKVTKNRAKMCIVLCWAGSTVFHCLRKIYNIENSGEFDSCTGECVIYVHPVSRIMNVVLSFIIPVSIIVVLYVRVFMVAVSQAQAMRSHVTVVTLQSSLNVNRSELKAARALGVVVVVFLMCLTPFYLVLLTSGLGVKSLSSYIFVVGLFFFNSLLNPVIYVFLYPWFRKCVKCVLSLQILKSGSSEANI
>LOCXPTAAR110.596.HIT1.TAAR.2R.322.7tm_1.exons2.CAAAFV010000331.1.Gouania_willdenowi
DEAELCYPHLGNSSCRRIVRSHSVSVLLHIILSSISVLTVTLNLLVIISISHFRKLHTPTNFLLLSLAVSDFSVGFVWVFMIFLINGCWFLGAGWCVFNAFLSYVVPSASIGTVVLISVDRYVAVCDPMHYQTKVTKNRANICIVLCWVGSTVYHTVILKDNIENPGGFDSCAGECALYLPPFAGVIDLIFSFIIPFSIIVVLYVRVFIVAVSQAQAMRSHVTVVTLQSSQKVNRSELKAARALGVVVVVFLMCLTPLYIVSLTTGFGVKSTSSYIFVIGLFYFNSLLNPVIYVFLYPWFRKCVKCVFSLQILKSGSSEANI
>LOCXPTAAR111.610.HIT1.TAAR.2R.309.7tm_1.exons2.CAAAFV010000371.1.Gouania_willdenowi
MQEDRAFSLSVCAPSHHPVLHLCAHCDSQPAGHHLHLTLQEAAHSHQLPAPLSGCVRFLCRVHLGFYDLPYQWLLVLGADWCVFNAVLGYVVASASIGTVVLISVDRFVVVCDPMHYQTKVTKNRANICIVLCWAGSTIFHTVMLKDNIEHPGGFDSCAGECAVYFLPFAGVIDLIFSFFIPISIIVVLYVRVFMVAVSQAQAMRSHVTVVTLQSSLNVNRSELKAARALGVVVVVFLLCLTPLYIVSLTTGFGVKSTSSYIFVIGLFYFNSLLNPVIYVFLYPWFRKCVKCVFSLQILKSGSSEANIL
>LOCXPTAAR109.618.HIT1.TAAR.2R.322.7tm_1.exons2.CAAAFV010000371.1.Gouania_willdenowi
DEAELCYPHLGNSSCRRIVRSHSVSVLLHIILSSISVLTVTLNLLVIISISHFRKLHTPTNFLLLSLAVSDFSVGFVWVFLILLIDGCWFLGAGWCVFNTVFCYVATSASVGTVVLISVDRYVAVCDPMHYQTKVTKNRAKICIVLCWAGSTLFHCLRKIYNIENSGEFDSCTGECVIYVHPVSRIMNIVLSFIIPISIIVVLYVRVFMVAVSQAQAMRSHVTVVTLQSSLNVNRSELKAARALGVVVVVFLMCLTPFYLVLLTTGLGVKSASSYIFVVGLVFFNSLLNPVIYVFLYPWFRKCVKCVFSLQILKSGSSEANI
>LOCXPTAAR105.623.HIT1.TAAR.2R.298.7tm_1.exons1.CAAAFV010000375.1.Gouania_willdenowi
VVRLLLFSALMIIVVSYNDISVFLSISSRKLHTPTNFLLLSLAVSDFSVGFVWVFMIFLINGCWFLGAGLCVFNAVLGSVATSASIGTVVLISVDRYVAVCDPMHYQTKVTKNRAKICIVLCWAGSTIFQCLKLNSNIENPGQFDSCAGECTIYIHPVGRIMNLFLSFIIPVSIIVVLYVRVFMVAVSQAQAMRSHVTVVTLQSSLNVNRSELKAARALGVVVVVFLMCLTPFYLVLLTSGFGVKNISSYIFVIGLCYFNSLLNPVIYVFLYPWFRKCVKCVFSLQILKSGSSEANIL
>LOCXPTAAR98.634.HIT1.TAAR.2R.322.7tm_1.exons3.CAAAFV010000380.1.Gouania_willdenowi
QASLHSEILGHSSHQTIYGACLLTVLRLLLFSAMMIIVVSYNDISVFLSNSSRKLHTPTNFLLLSLAVSDFSVGFIWVFMILLIDGCWFLGADWCVFNAVLGFVVASASIGTVVLISVDRYVAVCDPMHYQTKVTLNRAKIDIVLCWLCSVIFYSAMFKDNLEHPGRFNSCAGDCKVYMPFIGEIVNLFLNDIIPISIILVLYVRVFMVAVSQAQTMRSHVTVMTLQSSLKVNRSELKTARTLGVVVVVFLLCLTPFYIVSFTTGFADISATSFASVLCVVLFNSLLNPVICVFLYPWFRKCVKCVFSLQILKSGSSEANIL
>LOCXPTAAR113.640.HIT1.TAAR.2R.322.7tm_1.exons2.CAAAFV010000380.1.Gouania_willdenowi
DEAELCYPHLGNSSCRRIVRSHSVSVLLHIILSSISVLTVTLNLLVIISISHFRKLHTPTNFLLLSLAVSDFSVGFVWVFIIFLIDGCWFLGADLCVFNAALGFVSTSASVGTVVLISVDRYVAVCDPMHYQTKVTKNRAKICIVLCWVGSTIFHCLRLNNIVEKPGEFDSCTGECTIYIHPVAEIMNVVLSFFIPISIIVVLYVRVFMVAVSQAQAMRSHVTVVTLQSSLKVNRSELKAARALGVVVVVFLMCLTPLYLVVLTSGFGVKSLSSYIFVAGLFFFNSLLNPVIYVFLYPWFRKCVKCVFSLQILKSGSSEANI
>LOCXPTAAR114.643.HIT1.TAAR.2R.322.7tm_1.exons2.CAAAFV010000380.1.Gouania_willdenowi
DEAELCYPHLGNSSCRRIMRSHSVSVLLHITLSSISVLTVTLNLLVIISISHFRKLHTPTNFLLLSLAVSDFSVGFVWIFLILLIDGCWFLGADWCVFNTVLGSVVASASIGTVVLISVDRFVAVCDPMHYQTKVTKNRAKICIVLCWVGSILFHCLRLSNIVENPGQFDSCAGECTIYIHPVSRIVNIVLSFIIPFSIIVVLYVRVFIVAVSQAQAMRSHVTVVTLQSSLKVNRSELKAARALGVVVVVFLMCLTPFYLVVLTTGFGVKSVSSYSFVTGLVLFNSLLNPVIYVFLYPWFRKCVKCVFSLQILKSDSSEANI
>LOCXPTAAR115.647.HIT1.TAAR.2R.322.7tm_1.exons2.CAAAFV010000380.1.Gouania_willdenowi
DEAELCYPHLGNSSCRRIVRSHSVSVLLHITLSSISVLTVTLNLLVIISISHFRKLHTPTNFLLLSLAVSDFSVGFVWIFLILLIDGCWFLGAGWCVFNTVLGSVVASASIGTVVLISVDRFVAVCDPMHYQTKVTKNRAKICIVLCWVGSILFHCLRLSNIVENPGQFDSCAGECTIYIHPVSRIVNIVLSFIIPFSIIVVLYVRVFIVAVSQAQAMRSHVTVVTLQSSLKVNRSELKAARALGVVVVVFLMCLTPFYLVVLTTGFGVKSVSSYSFVTGLVLFNSLLNPVIYVFLYPWFRKCVKCVFSLQILKSDSSEANI
>LOCXPTAAR116.654.HIT1.TAAR.2R.322.7tm_1.exons2.CAAAFV010000409.1.Gouania_willdenowi
DEAELCYPHLGNSSCRRIVRSHSVSVLLHIILSSISVLTLTLNLLVIISISHFRKLHTPTNFLLLSLAVSDFSVGFVWVFLILLIDGCWFLGAHLCVFNTVFCYVATSASIGTVVLISVDRYVAVCDPMHYQTKVTKNRAKICIVLCWAGSTVFHTVMFKDNIEHPGGFDSCAGECTVYLPPHAGVMDLIFSFIIPISIIVVLYVRVFIVAVSQAQAMRSHVTVVTLQSSLKVNRSELKAARALGVVVVVFLMCLTPFYLVVLTSGFGVKNLSYYIFVAGLYFFNSLLNPVIYVFLYPWFRKCVKCVLSLQILKSGSSEANI
>LOCXPTAAR117.658.HIT1.TAAR.2R.327.7tm_1.exons2.CAAAFV010000409.1.Gouania_willdenowi
MSTPDEAELCYPHLGNSSCRRIVRSHSVSVLLHITLSSISVLTVTLNLLVIISISHFRKLHTPTNFLLLSLAVSDFSVGFVWVLLILIIDGCWFLGAGWCVFNAVFSYIATTASIGTVVLISVDRYVAVCDPMHYQTKVTKNRAKICIVLCWAGSTVFQCLKLNSNIENPGQFDSCAGECMIYIHPVGRIVNLFLTFFIPVSIIVVLYVRVFMVAVSQAQTMRSHVTVVTLQSSLKVNRSELKAARALGVVVVVFLMCLTPFYIVSFTSGVGEKNVSSHVFVIGLFFFNSLLNPVIYVFLYPWFRKCVKCVFSLQILKSGSSEAKIL
>LOCXPTAAR118.662.HIT1.TAAR.2R.322.7tm_1.exons2.CAAAFV010000409.1.Gouania_willdenowi
DEAELCYPHLGNSSCRRIVRSHSVSVLLHITLSSISVLTVTLNLLVIISISHFRKLHTPTNFLLLSLAVSDFSVGFVWVFMIFLIDGCWFLGADWCVFNTVLSYVVPSASIGTVVLISVDRYVAVCDPMHYQTKVTKNRANICIVLCWAGSTVYHTVMLKDNIEHPGGFDSCAGECTVYFPPFAGVIDLIFSFIIPVSIIVVLYVRVFMVAVSQAQAMRSHVTVVTLQSSQKVNRSELKAARALGVVVVVFLMCLTPFYIVLLTSGFGVKSFSSYIFVVGLVFFNSLLNPVIYVFLYPWFRKCVKCVFSLQILKSGSSEANI
>LOCXPOra1.8.HIT1.Ora.2R.313.V1R.exons1.LR131993.1.Gouania_willdenowi
MDLCVTIKGVSFLLQTGMGILGNTVVLLAYTHIVYSESKLLPVDMILCHLAFVNLMLLLVRCIPQTMTVFGLRDLFNDPGCKVVIYAYRISRALSVCVTCMLSVFQAVTIAPAGPCLSRLKLATPSLVLPSFAGLWLLNMAICIAAPLFSMAPRNGTVPAFTLNLGFCHVDFRDSLSYVINGVSQSIRDFAFVALMVGSSGYILLLLHRHSRNVRGIRRSHGGGAETRAAKTVLTLVVLYVVFFGIDNVIWIYMLTVPKVSPVVADMKIFFSSCYASLSPFFIISSNKKVKAKIVCSAEQEIPSSDTQESSEK
>LOCXPOra2.9.HIT1.Ora.2R.313.V1R.exons1.LR131993.1.Gouania_willdenowi
MDLCVTIKGVSFLLQTAMGILGNTVVLLAYTHIVYSESKLLPVDMILCHLAFVNLMLLLVRCIPQTMTVFGLRDLFNDPGCKVVIYAYRISRALSVCVTCMLSVFQAVTIAPAGPCLSRLKLATPSLVLPSFAGLWLLNMAICIAAPLFSMAPRNGTVPAFTLNLSFCHVDFRDSLSYVINGVALSIRDFAFVALMVGSSGYILLLLHRHSRNVRGIRRSHGGGAETRAAKTVLTLVVLYVVFFGIDNVIWIYMLTVPKVSPVVADMKIFFSSCYASLSPFFIISSNKKVKAKIVCSAEQEIPSSDTQESSEK
>LOCXPOra3.11.HIT1.Ora.2R.362.7tm_1.exons2.LR131993.1.Gouania_willdenowi
MSEVLTIDAILFGLLVFSGILGNFLVIHVVFQSAVKRLAPSDTILAHLSLANLLTSLFRTVPIFVSDLGLNVSLSPGWCRVFMLLWVWWRAVGCWMTLALSLFHCTTLRRQHVAFGPLAVQRERRRVWIALGVVWGANLVFSIPALIYTTHVHGNSTVELMVISCTTRPLLGCIWEFPSLQQGSAFASASLALNEILPLVLMVCTNLATLHALLKHIRAVTSAGDSGGAGELDKHVSTERKAAHVIMSLVSLFVVCWALQVAAVTYYNHDGGHHAEGLLTVAHFSASLFVGFSPMVVALGHGKLRRKIRTMILGWTKILKCPSKDTLVETELPKTKGKNEKEKVFVVQKETKVPKKQGKINK
>LOCXPOra4.12.HIT1.Ora.2R.324.7tm_1.exons4.LR131993.1.Gouania_willdenowi
ENLELVGMGLRASVSHAQTAFYILLVIMGILGNAVVIGVIGKSVITDHVGGRNSDIIIINMALSNLLVSVMRNTLLLISDTGMELYSSKEWCQFLMGVWVWLRSVNVWSTLFLSAFHLQTLRRVTPMISTINRPRGPPKTLLLSLALIWILNYIYSIPAHIFSTNGNINTTETLMLVSSTTRPLLGCVWNFPSKHSGLAYATTSMVIHETIPIFLMAITNLSSLYTLYVHGRVQNSVKNAPVIKRVPAERRAAKVILALIMLFIASWGTSIISVNYFNYNRGTSAEFLLVIARFANIIFIAMSPAVLAVGHRGLRSFIKAMLTN
>LOCXPOra5.7.HIT1.Ora.2R.303.7tm_1.exons1.LR131989.1.Gouania_willdenowi
MIDYSVHLLALRIFVSCIGLVGNVMLLLFIFGTRLSHIKTYEMFLMGLAVSNLEEIITINVYDLLIHQASYTIDRWSCHFLKFLTVFGENTSILFTVLISIFRYQKLRNATKRVSLTISMDSIRSAWMLSGICVILSVLVSLPIFFIDPQDSSRNMTRNDSSCSPDFFQCSNNDCPFLNRSYKVIFITVCHLLPLVIVTFTGCLILNVLLGQRKMVTPVASVSGSSSFSKTFIDPRIQRSTAAVLAAMGLFQVDWTLYSILQLNFSPIDVPIWAEVEFFISISYTSFSPYVYGVGSNLFTFRN
>LOCXPHaplo7.1aa.119.HIT1.OlfC.1R.854.ANF_receptor.exons6.LR131999.1.Gouania_willdenowi
MLLICTILHLFFLALRGEKPVCQTYGTKEISQFSKEGDINIGGIFSFHQNPVSANPLPEVNPGSIQCEGLDPGELQYAYTMMFAIEEINNSSELLPGVSLGYRIFDSCPSIPLSIRASLNLMNRQGSDTDSCDSLSTAHAVIGDTTSTSTIGIARTMGPFHIPVISHSATCACLSNRRDYPSFFRTIPSDLYQSKALAKLVKHFGWTWVGAIRTNSDYGNGGMATFLEAAESEGVCVEYSVAIYRTDPKKWFLEVVDIIKKSTSKVIVAFADGTDLDILIKELHAQNVTGLQWVGSEGWITYRYIASPVNYAVVQGAVGFSALNAHIPGLKEFLAKSKPSTSLGNQGLVELWETLFGCALIPKAQSPVAACNGNESLWDTETRFIDVTDASFLNNVYKATYAVAHALHLLFNCKAGQGPFENNTCADGKNIQPWQVLYYLTQVNFTTKIGESVFFDDLGDPVARYALVNWQMDETGYIHFETIGNYDASRPKGQQFEMKAGVKAIWAGHHLEVPRSVCSESCLPGTRQAFVKGKPICCFDCITCADGEFSKSTNAVKCDKCPAEYKSNMERNNCDIKAIEFLTFSELMGILLVTFSVFGACLAIFIALVFFQYRHTPIVRANNSELSFLLLFSLTLCFLCSLTFMGRPSEWSCMLRHTAFGITFVLCISCVLGKTIVVLMAFRATLPGSNVMKWFGPVQQRLSVVGFTMIQIVICILWLTLKPPIPNKNMNHYKETIILECALGSPLGFWAVLGYIGLLAILCFLLAFLARKLPDNFNEAKFITFSMLIFCAVWITFIPAYVSSPGKFTVAVEIFAILASSYGMLFCIFFPKCYIIIFKPEKNTKKHLMGKGTS
>LOCXPOlfC1.60.HIT1.OlfC.2R.882.ANF_receptor.exons11.LR131999.1.Gouania_willdenowi
MSLLSWLLALWSLCAPSLLLLGLMGKLGCRMGLPGAHTLTCTQWSTPGDKGLFQDGDIIIGGLFSLRFIPPALNQDFNEQPSYKACTGMENLPLQYIYAMVFAIEEINQSESLLPGVKLGYYIRDSCALPPWAIQAALALVGGDRSSCSTSAPPGGHEENDGARNGSRPVPLIIGGASSITAQILSRTLAPLSVPLISYTASCPCLSDRRQFPNFFRTMASDVYQARAIAQLAIRFKWTWIGAVIANNNYGFMAVKVFQEEIRGADVCLAFVETLERQNIVNDARRAALTIKASKAKVILVFTWYTDVRELFQQLDELNVTDRQFLASEAWSTSGNLLQLPVTFKVAHGVLGVAIRSSPIAGFESFLKNLNPSRRPHDDFLREFWEKEFGCTLSSNALLHKAALPPCNGSETLEEVQNLFTDTSQLRVTYNVYLAVFAAAHSLHSLLSCPNTHSYPGDTSNCSSPENIKSYQLLQQLSKVNFTTPQREPFYFQGADVPAKYDLVNWQKTAEGTLKMVLIGRVDGFDLHLNESAIQWSSGSSKVPISVCSTSCPPGTRKASRKGEPVCCFDCIPCADGEVSNTTGSLQCEQCQPEFWSDEEHIVCVPRQLDYLSFNETLGITLTAVAVSGITLTAAVFVVFLRYRQTPMVRANNSELSFLLLLSLKLCFLCSLVFIGRPAVWSCRFQQAAFGISFVLCVSCLQVKTIVVLAAFRSARPGAGTLMKWFGPRQQRGSVCFFTCVQVIICIIWLSLSPPVPEPDLDVPGLKVTLKCAMASVAGFAMVLGYIGLLGCTSLLLAFLARKLPDNFNEAKLITFSMLIFCAVWVAFVPAYVSSPGKYSNAVEIFAILASSYGLLVCIFAPKCFIILLRPEKNTKKNLMAR
>LOCXPOlfC2.62.HIT1.OlfC.2R.874.ANF_receptor.exons9.LR131999.1.Gouania_willdenowi
GENQIMLGFPKDCFLISLFFFYLLSSCSSSLPPSCNLQKEFLLNEMHKPGDVVLGGLFEVHLTSVLDEGTFTSEPQQPHCSDFDILGFRHAMTMAFAVEEINKNANLLPNVTLGYSLYDNCGGLLLGLSAAISLASGREEQFVLQQNCSGIPPVIGIVGETYSTFSIAISNVLGLYKMPIVSYYATCSCLSDQQRFPTFFRTIPSDAFQVRAMIQILKYFGWTWVGLLISGDDYGLHVAQSFQSDLLHSGGGCLAYLEVLPWEGDQNELRRIVELMKTSTARVVMVFAHEIHMIQLMKEVVRQNLTGLQWIASEAWSAASVLQTPVLMPYLRGTLGIAIRRGEIPGLMDFLLQIHPEETDNNQTDMVRQYWEYVFQCKFKPTEKAESSETKCTGQEQINNVETEFLDLSNLRPEYNIYKAVYALAYALHNMLQCEPGRGPFSRNSCANQKSLELWQMVHYLTAVNFTTSFGDQVSFDENGDAIPIYDIMNWQWLPDGRTEVVNVGDVKGSESKGEELLLHEDKIFWNFESKKPPRSVCSESCPAGTRMARKKGQPVCCYDCVPCPEGKISNQSNSLECKSCPSDFWSSPQRDHCVLKKTEFLSYNEPLGICLTTSSLLGTFICVVILGVFIHHRQTPMVRANNSELSFLLLVSLKFCFLCSLLFIGQPRLWTCQLRHAAFGISFVLCVSCILVKTVVVVAVFKASKPGGGASLKWFGALQQRGTVFLLTSIQAAICTVWLVSSSPAPHKNTQYHKDKIVHECVVGSTVGFAVLLGYVGLLALLSFLLAFLARNLPDNFNEAKLITFSMLIFCAVWVAFVPAYINSPGKYADAVEVFAILASSFGLLMALFGPKCYIILLRPERNTKKAIMGRKT
>LOCXPOlfC3.65.HIT1.OlfC.2R.866.ANF_receptor.exons9.LR131999.1.Gouania_willdenowi
FLKACFLISLFFFYLLSSCSSSLPPSCNLQKEFLLNEMHKPGDVVLGGLFELHLTSVLDEGTFTSEPQQPHCSDFNILGFRHAMTMAFAVEEINKNANLLPNVTLGYSLYDNCGGLLIGLSAAISLASGREEQFVLQQNCSGIPPVIGIVGEMYSTFSIAISDVLGLYKMPIVSYYATCSCLSDQQRFPTFFRTIPSDAFQVRAMIQILKYFGWTWVGLLISGDDYGLHVAQSFQSDLLQSGGGCLAYLEVLPWEGDQNELRRIVELMKTSTARVVMVFANKFRMIQLMKEVVRQNLTGLQWIASEAWSAASVLQTPVLMPYLRGTLGIAIRRGEIPGLMDFLLQIHPEETDNKQTNMVRQYWEYVFQCKFKPTEKAESSETKCTGQEQINNVETEFLDLSNLRPEYNIYKAVYALAYALHNMLQCEPGRGPFSRNSCANQKSLELWQMVHYLTAVNFTTSFGDQVSFDENGDAIPIYDIMNWQWLPDGRTEVVNVGDVKGSESKGEELLLHEDKIFWNFESKKPPRSVCSESCPAGTRMARKKGQPVCCYDCVPCPEGKISNQSNSLECKSCPSDFWSSPQRDHCVLKKTEFLSYNEPLGICLTTSSLLGTFICVVILGVFIHHRQTPMVRANNSELSFLLLVSLKFCFLCSLLFIGQPRLWTCQLRHAAFGISFVLCVSCILVKTVVVVAVFKASKPGGGASLKWFGAVQQRGTVFLLTSIQAAICTVWLVSSSPAPHKNTQYHKDKIVYECVVGSKVGFAVLFGYIGLLALLSFLLAFLARNLPDNFNEAKLITFSMLIFCAVWVAFVPAYINSPGKYADAVEVFAILASSFGLLMALFGPKCYIILLRPERNTKKAIMGRKT
>LOCXPOlfC4.30.HIT1.OlfC.2R.871.ANF_receptor.exons9.LR131999.1.Gouania_willdenowi
QIMLGFPKACFLIYLFFFYSSSSCSSSLPPSCNLQKKFILNEMHKPGDVVLGGLFELHLTSVLDEGTFTSEPQQPHCSDFNILGFRHAMTMAFAVEEINKNANLLPNVTLGYSLYDNCGGLLIGLSAAISLASGREEQFVLQQNCSGIPPVIGIVGETQSTFSIAISNVLGLYKMPIVSYYATCSCLSDQQRFPTFFRTIPSDAFQVRAMIKILKYFGWTWVGLLISGDDYGLHVAQSFQSDLLHSGGGCLAYLEVLPWEGDQNELRRIVELMKTSTARVVMVFAHEIHMIQLMKEVVRQNLTGLQWIASEAWSAASVLQTPVLMPYLRGTLGIAIRRGEIPGLMDFLLQIHPEETDNKQTNMVRQYWEYVFQCKFKPTEKAESSETKCTGQEQINNVETEFLDLSNLRPEYNIYKAVYALAYALHNMLQCEPGRGPFSRNSCANQKSLELWQMVHYLTAVNFTTSFGDQVSFDENGDAIPIYDIMNWQWLPDGRTEVVNVGDVKGSESKGEELLLHEDKIFWNFESKKPPRSVCSESCPAGTRMARKKGQPVCCYDCVPCPEGKISNQSNSLECKSCPSDFWSSPQRDHCVLKKTEFLSYNEPLGICLTTSSLLGTFICVVILGVFIHHRQTPMVRANNSELSFLLLVSLKFCFLCSLLFIGQPRLWTCQLRHAAFGISFVLCVSCILVKTVVVVAVFKASKPGGGASLKWFGAMQQRGTVFLLTSIQAAICTVWLVSSSPAPHKNTQYHKDKIVYECVVGSTVGFAVLLGYIGLLALLSFLLAFLARNLPDNFNEAKLITFSMLIFCAVWVAFVPAYINSPGKYADAVEVFAILASSFGLLMALFGPKCYIILLRPERNTKKVIMGRKT
>LOCXPOlfC11.34.HIT1.OlfC.2R.807.ANF_receptor.exons8.LR131999.1.Gouania_willdenowi
PDFVAEGDFVIGGIFPLHYNQEMPDLNSTYLPPPVKCNGFDPRAFRWAQTLRLAVDEINQSSELLPNNTLGYKIFDSCAYPLTGQRAALAMLNGLKERDAPVCSGASPLLAVIGESGSAQSIVVSRILRPFRIPMISYFSSCACFTDRRKFPTFFRVIPNDDYQVKAIAQLLIHFNWTWVGLVRGDHEYGRFAVQGLLQELQGTQVCVAYQEMIPLLYNRKRALEIMQVMRSSLAKVVVVFSAEGEMTPFLRDYMNQNITGIQWVASEAWVTASVFTGSEYYPFLGGTIGFGIRKGHIQKLWEYLQTVNPQQYPDNVLVHELWEALYGCSSSQSFGSRLPSCSGQELLLEQHSAYMNTSSPRVAYNVYKAVYAVAHSLHNLLLCQKDRGPFLNNSCAQSNNIHPWQLQHYLQEVTFDIDGEEVNFDLKGDSIPYYDVINWQRGTGGNIEFVNVGLFDGTKSAGEELVIQDSAIIPTPVSPQVPVSICSTSCFPGYRKAVRRGEPLCCFDCVPCDTGKISNQTNSVDCTFCPEDFWSNENRTACISKKVEFLAYDTLGIILTLIAVVGACLTMAVFAVFFYHRNTAIVRVNNSELSFFILFALTLCFLCCLVFIGEPTVWSCMLRHTAFSITFSLCISCILGKTLVVLAAFTATRPGDNIMKWLGPKQQRAIIFGSTAVQVIICVAWLIDAPPYPSRNTEYERSKIILECSVGSNLAFWCVLGYIGLQACLCFVLAFLARKLPGNFNEAKFITFSMLIFCAVWLAFIPAYISSPGNYADAVESFAILASGFGLLFCLFAPKCYIILLK
>LOCXPOlfC5.36.HIT1.OlfC.2R.845.ANF_receptor.exons6.LR131999.1.Gouania_willdenowi
IFFFLCVLDTNAESGCELFGRFEMPSLFKEGRIMIGGIFPVFNKEIATTSSFVREPGKVICAGLDLRVFRWTQVMIFAVEEINKNSTILPNISLGYRILNSCASPTNTLRAALTLAGGIEKKESNSSCPPAISALIAESGSTQSLAVAGTLGPFRVPIVSYFSTCACLSDREKYPSFFRTIPSDYFQAKALAALIRHFGWQWIGAIQSDNDYGRNGVLAFTEEVKKFGVCVAFVGTVLRTYSMDKILDVVEMIKQSTVKVILAFVPEGDLYPLMKEVVKQNITGIQWIASEAWITAARPSTPEMYRAFGGALGFVVQKVEIPNLKPFLTSISPYKDPNAAFVGDFWEVMVGCRPNLPGTQTVTVKTKKFCTGNETLENFQDVFFDVTHLRVSYNVYNAVYAVAHALHHLLFCKKPGEKAEKLCFNISEIQPKQVTDHLQRVRFRNQFEDDVFFDENGDPPAAYELINWQLKDGQVQHVTLGHFLSTASGEYKLSIHEDDIVWRTGKKVPSSLCSNVCTAGTRKAQIKGKPVCCFDCIPCAEGTIANISGAADCTPCTKEFWPNERKDECIPKAKEFLSYHEPMGIAITVVSLLGATLSLAIIMVFVRYGGTPVVKASNSELSCFLLFSLFLCFLCPLTFISRPTVWTCMLRHTAFGVTFALCISCVLGKTIVVVTAFKATFPGNMVAGKFGPTQQRIIVFSCTLVQIVICILWLNLNPPFPDMVFRYSNNKIVLECNPGSEAAFYTVLGYIGILAFICLILAFLARKLPDNFNEAKCITFSMLVFCAVWITFIPVYISSPGKFTVAVETFAILSSALGLLISIFAPKCYIILLKPEKNTKKHVMG
>LOCXPOlfC6.38.HIT1.OlfC.2R.837.ANF_receptor.exons7.LR131999.1.Gouania_willdenowi
ISLWSNFTLIRSENQSCTLIGQTGFMEFSKEGDLMIGGVFSISSTRKRVDNFYQSLPDTYCTKLNDRELKFARTMIFTVEEINRDASLLPGLTLGYRLFNGCGSENLLRATVEAMNGKDSDGCNKKLLALIGHSSSGVSNDMNYMLSLFSFPQVSHLSTCSCLSENRLYPTFFRTVPSDRFQIHGLVQLMKYFDWRWVGVIYSISLYSESGTAEFVKEASKEGICVEYVLPFRKTSSKSLELIVETLKVSTSKVVLLFSSLSYTKSLLQKLEPHNITGKQWIGSESWITQSEMASDQRKSILQGAIGFALPRTSIAGLGDFLLSLKPSDEPNSTMVKAIWEKFFDCSFSPTNTSTMCTGAEDLQTVSAAYTDVTFFREENYVYKAVYSLAHALHSLLKCYNGSNPATGKPCVKKHEVQPKLVLEHLKLVNFTTKNGAKVAFDENGDSGAQYDLVNWQIKEDGSVTVVNIGHYDNSLSKEEQFRFKKDTNIVWGGNMNQVPRSVCREPCPPGTRKAINKNRPICCFDCFECPEGTISNQTNAPECLMCPPELWPNEKRDVCIPKPVEYLSYEEIMGAILAAVCIVCVFFALLISIIFIAHKETPIVRANNSELSFLLLFSLKLCFLCALTFIGRPTEWSCMLRHTAFGITFVLCISCVLWKTILVLIAFKSTLPGNNASKRFGPIQQRICVLTFTLIQILICILWLTLNPPFPYKNMKHYKEKIILECALGSPVGFWAVLGYIAILAILCFILAFLARKLPDSFNEAKLITFSMLIFCAVWMTFVPAYVSSPGKFTVAVEIFAILASSFGLLVCIFVPKCYIIIFRPEQNSKKFMMAR
>LOCXPOlfC6.41.HIT1.OlfC.2R.837.ANF_receptor.exons7.LR131999.1.Gouania_willdenowi
ISLWSNFTLIRSENQSCTLIGQTGFMEFSKEGDLMIGGVFSISSTRKRVDNFYQSLPDTYCTKLNDRELKFARTMIFTVEEINRDASLLPGLTLGYRLFNGCGSENLLRATVEAMNGKDSDGCNKKLLALIGHSSSGVSNDMNYMLSLFSFPQVSHLSTCSCLSENRLYPTFFRTVPSDRFQIHGLVQLMKYFDWRWVGVIYSISLYSESGTAEFVKEASKEGICVEYVLPFRKTSSKSLELIVETLKVSTSKVVLLFSSLSYTKSLLQKLEPHNITGKQWIGSESWITQSEMASDQRKSILQGAIGFALPRTSIAGLGDFLLSLKPSDEPNSTMVKAIWEKFFDCSFSPTNTSTMCTGAEDLQTVSAAYTDVTFFREENYVYKAVYSLAHALHSLLKCYNGSNPATGKPCVKKHEVQPKLVLEHLKLVNFTTKNGAKVAFDENGDSGAQYDLVNWQIKEDGSVTVVNIGHYDNSLSKEEQFRFKKDTNIVWGGNMNQVPRSVCREPCPPGTRKAINKNRPICCFDCFECPEGTISNQTNAPECLMCPPELWPNEKRDACIPKPIEYLSYEEIMGAILAAVCIVCVFFALLISIIFITHKETPIVRANNSELSFLLLFSLKLCFLCSLTFIGRPTEWSCMLRHTAFGITFVLCISCVLGKTILVLIAFKSTLPGNNASKRFGPIQQRICVLTFTLIQILICILWLTLNPPFPYKNMKHYKEKIILECALGSPVGFWAVLGYIAILAILCFILAFLARKLPDSFNEAKLITFSMLIFCAVWMTFVPAYVSSPGKFTVAVEIFAILSSSFGLLVCIFVPKCYIIIFRPEQNSKKFMMAR
>LOCXPOlfC6.45.HIT1.OlfC.2R.828.ANF_receptor.exons6.LR131999.1.Gouania_willdenowi
IRSENQSCTLIGQTGFMEFSKEGDLMIGGVFSISSTRKRVDNFYQSLPDTYCTKLNDRELKFARTMIFTVEEINRDASLLPGLTLGYRLFNGCGSENLLRATVEAMNGKDSDGCNKKLLALIGHSSSGVSNDMNYMLSLFSFPQVSHLSTCSCLSENRLYPTFFRTVPSDRFQIHGLVQLMKYFDWRWVGVIYSIGLYSESGTAEFVKEASKEGICVEYVLPFRKTSSKSLELIVETLKVSTSKVVLLFSSLFYTKSLLQKLEPHNITGKQWIGSESWITQSEMASDQRKSILQGAIGFALPRTSIAGLGDFLLSLKPSDEPNSTMVKAIWEEFFDCSFSPTNTSTMCTGAEDLQTVSAAYTDVTFFREENYVYKAVYSLAHALHSLLKCYNGSNPATGKPCVKKHEVQPKLVLEHLKLVNFTTKNGAKVAFDENGDSGAQYDLVNWQIKEDGSVTVVNIGHYDNSLSKEEQFRFKKDTNIVWGGNMNQVPRSVCREPCPPGTRKAINKNRPICCFDCFECPEGTISNQTNAPECLMCPPELWPNEKRDACIPKPIEYLSYEEIMGAILAAVCIVCVFFALLISIIFITHKETPIVRANNSELSFLLLFSLKLCFLCSLTFIGRPTEWSCMLRHTAFGITFVLCISCVLGKTILVLIAFKSTLPGNNASKRFGPIQQRICVLTFTLIQILICILWLTLNPPFPYKNMKHYKEKIILECALGSPVGFWAVLGYIAILAILCFILAFLARKLPDSFNEAKLITFSMLIFCAVWMTFVPAYVSSPGKFTVAVEIFAILSSSFGLLVCIFVPKCYIIIFRPEQNSKKFMMAR
>LOCXPOlfC9.47.HIT1.OlfC.2R.829.ANF_receptor.exons6.LR131999.1.Gouania_willdenowi
VCRLQGLTQAPELAQDGDMVIGGIFSFRTGQDYVVDTFQTLPEFRKCKNFNFREFKFAQVMIFAINEINKNPEILPNVTIGYKIYNRCGTMDILRAALALAGGTQKEISHDNCTETDTVQAILGHSGSRPTIAFAQVVGRFQIPVISHFATCACLSDRKRYPSFFRTIPSDYYQSRALAKLVKYFGWTWVGAVAVNNEYGFNGIAAFIQAAQEYGICIEYSEAFSSSDPPKRLFEITEVIRMSTSRVIVAFMTHREVKLLSTALYQQNITGLQWIGSDAWITDDSLADSRGHSLLVGSLGFTVRRAKITGLEEHLRQLHPAQFPKSQFFKNFWEEVFDCSLDETENTQTQSCSGFESLENVDSVFTDVSELRFSNNVYKSVYAVAKALDALVKCNKKLLPNENCIKPKNIQPWQVLQKLNSVNFTTAEGERVSFDSNGDSLASYELVNLQMTNKGTLTGETVGIFDASLPESHQFIMNSIPIVWSNGLEGVPVSVCSKQCAPGTQKVLSKGKPICCYDCIPCPTGEISNVTDSILCMKCPLEYWSNRERDACIPKHIEFLVYGEILGTLLAFFSLFGVLITAMTAIIFYCHKETPLVRANNSELSFLLLFSLTLCFLCSLTFIGRPTEWSCMLRHTAFGITFVLCISCVLGKTIVVLMAFRATLPGRNVMKWFGPAQQRISVLAFTAIQVLICILWLTINPPFPFMNLSLYNDRIILECNLGSVVGFWAVLGYIGLLALLCFVLAFLARSLPDNFNEAKFITFSMLIFCAVWIAFVPAYVSSPGKFTVAVEIFAILASSYGLLLCIFLPKCFILLFRPEKNTKKHIMGK
>LOCXPOlfC9.50.HIT1.OlfC.2R.858.ANF_receptor.exons6.LR131999.1.Gouania_willdenowi
VMFRLRLSEPGFALVQLLLIVFSCTAKQLLCKRRGEPEMPQLAKDGEIMLGAIFSFHSSWKDRQDSFMRKPQPLECTSLNFRDFQFAQAMLFAIEEINNSTDLLPGITLGYKIYDICGSIARGVRVALALANGNENISTLSEAPCSRPGQVQVMIGETSSTPSMAIATVNGPFHIPLISHFATCACLSDKTKYPSFLRTIPSDHYQSRALAQLVRHFGWTWVGAIRSNNDYGNNGMATFTENAQQLGICLEYSVPFFRTDSADKIQRITQIIKSSTSKVIVAFLSLMDMDVLIHELSRHKLTGYQWVGTEAWIFDSQTASMDTHHILDGAIGLSIPKAHVSGLKEFMMDVKPLKASGTDIFTEFWETMFSCRFKSGITSADTQRECTGQEDLSKVQNSFTDMSLMPIINNVYKAVYATAYALHNVLMCDKTCNKKVQVEPSMILQHLKKVHFKTKDGDEVYFTEEGDPPAKYEIVNWKRRKTDIVDFVTVGLYDASLPVGQQLIVQNDSLLWAQNSHQVPVSVCSERCPPGTRKVLQKGKPVCCYDCVPCADGKISNKTDSITCVLCHSEFWPNKRRDTCVKKEAVFLSYEEIMGVLLTTASLLGTCLTIIVAFIFFRYRNTPIVRANNSELSFLLLFSLTLCFLCSLTFIGQPSEWSCMLRHTAFGITFVLCISCVLGKTMMVLMAFRATLPGSNVMKWFGPVQQRLSVLGFTLIQVLICILWLTISPPFPFKNVKELKDKIILECALGSAVGFWAVIGYVGLLAFLCFLLAFFARNLPDNFNEAKFITFSMLIFCAVWITFIPAYVSSPGKFSVAVEIFAILASSFGLLFCIFFPKCYVILLKPDKNTKKNMIGRG
>LOCXPOlfC11.55.HIT1.OlfC.2R.853.ANF_receptor.exons6.LR131999.1.Gouania_willdenowi
MWGCMCVMFFIVVAMGAFGEEKDPALCRMLGRPEFPLLSRKGDIIIGGAFSIHSHISQPSLTLTDTPKPLICSRINLREFRFAQTMIFAITEINNNHTLLPNISIGYQIFDTCGSVLPSMQAVMGLMNGQEKTLGKTCSGQSSAHFIIGASESSSTIVMLQISGIFQIPVISHFATCACLSNRKEYPSFFRTIPSDYFQSRALAKLVKHFGWTWVGAIRSDNDYGNNGMATFIAAARQEGVCVEYSEAISRTYSSEQVERVVSVISKGSAKVLIAFLAQSEMSIFIEEALKQNLTGLQWVGSESWITASHLANRKYASILMGALGFTIKKTKITGLQEFLYNVHPSQNPQNKLLKEFWESTFDCSLEPDVHDQTKCSGSERLQAINNSFTDVSELRISNNVYKAVYAAAHAMHAMLKCEQQSDVVNSSCRWQDNLNLKKAVEHLQNVNFTLQSGEKVYFDENGDPSATYELVNWQRNEAGDTVFVTVGSYDASLPNGRQFTMKELNITWKSGSSKKPQSVCSESCRPGFRQAVIKGRPICCFSCVACAAGEITNSSNSAECSRCPLEFWSNEDHSDCVPKVIEFLSYKETMGTLLSAISVFGACLTLGVLCVFFWFRQTPLVKASNSELSFLLLFSLILCFLCSLTFIGEPTEWSCMLRHTAFGITFALCLSCILAKTITVVMAFNADRPAHTVPQCSAPFQRTSVLGCTLLQVVVCVLWLTISPPFPNKNTAHATERIILECDLGNSIGFWVVLGYIGLLAMLCFIFAFLARKLPDNFNEAKFITFSMLIFCVVWVTFIPAYVSTPGKFTVAVEIFAILASSFSLFFCIFAPKCYILLLKPEKNTKKHMMGR
>LOCXPOlfC12.57.HIT1.OlfC.2R.847.ANF_receptor.exons10.LR131999.1.Gouania_willdenowi
SNCRLISASLSLPVLEKNGDIILGGLFSLHDTVVEPSLSFTAMPAPTQCTRFNFRTFRWMQTMIFAIEEINRDGTLLPNITLGYKIYDSCSTPHHALKAAMELLGNEKGREVAGFSGSVCHGTVPVVIGDGGSTQSLVVARILGVFHIPQVSYFSSCACLSDKNEFPAFLRTMPSDFFQVDALVQLVKHFGWTWVGVIAGDDAYGRGGANIFADEVGKLGACVALHEIIPKNRAQDAISSIISNIRNSRARIILVFALEQDAEALFDEVLRTGLTGIQWLASEAWSTATVLSTPRKYHNILQGSMGFAIRHAEIPGLQTFLHRLNPKNTDNHADPFLVSFWEEMFQCSLAVPAEGQKNNSQGKPPCTGAEELKSITNIYSDVSQLRISYNVYKAVYAIIHALKAMRSCVKGKGPFLLQSCPDLQNVQPWQLLHYIKHVVYSTTIGDEIKFDENGDPVAMYDLVNWQFRGNEGIEFVIIGKFDETNTALNQKLQIQEQNILWNGNQTKVPLSVCSSICPPGTRKAIRPNFPICCHDCVVCAAGEISNQTDVIECERCLPEFWSNDERTACIPKQVEFLSFTDSMGITLLVISLFGSFSTCVVIVIFSCHRSTPIVRANNSELSFLLLISLTLCFLCSLTFIGQPSKWSCMLRHTAFGITFVLCISCILGKTIVVLIAFKATLPGSGVMKWFGPAQQKAIIILCTLVQAVICTVWLTVDPPSPHRLMPRESALVILLCDEGSYVAFGLVLGYIGLLACLCLFLAFLARKLPDNFNEARLITFSMLIFCAVWVAFVPAYISSPGKYSTVTEVFAILASSYGLLCCIFAPKCYIILLRPEKNTKKYLMTRT
>LOCXPOlfC13.59.HIT1.OlfC.2R.913.ANF_receptor.exons15.LR131999.1.Gouania_willdenowi
ARLFLGLWAFSCAFWYLSAESTCKLKAKFNLNGYKDLEKKKVVIGGMFPVHKGIAYSDGNTSRVPVSSGCEGFNFRTFRWTQTMLFAINEINEKVDLLPNTDLGYVIYDSCFTISKAVEGTLTYLTGQDEAVPNYRCGTGAPLAALVGTGGSDLSIATARILGLYHFPQVSYSSTCSALKSKFQFPTFLRTIPNDIHQSTAMAQLVLRFGWTWVGTIAADDDYGKYGIKDFKEQVEEAGVCISFSEVLPKVSSPEDIQRIVQTVVESTAKIIVVFSSDVDLSPLITELLRHNVTNRTWIASEAWVTSALINQPGVYPVLAGTLGFGVKRADIPGLRRHLLELDPYDDPLTEEFWEMSFNCTLDYAVRGVPDGLCTGTESLAQLDNTYSDVSQLRITYSVYKAVYAVAHALHNLEHCEKGKGPFVGNTCADISNFEPWQLMYYLKNVRFKVKATDEEIFFDNGDIEGFYDILNWQVNSEGDISFINVGHYNGSAAVEDRMNIMNYSIVWNNEALEPPRSVCSENCQPGTRKGIRQGEPVCCFDCIPCADGEISNTTNARECTLCSGDDWSNDAHDACVPKIIEFLAFGEPLGITLIVISAFGASVTIAVGVVFIVHIGTPLVKANDALLSFSLLFSLVVTFLCSIVFLGEPQHWSCMTSQVALALGFALCLSSIMGKAAVLMLRAQNLKQARTRAKAAAKAAKTAANSTSPDVIASNTSNFNEANVFSTPEVDVLTCAHQRAVAALATIIQAIACTVWLIILPPHPVKNTSSQNIKIILECDEGSVVFICCIFAYDILLALLAFVFAFIARKLEDHFSEAKCVTFGMLVFFIVWISFVPAYLSTRGKFMVAVQIFAILASSFGLLTCIFLPKCYILLVKPERNIEEMMRPRAKLRDSTMTWTSASLATVASEVN
