# Supplementary material for: Expanded olfactory system in ray-finned fishes capable of terrestrial exploration
Source: BMC Biol. 2023 Jul 31;21:163. doi: 10.1186/s12915-023-01661-8 (PMC10392011; doi:10.1186/s12915-023-01661-8)
Supplement: Supplementary file 3 — Additional file 3: Data S1. Protein sequences and genomic coordinates of OLF genes. FASTA and General Feature Format (GFF) files containing the protein sequences and genomic coordinates for all identified OLF genes in this study. [file 12915_2023_1661_MOESM3_ESM.zip › PROTEINS/Hippocampus_abdominalis.OLF_genes.fa]

>LOCXPSichOR19.18-delta.308.28.HIT1.OR.1R.290.7tm_4.exons1.CM031699.1.Hippocampus_abdominalis
MLSLDGFVDVDKYRYVYSVFFLALYVLILCSNCTVICLIWIHRNLHEPMYIFIAALCLNSLFFSTAIYPKLVVAVLSHQQSVSYSGCLVQVFFFYSLSGSDIMLLLAMSYDRYVSICKPLQYASTMGTTSVIVLLALAWFLPACQLSVTVIIQSKQKICSLTLSGFFCNAALMKIHCTLPTFLAVWTSISIANIGLIPVLIIVFTYIKILMVAYNSHREVQKKALDTCLPHMIVLALAIGLIVFDVIIELLDSRLPKSAQLVMSLQTLVYNPLFNPIIYGLKMKEIRKHI
>LOCXPSichOR19.11-delta.306.58.HIT1.OR.1R.294.7tm_4.exons1.CM031706.1.Hippocampus_abdominalis
VLISLGGYIDVDKYRYVYFVLLLMLYVLILCCNCTIICLIWIHRNLHEPMYIFIAALSLNSLLFSTAIYPKLIVDVLSHRQSVSHPACMLQYLIFYSLAGSDFLLLSAMAFDRYVSICRPLHYAATMSTTSVAIFLAVAWFLPACHVLVATVISAKQKMCRFVLAGIFCNNSIQKLHCVKPMFLTIWGLLVLTNITLIPVLFILFTYIKIFLATYRSCGEVRKKAAETCLPHLMVLISFSCLCGFDVIIARLESDLSKTVRLIMSLQIVVYNPLFNPIIYGVKMKEIWKHIRRL
>LOCXPDilaORUN.11-delta.308.30.HIT1.OR.1R.290.7tm_4.exons1.CM031706.1.Hippocampus_abdominalis
ISLGGYIDVDKYRYVYFVVFLTLYVLILCSNGTIICLIWSHRNLHEPMYIFIAALSLNSLLFSSATYPKLIVDVLSQRQSISHTGCMLQFFVFYSLGGSDFLLLSAMAYDRYVSICKPLRYATTMRTTNVTIFLVLAWFLPTCQIAVATFINAKQKMCRFVLGGIFCNNSLKKLQCVRSQTLVVYGMFIFVNVGFLPILFILFTYVKIFIAIYFRCNGSWEKAAETCIPHLMVLICFSCLAASDVIMDQMESDVPKTVHLIIILQILAYSPLLNPIIYGAKMKPIWKHIR
>LOCXPSichOR4.1-eta.305.41.HIT1.OR.1R.281.7tm_1.exons2.CM031707.1.Hippocampus_abdominalis
SGGQEPAGAGHGTVHQLRQRWPHVHLLQAPDLLLGPSLHPVLPPSCERHDPDEPERHPLHDQLHPLQDQRVCVRPPHPDSRHRHREHAPQPGVHGGRVLRGRVSSASPRPHLHRQEDSVPHRLDLDRQPHLHPAGPLGHAGHRASRVLLISSLLHPPERLPQSAAGSEAGALVHWLPVACVVGHLLHVLQDPLRGSVGQQGCQEGSEDRRPARRSGSAVHDHVCGSTPQGSFAHLVPRELPGHAVRQLSHRSDPAPRHQPHDIRREGQVLQEVPQTLPDLQ
>LOCXPCyseOR19.5-zeta.323.47.HIT1.OR.1R.311.Abhydrolase_4.exons2.CM031710.1.Hippocampus_abdominalis
DQPAERIFDLLRLQRVDDGVEHGREDGGERQVDDAAVGVDVLHQREGDEQRDEVDGHQRQVGGAGAQGLEALLDGGHLGQRAADGGVAEQDEGQRQPENHHRVDAAHHVVGVVAVAGQTVDLAVVAEVAVDHHRAAEGQAGQQGRGRRHHGHRQHPEARDQREHEAVSHPHLVVQRENDGQEPIVGQSHQVERLHGQAGVAEEQESQAAAEGDAAVAQQEHVQELGDQRRAPEQVHEGQVEDRHVLGGPQPAVQADDGHHRAVGQHRQHVDRGQEDVVQLDMRDPRQAANDEVLGVHHGHVLILGRIEQVH
>LOCXPCyseOR19.5-zeta.323.47.HIT1.OR.1R.311.Abhydrolase_4.exons2.CM031710.1.Hippocampus_abdominalis
MNLFNPAEDENVSMVHPEYFIISGLSGIPHIKLYYVFLSAVYVLSVLANSAVMAVICLDRRLRTPKYVAVFNLAFVDLFGSSALVPKLLDVFLLGHRRIPFRSCLTFLFFCYTCLSMQPFNLVALAYDRLLAIIFPLHYQVRMTHRFMFSLISGFWVLAVAMVATAAALLTRLSFCRSVVINSYFCDHGQIYRLACNSHYPNYVVSCVYPVVIFWLPLAFILLSYAAIGCTLAKVAAVQERLKALRTCAAHLSLVAIYFIPLLITFTLMENIHPDGRIVNLSLTSVFPPMLNPVIYTLQTQEIKDALGRLV
>XPLOC_1.2R.1.OR.2R.293.7tm_4.exons..Hippocampus_abdominalis
LSLDGFVDVDKYRYVYSVFFLALYVLILCSNCTVICLIWIHRNLHEPMYIFIAALCLNSLFFSTAIYPKLVVAVLSHQQSVSYSGCLVQVFFFYSLSGSDIMLLLAMSYDRYVSICKPLQYASTMGTTSVIVLLALAWFLPACQLSVTVIIQSKQKICSLTLSGFFCNAALMKIHCTLPTFLAVWTSISIANIGLIPVLIIVFTYIKILMVAYNSHREVQKKALDTCLPHMIVLALAIGLIVFDVIIELLDSRLPKSAQLVMSLQTLVYNPLFNPIIYGLKMKEIRKHIVNRL
>LOCXPOR1.36.HIT1.OR.2R.303.7tm_1.exons1.CM031701.1.Hippocampus_abdominalis
MASNNSPLAGGELQRSLSYHTISILLQVLIGVFLCINLFLLGTLLARDQFRLSMRYSLFANMLLNDCWFLVISDVLLLLYHFGISTRLWLCMILYFFLAFSNLATACTLTAMTFERYVAVCMPLRHAELCSGQRALGGVAVINGLSCIPGTIFFLAIFASVGRDHFERRLKCEVHSLEAYPWHNHLKSAMSAACFLAMSGVIIFCYVHIMSVAKAVSARERVASRKGLSTVTLHAVQLVLCLMHLLLPPIEKALARADRESFEIVRLFNYVAVILSPRCLSPLVYGLRDEMFFKALKSYALCG
>LOCXPOR1.36.HIT1.OR.2R.274.7tm_1.exons1.CM031701.1.Hippocampus_abdominalis
TAERVRLERLEEHLVPEAVDQRAQAARAQNHGDVVEEAHNLKRFTIRPRQGLLDGGEQQVHQAEDQLDGVKGHRAEAFPGCHSLPGRHRLGHTHDVHVAEDDDAAHGQEARRRHGRLQVVVPRVGLQAVDLALQPSLKVVSAHRGEDGQEEDGAGDAAQAVDDRHAAQGSLAGAQLGMSQRHAHGYVAFESHGGQSARRGQVGERQEEVEDHAQPQAGGDAKVVEEQQHVTDDQEPAVVEQHVGKQAVAHGQPELVPGQQRAQQEQVDAEEDAD
>LOCXPOR2.47.HIT1.OR.2R.304.7tm_4.exons1.CM031703.1.Hippocampus_abdominalis
MSNESAGAAAYVSLDTFVVPPGGKYPIFLVGLFVYLFCVLCNVTLLAAIVLRRNLHKPVYFILLSLPLNDLMGITAMLPKVLSGIVAESNRTPYPLCVLQAFLLHLYGGGILFILAAMAFDRYVAICMPLRYGAVMTPRVVAGVVASAWTLDLVLITALFSLQAGLPRCRSDVANVFCDNPSLLKLMCGDTSVNNIVGLVNTAVMQAVSVSVQVFSYVKILIACVGTRRTEPKKKAVNTCVAQLVILIVFEIVGTFTILSHRFRNVSGDLQKAMGVLIFLISPLLNPLVYGLYTSEIRNTLLRV
>LOCXPOR2.47.HIT1.OR.2R.302.7tm_4.exons1.CM031703.1.Hippocampus_abdominalis
NPEQSVSYFTGVQSVDQRVEERRDEKYQHAHRLLQVARHISEPVRQDGERAHDLEDDQDDQLSHAGVDRLLLGLGAPGPHAGDQDLDVGKDLDGHADRLHDGRVDQPDDVVDGRVAAHELKQRGVVAEHVGHVRAAARQPGLQGEERRDQDQVQGPRRRHDAGHHPGGHDGTVAQRHADGHVAVEGHGGQDEEDAAAVQVQQEGLQDAQRVRRAVALGHDARQDFGQHGRDAHQVVERQAEQDEVDGLVQVAAQHDRRQQRHVAQDAEQVDEEAHQEDGVLAARRDHKRVQAHVGRGARRLV
>LOCXPOR4.48.HIT1.OR.2R.314.7tm_4.exons1.CM031703.1.Hippocampus_abdominalis
DCKMATPHNASSMLVWQHFRIPPEGAVPAFLFASLSYTVILFCNLLLILTIVLSKNLRQPMHLFLLNMPVNDLLGSSAFFLQLLKELRSHSGRVWHPACVAQAFFIHIYAAGTVLILTAMAYDRYVAICLPLKYNVVMTYGHVVRIIAAIWLACLLMIGVLFFLFLRLPRCRSTISNIYCDQPTLLALVCANTTANHAYGLFIVAITQLLANGVIAYTYVRILLACFRGRQSDAKAKALQTCATHLFVFLLLECLGLFTIISYRVKHLPASFRSFMGSSTLIFPPSLNPIVYGMKTKEIRDNIVHFFRSRILKS
>LOCXPOR5.49.HIT1.OR.2R.311.7tm_4.exons3.CM031703.1.Hippocampus_abdominalis
MMSSNGTRFPNFFLLGFPGLLPRYHGAVSVLLLLVFLAIAGGNIFILLLIKLDRRLHKPTFLIFCHLALTDLLFGTVTLPRVIWRYWLGDAWVAFRACFTQMYFVHFLGATHSFVLMLMALDRFVAICDPLRYPTVVTNAAVTVLGGVSWLMPASWMVGVVTQAVTLPYCDSHVIRQCYCDHFSITRLSCDQSQVNWLAFPLAMFSLLCPLSFIIFSYCTVIATVLKKYGGESRVKVLSTCSPQLLITGLYYTPRCFVYVANNQGFHFSESVRIVVIMVYSLLPAALNPLIYCFKMQEIKENIKRKFQKRK
>LOCXPOR5.49.HIT1.OR.2R.311.7tm_4.exons3.CM031703.1.Hippocampus_abdominalis
LPFLKLPFDVLLDLLHLEAVDERVEGGGQQAVHHDHHDAHRLAEVEALIVGHVHEAARRVVQARDQQLRRTRRQHLDATLAAVLLEHRGDDGAVGEDDEGKRAEEAEHGQREGQPIHLGLVAAEPGDAKVVAVALADDVRVAVGQRDSLRDHAHHPGGGHEPGDAAEHRDGGVGDHGGVAQRVADGHEAVQRHQHQDEGVRGAQEVHEVHLREAGAERHPRVAQPVPPDDSRQRDGAEEQVSESEVTEDEEGGLVQPSVQLDEKQNEDVPAGDGQEDQKEQHRHGTVIPRQQARETQQEEIRKPCAVAGHH
>LOCXPOR7.50.HIT1.OR.2R.299.7tm_4.exons2.CM031703.1.Hippocampus_abdominalis
SSPAVLELDGLSGSSSRQRRIYFALALASYTLTLLVNVMLMVTVAAEKTLHRPIYVLVCNLCANGVLGASCFYPKLLHDLLAEAHVVSYAGCLAQNLVLYWYVFGEFASLTVMAYDRYVAVCRPLVYGTIMTTQKVWRLSLLAWVLPLLETMAGTALTARLPLCGRRIRRLFCTNWALVKLSCANTIVNNVYGFALMVLHVAQAVLIGVSYGHLVRAALHSRRNRRRFVQTCLPHVLTLSFFTGSLVFDVLFERYGGGRLEAVRHALAVLFMVAPPLLNPLIYGFKLQRLRHHVLANLT
>LOCXPOR8.51.HIT1.OR.2R.308.7tm_4.exons1.CM031706.1.Hippocampus_abdominalis
MMENVSVVTMLTLSGLNFPFAQRLVIFVLVLLCYLIILLSNLTIVLVIIADRKLHQPMYVFLCNLCINAVYGSVGFYPKFLVDLLSSHVISYAGCMLQGFVIHSSNTYDFSILALMAYDRYVALCRPLAYRSFMTRQRVSLFVFLSWFMPLFCMFMNTASLLGKKLCGSHINRLYCVNLMVVNLACSPPRANSVIVAFNIGLYFLHFLFICWSYVYLIKLCISSTQMWKKFRHTCTPHMACLLTYTAAVLLDLLYMRFGSAQLSQHLHNFMTIEFLLIPPIFNPLIYGLQLTHIRSRILSFFHTKKKI
>LOCXPOR9.52.HIT1.OR.2R.307.7tm_4.exons1.CM031706.1.Hippocampus_abdominalis
MENVSDVTMLTLSGLNFPFAQRLGIFVLVLLCYLIILLSNLTIVLVIIADRKLHQPMYVFLCNLCINAVYGSVGFYPKFLVDLLSSHVISYVGCMLQGYVIHSSSCCDFSILALMAYDRYVALCRPLVYQSFMTRQRVSLFVFLSWFIPLFCMFMNTASLLGRKLCGSHINRLYCVNLMVVNLACSPPRANSVIAAFNIALYFLHFLFICWSYVYLIKLCILSTQMWKKFRHTCTPHLACLLTYSTTVLLDLLYMRFGSAQVSQHLHNFMTIEFLLIPPILNPLIYGLQLTLIRNKILIFFHMKKKI
>LOCXPOR9.52.HIT1.OR.2R.306.7tm_4.exons1.CM031706.1.Hippocampus_abdominalis
GKCFRCHNVDSVWFEFSIRAETRHFCACATLLPHHPAEQFDHRFGHHCRQEAPSAHVCLPVQLMHQRRVRVGRLLPQIPGGSPVVSCDFIRRLHAARLCHTLVKLLRFFHLGIDGLRQVRGSVPASGLSIFHDAAASVALCVFVLVHTSVLYVYEHGIPLGEKAVRLSHQQALLRQPDGGQPRLLPAQSQQRHRGVQHCALFLTLSVYLLVLRVSDQTVHFVHTDVEKIQAHVHAALGLPAHLLHHRAVGFVVHAIRFGAGVSTLAQFHDHRISPHSSNFESAHLRVAADTHPQQDIDFFPHEKED
>LOCXPOR11.30.HIT1.OR.2R.300.7tm_4.exons1.CM031706.1.Hippocampus_abdominalis
MTNATAVTFFHLAGLSHMTQRLRLFLFTVTLLCYAAILLVNGVLIVTIILEKKLHEPMYIFLCNLCVNGLYGTIVFFPKFLHDLLSTSHIISYFGCMMQVFVIYSYAASEIAVLAVMAYDRYVAISRPLEYQCIMTKCRVFLLVSFSRLMPVFCQTIVMIMSSQLELCGSHINKLYCENWSLLQLSCSPPTSNSIVGFVNIVFYFGHDLFIMCSYVHLVKVAFRSKEGKKKFTQTCVPHLLCLFNITVALLFDLMYARYGTRSMPQSLRNFMAIQILIFPPLLNPIIYGLKLSKVRNAVL
>LOCXPOR12.31.HIT1.OR.2R.304.7tm_4.exons1.CM031706.1.Hippocampus_abdominalis
MPNLTLFPYFNLTMFMNIGPYRYPALASFSLLYLFIVCANLAIVLTICREKNLHEPMYIFIACLSFNALYGSTGFFPRFLMDLASDTHLISRAACFTQIYFIYTYGCNEMTTLCVMAYDRYLAVCHPLHYHSRMTVKKALTLAGLAWLLPFVFLTTLIYLSATLPLCGNEIQKVFCANWNVVKLSCVPTVVNNVVGMFMTIFTVFLPLAFVLYTYTRIMNAAWRGSAKFKGRVFQSCLPHMFSFVIYSITAFCDIALSRQSAEEMNPFVAIMLSLEFVVIPPLLNPLVYGMKLSYIRRHIFKML
>LOCXPOR13.32.HIT1.OR.2R.304.7tm_4.exons1.CM031706.1.Hippocampus_abdominalis
MPNLTLSPYFNLTMFMNIGPYRYLALASCLLLYLFIVCANWAIVLTIFREKTLHEPMYIFIACLSFNALCGSTGFFPRFLQDLASNTHLISRAACFTQIYLIYTYGGNEMTTLCVMAYDRFLAVCHPLHYHTRMTVKKAFTLVGLAWLLPISVITIAIYRATTLPLCGNKIQKVFCTNWNIVKLSCVPTDLNNALSMFVTICTIFIPLVFVLYTYTRIMNAAWRGSAKFKGRVFQTCLPHMVSFVIYSIAIFCDLALSRYNAEEMNPLVAIILSLEFVIIPPILNPLVYGMKLPDIRRHILKIL
>LOCXPOR12.33.HIT1.OR.2R.302.7tm_4.exons1.CM031706.1.Hippocampus_abdominalis
NMPNITYFNLTMFLNIGSYRYPALTSCLLLYLFIVCANWAIVLTIFREKTLHEPMYIFIASLSFNALYGSTGFFPRFLMDLASDTHLISRAACFTQIYLIYTYGANEMTTLCVMAYDRYLAVCHPLHYHTRMTLKKALTLVGLAWLLPIFILTTVIYLSATLPLCGNEIQKVFCANWNVVKLSCMPTVVNNVVGLFVTISTVFIPLVFVLYTYTRIMNAAWRRSAKYKGRVFQSCLPHMVSFVIFSIAIFCDIALSRYNVEQMNPFVAIILSLEFVVIPPVLNPLVYGMKLSDIRRHIFKIL
>XPLOC_10.2R.1.OR.2R.292.7tm_4.exons..Hippocampus_abdominalis
SLGGYIDVDKYRYVYFVLLLMLYVLILCCNCTIICLIWIHRNLHEPMYIFIAALSLNSLLFSTAIYPKLIVDVLSHRQSVSHPACMLQYLIFYSLAGSDFLLLSAMAFDRYVSICRPLHYAATMSTTSVAIFLAVAWFLPACHVLVATVISAKQKMCRFVLAGIFCNNSIQKLHCVKPMFLTIWGLLVLTNITLIPVLFILFTYIKIFLATYRSCGEVRKKAAETCLPHLMVLISFSCLCGFDVIIARLESDLSKTVRLIMSLQIVVYNPLFNPIIYGVKMKEIWKHIRRLL
>XPLOC_13.2R.1.OR.2R.288.7tm_4.exons..Hippocampus_abdominalis
SLGGYIDVDKYRYVYFVVFLTLYVLILCSNGTIICLIWSHRNLHEPMYIFIAALSLNSLLFSSATYPKLIVDVLSQRQSISHTGCMLQFFVFYSLGGSDFLLLSAMAYDRYVSICKPLRYATTMRTTNVTIFLVLAWFLPTCQIAVATFINAKQKMCRFVLGGIFCNNSLKKLQCVRSQTLVVYGMFIFVNVGFLPILFILFTYVKIFIAIYFRCNGSWEKAAETCIPHLMVLICFSCLAASDVIMDQMESDVPKTVHLIIILQILAYSPLLNPIIYGAKMKPIWKHI
>LOCXPOR14.34.HIT1.OR.2R.302.7tm_4.exons2.CM031707.1.Hippocampus_abdominalis
AAPANGSQIIEYRDSLSKAVLKNVLVLAIGLSINYINISLIYTFCKHQIFYCNPRYILFFHLVVNDMIQMSVSVILFVISYTLYRISVFVCAPLILIAVTATENTPLNLACMAAECYVAVCLPLHHARICTVRRTLFLIALIWTASLISTLPDLFVTLATEPLEFFSSRIFCLRETAFPNPMLAQKRDITYIIYLVIVWSVIFVTYFKILFTAQTANKDTKKARKTIALHGIQVLLCMTMYGVALVKMALHRWFPKNYSDLLFVCYIVVQIVPRAISPIIYGVRDKCFRKYLKHSLSCKGSP
>LOCXPOR15.35.HIT1.OR.2R.286.7tm_1.exons2.CM031707.1.Hippocampus_abdominalis
VVFRDSFVSAMVKNFLVVLLWVSLTYINGSMLATFFKHQTFHEEPRYILFIHMVINDSAQLSFSITLFLLSYIVFRIQVSLCCIFILLTVFSTRNTPLNLAAMALERYVAICRPLRHYQMCTVRRTFLTVLLIWFISVAPDITDLFVTLANEPPGYFLGYVFCLRPNVFPSPVMMYKRIAFDCFYFLGVLLILVFTYVKILMVARSASAHKCLAERARNTVLLHGVQLTMCLLSYVAPGVEQLLTLVFPGHIREIRYVSYLLINILPRFLSPVVYGLRDDKFRRYL
>LOCXPOR15.37.HIT1.OR.2R.303..exons2.CM031707.1.Hippocampus_abdominalis
DAALANTSVAIQYRDSLSKAVVKNVVVLAIGLSINYINASLMYTFCKHQIFYYNPRYILFFTLVVNDMIQMSVGITLFVISYALYRITALSCAPFILMAIITTENTPLILACMAGECYVAVRLPLHHARICTVRRTLLLIALIFTISVISAFPDLFVTLATKRPDFFSSQIFCLRETAFPSPMLIQKRDITYVVYLVIVWSVIFFTYFKILFTAQTASKDAKKARKTIVLHGVQVLLCMTTYAVPLVKDALLRVFPKNYSDSLFACYIIVQVWPRSISPIIYGVRDKCFRKYLKHYLICRTAP
>LOCXPOR16.39.HIT1.OR.2R.302.7tm_4.exons1.CM031710.1.Hippocampus_abdominalis
MENTTTLTFTMTAYATLENHKHLFFFLFFSLYVAAIFLNILLVTVIHQNKQLHQPMNVFACMLCFNEIYGCSVLLLPVMGVLLSKTHEISVKSCIAQVYFLHTYAASEFCILALMAYDRFVAICSPLHYHAIMTPSKASKLIAFVGIYPFIVFGCFFSFTVQLNFCGQVIAKLYCVNMELVKNSCSNASHISIIGLVLIGFLVFPQLMLIVFSYAQILRVCKKISKESQVIALKTCLPHLCSFFNYSIASLFEIIQNRFDMSYVAMEARIFLSIYFAIIPPVTNPMLYGLGTSLVRVHIIKL
>LOCXPOR17.41.HIT1.OR.2R.310.7tm_1.exons1.CM031710.1.Hippocampus_abdominalis
GFLGASSTFTMANGNITLSLEEGVVTATLTSCFCLILLFINGVVLFTLRSKCVFRETWRYILLYNLLLCDTLQLALSQLLYLLVIADITLTYPMCGILTLLTNLVLRISPLVLVLMSLERYVAVCHPLRHSSLITARNTGGAVLAAWMLCFLNVLIQGLLLIMFPFDQLESLQMTQLCKYLNLFLVPVFVYYYTASTYFVFILASLSIVFSYVGVALSARSAATSRDSTSKALNTLLLHLGLSLFSVLYISIMSLITSVLSPLIWIRLQTVLFVCVFLLPRSLSSLVYGMRDKSLRVVLVYNLCCHLKVS
>LOCXPOR1.44.HIT1.OR.2R.281.7tm_1.exons1.JAGPNR010000015.1.Hippocampus_abdominalis
MAGNNSPAAGGELQRRLSYSSVSILLQVLIGVFLCIDLFLLSTLLTLDQFRLSMRYRLFANMLLNDCWFLIISDVLLLLLYLFGISSRRWLCMVVYFLLALSNLATACTLTAMTLERYVAINGLSCIPGVVFYLAVFASVGRDYFERRLKCEIHNLEAYPWHNHPRSAMFAAYLPAMGGVMVFCYVRIMRVAKAASARERAASRKGLSTVTLHAVQLFLCLMYLLLPPIEKTLAGVHRDLFQIVRLFNYATVILSPRCLSPLFYGLRDEMFFKVLKSYALC
>LOCXPOR20.45.HIT1.OR.2R.299.7tm_4.exons3.JAGPNR010000015.1.Hippocampus_abdominalis
NGSHGSFVLRGFPALDGRRWVLAPPLAVTSALALLANALLLYVIVSVQHLHSPMYLLICTLCLVDMLAVGAIVPSALASLLVDGQRVSLAGCLAQMFGSHFLSSVESTLLLAMALDRYAAVCHPLRYRQLVGRRAAAALTLFTLARSGGVMVTLVGLAGSLRFCASDVIRHCYCDHMALVSLACGDTGRSAAAGVAVIACFVGVDIPLIVFSYLKILGAVMRTAAPGDERRKAFHTCGTHLMVMMAFYLVGSVTFLSHNLGLAIPTDANSAMGLLYILTPAAANPVIYGVRTAEIRNGF
>LOCXPOR20.45.HIT1.OR.2R.299.7tm_4.exons3.JAGPNR010000015.1.Hippocampus_abdominalis
EAVPDLRGADPVDDGVGGGRGQDVQESHGAVGVGGDGQTQVVREERDAAHQVERHHHHEVGAARVEGLSTLVAGGRRSHHGAQNLQVGEDDERDVHAHEAGDDGHAGGGAAPGVAARQADQRHVIAVAVADHVGGAEAQRARQAHQGDHDAAAAGQGKERQRRRRSPAHQLPVAQRVAHGRVAVQRHGQEQGGLHRRQEVAAEHLRQAAGQGHALAVHQQTRQRARDDGADGEHVHQAQGADEQVHGAVEVLDGDDDVKQKRVGQQRQRGGDGQWRRQDPTPPVQRGEPPQHEAAVRAV
>LOCXPOR20.45.HIT1.OR.2R.298.7tm_4.exons3.JAGPNR010000015.1.Hippocampus_abdominalis
RLARQLRVAGVPRAGRAALGPGAATGRHLRVGAAGQRASALRHRLRPAPPQPHVPAHLHPVPGGHARRRRHRPERAGESAGGRPARVPGRLPGADVRQPLPVVGGVHPAPGHGAGPLRGRVPPAALPAAGGPASGGGADALYLGPQRRRHGHPGGPGGLAALLRLRRDPPLLLRSHGAGQPGVRRHRAQRRRRRGRHRLLRGRGHPAHRLLLLEDSGRRDANGGPRRRASKGLPHVRHPPHGDDGVLPGGQRHVPLAQPGSGHPHRRQQRHGTPVHPDPGRRQPRHLRGPHRGDQERL
>LOCXPTAAR2.11.HIT1.TAAR.2R.325.7tm_1.exons2.CM031706.1.Hippocampus_abdominalis
QQVGPLGARPQDAQSDDVFDGSTKPRVEPGVDQGVGAGVEVVHVEHDRGAGQAVGSQHDAVVRAEAHQEDQHQDPQRPGRLQLRLLCSHRQRASPFAAGDSRAHGSRLRRGRRKHPGVQRHDDAQRKDERHQQVQDGRGVGNANAALAVAGGVLAGVRQVVLHKDATQEQRAEPAETHAESNSLHRHVELITQRPTDGGVAVRRQQHHVAHRGRGHREGDQVVQRAGHVAVRPAGCVQVDLAGPHQEAHQEVGDGQREEQQVGGKSAYVPEVGDGDDDQQVEQHGEHAGQVEQKTPRDALTPSRRGLPAGDVGRLREAELRLLRL
>LOCXPTAAR2.11.HIT1.TAAR.2R.325.7tm_1.exons2.CM031706.1.Hippocampus_abdominalis
QSEQSELCFPQAANISCRKPSPAWGQGVSGSLLLYLTCVLTVLLNLLVIISISHFRHICAFPTNLLLLSLAVSDLLVGLLVWPGEIHLNAACWTHGDVACSLYNLVSFTVTSASVGHMVLLSADRYAAICRPLRYKLNVTVKRIRLCVCFCWFCSLLLSSVFMKDDLAHPGKHASCYGECGIRIAYAAAVLDLLVTFILPLGIIVALYTRVFAAAASQARAMRSRVAGGERRRSLPMRAKKSELKAARTLGVLVLVFLMCFCPYYCVMLAADGLPGASVVLNVYYLNSCANPLIYAWFYPWFRRAVKHIVTLRVLRPGSQRADLL
>LOCXPTAAR3.13.HIT1.TAAR.2R.321.7tm_1.exons2.CM031706.1.Hippocampus_abdominalis
MEQSELCFPQLANLSCRKSSSASEQVFLFRVISGILLPAVCAVTVLLNLLVIVAISQFRHAPLLHTPTNLLLLSLAVADLLGGLLIIPMQFYSWASCWWLGDVACVLFLLAMIMVTSASVGTMVLISADRYVAICHPLHYDVKVTVQRIRACVCLCWLLSLLYCCVICEEQLAQPGKFNSCYGECVITLDEGAGAVDVLVAFALPIATITALYGRVFAAAALQARALRPRVRRGRSPAKRSELKAAKALGALVLVFLMCFCPYYVASFAQDSSKMSPLRTFLLHVFFFNSCINPLIYTLFYPWFRRAVRLIVTLRVLRPGS
>LOCXPTAAR3.13.HIT1.TAAR.2R.321.7tm_1.exons2.CM031706.1.Hippocampus_abdominalis
GARPQDAQSDDESNGSAKPRVEQGVDQRIDAGVKKKDVKKKSPERGHFGAVLREGGHVVRTEAHEEDQHQGAQRLGRLQLRSLGRRAAASDARAQGSRLQRGRRKHSAVQGRDGGDREGESHQHVDRAGPLVQGDDALAVAGVKLSRLRQLLFANDATVEKRQEPAETNARPDPLDRHFDVVMQRVANGHVAVGRNQHHGAHRGRRHHDHGQEEENARHVPQPPARRPAVKLHGDDQETPQQVGHGQREEQQVGGGVQERRVPELGDGHDDQQVEQHRHRADRRQQNARNDPEKENLLGSRRGLPAGEVGQLREAELRLLH
>LOCXPTAAR5.23.HIT1.TAAR.2R.326.7tm_1.exons2.CM031706.1.Hippocampus_abdominalis
EDPSHLCFPHLPNISCGKSSSKGLEGVLFGVLLPVECVATVLLNLLVIVSISHFRHKQLHTPTNLLLLSLAVSDFLVGSVSMPNEIYVNASCWFLGDVTCSLWHYLIFISSSSSVGNMVLISADRYVAICDPLHYNVKVTTKRVQLCVCLCWLGAVIHCGIVLMGQLAHPGMYNSCLGECLIVFEFYAGILDLIVCLVLPLCVIITLYMRVFAVAVSQARAVRSRVQCGKLQRRGPFRAKTSELKAARTLGVLILVFLACYSPYYFVHLVADNKTAASLGKYVIFLCDSNSCVNPLIYALFYPWFRRAAKHIVTLRILRPGSRESN
>LOCXPTAAR6.24.HIT1.TAAR.2R.328.7tm_1.exons2.CM031706.1.Hippocampus_abdominalis
METQNQSDLCFPELANISCRKSPGPVVFYLVPLLSISILTVVLNLLVITAISHFRHAQLHTPTNLLLLSLAVTDYLVGLQLIAMAVRRATSCWLLGDRLCSLFLYYVLTVTSTSIGNIVLISVDRYVAICDPLHYTIRVTVKRVRLCVCLCWFSSLSYSGVIYYDQLMQPGKYHSCYGQCVIAFDFRTGVVDLVVSFLLPLCSVVMLYTKVFVVAVSQARAMRSHAPRGKLKRPPPLRAKKSELKAARTLGILVVVFLLCFCPYHGVFLARDTLRNHTLRVCVRYLYYLNSCMNPLFYALFYPWFRRAVKHIVTLRILQPGSCERNIV
>LOCXPTAAR7.25.HIT1.TAAR.2R.324.7tm_1.exons2.CM031706.1.Hippocampus_abdominalis
METPVETELCFPLVVNASCSKTQHPHPIAAYILLSAISLITVILNLLVIISISHFKQLHTPTNFLLLSLAASDLLVGFLMLFPISLLGGCWFFGDLMCVVYFVVDHSVTSASIGSMVFISVDRYLAICDPLCYTIKVTKTRVDISVLLCWSVSFVFHSLFYMDNLQQLGRFNTCVGECVNVVSYAAGMTDLFLSFIGPITVIVILYMRVFMVAVSHARAMHSRVESVKLQGPAIKSSELKAARTLGLLVVVFIVCIMPYFCVAISGQNTLLNASSKILIIGMFYLNSCLNPLIYAIFYPWFRKSMKLIVTLQILKPDFQQPNIM
>LOCXPTAAR8.26.HIT1.TAAR.2R.321.7tm_1.exons2.CM031706.1.Hippocampus_abdominalis
QDALCFPLLVNTSCRKTQRPPSVAALAYMMLSAITLVTFTLNLLVIISISHFKQLHTPTNLLLLSLAASDFLVGFLMLFQIYILDGCWFFGDVMCVVYYILDYVITSASIGSMVLISVDRYLAICDSLRYPIRVTQLRVTICVVLCWSASLVFHCLCFFDSLKQPGKFNTCVGECVIAVTYAVGMTDLFFSFIGPLAVIVFLYMRVFVVAVSHARATRSHVGIVTLRSTTIKSSELKAARTLGVVVVVFIACIMPYFCIAISGQDVMLNASSAAFIISLFYLNSCLNPLIYAIFYPWFRRSIKIIVTLQILKPDSSQANIM
>LOCXPTAAR9.27.HIT1.TAAR.2R.319.7tm_1.exons2.CM031706.1.Hippocampus_abdominalis
QDALCFPLLVNTSCRKTQRPPSAAALAFMLLSAISLITFTLNLLVIISISHFKQLHTPTNLLLLSLAASDFLVGFLMLFQIYILDGCWFFGDVMCVAYYILYYVITSASIGSMVLISVDRYLAICDSLHYPIKVTQLRVTICVVLCWSASLVFHCLCFFDSLKQPGKFNTCVGECVIVVTYAVGMTDLFFSFIGPLAVIVFLYMRLFVVAVSHATRSHVGIVTLRSTTIKSSELKAARTLGVVVVVFIACIMPYFCIAISGQDVMLNASSAAFIISLFYLNSCLNPLIYAIFYPWFRRSIKIIVTLQILKPDSSQANIM
>LOCXPTAAR10.29.HIT1.TAAR.2R.319.7tm_1.exons2.CM031706.1.Hippocampus_abdominalis
QDALCFPLLVNTSCRKTQRPPSAAALAFMLLSAISLITFTLNLLVIISISHFKQLHTPTNLLLLSLAASDFLVGFLMLFQIYILDGCWFFGDVMCVVYYILYYVITSASIGSMVLISVDRYLAICDSLHYPIKVTQLRVTICVVLCWSASLVFHCLCFFDSLKQPGKFNTCVGECVIVVTYAVGMTDLFFSFIGPLAVIVFLYMRLFVVAVSHATRSHVGIVTLRSTTIKSSELKAARTLGVVVVVFIACIMPYFCIAISGQDVMLNASSAAFIISLFYLNSCLNPLIYAIFYPWFRRSIKIIVTLQILKPDSSQANIM
>LOCXPTAAR11.12.HIT1.TAAR.2R.321.7tm_1.exons2.CM031706.1.Hippocampus_abdominalis
QDALCFPLLVNTSCRKTQRPPSTAALSFMLLSAISLITFTLNLLVIISISHFKRLQTPTNLLLLSLAASDFLVGFLVLFQIFLLDGCWFFGDSMCVAYHVLNYVITSASIGSMVLISVDRYLAICDSLHYPIKVTQLRVTICVVLCWSASLVFHCLCFFDSLKQPGKFNTCVGECVIVVTYAVGMTDLFFSFIGPLAVIVFLYMRVFVVAVSHARATRSHMGIVTERSTTIKSSELKAARTLGVVVVVFIACIMPYFCIAISGQNVMLNASSAALIICLFYLNSCLNPLIYAIFYPWFRRSIKIIVTLQILKPDSSQANIM
>LOCXPENSSPAP00000000323.1.8.HIT1.Ora.1R.297.V1R.exons1.CM031707.1.Hippocampus_abdominalis
MVSEELVRGLLYLSLSVVGVPGNLVVILAFLSALYQDKRLLATDAIVLHLAFVNLMVVAVRCLPETLASFRLTAVFDDAGCKGIIFIYRTSRSLSIWLTFVLSAYQSLSVALPGSRWAAVHTGLAHHLGLVFLVLWLLNTCMSSAAILFSFGARNTSATISHGVNVQFCFVNFPSKLSKEANGAAQVGRDVVPMALMALASLIILFFLYKHSRQMKVRRGGRGSERRAAKAVVALVTLYVVLYGVDNGLWVYTLTLSKTMNNSLVSDLRIFFSTLYAALSPLVVIASNRKLNGRLRC
>LOCXPOra1.5.HIT1.Ora.2R.308.7tm_1.exons1.CM031704.1.Hippocampus_abdominalis
MLKVSFHLLTLRVLISCIGFVGNVFLIFSIIQTRDSSVKTFQLFLLGLASANLEEIVIVNIYDIIILQRSYEVLEAWLCRSLKFLTVLGEIGSILFTVLISVYRYQKLRYANKRVRLPICLDNIHAAWTAIGLCIGIAILLSAPIFVMNLQGQTGNLMANYTLNYTGCPPDFFLCSNNHCPTVNRVYKYTFILLCYLLPVTIVTLTSCLIVTVLLGPRTTVKPIATVSGLTQNQIKCNVRGLRRSTIAILAAMTLFQVDWTLYLVFQMTFNATDFPFWAELEFFISTSYTSISPYVFGIGKSLFSNKN
>LOCXPOra2.6.HIT1.Ora.2R.310.V1R.exons1.CM031707.1.Hippocampus_abdominalis
MDLCVTIKGVSFLLQTGIGILGNAVVQLAYANIVYTERKLLPVDMILCHLALANLMILMIRGVPQTMTVFGLTNLLDDPGCKVVIYGYRISRALSICITCMLSVFQAITIAPAGPCLSKLKSSLPILVLPTFAGLWFLNMAIYFPALLFSTAPRNSTIPVFTLNLGFCLMDFRNNMLYILQGVIVSGRDFSVVALMLVSSGYILLLLHRHSHQVRGIRRSHPAETRAAKTVVTLVVLYVFFFGIDNVIWIYMLTQAKVSPVVADMRVFCSSCYAFLSPYFIISSNKKVKARIVCVAEQDQPASMDTQESK
>LOCXPOra3.7.HIT1.Ora.2R.328.7tm_1.exons1.CM031707.1.Hippocampus_abdominalis
QVVQAATESPSRRLPPSDTILVHLSLANLLTSLFRTVPIFVSDLGLDVTLSPGWCRVFMLLWVWWRAVGCWVTLALSVFHCTTLRRQRVTFGPMALQQERRRIWIALGVVWGANLAFSTPALVYSTHVHGNATVELMVISCTTRPLLGCIWEFPSSQQGAAFASVSLALNEVLPLVLMVCTNLASLHSLAKHIRAVTAVGEQGELAKHVSGERKAAHVIMLMVSLFVVCWVLQVAAVTYYNHDRGHHAEGLLTVAHFSASLFVGFCPMVVALGHGKLRRRILGMILGWWKVFKRHRVDSGGGVQPPVAKGKTIFVVQKERKNNCVSKS
>XPLOC_2.2R.1.Ora.2R.291.V1R.exons..Hippocampus_abdominalis
VRGLLYLSLSVVGVPGNLVVILAFLSALYQDKRLLATDAIVLHLAFVNLMVVAVRCLPETLASFRLTAVFDDAGCKGIIFIYRTSRSLSIWLTFVLSAYQSLSVALPGSRWAAVHTGLAHHLGLVFLVLWLLNTCMSSAAILFSFGARNTSATISHGVNVQFCFVNFPSKLSKEANGAAQVGRDVVPMALMALASLIILFFLYKHSRQMKVRRGGRGSERRAAKAVVALVTLYVVLYGVDNGLWVYTLTLSKTMNNSLVSDLRIFFSTLYAALSPLVVIASNRKLNGRLRC
>LOCXPOlfC1.8.HIT1.OlfC.2R.832.ANF_receptor.exons14.CM031703.1.Hippocampus_abdominalis
MNYRTFRWTQTMLFAINEINNMEELLPNTDLGYVIYDSCFTISKAVEGTLTYLTGQDEAVPNYRCGTGAPLAALVGAGGSDLSIATARILGLYHFPQVSYSSTCSALNSKFQFPTFLRTVPNDIHQSAAMAQLVLHFGWTWVGTVAADDDYGKYGIKDFKEQVEEAGVCISFSETLPKVNSPEDIERIVQTIIESTAKIIVVFSSDVDLSPLVLELIRQNVTNRTWIASEAWVTSALINRPGVSSVLGGTIGFGVKRADIPGLQRHLLDLDPYADPLTEEFWEKAFNGTMSKAVEVVLGGLCTGSESLAQLNNTYSDVSQLRITYSVYKAVYAVAHALHNLEHCKPGQGPFIGIGCADITEFEPWQLMYYLKNVRFKVPHTDEEVYFTDGDVEGFYDIINWGVDSNGEISYVTVGHYNGSVAPEHRMTIRNDSIVWNNEALEPPRSVCSENCMPGTRKGIRQGEPVCCFDCIPCVDGEISNMTNARECVLCSGDHWSNDAHDACVPKIVEFLAFGEPLGITLIVISAFGALVTFAVAVIFAFHVGTPLVKANDALLSFSLLFSLMVTFLCSIVFLGEPQHWSCMTSQVALALGFALCLSSLIGKAALLMLRAQAMKAARAKAKAASKFAKVAAEAAANSGGPDVIATNTTNLNDVAARRAIVAVATLIQAFACTVWLILLPPHPVKNTSAQNVKIILECNEGSVVFICCIFAYDILLALLAFVFAFLARKLEDHFSEAKCVTFGMLVFFIVWISFVPAYLSTRGKFMVAVQIFAILASSFGLLSCIFLPKCYILLLKPERNTEEMMRPHDKPRDGTSTGTSASLATSATEVN
>LOCXPOlfC2.9.HIT1.OlfC.2R.802.ANF_receptor.exons7.CM031703.1.Hippocampus_abdominalis
MSLLSLLILVLLTGERAEGVCRVQGPPLPPELAQDGDLVIGGIFSFRTGQDYVVNTFQAIPEVRKCKNFNFREFKFAQAMIFAINEINENPDMLPGVKLGYRIYDDCGTMDILRAALALVSGLGGEVSDENCTKIESVQAILGHSGSRPTIAFAPVVGRFHVPVVSHFATCACLSNRKEYPTFFRTIPSDYYQSQALAKLVKHLGWTWIGVIAVENEYGLNGIAAFIHAAQEYGVCIEYSDAFSSSGPPADLQRITSKIRSASSKVILAFMSHREIKLLAKQLYEQNVTGVQWVGSDAWITAHSLADSEGHGILVGSLGFTVSRVQIPGLEEHLKGLHPSLFPHSRFVRDFWEDVFDCSLKTTATGRRKPCSGLESLRDVESQFTDVSELRFTNNVYKSVYSVAYALDALLKCEEGRGPFFNGSCANPAQIQPWQVLEYLSMVNFTTPEGERVYFDSNGDSPARYELVNLQITNRGTMEQVTVGIYDASQPGSQQFIMSDTPLVWGTGHSEVPVSVCSESCPPGSRKVLQKGLPVCCYDCIRCPAGEISNSTEVIFIACTKTPLVRTNNSELSFLLLFSLTLCFLCSLTFIGRPTHWSCMLRHTAFGITFVLCISCVLGKTILVLMAFKASLPGSNLMKWFGPTQQRLCVVAFTLIQVVICILWLTISPPFPFKNMILYRDRIILECQLGSALGFWAVLGYVGVLAGLCFVIAFLGRKLPDNFNEAKIITFSMLIFCAVWIAFIPAYISSPGKFTVAVEIFAILASSYGLLFCIFMPKCFIILFMPEKNTKKHMFRKSNNNR
>LOCXPOlfC3.12.HIT1.OlfC.2R.832.ANF_receptor.exons6.CM031703.1.Hippocampus_abdominalis
ILISSLTTTKAESQTCKLIGQTGFLEFSKEGDLLIGGIFSLASTRKLNDNDYEAVPHSYCIKWNDRELKFVRTVMFTVEEINRNAQLLPGVSLGYRLYNGCGSENLIRAAIEAISQEGPACSARIQALLGHSSSGVSGDINTLLSPLSIPQVSHLSTCACLSDKNLYPTFFRTVPSDRFQVLALIQLMKNFDWRWVGIIYSSTTYADKGTAEFVVEAMKEHICVEYRLVYSKTSTKMHEAIVKMLRESSSKVVVLFMSLSYTKSFLSKMAGYNISGKQWVGSEAWITQQDLASVERQNILHGAMGFAIPEASIPGLGNFLLDLKPSDEPQSGTIKAFWEKFFDCSFSPSNTSTLCTGGEDMKAISNDYTDVTHFRAENNVYKAVYLVAYALHALLQCENGANPTTGKPCVIKSEHIKYVNFTTPNGAKIFVNDDGDSVGEYDLINWHMRDDGSVELVNIGRYDTSFSEYRKLKLKGDAKIVWGGNSTKVLRSVCKEPCPSGTRKAVNKNKPVCCFDCFECPEGTISNQTDSPDCLACPPEFWPNAKKDRCLPKPTEYLSHKEIMGALLTALSCVGVFLAFLTFLIFLTHKETPIVKANNSELSFLLLISLKLCFLCSLTFIGRPTEWSCMLRHAAFGIIFVLCISCVLGKTVVVLMAFRATLPGKNMKLFGHVQQRLCVLVLTLVQVLFCIIWLCTNPPFPATNLNYYKEKIILECALGSAIGFWGMLGYIGLLALLCFTLAFMARKLPDSFNEAKLITFSMLIFCAVWMAFIPAYVSSPGKFTVAVEIFAILASSFGLLVCIFVPKCYIIIFRPENNTRKHVMGRIPPRTL
>LOCXPOlfC4.13.HIT1.OlfC.2R.847.ANF_receptor.exons6.CM031703.1.Hippocampus_abdominalis
LLSSLLSLHFDTVSGCELFGKFNMPSLFQRGDIMIGGIFPIFNKELGSTSTFQQNPPGIKCAGFDLRAFRWTQVMAFAIEEINKDTALLPNVSLGYRIFNSCASPTNTLRAALTLAGGKEETERGSSCLPVISALVADAGSSQSLAVASTLGPFQVPIVSYFSTCACLSDRSKYPTFFRTIPSDYFQAKALAALVKRFGWRWIGAIQSDNDYGRHGVLAFKEEVKKFGVCVAFVGTILRTYSMDRLQAVVEMIKRSSVKVVLAFAAESDFYPLMKEIVKQNITGIQWIASEAWITAPQPSNPEIYQAFGGALGFVVPKMAIPQLKPFLAGITPYADASAAFVREFWEIMVGCKAVLPGEQADTSHEMCSGNETLMKSQDDFFNVTQLRVSYNVYKAVYAIAHALHHLLFCKSTSEKPGRPCMNVLDIQPKQVTHHLQKVKFKNQFGDYVFFDENGDPPASYDLINWQLIDGKVKHVTLGHFAMADNGDYDLSIDEEKIVWRTGKMASSTSVCSLECPAGTRKAQIKGEPICCFDCILCADGTVANTTGAADCTPCPQEFWSNERRDECVPKTIEFLTYYEPMGIALTAVSLLGASLSLATMLIFIYFRHTPVIKASNSELSIFLLFSLLLCFLCPLTFIGRPTAWVCMLRHTAFGLTFALCISCVLGKTIVVVTAFKASFPGAKAAGTFGPTRQRIIVCSCTLVQILICALWLKLNPPFPAMVFRYSNKIILECDTGSEAAFYAVLGYIGFLSIICLVLAFLARKLPDNFNEAKLISFSMLIFCAVWITFIPAYVSSPGKLTVAVEIFAILSSAFGLLVSIFAPKCFIILIKPEKNTKKHVMGKMFN
