# Supplementary material for: Expanded olfactory system in ray-finned fishes capable of terrestrial exploration
Source: BMC Biol. 2023 Jul 31;21:163. doi: 10.1186/s12915-023-01661-8 (PMC10392011; doi:10.1186/s12915-023-01661-8)
Supplement: Supplementary file 3 — Additional file 3: Data S1. Protein sequences and genomic coordinates of OLF genes. FASTA and General Feature Format (GFF) files containing the protein sequences and genomic coordinates for all identified OLF genes in this study. [file 12915_2023_1661_MOESM3_ESM.zip › PROTEINS/Hippoglossus_hippoglossus.OLF_genes.fa]

>LOCXPDilaORUN.67-eta.333.246.HIT1.OR.1R.302.7tm_1.exons2.CM020194.1.Hippoglossus_hippoglossus
RDTFTSAFVKNMIVFVLWLILSYIHSTLVSTFFRHQTFYEDPRYILFIHMVINDAIQLTVTVTLFVSSYIFYKINVSFCCLLILVAVFTTRNTPVNLASMAIERYIAICKPLRHSQICTVRKTYMVIGVIWFLCAAPDITDLFVTLATESLSFFHGSVLCLRQNVFKDPILALKRQAFDIIYFSFVFLTLIFTYFRILFAARAAATEKMSAQRARNTILLHGLQLSMCLLSYISPSVELVLHLIFPGRIREIRFANYLIVYILPRFLSPIIYGVRDKKFRKYFKMNLLSNRCREKLKKVTPQ
>LOCXPDareOR11.15-eta.311.260.HIT1.OR.1R.298.7tm_1.exons4.CM020194.1.Hippoglossus_hippoglossus
MNSSKRLDSLNEALTKNFITFALGFIINCINGAFVFIYFKSQVFHRDPRYVLYIHLVINDMIMLTVSVALHIFTYTVPLSFAPCGFLLLILVTTNKNSPLNLAGMAVERYIAVCRPLHHVQMCTVQRAYALIALIWGVSLIPALTDIMIVFATRSVDSRPVVCYPSYVYNTAHHKAQREVVQVLMFSFVFLTLIITYLKVLCAARTVSGSYRASARNARNTILLHGVQLFTCMLSFLSPFINIALVTTWPNDRTTILFVTFLFTNVLPRLLSPLIYGVRDKKFNGHIRRLFCCRCCST
>LOCXPDilaORUN.67-eta.333.157.HIT1.OR.1R.302.7tm_1.exons2.CM020194.1.Hippoglossus_hippoglossus
RDTFTSAFVKNLIVFVLWLILSYIHSTLVSTFFRHQTFYEDPRYILFIHMVINDAIQLTVTVTLFVSSYIFYKINVSFCCLLILVAVFTTRNTPVNLASMAIERYIAICKPLRHSQICTVRKTYKVIGVIWFLCAAPDITDLFVTLATESLSFFHGSVLCLRQNVFKDPILALKRQAFDIIYFSFVFLTLIFTYFRILFAARAAATEKMSAQRARNTILLHGLQLSMCLLSYISPSVELVLHLIFPGRIREIRFANYLIVYILPRFLSPIIYGVRDKKFRKYFKMNLLSNRCREKLKKVTPQ
>LOCXPTilOR.S230.311.240.HIT1.OR.1R.290.7tm_1.exons1.CM020202.1.Hippoglossus_hippoglossus
KMNDKIMLIQIFVVLFLCINLLLITTFFTKEFFYTTMRYVLFAVTLMSDCLFLFMSDILLILNSRYTIQMWLCLIIYLVTSLYFFVTPVTLTAMTLERYVAICLPLRHGELCSPRNALHGILIIHSLSSLPCIVFLSIFFASATYGSYTQGRICSVEIFILHTWQGHLRSAISQFYFLIMCITIVFSYVKIMRAAKAASGEDKKSTWRGLRTVGLHAFQLLLCLIQLWCPFIEAALLQINLMLYINVRFFNYITFILAPRCLSPLIYGLRDEMFFHALKRFALCGLRKKH
>LOCXPDilaORUN.13-eta.308.241.HIT1.OR.1R.285.7tm_1.exons1.CM020202.1.Hippoglossus_hippoglossus
KIMLIQIFVVLFLCINLLLITTFFTKEFFYTTMRYVLFAVTLMSDCLFLFMSDILLILSYSRYTIQMWLCLIIYIVSSLYSFVTPLTLTAMTLERYVAICLPLRHGELCSPRSALHSILMIHSLSSLPCIVFLSIFFASATYGSYTQGRICSVEIFILHTWQGHLRSAISQFYFLIMCITIVFSYVKIMRAAKAASGEDKKSTWRGLRTVGLHAFQLLLCLIQLWCPFIEAALLQINLMLYINVRFFNYITFILAPRCLSPLIYGLRDEMFFHALKRFALCGLRK
>LOCXPDilaORUN.13-eta.308.242.HIT1.OR.1R.285.7tm_1.exons1.CM020202.1.Hippoglossus_hippoglossus
KIMLIQIFVVLFLCINLLLITTFFTKEFFYTTMRYVLFAVTLMSDCLFLFMSDILLILSYSRYTIQMWLCLIIYIVSSLYFFVTPLTLTAMTLERYVAICLPLRHGELCSPRSALHSILMIHSLSSLPCIVFLSIFFASATYGSYTQGRICSMEIFILHTWQGHLRSAISQFYFLIMCITIVFSYVKIMRAAKAASGEDKKSTWRGLRTVGLHAFQLLLCLIQLWCPFIEAALLQINLMLYINVRFFNYITFILAPRCLSPLIYGLRDELFFHALKRFALCGLRK
>LOCXPDilaOR14.1-eta.309.154.HIT1.OR.1R.292.7tm_1.exons1.CM020203.1.Hippoglossus_hippoglossus
KPLKAVLSMLPCLFFLYVNGVMLFALLRKPLLLESSRYILFAHLLLTDSLQLVVTMLLYIIAVTMFNMISYVCVIITTIASIAVKISPLNLAVMSLERYVAVCFPLRHVDITTTRRTGNAIAVIWTVASLDSVTQIFVLVSHENKGFTVPRFCDRNSVFRLPIFSTLNISFTIIYFVLVGMVMIYTYIAIMITVKSASSCNSNASKAHRTVLLHLLQFCLCLTSTLFSLINRLWNINRNMAINVQYALFLGLIIFPKCLSPLIYGLRDHTFRHIFIYYFTFGLKSNVRPVIK
>LOCXPOR1.136.HIT1.OR.2R.305.7tm_1.exons2.CM020194.1.Hippoglossus_hippoglossus
MNSSSSNVTVVIEYRDSFTKAVAKNVLVVVLSISINYINAGLIHTFCKHQIFYTNPRYILFIHLVVNDMIQMTLTVTLFVISYTIYKLSVSVCCTFILIALLTTENTPLNLACMAVECYVAICLPLRHVQICTVRRTLMLIGLIWATSMLSVLPDLFINLATEPLDFFHSRVFCLRETAFPNPHIHKKRDTTYIIYLVIVWFIIVYTYFRIMFTAKTASKDAKKARNTILLHGFQVLLCMATYVEPLLKQALRQRFPKNYTDCLFATYIIVQILPRSISPIIYGVRDKTFRGYLKRYLICRVKPQ
>LOCXPOR3.237.HIT1.OR.2R.302.7tm_1.exons2.CM020194.1.Hippoglossus_hippoglossus
VSSVNGSFVVNATERDTFTSAVTKNVMVTVLCISINYINSALVHTFRKHQIFTSSPRYLLFIHLVINDMMQLALSTLLHIISYALYKINVPFCLVLLIVTITTTLNTPLNLAGMAVECYVAICIPLRHGQICTVRNTYVLIGLIWAVGALSILPDLFILLATEPLQFFHSRASCVRDRVFRSSYSLKKRDASHIVCLVFVWLVLFYTYLRILFTAKGATADFQKARNTILLHGFQLLLCMIVYVRPMFEQCLLYLLPQNYSTIRFSSYVIAQILPRFVSPIVYGLRDQLFRRHVRRYLLCKV
>LOCXPOR3.260.HIT1.OR.2R.305.7tm_1.exons2.CM020194.1.Hippoglossus_hippoglossus
MNSSSSNVTVVIEYRDSFTKAVAKNVLVVVFSISINYINAGLIHTFCKHQIFYTNPRYILFIHLVVNDMIQMTLTVTLFVISYTIYKLSVSVCCTFILIALLTTENTPLNLACMAVECYVAICLPLRHVQICTVRRTLMLIGLIWATSMLSVLPDLFITLATEPLDFFHSRVFCLRETAFPNPHIHKKRDTTYIIYLVIVWFIIVYTYFRIMFTAKTASKDAKKARNTILLHGFQVLLCMATYVEPLLNQALRQRFPKNYTDCLFATYIIVQILPRSISPIIYGIRDKTFRGYLKRYLICRVKPQ
>LOCXPOR3.283.HIT1.OR.2R.302.7tm_1.exons2.CM020194.1.Hippoglossus_hippoglossus
VSSVNGSFVVNATERDTFTSAVTKNVMVTVLCISINYINSALVHTFRKHQIFTSSPRYLLFIHLVINDMMQLALSTLLHIISYALYKINVPFCLVLLIVTITTTLNTPLNLAGMAVECYVAICIPLRHGQICTVRNTYVLIGLIWAVGALSILPDLFILLATEPLQFFHSRASCVRDRVFRSSYSLKKRDASHIVCLVFVWLVLFYTYLRILFTAKGATADFQKARNTILLHGFQLLLCMIVYVRPMFEQCLLYLLPQNYSTIRFSSYVIAQILPRFVSPIVYGLRDQLFRRHVRRYLLCKV
>LOCXPOR5.153.HIT1.OR.2R.303.7tm_1.exons2.CM020194.1.Hippoglossus_hippoglossus
MNSSSSNVTVVIEYRDSFTKAVAKNVLVVVLSISINYINAGLIHTFCKHQIFYTNPRYILFIHLVVNDMIQMTLTVTLFVISYTIYKLSVSVCCTFILIALLTTENTPLNLACMAVECYVAICLPLRHVQICTVRRTLMLIGLIWATSMLSVLPDLFITLATEPLDFFHSRVFCLRETAFPSPLITKKRDISYTVFLVLVWLIIFYTYFRILFTAKRASKNAKKARNTILLHGFQLLLCMTTYVAPRLLNVLLQWFPQTYTDSLLAYYIIVQVLPRSISPIIYGIRDNTFRRYLKRHLLCKVS
>LOCXPOR6.168.HIT1.OR.2R.314.7tm_1.exons2.CM020194.1.Hippoglossus_hippoglossus
MNSSSYNFNVTSYRDSQGTVVAKNVFLLALGLTINYINCTLIHTFRKHQILYLNPRYILFIHLVLNDMIQLTATISLFFFSYVFYEIQATLCCLIVSLAIFTTLNTPLNLAAMAVECYIAVCLPLRHAELCTIRRTYILIGWIWAMNIVSALSDVFIVLATQPLQLFHSTIFCERNNLFRHPVSVKKREVSYIIYLIGVWFTLLYAYFKIFLAAEAAKGSKSGDGDAKKATKTILLHGFQLLLCMLTYLAHVIRNALLNLFPKHFVHVLFVSYIIIQVLPRFISPMVYGLRDKTFRQHLKKHLICKLRSTITPW
>LOCXPOR7.185.HIT1.OR.2R.308.7tm_1.exons2.CM020196.1.Hippoglossus_hippoglossus
DSAGCLFLSIMPNGDAIPALICILVLLTIFSFLVNGVALFGIWRSEDLSWEPRCAFLKNLILSDLMQTVSISPAVIHSLVQRRTMEFSTWCYVQYFTGTASIFCSLVTITCMALERYLYVCHAIHYLVIVTQVRLRHTLSLIWVFSISIGTINMVLLHTGRGHKIEGATKGLLCEPDVVEQHMGFPRASAVFRKLVGSCTLLLCLFVYAFSYLRMYRDARNAVIPFNTVNTKARKTVLFHCGMLFLQLLPLLIKTTSDAVWEASSTKMTPSTTAARLHMSLLVMLIVPPCINPLVYVLRTAELRRALL
>LOCXPOR8.197.HIT1.OR.2R.308.7tm_4.exons1.CM020202.1.Hippoglossus_hippoglossus
MNSSVSTPPIDFRIYGSLGLDHFALVLCVLVFYISGLCVNVILVVVVCVESRLHRPMYVLLVNLSLSGVMGSSSVCPIIIKHLMSSSQETSLTGCLTQVFFTNVYAGCMFCILALMAYDRYVSICKPLLYHSIMTPAKVKLMLTLVYFTLSCSSAVQVYLTSTIPLCEHTVDKLICDSLVISKLSCKRTTLISVFGLCCAFCVIVFPCCLVLLSYLHIFKVTLSTSQEGQRRALQTCTPHLLTFVNFSVASFFGVISNRLTYEVPKAVNILICMNFFAIPPLLHPIIYGIKMQEIRQSINKMIKDKIL
>LOCXPOR9.198.HIT1.OR.2R.308.7tm_4.exons1.CM020202.1.Hippoglossus_hippoglossus
LNLTEVSYFTLGAHVDTGHFKYLYFLILLIFYVSILCANVLLIVVICMNRSLHEPMYVFLCSLFVNELYGSTGLFPLLLLQILSDVHTVSASVCLLQVFCLYSYGGVEFFTLAVMSYDRYLAICCPLQYNTRMTSNKIARLVALSWIYPLLNNTFIIFCLTAPLHLCGNIINKVYCDNYYIVKLSCSDTSVNNIFGLTHMFTVIFGLIILILYTYVRILKVCFSGSKQTRQKAISTCTPHLASLLNFSFGAFCEIVQSRFDLNSLPKVLRVVLSLYWLACQPLVNPLLYGLQMSKIRIIYKNLLFGRK
>LOCXPOR10.199.HIT1.OR.2R.307.7tm_4.exons1.CM020202.1.Hippoglossus_hippoglossus
VMNSSRVSYFTLAAYVDSGLLRYLFFMLVLSLYLLILCANVLLIVVICMNRSLHEPMYVFLCSLFVNELYGSTGLFPLLLVQILSDVHTVSRPLCFLQIFCVHSYGHVEFMTLAIMSYDRYLAICRPLQYNSIMTANKVAVLTAVIWLFSVCGILVTVSLTARLKLCGNIINKVYCDNYSLVKLACSDTSVNNIFGLVYMFSIIIGLVVLILYTYMRILKVCFSGSKQTRQKAVSTCTPHLVSLLNFSFGAFFEIVQSRFNMSSLNMMLRVLLSLYWLTCQPLFNPVLYGLQMSKIRIMCKNMLWGK
>LOCXPOR11.200.HIT1.OR.2R.309.7tm_4.exons1.CM020202.1.Hippoglossus_hippoglossus
IVMNSSRVSYFTLAAYVDSGLLRYLFFMLVLSLYLLILCANVLLIVVICMNRSLHEPMYVFLCSLFVNELYGSTGLFPLLLVQILSDVHTVSASVCLLQVFCVYSYGSVEFFNLAVMSYDRYLAICCPLQYNTRMTTKKVTMLIAVTWLFPFLAIVVLISLTSPLQLCGNIIHKVYCGNYAIVKLSCSDTTVNNVYGLIYTFLSIILPLLLILYTYMRILKVCFSGSKQTRQKAVSTCTPHLASLLNFSFGACFQILQSRFNMSSVPHMLGIVLSLYFLTCQPLFTPVLYGLKMSKIWIMCKRMLCGNM
>LOCXPOR12.202.HIT1.OR.2R.304.7tm_4.exons1.CM020202.1.Hippoglossus_hippoglossus
MLNSTSSTSSYFVLEAYLHVGTLRYLLFMLTAVIYMFILISNTSLIVVICMNRSLHEPMYVFLCSLFVNELYGSTGLFPLLLLQILSDVHTVSRPLCFLQIFCLYTYANVEFCNLAVMSYDRYLAICCPLQYNTRMTVNKAVTFIIVLWVYSSVKFLVTLSLNIRLPLCGNVLDSLYCNNYLIVKLACSDTTVNNIYGLFVVFITVLVPLLPILFSYTKILQVCFSGSKQTRQKAVSTCTPHLVSLLNFSFGCLFEIMQSRFNMTNLPKVLRLILSLYFLVLQFLLNPVMFRMQMSKLRMFKGH
>LOCXPOR12.204.HIT1.OR.2R.304.7tm_4.exons1.CM020202.1.Hippoglossus_hippoglossus
MLNSTSSTSSYFVLEAYLHVGTLRYLLFMLTAVIYMFILISNTSLIVVICMNRSLHEPMYVFLCSLFVNELYGSTGLFPFLLLQILSDVHTVSRPLCFLQIFCLYTYANVEFCNLAVMSYDRYLAICCPLQYNTRMTVNKAVTFIIVLWVYSSVKCLVTLSLNIRLPLCGNVLDSLYCNNYLIVKLACSDTTVNNIYGLFVVFITVLVPLLPILFSYTKILQVCFSGSKQTRHKAVSTCTPHLVSLLNFSFGCLFEIMQSRFNMTNLPKVLRLILFLYFSVLQFLLNPVMFRMQMSKLRMFKGH
>LOCXPOR13.205.HIT1.OR.2R.312.7tm_4.exons1.CM020202.1.Hippoglossus_hippoglossus
SKRIVMNSSRVSYFTLAAYVDSGLLRYLFFMLVLSLYLLILCANVLLIVVICMNRSLHEPMYVFLCSLFVNELYGSTGLFPLLLVQILSDVHTVPDVFCFLQNFLLYSYGGAEYLNLAVMSYDRYLAICCPLQYNTQMTVNRIAILISVTWFCPLLLCLVMTSLSNSLQLCGTIIEKVYCDNFSIVKLACSDTTVNNIYGLFVSSFSIFCPLILIFYSYIKILKICLSGSKGTRQKAVSTCAPHLASLINFSCGACFEIMQSRFNMKTLPNVLRIFLSLYWLTCQPLLNPLVYGLTLSKMRIICKSLVFAEM
>LOCXPOR14.206.HIT1.OR.2R.309.7tm_4.exons1.CM020202.1.Hippoglossus_hippoglossus
MMMNSSLVSYFTLAAYVDSGLLRYLFFMLVLSLYLLILCANVLLIVVICMNRSLHEPMYVFLCSLFVNELYGSTGLFPLLLVQILSDVHTVSRPLCFLQIFCLYSYACVEFFNLAVMSYDRYLAICCPLQYNTRMTTKKVTMLIAVTWLFPFLAIVVLISLTSPLQLCGNIIHKVYCGNYAIVKLSCSDTTVNNVYGLIYTFLSIILPLLLILYTYMRILKVCFSGSKQTRQKAVSTCTPHLASLLNFSFGVCFQILQSRFNMSSVPHMLGIVLSLYFLTCQPLFTPVLYGLKMSKIWIMCKRMLCGNM
>LOCXPOR14.207.HIT1.OR.2R.295.7tm_4.exons1.CM020202.1.Hippoglossus_hippoglossus
INSSRVSYFTLAAYLDSGLLRYLFFMLVLSLYLLILCANVLLIVVICMNRSLHEPMYVFLCSLFVNELYGSTGLFPLLLLQILSDVHTVSRPLCFLQIFCVHSYVCIGYLNLTVMSYDRYLAICCPLQYNTRMTTKKVTMLIAVTWLFPFLAIVVLISLTSPLQLCGNIIHKVYCDNYSVVKLSCSDTTVNNVYGLIYTFLSIILPLLLILYTYMRILKVCFSGSKQTRQKAVSTCTPHLASLLNFSFGVCFEVLQSRFNMSSVPIMLRIFLSIYFLTCQPLFNPVMYGLKMSKI
>LOCXPOR15.208.HIT1.OR.2R.312.7tm_4.exons1.CM020202.1.Hippoglossus_hippoglossus
IMTNSTQFSYFILGAFFNSGLLRYLFFMLVLSLYLLILCANVLLIVVICMNRSLHEPMYVFLCSLFVNELYGSTGLFPLLLVQILSDVHTVSRPLCFLQIFCVYSYGSVEFTNLAVMSYDRYLAICCPLQYNAHMTSHKVAFLIAVVWLPPCAAVFVTTSLTWSLQLCGNIINKVYCDNYSIIKLACYDTRVNNIYELVAVFPTVCVPVSASLYFYVRILKVCFSGCKQTRQKAVSTCTPHLASLLNFSFGVCFEVLQSRFNMSTLPHVLRIFLSLYFLTCQPLFNSIMYGLNMSKIRLLCKSLLLSPYSKC
>LOCXPOR12.209.HIT1.OR.2R.304.7tm_4.exons1.CM020202.1.Hippoglossus_hippoglossus
MLNSTSSTSSYFVLEAYLHVGTLRYLLFMLTAVIYMFILISNTSLIVVICMNRSLHEPMYVFLCSLFVNELYGSTGLFPLLLLQILSDVHTVSRPLCFLQIFCLYTYANVEFCNLAVMSYDRYLAICCPLQYNTRMTVNKAVTFIIVLWVYSSVKCLVTLSLNIRLPLCGNVLDSLYCNNYLIVKLACSDTTVNNIYGLFGVLITVLVPLLPILFSYTKILQVCFSGSKQTRQKAVSTCTPHLVSLLNFSFGCLFEIMQSRFDMSNLPKVLRLILSLYFSVLQFLLNPVMFRMQMSKLRMFKGH
>LOCXPOR12.210.HIT1.OR.2R.304.7tm_4.exons1.CM020202.1.Hippoglossus_hippoglossus
MLNSTSSTSSYFVLEAYLHVGTLRYLLFMLTAVIYMFILISNTSLIVVICMNRSLHEPMYVFLCSLFVNELYGSTGLFPFLLLQILSDVHTVSRPLCFLQIFCVYSYGSVEFTNLAVMSYDRYLAICCPLQYNTRMTVNKAVTFIIVLWVYSSVKFLVTLSLNIRLPLCGNVLDSLYCNNYLIVKLACSDTTVNNIYGLFGVFITVLVPLLPILFSYTKILQVCFSGSKQMRQKAVSTCTPHLVSLLNFSFGCLFEIMQSRFNMTNLPKVLRLILSLYFSVLQFLLNPVMFRMQMSKLRMFKGH
>LOCXPOR12.216.HIT1.OR.2R.304.7tm_4.exons1.CM020202.1.Hippoglossus_hippoglossus
MLNSTSSTSSYFVLEAYLHVGTLRYLLFMLTAVIYMFILISNTSLIVVICMNRSLHEPMYVFLCSLFVNELYGSTGLFPLLLLQILSDVHTVSRPLCFLQIFCLYTYANVEFCNLAVMSYDRYLAICCPLQYNTRMTVNKAVTFIIVLWVYSSVKCLVTLSLTIRLPLCGNVLNNLYCHNFLVVKLACADTTVNNIYGLFVVLITVLVPLLPILFSYTKILQVCFSGSKQTRQKAVSTCTPHLVSLLNFSFGCLFEIMQSRFNMTNLPKVLRLILSLYFLVLQFLLNPVMFRMQMSKLRMFKGH
>LOCXPOR12.217.HIT1.OR.2R.304.7tm_4.exons1.CM020202.1.Hippoglossus_hippoglossus
MLNSTSSTSSYFVLEAYLHVGTLRYLLFMLTAVIYMFILISNTSLIVVICMNRSLHEPMYVFLCSLFVNELYGSTGLFPLLLLQILSDVHTVSRPLCFLQIFCLYTYVNVEFCNLAVMSYDRYLAICCPLQYNTRMTVNKAVTFIIVLWVYSSVKCLVTLSLNIRLPLCGNVLDSLYCNNYLIVKLACSDTTVNNIYGLFIVFITVLVTLLPILFSYTKILQVCFSGSKQTRQKAVSTCTPHLVSLLNFSFGCLFEIMQSRFDMSNLPKVLRLILSLYFSVLQFLLNPVMFRMQMSKLRMFKGH
>LOCXPOR16.218.HIT1.OR.2R.308.7tm_4.exons1.CM020202.1.Hippoglossus_hippoglossus
MMLNSTSSTSSYFVLEAYLHVGTLRYLLFMLTAVIYMFILISNTSLIVVICMNRSLHEPMYVFLCSLFVNELYGSTGLFPFLLLQILSDVHTVSRPLCFLQIFCVYSYGSVEFTNLAVMSYDRYLAICCPLQYNTRMTVNKAVTFIIVLWFYSFVKFLVTLSLNIRLPLCGNVIDSLYCHNFLVVKLACSDTTVNNIYGLFGVVLTVLVPLLPILFSYMKILKVCFSGSKQTRQKAVSTCTPHLVSLLNFSFGCLFEILRSRFDMSSVSTELQIILSLYFLIIQPLLSPIMFGMQMSKIRQTYKRLFC
>LOCXPOR19.219.HIT1.OR.2R.303.7tm_4.exons1.CM020202.1.Hippoglossus_hippoglossus
INSTSSYFIFSTYLHVGTLRYLLFMLTAVIYMFILISNTSLIVVICMNRSLHEPMYVFLCSLFVNELYGSTGLFPLLLLQILSDVHTVSRPLCFLQIFCLYTYVNVEFCNLAVMSYDRYLAICCPLQYNTRMTVNKAVTFIIVLWVYSSVKCLVTLSLNIRLPLCGNVLDSLYCNNYLIVKLACSDTTVNNIYGLFGVLITVLVPLLPILFSYTKILQVCFSGFKQTRQKAVSTCAPHLVSLLNFSFGCLFEIMQSRFDMSTFPSELRILLSLYFLIMQPLLNPLMFGLQMSTIRNAWRLVVC
>LOCXPOR18.220.HIT1.OR.2R.308.7tm_4.exons1.CM020202.1.Hippoglossus_hippoglossus
MMLNSTSSTSSYFVLEAYLHVGTLRYLLFMLTAVIYMFILISNTSLIVVICMNRSLHEPMYVFLCSLFVNELYGSTGLFPFLLLQILSDVHTVSRPLCFLQIFCLYTYVHIEFCNLAVMSYDRYLAICCPLQYNTRMTVNKAVTFIIVLWFYSFVKFLVTLSLNIRLPLCGNVIDSLYCHNFLVVKLACSDTTVNNIYGLFGVVLTVLVPLLPILFSYMKILKVCFSGSKQTRQKAVSTCTPHLVSLLNFSFGCLFEILRSRFDMSSVSTELQIILSLYFLIIQPLLSPIMFGMQMSKIRQTYKRLFC
>LOCXPOR19.221.HIT1.OR.2R.303.7tm_4.exons1.CM020202.1.Hippoglossus_hippoglossus
INSTSSYFIFSTYLHVGTLRYLLFMLTAVIYMFILISNTSLIVVICMNRSLHEPMYVFLCSLFVNELYGSTGLFPFLLLQILSDVHTVSRPLCFLQIFCLYTYVNVEFCNLAVMSYDRYLAICCPLQYNTRMTVNKAVTFIIVLWVYSSVKCLVTLSLNIRLPLCGNVLDSLYCNNYLIVKLACSDTTVNNIYGLFGVFITVLVPLLPILFSYTKILQVCFSGSKQTRQKAVSTCTPHLVSLLNFSFGCLFEIMQSRFDMSTFPSELRILLSLYFLIMQPLLNPLMFGLQMSTIRNAWRLVVC
>LOCXPOR20.222.HIT1.OR.2R.307.7tm_4.exons1.CM020202.1.Hippoglossus_hippoglossus
IMNSSHVSYFTLAAYDSGLLRHLFFIALICLYVVILCANVLLIVVICMNRSLHEPMYVFLCSLFVNELYGSTGLFPLLLLQILSDVHTVSRPLCFLQIFCLYTYANVEFCNLAVMSYDRYLAICCPLQYNTRMTVNRVALLIALIWLFPFLEVAVMICLSAPLQLCGNIINKVYCDNYNVVKLACSDTSVNNIYGIIYSTIIVGGVIFSVFFTYVKILKICLSGSKQTRQKAFSTCTPHLVSLLNFCFGGMFEVFQSRFNMRSVPNALRVFLSLYWITCQPLFSPVIYGLNLTKIRILCKSLLVGKM
>LOCXPOR21.223.HIT1.OR.2R.304.7tm_4.exons1.CM020202.1.Hippoglossus_hippoglossus
TSSTSSYFVLEAYLHVGTLRYLLFMLTAVIYMFILISNTSLIVVICMNRSLHEPMYVFLCSLFVNELYGSTGLFPLLLVQILSDVHTVSRPLCFLQIFSLYTYASVQFSSLCVMSYDRYLAICCPLQYNTRMTSSRVALLIALSWFYPFASILVLVSLSFSLQLCGNRIHKVYCDNYSVVKLSCSDTSVNNLYGIFYTLTTVLLVLFIFYSYMRIIKVCLSGSKQTRQKAVTTVTPHLVSLLNFSCGCFFEIAQNRFDMKHVPNMLRIFLSLYWLTCQPLFNPIMYGLKITKIRITCKNVVIGK
>LOCXPOR22.224.HIT1.OR.2R.305.7tm_4.exons1.CM020202.1.Hippoglossus_hippoglossus
MINATIVSYFTLAAYVDSGLLRYLFFMLVLSLYLLILCANVLLIVVICMNRSLHEPMYVFLCSLFVNELYGSTGLFPLLLVQILSDVHTVSRPLCFLQIFCLYSYACVEFFNLAVMSYDRYLAICCPLQYNTRMTHRKVTVLITLTWLSASVVCFIPIALTAPLHLCGNIINKVYCDNYYIVKLSCSDTSVNNVYGLAATSFTIVSPVSLIFFSYMRILKVCFSGSKQTRQKAVSTCTPHLLSLLNFSFGACFEIMQSRFNMNNIPNLLRIILSLYWLTCQPLFNPLMYGLNMSRIRIICKNLIF
>LOCXPOR23.225.HIT1.OR.2R.308.7tm_4.exons1.CM020202.1.Hippoglossus_hippoglossus
DNVSSHHHFVLGGFNDLGALRPVLFLPFFVMLVVSLVANSLLLYVIMSQKSLHSPMYLLIAAMACVDLGLPLFFVPNMLLNFLFDWRGISLIGCLVQMFSVHFLGALQSTLLLCMAVDRYFAICTPLYYHKRTSVPRFLCFVIPLVVRNVLMVSLVVILAGNLSFCLSNVIGHCFCEHMALVELACGNTAANSIVGLISVSLIAVVDFFFIITSYVVIFSSVMRSGTSGVKALHTCVTHIVVMAVSLTIVLTAFLSYRIRNSLPASVRNFLSVMYLLFPSCFNPIIYGVRTSEIRRHIVNMLTLRRCV
>LOCXPOR24.227.HIT1.OR.2R.329.7tm_4.exons1.CM020202.1.Hippoglossus_hippoglossus
MLDSSPSWNISHNTFVLRGFPELQRQRRLLALPFFASYVSVLLGNSVLVHVIRRVESLHSPMYLLICTLCVVDILVVTAIIPNTLLGLLFDWNEISLAGCLTQMFFTHFLSSVESTLLLAMALDRYVAICHPLRYADIIDSSMFVQLLLFTLVRSGSIMATLVGLAGSLWFCDSNVIRHCYCDHMALVSLACDNTQKNSTVGLVVIVCFAGVDISLIILSYMKILSVVLRAAAAGEDRWKAFHTCGTHLIVMMCFYLVGSVTFLSHNLNIHVPTEVNTFMGLVYILFPATVNPVIYGVRTKEIRKGFLRIFKLREKKLTETKVFPSGQR
>LOCXPOR25.228.HIT1.OR.2R.323.7tm_4.exons1.CM020202.1.Hippoglossus_hippoglossus
MKFTNTTNIKDFIIVGFPGLPPEYHGLVSVLLLLLFLAIVVGNTFILTVIMYERTLHKPTYLIFFHLAMTDIAFGAVTLPKIIARYWWNDMISSFGTCFTQMFFVHSLGAIHSFLLLIMALDRFVAIWFPFRYPVVVTNTTICIACVLCWVLTFIRMLGIVLHALTLPYCNLNVIMQCYCDHISITRLGCGGGVAYVKEVSIANALVTLLVPLAFIIFSYFSIIIAALKMSQTERSHKVMSTCAPQIFTTCLYYVPRCFVYLSYNLGFTFSIQARIVITMMYSLIPAAVNPVIYCLKTQDIKMALTQRFRKGRSSIAHRTDHK
>LOCXPOR26.229.HIT1.OR.2R.317.7tm_4.exons1.CM020202.1.Hippoglossus_hippoglossus
MLYTNVTRIKDFFIIGFPGLSLDLYKPVSALLFVLYLAIVGGNIFILVFVKCERALHKPTYLIFCHLALTDLAFGTVTLPKIISKYWFDDGIISFYSCFAQMYFVHALGAAHSFILMVMALDRFIAVCAPLRYTTLLTNTKVSVLCGISWLMPVSWMVGVVFDALTLPFCNSNMITQCYCDHIAITILGCENVREVQLIAFGLAMFSLLVPLGFIVFTYFVIIVAVARISSSEGRVRTLSTCTPQLIITLLYYMPRCFVYLANNVGFTFSVPVRIVVVMLYSLLPAAVNPMIYCFKTKAIKENLKRKLLKRKINVST
>LOCXPOR27.230.HIT1.OR.2R.332.7tm_4.exons1.CM020202.1.Hippoglossus_hippoglossus
CSGYFCSIMPEGNHSTVTEFFLTGFPGLHPEYQGLASAVLFLVYSLTLIGNATIIFLFATDSCLHKPMYYIILNLCACDILFSTTTLPKIISKYWFQSGTIPFTACFIQMYFVHYLGTVNSLILFLMALDRYLAICHPLRYSLILKKSTIYILSITAWIFAKAPNLMIVIRAYPLPYCASNIINHCYCDHIGITTLACTDRAPYGFPALVFAMVMLLGPLAFIIFSYCSIIVAVLRIANVQGRLKSLSTCSTQLIIILLYYLPRCFVYLASNVGIKFSPDVRIVIIMLYSLGPPMINPLIYCLRAKDMRESLRKQFKKRTLAQKTQVSVVTD
>LOCXPOR28.231.HIT1.OR.2R.316.7tm_4.exons2.CM020202.1.Hippoglossus_hippoglossus
MSFRRTKSVRMVNSSFVILSDYNLSPEAVAPAFLFATLSYMIILFCNLILILTIVLNKSLHQPMYLILLNLPINDLIGSTAFFSQVIKEILTNTRTIHYSTCVAQAFFIHIYAGGAVFFLSAMAYDRYIAICCPLKYNTVMTNAHIMRIITIVWLSCLFLIAMLFFLLLRLPRCRSEITQAYCDNPSLLSLVCAKTTLNNIYGLFMVAISQLIALVMIVYTYLQILVACFRSKRLDTRAKALQTCATHLIVFLLLECLGLFTIISYRIPNISPHLRRFIGVSTLIFPPTLNPIIYGLKTKEIREKVVQFFRNKIFP
>LOCXPOR29.233.HIT1.OR.2R.312.7tm_4.exons1.CM020202.1.Hippoglossus_hippoglossus
MYTNRSSSVLLSLAPLGISDASIYPAFVFGTITYLLIMFFNLLVLAAIVVSKKLHKPMFILLFNLPITDMIGATAFFPHLLYSIVTQDRQISQPACITQAFLIHFYGTGNCLILSSMAYDRYVAICCPLRYNAVMTPHNLIKIITSIWLITFSFIVALILLLARFKMCKTHVVDLFCNNPSLLKLVCDDIRVNNSYGLVLMCLIQGGTLGLIIYTYLQILRTCVMTNHPDARRKAIQTCGSHLVVFLFLQFNTVITLIAHRIESASPYMRRVLGMSVIIFPPFFDPIIYGLKITELKQSIKRFLRRSVVSIK
>LOCXPOR30.234.HIT1.OR.2R.312.7tm_4.exons1.CM020202.1.Hippoglossus_hippoglossus
MYTNVSSSVLLSLAPLGISDASIYPAFVFGTITYLLIMFFNLLVLAAIVVSKKLHKPMFILLFNLPITDMIGATAFFPHLIYSIVTQDRQISQPACITQAFLIHFYGTGNCLILSSMAYDRYVAICCPLRYNAVMTPHNLIKIITSIWLITFSIIVTLILLLARFKMCKTHVVDLFCNNPSLMKLVCDDIRVNNSYGLVIMCLIQGGTLGIIIYTYLQILRTCVMTNHPDARRKAIQTCGSHLVVFLFLEFNSVITLIAHRIESASPYMRRVLGVSVVIFPPFFDPIIYGLKITELKQSIKRFLRRSVVSIK
>LOCXPOR31.236.HIT1.OR.2R.304.7tm_4.exons1.CM020202.1.Hippoglossus_hippoglossus
MDNRSFGFMSELTLDTFRIPHGGKYPIFLLGIMIYLFGIICNLVLLTLIVTQRNLHKPMYFILFSLPLNDLIGISAMLPKVLSDIVTETNKVYYPLCVLQAFLLHMYGGGILFILAAMSFDRYVAICMPLRYTSVMTPGVLICIICLVWGLDFVLNLSLFCLQTRLPRCRSVVMNVFCDNPSLLKLTCENTTVNNIIGLFNTAVMQAVSLSVQAFSYVKILITCVLTRRSEAKSKAVNTCVAQMVILVIFEITGTFTILSHRFKNISADLQKIMGMLIFLVPPLLNPIVYGLYTSEIRSTLLRV
>LOCXPOR32.238.HIT1.OR.2R.310.7tm_4.exons1.CM020202.1.Hippoglossus_hippoglossus
MERNTTVASDLLRIQGFDISPEFTYPVFFLLLFVYSSLLFSNIGVLALIISEKSLHQPMYLLFCNLPVNDLIGNTVLLPRLMAHVISTERFVTYNQCVVQAFHSHTFGSASHMILVIMAIDRYVAICHPLRYHSIMTTRAVIVLSASAWGASLVLVSVLMGLTVRLSRCRSVIQNAYCDNASLFKLSCEDVSINNIYGLFFTVLLFSCSIGGIAVTYFRIALICWIKKSKELNNRALQTCASHLVLYLIMLWSGFLTIILHRFPNYPDLRKIAYILFHVIPANLNPIIYGMQTRLLRDKIIQIIRRKVIA
>LOCXPOR46.240.HIT1.OR.2R.308.7tm_1.exons1.CM020202.1.Hippoglossus_hippoglossus
MPNLTELQTNATSHKSLSVIIKVCVVIPFFCVFLCCIAVMLHIFASHRQFLDTSRYILFASMLVNDTLQLMTSVLLFLFVMGRVKFGLVYCVPLLFISTATFHNTPFILATMSLERYISIVYPLRRPTSWRSDRIWIIILSLWFISCIFPVIDFSIGKRDPSVDVLSTPVHCKPNLINPSPIHTLFKAAVSLLFFAVVAVIILFTYVRILLETRKLRQDRVSVSKAVHTVLLHGFQLLLSVLAFSHPVTETLIVLHANWQPEDIAFFNYFCFILIPRFLSPLIYGFRDQSLRGYIGKTFLCCSKKVKP
>LOCXPOR46.241.HIT1.OR.2R.308.7tm_1.exons1.CM020202.1.Hippoglossus_hippoglossus
MQNLTELQTNATSHRSLSLIIKVCVVIPFFCVFLCCIAVMLHIFASHRQFLDTSRYILFASMLVNDTLQLMTSVLLFLFVMGRVKFALVYCVPLLIISTATFQNTPLILATMSLERYISIVYPLRCPASWRSDRIWIIILCLWFISCIFPVIDFSIGKRDPSVDVLSTPVHCKTIFVNPSPIQKLFKAAVSLLFFAVVAVIILFTYVRILLETRKLRQDRVSVNKAMHTVLLHGFQLLLCVLAFSHPVTETLIVLPANWQPEDISFFNYFCFILIPRFLSPLIYGFRDQSLRGYIGKTFLCCSKKVKP
>LOCXPOR46.242.HIT1.OR.2R.308.7tm_1.exons1.CM020202.1.Hippoglossus_hippoglossus
MQNLTELQTNATSHRSLSVIIKVCVVIPFFCVFLCCIAVMLHIFASHRQFLDTSRYILFASMLVNDTLQLMTSVLLFLFAIGQVKFALVYCVPLLFISTATFQNTPFILATMSLERYISIVYPLRCPASWRSDRIWIIILSLWFISCIFPVIDFSIGKRDPSVDVLSTPVHCKTILVNSSPIQKLFKAAVSLLFFAVVAVIILFTYVRILLETRKLRQDRVSVSKAMHTVLLHGFQLLLCVLAFSHPITESLIVLHANWQQGDISFFNYFCFILIPRFLSPLIYGFRDQSLRGYIGKMFLCCSKKVKP
>LOCXPOR36.243.HIT1.OR.2R.308.7tm_1.exons1.CM020202.1.Hippoglossus_hippoglossus
MSNLTELQTNATSHRSLSLIIKVCVVIPFFCVFLCCIAVMLHIFASHRQFLDTSRYILFASMLVNDTLQLMTSVLLFLFVIGQVKFALVYCVPLLFISTATFQNTPLILATMSLERYISIVYPLRCPASWRSDRIWIIILCLWFISCIFPVIDFSIGKRDPSVDVLSTPVHCKTILVNPSPIQMLFKAAVSLLFFAVVAVIILFTYVRILLETRKLRQDRVSVNKAMHTVLLHGFQLLLCVLAFSHPITESLIVLHANWQQGDISFFNYFCFILIPRFLSPLIYGFRDQSLRGYIGKTFLCCSKKVKP
>LOCXPOR46.244.HIT1.OR.2R.308.7tm_1.exons1.CM020202.1.Hippoglossus_hippoglossus
MPNLTELQTNATSHKSLSVIIKVCVVIPFFCVFLCCIAVMLHIFASHKQFLDTSRYILFASMLVNDTLQLMTSVLLFLFVMGRVKFALVYCVPLLFISTATFHNTPFILATMSLERYIAIVYPLRCPASWRSDRIWIIILSLWFISCIFPVIDFSIGKRDPSVDVLSTPVHCKPNLINPSPIHTLFKAAVSLLFFAVVAVIILFTYVRILLETRKLRQDRVSVSKAVHTVLLHGFQLLLSVLAFSHPVTESLIVLHANWQPEDIAFFNYFSFILIPRFLSPLIYGFRDQSLRGYIGKTFLCCSKKVKP
>LOCXPOR38.245.HIT1.OR.2R.308.7tm_1.exons1.CM020202.1.Hippoglossus_hippoglossus
MSNLTELQTNATSHKSLSVIIKVCVVIPFFCVFLCCIAVMLHIFASHKQFLDTSRYILFASMLVNDTFQLMTSVLLFLFVIGQVKFALVYCVPLLFISTATFQNTPLILATMSLERYISIVYPLRCPASWRSDRIWIIILCLWFISCIFPVIDFSIGKRDPSVDVLSTPVHCKTILVNPSPIQKLFKAAVSLLFFAVVAVIILFTYVRILLETRKLRQDRVSVNKAMHTVLLHGFQLLLCVLAFSHPITESLIVLHANWQHEDISFFNYFCFILIPRFLSPLIYGFRDQSLRGYIGKTFLCCSKKVKP
>LOCXPOR46.246.HIT1.OR.2R.308.7tm_1.exons1.CM020202.1.Hippoglossus_hippoglossus
MQNLTELQTNATSHKSLSVIIKVCVVIPFFCVFLCCIAVMLHIFASHRQFLDTSRYILFSSMLVNDTLQLMTSVLLFLFVMGRVKFALVYCVPLIFISTATFHNTPFILATMSLERYIAIVYPLRCPASWRSDRIWIIILSLWFISCIFPVIDFPIGKRDPSVDVLSTPVHCKPNLINPSPIHTLFEAAVSLLFFAVVAVIILFTYVRILLETRKLRQDRVSVNKAMHTVLLHGFQLLLSVLAFSHPITETLIVLHANWQPEDIAFFNYFCFILIPRFLSPLIYGFRDQSLRGYIGKTFLCCSKKVKP
>LOCXPOR46.247.HIT1.OR.2R.308.7tm_1.exons1.CM020202.1.Hippoglossus_hippoglossus
MQNLTELQTNATSHRSLSLIIKVCVVIPFFCVFLCCIAVMLHIFASHRQFLDTSRYILFASMLVNDTLQLMTSVLLFLFAIGQVKFALVYCVPLLFISTATFKNTPLILATMSLERYISIVYPLRRPASWRSDRIWIIILCLWFISCIFPVIDFSIGKRDPSVDVLSTPVHCKTYFVNPSPIQKLFKAAVSLLFFAVVAVIILFTYVRILLETRKLRQDRVSVNKAMHTVLLHGFQLLLCVLAFSHPVTETLIVLPANWQPEDISFFNYFCFILIPRFLSPLIYGFRDQSLRGYIGKTFLCCSKKVKP
>LOCXPOR41.249.HIT1.OR.2R.308.7tm_1.exons1.CM020202.1.Hippoglossus_hippoglossus
MQNLTELQTNATSHRSLSVIIKVCVVISFFCVFLCCIAVMLHIFASHRQFLDTSRYILFASMLVNDTLQLMTSVLLFLFAIGQVKFALVYCVPLLFISTATFKNTPLILATMSLERYISIVYPLRRPASWRSDRIWIIILCLWFISCIFPVIDFSIGKRDPSVDVLSTPVHCKTILVNPSPIQMLFKAAVSLLFFAVVAVIILFTYVRILLETRKLRQDRVSVNKAMHTVLLHGFQLLLCVLAFSHPVTESLIVLHANWQQGDISFFNYFCFILIPRFLSPLIYGFRDQSLRGYIGKMFLCCSKKVKP
>LOCXPOR46.250.HIT1.OR.2R.308.7tm_1.exons1.CM020202.1.Hippoglossus_hippoglossus
MPNLTELQTNATSHKSLSVIIKVCVVIPFFCVFLCCIAVMLHIFASHRQFLDTSRYILFVSMLVNDTLQLMTSVLLFLFVMGRVKFALVYCVPLLFISTATFHNTPFILATMSLERYIAIVYPLRCPASWRSDRIWIIILSLWFISCIFPVIDFSIGKRDPSVDVLSTPVHCKPNLINPSPIHTLFKAAVSLLFFAVVAVIILFTYVRILLETRKLRQDRVSVSKAVHTVLLHGFQLLLSVLAFSHPVTESLIVLHANWQPEDISFFNYFSFILIPRFLSPLIYGFRDQSLRGYIGKTFLCCSKKVKP
>LOCXPOR46.251.HIT1.OR.2R.308.7tm_1.exons1.CM020202.1.Hippoglossus_hippoglossus
MQNLTELQTNATSHRSLSLIIKVCVVIPFFCVFLCCIAVMLHIFASHRQFLDTSRYILFASMLVNDTLQLMTSVLLFLFAIGQVKFALVYCVPLLFISTATFQNTPFILATMSLERYISIVYPLQCPASWRSDRIWIIILSLWFISCIYPVIDFSIGKHDPSVDVLSTPVYCVTIFVNPSPIQMLFKAAVSLLFFAVVAVIILFTYVRILLETRKLRQDRVSVNKAMHTVLLHGFQLLLCVLAFSHPITESLIVLHVNWQHKDISFFNYFCFILIPRFLSPLIYGFRDQSLRGYIGKMFLCCSKKVKP
>LOCXPOR46.254.HIT1.OR.2R.308.7tm_1.exons1.CM020202.1.Hippoglossus_hippoglossus
MSNLTELQTNATSHKSLSVIIKVCVVIPFFCVFLCCIAVMLHIFASHRQFLDTSRYILFASMLVNDTLQLMTSVLLFLFVMGQVKFGLVYCVPLLFLSTATFHNTTFILATMSLERYIAIVYPLRRPASWRSDRIWIIILSLWFISCIYPVIDFSIGKRDPSVDVLSTPVYCVTIFVNPSPIQMLFKAAVSLLFFAVVAVIILFTYVRILLETRKLRQDRVSVNKAMHTVLLHGFQLLLCVLAFSHPITESLIVLHVKWQHDDISFFNYFCFILIPRFLSPLIYGFRDQSLRGYIGKMFLCCSKKVKP
>LOCXPOR46.255.HIT1.OR.2R.308.7tm_1.exons1.CM020202.1.Hippoglossus_hippoglossus
MSNLTELQTNATSHKSLSVIIKVCVVIPFFCVFLCCIAVMLHIFASHRQFLDTSRYILFASMLVNDTLQLMTSVLLFLFVMGRVKFGLVYCVPLLFLSTATFHNTTFILATMSLERYIAIVYPLRRPASWRSDRIWIIILSLWFISCIFPVIDFSIGKRDPSVDVLSTTVHCKPSLLTASPIQKLFKAAVSLLFFAVVAVIILFTYVRILLETRKLRQDRVSVNKAVHTVLLHGFQLLLSVLAFSHPITESLIVLHAIWQPEDIAFFNYFSFILIPRFLSPLIYGFRDQSLRGYIGKTFLCCSKKVKP
>LOCXPOR46.256.HIT1.OR.2R.308.7tm_1.exons1.CM020202.1.Hippoglossus_hippoglossus
MQNLTELQTNATSHRSLSLIIKVCVVIPFFCVFLCCIAVMLHIFASHRQFLDTSRYILFASMLVNDTLQLMTSVLLFLFVIGRVKFTLVYCVPLLIISTATFQNTTFILATMSLERYISIVYPLRRPASWRSDRIWIIILCLWFISCIFPVIDFSIGKRDPSVDVLSTPVYCVTIFVNPSPIQMLFKAAVSLLFFAVVTVIILFTYVRILLETRKLRQDRVYVNKAMHTVLLHGFQLLLCVLAFSHPITETLIVLPTNWQPEDISFFNYFCFILMPRFLSPLIYGFRDQSLRGYIGKTFLCCSKKVKP
>LOCXPOR47.257.HIT1.OR.2R.310.7tm_4.exons3.CM020203.1.Hippoglossus_hippoglossus
MENGSVMTPLRQPIVFELEGFHVPPGYGSFLFFLALFHYMVVLLGNGVVMCIIVIDKNLHRPMFVLLCNLVVVDVLGSTAVLPRMMMYFLTGEKRITYITAMAQAFSVHTYGAAVQTLLAAMAYDRYIAVCEPLRYQAIMTSARLQTCCVLAWSVALLCISVLFTLHINVPLCGNTIQHVYCSNRVIMNLACRSTPTNNIYGLSMSWTLSTGMFVIIAFSYFRILHASVKRGRADSRVCSKAFQTCASHLVVYVLYEIASLTIIVSHRMTSLSHNIKKFISILFIIIPPAINPIIYGLVSKELRASFFKN
>LOCXPOR48.259.HIT1.OR.2R.310.7tm_4.exons1.CM020203.1.Hippoglossus_hippoglossus
MENSSYNSLTLQLEGLKVTKASKYPVFICLLIIYVFIFVANVGIVLLIWTDRSLHQPMYLLFCNLSINDIMGNSLLVPRVLSDILVPPSERLISYYECVLQAFTTHMFGTTSHTILMIMAFDRYVAICNPLRYAAIMTNNMVVKLTVSAWGVAFVLVGILLGLTIRLNRCRTMIMNPYCDNPSLFKLSCESVFINNVYGLTFTVVLLSASIGSIVLTYAKITVVCVTSKNQSLNSKALKTCSTHLCLYLIMLFSGMVPITLHRFPQYSDYRKLSAILFHVIPCSLNPVIYGVQSKEIRRFLSKLFEHRNM
>LOCXPOR48.261.HIT1.OR.2R.310.7tm_4.exons1.CM020203.1.Hippoglossus_hippoglossus
MENSSYNSLTLQLEGLKVTKASKYPVFICLLIIYVFIFVANVGIVLLIWTDRSLHQPMYLLFCNLSINDIMGNSLLVPRVLSDILVPPSERLISYYECVLQAFTTHMFGTTSHTILMIMAFDRYVAICNPLRYAAIMTNNMVVKLTVSAWGVAFVLVGILLGLTIRLNRCRTMIMNPYCDNPSLFKLSCESVFINNVYGLTFTVVLLSASIGSIVLTYAKITVVCVTSKNQSLNSKALKTCSTHLCLYLIMLFSGMVPITLHRFPQYSDYRKLSAILFHVIPCSLNPVIYGVQSKEIRRFLSKLFEHRNM
>LOCXPOR50.263.HIT1.OR.2R.310.7tm_4.exons3.CM020203.1.Hippoglossus_hippoglossus
MENGSVMTPLRQPIVFELEGFHVPPGYGSFLFFLALFHYMVVLLGNGVVMCIIVIDKNLHRPMFVLLCNLVVVDVLGSTAVLPRMMMYFLTGEKRITYITAMAQAFSVHTYGAAVQTLLAAMAYDRYIAVCEPLRYQAIMTSARLQTCCVLAWSVALLCISVLFTLHINVPLCGNTIQHVYCSNRVIMNLACRSTPTNNIYGLSMSWTLSTGMFVIIAFSYFRILHASVKRGRADSRVCSKAFQTCASHLVVYVLYEIASLTIIVSHRMTSLSHNNKKFISILFIIIPPAINPIIYGLVSKELRASFFKN
>LOCXPOR51.264.HIT1.OR.2R.314.7tm_4.exons1.CM020203.1.Hippoglossus_hippoglossus
MENSSYNSLTLQLEGLKVTKASKYPVFICLLIIYVFIFVANVGIVLLIWTDRSLHQPMYLLFCNLSINDIMGNSLLVPRVLSDILVPPSERLISYYECVLQAFTTHMFGANAHTVLMIMAFDRYVAICNPLRYAAIMTNKMVVKLTVSAWGVAFVLVGILLGLTIRLNRCRTMIMNPYCDNPSLFKLSCESVFINNVYGLTFTVVLLSASIGSIVLTYAKITAACVTSKNQSLNSKALKTCSTHLCLYLIMLCSGMVPIALHRFSELSDYRKISAILFNVVPGSLNPVIYGLQSQEIHKCFSTLFQRKLVKPTF
>LOCXPOR48.265.HIT1.OR.2R.310.7tm_4.exons1.CM020203.1.Hippoglossus_hippoglossus
MENSSYNSLTLQLEGLKVTKASKYPVFICLLIIYVFIFVANVGIVLLIWTDRSLHQPMYLLFCNLSINDIMGNSLLVPRVLSDILVPPSERLISYYECVLQAFTTHMFGTTSHTILMIMAFDRYVAICNPLRYAAIMTNNMVVKLTVSAWGVAFVLVGILLGLTIRLNRCRTMIMNPYCDNASLFKLSCESVFINNVYGLTFTVVLLSASIGSIVLTYAKITVVCVTSKNQSLNSKALKTCSTHLCLYLIMIFSGISVITLHRFPQYSDYRKLSGILFHVIPCSLNPVIYGVQSKEIRRFLSKLFEHRNM
>LOCXPOR53.266.HIT1.OR.2R.309.7tm_4.exons1.CM020203.1.Hippoglossus_hippoglossus
MENQTFSADIISMEGLKVSPASSVPAFVLLLLIYVFIMVSNVGLVLLISTERSLHQPMYLLFCNMSINDAFGATVVVPRLLSDVFTPMTQRYIRYYECVLQAFASHFHAGTSHAVLMIMAFDRYVAICNPLRYAAIMTNRMVVKLSAGAWVAAFISVAILLGLTIRLTRCRRVIINPFCDNASLFKLSCQNLLINHIYGLGSAVVILGSSLGSIALTYLRIAIMCFSSKNKVLSSKALQTCATHLTVYVIMLVASFTPMIMHRNPQWADSGKVASVMFHVVPTALNPIIYGLNCKELRQKIVSVFYRSE
>LOCXPOR53.266.HIT1.OR.2R.293.7tm_4.exons1.CM020203.1.Hippoglossus_hippoglossus
FTPVKHADDLLSELFTVQSVDDGVQRRGHNMKHDGRHFTTVRPLRVPVHDHGGEGRHQHDDVHGQVGGAGLQRFAAQHLVLAAETHDGDPQVGERDAAEGGAQDDHGAAEAVDVVDEEVLAGELKQGGVIAERVDYHPPAARQADGEAQEDRHGDEGRHPGPSRQLHHHPVGHDGGVTQGVADGHVAVEGHDHEHRVGGACMKVTGEGLKNALIVPDVALSHGSEDVAQQARDDHGGSERVVDAHVAEEQVHGLVEAPLRGDQQHQAHVRHHDEDVDEEEQDEGRNRGRRADL
>LOCXPOR54.267.HIT1.OR.2R.305.7tm_4.exons1.CM020203.1.Hippoglossus_hippoglossus
NNVSVDLLLLEGLKVSPASSVPAFVLLLLIYVFIMVSNVGLVLLISTERSLHQPMYLLFCNMSINDAFGATVVIPRLLSDVFTPMTQRYIRYYECVLQAFCAHFHGGTSHTVLIIMAFDRYVAICNPLRYAAIMTNKMVVKLSVAAWAAAFCLIAILVGLSVRLSRCRRMINNPFCDNASLFKLSCENVFINHIYGLGSAMATMACSLGSVTLTYLRIAMVCLSSRNKVLNGRALQTCATHLAVYIIMFVSGAVIIVLHRFPDLSDHRKLASIMFHVVPPAMNAVIYGLQIKTVREKISILFTKK
>LOCXPOR54.267.HIT1.OR.2R.292.7tm_4.exons1.CM020203.1.Hippoglossus_hippoglossus
FLCEQDADFLSDRFDLQSVDDGVHGGRNHVEHDGGQLPVVGQVGETMEDDDDGAGHKHDDVDGEVGGAGLQRPAVQHLVPAAQTHHGDPQVGERDAAEGARHRGHGAAEAIDVVDENVLTGQFEQGGVVTERVVYHSPAARQSDAEAHEDRNQTEGCCPRRHRQLHHHLVGHDGGVTQGVADGHVAVEGHDDQHRVGGASMEVSAEGLKNALIVPDVALSHGSEDVAQQARDDHGGSERVVDAHVAEEQVHGLVEAPLRGDQQHQAHVRHHDEDVDEEEQDEGRNRGRRADL
>LOCXPOR54.268.HIT1.OR.2R.305.7tm_4.exons1.CM020203.1.Hippoglossus_hippoglossus
NNVSVDLLLLEGLKVSPASSVPAFVLLLLIYVFIMVSNVGLVLLISTERSLHQPMYLLFCNMSINDAFGATVVIPRLLSDVFLPGSDRYISYVDCVVQAFCAHLHASTSHTVLMIMAFDRYMAICDPLRYAAIMTNKMLVNLSVSAWTVALLLVAVLVGLSVRLSRCRWIIFNPFCDNASLFKLSCESVLVNNIYGLGYTVVLLGSSLGSVTLTYLRIAMVCLSSRNKVLNGRALQTCATHLAVYIIMFVSGAVIIVLHRFPDLSDHRKLASIMLHVVPPAMNAVIYGLQIKTVREKISILFSRK
>LOCXPOR56.269.HIT1.OR.2R.306.7tm_4.exons1.CM020203.1.Hippoglossus_hippoglossus
MENQSFRSNMLLLEGLKVSPASSVPAFVLLLLIYVFIMVSNVGLVLLISTERSLHQPMYLLFCNMSINDAFGATIIIPHVLRDIFISNSERYIRYVDCVVQAFCVHLYGSTSHTVLMIMAFDRYVAICNPLRYAAIMTNKMVVKLSVAAWGTALVLVAILLGLTVRLTRCRRVISNLFCDNASLFKLSCDSVFINQVYGLGYTVVLLGSSICSVTLTYLKIAAVCVRSKNKVLNSKALQTCTSHLTVYVLLLLSAFIIVILHRFPRLSDHRKVAAIVGEVALPALNAVIYGLQMKEVRQRVTNVFH
>LOCXPOR57.270.HIT1.OR.2R.310.7tm_4.exons1.CM020203.1.Hippoglossus_hippoglossus
MENFTLNSVTLQLEGLKVTQVSVYPVFFFFFLSYILIILANIGIVVLVFIDKNLHQPMYLLFCNLPVNDIVGNSIMLPRVLSDILVPPSERLISYYECVLQAFTTHMFGATSHTILMIMAFDRYVAICNPLRYAAIMTNKMVVKLTVSAWGVAFVLVGILLGLTIRLNRCRTMITNPFCDNASLFKLSCESVFINNVYGLTFTVVLLSASIGSIVLTYAKITVVCVTSKNQSLNSKALKTCSTHLFVYLIMFLCGTFIIILHRFPQYSDYRKLSAILFHVIPGSLNPVIYGVQSKEIRRFLSKLIQSRKV
>LOCXPOR58.271.HIT1.OR.2R.293.7tm_1.exons1.CM020203.1.Hippoglossus_hippoglossus
FLERVMMGTVTSVPCCIFFFINVTMLFTLRSKAVFRESSRYILLYNLLVADTMQMALSQLMYLLAVCRTRLSYPVCGLLIMLANFTNEISPLTLVVMSLERYVAVCQPLRHATIITITNTALAIIVVWAISSLNVLVRVLLLLDFPFENLDTLQMKDFCGTLVLFLGPMSDDYDKAYTCFVFVSATVVITCTYIGVMVAARSASTDKASARKARNTLLLHLVQLGLSLLSTIHNSVIGAISKIVTRPILLIILNTLYVFLIMLPRCLSSLIYGLRDKTIRPVFLYHLCCGLRL
>LOCXPOR58.273.HIT1.OR.2R.321.7tm_1.exons1.CM020203.1.Hippoglossus_hippoglossus
MLSANLSLNNVTAGAQYQGLLERLLFSSVTSVPCCIFFFINVTMLFTLRSKAVFRESSRYILLYNLLVADTMQMTLSQLMYLLAVCRTRLSYPVCGLLVMLVKLTNEVSPLTLVVMSLERYVAVCQPLRHATIITITNTALAIIVVWAISSLNVLVRVLLLLDFPFENLDTLQMKDFCSDIAMLIGLVSDDYDKAYTCFVFVSATVVITSTYIGVMVAARSASTDKASARKARNTLLLHLVQLGLSLSSTLYNPILTAVARSVQRLVFVRLQNVLYVCIFIFPRCLSSLIYGIRDKTIRPALMFYLCCRLKVLQVNTKVSA
>LOCXPOR59.274.HIT1.OR.2R.301.7tm_4.exons1.CM020203.1.Hippoglossus_hippoglossus
NFTLNSVTLQLEGLKVTQVSVYPVFFFFFLSYILIILANIGIVVLVFIDKNLHQPMYLLFCNLPVNDIVGNSIMLPRVLSDILVPPSERLISYYECVLQAFTTHMFGTTSHTILMIMAFDRYVAICNPLRYAAIMTNKMVVKLTVSAWGVAFVLVGILLGLTIRLNRCRTMIMNPYCDNASLFKLSCESVFINNVYGLTFTVVLLSASIGSIVLTYAKITVVCVTSKNQSLNSKALKTCSTHLMMYLIMLCSGMVTITLHRFPQYSDYRKLSAILFHVIPGSLNPVIYGVQSKEIRRFLSK
>LOCXPOR60.275.HIT1.OR.2R.318.7tm_4.exons1.CM020203.1.Hippoglossus_hippoglossus
SSTMSLLNDSAIIHPPGFYVIGFQTFPNISVYIIFLAFVYLVTVVFNVLLMCIVALDENLHTPKFLAVVNLAVIDVILNTSMIPSMIKTFLFKDNFVPFNLCLVQMFVHYTSVSLESYALAILAYDRLIAICFPLKQNILNTRPIMFCIVSLTWVYSAGLLSYSTSIMTRLSFCGSVRVFSYFCDYAPVFRLACNDYSLQWAAASASMMNLFGPLTFIFLSYISILVTVFKMKSVSSRMKALTTCIEHLILVGIYYVPIFSIYIVGLFIRSVDPDQRVLSLSLASCLPPCINPIVYSLKTKEIKTRIVALVWRVKINP
>LOCXPOR61.276.HIT1.OR.2R.318.7tm_4.exons1.CM020203.1.Hippoglossus_hippoglossus
SSTMSLLNDSAIIHPPGFYVIGFLTFPYISVYIIFLAFVYLVTVVFNVLLMCIVALDENLHTPKFLAVVNLAVIDVILNTSTIPSMIKTFLFKDNFVPFNLCLVQMFVHYFSASLESFALAILAYDRLIAICFPLKQNILNTRPIMFCIVSLTWVYCAGLLSYSTSIMTRLSFCGSVRVFSYFCDYAPVFRLACNDYSLQWAAASASMMNLLGPLTFIFLSYVSILVTVFKMKSVSSRMKALTTCIEHLILVLIFYAPIFSIYLIGLFIGSIDPDQRVLSLSLAACIPPCINPIVYSLKTKEIKTRIVALVWRVKINP
>LOCXPOR62.277.HIT1.OR.2R.322.7tm_4.exons1.CM020203.1.Hippoglossus_hippoglossus
MSFPRTVLNDSVIVHPPGFYIIGFLKIPSVSVYFIFLAFVYVVTVLFNSLVIYVIVSNRCLHTPKFLAVVNLAVIDLVLNTCTIPSMIKIFLMKDNFIPFNLCFVQMYVYYTCVSLESYALAILAYDRLIAICFPLRQNSFNTLRSMSCIVGLTWCVALGVTAFTTIIMTRLSFCRSVSVFSYFCDYAPVFRLACNDYTMHWSAASAMTFVSLGLPLIFIFLSYISILVTVFRMKSLGSRFKALATCVEHLILVTIFYIPLLVIFMIGFFLRVIEPDQRVLSLSLASCIPPCVNPIVYSLKTKEIKVRALALIRKHKISTLQ
>LOCXPOR65.278.HIT1.OR.2R.327.7tm_4.exons1.CM020203.1.Hippoglossus_hippoglossus
MSFPRTVLNDSVIVHPPGFYIIGFQMYPSISVYFIFLAFVYVVTVLFNSLVIYVIAFNHCLHTPKFLAVVNLAVIDVILSTCTIPSMIKIFLVKDNFIPFNLCLVQMFFYYAFGTLESCALAILAYDRLIAICFPLRHNSINTLQNMSSIVGLTWCFALGIIAFSVAIMNRLSFCNSVRVLSYFCDYAPVFRLACNDYTMHWSVASLLTSLLLVGPFTFILLSYLSILVTVLRMKSLDSRVKALATCVEHLILVAVFYIPLITIFTIGFYLRIIDTDQRVLSLSLASCLPPCVNPIVYSLKTKEIKTRALALVRIEFGADRFKSKSR
>LOCXPOR65.279.HIT1.OR.2R.327.7tm_4.exons1.CM020203.1.Hippoglossus_hippoglossus
MSFPRTVLNDSVIVHPPGFYIIGFQMYPSISVYFIFLAFVYVVTVLFNSLVIYVIAFNHCLHTPKFLAVVNLAVIDVILSTCTIPSMIKIFLVKDNFIPFNLCLVQMFFYYAFGTLESCALAILAYDRLIAICFPLRHNSINTLQNMSCIVGLTWCFALGIIAFSVAIMNRLSFCNSVRVLSYFCDYAPVFRLACNDYTMHWSVASLLTSLLLVGPFTFILLSYVSILVTVLRMKSLDSRVKALATCVEHLILVAVFYIPLITIFTIGFYLRIIDTDQRVLSLSLASCLPPCVNPIVYSLKTKEIKTRALALVRIEFGADRFKSKSR
>LOCXPOR65.280.HIT1.OR.2R.328.7tm_4.exons1.CM020203.1.Hippoglossus_hippoglossus
MSFPRTVLNDSVIVRPPGFYIIGFQMYPSISVYFIFLAFVYVVTVLFNSLVIYVIAFNHCLHTPKFLAVVNLAVIDVILNTCTIPSMIKIFLVKDNFIPFNLCLVQMFFYYAFGTLESCALAILAYDRLIAICFPLRHNSINTLQNMSCIVGLTWCFAVGITAFSVAIMNRLSFCNSVRVLSYFCDYAPVFRLACNDYTMHWSVASLFTYLLLVGPFTFILLSYLSILVTVLRMKSLDSRVKALATCVEHLILVAVFYIPLITIFTIGFYLRIIDTDQRVLSLSLASCLPPCVNPIVYSLKTKEIKTRALALVRKDKFGADRFKSKSR
>LOCXPOR66.281.HIT1.OR.2R.327.7tm_4.exons1.CM020203.1.Hippoglossus_hippoglossus
MGSEEKAAALLNATFVRPARFYLSGFSNIPHVKYYFVFLCFVYVFTVLGNGLLLSVICLAKSLHTPRYMIVFNLAVTDLCGSTALTPKLLDMFLLERRHIAYEACLSNMFFVLFFLAVQSWTLLTMAYDRCVAICFPLKYHSVVTGASIGAVLLSVWASLLGLVAFTVGVIDRLSFCGSVVVRSFFCDHAPVYKLACNDTYFSNIMAYVGFVGAIVLPLILIVLTYVWISVALSRIASAEERLKALRTCTSHLIIVAIFFLPILGSNIASVASSLHPNARIMNSSLTHTIPALLNPIIYSLKTEEVLISIKKLYKRNRLSNFTSSKI
>LOCXPOR67.282.HIT1.OR.2R.323.7tm_4.exons1.CM020203.1.Hippoglossus_hippoglossus
MNLFNSALRKNITFVHPAYFIISGFAGIPNIKLYYVFLFFVYIISVLGNTAVMAVICLDHNLRTPKHIAVFNLAFVDLFGNSALVPKVLDVFLFNHHHIPYNDCLTFMFFCYTCLSMQSFNLVALSYDRLIAIIFPLHYQVKVTHRFMLCLIASFWAFVIVAVLISVGLITRLSFCESVVVNSYFCDHGQIYRLSCNDHYPNYVLSCLYPVLIFWLPLVFILMSYMYISCTLAKVATAHQGLKAFKTCIGHLSLVAVYFIPLLITFTLMEKIHPNARIINLSLTSVFPPMLNPIVYVLQTQEIKESLKKLLNIKGKFKKITAM
>LOCXPOR69.284.HIT1.OR.2R.327.7tm_4.exons1.CM020203.1.Hippoglossus_hippoglossus
MEFFNSALGKNITFVRPAYFIISGFIGIPHVKYYYIFLCFVYIFSVLANTAVMAVICLDPNLRTPKYIIVFNLAFTDLFSNSALVPKVLDVFLFNHHHIPYNDCLTFLFFCYTCLSMQSLNLVALSYDRLIAISYPLQYRVQITHRFMFSVVASLWLSVVTVVLIVIGLLTRLSFCQSVVIRSYFCDHGQLYRLACNDITPNFIIAYLLPALILWFPLIFILCTYLSISYALSKVTTVQGRVKALKTCTAHLSLVAIYFIPIIVTFMFGRNIHPNARIINLSLSSVFPPMLNPIIYVLQTQEIKDSVRKLLKIRKKSGIKVKKVIIK
>LOCXPOR69.285.HIT1.OR.2R.327.7tm_4.exons1.CM020203.1.Hippoglossus_hippoglossus
MEFFNSALGKNITFVRPAYFIISGFIGIPHVKYYYIFLCFVFIFSVLANTAVMAVICLDPNLRTPKYIIVFNLAFTDLFSNSALVPKVLDVFLFNHHHIPYNDCLTFMFFCYTCLSMQSLNLVALSYDRLIAISYPLQYRVKITHRFMFSVVASSWLSVVTVILIATGLLTRLSFCQSVVIRSYFCDHGQLYRLACNDITPNFIIAYLLPALILWFPLIFILCTYLSISYALSKVTTVQGRVKALKTCTAHLSLVAIYFIPIIVTFMFGRNIHPNARIINLSLSSVFPPTLNPIIYVLQTQEIKDSVRKLLKIRKKSGIKVKKEIIK
>LOCXPOR70.286.HIT1.OR.2R.327.7tm_4.exons1.CM020203.1.Hippoglossus_hippoglossus
MEFFNSALGKNITFERPAYFIMSGFIGIPHVKYYYIFLCFVYIFSVLANTAVMAVICLDPNLRTPKYIIVFNLAFTDLFSNSALVPKVLDVFLFNHHHIPYNDCLTFLFFCYTCLSMQSLNLVALSYDRLIAISYPLQYRVKITHRFMFSVVASLWLSVVTVVLIATGLLTRLSFCQSVVIRSYFCDHGQLYRLACNDSTPSFIMSNLSLALILWFPLIFILCTYLSISYALSKVTTVQGRVKALKTCTAHLSLVAIYFIPILVTFMFGRNIPPNARIINLSLSSVFPPMLNPIIYVLQTQEIKESVRKLLKIRKKSGIKVKKVIIK
>LOCXPOR71.287.HIT1.OR.2R.327.7tm_4.exons1.CM020203.1.Hippoglossus_hippoglossus
MELFNSALGKNITFERPAYFIMSGFIGIPHVKYYYIFLCFVYIFSVLANTAVMAVICLDPNLRTPKYIIVFNLAFTDLFSNSALVPKVLDVFLFNHHHIPYNDCLTFLFFCYTCLSMQSLNLVALSYDRLIAISYPLQYRVKITHRFMFSVVASLWLFVVTVTLIATGLLTRLSFCQSVVIRSYFCDHGQLYRLACNDSTPSFIMSNLSLALILWFPLIFILCTYLSISYALSKVTTVQGRVKALKTCTAHLSLVAIYFIPIIVTFMFGKNIPPNARIINLSLSSVFPPTLNPIIYVLQTQEIKDSVRKLLKIRKKSGIKVKKVIIK
>LOCXPOR69.288.HIT1.OR.2R.327.7tm_4.exons1.CM020203.1.Hippoglossus_hippoglossus
MEFFNSALGKNITFVRPAYFIISGFIGIPHVKYYYIFLCFVYIFSVLANTAVMAVICLDPNLRTPKYIIVFNLAFTDLFSNSALVPKVLDVFLFNHHHIPYNDCLTFLFFCYTCLSMQSLNLVALSYDRLIAISYPLQYRVKITHRFMFSVVASSWLSVVTVILIVTGLLTRLSFCQSVVIRSYFCDHGQLYRLACNDITPNFIIAYLLPALILWFPLIFILCTYLSISYALSKVTTVQGRVKALKTCTAHLSLVAIYFIPILVIFTFGMNIHPNARIINLSLSSVFPPTLNPIIYVLQTQEIKESVRKLLKIRKKSGIKVKKVIIK
>LOCXPOR70.289.HIT1.OR.2R.327.7tm_4.exons1.CM020203.1.Hippoglossus_hippoglossus
MELFNSALGKNITFVRPAYFIISGFIGIPHVKYYYIFLCFVYIFSVLANTAVMAVICLDPNLRTPKYIIVFNLAFTDLFSNSALVPKVLDVFLFNHHHIPYNDCLTFLFFCYTCLSMQSLNLVALSYDRLIAISYPLQYRVKITHRFMFSVVASLWLSVVTVVLIVIGLLTRLSFCQSVVIRSYFCDHGQLYRLACNDITTSFIMSNLSLTLILWFPLIFILCTYLSISYALSKVTTVQGRVKALKTCTAHLSLVAIYFIPILVTFTFGRNIHPNARIINLSLSSVFPPTLNPIIYVLQTQEIKDSVRKLLKIRKKSGIKVKKVIIK
>LOCXPOR74.290.HIT1.OR.2R.327.7tm_4.exons1.CM020203.1.Hippoglossus_hippoglossus
MELFNLALGKNITFVRPAYFIISGFIGIPHVKYYYIFLCFVFIFSVLANTAVMAVICLDPNLRTPKYIIVFNLAFTDLFSSSALVPKVLDVFLFNHHHIPYNDCLTFLFFCYTCLSMQSLNLVALSYDRLIAISYPLQYRVKITHRLMLCVVASSWLSVVTVILIATGLLTRLSFCQSVVIRSYFCDHGQLYRLACNDITPSFIMSYLLPALILWFPLIFILCTYLSISYALSKVTTVQGRVKALKTCTAHLSLVAIYFIPIIVTFMFGRNIHPNARIINLCLSSVFPPTLNPIIYVLQTQEIKDSVRKLLKIRKKSGIKVKKEIIK
>LOCXPOR75.291.HIT1.OR.2R.304.7tm_4.exons1.CM020203.1.Hippoglossus_hippoglossus
MEFFNSALGKNITFVRPAYFIISGFIGIPHVKYYYIFLCFVYIFSVLANTAVMAVICLDPNLRTPKYIIVFNLAFTDLFSNSALVPKVLDVFLFNHHHIPYNDCLTFLFFCYTCLSMQSLNLVALSYDRLIAISYPLQYRVQITHRFMFSVVASLWLSVVTVVLIATGLLTRLSFCQSVVIRSYFCDHGQLYRLACIDITPSFIMSYLLPALILWFPLIFILCTYLSISYALSKVTTVQGRVKALKTCTAHLSLVAIYFIPILVTFMFGKNIPPNARIINLSLSFVFPPMLNPIIYVLQTQEIK
>LOCXPOR76.292.HIT1.OR.2R.327.7tm_4.exons1.CM020203.1.Hippoglossus_hippoglossus
MEFFNSALGKNITFVRPAYFIISGFIGIPHVKYYYIFLCFVYIFSVLANTAVMAVICLDPNLRNPKYIIVFNLAFTDLFSNSALVPKVLDVFLFNHHHIPYNDCLTFLFFCYTCLSMQSLNLVALSYDRLIAISYPLQYRVKITHRLMLCVVASLWLSVVTVVLIATGLLTRLSFCQSVVIRSYFCDHGQLYRLACNDITPNFIIAYLLPALILWFPLIFILCTYLSISYALSKVTTVQGRVKALKTCTAHLSLVAIYFIPILVIFMFGRNIPPNARIINLSLSSVFPPMLNPIIYVLQTQEIKESVRKLLKIRKKSGIKVKKVIIK
>LOCXPOR77.293.HIT1.OR.2R.308.7tm_4.exons1.CM020203.1.Hippoglossus_hippoglossus
MDNKTALTFTMNVYAVMENYKYWLFILFLLLYLTIIFLNLLLITVIHQNKELHQPMNVFPCILSINEIYGSTALLPTIMALLLSERHEITIKWCIAQVYFLHTYASAEFCILAVMGYDRYVAICNPLQYHSIISNSKIGKLALLAGMYPAVVFGGFYSLTIRLRFCGKVLPKMYCVNMELVKNSCSPAPYISILGLVLILFLVLPQILLIVFSYAQISRVCRTLSRESQRNALKTCLPHLLSLTNFTIASLFEIIQNRFNMSHIAIEARIFLSLYFIILPPLTNPVLYGLGTQMVRVKILKLFVRYKM
>LOCXPOR78.141.HIT1.OR.2R.301.7tm_4.exons1.CM020203.1.Hippoglossus_hippoglossus
MNNFSEVTSFLLSDYYGMKDLKPLYFCMFLILYITIIVENVALIWVVYREKHLHEPMYLLLCNLAVNGLYGGSALLPALLSIMLSHSYEISLSLCQTQIYAIHTFVIIEFTILAVMSYDRYVAICHPLPYHALMSQKLVKLIIFMWLFPMLAFLIVFIFTLQLRFCNRSIEKVYCANFLLVKLACTDTSVVNIIGLLSVGVYALPQLIMIFYSYAHILRICALSFGKSGFKALKTCTPHLLAITNFSIGCFFEIAQSRFNIRNLPYGVKLFLSLYFLIFPPILNPAIYGLGIQSIRVQLFK
>LOCXPOR79.142.HIT1.OR.2R.305.7tm_1.exons1.CM020207.1.Hippoglossus_hippoglossus
DYTCVRFYVSTVSFSVLLFFNLLINWTILREERLRTRVRFVLVFQLLVSALLHLGMSSVFYSQLHLDARPGRTACLLMVTVLISSASCILLTLTVMALDRYCAVCHPMRYTDTCTAGHWPWLLGALTWMVALVIPLSLLLQPSREDNHQGKCGTEQLRRGGLQKVLFIGLCTMLILYSYVRILVEGRRLGVLNRRNRAGCRTIALHGTQLAVYILPSFVSFVLTTLHKHDLIRTQTREMSAVVTFAFFSLAQCVAPIVYGLRKEELLEKLSYRFPCCSRYLKSVLGWTVRGSWLPPHHRARYDPY
>LOCXPOR80.143.HIT1.OR.2R.311.7tm_4.exons1.CM020210.1.Hippoglossus_hippoglossus
MTSNASSLAAVTSLTLDGVAQLSEHRWIFFFVFFALYVFVLVSDVLVIYVICSQRSLHRPMFVFVAAVLLNSLAGSAAIYPRLLSDLASGLRQVEVAGPVCISQAYVMTSLGSSSFMLLAAMSLDRYVSICRPLRYAALMSRAALAALLLLCFLLPAALVGGAALQAARLPLCRTRLRRLYCDVYSFVSLSCGGGAARLLQVYGLLCSAATVLVPVIFVLVTYGRILFICLRDSRTISSKALQTCVPHLLVLVNYSVSAGVELLQRRLHGGSEPAASILSSVLVIIVPTVCNPLVYGLKVKQILTHLKRLL
>LOCXPOR81.144.HIT1.OR.2R.308.7tm_4.exons1.CM020210.1.Hippoglossus_hippoglossus
MDDEVNVTYITFDGHVEVQKYRYVYFVVMFAMYIIIICWNSTIVYLIVIHENLHEPMYIFIAALLINSILSSTTTYPKLLIDFLSEKQITTFPRCLFQSAVYYTLATSEFLLLSAMAYDRYVSICKPLQYPTIMRKTTVKVFLFTAWFVPVCELGITVVLYVNVKICHDSLKGLFCNTSIFTLQCVPSAALSIYGVFLLLNICLLPMLFILFTYIRILIITYRSFKTIRRKALRTCLPHLLVLINLSCFTAYDVIVVRLESDIPKLARFILTLQIMVYHPLLNPFIYGLKMKEISKHLKHLLFQVESH
>LOCXPOR82.145.HIT1.OR.2R.308.7tm_4.exons1.CM020210.1.Hippoglossus_hippoglossus
MDDEVNVTYITFDGHVEVQKYRYVYFVVMFAMYIIIICWNSTIVYLIVIHENLHEPMYIFIAALLINSILSSTTTYPKLLIDFLSEKQITTFPRCLFQSAVYYTLATSEFLLLSAMAYDRYVSICKPLQYPTIMRKTTVKVFLFTAWFVPVCELGITVVLYVNVKICHDSLKGLFCNTSIFTLQCVPSAALSIYGVFLLLNICLLPMLFILFTYIRILIITYRSFKTIRRKALRTCLPHLLVLINLSCFTAYDVIVVRLESDIPKLTRFILTLQIMVYHPLLNPFIYGLKMKEISKHLKHLLFQVESH
>LOCXPOR83.146.HIT1.OR.2R.308.7tm_4.exons1.CM020210.1.Hippoglossus_hippoglossus
MDDEVNVTYITFDGHVEVQKYRYVYFVVMFAIYIIIIFWNSTIVYLIVIHENLHEPMYIFIAALLINSILSSTTTYPKLLIDFLSEKQITTFPRCLFQSAVYYTLASSEFLLLSAMAYDRYVSICKPLQYPTIMRKTTVKVFLFTAWFVPVCELGITVVLYVNVKICHDSLKGLFCNTSIFTLQCVPSTALSIYGVFLLLNICLLPMLFILFTYIRILIITYRSFKTIRRKALRTCLPHLLVLINLSCFTAYDVIVVRLESDIPKLARFILTLQIMVYHPLLNPFIYGLKMKEISKHLKHLLFQVESH
>LOCXPOR88.147.HIT1.OR.2R.309.7tm_4.exons1.CM020210.1.Hippoglossus_hippoglossus
MENVSVIKIFYLSGLSEPKNNRFVLFSLTLVCYCVILLVNITLIVTIILDKNLHEPMYILLCAFCMNGLYGSIGFFPKFLWDLLSPVHVISYSGCLVQALVLYSFACIDLSFLAVMAYDRYVAICRPLQYHSIMSKQRLIKLLCFSWFTPFCINGINIFLTSRLKLCSPYIASLFCVNWIIVTLACFPAETMVNNIVAYITILIYVFHGVFIVWSYIYLIRTCVNSVENRAKFMQTCVPHLLSLITFAFTLLFDIMNIRYGSKKLPQSLKNFISMEILVIPPLMNPLIYGFKLTKIRNRFLGYMNFRIK
>LOCXPOR88.148.HIT1.OR.2R.309.7tm_4.exons1.CM020210.1.Hippoglossus_hippoglossus
MENVSVIKIFYLSGLSEPKNNRFVLFSLTLLCYCVILLVNITLIVTIILDKNLHEPMYILLCAFCMNGLYGTTGFFPKFLWDLLSPVHVISYSGCFLQGLVIHSFACIDLSFLAAMAYDRYVAICRPLQYHTIMSKQRLMKLVCFSWFTPFCIIGTNICITSRLKLCSPYIASLFCVNWLIVALACFPAETMVNNIVAYITILIYVFHGVFIVWSYIYLIRTCVNSVENRAKFMQTCVPHLLSLITFIFTVLFDIMNIRYGSKKLPQSLKNFISMEILVIPPLMNPLIYGFKLTKIRNRFLGYMNFRIK
>LOCXPOR88.149.HIT1.OR.2R.309.7tm_4.exons1.CM020210.1.Hippoglossus_hippoglossus
MENVSVIKIFYLSGLSEPKNNRFVLFSLTLVCYCVILLVNITLIVTIILDKNLHEPMYILLCAFCMNGLYGSIGFFPKFLWDLLSPVHVISYSGCLVQALVLYSFACIDLSFLAVMAYDRYVAICRPLQYHSIMSKQRLIKLLCFSWFTPFCINGINIFLTSRLKLCSPYIASLFCVNWIIVTLACFPAETMVNNIVAYITILIYVFHGVFIVWSYIYLIRTCVNSVENRAKFMQTCVPHLLSLITFAFTLLFDIMNIRYGSKKLPQSLKNFISMEILVIPPLMNPLIYGFKLTKIRNRFLGYMNFRIK
>LOCXPOR87.150.HIT1.OR.2R.309.7tm_4.exons1.CM020210.1.Hippoglossus_hippoglossus
MENVSVIKIFYLSGLTEPKNNRFVLFSLTLVCYCVILLVNISLIVTIILDKNLHEPMYILLCAFCMNGLYGSTGFFPKFLWDLLSPVHVISYSGCLFQAQVLYSFAGIDLSFLAVMAYDRYVAICRPLQYHTIMSKLRLMKLMCFSWFTPFCIIGTNICLTSRLKLCSPYIASLFCVNWLIVALACFPAETMVNNIVAYITIVIYVFHGVFIVWSYIYLIRTCVNSVENRAKFMQTCVPHLLSLITFLFTLLFDIMNIRYGSKKLPQSLKNFIAMEILVIPPLMNPLIYGFKLTKIRNRFLGYMTFRMK
>LOCXPOR88.155.HIT1.OR.2R.309.7tm_4.exons1.CM020210.1.Hippoglossus_hippoglossus
MENVSVIKIFYLSGLTEPKNNRFVLFSLTLVCYCVILLVNISLIVTIILDKNLHEPMYILLCAFCLNGLYGSTGFFPKFLWDLLSPVHVISYSGCLVQALVLYSFACSDLSFLAVMAYDRYVAICRPLQYHTIMSKQRLIKLVCFSWLTPFCIIGTNICITSRLKLCSPYIASLFCVNWLIVALACFPAETMVNNIVAYITILIYVFHGVFIVWSYIYLIRTCVNSVENRAKFMQTCVPHLLSLITFIFTVLFDIMNIRYGSKKLPQSLKNFISMEILVIPPLMNPLIYGFKLTKIRNRFLGYMNFRIK
>LOCXPOR88.156.HIT1.OR.2R.309.7tm_4.exons1.CM020210.1.Hippoglossus_hippoglossus
MENVSVIKIFYLSGLGEPKNNRFVLFSLTLLCYCVILLANITLIVTIILDKNLHEPMYILLCAFCMNGLYGSTGFFPKFLWDLLSPVHVISYSGCLVQALVLYSFACSDLSFLAVMAYDRYVAICRPLQYHTIMSKQRLMKLVCFSWFTPFCIIGTNICLTSRLKLCSPYIASLFCVNWLIVTLACFPAETMVNNIVAYITILIYVFHGVFIVWSYIYLIRTCVNSVENRAKFMQTCVPHLLSLITFLFTLLFDIMNIRYGSKKLPQSLKNFISMEILVIPPLMNPLIYGFKLTKIRNRFLGYMNFRIK
>LOCXPOR90.157.HIT1.OR.2R.307.7tm_4.exons1.CM020210.1.Hippoglossus_hippoglossus
MDNVSVIKVFYLSGLSETMNYRSVLFSLTLLCYCVILLVNITLIVTIILDKNLHEPMYILLCAFCMNGLYGSIGFFPKFLWDLLSPVHVISYSGCFLQVQVLYSFAGSDLSILAVMAYDRYVAICRPLQYHTIMSKKNIIKLVCFSWFTPFCLMVINICLTSRLKLCSRYIARLFCVNWIIVTLACFPAETMVNSIFAYITIIVYVSHGVFIVWSYVKLIRTCVNSVEKRAKFMQTCVPHLLSLITLLLTLFFDFMNLRFGSKYLPQHLKNFAEIEFLVIPPVMNPLIYGFKLTKIRKRFLNVFTFK
>LOCXPOR91.159.HIT1.OR.2R.300.7tm_4.exons1.CM020210.1.Hippoglossus_hippoglossus
MDNVSVIKMFYLSGLSETMNYRSVLFSLTLLCYCVILLVNITLIVTIILDKNLHEPMYILLCAFCMNGLYGSTGFFPKFLWDLLSPVHVISYSGCLVQVHVLYSFVGSDLSSLAVMAYDRYVAICRPLQYHTIMSKQRLMKLVCFSWFTPFCIMAINICLTSRLKLCSPYIARLFCVNWIIVALACFPAETMVNNLAAYITIIFYVFHGVFIVWSYIYLIRTCVNSIENRAKFMQTCVPHLFSLITFIFTILFDLMNIRFGSKKLPQPFKNFIAIEFLVIPPLMNPLIYGFKLTKIRNRL
>LOCXPOR92.160.HIT1.OR.2R.309.7tm_4.exons1.CM020210.1.Hippoglossus_hippoglossus
MANVSVITILYLSGLNDKMNNRSVLFSLTLLCYCVILLVNITLIVTIILDKNLHEPMYILLCAFCMNGLYGTTGFFPKFLWDLLSPVHVISYSGCLLQAQVLYSFAFSDLSFLAVMAYDRYVAICRPLQYHSILSRQRIMKLVCFSWFTPFCIIAANICLTSRLKLCSPYIARLFCVNWLIVVLACFPAETMINSIFAYITILIYVFHGVFIVWSYIYLIRTCVNSIENRAKFMQTCVPHLFSLITFLFTILFDIMNIRFDLKKLPQPFKNFVAIEFLVIPPLMNPLIYGFKLTKIRNRLREVVTIKNK
>LOCXPOR93.161.HIT1.OR.2R.310.7tm_4.exons1.CM020210.1.Hippoglossus_hippoglossus
MENASVVTLLTLTGLDFTLEYKITLFLLTLLWYFIILLGNISIIVAIVVDKNLHEPMYIFLCNLCINALYGTLGFYPKFLLDLLSSHVISYAGCMLQGFVIHSSICCDFSILALMAYDRYLAICQPLTYHSFMTKQRVTVFVFFSWLIPLYCMFMNTATLLGSSLCGSHVKKIYCVNWMIFTLTCSPPAANIGVTYFNVLFYLAHFFFIIWTYVYLIRTCLRSTESWGRFMQTCFPHVISLATFCISVLLDILYMRYGSPNLSQDLSNFMAMEFLLIPPAVNPFVYGFKLTKIRNKFVNLVYIKRKVSNC
>LOCXPOR94.163.HIT1.OR.2R.303.7tm_4.exons1.CM020210.1.Hippoglossus_hippoglossus
MENYTNPPYFNLTMFVNLGSYRYPTFVLCFLLYAFIVSANLVIILAISQEKKLHEPMYIFIMCLSINSMYGSAGFFLRFLRDLLSDTHLILRSACFTQVYIIYSYASYELTILGIMAYDRYVAVCQPLHYHNKITLKVVSKLIVVAWVFPSISAAVCVFLSSRLPLCGNKIPKVFCANWPVVKLSCVATLINNLVGMFVTSSTVFLPLAFVLFTYVKIFLVCRKRSSKFKTKVVQSCVPHIVTFVNYSITVFCDISLSRINVEELNRFLGVILSLEFVVIPPILNPLVYGLKLPEIRKTISRM
>LOCXPOR95.165.HIT1.OR.2R.303.7tm_4.exons1.CM020210.1.Hippoglossus_hippoglossus
MENYTNPPYFNLTMFVNLGSYRYPTFVLCFLLYAFIVSANLVIILAISQEKKLHEPMYIFIMCLSINSMYGSAGFFLRFLRDLLSDTHLISRSACFTQVYIIYSYASYELTILGIMAYDRYVAVCQPLHYHNKMTLKVVSKLIVVAWIYPSISIAVCFYLSSMLPLCGNKIPKVFCANWPVVKLSCIATLINNLVGMFVTSSTVFLPLAFVLFTYVKIFLVCRKRSSKFKTKVVQSCVPHVVTFVSYSITLFCDVALSRINVEELNRFLGVILSLEFVVIPPILNPLVYGLKLPEIRKTISRM
>LOCXPOR96.167.HIT1.OR.2R.303.7tm_4.exons1.CM020210.1.Hippoglossus_hippoglossus
MENYTNPPYFNLTMFVNLGSYRYPTFVLCFLLYAFIVSANLVIILAISQEKKLHEPMYIFIMCLSINSMYGSAGFFLRFLRDLLSDTHLISRSACFTQVYIIYSYASYELTILGIMAYDRYVAVCQPLHYHNKMTLKVVSKLIVVAWVFPSISVAVCVYLSSMLPLCGNKIPKVFCANWPVVKLSCVATLINNLVGMLLTSSTVFLPLAFVLFTYVKIFLVCRKRSLKFKGKVVQSCVPHIVTFVSYSITVFCDISLSRINVEELNRFLGVILSLEFVVIPPILNPLVYGLKLPEIRKTISRM
>LOCXPOR97.172.HIT1.OR.2R.303.7tm_4.exons1.CM020210.1.Hippoglossus_hippoglossus
MENYTNPPYFNLTMFVNLGSYRYPTFVLCFLLYAFIVSANLVIILAISQEKKLHEPMYIFIMCLSINSMYGSAGFFLRFLRDLLSDTHLISRSACFTQVYIIYSYASYELTILGIMAYDRYVAVCQPLHYHNKMTLKVVSKLIVLAWIYPSISVAVCLYLSSRLPLCGNKIPKVFCANWPVVKLSCVATLINNLVGMLLTSSAVFLPLAFVLFTYVKIFLVCRKRSLKFKGKVVQSCVPHIVTFVSYSITVFCDVALSRINVEELNRFLGVILSLEFVVIPPILNPLVYGLKLPEIRKTISRM
>LOCXPOR98.174.HIT1.OR.2R.303.7tm_4.exons1.CM020210.1.Hippoglossus_hippoglossus
MENYTNPPYFNLTMFVNLGSYRYPTFVLSFLLYAFIVSANLVIILAISQEKKLHEPMYIFIMCLSINSMYGSAGFFLRFLRDLLSDTHLISRSACFTQVYIIYSYASYELNILSIMAYDRYVAVCQPLHYHNKMTLKVVSKLTVVAWIYPSISVAVCLYLSSRLPLCGNKIPKVFCANWPIVKLSCVATLINNLVGMLLTLSTVFLPLAFVLFTYVKIFLVCRKRSSKFKGKVVQSCVPHIVTFVSYSITFFCDISLSRINVEELNRFLGVILSLEFVVIPPILNPLVYGLKLPEIRKTISRM
>LOCXPOR99.175.HIT1.OR.2R.309.7tm_4.exons1.CM020210.1.Hippoglossus_hippoglossus
MENVSIVRNFILVGFNESFSYRITLFSLTLLYYCMILFFNISLIAIIILDEDLHEPMYILLCSFCFNGLYGTTGFYPKFLLDLLSPVQEISYAGCLLQAFVMYSFACCELSNLAVMAYDRYLAICRPLHYHSLMSKRRLSQLVCFSWLTPFCVFSINVGLTSRLKLCGTNLQKLFCVNWVIVKLACSEADTFSNEAVASFIILIYCFHGVFIIWTYMHLIRTCVRSKDDSRKFMQTCLPHLISMITFLVVIVFDLMYMRFGSTDLPQGLQNFIAIEFLLIPPLMNPLIYGFKLTKIRNRILLLIHGGRK
>LOCXPOR100.177.HIT1.OR.2R.309.7tm_4.exons1.CM020210.1.Hippoglossus_hippoglossus
MENVSIVRNFILVGFNESFSYRITLFSLTLLYYCMILFFNISLIAIIILDENLHEPMYILLCSFCFNGLYGTTGFYPKFLLDLLSPVQEISYAGCLLQALVMYSFACCELSILAVMAYDRYLAICRPLHYHSLMSKRRLSQLVCFSWLTPFCIFSINVGLTSRLKLCGTNLQKLFCVNWVIVKLACSEADTFSNEAVSYIIILIYCFHGFFIIWTYMHLIRTCVRSKDDSRKFMQTCVPHLISMITFLVVIVFDLMYMRFGSTDLPQGLQNFIAIEFLLIPPLMNPLIYGFKLTKIRNRILLLIHGGRK
>LOCXPOR101.179.HIT1.OR.2R.309.7tm_4.exons1.CM020210.1.Hippoglossus_hippoglossus
MENVSIIRNFILVGFNESFSYRITLFSLTLLYYCMILFFNISLIAIIILDEDLHEPMYILLCSFCFNGLYGTTGFYPKFLLDLLSPVQEISYAGCLLQALVMYSFACCEMSILAVMAYDRYLAICRPLHYHSLMSKRRLSQLVCFSWLTPFCIFSINVGLTSRLKLCGTNLQKLFCVNWVIVKLACSEADTFSNEAVSYIIILIYFFHGVFIIWTYMHLIRTCVRSKDDSRKFMQTCLPHFISMITFIVVIVFDLMYMRFGSTDLPQGLQNFIAIEFLLIPPLMNPLIYGFKLTKIRNRILLLIHGGRK
>LOCXPOR102.180.HIT1.OR.2R.309.7tm_4.exons1.CM020210.1.Hippoglossus_hippoglossus
MDNVSVVRVFTLSGINETMNYKLAIFSITLLYYCMILFFNISLIAIIISDENLHEPMYILLCSFCFNGLYGTTGFYPKFLLDLLSPVQEISYAGCLLQAFVMYSFACCEMSNLAVMAYDRYLAICRPLHYHSLMSKRRLSQLVCFSWLTPFCIFSISVILTSRLRLCGSKIPKLFCVNWVIYKLACSEADTLSNNILSYATIIIYVCHGFFVVWTYMHLITNSVKSKDGRVKFMQTCVPHLISMITFLVVIVFDVMYMRFGSTDLPQGLQNFIAIEFLLIPPLMNPLIYGFKLTKIRNRILLLIHGGRK
>LOCXPOR103.182.HIT1.OR.2R.303.7tm_4.exons1.CM020210.1.Hippoglossus_hippoglossus
MENVSIVRNFILVGFNESFSYRITLFSLTLLYYCMILFFNISLIAIIILDENLHEPMYILLCSFCFNGLYGTTGFYPKFLLDLLSPAPEISYAGCLLQAFVMYSFACCELSILAVMAYDRYLAICRPLHYHSLMSKRRLSQLVCFSWLTPFCIFSINVGLTSRLKLCGNNLQKLFCVNWVIVKLACSEADTFSNQAIAYCIILIYCFHGFFIIWSYMHLIRTCVRSKDDSRKFMQTCVPHLTSLLTFAVTTTFDLMFMRFGFTGLPQDLQNFISLEFLLISPFVNPLIYGFKLNKIRNRILRL
>LOCXPOR104.183.HIT1.OR.2R.309.7tm_4.exons1.CM020210.1.Hippoglossus_hippoglossus
TFIMMDNVSVVSMFTLSGLSGTAHYRVTLFILTLLCYCVIWLVNVTIIVTIIMDKNLHEPMYIFLCNLCINGLYGTAGFYPKFLSDLLSPSHVISYSGCLLQGFVLHSSVCADFSILLLMAYDRYVAICQPLIYHSVMTKGKIGMFVFFAWLVPHYLVLVSTITTAITKICGSHIPKIYCINYLVNRLACTPPLASVIVPAFNYTVCLLHVAFIFWSYMYVIRNCLHSGENRSKFMQTCLPHLLCLNTFVISMLFDLMYVRFGTSTIPQGVKNFMAIEFLIVPPILNPLIYGLKLKQIRHRIVQVFLRK
>LOCXPOR105.184.HIT1.OR.2R.309.7tm_4.exons1.CM020210.1.Hippoglossus_hippoglossus
TFIMMDNVSVVSMFTLSGLSGTAHYRVTLFILTLLCYCVIWLVNVTIIVTIIMDKNLHEPMYIFLCNLCINGLYGTAGFYPKFLSDLLSPSHVISYSGCLLQGFVLHSSVCADFSILLLMAYDRYVAICQPLIYHSVMTKGKIGMFVFFAWLVPHYLVLVGTITTAITKICGSHIPKIYCINYLVNRLACTPPLASVIVPAFNYTVCLLHVAFIFWSYMYVIRNCLHSGENRSKFMQTCLPHLLCLNTFVISMLFDLMYVRFGTSTIPQGVKNFMAIEFLIVPPILNPLIYGLKLTQIRNRIVQVFLRK
>LOCXPOR105.186.HIT1.OR.2R.307.7tm_4.exons1.CM020210.1.Hippoglossus_hippoglossus
IMMNNVSVVSMFTLSGLSGTAHYRVTLFILTLLCYCVIWLVNVTIIVTIIVDKNLHEPMYIFLCNLCINGLYGTAGFYPKFLSDLLSPSHVISYSGCLLQGFVLHSSVCADFSILLLMAYDRYVAICQPLIYHSVMTKGKIGMFVFFAWLVPHYLVLVGTITTAITKICGSHIPKIYCINYLVNRLACTPPLASVIVPAFNYTVCLLHVAFIFWSYMYVIRNCLHSGENRSKFMQTCLPHLLCLNTFVISMLFDLMYVRFGTSTIPQGVKNFMAIEFLIVPPILNPLIYGLKLTQIRNRIVQVFFKE
>LOCXPOR107.188.HIT1.OR.2R.304.7tm_4.exons1.CM020210.1.Hippoglossus_hippoglossus
MENGTDSFYFRFTMFVNIGSYYYVAFVFSLLLYSFIVSANLVIILVISRKRSLHQPMYMFIALLSVNSLYGSTGFFPRFLMDLVSDSHLISRPACFIQTYVIYTYGCCEMTILGIMAYDRYVAVCQPLHYHRQMTSRTVFNLLVIAWFFPNLFLTVIISLSTKLPLCGNEIQRVYCANWNVVKLSCVPTSVNNAVGMLLTISIVFLPLLFVLFTYLRIVVVCWNKSAEFKGKVLQSCLPHIVSFVIYSIAGFCDIALSRYDPDELNPFVAVILSLEFVVIPPVLNPLVYGLKLPEIRRHIIRMI
>LOCXPOR108.190.HIT1.OR.2R.304.7tm_4.exons1.CM020210.1.Hippoglossus_hippoglossus
MENGTDSFYFKFTMFVNIGSYYYVAFVFSLLLYSFIVSANLVIILVISRKRSLHQPMYMFIALLSVNSLYGSTGFFPRFLMDLVSDSHLISRPACFIQTYVIYTYAGYEMTILGIMAYDRFVAVCQPLHYHRQMTSRTVFNLLVIAWFFPNFFMTAVISLSTKLPLCGNEIQKVYCANWNVVKLSCVPTSVNNAVGMLLTISIVFLPLLFVLFTYLRIVVVCWKKSAEFKGKVLQSCLPHIVSFVIYSIAGFCDIALSRYDPDELNPFVAVILSLEFVVIPPVLNPLVYGLKLPEIKRHIIRMI
>LOCXPOR109.192.HIT1.OR.2R.304.7tm_4.exons1.CM020210.1.Hippoglossus_hippoglossus
MENGTDSFYFKFTMFVNIGSYYYVAFVFSLLLYSFIVSANLVIILVISRKRSLHQPMYMFIALLSVNSLYGSTGFFPRFLMDLVSDSHLISRPACFTQIYVIYTYACYEMSILGIMAYDRYVAVCQPLHYHRQMSSKTVFILIVIAWFFPTFVPTVVISLSAKLPLCGNEIQRVYCANWNVVKLSCVPTSVNNAVGMLLSIGIVFLPLFFVLYTYLRIVVVCWKKSAEFKGKVLQSCLPHIVSFVIYSIAGFCDIALSRYDPDELNPFVAVILSLEFVVIPPVLNPLVYGLKLPEIRRHIIRMI
>LOCXPOR110.194.HIT1.OR.2R.315.7tm_4.exons1.CM020210.1.Hippoglossus_hippoglossus
MINPAGIVVFSLSGFNATVNYRATLFSLTLLSYCAILMVNVSLILIIALDRNLHEPMYICLCSLCINGIYGTTCFYPKFAFDLLSDIQVISYAGCLLQIFVIYSFAKNDFSILALMAYDRYVAICLPLKYHYYMSVRRTALLVCVSWLIPLSCDIMIVAMSSTLRLCGSHIQKLYCENWAIVKLACSSTSSNDIVGLIVISVYIGHVLFILNSYVQVVRSALKSKESVRKFTQTCVPHLLCLLNVTAALLFDTMYSRYGSSSVPQSLKNFMAIQFLMIPPLLNPIIYGLILTKVRKRFISLCMMAGQRLKLRLKV
>LOCXPOR111.196.HIT1.OR.2R.308.7tm_4.exons1.CM020210.1.Hippoglossus_hippoglossus
FVLAMYGDTGKLKYLYFTLAMVFYISVIVANSVLIFIIYIDKNLHEPMYLFLCSLFVNEIYGSTSLLPCFMVHILSDTHEISASFCFLQIFNIHTYGTIEFGTLTIMAHDRYVCICKPLHYNSIITKRKVQIVICFIWIFCFVEIGALLSFTIRLNFCGTVINKVFCVHHLVVDLSCSPDRTVSLVHDVVFGLIVTVAGPVSYISYSYVNIFSVCLKGSKETRMKALETCTPHFVSLISFVFACFYSLISQRFDPSSVPYPLCVFLSTYAMIIQPLLNPVIYGLKLSKIKHACKNLLTLKTSQLYIFP
>LOCXPTAAR1.17.HIT1.TAAR.2R.330.7tm_1.exons1.CM020190.1.Hippoglossus_hippoglossus
MDGLEAAELCYPQLLNSSCRGFPRPRTEALLLYALLSSITVLTIALNLLVIISISHFRQLHTPTNLLLLSLAVSDLLVGLLVMPVEMVRFIESCWLLGEVMCALSYIIGFTLTSASVGNMVLISIDRYVAICHPLHYNNKITRSRIEVCVCLCWACSLLYSGLILKDHLRQPDRYSSCYGECVVVINFVSGAVDLVFTFIGPCSSIIVLYMRVFVVAVSQARALRSHITAVAGASVPVRAKRSERKAARTLGVVILVFLMTFCPYYYPSLVGEDTSNSALAWPIVSWLLYFNSCLNPLIYAFFYPWFRKSIKIIVTLKILKQQSSQASVL
>LOCXPTAAR1.17.HIT1.TAAR.2R.290.7tm_1.exons1.CM020190.1.Hippoglossus_hippoglossus
GWSGGCRALLPSAPQLLLQGISSSSHGGPPPLRAALLHYRAHDSPQPAGHHLHLSLPPAPHPHQPAPALPGRLRPPRGAAGDAGGDGEIHRKLLAAGRGHVRPVLHHRLHSHLGLCGEHGAHLHRPLRGHLSPSALQQQNHSQQNRGVCVSVLGLLAPLQRADPEGPPQAARQIQLLLRGVCGGDQLCLRCGRPGVHVHWPVLEHHRTVHESVCCGGVSGSRLAVSYYSCCRCFSAGQGKEVREESSQDSGCGHTGVFDDLLSVLLPVSCGRGHLKQCVSLAHRVLAPVF
>LOCXPTAAR2.30.HIT1.TAAR.2R.329.7tm_1.exons1.CM020191.1.Hippoglossus_hippoglossus
MEDAGAPPLCFPSLNSSCRRLLLRPRSETALLYTLLASVSLLTVTLNLLVIISISHFRQLHTPTNSLLLSLAVSDLVVGLLAMPIEGLRHMETCWLLGGLMCALTPYLSYCLLSASLGNMVLISIDRYLAICDPLLYSSKITLNRVKVFICLCWASSLLYNGLILMDHLAWPDRYSSCHGECVVVISFISGIVDLFVTFVGPCTLMVVLYIRVFVVAISQVRLIQSHAAATNARSRLTARISERKAAKTLGIVIAVFLMCFCPYYYPSLAGQDTSNSLSYFAILSWVMLMNSCMNPLIYALFYPWFRKSIKLIITLKILQPRSKEVKIL
>LOCXPTAAR3.31.HIT1.TAAR.2R.324.7tm_1.exons1.CM020191.1.Hippoglossus_hippoglossus
MEDAGAPPLCFPSLNSSCRRLLRPRHETALLYTLLASVSLLTVTLNLLVIISISHFRQLHTPTNSLLLSLAVSDLVVGLLAMPIEGLRHMETCWLLGRLMCALTPYLSYCLLSASLGNMVLISIDRYLAICDPLLYSSKITLNRVKVFICLCWACSLLYNGLVLMGHLAWPDRYNSCHGECVVVINHISGTLDLFFSFIGPCTVMVVLYMRVFVVAVSQVRVIRLQTVTVTPTAKKSERKAATTLGIVIAVFLMCFCPYYYPALAGEDTSTSLSYYAVLSWIMLINSCVNPLIYALFYPWFRKAIKLIFTLRILQAQSRELKVL
>LOCXPTAAR4.33.HIT1.TAAR.2R.329.7tm_1.exons3.CM020210.1.Hippoglossus_hippoglossus
LKMEDGAQLCFPLHTNTSCRRPTSTWPEAVLVHVVPYSVSVLTVALNLLEHLSHAPTLQLHTPTNILLLSLAVSDLLVGLLLMPVQILRKESCWFLGDLVCSLCIYVSLIVTSASVGDMVLISVDRYVAICDPLRYGTRVTEGRVKVCVCACWLGSVFYNSLYVKDDLMRPGRLNSCYGECLIVIGYVAGAVDLVLTFVVPITVIVVLYTRVFVVAVSQARAMRCHVTGVTLQLSATVISRRSELKAARTLGVLVLVFLFCFCPYYGVSLAGEHLLNSSSGSFVIYLFCFNSCLNPLIYALFYPWFRKAVTLIVNLQILQPGSCQANVL
>LOCXPTAAR5.34.HIT1.TAAR.2R.326.7tm_1.exons2.CM020210.1.Hippoglossus_hippoglossus
MQTLQEAQLCFPLLLNSSCKKLVLPQPVRTISFLLLSSMSLLTVTLNLLVIISISHFRQLHTPTNLLLLSLAVSDFLIGFRMSFQTVLLDSCWLLGDHICAVFIILDYIITSASIGNMVLISIDRYVAICDPMHYPIKFTQRRVKVHVCWCWAASALIQIVLLRDNLIDPGSSHSCSGECALVQDQVSGLVDLLLSFIGPVSIIIVLHVRVFLVVVAQARAMRSQITAVALVKVRVKKSEIKAARTLGVVIVVFLICLCPYFCASLTGQGQSVNVISDTFLICLFYLNSCLNPMIIAFFYPWFRKSMKLIVTLQILKSGSSDSKLV
>LOCXPTAAR6.37.HIT1.TAAR.2R.334.7tm_1.exons2.CM020210.1.Hippoglossus_hippoglossus
METPGGAVLCFPRLNNSCRKPSHPYTEAMLIYVLLSSISIITVALNLLVIISISHFRQIRSSHTQLHTPTNLLLLSLAISDLFVGVLLMPVEIFYVEKCWFLGDIVCTLYYVLDYMITSASVANMVLISFDRYIAICDPLHYPARVTKRRAQVCVCFCWVSSVFYRILLLNDHLRQPGRSNSCSGECVVVISYIEGVIDLVFTFIIPIAVIIVLYLRVFVAALAQARAIRSHVVATQRSGTVTVKKAEMKAARTLGIVVFVFLICFCPYYFPTLAGEDTSVDASSAAVEIWLTHFNSCLNPVIYAFFYPWFRKCIKLILTLKILKPGSRDIKLL
>LOCXPTAAR7.41.HIT1.TAAR.2R.316.7tm_1.exons3.CM020210.1.Hippoglossus_hippoglossus
EEAELCFPRINSSCRRTLLPHSELIFSVLSCITLLTVALNLLMLIFSHFRQLHTTTNLLLLSLAVADFCVGVLQMPALLLHNQGCWYLGDLMCGAHYFIGFIVISVSVGSMVLISVDRYIAICEPMFYTSKVTLRRVKLSVCLCWMFSTVHSSWILRDFLKEPGRFNSCYGNCVVVVNFAEGLVDLVVTLLGPILIIAVLYLRVFAVAVSQARAMRGHIAAVERSESAKATKSELKAARTLGIVIVVFLLCSCPYYCFAVAAESNLVGASSAALEIWLLYFNSCLNPVIYVFFYPWFRKTIKHIVTLKILQPGSGE
>LOCXPTAAR7.20.HIT1.TAAR.2R.316.7tm_1.exons3.CM020210.1.Hippoglossus_hippoglossus
EEAELCFPRINSSCRRTLLPHSELIFSVLSCITLLTVALNLLMLIFSHFRQLHTTTNLLLLSLAVADFCVGVLQMPALLLHNQGCWYLGDLMCGAHYFIGFIVISVSVGSMVLISVDRYIAICEPMFYTSKVTLRRVKLSVCLCWMFSTVHSSWILRDFLKEPGRFNSCYGNCVVVVNFAEGLVDLVVTLLGPILIIAVLYLRVFAVAVSQARAMRGHIAAVERSESAKATKSELKAARTLGIVIVVFLLCSCPYYCFAVAAESNLVGASSAALEIWLLYFNSCLNPVIYVFFYPWFRKTIKHIVTLKILQPGSGE
>LOCXPTAAR9.25.HIT1.TAAR.2R.316.7tm_1.exons3.CM020210.1.Hippoglossus_hippoglossus
EEAELCFPRINSSCRRTLLPHSELIFSVLSCITLLTVALNLLMLIFSHFRQLHTTTNLLLLSLAVADFCVGVLQMPALLLHNQGCWYLGDLMCGAHYFIGFIVISVSVGSMVLISVDRYIAICEPMFYTSKVTLRRVKLSVCLCWMFSTVHSSWILRDFLKEPGRFNSCYGNCVVVVNFAEGLVDLVVTLLGPILIIAVLYLRVFAVAVSQARAMRGHIAAVERSESAKATKSELKAARTLGIVIVVFLLCSCPYYCFAVAAENNLVGASSAALEIWLLCFNSCLNPVIYVFFYPWFRKTIKHIVTLKILQPGSGE
>LOCXPTAAR10.27.HIT1.TAAR.2R.332.7tm_1.exons1.CM020213.1.Hippoglossus_hippoglossus
MEMDISFNQSNVFTEIHPCYKIDLYHVLRSNPSAVCVLFHVFLGSLSVVTVCGNLLVIIAIIYFKQLHTPTNSLILSLAVADLLVGVVVFPLTIEFSITFCLFYDDLFCKVRGTFDVSLCTSSILNLCCISIDRYYAVCQPLRYKTKINDHVVVTMILVSWGLSVLIGLSFIIAGINHGKCTEMCITDVVLANIMGLIFSFYLPVVVMLCIYMRIFSVAQRQARSIHNTTCQSTKARAAVSKMERKATKTLAIVMGVFLLCWLPFFLCTTVLSFSQVYVPLPLIELLSWLALSNSMLNPFIYAFFYSWFRSAFRMIISGKVIQGDFTNSKLH
>LOCXPTAAR11.28.HIT1.TAAR.2R.331.7tm_1.exons1.CM020213.1.Hippoglossus_hippoglossus
KSRSMEAELTVNSTFVVNDIHPCYESHNSTYLFTSNPSIICVSVYIFLGSLSVATICGNLLVIISIGYFQQLHTPTNYLILSLAVADLLVGVLVFPFSMAFTVTSCLVHEDVFCKIRDSFDVLLCSSSILNLCCISIDRYYAVCQPLTYRSKINVHVTVIMILVSWGISVLIGVIIIFAGSSQGTCEELCSVNVVIANTVGPVFSFYLPAIIMLCIYFKIFLVAQKQVSSIQRTKSEAAVSKMERKATKTLATVMGVFLLCLTPFFLCIVFQPLAYYPPPVPVIETLNWLTLSNSMLNPLIYAFFYSWFRSAFKIIISGKIFRGDFANSKL
>LOCXPTAAR12.29.HIT1.TAAR.2R.319.7tm_1.exons1.CM020213.1.Hippoglossus_hippoglossus
VHLCYEPGPSSCIMEITPSTIRTFLYVFIGSTLSVLTISGNLLVITSIVYFKQLHTPTNYLILSLAMADLLLGALVLQFNLALSVQSCLYFGDLVCKMRRSFDISLVMASIMNLCCISIDRYYAVCQPLSYRTKMNGRVVLIMILVSWTASALSGFGIIFVGLKNTVCEGRCFIFHIPNSNVFGSVVSFYLPVIIMLCIYLKIFIVAQRQARSIHNTTCRSTKSGAAVSKMEKKATKTLATVMGVFLFCWMPFFLYLSFHSVSDYSIPPHVFEAFTWLGWSNSMLNPFVYAFFYRWFRAALRIIISGKIFSGNFRNSKL
>LOCXPOra1.5.HIT1.Ora.2R.301.V1R.exons1.CM020194.1.Hippoglossus_hippoglossus
MSSEIFVRGMLYLSLTVVGVPGNAAVILAFLLLLHQENRLLPADAIVLHLACVNLLVVGVRCLLETLASFPLANVFSDTGCKAVIFVYRTSRSLSIWLTFVLSAYQCLSIAPPGSHWASARALVARYLGCVFFFLWLLNTSMSSAAILFSFGKQSNSSLTNHGINVQFCYVHFPSKLSKDANGAVQVGRDVVPMALMTLASLTILVFLYKHSRQVKGLRSSRGGGGGSGGAEQRAAKAVVALVTLYVVLYGVDNGFWVYTLTVRQTMESSLISDLRIFFSSLYAALSPVVIIASNRKVNGR
>LOCXPOra2.6.HIT1.Ora.2R.369.7tm_1.exons2.CM020194.1.Hippoglossus_hippoglossus
MSEVLTVDAILFGLLVFSGILGNILVIHVVFQSASEGPARRLPSSDTILVHLSLANLLTSLFRTVPIFVSDLGLNVSLSPGWCRVFMLLWVWWRAVGCWVTLALSVFHCTTLRRQHVAFGPLANQRERRRVWFVLGLVWGANLVFSIPALVYTTHVHGNATVELMVISCTTRPLLGCIWEFPSQQQGSAFASTSLALNEVLPLVLMVFTNLATLQALAKHIRAVTSGGEGGGNHGELDKHVSTERKAAHVIMSLVSLFVVCWALQVAAVTYYNHDGGHHAEGLLTVAHFSASLFVGFSPMVVALGHGKLRRRIRSMIPGWSKVLKRHREVTEQGSTSPKTEGKKGKQTVFVVQNERKIINVEEKIKAGK
>LOCXPOra3.7.HIT1.Ora.2R.330.TAS2R.exons4.CM020194.1.Hippoglossus_hippoglossus
GSENPNEDLGLVGMGLRVSVSPAQNAFYIILVMLGILGNATVVVVIGKSVIMDHGGGQNSDIIIINMALSNLMVSLMRNTLLVISDMGLELYSSKEWCQFLMGVWVWLRSVNVWSTLYLSAFHFQTLRRVAPNSGNLHGPRSPPTTLLLSMALIWLLNFIYSIPAHIFSTNGNVNTTETLMLVSSTTRPLLGCVWDFPSTYSGLAYATTSIVIHETLPIILMAITNMGSLYTLYTHGRMRSSVQDGPVIKRVPAERRAAKVILALIMLFIASWGTSIISVNYFNYNQGSSANFLLIIARFANIIFIAMSPAILAVGHRRLRSTVKSLLSH
>LOCXPOra4.8.HIT1.Ora.2R.304.7tm_1.exons1.CM020213.1.Hippoglossus_hippoglossus
MSGFSVNLLGLRIFISCIGLVGNVFLILSILKTKFSRVKSFEFFLLGLATANLDEIVIMNIYDTVFLEDYFIITSTWPCRILKFLTMFGEISSILFTVLISIYRYQKLRDASTRVSLPICLDSIRTAWLVSGVCVVLSLLLSVPIFVINLQGPADNVTRDKGSCPPDFFQCGKHFCPLINRVYKYLFIMMCYLLPLIIVTGAGCLIIRVLLSQRKRVTSVTSVSMSSQTRKKSKGPGRQRSVIAVLAAMGLFQVDWTLYLIFQLAFIPTDFPFWEEMEFFISTSYTSISPYVYGIGNNLFSLKN
>LOCXPSalmoOlfC.17.5.309.HIT1.OlfC.1R.733.ANF_receptor.exons6.CM020202.1.Hippoglossus_hippoglossus
MPPLKLVLLVLLIEGVTPVCRLQGTVQPPELTKAGDFTLGGIFTFRTDYRGSVPTFQTLPHPPQCLNINVREFKFAQTMIFAIEEINQNPAILPNHTLGYKIYNSCGMTNIIKAAIELASGHREVIDERNCTKADAALVVLGHSGSAPTMGFARVIGRFQIPVISHFATCECLSNREEFPSFFRTIPSDLHQSRALAKLVRHFGWTWVGAISNKNDYGINGITLFIQAAQEEGVCIEYYQAFEQTGPLSELRRVVETVKHSTSKVIVAFMSHREVKVLAAELHRQNITGLQFVGSDAWITDHSLTDSEGHSILVGSLGFVVSRARIPGLEEHLRRLRPSQFPDSRFVRDFWEETFDCSLGNDTNTQRKTCSGSESLQNVETYFTDVSELRFTNNVYKSVYAAAHSLHNLVTCEGKMGPFSNGSCADTKHFEPWQVLHYLQNINFTTTQGERVTFDQNGDSPARYELINLQRVTSGTAHVSTVGVFDATLPGEHQFVMNGVKIVWGGGSYTVPVSVCSESCPPGKRKALQKGKPVCCYDCVPCAEGEISKIKALVFSHFRESPIVRANNSELSFLLLFSLTLCFLCSLTFIGRPSEWSCMLAGHTAFGITFVLCISCVLGKTIVVLMAFRATLPGRNMMKWFGPAQQRLSVLAFTLIQVVICILWLTINPPFPFKNMNHYKEKIILECALGSAVGFWAVLGYIGLLAILCFVLAFLARKLPDNFNEAKLITSAC
>LOCXPOlfC1.108.HIT1.OlfC.2R.805.ANF_receptor.exons7.CM020197.1.Hippoglossus_hippoglossus
CDFAQSVCGAHTPGDVILGILLPCHQKVNAIHERIRPETFHCSDFDPQSFVRSLATIHEIEKINAAGFLPGVRLGYLMCDTCSYASKALQNVVHMLAVNGSLTAACNYTDFRPGIKIILGAQYSEESIAVARLLNVYMVPLLSSTSSSPELSDKLRYPGFIRTIPSDIHQTKALAKLMSHYHWNWVGVVYGDDDYGKAAFDSFLRDAGANNVCLAYQEVVPHYLDHENNEQRIQQVAQQIRSSKAQVVLLILKAELVELLFKEMIRTSTTRTWIASDIWSRSSALAQMDGINRVGDILGFAFVAGKSESFDNYLRNLSATPGGYNHFIEEYKNLRFNCLSECFSSEPPSYSLDTSETFLHRVAVWATANALKKLLKCNNSSCSGDINFAPWELLRELKEVEFTYDNLNVHFDKNGDSINGYDLVLWERSGQQRRFRKIGTYQVLNEEIEFDGEDFTWYSTGNITAPRSRCSESCTGGSEKKILNVTCCYNCTQCGEGMYSEDPDPNNCKTCPSGTWSLKGWDHCEPRSESYLGWSEPHPIVVIAASALGILLLLVTLIIFLVYRDSPAIKKAELKLSCVMKVGMAASFVSVLCFLGKPSVHLCRARQVVYAMGFTLCVSCILVKAYRTFLAFVPLDHITSKPLHRLYRPSWIVSVLTSVQGIICLLWMIFDSPDIDDTLPSQQSMEKIFQCTEGETYIGFGIMLGYMGLLVLVCFLLAFKGRKVPQENSETGYIIFSMLMYLFVWVCFIPVYITRNEEGTIVQASAILVSSYGIIFCHFLPKCYEALRGSNSGPQPIRLRNNTTR
>LOCXPOlfC2.125.HIT1.OlfC.2R.874.ANF_receptor.exons12.CM020202.1.Hippoglossus_hippoglossus
MSRLPRLLTRWLSSALSLLLLSAVGRQAGGLEGAQATTCTRWSALNNKVLSQDGDVILGGLFNLYYIPSAVQQDFIKQPHYEPCTGLDLETLKYLYALAFAVDEINGNSSLLPGVKLGYSIVDSCSRYPWALQDALSLVGGNTRSCSLTAPTPHSASHGQPGDTSGKPVPLLIGASSSTTGIILSRTLGPLSIPIISYLATCPCLSDRLKFPNFFRTIPSDIYQARAIARLAIRFHWTWVGAVHANTDYGQLAMQVFKEEIKGKGVCLDFVETVHRETIGRDARRAALTIQASTARVILIFCWYTDVKKLFLELNERNVTDRQFLASEAWSTSDDLLQDPAVSKVASGVLGVAIRSSTIPRFEKYLRNLHPVRRPHDGFLRDFWEKEFGCSAGEAASFSYSSSSHQSLEGLQHPFTDTSQLRVVYNVYLAVYAAAHALHSLLSCSSRDEDISTCSFPDHIKPKELLQHLNQVNFTTPQGEMFYFQGADTPAKYDLVNWQKTPEGPMKLVLIGHVDGFDLRLNQSAIQWSTGSNQVPVSVCSEICPPGTRLANRKGEPVCCFDCIQCAEGEISNKIGSPHCDPCLSEFWSNADRTACVPRQLDFLSFNETLGITLTTAAVSGATVTAAVFLVFVYYHQTPMVRANNSELSFLLLLSLKLCFLCSLLFIGRPSVWACRFQQAAFGISFVLCVSCLLVKTIVVLAVFRSARPGAGSLMKWFGPRQQRGSVGLFTCIQVIICAIWLSLSPPVPQQDFGLRGSKVTLRCAMASVVGFSLVLGYIGLLACSCLLLAFLARKLPDNFNEAKLITFSMLIFCAVWVAFVPAYISSPGKYVVAVEIFAILASSYGLLLCIFAPKCFIILLKPEKNTKKHLMAR
>LOCXPOlfC2.126.HIT1.OlfC.2R.876.ANF_receptor.exons12.CM020202.1.Hippoglossus_hippoglossus
MSWFSWLFTLRPCSAPSLLLVGLVGRQLGLRVGWQLVQAVTCSRWGSSGVQGLFQDGDLVIGGLFSLYNKPPAIDQEFTQQPLYQSCSSLEDLPLQYIYAMVFALEEINHSTTLLPGVKLGYHIHDSCALPLWALRTALSLVGGDRSSCNLTEETGERRGTKCDPPVPLIIGGDSSITALILSRLLGPLSVPLMSYTASCPCLSDRRQFPNFFRTMPSDIYQARAIAQLAIRLKWTWIGAVVAKNSYGLTAIKIFQEETQGAGVCLAFVETLRRENIVSDAKQAALAIQASTAKVILIFTWYTDVRELFLQLAQRNVTDRQFLASEAWSTSVNLLENPSTLKVARGVLGVAIRSSPIPGFEKYLRNLNPSHRPDDKFLREFWEKMFNCRPGPSNLSSSTTSPSQSLEVVQNLFTDTSQLRVTYNVYLAAYAAAHALHSLLSCPNNDSSPGNGSSTCSFLKHIQPIEVLQHLSTVNFTTPQGEMFYFQGADVPAKYDLVNWQKTPEGRLKLVLIGRVDGFDIRLNESAIQWSTGSNQVPVSVCSESCPPGTRMASRKGEPVCCFDCISCADGEISNKTGSPHCDPCPSEFWSNSERTACVPRQLDFLSFNETLGITLTTVAISGVVVTTAVFVMFLYYRQTPMVRANNSELSFLLLLSLKLCFLCSLVFIGRPSVWACRFQQAAFGISFVLCVSCLQVKTIVVLAAFRSARPGAGSLMKWFGPRQQRGSVCVFTCIQVIICVIWLSLSPPLPKPDFEIPGLKVTLKCAMASVVGFSLVLGYIGLLACTSLLLAFLARKLPDNFNEAKLITFSMLIFCAVWVAFVPAYVSSPGKYAVAVEIFAILASSYGLLFCIFAPKCFIILLRPEKNTKKHLMAR
>LOCXPOlfC3.128.HIT1.OlfC.2R.873.ANF_receptor.exons9.CM020202.1.Hippoglossus_hippoglossus
MRAVIDTCLLFQMLMYSCFSSALSSPLYSSSCRLQRQFHLNGMHKTGDVVLGGLFAAHFFSAYPDLSYTSEPRQPTCHGFDVIGFRQAQTMAFAIDEINRNSNLLPNVTLGYSLYDNCRRLGIGFSAAMFLANGQEERVTLHDTCVGAPPVLGVVGDSSSRRSIAISTVLGLYRVPMVSYFATCSCLSDRQRFPSFFRTIPSDAFQVRAMIQLLKRFGWTWAGLLISGDDYGVHAARSFQSDLGPSGGGCLAYMEILPWGDDRAELARIVNMMKKSTARVVIVFAHESHMINLMEEVVRQNVTGLQWMASEAWTSAAVLHTPRLMPYLGGTLGIAIRRGEIPGLRDFLLTIRPDLYHNNSYGNSLVNQFWEHTFQCRFAPPPSGWVEAGGAMCTGQEDLETVETEFMDVSNLRPEYNVYKAVYALAYALRDMLQCEPGRGPFSGHSCGDLHRLELWQLVYYLESINFTTPFGDEVSFDENGDVLPIYDIMNWQVLPDGGTNVQNVGEVKKSASKGEELTLHDEKIFWNFESKQPPRSVCSESCPPGTRVARKKGKALCCFDCIPCSEGQITNTTDSMECTSCPEDFWSSPQNDRCVPKKTEFLSYHEPLGICLTTTSLLGTFICVVVLGIFIHHRSTPIVRANNSELSFQLLVSLKLCFLCSLLFIGRPRAWTCQLRHAAFGISFVLCVSCILVKTMVVLAVFKASKPGGGATLKWFGSVQQRGTVLVLTSVQAAICTAWLVSASPAPHKNTQYHNDKIVYECVVGSTIGFAVLLGYIGLLAVLSFLLAFLARNLPDSFNEAKLITFSMLIFCAVWVAFVPAYISSPGKYADAVEVFAILASSFGLLGALFGPKCYIILLRPERNTKKAIMSR
>LOCXPOlfC4.130.HIT1.OlfC.2R.884.ANF_receptor.exons9.CM020202.1.Hippoglossus_hippoglossus
MGPFLDTFFFFHGFSLLIMLPPSLFSSESSSHSSSCKLRRQFYLNGMHKPGDVILGGLFEIHYPSVFPELTFTSEPTQLSCQGFEPPGFRHAMTMAFAIEEINRSADLLPNVTLGYSLYDNCATLVIGFSAALSLASGREEHSLLQEACVGPPPVLGIVGDSFSTFSIAISDVIGLFKLPIVSYFATCSCLSNRQRFPSFFRTIPSDAFQVRAMIQILQHFGWTWAGLLVSDDDYGLHVSRSFQSDLTASGGGCLAYTEILPWGDDPVEIGRIVEVMKKSTARVVIVFAHQIHMIQLMKEVVRQNVTGLQWMASEAWTSAAVLKSPDLMPYLGGTLCIAIRRGEIPGLRDFLLHIRPDREDNTNNGNSMVRQFWEHTFQCRFAPAPAAWMEAAGALCTGDEDIENVETKLLDVSNLRPEYNIYKAVYALAHALDDLLRCEPGGGPFSGHSCAAVQSLEPWQLMYYLEKVNFTTPFGDEVSFDENGDALPIYDIMNWQWLPDGGTKVHRVGEVKKSAAKGEELTLHDEKIFWNFESNQVKYPPRSVCSESCPPGTRMARKKGEPVCCFDCVPCSEGEFTNETDSMECSSCPEDFWSGPQRDHCVPKKTEFLSYHEPLGICLTTASLLGTIFSAVVLGIFIHHRSTPMVRANNSELSFLLLVSLKLCFLCSLLFIGRPRAWTCQLRHAVFGISFVLCVSCILVKTMVVLAVFKASKPGGGATLKWFGSVQQRGTVLVLTSVQAAICTAWLVSASPAPHKNTQYHNDKIVYECVVGSTIGFAVLLGYIGLLAVLSFLLAFLARNLPDNFNEAKLITFSMLIFCAVWVAFVPTYVNSPGKYADAVEVFAILASSFGLLVALFGPKCYIILLRPERNTKKAIMSRGPTK
>LOCXPOlfC5.132.HIT1.OlfC.2R.884.ANF_receptor.exons9.CM020202.1.Hippoglossus_hippoglossus
MGPFLDTFFFFHGFSLLIMLPPSLFSSESSSHSSSCKLRRQFYLNGMHKPGDVILGGLFEVHYTSVFPDLTFTSEPTQLSCQGFDPPGFRHAMTMAFAIEEINRSADLLPNVTLGYSLYDNCATLVIGFSAALSLASGREEHSLLQEACVGPPPVLGIVGDPFSTFSIATSDVIGLFKLPIVSYFATCSCLSDRQRFPSFFRTIPSDAFQVRAMIQILQHFAWTWAGLLLSDDDYGLHVSRSFQSDLAASGGGCLAYTEILPWGDDPVEIGRIVEVMKKSTARVVIVFAHQIHMIQLMKEVVRQNVTGLQWMASEAWTSAAVLKSPDLMPYLGGTLGIAIRRGEIPGLRDFLLHIRPDREDNTNNRNSMVRQFWEHTFQCRFAPAPAAWMEAAGALCTGDEDIENVETEFLDVSNLRPEYNIYKAVYALAHALGDLLRCEPGGGPFSGHSCAAVQSLEPWQLMYYLEKVNFTTPFGDEVSFDENGDALPIYDIMNWQWLPDGGTKVHRVGEVKKSAAKGEELTLHDEKIFWNFESNQVKYPPRSVCSESCPPGTRMARKKGEPVCCFDCVPCSEGEFTNETDSMECSSCPEDFWSSPQRDHCVPKKTEFLSYHEPLGICLTTASLLGTIFSAVVLGIFIHHRSTPMVRANNSELSFLLLVSLKLCFLCSLLFIGRPRAWTCQLRHAAFGISFVLCVSCILVKTMVVLAVFKASKPGGGATLKWFGSVQQRGTVLVLTSVQAAICTAWLVSASPAPHKNTQYHNDKIVYECAVGSTIGFAVLLGYIGLLAVLSFLLAFLARNLPDNFNEAKLITFSMLIFCAVWVAFVPTYVNSPGKYADAVEVFAILASSFGLLVALFGPKCYIILLRPERNTKKAIMSRGPTK
>LOCXPOlfC6.136.HIT1.OlfC.2R.828.ANF_receptor.exons8.CM020202.1.Hippoglossus_hippoglossus
GSGMKCKLQGTAHPPAFSMDGDYVVGGVFSIHYYMHTVRYNYTMEPEPLRCIGSIDSRELRFSRAMVFAIEEINNSSNLLPGVTLGYHIYDSCASVPMAVRLAFQLSNGQDPEFSPGNDHNCSQSGMVMAIVGESGSTPSISMSRVIGPFNIPQVSHFATCACLSNKKQYPSFFRTIPSDQFQANALAKLVKHFGWTWIGAVRSDSDYGNNGMASFLDAAHREGICVEYSESFYRTHPRSKIQRVAEVIRRSTATVIVAFVASGDMRILFEELSREPPPPRQWLGSEAWVTDSELLRFSFCAGAIGIGIQQAVIPGLRDFLLDLPATKVSASPVLTEFWESEFHCRLDQRESLCDGTEDIQTLQSPYTDTSQLRITNMVYKAVYAIAHAIHNAVCQKTNSTRECDKVTRTESKQVLTELKKVSFSQNGYDVSFDANGDPVATYELVNWQRSASGSIELVTVGHYNASLPVGQEIHISRNLTWMEGGTQVPASVCTDSCPAGTRKVLQRGKPICCYDCVPCPEGEISNATDSADCFPCSDESWPNAERNTCLPKPVEFLSIHEVLGIILAAFSVGGVCLAVITAAVFFRHRTSPIVRANNSELSFLLLFSLTLCFLCSLTFMGAPSEWSCMLRHTAFGITFVLCISCVLGKTIVVLMAFKATLPGRNIMKWFGPPQQRMTVVSFTFIQVLICIIWLVVSPPFPMKNLTIYKERIILECALGSAIGFWAVLGYIGLLAFFCFVLAVLARKLPDNFNEAKLITFSMLIFCAVWIAFIPAYVSSPGKFTVAVEIFAILASSFGLILCIFAPKCYIILFKPEKNTKKHLMNKN
>LOCXPOlfC14.139.HIT1.OlfC.2R.837.ANF_receptor.exons6.CM020202.1.Hippoglossus_hippoglossus
ITCILFTLLAGIKSEKQTCKMIGQTGFKKFSKDGDLIIGGVFALSTTRKLIDNGYHALPYTYCKKLNDRELKFARIVMFTVEEINRDTKLLPGLSLGYRLYNGCGSENLIRAAVEAVNGEDSKGCADQIQALLGHSSSGVSKDINIILSPLSIPKVSHLSTCACLSDKRQFPTFFRTVPSDHFQIIGLVHLMKYFDWRWVGIIYSQGVYSEEGTMAFAKEAEKEGICVEYRLPYSKTHVKFPAIVEALRKSSSKVVLLFLSFTKSFLSEIEKYNITGKQCVGSEAWITKTDLASDRRKSILQGAMGFALPQASIPGLGEFLLSFKPSDEPQSAIVKDFWESFFDCSFSPSNTSATCTGTEDLSTVSSDYTDVTHFRPENNVYKAVYLVAYAIHALLQCHNGSNPTTGKSCVTKDQVRPKLVLEHIKYMNFTTQSGANVFFDENGDSVAQYDLVNWQIKDDGSVEIVNIGQFDTSLPELQKFKLKDNTRIVWGGNSIEVPRSVCREPCPPGTRKAIKKHKPVCCFDCFECPEGTIKMHVLKSLSLYLHSSPDCLICPPEFWPNEKKDQCLPKPTEYLSYNEIMGALLTGFGCVGIFLSLLTSIIFLTHKETPIVKANNSELSFLLLFSLTLCFLCSLTFIGRPSEWSCMLRHTAFGITFVLCISCVLGKTIVVLMAFRATLPGRNMMKWFGPAQQRLSVLSFTLVQVVICVLWLTTNPPFPRMNMIYYKDKIILECALGSAVGFWAVLGYIGLLALLCFILAFFARKLPDSFNEAKLITFSMLIFCAVWITFIPAYVSSPGKFTVAVETFAILSSAFGLLICIFAPKCYIILIKPEKN
>LOCXPOlfC4.154.HIT1.OlfC.2R.884.ANF_receptor.exons9.CM020202.1.Hippoglossus_hippoglossus
MGPFLDTFFFFHGFSLLIMLPPSLFSSESSSHSSSCKLRRQFYLNGMHKPGDVILGGLFKIHFPSVFPELTFTSGPTQLSCQGFEPPGFRHAMTMAFAIEEINRSADLLPNVTLGYSLYDNCATLVIGFSAALSLASGREEHSLLQEACVGPPPVLGIVGDSFSTFSIAISDVIGLFKLPIVSYFATCSCLSDRQRFPSFFRTIPSDAFQVRAMIQILQHFGWTWAGLLLSDDDYGLHVSRSFQSDLTASGGGCLAYTEILPWGDDPVEIGRIVEVMKKSTARVVIVFAHQIHMIQLMKEVVRQNVTGLQWMASEAWTSDAVLQSPDLMPYLGGTLGIAIRRGEIPGLRDFLLHIRPDREDNTNNGNSMVRQFWEHTFQCRFAPAPAAWMEAAGALCTGDEDIENVETNLLDVSNLRPEYNIYKAVYALAHALDDLLHCEPGGGPFSGHSCAAVQSLEPWQLMYYLEKVNFTTPFGDEVSFDENGDALPIYDIMNWQWLPDGGTKVHRVGEVKKSAAKGEELTLHDEKIFWNFESNQVKYPPRSVCSESCPPGTRMARKKGEPVCCFDCVPCSEGEFTNETDSMECSSCPEDFWSGPQRDHCVPKKTEFLSYHEPLGICLTTASLLGTIFSAVVLGIFIHHRSTPMVRANNSELSFLLLVSLKLCFLCSLLFIGRPRAWTCQLRHAVFGISFVLCVSCILVKTMVVLAVFKASKPGGGATLKWFGSVQQRGTVLVLTSVQAAICTAWLVSASPAPHKNTQYHNDKIVYECVVGSTIGFAVLLGYIGLLAILSFLLAFLARNLPDNFNEAKLITFSMLIFCAVWVAFVPTYVNSPGKYADAVEVFAILASSFGLLVALFGPKCYIILLRPERNTKKAIMSRGPTK
>LOCXPOlfC8.162.HIT1.OlfC.2R.884.ANF_receptor.exons9.CM020202.1.Hippoglossus_hippoglossus
MGPFLDTFFFFHGFSLLIMFPPSLFSSESSSHSSSCKLRRQFYLNGMHKPGDVILGGLFEVHYTSVFPELTFTSGPTQLSCQGFDPPGFRHAMTMAFAIEEINRSADLLPNVTLGYSLYDNCATLVIGFSAALSLASGREEHSLLQEACVGPPPVLGIVGDSFSTFSIATSDVIGLFKLPIVSYFATCSCLSDRQRFPSFFRTIPSDAFQVRAMIQILQHFAWTWAGLLVSDDDYGLHVSRSFQSDLTASGGGCLAYTEILPWGDDPVELGRIVEVMKKSTARVVIVFAHQIHMIQLMKEVVRQNVTGLQWMASEAWTSAAVLQSPDLMPYLGGTLGIAIRRGEIPGLRDFLLHIRLDREDNTNNRNSMVRQFWEHTFQCRFAPAPAAWMEAAGALCTGDEDIENVETEFLDVSNLRPEYNIYKAVYALAHALGDLLRCEPGGGPFSGHSCAAVQSLEPWQLMYYLEKVNFTTPFGDEVSFDENGDALPIYDIMNWQWLPDGGTKVHRVGEVKKSAAKGEELTLHDEKIFWNFESNQVKYPPRSVCSESCPPGTRMARKKGEPVCCFDCVPCSEGEFTNETDSMECSSCPEDFWSSPQRDHCVPKKTEFLSYHEPLGICLTTASLLGTIFSAVVLGIFIHHRSTPMVRANNSELSFLLLVSLKLCFLCSLLFIGRPRAWTCQLRHAAFGISFVLCVSCILVKTMVVLAVFKASKPGGGATLKWFGSVQQRGTVLVLTSVQAAICTAWLVSASPAPHKNTQYHNDKIVYECAVGSTIGFAVLLGYIGLLAILSFLLAFLARNLPDNFNEAKLITFSMLIFCAVWVAFVPAYVNSPGKYADAVEVFAILASSFGLLVALFGPKCYIILLRPERNTKKAIMSRGPTK
>LOCXPOlfC9.165.HIT1.OlfC.2R.827.ANF_receptor.exons8.CM020202.1.Hippoglossus_hippoglossus
GSGMKCKLQGTAHPPAFSMDGDYVVGGVFSIHYYMHTVRYNYTTEPEPLRCTGSIDSRELRFSRAMVFAIEEINNSSNLLPGVTLGYHIYDSCASVPMAVRLAFQLSNGQDPEFSPGNDHNCSQSGMVMAIVGESGSTPSISMSRVIGPFNIPQVSHFATCACLSNKKQYPSFFRTIPSDQFQANALVKLVKQFGWTWIGAVRSDSDYGNNGMASFLDAAHREGICVEYSESFYRTHPRSKIQRVAEVIRRSTATVIVAFVASGDMRILFEELSREPSPPRQWLGSEAWVTDSELLRFSFCAGAIGIGIQQAVIPGLRDFLLDLPATKVSASPVLTEFWESEFHCRLDQRESLCDGTEDIQTLQSPYTDTSQLRITNMVYKAVYAIAHAIHNAVCQKTNSTRECDKVTRIESKQVLTELKKVSFSQNGYDVSFDANGDPVATYELVNWQRSASGSIELVTVGHYNASLPVGQEFHISRNLTWMEGGTQVPASVCTDSCPAGTRKVLQRGKPICCYDCVPCPEGKISNATDSADCFPCSDESWPNAERNTCLPKPVEFLSIHEVLGIILAAFSVGGACLAAITAAVFFRHRKSPIVRANNSELSFLLLFSLTLCFLCSLTFMGAPSEWSCMLRHTAFGITFVLCISCVLGKTIVVLMAFKATLPGRNIMKWFGPPQQRMTVVSFTFIQVLICIIWLVVSPPFPMKNLTTYKERIILECALGSAIGFWAVLGYIGLLAFFCFVLAVLARKLPDNFNEAKLITFSMLIFCAVWIAFIPAYVSSPGKFTVAVEIFAILASSFGLILCIFAPKCYIILFKPEKNTKKHLMNK
>LOCXPOlfC10.166.HIT1.OlfC.2R.844.ANF_receptor.exons6.CM020202.1.Hippoglossus_hippoglossus
ITCILFTLLAGIKSEKQTCKVIGQTGFKEFSKDGDLIIGGVFALSTTRKLIDNGYHALPYTYCKKLNDRELKFARIVMFTVEEINRDTKLLPGLSLGYRLYNGCGDENLIRAAMEAVNGEDSKGCADQIQALLGHSSSGVSKDINIILSPLSIPQVSHLSTCACLSDKRQFPTFFRTVPSDRFQIIGLVQLMKYFDWRWVGIIYSQGVYSEEGTTAFAKEAEKEGICVEYRLPYSKTHVKYPSIVEALRKSSSKVVLLFLPLSFTKSFLSEIEKYNITGKQWVGSEDWIIQTDLASDGRKSVLQGAMGFALPQASIPGLGEFLLSFKPSDEPQSAIVKDFWESFFDCSFSPSNTSATCTGTEDLSTVSSDYTDVTNFRPENNVYKAVYLVAYAIHALLQCHNGSNPTTGKFCVTKDQVRPKLVLEHIKYMNFTTQSGAKVFFDENGDSVAQYDLVNWQIKDDGSVEIVNIGQFDTSLPEGQKFKLKDNTRIVWGGNSIEVPRSVCREPCPPGTRKAINKRKPVCCFDCFECPEGTISNETNSPDCLICTPEFWPNEKKDQCLPKPTEYLSYKEIMGALLTGFGCVGIFLSLLTLIIFLNHKETPIVKANNSELSFLLLFSLTLCFLCSLTFIGRPSEWSCMLRHTAFGITFVLCISCVLGKTIVVLMAFRATLPGRNMMKWFGPAQQRLSVLSFTLVQVVICVLWLTTNPPFPRMNMIYYKDKIILECALGSAVGFWAVLGYIGLLALLCFILAFFARKLPDSFNEAKLITFSMLIFCAVWITFIPAYVSSPGKFTVAVEIFAILASSFGLLTCIFVPKCYIIIFRPEQNSKRHLMGKIPPRTL
>LOCXPOlfC11.168.HIT1.OlfC.2R.844.ANF_receptor.exons6.CM020202.1.Hippoglossus_hippoglossus
ITCILFTLLAGIKSEKQTCKMIGQTGFKEFSKDGDLIIGGVFALSTTRKLIDNGYHALPYTYCKKLNDRELKFARIVMFTVEEINRDTKLLPGLSLGYRLYNGCGEENLIRAAMEAVNGEDSKGCTDQIQALLGHSSSGVSKDINIILSPLSIPQVSHLSTCACLSDKRQFPTFFRTVPSDRFQIIGLVHLMKYFDWRWVGIIYCQGVYSEEGTTAFAKEAEKEGICVEYRLPYSKTHVKFPAIVEALRKSSSKVVLLFLPLSFTKSFLSEIEKYNITGKQWVGSEAWITQTDLASVGRKSILQGAMGFALPQASIPGLGEFLLSFKPSDEPQSAIVKDFWESFFDCSFSPSNTSATCTGTEDLSTVSSDYTDVTHFRPENNVYKAVYLVAYAIHALLQCHNGSNPTTGKSCVTKDQVRPKLVLEHIKYVNFTTQSGAKVFFDENGDSVAQYDLVNWQIKDNGSVEIVNIGQFDTSLPEGQKFKLKDNTRIVWGGNSIEVPRSVCREPCPPGTRKAIKKHKPVCCFDCFECPEGTISNETNSPDCLICPPEFWPNEKKDQCLPKPTEYLSYNEIMGALLTGFGCVGIFLSLLTSIIFRTHKETPIVKANNSELSFLLLFSLTLCFLCSLTFIGRPSEWSCMLRHTAFGIAFVLCISCVLGKTIVVLMAFRATLPGRNMMKWFGPAQQRLSVLSFTLVQVVICVLWLTTNPPFPRMNMIYYKDKIILECALGSAVGFWAVLGYIGLLALLCFILAFFARKLPDSFNEAKLITFSMLIFCAVWITFIPAYVSSPGKFTVAVEIFAILASSFGLLTCIFVPKCYIILFRPEQNSKRHLMGKIPPRTL
>LOCXPOlfC12.173.HIT1.OlfC.2R.844.ANF_receptor.exons6.CM020202.1.Hippoglossus_hippoglossus
ITCILFTLLAGIKSEKQTCKMIGQTGFKEFSKDGDLIIGGVFALSGTRKLIDNGYHALPYTYCKKLNDRELKFARIVMFTVEEINRDTKLLPGLSLGYRLYNGCGDENLIRAAMEAVNGEDSKGCADQIQALLGHSSSGVSKDINIILSPLSIPQVSHLSTCACLSDKRQFPTFFRTVPSDRFQIIGLVQLMKYFDWRWVGIIYSQGVYSEEGTTAFAKEAEKEGICVEYRLPYSKTHVKFPAIAEALRKSSSKVVLLFLPLSFTKSFLSEIEKYNITGKQWVGSEAWITQTDLASVGRKSILQGAMGFALPQASIPGLGEFLLSFKPSDEPQSAIVKDFWESFFDCSFSPSNTSATCTGTEDLSTVSSDYTDVTHFRPENNVYKAVYLVAYAIHALLQCHNGSNPTTGKSCVTKDQVRPKLVLEHIKYVNFTTQSGAKVFFDENGDSVAQYDLVNWQIKDNGSVEIVNIGQFDTSLPEGQKFKLKDNTRIVWGGNSIEVPRSVCREPCPPGTRKAINKRKPVCCFDCFECPEGTISNETNSPDCLICPPEFWPNEKKDQCLPKPTEYLSYNEIMGALLTGFGCVGIFLSLLTLIIFLTHKETPIVKANNSELSFLLLFSLTLCFLCSLTFIGRPSEWSCMLRHTAFGITFVLCISCVLGKTIVVLMAFRATLPGRNMMKWFGPAQQRLSVLSFTLVQVVICVLWLTTNPPFPRMNMIYYKDKIILECALGSAVGFWAVLGYIGLLALLCFILAFFARKLPDSFNEAKLITFSMLIFCAVWITFIPAYVSSPGKFTVAVEIFAILASSFALLTCIFVPKCYIIIFRPEQNSKRHLMGKILPRTL
>LOCXPOlfC13.177.HIT1.OlfC.2R.844.ANF_receptor.exons6.CM020202.1.Hippoglossus_hippoglossus
ITCILFTLLAGIKSEKQTCKVIGQTGFKEFSKDGDLIIGGVFSLSTTRKLIDNGYHALPYTYCKKLNDRELKFARIVMFTVEEINRDTKLLPGLSLGYRLYNGCGSENLIRAAMEAVNGEDSKGCADQIQALLGHSSSGVSKDINIILSPLSIPQVSHLSTCACLSDKRQFPTFFRTVPSDRFQIIGLVQLMKYFDWRWVGIIYSQGVYSEEGTTAFAKEAEKEGICVEYRLPHSKTNVKFPAIVEALRKSSSKVVLLFLPLSFTKSFLSEIEKYNITGKQWVGSEDWITQTDMASDRSKNILQGAMGFALPQASIPGLGEFLLSFKPSDEPQSAIVKDFWESFFDCSFSPSNTSATCTGTEDLSTVYSDYTDVTHFRPENNLYKAVYLVAYAIHALLQCHNGSNPTTGKSCVTKDQVRPKLVLEHIKYMNFTTQSGAKVFFDENGDSVAQYDLVNWQIKDDGSVEIVNIGQFDTSLPEGQKFKLKDNTRIVWGGNSVEVPRSVCREPCPPGTRKAIKKHKPVCCFDCFECPEGTISNETNSPDCLICPPEFWPNEKKDQCLLKPTEYLSYKEIMGALLTGFGCVGIFLSLLTLIIFLTHKETPIVKANNSELSFLLLFSLTLCFLCSLTFIGRPSDWSCMLRHTAFGIAFVLCISCVLGKTIVVLMAFRATLPGRNMMKWFGPAQQRLSVLSFTLVQVVICVLWLTTNPPFPRMNMIYYKEKIILECALGSAVGFWAVLGYIGLLALLCFILAFFARKLPDSFNEAKLITFSMLIFCAVWITFIPAYVSSPGKFTVAVEIFAILASSFALLTCIFVPKCYIILFRPEQNSKRHLMGKIPPRTL
>LOCXPOlfC14.184.HIT1.OlfC.2R.842.ANF_receptor.exons6.CM020202.1.Hippoglossus_hippoglossus
ITCILFTLLAGIKSEKQTCKMIGQTGFKEFSKDGDLIIGGVFALSTTRKLIDNGYHALPYTYCKKLNDRELKFARIVMFTVEEINRDTKLLPGLSLGYRLYNGCGDENLIRAAMEAVNGEDSKGCADQIQALLGHSSSGVSKDINIILSPLSIPQVSHLSTCACLSDKRQFPTFFRTVPSDRFQIIGLVQLMKYFNWRWVGIIYSQGVYSEEGTMAFAKEAEKEGICVEYRLPYSKTHVKFPAIVEALRKSSSKVVLLFLPFTKSFLSEIEKYNITGKQWVGSEAWITKTELASDRRKSILQGAMGFALPQASIPGLGEFLLSFKPSDEPQSAIVKDFWESFFDCSFSPSNTSATCTGTEDLSTVSSDYTDVTHFRPENNVYKAVYLVAYAIHALLQCHNGSNPTTGKSCVTKDQVRPKLVLEHIKYMNFTTQSGANVFFDENGDSVAQYDLVNWQIKDDGSVEIVNIGQFDTSLPEGQKFKLKDNTRIVWGGNSIEVPRSVCREPCPPGTRKAIKKHKPVCCFDCFECPEGTISNETNSPDCLICPPEFWPNEKKDQCLPKPTEYLSYNEIMGALLTGFGCVGIFLSLLTLIIFRTHKETPIVKANNSELSFLLLFSLTLCFLCSLTFIGRPSEWSCMLRHTAFGIAFVLCISCVLGKTIVVLMAFRATLPGRNMMKWFGPAQQRLSVLSFTLVQVVICVLWLTTNPPFPRMNMIYYKDKIILECALGSAVGFWAVLGYIGLLALLCFILAFFARKLPDSFNEAKLITFSMLIFCAVWITFIPAYVSSPGKFTVAVEIFAILASSFGLLTCIFVPKCYIILFRPEQNSKRHLMGKIPPRTL
>LOCXPOlfC15.188.HIT1.OlfC.2R.844.ANF_receptor.exons6.CM020202.1.Hippoglossus_hippoglossus
ITCILFTLLAGIKSEKQTCKVIGQTGFKEFSKDGDLIIGGVFSLSTTRKLIDNGYHALPYTYCKQLNDRELKFARIVMFTVEEINRDTKLLPGLSLGYRLYNGCGDENLIRAAVEAVNGEDSKGCADQIQALLGHSSSGVSKDINIILSPLSIPQVSHLSTCACLSDKRQFPTFFRTVPSDRFQIIGLVQLMKYFDWRWVGIIYSQGVYSEEGTMAFAKEAEKEGICVEYRLPYSKTHVKFPAIVEALRKSSSKVVLLFLPLPFTISFLSEIEKYNITGKQWVGSEAWITQTDLASDGSKNILKGAMGFALPQASIPGLGEFLLSFKPSDEPQSAIVKDFWESFFDCSFSPSNTSATCTGTEDLSTVSSDYTDVTHFRPENNVYKAVYLVAYAIHALLQCHNGSNPTTGKSCVTKDQVRPKLVLEHIKYMNFTTQSGAKVFFDENGDSVAQYDLVNWQIKDDGSVEIVNIGQFDTSLPEGQKFKLKDNTRIVWGGNSIEVPRSVCREPCPPGTRKAIKKHKPVCCFDCFECPEGTISNETNSPDCLICPPEFWPNEKKDQCLPKPTEYLSYKEIMGALLTGFGCVGIFLSLLTLIIFLTHKETPIVKANNSELSFLLLFSLTLCFLCSLTFIGRPSDWSCMLRHTAFGIAFVLCISCVLGKTIVVLMAFRATLPGRNMMKWFGPAQQRLSVLSFTLVQVVICVLWLTTNPPFPRMNMIYYKDKIILECALGSAVGFWAVLGYIGLLALLCFILAFFARKLPDSFNEAKLITFSMLIFCAVWITFIPAYVSSPGKFTVAVEIFAILASSFGLLTCIFVPKCYIIIFRPEQNSKRHLMKKIPPRTL
>LOCXPOlfC16.200.HIT1.OlfC.2R.844.ANF_receptor.exons6.CM020202.1.Hippoglossus_hippoglossus
ITCILFTLLAGIKSEKQTCKVIGQTGFKEFSKDGDLIIGGVFSLSTTRKLIDNGYHALPYTYCKQLNDRELKFARIVMFTVEEINRDTKLLPGLSLGYRLYNGCGDENLIRAAVEAVNGEDSKGCADQIQALLGHSSSGVSKDINIILSPLSIPQVSHLSTCACLSDKRQFPTFFRTVPSDRFQVIGLVQLMKYFDWRWVGIIYSQGVYSEEGTMAFAKEAEKEGICVEYRLPYSKTHVKFPAIVEALRKSSSKVVLLFLPLPFTISFLSEIEKYNITGKQWVGSEAWITQTDLASDGSKNILKGAMGFALPQASIPGLGEFLLSFKPSDEPQSAIVKDFWESFFDCSFSPSNTSATCTGTEDLSTVSSDYTDVTHFRPENNVYKAVYLVAYAIHALLQCHNGSNPTTGKSCVTKDQVRPKLVLEHIKYMNFTTQSGAKVFFDENGDSVAQYDLVNWQIKDDGSVEIVNIGQFDTSLPEGQKFKLKDNTRIVWGGNSIEVPRSVCREPCPPGTRKAIKKHKPVCCFDCFECPEGTISNETNSPDCLICPPEFWPNEKKDQCLPKPTEYLSYKEIMGALLTGFGCVGIFLSLLTLIIFLTHKETPIVKANNSELSFLLLFSLTLCFLCSLTFIGRPSDWSCMLRHTAFGIAFVLCISCVLGKTIVVLMAFRATLPGRNMMKWFGPAQQRLSVLSFTLVQVVICVLWLTTNPPFPRMNMIYYKDKIILECALGSAVGFWAVLGYIGLLALLCFILAFFARKLPDSFNEAKLITFSMLIFCAVWITFIPAYVSSPGKFTVAVEIFAILASSFALLTCIFVPKCYIIIFRPEQNSKRHLMKKIPPRTL
>LOCXPOlfC17.205.HIT1.OlfC.2R.844.ANF_receptor.exons6.CM020202.1.Hippoglossus_hippoglossus
ITCILFTLLAGIKSEKQTCKVIGQTGFKEFSKDGDLIIGGVFALSTTRKLIDNGYHALPYTYCNKLNDRELKFARIVMFTVEEINRDTKLLPGLSLGYRLYNGCGEENLIRAAMEAINGEDSKGCADQIQALLGPTSSGVSKDINIILSPLSIPQVSHLSTCACLSDKRQFPTFFRTVPSDRFQVIGLVQLMKYFDWRWVGIIYTQGLYSKEGAMAFAKEAEKEGICVEYRLPHSKTNVKFPAIVEALRKSSSKVVLLFLPLPFTKSFLSEIEKYNITGKQWVGSEDWIIQTDLASDGRKSILQGAMGFALPQASIPGLGEFLLSFKPSDEPQSAIVKDFWESFFDCSFSPSNTSATCTGTEDLSTVSSDYTDVTHFRPENNLYKAVYLVAYAIHALLQCHNGSNPTTGKSCVTKDQVRPKLVLEHIKYMNFTTQSGAKVFFDENGDSVAQYDLVNWQIKDNGSVEIVNIGQFDTSLPEGQKFKLKDNTRIVWGGNSIEVPRSVCREPCPPGTRKAIKKHKPVCCFDCFECPEGTISNETNSPDCLICPPEFWPNEKKDQCLPKPTEYLSYNEIMGALLTGFGCVGIFLSLLASIIFLTHKETPIVKANNSELSFLLLFSLTLCFLCSLTFIGRPSDWSCMLRHTAFGIAFVLCISCVLGKTIVVLMAFRATLPGRNMMKWFGPAQQRLSVLSFTLVQVVICVLWLTTNPPFPRMNMIYYKDKIILECALGSAVGFWAVLGYIGLLALLCFILAFFARKLPDSFNEAKLITFSMLIFCAVWITFIPAYVSSPGKFTVAVEIFAILASSFALLTCIFVPKCYIIIFRPEQNSKRHLMGKIPPRTL
>LOCXPOlfC18.211.HIT1.OlfC.2R.842.ANF_receptor.exons6.CM020202.1.Hippoglossus_hippoglossus
ITCILFTLLAGIKSEKQTCKMIGQTGFKEFSKDGDFIIGGVFALSTTRKLIDNGYHALPYTYCKKLDDRELKFARIVMFTVEEINRDTKLLPGLSLGYRLYNGCGDENLIRAAMEAVNGEDSKGCADQIQALLGHSSSGVSKDINIILSPLSIPQVSHLSTCACLSDKRQFPTFFRTVPSDRFQIIGLVQLMKYFNWRWVGIIYFQGVYSEEGTMAFAKEAEKEGICVEYRLPYSKTHVKFPAIVEALRKSSSKVVLLFLPFTKSFLSEIEKYNITGKQWVGSEAWITQTDLASDGSKNILQGAMGFALPQASIPGLAEFLLSFKPSDEPQSAIVKDFWESFFDCSFSPSNTSATCTGTEDLSTVSSDYTDVTHFRPENNLYKAVYLVAYAIHALLQCHNGSNPTTGKSCVTKDQVRPKLVLEHIKYMNFTTQSGAKVFFDENGDSVAQYDLVNWQIKDDGSVEIVNIGQFDTSLPEGQKFKLKDNTRIVWGGNSIEVPRSVCREPCPPGTRKAIKKHKPVCCFDCFECPEGTISNETNSPDCLICPPEFWPNEKKDQCLPKPTEYLSYNEIMGALLTGFGCVGIFLSLLTLIIFLTHKETPIVKANNSELSFLLLFSLTLCFLCSLTFIGRPSDWSCMLRHTAFGIAFVLCISCVLGKTIVVLMAFRATLPGRNMMKWFGPAQQRLSVLSFTLVQVVICVLWLTTNPPFPRMNMIYYKDKIILECALGSAVGFWAVLGYIGLLALLCFILAFFARKLPDSFNEAKLITFSMLIFCAVWITFIPAYVSSPGKFTVAVEIFAILASSFALLTCIFVPKCYIILFRPEQNSKRHLMGKIPPRTL
>LOCXPOlfC19.212.HIT1.OlfC.2R.853.ANF_receptor.exons6.CM020202.1.Hippoglossus_hippoglossus
MWRAFLLSWVALYLSPVSGCELFARFDMPSLFKQGDIMIGGIFPVSNKEIGSTYMFEKEPPAVKCAGFDLRAFRWTQVMIFAIEEINKESALLPNITLGYRILNSCASPTSALRAALTLASGVEEMESTSACPPAVSAVIAESGSSQSLAVAGTLGPFQVPIVSYFSTCACLSDRAKYPTFFRTIPSDYFQAKALAALVKRFGWQWIGTIQSDDAYGRNGILAFTEEVRKLGVCVAFVGTILRTYTLDKILDVVEMIKQSTVKVILAFVPEGDFYPLMKEVVKQNITGIQWIASEAWITAARPSTPEIYKAFGGALGFVVHKMAIPDLKPFLTGINPYADPSAAFVRNFWEVMVGCRPVSPGEHTGSEETNEKCTGNETLLYSQHVFFKVTQLRVSYNVYKAVYAIAQALHELMICQPSGKPGGKPVMPCLNVSEIQPKQVTDHLQRVHFRNQFGDDVFFDENGDPPASYDLINWQLRDGHVQHVTVGHFASAAKGDYKLSVQEEEIVWRIGKKVPTSVCSNICPVGTRKAQIKGKPSCCFDCIPCADGTIANSTGAADCTQCPQNFWSSEGKDICIPKTVEFLTYHEPLGIAITVVSLLGASLSLATMVVFIQYRETPVVKASNAELSCFLLFSLFLCFLCPLTFIGRPMVWTCMLRHTAFGVTFALCISCVLGKTIVVVTAFKATFPGNIVAGKFGPAQQRIIVCSCTLIQILICILWLKLNPPFPDMVFRYSNKKIVLECNTGSEAAFYAVLGYIGFLAIICLVLAFLARKLPDNFNEAKFITFSMLIFCAVWITFIPAYVSSPGKFTVAVETFAILSSAFGLLICIFAPKCYIILIKPEKNTKKHVMAK
>LOCXPOlfC20.215.HIT1.OlfC.2R.853.ANF_receptor.exons6.CM020202.1.Hippoglossus_hippoglossus
MWRAFLLSWVALYLSPVSGCELFARFDMPSLFKQGDIMIGGIFPLFNKEIGSTYMFEKEPLAVKCAGFDLRAFRWTQVMIFAIEEINKESALLPNITLGYRILNSCASPTSALRAALTLASGVEEMESTSACPPAVSAVIAESGSSQSSAVAGTLGPFQVPIVSYFSTCACLSDRAKYPTFFRTIPSDYFQAKALAALVKRFGWQWIGTIQSDDAYGRNGILAFTEEVRKLGVCVAFVGTILRTYTLDKILDVVEMIKQSTVKVILAFVPVMDLYFLMKEVVKQNITGIQWIASEAWITAARPSTPEIYKAFGGALGFVVHKMAIPDLKPFLTGINPYADPSAAFVRNFWEVMVGCRPVSPGEHTGSEETNEKCTGNETLLYSQHVFFKVTQLRVSYNVYKAVYAIAHALHELVFCQPSGKPGGKPVMPCLNVSEIQPKQVTDHLQRVHFRNQFGDDVFFDENGDPPASYDLINWQLRDGHVQHVTVGHFASAAKGDYKLSVQEEEIVWRIGKKVPTSVCSNICPVGTRKAQIKGKPSCCFDCIPCADGTIANSTGAADCTQCPQDFWSSEGKDICIPRTVEFLTYHEPLGIAITVVSLLGASLSLATMVVFIQYRETPVVKASNAELSCFLLFSLFLCFLCPLTFIGRPMVWTCMLRHTAFGVTFALCISCVLGKTIVVVTAFKATFPGNKVAGKFGSAQQRIIVCSCTLIQILICILWLKLNPPFPDMVFRYSNKKIVLECNTGSEAAFYAVLGYIGFLAIICLVLAFLARKLPDNFNEAKFITFSMLIFCAVWITFIPAYVSSPGKFTVAVETFAILSSAFGLLICIFAPKCYIILIKPEKNTKKHVMAK
>LOCXPOlfC21.220.HIT1.OlfC.2R.845.ANF_receptor.exons6.CM020202.1.Hippoglossus_hippoglossus
ITCILFTLLAGIKSEKQTCKVIGQTGFKEFSKDGDLIIGGVFSLSSTRKLINNGYHALPYTYCNKLNDRELKFARIVMFTVEEINRDTKLLPGLSLGYRLYNGCGSENLIRAAVEAVNGEDSKGCADQIQALLGHSSSGVSEDINIILSPLSIPQVSHLSTCACLSDKRQFPTFFRTVPSDRFQIIGLVQLMKYFDWRWVGIIYSQGVYSEEGTTAFAKEAEKEGICVEYRLPHSKTNKKKFCAIVEALRKSSSKVVLLFLSLSFTKSFLSEIEKYNITGKQWVGSEAWITQTDLASDGSKNILQGAMGFALPQASIPGLGEFLLSFKPSDEPQSAIVKDFWESFFDCSFSPSNTSATCTGTEDLSTVSSDYTDVTHFRTENNLYKAVYLVAYAIHALLQCHNGSNPTTGKSCVTKDQVQPKLVLEHIKYVNFTTQSGAKVFFDENGDSVAQYDLVNWQIKDNGSVEIVNIGQFDTSLPEGQKFKLKDNTRIVWGGNSIEVPRSVCREPCPPGTRKAINKRKPVCCFDCFECPEGTISNETNSPDCLICPPEFWPNEKKDQCLPKPTEYLSYNEIMGALLTGFGCVGIFLSLLTSIIFLTHKETPIVKANNSELSFLLLFSLTLCFLCSLTFIGRPSEWSCMLRHTAFGITFVLCISCVLGKTIVVLMAFRATLPGRNMMKWFGPAQQRLSVLSFTLVQVVICVLWLTTNPPFPRMNMIYYKEKIILECALGSAVGFWAVLGYIGLLALLCFILAFFARKLPDSFNEAKLITFSMLIFCAVWITFIPAYVSSPGKFTVAVEIFAILASSFALLTCIFVPKCYIIIFRPEQNSKRHLMGKIPPRTL
>LOCXPOlfC29.227.HIT1.OlfC.2R.850.ANF_receptor.exons6.CM020202.1.Hippoglossus_hippoglossus
LLLSVLLIGNGAAVCRLQGSAQPPELAQDGDLVLGGIFSFRTGQEYVTNTFQTVPDVRKCKNFNLREFKFAQAMIFAINEINRNPDMLPNVTLGYRIYSDCGTIDILRAALALVSGVKEEVRDNNCTKVETVQAILGHSGSRPTIAFQKVVGRFHIPVISHFATCACLSNRKQYATFFRTIPSDYYQSRALAKLVRLFSWNWIGAIAVDNKYGHDGINAFIQSAQEYGVCIEYSESFSSSGPPENLQRIITIIKHATSRVIVAFMSHREIKLLAAELYKQNITGLQFVGSDAWITDHSLTDSEGHSILEGSLGFVVSRAEIPGLEEHLRRLHPSQFPHSQFVRDFWEEMFDCSLNESADPQRKPCSGSESLQNVESQFTDVSELRFTNNVYKSVYAAAHALDNLIKCEDGKGPFASGSCADPKHIQPWQVVQYLSTVNFTTGEGERVYFDKNGDSPARYELINLQMANKGIMKGVTVGRYDASLPESHQFIMNNVPVVWGNWLTEAPVSVCSEHCLQGTRKVLQKGRPVCCYDCIPCPAGEISNSTDSIHCMKCPPEYWSNDKRDACIPKTIEFLAYDEILGTLLAAFSLLGLFLTMITTLVFYCHIETPLVRANNSELSFLLLFSLTLCFLCSLTFIGRPSEWSCMLRHTAFGITFVLCISCVLGKTIVVLMAFRATLPGRNVMKWFGPARQRISVLAFTLIQVVICILWLTINPPFPFNNMYLYEDRIILECALGSAVGFWAVLGYIGLLAMLCFVLAFLARKLPNNFNEAKLITFSMLIFCAVWITFIPAYVSSPGKFTVAVEIFAILASSFGLLFCIFLPKCFIIMFRPEQNTKKHIMGKTSNNDI
>LOCXPOlfC22.237.HIT1.OlfC.2R.855.ANF_receptor.exons6.CM020202.1.Hippoglossus_hippoglossus
MTSIQRWPEQGWALLQLLLVASFSQAEELQCRQRGDPENPPLSQDGDIMLGGIFYFHSSWKDRQETYTHKPLPLECTSLNFRGFQFAQAMLFAIEEINNTTDLLPGISLGYKMYDTCGSIARSVRVALALANGNDVVSAPSTTPCTKPAQVQAIMGETSSSPCMAIATVIGPFHIPMISHFATCACLSDKTKYPSFLRTIPSDYYQSRALAQLVKHFGWSWVGAIRTNDDYGNNGMAIFTESARQLGICLEYSVSFFRTDPPDKILKIINLIKTSTSKVIVAFLSHLDMDVLIHELSHHNLTGYQWVGSESWIFDSQTAEMNGHHILDGAIGLSIPKAHVRGMREFILNVKPLNSSGSEMFTEFWEALFSCKFKQSTGNQRKCTGREDLTQVHNSFTDMSLMPIFNNVYKGVYAVAHALHSILGCNETCNDKVQLNPFTILQRIGRIQFKTKDGDEVYFNEDGDPAAEYEIINWQRAENGFVEFVTVGLYDASLPADKQLNLHNTSLIWAQNSKHVPVSVCSEKCPPGTRKVLQKRKPVCCFDCIRCAEGEISNVTDSVSCVRCHPEFWSNEGRDTCVKKEAEFLSYKEIMGALLTAASLFGTCMTAVVALIFFRNRKTPIVRANNSELSFLLLFSLTLCFLCSLSFIGRPSEWSCMLRHTAFGITFVLCISCVLGKTMVVLMAFRSTLPGRNMMKWFGPAQRRLSVLGFTLIQVIICILWLTISPPFPFKNFQEFKDKIILECALGSALGFWAVLGYIGILAILCFILAFLARKLPDNFNEAKFITFSMLIFCAVWITFIPAYVSSPGKFSVAVEIFAILASSFGLLICIFIPKCYIILYKPEKNTKKNIMGKG
>LOCXPOlfC23.247.HIT1.OlfC.2R.855.ANF_receptor.exons6.CM020202.1.Hippoglossus_hippoglossus
MTSIQRWPEQGWALLQLLLVASFSQAEELQCRQRGDPENPPLSQDGDIMLGGIFSFHSSWKDRQETYTHKPLPLECTSLNFRGFQFAQAMLFAIEEINNTTDLLPGISLGYKMYDTCGSIARSVRVALALANGNDVVSAPSATPCTKPAQVQAIMGETSSSPCMAIATVIGPFHIPMISHFATCACLSDKTKYPSFLRTIPSDYFQSRALAQLVKHFGWSWVGAIRTNDDYGNNGMAIFTESARQLGICLEYSVSFFRTDPPDKILKIINLIKASTSKVIVAFLSHLDMDVLIHELSHHNLTGYQWVGSESWIFDSQTAEMNGHHILDGAIGLSIPKANVRGMKEFILNVKPLNSSSSEMFTEFWEALFSCKFKQSTGNQRECTGHEDLTQVHNSFTDMSLMPIFNNVYKGVYAVAHALHSILGCNETCNDKVQLNPLTILQRIGRIQFKTKDGDEVYFNEDGDPAAEYEIINWQRAENGFVEFVTVGLYDASLPADKQLNLHNTSLIWARNSKHVPVSVCSEKCPPGTRKVLQKRKPVCCFDCLRCAEGEISNVTDSVSCVRCHPEFWSNEGRDTCVKKEAEFLSYKEIMGALLTAASLFGTCMTAVVALIFFRNRKTPIVRANNSELSFLLLFSLTLCFLCSLSFIGRPSDWSCMLRHTAFGITFVLCISCVLGKTMVVLMAFRSTLPGRNMMKWFGPAQQRLSVLGFTLIQVIICILWLTISPPFPFKNFKEFKDKIILECALGSALGFWAVLGYIGILAILCFILAFLARKLPDNFNEAKFITFSMLIFCAVWITFIPAYVSSPGKFSVAVEIFAILASSFGLLICIFIPKCYIILYKPEKNTKKNIMGKG
>LOCXPOlfC24.253.HIT1.OlfC.2R.855.ANF_receptor.exons6.CM020202.1.Hippoglossus_hippoglossus
MTSIQRWSEQGWALLQLLLVASFSQAEELQCRQRGDPENPPLSQDGDIMLGGIFSFHSSWKDRQETYTHKPLPLECTSLNCRGFQFAQAMLFAIEEINNTTDLLPGISLGYKIYDACGSIARSVRVALALANGNDVVSAPSATPCTKPAQVQAIMGETSSSPCMAIATVIGPFHIPMISHFATCACLSDKTKYPSFLRTIPSDYYQSRALAQLVKHFGWSWVGAIRTNDDYGNNGMATFTESARQLGICLEYSVSFFRTDPPDKILKIINVIKASTSKVIVGFLSHFDMDVLIHELSHHNLTGYQWVGSESWIFDSQTAEMNGHHILDGAIGLSIPKAHVRGMREFILNVKPLNSSSNEMFTEFWEALFSCKFKQSTGNQRECTGHEDLTQVHNSFTDMSLMPIFNNVYKGVYAVAHALHSILGCNETCNDKVQLNPLTILQRIGRIQFKTKDGDEVYFNEDGDPAAEYEIINWQRAENGFVEFVTVGLYDASLPADKQLNLHNMSLIWARNSKHVPVSVCSEKCPPGTRKVLQKRKPVCCFDCIRCAEGEISNVTDSVSCVRCHPEFWSNEGRDTCVKKEAEFLSYKEIMGALLTAASLFGTCMTAVVALIFFRNRKTPIVRANNSELSFLLLFSLTLCFLCSLSFIGRPSEWSCMLRHTAFGITFVLCISCVLGKTMVVLMAFRSTLPGRNMMKWFGPAQQRLSVLGFTLIQVIICILWLTISPPFPFKNFQEFKDKIILECALGSALGFWAVLGYIGILAILCFILAFLARKLPDNFNEAKFITFSMLIFCAVWITFIPAYVSSPGKFSVAVEIFAILASSFGLLICIFIPKCYIILYKPEKNTKKNIMGKG
>LOCXPOlfC23.264.HIT1.OlfC.2R.855.ANF_receptor.exons6.CM020202.1.Hippoglossus_hippoglossus
MTSIQRWPEQGWALLQLLLVASFSQAEELQCRQRGDPENPPLSQDGDIMLGGIFSFHSSWKDRQETYTHKPLPLECTSLNFRGFQFAQAMLFAIEEINNTTDLLPGISLGYKMYDTCGSIARSVRVALALANGNDVVSAPSATPCTKPAQVQAIMGETSSSPCMAIATVIGPFHIPMISHFATCACLSDKTKYPSFLRTIPSDYFQSRALAQLVKHFGWSWVGAIRTNDDYGNNGMAIFTESARQLGICLEYSVSFFRTDPPDKILKIINLIKASTSKVIVAFLSHLDMDVLIHELSHHNLTGYQWVGSESWIFDSQTAEMNGHHILDGAIGLSIPKANVRGMKEFILNVKPLNSSSSEMFTEFWEALFSCKFKQSTGNQRECTGHEDLTQVHNSFTDMSLMPIFNNVYKGVYAVAHALHSILGCNETCNDKVQLNPLTILQRIGRIQFKTKDGDEVYFNEDGDPAAEYEIINWQRAENGFVEFVTVGLYDASLPADKQLNLHNTSLIWARNSKHVPVSVCSEKCPPGTRKVLQKRKPVCCFDCLRCAEGEISNVTDSVSCVRCHPEFWSNEGRDTCVKKEAEFLSYKEIMGALLTAASLFGTCMTAVVALIFFRNRKTPIVRANNSELSFLLLFSLTLCFLCSLSFIGRPSDWSCMLRHTAFGITFVLCISCVLGKTMVVLMAFRSTLPGRNMMKWFGPAQQRLSVLGFTLIQVIICILWLTISPPFPFKNFKEFKDKIILECALGSALGFWAVLGYIGILAILCFILAFLARKLPDNFNEAKFITFSMLIFCAVWITFIPAYVSSPGKFSVAVEIFAILASSFGLLICIFIPKCYIILYKPEKNTKKNIMGKG
>LOCXPOlfC26.271.HIT1.OlfC.2R.855.ANF_receptor.exons6.CM020202.1.Hippoglossus_hippoglossus
MTSIQRWPEQGWALLQLLLVASFSQAEELQCRQRGDPENPPLSQDGDIMLGGIFYFHSSWKDRQETYIHKPLPLECTSLNFRGFQFAQAMLFAIEEINNTTDLLPGISLGYKIYDTCGSIARSVRVALALANGNDVVSAPSATPCTKPAQVQAIMGETSSSPCMAIATVIGPFHIPMISHFATCACLSDKTKYPSFLRTIPSDYYQSRALAQLVKHFGWSWVGAIRTNDDYGNNGMATFTETARQLGICLEYSVSFFRTDPPDKILKIINVIKTSTSKVIVAFLSHLDMDVLIHELSHHNLTGYQWVGSEGWIFDSQTAEMNGHHILDGAIGLSIPKAHVRGMREFILNVKPLNSSSSEMFTEFWEALFSCKFKQSTGNQRECTGHEDLTQVHNSFTDMSLMPIFNNVYKGVYAVAHALHSILGCNETCNDKVQLNPFTILQRIGRIQFKTKDGDKVYFNEDGDPAAEYEIINWQRAENGFVEFVTVGLYDASLPADKQLNLHNTSLIWARNSKHVPVSVCSEKCPPGTRKVLQKRKPVCCFDCIRCAEGEISNVTDSVSCVRCHPEFWSNEGRDTCVKKEAEFLSYKEIMGALLTAASLFGTCMTAVVALIFFRNRKTPIVRANNSELSFLLLFSLTLCFLCSLSFIGRPSEWSCMLRHTAFGITFVLCISCVLGKTMVVLMAFRSTLPGRNMMKWFGPAQQRLSVLGFTLIQVIICILWLTISPPFPFKNFKEFKDKIILECALGSALGFWAVLGYIGILAILCFILAFLARKLPDNFNEAKFITFSMLIFCAVWITFIPAYVSSPGKFSVAVEIFAILASSFGLLICIFIPKCYIILYKPEKNTKKNIMGKG
>LOCXPOlfC26.277.HIT1.OlfC.2R.855.ANF_receptor.exons6.CM020202.1.Hippoglossus_hippoglossus
MTSIQRWPEQGWALLQLLLVASFSQAEELQCRQRGDPENPPLSQDGDIMLGGIFYFHSSWKDRQETYIHKPLPLECTSLNFRGFQFAQAMLFAIEEINNTTDLLPGISLGYKIYDTCGSIARSVRVALALANGNDVVSAPSATPCTKPAQVQAIMGETSSSPCMAIATVIGPFHIPMISHFATCACLSDKTKYPSFLRTIPSDYYQSRALAQLVKHFGWSWVGAIRTNDDYGNNGMATFTETARQLGICLEYSVSFFRTDPPDKILKIINVIKTSTSKVIVAFLSHLDMDVLIHELSHHNLTGYQWVGSEGWIFDSQTAEMNGHHILDGAIGLSIPKAHVRGMREFILNVKPLNSSSSEMFTEFWEALFSCKFKQSTGNQRECTGHEDLTQVHNSFTDMSLMPIFNNVYKGVYAVAHALHSILGCNETCNDKVQLNPFTILQRIGRIQFKTKDGDKVYFNEDGDPAAEYEIINWQRAENGFVEFVTVGLYDASLPADKQLNLHNTSLIWARNSKHVPVSVCSEKCPPGTRKVLQKRKPVCCFDCIRCAEGEISNVTDSVSCVRCHPEFWSNEGRDTCVKKEAEFLSYKEIMGALLTAASLFGTCMTAVVALIFFRNRKTPIVRANNSELSFLLLFSLTLCFLCSLSFIGRPSEWSCMLRHTAFGITFVLCISCVLGKTMVVLMAFRSTLPGRNMMKWFGPAQQRLSVLGFTLIQVIICILWLTISPPFPFKNFKEFKDKIILECALGSALGFWAVLGYIGILAILCFILAFLARKLPDNFNEAKFITFSMLIFCAVWITFIPAYVSSPGKFSVAVEIFAILASSFGLLICIFIPKCYIILYKPEKNTKKNIMGKG
>LOCXPOlfC28.291.HIT1.OlfC.2R.855.ANF_receptor.exons6.CM020202.1.Hippoglossus_hippoglossus
MTSIQRWPEQGWALLQLLLVASFSQAEELQCRQRGDPENPPLSQDGDIMLGGIFSFHSSWKDRQETYTHKPLPLECTSLNFRGFQFAQAMLFAIEEINNTTDLLPGISLGYKIYDACGSIARSVRVALALANGNDVVSAPSTTPCTKPAQVQAIMGETSSSPCMAIATVIGPFHIPMISHFATCACLSDKTKYPSFLRTIPSDYYQSRALAQLVKHFGWSWVGAIRTNDDYGNNGMATFTESARQLGICLEYSVSFFRTDPPDKILKIINVIKTSTSKVIVAFLSHLDMDVLIHELSHHNLTGYQWVGSEGWIFDSQTAEMNGHHILDGAIGLSIPKAHVRGMREFILNVKPLNSSGNEMFTEFWEALFSCKFKQSTGNQRKCTGHEDLTQVHNSFTDMSLMPIFNNVYKGVYAVAHALHSILGCNETCNDKVQLNPFTILQRIGRIQFKTKDGDEVYFNEDGDPAAEYEIINWQRAENGFVEFVTVGLYDASLPADKQLNLHNASLIWARNSKHVPVSVCSEKCPPGTRKVLQKGKPVCCFDCIRCAEGEISNVTDSVSCVRCHPEFWSNEGRDTCVKKEAEFLSYKEIMGALLTAASLFGTCMTAVVALIFFRNRKTPIVRANNSELSFLLLFSLTLCFLCSLSFIGRPSDWSCMLRHTAFGITFVLCISCVLGKTMVVLMAFRSTLPGRNMMKWFGPAQQRLSVLGFTLIQVIICILWLTISPPFPFKNFKEFKDKIILECALGSALGFWAVLGYIGILAILCFILAFLARKLPDNFNEAKFITFSMLIFCAVWITFIPAYVSSPGKFSVAVEIFAILASSFGLLICIFIPKCYIILYKPEKNTKKNIMGKG
>LOCXPOlfC29.293.HIT1.OlfC.2R.861.ANF_receptor.exons6.CM020202.1.Hippoglossus_hippoglossus
MLLMADLLLASLLAVRGEKPVCQTYGTKELSQFSKEGDISIGGIFSFHQNPVSVSPELQVNSGTIRCEGLDPGELQYAYTMMFAIEEINNSSELLPGVTLGYRIFDSCPSIPLSIKASLNLMNRYESGEGRCNKLSNVHAVIGETTSTSTIGIARTMGPFHIPVISHSATCACLSNRRDYPSFFRTIPSDIYQSKALAKLMKHFGWTWVGAIRTNSDYGNGGMATFLEAAEKEGVCVEYSVAIYRTDPRKWFLEVVDIIKKSTSKVIVAFADGTDLDILIKELHAQNVTGLQWVGSEGWITYRYIASPVNYAVVQGAVGFAALNAHIPGLQEFLASSRPSTTPGDRGLVELWEKVFSCTLTPQAEAHSQGSVAACTGTESLRNTNTRFTDVSDASLMNNVYKATYAVGHALHMLFTCTDGQGPFENNTCADRENIQTWQVLHYLTQVNFTTKIGENVFFDELGDPVARYALVNWQMDETGYILFETIGYYDASRPEGEQFEMKRDVKAIWADENLEVPRSICSESCGPGTRRAFVKGKPICCFDCIICAGGEFSNRTNAVKCDKCPPDYKSNAERNSCDLKAIEFLTFRELMGILLVSFSVFGACLAMTIALIFFHFRQTPIVRANNSELSFLLLFSLTLCFLCSLTFIGRPSEWSCMLRHTAFGITFVLCISCVLGKTIVVLMAFKATLPGRNMMKWFGPAQQRISVLAFTLIQVVICILWLTINPPFPFKNTHHYKDKIILECALGSAVGFWAVLGYIGLLAMLCFVLAFLARKLPDNFNEAKFITFSMLIFCAVWITFIPAYVSSPGKFTVAVEIFAILASSYGMLFCIFLPKCYIILLKPEENTKKHLMGKMTSRSL
>LOCXPOlfC30.295.HIT1.OlfC.2R.851.ANF_receptor.exons6.CM020202.1.Hippoglossus_hippoglossus
MSDCVHTMLLCLLFMGALGAEEDCEMLGSPEFPLLSKAGTLTIGGAFSIHSQISNPPLSFTDAPQPLKCSRINLREFRFAQTMIFAIEEINNSNSLLPNISVGYKIFDSCGSTLPSTRAVMGLMNGEERTLGKSCSSQSSVQAIIGASESSSTIVMLQMSGVFQIPVISHFATCACLSNRKEFPSFFRTIPSDYFQSRALAQLVKHLGWTWVGAVRSDNDYGNNGMATFIAAASQEGVCVEYSEAISRTDPSEQVARVVRMIRGGSARVLVAFLAQGEMDVLLEEAVKQNMTGLQWVGSESWITAGHLANERYSVILTGSLGFTIKKTKITGLREFLLKVHPRQDPRNNLLREFWEATFGCSVQSSLHGQTQCSGSERLQDVDNPFTDVSELRISNNVYKAVYAVAHALHNMLKCGLGGEAANQTCTWKDNLDPKQVVKHLQHVNFTLQSGERVYFDGNGDPAATYELVNWQRNRAGDTVFVAVGSYDASLPSGKQFTMNGLNITWAAESLKRPRSVCSESCPPGFRQAVIKGKPICCFSCIACAAGEISNSNNSAECSRCPLEFWSNEDHSQCVPKVIEFLSYGETMGVLLTAFSLFGASLTLVVSGVFFRFRHTPLVKASNAELSFLLLFSLTLCFLCSLTFLGRPSEWSCMLRHTAFGITFALCMSCVLAKTIAVVVAFKATRPANTVLQCSAPLQRTSVLSCTSLQVLICVLWLTLAPPFPYKNTAHATERIILECDVGSPIGFWAVLGYVGLLAVLCLILAFLARKLPDNFNEAKFITFSMLIFCAVWVTFIPAYVSSPGKFTVAVEIFAILASSFGLLFCIYAPKCYILILKPERNTKKHMMGRN
>LOCXPOlfC31.109.HIT1.OlfC.2R.832.ANF_receptor.exons7.CM020205.1.Hippoglossus_hippoglossus
ITVFLIIMDTGHATENYTRMMEATAAGDIVIAGIFPIHEDVHKKNNSFIPQPQPCIRFNERSLILALAMINAIEVMNKSPLLKAVNVTLGYLIVDSCADPSTALRVTGDFMQRDNCYTESNTSACGQPVMAVIGGSNSEVSIAIARQLTLQMIPQISYSSTAVILSDTSRFPSFLRTVPNDKHQTAAMVSLLHTYGWNWVGIVITDGDYGRSALEHFVSQASEKGICVAFKSILPQSVTSHDVCSDIRDAATTILNNPKVQVIVSFARSTQMRYLFQELKNKTLRAGQNMESMRRVWVASDSWSSSNSVKVNATLRDIGYVVGFTFKSGDPSSIEDYLSRLEAAGHEFTRNNPFMKEFYLQLNVSKAVKNLRKHTHASTILSVEMAVSAITQTVASVCRSRDCKTPGTMQPWELLKPLFLQEFELRGKTYKFDGSGDINLGYELKMWCSDEGNNHITEVVAEYNLNTNNFTYTNVSTQHLQDLKEIISKCSNSCVPGEFKKTAEGQHTCCYECINCTANYYSNKTDMDQCLSCNISREWSAEGSSSCTPKVVLFFSWQDRFAVALLTFSALGILLAVMVSALFLHQRDTPVVKAAGGPLSQVILYSLVISYISAVLFVGRPNSFQCKARQVLFGISFTLCVSCILVKTLQILLAFQFNPALQEVLRRLFKPYVMASLCVALQVITCICWLVLKSPFHQILMEPTTLLEQCHEGSYLAFGVMLGYIAFLAFVCLICAFKGRKLPQFYNEAKFITFSMLLYLISWMLFVPVYVTTSGVYLSAVEMVVILMSNYGILSCHFLPKCYVIIFKKEQNTTSAFRNNVYQYSSKTSESI
>LOCXPOlfC32.112.HIT1.OlfC.2R.832.ANF_receptor.exons7.CM020205.1.Hippoglossus_hippoglossus
ITVFLFIMDTGHATENYTRMMEATAAGDIIIAGIFPIHEDVHKKHNSFIPQPQPCIRFDERRLILALAMINAIEVMNKSPLLKAVNVTLGYLIVDSCSDPSTALRLTGDFMQRDNCYTESNTSACGQPVMAVIGGSYSEISIAIARQLTLQMIPQISYSSTAVILSDKSRFPSFLRTVPNDKHQTAAMVSLLHTYGWNWVGIVITDGDYGRSALEHFVSQASEKGICVAFKLILPQSVTSHDVYSDIGDAATTILNNPKVQVIVSFAKSTHMRYLFQELKHKTLRAGQNLESMRRVWVASDSWSSSNSVQVNATLRDIGYVVGFTFKSGDPSSIKDYLSRLEAAGHEFTRNNPFMKEFYLQLNASKAVKNLRKHTHASTILSVEMAVSAITQTVASVCRSRDCKTPGTMQPWELLKPLFLQEFEFIGKTYKFDDSGDINLGYDLKMWCSDGGNNHITEVVAEYNLNTNNFTYTNVSTQHLQHLKDIISKCSNSCVPGEFKKTAEGQHTCCYECINCTANYYSNKTDMDQCLSCNISREWSAEGSSSCTPKVVLFFSWQDRFAVALLTFSALGILLAVMVSALFLHQRDTPVVKAAGGPLSQVILYSLVISYISAVLFVGRPNSFQCKARQVLFGISFTLCVSCILVKTLQILLAFQFNPALQEVLQRLFKPYVMASLCVALQVITCICWLVLKSPFHQIVMQPTTLLEECHEGSYLAFGVMLGYIAFLAFVCLICAFKGRKLPQFYNEAKFITFSMLLYLISWMLFVPVYVTTSGVYLSAVEMVVILMSNYGILSCHFLPKCYVIIFKKEQNTTSAFRNNVYQYSSKTSESI
>LOCXPOlfC32.115.HIT1.OlfC.2R.832.ANF_receptor.exons7.CM020205.1.Hippoglossus_hippoglossus
ITVFLIIMDTGHATENYTRRLEATAAGDIVIAGVFPIHEDVCKKNNSFIPQPHPCIRFDERSLILALAMINAIEVMNKSPLLKAVNVTLGYLIVDSCSDPSTALRVTGDFMQRDNCYTESNTSACGQPVMAVIGASYSEISIAIARQLTLHMIPQISYSSTAVILSDKSRFPSFLRTVPNDKHQTAAMVSLLHTYSWNWVGIVTTDGDYGRSALEHFVSQASEKGICVAFKSILPQSVTSHDVYSDIGDAATTILNNPKVQVIVSFAKSTHMRYLFQELKHKTLRAGQNMESMRRVWVASDSWSSSNSVKVNATLRDIGYVVGFTFKSGDPSSIEDYLSRLEAAGHEFTRNNPFMKEFYWQLNASKAVKNLRKHTHASIIISVEMAVSAITQTVASVCRSRDCKTPGTMQPWELLKPLLLQEFKFRGKTYKFDGSGDINLGYDLKMWCSDGGNNHITEVVAEYNLNTNNFTYTNVSTQHLQDLKDIISKCSNSCIPGEFKKTAKGQHTCCYECINCTANYYSNKTDMDQCLSCNISREWSAEGSSSCTPKVVLFFSWQDRFAVALLTFSALGILLAVMVSALFLHQRDTPVVKAAGGPLSQVILFSLVISYISAVLFVGRPNSFQCKARQVLFGISFTLCVSCILVKTLQILLAFQFNPALQEVLQRLFKPYVMASLCVALQVITCICWLVLKSPFHQIVMQPTTLLEQCHEGSYLAFGMMLGYIAFLAFVCFICAFKGRKLPQFYNEAKFITFSMLLYLISWMLFVPVYVTTSGVYLSAVEMVVILMSNYGILSCHFLPKCYVIIFRKEQNTTSAFRNNVYQYSSKTSESI
>LOCXPOlfC34.118.HIT1.OlfC.2R.831.ANF_receptor.exons7.CM020205.1.Hippoglossus_hippoglossus
ITVFLIIMDTGHATENYTRRMEATAAGDIVIAGIFPIHEDVHKKNNSFIPQPQPCIRFDERSLILALAMINAIEVMNKSPLLKAVNVTLGYLIVDSCADPSTALRLTGDFMQRDNCYTESKTSACGQPVMAVIGGSNSEISITIARQLTLQMIPQISYSSTAVILSDKSRFPLFLRTVPNDKHQTAAMVSLLHTYGWNWVGIVTTDGDYGRSALEHFVSQASEKGICVAFKSILPQSVTSHDVCSDIGDAATTILNNPKVQVIVSFAKSTHMRYLFQELKNKTLRAGQNLESMRRVWVASDSWSSRSSEKVNATLRDIGYVVGFTFKSGDASSIKDYLSRLEAAGHEFTRNNPFMKEFYWQLNAKAVKNLRKHTHDPIILSVEMAVSAITQTVASVCRSRDCKTPGTMQPWELLKPLLSQEFKLRGKTYKFDDSGDINLGYDLKMWYSDGGNNHITEVVAEYNLNTNNFTYTNVSTHHFQDLKDIISKCSNSCVPGEFKKTAEGQHTCCYECINCTANYYSNKTDMDQCLSCDISREWSAEGSSSCTPKVVLFFSWQDRFAVVLLTFSALGILLAVMVSALFLHQRDTPVVKAAGGPLSQVILFSLVIGYISAVLFVGRPNSFQCKARQVLFGISFTLCVSCILVKTLQILLAFQFNPALQEVLRRLFKPYVMASLCVALQVITCICWLVLKSPFHQIVMQPTTLLEECHEGSYLAFGVMLGYIAFLAFVCLICAFKGRKLPQFYNEAKFITFSMLLYLISWMLFVPVYVTTSGVYLSAVEMVVILMSNYGILSCHFLPKCYVIIFRKEQNTTSAFRNNVYEYSSKTSESI
>LOCXPOlfC33.119.HIT1.OlfC.2R.833.ANF_receptor.exons7.CM020205.1.Hippoglossus_hippoglossus
ITVFLFIMDTGHATENYTRRMEATAAGDIVIAGIFPIHEDAHDKKYSFKPQPQPCIRFDERRLILALAMINAIEVMNKSPLLKAVNVTLGYLIVDSCDDPSTALRAIGDFMQRDNCYTESNTSACGQPVMAVIGGSYSEVSIAIARQLTLQMIPQISYSSTAVILSDKSRFPSFLRTVPNDKHQTAAMVSLLHTYGWNWVGIVTTDGDYGRSALEHFVSQASEKGICVAFISILPQAVTSHDVCSDIGDAATTILNNPKVQVIVSFAKSTHMRYLFQELKNKTLRAGQNMESMRRVWVASDTWSSSNAKSNKVNATLRDIGYVVGFTFKSGDTSSIKDYLSRLEAAGHAFTRNNPFMKEFYWQLNAKAVKNLRKHTHAPTIISVEMAVSAITQTVASVCRSRDCKTPGTMQPWELLKPLFSQEFKFRGKTYKFDGSGDINLGYDLKMWCSDGGNNHFTEVVAEYNLNTNNFTYTNVSTQHLQDLKDIISKCSNSCVPGEFKKTAEGQHTCCYECINCTANYYSNKTDMDQCLSCDISREWSAEGSSSCTPKVVLFFSWQDRFAVVLLTFSALGIILAVMVSALFLHQRDTPVVKAAGGPLSQVILFSLVIGYISAVLFVGRPNSFQCKARQVLFGISFTLCVSCILVKTLQILLAFQFNPALQEVLRRLFKPYVMASLCVALQVIICICWLVLKSPFHQIVMQPTTLLEECHEGSYLAFGVMLGYIAFLAFVCLICAFKGRKLPQFYNEAKFITFSMLLYLISWMLFVPVYVTTSGIYISAVEMVVILMSNYGILSCHFLPKCYVIIFKKEQNTTSAFRNNVYQYSSKTSESI
>LOCXPOlfC34.124.HIT1.OlfC.2R.831.ANF_receptor.exons7.CM020205.1.Hippoglossus_hippoglossus
ITVFLFIMDTGHATENYTRRMEATAAGDIVIAGIFPIHEDAHDKDHSFIPQPQPCIRFDERSLILALAMINAIEVMNKSPLLKAVNVTLGYLIADSCDDPSTALRAIGDFMQRDNCYTESNTSACGQPVMAVIGASYSEVSIAIARQLTLQMIPQISYSSTAVIMSDKSRFPSFLRTVPNDKHQTAAMVSLLHTYGWNWVGIVTTDGDYGRSALEHFVSQASEKGICVAFISILPQAVTSHDVYSDIGDTATTILNNPKVQVIVSFAKSTHMRYLFQELKHKTLRAGQNMESMRRVWVASDTWSSSNSVQVNATLRDIGYVVGFTFKSGDPSSIKDYLSRLEAAGHEFTRNNPFMKEFYWQLNAKAVKNLRKHTHAPTIISVEMAVSAITQTVAFVCRSRDCKTPGTMQPWELLKPLFSQEFKFRGKTYKFDGSGDINLGYDLKMWYSDGGNNHITEVVAEYNLNTNNFTYTNVSTHHLQDLKDIISKCSNSCVPGELKKTAEGQHTCCYECINCTANYYSNKTDMDQCLSCDISREWSAEGSSSCTPKVVLFFSWQDRFAVVLLTFSALGIILAVMVSALFLHQRDTPVVKAAGGPLSQVILFSLVIGYISAVLFVGRPNSFQCKARQVLFGISFTLCVSCILVKTLQILLAFQFNPALQEVLRRLFKPYVMASLCVALQVIICICWLVLKSPFHQIVMQPTTLLEECHEGSYLAFGVMLGYIAFLAFVCLICAFKGRKLPQFYNEAKFITFSMLLYLISWMLFVPVYVTTSGIYISAVEMVVILMSNYGILSCHFLPKCYVIIFKKEQNTTSAFRNNVYQYSSKTSESI
