# Supplementary material for: Expanded olfactory system in ray-finned fishes capable of terrestrial exploration
Source: BMC Biol. 2023 Jul 31;21:163. doi: 10.1186/s12915-023-01661-8 (PMC10392011; doi:10.1186/s12915-023-01661-8)
Supplement: Supplementary file 3 — Additional file 3: Data S1. Protein sequences and genomic coordinates of OLF genes. FASTA and General Feature Format (GFF) files containing the protein sequences and genomic coordinates for all identified OLF genes in this study. [file 12915_2023_1661_MOESM3_ESM.zip › PROTEINS/Hippoglossus_stenolepis.OLF_genes.fa]

>LOCXPCyseOR11.7-eta.308.126.HIT1.OR.1R.293.7tm_1.exons2.NC_048929.1.Hippoglossus_stenolepis
VVNATERDTFTSAVTKNVMVTVLCISINYINSALVHTFRKHQIFTSSPRYLLFIHLVINDMMQLALSTLLHIISYALYKINVPFCLVLLIVTITTTLNTPLNLAGMAVECYVAICIPLRHGQICTVRNTYVLIGLIWAVGALSILPDLFILLATEPLQFFHSRASCVRDRVFRSSYSLKKRDASHIVCLVFVWLVLFYTYLRILFTAKGATADFQKARNTILLHGFQLLLCMIVYVRPMFEQCLLYLLPQNYSTIRFSSYVIAQILPRFVSPIVYGLRDQLFRRHVRRYLLCK
>LOCXPDilaORUN.67-eta.333.137.HIT1.OR.1R.302.7tm_1.exons2.NC_048929.1.Hippoglossus_stenolepis
RDTFTSAFVKNLIVFVLWLILSYIHSTLVSTFFRHQTFYEDPRYILFIHMVINDAIQLTVTVTLFVSSYIFYKINVSFCCLLILVAVFTTRNTPVNLASMAIERYIAICKPLRHSQICTVRKTYMVIGVIWFLCAAPDITDLFVTLATESLSFFHGSVLCLRQNVFKDPILALKRQAFDIIYFSFVFLTLIFTYFRILFAARAAATEKMSAQRARNTILLHGLQLSMCLLSYISPSVELVLHLIFPGRIREIRFANYLIVYILPRFLSPIIYGVRDKKFRKYFKMNLLSNRCREKLKKVTPQ
>LOCXPDilaORUN.13-eta.308.218.HIT1.OR.1R.285.7tm_1.exons1.NC_048930.1.Hippoglossus_stenolepis
KIMLIQIFVVLFLCINLLLITTFFTKEFFYTTMRYVLFAVTLMSDCLFLFMSDILLILSYSRYTIQMWLCLIIYIVSSLYSFVTPLTLTAMTLERYVAICLPLRHGELCSPRSALHGILMIHSLSSLPCIIFLSIFFASATYGSYTQGRICSVEIFILHTWQGHLRSAISQFYFLIMCITIVFSYVKIMRAAKAASGEDKKSTWRGLRTVGLHAFQLLLCLIQLWCPFIEAALLQINLMLYINVRFFNYITFILAPRCLSPLIYGLRDEMFFHALKRFALCGLRK
>LOCXPTilOR.S230.311.219.HIT1.OR.1R.290.7tm_1.exons1.NC_048930.1.Hippoglossus_stenolepis
KMNDKIMLIQIFVVLFLCINLLLITTFFTKEFFYTTMRYVLFAVTLMSDCLFLFMSDILLILNSRYTIQMWLCLIIYLVTSMYFFVTPVTLTAMTLERYVAICLPLRHGELCSPRNALHGILIIHSLSSLPCIVFLSIFFASATYGSYTQGRICSVEIFILHTWQGHLRSAISQFYFLIMCITIVFSYVKIMRAAKAASGEDKKSTWRGLRTVGLHAFQLLLCLIQLWCPFIEAALLQINLMLYINVRFFNYITFILAPRCLSPLIYGLRDEMFFHALKRFALCGLRKKH
>LOCXPDilaOR14.1-eta.309.129.HIT1.OR.1R.292.7tm_1.exons1.NC_048941.1.Hippoglossus_stenolepis
KPLKAVLSMLPCLFFLYVNGVMLFALLRKPLLLESSRYILFAHLLLTDSLQLVVTMLLYIIAVTMFNMISYVCVIITTIASIAVKISPLNLAVMSLERYVAVCFPLRHVDITTTRRTGNAIAVIWTVASLDSVTQIFVLVSHENKGFTVPRFCDRNSIFRLPIFSTLNISFTIIYFVLVGMVIIYTYIAIMITVKSASSCNSNASKAHRTVLLHLLQFCLCLTSTLFSLINRLWNINRNMAINVQYALFLGLIIFPKCLSPLIYGLRDHTFRHIFIYYFTFGLKSNVRPVIK
>LOCXPOR1.158.HIT1.OR.2R.299.7tm_1.exons4.NC_048929.1.Hippoglossus_stenolepis
MNSSKRLDSLNEALTKNFITFALGFIINCINGAFVFIYFKSQVFHRDPRYVLYIHLVINDMIMLTVSVALHIFTYTVPLSFAPCIDFLLLILVTTNKNSPLNLAGMAVERYIAVCRPLHHVQMCTVQRAYALIALIWGVSLIPALTDIMIVFATRSVDSRPVVCYPSYVYNTAHHKAQREVVQVLMFSFVFLTLIITYLKVLCAARTVSGSYRASARNARNTILLHGVQLFTCMLSFLSPFINIALVTTWPNDRTTILFITFLFTNVLPRLLSPLIYGVRDKKFNGHIRRLFCCRCCST
>LOCXPOR2.209.HIT1.OR.2R.305.7tm_1.exons2.NC_048929.1.Hippoglossus_stenolepis
MNSSSSNVTVVIEYRDSFTKAVAKNVLVVVLSISINYINAGLIHTFCKHQIFYTNPRYILFIHLVVNDMIQMTLTVTLFVISYTIYKLSVSVCCTFILIALLTTENTPLNLACMAVECYVAICLPLRHVQICTVRRTLMLIGLIWATSMLSVLPDLFITLATEPLDFFHSRVFCLRETAFPNPHIHKKRDTTYIIYLVIVWFIIFYTYFRIMFTAKTASKDAKKARNTILLHGFQVLLCMATYVEPLLNQALWQRFPKNYTDCLFATYIIVQILPRSISPIIYGVRDKMFRGYLKRYLICRVKPQ
>LOCXPOR4.123.HIT1.OR.2R.301.7tm_1.exons2.NC_048929.1.Hippoglossus_stenolepis
RDTFTSAFVKNLIVFVLWLILSYIHSTLVSTFFRHQTFYEDPRYILFIHMVINDAIQLTVTVTLFVSSYIFYKINVSFCCLLILVAVFTTRNTPVNLASMAIERYIAICKPLRHSQICTVRKTYMVIGVIWFLCAAPDITDLFVTLATESLSFFHGSVLCLRQNVFKDPILALKRQAFDIIYFSFVFLTLIFTYFRILFAARAAATEKMSAQRARNTILLHGLQLSMCLLSYISPVWSLFCISSSRSNPGDQICKLPHRLHPAAFPEPHHLRRERQKVQEVLQDEPSEQQVPGEAEESDTT
>LOCXPOR5.136.HIT1.OR.2R.303.7tm_1.exons4.NC_048929.1.Hippoglossus_stenolepis
MNSSSSNVTVVIEYRDSFTKAVAKNVLVVVLSISINYINAGLIHTFCKHQIFYTNPRYILFIHLVVNDMIQMTLTVTLFVISYTIYKLSVSVCCTFILIALLTTENTPLNLACMAVECYVAICLPLRHVQICTVRRTLMLIGLIWATSMLSVLPDLFITLATEPLDFFHSRVFCLRETAFPNPHILKKRDTTYIIYLVIVWFIIVYTYFRIIENCSGATADFQKARNTILLHGFQLLLCMIVYVRPMFEQCLLYLLPQNYSTIRFSSYVIAQILPRFVSPIVYGLRDQLFRRHVRRYLLCKVS
>LOCXPOR7.148.HIT1.OR.2R.302.7tm_1.exons5.NC_048929.1.Hippoglossus_stenolepis
FDLQVDLLHHGPDPDDTASTSQGPGPVLPEQLVPETVDDGAQEARDDVDEQEEDVTNLQAEPREEGDERRLQGGNHEGQHAQQQLDPVEQHGVPRSRHRGQARGGRSGRQHDLTVGEEQRQSHARQVRPVKHAVLVVDGAVAEKKRVVAENGGVEETGGLLDEGDEEVGDGRGGAEDEDDADEEEGARHGAHVAVVQREADGDVALHRHAGQDERGEAGGEDRLHDNQEAADGGVDLPEDVTGHVQSCDQGQLQSVVYHHADEHDVSRVLIEEAVSEEGVHHAAVDDTEGQPHQHGHYVLGQ
>LOCXPOR7.148.HIT1.OR.2R.302.7tm_1.exons5.NC_048929.1.Hippoglossus_stenolepis
LTKNIVAMLVWLTLSVINSSMVHTFLRHSLFYENPRYIMFICMVINDALQLTLVTALYVASYIFRKIHASVCCLLIIMKAVLTTRFTPLILAGMAVERYISICFPLHYSHMCTVPRTLLLICVIFVLSATPPVTDLLVTLVKEPPSFFHTAIFCDHSLLFRDRSIYYKNCVFDGTYLSCVALTLLFTYCKIMLTARAASTGLASVTRARNTVLLHGVQLLLCMLAFVVPSLQAALISLFPRLSLEIRYIFFLLVYIIPRFLSPIIYGFRDELFRKYWTRALACRGSIVRVRPVVQKVNLKVK
>LOCXPOR8.161.HIT1.OR.2R.304.7tm_1.exons2.NC_048929.1.Hippoglossus_stenolepis
ELVILQRDRGHRVQRLLHQSCGQERACCGSQHLHQLHQCRSHSHLLQTPDLLHESSLILFIHLVVNDMIQMTLTVTLFVISYTIYKLSVSVCCTFILIALLTTENTPLNLACMAVECYVAICLPLRHVQICTVRRTLMLIGLIWATSMLSVLPDLFITLATEPLDFFHSRVFCLRETAFPNPHIHKKRDTTYIIYLVIVWFIIFYTYFRIMFTAKTASKDAKKARNTILLHGFQVLLCMATYVEPLLKQALRQRFPKNYTDCLFATYIIVQILPRSISPIIYGVRDKTFRGYLKRYLICRVKPQ
>LOCXPOR9.165.HIT1.OR.2R.310.7tm_4.exons1.NC_048930.1.Hippoglossus_stenolepis
MNSSVSTPPIDFRIYGSLGLDHFALVLCVLVFYISGLCVNVILVVVVCVESRLHRPMYVLLVNLSLSGVMGSSSVCPIIIKHLMTGSQETSLTGCLTQVFFTNVYAGCMFCILALMAYDRYVSICKPLLYHSIMTPAKVKLMLTLVYFTLSCSSAVQVYLTSTIPLCEHTVDKLICDSLVISKLSCKRTTLISVFGLCCAFCVIVFPCCLVLLSYLHIFKVTLSTSQEGQRRALQTCTPHLLTFVNFSVASFFGVISNRLTYEVPKAVNILICMNFFAIPPLLHPIIYGIKMQEIRQSINKMIKDKILQL
>LOCXPOR10.166.HIT1.OR.2R.313.7tm_4.exons1.NC_048930.1.Hippoglossus_stenolepis
MKITLNLTEVSYFTLGAHVDTGHFKYLYFLILFIFYVSILCANVLLIVVICMNRSLHEPMYVFLCSLFVNELYGSTGLFPLLLVQILSDVHTVSASVCLLQVFCLYSYGGVEFFTLAVMSYDRYLAICCPLQYNTRMTSNKIARLVALSWIYPLLNNTFIIFCLTAPLHLCGNIINKVYCDNYYIVKLSCSDTSVNNIFGLTHMFTVIFGLIILILYTYVRILKVCFSGSKQTRQKAVSTCTPHLASLLNFSFGAFFEIVQSRFDLNSLPKVLRVVLSLYWLACQPLVNPLLYGLQMSKIRIIYKNLLFGRKM
>LOCXPOR11.167.HIT1.OR.2R.307.7tm_4.exons1.NC_048930.1.Hippoglossus_stenolepis
VMNSSRVSYFTLAAYLDSGLLRYLFFMLVLSLYLLILCANVLLIVVICMNRSLHEPMYVFLCSLFVNELYGSTGLFPFLLLQILSDVHTVSLPLCFLQIFCVHSYGHVEFMTLAIMSYDRYLAICCPLQYNSIMTVNKVAVLTAVIWLFSVCGILVIVSLTARLKLCGNIINKVYCDNYSLVKLACSDTSVNNIFGLVYMFSIVIGLVVLILYTYVRILKVCFSGSKQTRQKAVSTCTPHLASLLNFSFGAFFEIVQSRFNMSSLNMMLRVLLSLYWLTCQPLFNPVLYGLQMSKIRIMCKNMLWGK
>LOCXPOR12.168.HIT1.OR.2R.308.7tm_4.exons1.NC_048930.1.Hippoglossus_stenolepis
VMNSSRVSYFTLAAYLDSGLLRYLFFMLVLSLYLLILCANVLLIVVICMNRSLHEPMYVFLCSLFVNELYGSTGLFPLLLVQILSDVHTVSASVCLLQVFCVYSYGSVEFFNLAVMSYDRYLAICCPLQYNTRMTTKKVTMLIAVTWLFPFLAIVVLISLTSPLQLCGNIIHKVYCGNYAIVKLSCSDTTVNNVYGLIYTFLSIILPLLLILYTYMRILKVCFSGSKQTRQKAVSTCTPHLASLLNFSFGVCFQILQSRFNMSSVPHMLGIVLSLYFLTCQPLFTPVLYGLKMSKIWIMCKRMLCGNM
>LOCXPOR13.177.HIT1.OR.2R.312.7tm_4.exons1.NC_048930.1.Hippoglossus_stenolepis
IMTNSTQFSYFILGAFFNSGLLRYLFFMLVLSLYLLILCASVLLIVVICMNRSLHEPMYVFLCSLFVNELYGSTGLFPLLLVQILSDVHTVSRPLCFLQIFCVYSYGSVEFTNLAVMSYDRYLAICCPLQYNAHMTSHKVAFLIAVVWLPPCAAVFVTTSLTWSLQLCGNIINKVYCDNYSIIKLACYDTRVNNIYELVAVFPTVCVPVSASLYFYVRILKVCFSGCKQTRQKAVSTCTPHLASLLNFSFGVCFEVLQSRFNMSTLPHVLRIFLSLYFLTCQPLFNSIMYGLNMSKIRLLCKSLLLSPYSKC
>LOCXPOR14.178.HIT1.OR.2R.304.7tm_4.exons1.NC_048930.1.Hippoglossus_stenolepis
MLNSTSSTSSYFVLEAYLHVGTLRYLLFMLTAVIYMFILISNTSLIVVICMNRSLHEPMYVFLCSLFVNELYGSTGLFPFLLLQILSDVHTVSRPLCFLQIFCVYSYGSVEFTNLAVMSYDRYLAICCPLQYNTRMTVNKAVTFIIVLWVYSSGKFLVTLSLNIRLPLCGNVLDSLYCNNYLIVKLACSDTTVNNIYGLFGAVLTVLVPLLPILFSYTKILQVCFSGSKQTRQKAVSTCSPHLVSLLNFSFGCLFEIMQSRFNMTNLPKVLRLILSLYFSVLQFLLNPIMFRMQMSKLRMFKGH
>LOCXPOR15.179.HIT1.OR.2R.312.7tm_4.exons1.NC_048930.1.Hippoglossus_stenolepis
SKRTVMNSSRVSYFTLAAYLDSGLLRYLFFMLVLSLYLLILCANVLLIVVICMNRSLHEPMYVFLCSLFVNELYGSTGLFPLLLVQILSDVHTVPDVFCFLQNFLLYSYGGAEYLNLAVMSYDRYLAICCPLQYNTQMTVNKIAILISVTWFCPLLLCLVMTSLSKSLQLCGTIIEKVYCDNFSIVKLACSDTTVNNIYGLFVSSFSIFCPLILIFYSYIKILKICLSGSKGTRQKAVSTCAPHLASLINFSCGACFEIMQSRFNMKTLPNVLRIFLSLYWLICQPLLNPLVYGLTLSKMRIICKSLVFAEM
>LOCXPOR16.180.HIT1.OR.2R.309.7tm_4.exons1.NC_048930.1.Hippoglossus_stenolepis
MMMNSSLVSYFTLAAYLDSGLLRYLFFMLVLSLYLLILCANVLLIVVICMNRSLHEPMYVFLCSLFVNELYGSTGLFPLLLVQILSDVHTVSRPLCFLQIFCLYSYACVELFNLAVMSYDRYLAICCPLQYNARMTTKKVTMLIAVTWLFPFLAIVVLISLTSPLQLCGNIIHKVYCGNYAIVKLSCSDTTVNNVYGLIYTFLSIILPLLLILYTYMRILKVCFSGSKQTRQKAVSTCTPHLASLLNFSFGVCFQILQSRFNMSSVPHMLGIVLSLYFLTCQPLFTPVLYGLKMSKIWIMCKRMLCGNM
>LOCXPOR16.181.HIT1.OR.2R.295.7tm_4.exons1.NC_048930.1.Hippoglossus_stenolepis
INSSRVSYFTLAAYLDSGLLRYLFFMLVLSLYLLILCANVLLIVVICMNRSLHEPMYVFLCSLFVNELYGSTGLFPLLLVQILSDVHTVSRPLCFLQIFCVHSYVCIGYLNLTVMSYDRYLAICCPLQYNTRMTTKKVTMLIAVTWLFPFLAIVVLISLTSPLQLCGNIIHKVYCDNYSVVKLSCSDTTVNNVYGLIYTFISIILPLLLILYTYMRILKVCFSGSKQTRQKAVSTCTPHLASLLNFSFGVCFEVLQSRFNMSSVPIMLRIFVSIYFLTCQPLFNPVMYGLKMSKI
>LOCXPOR17.182.HIT1.OR.2R.312.7tm_4.exons1.NC_048930.1.Hippoglossus_stenolepis
IMTNSTQFSYFILGAFFNSGLLRYLFFMLVLSLYLLILCASVLLIVVICMNRSLHEPMYVFLCSLFVNELYGSTGLFPLLLVQILSDVHTVSRPLCFLQIFCVYSYGSVEFTNLAVMSYDRYLAICCPLQYNAHMTSHKVAFLIAVVWLPPCAAVFVTTSLTWSLQLCGNIINKVYCDNYSIIKLACYDTRVNNIYELVAVFSTVCVPVSASLYFYVRILKVCFSGCKQTRQKAVSTCTPHLASLLNFSFGVCFEVLQSRFNMSTLPHVLRIFLSLYFLTCQPLFNSIMYGLNMSKIRLLCKSLLLSPYSKC
>LOCXPOR14.183.HIT1.OR.2R.304.7tm_4.exons1.NC_048930.1.Hippoglossus_stenolepis
MLNSTSSTSSYFVLEAYLHVGTLRYLLFMLTAVIYMFILISNTSLIVVICMNRSLHEPMYVFLCSLFVNELYGSTGLFPFLLLQILSDVHTVSRPLCFLQIFCLYTYANVEFCNLAVMSYDRYLAICCPLQYNTRMTVNKAVTFIIVLWVYSSVKCLVTLSLTIRLPLCGNVLNNLYCNNYLIVKLACSDTTVNNIYGLFGVLITVLVPLLPILFSYTKILQVCFSGSKQTRQKAVSTCAPHLVSLLNFSFGCLFEIMQSRFNMTNLPKVLRLILSLYFSVLQFLLNPVMFRMQMSKLRMFKGH
>LOCXPOR14.184.HIT1.OR.2R.304.7tm_4.exons1.NC_048930.1.Hippoglossus_stenolepis
MLNSTSSTSSYFVLEAYLHVGTLRYLLFMLTAVIYMFILISNTSLIVVICMNRSLHEPMYVFLCSLFVNELYGSTGLFPFLLLQILSDVHTVSRPLCFLQIFCLYTYANVEFCNLAVMSYDRYLAICCPLQYNTRMTVNKAVTFIIVLWVYSSVKFLVTLSLNIRLPLCGNVLDSLYCNNYLIVKLACSDTTVNNIYGLFIVFITVLVTLLPILFSYTKILQVCFSGSKQTRQKAVSTCAPHLVSLLNFSFGCLFEIMQSRFNMTNLPKVLRLILSLYFSVLQFLLNPVMFRMQMSKLRMFKGH
>LOCXPOR18.185.HIT1.OR.2R.307.7tm_4.exons1.NC_048930.1.Hippoglossus_stenolepis
MMLNSTSSTSSYFVLEAYLHVGTLRYLLFMLTAVIYMFILISNTSLIVVICMNRSLHEPMYVFLCSLFVNELYGSTGLFPFLLLQILSDVHTVSRPLCFLQIFCVYSYGSVEFTNLAVMSYDRYLAICCPLQYNTRMTVNKAVTFIIVLWFYSFVKFLVTLSLNIRLPLCGNVIDSLYCHNFLVVKLACSDTTVNNIYGLFGVVLTVLVPLLPILFSYMKILKVCFSGSKQTRQKAVSTCAPHLVSLLNFSFGCLFEILRSRFDMSSVSTELQIILSLYFLIIQPLLSPIMFGMQMSKYETYKRLFC
>LOCXPOR19.187.HIT1.OR.2R.303.7tm_4.exons1.NC_048930.1.Hippoglossus_stenolepis
INSTSSYFIFSTYLHVGTLRYLLFMLTAVIYMFILISNTSLIVVICMNRSLHEPMYVFLCSLFVNELYGSTGLFPFLLLQILSDVHTVSRPLCFLQIFCLYTYVNVEFCNLAVMSYDRYLAICCPLQYNTRMMVNKAVTFIIVLWVYSSVKLLVTMSLTIRLPLCGNVLDSLYCNNYLIVKLACSDTTVNNIYGLFGVLITVLVPLLPILFSYTKILQVCFSGSKQTRQKAVSTCDPHLVSLLNFSFGCLFEIMQSRFDMSTFPSELRILLSLYFLIMQPLLNPLMFGLQMSTIRNAWRLVVC
>LOCXPOR20.188.HIT1.OR.2R.308.7tm_4.exons1.NC_048930.1.Hippoglossus_stenolepis
MMLNSTSSTSSYFVLEAYLHVGTLRYLLFMLTAVIYMFILISNTSLIVVICMNRSLHEPMYVFLCSLFVNELYGSTGLFPFLLLQILSDVHTVSRPLCFLQIFSLYTYVHIEFCNLAVMSYDRYLAICCPLQYNTRMTVNKAVTFIIVLWFYSFVKFLVTLSLNIRLPLCGNVIDSLYCHNFLVVKLACSDTTVNNIYGLFGVVLTVLVPLLPILFSYMKILKVCFSGSKQTRQKAVSTCAPHLVSLLNFSFGCLFEILRSRFDMSSVSTELQIILSLYFLIIQPLLSPIMFGMQMSKIRQTYKRLFC
>LOCXPOR21.189.HIT1.OR.2R.303.7tm_4.exons1.NC_048930.1.Hippoglossus_stenolepis
INSTSSYFIFSTYLHVGTLRYLLFMLTAVIYMFILISNTSLIVVICMNRSLHEPMYVFLCSLFVNELYGSTGLFPFLLLQILSDVHTVSRPLCFLQIFCLYTYVNVEFCNLAVMSYDRYLAICCPLQYNTRMMVNKAVTFIIVLWVYSSVKCLVTLSLNIRLPLCGNVLDSLYCNNYLIVKLACSDTTVNNIYGLFGVLITVLVPLLPILFSYTKILQVCFSGSKQTRQKAVSTCAPHLVSLLNFSFGCLFETLQSRFDMSTFPSELRILLSLYFLIMQPLLNPLMFGLQMSTIRNAWRLVVC
>LOCXPOR22.190.HIT1.OR.2R.307.7tm_4.exons1.NC_048930.1.Hippoglossus_stenolepis
IMNSSRVSYFTLAAYDSGLLRHLFFIALICLYVVILCANVLLIVVICMNRSLHEPMYVFLCSLFVNELYGSTGLFPLLLLQILSDVHTVSRPLCFLQIFSLYTYANVEFCNLAVMSYDRYLAICCPLQYNTRMTVNRVALLIALIWLFPFLEVAVMICLSAPLQLCGNIINKVYCDNYNVVKLACSDTSVNNIYGIIYSTIIVGGVIFSVFFTYVKILKICLSGSKQTRQKAFSTCTPHLVSLLNFCFGGMFEVFQSRFNMRSVPNALRVFLSLYWITCQPLFNPVIYGLNLTKIRILCKSLLVGKM
>LOCXPOR23.191.HIT1.OR.2R.304.7tm_4.exons1.NC_048930.1.Hippoglossus_stenolepis
TSSTSSYFVLEAYLHVGTLRYLLFMLTAVIYMFILISNTSLIVVICMNRSLHEPMYVFLCSLFVNELYGSTGLFPFLLLQILSDVHTVSRPLCFLQIFCLYTYASVQFSSLCVMSYDRYLAICCPLQYNTRMTSSRVALLIALSWFYPFASILVLVSLSFSLQLCGNRIHKVYCDNYSVVKLSCSDTSVNNLYGIFYTLTTVLLVLFIFYSYMRIIKVCLSGSKQTRQKAVTTVTPHLVSLLNFSCGCFFEIAQNRFDMKHVPNMLRIFLSLYWLTCQPLFNPIMYGLKITKIRITCKNVVIGK
>LOCXPOR24.193.HIT1.OR.2R.305.7tm_4.exons1.NC_048930.1.Hippoglossus_stenolepis
MINATIVSYFTLAAYLDSGLLRYLFFMLVLSLYLLILCANVLLIVVICMNRSLHEPMYMFLCSLFVNELYGSTGLFPLLLVQILSDVHTVSRPLCFLQIFCLYSYACVEFFNLAVMSYDRYLAICCPLQYNTRMTHRKVTVLITLTWLSASVVCFIPLALTAPLHLCGNIINKVYCDNYYIVKLSCSDTSVNNVYGLAATSFTIVSPVSLIFFSYMRILKVCFSGSKQMRQKAVSTCTPHLLSLLNFSFGACFEIMQSRFNMNNIPNLLRIILSLYWLTCQPLFNPLMYGLNMSRIRIICKNLIF
>LOCXPOR25.194.HIT1.OR.2R.308.7tm_4.exons1.NC_048930.1.Hippoglossus_stenolepis
DNVSSHHHFVLGGFNDLGALRPVLFLPFFVMLVVSLVANSLLLYVIMSQKSLHSPMYLLIAAMACVDLGLPLFFVPNMLLNFLFDWRGISLIGCLVQMFSVHFLGALQSTLLLCMAVDRYFAICTPLYYHKRTSVPRFLCFVIPLVVRNVLMVSLVVILAGNLSFCLSNVIGHCFCEHMALVELACGNTAANSIVGLISVSLIAVVDFFFIITSYVVIFSSVMRSGTSGVKALHTCVTHIVVMAVSLTIVLTAFLSYRIRNSLPASVRIFLSIMYLLFPSCFNPIIYGVRTSEIRRHIVNMLTLRRCV
>LOCXPOR26.195.HIT1.OR.2R.329.7tm_4.exons1.NC_048930.1.Hippoglossus_stenolepis
MLDSSPSWNISHNTFVLRGFPELQRQRRLLALPFFASYVSVLLGNSVLVHVIRRVESLHSPMYLLICTLCVVDILVVTAIIPNTLLGLLFDWNEISLAGCLTQMFFTHFLSSVESTLLLAMALDRYVAICHPLRYADIIDSSMFVQLLLFTLVRSGSIMATLVGLAGSLWFCDSNVIRHCYCDHMALVSLACDNTQKNSTVGLVVIVCFAGVDISLIILSYMKILSVVLRAAAAGEDRWKAFHTCGTHLIVMMCFYLVGSVTFLSHNLNIHVPTEVNTFMGLVYILFPATVNPVIYGVRTKEIRKGFLRIFKLREKKLTETKVFPSGQR
>LOCXPOR27.196.HIT1.OR.2R.323.7tm_4.exons1.NC_048930.1.Hippoglossus_stenolepis
MKFTNTTNVKDFIIVGFPGLPPEYYGLVSVLLLLLFLAIVVGNTFILTVIMYERTLHKPTYLIFFHLAMTDIAFGAVTLPKIIARYWWNDMISSFGTCFTQMFFVHSLGAIHSFLLLIMALDRFVAIWFPFRYPVVVTNTTICIACVLCWVLTFIRMLGIVLHALTLPYCNLNIIMQCYCDHISITRLGCGEGVAYVKEVSITNALVTLLVPLAFIIFSYFSIIIAALKMSQTERSHKVMSTCAPQIFTTCLYYVPRCFVYLSYNLGFTFSIQARIVITMMYSLIPAAVNPAIYCLKTQDIKMALTQRFRKTRSSIAHRTDHK
>LOCXPOR28.199.HIT1.OR.2R.317.7tm_4.exons1.NC_048930.1.Hippoglossus_stenolepis
MLYTNVTRIKDFFIIGFPGLSLDLYKPVSALLFILYLAIVGGNIFILVFVKCERALHKPTYLIFCHLALTDLAFGTVTLPKIISKYWFDDGIISFYSCFAQMYFVHALGAAHSFILMVMALDRFIAVCAPLRYTTLLTNTKVSVLCGISWLMPVSWMVGVVFDALTLPFCNSNMITQCYCDHIAITTLGCENVREVQLIAFGLAMFSLLVPLGFIVFTYFVIIVAVARISSSEGRVRTLSTCTPQLIITLLYYMPRCFVYLANNVGFTFSVPVRIVVVMLYSLLPAAVNPMIYCFKTKAIKENLKRKLLKRKINVST
>LOCXPOR29.200.HIT1.OR.2R.332.7tm_4.exons1.NC_048930.1.Hippoglossus_stenolepis
CSGYFCSIMPEGNHSTVTEFFLTGFPGLHPEYQGLASAVLFLVYSLTLIGNATIIFLFATDSCLHKPMYYIILNLCACDILFSTTTLPKIISKYWFQSGTIPFTACFIQMYFVHYLGTVNSLILFLMALDRYLAICHPLRYSLILKKSTIYILSITAWIFAKAPNLMIVIRAYPLPYCASNIINHCYCDHIGITTLACTDRAPYGFPALVFAMVMLLGPLAFIIFSYCSIIVAVLRIANVQGRLKSLSTCSTQLIIILLYYLPRCFVYLASNVGIKFSPDVRIVIIMLYSLGPPMINPLIYCLRAKDMRESLRKQFKKRTLAQKTQVSVVTD
>LOCXPOR30.201.HIT1.OR.2R.304.7tm_4.exons1.NC_048930.1.Hippoglossus_stenolepis
NSSFVILSDYNLSPEAVAPAFLFATLSYMIILFCNLILILTIVLNKSLHQPMYLILLNLPINDLIGSTAFFSQVIKEILTNSRTMHYSTCVAQAFFIHIYAGGAVFFLSAMAYDRYIAICCPLKYNTVMTNAHIMRIITIVWLSCLLLIAVLFFLLLRLPRCRSEITQAYCDNPSLLSLVCAKTTVNNIYGLFMVAISQLIALVMIVYTYLQILVACFRSKRLDTRAKALQTCATHLIVFLLLECLGLFTIISYRIQNISPHLRRFIGVSTLIFPPTLNPIIYGLKTKEIREKVVQFFRNKIFP
>LOCXPOR32.202.HIT1.OR.2R.312.7tm_4.exons1.NC_048930.1.Hippoglossus_stenolepis
MYTNVSSSVLLSLAPLGISDASIYPAFLFGTITYLLIMFFNLLVLAAIVVTKKLHKPMFILLFNLPITDMIGATAFFPHLLYSIVTQDRQISQPACITQAFLIHFYGTGNCLILSSMAYDRYVAICCPLRYNAVMTPHNLIKIITSIWLITFSFIVALILLLARFKMCKTHVVDLFCNNPSLLKLVCDDIRVNNSYGLVIMCLIQGGTLGIIIYTYLQILRTCVMTNHPDARRKAIQTCGSHLVVFLFLQFNTVITLIAHRIESASPYMRRVLGMSVIIFPPFFDPIIYGLKITELKQSIKRFLRRSVVSIK
>LOCXPOR32.203.HIT1.OR.2R.283.7tm_4.exons1.NC_048930.1.Hippoglossus_stenolepis
MYTNVSSSVLLSLAPLGISDASIYPAFVFGTITYLLIMFFNLLVLAAIVVSKKLHKPMFILLFNLPITDMIGATAFFPHLIYSIVTQDRQISQPACITQAFLIHFYGTGNFVILSSMAYDRYVAICCPLRYNAVMTPHNLIKIITSIWLITFSIIVTLILLLERFKMCKTHVVDLFCNNPSLLKLVCDDIRVNNSYGLVIMCLIQGGTLGIIIYTYLQILRTCIMTNHPDARRKAIQTCGSHLVVFLFLEFNSVITLIAHRIESASPYMRRVLGVSVIIFPLF
>LOCXPOR32.204.HIT1.OR.2R.312.7tm_4.exons1.NC_048930.1.Hippoglossus_stenolepis
MYTNVSSSVLLSLAPLGISDASIYPAFVFGTITYLLIMFFNLLVLAAIVVSKKLHKPMFILLFNLPITDMMGATAFFPHLIYSIVTQDRQISQPACITQAFLIHFYGRGNLLILSSMAYDRYVAICCPLRYNAVMTPHNLIKIITSIWLITFSTVVALILLLARFKMCKTHVVDLFCNNPSLLKLVCDDIRVNNSYGLVIMCLIQGGTLGIIIYTYLQILRTCVMTNHPDARRKAIQTCGSHLVVFLLLEFNSVITLIAHRIESASPYMRRVLGVSVVIFPPFFDPIIYGLKITELKQSIKRFLRRSVVSIK
>LOCXPOR33.205.HIT1.OR.2R.304.7tm_4.exons1.NC_048930.1.Hippoglossus_stenolepis
MDNRSFGFMSELTLDTFRIPHGGKYPIFLLGIMIYLFGIICNLVLLTLIVTQRNLHKPMYFILFSLPLNDLIGISAMLPKVLSDIVTETNKVYYPLCVLQAFLLHMYGGGILFILAVMSFDRYVAICMPLRYTSVMTPGVLICIICLVWGLDFVLNLSLFCLQTRLPRCRSVVMNVFCDNPSLLKLTCENTTVNNIIGLFNTAVMQAVSLSVQAFSYVKILITCVLTRRSEAKSKAVNTCVAQMVILVIFEITGTFTILSHRFKNISADLQKIMGMLIFLVPPLLNPIVYGLYTSEIRSTLLRV
>LOCXPOR34.206.HIT1.OR.2R.308.7tm_4.exons1.NC_048930.1.Hippoglossus_stenolepis
MERNTTAASDLLRIQGFDISPEFTYPVFFLLLFVYSSLLFSNIGVLALIISEKSLHQPMYLLFCNLPVNDLIGNTVLLPRLMAHVISTERFVTYNQCVVQAFHSHTFGSASHMILVIMAIDRYVAICHPLRYHSIMTTRAVIVLSASAWGASLVLVSVLMGLTVRLSRCRSVIQNAYCDNASLFKLSCEDVSINNIYGLFFTVLLFGCSIGGIAVTYFRIALICWIKKSKELNNRALQTCASHLVLYLIMLWSGFLTIILHRFPNYPDLRKIAYILFHVIPANLNPIIYGMQTRLLRDKIIQIIQRKV
>LOCXPOR35.207.HIT1.OR.2R.310.7tm_4.exons1.NC_048930.1.Hippoglossus_stenolepis
MVRNTTVASNILRIQGFDISPEFTYPVFFLLLFVYSSLLFSNIGVLALIISEKSLHQPMYLLFCNLPINDLIGNTVMLPQVMAHVISTERFMTYNQCVVQAFYSHTFGSASHMILVIMAIDRYVAICHPLRYHSTMTTRAVIVLSASAWGMSLVLVTVLMGLTVRLSRCRSVIQNAYCDNASLFKLSCEDVSINNIYGLFFTVLLFSCSIGGIAFTYFRIALICWIKKSKELNNRALQTCASHLVLYLIMLWSGFLTIILHRVPNYPDLRKIAYILFLVVPANLNPIIYAMQTRLLRDKIIQIIRRKVIA
>LOCXPOR35.208.HIT1.OR.2R.310.7tm_4.exons1.NC_048930.1.Hippoglossus_stenolepis
MVRNTTVASNILRIQGFDISPEFTYPVFFLLLFVYSSLLFSNIGVLALIISEKSLHQPMYLLFCNLPINDLIGNTVMLPQVMAHVISTERFMTYNQCVVQAFYSHTFGSASHMILVIMAIDRYVAICHPLRYHSTMTTRAVIVLSASAWGMSLVLVTVLMGLTVRLSRCRSVIQNAYCDNASLFKLSCEDVSINNIYGLFFTVLLFSCSIGGIAFTYFRIALICWIKKSKELNNRALQTCASHLVLYLIMLWSGFLTIILHRVPNYPDLRKIAYILFLVVPANLNPIIYAMQTRLLRDKIIQIIRRKVIA
>LOCXPOR39.212.HIT1.OR.2R.308.7tm_1.exons1.NC_048930.1.Hippoglossus_stenolepis
MQNLTELQTNATSHKSLSVIIKVCVVIPFFCVFLCCIAVMLHIFASHRQFLDTSRYILFASMLVNDTLQLMTSVLLFLFVMGRVKFALVYCVPLLFISTATFHNTPFILATMSLERYISIVYPLRCPASWRSDRIWIIILSLWFISCIFPVIDFSIGKRDPSVDVLSTPVHCKPNLINPSPIQTLFKAAVSLLFFAVVAVIILFTYVRILLETRKLRQDRVSVNKAMHTVLLHGFQLLLCVLAFSHPITESLIVLHANWQPEDIAFFNYFCFILIPRFLSPLIYGFRDQSLRGYIGKTFLCCSKKVKP
>LOCXPOR40.214.HIT1.OR.2R.308.7tm_1.exons1.NC_048930.1.Hippoglossus_stenolepis
MQNLTELQTNATSHKSLSVIIKVCVVIPFFCVFLCCIAVMLHIFASHRQFLDTSRYILFASMLVNDTLQLMTSVLLFLFAIGQVKFALVYCVPLLFISTATFQNTPFILATMSLERYISIVYPLRCPASWRSDRIWIIILSLWFISCIFPVIDFSIGKRDPSVDVLSTPVHCKTILVNPSPIQMLFKAAVSLLFFAVVAVIILFTYVRILLETRKLRQDRVSVNKAMHTVLLHGFQLLLCVLAFSHPITESLIVLHANWKQGDISFFNYFCFILIPRFLSPLIYGFRDQSLRGYIGKTFLCCSKKVKP
>LOCXPOR39.215.HIT1.OR.2R.308.7tm_1.exons1.NC_048930.1.Hippoglossus_stenolepis
MQNLTELETNATSHRSLSVIIKVCVVIPFFCVFLCCIAVMLHIFASHRQFLDTSRYILFASMLVNDTLQLMTSVLLFLFVMGQVKFALVYCVPLLFISTATFQNTPLILATMSLERYISIVYPLRCPASWRSDRIWIIILCLWFISCILPVIDFSIGKRDPSVDVLSTPVHCKTILVNPSPIQTLFKAAVSLLFFAVVAVIILFTYVRILLETRKLRQDRVSVSKAMHTVLLHGFQLLLCVLAFSHPITESLIVLHANWQPEDISFFNYFCFILIPRFLSPLIYGFRDQSLRGYIGKTFLCCSKKVKP
>LOCXPOR40.216.HIT1.OR.2R.308.7tm_1.exons1.NC_048930.1.Hippoglossus_stenolepis
MQNLTELQTNATSHRSLSVIIKVCVVIPFFCVFLCCIAVMLHIFASHRQFLDTSRYILFASMLVNDTLQLMTSVLLFLFVIGQVKFALVYCVPLLFISTATFQNTPLILATMSLERYISIVYPLRRPASWRSDRIWIIILCLWFISCIFPVIDFSIGKRDPSVDVLSTPVHCKTIFVNPSPIQMLFKAAVSLLFFAVVAVIILFTYVRILLETRKLRQDRVSVNKAMHTVLLHGFQLLLCVLAFSHPITESLIVLHANWQPEDISFFNYFCFILIPRFLSPLIYGFRDQSLRGYIGKTFLCCSKKVKP
>LOCXPOR41.217.HIT1.OR.2R.308.7tm_1.exons2.NC_048932.1.Hippoglossus_stenolepis
DSAGCLFLSIMPNGDAIPALICILVLLTIFSFLVNGVALFGIGRSEDLSWEPRCAFLKNLILSDLIQTVSISPAVIHSLVQRRTMEFSTWCYVQYFTGTASIFCSLVTITCMALERYLYVCHAIHYLVILTQVRLRHTLSLIWVFSISIGTINMVLLHTGRGHKIEGATKGLLCEPDVVEQHMGFPRASAVFRKLVGSCTLLLCLFVYAFSYLRMYRDARNAVIPFNTVNTKARKTVLFHCGMLFLQLLPLLIKTTSDAVWEASSTKMTPSTTAARLHMSLLVMLIVPPCINPLVYVLRTAELRRALL
>LOCXPOR42.218.HIT1.OR.2R.311.7tm_4.exons1.NC_048939.1.Hippoglossus_stenolepis
MTSNASSLAAVTSLMLDGVAQLSEHRWIFFFVFFALYVFVLVSDVLVIYVICSQRSLHRPMFVLVAAVLLNSLAGSAAIYPRLLSDLASGLRQVEVPGPVCISQAYVVTSLGSSSFMLLAAMSLDRYVSICRPLRHAALMSRAALAALLLLCFLLPAALVGGAALQAARLPLCRTRLRRLYCDVYSFVSLSCGGGAARLLQVYGLLCSAATVLVPVIFVLVTYGRILFICLRDSRTISSKALQTCVPHLLVLVNYSVSAGVELLQRRLHGGSEPAASILSSVLVIIVPTVCNPLVYGLKVKQILTHLKRLL
>LOCXPOR43.219.HIT1.OR.2R.308.7tm_4.exons1.NC_048939.1.Hippoglossus_stenolepis
MDDEVNVTYITFDGHMEVQKYRYVYFVVMFAMYIIIICWNSTIVYLIVIHENLHEPMYIFIAALLINSILSSTTIYPKLLIDFLSEKQITTFPRCLFQSAVYYTLATSEFLLLSAMAYDRYVSICKPLQYPTIMRKTTVKVFLFTAWFVPVCELGISVVLYVNVKICHDSLKGLFCNTSIFTLQCVPSVALSIYGVFLLLNIVLLPMLFILFTYIRILIITYRSFKTIRRKALRTCLPHLLVLINLSCFTAYDVIVVRLESDIPKLARLILTLQIMVYHPLLNPFIYGLKMKEISKHLKHLLFQVESH
>LOCXPOR44.220.HIT1.OR.2R.308.7tm_4.exons1.NC_048939.1.Hippoglossus_stenolepis
MDDEVNVTYITFDGHMEVQKYRYVYFVVMFAIYIIIIFWNSTIVYLIVIHENLHEPMYIFIAALLINSILSSTTIYPKLLIDFLSEKQITTFPRCLFQSAVYYTLASSEFLLLSAMAYDRYVSICKPLQYPTIMRKTTVKVFLFTAWFVPVCELGISVVLYVNVKICHDSLKGLFCNTSIFTLQCVPSMALSIYGVFLLLNIVLLPMLFILFTYIRILIITYRSFKTIRRKALRTCLPHLLVLINLSCFTAYDVIVVRLESDIPKLARLILTLQIMVYHPLLNPFIYGLKMKEISKHLKHLLFQVESH
>LOCXPOR45.223.HIT1.OR.2R.309.7tm_4.exons1.NC_048939.1.Hippoglossus_stenolepis
MENVSVIKIFYLSGLTEPKNYRFVLFSLTLVCYCVILLVNITLIVTIILDKNLHEPMYILLCAFCMNGLYGSTGFFPKFLWDLLSPVHVISYSGCLVQAQVLYSFACIDLSFLAVMAYDRYVAICRPLQYHTIMSKQRLIKLLCFSWFTPFCINGINIFLTSRLKLCSPYIASLFCVNWIIVTLACFPAETMVNNIVAYITILIYVFHVVFIVWSYIYLIRTCVNSVENRAKFMQTCVPHLLSLITFAFTLLFDIMNIRYGSKKLPQSLKNFISMEILVIPPLMNPLIYGFKLTKIRNRFLGYMKFRIK
>LOCXPOR46.224.HIT1.OR.2R.309.7tm_4.exons1.NC_048939.1.Hippoglossus_stenolepis
MENVSVIKIFYLSGLTEPKNYRFVLFSLTLVCYCVILLVNISLIVTIILDKNLHEPMYILLCAFCMNGLYGSTGFFPKFLWDLLSPVHVISYSGCLVQAQVLYSFACIDLSFLAVMAYDRYVAICRPLQYHTIMSKQRLIKLLCFSWFTPFCIIGTNIFITSRLKLCSPYIASLFCVNWLIVALACFPAETMVNNIVAYITILIYVFHGVFIVWSYIYLIRTCVNSIENRAKFMQTCVPHLLSLITFIFTLLFDIMNIRYGSKKLPQSLKNFISMEILVIPPLMNPLIYGFKLTKIRNRFLGYMNFRIK
>LOCXPOR47.225.HIT1.OR.2R.309.7tm_4.exons1.NC_048939.1.Hippoglossus_stenolepis
MENVSVIKIFYLSGLTEPKNNRFVLFSLTLLCYCVILLVNITLIVTIILDKNLHEPMYILLCAFCMNGLYGSIGFFPKFLWDLLSPVHVISYSGCLVQAQVLYSFACIDLSFLAVMAYDRYVAICRPLQYHTIMSKQRLIKLLCFSWFTPFCINGMNIFLTSRLKLCSPYIASLFCVNWIIVTLACFPAETMVNNIVAYITILIYVFHGVFIVWSYIYLIRTCVNSVENRAKFMQTCVPHLLSLITFAFTLLFDIMNIRYGSKKLPQSLKNFISMEILVIPPLMNPLIYGFKLTKIRNRFLGYMNFRIK
>LOCXPOR48.227.HIT1.OR.2R.307.7tm_4.exons1.NC_048939.1.Hippoglossus_stenolepis
MDNVSVITIFYLSGLSETMNYRSVLFSLTLLCYCVILLVNITLIVTIILDKNLHEPMYILLCAFCMNGLYGSTGFFPKFLWDLLSPVHVISYSGCFLQVQVLYSFACIDLSFLAVMAYDRYVAICRPLQYHTIMSKQRLIKLVCFSWFIPFCLMVINICLTSRLKLCSPYIARLFCVNWIIVTLACFPAETMVNSIFAYITIIVYVSHGVFIVWSYVKLIRTCVNSVEKRAKFMQTCVPHLLSLITLLLTLFFDFMNLRFGSKYLPQHLKNFAEIEFLVIPPVMNPLIYGFKLTKIRKRFLNVFTFK
>LOCXPOR49.228.HIT1.OR.2R.307.7tm_4.exons1.NC_048939.1.Hippoglossus_stenolepis
MDNVSVITIFYLSGLSETMNYRSVLFSLTLLCYCVILLVNITLIVTIILDKNLHEPMYILLCAFCMNGLYGSTGFFPKFLWDLLSPVHVISYSGCFLQGLVIHSFVSSDLSFLAVMAYDRYVAICRPLQYHSIMSKQRLIKLVCFSWFTPFCITGTNICLTSRLKLCSPYIARLFCVNWIIVTLACFPAETMVNNIVAYISILFYIFHGVYIVWSYIYLIRTCVNSKENRAKFMQTCVPHLLSLITFLFTVLFDLMNIRFDLKKLPQSLKNFVAIEFLVIPPLMNPLIYGFKLTKIRNRLREVVTLK
>LOCXPOR50.230.HIT1.OR.2R.307.7tm_4.exons1.NC_048939.1.Hippoglossus_stenolepis
MDNVSVITIFYLSGLSETMNYRFILFSLTLLCYCVILLVNITLIVTIILDKNLHEPMYILLCVFCMNGLYGTTGFFPKFLWDLLSPVHVISYSGCLVQVHVLYSFACIDLSILALMAYDRYVAICRPLQYHTIMSKQRLIKLVCFFWFTPFCLIGANICLISRLKLCSPYIARLFCVNWLIVTLACFPAETMVNNIAAYITILIYVSHGVFIVWSYVYLIRTCVNSTENRAKFMQTCVPHLFSLITFLFTILFDVMNLRFGLKKLPQHFKNFVAIEFLVIPPLMNPLIYGFKLTKIRNRLREIVTLK
>LOCXPOR51.231.HIT1.OR.2R.307.7tm_4.exons1.NC_048939.1.Hippoglossus_stenolepis
MDNVSVITIFYLSGLSEPKNNRFILFSLTLLCYCVILLVNITLIVTIILDKNLHEPMYILLCAFCMNGLYGSTGFFPKFLWDLLSPVHVISYSGCLLQAQVLYSFACIDLSILAVMAYDRYVAICRPLQYHTIISKQRVIKLVCFSWFTPFCLIGMNIYLTSRLKLCSPYIARLFCVNWIIVTLACFPAETMVNNIIAYILIIFYLFHGVFIVWSYIYLIRTCVNSVENRAKFMQTCVPHLFSLITFVFTLLFDVMNIRYDLKKLPQPFKNFVAVEFLVIPPLMNPLIYGFKLTKIRNRLRDIVTLK
>LOCXPOR52.232.HIT1.OR.2R.300.7tm_4.exons1.NC_048939.1.Hippoglossus_stenolepis
MDNVSVITIFYLSGLSETMNYRSVLFSLTLLCYCVILLVNITLIVTIILDKNLHEPMYILLCAFCMNGLYGTTGFFPKFLWDLLSPVHVISYSGCLIQVHVLYSFAGSDLSFLAVMAYDRYVAICRPLQYHTIMSKKNIIKLVCFSWFTPFCIMAINICLTSRLKLCSPYIASLFCVNWIIVTLACFPAETMVNNIFAYITIIVYVSHGVFIVWSYIKLIRTCVNSVENRAKFMQTCVPHLLSLITFVFTILFDLMNIRFGSKKLPQPFKNFVAMEFLVIPPLMNPLIYGFKLTKIRNRL
>LOCXPOR53.235.HIT1.OR.2R.300.7tm_4.exons1.NC_048939.1.Hippoglossus_stenolepis
MDNVSVIKMFYLSGLSETMNYRFILFSLTLLCYCVILLVNITLIVTIILDKNLHEPMYILLCAFCMNGLYGTTGFFPKFLWDLLSPVHVISYPGCLVQVHVLYSFVGSDLSSLAVMAYDRYVAICRPLQYHTIMSKQRLIKLVCFSWFTPFCLIGANICLTSRLKLCSPYIARLFCVNWLIVALACFPAETMVNNIAAYITILFYVFHGVFIVWSYIYLIRTCVNSIENRAKFMQTCVPHLFSLITFIFTILFDLMNIRFGSKKLPQPFKNFIAIEFLVIPPLMNPLIYGFKLTKIRNRI
>LOCXPOR54.236.HIT1.OR.2R.310.7tm_4.exons1.NC_048939.1.Hippoglossus_stenolepis
MMANVSVITILYLSGLNDKMNNRFILFSLTLLCYCVILLVNITLIVTIILDKNLHEPMYILLCAFCMNGLYGTTGFFPKFLWDLLSPVHVISYSGCLLQAQVLYSFAFSDLSFLAVMAYDRYVAICRPLQYHSILSRQRIMKLVCFSWFTPFCIIAANICLTSRLKLCSPYIARLFCVNWLIVALACFPAETMVNSIFAYITILIYVFHGVFIVWSYIYLIRTCVNSIENRAKFMQTCVPHLFSLITFLFTILFDIMNIRFDLKKLPQPFKNFVAIEFLVIPPLMNPLIYGFKLTKIRNRLREVVTLKNK
>LOCXPOR55.237.HIT1.OR.2R.310.7tm_4.exons1.NC_048939.1.Hippoglossus_stenolepis
MENASVVTLLTLTGLDFTLEYKITLFLLTLLWYFIILLGNISIIVAIVVDKNLHEPMYIFLCNLCINALYGTLGFYPKFLVDLLSSHVISYAGCMLQGFVIHSSICCDFSILALMAYDRYLAICQPLTYHSFMTKQRVTVFVFFSWLIPLYCMFMNTATLLGSSLCGSHVKKIYCVNWMIFTLTCSPPAANIGVTYFNLLFYLAHFFFIIWTYVYLIRTCLRSTESWGRFMQTCMPHVISLATFSISVLLDILYMRFGSPNLSQDLSNFMAMEFLLIPPAVNPFVYGFKLTKIHNKFVNLVYIKRKVSNC
>LOCXPOR56.239.HIT1.OR.2R.309.7tm_4.exons1.NC_048939.1.Hippoglossus_stenolepis
MENVSIVRNFILVGFNESFNYRITLFSLTLLYYCMILFFNISLIAIIISDEDLHEPMYILLCSFCFNGLYGTTGFYPKFLLDLLSPVQEISYAGCLLQAFVMYSFACCELSNLAVMAYDRYLAICRPLHYHSLMSKRRLSQLVCFSWLTPFCVFSINVGLTSRLKLCGNNLQKLFCVNWVIVKLACSEADTFSNEAVASFIILIYCFHGVFIIWTYMHLIRTCVRSKDDSRKFMQTCLPHLISMITFLVVIVFDLMYMRFGSTDLPQGLQNFIAIEFLLIPPLMNPLIYGFKLTKIRNRILLLIHGGRK
>LOCXPOR57.240.HIT1.OR.2R.309.7tm_4.exons1.NC_048939.1.Hippoglossus_stenolepis
MENVSIVRNFILVGFNESFNYRITLFSLTLLYYCMILFFNISLIAIIISDEDLHEPMYILLCSFCFNGLYGTTGFYPKFLLDLLSPAPEISYAGCLLQALVMYSFACCELSILAVMAYDRYLAICRPLHYHSLMSKRRLSQLVCFSWLTPFCIFSINVGLTSRLKLCGNNLQKLFCVNWVIVKLACSEADTFSNQAVSYIIILIYCFHGFFIIWTYMHLIRTCVRSKDDSRKFMQTCLPHLISMITFLVVIVFDLMYMRFGSTDLPQGLQNFIAIEFLLIPPLMNPLIYGFKLTKIRNRILLLIHGGRK
>LOCXPOR58.241.HIT1.OR.2R.309.7tm_4.exons1.NC_048939.1.Hippoglossus_stenolepis
MENVSIVRNFILVGFNESFSYRITLFSLTLLYYCMILFFNISLIAIIISDEDLHEPMYILLCSFCFNGLYGTTGFYPKFLLDLLSPVQEISYAGCLLQALVMYSFACCEMSILAVMAYDRYLAICRPLHYHSLMSKRRLSQLVCFSWLTPFCIFSINVGLTSRLKLCGSNLQKLFCVNWVIVKLACSEADTFSNQAVSYIIILIYFFHGVFIIWTYMHLIRTCVRSKDDSRKFMQTCLPHFISMITFIVVIVFDLMYMRFGSTDLPQGLQNFIAIEFLLIPPLMNPLIYGFKLTKIRNRILLLIHGGRK
>LOCXPOR59.247.HIT1.OR.2R.305.7tm_4.exons1.NC_048939.1.Hippoglossus_stenolepis
MDNVSVVRVFTLSGINETMNYKLAIFSITLLYYCMILFFNISLIAIIISDENLHEPMYILLCSFCFNGLYGTTGFYPKFLLDLLSPVQEISYAGCLLQAFVMYSFACCELSNLAVMAYDRYLAICRPLHYHSLMSKRRLSQLVCFSWLTPFCIFSISVILTSRLRLCGSKIPKLFCVNWVIYKLACSEADTLSNNILSYATIIIYVCHGFFVVWTYMHLIRTCVKSKDGRVKFMQTCLPHLISMITFLVVIVFDVMYMRFGSTDLPQGLQNFIAIEFLLIPPLMNPLIYGFKLTKIRNRILLLIH
>LOCXPOR60.248.HIT1.OR.2R.303.7tm_4.exons1.NC_048939.1.Hippoglossus_stenolepis
MENVSIVRNFILVGFNESFSYRITLFSLTLLYYCMILFFNISLIAIIISDEDLHEPMYILLCSFCFNELYGTTGFYPKFLLDLLSPAPEISYAGCLLQAFVMYSFACCELSILAVMAYDRYLAICRPLHYHSLMSKRRLSQLVCFSWLTPFCIFSINVGLTSRLKLCGNNLQKLFCVNWVIVKLACSEADTFSNQAIAYCIILIYCFHGFFIIWSYMHLIRTCVRSKDDSRKFMQTCVPHLTSLLTFAVTTTFDLMFMRFGFTGLPQDLQNFISLEFLLISPFVNPLIYGFKLSKIRNRILRL
>LOCXPOR62.249.HIT1.OR.2R.309.7tm_4.exons1.NC_048939.1.Hippoglossus_stenolepis
TFIMMDNVSVVSMFTLSGLSGTAHYRVTLFILTLLCYCVIWLVNVTIIVTIIVDKNLHEPMYIFLCNLCINGLYGTAGFYPKFLSDLLSPSHVISYSGCLLQGFVLHSSVCADFSILLLMAYDRYVAICQPLIYHSVMTKGKIGMFVFFAWLVPHYLVLVSTITTAITKICGSHIPKIYCINYLVNRLACTPPLASAIVPALNYTVCLLHVAFIFWSYMYVIRNCLHSGENRSKFMQTCLPHLLCLNTFVISMLFDLMYVRFGTSTIPQGVKNFMAIEFLIVPPILNPLIYGLKLTQIRNRIVQVFLRK
>LOCXPOR62.250.HIT1.OR.2R.309.7tm_4.exons1.NC_048939.1.Hippoglossus_stenolepis
TFIMMNNVSVVSMFTLSGLSGTAHYRVTLFILTLLCYCVIWLLNVTIIVTIIMDKNLHEPMYIFLCNLCINGLYGTAGFYPKFLSDLLSPSHVISYSGCLLQGFVLHSSVCADFSILLLMAYDRYVAICQPLIYHSVMTKGKIGMFVFFAWLVPHYLVLVGTITTAITKICGSHIPKIYCINYLVNRLACTPPLASVIVPAFNYTVCLLHVAFIFWSYMYVIRNCLHSGENRSKFMQTCLPHLLCLNTFVISMLFDLMYVRFGTSTIPQGVKNFMAIEFLIVPPILNPLIYGLKLTQIRNRIVQVFLRK
>LOCXPOR63.251.HIT1.OR.2R.304.7tm_4.exons1.NC_048939.1.Hippoglossus_stenolepis
MENGTDSFYFRFTMFVNIGSYYYVAFVFSLLLYSFIVSANLVIILVISRERSLHQPMYMFIALLSVNSLYGSTGFFPRFLMDLVSDSHLISRPACFIQTYVIYTYGCCEMTILGIMAYDRYVAVCQPLHYHRKMTSKTVFILIVIAWFFPNLFLTVIISLSTKLPLCGNEIQRVYCANWNVVKLSCVPTSVNNAVGMLLTISIVFLPLLFVLFTYLRIVVVCWNKSAEFKGKVLQSCLPHIVSFVIYSIAGFCDIALSRYDPDELNPFVAVILSLEFVVIPPVLNPLVYGLKLPEIRRHIIRMI
>LOCXPOR64.254.HIT1.OR.2R.304.7tm_4.exons1.NC_048939.1.Hippoglossus_stenolepis
MENGTDSFYFRFTMFVNIGSYYYVAFVFSLLLYSFIVSANLVIILVISRKRSLHQPMYMFIALLSVNSLYGSTGFFPRFLMDLVSDSHLISRPACFTQIYVIYTYACYEMSILGIMAYDRYVAVCQPLHYHRQMSSKTVFILIVIAWFFPTFVPTVVISLSAKLPLCGNEIQRVYCANWNVVKLSCVPTSVNNAVGMLLSIGIVFLPLFFVLYTYLRIVVICWKKSAEFKGKVLQSCLPHIVSFVIYSIAGFCDIALSRYDPDELNPFVAVILSLEFVVIPPVLNPLVYGLKLPEIRRHIIRMI
>LOCXPOR65.255.HIT1.OR.2R.315.7tm_4.exons1.NC_048939.1.Hippoglossus_stenolepis
MINPAGIVVFSLSGFNATVNYRATLFSLTLLSYCAILMVNVSLILIIALDRNLHEPMYICLCSLCINGIYGTTCFYPKFAFDLLSDIQVISYAGCLLQIFVIYSFAKIDFSILALMAYDRYVAICLPLKYHYYMSVRRTALLVCVSWLIPLSCDIMIVAMSSTLRLCGSHIQKLYCENWAIVKLACSSTSSNDIVGLIVIAVYIGHVLFILNSYVQVVRSALKSKESVRKFTQTCVPHLLCLLNVTAALLFDTMYSRYGSSSVPQSLKNFMAIQFLMIPPLLNPIIYGLILTKVRKRFISLCMMAGQRLKLRLKV
>LOCXPOR66.125.HIT1.OR.2R.308.7tm_4.exons1.NC_048939.1.Hippoglossus_stenolepis
FVLAMYGDTGKLKYLYFTLAMVFYISVIVANSVLIFIIYIDKNLHEPMYLFLCSLFVNEIYGSTSLLPCFMVHILSDTHEISASFCFLQIFNIHTYGTIEFGTLTIMAHDRYVCICKPLHYNSIITKRKVQIVICFIWIFCFVEIGALLSFTIRLNFCGTVINKVFCVHHLVVDLSCSPDRTVSLVHDVVFGLIVTVAGPVSYISYSYVNIFSVCLKGSKETRMKALETCTPHFVSLISFVFACFYSLISQRFDPSSVPYPLCVFLSTYAMVIQPLLNPVIYGLKLSKIKHACKNLLTLKTSQLYIFP
>LOCXPOR67.126.HIT1.OR.2R.301.7tm_4.exons1.NC_048941.1.Hippoglossus_stenolepis
MNNFSEVTSFLLSDYYGMKDLKPLYFCMFLILYITIIVENVALIWVVYREKHLHEPMYLLLCNLAVNGLYGGSALLPALLSIMLSHSYEISLSLCQTQIYAIHTFVIIEFTILAVMSYDRYVAICHPLPYHALMSQKLVKLIIFMWLFPMLAFLIVFIFTLQLRFCNRSIEKVYCANFLLVKLACTDTSVVNIIGLLSVGVYALPQLIMIFYSYAHILRICALSFGKSGFKALKTCTPHLLAITNFSIGCFFEIAQSRFNIRNLPYGVKLFLSLYFLIFPPILNPAIYGLGIQSIRVQLFK
>LOCXPOR68.127.HIT1.OR.2R.308.7tm_4.exons1.NC_048941.1.Hippoglossus_stenolepis
MDNKTALTFTMNVYAVMENYKYWLFILFLLLYLTIIFLNLLLITVIHQNKELHQPMNVFPCILSINEIYGSTALLPTIMALLLSERHEITIKWCIAQVYFLHTYASAEFCILAVMGYDRYVAICNPLQYHSIISNSKIGKLALLAGMYPAVVFGGFYSLTIRLRFCGKVLPKMYCVNMELVKNSCSPAPYISILGLVLILFLVLPQILLIVFSYAQISRVCRKLSRESQRNALKTCLPHLLSLTNFTIASLFEIIQNRFNMSHIAIEARIFLSLYFIILPPLTNPVLYGLGTQMVRVKILKLFVRYKM
>LOCXPOR73.128.HIT1.OR.2R.327.7tm_4.exons1.NC_048941.1.Hippoglossus_stenolepis
MELFNSALGKNITFERPAYFIISGFIGIPHVKYYYIFLCFVYIFSVLANTAVMAVICLDPNLRTPKYIIVFNLAFTDLFSNSALVPKVLDVFLFNHHHIPYNDCLTFLFFCYTCLSMQSLNLVALSYDRLIAISYPLQYRVKITHRFMFSVVASLWLSVVTVVLIVTGLLTRLSFCQSVVIRSYFCDHGQLYRLACNNITPSFIMSNLSLTLILWFPLIFILCTYLSISYALSKVTTVQGRVKALKTCTAHLSLVAIYFIPILVTFTFGRNIHPNARIINLSLSSVFPPMLNPIIYVLQTQEIKESVRKLLKIRKKSGIKVKKVIIK
>LOCXPOR72.129.HIT1.OR.2R.327.7tm_4.exons1.NC_048941.1.Hippoglossus_stenolepis
MELFNSALGKNITFERPAYFIISGFIGIPHVKYYYIFLCFVYIFSVLANTAVMAVICLDPNLRTPKYIIVFNLAFTDLFSNSALVPKVLDVFLFNHHHIPYNDCLTFLFFCYTCLSMQSLNLVALSYDRLIAISYPLQYRVKITHRFMFSVVASLWLSVVTVVLIVIGLLTRLSFCQSVVIRSYFCDHGQLYRLACNDITPTAIMGILLPALILWFPLIFILCTYLYISYALSKVTTVQGRVKALKTCTAHLSLVAIYFIPILVTFTFGRNIHPNARIINLSLTSIFPPTLNPIIYVLQTQEIKESVRKLLKIRKKSGIKVKKVIIK
>LOCXPOR71.130.HIT1.OR.2R.327.7tm_4.exons1.NC_048941.1.Hippoglossus_stenolepis
MEFFNSALGKNITFVRPAYFIISGFIGIPHVKYYYIFLCFVYIFSVLANTAVMAVICLDPNLRTPKYIIVFNLAFTDLFSNSALVPKVLDVFLFNHHHIPYNDCLTFLFFCYTCLSMQSLNLVALSYDRLIAISYPLQYRVKITHRLMLCVVASLWLSVVTVVLIATGLLTRLSFCQSVVIRSYFCDHGQLYRLACNDITPSFIMAKVLQALILWFPLIFILCTYLYISYALSKVTTVQGRVKALKTCTAHLSLVAIYFIPIIVTFMFGKNIHPNARIINLSLSSVFPPMLNPIIYVLQTQEIKESVRKLLKIRKKSGIKVKKVIIK
>LOCXPOR72.131.HIT1.OR.2R.327.7tm_4.exons1.NC_048941.1.Hippoglossus_stenolepis
MEFFNSALGKNITFVRPAYFIISGFIGIPHVKYYYIFLCFVYIFSVLANTAVMAVICLDPNLRTPKYIIVFNLAFTDLFSNSALVPKVLDVFLFNHHHIPYNDCLTFLFFCYTCLSMQSLNLVALSYDRLIAISYPLQYRVKITHRFMFSVVASLWLSVVTVILIATGLLTRLSFCQSVVIRSYFCDHGQLYRLACNDSTPSFIMSYLLPALILWFPLIFILCTYLSISYALSKVTTVQGRVKALKTCTAHLSLVAIYFIPIIVTFMFGKNIHPNARIINLSLSSVFPPTLNPIIYVLQTQEIKESVRKLLKIRKKSGIKVKKVIIK
>LOCXPOR73.132.HIT1.OR.2R.327.7tm_4.exons1.NC_048941.1.Hippoglossus_stenolepis
MELFNSALGKNITFERPAYFIMSGFIGIPHVKYYYIFLCFVYIFSVLANTAVMAVICLDPNLRTPKYIIVFNLAFTDLFSNSALVPKVLDVFLFNHHHIPYNDCLTFLFFCYTCLSMQSLNLVALSYDRLIAISYPLQYRVKITHRFMFSVVASLWLSVVTVVLIATGLLTRLSFCQSVVIRSYFCDHGQLYRLACNDSTPSFIMSNLSLALILWFPLIFILCTYLSISYALSKVTTVQGRVKALKTCTAHLSLVAIYFIPILVTFMFGRNIPPNARIINLSLSSVFPPMLNPIIYVLQTQEIKESVRKLLKIRKKSGIKVKKVIIK
>LOCXPOR72.133.HIT1.OR.2R.327.7tm_4.exons1.NC_048941.1.Hippoglossus_stenolepis
MEFFNSALGKNITFERPAYFIISGFIGIPHVKYYYIFLCFVYIFSVLANTAVMAVICLDPNLRTPKYIIVFNLAFTDLFSNSALVPKVLDVFLFNHHHIPYNDCLTFLFFCYTCLSMQSLNLVALSYDRLIAISYPLQYRVKITHRFMFSVVASSWLSVVTVVLIVIGLLTRLSFCQSVVIRSYFCDHGQLYRLACNDITPNFIMSYLLPALILWFPLIFILCTYLSISYALSKVTTVQGRVKALKTCTAHLSLVAIYFIPIIVTFMFGKNIHPNARIINLSLSSVFPPTLNPIIYVLQTQEIKESVRKLLKIRKKSGIKVKKVIIK
>LOCXPOR75.134.HIT1.OR.2R.323.7tm_4.exons1.NC_048941.1.Hippoglossus_stenolepis
MNLFNSALRKNITFVHPAYFIISGFAGIPNIKLYYVFLFFVYIISVLGNTAVMAVICLDHNLRTPKHIAVFNLAFVDLFGNSALVPKVLDVFLFNHHHIPYNDCLTFMFFCYTCLSMQSFNLVALSYDRLIAIIFPLHYQVKVTHRFMLCLIASFWAFVIVAVLISVGLITRLSFCESVVVNSYFCDHGQIYRLSCNDHYPNYVLSCLYPVLIFWLPLVFILMSYMYISCTLAKVATAHQGLKAFKTCIGHLSLVAVYFIPLLITFTLMEKIHPNARIINLSLTSVFPPMLNPIVYVLQTQEIKESLKKLLNIKGKFKKITAM
>LOCXPOR76.138.HIT1.OR.2R.327.7tm_4.exons1.NC_048941.1.Hippoglossus_stenolepis
MGSEEKAAALLNATFVRPARFYLSGFSNIPHVKYYFVFLCFVYVFTVLGNGLLLSVICLAKSLHTPRYMIVFNLAVTDLCGSTALTPKLLDMFLLERRHIAYEACLSNMFFVLFFLAVQSWTLLTMAYDRCVAICFPLKYHSVVTGASIGAVLLSVWASLLGLVAFTVGVIDRLSFCGSVVVRSFFCDHAPVYKLACNDAYFSNIMAFVGFVGAIVLPLILIVLTYVWISVALSRIASAEERLKALRTCTSHLIIVAIFFLPILGSNIASVASSLHPNARIMNSSLTHTIPALLNPIIYSLKTEEVLISIKKLYKRNRLSNFTSSKI
>LOCXPOR77.139.HIT1.OR.2R.328.7tm_4.exons1.NC_048941.1.Hippoglossus_stenolepis
MSFPRTVLNDSVIVRPPGFYIIGFQMYPSVSVYFIFLAFVYVVTVLFNSLVIYVIAFNHCLHTPKFLAVVNLAVIDVILSTCTIPSMIKIFLVKDNFIPFNLCLVQMFFYYAFGTLESCALAILAYDRLIAICFPLRHNSINTLQNMSCIVGLTWCFAVGITAFSVAIMNRLSFCNSVRVLSYFCDYAPVFRLACNDYTMHWSVASLFTYLLLVGPFTFILLSYLSILVTVLRMKSLDSRVKALATCVEHLILVAVFYIPLITIFTIGFYLRIIDTDQRVLSLSLASCLPPCVNPIVYSLKTKEIKTRALALVRKDKFGADRFKSKSR
>LOCXPOR77.140.HIT1.OR.2R.327.7tm_4.exons1.NC_048941.1.Hippoglossus_stenolepis
MSFPRTVLNDSVIVRPPGFYIIGFQTYPSVSVYFIFLAFVYVVTVLFNSLVIYVIAFNHCLHTPKFLAVVNLAVIDVILSTCTIPSMIKIFLVKDNFIPFNLCLVQMFFYYAFGTLESCALAILAYDRLIAICFPLRHNSINTLQNMSCIVGLTWCFALGIIAFSVAVMNRLSFCNSVRVLSYFCDYAPVFRLACNDYTMHWSVASLLTYLLLVGPFTFILLSYLSILVTVLRMKSLDSRVKALATCVEHLILVAVFYIPLITIFTIGFYLRIIDTDQRVLSLSLASCLPPCVNPIVYSLKTKEIKTRALALVRIEFGADRFKSKSR
>LOCXPOR79.141.HIT1.OR.2R.322.7tm_4.exons1.NC_048941.1.Hippoglossus_stenolepis
MSFPGTVLNDSVIVHPPGFYIIGFLKIPSVSVYFIFLAFVYVVTVLFNSLVIYVIVSNRCLHTPKFLAVVNLAVIDLVLNTCTIPSMIKIFLMKDNFIPFNLCFVQMYVYYTCVSLESYALAILAYDRLIAICFPLRQNSFNTLRSMSCIVGLTWCVALGVTAFTTIIMTRLSFCRSVSVFSYFCDYAPVFRLACNDYTLHWSAASAMTFVSLGLPLIFIFLSYISILVTVFRMKSLGSRFKALATCVEHLILVTIFYIPLLVIFMIGFFLRVIEPDQRVLSLSLASCIPPCVNPIVYSLKTKEIKVRALALIRKHKISTLQ
>LOCXPOR80.142.HIT1.OR.2R.318.7tm_4.exons1.NC_048941.1.Hippoglossus_stenolepis
SSTMSLLNDSAIIHPPGFYVIGFLTFPYISVYIVFLAFVYLVTVVFNVLLMCIVALDENLHTPKFLAVVNLAVIDVILNTSTIPSMIKTFLFKDNFVPFNLCLVQMFVHYFSASLESFALAILAYDRLIAICFPLKQNILNTRPIMFCIVSLTWVYCAGLLSYSTSIMTRLSFCGSVRVFSYFCDYAPVFRLACNDYSLQWAAASASMMNLLGPLTFIFLSYVSILVTVFKMKSVSSRMKALTTCIEHLILVLIFYAPIFSIYLIGLFIGSIDPDQRVLSLSLAACIPPCINPIVYSLKTKEIKTRIVALVWRVKINP
>LOCXPOR81.143.HIT1.OR.2R.314.7tm_4.exons1.NC_048941.1.Hippoglossus_stenolepis
SLLNDSAIIHPPGFYVIGFLTFPYISVYIIFLAFVYLVTVVFNVLLMCIVALDENLHTPKFLAVVNLAVIDVILNTSTIPSMIKTFLFKDNFVPFNLCLVQMFVHYTSASLESYALAILAYDRLIAICFPLKQNILNTRPIMFCIVSLTWVYCAGLLSYSTSIMTRLSFCGSVRVFSYFCDYAPVFRLACNDYSLQWAAASASMMNLFGPLTFIFLSYVSILVTVFKMKSVSSRIKALTTCIEHLILVGIYYVPIFSIYIVGLFIRSVDPDQRVLSLSLASCIPPCINPIVYSLKTKEIKTRIVALVWRVKINP
>LOCXPOR82.146.HIT1.OR.2R.305.7tm_1.exons1.NC_048949.1.Hippoglossus_stenolepis
DYTCVRFYVSTVSFSVLLFFNLLINWTILREERLRTCVRFVLVFQLLVSALLHLGMSSVFYSQLHLDARPGRTACLLMVTVLISSASCILLTLTVMALDRYCAVCHPMRYTDTCTAGHWPWLLGALTWMVALVIPLSLLLQPSREDNHHGKCGTEQLRRGGLQKMLFIGLCTMLILYSYVRILVEGRRLGVLNRRNRAGCRTIALHGTQLAVYLLPSFVSFVLTTLHKHDLIRTQTREMSAVVTFAFFSLAQCVAPIVYGLRKEELLEKLSYRFPCCSRYLKSVLGWTVRGSWLPPHHRARYDPY
>LOCXPOR83.149.HIT1.OR.2R.301.7tm_4.exons1.NW_023312414.1.Hippoglossus_stenolepis
NSTYNSLILQVEGLNVSNESIYPVFLFFFCSYLFILVANVGIVVLVFIDKKLHQPMYLLFCNLPVNDIVGNSIMLPRVLSDILVPPSERLISYYECVLQAFTTHMFGTTSHTILMIMAFDRYVAICNPLRYAAIMTNKMVVKLTVSAWGVAFVLVGILLGLTIRLNRCRTMIMNPYCDNASLFKLSCESVFINNVYGLTFTVVLLSASIGSIVLTYAKITVVCVTSKNQSLNSKALKTCSTHLMVYLIMIFSGISVITLHRFPQYSDYRKLSGILFHVIPCSLNPVIYGVQSKEIRRFLSK
>LOCXPTAAR1.15.HIT1.TAAR.2R.330.7tm_1.exons1.NC_048928.1.Hippoglossus_stenolepis
MDGLEAAELCYPQLLNSSCRGFPRPRTEALLLYALLSSITVLTIALNLLVIISISHFRQLHTPTNLLLLSLAVSDLLVGLLVMPVEMVRFIESCWLLGEVMCALSYIIGFTLTSASVGNMVLISIDRYVAICHPLHYNNKITRSRIEVCVCLCWACSLLYSGLILKDHLRQPDRYSSCYGECVVVINFVSGAVDLVFTFIGPCSSIIVLYMRVFVVAVSQARALRSHITAVAGASVPVRAKRSERKAARTLGVVILVFLMTFCPYYYPSLVGEDTSNSALAWPIVSWLLYFNSCLNPLIYAFFYPWFRKSIKIIVTLKILKQQSSQISVL
>LOCXPTAAR1.15.HIT1.TAAR.2R.290.7tm_1.exons1.NC_048928.1.Hippoglossus_stenolepis
GWSGGCRALLPSAPQLLLQGISSSSHGGPPPLRAALLHHRAHDSPQPAGHHLHLSLPPAPHPHQPAPALPGRLRPPRGAAGDAGGDGEIHRKLLAAGRGHVRPVLHHRLHSHLGLCGEHGAHLHRPLRGHLSPSALQQQNHSQQNRGVCVSVLGLLAPLQRADPEGPPQAARQIQLLLRGVCGGDQLCLRCGRPGVHFHWPVLEHHRTVHESVCCGGVSGSCLAVSYYSCCRRFSAGQGKEVREESSQDSGCGHTGVFDDLLSVLLPVSCGRGHLKQCVSLAHRVLAPVF
>LOCXPTAAR2.24.HIT1.TAAR.2R.334.7tm_1.exons2.NC_048939.1.Hippoglossus_stenolepis
LKMEDGAQLCFPLHINTSCRSPTSTWPEAVLVHVVSYSVSVLTVALNLLVIISISHFRQEHKEQLHTPTNILLLSLAVSDLLVGLLLMPGEILMKGSCWFLGDLVCSLYNYMSFIVTSASVGDMVLISVDRYVAICDPLRYGTRVTEGRVKVCVCACWLGSVFYNSLCMKDDLMRPGRFNSCYGECLIVIGYVAGAVDLVLTFVVPITVIVVLYTRVFVVAVSQARAMRCHVTGVTLQLSVTVISRRSELKAARTLGVLVLVFLFCFCPYYGVSLAGEHLHNSSSGSFVIFLFYFNSCLNPLIYALFYPWFRKAVTLIVNLQILQPGSCQANVL
>LOCXPTAAR3.25.HIT1.TAAR.2R.325.7tm_1.exons3.NC_048939.1.Hippoglossus_stenolepis
LKMEDGAQLCFPLHINTSCRSPTSTWPEAVVSYSVSVLTVALNLLEHLSHAPTLQLHTPTNILLLSLAVSDLLVGLLLMPGEILRMWSCWFLGDLVCSLYNYVSFIVTSASVGDMVLISVDRYVAICDPLRYGTRVTEGRVKVCVCACWLGSVFYNSLCVKDDLMRPGRFNSCYGECLIVIGYVAGAVDLVLTFVVPITVIVVLYTRVFVVAVSQARAMRCHVTGVTLQLSVTVNSRRSELKAARTLGVLVLVFLFSFCPYYGVSLTGERLLNSSSGSFVIFLFYFNSCLNPLIYALFYPWFRKAVTLIVNLQILQPGSCQANVL
>LOCXPTAAR4.27.HIT1.TAAR.2R.326.7tm_1.exons2.NC_048939.1.Hippoglossus_stenolepis
MQTFQEAQLCFPLLLNSSCKKLVLPQPVRTISFLLLSSMSLLTVTLNLLVIISISHFRQLHTPTNLLLLSLAVSDFLIGFRISFQIVLLDSCWLLGDHICVVFIILDYIITSASIGTMVLISIDRYVAICDPMHYPIKFSQRRVKVHVCWCWAASALIQIVLLRDNLIDPGSSHSCSGECALVQDQVSGLVDLLLSFIGPVSIIIVLHVRVFLVVVAQARAMRSQITAVALVKVRVKKSEIKAARTLGVVIVLFLICLCPYFCASLTGQGQSVNIISDTFLICLFYLNSCLNPMFFAFFYPWFRKSMKLIVTLQILKSGSSDSKLV
>LOCXPTAAR5.28.HIT1.TAAR.2R.334.7tm_1.exons2.NC_048939.1.Hippoglossus_stenolepis
METPGGAVLCFPQLNNSCRKPSHPYTEAMLIYVLLSSISIITVALNLLVIISISHFRQIRSSHTQLHTPTNLLLLSLAISDLFVGVLLMPVEIIYVEKCWFLGDIVCTLYYVLDYMITSASVANMVLISFDRYIAICDPLRYPARVTKRRAQVCVCFCWVSSVFYRILLLNDHLRQPGRSNSCSGECVVVISYIEGVIDLIFTFIIPIAVIIVLYLRVFVAALAQARAIRSHVVAAQRSGTVTVKKAEMKAARTLGIVVVVFLICFCPYYFPTLAGEDTSVDASSAAVEIWLAHFNSCLNPVIYAFFYPWFRKCIKLILTLKILKPGSRDIQLL
>LOCXPTAAR6.32.HIT1.TAAR.2R.319.7tm_1.exons3.NC_048939.1.Hippoglossus_stenolepis
EEAELCFPRINSSCRRTLLPHSELIFSVLSCITLLTVALNLLMLIFSHFRQLHTTTNLLLLSLAVADFCVGVLQMPALLLHNQGCWYLGDLMCGAHYFIGFIVISVSVGSMVLISVDRYIAICEPMFYTSKVTLRRVKLSVCLCWMFSTVHSSWILRDFLKEPGRFNSCYGNCVVVVNFAEGLVDLVVTLLGPILIIAVLYLRVFAVAVSQARAMRGHIAAVERSESAKATKSELKAARTLGIVIVVFLLCSCPYYCFAVAAESNLVGASSAALEIWLLYFNSCLNPVIYVFFYPWFRKTIKHIVTLKILQPGSGEVKV
>LOCXPTAAR7.34.HIT1.TAAR.2R.319.7tm_1.exons1.NC_048946.1.Hippoglossus_stenolepis
VYLCYEPGPSSCIMEITPSTIRTFLYVFIGSTLSVLTISGNLLVITSIVYFKQLHTPTNYLILSLAMADLLLGALVLQFNLALSVQSCLYFGDLVCKMRRSFDISLVMTSIMNLCCISIDRYYAVCQPLSYRTKMNGRVVLIMILVSWTASALSGFGIMFVGLKNTVCEGRCFIFHIPNSNVFGSVVSFYLPVIIMLCIYLKIFIVAQRQARSIHNTTCRSTKSGAAVSKMEKKATKTLATVMGVFLFCWMPFFLYLSFHSVSDYSIPPHVFEAFTWLGWSNSMLNPFVYAFFYRWFRAALRIIISGKIFSGNFRNSKL
>LOCXPTAAR8.35.HIT1.TAAR.2R.331.7tm_1.exons1.NC_048946.1.Hippoglossus_stenolepis
KSRSMEAELTVNSTFVVNDIHPCYESHNSTYLFTSNPSIICVSVYIFLGSLSVATICGNLLVIISIGYFQQLHTPTNYLILSLAVADLLVGVLVFPFSMAFTVTSCLVHEDVFCKIRDSFDVLLCSSSILNLCCISIDRYYAVCQPLTYRSKINVHVTVIMILVSWGISVLIGVIIIFAGSSQGTCEELCSVNVVIANTVGPVFSFYLPAIIMLCIYFKIFLVAQKQVSSIQRTKSEAAVSKMERKATKTLATVMGVFLLCLTPFFLCIVFQPLAYYPPPVPVIETLNWLTLSNSMLNPLIYAFFYSWFRSAFKIIISGKIFRGDFANSKL
>LOCXPTAAR9.16.HIT1.TAAR.2R.332.7tm_1.exons1.NC_048946.1.Hippoglossus_stenolepis
MEMDISFNQSNVFTEIHPCYKIDLFHVLRSNPSAVCVLFHVFLGSLSVVTVCGNLLVIIAIIYFKQLHTPTNSLILSLAVADLLVGVVVFPLTIEFSITFCLFYDDLFCKVRGTFDVSLCTSSILNLCCISIDRYYAVCQPLSYKTKINDHVVVTMILVSWGLSVLIGLSFIIAGINHEKCTEMCITDVVLANIMGLIFSFYLPVVVMLCIYMKIFSVAQRQARSIHNTTCQSTKSRAAVSKMERKATKTLAIVMGVFLLCWLPFFLCTTVLSFSHVYVPLPLIELLSWLALSNSMLNPFIYAFFYSWFRSAFRMIISGKVIQGDFTNSKLH
>LOCXPTAAR10.17.HIT1.TAAR.2R.332.7tm_1.exons1.NC_048946.1.Hippoglossus_stenolepis
MEMDISFNQSNVFTEIHPCYKIDLFHVLRSNPSAVCVLFHVFLGSLSVVTVCGNLLVIIAIIYFKQLHTPTNSLILSLAVADLLVGVVVFPLTIEFSITFCLFYNDLFCKVRGTFDVSLCTSSILNLCCISIDRYYAVCQPLSYKTKINDHVVVTMILVSWGLSVLIGLSFIIAGINHGKCTEMCITDVVLANIMGLIFSFYLPVVVMLCIYMKIFSVAQRQARSIHNTTCQSTKSRAAVSKMERKATKTLAIVMGVFLLCWLPFFLCTTVRSFSHVYVPLPLIELLSWLALSNSMLNPFIYAFFYSWFRSAFRMIISGKVIQGDFTNSKLH
>LOCXPTAAR11.19.HIT1.TAAR.2R.324.7tm_1.exons1.NC_048950.1.Hippoglossus_stenolepis
MEDAGAPPLCFPSLNSSCRRLLRPRHETALLYTLLASVSLLTVTLNLLVIISISHFRQLHTPTNSLLLSLAVSDLVVGLLAMPIEGLRHMETCWLLGRLMCALTPYLSYCLLSASLGNMVLISIDRYLAICDPLLYSSKITLNRVKVFICLCWACSLLYNGLVLMGHLAWPDRYNSCHGECVVVINHISGTLDLFFSFIGPCTVMVVLYMRVFVVAVSQVRVIRLQTVTVTPTAKKSERKAATTLGIVIAVFLMCFCPYYYPALAGEDTSTSLSYYAVLSWIMLINSCVNPLIYALFYPWFRKAIKLIFTLRILQAQSRELKVL
>LOCXPTAAR12.21.HIT1.TAAR.2R.328.7tm_1.exons1.NC_048950.1.Hippoglossus_stenolepis
MEDAGAPPLCFPSLNSSCRRLLRPRSETALLYTLLASVSLLTVTLNLLVIISISHFRQLHTPTNSLLLSLAVSDLVVGLLAMPIEGLRHMETCWLLGRLMCALTPYLSYSLLSASLGNMVLISIDRYLAICDPLLYSSKITLNRVKVFICLCWASSLLYNGLILMDHLAWPDRYSSCHGECVVVISFISGIVDLFVTFVGPCTLMVVLYIRVFVVAISQVRLIQSHTAATNARSRLTARISERKAAKTLGIVIAVFLMCFCPYYYPSLAGQDTSNSLSYFAILSWVMLMNSCMNPLIYALFYPWFRKSIKLIITLKILQPRSKEVKIL
>LOCXPTAAR13.23.HIT1.TAAR.2R.303.7tm_1.exons2.NW_023312369.1.Hippoglossus_stenolepis
LKMEDGAQLCFPLHINTSCRRPTSTWPEAVVSYSVSVFTADPLFVLCSCWMNVLSLSLSRQLHTPTNILLLSLAVSDLLVGLLLMPGEILMKGSCWFLGDLMCSLCIYVSFIVTSASVGDMVLISVDRYVAICDPLRYGTRVTEGRVKVCVCACWLVSVFYNSLCMKDDLMRPGRLNSCYGECLIVIGYVAGAVDLVLTFVVPITVIVVLYTRVFVVAVSQARAMRCHVTGVTLQLSVTVNSRRSELKAARTLGVLVLVFLLSFCPYYGVSLAGERLHNSSSGSFVMFLFYFNSCLNPFIYAL
>LOCXPOra1.5.HIT1.Ora.2R.313.V1R.exons1.NC_048929.1.Hippoglossus_stenolepis
MDLCVTIKGVSFLLQTGIGIFGNAMVLLACGHIIYTEPKLLPVDMILCHLAFANLMMLLTRCVPQTLTVFGLRHLLNDGGCKVVIYAYRIGRALSVCITCMLSVFQAVTVAPAGPRLSRLKPALPSLVLPTFAGLWLLNMAMCIAAPFFSMAPRNGTVPAFTLNLGFCHVDFRDNLSYVINGVAVFVRDFLFVGLMMGSSGYILVLLHHHSRKVRGIRRSHGGGAETRAAKTVITLVVLYVVFFGIDNVIWIYMLTVAKVSPEVPDMKVFFSSCYATLSPYFIMSSNKKVKAKIICASEQEQPSVDTQESNDK
>LOCXPOra2.6.HIT1.Ora.2R.301.V1R.exons1.NC_048929.1.Hippoglossus_stenolepis
MSSEIFVRGMLYLSLTVVGVPGNAAVILAFLLLLHQENRLLPADAIVLHLACVNLLVVGVRCLLETLASFPLANVFSDTGCKAVIFVYRTSRSLSIWLTFVLSAYQCLSIAPPGSHWASARALVARYLGCVFFFLWLLNTCMSSAAIIFSFGKQSNSSLTNHGINVQFCYVHFPSKLSKDANGAVQVGRDVVPMALMTLASLTILVFLYKHSRQVKGLRSSRGGGGGSGGAEQRAAKAVVALVTLYVVLYGVDNGFWVYTLTVRQTMESSLISDLRIFFSSLYAALSPVVIIASNRKVNGR
>LOCXPOra3.7.HIT1.Ora.2R.369.7tm_1.exons2.NC_048929.1.Hippoglossus_stenolepis
MSEVLTVDAILFGLLVFSGILGNILVIHVVFQSASEGPARRLPPSDTILVHLSLANLLTSLFRTVPIFVSDLGLNVSLSPGWCRVFMLLWVWWRAVGCWVTLALSVFHCTTLRRQHVAFGPLANQRERRRVWFVLGLVWGANLVFSIPALVYTTHVHGNATVELMVISCTTRPLLGCIWEFPSQQQGSAFASTSLALNEVLPLVLMVFTNLATLQALAKHIRAVTSGGEGGGNHGELDKHVSTERKAAHVIMSLVSLFVVCWALQVAAVTYYNHDGGHHAEGLLTVAHFSASLFVGFSPMVVALGHGKLRRRIRSMIPGWSKVLKRHREVTEQGSTSPKTEGKKGKQTVFVVQNERKIINVEEKIKAGK
>LOCXPOra4.8.HIT1.Ora.2R.330.TAS2R.exons4.NC_048929.1.Hippoglossus_stenolepis
GSENPNEDLGLVGMGLRVSVSPAQNAFYIILVMLGILGNATVVVVIGKSVIMDHGGGRNSDIIIINMALSNLMVSLMRNTLLVISDMGLELYSSKEWCQFLMGVWVWLRSVNVWSTLYLSAFHFQTLRRVAPNSGNLHGPRSPPTTLLLSMALIWLLNFIYSIPAHIFSTNGNVNTTETLMLVSSTTRPLLGCVWDFPSTYSGLAYATTSIVIHETLPIILMAITNMGSLYTLYTHGRMRSSVQDGPVIKRVPAERRAAKVILALIMLFIASWGTSIISVNYFNYNQGSSANFLLIIARFANIIFIAMSPAILAVGHRRLRSTVKSLLSH
>LOCXPDreOlfCa1.202.HIT1.OlfC.1R.832.ANF_receptor.exons7.NC_048934.1.Hippoglossus_stenolepis
ITVFLIIMDTGHATENYTRMMEATAAGDIIIAGIFPIHEDVHKKNNSFIPQPQPCIRFDERSLILALAMINAIEVMNKSPLLKAVNVTLGYLIVDSCSDPSTALRVTGDFMQRDNCYTESNTSACGQPVMAVIGGSYSEISIAIARQLTLQMIPQISYSSTAVILSDKSRFPSFLRTVPNDKHQTAAMVSLLHTYGWNWVGIVITDGDYGRSALEHFVSQASEKGICVAFKSILPQSVTSHDVYSDIGDAATTILNNPKVQVIVSFAKSTHMRYLFQELKHKTLRAGQNMESMRRVWVASDSWSSSNSVKVNATLRDIGYVVGFTFKSGDPSSIEDYLSRLEAAGHEFTRNNPFMKEFYLQLNASKAVKNLRKHTHASTIISVEMAVSAITQTVASVCRSRDCKTPGTMQPWELLKPLFLQEFEFRGKTYKFDGSGDINLGYDLKMWCSDGGNNHITEVVAEYNLNTNNFTYTNVSTHHLQDLKDIISKCSNSCVPGEFKKTAEGQHTCCYECINCTANYYSNKTDMDQCLSCDISREWSAEGSSSCTPKVVLFFSWQDRFAVVLLTFSALGIILAVMVSALFLHQRDTPVVKAAGGPLSQVILFSLVIGYISAVLFVGRPNSFQCKARQVLFGISFTLCVSCILVKTLQILLAFQFNPALQEVLRRLFKPYVMASLCVALQVIICICWLVLKSPFHQIVMQPTTLLEECHEGSYLAFGVMLGYIAFLAFVCLICAFKGRKLPQFYNEAKFITFSMLLYLISWMLFVPVYVTTSGIYISAVEMVVILMSNYGILSCHFLPKCYVIIFKKEQNTTSAFRNNVYQYSSKTSESI
>LOCXPOlfC1.109.HIT1.OlfC.2R.874.ANF_receptor.exons12.NC_048930.1.Hippoglossus_stenolepis
MSRLPRLLTRWLSSALSLLLLSAVGRQAGGLEGAQATTCTRWSALNNKVLSQDGDVILGGLFNLYYIPSAVQQDFIKQPHYEPCTGLDLETLKYLYALAFAVDEINGNSSLLPGVKLGYSIVDSCSRYPWALQDALSLVGGNTRSCSLTAPTPHSASHGQPGDTSGKPVPLLIGASSSTTGIILSRTLGPLSIPIISYLATCPCLSDRLKFPNFFRTIPSDIYQARAIARLAIRFHWTWVGAVHANTDYGQLAMQVFKEEIKGKGVCLDFVETVHRETIGRDARRAALTIQASTARVILIFCWYTDVKKLFLELNERNVTDRQFLASEAWSTSDDLLQDPAVSKVASGVLGVAIRSSTIPGFEKYLRNLHPVSRPHDGFLRDFWEKEFGCSAGEAASFSYSSSSHQSLEGLQHPFTDTSQLRVVYNVYLAVYAAAHALHSLLSCSSRDGDISTCSFPDHIKPKELLQHLNQVNFTTPQGEMFYFQGADTPAKYDLVNWQKTPEGPMKLVLIGHVDGFDLRLNQSAIQWSTGSNQVPVSVCSEICPPGTRLANRKGEPVCCFDCIQCAEGEISNKIGSPHCDPCLSEFWSNADRTACVPRQLDFLSFNETLGITLTTAAVSGATVTAAVFLVFVYYHQTPMVRANNSELSFLLLLSLKLCFLCSLLFIGRPSVWACRFQQAAFGISFVLCVSCLLVKTIVVLAVFRSARPGAGSLMKWFGPRQQRGSVGLFTCIQVIICAIWLSLSPPVPQQDFGLRGSKVTLRCAMASVVGFSLVLGYIGLLACTSLLLAFLARKLPDNFNEAKLITFSMLIFCAVWVAFVPAYISSPGKYVVAVEIFAILASSYGLLLCIFAPKCFIILLKPEKNTKKHLMAR
>LOCXPOlfC1.113.HIT1.OlfC.2R.876.ANF_receptor.exons13.NC_048930.1.Hippoglossus_stenolepis
MSWFSWLFTLRPCSAPSLLLVGLVGRQLGLRVGWQLVQAVTCSRWGSSGVQGLFQDRDLVIGGLFSLYNKPPAIDQEFTQQPLYQSCSSLEDLPLQYIYAMVFALEEINHSTTLLPGVKLGYHIHDSCALPLWALRTALSLVGGDRSSCNLTEETGERRGTKCDPPVPLIIGGDSSITALILSRLLGPLSVPLMSYTASCPCLSDRRQFPNFFRTMPSDIYQARAIAQLAIRLKWTWIGAVVAKNSYGLTAIKIFQEETQGAGVCLAFVETLRRENIVSDAKQAALAIQASTAKVILIFTWYTDVRELFLQLAQRNVTDRQFLASEAWSTSVNLLENPSTLKVARGVLGVAIRSSPIPGFEKYLRNLNPSHRPDDKFLREFWEKMFNCRPGPSNLSSSTSSPSQSLEVVQNLFTDTSQLRVTYNVYLAAYAAAHALHSLLSCPNNDSSPGNGSSTCSFLKHIQPIEVLQHLSTVNFTTPQGEMFYFQGADVPAKYDLVNWQKTPEGRLKLVLIGRVDGFDIRLNESAIQWSTGSNQVPVSVCSESCPPGTRMASRKGEPVCCFDCISCADGEISNKTGSPHCDPCPSEFWSNSERTACVPRQLDFLSFNETLGITLTTVAISGVVVTTAVFVMFLYYRQTPMVRANNSELSFLLLLSLKLCFLCSLVFIGRPSVWACRFQQAAFGISFVLCVSCLQVKTIVVLAAFRSARPGAGSLMKWFGPRQQRGSVCVFTCIQVIISHIWLSLSPPLPKPDFEIPGLKVTLKCAMASVVGFSLVLGYIGLLACTSLLLAFLARKLPDNFNEAKLITFSMLIFCAVWVAFVPAYISSPGKYAVAVEIFAILASSYGLLFCIFAPKCFIILLRPEKNTKKHLMAR
>LOCXPOlfC2.116.HIT1.OlfC.2R.868.ANF_receptor.exons9.NC_048930.1.Hippoglossus_stenolepis
MGPFLDTFFFFHGFSLLIMLPPSLFSSESSSHSSSCKLRRQFYLNGMHKPGDVILGGLFNIHFPSVFPELTFTSGPTQLSCQGFEPPGFRHAMTMAFAIEEINRSADLLPNVTLGYSLYDNCATLVIGFSAALSLASGREEHSLLQEACVGPPPVLGIVGDSFSTFSIAISDVIGLFKLPIVSYFATCSCLSDRQRFPSFFRTIPSDAFQVRAMIQILQHFGWTWAGLLLSDDDYGLHVSRSFQSDLTASGRGCLAYTEILPWGDDPVEIGRIVEVMKKSTARVVIVFAHQIHMIQLMKEVVRQNVTGLQWMASEAWTSDAVLQSPDLMPYLGGTLGIAIRRGEIPGLRDFLLHIRPDREDNTNNGNSMVRQFWEHTFQCRFAPAPAAWMEAAGALCTGDEDIENVETKLLDVSNLRPEYNIYKAVYALAHALDDLLHCEPGGGPFSGHSCAAVQSLEPWQLMYYLEKVNFTTPFGDEVSFDENGDALPIYDIMNWQWLPDGGTKVHRVGEVKKSAAKGEELTLHDEKIFWNFESNQVKYPPRSVCSESCPPGTRMARKKGEPVCCFDCVPCSEGEFTNETDSMECSSCPEDFWSGPQCDHCVPKKTEFLSYHEPLGICLTTASLLGTIFSAVVLGIFIHHRSTPMVRANNSELSFLLLVSLKLCFLCSLLFIGRPRAWTCQLRHAVFGISFVLCVSCILVKTMVVLAVFKASKPGGGATLKWFGSVQQRGTVLVLTSVQAAICTAWLVSASPAPHKNTQYHNDKIVYECVVGSTIGFAVLLGYIGLLAILSFLLAFLARNVPDNFNEAKLITFSMLIFCAVWVAFIPTYVNSPGKYADAVEVFAILASSFGLLVALFGPKCYIILLR
>LOCXPOlfC3.60.HIT1.OlfC.2R.884.ANF_receptor.exons9.NC_048930.1.Hippoglossus_stenolepis
MGPFRDTFFFFHGFSLLIMFPPSLFSSESSSHSSSCKLRRQFYLNGMHKPGDVILGGLFEVHYTSVFPELTFTSEPTQLSCQGFDPPGFRHAMTMAFAIEEINRSADLLPNVTLGYSLYDNCATLVIGFSAALSLASGREEHSLLQEACVGPPPVLGIVGDSFSTFSIATSDVIGLFKLPIVSYFATCSCLSDRQRFPSFFRTIPSDAFQVRAMIQILQHFAWTWAGLLLSDDDYGLHVSRSFQSDLTASGGGCLAYTEILPWGDDPVEIGRIVEVMKKSTARVVIVFAHQIHMIQLMKEVVRQNVTGLQWMASEAWTSAAVLKSPDLMPYLGGTLGIAIRRGEIPGLRDFLLHIRPDREDNTNNGNSMVRQFWEHTFQCRFAPAPAAWMEAAGALCTGDEDIENVETEFLDVSNLRPEYNIYKAVYALAHALDDLLHCEPGGGPFSGHSCAAVQSLEPWQLMYYLEKVNFTTPFGDEVSFDENGDALPIYDIMNWQWLPDGGTKVHRVGEVKKSAAKGEELTLHDEKIFWNFESNQVKYPPRSVCSESCPPGTRMARKKGEPVCCFDCVPCSEGEFTNETDSMECSSCPEDFWSSPQRDHCVPKKTEFLSYHEPLGICLTTASLLGTIFSAVVLGIFIHHRSTPMVRANNSELSFLLLVSLKLCFLCSLLFIGRPRAWTCQLRHAAFGISFVLCVSCILVKTMVVLAVFKASKPGGGATLKWFGSVQQRGTVLVLTSVQAAICTAWLVSASPAPHKNTQYHNDKIVYECAVGSTIGFAVLLGYIGLLAILSFLLAFLARNLPDNFNEAKLITFSMLIFCAVWVAFVPTYVNSPGKYADAVEVFAILASSFGLLVALFGPKCYIILLRPERNTKKAIMSRGPTK
>LOCXPOlfC4.61.HIT1.OlfC.2R.828.ANF_receptor.exons8.NC_048930.1.Hippoglossus_stenolepis
GSGMKCKLQGTAHPPAFSMDGDYVVGGVFSIHYYMHTVRYNYTTEPEPLRCIGSIDSRELRFSRAMVFAIEEINNSSNLLPGVTLGYHIYDSCASVPMAVRLAFQLSNGQDPEFSPGNDHNCSQSGMVMAIVGESGSTPSISMSRVIGPFNIPQVSHFATCACLSNKKQYPSFFRTIPSDQFQANALVKLVKHFGWTWIGAVRSDSDYGNNGMASFLDAAHREGICVEYSESFYRTHPRSKIQRVAEVIRRSTATVIVAFVASGDMRILFEELSREPPPPRQWLGSEAWVTDSELLRFSFCAGAIGIGIQQAVIPGLRDFLLDLPATKVSASPVLTEFWESEFHCRLDQRESLCDGTEDIQTLQSPYTDTSQLRITNMVYKAVYAIAHAIHNAVCQKTNSTRECDKVTRTESKQVLTELKKVSFSQNGYDVSFDANGDPVATYELVNWQRSASGSIELVTVGHYNASLPVGQEIHISRNLTWMEGGTQVPASVCTDSCPAGTRKVLQRGKPICCYDCVPCPEGEISNATDSADCFPCSDESWPNAERNTCLPKPVEFLSIHEVLGIILAAFSVGGVCLAAITAAVFFRHRKSPIVRANNSELSFLLLFSLTLCFLCSLTFMGAPSEWSCMLRHTAFGITFVLCISCVLGKTIVVLMAFKATLPGRNIMKWFGPPQQRMTVVSFTFIQVLICIIWLVVSPPFPMKNLTTYKERIILECALGSAIGFWAVLGYIGLLAFFCFVLAVLARKLPDNFNEAKLITFSMLIFCAVWIAFIPAYVSSPGKFTVAVEIFAILASSFGLILCIFAPKCYIILFKPEKNTKKHLMNKN
>LOCXPOlfC5.64.HIT1.OlfC.2R.844.ANF_receptor.exons6.NC_048930.1.Hippoglossus_stenolepis
ITCILFTLLAGIKSEKQTCKMIGQTGFKEFSKDGDLIIGGVFALSTTRKLIDNGYHALPYTYCKKLNDRELKFARIVMFTVEEINRDTKLLPGLSLGYRLYNGCGEENLIRAAMEAVNGEDSKGCADQIQALLGHSSSGVSKDINIILSPLSIPQVSHLSTCACLSDKRQFPTFFRTVPSDRFQIIGLVQLMKYFDWRWVGIIYCQGVYSEEGTMAFAKEAEKEGICVEYRLPYSKTHVKFPAIVEALRKSSSKVVLLFLPLSFTKSFLSEIEKYNITGKQWVGSEAWITQTDLASVGRKSVLQGAMGFALPQASIPGLGEFLLSFKPSDEPQSAIVKDFWESFFDCSFSPSNTSATCTGTEDLSTVSSDYTDVTHFRPENNVYKAVYLVAYAIHSLLQCHNGSNPTTGKSCVTKDQVRPKLVLEHIKYMNFTTQSGAKVFFDENGDSVAQYDLVNWQIKDDGSVEIVNIGQFDTSLPEGQKFKLKDNTRIVWGGNSIEVPRSVCREPCPPGTRKAINKRKPVCCFDCFECPEGTISNETNSPDCLICPPEFWPNEKKDQCLPKPTEYLSYKEIMGALLTGFGCVGIFLSLLTLIIFLTHKETPIVKANNSELSFLLLFSLTLCFLCSLTFIGRPSDWSCMLRHTAFGITFVLCISCVLGKTIVVLMAFRATLPGRNMMKWFGPAQQRLSVLSFTLVQVVICVLWLTTNPPFPRMNMIYYKDKIILECALGSAVGFWAVLGYIGLLALLCFILAFFARKLPDSFNEAKLITFSMLIFCAVWITFIPAYVSSPGKFTVAVEIFAILASSFALLTCIFVPKCYIIIFRPEQNSKRHLMGKIPPRTL
>LOCXPOlfC6.68.HIT1.OlfC.2R.844.ANF_receptor.exons6.NC_048930.1.Hippoglossus_stenolepis
ITCILFTLLAGIKSEKQTCKMIGQTGFKEFSKDGDLIIGGVFVLSTTRKLIDNGYHALPYTYCKKLNDRELKFARIVMFTVEEINRDTKLLPGLSLGYRLYNGCGDENLIRAAMEAVNGEDSKGCADQIQALLGHSSSGVSKDINIILSPLSIPQVSHLSTCACLSDKRQFPTFFRTVPSDRFQIIGLVQLMKYFDWRWVGIIYSQGVYSEEGTMAFAKEAEKEGICVEYRLPYSKTHVKFPAIVEALRKSSSKVVLLFLPLSFTKSFLSEIEKYNITGKQWVGSEAWITQTDLASDGRKNILQGAMGFALPQASIPGLGEFLLSFKPSDEPQSAIVKDFWESFFDCSFSPSNTSATCTGTEDLSTVSSDYTDVTHFRPENNLYKAVYLVAYAIHALLQCHNGSNPTTGKSCVTKDQVRPKLVLEHIKYMNFTTQSGAKVFFDENGDSVAQYDLVNWQIKDDGSVEIVNIGQFDTSLPEGQKFKLKDNTRIVWGGNSIEVPRSVCREPCPPGTRKAIKKHKPVCCFDCFECPEGTISNETNSPDCLICPPEFWPNEKKDQCLPKPTEYLSYKEIMGALLTGFGCVGIFLSLLTSIIFRTHKETPIVKANNSELSFLLLFSLTLCFLCSLTFIGRPSEWSCMLRHTAFGIAFVLCISCVLGKTIVVLMAFRATLPGRNMMKWFGPAQQRLSVLSFTLVQVVICVLWLTTNPPFPRMNMIYYKDKIILECALGSAVGFWAVLGYIGLLALLCFILAFFARKLPDSFNEAKLITFSMLIFCAVWITFIPAYVSSPGKFTVAVEIFAILASSFALLTCIFVPKCYIILFRPEQNSKRHLMGKIPPRTL
>LOCXPOlfC7.71.HIT1.OlfC.2R.845.ANF_receptor.exons6.NC_048930.1.Hippoglossus_stenolepis
ITCILFTLLAGIKSEKQTCKVIGQTGFKEFSKDGDLIIGGVFSLSTTRKLIDNGYHALPYTYCKKLNDRELKFARIVMFTVEEINRDTKLLPGLSLGYRLYNGCGDENLIRAAMEAVNGEDSKGCADQIQALLGHSSSGVSKDINIILSPLSIPQVSHLSTCACLSDKRQFPTFFRTVPSDRFQIIGLVQLMKYFDWRWVGIIYSQGVYSEEGTMAFAKEAEKEGICVEYRLPHSKTNEKKFCAIVEALRKSSSKVVLLFLSLSFTKSFLSEIEKYNITGKQWVGSEAWITQTDLASDGRKNILQGAMGFALPQASIPGLGEFLLSFKPSDEPQSAIVKDFWESFFDCSFSPSNTSATCTGTEDLSTVSSDYTDVTHFRTENNLYKAVYLVAYAIHSLLQCHNGSNPTTGKSCVTKDQVQPKLVLEHIKYMNFTTQSGAKVFFDENGDSVAQYDLVNWQIKDNGSVEIVNIGQFDTSLPEGQKFKLKDNTRIVWGGNSIEVPRSVCREPCPPGTRKAIKKHKPVCCFDCFECPEGTISNETNSPDCLICPPEFWPNEKKDQCLPKPTEYLSYNEIMGALLTGFGCVGIFLSLLTSIIFLTHKETPIVKANNSELSFLLLFSLTLCFLCSLTFIGRPSEWSCMLRHTAFGITFVLCISCVLGKTIVVLMAFRATLPGRNMMKWFGPAQQRLSVLSFTLVQVVICVLWLTTNPPFPRMNMIYYKDKIILECALGSAVGFWAVLGYIGLLALLCFILAFFARKLPDSFNEAKLITFSMLIFCAVWITFIPAYVSSPGKFTVAVEIFAILASSFGLLTCIFVPKCYIIIFRPEQNSKRHLMGKIPPRTL
>LOCXPOlfC8.73.HIT1.OlfC.2R.801.ANF_receptor.exons6.NC_048930.1.Hippoglossus_stenolepis
MPPLKLVLLVLLIEGVTPVCRLQGTVQPPELTKAGDFTLGGIFTFRTDYRGSVPTFQTLPHPPQCLNINVREFKFAQTMIFAIEEINQNPAILPNHTLGYKIYNSCGMTNIIKAAIELASGHREVIDERNCTKADAALVVLGHSGSAPTMGFARVIGRFQIPVISHFATCECLSNREEFPSFFRTIPSDLHQSRALAKLVRHFGWTWVGAISNKNDYGINGITSFIQAAQEEGVCIEYYQAFEQTGPLSELRRVVETVKHSTSKVIVAFMSHREVKVLAAELHRQNITGLQFVGSDAWITDHSLTDSEGHSILVGSLGFVVSRARIPGLEEHLRRLRPSQFPDSRFVRDFWEETFDCSLGNDTNTQRKCSGLESLQNVETYFTDVSELRFTNNVYKSVYAAAHSLHNLVTCEGKMGPFSNGSCADTKHFEPWQVLHYLQNINFTTTQGERVTFDQNGDSPARYELINLQRVTSGTAHVSTVGVFDATLPGERQFVMNGVKIVWGGGSYTVPVSVCSESCPPGKRKALQKGKPVCCYDCVPCAEGEISKIKALVFYHFRESPIVRANNSELSFLLLFSLTLCFLCSLTFIGRPSEWSCMLRHTAFGITFVLCISCVLGKTIVVLMAFRATLPGRNMMKWFGPAQQRLSVLAFTLIQVVICILWLTINPPFPFKNMNHYKEKIILECALGSAVGFWAVLGYIGLLAILCFVLAFLARKLPDNFNEAKFITFSMLIFCAVWITFIPAYVSSPGKFTVAVEIFAILASSYGLIFCIFIPKCYVILLRPEQNTKKHMMGKTKDIQY
>LOCXPOlfC9.81.HIT1.OlfC.2R.855.ANF_receptor.exons6.NC_048930.1.Hippoglossus_stenolepis
MTSIQRWPEQGWALLQLLLVASFSQAEELQCRQRGDPENPPLSQDGDIMLGGIFSFHSSWKDRQETYTHKPLPLECTSLNFRGFQFAQAMLFAIEEINNTTDLLPGISLGYKIYDTCGSIARSVRVALALANGNDVVSAPSTTPCTKPAQVQAIMGETSSSPCMAIATVIGPFHIPMISHFATCACLSDKTKYPSFLRTIPSDYYQSRALAQLVKHFGWSWVGAIRTNDDYGNNGMAIFTESARQLGICLEYSVSFFRTDPPDKILKIINLIKASTSKVIVAFLSHLDMDVLIHELSHHNLTGYQWVGSESWIFDSQTAEMNGHHILDGAIGLSIPKAHVRGMKEFILNVKPLNSSSSEMFTEFWEALFSCKFKQSTGNQRECTGHEDLTQVHNSFTDMSLMPIFNNVYKGVYAVAHALHSILGCNETCNDKVQLNPLTILQRIGRIQFKTKDGDEVYFNEDGDPAAEYEIINWQRAENGFVEFVTVGLYDASLPADKQLNLHNTSLIWARNSKHVPVSVCSEKCPPGTRKVLQKRKPVCCFDCIRCAEGEISNVTDSVSCVRCHPEFWSNEGRDTCVKKEAEFLSYKEIMGALLTAASLFGTCMTAVVALIFFRNRKTPIVRANNSELSFLLLFSLTLCFLCSLSFIGRPSDWSCMLRHTAFGITFVLCISCVLGKTMVVLMAFRSTLPGRNMMKWFGPAQQRLSVLGFTLIQVIICILWLTISPPFPFKNFKEFKDKIILECALGSALGFWAVLGYIGILAILCFILAFLARKLPDNFNEAKFITFSMLIFCAVWITFIPAYVSSPGKFSVAVEIFAILASSFGLLICIFIPKCYIILYKPEKNTKKNIMGKG
>LOCXPOlfC10.91.HIT1.OlfC.2R.855.ANF_receptor.exons6.NC_048930.1.Hippoglossus_stenolepis
MTSIQRWPEQGWALLQLLLVASFSQAEELQCRQRGDPENPPLSQDGDIMLGGIFSFHSSWKDRQETYTHKPLPLECTSLNFRGFQFAQAMLFAIEEINNTTDLLPGISLGYKIYDACGSIARSVRVALALANGNDVVSAPSTTPCTKPAQVQAIMGETSSSPCMAIATVIGPFHIPMISHFATCACLSDKTKYPSFLRTIPSDYYQSRALAQLVKHFGWSWVGAIRTNDDYGNNGMATFTESARQLGICLEYSVSFFRTDPPDKILKIINVIKTSTSKVIVAFLSHLDMDVLIHELSHHNLTGYQWVGSEGWIFDSQTAEMNGHHILDGAIGLSIPKAHVRGMREFILNVKPLNSSGNEMFTEFWEALFSCKFKQSTGNQRECTGHEDLTQVHNSFTDMSLMPIFNNVYKGVYAVAHALHSILGCNETCNDKVQLNPLTILQRIGRIQFKTKDGDEVYFNEDGDPAAEYEIINWQRAENGFVEFVTVGLYDASLPADKQLNLHNASLIWARNSKHVPVSVCSEKCPPGTRKVLQKGKPVCCFDCIRCAEGEISNVTDSVSCVRCHPEFWSNEGRDTCVKKEAEFLSYKEIMGALLTAASLFGTCMTAVVALIFFRNRKTPIVRANNSELSFLLLFSLTLCFLCSLSFIGRPSDWSCMLRHTAFGITFVLCISCVLGKTMVVLMAFRSTLPGRNMMKWFGPAQQRLSVLGFTLIQVIICILWLTISPPFPFKNFKEFKDKIILECALGSALGFWAVLGYIGILAILCFILAFLARKLPDNFNEAKFITFSMLIFCAVWITFIPAYVSSPGKFSVAVEIFAILASSFGLLICIFIPKCYIILYKPEKNTKKNIMGKG
>LOCXPOlfC11.93.HIT1.OlfC.2R.861.ANF_receptor.exons6.NC_048930.1.Hippoglossus_stenolepis
MLLMADLLLASLLAVRGEKPVCQTYGTKELSQFSKEGDISIGGIFSFHQNPVSVSPELQVNSGTIRCEGLDPGELQYAYTMMFAIEEINNSSELLPGVTLGYRIFDSCPSIPLSIKASLNLMNRYESGEGRCNKLSNVHAVIGETTSTSTIGIARTMGPFHIPVISHSATCACLSNRRDYPSFFRTIPSDIYQSKALAKLMKHFGWTWVGAIRTNSDYGNGGMATFLEAAEKEGVCVEYSVAIYRTDPRKWFLEVVDIIKKSTSKVIVAFADGTDLDILIKELHAQNVTGLQWVGSEGWITYRYIASPVNYAVVQGAVGFAALNAHIPGLQEFLASSRPSTTPGDRGLVELWEKVFSCTLTPQAEAHSQGSVAACTGTESLRNTNTRFTDVSDASLMNNVYKATYAVGHALHMLFTCTDGQGPFENNTCADRENIQTWQVLHYLTQVNFTTKIGENVFFDELGDPVARYALVNWQMDETGYILFETIGYYDASRPEGEQFEMKRDVKAIWADENLEVPRSICSESCVPGTRRAFVKGKPICCFDCIICAGGEFSNRTNAVKCDKCPPDYKSNAERNSCDLKAIEFLTFRELMGILLVSFSVFGACLAMTIALIFFHFRQTPIVRANNSELSFLLLFSLTLCFLCSLTFIGRPSEWSCMLRHTAFGITFVLCISCVLGKTIVVLMAFKATLPGRNMMKWFGPAQQRISVLAFTLIQVVICILWLTINPPFPFKNTHHYKDKIILECALGSAVGFWAVLGYIGLLAMLCFVLAFLARKLPDNFNEAKFITFSMLIFCAVWITFIPAYVSSPGKFTVAVEIFAILASSYGMLFCIFLPKCYIILLKPEENTKKHLMGKMTLRSL
>LOCXPOlfC12.95.HIT1.OlfC.2R.851.ANF_receptor.exons6.NC_048930.1.Hippoglossus_stenolepis
MSDCVHTMLLCLLFMGALGAEEDCEMLGSPEFPLLSKAGTLTIGGAFSIHSQISNPPLSFTDAPQPLKCSRINLREFRFAQTMIFAIEEINNSNSLLPNISVGYKIFDSCGSTLPSTRAVMGLMNGEERTLGKSCSSQSSVQAIIGASESSSTIVMLQMSGIFQIPVISHFATCACLSNRKEFPSFFRTIPSDYFQSRALAQLVKHLGWTWVGAVRSDNDYGNNGMATFIAAASQEGVCVEYSEAISRTDPSEQVARVVRMFRGGSARVLVAFLAQGEMDVLLEEAVKQNMTGLQWVGSESWITAGHLANERYSAILTGSLGFTIKKTKITGLREFLLKVHPRQDPQNNLLREFWEATFGCSVQSSLHGQTQCSGSERLQDVDNPFTDVSELRISNNVYKAVYAVAHALHNMLKCGLGGEAVNQTCTWKDNLDPKQVVKHLQHVNFTLQSGERVYFDGNGDPAATYELVNWQRNRAGDTVFVAVGSYDAALPNGKHFTMNGLNITWAAESLKRPRSACSESCPPGFRQAVIKGKPICCFSCIACAAGEISNSNNSAECSRCPLEFWSNEDHSQCVPKVIEFLSYGETMGVLLTAFSLFGASLTLVVSGVFFRFRHTPLVKASNAELSLLLLFSLTLCFLCSLTFLGRPSEWSCMLRHTAFGITFALCMSCVLAKTIAVVVAFKATRPANTVLQCSAPLQRTSVLSCTSLQVLICVLWLTLAPPFPYKNTAHATERIILECDVGSPIGFWAVLGYVGLLAVLCLILAFLARKLPDNFNEAKFITFSMLIFCAVWVTFIPAYVSSPGKFTVAVEIFAILASSFGLLFCIYAPKCYILILKPERNTKKNMMGRN
>LOCXPOlfC13.108.HIT1.OlfC.2R.838.ANF_receptor.exons8.NC_048934.1.Hippoglossus_stenolepis
ITVFLFIMDTGHATENYTRRMEATAAGDIVIAGIFPIHEDVHTKTTLSNHNHIHRRVNLTSLLFDERSLILALAMINAIEVMNKSPLLKAVNVTLGYLIVDSCADPSTALRATGDFMQRDNCYTESKTSACGQPVMAVIGGSNSEISITIARQLTLQMIPQISYSSTAVILSDKSRFPSFLRTVPNDKHQTAAMVSLLHTYGWNWVGIVTTDGDYGRSALEHFVSQASEKGICVAFKSILPQSVTSHDVYSDIGDTATTILNNPKVQVIVSFAKSTHMRYLFQELKHKTLRAGQNLESMRRVWVASDSWSSSNSVKVNATLRDIGYVVGFTFKSGDASSIKDYLSRLEAAGHEFTRNNPFMKEFYWQLNASKAVKNLRKHTHAPIILSVEMAVSAITQTVASVCRSRDCKTPGTMQPWELLKPLLSQEFKLRGKTYKFDGSGDINLGYDLKMWCSDGGNNHITEVVAEYNLNTNNFTYTNVSTHHLQDLKDIISKCSNSCVPGEFKKTAEGQHTCCYECINCTANYYSNKTDMDQCLSCNISREWSAEGSSSCTPKVVLFFSWQDRFAVVLLTFSALGIILAVMVSALFLHQRDTPVVKAAGGPLSQVILFSLVISYISAVLFVGRPNSFQCKARQVLFGISFTLCVSCILIKTLQILLAFQFNPALQEVLRRLFKPYVMASLCVALQVIICICWLVLKSPFHQIVMQPTTLLEECHEGSYLAFGVMLGYIAFLAFVCFICAFKGRKLPQFYNEAKFITFSMLLYLISWMLFVPVYVTTSGVYLSAVEMVVILMSNYGILSCHFLPKCYVIIFRKEQNTTSAFRNNVYQYSSKTSDSI
>LOCXPOlfC15.112.HIT1.OlfC.2R.805.ANF_receptor.exons7.NC_048942.1.Hippoglossus_stenolepis
CDFAQSVCGAHTPGDVILGILLPCHQKVNAIHERIRPETFHCSDFDPQSFVRSLATIHEIEKINAAGFLPGVRLGYLMCDTCSYASKALQNVVHMLAVNGSLTAACNYTDFRPGIKIILGAQYSEESIAVARLLNVYMVPLLSSTSSSPELSDKLRYPGFIRTIPSDIHQTKALAKLMSHYHWNWVGVVYGDDDYGKAAFDSFLRDAGANNVCLAYQEVVPHYLDHENNEQRIQQVAQQIRSSKAQVVLLILKAELVELLFKEMIRTSTTRTWIASDIWSRSSALAQMDGINRVGDILGFAFVAGKSESFDNYLRNLSATPGGYNHFIEEYKNLRFNCLSECFSSEPPSYSLDTSETFLHRVAVWATANALKKLLKCNNSSCSGDINFAPWELLRELKEVEFTYDNLNVHFDKNGDSINGYDLVLWERSGQQRRFRKIGTYQVLNEEIEFDGEDFTWYSTGNITAPRSRCSESCTGGSEKKILNVTCCYNCTQCGEGMYSEDPDPNNCKTCPSGTWSLKGWDHCEPRSESYLGWSEPHPIVVIAASALGILLLLVTLIIFLVYRDSPAIKKAELKLSCVMKVGMAASFVSVLCFLGKPSVHLCRARQVVYAMGFTLCVSCILVKAYRTFLAFVPLDHITSKPLHRLYRPSWIVSVLTSVQGIICLLWMIFDSPDIDDTLPSQQSMEKIFQCTEGETYIGFGIMLGYMGLLVLVCFLLAFKGRKVPQENSETGYIIFSMLMYLFVWVCFIPVYITRNEEGTIVQASAILVSSYGIIFCHFLPKCYEALRGSNSGPQPIRLRNNTTR
