# Supplementary material for: Expanded olfactory system in ray-finned fishes capable of terrestrial exploration
Source: BMC Biol. 2023 Jul 31;21:163. doi: 10.1186/s12915-023-01661-8 (PMC10392011; doi:10.1186/s12915-023-01661-8)
Supplement: Supplementary file 3 — Additional file 3: Data S1. Protein sequences and genomic coordinates of OLF genes. FASTA and General Feature Format (GFF) files containing the protein sequences and genomic coordinates for all identified OLF genes in this study. [file 12915_2023_1661_MOESM3_ESM.zip › PROTEINS/Hypoplectrus_puella.OLF_genes.fa]

>LOCXPCyseOR11.7-eta.308.154.HIT1.OR.1R.281.7tm_4.exons2.UXGA01000017.1.Hypoplectrus_puella
DNFTSALTMNVIVTALCISINYINGTLVHTFRKHQIFNTNPRYILFIHLVINDMMQLALSTLLYIISFTLQTINVPFCLILLITAIMATLNTPLNLAGMAVECYIAICIPLRHAQICTIRRTYILVGLIWTASGLSILPDLFILLATEPLQFFYSKVYCVRDFVFRSSYSLKKRNASHIVCLVLVWLTLLYTYFRILFAVKEATADIKKARNTILIHGFQLLLCMLTYVGPMFQQGLLYMWPNKLREIRFFIYIIVQILPRFVSPIVYGLRDKCFREHMRR
>LOCXPTilORs.W240.305.151.HIT1.OR.1R.297.7tm_4.exons2.UXGA01000017.1.Hypoplectrus_puella
MSLSNASSNFTTIYRDNLSTAIIKNMITVVLCISINYVNGILVHTFRKHQVFSMNPRYILYIHLVINDIILLTLFTLVQVLSYIVFTLNVSLCIVLLMISIFANLNNPLTLAVMAIECYIAICFPLHHTQICTVRKTYTVIGLIWVNSTLSVLPDLFVALTTESLDFFRSRVFCLRENVFRNPDLIQKRDVSNTVFLVIVWLTLFYTYFRILFAAQAATADAKKARNTVLLHGFQLLLCMLTYVFYLIIDGLTYLFPKGVLAIRFTIAIFVHVLPRLISPVVYGLRDKTFRKYLKRY
>LOCXPOR2.138.HIT1.OR.2R.327.7tm_4.exons1.UXGA01000001.1.Hypoplectrus_puella
PSFRRNSDAQSFLLSDLEDAEEAVPDLLGADAVDDGVDGGGQQDVQQPHEGVGVGGDGDVEVVGQEGDAAHQVEAHHDHQVSAAGVERLPAVLAGRRPQHHAQDLHVGEDDERDVHAHEAHDDGQPHGAAALRAVTRQADQRHVVAVAVADGVGAAEVQRARQADQRAHDGAAPQQREEQQLPQHPRVHQLGVAQRPADGHVAVQRHGQQQRGLQRRQEVSEEHLGEAAGQRDAVPVQQEAQQHVGDDGGGHQHVHHAQQADQQVHGAVQALHAADHVHQHAVPQQHRQVGRRERQRQQPPVPPQRGEPSEHEAAVGRVPARPRLQH
>LOCXPOR2.138.HIT1.OR.2R.327.7tm_4.exons1.UXGA01000001.1.Hypoplectrus_puella
MLEAWPGGNSSHSSFVFRGFPALRRHRRLLALPFSAAYLTVLLGNGVLVYVIRGVESLHSPMYLLVCLLCVVDVLVASTIVPNMLLGLLLDWDGISLAGCLTQMFFTHFLSSLESTLLLAMALDRYVAICRPLRYAELVDSWMLGKLLLFALLRSCSIMGTLVGLAGSLHFCGANTIRHCYCDHMALVSLACDSTERSSAMGLAVIVCFVGVDIPLIVFSYMKILSVVLRAAAGEDRRKAFHTCGTHLMVMMCFYLVGSVTFLSHNLNISIPTDANTFMGLLYILLPATVNPIIYGVRTKEIRNGFLRIFKVREQKALSVRVSPKGR
>LOCXPOR3.187.HIT1.OR.2R.307.7tm_4.exons1.UXGA01000001.1.Hypoplectrus_puella
MLNSTQVLYFTLQAYFDTGPLRYFYFLVVLSLQVFILCANLLLIVVICVNRSLHEPMYMFLCSLFVNELYGSTGLFPFLLVQILSDIHTVSASLCYLQTYFVCCFGGVEYLSLAVMSYDRYLAICCPLEYHRRMSRSKVASLIAVSWICPFLVCLVLLCLTSSLRLCGNIIHRVYCVNYSVVKLSCSEAHVVNTYGLISTFGSVVVVLVLILFSYLKILRVCYCGSKQTRQRAVSTCSPHLAALLNYTFGVSFEMIQSRFNMSRVPSTLRVFLSLYWLVFSPLLNPVMYGLKLSKIYVTCKSLISNV
>LOCXPOR29.199.HIT1.OR.2R.296.7tm_4.exons1.UXGA01000001.1.Hypoplectrus_puella
MKNSTRVSYFTLSAYVNIWAFRHVFFMLIVCFYIVIICSNLLLIVVICVNRSLHEPMYMFLCSLFVNELYGSTGLFPFLLVQILSDIHTVSAPFCFLQIFCLYSYACIEFNSLAVMSYDRYLAICCPLQYNTRMTCKRVAVLIAVIWVYCSVLCFLPITLSIPLQLCGNIINKVYCDNFFIVKLACSDTTVNSIYGLIATCLVIFGPVTLILYTYMKILKVCFSGSKQTRQKAVSTCTPHLASLLKITQSRFDMSSLPNMLRIILSLYWLTCQPIFNPVMYGLKLSKIRVTCKSLM
>LOCXPOR28.214.HIT1.OR.2R.282.7tm_4.exons1.UXGA01000001.1.Hypoplectrus_puella
IMINYTQVTYFTLSAYFDTRLLRYLFFMIVLFLYIVIICSNLLLIVVICVNRSLHEPMYIFLCSLFVNELYGSTGLFPFLLVQILSDIHTVSASFCYLQIFCLHTYGIIELFSLAVMSYDRYLSICFPLQYNTRMTLKKNAKLIALTWLLPVIDISLFSLLTASLQLCGNIINKVYCDNYSVVKLSCSDITVNNIYGNVKNFIVIFGPFSLILYTYIRILNVCFSGSKQTRQKAVSTCTPHLASLLNFSFGAFFEITQSRFDMSSLPNMLRIILSLYWLTCQ
>LOCXPOR29.240.HIT1.OR.2R.277.7tm_4.exons1.UXGA01000001.1.Hypoplectrus_puella
MINYTQVTYFTLSAYFDTGQVQYSLFMIVLFLYIVIICSNLLLIVVICVNRSLHEPMYIFLCSLFVNELYGSTGLFPFLLVQILSDIHTVSAPFCFLQIFCLYSYALIQIYNLTVISYDRYLAICFPLQYNTQMTLKKVAMLISLTWLLSFIEVCVMMSLTSSLQLCGNIINKVYCDNYFIVKLSCSDNSVNNIYGIASTCLVIFGPLSLILYTYMKILKVCFSGSKQTRQKAVSTCTPHLASLLNFFGGAFFEVTQSRFDMSSLPNMLRIFCHFTG
>LOCXPOR4.251.HIT1.OR.2R.301.7tm_4.exons1.UXGA01000001.1.Hypoplectrus_puella
STLSYFILGTYIHVGNFRYVCFLVTVMLYAVIVVVNTSLIVVICVNRSLHEPMYIFLCSLFVNELYGSTGLFPFLLVQILSDIHTVSAPFCFLQIFCLYTYAHVEFCNLAVMSYDRYLAICYPLQYNTRMSCNRAVIFIIILWFYSFVKFLITLSLNIRLTFCGNIIHGLYCHNYLVAKLACSDIKVNNIYGVFGVVLTVLVPLLPILFSYVKIFKVCFSGSKQTRQKAVSTCTPHLASLLNFSFGCSFEILQSRFDMSSVPSELRIILSLYFLIIQPLLNPFVFGFKMSKIRNACKHVLC
>LOCXPOR5.262.HIT1.OR.2R.317.7tm_4.exons1.UXGA01000001.1.Hypoplectrus_puella
IMLNSTSSSLSYFILAAYEDVGSLRYLYFLVTVMLYAVIVVVNTSLIVVICVNRSLHEPMYIFLCSLFVNELYGSTGLFPFLLVQILSDIHTVSASFCYLQIYCLHTFAIIEFCNLAVMSYDRYLAICYPLQYNTRMTCNRAVISIVASWFFCYVLFFFTLWINLRLTLCGNIINGLFCRNYMVVRLACSDIKVNNFYGLFGTAVTVLVPVLPILFSYAKILKVCFSGSKQTRQKAVSTCTPHLASLLNFSFGCSFEILQSRIEMSSVPSELRMILSLYFLIIQPLLNPVMFGLQMPKIRNTCEHVFCYKMLSCQKD
>LOCXPOR6.275.HIT1.OR.2R.316.7tm_4.exons1.UXGA01000001.1.Hypoplectrus_puella
IVNSTSSSLSYFILAAYEDVGSLRYLYFLVTVMLYAVIVVVNTSLIVVICVNRSLHEPMYIFLCSLFVNELYGSTGLFPFLLVQILSDIHTVSASFCYLQIYCLHTFVIIEFCNLAVMSYDRYVAICYPLQYNTRMTCNRAVIFIIVVWFYCLLHFLIPLSLNLRLKPCGNIINGLFCRNYMVVRLACSDIKLNDIYGLFYTVLTVLVPLLPILFSYMKIFKVCFSGSKQTRQKAVSTCTPHLASLLNFSFGCSFEILQSRFDMSSVPSELRFILSLYFLIMQPLLNPFVFGFQMQKIQNICKDIICCKIFACQRD
>LOCXPOR7.139.HIT1.OR.2R.311.7tm_4.exons1.UXGA01000001.1.Hypoplectrus_puella
MLNSTQSVFPYFVLDGYSNLRTLRYFYFMVTSCLYSLIVCANVLVIVVICVNRSLHEPMYIFLCSLFVNELYGSTGLFPFLLVQILSDIHTVSASLCYLQVFCLHTYACIEICNLAVMSYDRYLAICCPLQYNRRMSCNRAVIFAVSLWLHCCLKFLIPLSLNLRLTLCGNVINSLFCRNYLVVRLACSDTNVNNIYGLFGTVNTMLVPLLPILFSYVKILKVCFSGTKQTRQKAVSTCTPHLASLLNFSFGCLFEVLQSRFDMSSVPSELRIILSLYFLIIQPLLSPVMFGLQMSKLRNTCKHVLCYKRL
>LOCXPOR5.150.HIT1.OR.2R.303.7tm_4.exons1.UXGA01000001.1.Hypoplectrus_puella
HNELNFFRFFLLHSWSLCVCWENEVHLLCVNCDVVAVIVVVNTSLIVVICVNRSLHEPMYIFLCSLFVNELYGSTGLFPFLLVQILSDIHTVSASLCYLQIYCLHTYAIIEFYNLAVMSYDRYLAICYPLQYNTRMTCHRAVISIVVGWLFCCLKFLITLWLNLRLTLCGNIINGLFCRNYMVVRLACSDMKVNDIYGLFQSFSPMCKISKVCFSGNQADETESCQYLHTSPGLSAQLLLWLLFEVLQSFDMSSVPSELRIILSLYFLIIQPLLNPVMFGLQMSKIRNTCKHVLCHKNVALSK
>LOCXPOR8.165.HIT1.OR.2R.304.7tm_4.exons1.UXGA01000001.1.Hypoplectrus_puella
MENVSSHEHFILDGFSELGALRPVLFVPFSFMFAVSLSANSLLLYVVISQRSLHSPMCILIAGMACVDLSLPLFFVPHMLLSFLFDWRGISLIGCLVQMHFIHFVGAFQSTLLVWMAIDRYYAICTPLYYNERMALPGFLKFVVPIMIRNFFLNTLMVSLAGKLTFCVGDVMNHCFCEHMALVQLACGSTAINNLVGLLTAFLIPVADFFFIAASYVVIFSSVLISSKSGYKALHTCVTHIVVITVSLSIALVAFLSYRITNGLPAAVRVFFSTMYLLFPSCFNPIIYGIRTTEIRRHILKTVT
>LOCXPOR9.174.HIT1.OR.2R.317.7tm_4.exons1.UXGA01000001.1.Hypoplectrus_puella
TNFTRMRSFIILGFPGLSPQYYGPVSALLFFVYLSIAIGNVFILAFVVFEKSLQKPTYLVFCHLALNDLTFGTLTLPKIISKYWFGDGIISFYGCFTQMFFVHYLGSVTSFILMVMALDRFIAICIPLRYPVLITNNSISGLCGFAWFIPVSLMVTIVLHALTLPYCKSNIIAQCYCDHISITSQACGKDVKIAQVTTLCMAMFCLLVPLAFILFSFVSIIVVILKMSNAAGRKRTLSTCTPQIFITCLFYLPRCFVYVANTVGFTFSSDIRILLVLLYSLLPAAVNPIIYCFKTQDIKQTLIKKLKTAKIGIQIKI
>LOCXPOR10.181.HIT1.OR.2R.319.7tm_4.exons1.UXGA01000001.1.Hypoplectrus_puella
MVANFTRMRSFSILGFPGLSPQYYGPVSALLFFVYLSIAIGNIFILAFVVFEKSLQKPTYLVFCHLALNDLTFGTLTLPKIISKYWFGDGIISFYGCFTQMFFVHYLGSVTSFILMVMALDRFIAICIPLRYPALITNNSISGLCGFAWFIPLPLMIAVVLHALTLPYCKSNIIAQCYCDHISITSQACGEDVKIVQVTSLCVAMFCLLLPLAFMLFSYISIIVVILKMSNAAGRKRTLSTCTPQIFITCLFYLPRCFVYVANTVGFTFSSDIRILLILLYSLFPAAVNPIIYCFKTQDIKQLLMKRLKKTKIGIKIKL
>LOCXPOR11.182.HIT1.OR.2R.311.7tm_4.exons1.UXGA01000001.1.Hypoplectrus_puella
TISDFVILGFPGLNPVYYGPVSTLLIFTYLFILVGNIFILVVVGSERRLYKPTYLIFCHLAMNDLLFGTVTLPKIISRYWWDDKLISFGACFTQMYFVHSLGAIHSLLLLIMSFDRYIAVCFPFKYSTLVTNKVISLACGLSWIGTFLRLLVVVFHALTLPYCDSNIILQCYCDHMSITNLACGGNVAYVKTVALGFAMFSLLLPLSFIIFSYISIFVVVSRITNMEGRHKTLSTCTPQLFICSLYYLPRCFVYLSHATGFSFSLDIRILLILLYSLVPCAVNPIIYCFKTKDVKDILVKRLKNTQDGIKQ
>LOCXPOR12.183.HIT1.OR.2R.308.7tm_4.exons1.UXGA01000001.1.Hypoplectrus_puella
MPLQNASIKVTEFIIGGFEATKRPMVVGVVMLITYILAIVANVLNILFIIFDKRLHKPMYLLICNLAVVDIFYSSSCSPTMIGVLVAGINIISYVPCLIQMFVYHVSVVMEMFSLAVMAFDRWLAISYPFQYHSYLTNVRTVVLTYMLWVAACLFVVILPETLLPLPFCYSKLKYSFCDYPALIRSTCVDPNYYFNLVTVIVFFFIFFTFSFICLSYIWIIVVVKLSTNNDKRKMLSTCFSHLIVVTFYYTQLFVSVVLTRMGMVLTLEARHGLMITAILGSSLVNPLVYCLRTNEIKCKILNLFKIV
>LOCXPOR13.184.HIT1.OR.2R.303.7tm_4.exons1.UXGA01000001.1.Hypoplectrus_puella
RSNMYNISSTVELNRFNVSSDNVFPAFLFATLSYLIILFCNLILILTIVLNKSLHQPMHLFLLNLPINDLIGSTAFYPQAIKDILTNSRTMPYSTCVTQAFFIHIYASGTVFILTAMAYDRYIAICWPLKYNTVMTNANIMRIITIVWMFCLATIGVLFFLLLRLPRCRSEVTHPYCDNPSLLTLVCADTSINNIYGLILVALSQVIANGMILYTYLQILIACFRSKRSDTKAKALQTCATHLLVFLLLECLGLFTIISYRIRNISPHLRSFMGVTTLIFPPTLNPIIYGLKTKEIREKILHF
>LOCXPOR14.185.HIT1.OR.2R.313.7tm_4.exons1.UXGA01000001.1.Hypoplectrus_puella
MYTNTSLRELLTLVPLGLSQTDVYPAFIFGTLTYLIIVFCNLLVLITIAVSKKLHKPMFILLFNLPISDLIGATAFFPHVLMSIVTQNRLISYPACITQAFLVHFYGSGNMLILSAMAYDRYIAICCPLRYNAIMSSHTLIRIIIFIWLVNLSMMLTLFLMLTRFNICRTNIVDLYCNNPSLLKLVCEDTRVNNFYGIMTMIVIMGIPLIVIIYTYAQILRTCVMTKQTDARRKALQTCGTHLVVFLIMQINTTCTLVSHRMAGGSMYFRRALGVSVLIFPPILDPIIYGLKTAELKQNIIMFLKRNLCSTKL
>LOCXPOR15.186.HIT1.OR.2R.307.7tm_4.exons1.UXGA01000001.1.Hypoplectrus_puella
MENESFGFSYELTLDTFVIPPGGKYPIFFLGIVIYFFGVFCNLTLLTLIILRRNLHTPMYFILFNLPLNDLIGITAMLPKVLSDIVTETNKVYYPLCVFQAFLLHMYGGGLLFILAAMSFDRYAAICMPLRYSSIMTPRVVICIISLVWGLDFVLIVSLFSLQTRLPRCKSVIMNVFCDNPSLLKLTCGNTALNNIIGLFNTAVMQALSLSVQIFSYVKILITCVVTRRSEVKTKAVNTCVAQLLILIIFEIVGTFTILSHRFKNISADLQKIMGMLIFLVPPLLNPIVYGLYTSEIRNTLLRVLKN
>LOCXPOR16.188.HIT1.OR.2R.309.7tm_4.exons1.UXGA01000001.1.Hypoplectrus_puella
MTMEINMTGDILTIQGFDISPQFTYPLFFLLLFVYFALLFSNIGVLVLIITDKSLHQPMYILFCNLSINDLIGNTVLLPRLMAHIISTERFITYNQCVVQAFHSHTFGSASHMILIIMAIDRYVAICHPLRYNSIMTTKAVIGLSAGAWGVSLVLVSVLIGLTLRLSRCRSFIQNAYCDNASLFKLSCEDVSINNIYGLFFTVLLFSCSMGGIVVTYFRIAVICWVKKNKELKSKALQTCASHLVLYLIMLWSGFLTIILHRFPNYPDLRKIAYILFHVVPANLNPIIYGMQTRLLRAKIVQIIQRKVT
>LOCXPOR17.189.HIT1.OR.2R.305.7tm_1.exons1.UXGA01000001.1.Hypoplectrus_puella
MAANNSLPGGKSSEKMVNYRLILVQVLVPVFLCINILQITTFFMKECFYSTMRYILFAVTLLSDCLFLVVTDIILILSAMPLRIQMWLCVILHIIMAVYRLVTPVTLTAMTLERYVAICMPLHHRELCSIHRAQHCILIIHCLSSLPCTVDLSILSATGYHNVYTQSTVCSVEVLILHKWQDHLRSAISQFYFLIMFIAIVFSYVKIMSVAKSASGENKKSTRKGLKTVILHGFQLLLCLIQLWCPFIDTVFYQIDFKLFVNVRYFNYVTFYVAPRCLSPLIYGLRDEKFFHALKYYALCGFARN
>LOCXPOR18.190.HIT1.OR.2R.299.7tm_1.exons1.UXGA01000001.1.Hypoplectrus_puella
MADNMSLGGVEYVRRQFRTQAFRLQVLVMFFLCINLLLIMTFFKKECFYTTTRYILFAVTLLSDSMILLVTDVLLLMRHFHITMQMGLCIVVCLLLGLYTFVTPVTLTAMTLERYVAICMPLRHGQLCSTSNTKHCIFIIHCLSSVSCIVFFLNFFASASLSFYQQNMTCFVDNFILYDWQGHVRSAINQFYSLIMCIIIVFCYVKIIKTTKSASGENKKSTQKGLRTVLLHGPQLLLCLIQLWCPFIEAAIFQISALLHVHVIYFNYITFYIAPRCLSPLVYGLRDEKFFMTLKYYVL
>LOCXPOR19.191.HIT1.OR.2R.320.7tm_1.exons1.UXGA01000001.1.Hypoplectrus_puella
MQNLTEFPGNATSHKSLSVIIKVCVVIPFFCIFLYCISVMLHIFASHRQFLDTTRYILFAYMLINDTIQLLSSVLLFLLVMGQVKFALVYCLPLLFFSTVTFQNSPLILATMSLERYIAIFYPLQRPAAWRSDRIWIIILSLWLISCIFPLIHYSIGKSDPTVDVLSTPVLCKSTLVNSSPIQTLFQAVVNILFFAVVAVVILFTYVRILLETRKMRQDKVSLSKAMYTVLLHGFQLLLCMLAFTHPITETLIVLHANWLPEDVSFFNYFCFILIPRFLSPLIYGFRDQSLRGCIGKTFLCCSNKVTPNVRGKLPDNLLA
>LOCXPOR20.193.HIT1.OR.2R.318.7tm_4.exons1.UXGA01000001.1.Hypoplectrus_puella
EGRMENISSHKHFILDGFSELGALRPFLFIPFFSMFVVSLSANSLLLHVVISQRSLHSPMCILIAGLACVDLSLPLFCIPNMLLSFLFDWRGISLIGCLVQMFFIHFVASFQSTLLLWMALDRYFAICTPLYYHERMALPRFLKFIIPLVIRNIILITVFVSLAGKLSFCAENVMNHCFCEHMALVELACGSTAINNLAGLLTIFLNPVADFIIITASYIVIFSSVLSSGKSGVKALHTCITHIVVITVSLSIALVAFLSYRIRNGLPAAIRVFFSTMYLLFPSCFNPIIYGIRTTEIRRYILKTRICCHFVRTVPHS
>LOCXPOR21.194.HIT1.OR.2R.307.7tm_4.exons1.UXGA01000001.1.Hypoplectrus_puella
MTNSTQVSYFKLAAYFDSGTLKYFYFMILMSLYVFIVISNLLLIVVICLNRSLHEPMYIFLCSLFVNELYGSTILFPLLLVQIFSDTHTIAASFCFLQIYGVHTYGGVEYLNLAVMSYDRYLAICYPLQYNTRMTTNKIATLISLTWLFPLLACIVTIYFNSHSQLCGNIIYKVYCDSHSVVKLACSRSNAFVSYGLIVSFGTLFGALFFILYTYMKILLVCFSGTRQTRQKAVSTCTPHLASIINFSVGACFELIQSRFNMNSVPNVLRIFLSLYFLTCQPLFNPVMYGLKMSKIRVVGKSLMSSV
>LOCXPOR22.195.HIT1.OR.2R.308.7tm_4.exons1.UXGA01000001.1.Hypoplectrus_puella
MNSTQVLYFTLQAYFETGLFKYIDFIIVVSLYIFIICCNILLIVVICYKRSLHEPMYIFLCSLFVNELYGSTALFPLLLVQILSDTHTVAAPFCFLQTYCVYSYGGVEFSTLAVMSYDRYLAICYPLQYYKQMTRNKIVTLIAVSWLYPVLICLVMLCFTSSLQLCGNIIDKVYCVNYSVVKLACTEAHVVNMYGLITTLGTTLCALLLMFYTYMKILKVCFSGSKQTRQKAVSTCTPHLVSIINFCFGASFETIQNRFSMNSVPNLLRIFLSIYFLTCQPLFNPVMYGLNLSKIRVTCKSLISNVRC
>LOCXPOR23.196.HIT1.OR.2R.310.7tm_4.exons1.UXGA01000001.1.Hypoplectrus_puella
MNSSVLIAPITFSVYSSLGLYNSALVICIFVLYVSGLSINLFLILVICIESSLHRPMYILLVNLALSGVMGSTCVCPTIIKHLIVSRQETSLAGCLSQVFFCNVYGGCIFCVLALMAYDRYISICKPLQYHSIMTPTKVKLMLMGVYFSLSFSAATQVYLTSSLRLCRHTVDKLLCDSLAIANLSCQQTLLISMYGLCCALCFIICPCFLVILSYVHIFIVTLKTSKESQKKALQTCTPHLVTFLNFSAASFFGVIYNRLSHRVPDALNIFTCINFFVIPPLLNPIIYGIKMQEIRQSMKKIMKEKMAKL
>LOCXPOR24.197.HIT1.OR.2R.309.7tm_4.exons1.UXGA01000001.1.Hypoplectrus_puella
MINSTQVTYFALIAYFDTGALKYFFFIVVMSLYVLILSSNVLLIVIIFLNRSLHEPMYIFLGSLFVNELFGSTGLFPFLLVQILSDTHTVSAPFCFLQIYCVHCYGSIEMFTLAVMSYDRYLAICFPLHYSRKMTLGKVAALTAFVWLYSIPTTAVMMSLSVPLQLCGNTIQKVYCDNYSIVKLACFDTTVSNTYGLVYVFTVIVALIVLIIFTYIRILKVCFSASKQTRQKALSTCTPHLASLLNFSFGAFFEIVQGRFNMNSVPNLLRIVLSLYWLTCQPLFNPVLYGLNMSKIRIIFKSFAFRQRM
>LOCXPOR25.198.HIT1.OR.2R.311.7tm_4.exons1.UXGA01000001.1.Hypoplectrus_puella
MKNFTQFSYFILGAYTNSDIELLKYLYFLFILFFYISIICANLLLIVVICLNRSLHEPMYLFLCSLFANELYGSSGLFPLLLIQVLSDIHTVSISFCYLQIFCLYSYGGIEFLTLAIMGYDRYLAICYPLQYNTRMTSNKIAVLTAIIWVYPLFINTVIVYGLAFPLQLCGNIIDKVYCDNYYVVKLACSDTSVNNFFGLTHMFTVIFGLIVLILYSYMRILKVCFYGSKQTRQKAVNTCTPHLASLLNFSFGVFFEIVQGRFNMKYLPNMLRIFLSLYWLTFQPLINPLLYGLKMSKIRILCQNLFFGGK
>LOCXPOR26.200.HIT1.OR.2R.308.7tm_4.exons1.UXGA01000001.1.Hypoplectrus_puella
EQKEMINSTQFSYFTLSAYSDTGVLKYLFFIIIMSLYILIVCANVLMIVLICLNRSLHEPMYIFLCSLFLNELFGSTGLFPFLLVQILSDTHTVSASFCFLQNFLIFTYGGVEYLNLAVMSYDRYLAICCPLQYNTRMTYNKISMLIAVTWLCPLLLCLIMISLSSSLQLCGTIIEKVYCDNYSIVRLACSDTTIINIYGLFMSTLVIFCPLILIIYTYIRILKICFFGSKQTRQKAVSTCTPHLASLLNFSCGSFFEILQSRFNMSNLPNILRIFLSLYWLTCQPVFNPLLYGLSMSKIFVICKSLL
>LOCXPOR27.201.HIT1.OR.2R.307.7tm_4.exons1.UXGA01000001.1.Hypoplectrus_puella
IMMNLTQVTFFTLSPYFDTGVLKYLYFVIIMSLYFFIIVSNLLLIVVICLNRSLHEPMYIFLCSLFVNELYGSTGLFPFLLIQVLSDTHTVSVPFCFLQVYCVYSYVCVEYLNLAVMSYDRYLAICCPLQYNTIMTPKKVAMLIGVTWLFPFLTIVVLVSLSAPLQLCGNVIDKVSCGNYAIVKLACSDTRVNNIFGLIYTGISIITPLLLILYTYLRILKISFSSSRQMRQKAVNTCTPHVASLLNFSFGVYFQVLTSRFDMSRIPNMLGIFLSLYFLTCPPLFNPVMYGLNVAKISITCKRLLCG
>LOCXPOR28.202.HIT1.OR.2R.312.7tm_4.exons1.UXGA01000001.1.Hypoplectrus_puella
IMINSTHVSDFTLGAYFDTELFKYLFFTIIMLFYVLIICANLLLIVVIRLNRSLHEPMYLFLCSLFVNELYGSTGLFPFLLVQILSDTHTVSASFCFLQVFCLYTYASVEFTNLAIMSYDRYLAICCPLQYNTVMTYNKIVMLIAVVWFLPLFLVITTTSLTASLQLCWVVIDKVYCDNYSIIKLACSDTSVNNVYEFIAASLTVCVPVSVIIYTYIQIFKVCFSGSKETRQKAVSTCTPHLASLLNFSFGVCFEIFQSRFDMSSVPNILRIFLSLYFLTCQPIFSPLMYGLNMSKIRALCENLLLSSVWKC
>LOCXPOR29.203.HIT1.OR.2R.308.7tm_4.exons1.UXGA01000001.1.Hypoplectrus_puella
MKNSTSVSYFTLAAYFDTGAFKYLCFMIILSLYILIICTNSLLIVVICLNRSLHEPMYLFLCSLFVNELYGSTGLFPFLLVQILSDTHTVSAFLCFLQIFCLYTYVCVEFSNLAVMAYDRYLSICHPLHYNTCMSFNKVAILIALPWLYSCLTIIALISLIAPLQLCGNVIDKVYCLNYSIVKLACSETRVNNIYGLIITFLTIFGPIFIILYSYMKILNVCFSGSKQTRQKAVSTCTPHLASLLNFSFGVCFEILQSRFDIKSMHNMLKIVLSLYFLTCQPLFNPVMYGLKLPKIRATCKSLLLHCD
>LOCXPOR30.204.HIT1.OR.2R.313.7tm_4.exons1.UXGA01000001.1.Hypoplectrus_puella
MDNNTSELVFVLHGLNDSLTNRHMFFAFALISYLFTIFVNLTLVVTVCLDKTLHEPIYIFLCNLCFNGLCGASTFYPKLLYDLLADAHVITYTGCLSQIFVLYSYVFCEFTSLTVMAYDRYLAICRPLQYRTLMTVQRVVLLLLLTWCFSLLESAIGTMLTASLPLCGRHIKKIFCTNWEVVKLSCTDTIVNNIYGFVLTASQVSQTGLILVSYTHLVRASLTLHFDRRKFMQTCMPHLTTLLIFLGSLLFDVMYSRYGGRGTLQALKNLLAAEFLVVPPLINPIIYGINLHQIRSRILYNFTHKPEINIPRS
>LOCXPOR31.206.HIT1.OR.2R.315.7tm_4.exons1.UXGA01000001.1.Hypoplectrus_puella
MFNSTISSLYYFILGSYEDIGSLRYFYFIITSLLYVVIVTVNIFLVVVICLNRSLHEPMYLFLCSLFVNELYGSTGLFPFFLVQILSDTHTVSASFCFLQIFCIYTYGNIEVCNLAIMSYDRYLAICCPLQYNTRMTFNKAVIFIIVVWLYSFLKFLITLSLNIRLTFCGNIINSLYCRNYLIVRLACSDTKVNNIYGLFGIVLSILVPLLPILFSYNKIIKICLSGSKQMRQKAVRTCTPHLVSLLNFSFGCCFEIIQSRFDMSNVPSVLRTFLSLYLLIIQPLMNPVMFGLQMSQIRNTCKHVLCYKRMAECR
>LOCXPOR32.209.HIT1.OR.2R.299.7tm_4.exons1.UXGA01000001.1.Hypoplectrus_puella
FHIFGFYFDIGLFKYVFFVIIMCFYVVIFCSNLLLIVVICLNRSLREPMYLLLCSLFVNELYGSTGLFPFLLVQILSDTNTVAASFCFLQIFCVYTYANVEFYNLAVMSYDRYLAICYPLQYNTRMTSNKVSLLIALTWLFPVVAIVIILSLNASLQMCGNNIERLYCDNFSVVKLACSDTSINNIYGLIYTFTVSFGLVILIFYTYMKILKVCFSGSKLMRQKAVSTCTPHLASMLNFSFGCFLEVLQSRFNMNSAPIMLRIFLSVYFLTCQPIFNPLMYGLKLTKLRIICKSLVFGK
>LOCXPOR33.211.HIT1.OR.2R.307.7tm_4.exons1.UXGA01000001.1.Hypoplectrus_puella
MNSTQVSYFTLTAYFDTGVLKYFYFMIIMFLYIFIVSSNLLLIVVICLNRSLHEPMYLFLCSLFVNELYGSTGLFPFLLVQILSDTHTVSVPFCFLQIFCIYTYGNCELCSLALMSYDRYVSICDPLKYATRMTFKKVALLILLTWLFPVLEVAVMTSLSSPLQLCGNIINKVYCDNYSVVKLACFDTTVNNIYGIIYTLGIIIGVLSVVLYTYTKILKVCFSGSKETRQKAISTCTPHLAALLNFCFGIFFEVFQNRFDMSSVPNTLRIILSLYFLTSPPLFNPLIYGLKLSKIYSLCKSLVFGKM
>LOCXPOR34.213.HIT1.OR.2R.314.7tm_4.exons1.UXGA01000001.1.Hypoplectrus_puella
RGMMTNSTQVSYFKLAAYFDSGTLKYFYFMILMSLYVFIVISNLLLIVVICLNRSLHEPMYLFLCSLFVNELYGSTGLFPFLLVQILSETHTVSVPFCFLQIFCIYTYVNIELCSLALMSYDRYLSICDPLKYATRMTFKKVALLILLTWLFPVLEVAVMTSLSSPLQLCGNIINKVYCDNYSVVKLACFDTTVNNIYGIIYTLGIIIGVLSVVLYTYTKILKVCFSGSKETRQKAISTCTPHLAALLNFCFGIFFEVFQSRFDMSSVPNTLRIILSLYFLTSPPLFNPLIYGLKLSKIYSLCKSLVFGKLLLI
>LOCXPOR34.216.HIT1.OR.2R.311.7tm_4.exons1.UXGA01000001.1.Hypoplectrus_puella
RGMMTNSTQVSYFKLAAYFDSGTLKYFYFMILMSLYVFIVISNLLLIVVICLNRSLHEPMYLFLCSLFVNELYGSTGLFPFLLVQILSETHTVSVPFCFLQIFCIYTYVNIELCSLALMSYDRYLSICDPLKYATRMTFKKVALLILLTWLFPVLEVAVMTSLSSPLQLCGNIINKVYCDNYSVVKLACFDTTVNNIYGIIYTLGIIIGVLSVVLYTYTKILKVCFSGSKETRQKAISTCTPHLAALLNFCFGIFFEVFQSRFDMSSVPNTLRIILSLYFLTSPPLFNPLIYGLKLSKIYSLCKSLVFGKM
>LOCXPOR34.218.HIT1.OR.2R.311.7tm_4.exons1.UXGA01000001.1.Hypoplectrus_puella
RGMMTNSTQVSYFKLAAYFDSGTLKYFYFMILMSLYVFIVISNLLLIVVICLNRSLHEPMYLFLCSLFVNELYGSTGLFPFLLVQILSETHTVSVPFCFLQIFCIYTYVNIELCSLALMSYDRYLSICDPLKYATRMTFKKVALLILLTWLFPVLEVAVMTSLSSPLQLCGNIINKVYCDNYSVVKLACFDTTVNNIYGIIYTLGIIIGVLSVVLYTYTKILKVCFSGSKETRQKAISTCTPHLAALLNFCFGIFFEVFQSRFDMSSVPNTLRIILSLYFLTSPPLFNPLIYGLKLSKIYSLCKSLVFGKM
>LOCXPOR37.220.HIT1.OR.2R.307.7tm_4.exons1.UXGA01000001.1.Hypoplectrus_puella
MTNSTQVSYFKLAAYFDSGTLKYFYVMILMSLYVFIVISNLLLIVVICLNRSLHEPMYIFLCSLFVNELFGSTALFPFLMVQILSDTHTVAASFCFLQIYCVHTYGGVEYLNLAVMSYDRYLAICYPLQYNTRMTTNKIATLIALTWLFPLLACIVVIYLNSYSQLCGNIIYKVYCDSHSVVKLACSETHVVNTYGLILSFGTLFGALFFILYTYMKILLVCFSGTRQTRQKAVSTCTPHLASIINFSVGACFELIQSRFNMNSVPNVLRIFLSLYFLTCQPLFNPVMYGLKMSKIRVVGKSLMSSV
>LOCXPOR38.222.HIT1.OR.2R.317.7tm_4.exons3.UXGA01000007.1.Hypoplectrus_puella
MENVSVVTPLKQPIVFELEGFVIPPGYGAFFFVLALLHYMITLLANGLVLCAIVLDKNLHRPMFVMVCNLVVCDMVGATAVLPRFMMHFLMGQKKITYIPAIAQAFSVHTYGTAVQTILGVMAYDRYIAVCEPLRYNAIMTPARLLSCCVLAWFVALLCIIILFSFHMNAPLCGNIIQHVYCSNRAILRLACSPTLSNNIYGLVMTWTLKTSIFLLTAVSYVRILCASVKQGRAESSKAFQTCMSHLAVYVLYEIATVVLVVSHRFPSLSQNIKRFFSILFIILPPTLNPIIYGLASKELRRSIIKQFSDLRVRHTK
>LOCXPOR39.223.HIT1.OR.2R.301.7tm_4.exons1.UXGA01000007.1.Hypoplectrus_puella
NFTFNSFTLQLEGFRVSKYLVYPVFLFFFLSYIFIMITNVGIVALVLLDKSLHQPMYLLFCNLPVNDIFGNSITMPRLILDILKHPSELLISYYECVVQAFCTHMYGTTSHTVLMIMAFDRYVAICNPLRYAAIMTNRMVVRLTLSAWGVAFVLVGILLGLTIRLNRCRTLITNPYCDNPSLFKLSCDSVFINNMYGFAFTVVLFSGSIGSMVLTYTKITVVCLTSRNKSLNSKAAKTCSTHLVVYLLLLISGLTFITLHRFPQYAEYRKFTAILLHIIPGCLNPIIYGIQSAEIVRSLSK
>LOCXPOR40.224.HIT1.OR.2R.312.7tm_4.exons1.UXGA01000007.1.Hypoplectrus_puella
SQMENFTYNSLTLQLEGLRVTKTNKYPVFLFLLLAYSFILIANVGIVILILTERSLHQPMYLLFCNLSINDVMGNSLLVPRVLADILVPPSERLIHYYECLMQAFTTHMFGTNAHTVLMIMAFDRYVAICDPLRYAAVMNGRMVMKLTVSAWGVAFVLVAVLLGLTIRLNRCRTLIMNPYCDNASLFKLSCENAFINNIYGLSFTVVLLSSSIGVIILTYSKITAACITNKNKTLNSRAMKTCSTHLILYLIMLVSGLILITLHRFPQYAEYRKVSAILFNVVPGSLNPVIYGLQSQEIYKSLSNMFHMKKV
>LOCXPOR41.225.HIT1.OR.2R.336.7tm_4.exons3.UXGA01000007.1.Hypoplectrus_puella
DRLLSTNPRSGSVNATWESDGVPFFIIQGLASLGESSIVLFVVLLLAYALILGGNSMIIIVSLMDSKLSSPMYFFLYNLSFVDIFYTTTTIPNMLSGLLTDMNKISVPGCFFQMYFFIQLAVTSRAILTVMAYDRYLAICNPLRYTAIMTQPVRRLLVAGAWSFGTLCTMPSAAIAWQRSYCGPNVVRHGWCDPSSVRRLVCGATSVDNIISLSFAMVALLTTGVLILTSYVLIGVSISRMGVAQRLKAFGTCAAHLTVVSISYAAASFVYISYRVGNFSPEVRIIVSVLYSALTPFLNPMIYSLRNQELQESIRRTLSRFRPAAVLPKKVMNTVS
>LOCXPOR42.226.HIT1.OR.2R.318.7tm_4.exons2.UXGA01000007.1.Hypoplectrus_puella
MENQTVNMDLLFIEGLKVTSSSSVPTFVLLLLIYIFIVVSNLGLLLLISRERRLQQPMYLLFCNMSANDVFGATAVVPRLLSSVFTPTAERYVYYISCVVQAFASHFHAGTSHTVLMVMAFDRYVAICNPLRYATIMTNRMAVKLSAGAWLVAFFLVAVLLGLTIRLTRCRRVIINPFCDNASLFKLSCQNLIANHIYGLGSAVVLLGSSLGSVALTYLRIAIVCLSSKNKTLNSRALQTCATHLAVYIIMLVASFTPMIIHRRPEWADSGKVASVMFHVVPPALNPIIYGLQCKELRQKIISVFHKNRNLDVKAFHK
>LOCXPOR42.226.HIT1.OR.2R.302.7tm_4.exons2.UXGA01000007.1.Hypoplectrus_puella
FMKRFHIQVSVLVKHTDDLLSQLFALQPVDDGVQGRRDHVEHDGRHFPAVRPLRPPVDDHGGERRHQHDDVDRQVCGAGLQRSAVQSLVLAAQTHDGDPQVGERHAAERGAQQHHGAAQAVDVVGDEVLTGQLEQRRVIAERVDDDTPAARQADGEAQEHRDQEEGHQPRPRRQLHRHPVGHDGGVPQRVADGHVAVERHDHEHGVGGAGVEVGGEGLNHAADVVDVALGRRREDAAEQARHHRRRPEHVVSAHVAEKQVHGLLQAALPGDQQQQAEVGHHDEDVDEEEEDEGGDGGGGGDL
>LOCXPOR44.227.HIT1.OR.2R.310.7tm_4.exons1.UXGA01000007.1.Hypoplectrus_puella
MDNQTVNMDLLQLEGLKVTSSSSVPTFILLLLIYIFIVVSNFGLLLLVFMDRSLQQPMYLLLCNMSVNDVFGATVMVPHILRDLLTSNSYISYLECVIQAFCVHLHASAVHTVLMIMAFDRYVAICNPLRYATIMTSRMVAMLSAAAWGTVFVLVVILLGLSVRLSRCRTVISGLFCNNASLFKLSCESVLINNIYGLGYTVLLLGSSLGSVALTYLRIAIVCLSSKNKTLNSKALQTCATHLVVYIIMFTSGSIVIILHRFPHLSDYRKMLAMLCHVVSPAINIIIYGLHMKAIRQRVFLLFTRKALTV
>LOCXPOR45.230.HIT1.OR.2R.314.7tm_4.exons1.UXGA01000007.1.Hypoplectrus_puella
MGNSTSSADLLQLEGLKVTSSSSVPAFILLLLIYIFIVVSNLGLLLLISRERSLQQPMYLLLCNMSANDVFGATVMTPHVLRDLLMSEHYMLYRDCVIQAFCAHLHASASHTVLTIMAFDRYVAICNPLRYATIMTSRMVVVLSAAAWGTVSVLVVILLGLTVRLSRCRRVIFNPFCDNASLFKLSCESVLINNIYGLGYTVLLLGSSLGSVALTYLRIAIVCLSSKNNALKSKALQTCATHLVVYTILLVSNFIIIILHRFPQLDDQRKVAAALAHLVLPALNAVIYGLQLKEIRLRIVASFCHNKVASRDVK
>LOCXPOR46.231.HIT1.OR.2R.301.7tm_4.exons1.UXGA01000007.1.Hypoplectrus_puella
NYTYNSLTLQLEGLQVTGVSVYPVFMFFLVCYIIIVLANAGILVLVFLDKSLHQPMYLLFCNLPVNDMLGNSIMVPRLLSDILQPPSERLISYYECVVQAFSTHMYGTTSHTVLMIMAFDRYVAICNPLRYAAIMTNRMVVRLTLSAWGVAFVLVGILLGLTIRLNRCRTLITNPFCDNASLFKLSCENVFINNVYGLAFTVVLFSGSIGSMVLTYMKITVVCLISRNKSLNSKALKTCSTHLSVYLIMFLCGMLIIMLHRFPQYSEYRKVAAILFHIIPGCLNPIIYGVQSKEVRSFLSQ
>LOCXPOR47.232.HIT1.OR.2R.303.7tm_1.exons1.UXGA01000007.1.Hypoplectrus_puella
RGILERVIFSTVTTAPCCVFLFINGTMLFTLRSKTVFRETSRYILLFNLLFADTVQMALSQTLYLLAACQMRLTYPVCGVLTMLADLTMVISLLTLVVMSLERFVAVCFPLRHSTIVTIRNTAVAISVVWVFSLLSILIRVILLLVFPLRELETLQMKDFCARENMLLGPMSDDYENVYTYFLFVSACVAITFSYVGVTIAARSASTDKASAHKARNTLLLHLVQLGLSVLTTIYNPFLIAISKFLKRLILVRIQIVIYVCIAIFPKCLSCLIYGIRDQTIRPILKSNLCCEVKLSVILAKSK
>LOCXPOR48.233.HIT1.OR.2R.299.7tm_1.exons1.UXGA01000007.1.Hypoplectrus_puella
GLIERLSFSVLTTLTCFIFFSMNVTMLFTLRSKTVFKETSRYILLFNLLLAETLQMALSQFLYLLSASRIKLTYPVCGLLTMFASLTSEISPLTLVVMSLERFVAVCFPLRHSTIVTIRTTAVAILVVWTFSLLNILIRVILMLDFPFEDLETLQMKNFCNSFVMYLGPLSTLYVKSYTYSLFVSSGVAVISSYVGVVIAARSASTDKASAHKAQNTLLLHLVQLGLSVLSTTHNILLAAMSKIITRTELSRSRYVFYVFIFVLPRCLSPLIYGIRDQTIRTILVYHLCCRLKLSFTTA
>LOCXPOR49.234.HIT1.OR.2R.301.7tm_1.exons1.UXGA01000007.1.Hypoplectrus_puella
HRKYFERDLLSLLIVVSICTFFYINCVLLFTLRSKQVFCETSRFILLYNLLFSDTFQQVPNLLLYLLAYFAVEIPYSACGFLVVLSILPESISPLTLAVMALERYVAVCHPMRHATIFTTRSTGLAIAAVWTLGLITLLVRVLMLAYVIAYIPLSLNMNYFCSKEAIFFAAIFHDFEKAHGITLFLSVGLVILGSYVGVAFVARSASTDNVSAKKAFQTLLLHLIQLCLVLAASMFSTIIIAIARVVGRLTILWIYSLGFIFLIILPRCLSSLIYGLRDQTIRPVLLQNLCCRWRASNHLK
>LOCXPOR50.235.HIT1.OR.2R.327.7tm_1.exons1.UXGA01000007.1.Hypoplectrus_puella
MSNPNQTQINNTVGLQYQGFLALVLFSFGSTVLCCVFLFINGTMLFTLRSKTVFRETSRYILLFNLLFADTVQMALSQTLYLLAACQMRLTYPVCGVLAVLANLTNMISPLTLVVMSLERFVAVCFPLRHSTIITIRNTAVAILVAWAYSSLNVLIRVILLLDFPFEDLDSLQMNYFCSTEKMLLGPMSVLYNKASTYFLFASAAVVVSCSYVGVVIAARSASTDKASTQKARNTLLLHLVQLGLSLSSTIHNPLLMAISKGLDMITVIYIQRCLYVCIIIFPRCLSSLIYGIRDQTIRPILVYNLRCRWKSSFSHSVFPAKAKIWI
>LOCXPOR51.236.HIT1.OR.2R.316.7tm_1.exons1.UXGA01000007.1.Hypoplectrus_puella
CSVMSLLQPEANVTDNMLGKEELDLLSFSVVVSICTFFYINCVLLFTLRSKQVFCETSRFILLNNLLFADTFQQVPNLLLYLLAYFVIKIPYSACSFLVVLSILPESISPLTLAVMALERYVAVCHPMRHATIFTTRSTGLAVAAVWTLGLITLLVRVLMLAYVIAYIPLSRNMNYFCTKEAIFFAAIFHEFEKAHGITLFLSVGLVILGSYVGVAFVARSASTDNVSAKKAFQTLLLHLIQLCLVLAASMFSTIIIAIARVVGWLTFLWIYSLGFIFFIILPRCLSSLIYGLRDQTIRPVLLQNLCCRWRASNHL
>LOCXPOR52.237.HIT1.OR.2R.313.7tm_1.exons1.UXGA01000007.1.Hypoplectrus_puella
MSNPNQTQINNTVGLQYQGFLALVLFSFGSTVLCCVFLFINGTMLFTLRSKTVFRETSRYILLFNLLFADTVQMALSQTLYLLAACQMRLTYPVCGVLAVLANLTNMISPLTLVVMSLERFVAVCFPLRHSTIITIRNTAVAILVAWAYSSLNILTQVILLLNFPFEDLDSLQMNYFCATEKMLLSPMCVLYNKASTYFLFASAAVVVSCSYVGVVIAARSASTDKASTQKARNTLLLHLVQLGLSLSSTIHNPLLMAIFKVLDMITFVHIQRFLYVCIIIFPRCLSSLIYGIRDQTIRPILVYNLCCQWKSS
>LOCXPOR53.238.HIT1.OR.2R.308.7tm_4.exons1.UXGA01000007.1.Hypoplectrus_puella
MSLFNSALGKNITFVRPAYFIISGFNGIPNIKFYYVFLFFVYIVSLLGNSVVMAVIYLDHNLRTPKYIAVFNLAFVDLFGNSALVPKVIDIFLFTCLSMQSFNLVALSYDRLIAIVYPLHYQVKVTNRFMLSFIASFWVFVIIALLIAVGFLTRLSWCRSVVINSYFCDHGQIYRLACNDTTPNSVFAVLLICLILWLPMAFILFSYSYIGYVLSKVASVQERVKAFKTCTAHLSLVAIYFVPILITFTVGAKIDPNTRIVNLSLTSIFPPMLNPIIYVLQTKEVKESLKKILKMRMNSKITVKKVIM
>LOCXPOR54.239.HIT1.OR.2R.314.7tm_4.exons1.UXGA01000007.1.Hypoplectrus_puella
MNLFNSALGKNITFVRPAYFIISGLSGIPNIRYYYVFLFFVYIVSLLGNSVVMAVIYLDHNLRTPKYIAVFNLAFVGLFGNSALVPKLLDIFLFNHRYIPYNDCLTFLFFCYTCLSMQSFNLVALSYDRLIAIVYPLHYQMKVSHRFMLSLIASFWMFVIIAVLIAVGLITRLSICQSVVINSYFCDHGQIYRLSCNDHSPNYIVSCLYPVLIFWLPLMFILLSYLYIGYTLAKVATVPHGLKAFKTCIAHLSLVAIYFIPLLVVFTLMENIHPNARIINLSLTSIFPPMLNPIIYVLQTQEIKESVKRLLKIR
>LOCXPOR55.241.HIT1.OR.2R.325.7tm_4.exons1.UXGA01000007.1.Hypoplectrus_puella
MTPEEKAATLFNATFFHPAKFYLSGFSNLAYVKYYYVFLCFVYIMTVLGNGFLLSVIFLVKTLHNPKFMIVFNLALSDLCGSTALIPKVLDTFLFDRRYILYDACLSYMFFVLVFACIQSWTLVTMAYDRYIAICFPLRYHIFVTKPAIAAMLLIEWGVFVSLVAFTVGIIDRLSFCGSLVVKSFFCDHAPVYRLACNDTSLNNIMAYVAFIVVICIPLILIGLSYLCISIALMRIASGQERLKAFKTCTSHLILVAIFFLPLLATNMAAVASYIHPNTRIMNSTLTNTIPALLNPIVYSLKTKEVLISIKKLCRRQRICNTTKK
>LOCXPOR56.242.HIT1.OR.2R.279.7tm_4.exons1.UXGA01000007.1.Hypoplectrus_puella
MSPLRTVLNDSVIIHPPGFYLIAFQTLPYISIYFIFLAFVYVVTVLFNSLVIYVIAFDHRLHTPKYLAVINLAVVDIIFSTSTVPSMLKTFLFQDNFISFNLCLVQMFFHYTFGTLESFALAILAYDRLIAICFPLRHNAINTLLSMSCIVGLTWFFALGIIASLIVIITQLSFCNSVRVASFFCGYGAVSRLACNYFSFKTFVALLLTFLLLVGPFTFIVLSYMSILVTVFRMKSVGSQVKALATCVEHFILVAFLFTFLLMSYSLSGCMYHLTQTCV
>LOCXPOR56.243.HIT1.OR.2R.323.7tm_4.exons1.UXGA01000007.1.Hypoplectrus_puella
MSPLRTVFNDSVIIHPPGFYLIGFQTLPYISIYFIFLAFVYVVTVLFNSLVIYVIAFDHRLHTPKFLAVINLAVVDIIFSTSTIPSMLKAFLVNDNFISFNLCLVQMFFYYTFGTLESFALAILAYDRLIAICFPLRHNSINTLRSMSCIVGLTWSFALGIIAFSTGIMTRLSFCSSIRVRSFFCGYEAVYKLTCNDNTMQLYLALLLTILFLIAPSTFIVLSYLSILVTVFRMKSVDSRAKALSTCVEHFILVALFYIPLIAIFIIGLQVQVALDLRVLSQSLAACIPPCINPIVYSLKTKEIKIRVLALVGKTTIRKPQSC
>LOCXPOR57.244.HIT1.OR.2R.317.7tm_4.exons1.UXGA01000007.1.Hypoplectrus_puella
MSPLRTVFNDSVIIHPPGFYLIAFQTLPYISIYFIFLAFVYVVTVLFNSLVIYVIAFDHRLHTPKYLAVINLAVIDIIFSTNTIPGMLKAFLYKDNFVSFNLCFVQMFFYSTFGTLESFALAILAYDRLIAICFPLRQNSINTLRSMSCIVGLTWSFALGIIGFSTGIMTRLSFCNSVRVLGYLCGVAVVSRLACNDNTMQLYLALYLVFLVLLGPLTFIFLSYMSILVTVFRMKSVDNRVKALTTCVEHFILVTVFYAPLITIFVIDFYVLVDPDLRVLSNSLAACIPPCINPIVYSLKTKEIKIKVLGLIRKTQV
>LOCXPOR58.245.HIT1.OR.2R.317.7tm_4.exons1.UXGA01000007.1.Hypoplectrus_puella
MSPLRTVFNDSVIIHPPGFYLIAFQTLPYISIYFIFLAFVYVVTVLFNSLVIYVIAFDHRLHTPKYLAVINLAVVDIIFSTSNIPSMLKAFLYKDNFISFNWCFVQMFFYSTFGTLESFALAILAYDRLIAICFPLRQNSINTLRSMSCIVGLTWSFALGIIGFSTAIMTRQSFCNSVRVLGYMCGFATVSRLACNDNTMQLYLGLYLVFLVLLGPLTFIFLSYMSILVTVFRMKSVDSRVKALTTCVEHFILVTVFYAPLITIFVIDFYVLVDPDLRVLSNSLAACIPPCINPIVYSLKTKEIKIKVLGLIRKTQV
>LOCXPOR59.246.HIT1.OR.2R.324.7tm_4.exons1.UXGA01000007.1.Hypoplectrus_puella
MSPLRTVFNDSVIIHPPGFYLIGFQTLPYISIYFIFLAFVYVVTVLFNSLVIYVIAFDHRLHTPKYLAVINLAVIDIIFSTSTIPGMLKTFLFKDNFISFNLCLVQMFFYYTFLTLESYALAILAYDRLIAICFPLRHNSINTLRSMSCVIGVTWSVAVVIIAFMTKIITWLSFCNSVRVLGYICDYAPTYRLACNDFTLQWSVAYVLTFSFLVAPFAFIVLSYVSILVTVFRMKSVDSRVKALTTCVEHVILVAIFYIPLITIFIIGLYVRTLNLDHRVLSLSLASCIPPCVNPIVYSLKTKETKIRALVLVRKMQLACNCKK
>LOCXPOR60.247.HIT1.OR.2R.324.7tm_4.exons1.UXGA01000007.1.Hypoplectrus_puella
MSPLRTVLNDSVIIHPPGFYIIAFETLPSISIYFISLAFVYVVTVLFNSLVIYVIAFDHRLHTPKYLAVINLAVVDIIFSTSTIPGMLKAFLFKDNFISFNLCLVQMFFYYTFLTLESFALAILAYDRLIAICFPLRQNSINTLRSMSCVIGLTWSVAVVIIAFMIKIITWLSFCNSVRVLDFFCSYAPVYRLACNDFTLQWSVAYVLIFLFLVAPFTFIVLSYMSILVTVFRMKSVDNRVKALTTCVEHVILVAVFYIPLITLYIIGLYVRTIAPYQRVLSQSLASCIPPCVNPIVYSLKTKEIKIRALVLVRKNAIGMQQQK
>LOCXPOR61.248.HIT1.OR.2R.318.7tm_4.exons1.UXGA01000007.1.Hypoplectrus_puella
MSPLRTVFNDSVIIHPPGFYLIAFQAFPSISIYFIFLAFVYVVTVLFNSLVIYVIAFDHRLHTPKYLAVINLAVIDIILNTSIIPGMLKAFLFKDNFVPFNLCLVQMFFYYTFGTLESYALVILAYDRLIAICFPLRQNSINTLRSMSCIVCISWSVALGSNVFSTGVMTWLSFCNSVKVFSYFCDYAPVFRLACNDFTLQWSVASVLTFLLLVAPFTFIVLSYMSILVTVFRMKSVDSRVKALATCVEHVILVAVFYIPLITIFIFGFYLRAIDPDHRVLSLSLASCIPPCVNPIVYSLKTKEIKIRALALIRKTKI
>LOCXPOR62.249.HIT1.OR.2R.320.7tm_4.exons1.UXGA01000007.1.Hypoplectrus_puella
MSSVRTVLNDSAIIHPPGFYIIAFESFPYVDVYIIFLAFVYVVSLVFNILLIYIVARDHCLHTPKFLAVVNLAVVDVILNTSIIPSMIKTFLLKDNFVPFNWCLLQMFIYYAVISMESYALAVLAYDRLIAICLPLRQTLFNTVPIMSCIVAVTWVYNLGRVAYSTTIMTRLSFCSSVQVFSYFCDYAPVFRLACNDYTLQWSVASTSSMVNLMAPFTFIVLSYVCILITVFRMKSVSSRMKTLATCIEHLVLVAVFYIPIFSIFLMGLYVRAIDPDQRVLCLSLASCIPPCINPIVYSLKTKEIKIRALALVHRGKIRP
>LOCXPOR63.250.HIT1.OR.2R.304.7tm_1.exons1.UXGA01000007.1.Hypoplectrus_puella
DTAEEVTSVMLFHKPVKALLSMLPCLLCLYVNGVMMLALLRKPLLLESPRYILFGHLLLTDSLQLLVSVLLYLFALTMVTMMRYICVVVSVFATITLKMSPINITVMSLERYVSICFPLRHADVATARKTSVAIAVMWTVVTLESCVDLVVFFSFERAGFALQSVCHGNPALQLQVYSSVNKAFTIVFFISMSLIIIFTYISILLTVKSASSNVRHSTKAHKTVLLHLLQLCMCLTSTLFGMINTRSRWNISPAAAIHIQYALFLGLIIFPKCLSPLVYGLRDQTFRRVFTYFFTFGYKTTVKP
>LOCXPOR64.253.HIT1.OR.2R.316.7tm_4.exons1.UXGA01000007.1.Hypoplectrus_puella
MDNTTTLIYTMTHYRALENYKHGLFAVFFLLYFLTVALNSLLISIIHQNKELHRPMNAFTCLLSINEIYGSTALLPAVMALLLSDTYEVSVKWCKAQVYFLHSYATAEFCILAVMGYDRYAAICFPLHYNSIMSHSKTRRLVVFAALYPLIVFLCFYVLTIRLSICGKVMPRVNCVNMEVVKTSCTDVPYISIVGLALMFFTVIPQVIMILFSYAQIARECRKLSRQSQRNALKTCIPHVLSLLNYTVGACFEIIQGRSDMSHFSIQLRIFMSLYFIIMPAVSNPVLYGLGTQTVRVCILRLFVRYKILPTSSAKA
>LOCXPOR65.255.HIT1.OR.2R.303.7tm_4.exons1.UXGA01000016.1.Hypoplectrus_puella
MNNVSLITLFVLSGLNETKNYRIVLFTLTLLCYCFIVLVNVSLIVTIILDKNLHDPMYILLCTFCMNGLYGTAGFYPKFLWDLLSPVHVISYSGCLLQALVMYSFASSDLSILAVMAYDRYVAICRPLEYHSVMSKQKVFKLACFSWLTPVCMMAVNIFLTSRLRLCSPFIARLYCVNWVIVKLACFPADTVLNGTVAYITIAMYIFTGCFIIWSYMYLIKTCVHSIENRAKFMQTCVPHLTAVLTFLITILFDVMSMRFGSRNLPENLHNFISIEFLVIPPVMNPLIYGFKLNRIRSRILGI
>LOCXPOR66.258.HIT1.OR.2R.309.7tm_4.exons1.UXGA01000016.1.Hypoplectrus_puella
MDNVSLITLFVLSGLNETKNYRIVLFILTLLCYCFIVLVNVSLIVTIILDKNLHEPMYILLCTFCMNGLYGTTGFYPKFLWDLLSPVHVISYSGCLLQALVMYSFACSDLSFLAVMAYDRYVAICRPLEYHSVMSRQRVFKLVCFSWLMPFCVIGTNIFLTSRLKLCSPFIARLFCVNWAIVKLACFPADTVLNGTVAYITIAMYIFTGCFIIWSYMYLIKTCVHSIENRKKFMQTCVPHLTAVLTFLVAIVFDVMSMRFVSRDLPQTLQNFISIEFLVIPPMMNPVIYGFKLTKIRNRILGVITLKRK
>LOCXPOR67.259.HIT1.OR.2R.309.7tm_4.exons1.UXGA01000016.1.Hypoplectrus_puella
MDNVSLITLFVLSGLNETKNYQIVLFTLTLLCYCFIVLVNVSVIVTIILDKNLHEPMYILLCTFCMNGLYGTTGFYPKFLWDLLSPVHVISYSGCLLQALVMYSFASSDLSFLAVMAYDRYVAICRPLEYHSVMSRQRVFKLACFSWLTPVCMMAVNIFLTSRLRLCSPFIARLFCVNWAIVKLACFPDDTFLNGTVAYITIAVPIFTGCFIIWSYMYLIKTCVHSIENRKKFIQTCVPHLTAVLTFSITILFDVMSMLIGSRHLPENLHNFISIEFLVIPPMMNPVIYGFKLTKIRNRILGVITLKRK
>LOCXPOR68.260.HIT1.OR.2R.309.7tm_4.exons1.UXGA01000016.1.Hypoplectrus_puella
MMDNVSVVNLFTLSGLDFTPEQRIVLFLLTLLWYFMIVCGNFALIVTIIMDRNLHEPMYIFVCNLCISALYGTVGFYPKFLLDLLSSHVISYAGCMLQGFVIHSSTCSDFSILAVMAYDRYVAICQPLSYHSYMTKRRVVILVFLSWFVPLYCMFMNTATLLGIRLCGSHISRIYCVNWMIVSLACSPPRANNAVGYINMFFYFGHFLFIIWSYIYLIRTCRSSKENWTKFNQTCLPHLGSLAIFTTAVLLDLLYMRFGPTGFSQDLYNFMATEFLFIPPILNPIIYGFKLTKVRQKILKLVLIKKKDA
>LOCXPOR69.263.HIT1.OR.2R.302.7tm_4.exons1.UXGA01000016.1.Hypoplectrus_puella
MDNVSVVRVFTLSGINETMNYRIVIFSLTLLYYCLVLFFNLSLIIIIILDENLHEPMYILLCSVCINGLYGTTGFYPKFLSDVLSSSHQISFEGCLLQAFVMYSFACCELSILAVMAYDRYLAICRPLHYHSVMNKRKLSQLICFSWLTPFCIFSISIVLTSTLKLCGSKIQKLFCVNWMIVKLACSDTVSSQVLSYATIIIYLFHGLFIIWTYMHLIRNCVKSKDDRVKFMQTCVPHLVSLVTFMVVILFDLMYIRFGSTDLPQSIQNFIAIEFLLIPPVMNPLIYGFKLTKIRKRILGLI
>LOCXPOR70.265.HIT1.OR.2R.309.7tm_4.exons1.UXGA01000016.1.Hypoplectrus_puella
MDNVSVVRVFILSGFSTTNDYREALFTFTLLYYCLILFFNLSLIIIIILDENLHEPMYILLCNFCINGLYGTTGFYPKFLSDVLSSSHQISFEGCLLQAFVMYSFACCELSILAVMAYDRYLAICRPLHYQFIMTKRKLSQLICFSWLTPFCFFTINILLTARLKLCGSIIERMFCVNWVIVKLACHDNETLSNNIAAYITIFFYVFHGLFIIWTYIHLIVTCVRSRDDRVKFMQTCVPHVVSLLTFLVVIVFDLMYMRFGSKDFSQGLQNFIAIEFLLFPPMMNPLIYGFKLTKIRNRILGLICIKIK
>LOCXPOR71.266.HIT1.OR.2R.306.7tm_4.exons1.UXGA01000016.1.Hypoplectrus_puella
MENVSVVTMFTLSGLSGTSNYRVILFALTLLCYCVIWLVNLTIIVTIIVDKNLHEPMYIFLCNLCINGLYGTAGFYPKFLIDLMSTSHIISYAGCLLQGFVLHSSVCADFSFLVLMAYDRYVAICCPLVYHSVMTKQKVCVYVFFAWLIPINLVFIGSITTSIQRLCGSNIPKMYCINGLVGNLACSASIAHIAVPAFNYTFYFCHFIFIIWSYAYLIRTCLASKEKRSKFMQTCLPHLLCLLTFFVCLAFDLLYFRFGSKDLPQSAQNFFAMEYLLVPPLMNPLIYGLKLTKIRNRIIQLLCVKS
>LOCXPOR72.267.HIT1.OR.2R.304.7tm_4.exons1.UXGA01000016.1.Hypoplectrus_puella
MDNISVTFFILAGLNYTVQHRTILFVLTLLFYLIIWIVNVVLIITITVDRDLHKPMYIYLCNLCVNGLYGTAGFYPKFLLDLLSEPHVISYAGCFVQSFVIYSSSGSDLSILAVMAYDRYVAICQPLMYHSIMTVQRISLLVAFSWLLPLYCMFTNTMTIFQSKLCGAHIPKLYCSNALIGKLACSASLANTSIAYFNIAIYIVHFFFLVWSYMYLIRMCLTSKEARKKFMQTCVPHLVSLFNFAFAVLFDLMYTRFGLRVLSQSLQNFMAIEFLLIPPIMNPLVYGLKLTKIRQRILVFLQSK
>LOCXPOR73.268.HIT1.OR.2R.313.7tm_4.exons1.UXGA01000016.1.Hypoplectrus_puella
MENSTFPFYFNLTIFMNIGHYRYLAFAFLLLLYSFIVSANLGMILIIARERTLHEPMYIFIAFLSFNSLYGSTGLFPRFLMDLLSDTHLISRPACFTQIYVIYTYTSYEVTLLSVMAYDRYVAVCHPLHYHRKMNSKTVCTLTFLAWVGPACYLTLSVTTVVRLPLCGNNIYKLYCANWNVVKLSCVTTAVNTTVALLGAIALAFLPFSFILYTYLRIVIACWKKSSEIRGKVLQSCLPHVISFVIYSITSFSDAALSRQNVEQLNPFTVVILSLEFIIIPPILNPLVYGLKLPEIRKHIVKYFCSKPHTKNN
>LOCXPOR74.269.HIT1.OR.2R.307.7tm_4.exons1.UXGA01000016.1.Hypoplectrus_puella
MENVSVVTMFTLSGLSGTSNYRVILFVLTLLCYCVIWLVNLTIIVTIIVDKNLHEPMYIFLCNLCINGLYGTAGFYPKFLIDLMSTSHVISYAGCLLQGFVLHSSACADFSLLAVMAYDRYVAICRPLAYHSVMTKQRICLFLFVAWLLPFYLLFMSTITTATSRLCGSHIPKIYCVNWLMNQLACSASIASIIIPAFNYSFYFCHAIFVVWSYIYLIRTCLESKENRSKFMQTCVPHIFSLIVVIASLLFDLLYMRFGSNVLSQSAKNFMAIEFLVIPPVVNPLMYGFKLTQIRNRIQHFICGKRS
>LOCXPOR75.271.HIT1.OR.2R.303.7tm_4.exons1.UXGA01000016.1.Hypoplectrus_puella
MENSTVSFYFNLTVFVNIGYYRYIAFVFCLLLYGFIVSANLVIVLVISRERTLHKPMYVFIACLSVNSLYGATGFFPRFLMDLFSANHTISHPACFTQIYIIYTYASYELTILGIMAYDRYVAVCHPLHYHTKVTSKTVLKLAAFAWTFPAISISSCLYLSARLPLCGNEIQKVFCGNWNVVKLSCVPTVVNNIVGMFVTITTVFLPLFYVLFTYVRIVAVCWKSSAEFRGKVLQSCLPHVVSFVIYAITAFCDITLSRTNLEEINPFVAVILSLEFVVIPPVINPLVYGLKLPEIRKHILML
>LOCXPOR76.273.HIT1.OR.2R.313.7tm_4.exons1.UXGA01000016.1.Hypoplectrus_puella
MENSTFPFYFNLTIFMNIGHYRYLAFAFLLLLYSFIVSANLGMILIIARERTLHEPMYIFIAFLSFNSLYGSTGLFPRFLMDLLSDTHLISRPACFTQIYVIYTYASYEVTLLSVMAYDRYVAVCHPLHYHRKMNSKTVCTLTFFAWVGPACNLTVSVTTVVRLPLCGNNIYKLYCANWNVVKLSCVTTAVNTTVALLGAIALAFLPFSFILYTYLRIVIACWKKSSEIRGKVIQSCLPHVISFVIYSITSFSDAALSRQNVEQLNPFTVVILSLEFIIIPPILNPLVYGLKLPEIRKHIVKYFCSKPHPKNN
>LOCXPOR77.274.HIT1.OR.2R.307.7tm_4.exons1.UXGA01000016.1.Hypoplectrus_puella
NTSNIVLFSLSGFSATVNYASTIVSLILLCYILILFINMFLILTIIFDPNLHEPMYIFLCNMCINGLYGAAGFYPKFVFDLLSDIQVISYAGCLLQVFVLYSNAKTDYSILVLMAYDRYVAICRPLEYHSVMSVKKTAVLIVFSWLIPLSCEVIVISLTSRLKLCGSHINKLYCENWSIVKLACGSTRVNDVVGLIIIAFYFAHALFIACSYMQLVKSALKSAEGRKKFTQTCVPHLLCLLNVTAALLFDVMYSRYGSSSVSQSVRNFMAVQFLIIPPVLNPVIYGMILTKIRYRMVFLIIMTYQRF
>LOCXPOR78.277.HIT1.OR.2R.307.7tm_4.exons1.UXGA01000016.1.Hypoplectrus_puella
MQNSTEIVSFVLAAYGNIGNLKYLYFCIMLLWYILACGANTFLIIVTYLDRRLHEPMYMLLCNLFVNEIGGSTSLFPLLLSQMFSDSHEVTLPWCFLQMCCIYTSASVEFCTLAAMAYDRYIAICYPLHYNTIMNTGRVVMIIVFVWIYSFISFMFSFSFIVHLTFCGTIIDKVFCDFHLVIKLACSVSILSQIPDLFFAFLTIGIPFSLISVSYIRILVVCLNRSKENTQKAFTTCTPQIISVSNLFVGCIFHFVDLRFDVAYAPNKLRILLSVYLLICQPMVTPFMYGFNLPKIRQTCKRFLFYR
>LOCXPOR79.279.HIT1.OR.2R.316.7tm_4.exons1.UXGA01000016.1.Hypoplectrus_puella
MKSNNSLTPLYFQFTLFADYGPLRYLFFTLCLLIYMIIISANVVIILAVCLEKSLHQPMYIFICSLSFNSLYGSAGFFPRFLFDLLSDTHLISRSSCVIQIFVIYSYALCELTILSIMAYDRLVAICQPLHYHSKMTVKTVTHLLVFAVLYPAFAMSFLVILTVRLPLCGNKLKRLFCSNRPVLQLSCVDTSLNNAVGHLIAITTIFVPLVFVLYSYLHILIVCRRNSSEFTKKALQTCLPHIVTFMTYSFCFFSELFLSRYKTNDVSPFVIFVLSLEFLVIPPINNPLVYGLSLPQIRGVTIGFLKIHRKIPAPK
>LOCXPOR80.280.HIT1.OR.2R.301.7tm_4.exons1.UXGA01000016.1.Hypoplectrus_puella
TSLTLEGFAEFSDHRSLLFAVLLLVYLFVLFADTLVIYLICSQRSLRRPMFAFVAAVLLNSLIGSTALYPKLLADLLSGDCFVEVSRPACLCQSFVLNSLGGTSFMLLSAMALDRYVSICRPLRYAALLSPAAVALLLLFCWLLPAAQVFGAVLLANRLPLCRTRFCRIYCDVFSFVRNSCGGSAVLISEVYGLMCAFSTIVFPAAFVLFSYGRVLTVCLHRTRSFSSKALHTCLPHLVVFSYYFCCAAVELLQRQLQAGGGCTASVVPHLLMPMVPNVLNPAVYGLKTGEVSTHLKRLLG
>LOCXPOR82.281.HIT1.OR.2R.291.7tm_1.exons4.UXGA01000017.1.Hypoplectrus_puella
DSFNEAFTKNFSTFALCFFMNCINGVFVYTYFKSQVFQRDPRYMLYIHLVINDMITLTCSVMLQIMTYTMHLSFASCGILMLIIVTTSEISPLNLAGMSVERYIAVCQPLHHVQICTVQRTYALIILIWVVSFIPAFTDIIIVLATQPLSVFSKTVICYPSSLYNTTYHNAKRVVVQILLLTFVFLTVIITYLKVLCVARAVSGSNKASARNARNTILLHGVQLLICMLSYITPFVNLHLITAWPNERTKILLITFLFFYMLPRLLSPLIYGVRDKKFRSNIRLLLYCRSC
>LOCXPOR81.282.HIT1.OR.2R.341.BRX_assoc.exons4.UXGA01000017.1.Hypoplectrus_puella
GEEMLAMLNSTSFGPLEQLISNTSSTLTGGAATQSKDSFSNALTKNIVAMLVWLALSVINGSMVHTFLRHSIFYENPRYIMFICMVINDALQLSLVTALYVVSYIFRKIHASVCCFLIMTAVLTTRSTPLILAGMALERYISICYPLHYSQMCTVPRTHLLIGVIIILTATPPVTDLLITVVHQPLSYFYTTIFCDHPLLFRHRSIYYKNCVFDGVYLSFVALTLLYTYCKIMLTAQAASMGLASVKKARNTVLLHGVQLLLCMLAFVVPSLQAALISLFPRFSLEIRYIFFLVVYIIPRFMSPIIYGFRDELFRKYWTRYLACRGQNVVRVRPVLQKVNL
>LOCXPOR82.284.HIT1.OR.2R.302.7tm_1.exons2.UXGA01000017.1.Hypoplectrus_puella
LTFVRDTYITAFVKNLIVVLVWLVLSYINGSLVATFFRHQIFYEDPRYILFIHMVINDAIQLTVTITLFVLSYIFYRINVSFCCFFILVAVFTTRNTPVNLASMAIERYIAICEPLRYPQICTVRRTYTVIGLIWFICVAPDITDLFVTLATESLSFFHGSVFCLRQNVFKDPILATKRQAFDIIYFSCVFLTLVYTYLRVMFAARALSTNTMSAKTARNTILLHGAQLAMCMLSYISPSVEVILRLIFPGRILEIRFANYLIVYILPRFLSPIIYGVRDKKFRKYLKMHILNNRCRPKVKT
>LOCXPOR83.287.HIT1.OR.2R.315.7tm_1.exons2.UXGA01000017.1.Hypoplectrus_puella
MNSSSYGSNVSIAPRPRELYSTAVTKNVIVLVLGLVINYINGTLIHTFRKHQIFYMNPRYILFIHLVLNDMIQLTTTVSLFLLSYIFYKINVSLCCILLTFAIFTTHNTPLNLAVMAVECYIAICLPLRHAEFCTIKRTYILIGWIWAMTAASILPDVFVFLATEPVEFLYSTIFCHRDNLFRHSFHLEKRDATSIIYQISVWFVLLYTYIRIFLAAKSAKSVNGDVKKARNTILLHGFQLLLCMLTYVGHAVNRALFYWFPKHYLQVMFASYIIIQIVPRFVSPIVYGLRDKMFRQHLKKYLLYTLNQNIKPWT
>LOCXPOR84.289.HIT1.OR.2R.305.7tm_1.exons2.UXGA01000017.1.Hypoplectrus_puella
MNVSSANVTVVLQYRDSFTKAVVKNVIVVVLGISVNYINASLIFTFCKHQIFYRNPRYILFIHLVVNDMIQVTQTVTLFVISYVLFKINVSVCCTFILIAMFATENSPLNLACMAVECYIAICLPLRHVQICTVRRTLILIGLIWATSMLSVLPDLFITLATEQMDFFQTRIFCLRETAFRNPHLIKKKDVTYIVYLVIVWLVIFYTYLNILFTAKTVGKDVKKARNTILLHGCQVLLCMATYIAPQLKEALLQWFPKNYTDSLFACYIIIQVLPRSISPIIYGVRDKTFRTYLRRYLVCKMSPK
>LOCXPOR85.140.HIT1.OR.2R.301.7tm_4.exons2.UXGA01000017.1.Hypoplectrus_puella
MNMSSANGTGTGRNPDSFTTAVAKNVIVLVIVISINYINASLLQTFCKHQIFYMNPRYILFIHLVVNDMIQVTLSMILFVISYTIYKINVSLCCVFVLLSLFTTENTPLNLACMAVECYIAICLPLHHMQICTVKRTLMLIGLIWKTSMVSVLSDLFITLATEQLDFFHSSIFCLRHTVFPNPITLKKREITYSLFLFIVWITIFYAYFQILFTAKTASKDAKKARSTIILHGIQLLLCMSTYVAPQLLNIVQRWFPKNYIDSLFAFYIIVQVLPRSISPIIYGIRDKNFRKYLKRNLFGK
>LOCXPOR86.142.HIT1.OR.2R.305.7tm_1.exons2.UXGA01000017.1.Hypoplectrus_puella
MNVSSANVTVVLQYRDSFTKAVVKNVIVVVLGISINYINASLIYTFCKHQIFYMNPRYILFIHLVVNDMIQVTLTVMLFVISYVLFKINVSVCCTFILIALFATENSPLNLACMAVECYIAICLPLRHVQICTVRRTLILIGLIWATSMLSVLPDLFITLATEQMDFFQTRIFCLRETAFRNPHLIKKRDVTYVVYLVIVWLVIFYTYLNILFTAKTAGKDVKKARNTILLHGCQVLLCMATYADPQLKEALLQWFPKNYTDSLFACYIIIQVLPRSISPIIYGVRDKTFRTYLRRYLACKMSPK
>LOCXPOR87.143.HIT1.OR.2R.306.7tm_1.exons1.UXGA01000024.1.Hypoplectrus_puella
YTCVRFYVSTVSFSVLLVFNLIINWTIIRVERLRSRARFVLVFHLLVSALVHLGMSSVFYYQIHLDARPVRSACLAMITILISSASNILLTLTVMALDRFCAVCHPMRYTASCTSWRWPWLVGAFTWIVSLIIPLTLLLHPDSQSAGPGYTGVCDQDQLRRGQLQKVLFLGLCTLLILYSYVRILVEGRRLGVLNRRNRAGCRTIALHGSQLAVYLLPNFVNFVLTVLINRRLIQPETKELSAVIVFAFFSLAQCVAPVVYGLRKEELLEELSHTFPCCSTYLKSVLGWTVHASWPHTQHMTRYVP
>LOCXPOR88.144.HIT1.OR.2R.306.7tm_4.exons1.UXGA01002261.1.Hypoplectrus_puella
MVDEFNVTYITLYGYAEMGIYRYLLFLQMFAVYFLSISFNAIIVYLIWIHKNLHEPMYIFIAALLLNSTITSTTVYPKLLIDILSEKQIISYSACLLQCFVYYSVSASDFLLLAAMAYDRYVSICKPLQYTTIMSKMIVCIILAVAWILPLCEVAVPTILSSKMKLCTLTLKAIFCNNTYYSLFCVNSIARSIVDMCNLFNMVVLPILFILFTYTRILIISYRSSKNVRKKAAQTCTPHLMVLISFSSLCLYDVIIVILEVGSDVHFIMTLQAFLYYPLFNPVVYGLKVKEIYKHLKKLFSPAKMI
>LOCXPOR88.145.HIT1.OR.2R.291.7tm_4.exons1.UXGA01002261.1.Hypoplectrus_puella
MDMWKWANTGISIFFIMFAVYFLAMCFSVTIVCLIYTHRNLHEPMYIFIAALLMNSIVYNTAMYPHLLVNILAKNHIISYSACLFQLFVFYSLSASDFFLLSAMAYDRYVSICKPLQYSTIMRKNTVTLILVMAWLVPFSELAVPVILSVDSKLCHFTLNAIFCNNSVYALHCVVSRARAMFDVFALISMALVPFLYIYFTYIRILMISYRSSREVRTKASQTCLPHVIVLSLFSCLCAYDVIVIQLKSDIHFIMTFQAFLYYPLFYPIIYGLKMKEISKHLKRLFRQVKM
>LOCXPOR89.146.HIT1.OR.2R.304.7tm_4.exons1.UXGA01002261.1.Hypoplectrus_puella
DEFNGTIITLGGHVEVNKYRYVYFVIILMIYSIIICCNLTIVYLIWRNQNLHEPMYIFIAALLLNCVVYSTSVYPKLLIDFLSEKQVISYSACLFQFYIYYTFGSSEFLLLSAMAYDRYVSICKPLQYPTIMTKTTVCILLFVAWLLPASLTVVPVILSAKTKLCNSTLKAIFCNNAIYRLQCLTSSIITIFGIVALLDLAILPVLFITFTYSKIFIIASRSCREVRRKAAETCLPHLMVLISFSILSAYDISIARLESNLPKFVRLIMMLQIVLYQPLFNPLIYGLKMKEISKHLKRLFLQAK
>LOCXPOR90.147.HIT1.OR.2R.307.7tm_4.exons1.UXGA01002263.1.Hypoplectrus_puella
MEDLNGTIITLGGHVEVNKYGYVYFVIMFLIYSLILCCNLTIGYLIWRHKNLHEPMYIFIAALLLNNVLYSTSVYPKLLIDFLSDKQVISYSACLFQFYIFYTFASSEFLLLSAMAYDRYVSICKPLQYPTIMTKTTVCILLFVAWLLPASHTVVPVILSAKTKLCNSTLKAIFCNNSIYKLQCLTSSLITIFGIVALLDLVILPVLFIIFTYSKIFIIASRSCREVRKKAVETCLPHLMVLIIFLILCVYDVTMARIESNFPKSVRLIMMLQIILYHPLFNPLIYGLKMKEISKLLKRLFLQAKIV
>LOCXPOR91.148.HIT1.OR.2R.308.7tm_4.exons1.UXGA01002263.1.Hypoplectrus_puella
MDDEFNGTIITLGGHVEVNKYRYVYFVIIFIIYSLIICCNLTIVYLIWRHKNLHEPMYIFIAALLLNCVLYSTSVYPKLLIDFLSEKQVISYSACLFQFCIYYSLGPSEYLLLSAMAYDRYVSICKPLQYPTIMTKTTVRILLFVAWLLPASHTVVPVIISAKTKLCNSTLEAIFCNNAIYRLQCVTSRTITLFGVVALVNVTILPVLFIIFTYSKIFIITYRGCREVRKKAAETCLPHLMVLISLCFLSVYDISIARVESNFPKSVHLIMMLKIIFYHPLFNPLIYGIKMKEISKHLKRLLLPPKMI
>LOCXPOR92.151.HIT1.OR.2R.305.7tm_4.exons1.UXGA01002263.1.Hypoplectrus_puella
ELNGTIIILGGHVEVNKYRYVYFVIIFMIYSLIICCNLTIVYLIWRHKNLHEPMYIFIAALLLNCVLYSTSVYPKLLIDFLSEKQVISYSACLFQFYIYYTSGPTEFLLLSAMAYDRYVSICKPLQYPTIMTKTTVCILLFVAWLLPACQTLVPVILSAKTKLCNSTLKAIFCNNAIYRLQCVTSRTITIFGIWGLLDVTILPVLFIVFTYSKIFIIASRSCKEVRRKAAETCLPHLMVLISFSILSAFDISIARVESNLPKSVRLIMMLQIVLYQPLFNPLIYGLKMKEISKHLKRLFLQAKII
>LOCXPOR92.152.HIT1.OR.2R.292.7tm_4.exons1.UXGA01002263.1.Hypoplectrus_puella
EFNGTIIILGGHVEVNKYRYVYFVIIFIIYSLIICCNLTIVYLIWRHKNLHEPMYIFIAALLLNCVVYSTSVYPKLLIDFLSEKQVISYSACLFQFYINYSSGPSEYLLLSAMAYDRYVSICKPLQYPTIMTKTTVFILLFVAWLLPACHTLVPVILSAKTKLCNSTLKAIFCNNEIYRLQCLTSSIITIFGIVALLDLAILPVLFITFTYSKIFIIASRSCKEVRRKAAETCLPHLMVLISFSILSAFDISIARVESNLPKSVRLIMMLQIVLYQPLFNPLIYGLKMKEIS
>LOCXPOR93.153.HIT1.OR.2R.306.7tm_4.exons1.UXGA01002263.1.Hypoplectrus_puella
DELNETIIILGGHVEVNKYRYVYFIIIFMIYSLIICCNLTIVYLIWRHKNLHEPMYIFIAALLLNCVVYSTSVYPRLLIDFLSEKQVISYSACLFQFYIYYAFGPSEFLLLSAMAYDRYVSICKPLQYPTIMTKTTVCILLFVAWLLPACQTLVPVILSAKTKLCNSTLKAIFCNNAIYRLQCVSSRTITIFGIWALLDATILPVIFIVFTYSKIFIIASRSCKEVRKKAAETCLPHLMVLISFSILGAYDISIARVESNLPKFVRLIMMLQIVLYQPLFNPLIYGLKMKEISKHLKRLFLQAKII
>LOCXPOR94.154.HIT1.OR.2R.307.7tm_4.exons1.UXGA01002263.1.Hypoplectrus_puella
MDDELNVTYIIFGGHVDVHRYRYLYFVIFFIAYILIICSNCSIVCLIWIHKSLHEPMYIFIAALLINSLLFSSVIYPKLLIDFLSEEQIIPYSACLFQGFIFYTLVYSEFLLLAVMSYDRYVSICKPLQYPTIMRKSTVSFLLVLSWLVPVCETTVAIGLNLNSRLCSFTLKGIFCNNLIFKLYCVGSKVLSIFGVVMLLHVSLLPILFIVFTYTRILVITYGSGADVRRKAVQTCLPHIMVLLGFSCFVTYDVVIVRLGSDIPKTARFILTLQVVLYHPLLNPLIYGLKMTKISKHLKRLLCQISL
>LOCXPOR95.155.HIT1.OR.2R.307.7tm_4.exons1.UXGA01002263.1.Hypoplectrus_puella
MKSNNSLTPLYFQFTLFADYGPLRYLFFTLCLLIYMIIISANVVIILAVCLEKSLHQPMYIFICSLSFNSLYGSAGFFPRFLFDLLSDTHLISRPSCFIQMYVISTYASFELTILSIMAYDRLVAICQPLHYHSKMTVKTVRHLLVFAVLYPALICGFCLSLTVQLQLCGNKLQRLFCSNWPVVQLSCVDTSLNNVAGQFTAITTIFIPLVFILYSYLRILLVCRRRSSEFRGKALQTCLPHIVTFVTYTVSIFCEWTMTRSEVKKGNPILRVILSFEYLIIPPINDPLVYGLNLPHIRGVIFRFLK
>LOCXPOR96.156.HIT1.OR.2R.302.7tm_4.exons1.UXGA01002336.1.Hypoplectrus_puella
MKSNNSLTPLYFQFTLFADYGPLRYLFFTLCLLIYMIIISANVVIILAVCLEKSLHQPMYIFICSLSFNSLYGSTGFFPRFLFDLLSDTHLMIYSLCIIQMCVIYSSAMSELTILSIMAYDRLVAICQPLHYHRKMTLKMMTQLVIFAIIYPALGLGYNVYLTIRLPLCGSKVQSLFCSVIQLSCLGRNVNNIAGSFSTLISFFLPMYFVLYSYLRILRVCRRNSPELRRKALQTCLPHIVTFVTFLVSLFVELLLNRFKADDVNPTVIIALSLEFLIIPPITNPLVYGLSLPQIRGVIFRY
>LOCXPOR97.158.HIT1.OR.2R.302.7tm_4.exons1.UXGA01002336.1.Hypoplectrus_puella
MENKLNVTFITLAGLVQVEKYRHVYFVILFIAYILIICINSIIVYLIFVHQNLHEPMYIFIAALLLNSVLFSTVVYPKLLSDVLSDKQRISYPACLIQFQIFYSLGGSEFLLLAAMSYDRYVSICKPLQYPTIMTKTTVNMLLVSAWILPFSQVAIAAGLSAKIKLCSFTFEGVFCNNTVQKLQCVETGAYIILDMVVLLNIVLVPVLFILFTYTKIFLITYRSGREVRKKAAQTCLPHIIVLVNFSCLCAYDAITAQFDFNFPKTVRLIMSLQVVMYHPLFNPIMYGLQMNEISKHLKRLF
>LOCXPOR98.166.HIT1.OR.2R.302.7tm_4.exons1.UXGA01002336.1.Hypoplectrus_puella
MENQLNVTFITLAGLVKVEKYRHVYFVFLFIAYILIICINSIIVYLICVHQNLHEPMYIFIAALLLNSVLFSTVVYPKLLSDVLSDKQRISYPACLIQFQIFYSLGGSEFLLLAAMSYDRYVSICKPLQYPTIMTETTVNMLLVSAWILPFSQVAIAAGLSAKIKLCSFTLEGVFCNNSLYKLQCVETGAYIIADMIILINVVLVPVLFILFTYTRIFVITYRSGREVRKKAAQTCLPHLIALVNFSCLCAYDVITAHLDYNFPKTVRFIMSLQIVMYHPLFNPIMYGLQMKEISKQLKRLF
>LOCXPOR99.167.HIT1.OR.2R.301.7tm_4.exons1.UXGA01002336.1.Hypoplectrus_puella
MDIELNVTYITLDGHVEVHRYRYLYFTIMFAAYILIAFCNCTIIYLIWVYKSLHEPMYIFIAALLINSVLYSSAVYPKLLIDFLSEKQRISYSACLLQWYVYFSLGSSEFYLLSAMSYDRYVSICKPLQYPIIMRKSTVIVLLLLAWLVPACQIAVPVILSAEKQLCNFTLEGIICSNAVYKLHCVRSKVLTIYGMVAMVNTAVLPVLFILFTYTKIFFISYRSCAEVRKKAAQTCLPHLMVLISFTCLSTCNVLLVHLQTHFSKTLRLVLTLQIVMYHPLFNPIIYGLKMKEISKYLKRL
>LOCXPOR100.168.HIT1.OR.2R.304.7tm_4.exons1.UXGA01002336.1.Hypoplectrus_puella
MANELNVTYITFDGHVEVYRYRYLYFVIMFAAYILIICCNSIIVYIIVIQKSLHEPMYFFIAALLTNSVLYSSAVYPKLLIDFLSEKQRISYPACLFQWFIYYYLCCTEYFLLAAMSYDRYVSICKPLRHPTIMRKSTVHILIILAWILPACQVPVPMLLSVNKKLCHFHLKGVICNSTVQKLHCVGSRLLYIYGLIIFVSAVIFPTFFILFTYTRIFLITYKSGREVRKKAAQTCLPHLLVLINFSFLSAYDVLLARLETDFSQTIRLVMFLQMAMYHPLLNPIIYGIQMKDIYKHLKRLFVK
>LOCXPOR101.169.HIT1.OR.2R.306.7tm_4.exons1.UXGA01002336.1.Hypoplectrus_puella
MVDEFNVTYITLYGYAEMGINRYLLFLEMFAVYFLSISFNAIIVYLIWIHKNLHEPMYIFIAALLLNSTITSTTVYPKLLIDILSEKQIISYSACLLQCFVYYSVSASDFLLLAAMAYDRYVSICKPLQYTTIMSKMIVCIVLAVAWILPLCEVAVSTILSSNMKLCKFNLKSIFCNNTYYSLFCVTSIVRSFVDMFTLFNVALLPILFILFTYTRILIISYRSSRNVRKKAAQTCSPHLIILISFSSLCLYDVLIVQLDMGSELHFIMTLQAFLYYPLFNPVVYGLKVREIFKHLKKLLSPAKIV
>LOCXPOR102.170.HIT1.OR.2R.306.7tm_4.exons1.UXGA01002336.1.Hypoplectrus_puella
MAEELNVTYITLYGFAELGIYRYLIFLIMIATYSLSLSFNAIIVYLIWVQKNLHEPMYIFIAALLLNSMITSTTVYPKMLIDIFSEKRIISYSACLLQCFIYYSVGASDFLLLAAMAYDRYVSICKPLQYTTIMSKNIVCIILAVAWILPLCEVAVPTILSSKMKLCTSSMKAIYCNNTYYSLYCGTSSVRALVDMCNIIILVVAPIVFIVFTYTKIFIICNRSSRKVRKKAAQTCSPHLIILVSFSCITLLHVATTEVEMESDFNFILTLQAFCYFPLFNPVVYGLKVKEIFTHLKRLLCPVKTI
>LOCXPOR103.171.HIT1.OR.2R.307.7tm_4.exons1.UXGA01003130.1.Hypoplectrus_puella
MINYTMASCFTLSAYFNTGPFRYLSLMVVMFVYILIISSNLLLIVVICLNRSLHEPMYIFLCSLFVNELYGSTGLFPFLLVQILSDTHTVSASFCFLQIFCVYTYANVEFCNLAVMAYDRYIAICYPLQYNMYMTHNKITFLIVLIWLYPFLAITVLVSLSFSLQLCGKIIDKVYCDNYSIVKLACFDTTVNNAYGMSYTIATICVVILILYSYIKILKVCFSGSKQTRQKAVRTCTPHLASLLNFSFGAFFEIIQSRFNMSYVPNVLRILLTLYWLTCQPLFNPVLYGLNLSKIRIMGKSLVFGEL
>LOCXPOR29.172.HIT1.OR.2R.284.7tm_4.exons1.UXGA01003130.1.Hypoplectrus_puella
MINSTPFSYFSLSAYADTGGFQFLYFMVIMSLYIFTVGSNLLLIVVICLNRSLHEPMYIFLCSLFVNELFGSTGLFPFLLIQVLSDTHTVSASFCFLQNFFLFTYGGVEYLNLAIMSYDRYVSICHPLQYNTLMTYKKVAMLIVVIWLFSFLVNFIALSLIVPLQLCGNIINKVYCDYYSVVKLACFDTTVINIYGLSASSLPVFGSLILILYTYIQILIVCFCGSEQTRKKAVITCTPHLASLLNFSLGAWFEILQSRFDMSSVPNMLRIFFISILSFVPTAL
>LOCXPOR104.175.HIT1.OR.2R.304.7tm_4.exons1.UXGA01003505.1.Hypoplectrus_puella
MINSTQVSYFILSAYADIGNFAYFSFLVVMFLYILNVFSDLLLIVVICLNRSLHEPMYIFLCSLFLNELYGTTGVFPLLLVQILSDFHTITAPFCFLQIFCVYSYANIQFFNLAIMSYDRYLAICCPLQYKKRMTLKHVAAFIALIWIFPLIDAASMISLTVPLQLCGNIIDKTYCGNYSVVKLACSGTSNLNINEIVGTLMLLFSPLSLIIYTYAQILKVCFSGSKQTRQKAVSTCTPHFASLLNFICGVSFEVIHSRFDMNNVPYWLHTFLSLYWVTCQPLLNPLLYGLRMSKIRCLCKSLV
>XPLOC_60.1.TAAR.1R.324.7tm_1.exons1.UXGA01001685.1.Hypoplectrus_puella
TDTVTATHPCYEIVNYNFVLTKSPSIICVVIYIFLMLLTVITVCGNLLVLISVFYFQQLHTPTNYLILSLAVADLLVGLIVFPFSMAFSLSSCLYHEGLFCKVRASFDILLSEASILNLCCISIDRYYAVCQPLAYRTKINTCVVVVMILVSWGVSALIGVSVIIGGLNNEKCEEMCLVDVVIEHIIGPIFSFYLPVIIMLCIYLKIFIVAQKQARSIHNTTCQSKKSGAAVSKMERKATKTLAIVLGVFLLCWTPFFLCNTFVPFSNDPVTLPVVEALNWLALSNSMLNPFIYAFFYSWFRSAFRMIISGQIFRGDYSNSRLS
>XPLOC_107.1.TAAR.1R.329.7tm_1.exons2.UXGA01002339.1.Hypoplectrus_puella
MEVEDGWELCYPEHPNISCRKPPYTTKLLFTEIVMYSTSVLTAVLNLFIIISVSHFRQRQLYTPTNILLLSLAVSDCLVGLLVMPLQTVLMFHCWYFGILMCTLFRFVTDVIFSASVVNMVLISVDRYVAICDPLHYRTRITVNRVKFCVCISWFFSVSYHVIYAYLHAFQQVHYAPCYGNCFPLMNDIAANLDLALNFFVPFTVIIFLYGRVFVVAVSQARSMRSHITAVTKEISVTKTAKKSELKAAKTLGVVIVVFLICLMPTYFTSLIGWGSSSHSQVFTLYLYFLNSFLNPVIYALFYSWFRKTVKLIITLEILQPGSSEANIL
>XPLOC_117.1.TAAR.1R.330.7tm_1.exons2.UXGA01003073.1.Hypoplectrus_puella
LKMEDYRELCYPEYPNISCWKPLYTTKALFTDIVLHSTSVLTAVLNLFIIISVSHFRQRQLHTPTNILLLSLAVSDCLVGLLLMPAQTVLMFHCWFFGILMCTLFRFATDIIFSSSVVNMVLISVDRYVAICDPLHYRTRITVNRVKFCLCLSWFCSVAYNSYYAILHAYQQLNNPQCYGTCFPIMNDIAANIDLALNFFLPLTVIVVLYSRVFVVAVSQARAMRSHITAVTKQTSVTKTAKKSELKAARALGVLVVVFLICLMPTYFTSLVGWRSRSRSTQLFALYLYYLNSFLNPLIYALFYSWFRKALKLIVTLQILQPGSSEASIL
>LOCXPStkTAR_036.161.HIT1.TAAR.1R.284.7tm_1.exons3.UXGA01003892.1.Hypoplectrus_puella
MEMITNRTDALTEIHPCYRLDASHVLTNNHSAICALFHIFLCSLSIITLCGNFLVIISIIYFKQLHTPNNYLILSLAVADLLVGALLFPLTMQFSVTSCINYKNIFCQIWSYFDVSLCTSSILNLCCISIDRYYAVYEPLTYRTKINDYVVLVMILLSWGISVLFGIGSIIVEINKEKCAAKCLNDAIMANIFGLILSFYFPVIKSSNTSKKFLGKGASTARELQTHKIHGSTRPGQLSRATTAHGDFGDCNGNFFDMLASALSLFYRSFFQSCLCASCCDRIA
>XPLOC_130.1.TAAR.1R.331.7tm_1.exons2.UXGA01004414.1.Hypoplectrus_puella
MEVGDDWVLCFPNFHNISCWRPPSTWVVTFLTDIVLYSISVLTAVLNLFIIISVSHFRQRQLHTPTNILLLSLAVSDFLVGLLLMPVDALKKSHCWLFGDLGCCLYRLLTNIILSASVVNIELISVDRFVAICDPLHYSTRITVNRVKFCVYFSWFCSASYNVYFCILHVYQQMYYSTCFGDCPPLTHDTAAYIDLVLIFCLPLTVIVVLYSRVFVVAVSQARAMRSHITAVTKQISVTKTAKKSELKAARTLGVLVVVFLTCLTPSYFMALVGLKFPSHTTAYVIQYLYYFNSFLNPLIYAFFYSWFRKTVKLIVTLQILQPGSSEAKIL
>XPLOC_138.1.TAAR.1R.330.7tm_1.exons2.UXGA01005624.1.Hypoplectrus_puella
MEVKEGWELCYPEYPNVSCWKPPYTTKALFTEIVMFSTSVLTVVLNLFIIISVSHFRQRQLHTPTNILLLSLAVSDFHVGLLVMPLQTVISSRCWYFGIHMCVLFRFVTDVIYSASVVNMVLISVDRYVAICDPLHYRTRITVNRVKFCVCLLWICSVGYNGNYAYLHAYQKRFFPNCYGSCLPLLNHIAANIDLALNFVLPLTVIVVLYSRVFVVAVSQARAMRSHITAVTKQISVTKTAKKSELKAARTLGVLVVVFLMCLMPTYFSSLAVRRSHSLSIKSFALYLYYLNSFLNPVIYALFYSWFRKAVKLIFTLQVLQPGSSEAKIL
>LOCXPTAAR1.132.HIT1.TAAR.2R.328.7tm_1.exons1.UXGA01000001.1.Hypoplectrus_puella
EQYCFPGSNASCVKAQFSMGAKVALYWLFVLGMLVTILGNSIVIVSIGHFKQLHNPTNVLILSLALADLLVGVIVMPFSAIRTIHGCWFYGDDFCQLHSSFDMFLTSVSIFHLICIAVDRHQAICNPLHYSRNITMSVAWIMVCTSWALAAIYSYGLIYSKANIAGLEGYIASINCLGSCNLLFNSLWGILDSVTAFFFPCTVMVCLYTNIFIVANEHVRKIGDVSNMNNKMRGGFIKKSEHKAAKTLGIVLGAFILCWMPFFVNSIIDAFTGFSTPAAIFEAFVWLGYLNSTLNPIIYAFFYPWFKKCFCLIVNLSIFNSHSSNIKV
>LOCXPTAAR2.192.HIT1.TAAR.2R.319.7tm_1.exons1.UXGA01000001.1.Hypoplectrus_puella
EQYCFPGSNASCVKAQFSVGAKVALYWLFVLGMLVTILGNSIVIVSIGHFKHMHNPTNVLILSLALVDLLVGVIVMPFSAIRTIHGCWFYGDDFCQLHSSSDVFLTTLSIFHLICIAIDRHQAICNPLHYSRNITMSVAWIMVCTSWALAAIFSYGLIYSKANTAGLEGYIASINCLGSCNLLFNSLWGILDSFICFFIPCTVMVCLYTNIFIVANEHVRKIGDVSNSLNDRMRGRFIKNSEHKAAKTLGIVLGVYIICWMPFFVNSIIDAFTGFSTPAAIFEAFVWLGYLNSTLNPIIYAFFYPCFKKCLYCIVTQKI
>LOCXPTAAR3.205.HIT1.TAAR.2R.329.7tm_1.exons2.UXGA01000004.1.Hypoplectrus_puella
WRPWKELNSAFQNSSTGPARSQHTLTLETGSSISCPSSLFSPQPSTCWSSSPSPTSGRDIHLHTATNLLLLSLAVSDIIVGLVVMPVDMMMGERCWFLGDFICLVYYLFSFTVVSASVQGMVLISVDRYVAICFPLHYPTRVTIKSVRISICLCWILSLFFTTMLFIENLNEPGKYNSCYGECMVNIDGNMDLVLNFIIPLSIIIILYMRVFVVAVSQARAMRSHITAVTLHRSKTVTSKKSELKAARTLGIVVAVFLMCYCPYYCLILTGGTVLIGSSAETALAFFLYFNSCLNPLIYAFFFPWFRKAIRLIVTLQVMQPGSRQTNIL
>LOCXPTAAR4.230.HIT1.TAAR.2R.331.7tm_1.exons1.UXGA01000009.1.Hypoplectrus_puella
MMAGLEGATLCYPQLQNMSCSGVMRPRLEAVLLYTLLSSVAVVTVVLNLLVIISISHFSQLHTPTNLLLLSLAISDLFVGLLVMPVETMRFVEACWLLGDVMCALSYLADFTLTSASVGSMVLISIDRFVAICFPLQYPTKVTRRRTELSVCLCWASSIIYNGLILKDHLGQSDRYNSCHGECVVVIDYVSGTVDLVVTFIGPCSVILILYMRVFTVAVSQARAMQSHITAVSVGKVTVTAKKSERKAARTLGIVILVFFLTFCPYYYPSLAGQDLSNSASSWPIVSWLLYFNSCLNPVIYAFFYPWFRKAIKFIVTLKILEQNSSQANIL
>LOCXPTAAR4.243.HIT1.TAAR.2R.331.7tm_1.exons1.UXGA01000009.1.Hypoplectrus_puella
MMAGLEGATLCYPQLQNLSCSGVMRPRVEAVLLYTLLISVAVVTVVLNLLVIISISHFSQLHTPTNLLLLSLAISDLFVGLLVMPVETMRFVEVCWLLGDVMCALSYIMGFTLTSASVGSMVLISIDRFVAICFPLQYPTKVTRRRIELSVCLCWASSIIYNGLILKDHLGQSDRYNSCHGECVVVIDYVSGTVDLVVTFIGPCSVILILYMRVFTVAVSQARAMQSHITAVSVGKVTVTVKKSERKAARTLGIVILVFFLTFCPYYYPSLAGQDISNSASSWAIVSWLLYFNSCLNPVIYALFYPWFRKAIKFIVTLKILEQNSSQANIL
>LOCXPTAAR6.296.HIT1.TAAR.2R.330.7tm_1.exons3.UXGA01000016.1.Hypoplectrus_puella
MEVEADREFCFPESLNMSCWIPASTMAKTLLINITLYSLSALTAILNLVIIISVLYFNMQLHTPTNILLLSLAVSDFLVGLLVMPAEALLRNSCWFLGDLLCTLYLYGSYIILSASVGNMVLISVDRYLAICDPLHYSTRVTVKRVKFCVCLLWFCSFVYNNYYLYMLLLQQENDPSCNGDCPLLMHTSAADADFVVHFLLPVTVIIVLYMRVFIVAVSQARAMRSHITAVTKQISATKTAKKSELKAGRTLGVLVVVFLVCFTPTYCVSFVGLQYMSYTALHILQYLYYFNSCLNPVIYALFYSWFRKAVKVIVTLQILQPGSCEFSVL
>LOCXPTAAR7.313.HIT1.TAAR.2R.330.7tm_1.exons2.UXGA01000016.1.Hypoplectrus_puella
EAEDGWVLCYPEYPNTTCWIRSSTTGIMVFDSAMYFTSVFTVVLNLLIIISDASLFSSRQLHTPTNMLLLSLAVSDFLVGLLPMPLQTIIMSHCWLFGDFWCSLYRFVSFIIHSASVGNMVLISIDRYLAICDPLHYSTIITVNRVKVSVCVLWFCSVASNAYFYLMHIVQHFLILNCFGTCETLSYNVATYTQVILNFLAPVTVIVVLYMTVFTVAVSQARAMRSHITDVEKQISVTKTAKKSELKAARTLGVLVVVFLMCLLPNCFVSFTGDKFLSNSGIYITQYLYFLNSFLNPVIYALLYPWFRKTVKLILTLEILQPGSCELNVL
>LOCXPTAAR7.158.HIT1.TAAR.2R.282.7tm_1.exons2.UXGA01000016.1.Hypoplectrus_puella
EAGEDWVPCYPEFPNTSCWIPPSTVKTLVIDIAMFSTSALTAVLNLFIIISDAFLFSSRQLHTPTNILLLSLAVSDFLVGLLLMPLHTIIMSHCWMFGDIWCFLFRFLSSIILSASVGNMVLISVDRYLAICDPLHYSTRVTVNRVKFCVCLLWFGSFTYNIGFFVLHIFQLILFPNCLGFCVSLINRMSTYIQLVLDFFVPVTVIVVLYGRVFIVAVSQARAMRSHITAVTKQISVTKTAKKSELKAARTLGVLVVXXXXXXXXXVSIVSLANLLCNIHSR
>LOCXPTAAR7.184.HIT1.TAAR.2R.331.7tm_1.exons3.UXGA01000016.1.Hypoplectrus_puella
EMEDDLVLCFPNLPNSSCWKPLTTTKSLVFDGAMYSTSVFTVILNLFIIISICSLYTYRQLHTPTNILLLSLAVSDFLVGLLLMPLQPMIMNHCWLFGDFGCALFKFLTYIIISASIGNMVLISADRYVAICDPLHYSTRVTVNRVKFCVCLLWFCSFAYNTSYFIFHLFQIVLNPTCFGYCISLENDVGVYFQLLINFTIPVTVIIVLYMTVFIVAVSQARAMRSHITAVKKQISVTKTAKKSELKAARTLGVLVVVFLLCLLPPYFASFAGDKSTMSDSSVYLTQYLYFLNSCLNPVIYAFLYPWFRKAVKLIVTLEILQPGSCEAKIL
>LOCXPTAAR18.185.HIT1.TAAR.2R.274.7tm_1.exons2.UXGA01000016.1.Hypoplectrus_puella
ERVELCFPQLLNSSCRRPEPPRSHTVLFYIVLSFIALLTAALNLLVFSPCRQLHTPTNLLLLSLAVSDFLVGMLVIPVEILLMQTCWMLGDLLCSLYFLLPFTTVSASVGNMVLISADRYVAICDPLHYPTRVTPKVVITCVSLSWIGSFFQSIILTYDSLIHPGRYNSCYGECVVNIPGLYDLIINFIIPISVIIVLYMRVFVVAVSQARAMRSHVVSVSLQRSTTVKVKRSELKAARTLGILVVVFLMCYSPYYGIALTGQNILIGSSVEVL
>LOCXPTAAR42.188.HIT1.TAAR.2R.281.7tm_1.exons1.UXGA01000016.1.Hypoplectrus_puella
NDAFLFSSRQLHTPTNILLLSLAVSDFLVGFLLMPADAVTRSYCWLFGDLLCSLYRFVSDIILFASVVNMVFISVDRYVAICDPLHYSTRVTVNRVKVCVCLLWLVSIAYNSYYFNLHLIQQEQNIAYCYTYCSALEHYFAADLQLVFNFIIPITVIVVLYGRVFIVAVSQARAMRSHITAVTKQISVTKTAKKSELKAARTLGVLVVVFLVCFIPNYFSSMTGNEIGSYAALYFIQYLYYFNSCLNPVIYALFYSWFRKAVKLIVTLQILQPGSCEANIL
>LOCXPTAAR8.190.HIT1.TAAR.2R.321.7tm_1.exons3.UXGA01000016.1.Hypoplectrus_puella
FCYPQFPNISCWIPTPSTKTLFLEIVLYSCSALTAILNLLIIISVLYFNMQLHTPTNILLLSLAVSDFLVGLLLMPLQTLRTHHCWLFGSLVCSLFYFVTDIILSASVVNMMLISVDRFVAICDPLHYSTRVTVNRVKFCVCLLWLFSVAYNSIYAVLHTFQQFSIYICYGSCPPLINDPAALLDLILNFIVPLTVIVVLYTRVFIVAVSQARAMRSHITAVTKQISVTKTAKKSELKAARTLGVLVVVFLTCLTPSYLTSFVEMKHAGRPAIVFAQYLYYFNSFLNPVIYALFYPWFRKTVKLIVTLQILQPGSSEANIL
>LOCXPTAAR20.197.HIT1.TAAR.2R.290.7tm_1.exons1.UXGA01000018.1.Hypoplectrus_puella
VFGVLLSVLIMSGNLLVIISIMYFKQLHTPTNYLILSLAVADLLVGVIVVPISTILVVTSCLHSEDFLCKIRGSFDLILCAASIFHLCCISVDRYYAVCQPLSYRSKMNVCVIFLMILFSWAFSAFPAIVVTIQGSKEGQSKRCVLFQKENSREVGVLFGFYLPAIVMSSIYLKIFTVAQRQAHSINATCQSKQSEAAVSKRERKATKTLAVVMGVFLICWSPFFLCITFNPLSNYTIPEPLIETFKCLAWSNSMLNPLVYGLFYSWFRSSFRMIITGKIFKGDFTNSKL
>LOCXPTAAR9.198.HIT1.TAAR.2R.317.7tm_1.exons1.UXGA01000018.1.Hypoplectrus_puella
EIYSCYEMHNASFLLTSTSSPICVLLFIFLGSLSVVTVCGNLLVIISIIYFKQLHTPTNYLILSLAVADLLVGVVVCPFGMALSFNSCLYNEDLFCKIRNSFHISLCTASILNLCCISIDRYYAVCHPLTYKVKMNVSVVVYMILVSWTVSFLVAIGLMISGLNEESCEENCIIYAVLTVLLGPIFSFYLPVIIMLCLYIKIFIVAQRQARSIHNTTCQSSKCGAAVSKMERKATKTLATVMGVFLMCWTPLFLLVFHLLNNASVPLSVFETLSWLALSNSMLNPFIYAFFYSWFRSAFRMIISGKIFQGDFMNTKL
>LOCXPTAAR10.199.HIT1.TAAR.2R.305.7tm_1.exons1.UXGA01000018.1.Hypoplectrus_puella
ILTSTPSTPCVLLYIFLGSLSVVTVCGNLLVIISIIYFKQLHTPTNYLILSLAVADLLVGVVVCPLGMAFSLSSCFHNEDLFCNIRSSFDISLCTASILNLCCISIDRYYAVCHPLTYRVKMNANVVVFMILVSWTVSVLVAIGFMISGLNQENCEENCFIYAVLANILGPIFSFYLPVIIMLCLYMKIFIVAQRQARSIHNTTCQSSKCGAAVSKMERKATKTLATVMGVFLMCWTPFFLCFAFQHLNNASVPLSVFETLSWLALSNSMLNPFIYAFFYSWFRSAFRMIISGKIFQGDFVNTKL
>LOCXPTAAR11.202.HIT1.TAAR.2R.330.7tm_1.exons3.UXGA01000061.1.Hypoplectrus_puella
MEAGDDWLPCFPDFPNTTCLIKPLPRAKTLFSNFTLYSISVLTVVLNLLIIISVLNFNMQLHTLTNILLLSLAVSDFLVGLLLMPIQTITMTYCWILGEYGCSLYRFVSDIILFASVVNMMLISVDRYVAICDPLHYSTRVTVNRVKISVCLLWFCSFVYNSYFFLLHLVQQTLMVSCHGECFSLISPIGTYLDLAFTFFIPVTVIIVLYTRVFFVAVSQARAMRSHITAVTKQISVTQTAKKSELKAARTLGVLVVVFLTCLTPSYFTALAGLEFRSYTAAYFTIFLYYFNSLLNPLIYAFLYPWFRKTVKLIVTLQILQPGSSEANIL
>LOCXPTAAR13.206.HIT1.TAAR.2R.325.7tm_1.exons3.UXGA01000061.1.Hypoplectrus_puella
VEVGDDWVPCFPDSPNVSCWIPPSTMAKTLFINITLYSISVLTAILNLVLYFNMQLHTPTNILLLSLAVSDFLMGLLVMPLHTQRLTECWLFGYLGCSVFVSLTDILLSTAVLNMVLISVDRYVAICDPLHYSTTITLNRIKFCVCMVWFMVSTCNSYFFVEHIYFMYYNAPCDGDCLTLYNPARALLDVIFQFIVPVIVIVVLYTRVFIVAVSQARAMRSYITAVTKQISVTKTAKKSELKAARTLGVLVVVFLTCLTPTYIFTMADSGFPNHSTANVVLFLYCFNSFLNPVIYALFYPWFRKAVKLIVTLQILQPGSSEANIL
>LOCXPTAAR12.211.HIT1.TAAR.2R.322.7tm_1.exons3.UXGA01000061.1.Hypoplectrus_puella
LCFPDLPNISCWKPPSTMAKTFFINITLYSFSALTVVLNLLVIISVLYFYMQLHTPTNILLLSLAVSDFLVGLLLMPIETLRASHCWLLDYLGCSVFKFVTDIIFTTTVLNMMLISVDRYVAICDPLHYTTRITVNRIQFCVFLFWSWSVACNCYFFLLHVAMQLVIAPCYGDCVTLFSPAGALFGVVAHFVVPVTVIVVLYSRVFIVAVSQARAMRSHITAVTKKISVTKTAKKSELKAARTLGVLVVVFLTCFTPTYIFALTKIEYPNHSVALFIQYLFFLNSCLNPVIYAFLYPWFRKTVKLIVTLQILQPGSSAAIIL
>LOCXPTAAR13.213.HIT1.TAAR.2R.330.7tm_1.exons3.UXGA01000061.1.Hypoplectrus_puella
MEVGDDWVLCFPDLPNISCWKPPSTRARTLFINITLYSFSALTAILNLLIIISVLYFNMQLHTPTNILLLSLAVSDFLVGLLLMPLETLRMTHCWLLDYIGCSVHRLLSDIILSTTVLNMMLISVDRYVAICDPLHYSTTLTVNRIKFCVFLFWSWSVACNLYFFLLHIAYQLIIAPCYGDCVTLTSQAGALFDVIAHFIVPVIVIVVLYTRVFIVAVSQARAMRSHITAVTKQISVTKTAKKSELKAARTLGVLVVVFLMCFTPTYIFALAKSYNPNHSTALFIQYLFFFNSCLNPVIYAFLYPWFRKTVKLIVTLQILQPDSSKANIL
>LOCXPTAAR13.216.HIT1.TAAR.2R.330.7tm_1.exons3.UXGA01000061.1.Hypoplectrus_puella
MEVGDDWVLCFPELTNISCWKPPVTMAKTLFINITLYSFSVLTAILNLLIIISELSLNWQLHTPTNILLLSLAVSDFLVGLLLMPFETIKMTQCWLFGYLGCSVFRFGTDIIFSTTVLNMVLISVDRYVAICDPLHYSTRITLNRIKFSVFLLWFWSVASNCYFFLRHIAFQIVIAPCYGDCVTLSGQAGALFDVITHFIFPVTVIIVLYTRVFVVAVSQARAMRSHITAVTKQISVTKTAKKSELKAARTLGVLVVVFLTCFTPSYILSLAKSYNPNHSTANLIMFLYYFNSFLNPVIYALFYSWFRKAVKLIVTLQILQPGSSVANIL
>LOCXPTAAR14.220.HIT1.TAAR.2R.322.7tm_1.exons3.UXGA01000061.1.Hypoplectrus_puella
LCFPDLPNISCWIPPSTMAKTLLINITLFSISALTAALNLVIIISVLYFNMQLHTPTNILLLSLAVSDFLVGLLVMPLETLKMTHCWLFGYAGCTVFRFVTDIIILVSAINIMLISVDRYVAICDPMHYSTKITVNRVRVSVCLLWLCSVGYNIYLGLIHAVDQLLSAPCYGDCIQTVYYYAAIIDLILQFIFPVTVIIVLYSRVFIVAVSQARAMRSHITAVTKQISVTITAKKSELKAARTLGVLVAVFLACIMPSYFASYVGKTNPNYSTAYFIMYLFFLNSFLNPVIYALLYPWFRKAVKLIVTLQILQPGSSEAKIL
>LOCXPTAAR15.222.HIT1.TAAR.2R.331.7tm_1.exons3.UXGA01000061.1.Hypoplectrus_puella
MEVGDDWVLCFPDLPNISCWIPPSTMAKTLLTNITLYSFSALTAALNLVIIISVLYFNMQLHTPTNILLLSLAVSDFLVGLLVMPLETLKMTHCWILGYAGCTVFRFVTDIIILVSAINIMLISVDRYVAICDPMHYTTRITVNGVRVSVCLLWLFSVGYNIYVGLIQAVSQLLFVPCYGDCIQAMHFSVAYFDLFLQFIFPVIVIVVLYSRVFIVAVSQARAMRSHITAVTKQISVTITAKKSELKAARTLGVLIVVFLACITPSYFANYVGTRNPNNYSTAYFILYLFFFNSFLNPVIYALLYPWFRKAVKLIVTLQILQPGSSEAKIL
>LOCXPTAAR16.224.HIT1.TAAR.2R.334.7tm_1.exons2.UXGA01001473.1.Hypoplectrus_puella
METLQGAELCFPQLLNTSCRRPVQHRAETIFLHILLPCISLLTVALNLLISVFKCLIFFLSRQLHTSTNILILSLAVSDLLVGLLVMPLQIILIEGCWFLGDFICGLFYYASFILTSASVGNMVLISADRYVAICDPLSYPTKVTQRRVKVCVCLCWACSVFYNGVILMDFLKQPEKYNSCHGECIVVINSITGAVDVMLTFVGPISVIIVLYMRVFVVAVSQARAMRSHIAAASLQGSVSGAVRKAERKAARTLGVVVVVFLMCFCPYFYPSLAGQDMSTSVAFSVFGVWLLYCNSCINPVVYAFFYPWFRRSIRIIVTLQILQPDSCDANIL
>LOCXPTAAR18.231.HIT1.TAAR.2R.324.7tm_1.exons3.UXGA01001473.1.Hypoplectrus_puella
ERAELCFPQLLNSSCRRPEPPRSHTVLFYIVLSFIALLTAALNLLNKLKIISPCRQLHTPTNLLLLSLAVSDFLVGSLLTPVEILLMQTCWMLGDLLCSLYFLLAFIIISASVGNMVLISADRYVAICDPLHYPTKVTQKVVRIIISLGWIVSCVYAIIQTYDSLKHPGRYNSCYGECVVNIPGLFDLIVGFIIPISLIVVLYMRVFVVAVSQARAMRSHVVSVSLQRSTTVKVKRSELKAARTLGILVVVFLMCYSPYYCIALTGNNILVGSSTEALIVFLMYFNSCLNPVIYAFFYPWFKKTVRLVITLQILKPHSCEAQIL
>LOCXPTAAR18.233.HIT1.TAAR.2R.328.7tm_1.exons3.UXGA01001488.1.Hypoplectrus_puella
LEVMEEAELCFPQLPNSSCRRPEPPRSHTVLFYIVLSFIALLTAALNLLTFLKVISPCRQLHTPTNLLLLSLAVSDFLVGMLVIPVEILLMQTCWMLGDLMCSLYFLLAFIIISASVGNMVLISADRYVAICDPLHYPTRVTQKVVITCVSLSWIGSVIYGIAITYENLIHPGRYNACYGECMINIPGDVDLIINFIIPISVIIVLYMRVFVVAVSQARAMRSHVVSVSLQRSTTVKVKRSELKAARTLGILVVVFLMCYSPYYGITLTGQNILLGSSTEVIMIYLMYFNSCLNPIIYAFFYPWFKKTMRLIVSFQILQPGSRETQVL
>LOCXPTAAR18.234.HIT1.TAAR.2R.328.7tm_1.exons3.UXGA01001488.1.Hypoplectrus_puella
LEVMEEAELCFPQLPNSSCRRPEPPRSHTVLFYIVLSFIALLTAALNLLRYVFIISPCRQLHTPTNLLLLSLAVSDFLVGSLLTPVEILLMQTCWMLGDLLCSLYFLIFFVILSSSVGNMVLISADRYVAICDPLHYPTRVTQKVVITCVSLSWNGSVIYGILITYENLIHPGRYNSCYGECMINIPVDVDLIINFIIPISVILVLYMRVFVVAVSQARAMRSHVVSVSLQRSTTVKVKRSELKAARTLGILVVVFLMCYSPYYGIALTGQNILIGSSVEVVMIYLMYFNSCLNPIIYAFFYPWFKKTMRLIVSFQILQPGSRETQVL
>LOCXPTAAR18.235.HIT1.TAAR.2R.328.7tm_1.exons3.UXGA01001488.1.Hypoplectrus_puella
LEVMEEAELCFPQLPNSSCRRPEPPRSHTVLFYIVLSFIALLTAALNLLRYVFIISPCRQLHTPTNLLLLSLAVSDFLVGSLLTPVEILLMQTCWMLGDLLCSLYFLIFFVILSSSVGNMVLISADRYVAICDPLHYPTRVTQKVVITCVSLSWNGSVIYGILITYENLIHPGRYNSCYGECMINIPVDVDLIINFIIPISVILVLYMRVFVVAVSQARAMRSHVVSVSLQRSTTVKVKRSELKAARTLGILVVVFLMCYSPYYGIALTGQNILIGSSVEVVMIYLMYFNSCLNPIIYAFFYPWFKKTMRLIVSFQILQPGSRETQVL
>LOCXPTAAR19.238.HIT1.TAAR.2R.329.7tm_1.exons1.UXGA01001684.1.Hypoplectrus_puella
MEMITNRTDALTEIHPCYRLDASHVLTNNHSAICVLFHIFLCSLSIITLCGNFLVIISIIYFKQLHTPNNYLILSLAVADLLVGALLFPLTMQFSVTSCINYKNIFCQIWSYFDISLCTSSILNLCCISIDRYYAVYEPLTYRTKINDYVVLVMILLSWGISVLFGIVSIIVEINQEKCAAKCLNDAIMANIFGLILSFYFPVIVMLCIYFKIFLVAQRQARSIHNTTCQSKKSGRAVSKMERKATKTLAIVMGIFLICWFPLFLCTTVLSFSHAYVPLAVMELLHWLALLNSMLNPFIYAFFYSWFRSAFRMIISGKVFRGDLSNTTL
>LOCXPTAAR21.241.HIT1.TAAR.2R.320.7tm_1.exons1.UXGA01001687.1.Hypoplectrus_puella
TDTVTATHPCYEIVNYNFVLTKSPSIICVVIYIFLMLLSVITVCGNLLVLISVFYFQQLHTPTNYLILSLAVADLLVGLIVFPFSMAFSLSSCLYHEGLFCKVRASFDISLSTASILNLCCISIDRYYAVCQPLAYRTKINTCVVVVMILVSWGVSALIGVSVIIGGLNNEKCEEMCLVDVLIEHVIGPIFSFYLPVIIMLCIYLKIFIVAQKQARSIHNTTCQSKKSGAAVSKMERKATKTLAIVLGVFLLCWTPFFLCITSLPFSNDPVPVPVIETLNWLALSNSMLNPFIYAFFYSWFRSAFRMIISGQIFRGDYSN
>LOCXPTAAR22.242.HIT1.TAAR.2R.324.7tm_1.exons1.UXGA01001693.1.Hypoplectrus_puella
TDTVTATHPCYEIVNDNFVLTKSPSIICVVIYIFLMLLSVITVCGNLLVLISVFYFQQLHTPTNYLILSLAVADLLVGLIVFPFSMAFSLSSCLYHEGLFCKVRASFDISLSEASILNLCCISIDRYYAVCQPLAYRTKINTCVVIVMILVSWGVSALIGVSVIIGGLNDEKCEEMCLVDVLIEHIIGSIFSFYLPVIIMLCIYLKIFLVAQKQARSIHNTTCQSKKSGAAVSKMERKATKTLAIVLGVFLLCWTPISLCHTFVPFSNDPVTLPVVETLNWLALSNSMLNPFIYAFFYSWFRSAFRIIISGQIFRGDYSNSRLS
>LOCXPTAAR42.247.HIT1.TAAR.2R.328.7tm_1.exons3.UXGA01002005.1.Hypoplectrus_puella
LKMEGERELCYPEFPNNSCSKPLSDSKTLVLQVLLYSFSVFIVLYFKHNDAFLFSSRQLHTPTNILLLSLAVSDFLVGLLVMPLHAVSSRNCWFFGIHMCVLYRLATDVIFSASVVNMVLISVDRYVAICDPLHYRTRITVNRVKFCVCLLWICSFGYNGNYAFLHAFQQTTQAACYGSCIPLVNTTGFFFDLTLNFVVPLTLIIVLYSRVFVVAVSQARAMRSHITAVTKQISVTKTAKKSELKAARTLGVLVVVFLICLMPIYFTSLVGWGSRSYSTQVIALYLYCLNSFLNPVIYALFYSWFRKAVKFIVTLQILQPGSSEAKIL
>LOCXPTAAR23.260.HIT1.TAAR.2R.333.7tm_1.exons1.UXGA01002030.1.Hypoplectrus_puella
MEQGSAVNSTYTNIGMHPCYETDNNTYIFRSSPSIICVLLYFFLSSLSVVTVCGNLLVIISIIYFKQLHTPTNYLILSLSVADLLVGLLVFPFSMAFTVTSCWYYEGLFCKVRGSFDVTLSTASILNLCCISIDRYYAVCRPLVYQSKINDRVIVVMILVSWGVSALIGIGIIIAGFNQGKCEDSCLIDALISTTLACIFSFYIPVIIMLSIYLKIFLVAQRQANCIQNTTCQVMKSAATVTKMERKATKTLAIVLGVFLLCWTPYFLCIIFQPLTYDVTPISVIETLNWLTLSNSMLNPFIYAFFYSWFRSAFRMIISGQIFKGNFTNSKLL
>LOCXPTAAR24.261.HIT1.TAAR.2R.333.7tm_1.exons1.UXGA01002030.1.Hypoplectrus_puella
IKPEMTVNSTNTNADMHPCYISDNSSYVFSSNPSVACVLLYIFLGLLSFVTVCGNLLVIISVIYFKQLHTPTNYLILSLAVADLLVGVLVCPLSMAFTVTLCRYSAALFCKVRGSIDVTLSTTSILNLSCISIDRYYAICQPLTYKTKINDCVSGIMILLSWGTAAVVGLSIMAASFYRGNCGERCLISAVFSTILACIFCFYIPAIVMLTIYLKMFFVARKQAFSIQNTTCQSTKSGAAVSKMERKATKTLAIVMGVFLLCWIPFFFSLTFLSFLRVSMPLSVIETLNWITLSNSMLNPFIYAFFYSWFRAAFRMIISGKILQGDFSNSKLV
>LOCXPTAAR25.262.HIT1.TAAR.2R.326.7tm_1.exons1.UXGA01002030.1.Hypoplectrus_puella
SISNSTYADYMNACYELGSTSYTLLSSTSTLCVLLFLVFGFLCAATICGNLLVIISVIYFKQLHTPTNYLILSLAVADLLVGVLLFPFSMAFSVSSCWNEDLFCKVRDSFDISLCMCSILNLCCISIDRYFAVCQPLTYRTKINDRVVVIMILVSWSISALIGIGVIMSGLNQGTCEENCSTNILIANIMGLIWSFYLPVFIMLCIYLKIFLVAQKQARSIHNTNRQGKKSGAAVSKMERKATITLVIIMGVFLICWTPFFFLMTFLSFSHESVSVPVFDTLNWLALSNSMLNPFIYAFFYSWFRAAFRMIISGKIFQGDFANSKL
>LOCXPTAAR26.263.HIT1.TAAR.2R.318.7tm_1.exons1.UXGA01002030.1.Hypoplectrus_puella
EIYSCYEIHNASFLLTSTSFPICVLLYIFLGSLSVVTVCGNLLVIISIIYFKQLHTPTNYLILSLAVADLLVGVVVCPFSMAFFFSPCLYNEHLFCKIRNSFHISLCTASILNLCSISIDRYYAVCHPLTYRVKMNANVVLFMILVSWTVSVLVAAALIISGLKVEKCEENCFVDALLSDILGPIFSFYLPLIIMLCLYIKIFIVAQRQARSIHNTTCQSSKCGAAVSKMERKATKTLTTVMGVFLMCWTPFFFCLYFQLLNNSSVPLSVFETLNWLALSNSMLNPFIYAFFYSWFRSAFRMIISGNIFQGNFVNTKL
>LOCXPTAAR27.264.HIT1.TAAR.2R.318.7tm_1.exons1.UXGA01002030.1.Hypoplectrus_puella
EIYSCYEMHNASFLLTSTSSPFCVLLYIFLGSLSVVTVCGNLLVIISIIYFKQLHTPTNYLILSLAVADLLVGVVVCPSSMAFSFSSCLYNEDLFCKIRNSFHISLCTASILNLCCISIDRYYAVCQPLTYRVKMNANFVVFMILVSWTVSVLVAIGLMISVSNQESCEENCIIHGVLTFLLGPIFSFYLPVIIMLCLYIKIFIVAQRQARSIHNTTCQSSKCGAAVSKMERKATKTLATVMGVFLMCWTPFFFCLFFQLLNNSSVPLSVFETLNWLALSNSILNPFIYAFFYSWFRSAFRMIISGKIFQGDLMNTKL
>LOCXPTAAR28.267.HIT1.TAAR.2R.322.7tm_1.exons1.UXGA01002031.1.Hypoplectrus_puella
LLEKSKSMEPDLASSSTVDYIHPCYTFDNRSYAFTSNPSIICVSVYIFLSLLSVATICGNLLVVISVIYFKQLHTPTNYLILSLAVADLLMGILVFPFSMALTVSSCLHDGNVFCKIRDSFDVTLCTSSILNLCCISIDRYYAICQPLTYKTKINVRVTTVMILGSWGISVLIGITIIIAGFSQRTCTEMCSVELIMANTMGPVLSFYLPAIIMLCIYLKIFLVARKQVNSIQNSTKPGASVSKMERKATKTLAIVMGVFLLCLTPYFLCVVFMPLSYHPPPVPLIETLNWLTLSNSMLNPLIYAFFYSWFRSAFKRIISGQ
>LOCXPTAAR21.268.HIT1.TAAR.2R.295.7tm_1.exons1.UXGA01002032.1.Hypoplectrus_puella
ITSYLLCIFVGSLSVLIMCGNLLVIISIIYFKQLHTPTNYLILSLAVADLLVGVVVMPFSIILTVTSCWYLEDLLCKIRGTFDMFLCTSSILNLCSISVDRYYAVCQPLSYRTKINVHVTVVMILLSWTVSAMIGIGIIIKGLDEGQSNQCAIFQRTNSTTFGAIFAFFLPAIIMFSIYTKIFIVAQRQARSIHNTSCQSKQSGAAVSKMERKATKTLAVVMGVFLICWTPFFLCITFYPLSNYTIPVPLIETFKWIGWSNSMHNPLVYGLFYSWFRSSFRMILSGKIFQGDFTN
>LOCXPTAAR29.273.HIT1.TAAR.2R.319.7tm_1.exons2.UXGA01002103.1.Hypoplectrus_puella
LEETELCFPQLLNTSCRRPIRPHYESMLIYIVLYFISLLTAALNLLVIISISYFKQLHTPTNFLLLSLAVSDFFIGLLMLFQIMLIDGCWFLGDLMCTVYQYLAYVIASASAGSMVLISADRYIAVCDPLHYTTKITQKRVQLCICLCWICSVVFQSLVLKDILKQPGQFNSCIGECIFLINYIAGTADLLFTFIFPITVIIVLYMRVFVVAVSQARAMRSHIAAVSLQQVKVTAKKSELKAARTIGVVVVVFLICLCPLYCVTLTGQDNLLNPASAAFVICLYSLNSCLNPMIYALFYPWFRKSIKIIVTLKILQTDS
>LOCXPTAAR30.275.HIT1.TAAR.2R.322.7tm_1.exons4.UXGA01002103.1.Hypoplectrus_puella
LEETELCFPQLLNTSCRKPIRPHYESMMINVVLYSMSVFTAALNLLIIISISHFKQLHTPTNFLLLSLAVSDFIVGLLVLFLLFFLDGCWFLGDLMCTVYQYLAYSNASAAVGTMVLISADRYIAICDPLHYSTKVTQKRIQISIVLCWICSLIFQSLVVTDVLKEPGMYHTCIGECVFFVDYLAGIADLLLSFIFPIAVIVILYMRVFVVAVSQARAMRSQIAAAPNQQVSAKKSELKAAMTIGVLVVVFLICLCPYYCVALTGEDNVMDASTGSFVLCLYCFNSTVNPLIYALFYPWFRKSVRFIVTLKILQTDSCDANI
>LOCXPTAAR31.278.HIT1.TAAR.2R.322.7tm_1.exons2.UXGA01002103.1.Hypoplectrus_puella
LEETELCFPQLLNTSCRKPIRPHYESMLIYIVLYSMSVFTAALNLLIIISISHFKQLHTPTNFLLLSLAVSDFIVGLLVLFLLFFIDGCWYLGDLMCTVYQYVDYVIASAGVGTMVLISADRYIAICDPLHYTTKVTQKRVQASICLCWICSVIYHCLLLKDILKQPGRYNSCIGECIFFINYIAGTADLLFTFIFPITVIIVLYMRVFMVAVSQARAMRSQIAAAPNQQVSAKKSELKAARTIGVVVVVFLICLCPYYYVTLTVEDNLMDASSNAVVASLYYFNSCLNPLIYAFFYPWFRKSIKIIVTLKILQTDSCEANI
>LOCXPTAAR32.284.HIT1.TAAR.2R.322.7tm_1.exons2.UXGA01002103.1.Hypoplectrus_puella
LEETELCFPQLLNTSCRKPIRPHYESMLIYIVLYSMSVFTAALNLLVIISISHFKQLHTPTNFLLLSLAVSDFFIGLLILLQIILMDGCWFLGDLMCTVYQYLGYVIASAAVGTMVLISADRYIAICDPLHYTTKVTGKRVKICICLCWICSIIFQSLILKDILKQPGQHHSCIGECAFYINYIAGIADLLFTFIFPITVIVILYLRVFVVAVSQARAMRSQIAAAPNQQVSAKKSELKAARTIGVVVVAFLLCLCPYYCVALTGEDNLMNASSAAFVICLYYFNSCLNPLIYAYFYSWFRKSVNLILTLKILQTDSCEANI
>LOCXPTAAR33.288.HIT1.TAAR.2R.324.7tm_1.exons2.UXGA01002103.1.Hypoplectrus_puella
LEETELCFPQLLNTSCRKLIRPHYESMMINIVLYSMSVFTAALNLLIIISISHFKQLHTPTNFLLLSLAVSDFFVGLLILFLLFLIDGCWILGDLMCTVSKYVDYVIASAAVGNMVLISADRYIAICDPLHYSTKVTGKRVRICICLCWICSIIFQSLILKDILKQPGQHHSCIGECAFYINYIAGIADLLFTFIFPITVIIVLYMRVFVVAVSQARAMRSQIAAAPNQQGKVTAKKSELKAARTIGVLVVVFLSCLCPFYCVALTGEDNLMNASSAAFVICLYYFNSCLNPLIYAYFYSWFRKSVKLIITLKILQTDSCEANI
>LOCXPTAAR34.293.HIT1.TAAR.2R.323.7tm_1.exons2.UXGA01002103.1.Hypoplectrus_puella
LEETELCFPQLLNTSCRKPIRPHYESMMINIVLYSMSVFTAALNLLVIISISHFKQLHTPTNFLLLSLAVSDFLVGLLMLLLIVLIDGCWILGDLMCTVYQYVDYVIASAAVGTMVLISADRYIAICDPLHYTTKVTQKRVQASICLCWVCSVIFQCLILKDILKHPGQYHSCIGECVYYINYIAGIVDLLFTFIFPITVIVILYLRVFVVAVSQARAMRSQIAAAPNQQVSAKNSELKAARTIGVVVVAFLLCLCPYYCVALTGEDNLMSASSAAFVMCLYYFNSCLNPLIYAFFYPWFRKSIKLIVTLKILQTDSCEANIL
>LOCXPTAAR35.299.HIT1.TAAR.2R.279.7tm_1.exons2.UXGA01002103.1.Hypoplectrus_puella
QKCMYILHLHTPTNLLLLSLAVSDLLVGLLLMPFEILFADNCWLFGSLVCALYYLAVFIITSSSVGSMVLISIDRYLAICDPLRYTSRVSLDRTKVCVFLCWACSALYNGIILKDFLRQPDSQNSCHGECVLVLNLITGTVDFVCTFVGPIAVIIVLYMRVFVAAVSQARAMRSHITAVSLQGSVTVTAKKSELKAAGTLGVVVVVFLICVCPYYSPSLSGEDITDSSSSSSIAVWLLYFNSCLNPVIYAFFYPWFRKSVKLIFTLKILQPGSCDHDLL
>LOCXPTAAR36.301.HIT1.TAAR.2R.325.7tm_1.exons2.UXGA01002103.1.Hypoplectrus_puella
LEETELCFPHLSNSSCRKTQRPHFAAVLTYIILSLISVLTATLNLLVIISISHFKQLHTPTNLLLLSLAVSDFFVGLLMLLQIMLVDGCWYLGDLMCHLSYVFDYIITSASIGNMVLISVDRYVAICEPLHYSTKVTQKRAKAFVSLCWICSTVYHSVRFKKGLKQLNRFNSCAGECVVVIGYAAGVVDLFLSFLCPVTVIIVLYVRVFAVAVSQARAMRSHVVAVTVQQSVKVTVMKSELKAARALGVVVVAFLTCICPYFCVLLSGQDTVLNASSAAFVICLFYFNSCLNPLIYALFYPWFRKSIRLIVTLKILQADSCEANM
>LOCXPTAAR37.310.HIT1.TAAR.2R.330.7tm_1.exons3.UXGA01002336.1.Hypoplectrus_puella
MEVGDDWVLCFPDLPNISCWKPPSTKAKTLLINITLFSFSALTAILNLVIIISVLSFNMQLHTPTNILLLSLAVSDFLVGLLVMPLETLKMTHCWLLGYAGCTVFRFVTDSIIFASVVNIVLISVDRYVAICHPLHYATRITVNRVRVSVCLLWLCSAVYNIYLGLIHAAYQFISVPCYGDCVQTVYYPAAFLDLILQFLIPVTVIIVLYTKVFIVAVSQARAMRSHITAVTKQISVTITAKKSELKAARTLGVLVVVFLACIMPSYFASYVMSRNPNYSIAFFILYLFFFNSFLNPVIYAFLYPWFRKAVKLIVTLQILQPGSSEVNIL
>XPLOC_92.2R.1.TAAR.2R.333.7tm_1.exons..Hypoplectrus_puella
MEVEDGWELCYPEHPNISCRKPPYTTKLLFTEIVMYSTSVLTAVLNLFIIISVSHFRQRFSSRQLYTPTNILLLSLAVSDCLVGLLVMPLQTVLMFHCWYFGILMCTLFRFVTDVIFSASVVNMVLISVDRYVAICDPLHYRTRITVNRVKFCVCISWFFSVSYHVIYAYLHAFQQVHYAPCYGNCFPLMNDIAANLDLALNFFVPFTVIIFLYGRVFVVAVSQARSMRSHITAVTKEISVTKTAKKSELKAAKTLGVVIVVFLICLMPTYFTSLIGWGSSSHSQVFTLYLYFLNSFLNPVIYALFYSWFRKTVKLIITLEILQPGSSEANIL
>LOCXPTAAR20.325.HIT1.TAAR.2R.294.7tm_1.exons1.UXGA01002524.1.Hypoplectrus_puella
LLCIFVGSLSVLIMCGNLLVIISIIYFKQLHTPTNYLILSLAVADLLVGVVVMPFSIILTVTSCWYLEDLLCKIRGTFDIFLCASSILNLCSISVDRYYAVCQPLSYRTKMNVHVTVVMILLSWTVSAMIGIVIIIRGLGEGKSNRCVIFQPTRSVVYGTIFAFYLPAIIMFSIYTKISIVAQRQARSIHNTSCQSKQSGAAVSKMERKATKTLAVVMGVFLICWTPLFLCTTFYPLSNYTIPIPLIETFKWLGWSNSMHNPLVYGLFYRWFRSSFRMILSGKIFQGDFTNSKL
>LOCXPTAAR39.144.HIT1.TAAR.2R.328.7tm_1.exons3.UXGA01003073.1.Hypoplectrus_puella
LKMEDDWELCYPEYPNVSCWKPQYTTKAFLTDIVMFSTSVLTAVLNLFIIISVLYFKHLHTPTNILLLSLAVSDFLVGLLVMPLQTIQTSQCWFFGIHMCSLFRFMTDVIYSASVVNMVLISVDRYVAICDPLHYRTRITANRVKFCVCLLWICSVGYNGNYAYLHAYQQRFFPTCYGTCVPFVNHIAANIDLSLNFVLPLTLIVVLYFRVFVVAVSQARAMRSHITAVTKQISVTKTATKSELKAARTLGVLVVVFFICLMPTYFSSLAGRRSRSLSIKAFALYLYFLNSFLNPVIYALFYSWFRKAVKLIVTLQILQPGSSEAKIL
>XPLOC_103.2R.1.TAAR.2R.334.7tm_1.exons..Hypoplectrus_puella
LKMEDYRELCYPEYPNISCWKPLYTTKALFTDIVLHSTSVLTAVLNLFIIISVSHFRQRFSSRQLHTPTNILLLSLAVSDCLVGLLLMPAQTVLMFHCWFFGILMCTLFRFATDIIFSSSVVNMVLISVDRYVAICDPLHYRTRITVNRVKFCLCLSWFCSVAYNSYYAILHAYQQLNNPQCYGTCFPIMNDIAANIDLALNFFLPLTVIVVLYSRVFVVAVSQARAMRSHITAVTKQTSVTKTAKKSELKAARALGVLVVVFLICLMPTYFTSLVGWRSRSRSTQLFALYLYYLNSFLNPLIYALFYSWFRKALKLIVTLQILQPGSSEASIL
>LOCXPTAAR41.170.HIT1.TAAR.2R.328.7tm_1.exons3.UXGA01004320.1.Hypoplectrus_puella
LKMEDDRELCYPEFPNISCWKPQYTTQLFFSVIVMFSTSVLTVVLNLFIIISVLYFKHLHTPTNILLLSLAVSDFLVGLLVMPLQTIQTSQCWFFGIHMCSLFRFMTDVIYSASVVNMVLISVDRYVAICDPLHYRTRITANRVKFCVCLLWICSVGYNGNYAYLHAYQQRFFPTCYGTCVPFVNHIAANIDLSLNFVLPLTLIVVLYFRVFVVAVSQARAMRSHITAVTKQISVTKTATKSELKAARTLGVLVVVFFICLMPTYFSSLAGRRSRSLSIKAFALYLYFLNSFLNPVIYALFYSWFRKAVKLIVTLQILQPGSSEAKIL
>LOCXPTAAR42.173.HIT1.TAAR.2R.328.7tm_1.exons3.UXGA01004414.1.Hypoplectrus_puella
LKMEDDRELCYPEFPNNSCSKPLSDSKTLVLQILLYSFSVLIVLYYKHNDAFLFSSRQLHTPTNILLLSLAVSDFLVGLLVMPLHAVSSRNCWFFGIHMCVLYRLATDVIFSASVVNMVLISVDRYVAICDPLHYRTRITVNRVKFCVCLLWICSFGYNGNFAFLHAFQQTTQPACYGSCIPLINTTGFFFDLTLNFVVPLTLIVVLYSRVFVVAVSQARAMRSHITAVTKQISVTKTAKKSELKAARTLGVLVVVFLICLMPTYFTSLVGGGLRSYSTQVFALYLYYLNSFLNPVIYALFYSWFRKAVKFIVTLQILQPGSSEAKIL
>XPLOC_117.2R.1.TAAR.2R.335.7tm_1.exons..Hypoplectrus_puella
MEVGDDWVLCFPNFHNISCWRPPSTWVVTFLTDIVLYSISVLTAVLNLFIIISVSHFRQRFSSRQLHTPTNILLLSLAVSDFLVGLLLMPVDALKKSHCWLFGDLGCCLYRLLTNIILSASVVNIELISVDRFVAICDPLHYSTRITVNRVKFCVYFSWFCSASYNVYFCILHVYQQMYYSTCFGDCPPLTHDTAAYIDLVLIFCLPLTVIVVLYSRVFVVAVSQARAMRSHITAVTKQISVTKTAKKSELKAARTLGVLVVVFLTCLTPSYFMALVGLKFPSHTTAYVIQYLYYFNSFLNPLIYAFFYSWFRKTVKLIVTLQILQPGSSEAKIL
>LOCXPTAAR44.176.HIT1.TAAR.2R.317.7tm_1.exons1.UXGA01004545.1.Hypoplectrus_puella
EIYSCYEMHNASFLLTSTSSPICVLLYIFLGSLSVVTVCGNLLVIISIIYFKQLHTPTNYLILSLAVADLLVGVVVCPFSMAFSFSSCLYNEYLFCKIRNSFHISLCTASILNLCCISIDRYYAVCHPLTYRVKMNANFVVSMILVNWTVSVLVAIGLMISGLNEESCEENCIIYGVLTVLLGPIFSFYLPVIIMLCLYIKIFIVAQRQARSIHNTTCQSSKCGAAVSKMERKATKTLATVMGVFLMCWTPLFLLVFHLLNNASVPLSMFETLSWLALSNSMLNPFIYAFFYSWFRSAFRMIISGKIFLGDFMNTKL
>LOCXPTAAR45.177.HIT1.TAAR.2R.318.7tm_1.exons1.UXGA01004545.1.Hypoplectrus_puella
EIYSCYEMHNASFLLTSTSSPICVLLYIFLGSLSVVTVCGNLLVIISIIYFKQLHTPTNYLILSLAVADLLVGVVVCPLGMAFSVSSCFYNEDLFCNIRSSFDISLCTASILNLCCISIDRYYAVCHPLTYRVKMDVNVVVVMILVSWTVSVLVAIVFIISGLNQANCEENCFIDDLLANILGPIFSFYLPVIIMLCLYMKIFIVAQRQARSIHNTTCQSSKCGAAVSKMERKATKTLATVMGVFLMCWTPFFLCFAFQSLNFAFVPLSVFETLSWLALSNSMLNPFIYAFFYSWFRSAFRMIISGKIFQGDFVNTKL
>LOCXPTAAR46.178.HIT1.TAAR.2R.301.7tm_1.exons1.UXGA01004781.1.Hypoplectrus_puella
TDTVTPTHPCYEIVNYNFVLTKSPSIICVLIYIFLMLLSVITVCGNLLVLISVFYFQQLHTPTNYLILSLAVADLLVGLIVFPFSMAFSLSSCLYHEGLFCKVRASFDISLSTASILNLCCISIDRYYAVCQPLAYRTKINTCVVVVMILVSWGVSALIGVSVIIGGLNDEKCEEMCLVDVVIEHIIGPIFSFYLPVIIMLCIYLKIFIVAQKQARSIHNTTCQSKKSGAAVSKMERKATKTLAIVLGVFLLCWTPFFLCLTSLPFSNDPVTLPVVETLNWLALSNSMLNPFIYAFFYSWF
>XPLOC_125.2R.1.TAAR.2R.334.7tm_1.exons..Hypoplectrus_puella
MEVKEGWELCYPEYPNVSCWKPPYTTKALFTEIVMFSTSVLTVVLNLFIIISVSHFRQRFSSRQLHTPTNILLLSLAVSDFHVGLLVMPLQTVISSRCWYFGIHMCVLFRFVTDVIYSASVVNMVLISVDRYVAICDPLHYRTRITVNRVKFCVCLLWICSVGYNGNYAYLHAYQKRFFPNCYGSCLPLLNHIAANIDLALNFVLPLTVIVVLYSRVFVVAVSQARAMRSHITAVTKQISVTKTAKKSELKAARTLGVLVVVFLMCLMPTYFSSLAVRRSHSLSIKSFALYLYYLNSFLNPVIYALFYSWFRKAVKLIFTLQVLQPGSSEAKIL
>LOCXPOra1.6.HIT1.Ora.2R.313.V1R.exons1.UXGA01000017.1.Hypoplectrus_puella
MDLCVTIKGVSFLLQTGIGVLGNSVVLLAYAHIICTEPKLLPVDMILCHLAFANLMLLLTRCVPQTMTVFGLRDLLNDPGCKVVIYAYRIGRALSVCITCMLSVFQAVTIAPAGPRLSRLKPALPSLVLPTFAGLWFLNMAICIAAPLFSMAPRNGTVPAFTLNLGFCHVDFRDSLSYVINGVALSGRDFAFVILMVGSSGYILLLLHRHSRQVRGIRRSQGGGAETRAAKTVVTLVVLYVVFFGIDNVIWIYMLTVAKVSPVVADMRVFFSSCYASLSPYFIISSNKKVKAKIVCAAEQDQPSVDNQESSDK
>LOCXPOra2.7.HIT1.Ora.2R.325.V1R.exons1.UXGA01000017.1.Hypoplectrus_puella
MPSEIFVRGMLYLSLTVVGVPGNATVILAFLLLLHQENRLLPADVIVLHLACVNLLVVGVRCLLETLASFRLATIFGDVGCKAVIFVYRTSRSLSIWLTFALSAYQCLSIAPPGSRWASVRVVVARYLGLVFLFLWLVNTCMSSAAILFSFGTKNDSSLTNHGINVKFCSVNFPSKLSKEANGAGQVGRDVVPMALMTLASLIILVFLYRHSHQVKGLRSSSSGGGGSGGGSGGAEQRAAKAVVALVTLYVVLYGVDNGLWVYTLTVRKTMRSSLISDLRIFFSSLYAALSPVVIIASNRKVNGRLRCVVQERPVQQRATSLSTV
>LOCXPOra3.8.HIT1.Ora.2R.332.7tm_1.exons4.UXGA01000017.1.Hypoplectrus_puella
MSTTMQEDGDTELVGMGLRISVSPVQTAFYILLVLLGILGNATVVGVIGKSVLMDGGGGRNSDIIIINMALSSLLVSVTRNTLLVISDMGLELYSSKEWCQFLMGLWVWLRSVNVWSTLFLSAFHLQTLRRVAPTIGSFQGPRTVPKTLLLSLALIWLLNFIYSIPAHIFSTNGNMNSTETLMLVSSTTRPLLGCVWNFPSSYSGLAYATTSMVIHETIPIILMAFTNLGSLYTLYTHGRRRSSSEDAPVIKRVPAERRAAKVILALIMLFIASWGTSIISVNYFNYNRGSSAEFLLVIARFANIIFIAMSPAVLAVGHRRLRSFIKSTLFH
>LOCXPOra4.9.HIT1.Ora.2R.313.7tm_1.exons1.UXGA01000017.1.Hypoplectrus_puella
VLQSAIESPSRRLPPSDTILVHLSLANLLTSLFRTVPIFVSDLGLDVSLSPGWCRIFMLLWVWWRAVGCWVTLALSMFHCTTLRRQHRAFGPLAHQRERRRVWIVLGLVWGANLAFSIPALVYSTHVHGNATVELMVISCTTRPLLGCVWEFPSVQQGSAFASSSLALNEVLPLVLMVCTNLATLHALAKHIRAVTSGGESGGTSGELDKHLSTERKAAHVIMSLVSLFVVCWALQVAAVTYYNHDGGHHAEGLLTVAHFSASLFVGFSPMVVALGHGKLRRRIMTMILMWSKVFKCHRKKTAEGSKSPMTEG
>LOCXPOra5.10.HIT1.Ora.2R.300.7tm_1.exons1.UXGA01000018.1.Hypoplectrus_puella
SVNLLGLRVFVSCIGFVGNVILIISVFQTKLSRIKSFEFFLLGLAAANLEEIVVVNTYDIVILQISSISIEPWLCHLLKFLTVFGEISSILFTVLISIFRQQKLRDAHKRVNLPIYLDSIRSAWMVSGVCVTLALLLSVPVFVMNPERPAGNISANSSGCPPDFFECSNSHCPILNKVYKYLFIITCNLLPLIIVTVTSCLIINVLLKQRTAVTAAVSVSSSSQSGRKSKGLRLQRSTVAVLAAMGLFQVDWTLYLLFQLTVNPADFPLWAETEFLISTSYTSISPYVYGIGNNLFSCKN
>LOCXPHaplo13.1aa.464.HIT1.OlfC.1R.877.ANF_receptor.exons8.UXGA01000001.1.Hypoplectrus_puella
AMLAAYLLTFLILFGANLGSSAAMDNCVFLGEEDKNSLYEDGDVVIGGLFPLHYSPVSSPPTYETKPTAFMYKYFNFRYLRWMQTMTFAVKEINQRSDLLPHLKLGFHIRDSCAFIPVSLRAALLLVNGQPEKGTTAENSWEGNNSNNLGCAAVQSTVSQVIIGEASSAVSMALLRSLTSFHIPLVSYSSSCSCLSDKKEFPTFMRTMPSDAFQVRALAQLVGYFGWTWVGVIGIESDYGRVAIQLFLQESVQYGVCAAYTHLYPEVLSQQALNELIDIIQMSSSKVIINFCSESEMKSILREVRHRNITGLQWIASEVWATAKLLWEEFGDLLTGTLGFAIQRADVIPGLKEHLGNLRPHIIHKSAFLAEFWEELFNCRLNGSVNSHSHSGDNYWDRLPCKGTEDLNDVYSPYFDVTQLRVSYNVYKAVYVVAHALQDMSNCVVGQGPFLNASCADPNNFKPWQLVHYMKAANFSALGQRVSFDPNGDPIAYYDLMNWQRMPDGSLHLVKVGFYDASSPSGRSLVITDSVIQWPFGKQASRSVCSDNCPPGSRIARRKGEPICCFDCVPCAEGEVSNETDSLECSRCSEDTWPNKARDLCIPKTIEFLSYHELMGIVLCIISVLGGCISLSILAIFFTHKDTPLVRANNMELSFLLLVFLAVCFLVGLLFIGEPSDWLCRIRYPAFGISFALCISCLLAKTAVVLMAFRSTLPGSRVMKWFGPNQQRASVLFGTAIQVIICVVWLLTTPPHANNNTDYSSTIIIECVTGSEVGFWCVLGYIGILACMCFLMAFLARKLPDNFNEAKFITFSMLIFFAVWVTFIPVYVSTAGKYTVAVHIFAILASAFGLLFCIFVPKCYIIILKPQKNSKKNIMQK
>LOCXPDreOlfCf1.482.HIT1.OlfC.1R.712.7tm_3.exons5.UXGA01000001.1.Hypoplectrus_puella
IQALLGHSSSGVTKKINNILSPLSIPQISHLSTCACLSDKRQYPTFFRTVPSDHFQIIGLVQLMEFFDWRWVGIIYSAGLYSTEGTVEFAKEAMKRGICVEYSLPYSKTSEAKLKAIVEALTESTSKVVLLFMSLSYTKSFLSKIEDYNITGKQWLGGESWITQPDLASVKRKSILQGAMGFALPQASIPGLGEFLLSLKPSDEPESSIVQAIWENFFDCTFFPSNTSTVCTGTEDLRTVSSDYTDVEHFRPENNVYKAVYSVAYAIHALLQCENGSNPNTGKPCVNKSEVHPKLVLEHIKYVNFTTQSGDKVFFDENGDSVAQYDLVNWQMKEDGSVEIVNIGQYDTSFTNRDYFKLKSSTKIFWGANSDKVPRSVCREPCPPGTRKAINKFKPVCCFDCFECPEGTISNETDSPDCLICPPDFWPNEKKDKCLPKPTEYLSYKEIMGALLTLFSCIGVFLSLLTSIIFLTHKETPIVKANNSELSFLLLFSLKLCFLCSLTFIGRPSEWSCMLRHTAFSITFVLCISCVLGKTIVVLIAFRATLPGSNVMKWFGPRQQRFSVLCFTLIQVLICVLWLTINPPFPKRNNYYYKEKIILECALGSAVGFWAVLGYIGFLALLCFILAFLARKLPDSFNEAKFITFSMLIFCAVWITFIPAYVSSPGKFTVAVEIFAILASSFGLLVCIFFPKCYIIIFRPEKNSKKHLFGKI
>LOCXPDreOlfCc1.232.HIT1.OlfC.1R.715.ANF_receptor.exons15.UXGA01000001.1.Hypoplectrus_puella
FLLGLCSLLYFYTSVSAESTCKLKAKFNLSGYKNVEKKKVVVGGMFPVHKRIASSDGNTSRVPVSSGCEGFNFRTFRWTQTMLFAINEINKRDDLLPETDLGYVIYDSCFTISKAVEGTLTYLTGQDEAVPNYRCGTGAPLAALVGAGGSDLSIATARILGLYHFPQVSYSSTCSALESKFQFPTFLRTIPNDKHQSTAIAKLVLHFGWTWVGTIAADDDYGKYGIKDFKEQVEEAGVCISFSETLPKVHSPEDIQRIVQTVVEATAKIIVVFSSDVDLSPLILELIQHNVTNRTWIASEAWVTSALINQPGVSPLLGGTLGFGVKRADIPGLQRHLLDIDPYDDPLTEEFWETEGNSTRARAVRGAPDGLCTGTESLAQLSNTYSDVSQLRITYSVYKAVYAVAHALHNLEHCVDGQGPFVGSSCANITNFEPWQLMYYLKNVRYNVPHTGEEIYFDDGDVEGLYDIINWQFGENGEISYVTVGHYNGSAAPEDRMTIMNESILWNNDMLEPPRSVCSENCQPGTRKGIRQGEPVCCFDCIPCADGEISNSTNARACILCSYEEWSNEAHDTCVPKIIEFLAFGEPLGITLIVISAFGALVTIAVGVVFVAHIGTPLVKANDALLSFSLLFSLVVTFLCSIVFLGEPQHWSCMTSQVALALGFALCLSSIMGKAAVLMLRAQALKKARARAKAAAKAAKAAAEAAANSGNPDVI
>LOCXPOlfC1.139.HIT1.OlfC.2R.888.ANF_receptor.exons11.UXGA01000001.1.Hypoplectrus_puella
AASMSWLPCFLTLWLSSALSLLLLSVGVRQMGLDVVQATMCSRWGAQSNKGLSQDGDVIIGGLFNLYYIPSAIEQGFTKLPHYEPCTGLDLESLKYIYTMTFAVEEINRNNTLLPGVKLGYLIVDSCFRYPWALQVALSLVGGNAHSCNLTASTTHSASDEQPGETAVGRPVPLLIGPGTSTTTIILSRILGPLSVPLISYLASCPCLSDRQKFPNVFRTIPSDIYQARAMARLALRFHWTWVGAVIVNNDYGHVAIQAFQEEIQGKGVCLEFIETVRRETIATDARRVALTIQASTARVILIFCWYTEAKKVFLELAKINVTDRQFLASEAWSTSDDLLQDHAISNVAGGVLGVAIRSSTIPGFESFVRSLNPARHPDDEFLREFWENEFGCSLGATQSHVSSQKASKAACSGKESLEGVHNHFTDTSQLRVAYNVYLAVYAAAHALHSLLSCPNTGTSPRNNSSTCSSPKHITPGELLHHLNKVNITTPQGEKFYFEGADIPAKYDLVNWQNSPEGSLRLVLIGRVDGFDLHLNESAIRWSTGSNQVPVSVCSESCPPGTRKANRKGEPLCCFDCIPCAEGEISNQTDSLHCERCPSEFWPNAEQNACIPRQLDFLSFNETLGITLTTVAVSGVAVTTSVFVVFLYYRHTPMVRANNSELSFLLLVSLKLCFLCSLVFIGRPSVWACRFQQAAFGISFVLCVSCLLVKTLVVLVVFRSARPGAETLMKWFGPGQQRGSVGLFSSIQIIICATWLSLSPPVPRRDLGFQGSKVTLECAMASVVGFSLVLGYIGLLACTCLLLAFLARKLPDNFNEAKLITFSMLIFCAVWVAFVPAYISSPGKYVVAVEIFAILASSYGLLLCIFAPKCYIILFRPEKNTKKYLMAR
>LOCXPOlfC2.373.HIT1.OlfC.2R.900.ANF_receptor.exons11.UXGA01000001.1.Hypoplectrus_puella
LLLVWTVGRQPDLKVGLQVVQMETCSRQGTPSNRGLFQDGDVVLGGLFTLHYQIPVIENDFSQLPHYKPCARLEHVSLQYLYAMVFAVEEINHSSTLLPGVKLGYHIFDSCGRPPWALQGALSLVGGDDPSCNSTVPPDRGYGEENGKRRGDHPVPLIIGGASSVTAQILSRMLGPLSVPLISYLASCPCLSDRRQFPNFFRTIPSDIYQARAVAQLAIRFNWTWIGAVVANNDYGHMAVKVFQEETQRAGVCLAFVETLQRERIVSDARRAALTIQASSAKVILVFSWYTDVRELFLQLNKINVTDRQFLASEAWSTSGDLLQHPVTSKVAKGVLGVAIRSSAIPGFENYIRSLNPSRRPDDTFLREFWETEFSCITGAARLFPQSTPSFKSVTFTQRSRQPLNISTSPPAIRSLQKALQSPCSGTESLEGVHNHFTDISQLRVTYNVYLAVYAAAHALHSLLSCPNAGTSPRNNSSTCSSPKHITPIELLHHLNNINLTTPQGEMFYFKGADIPAKYDLVNWQNSPEGSLRLVLIGRVDGFDLHLNESAIQWSTGSNQVPVSVCSESCPPGTRKANRKGEPLCCFDCIPCAEGEISNQTDSLHCERCPSEFWPNAEQNACIPRQLDFLSFNETLGITLTTVAVSGVAVTTAVFVVFVCNRQTPMVRANNSELSFLLLVSLKLCFLCSLVFIGRPSVWACRFQQAAFGISFVLCVSCLQVKTIVVLAAFRSARPGAEALMRWFGPGQQRGSVCLLTSIQIIICATWLSLSPPVPRRDLGFQGSKVTLECAMASVVGFSLVLGYIGLLACTCLLLAFLARKLPDNFNEAKLITFSMLIFCAVWVAFVPAYISSPGKYVVAVEIFAILASSYGLLLCIFVPKCFIILLRPEKNTKKYLMSR
>LOCXPOlfC3.402.HIT1.OlfC.2R.871.ANF_receptor.exons9.UXGA01000001.1.Hypoplectrus_puella
LLLLVQLMLLYCNFSSAVPPPPDSTTCQLQGQFHLNGMQKAGDVVLGGLFQIHFFSVFPELSLTSEPNHPTCHGFDVLGFRQAQTMAFAIDEINRNNNLLPNVTLGYRLYDNCLNLGIGFRAALSLTSGREQHFILDDTCVGTPPVLGVVGDSSSTRSIAISSVLGLYRVPMVSYFATCSCLSDRQKFPSFFRTIPSDAFQVRAMIQILKHFGWTWAGLLISDDDYGLHAARSFQSDLAQSGGGCLAYLEVLPWENDKAEHRRIVDVMRKSTAHVVIVFAHESHMINLMEEVVRQNVTGLQWMASEAWTTATVLQTPRLMPYLGGTLGIAIRRGEIPGLRDFLLQIRPDRQHNNSYGNSVVNQFWEYEFNCRFAPPQAGWVESGEAICSGEEDLESVDTDLLDISDLRSEYNVYKAVYALAYALDDMLQCEPGRGPFRGNSCAGLQRIDPWQLVHYLQRVSFTTSFGDHVSFNENGDALPIYDIMNWLWLPDGRTKVQNVGEVKESARGEELTLDEDKIFWNFESKQPPRSVCSESCPPGTRMARKKGQPECCFDCIPCSEGKISNNTDSMECTICPEDFWSSPQRDHCVPKKTEFLSYHEPLGICLTTASLLGTFICVVVLGIFIYHRSTPIVRANNSELSFQLLLSLKLCFLCSLLFIGRPRLWTCQLRHAAFGISFVLCISCILVKTMVVLVVFKASKPGGEAILKWFGAVQQRGTVLVLTSIQAAICTAWLVSASPAPQKNTQYHSDKIVFECVVGSAIGFSVLLGYIGLLAILSFLLAFLARNLPDSFNEAKLITFSMLIFCAVWVAFVPAYISSPGKYADAVEVFAILASSFGLLGSLFGPKCYIILLRPERNTKKAIMGRGLES
>LOCXPOlfC4.148.HIT1.OlfC.2R.863.ANF_receptor.exons9.UXGA01000001.1.Hypoplectrus_puella
IKLVFCIYLFLSKSSSLSSFCKLWRRFHVSGLHNTGDVVFGGVLKIHYIPVFPEGNFTSEPKDPTCKGFDSQGFRQAMTMVFAIEEINRNSNLLPNVTLGYSLYDNCGALVPGFRAALMLASGQEEQFLLKENCSGTPSVVGIVGDPYSTFSIASSTVLGLFRLPMVSYYATCSCLSDRQRFPSFFRTIPSDAFQVRAMIQILKHFGWTWVGLLVSDDDYGLNVARSFPYDLARSGGGCLAYSEVLPWHSDSNKLRKIVHLIKTSTARVVMVFAHDTEMYELMKEVVRQNVTGRQWIASEAWTTDPALQTSHLMPYLRGTLGIAIRRGEIAGLRDFLLRIRPDLNDDNIYGNSMAGGINPLETHLIFQHSGDLSLFSGGALCTGQEDLKNAENDFSDVSELRSEYNVYKAVYALAYALDDMLHCVPGRGPFSGHSCATLHNLEPWQVVHYLQNVNFTTSFGDQVSFDENGDVLPIYDVMNWLWLPDGRIKIQNVGEVKETAKGEELTLDEDKIFWNFESRKPPRSVCSESCPPGTRMARKKGQPECCFDCIPCSEGKISNNTDSMECTSCPEDFWSSPQRDHCVPKKTEFLSYHEPLGICLTTVSLLGTILCAVVLVIFTYHRSTPMVRANNSELSFQLLLSLKLCFLCSLLFIGRPRLWTCQLRHAAFGISFVLSVSCILVKTMVVLAVFKASKPGGEASLKWFGAVQQRGTVLVLTSIQAAICTAWLVSASPAPHKNTQYHNDKIVYECAVGSTVGFAVLLGYIGLLATISFLLAFLARNLPDSFNEAKFITFSMLIFCAVWVAFVPAYLNSPGKYADAVEVFAILASSFGLLVALFGPKCYIILLRPERNTKKAIMGRGT
>LOCXPOlfC5.171.HIT1.OlfC.2R.862.ANF_receptor.exons9.UXGA01000001.1.Hypoplectrus_puella
IYLVLCIYLFVSKSSSLSSSCKLWRPFHVNGLHNTGDVVFGGVFEVHYITVFHEGNFTSEPQNPTCRGFDTQGFRQAMTMVFAIEEINRNSNLLPNVTLGYSLYDNCGALVTGFRAALMLASGQEEQFLLKENCSGTPSVVGIVGDPYSTFSIASSTVLGLFRLPMVSHYATCSCLSDRQRFPSFFRTIPSDAFQVRAMIQILKHFGWTWVGLLVSDDDYGLNVARSFQSDLAQSGGGCLAYSEVLPWDSDPSELRRIVHLMKTSTALVVMVFAHDIHMVKLMNEVVRQNLTGRQWIASEAWTTATVLQTPHLMPYLRGTLGIAIRRGEIAGLRDFLLRIRPDPNDDNIYGNTMVRQFWEYTFQCRFAPPPAGWVESGGAQCTGQEDIESVESEFLDLSNLRPEYNVYKAVYALAHALNDMLHCVPGRGPFSRNSCAQQQNLEPWQVVQYLQMVNFTTQFGDEVSFDENGDVLPMYDIMNWLWLPEGQTKVQNVGEVKSLAFKGEDVTIDEDKIFWNFESRQPPRSVCSESCPPGTRMARKKGQPECCFDCIPCSEGKISNMTNSMECTSCPDDFWSSHQRDHCVPKKTEFLSYHEPLGIFLTAASLLGTFVCAVVLVIFTYHRSTPMVRANNSELSFLLLLSLKLCFLCSLLFMGRPSLWTCQLRHAAFGISFVLSVSCILVKTMVVMAVFKASKPGGGASLKWFGAVQQRGTVLALTCIQVAICTAWLVSASPAPHKNTQYHNDKIVYECVVGSAIGFSVLLGYIGLLAILSFLIAFLARNLPDSFNEAKLITFSMLIFCAVWVAFVPAYVNSPGKYADAVEVFAILASSFGLLVALFGPKCYTILLRPERNTKKAIIGR
>LOCXPOlfC6.187.HIT1.OlfC.2R.871.ANF_receptor.exons9.UXGA01000001.1.Hypoplectrus_puella
MWSFVDIKLVFLVHLILYSYSCSSVHSTNCQLQGQFHLNGMHKPGDVVLGGLFEIHFFSIFPDLSFNSEPQQPSCHGFDVLGFRQAQTMAFAIDEINRNNNLLPNVTLGYSLYDNCVKLGIGFRAALSLTSGREQHFILDDTCVGTPPVLGVVGDSSSTRSIAISSVLGLYRVPMVSYFATCSCLSDRQKFPSFFRTIPSDAFQVRAMIQILKHFGWTWAGLLISDDDYGLHAARSFQSDLAQSGGGCLAYLEVLPWENDKAEHRRIVDVMRKSTARVVIVFAHESNMINLVAEVVRQNVTGLQWMASEAWTAATVLQTPRLMPYLGGTLGIAIRRGEIPGLRDFLLQIRPDRQQNNSYGNSIVNQFWEYTFQCRFAPPLADWVETGGSICTGEEDLESVDTELLDISNLRPEYNVYKAVYALAYALDDMLQCEPGKGPFIGNSCGHLQKLEPWQLMYYLEKVTFTTPFGDQVSFDENGDALPIYDVMNWLWLPDGLIKVQNVGEVKRSASTGEELTLDEDNIFWNFESKQPPKSVCSESCPPGTRMARKKGQPDCCFDCIPCSEGKTSNNTDSMECTSCPEDFWSSPQRDHCVPKKTEFLSYHEPLGICLTTASLLGTFICVVVLGILTYHRSTPIVRANNSELSFQLLLSLKLCFLCSLLFIGRPRLWTCQLRHAAFGISFVLCVSCILVKTMVVLAVFKASKPGGGASLKWFGAVQQRGTVLVLTSIQAAICTAWLVSASPAPHKNTQYHKHKIVHECLVGSTVGFAVLLGYIGLLAILSFLIAFLVRNLPDNFNEAKLITFSMLIFCAVWVAFVPAYLNSPGKYADAVEVFAILASSFGLLVALFGPKCYIILLKPERNTKKAIMGR
>LOCXPOlfC7.196.HIT1.OlfC.2R.862.ANF_receptor.exons9.UXGA01000001.1.Hypoplectrus_puella
FTLFFFCSVSLSTPSSCKLLRNFHLNEMYRPGDVVLGGLFEVHYTSVFPELTFMSEPQQPSCKGFDILGFRQAMTMVFAIDEINNSSTLLPNLTLGYSLYDNCGALVVGLSGALKMASGREEQFLLQENCLGIPPILGIVGDHYSTFSIAMSSVLGLYKMPIVSYFSTCSCLSDRQRFPSFFRTIPSDAFQVRAMIQILKHFGWTWVGLLVSDDDYGLNVARSFQSDLAQSGGGCLAYSEVLPWDSDPSELRRIVDVIKTSTARVVMVFAHEFHMIHLMEEVVRQNVTGRQWMASEAWTTTTVLHTPRLMPHLSGTLGIAIRRGEIPGLREFFLRTRPEQNNEDIYGISMAGVRQFWEYTFQCRFAPPPAGWEESGGAQCTGQEDIESVESEFLDLSNLRPEYNVYKAVYALAHALDDMLHCVPGRGPFNGNSCAARQTIEPWQLLYYLQKVNFTTSFGDQVSFDENGDALPIYDVMNWLWLPDGRTKLQSVGEVKRSAFKGEELTINEDKISWNFEPREPPQSVCSESCPPGTRMARKKGQPECCFDCVACSEGKISNHTDSMECTSCPEDFWSSPQRDHCVPKKTEFLSYHEPLGIFLTTASLLGTLICAVVLGIFTYHRSTPMVRANNSELSFLLLLSLKLCFLCSLLFIGRPRLWTCQLRHAAFGISFVLCVSCILVKTMVVLAVFKASKPGGGASLKWFGAVQQRGTVLVLTSIQAAICTAWLVSASPAPHKNTQYYNDKIVYECAVGSTVGFAVLFGYIGLLAILSFLLAFLARNLPDNFNEAKFITFSMLIFCAVWVAFIPAYLNSPGKYADAVEVFAILASSFGLLVALFGPKCYTILLRPERNTKKRIMGRGT
>LOCXPOlfC8.201.HIT1.OlfC.2R.847.ANF_receptor.exons9.UXGA01000001.1.Hypoplectrus_puella
LYSVSSSPFSSCKLRRRFHLNEIYRPGDVVLGGLFEVHYTSVFPKQTFTSEPQQPSCKGFDTLGFRHAMTMAFAIDEINNSSTLLPNLTLGYSLYDNCGALVVGLSSALSMASGQEEQFLLQENCSETPPILGIVGDSYSTFSIAISTILGLYKLPIVSYFSTCSCLSDRQRFPSFFRTIPSDAFQVRAMIQILKHFGWTWVGLLVSDDDYGLNVARSFQSDLAQSGGGCLAYSEVLPWDSDPAELRRIVHLMKTSTARVVMVFAHEFHMIHLMEEVVRQNVTGLQWMASEAWTAAPVLQTPRLMPYLSGTLGIAIRRGEIPGLREFLTKIRPGSYENNLVRQYWEYTFQCRFETSQERWLDTGEARCTGLENIENVETEILDLSNLRPEYNVYKAVYAIAHALNDMLHCVPGGGPFSGHSCATQQTIQPWQVVHYLQRVNFTTSFGDHVSFDENGDALSIYDIMNWLWLPDGRTKVQNVGEVKESARGEELTLDQDKIFWNFESREPPISVCSESCPPGTRMARRKGQPECCFDCVACSEGKISNSSDTMECTSCPEDFWSSPQREHCVPKKTEFLSYQEPLGICLTTTSLLGTFVCAVVLGIFTYHRSTPMVRANNSELSFLLLASLKLCFLCSLLFIGRPRLWTCQLRHAAFGISFVLCVSCILVKTMVVLAVFKASKPGGRASLKWFGAVQQRGTVLVLTSIQAAICTAWLVSASPAPHKNTQYHNDKIVYECVVGSTIGFAVLLGYIGLLATISFLLAFLARNLPDNFNEAKLITFSMLIFCAVWVAFVPAYVNSPGKYADAVEVFAILASSFGLLVALFGPKCYIILLRPERNTKKAIMGR
>LOCXPOlfC9.207.HIT1.OlfC.2R.879.ANF_receptor.exons9.UXGA01000001.1.Hypoplectrus_puella
MGAFLSTFLYIYLILILFSASNFWSESSSLFSSCKLRRQFFLNGMHRPGEVILGGLFEVHYTSVFPELTFTSEPKQLKCQGFDPPGFRHAMTMAFAIDEINKNSNLLPNVTLGYSLYDNCATLVIGFSAALALASGPEEQFLLQETCLGTPPVLGIVGDSFSTFSIATSDVIGLFKLPIVSYFATCSCLSDRQRFPSFFRTIPSDAFQVRAVIQILKRFGWTWAGLLVSDDDYGLHVARSFQSDLAQSGEGCLAYSEILPWGESPAELKRIVKVMKKSTAHVVIVFAHQIHMIQLIEEVVRQNVTGLQWIASEAWTTAIVLQTPRLMPYLGGTLGIAIRRGEIPGLRDFLLRIRPDIQHNNYRHSMVTQFWEYTFRCKFAAPPADLVEAGTALCTGDENLESVETDFLDVSNLRPEYNIYKAVYALAYALDDMLHCVPGRGPFSGHSCATLQNLEPWQLMYYLEKVTFTTSFGDQVSFDENGDVLPIYDVMNWLWLPDGQIKVQNVGEVKRSASKGEELTLDEDKIFWNFESNQSPQSVCSESCPPGTRMARKKEEPECCFDCVSCSEGKFSNETDSMECTSCPEDFWSSPQHDHCVPKKTEFLSYHEPLGICLTTASLFGTFVCSVVLVIFTYHRSTPMVRANNSELSFLLLLSLKLCFLCSLLFIGRPRLWTCQLRHAAFGISFVLSVSCILVKTMVVLAVFKASKPGGGASLKWFGAVQQRGTVLVLTSIQAAICTAWLVSASPAPHKNTQYHNDKIVYECVVGSTVGFAVLLGYIGLLATISFLLAFLARNLPDSFNEAKLITFSMLIFCAVWVAFVPAYVNSPGKYADAVEVFAILASSFGLLVALFGPKCYIILLKPERNTKKAIMGRGTTTS
>LOCXPOlfC9.223.HIT1.OlfC.2R.878.ANF_receptor.exons9.UXGA01000001.1.Hypoplectrus_puella
MGTFYCTCFVFFLFLLLFLSSFFFSMSSSLSLSCKLRRQFHLNGLHKAGDVVLGGVFKIHYNPVFPEWEFNSKPQDPTCKGFDTQGFRQAMTMVFAVEEINRNSNLLPYVTLGYSIYDNCGALVTGFRAALSLASGQEEQFLLRENCSGTPSVAGIVGDTYSSFSIASSNVLGLFRLPMVSYYATCSCLSDRQRFPSFFRTIPSDAFQVRAMIQILKHFGWTWVGLLVSDDDYGLNVARSFQSDLAQSGGGCLAYSEVLPWDNDQVQFRRTVDVMKKSTARVVIVFAMEIQIFHLMEEVVRQNVTGLQWLASEAWTSVKVLHIPDFMPYLSGTLGIAIRRGEIAGFKDFLFQIRPNQHHSNYRRSIVNQFWEDTFQCKFPPPPEGWMEAGGALCTGQEDLHNVESDLMDVSELRPEYNVYKAVYALAYALDDMLHCVPGRGPFSGHSCATLQNLEPWQLMYYLDKVNFSTPFGDQVSFDENGDALPIYDILNWLWLPDGQITVQNVGEVKESPNGEELKLDEVKILWNSQSKQPPQSVCSESCPPGTRMARKKGQPECCFDCIPCSEGKISNNTDSMECTSCPEDFWSSPQHDHCVPKKTEFLSYHEPLGICLTTASLFGTFICVVILGIFTHHRSTPMVRANNSELSFLLLLSLKLCFLCSLLFIGRPRIWTCQLRHAAFGISFVLSVSCILVKTMVVLAVFKASKPGGGASLKWFGAVQQRGTVLVLTSIQAAICTVWLVSASPAPHKNTQYHNDKIVYECAVGSTIGFAVLLGYIGLLATTSFLLAYLARNLPDNFNEAKLITFSMLIFCAVWVAFVPAYVNSPGKYADAVEVFAILASSFGLLVALFGPKCYIILLRPERNTKKAIMGRGTLKS
>LOCXPOlfC10.227.HIT1.OlfC.2R.863.ANF_receptor.exons9.UXGA01000001.1.Hypoplectrus_puella
FYLFLLLFFSSVLFSMSSSLSLSCELQRRFHLNGLHKGGNVVLGGLFKIHNNPDYPEWGFTSEPQDPLCEGFDAEGFRLAMMMVFAVEEINRNSNLLPNVTLGYSIYDNCGALVTGFRAALSLISGQEEQFLLRENCSGTPSVVGIVGDSYSSFSIASSNVLGLFRLPMVSYYATCSCLSDRQRFPSFFRTIPSDAFQVRAMIQILKHFGWTWVGLLVSDDEYGLNVARSFQSDLAQSGGGCLAYSEVLPLDNDPVKFQRTVDVMKKSTARVIMAFAMNMQMYQLLEEVVRQNVTGLQWLASEAWTSVEVLHTPDFMPYLSGTLGIAIRRGEIAGFKDFLFQIRPNEHQSNSRDSIVNQFWEEIFQCRFAPPPESWVEVGGALCTGQEDLHNVESDLLDVSELRPEYNVYKAVYALAYALDDMLHCVPGRGPFNGHSCATLQNLEPWQLVHYLDKVNFITPFGDQVSFDKNGDALPIYDVMNWLWLPDGRTKVQNVGEVKELAKGEELKLDEEKIFWNSKSKQPPRSVCSESCPPGTRMARKKGQPECCFDCIPCSEGKISNNTDSQECISCPEDFWSSPQRDHCVPKKTEFLSYHEPLGICLTTASLLGTFICVVILGIFIHHRSTPIVRANNSELSFQLLLSLKLCFLCSLLFIGYPRLWTCQLRHAAFGISFVLCVSCILVKTMVVLAVFKASKPGGGASLKWFGAVQQRGTVLVLTSIQAAICTAWLVSASPAPHKNTQYHNDKIVYECAVGSTIGFAVLLGYIGLLATISFLLAYLARNLPDNFNEAKLITFSMLIFCAVWVAFVPAYVNSPGKYADAVEVFAILASSFGLLMALFGPKCYIILLRPERNTKKAIMGR
>LOCXPOlfC11.234.HIT1.OlfC.2R.872.ANF_receptor.exons9.UXGA01000001.1.Hypoplectrus_puella
MGAFYEIYRVFCVCLFLFLFFSSFFFSVCSIISSSCRLQRRFHLNGLHKAGDVVLGGLFEIHYIPVFPEWEFNSKPQDPTCKGFHTQGFRLAMMMVFAVEEINRNSNLLPNVTLGYSIYDNCGALVTGFSAALVLASGQEEQFLLKENCSGTPSVVGIVGDTYSSFSIASSNVLGLFSLPMVSYYATCSCLSDRRRFPSFFRTIPSDAFQVRAMIQILKHFGWTWVGLLVSDDEYGLNVARSFQSDLAQSGGGCLAYSEVLPLDNDSAHLRRIVDVIKTSTARVVMVFAVEIQIHHLMEEVVKQKVTGLQWIASEAWTSGEILHIPNFMPYLNGTLGIAIQRGDIEGFRDFLFKIRPNQHHSNYGKSIVNQFWEDTFQCQFAPPPAGRALCTGQEDLHTVENDLFDVSELRPEYNVYKAVYALAYALDDMLHCVPGRGPFSGHSCATLQNLELWQMVYYLDKVNFITAFGDQVSFDENGDALPIYDVMNWLWLPDGRTKVQNVGEVKESANGGELKLDEDKISWNPESKQPPQSVCSESCPPGTRMARKKGQPECCFDCIPCSEGKISNNTDSMECFSCPEDFWSSPQRDHCVPKKTEFLSYHEPLGICLTTASLLGTFICVVVLGIFIYHRSTPIVRANNSELTFQLLLSLKLCFLCSLLFIGRPRLWTCQLRHAAFGISFVLSVSCILVKTMVVLAVFKASKPGGGASLKWFGAVQQRGTVLVLTSIQAAICTAWLVSASPAPHKNTQYHNDKIVYECSVGSTVGFAVLLGYIGLLATISFLLAYLARNLPDNFNEAKLITFSMLIFCAVWVAFVPAYLNSPGKYADAVEVFAILASSFGLLVALFGPKCYIILLRPEMNTKKAIMGRRT
>LOCXPOlfC12.248.HIT1.OlfC.2R.840.ANF_receptor.exons8.UXGA01000001.1.Hypoplectrus_puella
AGAGVSSEASSEKCQLKGTTRQPAFSMDGDYLIGGVFAIHHYMQVVENNYAAMPEPLRCTGSVVSRELRFSRAMMFAIEEINNSSELLPGITLGYQIYDSCASMPVAVHVAFQLSSGLDPVFYTGDNCSQSGMVMAVVGESGSTPSISMSRILGPFNIPQVSHFATCACLSDKQQYPNFFRTIPSDQFQADALAKLVKHFGWTWIGAVRSDSDYGNNGMASFLAAARREGICVEYSEAFYRTNPRSRIQRVADVIRRSAAMVIVAFTSPGEMRILLEELSSKPSPPRQWIGSEAWVTDPDMLRFSFCTGAIGFGIERSVIPGLRDFLLDLSPSKVAASPLLTEFWEDSFNCRLRTSAAKDKSVCDGTEDIETLQTPYTDTSQLRITNMVYKAVYAIAHAIHNAMCWKRKSSTYCDKFTTMEFEKVLMLLKKVHFSQNGYDVSFDANGDPVATYELVNWQKTENGNIELVTVGRYDASLPEGREFNINRNLTWVEGSTQVPVSVCSASCPPGTRKVLQKGKPICCYDCLQCPEGEISNATDSPDCFPCPKESWSNAERDTCLPKPVEFLSFSEVLGIILAAFSVGGACLAIITAAVFYRHRTSPIVRANNSELSFLLLFSLTLCFLCSLTFIGAPSEWSCMLRHTAFGITFVLCMSCVLGKTIVVLMAFRATLPGSNVMKWFGPPQQRMTVVCFTFIQVIICIIWLVVSPPFPMKNLTTYKERIILECALGSAVGFWAVLGYIGLLAVFCFVLAVLARKLPDNFNEAKLITFSMLIFCAVWITFIPAYVSSPGKFTVAVEIFAILASSFGLILCIFAPKCFIILFKPEKNTKKHVMNKTQS
>LOCXPOlfC13.272.HIT1.OlfC.2R.834.ANF_receptor.exons8.UXGA01000001.1.Hypoplectrus_puella
SEASSVKCRLQGTTRLPAFSEDGDYVVAGVFAPHINMHTVKHNYTYLPEPLRCKGRIKPRELRFSRAMIFTIKEINNSSELLPGITLGYQIYDSCGSVPVAMHATFQLSSGLDPVFYTGDNCSQSGMVMAVVGGPGSAHSISMSRILGPFNIPQVSHLASCACLSDKQQYPNFFRTIPSDQFQADALAKLVKHFGWTWIGAVRSDTDYGNNGMASFLAAARREGICVEYSEAFYRTNPRSRIQRVADVIRRSTAMVIVAFTANGDMRILLEELSLEPFQPRQWIGSEAWVTDPDMLRFSFCAGAIGFGIERSVIPGLRDFLLDLSPSKVAASPLLTEFWEDSFNCRLRTSASTNERVCDGTEDIETLQTPYTDTSQLRITNMVYKAVYAIAHAIHNAVCQQGKSTTQCDKFARIEPKEVLMQIKKVHFSQNGYDVSFDANGDPVATYELVNWQKTDSDNIKMVTVGRYDASLPEGREFLIYRNLTWVEGSTQVPVSVCSASCPPGTRKVLQKGKPICCYDCLPCPEGEISNATDSPDCFPCPKEFWPNAERDTCLPKPVEFLSFSEVLGIILAAFSVGGACLAIITAAVFYRHRTSPIVRANNSELSFLLLFSLTLCFLCSLTFIGAPSEWSCMLRHTAFGITFVLCMSCVLGKTIVVLMAFRATLPGSNVMKWFGPPQQRMTVVCFTFIQVIICTIWLVVNPPFPVKNLTTYKERIILECALGSAVGFWAVLGYIGLLAVFCFVLAVLARKLPDNFNEAKLITFSMLIFCAVWITFIPAYVSSPGKFTVAVEIFAILASSFGLIFCIFAPKCFIILFKPEKNTKKHLMNKHQS
>LOCXPOlfC14.315.HIT1.OlfC.2R.841.ANF_receptor.exons8.UXGA01000001.1.Hypoplectrus_puella
VSGAGVSSEASSVKCRLQGTTRLPAFSEDGDYVIAGVMSIHHYVHTVKNNYTIMPDPLRCKGSIDPRELRFSRAMIFAIEEINNSSELLPGITLGYQIYDSCASVPVAVHVAFQLSSGLDPVFYTGDNCSQSGMVMAVVGESGSTHSISMSRILGPFNIPQVSHFATCACLSDKQQYPSFFRTIPSDQFQADALAKLVKHFGWTWIGAVRSDSDYGNNGMASFLAAARREGICVEYSEAFYRTNPRSRIQRVADVIRRSTAMVVVAFTSSGDLRILLEELSHKPSPPRQWIGSESWVTDPDMLRFSFCAGAIGFGIQKSVIPGLRDFLLDLSPSKVAASPLLTEFWEGAFNCRLRKSAATDVSVCDGSEDIETLQTPYTDTSQLRITNMVYKAVYAIAHAIHNTVCWKRNSVTQCDKFTRIESEEVLIQISKVNFSQNGYDVSFDANGDPVATYELVNWQKTENGNIELVTVGRYDASLPVGREFNINRNLTWVEGSTQVPVSVCSASCPPGTRKVLQKGKPICCYDCLPCPEGEISNATDSPDCFLCLNDFWPNAERDTCLPKPVEFLSFSEVLGIILAAFSVGGACLAIITAAVFYRHRTSPIVRANNSELSFLLLFSLTLCFLCSLTFIGAPSEWSCMLRHTAFGITFVLCMSCVLGKTIVVLMAFRATLPGSNVMKWFGPPQQRMTVVSFTFIQVIICIIWLVVSPPFPMKNLTTYKERIILECALGSAVGFWAVLGYIGLLAVFCFVLAVLARKLPDNFNEAKLITFSMLIFCAVWITFIPAYVSSPGKFTVAVEIFAILASSFGLIFCIFAPKCFIILFKPEKNTKKHVMSKNQS
>LOCXPOlfC15.332.HIT1.OlfC.2R.839.ANF_receptor.exons8.UXGA01000001.1.Hypoplectrus_puella
VSGAGVSSEASSVKCRLQGTTRPPAFSEDGDYVIGGIFSIHFNMHKVKHDYTYMPEPPRCTGSIKPRELRFSRAMMFAIEEINNSSELLPGITLGYQIYDSCASVPMAVHVAFQLSSGLDPVFYTGDNCSQSGMVMAVVGESGSTPSISMSRILGPFNIPQVSHFATCACLSDKQQYPTFFRTVPSDQFQADALAKLVKHFGWTWIGAVRSDTDYGNNGMASFLTAARREGICVEYSEAFFRNNPQSRIQRVADVIRSSTARVIVAFGTSGDLSILMEELSRKPSPPRQWIGSEAWVTDPDMLRFSFCAGAIGFGIERSVIPGLRDFLLDLSPSKVAASPLLTEFWEDSFNCRLRKSATTNENICDGTEDIQTLQTPYTDTSKFRITNMVYKAVYAIAHAIHNAMCQQGKSTTHCDKFTRIGPEEVLIQLKKVNFSQNGYDVSFDANGDPVATYELVNWQKTENGKIELVAVGRYDASLPEGREFLIHRNLTWVDGSDQVPVSVCSASCPPGTRKVLQKGKPICCYDCLQCPEGEISNATDSPDCFPCLYEFWPNAVRDTCLPKPVEFLSFSEVLGIILAAFSVGGACLAIITAAVFYRHRTSPIVRANNSELSFLLLFSLTLCFLCSLTFIGAPSEWSCMLRHTAFGITFVLCMSCVLGKTIVVLMAFRATLPGSNVMKWFGPPQQRMTVVSFTFIQVIICIIWLVVSPPFPMKNLTTYKERIILECALGSAVGFWAVLGYIGLLAVFCFVLAVLARKLPDNFNEAKLITFSMLIFCAVWITFIPAYVSSPGKFTVAVEIFAILASSFGLIFCIFAPKCFIILIKPEKNTKKHVMNKN
>LOCXPOlfC16.351.HIT1.OlfC.2R.869.ANF_receptor.exons8.UXGA01000001.1.Hypoplectrus_puella
MTLLVLFPLLYSLCLLIITYNPIYSFTSPHPSAAKMCTLQNHFQPGFVAKGDYVIGGIFPLHYNQEMPDLNCTCRPPPVKCNGFDPRAFRWVQTMRLAVEEINHSSELLPNSTLGYKIFDSCAYPLTGQRAALAVLNGLSEDDSPMCSGASPLLAVIGESGSAQSIVVSRILQPFRIPMISYFSSCACFTDRRKYPTFFRVIPNDDYQVKAIAQLLVRFNWTWVGLVRGDHEYGRFAVQGLLRELQGTKVCVAYREMIPLLYNRKRALEIMQVMRSSSAKVVVVFSAEGEMTPFLRDYMEQNITGIQWVASEAWVTASVFTGSEYYPYLGGTIGFGIRKGHISRLSDYLQTVNPQMYPNNILVKELWEALYGCSPSVSPGSSLPQCSGQESLLEQHSAYMNTSSPRVAYNVYKAVYAIAHSLHNLLLCKPGSGPFQNNSCAQSNNIHPWQLQYYLQEVTFKIAGEEVNFDLKGDSIPYYDVLNWQRGTGGNIEFVNVGLFDGTKPAGEELVIQEDRIMWAGHQSEASCSHCSVCSTSCFPGSRKAVRRGEPVCCFDCVPCDSGKISNQTNSIECTFCPEDFWSNEDRTSCIPKKVEFLAYDSVGIALTVISVVGACLSIVVSSVFIYHRNTAIVRVNNSELSFFILFALTLCFLCSLVFIGEPTAWSCMLRHTAFSITFSLCISCILGKTLVVLAAFTATRPGDNIMKWLGPKQQRAIIFSCTLTQVVICAAWLIDAPPFPSRNTQYERSKIILECSVGSSLAFWCVLGYIGLQACSCFVLAFLARKLPGNFNEAKFITFSMLIFCAVWIAFIPAYISSPGNYADAVESFAILASSFGLLFCLFAPKCYIILLKPEKNTKQHLMGKEKK
>LOCXPOlfC18.364.HIT1.OlfC.2R.788.ANF_receptor.exons8.UXGA01000001.1.Hypoplectrus_puella
MAISAANLILFLSLFWAKPDSSAAAIDNCVFLGEEEKNSLYEDGDVVIGGLFPLHYSPVSSLPTFKTKPMAYMYKYFNSRALRWMQTMTFAVKEINQRSDLLPHLKLGFHIRDSCDDIPVSLRAALLLVNGQPDAGTTAENSWEGNNSNNLGCAAVQSTVSPVIIGAAASGVSMALLRSLNSFHIPLVSYFASCSCLSNQKEFPTFMRSMPSDAFQIRALAQLVSYFGWTWVGVIGLESDYARFAIQLFLEESVQYGVCAAYTHLYPVVLSQQALDELIDVIQMSSSKVIINFCSESEMKSILKEVRRRNITGLHWIASEAWASAISLWEEFGDLLAGTLGFAIQRADVIPGLKEHLGSLRPHNIQKSAFLAEFWEELFNCRLNGSVNSHSHSGDNYWDRLPCKGTEDLNDVYSSYFDVTQLRVSYNVYKAVYVVAHALQDMSNCVVGQGPFLNGSCADPKNFKPWQLVHYMKAANFSALGERVSFDQNGDPIAYYDLMNWQRMPDGSLHLVKVGFYDASSPSGRSLVINDSVIQWPVGKQASRSVCSDNCPPGSRMTRRKGEPICCFDCVPCAEGEVSNETNSLECSRCSEDTWPNKARDLCIPKTIEFLSYHELMGIVLCVTSVLGACISLSILAIFFTHKDTPLVRANNMELSFLLLVFLAVCFLVGLLFIGEPSDWLCRIRYPAFGISFALCISCLLAKTAVVLMAFRSTLPGSRVMKWFGPNQQRASVLFGTAIQVIICVVWLLTTPPHANNNTDYSSTIIIECVTGSEVGFWCVLGYIGILA
>LOCXPOlfC18.371.HIT1.OlfC.2R.876.ANF_receptor.exons8.UXGA01000001.1.Hypoplectrus_puella
MAMSAAKLILFLSLFGANPGSSAAIDNCVFLGEEEKNSLYEDGDVVIGGLFPLHYSPVSSLPTHKTTPTAYMYKYSRALRWMQTMTFAVKEINQRSDLLPHLKLGFHIRDSCDDIPVSLRAALLLVNGQPETGTTAENSQEENNSNNLGCAAVQTNVSPVIIGDAASGVSMALLRSLGSFHIPLVSYFASCSCLSNQKEFPTFMRTMPSDAFQIRALAQLVSYFGWTWVGVIGVESDYARFAIQLFLQESVQYGVCAAYTHFYPVVLSQQALNELLDVIQISSTMVIINFSGESEMKGILTEVRRRNITGLQWIASEAWATAISLWEEFGDLLAGTLGFAIQRADVIPGLKEHLASLRPHNIQKSAFLAEFWEELFNCQLNGSVNSHSHSGDNYWDRLPCKGTEDLNDVYSPYFDVSQLRVSYNVYKAVYVVAHALQDMSNCVVGQGPFLNGSCADPKNFKPWQLVHYMKAANFSTLGERVSFDQNGDPIAYYDLMNWQRMPDGSLHLVKVGFYDASSPSGRSLVITDSVIQWPVGKQASRSVCSASCPPGSRVTRRKGEPICCFDCVPCAEGEVSNETDSLECSRCSEDTWPNKARDLCIPKTIEFLSYHELMGIVLCVISVLGACISLSILAIFFTHKDTPLVRANNMELSFLLLVFLAVCFLVGLLFIGEPSDWLCRIRYPAFGISFALCISCLLAKTAVVLMAFRSTLPGSRVMKWFGPNQQRASVLFGTAIQVIICVVWLLTTPPHANNNTDYSSTIIIECVTGSEVGFWCVLGYIGILACMCFLMAFLARKLPDNFNEAKFITFSMLIFFAVWITFIPVYVSTAGKYTVAVHIFAILASAFGLLFCIFVPKCYIIILKPEKNSKKHMMQK
>LOCXPOlfC19.378.HIT1.OlfC.2R.853.ANF_receptor.exons6.UXGA01000001.1.Hypoplectrus_puella
LQRAMFFFLCVLCLNRVSGCERFSRFDMPSLFKRGDIMIGGIFPVFNKEISSTSTFESEPSGAKCAGFDLRAFRWTQVMIFAIEEINKDPALLPNISIGYRILNSCASPTNTLRAALTLASGQEGVELTSPCPPAISALIAESGSSQSLAVAGTLGPFQVPIVSYFSTCACLSDRTKYPTFFRTIPSDFFQAKALAALVKRFGWQWIGALQSDNDYGRNGILAFTEEVKKLGVCIAFVGKILRTYTMDKILDVVEMIKQSTVKVILAFVPEGDFYPLMKEVVKQNITGIQWIASEAWITASRPSTPEIYQAFGGALGFVVQKMAIPDLKPFLTGINPHTDPSAAFVSDFWEIMVGCRPVITGEPTKSTNKICKGDETLMNLQNVFFNVTQLRVSYNVYKAVYAIAHALHQLIFCQPVGQKNVRTCLNISEIQPKEVTYHLQRVNFSNQFGDNVFFDVNGDPPASYDIINWQLIDGRVQHVSLGHFSSAANGDYELSIQEEEIVWRTGKTVPTALCSYVCPVGTRKAQIKGKPTCCFDCIPCADGTIANSTGAADCTPCSQEYWSNKKKDECIPKTIEFLTYHEPMGIAITVVSLLGASLSLATLTVFIHYNETPVIKASNCELSCFLLFSLFLCFLCPLTFMGRPTIWTCMLRHTAFGVTFAFCISCVLGKTIVVVTAFKATVPGNNFAGKFGPVQQRIIVCSCTLIQIVICVLWLKLSPPFPDMVFRYSNKKIVLECNTGSEAAFYAVLGYIGILAITCLVLAFLARKLPDNFNEAKFITFSMLIFCAVWITFIPAYVSSPGKFTVAVEIFAILSSAFGLFISIFAPKCYIILIKPEKNTKHHVMPKTLNLN
>LOCXPOlfC20.387.HIT1.OlfC.2R.809.ANF_receptor.exons6.UXGA01000001.1.Hypoplectrus_puella
MLLLKLVHLVLLIQRGMPVCHLQGRAQPPELMKAGDFVLGGIFTFRTGYRGSVSSFQTLPSPPTCLNTNIREFKFAQTMIFAIKEINQNPAILPNHTLGFKIFNSCGISNIIKSALDLASGQRELIDERNCTKADTAQAVLGHSGSAPTVGFARILGRFQIPVLSHFATCACLSDREEFPSFFRTIPSDFHQSRALAKLVKHFGWTWVGTLSNKNDYGINGITTFIQAAQEEGVCIEYYQAFEQTSPLHDLRKVAETVKYSTSKVIVAFMSHREIKLLATELYKQNVTGLQWVGSDAWITDHSLTDSEGHSILVGSLGFTVSKAQIPGLEEHLRQLHPSQFPDSQFVRDFWEDLFDCALNDSANTQRKPCSGSESLQDVESYFTDVSELRFTNNVYKSVYAVAHALHSLATCEEGRGPFYNGSCADTYHIQPWQVLHYLQNINFTTSQGERVTFDQNGDPPARYELINLQHVTSGTMHVSTVGLFDASLPSDLQFIMNGLTIEWGGGSHTVPASVCSESCPPGTRKVLQKGKPVCCYDCIPCPEGEISNITALVFYLFCETPIVRANNSELSFLLLFSLTLCFLCSLTFIGRPSEWSCMLRHTAFGITFVLCISCVLGKTIVVLMAFKATLPGSNVMKWFGPTQQRLSVVCFTLIQVIICILWLTINPPFPFKNTNHYKEKIIFECALGSPVGFWAVLGYIGVLAVLSFLLAFLARKLPDNFNEAKXXXXXXXXXDHLQHADILCSLDHLYSCICQLSWEVHCGCGDICYPGLKLWTSFLHFYPKMLYYFTEARTEYQKAYKGQNKGYP
>LOCXPOlfC20.389.HIT1.OlfC.2R.793.ANF_receptor.exons6.UXGA01000001.1.Hypoplectrus_puella
MPLFRLLLLVLLTGKADSMCRLQGSAQPPELAQDGDLVIGGIFSFRTGQDYVVDTFQTIPEVRKCKNFNFREFKFAQAVIFAVNEINKSPDLLPNIKLGYKIYDNCGTMDILRAALALVSGLREEVRDDNCTKTDTVQAILGHSGSRPTIAFAQVVGRFQIPVISHFATCACLSNRKKYPTFFRTIPSDYYQSRALAKLVKHFGWTWIGALAVNNQYGFNGIAAFIQAAQEYGVCIEYSEAFSSSDPPESLQRIVEIIKHATSKVVIAFMSHREIKLLATELHKQNVTGLQWVGSDAWITDHSLTDSEGHSILVGSLGFTVSKAQIPGLEEHLRQLHPSQFPDSQFVRDFWEDFFDCALNDSANTQRKPCSGSESLQDVESMFTDVSELRFTNNVYKSVYAVANALDNLMKCEEGQGPFSNGSCADTKHIQPWQVLQYLDTVNFTTAEGERVYFDSNGDSPARYELVNLQMANNGAMKGVTIGIYDASLLERNQFIMNDIPVVWGNRLNKVPVSVCSESCPPGTRKVLQKGKPVCCYNCILCPAGEISNLTVFYCHKETPLVRANNSELSFLLLFSLTLCFLCSLTFIGRPSEWSCMLRHTAFGITFVLCISCVLGKTIVVLMAFRATLPGSNVMKWFGPTQQRLSVLGFTLIQVLICILWLTISPPFPFKNLLLYKDRIILECHLGSAVGFWAVLGYIGLLALLCFVLAFLARKLPDNFNEAKFITFSMLIFCAVWITFIPAYVSSPGKFTVAVEIFAILASSYGLLFCIFIPKCFIILFRPEQNTKKHIMG
>LOCXPOlfC21.391.HIT1.OlfC.2R.858.ANF_receptor.exons6.UXGA01000001.1.Hypoplectrus_puella
MTFTQRWPENGWALLQLLLVASFSQAEGLVCRRRGDPESPQLSKDGDIMLGGIFSLHSSWKDRQDTYMHKPLPLQCTSLNFRGFQYAQAMLFAIEEINNSTDLLPGISLGYKIYDVCGSIARGVRVTLALANGNEEASALAGACTRPAQVQAIMGETSSSPSMAIATVIGPFHIPLISHFATCACLSDKTKYPSFLRTIPSDYYQSRALAQLVKHFGWTWVGAIRTNDDYGNNGMATFTEIAQQLGICLEYSVPFFRTDPPEKIQKIIDIIKTSTSKVIVAFLSHMDMDVLIHELSLHNLTGFQWVGSESWISDSQIAAMDKHHILDGAIGLAIPKAHVSGLREFMLDVKPLNSSSNEMFTEFWETLFSCQFKQSKSSAGNQRECTGHEDVTGVQNSFTDMSLMPIFYNVYKGVYAVAHALHRLLNCNKTCNNQMQLDPLMILQSTKKTHFKTKEGDEVYFNENGDPAAKYEIINWQPTENDNVDFVSVGFHDASLPADRQLILQNKSLMWAQNSQQVPVSVCSEECPPGTRKVLQKGKPVCCYDCLRCAEGEISNITDSITCVRCHPEFWSNEKRDACVKKEAEFLSYEEIMGALLTAASLCGTCITAAVTFIFFRFRKTPIVRANNSELSFLLLFSLTLCFLCSLTFIGRPSEWSCMLRHTAFGITFVLCISCVLGKTIVVLMAFRATLPGSNVMKWFGPTQQKFSVVGFTLIQVIICILWLSISPPFPFKNFKDFKDKIILECALGSAVGFWAVLGYIGLLAMLCFILAFLARKLPDNFNEAKFITFSMLIFCAVWLTFIPAYVSSPGKFSVAVEIFAILASSFGLLFCIFIPKCYIILLKPEKNTKKNMMGKGA
>LOCXPOlfC22.397.HIT1.OlfC.2R.857.ANF_receptor.exons6.UXGA01000001.1.Hypoplectrus_puella
MTFTQRWPENGWALLQLLLVASFSQAEGLVCRRRGDHESPQLSKDGDIMLGGIFSFHSSWKDRQNTYKDKPLPLQCTSLNFRDFQFAQTMLFAIEEINNSTDLLPGMSLGYKIYNACRFIARGVKVALALANGNEMLSAPSDAPCTRPAQVQAIMGETSSSPCMAIATVIGPFHIPMISHFATCACLSDKTKYPSFLRTIPSDYYQSRALAQLVKLFGWTWVGAIRTNDDYGNNGMATFTEAAQQLGICLEYSVSLFRTDPPEKIQKIIDIIKASSAKVIIAFLLHKDMDVLIHELSHHNLTGFQWVGSESWISDFQIAAMDKHHILDGAIGLAIPKAHVSGLREFILDVKPLNTSSNELFTEFWETLFSCQFKQSKSSAGSQRECTGHEDVTGVQNSFTDMSLMPIFYNVYKGVYAVAHALHRLLNCNKTCDNQVQLDPFTILQHIKQIRFQTKEGDEVYFNENGDPAAKYEIINWQPSENGIVDFVTVGFHDASLPADRQLILQNKSLIWAQKSQQVPVSVCSEECPPGTRKVLQKGKPVCCYDCLRCAEGEISNITDSITCMRCPPEFWSNERRDICVKKEVEFLSFAEIMGALLTAASLCGTCITAAVAFIFFRFRKTPIVRANNSELSFLLLFSLTLCFLCSLTFIGRPSEWSCMLRHTAFGITFVLCISCVLGKTIVVLMAFRATLPGSNVMKWFGPTQQKFSVVGFTLIQVIICIIWLSISPPFPYQNFKDFKDKIILECALGSAVGFWAVLGYIGLLAMLCFILAFLARKLPDNFNEAKFITFSMLIFCAVWLTFIPAYVSSPGKFSVAVEIFAILASSFGLLICIFFPKCYIILLTPEKNTKKNMMGK
>LOCXPOlfC23.415.HIT1.OlfC.2R.860.ANF_receptor.exons6.UXGA01000001.1.Hypoplectrus_puella
MTSTQRWPEQGLALLQLLLVASFSQVEESVCRQRGDLESPQLSKNGDIMLGGIFSFHSSWKNRRKTYMQKPLPLQCTSLNLRDFQFAQAMLFAIEEINNSTDLLPGMSLGHKMYDACGSIARSVKVALALANGNEVVSAPSDAPCTRPAQVQAIMGDTSSSPCMAIATVIGPFHIPMISHFATCACLSDKTKYPSFLRTIPSDYYQSRALAQLVKHFGWTWVGAIRTNDDYGNNGMATFTEIAQQLGICLEYSVPFFRTDPPDKIQKIIEIIKVSSAKVIIAFLSHMDMDVLIHELSLHNLTGFQWVGSEGWISDSQIAAMDKHHILDGAIGLAIPKAHVSGLREFILDVKPLNTSSNEMFIEFWETLFSCQFKQSESSAGSQRECTGHEDVTGLQNSFTDMSLMPIFYNVYKGVYAVAHALHRLLNCNKTCDNQVQLDPFTILQHIKQTRFQTKEGDEVYFNENGDPAAKYEIINWQPKNNGIVDFVSVGFHDASLPADRQLILTNKSLIWAQNSQKVPVSVCSEECPPGTRKVLQKGKPVCCYDCLRCAEGEISNITDSITCVRCHPEFWSNEKRDACIQKEAEFLSYEEIMGALLTAASLCGTCITAAVAFIFFRFRKTPIVRANNSELSFLLLFSLTLCFLCSLTFIGRPSEWSCMLRHTAFGITFVLCISCVLGKTIVVLMAFRATLPGSNVMKWFGPTQQKFSVVGFTLIQVIICILWLSISPPFPYQNFKDFKDKIILECALGSAVGFWAVLGYIGLLAMLCFILAFLARKLPDNFNEAKFITFSMLIFCAVWLTFIPAYVSSPGKFSVAVEIFAILASSFGLLFCIFIPKCYIILLKPEKNTKKNMMGKGGP
>LOCXPOlfC24.420.HIT1.OlfC.2R.858.ANF_receptor.exons6.UXGA01000001.1.Hypoplectrus_puella
MTSTQRWPEQGLALLQLLLVASFSQVEESVCRQRGDLESPQLSKNGDFVLGGIFSFHSSWKNRQETFMQKPLPLQCTSLNLGDFQFAQAMLFAIEEINNSTDLLPGISLGYKIYDACGSIARSVKVALALANGNEVASAPSDAPCTRPAQVQAIMGETSSSPCMAIATVIGPFHIPLISHFATCACLSDKTKYPSFLRTIPSDYYQSRALAQLVKHFGWTWVGAIRTNDDYGNNGMAIFTETAQQLGICLEYSVSLFRTDPPEKIQKIIGIIKASSAKIIIAFISHMDLDLLVHEMSLHNLTGFQWVGSEGWISDSQIAAMDKHHILDGAIGLAIPKAHVSGLREFILDVKPLNTSSNEMFTEFWETLFSCTLKQSKSSAGNQKECTGHEDVTGVQNSFTDMSLMPIFYNVYKGVYAVAHALHRLLNCEKTCNNQVQLDPLMILQRIQQIRFQTKEGDEVYFNENGDPAAKYEIINWQPTENGIVDFVTVGLYDASLPADRQLILQNKSLIWTQNSQSVPVSVCSEECPPGTRKVLQKGKPVCCYDCLRCAEGEISNITDSITCVRCHPEFWSNEKRDACIQKEAEFLSYEEIMGALLTAASLCGTCITAAVAFIFFRFRKTPIVRANNSELSFLLLFSLTLCFLCSLTFIGRPSEWSCMLRHTAFGITFVLCISCVLGKTIVVLMAFRATLPGSNVMKWFGPTQQKFSVVGFTLIQVIICILWLSISPPFPYQNFKDFKDKIILECALGSAVGFWAVLGYIGLLAMLCFILAFLARKLPDNFNEAKFITFSMLIFCAVWLTFIPAYVSSPGKFSVAVEIFAILASSFGLLICIFIPKCYIILLKPEKNTKRNMMGKG
>LOCXPOlfC25.422.HIT1.OlfC.2R.839.ANF_receptor.exons6.UXGA01000001.1.Hypoplectrus_puella
MSKVMKGLVFAWLLLSFGAAEEDSPSCQILGSPEFPLLSMKGDVTIGGAFSIHSKITQPSFSSTEKPKRLTCSSVNLREFRFAQTMIFAIKEINKSEFLLPNVSIGYRIYDNCGSTLSSMRAVMALMNGDERAMGKNCSGQSAVHAIIGESESSSTIVLSRTTGPFNIPVISHSATCECLSDRKEYPSFFRTIASDLYQSRALAQLVKHFGWTWVGAVNSDSDYGNNGMAIFLAAAQEEGVCVEYTEKFHRTEPEKLMKVVEVIQQSTARVIVGFLAHVEMNNLLEQLSLHNITGLQFIGVEAWITADSLVTPTSFSVLGGSLGFAVQKANISGMEDFLINDFWETELKCNNVNMDTCKENQDLIELKDYYDDVAELRYSSNIYKAIYAVAHSLHNILKCSNSQGCDKTVNITPWQVVESLKWVNFTIKNGDRVWFDSSGAAVARYEVVNWQRGSEGSVHFKPVGFYDASLPPGQRFILKTEAIMWPGGKKEANITLPVSVCSESCEPGTYKVLQKGKPVCCYDCLPCAEGEISNSTDSNDCKKCPEEYWSNQHRNACILKNVEFLYFTEDMGIILIFFTLFGVLLTTIVATLFLINKDSPLVKANNSELSFLLLFSLTLCFLCSLTFIGRPSEWSCMLRHTAFGITFVLCISCVLGKTIVVLMAFRATLPGSNVMKWFGPAQQRLSVVGFTAIQVLICILWLTISPPFPFKNLLLYKDRIILECHLGSAVGFWAVLGYIGLLALLCFVLAFLARKLPDNFNEAKFITFSMLIFCAVWITFIPAYVSSPGKFTVAVEIFAILASSYGLLLCIFAPKCFIIVLKPELNTKKHLMGKIGPK
>LOCXPOlfC26.423.HIT1.OlfC.2R.854.ANF_receptor.exons6.UXGA01000001.1.Hypoplectrus_puella
MCDIFYVMLLFVLFLGAFGAEEDAPLCEMLGNPAFPLLSEEGDISIGGAFSIHNQISTPQLSFTDAPGPLKCSRINLREFRFAQTMIFAIKEINNSSSLLPNISIGYKIFDSCGSTLPSTRAVMGLMNGQERTVGKTCSSQSSVHAIIGASESSSTIVMLQISGIFQIPVISHFATCACLSNMKEYPSFFRTIPSDYYQSRALAKLVKNFGWTWVGAVRSDNDYGNNGMATFITTASQEGVCIEYSEAISRTDPSEQVARVVKVIQSGSARVLVAFLAQGEMNILLEEALKQNLTGLQWVGSESWITAGHLATKRYSGILTGSLGFTIRKTKISGLHEFLLQVNPNQDPRNNLLREFWEATFGCSFQSSRHGQTQCSGSESLQDMDNPFTDVSELRISNNVYKAVYAVAHAMHSMLKCGKGAEEVNQWCSWENDLEPKQVVKHLQDVNFTLQSGERVYFDENGDPAATYELVNWQRNQAGDTVFVTVGSYDASVPNEMQFNMSGINPIWAAGSLKRPQSVCSESCRPGFRQAVIKGKPICCFSCIACAAGEISNSSNSAECSRCPLEYWSNEDHSQCVPKVIEFLSYGETMGALLTAFSLFGAGLTLLVSCVFFWFRHTPLVKASNSELSFLLLFSLTLCFLCSLTFIGRPSEWSCMLRHTAFGIAFALCMSCILAKTIAVVIAFKAKRPANIVLQCSVPLQRTSVLSCTSLQVLVCVLWLTLAPPFPYKNTAHATERIILECHLGSPIGFWAVLGYIGLLALLCFILAFLARKLPDNFNEAKFITFSMLIFCAVWITFIPAYVSSPGKFTVAVEIFAILASSFGLLFCIFAPKCYIILLKPERNTKKHMMGRN
>LOCXPOlfC27.427.HIT1.OlfC.2R.861.ANF_receptor.exons6.UXGA01000001.1.Hypoplectrus_puella
MLLLADLLLLSFLAVRGGKPMCQTYGTKESSQFSKEGDINIGGIFSFHQNPVSVNPALQVNPGTIQCEGLDPGELQYAYTMIFAIGEINNSSELLPGVTLGYRIFDSCPSIPLSIRASLNLMNRYESGEGSCSKLSNVHAVIGETTSTSTIGIARTMGPFHIPVISHSATCACLSNRRDYPSFFRTIPSDLYQSRALAKLVKHFGWTWVGAIRTNSDYGNGGMATFLEAAEKEGVCVEYSVAIYRTDPRKWFLEVVDIIKKSTSKVIVAFADGTDLDILIKELHAQNVTGLQWVGSEGWITYRYIASPVNYAVVQGAVGFAALNAHIPGLQDFLANSRPSTTPGDQGLVELWETVFGCTLTPQADTQAQGSVAACSGKESLWDTNTRFTDVSDASLLNNVYKATYAVAHALHMLFTCKDGQGPFENNTCADRENAQPWQVLHYLTKINFTTTIGENVFFDELGDPVARYALVNWQMDETGYIVFETIGFYDASKPEGQQFEMKADVRAIWAGENLDVPRSVCSESCLPGTRRAFVKGKPICCFDCITCADGEFSNSTNAVKCDKCLPEYKSNEERNNCDLKAIEFLTFRELMGILLVTFSVFGACLAMTIALIFFHYRQTPIVRANNSELSFLLLFSLTLCFLCSLTFIGRPSEWSCMLRHTAFGITFVLCISCVLGKTIVVLMAFRATLPGSNVMKWFGPAQQRLSVLSFTLIQVVICILWLTINPPYPLKNMNHYKEKIILECALGSPVGFWAVLGYIGLLAVLCFVLAFLARKLPDNFNEAKFITFSMLIFCAVWLTFIPAYASSPGKFTVAVEIFAILASSYGMLFCIFLPKCYIILLKPENNTRKHLMGKVTPRAI
>XPLOC_121.2R.1.OlfC.2R.720.ANF_receptor.exons..Hypoplectrus_puella
FVISLAVIHEIEQINAAGFLPGVHLGYMMCDTCSSSSKALQNLEHMLAVNDSINVKCDYSDFRPRVKIIIGPLYSEVSIPLARLLNVYMVPLVSHDKLRYPVFMRTIPNDKHQTKALAKMMHHFGWNWVGVVYGDDEYGKAAFQSFLEDAEANSICLAYQQVLPHYLDSSNSMQSIKKVAQQIRSSNAQVVLLILKLELVEVLLQEMIRTNISKTWIASDSWARSRSLSQMDNINRVGDILGFSFITSVSESFHKYLKNLTATPGGYNNFIEEYKSLRSNWNAECFSNKPPSFCPSPILKMTSKSANSSWDEQNDDYLVEAVDTESTYPAKVAVQAVANALKKLLNCNTSSCSGEINFPPWKVQLLQELKNLNFEYDKQHFFFDKNGDFVNFYDLIMWEKSQSPQSRCSEQCAPGSVKKILNVSCCYNCMLCMEGSSLTDLHNCKKCPNGTWALQGWTQCKPRQEVYLYWSDPHPIAMMAAAALGVLLLLVVLIIFLIYRDSPPMKRAEVRLSCVMIFGLSVSIASVICFMGKPNVHLCRARQVMYAMGFTLCVSCVLVKAYRTFLAFLPFGQLTNRGLHRLYKPPIIVFVLTSLQGFICLFWLIFDSPRIDDTPPSPQSMMKIIQCIEGTTYIGFGIMLSYIALLAFIGFVLAVKGRKVPQKFSETGYIIFSMLVYLFVWTCFIPVYIIKNEQSTSVQASAILVSNYGIIFCHFLPKCY
>LOCXPOlfC28.156.HIT1.OlfC.2R.832.ANF_receptor.exons8.UXGA01005317.1.Hypoplectrus_puella
SEASSVKCRLQGTTRPPAFSEDGDYVIGGVFSIHYYMHTVKHDYTYMPEPLRCTGSIDSRELRFSRAMMFAIEEINNSSELLPGITLGYQIYDSCASVPVAVHVAFQLSSGLDPMFYTGDNCSQSGMVMAVVGESGSTPSISMSRILGPFNIPQVSHFATCACLSDKQQYPNFFRTIPSDQFQADALAKLVKHFGWTWIGAVRSDSDYGNNGMASFLAAARREGICVEYSEAFYRTNPRSRIQRVADVIRRSTAMVVVAFTASGDMRILLEELSLEPFQPRLWIGSESWVTDPDMLRFSFCAGAIGFGIERSVIPGLRDFLLDLSPSKVAASPLLTKFWEDAFNCRLRKIGATDANACDGTEDLETIQTPYTDTSQLRVTNMAYKAVYAIAHAIHNAVCQKRNSVTRCDKFTRTDSEEILAHLKKVHFSRNGYDVSFDANGDPVATYELVNWQKTENGNIELVTVGRYDASLPEGREFNINRNLTWVEGSTQVPVSVCSASCPPGTRKVLQKGKPICCYDCLPCPEGEISNATDSPDCFPCPKESWPNAERDTCLPKPVEFLSFSEVLGIILAAFSVGGACLAIITAAVFYRHRTSPIVRANNSELSFLLLFSLTLCFLCSLTFIGAPSEWSCMLRHTAFGITFVLCMSCVLGKTIVVLMAFRATLPGSNVMKWFGPPQQRMTVVCFTFIQVIICTIWLVVNPPFPVKNLTTYKERIILECALGSAVGFWAVLGYIGLLAVFCFVLAVLARKLPDNFNEAKLITFSMLIFCAVWITFIPAYVSSPGKFTVAVEIFAILASSFGLIVCIFAPKCFIILFKPEKNTKKHVMSKN
>LOCXPOlfC29.166.HIT1.OlfC.2R.834.ANF_receptor.exons8.UXGA01007625.1.Hypoplectrus_puella
AGTGASSVKCKLQGNICLPAFSENGDFVIGGVFATHINMHTVKHNYTYMPEPVRCKGRIKPRGLRFSRAMMFAIEEINNSSELLPGITLGYQIYDSCASVPVAVHATVQLSSGLDQVFYTGDNCSQSGRVMAVVGGPGSTPSISMSRIIGPFNIPIVSHFATCACLSDKQQYPNFFRQVPSDQFQADALAKLVKHFGWTWIGAVCSDTDYGNNGMASILAAARREGICVEYSEAFYRTNSRSRIQRVADVIRRSTAMVVVAFTANRDMEILLEELSLEPFQPRLWIGSEAWVTDPDMLRFSFCAGAIGFGIERSVIPGLRDFLLDLSPSKVAASPLLTKFWEDSFNCRLRKSATTDENVCDGSEDIRTLLNPYTDTSQLRITNMVYKAVYAVAHAIHNAVCRKRNSTTHCDKFTRIESEEVLLQLKKVTFSQNGYDVSFDANGDPVATYDLVNWQKTESGNIEMVTVGRYDASLPVGREFNINRNLTWVEGSTQVPVSVCSASCAPGTRKVLQKGKPICCYDCLPCPEGEISNATDSPDCFPCLNEFWPNAVRDTCLPKPVEFLSFSEVLGIILAAFSVGGACLAIITAAVFYRHRTSPIVRANNSELSFLLLFSLTLCFLCSLTFIGAPSEWSCMLRHTAFGITFVLCMSCVLGKTIVVLMAFRATLPGSNVMKWFGPPQQRMTVVCFTFIQVIICTIWLVVNPPFPVKNLTTYKERIILECALGSAVGFWAVLGYIGLLAVFCFVLAVLARKLPDNFNEAKLITFSMLIFCAVWITFIPAYVSSPGKFTVAVEIFAILASSFGLILCIFAPKCFIILFKPEKNTKKHVMSKS
