# Supplementary material for: Expanded olfactory system in ray-finned fishes capable of terrestrial exploration
Source: BMC Biol. 2023 Jul 31;21:163. doi: 10.1186/s12915-023-01661-8 (PMC10392011; doi:10.1186/s12915-023-01661-8)
Supplement: Supplementary file 3 — Additional file 3: Data S1. Protein sequences and genomic coordinates of OLF genes. FASTA and General Feature Format (GFF) files containing the protein sequences and genomic coordinates for all identified OLF genes in this study. [file 12915_2023_1661_MOESM3_ESM.zip › PROTEINS/Ictalurus_furcatus.OLF_genes.fa]

>LOCXPSichOR6.1-kappa.319.115.HIT1.OR.1R.295.7tm_1.exons1.CM041693.1.Ictalurus_furcatus
YVHVRVCASAVDFVILFLFNLVINWTILREQRLRSHARFVLVFHLLLSATTYFAVCFIFYLQMYVEAKLPVSACAALITVLATSASNILLTITAMALDRYVAICYPLQYSSVRCPHWPWILGVVTWALASIIPLSVFPKEATGQCNRDQLKSGRVHRMLLISICTTLILYSYVRILCVGRRLGVLNRRNRAGCRTIAFHGVQLAVYILPNFINFVLQVLSKNNTLSHKNKELFAVITFVFFSLAQCIAPIVYGLRKEELLEQLNLRFPCLASRLKSLLEWTVNVTHPGHQPRQRY
>LOCXPSichOR9.15-zeta.311.197.HIT1.OR.1R.297.7tm_4.exons1.CM041703.1.Ictalurus_furcatus
NINEFVFTGFDTLEKPVVVGIVILTVYILVMLANLANICFIVIDKRLHQPMYVFICNLAIVDMLYCTCSCPTMISILIVGFKNISYVPCIFQMYSFGLGFVMEVFTISVMAFDRLIAIIKPLRYHSILTNVRCVILTFLLWILGSAAITIVPGTAVPLPLCSPIIKYIFCDYAAVVRATCVDPNPYFDLMSSFTFFLLFGTFGFVCLTYLKIVIVVVKMTSKGSKKKVFQTCLSHLLVIICYYGPVFILAVLTRVGVSLSLEERNGLRIGTILGPSLVNPFIYCFRTKEIRNKILRI
>LOCXPSichOR9.15-zeta.311.198.HIT1.OR.1R.296.7tm_4.exons1.CM041703.1.Ictalurus_furcatus
INEFVITGFDNFEKPMILGIVILTVYILVMLGNLANICFIVMDKHLHQPMYLFICNLAIVDMLYCTCSCPTMIGNLLVGFKTISYIPCIIQMFVFGLGFVMEVFTISVMAFDRLLAIIKPLRYPSILTNVRSVILTSFLWILGTATVAVGPGAVISLPFCFTTLKFLFCDYGSVVRATCVDPNPYFDLMAILTFFLLFGTFSFICGSYIMIVIVVVKMTSKGSKKKVFNTCFNHLIVVVCYYGPAFIINVLTRTGIVLTIEERHGLRIGTILGPSLVNPFIYSFRTKEIRDKILRI
>LOCXPSichOR9.15-zeta.311.199.HIT1.OR.1R.296.7tm_4.exons1.CM041703.1.Ictalurus_furcatus
INEFVITGFDNFEKPMILGIVILTVYILVMLGNLANVCFIVMDKHLHQPMYLFICNLAIVDMLYCTCSCPTMIGNLLVGFKTISYVPCIIQMFVFGLGFVMEVFTISVMAFDRLLAIIKPLRYPSILTNVRSVILTSFLWILGTATIAVMPGTVISLPFCFTTLKFLFCDYGSVVRATCVDPNPYFDLMAILTFFLLFGTFSFICGSYIMIVIVVVKMTSKGSKKKVFNTCFSHLIVVVCYYGPTFIITILTRTGIVLTIEERHGLRIGTILGPSLVNPFIYSFRTKEIRDKILRI
>LOCXPOR1.112.HIT1.OR.2R.305.7tm_1.exons1.CM041697.1.Ictalurus_furcatus
LVRDTFSNAFAKNFILVGVWLSLSYISGSAVANFFSNQIFYEDPRYILFIHMVINDAVQLTVTVALFIVSYIYYSINVSVCCVFILVAVFTTRNTPLSLAGMAIERYIAICEPLHHTQICTVQRTYLLIGFIWFICVVPDITDLFITLATEPISFFHSSMFCLRQNIFKDPVLLYKRQAFDAIYFSLVFLTLVYTYLKVMFAARAISTEKTSAQKARKTILLHGAQLLMCMLSYISPSVEVILNIIFPGHILEIRYVNYLIVYILPRFLGPIIYGVRDQKFCKYLKRYFIFVNCKSSTKVDSQEE
>LOCXPOR2.135.HIT1.OR.2R.299.7tm_1.exons1.CM041697.1.Ictalurus_furcatus
LVRDTFSTAFAKNFILIGVWISLSYINISMVATFFSNHIFYEDPRYILFIHMVINDAVQLTVTVTLFIVSYIYYTINVSVCCVIILVAVFTTRNAPINLAGMAVERYIAICEPLRHTQICTVRRTYILIGFIWFICIVPDITDLFITLSTEPISFFHSSIMCMRQNVFKDPVLLYKRQAFDAIYFSLVFLTLIYTYLKILFAARAISTEKTSVRKARKTILLHGVQLLMCMLSYISPSVEVMLNIIFPGRILEIRYANYLIVYIMPRFLGPIIYGVRDQKFCKYLQRYFIIVQCKSSTR
>LOCXPOR1.147.HIT1.OR.2R.288.7tm_1.exons2.CM041697.1.Ictalurus_furcatus
RDNFSSALTKNIMAMLVWLALSILNGTMTSTFFRHSFFYEDPRYIMFIYMVINDAVQLTLVTGLYVVSYAFSKILVSACCPFIMTAVLTTRSTPLILAGMAIERYISICFPLHYGYMCTVQRTIWIIGVILVLSIAPPLTDLFITLAKEPASFFESFIFCDHSLLFRDRSIYYKNCAFDSVYFSFVFLSLLYTYFKIMLTARAASTDLVSVKKARNTVLLHGVQLLLCMLAFVVPSMQTPLIHLFPQYGLEIRYINFLLVYIIPRFMSPMIYGVRDEKFRIYWIRYLL
>LOCXPOR3.159.HIT1.OR.2R.299.7tm_1.exons1.CM041697.1.Ictalurus_furcatus
IPDNYQEAFAKNIVIVSLAIIIIFINGMLVVTFFCNSVFHSESRYILYINLVINDILMICISVTLYVLTYAWPYINVSVCCTLLAIASTTYMNTPLNLAGMAVERYIAICKPLHHKQICTVKSTYMLICLLWGTGTIPAMIDIIIITAMQPNTFFNSLTFCQPIIVYNTAYHAQKTIVTQAIYMSVVWITLIYTYFKVLFIAKVASSSHHQNSAKKARNTILLHGCQLLLCMMSYVTPVLDMLLIPFFPTHRTKITFFNYLLTNILPRLLSPLIYGIRDQKFVRLIKGYFSCNMVLVKV
>LOCXPOR4.170.HIT1.OR.2R.316.7tm_1.exons1.CM041697.1.Ictalurus_furcatus
KCFQKMNFSENGARSPESFEEFFSKILVSVFLGFIIICINGSLVFTFFKSSVFYNNPRYVLYIHLVINDMIMVGVSVTLLVLAYTWNNVRISFCCVLLIIASATQKNTPLILAAMAIERYIAICKPLHHSQICTLHRTFILNVLIWGVGLIPPLTDFVISAILFPLFIYNTVTVCSSSFLYNTVHHDQRKQATEAIYMSFVWIVLVYTYCRVLIAARKMSSDKESTKKAKRTILLHGVQQLLCMLSFTPPVLDFVFVRILPTQWRKISFYAYLITNIVPRLLSPLIYGMRDQTFVKHLNRNFSFRVLILKVESDKN
>LOCXPOR5.181.HIT1.OR.2R.311.7tm_1.exons1.CM041699.1.Ictalurus_furcatus
FSSQSFNETHISVQWGSEVTSCLFWSIVYNEVLLNISILTILMLFSFSMVVNIYLLLGLEHAEALSWNPRCMLLKNLIVSHLLLTLTIGPPALYCLLYRVTLSFSFRCIAQYFTVSVSLINSLLTVTSMALERFVYTCHGIHYLGIMTNIRMYSFMILLWLLALTGAGMSTVLVLMGGANFGRIIAGFVCEPEVVQAQLEQSKYFETFNKIFVGAVLFLCLLVFLFSHGRMYQEARKMQQPFQQDNARARCTIFFYFVIFLLQLFPSTIKLITMCGRDVDNQIYMIILVLVPPCINPLAYAMRNKEVSQAL
>LOCXPOR6.189.HIT1.OR.2R.311.7tm_1.exons1.CM041699.1.Ictalurus_furcatus
FSSQSFNETHISVQWGSEVTSCLFWSIVYNEVLLTISILIILLLFSFSLVVNVYLLLGLEHAEALSWNPRYMLLKNLIVSDLLLTLTIGPPALYCLLYRVTLSFSFRCIAQYFTVSVSLINSLLTVASMALERFVYTCHGIHYLGIMTNIRMYSFMILLWLLALTGAGMSTVLVLMGGANFGHIIAGFVCEPEVVQAQLEQSKYFETFNKIFVGAVLFLCLLVFLFSYGRMYQEARKMQQPFQQDNARARCTIFFYFVIFLLQLFPSTIKLITMCGRDVDNQIYMLMLVLVPPCINPLAYGIRNKEVRQAL
>LOCXPOR7.198.HIT1.OR.2R.310.7tm_4.exons1.CM041702.1.Ictalurus_furcatus
LSLTSTNATFIRPSTFYITGLYNIPHAKYYYLFLCFVYTVTFLGNSFIMGTIYLARSLHTAKYIAVFNLALSDLCGSSALIPKLLDMLLFENQSISYEACLSNMFFVYCFMTLQCLTLLALAYDRLIAICYPLRYHAIVTKAAMIFIIGVMWVLSVSVNAVLVALITRLSFCRSTTVYSYFCDHGPIYKLACNDNTINSIMGNVCTATLLYFPLILIIASYVCIGFALQKIAHGVEQVKAMKTCTSHLILVAMFYLPIISVYTVALTTRIDTNIRIINTALTQTIPPMLNPIIYTLKTEEVMQAIKLLYK
>LOCXPOR8.209.HIT1.OR.2R.310.7tm_1.exons1.CM041703.1.Ictalurus_furcatus
MCTEDCNSSHHLQLVQSSSVRLNVSMAITQIFMWPLIYINILMLLTFSRKQAFRTETRYIPFAHTLFVDLTFLMLTDFVVILSYSYILMPMPFCIPVCMLMETLTTTTPLTITAMCVERYVAICMPLRHSAISTVSRTLTVIFIIWIISSINSFVDLFILVTTGSKEYLSQVTFCHYEIMMPENWHRFMRGVIYIVNFLIVLLVELFCYIMIVISARAASVDKKSAAKGLRTVSLHMLQLSLCTTEIICPYIEALIMEQYIQLYLPIRFFNFITFNVIARAVSPLVYGLRDEKFYATLLYYVRCRQNHIS
>LOCXPOR9.113.HIT1.OR.2R.310.7tm_1.exons1.CM041703.1.Ictalurus_furcatus
MCTEDCNSSHHLQLVQSSSVRLNVSMAITQIFMWPLIYINILMLLTFSRKQAFRTETRYILFAHTLIVDVTFLVLTDFVVILSYSYILMPMPFCIPVCMLMETLTTTTPLTITAMCVERYVAICMPLRHSAISTVSRTLTVIFIIWIISSLKSFVDLFILVTTGSKEYLSQLTLCHYEIMMPENWHRFMRGVIYIVNFLIVLLVELFCYVMIVISARAASVDKKSATKGLRTISLHMLQLSLCTTEIICPYIEELIMERYIQIYLPIRFFNFIMFNVIARAVSPLVYGLRDEKLYATLLYYVRCRQNHIS
>LOCXPOR10.124.HIT1.OR.2R.302.7tm_4.exons1.CM041703.1.Ictalurus_furcatus
MQNLTEFPGNATSSNITSTILKVCVVIPLFCAFLYCILLMLHTFASHRQFFDSSRYILFAYMLVNDTLQLLSSVLLFLFVMGNVKFAIIYCAPLLFVSVATFQNGPLILAAMSLERYVAIFYPLRRPISWTPERIWVIVLSLLIISCIPPAVDFILMRPNVDWDVFTTPLICKTTVLNGLPIQTLFKLALNVLFFAAVAIIILFTYIRILLETQKMRQDRASVTKALHTVVLHGFQLLLSMMVFTFPITENLIVLNIKWMSEHIQFANYFCFVLLPRFLSPLIYGLRDESLRSYMKKAMPCC
>LOCXPOR9.127.HIT1.OR.2R.283.7tm_1.exons1.CM041703.1.Ictalurus_furcatus
LLEVLVGIFLYINCLMLFTFLKKEAFREETRYILFAQTLFVDTAFILLSGLLTIVSYFQYPMHMIICTLSFLIQSIFTCCTPLTLVAMCLERYVAICMPLRHADISTNRTRLYGLLIIWSVSSIIPVFSVIGYWAVAPAAALFSYAVCNSEIMLIQEWQAHGRAIIFIILFIFMSIIIVFTYIKIMIAARAASSEKKKSTNKSLRTVLLHAVQLFLCMIQFFNPYIEMAYFKVEENTFKNIRYSNFIVFLFLPRSLSPLIYGVRDEKFFLVFRHYALCGTDHL
>LOCXPOR11.129.HIT1.OR.2R.303.7tm_4.exons1.CM041703.1.Ictalurus_furcatus
SFTTFTLTGFHDLGEWRPILSIPYLLMFLLSSTSNLTLIYLIITQRVLHSPMCILIGLMAVVDLSMPIFCVPNMLLSFLFNWKGISLEGCLVQMFCISLVGTFHSTILLWMALDRFFAICRPLYYHKYMGMPNFLKFIIFPVIRNLFFITTMVSWAGKLTFCETNEIDHCFCEHMALVQLACGDISINNALGLLTVFLTITADFIFITVSYIAILSSILRSGKACLKAVNTCITHIIVMTVSLTFALIAFLSYRIRNNFSPSSRVFLSTMYMFFPSCFNPIIYGVRTKEIREQFLKLMKYVKV
>LOCXPOR11.130.HIT1.OR.2R.305.7tm_4.exons1.CM041703.1.Ictalurus_furcatus
SFTTFTLTGFHDLGEWRPILSIPYLLMFLLSSTSNLTLIYLIITQRALHSPMCILIGLMAVVDLSMPIYCVPNMLLSFLFNWKGISLVGCLLQMFCIYFVGTFQSTILLWMALDRFFAICRPLYYHKYMGMPNFLKFIIFPVIRNLFFITTMVSWAGKLTFCETNEIDHCFCEHMALVQLASGDISINNALGLLTVFLTMTADFIFITISYIAILSSILRSDKACLKAVNTCITHIIVMTVSLTFALIAFMSYRIRNNFSPSSHVFLGTMYWFFPSCFNPIIYGVRTKEIREQFLKLVKNVKVLQ
>LOCXPOR11.131.HIT1.OR.2R.303.7tm_4.exons1.CM041703.1.Ictalurus_furcatus
SFTTFTLTGFHDLGEWQPILSIPYLLMFLLSSTSNLTLIYLIITQRALHSPMCILIGLMAVVDLSMPIFCVPNMLLSFLFNWKGISLVGCLVQMFCIHCVGTFQSTILLWMALDRFFAICRPLYYHKYMGMPNFLKFIIFPVIRNVFLITTIVSWAGKLTFCETNEIDHCVCEHMALVQLACGDISINNALGLLTVFLTITADFIFITISYIVILFSILRSGKACLKAVNTCITHIIVMTVSLTFALIAFMSYRIRNNFSPSSRVFLSTMYLFIPSCFNPIIYGVRTKEIREQFLKLVKYVKV
>LOCXPOR11.132.HIT1.OR.2R.302.7tm_4.exons1.CM041703.1.Ictalurus_furcatus
SFTTFTLTGFHDLGEWGPILSIPYLLMFLLSSTSNLTLIYLIITQRALHSPMCILIGLMAVVDVSMPIFCVPNMLLSFLFNWKGISLVGCLVQMFCIHCAGTFQSTILLWMALDRFFAICRPLYYQKYMGMPNFLKFIIFPVIRNVFFITTIVSWAGKLTFCETNEIDHCVCEHMALVQLACGDISINNALGLLTVFLTITADFIFITISYIVILVSILRSGKACLKAVNTCITHIIVMTVSLTFALIAFLSYRIRNFSPSSRVFLSTMYLFIPSCFNPIIYGVRTKEIREQFLKLVKYVKV
>LOCXPOR11.133.HIT1.OR.2R.303.7tm_4.exons1.CM041703.1.Ictalurus_furcatus
SFTTFTLTGFHDLGEWRPILSIPYLLMFLLSSTSNLTLIYLIITQRALHSPMCILIGLMAVVDLFMPMFCVPNMLLSFLFNWKGISLVGCLVQMFCIYFVGTFQSTILLWMALDRFFAICRPLYYHKYMRMPNFLKFIIFPVIRNLFFITTMVSWAGKLTFCETNEIDHCFCEHMALVQLACGDISINNALGLLAVFLTITTDFIFITISYIVILSSILRSGKACLKAVNTCITHIIVMTVSLTFALIAFMSYRIRNNFSPSSRVFLSTMYLLFPSCFNPIIYGVRTKEIREQFLKFMNHLKV
>LOCXPOR11.134.HIT1.OR.2R.303.7tm_4.exons1.CM041703.1.Ictalurus_furcatus
SFTTFTLAGFHDLGEWRPILSIPYLLMFLLSSTSNLTLIYLIVSQRALHSPMCILIGLMAVVDLSLPIFYVPNMLLNFLFNWKGISLVGCLVQMFCIHCVGTFQSTILLWMALDRFFAICRPLYYHKYMGITNFLKFIIFPVIRNVFLITTMVSWAGKLTFCETNEIDHCFCEHMALVQLACGDISINNALGLLAVFLTMTADFIFITISYIAILSSVLRSGKTCLKAVNTCITHIIVMTVSLTFALIAFMSYRIRNNFSPSSRVFLSTMYLLFPSCFNPIIYGVRTKEIREHFLKFMNHVKV
>LOCXPOR12.136.HIT1.OR.2R.302.7tm_4.exons1.CM041703.1.Ictalurus_furcatus
SYTTFKLNGFLALGEWRPILSIPYFIMFLLSCLSNSIMIYLIVSQKTLHSPMYVLIGFISVVDLCWPICFVPSLLLNFLFEWNGISLVSCLLQMFCIQLLGAFQSTVLVWMALDRFFAICRPLYYHKYMEFHSFLKCIIVPATRNLLLNIIMISLAGKLNFCAINEIDHCFCEHMGLVQLACGDISINNLIGLVSTFLIPTSDFLFITASYIIIFASVMKSGKSHLKALNTCITHIIVMTVNLAFALIAFMSYRIRNNISPNVRVFLSTMYILFPSCFNPIIYGVRTTEIRKQFLKFVNNMK
>LOCXPOR13.137.HIT1.OR.2R.326.7tm_4.exons1.CM041703.1.Ictalurus_furcatus
MTEEFQGVNFTLTTFIFVGFPETFGYRHLLFLTFVLAYILALVGNSLILFVIKNTTILHSPMYILVSALAVVDIIVPTAIVPAMLLSFLFDLNEITLVGCLTQMFFVHFFSSVESTILLAMALDRSVAICNPLRYTAIMNSSMFIKLLLFTLIRSGTIMCTLVGLAASLSFCGSNIIHHCYCDHMALVSLACSSTAKNAAVGVAVIICFVGIDISVIFVSYVKILYVVLRAAAGEQRSKAIHTCSTHLIVMMCFYFIGSVTFLSRNLQIPIPVDINTFLGVTYILFPACINPIIYGVRTKEIRNALLKIFKMQVNRIFTVKVSTVR
>LOCXPOR14.138.HIT1.OR.2R.316.7tm_4.exons1.CM041703.1.Ictalurus_furcatus
INMLNFNITLIFLAYGPSGPLNYALFFVSLLTYLATLFANLVLMLVIYLDTSLHKPMFVFLFHLALNGLIGSSAVLPNIMYNLLDNMKFISFDNCLFQVFCVNIYAACAYLILMVMAYDRYVAICQPLQYHSIMTAMKVRLLLGIAYIFPICFLGTQIHLTSQMPLCRYTINKLFCDNLAVVNLSCVKSVFGDLYGLALVVIFVVFPLLFVVASYVKILLVSLKLSASAKKKALKTCLPHLITFINFSSATLFSVIYNRLNYYLPKELNVFISVHFILIPPLLHPIIYGMKTEKISQSFIKLLHKRVFALEFNFQS
>LOCXPOR15.139.HIT1.OR.2R.302.7tm_4.exons1.CM041703.1.Ictalurus_furcatus
MVNSTHFTTIILTGYFEVGQTKYIYFALSIILYITIILANSLLTGVICVERSLHEPMYILLCCLSLNELYGSAAFFPFILTNILTASYEVTIASCYVQIFCLYTYASVEFGTLAIMSYDRYMAICYPLLYNNIITCNRVCMLIVMVWVVSFLKFIINIFLSLRLELCANVIEKVLCDNYLLVKLACSDTLVNNIYGIIGAIVTIVLPLMLILYSYMKILRVCLKSSVETTHKAMSTCAPHLVSLLNFSLGCSFEIFSSRFDKIHMHPVLRVIISVYFVICPPIVNPIMYGIRLSKVKTAFKK
>LOCXPOR80.140.HIT1.OR.2R.294.7tm_4.exons1.CM041703.1.Ictalurus_furcatus
NDTLLYFSMFENLGHFRYLYFILGSLLYCTIVFFNVNIILVIFIESPLHQPMYILIACLSINSLYGTAGFFPRLLMDLLLYSHSITRSGCHVQTFVIYTYASCEFTILTLMAYDRFVAICKPLQYHSIMTARVLALMVAMSGIYPMLSIGLGTIFTARLRLCGNDLRKLYCHNWIIAKLSCENTTFDNIYGFAVLVTTVLIPFSFILYSYIKIIMICQKSSKELKSKAYHTCLPHLVTFLNYSITIFCEMTFSRFENLPPVIAIILSLEFLIIPPLLNPVVYGLNFPEVRRKIQ
>LOCXPOR16.141.HIT1.OR.2R.313.7tm_4.exons1.CM041703.1.Ictalurus_furcatus
QSRMDNVSKIFMFSLSGLNVTMETRYVFFSLTTLVYHVILLCNIIVILCIVFDKQLHEPMYIFLCNLCINALYGTAGFYPKFMYDLLTQFHEISYVGCLIQVFIIYSSALCDASTLTVMAYDRYVAICKPLEYHSEMNNQKVVKCILFCWLPPIISMATVVLLTSRLTLCGSNIEKLYCETWAVAKLACSSTIVNNVVGYIIILVYFGHAVLIVYSYIHLIRICTKSKESKYRFMQTCVPHLLALFNIVVALLFDVFYSRYGYTISVPQSVRNFMALDFLFVPPVLNPLIYGLKLAKIRKQVIRMIFRFNIAI
>LOCXPOR17.142.HIT1.OR.2R.299.7tm_4.exons1.CM041703.1.Ictalurus_furcatus
EFMFVLQGLKDKRTNKHIYFAFGLIVYSMTLFINLILAITVILDKTLHEPMYIFISNLFFNGMLGASAFYPKILADLLSEYHVISYIGCLSQAYIIYSYVFCEYTCLTVMSYDRYISICKPLEYHSIMTLQKGFKLLIFTWLCSLLESSVGLLLTVRLLLCGNVIDKLYCSNWEVVKLSCTDVSVNNVYGYFIIFSHVSQAVFIIVSYICIIRACLRSKRQWAKFMQTCLPHLISLTNFTISLPFDLMYARYGKNQGLQALRNILGIEFLVVPSLLNPIIYGFKLTQIRQGLLKMYWHR
>LOCXPOR80.143.HIT1.OR.2R.294.7tm_4.exons1.CM041703.1.Ictalurus_furcatus
NDTLLYFSMFENLGHFRYLYFILGSLLYCTIVFFNVIIILVIFIQSPLHQPMYILIACLSINSLYGTAGFFPRLLTDLLLYSHSITRSGCHVQTFVIYTYASCEFTILTLMAYDRFVAICKPLQYHSIMTPRVLTLMVAISGIYPMLSIGLGIIFTARLRLCGNDLRKLYCNNWIIAKLSCENATFDNIYGFAVLVTTVLIPFSFILYSYIKIIMICQKSSKELKSKAYHTCLPHLVTFLNYSITIFCEMTFTRFENLPPVIAIILSLEFLIIPPLLNPVVYGLNFPEIRRKIQ
>LOCXPOR18.144.HIT1.OR.2R.305.7tm_4.exons1.CM041703.1.Ictalurus_furcatus
QMENVSNMFVFTLSGLNMTMEERYALFSLTILIYQFILLCNITIIFCIASDKQLHEPMYIFLCNLCINTLYGTSGFYPKFMYDLLSPFHVISYAGCLTQVFVIYSSALCDFSTLTVMAYDRYVAICKPLEYHSEMTNQKIVKCIIFCWLPPIICMSVVVILASRLTLCGSTIEKIYCETWAVAKLACSTTTVNNVIGYIVILTYFGHAVLITFSYIHLIKNCRKSKESTYKFMQTCVPHLVALLNITIALLFDVFYSRYGSNSLPQSLRNFMALDVLFIPPILNPLIYGLKLTKIRKQVMRLFLR
>LOCXPOR19.149.HIT1.OR.2R.299.7tm_4.exons1.CM041703.1.Ictalurus_furcatus
EFMFVLQGLKDTRTNKHIYFAFGVIVYSMTLFINLILAITVILDKTLHEPMYIFICNLFFNGMLGASAFYPKILADLLSEYHVISYIGCLSQAYIIYSYVFCEYTCLTVMSYDRYISICKPLEYHSIMTLQKGFKLLFFTWLCSLLESSVGLLLTVRLPLCGNVIDKLYCSNWEVVKLSCTDVSVNNMYGYFLIFSHVSQAVFIIVSYICIIRACLRSKRQWAKFMQTCLPHLISLTNFTIALLFDVMYARYGKSQGLQALRNFLGTEFLVVPPLLNPIIYGFKLTQIRRGLLKMYWHR
>LOCXPOR20.150.HIT1.OR.2R.314.7tm_4.exons1.CM041703.1.Ictalurus_furcatus
QSRMDNVSKIFMFSLSGLNVTMETRYVFFSLTTLVYHVILLCNIIVILCIVLDKQLHEPMYIFLCNLCINALYGTAGFYPKFMYDLLTQFHEISYVGCLIQVFIIYSSALCDVSTLTVMAYDRYVAICKPLEYHSEMNNQKVVKCILFCWLPPIISMAIVVLLTSRLTLCGSNIEKLYCETWAVAKLACSSTIVNNVVGYIIILVYFGHAVLIVYSYIHLIRICTKSKESKYRFMQTCVPHLLALFNIAVALLFDVFYSRYGYTISVPQSVRNFMALDFLFVPPVLNPLIYGLKLAKIRKQVIRMIFRFNIAIA
>LOCXPOR21.151.HIT1.OR.2R.299.7tm_4.exons1.CM041703.1.Ictalurus_furcatus
EFMFVLHGLKDTRTNKHIYFSFGLIVYSMTLFINLILAITVILDKTLHEPMYIFICSLFFNGMLGASAFYPKILADLLSEYHVISYIGCLSQVSIIYSYVFCEYTCLTVMSYDRYISICKPLEYHSIMTLQKGFKLLIFTWLCSLLESSVGVLLTAQLPLCGNVIDKLYCSNWEVVKLSCTDVSVNNVYGYFIIFSHVSQAVFIIVSYICIIRACLRSKRQWPKFMQTCLPHLISLTNFTIALLFDLMYARYGKSQGLQALRNILGIEFLVVPPLLNPIIYGFKLTQIRQGLLKMYWHR
>LOCXPOR22.152.HIT1.OR.2R.299.7tm_4.exons1.CM041703.1.Ictalurus_furcatus
EFMFVLQGLKDTRTNKHIYFAFGVIVYSMTLFINLILAITVILDKTLHEPMYIFICSLFFNGMLGASAFYPKILADLLSEYHVISYIGCLSQVSIIYSYVFCEYTCLTVMSYDRYISICKPLEYHSIMTLQKGFKLLLFTWLCSLLESSVGVLLTARLPLCGNVIDKLYCSNWEVVKLSCTDVSVNSVYGYFLIFAHVSQAVFIIVSYICIIRACLRSKRQWPKFMQTCLPHLISLTNFTIALLFDVMYARYGKSQGLQALRNILGIEFLVVPPLLNPIIYGFKLTQIRRGLLKMYWHR
>LOCXPOR23.153.HIT1.OR.2R.314.7tm_4.exons1.CM041703.1.Ictalurus_furcatus
MALQFSNNTFTFNLQIARFDVSPEAVYPVFITGSLCYLFAVFCNVSILALIVTQQSLHKPMFYIMFSLPLADLIGITCALPRLLVDIVSQTNMVYYPTCVLQGFLLHLYGGSVLFNLAAMSFDRYIAICKPLRYNSIMGPYTVGGVIALAWGLDIAMVVVLFALQARFLKCRTFIVNVYCDNVSLLQLSCDGDFTVNNIYGLSITGIMQVISMAVQIFSYVHILKVCLPQTQTDARIKAVNTCLAQVISFILFELVSSIAILSYRFQNVDPNTQKICGMLIFTVLPVVNPIIYGIKSKDIRKAFFTLIYKKHKV
>LOCXPOR24.154.HIT1.OR.2R.310.7tm_4.exons1.CM041703.1.Ictalurus_furcatus
ASLGNLYNISSVLLLQGLELPLVASLPAFLFAMLSYMIILFCNFILLITIILNKSLHQPMYLLLLNLPINDIVGSTALLPQIINELMWDTRTMEFSTCVTQAFFIHVYGVGAVLILSAMAYDRYMAICLPLRYNTVMTHGHIMKVISVVWILNFILIAILFYLLLRLPRCKSQMTHSYCDNPSLLQLVCADTTVNNIYGLLITAITQIIGVGLILFTYLQILVACFRNKRSDTRSKALQTCATHLIVFLILECLGLFTIISYRLKDLSSSSRRFIGVTTLIFPPILNPIIYGLKTKEIRMNIMKFFWQKV
>LOCXPOR25.155.HIT1.OR.2R.303.7tm_4.exons1.CM041703.1.Ictalurus_furcatus
STLTLQGFNLPPESIVPAFVFATLGYLTILSCNLILLSTIILNKSLHQPMYILLLNLPINDLIGSTALFPQIIKELLWDTRTIQFSTCVIQAFFIHIYATGAVFILTAMAYDRYVAICCPMRYNTIMSNIHIVRLISLVWLSNIFIIAVLFILLLRLPRCRSFVTHTYCDNPSLLQLVCVNTTINNIYGLMTVAVCQVITVGLIAFTYIQILIACFRNKGSDTRKKALQTCATHLIVFLLFECLGLFTVISYRLTDLSPHLRKFSGVAAMILPPTLNPIIYGLRTKEIRVRALKFLHKRVYTS
>LOCXPOR26.157.HIT1.OR.2R.300.7tm_4.exons1.CM041703.1.Ictalurus_furcatus
LTMESLGIPPSSVVSAFIFCILTYCLILLFNSMLLATIVAQRNLHKPMYILLFNLSICDLMGATAFYPQLVCSILSQSREISYPACALQGILLHVYGGGSLSFLSVMAYDRYIAICKPLRYNNLMTQSTLVKLIFMVWSVNITLIGTSFILTISAEICRTNIVDMHCNNPSLMKLICEDTRVMNYFGYVTVILLQSFSLLTVSLTYIKILITCLSTKQAKSISKAMQTCGTHLVVFLSFEINTLFLLTSHRLESASPHLRRAFGISIIIFPPILNPLIYGLKTREIRQTIFKFIQRKVSS
>LOCXPOR27.158.HIT1.OR.2R.300.7tm_4.exons1.CM041703.1.Ictalurus_furcatus
LTMESLGIPSSIVFSTFIFGIITYCLIILFHSILLVTIVVNRNLHEPMYILLFNLSICDLMGATGFYPQLVCSILSQSREISYAACTLQGIILHLYGTGSLLFLTVMSYDRYVAVCNPLRYHSLMTRGILVKFICMVWSVNFAMIGALFVLTISKEICRTNIVDTYCNNPSLMKLSCEDMRVVNYYGLAIIALVQGFSILIVSLTYIKILITCLSKKQTQSIGKAMQTCGTHLVVFLSFEVNIFLLLVSHRLEAVSPHLRRAFGVAVIIIPPILNPLIYGLKTKEIRQTVFRFLQKKVSS
>LOCXPOR28.160.HIT1.OR.2R.300.7tm_4.exons1.CM041703.1.Ictalurus_furcatus
LTMESLDIPPSSAFSIFIFGIITYCLILFFHSTLLVTIVVKRDLHKPMYILLFNLSICDLIASTAFYPQLVCSVLSQNREISYPACALQGILFHICGSASLLFLTVMAYDRYIAICKPLRYHNLMTRGTLVKLIFMVWSITFSIIGILFILTISKKICRTNIVDTYCNNPSLLKLSCEDTRVVNYYGLFTIALIQGSSILIVSLTYIKILITCLSIKQAKSTSKAMQTCGTHLVVFLSFEVNTFLLLISHRFEAVSPHLRRAFGVSIVIFPPILNPLIYGLKTREIRQTIFNFLKRKISS
>LOCXPOR29.161.HIT1.OR.2R.299.7tm_4.exons1.CM041703.1.Ictalurus_furcatus
LTMESLDITPSSVFFILIIAIMTYCLILFFQSMLLVTIAVKRDLQKPMYILLFNLSICDIMGATAFYPQLAGSVLSQSREISYAACALQGILLHLYGNGSLLFLTVMAYDRYIAICKPLRYHNLMTQGTLVKLIFMVWSIDFVMIGCLFILTISKEMCRTNIVDMYCNNPSLMKLSCEDTSVINYYGLFTIALVQGSSILIVSLSYIKILITCLSTKQTQSISKAMQTCGTHLIVFLSFEINTFLLLISHRLDAVSPHLRRAFGVSIVIFPPILNPLIYGLKTREIRQAIFKFLQRKIS
>LOCXPOR29.162.HIT1.OR.2R.299.7tm_4.exons1.CM041703.1.Ictalurus_furcatus
LTMESLDIPPSSASSIFVFGIITYCLILFFQSILLVTIVVKRDLHKPMYILLFNLSVCDLMGATAFFPQMVCSILSQSREISYPTCALQGILIHLYLCGSVLFLTVMAYDRYVAICKPLRYHNLMTQGTLVKLIFMVWSIDVVIIGSVFTLTMSKEICRTNIVDMYCNNPSLMKLSCEDMRASNYYGLFTIALIQGSSILIVSLSYIKILMICISTKQEKSISKAMQTCGTHLIVFMSFEINSFFALISHRLDAVSPHLRRAFGVSIIIFPPILNPLIYGLKTREIRQAVFTFLQRKIS
>LOCXPOR29.163.HIT1.OR.2R.299.7tm_4.exons1.CM041703.1.Ictalurus_furcatus
LTMESLDIPPSSASSIFVFGIITYCLILFFQSMLLVTILVKRDLHKPMYILLFNLSLCDLMGATAFFPQMVCSILSQSREISYPTCALQGILIHLYGGGSLLFLTVMAYDRYIAICKPLRYHNLMTQGTLMKLIFMVWSIDVVIIGSLFILTISKEICRTNIVDTYCNNPSLMKLSCEDMRAINYYGLFTIALIQGSSILIVSLSYIKILITCLSTKQAKSVSKAMQTCGTHLIVFLSFEINTFLLLISHRLDAVSPHLRRAFGVSIVIFPPILNPLIYGLKTREIRQAVFTFLQRKIS
>LOCXPOR29.165.HIT1.OR.2R.299.7tm_4.exons1.CM041703.1.Ictalurus_furcatus
LTMESLEIPPSSASSIFVFGIITYCLILFFQSMLLVTILVKRDLHKPMYILLFNLSLCDLMGATAFFPQMVCSILSQSREISYPVCVLQGILIHLYGGGSVLFLTVMAYDRYIAICKPLRYHNLMTQGTLVKLIFMVWSIDVVIFGSVFTLTISKEICRTNIVDMYCNNPSLMKLSCEDMRASNYYGLFTIALIQGPSILIVSLSYIKILITCLSTKQEKSISKAMQTCGTHLIVFLSLEINTLFALVSHRLDAVSPHLRRAFGVSVVIFPPILNPLIYGLKTREIRQAAFTFLQRKIS
>LOCXPOR29.166.HIT1.OR.2R.299.7tm_4.exons1.CM041703.1.Ictalurus_furcatus
LTMESLDIPPSSASSIFVFGIITYCLILFFQSMLLVTIVVKRDLHKPMYILLFNLSLCDLMGATAFFPQIVCSILSQSREISYPACALQGILIHLYGGGSLLFLTVMAYDRYIAICKPLRYHNLMTQGTLVKLIFMVWSIDVVIIGSSFILTMSKEICRTNIVDIYCNNPSLMKLSCEDMRAINYYGLFNVALIQGPSILIVSLSYIKILITCLSTKQAKSISKAMQTCGTHLIVFLSFEINTFLLLISHRLDAVSPHLRRAFGVSIVIFPPILNPLIYGLKTREIRQAVFTFLQRKIS
>LOCXPOR29.167.HIT1.OR.2R.300.7tm_4.exons1.CM041703.1.Ictalurus_furcatus
LTMESLDIPPSSASSIFVFGIITYCLILFFQSMLLVTILVKRDLHKPMYILLFNLSVCDLMGATAFFPQMVCSILSQSREISYPTCALQGILIHLYLCGSLLFLTVMAYDRYVAICKPLRYHNLMTQGTLVKLIFMVWSIDVVIIGSVFTLTMSKEICRTNIVDMYCNNPSLMKLSCEDMRAINYYGLFTIGLVQGPSILIVSLSYIKILMICISTKQEKSISKAMQTCGTHLIVFLSFEINTFLLLISHRLDAVSPHLRRAFGVSVVIFPPILNPLIYGLKTREIRQVIFKFLQRKISS
>LOCXPOR30.168.HIT1.OR.2R.308.7tm_4.exons1.CM041703.1.Ictalurus_furcatus
NSTTNIPEFVLEGFTGIPAKYYGLVGTFFFFIYLMLASGNVFILVFVACEKSLQKPTYIIFCNLAISDLGFGTTTLPRIIAKYWMSEIISFNGCFTQMYFVHYFGTCTSFLMALMALDRFVAICNPLRYPVLITHTTIAILCSVLWIGTLLQLGVITAHILSVPYCGPNIIRHCYCDHISVRNLACADITAIKDTSFAIAMTVLWGPLIYIIFSYVAIIISVMKISNKDGRYKAFLTCTPQLFIICLYYLPRSFVYIAFNVGFRVESNLRNAVVMTYSLFPALINPLIYCFRTKEIKDTLMKKLKQRQ
>LOCXPOR31.169.HIT1.OR.2R.310.7tm_4.exons1.CM041703.1.Ictalurus_furcatus
NSTANIPEFVLEGFTGIPAKYYGLVGSFFFCIYLMLASGNVFILVFVACEKSLQKPTYIIFCNLAISDLGFGSTTLPRIIAKYWMSEKTMTFSGCFTQMYFVHYFGACSSFLMALMALDRFVAICNPLRYPVLIKHSTIAILCSVLWIGNLLQLGVITAHALSVPYCGSNIIRHCYCDHISITNLACADITAIKATSTAIAMTVLWGPLFYIIFSYVAIIISVMKISNKDGRYKAFLTCTPQLFIICLYYLPRSFVYIAFTAGFHFESNLRIAVVMMYSLFPSLINPLIYCFRTKEIKETLMKKLKQKQV
>LOCXPOR32.172.HIT1.OR.2R.309.7tm_4.exons1.CM041703.1.Ictalurus_furcatus
NSTTNIPEFVLEGFTGIPAKYYGLVGTFFFFIYLMLASGNVFILVFVACEKSLQKPTYIIFCNLAISDLGFGTTTLPRIIAKYWMSEIISFNGCFTQMYFVHYFGTCTSFLMALMAYDRFVAICNPLRYPVLITHTTIVILCSVLWIEPLLQLGVVTAHILSVPYCGPNIIRHCYCDHISIRNLACADITAINVTSTALAMTVLWGPLFYIIFSYVAIIISVMKISNKDGRYKAFLTCTPQLFIICLYYLPRSFVYIALNVGFRFETNLYIAVVMTYSLFPALINPLIYCFRTKEIKDMLMKKLKQRQV
>LOCXPOR36.173.HIT1.OR.2R.309.7tm_4.exons1.CM041703.1.Ictalurus_furcatus
NSTTNIPEFVLEGFTGIPAKYYGLVGTFFFFIYLMLASGNIFILVFVACEKSLQKPTYIIFCNLAISDLGFGTTTLPGIIAKYWMSEIISFNGCFTQMYFVHYFGTCTSFLMALMALDRFVAICNPLRYPVLITHTTIAILCSVLWIVILLILGVITAHIISVPYCGPNIIRHCYCDHVSIRNLACADITAIKVTSTAIAMTVLWGPLFYIIFSYVAIIISVMKISNKDGRYKAFLTCTPQLFIICLYYLPRSFVYIALNVGFHFETNLYIAVVMTYSLFPALINPLIYCFRTKEIKDTLMKKLKQRQV
>LOCXPOR32.175.HIT1.OR.2R.309.7tm_4.exons1.CM041703.1.Ictalurus_furcatus
NSTTNIPEFVLEGFTGIPAKYYGLVGTFFFFIYLMLASGNVFILVFVACEKSLQKPTYIIFCNLAISDLGFGTTTLPRIIAKYWMSEIISFNGCFTQMYFVHYFGTCTSFLMALMALDRFVAICNPLRYPVLITHTTIAILCSVLWIEPLLQLGVVTAHILNVPYCGPNIIRHCYCDHVSIRNLACADITAIKDTSTALAMTVLWGPLIYIIFSYVAIIISVMKISNKDGRYKAFLTCTPQLFIICLYYLPRSFVYIALNVGFHFETNLYIAVVMTYSLFPALINPLIYCFRTKEIKDTLMKKLKQRQV
>LOCXPOR35.176.HIT1.OR.2R.309.7tm_4.exons1.CM041703.1.Ictalurus_furcatus
NSTTNIPEFVIEGFTGIPAKYYGLVGTFFFFIYLMLASGNVFILVFVACEKSLQKPTYIIFCNLAISDLGFGTTTLPGIIAKYWMSEIISFNGCFTQMYFVHYFGTCTSFLMALMALDRFVAICNPLRYPVLITHTTIVILCSVLWIGNLLILGAITAYTLSVPYCGPNIIRHCYCDSVSIRNLACADITAIQDTTFAIAMTVLWGPLFYIIFSYVAIIISVMKISNKDGRYKAFLTCTPQLFIICLYYLPRSFVYIARNVGFRFETNLYIAMVMTYSLFPALINPLIYCFRTKEIKDTLMKKLKQRQV
>LOCXPOR36.177.HIT1.OR.2R.309.7tm_4.exons1.CM041703.1.Ictalurus_furcatus
NSTANIPEFVIEGFTGIPAKYYGLVGTFFFFIYLMLASGNVFILVFVACEKSLQKPTYIIFCNLAISDLGFGTTTLPGIIAKYWMSEIISFNGCFTQMYFVHYFGTCTSFLMALMALDRFVAICNPLRYPVLITHTTIAILCSVLWIGNLLILGVITAHIISVPYCGPNIIRHCYCDNVSIRNLACADITAIKVTSTAIAMTVLWGPLFYIIFSYVAIIISVMKISNKDGRYKAFLTCTPQLFIICLYYLPRSFVYIALNVGFRFETNLYIAVVMTYSFFPALINPLIYCFRTKEIKDTLMKKLKQRQV
>LOCXPOR37.178.HIT1.OR.2R.309.7tm_4.exons1.CM041703.1.Ictalurus_furcatus
NSTTNIPEFVLEGFTGIPAKYYGLVGTFFFFIYLMLASGNVFILVFVACEKSLQKPTYIIFCNLAISDLGFGTTTLPGIIAKYWMSEIISFNGCFTQMYFVHYFGTCTSFLMALMAYDRFVAICNPLRYPVLITHTTIAILCSVLWIGNLLILGAITAYTLSVPYCGPNIIRHCYCDHSSVRNLACADITAIKDTTFAIAMTVLWGPLFYIIFSYVAIIISVMKISNKGGRYKAFLTCTPQLFIICLYYLPRTFVYIAFNVGFRVESNLRIAVVMMYSLFPSLINPLIYCFRTKEIKETLMKKLKQRQV
>LOCXPOR38.179.HIT1.OR.2R.309.7tm_4.exons1.CM041703.1.Ictalurus_furcatus
MSGGNMTFVKDFFIVGFPGLHPNYYALVSAFMFLIYMCILIGNGIFLLLFATNKSLHKPMYFIYISLVMSDVLFSTCTLPKIIARYWFQDGTISFAACFFQMYLVHYFGTVNSYTLAVMAIDRYIAVCYPFRYHSIMSNRNILIMSIVVWVFAHSSIIMMVVRASPLPYCGANTIVQCYCDHVSVTRLACTDRTPYSFPAFVYAMVVLLGSLAIIVFSYSCIILAVLQISSAHGRLKVFSTCSSQLIIIALFFLPRCFNYLAANIGITFNADLQIAIIMLYSLLPPMINPLLYSLKTEEVKKILIRKVK
>LOCXPOR39.180.HIT1.OR.2R.310.7tm_4.exons1.CM041703.1.Ictalurus_furcatus
MSGGNMTFVKDFFIVGFPGLRPNYYALVSAVMFLVYVCIVIGNGIFLLLFATNKSLHKPMYYIYVSLVLSDVLFSTCTLPKIIARYWFQDGTISFAACFFQMYLVHYFGVVSSYTLAVMAIDRYIAVCFPFHYHSLMSNRNIVILSLAVWVFSHPCSIMLVVRASPLPYCGANTIVHCYCDHISITRLACTDRTPYSLPAFVYAMVILLGSLAIIVVSYSFIILAVLQISSTQGRLKTFSTCSSQLIIIALFFLPRCFNYLAANVGITFNADLQIAIIMLYSLLPPMINPLLYSLKTEEVKKIIIRTFRK
>LOCXPOR40.182.HIT1.OR.2R.309.7tm_4.exons2.CM041703.1.Ictalurus_furcatus
NSTTNIPEFVLEGFTGIPAKYYGLVGTFFFFIYLMLASGNVFILVFVACEKSLQKPTYIIFCNLAISDLGFGTTTLPRIIAKYWMSEIISFNGCFTQMYFVHYFGTCTSFLMALMALDRFVAICNPLRYPVLITHTTIVILCSVLWIGNLLILGAITAYTLSVPYCGPNIIRHCYCDYISISNLACADITAIKATSFTIAMTVLWGPLFYIIFSYVAIIISVMKISNKDGRYKAFLTCTPQLFIICLYYLPRSFVYVTFSVGLRFETNLYIAMIMMYSLFPALINPLIYCFRTKEIKDTLMKKLKQRQV
>LOCXPOR41.183.HIT1.OR.2R.309.7tm_4.exons1.CM041703.1.Ictalurus_furcatus
MSGGNMTFVKDFFIVGFPGLHPNYYALVSAFMFLIYMCILIGNGIFLLLFATNRSLHKPMYFIYVSLVLSDVLFSTCTLPKIIARYWFQDGTISFAACFFQMYLVHYFGVVNSYTLAVMAIDRYIAVCYPFRYHSIMSNRNILIISIVVWVFAHSSIIMMVVRASPLPYCGANTIVQCYCDHVSVTRLACTDRTPYSFPAFVYAMVVLLGSLAIIVFSYSCIILAVLQISSAHGRLKVFSTCSSQLIIIALFFLPRCFNYLAANIGITFNADLQIAIIMLYSLLPPMINPLLYSLKTEEVKKILIRKVK
>LOCXPOR42.184.HIT1.OR.2R.309.7tm_4.exons1.CM041703.1.Ictalurus_furcatus
MSGGNMTFVKDFFIVGFPGLRPNYYALVSAVMFLVYVCIVIGNGIFLLLFATNKSLHKPMYYIYVSLVLSDVLFSTCTLPKIIARYWFQDGTISFAACFFQMYLVHYFGVVNSYTLAVMAIDRYIAVCFPFHYHSLMSNRNIVILSLAVWVFSHPCSIMMVVRASPLPYCGANTILHCYCDHISITRLACTDRTPYSLPAFVYAMVVLLGSLAIIVVSYSFIILAVLQISSIQGRLKTFSTCSSQLIIIALFFLPRCFNYLAANVGITFNADLQIAIIMLYSLLPPMINPLLYSLKTEEVKKIIIRTFR
>LOCXPOR43.186.HIT1.OR.2R.328.7tm_4.exons1.CM041703.1.Ictalurus_furcatus
MPEENITNVKNFVILGFPGLPPNYYGLVSVVMFFVYVCTLIGNCTFFTLFLREKSLQKPMYYIMLNLAASDVLFSTTTLPKIIARYWFGDGSISFAGCFIQMQFVHYFATVNALVLAVMAFDRYVAVCNPLRYVNIVKESTILGLCVASWLLAEPTVLTTVIRATSLPYCASNTVIQCYCDHVSVTKLACIDRTPYAFPALVSALVMLLTPLAFILFSYGSIIVTVFRTSSTRGRLKTLSTCSSQLIIITLFFLPRCLNYLSSSLGIHINADIQILVIMLYSLLPPMINPVIYCLRTKEAKECLKRSLNRSSFVQFLKINVQVSTLSN
>LOCXPOR44.188.HIT1.OR.2R.320.7tm_4.exons1.CM041703.1.Ictalurus_furcatus
SDLNSSLLQNASFVRPEYFFISGFSGIPFSQYYFVFLFFVYIVSLCGNLVVLFMILVDRSLHIPKYMGIFNLALSDFGETNALIPNLMKTFLFNSQYISYEACLANMFFTFFFAGGQSLTLVVMAYDRFIAICLPLRYHAIVNNSFMSATLTAIWVFNGVIIGTLVVLITRLSFCKTNEIKSFFCDHGPVYRLACNDNNMNSFMANFCTAVYLYAPLTAIVLSYLGILLALTKITTWESRLKAFKTCVSHLLVVGIFFLPVLSTYLAAVTFSLHPNARIINTSLSVTIPPMVNPIIYVLNTNEFRIVIVKMFKKKTKISQ
>LOCXPOR45.190.HIT1.OR.2R.317.7tm_4.exons1.CM041703.1.Ictalurus_furcatus
MSALNSSLLQNVSFVHPEYFFISGFSGIPFSQYYFVFLFFIYIISLCGNSIVLFMILVDRTLHIPKYMGIFNLALSDFGETNALIPSLVKTLFFDSQYISYDACLTNMFFTFFFSSGQALTLVALAYDRFIAICLPLRYNAIVNNSFMFATLTAIWIFNVVMNGTLVVLITRLSFCKTNEIKSFFCDHGPVYTIACNDNSINSFMAKLCTAVYLYAPLTAIVLSYIGILLALTKITTWESRLKALKTCISHLLVVGVFFLPIVGTYLAAVTFSLHPNARIINTSLSRTIPPMLNPIIYVLNTKDFRIFIVKMLKKKT
>LOCXPOR45.191.HIT1.OR.2R.317.7tm_4.exons1.CM041703.1.Ictalurus_furcatus
MSALNSSLLQNASFVRPEYFFISGFSGIPFSQYYFVFLILIYIVSLCGNSIVLFMILVDRTLHIPKYMGIFNLALSDFGETNALIPSLVKTLFFDSQYISYDACLANMFFTFFFAGGQALTLVALAYDRFIAICLPLRYHAVVNNSFMFATLTAIWIFNVVIIGTTVVFITRLSFCKTNEIKSFFCDHGPVYTIACNDNSINSFMAYFCTAVYLYAPLTAIVLSYIGILLALTKITTWESRLKALKTCISHLLVVGVFFLPIVGTYLAAVTFSLHPNARIINTSLSRTIPPMLNPIIYVLNTKDFRVFIVKMLKKKT
>LOCXPOR47.192.HIT1.OR.2R.317.7tm_4.exons1.CM041703.1.Ictalurus_furcatus
MSALNSSLLQNASFVRPEYFFISGFSGIPFSQYYFVFLIFIYIISLCGNSIVLFMILVDRTLHIPKYMGIFNLALSDIGETNALIPSLVKTLFFDSQYISYDACLTNMFFTFFFSGGQALTLVALAYDRFIAICLPLRYHAIVNNSFMFATLTAIWVFNLVIIGTTVVFITRLSFCKTNEIKSFFCDHGPVYTIACNDNSINSFMAKLCTAVYLYAPLTAIVLSYIGILLALTKITTWESRLKALKTCISHLLVVGVFFLPIVSTYLAALTFSLHPNARIINTSLSRTIPPMLNPIIYVLNTKDFRVFIVKMLKKKT
>LOCXPOR48.193.HIT1.OR.2R.323.7tm_4.exons1.CM041703.1.Ictalurus_furcatus
MNLSFNSTNGTDTFADGFYLVAFNSLGNKNYLILALAIIYLITLLCNCTLLSVIWMNSSLQNPKFLAVCNLAVVDISMNSVIIPQMVPVFVFNLNHISFELCFSQMFFMHFFGDMESFSLALLAYDRLIAICFPLRYPTINTNLRMVLIIAGLWLLVFLIELYPVALASGLSYCRSRVVPSCCCEHGQVYKLACGDTSYNRNLATTKTLTVLFGPLTFIICSYVIVVVAVLRVASTTQRWKAFNTCLTHMVLVLIYYMPVILAYVLGNLRLVQSVDLFTTILTVSTTLPAMLNPIIYSLKTEELQDKLLKCFKPRKVSPQLMK
>LOCXPOR49.194.HIT1.OR.2R.314.7tm_4.exons1.CM041703.1.Ictalurus_furcatus
TNSTDSFDKGFYLVAYNSLGNKNYLILALGIIYLITLLCNFTLLAIILMNSSLQNPKFLAVFNLAVVDISINSVIIPQMVPVFVFNLNHISFESCFSQMFFMHFFGDMESFSLALLAYDRLIAICFPLRYPTMNTNVRMVLIIASLWCLVFLIELYPVALASGLSYCRSRVVPSCCCEHGPVYNLACGDISYNKRLALAKTLVVLLGPLTFIICSYVIVVVAVLRIASPTQCWKAFNTCLTHMILVLIYYLPIILAYILGNLKLLQSADLYTAGLTVCVTLPAMLNPIIYSLKTEELRDKLLKFIKPQKVSNTV
>XPLOC_65.2R.1.OR.2R.304.7tm_4.exons..Ictalurus_furcatus
SRKNINEFVFTGFDTLEKPVVVGIVILTVYILVMLANLANICFIVIDKRLHQPMYVFICNLAIVDMLYCTCSCPTMISILIVGFKNISYVPCIFQMYSFGLGFVMEVFTISVMAFDRLIAIIKPLRYHSILTNVRCVILTFLLWILGSAAITIVPGTAVPLPLCSPIIKYIFCDYAAVVRATCVDPNPYFDLMSSFTFFLLFGTFGFVCLTYLKIVIVVVKMTSKGSKKKVFQTCLSHLLVIICYYGPVFILAVLTRVGVSLSLEERNGLRIGTILGPSLVNPFIYCFRTKEIRNKILRIVSKE
>XPLOC_66.2R.1.OR.2R.303.7tm_4.exons..Ictalurus_furcatus
SRKTINEFVITGFDNFEKPMILGIVILTVYILVMLGNLANICFIVMDKHLHQPMYLFICNLAIVDMLYCTCSCPTMIGNLLVGFKTISYIPCIIQMFVFGLGFVMEVFTISVMAFDRLLAIIKPLRYPSILTNVRSVILTSFLWILGTATVAVGPGAVISLPFCFTTLKFLFCDYGSVVRATCVDPNPYFDLMAILTFFLLFGTFSFICGSYIMIVIVVVKMTSKGSKKKVFNTCFNHLIVVVCYYGPAFIINVLTRTGIVLTIEERHGLRIGTILGPSLVNPFIYSFRTKEIRDKILRIVSK
>XPLOC_67.2R.1.OR.2R.303.7tm_4.exons..Ictalurus_furcatus
SRKTINEFVITGFDNFEKPMILGIVILTVYILVMLGNLANVCFIVMDKHLHQPMYLFICNLAIVDMLYCTCSCPTMIGNLLVGFKTISYVPCIIQMFVFGLGFVMEVFTISVMAFDRLLAIIKPLRYPSILTNVRSVILTSFLWILGTATIAVMPGTVISLPFCFTTLKFLFCDYGSVVRATCVDPNPYFDLMAILTFFLLFGTFSFICGSYIMIVIVVVKMTSKGSKKKVFNTCFSHLIVVVCYYGPTFIITILTRTGIVLTIEERHGLRIGTILGPSLVNPFIYSFRTKEIRDKILRIVSK
>LOCXPOR50.195.HIT1.OR.2R.320.7tm_1.exons1.CM041704.1.Ictalurus_furcatus
MAGTNDSTAEVFFIHQQIFQVALTEGPISKLIVATVMSLFFTYLNAIMVYTLWSQPVLKETPRYILFTNMLLNDSIQLFVTSMLYIFSLLVFKLVTVACAFLIFLSTATFTNAPLNLAVMSLERYVAICFPLRHAEIATQKRTHIAVALIWFTGSINFIIDLLYGLAMDSNFLTSQIFCTRERLFKKPWQLDAYQGFNIFYFVSVTMIILFTYISIWLTARSISSNKYSAAKAHKTVLLHLFQLGLCLTSFLYSIMERAAAMAGSSSLFLDLRYLNYIFVLILPRCLSPLIYGLRDDAVRPLFMCYFRCATGKRKSTVNV
>LOCXPOR53.196.HIT1.OR.2R.319.7tm_1.exons1.CM041704.1.Ictalurus_furcatus
TNDSTAEVLLMYQQLFQVAMTEGPISRVSFTLIMSLFFTYINCTMVYTLWRKPIFKESSRYILFTHMLLNDSIHLLVTCLLYVLGLAFFKIVKATCSFIVFVSVITFNNAPLNLAVMSLERYVAICFPLRHAEIATQKRTYIAIGVIWFIASINLIIDLLYGVVMDSNFFTSQIMCTRERLFIKQWQVDVFQVFNIFYFASVTVIILFTYISIVITAKSISSNKDSATKAHKTVLLHLVQLALCLSSFLFGFLERAAAMATTSSSLFMDLRYLNFFFVLILPRCLSPLIYGLRDDAVRPLFTYYFCFAVGKCKSTVNVH
>LOCXPOR52.197.HIT1.OR.2R.319.7tm_1.exons1.CM041704.1.Ictalurus_furcatus
TNDSTVEVLLIHQQIFQVALNEGLVSKVIFAILMSLFFIYLNAIMVYTLWSKPIFKETPRYILFNHMLLNDSIQLFVTSLLYIFSLAYLKLVMAACTFLVFVSSTTFRNAPLNLALMSLERYVAICFPLRHAEIATQKRTYISLGIIWFMGLMHFIIDLLYVVLVDPKFLTSQIFCTRERLFIKQWQLDAYQGFNVFYFVSVSMIILFTYVRILITTRSISSNKESAAKGHKTVLLHLVQLGLCLTSFLFSLIERAAAMASTSTSVFIDLRYLNYVFVLILPRCLSPLIYGLRDDAVRPLFIYYFRCATGKHTSIVNVH
>LOCXPOR53.199.HIT1.OR.2R.319.7tm_1.exons1.CM041704.1.Ictalurus_furcatus
TNDSTAEVLLMYQQLFQVAMTEGPISRVSFTLIMSLFFTYLNCTMVYTLWRKPIFKESSRYILFTHMLLNDSIHLLVTCLLYVFGLAFFKIVKATCGFIVFVSVITFNNTPLNLAVMSLERYVAICFPLRHAEIATQKRTYIAIGVIWFIASINLIIDLLYGVVMDSNFFTSQVMCTRERLFIKQWQVDVFQVFNIFYFASVTVIIFFTYISIVITARSISSNKDSATKAHKTVLLHLVQLALCLTSFLYGFLERAAAMATTSSSLFMDLRYLSFFFVLILPRCLSPLIYGLRDDAVRPLFTYYFCFAMGKCKSTVNVH
>LOCXPOR54.200.HIT1.OR.2R.319.7tm_1.exons1.CM041704.1.Ictalurus_furcatus
TNDSTVEVLLIHQQIFQVALNEGLVSKVIFAILMSLFFIYLNAIMVYTLWSKPIFKETPRYILFNHMLLNDSIQLFVTSLLYIFSLAYLKLVMAACTFLVFVSSTTFRNAPLNLALMSLERYVAICFPLRHAEIATQKRTYISLGIIWFMGLMHFIIDLLYVVLVDPKFLTSQIFCTRERLFIKQWQLDAYQGFNVFYFVSVSMIILFTYVRILITTRSISSNKESAAKGHKTVLLHLVQLGLCLTSFLFSLIERAAAMASTSTSVFNDLRYLNYVFVLILPRCLSPLIYGLRDDAVRPLFIYYFRCATGKHTSIVNVH
>LOCXPOR55.201.HIT1.OR.2R.322.7tm_1.exons1.CM041704.1.Ictalurus_furcatus
MATINITDTKPSFTYEQVYKVDFDAATVTKIVVAVLLSLFFVYINCIMLFALGSKSMFHETPWCILFAHMLLNDSILLLVTTVMYAMSLALANVAKAICSLLVLISTCTFQNAPLTLALMSLQRYVAICFLLRHCTIVTPKSKGIALGIIWFATSMNILTDIMFDLVTDPSLLLKITFCTREKLFVAKWQADKTQGFDLLFFVSVTVIIFFTYISIMITARSISSNKESATKAHKTVLLHLIQLGLCLTSFLYATIERILYMMTGSSSSLFILMRYLNFLIVLILPHCLSPLIYGLGDDAVRPLFKYYFCYRTHKIKPIVNV
>LOCXPOR56.202.HIT1.OR.2R.319.7tm_1.exons1.CM041704.1.Ictalurus_furcatus
TNDSTTEVLLTYQQLFQVAITEGPISKVSFTLIMSLFFTYLNCTMVYTLWRKPIFKESSRYILFTHMLLNDSIHLLVTCLLYVFGLAFFKIVKATCSFIVFVSAITFNNTPLNLAVMSLERYVAICFPLRHAEIATQKRTYIAIGVIWFIASINLIIDLLYGVVMDSNFFTSQVMCTRERLFIKQWQVDVFQVFNIFYFASVTVIIFFTYISIVITARSISSNKDSATKAHKTVLLHLVQLVLCLTSFLYGFLERAAAMATTSSSLFMDLRYLSFFFVLILSRCLSPLIYGLRDDAVRPLFTYYFCFAMGKCKSAVNVH
>LOCXPOR57.203.HIT1.OR.2R.319.7tm_1.exons1.CM041704.1.Ictalurus_furcatus
TNDSTAEVLLMYQQLFQVAMTEGPISRVSFTLIMSLFFTYLNCTMVYTLWRKSIFKESSRYILFTHMLLNDSIHLLVTCLLYVFGLAFFKIVKATCSFIVFVSAITFNNTPLNLAVMSLERYVAICFPLRHAEIATQKRTYIAIGVIWFIASINLIIDLLYGVVMDSNLFTSQIMCTRERLFIKQWQVDVFQVFNIFYFASVTVIIFFTYISIVITARSISSNKDSATKAHKTVLLHLVQLALCLTSFLFGFFERAAAMATTSSSLFMDLRYLNFFFVLILPRCLSPLIYGLRDDAVRPLFMYYFCFAMGKCKSTVNVH
>LOCXPOR58.204.HIT1.OR.2R.319.7tm_1.exons1.CM041704.1.Ictalurus_furcatus
TNDSTVEVLLIHQQIFQVALNEGLVSKVIFAILMSLFFIYLNAIMVYTLWSKPIFKETPRYILFNHMLLNDSIQLFVTSLLYIFSLAYLKLVMAACTFLVFVSSTTFRNAPLNLALMSLERYVAICFPLRHAEIATQKRTYISLGIIWFMGLMYFIIDLLYVVLVDPKFLTSQIFCTRERLFIKQWQLDAYQGVNVFYFVSVSMIILFTYVRILITTRSISSNKESAAKGHKTVLLHLVQLGLCLTSFLYSLIERAAAMASTSTSVFSNLRYLNYVFVLILPRCLSPLIYGLRDDAVRPLFIYYFRCATGKHTSIVNVH
>LOCXPOR59.205.HIT1.OR.2R.322.7tm_1.exons1.CM041704.1.Ictalurus_furcatus
MATINITDTKPSFTYEQVYKVDFDAATVTKIVVAVLLSLFFVYINCIMLFALGSKSMFHETPRYILFAHMLLNDSILLLVTTVMYAMSLALANVAKAICSLLVLISTCTFQNAPLTLALMSLERYVAICFPLRHCTIVTPKSTGIALGIIWFATSMNILTDIMFDLVTDPSLLLKITFCTREKLFVAKWQADKTQGFDLLFFVSVTVIILFTYISIMITARSISSNKESATKAHKTVLLHLIQLGLCLTSFLYATIERILYMMTGSSSSLFIHLRYLNFLIVLILPRCLSPLIYGLRDDAVRPLFKYYFCYRTHKIKPVVNV
>LOCXPOR60.206.HIT1.OR.2R.304.7tm_4.exons1.CM041704.1.Ictalurus_furcatus
VTTFILDGFLVMDKQKHLFFIIFLLLYAAIFILNSLLIAIIYFERTLHNPMYIFICNLSCNGIFGSTSLIPHLLFNLTTDGHQISLTCCLIQIFCLHTYNIIELFILAFMSYDRYVAICYPLHYHVMMSTKKLQIFIFFAWAYPFATFLAYESLTIRLTFCREIIDKTHCVNFELIRQSCTDITIHSIIGLVTMAIFMIPQVLMILFSYVQILRVCIYSSKESQTKAIQTCTPHLLAILNYFVGIFFEIIQSRLNPRYLPYDFRTFMSLYFMIFPPLLNPIIYGISGQVIKKHIKKLFCVKNMA
>LOCXPOR61.207.HIT1.OR.2R.304.7tm_4.exons1.CM041704.1.Ictalurus_furcatus
NFTHTEFYLIGFTSLKEYRRLLFIPFSIMFIFAVSTNFALVFVITRQRTLHSPMYVLICFIACVDICVSCCVLPRLLFSLASGINVWPRELCLIQMFFVHYACSFQSTILFGMAVDRYFAICMPLRYNNFMSFTNCMIATGIIVIRNMLIITAMVALVGTLRFCSSNVLYHVHCEHQLVVTLASPCEDTTKNYLAGLISFCVPTIDCVGIAFSYITIFFVIFQSASGESHSKAISTCTTHLIVICITYFTSMVAFLAYRIQSGLTSDQRILISLGYLLVPGICNPMIYGIRNKEIRQQFIKLLR
>LOCXPOR62.208.HIT1.OR.2R.302.7tm_1.exons1.CM041704.1.Ictalurus_furcatus
SDTLTFVDMQTMRLAFTGERIFKMFLVVSTHLLVIYVNIIMLFTLRTKAIFCETPRYILFAHMLLNDTIHLVLALVLYMLSSFYLLVVRAVCAFIVLVSTSTFVNAPLNLAVMSLERYTAICFPLRHSELATPARASMAVALVWVLGISDVLTDVCALFLLAEPSFYLSPAVCTITQLMVAPWQQGRSVIFKILLFVMVAIVLLYTYVAILLQARAISSDTTSAHKALRTVVLHAVQLGLSLMSFLYEYIESLIVSLPLDVYKQLHFLNFFVVLILPRCLSSIIYGLRDETFRPLFKQNFFY
>LOCXPOR63.210.HIT1.OR.2R.308.7tm_4.exons1.CM041704.1.Ictalurus_furcatus
MENRSYRYEILRIEGLRITPYSAYPVFVLLFLIYVFIMVSNIGIVMMIAMQKSLHKPMYLLFCNLPVNDALNATVVLPGLLKYILVESDRYISYAACVIQAFGVHTLGTNAHYILIIMAYDRYVAICEPLRYHTIMTNKMVVGLSETAWVTSTVQVLIVFSLSIRLSHCTSTISNPYCDNPSLFKLSCEDVSLNHIVGLFITVLFWIISVSSISLTYLKIAQVCLKNRNSTLKSKAIKTCSTHLIVYLILFGCGCTVIILHRFSAYEGLRNLASVLLYVIPPSLNPVIYGLQTKEIRQGIEQMFLRRK
>LOCXPOR63.211.HIT1.OR.2R.308.7tm_4.exons1.CM041704.1.Ictalurus_furcatus
MENRSYRYEILRIEGLRITPYSAYPVFVLLFLIYVFIMVSNIGIVMMIAMQKSLHKPMYLLFCNLPVNDALNATVVLPGLLKYILVESDRYISYAACVIQAFGVHTLSTSSHTILIIMAYDRYVAICEPLRYHTIMTNKMVVGLSVTAWVTANVMILIIFSLSIRLSHCTSTISNPYCDNPSLFKLSCEDVSLNQIVGLFLTVVFWIISVSSISLTYLKIAQVCLKNRNSTLKSKAIKTCSTHLIVYLILFGCGCTVIILHRFSAYEGLRNLASVLLYVIPPSLNPVIYGLQTKEIRQGIEQMFLRRK
>LOCXPOR63.212.HIT1.OR.2R.308.7tm_4.exons1.CM041704.1.Ictalurus_furcatus
MENRSYRYEILRIEGLRITPYSAYPVFVLLFLIYVFIMVSNIGIVMMIAMQKSLHKPMYLLFCNLPVNDALNATVVLPGLLKYILVESDRYISYAACVIQAFGVHTLSTNSHTILIIMAYDRYVAICEPLQYHTIMTNKMVVGLSVTAWVTAIVKVFIILALSIRLSHCTSTISNPYCDNPSLFKLSCEDVSLNQIVGLFITVVFWIISVSSISLTYLKIAQVCLKNRNSTLKSKAIKTCSTHLIVYLILFGCGCTVIILHRFSAHEGLRNLASVLLYVIPPSLNPVIYGLQTKEIRQGIEQMFLRRK
>LOCXPOR63.213.HIT1.OR.2R.308.7tm_4.exons1.CM041704.1.Ictalurus_furcatus
MENRSYRYEILRIEGLRITPYSAYPVFVLLFLIYVFIMVSNIGIVMMIAMQKSLHKPMYLLFCNLPVNDALNATVVLPGLLKYILVESDRYISYAACVIQAFGVHTLSTNSHTILIIMAYDRYVAICEPLRYHTIMTNKMVVGLSETAWVTSTVQVLILFSLTIRLSHCTSTISNPYCDNPSLFKLSCEDVSLNQIVGLFITVVFWIISVSSISLTYLKIAQVCLKNRNSTLKSKAIKTCSTHLIVYLILFGCGCTVIILHRFSAHEGLRNLASVLLYVIPPSLNPVIYGLQTKEIRQGIEQMFLRRK
>LOCXPOR67.214.HIT1.OR.2R.308.7tm_4.exons1.CM041704.1.Ictalurus_furcatus
MENRSYRYEILRIEGLRITPYSAYPVFVLLFLIYVFIMVSNIGIVMMIAMQKSLHKPMYLLFCNLPVNDALNATVVLPGLLKYILVESDRYISYAACVIQAFGVHTLSTNSHTILITMAYDRYVAICEPLRYHTIMTNKMVVGLSVTAWVTSTVMILIILALTIRLSHCTSMISNPYCDNPSLFKLSCEDVSLNQIVGLFLSVVFWIISVSSISLTYLKIAQVCLKNRNSTLKSKAIKTCSTHLIVYLIFFGCGCTVIILHRFSAHEGLRNLASVLIYVIPPSLNPVIYGLQTKEIRHGIEQMFLRRK
>LOCXPOR68.215.HIT1.OR.2R.317.7tm_4.exons1.CM041705.1.Ictalurus_furcatus
MTSVPNALSANATFIRPSTFYINGFYNIPHTKYYYAFLCIVYAVTVLGNSFIMCTIYLARSLHTGKYIVVFNLALSDLGGSSALIPKLIDTFLFENQVISYEACLANMFFVLFFMTVQSLTLLVMAYDRVVAICFPLRYSVIVTKEAMTLIIVITWIFSITIIALLVALITRLSFCRSVIINNYFCDHGPIVILACNDKFINRVMAIGCFVVLDCVPFLLIIVSYICIGIALLNISHGLERRKAMKTCTSHLILVALFYLPFIGTNITSLTSSINANDRIINSSLTQIIPPMLNPIIYTLKTEEVMQAVKVLYKRAK
>LOCXPOR69.216.HIT1.OR.2R.318.7tm_4.exons1.CM041705.1.Ictalurus_furcatus
MTSVPNQLSENATFIRPSTFYINGFYNIPHTKYYYAFLCIVYAVTVLGNSFIMCTIYLARSLHTAKYIVVFNLALSDLGGSSALIPKLIDTFLFENQVISYGACLANMFFVLFFMTVQSLTLLVMAYDRVVAICFPLRYNVIVTKAAMTLIIVITWIFSITIIALLVALITRLSFCRSVIINSYFCDHGPIYILACNDKVINSVMATVCFVVLDCVPLLLIIVSYICIGIALLNISHGLERKKAMKTCTSHLILVALFYLPFFGTNIAALTSSINANDRIINSTLTQIIPPMLNPIIYTLKTEEVMHAVKVLYKRAKV
>LOCXPOR70.218.HIT1.OR.2R.310.7tm_4.exons1.CM041705.1.Ictalurus_furcatus
SANATFIRPSTFYINGFYNIPHTKYYYAFLCIVYAVTVLGNSFIMCTIYLARSLHTGKYIVVFNLALSDLGGSSALIPKLIDTFLFENQVILYEACLANMFFVLFFMTVQSLTLLVMAYDRVVAICFPLRYNAIVTKEAMTLIIVITWIFSITIIALLVALITRLSFCRSVIINSYFCDHGPIYILACNGYFINHVTAIVCFVLLDCVPLLLIIVSYICIGIALLNISHGLERKKAMKTCTSHLILVALFYLPFFGTNIASLTSSINANDRIINSTLTQTIPPMLNPIIYTLKTEEVMHAVKVLYKRAKV
>LOCXPOR71.220.HIT1.OR.2R.317.7tm_4.exons1.CM041705.1.Ictalurus_furcatus
MTSVLNALSANATFIRPSTFYINGFYNIPHTKYYYAFLCIAYAVTVLGNSFIMCTIYLARSLHTAKYIVVFNLALSDLGGSSALIPKLIDTFLFENQVISYEACLANMFFVLFFMTVQSLTLLVMAYDRVVAICFPLRYNVIVTKEAMTLIIVITWIFSISIIALLVALITRLSFCRSVIINSYFCDHGPILILACNDKFINRVMAIGCFVVLDCVPFLLIIVSYICIGIALLNISHGLERRKAMKTCTSHLILVALFYLPFIGTNITSLTSSINANDRILNSTLTQIIPPMLNPIIYTLKTEEVMQAVKVLYKRAK
>LOCXPOR72.222.HIT1.OR.2R.318.7tm_4.exons1.CM041705.1.Ictalurus_furcatus
MTSVPPAPSENATFIRPSTFYINGFYDIPHTKYFYAFLCIVYAVTVLGNSFIMCTIYLARSLHTAKYIVVFNLALSDLGGSSALIPKLIDTFLFENQVISYEACLANMFFVLFFMTVQSLTLLVMAYDRVVAICFPLRYNVIVTKAAMTLIIVITWIFSITIIALLVALITRLSFCRSVIINSYFCAHGPIYILACNDYFINRVMATVCIVVLDCVPFLLIIVSYICIGIALMNISHGLERKKAMKTCTSHLILVALFYLPFLGTSITSLTSSINTNDRIINSALTQIIPPMLNPIIYTLKTEEVMHASKVLYKRVKV
>LOCXPOR73.114.HIT1.OR.2R.305.7tm_4.exons1.CM041710.1.Ictalurus_furcatus
MDFYANVTYLILTGHVDLEKYRYVYFLVTLSVYLMTICCNTIVIFVIYTNESLHEPMYIFITALLMNTLGGSTALYPKLLSDILSKNLIVSLDACVFQAFFIYTYAMSEFMLLSAMAYDRYVSICKPLQYAAIVQMSTVKKLIFLSCFVPSCENAIAMVLIYKLKLCNFKLNRIYCSNYAIVKLGCGDISAYNSYGLFIFVIAVFPQVIFIIYSYIRILSVCLKNSKDFRRKALQTCLPHLLIFTSFTVTSCFEIINSRLEGNMPHIIAMILSVENLVIPPLFNPIIYGLKLQEIFNRIKRMFCQ
>LOCXPOR78.116.HIT1.OR.2R.306.7tm_4.exons1.CM041710.1.Ictalurus_furcatus
DFTNVTYLTLNGHVDLQTYRYVYFLITLTVYILIIVFNTVVIFVIVMNKCLHEPMYIFIAALLCNALFGATALYPKLLTDLLSEKQVSFYHGCLFQAFCVYTYAASEFMLLSAMAYDRYVSICKPLHYSNIVKMPTVRKLICFSWFLPCCAMSIGYILLSLLPLCNFKMNRIYCDSYSIIKLSCTGTSVINLFGLAIFSVAVFPPVIFIIYSYMRILAVCLKNSKDFRRKALQTCLPHLLIFINFSVNICFEIINNRLESNQIPHIITIILSVEYLLIPPLFNPIIYGLKLQEILKSIKRLISWKR
>LOCXPOR74.117.HIT1.OR.2R.302.7tm_4.exons1.CM041710.1.Ictalurus_furcatus
NVTYLTLEGHVELDKYRYVYFVMVLTLYLLIISCNGLVIFVIFTNKCLHEPMYIFIAALLCNALYGSTALYPKLLVDFLSEIQIVSYEACIFQSFFIYTYAISEFTLLSAMAYDRYVSICKPLQYATIIKMSTVKRLLFCCWCLPCCENSIALTLTFQVKLCRFKLNRIYCNNSSVVKLSCGDISVRNSYALFIFVIAVFPPVIFVIYSYIRILHVCLRSSNDFRRKALQTCFPHIFIFISYTVTSCFEVINNRLESNQIPHIFTMIMSVENLVIPPLLNPIIYGLKMQKIFNCIKKLIWKV
>LOCXPOR75.118.HIT1.OR.2R.304.7tm_4.exons1.CM041710.1.Ictalurus_furcatus
DVMYLTLEGHVELEKYRYFYFVMVLTLYMLIISCNGLVIFVIFTNKHLHEPMYIFIAALLCNALFGTAALYPKLLTDFLSKIQVVSFEACIFQSFCIYTYGASEFTLLSAMAYDRYVSICKPLQYATIVKMSTVKKLLFCCWFLPCCEIGISAILTYQRKLCKFKLNRIYCNNSSMIRLGCGDFSVSNLYGLFALSIVVFPPLIFVFFSYIRILSVCLKNSKDFRTKALQTCFPHLLILISFSITTCFEIINTRLEENMPHIASMIMSVENLVIPPLLNPIIYGLKLKEIFNRIKKMVWKNKII
>LOCXPOR76.119.HIT1.OR.2R.301.7tm_4.exons1.CM041710.1.Ictalurus_furcatus
DATNLTYLTLDGHVDLQNYRYVYFLITLTVYVSIIVFNTVVIFVIVMNKHIHAPMYIFIAALLCNALYGATALYPKLLMDLLSEKQVSSYHGCLFQGFFVYWYACSEFALLSAMAYDRYVSICKPLHYTTIVKMSTVKKLIFLSWFLPCCELGVALILTYQLQLCKFKMNRIYCDNYSVLKLSCKEISTNNSYGLFIFSIAVFPPVTFVFFSYIRILTVCLKNSKDFRRKALQTCLPHLLIFINFSVNICFEIINNRLESNQIPHIIAMILSVEYLLIPPLFNPIIYGLKLQEILKSIKRL
>LOCXPOR77.120.HIT1.OR.2R.301.7tm_4.exons1.CM041710.1.Ictalurus_furcatus
DVTNLTYLTLNGHVDLQTYRYVYFLITLTVYLSIIVFNTVVIFVIFMNKRLHEPMYIFIAALLCNALFGATAVYPKLLTDLLSEKQVSSYHGCLFQAFCVYTYAASEFMLLSAMAYDRYVSICKPLHYSNMVKMPTVRKLICFSWFLPCCAIGIGYVLLSQLPLCKFKMNRIYCDAHSIVKLSCTGTSVINLFGLAIFSIAIFPPVIFIIYSYMRILAVCLKNSKDFRRKALQTCLPHLLIFINFSVNMCFEMINNRLESNQIPHIIAIILSVEYLFIPPLFNPIIYGLKLQEILKSIKRL
>LOCXPOR78.121.HIT1.OR.2R.306.7tm_4.exons1.CM041710.1.Ictalurus_furcatus
DVTNLTYLTLNGHVDLQTYRYVYFLITLTVYLSIIVFNIVVIFVIFMNKRLHEPMYIFIAALLCNALFGATALYPKLLTDLLSEKQVSSYHGCLFQAFCVYTYAASEFMLLSAMAYDRYVSICKPLHYSNIVKMPTVRKLICFSWFLPCCAIGIADLLLSQLPLCKFKMNRIYCDGYSIVKLSCTVTSINNLLGLAIFSIAVFPPVIFIIYSYIRILAVCLKNSKDFRRKALQTCLPHLLIFINFSVNICFEIINNRLESNQIPHIITIILSVEYLLIPPLFNPIIYGLKLQEILKSIKRLISWKK
>LOCXPOR79.122.HIT1.OR.2R.303.7tm_4.exons1.CM041710.1.Ictalurus_furcatus
MDNFTSVTYFTLEGHVSLEHYRYFYFIFTLSVYIMIICFNSVIISVIYKNKHLHEPMYIFIAALLCNALFGTAALYPKLLTDLLSEKQITSYETCIFQAFCVYTYASSEFVLLSAMAYDRYVSICKPLHYATLVKMNIVRKLIFLSWFLPCCTIGITVVLTSRLQLCKFKLNRIYCDNYSIVKLSCKETSLNNIYGLFIFSITVFPPVFFIIYSYFRILSVCLKNSKHFRRKALQTCLPHLLIFIIFSVNTCFEIINSRIDSNQIPHIITMILSVEYLLVPPLFNPIIYGLKLQEIFNSIRRL
>LOCXPOR80.123.HIT1.OR.2R.304.7tm_4.exons1.CM041710.1.Ictalurus_furcatus
MDYSTNITYLTLEGHVELEHYRYVYFIFTLTAYIMIICFNTVIICVIFKKKHLHEPMYIFIAALLCNALFGATALYPKLLIDLLSEKQIISFGACLFQAFCIYTYGASEFTLLSVMAYDRYVSICKPLHYASLVKMSTVRNLLFLSYFLPCCEIGVGVILASRLQLCKFKLNRIYCDNYSVVKLSCKETFVNNLYGLFIFSITVFPPVFFIIYSYVRILTLCLKNSKDFRRKALQTCLPHLLIFINFSINASFEIINSRLESNQIPQIITMILSVEYLVIPPLFNPIIYGLKLQEIYNDIKKIF
>LOCXPOR81.125.HIT1.OR.2R.308.7tm_4.exons1.CM041710.1.Ictalurus_furcatus
MDYSTNFTYFTLAGHVDLLQYKYIYFMITLNVYIMIICFNTVIISVIYRNKHLHEPMYIFIAALLCNALFGATALYPKLLIDLLSEKQTASYEVCIVQAFCVYLYASSEFALLSAMAYDRYVSICKPLHYSTLVKMHIVRNLLLLSWFLPCCTIGVAALLAARLQPCKFILNRIYCDIYSIAKLSCTGTSVNNIYGLFAFIITVFPPQFFIVYTYIRILTVCLKNSKDFRRKALQTCLPHLLIFIIFSVDMCFEIINNRLESKQIPHIFTMILSVEYLLIPPLFNPIIYGLKLQEIFNGIKRLISWKK
>LOCXPTAAR1.55.HIT1.TAAR.2R.329.7tm_1.exons1.CM041688.1.Ictalurus_furcatus
MNLTEFNQSDLCEHFSCPERSLSPAVYILLYVCSAAVVLLTVCGNLLVIISVLHFKQLHTPTNLLVLSLAVSDFLIGALVIPPVLIWAIESCWIFDKRYCISFLMTGYILTSLSIYNIALIAMDRYLALSNPFLYMNTISRRTMSIVVFSNWCASLVYNISLCYFNRSFTRSVMCPGECYLFLNEVWSVIDLVITFIFPCSIIIILYTLVFVIAKKHATAIRELNNHTRPKTQKITSHSMKSERKAAKVLGILVSVFLMCLLPYFIFSLLGDVIELQTETFLKVFIVLYLNSTINPVIYGLFYPWFRRCIKLIITLRIFQTDSALINVL
>LOCXPTAAR2.73.HIT1.TAAR.2R.329.7tm_1.exons1.CM041688.1.Ictalurus_furcatus
MNLTEFNQSDLCEHFSCPDRSGSSAVYILLYVCSAAVVLLTVCGNMLVIVSVFHFKQLHTPTNMLVFSLAVSDFLVGALVMPPVLIWAVESCWIFDKRYCISFFMIAYILTSLSIYNIALIAVDRYLALSNPFLYMNTISSRTMCIVVFTSWCASLVYNISLCYFNGSFTNSVMCPGECYLFLNEVWSVIDLVITFIFPCSIIIILYTRVFVIAKKHATAIRELNNHTRPKTQKITSHSMKSERKAAKVLGILVSVFLMCLLPYFIYSLLGDVIELQTETFQKVFIVLYLNSTINPVIYALFYPWFRRCIKLIRTLRIFQTDSALINIL
>LOCXPTAAR3.93.HIT1.TAAR.2R.329.7tm_1.exons1.CM041688.1.Ictalurus_furcatus
MNLTEFNQSDLCEHFSCPERSLSPAVYILLYVCSASVVLLTVCGNMLVIISVLHFKQLHTPTNMLMLSLAVSDFLVGALAMPPTLIWAVESCWIFDKRYCISFFMISYILTSLSIYNITLIAVDRYLALSNPFLYMNTISSRTMCIVVFSNWCASLVYNISLCYFNRSFTRSVMCPGECYLFLNEVWTVIDLVITFIFPCSIIIILYTRVFVIAKKHATAIRELNNHTRPKTQKITSHSMKSERKAAKVLGILVSVFLMCLLPYFIYSLLGDVIELQTEIIQKVFIVLYLNSTINPVIYALFYPWFRRCIKLIITLHIFQTDSTLINIL
>LOCXPTAAR4.111.HIT1.TAAR.2R.329.7tm_1.exons1.CM041688.1.Ictalurus_furcatus
MNLTEFNQSDLCEHFSCPERCGSSAVYILLYVCSAAVVLLTVCGNMLVIISVLHFKQLHTPTNLLVLSLAVSDFLIGALVIPPVLIWAIESCWIFDKRYCISFLMTGYILTSLSIYNIALIAMDRYLALSNPFLYMNTISRRTMSIVVFSNWCASLVYNTAFYYFNRSFTSFVMCPGECYLFLNEVLFAVDLVIAFIFPCSIIIILYTRVFVIAKKHATAIRELNNHTRPKTQKITSHSMKSERKAAKVLGILVSVFLMCLLPYFIYSLLGDVIELQTETFQKVFIVLYLNSTINPVIYALFYPWFRRCIKLIRTLRIFQTDSALINIL
>LOCXPTAAR5.122.HIT1.TAAR.2R.329.7tm_1.exons1.CM041688.1.Ictalurus_furcatus
MNLTEFNQSDLCEHFSCPDRSGSPAVYILLYVCSAAVVLLTVCGNLLIIISVLHFKQLHTPTNMLVFSLAVSDFHVGALVMPPMFIWMIESCWISGRDFCISFWLIDGFLTISSIYNIALIAVDRYLALSNPFLYMNRVSVRITGIVIVCVWCVVLAYSSALLYYNGNFMGSVMCPGECSLFLNDVSSVIDLIFSFIFPLSVIIILYTRVFVIAKKHATAIRELNNHTRPKTQKITSHSMKSERKAAKVLGILVSVFLMCLLPYFIYSLLGDVIEVQTETFQKLVIVLYLNSTINPVIYALFYPWFRRCIKLIITLRIFQTDSALINIL
>LOCXPTAAR6.127.HIT1.TAAR.2R.329.7tm_1.exons1.CM041688.1.Ictalurus_furcatus
MNRTEFNQSDLCEHFSCPERSGSPAVYILLYVCSAAVVLLTVCGNMLVIISVLHFKQLHTPTNMLVFSLAVSDFLIGAFVMPPMLIWTIESCWIFGSGFCISFWLISGFIAISSIYNIALIAVDRYLALSNPFLYMNSVSVRITGIVIVCVWCVMLAYISALLYYNGNFTNTVMCPGECFIFLNEVSSVIDLIFSFIFPLSVIIILYTRVFVIAKKHATAIRELNNHTRPKTQKITSHSMKSERKAAKVLGILVSVFLMCLLPCFIYSLLSDVIELQTETFQKLVIVLYLNSTINPVIYALFYPWFRRCIKLIITLQIFQTDSALINIL
>LOCXPTAAR7.128.HIT1.TAAR.2R.329.7tm_1.exons1.CM041688.1.Ictalurus_furcatus
MNLTEFNQSDRCEHFSCPEKSGSPAIYILLYVCSAAVVLLTVCGNLLIIISVLHFKQLHTATNMLVFSLAVTDFLVGAFLMPPTLIWTIESCWIFGRDFCISFWLICSFLTNVSIYNIALIAVDRYLALSNPFLYMNRVSVRITGIVIVCVWCVMLAYFSALLYFNGNFTGFVICPGECSLFLNDVSYVIDLIFSFIFPLSVIIILYTRVFVIAKKHATAIRELNNHTRPKTQKITSHSMKSERKAAKVLGILVSVFLMCLLPYFIYSLLGDVIEIQTETFQKLVIVLYLNSTINPVIYALFYPWFRRCIKLIITLRIFQTDSALINIL
>LOCXPTAAR8.129.HIT1.TAAR.2R.329.7tm_1.exons1.CM041688.1.Ictalurus_furcatus
MNLTEFNQSDRCEHFSCPERSGSPAVYILLYVCSAAVVLLTVCGNLLIIISVLHFKQLHTATNMLVFSLAVSDFHVGALLMPPMFIWTIESCWIFGRDFCISFWLICGFLINLSIYNIALIAVDRYLALSNPFLYMNRVSVRITGIVIVCVWCVVLAYSSALLYYNGNFSNTVMCPGECFIFLNEVWTVIDLIYSFTFPLSVIIILYTRVFVIAKKHATAIRELNNHTRPKTQKITSHSMKSERKAAKVLGILVSVFLMCLLPYFIYSLLGDVIELQTETFQKLVIVLYLNSTINPVIYALFYPWFRRCIKLIITLRIFQTDSALINIL
>LOCXPTAAR9.130.HIT1.TAAR.2R.329.7tm_1.exons1.CM041688.1.Ictalurus_furcatus
MNLTEFNQSDLCEHFSCPERSGSPAVYILLYVCSAAVVLLTVCGNMLVIISVLHFKQLHTPTNMLVLSLAVSDFLVGALVMPPMLISIIESCWIFGRDFCISFCLISYFITISSIYNIALIAVDRYLALSNPFLYMNRVSVRITGIVIVCVWCVMLAYISALLYYYGNFTNTVICPGECFIFLNDVWSVIDLIFSFIFPLSVIIILYTRVFVIAKKHATAIRELNNHTRPKTQKITSHSMKSERKAAKVLGILVSVFLMCLLPYFIYSLLGDVIEVQTETFQKLVILCFLNSTINPVIYALFYSWFRRCFKLIITLRIFQTDSALINIL
>LOCXPTAAR10.58.HIT1.TAAR.2R.329.7tm_1.exons1.CM041688.1.Ictalurus_furcatus
MNLTEFNQSDRCEHFSCPESSGSPAVYILLYVCSAAVVLLTVCGNLLVIISVLHFKQLHTPTNMLVLSLAVSDFLVGAFVMPPTLMWTIESCWIFGRDFCISFWLISSFLTISSIYNIALIAVDRYLALSNPFLYMNRVSVRITGIVIVCVWCVVLAYFSALLYFNGNFMGFVMCPGECLLYLNEVSYVIDLIFSFIFPLSVIIILYTRVFVIAKKHATAIRELNNHTRPKTQKITSHSMKSERKAAKVLGILVSVFLMCLLPYFIYSLLGDVIEVQTETFQKLVIVLYINSTINPVIYALFYPWFRRCIKLIITLRIFQTDSALINIL
>LOCXPTAAR11.60.HIT1.TAAR.2R.329.7tm_1.exons1.CM041688.1.Ictalurus_furcatus
MNLTEFNQSDLCEHFSCPERSGSPAVYILLYVCSAAVVLLTVCGNLLIIISVLHFKQLHTATNMLVLSLAVSDFLVGALIMPPALMWTIESCWIFGRDFCISFGLICGFLTILSIYNIVLIAVDRYLALSNPFLYMNRVSVRITGIVIVCVWCVLLAYSSLLLYYNGNFSNTVMCPGECSLFLNDVWSVIDLIFSFTFPLSVIIILYTRVFVIAKKHATAIRELNNHTRPKTQKITSHSMKSERKAAKVLGILVSVFLMCLLPYFIYSLLGDVIEIHSETFQKLAIVLYLNSTINPVIYALFYSWFRRCIKLIITLRIFQTDSTLINIL
>LOCXPTAAR12.62.HIT1.TAAR.2R.329.7tm_1.exons1.CM041688.1.Ictalurus_furcatus
MNLTEFNQSDRCEHFSCPERSGSPAVYILLYVCSAAVVLLTLCGNLLIIISVLHFKQLHTPTNMLVLSLAVSDFLVGALIMPSMLIWTIESCWIFGRDFCISFWLICYFLAISSIYNIALIAVDRYLALSNPFLYMNRVSVRITGIVIVCVWCVVLAYSSLLLYYNGNFTNTVMCPGECFIFLNKVSYVIDLIFSFIFPLSVIIILYTRVFVIAKKHATAIRELNNHTRPKTQKITSHSMKSERKAAKVLGILVSVFLMCLLPYFIYSLLGDVIELQTESFQKVSIMFCLNSTINPVIYALFYPWFRRCIKLIITLRIFQTDSALINIL
>LOCXPTAAR13.64.HIT1.TAAR.2R.329.7tm_1.exons1.CM041688.1.Ictalurus_furcatus
MNLTEFNQSDLCEHFSCPERSGSPAVYILLYVCSAAVVLLTVCGNMLVIISVLHFKQLHTPTNMLVLSLAVSDFLVGALVMPPMLISIIESCWIFGRDFCISFWLISYFVTISSIYNIALIAVDRYLALSNPFLYMNRVSVRITGIVIVCVWCVMLAYISALLYYNGNFMGSVMCPGECSLFLNDVSSVIDLIFSFIFPLSVIIILYTRVFVIAKKHATAIRELNNHTRPKTQKITSHSMKSERKAAKVLGILVSVFLMCLLPYFIYSLLGDVIEVQTETFQKLVNVLCLNSTINPVIYALFYSWFRRCIKLIITLRIFQTDSALINIL
>LOCXPTAAR14.66.HIT1.TAAR.2R.329.7tm_1.exons1.CM041688.1.Ictalurus_furcatus
MNLTEFNQSDLCEHFSCPERSGSPAVYILLYVCSAAVVLLTVCGNLLIITSVLHFKQLHTPTNMLVLSLAVSDFVVGALVMPLMLIWTIESCWIFGRDFCISFWLISGFLTISSIYNIALIAVDRYLALSNPFLYMNRVSVRITGIVIVCVWCVVLAYNSALLYFSVSFMGSVMCPGECLLYLNDVWAVIDLIYSFIFPLSVIIILYTRVFVIAKKHATAIRELNNHTRPKRQKITSHSMKSERKAAKVLGILVSVFLMCLLPYFIYSLLGGVIELQTETFQKLMNVLYLNSTINPVIYALFYPWFRRCIKLIITLRIFQTDSALINIL
>LOCXPTAAR15.68.HIT1.TAAR.2R.329.7tm_1.exons1.CM041688.1.Ictalurus_furcatus
MNLTEFNQSDLCEHFSCPERSGSPAVYILLYVCSAAVVLLTVCGNMLVIISVLHFKQLHTPTNMLVFSLAVSDFLVGALIMPPMLIWTIESCWIFGRHFCISFWLICYFLAVSSIYNIALIAVDRYLALSNPFLYMNRVSVRITGIVIVCVWCVVLAYSSLLLYHNGNFTNTVMCPGECYLFLNKVSYVIDLIFSFIFPLSVIIILYTRVFVIAKKHATAIRELNNHTRPKTQKITSHSMKSERKAAKVLGILVSVFLMCLLPYFIYSLLGDVIELQTESFQKVSIVFYLNSTINPVIYALFYLWFRRCIKLIITLRIFQTDSALISIL
>LOCXPTAAR16.70.HIT1.TAAR.2R.329.7tm_1.exons1.CM041688.1.Ictalurus_furcatus
MNLTEFNQSDLCEHFSCPERSGSPAVYILLYVCSAAVVLLTVCGNMLVIISVLHFKQLHTATNMLVFSLAVSDFLVGALLMPPMLIWTIESCWIFGRDFCISFWLISSFIAISSIYNIALIAVDRYLALSNPFLYMNRVSVRITGIVIVCVWCVVLAYFSALLYYNGNFTNTVMCPGECFIFLNEVSSVIDLIFSFIFPLSVIIILYTRVFVIAKKHVTAIRELNNHTRPKTQKITSHSMKSERKAAKVLGILVSVFLMCLLPYFIYSLLGDVIELQTETFQKLVILFCLNSTINPVIYALFYPWFKRCIKLIITLRIFKTDSALINIL
>LOCXPTAAR17.72.HIT1.TAAR.2R.329.7tm_1.exons1.CM041688.1.Ictalurus_furcatus
MNLTEFNQSDLCEHFSCPERSGSPAVYILLYVCSAAVVLLTLCGNMLVIISVLHFKQLHTPTNMLVFSLAVSDFHVGALVMPPMLIWTIESCWIFGRDFCISFWLISGFLINLSIYNIALIAVDRYLALSNPFLYMNRVSVRITGIVIVFVWCVVLAYFSALLYCNGNFMGFVICPGECLLYLNEVLYVIDLIFSCIFPLSVIIILYTRVFVIAKKHATAIRELNNHTRPKTQKITSHSMKSERKAAKVLGILVSVFLMCLLPYFIYSLLGDVIEVQTETFQKLVIVLYLNSTINPVIYALFYPWFRRCIKLIITLRIFQTDSALINIL
>LOCXPTAAR18.76.HIT1.TAAR.2R.329.7tm_1.exons1.CM041688.1.Ictalurus_furcatus
MNLTEFNQSDLCEHFSCPERSGSPAVYILLYVCSAAVVLLTVCGNLLIIISVLHFKQLHTPTNMLVLSLAVSDFLVGALAMLPMLIWKIESCWIFARGYCISFLMTSYFLTSLSIYNVGLIAVDRYLALSNPFLYTNTISSRTMCIVVSSNWCVCLVYNTAFYYFNGSFTSFVMCPGECYLFLNEVLFAVDLVIAFIFPCSIIIILYTLVFVIAKKHATAIRELNNHTRPKTQKITSHSMKSERKAAKVLGILVSVFLMCLLPYFIYSVLGDVIELQTETFQKLAIVLYLNSTINPVIYALFYPWFRRCIKLIITLRIFQTDSALINIL
>LOCXPTAAR19.78.HIT1.TAAR.2R.318.7tm_1.exons1.CM041688.1.Ictalurus_furcatus
VNLMDFNQSDRCENFSCPERSGSPADYILLYVCSAVVVLLTVCGNLLVIISVLHFKKLHTPTNLHVLSLAVLDFLTGALSMPAVLIWTIESCWILGRGFCISFWLLNGFLWTLSFYTIALISVDRYLALSNPFFYANKITWRTTCILIFTNWCVCLAYVIAFCYFSGTFMNLIMCPGECFFSVSEIWFITDIVVVFIFPCSIIIILYTRVFVIAKKHATAIRELNNHSMKSERKAAKVLAILVFVFMVFLLPYFVYNLLGDFIEVCIETSLILLIMFCLNSTVNPFIYALFYSWFRRCIKSIITLRIFQTDSSLINVL
>LOCXPTAAR20.80.HIT1.TAAR.2R.318.7tm_1.exons1.CM041688.1.Ictalurus_furcatus
VNLMDFNQSDRCENFSCPERSGSPAVYILLYVCSAVVVLLTVCGNLLVIISVLHFKKLHTPTNLHVLSLAVLDFLTGALAMPAVLIWTIESCWILGRGFCISFWLLNGFFCILSFYTIALISVDRYLALSNPFFYANKITWRTTCILVYTNWCVCLAYVIAFCYFSGTLMNLVMCPGECFLSISEIWFITDIVVVFIFPCSIIIILYTRVFVIAKKHATAIRELNNHSMKSERKAAKVLAILVFVFMVFLLPYFVYNLLSDFIEVCIETSLILMILFCLNSTVNPFIYALFYSWFRRCIKSIISLRIFQTDSSLINVL
>LOCXPTAAR21.82.HIT1.TAAR.2R.329.7tm_1.exons1.CM041688.1.Ictalurus_furcatus
MNLTEFNQSDLCEHFSCPERSGSPAVYILQYVCSAAVVLLTVCGNMLIIISVLHFKQLHTATNMLVLSLAVSDFLVGALVMPPMLIWTIESCWIFGKVFCTIFGLICGFLTNVSIYNIALIAVDRYLALSNPFLYMNRVSVRITGIVIVCVWCVVLAYSSALLYFNGNFTVFVMCPGECYLYLTDVWTVIDLVITFIFPLSIIIILYTRVFVIAKKHATAIRELNNHTRPKTQKITSHSMKSERKAAKVLGILVSVFLMCLLPYFIYNLLSNVIELQTETFQEVSVLFCLNSNINPVIYALFYPWFRRCVKLIITLRIFQTDSALINIL
>LOCXPTAAR22.84.HIT1.TAAR.2R.329.7tm_1.exons1.CM041688.1.Ictalurus_furcatus
MNLTEFNQSDLCEHFSCPERSGSPAVYILLYVCSAAVVLLTLCGNMLVIISVLHFKQLHTPTNMLVFSLAVSDFLVGAFVMPPTLMWTIESCWIFGRDFCISFWLICCFLTISSIYNITLIAVDRYLALSNPFLYMNRVSVRITGIVIVCVWCVVLAYSSALLYYNGNFLNFVMCPGECFILFNDVWTVIDLIYSFIFPLSVIIILYTRVFVIAKKHATAIRELNNHTRPKTQKITSHSMKSERKAAKVLGILVSVFLMCLLPYVIYSLLGDVIEIQTETFQKLVIVLYLNSTINPVIYALFYPWFRRCIKLIITLRIFQTDSALINVL
>LOCXPTAAR16.86.HIT1.TAAR.2R.329.7tm_1.exons1.CM041688.1.Ictalurus_furcatus
MNLTAFNQSDLCEHFSCPERSGSPAVYILLYVCSAAVVLLTVCGNMLVIISVLHFKQLHTPTNMLVLSLAVSDFLVGALLMPPMLIWTIESCWIFGRDFCISFWLISGLIAISSIYNIALIAVDRYLALSNPFLYMNRVSVRIIGIVIVCVWCVVLAYSSALLSYNGNVTNTVMCPGECFIFLNDVWSVIDLIFSFIFPLSIIIILYTRVFVIAKKHATAIRELNNHTRPKTQKITSHSMKSERKAAKVLGILVSVFLMCLLPYFIYSLLGNVIELQTETFQKLVILSCLNSTINPVIYALFYPWFRRCIKLIITLRIFQTDSSLINIL
>LOCXPTAAR24.88.HIT1.TAAR.2R.329.7tm_1.exons1.CM041688.1.Ictalurus_furcatus
MNLTEFNQSDRCEHFSCPERSGSPAVYILLYVCSAAVVLLTVCGNMLVIISVLHFKQLHTPTNMLMFSLAVSDFLVGALVMPPMLIWTIESCWIFGRDFCISFWLICCFLTISSIYNIALIAVDRYLALSNPFLYMNRVSVRITGIVIVCVWCVVLAYSSLLLYHNGNFTNTVMCPGECFIFLNDVWSVIDLIYSFIFPLSVIIILYTRVFVIAKKHATAIRELNNHTRPKTQKITSHSMKSERKAAKVLGILVSVFLMCLLPYFIYSLLGDVIEIQTETFLKLVNVLYLNSTINPVIYALFYPWFRRCIKLIITLRIFQTDSALINIL
>LOCXPTAAR25.90.HIT1.TAAR.2R.329.7tm_1.exons1.CM041688.1.Ictalurus_furcatus
MNLTEFNQSDLCEHFSCPERSGSPAVYILLYVCSAAVVLLTVCGNMLVIISVLHFKQLHTPTNMLVFSLAVSDFLVGALVMPSMLMWTIESCWIFGRDFCISFWLISGFIAISSIYNIALIAVDRYLALSNPFLYMNRVSVRITGIVIVCVWCVVLAYSSLLLYYNGNFTNTVMCPGECYLFLNEVSSVIDLIFSFIFPLSVIIILYTLVFVIAKKHATAIRELNNHTRPKTQKITSHSMKSERKAAKVLGILVSVFLMCLLPYFIYSLLGDVIEVQTETFQKLVILSCLNSTINPVIYALFYPWFRRCIKLIITLRIFQTDSALINIL
>LOCXPTAAR26.92.HIT1.TAAR.2R.329.7tm_1.exons1.CM041688.1.Ictalurus_furcatus
MNLTEFNQSDRCEHFSCPERSGSPAVYILLYVCSAAVVLLTVCGNMLVIISVLHFKQLHTPTNMLVFSLAVSDFLIGALLMPSMLMWTIESCWIFGRDFCISFWLIGGFLTILSIYNIALIAVDRYLALSNPFLYMNRVSVRITGIVIVCVWCVVLAYISALLYCNGNFTNTVMCPGECLLYLNEVSSVIDLIFSFIFPLSVIIILYTRLFVIAKKHATAIRELNNHTRPKTQKITSHSMKSERKAAKVLGILVSVFLMCLLPYFIYSLLGDVIEVQSETFQKLAIVLYLNSTINPVIYALFYPWFRRCIKLIITLRIFQTDSALINIL
>LOCXPTAAR27.95.HIT1.TAAR.2R.329.7tm_1.exons1.CM041688.1.Ictalurus_furcatus
MNLTEFNQSDRCEHFSCPERFGSPAVYILLYVCSAAVVLLTVCGNLLVIISVLHFKQLHTPTNLLVLSLAVSDFLVGALVMPPMFIWMIESCWIFDTGYCLCFMITSFILVNLSIYNIALIAVDRYSALSNPFLYTNTISRRTMCIVIYCNWCVCLVYNTSLYYFNGSFASSVMCPGECLVILNEFLFAIDLAVSFIFPLSVIIILYTRVFVIAKKHATAIRELNNHTRPKTQKITSHSMKSERKAAKVLGILVSVFLMCLLPYFIYSVLGDVIEIQTESFHKFVVLLYLNSTINPVIYALFYPWFRRCIKLTLTLKIFQTDSSLINVL
>LOCXPTAAR28.97.HIT1.TAAR.2R.329.7tm_1.exons1.CM041688.1.Ictalurus_furcatus
MNLTEFNQSDLCEHFSCPERSGSPAVYILLYVCSAAVVLLTLCGNMLVIISVLHFKQLHTPTNMLVLSLAVSDFLVGALVMPPMLIWTIESCWIFGSVFCTSFLLIGGFLTSLSIYNIALIAVDRYLALSNPFLYTNTISKWTMYIVVFSNWCVCLVYNTAFCYFNGTFMSYLMCPGECFYLVKDIPSVIDLVYSFIFPCSIIIILYTRVFVIAKKHATAIRELNNHTRPKTQKITSHSMKSERKAAKVLGILVSVFLMCLLPYFIYSLLGDVIELQTETFQKVLLVFCLNSTINPVIYALFYPWFRRCIKLIITLQIFQTDSALINIL
>LOCXPTAAR29.99.HIT1.TAAR.2R.329.7tm_1.exons1.CM041688.1.Ictalurus_furcatus
MNLTEFNQSDLCGHFSCPERSGSPAVYILLYVCSAAVVLLTVCGNMLVIISVLHFKQLHTSTNLLVFSLAVSDFLVGALVMPPMLIWIIESCWIFGRVFCICFLLFSGFLMICSIYNIALIAVDRYLALSNPFLYMNRITRRTMCIVVYSNCCVSLTYITAVYYFNGSFMGSVMCPGECIYFLNEIWSVLDLVVSFIFPLSVIIILYTRVFVIAKKHVTAIRELNNHTRPKTQKITSHSMKSERKAAKVLGILVSVFLMCLLPYFIYSLLGDVIEVQSETFQKLVIVLYLNSTINPFIYALFYPWFRRCIKLIITLQIFQTDSELINVL
>LOCXPTAAR30.101.HIT1.TAAR.2R.329.7tm_1.exons1.CM041688.1.Ictalurus_furcatus
MNLTEFNQSDRCEHFSCPERSGSPAVYILLYVCSAAVVLLTLCGNMLVIISVLHFKQLHTPTNLLVLSLAVSDFLIGALLMPPTLIWIIKSCWIFGRAFCITFCMIASFIVGLSIYNVALIALDRYLALSKPFLYANKISKWTMCIVVYSNWCVCLAYSIIFYYFNVNLMDFVICPGECFLIMNEVWTVIDLIFSFIFPLSVIIILYTRVFVIAKKHVTAIRELNNHTRPKTQKITSHSMKSERKAAKVLGILVSVFLMCLLPYFIYSLLGGVIELQTKTIHKLAIVLYLNSTINPFIYGLFYPWFRRCIKLIITLRIFQTDSALINIL
>LOCXPTAAR31.103.HIT1.TAAR.2R.329.7tm_1.exons1.CM041688.1.Ictalurus_furcatus
MNLTEFNQSDLCGHFSCPERSGSPAVYILLYVCSAAVVLLTVCGNLLIIISVLHFKQLHTPTNMLVFSLAVSDFLVGALLMPPMLISIIESCWIFGRAFCICFLLICGFLTISSIYNIALVAVDRYLALSNPFLYMNRVSVRITGIVIVFVWCVVLAYSSALLYFNGNFTNTVMCPGECSLFLNEVSYVIDLIFSFIFPLSVIIILYTRVFVIAKKHATAIRELNNHTRPKTQKITSHSMKSERKAAKVLGILVSVFLMCLLPYFIYSLLGDVIELQTETFQKVSIVFCLNSTINPVIYALFYPWFRRCIKLIITLHIFQTDSELINVL
>LOCXPTAAR32.105.HIT1.TAAR.2R.329.7tm_1.exons1.CM041688.1.Ictalurus_furcatus
MNLTEFNQSDRCEHFSCPERSLSPAVYILLYVCSAAVVLLTVCGNLLVIISVLHFKQLHTPTNLLVLSLALSDFLIGTLVMLPVLIWTIESCWIFGRAFCITFCMIASFIVGLSIYNVALIALDRYLALSKPFLYANKISKWTMCIVVYSNWCVCLAYSIIFYYFNVNLMDFEFCPGECVIFFNDVWSAIDLVFSFIFPLSVIIILYTRVFVIAKKHVTAIRELNNHTRPKTQKITSHSMKSERKAAKVLGILVSVFLMCLLPYFIYTLLSDIIEIQTKTIHKLLIVGYLNSTINPFIYALFYPWFRRCIKLIITLRIFQTDSALINIL
>LOCXPTAAR33.108.HIT1.TAAR.2R.327.7tm_1.exons1.CM041688.1.Ictalurus_furcatus
MNLTELNQSSRCEHFSCPERSLSPAVYILLYMCSAAVVLLTVCGNLLVIISVCYFRQLHTPTNMLVLSLATSDFLVGLFVMPFHFTWLIESCWMFGHIFCILFNFMSFQLTSVSVGNVVLIALDRYVALSNPFLYLKDVTSAIVHTLICLSWVFSFLYNFVFFYVNRNFTDLSLCPGECLVNAFDEVGSLIDLMFVVVVPCALMLVLYFQVFVIAKRHANAIRELHQNMKNISKNVSDATKSERKAAKVLGILVFVFLACLVPYYVFALMSTAPSHFMINNILIVFYLNSSINPVIYALFYSWFQKCTKMILTCKILHMDCSFVNVL
>LOCXPTAAR34.109.HIT1.TAAR.2R.334.7tm_1.exons1.CM041688.1.Ictalurus_furcatus
VEILLLCFPHQPDSCLKTTRFFVIRVIMYFLTLTAIVMTVFGNLLVIITISYFKQLHSPTNFIILSLAFVDFMLGCLVMPFSMVRWVEGCWFLGDLFCQIHSSLDMTLSISSILHLCLVSIDRYMAITDPLGYKLKVTNGNTAVCIAVVWIFSGVFSFGIVFSKINIAGLDEQMLNTCVGNCVLIFNKEWGIIAPLLNFYIPGAIMTCLYLKIFHVARKHARLISDRTAGLTSGETKKQVSDQRERKAAKTLGIVMGVFLLCWLPFFLTTVIDPFLNFSTPLDVFDALIWFGYFNSMFNPLIYGFFYPRFQKAFKIIIVRYLFHLKSSSNLVLQ
>LOCXPTAAR35.110.HIT1.TAAR.2R.335.7tm_1.exons1.CM041688.1.Ictalurus_furcatus
EEAHLKEYCFPDSNVSCLKASYHMAAQTAIYFLLLLATTITILGNSVVIISIAHFKQLHTPTNILVMSLGLADLIVGVIVMPFSMIRSVDGCWYFGEEFCLWHSSFDVFLTTASVFHLVCIAVDRYEAVSYPLQYPTRVTMPVAWFMVTVSWTAAALYSFGLLLSKANVENLDEYIASTYCLGYCNILFNALWSVLDTCVCFLLPCSVMICLYAKIFLISKKHARKVDCAKQGKSDITKFSQKVKHENKAAKTLGIVVGAFNLCWMPFYINSILDPYINFSTPLVLFDIFVWLGYINSTLNPIIYGLFYPWFRKTLYLMVTLKIFAPDSSDIKVY
>LOCXPTAAR36.112.HIT1.TAAR.2R.337.7tm_1.exons1.CM041688.1.Ictalurus_furcatus
EEVDLKTYCFPDSNVSCAKASYNVASKTVLYFILVFAMTITILGNAVVIISIAHFKQLHTPTNILVMSLALVDLLLGLTVMPFSMIRSVDGCWYYGEEFCFLHSSFDMCLTTASIFHLISIATDRYEAVCHPLQYPSRVTIPVAWLMVALSWTAAAVYSYGLLCSKANVEKLDEYIASISCLGYCGLLFNALWAALDACICFFLPCSVMFCLYAQIFFISKKHARKIEGVKPGRNYMNLTKFSQRVKHENKAAKTLGIVVGAFICCWMPFFVTSLLDPYINFATPLIIFDVFVWLGYINSALNPIIYGLFYPWFRKTLHLIVTLKIFAPHSSDIKVY
>LOCXPTAAR37.113.HIT1.TAAR.2R.337.7tm_1.exons1.CM041688.1.Ictalurus_furcatus
EEVDLKTYCFPDSNVSCAKASYNVASKTVLYFILVFAMTITILGNAVVIISIAHFKQLHTPTNILVMSLALVDLLLGLTVMPFSMIRSVDGCWYYGEEFCFLHSSFDMCLTGASIFHLISIAIDRYQAVCYPLQYPTRVTIPVAWFMAVTSWTASVVYSYTLLCSKANVEKLDEYIASISCLGYCGLLFNALWAALDACICFFLPCAVMFCLYAQIFFISKKHARKIEGVKPGRNYMNLTKFSQRVKHENKAAKTLGIVVGAFICCWMPFFVSSLLDPFINFATPLVLYDVFIWLGYINSTLNPIIYGLFYPWFRKTLHLIVTLKIFCSHSSDMQLY
>LOCXPTAAR38.114.HIT1.TAAR.2R.330.7tm_1.exons1.CM041688.1.Ictalurus_furcatus
DFKVYCFPDYNASCLKNPHNVATQTVLYFILVFAMTITIIGNSFVIISIAHFKQLQTPTNILVMSLALVDLLLGITVMPFSMIRSVDGCWYYSKEFCFLHSSFDMCLTGASIFHLISIAIDRYQAVCYPLQYPTRVTKPVAWFMVAVSWTVAVVYSYSLLLTKASVDNGFTDCLGSCSLFMNALWAILSIVTGFFLPCSAMIGLYAKIFFISNKHARKIEGVKQGRTDVALTKFSQRAKHENKAVKTLGIVVGAFNFCWMPYFLTSLLDPFINFATPILLYDVFVWLGYINSTLNPIIYGFFYPWFRKTLYLIVTLKIFAPHSSDMKVYT
>LOCXPTAAR39.115.HIT1.TAAR.2R.333.7tm_1.exons1.CM041688.1.Ictalurus_furcatus
DLREYCYPESNVSCVKISQNVVARTVLYSLLVFATVITILGNSMVIISIAHFKQLHTPTNILVMSLALVDLLLGLTVMPFSMVRSVDGCWYFSEEFCFWHSSFDFLFTGASIFHLIFIAVDRYQAVCHPLQYPTRVTKRVAWLMAALSWTIAAGYSYSLLLTKANVENLDDYAASINCLGSCIFLINALCAVLSTFIGLILPCSFMICLYAQIYLISTRHAIKIGATKQSRHNRTIKVSQRVKHENKAAKTLGIVVSAFHFCWMPYFITSVVDPFLNFTTPPSLYEVFVWLGYINSTLNPIIYGLFYPWFRKALYLILTLKIFAPNSSDIKVY
>LOCXPTAAR40.116.HIT1.TAAR.2R.334.7tm_1.exons1.CM041688.1.Ictalurus_furcatus
DFIEYCYPESNVSCVKMSHNVVAKTVLYSILVFAMAITIVGNFVVIISIAHFKQLHTPTNILVMSLALVDLLLGVTVMPFSMVRTVDGCWYFGKEFCYWHSTFDFLFTGASIFHLISIATDRYQAVCYPLQYPTRITLPVAGFMAALSWILATVYAFSTVGSKANEANLQDYIASIDCFGNCFFLVNAICASISTSLFFILPVCIMIGLYAQIFLVSEKHARKMEGTKQNRTDMTSNKIFQKVKHEKKAAKTLGIVVGAFNLCWMPYFITSVVDPLYNFTTPAIVYELFVWLGYINSTFNPIIYGLFYPWFRKTLYLIVTLKIFAPNSSDIKVY
>LOCXPTAAR41.117.HIT1.TAAR.2R.341.7tm_1.exons1.CM041688.1.Ictalurus_furcatus
LITNATHANVDTALLCFPHEPDSCLRTARFVVIRFVMYILMLPTILMTVFGNLLVIITISYFKQLHSPTNFIILSLAVVDCLLGSMIMPFSMVRWVEGCWFLGEIFCKIHSSLDMTLSIVSILHLCLVSIDRYMAITDPLSYKMKVTNDRVVVGIAVIWLFSFSFSFGVVLSNVNLDGLEDLLMLSSCVGNCALIFNRQWGVIAALVAFFVPGTIMSCLYLKIFHVARKQAKVMAERTTIGKCETKNRSSEQRERKAAKTLGIVMGIFLLCWLPFFIMTIADPFLNFSTPVDVFGVLVWFGYLNSTCNPLVYGFFYPRFQKAFKMIISKYVFHLNDSGNLT
>LOCXPTAAR42.118.HIT1.TAAR.2R.331.7tm_1.exons1.CM041688.1.Ictalurus_furcatus
VCYESINGSCWKISRPLNAQISMFLGMAITILTTVMGNILVIISIAHFKQLHTPTNHLILSLAMCDFLLGVFVMPLSSMRSVYGCWYLSDFMCKIHTGMDIMLSTASIFHLMCVSAERFCAVCSPLTYRSRFRSVTVLFLVSASWFVSAVFAYALVFGELNLKGNEDFYESHMRCVGGCHVFFSHGSAVVTSMVSFFIPGLIMFAIYSRIYIVARSQARSINILANQLRIHSPKPGVFRYRTRKGTLTLAIVVGVFLICWTPFFLCNIIDPFVDYTISPVLIDALVWFGYLNSALNPFIYAFLYPWFRKALRIIVSGDVFHRNSCRFQLYS
>LOCXPTAAR43.119.HIT1.TAAR.2R.326.7tm_1.exons1.CM041688.1.Ictalurus_furcatus
MNSSLSGLRESAVLCYSSLNNSCPRTVYLLPVRLCLYFLFTTIAILTVSGNLLVIFVILLSQNPLLAATNHLILSLSVAGVLIGGFVMPHSMVRSIETCWYFGVFFCEFHTTVDIVLCNTTMWHLTFISVDRYLAIFHPMRYRNLMTNKTSATMISSSWGLALVFGFAIVISNPEVKIMDASYKSCVGGCFSLHAREIGVEYSIIFYFIPVCVIITVYSRIFFVAQRHARVIHSSNKGPKHSAPFTAKDLKATKTLVVVVGTFLFCWTPFFMCNIIDPLIGHSIHSVLYESLMWVAYLNAMLNPLIYVFFYSWFRKTAKVLLSKLF
>LOCXPTAAR44.120.HIT1.TAAR.2R.340.7tm_1.exons1.CM041688.1.Ictalurus_furcatus
NIIDLDIVQEPSLCFSSLNTSCLKTDYPLEVRVLLYILFSTSSLITVIGNLLVIITVVHFRQLRTSTNYLILSLAVADLLVGGMVMPPSMIRSVETCWYLGSTFCKLHSSLDVTVCTASILNLCIISLDRYYAVCHPLLYHSKMTPTTIRLMIIVCWSVSAALGFGMIFMELNILGNEEFYYNNFLCEGACMVFQAKAAAIVFPMLCFYIPAVIMLCVYMKIFRTAQRQARAIQSTNAKTKTAEEKAGMSKSERKATKTLAIIVGVFLTSWVPFFICNCLDPFTGYSVPPILFDVFLWVGYFNSTCNPIVYAFFYSWFRHAFRVILSGGIFQVNSSHTKL
>LOCXPTAAR44.121.HIT1.TAAR.2R.340.7tm_1.exons1.CM041688.1.Ictalurus_furcatus
NIIDLDIVEEPSLCFSSLNTSCLKTDYPLEVRVLLYILFSTSSLITVIGNLLVIITVVHFRQLRTSTNYLILSLAVADLLVGGIVMPASMIRSVETCWYLGSTFCKIHSSLDVTVCTASILNLCIISLDRYYAVCHPLLYHSKMTPTTIRFMIIVCWGISAVIGFGMIFLELNILGNEEFYYNNFLCEGACMVFQTKAAATVFPMFCFYIPAVIMICVYVKILRTAQRQARAIQSTTAQTKTAEEKAGMSKSERKATKTLAIIVGVFLTSWVPFFICNCIDPFAGYSVPPIVFDVFLWVGYFNSTFNPIVYAFFYSWFRHAFRVILSGGIFQANSSHTRL
>LOCXPTAAR46.123.HIT1.TAAR.2R.340.7tm_1.exons1.CM041688.1.Ictalurus_furcatus
NIIDLDILEEPSLCFSSLNTSCLKIDYPLEVRVLLYILFSTTSLITVIGNLLVIITVVHFRQLRTSTNYLILSLAVADLLVGGMVMPPSMIRSVETCWYLGSTFCKIHSSLDVTVCTASILNLCIISLDRYYAVCHPLLYHSKMTPTTIRFMIIVCWSISVSVGFGMIFLELNILGNEEFYYNNFVCEGACMVFQAKVGAIVFPMLCFYIPAVIMLCVYMKILHTAQRQARAIQSTNAQMKTAEEKAGMSKSERKATKTLAIIMGVFLTSWVPFFICNCIDPFTGYSVPPIVFDLLIWVAYFNSTCNPIVYAFFYSWFRHAFKVILSGGICFTDSSHTKL
>LOCXPTAAR47.124.HIT1.TAAR.2R.340.7tm_1.exons1.CM041688.1.Ictalurus_furcatus
NIIDLDILEEPSLCFSSLNTSCLKTDYPLEVRVLLYILFSTSSLITVIGNLLVIITVVHFRQLRTSTNYLILSLAVADLLVGGMVMPPSMIRSVETCWYLGSTFCKIHSSLDVTVCTASILNLCIISLDRYYAVCHPFLYYSKMTPTTIRFMIIVCWSISVSVGFGMIFLELNILGNEEFYYNNFVCEGACMVFQAKVGAVVFSMLCFYIPAVIMLCVYMKILHTAQRQARAIQSTNAQMKTAEEKAGMSKSERKATKTLAIIVGVFLTSWVPFFICNCLDPFTGYSVPPILFDVFLWVGYFNSTCNPIVYAFFYSWFRHAFRVILSGGIFQVNSSHSRL
>LOCXPTAAR48.125.HIT1.TAAR.2R.334.7tm_1.exons1.CM041688.1.Ictalurus_furcatus
SSQTQTLDVIPRCYEFLNSSCPKLVYPLLLRVPLYVFFSLVVILTVFGNFFVILSIVHFKQLHMPTNYLVLSLAVTDLLLGGFVMPSSMIRSVETCWYLGTLFCKIHSSVDITLCTASILNLCFISVDRYYAVCHPLLYQTIITPLVTLVMISICWSVSFAVGFGIIFLGLNILGIEDFYYENIACEGGCVLFQSAASSTASSLLSFYFPGIIMLSIYMKIFRVAQKQAKSIQDSKNKAQAMISKEEKKATKTLAVIMGVFLSLWTPFFFCNVIDPFIGYLIPPVLFDMLVWIGYLNSTCNPIVYAFFYKWFRKALRTVLSGKIFQSGSSRMNL
>LOCXPTAAR49.126.HIT1.TAAR.2R.323.7tm_1.exons1.CM041702.1.Ictalurus_furcatus
EFCYPDNNNSCTKKFQRGSGHVFLFFFLSCISVSTVLLNLLVIISISHFKQLHTPTNLLIMSLAVADLLVGLIVMPVNILNLIDSCWYLGKTMCALYPVLNYISVSASAGSLVFIAVDRYIAVSNPLFYSTRMTICKTSFFISLTWSCAILYNILFYLFNGHLLHPDMINKCVGECVVVQTHAASMIDLFVSFIGPCFAMLFLYLRIFKVARYQVRSINALECDNAHGRGVKSVKNKAVKTLGIVIFVYLSCWIPYYLNSMYVQSLSSMSLVWIVLNWLIYINSSVNPLIYAIFYPWFRASVKFIVTCRIFQASSSKFNLFPE
>LOCXPOra1.6.HIT1.Ora.2R.300.V1R.exons1.CM041707.1.Ictalurus_furcatus
MDSELLARGLLYLSLAVAGIPGNIAVIYAFLMALHHERRLLTADAIVLHLALANLLVVGVRCVLEVFATFEIANVFDDAGCKGVIFVYRTARSLSIWLTFVLSAYQSLSIAPPGSRWATARDLFGQFLWLIFLVVWIINVAVSSPSVVFAVGAKNNSKLLQNSINVQFCFINFPSVSVKDANGAVQTVRDVVPMALMTTASLIILVFLYKHSRQVRAIRGGGGGGGGGGAGGSAERRAAVTVVTLVTLYVMLYGVDNGLWVYTIMVKQTMSSALISDLRIFFSSLYAAMSPVVIIVSNKK
>LOCXPOra2.7.HIT1.Ora.2R.304.V1R.exons1.CM041707.1.Ictalurus_furcatus
MDLCITIKGVSFLLQTGLGILGNASVLMAYAHMAFVEPRLQPVDRILAHLAFSNLLLLLTRGVPQTMVIFGLHNLLNDPGCKVVIYAYRIHRALSVCLTSMLSVFQALTITPSAGPYLTRLKSRLPQLVVPTFVGLWLLNMVVCTGAALFALAPRNGTVPAFTLNLGFCHVDFRDNLSYVVNGAALSTRDFTFVAIMLASSGYILVFLHKHSRQVRSIRRAQQGTSMELRAAKTVVMLVVLYTVFFGIDNVIWIYMLTVAQVPAVVADMRVFFSSCYATFSPFLMISTNKKIKERMMCAAGEQS
>LOCXPOra3.8.HIT1.Ora.2R.330.7tm_1.exons4.CM041710.1.Ictalurus_furcatus
MIANKTVTLIKKAPTGQLTGVPMALYLVLVLLGILGNAMVILVVGNSIIREPGGGRNSDMILVNMALSNLLVSVMRNTLLVTSDFGLEVLPGKDWCRFLMGVWVWLRAANVWSTLFLSAFHFYTLKRIGPPTASLNPSRGPPKALLMCFGLIWTLNLLYSVPAFVYSTNGGKNASETLMLVSSTTRPLLRCLWDFPSIYSGLVFATTSMVIHEVIPIVLMSATNLGSLLILYAHGNAHKTTSKDQDAPVLRRVPAERRAAKVILALIILFIISWGASVISVNYFNYNRGASSAYLLVLARFFNSGFIALSPIILAVGHRKLREVIKSIVK
>LOCXPOra4.9.HIT1.Ora.2R.331.7tm_1.exons4.CM041710.1.Ictalurus_furcatus
MMIANKTVTLIKKAPTGQLTGVPMALYLILVLLGILGNAMVILVVGNSIIWEPGGGRNSDMILVNMALSNLLVSVMRNTLLVTSDFGLEVLPGKDWCQFLMGVWVWLRSANVWSTFFLSAFHFYTLKRIGPPTSSLNPSRGPPKALLMCFGLIWTLNLLYSVPAFVYSTNGSKNASETLMLVTSTTRPLLGCLWDFPSIYSGLVFATTSMVIHEVIPIVLMSATNLGSLLILYAHGNAHKTTSKVQDAPVLRRVPAERRAAKVILALIILFIISWGASVISVNYFNYNRGASSAYLLVLARFSNSGFIALSPIILAVGHRKLREVIKSIIK
>LOCXPOra5.10.HIT1.Ora.2R.300.7tm_1.exons1.CM041711.1.Ictalurus_furcatus
SVFPLFVLRIIISVIGIVGNGVLIISILHLTRVKTFEIFLLGLAITNFAEIMLVDLYDAIVQSIQTVSIFSCVALKFLNICGENASIFFTVLISFYRYQKIHNAAMRIIAPIFMDSREAAIGLSMGCILVAVLLGLPTYFINQDTWHMENSTTEVCPADFFQCPEGHCPTVNSIYKYLFITICHVLPLIIVTWTSVLIIKILIIQQKAVDALHESDPGAVAVHHHHEHDVFHRSTIGILAAMTLFQVDCILYLILHFVYNPYDFPAWSELEFFITTLYTGIIPYIYGTGHNFFSVKHFMK
>LOCXPDreOlfCb1.314.HIT1.OlfC.1R.776.ANF_receptor.exons6.CM041695.1.Ictalurus_furcatus
CDYELYKCGAWALGDIQIGMLSSIFPKVENLYSRGAPDTYNCSGFNSGSFVRMLNFIYTIETINNSSFLPGVRLGYHICDTCCHASKAIQSTEHLLALNNTEPGQCGPIQTPRVKAIIGARYSEVSISVARLLSLYMVPQISGSSSAEALSDRLRYPSFLRTIPSDIHQMKALAKLMSYFEWDWVGVIHGDDDYGKNALQGFLDNAENENVCTAFIETLPYYLDFKDIDNMIQKVVQTIQNSTANIVLIILREELVHKLFTEVIKQNISRTWIASDAWSVSRNISDMNGINNIGDVFGFSFITGPNPGFNEYLQNLAITLGTENEFIEEYQKLGKDKDYLTKVVDINQVYADRLAVLSIAHSLKKILKCNQTTCPGNKDFPPYELLNELKQVNFTLDNQTFYFNTSGNFVNGYDLMNWAQNKSSGQREFVVVGAYKLEQEQIYIDKSIPWYNSNSNTKPISICSDACPPGKAKKLSKKSCCHECIDCLEGTYSNGTNHQNCLPCQNGTWSLKGWTHCTTRKEVYWMWDGPRAIIFLVFAMAGFLLLFMNLIIYLVFHKSPVIKQAGGYIYLLIMVGLALSYTSVIIFIGKPNVHKCRARQVLYGLGFSLIVSCILVKALRTFVAFLPRYRQHNFKKFYKPPVIIGSGTFIQVLICIFWLVFDSPSVETLTSNDSMEITIQCIEGSGMGFGFMLCYIALLALICFILAFKGRKAPQRFNETGHIILSMLIYLFVWVCFTPIYVARIVERYSIQAAAILVSSYGIIFCHFAPKWYMAL
>LOCXPDreOlfCa1.318.HIT1.OlfC.1R.747.ANF_receptor.exons8.CM041706.1.Ictalurus_furcatus
MIQAVETANLSPALTHLGITLGYHIHDTCSDVTTALRATKDFTDDCTSGTNTSQYVRPVNAVIGAYHSEMSIAVARELNLQLIPQISYASTADILSDKSRFPGFLRTVPSDVHQTSAMVQLLSERKWTWVGFLTTDGDYGRAALDSFVSQATKAGICVAFTEILPDSLSNKHKLEATITHTVHTIHTNPKVRVIVSFAKPEHMKSVFSLLMELSADQRLWIASDNWSMAGDVLSPEQLERVGWVLGFSFKNKNITNFEEFVKRLELNSDVQRNNSFLKEFYSSFATSVNANKLIASAQVGVVFSVQMAVNAIAQAVALICKNDCMASGAVIRQGLLSALRTRSFELDGVFYEFNEDGDINLGYDVSLWNTDGGNVETLNVVSHYQPSDSSLNTTTLTLSLVSKCSNSCEPGQFKKSSEGQYTCCYECIDCAENQYTNNTDMDQCYSCDMNSEWAESGSSLCKKKEVEFFSWSDPFAVVLVSLSVLGVVVVFAVSVLFLQHRGSPVVKAAGGSLCQLILVSLSGSFASAVLFVGKPTALQCKVRQVLYGLSFTVCVSCILVKSLKILLAFHMNLILKQLLHRLYKPYTIVSMCVALQGVTCACWLILKSPKMTSTVFLRSILEECDEGSYVAFGVMLGYVALLALVCFVFAFQGRKLPQKYNEAKFITFGMLTYLIAWIIFIPTYVNTKGKYLPAVEMIVILISSYAVLSCHFLPKCYIILFRKTQNTRDAFVRSIYEYSKRTVGNLR
>LOCXPDreOlfCb1.319.HIT1.OlfC.1R.786.ANF_receptor.exons6.CM041711.1.Ictalurus_furcatus
RCDVNRSHFGAYLHGDIVFGILASVHSNIKDLQDRICPEMYTCKDFDLIPFVSSLAAIHTIEEINNSSFLPGIKLGYLICDPCAYGTKALECVERMLAVDGSPTVLSDYSNFTSPIKAFLGERYSELSIPVAKLLSLYMIPQISSTSTAPALSDKLRYASFLRVVPSDVYQTQALVKLMTHYSWNWVGVVTLDDEYGRAVLENFLQDAQKEQVCLQFHEVLPNYLGFLNMDEKIKMVADRIESSNATAVLLILRPELVQMLFKEMIKRNIRRVWIASDAWSTTNFLMKMTDINKVGDIFGFTFVTGDIPGFEGYLRNLRPSPGARNDFISEYKQMSSNCTQSQQSKNSFLLDCNKMDLHNVDLTETYGQRVAVYAIAHAIKKLLKCDSTSCTEDTNFLPWKLISILRQMRFTLDNQTYFFNKDGDFENGYDLITWKKDGDERVLDVVGKFLISSNNVDVYEDKISWFNNTVPESRCSKRCPPGTYKHILNITCCYTCTNCSAGYYSDQEDQPSCTKCINGTSPPNSAKCVEWKLGILEWSAAHSIVVMIGTVIGILLLVFSIILFIIYRNHETVKINFILLCIMAVGLIVSFGSVIAFLGDPSSHQCMVQQAMYGLGFTLTVSCILVKAFGSFLVFMSYDPNRQLFLSKFNRAFVNIGLLTGVQVLICLFWFIFDPLKVDEYATDHITMIRLCTQGSTFVGFAMMHIYIAVLAILCFFLAFKVRTRETEPTVFSMLFHLFAWLCAVPLFVTLKEQRPTIQLSAIMVSNYGVLLCHFTPRWYRILSE
>LOCXPDreOlfCb1.323.HIT1.OlfC.1R.783.ANF_receptor.exons7.CM041711.1.Ictalurus_furcatus
CDVTSSLCGAYLPGDIVIGILSSVHSKFTTFYASNRPYTPCADFNLISFVQSLAIIHTIETINNSSFLPGIQLGYLMCDPCACASKALHCVEHMLAVNGSLPVLSDYSNFSSPVKAFLGERYSELSIPVAKLLSLYMIPQISCTSSAPILSDKLRYPSFFRVIPSDIYQTQALAKLMRHFSWDWVGVVTLDDDYGNAALANFLLAADKVKVCVEFQEVLPTIDTSEQSIKKVADRIRSSSAKVVLLILRIKVVEMLFKEMIKTSTSRTWIASDAWSTAGSLMKMKDINKVGDILGFTFATDEIPGFKDYLQNLKPSSGAWNDFIREYKQMRFNCTAEMNDDFLLSAVDLTATYNQRVAVYAIAHAIKEILECNNSVCPGDANFPLEKLVAILHETNFTLDNQTYSFNNDGDFDSGYDLIMWKNASDVRIPNVVGKFLILKNDVEVYEHNIPWSNNTVPLSRCSETCPPGTEKSVSNISCCYTCTNCIEGYFSNTTDQDTCHKCPNGFSSLPGSSECQEWKVWYLKWSDPYSIVVMIGTGIGILLLIFSFVFFILHRDNPIIKDTLIYSCIMNFGLIVSFGGVIIFLGRPCIHHCMAQQAMYGLGFTLCVSCILTKAFRTFIACVAYDPHTQHKLQKIDKPFVIIGLLTAIQGLICIFWFAFDQPGVEETESKTQQLTMNHLCTQGASMVSFGVMHVYIAVLAVVCFLLAFKGRDHETEPIVFSMLIHLFAWLCFIPVFITQHELRPIIQISAIMVSNYGVIFCHFTPKWFKIISEKLEHKNAL
>LOCXPOlfC1.106.HIT1.OlfC.2R.848.ANF_receptor.exons6.CM041690.1.Ictalurus_furcatus
LWALGFITGPVWVHSVGLFCTLQTRPISGTLYKEGDVIIGGLFPVHFDAPEPDQMFTQRVQGARCQAADLRSYGWLQTMIFTVEEINRNPFLLPNFTLGYLAADTCLAESSTLSAALALVTGQVETVSGEQCTMAPNVPIIIGDARSSASIVVADTLGVFDIPMVSYFASCACLSDRTKYPTFLRTVPSDAFQAKAMARLLRLMGWTWVGVISGDDVYGKSGVQLLQQELQGSGVCIDYLEIIPKSFAPNRMRRIVERIQSSKAWVVVTFAISPDMEVLLREVVRQNVCDRQWIATEAWSSSSQHAALSPACLAGTLGFALRQVDIQGLGSYLTQLNLEEYPKEPLVQSVWEELFGCKFEEQTQTGLPKPQCTSLDKIKEQVETYFDINYNVYKAVYAIANAIQDMLACQPGKGPFGNGECPDTNSIRPKQLLHYLKAVQFTTPVGEWVYFDENGDPAASYDIINWHLRAEGKVEFMQVGRFDAVKGPEQDFQLDLGKMFWGGGWGGMVPVSVCSESCPPGTRKAVQKGKPVCCYDCIPCASGEISNAIDSTECTKCPERFWSNTDRTECIPMIVEFLSFQDNMGIILSVLSAAGAALTITVLAAFFHHRDTPLVRANNSELSFLLLLSLSLCFLCALAFIGRPAPWSCMLRHTLFGISFVVCLACVLSKTVVVLVAFRATLPGSNVMRYFGPVQQRAGIFLCTLIQVGICVFWLVLAPPLPTESAGGELGARVVLLCAVGSVAGFSLVLGYIGLLAAVCFLLAFFARKLPDNFNEAKFITFSMLIFCAVWITFIPAYVSSPGKYTVAVEVFAILASSYGLLLCIFAPKCYIILLRPDKNTKKNMMSK
>LOCXPOlfC2.193.HIT1.OlfC.2R.860.ANF_receptor.exons6.CM041690.1.Ictalurus_furcatus
VFHVLTLLLSLLWPTRTSSEDNCQHWQDLDSAVVHKEGQVILAAMFPIHSKGVEQELNFMSTPDKRKCRGLNLRALRWSQAMIFFIDEINRNPVLLPNITLGYRIYDTCWTVALSARTALSVVSQPLKTNSTGSCSSPSIPLVIGDSGSSLSIAVSRLLNLFKVPLISYFASCACLSDKKQHPYFFRTIPSDTYQASAMARLVKHFGWTWVGTFGADDAYGRTGIDMFTAEVTNLGACVAFRVIIPKVPTQQQINDIVKTIKGSTARVLITFATEEDMEPVVEEVVRQNVTGRLWVASEAWVTSTLISNKYPLLSGTMGFAIRRAEIPGLKDFLESLKPFTTPYNPSAREFWETEFQCSFNTSVPVGSMADQVQYNRTCTGEERIQDTETIYNDVSQLRVTYNLHKAVYAAAHALHNLLMCQIQESSTEKELCPDIYSLQPWQVIKYLKEVNFTNMFGDVVNFDKYGDPAGSYDIVNWQKGPGGGPMKFATVGRFDSSLPAEQQLVLYQDTIMWPGGSKELPVSVCSPSCQPGYRKAPRKGEPICCYDCVPCAEGSISNGIDQPECTLCPEDLWSNPQRDSCVDKQIEFLSYTEGFGMALAATSILGVVATVTVAVIFILHRDTPLVRANNSELSFLLLISLSLCFLCALTFLGQPSRWACPLRRTAFGLTFALCLSCLLSKTLVVLMAFRATLPGNNTARWFRPPQQRFGVFVCSAIQCAVCVAWLTTNPPYPVKNTWLYRDRIILECHLGSVALFCCVLGYIGCMAAFCFILAFLARKLPDNFNEAKFITFSMLIFCAVWIAYIPAYVSSPGKFTVAVEIFAILASSFGVLLCIFAPKCYIIIFMPEKNTKKYVMSQK
>LOCXPOlfC3.275.HIT1.OlfC.2R.834.ANF_receptor.exons6.CM041690.1.Ictalurus_furcatus
QACRLISGPSHLPMVAREGNITLGGLFSLHDAVMEARVSFKSQPISAQCTGFNFRTFRWMQTMIFAIEKINRDNHLLPNITLGYKIYDSCSTPLHALRTAMELMGGREEESGNMNCQGRVPVVIGDGGSTLSMVVAHFLGVFQLPQVSYFSSCACLSDKHVFPAFLRTMPSDFFQVNALAQLVQHFGWTWVGTVAGDDAYGRGGAQIFNDKVSKLGACIALYEIIPKNHAPAEMSRIVKSISVSGARVVLVFALEQDAKALFSEALKHNLTGIQWLASEAWITAAILTTAEFQSILQGSMGFAIRRAEIPGLQPFLLRLHPSTFPDDPFVLQFWEEIFGCSPHTAISGTFSNKPPCNGSEILANVKSIYSDVSQLRISYNVYKGVYAIAYALEAMLKCVPEKGPFPGGACPDTRTINPWQLLHYLKKVDFTNEFGEETKFDANGDAVAMYDLINFQLSETGEVRYATVGTFDETKSIKLLIEENLIIWNGNQRQVPVSVCSNSCPPGTRKAIRPSFPVCCFDCILCAAGEVSNKTDAIECERCGPEFWSNLKRDACIPKLVEFLSYGDIMGMALLAVALLGSGTTLAVGLIFAFKRHTPLVRANNSELSFLILSSLWLCFLCALAFIGQPTSWSCQLRHTAFGIAFCLCLSCILGKTMVVLMAFKATLPGSNAMKWFRPPQLRALIFLCTAVQVGICGAWLGLAPPVPRKLMTRESAHIILLCDMGSTLAFSLVLGYIGLLAAVCFLLAFFARKLPDNFNEAKFITFSMLIFCAVWIAFVPAYVSSPGKYTVAVEVFAILASSYGLLLCIFAPKCYIILLRPEKNTKKHLMGKT
>LOCXPOlfC4.340.HIT1.OlfC.2R.830.ANF_receptor.exons6.CM041690.1.Ictalurus_furcatus
FVMFFFVLLLYFSLAKGENCHILDSPAYPLLSKDGDVIIGGLFSIHGDIKLSSLQYTEKPEPLICTSFNLREFRFAQTMTFVIEEINRSTSLLPNITIGYRIYDNCGSRLLSMKAAMALMNGQDMTADDACSGQAVVQAIIGESESSPTVVLTKTTGPFRIPVISHAATCECLSNRKEYHSFFRTLASDYYQSRALAYLVKHFGWSWVGAVNSDNDYGNNGMAIFLNAAKEEGICVEYSEKFDRSDPVKLMKVVDIIKKGTAKVIIVFLGHVEMNVLVEELILRNVTGYQMLGVEAWITAVNLVTPTSYNVLLGSMGFDVGKLNIGGFAEYVSNEFWQRDFPCLNTKGNISQTENNCSRYDEIITFKNYNEDIAELRYANNIYSAIYAVAHSLHSLLRCTENKNCENGKTIQSWQVVESLKKVNFTTKTEEQVWFDSTGATAAKYDVVNWQRGFDGEVQFKVVGYYDAALPAGQQIVLNANDISWAGGKPEKPRSVCSESCPPGTRKAAQKGRPVCCYDCIPCAEGEISNQTDSNNCEQCPEEYWSNAERDKCVLKVIEYLSFTEVMGIILVFFSLFGAVLTVLVAILFLIKKDTPIVRANNSELSFLLLFSLTLCFLCSLTFIGRPSKWSCMLRHTAFGITFVLCISCVLGKTVVVLMAFRATLPGSNVMKWFGPLQQRLSVLAFTLIQVLICVLWLTVSPPFPYENMNYYKEKIILECNLGSPVGFWAVLGYIGVLAFLCFVLAFLARKLPDNFNEAKFITFSILIFCAVWITFIPAYVSSPGKFTVAVEIFAILASSFALLFCIFTPKCYIILFKPELNTKKNMMGK
>LOCXPOlfC5.387.HIT1.OlfC.2R.837.ANF_receptor.exons7.CM041690.1.Ictalurus_furcatus
IVIFIWDLSMFIKFLAKGENCHTLDSPAHPLLAKDGDVIIGGLFSIHSGIQLPSLPYTEKPEPLICTRFNLRELRFAQTMTFVIEEINRSNSLLPNISIGYRIYDNCGSRLLSMKAAMALMNGMDKTADDACSGQAAVQAIIGESESSPTIVLTKTTGPFNIPVISHGATCECLSNRKEYPFFFRTIASDYYQSRALAYLVKHFGWSWVGAVNSDNDYGNNGMAIFLNAAKEEGICVEYSEKFDRSDTAKIMKVVDIIKKGTAKVVIIFIAQADMNVLIDQLILKNVTGYQMIGVESWITAINLATPASYNVLIGSIGLDVGKLNIGGFADYVIKEFWETDFPCLNKEGNISQTENNCKRYEEIIPFKNYNEDISELRYANNIYSAIYAVAHSLHSLLRCTEKKNCENDKTIQSWQVVESLKKVNFTTKAGEHIWFDSTGATAAKYDVVNWQQGFGREVQFKVVGYYDASLPSGQQFVLNAEDIVWAGEKKEKPRSVCSESCPPGTRKAAQKGRPVCCYDCIPCAEGEISNQTDSNNCEQCPGEYWSNAERDKCVLKVIEFLSFTEVMGIILVFFSLFGVAITVLVGILFIIKKDTPIVKANNSELSFLLLFSLTLCFLCSITFIGQPSHWSCMLRHTAFGITFVLCISCVLGKTVVVLMAFRATLPGSNVMKWFGPLQQRLSVLAFTLIQVLICVLWLTVSPPFPYKNMNYFKEKIILECNLGSAIGFWAVLGYIGVLAFLCFVLAFLARKLPDNFNEAKFITFSILIFCAVWITFIPAYVSSPGKFTVAVEIFAILASSFALLFCIFTPKCYIILFKPELNTKKNMMGKMASKSF
>LOCXPOlfC6.110.HIT1.OlfC.2R.826.ANF_receptor.exons6.CM041690.1.Ictalurus_furcatus
LVLLVSLRLAKGENCHILDNPEYPLLSKDGDVIIGAIFSIHRGTQMQSIAYTEKPQPLICTSSDLSEFRLAQTMIFTIDEINRSNSLLPNISIGYKIYDNCLSRLLSMKAAMALMNGMDITVDYACSGQAVVQAIIGESESTPTIALTKTTGPFMIPVISHTATCECLSNKKEYPSFFRTIASDFYQSRALAYLVKHFGWSWVGALYSDNDYGNNGMAIFLNAAKEEGICVEYSEKFDRSDPAKIMKVADIIKTGTAKVIIVFLAYFDMNILIEQLIRRNVTGYQMIGVEAWISAVDLVTPASYNILAGAIGFDVGKLNIDNFADYAVNEFWQTVFPCLHSKGNISQTENNCRKYEDMIHFKNYSEDISELRYANNLYNAVYAVAHSLHSLLRCTENQSCEKYKTIQPWQVVKSLKKVNFTTKLGDQVWFDSTGATAAKFEVVNWQRGFNGEVQFKVVGYYDASLPNGQQFVLNAEDIVWAGEKREKPRSVCSETCPPGTRKAAQKGRPVCCYDCIPCAEGEISNQTDSNNCEQCPGEYWSNAERDKCILKVIEFLSFTEVMGIVLVAFSLVGAALTVLVAILFLTAKDTPIVKANNSELSFLLLFSLTLCFLCSLTFIGQPSHWSCMLRHTVFGITFVLCISCVLGKTVVVLMAFKATLPSSNVMKWFGPLQQRLSVLAFTLIQVLICVLWLTVSPPFPYKNMNYYKEKIILECNLGSSIGFWAVLGYIGVLAFLCFLLAFLARKLPDNFNEAKFITFSILIFCAVWITFIPAYVSSPGKFTVAVEIFAILASSFALLFCIFTPKCYIILFKPELNTKKNMMGKM
>LOCXPOlfC7.137.HIT1.OlfC.2R.826.ANF_receptor.exons6.CM041690.1.Ictalurus_furcatus
LVLLVSLRLAKGENCHILDNPEYPLLSKDGDVIIGAIFSIHRGTQMQSIAYTEKPQPLICTSSDLGEFRLAQTMIFTIDEINRSNSLLPNISIGYKIYDNCLSRLLSMKAAMALMNGMDITVDYACSGQAVVQAIIGESESTPTIALTKTTGPFMIPVISHKATCECLSNRKEYPSFFRTIASDFYQSRALAYLVKHFGWSWVGAVNSDNDYGNSGMAIFLNAAKEEGICVEYSEKFDRSDPAKIIKVADIIKTGTAKVIIVFLAYVDMNILIEQLIRRNVTGYQMIGVEAWISAVDLVTPASYNILAGAIGLDVGKLNIDNFADYAVNEFWQTAFPCLHSKGNISQTENNCRKYEDMIHFKNYSEDISELRYANNMYNAVYAVAHSLHSLLRCTENQSCEKYKTIQPWQVVKSLKKVNFTTKLGDQVWFDSTGATAAKFEVVNWQRGFNGEVQFKVVGYYDASLPNGQQFVLNAEDIVWAGEKREKPRSVCSESCPPGTRKAAQKGRPVCCYDCIPCAEGEISNQTDSNNCEQCPGEYWSNAERDKCILKVIEFLSFTEVMGIVLVAFSLAGAVLTVLVAILFLTAKDTPIVKANNSELSFLLLFSLTLCFLCSLTFIGQPSHWSCMLRHTAFGITFVLCISCVLGKTVVVLMAFRATLPGSNVMKWFGPLQQRLSVLAFTLIQVLICVLWLTVSPPFPYKNMNYYKEKIILECNLGSSIGFWAVLGYIGVLAFLCFLLAFLARKLPDNFNEAKFITFSILIFCAVWITFIPAYVSSPGKFTVAVEIFAILASSFALLFCIFTPKCYIILFKPELNTKKNMMGKM
>LOCXPOlfC8.143.HIT1.OlfC.2R.824.ANF_receptor.exons6.CM041690.1.Ictalurus_furcatus
LLLCFSLTKGEYCHILENPEYPLLSKDGDVIIGGIFSIHDGTQTGSMPYTEKPHPLICIRFNLSELRLAQTMIFAIDEINRDNSLLPNISIGYRIYDVCLSRLLSMKAAMALMNGMEITANGDCAGQAVVQAIIGESESTPTIALTKTTGPFKIPVISHAATCDCLSNRKEYPSFFRTIASDYYQSRALVYLVKHFGWSWVGAVNSDNDYGNSGMAIFLNAAKEEGICVEYSEKFDRSDTAKIIKVADIIKTGTAKVIIIFLAHFDMKILINQLILKNVTGYQIIGVEGWITNVNLVTPASYNILSGSIGFAIGKLNIGGFADYVVNEFWQTAIPCLHTEGNISQTENNCSKYKDIIQFKNYNEDVSELRAANNLYNAVYAVAHSLHSLLRCKENQSCEKDKTIQPWQVVESLKKVNFTSKLGDHILFDSTGATAAKYDVVNWQRGFNGEVQFKVVGYYDASLPSGQQFVLNAEDIIWAGEKVEKPRSVCSESCPPGTRKAAQKGRPVCCYDCIPCAEGEISNQTDSNNCEQCPGEFWSNADRDKCVLKVIEFLSFTEVMGIVLVVFSLVGAALTVLVAILFLTAKDTPIVKANNSELSFLLLFSLTLCFLCSITFIGQPSQWSCMLRHTAFGITFVLCISCVLGKTVVVLMAFRATLPGSNVMKWFGPPQQRFSVLAFTLIQVLICVLWLTVSPPFPYKNMNYYKEKIILECNLGSAIGFWAVLGYIGVLAFLCFVLAFLARKLPDNFNEAKFITFSILIFCAVWITFIPAYVSSPGKFTVAVEIFAILASSFALLFCIFTPKCYIILCKPELNTKKSMMGKM
>LOCXPOlfC9.146.HIT1.OlfC.2R.826.ANF_receptor.exons6.CM041690.1.Ictalurus_furcatus
LVLLLCFSLAKGEYCHIQENPEYPLLSKDGDVIIGGIFAIHDGTQTGSLPYTEKPNPLICIRFILSELRLAQTMIFAIEEINRDNSLLPNISIGYRIYDNCLSRLFSMKAAMALMNGMEITANGDCTGQAAVQAIIGESESSPTIALAKTTGPFKIPVVSYAATCDCLSNRKEYPSFFRTIASDYYQSRALAYLVKHFGWSWVGAVNSDNDYGNSGMAIFLNAAKEEGICVEYSEKFDRSDTAKIMKVADIIKTGTAKVIIIFLAHFDLKILINQLILKNVTGYQMIGVEAWITSVNVITPGSYNILSGSIGFAIGKLNIGGFADYAVNEFWQTAIPCLHTEGNISQTENNCSKYKDIIPLKNYSEDISELRYANNMYNAVYAVAHSLHSLLRCTENQSCKKDKTIQPWQVVESLKKVNFTTKFGDNIFFDSTGATPAKYDVVNWQRGFNGEVQFKVVGYYDASLPSGQQFVLNTEDILWAGEKIEKPRSVCSESCPPGTRKAAQKGRPVCCYDCIPCAEGEISNQTDSNNCEQCPGEFWSNADRDKCVLKVIEFLSFTEVMGIVLVAFSLVGAALTVLVAILFLTAKDTPIVKANNSELSFLLLFSLTLCFLCSITFIGQPSHWSCMLRHTAFGITFVLCISCVLGKTVVVLMAFRATLPGSNVMKWFGPPQQRFSVLAFTLIQVLICVLWLTVSPPFPYKNMNYYKEKIILECNLGSSIGFWAVLGYIGVLAFLCFVLAFLARKLPDNFNEAKFITFSILIFCAVWITFIPAYVSSPGKFTVAVEIFAILASSFALLFCIFTPKCYIILCKPELNTKKSMMGKM
>LOCXPOlfC10.151.HIT1.OlfC.2R.820.ANF_receptor.exons6.CM041690.1.Ictalurus_furcatus
AKEENCHILKNPEYPLLSKDGDVIIGAIFSIHSGTQMQSLPYTEKPQPLICIRFNLREFRFAQTMIFVIEEINRSNHLLPNISIGYRIYDNCVSRLLSMKAAMALMNGMDITADYACSGQAVVQAIIGESESTPTIALTRTTEPFKIPVISHAATCECLSSRKEYPSFFRTIASDYYQSRALAYLVKHFGWSWVGAVNSDNDYGNSGMAIFLNAAKEEGICVEYNEKFDRLDPEKVMKVADIIKKGTAKVIIIFLTQVDMNILTDHLILRNVTGYQMIGVEGWITAVNLVTPASYNILAGSIGLDVGKMNIDGFADYVIKEFWQTAFPCLNTVRNISQTESNCNKYEDMIAFKNYNEDISELRYANNIYNAIYAVAHSLHSLLRCTENQSCEKDKTIQPWQVVQSLKKVNFTTKLGEQVWFDSTGATAAKYDVVNWQRGFNGEVQFKAVGYYDASLPSGQQFVLNSEDIMWAGEKREKPRSVCSESCPPGTRKAAQKGRPVCCYDCIPCAEGEISNQTDSNNCEQCPGEYWSNADRDKCILKVIEFLSFTEVMGIILVFFSLFGAVLTVLVAILFLIEKDTPIVKANNSELSFLLLFSLTLCFLCSLTFIGRPSQWSCMLRHTAFGITFVLCISCVLGKTVVVLMAFRATLPGSNIMKWFGPLQQRLSVLAFTLIQVLICVLWLTVSPPFPYKNMNYYKERIILECNLGSAIGFWAVLGYIGVLAFLCFVLAFLARKLPDNFNEAKFITFSILIFCAVWITFIPAYVSSPGKFTVAVEIFAILASSFALLFCIFTPKCYIILFKPELNTKKNMMGKMASK
>LOCXPOlfC11.156.HIT1.OlfC.2R.829.ANF_receptor.exons6.CM041690.1.Ictalurus_furcatus
MLLLVLLLSLCRAKGENCHILENPAYPLLSKDGDVIIGAIFSIHGTQTQSLPYTEKPQPLICIRFNLRGLRLAQSMTFAISEINRSNHLLPNISIGYRIYDSCGSRLLTMKAAMALMNGIDITANDACYGQAVVQAIIGDSDSTPTVALTKTTGPFNIPVISYAATCECLSNRKEYPSFFRTIASDFYQSRALAYLMKHLGWSWVGALYSDNDYGNNGMAIFLNAAKEEGICVEYSEKFVRSDPANIMKVADIIKKGTAKVIILFLAHSDMNILIDQLILKNLTGYQMIGVEAWITAVNLVTPASYNILSGAIGFDVGKFNIGSYADYVINEFWKTDFPCLHTEGNISLTENNCGKYEDMIPFKNYNDDIAELRYAKNIYNAVYAVAHSLHSLLRCTENQSCKKDKTIQPWQVVEALKKVNFTTKLGDHVWFDSTGATAAKYDVVNWQRGFNGEVQFKAVGYYDASLPNGQQFVLNTADIVWAGEKREKPRSVCSESCPPGTRKAAQKGRPVCCYDCIPCAEGEISNQTDSNNCEQCPGEYWSNAVRDKCVLKVIEFLSFTEVMGIILVFFSLFGATLTVLVAILFLKEKDTPIVKANNSELSFLLLFSLTLCFLCSLTFIGRPSEWSCMLRHTAFGITFVLCISCVLGKTFVVLMAFRATLPGSNVMKWFGPLQQRLAVLAFTFIQVLICVLWLTVSPPFPYKNMNYYKEKIILECNLGSAIGFWAVLGYIGVLAILCFVLAFLARKLPDNFNEAKFITFSILIFCAVWITFIPAYVSSPGKFTVAVEIFAILASSFALLFCIFTPKCYIILFKPELNTKKNMMGKMV
>LOCXPOlfC12.160.HIT1.OlfC.2R.828.ANF_receptor.exons6.CM041690.1.Ictalurus_furcatus
IVMLYLVLLLYFSLAKGENCHILGNPAYPLLSKDGDVIIGAIFSIHGTQVQSLPYTEKPQPLICIRLNLRGLRLAQTMTFAIDEINRSNHLLPNISIGYRIYDNCGSRLLSLKAALALMNGMDIRADDACSGQAVVQAIIGESDSTPTVALAKTTGPFKIPVISYAATCECLSNRKEYPSFFRTIASDFYQSRALAYLVKHFGWSWVGAVNSDNDYGNSGMAIFLNAAKEEGICVEYSEKVVRSDPANIIKVADVIKKGTAKVIIAFLAHFDMNSLVDQLILKNLTGYQMIGVEAWITAVSLVTPASYNILSGSIGFDLGTFNIGSFADYVINEFWQTDFPCLHTEGNISQSENKCSIYEDMIPFKNYNEDISGLRYAKNIYNAVYAMAHSLHSLLRCREKSCENDKTIHPWQVVEALQKVNFTTKLGEQVWFDSTGATAAKYDVVNWQRGFNGEVQFKAVGYYDASLPNGQQFVLNTEDIVWAGEKREKPRSVCSESCPPGTRKAVQKGRPVCCYDCIPCAEGEISNQTDSNNCEQCPGEYWSNADRDKCVLKVIEFLSFTEVMGIVLVLFSLFGATLTVLVAILFLIEKDSPIVKANNSELSFLLLFSLTLCFLCSITFIGRPSQWSCMLRHTAFGITFVLCISCVLGKTVVVLIAFRATLPGSNVMKWFGPPQQRLAVLAFTLIQVLICVLWLTVSPPFPYENMNYYKEKIILECNLGSPVGFWAVLGYIGVLAFLCFVLAFLARKLPDNFNEAKFITFSILIFCAVWITFIPAYVSSPGKFTVAVEIFAILASSFALLFCIFTPKCYIIVFKPELNTKKNMMGK
>LOCXPOlfC13.162.HIT1.OlfC.2R.830.ANF_receptor.exons6.CM041690.1.Ictalurus_furcatus
FVMLYLVLFLSFSLTEGENCHILENPSYPLLSKDGDVIIGAIFSIHGGTQMQSLPYTEKPQPLICIRFNLREFRLAQSMTFAIDEINRSNRLLPNISVGYRIYDNCDSRLLSMKAAMALMNGMDITADNACSGQAVVQAIIGESESTPTIALTRTTGPFKIPVISHSATCDCLSNRKVYPSFFRTTTSDYYQSRALAYLVKHFGWSWVGTVNSDNDYGNNAISIFLKAAKEEGICVEYSERFDRSDTAKIIKVVDIIKKNTAKVIILVLAQIDMNILIDHLILKNVTGYQIIGGEGWITADNLVTPASYNILAGSIGFDVGKLNINSFAYYVVNEFWQTIYPCLHTERNIYQSENNCRKYEDMIQFKNYSEDISELRYAKNIYNAVYAVAHSLHSLLRCTENQSCENYKTIQPWQVVEFLKKVNFTTKLGEQVWFDSTGATVAKYDVVNWQRGFNGEVQFKVVGYYDASLPSGQQFVLNDEDIVWAAETREKPRSVCSESCPPGTRKAAQKGRHVCCYDCIPCAEGEFSNQTDSNICEQCPGEYWSNADRDKCMLKVIEFLSFTEVMGIILVLVSLFGATLTVLVAILFLIEKDTPIVKANNSELSFLLLFSLTLCFLCSLTFIGRPSEWSCMLRHPAFGITFVLCISCLLGKTIVVLVAFRATLPGSNVMKWFGPLQQRLTVLALTFIQVLICVLWLKVSPPFPYKNMNYYKEKIILECNLGSAIGFWAVLGYIGVLAFLCFVLSFLARKLPDNFNEAKFITFSILIFCAVWITFIPAYVSSPGKFIVAVEIFAILASSFALLFCIFTPKCYIILFKPELNTKKNMMGK
>LOCXPOlfC14.166.HIT1.OlfC.2R.830.ANF_receptor.exons6.CM041690.1.Ictalurus_furcatus
FVMLYLVLFLSFSLTEGENCHILENPSYPLLSKDGDVIIGAIFPIHGSAQMQSLPYTEKPQPIICIRFNLREFRLAQTMTFAIDEINRSNRLLPNISVGYRIYDNCESRLLSMKAAMALMNGMDITADNACSGQAVVQAIIGETESTSTITLTRTTGPFKIPVVSHSATCDCLSNRKVYPSFFRTTSSDYYQSRALAYLVKHFGWSWVGTVNSDNDYGNNAISIFLKAAKEEGICVEYSERFDRSDTAKIIKVVNIIKKSTAKVIVLIVAQIDMKILIDHLILKNVTGFQIICGEGWITADNLVTPASYNILAGSIGFDVGKLNINSFAYYVVNEFWQTIYPCLHTEGNISQSENNCRKYEDMIQFKNYSEDISELRYAKNIYNAVYAVAHSLHSLLRCTENQSCENYKTIQPWQVVEFLKKVNFTTKLGEQVWFDSTGAKVAKYDMVNWQRGLNGKVQFKVVGYYDASLPSGQQFVLNDEDIVWAAETREKPRSVCSESCPPGTRKAAQKGRPVCCYDCIPCAEGEFSNQTDSNNCEQCPGEYWSNADRDKCMLKVIEFLSFTEVMGIILVLVSLLGAVLTVLVAILFLIEKDTPIVKANNSELSFLLLFSLTLCFLCSLTFIGRPSEWSCMLRHPAFGITFVLCISCLLGKTIVVLMAFRATLPGSNVMKWFGPLQQRLTVLALTFIQVLICVLWLKVSPPFPYKNMNYYKEKIILECNLGSAIGFWAVLGYMGVLAFLCLVLSFLARKLPDNFNEAKFITFSILIFCAVWITFIPAYVSSPGKFTVAVEIFAILASSFALLFCIFTPKCYIILFKPELNTKKNMMGK
>LOCXPOlfC15.168.HIT1.OlfC.2R.826.ANF_receptor.exons6.CM041690.1.Ictalurus_furcatus
LVLLLYLNLAKGENCHILENPAYPLLSKDGDVIIGAVFSIHDGTQMQSLLYTEKPQPLICIRFNLRELRLAQTMTFAIDEINRANSLLPNISIGYRIYDNCGSRLLSMKAAMALMNGMDITADNACSGQAAVQAIIGESESTPTITLTKTTGPFMIPVISHAATCECLSNRKEYPSFFRTIASDFYQSRALAYLVKHFGWSWVGAVNSDNDYGNNGMAIFLNAAKEEGICVEYSEKFDRSDTAKIMKVADIIKKGTAKVIIIFLAHFDMNILIDQLILKNVTGYQMIGVEAWITAVNLVTPTSYNILAGSIGFDVGKFNIGSFADYVINEFWQTAFPCLHTEGNISQTENNCSKYEDMILFKNYNEDIAELRYAKNIYNAVYAVAHSLHSLLRCTENQSCEKYKTIQPWQVIEAIKNLNFTTKLGEKVWFDSTGAMPAKYDVVNWQRGFNGEVQFKAVGYYDASLPSGQQFVLNTEDIFWAGEKREKPRSVCSESCPPGTRKAAQKGRPVCCYDCIPCAEGEISNQTDSNNCEQCPGEYWSNADRDKCVLKVIEFLSFTEVMGIVLVLFSLFGAVLTVLVAILFLIEKDSPIVKANNSELSFLLLFSLTLCFLCSLTFIGQPSEWSCMLRHTAFGITFVLCISCVLGKTVVVLMAFRATLPGSNIMKWFGPLQQRLSVLAFTLIQVLICVLWLTVSPPFPYKNMNYYKEKIILECNLGSAIGFWAVLGYIGVLAFLCFVLAFLARKLPDNFNEAKFITFSILIFCAVWITFIPAYVSSPGKFTVAVEIFAILASSFALLFCIFTPKCYIILFKPELNTKKNVMGKM
>LOCXPOlfC16.174.HIT1.OlfC.2R.830.ANF_receptor.exons6.CM041690.1.Ictalurus_furcatus
FVMLFYVLLLSLSMAKGENCHILENPAYPLLSKDGDVIIGAVFSIHSGTQMQSLQYNEKPQPLICIRFNLREFRFAQTMIFVIEEINRSNHLLPNISIGYRIYDNCGSRLLSMKAAMALLNGQDITADYACSGQTVVQAIIGESESSPTIVLTKTTGPFKIPVISHAATCECLSNRKEYPSFFRTIASDYYQSTALAYLVKHFGWSWVGAVNSDNDYGNSGMAIFLNAAKEEGICVEYSEKFDRSDPEKIMKVADIIKKGTAKVIIIFLAHIDMNILIDHLILKNVTGYQMIGVEGWITAVNLVTPASYNILAGSIGLDVGKLNIGGFSEYVIKGFWQTDFPCLHTEENISQTENNCRKYEDMIPFKNYNEDISELRYANNIYNAVYAVAHSLHSLLRCTENLSCEKDKTVQSWQVGESLKKVNFTTRTGEQVWFDSAGATAAKYDVVNWQRGLNGEVQFKAVGYYDASLPTGQQFVLNSEDIVWAGEIKEKPRSVCSENCPPGTRKAAQKGRPICCYDCIPCAEGEISNQTDSNNCEQCPGEYWSNAERDKCVLKVIEFLSFTEVMGIVLVLFSLFGAAITVLVAILFLIKKDTPIVKANNSELSFLLLFSLTLCFLCSLTFIGKPSEWSCMLRHTAFGITFVLCISCVLGKTLVVLMAFRATLPGSNVMKWFGPPQQRLSVLAFTLIQVLICVLWLTVSPPFPYKNMNYYKEKIILECNLGSPVGFWAVLGYIGVLAFLCFVLAFLARKLPDNFNEAKFITFSILIFCAVWITFIPAYVSSPGKFTVAVEIFAILASSFALLFCIFTPKCYIILFKPELNTKKHMMGK
>LOCXPOlfC17.177.HIT1.OlfC.2R.846.ANF_receptor.exons6.CM041690.1.Ictalurus_furcatus
MFLYALLLLCVFKVKAEKANCQMIGNPEYPQLSKDGDVIIGGAFSIHSKITLQTLSFTEKPQRLICTSLNFREFRFVQTMIFAIDEINKSGLLPNISIGYKIFDSCGSTLASMRSAVGLINGQELTAQETCSGHSAVQAIIGESESSSTIVMSRATGPFKIPVISHFATCACLSNRKEYPSFFRTIPSDYYQSRALAQLVKYFGWTWVGAVRSDNDYGNNGMATFVEAAGKLGVCIEYNEAILRTNSKESIAKVVEIIKKGTSKVLVAFLAQNEMDVLLEEAFVQNVTGLQWVGSESWITARYLATERTSKVISSALGFTINKSKITGLKDFLLKVHPSQIPSNSLLIEFWEMTFGCQFSPKKEDVKLCTGFEDLKEINNTFTDVSELRISNNVYKAVYAIAHALHNTLACNADGHFENLNCTKKDIFLPGQVLESLQSVNFTMPSGERVYFNANGDPTAKYELVNWQKNSAGDITFVSVGYYDSSLPTDKQFVMNPVSIAWAGNSNMRPRSVCSESCQPGFRQAQIKGRPPCCFACIQCPVGEISNETDSVECIRCPLEYWSNENHSLCVPKEVEFLSFNENMGILLTAVSLTGVSITIAVGLVFFYFRDTPLVKASNIELSLLLIFSLSLCFLCSLTFIGQPSEWSCMLRHTTFGITFALCMSCVLARTIAVVMAFKASVPGSSFPQCSVPVQRMSVFCCTLFQVIICALWLTLAPPVPHKNMAHSIDKIILECNLGSNIGFWAVLVYIGLLALLCFILAFLARKLPDNFNEAKFITFSMLIFCAVWITFIPAYVSSPGKFTVAVEIFAILASSFGLLFCIFTPKCYIIILKPEKNTRKHLMGK
>LOCXPOlfC18.180.HIT1.OlfC.2R.854.ANF_receptor.exons6.CM041690.1.Ictalurus_furcatus
MLLLAAILMIIFFTTNAENQQCIAYGTDELLHFSKEGDVEIGGIFSFHQYPVSINPTLMVNPGNMRCYGIDPGELQYAMAMIFAIEEINNSTDILRDLTLGYRIYGSCPSIPLSVKASLLLMNRPGMERENCIKSPTVHAVIGETTSTATIGIAKTMGPFHIPVISHSATCACLSNRKEYPSFFRTIPNDYYQSRALAKLVKYFGWTWVGAVRSRSDYGNNGMASFLEVAEKEGVCIEYSVAIYRTDSRQKFLNVVDIIKTSTSKVIVAFADGNDLDILMTELYYQNVTGFQWVGSEGWITYSYLSNAMNYAVVGGAVGLAVPNANIPGLKEFIESRRPSLKPGNTGLVELWESVFDCSLSSQSQKAEKSCTGEESLENTQTRFTDVSDASLLNNIYKAVYAVAYAVDRLLGCHDQKGPFTNGTCADVGNIEPWQVLHYLSQVNFTTKNGEIVRFDKLGDPVARYAIVNWQRKDEGTIIFESIGMYDASLQDGQEFVINTNSAVWAGDQHTVPRSVCSENCLPGTSRAFIKGKPICCFDCIPCADGEFSNTTNAVTCLPCPLEYKSNGNKTQCDLKNIEFLNFNELMGILLMAFSLFGGCLTVTVGFIFFYYRQTPIVRANNSELSFLLLFSLSLCFLCSLTFIGQPSEWSCMLRHTAFGITFVLCISCVLGKTVVVLMAFRATLPGSNIMKWFGPAQQRLSVISFTFIQVFICSLWLTISPPFPYKNVHHYKDKIILECHVGSVLGFWAVLGYIGILAFLCFILAFLARKLPDNFNEAKYITFSMLIFCVVWITFIPAYVSSPGKFIVAVEIFAILTSSSGLLFCIFIPKCYIILLKPDKNTKKQMMNKTPSK
>LOCXPOlfC19.185.HIT1.OlfC.2R.854.ANF_receptor.exons6.CM041690.1.Ictalurus_furcatus
MLLLAAILMIIFFTTNAENQQCIAYGTDEHLHFSKEGDVAIGGIFSFHQYPVSINPTLMVNPGNMRCYGIDQAELQYAMAMIFAIEEINNSTDILRDLTLGYRIYGSCPSIPLSVKASLLLMNRPGMERENCIKSPTVHAVIGETTSTATIGIAKTMGPFHIPVISHSATCACLSNRKEYPSFFRTIPNDYYQSRALAKLVKYFGWTWVGAVRSRSDYGNNGMASFLEVAEKEGVCIEYSVAIYRTDSRQKFLNVVDIIKASTSKVIVAFADENDLDILITELYYQNVTGFQWVGSEGWITYSYLSNAMRYAVVGGAVGLAVPNANIPGLKEFIESRRPSLKPGNTGLVELWESVFDCSLSSQSQKAEKSCTGEESLENTQTRFTDVSDASLLNNIYKAVYSVAYAVDRLLGCHDQKGPFTNGTCADVGNIEPWQVLHYLSQVNFTTKNGEIVRFDKLGDPVARYAIVNWQRKDEGTMIFESIGMYDASLQDGQEFVINTNSAVWAGDQHTVPRSICSENCLPGTSRAFIKGKPICCFDCIPCADGEFSNTTNAVTCLPCPLEYKSNGNKTKCDLKSIEFLNFNELMGILLMAFSLFGGCLTITVGFIFFYYRQTPIVRANNSELSFLLLFSLSLCFLCSLTFIGQPSEWSCMLRHTAFGIAFVLCISCVLGKTVVVLMAFRATLPGSNIMKWFGPAQQRLSVISFTFIQVFICSLWLTISPPFPYKNMHHYKDKIILECHVGSALGFWAVLGYIGILAFLCFILAFLARKLPDNFNEAKYITFSMLIFCVVWITFIPAYVSSPGKFIVAVEIFAILTSSSGLLFCIFIPKCYIILLKPDKNTKKQMMNKTPSK
>LOCXPOlfC20.189.HIT1.OlfC.2R.849.ANF_receptor.exons6.CM041690.1.Ictalurus_furcatus
MESFFTLLHVLMAIINFSRANETTCSLYGEPAYPHLWKDGDIIVGAIFPFYSNWEITDLSYSVMPPPVKCTSMEFKGFHYSQALIFAIEEINNSSSLLPGVLLGYKIYDTCGSTSLGVKAAMTLVNGNENSISDVICKKPAQVQAIIGETYSSVSMAIAKSIGPFHMPLISYYSTCECLSDKRKFPSFLRTIPSDYHQSRALAEMVKYFGWTWVGAIRRDDDYGNNGMATFSNVAEQLGVCLEYSLPFFPTYSQEKVLKIIEQIKMSTSRVIVAFFTQWDFDVLLPMLSEHNITGYQWVGTEGWISDPVVAKLDKHNILQGAIGLAIPKTKVTGLKDFILDIKPLKSVGSAIFTKFWEALFKCKFTAQNDSEDSPICTGEENISEIENTFTDMSFMPIFNNIYKAVYAIAYTLHSLLGCQHTCLTKKQPDLITFLGHLKKVRFKTKEGEEVYFDENGDPPAKYEIINRQTSKDQYKFVTVGLYDSSLPIHDRLAVNMASIVWAKDTNQVPKSVCSESCPPGTRKAVQKGKPICCFDCIPCAAGEISNMTDSIECDQCQQDYWSNPDKNKCVKKEVEYLSYEETMGILLTVVSIVGAFIAMVIAIIFFKYKNTPIVKANNSELSFLLLFSLTLCFLCSLTFIGRPSEWSCMLRHTAFGITFVLCISCVLGKTIVVLLAFRATLPGSNVMKWFGPPQQRLSVLALTLIQVLICVLWLTISPPFPFKNLMHYKEKIILECNLGSTIGFWAVLGYIGLLALLCFILAFLARKLPDNFNEAKFITFSILMFCAVWIAFIPAYVSSPGKFTVAVEIFAILASSFGLLFCIFLPKCYIIILKPEKNTKKQIMGKVP
>LOCXPOlfC21.197.HIT1.OlfC.2R.847.ANF_receptor.exons6.CM041690.1.Ictalurus_furcatus
MESIFTLFHVVMAIINSYTAQETTCSLRGEPAYPQIWKDGDIIVGGIFPFHFKWDMTDSSYAVMPPATKCTSLEFRSFQYTQTLIYAVEEINNSSSLLPGVSLGYKIFDTCGSTTQGVKVAMTLVNGNEKSISEQICTKPAQVQAIIGETYSSVSMAISKSIGPFSMPLISYFATCECLSDKRKYPSFLRTIPSDYYQTLALAEMLKHFGWTWVGAIRRDDDYGNSGMAAFTKIAEQLDICLEYSLPFFRTYSQERILRVIEQIKSSTSRVIVGFVTQWDFEILLPILSEHNITGYQWVGTEGWISDPVVAKLDEHNILQGAIGLAIPKTKVTGLEDFILNIKPLKSVGSAIFNKFWEALFNCKFTAQNDSEDSPICTGEEKLSEIENTFTDMSFMPIFNNIYKAVYAIAYTLHSLLGCQHTCLTKKQPDLFTFLEHLKKVRFKTKEGEEVYFDENGDPPAKYEIINMQTSKDQYKFVTVGLYDSSLPIHDRLAVNMASIVWANNTNQLPKSVCTESCPPGTRKAVQKGKPICCFDCIPCAAGEISNMTDSIKCDQCQQDYWSNADKNKCVKKEIEYLTYEETMGILLTVVSIVGSFMTIVIGIIFFKYKNTPIVKANNSELSFLLLFSLTLCFLCSLTFIGRPSDWSCMLRHTAFGITFVLCISCVLGKTIVVLMAFRATLPGSNVMKWFGPVQQRLSVLAFTIIQILICVLWLTISPPFPFKNLLHYKEKIILECSLGSTIGFWAVLGYIGLLALLCFILAFLARKLPDNFNEAKFITFSMVMFCAVWIAFIPAYVSSPGKFTVAVEIFAILASSFGLLFCIFLPKCYIIVLKPEKNTKKQIMGK
>LOCXPOlfC22.202.HIT1.OlfC.2R.848.ANF_receptor.exons6.CM041690.1.Ictalurus_furcatus
MESIFIIFHVAMAIINSYTAQETCSLRGEPAYPQLWKNGDILVGAIFPFHFKWEITDLSYLVMPPVKCTSMEFRAFQYSQTLIYAIEEINNSSSLLPGVSLGYKIFDTCGSAAQGVKVAMMLVNGNENSASDQICTKPTHVQAIIGETYSSVSMAIAKSIGPFSIPLISYYSTCECLSDKRKYPSFLRTIPSDYYQTIALAEMVKNFGWTWVGAIIRDDDYGNSGMAAFIKIAEQLGICLEYSLPFFRTYSKERVLRIVEQIKSATSRVIVGFVTPREFEILLQVFAEHNITGYQWVGTEGWIADPVAATLDKYNILQGAIGLAIPKTTVTGLKDFILDVKPLKSVGSAIFTKFWEALFTCTYRGQNNSVGMPMCTGEEKLSEVKNTFTDMSMMPIFNNVYKGVYAIAHTLHELLGCKQTCPTKTQPDPFTFLEHLKKVCFKTKDGEDVYFDENGDPPAKYEIINWQKIKESQYEFVTVGLYDSSVPGQNRLAVNMASILWAQNTNQVPKSVCSESCPPGTRKAVQKGKPICCFDCIPCAAGEISNMSDSVECERCQQDYWSNADKNKCVKKEVEYLSYQETMGILLTVVSIVGSLMTIVIAFIFLKYKNTPIVKANNSELSFLLLVSLALCFLCSLTFIGQPSEWSCMVRHTMFGITFVLCISCVLGKTIVVLMAFRATLPGSNVMKWFGPPQQRLSVLFFTLIQVLICVLWLTISPPFPFKNLTHYKEKIILECNLGSNLGFWAVLGYIGLLAFLCFILAFLARKLPDNFNEAKFITFSMVMFCAVWIAFIPAYVSSPGKFTVAVEIFAILASSFGLLFCIFLPKCYIIMLKPEKNTKKQIMGKVP
>LOCXPOlfC23.209.HIT1.OlfC.2R.845.ANF_receptor.exons6.CM041690.1.Ictalurus_furcatus
MGSIITLLHILMAMINLYIAQETTCSVLGEPDYPKLWKDGDIVVGGIFPFHKWQIMDASYLVKPPSIKCMSLEFRAFQYSQSLIFAVEEINNSSLLLPGVSLGYKIYDSCGSSSLGVKVAMTLVNGNENSVQICTKPAQVQAIIGETYSSVSMAISKSIGPVGVPLISYFATCECLSDKRKYPSFLRTIPSDYYQTLALAEMVKHFGWTWVGAIRRDDDYGNSGMAAFTKIAEQLGICLEYSLPFFLSYSQEKILRIVEQIKSSTSRVIVAFVTRWDLEMLLQVFAEHNITGYQWVGTEGWIADPLAATLDKYNILQGAIGLAIPKTMVTGLKDFILDVKPLKSVGSDIFTEFWEALFTCTYRGQNNSVGMPMCTGEEKLSEVKNTFTDMSMMPIFNNVYKGVYAIAHTLHELLGCKQTCPTRKQPDPFTFLEHLKKVRFKTKEGEDVYFDKNGDPPAKYEIINWQKNKEHQYEFVTVGFYDSSVPAQHRLAINMALITWARNTNQVPKSVCSDSCLPGTRKAVQKGKPICCFDCIQCAAGEISNMSDSTECEQCQQDYWSNADKNKCVMKEVEYLSYKDTMGMLLTVVSVVGSFMTIVIAIIFFKYKNTPIVKANNAELSFLLLFSLTLCFLCSLTFIGQPSEWSCMLRHTVFGITFVLCISCVLGKTVVVLMAFRATRPGSNVMKWFGLPQQRLSVLVFTLIQVLICVLWLTISPPFPFKNLKHYKEKIILECSLGSNLGFWAVLGYIGILAVLCFILAFLARKLPDNFNEAKFITFSMLMFCAVWITFIPAYVSSPGKFTVAVEIFAILASSFGLLFCIFLPKCYIIILKPEKNTKKQIMGK
>LOCXPOlfC24.213.HIT1.OlfC.2R.847.ANF_receptor.exons6.CM041690.1.Ictalurus_furcatus
MESIFILLHLAIAIISSSTAQETTCSLLGEPAYPQLWKDGDFIVGGIFPFHKKWEIIDSSYSVIPAINCMSVEFRAFQYSQTLIFAIKEINNSSSLLPGVTLGFKIFDTCNSAALGVKGAMTLLNGNENSVSDQICTKPAQVQAIIGETYSSVSMAIAKSIGPFSVPLISYYSTCECLSDKRKYPSFLRTIPSDYHQTLALAEMVKHFGWTWVGAIRRDDDYGNNGMAAFTKIAEELGICLEYSLPFFRTYSQEKVLRIVEQIKSSTSRVIVGFVTPWDLEILLQVFSEHNITGYQWVGSEGWIADLIAAALDKYNILQGAIGLAIPKTTVTGLKDFILDIKPLKAVGSDIFTKFWEALFTCTHTVQNNSNNIPVCTGEEKISAVTNTFTDMSLMPIFSNVYKGVYAIAHTLHGLLGCKQTCPVKKQPDPITFLEHLKLVRFKTKEGEDVYFDKNGDPPARYEIINWQKRTEHQYELVTVGLYDSSLPAQDRLAVNMASIVWAQNTNQVPKSICSERCPPGTRKAVQKGKPICCFDCIPCADGEISNMSDSIKCEQCQQDYWSNPDKDKCVKKEIEYLSYEETMGILLTAVSITGAVMTMLIGIIFFRYKNTPIVKANNSELSFLLLFSLTLCFLCSLTFIGRPSEWSCMLRHTAFGITFVLCISCVLGKTIVVLMAFRATLPGSNVMKLFGPPQQRLSVLVFTLIQVLICVLWLMISPPFPFRNLMHYKEKIILECSLGSTIGFWAVLGYIGLLALLCFILAFLARKLPDNFNEAKFITFSMLMFCAVWIAFIPAYVSSPGKFTVAVEIFAILASSFGLLFCIFLPKCYIIILKPEKNTKKQIMGK
>LOCXPOlfC25.219.HIT1.OlfC.2R.848.ANF_receptor.exons6.CM041690.1.Ictalurus_furcatus
MESIFIIFHMAMAIINSYTAQETCSLRGEPAYPQLWKDGDILVGAIFPFHFKWEITDLSYLFMPSVKCTRMEFRAFQYSQTLIYAIEEINNSSSLLPGVSLGYKIFDTCGSATQGVKVAMTLVNGNENSVSDQICTKPAHVQAIIGETFSSVSMAIAKSIGPFSIPLISYHSTCECLSDKRKYPSFLRTIPSDYYQTIALAELVKNFGWTWVGAIKRDDDYGNSGMAAFIKIAEQLGICVEYSLPFFITYSKERVLRIVEQIKSATSRVIVGFVTPREFEILFQVFAEHNITGYQWVGTEGWIADPVAATLDKYNILQGAIGLAIPKTTVTGLKDFILDVKPLKSVGSAIFTKFWEALFTCTYRGQNNSVGMPMCTGEEKLSEVINTFTDMSMMPIFNNVYKGVYAIAHTLHELLGCKQTCPTKTQPDPFTFLEHLKKVCFKTKDGEDVYFDENGDPPAKYEIINWQKSKESQYEFVTVGLYDTSVPGKNRLAVNMASIVWAQNTNQVPKSVCSESCPPGTRKAVQKGKPICCFDCIPCAAGEISNMSDSVECERCQQDYWSNADKNKCVKKEVEYLSYQETMGILLTVVSIGGSLMTIVIAFIFLKYKNTPIVKANNSELSFLLLFSLTLCFLCSLTFIGQPSEWSCMLRHTAFGITFVLCISCVLGKTIVVLMAFRATLPGSNVMKWFGPPQQRLSVLVFTLIQVLICVLWLMISPPFPFRNLMHYKEKIILECSLGSTIGFWAVLGYIGLLALLCFILAFLARKLPDNFNEAKFITFSMVMFCAVWIAFIPAYVSSPGKFTVAVEIFAILASSFGLLFCIFLPKCYIIILKPEKNTKKQIMGKVP
>LOCXPOlfC26.222.HIT1.OlfC.2R.847.ANF_receptor.exons6.CM041690.1.Ictalurus_furcatus
MESIFTLLHIVIAIVNSSIGQEITCSLHGEHAYPQLWKDGNIIIGGIFPFHKRWEITDSSYSVIPTINCMSVDVRAFQYSQTLIFAIEEINNSSSLLPGVSLGFKIFDTCNSAALGVKGAMILLNGNENSVSDQICTKPAQVQAIIGETYSSVSMAIAKSIGPFSVPLISYYSTCECLSDKRKYPSFLRTIPSDYYQSRALAEMVKHFGWTWVGAIRRDDDYGNNGMAAFTNIAEQLGICLEYSLPFFRTYSQEKVLRIVEQIKSSTSRVIVGFVTPWDLEILLQVFSEHNITGYQWVGSEAWIADLIAATLDKSNILQGAIGLAIPKATVTGLKDFILDIKPLKAVGSAIFAELWEALFTCTHTVQNNSENIPACTGEEKLSEVENDFIDMSLMPIFSNVYKGVYAIAHTLHELLGCKQTCPVKKQPDPNTFLEHLRKVRFKTKEGEEVYFDKNGDPLARYEVINWQKSKEHQYEFVTVGLYDSSFPAEDRLAVNMASIVWAQNLNQVPKSICSESCPPGTRKAVQKGKPICCFDCIPCADGEISNMSDSIKCEQCQQDYWSNPDKDKCVKKEIEYLSYEETMGILLTAVSITGAVMTMLIGIIFFRYKNTPIVKANNSELSFLLLFSLTLCFLCSLTFIGRPSDWSCMLRHTAFGITFVLCISCVLGKTIVVLMAFRATLPGSNVMKWFGPPQQRLSVLVFTLIQVLICVLWLMISPPFPFRNLLHYKEKIILECSLGSNIGFWAVLGYIGLLALLCFILAFLARKLPDNFNEAKFITFSMLMFCAVWITFIPAYVSSPGKFTVAVEIFAILASSFGLLFCIFLPKCYIIILKPEKNTKKQIMGK
>LOCXPOlfC27.226.HIT1.OlfC.2R.848.ANF_receptor.exons6.CM041690.1.Ictalurus_furcatus
MESVFTLFHIVMAIINSSRAQENYCSVRGESTYPQLWKHGDIIVGAIFPFHSKWEITNSSYSVMPPAMNCMSLEFRALQYSQTLIFAIEEINNSSSLLPGVSLGYKIYDTCGSASLGVKVAMTLLNGNENSISDQTCTKPAQVQAIIGETYSSVSMAIAKSIGPFSMPLISYYSTCECLSDKRKYPSFLRTIPSDYYQTIALAEMVKHFGWTWVGAIRRDDDYGNNGMAAFAKIAEQLGICLEYSLPFFRTYSQEKVLRIVEQIKSSTSRVIVGFVTPWDLEILLHVFSEHNITGYQWVGTEGWIADPVAVTLDKYNILQGAIGLAIPKTTVTGLKDFILDVKPLKSAGSAIFMKFWEEMFTCKYGIQNNSGDIPVCTGEEKLSDIENTFTDMSMMPIFSNVYKGVYAIAHTLHELLGCKQTCLTKMQPDPFTFLEHLKKVRFKTKEGEDVYFDKNGDPPAKYEIINWQKNKEHQYEFVTVGLYDSSVAAQDRLAVNMASIVWAQNTNQMPKSICSESCLPGTRKAVQKGKPICCFDCIPCAAGEISNITDSIKCEQCQQDSWSNADKVECVKKEIEYLSYEETMGILLTAVSIIGALMTMVIAIVFYRYKNTPIVKANNSELSFLLLFSLTLCFLCSLTFIGRPSEWSCMLRHTAFGITFVLCISCVLGKTIVVLMAFRATLPGSNVMKWFGPPQQRLSVLVFTLIQFLICVLWLAISPPFPFKNLKHYKEKIILECHLGSNLGFWAVLGYIGLLALLCFVLAFLARKLPDNFNEAKFITFSMLMFCAVWITFIPAYVSSPGKFTVAVEIFAILASSFGLLFCIFLPKCYIIILKPEKNTKKQIMGK
>LOCXPOlfC28.229.HIT1.OlfC.2R.847.ANF_receptor.exons7.CM041690.1.Ictalurus_furcatus
MESIFTLMHVVMAIINFSRANMTTCTLHGESVYPHIWKNGDIIVGAIFPFHSSWEITDSSYSARPSSMKCMSLDFRAFQYSQSLIFATEEINNSSSLLPGVSLGYKIYDTCGSTALGVKVAMTLINGNENSASDDICTKPAQVQAIIGENYSSVSMAIAKSVGPFSIPLISYFATCECLSDKRKYPSFLRTIPSDYYQSRALAEMVKHFGWTWVGAIRRDDDYGNNGMATFTKVAEQLGVCLEYSLPFFRTYSQEKVLRIVEQIKSSTSRVIVGFLTHLDLEVLVHVFSEHNITGYQWVGTEGWIADPIVATQDKHNILQGAIGLAIPKTKVAGLKDFILDIKPLKSVGSAIFTKFWETLFKCKYTVQNVSENSPVCTGEEKLSEMENAFTDMSLMPIFSNVYKGVYAIAHTLHELLGCKQTCPTNKQPNPFTFLEHLRKVRFKTKEGEEVYFDVNGDPPAKYEIINWQVNKEKQSEFVTVGLYDSSFPAPLSVNMASIVWAQNSNKVPVSICHESCPPGTRKAVQKGKPICCFDCIPCAAGEMSNMTDSIECEQCQQDYWSNAHKDECVKKEIEYLSYEETMGILLTAVSMFGAFMTVVIAIIFFRYKDTPIVKANNSELSFLLLFSLALCFLCSLTFIGQPSAWSCMLRHTAFGITFVLCISCVLGKTIVVLMAFRATLPGSDVMKWFGPPQQRLSVLAFTLIQVLICVLWLTTSPPFPFKNLKHYKDKIILECHLGSNLGFWAVLGYIGILALLCFVLAFLARKLPDNFNEAKFITFSMLMFSAVWITFIPAYVSSPGKFTVAVEIFAILASSFSLLFCIFLPKCYIIMLKPEKNSKKQIMGKG
>LOCXPOlfC29.233.HIT1.OlfC.2R.848.ANF_receptor.exons6.CM041690.1.Ictalurus_furcatus
MESIFTLLHVVMAIINFSRANMTTCTLHGESVYPHIWKNGDIIVGAVFPFHSSWEITDSSYSARPSSMKCMSLDFRAFQYSQSLIFATEEINNSSSLLPGVSLGYKIYDTCGSTALGVKVAMTLVNGNENSASDDICTKPAQVQAIIGETYSSVSMAIAKSVGPFSIPLISYFATCECLSDKRKYPSFLRTIPSDYYQSRALAEMVKHFGWTWVGAIRRDDDYGNNGMATFTKVAEQLGVCLEYSLPFFRTYSQEKVLRIVEQIKSSTSRVIVGFLTQWDLEILVHVFSEHNITGYQWVGTEGWIADPIVATLDKQNILQGAIGLAIPKTKVAGLKDFILDIKPLKSVGSAIFTKFWETLFKCKYTMQNVSENSPVCTGEEKLSEMENAFTDMSLMPIFSNVYKGVYAIAHTLHELLGCKQTCPTNKQPNPFTFLEHLRKVRFKTKEGEEVYFDVNGDPPAKYEIINWQVNKDKQSEFVTVGLYDSSFPAPDRLSVNMASIVWAQNSNKVPVSICHESCPPGTRKAVQKGKPICCFDCIPCAAGEMSNMTDSIECEQCQQDYWSNAHKDECVKKEIEYLSYEETMGILLTAVSIFGAFMTMIIAIIFFRYKDTPIVKANNSELSFLLLFSLALCFLCSLTFIGQPSAWSCMLRHTAFGITFVLCISCVLGKTIVVLMAFRATLPGSDVMKWFGPPQQRLSVLAFTLIQVLICVLWLTTSPPFPFKNLKHYKDKIILECHLGSNLGFWAVLGYIGLLALLCFVLAFLARKLPDNFNEAKFITFSMLMFSAVWITFIPAYVSSPGKFTVAVEIFAILASSFGLLFCIFLPKCYIIMLKPEKNTKKQIMGK
>LOCXPOlfC30.244.HIT1.OlfC.2R.850.ANF_receptor.exons6.CM041690.1.Ictalurus_furcatus
MESIFTVLHMVIAIINFSRANETTCSLQGELAYPSFWKDGDIIVGGIFPFYSSWEFTDLSYSVMPPPLKCTSLDFRAFQYTQSFMFAVEEINNSSSLLPGVSLGYKIYDTCSSSAMGVKVAMTLINGNENSVAHQVCTKPAQVQAIIGETYSSVSTAIAKSIGPFNMPIISHYSTCECLSDKKKYPSFLRTVPSDYHQSRALAEMVKHFGWTWVGAIRRDDDYGNTGMAAFTKVAEQLGICLEYSLPFFRTYSQERVMRIVEQIKSSTSRVIVGFLAHWDWEILVHVFTEHNITGYQWVGTEGWIADPVVATLDKQNILQGAIGLAISKTTVTGLEDFILDIKPLKSVGSAIFTKFWEALFNCKYTMQNDSGGLPVCTGDEKLAEVENTFTDMSMLPIISNVYKAVYAIGHTLHDLLDCKQTCPTKKQADPLTFLEHIRKVHFKTKDGENVYFDENGDPAGKYEIINWQANKEHPHKFVTVGFYDSSFPGQSRLSVNMTSIVWAKSTDKVPKSVCSESCPPGTRKAVQKGKPICCFDCVPCAAGEISNMTDSIECKQCQQDYWSNPQKDECVKKEIEYLSYEETMGILLTVVSVVGAFMTMVIAVIFLKYKNTPIVKANNSELSFLLLFALALCFLCSLTFIGRPSEWSCMLRHTAFGITFVLCISCVLGKTIVVLMAFRATLPGSNVMKWFGPPQQRLSVLAFTLVQVLICVLWLTISPPFPFKNLNHYKEKIILECHLGSTIGFWAVLGYIGLLALLCFVLAFLARKLPDNFNEAKFITFSMLIFCAVWITFIPAYVSSPGKFTVAVEIFAILASSFGLLFCIFFPKCYIIILKPEKNTKKQIMGKIP
>LOCXPOlfC31.248.HIT1.OlfC.2R.847.ANF_receptor.exons6.CM041690.1.Ictalurus_furcatus
MEPLLFTLLHMVMAIINFSGGNGTTCILQGEPAYPQIWKDGDIIVGAAFPFHSNWEITDLSYLVMPQQMKCVSLDFRAFQYSQSLIFAIEEINNSSSLLPGISLGYKIYDTCSSASLGVKVAMALVNGNENSVLDEHCTKPAQVQAIIGETYSSVSMAIAKSIGPFSIPLISHYSTCECLSDKRKYPSFLRTIPSDYHQTRALAEMVKHFGWTWVGAIRRDDDYGNSGMAAFTEAAKQLGICLEYSLPYFRTYSDEKVLNIIEQIKSSTSRVIVAFLAHWDLEILLHVFFEHNITGYQWVGTEGWISDSELAAKDKHHILQGAIGLAIPKTTVTGLKDFILDIKPLKSVGSEIFTKFWEELFKCKYAMQNDSVDSPLCTGDEKLSEMENTFTDMSLMPIFSNVYKAVYAIAHTLHELLGCKQTCTTKKQPDPFTFLENLKKMHFKTKEGEEVFFDKNGDPAAKYDIINWHVNEEHAFVTVGLYDSSTTGHDRLTVNMASIVWAQNTKQVPISVCSGSCPPGTRKAVQKGKPICCFDCIPCAEGEISNITDSIECNQCQQDYWSNPNRNHCIKKEIEYLSYEETMGILLTAVSIIGAFMTMTIAIILFRHKNTPIVKANNSELSFLLLFSLTLCFLCSLTFIGQPSGWSCMLQHTAFGITFVLCISCILGKTIVVLMAFRATLPGSDVMKWFGPPQQRLSVITFTLIQVVICVLWLTISPPFPVKKLNYYKEKIILECHLGSTIGFWAVLGYIGFLAIFCFVLAFLARKLPDNFNEAKFITFSMLIFCAVWITFIPAYVSSPGKFTVAVEIFAILASSFGMLFCIFLPKCYIIILKPEKNTKKQLMGK
>LOCXPOlfC32.257.HIT1.OlfC.2R.848.ANF_receptor.exons6.CM041690.1.Ictalurus_furcatus
MEPIFTLLHMVMVIISFSKGNGTVCVLQGEPTYPLLWKDGDIIIGGVFPFHSNWEITDLSYLAMPQKMKCISLDFRAFQYSQSLIFAIEEINNSTTLLPGISLGFKIFDTCSSSTVGAQVAMTLVNGNENSVLDEICMKPAQVQAIIGETYSSVSMAIAQSIGPFSIPLISHYSTCECLSDKRKYPSFLRTIPSDYYQSRALAEMVKHFGWTWVGAMRRDDDYGNSGMAAFTEAAEQLGICLEYSLPFFRTYSQERVQRIVEQIKSSTSRVIIGFLDNWDLESLLPVFFENNITGFQWVGTEAWIFDSELATMDEHHILQGAIGLAIPKSKVTGLQDFILDIHPLKSVGSAIFTEFWEALFNCKYAVQNDSEDTPACTGNEKLSEVENTFTDMTLMPIFNNVYKGVYAIAHTLHELLGCKQTCPTNKQPDPFTFLQHLKRVQFKTKEGEDVFFDNNGDPAAKYEIINWHLNKENQHEFVAVGHYDSSLTGHDHLFVNMTSIMWAQNTNQVPISVCSESCPPGTRKAVLKGKPICCFECLPCAEGEISNMTDSIECQECYQDYWSNPRRDECVKKEIEYLSYEETMGILLTAVSITGVFMTMVIAIIFFRHKNTPIVKANNSELSFLLLFSLTLCFLCSLTFIGQPSEWSCMLRHTAFGITFVICISCVLGKTIVVLMAFRATLPGSNVMKWFGPPQQRLSVLFFTLIQVLICVLWLTISPPFPFRNLKNYKEKIILECHLGSNVGFWAVLGYIGFLALLCFLLAFLARKLPDNFNEAKFITFSMLIFCAVWLTFIPAYVSSPGKFTVAVEIFAILASSFGLLFCIFLPKCYIIILKPEKNTKKQLMGK
>LOCXPOlfC33.261.HIT1.OlfC.2R.850.ANF_receptor.exons6.CM041690.1.Ictalurus_furcatus
MEPVYTLLHVVMAILNFSRTNATTCNIQGWPAYPQLWNDGDIIVGGIFPLHSNWEIRDSSYSVIPQPLKCISLDFTALQSSLTLIFAIEEINNSSSLLPGITLGYKIFDTCSSATMGVKMAMALVNGYENSISDQPCTKPAQVQAIIGEAYSTVSMAVAKSIGPFSIPLISYFSTCECLSDKRKYPSFLRTIPSDYIQSRALAEMVNYFGWTWVGAIRRDDDYGNSGMAAFTEVAEQLGICLEYSLRFSKTYSQERVLKIVEQIKNATSRVIVGFLGTRELEVLLHVFFEHNITGFQWVGTEGWISDSELATLDKNNILQGAIGLAIPKTKVTGLQNFFRDIRPLKSAGSIIFKEFWETLFKCKYTVQNNSENISVCTGEEKLSEVENIFSDISLMPIFSNVYKGVYAIAHTLHNFLGCKQTCPTKTQPDPLTFLQHLKRVHFKSKEGEEVYFDENGDPPAKYEIINWQVNAEYQHEFVTVGLYDSSISLSEHLMINMTCIVWAQNDTQVPKSVCSESCPPGTRKAVQKGKPICCFDCLPCAEGEISNMTDSITCEQCQQDYWSNPQRDECVRKEIEYLSYEETMGILLTAASIIGSLMTMLITIVLFKYRNTPIVKANNSELSFLLLFSLALCFLCSLTFIGQPSDWSCMLRHTAFGITFVLCISCVLGKTVVVLMAFRATLPGSNVMKWFGPPQQRLSVLVFTLIQVLICLLWLTISPPFPFKNLKRSKEKIILECHLGSAIGFWAVLGYIGLLALLCFILAFLARKLPDNFNEAKFITFSMLIFCAVWITFIPAYVSSPGKFTVAVEIFAILASSFGLLFCIFFPKCYIIILKPEKNNKKQLMGKIP
>LOCXPOlfC34.265.HIT1.OlfC.2R.848.ANF_receptor.exons6.CM041690.1.Ictalurus_furcatus
MEPVFTFLHVVIAMINFSTANEMACSLQGEPVYPQLWKTGDIIVGGIFPFHSSWEIRDLSYVSMPPPLKCMSLDFRAFQYSQALIFAVEEINNSSSLLPGVSLGYKIYDTCSSMARGVKVALELINGNEKSDPNEICTKPAQVQAIIGDTASSPCMAIAKSIGPFSVPIISHYATCECLSDKRKYPSFLRTIPSDYHQSRALAEMVKHFGWTWVGALRTDDDYGNSGMATFSKIAEQLGVCLEYSLPFFRTYSQEKVLRIVEQIKSSTSRVIVAFLAHWDLEILLHVFFEHNITGYQWVGTEGWISDSAVATLDKHNILQGAIGLAIPKTKVMGLKDFILDINPLKSAGSEIFTKFWEAMFKCKYHTQNDSVDTKICTGNEKLSDIENTFTDMSLLPIFNNVYKGVYAVAHTLHGLLDCRQTCPTKKQPDPLTFLEHLKRVRFVTAEGEEVYFDLNGDPAAKYEVINWKTSKEHQHEFVTVGLYDSSFPVHDRLNVNMTSITWARGTNKIPISVCSESCPPGTRKAVQKGKPICCFDCIPCAEGEISNMTDSIACDQCEQEYWSNPPRNECVKKEIEYLSYDEIMGILLTTISAIGTFITVIIAIIFFRYKNTPIVKANNSELSFLLLFSLALCFLCSLTFIGQPSDWSCMLRHTAFGITFVLCISCVLGKTLVVLMAFRATLPGSNIMKWFGPLQQRLSVLAFTLIQVLICVLWLTISPPFPFKNLKHYKEKIILECDLGSTIGFWAILGYIGLLALLCFILAFLARKLPDNFNEAKFITFSMLIFCAVWITFIPAYVSSPGKFTVAVEIFAILASSFALLFCIFLPKCYIMLLKPEKNSKKHMMGR
>LOCXPOlfC54.270.HIT1.OlfC.2R.814.ANF_receptor.exons7.CM041690.1.Ictalurus_furcatus
MEQPELHVDGDLIIGGIFSFRTGQDGYIDIFRSMPKVRPCRDFNFREFQFAQTMIFAVEEINKNPNILPGVSLGYRIYNNCGSMDVLRSSLALVSLNINSTINEKCKSQTAQAIIGHSGSTPTIAIARTVGQFHIPVISHFATCACLSNRKHFPSFFRTIPSDYYQSRALAQLVKSFGWTWVGAISNENDYGLNGIAMFITAAHEEGVCIEYSAAFEITSPHQKILQIVDIIKQSTSKVIIAFMSHREIKILVEELHKQNITGLQWIGSDAWITDNSLTESLGHMSLIGSIGFTVPRVTIPELGPFLEQVNPSQFPNSMFVKDFWESVFNCSLSPKEGLRSCNGSEHLKDVKNSFTDISDLRFTYNVYKAVYAVGHALHNLVSCKQSKPSFSNSKCTDLSQIQPWENVNFTTDHRENVFFSKDGDSPAKYELINLQKFSKGTATVVTVGYYDASLPKDQQLTLNGAEIVWKGGSRMVPLSVCSESCTPGTRRAVQKGRPACCFDCIQCAPGEISNTTDSLNCLKCPVQYWSNTRGDACVPKEVEFLSYKDIMGILLAFFCLVGVLFTILTILIFYYNKNTPIVRANNSGLSFLLLFSLTLCFLSSLTFIGQPSEWSCMLRHTAFGITFVLCISCVLGKTIVVLMAFGATRPGSNVMKWFGPLQQRLSVFAFTLIQVLICALWLTISPPFPYMNMNYYQEKILLECNLGSAVGFWAVLGYIGFLASLCFVLAFVARKLPDHFNEAKFITFSMLIFCAVWITFIPAYVSSPGKFTVAVEIFAILASSYSLLFCIFAPKCYVILLRPEMNTKKQIMG
>LOCXPOlfC54.272.HIT1.OlfC.2R.847.ANF_receptor.exons6.CM041690.1.Ictalurus_furcatus
MKFLLTCLLFTVVRSANLPCSLGGMLNPPQLSRDGDVMIGGIFSFHNSWEQTVHAFTSGPQQPNCKSLSLREFQNAQTMVFAIEEINNRNDVLPGVKLGYKIYDSCGSVEMAIRASLSLINGHEENTTLMSCSNSATVQAIIAETSSTPTIAISATIGPLHIPVISHFATCACLSDRKKYPSFFRTVPSDHYQSRALAKLVRYFGWTWVGALCSDNDYGNNGMNTFISAAKEEGVCVEFSEAFFRTDPREKILRIVQIIKTATSKVIVAFISYSDMEVLLKELALQNITGFQWIGSESWISDMNIATTEWQTILKGSMGFAIPKAKINGLGEFLATLNPASDVDLYKKLWETIFECKLPTRENSELKDMCKGNEKLSEVQNQYTDVSELQIANNVYKAVYAVAYALHHSYGCSKGDSGKEGAIVCTNLADNHQPWHLKKLHFTTTMGEDVFFDENGDPAARYDLLNWQQGKDGKTVFVKVGFYDASLQTHQLSFNNISIAWAHSKPQVPVSVCSESCFPGTRKAVQKGRPICCYDCIPCAEGEISNTTDSITCIKCPPELWSNDRKDNCILKLVEFLSFEELMGIILVLFSLLGVSFTIAIAIIFFTYKDTPIVKANNSELSFLLLFSLTLCFLCSLTFIGRPSEWSCMLRHTVFGITFVLSISCVLGKTLVVLMAFRATVPGSNVMKWFGPLQQRLSVLAFTLVQVMICVIWLTISPPFPYKNMNYYKEKIILECNVGSAIGFWAVLGYIGLLALLCFILAFLARKLPDNFNEAKFITFSMLIFCAVWITFIPAYVSSPGKFTVAVEIFAILASTFGLLFCIFLPKCYVIILKPEKNTKKQVIGKA
>LOCXPOlfC35.279.HIT1.OlfC.2R.849.ANF_receptor.exons6.CM041690.1.Ictalurus_furcatus
MGNLNVLCMCLMIFTPTGLACQLLGKFDMQDMFKEGDIMIGGIFPIFNKQENILVSFENKPPKAECKGFDLRAFRWTRTMMFAIEEINRDGNLLPNITLGYTILDSCASPTNVLRSALTLVSMSEQNKSSAQCYPSPISAIVAESGSTQSLVVAGALGPFRVPVVSYFSTCACLSDKTKYPTFFRTIPSDYYQAKALAFLVKRFGWTWIGVLQSDNDYGRNGISAFTKEVQALGVCISFVGTILRTYPQSKILEVVQMIKQSTVKVILAFVPEGDLYPLMTEVVKQNITGIQWIASEAWITADRPSTPEMFKSFGGTIGFVVRKMAMPKLGPVLKDISPYNDSESGFVSDFWETMVGCRPPSSVNGLINNTKTCSGSEKVDYSNKFFDVTQLRVAYNVYQAVYAIAHALHQVMFCEEPGTNASKLCLSVLQITPKLVSEQLKKVHFVDAFGEVVFFDKNGDPPASYEVINWQLREGQVQHIGVGHFSTTANGKYELVLNEDRIVWRTGNLTPKAVCSEICPQGTRKAQIRGLPLCCFDCIPCADGSISNTTGATDCITCPEEYWSNERKDNCIMKITEFLSHTETMGIVLIAVSLFGACLTFSTMVIFIHFRDTPIVKANNSELSLLLLLSLIFCFLCPLTFIGEPTVWSCMLRHIAFGITFALCISCILGKTIVVVTAFRATLPGNNVAGNFGPLQQRAIVCSCTAVQIVTCIIWLNVAPPFPDKVFEQRSKKIILECNTGSDAAFYAVLGYIGLLAIVCLVLAFLARKLPDNFNEAKFIAFSMLIFCAVWITFIPAYVSSPGKYTVAVEIFAILSSAFGLLLSIFTPKCYIILIKPERNTRKHVMGK
>LOCXPOlfC36.283.HIT1.OlfC.2R.825.ANF_receptor.exons6.CM041690.1.Ictalurus_furcatus
LITFWFLLNTLICCQSTNNNECIYQGDEGTHSFYKGGDVILGGLFPLHYSPVSAVQSFQSKPEPTDYKYFSPRALRWMQTMTFAVAEINQRQDLLPNLSLGYHIRDSCDDIPVSLKSSLLLVNGQPERARGSGCANVIRQPSPVIVGDAASGISMAVLRTLGSFNIPLVSYFASCSCLSNKKEFPTFMRTMPSDEFQIKALAKLVHYFQWSWVGVIGVESDYARFAIQLFLKESTRYHVCPAYVHFYPVSLTTEAVQDLMGTIKASTATVILNFSGESELQTILRECRRQNITHLQWIASEAWATSQALWGDFHDLLQGTLGFAIRKGEIPNLGGYLREIVTSSAQTSHFLAEFWEETFNCHLNGSLNTHVHREDAQFREACSGRESLYNVYSTFTDVSQLRVSYNVYKAVYLIAHALHDMSTCVPGQGPFQNGTCGNLNPLLPWQLISYMKRTNFTTLGEFVHFDENGDPIASYDLMNWQGASDGLLQLVKVGFYDASLKEDSGLVINESMIMWQRDNKAPVSVCSKSCLPGSRKARRKGEPICCFDCIPCAEGEISNQTDSNDCLRCSRETWPNQARDKCIPKGLEYLSFQEPLGIILLAVSTFGACLTAAVICVFMVYRNTPIVRGNNMELSFLLLLFLCACFLISLTFIGKPTDWLCQIRFTAFGVSFALCIACILAKTVVVLMAFRATLPGSNAMKWFGPVQQRFFVILCSLVQVLICIIWLITKPPSAAYTTAFLSPTIIVECKVGSEIGFWCVLGYIGLLACMCFLIAFLARKLPDNFNEAKFITFSMLIFFAVWITFIPVYVSTNGKYMVAVHVFAI
>LOCXPOlfC37.295.HIT1.OlfC.2R.852.ANF_receptor.exons7.CM041690.1.Ictalurus_furcatus
MTLLLLWLLLLHFSIFSVTLESQCTLQNNFEPGFMAGGDFIIGGIFPLHYNQEMPDLNCTYKPGPVRCNGFDPRAFRWALTMKLAVEEINNSTELLPNHTLGYKIFDSCAYPLTGQRAALAVMNGPVEADRPMCSSASPMLAIIGESGSAQSIVVSRILRPFRIPMISYFSSCACLSDRREFPTFFRVIPSDAYQVKAIAKLLIHFNWTWVGVVRGDHAYGRSALQGLLKELEDTSVCVSYQEMIPLLYDSQRAIEIIRVMNSSSARVVVVFSAEGELTPFLKDYMKLNVTGIQWIASEAWVTASVFTGSEYYPFLGGTIGFGIRQGYIPKLKDYITTVNPQTYSSNTLVQELWGALYGCSPFSSFTHSAQLPLCTGQEILNKQHSAYMNTSSPRIAYNVYKGVYAIAHSLHNLISCKPGNGPFNNSMCADSTKVYPWQVQHYLQEVSFTISGEMVNFDMNGDSIPSYDLINWQKGTAGNIELVKVGMYDGAQEAGSELIIYDTAITWARDKMEVPVSVCSDSCPPGSRKAVRQGEPLCCFDCVPCDSGKISNQTDSVDCMVCPEGYWSNDDGTACIPKVIEFLSHDAMGLTLTAIAVVGACVTLAVFTVFLYHRNTPIVRMNNSELSFFILLSLTLCFLCALIFIGEPTSWSCMLRHTAFSITFSLCISCILGKTLVVLAAFTATQPGNNVMKWLGPVQQRIIIFSCTLVQVIICAAWLISSPPFPNRNTQYQHSKIILDCSVGSELAFWCVLGYIGILACLCFILAFLARKLPGNFNEAKFITFSMLIFCAVWLAFIPAYVSSPGKFTTAVEIFAILASSFGLLLCLFAPKCYIILLKPEKNTKQHLMGK
>LOCXPOlfC38.298.HIT1.OlfC.2R.844.ANF_receptor.exons6.CM041690.1.Ictalurus_furcatus
NIFHLCFLLCIQTGFACKLLAKFDVQSMLKEGDIMIGGIFPVYSRQENILFSFDNKPPMAECKGFDLRAFRWTRTMMLAIDEINQDDYLLPNISLGYIIVDSCSSPTNVLRAVLTLMSTSEQTVSQCHPPPILALLAETESTLSLVVAGAVGPFKMPQVSYFSTCACLSDKTKYPTFYRTIPSDYYQAKALAFLVRQYGWTWIGVIQSDNDYGRNGISAFTKEVEAHGVCIAFVGTVLRTYPQSKILEAVELIKQSTVKVILAFVPERDIDPLMKEVVKQNITGIQWIGSEAWVTADSLSTPEMFKYFGGTIGFVVRKMAIPKLAPLLKDISPYNDSKSGFVSDFWETLMGCRPPSSINYLRNSTKVCSGTEKVDYTNKFFDVTQLRVSYNVYQGVYAIAHALHQGMFCEKPESNVSELCLNTSQITPTLVSEQLKKVHFVDAFGEVVFFDKNGDPPASYEVINWQLREGQVQHISVGHFSTSANGKYELVINEDKIIWSTGNLTPKAVCSEICPQGTRKAQIKGLPLCCFDCIPCADGSISNTTGATDCINCPEEYWSNERKDNCIMKITEFLSYTETMGIILMALSLLGTCLTFSIMVVFIHFRDTPIVKANNSELSLLLLLSLIFCFLCPLTFIGELTVWSCMLRHTTFGIAFALCISCMLGKTIVVVTAFRATLPGNNVAEKFGPPQQRAIVCSCTAVQIVICILWLNVAPPFPDKVFEQRSKKIILECNTGSDAAFYAVLGYIGLLAIVCLVLAFLARKLPDNFNEAKFIAFSLLIFCAVWITFIPAYVSSPGKYTVAVEIFAILSSAFGLLLCIFVPKCYVILIKPERNTRKHVMGNN
>LOCXPOlfC39.300.HIT1.OlfC.2R.847.ANF_receptor.exons6.CM041690.1.Ictalurus_furcatus
NIFHLCFLLCIQTGFACKLLAKFEVQTMLKEGDIMIGGIFPVYSRQENILFSFDNRPPMAECKGFDLRAFRWTRTMMLAIDEINQDDYLLPNISLGYIIVDSCSSPTNVLRAALTLMSTSEQTDSQCHPPPILALIAESGSTQSLVVAGAVGPFKMPQVSYFSTCACLSDKTKYPTFYRTIPSDYYQAKALAFLVRQYGWTWIGVIQSDNDYGRNGISAFTKEVEAHGVCIAFVGTVLRTYPQSKILEAVELIKQSTVKVILAFVPERDIYPLMKEVVKQNITGIQWIGSEAWVTADSLSTPEMFKYFGGTIGFVVRKMAIPKLAPLLKDISPYNDSESGFVSDFWETLVGCRPPSSINYLRNSTKVCSGMEKVDYTNKFFDVTQLRVSYNVYQGVYAIAHALHQGMFCEKPESNVSELCLNTSQITPTLVNEQLKKVHFVDAFGEVVFFDKNGDPPASYEVINWQLREGQVQHISVGHFSTSANGKYELEINEDKIIWSTGNLTPKAICSEICPQGTRKAQIKGLPLCCFDCIPCADGSISNTTGATDCINCPEEYWSNERKDNCIMKITEFLSYTETMGIILMALSLLGACLTFSTMVVFIHFRDTPIVKANNSELSLLLLLSLIFCFLCPLTFIGELTVWSCMLRHTAFGIAFALCISCMLGKTIVVVTAFRATLPGNNVAGKFGPPQQRAIVCSCTAVQIVICILWLNVAPPFPDKVFEQRSKKIILECNTGSDAAFYAVLGYIGLLAIVCLVLAFLARKLPDNFNEAKFIAFSMLIFCAVWITFIPAYVSSPGKYTVAVEIFAILSSAFGLLLCIFVPKCYIILIKPERNTRKHVMGKNPKS
>LOCXPOlfC40.302.HIT1.OlfC.2R.847.ANF_receptor.exons6.CM041690.1.Ictalurus_furcatus
NIFYLCFLLCIQTGFACKLLAKFEVKTMLKEGDIMIGGIFPIYSKQENILFSFDNKPPMAECNGFGLQAFQWMRTMVFAVDEINQNDHLLPNISLGYIIVDSCSSPTNVLRAALTLMSTSEQKVSQCHPPPILALIGESGSTQSIVVAGAVGPFKIPLVSYFSTCACLSDKTKYPTFYRTIPSDYYQAKALAFLVRQYGWTWIGVIQSDNDYGRNGISAFTKEVEAHGVCIAFVGTVLRTYPQSKILEAVELIKQSTVKVILAFVPERDIDPLMKEVVKQNITGIQWIGTESWVTADSLSTPEMFKYFGGTIGFEVRKMAMPKLAPVLKNISPYNDSESGFVSDFWETLVGCRPPSSINYLHNSTKVCSGMEKVDYTNKFFDVTQLRVSYNVYQGVYAIAHALHQGMFCEKPESNVSELCLNTSQITPTLVNEQLKKVHFVDAFGEVVFFDKNGDPPASYEVINWQLREGQVQHISVGHFSTSANGKYELVINEDKIIWSTGNLTPKAVCSEICPQGTRKAQIKGLPLCCFDCIPCADGSISNTTGATDCINCPEEYWSNERKDNCIMKITEFLSYTETMGIILMALSLLGTCLTFSTMVVFIHFRDTPIVKANNSELSLLLLLSLIFCFLCPLTFIGELTVWSCMLRHTAFGIAFALCISCMLGKTTVVVTAFRATLPGNNVAEKFGPPQQRAIVCSCTAVQIVICILWLNVAPPFPDKVFEQRSKKIILECNTGSDAAFYAVLGYIGLLAIVCLVLAFLARKLPDNFNEAKFITFSLLIFCAVWIAFIPAYVSSPGKYTVAVEIFAILSSAFGLLLCIFVPKCYIILIKPERNTRKHVMGKNPKS
>LOCXPOlfC41.304.HIT1.OlfC.2R.830.ANF_receptor.exons6.CM041690.1.Ictalurus_furcatus
SCRLWTDPQLPGIFMNGDFVIGGIFTFHHYTRTEQITYTRLPSRTQCYGIDFREVRFARAMEFTIHEINSRTDLLPGITLGYQIHDSCSTVPMAIRVAFQLANGFESVFNETMFQCSEYASANVPAIIGDSASTQSISIARMLGLFGIPQVSHYATCACLSDKHHYPTFFRTIPSDQHQAAALARMVKHFGWTWIGAVRSDSDYGNFGMASFLKAAQVEGICVEYSEAYYRTQPQSKLERVANVIRRSTARVIIAFMASGDMKILLAELSRQPPPPLQWIGSETWITDPDILRYNMCAGAIGFGVPQSVIPGLREFLLDLTPSKALESPLLTELWESSFNCYLKGRTGVSEGMQECDGSEDIHTLQNPYLDTSQLRITNMVYKATYAIAHAIHRLICNGTKCDKTIQFSPWQIFNQLKLVNFTTNNGFQVSFDTNGDPPAVYELINWQFKKNGALDFVTVGQYDSSRPRGEEFRMSKSISWFEGQTEVPVSVCSESCPPGTRKAVQKRRPVCCFDCIPCAEGEISNITDSLDCLRCPPEFWPNAKQDSCLPKPVEFLSWDETLGIILTLFSITGAFMAVCVGAVFYKHRASPIVRANNSELSFLLLFSLTLCFLCSLTFIGRPSEWSCVLRHTAFGITFVLCISCVLGKTIVVLMAFRATLPGSNVMKWFGPPQQRLSVISFTLIQVLICVLWLKISPPFPFKNLKHYKERIILECGLGSAIGFWAVLGYIGFLALLCFILAFLARKLPDHFNEAKFITFSMLIFSAVWITFIPAYVSSPGKFTVAVEIFAILASSFGLIICIFAPKCFIIIFRPDQNTKKHLMGKAQSK
>LOCXPOlfC42.308.HIT1.OlfC.2R.824.ANF_receptor.exons6.CM041690.1.Ictalurus_furcatus
CRLRTDPKLPDIFMNGDFVLGGIFAIHDSIRLEQISYTRFPSQLQCSGMDFRELRFARAMEFTIHEINNRTDLLPGITLGYQIHDSCSTVPMAIKVAFQLANGLEPVFNYTDLCSKSADAAVTAVIGDSASTQSISIARVLGLFGIPQVSHYATCSCLSDKNQYPAFFRTIPSDQHQAAALARMVKHFGWTWIGAVRSDTDYGNYGMASFLKAAQAEGICVEYSEAYYRTQPQSKLERVANVIRRSTARVIVAFMQSGDMRLLLEELSRQPPPPLQWIGSETWITDPDFLRYNMCAGAIGFGVPRSDIPGLREFLLALTPAKASESALLTEFWESSFSCYLKGTIDNTEGARKCDGSEDIHTLQNPYSDTSQLRITNMVYKATYAIAHAIHGLICNDTLCNKNIKFSPWQIFDQLRKVNFTTRNGFQVSFDSNGDPPAVYELINWQFKEDGALNFITVGQYDSFRPRGQEFRMSRNISWVGGQNEVPVSVCSESCPPGTRKAVQKQRPVCCFDCIPCAEGEISNKTDSLDCLHCLPEFWPNAKQDSCLPKPVEFLSWDETLGIILTVFSIVGAFMAVCVAAVFYKHRASPIVRANNSELSFLLLFSLTLCFLCSLTFIGRPSEWSCMLRHTAFGVTFVLCISCVLGKTLVVLMAFRATLPGSNVMKWFGPPQQRFSVISFTLIQVLICVVWLKISPPFPFKNLKHYKERIILECGLGSAIGFWAVLGYIGVLALLCFILAFLARKLPDNFNEAKFITFSMLIFCAVWITFIPAYVSSPGKFTVAVEIFAILASSFGLIICIFAPKCFIIVFKPDQNTKKHLMGK
>LOCXPOlfC43.311.HIT1.OlfC.2R.856.ANF_receptor.exons6.CM041690.1.Ictalurus_furcatus
SSLVLFVPALWITVLNPAACQANTLSCRLWTVPQQPGIFMNGDFVIGGIFTIHYYTKSEQITYTRLPSQLQCSGSMDYRELRFARAMEFTIHEINNRTDLLPGITLGYQIHDSCSTVPMAIKVAFQLANGLEPVFNYTDLCSKSADAAVTAVIGDSASTQSISIARVLGLFGIPQVSHYATCACLSDKHQYPTFFRTIPSDHHQAGALAKMVKHFGWTWIGAVRSDTDYGNNGMASFLKAAQEEGICVEYSEVYYRTQSLNKLQRVANVIRRSTARVLVAFMHTGDMRFLLEELARQPLPPLQWIGSESWITDPDFLRYNMCAGAIGFGVPRSVIPGLREFLLDLTPAQALKSPLLREFWESSFSCHLKEQTDITEGVRECDGSEEIHTLQNPYSDTSQLRVTNMVYKATYAIAHAIHELICNDTQCDKTITFTPWQIFDQLKKVNFTTRNGFQVSFDSNGDPPAVYELINWQFKEDGNLDFVTVGQYDSSRPRGQEFRMSRNISWVGGQTEVPVSVCSESCLPGTRKAVQKRRPVCCFDCIPCAEGEISNKTDSLDCLRCPPEFWPNPKRESCLPKSVEFLSWDDTLSIILTVFSIAGAFMAVCVAAVFYKHRTSPIVRANNSELSFLLLFSLTLCFLCSLTFIGQPSEWSCMLRHTAFGVTFVLCISCVLGKTLVVLMAFRATLPGSNVMKWFGPPQQRISVLVFTLIQVLICVLWLEISPPFPFKNLKHYKERIILECGLGSPIGFWAVLGYIGVLALLCFILAFLARKLPDNFNEAKFITFSMLIFCAVWITFIPAYVSSPGKFTVAVEIFAILASSFGLIICIFAPKCFIIIFRPEENTKKHLMGKVPSKA
>LOCXPOlfC44.321.HIT1.OlfC.2R.856.ANF_receptor.exons6.CM041690.1.Ictalurus_furcatus
SSLVLFVPALWITVLNPAACQANTLSCRLWTVPQQPGIFMNGDFVIGGIFTIHYYTKSEQITYTRLPSQLQCSGSMDYRELRFARAMEFTIHEINNRTDLLPGITLGYQIHDSCSTVPMAIKVAFQLANGFESVFNNTNSCTQSAVAAVTAVIGDSPSTPSISIARVLGLFRIPQVSHYATCACLSDKHQYPTFFRTIPSDHHQAGALAKMVKHFGWTWIGAVRSDTDYGNNGMASFLKAAQEEGICVEYSEVYYRTQSLNKLQRVANVIRRSTARVLVAFMHTGEMRFLLEELARQPLPPLQWIGSETWITDPDFLRYNMCAGAIGFGVPRSVIPGLREFLLDLTPAQALKSPLLREFWESSFSCHLKEQTDIIEGVRECDGSEDIHTLQNPYSDTSQLRVTNMVYKATYAIAHAIHELICNDTQCDKTITFTPWQIFDQLKKVNFTTRNGFQVSFDSNGDPPAVYELINWQFKEDGNLDFVTVGQYDSSRPRGQEFRMSRNISWVGGQTEVPVSVCSESCLPGTRKAVQKRRPVCCFDCIPCAEGEISNKTDSLDCLRCPPEFWPNPKRESCLPKPVEFLSWDDTLSIILTVFSIAGAFMAVCVAAVFYKHRTSPIVRANNSELSFLLLFSLTLCFLCSLTFIGQPSEWSCMLRHTAFGVTFVLCISCVLGKTLVVLMAFRATLPGSNVMKWFGPPQQRISVLVFTLIQVLICVLWLKISPPFPFKNLKHYKERIILECGLGSAIGFWAVLGYIGVLALLCFILAFLARKLPDNFNEAKFITFSMLIFCAVWITFIPAYVSSPGKFTVAVEIFAILASSFGLIICIFAPKCFIIIFRPEENTKKHLMGKVPSKA
>LOCXPOlfC45.327.HIT1.OlfC.2R.827.ANF_receptor.exons6.CM041690.1.Ictalurus_furcatus
SCRLWTDPQLPGIFMNGDFMIGGIFSIHYYTRSEQNTYTWQPSQLQCSGSMDFRELRFARAMQFSIHEINNRTDLLPGITLGYQIHDSCSSVPMSIKVAFQFANGVESVFNDTDVCAKSAAVPAIIGESASTPSISMARTLGLFGIPQVSHYATCSCLSDKNQYPAFFRTIPSDQHQAAALARMVKHFGWTWIGAVRSDSDYGNYGMASFLKAAQTEGICVEYSEAYYRTQPQSKLERVANVIRRSTARVIVAFVASGDMRFLLEELARQPPPPLQWIGSETWIIEPELLRFNMCAGAIGFGIPRSVIPGFREFLLDLTPAEALKSPLLAEFWESSFTCNLRGRTEGARQCDGSEDIHALHNAYTDTSQLRVTNMVYKATYAIAHAIHGLICNDTQCDKNIKFTPWQIRNQLKRLNFTTRNGFQVSFDSNGDPQAAYELINWQIDKDGTLDFITVGHYDSSKPRGQEFSMSRNISWVGKQTEVPVSVCSESCPPGTRKAVQKGRPACCYDCIPCAEGEISNKTDSLDCLRCSPEFWPNTKQDSCLPKPVEFLSWDDTLGIILTVFSIAGAFMAVCVAAVFYKYRTSPIVRANNSELSFLLLFSLTLCFLCSLTFIGQPSDWSCMLRHTAFGITFVLCISCVLGKTLVVLMAFRATLPGSNVMKWFGPPQQRLSVFAFTLIQVLICVLWLTISPPFPFKNIKQYKERIILECGLGSTIGFWAVLGYIGLLALLCFILAFLARKLPDNFNEAKFITFSMLIFCAVWITFIPAYVSSPGKFTVAVEIFAILASSFGLIICIFAPKCFIIVFRPEQNTKKCLMGKVPSKAL
>LOCXPOlfC46.331.HIT1.OlfC.2R.848.ANF_receptor.exons6.CM041690.1.Ictalurus_furcatus
LDSGYCHLRGNFKLNGMHRDGDLILGGLFAVHFVTVFPELSFTSEPEQPYCEQFDMANFQQAMTMVFAIDEINRNPNLLPNITLGYHLYDNCVKLAVAFRAATALISGTDEIASGLNCTGSPPVIGIVGDPGSTHSIAISSVLGLFRVPMVSYYATCSCLTDRHQFPSFFRTIPSDAFQVRAIIQILKHFGWTWVGLVYSNDDYGIYAAHSFHQDVQEQLGGCVAYSEMLPRDNNRIDVERIVRVIKTSMAKVVVVISTDAYLMPLMHEVFLKNVTEKQWIASEAWATSTVFLTSRLLPFLGGTLGLAIRRGEIAGLQDFLLHLRPDMQPTNNMVQAFWEEMFRCRFDSDGMQTALENERMLCTGDEDLSSRNTAYNDTSELRASYNVYKAVYALAHALHDLTQCQDGKGPFNGHSCARISTLQPWQVVHYLQRVNFITGFGDRVSFDMNGNPLAIYDIINWQPYPDGSIRLHTVGVVDEAAQTDHVLTLNENALFWNFETKKPPRSVCSESCPLGTRRARKKGMPICCFDCLPCADGEISNTTDSNECTACPDEFWSSPEKDHCVPKEVEFLSYEEPLGISLTTASLFGTCFCTGVLIVFVHHRHTPVVRANNSELSFLLLLSLKLCFLCVLLFIGQPRLWTCQLRHVAFGISFVLSVSSILVKTMVVVAVFKASRPEGLNAMKWFGVAQQRGTVLVLTGLQVVICTVWLATASPTPHKNTRYISSKIVYECAVGSVIGFATLLGYIGLLAAVSFLLAFLARNLPDNFNEAKFITFSMLIFCAVWITFVPAYVSSPGKYSVAVEVFAILASSFGLLVAIFTPKCYIILLHPERNTKKVIMGRAPQNK
>LOCXPOlfC47.335.HIT1.OlfC.2R.849.ANF_receptor.exons6.CM041690.1.Ictalurus_furcatus
SGYCQLRGHFRLNGMHRDGDLILGGLFEVHFLTVFPELSFTSEPEQPYCEKFGMASFQQAMTMVFAIDEINRNPNLLPNITLGYHLYDNCVKLAVAFRAATALISGTDEVASSLVASNCTGSPPVIGIVGDPGSTHSIAISSVLGLFKVPMVSYYATCSCLTDRHQFPSFFRTIPSDAFQVRAIIQILKHFGWTWVGLVYSNDDYGIYAAHSFHQDVQEQLGGCVAYSEMLPRDNNRRDVERIVRVIKTSTAKVVVVISTGAYLFPLMDEVVLKNVTEKQWIASEAWATLTVFFTSRLLPFLGGTLGLAIRRGEIAGLRDFLLNLRPDMQPANNMVRIFWEEMFGCRFDSAGMQTAGKDKIMLCTGDEDLSSTNTAYSDTSELRASYNVYKAVYALAHALHDLTQCQDGKGPFNGHSCARISTLQPWQVVHYLQRVNFTTGFGDRVSFDMNGNPLAIYDIINWQPNPDGSIRLHTVGVVDEAAQTDHVLTLNENALFWNFETKKPPRSVCSESCPLGTRRARKKGMPICCFDCLPCADGEISNTTDSNECTACPDEYWSSPEKDHCVPKEVEFLSYEEPLGISLTTASLFGTCFCTGVLIVFVLHRHTPVVRANNSELSFLLLLSLKLCFLCVLLFIGQPRLWTCQLRHVAFGISFVLSVSSILVKTMVVVAVFKASQPEGQNAMKWFGVAQQRGTVLVLTGLQVVICTVWLATASPTPHKNTRYISSKIVYECAVGSVMGFATLLGYIGLLAAVSFLLAFLARNLPDNFNEAKFITFSMLIFCAVWITFVPAYVSSPGKYSVAVEVFAILASSFGLLVAIFTPKCYIILLHPERNTKKVIMGRAPQNK
>LOCXPOlfC48.344.HIT1.OlfC.2R.851.ANF_receptor.exons6.CM041690.1.Ictalurus_furcatus
LDSGYCQLRGHFRLNGMHQDGDLIMGGIFEVHFLTLFPELSFTSEPEQPYCEQFDMASFQQAMTMVFAIDEINRNPNLLPNITLGYHLYDNCVKLAVAFRAATALISGTDEVASSLVASNCTGPPPVIGIVGDPGSTHSIAISSVLGLFKVPMVSYYATCSCLTDRHQFPSFFRTIPSDAFQVRAIVQILKHFSWTWVGLVYSNDDYGIYAAHSFHQDVQEQLGGCVAYSEMLPRDNNRRDVERIVRVIKTSTAKVVVVISTGAYLFPLMDEVVLKNVTEKQWIASEAWATSPVFFTSRLLPFLGGTLGFAIRRGEIAGLRDFLLNLRPDMQPANNMVRIFWEEMFGCRFDSAGMQTAGKDRIMLCTGDEDLSSTNTAYSDISELRGSYNVYKAVYALAHALHDLTQCQDGKGPFNGHSCARISTLQPWQVVHYLQTVNFTTGFGDHVSFDKNGDPLAIYDVMNWQPNPDGSIGVHTVGVVDEAAQTDHMLTLNEDALFWNFDTKKPPRSVCSESCPLGTRRAIKKGMPICCFDCLPCADGEISNTTDSNECIVCPDEFWSSPEKDHCVPKEVEFLSYEEPLGISLTTASLFGTCFCTGVLGVFVHHRHTPVVRANNSELSFLLLLSLKLCFLCVLLFIGQPRLWTCQLRHVAFGISFVLSVSSILVKTMVVVAVFKASQPEGQNAMKWFGVAQQRGTVLVLTGLQVVICTVWLATASPTPHKNTRYISSKIVFECAVGSVIGFATLLGYIGLLAAVSFLLAFLARNLPDNFNEAKFITFSMLIFCAVWITFVPAYVSSPGKYSVAVEVFAILASSFGLLLAIFTPKCYIILLHPERNTKKVILGRRPQKK
>LOCXPOlfC49.350.HIT1.OlfC.2R.849.ANF_receptor.exons6.CM041690.1.Ictalurus_furcatus
SGYCQLRGHFRLNGMHRDGDLILGGLFEVHFLTVFPELSFTSEPEQPYCEEFDMASFQHAMTMVFTIDEINRNPNLLPNITLGYHLYDNCVKLAVAFRAATALISGTDEVASSLVASNCTGSPPVIGIVGDPGSTHSIAISSVLGLFKVPMVSYFATCSCLTDRHQFPSFFRTIPSDAFQVRAIVQILKHFGWTWVGLVYSNDDYGIYAAHSFHQDVQEQLGGCVAYSEMLPRDNNRRDVERIVRVIKTSTANVVVVISTDAYLLPLMDEVFLKNVTEKQWIASEAWATSPVFLTSNLLPFLGGTLGLAIRRGEIAGLQDFLLHLRPDMQPANNMVRIFWEEMFGCRFDSDGMQTAGKDRIMLCTGDEDLSSTNTAYSDISELRASYNVYKAVYALAHALHDLTQCQDGKGPFNGHSCARISTLQPWQVVHYLQSVNFTTGFGDHVSFDKNGDPLAIYDVMNWQPNPDGSIGVRTVGVVDEAAQTDHVLTLNEDALFWNFDTKKPPRSVCSESCPLGTRRAIKKGMPICCFDCLPCADGEISNTTDSNECIVCPDEFWSSPAKDHCVPKEVEFLSYEEPLGISLTTASLFGTCFCTGVLIVFVHHRHTPVVRANNSELSFLLLLSLKLCFLCVLLFIGQPRLWTCQLRHVAFGISFVLSVSSILVKTMVVVAVFKASQPEGQNAMKWFGVAQQRGTVLVLTGLQVIICTVWLATASPTPHKNTRYISSKIVFECAVGSVIGFATLLGYIGLLAAVSFLLAFLARNLPDNFNEAKFITFSMLIFCAVWITFVPAYVSSPGKYSVAVEVFAILASSFGLLVAIFTPKCYIILLHPERNTKKVIMGRAPQNK
>LOCXPOlfC50.361.HIT1.OlfC.2R.869.ANF_receptor.exons6.CM041690.1.Ictalurus_furcatus
MPVGELALLAIFLLLWPKVHSLESSSGCWRMGEFDSHVLEMDGDVILGGLFPLHYVAPKPDQVFTDQPQVQRCSGFDLRAFRWVQTMVFAIEEINRNPRLLPGVKLGYRILDSCDHVHTSLQSAFSLMNGSSLPQTEGSAARSLPCLSKAPVPAIIGLASSTPTRAVAHTFGPFEIPMISYFATCTCLTDKHVYPTFLRTVPSDVFQVQALVQLMAHFGWLWVGTIGTEDDYSRYGIQAFTEQLEEWGGCVAFHRTIPKVPTLKQISAITDALEASVARVIVVFATEGQLLELLSEVARRNLTGWQWVASEAWVTASILTAPVFQQVLTGTLGFSFRGANISGLAEFLLRVRPSDNPGSVFTNMFWEEQFNCRLDNASSEGLDRPLCTGLENLEQIESSYTSVTPVRVSYNVYKAVYAITHALHQLLQCTSIAQDSDKRSCNTGVEFTPGQLLYHLRRVNFTNQFGEKVYFDENGEPVPLYDIINWQKDGRGGIRFQSVGSYDGSAPHWQQLKINMDLIEWTGGQSQVPLSLCTPPCPPGTRQATRPGQPICCFDCLPCTEGEFTNTTGATECIRCPLYYWSNAERVACVEGIEEFISFQEIMGIILVTLSLLGVAAATAVSIIFFLFRSTPIVKANNSELSFLLLLSLKLCFLCSLVFLGRPSMWSCQARQAAFGISFVLCISCILVKTIVVLLAFHSTMPGSSSLKRFGPPQQRALIVSCTAGQAILCISWLALAPPYPFKNTSYQGGRIILECKDVWPLGFYLVLGYIGLLSCVCFILAFLGRKLPGTFNEAKLITFSMLIFFAVWISFIPAYNSTPGKYTVAVEIFAILASTFGLLFCIFAPKCYIILLRPELNTKKGVTGKTSK
>LOCXPOlfC51.365.HIT1.OlfC.2R.849.ANF_receptor.exons6.CM041690.1.Ictalurus_furcatus
SGYCQLRGHFRLNGMHRDGDLILGGLFEVHFLTVFPELSFTSEPEQPYCEEFDMASFQQAMTMVFAIDEINRNPNLLPNITLGYHLYDNCVKLAVAFRAATALISGTDEVASSLVASNCTGSPPVIGIVGDPGSTHSIAISSVLGLFKVPMVSYFATCSCLTDRHQFPSFFRTIPSDAFQVRAIVQILKHFGWTWVGLVYSNDDYGIYAAHSFHQDVQEQLGGCVAYSEMLPRDNNRRDVERIVRVIKTSTANVVVVISTEAYLLPLMDEVFLKNVTEKQWIASEAWATSPVFLTSNLLPFLGGTLGLAIRRGEIAGLQDFLLHLRPDMQPANNMVRIFWEEMFGCRFDSDGMQTAGKDRIMLCTGDEDLSSTNTAYSDISELRASYNVYKAVYALAHALHDLTQCQDGKGPFNGHSCARISTLQPWQVVHYLQSVNFTTGFGDHVSFDKNGDPLAIYDVMNWQPNPDGSIRVRTVGVVDEAAQTDHVLTLNEDALFWNFDTKKPPRSVCSESCPLGTRRARKKGMPICCFDCLPCADGEISNTTDSNECTACPDEFWSSPEKDHCVSKEVEFLSYEEPLGISLTTASLFGTCFCTGVLGVFVHHRHTPVVRANNSELSFLLLLSLKLCFLCVLLFIGQPRLWTCQLRHVAFGISFVLSVSSILVKTMVVVAVFKASRPEGQNAMKWFGVAQQRGTVLVLTGLQVVICTVWLATASPTPHKNTRYISSKIVFECAVGSVIGFATLLGYIGLLAAVSFLLAFLARNLPDNFNEAKFITFSMLIFCAVWITFVPAYVSSPGKYSVAVEVFAILASSFGLLVAIFAPKCYIILLHPERNTKKVIMSRRPQKK
>LOCXPOlfC52.367.HIT1.OlfC.2R.850.ANF_receptor.exons6.CM041690.1.Ictalurus_furcatus
MESVFTILHLVMAIINFSRANGTACTLQGEPAYPQIWKDGDIIVGGAFPFHSSWETIDLSYVVMPPPMKCMSLDLRALQLSQTLIFAVEEINNSSSLLPGVSLGYKIYDTCSFEAQGIRMAMALGNGNENSISNEPCTKPAQVQAIIGETYSSVSMAIATSIGPFSIPIISHYATCECLSDKRKYPSFLRTIPSDYYQSRALAEMVKHFGWTWVGAIRRDDDYGNSGMAAFTEIAVQLGICLEYSLPYFRTYSKERVLRIIDQIKISTSRVIVGFLDTWDLENLLHVFFEHNITGYQWVGTEAWIFDPELANLDKYNILQGAIGLAIPKAKVTGLQDFILDVKPLKSVGSGIFPEFWEALFECQYTMQNDSKGLPVCTGKEKLSEVENTFTDMSLMPIFSNVYKGVYAIAHTLHNLLGCKKTCPTKQQPDPLTFLEHLKKVYFKTKEGEEVYFDKNGDPPAKYDIINWQTNEMNQHEFITVGLYDSTLPNHDQLAINMESIVWAQNTNQVPISVCSENCPPGTRKAVQKGKPICCFDCIPCADGEISNMTDSIECEQCSQDYWSNSRKDECVKKDIEYLSYEETMGILLTAVSIIGAFLTMVISIIFFRYKHTPIVKANNSELSFLLLLSLTLCFLCSLTFIGQPSDWSCMLRHTAFGITFVLCISCVLGKTIVVLMAFRATLPGSNVMKWFGPLQQRLSVLVFTLIQVLICVLWLTISPPFPFKNLKTYKEKIILECNLGSTIGFWAVLGYIGFLAFLCFVLAFLARKLPDNFNEAKLITFSMLIFCAVWITFIPAYVSSPGKFTVAVEIFAILASSFGLLFCIFLPKCYIIILKPEKNTKKQMMGKTP
>LOCXPOlfC54.370.HIT1.OlfC.2R.846.ANF_receptor.exons6.CM041690.1.Ictalurus_furcatus
MRFLHTWLLFTQVRAADPPCSLLGLHNPPQLSKDGDLMIGGIFSVHIKWDQSTHIFTAGPHQPACISLSLREFQNAQTMVFAIEEINNRNDILPGVKLGYKIYDSCGSIEMTTRASLSLVNGNGENTSVTSCSKPDTVQAIIGQTSSSPSIAISATVGPLHIPVVSHFATCACLSDKKKYPSFFRTVPSDYYQSRALAKLVRYFGWTWVGALCSDNDYGNSGINEFIIAAKEEGICVEYSKAIFRTDPREKILKVVEIIKASTSKVIVAFVSYSDIGFLFKEMALQNLTGFQWIGSESWISDMNTANAEWQHVLKGSMGFAIPKAEITGLREFLTKLNPASDVAIYKELWETIFDCKFPTQDNAEIKHMCMGNESLDQVQNHYTDVSELRLAHNVYKAVYAVAYALHKRYNCSREDSGQEGPIACASMMDNKPWQLKKLHFTTTSGENVYFDENGDPAARYELLNWQQGKDGKIVFVKVGFYDASLQTDRQLSFNNISIAWTHNKPQVPVSVCSPSCPPGTRKAVQKGRPICCFDCIPCADGEISNITDSITCIMCPPDLWSNDKKDNCVLKLVEFLSFEEIMGIVLVSFSLLGVLFTTCIAVIFFKHKDTPIVRANNSELSFLLLFSLNLCFLCSLTFIGQPSEWSCMLRHTAFGITFVLCISCVLGKTVVVLMAFRATRPGSNVMKWFGPLQQRLSVLAFTLVQVIICALWLTISPPFPYKNVNYYKEKIILECNVGSAIGFWAVLGYIGLLALLCFIFAFLARKLPDNFNEAKFITFSMLIFCAVWITFIPAYVSSPGKFTVAVEIFAILASSFGLLICIFVPKCYIIILKPEKNTKKQMMGK
>LOCXPOlfC54.380.HIT1.OlfC.2R.847.ANF_receptor.exons6.CM041690.1.Ictalurus_furcatus
MRFLHTWLLFTQVRAADPPCSLLGLPNPPQLIKDGDVMIGGIFSFHIKVDQTTQVFTSGPRQPKCISLSLREFQNAQTMVFAIEEINNRNDILPGVKLGYKIYDSCGSVEMTTRASLSLINGNGENTSVISCSKSDTVQAIIGQTSSSSTIAISATVGPVNIPVVSHFATCACLSDRKKYPSFFRTVPSDYYQSRALAKLVRYFGWTWVGALCSDSDYGNNGINEFIIAAKEEGICVEYSKAFFRTDPREKILKVVEIIKASTSKVIVAFVSYSDIGVLLKEMALQNMTGFQWIGSESWISDLNPANVQWQHILKGSMGFAIPKAQINGLREFLIKHNPASDIAIYRELWEAIFDCKISTQDNADIKHMCMGNESLDQVQNHYTDVSELRLANNVYKAVYAVAYALHNRYSCSKLESKQQSPIACTNITDNKPWQLKKLHFTTVTGEDVYFDENGDPAARYELLNWQLDKDGKIVFVKVGFFDGSLQTHLQLSFNNISIAWAHNKPQVPVSVCSPSCPPGTRKAVQKGRPICCFDCIPCAEGEISNITDSITCIKCPPELWSNDKKTTCVLKLVEFLSFEEIMGSILVSFSLLGVSFTICIAVIFFEHKDTPIVRANNSELSFLLLFSLTLCFLCSLTFIGQPSKWSCMLRHTAFGITFVLCISCVLGKTVVVLMAFRATLPGSNVMKWFGPQQQRLSVLAFTLIQVIICVLWLTVSPPFPYKNMKYYKEKIILECNVGSAIGFWAVLGYIGLLAVLCFILAFLARKLPDNFNEAKFITFSMLIFCAVWITFIPAYVSSPGKFTVAVEIFAILASSFGLLICIFVPKCYIIILKPEKNTKKQIMVKA
>LOCXPOlfC53.384.HIT1.OlfC.2R.841.ANF_receptor.exons6.CM041690.1.Ictalurus_furcatus
MRFLHTWLLFTQVRASDSHCNLLGLSNPPQLSKDGDVMIGGIFSFHVKWDQTIPVFTSGPWQPKCRSVSLREFQNAQTMVFAIEEINNRTDILPGVKLGYKIYDSCESVEITTRATLSLVNGNGENTSVMSCSKLETVQAIIGQTSSTPTIAIAATVGPLKIPVVSHSATCACLGDRKKYYSFFRTVPSDHYQSRALAKLVKHFGWTWVGALCSDNDYGNNGIHEFIIAAKEEGICVEYSMPFFRTYPREKILKIVEIIKASTSKVIVAFVAYTDLGVLLKEMALQNVTGIQWIGSESWISAINPAIAQWQHLLIGSMGFAMPKAQINGLGEFLTKLSPASDVAIYKELWETIFECTFPTQENVEIKQMCKGNESLSQVQNLYTDVSELRIANNVYKAVYAVAYALHNMYSCSKRDSGQEGSFACVVSELKKLHFTSTTGEDVYFDENGDPAARYELLNWQHGKDDKTVFVKVGFYDGSLQTHLQLSFNNISIAWAHKKTQAPVSVCSPSCPMGTRKAVQKGRPICCFDCIPCAEGEISNITDSITCIKCPPELWSNDKKDTCVLKLVEFLSFEEIMGIILVSFSLLGVCFTICIAVIFFKHKETPIVRANNSELSFLLLFSLTLCFLCSLTFIGQPSVWSCMLRHTTFGTTFVLCISCVLGKTVVVLMAFRATLPGSNVMKWFGPQQQRLSVLAFTLVQVIICVLWLTISPPFPYKNMKYYKEKIILECNVGSAIGFWAVLGYIGLLALLCFILAFLARKLPDNFNEAKFITFSILIFCAVWITFIPAYVSSPGKFTVAVEIFAILTSSFGLLICIFVPKCYIIILKPEKNTKKQMMGKA
>LOCXPOlfC54.391.HIT1.OlfC.2R.846.ANF_receptor.exons6.CM041690.1.Ictalurus_furcatus
MRFLHTWLFFTQVRAADPPCNLLGLPNPPQLIKDGDVMIGGIFSLHAIWDQTTPIFTSGPWQPKCRSLSLRESQNALTMLFAIEEINNRTDILPGVKLGYKIYDSCGSLEMATRASLSLVNGNGENISVMSCSKPDTVQAIIGQTSSTPTIAIAATVGPLKIPVISHFATCACLSDRRKYPSFFRTVPSDYYQSRALAKLVRHFGWTWVGALCSDNDYGNNGINEFIIAAKEEGICVEYSKAFFKTDSREKILKIVETIKASTSKVIVAFVAYTDLGVLLKEMALQNMTGFQWIGSESWISNTNPANAQWQHLLKGSVGFAMPKAQINGLGEFLTKLTPASDVVFYKELWETIFDCKLLTQENAEIKQRCKSNESLSQVQNLYTDVSELRIANNIYKAVYAVAYALHKRYGCSKRDIGQEGPVCANISDNKPWQLTKLHFTTTNGEDVYLDENGDPAARYEVLNWQQGKNGEIVFVKVGFYDGSLQSHLQLSFNNMSIDWAHNKPQVPVSVCNPSCTPGTRKAVQKGRPICCFDCIPCAEGEISNITDSITCIKCPPELWSNDRKDTCVLKLVEFLSFEEIMGIILVSFSLLGVSFTICIAVIFFKHKETPIVRANNSELSFLLLFSLTLCFLCSLTFIGQPTEWSCMLRHTAFGITFVLCISCVLGKTVVVLMAFRATLPGSNVMKWFGPLQQRLSVLAFTLIQVLICVLWLTISPPFPYKNMKYYKEKIILECNVGSAIGFWAVLGYIGLLAVLCFILAFLARKLPDNFNEAKFITFSILIFCAVWITFIPAYVSSPGKFTVAVEIFAILASSFGLLFCIFVPKCYIIMLKPEKNTKKEMMGKA
>LOCXPOlfC55.393.HIT1.OlfC.2R.841.ANF_receptor.exons7.CM041690.1.Ictalurus_furcatus
MSFLHTWLLFTQVRAADPPCIIQGLPNPPQLSKDGDVLIGGIFSLHNKWDQPPQTFTSGPKQGECTSLNLREFQNAQTMVFAIEEINNRTNIIPGINLGYKIYDTCGSVEMTTRASLSLINGDGETNSVACQKPETVQAIIGQTSSTPTIAISATVGPLHIPVVSHAASCACLSDRKKHPSFFRTVPSDYFQSRALAKLVKYFEWTWVGALCSDNDYGNNGINAFISAAKKEGICVEYSKAFSKTDPREKILKIVEIIKASTSKVIVAFVAYTDFGFLLREMALQNMTGFQWIGSESWISDLNTANAEWQHVLKGSVGFAIPKAKMNGLGEFLTKLNPASDIAIYKELWETIFQCKLSTQQNVEMKQLCKSNESLTQVQNLYTDVSDLRIANNVYKAVYAVAYALHSSYGCSKRDSKCNKISWWKNIVSELTKIHFTTAAGEDVFFDENGDPAARYDVLNWQQGKDGKTVFVKVGFYDASLQTHLQLTFNNNSIAWAHNKPQVPVSVCSHSCPPGTRKAVQKGRPICCFDCIPCAEGEISNITDSITCIKCPPDLWSNDKKTTCVLKLVEFLSFAEIMGIILVSFSLLGVFFTICIAVIFFKHKDTPIVRANNSELSFLLLFSLTLCFLCSLTFIGEPSEWSCMLRHTAFGITFVLCISCLLGKTVVVLMAFRATLPGSDVMKWFGPQQQRLSVLTLTLVQVIICALWLKISPPFPYNNMNYYNEKIILECNVGSAIGFWAVLGYIGLLALLCFILAFLARKLPDNFNEAKFITFSMLIFCAVWITFIPAYVSSPGKFTVAVEIFAILASSFGLLFCIFLPKCYIIILKPEKNTKKQMMSK
>LOCXPOlfC56.398.HIT1.OlfC.2R.844.ANF_receptor.exons6.CM041690.1.Ictalurus_furcatus
MSFLHTWLLFTQVRAADPPCTIQGLPNPPQLSKDGDVLIGGIFSFHNKWDQPPQTFTSGPKQGECTSLNLREFQNAQTMVFAIEEINNRTNILPGINLGYKIYDTCGSVEMTTRASLSLVNGHGETHSVVCSKPETVQAIIGQTSSTPTIAISATVGPLHIPVVSHFASCACLSDRKKHPSFFRTVPSDYFQSRALAKLVKYFGWTWVGALCSDNDYGNNGINEFISAAKKEGICVEYSKAFFKTDPREKILKIVEIIKASTSKVIVAFVAYSDFGFLLREMALQNMTGFQWIGSESWISDLNTANAEWQHVLKGSVGFAIPKANINGLGEFLTRLNPASDIAIYKELWETIFQCKLSTQENVEMKQLCKSNESLTQVQNLYTDVSDLRLANNVYKAVYAVAYALHSSYGCSQRDSGQCADLCTNLADNQQPWKKIHFTTTAGEDVFFDENGDPAARYDVLNWQQGKDGKTVFVKVGFYDASLQTHLQLTFNNNSIAWAHNKPQVPVSVCSHSCPPGTRKAVQKGRPICCFDCIPCAEGEISNITDSITCIKCPPDLWSNDKKTICVLKLVEFLSFAEIMGIILVSFSLLGVSFTICIAVIFFKHKDTPIVRANNSELSFLLLFSLTLCFLCSLTFIGEPSEWSCMLRHTAFGITFVLCISCLLGKTVVVLMAFRATLPGSDVMKWFGPQQQRLSVLALTLVQVIICALWLKISPPFPYNNMNYYNEKIILECNVGSAIGFWSVLGYIGLLALLCFILAFLARKLPDNFNEAKFITFSMLIFCAVWITFIPAYVSSPGKFTVAVEIFAILASSFGLLICIFVPKCYIIILKPEKNTKKQMMAKA
>LOCXPOlfC57.402.HIT1.OlfC.2R.844.ANF_receptor.exons6.CM041690.1.Ictalurus_furcatus
MSFLHTWLLFTQVRAADPLCSVQGLPNPPQLSKDGDVLIGGVFSIHSKWNQPGQTFTSGPQKGECTSLNLIEFKTVQTMLFSIEEINNRTDILPGISLGYKIYDTCGSVEMTTRASLSLVNGEKNKTSVSCSKTETVQAIIGQSSSTPTIAISATVGPLHIPVVSHFASCACLSDKKNHPSFFRTVPSDYFQSRALAKLVKYFGWTWVGALCSDNDYGNNGINEFISAAKKEGICVEYSKAFFKTDPREKILKIVEIIKASTSKVIVAFVSYSDMGVLLKEMALQNMTEFQWIGSESWISDLNTANAEWQHVLKGSLGFAIPKAKINGLGEFLTKLNPASDIAIYKELWETIFQCKLSTQENVEMKQLCKSNESLTQVQNLYTDVSDLRIASNVYKAVYAVAYALHSSYGCSKRDSGQGADVCTNLADNQQPWKKVHFTTAAGEDVFFDENGDPAARYDVLNWQQGKDGKTVFVKVGFYDASLQTHLQLTFNNNSIAWAHNKPQVPVSVCSHSCPPGTRKAVQKGRPICCFDCIPCAEGEISNITDSITCIKCPPDLWSNNKKTICVLKLVEFLSFAEIMGIILVSFSLLGVSFTICIAVIFFKHKDTPIVRANNSELSFLLLFSLTLCFLCSLTFIGEPSEWSCMLRHTAFGITFVLCISCLLGKTIVVLMAFRATLPGSDVMKWFGPQQQRLSVLALTLVQVIICALWLKISPPFPYNNMNYYNEKIILECNVSSAVGFWAVLGYIGLLALLCFILAFLARKLPDNFNEAKFITFSMLIFCAVWITFIPAYVSSPGKFTVAVEIFAILASSFGLLICIFVPKCYIIILKPGKNTKKQMMGKA
>LOCXPOlfC58.409.HIT1.OlfC.2R.841.ANF_receptor.exons6.CM041690.1.Ictalurus_furcatus
MSFLHTWLLFTQVRAADPPCSLQGLPNPPQLSKDGDVLIGGIFSIHSKWNQPGQTFTSGPQKGECTSLNLIEFKTVQTMLFSIEEINNRTDILPGISLGYKIYDTCGSVEMTTRASLSLVNGEKNKTSLSCSKIETVQAIIGESSSTPTIAISATVGPLHIPVVSHFASCACLSDRKKYPSFFRTVPSDYFQSRALAKLVKYFGWTWVGALCSNNDYGNNGINEFISAAKKEGICVEYSKAFFKTDPREKILKIVEIIKASTSKVIVAFVANTDFGILLKEMALQNMTGFQWIGSESWISDINPANAQWQHVLKGSLGFAIPKAEITGLGEFLTKLNPASDIPIYKELWETIFQCKLSTQENVEMKQLCKSNESLTQVQNLYTDVSDLRLANNVYKAVYAVAYAIHSSYGCSKMDSGQGADVCTNLADNQQPWKKIHFTTKAGEDVFFDENGDPAARYDVLNWHQGKDGKTMIVKVGFYDASLQTHRQLSFNNINISWALNKVPVSVCSPSCPPGTRKAVQKGRAICCFDCIPCAEGEISNITDSITCIKCPPELWSNDKKDTCVLKLVEFLSFEERMGIILVSFSLLGVSFTIIIAVIFFKHKDTPIVRANNSELSFLLLFSLSLCFLCSITFIGWPSDWSCMLRHTAFGIIFVLCISCVLGKTVVVLMAFRATLPGTNVMKWFGPLQQRLSVLAFTLVQVIICVIWLNVSPPFPYKNMNYYKEKIILECSLGSAIGFWAVLGYIGFLAFLCFILAFLARKLPDNFNEAKFITFSMLIFCAVWITFIPAYVSSPGKFTVAVEIFAILASSFGLLFCIFIPKCYIIILKPEKNTKKQMMGK
>LOCXPOlfC58.418.HIT1.OlfC.2R.841.ANF_receptor.exons6.CM041690.1.Ictalurus_furcatus
MSFLHTWFLFTQVRAADPTCSVQGLPNPPQLSKDGDVLIGGIFSIHSKWNQPGQTFTSGPQKGECTSLNLIEFKTVQTMVFAIEEINNRTDILPGISLGYKIYDTCGSVEMTTRASLSLVNGEKNKTTVSCSKIETVQAIIGESSSTPTIAISATVGPLHIPVVSHFASCACLSDRKKYPSFFRTVPSDYFQSRALAKLVRYFGWTWIGALCSNNDYGNNGINEFISAAKKEGICVEYSKAFLKTDPREKILKIVEIIKASTSKVIVTFVSYSDMGVLLKEMALQNMTGFQWIGTESWISDLNPANVQWQHVLKGSLGFAIPKAEITGLGEFLTKLNPASDIAIYKELWETVFQCKLSTQENVEMKLLCKSNESLTQVQNLYTDVSDLRIANNVYKAVYAVAYALHISYGCSQRDSGQGADVCTNLADNQQPWKKIRFTTTAGEDVFFDENGDPAARYDVLNWQKGKDGKTMIVKVGFYDASLQTHHQLSFNNINISWALNKVPVSVCSPSCPPGTRKAVQKGRAICCFDCIPCAEGEISNITDSITCIKCPPELWSNDKKDTCVLKLVEFLSFQERMGIILVSFSLLGVSFTIIITVIFFKHKDTPIVRANNSELSFLLLFSLTLCFLCSITFIGWPSDWSCMLRHTAFGIIFVLCISCVLGKTVVVLMAFRATLPGTNVMKWFGPLQQRLSVLAFTLVQVIICVIWLNVSPPFPYKNMNYYKEKIILECSLGSAIGFWAVLGYIGFLAFLCFILAFLARKLPDNFNEAKFITFSMLIFCAVWITFIPAYVSSPGKFTVAVEIFAILASSFGLLFCIFLPKCYIIILKPEKNTKKQMMGK
>LOCXPOlfC59.423.HIT1.OlfC.2R.839.ANF_receptor.exons7.CM041690.1.Ictalurus_furcatus
MSFLRTWFLFTQVRAADPPCSVQGLPNPPQLSKDGDVLIGGIFSIHSKWNQPGQTFTSGPQQGECTSLNLRELKNIQTMVFSIEEINSRTDILPGINLGYKIYDTCGSVEMTTRASLSLVNGEKNKTTVSCSKTETVQAIIGESSSTPTIAISATVGPLHIPVVSHAASCACLSDKKNHPSFFRTVPSDYFQSRALAKLVKYFGWTWVGGLYSNNVYGMNGINEFINSAKKEGICVEYSNAILRTDSREKILKVVEIIKASTSKVIVAFVSYSDMGVLLKEMALQNMTGFQWIGSESWISDLNPANVQWQHVLKGSLGFAIPKAEITGLGEFLTKLNPASDIAIYKELWETVFQCKLSTQENVEMKQLCKSNESLTQVQNLYTDVSDLRLANNVYKAVYAVAYALHSSYGCSKRDSGQGADTLLSKIMNELKKIHFTTTAGEHVFFDENGDPAARYDVLNWQQGKDGKTMIVKVGFYDASLQTHRQLSFNNINISWAQNKVPVSVCSPSCPPGTRKAVQKGRAICCFDCIPCAEGEISNITDSITCIKCPPELWSNDKKDTCVLKLVEFLSFEERMGIILVSFSLLGVSFTIIIAVIFFKHKDTPIVRANNSELSFLLLFSLTLCFLCSLTFIGWPSDWSCMLRHTAFGIIFVLCISCVLGKTVVVLMAFRATLPGTNVMKWFGPLQQRLSVLAFTLVQVIICVIWLNVSPPFPYKNMNYYKEKIILECSLGSAIGFWAVLGYIGFLAFLCFILAFLARKLPDNFNEAKFITFSMLIFCAVWITFIPAYVSSPGKFTVAVEIFAILASSFGLLFCIFLPKCYIIILKPEKNTKKQMMGK
>LOCXPOlfC60.429.HIT1.OlfC.2R.841.ANF_receptor.exons6.CM041690.1.Ictalurus_furcatus
MSFLHTWFLFTQVRAADPPCSVQGLPNPPQLSKDGDVLIGGIFSIHSKWNQPGQTFTSGPQKGECTSLNLREMKNIQTMVFAIEEINNRTDILPGISLGYKIYAACATVEMTTRASLSLVNGEKNKTSVSCSKTETVQAIIGESSSTPTIAISATVGPLHIPVVSHAASCACLSDRRKYPSFFRTVPSDYFQSRALAKLVKYFGWTWVGALCSTNDYGMNGINEFINAAKKEGICVEYSKTFYKTDSREKILNIVEIIKASTSKVIVAFVAYSDMGVLLKELALQNMTGFQWIGSESWISDLNPANVQWQHVLTGSLGFAIPKAEITGLGEFLTKLNPASDIPIYKELWETIFQCKLSTQENVEMKQLCKSNESLTQVQNLYTDVSDLRIANNVYKAVYAVAYALHSSYGCSKRDSGQGADVCTNLADNQRPWKKIHFTTKAGEDVFFDENGDPAARYDVLNWQQSKDGKTMIVKVGFYDASLQTHRQLSFNNINISWALNKVPVSVCSPSCPPGTRKAVQKGRAICCFDCIPCAEGEISNITDSITCIKCPPELWSNDKKDTCVLKLVEFLSFEERMGIILVSFSLLGVSFTIIITVIFFKHKDTPIVRANNSELSFLLLFSLTLCFLCSITFIGWPSNWSCMLRHTAFGIIFVLCISCVLGKTVVVLMAFRATLPGTNVMKWFGPLQQRLSVLAFTLVQVIICVIWLNVSPPFPYKNMNYYKEKIILECSLGSAIGFWAVLGYIGFLAFLCFILAFLARKLPDNFNEAKFITFSMLIFCAVWITFIPAYVSSPGKFTVAVEIFAILASSFGLLFCIFLPKCYIIILKPEKNTKKQMMGK
>LOCXPOlfC61.434.HIT1.OlfC.2R.841.ANF_receptor.exons6.CM041690.1.Ictalurus_furcatus
MSFLHTWFLFTQVRAADPLCSVQGLPNPPQLSKDGDVLIGGIFSIHSKWNQPGQTFTSGPQKGECTSLNLREMKNIQTMVFAIEEINNRTDILPGISLGYKIYDACATVEMTTRASLSLVNGEKIKTSVSCSKTETVQAIIGESSSTPTIAISATVGPLHIPVVSHAASCACLSDRRKYPSFFRTVPSDYFQSRALAKLVKYFGWTWVGALCSTNDYGMNGINEFINAAKKEGICVEYSKTFYKTDSREKILNIVEIIKASTSKVIVAFVAYSDMGVLLKELALQNMTGFQWIGSESWISDLNPANVQWQHVLKGSLGFAIPKAEITGLGEFLTKLNPASDIPIYKELWETIFQCKLSTQENVEMKQLCKSNESLTQVQNLYTDVSDLRLANNVYKAVYAVAYALHSSYGCSKMDSGQGADVCTNLADNQRPWKKIHFSTTAGEDVFFDENGDPAARYDVLNWQQSKDGKTIIVKVGFYDASLQTHRQLSFNNINISWALNKVPVSVCSPSCPPGTRKAVQKGRAICCFDCIPCAEGEISNITDSITCIKCPPELWSNDKKDTCVLKLVEFLSFEERMGIILVSFSLLGVSFTIIISVIFFKHKDTPIVRANNSELSFLLLFSLTLCFLCSLTFIGWPSDWSCMLRHTAFGIIFVLCISCVLGKTVVVLMAFRATLPGTNVMKWFGPLQQRLSVLAFTLVQVIICVIWLNVSPPFPYKNMNYYKEKIILECSLGSAIGFWAVLGYIGFLAFLCFILAFLARKLPDNFNEAKFITFSMLIFCAVWITFIPAYVSSPGKFTVAVEIFAILASSFGLLFCIFLPKCYIIILKPEKNTKKQMMGK
>LOCXPOlfC62.438.HIT1.OlfC.2R.847.ANF_receptor.exons6.CM041690.1.Ictalurus_furcatus
MSFLHTWFLFTQVRAADPTCSLQGLPNPPQLSKDGDVLIGGIFSIHSKWNQPGQTFTSGPQQGECTSLNLRELKNIQTMVFAIEEINNRTDILPGISLGYKIYDTCGTVEITTRASLSLVNGEKNKTSVSCSKTETVQAIIGESSSTPTIAISATVGPLHIPVVSHAASCACLSDRKKFPSFFRTVPSDYFQSRALAKLVKYFGWTWVGALCSTNDYGMNGINEFINAAKKEGICVEYSKAFYKTDSREKILKVVEIIKASTSKVIVAFVSYSDMGVLLKEMALQNMTGFQWIGSESWISDLNPANVQWQHVLTGSLGFAIPKAEITGLGEFLTKLNPASDIPIYKELWETIFQCKLSTQENVEMKQLCKRNESLTQVQNLYTDVSDLRLANNVYKAVYAVAYALHSSYGCSKMDSGQGADVCTNLADNQQPWQIVNELKKIHFATTAGEDVFFDENGDPAARYDVLNWQQGKDGKTMIVKVGFYDASLQTHRQLSFNNNSISWAQDKVPVSVCSPSCPPGTRKAVQKGRAICCFDCIPCAEGEISNITDSIICIKCPPELWSNDKKDTCVLKLVEFLSFEERMGIILVSFSLLGVSFTIIISVIFFKHKDTPIVRANNSELSFLLLFSLTLCFLCSITFIGWPSDWSCMLRHTAFGIIFVLCISCVLGKTVVVLMAFRATLPGTNVMKWFGPLQQRLSVLAFTLVQVIICVLWLNVSPPFPYKNMNYYKEKIILECSLGSAIGFWAVLGYIGFLAFLCFILAFLARKLPDNFNEAKFITFSMLIFCAVWITFIPAYVSSPGKFTVAVEIFAILASSFGLLFCIFLPKCYIIILKPEKNTKKQMMGK
>LOCXPOlfC63.445.HIT1.OlfC.2R.847.ANF_receptor.exons6.CM041690.1.Ictalurus_furcatus
LWALGFLIWPIWVNSVGLSCTLQTRPISRSLYKKGDVIIGGLFPIYVEAPEPDHMFIQRVQGSHCQSVELRSYHWLQTMIFTVEEINQNPSLLPNFTLGYLAADTCLAESSTLSAALAMVTGQEDTVSGEHCTMAPNVPVIIGDARSSASIVVADTLSVFDIPMVSYFASCACLSDRTRYPTFLRTVPSDAFQAKAMARLLHLMGWTWVGVVSGDDVYGKSGVQLLLKELKGSGVCVDYHEVIPKSHAPSRIQRIVERIQSSKAQVVVTFAIGPDTEVLLREVVRMNATDRQWIATEAWSTSTHYSAWSGISLAGTLGFALRRVDIQGLGSYLTQLSPEEHLMEPLVQSVWEDVFGCRFGEQIQSGPPRPLCTGLEKVKHGEAYFDVMYNVYKAVYAIANAIQDMLACQPGKGPFENGECPDIKPIKPKQLLHYLKAVQFTTPVGEMVGFDENGDPSASYDIINWHVGAEGKVEFVKVGQFDAAKGPEQDFHLDLRKVFWGGGWGDEVPVSVCSESCPPGTRKAVQKGKPLCCYDCIPCTSGEISNSTDSLECTKCPERFWSNTDRTECIPMIVEFLSFQDNMGIILSVLSAAGAALTITVLAAFFHHRDTPLVRANNSELSFLLLLSLKLCFLCALAFIGQPAPWSCMLRHTLFGISFVVCLACVLSKTVVVLVAFRATLPGSNVMRYFGPVQQRAGIFLCTLIQVGICVFWLVLAPPLPTESAGGELGARVVLLCAIGSVAGFSLVLGYIGLLAAVCFLLAFFARKLPDNFNEAKFITFSMLIFCAVWIAFVPAYVSSPGKYTVAVEVFAILASSYGLLLCIFAPKCYIILLRPDKNTKKNMMAK
>LOCXPOlfC64.450.HIT1.OlfC.2R.850.ANF_receptor.exons6.CM041690.1.Ictalurus_furcatus
ALLLWVVCEVVVGTSQQEKCVYLDRARHLDTVGLSQDGDVIIGALINFYMLPPALDLSFTKEPYLQSCYEFQESPVQWAQAVVFAVEEINRNPSLLPGVRLGYRIMDSCSRYPHSLRSVMSIISGGNGTCETTRSSKIIIGDSTSTQCMILSRVLSPLHVPMISYLATCVCLSNKRKYPNFFRTIPSDMYQARTMAQMAKRFGWTWVGAVVEENDYGLQAVQAFMEETKGTGICLAFVSTIFRERLAKDVDHAVTVVQSSSARVIMVFVWDMDLEVFLTELVRRNVTDRQFLASEIWSTSSHLLSNVALYTITQGTLGVAVRSAPIPGLEKHLQELHPSRYPQDTILRVLWERTFGCSPVQNNMVASQSGLPPCSGKESLEGVQNGVTDVSNLRTTYNVYLAVYAAAYALHSLLACTAPNSSDPTVTPGCSSPDIITTQQLLEHLKMVNFTTQLGEKFYFQDGETPAVYDIVNWQRGPGGTLQYVLIGRLEGSNLIINESAISWPGNSNKVPVSVCTAECPHGTRKAIRKGLPVCCFDCLPCAEGEFSNVTGSLQCYRCPPEFWSNSLRTACVPREVEYLSFNETMGITLTTVAVCGAMMTAAVGVVFVYYRQTPIVKANNSELSFLLLLSLKLCFLCSLVFVGQPSLWSCRLQQAAFGISFVLCISCILVKTIVVLVAFRSARPGSAALMKWFGPGQQRGSVLFFTCIQVIICAVWLSFSPPFPHRNLSIQGSKIILECMVGSVTGFSLVLGYIGLLAAICFLLAFFARKLPDNFNEAKFITFSMLIFCAVWITFVPAYISSPGKYSVAVEIFAILASSFGVLICIFAPKCYIILLRPEKNTKKFLMGK
>LOCXPOlfC64.454.HIT1.OlfC.2R.781.ANF_receptor.exons5.CM041690.1.Ictalurus_furcatus
RFQESPVQWAQALVFAVEEINRNPFLLPGVRLGYRVMDSCSRYPHSLRAVMSMISGGNGTCETTRPAKLIIGDSASTQCMILSRVLSTLRVPMISYLATCVCLSNRREYPNFFRTISSDMYQARTMAQMAKRFGWTWVGAVVEENDYGLQALQSFKEETKGTGICLAFVSTIFRERLAKDVDRAIKLVQSSSARVIIVFVWDMDVEVFLTELVRRNVTDRQFLASEVWSTSSLLLSNPELYTIAQGTLGVAVRSAPIPGFEKHLQELHPSRYPRDTILRELWERTFGCSPVQNNMVASQSGLPPCSGKESLKGVQNSVTDVSNLRATYNVYLAVYAAAYALHSLLSCTAPNSSDPTVTPGCLSPDIITTQQLLEQLKLVNFTTQLGEKFYFQDGETPAVYDIVNWQRGPGGTLQYVLIGRLEGSNLILNESAISWPGNSNKVPVSVCTDECPQGTRKVIKKGLPVCCFDCLTCAEGEFSNVTGSLECYRCPTEFWSNSLRTACVPREVEYLAFNETMGITLTTVALCGAMMTAAVGVVFVYYRQTPIVKANNSELSFLLLLSLKLCFLCSLVFVGQPSLWSCRLQQAAFGISFVLCISCILVKTIVVLVAFRSARPGSAALMKWFGPGQQRGSVLFFTCIQVIICAVWLSLSPPFPHRNLSIQGSKIILECMVGSVTGFSLVLGYIGLLAAICFLLAFFARKLPDNFNEAKFITFSMLIFCAVWITFVPAYVSSPGKYSVAVEIFAILASSFGLLICIFAPKCYIILLKPENNTKKFLMAK
>LOCXPOlfC65.120.HIT1.OlfC.2R.850.ANF_receptor.exons6.CM041690.1.Ictalurus_furcatus
ALLLWVVCEVVVGTPQEEKCVYLDHAQHIDTVGLSQDGDVVLGALINFYMQPPALDMSFTKEPYLQPCYEFQESPVQWAQALVFAVEEINRNPSLLPGLRLGYRIMDTCTRYPHSLRAVMSMISGGNGTCETTRPAKLIIGDSASTQCIILSRVLSPLRVPMISYLATCVCLSNRREYPNFFRTIPSDMYQARTMAQMAKRFGWTWVGAVVADNDYGLQAVQAFQEETKGTGICLAFVSTLLRERLAKDVDRAVKMVQSSSARVIMVFAWYMDVEVFLTELVRRNVTDRQFLASEIWSTSSLLLSNPVLYTIAQGTLGVAIRSAPIPGFEKHLQELHPSRYPRDAILRELWERTFGCSPVQNNMVASQSGLPPCSGKESLKGVQNSVTDVSNLRATYNVYLAVYAAAYALHSLLACTAPNSSDPTVTPGCSSPDIITTQQLLEQLKLLNFTTQLGEKFYFQDGEIPAVYDIVNWQRGTGGTLQYVLIGRLEGSNLIIKESAISWPGNSNKVPVSVCTAECPQGTRKAIRKGLPVCCFDCLPCAEGEFSNVTGSLQCYHCPPEFWSNSLRTACVPREVEYLSFSESMGITLTTVAVCGAMTTAAVGVVFVYYRQTPIVKANNSELSFLLLLSLKLCFLCSLVFVGQPSLWSCRLQQAAFGISFVLCISCILVKTIVVLVAFRSARPGSAALMKWFGPSQQRGSVLFFTCIQVIICAVWLSLSPPLPHRNLSIQGSKIILECMVGSVTGFSLVLGYIGLLAAICFLLAFFARKLPDNFNEAKFITFSMLIFCAVWITFVPAYVSSPGKYSVAVEIFAILASSFGLLICIFAPKCYIILLKPENNTKKFLMAK
>LOCXPOlfC65.128.HIT1.OlfC.2R.850.ANF_receptor.exons6.CM041690.1.Ictalurus_furcatus
ALLLWVVCEDVVGKYQEERCVYLDHAQHLDTVGLSQDGDVVIGALINFYVLPPTFDMSFTKEPYLQSCSEFQESPVQWAQAVVFAVEEINRNPSLLPGLRLGYRIMDTCTRYPHSLRAVMSMISGGNGTCETTRPAKLIIGDSASTQCIILSRVLSPLRVPMISYLATCVCLSNRREYPNFFRTIPSDMYQARTMAQMAKRFGWTWVGAVVADNDYGLQAVQAFQEETKGTGICLAFVSTLLRERLAKDVDRAVKMVQSSSARVIMVFAWYMDVEVFLTELVRRNVTDRQFLASEIWSTSSLLLSNPVLYTIAQGTLGVAIRSAPIPGFEKHLQELHPSRYPRDAILRELWERTFGCSPVQNNMVASQSGLPPCSGKESLKGVQNSVTDVSNLRATYNVYLAVYAAAYALHSLLACTAPNSSDPTVTPGCSSPDIITTQQLLEQLKLLNFTTQLGEKFYFQDGEIPAVYDIVNWQRGTGGTLQYVLIGRLEGSNLIIKESAISWPGNSNKVPVSVCTAECPQGTRKAIRKGLPVCCFDCLPCAEGEFSNVTGSLQCYHCPPEFWSNSLRTACVPREVEYLSFSESMGITLTTVAVCGAMTTAAVGVVFVYYRQTPIVKANNSELSFLLLLSLKLCFLCSLVFVGQPSLWSCRLQQAAFGISFVLCISCILVKTIVVLVAFRSARPGSAALMKWFGPSQQRGSVLFFTCIQVIICAVWLSLSPPLPHRNLSIQGSKIILECMVGSVTGFSLVLGYIGLLAAICFLLAFFARKLPDNFNEAKFITFSMLIFCAVWITFVPAYVSSPGKYSVAVEIFAILASSFGLLICIFAPKCYIILLKPENNTKKFLMAK
>LOCXPOlfC67.129.HIT1.OlfC.2R.919.ANF_receptor.exons7.CM041690.1.Ictalurus_furcatus
MKLRGFQVKWGVRLWVCVLGLFVAAAVGEQSCKLKAKFNLMGYKNVEKKKVVIGGMFSVHNRLADTNTNTSSNPVSSGCEGFNFRTFRWTQTMLFAINEINKRQDLLPNTDLGYVIYDSCFTISKAVEGTLTYLTGQDEAVPNYRCGNGPPLAAMVGAGGCDLSVATARILGLYYFPQVSYSSSCSVLESRFQYPTFLRTIPSDEHQSVAMAQLVLHFGWTWVGAIASDDDYGKYGIKRFKEVVEEAGVCISFSETLPKFTAPDTINRIVRTIIDSTAKIIVVFSSDVDLAPLVEQLLLNNVTNRTWIASENWITSALIARQPNVMSMLGGTIGFAITRADIPGLLEHLINIDPYQDKLTEEFWQTAFNCTLSYSRALSAARAQLATEERLLELNNTYSDVSQLRLTYNVYKAVYAVAYALHNLEYCVPGKGPFVGGTCADITNFEPWQLMYYLKNLRFTVPYTREQISFNDGEVPGFYEILNWQRASDGGVTYVRIGHYNSTAAAGEKLHIVNSSIIWHNDRLQTPRSVCSERCQPGTRMGIRQGEPVCCFDCIPCADGEISNTTDARGCIQCGEDFWSNANRDACVPKTIEFLDFSEALGITLIVISVFGALLTIMVAIVFLKYLNTPLVQANDALLSFTLLLGLVVTFLCSIVFLGEPRLWSCMTSQVALALGFALALSSLMGKSSLLMLRARAIKAMRVAAKAAKAAAAASEQSGDTAAIAPAIPQKNDIDPIKPPQQRTMMIVCTLIQAIACTVWLILLPPRPVKNTAAQNIKIILECDPGNIIFICCIFGYDVLLALMAFVFAFVARRLEDHFNEGKCVTFGMLVFFIVWISFVPAYLSTRGKFMVAVQIFAILASSFGLLACIFLPKCYVLLVKPDRNKEELMVPRAKRPESGATGTSASLGTNGPISTIDG
