# Supplementary material for: Expanded olfactory system in ray-finned fishes capable of terrestrial exploration
Source: BMC Biol. 2023 Jul 31;21:163. doi: 10.1186/s12915-023-01661-8 (PMC10392011; doi:10.1186/s12915-023-01661-8)
Supplement: Supplementary file 3 — Additional file 3: Data S1. Protein sequences and genomic coordinates of OLF genes. FASTA and General Feature Format (GFF) files containing the protein sequences and genomic coordinates for all identified OLF genes in this study. [file 12915_2023_1661_MOESM3_ESM.zip › PROTEINS/Ictalurus_punctatus.OLF_genes.fa]

>LOCXPOR1.200.HIT1.OR.2R.317.7tm_4.exons1.CM014014.1.Ictalurus_punctatus
MNALNSSLLQNVSFVRPEYFFISGFSGIPFSQYYFVFLIFIYIISLCGNSIVLFMILVDRTLHIPKYMGIFNLALSDFGETNALIPSLVKTLFFDSQYISYDACLANMFFTFFFFGGQALTLVALAYDRFIAICLPLRYHAIVNNSFMFATLTAIWVFNLVMIGTLVVLITRLSFCKTNEIKSFFCDHGPVYTIACNDNSINSFMAKLCTAVYLYAPLTAIVLSYIGILLALTKITTWESRLKALKTCISHLLVVGVFFLPIVGTYLAALTFSLHPNARIINTSLSRTIPPMLNPIIYVLNTKDFRVFIVKMLKKKT
>LOCXPOR2.212.HIT1.OR.2R.317.7tm_4.exons1.CM014014.1.Ictalurus_punctatus
MSALNSSLLQNVSFVRPEYFFISGFSGIPFSQYYFVFLIFIYIISLCGNSIVLFMILVDRTLHIPKYMGIFNLALSDFGETNALIPSLVKTLFFDSQYISYDACLANMFFTFFFAGGQALTLVALAYDRFIAICLPLRYHAIVNNSFMFVTLIAIWVFNVVIIGTTVVFITRLSFCKTNEIKSFFCDHGPVYTIACNDNSINSFMAYFCTAVYLYAPLTAIVLSYIGILLALTKITTWESRLKALKTCISHLLVVGVFFLPIVGTYLAAVTFSLHPNARIINTSLSRTIPPMLNPIIYVLNTKDFRVFIVKMLKKKT
>LOCXPOR4.251.HIT1.OR.2R.308.7tm_4.exons1.CM014016.1.Ictalurus_punctatus
MENRSFRYEILRIEGLRITPYSAYPVFVLLFLIYLFIMVSNIGIVMMIAMQKSLHKPMYLLFCNLPVNDALNATVVLPGLLKYILVESDRYISYAACVIQAFGVHTLSTSSHTILIIMAYDRYVAICKPLRYHTIMTNKMVVGLSVTAWVTANVMILIIFSLSIRLSHCTSTISNPYCDNPSLFKLSCEDVSLNQIVGLFLTVVFWIISVSSISLTYLKIAQVCLKNRNSTLKSKAIKTCSTHLIVYLILFGCGCTVIILHRFSAYEGLRNLASVLLYVIPPSLNPVIYGLQTKEIRQGIEQMFLRRK
>LOCXPOR4.264.HIT1.OR.2R.308.7tm_4.exons1.CM014016.1.Ictalurus_punctatus
MENRSYRYEILRIEGLRITPYSAYPVFILLFLIYVFIMVSNIGIVMMIAMQKSLHKPMYLLFCNLPVNDALNATVVLPGLLKYILVESDRYISYAACVIQAFGAHTLSTNSHTILIIMAYDRYVAICKPLRYHTIMTNKMVVGLSVTAWLTAIVKVLVLLALTIRLSHCTSTISNPYCDNPSLFKLSCEDVSLNQIVGLFITVVFWIISVSSISLTYLKIAQVCLKNRNSTLKSKAIKTCSTHLIVYLILFGCGCTVIILHRFSAHEGLRNLASVLLYVIPPSLNPVIYGLQTKEIRQGIEQMFLRRK
>LOCXPOR4.275.HIT1.OR.2R.308.7tm_4.exons1.CM014016.1.Ictalurus_punctatus
MENRSYRYEILRIEGLRITPYSAYPVFVLLFLIYLFIMVSNIGLVMMIAMQKSLHKPMYLLFCNLPVNDALNATVVLPGLLKYILVESDRYISYAACVIQAFGVHTLSTNSHYILIIMAYDRYVAICKPLRYHTIMTNKMVVGLSETAWVTSAVQVLIVFSLSIRLSHCTSTISNPYCDNPSLFKLSCEDVSLNQIVGLFITVVFWIISVSSISLTYLKIAQVCLKNRNSTLKSKAIKTCSTHLIVYLILFGCGCTVIILHRFSAYEGLRNLASVLLYVIPPSLNPVIYGLQTKEIRQGIEQMFLRRK
>LOCXPOR6.286.HIT1.OR.2R.316.7tm_1.exons1.CM014022.1.Ictalurus_punctatus
KCFQKMNFSANGTSSTERFEEFFSKILVSVLLGFTIICINGSLVFTFFKSSVFYNNPRYVLYIHLVINDMIMVGVSVTLLVLAYTWNNVRISFCFVLVIIASATQKNTPLILAAMAIERYIAICKPLHHSQICTLHRTFILNVLIWGVGLIPPLTDFVISAIIFPLFIYNTVTVCSSSFLYNTVYHDQRKQATEVIYMSFVWIVLVYTYCRVLIAARKMSSDKESTKKAKRTILLHGVQQLLCMLSFTPPVLDFVFVRILPTQWRKISFYAYLITNIVPRLLSPLIYGMRDQTFVKHLNRNFSFRVLILKVESDKN
>LOCXPOR7.146.HIT1.OR.2R.299.7tm_1.exons1.CM014022.1.Ictalurus_punctatus
IPDNYQEAFAKNIVIVSLAIIIIFINGMLVVSFFCNSVFHSESRYILYINLVINDILMICISVTLYVLTYAWPYINVSVCCTLLAIASTTYMNTPLNLAGMAVERYIAICKPLHHKQICTVKSTYMLICLLWGTGAIPAMIDIIIITAMQPSTFFYSLTFCQPIIVYNTAYHAQKTIVTQAIYMSVVWITLIYTYFKVLFIAKVASSSHHQNSAKKARNTILLHGCQLLLCMMSYVTPVLDMLLIPFFPTHRTKITFFNYLLTNILPRFLSPLIYGIRDQKFVRHIKGYFSCNMVLVKV
>LOCXPOR9.157.HIT1.OR.2R.288.7tm_1.exons2.CM014022.1.Ictalurus_punctatus
RDSFSSALTKNIMAMLVWLALSILNGTMTSTFFRHSFFYEDPRYIMFIYMVINDAVQLTLVTGLYVVSYAFSKILVSACCPFIMTAVLTTRSTPLILAGMAIERYISICFPLHYGYMCTVQRTIWIIGVILVLSIAPPLTDLFITLAKEPASFFESFIFCDHSLLFRDRSIYYKNCAFDSVYFSFVFLSLLYTYFKIMLTARAASTDLVSVKKARNTVLLHGVQLLLCMLAFVVPSMQTPLIHLFPQYGLEIRYINFLLVYIIPRFMSPMIYGVRDEKFRIYWIRYLL
>LOCXPOR8.168.HIT1.OR.2R.307.7tm_1.exons1.CM014022.1.Ictalurus_punctatus
LVRDTFSTAFAKNFILIGVWISLSYINISMVATFFSNHIFYEDPRYILFIHMVINDAVQLTVTVTLFIVSYIYYTINVSVCCVIILVAVFTTRNTPINLAGMAVERYIAICEPLRHTQICTVRRTYILIGFIWFICIVPDITDLFITLSTESISFFHSSIMCMRQNVFKEPVLLYKRQAFDAIYFSLVFLTLIYTYLKILFAARAISTEKTSVRKARKTILLHGVQLLMCMLSYISPSVEVMLNIIFPGRILEIRYANYLIVYIMPRFLGPIIYGARDQKFCKYLKRYFIIVQCKSSTRVHRQDEDD
>LOCXPOR9.180.HIT1.OR.2R.305.7tm_1.exons1.CM014022.1.Ictalurus_punctatus
LVRDTFSNAFAKNFILVGVWLSLSYINGSVVANFFSNQIFYEDPRYILFIHMVINDAVQLTVTVALFIVSYIYYSINVSVCCVFILVAVFTTRNTPLSLAGMAIERYIAICEPLHHTQICTVQRTYLLIGFIWFICVVPDITDLFITLAMEPISFFHSSVFCLRQNIFKDPVLLYKRQAFDAIYFSLVFLTLVYTYLKVMFAARAISTVKTSAQKARKTILLHGAQLLMCMLSYISPSVEVILNIIFPGHILEIRYANYLIVYILPRFLGPIIYGVRDQKFCKYLKRYFIFVNCKSSTKVDSQEE
>LOCXPOR92.191.HIT1.OR.2R.314.7tm_1.exons1.CM014024.1.Ictalurus_punctatus
CTIFSSRSFNETHISVQWSSEVTSCLFWSIVYNEVLLNISILIILLLFSFSLVVNIYLLLGLEHAEALSWNPRYMLLKNLIVSDLLLTLTIGPPALYCLLYRVTLSFSFRCIAQYFTVSVSLINSLLTVASMALERFVYTCHGIHYLGIMTNVRMYSFMILLWLLALTGAGMSTVLVLMGGANFGGIIAGFVCEPEVVQAQLKQSKYFETFNKLFVGAVVFLCLLVFLFSYGRMYQEARKMQQPFQQDNARARCTIFFYFAIFLLQLFPSTIKLITMCGKDVDNQIYMLMLVLVPPCINPLAYAMRNKEVRQAL
>LOCXPOR92.194.HIT1.OR.2R.314.7tm_1.exons1.CM014024.1.Ictalurus_punctatus
CTIFSSRSFNETHISVQWSSEVTSCLFWSIVYNEVLLNISILIILLLFSFSLVVNVYLLLGLEHAEALSWNPRCILLKNLIVSDLLLTLTICTPTLYCLLYRVTLSFSFRCIAQYFTVAVSLINSLLTVASMALERFVYTCHGIHYLGIMTNVRMYSFMILLWLLALTGAGMSTVLVLMGGANFGGIIAGFVCEPEVVQAQLEQSKYFETFNKIFVGAVVFLCLLVFLFSYGRMYQEARKMQQPFQQDNARARCTIFFYFAIFLLQLFPSTIKLITMCGKDVDNQIYMLMLVLVPPCINPLAYAMRNKEVSQAL
>LOCXPOR92.195.HIT1.OR.2R.314.7tm_1.exons1.CM014024.1.Ictalurus_punctatus
CTIFSSQSFNETHISVQWSSEVTSCLFWSIVYNEVLLNISILIILLLFSFSLVVNVYLLLGLEHAEALSWNPRYMLLKNLIVSDLLLTLTICTPTLYCLLYRVTLSFSFRCIAQYFTVSVSLINSLLTVASMALERFVYTCHGIHYLGIMTNVRMYSFMILLWLLALIGAGMSTVLVLMGGANFGGIIAGFVCEPEVVQAQLEQSKYFETFNKIFVGAVVFLCLLVFLFSYGRMYQEARKMQQPFQQDNARARCTIFFYFAIFLLQLFPSTIKLITMCGKDVDNQIYMIMLVLVPPCINPLAYAMRNKEVSQAL
>LOCXPOR13.199.HIT1.OR.2R.310.7tm_4.exons1.CM014027.1.Ictalurus_punctatus
LSLTSTNATFIRPSTFYITGLYNIPHAKYYYLFLCFVYTVTFLGNSFIMGTIYLARSLHTAKYIAVFNLALSDLCGSSALIPKLLDMLLFENQSISYEACLSNMFFVYCFMTLQCLTLLALAYDRLIAICYPLRYHAIVTKAAMIFIIGAMWVLSVSVNAVLVALITRLSFCRSTTVYSYFCDHGPIYKLACNDNTINSIMGNVCTATLLYFPLILIIASYVCIGFALQKIAHGVEQVKAMKTCTSHLILVAMFYLPIISVYTVALTTRIDTNIRIINTALTQTIPPMLNPIIYTLKTEEVMQAIKLLYK
>LOCXPOR14.201.HIT1.OR.2R.293.7tm_4.exons1.CM014028.1.Ictalurus_punctatus
INEFVFTGFDTLEKPVVVGIVILTVYILVMLANLANICFIVIDKRLHQPMYVFICNLAIVDMLYCTCACPTMISILIVGFKNISYVPCIFQMYSFGLGFVMEVFTISVMAFDRLIAIIKPLRYHSILTNVRCVILTFLLWILGSAAITIVPGTAVPLPLCSPIIKYVFCDYAAVIRATCVDPNPYFDLMSSFTFFLLFGTFGFVCLTYLKIVIVVVKMTSKGSRKKVFQTCLSHLLVIICYYGPVFILAVLTRVGVSLSLEERNGLRIGTILGPSLVNPFIYCLELKRLEIKY
>LOCXPOR14.202.HIT1.OR.2R.299.7tm_4.exons1.CM014028.1.Ictalurus_punctatus
ITEFVFAGFDNVERPLTVGVVMLILYILTMIANTTNIGFVIMDKHLHQPMYIFICHLAIVDMVYCTSSCPTMISILLVGYKTISYKPCMVQMFAFHYSSSLEMFAIAVMAFDRFVAINRPLQYNSLMTNFRCVLIIISLWLVVASVLSMLPASIAPLPVCYSTVKYMFCDYVSVTRVTCAEPEKYFNDAFILTTCMIFGTFSFICLSYVKIVIVVSRMTSNSDKKKAIHTCLSHIIVIFCFYVPTFTRILIRIGVVLTLEERNGLMVGSIIGPSLVNPFVYCFRTKEIRNKLFKIFSKV
>LOCXPOR15.203.HIT1.OR.2R.328.7tm_4.exons1.CM014028.1.Ictalurus_punctatus
MPEGNITNVKNFVILGFPGLPPNYYGLVSVVMFFVYVCTLIGNCTFFTLFLREKSLQKPMYYIMLNLAASDVLFSTTTLPKIIARYWFGDGSISFVGCFIQMQFVHYFATVNALVLAVMAFDRYVAVCNPLRYVNIVKESTILGLCVASWLLAEPTVLTTVIRATSLPYCASNTVIQCYCDHVSVTKLACIDRTPYAFPALVSALVMLLTPLAFILFSYGSIIVTVFRTSSTRGRLKTLSTCSSQLIIITLFFLPRCLNYLSSSLGIHINADIQILVIMLYSLLPPMINPVIYCLRTKEAKECLKRSLNRSSFVQFLKINVQVSTLSN
>LOCXPOR16.204.HIT1.OR.2R.309.7tm_4.exons1.CM014028.1.Ictalurus_punctatus
MSGGNMTFVKDFFIVGFPGLRPNYYALVSAVMFLVYVCIVIGNGIFLLLFATNKSLHKPMYYIYVSLVLSDVLFSTCTLPKIIARYWFDDGTISFAACFFQMYLVHYFGVVNSYTLAVMAIDRYIAVCFPFHYHSLMSNRNIVILSLAVWVFSHPCSIMMVVRASPLPYCGANTILHCYCDHISITRLACTDRTPYSLPAFVYAMVVLLGSLAIIVVSYSFIILAVLQISSTQGRLKTFSTCSSQLIIIALFFLPRCFNYLAANVGITFNADLQIAIIMLYSLLPPMINPLLYSLKTEEVKKIIIRTFR
>LOCXPOR17.205.HIT1.OR.2R.309.7tm_4.exons1.CM014028.1.Ictalurus_punctatus
MSGGNMTFVKDFFIVGFPGLHPNYYALVSAFMFLIYMCILIGNGIFLLLFATNRSLHKPMYFIYVSLVLSDVLFSTCTLPKIIARYWFQDGTISFAACFFQMYLVHYFGVVNSYTLAVMAIDRYIAVCYPFRYHSIMSNRNILIMSIVVWIFAHSSIIMMVVRASPLPYCGANTIVQCYCDHVSVTRLACTDRTPYSFPAFVYAMVVLLGSLAIIVFSYSCIILAVLQISSAHGRLKVFSTCSSQLIIIALFFLPRCFNYLAANIGITFNADLQIAIIMLYSLLPPMINPLLYSLKTEEVKKIFIRKVK
>LOCXPOR18.206.HIT1.OR.2R.309.7tm_4.exons2.CM014028.1.Ictalurus_punctatus
NSTTNIPEFVLEGFTGIPAKYYGLVGTFFFFIYLMLASGNVFILVFVACEKSLQKPTYIIFCNLAISDLGFGTTTLPRIIAKYWMSEIISFNGCFTQMYFVHYFGTCTSFLMALMALDRFVAICNPLRYPVLITHTTIVILCSVLWIGNLLILGAITAYTLSVPYCGPNIIRHCYCDYISISNLACADITAIKATSFTIAMTVLWGPLFYIIFSYVAIIISVMKISNKDGRYKAFLTCTPQLFIICLYYLPRSFVYVTFSVGLRFETNLYIAMIMMYSLFPALINPLIYCFRTKEIKDTLMKKLKQRQV
>LOCXPOR19.207.HIT1.OR.2R.314.7tm_4.exons1.CM014028.1.Ictalurus_punctatus
TNSTDSFDKGFYLVAYNSLGNKNYLILALGIIYLITLLCNFTLLAIILMNSSLQNPKFLAVFNLAVVDISINSVIIPQMVPVFVFNLNHISFESCFSQMFFMHFFGDMESFSLALLAYDRLIAICFPLRYPTINTNMRMVLIIASLWFLVFLIELYPVALASGLSYCRSRVVPSCCCEHGPVYNLACGDISYNKKLALAKTLVVLLGPLTFIICSYVIVVVAVLRIASPTQCWKAFNTCLTHMILVLIYYLPIILAYILGNLKLLQSADLYTAGLTVCVTLPAMLNPIIYSLKTEELQDKLLKFIKPQKVSNTV
>LOCXPOR20.208.HIT1.OR.2R.323.7tm_4.exons1.CM014028.1.Ictalurus_punctatus
MNFSFNSTNGTDTFADGFYLVAFNSLGNKNYLILALAIIYLITLLCNCTLLSVIWMNSSLQNPKFLAVCNLAVVDISMNSVIIPQMVPVFVFNLNHISFNLCFSQMFFMHFFGDMESFSLALLAYDRLIAICFPLRYPTINTNLRMVLIIAGLWLLVFLIELYPVALASGLSYCRSRVVPSCCCEHGQVYKLACGDTSYNRNLATTKTLTVLFGPLTFIICSYVIVVVAVLRVASTTQRWKAFNTCLTHMVLVLIYYMPVILAYVLGNLRLVQSVDLFTTILTVSTTLPAMLNPIIYSLKTEELQDKLLKCFKPRKVSPQLMK
>LOCXPOR21.210.HIT1.OR.2R.317.7tm_4.exons1.CM014028.1.Ictalurus_punctatus
MSALNSSLLQNVSFVRPEYFFISGFSGIPFSQYYFVFLIFIYIISLCGNSIVLFMILVDRTLHIPKYMGIFNLALSDIGETNALIPSLVKTLFFDSQYISYDACLTNMFFTFFFSGGQALTLVALAYDRFIAICLPLRYHAIVNNSFMFATLTAIWVFNLVIFGTTVVLITRLSFCKTNEIKSFFCDHGPVYTIACNDNSINSFMAKLCTAVYLYAPLTAIVLSYIGILLALTKITTWESRLKALKTCISHLLVVGVFFLPIVGTYLAALTFSLHPNARIINTSLSRTIPPMLNPIIYVLNTKDFRVFIVKMLKKKT
>LOCXPOR22.217.HIT1.OR.2R.320.7tm_4.exons1.CM014028.1.Ictalurus_punctatus
SDLNSSLLQNASFVRPEYFFISGFSGIPFSQYYFVFLFFVYIVSLCGNLVVLFMILVDRSLHIPKYMGIFNLALSDFGETNALIPNLMKTFLFNSQYISYEACLANMFFTFFFAGGQSLTLVVMAYDRFIAICLPLRYHAFVNNSFMSATLTAIWVFNGVIIGTLVVLITRLSFCKTNEIKSFFCDHGPVYRLACNDNSMNSFMANFCTAVYLYAPLTAIILSYLGILLALTKITTWESRLKAFKTCVSHLLVVGIFFLPVLSTYLAAVTFSLHPNARIINTSLSVTIPPMVNPIIYVLNTNEFRIVIVKMFKKKTKISQ
>LOCXPOR23.219.HIT1.OR.2R.321.7tm_4.exons1.CM014028.1.Ictalurus_punctatus
MSALNYSLLQNVSFVRPEYFFISGFSGIPFSQYYFVFLFFVYIVALCGNLVVLFMILVDKSLHIPKYMGIFNLALSDFGETNAMIPNLMKTFLFNSQYISYDACLANMFFTCFFAGGQSLTLVVMAYDRFIAICLPLRYHAIVNNSFMSATLTAIWVFNLVIIGTLVVLITRLSFCKTNEIKSFFCDHGPVYTIACNDNSINSFMAYFCTAVYLYAPLTAIVLSYLGILLALTKITTWESRLKAFKTCVSHLLVVGIFFLPVLSTYLAAVTFSLHPNARIINTSLSVTIPPMVNPIIYVLNTNEFRIVIVKMFKKKTKISQ
>LOCXPOR14.220.HIT1.OR.2R.300.7tm_4.exons1.CM014028.1.Ictalurus_punctatus
INEFVITGFDNFEKPVILGIVILTVYILVMLGNLANICFIVMDKHLHQPMYLFICNLAIVDMLYCTCSCPTMIGNLLVGFKTISYVPCIIQMFVFGLGFVMEVFTISVMAFDRLLAIIKPLRYPSILTNVRSVILTSFLWILGTAIVAVLPGTVISLPFCFTTLKFLFCDYGSVVRATCVDPNPYFDLMAILTFFLLFGTFSFICGSYIMIVIVVVKMTSKGSKKKVFNTCFSHLIVVVCYYGPTFIITILTRTGIVLTIEERHGLRIGTILGPSLVNPFIYSFRTKEIRDKILRIVSKV
>LOCXPOR14.221.HIT1.OR.2R.300.7tm_4.exons1.CM014028.1.Ictalurus_punctatus
INEFVITGFDNFEKPVILGIVILTVYILVMLGNLANICFIVMDKHLHQPMYLFICNLAIVDMLYCTCSCPTMIGNLLVGFKTISYVPCIIQMFVFGLGFVMEVFTISVMAFDRLLAIIKPLRYPSILTNVRSVILTSFLWILGTAIVAVLPGTVISLPFCFTTLKFLFCDYGSVVRATCVDPNPYFDLMAILTFFLLFGTFSFICGSYIMIVIVVVKMTSKGSKKKVFNTCFSQLIVVVCYYGPAFILNVLTRAGIVLTIEERHGLRIGTILGPSLVNPFIYSFRTKAIRDKILRIVSKV
>LOCXPOR14.222.HIT1.OR.2R.300.7tm_4.exons1.CM014028.1.Ictalurus_punctatus
INEFVITGFDNFEKPVILGIVILTVYILVMLGNLANICFIVMDKHLHQPMYLFICNLAIVDMLYCTCSCPTMIGNLLVGFKTISYVPCIIQMFVFGLGFVMEVFTISVMAFDRLLAIIKPLRYPSILTNVRSVILTSFLWILGTAIVAVLPGTVISLPFCFTTLKFLFCDYGSVVRATCVDPNPYFDLMAILTFFLLFGTFSFICGSYIMIVIVVVKMTSKGSKKKVFNTCFSHLIVVVCYYGPTFIITILTRTGIVLTIEERHGLRIGTILGPSLVNPFIYSFRTKEIRDKILRIVSKV
>LOCXPOR14.223.HIT1.OR.2R.299.7tm_4.exons1.CM014028.1.Ictalurus_punctatus
INEFVFTGFDTLEKPVVVGIVILTVYILVMLANLANICFIVIDKRLHQPMYVFICNLAIVDMLYCTCACPTMISILIVGFKNISYVPCIFQMYSFGLGFVMEVFTISVMAFDRLIAIIKPLRYHSILTNVRCVILTFLLWILGSAAITIVPGTAVPLPLCSPIIKYVFCDYAAVIRATCVDPNPYFDLMSSFTFFLLFGTFGFVCLTYLKIVIVVVKMTSKGSRKKVFQTCLSHLLVIICYYGPVFILAVLTRVGVSLSLEERNGLRIGTILGPSLVNPFIYCFRTKEIRNKILRIVSK
>LOCXPOR14.224.HIT1.OR.2R.298.7tm_4.exons1.CM014028.1.Ictalurus_punctatus
ITEFVFAGFDNVERPLTVGVVMLILYILTMIANTTNIGFVIMDKHLHQPMYIFICHLAIVDMVYCTSSCPTMISILLVGYKTISYKPCMVQMFAFHYSSSLEMFAIAVMAFDRFVAINRPLQYNSLMTNFRCVLIIISLWLVVASVLSMLPASIAPLPVCYSTVKYMFCDYVSVTRVTCAEPEKYFNDAFILTTCMIFGTFSFICLSYVKIVIVVSRMTSNSDKKKAIHTCLSHIIVIFCFYVPTFTRILIRIGVVLTLEERNGLMVGSIIGPSLVNPFVYCFRTKEIRNKLFKIFQK
>LOCXPOR15.225.HIT1.OR.2R.328.7tm_4.exons1.CM014028.1.Ictalurus_punctatus
MPEGNITNVKNFVILGFPGLPPNYYGLVSVVMFFVYVCTLIGNCTFFTLFLREKSLQKPMYYIMLNLAASDVLFSTTTLPKIIARYWFGDGSISFVGCFIQMQFVHYFATVNALVLAVMAFDRYVAVCNPLRYVNIVKESTILGLCVASWLLAEPTVLTTVIRATSLPYCASNTVIQCYCDHVSVTKLACIDRTPYAFPALVSALVMLLTPLAFILFSYGSIIVTVFRTSSTRGRLKTLSTCSSQLIIITLFFLPRCLNYLSSSLGIHINADIQILVIMLYSLLPPMINPVIYCLRTKEAKECLKRSLNRSSFVQFLKINVQVSTLSN
>LOCXPOR25.226.HIT1.OR.2R.309.7tm_4.exons1.CM014028.1.Ictalurus_punctatus
MSGGNMTFVKDFFIVGFPGLRPNYYALVSAVMFLVYVCIVIGNGIFLLLFATNKSLHKPMYYIYVSLVLSDVLFSTCTLPKIIARYWFDDGTISFAACFFQMYLVHYFGVVNSYTLAVMAIDRYIAVCFPFHYHSLMSNRNIVILSLAVWVFSHPCSIMMVVRASPLPYCGANTILHCYCDHISITRLACTDRNPYSLPAFVYAMVVLLGSLAIIVVSYSFIILAVLQISSIQGRLKTFSTCSSQLIIIALFFLPRCFNYLAANVGITFNADLQIAIIMLYSLLPPMINPLLYSLKTEEVKKIIIRTFR
>LOCXPOR26.229.HIT1.OR.2R.309.7tm_4.exons1.CM014028.1.Ictalurus_punctatus
MSGGNMTFVKDFFIVGFPGLHPNYYALVSAFMFLIYMCILIGNGIFLLLFATNRSLHKPMYFIYISLVLSDVLFSTCTLPKIIARYWFDDGTISFAACFFQMYLVHYFGVVNSYTLAVMAIDRYIAVCYPFRYHSIMSNRNILIMSIVVWIFAHSSIIMMVVRASPLPYCGANTIVQCYCDHVSVTRLACTDRTPYSFPAFVYAMVVLLGSLAIIVFSYSCIILAVLQISSAHGRLKVFSTCSSQLIIIALFFLPRCFNYLAANIGITFNADLQIAIIMLYSLLPPMINPLLYSLKTEEVKKIFIRKVK
>LOCXPOR27.230.HIT1.OR.2R.309.7tm_4.exons1.CM014028.1.Ictalurus_punctatus
NSTTNIPEFVLEGFTGIPAKYYGLVGTFFFFIYLMLASGNVFILVFVASEKSLQKPTYIIFCNLAISDLGFGTTTLPRIIAKYWMSEIISFNGCFTQMYFVHYFGTCTSFLMALMALDRFVAICNPLRYPVLITHTTIVILCSVLWIGNLLILGAITAYTLSVPYCGPNIIRHCYCDSVSISNLACADITAIKATSFTIAMTVLWGPLFYIIFSYVAIIISVMKISNKDGRYKAFLTCTPQLFIICLYYLPRSFVYVTFSVGLRFETNLYTAMIMMYSLFPALINPLIYCFRTKEIKDTLMKKLKQRQV
>LOCXPOR28.231.HIT1.OR.2R.309.7tm_4.exons1.CM014028.1.Ictalurus_punctatus
MSGGNMTFVKDFFIVGFPGLRPNYYALVSAVMFLVYVCIVIGNGIFLLLFATNKSLHKPMYYIYVSLVLSDVLFSTCTLPKIIARYWFDDGTISFAACFFQMYLVHYFGVVSSYTLAVMAIDRYIAVCFPFHYHSLMSNRNIVILSLAVWVFSHPISIMMVVRASPLPYCGANTILHCYCDHISITRLACTDRTPYSLPAFAYAMVILLGSLAIIVVSYSFIILAVLQISSTQGRLKTFSTCSSQLIIIALFFLPRCFNYLAANVGITFNADLQIAIIMLYSLLPPMINPLLYSLKTEEVKMIIIRTFR
>LOCXPOR29.232.HIT1.OR.2R.309.7tm_4.exons1.CM014028.1.Ictalurus_punctatus
MSGGNMTFVKDFFIVGFPGLHPNYYALVSAFMFLIYMCILIGNGIFLLLFATNRSLHKPMYFIYVSLVLSDVLFSTCTLPKIIARYWFQDGTISFAACFFQMYLVHYFGTVNSYTLAVMAIDRYIAVCYPFRYHSIMSNRNILIMSIVVWIFAHSSIIMMVVRASPLPYCGANTIVQCYCDHVSVTRLACTDRTPYSFPAFVYAMVVLLGSLAIIVFSYSCIILAVLQISSAHGRLKVFSTCSSQLIIIALFFLPRCFNYLAANIGITFNADFQIAIIMLYSLLPPMINPLLYSLKTEEVKKIFIRKVK
>LOCXPOR18.233.HIT1.OR.2R.309.7tm_4.exons2.CM014028.1.Ictalurus_punctatus
NSTTNIPEFVLEGFTGIPAKYYGLVGTFFFFIYLMLASGNVFILVFVACEKSLQKPTYIIFCNLAISDLGFGTTTLPRIIAKYWMSEIISFNGCFTQMYFVHYFGTCTSFLMALMALDRFVAICNPLRYPVLITHTTIVILCSVLWIGNLLILGAITAYTLSVPYCGPNIIRHCYCDYISISNLACADITAIKATSFTIAMTVLWGPLFYIIFSYVAIIISVMKISNKDGRYKAFLTCTPQLFIICLYYLPRSFVYVTFSVGLRFETNLYIAMIMMYSLFPALINPLIYCFRTKEIKDTLMKKLKQRQV
>LOCXPOR28.234.HIT1.OR.2R.309.7tm_4.exons1.CM014028.1.Ictalurus_punctatus
MSGGNMTFVKDFFIVGFPGLRPNYYALVSAVMFLVYVCIVIGNGIFLLLFATNKSLHKPMYYIYVSLVLSDVLFSTCTLPKIIARYWFDDGTISFAACFFQMYLVHYFGVVSSYTLAVMAIDRYIAVCFPFHYHSLMSNRNIVILSLAVWVFSHPISIMMVVRASPLPYCGANTILHCYCDHISITRLACTDRTPYSLPAFAYAMVILLGSLAIIVVSYSFIILAVLQISSTQGRLKTFSTCSSQLIIIALFFLPRCFNYLAANVGITFNADLQIAIIMLYSLLPPMINPLLYSLKTEEVKMIIIRTFR
>LOCXPOR32.235.HIT1.OR.2R.309.7tm_4.exons1.CM014028.1.Ictalurus_punctatus
MSGGNMTFVKDFFIVGFPGLHPNYYALVSAFMFLIYMCILIGNGIFLLLFATNRSLHKPMYFIYISLVMSDVLFSTCTLPKIIARYWFQDGTISFAACFFQMYLVHYFGTVNSYTLAVMAIDRYIAVCYPFRYHSIMSNRNILIMSIVVWIFAHSSIIMMVVRASPLPYCGANTIVQCYCDHVSVTRLACTDRTPYSFPAFVYAMVVLLGSLAIIVFSYSCIILAVLQISSAHGRLKVFSTCSSQLIIIALFFLPRCFNYLAANIGITFNADLQIAIIMLYSLLPPMINPLLYSLKTEEVKKIFIRKVK
>LOCXPOR33.236.HIT1.OR.2R.309.7tm_4.exons1.CM014028.1.Ictalurus_punctatus
NSTANIPEFVLEGFTGIPAKYYGLVGTFFFFIYLMLASGNVFILVFVACEKSLQKPTYIIFCNLAISDLGFGTTTLPGIIAKYWMSEIISFNGCFTQMYFVHYFGTCTSFLMALMALDRFVAICNPLRYPVLITHTTIVILCSVLWIVSLLILGVITAYTLSVPYCGPNIIRHCYCDHSSVRNLACADITAIKDTTFAIAMTVLWGPLFYIIFSYVAIIISVMKISNKGGRYKAFLTCTPQLFIICLYYLPRTFVYIAFNVGFRVESNLRIAVVMMYSLFPSLINPLIYCFRTKEIKETLTKKLKQRQV
>LOCXPOR34.237.HIT1.OR.2R.308.7tm_4.exons1.CM014028.1.Ictalurus_punctatus
NSTTNIPEFVIEGFTGIPAKYYGLVGTFFFFIYLMLASGNVFILVFVACEKSLQKPTYIIFCNLAISDLGFGTTTLPGIIAKYWMSEIISFNGCFTQMYFVHYFGTCTSFLMALMALDRFVAICNPLRYPVLITHTTIAILCSVLWIGSLLILGVITAHIISVPYCGPNIIRHCYCDSVSIRNLACADITAIKVTSTAIAMTVLWGPLFYIIFSYVAIIISVMKISNKDGRYKAFLTCTPQLFIICLYYLPRSFVYIALNVGFRFETNLYIAVVMTYSLFPAIINPLIYCFRTKEIKDTLMKKLKQRQ
>LOCXPOR35.238.HIT1.OR.2R.309.7tm_4.exons1.CM014028.1.Ictalurus_punctatus
NSTANIPEFVIEGFTGIPAKYYGLVGTFFFFIYLMLASGNVFILVFVACEKSLQKPTYIIFCNLAISDLGFGTTTLPGIIAKYWMSEIISFNVCFTQMYFVHYFGTCTSFLMALMALDRFVAICNPLRYPVLITHTTIAILCSVLWIGSLLILGAITAYTLSVPYCGPNIIRHCYCDSVSIRNLACADITAIQDTSFAIAMTVLWGPLFYIIFSYVAIIISVMKISNKDGRYKAFLTCTPQLFIICLYYLPRSFVYIARNVGFRFETNLYTAMVMTYSLFPALINPLIYCFRTKEIKDTLMKKLKQRQV
>LOCXPOR36.242.HIT1.OR.2R.309.7tm_4.exons1.CM014028.1.Ictalurus_punctatus
NSTTNIPEFVLEGFTGIPDKYYGLVGTFFFFIYLMLASGNVFILVFVACEKSLQKPTYIIFCNLAISDLGFGTTTLPGIIAKYWMSEIISFNGCFTQMYFVHYFGTCTSFLMALMALDRFVAICNPLRYPVLITHTTIAILCSVLWIVSLLILGVITAHIISVPYCGPNIIRHCYCDHVSIRNLACADITAIKVTSTAIAMTVLWGPLFYIIFSYVAIIISVMKISNKDGRYKAFLTCTPQLFIICLYYLPRSFVYIALNVGFRFETNLYTAMVMTYSLFPALINPLIYCFRTKEIKDTLMKKLKQRQV
>LOCXPOR37.247.HIT1.OR.2R.310.7tm_4.exons1.CM014028.1.Ictalurus_punctatus
NSTANIPEFVIEGFTGIPAKYYGLVGSFFFFIYLMLASGNVFILVFVACEKSLQKPTYIIFCNLAISDLGFGTTTLPRIIAKYWMSEKTMTFSGCFTQMYFVHYFGACSSFLMALMALDRFVAICNPLRYPVLITHTTIVILCSVLWIGNLLQLGVITAHALSVPYCGSNIIRHCYCDHISITNLACADITAIKATSTAIAMTVLWGPLFYIIFSYVAIIISVMKISNKDGRYKAFLTCTPQLFIICLYYLPRSFVYIAFTAGFHFESNLRIAVVMMYSLFPSLINPLIYCFRTKEIKETLMNKLKQKQV
>LOCXPOR38.248.HIT1.OR.2R.308.7tm_4.exons1.CM014028.1.Ictalurus_punctatus
NSTANIPEFVLEGFTGIPDKYYGLVGTFFFFIYLMLASGNVFILVFVASEKSLQKPTYIIFCNLAISDLGFGTTTLPRIIAKYWMSEIISFNGCFTQMYFVHYFGTCTSFLMALMALDRFVAICNPLRYPVLITHTTIAILCSVLWIGTLLQLGFITAHILSVPYCGPNIIRHCYCDHISVRNLACADITAIKDTSFAIAMTVLWGPLIYIIFSYVAIIISVMKISNKDGRYKAFLTCTPQLFIICLYYLPRTFVYIAFNVGFRVESNLRNAVVMTYSLFPALINPLIYCFRTKEIKDTLMKKLKQRQ
>LOCXPOR39.249.HIT1.OR.2R.300.7tm_4.exons1.CM014028.1.Ictalurus_punctatus
LTMESLDIPPSSASSIFVFGIITYCLILFFQSMLLVTIVVKRDLHKPMYILLFNLSLCDLMGATAFFPQMVCSILSQSREISYPTCALQGILIHLYLCGSLLFLTVMAYDRYVAICKPLRYHNLMTQGTLVKLIFMVWSIDVVIIGSVFTLTMSKEICRTNIVDMYCNNPSLMKLSCEDMRAINYYGLFTIGLVQGPSILIVSLSYIKILMICISTKQEKSISKAMQTCGTHLIVFMSFEINTFLLLISHRLDAVSPHLRRAFGVSVVIFPPILNPLIYGLKTREIRQVIFKFLQRKISS
>LOCXPOR40.250.HIT1.OR.2R.299.7tm_4.exons1.CM014028.1.Ictalurus_punctatus
LTMEPLDIPPSSASSIFIFGIITYCLILFFQSMLLVTIVVKRDLHKPMYILLFNLSLCDLMGATAFYPQMVCSILSQSREISYPACALQGILIHLYGGGSLLFLTVMAYDRYIAICKPLRYHNLMTQGTLVKLIFMVWSIDVVITGSTFILTMSKEICRTNIVDTYCNNPSLMKLSCEDMRAINYYGLFNIALIQGSSILIVSLSYIKILITCLSTKQAKSISKAMQTCGTHLIVFLSFEINTFFALISHRLDAVSPHLRRAFGVSIVIFPPILNPLIYGLKTREIRQAVFTFLQRKTS
>LOCXPOR40.252.HIT1.OR.2R.300.7tm_4.exons1.CM014028.1.Ictalurus_punctatus
LTMESLDIPPSSASSIFVFGIITYCLILFFQSMLLVTIVVKRDLHKPMYILLFNLSLCDLMGATAFFPQMVCSILSQSREISYPVCVLQGILIHLYGGGSVLFLTVMAYDRYIAICKPLRYHNLMTQGTLVKLIFMVWSIDVVIIGSTFILTISKEICRTNIVDMYCNNPSLMKLSCEDTRVVNNYGLFTIALIQGSSILIVSLSYIKILITCLSTKQAKSISKAMQTCGTHLIVFLSLEINTLFALISHRLDAVSPHLRRAFGVSVVIFPPILNPLIYGLKTREIRQAVFTFLQRKISS
>LOCXPOR41.253.HIT1.OR.2R.300.7tm_4.exons1.CM014028.1.Ictalurus_punctatus
LTMESLDIPPSSASSIFVFGIITYCLILFFQSILLVTIVVKRDLHKPMYILLFNLSLCDLMGATAFFPQMVCSILSQSREISYPACALQGILIHLYLCGSVLFLSVMAYDRYVAICKPLRYHNLMTQGTLVKLIFMVWSIDVVIIGSVFTLTMSKEICRTNIVDMYCNNPSLMKLSCEDMRASNYYGLFTIALIQGSSILIVSLSYIKILMICISTKQEKSISKAMQTCGTHLIVFMSFEINSFFALISHRLDAVSPHLRRAFGVSIVIFPPILNPLIYGLKTREIRQAVFTFLQRKISS
>LOCXPOR42.254.HIT1.OR.2R.300.7tm_4.exons1.CM014028.1.Ictalurus_punctatus
ITLTMESLDIPPSSVFFILIIAIMTYCLILFFQSMILVTIAVKRDLQKPMYILLFNLSICDIMGATAFYPQLAGSVLSQNREISYAACALQGILLHLYGNGSLLFLTVMAYDRYIAICKPLRYHNLMTQGTLVKLIFMVWSIDVVIIGSTFILTISKEICRTNIVDMYCNNPSLMKLSCEDTSVINYYGLFTIALIQGSSILIVSLSYIKILITCLSTKQTQSISKAMQTCGTHLIVFLSFEINTFLLLISHRLDAVSPHLRRAFGVSIVIFPPILNPLIYGLKTREIRQAIFKFLQRKI
>LOCXPOR43.255.HIT1.OR.2R.300.7tm_4.exons1.CM014028.1.Ictalurus_punctatus
LTMESLDIPPSSAFSIFIFGIITYCLILFFHSTLLVTIIVKRDLHKPMYILLLNLSICDLIASTAFYPQLVCSVLSQNREISYPACALQGILFHICGSASLLFLSVMAYDRYIAICKPLRYHNLMTRGTLVKLIFMVWSITFSIIGILFILTISKKICRTNIVDTYCNNPSLLKLSCEDTRVVNYYGLFTIALIQGSSILIVSLTYIKILITCLSIKQAKSTSKAMQTCGTHLVVFLSFEVNTFLLLISHRFEAVSPHLRRAFGVSIVIFPPILNPLIYGLKTREIRQTIFNFLKRKISS
>LOCXPOR44.256.HIT1.OR.2R.300.7tm_4.exons1.CM014028.1.Ictalurus_punctatus
LTMESLGIPSSIVFSIFIFGIITYCLIILFHSILLVTIVVNRNLHEPMYILLFNLSICDLMGATGFYPQLVCSILSQSREISYAACTLQGIILHLYGTGSLLFLTVMSYDRYVAVCNPLRYHSLMTQSILVKFICMVWSVNFAMIGALFVLTISKEICRTNIVDTYCNNPSLMKLSCEDMSVVNYYGLAIIALVQGFSILIVSLTYIKILITCLSKKQTQSIGKAMQTCGTHLVVFLSFEVNIFLLLVSHRLEAVSPHLRRAFGAAVIIIPPILNPLIYGLKTKEIRQTVFRFLQKKVSS
>LOCXPOR45.257.HIT1.OR.2R.300.7tm_4.exons1.CM014028.1.Ictalurus_punctatus
LTMESLDIPPSSVVSAFIFCILTYCLILLFNSMLLATIVAQRNLHKPMYILLFNLTICDLMGATAFYPQLVCSILSQSREISYPACALQGILLHVYGGGSLSFLSVMAYDRYVAICKPLRYNNLMTQSTLVKLIFMVWSVNITLIGTSFILTISTEICRTNIVDMNCNNPSLMKLICEDTRVMNYFGYVTVILLQSFSLLTVSLTYIKILITCLSTKQAKSISKAMQTCGTHLVVFLSFEINTLFLLTSHRLESVSPHLRRAFGISIIIFPPILNPLIYGLKTREIRQTIFKFIQRKISS
>LOCXPOR46.259.HIT1.OR.2R.303.7tm_4.exons1.CM014028.1.Ictalurus_punctatus
STLTLQGFNLPPESIVPAFVFATLGYLTILSCNLILLSTIILNKSLHQPMYILLLNLPINDLIGSTALFPQIIKELLWDTRTIQFSTCVIQAFFIHIYATGAVFILTAMAYDRYVAICCPMRYNTIMSNIHIVRLISLVWLSNIFIIAVLFILLLRLPRCRSFVTHTYCDNPSLLQLVCVNTTINNIYGLMTVAVCQVITVGLIAFTYIQILIACFRNKGSDTRRKALQTCATHLIVFLLFECLGLFTVISYRLTDLSPHLRKFSGVAAMILPPTLNPIIYGLRTKEIRVRALKFLHKRVYTS
>LOCXPOR47.261.HIT1.OR.2R.308.7tm_4.exons1.CM014028.1.Ictalurus_punctatus
NFYNISSVLLLQGLELPLVASLPAFLFAMLSYMIILFCNLILLITIILNKSLHQPMYLLLLNLPINDIVGSTALLPQIINELMWDTRTMEFSTCVTQAFFIHVYGVGAVLILSAMAYDRYMAICLPLRYNTVMTHGHIMKVISVVWILNFILIAILFYLLLRLPRCKSQMTHSYCDNPSLLQLVCADTTVNNIYGLFITAITQIIGVGLILFTYLQILVACFRNKRSDTRSKALQTCATHVMVFLILECLGLFTIISYRMKDLSSSSRRFIGVTTLIFPPILNPIIYGLKTKEIRMNIMKVFWQKVLP
>LOCXPOR48.262.HIT1.OR.2R.314.7tm_4.exons1.CM014028.1.Ictalurus_punctatus
MALQFSNNTFTFNLQIARFDVSPEAVYPVFITGSLCYLFAVFCNVSILALIVTQQSLHKPMFYIMFSLPLADLIGITCALPRLLVDIVSQTNMVYYPTCVLQGFLLHLYGGSVLFNLAAMSFDRYIAICKPLRYNSIMGPYTVGGVIALAWGLDIAMVVVLFALQARFPKCRTFIVNVYCDNVSLLQLSCDGDFTVNNIYGLSITGIMQVISMAVQIFSYVHILKVCLPQTQTDARIKAVNTCLAQVISFILFELVSSIAILSYRFQNVDPNTQKICGMLIFTVLPVLNPIIYGIKSKDIRKAFFTLIYKKHKV
>LOCXPOR50.263.HIT1.OR.2R.310.7tm_1.exons1.CM014028.1.Ictalurus_punctatus
MCTEDCNSSHHLQLVQSSSVRLNVSMAITQIFMWPLIYINILMLLTFSRKQAFRTETRYILFAHTLFVDLTFLVLTDFVVILSYSYVLMPMPFCIPVCMLMETLTTTTPLTITAMCVERYVAICMPLRHSAISTVSRTLTVIFIIWIISSLNSFVDLFILVTTGSKEYLSQVTFCHYEIMMPENWHRFMRGVIYIVNFLIVLLVELFCYIMIVISARAASVDKKSAAKGLRTVSLHMLQLSLCTTEIVCPYVEALIMEQYIQLYLPIRFFNFITFNVIARAVSPLVYGLRDEKFYATLLYYVRCRQNHIS
>LOCXPOR50.265.HIT1.OR.2R.310.7tm_1.exons1.CM014028.1.Ictalurus_punctatus
MCTEDCNSSHDLQLVQSSSVRLNVSMAITQIFMWPLIYINILMLLTFSRKRAFRTETRYILFAHTLIVDVTFLVLTDFVVILSYSYVLMPMPFCIPVCMLMETLTTTTPLTITAMCVERYVAICMPLRHSAISTVSRTLTVIFIIWIISSLKSFVDLFILVTTGSKEYLSQLTMCHYEIMMPENWHRFMRGVIYIINFLIVLLVELFCYIMIVISARAASVDKKSATKGLRTVSLHMLQLSLCTTEIICPYIEELIMERYIQIYLPIRFFNFIMFNVIARAVSPLVYGLRDEKLYATLLYYVRCRHNHIS
>LOCXPOR51.266.HIT1.OR.2R.302.7tm_4.exons1.CM014028.1.Ictalurus_punctatus
MQNLTEFPGNATSSNITSTILKVCVVIPLFCAFLYCILLMLHTFASHRQFFDSSRYILFAYMLVNDTLQLLSSVLLFLFVMGNVKFAIIYCAPLLFVSVATFQNGPLILAAMSLERYVAIFYPLRRPISWTPERIWVIVLSLLIISCIPPAVDFILMRPNVDWDVFTTPLICKTMVLNGLPIQTLFKLALNVLFFAAVAIIILFTYIRILLETQKMRQDRASVTKALHTVVLHGFQLLLSMMVFTFPITENLIVLNIKWMSEHIQFANYFCFVLLPRFLSPLIYGLRDESLRSYMKKAMPCC
>LOCXPOR50.267.HIT1.OR.2R.283.7tm_1.exons1.CM014028.1.Ictalurus_punctatus
LLEVLVGIFLYINCLMIFTFLKKEAFREETRYILFAQTLFVDTAFILLSGLLTIVSYFQYPMHMIICTLSFLIQSIFTCCTPLTLVAMCLERYVAICMPLRHADISTNRTRLYGLLIIWSVSSIIPVFSVIGYWAVAPAAALFSYAVCNSEIMLVQEWQAHGRAIIFIILFIFMSIIIVFTYIKIMIAARAASSEKKKSTNKSLRTVLLHAVQLFLCMIQFFNPYIEMAYFKVEEITFKNIRYSNFIVFLFLPRSLSPLIYGVRDEKFFLVFRHYALCGTDHL
>LOCXPOR52.269.HIT1.OR.2R.302.7tm_4.exons1.CM014028.1.Ictalurus_punctatus
SFTTFTFTGFHDLGEWQPILSIPYLLMFLLSSTSNLTLIYLIITQRALHSPMCILIGLMAVVDLSMPIFCVPNMLLSFLFNWKGISLEGCLVQMFCISLVGTFHSTILLWMALDRFFAICRPLYYHKYMGMPNFLKFIIFPVIRNLFFITTMVSWAGKLTFCETNEIDHCFCEHMALVQLACGDISINNALGLLTVFLTITADFIFITISYIAILSSILRSGKACLKAVNTCITHIIVMTVSLTFALIAFMSYRIRNNFSPSSRVFLSTMYMFFPSCFNPIIYGVRTKEIREQFLKLVKYVK
>LOCXPOR52.270.HIT1.OR.2R.302.7tm_4.exons1.CM014028.1.Ictalurus_punctatus
SFTTFTFTGFHDLGEWRPILSIPYLLMFLLSSTSNLTLIYLIITQRALHSPMCILIGLMAVVDLSMPIFCVPNMLLSFLFNWKGISLVGCLVQMFCIYFVGTFQSTILLWMALDRFFAICRPLYYHKYMGMPNFLKFIIFPVIRNLFFIATIVSWAGKLTFCETNEIDHCFCEHMALVQLACGDISINNALGLLTVFLTMTADFIFITISYIVILSSILRSDKACLKAVNTCITHIIVMTVSLTFALIAFMSYRIRNNFSPSSRVFLGTMYWFFPSCFNPIIYGVRTKEIREQFLKLVKYVK
>LOCXPOR52.271.HIT1.OR.2R.302.7tm_4.exons1.CM014028.1.Ictalurus_punctatus
SFTTFTFTGFHDLGEWQPILSIPYLLMFLLSSTSNLTLIYLIITQRALHSPMCILIGLMAVVDLSMPIFCVPNMLLSFLFNWKGISLVGCLVQMFCIHCVGTFQSTILLWMALDRFFAICRPLYYHKYMGMPNFLKFIIFPVIRNVFLITTIVSWAGKLTFCETNEIDHCVCEHMALVQLACGDISINNALGLLTVFLTITADFIFITISYIVILVSILRSGKACLKAVNTCITHIIVMTVSLTFALIAFMSYRIRNNFSPSSRVFLSTMYLIIPSCFNPIIYGVRTKEIREQFLKLVKYVK
>LOCXPOR52.272.HIT1.OR.2R.301.7tm_4.exons1.CM014028.1.Ictalurus_punctatus
SFTTFTLTGFHDLGEWGPILSIPYLLMFLLSSTSNLTLIYLIISQRALHSPMCILIGLMAVVDLSMPIFCVPNMLLSFLFNWKGISLVGCLVQMFCIHCAGTFQSTILLWMALDRFFAICRPLYYQKYMGMPNFLKFIIFPVIRNLFFITTIVSWAGKLTFCETNEIDHCVCEHMALVQLACGDISINNALGLLTVFLTITADFIFITISYIVILVSILRSGKACLKAVNTCITHIIVMTVSLTFALIAFLSYRIRNFSPSSRVFLSTMYLFIPSCFNPIIYGVRTKEIREQFLKLMKYVK
>LOCXPOR52.273.HIT1.OR.2R.302.7tm_4.exons1.CM014028.1.Ictalurus_punctatus
SFTTFTLTGFHDLGEWRPILSIPYLLMFLLSSTSNLTLIYLIITQRALHSPMCILIGLMAVVDLFMPMFCVPNMLLSFLFNWKGISLVGCLVQMFCIYFVGTFQSTILLWMALDRFFAICRPLYYHKYMRMPNFLKFIIFPVIRNLFFITTMVSWAGKLTFCETNEIDHCFCEHMALVQLACGDISINNALGLLAVFLTITTDFIFITISYIVILSSILRSGKACLKAVNTCITHIIVMTVSLTFALIAFMSYRIRNNFSPSSRVFLSTMYLLFPSCFNPIIYGVRTKEIREQFLKFMNHLK
>LOCXPOR52.274.HIT1.OR.2R.302.7tm_4.exons1.CM014028.1.Ictalurus_punctatus
SFTTFTLAGFHDLGEWRPILSIPYLLMFLLSSTSNLTLIYLIVSQRALHSPMCILIGLMAVVDLSLPIFYVPNMLLSFLFNWKGISLVGCLVQMFCIHCVGTFQSTILLWMALDRFFAICRPLYYHKYMGITNFLKFIIFPVIRNVFLITTMVSWAGKLTFCETNEIDHCFCEHMALVQLACGDISINNALGLLAVFLTMTADFIFITISYIAILSSVLRSGKTCLKAVNTCITHIIVMTVSLTFALIAFMSYRIRNNFSPSSRVFLSTMYLLFPSCFNPIIYGVRTKEIREHFLKFMNHVK
>LOCXPOR52.276.HIT1.OR.2R.302.7tm_4.exons1.CM014028.1.Ictalurus_punctatus
SYTTFKLNGFLALGEWRPILSIPYFIMFLLSCLSNSIMIYLIVSQKTLHSPMYVLIGFMSVVDLCWPICFVPSLLLNFLFEWNGISLVSCLLQMFCIQLLGAFQSTVLVWMALDRFFAICRPLYYHKHMEFHSFLKCIIVPVTRNLLLNIIMISLAGKLNFCAINEIDHCFCEHMGLVQLACGDISINNLIGLVSTFLIPTSDFLFITASYIIIFASVMKSGKSHLKALNTCITHIIVMTVNLAFALIAFMSYRIRNNISPGVRVFLSTMYILFPSCFNPIIYGVRTTEIRKQFLKFVNNMK
>LOCXPOR53.277.HIT1.OR.2R.326.7tm_4.exons1.CM014028.1.Ictalurus_punctatus
MIEEFQGVNFTHTTFIFVGFPETFGYRHLLFLTFVLAYILALLGNSLILFVIKNTTILHSPMYILVSALAVVDIIVPTAIVPAMLLSFLFDLNEITLVGCLTQMFFVHFFSSVESTILLAMALDRSVAICNPLRYTAIMNSSMFLKLLLFTLIRSGTIMCTLVGLAASLSFCGSNIIHHCYCDHMALVSLACSSTAKNAAVGVAVIICFVGIDISVIFVSYVKILYVVLRAAAGEQRSKAIHTCSTHLIVMMCFYFIGSVTFLSRNLQIPIPVDINTFLGVTYILFPACINPIIYGVRTKEIRNALLKIFKMHVNRIFTVKVSTVR
>LOCXPOR54.278.HIT1.OR.2R.316.7tm_4.exons1.CM014028.1.Ictalurus_punctatus
INMLNFNITLIFLAYGPSGPLNYALFFVSLLTYLATLFANLVLMLVIYLDTSLHKPMFVFLFHLALNGLIGSSAVLPNIMYNLLDNMKFISFDSCLFQVFCVNIYAACAYLILMVMAYDRYVAICQPLQYHNIMTAMKVRLLLGIAYIFPICFLGTQIHLTSQMPLCRYTINKLFCDNLAVVNLSCVKSVFGDLYGLALVVLFVVFPLLFVVASYVKILLVSLKLSASAKKKALKTCLPHLITFINFSSATLFSVIYNRLNYYLPKELNVFISVHFILIPPLLHPIIYGMKTEKISQSFKKLLHKRVFALEFNFQS
>LOCXPOR55.279.HIT1.OR.2R.302.7tm_4.exons1.CM014028.1.Ictalurus_punctatus
MVNSTYFTTIILTGYFEVGHTKYIYFALSIILYITIILANSLLSCVICVERSLHEPMYILLCCLSLNELYGSAAFFPFILTNILTASHEVTIASCYVQIFCLYTYASVEFGTLAIMSYDRYMAICYPLLYNNIITCNRVCMLIVMVWVVSFLKFIINIFLSLRLELCANVIEKVLCDNYLLVKLACSDTLVNNIYGIIGAIVTIVLPLMLILYSYMKILRVCLKSSVETTHKAMSTCAPHLVSLLNFSLGCSFEIFSSRFDKIHMHPVLRVIISVYFVICPPIVNPIMYGIRLSKVKTAFKK
>LOCXPOR78.280.HIT1.OR.2R.294.7tm_4.exons1.CM014028.1.Ictalurus_punctatus
NDTLLYFSMFENLGHFRYLYFILGSLLYCTIVFFNVNIILVIFIESPLHQPMYILIACLSINSLYGTAGFFPRLLTDLLLYSHSITRSGCHVQTFVIYTYASCEFTILTLMAYDRFVAICKPLQYHSIMTPRVLTLMVAMSGIYPMLSIGLGTIFTARLRLCGNDLRKLYCHNWIIAKLSCENTTFDNIYGFAVLITTVFIPFSFILYSYIKIIMICQKSSKELKSKAYHTCLPHLVTFLNYSITIFCEMAFSRVENLPPVIAIILSLEFLIIPPLLNPVVYGLNFPEVRRKIQ
>LOCXPOR56.284.HIT1.OR.2R.313.7tm_4.exons1.CM014028.1.Ictalurus_punctatus
QSRMDNVSKIFMFSLSGLNVTMETRYVFFSLTTLVYHVILLCNIIVILCIVFDKQLHEPMYIFLCNLCINALYGTAGFYPKFMYDLLTQFHEISYVGCLIQVFIIYSSALCDASTLTVMAYDRYVAICKPLEYHSEMNNQKVVKCILFCWLPPIISMAIVVLLTSRLTLCGSNIEKLYCETWAVAKLACSSTIVNNVVGYIIILVYFGHAVLIVYSYIHLIRICTKSKESKYRFMQTCVPHLLALFNIVVALLFDVFYSRYGYTISVPQSVRNFMALDFLFVPPVLNPLIYGLKLAKIRKKVIRMILRFNIAI
>LOCXPOR78.285.HIT1.OR.2R.294.7tm_4.exons1.CM014028.1.Ictalurus_punctatus
NDTLLYFSMFENLGHFRYLYFILGSLLYCTIVFFNVIIILVIFIESPLHQPMYILIACLSINSLYGTAGFFPRLLTDLLLYSHSITRSGCHVQTFVIYTYASCEFTILTLMAYDRFVAICKPLQYHSIMTPRVLTLMVAISGIYPMLSIGLGIIFTARLRLCGNDLRKLYCNNWIIAKLSCENAIFDNIYGFAVLVTTVLIPFSFILYSYIKIIMICQKSSKELKSKAYHTCLPHLVTFLNYSITIFCEMTFTRFENLPPVIAIILSLEFLIIPPLLNPVVYGLNFPEIRRKIQ
>LOCXPOR57.287.HIT1.OR.2R.305.7tm_4.exons1.CM014028.1.Ictalurus_punctatus
QMENVSNMFVFTLSGLNMTMEERYALFSLTILLYQFILLCNITIIFCIASDKQLHEPMYIFLCNLCINTLYGTSGFYPKFMYDLLSPFHVISYAGCLTQVFVIYSSALCDFSTLTVMAYDRYVAICKPLEYHSEMTNQKIVKCLIFCWLPPIICMSVVVILASRLTLCGSTIEKLYCETWAVAKLSCSTTTVNNVIGYIVILTYFGHAVLITFSYIHLIKNCRKSKESTYKFMQTCVPHLVALLNITIALLFDVFYSRYGSNSLPQSLRNFMALDVLFIPPILNPLIYGLKLTKIRKQVMRLFLR
>LOCXPOR58.289.HIT1.OR.2R.314.7tm_4.exons1.CM014028.1.Ictalurus_punctatus
QSRMDNVSRIFMFSLSGLNVTMETRYVFFSLTTLVYHVILLCNIIVILCIVLDKQLHEPMYIFLCNLCINALYGTAGFYPKFMYDLLTQFHEISYVGCLIQVFIIYSSALCDVSTLTVMAYDRYLAICKPLEYHSEMNNQKVVKCILFCWLPPIISMAIVVLLTSRLTLCGSNIEKLYCETWAVAKLACSSTIVNNVVGYIIILVYFGHAVLIVYSYIHLIRICTKSKESKYRFMQTCVPHLLALFNIAVALLFDVFYSRYGYTISVPLSVRNFMALDFLFVPPVLNPLIYGLKLAKIRKKVIRMIFRFNIAIA
>LOCXPOR59.290.HIT1.OR.2R.307.7tm_4.exons1.CM014028.1.Ictalurus_punctatus
NSSGEFMFVLHGLKDTRTNKHIYFAFGVIVYSMTLFINLILAIAVILDKTLHEPMYIFICSLFFNGMLGASAFYPKILADLLSEYHVISYVGCLSQVSIIYFYVFCEYTCLTVMSYDRYISICKPLEYHSIMTLQKGFKLLFFTWLCSLLESSVGVLLTAQLPLCGNVIDKLYCSNWEVVKLSCTDVSVNNVYGYFIIFSHVSQAVFIIVSYICIIRACLRSKRQWPKFMQTCLPHLIALTNFTIALLFDLMYARYGKSQGLQALRNILGIEFLVVPPLLNPIIYGFKLTQIRQGLLKMYWHRCKAL
>LOCXPOR60.291.HIT1.OR.2R.320.7tm_1.exons1.CM014029.1.Ictalurus_punctatus
MAGTNDSTAEVFFIHQQIFQVALTEGPISKLIVATIMSLFFTYLNAIMVYTLWSQPVLKETPRYILFTNMLLNDSIQLFVTSMLYIFSLLVFKLVTVACAFLIFLSTATFTNAPLNLAVMSLERYVAICFPLRHAEIATQKRTHIAVALIWFTGSINFIIDLLYGLAMDSNFLTSQIFCTRERLFKKPWQLDAYQGFNIFYFVSMTMIILFTYISIWLTARSISSNKYSAAKAHKTVLLHLFQLGLCLTSFLYSIMERAAAMAGSSSLFVDLRYLNYIFVLILPRCLSPLIYGLRDDAVRPLFMCYFRCATGKRKSTVNV
>LOCXPOR61.292.HIT1.OR.2R.319.7tm_1.exons1.CM014029.1.Ictalurus_punctatus
TNDSTAEVLLMYQQLFQVAMTEGPISRVSFTLIMSLFFTYLNCTMVYTLWRKPIFKESSRYILFTHMLLNDSIHLLVTCLLYVFGLAFFKIVKATCGFIVFVSVITFNNAPLNLAVMSLERYVAICFPLRHAEIATQKRTYIAIGVIWFIASINLIIDLLYGVVMDSNFFTSQVMCTRERLFIKQWQVDVFQVFNIFYFASVTVIIFFTYISIVITARTISSNKDSATKAHKTVLLHLVQLALCLSSFLFGFLERAAAMASTSSSLFMDLRYLNFFFVLILPRCLSPLIYGLRDDAVRPLFTYYFCFAMGKCKSTVNVH
>LOCXPOR62.293.HIT1.OR.2R.319.7tm_1.exons1.CM014029.1.Ictalurus_punctatus
TNDSTVEVLLIHQQIFQVALNEGLVSKVIFAILMSLFFIYLNAIMVYTLWSKPIFKETPRYILFNHMLFNDSIQLFVTSLLYIFSLAYLKLVMAACAFLVFVSSTTFRNAPLNLALMSLERYVAICFPLRHAEIATQKRTYISLGIIWFMGLMHFIIDLLYVVLVDPKFLTSQIFCTRERLFIKQWQLDAYQGFNVFYFVSVSMIILFTYVRILITTRSISSNKESAAKGHKTVLLHLVQLGLCLTSFLFSLIERAAAMASTSTSVFSDLRYLNYVFVLILPRCLSPLIYGLRDNAVRPLFIYYFRCATGKHTSIVNVH
>LOCXPOR63.295.HIT1.OR.2R.319.7tm_1.exons1.CM014029.1.Ictalurus_punctatus
TNDSTAEVLLTYQQLFQVAMTEGPISKVSFTLIMSLFFTYLNCTMVYTLWRKPIFKESSRYILFTHMLLNDSIHLLVTCLLYVFGLAFFKIVKATCGFIVFVSAITFSNTPLNLAVMSLERYVAICFPLRHAEIATQKRTYIAIGVIWFIASINLIIDLLYGVVMDSNFFTSQVMCTRERLFIKQWQVDVFQVFNIFYFASVTVIIFFTYISIVITARSISSNKDSATKAHKTVLLHLVQLVLCLTSFLYGFLERAAAMASTSSSLFMDLRYLSFFFVLILSRCLSPLIYGLRDDAVRPLFMYYFCFAMGKCKSTVNVH
>LOCXPOR64.296.HIT1.OR.2R.319.7tm_1.exons1.CM014029.1.Ictalurus_punctatus
TNDSTVEVLLIHQQIFQVALNEGLVSKVIFAILMSLFFIYLNAIMVYTLWSKPIFKETPRYILFNHMLFNDSIQLFVTSLLYIFSLAYLKLVMAACAFLVFVSSTTFRNAPLNLALMSLERYVAICFPLRHAEIATQKRTYISLGIIWFMGLMHFIIDLLYVALVDPKFLTSQIFCTRERLFIKQWQLDAFQGFNVFYFVSVSMIILFTYVRILITTRSISSNKESAAKGHKTVLLHLVQLGLCLTSFLYSLIERAAAMASTSTSVFSDLRYLNYVFVLILPRCLSPLIYGLRDNAVRPLFIYYFRCATGKHTSIVNVH
>LOCXPOR65.147.HIT1.OR.2R.322.7tm_1.exons1.CM014029.1.Ictalurus_punctatus
MATINITDTKPSFTYEQVYKVDFDAATVTKIAVAVLLSLFFVYINCIMLFTLGSKSMFHETPRYILFAHMLLNDSILLLVTTVMYAMSLALANVAKAICSLLVLISTCTFQNAPLTLALMSLERYVAICFPLRHCTIITPKSTGIALGIIWFATSMNILTDIMFDLVTDPSLLLKITFCTREKLFVAKWQADKTQGFDLLFFVSVTVIILFTYISIMITARSISSNKESATKAHKTVLLHLIQLGLCLTSFLYATIERILYMMTGSSSSLFIHLRYLNFLIVLILPRCLSPLIYGLRDDAVRPLFKYYFCYRTHKIKPVVNV
>LOCXPOR66.148.HIT1.OR.2R.304.7tm_4.exons1.CM014029.1.Ictalurus_punctatus
VTTFILDGFLVMDKQKHLFFIIFLLLYAAIFILNSLLIAIIYFERTLHNPMYIFICNLSCNGIFGSTSLIPHLLYNLTTDGHQISLTCCLIQIFCLHTYNIIELFILAFMSYDRYVAICYPLHYHVMMSTKKLQIFIFFAWAYPFATFLAYESLTIRLTFCREIIDKTHCVNFELIRQSCTDITIHSIIGLVTMAIFMIPQVLMILFSYVQILRVCIYSSKESQTKAIQTCTPHLLAILNYFVGIFFEIIQSRLNPRYLPYDFRTFMSLYFMIFPPLLNPIIYGISGQVIKKHIKKLFCVKNMA
>LOCXPOR67.149.HIT1.OR.2R.304.7tm_4.exons1.CM014029.1.Ictalurus_punctatus
NFTHTEFYLIGFTSLKEYRRLLFIPFSIMFIFAVSTNFALVFVIMRQRTLHSPMYVLICFIACVDICVSCCVLPRLLFSLASGINVWPRELCLIQMFFVHYACSFQSTILFGMAVDRYFAICMPLRYNNFMSFTNCMIATGIIVIRNMLIITAMVALVGTLRFCSSNVLYHVHCEHQLVVTLASPCEDTTKNYLAGLISFCVPTIDCVGIAFSYITIFFVIFQSASGESHSKAISTCTTHLIVICITYFTSMVAFLAYRIQSGLTSDQRILISLGYLLVPGICNPVIYGIRNKEIRQQFIKLLR
>LOCXPOR68.150.HIT1.OR.2R.302.7tm_1.exons1.CM014029.1.Ictalurus_punctatus
SDTLTFVDMQTMRLAFTGERIFKMFLVVSTHLLVIYVNIIMLFTLRTKAIFCETPRYILFAHMLLNDTIHLVLALVLYMLSSFYLLVVRAVCAFIVLVSTSTFVNAPLNLAVMSLERYTAICFPLRHSELATPARASVAVALVWVLGISDVLTDVCALFLLAEPSFYLSPALCTITQLMVAPWQQGRSVIFKILLFVMVAIVLLYTYVAILLQARAISSDTTSAHKALRTVVLHAVQLGLSLMSFLYEYIESLLVSLPLDVYKQLHFLNFFVVLILPRCLSSIIYGLRDETFRPLFKQNFFY
>LOCXPOR76.151.HIT1.OR.2R.317.7tm_4.exons1.CM014030.1.Ictalurus_punctatus
MTSVPPATSENATFIRPSTFYINGFYDIPHTKYFYAFLCIVYAVTVLGNSFIMCTIYLARSLHTAKYIVVFNLALSDLGGSSALIPKLIDTFLFENQVISYEACLANMFFVLFFMTMQSLTLLVMAYDRVVAICFPLRYNVIVTKAAMTLIIVITWIFSITIIALLVALITRLSFCRSVIINSYFCAHGPIYILACNDYFINRVMATVCIVVLDCVPFLLIIVSYICIGIALMNISHGLERKKAMKTCTSHLILVALFYLPFLGTSITSLTSSINTNDRIINSALTQIIPPMLNPIIYTLKTEEVMQASKVLYKRVK
>LOCXPOR76.152.HIT1.OR.2R.317.7tm_4.exons1.CM014030.1.Ictalurus_punctatus
MTSVLNALSANATFIRPSTFYINGFYNIPHTKYYYAFLCIAYAVTVLGNSFIMCTIYLARSLHTAKYITVFNLALSDLGGSSALIPKLIDTFLFENQVISYEACLANMFFVLFFMTVQSLTLLVMAYDRVVAICFPLRYNVIVTKEAMTLIIVITWIFSISIIALLVALITRLSFCRSVIINSYFCDHGPILILACNDKFINRVMAIGCFVVLDCVPFLLIIVSYICIGIALMNISHGLERRKAMKTCTSHLILVALFYLPFIGTNITSLTSSINANDRILNSTLTQIIPPMLNPIIYTLKTEEVMQAVKVLYKRAK
>LOCXPOR71.153.HIT1.OR.2R.310.7tm_4.exons1.CM014030.1.Ictalurus_punctatus
SANATFIRPSTFYINGFYNIPHTKYYYAFLCIVYAVTVLGNSFIMCTIYLSRSLHTAKYIVVFNLALSDLGGSSALIPKLIDTFLFENQVILYEACLANMFFVLFFMTVQSLTLLVMAYDRVVAICFPLRYNAIVTKEAMTLIIVITWIFSTTIIALLVALITRLSFCRSVIINSYFCDHGPIYILACNGYFINHVMGIVCFVMLDCVPLLLIIVSYICIGIALLNISHGLERKKAMKTCTSHLILVAIFYLPFFGTNIASLTSSINANDRIINSTLTQTIPPMLNPIIYTLKTEEVMHAVKVLYKRAKV
>LOCXPOR76.154.HIT1.OR.2R.317.7tm_4.exons1.CM014030.1.Ictalurus_punctatus
MTSVPPATSENATFIRPSTFYINGFYDIPHTKYFYAFLCIVYAVTVLGNSFIMCTIYLARSLHTAKYIVVFNLALSDLGGSSALIPKLIDTFLFENQVISYEACLANMFFVLFFMTMQSLTLLVMAYDRVVAICFPLRYNVIVTKAAMTLIIVITWIFSITIIALLVALITRLSFCRSVIINSYFCAHGPIYILACNDYFINRVMATVCIVVLDCVPFLLIIVSYICIGIALMNISHGLERKKAMKTCTSHLILVALFYLPFLGTSITSLTSSINTNDRIINSALTQIIPPMLNPIIYTLKTEEVMQASKVLYKRVK
>LOCXPOR76.155.HIT1.OR.2R.317.7tm_4.exons1.CM014030.1.Ictalurus_punctatus
MTSVLNALSANATFIRPSTFYINGFYNIPHTKYYYAFLCIAYAVTVLGNSFIMCTIYLARSLHTAKYITVFNLALSDLGGSSALIPKLIDTFLFENQVISYEACLANMFFVLFFMTVQSLTLLVMAYDRVVAICFPLRYNVIVTKEAMTLIIVITWIFSISIIALLVALITRLSFCRSVIINSYFCDHGPILILACNDKFINRVMAIGCFVVLDCVPFLLIIVSYICIGIALMNISHGLERRKAMKTCTSHLILVALFYLPFIGTNITSLTSSINANDRILNSTLTQIIPPMLNPIIYTLKTEEVMQAVKVLYKRAK
>LOCXPOR71.156.HIT1.OR.2R.310.7tm_4.exons1.CM014030.1.Ictalurus_punctatus
SANATFIRPSTFYINGFYNIPHTKYYYAFLCIVYAVTVLGNSFIMCTIYLSRSLHTAKYIVVFNLALSDLGGSSALIPKLIDTFLFENQVILYEACLANMFFVLFFMTVQSLTLLVMAYDRVVAICFPLRYNAIVTKEAMTLIIVITWIFSTTIIALLVALITRLSFCRSVIINSYFCDHGPIYILACNGYFINHVMGIVCFVMLDCVPLLLIIVSYICIGIALLNISHGLERKKAMKTCTSHLILVAIFYLPFFGTNIASLTSSINANDRIINSTLTQTIPPMLNPIIYTLKTEEVMHAVKVLYKRAKV
>LOCXPOR75.159.HIT1.OR.2R.318.7tm_4.exons1.CM014030.1.Ictalurus_punctatus
MTSVPNALSENATFIRPSTFYINGFYNIPHTKYYYAFLCIVYAVTVLGNSFIMCTIYLARSLHTAKYIVVFNLALSDLGGSSALIPKLIDTFLLENQAISYGACLANMFFVLFFMTVQSLTLLVMAYDRVVAICFPLRYNVIVTKAAMTLIIVITWIFSITIIALLVALITRLSFCRSIIINSYFCDHGPIYILACNDKVINSVMATVCFVVLDCVPLLLIIVSYICIGIALLNISHGLERKKAMKTCTSHLILVALFYVPFFGTNIAALTSSINANDRIINSTLTQTIPPMLNPIIYTLKTEEVMHAVKVLYKRAKV
>LOCXPOR76.160.HIT1.OR.2R.317.7tm_4.exons1.CM014030.1.Ictalurus_punctatus
MTSVPNALSANATFIRPSTFYINGFYNIPHTKYYYAFLCIVYAVTVLGNSFIMCTIYLARSLHTGKYIVVFNLALSDLGGSSALIPKLIDTFLFENQVISYEACLANMFFVLFFMTMQSLTLLVMAYDRVVAICFPLRYSVIVTKEAMTLIIVITWIFSITTIALLVALITRLSFCRSVIINNYFCDHGPIVILACNDKFINRVMAIGCFVVLDCVPFLLIIVSYICIGIALLNISHGLERRKAMKTCTSHLILVALFYLPFIGTNITSLTSSINANDRIINSSLTQIIPPMLNPIIYTLKTEEVMQAVKVLYTRAK
>LOCXPOR78.161.HIT1.OR.2R.298.7tm_4.exons1.CM014035.1.Ictalurus_punctatus
MDNTDNITYLMMEGHVDLEHYRYLYFLIALTTNIMIICFNTVIISVIYKNKCLHEPMYIFTAALLCNALFGATALYPKLLIDLLSEKQIISFEACLFQAFCIYTYGASEFTLLSVMAYDRYVSICKPLHYASLVKMSTVRNLLLLSWFLPCEVGIAVRLQLCKFKLNRIYCDNYSVVKLNCRETFVNNLYGLITFSITVFPPVIFIIYSYISILAVCIKNSKHFRKKALQTCLPHLLCLIFFSVNISFEIINNRLESVQIPHIIDKNLSVSHSVITPLINPIIYGLKLQEIFNNIKGI
>LOCXPOR77.162.HIT1.OR.2R.308.7tm_4.exons1.CM014035.1.Ictalurus_punctatus
MDYSTNFTYFTLAGHVDLLQYKYIYFMITLNVYIMIICFNTVIISVIYRNKHLHEPMYIFIAALLCNALFGATALYPKLLIDLLSEKQTVSYEVCIVQAFCVYLYASSEFALLSAMAYDRYVSICKPLHYSTLVKMHIVKNLLFLSWFLPCCTIGVAALLAARLQPCKFILNRIYCDIYSIAKLSCTGTSVNNIYGLFAFIITVFPPQFFIVYTYIRILTVCLKNSKDFRRKALQTCLPHLLIFIIFSVDMCFEIINNRLESKQIPHIFTMILSVEYLLIPPLFNPIIYGLKLQEIFNGIKRLISWKK
>LOCXPOR78.163.HIT1.OR.2R.304.7tm_4.exons1.CM014035.1.Ictalurus_punctatus
MDYSTNITYLTLEGHVELEHYRYVYFIFTLTAYIMIICFNTVIICVVFKKKHLHEPMYIFIAALLCNALFGATALYPKLLIDLLSEKQIISFEACLFQAFCIYTYGASEFTLLSVMAYDRYVSICKPLHYASLVKMSTVRNLLFLSWFLPCCEIGVGVILASRLQLCKFKLNRIYCDNYSVVKLSCKETFLNNLYGLFIFSIAVFPPVFFIIYSYVRILTLCLKNSKDFRRKALQTCLPHLLIFINFSINTSFEIINSRLESNQIPQIITMILSVEYLVIPPLFNPIIYGLKMQEIYNNIKKIF
>LOCXPOR79.164.HIT1.OR.2R.303.7tm_4.exons1.CM014035.1.Ictalurus_punctatus
MDNFTSVTYFTLEGHVSLEHYRYFYFIFTLSVYIMIICFNSVIISVIYKNKHLHEPMYIFIAALLCNALFGTAALYPKLLTDLLSEKQITSYEACIFQAFCVYTYASSEFVLLSAMAYDRYVSICKPLHYATLVKMNIVRKLIFLSWFLPCCTIGITVLLTSRLQLCKFKLNRIYCDNYSIVKLSCKETSLNNIYGLFIFSITVFPPVFFIIYSYFRILSVCLKNSKHFRRKALQTCLPHLLIFIIFSVNTCFEIINSRTDSNQIPHIITMILSVEYLLVPPLFNPIIYGLKLQEIFNSIRRL
>LOCXPOR80.165.HIT1.OR.2R.306.7tm_4.exons1.CM014035.1.Ictalurus_punctatus
DFTNVTHLTLNGHVDLQTYRYFYFLITLTVYISIIVFNTVVIFVIFMNKHLHEPMYIFIAALLCNALFGATALYPKLLTDLLSEKQVSSYHGCLFQAFCVYTYAASEFMLLSAMAYDRYVSICKPLHYSNIVTMPTVRKLICFSWFLPCCAIGMADLLLSQLPLCKFKMNRIYCDGYSIVKLSCTVTSINNLLGLAIFSIAVFPPVIFIIYSYMRILAVCLKNSKDFRRKALQTCLPHLLIFINFSVNICFEIINNRLESNQIPHIITIILSVEYLLIPPLFNPIIYGLKLQEILKSIKRLISWKK
>LOCXPOR81.166.HIT1.OR.2R.306.7tm_4.exons1.CM014035.1.Ictalurus_punctatus
DFTNLTYLTLNGHVDLQTYRYFYFLITLTVYISIIVFNTAVIFVIFMNKRLHEPMYIFIAALLCNALFGATALYPKLLMDLLSEKQVSSYHGCLFQAFCVYTYAASEFMLLSAMAYDRYVSICKPLHYSNMIKMSTVRKLICFSWFLPCCAIGIGYILVSQLPLCKFKMNRIYCDGYSIVKLSCTGTSVINLFGLAIFSIAIFPPVIFIIYSYTRILAVCLKNSKDFRRKALQTCLPHLIIFINFSVNMCFEMINNRLESNQIPHIIAIILSVEYLLIPSLFNPIIYGLKLQEILKSIKRLISWKK
>LOCXPOR86.169.HIT1.OR.2R.304.7tm_4.exons1.CM014035.1.Ictalurus_punctatus
DVMYLTLEGHVELEKYRYFYFVMVLTLYMLIISCNGLVIFVIFTNKHLHEPMYIFIAALLCNALFGTAALYPKLLTDFLSEIQVVSFESCIFQSFCIYTYGASEFTLLSAMAYDRYVSICKPLQYATIVKMSTVKKLLFCCWFLPCCEIGITAILTYQRKLCKFKLNRIYCNNSSMIRLGCGDVSVSNLYGLFALSIVVFPPLIFVFFSYIRILSVCLKNSKDFRTKALQTCFPHLLILISFSITTCFEIINTRLEENMPHIASMIMSVENLIIPPLLNPIIYGLKLKEIFNRIKKMVWKNKII
>LOCXPOR83.170.HIT1.OR.2R.302.7tm_4.exons1.CM014035.1.Ictalurus_punctatus
NVTYLTLEGQVELEKYRYVFFVMVLTLYLLIISCNGLVIFVIFTNKCLHEPMYIFIAALLCNALYGSTALYPKLLIDFLSEIQIVSYEACIFHSFFIYTYAISEFTLLSAMAYDRYVSICKPLQYATIIKMSTVKRLLFCCWCLPCCENSIALTLTFQVKLCRFKLNRIYCNNSSVVKLSCGDISVRNSYALFNFVIAVFPPVIFVIYSYIRILHVCLRSSNDFRRKALQTCFPYIFIFISYTVTSCFEVINNRLESNQIPHIFTMIMSVENLVIPPLLNPIIYGLKMQKIFNCIKKLIWKV
>LOCXPOR84.171.HIT1.OR.2R.306.7tm_4.exons1.CM014035.1.Ictalurus_punctatus
DFTNITYLTLNGHVDLQTYRYFYFLITFTVYISIIVFNTAVIFVIFMNKRLHEPMYIFIAALLCNALFGATALYPKLLTDLLSEKQVSSYHGCLFQAVCVYTYAASEFMLLSAMAYDRYVSICKPLHYSNIVKMPTVRKLICFSWFLPCCAMSIGYILVSQLPLCKFKMNRIYCDSYSIIKLICTGTSVINLFGLAIFSIAVFPPVIFIIYSYMRILAVCLKNSKDFRRKALQTCLPHLLIFINFSVNICFEIINNRLESNQIPHIITIILLVEYLLIPPLFNPIIYGLKLQEILKSIKRLISWKK
>LOCXPOR85.172.HIT1.OR.2R.306.7tm_4.exons1.CM014035.1.Ictalurus_punctatus
DFTNLTYLTLNGHVDLQTYRYFYFLITLTVYISIIVFNTAVIFVIFMNKRLHEPMYIFIAALLCNALFGATALYPKLLIDLLSEKQVSSYHGCLFQAFCVYTYAASEFMLLSAMAYDRYVSICKPLHYSNMVKMSTVRKLICFSWFLPCCAVGIGYVLLSQLPLCKFKMNRIYCDAHSIVKLSCTGTSVINLFGLAIFSIAIFPPVIFIIYSYTRILAVCLKNSKDFRRKALQTCLPHLIIFINFSVNLCFEMINNRLESNQIPDIIAIILSVEYLLIPPLFNPIIYGLKLQEILKSIKRLISWKK
>LOCXPOR86.174.HIT1.OR.2R.304.7tm_4.exons1.CM014035.1.Ictalurus_punctatus
DVMYLTLEGHVELEKYRYFYFVMVLTLYMLIISCNGLVIFVIFTNKHLHEPMYIFIAALLCNALFGTAALYPKLLTDFLSEIQVVSFESCIFQSFCIYTYGTSEFTLLSAMAYDRYVSICKPLQYATIVKMSTVKKLLFCCWFLPCCEVGITAILTYQRKLCKFKLNRIYCNNSSMIRLGCGDVSVSNLYGLFALSIAVFPPLIFVFFSYIRILSVCLKNSKDFRTKALQTCFPHLLILISFSITTCFEIINTRLEENMPHIASMIMSVENLIIPPLLNPIIYGLKLKEIFNRIKKMVWKNKII
>LOCXPOR87.175.HIT1.OR.2R.302.7tm_4.exons1.CM014035.1.Ictalurus_punctatus
NVTYLTLEGQVELEKYRYVYFVMVLTLYLLIISCNGLVIFVIFTNKCLHEPMYIFIAALLCNALYGSTALYPKLLIDFLSEIQIVSYEACIFQSFFIYTYAISEFTLLSAMAYDRYVSICKPLQYATIIKMSTVKRLLFCCWCLPCCENSIALTLTFQVKLCRFKLNRIYCNNSSVVKLSCGDISVRNSYALFIFVIAVFPPVIFVIYSYIRILHVCLRSSNDFRRKALQTCFPHIFIFISYTVTSCFEVINNRLESNQIPHIFTMIMSVENLVIPPLLNPIIYGLKMQKIFNCIKKLIWKV
>LOCXPOR88.176.HIT1.OR.2R.306.7tm_4.exons1.CM014035.1.Ictalurus_punctatus
DFTNITYLTLNGHVDLQTYRYFYFLITFTVYISIIVFNTAVIFVIFMNKRLHEPMYIFIAALLCNAVFGATALYPKLLTDLLSEKQVSSYHGCLFQAVCVYTYAASEFMLLSAMAYDRYVSICKPLHYSNIVKMPTVRKLICFSWFLPCCAMSIGYILVSQLPLCKFKMNRIYCDSYSIIKLICTGTSVINLFGLAIFSIAVFPPVIFIIYSYMRILAVCLKNSKDFRRKALQTCLPHLLIFINFSVNICFEIINNRLESNQIPHIITIILSVEYLLIPPLFNPIIYGLKLQEILKSIKRLISWKK
>LOCXPOR81.177.HIT1.OR.2R.306.7tm_4.exons1.CM014035.1.Ictalurus_punctatus
DFTNVTFLTLNGHVDLQTYRYFYFLITLTVYISIIVFNTAVIFVIFMNKRLHEPMYIFIAALLCNALFGATALYPKLLIDLLSEKQVSSYHGCSFQAFCVYTYAASEFILLSAMAYDRYVSICKPLHYSNIVKMPTVRKLICFSWFLPCCAIGIAALLLSQLPLCKFKMNRIYCDGYSIVKLSCTGTSVNNLFGLAIFSIAIFPPVIFIIYSYMRILAVCLKNSKDFRRKALQTCLPHLIIFINFSVNMCFEMINSRLESKQIPHIIAIILSVEYLLIPPLFNPIIYGLKLQEILKSIKRLILWKK
>LOCXPOR89.181.HIT1.OR.2R.303.7tm_4.exons1.CM014035.1.Ictalurus_punctatus
MDFYANVTYLILTGHVDLEKYRYVYFLVTLSVYLMTICCNTIVIFVIYTNESLHEPMYIFITALLMNTLGGSTALYPKLLSDILSKNLIVSLDACVFQAFFIYTYAMSEFMLLSAMAYDRYVSICKPLQYAAIVKMSTVKKLIFLSCFVPSCENAIAMVLIYKIKLCNFKLNRIYCSNYAIVKLGCGDISAYNSYGLFIFVIAVFPQVIFIIYSYIRILSVCLNNSKDFRRKALQTCLPHLLIFTSFTVTSCFEIINSRLEGNMPHIIAMILSVENLVIPPLFNPIIYGLKLQEIFNRIKRMF
>LOCXPOR89.182.HIT1.OR.2R.303.7tm_4.exons1.CM014035.1.Ictalurus_punctatus
MDFYANVTYLILTGHVDLEKYRYVYFLVTLSVYLMTICCNTIVIFVIYTNESLHEPMYIFITALLMNTLGGSTALYPKLLSDILSKNLIVSLDACVFQAFFIYTYAMSEFMLLSAMAYDRYVSICKPLQYAAIVKMSTVKKLIFLSCFVPSCENAIAMVLIYKIKLCNFKLNRIYCSNYAIVKLGCGDISAYNSYGLFIFVIAVFPQVIFIIYSYIRILSVCLNNSKDFRRKALQTCLPHLLIFTSFTVTSCFEIINSRLEGNMPHIIAMILSVENLVIPPLFNPIIYGLKLQEIFNRIKRMF
>LOCXPOR92.183.HIT1.OR.2R.314.7tm_1.exons1.PKUT01000127.1.Ictalurus_punctatus
CTIFSSQSFNETHISVQWSSEVTSCLFWIIVYNEVLLNISILIILLLFSFSLVVNVYLLLGLEHAEALSWYPRCILLKNLIVSDLLLTLTIGTPTLYCLLYRVTLSFSFRCIAQYFTVSVSLINSLLTVASMALERFVYTCHGIHYLGIMTNVRMYSFMILLWLLALTGAGMSTVLVLMGGASFGGIIAGFVCEPEVVQAQLEQSKYFETFNKIFVGAVVFLCLLMFLFSYGRMYQEARKMQQPFQQDNARARCTIFFYFVIFLLQLFPSTIKLITMCGRDVDNQIYMIMLVLVPPCINPLAYAMRNKEVRQAL
>LOCXPOR92.184.HIT1.OR.2R.314.7tm_1.exons1.PKUT01000127.1.Ictalurus_punctatus
CTNFSSRSFNETHISVQWSSEVTSCLFWNIVYNEVLLNISILIILLLFSFSLVVNIYLLLGLEHAEALSWNPRYMLLKNLIVSDLLLTLTIGPPALYCLLYRVTLSFSFRCIAQYFTVAVSLINSLLTVASMALERFVYTCHGIHYLGIMTNVRMYSFMILLWLLALTGAGMSTVLVLMGGANFGGIIAGFVCEPEVVQAQLEQSKYFETFNKIFVGAVVFLCLLMFLFSYGRMYQEARKMQQPFQQDNARARCTIFFYFVIFLLQLFPSTIKLITMCGKDVDNQIYMLMLVLVPPCINPLAYGIRNKEVRQAL
>LOCXPOR92.185.HIT1.OR.2R.314.7tm_4.exons1.PKUT01000127.1.Ictalurus_punctatus
CTIFSSRSFNETHISVQWSSEVTSCLFWSIVYNEVLLNISILIILLLFSFSLVVNVYLLLGLEHAEALSWNPRYMLLKNLIVSDLLLTLTIGTPTLYCLLYRVTLSFSFRCIAQYFTVSVSIINSLLTVASMALERFVYTCHGIHYLGIMTNVRMYSFLILLWLLALTGAGMSTVLVLMGGANFGGIIAGFVCEPEVVQAQLEQSKYFETFNKIFVGAVVFLCLLVFLFSYGRMYQEARKMQQPFQQDNARARCTIFFYFVIFLLQLFPSTIKLITMCGKDVDNQIYMLMLVLVPPCINPLAYGIRNKEVRQAL
>LOCXPOR92.186.HIT1.OR.2R.314.7tm_1.exons1.PKUT01000127.1.Ictalurus_punctatus
CTIFSSQSFNETHISVQWSSEVTSCLFWSIVYNEVLLNISILIILLLFSFSLVVNVYLLLGLEHAEALSWNPRYMLLKNLIVSDLLLTLTICTPTLYCLLYRVTLSFSFICIAQYFTVSVSLINSLLTVASMALERFVYTCHGIHYLGIMTNVRMYSFMILLWLLALIGAGMSTVLVLMGGANFGGIIAGFVCEPEVVQAQLEQSKYFETFNKIFVGAVVFLCLLVFWFSYGHMYQEARKMQQPFQQDNARARCTIFFYFAIFLLQLFPSTIKLITMCGKDVDNQIYMLMLVLVPPCINPLAYAMRNKEVSQAL
>LOCXPOR92.187.HIT1.OR.2R.314.7tm_4.exons1.PKUT01000127.1.Ictalurus_punctatus
CTIFSSRSFNETHISVQWSSEVTSCLFWSIVYNEVLLNISILIILLLFSFSLVVNVYLLLGLEHAEALSWNPRYMLLKNLIVSDLLLTLTIGPPTLYCLLYRVTLSFSFRCIAQYFTVSVSLINSLLTVASMALERFVYTCHGIHYLGIMTNVRMYSFMILLWLLALTGAGMSTVLVLMGGANFGRVIAGFVCEPEVVQAQLEQSKYFETFNKIFVGAVLFLCLLMFLFSYGRMYQEARKMQQPFQQDNARARCTIFFYFVIFLLQLFPSTIKLITMCGKDVDNQIYMLMLVLVPPCINPLAYGIRNKEVRQAL
>LOCXPOR92.188.HIT1.OR.2R.314.7tm_1.exons1.PKUT01000127.1.Ictalurus_punctatus
CTIFSSQSFNETHISVQWSSEVTSCLFWNIVYNEVLLNISILIILLLFSFSLVVNIYLLLGLEHAEALSWNPRYMLLKNLIVSDLLLTLTIGPPTLYCLLYRVTLSFSFRCIAQYFTVSVSLINSLLTVASMALERFVYTCHGIHYLGIMTNIRMYSFMILLWLLALTGAGMSTVLVLMGGANFGGIIAGFVCEPEVVQAQLEQSKYFETFNKIFVGAVVFLCLLVFLFSYGRMYQEARKMQQPFRQDNARARCTIFFYFVIFLLQLIPSTIKLITMCGRDVDNQIYMIMLVLVPPCINPLAYAMRNKEVRQAL
>LOCXPOR6.190.HIT1.OR.2R.316.7tm_1.exons1.PKUT01000437.1.Ictalurus_punctatus
KCFQKMNFSANGTSSTESFEEFFSKILVSVLLGFTIICINGSLVFTFFKSSVFYNNPRYVLYIHLVINDMIMVGVSVTLLVLAYTWNNVRISFCFVLVIIASATQKNTPLILAAMAIERYIAICKPLHHSQICTLHRTFILNVLIWGVGLIPPLTDFVISAIIFPLFIYNTVTVCSSSFLYNTVYHDQRKQATEVIYMSFVWIVLVYTYCRVLIAARKMSSDKESTKKAKRTILLHGVQQLLCMLSFTPPVLDFVFVRILPTQWRKISFYAYLITNIVPRLLSPLIYGMRDQTFVKHLNRNFSFRVLILKVESDKN
>LOCXPTAAR1.167.HIT1.TAAR.2R.337.7tm_1.exons1.CM014013.1.Ictalurus_punctatus
SSLTQTLDVIPRCYEFLNSSCPKLVYPLLLRVPLYVFFSLVVILTVFGNFFVILSIVHFKQLHMPTNYLVLSLAVTDLLLGGFVMPSSMIRSVETCWYLGTLFCKIHSSVDITLCTASILNLCFISVDRYYAVCHPLLYQTIITPLVTLVMISICWSVSFAVGFGIIFLGLNILGIEDFYYENIACEGGCVLFQSAASSTASSLLSFYFPGIIMLSIYLKIFRVAQKQAKSIQDSKNKAQAMISKEEKKATKTLAVIMGVFLSLWTPFFFCNVIDPFIGYLIPPVLFDMLVWIGYLNSTCNPIVYAFFYKWFRKALRTVLSGKIFQSGSSRMNLFSH
>LOCXPTAAR3.172.HIT1.TAAR.2R.293.7tm_1.exons1.CM014013.1.Ictalurus_punctatus
NIIDLDILEEPSLCFSSLNTSCLKTDYPLEVRVLLYIVFSTSSLITVIGNLLVIITVVHFRQLRTSTNYLILSLAVADLLVGGMVMPPSMIRSVETCWYLGSTFCKIHSSLDVTVCTASILNLCIISLDRYYAVCHPFLYYSKMTPTTIRFMILVCWSISVSVGFGMIFLELNILGNEEFYYNNFVCEGACMVFQAKVGAVVFSMLCFYIPAVIMLCVYMKILHTAQRQARAIQSTNCTDEDSRGKIRYEQVRKEGHKNFSHNRGSFSDLLGAVFYLQLYRSIYRIFSSSDSV
>LOCXPTAAR3.181.HIT1.TAAR.2R.340.7tm_1.exons1.CM014013.1.Ictalurus_punctatus
NIIDLDILEEPSLCFSSLNTSCLKTDYPLEVRVLLYILFSTTSLITVIGNLLVIITVVHFRQLRTSTNYLILSLAVADLLVGGMVMPPSMIRSVETCWYLGSTFCKIHSSLDVTMCTASILNLCIISLDRYYAVCHPLLYHSKMTPTTIRFMIIVCWGISAVIGFGMIFLELNILGNEEFYYNNFLCEGACMVFQAKVGAIVFPMLCFYIPAVIMLCVYMKILHTAQRQARAIQSTNAKTKTAEEKAGMSKSERKATKTLAIIMGVFLTSWVPFFICNCIDPFTGYSVPPILFDLLIWVAYFNSTCNPIVYAFFYSWFRHAFKVILSGGICFTDSSHTKL
>LOCXPTAAR4.191.HIT1.TAAR.2R.330.7tm_1.exons2.CM014013.1.Ictalurus_punctatus
NIIDLDILEEPSLCFSSLNKSCLKTDYPLEVRVLLYILFSTSSLITVIGNLLVIITVVHFRQLCTSTNYLILSLAVADLLVGGIVMPASMIRSVETCWYLGSTFCKIHSSLDVTVCTASILNLCIISLDRYYAVCYPLLYHSKMTPTTIRFMIIVCWGISAVIGFGMIFLELNILGNEEFYYNNFLCEGACMVFQTKAAATVFPMFCFYIPAVIMICVQARAIQSTTAQTKTAEEKAGMSKSERKATKTLAIIVGVFLTSWVPFFICNCIDPFAGYSVPPIVFDVFLWVGYFNSTFNPIVYAFFYSWFRHAFRVILSGGIFQANSSHTRL
>LOCXPTAAR5.203.HIT1.TAAR.2R.329.7tm_1.exons2.CM014013.1.Ictalurus_punctatus
NIIDLDILEEPSLCFSSLNKSCLKTDYPLEVRVLLYILFSTSSLITVIGNLLVIITVVHFRQLRTSTNYLILSLAVADLLVGGMVMPPSMIRSVETCWYLGSTFCKIHSSLDVTVCTASILNLCIISLDRYYAVCHPLLYHSKMTPTTIRFMIIVCWGISAALGFGMIFMELNILGNEEFYYNNFLCEGACMVFQAKAAAIVFPMLCFYIPAVIMLCVYMKIFRTAKRQARAIQSTNANKSERKATKTLAIIVGVFLTSWVPFFICNCIDPFTGYSVPPILFDVFLWVGYFNSTCNPIVYAFFYSWFRHAFRVILSGGIFQVNSSHTKL
>LOCXPTAAR6.111.HIT1.TAAR.2R.326.7tm_1.exons1.CM014013.1.Ictalurus_punctatus
MNSSLSGLRDSAPLCYSSLNNSCPRTVYLLPVRLCLYFLFTTIAILTVSGNLLVIFVILLSQNPLLAETNHLILSLSVAGVLIGGFVMPHSMVRSIETCWYFGVFFCEFHTTVDIVLCNTTIWHLTFISVDRYLAIFHPMRYRNLMTNKTSATMISSSWGLALVFGFAIVISNPEVKIMDASYKSCVGGCFSLHAREIGVEYSIIFYFIPVCVIITVYSRIFFVAQRHARVIHSSNKGPKHSVPFTAKDLKATKTLVVVVGTFLFCWTPFFMCNIIDPLIGHSIDSVLYESLMWVAYLNAMLNPLIYVFFYSWFRKTAKVLLSKLF
>LOCXPTAAR7.128.HIT1.TAAR.2R.331.7tm_1.exons1.CM014013.1.Ictalurus_punctatus
VCYESINGSCWKISRPLNVQISMFLGMAITILTTVMGNILVIISIAHFKQLHTPTNHLILSLAMCDFLLGVFVMPLSSMRSVYGCWYLSDFMCKIHTGMDIMLSTASIFHLMCVSAERFCAVCSPLTYRSRFRSVTVLFLVSASWFVSAVFAYALVFGELNLKGNEDFYESHMRCVGGCHVFFSHGSAVVTSMVSFFIPGLIMFAIYSRIYIVARSQARSINILANQLRIHSPKPGVFRYRTRKGTLTLAIVVGVFLICWTPFFLCNIIDPFVDYTISPVLIDALVWFGYLNSALNPFIYAFLYPWFRKALRIIVSGDVFHRNSCRFQLYS
>LOCXPTAAR53.130.HIT1.TAAR.2R.341.7tm_1.exons1.CM014013.1.Ictalurus_punctatus
LITNATHANVDTALLCFPHEPDSCLRTARFVVIRFVMYILMLPTILMTVFGNMLVIITISYFKQLHSPTNFIILSLAVVDCLLGSMIMPFSMVRWVEGCWFLGEIFCKIHSSLDMTLSIVSILHLCLVSIDRYMAITDPLSYKMKVTNDRVVVGIAVIWLFSFSFSFGVVLSNVNLDGLEDLLMLSSCVGNCALIFNRQWGVIAALVAFFVPGTIMSCLYLKIFHVARKQAKVMAERTTIGNCETKNRSSEQRERKAAKTLGIVMGIFLLCWLPFFIMTIADPFLNFSTPVDVFDVLVWFGYLNSTCNPLVYGFFYPRFQKAFKMIISKYVFHLNDSGNLT
>LOCXPTAAR9.131.HIT1.TAAR.2R.334.7tm_1.exons1.CM014013.1.Ictalurus_punctatus
DFIEYCYPESNVSCVKMSHNVVAKTVLYSILVFAMAITIVGNFVVIISIAHFKQLHTPTNILVMSLALVDLLLGITVMPFSMVRTVDGCWYFGKEFCYWHSTFDFLFTGASIFHLISIATDRYQAVCYPLQYPTRITLPVAGFMAALSWILATVYAFSTVGSKANEANLQDYIASIECFGNCFFLVNAICASISTSLFFILPVCIMIGLYAQIFLVSEKHARKMEGTKQNRTDMTSNKIFQKVKHEKKAAKTLGIVVGAFNLCWMPYFITSVVDPLYNFTTPAIVYELFVWLGYINSTFNPIIYGLFYPWFRKTLYLIVTLKIFAPNSSDIKVY
>LOCXPTAAR50.135.HIT1.TAAR.2R.297.7tm_1.exons1.CM014013.1.Ictalurus_punctatus
QEEADFKVYCFPDYNASCLKNPHNVATQTVLYFILVFAMITTIIGNSFVIISIAHFKQLQTPTNILVMSLALVDLLLGITVMPFSMIRSVDGCWYYSKEFCFLHSSFDMCLTGASIFHLISIAIDRYQAVCYPLQYPTRVTKPVAWFMVAVSWTVAVVYSYSLLLTKASVDNEFADCLGSCSLFMNALWAILSIVTGFFLPCSAMIGLYAKIFFISNKHARKIEGVKQGRTDMALTKFSQRVKHENKAVKTLGIVVGAFNFCWLPYFLTSLLDPFINFAPLYYSMMSLSGWVTLIPL
>LOCXPTAAR10.138.HIT1.TAAR.2R.333.7tm_1.exons1.CM014013.1.Ictalurus_punctatus
EEAHLEEYCYPDSNVSCLKMSYHMTTKTVLYFILVFAMTITIIGNFFVIISIAHFKQLQTPTNILVMSLALVDLLLGITVMPFSMIRSVDGCWYYSKEFCFLHSSFDMCLTGASIFHLISIAIDRYQAVCYPLQYPTRVTKPVAWFMVAVSWTVAVVYSYSLLLTKASVDNGFADCLGSCSLFLNELWAILSIVTGFILPCCVMIGLYAKIFFISKKHARKMEGVKQGRTDMALTKFSQRVKHENKAAKTLGIVVGAFNFCWMPFFLTSLLDPFINFATPLLLYDVFVWLGYINSTLNPIIYGFFYPWFRKTLYVIVTLKIFAPHSSDMKVYT
>LOCXPTAAR11.141.HIT1.TAAR.2R.337.7tm_1.exons1.CM014013.1.Ictalurus_punctatus
EEVDLKTYCFPDSNVSCVKASYNVASKTVLYFILVFAMTITILGNSVVIISIAHFKQLHTPTNILVMSLALVDLLLGLTVMPFSMIRSVDGCWYYGEEFCFLHSSFDMCLTTASIFHLISIATDRYEAVCHPLQYPSRVTIPVAWLMVTLSWTAAAVYSYGLLCSKANVEKLDEYIASISCLGYCGLLFNALWAALDACICFFLPCSVMFCLYAQIFFISKKHARKIEGVKPGRNDMNLTKFSQRVKHENKAAKTLGIVVGAFICCWMPFFVTSLLDPYINFATPLIIFDVFVWLGYINSALNPIIYGLFYPWFRKTLHLIVTLKIFAPHSSDIKVY
>LOCXPTAAR12.143.HIT1.TAAR.2R.330.7tm_1.exons1.CM014013.1.Ictalurus_punctatus
EEYCFPDSNVSCLKASYHMAAQTAIYFLLLLATTITILGNSVVIISIAHFKQLHTPTNILVMSLGLADLIVGVIVMPFSMIRSVDGCWYFGEEFCLWHSSFDVFLTTASVFHLVCIAVDRYEAVSYPLQYPTRVTMPVAWFMVTVSWTAAALYSFGLLLSKANVENLDEYIASTYCLGYCNILFNELWSVLDTCVCFLLPCSVMICLYAKIFLISKKHARKVDCARQGKNDVTKFSQKVKHENKAAKTLGIVVGAFNLCWMPFYINSILDPYINFSTPLVLFDIFVWLGYINSTLNPIIYGLFYPWFRKTLYLMVTLKIFAPDSSDIKVY
>LOCXPTAAR53.145.HIT1.TAAR.2R.291.7tm_1.exons1.CM014013.1.Ictalurus_punctatus
NNTDVEILLLCFPHQPDSCLKTTRFFVIRVIMYFLTLTAIVMTVFGNLLVIITISYFKQLHSPTNFIILSLAFVDFMLGCLVMPFSMVRWVEGCWFLGDLFCQIHSSLDMTLSISSILHLCLVSIDRYMAITDPLGYKLKVTNGNTAVCIAVVWIFSGMFSFGIVFSKINIAGLDEQMLNTCVGNCVLIFNKEWGIIAPLLNFYIPGAIMTCLYLKIFHVARKHARLISDRTAGLTSGETKNKYRIRGREKQLKLWVLLWVFSFCVGCLFFSSLLLIHFSTFQPLLMFLMH
>LOCXPTAAR13.146.HIT1.TAAR.2R.327.7tm_1.exons1.CM014013.1.Ictalurus_punctatus
MNLTELNQSSRCEHFSCPERSGSPAVYILLYVCSAAVVLLTLCGNLLVIISVCYFRQLHTPTNMLVLSLATSDFLVGLFVMPFHFTWLIESCWMFGQIFCILFNFMSFQLTSVSVGNVVLIALDRYVALSNPFLYLKDVTSAIVHTLICLSWVFSFLYNFVFFYVNRNFTDLSLCPGECLVNAFDEVGSLIDLMFVVVVPCALMLVLYFQVFVIAKRHANAIRELHQNMRNISKNVSDATKSERKAAKVLGILVFVFLACLVPYYVFALMSTAPSHFMINNILIVFYLNSSINPVIYALFYSWFQKCTKMILTCKILHMDCSFVNVL
>LOCXPTAAR14.148.HIT1.TAAR.2R.329.7tm_1.exons1.CM014013.1.Ictalurus_punctatus
MNLTEFNQSDRCEHFSCPERSFSPVVYILLYVCSAAVVLLTVCGNLLVIISVLHFKQLHTPTNLLVLSLAVSDFLIGALVMLPVLIWMIESCWIFGRAFCITFCMIASFIVGLSLYSVALIALDRYLALSNPFLYANKISKWTMCIVVYSNWFVCLAYSIIFYCFNVNLMDFEFCPGECVISFNDVWSAIDLIFSFIFPLSVIIILYTRVFVIAKKHATAIRELNNHTRPKTQKITSHSMKSERKAAKVLGILVSVFLMCLLPYFIYTLLGDVIEIQIKTIHKLLIVGYLNSTINPFIYALFYPWFRRCIKLIITLRIFQTDSALINIL
>LOCXPTAAR15.150.HIT1.TAAR.2R.329.7tm_1.exons1.CM014013.1.Ictalurus_punctatus
MNLTEFNQSDRCEHFSCPERSFSPAVYILLYVCSAAAVLLTVCGNMLVIISVLHFKQLHTPANMLVFSLAVSDFLIGALLMPPTLIWIIESCWIFGRAFCITFCMIASFIVGLSLYSVALIALDRYLALSNPFLYANKISKWTMCIVVYSNWCVCLAYSIIFYCFNVNLMDFVICPGECFLIMNEVWSAIDLVITFIFPLSVIIILYTRVFVIAKKHATAIRELNNHTRPKTQKITSHSMKSERKAAKVLGILVSVFLMCLLPYFIYSLLGDVIEIQIKTIHKLAFVLYLNSTINPFIYALFYPWFRRCIKLIITLRIFQTDSALINIL
>LOCXPTAAR16.151.HIT1.TAAR.2R.329.7tm_1.exons1.CM014013.1.Ictalurus_punctatus
MNLTEFNQSDLCEHFSCPERSGSPAVYILLYVCSAAVVLLTLCGNMLVIISVLHFKQLHTPTNMLVLSLAVSDFLVGALVMPPMLIWIIESCWIFGRAFCICFLLFSGFLMICSIYNIALIAVDRYLALSNPFLYMNRITRRTMCIVVYSNCCVSLTYITAVYYFNGSFMGSVMCPGECIYFLNEVWSVLDLVVSFTFPLSIIIILYTRVFVIAKKHATAIRELNNHTRPKTQKITSHSMKSERKAAKVLGILVSVFLMCLLPYFICSLLGDVIELQTETFQKLVNVLYLNSTINPVIYALFYPWFRRCIKLIITLRIFQTDSELINVL
>LOCXPTAAR17.152.HIT1.TAAR.2R.329.7tm_1.exons1.CM014013.1.Ictalurus_punctatus
MNLTEFNQSDLCEHFSCPERSGSPAVYILLYVCSAAVVLLTVCGNMLVIISVLHFKQLHTPTNMLVFSLAVSDFLVGALVMLPMFIWTIESCWIFGRDFCISFLLIGGFLTSLSIYNIALIAVDRYLALSNPFLYMNTISKWTMYIVVFSNWCVCLVYNTAFCYFNGTFMSYLMCPGECFYIVKDIPSVIDLVYSFIFPLSVIIILYTRVFVIAKKHATAIRELNNHTRPKTQKITSHSMKSERKAAKVLGILVSVFLMCLLPYFIYSLLGNVIELQTKTFQKVLLVFCLNSTINPVIYALFYPWFRRCIKLIITLQIFQTDSALINIL
>LOCXPTAAR18.154.HIT1.TAAR.2R.329.7tm_1.exons1.CM014013.1.Ictalurus_punctatus
MNLTEFNQSDRCEHFSCPERSGSPAVYILLYVCSAAVVLLTLCGNLLVIISVLHFKQLHTPTNMLVLSLAVSDFLIGALLMPPMLMWTIESCWIFGRDFCISFWLICGFLTISSIYNIALIAVDRYLALSNPFLYMNRVSVRITGIVIVCVWCVVLAYSSALLYFNGNFTNTVMCPGECFIFLNEVWSVIDLIYSFIFPLSVIIILYTRVFVIAKKHATAIKELNNHTRPKTQKITSHSMKSERKAAKVLGILVSVFLMCLLPYFIYSLLGDVIELQTETFQKLVNVLYLNSTINPVIYALFYPWFRRCIKLIITLRIFQTDSALINIL
>LOCXPTAAR19.155.HIT1.TAAR.2R.329.7tm_1.exons1.CM014013.1.Ictalurus_punctatus
MNLTEFNQSDLCEHFSCPERSGSPAVYILLYVCSAAVVLLTVCGNLLVIISVLHFKQLHTATNMLVLSLAVSDFLVGALVMPPMFIWMIESCWIFDTEYCLCFMITSFILVNLSIYNVALIAVDRYSALSNPFLYTNTISRRTMCIVIYCNWCVCLVYNTSLYYFNGSFASSVMCPGECLVILNQFLFAIDLAVSFIFPLSVIIMLYTRVFVIAKKHATAIRELNNHTRPKTQKITSHSMKSERKAAKVLGILVSVFLMCLLPYFIYSVLGDVIEVQTESFHKFVVLLYLNSTINPVIYGLFYPWFRRCIKLTLTLKIFQTDSSLINVL
>LOCXPTAAR20.156.HIT1.TAAR.2R.329.7tm_1.exons1.CM014013.1.Ictalurus_punctatus
MNLTEFNQSDRCEHFSCPERSGSPAVYILLYACSAAVVLLTVCGNMLVIISVLHFKQLHTATNMLVLSLAVSDFLVGALLMPSMLIWTIESCWIFGRDFCISSWLISGFLTISSIYNIALIAVDRYLALSNPFLYMNRVSVRITGIVIVCVWCVVLAYNSAFLYFSVSFMGSLMCPGECSLYLNEVSYVIDLILSFIFPLSVIIILYTRVFVIAKKHATAIRELNNHTRPKTQKITSHSMKSERKAAKVLGILVSVFLMCLLPYFIYSLLGDVIEIQTESFQKVSIVFCLNSTINPVIYALFYPWFRRCIKLIITLRIFQTDSALINIL
>LOCXPTAAR21.157.HIT1.TAAR.2R.329.7tm_1.exons1.CM014013.1.Ictalurus_punctatus
MNLTEFNQSDRCEHFSCPERSGSPAVYILLYVCSAAVVLLTVCGNMLVIISVLHFKQLHTPTNLLVLSLAVSDFHVGALLMPLMLIWTIESCWIFGSDFCISFWLICGFLINLSIYNIALIAVDRYLALSNPFLYMNRVSVRITGIVIVCVWCVVMAYSSALLYFNGNFLNFVMCPGECFIFLNEVLYEIDLIFSFIFPLSVIIILYTRVFVIAKKHATAIRELNNHTRPKTQKITSHSMKSERKAAKVLGILVSVFLMCLLPYCIYSLLGDVIELQTETFLKLVNVLYLNSTINPVIYALFYPWFRRCIKLIITLRIFQTDSALINIL
>LOCXPTAAR22.158.HIT1.TAAR.2R.329.7tm_1.exons1.CM014013.1.Ictalurus_punctatus
MTLTEFNQSDRCEHFSCPERSGSPAVYILLYVCSAAVVLLTVCGNMLVIISVLHFKQLHTPTNLLVFSLAVSDFLVGAFVMPSMLMWTIESCWIFGRDFCTSFWLISGFIAISSIYDIALIAVDRYLALSNPFLYMNRVSVRITGIVIVCVWCVVMAYSSALLYFNGNFTNTVMCPGECYLVLNEVSYVIDLIFSFIFPLSVIIILYTRVFVIAKKHATAIRELNNHTRPKTQKITSHSMKSERKAAKVLGILVSVFLMCLLPYFIYSLLGDVIEIQTETFLKLVILSCLNSTINPVIYALFYPWFRRCIKLIITLRIFQTDSALINML
>LOCXPTAAR23.159.HIT1.TAAR.2R.329.7tm_1.exons1.CM014013.1.Ictalurus_punctatus
MTLTEFNQSDLCEHFSCPERSGSPAVYILLYACSAAVVLLTLCGNLLVIISVLHFKQLHTATNMLVLSLAVSDFLVGALLMPPMLIWTIESCWIFGRDFCISFWLICSFLTISSIYNIALIAVDRYLALSNPFLYMNRVSVRITGIVIVCVWCVVMAYSSALLYFNGNFTNTVMCPGECSLFLNDVWSVIDLIFSFIFPLSVIIILYTRVFVIAKKHATAIRELNNHTRPKTQKITSHSMKSERKAAKVLGILVSVFLMCLLPYFIYSLLGDVIEVQTETFLKLVIVLYLNSTINPVIYALFYPWFRRCIKLIITLRIFQTDSALINIL
>LOCXPTAAR24.160.HIT1.TAAR.2R.329.7tm_1.exons1.CM014013.1.Ictalurus_punctatus
MTLTEFNQSDRCEHFSCPERSGSPAVYILLYACSAAVVLLTVCGNMLIIISVLHFKQLHTTTNMHVFSLAVSDFLVGALVMLPMLIWTIESCWIFGRDFCISFWLICYFLAISSIYNIALIAVDRYLALSNPFLYMNRVSVRITGIVNVCVWCVVMAYSSALLYYNGNFTNTVMCPGECFIFLNEVSYVIDLIFSFIFPLSVIIILYTRVFVIAKKHATAIRELNNHTRPKTQKITSHSMKSERKAAKVLGILVSVFLMCLLPYFIYSLLGEVIELQTESFQKVSIVFCLNSTINPVIYALFYSWFRRCIKLIITLRIFQTDSALINIL
>LOCXPTAAR25.161.HIT1.TAAR.2R.329.7tm_1.exons1.CM014013.1.Ictalurus_punctatus
MNLTEFNQSDRCEHFSCPERSGSPAVYILLYACSAAVVLLTVCGNMLVIISVLHFKQLHTPTNMLVLSLAVSDFLVGALIMLPTLIWMIESCWIFGRDFCISFWFICYILAISSIYNIALIAVDRYLALSNPFLYMNRVSVRITGIVIVCVWCVVMAYSSLLLYHNGNFTNTVMCPGECSLFLNKVSYVIDLIFSFIFPLSVIIILYTRVFVIAKKHATAIRELNNHTRPKTQKITSHSMKSERKAAKVLGILVSVFLMCLLPYFIYSLLGDVIELQTESFQKVSIVFYLNSTINPVIYALFYPWFRRCIKLIITLRIFQTDSALINIL
>LOCXPTAAR26.165.HIT1.TAAR.2R.323.7tm_1.exons1.CM014027.1.Ictalurus_punctatus
EFCYPDNNNSCTKRFQRSSGHVFLFFLLSCISVTTVLLNLLVIISISHFKQLHTPTNLLIMSLAVADLLVGLIVMPVNILDLIDSCWYLGKTMCALYPVLNYISVSASAGSLVFIAVDRYIAVSNPLFYSTRMTICKTSFFISLTWSCAILYNILFYLFNGHLLHPDMINKCVGECVVVQTHAASMIDLFVSFIGPCFAMLFLYLRIFKVARYQVKSINALECDNAHGRGVKSVKNKAVKTLGIVIFVYLSCWIPYYLNSMYVQSLSSMSLVWIVLNWLIYINSSVNPLIYAIFYPWFRASVKFIVTCRIFQASSSKFNLFPE
>LOCXPTAAR27.170.HIT1.TAAR.2R.329.7tm_1.exons1.PKUT01000154.1.Ictalurus_punctatus
MNLTEFNQSDRCEHFSCPERSGSPAVYILLYVCSAAEVLLTVCGNLLVIISVLHFKQLHTATNMLVFSLAVSDFLVGAFVMLPILIWTIESCWIFGRDFCISFWLISYFITVSSIYNIALIAVDRYLALSNPFLYMNRVSVRITGIVIVCVWCVVLAYISLLLYYNGNFMGSVMCPGHCFIFLNNVWSVIDLIFSFIFPLSVIIILYTRVFVIAKKHATAIRELNNHTRPKTQKITSHSMKSERKAAKVLGILVSVFLMCLLPYCIYSLLGDVIEIQTETFQKLVILCFLNSTINPVIYALFYPWFRRCIKLIITLRIFQTDSALINIL
>LOCXPTAAR45.175.HIT1.TAAR.2R.329.7tm_1.exons1.PKUT01000154.1.Ictalurus_punctatus
MNLTEFNQSDRCEHFSCPERSGSPAVYILLYVSSAAVVLLTVCGNMLVTISVLHFKQLHTPTNLLVLSLAVSDFLVGALLMPSMLIWTIESCWIFGRDFCISFWLISGLIAISSIYNIALIAVDRYLALSNPFLYMNRVSVRITGIVIVCVWCVVLAYSSALLSYNGNFTNTVMCPGECFIFLNDVWSVIDLIFSFIFPLSVIIILYTRVFVIAKKHATAIRELNNHTRPKTQKITSHSMKSERKAAKVLGILVSVFLMCLLPYFIYSLLGKVIELQTETFQKLVILSCLNSTINPVIYALFYPWFRRCIKLIITLRIFQTDSALINIL
>LOCXPTAAR29.187.HIT1.TAAR.2R.329.7tm_1.exons1.PKUT01000230.1.Ictalurus_punctatus
MNLTEFNQSDRCEHFSCPERSGSPAVYILLYVCSAAVVLLTVCGNLLVIISVLHFKQLHTATNMLVFSLAVSDFLVGALVMPPMFIWMIESCWIFDTEYCLCFMITSFILVNLSIYNVALIAVDRYSALSNPFLYTNTISRRTMCIVIYCNWCVCLVYNTSLYYFNGSFASSVMCPGECLVILNQFLFAIDLAVSFIFPLSVIIMLYTRVFVIAKKHATAIRELNNHTRPKTQKITSHSMKSERKAAKVLGILVSVFLMCLLPYFIYSVLGDVIEVQTESFHKFVVLLYLNSTINPVIYALFYQWFRRCIKLTLTLKIFQTDSSLINVL
>LOCXPTAAR30.188.HIT1.TAAR.2R.329.7tm_1.exons1.PKUT01000230.1.Ictalurus_punctatus
MNLTEFNQSDLCEHFSCPERSGSPAVYILLYACSAAVVLLTLCGNLLVIISVLHFKQLHTPTNMHVFSLAVSDFLVGALVMLPMLIWTIESCWIFGRDFCISFWLICYFLAISSIYNIALIAVDRCLALSNPFLYMNRVSVRITGIVIVCVWCVVMAYSSALLYYNGNFTNTVMCPGECFIFLNEVSYVIDLIFSFIFPLSVIIILYTRVFVIAKKHATAIRELNNHTRPKTQKITSHSMKSERKAAKVLGILVSVFLMCLLPYFIYSLLGEVIELQTESFQKVSIVFCLNSTINPVIYALFYSWFRRCIKLIITLRIFQTDSALINIL
>LOCXPTAAR31.189.HIT1.TAAR.2R.329.7tm_1.exons1.PKUT01000230.1.Ictalurus_punctatus
MNLTEFNQSDLCEHFSCPERSGSPAVYILLYVCSAAVVLLTVCGNMLVIISVLHFKQLHTPTNMLVFSLAVSDFLVGALIMLPTLIWMIESCWIFGRDFCISFWFICYILAISSIYNIALIAVDRYLALSNPFLYMNRVSVRITGIVIVCVWCVVMAYSSLLLYHNGNFTNTVMCPGECSLFLNKVSYVIDLIFSFIFPLSVIIILYTRVFVIAKKHATAIRELNNHTRPKTQKITSHSMKSERKAAKVLGILVSVFLMCLLPYFIYSLLGDVIELQTESFQKVSIVFYLNSTINPVIYALFYPWFRRCIKLIITLRIFQTDSALINIL
>LOCXPTAAR18.192.HIT1.TAAR.2R.290.7tm_1.exons1.PKUT01000230.1.Ictalurus_punctatus
MNLTEFNQSDLCEHFSCPERSGSPAVYILLYACSAAVVLLTLCGNMLVIISVLHFKQLHTPTNLLVLSLAVSDFLVGALVMPQMLIWTIESCWIFGRDFCISFWLIDGFLTISSIYNIALIAVDRYLALSNPFLYMNRVSVRITGIVIVCVWCVVLAYNSLLLYHNGNFTNTVMCPGECFIFLNEVSYVIDLIYSFIFPLSVIIILYTRVFVIAKKHATAIRELNNHTRPKTQKITSHSMKSERKAAKVLGILVSVFLMCLLPYFIYSLLGDVIELQDRNISETCDCALS
>LOCXPTAAR32.193.HIT1.TAAR.2R.329.7tm_1.exons1.PKUT01000511.1.Ictalurus_punctatus
MNLTEFNQSDLCEHFSCPERSGSPAVYILLYVCSAAVVLLTVCGNLLVIISVLHFKQLHTPTNLLVLSLAVSDFLIGALVIPPVLIWAVESCWIFDKRYCISFLMTGYILTSLSIYNIALIAMDRYLALSNPFLYMNRISRRTMSIVVFSNWCASLVYNISLCYFNRSFTRSVMCPGECYLFLNEIWSVIDLVITFIFPLSVIIILYTLVFVIAKKHATAIRELNNHTRPKTQKITSHSMKSERKAAKVLGILVSVFLMCLLPYFIYSLLGDVIELQTETFLKVFIVLYLNSTINPVIYALFYPWFRRCIKLIITLQIFQTDSALINVL
>LOCXPTAAR33.194.HIT1.TAAR.2R.329.7tm_1.exons1.PKUT01000511.1.Ictalurus_punctatus
MNLTEFNQSDLCEHFSCPERSGSSAVYILLYVCSAAVVLLTLCGNMLVIVSVFHFKQLHTPTNMLVFSLAVSDFLVGALVMPPVLIWAVESCWIFDKRYCISFFMIAYILTSLSIYNIALIAVDRYLALSNPFLYMNTISSRTMCIVVFTSWCASLVYNISLCYFNGSFTNSVMCPGECYLFLNEVWSVIDLVITFIFPCSIIIILYTRVFVIAKKHATAIRELNNHTRPKTQKITSHSMKSERKAAKVLGILVSVFLMCLLPYFIYSLLGDVIELQTETFQKVFIVLYLNSTINPVIYALFYPWFRRCIKLIITLRIFQTDSALINIL
>LOCXPTAAR32.195.HIT1.TAAR.2R.329.7tm_1.exons1.PKUT01000511.1.Ictalurus_punctatus
MNLTEFNQSDLCEHFSCPERSGSPAVYILLYVCSAAVVLLTLCGNMLVIISVLHFKQLHTPTNLLMLSLAVSDFLVGALAMPPTLIWAVESCWIFDKRYCISFFMISYILSSLSIYNIVLIAVDRYLALSNPFLYMNTISSRTMCIVVFTSWCASLMYNVSLCYFNRSFTRSVMCPGECYLFLNEVWTVIDLVITFIFPCSIIIILYTRVFVIAKKHATAIRELNNHTRPKTQKITSHSMKSERKAAKVLGILVSVFLMCLLPYFIYSLLGDVIELQTETFQKVFIVLYLNSTINPVIYALFYPWFRRCIKLIITLRIFQTDSGLINIL
>LOCXPTAAR35.200.HIT1.TAAR.2R.329.7tm_1.exons1.PKUT01000511.1.Ictalurus_punctatus
MNLTEFNQSDLCEHFSCPERSGSPAVYILLYVCSAAVVLLTVCGNMLIIISVLHFKQLHTATNMLVFSLAVSDFLIGAFVMPPMLIWTIESCWIFGRDFCISFWLISGFIAISSIYNIALIAVDRYLALSNPFLYMNRVSVRITGIVNVCVWCVVLAYISLLLYYNGNFLNFVMCPGECFIFLNEVLSVIDLIFSFTFPLSIIIILYTRVFVIAKKHATAIRELNNHTRPKTQKITSHSMKSERKAAKVLGILVSVFLMCLLPYFIYSLLGDVIELQTETFQKLVIVLYLNSTINPVIYALFYPWYRRCIKLIITLRIFQTDSALISIL
>LOCXPTAAR36.201.HIT1.TAAR.2R.329.7tm_1.exons1.PKUT01000511.1.Ictalurus_punctatus
MNLTEFNQSDRCEHFSCPERSGSPAVYILLYVCSAAVVLLTVCGNMLVIISVLHFKQLHTPTNLLVLSLAVSDFHVGALLMPPTLIWTIESCWIFGRDFCISFWLICGFLINLSIYNIALIAVDRYLALSNPFLYMNRVSVRITGIVIVCVWCVVMAYSSALLYFNGNFTNTVMCPGECFIFLNDVWTVIDLIYSFTFPLSVIIILYTRVFVIAKKHATAIRELNNHTRPKTQKITSHSMKSERKAAKVLGILVSVFLMCLLPYFIYSLLGDVIEIQTETFQKLVNVLYLNSTINPVIYALFYPWFRRCIKLIITLRIFQTDSALINIL
>LOCXPTAAR37.202.HIT1.TAAR.2R.329.7tm_1.exons1.PKUT01000511.1.Ictalurus_punctatus
MNLTEFNQSDLCEHFSCPERSGSPAVYILLYVCSAAVVLLTVCGNMLVTISVLHFKQLHTPTNMLVFSLAVSDFVVGALVMPSMLISIIESCWIFGRDFCISFWLISYFITISSIYNIALIAVDRYLALSNPFLYMNRVSVRITGIVIVCVWCVVLAYISTLLYYYGNFTNTVLCPGECLLFLNDVWSVIDLIFSFIFPLSVIIILYTRVFVIAKKHATAIRELNNHTRPKTQKITSHSMKSERKAAKVLGILVSVFLMCLLPYFIYSLLGDVIELQTETFQKLVILCFLNSTINPVIYALFYPWFRRCIKLIITLRIFQTDSALINIL
>LOCXPTAAR38.204.HIT1.TAAR.2R.329.7tm_1.exons1.PKUT01000511.1.Ictalurus_punctatus
MNLTEFNQSDLCEHFSCPERSGSPAVYILLYVCSAAVVLLTVCGNMLVIISVFHFKQLHTPTNLLVLSLAVSDFLVGALLMPSMLMWTIESCWIFGRDFCISFWLISGFIGISSIYNIALIAVDRCLALSNPFLYMNRVSVRITGIVNVCVWCVVMAYSSALLYFNGNFTNTVMCPGMCYLYLNKVSYVIDLIFSFIFPLSVIIILYTRVFVIAKKHATAIRELNNHTRPKTQKITSHSMKSERKAAKVLGILVSVFLMCLLPYCIYSLLGDVIELQTETFQKLVILCYLNSTINPVIYALFYPWFRRCIKLIITLRIFQTDSALINIL
>LOCXPTAAR39.205.HIT1.TAAR.2R.329.7tm_1.exons1.PKUT01000511.1.Ictalurus_punctatus
MNLTEFNQSDRCEHFSCPERSGSPAVYILLYVCSAAVVLLTVCGNLLVIISVLHFKQLHTATNLLVLSLAVSDFHVGALVMPLMLIWTIESCWIFGRDFCISFWIISGFLINLSIYNIALIAVDRYLALSNPFLYMNRVSVRITGIVIVCVWCVVMAYFSALLYFNGNFMGFVMCPGECLLYLNEVLYVIDLIFSCIFPLSVIIMLYTRVFVIAKKHATAIRELNNHTRPKTQKITSHSMKSERKAAKVLGILVSVFLMCLLPYFIYSLLGDVIEVQTETFQKLVIVLYLNSTINPVIYALFYPWFRRCIKLIITLRIFQTDSALINIL
>LOCXPTAAR40.206.HIT1.TAAR.2R.329.7tm_1.exons1.PKUT01000511.1.Ictalurus_punctatus
MNLTEFNQSDRCEHFSCPERSGSPAVYILLYVCSAAVVLLTVCGNLLVIISVLHFKQLHTPTNMLVFSLAVSDFLVGAFVMLPILIWTIESCWIFGRDFCISFWLISYFITVSSIYNIALIAVDRYLALSNPFLYMNRVSVRITGIVIVCVWCVVMAYSSALLYFNGNFMGSVMCPGHCFIFLNNVWSVIDLIYSFIFPLSVIIILYTRVFVIAKKHATAIRELNNHTRPKTQKITSHPMKSERKAAKVLGILVSVFLMCLLPYCIYSLLGDVIEIQTETFQKLVILCFLNSTINPVIYALFYPWFRRCIKLIITLRIFQTDSALINIL
>LOCXPTAAR41.207.HIT1.TAAR.2R.329.7tm_1.exons1.PKUT01000511.1.Ictalurus_punctatus
MNLTEFNQSDLCEHFSCPERSLSPAVYILLYVCSAAVVLLTVCGNLLVIISVLHFKQLHTPTNMLVFSLAVSDFLVGALAMLPMLIWKIESCWIFARGYCISFLMASYFLTSLSIYNVGLIAVDRYLALSNPFLYTNTISNRTMCIVVSSNWCVCLVYNTAFYYFNGSFTSFVMCPGECYLFLNEVLFAVDLVIAFIFPCSIIIILYTQVFVIAKKHATAIRELNNHTRPKTQKITSHSMRSERKAAKVLGILVSVFLMCLLPYFIYSLLGDVIEIQAETFQKLAIVLYLNSTINPVIYALFYPWFRRCIKLIITLRIFQTDSALINIL
>LOCXPTAAR42.208.HIT1.TAAR.2R.318.7tm_1.exons1.PKUT01000511.1.Ictalurus_punctatus
VNLMDFNQSDRCEHFSCPERSGSPAVYILLYVCSAAVVLLTVCGNLLVIISVLHFKKLHTPTNLHVLSLAVLDFLTGALAMPAVLIWTIESCWILGRGFCISVWLLNGFLWTLSFYTIALISVDRYLALSNPFFYANKITWRTTCILIFTNWCVCLAYVIAFCYFSGTFMNLVMCPGECFFSVSEIWFITDIVVVFIFPCSIIVILYTRVFVIAKKHATAIRELNNHSMKSERKAAKVLAILVFVFMVFLLPYFVYNLLGDFIEVRIETSLILLIMFCLNSTVNPFIYALFYSWFRRCIKLIITLRIFQTDSSLINVL
>LOCXPTAAR43.209.HIT1.TAAR.2R.329.7tm_1.exons1.PKUT01000511.1.Ictalurus_punctatus
MNLTELNQSDRCEHFSCPERSGSPAVYILLYVCSAAVVLLTVCGNMLVIISVLHFKQLHTPTNMLVLSLAVSDFLVGALLMPLMLIWTIESCWIFGRDFCISFWLICCFLTISSIYNIALIAVDRCLALSNPFLYMNRVSVSITGIVMVCVWCVVLAYSSALLYFNGNFLNFVMCPGECFIFFNDVWTVIDLIYSFIFPLSVIIILYTRVFVIAKKHVTAIRELNNHTRPKTQKITSHSMKSERKAAKVLGILVSVFLMCLLPYCIYSLLGDVIEIQTETFQKLVIVLYLNSTINPFIYALFYPWFRRCIKLIITLRIFQTDSALINVL
>LOCXPTAAR44.210.HIT1.TAAR.2R.329.7tm_1.exons1.PKUT01000511.1.Ictalurus_punctatus
MNLTEFNQSDRCEHFSCPERSGSPAVYILLYACSAAVVLLTVCGNMLIIISVLHFKQLHTATNMLVLSLAVSDFLVGALLMPPTLMWTIESCWIFGSDFCISFWLICSFLTISSIYNIALIAVDRYLALSNPFLYMNRVSVRITGIVIVCVWCVVLAYFSALLYYNGNFMGSVMCPGECFIFLNEVSYVIDLIFSFIFPLSVIIILYTRVFVIAKKHATAIRELNNHTRPKTQKITSHLMKSERKAAKVLGILVSVFLMCLLPYFIYSVLGDVIEIQTETFQKLVIVLYLNSTINPVIYALFYPWFRRCIKLIITLRIFQTDSALINIL
>LOCXPTAAR45.211.HIT1.TAAR.2R.329.7tm_1.exons1.PKUT01000511.1.Ictalurus_punctatus
MNLTEFNQSDRCEHFSCPERSGSPAVYILLYVCSAAVVLLTVCGNMLVIISVLHFKQLHTPTNLLVLSLAVSDFLVGALLMPSMLIWTIESCWIFGRDFCISFWLISGLIAISSIYNIALIAVDRYLALSNPFLYMNRVSVRITGIVIVCVWCVVMAYSSALLYYNGNFTNTVMCPGECFIFLNDVWSVIDLIFSFIFPLSVIIILYTRVFVIAKKHATAIRELNNHTRPKTQKITSHSMKSERKAAKVLGILVSVFLMCLFPYFIYSLLGKVIELQTETFQKLVILSCLNSTINPVIYALFYPWFRRCIKLIITLRIFQTDSALINIL
>LOCXPTAAR12.115.HIT1.TAAR.2R.330.7tm_1.exons1.PKUT01000895.1.Ictalurus_punctatus
EEYCFPDSNVSCLKASYHMAAQTAIYFLLLLATTITILGNSVVIISIAHFKQLHTPTNILVMSLGLADLIVGVIVMPFSMIRSVDGCWYFGEEFCLWHSSFDVFLTTASVFHLVCIAVDRYEAVSYPLQYPTRVTMPVAWFMVTVSWTAAALYSFGLLLSKANVENLDEYIASTYCLGYCNILFNELWSVLDTCVCFLLPCSVMICLYAKIFLISKKHARKVDCARQGKNDVTKFSQKVKHENKAAKTLGIVVGAFNLCWMPFYINSILDPYINFSTPLVLFDIFVWLGYINSTLNPIIYGLFYPWFRKTLYLMVTLKIFAPDSSDIKVY
>LOCXPTAAR47.117.HIT1.TAAR.2R.337.7tm_1.exons1.PKUT01000895.1.Ictalurus_punctatus
EEVDLKTYCFPDSNVSCVKASYNVASKTVLYFILVFAMTITILGNSVVIISIAHFKQLHTPTNILVMSLALVDLLLGLTVMPFSMIRSVDGCWYYGEEFCFIHSSFDMCLTTASIFHLISIATDRYEAVCHPLQYPSRVTIPVAWLMVALSWTAAAVYSYGLLCSKANVEKLDEYIASISCLGYCGLLFNALWAALDACICFFLPCSVMFCLYAQIFFISKKHARKIEGVKPGRNDMNLTKFSQRVKHENKAAKTLGIVVGAFICCWMPFFVTSLLDPYINFATPLIIFDVFVWLGYINSALNPIIYGLFYPWFRKTLHLIVTLKIFAPHSSDIKVY
>LOCXPTAAR48.119.HIT1.TAAR.2R.337.7tm_1.exons1.PKUT01000895.1.Ictalurus_punctatus
EEVDLKTYCFPDSNVSCVKASYNIASKTVLYFILVFAMTITILGNSVVIISIAHFKQLHTPTNILVMSLALVDLLLGLTVMPFSMIRSVDGCWYYGEEFCFLHSSFDMCLTGASIFHLISIAIDRYQAVCHPLQYPSRVTIPVAWFMAVTSWTASVVYSYTLLCSKANVEKLDEYIASISCLGYCGLLFNALWAALDACICFFLPCSVMFCLYAQIFFISKKHARKIEGVKPGRNDMNLTKFSQRVKHENKAAKTLGIVVGAFICCWMPFFVTSLLDPFINFATPLVLYDVFIWLGYINSTLNPIIYGLFYPWFRKTLHLIVTLKIFCSHSSDMKLY
>LOCXPTAAR49.120.HIT1.TAAR.2R.333.7tm_1.exons1.PKUT01000895.1.Ictalurus_punctatus
EEAHLEEYCYPDSNVSCLKMSYHMTTKTVLYFILVFAMTITIIGNFFVIISIAHFKQLQTPTNILVMSLALVDLLLGITVMPFSMIRSVDGCWYYSKEFCFLHSSFDMCLTGASIFHLISIAIDRYQAVCYPLQYPTRVTKPVAWFMVAVSWTVAVVYSYSLLLTKASVDNGFADCLGSCSLFLNELWAILSIVTGFILPCCVMIGLYAKIFFISKKHARKIEGVKQGRTDMALTKFSQRVKHENKAAKTLGIVVGAFNFCWMPFFLTSLLDPFINFATPLLLYDVFVWLGYINSTLNPIIYGFFYPWFRKTLYVIVTLKIFAPHSSDMKVYT
>LOCXPTAAR50.121.HIT1.TAAR.2R.334.7tm_1.exons1.PKUT01000895.1.Ictalurus_punctatus
QEEADFKVYCFPDYNASCLKNPHNVATQTVLYFILVFAMITTIIGNSFVIISIAHFKQLQTPTNILVMSLALVDLLLGITVMPFSMIRSVDGCWYYSKEFCFLHSSFDMCLTGASIFHLISIAIDRYQAVCYPLQYPTRVTKPVAWFMVAVSWTVAVVYSYSLLLTKASVDNGFADCLGSCSLFMNALWAILSIVTGFFLPCSAMIGLYAKIFFISNKHARKIEGVKQGRTDMALTKFSQRVKHENKAVKTLGIVVGAFNFCWLPYFLTSLLDPFINFATPLLLYDVFVWLGYINSTLNPIIYGFFYPWFRKTLYLIVTLKIFAPHSSDMKVYT
>LOCXPTAAR51.122.HIT1.TAAR.2R.334.7tm_1.exons1.PKUT01000895.1.Ictalurus_punctatus
DFIEYCYPESNVSCVKMSHNVVAKTLLYSILVFVLAITIVGNFVVIISIAHFKQLHTPTNILVMSLALVDLLLGVTVMPFSMVRTVDGCWYFGKEFCYWHSTFDFLFTGASIFHLISIATDRYQAVCYPLQYPTRITLPVAGFMAALSWILATVYAFSTVGSKANEANLQDHIASIDCFGKCFLLVNAVCASICASLFFILPVCIMIGLYAQIFLVSEKHARKMEGTKQNRTDMTSNKIFQKVKHEKKAAKTLGIVVGAFNLCWMPYFITSVVDPLYNFTTPAIVYELFVWLGYINSTFNPIIYGLFYPWFRKTLYLIVTLKIFAPNSSEVKVY
>LOCXPTAAR52.124.HIT1.TAAR.2R.333.7tm_1.exons1.PKUT01000895.1.Ictalurus_punctatus
DLREYCYPESNVSCVKISQNVVARTVLYSLLVFATVITILGNSMVIISIAHFKQLHTPTNILVMSLALVDLLLGLTVMPFSMVRSVDGCWYFSEEFCFWHSSFDFLFTGASIFHLIFIAVDRYQAVCHPLQYPTRVTKRVAWLMAALSWTIAAGYSYSLLLTKANVENLDDYAASINCLGSCIFLINALCAVLSTFIGLILPCSFMICLYAQIYLISTRHAIKIGATKQSRHNRTIKVSQRVKHENKAAKTLGIVVSAFHFCWMPYFITSVVDPFLNFTTPPSLYEVFVWLGYINSTLNPIIYGLFYPWFRKALYLILTLKIFARNSSDIKVY
>LOCXPTAAR53.127.HIT1.TAAR.2R.341.7tm_1.exons1.PKUT01000895.1.Ictalurus_punctatus
LITNATHANVDTALLCFPHEPDSCLRTARFVVIRFVMYILMLPTILMTVFGNMLVIITISYFKQLHSPTNFIILSLAVVDCLLGSMIMPFSMVRWVEGCWFLGEIFCKIHSSLDMTLSIVSILHLCLVSIDRYMAITDPLSYKMKVTNDRVVVGIAVIWLFSFSFSFGVVLSNVNLDGLEDLLMLSSCVGNCALIFNRQWGVIAALVAFFVPGTIMSCLYLKIFHVARKQAKVMAERTTIGNCETKNRSSEQRERKAAKTLGIVMGIFLLCWLPFFIMTIADPFLNFSTPVDVFDVLVWFGYLNSTCNPLVYGFFYPRFQKAFKMIISKYVFHLNDSGNLT
>LOCXPENSPNAP00000015903.1.11.HIT1.Ora.1R.300.V1R.exons1.CM014032.1.Ictalurus_punctatus
MDSELLARGLLYLSLAVAGIPGNIAVIYAFLMALHHERRLLTADAIVLHLALANLLVVGVRCVLEVFATFEIANVFDDAGCKGVIFVYRTARSLSIWLTFVLSAYQSLSIAPPGSRWATARDLFGQFLWLIFLVVWIINVAVSSPSVVFAVGAKNNSKLLQNSINVQFCFINFPSVSVKDANGAVQTVRDVVPMALMTTASLIILVFLYKHSRQVRAIRGGGGGGGGGGAGGSAERRAAVTVVTLVTLYVMLYGVDNGLWVYTIMVKQTMSSALISDLRIFFSSLYAAMSPVVIIVSNKK
>LOCXPENSIPUP00000006423.1.16.HIT1.Ora.1R.314.7tm_1.exons4.PKUT01002091.1.Ictalurus_punctatus
QLTGVPMALYLVLVLLGILGNAMVILVVGNSIIREPGGGRNSDMILVNMALSNLLVSVIRNTLLVTSDFGLEVLPGKDWCRFLMGVWVWLRAANVWSTLFLSAFHFYTLKRIGPPTSSLNPSRGPPKALLMCFGLIWTLNLLYSVPAFVYSTNGGKNASETLMLVSSTTRPLLGCLWDFPSIYSGLVFATTSMVIHEVIPIVLMSSTNLGSLLILYAHGNAHKTTSKDQDAPVLRRVPAERRAAKVILALIILFIISWGASVISVNYFNYNRGASSAYLLVLARFFNSGFIALSPIILAVGHRKLREVIKSIVK
>LOCXPENSIPUP00000026816.1.17.HIT1.Ora.1R.316.7tm_1.exons4.PKUT01002333.1.Ictalurus_punctatus
MAEVLTLDAILFGILVFSGILGNILVIYTVILCAMESSSPHMPPSDLILLNLSLANLLTSLFRTVPIFISDLGLEVSLETNWCRMFMLLWVWWRSVGSWATLSLSIFHYTTLRRKHVAMGPLAQQKDRRHVVLALGVVWGTNLVFSLPAAFYSKHVSGNATFDFMVISCTTRPLLGCMWEFPSRQQGVAFASTSLALNEVLPLLLMVSINIATLRALAKHIRMVTVGVEKGAAHVHTERKAGHVIMTLVALFVICWVMQVAAVTYYNYNGGVHTEGLLTVSQFSASVFGGFSPIVVTFGHGKLRKRIMIMVQELCP
>LOCXPOra1.5.HIT1.Ora.2R.304.V1R.exons1.CM014032.1.Ictalurus_punctatus
MDLCITIKGVSFLLQTGLGILGNASVLMAYAHMAFVEPRLQPVDRILAHLAFSNLLLLLTRGVPQTMVIFGLHNLLNDPGCKVVIYAYRIHRALSVCLTSMLSVFQALTIMPSAGPYLTRLKSRLPQLVVPTFVGLWLLNMVVCTGAALFALAPRNGTVPAFTLNLGFCHVDFRDNLSYVVNGAALSTRDFTFVAIMLASSGYILVLLHKHSRQVRSIRRAQQGTSMELRAAKTVVMLVVLYTVFFGIDNVIWIYMLTVAQVPAVVADMRVFFSSCYATFSPFLMISTNKKIKERMMCAAGEQS
>LOCXPOra3.6.HIT1.Ora.2R.331.7tm_1.exons4.CM014035.1.Ictalurus_punctatus
MMIANKTVTLIKKAPTGQLTGVPMALYLVLVLLGILGNAMVILVVGNSIIREPGGGRNSDMILVNMALSNLLVSVMRNTLLVTSDFGLEVLPGKDWCQFLMGVWVWLRSANVWSTLFLSAFHFYTLKRIGPPTSSLNPSRGPPKALLMCFGLIWTLNLLYSVPAFVYSTNGSKNASETLMLVTSTTRPLLGCLWDFPSIYSGLVFATTSMVIHEVIPIVLMSSTNLGSLLILYAHGNAHKTTSKDQDAPVLRRVPAERRAAKVILALIILFIISWGASVISVNYFNYNRGASSAYLLVLARFFNSGFIALSPIILAVGHRKLREVIKSIVK
>LOCXPOra4.8.HIT1.Ora.2R.331.7tm_1.exons4.PKUT01002091.1.Ictalurus_punctatus
MMIANKTVTLIKKAPTGQLTGVPMALYLVLVLLGILGNAMVILVVGNSIIREPGGGRNSDMILVNMALSNLLVSVMRNTLLVTSDFGLEVLPGKDWCQFLMGVWVWLRSANVWSTLFLSAFHFYTLKRIGPPTASLNPSRGPPKALLMCFGLIWTLNLLYSVPAFVYSTNGSKNASETLMLVTSTTRPLLGCLWDFPSIYSGLVFATTSMVIHEVIPIVLMSATNLGSLLILYAHGNAHKTTSKDQDAPVLRRVPAERRAAKVILALIILFIISWGASVISVNYFNYNRGASSAYLLVLARFSNSGFIALSPIILAVGHRKLREVIKSIIK
>LOCXPOra7.7.HIT1.Ora.2R.300.7tm_1.exons1.PKUT01000355.1.Ictalurus_punctatus
SVFPLFVLRIIISVIGIVGNGVLIISILHLTRVKTFEIFLLGLAITNFAEIMLVDIYDAIVQSIQTVSILSCVALKFLNICGENASIFFTVLISFYRYQKIHNAAMRIIAPIFMDRREAAIGLSMGCILVAVLLGLPTYFINQDTWHMENSTTEVCPADFFQCSEVHCPTVNSIYKNLFITICHVLPLIIVTWTSVLIIKILIIQQKAVDALHESDPGAVAVHHHHEHDVFHRSTIGILAAMTLFQVNCILYLILHFVYNPYDLPAWSELEFFITTLYTAIIPYIYGTGHNFFSVKHFMK
>LOCXPDreOlfCb1.321.HIT1.OlfC.1R.790.ANF_receptor.exons6.CM014020.1.Ictalurus_punctatus
VLLCTVLSFGFGHACDYDLYKCGAWALGDIQIGMLSSIFPKVENLYSRGAPDIYNCSGFNSGSFVRMLNFIYTIETINNSSFLPGVRLGYHICDTCCHASKAIQSTEHLLALNNTEPGRCGLIQTPRVKAIIGARYSEVSISVARLLSLYMVPQISGSSSAEALSDRLRYPSFLRTIPSDIHQMKALAKLMSHFEWDWVGVIHGDDDYGKNALQGFLDNAENENVCTAFIETLPYYLDFKDIDNMIQKVVQTIQNSTANVVLIILREELVHKLFTEVIKQNISRTWIASDAWSVSRNIGDMNGINNIGDVFGFSFITGPNPGFNEYLQNLAITLGTENKFIEEYQKLGKDKDYLTKVVDINQVYADRLAVLSIAHSLKKILKCNQNTCPGNKDFPPYELLNELKQVNFTLDNQTFYFNTSGNFVNGYDLMNWAQNKSSGQREFVVVGAYKLEQEQIYIDKSIPWYNSNSNTIPISICSDACPPGKAKKLSKKSCCHECIDCLEGTYSNGTNHQNCLPCQNGTWSLKGWTHCTTRKEVYWMWDGPRAIIFLVFAMAGFLLLFMNLIIYLVFRKSPVIKQAGGYIYLLIMVGLALSYTSVIIFIGKPNVHKCRARQVLYGLGFSLIVSCILVKALRTFVAFLPRYRQHNFKKFYKPPVIIGSGTFIQVLICIFWLVFDSPSVEALTSNDSMEITIQCIEGSGMGFGFMLCYIALLALICFILAFKGRKAPQRFNETGHIILSMLIYLFVWVCFTPIYVARIVERYSIQAAAVLVSSYGIIFCHFAPKWYMAL
>LOCXPDreOlfCa1.325.HIT1.OlfC.1R.747.ANF_receptor.exons8.CM014031.1.Ictalurus_punctatus
MIQAVETANLSPALTHLGITLGYHIHDTCSDVTTALRATKDFTGDCTSGTDTSQYVRPVNAVIGAYHSETSIAVARELNLQLIPQISYASTADILSDKSRFPGFLRTVPSDVHQTSAMVQLLSERKWTWVGFLTTDGDYGRAALDSFVSQATKAGICVAFTEILPDSLSNKHKLEATITHTVHTIHTNPKVRVIVSFAKPEHMKSVFSLLMELSADQRLWIASDNWSMAGDVLSPEQLERVGWVLGFSFKNKNITNFEEFVKRLELNSEVQRNNSFLKEFYSSFATSVNANKLIASAQVGVVFSVQMAVNAIAQAVALICKNDCMASGPVIHQELLSALRTRSFELDGVFYEFNEDGDINLGYDVSLWNTDGGNVETLNVVSHYQLSDSSLNTTTLTLSLVSKCSNSCEPGQFKKSAEGQYTCCYECIDCAENQYTNNTDMDQCYSCDVNSEWAESGSSVCKKKEVEFFSWSDPFAVVLVSLSVLGVVVVFAVSVLFLQHRGSPVVKAAGGSLCQLILVSLSGSFASAVLFVGKPTALQCKVRQVLYGLSFTVCVSCILVKSLKILLAFHMNLILKQLLHRLYKPYTIVSMCVALQGVTCACWLILKSPKMTSTVFLRSILEECDEGSYVAFGVMLGYVALLALVCFVFAFQGRKLPQKYNEAKFITFGMLTYLIAWIIFIPTYVNTRGKYLPAVEMIVILISSYAVLSCHFLPKCYIILFRKTQNTRDAFVRSIYEYSKRTVGNLR
>LOCXPDreOlfCb1.326.HIT1.OlfC.1R.781.ANF_receptor.exons7.CM014036.1.Ictalurus_punctatus
CDGTSSLCGAYLPGDIVIGILSSVHSKFTTFYASNRPYTPCADFNLISFVQSLAIIHTIETINNSSFLPGIRLGYLMCDPCACASKALHCVEHMLAVNGSLPVLSDYSNFSSPVKAFLGERYSELSIPVAKLLSLYMIPQISCTSSAPILSDKLRYPSFFRVIPSDIYQTQALAKLMRHFSWDWVGVVTLDDDYGNAALANFLLAADKVKVCVEFQEVLPTIDTSEQSIKKVADRIRSSSAKVVLLILRIKVVEMLFKEMIKTNTSRTWIASDAWSTAGSLMKMKDINKVGNILGFTFATGEIPGFKDYLQNLKPSSGAWNDFIREYKQMRFNCIAGQNSENTAVDLTATYNQRVAVYAIAHAIKEILECNNSVCPGDANFPLEKLVAILHETNFTLDNQTYSFNNDGDFDSGYDLIMWKNASDVRIPNVVGKFHILKNDVEVYEHNIPWSNNTVPLSRCSETCPPGTEKSVSNISCCYTCTNCIEGYFSNTTDQETCHKCPNGFSSLPGSSECQEWKVWYLKWSDPYSIVVMIGTGIGILLLIFSFVFFILHRDNPIIKDTLIYSCIMNCGLIASFGGVIIFLGRPCIHHCMAQQAMYGLGFTLCVSCILTKAFRTFIACVAYDPHTQHKLQKIDKPFVIIGLLTAIQGLICIFWFAFDQPGVEETESKTQQLTMNHLCTQGASMVSFGVMHVYIAVLAVVCFLLAFKGRDHETEPIVFSMLIHLFAWLCFIPVFITQHELRPIIQISAIMVSNYGVIFCHFTPKWFKIISEKLEHKNAL
>LOCXPDreOlfCb1.327.HIT1.OlfC.1R.781.ANF_receptor.exons7.CM014036.1.Ictalurus_punctatus
CDGTSSLCGAYLPGDIVIGILSSVHSKFTTFYASNRPYTPCADFNLISFVQSLAIIHTIETINNSSFLPGIRLGYLMCDPCACASKALHCVEHMLAVNGSLPVLSDYSNFSSPVKAFLGERYSELSIPVAKLLSLYMIPQISCTSSAPILSDKLRYPSFFRVIPSDIYQTQALAKLMRHFSWDWVGVVTLDDDYGNAALANFLLAADKVKVCVEFQEVLPTIDTSEQSIKKVADRIRSSSAKVVLLILRIKVVEMLFKEMIKTNTSRTWIASDAWSTAGSLMKMKDINKVGNILGFTFATGEIPGFKDYLQNLKPSSGAWNDFIREYKQMRFNCIAGQNSENTAVDLTATYNQRVAVYAIAHAIKEILECNNSVCPGDANFPLEKLVAILHETNFTLDNQTYSFNNDGDFDSGYDLIMWKNASDVRIPNVVGKFHILKNDVEVYEHNIPWSNNTVPLSRCSETCPPGTEKSVSNISCCYTCTNCIEGYFSNTTDQETCHKCPNGFSSLPGSSECQEWKVWYLKWSDPYSIVVMIGTGIGILLLIFSFVFFILHRDNPIIKDILIYSCIMNCGLIASFGGVIIFLGRPCIHHCMAQQAMYGLGFTLCVSCILTKAFRTFIACVAYDPHTQHKLQKIDKPFVIIGLLTAIQGLICIFWFAFDQPGVEETESKTQQLTMNHLCTQGASMVSFGVMHVYIAVLAVVCFLLAFKGRDHETEPIVFSMLIHLFAWLCFIPVFITQHELRPIIQISAIMVSNYGVIFCHFTPKWFKIISEKLEHKNAL
>LOCXPDreOlfCb1.329.HIT1.OlfC.1R.786.ANF_receptor.exons6.CM014036.1.Ictalurus_punctatus
RCDLNRSHFGAYLHGDIVFGILASVHSNIKDLQDRTCPEMYTCKDFDLIPFVSSLAAIHTIEEINNSSFLPGIKLGYLICDPCAYGTKALECVEHMLAVDGSPTVLSDYSNFTSPIKAFLGERYSELSIPVAKLLSLYMIPQISSTSTAPALSDKLRYASFLRVVPSDVYQTQALVKLMTHYSWNWVGVVTLDDEYGRAVLENFLQDAQKEQVCLQFHEVLPNYLGFLNIDEKIKMVADRIESSNATAVLLILRPELVQMLFKEMIKRNIRRVWIAGDAWSTTHFLMKMTDINKVGDIFGFTFVTGYIPGFEGYLRNLKPSPGARNDFISEYKQMSSNCTQSQQSKNSFLLDCNEMDLHNVDLTETYGQRVAVYAIAHAIKKLLKCDSTSCTEDTNFLPWKLISILRQMRFTLDNQTYFFNKDGDFENGYDLITWKKDGDKRVLDVVGKFLISSNNIDVYEDKISWFNNTVPESRCSKRCPPGTYKHILNITCCYTCTDCSAGYYSDQEDQPTCTKCINGTSPPNSAKCVEWKLGILEWSAAHSIVVMIGTVIGILLLVFSIILFIIYRNHETVKINFILLCIMAVGLIVSFGSVIAFLGNPSSHQCMVQQAMYGLGFTLTVSCILVKAFGSFLVFMSYDPNRQLFLSKFNRAFVNIGLLTGVQVLICLFWFIFDPLKVDEYATDHITMIRLCTQGSTFVGFAMMHIYIAVLAILCFFLAFKVRTRETEPTVFSMLFHLFAWLCAIPLFVTLKEQRPTIQLSAIMVSNYGVMLCHFTPRWYRILSE
>LOCXPOlfC1.108.HIT1.OlfC.2R.848.ANF_receptor.exons6.CM014015.1.Ictalurus_punctatus
LWALGFITGPVWVHSVGLFCTLQTRPISGTLYKEGDVIIGGLFPVHFDAPEPDQMFTHRVQGARCQAADLRSYGWLQTMIFTVEEINRNPFLLPNFTLGYLAADTCLAESSTLSAALALVTGQVETVSGEQCTMAPNVPIIIGDARSSASIVVADTLGVFDIPMVSYFASCACLSDRTKYPTFLRTVPSDAFQAKAMARLLRLMGWTWVGVISGDDVYGKSGVQLLQQELQGSGVCIDYLEIIPKSFAPNRMRRIVERIQSSKAWVVVTFAISPDMEVLLREVIRQNVCDRQWIATEAWSSSSQHAALSPACLGGTLGFALRQVDIQGLGSYLTQLNLEEYPKEPLVQSVWEELFGCKFEEQTQTGLPKPQCTSLDKIKEQVETYFDINYNVYKAVYAIANAIQDMLACQPGKGPFGNGECPDTKSIRPKQLLHYLKAVQFTTPVGEQVYFDENGDPAASYDIINWHLGAEGKVEFMQVGRFDAVKGPEQDFQLDLGKMFWGGGWGGMVPVSVCSESCPPGTRKAVQKGKPVCCYDCIPCASGEISNAIDSTECTKCPERFWSNTDRTECIPMIVEFLSFQDNMGIILSVLSAAGAALTITVLAAFFHHRDTPLVRANNSELSFLLLLSLSLCFLCALAFIGRPAPWSCMLRHTLFGISFVVCLACVLSKTVVVLVAFRATLPGSNMMRYFGPVQQRAGIFLCTLIQVGICVFWLVLAPPLPTESAGGELGARVVLLCAVGSVAGFSLVLGYIGLLAAVCFLLAFFARKLPDNFNEAKFITFSMLIFCAVWITFIPAYVSSPGKYTVAVEVFAILASSYGLLLCIFAPKCYIILLRPDKNTKKNMMSK
>LOCXPOlfC2.159.HIT1.OlfC.2R.860.ANF_receptor.exons6.CM014015.1.Ictalurus_punctatus
VFHVLTLLLSLLWPTRASSEDNCQHWQDLDSAVVHKEGQVILAAMFPIHSKGVEQELNFMSTPDKRKCRGLNLRALRWSQAMIFFIDEINRNPVLLPNITLGYRIYDTCWTVALSARTALSVVSQPLKTNSTGSCSSPSIPLVIGDSGSSLSIAVSRLLNLFKVPLISYFASCACLSDKKQHPYFFRTIPSDTYQASAMARLVKHFGWTWVGTFGADDAYGRTGIDMFTAEVTNLGACVAFRVIIPKVPTQQQINDIVKTIKGSTARVLITFATEEDMEPVVEEVVRQNVTGRLWVASEAWVTSTLISNKYPLLSGTMGFAIRRAEIPGLKDFLESLKPFTTPYNPSAREFWETEFQCSFNTSVPVGSMADQVQYNRTCTGEERIQDTETIYNDVSQLRVTYNLHKAVYAAAHALHNLLMCQIQESSIEKELCPDIYSLQPWQVIKYLKEVNFTNTFGDVVNFDKYGDPAGSYDIVNWQKGPGGGPMKFATVGRFDSSLPAEQQLVLYQDTILWPGGSKELPVSVCSPSCQPGYRKAPRKGEPICCYDCVPCAEGSISNGIDQPECTLCPEDLWSNPQRDSCVDKQIEFLSYTEGFGMALAATSILGVAATVTVAVIFILHRDTPLVRANNSELSFLLLISLSLCFLCALTFLGQPSRWACPLRRTAFGLTFALCLSCLLSKTLVVLMAFRATLPGNNTARWFRPPQQRFGVFVCSAIQCAVCVAWLTTNPPYPVKNTWLYRDRIILECHLGSVALFCCVLGYIGCMAAFCFILAFLARKLPDNFNEAKFITFSMLIFCAVWIAYIPAYVSSPGKFTVAVEIFAILASSFGVLLCIFAPKCYIIIFMPEKNTKKYVMSQK
>LOCXPOlfC3.197.HIT1.OlfC.2R.834.ANF_receptor.exons6.CM014015.1.Ictalurus_punctatus
QACQLISGPSHLPMVAREGNITLGGLFSLHDAVMEARVSFKSQPISAQCTGFNFRTFRWMQTMIFAIEKINRDNHLLPNITLGYKIYDSCSTPLIALRTAMELMGGREEESGNMNCQGRVPVVIGDGGSTLSMVVAHFLGVFQLPQVSYFSSCACLSDKHVFPAFLRTMPSDFFQVNALAQLVQHFGWTWVGTVAGDDAYGRGGAQIFNDKVSKLGACIALYEIIPKNHAPAEMSRIVKSISVSGARVVLVFALEQDAKALFSEALKHNLTGIQWLASEAWITAAILTTAEFQSILQGSMGFAIRRAEIPGLQPFLLRLHPSTFPDDPFVLQFWEEIFGCSPHTAINGTFSNKPPCNGSEILANVKSIYSDVSQLRISYNVYKGVYAIAYALEAMLKCVPEKGPFPGGACPDTRTINPWQLLHYLKKVDFTNEFGEETKFDANGDAVAMYDLINFQLSETGEVRYATVGTFDETKSIKLLIEENLIIWNGNQRQVPVSVCSNSCPPGTRKAIRPSFPVCCFDCILCAAGEVSNKTDAIECERCGPEFWSNLKRDACIPKLVEFLSYGDIMGMALLAVALLGSGTTLAVGLIFTFKRHTPLVRANNSELSFLILSSLWLCFLCALAFIGQPTSWSCQLRHTAFGIAFCLCLSCILGKTMVVLMAFKATLPGSNAMKWFRPPQLRALIFLCTAVQVGICGAWLGLAPPVPRKLMTRESAHIILLCDMGSTLAFSLVLGYIGLLAAVCFLLAFFARKLPDNFNEAKFITFSMLIFCAVWIAFVPAYVSSPGKYTVAVEVFAILASSYGLLLCIFAPKCYIILLRPEKNTKKHLMGKT
>LOCXPOlfC4.311.HIT1.OlfC.2R.830.ANF_receptor.exons6.CM014015.1.Ictalurus_punctatus
FVMFFFVLLLYFSLAKGENCHILDSPAYPLLSKDGDVIIGGLFSIHGDIKLSSLQYTEKPEPLICTSFNLREFRFAQTMTFVIEEINRSKSLLPNITIGYRIYDNCGSRLLSMKAAMALMNGQDMTADDACSGQAVVQAIIGESESSPTVVLTKTTGPFRIPVISHAATCECLSNRKEYHSFFRTLASDYYQSRALAYLVKHFGWSWVGAVNSDNDYGNNGMAIFLNAAKEEGICVEYSEKFDRSDPVKLMKVVDIIKKGTAKVIIVFLGHVEMNVLVEELILRNVTGYQMLGVEAWITAVNLVTPTSYNVLLGSMGFDVGKLNIGGFAEYVSNEFWQRDFPCLNTKGNISQTENNCSRYDEIITFKNYNEDIAELRYANNIYSAIYAVAHSLHSLLRCTENKNCENGKTIQSWQVVESLKKVNFTTKTEERVWFDSTGATAAKYDVVNWQRGFDGEVQFKVVGYYDAALPAGQQIVLNANDISWAGGKPEKPRSVCSESCPPGTRKAAQKGRPVCCYDCIPCAEGEISNQTDSNNCEQCPEEYWSNADRDKCVLKVIEYLSFTEVMGIILVFFSLFGAVLTVLVAILFLIKKDTPIVRANNSELSFLLLFSLTLCFLCSLTFIGRPSKWSCMLRHTAFGITFVLCISCVLGKTVVVLMAFRATLPGSNIMKWFGPLQQRLSVLAFTLIQVLICVLWLTVSPPFPYKNMNYYKEKIILECNLGSAIGFWAVLGYIGVLAFLCFVLAFLARKLPDNFNEAKFITFSILIFCAVWITFIPAYVSSPGKFTVAVEIFAILASSFALLFCIFTPKCYIILFKPELNTKKNMMGK
>LOCXPOlfC5.343.HIT1.OlfC.2R.837.ANF_receptor.exons7.CM014015.1.Ictalurus_punctatus
IVIFIWDLSMFIKFLAKGENCHILDSPAHPLLAKDGDVIIGGLFSIHSGIQLPSLPYTEKPEPLICTRFNLRELRFAQTMTFVIEEINRSNSLLPNISIGYRIYDNCGSRLLSMKAAMALMNGMDKTADDACSGQAAVQAIIGESESSPTIVLTKTTGPFNIPVISHGATCECLSNRKEYPFFFRTIASDYYQSRALAYLVKHFGWSWVGAVNSDNDYGNNGMAIFLNAAKEEGICVEYSEKFDRSDTAKIMKVVDIIKKGTAKVVIIFIAQADMNVLIDQLILKNVTGYQMIGVESWITAINLATPASYNVLIGSIGLDVGKLNIGGFADYVIKEFWETDFPCLNKEGNISQTENNCKRYEEIIPFKNYNEDISELRYANNIYSAIYAVAHSLHSLLRCTEKKNCENDKTIQSWQVVESLKKVNFTTKAGEHIWFDSTGATAAKYDVVNWQQGFGREVQFKVVGYYDASLPSGQQFVLNAEDIVWAGEKKEKPRSVCSESCPPGTRKAAQKGRPVCCYDCIPCAEGEISNQTDSNNCEQCPGEYWSNAERDKCVLKVIEFLSFTEVMGITLVFFSLFGVAITVLVGILFIIKKDTPIVKANNSELSFLLLFSLTLCFLCSITFIGQPSHWSCMLRHTAFGITFVLCISCVLGKTVVVLMAFRATLPGSNVMKWFGPLQQRLSVLAFTLIQVLICVLWLTVSPPFPYKNMNYFKEKIILECNLGSAIGFWAVLGYIGVLAFLCFLLAFLARKLPDNFNEAKFITFSILIFCAVWITFIPAYVSSPGKFTVAVEIFAILASSFALLFCIFTPKCYIILFKPELNTKKNMMGKMASKSF
>LOCXPOlfC6.425.HIT1.OlfC.2R.844.ANF_receptor.exons7.CM014015.1.Ictalurus_punctatus
TRLCGWNIILYIAVINMVRSCHVFTTLAKGENCHILDNPEYPLLSKDGDVIIGAIFSIHRGTQMQSMAYTEKPQPLICTSSDLSEFRLAQTMIFTIDEINRSNSLLPNISIGYKIYDNCLSRLLSMKAAMALMNGMDITVDYACSGQAVVQAIIGESESTPTIALTKTTGPFMIPVISHTATCECLSNKKEYPSFFRTIASDFYQSRALAYLVKHFGWSWVGALYSDNDYGNNGMAIFLNAAKEEGICVEYSEKFDRSDPAKIIKVADIIKTGTAKVIIVFLAYFDMNILIEQLIRRNVTGYQMIGVEAWISAVDLVTPASYNILAGAIGFDVGKLNIDNFADYAVNEFWQTAFPCLHSKGNISQTENNCRKYEDMIHFKNYNEDISELRYANNLYNAVYAVAHSLHSLLRCTENQSCEKYKTIQPWQVVKSLKKVNFTTKLGDQVWFDSTGATAAKFEVVNWQRGFNGEVQFKVVGYYDASLPNGQQFVLNAEDIVWAGEKREKPRSVCSESCPPGTRKAAQKGRPVCCYDCIPCAEGEISNQTDSNNCEQCPGEYWSNAERDKCILKVIEFLSFTEVMGIVLVAFSLVGAVLTVLVAILFLTAKDTPIVKANNSELSFLLLFSLTLCFLCSLTFIGQPSHWSCMLRHTVFGITFVLCISCVLGKTVVVLMAFKATLPSSNVMKWFGPLQQRLSVLAFTLIQVLICVLWLTVSPPFPYKNMNYYKEKIILECNLGSSIGFWAVLGYIGILAFLCFLLAFLARKLPDNFNEAKFITFSILIFCAVWITFIPAYVSSPGKFTVAVEIFAILASSFALLFCIFTPKCYIILFKPELNTKKNMMGKM
>LOCXPOlfC7.113.HIT1.OlfC.2R.837.ANF_receptor.exons6.CM014015.1.Ictalurus_punctatus
TKFVMLFLVLLVSLRLARGENCHILDNPEYPLLSKDGDVIIGAIFSIHRGTQMQSMAYTEKPQPLICTSSDLGEFRLAQTMIFTIDEINRSNSLLPNISIGYKIYDNCLSRLLSMKAAMALMNGMDITVDYACSGQAVVQAIIGESESSPTIALTKTTGPFMIPVISHKATCECLSNRKEYPSFFRTIASDFYQSRALAYLVKHFGWSWVGAVNSDNDYGNSGMAIFLNAAKEEGICVEYSEKFDRSDPAKIIKVADIIKTGTAKVIIVFLAYIDMNILIEQLIRRNVTGYQMIGVEAWISAVDLVTPASYNILAGAIGFDVGKLNIDNFADYAVNEFWQTAFPCLHSKGNISQTENNCRKYEDMIHFKNYNEDISELRYANNMYNAVYAVAHSLHSLLRCTENQSCEKYKTIQPWQVVKSLKKVNFTTKLGDQVWFDSTGATAAKFEVVNWQRGFNGEVQFKVVGYYDASLPNGQQFVLNAEDIVWAGEKREKPRSVCSESCPPGTRKAAQKGRPVCCYDCIPCAEGEISNQTDSNNCEQCPGEYWSNAERDKCVLKVIEFLSFTEVMGIVLVLFSLFGAALTVLIAILFIIKKDTPIVKANNSELSFLLLFSLTLCFLCSLTFIGRPSQWSCMLRHTVFGITFVLCIACVLGKTVVVLMAFRATLPGSNVMKWFGPLQQRLSVLAFTLIQVLICVLWLTVSPPFPYKNMNYYKEKIILECNLGSAIGFWAVLGYIGVLAFLCFLLAFLARNLPDNFNEAKFITFSILIFCAVWITFIPAYVSSPGKFTVAVEIFAILASSFALLFCIFTPKCYIILFKPELNTKTNMIGKMASKS
>LOCXPOlfC8.133.HIT1.OlfC.2R.852.ANF_receptor.exons7.CM014015.1.Ictalurus_punctatus
MCRKEGYGLSQQKHWQIFVMLFLELLLCFSLARGEYCHILENPEHPLLSKDGDVIIGGIFSIHDGTQAGSMPYTEKPHPLICIRFNLSELRLAQTMIFAIDEINRDNSLLPNISIGYRIYDVCLSRLLSMKAAMALMNGMEITANGDCAGQAVVQAIIGESESTPTIALTKTTGPFKIPVISHAATCDCLSNRKEYPSFFRTLASDYYQSRALVYLVKHFGWSWVGAVNSDNDYGNSGMAIFLNAAKEEGICVEYSEKFDRSDTAKIIKVADIIKTGTAKVIIIFLAHFDMKILINQLILKNVTGYQIIGVEGWITNVNLVTPASYNILSGSIGFAIGKLNIGGFADYVVNEFWQTAIPCLHTEGNISQTENNCSKYKDIIQFKNYNEDVSELRAANNLYNAVYAVAHSLHSLLRCTENQSCEKDKTIQPWQVVESLKKVNFTSKLGDHILFDSTGATAAKYDVVNWQRGINGEVQFKVVGYYDASLPSGQQFVLNSEDIIWAGEKVEKPRSVCSESCPPGTRKAAQKGRPVCCYDCIPCAEGEISNQTDSNNCEQCPGEFWSNADRDKCVLKVIEFLSFTEVMGIVLVVFSLVGAALTVLVAILFLTAKDTPIVKANNSELSFLLLFSLTLCFLCSITFIGQPSQWSCMLRHTAFGITFVLCISCVLGKTVVVLMAFRATLPGSNIMKWFGPPQQRFSVLAFTLIQVLICVLWLTVSPPFPYKNMNYYKEKIILECNLGSAIGFWAVLGYIGILAFLCFVLAFLARKLPDNFNEAKFITFSILIFCAVWITFIPAYVSSPGKFTVAVEIFAILASSFALLFCIFTPKCYIILCKPELNTKKSMMGKMASKS
>LOCXPOlfC9.137.HIT1.OlfC.2R.826.ANF_receptor.exons6.CM014015.1.Ictalurus_punctatus
LVLLLCFSLAKGEYCHIQENPEYPLLSKDGDVIIGGIFAIHDGTQTGSLPYTEKPNPLICIRFILSELRLAQTMIFAIEEINRDNSLLPNISIGYRIYDNCLSRLFSMKAAMALMNGMEITADGDCTGQAAVQAIIGESESSPTIALAKTTGPFKIPVVSYAATCDCLSNRKEYPSFFRTIASDFYQSRALAYLVKHFGWSWVGAVNSDNDYGNSGMAIFLNAAKEEGICVEYSEKFDRSDTAKIMKVADIIKTGTAKVIIIFLAHFDLKILINQLILKNVTGYQMIGVEAWITSVNVLTPGSYNILSGSIGFAIGKLNIGGFADYAVNEFWQTAIPCLHTEGNISQTENNCSKYKDIIPLKNYSEDISELRYANNLYNAVYAVAHSLHSLLRCTENQSCKKDKTIQPWQVVESLKKVNFTTKFGDNIFFDSTGATPAKYDVVNWQRGFNGEVQFKVVGYYDASLPSGQQFVLNTEDIIWAGEKIEKPRSVCSESCPPGTRKAAQKGRPVCCYDCIPCAEGEISNQTDSNNCEQCPGEFWSNADRDKCVLKVIEFLSFTEVMGIVLVAFSLVGAALTVLVAILFLTAKDTPIVKANNSELSFLLLFSLTLCFLCSITFIGQPSHWSCMLRHTAFGITFVLCISCVLGKTVVVLMAFRATLPGSNVMKWFGPPQQRFSVLAFTLIQVLICVLWLTVSPPFPYKNMNYYKEKIILECNLGSSIGFWAVLGYIGVLAFLCFVLAFLARKLPDNFNEAKFITFSILIFCAVWITFIPAYVSSPGKFTVAVEIFAILASSFALLFCIFTPKCYIILCKPELNTKKSMMGKM
>LOCXPOlfC10.149.HIT1.OlfC.2R.834.ANF_receptor.exons6.CM014015.1.Ictalurus_punctatus
FVMLLLVLLLSLCRAKGENCHILENPAYPLLSKDGDVIIGAIFSIHGTQTQSLPYTEKPQPLICIRFNLRGLRLAQSMTFAISEINRNNHLLPNISIGYRIYDSCGSRLLTMKAAMALMNGIDITAKDACYGQAVVQAIIGDSDSTPTVALTKTTGPFNIPVISYAATCECLSNRKEYPSFFRTIASDFYQSRALAYLMKHLGWSWVGAVYSDNDYGINGMAIFLNAAKEEGICVEYSEKFVRSDPANIMKVADIIKKGTAKVIILFLAHSDMNILIDQLILKNLTGYQMIGVEAWITAVNLVTPASYNILSGAIGFDVGKFNIVSFADYVINEFWKTDFPCLHTEGNISLTENNCGKYEDMIPFKNYNDDIAELRYAKNIYNAVYAVAHSLHSLLRCTENQSCKKDKTIQPWQVVEALKKVNFTTKLGDHVWFDSTGATAAKYDVVNWQRGFNGEVQFKAVGYYDASLPNGQQFVLNTADIVWAGEKREKPRSVCSESCPPGTRKAAQKGRPVCCYDCIPCAEGEISNQTDSNNCEQCPGEYWSNAVRDKCVLKVIEFLSFTEVMGIILVFFSLFGATLTVLVAILFLKEKDTPIVKANNSELSFLLLFSLTLCFLCSLTFIGQPSHWSCMLRHTAFGITFVLCISCVLGKTFVVLMAFRATLPGSNVMKWFGPLQQRLAVLAFTFIQVLICVLWLTVSPPFPYKNMNYYKEKIILECNLGSAIGFWAVLGYIGVLAILCFVLAFLARKLPDNFNEAKFITFSILIFCAVWITFIPAYVSSPGKFTVAVEIFAILASSFALLFCIFTPKCYIILFKPELNTKKNMMGKMVSKS
>LOCXPOlfC11.152.HIT1.OlfC.2R.825.ANF_receptor.exons6.CM014015.1.Ictalurus_punctatus
LYLVVLLYFSLAQGEKCHILGNPAYPLLSKDGDVIIGAIFSIHGTQVQSLPYTEKPQPLICIRLNLRGLRLAQTMTFAIDEINRSNHLLPNISIGYRIYDNCGSRLLSLKAALALMNGMDIIADDACSGQAVVQAIIGESDSTPTVALAKTTGPFKIPVISYAATCECLSNRKEYPSFFRTIASDFYQSRALAYLVKHFGWSWVGAVNSDNDYGNNGMAIFLNAAKEEGICVEYSEKVVRSDPANIIKVADVIKKGTAKVIIAFLAHFDMNSLVDQLILKNLTGYQMIGVEAWITAVSLVTPASYNILSGSIGFDLGTFNIGSFADYVINEFWQTDFPCLHTEGNISQSENKCSKYEDMIPFKNYNEDISGLRYAKNIYNAVYAMAHSLHSLLRCREKSCENDKTIQPWQVVEALQKVNFTTKLGEQVWFDSTGATAAKYDVVNWQRGFNGEVQFKAVGYYDASLPNGQQFVLNTEDIVWAGEKREKPRSVCSESCPPGTRKAVQKGRPVCCYDCIPCAEGEISNQTDSNNCEQCPGEYWSNADRDKCVLKVIEFLSFTEVMGLVLVLFSLFGATLTVLVAILFLIEKDSPIVKANNSELSFLLLFSLTLCFLCSITFIGRPSQWSCMLRHTAFGITFVLCISCVLGKTVVVLIAFRATLPGSNVMKWFGPLQQRLAVLAFTLIQVLICVLWLTVSPPFPYKNMNYYKEKIILECNLGSPVGFWAVLGYIGVLAFLCFVLAFLARKLPDNFNEAKFITFSILIFCAVWITFIPAYVSSPGKFTVAVEIFAILASSFALLFCIFTPKCYIIVFKPELNTKKNMMGK
>LOCXPOlfC12.154.HIT1.OlfC.2R.830.ANF_receptor.exons6.CM014015.1.Ictalurus_punctatus
FVMLYLVLFLSFSLTEGENCHILENPSYPLLSKDGDVIIGAIFSIHGGTQMQSLPYTEKPQPLICIRFNLREFRLAQSMTFAIDEINRSNRLLPNISVGYRIYDNCDSRLLSMKAAMALMNGMDITADNACSGQAVVQAIIGESESTPTIALTRTTGPFKIPVISHSATCDCLSNRKVYPSFFRTTTSDYYQSRALAYLVKHFGWSWVGTVNSDNDYGNNAISIFLKAAKEEGICVEYSERFDRSDTAKIIKVVDIIKKNTAKVIILVLAQIDMNILIDHLILKNVSGYQIIGGEGWITADNLVTPASYNILAGSIGFDVGKLNINSFAYYVVNEFWQTIYPCLHTEGNISQSENNCRKYEDMIQFKNYSDDISELRYAKNIYNAVYAVAHSLHSLLRCTENQSCENYKTIQPWQVVEFLKKVNFTTKLGEQVWFDSTGATVAKYDVVNWQRGLNGEVQFKVVGYYDASLPSGQQFVLNDEDIVWAAETREKPRSVCSESCPPGTRKAAQKGRHVCCYDCIPCAEGEFSNQTDSNICEQCPGEYWSNADRDKCMLKVIEFLSFTEVMGVILVLISLFGATLTVLVAILFLIEKDTPIVKANNSELSFLLLFSLTLCFLCSLTFIGRPSEWSCLLRHPAFGITFVLCISCLLGKTIVVLVAFRATLPGSNVMKWFGPLQQRLTVLAFTFIQVLICVLWLKVSPPFPYKNMNYYKEKIILECNLGSAIGFWAVLGYIGVLAFLSLVLSFLARKLPDNFNEAKFITFSILIFCAVWITFIPAYVSSPGKFIVAVEIFAILASSFALLFCIFTPKCYIILFKPELNTKKNMMGK
>LOCXPOlfC13.157.HIT1.OlfC.2R.830.ANF_receptor.exons6.CM014015.1.Ictalurus_punctatus
FVMLYLVLFLSFSLTEGEICHILENPSYPLLSKDGDVIIGAIFPIHGSAQMQSLPYTEKPQPLICIRLNLREFRLAQTMTFAIDEINRSNRLLPNISVGYRIYDNCESRLLSMKAAMALMNGMDITADNACSGQAVVQAIIGETESTSTITLTRTTGPFKIPVVSHSATCDCLSNRKVYPSFFRTTTSDYYQSRALAYLVKHFGWSWVGTVNSDNDYGNNAISIFLKAAKEEGICVEYSERFDRSDTAKIIKVVDIIKKSTAKVIVLVVAQIDMKILIDHLILKNVTGFQIICGEGWITADNLVTPASYNILAGSIGFDVGKLNINSFAYYVVNEFWQTIYPCLHTEGNISQSENNCRKYEDMIQFKNYSDDISELRYAKNIYNAVYAVAHSLHSLLRCTENQSCENYKTIQPWQVVEFLKKVNFTTKLGEQVWFDSTGAKVAKYDMVNWQRGLNGKVQFKVVGYYDASLPSGQQFVLNDEDIVWAAETREKPRSVCSDSCPPGTRKAAQKGRPVCCYDCIPCAEGEFSNQTDSNNCEQCPGEYWSNADRDKCMLKVIEFLSFTEVMGIILVLVSLLGATLTVLVAILFLIEKDTPIVKANNSELSFLLLFSLTLCFLCSLTFIGRPSEWSCMLRHPAFGITFVLCISCLLGKTIVVLMAFRATLPGSNVMKWFGPLQQRLTVLALTFIQVLICVLWLKVSPPFPYMNMNYFKEKIILECNLGSAIGYWAVLGYIGVLAFLSLVLSFLARKLPDNFNEAKFITFSILIFCAVWITFIPAYVSSPGKFTVAVEIFAILASSFALLFCIFTPKCYIILFKPELNTKKNMMGK
>LOCXPOlfC14.164.HIT1.OlfC.2R.837.ANF_receptor.exons6.CM014015.1.Ictalurus_punctatus
TEFVMLFLVLLLYLSLAKGENCHILDNPAHPLLSKDGDVIIGAVFSIHDGTQMQSLLYTEKPQPLICIRFNLRELRLAQTMTFAIDEINRANSLLPNISIGYRIYDNCGSRLLSMKAAMALMNGMDITADNACSGQAAVQAIIGESESTPTITLTKTTGPFMIPVISHAATCECLSNRKEYPSFFRTIASDFYQSRALAYLVKHFGWSWVGAVNSDNDYGNNGMAIFLNAAKEEGICVEYSEKFDRSDTAKIMKVADIIKKGTAKVIIIFLAHFDMNILIDQLILKNVTGYQMIGVEAWITAVNLVTPTSYNILAGSIGFDVGKFNIGSFADYAVNEFWQTAFPCLHTERNISQTENNCSKYEDMILFKNYNEDIAELRYAKNIYNAVYAVAHSLHSLLRCTENQSCEKYKTIQPWQVIEAIKNLNFTTKLGEKVWFDSTGAMPAKYDVVNWQRGFNGEVQFKAVGYYDASLPSGQQFVLNTEDIFWAGEKREKPRSVCSESCPPGTRKAAQKGRPVCCYDCIPCAEGEISNQTDSNNCEQCPGEYWSNANRDKCVLKVIEFLSFTEVMGIVLVLFSLFGAVLTVLVAILFLIEKDSPIVKANNSELSFLLLFSLTLCFLCSLTFIGQPSEWSCMLRHTAFGITFVLCISCVLGKTIVVLMAFRATLPGSNIMKWFGPLQQRLSVLAFTLIQVLICVLWLTVSPPFPYKNMNYYKEKIILECNLGSAIGFWAVLGYIGVLAFLCFVLAFLARKLPDNFNEAKFITFSILIFCAVWITFIPAYVSSPGKFTVAVEIFAILASSFALLFCIFTPKCYIILFKPELNTKKNVMGKMASKS
>LOCXPOlfC15.169.HIT1.OlfC.2R.830.ANF_receptor.exons6.CM014015.1.Ictalurus_punctatus
FVMLFYVLLLSLSMAKGENCHILENPAYPLLSKDGDVIIGAVFSIHSGTQMQSLQYNEKPQPLICIRFNLREFRFAQTMIFVIEEINRSNHLLPNISIGYRIYDNCGSRLLSMKAAMALLNGQDITADYACSGQTVVQAIIGESESSPTIVLTKTTGPFKIPVISHAATCECLSNRKEYPSFFRTIASDYYQSTALAYLVKHFGWSWVGAVNSDNDYGNSGMAIFLNAAKEEGICVEYSEKFDRSDPEKIMKVADIIKKGTAKVIIIFLAHIDMNILIDHLILKNVTGYQMIGVEGWITAVNLVTPASYNILAGSIGLDVGKLNIGGFSEYVIKGFWQTDFPCLHTEENISQTENNCRKYEDMIPFKNYNEDISELRYANNIYNAVYAVAHSLHSLLRCTESLSCEKDKTVQSWQVGESLKKVNFTTRTGEQVWFDSAGATAAKYDVVNWQRGLNGEVQFKAVGYYDASLPTGQQFVLNSEDIVWAGEIKEKPRSVCSENCPPGTRKAAQKGRPICCYDCIPCAEGEISNQTDSNNCEQCPGEYWSNAERDKCVLKVIEFLSFTEVMGIVLVLFSLFGAAITVLVAILFLIKKDTPIVKANNSELSFLLLFSLTLCFLCSLTFIGKPSEWSCMLRHTAFGITFVLCISCVLGKTLVVLMAFRATLPGNNVMKWFGPPQQRLSVLAFTLVQVLICVLWLTVSPPFPYKNMKYYKEKIILECNLGSPVGFWAVLGYIGVLAFLCFVLAFLARKLPDNFNEAKFITFSILIFCAVWITFIPAYVSSPGKFTVAVEIFAILASSFALLFCIFTPKCYIILFKPELNTKKHMMGK
>LOCXPOlfC16.172.HIT1.OlfC.2R.846.ANF_receptor.exons6.CM014015.1.Ictalurus_punctatus
MFLYALLLLCVFKVKAEKANCQMIGNPEYPQLSKDGDVIIGGAFSIHSKITLQTLSFTEKPQRLICTSLNFREFRFVQTMIFAIDEINKSGLLPNISIGYKIFDSCGSTLASMRSAVGLINGQELTAQETCSGHSAVQAIIGESESSSTIVMSRATGPFKIPVISHFATCACLSNRKEYPSFFRTIPSDYYQSRALAQLVKYFGWTWVGAVRSDNDYGNNGMATFVEAAGKLGVCIEYNEAILRTNSKESIAKVVEIIKKGTSKVLVAFLAQNEMDVLLEEAFVQNVTGLQWVGSESWITARYLATERTSKVISSALGFTINKSKITGLKDFLLKVHPSQIPSNSLLIEFWEMTFGCQFSPKTEDVKLCTGFEDLKEINNTFTDVSELRISNNVYKAVYAIAHALHNTLVCNADGHFENLNCTKKDIFLPGQVLESLQSVNFTMPSGERVYFNANGDPTAKYELVNWQKNSAGDITFVSVGYYDSSLPTDKQFVMNPVSIAWAGNSNMRPRSVCSESCQPGFRQAQIKGRPPCCFACIQCPVGEISNETDSVECIRCPLEYWSNENHSLCVPKEVEFLSFNENMGILLTAVSLTGVSITIAVGLVFFYFRDTPLVKASNIELSLLLIISLSLCFLCSLTFIGQPSEWSCMLRHTTFGITFALCMSCVLARTIAVVMAFKATVPGSSFPQCSVPVQRMSVFCCTLFQVIICALWLTLAPPVPYKNMAHSIDKIILECNLGSNIGFWAVLVYIGLLALLCFILAFLARKLPDNFNEAKFITFSMLIFCAVWITFIPAYVSSPGKFTVAVEIFAILASSFGLLFCIFTPKCYIIILKPEKNTRKHLMGK
>LOCXPOlfC17.174.HIT1.OlfC.2R.854.ANF_receptor.exons6.CM014015.1.Ictalurus_punctatus
MLLLAAILMIIFFTTNAENQQCIAYGTDELLHFSKEGDVAIGGIFSFHQYPVSINPTLMVNPGNMRCYGIDPGELQYAMAMIFAVEEINNSTDILRDLTLGYRIYGSCPSIPLSVKASLLLMNRPGMERENCIKSPTVHAVIGETTSTATIGIAKTMGPFHIPVISHSATCACLSNRKEYPSFFRTIPNDYYQSRALAKLVKYFGWTWVGAVRSRSDYGNNGMASFLEVAEKEGVCIEYSVAIYRTDSRQKFLNVVDIIKTSTSKVIVAFADGNDLDILITELYYQNVTGFQWVGSEGWITYSYLSNAMNYAVVGGAVGLAVPNANIPGLKEFIESMRPSLKPGNTGLVELWESVFDCSLSSQSQKAEKSCTGEESLENTQTRFTDVSDASLLNNIYKAVYAVAYAVDRLLGCHDQKGPFTNGTCADIGNIQPWQVLHYLSQVNFTTKNGEIVRFDKLGDPVARYAIVNWQRKDEGTIIFKSIGMYDASLQDGQEFVINTSSAVWAGDQYTVPRSVCSENCLPGTSRAFIKGKPICCFDCIPCADGEFSNTTNAVTCLPCPLEYKSNGNKTKCDLKNIEFLNFNELMGILLMAFSLFGGCLTITVGFIFFYYRQTPIVRANNSELSFLLLFSLSLCFLCSLTFIGQPSEWSCMLRHTAFGITFVLCISCVLGKTVVVLMAFRATLPGSNIMKWFGPAQQRLSVISFTFIQVFICSLWLTISPPFPYKNMHHYKDKIILECHVGSALGFWAVLGYIGILAFLCFILAFLARKLPDNFNEAKYITFSMLIFCVVWITFIPAYVSSPGKFIVAVEIFAILTSSSGLLFCIFIPKCYIILLQPDKNTKKQMMNKTPSK
>LOCXPOlfC18.180.HIT1.OlfC.2R.854.ANF_receptor.exons6.CM014015.1.Ictalurus_punctatus
MLLLAAILMIIFFTTNAENQQCIAYGTDEHLHFSKEGDVAIGGIFSFHQYPVSINPTLMVNPGNMRCYGIDQAELQYAMAMIFAIEEINNSTDILRDLTLGYRIYGSCPSIPLSVKASLLLMNRPGMERENCIKSPTVHAVIGETTSTATIGIAKTMGPFHIPVISHSATCACLSNRKEYPSFFRTIPNDYYQSRALAKLVKYFGWTWVGAVRSRSDYGNNGMASFLEVAEKEGVCIEYSVAIYRTDSRQKFLNVVDIIKTSTSKVIVAFADENDLDILITELYYQNVTGFQWVGSEGWITYSYLSNAMRYAVVGGAVGLAVPNANIPGLKEFIESMRPSLKPGNTGLVELWESVFDCSLSSQSQKAEISCTGEESLENTQTRFTDVSDASLLNNIYKAVYAVAHAVDRLLGCHDQKGPFTNGTCADIGNIQPWQVLHYLSQVNFTTKNGEIVRFDKLGDPVARYAIVNWQRKDEGTMIIKSIGMYDASLQDGQEFVINTSSAVWAGEQYTVPRSVCSENCLPGTSRAFIKGKPICCFDCIPCADGEFSNTTNAVTCLPCPLEYKSNGNKTKCDLKSIEFLNFNELMGILLMAFSLFGGCLTITVGFIFFYYRQTPIVRANNSELSFLLLFSLSLCFLCSLTFIGQPSEWSCMLRHTAFGIAFVLCISCVLGKTVVVLMAFRATLPGSNIMKWFGPAQQRLSVISFTFIQVFICSLWLTISPPFPYKNMHHYKDKIILECHVGSALGFWAVLGYIGILAFLCFILAFLARKLPDNFNEAKYITFSMLIFCVVWITFIPAYVSSPGKFIVAVEIFAILTSSSGLLFCIFFPKCYIILLQPDKNTKKQMMNKTPSK
>LOCXPOlfC19.185.HIT1.OlfC.2R.849.ANF_receptor.exons6.CM014015.1.Ictalurus_punctatus
MESFFTLLHVLMAIINFSRANETTCSLYGEPAYPHLWKDGDIIVGAIFPFYSNWEITDLSYSVMPPPVKCTSMEFKGFHYSQALIFAIEEINNSSSLLPGVLLGYKIYDTCGSTSLGVKAAMTLVNGNENSISDVICKKPAQVQAIIGETYSSVSMAIAKSIGPFHMPLISYYSTCECLSDKRKFPSFLRTIPSDYHQSRALAEMVKYFGWTWVGAIRRDDDYGNNGMATFSNVAEQLGVCLEYSLPFFPTYSQEKVLKIIEQIKMSTSRVIVAFFTQWDFDVLLPMLSEHNITGYQWVGTEGWISDPVVAKLDKHNILQGAIGLAIPKTKVTGLKDFILDIKPLKSVGSAIFTKFWEALFKCKFTAQNDSEDSPICTGEEKISEIENTFTDMSFMPIFNNIYKAVYAIAYTLHSLLGCQHTCLTKKQPDLITFLGHLKKVRFKTKEGEEVYFDENGDPPAKYEIINRQTSKDQYKFVTVGLYDSSLPIHDRLAVNMASIVWAKNTNQVPKSVCSESCPPGTRKAVQKGKPICCFDCIPCAAGEISNMTDSIECEQCQQDYWSNPDKNKCVKKEVEYLSYEETMGILLTVVSIVGAFIAMVIAIIFFKYKNTPIVKANNSELSFLLLFSLTLCFLCSLTFIGRPSEWSCMLRHTAFGITFVLCISCVLGKTIVVLLAFRATLPGSNVMKWFGPPQQRLSVLALTLIQVLICVLWLTISPPFPVKNLLHYKEKIILECNLGSTIGFWAVLGYIGLLALLCFILAFLARKLPDNFNEAKFITFSILMFCAVWIAFIPAYVSSPGKFTVAVEIFAILASSFGLLFCIFLPKCYIIILKPEKNTKKQIMGKVP
>LOCXPOlfC20.190.HIT1.OlfC.2R.849.ANF_receptor.exons6.CM014015.1.Ictalurus_punctatus
MESIFTLFHVVMAIINSYTAQETTCSLRGEPAYPQIWKDGDIIVGGIFPFHFKWDMTDSSYAVMPPATKCTSLEFRSFQYSQTLIYAVEEINNSSSLLPGVSLGYKIFDTCGSTTQGVKVAMTLVNGNEKSISEQICTKPAQVQAIIGETYSSVSMAISKSIGPFSMPLISYFATCECLSDKRKYPSFLRTIPSDYYQTLALAEMLKHFGWTWVGAIRRDDDYGNSGMAAFTKIAEQLDICLEYSLPFFRTYSQERILRIIEQIKSSTSRVIVGFVTQWDFEILLPILSEHNITGYQWVGTEGWISDPVVAKLDEHNILQGAIGLAIPKTKVTGLEDFILNIKPLKSVGSAIFNKFWEALFNCKFTAQNDSEDSPICTGEEKLSEIENTFTDMSFMPIFNNIYKAVYAIAYTLHSLLGCQHTCLTKKQPDLFTFLEHLKKVRFKTKEGEEVYFDENGDPPAKYEIINMQMSKDQYKFVTVGLYDSSLPIHDRLSVNMASIVWANNTNQLPKSVCTESCPPGRRKAVQKGKPICCFDCIPCAAGEISNMTDSIKCDQCQQDYWSNADKNKCVKKEIEYLTYEETMGILLTVVSIVGSFMTIVIATIFFKYKNTPIVKANNSELSFLLLFSLTLCFLCSLTFIGRPSDWSCMLRHTAFGITFVLCISCVLGKTIVVLMAFRATLPGSNVMKWFGPVQQRLSVLAFTIIQILICVLWLTISPPFPFKNLLHYKEKIILECSLGSTIGFWAVLGYIGLLALLCFILAFLARKLPDNFNEAKFITFSMVMFCAVWIAFIPAYVSSPGKFTVAVEIFAILASSFGLLFCIFLPKCYIIILKPEKNTKKQIMGKVP
>LOCXPOlfC21.194.HIT1.OlfC.2R.848.ANF_receptor.exons6.CM014015.1.Ictalurus_punctatus
MESIFIIFHVAMAIINSYTAQETCSLRGEPVYPQLWKNGDILVGAIFPFHFKWEITDLSYLVTPPVKCTSMEFRAFQYSQTLIYAIEEINNSSSLLPGVSLGYKIFDTCGSAAQGIKVAMTLVNGNENSASDQTCTKPAHVQAIIGETYSSVSMAIAKSIGPFSIPLISYYSTCECLSDKRKYPSFLRTIPSDYYQTIALAEMVKNFGWTWVGAIIRDDDYGNSGMAAFIKIAEQLGICVEYSLPFFRTYSKERVLRIVEQIKSATSRVIVGFVTPREFEILLQVFAEHNITGYQWVGTEGWIADPVAATLDKYNILQGAIGLAIPKTTVTGLKDFILDVKPLKSVGSAIFTKFWEALFTCTYRGQNNSVGMPICTGEEKLSEVKNTFTDMSMMPIFNNVYKGVYAIAHTLHELLGCKQTCPTKTQPDPFTFLEHLKKVCFKTKDGEDVYFDENGDPPAKYEIINWQKIKESQYEFVTVGLYDSSVPGKNRLAVNMASIVWAQNTNQVPKSVCSESCPPGTRKAVQKGKPICCFDCIPCAAGEISNMSDSVECERCQQDYWSNADKNKCVKKEVEYLSYQETMGILLTVVSIVGSLMTIVIAFIFLKYKNTPIVKANNSELSFLLLVSLALCFLCSLTFIGQPSEWSCMVRHTMFGITFVLCISCVLGKTIVVLMAFRATLPGSNVMKWFGPPQQRLSVLFFTLIQVLICVLWLTISPPFPFKNLTHYKEKIILECNLGSNLGFWAVLGYIGLLAFLCFILAFLARTLPDNFNEAKFITFSMVMFCAVWIAFIPAYVSSPGKFTVAVEIFAILASSFGLLFSIFLPKCYIIMLKPEKNTKKQIMGKVP
>LOCXPOlfC22.203.HIT1.OlfC.2R.846.ANF_receptor.exons6.CM014015.1.Ictalurus_punctatus
MGSIITLLHILMAMINLYIAQETTCSVLGEPDYPKLWKDGDIVVGGIFPFHKWQIMDASYLVKPPSIKCMSLEFRAFQYSQSLIFAVEEINNSSLLLPGVSLGYKIYDSCGSSSLGVKVAMTLVNGNENSVQICTKPAQVQAIIGETYSSVSMAISKSIGPVGVPLISYFATCECLSDKRKYPSFLRTIPSDYYQTLALAEMVKHFGWTWVGAIRRDDDYGNSGMAAFTKIAEQLGICLEYSLPFFLSYSQEKILRIVEQIKSSTSRVILAFVTRWDLEMLLQVFAEHNITGYQWVGTEGWIADPLAATLDKYNILQGAIGLAIPKTMVTGLKDFILDVKPLKSVGSDIFTEFWEALFTCTYRGQNNSVGMPMCTGEEKLSEVKNTFTDMSMMPIFNNVYKGVYAIAHTLHELLGCKQTCPTRKQPDPFTFLEHLKKVRFKTKEGEDVYFDKNGDPPAKYEIINWQKNKEHQYEFVTVGFYDSSVPAQDRLAVNMALITWARNTNQVPKSVCSESCLPGTRKAAQKGKPICCFDCIQCAAGEISNMSDSTECEQCQQDYWSNADKNKCVMKEVEYLSYKDTMGMLLTVVSVVGSFMTIVIAIIFFKYKNTPIVKANNAELSFLLLFSLTLCFLCSLTFIGQPSEWSCMLRHTVFGITFVLCISCVLGKTVVVLMAFRATRPGSNVMKWFGLPQQRLSVLVFTLIQVLICVLWLTISPPFPFKNLNHYKEKIILECSLGSNLGFWAVLGYIGILAVLCFILAFLARKLPDNFNEAKFITFSMLMFCAVWITFIPAYVSSPGKFTVAVEIFAILASSFGLLFCIFLPKCYIIILKPEKNTKKQIMGKG
>LOCXPOlfC23.209.HIT1.OlfC.2R.847.ANF_receptor.exons6.CM014015.1.Ictalurus_punctatus
MESIFILLHLAIAIISSSTAQDTTCSLLGEPAYPQLWKDGDFIVGGIFPFHKKWEIIDSSYSVIPAIKCMSVEFRAFQYSQTLIFAIKEINNSSSLLPGVTLGFKIFDTCNSAALGVKGAMTLLNGNENSVSDQICTKPAQVQAIIGETYSSVSMAIAKSIGPFSVPLISYYSTCECLSDKRKYPSFLRTIPSDYHQTLALAEMVKHFGWTWVGAIRRDDDYGNNGMAAFTKIAEELGICLEYSLPFFRTYSQERVLRIVEQIKSSTSRVIVGFVTPWDLEILLQVFSEHNITGYQWVGSEGWIADLIAAALDKYNILQGAIGLAIPKTTVTGLKDFILDIKPLKAVGSDIFTKFWEALFTCTHTVQNNSNNIPVCTGEEKISAVTNTFTDMSLMPIFSNVYKGVYAIAHTLHGLLGCKQTCPVKKQPDPITFLEHLKLVRFKTKEGEDVYFDKNGDPPARYEIINWQKRTEHQYELVTVGLYDSSLPAQDRLKVNMASIVWAQNTNQVPKSICSERCPPGTRKAVQKGKPICCFDCIPCADGEISNMSDSIKCEQCQQDYWSNPDKDKCVKKEIEYLSYEETMGILLTAVSITGAVMTMLIGIIFFRYKNTPIVKANNSELSFLLLFSLTLCFLCSLTFIGRPSEWSCMLRHTAFGITFVLCISCVLGKTIVVLMAFRATLPGSNVMKLFGPPQQRLSVLVFTLIQVLICVLWLMISPPFPFRNLLHYKEKIILECSLGSTIGFWAVLGYIGLLALLCFILAFLARKLPDNFNEAKFITFSMLMFCAVWIAFIPAYVSSPGKFTVAVEIFAILASSFGLLFCIFLPKCYIIILKPEKNTKKQIMGK
>LOCXPOlfC24.219.HIT1.OlfC.2R.848.ANF_receptor.exons6.CM014015.1.Ictalurus_punctatus
MELIFIIFHVAMAIINSYTAQETCSLRGEPAYPQLWKDGDILVGAIFPFHFKWEITDLSYLVMPSVKCARMEFRAFQYSQTLIYAIEEINNSSSLLPGVSLGYKIFDTCGSAAQGVKVAMTLVNGNENSASDQTCTKPAHVQAIIGETFSSVSMAIAKSIGPFSIPLISYHSTCECLSDKRKYPSFLRTIPSDYYQTIALAELVKNFGWTWVGAIKRDDDYGNSGMAAFIKIAEQLGICVEYSLPFFITYSKERVLRIVEQIKSGTSRVIVGFVTPREFEILFQVFAEHNITGYQWVGTEGWIADPVAATLDKYNILQGAIGLAIPKTTVTGLKDFILDVKPLKSVGSAIFTKFWEALFTCTYRGQNNSVGMPMCTGEEKLSEVINTFTDMSMMPIFNNVYKGVYAIAHTLHELLGCKQTCPTKTQPDPFTFLEHLKKVCFKTKDGEDVYFDENGDPPAKYEIINWQKSKESQYEFVTVGLYDTSVPGKNRLAVNMASIVWAQNTNQVPKSVCSESCPPGTRKAVQKGKPICCFDCIPCAAGEISNMSDSVECERCQQDYWSNADKNKCVKKEVEYLSYQETMGILLTVVSIVGSLMTIVIAFIFLKYKNTPIVKANNSELSFLLLFSLTLCFLCSLTFIGQPSEWSCMLRHTAFGITFVLCISCVLGKTIVVLMAFRATLPGSNVMKWFGPPQQRLSVLVFTLIQVLICVLWLMISPPFPFRNLLHYKEKIILECSLGSTIGFWAVLGYIGLLALLCFILAFLARKLPDNFNEAKFITFSMVMFCAVWIAFIPAYVSSPGKFTVAVEIFAILASSFGLLFCIFLPKCYIIILKPEKNTKKQIMGKVP
>LOCXPOlfC25.223.HIT1.OlfC.2R.847.ANF_receptor.exons6.CM014015.1.Ictalurus_punctatus
MESIFTLLHIVIAIVNSSSGQEITCSLHGEHAYPQLWKDGNIIIGGIFPFHKRWEITDSSYSVIPTINCMSVDVRAFQYSQTLIFAIEEINNSSSLLPGVSLGFKIFDTCNSAALGVKGAMTLLNGNENSVSDQICTKPAQVQAIIGETYSSVSMAIAKSIGPFSVPLISYYSTCECLSDKRKYPSFLRTIPSDYYQSRALAEMVKHFGWTWVGAIRRDDDYGNNGMAAFTNIAEQLGICLEYSLPFFRTYSQEKVLRIVEQIKSSTSRVIVGFVTPWDLEILLQVFSEHNITGYQWVGSEAWIADLIAATLDKSNILQGAIGLAIPKATVTGLKDFILDIKPLKAVGSAIFAELWEALFTCTHTVQNSSENIPACTGEEKLSEVENDFIDMSLMPIFSNVYKGVYAIAHTLHELLGCKQTCPVKKQPDPNTFLEHLRKVRFKTKEGEEVYFDKNGDPLARYEVINWQKSKEHQYEFVTVGLYDSSFPAEDRLAVNMASIVWAQNLNQVPKSICSESCPPGTRKAVQKGKPICCFDCIPCADGEISNMSDSIKCEQCQQDYWSNPDKDKCVKKEIEYLSYEETMGILLTAVSITGAVMTILIGIIFFRYKNTPIVKANNSELSFLLLFSLTLCFLCSLTFIGRPSDWSCMLRHTAFGITFVLCISCVLGKTIVVLMAFRATLPGSNVMKWFGPPQQRLSVLVFTLIQVLICVLWLMISPPFPFRNLLHYKEKIILECSLGSNIGFWAVLGYIGLLALLCFILAFLARKLPDNFNEAKFITFSMLMFCAVWITFIPAYVSSPGKFTVAVEIFAILASSFGLLFCIFLPKCYIIILKPEKNTKKQIMGK
>LOCXPOlfC26.226.HIT1.OlfC.2R.848.ANF_receptor.exons6.CM014015.1.Ictalurus_punctatus
MESVFTLFHIVMAIINSSRAQENYCSVRGESTYPQLWKHGDIIVGAIFPFHSKWEITNSSYSVMPPAMNCMSLEFRALQYSQTLIFAIEEINNSSSLLPGVSLGYKIYDTCGSASLGVKVAMTLLNGNENSISDQTCTKPAQVQAIIGETYSSVSMAIAKSIGPFSMPLISYYSTCECLSDKRKYPSFLRTIPSDYYQTIALAEMVKHFGWTWVGAIRRDDDYGNNGMAAFTKIAEELGICLEYSLPFFRTYSQEKVLRIVEQIKSSTSRVIVGFVTPWDLEILLHVFSEHNITGYQWVGTEGWIADPVAVTLDKYNILQGAIGLAIPKTTVTGLKDFILDVKPLKSAGSAIFMKFWEEMFTCKYGIQNNSGDIPVCTGEEKLSDIENTFTDMSMMPIFSNVYKGVYAIAHTLHELLGCKQTCLTKMQPDPFTFLEHLKKVRFKTKEGEDVYFDKNGDPPAKYEIINWQKNKEHQYEFVTVGLYDSSVAAEDRLAVNMASIVWAQNKNQMPKSICSESCLPGTRKAVQKGKPICCFDCIPCAAGEISNITDSIKCEQCQQDSWSNADKVECVKKEIEYLSYEETMGILLTAVSIIGALMTMVIAIVFYKYKNTPIVKANNSELSFLLLFSLTLCFLCSLTFIGRPSEWSCMLRHTAFGITFVLCISCVLGKTIVVLMAFRATLPGSNVMKWFGPPQQRLSVLVFTLIQFLICVLWLAISPPFPFKNLKHYKEKIILECHLGSNLGFWAVLGYIGILALLCFVLAFLARKLPDNFNEAKFITFSMLMFCAVWITFIPAYVSSPGKFTVAVEIFAILASSFGLLFCIFLPKCYIIILKPEKNTKKQIMGK
>LOCXPOlfC27.228.HIT1.OlfC.2R.848.ANF_receptor.exons6.CM014015.1.Ictalurus_punctatus
MESIFTLMHVVMAIINFSRANMTTCTLHGESVYPHIWKNGDIIVGAIFPFHSSWEITDSSYSARPSSMKCMSLDFRAFQYSQSLIFATEEINNSSSLLPGVSLGYKIYDTCGSTALGVKVAMTLINGNENSASDDICTKPAQVQAIIGENYSSVSMAIAKSVGPFSIPLISYFATCECLSDKRKYPSFLRTIPSDYYQSRALAEMVKHFGWTWVGAIRRDDDYGNNGMATFTKVAEQLGVCLEYSLPFFRTYSQEKVLRIVEQIKSSTSRVIVGFLTHLDLEVLVHVFSEHNITGYQWVGTEGWIADPIVATQDKQNILQGAIGLAIPKTKVAGLKDFILDIKPLKSVGSAIFTKFWETLFKCKYTVQNVSENSPVCTGEEKLSEMENAFTDMSLMPIFSNVYKGVYAIAHTLHELLGCKQTCPTNKQPNPFTFLEHLRKVRFKTKEGEEVYFDVNGDPPAKYEIINWQVNKDKQSEFVTVGLYDSSFPAPDRLSVNMASIVWAQNSNNVPVSICHESCPPGTRKAVQKGKPICCFDCIPCAAGEMSNMTDSIECEQCQQDYWSNAHKDECVKKEIEYLSYEETMGILLTAVSMFGAFMTVVIAIIFFRYKDTPIVKANNSELSFLLLFSLALCFLCSLTFIGQPSAWSCMLRHTAFGITFVLCISCVLGKTIVVLMAFRATLPGSDVMKWFGPPQQRLSVLAFTLIQVLICVLWLTTSPPFPFKNLKHYKDKIILECHLGSNLGFWAVLGYIGLLALLCFALAFLARKLPDNFNEAKFITFSMLMFSAVWITFIPAYVSSPGKFTVAVEIFAILASSFSLLFCIFLPKCYIIMLKPEKNSKKQIMGK
>LOCXPOlfC28.233.HIT1.OlfC.2R.848.ANF_receptor.exons6.CM014015.1.Ictalurus_punctatus
MESIFTLLHVVMAIINFSRANMTTCTLHGESVYPHIWKNGDIIVGAVFPFHSSWEITDSSYSARPSTMKCMSLDFRAFQYSQSLIFATEEINNSSSLLPGVSLGYKIYDTCGSTALGVKVAMTLINGNENSASDDICTKPAQVQAIIGETYSSVSMAIAKSVGPFSIPLISYFATCECLSDKRKYPSFLRTIPSDYYQSRALAEMVKHFGWTWVGAIRRDDDYGNNGMATFTKVAEQLGVCLEYSLPFFRTYSQEKVLRIVEQIKSSTSRVIVGFLTQWDLEILVHVFSEHNITGYQWVGTEGWIADPIVATLDKQNILQGAIGLAIPKTKVAGLKDFILDIKPLKSVGSAIFTKFWETLFKCKYTVQNVSENSPVCTGEEKLSEMENAFTDMSLMPIFSNVYKGVYAIAHTLHELLGCKQTCPTNKQPNPFTFLEHLRKVRFKTKEGEEVYFDVNGDPPAKYEIINWQVNKDKQSEFVTVGLYDSSFPAPDRLSVNMASIVWAQNSNNVPVSICHESCPPGTRKAVQKGKPICCFDCIPCAAGEMSNMTDSIKCEQCQQDYWSNAHKDECVKKEIEYLSYEETMGILLTAVSIFGAFMTMVIAIIFFRYKDTPIVKANNSELSFLLLFSLALCFLCSLTFIGQPSAWSCMLRHTAFGITFVLCISCVLGKTIVVLMAFRATLPGSDVMKWFGPPQQRLSVLAFTLIQVLICVLWLTTSPPFPFKNLKHYKDKIILECHLGSNLGFWAVLGYIGLLALLCFVLAFLARKLPDNFNEAKFITFSMLMFSAVWITFIPAYVSSPGKFTVAVEIFAILASSFGLLFCIFLPKCYIIMLKPEKNTKKQIMGK
>LOCXPOlfC29.237.HIT1.OlfC.2R.850.ANF_receptor.exons6.CM014015.1.Ictalurus_punctatus
MESIFTVLHMVIAIINFSRANETTCSLQGELAYPSFWKDGDIIVGGIFPFYSSWEFTDLSYSVMPPPLKCASLDFRAFQYTQSFMFAVEEINNSSSLLPGVSLGYKIYDTCSSSAMGVKVAMTLINGNENSVAHQVCTKPAQVQAIIGETYSSVSTAIAKSIGPFNMPIISHYSTCECLSDKKKYPSFLRTVPSDYHQSRALAEMVKHFGWTWVGAIRRDDDYGNTGMASFTKVAEQLGICLEYSLPFFRTYSQERVMRIVEQIKSSTSRVIVGFLAHWDWEILVHVFTEHNITGYQWVGTEGWIADPVVATLDKQNILQGAIGLAISKTTVTGLEDFILDIKPLKSVGSAIFTKFWEALFNCKYTMQNDSGGLPVCTGDEKLAEVENTFTDMSMLPIISNVYKAVYAIGHTLHDLLDCKQTCPTKKQADPLTFLEHIRKVHFKTKDGENVYFDENGDPAGKYEIINWQANKEHPHKFVTVGFYDSSFPGQSRLSVNMTSIVWAKSTDKVPKSVCSESCPPGTRKAVQKGKPICCFDCVPCAAGEISNMTDSIECKQCQQDYWSNPQKDECVKKEIEYLSYEETMGILLTVVSVVGAFMTMVIAVIFLKYKNTPIVKANNSELSFLLLFALALCFLCSLTFIGRPSEWSCMLRHTAFGITFVLCISCVLGKTIVVLMAFRATLPGSNIMKWFGPPQQRLSVLAFTLVQVLICVLWLTISPPFPFKNLNHYKEKIILECHLGSTIGFWAVLGYIGLLALLCFVLAFLARKLPDNFNEAKFITFSMLIFCAVWITFIPAYVSSPGKFTVAVEIFAILASSFGLLFCIFFPKCYIIILKPEKNTKKQIMGKIP
>LOCXPOlfC30.241.HIT1.OlfC.2R.847.ANF_receptor.exons6.CM014015.1.Ictalurus_punctatus
MEPLLFTLLHMVMAIINFSGGNGTTCILQGEPAYPQIWKDGDIIVGAAFPFHSNWEITDLSYLVMPQQMKCVSLDFRAFQYSQSLIFAIEEINNSSSLLPGISLGYKIYDTCSSASLGVKVAMALVNGNENSVLDEHCTKPAQVQAIIGETYSSVSMAIAKSIGPFSIPLISHYSTCECLSDKRKYPSFLRTIPSDYHQTRALAEMVKHFGWTWVGAIRRDDDYGNSGMAAFTEAAKQLGICLEYSLPYFRTYSDEKVLNIIAQIKSSTSRVIVAFLAHWDLEILLHVFFEHNITGYQWVGTEGWISDSELAAKDKHHILQGAIGLAIPKTTVTGLKDFILDIKPLKSVGSEIFTKFWEELFKCKYAMQNDSVDSPLCTGDEKLSEMENTFTDMSLMPIFSNVYKAVYAIAHTLHELLGCKQTCTTKKQPDPFTFLENLKKMHFKTKEGEEVFFDKNGDPAAKYDIINWHVNEEHAFVTVGLYDSSTTGHDRLTVNMASIVWAQNTKQVPISVCSGSCPPGTRKAVQKGKPICCFDCIPCAEGEISNITDSIECNQCQQDYWSNPNRNHCIKKEIEYLSYEETMGILLTAVSIIGAFMTMTIAIILFRHKNTPIVKANNSELSFLLLFSLTLCFLCSLTFIGQPSGWSCMLQHTAFGITFVLCISCILGKTIVVLMAFRATLPGSDVMKWFGPPQQRLSVITFTLIQVVICVLWLTISPPFPVKKLNYYKEKIILECHLGSTIGFWAVLGYIGFLAIFCFVLAFLARKLPDNFNEAKFITFSMLIFCAVWITFIPAYVSSPGKFTVAVEIFAILASSFGMLFCIFLPKCYIIILKPEKNTKKQLMGK
>LOCXPOlfC31.244.HIT1.OlfC.2R.848.ANF_receptor.exons6.CM014015.1.Ictalurus_punctatus
MEPIFTLLHMVMVIISFSKGNGTVCVLQGETTYPLLWKEGDIIIGGVFPFHSNWEITDLSYLVMPQKMKCISLDFRAFQYSQSLIFAIEEINNSTTLLPGISLGFKIFDTCSSSTVGAQVAMTLVNGNENSVLDEICMKPAQVQAIIGETYSSVSMAIAQSIGPFSIPLISHYSTCECLSDKRKYPSFLRTIPSDYYQSRALAEMVKHFGWTWVGAMRRDDDYGNSGMAAFTEAAEELGICLEYSLPFFRTYSQERVQRIVEQIKSSTSRVIIGFLDNWDLESLLPVFFENNITGFQWVGTEAWIFDSELATMDEHHILQGAIGLAIPKSKVTGLQDFILDIHPLKSVGSAIFTEFWEALFNCKYAVRNDSEDTPACTGNEKLSEVENTFTDMTLMPIFNNVYKGVYAIAHTLHELLGCKQTCPTNKQPDPFTFLQHLKRVQFKTKEGEDVFFDNNGDPAAKYEIINWHLNKENQHEFVAVGHYDSSLTGHDHLFVNMTSIIWAQNTNQVPVSVCSESCPPGTRKAVLKGKPICCFECLPCAEGEISNMTDSIECQECYQDYWSNPRRDECVKKEIEYLSYKETMGILLTAVSITGVFMTMVIAIIFFRHKNTPIVKANNSELSFLLLFSLTLCFLCSLTFIGQPSEWSCMLRHTAFGITFVICISCVLGKTLVVLMAFRATLPGSNVMKWFGPPQQRLSVLFFTLIQVLICVLWLTISPPFPFRNLKNYKEKIILECHLGSNVGFWAVLGYIGFLALLCFLLAFLARKLPDNFNEAKFITFSMLIFCAVWLTFIPAYVSSPGKFTVAVEIFAILASSFGLLFCIFLPKCYIIILKPEKNTKKQLMGK
>LOCXPOlfC32.249.HIT1.OlfC.2R.850.ANF_receptor.exons6.CM014015.1.Ictalurus_punctatus
MEPVYTLLHVVMAILNFSRTNATTCNIQGWPVYPQLWNDGDIIVGGIFPLHSNWEIRDSSYSVIPQPLKCISLDFTALQSSLTLIFAIEEINNSSSLLPGITLGYKIFDTCSSATMGVKMAMALVNGYENSISDEPCTKPAQVQAIVGEAYSTVSMAVAKSIGPFSIPLISYFSTCECLSDKRKYPSFLRTIPSDYIQSRALAEMVSYFGWTWVGAIRRDDDYGNSGMAAFTEVAEQLGICLEYSLRFSKTYSKERVLKIVEQIKNATSRVIVGFLGTRELEVLLHVFFEHNITGFQWVGTEGWISDSELATLDKNNILQGAIGLAIPKTKVTGLQNFFRDIRPLKSAGSIIFKEFWETLFKCKYTVQNNSEDISVCTGEEKLSEVENIFSDISLMPIFSNVYKGVYAIAHTLHNFLGCKQTCPTKTQPDPLTFLQHLKKVHFKSKEGEEVYFDENGDPPAKYEIINWQVNAEYQHEFVTVGLYDSSVSLSEHLMINMTCIVWAQNDTQVPKSVCSESCPPGTRKAVQKGKPICCFDCLPCAEGEISNMTDSITCEQCQQDYWSNPQRDECVRKEIEYLSYEETMGILLTAASIIGSLMTMVITIVLFKYRNTPIVKANNSELSFLLLFSLALCFLCSLTFIGQPSDWSCMLRHTAFGITFVLCISCVLGKTVVVLMAFRATLPGSNVMKWFGPPQQRLSVLVFTLIQVLICLLWLTISPPFPFKNLKRSKEKIILECHLGSAIGFWAVLGYIGLLALLCFILAFLARKLPDNFNEAKFITFSMLIFCAVWITFIPAYVSSPGKFTVAVEIFAILASSFGLLFCIFFPKCYIIILKPEKNNKKQLMGKIP
>LOCXPOlfC33.254.HIT1.OlfC.2R.848.ANF_receptor.exons6.CM014015.1.Ictalurus_punctatus
MEPAFTFLHVVIAMINFSTANEMACSLQGEPVYPQLWKTGDIIVGGIFPFHSSWEIRDLSYVSMPPPLKCMSLDFRAFQYSQALIFAVEEINNSSSLLPGVSLGYKIYDTCSSMARGVKVALELINGNEKSDPNEICTKPAQVQAIIGDTASSPCMAIAKSIGPFSVPIISHYATCECLSDKRKYPSFLRTIPSDYHQSRALAEMVKHFGWTWVGALRTDDDYGNSGMATFSKIAEQLGVCLEYSLPFFRTYSQEKVLRIVEQIKSSTSRVIVAFLAHWDLEILLHVFFEHNITGYQWVGTEGWISDSAVATLDKHNILQGAIGLAIPKTKVMGLKDFILDINPLKSAGSEIFTKFWEAMFKCKYHTQNDSVDTKICTGNEKLSDIENTFTDMSLLPIFNNVYKGVYAVAHTLHGLLDCRQTCPTKKQPDPLTFLEHLKRVRFETAEGEEVYFDLNGDPAAKYEVINWKTSNEHQHEFVTVGLYDSSFPVHDRLNVNMTSITWARGTNKIPISVCSESCPPGTRKAVQKGKPICCFDCIPCAEGEISNMTDSIACDQCEQEYWSNPPRNQCVKKEIEYLSYDEIMGILLTTISAIGTFITVIIAIIFFRYKNTPIVKANNSELSFLLLFSLALCFLCSLTFIGQPSDWSCMLRHTAFGITFVLCISCVLGKTLVVLMAFRATLPGSNVMKWFGPSQQRLSVLAFTLIQVLICVLWLTISPPFPFKNLKHYKEKIILECDLGSTIGFWAILGYIGLLALLCFILAFLARKLPDNFNEAKFITFSMLIFCAVWITFIPAYVSSPGKFTVAVEIFAILASSFALLFCIFLPKCYIMLLKPEKNSKKHMMGR
>LOCXPOlfC18.258.HIT1.OlfC.2R.834.ANF_receptor.exons7.CM014015.1.Ictalurus_punctatus
FTSQAQEPVCRLHSHMEQPELHVDGDLIIGGIFSFRTGQDGYIDIFRSMPKVRPCRDFNFREFQFALTMIFAVEEINKNPNILPGVSLGYRIYNNCGSMDVLRSSLALVSLNINSTINEKCKSQTAQAIIGHSGSTPTIAIARTVGQFHIPVISHFATCACLSNRKHFPSFFRTIPSDYYQSRALAQLVKSFGWTWVGAISNENDYGLNGIAMFITAAHEEGVCIEYSAAFEITSPHQKILQIVDIIKQSTSKVIIAFMSHREIKILVEELHKQNITGLQWIGSDAWITDDSLTESLGHMSLIGSIGFTVPRVTIPELGPFLEQVNPSQFPNSMFVKEFWESVFNCSLSPKEGLRSCNGSEHLKDVKNSFTDISDLRFTYNVYKAVYAVGHALHNLVSCKQSKPSFYNSKCTDLSQIQPWEVLYSLQNVNFTTDHRENVFFSKDGDSPAKYELINLQKFSKGTATVVTVGYYDASLPKDQQLTLNGAEIVWKGGSRMVPLSVCSESCTPGTRRAVQKGRPACCFDCIQCAPGEISNTTDSLNCLKCPVQYWSNTRGDACVPKEVEFLSYKDIMAILLAFFCLVGVLFTILTIFIFYYNKNTPIVRANNSGLSFLLLFSLTLCFLSSLTFIGQPSEWSCMLRHTAFGITFVLCISCVLGKTIVVLMAFGATRPGSNVMKWFGPLQQRLSVFAFTLIQVLICALWLTISPPFPYMNMNYYQEKILLECNLGSAVSFWAVLGYIGFLASLCFVLAFVARKLPDHFNEAKFITFSMLIFCAVWITFIPAYVSSPGKFTVAVEIFAILASSYSLLFCIFAPKCYVILLRPEMNTKKQIM
>LOCXPOlfC51.265.HIT1.OlfC.2R.844.ANF_receptor.exons6.CM014015.1.Ictalurus_punctatus
MKFLLTCLLFTVVRSANLPCSLGGMLNPPQLSRDGDVMIGGIFSFHNSWEQTVHAFTSGPQQSNCKSLSLREFQNAQTMVFAIEEINNRNDVLPGVKLGYKIYDSCGSVEMAIRASLSLINGHEENTTLMSCSNSATVQAIIAETSSTPTIAISATIGPLHIPVISHFATCACLSDRKKYPSFFRTVPSDYYQSRALAKLVRYFGWTWVGALCSDNDYGNNGMNTFISAAKEEGVCVEFSEAFFRTDPREKILRIVQIIKTATSKVIVAFISYSDMEVLLKELALQNITGFQWIGSESWISDMNIATTEWQTILKGSMGFAIPKAKINGLGEFLTTLNPASDVDLYKKLWETIFECKLPTRENSELKDMCKGNEKLSEVQNQYTDVSELQIANNVYKAVYAVAYALHHSYGCSKGDSGKEGAIVCTNLADNHQPWHKLHFTTTMGEDVFFDENGDPAARYDLLNWQQGKDGKTVFVKVGFYDASLQTHQLSFNNISIAWAHSKPQAPVSVCSESCFPGTRKAVQKGRPICCYDCIPCAEGEISNTTDSITCIKCPPELWSNDRKDNCVLKLVEFLSFEELMGIILVLFSLLGVSFTIAIAIIFFTYKDTPIVKANNSELSFLLLFSLTLCFLCSLTFIGRPSEWSCMLRHTVFGITFVLSISCVLGKTLVVLMAFRATVPGSNVMKWFGPLQQRLSVLAFTLVQVMICVIWLTISPPFPYKNMNYYKEKIILECNVGSAIGFWAVLGYIGLLALLCFILAFLARKLPDNFNEAKFITFSMLIFCAVWITFIPAYVSSPGKFTVAVEIFAILASTFGLLFCIFLPKCYVIILKPEKNTKKQVIGK
>LOCXPOlfC34.268.HIT1.OlfC.2R.849.ANF_receptor.exons6.CM014015.1.Ictalurus_punctatus
MGNLNVLCMCLMIFTPTGLACQLLGKFDMQDMFKEGDIMIGGIFPIFNKQENILVSFENKPPKAECKGFDLRAFRWTRTMMFAIEEINRDGNLLPNITLGYTILDSCASPTNVLRSALTLVSMSEQNKSSAQCYPSPISAIVAESGSTQSLVVAGALGPFRVPVVSYFSTCACLSDKTKYPTFFRTIPSDYYQAKALAFLVKRFGWTWIGVLQSDNDYGRNGISAFTKEVQALGVCISFVGTILRTYPQSKILEVVQLIKQSTVKVILAFVPEGDLYPLMTEVVKQNITGIQWIASEAWITADRPSTPEMFKSFGGTIGFVVRKMAMPKLGPVLKDISPYNDSESGFVSDFWETMVGCRPPSSVNGLINNTKTCSGSEKVDYSNKFFDVTQLRVAYNVYQAVYAIAHALHQVMFCEEPGTNASKLCLSVLQITPKLVSEQLKKVHFVDAFGEVVFFDKNGDPPASYEVINWQLREGQVQHIGVGHFSTTANGKYELVLNEDMIVWRTGNLTPKAVCSEICPQGTRKAQIRGLPLCCFDCIPCADGSISNTTGATDCITCPEEYWSNERKDNCIMKITEFLSHTETMGIVLIAVSLFGACLTFSTMVIFIHFRDTPIVKANNSELSLLLLLSLIFCFLCPLTFIGEPTVWSCMLRHIAFGITFALCISCILGKTIVVVTAFRATLPGNNVAGNFGPLQQRAIVCSCTAVQIVTCIIWLNVAPPFPDKVFEQRSKKIILECNTGSDAAFYAVLGYIGLLAIVCLVLAFLARKLPDNFNEAKFIAFSMLIFCAVWITFIPAYVSSPGKYTVAVEIFAILSSAFGLLFSIFTPKCYIILIKPERNTRKHVMGK
>LOCXPOlfC35.273.HIT1.OlfC.2R.837.ANF_receptor.exons6.CM014015.1.Ictalurus_punctatus
LITFWFLLNTLICCQSTNNNECIYQGDEGTHSFYKGGDVILGGLFPLHYSPVSAVQSFQSKPEPTDYKYFSPRALRWMQTMTFAVAEINQRQDLLPNLSLGYHIRDSCDDIPVSLKSSLLLVNGQPERARGSGCANVIRQPSPVIVGDAASGISMAVLRTLGSFNIPLVSYFASCSCLSNKKEFPTFMRTMPSDEFQIKALAKLVHYFQWNWVGVIGVESDYARFAIQLFLKESTKYNVCPAYVHFYPVTLTTEAVQELMGTIKASTATVILNFSGESELQTILRECRRQNITHLQWIASEAWATSQALWGDFHDLLQGTLGFAIRKGEIPNLGGYLREILASSAQTSHFLAEFWEETFNCHLNGSLNTHVHREEAQFREACSGRESLYNVYSTFTDVSQLRVSYNVYKAVYLIAHALHDMSTCVPGQGPFQNGTCGNLNPLLPWQLISYMKRTNFTTLGEFVHFDENGDPIASYDLMNWQGASDGLLQLVKVGFYDASLKEDSGLVINESMIMWQRDNKAPVSVCSKSCLPGSRKARRKGEPICCFDCIPCAEGEISNQTDSNDCLRCSRETWPNQARDKCIPKGLEYLSFQEPLGIILLAVSTFGACLTAAVICVFMVYRNTPIVRGNNMELSFLLLLFLCACFLISLTFIGKPTDWLCQIRFTAFGVSFALCIACILAKTVVVLMAFRATLPGSNAMKWFGPVQQRFFVILCSLVQVLICIIWLITKPPSAAYTTAFLSPTIIVECKVGSEIGFWCVLGYIGLLACMCFLIAFLARKLPDNFNEAKFITFSMLIFFAVWITFIPVYVSTNGKYMVAVHVFAILASAFGLLLCIF
>LOCXPOlfC36.288.HIT1.OlfC.2R.857.ANF_receptor.exons7.CM014015.1.Ictalurus_punctatus
HSSLKMTLLLLWLLLLHFSIFNVTLESQCTLQNNFEPGFMAGGDFVIGGIFPLHYNQEMPDLNCTYKPGPVRCNGFDPRAFRWALTMKLAVEEINNSTELLPNHTLGYKIFDSCAYPLTGQRAALAVMNGPVEADRPMCSSASPMLAIIGESGSAQSIVVSRILRPFRIPMISYFSSCACLSDRREFPTFFRVIPSDAYQVKAIAKLLIHFNWTWVGVVRGDHAYGRSALQGLLKELEDTSVCVSYQEMIPLLYDSQRAIEIIRVMNSSSARVVVVFSAEGELTPFLKDYMKLNVTGIQWIASEAWVTASVFTGSEYYPFLGGTIGFGIRQGYIPKLKDYITTVNPQTYSSNTLVQELWGALYGCSPFSSFTHSAQLPLCTGQEILNKQHSAYMNTSSPRIAYNVYKGVYAIAHSLHNLISCKPGNGPFNNSMCADSTKVYPWQVQHYLQEVSFTISGEMVNFDMNGDSIPSYDLINWQKGTAGNIELVKVGMYDGAQEAGSELIIYDTAITWARDKMEVPVSVCSDSCPPGSRKAVRQGEPLCCFDCVPCDSGKISNQTDSVDCMVCPEGYWSNDDGTACIPKVIEFLSHDAMGLTLTAIAVVGACVTLAVFTVFLYHRNTPIVRMNNSELSFFILLSLTLCFLCALIFIGEPTSWSCMLRHTAFSITFSLCISCILGKTLVVLAAFTATQPGNNVMKWLGPIQQRIIIFSCTLVQVIICAAWLISSPPFPNRNTQYQHSKIILDCSVGSELAFWCVLGYIGILACLCFILAFLARKLPGNFNEAKFITFSMLIFCAVWLAFIPAYVSSPGKFTTAVEIFAILASSFGLLLCLFAPKCYIILLKPEKNTKQHLMGK
>LOCXPOlfC37.291.HIT1.OlfC.2R.844.ANF_receptor.exons6.CM014015.1.Ictalurus_punctatus
NIFHLCFLLCIQTGFTCKLLAKFEVQTMLKEGDIMIGGIFPVYSRQENILFSFDNKPPMAECKGFDLRAFRWTRTMMLAIDEINQDDYLLPNISLGYIIVDSCSSPTNVLRAVLTLMSTSEQTVSRCHPPPILALLAETESTLSLVVAGAVGPFKMPQVSYFSTCACLSDKTKYPTFYRTIPSDYYQAKALAFLVRQYGWTWIGVIQSDNDYGRNGISAFTKEVEAHGVCIAFVGTVLRTYPQSKILEAVELIKQSTVKVILAFVPERDIDPLMKEVVKQNITGIQWIGSEAWVTADSLSTPEMFKYFGGTIGFVVRKMAIPKLAPLLKDINPYNDSKSGFVSDFWETLVGCRPPSSINYLHNGTKVCSGTEKVDYTNKFFDVTQLRVSYNVYQGVYAIAHALHQGMFCEKPESNVSELCLNTSQITPTLVSEQLKKVHFVDAFGEVVFFDKNGEPPASYEVINWQLREGQVQHISVGHFSTSANGKYELVINEDKIIWSTGNLTPKAVCSEICPQGTRKAQIKGLPLCCFDCIPCADGSISNTTGATDCINCPEEYWSNERKDNCIMKITEFLSYTETMGIILMALSLLGTCLTFSIMVVFIHFRDTPIVKANNSELSLLLLLSLIFCFLCPLTFIGELTVWSCMLRHTAFGIAFALCISCMLGKTIVVVTAFRATLPGNNVAEKFGPPQQRAIVCSCTAVQIVICILWLNVAPPFPDKVFEQRSKKIILECNTGSDAAFYAVLGYIGLLAIVCLVLAFLARKLPDNFNEAKFIAFSLLIFCAVWITFIPAYVSSPGKYTVAVEIFAILSSAFGLLLCIFVPKCYVILIKPERNTRKHVMGNT
>LOCXPOlfC38.296.HIT1.OlfC.2R.847.ANF_receptor.exons6.CM014015.1.Ictalurus_punctatus
NIFYLCFLLCIQTGFACKLLAKFEVKTMLKEGDIMIGGIFPIYSKQENILFSFDNKPPMAECNGFGLQAFQWMSTMLFAVDEINQNDHLLPNISLGYIIVDSCSSPTNVLRAALTLMSTSEQKVSQCHPPPILALIGESGSTQSIVVAGAVGPFKIPLVSYFSTCACLSDKTKYPTFYRTIPSDYYQAKALAFLVRQYGWTWIGVIQSDNDYGRNGISAFTKEVEAHGVCIAFVGTVLRTYPQSKILEAVELIKQSTVKVILAFVPERDIDPLMKEVVKQNITGIQWIGTESWVTADSLSTPEMFKYFGGTIGIEVRKMAMPKLAPVLKNISPYNDSESGFVSDFWETLVGCRPPSSKNDLHNSTKVCSGTEKVDYTNKFFDVTQLRVSYNVYQGVYAIAHALHQGMFCEKPESNVSELCLNTSQITPTIVNEQLKKVHFVDAFGEVVFFDKNGDPPASYEVINWQLREGQVQHISVGHFSTSANGKYELVINEDKIIWSTGNLTPKAVCSEICPQGTRKAQIKGLPLCCFDCIPCADGSISNTTGATDCINCPEEYWSNERKDNCIMKITEFLSYTETMGIILMALSLLGTCLTFSTMVVFIHFRDTPIVKANNSELSLLLLLSLIFCFLCPLTFIGELTVWSCMLRHTAFGIAFALCISCMLGKTTVVVTAFRATLPGNNVAEKFGPPQQRAIVCSCTAVQIVICILWLNVAPPFPDKVFEQRSKKIILECNTGSDAAFYAVLGYIGLLAIVCLVLAFLARKLPDNFNEAKFITFSLLIFCAVWITFIPAYVSSPGKYTVAVEIFAILSSAFGLLLCIFVPKCYIILIKPERNTRKHVMGKNPKS
>LOCXPOlfC39.300.HIT1.OlfC.2R.847.ANF_receptor.exons6.CM014015.1.Ictalurus_punctatus
NIFYLCFLLCIQTGFACKLLAKFEVKTMLKEGDIMIGGIFPIYSKQENILFSFDNKPPMAECKGFGLQAFQWMSTMLFAVDEINQNDHLLPNISLGYIIVDSCSSPTNVLRAALTLMSTSEQKVSQCHPPPILALIGESGSTQSIVVAGAVGPFKIPLVSYFSTCACLSDKTKYPTFYRTIPSDYYQAKALAFLVRQYGWTWIGVIQSDNDYGRNGISAFTKEVEAHGVCIAFVGTVLRTYPQSKILEAVELIKQSTVKVILAFVPERDIDPLMKEVVKQNITGIQWIGTESWVTADSLSTPEMFKYFGGTIGIEVRKMAMPKLAPVLKNISPYNDSESGFVSDFWETLVGCRPPSSKNDLHNSTKVCSGTEKVDYTNKFFDVTQLRVSYNVYQGVYAIAHALHQGMFCEKPESNVSELCLNTSQITPTIVNEQLKKVHFVDAFGEVVFFDKNGDPPASYEVINWQLREGQVQHISVGHFSTSANGKYELVINEDKIIWSTGNLTPKAVCSEICPQGTRKAQIKGLPLCCFDCIPCADGSISNTTGATDCINCPEEYWSNERKDNCIMKITEFLSYTETMGIILMALSLLGTCLTFSTMVVFIHFRDTPIVKANNSELSLLLLLSLIFCFLCPLTFIGELTVWSCMLRHTAFGIAFALCISCMLGKTTVVVTAFRATLPGNNVAEKFGPPQQRAIVCSCTAVQIVICILWLNVAPPFPDKVFEQRSKKIILECNTGSDAAFYAVLGYIGLLAIVCLVLAFLARKLPDNFNEAKFITFSLLIFCAVWITFIPAYVSSPGKYTVAVEIFAILSSAFGLLLCIFVPKCYIILIKPERNTRKHVMGKNPKS
>LOCXPOlfC40.302.HIT1.OlfC.2R.830.ANF_receptor.exons6.CM014015.1.Ictalurus_punctatus
SCRLWTDPQLPGIFMNGDYIIGGIFTFHHYTRTEQITYTRLPSRTQCYGIDFREVRFARAMEFTIHEINSRADLLPGITLGYQIHDSCSTVPMAIRVAFQLANGFESVFNETMFQCSEYASANVPAIIGDSASTQSISIARMLGLFGIPQVSHYATCACLSDKHHYPTFFRTIPSDQHQAAALARMVKHFGWTWIGAVRSDSDYGNFGMASFLKAAQVEGICVEYSEAYYRTQPQSKLERVANVIRRSTARVIIAFMASGDMKILLAELSRQPLPPLQWIGSETWITDPGILRYNMCAGAIGFGVPRSVIPGLREFLLDLTPIKALESPLLTELWESSFNCYLKGRTGVSEGMQECDGSEDIHTLQNPYLDTSQLRITNMVYKATYAIAHAIHRLICNGTKCDKTIQFSPWQIFNQLKLVNFTTNNGFQVSFDSNGDPPAVYELINWQFKKNGALDFVTVGQYDSSRPRGEEFRMSKSISWFEGQTEVPVSVCSESCPPGTRKAVQKRRPVCCFDCIPCAEGEISNITDSLDCLRCPPEFWPNAKQDSCLPKPVEFLSWDETLGIILTLFSIIGAFMAVCVGAVFYKHRASPIVRANNSELSFLLLFSLTLCFLCSLTFIGRPSEWSCVLRHTAFGITFVLCISCVLGKTIVVLMAFRATLPGSNVMKWFGPPQQRLSVISFTLIQVLICVLWLKISPPFPFKNLKHYKERIILECGLGSAIGFWAVLGYIGVLALLCFILAFLARKLPDHFNEAKFITFSMLIFSAVWITFIPAYVSSPGKYTVAVEIFAILASSFGLIICIFAPKCFIIIFRPDQNTKKHLMGKAQSK
>LOCXPOlfC41.309.HIT1.OlfC.2R.824.ANF_receptor.exons6.CM014015.1.Ictalurus_punctatus
CRLRTDPKLPDIFMNGDFVLGGIFAIHDSIRLEQISYTRLPSQLQCSGMDFRELRFARAMEFTIHEINNRTDLLPGITLGYQIHDSCSTVPMAIKVAFQLANGLEPVFNYTDLCSKSADAAVTAVIGDSASTQSISIARVLGLFGIPQVSHYATCSCLSDKNQYPAFFRTIPSDQHQAAALARMVKHFGWTWIGAVRSDTDYGNYGMASFLKAAQTEGICVEYSEAYYRTQPQSKLERVANVIRRSTARVIVAFMQSGDMRLLLEELSRQPPPPLQWIGSETWITDPDFLRYNMCAGAIGFGVPRSDIPGLREFLLALTPAKASESALLTEFWESSFSCYLKGTIANTESARKCDGSEDMHTLQNPYSDTSQLRITNMVYKATYAIAHAIHGLICNDTLCNKNIKFSPWQIFDQLRKVNFTTRNGFQVSFDSNGDPPAVYELINWQFKEDGALNFITVGQYDSFRPRGQEFRMSRNISWVGGQNEVPVSVCSESCPPGSRKAVQKQRPVCCFDCIPCAEGEISNKTDSLDCLHCLPEFWPNAKQDSCLPKPVEFLSWDETLGIILTVFSIAGAFMAVCVAAVFYKHRASPIVRANNSELSFLLLFSLTLCFLCSLTFIGRPSEWSCMLRHTAFGVTFVLCISCVLGKTLVVLMAFRATLPGSNVMKWFGPPQQRFSVISFTLIQVLICVVWLKISPPFPFKNLKHYKERIILECGLGSAIGFWAVLGYIGVLALLCFILAFLARKLPDNFNEAKFITFSMLIFCAVWITFIPAYVSSPGKFTVAVEIFAILASSFGLIICIFAPKCFIIVFKPDQNTKKHLMGK
>LOCXPOlfC42.314.HIT1.OlfC.2R.856.ANF_receptor.exons6.CM014015.1.Ictalurus_punctatus
SSLVLFVPALWITVLNPAACQANTLSCRLWTVPQQPGIFMNGDFVIGGIFTIHYYTKSEQITYTRLPSQLQCSGSMDYRELRFARAMEFTIHEINNRTDLLPDITLGYQIHDSCSTVPMAIKVAFQLANGLEPVFNNSNSCTQSAVAAVTAVIGDSASTQSISIARVLGLFRIPQVSHYATCACLSDKHQYPTFFRTIPSDHHQAGALAKMVKHFGWTWIGAVRSDTDYGNNGMASFLKAAHEEGICVEYSEVYYRTQSLNKLQRVANVIRRSTARVLVAFMHTGDMRFLLEELARQPLPPLQWIGSESWITDPDFLRYKMCTGAIGFGVPQSVIPGLREFLLDLTPAQALKSPLLKEFWESSFSCHLKEQTDITEGVRECDGSEDIHTLQNPYSDTSQLRVTNMVYKATYAIAHAIHELICNDTLCNKNIKFSPWQIFDQLKKVNFTTRNGFQVSFDSNGDPPAVYELINWQFKEDGNLDFVTVGQYDSSRPRGQEFRMSRNISWVGGQTEVPVSVCSESCPPGTRKAAQKRRPVCCFDCIPCAEGEISNKSDSLDCLRCPPEFWPNPKRESCLPKPVEFLSWDDTLSIILTVFSIAGAFMAVCVAAVFYKHRTSPIVRANNSELSFLLLFSLTLCFLCSLTFIGQPSEWSCMLRHTAFGVTFVLCISCVLGKTLVVLMAFRATLPGSNVMKWFGPPQQRISVLVFTLIQVLICVLWLEISPPFPFKNLKHYKERIILECGLGSAIGFWAVLGYIGVLALLCFILAFLARKLPDNFNEAKFITFSMLIFCAVWITFIPAYVSSPGKFTVAVEIFAILASSFGLIICIFAPKCFIIIFRPEENTKKHLMGKVPSKA
>LOCXPOlfC43.319.HIT1.OlfC.2R.856.ANF_receptor.exons6.CM014015.1.Ictalurus_punctatus
SSLVLFVPALWITVLNPAACQANTLSCRLWTVPQQPGIFMNGDFVIGGIFTIHYYTKSEQITYTRLPSQLQCSGSMDYRELRFARAMEFTIHEINNRTDLLPGITLGYQIHDSCSTVPMAIKLAFQLANGFESVFNNTNSCTQSAVAAVTAVIGDSPSTPSISIARVLGLFRIPQVSHYATCACLSDKHQYPTFFRTIPSDHHQAGALAKMVKHFGWTWIGAVRSDTDYGNNGMASFLKAAHEEGICVEYSEVYYRTQSLNKLQRVANVIRRSTARVLVAFMHTGEMRFLLEELARQPLPPLQWIGSETWITDPDFLRYKMCAGAIGFGVPRSVIPGLREFLLDLTPAQALKSPLLREFWESSFSCHLKEQTDITEGVRECDGSEDIHTLQNPYSDTSQLRVTNMVYKATYAIAHAIHELICNDTQCDKTITFTPMQIFDQLKKVNFTTRNGFQVSFDSNGDPPAVYELINWQFKEDGNLDFVTVGQYDSSRPRGQEFRMSRNISWVGGQTEVPVSVCSESCPPGTRKAAQKRRPVCCFDCIPCAEGEISNKTDSLDCVRCPPEFWPNPKRESCLPKPVEFLSWDDTLSIILTVFSIAGAFMAVCVAAVFYKHRTSPIVRANNSELSFLLLFSLTLCFLCSLTFIGQPSEWSCMLRHTAFGVTFVLCISCVLGKTLVVLMAFRATLPGSNVMKWFGPPQQRISVLVFTLIQVLICVLWLKISPPFPFKNLKHYKERIILECGLGSAIGFWAVLGYIGVLALLCFILAFLARKLPDNFNEAKFITFSMLIFCAVWITFIPAYVSSPGKFTVAVEIFAILASSFGLIICIFAPKCFIIIFRPEENTKKHLMGKVPSKA
>LOCXPOlfC44.324.HIT1.OlfC.2R.827.ANF_receptor.exons6.CM014015.1.Ictalurus_punctatus
SCRLWTDPQLPGIFMNGDFMIGGIFSIHYYTRSEQNTYTWQPSQLQCSGSMDFRELRFARAMQFSIHEINNRTDLLPGITLGYQIHDSCSSVPMSIKVAFQFANGVESMFNDTDVCAKSAAVPAIIGESASTPSISMARTLGLFGIPQVSHYATCSCLSDKNQYPAFFRTIPSDQHQAAALARMVKHFGWTWIGAVRSDSDYGNYGMASFLKAAQTEGICVEYSEAYYRTQPQSKLERVANVIRRSTARVIVAFVASGDMRFLLEELARQPPPPLQWIGSETWIIEPELLRFNMCAGAIGFGIPRSVIPGFREFLLDLTPTEALKSPLLAEFWESSFTCNLRGRTEGARQCDGSEDIHALHNAYTDTSQLRVTNMVYKATYAIAHAIHGLICNDTQCDKNIKFTPWQIRNQLKRLNFTTRNGFQVSFDSNGDPQAAYELINWQIDKDGTLDFITVGHYDSSKPRGQEFSMSRNISWVGKQTEVPVSVCSESCPPGTRKAVQKGRPVCCYDCIPCAEGEISNKTDSLDCLRCSPEFWPNTKQDSCLPKPVEFLSWDDTLGIILTVFSIAGAFMAVCVAAVFYKHRTSPIVRANNSELSFLLLFSLTLCFLCSLTFIGQPSDWSCMLRHTAFGITFVLCISCVLGKTLVVLMAFRATLPGSNVMKWFGPPQQRLSVFAFTLIQVLICVLWLTISPPFPFKNIKQYKERIILECGLGSTIGFWAVLGYIGLLALLCFILAFLARKLPDNFNEAKFITFSMLIFCAVWITFIPAYVSSPGKFTVAVEIFAILASSFGLIICIFAPKCFIIVFRPEQNTKKHLMGKVPSKAL
>LOCXPOlfC45.327.HIT1.OlfC.2R.869.ANF_receptor.exons6.CM014015.1.Ictalurus_punctatus
LYIAWSSSLAVSFTSSATGLDLDSGYCQLRGNFKLNGMHRDGDLILGGLFAVHFVTVFPELSFTSEPEQPYCEQFDMANFQQAMTMVFAIDEINRNPNLLPNITLGYHLYDNCVKLAVAFRAATALISGTDEIASGLNCTGSPPVIGIVGDPGSTHSIAISSVLGLFRVPMVSYYATCSCLTDRHQFPSFFRTIPSDAFQVRAIIQILKHFGWTWVGLVYSNDDYGIYAAHSFHQDVQEQLGGCVAYSEMLPRDNNRIDVERIVRVIKTSTAKVVVVISTDAYLMPLMHEVFLKNVTEKQWIASEAWATSTVFLTSRLLPFLGGTLGLAIRRGEIAGLQDFLLHLRPDMQPANNMVQAFWEEMFRCRFDSDGMQTALENERMLCTGDEDLSSRNTAYNDTSELRASYNVYKAVYALAHALHDLTQCQDGKGPFNGHSCARISTLQPWQVVHYLQRVNFTTGFGDRVSFDMNGNPLAIYDIINWQPNPDGSIRLHTVGVVDEAAQTDHVLTLNENALFWNFETKKPPRSVCSESCPLGTRRARKKGMPICCFDCLPCADGEISNTTDSNECTACPDEFWSSPEKDHCVPKEVEFLSYEEPLGISLTTASLFGTCFCTGVLIVFVHHRHTPVVRANNSELSFLLLLSLKLCFLCVLLFIGQPRLWTCQLRHVAFGISFVLSVSSILVKTMVVVAVFKASRPEGQNAMKWFGVAQQRGTVLVLTGLQVVICTVWLATASPTPHKNTRYISSKIVYECAVGSVMGFATLLGYIGLLAAVSFLLAFLARNLPDNFNEAKFITFSMLIFCAVWITFVPAYVSSPGKYSVAVEVFAILASSFGLLVAIFTPKCYIILLHPERNTKKVIMGRAPQNK
>LOCXPOlfC46.330.HIT1.OlfC.2R.849.ANF_receptor.exons6.CM014015.1.Ictalurus_punctatus
SGYCQLRGHFRLNGMHRDGDLILGGLFEVHFLTVFPELSFTSEPEQPYCEQFDMASFQHAMTMVFTIDEINRNPNLLPNITLGYHLYDNCVKLAVAFRAATALISGTDEVASSLVASNCTGSPPVIGIVGDPGSTHSIAISSVLGLFKVPMVSYYATCSCLTDRHQFPSFFRTIPSDAFQVRAIVQILKHFGWTWVGLVYSNDDYGIHAAHSFHQDVQEQLGGCVAYSEMLPRDNNRRDVERIVRVIKTSTANVVVVISTDAYLLPLMDEVFLKNVTEKQWIASEAWATSPVFLTSNLLPFLGGTLGLAIRRGEIAGLQDFLLHLRPDMQPANNMVRIFWEEMFGCRFDSDGMQTAGKDRIMLCTGDEDLSSTNTAYSDISELRASYNVYKAVYALAHALHDLTQCQDGKGPFNGHSCARISTLQPWQVVHYLQSVNFTTGFGDHVSFDKNGDPLAIYDVMNWQPNPDGSIGVHTVGVVDEAAQTDHVLALNEDALYWNFDTKKPPRSVCSESCPLGTRRAIKKGMPICCFDCLPCADGEISNTTDSNECIACPDEFWSSPEKDHCVPKEVEFLSYEEPLGISLTTASLFGTFFCTGVLGVFVHHRHTPVVRANNSELSFLLLLSLKLCFLCVLLFIGQPRLWTCQLRHVAFGISFVLSVSSILVKTMVVVAVFKASQPESQNAMKWFGVAQQRGTVLVLTGLQVVICTVWLATASPTPHKNTRYISSKIVYECAVGSVMGFATLLGYIGLLAAVSFLLAFLARNLPDNFNEAKFITFSMLIFCAVWITFVPAYVSSPGKYSVAVEVFAILASSFGLLVAIFTPKCYIILLHPERNTKKVIMGRAPQNK
>LOCXPOlfC47.337.HIT1.OlfC.2R.849.ANF_receptor.exons6.CM014015.1.Ictalurus_punctatus
SGYCQLRGHFRLNGMHRDGDLILGGLFEVHFLTVFPELSFTSEPEQPYCEQFDMASFQHAMTMVFTIDEINRNPNLLPNITLGYHLYDNCVKLAVAFRAATALISGTDEVASSLVASNCTGSPPVIGIVGDPGSTHSIAISSVLGLFKVPMVSYYATCSCLTDRHQFPSFFRTIPSDAFQVRAIVQILKHFGWTWVGLVYSNDDYGIHAAHSFHQDVQEQLGGCVAYSEMLPRDNNRRDVERIVRVIKTSTANVVVVISTDAYLLPLMDEVFLKNVTEKQWIASEAWATSPVFLTSNLLPFLGGTLGLAIRRGEIAGLQDFLLHLRPDMQTANNMVRIFWEEMFGCRFDSDGMQTAGKDRIMLCTGDEDLSSTNTAYSDISELRASYNVYKAVYALAHALHDLTQCQDGKGPFNGHSCARISTLQPWQVVHYLQSVNFTTGFGDHVSFDKNGDPLAIYDVMNWQPNPDGSIGVHTVGVVDEAAQTDHVLTLNEDALYWNFDTKKPPRSVCSESCPLGTRRAIKKGMPICCFDCLPCADGEISNTTDSNECIVCPDEFWSSPEKDHCVPKEVEFLSYEEPLGISLTTASLFGTFFCTGVLGVFVHHRHTPVVRANNSELSFLLLLSLKLCFLCVLLFIGQPRLWTCQLRHVAFGISFVLSVSSILVKTMVVVAVFKASQPESQNAMKWFGVAQQRGTVLVLTGLQVVICTVWLATASPTPHKNTRYISSKIVFECAVGSVMGFATLLGYIGLLAAVSFLLAFLARNLPDNFNEAKFITFSMLIFCAVWITFVPAYVSSPGKYSVAVEVFAILASSFGLLVAIFTPKCYIILLHPERNTKKVIMGRAPQNK
>LOCXPOlfC3.346.HIT1.OlfC.2R.781.ANF_receptor.exons6.CM014015.1.Ictalurus_punctatus
MVFAIEEINRNPRLLPGVKLGYRILDSCDHVHTSLQSAFSLMNGSSLPQTEGSAARSLPCLSKAPVPAIIGLASSTPTRAVAHTFGPFEIPMISYFATCTCLTDKHVYPTFLRTVPSDVFQVQALVQLMAHFGWLWVGTIGTEDDYSRYGIQAFTEQLEEWGGCVAFHHTIPKVPTLKQISAITDALEASVARVIVVFATEGQLLELLSEVARRNLTGWQWVASEAWVTASILTAPVFQQVLTGTLGFSFRGANISGLAEFLLRVRPSDNPGSVFTNMFWEEQFNCRLDNASSEGLDRPLCTGLENLEQIESSYTSVTPVRVSYNVYKAVYAISHALHQLLQCTSIAQDSDKRSCNTGVEFTPGQLLYHLRRVNFTNQFGEKVYFDENGEPVPLYDIINWQKDGRGGIRFQSVGSYDGSAPHWQQLKINMDLIEWTGGQSQVPLSLCTPPCPPGTRQATRPGQPICCFDCLPCTEGEFTNTTGATECIRCPLYYWSNAERVACVEGIEEFISFQEIMGIILVTLSLLGVAAATAVSIIFFLFRSTPIVKANNSELSFLLLLSLKLCFLCSLVFLGRPSMWSCQARQAAFGISFVLCISCILVKTIVVLLAFHSTMPGSSSLKRFGPPQQRALIVSCTAGQAILCISWLALAPPYPFKNTSYQGGRIILECKDVWPLGFYLVLGYIGLLSCVCFILAFLGRKLPGTFNEAKLITFSMLIFFAVWISFIPAYNSTPGKYTVAVEIFAILASTFGLLFCIFAPKCYIILLRPELNTKKGVTGKT
>LOCXPOlfC48.352.HIT1.OlfC.2R.849.ANF_receptor.exons6.CM014015.1.Ictalurus_punctatus
SGYCQLRGHFRLNGMHRDGDLILGGLFEVHFLTVFPELSFTSEPEQPYCEQFDMASFQQAMTMVFAIDEINRNPNLLPNITLGYHLYDNCVKLAVAFRAATALISGTDEVASSLVASNCTGSPPVIGIVGDPGSTHSIAISSVLGLFKVPMVSYFATCSCLTDRHQFPSFFRTIPSDAFQVRAIVQILKHFGWTWVGLVYSNDDYGIYAAHSFHQDVQEQLGGCVAYSEMLPRDNNRRDVERIVRVIKTSTANVVVVISTEAYLLPLMDEVFLKNVTEKQWIASEAWATSPVFLTSNLLPFLGGTLGLAIRRGEIAGLQDFLLHLRPDMQTANNMVRIFWEEMFGCRFDSDGMQTAGKDRIMLCTGDEDLSSTNTAYSDISELRASYNVYKAVYALAHALHDLTQCQDGKGPFNGHSCARISTLQPWQVVHYLQSVNFTTGFGDHVSFDKNGDPLAIYDVMNWQPNPDGSIGVHTVGVVDEAAQTDHVLTLNEDALFWNFDTKKPPRSVCSESCPLGTRRAIKKGMPICCFDCLPCADGEISNTTDSNECTACPDEFWSSPEKDHCVPKEVEFLSYEEPLGISLTTASLFGTFFCTGVLGVFVHHRHTPVVRANNSELSFLLLLSLKLCFLCVLLFIGQPRLWTCQLRHVAFGISFVLSVSSILVKTMVVVAVFKASRPEGQNAMKWFGVAQQRSTVLVLTGLQVVICTVWLATASPTPHKNTRYISSKIVYECAVGSVMGFATLLGYIGLLAAVSFLLAFLARNLPDNFNEAKFITFSMLIFCAVWITFVPAYVSSPGKYSVAVEVFAILASSFGLLVAIFAPKCYIILLHPERNTKKVIMGRRPEKK
>LOCXPOlfC49.354.HIT1.OlfC.2R.850.ANF_receptor.exons6.CM014015.1.Ictalurus_punctatus
MESVFTILHLVMAIINFSRANGTACTLQGEPAYPQIWKDGDIIVGGAFPFHSSWETIDLSYVVMPPPMKCMSLDLRALQLSQTLIFAVEEINNSSSLLPGVSLGYKIYDTCSFEAQGIRMAMALGNGNENSISNEPCTKPAQVQAIIGETYSSVSMAIATSIGPFSIPIISHYATCECLSDKRKYPSFLRTIPSDYYQSRALAEMVKHFGWTWVGAIRRDDDYGNSGMAAFTEIAVQLGICLEYSLPYFRTYSKERVLRIIDQIKISTSRVIVGFLDTWDLENLLHVFFEHNITGYQWVGTEAWIFDPELANLDKYNILQGAIGLAIPKAKVTGLQDFILDVKPLKSVGSGIFPEFWEALFECQYTMQNDSKGLPVCTGKEKLSEVENTFTDMSLMPIFSNVYKGVYAIAHTLHNLLGCKKTCPTKQQPDPLTFLEHLKKVYFKTKEGEEVYFDKNGDPPAKYDIINWQTNEVNQHEFITVGLYDSTLPNHDQLAINMESIVWAQNTNQVPISVCSENCPPGTRKAVQKGKPICCFDCIPCADGEISNMTDSIECEQCSQDYWSNSRKDECVKKDIEYLSYEETMGILLTAVSIIGAFLTMVISIIFFRYKHTPIVKANNSELSFLLLLSLTLCFLCSLTFIGQPSDWSCMLRHTAFGITFVLCISCVLGKTIVVLMAFRATLPGSNVMKWFGPLQQRLSVLVFTLIQVLICVLWLTISPPFPFKNLKTYKEKIILECNLGSTIGFWAVLGYIGFLAFLCFVLAFLARKLPDNFNEAKLITFSMLIFCAVWITFIPAYVSSPGKFTVAVEIFAILASSFGLLFCIFLPKCYIIILKPEKNTKKQMMGKTP
>LOCXPOlfC50.359.HIT1.OlfC.2R.846.ANF_receptor.exons6.CM014015.1.Ictalurus_punctatus
MRFLHTWLLFTQVRAADPPCSLLGLHNPPQLSKDGDLMIGGIFSIHIKWDQSTHIFTAGPHQPACISLSLREFQNAQTMVFAIEEINNRNDILPGVKLGYKIYDSCGSIEMTTRASLSLVNGNGEKTSVTSCSKPDTVQAIIGQTSSSPSIAISATVGPLHIPVVSHFATCACLSDKKKYPSFFRTVPSDYYQSRALAKLVRYFGWTWVGALCSDNDYGNSGINEFIIAAKEEGICVEYSKAIFRTDPREKILKVVEIIKASTSKVIVAFVSYSDIGFLFKEMALQNLTGFQWIGSESWISDMNTANAEWQHVLKGSMGFAIPKAEITGLREFLTKLNPASDVAIYKELWETIFDCKFPTQDNAEIKHMCMGNESLDQVQNHYTDVSELRLAHNVYKAVYAVAYALHKRYNCSREDSGQEGPIACASMMDNKPWQLKKLHFTTTSGENVYFDENGDPAARYELLNWQQGKDGKIVFVKVGFYDASLQTDRQLSFNNISIAWTHNKPQVPVSVCSPSCPPGTRKAVQKGRPICCFDCIPCADGEISNITDSITCIMCPPDLWSNDKKDNCVLKLVEFLSFEEIMGIVLVSFSLLGVLFTTCIAVIFFKHKDTPIVRANNSELSFLLLFSLNLCFLCSLTFIGQPSEWSCMLRHTAFGITFVLCISCVLGKTVVVLMAFRATRPGSNVMKWFGPLQQRLSVLAFTLVQVIICALWLTISPPFPYKNVNYYKEKIILECNVGSAIGFWAVLGYIGLLALLCFIFAFLARKLPDNFNEAKFITFSMLIFCAVWITFIPAYVSSPGKFTVAVEIFAILASSFGLLICIFVPKCYIIILKPEKNTKKQMMGK
>LOCXPOlfC50.367.HIT1.OlfC.2R.847.ANF_receptor.exons6.CM014015.1.Ictalurus_punctatus
MRFLHTWLLFTQVRAADPPCSLLGLPNPPQLIKDGDVMIGGIFSFHIKVDQTTQVFTSGPRQPKCISLSLREFQNAQTMVFAIEEINNRNDILPGVKLGYKIYDSCGSVEMTTRASLSLVNGNGENTSVISCSKSDTVQAIIGQTSSSSTIAISATVGPVNIPVVSHFATCACLSDRKKYPSFFRTVPSDYYQSRALAKLVRYFGWTWVGALCSDSDYGNNGINEFIIAAKEEGICVEYSKAFFRTDPREKILKVVEIIKASTSKVIVAFVSYSDIGVLLKEMALQNMTGFQWIGSESWISDLNPANVQWQHILKGSMGFAIPKAQINGLREFLIKHNPASDIAIYRELWEAIFDCKISTQDNADIKHMCMGNESLDQVQNHYTDVSELRLANNVYKAVYAVAYALHNRYSCSKLESKQQSPIACTNITDNKPWQLKKLHFTTVTGEDVYFDENGDPAARYELLNWQLDKDGKIVFVKVGFFDGSLQTHLQLSFHNISIAWAHNKPQVPVSVCSPSCPPGTRKAVQKGRPICCFDCIPCAEGEISNITDSITCIKCPPELWSNDKKTTCVLKLVEFLSFEEIMGSILVSFSLLGVSFTICIAVIFFEHKDTPIVRANNSELSFLLLFSLTLCFLCSLTFIGQPSKWSCMLRHTAFGITFVLCISCVLGKTVVVLMAFRATLPGSNVMKWFGPQQQRLSVLAFTLIQVLICVLWLTISPPFPYKNMKYYNEKIILECNVGSAIGFWAVLGYIGLLAVLCFILAFLARKLPDNFNEAKFITFSMLIFCAVWITFIPAYVSSPGKFTVAVEIFAILASSFGLLICIFVPKCYIIILKPEKNTKKQIMVKA
>LOCXPOlfC50.369.HIT1.OlfC.2R.810.ANF_receptor.exons6.CM014015.1.Ictalurus_punctatus
MIGGIFSFHVKWDQTIPVFTSGPWQPKCRSVSLREFQNAQTMVFAIEEINNRTDILPGVKLGYKIYDSCESVEITTRATLSLVNGNGENTSVMSCSKPDTVQAIIGQTSSTPTIAIAATVGPLKIPVVSHSATCACLGDRKKYYSFFRTVPSDHYQSRALAKLVKHFGWTWVGALCSDNDYGNNGIHEFIIAAKEEGICVEYSMPFFRTYPREKILKIVEIIKASTSKVIVAFVAYTDLGVLLKEMALQNVTGIQWIGSESWISAINPAIAQWQHLLIGSMGFAMPKAQINGLGEFLTKLSPASDVAIYKELWETIFECTFPTQENVDIKQMCKGNESLSQVQNLYTDVSELRIANNVYKAVYAVAYALHNMYSCSKRDSGQEGSFACVNITDNKPWQLKKLHFTSTTGEDVYFDENGDPAARYELLNWQHGKDDKTVFVKVGFYDGSLQTHLQLSFNNISIAWAHKKTQAPVSVCSSSCPMGTRKAVQKGRPICCFDCIPCAEGEISNITDSITCIKCPPELWSNDKKDTCVLKLVEFLSFEEIMGIILVSFSLLGVCFTICIAVIFFKHKETPIVRANNSELSFLLLFSLTLCFLCSLTFIGQPSVWSCMLRHTTFGTTFVLCISCVLGKTVVVLMAFRATLPGSDVMKWFGPQQQRLSVLAFTLVQVIICVLWLTISPPFPYKNMKYYKEKIILECNVGSAIGFWAVLGYIGLLAVLCFILAFLARKLPDNFNEAKFITFSILIFCAVWITFIPAYVSSPGKFTVAVEIFAILTSSFGLLICIFVPKCYIIILKPEKNTKKQMMGKA
>LOCXPOlfC50.373.HIT1.OlfC.2R.846.ANF_receptor.exons6.CM014015.1.Ictalurus_punctatus
MRFLHTWLFFTQVRAADPPCNLLGLPNPPQLIKDGDVMIGGIFSLHAIWDQTTPIFTSGPWQPKCRSLSLRESQNALTMLFAIEEINNRTDILPGVKLGYKIYDSCGSLEMATRASLSLVNGNGENISVMSCSKPDTVQAIIGQTSSTPTIAIAATVGPLKIPVISHFATCACLSDRRKYPSFFRTVPSDYYQSRALARLVRHFGWTWVGALCSDNDYGNNGINEFIIAAKEEGICVEYSKAFFKTDSREKILKVVETIKASTSKVIVAFVAYTDLGVLLKEMALQNMTGFQWIGSESWISNTNPANAQWQHLLKGSVGFAMPKAQINGLGEFLTKLTPASDVVFYKELWETIFDCKLMTQENAEIKQRCKSNESLSQVQNLYTDVSELRIANNIYKAVYAVAYALHKRYGCSKRDIGQEGPVCANIADNKPWQLTKLHFTTTNGEDVYLDENGDPAARYEVLNWQQGKNGEIVFVKVGFYDGSLQSHLQLTFNNMSIDWAHNKPQVPVSVCNPSCTPGTRKAVQKGRPICCFDCIPCAEGEISNITDSITCIKCPPELWSNDRKDTCVLKLVEFLSFEEIMGIILVSFSLLGVSFTICIAVIFFKHKETPIVRANNSELSFLLLFSLTLCFLCSLTFIGQPTEWSCMLRHTAFGITFVLCISCVLGKTVVVLMAFRATLPGSNVMKWFGPLQQRLSVLAFTLIQVLICVLWLTISPPFPYKNMKYYKEKIILECNVGSAIGFWAVLGYIGLLAVLCFILAFLARKLPDNFNEAKFITFSILIFCAVWITFIPAYVSSPGKFTVAVEIFAILASSFGLLFCIFVPKCYIIMLKPEKNTKKEMMGKA
>LOCXPOlfC51.376.HIT1.OlfC.2R.843.ANF_receptor.exons6.CM014015.1.Ictalurus_punctatus
MSFLHTWLLFTQVRAADPPCIIQGLSNPPQLSKDGDVLIGGIFSLHNKWNQPPQTFTSGPKQGECTSLNLREFQNAQTMVFAIEEINNRTNIIPGINLGYKIYDTCGSVEMTTRASLSLINGDGETNSVACSKSETVQAIIGQTSSTPTIAISATVGPLHIPVVSHAASCACLSDRKKHPSFFRTVPSDYFQSRALAKLVKYFEWTWVGALCSDNDYGNNGINAFISAAKKEGICVEYSKAFSKTDSREKILKIVEIIKASTSKVIVAFVAYTDFGFLLREMALQNMTGFQWIGSESWISDLNTANAEWQHVLKGSVGFAIPKAKINGLGEFLTKLNPASDIALYKELWETIFQCKLSTQENVEMKQLCKSNESLTQVQNLYTDVSDLRIANNVYKAVYAVAYALHSSYGCSQRDSGQGADLCTNLADNQQPWKKIHFSTAAGEDVFFDENGDPAARYDVLNWQQGKDGKTVFVKVGFYDASLQTHLQLTFNNNSIAWAHNKPQVPVSVCSHSCPPGTRKAVQKGRPICCFDCIPCAEGEISNITDSVTCIKCPPDLWSNDKKTICVLKLVEFLSFAEIMGIILVSFSLLGVTFTICIAAIFFKHKDTPIVRANNSELSFLLLFSLTLCFLCSLTFIGEPSEWSCMLRHTAFGITFVLCISCLLGKTVVVLMAFRATLPGSDVMKWFGPLQQRLSVLALTLVQVIICALWLKISPPFPYNNMNYYNEKIILECNVGSAIGFWAVMGYIGLLALLCFILAFLARKLPDNFNEAKFITFSMLIFCAVWITFIPAYVSSPGKFTVAVEIFAILASSFGLLFCIFLPKCYIIILKPEKNTKKQMIGK
>LOCXPOlfC51.378.HIT1.OlfC.2R.843.ANF_receptor.exons6.CM014015.1.Ictalurus_punctatus
MSFLHTWLLFTQVRAADPPCTIQGLPNAPQLSKDGDVLIGGIFSFHNKWDQPPQTFTSGPKQGECTSLNLREFQNAQTMVFAIEEINNRTNILPGINLGYKIYDTCGSVEMTTRASLSLVNGHGETNSVVCSKPETVQAIIGQTSSTPTIAISATVGPLHIPVVSHFASCACLSDRKKHPSFFRTVPSDYFQSRALAKLVKYFGWTWVGALCSDNDYGNNGINAFISAAKKEGICVEYSKAFFKTDPREKILKIVEIIKASTSKVIVAFVAYSDFGFLLREMALQNMTGFQWIGSESWISDFNTANAEWQHVLKGSVGFAIPKAKINGLGEFLTRLNPTSDIAIYKELWETIFQCKLSTQENVEMKQLCKSNESLTQVQNLYTDVSDLGLANNVYKAVYAVAYALHSSYGCSQRDSGQGADLCTNLADNQQPWKKIHFTTAAGEDVYFDENGDPAARYDVLNWQQGKDGKTVFVKVGFYDASLQTHLQLTFNNNSIAWVHNKPQVPVSVCSHSCPPGRRKAVQKGRPICCFDCIPCAEGEISNITDSITCIKCPPDLWSNDKKTICVLKLVEFLSFAEIMGIILVSFSLLGVTFTICIAAIFFKHKDTPIVRANNSELSFLLLFSLTLCFLCSLTFIGEPSDWSCMLRHTAFGITFVLCISCLLGKTVVVLMAFRATLPGSDVMKWFGPQQQRLSVLALTLVQVVICALWLKISPPFPYNNMNYYSEKIILECNVGSAIGFWAVLGYIGLLALLCFILAFLARKLPDNFNEAKFITFSMLIFCAVWITFIPAYVSSPGKFTVAVEIFAILASSFGLLFCIFVPKCYIIILKPEKNTKKQMMAK
>LOCXPOlfC51.382.HIT1.OlfC.2R.843.ANF_receptor.exons6.CM014015.1.Ictalurus_punctatus
MSFLHTWLLFTQVRAADPPCSVQGLPNPPQLSKDGDVLIGGIFSIHSKWNQPGQTFTSGPQKGECTSLNLIEFKTVQTMLFSIEEINNRTDILPGIILGYKIYDTCGSVEMTTRASLSLVNGEKNKTSVSCSKTETVQAIIGQSSSTPTIAISATVGPLHIPVVSHFASCACLSDKKNHPSFFRTVPSDYFQSRALAKLVKYFGWTWVGALCSDNDYGNNGINEFISAAKKEGICVEYSKAFFKTDPREKILKIVEIIKASTSKVIVAFVSYSDMGVLLKEMALQNMTEFQWIGSESWISDLNTANAEWQHVLKGSVGFAIPKAKINGLGEFLTKLNPASDIAIYKELWETIFQCKLSTEENVEMKQLCKSNESLTQVQNLYTDVSDLRIANNVYKAVYAVAYALHSSYGCSQRDSGQGADVCTNLADNQQPWKKIHFTTKAGEDVFFDENGDPAARYDVLNWQKGKDGKTVFVKVGFYDASLQTHLQLTFNNNSIAWAHNKPQVPVSVCSHSCPPGTRKAVQKGRPICCFDCIPCAEGEISNITDSITCIKCPPDLWSNDKKTICVLKLVEFLSFAEIMGIILVSFSLLGVSFTICIAAIFFKHKDTPIVRANNSELSFLLLFSLTLCFLCSLTFIGEPSDWSCMLRHTAFGITFVLCISCLLGKTVVVLMAFRATLPGSDVMKWFGPQQQRLSVLALTLVQVIICALWLKISPPFPYNNMNYYSEKIILECNVSSAVGFWAVLGYIGLLALLCFIFAFLARKLPDNFNEAKFITFSMLIFCAVWITFIPAYVSSPGKFTVAVEIFAILASSFGLLICIFVPKCYIIILKPGKNTKKQMMGK
>LOCXPOlfC51.390.HIT1.OlfC.2R.780.ANF_receptor.exons6.CM014015.1.Ictalurus_punctatus
ECTCLSLREFQNAQTMVFAIEEINNRTDILPGINLGYKIYDTCGSVEMTTRASLPLVNVHGETNSVICSKPETVQAIIGQTSSTPTIAISATVGPLHIPVVSHFASCACLSDRKKHPSFFRTVPSDYFQSRALAKLVKYFGWTWVGALCSDNDYGNNGINEFISAAKKEGICVEYSKAFLKTDPREKLLKIVEIIKASTSKVIVAFVSYTDFGFLLREMALQNMTGFQWIGSSSWISDLYTANAEWQHVLKESVGFGIPKAKITGLGEFLTKLNPISDIALYRELWETVFQCKLSTEENVEMKQLCKSNESLTQVQNLYTDVSELRFADNVYKAVYAVAYALHSSYGCSQRDSGQGADLCTNLADNQQPWKKIHFTTAAGEDVYFDENGDPAARYDVLNWQQGKDGKTVFVKVGFYDASLQTHRQLSFNNNSIAWAHNKPQVPVSVCSHSCPPGTRKAVQKGRSICCFDCIPCAEGEISNITDSITCIKCPPDLWSNDKKTICVLKLVEFLSFAEIMGIILVSFSLLGVSFTICIAAIFFKHKDTPIVRANNSELSFLLLFSLTLCFLCSLTFIGEPSDWSCMLRHTAFGITFVLCISCLLGKAVVVLMAFRATLPGSDVMKWFGSQQQRLSVLALTLVQVIICALWLKISPPFPYNNMNYYSEKIILECNVSSAIGFGAVMGYIGLIALLCFIFAFLARKLPDNFNEAKFITFSMLIFCAVWITFIPAYVSSPGKFTIAVEIFAILASSFGLLFCIFVPKCYIIILKSEKNTKKQMMGK
>LOCXPOlfC54.405.HIT1.OlfC.2R.841.ANF_receptor.exons6.CM014015.1.Ictalurus_punctatus
MSFLHTWFLFTQVRAADPPCSVQGLPNPPLLSKDGDVLIGGIFSIHSKWNQPGQTFTSGPQKGECTSLNLIEFKTVQTMVFAIEEINNRTDILPGISLGYKIYDTCGLVEMTTRASLSLVNGEKNKTSVSCSKIETVQAIIGESSSTPTIAISATVGPLHIPVVSHFASCACLSDRKKYPSFFRTVPSDYFQSRALAKLVKYFGWTWVGALCSNNDYGMNGINEFIIAAKKEGICVEYSKAFYKTDSREKILKIVEIIKASTSKVIVTFVAYSDMGVLLKELALQNMTGFQWIGSESWISDLNPANVQWQHVLTGSLGFAIPKAEITGLGEFLTKLNPASDIAIYKELWETVFQCKLSTQENVEMKLLCKSNESLTQVQNLYTDVSDLRIANNVYKAVYAVAYALHSSYGCSQRDSGQGADVCTNLADNQQPWKKIHFTTKAGEDVFFDENGDPAARYDVLNWQKSKDGKTMIVKVGFYDASLQTHQQLSFNNINISWALNKVPVSVCSPSCPPGTRKAVQKGRAICCFDCIPCAEGEISNITDSITCIKCPPELWSNDKKDTCVLKLVEFLSFEERMGIILVSFSLLGVSFTIIITVIFFKHKDTPIVRANNSELSFLLLFSLTLCFLCSITFIGWPSDWSCMLRHTAFGIIFVLCISCVLGKTVVVLMAFRATLPGTNVMKWFGPLQQRLSVLAFTLVQVIICVIWLNVSPPFPYKNMNYYKEKIILECSLGSAIGFWAVLGYIGFLAFLCFILAFLARKLPDNFNEAKFITFSMLIFCTVWITFIPAYVSSPGKFTVAVEIFAILASSFGLLFCIFLPKCYIIILKPEKNTKKQMMGK
>LOCXPOlfC52.408.HIT1.OlfC.2R.839.ANF_receptor.exons7.CM014015.1.Ictalurus_punctatus
MSFLRTWFLFTQVRAADPPCSVQGLPNPPQLSKDGDVLIGGIFSIHSKWNQPGQTFTSGPQQGECTSLNLRELKNIQTMVFSIEEINNRTDILPGINLGYKIYDTCGSVEMTTRASLSLVNGEKNKTTVSCSKTETVQAIIGESSSTPTIAISATVGPLHIPVVSHAASCACLSDKKNHPSFFRTVPSDYFQSRALAKLVKYFGWTWVGALYSNNVYGMNGINEFINSAKKEGLCVEYSNAILRTDSREKILKVIEIIKASTSKVIVAFVSYSDMGVLLKEMALQNMTGFQWIGSESWISDLNPANVQWQHVLKGSLGFAIPKAEITGLGEFLTKLNPASDVPIYKELWETVFQCKLSTQVNVEMKQLCKSNESLTQVQNLYTDVSDLRLANNVYKAVYAVAYALHSSYGCSKRDSGQGADSTGQNIMNELKKIHFTTTAGEDVFFDENGDPAARYDVLNWQQDKDGKTMIVKVGFYDASLQTHRQLSFNNINISWAQNKVPVSVCSPSCPPGTRKAVQKGRAICCFDCIPCAEGEISNITDSITCIKCPPELWSNDKKDTCVLKLVEFLSFEERMGIILVSFSLLGVSFTIIIAVIFFKHKDTPIVRANNSELSFLLLFSLTLCFLCSLTFIGWPSDWSCMLRHTAFGIIFVLCISCVLGKTVVVLMAFRATLPGTNVMKWFGPLQQRLSVLAFTLVQVIICVIWLNVSPPFPYKNMNYYKEKIILECSLGSAIGFWAVLGYIGFLAFLCFILAFLARKLPDNFNEAKFITFSMLIFCAVWITFIPAYVSSPGKFTVAVEIFAILASSFGLLFCIFLPKCYIIILKPEKNTKKQMMGK
>LOCXPOlfC53.413.HIT1.OlfC.2R.841.ANF_receptor.exons6.CM014015.1.Ictalurus_punctatus
MSFLHTWFLFTQVRAADPPCSVQGLPNPPQLSKDGDVLIGGIFSIHNKWNQPGQTFTSGPQKGECTSLNLREMKNIQTMVFAIEEINNRTDILPGISLGYKIYDACATVEMTTRASLSLVNGEKNKTSVSCSKTETVQAIIGESSSTPTIAISATVGPLHIPVVSHSASCACLSDRKKYPSFFRTVPSDYFQSRALAKLVKYFGWTWVGALCSTNDYGMNGINEFINAAKKEGICVEYSKTFYKTDPREKILNIVEIIKASTSKVIVAFVAYSDMGVLLKELALQNMTGFQWIGSESWISDLNPANVHWQHVLKGSLGFAIPKAEITGLGEFLTKLNPASDIPIYKELWETIFQCKLSTQENVEMKQLCKSNESLTQVQNLYTDVSDLRLANNVYKAVYAVAYALHSSYGCSKRDSGQGADVCTNLADNQRPWKKIHFSTTAGEDVFFDENGDPAARYDVLNWQQGKDGKTLIVKVGFYDASLQTHRQLSFNNINISWAQNKVPVSVCSPSCPPGTRKAVQKGRAICCFDCIPCAEGEISNITDSITCIKCPPELWSNDKKDTCVLKLVEFLSFQERMGIILVSFSLLGVSFTIIVTVIFFKHKDTPIVRANNSELSFLLLFSLTLCFLCSLTFIGWPSDWSCMLRHTAFGIIFVLCISCVLGKTVVVLMAFRATLPGTNVMKWFGPLQQRLSVLAFTLVQVIICVIWLNVSPPFPYKNMNYYKEKIILECSLGSAIGFWAVLGYIGFLAFLCFILAFLARKLPDNFNEAKFITFSMLIFCAVWITFIPAYVSSPGKFTVAVEIFAILASSFGLLFCIFLPKCYIIILKPEKNTKKQMMGK
>LOCXPOlfC54.419.HIT1.OlfC.2R.841.ANF_receptor.exons6.CM014015.1.Ictalurus_punctatus
MSFLHTWFLFTQVRAADPPCSVQGLPNPPQLSKDGDVLIGGIFSIHSKWNQPGQTFTSGPQKGECTSLNLREMKNIQTMVFAIEEINNRTDILPGISLGYKIYAACATVEMTTRASLSLVNGEKNKTSVSCSKTETVQAIIGESSSTPTIAISATVGPLHIPVVSHAASCACLSDRRKYPSFFRTVPSDYFQSRALAKLVKYFGWTWVGALCSTNDYGMNGINEFINAAKKEGICVEYSKTFYKTDSREKILNIVEIIKASTSKVIVAFVAYSDMGVLLKELALQNMTGFQWIGSESWISDLNPANVQWQHVLKGSLGFAIPKAEITGLGEFLTKLNPASDIPIYKELWETVFQCKLSTQENVEMKQLCKSNESLTQVQNLYTDVSDLRIANNVYKAVYAVAYALHSSYGCSKRDSGQGADVCTNLADNQQPWKKIHFTTKAGEDVFFDENGDPAARYDVLNWQQDKDGKTLIVKVGFYDASLQTHQQLSFNNINISWALNKVPVSVCSPSCPPGTRKAVQKGRAICCFDCIPCAEGEISNITDSITCIKCPPELWSNDKKDTCVLKLVEFLSFQERMGIILVSFSLLGVSFTIIVTVIFFKHKDTPIVRANNSELSFLLLFSLTLCFLCSITFIGWPSNWSCMLRHTAFGIIFVLCISCVLGKTVVVLMAFRATLPGTNVMKWFGPLQQRLSVLAFTLVQVIICVIWLNVSPPFPYKNMNYYKEKIILECSLGSAIGFWAVLGYIGFLAFLCFILAFLARKLPDNFNEAKFITFSMLIFCAVWITFIPAYVSSPGKFTVAVEIFAILASSFGLLFCIFLPKCYIIILKPEKNTKKQMMGK
>LOCXPOlfC55.423.HIT1.OlfC.2R.841.ANF_receptor.exons6.CM014015.1.Ictalurus_punctatus
MSFLHTWFLFTQVRAADPPCSVQGLPNPPQLSKDGDVLIGGIFSIHSKWNQPGQTFTSGPQQGECTSLNLRELKNIQTMVFAIEEINNRTDILPGISLGYKIYDTCGTVEITTRASLSLVNGEKNKTSVSCSKTETVQAIIGESSSTPTIAISATVGPLHIPVVSHAASCACLSDRKKFPSFFRTVPSDYFQSRALAKLVKYFGWTWVGALCSTNDYGMNGINEFINAAKKEGICVEYSKAFYKTDSREKILKVVEIIKASTSKVIVAFVSYSDMGVLLKEMALQNMTGFQWIGSESWISDLNPANVQWQHVLKGSLGFAIPKAEITGLGEFLTKLNPASDIPIYKELWETVFQCKLSTQENVEMKQLCKRNESLTQVQNLYTDVSDLRLANNVYKAVYAVAYALHSSYGCSQRDSGQGADVCTNLADNQQPWQKIHFATTAGEDVFFDENGDPAARYDVLNWQQGKDGKTMIVKVGFYDASLQTHRQLSFNNNSISWAQNKVPVSVCSPSCPPGTRKAVQKGRAICCFDCIPCAEGEISNITDSITCIKCPPELWSNDKKDTCVLKLVEFLSFEERMGIILVSFSLLGVSFTIIISVIFFKHKDTPIVRANNSELSFLLLFSLTLCFLCSITFIGWPSDWSCMLRHTAFGIIFVLCISCVLGKTVVVLMAFRATLPGTNVMKWFGPLQQRLSVLAFTLVQVIICVLWLNVSPPFPYKNMNYYKEKIILECSLGSAIGFWAVLGYIGFLAFLCFILAFLARKLPDNFNEAKFITFSMLIFCAVWITFIPAYVSSPGKFTVAVEIFAILASSFGLLFCIFLPKCYIIILKPEKNTKKQMMGK
>LOCXPOlfC56.434.HIT1.OlfC.2R.847.ANF_receptor.exons6.CM014015.1.Ictalurus_punctatus
LWALGFLIWPIWVNSVGLACTLQTRPISRSLYKKGDVIIGGLFPIYVEAPEPDHMFIQRVQGSHCQSVELRSYHWLQTMIFTVEEINQNPSLLPNFTLGYLAADTCLAESSTLSAALAMVTGQEDTVSGEHCTMAPNVPVIIGDARSSASIVVADTLSVFDIPMVSYFASCACLSDRSRYPTFLRTVPSDAFQAKAMARLLHLMGWTWVGVVSGDDVYGKSGVQLLLKELKGSGVCVDYHEVIPKSHAPNRIQRIVERIQISKAQVVVTFAIGPDTEVLLREVVRMNATDRQWIATEAWSTSTHYSAWSGISLAGTLGFALRRVDIQGLGSYLTQLSPEEHLMEPLVQSVWEDVFGCRFGEQIQSGPPRPLCTGLEKVKHGEDYFDVMYNVYKAVYAIANAIQDMLACQPGKGPFENGECPDIKPIKPKQLLHYLKAVQFTTPVGEMVGFDENGDPSASYDIINWHVGAEGKVEFVKVGQFDAAKGPEQDFQLDLRKVFWGGGWGDEVPVSVCSESCPPGTRKAVQKGKPLCCYDCIPCTSGEISNSTDSPECTKCPERFWSNTDRTECIPMIVEFLSFQDNMGIILSVLSAAGAALTITVLAAFFHHRDTPLVRANNSELSFLLLLSLKLCFLCALAFIGQPAPWSCMLRHTLFGISFVVCLACVLSKTVVVLVAFRATLPGSNMMRYFGPVQQRAGIFLCTLIQVGICVFWLVLAPPLPTESAGGELGARVVLLCAIGSVVGFSLVLGYIGLLAAVCFLLAFFARKLPDNFNEAKFITFSMLIFCAVWIAFVPAYVSSPGKYTVAVEVFAILASSYGLLLCIFAPKCYIILLRPDKNTKKNMMAK
>LOCXPOlfC57.437.HIT1.OlfC.2R.781.ANF_receptor.exons5.CM014015.1.Ictalurus_punctatus
RFQESPVQWAQAVVFAVEEINRNPSLLPGVRLGYRIMDSCSRYPHSLRSVMSIISGGNGTCVTTRSSKIIIGDSTSTQCMILSRVLSPLHVPMISYLATCVCLSNKRKYPNFFRTIPSDMYQARTMAQMAKRFGWTWVGAVVEENDYGLQAVQAFMEETKGTGICLAFVSTIFRERLAKDVDHAVTVVQSSSARVIMVFVWDMDLEVFLTELVRRNVTDRQFLASEIWSTSSHLLSNVALYTITQGTLGVAVRSAPIPGFEKHLQELHPSRYPQDTILRVLWERTFGCSPVQNNMVASQSGLPPCSGKESLEGVQNGVTDVSNLRTTYNVYLAVYAAAYALHSLLTCTAPNSSDPTVTPGCSSPDIITTQQLLEHLKMVNFTTQLGEKFYFQDGETPAVYDIVNWQRGPGGTLQYVLIGRLEGSNLIINESAISWPGNSNKVPVSVCTAECPHGTRKAIRKGLPVCCFDCLPCAEGEFSNVTGSLQCYRCPPEFWSNSLRTACVPREVEYLAFNETMGITLTTVAVCGAMMTAAVGVVFVYYRQTPIVKANNSELSFLLLLSLKLCFLCSLVFVGQPSLWSCRLQQAAFGISFVLCISCILVKTIVVLVAFRSARPGSAALMKWFGPGQQRGSVLFFTCIQVIICAVWLSLSPPFPHRNLSIQGSKIILECMVGSVTGFSLVLGYIGLLAAICFLLAFFARKLPDNFNEAKFITFSMLIFCAVWITFVPAYISSPGKYSVAVEIFAILASSFGVLICIFAPKCYIILLRPEKNTKKFLMGK
>LOCXPOlfC57.446.HIT1.OlfC.2R.854.ANF_receptor.exons6.CM014015.1.Ictalurus_punctatus
LTLLALLLWVVGEDVVGKYQEERCVYLDHAQHLDTVGLSQDGDVVIGALINFYVLPPTFDMSFTKEPYLQSCSEFQESPVQWAQAVVFAVEEINRNPSLLPGLRLGYRIMDTCTRYPHSLRAVMSMISGGNGTCETTRPAKLIIGDSASTQCIILSRVLSPLRVPMISYLATCVCLSNRREYPNFFRTIPSDMYQARTMAQMAKRFGWTWVGAVVADNDYGLQAVQAFQEETKGTGICLAFVSTLLRERLAKDVDRAVKMVQSSSARVIMVFAWYMDVEVFLTELVRRNVTDRQFLASEIWSTSSLLLSNPVLYTIAQGTLGVAVRSAPIPGFEKHLQELHPSRYPRDTILRELWERTFGCSPVQNNMVASQSGLPLCSGKESLKGVQNSVTDVSNLRATYNVYLAVYAAAYALHSLLSCTAPNSSDPTMTPGCSSPDIITTQQLLEQLKLLNFTTQLGEKFYFQDGEIPAVYDIVNWQRGPGGTLQYVLIGRLEGSNLIIKESAISWPGNSNKVPVSVCTAECPQGTRKAIRKGLPVCCFDCLPCAEGEFSNVTGSLQCYHCPPEFWSNSLRTACVPREVEYLSFSESMGITLMTVAVCGAMTTAAVGVVFVYYRQTPIVKANNSELSFLLLLSLKLCFLCSLVFVGQPSLWSCRLQQAAFGISFVLCISCILVKTIVVLVAFRSARPGSAALMKWFGPGQQRGSVLFFTCIQVIICAVWLSLSPPLPHRNLSIQGSKIILECMVGSVTGFSLVLGYIGLLAAICFLLAFFARKLPDNFNEAKFITFSMLIFCAVWITFVPAYVSSPGKYSVAVEIFAILASSFGLLICIFAPKCYIILLKPENNTKKFLMAK
>LOCXPOlfC58.447.HIT1.OlfC.2R.919.ANF_receptor.exons7.CM014015.1.Ictalurus_punctatus
MKLRGFQVKWGVRMWVCVLGLFVAAAVGEQSCKLKAKFNLMGYKNVEKKKVVIGGMFSVHNRLADTNTNTSSNPVSSGCEGFNFRTFRWTQTMLFAINEINKRQDLLPNTDLGYVIYDSCFTISKAVEGTLTYLTGQDEAVPNYRCGNGPPLAAMVGAGGCDLSVATARILGLYYFPQVSYSSSCSVLESRFQYPTFLRTIPSDEHQSVAMAQLVLHFGWTWVGAIASDDDYGKYGIKRFKEVVEEAGVCISFSETLPKFTAPDTINRIVRTIMDSTAKIIVVFSSDVDLAPLVEQLLLNNVTNRTWIASENWITSALIARQPNVMSMLGGTIGFAITRADIPGLLEHLINIDPYQDKLTEEFWQTAFNCTLSYSRALSAARAQLATEERLLELNNTYSDVSQLRLTYNVYKAVYAVAYALHNLEYCVPGKGPFVGGTCADITNFEPWQLMYYLKNLRFSVPYTREQISFNDGEVPGFYEILNWQRASDGGVTYVHIGHYNSTAAAGEKLHIVNSSIIWHNDRLQTPRSVCSERCQPGTRMGIRQGEPVCCFDCIPCADGEISNTTDARGCIQCGEDFWSNANRDACVPKTIEFLDFSEALGITLIVISVFGALLTIMVAIVFLKYLNTPLVQANDALLSFTLLLGLVVTFLCSIVFLGEPRLWSCMTSQVALALGFALALSSLMGKSSLLMLRARAIKAMRVAAKAAKAAAAASEQSGDTAAIAPAIPQKNDIDPIKPPQQRTMMIVCTLIQAVACTVWLILLPPRPVKNTAAQNIKIILECDPGNIIFICCIFGYDVLLALMAFVFAFVARRLEDHFNEGKCVTFGMLVFFIVWISFVPAYLSTRGKFMVAVQIFAILASSFGLLACIFLPKCYVLLVKPDRNKEELMVPRAKRPESGATGTSASLGTNGPISTIDG
>LOCXPOlfC37.117.HIT1.OlfC.2R.844.ANF_receptor.exons6.CM014015.1.Ictalurus_punctatus
NIFHLCFLLCIQTGFTCKLLAKFEVQTMLKEGDIMIGGIFPVYSRQENILFSFDNKPPMAECKGFDLRAFRWTRTMMLAIDEINQDDYLLPNISLGYIIVDSCSSPTNVLRAVLTLMSTSEQTVSRCHPPPILALLAETESTLSLVVAGAVGPFKMPQVSYFSTCACLSDKTKYPTFYRTIPSDYYQAKALAFLVRQYGWTWIGVIQSDNDYGRNGISAFTKEVEAHGVCIAFVGTVLRTYPQSKILEAVELIKQSTVKVILAFVPERDIDPLMKEVVKQNITGIQWIGSEAWVTADSLSTPEMFKYFGGTIGFVVRKMAIPKLAPLLKDINPYNDSKSGFVSDFWETLVGCRPPSSINYLHNGTKVCSGTEKVDYTNKFFDVTQLRVSYNVYQGVYAIAHALHQGMFCEKPESNVSELCLNTSQITPTLVSEQLKKVHFVDAFGEVVFFDKNGEPPASYEVINWQLREGQVQHISVGHFSTSANGKYELVINEDKIIWSTGNLTPKAVCSEICPQGTRKAQIKGLPLCCFDCIPCADGSISNTTGATDCINCPEEYWSNERKDNCIMKITEFLSYTETMGIILMALSLLGTCLTFSIMVVFIHFRDTPIVKANNSELSLLLLLSLIFCFLCPLTFIGELTVWSCMLRHTAFGIAFALCISCMLGKTIVVVTAFRATLPGNNVAEKFGPPQQRAIVCSCTAVQIVICILWLNVAPPFPDKVFEQRSKKIILECNTGSDAAFYAVLGYIGLLAIVCLVLAFLARKLPDNFNEAKFIAFSLLIFCAVWITFIPAYVSSPGKYTVAVEIFAILSSAFGLLLCIFVPKCYVILIKPERNTRKHVMGNT
>LOCXPOlfC60.120.HIT1.OlfC.2R.847.ANF_receptor.exons6.CM014015.1.Ictalurus_punctatus
NIFHLCFLLCIQTGFACKLLAKFEVRTMLKEGDIMIGGIFPVYSRQENILFSFDNKPPMAECKGFDLRAFRWTRTMMLAIDEINQDDYLLPNISLGYIIVDSCSSPTNVLRAALTLMSTSEQTDSQCHPPPILALIAESGSTQSLVVAGAVGPFKMPQVSYFSTCACLSDKTKYPTFYRTIPSDYYQAKALAFLVRQYGWTWIGVIQSDNDYGRNGISAFTKEVEAHGVCIAFVGTVLRTYPQSKILEAVELIKQSTVKVILAFVPERDIYPLMKEVVKQNITGIQWIGSEAWVTADSLSTPEMFKYFGGTIGFVVRKMAIPKLAPLLKDITPYNDSESGFVSDFWETLVGCRPPSSKNDLHNSTKVCSGTEKVDYTNKFFDVTQLRVSYNVYQGVYAIAHALHQGMFCEKPESNVSELCLNTSQITPTIVNEQLKKVHFVDAFGEVVFFDKNGEPPASYEVINWQLREGQVQHISVGHFSTSANGKYELVINEDKIIWSTGNLTPKAVCSEICPQGTRKAQIKGLPLCCFDCIPCADGSISNTTGATDCINCPEEYWSNERKDNCVMKITEFLSYTETMGIILMALSLLGACLTFSTMVVFINFRDTPIVKANNSELSLLLLLSLIFCFLCPLTFIGELTVWSCMLRHTAFGIAFALCISCMLGKTIVVVTAFRATLPGNNVAGKFGPPQQRAIVCSCTAVQIVICILWLNFAPPFPDKVFEQRSKKIILECNTGSDAAFYAVLGYIGLLAIVCLVLAFLARKLPDNFNEAKFIAFSMLIFCAVWITFIPAYVSSPGKYTVAVEIFAILSSAFGLLLCIFVPKCYIILIKPERNTRKHVMGKNPKS
>LOCXPOlfC38.122.HIT1.OlfC.2R.847.ANF_receptor.exons6.CM014015.1.Ictalurus_punctatus
NIFYLCFLLCIQTGFACKLLAKFEVKTMLKEGDIMIGGIFPIYSKQENILFSFDNKPPMAECNGFGLQAFQWMSTMLFAVDEINQNDHLLPNISLGYIIVDSCSSPTNVLRAALTLMSTSEQKVSQCHPPPILALIGESGSTQSIVVAGAVGPFKIPLVSYFSTCACLSDKTKYPTFYRTIPSDYYQAKALAFLVRQYGWTWIGVIQSDNDYGRNGISAFTKEVEAHGVCIAFVGTVLRTYPQSKILEAVELIKQSTVKVILAFVPERDIDPLMKEVVKQNITGIQWIGTESWVTADSLSTPEMFKYFGGTIGIEVRKMAMPKLAPVLKNISPYNDSESGFVSDFWETLVGCRPPSSKNDLHNSTKVCSGTEKVDYTNKFFDVTQLRVSYNVYQGVYAIAHALHQGMFCEKPESNVSELCLNTSQITPTIVNEQLKKVHFVDAFGEVVFFDKNGDPPASYEVINWQLREGQVQHISVGHFSTSANGKYELVINEDKIIWSTGNLTPKAVCSEICPQGTRKAQIKGLPLCCFDCIPCADGSISNTTGATDCINCPEEYWSNERKDNCIMKITEFLSYTETMGIILMALSLLGTCLTFSTMVVFIHFRDTPIVKANNSELSLLLLLSLIFCFLCPLTFIGELTVWSCMLRHTAFGIAFALCISCMLGKTTVVVTAFRATLPGNNVAEKFGPPQQRAIVCSCTAVQIVICILWLNVAPPFPDKVFEQRSKKIILECNTGSDAAFYAVLGYIGLLAIVCLVLAFLARKLPDNFNEAKFITFSLLIFCAVWITFIPAYVSSPGKYTVAVEIFAILSSAFGLLLCIFVPKCYIILIKPERNTRKHVMGKNPKS
>LOCXPOlfC57.128.HIT1.OlfC.2R.780.ANF_receptor.exons5.CM014015.1.Ictalurus_punctatus
RFQESPVQWAQALVFAVEEINRNPFLLPGVRLGYRVMDSCSRYPHSLRAVMSMISGGNGTCETTRPAKLIIGDSASTQCMILSRVLSTLRVPMISYLATCVCLSNRREYPNFFRTISSDMYQARTMAQMAKRFGWTWVGAVVEENDYGLQALQSFKEETKGTGICLAFVSTIFRERLAKDVDRAIKLVQSSSARVIIVFVWDMDVEVFLTELVRRNVTDRQFLASEVWSTSSLLLSNPELYTIAQGTLGVAVRSAPIPGFEKHLQELHPSRYPRDTILRELWERTFGCSPVQNMAASQSGLPPCSGKESLKGVQNSVTDVSNLRATYNVYLAVYAAAYALHSLLSCTAPNSSDPTVTPGCLSPDIITTQQLLEQLKLVNFTTQLGEKFYFQDGETPAVYDIVNWQRGPGGTLQYVLIGRLEGSNLILNESAISWPGNSNKVPVSVCTDECPQGTRKVIKKGLPVCCFDCLTCAEGEFSNVTGSLECYRCPTEFWSNSLRTACIPREVEYLAFNETMGITLTTVALCGAMMTAAVGVVFVYYRQTPIVKANNSELSFLLLLSLKLCFLCSLVFVGQPSLWSCRLQQAAFGISFVLCISCILVKTIVVLVAFRSARPGSAALMKWFGPGQQRGSVLFFTCIQVIICAVWLSLSPPFPHRNLSIQGSKIILECMVGSVTGFSLVLGYIGLLAAICFLLAFFARKLPDNFNEAKFITFSMLIFCAVWITFVPAYVSSPGKYSVAVEIFAILASSFGLLICIFAPKCYIILLKPENNTKKFLMAK
