# Supplementary material for: Expanded olfactory system in ray-finned fishes capable of terrestrial exploration
Source: BMC Biol. 2023 Jul 31;21:163. doi: 10.1186/s12915-023-01661-8 (PMC10392011; doi:10.1186/s12915-023-01661-8)
Supplement: Supplementary file 3 — Additional file 3: Data S1. Protein sequences and genomic coordinates of OLF genes. FASTA and General Feature Format (GFF) files containing the protein sequences and genomic coordinates for all identified OLF genes in this study. [file 12915_2023_1661_MOESM3_ESM.zip › PROTEINS/Kryptolebias_hermaphroditus.OLF_genes.fa]

>LOCXPDilaORUN.13-eta.308.202.HIT1.OR.1R.295.7tm_1.exons1.CM017532.1.Kryptolebias_hermaphroditus
SFVRALNYRIILVQVFVCVFLCINVFLILTFVMKEYFYTVMRYILFAVTLFSDCLYLIITDMLLILTYFSFTLQMWLCLIIYVVSSVYTFVTPFTLTAMVLERYVAICIPLRHAELCTMRTTLHLILLIHCFSSVPCIFTTSILFALAPHTFYTTGRVCSVEMFILYTWQGHLRSATSQFYFLIMCILIVFSYIKILKVAKAASGENKKATWKGLRTVILHSFQLLLCLAQLLCPFIEAAMLQIDFMLYINVRYFNYIAFNLAPRCLSPLIYGLRDNLFFQAVRYNALCGLNKKI
>LOCXPTilOR.S217.307.204.HIT1.OR.1R.295.7tm_1.exons1.CM017532.1.Kryptolebias_hermaphroditus
MADNISLAGGLMPRQVNLQVVIVQILVIIFLWVNMLLIVTFFKQECFHASARYILFAVMLLSDSLVLIVSDVLLILSYFQLTMHVWLCTIISVVILIYVHVTPVTLTAMTLERYVAICMPLHHAELCSTRRVMFFVLIIHGISSGPCLVIFISFFASASLSFYKQNMICSVEWFFFQTWQHHLRSAVSQVYFLIMCIVIVFCYERIMKVAKAASAENKLSTQKGLRTVLLHAFQLLLCLIQLWCPFIEAAVLQISLELFVHVRYFNYITFSLAPRCLSPLIYGLRDETFFLALKN
>LOCXPSichOR4.7-eta.324.214.HIT1.OR.1R.318.7tm_4.exons2.CM017534.1.Kryptolebias_hermaphroditus
MNSSSYNSNVSSILSYRDSASTAMAKNLIILALGLTINSINCALIHTFRKHQVFYVNPRYILFIHLVVNDMIQLTTTVSLFVISYVFYKINVSVCCLIVTVAVFTTLNTPINLAVMAMECYIAVCFPLRHAELCTVRRTYILIVCIWVLSAVSIIPDIFLILASEPAWLFFSTVFCDRDTMFRHPVSIKKRDISYIVYLTGVWLTLLFAYIKIFFVAQAANSADGNAKKARNTILLHGFQLLLCMLTYIAPMLRNSLVYWFPKHYIHVLFVWYIIIQVLPRFISPIVYGLRDKIFKQHLRKYLLCGMRASNKPLLSVK
>LOCXPSichOR19.23-delta.307.160.HIT1.OR.1R.275.7tm_4.exons1.VDMH01000329.1.Kryptolebias_hermaphroditus
IMFTIYVLIICGNSIIVYLIWSNKSLHEPMYIFIAALLVNCVLNSTVVYPKLLVDFLSEKQIISYSACIFQFFMFYTLGGAEFILLAVMAYDRYVSICKPLRYHAIMTKNMVNTFLILAWFLPACHVTVTATLSAKAKLCNLTLNGIICNNAVFTLQCMRSKPLTVFGLINLINLILFPVLFTFFTYTKIFILSYQNFKTLRGKAAETCIPHLLVIINCSYLSAYDVIKARVESDFPVTARFLMTMQLFVSDPLFNPVIYGLKMKEISKCLKLFF
>XPLOC_129.1.OR.1R.309.7tm_1.exons1.VDMH01003004.1.Kryptolebias_hermaphroditus
ISLLIVMESANIIPELGGCQNNPTKPRVTERMDTAGYLFHSIIPNEEANSALTVLTSVFVLLTLFSFVINMFIFYIMGKSDRSWQPRFILCENLIVCDLLQTATFGPAVIYSLVRRQTMVFCSWCYLQYIFGTASIISSLATITFMALERYLSVCFALRYLVIVTQKRLRNVLIFIWVYSFSIGIISMALLLHNGKEKIHNVTMGLICEPYVMEQHMGSLRAPAIFGQVSGSFTLLLCLLAHAFSYFKMSQHPSNAVLPFYMWNHTARKTVMFYCGMLFLQLLPLIAEVTLFSLWEFRGSGEIQLSSQG
>LOCXPOR1.140.HIT1.OR.2R.308.7tm_4.exons1.CM017532.1.Kryptolebias_hermaphroditus
IMVNSTQVFYFTLSAYIDSGPFRYLYFMIIISLYVLIVGSNLVLIVVICVNRSLHEPMYLFLCSLFVNELYGSTGLFPLLLVQILSDVHIISAPLCFLQIYCVYTYGIIELFNLAVMSYDRYVAICFPLQYSALMTSKKVVLLIALTWLFPFVAIVVVVSLSAPLQRCGNTIDRVYCGNYAIVKLSCSNTSLNNVLGLLYTVVSIIIPLVLILYMYAKILEVCFSGSKQTRQKAVSTCTPHLASILNFSFGCCFQILQSRFELSRLPAVVAIILSLYFLTCQPLFNPILYGLKMSSIREACKRLFCGE
>LOCXPOR2.191.HIT1.OR.2R.328.7tm_4.exons1.CM017532.1.Kryptolebias_hermaphroditus
MSEAPPSRNFSHTSFVFRGFPELQEHRRLLALFFFFSYLVVLLGNSLLVMVVRRVQRLHSPMYLLICTLCIVDVFVVTAILPNMLLGLLFDWNRISLAGCLIQMFFTHFLSSVESTLLLAMALDRYVAICKPLRYADMVDSSSLLKLLLFTLVRSVSIMATLVGLAGSLWFCSSNTIQHGYCDHMALVSLACGSTQKNLAAGLAVIICFVGVDIPIIFFSYMKILRVVLQATAAGEERLKAFHTCSTHLMVIMCFYLVGSVTFLSHNLNIPITTDINTLMGVMYILIPATVNPIIYGVRTKEIRNGFWRLISLRAKKIPSVKISSSGK
>LOCXPOR3.201.HIT1.OR.2R.303.7tm_4.exons1.CM017532.1.Kryptolebias_hermaphroditus
MMNLTRVSYFILTDYFDTRMLKYFIFLVLMCLYTVIIGCNVVLIVVICVNRSLHEPMYLFLCSLFVNELYGSTGLFPFLLIQILSDVHTVSALFCFIQIICVHHYFSVEFTNLAVMSCDRYLSICHPLQYNTLMTNKTVAVLVAVVWLTALVGVVSVTSLSFSLQLCGNIINKVYCNNYSIVKLACSDTTVNNIYGLFVTYFGTFIIIGFILYTYMRILKVCFSGSKQTRQKAVSTCTPHLASLLNFSFGVCFDVLQSRFDTTSVPNVLRIFLSLYFLTCQPLFNPLMYGLKLSKIRSMWRGL
>LOCXPOR4.217.HIT1.OR.2R.303.7tm_4.exons1.CM017532.1.Kryptolebias_hermaphroditus
MMNSTRVSYFVLSAYFDTRMLKYFIFLVLMCLYTVIIGCNVVLIVVICVNRSLHEPMYLFLCSLFVNELYGSTGLFLFLLIQILSDVHTVSAPLCFIQIICVSTYFSVEFANLTVMSYDRYVAICHPLQYKTQMTNKVVAVLIAVVWLGAFLEVLAATSLSFSLQLCGNIINKVYCDNYSIVKLACSDTTVNNFFGIVITAFGVFFIIGFILYTYVRILKVCFSGSKQTRQKAVSTCTPHLASLLNFSFGLCFDVLQSRFGTNNGPNVVRIFLSLYFLTCQPLFNPLMYGLKLSKIRSMWRGL
>LOCXPOR5.229.HIT1.OR.2R.309.7tm_4.exons1.CM017532.1.Kryptolebias_hermaphroditus
INSSQVLYFTLSAYLEGSVFTRLFFVTFLMIYTVIIGCNVVLIVVICVNRSLHEPMYLFLCSLFVNELYGSTGLFPFLLIQILSDVHTVSAPLCFLQIFCLYTYGSVEFTNLAVMSYDRYVAICHPLQYKAIMSQRRIVCLISVIWLPPFLAVSVTTFLTSSLQLCGNVNNDIYCNNHSIIKLACSEPRVNNIYELVMTFLTVCVPVSVILYTYMRILKVCFSGSKQTRQKAVSTCTPHLASLLNFSFGVSFEIIRSRFNMNNISRGLQIFLPLYYLTSQPLFNPFLYGLNLSKIRDTCKKLILRPLRK
>LOCXPOR6.240.HIT1.OR.2R.301.7tm_4.exons1.CM017532.1.Kryptolebias_hermaphroditus
LKEMMMNSTQVSYFILTDYFDTRMLKYLIFLVLMCLYTVIIGCNVVLIVVICVNRSLHEPMYLFLCSLFVNELYGSTGLFPFLLIQILSDVHTVSAPFCFLQIFCLYSYVAAEFYNLAVISYDRYVAICYPLQYHSVITVKKVASLVAAAWLVSVLLVVVTICLSFSLQLCGNIINKVYCDNYSIVKLACSDTTVNNIYGLIITAMSICVPVGLILYTYMRILKVCFSGSKQTRQKAVSTCTPHLASLLNFLFGVWFEVLQSRFDTTSVPNVLRIFLSLYFLTCQPLFNPLMYGLKLSKIR
>LOCXPOR7.254.HIT1.OR.2R.307.7tm_4.exons1.CM017532.1.Kryptolebias_hermaphroditus
KEMMMNSTQVSYFILTDYFDTRMLKYFIFLVLMCLYTVIIGCNVVLIVVICVNRSLHEPMYLFLCSLFVNELYGSTGLFPFLLVQILSDVHTVSAPLCFLQVFCIHSYVTVEFFNLAVMSYDRYVAICHPLRYNVLMSRRKLSGLIAASWLPPVLLVVIMISLSFSLQLCGNIINKVYCNNYSVVKLACSDTTVNNIYGLISTAFSVFVPVGLILYTYMRILKVCFSGSKQTRQKAVSTCTPHLASLLNFCVSCVFEIIQSRFQLSAVPPTLRIVLSLYFLTCQPLFNPLMYGLKLSKIRSMWRSLF
>LOCXPOR8.265.HIT1.OR.2R.308.7tm_4.exons1.CM017532.1.Kryptolebias_hermaphroditus
MINSTQVLFFTLSAYIHSDVVNYLSFVVILTLYVLIIGCNVVLIVVICVNRSLHEPMYLFLCSLFVNELYGSTGLFPLLLTQVLSDVHTVSAPFCFLQIYCVYTYAHIEFCNLAVMSYDRYLAICHPLQYHSLMTPSKIVKLIALTWLFPLLECGLVNISNVFLQLCGNIIDKVYCDSYSVIKLSCSDITIKKLLGMVYLLTVMLGIILLILFTYVKILKVCFSGSKQTRQKAVSTCTPHLVSVINFSFGFFFDIFQSRFDMSHVPHILRVVLTLYYLTCQPLFNPLLYGLNLSKIRSVSKHFVLGKL
>LOCXPOR10.276.HIT1.OR.2R.303.7tm_4.exons1.CM017532.1.Kryptolebias_hermaphroditus
PAGDPEADPGPDLLQLHAVDDGVDDGRDHEDLRSQRVLQRRHGAAAVTREEHVEQQRRQEDEQRHEVRHARLHELPAVGRRAGGGPAQLAVGRHDERALRGVQEHEREAVQVVGGGVGAGQLHHLPAGAEDPGHVAAAERQPGNQGHAHRGFQQREAPGEQQQQRHPVGRHHGLVTQRLADGQVPVVRHDGQAGELAEDVGVGDEHLREAAHVRDDVSARQQVGQQLQVEAGRAAEPVEAQVTQEDVHRPVERLIQAHGGDERQVHENREEVGRQSEREVDLTVGLRVVQSLKNQHHLQVLSH
>LOCXPOR10.276.HIT1.OR.2R.303.7tm_4.exons1.CM017532.1.Kryptolebias_hermaphroditus
MAQNLQVVLVLQALNDSQTNRQIYFSLALTSYFFTVFVNLTLIAAVCLDKALHRPMYVFLCNLCFNGLCGASGFYLKLLADLLSGAHVISYVGCFTQMFVTYTYIFCQFSSLTVMAYDRYLAICQPLRYQAVMTAHRVALLLLLAWCFSLLETAVGVALIARLPLCSRHVARIFCTSWEVVKLSCSDTTANNLYGFTLMFLHTTQSALIMASYGQLSRAAARSPAHRRKFVQTCVPHLVSLLVFLASLLLDMLFSRYGGGSMAALQNALAAEVLVVPPIVNPVIYGMKLQQVRTRIRLRVTGR
>LOCXPOR11.142.HIT1.OR.2R.302.7tm_4.exons1.CM017532.1.Kryptolebias_hermaphroditus
NMLNSTSYFILGAYLDVGTYVKYLCFVMIAVLYVVIVSVNAVLIVVICVNRSLHEPMYLFLCSLFVNELYGSTGLFPFLLIQVLSDVHTVSAPLCFLQVFCLYSYVKVEFCNLAVMSYDRYVAICCPLQYHTLMTPVRGLLLLLLMWLFSFVSFLISLLLTLRLTLCGNILNSLFCRNYLIVNLACSDTRINNFYGLFGTFLSVLVPLLPILFSYTKILQVCSAGSRQTRQKAVSTCTPHLASLLNFSFGCLFEILQSRFNWPNIPNVLQMIMSVYFVMLQPLLNPIMYGMQMSKIQTAFRH
>LOCXPOR12.154.HIT1.OR.2R.311.7tm_4.exons1.CM017532.1.Kryptolebias_hermaphroditus
FLIDVMNFSQVSYFILSAYIDIGLFRYLVFVFLMCFYVFIIGCNVVLIVVICVNRSLHEPMYLFLCSLFVNELYGSTGLFPFLLIQILSDVHTVPAPFCFLQIFCLYMFGNVEFYNLAVMSYDRYIAICYPLQYHSLMSFTKVVRLIVISWFLPFVNIVVMISLNISSQLCGNVIDRLYCTNHNIVKLACGSTTASNVYGLVYTFTMIFSLVVMIFYTYIRILKVCFSGSKQTRQKAISTCTPHLASLLNFSFGCFFEVMQSRFDMSQVPNILRIILSIYFVTCQPLLAPVLYGLQLKKLRITCRTLFFGQ
>LOCXPOR13.164.HIT1.OR.2R.311.7tm_4.exons1.CM017532.1.Kryptolebias_hermaphroditus
IIMNITNVSYFMLSAYFDTGVLKYLFFTVVLFLYVIIIGCNVVLIVVICVNRSLHEPMYLFLCSLFVNELYGSTGLFPFLLIQILSDVHTVSAPLCFLQDFCLYSYGSVEFLTLAVMSYDRYVAICFPLQYNTVMTSNKTVILVVVVWFYPFFTIMILVSMTASLQLCGNIINKLFCDNASILKLACFDITFIKGYELVNTFLLLIFPTVLIFYTYMSILKVCFSGSKQTRQKAASTCTPHLISLLNFFFGCFFEVLESRFIMSGVPGMLQIVGNFASAYFLTCQTLFNPLLYGLKMSKIRCSCKSLVGKI
>LOCXPOR14.185.HIT1.OR.2R.304.7tm_4.exons1.CM017532.1.Kryptolebias_hermaphroditus
RMKNISSHKHFILVGFEELGALRPVLFVPFFLMFIVALAANSLLMYVVFSHRSLHQPMSILIAGMACVEVCLPVFFVPNMLLSFLFDWKGISLTGCLTQMHLIHFFGAFQTTFLVWMALDRYFAICTPLSYHELMALQRFLKFIVPLVVRNGLLITLFVSLAGRLSFCRDVINHCFCEHMALVELACGSTAINSLAGLMAVFFIPVFDFLFIAASYIVIFSSVLKSSSSGNKALHTCVTHIIVLTLSLTLALIAFLSYRVRTGLPAAVRVFFSTMYLLFPSCFNPIIYGIRTTEIRQHLLKTLT
>LOCXPOR15.186.HIT1.OR.2R.302.7tm_4.exons1.CM017532.1.Kryptolebias_hermaphroditus
ENISSHKSFLFNGFADLGALRPVVFIPVAILVIVALFANSLLLHVIISQRSLHSPMYILIACMMCIDLSVPLLILPNLVLNLLFDWKGVPLSACLAQMFLLHFLGTCQSTLLLWMALDRYFAICMPLHYQERMSFPRFLRFVLPLLSRNLVMVSLVVTLAGRLSFCFSNIIDHCICEHMALVELACGTTSSNSAVGLMTVFFVTVLDFCFIITSYGVIFRSVLRSGKSGTKALHTCVTHIIVMVISLALVLTVSITYRTRDSLPGATRVFISLMYLFIPSCFNPIIYGIRTTEIRQHVLKTL
>LOCXPOR16.187.HIT1.OR.2R.319.7tm_4.exons1.CM017532.1.Kryptolebias_hermaphroditus
MKYTNITTVKNFIIVGFPGLPPEYNGLVSFILFLVFVAIVFGNIFILAIIISERTLHKPTYLVFFHLAMTDILFGTVTLPKIIARYWWNDMLSSFGACFAQMYFVHSLGAIHSLILLMMALDRFVAIWFPFQYPNLFTNKAVSIACSLCWVLTFIRMMGIVLHASTLPYCDLNTIMQCYCDHVSVTNLGCGENVAYVKWVAFANAMITLLVPLTFIIFSYFSIIISVLKMSLKERHHKVLSTCAPQIFVTCLYYLPRCFIYLTNNLGFKFSIDARVIITMIYSLIPAAVNPVIYCFKTMEIKKALMQRFMNRKISITLK
>LOCXPOR17.188.HIT1.OR.2R.319.7tm_4.exons1.CM017532.1.Kryptolebias_hermaphroditus
MLYTNVTRINDFFITGFPGLSPEYYGPVSALLFVLYLTIAVGNIFILAFVRSERSLHKPTYLIFCHLALSDLMFGTVTLPRVISKYWFDDSIISFYSCFAQMYFVHFLGATHSFILMVMALDRFIAICAPLRYTSLFSNATVSVLCGISWLIPMSWMIGIVLDALRLPFCNSNIIAQCYCDHIAIINLGCEKVQEVTVVAFALAMFSLLLPLSFIILTYFVIIVAVLRISSSEGRSRTLSTCTPQLIITCVYYLPRCFVYLANFVGYTFSISVKVVVVMMYSLLPAAFNPLIYCFKTKDIKEKLKMKLLQNKITFMTKT
>LOCXPOR18.189.HIT1.OR.2R.317.7tm_4.exons1.CM017532.1.Kryptolebias_hermaphroditus
ASVTRFKSFIILGFPGLSPQYYGPVTAVLTLVYLTIVIGNISILAIVVSERSLQKPTYLVFCHLALNDLTFGTVTLPKIISKYWFGDSLISFSGCFTQMFFIHYLGAVMSFMLSIMALDRFIAICFPLHHRVLITNSTISVLCGIAWLIPVSVLLVVLPKTIDLPFCRSNVITQCFCDHISITSQACGNDVQHVQVITLCLAMLSLLLPLAFILFSYVFVIVVIMKMSNNAGRKRAFSTCSSQIFITCLFYLPRCFVYVANTVGFSFSLDFRILLVLLYSLLPAAVNPFIYCFKTQDIKKTLLRKLKRTKIGIEIKI
>LOCXPOR19.190.HIT1.OR.2R.321.7tm_4.exons1.CM017532.1.Kryptolebias_hermaphroditus
MSERNSSRVTEFILTGFPGLHPEYYGLVSAVLFFVYLLTVIANAGVLFLFATNCCLHKPVYYIILNLAVSDLLFSTTTLPKIISRYWFKSGIISFTGCFVQMFFVHYLGSLNSFIFFLMAFDRYCAICHPLNYAIIVKNANIHILSLTAWILSSSFPLNMLIRAYPLPYCGSNVINHCYCDHIGITVLACTDRTPYALPAFASAMVVLLVPLTFIVFSYCSIIMEVTKIAGFKNRLKSLSTCSTQLIIISLYYLPRCFVYLASVVGITFSAAVRIVIIMLYSLGPPMVNPLIYCLRAKDIRECLWKQFYRTVPHKAQVSAI
>LOCXPOR20.193.HIT1.OR.2R.321.7tm_4.exons1.CM017532.1.Kryptolebias_hermaphroditus
MSERNGSRVTEFILTGFPGLHPEYYGLVSAVLFFVYLMTVIANTVVLFLFATNRSLHKPMYYIISNLVVSDLLFSTTTLPKIISRYWFKSGVISFTGCFVQMFFVHYLGTVNSFIFFLMAFDRYCAICHPLKYADVLKKVRILILILTAWIISCAFSLNLLIRAYPLPYCGSNVIIHCFCDHIGITVLACTDRTPYALPAFAIAVIVLLVPLAFIVFSYCSIIMEVTKIAGFKNRLKSLSTCSTQLIIISLYYLPRCFVYLASNVGITFSADVRIVIIMLYSLGPPMVNPLIYCLRAKDIRECLWKQFYRTVPHKPQVSAI
>LOCXPOR21.194.HIT1.OR.2R.328.7tm_4.exons1.CM017532.1.Kryptolebias_hermaphroditus
GLFFHIMSERNSSRVTEFILTGFPGLHPEYYGLVSAVLFFVYLMTVIANAGVLFLFATNCCLHKPVYYIILNLAVSDLLFSTTTLPKIISRYWFKSGVISFTGCFVQMYFVHYIGSLNSFVFFLMAFDRYCAICHPLKYTVVLKNVNIHILSSTAWIISGALTLTFTISAYSLPYCGPNVINHCFCDQTGITVLACTDRTPYAFPAIVIGMIVLLVPLAFIVFSYCAILIAVSKIAGLQNCIKSLSTCSTQLIIISLYYLPRCFVYLTGNIGITFSADARIVIIMLYSLGPPMVNPLIYCLRAKDIRECLWKQFYRTVPHKAQITIIS
>LOCXPOR22.197.HIT1.OR.2R.306.7tm_4.exons1.CM017532.1.Kryptolebias_hermaphroditus
LHNTSFFLYFNGYNLSYESVIPAFLFATLNYMIILFCNLTLILTIVLNKSLHQPMHLFLVSLPINDLIGSSAFFSQLIKEILTNSQMILFSSCVAQAFFIHLYAAGSVFILAAMAYDRYVAICHPLHYNTVMTNAHIMKIITAVWSSCLVFIGGLFILLLRLRFCRSEITHPYCENPSLLALVCEDTTINNIYGLLISALSQVIANATVFYTYLQILLTCFRTKRADTKAKALQTCGTHLFVFLLMECLGLFAIISYRIKNISPHLRRFIGVSTLIFPPTLNPIIYGLKTKEIREKVMITFRKKFI
>LOCXPOR23.198.HIT1.OR.2R.310.7tm_4.exons1.CM017532.1.Kryptolebias_hermaphroditus
KMITDYLHNTSSVLYFNGYNLSYESVIPVFLFATLNYMIILFCNLTLILTIVLNKSLHQPMHLFLVSLPINDLIGSSAFFSQLIKEILTNSHMILFSSCVAQAFFIHLYATGSVFILAAMAYDRYVAICHPLHYNTVMTNAHIMKIITAVWSSCLVLIGGLFILLLRLRLCRSEITHPYCDNPSLLALVCEDATINNIYGLFISAIIQVIANATVFYTYLRILLACFRTKRADTKAKALQTCATHLFVFLLFECLGLFTIISYRLKNISPHLGRFMGVSTLIFPPTLNPIIYGLKTKEIREKVLDFFLKK
>LOCXPOR24.199.HIT1.OR.2R.307.7tm_4.exons1.CM017532.1.Kryptolebias_hermaphroditus
MENQSLGFSYQLTLDPFVIPPGGKYPVFLFGVAVYLFGMFCNLTLLLLIILKKNLHKPMYFILFSLPLNDLIGITTMLPKILSDIVTETHSVYYPLCVLQAFLLHMYGGGILFILAAMSFDRYVAICMPLRYSSVMTQRMVVFIICLVWGLDFVLIVSLFSLQTRLSRCRSVIMNVFCDNPSLLKLTCGNTSVNNIIGLFNTAIMQAVSVSIQAYSYIKILITCMGKRKFDARTKAVNTCVAQLVILIIFEIVGTFTILSHRFKNVSADLQKIMGMLIFLVPPLLNPIVYGLYTNEIRKTLLNFLTN
>LOCXPOR25.200.HIT1.OR.2R.307.7tm_4.exons1.CM017532.1.Kryptolebias_hermaphroditus
MEKNASMSSDMLEIQGFDISPEFTYPLFFLLLFVYLSLLFSNIGVLALIIMEKSLHQPMYFLFCNLSVNDVIGNTVLLPQLMAHVLSTKRFITYSQCVVQAFHSHTFGSASHMILIIMAIDRYVAICHPLRYSSIMTNRTVVGLSAVAWGVSLVLVSVLIGLTVRLSRCRSVIQNAYCDNASLFKLSCENVFINNIYGLFFTVLLFTCSMGGIFITYMRIALICWIKKNKELNNRALQTCASHLVLYLIMLWSGFLTIILHRFPDYPDLRKIAYILFHVVPANLNPVIYGLQTRSLRVKIAEVLQRK
>LOCXPOR26.202.HIT1.OR.2R.300.7tm_1.exons1.CM017532.1.Kryptolebias_hermaphroditus
MQNLTELPFNSTSQRTSVIVKVCVVIPLFCFFLCCIAVMLHTFASHRHFLDTSRYILFAHMLINDTLQILTSVFLFLCIMGRVRFALLLCVPLLFVSTGTFQNTNLILAAMSLERYVAIFYPLQPPAYWRSDRIWVLILSLWLISFTFPITEFCIRRQDPAVNILSTPVICKATVINSSPLQGLFRAAVSVLFFTVVAVVILFTYVRILLETRKLRQDVASVSKALHTVLLHGFQLLLCMLSFTIPFTETLIVLHTNWLPEDIAYFNYFCFVLVPRFLSPLIYGFRDQGLRKHIGKTLIC
>LOCXPOR27.204.HIT1.OR.2R.300.7tm_1.exons2.CM017534.1.Kryptolebias_hermaphroditus
MNLSSSNVSLITRDSFTNAVIKNLIVMLLGVSINYINASLIVIFSRNQIFYMNPRYILYIHMVVNDMIQVTLSIILFVLSYTIYKLNVTVCCILILITLFTTENTPLNLACMVIECYIAICMPLRHVQICTIRRTLKLIGLIWATSMLSVLPDLFITLATEPLSFFNTQVFCIRQTAFPHPLLVKKRDITYSLFLVFVWSTIFYSYLKILFTAKTASKDAKKARNTVILHGFQVILCMTTYVAPQILGSLQQLFPLNFKDFFFAFYIIVQILPRSISPMIYGVRDNTFRKDLKKHLLCRV
>LOCXPOR27.206.HIT3.OR.2R.292.7tm_1.exons2.CM017534.1.Kryptolebias_hermaphroditus
QGNLTGFTQYQFIPQIMTYVVVMIIGVTTCFMNATMLHTFNKHQILRQNPRYILFIHLVLNETIQLLSSLLLYIFALATIFVSLCVLFLLPAILATVNIPLNLACMVTECYISVCVPLHYNNICTVKRTKIVIGVIWAISILSILPDVFILFITEDPQFISSRVFCDREMVFRSSYSFKKRDATHTFLLVVVCLTLFYTYFRIFFVANAAKADASKARKTILLHGFQMLLGTMAYAHPLLIQFLLYFFPKGRVVIKLTTFVIIQIIPRFLSPAVYGLRDKTFRKYLKKNWIC
>LOCXPOR29.209.HIT1.OR.2R.312.7tm_1.exons2.CM017534.1.Kryptolebias_hermaphroditus
MNSSSSNYNVSSSLGGRDTATTAAAKNVIVLALGLIINYINGTLIHTFRKHQIFCMNPRYILFIHLVVNDMIQLTTAVSLFVISYVFYKINASVCCLIIVFAVFTTLNTPVNLAVMAVECYIAVCFPLRHAELCTVKRTYILIVCIWVLSAVSLMPDLFLTLATEPLRLFFSSIFCERDNLFRHPVSLQKRNVSHTIFLTGVWLTLFFTYFKIFFAAQAANSADKSANKARNTILLHSFQLLLCMLTYVGPMIKTYFILVFPQYYVQLFFVWFIIVQILPRFISPIVYGLRDKTFKRHLKKYLLCTIRTDIK
>LOCXPOR30.210.HIT1.OR.2R.319.7tm_4.exons2.CM017534.1.Kryptolebias_hermaphroditus
MNSSSYNYNVTTSLFIIDPVNIATAKNVIVLALGLIINYINSTLIHTFRKHQIFIMNPRYILFIHLVVNDMIQLTMSVSMFVMSYIFFSINAFLCCLMVTFAIFTTLNTPLNLAVMAVECYIAVCFPLRHAEICTIKRTYILIGCIWALSSVSVIPEFLFLLATEPLWLFYSKTYCGGSPLYRHPASLLKRDITYMICLSGVWLTIFCTYFKIFFAARAANSADGKEKKARNTILLHGFQVMLCMLTYVDPVVTRSIMASVPNHFLQIHFVWYIVVHILPRLISPIVYGLRDKTFKQYLKKYYVLCSIRPNNKLFPSVK
>LOCXPOR28.212.HIT2.OR.2R.285.7tm_4.exons2.CM017534.1.Kryptolebias_hermaphroditus
RDSLSVAITKNVITVVLSLVVIFINSTLVHTFRKHQVFHMNSRYILYIHLVMNDIIMLALTILLQVLSYILFTLNLSFCIILLMIAISSNLNNPLTLAAMALECYLAICFPLRHPQICTVRKTYVVIAVIWLLSFLTILPDLFVILATRPAEYFHSRVFCMWGNIFTDPHLEKKKVVSNILYLVLVWLILFYSYFRILFTAQAASASAKKARNTILLHGFQLLLCMLSYIHKIMEQGLSSLFPKDTLIIRYMFALLIQIIPRLISPMVYGIRDKMFRQYLKRYLV
>LOCXPOR31.215.HIT1.OR.2R.323.7tm_1.exons3.CM017534.1.Kryptolebias_hermaphroditus
MSSSEGLRGNTTSPLQLIRDTFTTAFVKNLIVVLVWLILTYINSTLVATFFKHQIFCKDPRYILFIHMVINDGVQLTVAITLFILSYIFYKINVSFCCFFVLVAVFTTRNTPVNLASMAIERYIAICEPLRYSQICTVRRTYMVIGLIWFICVAPDITDLFVTLATEPLSFFHESVFCLRQNVFKNPILAEKRKAFDIIYFSFVFLILVFTYLRIVFAARALSTEKTSAKKARNTILLHGFQLAMCMLSYVSPSVEIILHVIFPGQILEIRFANYLIVYILPRFLSPIIYGVRDQKFRKHLRMYLLCCRCNYTVKKVNPVDRD
>LOCXPOR32.219.HIT1.OR.2R.338.7TM_GPCR_Srx.exons5.CM017534.1.Kryptolebias_hermaphroditus
MLVKLNNYFMTLDLLLSNCSSVQTGDDVAAPKDSFSNALAKNIVAMLVWLALSIINSSMLTTFLRHSLFYENPRYIMFICMVVNDALQLTLVTTLYVVSYIFRKIHASVCCILVMTAVLTTRSTPLILAGMALERFISICFPLHYSQVCTVPRTLILISVILTLTATPPLTDLLITVVKEPPSFFHTIVFCDHSLLFRHWSIYYKNCVFDGLFLSFVVLTLLYTYCKIMLAARAASTSLTSVKRARNTVLLHWGQLLLCMLAFVVPSLQAALISIFPRLSLEIRYVFYLLVYIIPRFLSPVIYGFRDELFRKYWIQHLFCWSQSIVRIRAVVLKPSLQ
>LOCXPOR33.220.HIT1.OR.2R.308.7tm_4.exons1.CM017536.1.Kryptolebias_hermaphroditus
MDYEFNTTFIAFGGHLELQTYRYLYFVIMLAVYILILCSNMTIICLIWIHKNLHEPMYMFIAALLTNSILYSTSIYPKLLIDFLSEKQTVTYPICLFQCFLYYSLNGSEFLLLSVMAYDRYVSICKPLQYHTVMTKTIVAVFLSCSWLVPACQMAVPVALSANTKLCNFLLKGILCNNLLYKLHCISSAALSVYGVIVLINVTVLPVLFVLFTYAKIFIITYRSCREVKKKAAQTCIPHLLVLLNFTYLVTFDVIIVKLEYDFPNLVRLTMTLQVIVCHPLFNPIIYGLKMKEITKHLKSVFCQEKLN
>LOCXPOR34.221.HIT1.OR.2R.301.7tm_4.exons1.CM017536.1.Kryptolebias_hermaphroditus
DEFNVTWITFGGHVELQKYRFLYFVIMFTVYILIIFSNSAILCLIWIHKNLHEPMYVFIAALLCNSLLFSTNIYPKLLIDFLSDKQITTYTSCSCQGFVYYSLSGSEFLLLSAMAYDRYVSICKPLQYQTIMRNTTVTILLVLAWLLPACQLVPSILMGNSLKLCKFTLNGIFCNNAVSKLYCMSSTGPYIVYGVIIVTNTVFVPFIFILFTYSKILVISYRSCPDVRKKAVQTCSPHLLVLISFSCLCSYDIIIARLEIDLPKIARFIMTLQVVLYHPLLNPIIYGLKMKKISKHLKRIF
>LOCXPOR35.222.HIT1.OR.2R.301.7tm_4.exons1.CM017536.1.Kryptolebias_hermaphroditus
DEFNVTWITFGGHVELQKYRFLYFVIMFTVYILIIFSNLTIFCLIWIQKSLHEPMYVFIAALLCNSLLFSTNIYPKLLIDFLSDKQIISISLCHFQSFIYYTLCGSEYLLLSAMAYDRYVSICKPLQYQTIMCKTTVSILLVLSWLLPACQLVPSLFISNSSKVCNFTLNGIFCNNVVSQLYCMSSSASYIIYGVFIALNTIFFPILYILFTYTKILIITFKSSISVRRKAAQTCSPHLLVLISFSCLCSYDIVIARINVDFHKTARFIMTLQMVLYHPLFNPCIYGLKMKKISKHLKMLF
>LOCXPOR36.223.HIT1.OR.2R.307.7tm_4.exons1.CM017536.1.Kryptolebias_hermaphroditus
MDTEVNISYITLSGYVELSKYRHLYFAIMFTVYILIICSNSIIVYVIWTNKSLHEPMYIFMAALLFNGVLYSTTVYPKLLIDFLFEKQIISYSACLFQFFMFYTVGGAEFMLLAVMAFDRYVSIYKPLKYPTIMTKTTVNIFLLLAWFFPACHIAVQVILSAKAKICNLRLKGIICNNVIYSAHCVRSRPLTVFGVVALLNIAILPIVFTSFTFSKIFIMSYRSCNSFRKKVAETCIPHLLVLISYFCLMAYDVIIARVESDFPQTVRFVMTLQILLYHPVFNPLIYGIKMKKISKHVKRLVCSNKI
>LOCXPOR37.224.HIT1.OR.2R.303.7tm_4.exons1.CM017536.1.Kryptolebias_hermaphroditus
MDIEVNISYITLWGYVELNKYRHLYFSIMFTVYVLIICSNSTIVYLIITNKNLHEPMYIFIAALLFNCVLYSTTVYPKLLIDFLSEKQIISYSACHFQFFMFYSIGGSEFILLAVMAFDRYVSICKPLKYPTIMTKTTVNSFLVLAWFFPACHIAVQTILSSKAKICNLRLKGIICNNVIYSAHCVRSRPITFFGVVILLNMVIFPILFTVFTYAKIFIISYKSSKTFRKKVAETCIPHLLVLISYFGLLAYDVIVVRVESDLPQIVRFIMTIQILLYHPLFNPFIYGIKMKEIFKHLKRLFR
>LOCXPOR38.225.HIT1.OR.2R.307.7tm_4.exons1.CM017536.1.Kryptolebias_hermaphroditus
MDNEINISYITLGGYVELNKYRYLYFAIMFSAYILIICSNSIIVYVIWTNKNLHEPMYVFIAALLFNCVLYSTTVYPKLLIDFLSEKQIISYSACHFQFFIFYCIGGSEFMLLAVMAFDRYVSICKPLRYPTIMRNTTMNIFLALAWILPAWPMAVQAILSAQVKICNLRLKGIFCNNVIYSAHCVRSRSNAIFGVVALIIIIILPMLFTIFTYARLFIMSYRSCRTFRKKVAETCIPHLLVLISYFCLMAYDVIIARLESDFPQTVRFIMSLQILLYHPLFNPFIYGIKMKEIFKHLKRLFSSNKI
>LOCXPOR39.226.HIT1.OR.2R.301.7tm_4.exons1.CM017536.1.Kryptolebias_hermaphroditus
MGNEGNVSYITLSGYVEMNKYRYLYFTIMFIIYVVIFCSNSIIVYLIWTNKSLHEPMYIFTAALLCNCVLYSTTVYPKLLIDFLSEQQIISYSACLFQFFMFYTLGGTEFILLAVMAFDRYVSICKPLRYQTIMRKTTVNIFLVLAWLFPVCHIAFETSLIAEAKICNLNLNGIFCNNAVFTLQCVRSKPVTILGVVSLLDLVIIPMLFTVFTYGKIFIISYQKCKTFRRKAAETCIPHLLVLVSVSYLAVYDVIIARVQSEFSKIARFIMTLQIFLYHPLFNPFIYGLKMRKISKHLKFL
>LOCXPOR55.227.HIT1.OR.2R.295.7tm_4.exons1.CM017536.1.Kryptolebias_hermaphroditus
VFTLSGFNETVNHRAVVFSLTTLCYSLILFCNLIIVMTIVLEETLHEPMYILVCVNCINGLYGTAGFYPKFLADLLSSSQVISYRGCLCQAFVIYSFVCSDTSLLALMAYDRYLAICLPLQYHSIMTKKRLYVLVCMSWLMPFCIFSINIILTARLTFCGTNIQRLFCLNWVIVKLACPGISTSINNIYALASLSVYILHWFFVVWTYIYMIKTCMQSKEDRAKFMQTCIPHLISLVTLFIIVVSDLMHMRFATNNLPQSFQNFSSIAVLFIPPLINPLVYGFKLTKIRHRIFIL
>LOCXPOR40.228.HIT1.OR.2R.301.7tm_4.exons1.CM017536.1.Kryptolebias_hermaphroditus
MTEMNVTYIILDGHVELEKYRFLYFFIMLMGYILIMCSNSTIVCFIVIHKNLHEPMYIFIAALLINTVFFSTAVYPKLLIDFLSEKQIISYPACLIQIFMFYFLSTSEFLLLAVMAFDRYVSICKPLRYPAIMGKTTISIFLVLAWLIPACHIVVPLIGNAHSKLCSFTLKGIFCNNSINYIFCMSSRALLTYGLVALFNISLLPVLFIIFTYTVILIIASKSGREVRKKAAQTCLPHLLVLINYSCLLTFDVIIVRLESDISKTARFVMTLQMITYNPLCNPIIYGLKMKEIYKHLKRLF
>LOCXPOR41.230.HIT1.OR.2R.299.7tm_4.exons1.CM017536.1.Kryptolebias_hermaphroditus
NETSVTLGGYVEVEKYRYFYFVIIFIIYVLIICCNSTIVCLIVVHKNLHHPMYIFIAALLMNSVLFSTAVYPKLLIDFLSEKQIISHTMCHFQYFIFYSLCGAEFLLLAAMAHDRYVSIFKPLQYPIFMRKTTVCVLLVMAWLVPICLVAGSTVLSSKEKVCNFTLNGIFCNNSVYKLHCVASRTISVYGVIVVLGIVFLPMIYIVFTYARILIISYYSCKTIRTKAAQTCLPHLLVLLNFSLFSAYDVAMPRLESNISKTVRLVMTLQTVLYHPLLNPIIYGLKLNEISKHLKKLFRQ
>LOCXPOR42.231.HIT1.OR.2R.302.7tm_4.exons1.CM017536.1.Kryptolebias_hermaphroditus
MDDKLNDTYITLGGYVEVEKYRYIYFANIFIIYVLILCCNSIIVSLIVVHKNLHDPMYIFIAALLTNSVLFSTAIYPKLLIDFLSEKQIISHTMCHFQYFIFYTVGGAEFLLLSAMAHDRYVSIIQPLQYHNIMRKTTVCLLLVMAWLVPFCLVAGSTILSAREQVCNFTLNGIFCNNSVYKLHCVASRTLSVYGVIVLLSIVFLPMIYVVFTYARILIISYFSCKTIKSKAAQTCLPHLLVLLNFSLFCAYDIIVLRLEINISKMTRFLMTLQMALYNCLFNPIIYGLKLNKISKHLKKLF
>LOCXPOR43.232.HIT1.OR.2R.310.7tm_4.exons1.CM017536.1.Kryptolebias_hermaphroditus
MDDEVNLTYIILDGYVEINKYKYVYFLVMLSAYILIIFTNLIIVYLIWIHKNLHEPMYVFIAALLLNCVLYSTTTYPKLLIDFLSEKQIISYPACLFQFYLFYFIGPAEFFLLAAMSYDRYVSICKPLQYSTMMTNTTIVFCLIIAWIVPACHSAIPLIILSRAKVKLCSFNIKGIFCNNAVYTLQCMIPSSLALYGVFAVLDIVVLPILFIIFSYTKILIISYKSTKEVRKKAAETCLPHLLVLFSLTCLSVYDISIVRVESEFPKTARLLMTLQIVLYHPLFNPFIYGLKMKEIYKHLKQFLCQVKIM
>LOCXPOR44.234.HIT1.OR.2R.306.7tm_4.exons1.CM017536.1.Kryptolebias_hermaphroditus
MDNEINVTYITVGGYVEINKYRYLYFSIMFTVYVLIICSNSVIVYLIYIHKSLHEPMYIFIAALLFNCVLYSTNVYPKFLIDFLSKEQIVSYYACIFQFFMFYTLGSSEFLLLAIMAFDRYVSICKPLRYPTVMTKITVNTFLVLAWFLPASHSTVAAILAAKIKICNSNLKGIFCNNAVFTLHCVRPKPVTVFGGVCLLNLVILPMLFTIFTYTKIFLISYQRCKTFRRKAAETCIPHLLVLISFSYLAAYDIIIARVDSYFSKTARFIMTLQIFLYHPLFNPFIYGLKMKEISKHLKHFCSIKV
>LOCXPOR44.235.HIT1.OR.2R.278.7tm_4.exons1.CM017536.1.Kryptolebias_hermaphroditus
MNKYRYLYFFVLFIWYVLIICSNSIIVYLIWTNKSLHEPMYIFIAALLFNCVLYSTNVYPKLLIDFLSEKQIISYSACIFQYFMFYTLGCAEFILLAIMAFDRYVSICKPLRYPTLMTKTTVNIFLVMAWFLPACHITVTAILNAKNKLCNLNLKGIICNNAIFTLQCVRSAPLTVFGGVCLLNLVIIPMLFTVFTYTKIFLISYQKCKTFRRKAAETCIPHLLVLVSFSYLAAYDVIIARVQSEFSKTTRFIMTLQIFLYHPLFNPFIYGLKLKKKF
>LOCXPOR46.236.HIT1.OR.2R.302.7tm_4.exons1.CM017536.1.Kryptolebias_hermaphroditus
MENEVNISYITLCGYVELNKYRYLYFTIMFTIYVLIICGNSIIVYLIWSNKSLHEPMYIFIAALLVNCVLNSTVVYPKLLVDFLSEKQIISYSACIFQFFMFYTLGGAEFILLTVMAYDRYVSICKPLRYHAIMTKNMVNTFLILAWFLPACHITVSATLSAKAKLCNLTLNGIMCNNAVFTLQCMRSKPLTVFGLINLINLILFPVLFIIFTYAKIFILSYQNFKTLRGKAAETCIPHLLVIINCSYLSAYDVIKARVESDFPVTARFLMTMQLFVSDPLFNPVIYGLKMKEISKCLKLFF
>LOCXPOR46.239.HIT1.OR.2R.302.7tm_4.exons1.CM017536.1.Kryptolebias_hermaphroditus
MENEVNISYITLCGFVELNKYRYLYFTIMFTIYVLIICGNSIIVYLIWSNKSLHEPMYIFIAALLVNCVLNSTVVYPKLLVDFLSEKQIISYSACIFQFFMFYTLGGAEFILLAVMAYDRYVSICKPLRYHAIMTKTMIYTFLILAWLLPACHSTVTATLSAKAKLCNLTLNGIICNNAVFTLQCIKSKPLNVFGLINFINVVIFPVLFIIFTYAKIFILSYQNFKTLRGKAAETCIPHLLVIINCSYLTAYDVIKARVESDFPITARFLMTMQIFVSDPLFNPVIYGLKMKEISKCLKLFF
>LOCXPOR47.241.HIT1.OR.2R.308.7tm_4.exons1.CM017536.1.Kryptolebias_hermaphroditus
MINATMIGFFTLSGLKDMTTKYRVTLFSLNLLCYCVILLVNVSLILMIILEEKLHKPMYIFLCNLCFNSLYGTAAFHPKFLFDLLADTHVISYSGCLLQVFFIYSYSTTDYSILAVMAYDRYLAICRPLEYHAIMTKQRVAFLVCFSRLVPMISQSVVVIMTSTLTLCGSHIDKLYCDNWSVLMLSCHSITPNNIVGYGVILLYFLHSFLIMCSYVQLVKFSLKYQERRKKFLQTCMPHLFCLINVTAALLFDVMYARYGSKLMAQSLRNLLAIQFLIIPPLFNPIIYGLNLTQVRKSFLRLSKFNKQ
>LOCXPOR48.242.HIT1.OR.2R.308.7tm_4.exons1.CM017536.1.Kryptolebias_hermaphroditus
MINATMLGFFTLSGLKDMTTKYRVTLFSLNLLCYCVILLVNVALILTIIFEEKLHKPMYIFLCNLCFNSLYGTAAFHPKFLFDLLADTHVISYAGCILQVFFIYSYSTTEYSILAVMAYDRYLAICRPLEYHAIMTKQRVVVLVCFSRLVPMTSQTVVMIMTSTLTLCGSHIDKLYCDNWSVLILSCHSTTPNNIVGFCNIVLYFLHALLIMCSYVQLVKFSLKYQERRKKFLQTCMPHLFCLINVTAALLFDVMYARYGSKLMAQSLRNIMAIQFLIIPPLFNPIIYGLNLTQVRKSFLRLSKFNKQ
>LOCXPOR49.244.HIT1.OR.2R.304.7tm_4.exons1.CM017536.1.Kryptolebias_hermaphroditus
MENSTLPFYFNLTMFVNIGHYRFMAFTFCVLLYSFIVSANLLLIVVISQYRTLHQPMYMFVALLSANALYGSTGFFPRFLMDLLSDAHLISHPACFTQIYVIYTYGCNELTILSVMAYDRYVAVCHPLHYHSKMTSKTVLMLSALAWIFPALLMAAVIFLSAQLPLCGNEIWKVFCANWNVVKLSCVSTTNNNILGMFLTITTAFFPLFYVLYTYLRIVIVCWKKSAEFKSKVLQSCLPHLVSFIIYSITGFCDISISRFKAEDVNPFIAVVLSLEFVVIPPVLNPLMYGLKLPDIRKYILGLL
>LOCXPOR50.245.HIT1.OR.2R.308.7tm_4.exons1.CM017536.1.Kryptolebias_hermaphroditus
MINATMIGFFTLSGLKDMTTKYRVTLFSLNLLCYCVILLVNVALILTIIFEEKLHKPMYIFLCNLCFNSLYGTAAFHPKFLFDLLADTHVISYAGCILQVFFIYSYSTTEYSILAVMAYDRYLAICRPLEYHAIMTKQRVAFLVCFSRLLPIISQSVAMIMTSTLTLCGSHIDKLYCDNWSVLMLSCHSITPNNIFGYGVIILYFLHALFIMCSYVQLVKFSLKYQERRKKFLQTCMPHLFCLINVTAALLFDVMYARYGSKLMAQSLRNIMAIQFLIIPPLFNPIIYGLNLTQVRKSFLRLSKFNKQ
>LOCXPOR51.247.HIT1.OR.2R.304.7tm_4.exons1.CM017536.1.Kryptolebias_hermaphroditus
MENSTLPFYFNLTMFVNIGHYRFMAFTFCVLLYSFIVSANLLLIVVISQYRTLHQPMYMFVALLSANALYGSTGFFPRFLMDLLSDAHLISHPACFTQIYVIYTYASNELTILSVMAYDRYVAVCHPLHYHSKMTSKTVLMLSALAWIFPALIVAAVIFLSAQLPLCGNEIQKVFCANWNVVKLSCISTTNNNILGMVLTITTVFFPLSYVLYTYLRIVLVCWKKSAEFKSKVLQSCLPHLVSFIIYSITGFCDIALSRYSVEDINRFVAVVLSLEFVVIPPVLNPLVYGLKLPDIRRHILGLL
>LOCXPOR52.250.HIT1.OR.2R.304.7tm_4.exons1.CM017536.1.Kryptolebias_hermaphroditus
MENSTLPFYFNLTMFVNIGHYRFMAFTFCVLLYSFIVSANLLLIVVISQYRTLHQPMYMFVALLSANALYGSTGFFPRFLMDLLSDAHLISHPACFTQIYVIYTYACNELTILSVMAYDRYVAVCHPLHYHSKMTSKTVLMLSALVWIFSALLVAAVIFLSAQLPLCGNEIQKVFCANWNVVKLSCISTNNNNILGMFLSITTIFFPLSYVLYTYLRIVLVCWKKSAEFKSKVLQSCLPHLVSFIIYSITVFCDVALSRYSVEDINLFVAVVLSLEFVVIPPVLNPLVYGLKLPDIRKHILQWL
>LOCXPOR53.251.HIT1.OR.2R.310.7tm_4.exons1.CM017536.1.Kryptolebias_hermaphroditus
MDNMSVITMFTLSGLSGTASYRVTLFALTLLYYCVIWLVNVTIVVTIIVDKTLHGPMYIFLCNLCINGLYGTAGFYPKFLHDLLSSTHSISVPGCYLQGFVLHSSACADFSLLALMAYDRYTAICRPLVYHSVMTKQRVCIYVFTAWFISFYLLFMSTITTATSRLCGSHIPKIYCVNWLISNLACSASVARVVIPAFNYTFYFCHVVFIVWSYFYLVKTCQTSKENKQKFMQTCMPHLFSLAVVVVSLLFDLLYMRFGSKDLSQNVQNFLAMEFLLIPPFINPLIYGVRLTQLRKRIVHLIFCKEPVLR
>LOCXPOR54.252.HIT1.OR.2R.308.7tm_4.exons1.CM017536.1.Kryptolebias_hermaphroditus
MINATMIGFFTLSGLKDMTTKYRVTLFSLNLLCYCVILLVNVSLILTIILEEKLHKPMYIFLCNLCFNSLYGTAAFHPKFLFDLLANTHVISYSGCLLQVFFIYSYAATDYSVLAVMAYDRYLAICRPLEYHAIMTKQRVAFLVCFSRLLPIISQTVVMIMTSTLTLCGSHIDKLYCDNWSVLILSCHSITPNNIVGYCFMLLYFFHALFIMCSYVQLVKFSLKYQERRKKFLQTCMPHLFCLINVTAALLFDVMYARYGSKSMAQSLRNIMAIQFLIIPPLFNPIIYGLNLTQVRKSFLRLSKYNKQ
>LOCXPOR55.253.HIT1.OR.2R.306.7tm_4.exons1.CM017536.1.Kryptolebias_hermaphroditus
MENVSVVRIFTLVGINETMDYRITIFTLTLVYYCLILFLNVSLVVIIVLDENLHEPMYILLCSVCINAVYGTTGFYPKFLFDLLLISQEISYECCLLQAFVMYSYACCELSILAVMAYDRYLAICRPLHYSSFMTKRRLSQLVSFSWLTPFCVFSISILLTSRLELCSSKIKKIFCVNWIIVQLACSDSNTLANNIISYATIIIYVSHGFFVVWTYLHLVKTCARSKEDRVKFMQTCVPHLISLLTYLVVIVFDLMYMRFGSTDLPQNIQNFIAIEFLLFPPMMNPLIYGFKLTKIRNKILSLVYV
>LOCXPOR56.255.HIT1.OR.2R.309.7tm_4.exons1.CM017536.1.Kryptolebias_hermaphroditus
MNNVSVISMFFLSGFNDTNAHRTTFFFLSLLCYCLIILANVSLIVIIIMDNALHEPMYILLCAICMNGLYGTAGFFPKFLWDLLSPVHVISYAGCLLQSHIVFSFACCDVSILAVMAYDRYLAICHPLDYHTLMSKQKVIKLACIFWLTPVCLVVVSIFLTYRLKLCGSYINRLLCVNWTMVSLACFPSETVINGVISYLTITLYGFHGLFLVWSYIFIVKRCAGSIENRAKFMQTCVPHLVSLFTFIVTLLIDITFMRLVSKDIPEALKNFVAIEFLVIPPIINPLIYGFKLTKIRNRIIRLIARENK
>LOCXPOR57.256.HIT1.OR.2R.300.7tm_4.exons1.CM017536.1.Kryptolebias_hermaphroditus
MNNVSVISMFFLSGFNETKTHRSTLFFLSLLCYCFIILANVFLVVIVILDNALHEPMYILLCAICMNGLYGTAGFFPKFLWDLLSPVHVISYAGCLLQSHVILSFGCCDLSILAVMAYDRYLAICQPLDYHTLMSKQKVIKLVCIFWITPVCIMSVNIFLTYRLKLCSSYINRLLCVNWSIVALACFPNETSINGTFAYITMTIYVCHGVFIVWSYIYIVKRCAKSMENRAKFMQTCVPHLVSLFTFVVTVLIDSVHLRLVSKDIPKSLQNFVAIEFLVIPPVLNPLIYGFKLTKVRNRI
>LOCXPOR58.257.HIT1.OR.2R.309.7tm_4.exons1.CM017536.1.Kryptolebias_hermaphroditus
MNNGSVISLFFLSGLNETMNYRSTLFFLSLMCYCLIILVNVSLVVIIIMDHSLHEPMYIMLCAFFLNGLYGTAGFYPKFLWDLFSPVHVISYSGCLLQALVMYSFACSEMSILALMAYDRYLAICRPLEYHTLMSKQRVIKLVCIFWLISFFIQAVNIVLTSRLKLCSSNLNRISCVNWSIVALACFPSELIVNNIVAYITIIVYVLHGVFIFWSYIYLIKTCVSSIENRAKFMQTCVPHLVSLFVFLLTILFDLMSMRFGSKDLPQTVQNFVAIEFLIIPPIMNPLMYGFKLTKIRRKILHFFLLKVK
>LOCXPOR59.258.HIT1.OR.2R.318.7tm_4.exons1.CM017536.1.Kryptolebias_hermaphroditus
LSAPPVMTSDQVNVTSVTLDGLQQLSELRLLFFLIFLSAYLFVLCSDGLVLLVICTRRSLHQPLFVFVAALLLNSLLGGGVIYPRLLWELLWGGEAVRVTLSACACQAWVVYSLGASAFMLLAAMAFDRYVFICRPLRAAALLSPRAVAALLMSCWLLPAVMVGGATLLAARQPLCRARISRLFCDVYSLIRLSCGGRTPLLSETFALLTSSATVLLPSVFVLFSYGSILSVCLRRTRSCSSKALRTCLPHLLVFINYSACAGVEVLQRRLQADGEPAASVLTSIILVLVPTVFNPVVYGLNMRAVSGHLRGLLGCTR
>LOCXPOR60.260.HIT1.OR.2R.349.7tm_1.exons1.CM017538.1.Kryptolebias_hermaphroditus
NVMESANISSECGGYRDNQTEPRVTERMDTAGYLFHSIIPDEEAVPVLMSVFVLLTLFSFVVNMCTLYSIERSDDLSWQPRFILCENLIVSDLLQTATFGPAVIYSLVRRQTMAFNPWCYLQYMVGTASIFSSLSTITSMALERYLYVCFALRYLVIVTQMRLRIVLIFIWVYSISIGIISMALLLHNGKEENNHHVTMGLLCEPDVMEQHMGSPRPSAIFRKLFGSCTLLLCLLAHAFSYFRMYQNASNAVEPFDEVNHTARKTVMFYCGMLFLQLLPLLIKVTSDALWEFRGTGVIELSSQSQGGSKPTPSATAAGFHVSLLIMLLVPPCINPLVYGLRSAEIRKAL
>LOCXPOR89.261.HIT1.OR.2R.314.7tm_1.exons1.CM017543.1.Kryptolebias_hermaphroditus
TNQAQMNTTLQQQHPGLSWLVLSTIVTTLVCCVFLLINVTMLYTLRSKAVFKETSRYFLLFNLLLADTMQLAHSQSMFLLSVCGVTLLYPVCSTLIILYSLPERFSPIILVIMCLERYVAVCYPLRHSAIITIRNTRVVICVVWTFSSLNAIIQLIIMFKFTFLDLQLTQMTDYCGNDSIFVDPVSKLYDKVSIYFLFALGGVTVIFSYTGIIVAARSASTNKASANKARRTLLLHLLQMGLTMSSTIHNSLLIVVSEIPDRVVGAHMLVFLYVCLTIFPKCLSCLIYGLRDQNISHVIMFRFSCQCRRSTLIS
>LOCXPOR62.262.HIT1.OR.2R.326.7tm_1.exons1.CM017543.1.Kryptolebias_hermaphroditus
LIQMLLMFNMSFTNLTQMNTTLQQQRRGLHWLVLSAIVTTLPCCVFLLINVTMLYTLRSKAVFKETSRYFLLFNLLLADTMQLAHSQSMFLLSVCGVTLLYPVCAALIALYSLSHRISPITLVIMCLERYVAVCYPLRHSAIITIRNTRMVICVVWTFSSLNVIIQLIIMFNFTFPDLQLTQMTDYCGKDSVFVDPVSELYDKVSTYFLFALGGVTVIFSYTGIIVAARSASTNKASANKARRTLLLHLLQMGLTMSSTIHNSLLIVIFQNLSRTVAVHMQNFLYICLIVLPKCLSCLIYGLRDQTISHVIMFRFSCQCRRSTLIS
>LOCXPOR63.263.HIT1.OR.2R.316.7TM_GPCR_Srx.exons1.CM017543.1.Kryptolebias_hermaphroditus
MSNVSFSYSNSTVGLHYQTVLERAILSCVCTVPACVFLFINGTMLFTLRSKPVFRDNCRYVLLYNLLLADTTQLVVSQVLFLLAICRVRLTYPVCGTLTTLANLTAGISPLTLVVMSLERYVAVCYPLRHAMIVTIRNTALAIIASWAVSSLNNFTRGLFLLQFSLESLGTSLMNDYCTDIAWFPDSLRETYDKAYTVFLSVTSGLAVISSYTGVVLAARSASTDKVSALKARKTLLLHLVQLGLSLSSTIYYPLLLALARTVTRIVFVWVQDVFYVIIIILPRCLTSLIYGVRDQTIRPVLLYHLCGRRKLSVEP
>LOCXPOR63.264.HIT1.OR.2R.316.7tm_1.exons1.CM017543.1.Kryptolebias_hermaphroditus
MSNITFSYSNSTVGLQYQTVLERAILSCVCTVPACVFLFINGTMLFTLRSKPVFRDTCRYVLLYNLLLADTTQLVLTQVLFLLAICRVRLTYPVCGTLTTLANLTAGISPLTLVVMSLERYVAVCYPLRHAMIVTIRNTALAIIASWAVSSLNNFTRGLFLLQFSFKNLGTLLMNDYCTDIVWFPDSLRDYYDKAYTVFLSVTSGLAVISSYTGVVLAARSASTDKVSALKARKTLLLHLVQLGLSLSSTIYYPLLLALARTVTRIVFVWVQEIFYVIIIILPRCLTSLIYGVRDQTIRPVLLYHLCGRRKLSVEP
>LOCXPOR63.266.HIT1.OR.2R.316.7tm_1.exons1.CM017543.1.Kryptolebias_hermaphroditus
MSNVSYSYSNSTVGLQYQTVLERAILSCVCTVPACVFLFINGTMLFTLRSKPVFRETCRYVLLYNLLLADTTQLVLTQVLFLLAICRVRLTYPVCGTLTTLSNLTGGISPLTLVVMSLERYVAVCYPLRHASIITIRNTALAIIASWAVSSLNNATRGLFLLQFSLESLGTLLMNDYCYDIAWFPDSLRETYDKAYTVFLSVTSGLAVISSYTGVVLAARSASTDKVSALKARKTLLLHLVQLGLSLSSTIYYPLLLALARTVTRIVFVWVQNVFYVIIIILPRCLTSLIYGVRDQTIRPVLLYHLCGRRKLSVEP
>LOCXPOR66.267.HIT1.OR.2R.317.7tm_1.exons1.CM017543.1.Kryptolebias_hermaphroditus
MSYSSQLLSNASAELQYPDVLERVITFTLCTVPACVLLYINGTMLFTLRSKPVFRDTCRYVLLYNLLLADTVQLALSQVLFLLAVCSIKLTYPVCGAITTLAILTTVISPLTLVVMSLERYVAVCFPLRHAMIVTIRNTRVAIIALWAFSSLHNLTRIILLLDFPFQELESLQMTNFCSDFAMVLGSLSDDYDTAFTCVLFVSAGIVIAFSFISVLIAARSASTDRTSALKARNTLLLHLVQLCLSLSSTVFNPILKPISKTVTNAVFVRLHKFLYVLIVLFPRCLSCFIYGLRDRTIRPVLLHLLCCRLKAKVVAA
>LOCXPOR67.268.HIT1.OR.2R.301.7tm_4.exons1.CM017543.1.Kryptolebias_hermaphroditus
NFTFNSFVLQIEGLKVTETSMYPVFFSFLFSYMFIILANVGTAVLILVDKSLHQPMYLLLCNLIFNDILGNSIMVPRVLTDILSPPSERLISYSECVVQAFTSHMFGTASHTVLMIMAFDRYVAICDPLRYAAVMTNRMVVKLTLSAWGVALVLVGVLLGLTVRLSRCRTLITNPYCDNASLFKLSCESVVINNIYGLTFTVVLLTASMGSIVLTYTQITVVCLTWKNQSMNRKALKTCSTHLLVYLIMIVCGKVNIVLHRFPQFSYERKLFAILFHLIPGSLNPIIYGVQSNEIKKSVSR
>LOCXPOR68.269.HIT1.OR.2R.312.7tm_4.exons1.CM017543.1.Kryptolebias_hermaphroditus
MENFTLNSPVLQMEGLKVTKTSMYPLFFFFLFSHLFVLVTNVGIIFLVVIDKSLHQPMYLLFCNLALNDILGNSLLMPQLLSNLLKPPSQRLIGYYECVLQAFLAHMFGTTAQTVLMIMAFDRYVAICDPLRYAAVMTNRMVVKLILSAWGVALVLVGVLLGLTVRLSRCRTLITNPYCDNASLFKLSCESVVINNIYGLTFTVVLAVASAGTTVLTYTKIAIVCLTRKNKNLNHKALKTCSTHLLVYVIMFMSGKISIVFHRFPQFIEEKKLTLIFYHIIPCSLNPIIYGVQSKKIKTALLRFLHYRKGLP
>LOCXPOR70.270.HIT1.OR.2R.310.7tm_4.exons1.CM017543.1.Kryptolebias_hermaphroditus
YFIFLEHSFDFVADLFNLQSVDQGVESRKCDVAEHRRHLPVVGQLREAVQDDDDEARHQQDDVDHQVGGAGLQRSAVQRLVPAAQAHRGDLQVGEADAADGGAQQDHGVAEAVDVVHQEVLAGEAEQGGVIAEQVEDEAPAAGQAHAEPDEDQNQDCSGSPGGPRQTHHRPVGHDHSVSQRVADGHVAIERHDHEDGVGDAGVEVDAEGLNGADDVMDVALRAGGHQVFEDVRDDDGGPEHVVNAHVAEQQVHGLLQALTAGDQDHQAEVGHDDEDVDQEEEDEGWQGGLRGHLQGLQGQDVGAQRPVVH
>LOCXPOR70.270.HIT1.OR.2R.310.7tm_4.exons1.CM017543.1.Kryptolebias_hermaphroditus
MNNWTLSTDILTLEALQVTPQSSLPAFILLLLVYVFVIVSNLGLVILISSSQSLQQPMYLLLCNMSVNDMFGATIVVPHILKDLMASSSERYVHYIVCAVQAFCVHLHASVSHTVLMIMAFDRYVAICNPLRYAVVMTHRTVVGLSWAAWGSAAVLVLILIGLSVRLSRCRRLIFNLFCDNASLFSLSCENLLMNNIYGLSYTVVLLGSSICSVSLTYLKIAAVCLSSRNKALNSRALQTCATHLMVYVILLVSGFIIVILHRFPQLADHRKVAAVLGHVALPALNALIYGLQIKEVRHKIKAVFQKNKV
>LOCXPOR71.271.HIT1.OR.2R.304.7tm_4.exons1.CM017543.1.Kryptolebias_hermaphroditus
MENLTSGPDILLLEGLKVTPQSSIPAFILLLLIYTFLMLSNISLMVLITLDPSLHQPMYLLFCNLGANDALGATAIVPRLLSDVFTPSSERYIRYSSCALQAFCAHVHGSAAHTVLMIMAFDRYVAICSPLRYATIMTPRMVVGLSVSAWGVALSMVLILVGLSVRLSRCRGVVSNPFCDNPSLFKLSCDSVLINNVYGLGYTVVLLGSSLGSITLTYLRIAVVCLTNRCRAKNSRALQTCATHLVLYVIMFVSGMVIIILHRFPDLSDHRKLAAILFHVVPPAMNGVIYGLQIKVVREKISIM
>LOCXPOR72.272.HIT1.OR.2R.321.7tm_4.exons3.CM017543.1.Kryptolebias_hermaphroditus
SGVNSSQEVTFFIIQSLSHLDDRKMILFVILLLAYIVILGGNSMIIFVTLLDPKLSSPMFYFLHNLSFVDMVYTTTTIPNMLSSFLTDKLTISVPSCFLQMFFFIQLSVTGRGILTVMAYDRYLAICNPLRYAAVMTRPVQMLLVAGAWGFGVFCTLPATSMALQRSYCGSNVIQHGWCDLSSVRRLACTNTYVDNIVSLAFALVSLLTTGVLILTSYILIFVSLSKMAVAQRLKALGTCAAHLTVVSISYTAASFVYISYRVGNFSPEVRIIVSVLYSALTPFLNPMIYSLRNKELRGAIRRTLRRFRLPAVSAPKDVIT
>LOCXPOR73.273.HIT1.OR.2R.319.7tm_4.exons1.CM017543.1.Kryptolebias_hermaphroditus
MCCFRSVESYTYNSFTLQLEGLQVSQDSMYPVFLFILFSYIFIMIVNVSITLLIFVDKSLHEPMYLLFCNLSTNDMLGASAVLAPVLADMLKPPSERLVGYYECVLQAFITHIYGTTCHTALMIMAFDRYVAICNPLRYAAIMTNKMLMKLTVSAWGAALVLVGVLLGLTVRLSRCRTFMASIYCNNAALFQLSCESVVINNIYGLTFTVVLFTASMGSMVLTYTQITIICLTRKNQSMNRKALKTCSTHLLVYLIMLFSGLLVIVLHRFPQAGYFRKMSSVLFHIIPGCLNPIIYGIQSKEIQKYLTKFFQSNKVSAS
>LOCXPOR75.275.HIT1.OR.2R.312.7tm_4.exons3.CM017543.1.Kryptolebias_hermaphroditus
MENLTMLIPLKQPIVFELEGFHIPPGYGPFLFFLALSAYIVVLLGNGVVVCVIVLDKNLHRPMFIMICHLVVCDLLGATTVLPRLMMHFLMGQKKIAYLAAIAQAYCVHMYGTAMHTILGVMAYDRYVAVCEPLRYHTIMSSARLHSCCALAWIVALLLIGVLFVFHANVPLCGRIIRHVYCSNRIIMDLACIPTPVNNIYGLSIAWSVSSVMFILIAFSYFQILRASFKQGRTDSSVRSKAFQTCASHLVVYIFYQIATLVIIVSYRFPSASQNMKKFLSILFIIAPPAINPIIYGLVSKDLRSSIINRFS
>LOCXPOR74.279.HIT1.OR.2R.318.7tm_4.exons3.CM017543.1.Kryptolebias_hermaphroditus
MENLTMLIPLKQPIVFELEGFHIPPGYGPFLFFLALSAYIVVLLGNGVVVCVIVLDKNLHRPMFIMICHLVVCDLLGATAVLPRLMMHFLLGQKKIAYAPAIAQAFCVHTYGAAIQTILGVMAYDRYVAVCEPLRYHTIMTSARLHSCCALAWIVALLIMAVLLSFHKNVPLCGRIIQHVYCSNRGILNLACIPTPISNIYGLVITWSLSSGTFILIAFSYIRILNASLKQGRADSSVRSKAFQTCAPHIVVYVLYEVASLIVVVSYRFPSLSQNIKKFFSILVYIIPPVINPIIYGLVSKDLRSSFVKRFSQQVRNK
>LOCXPOR75.281.HIT1.OR.2R.312.7tm_4.exons3.CM017543.1.Kryptolebias_hermaphroditus
MENLTMLIPLKQPIVFELEGFHIPPGYGPFLFFLALSAYIVVLLGNGVVVCVIVLDKNLHRPMFIMICHLLVCDLLGATAVLPRLMMHFLLGQKKIAYAPAIAQAFCVHTYATAMHTILGVMAYDRYVAVCEPLRYHTIMTSARLHSCCALAWIVALLLIAVLFSFHMNVPLCGRTIQHVYCSNRGILNLACIPTPISNIYGLVITWSLSSGTFILIAFSYIRILNASLKQGRADSSVRSKAFQTCAPHIVVYVLYEVATLIVVVSYRFPSLSQNIKKFFSILVYIIPPVINPIIYGLVSKDLRSSFVKRFS
>LOCXPOR76.282.HIT1.OR.2R.299.7tm_4.exons1.CM017543.1.Kryptolebias_hermaphroditus
NYTYNSLMLQLEGLKVTEDSMYLLFSLFLIAYVVVMFLNVGVLVLIMVHKNLHQPMYVLFCSLTVNDMIGSSHILPQMLSDILKPPAERLISYNQCVVQAFTTHYYGAAAHTVLMIMAFDRYVAICDPLRYSAVMTNKTVIKLKVSAWGVPFVLTGVLLGLTVRLSRCRTLITNPYCDNASLFKLSCESVVINNIYGLAYTVVLYVASVGSIVLTYTHITAVCLTRKNQSLNRKALKTCSTHLLVYLIMACSGFTIITLHRFPQYSEYRKFSVVVFVFVPGTLNPIIYGLQSKEIRKFM
>LOCXPOR77.283.HIT1.OR.2R.328.7tm_1.exons1.CM017543.1.Kryptolebias_hermaphroditus
NMSFTKQNQTNSTAELQRQGLLGVVFFSIVTTLVCCVFLLINVTMLYTLRSKAVFKETSRYFLLFNLLLADTMQLAHSQSMFLLSSCRVTMLYPVCAALTAFSNLTHGASIITLVIMCLERYVAVCYPLRHSAIITIRNTGVAICVIWTFSSLNAMVQLSMMLHFSFPDLQLTQMKDYCGKESVYVDRMSELYDKVSRYFLFALGGVTVIFSYTGIIVATRSASTNKASANKARRTLLLHLLQMGLTMSSTIHNSLLIVVSRNLDRVQAVQMQVLLYIFLIVFPKCLSSLIYGLRDLTIRSVLIFNLSCQCKRPSLIADIPAKEKIRV
>LOCXPOR78.285.HIT2.OR.2R.319.7tm_4.exons2.CM017543.1.Kryptolebias_hermaphroditus
MDLFNSALGRNISFIRPAYFILGGFIGLPYMKYYYVFLFFVYIVSVVGNTAVMAVIYLDYKLRTPKYVAVFNLALVDLLESSALVPKVLDTFLFNHYYISYNDCMTFLFFSFTFLSMQALNLVALSYDRLMAIMFPLHYQTKVTNRKMLSLIAFFWLIAIIAVLIAIVTLTRLSYCKSVVIDSYFCDHAKMYKPACNDYFPSSVIGLILPILILWFPLAITLFSYLCIGYTLSKVASVQERLNAFKTCTAHLSVVGIYFIPTIVIFSLVVKMHQNARIISLSLASVIPPMLNPIIYVLQTQEIRISMKKILKRWKSSNM
>LOCXPOR78.284.HIT1.OR.2R.319.7tm_4.exons1.CM017543.1.Kryptolebias_hermaphroditus
MDLFNSALGRNISFIRPAYFILGGFIGLPYMKYYYVFLFFVYIVSVLGNTAVMAVIYLDYKLRTPKYVAVFNLALVDLLESSALVPKLLDTFLFNHYYISYNDCMTFLFFCFTFLSMQALNLVALSYDRLMAIMFPLHYQTKVTNRKMLSLIAFFWLIAIIAVLIAVGFLTRLSYCKSVVIDSYFCDHAKMYKPACNDYFPSSVIGLILPILILWFPLAIILFSYLCIGYTLSKVASVQERLNAFKTCTAHLSVVGIYFIPTIVIFSLVVKMHQNARIISLSLASVIPPMLNPIIYVLQTQEIRISMKKILKRWKSSNM
>LOCXPOR80.143.HIT1.OR.2R.312.7tm_4.exons1.CM017543.1.Kryptolebias_hermaphroditus
MDLFNSALGRNISFIRPAYFILSGFIGLPYMKYYYVFLFFVYVVSVLGNTAVMAVIYLDHKLRTPKYVAVFNLALVDLLESSALVPKLLDIFLFNHYYISYNDCMTFLFFCFIFLSMQALNLVALSYDRLMAIMFPLHYQTKVTNRSMLSLIAFFWLFVLIAFLIAVGLLTRLSFCRSVVIDSYFCDHGQIYRLACNDNFPSLVTAFTLSIFILWLPLAIILSSYLCIGYTLSKVASVQERLKAFKTCTAHLSLVGIYFIPTIVIFNLGIKMHQNTRIMTLSLASVCPPMLNPIIYVLQTQEIKISIKKILK
>LOCXPOR81.145.HIT1.OR.2R.312.7tm_4.exons1.CM017543.1.Kryptolebias_hermaphroditus
MDLFNSALGRNISFIRPAYFILSGFIGLPYMKYYYVFLFFVYIVSVLGNTAVMAVIYLDHKLRTPKYVAVFNLALVDLLESSALVPKVLDTFLFNHYYISYNDCMTFLFFCYICLAMQALNLVALSYDRLMAIMFPLHYQTKVTNRKMLSLIAFFWLFVIIAFLIAVGLLTRLSFCKSVVVNSYFCDHGPIFRLACNDNFPSLVTAILLPILILWFPLAIILFSYLCIGYTLSKVASVQERAKAFKTCTAHLSVVGIYFIPTIIIFSLGVKMHQNARIITLSLASVIPPMLNPIIYVLQTQEIKISMKKILK
>LOCXPOR82.146.HIT1.OR.2R.314.7tm_4.exons1.CM017543.1.Kryptolebias_hermaphroditus
MDLFNSALGRNISFIRPAYFILSGFIGLPYMKYYYVFLFFVYVVSVLGNTAVMAVIYLDHKLRTPKYVAVFNLALVDLLESSALVPKVLDIFLFNHYYISYNDCMTYLFFCFTFLSMQALNLVALSYDRLMAIMFPLHYQTKVTNRKMLSLIAFFWLFVIIAVLNAVGLLTRLSFCKSVVINSFFCDHGLIYSLACNDHFPSIVISFFLPVLILWFPLAIILSSYLCIGYTLSKVASVQERLKAFKTCTAHLSVVSIYFLPTIVIFSIGPKIHQNARIISLSLASVVPPMLNPIIYVLQTQEIKNSMKKAIERR
>LOCXPOR85.147.HIT1.OR.2R.319.7tm_4.exons1.CM017543.1.Kryptolebias_hermaphroditus
MDLFSSALGRNITFIRPAYFTISGFSGVPHAKYYYVFLFFVYVVSVLGNTAVMAVIYLDHNLKTPKYVAVFNLAFVDLLGSTALVPKVLDIFLFNHYNVPYNECMVFLFFCYTCLSMQALNLVALSYDRVVAIMFPLHYQTKVTNRSMFSLISFFWLFATIITLIAVGLLTRYSFCKSVVINSYFCDHGPIFRLACNDNFPSLVISFLLPFLILWLPLVIILSCYLCIGYALSKVATAQERLKAFKTCTAHLSLVAIYFVPILITYTLGADIHPNARIVNLSLTAVVPPMLNPIIYVLQTQEIKLSLKKILKIKDKSKI
>LOCXPOR84.148.HIT1.OR.2R.319.7tm_4.exons1.CM017543.1.Kryptolebias_hermaphroditus
MEFFNPALEENITFVRPAYFFISGFIGIPHINYYFIFLIFVYIFSVVGNTLVMTVIILDHMLRGPKYVAVFNLALTDILSTTALVPKITDIFLFNHRYISYNECLTFMFFCFSLLSMQCLNLVALSYDRLMAIMYPLHYQVKVTQKVMLGLIGVLWFIAISFTLIAVGLITRLSFCKSVIINSYFCDHGPVLRLGCNDISPSRVLGALLPVVLLWIPLVFILATYCCITYALSKISTRQEKAKALKTCTSHLSLVTIYFLPVTLVFGIGGKMNPVARIINLSLTTIIPPLLNPIVYVFQTQEIKQSLQKLIKVKAQSKI
>LOCXPOR85.149.HIT1.OR.2R.319.7tm_4.exons1.CM017543.1.Kryptolebias_hermaphroditus
MDLFSSALGRNITFIRPAYFTISGFSGVPHVKYYYVFLFFVYVVSVLGNTAVMAVIYLDHNLKTPKYVAVFNLAFVDLLGSTALVPKVLDIFLFNHYNVPYNECMVFLFFCNTCLSMQALNLVALSYDRVVAIMFPLHYQTKVTNRSMFSLISFFWLFATIITLIAVGLLTRYSFCKSVVINSYFCDHGPIFRLACNDTFPSLVIAYMSFFLILWLPLVIILSCYLCIGYALSKVATAQERLKAFKTCTAHLSLVAIYFVPILITYTLGADIHPNARIINLSLTAVVPPMLNPIIYVLQTQEIRLSLKKVLKMKNLSKI
>LOCXPOR86.150.HIT1.OR.2R.308.7tm_4.exons4.CM017543.1.Kryptolebias_hermaphroditus
VSEFFIVGFPSLQHQYFHLAAWFFFILYVTTVFGNLVLVVVFALERNLQKPMYIVMVSLAFSDIGFTTVALPKLIARYWWNDGRIAFHTCLFQLHMIHYFGSLNSLILLTMAVDRYLAISFPLRYPMVMTIPTMTGLTVVCWVTAHIFPGVATISFSKISFCGPNQILQAFCDTGSLVALVCGEASNLYTPSYISAMFILYVPLGFIIFSYVCIVITVLRMVSGQGRRKTFSTCTTQGFIISIYYIPRFFVYSAPYIPNFRMTHDIRMATVFFYSFFPPLINPFIYCLRTKEIQEIFRHWIQKHKAVK
>LOCXPOR87.151.HIT1.OR.2R.308.7tm_4.exons4.CM017543.1.Kryptolebias_hermaphroditus
VQEDENSTQVQVSEFFIVGFPSLQHQYFHLAAWFFFILYVTTVFGNLVLVVVFALERNLQKPMYIVMVSLAFSDIGFTTVALPKLIARYWWNDGRIAFHTCLFQLHMIHYFGSLNSLILLTMAVDRYLAISFPLRYPMVMTIPTMTGLTVVCWVTAHIFPGVATISFSKISFCGPNQILQAFCDTTSLLALVCGEASNLYTPSYISAMFILYVPLGFIIFSYVCIVITVLQMVSGQGRRKTFSTCTTQGFIISIYYIPRFFVYTAPYIPNFQMTHDIRMATVFFYSFFPPLINPFIYCLRTKEIQEIF
>LOCXPOR88.152.HIT1.OR.2R.305.7tm_1.exons1.CM017543.1.Kryptolebias_hermaphroditus
NGTGVSIMVQFPVSVKVLLSVLPCLLFLYVNSVMVFALLKKPLLLEHPRYILYGHLLFTDSLQLLLTMLLYLFALTVIRMATCVCVVVTQLAAITVKLSPINLATMALERYVAICFPLRHASISTPRVTAVAITVMWTAASVESFTQLFLFFCLDSADLTAQKFCNKNTVFRLQVYVTLNRGFTILNFVLVTVIIIYTYLAIMIAVKRPPSRVHKAKSEHKTVLLHVFQLCLYLISTLFNMINSSELLNLNPAIDIHVRYIFFFGLVIFPKFLSPLIYGLRDPTIRHDFKYYITFGCKSTVRPHP
>XPLOC_111.2R.1.OR.2R.275.7tm_4.exons..Kryptolebias_hermaphroditus
IMFTIYVLIICGNSIIVYLIWSNKSLHEPMYIFIAALLVNCVLNSTVVYPKLLVDFLSEKQIISYSACIFQFFMFYTLGGAEFILLAVMAYDRYVSICKPLRYHAIMTKNMVNTFLILAWFLPACHVTVTATLSAKAKLCNLTLNGIICNNAVFTLQCMRSKPLTVFGLINLINLILFPVLFTFFTYTKIFILSYQNFKTLRGKAAETCIPHLLVIINCSYLSAYDVIKARVESDFPVTARFLMTMQLFVSDPLFNPVIYGLKMKEISKCLKLFF
>LOCXPOR89.155.HIT1.OR.2R.314.7tm_1.exons1.VDMH01000498.1.Kryptolebias_hermaphroditus
TNQAQMNTTLQQQRRGLHWLVLSAIVTTLPCCVFLLINVTMLYTLRSKAVFKETSRYFLLFNLLLADTMQLAHSQSMFLLSVCGVTLLYPVCSTLIILYSLPERFSPITLVIMCLERYVAVCYPLRHSAIITIRNTRVVICVVWTFSSLNAIIQLIIMFNFTFPDLQLTQMTDYCGKDSVFVDPVSELYDKVSRYFLFALGGVTVIFSYTGIIVAARSTSTNKASANKARRTLLLHLLQMGLTMSSTIHNSLLIVVSEIPDRVVGAHMLVFLYVCLTIFPKCLSCLIYGLRDQNISHVIMFRFSCQCRRSTLIS
>LOCXPOR90.157.HIT1.OR.2R.308.7tm_4.exons1.VDMH01001032.1.Kryptolebias_hermaphroditus
MDDKLNVTYLIVGGYLEVHKYRYLYFVIVLTAYILIITCNSIIVYLIWIHQNLHEPMYIFIAALLINAILWSTAICPKLLNDFLSEKQIISYSACLLQFYLIYSLGSSEFFLLAAMAYDRYVSICKPLQYHTIMRKTKVSILLIFAWILPASLIAVATGLSSHKKLCGFVLKSVFCNNTVYKLQCGIAIAETIRDMVGLLINALSPLLFILFTYIRILRICYQSNKEVRRKAAQTCLPHLIVLTNFSCLCFFDVITIQLDLDFPEILRLIMTFLLIMFHPLLNPIIYGLKIKEIFKHLKTLFLSVKQI
>LOCXPOR91.158.HIT1.OR.2R.305.7tm_4.exons1.VDMH01001032.1.Kryptolebias_hermaphroditus
MTERNVTYIILDGHVELEKYRFLYFVILLTGYILIMCSNSTIVCLIVIHKNLHEPMFIFIAALLINSVIFSTGVFPKLLIDFLSEKQIISYSACLFQIFVFYSLSGSEFLLLAAMAFDRYVSICKPLQYHTIMRKTTVSVFLVLAWVLPACHLAVPVIGNTNQKLCSFTLKGIFCNNSVNYIFCVSSRALLMFGLVVLFNMSLLPMLFILFTYAMIVIIAYRSCREVKKKALQTCLPHLLVLINYSFLLTFDMIIVRLESDISKTARFVMTLQMITYNPFCNPIIYGLKMKEIHKHLKRFFVKAK
>LOCXPOR92.159.HIT1.OR.2R.307.7tm_4.exons1.VDMH01001032.1.Kryptolebias_hermaphroditus
MDNEVNVSYITLWGYVELNKYKYLYFAIMFTVYILIICCNSIIVYLIWTNKSLHEPMYIFIAALLFNCVLYSTTIYPKLLIDFLSKKQIISYSACLFQFFMFYSVGWAEFLLLAVMAFDRYVSICKPLKYPTIMTKTTVNIFLVLAWFFPACHIAVQAIQSAKAKICNLKVKGIICNNVIYSAHCVRSRPITVFGVVALINSVYLPMLFTVFTYAKIFTISYKSSKTFRKKVAETCVPHLLVLISYFCLVAYDVIIARVESDFPQTVHFIMTIQVFLYHPLFNPFIYGIKMKEISKHLKRLFCASKI
>LOCXPOR93.160.HIT1.OR.2R.306.7tm_4.exons1.VDMH01001032.1.Kryptolebias_hermaphroditus
MDNEFNITYITMAGYVEINTYRYLYFSIMLIVYVLIICCNSIIVYLIYIHKSLHEPMYIFIAALLFNCVLYSTNVYPKLLIDFLSEKQIVSYSACIFQFFMFYTLGGSEFMLLAAMAFDRYVSICKPLGYPNIMTKTTVNIFLVLAWLFPACHITVTSIQSAKAKLCNLTLKGIICNNAVFTLQCVRPKSLTVFGLISLFDLAILPMLFTIFTYTKIFIVSYQKCKTFRKKAVETCIPHLLILISYFCLMAYDVIIARVESGFSQTVRFIMTLQVLLYHPLLNPFIYGLKMKEISKYLKLICSTKV
>LOCXPOR94.161.HIT1.OR.2R.306.7tm_4.exons1.VDMH01001032.1.Kryptolebias_hermaphroditus
MGNEINVTYITVGGYVEINKYRYLYFSIMFTVYVLIICSNSVIVYLIYIHKNLHEPMYIFIAALLFNCVLYSTTVYPKFLIDFLSKEQIVSYYACIFQYFMFYTLGGTEFLLLAIMAFDRYVSICKPLRYPTIMTKTTVNTFLILAWFLPAVHSAVSATLAAEGKICNSNLKGIFCNNAVFTLQCVRSKTLAVFGVFCLLNLAILPMLFTVFTYANIFLISYQRCKTFRRKAAETCIPHLLVLISFSYLAAYDIVIARVDSYFSKTARFIMTLQIFLYHPLFNPFIYGLKMKEISKHLKHFCSIKV
>LOCXPOR95.162.HIT1.OR.2R.304.7tm_4.exons1.VDMH01001032.1.Kryptolebias_hermaphroditus
MDHTVNVTYITLSGYVELNKYRYLYFSVMFTVYVLIMCSNSIIVYVIWTNKSLHEPMYIFIAALLFNCVLYSTTVYPKLLIDFLSEKQIISYSACIFQSFMFYSVGGSEFMLLAVMAFDRYVSLCKPLRYPTIMRKMIVNVFLIIAWLFPVCHVAIQAILGAKAKLCKLNLDGIFCNNAVSKLHCVRSSSIIIIGLVILSDVAIIPMTFTVFTYSKIFIISYKSCRTFKKKAAKTCIPHLLVLINFFFLAAYDVIIARVESDFSKTARFIMTLQIILYHPLFNPFIYGLKMTEISKCLKMLIST
>LOCXPOR96.166.HIT1.OR.2R.305.7tm_4.exons1.VDMH01001806.1.Kryptolebias_hermaphroditus
MMNSTQVSYFILTDYFDTRMLKYFIFLVLMCLYTVIIGCNVVLIVVICVNRSLHEPMYLFLCSLFVNELYGSTGLFLFLLVQILSDVHIISAPLCFFQIHCVHSYFSVEFYNLTIMSYDRYLSICHPLQYNTLMTNKKVAVLIAVVWLTAHFGIVTLISMSLSLQLCGNIINKVYCNNYSIIKLACSDTTVINFYLLVNTYFGIFIIIGFILYTYMRILKVCFSGSKQTRQKAVSTCTPHLASLLNFSFGVCFDVLQSRFDTTSVPNVLRIFLSLYFLTCQPLFNPLMYGLKLSKIRSMWRGLFS
>LOCXPOR97.167.HIT1.OR.2R.302.7tm_4.exons1.VDMH01001806.1.Kryptolebias_hermaphroditus
MMNSTQVSYFILSSYFDTKMFKYLIFVIIFCLFVVIVGSNVLLIVVICMNRTLHEPMYIFLCILFVNQLLGSTSLFPFLLIQILSDIHIILGPLCFLQVYCVHVYSAIEFFNLTIMSYDRYLAICYPLQYNTLMTFNKVAVFIVSEWLISCLGVCVFTSLSFSLQLCGNIINKVYCNNYSIVKLACSDTTVNNIYGLLSTTLAVVLPVGLILYTYVRILKVCFSGSKQTRQKAVSTCTPHLASLLNFSFGVCFDVLQSRFDTTSVPNTVRIFLSLYFLTCQPLFNPLMYGLKLSKIRSMWRS
>LOCXPOR98.168.HIT1.OR.2R.311.7tm_4.exons1.VDMH01001806.1.Kryptolebias_hermaphroditus
LKMNSSQVLYFTLSAYLDISLCTYCIFMIILMIYTVIIGCNVVLIVVICVNRSLHEPMYLFLCSLFVNELYGSTGLFPFLLIQILSDVHTVSAPLCFLQIFCLYTYASVEFTNLAVMSYDRYVAICHPLQYKAIMSQRRIVCLISVIWLPPFLAVSVTTFLTSSLQLCGNVNNDIYCNNHSIIKLACSEPRVNNIYELVMTFLTVCVPVSVILYTYMRILKVCFSGSKQTRQKAVSTCTPHLASLLNFSFGVSFEVIQSRFNMNNVSRILRILLSLYFLTCQPLFNPVLYGLNLSKIRDTCKRLILQSVRK
>LOCXPOR82.170.HIT1.OR.2R.313.7tm_4.exons1.VDMH01002711.1.Kryptolebias_hermaphroditus
MDLFNSALGRNISFIRPAYFTISGFSGVPHVKYYYVFLFFVYVVSVLGNTAVMAVIYLDHKLRTPKYVAVFNLALVDLLESSALVPKLLDIFFFNHYYISYNDCMAFMFFCFTFISMQALNLVALSYDRLMAIMFPLHYQTKVTNRSMLSLIAFFWLFAIIAVLNAVGLLTRLSFCQSVVIDSYFCDHGFIYRLACNDNYPSIVIGLFLPILILWFPLAIILVSYLCIGYTLSKVASVQERVKAFKTCTAHLSVVGIYFIPTIIIFSLDVKMHRNARIVSLSLASVCPPMLNPIIYVLQTQEIKISMRKIIKR
>LOCXPOR100.173.HIT1.OR.2R.316.7tm_4.exons1.VDMH01004887.1.Kryptolebias_hermaphroditus
MSFLRTLINSSLIIHPPGFYITGFESFPFIFVYFIFLAVVYMFTVLFNCLLIFTVAVTRCLHTPKFLAVVNLAVIDLILSTCIIPSMIKTFLIKDNFIPFNLCLVQMYIYYALAGLESFALTILAYDRLIAICFPLRQNSINTVFNMCCIVGISWCFNLGMSAYSTSIMTWLSFCKSVRVFSYFCDYAPVFRLACNDYSLQWTAASLSTVMLLVGPLIFILLSYISILVTVFKMKSLDRRVKALVTCVEHIIVVAIFYIPLIVIFTVGFYSGVVEPDQRVLSLSLASCIPPFVNPIVYSLKTKEIKIRVMALFRNN
>LOCXPOR101.174.HIT1.OR.2R.325.7tm_4.exons1.VDMH01004887.1.Kryptolebias_hermaphroditus
MYSEGKSATIFNSTFVRPAKFYIGGFSNIPHVRYYYVFLCFVYILTVLGNSFLLSVIYLVRTLHTPKYIIVFNLAFTDLCGSTALIPKLLDTFLFDRRHIAYEACLSYMFFVFIFPCLQSWTLVTMAYDRFIAICFPLRYHSIVTNKSIVAMLLFLWISLTSLVAITVSFLNRLSFCGSLVIQSFYCDHGPIYQLACNDIFYSYTMANVLLTIIICLPLVLIFLTYVCISVALSKTTSVDQRLKALKTCTSHLILIAVFFLPLVGTNVAVLTSFIHPNTRIINSTLTHTVPPMLNPIIYSLKTEEMIHAVKRLWKRNKLNSAVTK
>LOCXPOR102.177.HIT1.OR.2R.310.7tm_4.exons1.VDMH01004887.1.Kryptolebias_hermaphroditus
MELFNSALGKNITFIRPAYFIIRGFIGLPNMKYYYVFLFFVYIVSVLGNTAVMAVIYLDHNLRTPKYVAVFNLAFVDLLGSTALVPKVLDIFLFNHNVIPYNDCLTFLFFCYTCLSMQSFNLVVLSYDRLMAIIFPLHYQVKVTCRFMLFLIASFWIFVIIAVLISVSLLTRLSFCKSVVINSYFCDHGQIYRLACNDNFPNDVVSFLYPVIIFWLPLVFILLSYLYISYTLVKVATLQQGVKAFKTCLAHLSLVVVYFTPVLITFTLMEKIHPNNRIINLSLASVFPPMLNPIIYVLQTKEIKASMKKI
>LOCXPOR103.180.HIT1.OR.2R.322.7tm_4.exons1.VDMH01004887.1.Kryptolebias_hermaphroditus
MDFFNSALGRNISFIHPSYFIISGFIGLPNLKYYYVFLFFVYIVSVLGNTAVMAVIYLDHNLKTPKYVAVFSMAFVDLLGSTALVPKVLEIFLFSHYSVSYNDCMTFLFFCYTCLSMQALNLVALSYDRVMAIMFPLHYQTKVTNKQMIALIASFWILAIIADLIAVGLLTRLSFCKSVVINSYFCDHGQLYKLACNDNFPNSVIGQVLPLVFLWFPLAIILSSYLCIGYALSKVASVQERAKAFKTCTSHLSLVGIYFIPIIITFTMSSRIHPNGRIINLSLASVLPPLLNPIIYVLQTQEIKISMKKILKTRRQCRIMLK
>LOCXPOR104.181.HIT1.OR.2R.322.7tm_4.exons1.VDMH01004887.1.Kryptolebias_hermaphroditus
MDFFNSALGRNITFIRPAYFILSGFIGLSYMKYYYVFLFFVYIVSVLGNTAVMAVIYLDHNLRTPKYVAVFNMAFVDLLGSTALVPKVLDIFLFSHYSVSYNDCMTFLFFCYTCLSMQALNLVALSYDRLMAIMFPLHYQTKVTNRSMLSLIAFLWVFVIIAIFITVGYLTRLSFCESVVIKSFFCDHGQIFKLACNDNFPSFLISYLFPFFFHWLTFTIILSSYLCIAYALSKVASVQERAKAFKTCTAHISLVVIYFIPILITFTMQANIHPNGRIINLSLASVLPPMLNPIIYVLQTEEIKISIKKLIKRRKQSRIIVK
>LOCXPOR82.182.HIT1.OR.2R.314.7tm_4.exons1.VDMH01004887.1.Kryptolebias_hermaphroditus
MDLFNSALGRNISFIRPAYFILSGFIGFPYMKYYYVFLFFVYIVSVLGNTAVMAVIYLDHNLRTPKYVAVFNLAFSDLLGSTALLPKVLDTFLFNHYYISYNDCLAFLFFCFCFISMQALNLVALSYDRLMAIMFPLHYQTKVTNRLMLSLIAFFWLLSVIATLTGAGLLTRLSFCRSVVIDSFFCDHALIYSLACNDNFPSIVIGFFLPVLILWFPFVIILFSYLCIGYTLSKVASVQERLKAFKTCTAHLSVVGIYFIPSIIIFGINSKMHQNARIISLSLTSIIPPMLNPIIYVLQTQEIKVSMKKILKRK
>LOCXPOR106.183.HIT1.OR.2R.311.7tm_4.exons1.VDMH01004887.1.Kryptolebias_hermaphroditus
MDLFNSALGRNISFIRPAYFILSGFIGLPYMKYYYVFLFFVYIVSVLGNTAVMAVIYLDHNLRTPKYVAVFNLALSDLLGSTSLLPKVLDTFLFNHYYISYNDCMAFLFFCFTFLSMQALNLVALSYDRLMAIMFPLHYQTKVTNKSMLSLIAFFWLLAVIATLTGAGLLTRLSFCKSVVIDSLFCDHALIYSLACNDNFPSVVTGFFLPVLILWFPFAIILFSYLCIAYTLSKVASVEERMKAFKTCTAHLSVVGIYFIPSLIIFGINSKMHQNARIISLSLTSIFPTMLNPIIYVLQTQEIKISLDALI
>LOCXPTAAR1.120.HIT1.TAAR.2R.325.7tm_1.exons1.CM017533.1.Kryptolebias_hermaphroditus
DRAELCYPQLLNLSCRGLTRPRSEAVLLYTLLSSIAALTMALNLLVVISISYFKELQTPTNTLLLSLAISDLLVGLLVMPVETVRFIEPCWLLGNLMCALSYIVGFTLTSASVGNMVLISIDRYVAICFPLQYPTQVTHSRVQVSVSLCWFCSLLYNGLILKEHLRQPDRYNSCYGECLVVISYVSGTIDLVFTFIAPCSVIVILYARVFVVAVSQARAMQSHVTPAAVGSVKVTAQKSEKKAARTLGVVILVFLLTFCPYYYPSLAGHDISNSASSWAVVSWMLYINSCLNPLIYAFFYPWFRKTIYLIVSLKILKHDPFQANI
>LOCXPTAAR2.181.HIT1.TAAR.2R.330.7tm_1.exons2.CM017536.1.Kryptolebias_hermaphroditus
METQDINELCFPQLLNNSCRKPALLWSQAVILNIASFISVITVSLNLLIIISISHFRQNYLHTPTNILVLSLAVSDFLVGLLLMPLEIFRNTACWFLGDILCILYSFLIAQVVSASVGNIILISADRYVAICDPLHYPTRITLARAKCCVCLCWLWYAFYSIFYMKDELIQPGRGKSCVGECAFTINYVTVTVDLILNFIFPVTVIVVLYMRVFVVAASQARAMRSHVTAVTLQLSVNVKTKKSEMKAARTLGVVIFVYLMCYCPFYCYILVKINVPTSSSAPFLFFLFYFNSCLNPIIYALFYPWFRKAIKLIVSLQILQPGSCEANIL
>LOCXPTAAR3.203.HIT1.TAAR.2R.330.7tm_1.exons2.CM017536.1.Kryptolebias_hermaphroditus
MDTQNAAELCFPHLLNSSCRKPTIPWSEAVLLNTVLSFISLITAALNLLLLTNTSLSNFRQLQKPTNILLLSLAVSDFLVGFLMIPVEIIRNTVCWLFGDILCTAYYYVACVVLSASNGNIVLISVDRYVAICDPLHYTTRMTVSRVKYCVWVSWLLSVFYFILYFKDELIQPGRSNSCIGECELSISYIAGTVDLFVNFLFPVTIIIVLYMRVFVVAVSQARAMRSHVTAVTLQLSVNVKKKSELKAARTLGILVIAYLICWCPYYCYSVVEVNLTSTPYAYFLFFLLYFNSCLNPVIYALFYPWFRKAVKLIVSLQILQPDSCEANIL
>LOCXPTAAR4.229.HIT1.TAAR.2R.336.7tm_1.exons2.CM017536.1.Kryptolebias_hermaphroditus
METQEEDELCFPQFLNSSCKKPTLLWSQTVILKIASFISVLTVFLNLLIIISISHFRQLHTPTNSLVLSLAVSDFLVGLLLMPVEIFRKEACWFLGDIVCVLYNYLTFHIVSASLGNIILITVDRYVAICYPLHYPIRFSVAKVNCSVCLCWLWYAFYSIFFLKDELIQPGRGKSCIGECVVIINFVIVTIDLVMNFIIPVIFIIFMYIRVFMAVVSQARAMHSHVTTVKPQVSVNLRKKRQRTKTSELKAARTLGVVVFVYLMCYCPFYCFSLIGDNLKNTSSTSFLFFFFLLIYFNSCLNPLIYALLYPWFKKAAKIILTLQILRPGSCDASIL
>LOCXPTAAR5.323.HIT1.TAAR.2R.325.7tm_1.exons2.CM017536.1.Kryptolebias_hermaphroditus
MELYDKEELCFPQLLNTSCKKPTLQGPDVVLLNIILSIVSFFTAALNLLILILLSPCRQLHTPTNILLLSLAVSDFLVGLLLMPLEIYKKITCWGNIMCFLYGFLIAHIVSASIGTIVLISADRYVAICHPLHYPVKITMTKVKCCVCLCWISNAFYRILFFKDELFQPGRSNSCIGQCAFVTHYLAQLVDFTLNFIVPITVIVFLYLRVFVVAVSQARTMHSHIAAVKSNHSVNFKKKSELKAARTLGILVIVYLICFCPYYCYSLVQVKVTSTSYAPFLVFLFYFNSCLNPLIYALFYPWFRKAVKLILTLQILQPGSREANI
>LOCXPTAAR6.340.HIT1.TAAR.2R.323.7tm_1.exons2.CM017536.1.Kryptolebias_hermaphroditus
MEINGREELCFPHLLNSSCRKPNLHWSEVVLWNIMQSFISLITATLNLLIIISLHTSTNILLLSLAVSDFLVGLLLMPLEIFKNTTCWFLGDIMCAAFCYLSWHIPSASVGNIFLISFDRYVAICDPLHYPTRISRGRVKRWVCLSWLWYGFYSIFFMKDELIRPGRNNSCLGECVVFINYITGTIDLILNFIIPVTVIVVLYMRVFVVAVSQARAMRSHVTAVTLQHSVNLKTKKSELKAARTLGVLIVVYLMCYCPYYCYSLVEVNLTSTSYASFLFFLYYFNSCLNPVIYALFYPWFRKAVKLIVTLQILQPGSCDVNIL
>LOCXPTAAR7.121.HIT1.TAAR.2R.327.7tm_1.exons2.CM017536.1.Kryptolebias_hermaphroditus
MDINDRQELCFPHLLNSSCRKPTLFWTEAVLLNIVLSLISLITAVLNLLIIISVFHFRQLHTPTNVLILSLAVSDFLVGLLLMPLEIYKKFTCWGNIMCSFYGYLIAHIVSASVGNIILISVDRYVAICQPLHYHTRITMARVKCCVCLCWICAGFYRIFYLKNELVEPGRSNSCIGECTFVIDVIAGTVDLILNFIFPVTVIVVLYMRIFMVAVSQARAMRSHITAVTLKLSVNLDAKKSELKAARTLGILVIVYLLCFCPFYCYSLVEVNVTSTSYASFLFFLFYFNSCLNPVIYAVFYPWFRKSIKLIVTRQILQPGSCESNIL
>LOCXPTAAR8.131.HIT1.TAAR.2R.329.7tm_1.exons3.CM017536.1.Kryptolebias_hermaphroditus
MQIQNGTELCFPHLLNNSCRKPTLHWSEAVFLNIVMSFISLITVALNLLVIISNLEFKHLHTPTNILLLSLGVSDLLVGLLLMPFEIFRNTTCWVLGNIMCVLYCYLITHVVCASVGNIVLISFDRYVAICDPLHYPTRISRSRVKCLVCLCWLWYGIYSILFLKDDVIQPGRSNSCVGECALIINYVIGTIDIILNFVFPVTVIIVLYMRVFVVAVSQARAMRSQITAVTLHHSVNVKTKKSELKAARTLGILILIYFICFCPYFCYSLIEVDLNSTPYVSFLVSLFYFNSCINPVIYALFYPWFRKAVKLIFTLQILKPGSREINIL
>LOCXPTAAR3.146.HIT1.TAAR.2R.331.7tm_1.exons3.CM017536.1.Kryptolebias_hermaphroditus
METQEQVKLCFPQLFNSSCRTPTLHWSEAVLLNTVLSFISLITVVLNLLRIPYECRINLKNLHIPTNILLLSLAVSDFFVGFLIIPVEMLRSTTCWLLGDIICTVYYYVACVILCASIGIIVLISADRYVAICDPLHYPTRITVARVKYWVCVCWLLSIVYSTFFLKDELIQPGRSNSCVGKCGLSINYITGTVDLIFNFILPVTIIIVLYMRVFVVAVFQARAMRSQITAVTFQLSVNLKSKKFELKAARTLGVLVIVFLICYCPYYCYSVVQVDLTSTSYASFLFYLYFLNSCINPVIYSLFYPWFRKALKLIVTLQILQPDSCEANIL
>LOCXPTAAR10.149.HIT1.TAAR.2R.331.7tm_1.exons2.CM017536.1.Kryptolebias_hermaphroditus
EAELCFPQLLNNSCWKPMLHWSKAVLLNTVLSFISLITVVLNLLVIISVSHFRQRIPFIHNLNKPTNILLLSLAVSDFLVGFLLIPVEIFRGTVCWFFGDGICTLYYYVACVVLSASIGNVVLISIDRYVAICNPLHYPSKVTVTRVKYCVCLCWLLSLIYIFFFLHDELIHSGRSNSCIGECELSITYTTGTVDLFINFLFPVIIIIVLYMRVFVVAVSQARAMRSHITAVTLQHSVKLKPKKSELKAARTLGILVIVYLICWCPYYCYSVVEVNLTSTSYASFLFFLFYFNSCANPVIYALFYPWFRKAVKLIATLQILHPDSCEANIL
>LOCXPTAAR10.151.HIT1.TAAR.2R.329.7tm_1.exons2.CM017536.1.Kryptolebias_hermaphroditus
ETELCFPQLLNNSCWKPMLHWSKAVLLNTVLSFISLITVVLNLLVIISVSHFRQRIPFIHNLNKPTNILLLSLAVSDFLVGFLLIPVEIFRGTVCWFFGDSICTLYFYVACVVFSASIGNVVLISIDRYVAICNPLHYPSKVTVTRVKYCVCLCWLLSLIYIFFFLHDELIHSGRSNSCIGECELSITYTTGTVDLFINFLFPVIIIIVLYMRVFVVAVSQAHAMRSHITAVTLQHSVKLKPKKSELKAARTLGILVIVYLICWCPYYCYSAVEVNLTSTPYFLFFLYSFNSCANPVIYALFYPWFRKAVKLIATLQILQPDSCEANIL
>LOCXPTAAR10.153.HIT1.TAAR.2R.330.7tm_1.exons2.CM017536.1.Kryptolebias_hermaphroditus
AELCFPQLLNNSCWKPMLHWSKAVLLNTVLSFISLITVVLNLLVIISVSHFRQRISLIYNLNKPTNILLLSLAVSDFLVGFLLIPVEILRSTVCWFFGDSICTLYYYVVCVVLNASIGNIVLISIDRYVAICNPLHYPTRITVVGVKFCVCLCWLLSVFYIILFLRDELIHSGRSNSCIGECELSITYTTGTVDLFISFLFPVIIIIVLYLRVFVVAVSQARAMRSQITAVTLQHSVNLKTKKSELKAARTLGVLVIVYLICWCPYYCYSVVEVDLTSTSYASFLFFLFYFNSCVNPVIYALFYPWFRKAVKLIATLQILQPDSCEANIL
>LOCXPTAAR9.154.HIT1.TAAR.2R.333.7tm_1.exons2.CM017536.1.Kryptolebias_hermaphroditus
QNGAELCFPQLLNNSCWKPMLHWSKAVLLNTVLSFISLITVVLNLLVIISVSHFRQRIPLIYILNKPTNILLLSLAVSDFLVGFLLIPVEILRSTVCWLFGDSTCTLYYYVSCVVLSASIGNIVLISIDRYVAICNPLHYPTRITVAKVKFCVCLCWLLSLIYIFFFLRDELIQSGRSNSCIGECELSITYTTGTVDLFISFLFPVTIIIVLYMRVFVVAVSQARAMRSHVTAVTLQHSVKLKTKKSELKAARTLGVLVLVYLICWCPFYCYSVVEVDLTSTSYASFLFFLFFFNSCVNPVIYALFYPWFRKAVKLIATLQILQPDSCEANIL
>LOCXPTAAR10.156.HIT1.TAAR.2R.330.7tm_1.exons2.CM017536.1.Kryptolebias_hermaphroditus
AELCFPQLLNNSCWKPKLHWSKAVLLNTVLSFISLITVVLNLLVIISVSHFRQRIPLIYILNKPTNILLLSLAVSDFLVGFLLIPVEIFRSTACWLFGDGTCTLFYYVACVVLSASIGNIVLISIDRYVAICNPLHYPTRITVAKVKFCVCLCWLLSVVYVILFLRDELIQSGRSNSCIGECELSITYTAGTVDLFISFLFPVIIIIVLYLRVFVVAVSQARAMRSQNTAVTRQHSVNLKTKKSELKAARTLGVLVIVYLICWCPFYCYSVVEVDLTSTSYASFLFFLFYFNSCVNPVIYALFYPWFRKAVKLIATLQILHPDSCEANIL
>LOCXPTAAR11.158.HIT1.TAAR.2R.329.7tm_1.exons3.CM017536.1.Kryptolebias_hermaphroditus
MDTKNGAQLCFPHLLNNSCRKPTLHWSEAVFLNIVMSFISLITVALNLLVIISQNLDFKHLHTPTNILLLSLGVSDLLVGLLLIPFEIFRNTTCWVLGNVMCVIYCYFISFIVSASTGNIVLISFDRYVAICDPLHYPTRISRNRAKCLVCLCWLWYGIYSIFYLKEEVIQPGRSNSCIGECALILNYVIGTIDMIFNFVLPVTVIIVLYMRVFVVAVSQARAMRSQITAVTLHHSVNLKTKKSELKAARTLGVIIIMYLICLCPYFCYSLIEVDLNSTPYVSFLVFLIYFNSCLNPAIYAMFYPWFRKAVKLIFTLQILQPGSRETNI
>LOCXPTAAR12.160.HIT1.TAAR.2R.328.7tm_1.exons2.CM017536.1.Kryptolebias_hermaphroditus
METQEQVKLCFPQLLNSSCRKPTLDLSEAVLLMIVMPFISLITVVLNLLIIISFSLFRQLQTPTNILLLSLAVLDFFTGFLAIPVEIFRSTTCWILGDILCLVYCYVVCLVLTASTVNIVLIVIDRYVAICDPLHYPTRITMTRVKYCVCLCWLLSAFYSIFYFKDLLNQPSRTNFCIGKCTLPFNKITGTIDLILNCIFPVVICVLFTKVIVVAVSQACAMRSRITAGTFPVSMNLKSKNSELKAARTLGVFAIVYLISFCPYYWYSVVQTDLTGTSYATYLFFLFYFNSCLNPVIYALFYPRFRKALKLTVTLQILQPGSCDAKIL
>LOCXPTAAR13.163.HIT1.TAAR.2R.329.7tm_1.exons2.CM017536.1.Kryptolebias_hermaphroditus
MEVYETEELCFPQLLNTSCRKPTVPRITVVFLRFLLSLICVFTVVLNLLVIISVSHFRQRKLQLHKTTNFLLLSLAVSDFMVGLVFFPGEIVRLTDCWFFGDYMCLLYSYIVSLIVTASIGTIVLISADRYVAICDPLHYHTRITMKRIQTCICLCWLYSVLYNISFVKNGLKSVYNSCYGKCAFSIDFFAVAIDLVLTFFLPVTVIIILYLRVFVMAVFQARAIRSQVTVFAFQHSVTPTAKKSELKAARTLGVLVVVFLICFCPYYCAALAGENSFNASVVVFCLFSINSCLNPVIYALFYPWFRKAIKHIITLKILQPGSCDVSIM
>LOCXPTAAR14.167.HIT1.TAAR.2R.312.7tm_1.exons2.CM017536.1.Kryptolebias_hermaphroditus
ISCKKPWSSWTEFVLIQVMLSSISLLTATLNLLVILSVSHFKQLHTPTNILLLSLAVSDLLVGVLLMPVEIIRNTACWFFGDLLCSLYNSVSLIITFSSVGDVVLISVDRYVAICDPLHYPTRVTERRVKVCVCLCWLCSIFYGSLIVKDDFTKPGRHNVCLGQCIITADYIAGTIDLMVSFIVPVTIIIVLYMRVFIVAVSQARAMRSHITAVALQLSVTQTTKKSELKAARTLGVLVVIFLICFCPYHCVSFAGDDMLSDSFLSYALFLLYFNSTLNPLIYALFYPWFRKTVKLIVTLQILQSGSFDANM
>LOCXPTAAR15.172.HIT1.TAAR.2R.329.7tm_1.exons2.CM017536.1.Kryptolebias_hermaphroditus
MKMQDKADLCFPHLSNNSCKKPMSPWTEVVLITIVLSSISLLTAALNLLVIISVSHFKQLHTPTNILLLSLAVSDFLVGFLSMPGEIIRNTSCWYFGDFICFLYNCLCFIITAASVGDMVLISIDRYIAICTPLHYHTRVTERRVKVCVCLCWLCSVSYTTLFVKDDFIQLGKYNSCYGECVTVVDYTTGIVDTVITFIAPVTTIVVLYMRVFVVALSQARAMRSHVTAFSLQLSVTAATKRSELKAARTLGVLVVVFLICFCPYYCASLASNDLFSSSSAFVVYYLFYFNSCINPVIYALFYPWFRKTVKLIVTLKILQPGSCAINLL
>LOCXPTAAR16.175.HIT1.TAAR.2R.327.7tm_1.exons2.CM017536.1.Kryptolebias_hermaphroditus
MQTLEEAELCFPQLLNLSCRKTKRPRSVSVFIYITLSSISLLTVTLNMLVIISISHFKRLHSPTNFLLLSLAVSDCMVGFLIAFQIVVIDGCWYLSDRMCALYFVLDYSITAASIGIMVLISVDRYVAICYPLYYLEKVTVETSKICVSICWIFGLLCHSLLLRNNLQKPGRYNSCFGDCLVVVDNIGKLLDLLFSFIGPVTVIIVLYLRVFVVAVSQARSMRSHVTAVTLQGSVKVTAKKSEMKAAMILGVVVVVFLLCTCPYYCVTGLAQDAGVIASFVTFLLFYFNSTLNPLIYALFYPWFKKSVKIILTLQILKPGSCDTNIL
>LOCXPTAAR17.179.HIT1.TAAR.2R.327.7tm_1.exons2.CM017536.1.Kryptolebias_hermaphroditus
MQTLEEAELCFPHLLNSSCRKAMRPHSVSMFIYITLSSISLLTVTLNMLVIISISHFKKLHSPTNILLQSLAVSDCMVGFIISFQIMYIDGCWYLGDLMCALYLVSGYVVSSTSIGIMVLISVDRYIAICYPLYYPRKVTVEIAKICVSICWIFVFLCHSLLLRNNLHKPGRYNSCSGECVVVVDNIGEIFDLLFSFIGPVTVIIVLYLRVFVVAVSQARSMRSHVTAVTLQGSVKVTAKKSEMKAAMILGVVVVVFLLCTCPYFCITGVVQDAGVSASSVTFLLFSCNSTLNPLIYALFYPWFKKSVKLILTLQILKPGSCDTNIM
>LOCXPTAAR19.186.HIT1.TAAR.2R.324.7tm_1.exons2.CM017536.1.Kryptolebias_hermaphroditus
VMEETELCFPQLFNSSCSRLKLPYIEVMLYYIVLSSISVITSLLNLLVIISISHFRQLQTPTNLLLLSLAVSDFYVGLLLVFQILLIDGCWIIGDIMCSLYQFLAYFITSASIGTMVLISIDRYVAICYPLHYSTKITQDRVKICICVCWISSSIFQSLILKDSLKQPGKYNSCIGECAFVISYIAGYADLTVSFIAPITVIVILYLRVFMVVVSQTRAMRSHVATFPLHSSVKAKKSQMKAAKTLGVVVVVFLLCMLPYYCVALTEEDNSLSNSSPTFVICLFYFNSCLNPIIYAFFYPWFRKSIRLILSLQILKLNSCDTNM
>LOCXPTAAR19.188.HIT1.TAAR.2R.324.7tm_1.exons2.CM017536.1.Kryptolebias_hermaphroditus
VMEETELCFTQLFNSSCSRLKLPYIEVVLYYIVLSSISVITAFLNLLVIISISHFRQLHTPTNLLLLSLAVSDFFVGLLLIFQILLIDGCWILGDIMCSLYHYLGYFITSASIGTMVLISIDRYVAICFPLHYSTKITQDRVKVCICVCWISSSIFQSLILKDNLKQPGKYNSCIGECAFVISYIAGYADMIVSFIAPITVIVILYLRVFMVVVSQTRAMRSHVATFSLHSSVKAKKSQIKAAKTLGVVVVVFLLCMFPYYCVALTEEDNSLSNSSPTFVVCLFYFNSCLNPIIYAFFYPWFRKSIRLILSLQILKLNSCDTNM
>LOCXPTAAR20.190.HIT1.TAAR.2R.324.7tm_1.exons2.CM017536.1.Kryptolebias_hermaphroditus
VMEETELCFPQLFNSSCSRLKLPYIEVMLYYIVFSSISVLTALLNLLVIISISHFRQLHTPTNLLLLSLAVSDFFVSLLLFFQILLIDGCWFLGDIMCSLYQFLAYFITSASIGTMVLISIDRYVAICYPLHYSTKITQDRVKICICVCWISSSIVESLILKDSLKQPGKYNSCVGKCVVVISYIAGVADLTVSFVTPITVIVILYLRVFMVVVSQTRAMRSQVATFPLHSSVKAKKSQMKAAKTLGVVVAVFLLCMFPSYCVALTGEDNSLSASSQTFVICLFYFNSCLNPIIYVFFYPWFRKSIRLIFTLQIVQLNSCDTNM
>LOCXPTAAR21.192.HIT1.TAAR.2R.324.7tm_1.exons2.CM017536.1.Kryptolebias_hermaphroditus
VMEETELCFPQLFNSSCSRLKLPYIEVMLYYIVLSSISVLTAFLNLLVIISISHFRQLQTPTNLLLLSLAVSDFYVGLLLVFQILLIDGCWFLGDIMCSLYQYLGYFITSASIGTMVLISIDRYVAICYPLHYSTKITQDRVKIFICVCWFCSWIFQSLILKDNLKQPGKYNSCIGECAFVISYIAGYADLVASFIAPITVIVILYLRVFMVVVSQTRAMRSHVATFPLHSSVKAKKSQIKAAKTLGVVVVVFLLCMLPYYCVALTGEDNSLSTSSATFVICLFYFNSCLNPIIYAFFYPWFRKSIRLIFTLQILKLNSCDTNM
>LOCXPTAAR22.195.HIT1.TAAR.2R.319.7tm_1.exons2.CM017536.1.Kryptolebias_hermaphroditus
MMEQPELCFPELFNISCRRQKRPHFELLLMYIILSSISLLTASLNLLVIISISHFRQLHTPTNLLLLSLAVSDFFVGFIMFFQILLIDGCWHLGDLTCVMYNSVAYYVTAASVGTMVLISVDRYVAICYPLHYLTKITHKKVKICVCLCWICSVIFQSLTQTENLKQPGRYNSCAGQCVVVINYIAGLADLIVSFIIPITVIVVLYLRVFVVVVSQAQAMRSHVTAVTIKCSGTPKKSELKAARTLGIVVVVFIMCMCPFYCVALTGQDTVLNASSATIEVFLFYFNSCLNPIIYVFFYPWFRKSIKLIVTLQIVQTDS
>LOCXPTAAR23.201.HIT1.TAAR.2R.323.7tm_1.exons2.CM017536.1.Kryptolebias_hermaphroditus
MEDTELCFPQIFNSSCRRPKRPYFEVILIYAILSSISLLTASLNLLLIISISHFRQLHTPTNLLLLSLAVSDFFVGLLMFFQIVLINGCWFLGDIICVIYQYLAYIITTASVGTMVLISVDRYVAICYPLHYGTKITQTKVKICVCLCWVWSTLFQSLNLMENFYEPGKYNSCFGECVIIINYISAFADLILSFIVPITVIVVLYLRVFVVAVSQIRAMRSHNAILTLQGSVMAKKSEMKAARTLGIVVIVFLICLCPYFCVTLTGQDTLLNASSAAFVICLFYFNSCLNPVVYALFYPWFRKSIKLIVTLHILHQGSCDTSM
>LOCXPTAAR24.206.HIT1.TAAR.2R.324.7tm_1.exons2.CM017536.1.Kryptolebias_hermaphroditus
VMEETELCFPQLFNSSCSRLKLPYIEVMLYYIVLSFISVITAFLNLLVIISISHFRQLHTPTNLLLLSLAVSDFFVGLLLVFQILLIDGCWILGDIVCSLYQYLAFVILYASIGTMVLISIDRYVAICYPLHYSTKITQDRVKICICVFWICLSIFHSLILKDSLKQPGKYNSCIGECVIAISYIARYADLTVSFIAPITVIVILYLRVFMVVVSQSRAMRSHVATFPLHSSVKARKSQIKAAKTLGVVVVVFLLCMLPYYCVALTGEDNSVSTSSATFVICLFYFNSCLNPIIYAFFYRWFRKSIKLIFTLQILQLNSCYTNM
>LOCXPTAAR25.208.HIT1.TAAR.2R.324.7tm_1.exons2.CM017536.1.Kryptolebias_hermaphroditus
MEETELCFPQLFNSSCSRLKLPYIEVMLYYIVFSSISVLTALLNLLVIISISHFRQLQTPTNLLLLSLAVSDFFVGLLLVFQILLIDGCWILGDIVCSLYQYLSFVILSASLGTLVLISIDRYVAICYPLHYSTKITQDRVKICICVFWICLSIFQSLILKDSLKQPGKYNSCIGECVIAISYIAGIADMIVSFIAPITVIVILYLRVFMVVVSQTRAMRSQVATLALHSSVKAKKSQIKAAKTLGVVVVVFLLCMLPYYCVALTGEDDSHSTSSATFEVFLFYFNSCLNPIIYVFFYPWFRKSIKLIVTLQIVQTDSCKASIL
>LOCXPTAAR26.210.HIT1.TAAR.2R.327.7tm_1.exons2.CM017536.1.Kryptolebias_hermaphroditus
MQTFEEVELCFPQLLNSSCVKKNHPSSESMLTYVTLSSISLLTVALNMLVIISISLFKKLHNPTNFLLLSLAVSDCMVGFLISFQIILIDGCWYLGDLMCALYFVLDYAITSASIGIMVLISVDRYVAICYPLHYPKKVSAERAKICVVLCWTCSIIYQCILLKDNLYQPGRYNSCSGECVVVVDYIGGVLDLFFSFIGPVTVIIVLYLRVFVVAVSQAHSMRSHVAAVTLQKSVKVTAKKSEMKAAVTLGVVVVVFLICTCPYFCVTIMAHDAGVSASSVAFLLFYFNSTLNPLIYALFYPWFRKSVKLILTLQILKPGSCDTNIL
>LOCXPTAAR27.212.HIT1.TAAR.2R.327.7tm_1.exons2.CM017536.1.Kryptolebias_hermaphroditus
MQTIEENELCFPQLLNSSCRKTMHTPSVSMLIYITLSSISFLTVTLNLLVIIAISHFKKLHSPTNFFLLSLAVSDCMVGFLISFQIILIDGCWYLGDLMCALYLVLDYVITSASGGTMVLISIDRYVAICYPLHYNSKVTVGRTKICVSLCWICSVLFHSLLLKKNLQKPGRYNSCSGECVVVVDYIGGVLDLLFSFIGPVTVIIVLYLRVFVVAVSQARSMRSHVAAVTLQGSVRVTAKKSEMKAAMILGIVVVVFLLCTCPYYCVTLMAQDAGVSASSVAFLLFYFNSTLNPLIYALFYPWFRKSVKLILTLQILKPGSCDINIL
>LOCXPTAAR28.214.HIT1.TAAR.2R.321.7tm_1.exons2.CM017536.1.Kryptolebias_hermaphroditus
EAELCFPQLSNSSCKKIMRPSTTSVFLYITLSFISLITVALNMLVIISISHFKQLHTPTNLLLLSLAVSDFLVGFLVIFQILLIDGCWYLGDLMCIVYNILDYVITTASVETMVLISIDCYVAICDPFQYPNKVTQKRVCICVSVCWIFSFLFVFVVMKENLGEPGSFNSCSGECVVVFDQIAGLVDILFFFIGPVTTIIVLYLKVFVVAVSQVRSIRSHVATVRLQGSVRVTAKKSELKSARTLGVLGVAFLICLCPYFCLTLTGQETMFSASSFAFVLFYFNSCLNPLIYALFYPWFRKSVKLIFTLKILKTGSSDANI
>LOCXPTAAR29.216.HIT1.TAAR.2R.323.7tm_1.exons2.CM017536.1.Kryptolebias_hermaphroditus
MEGVELCFPELLNSSCKKQNQSFLYSLLLSIMLYFISVLTVTLNLLVIISITHFRQLHTSTNFLILSLVVSDFFVGFLVFFQVMMIDGCWYFGDLICVLYGFLSIAITFSSVGNMVLISVDRYVAICDPLHYPTKVTLKIIRISVSLCWTFSLFYSTVTLRSNFGQQSRNSSCAGDCAADIGFGGIVGTTIITFIIPITVIIVLYLRVFVVAVSQVQAMRSHIAAVKHRKVNAKKSEIKAARTLGVVVLVFLMCLCPYFCISLSSQDTLNNTLSGVYVISLFYFNSCLNPLIYAFFYPWFRKAMKMIFTLQVFKSGASDANIL
>LOCXPTAAR30.222.HIT1.TAAR.2R.323.7tm_1.exons2.CM017536.1.Kryptolebias_hermaphroditus
MERVELCFPELLNSSCKKQNQSFLYSLLLSIVLSIISVLTVTLNLLVIISITHFRQLHTSTNFLLLSLAVSDFFVGFLIFFQVMMIDGCWYFGDLMCALYCFLSTVITFSSVGNMVLISVDRYVAICDPLHYPTKVTLKRIRICVSLCWTFSLFYSTVTLRSNLEQLSRSSSCAGDCAADIGFGGLVAITIITFIIPITVIIVLYLRVFVVAVSQVQAMRSHIAAVKHRKVTAKKSEIKAARTLGVVVLVFLMCLCPYFCISLPSQDTLLNTLTGVYVISLFYFNSCLNPLIYAFFYPWFRKAMKMIFTLQVFKSGSSDTNIL
>LOCXPTAAR31.225.HIT1.TAAR.2R.323.7tm_1.exons2.CM017536.1.Kryptolebias_hermaphroditus
MEGVELCFPELLNTSCKKQNQSFLYSLLISIVLSIMSVLTVTLNLLVIISITHFRQLHTSTNFLILSLAVSDFFVGFLVFFQVMMIDGCWYFGDLMCTLYVFLDIAITFSSVGNMVLISLDRYVAICDPLHYPTKVTLKRIQISVSLCWTFSLFYSSVLLRSNLEQLSRSSSCAGDCAADIGFGGLVAITIITFIIPITVIIVLYLRVFVVAVSQVQAMRSHIAAVKHHKVTAKKSEIKAVRTLGVVVLVFLMCLCPYFCISLSSQDTLNNTLSGVYVISLFYFNSCLNPLIYAFFYPWFRKAMKIIFTLQVFKSGSSDANIL
>LOCXPTAAR33.228.HIT1.TAAR.2R.323.7tm_1.exons2.CM017536.1.Kryptolebias_hermaphroditus
MERVELCFPELLNSSCIKQNQSFLYSLLLSILLYIISVLTVTLNLLVIISITHFRQLHASTNFLLLSLAVSDFFVGFLVFFQVMMIDGCWYFGDLMCALYCFLDIAITSASVGNMVLISVDRYVAICDPLHYPTKVTLKRIQISVSLCWTFSLFYSSVLLRSNLELLSRNDSCAGDCTVDIGLIEIVAFTIITFIIPITVIIALYLRVFVVAVSQVQAMRSHIAAVKHRKVTAKKSEIKAARTLGVVVLVFLMCLCPYFCISLSSQDTLLNTLSGVYVISLFYFNSCLNPLIYAFFYPWFRKATKIIFTLQVFKSGSSDANIL
>LOCXPTAAR33.233.HIT1.TAAR.2R.323.7tm_1.exons2.CM017536.1.Kryptolebias_hermaphroditus
MEGVELCFPELLNISCKKQNQSFLYSLLLSIVLSIISVLTVTLNLLVIISITHFRQLHTSTNFLLLSLAVSDFFVGFLVFFQVMMIDGCWYFGDLMCTMYCFLDIAIASSSVGNMVLISVDRYVAICDPLHYPTKVTLKRIWISVLLCWTFSLFDSTVTLRSNLEQLSRSSSCAGDCTADIGFGGIVETTIITFIIPITVIIALYLRVFVVAVSQVQAMRSHIAAAKHSKVTAKKSEIKAARTLGVVVLVFLMCLCPYFCISLSSQDTLFNTLSGVYVISLFYFNSCLNPLIYAFFYPWFRKATNMIFTLQVFKSGSSDTNIL
>LOCXPTAAR33.238.HIT1.TAAR.2R.323.7tm_1.exons2.CM017536.1.Kryptolebias_hermaphroditus
MERVELCFPELLNSSCKKQNQSFLYSLLLSIVLSIISVLTVTLNLLVIISITHFRQLHTSTNFLLLSLAVSDFFVGFLVFFQVMMIDGCWYFGDLMCAMYGFLDIVITSSSVGNMVLISVDRYVAICDPLHYPTKVTLKRIRISVSLCWTFSLFYSTVLLRSNLEQLSRNSSCAGDCAADIGFIAIVVDNIITFIIPITVIIVLYLRVFVVAVSQVQAMRSHIAAAKHSKVTAKKSEIKAARTLGVVVLVFLMCLCPYFCISLSSQDTLFNTLSGVYVISLFYFNSCLNPLIYAFFYPWFRKATKIIFTLQVFKSGSSEANIL
>LOCXPTAAR34.240.HIT1.TAAR.2R.322.7tm_1.exons2.CM017536.1.Kryptolebias_hermaphroditus
DLCFPQLLNISCKRPKNSASHIYPGFLFLSFISLMTAVLNLLVIISVSHFRQLHTPTNFLLLSLAVSDFFVGLLLLFQIMLLDGCWYFGDLMCVLFVFLGIIITSASIGNMVLISIDRYVAICDPLHYSAKVTAKKVQICVSLCWTTSLCYAIVLFRDNLKHLDRFNTCFGECVINMGFIEQVASLCFTFIVPITVIIVLYLRVFVVVVSQIRAIHTQNAAVKHHYSGKVTAKKSEIKAARTLGVVVVVFLVCLCPYFCVTLSGQNSSINTSSVVFVVCLFYFNSFLNPLIYAFFYPWFRRSVKLIFTLQVLKTGSSDAKIL
>LOCXPTAAR35.246.HIT1.TAAR.2R.326.7tm_1.exons2.CM017536.1.Kryptolebias_hermaphroditus
MEEFELCFPQLLNSSCRKLKRSRSEIVLISFLLCFISLTTVSLNLLVIISISHFKQLHTSTNLLILSLAVSDLLVGLLFLFQIMLTDGYWYLGDRMCVFYYALDIIITFISVGNMVLISIDRYVAICDPLHYPTKVTPKRVQVWVSLCWISSLFYDIVLLRENLKHPGKFKSCSGVCVIEGGFIEQVADLVFILIFPITVIVVLYVRVFVVVVSQAQAMHTHIAAVTHKRTGKATAKKSELKAAWTLGVVVVVFLMCLCPYYCITLSEQDTLLNNLSVFFVICLFYFNSCLNPLIYVFFYPWFRKAIKIIATLQVMKSSSFDANIM
>LOCXPTAAR37.248.HIT1.TAAR.2R.325.7tm_1.exons2.CM017536.1.Kryptolebias_hermaphroditus
MGGYELCFPQLLNSSCKKVKRSQFEIVVVSFVLCFISLITVCLNLLVIISISHFRQLHSSTNLVLLSLAVSDFFVGILLLFQIMLLDGCWYLGNLMCLLYYVLDIIITSASVGNMVLISVDRYVAICDPLHYPIKVTPKRARICVSLCWICSLCYAIILLRDNLKKTGRFNSCSGECVINARVIEQIADLFLTFIIPIAIIIVLYLKIFVVAVSQIRVMRVHTVAVTHQHSGKIIKKSEIKAARTLGVVVVVFLMCLCPYFCVTLADQETLLNPSSVAFFLCLFYFNSCLNPVIYAFFYPWFRKSIKIIISLQILKSGSCDTNIL
>LOCXPTAAR37.251.HIT1.TAAR.2R.325.7tm_1.exons2.CM017536.1.Kryptolebias_hermaphroditus
MGDDELCFPQLLNSSCRKLKRSQSETMVVSFVLCFISLITACLNLLVIISISHFKQLHSSTNLVLLSLAVSDFFVGLLMLFQIMLLDGCWYFGNLMCFLYYVFNAVLTTASVGNMVLISVDRYVAICDPLHYPIKVTPKRAQICVSLCWICSLCYAIILLRDNLKQPGKFNSCSGECVIIVGVTTQIADLFLTFIIPIAIIIVLYLKVFVAAVSQIRVMRVHTVAVTNQHSGKIIKKSEIKAAGTLGVVVVVFLMCLCPYFCVTLADQETLLNPSSVAFFIFLFYFNSCLNPVIYAFFYPWFRKSIKIIFSLQILKSGSCDTNFV
>LOCXPTAAR38.253.HIT1.TAAR.2R.325.7tm_1.exons2.CM017536.1.Kryptolebias_hermaphroditus
MGDDELCFPQLLNSSCRKLKRSQSETIVVSFVLCFISLITTCLNLLVIISISHFKQLHSSTNLVLLSLAVSDFFVGLLMLFQIMLLDGCWYLGNLMCLLYYVLDTVITSASVGNMVLISVDRYVAICDPLHYPIKVTPKRARICVSLCWICSLCYNIILLRDNFQQPGKFNSCSGECVVIVGVIEQITDLCLTFIFPIAIILVLYLKVFVAAVSQIRVMRVHTVAVTHQHSGKIIKKSEIKAARTLGVVVVVFLMSLCPYFCFTLAVQEPLLNYSSLIFFTCIFYFNSCLNPVIYAFVYAWFRKSIKIIISLQILKSGSCDTNIL
>LOCXPTAAR39.255.HIT1.TAAR.2R.331.7tm_1.exons2.CM017536.1.Kryptolebias_hermaphroditus
MKTLEEIELCVPQLNSSCRKPTHPHTAVMLIYVLLSSISFITVALNLLVIISISHFRHILQLHTPTNLFLLSLAVSDLLVGLLLMPVEIIYIEVCWFLGDILCTLYYILDYIITSASVANMVLISLDRYLAICDPLHYATKVNKSRAQVCVSLCWICSVLYRLFLLHDHLKNPGRSNTCFGECVVIISNIAGVIDMIFTFIIPITVIIVLYFRVFLVALSQARMLRTQITAATAKPGSVTVKRNEMKAARTLGIVVVVFLFCFCPYFFPTLEGEDTSVNASSAAFEIWLAHFNSCLNPVIYAFFYPWFRKSIRLILTLQILRPGSRDTKIL
>LOCXPTAAR45.257.HIT1.TAAR.2R.331.7tm_1.exons3.CM017536.1.Kryptolebias_hermaphroditus
IMDTLKVAELCFPQLINISCKKPLQRHAENILIYVLLPCISFLTVTLNLLQKTYSKQLLQLHTPTNLFLCSLAVSDFLVGLVLMPVRILLTGSCWVFGSLMCGLFNYVSFIITSASVGNMVLISADRYIAICDPLCYPNKVTQGKVKICVCLCWTCSVLYNGVILKHHLQYPDKFNSCHGECVLLIDFLTGVFDLIFTFFGPIIVIIVLYMRVFVVAVSQARAMRSHIAAVSQQGCVPKMAKKSERKAATALGVVVIVFVLSLCPYFYPAFSGHELLSSEVFSNLGIWLFYLNSCLNPVIYAFFYPWFRKSLKHIVTLQILQSDSCDVNIL
>LOCXPTAAR40.261.HIT1.TAAR.2R.330.7tm_1.exons2.CM017536.1.Kryptolebias_hermaphroditus
METLNGDELCFPQLFNSSCKKPQQHHAENILINIFLSCISLLTVTLNLLVIISISHFRQLHTPTNLFLLSLSVSDFLVGLLLMPVRILLTGGCWFLGTFFCGVFTYVSFIITSASVGNMVLISADRYVAICDPLRYPNKVTQRKVKICVCLCWACSVLYNGVILKEFLKNPDKYNFCYGECVILVDYITQAFDAIFTFLSPITVIIVLYMRVFVVAVSQARAMRSHIAAVSQQGSVSVSARKSERKAATAIGVVVIVFIISFCPFFVPAFAGQELLSNEGFSVFTIWLFYFNSCLNPIIYAFFYPWFRKCIKHIVTLQILQPDSCDANIL
>LOCXPTAAR42.267.HIT1.TAAR.2R.324.7tm_1.exons3.CM017536.1.Kryptolebias_hermaphroditus
METLNGDELCFPQLFNSSCKKPQQHHAENILINIFLSCISLLTVTLNLLSFTIIYKTRQLHTPTNIFLLSLSVSDFLVGLLLMPVLILQKGGCWFFGSFMCGFFNLISYTITSASVGNMVLISADRYVAICDPLRYPNKVTQRKVKICVCLCWACSMLYNGVLLKEFLKNPDKYNFCYGECVFLVEYITLVFDVIFTFLSPITVIIVLYMRVFVVAVSQARAMRSHIAAVSQQGSVSVSARKSERKAATAIGVVVIVFLITFCPPFVLDFAGEELQVSREILTFTAWLFYFNSCLNPIIYAFFYPWFRKCIKHIFTLQILQPES
>LOCXPTAAR42.269.HIT1.TAAR.2R.322.7tm_1.exons3.CM017536.1.Kryptolebias_hermaphroditus
METLNGDNLCFPQLFNISCKKPLQHHAENILIYILLSCISLLTVTLNLLKESYIFLQLHTPTNLFLLSLAVSDFLVGLLLMPIQILQKGGCWIFGSFMCGLLTLISYIITSASVGTMVLISADRYVAICDPLRYPNKVTQRKVKICVCLCWACSVLYNGVILKEFLKNPDKYNFCYGECVFLVEYITLVFDVIFTFLSPITVIIVLYMRVFVVAVSQARAMRSHIAAISQHGSVSVSARKSERKAATAIGVVVIVFLITFCPPFVLDFAGEELLVSREILTFTAWLFYFNSCLNPIIYAFFYPWFRKCIKHIFTLQILQPES
>LOCXPTAAR43.272.HIT1.TAAR.2R.334.7tm_1.exons2.CM017536.1.Kryptolebias_hermaphroditus
IMETLNGDELCFPQLFNISCKKPLQRHAENIFIYILLSCISLLTVTLNLLVIISISHFRHQTKLHTPTNLFLLSLSVSDFLVGLLLMPVRILQKGGCWVFGSFMCGFFNYVSSIITSASVGNMVLISADRYVAICDPLRYPNKVTQRKVKVCVCLCWAFSVLYNGVLLKEFLKNPDKYNLCYGECVILVDYITQTFDAIFTFLSPITVIIVLYMRVFVVAVSQARAMRSHIAAVSQQGSVSVSARKSERKAATAIGVVVIVFIISFCPFFVPAFAGEEFLSNEGFSVFTIWLFYFNSSVNPIIYAFFYPWFRKCIKHIVTLQILQPDSCDAIIL
>LOCXPTAAR44.278.HIT1.TAAR.2R.333.7tm_1.exons2.CM017536.1.Kryptolebias_hermaphroditus
METLDGDELCFPQLFNISCKKPLQHHADNIFIYILLSCISLLTVTLNLLVIISISHFRHQTKLHTPTNLFLLSLAVSDFLVGLLLMPVQILQNGGCWFFGSFMCEFYNYVSFIITSASVGNMVLISADRYVAICDPLRYPNKVTQGKVIICVFLCWACSVLYNGVMLKEFLKNPDKYNFCYGDCVFLVEYIAQVFDVIFTFLSPITVIIVLYMRVFVVAVSQARAMRSHIAAVSQQGSVSVSARKSERKAATAIGVVVIVFVISFCPAFVPAFAGQELLFSREFLIVSSWLFYFNSCLNPIIYAFFYPWFRKSIKYIVTLQILQPDSCDAIIL
>LOCXPTAAR45.282.HIT1.TAAR.2R.331.7tm_1.exons4.CM017536.1.Kryptolebias_hermaphroditus
IMETLNGEELCFPQLFNISCKKPLQHHAENIFIYILLSCISLLTVTLNLLIQNSVKHSQQLHTPTNLFLLSLAVSDFLVGLLLMPVRILQKGGCWFFGSFMCGFYNYVSFIITSASVGNMVLISADRYVAICDPLRYPNKVTQRKVVICVFLCWACSVLYNGVMLKEFLKNPDKYNFCYGQCVFLVEYIAQVFDVIFTFLSPITVIIVLYMRVFVVAVSQARAMRSHIAAVSQQGSVSVSARKSERKAATAIGVVVIVFVITFCPSFVPAFAGQELLFSREFLIVSTWLFYFNSCLNPIIYAFFYPWFRKSIKYIVTLQILHSDSCDAIIL
>LOCXPTAAR46.285.HIT1.TAAR.2R.327.7tm_1.exons2.CM017536.1.Kryptolebias_hermaphroditus
METLNGDDLCFPQLFNISCKKPLQHHADNIFIYILLSCISLLTVTLNFLVIISISHFRHQNKLHTPTNLFLLSLAVSDFLVGLLLMPVLILQNGGCWFFGSFMCGFLSLISYTITSASVGNMVLISADRYVAICDPLRYPNKVTQRKVIICVCLCWACSVLYNGVILKEFLKNPDKYNFCYGECVFLLDNITLVFDMIFTFLSPITVIIVLYMRIFVVAVSQARAMRSHIAAISQHGSVSVSARKSERKAATAVGVVVIVFLITFCTPFVLDFAGHGLVFSSEFLTFSTWLFYLNSCLNPIIYALFYPWFRKSIKHIVTLQILQPES
>LOCXPTAAR47.288.HIT1.TAAR.2R.333.7tm_1.exons2.CM017536.1.Kryptolebias_hermaphroditus
METLNGDDLCFPQLFNISCKKPLQHHADNIFIYILLSCISLLTVTLNLLVIISVSHFRHQNKLHTPSNLFLLSLSVSDFLVGLLLMPVLIQQNGGCWFFGTFMCGFFNLISYTITSASVGNMVLISADRYVAICDPLRYPNKVTQRKVIICVCLCWACSVLYNGVILKEFLKNPDKYNFCYGECVFLLDNITLVFDMIFTFLSPITVIIVLYMRVFVVAVSQARAMRSHIAAVSQQGSVSVSARKSERKAATAIGVVVIMFLITFCPPFLLDLSGQELVLSSEFLTFSTWLFYFNSCLNPIIYAFFYPWFRKSIKHIVTLQVLQPNSCDTNIL
>LOCXPTAAR48.292.HIT1.TAAR.2R.329.7tm_1.exons2.CM017536.1.Kryptolebias_hermaphroditus
METLDGDELCFPQINTSCKKPLQHYAENIFIYILLSCISLLTVTLNLLVIISISHFRQLHTPTNIFLLSLAVSDFLVGLFLMTIEILQTGGCWFFGTFMCRFYGYASFIITSASVGNMVLISADRYVAICDPLRYPNKVTQGKVKICVCLCWACSVLYNGMILKEFLKNPDMYNFCYGECVILFEFITQAFDLFFTFLSPITVIIVLYMRVFVVAVSQARAMRSHIAAISQHGSVSVSARKSERKAATAIGVVVIVFVISFCPYYLPAFAGHELLFSREFLTFSVWLFYFNSCLNPIIYAFFYPWFRKCIKQIVTLQILQLDSCDNIIL
>LOCXPTAAR49.296.HIT1.TAAR.2R.329.7tm_1.exons2.CM017536.1.Kryptolebias_hermaphroditus
METVDGDELCFPQINTSCKKPLQRHAENILIYILLSCISLLTVTLNLLVIISISHFRQLHTPTNLFLLSLSVSDFLVGLLLMPVRILQTGGCWFYGTFFCGVFTYVSFIITSASVGNMVLISADRYVAICHPLRYPNKVTQRKVKICVCLCWTCSTVYNGVILKEFVKNPDMYNFCYGECVIIFKYITQAFDMIFTFLSPITVIIVLYMRVFVVAVSQARAMRSHIAAVSQQGSVSVSARKSERKAATAIGVVVIVFVLSFCPYFVPAFAGQESLFSREFLTFSVWLFYFNSCLNPIIYAFFYPWFRKCIKQIVTLQILQAYSCGTNIL
>LOCXPTAAR50.308.HIT1.TAAR.2R.333.7tm_1.exons2.CM017536.1.Kryptolebias_hermaphroditus
METLNGDELCFPQLFNISCKKPLQHHADNIFIYILLSCISLLTVTLNLLVIISISHFRHQNKLHTSTNLFLLSLSVSDFLVGLLLMPIRVLQIEGCWFFGSFMCGFFNYISYIITSASVGNMVLISADRYVAICDPLRYPNKVTQRKVIICVCLCWACSVLYNGVILKEFLKNPDKFNFCYGECVFLVEYVTLVFDVMFTFLSPITVIIFLYMRVFVVAVSQARAMRSHIAAISQHGSVSVSARKSERKAATATGVVVIVFVLSFCPYFVPAFAEQEFLFSREYLTISTWLFYFNSCLNPIIYAFFYPWFRKCIKHIVTLQILQPESCDSNIL
>LOCXPTAAR48.312.HIT1.TAAR.2R.330.7tm_1.exons2.CM017536.1.Kryptolebias_hermaphroditus
METLDGDDLCFPQLFNISCKKPQQHHAENIFIYILLSCISLLTVTLNLLVIISISLFRQLHTPTNLFLLSLSVSDFLVGLLLMPVRILQKGGCWFFGSFMCGFFNLMSYIITSASVGNMVLISADRYVAICDPLRYPNKVTQGKAKICVCLCWTCSVVYNGVMLKEVLKNPDKYNFCYGECVILVDYITEALDLMITFLSPITVIIFLYMRVFVVAVSQARAMRSHIAAVSQQGSVSVSARKSERKAATAIGVVVIVFVISFCPYFVPAFAGQVLLFSEEFSFFLIWLFYFNSCLNPIIYAFFYPWFRKCIKHIVTLQILQPDSCDSNIL
>LOCXPTAAR52.322.HIT1.TAAR.2R.328.7tm_1.exons2.CM017536.1.Kryptolebias_hermaphroditus
MESLNGDELCFPQLNTSCKKPLLHHAKNILFDTLMSLICLMTVTLNMLVIFSISYFRQLRTTTNLFLLSLAVSDFLVGIVLMPLQILSQTCWYLGSFMCGCFIYTGYIITSASIGNMVLISVDRYVAICDPLHYSTKVTQRKVQICVCLCWACSVLYNGVILKEFLKNPDKYNFCDGECVILLEYITQVFDMIFTFLSPITVIIVLYMRVFVVAVSQARAMRSHIAAVSQQGSVSVSARKSERKAATAIGVVVIVFLICMFPFFVPTLAGNSISLNSEVSVFVSWLFYCNSCLIPIIYAFFYPWFRKSVKLTVTLQILQPDCCDANIL
>LOCXPTAAR53.327.HIT1.TAAR.2R.328.7tm_1.exons2.CM017536.1.Kryptolebias_hermaphroditus
MESLNGDELCFPQLNTSCKKPLLHHAKNILFDTLMSLICLMTVTLNMLVIFSISYFRQLHTTTNLFLLSLAVSDFLVGFVLMPLEILSQRCWYLGSFMCGCFNYTAYIITSASVGNMVLISADRYVAICDPLHYPTKVTQRKVQICVCLCWACSVLYNGTILKEHLKHPDKYNSCHGECTAVIDFKTGIFDVIFTFLSPITVIIVLYMRVFVVAVSQARAMRSHIAAVSQQGSVSVSARKSERKAATAIGVVVVVFLICICPYFVPTFAGNSMSFSSQLSDFGSWLFYCNSCLNPIIYAFFYPWFRKSVKLTVTLQILQPDCCDANIL
>LOCXPTAAR54.331.HIT1.TAAR.2R.328.7tm_1.exons2.CM017536.1.Kryptolebias_hermaphroditus
MESLNGDKLCFPQLNTSCKKPLLHHAKNILIDTLLSLICLMTVTLNMLVIFSISYFRQLHTTTNLFLLSLAVSDFLVGIVLMPLQILSQTCWYLGSFMCGCFHYTSYVVTSASVGNMVLISADRYVAICDPLHYSTKVTQRKVKVCVCLCWACSVLYNGVILKEFLKNPDQYNFCDGECVILLEYITQVFDMIFTFLSPITVIIVLYMRVLMVAVSQARAMRSHIAAVSQQGSVSVSVRKSERKAATAIGVVVIVFLICMFPYFVPTLAGNSISFSPEFLVFVSWLFNCNSCLNPIIYAFFYPWFRKSVKLTVTLQILQPDCCDANIL
>LOCXPTAAR55.332.HIT1.TAAR.2R.317.7tm_1.exons1.CM017549.1.Kryptolebias_hermaphroditus
VDYVHPCYEIDLSFSHALNSIPSVVCILLYIFLASLAVVTVCGNLLIITSVIYFTQLHTPTNSLILSLAVTDLLVGVLVFPFSMAFSLSSCLQYGGLICQVRDIFDVSLSTCSILNLGCIAIDRYYAVCQPLTYTTKMNSRVVVVMILVNWSVSVFIGIGMAIAGLNQEACEESCSMEVLLSSTLGPTFSFYLPALVMLCIYMKIFLVAQRQARIIQNTKKSGVTASKMERKATKTLAIVMGIFLICWTPLFLCITSTPFSSNSVPLPVIETLNWVTLTNSMLNPFIYAFFYSWYRAAFRIIISGKIFQGDFANSKL
>LOCXPTAAR56.333.HIT1.TAAR.2R.318.7tm_1.exons1.CM017549.1.Kryptolebias_hermaphroditus
TDAVTYIHPCYEIKNFSYKFTTTPSAVCVMLYGFFTLLSVATVCGNLLVIISVFYFKQLHTSTNFLILSLAVADLLVGIIVFPLTTAFSVSSCMYHEDIFCKIRDSFAIYLCTCSILHLCCISIDRYYAVCQPLTYKSKISRNVVVFMITVSWGASALIGIAVTTPKSEQKCQETCFIDVLMASTVGPIFSFYLPFVIMLCIYLKIFLVAQRQARSIQARMKCGATVSKMERKATKTLAIVLGVFIFCWTPCFLCIAFEPFTNNSVPIPVTESLLWLALTNSTLNPFIYAFFYSWFRSAFRIIMSGKILHGEFVNAKL
>LOCXPTAAR57.335.HIT1.TAAR.2R.316.7tm_1.exons1.CM017549.1.Kryptolebias_hermaphroditus
TDVVTYIHPCYEIDHFLYKFTTTPSAICVLLYAFLTLLSVVTVCGNLLVIISIIYFKHLQTPTNSLILSLAVADLLVGIIVFPFSMAFSLSSCMYHEGLFCKVRGSFDILLSTCSIMHLCCISIDRYYAVCQPLTYKSKISRHVVVIMIALSWGVSALIGIGVTISGLNNEQCEETCFIDILMANTVGPILSFYLPVVIMLCIYLKIFLVALRQARSIQTRMKCGATVSKMERKATKTLATVLGVFLFCWTPFFLCITFLPFTNNVVPVPVIETLNWLTLSNSMLNPFIYAFFYSWFRSAFKLIVSGKILEGDFAN
>LOCXPTAAR58.336.HIT1.TAAR.2R.319.7tm_1.exons1.CM017549.1.Kryptolebias_hermaphroditus
TDVVTALHPCYEIDNFRYKLTTTPSAICVMLYSFLTLLSVVTVCGNLLVIISVFYFKQLHTPTNFLILSLAVADLLVGILVFPLSMAFSLSICLHYRGLFCKIRDTFVILFSTCSIIHLSCISVDRYYAVCHPLTYKSKISRHVVVIMITVSWGASVLIGFGMIIPGLGNEQCDETCFIDVLIANTVGPIFSFYLPVVIMLCIYLKIFLVAQKQARSIQTQMKCGATVSKMERKATKTLATVLGVFLFCWAPFFICFTFLLYSNNSGLVPVIETFNWLALTNSTLNPFIYAFFYSWFKTAFKLIMSGKIFYCDFANTKL
>LOCXPTAAR56.337.HIT1.TAAR.2R.288.7tm_1.exons2.CM017549.1.Kryptolebias_hermaphroditus
MLYGFLTLLSVVTVCGNLLVIISVFYFKQLHTSTNFLILSLAVADLLVGIIVFPLSTAFSFNSCMYHEDLFCKIRDSFKIYLCTCSILHLCCISIDRYYAVCHPLTYKSKISRHVVVIMIGVSWSASVLIGIAVTTPKSEKKCQETCFIDVLMASLGPIFAFYLPLIIMLCIYQKIFLVAQRQARSIQARTKFGATVSKMERKATKTLVVVLGVFLFCWTPCFLCIAFVPFNNNSVPIPVIKSLVCLALTNSTLNPFIYAFFYSWFRSAFKIIMSGKILHGEFVNTKL
>LOCXPTAAR62.338.HIT1.TAAR.2R.295.7tm_1.exons1.CM017549.1.Kryptolebias_hermaphroditus
KTTPAVCVMLYGFLTLLSVATVCGNLLVIISVLYFKQLHTPTNFLILSLAVADLLVGIILFPLTTAFSFSFCMSHEDLFCKIKDSFGVYLCTCSILHLCCISTDRYYAVCQPLTYKSKISRNVVVIMITVSWGASALIGIGITRNSKQQCQETCFINVLMANTLGPILSFYLPLVIMLCIYLKIFLVAQRQAQCIQARTKRGATVSKMERKATKTLAIVLGVFIFCCTPFFLCFTVLPFTNSSVFVPVIEALGCLALANSTLNPFIYAFFTAGLDQPLEIMSEKTLHGDFTNTKL
>LOCXPTAAR59.339.HIT1.TAAR.2R.317.7tm_1.exons1.CM017549.1.Kryptolebias_hermaphroditus
METRVTYIHPCYEIKNFSFKFTTTPSAVCVMLYSFLTLLTVATVCGNLLVIISVLYFKQLHTPTNFLILSLAVADLLVGIILFPLTIAFSFSFCMYHEDLLCKIKDSFGVYLCTCSILHLCCISIDRYYAVCQPLTYKSKISRHVVVIMITVSWSASALIGIGITQKSKQQCQETCFIDVIGNTIGPVLSFYLPLVIMLCIYLKIFLVAQRQARSIQARMKCGATVSKMERKATKTLAIVLGVFIFCCTPSFFCYTFLPFTNSLVPVPLIESLVCLTLTNSTLNPFIYAFFYSWFRSAFRMIMSGKILHGEFANTKL
>LOCXPTAAR60.341.HIT1.TAAR.2R.316.7tm_1.exons1.CM017549.1.Kryptolebias_hermaphroditus
TDVVTYIHPCYEIDHFSYKFTTTPSAICVFLYAFLTLLSVVTVCGNLLVIISIIYFKHLRTPTNSLILSLAVADLLVGIIVFPFSMAFSLSSCMYHEGLFCKVRGSFDILLSTCSIMHLCCISIDRYYAVCQPLTYKSKISRYVVVIMIAVSWGVSALIGIGVTISGLNNEQCEETCFIDILMANTVGPILSFYLPVVIMLCIYLKIFLVALRQARSIQTRMKCGATVSKMERKATKTLATVLGVFLFCWTPFFLCITFLPFTNNVVPVPVIETLNWLALSNSMLNPFIYAFFYSWFRSAFKLIVSGKILEGDFAN
>LOCXPTAAR61.342.HIT1.TAAR.2R.318.7tm_1.exons1.CM017549.1.Kryptolebias_hermaphroditus
TDAVTYIHPCYEIKNFSYKFTTTPSALCVMLYGFFTLLSVATVCGNLLVIISVFYFKQLHTPTNFLILSLAFADLLVGIIVFPLSTAFSFSSCMYHEDLFCKIRDSLGMYLCTCSILHLCCISIDRYYAVCHPLIYKSKISRQVVVIMITINWGASALIGVAVTTPKSKQQCQETCFIDILMANTIGPVLSFYLPFVIMLCIYLKIFLVAQRQARSIQARMKCGATVSKMERKATKTLAIVLGVFIFCWTPGFLCFTFVPLTNSLVPVPVIESFVCLALTNSTLNPFIYAFFYSWFRSAFRIIMSGKILHGEFANTKL
>LOCXPTAAR62.344.HIT1.TAAR.2R.317.7tm_1.exons1.CM017549.1.Kryptolebias_hermaphroditus
TDAVTYKHPCYEIDNFNYKFTKTPSAVCVMLYGFLTLLSVATVCGNLLVIISVLYFKQLHTPTNFLILSLAVTDLLVGIIVFPLTMAFSFSFCMYHEDLFCKIKDIIGIYLCTCSILHLCCISVDRYYAVCHPLTYESKISRNVVVIMIVVSWGASALIGIGITQKSKQQCQETCFINVLMANTLGPVLSFYLPLVIMLCIYLKIFLVAQRQARSIQARMKRGATVSKMERKATKTLAIVLGVFIFCCTPFFLYFTVLPFTNTLILVPVIETLNWLALTNSTLNPFIYAFFYSWFRSAFRIIMSEKPLHGDFTNTKL
>LOCXPTAAR63.345.HIT1.TAAR.2R.318.7tm_1.exons1.CM017549.1.Kryptolebias_hermaphroditus
METGVTYMHPCYEKNNFSYKFTTTPSPVCVILYVFLTLLSVATVFGNLLVIISVFYFKQLHTPTNFLILSLAVTDLLVGIIVFPLTIAFSFSLCMYQENLFCKIRDSFGIYLCTCSILHLCCISIDRYYAVCQPLTYKSKISRHVVVFMIFVSWGASALIGIGATPKSEDKCQETCFIDVLMANTIGPVLSFYLPLVIMLCIYLKIFLVAQRQARSIQARMKCGATVSKMERKATKTLAIVLGVFIFCWTPFFVCFTVLPFTSNSVRVPVLDALICLALTNSTLNPFIYAFFYSWFRSAFRIIMSGKLLYGEFANTKL
>LOCXPTAAR64.346.HIT1.TAAR.2R.317.7tm_1.exons1.CM017549.1.Kryptolebias_hermaphroditus
TDAVTYIHPCYEIDNFSYKFTTTPSAVCVMLYVFFTLLSVVTVCGNLLVIISVFYFKQLHTPTNFLILSLAVTDLFVGIIIFPLTMAFSFSLCMYHEDLFCKIRESFGIYLCTCSILHLCCISIDRYYAVCHPLTYKSKISRHVVVIMITVSWSASALIGIGSTPKSEQKCQEKCFIDILMANILAPVLSFYLPLIIMLCIYLKIFLVAQRQARSIHTRMKCGATVSKMERKATKTLAIVLGVFIFCCTPFFLCFTFLPFTNNSVPVPVIESLVCLTLTNSTFNPIIYAFFYSWFRSAFRIIMSGKILHGGFANTKL
>LOCXPTAAR65.347.HIT1.TAAR.2R.317.7tm_1.exons1.CM017549.1.Kryptolebias_hermaphroditus
TDAVTYKHPCYEIDNFSYKFATTPSAVCVILYGFLTLLSVATVFGNLLVIMSVFYFKQLHTPTNFLILSLAVADLLVGIVVFPLTMAFSYSLCMYHEDLFCKIQDSFGVYLCTCSILHLCCISVDRYYAVCQPLIYKSKISRHVVVIMITVSWGASALIGIGAPQNSKEKCQETCYIDVLMANTVGPILSFVLPLIIMLCIYLKIFLVAQRQARSIQTRMKCIATVSKMERKATKTLAIVLGVFIFCWTPFILCFSFLPFTNSSILVPVLEALVCLALTNSTLNPFIYAFFYSWFRSAFRIIMSGKMLHEDFTNTKL
>LOCXPTAAR66.348.HIT1.TAAR.2R.319.7tm_1.exons1.CM017549.1.Kryptolebias_hermaphroditus
TDAVAYAHPCYETDNFSYQFTTTPSAVCVMLHGFLTLLSVVTVCGNLLVIISVLYFKQLHTPTNSLILSLAVADLLVGIIVFPLTIVFSPSSCMFHEDLFCKIRDSFNAYLCTCSIMHLCCISVDRYYAVCQPLMYKSKISHRVVVIMIIVNWIFSAIIGIGVSIPVLTNKQCEDTCFIDFLIANTVGPIFSFYLPLVIMLCIYLKIFLVAQRQARSIQTRMKGGAAVSKMERKATKTLAIVLGVFIFSWTPCFICITFSTFSNILIPVPVIETLIWLALTNSTLNPFIYAFFYIWFRSAFKIIMSGKILRCDFSNTKL
>LOCXPTAAR67.349.HIT1.TAAR.2R.315.7tm_1.exons1.CM017549.1.Kryptolebias_hermaphroditus
VTTFHPCYEIDNFNYKFTTTPAALCVILYGFLTLLSVATVCGNLLVIISVLYFKQLHTPTNFLILSLAVADLLVGIVVFPLTMTFSPSFCMYHGDLFCKIRDSFDILLSTCSIMHLCCISVDRYYAVCQPLMYKSKISHHVVLVMIAVSWIVSALIATGVVIPNSIEKFQERGFLVVLMTTTVGVIISFYLPLVIMLCIYLKIFLVAQRQAQSIHTRIKCGATVSKMERKATKTLAIVLGVFLLCWTPCFISVTFSTFSNILIPVPVIETLIWLALTNSTLNPFIYAFFYIWFRSAFNIIMSGKILRCDFSNTKL
>LOCXPTAAR68.350.HIT1.TAAR.2R.318.7tm_1.exons1.CM017549.1.Kryptolebias_hermaphroditus
TDSVTTFHPCYEVDNFSYKFTTTPSALCVILYGFLTLLSVATVCGNLLVIISVLYFKQLHTPTNFLILSLAVADLLVGIVVFPLTMTFSPSFCMYHKDVFCKIRSSFGMYFCTCSILHLCCISVDRYYAVCQPLMYKSKISHHVVLVMIAVSWIVSALIATGMVIPNSIEKFYETGFLVVLMTTTVVVIISFYLPLVIILCIYLKIFLVAQRQAQSIHTRIKCGATVSKMERKATKTLAIVLGVFIFCWTPYFLSITFIMLTKNSAPISVTETLIWLALTNSTLNPFIYAFFYIWFRSAFRIIVSGNILHCDCSNTKL
>LOCXPTAAR69.122.HIT1.TAAR.2R.314.7tm_1.exons1.CM017549.1.Kryptolebias_hermaphroditus
TDTVTLFHPCYEIDNFKYKFTTPPSTVCVTLYGFLTLLSVVTVCGNLLVIISVLYFKQLHTPTNFLILSLAVTDLLVGIVFFPLSMAFTLSSCMYYESLFCNVRDSCDILLGTCSIMHLCCISVDRYYAVCQPLTYKSKISRHVVVIMISLSWGVSALNGIAVMIPKLEEKCQECFVDTFIANTVGSILAFYLPIFIMMCIYLKIFFVAQRQARSIQARMKCGATVSKMERKATKTLATVLGVFIFCWTPFFLSIMFINNLGVVPVIETLNWLALTNSTFNPFIYAFFYSWFRSAFKIIMSGKILHRDFANTKL
>LOCXPTAAR70.124.HIT1.TAAR.2R.318.7tm_1.exons1.CM017549.1.Kryptolebias_hermaphroditus
MTNAVTYIYPCYKFDHFSYKFIPTPSTICVMLYGFLTLLSVATVCGNLLVIISVLYFKQLHTPANFLILSLAVTDLLVGIIVFPLSMAISLSSCMYYESLFCNVRDSFGIYLCTCSILHLCCISVDRYYAVCQPLTYKSKITRHVVVFMITINWSASALIGIAVMIPRLEEKCQECFVDTFIANIVGSILAFYLPIFIMVCVYLKIFFVAQRQARSIQARMKCGATVSKMERKATKTLAIVLGVFLFCWTPFFLSITFQPFINNLGVVPVIETLNWLAMTNSTLNPFIYAFFYSWFRSAFKLIMSGKILHCDFANTKL
>LOCXPTAAR71.125.HIT1.TAAR.2R.317.7tm_1.exons1.CM017549.1.Kryptolebias_hermaphroditus
TDIVTLFHPCYEIDNFRFKFTTPPSAVCVTLYGFLALLSVVTVCGNLLVIISVLYFKQLHTSTNFLILSLAVTDLLVGIVFFPLSMAFTRSSCMYYESLFCNVRDSCDILLSTCSIMHLCCISVDRYYAVCQPLTYKSKISRQVVVIMIALSWSASALIGIAVMIPKLEEKCQECFVDKFIANTVGSILAFYLPIFIMVCVYLKIFFVAQRQARSIQARMKCGATVSKMERKATKTLATVLGVFLFCWTPFFLSITFQPFINNLGVVPVIETLNWLALSNSTLNPFIYAFFYSWFRSAFKLIMSGKILHCDFANTKL
>LOCXPTAAR58.126.HIT1.TAAR.2R.311.7tm_1.exons1.CM017549.1.Kryptolebias_hermaphroditus
FHPCYEINNVSKTLTRTSSTVCILLYIFLGLLSVMTVCGNVLVIISITYFKQLHTPSNYLIISLAVADLLVGIVVFPMSMSFPLSSCLYYRDIFCKIRDSFDVILSTTSIFNLCCISVDRYYAVCKPLVYRTKINVHVVGIMILMSWGVSVLVAIGFVIAELNQEKCKENCFYDVVLEKTLAPVFSFYLPVIIMLYIYLRIFLVAQKQARSIQNTTKSVVTVSKMERKATKTLAIVLGAFLMCWLPFFLCFSLQLLGGVSVPVYETLNWLTLFNSMLNPFIYAFFYQWFRSAFKMIIFGKIFQVDCSNSKL
>LOCXPTAAR58.127.HIT1.TAAR.2R.309.7tm_1.exons1.CM017549.1.Kryptolebias_hermaphroditus
PCYEINNVSETLTRTSSTVCILLYIFLGLLSVMTVCGNVLVIISITYFKQLHTPSNYLIISLAVADLLVGIVVFPMSMSFPLSSCLYYRDIFCKIRDSFDVILSSTSILNLCCISVDRYYAVCKPLIYRTKINVHVVGIMILMSWGVPVLVAIGFVIAELNQEKCKENCFYDVVLEKTLAPVFSFYLPVIIMLYIYLRIFLVAQKQARSIQNTTKSVVTVSKMERKATKTLAIVLGAFLMCWLPFFLCFSLQLLGGVSVPVYETLNWLALFNSMLNPFIYAFFYQWFRSALKIIIFGKIFRVDCSNYKL
>LOCXPTAAR72.128.HIT1.TAAR.2R.330.7tm_1.exons1.CM017549.1.Kryptolebias_hermaphroditus
MNPESTDNRTFYPAHPCYELHGGIFMLSKNPSTTCVLLYVFLGSLSVITICGNFLVITSIIYFKQLHTPNNYLVLSLAVADLFVGVLVFPFSMTITVTSCWYHEDLFCKVRGSFDVTLSTASILNLCCISIDRYYAVCKPLSYKSTMNDHVITVMILGCWSVASLIGIGVIIAGFNQGKCERSCLIDALISTTLACIFSFYIPVIIMLSIYLKIFLVAQSQVKTIHNTTCQSKRSVAAVSKMERKATKTLAVVMGVFLLCWSPYFLCIIFQPLTYDATPIAAIETLNWLTLSNSMLNPFIYAFFYSWFRSAVRLILSGKIFRGDFTHSKL
>LOCXPTAAR73.129.HIT1.TAAR.2R.332.7tm_1.exons1.CM017549.1.Kryptolebias_hermaphroditus
FNMESTVNSSNVVNDLHPCYDLDNGTYIFTSNPSVICVFLYIFLGSLSALTVSGNLLVIISIIYFKQLQTPTNYLILSLAVADLLVGVLVFPFSMAFTVSSCLHHENLFCKIRDSFDVMLCTSSILNLCCISVDRYYAVCEPLTYRTKINTRVTVVMILVSWVISALIGIGITIAGFSQGTCEESCSADIIAANTMGPVFSFYLPAVIMLCIYFKIFLIAQKQVHIIQNTNGLGTKSGAAVSRMERKATKTLAIVMGVFLLCLTPYFFCVVFQPLSNSSPPAPVIETLNWLTLSNSMLNPLIYAFFYSWFRSAFRMVISGKIFHCDLANSKL
>LOCXPTAAR74.130.HIT1.TAAR.2R.316.7tm_1.exons1.CM017549.1.Kryptolebias_hermaphroditus
HFCYESGNVSCILAISPSTLRSFLYMFIGSTASFLIVSGNLLVIISITYFKQLHTPTNYLILSLAVADLLVGALVLMFNMALSLQSCLYFGDLVCKMRRSFDISLMTTSILNLCSISIDRYHAVCQPLTYATKINVTVVSVMILTSWTVSALSGFGIVFVGLKNTVCEGRCFIFHIPHSNVIGTIVSFYLPAIIMLSIYLKIFLVAQKQANSIQNATYQKSGTAVSKMERKATKTLAIVMGVFLFCWTPFFLSITFNPVTNYSVPSPLTETFVWLGWSNSMLNPFVYGLFYSWFRSAFRIIISGKILGGNFTNAKL
>LOCXPTAAR60.132.HIT1.TAAR.2R.288.7tm_1.exons1.CM017549.1.Kryptolebias_hermaphroditus
FLYTVVVSLSLLIICGNLLVIISIAYFKQLHSPTNYLLLSLAVADLLVGTLVLPFSTILSLSSCWYLGYLLCVLRDLFDLLLCASSILHLCFISVDRYYAVCKPLTYATKMTVRVSVTMILLSWTPAALIGIGITFRGIKDDNSSWKCDIFKTTKESNIGPVFGFYIPATVILTIYFKILMVAKKQARSIQNTIKIRSAVSKMEGKASKTLALVMGVFLICWTPFFVSKSFYHMKNHTIPVVVIEAFKWLGWSNSMLNPFVYAFFYSWFRSAFKIIISGKIFQEDFTD
>LOCXPTAAR60.133.HIT1.TAAR.2R.288.7tm_1.exons1.CM017549.1.Kryptolebias_hermaphroditus
FLYAVAVFLSLLIICGNLLVIISIAYFKQLHTPTNYLLLSLAVADLLVGALVLPFSTILSLSSCWYLSYLLCVLRDIFDFFLCVSSILHLCFISVDRYYAVCKPLTYATKMNVRVSVTMILLSWTPAALIGIGITIRGMKNYNSSWKCDIFKTTKESSIGPVFGFYIPAAVILTIYLKVLMVAKKQARNIQNTTKLRSAVSKREGKASKTLALVMGVFLICWTPFFFLKLFFHIKNYTIPVVVIEAFKWLGWSNSMLNPFVYAFFYSWFRSAFKMIISGKIFQADFTD
>LOCXPTAAR60.134.HIT1.TAAR.2R.288.7tm_1.exons1.CM017549.1.Kryptolebias_hermaphroditus
FLYTVVVSLSLLIICGNLLVIISIAYFKQLHTPTNYLLLSLAVADLLVGALVLPFSTILSLSSCWYLSYLLCVLRDLFDFFLCVSSILHLCFISVDRYYAVCKPLTYATKMTVRVSVTMILLSWTPAALIGIGITIRGMKNYNSSWKCDIFKTTKESSIGTVFGFYVPATVILTIYLKVLMVAKKQARSIQNTTKIRSAVSKREGKASKTLALVMGVFLICWTPYFFFRLFFHMKNHTIPVVVIEAFKWLGWSNSMLNPFVYAFFYSWFRSAFKMIISGKIFQGDFTD
>LOCXPTAAR60.135.HIT1.TAAR.2R.288.7tm_1.exons1.CM017549.1.Kryptolebias_hermaphroditus
FLYAVAVSLSLLIICGNFLVIISIAYFKQLHTPTNYLLLSLAVADLLVGALVLPFSTILSLSSCWYLSYLLCVLRDLFDLLLCASSILHLCFISVDRYYAVCKPLTYATKMNVRVSVTMILLSWTPAALIGIGITIRGMKNYNSSWKCDIFKTTKESSIGAVFAFYIPAFMILTIYLKILMVAKKQSRSIQNTTKLRSAVSKREGKASKTLALVMGVFLICWTPYFFLKFFFHMKNHTIPVLVIEAFKWLGWSNSMLNPFVYAFFYNWFRSAFKMIISGKIFQGDFTD
>LOCXPTAAR60.136.HIT1.TAAR.2R.288.7tm_1.exons1.CM017549.1.Kryptolebias_hermaphroditus
FLYAVVVSLSLLIICGNFLVIISIAYFKQLHTPTNYLLLSLAVADLLVGALVLPFSTILSLSSCWYLSYLLCVLRDLFDLLLCASSILHLCFISVDRYYAVCKPLTYATKMTVRVSVTMILLSWTPAALIGIGITIRGVKSDNFSWKCDIFKTTKESSIGTLFAFYIPAFMILTIYLKILMVAKKQARSIQNNIKIRSAVSKREGKASKTLALVMGVFLICWTPFFFFKLFFHMKNCTIPVVVIEAFKWLGWSNSMLNPFVYAFFYSWFRSAFKMIISGKIFQGDFTD
>LOCXPTAAR75.138.HIT1.TAAR.2R.325.7tm_1.exons1.CM017553.1.Kryptolebias_hermaphroditus
MNDSGGSLLCFPNLNTSCRRLQQPRSESALFHTLLTLISLLTVMLNLLIIISIAHFRQLHTPTNVLLLSLAVVDLLVGLLVMPIEGLRHLETCWLLGRLMCAVTPYVSYCLISASLSHMVLISVDRYVAICDPLLYPTRFTLTNVKICVCLCWLCSIFYNGLILMEHMARPDRFNSCHGECVVIISRVSGTVDLFVTFVAPCTVMVVLYFRVFLAAVSQMRLIYSQKAVKTSRTVKKSEWKAARTLGIVIFVYVTCFCPYYYPSFAGVDLSSSLSYFAALSWILMLNSCMNPLIYALFYPWFRKSIRFIFTLKILQPNSREVKIL
>LOCXPTAAR76.141.HIT1.TAAR.2R.327.7tm_1.exons2.VDMH01002725.1.Kryptolebias_hermaphroditus
MQTLEEAELCFPQLLNLSCRKTKWPRSVSVFIYITLSSISLLTVTLNMLVIISISHFKRLHSPTNFLLLSLAVSDCMVGFLIAFQIVVIDGCWYLSDRMCALYFVLDHSITAASIGIMVLISVDRYVAICYPLYYLEKVTVETSKICVVLCWTCSIIYQCILLKDNLYQPGRYNSCSGECVVVVDYIGGVLDVLFSFIGPVTVIIVLYLRVFVVAVSQARSMRSHVTAVTLQGSVKVTAKKSEMKAAMILGVVVVVFLTCTCPYFCVTVVAQDAGVSASYVTFLLFYCNSTLNPLIYAMFYPWFKKSVKIILTLQILKPGSCDTNIM
>LOCXPTAAR77.144.HIT1.TAAR.2R.327.7tm_1.exons2.VDMH01002726.1.Kryptolebias_hermaphroditus
MQTLEEAELCFPQLLNLSCRKTKWPRSVSVFIYITLSSISLLTVTLNMLVIISISHFKKLHSPTNFLLLSLAVSDCMVGFLIAFQIVVIDGCWYLSDRMCALYFFLNYAITSASIGIMVLISVDRYVAICYPLYYLEKVTVETSKICVSICWIFVFLCHSLLLRNNLQKPGRYNSCFGECVVVVDNIGKLLDLLFSFIGPVTVIIVLYLRVFVVAVSQARSMHSHVAAVKLQGSVKVTAKISEMKAAVTLGVVVVVFLICTCPYFCVTIMAHDAGISASSVAYLLFFFNSTLNPLIYALFYPWFRKSVKLILTLQILKPGSCDTNIL
>LOCXPENSKMAP00000022940.1.10.HIT1.Ora.1R.290.V1R.exons1.CM017534.1.Kryptolebias_hermaphroditus
MLPFLSAGMSSEDFVRGMLYLSLIVVGIPGNVAVIVAFLFLIYEKNMLLTADAIVLQLACANLLVVVVRCLLETLASFRLANVFGDVGCKSVIFIYRFSRALSVWLTFLLSAYQCLSISTPGSRWASVCVMVAQNLPFVFLFLWVLNTSLSVGALAFSISSNNGSSLPKSAVNTQFCYVNFPSELSKKVYGAAQVSRDVVPMVFMILTSLIILVFLYKHSQHVKGLSSGCSTSGGGCAAKQRAAKVVVALVTIYVVLYGVDNGLWVYTLTVRQTISSSLISDLRVFFASL
>LOCXPOra1.5.HIT1.Ora.2R.354.7tm_1.exons4.CM017534.1.Kryptolebias_hermaphroditus
MELAVKTDSKILDLETNETAKQEESATLVGMGLRTSVSPAQSAFYIILVALGIVGNVIVIWVIGKSVIVDRGGGHNSDIIIVNMALSNLMVSVMRNVLLIISDLGFEGNFLLLQLYSSKGWCKFLMGIWVWLRSVNVWSTLFLSAFHLHTLKRVAPSVGNLQGPWGTHKTLLLSLSLIWLLNFLYAIPAHIFSTNGNENTTETLMLISSTTRPLLGCVWKFPSNYSGLAYATTSMAIHEVFPIVLMVLANVTSLYTLYNHGRMQTSVQDAPVIKRVPAERRAAKVILALVILFILSWGTSIISVNYFNYNQGSSAEFLLVIARFANTIFIAWSPIVLAVGHRGLRTCIKSTLTY
>LOCXPOra2.6.HIT1.Ora.2R.337.7tm_1.exons1.CM017534.1.Kryptolebias_hermaphroditus
VLQSAFESPSHRLAPSDTILVHLSLANLLTSLFRTVPIFVTNLGLDASLSPGWCRVFMLLWVWWRAVGCWMTLALSVFHLTTLRRQHVAFGPLALRRERRRVWIVMGLVWGANLAFSTPALVYTSHIEGNATVELMVISCTPRPLLGCVWDFPSTQQGSAFASTSLALNEILPLMLMVFTNLGTLHALTKHIRAVTSGMELGGSHGELDKHVSTERKAAHVIMALVLLFVVCWVLQVAAVTYYNYDGGRHAEWLLTVAHFSASLFVGFSPMVVALGHGKLRRKIRSMILVWTKVLKCYTKETGDGSKSTKTEGKPIISGVKKEVKVITVEEKVKSNS
>LOCXPOra3.7.HIT1.Ora.2R.313.V1R.exons1.CM017534.1.Kryptolebias_hermaphroditus
MDLCVTIKGVSFILQTGLGIFGNTVVLLAYASIVSSETKLLPVDMILCHLAFVNLMLLLTRCVPQTMTVFGLRNLLNDPGCKVVIYAYRISRALSVCITCMLSVFQAVTIAPAGPRLSRLKPSLPSLVLPTFAGLWLLNMAICIAAPLFSMAPRNGTVPAFTLNLGFCHVDFRNNLSYVINGVAVSGRDFAFVALMVGSSGYILLLLHRHSKQVKGIRRSQGGGAETRAAKTVLTLVVLYAVFFGIDNVIWIYMLTMPKVLPVVADMRVFFSSCYASLSPYFVISSNKKVKGKIVCSAEHDQPLVDTQESNDK
>LOCXPOra4.8.HIT1.Ora.2R.305.7tm_1.exons1.CM017549.1.Kryptolebias_hermaphroditus
MFEFSIKLLGPRVFVSLIGLVGNILLIVFIIQTKSSHVKSFELFLLGLAAANLEEIVIINIYIVIVLRTSAGTWWCRLFKFLTIFGEMASILFTVVICIYRYQKLRDAKRVNLPICLDGVRAAWMLSGVCVTLSALIGLPIFAITLQGSVENGTENSGGCPPDFFNCDKNNCPPLNLVYKYLFLLICYLLPLIIVTVSSCLIVIVLLNQEKAVIPVDDGCLDQHGKKIHSHSHNLHRSTVAVVAAMWLFQVDWTLYLICQWTLSPNEIPFWLEIEFFISTSYTSISPYVYGIGNHLFSIKNFKAL
>LOCXPOlfC1.146.HIT1.OlfC.2R.880.ANF_receptor.exons11.CM017532.1.Kryptolebias_hermaphroditus
MSWMSWLVTLWTCYAPSLHLVGLVGRQLGLRVGFQGVQTLNCSRWGTPSDKGVFEDGDVILGGLFSLRYAPPTLDHEFTQQPEYKSCTGLQNLPLQYIYAMVFALDEINHSSTLLPGVKLGYRIHDSCALPAWALQAALSLVSGDNPSCNSAAEYLEAAGIGAKKGDPPIPLIIGGDSSITAQILSRILGPLSVPLVSYTASCPCLSDRQQYPNFFRTMASDIYQAQAIVQLAIRFNWTWVGAVVANNDYGLTAVKIFQEGIQGAGVCLAFVETLQRETIVSDARRAALTIQASTAKVILVFTWYTDVMQLFLQLAKLNVTDRQFLASEAWSTSSDLLQEPVSRKVASGVLGVAIRSSFLPGFESYIRNLNPSLRPDDKFLKEFWEKQFLCSPGITTSSASLPVCNDSETLARVHNLFTDTSQLRVTYNVYLAVYAAAHALHSLFSCPDINNPPGNNTTCLLPNQISPTELFQHLSKVKFITPQGELFYFQGADITAKYDLLNWQKTPDGQLKIALIGRVDGFDLHLNESAIQWSTGSNQVPVSVCSESCPPGTRMATRKGEPICCFDCIPCADGEISNKTGSPQCDRCPSEFWSNSERTACIIRQLDYLSFDETLGITLTAVAVSGVTVTTAVFVVFLYYRQTPMVRANNSELSFLLLFSLKLCFLCSLVFIGHPAVWSCRFQQAAFGISFVLSVSCLQVKTIVVLAAFRSARPGAEALMKWFGPAQQRGSVCLFTCIQVIICIIWLSVSPPVPQPDFEIPGLKVTLKCAMDSVVGFSLVLGYIGLLGCTSLLLAFLARKLPDNFNEAKLITFSMLIFCAVWVAFVPAYVSSPGKYAVAVEIFAILASSYGLLFCIFAPKCFIILLRPEKNTKKHLMAR
>LOCXPOlfC2.281.HIT1.OlfC.2R.867.ANF_receptor.exons9.CM017532.1.Kryptolebias_hermaphroditus
TRFLLLVYLHLFVSSAVSSSLNSTSCLLRGQFLLNGMHKPGDVVFGGLFQVHFFSIFPDLSFNLEPEQLTCYGFDVLGIRQAQTMAFAIDEINRNSKLLPNVTLGFSMYDNCLTLGIGFRAALALVSGQEEEMVLDETCVGIPPVLAIVGDSSSTRTIAISTILGLYRVPMVSYFATCSCLSDRQKFPSFFRTIPSDAFQVRAMIQILKHFGWTWAGLLISDDDYGLHAARSFQSDLSLSGEGCLAYLEILPWENDLTELKRIVDTMRKSTARVVIVFSHESLILNLMEEVIRQNLTGLQWLASEAWTTAAVLQTPHLMPYLGGTLGIAIRRGEIPGLRNFLLQTHPDLHHNNSNENNLVNQFWEFTFECRFAPPPAGWVENGGTICTGEEDLESVETEFLDVSNLRPEYNVYKAVYALAYALDDMLQCEPGSGPFSCPTWQTIEPWQLVYYLEKVNFTTSFGDEVSFDENGDALPIYDVMNWLWLPDGRINVQNVGDVKMSAFKGEELRLYEDKIFWNFKSKKPPRSVCSENCPPGSRIIRKKGEPECCFDCVFCSEGTISNSTNSLECFSCPEDFWSSPQRDHCIPKKTEFLSYQEPLGICLTVASLLGTFICTVVLGIFIYHRSTPIVRANNSELSFQLLLSLKLCFLCSLLFIGRPRLWTCQLRHAAFGISFVLCVSCILVKTMVVLAVFKASKPGGGANLKWFGVSQQRGTVLILTSVQAAICTAWLVSSSPAPHKNTQYHNDKIVYECIVGSTVGFSVLLGYIGLLAVLSFVLAFLARNLPDNFNEAKLITFSMLIFCAVWVAFVPAYISSPGKYADAVEVFAILASSFGLLAALFGPKCYIILLRPERNTKKAIMGRGVE
>LOCXPOlfC3.312.HIT1.OlfC.2R.864.ANF_receptor.exons9.CM017532.1.Kryptolebias_hermaphroditus
TRFLLLVYLHLFVSSAVSSSLNSTSCLLRGQFLLNGMHKPGDVVFGGLFQVHFFSIFPDLSFNLEPEQLTCYGFDVLGIRQAQTMAFAIDEINRNSKLLPNVTLGFSMYDNCLTLGIGFRAALALVSGQEEEMILDETCVGIPPVLAIVGDSSSTRTIAISTILGLYRVPMVSYFATCSCLSDRQKFPSFFRTIPSDAFQVRAMIQILKHFGWTWAGLLISDDDYGLHAARSFQSDLSLSGEGCLAYLEILPWENDLTQLKRIVDTMRKSTARVVIVFAHQSMILNLMEEVIRQNLTGLQWLASEAWTTAAVLQAPHLMPYLGGTLGIAVRRGEIPGLRNFLLQTRPDLHHNKSNENNLVNQFWEFTFECRFAPPPAGWVENGGTICTGEEDLESVETEFLDVSNLRPEYNVYKAVYALAYALDDMLQCEPGSGPFSCPTWQTVEPWQLVYYLEKVNFTTSFGDEVSFDENGDVLPIYDILNWLWLPDGRINVQNVGDVKMSAFKGEELRLYEDKIFWNFKSKKPPRSVCSENCPPGSRMVRKQGEPECCFDCVLCSEGTISNSTNSLECFSCPEDFWSSPQRDHCIPKKTEFLSYQEPLGICLTVTSLLGTFICTVVLGIFIYHRSTPIVRANNSELSFQLLLSLKLCFLCSLLFIGRPRLWTCPLRHVAFGISFVLCVSCILVKTMVVLAVFKASKPGGGASLKWFGVSQQRGTVLILTSVQAAICTAWLVSSSPTPHKNTQYYNDKIVFECAIGSTVGFSVLLGYIGLLAILSFLIAFLSRNLPDNFNEAKLITFSMLIFCAVWVAFVPAYISSPGKLADAVEVFAILASSFGLLAALFIPKCYIILLRPEKNTKKAIMGR
>LOCXPOlfC4.380.HIT1.OlfC.2R.864.ANF_receptor.exons9.CM017532.1.Kryptolebias_hermaphroditus
TRFLLLVYLHLFVSSAVSSSLNSTSCLLRGRFHLNGMHKPGDVVFGGLFQVHFFSIFPDLSFNLEPEQLTCYGFDVLGIRQAQTMAFAIDEINRNSKLLPNVTLGFSMYDICLTLGIGFRAALALVSGQEEEMILDETCVGIPPVLAIVGDSSSTRTIAISTILGLYRVPMVSYFATCSCLSDRQKFPSFFRTIPSDAFQVRAMIQILKHFGWTWAGLLISDDDYGLHAARSFQSDLSLSGEGCLAYLEILPWENDLTQLKRIVDTMRKSTARVVIVFSHQTMILNLMEEVIRQNLTGLQWLASEAWTTADVLQAPHLMPYLGGTLGIAIRRGEIPGLRNFLLQTRPDLHHNNSNENNLVNQFWEFTFQCRFAPPPAGFVENGGTICTGEEDLESVETEFLDVSNLRPEYNVYKAVYALAYALDDMLQCEPGSGPFSCPTWQTIEPWQLVYYLEKVNFTTSFGDEVSFDENGDALPIYDVMNWLWLPDGRINVQNVGDVKMSAFKGEELRLYEDKIFWNFKSKKPPRSVCSENCPPGSRIVRKQGEPECCFDCVLCSEGMISNSTNSLECFRCPEDFWSSPQRDHCIPKKTEFLSYQEPLGICLTVASLLGTFICAVVLGIFIYHRSTPIVRANNSELSFQLLLSLKLCFLCSLLFIGRPRLWTCPLRHVAFGISFVLCVSCILVKTMVVLAVFKASKPGGGASLKWFGVSQQRGTVLILTSVQAAICTAWLVSSSPTPHKNTQYYNDKIVFECAIGSSVGFSVLLGYIGLLAILSFLIAFLTRNLPDNFNEAKLITFSMLIFCAVWVAFVPAYISSPGKLADAVEVFAILASSFGLLVALFGPKCYIILLRPERNTKKAIMGR
>LOCXPOlfC5.404.HIT1.OlfC.2R.870.ANF_receptor.exons9.CM017532.1.Kryptolebias_hermaphroditus
MWPFMHTSMLLLMMHGSFSSAAASPLLSSCELQGQFHLNGMRKDGDVVLGGLFEIHFFSVFGDLSFTSEPQHPTCHGFDILGFRQAQTMAFAIDEINRNSELLPDVTLGYSLYDNCVELGIGFRAALALISGQEEQIILNETCVGIPPVLGIVGDSSSTRSIAISTVLGLYRVPMVSYFATCSCLSDRQKFPSFFRTIPSDFFQVHAMIQILKHFGWSWAGLLISDDDYGLHAARSFQSDLSVSGGGCLAYLEVLPWGNDPGELRRIVDIMKKSTARVVIVFAHESHMIDLMEEVVRQNLTGLQWLASEAWTTAAVLQTPHLMPYLGGTLGIAIRRGEIPGLRNFLLEIRPDLFHNNSDGNSMVNQFWEFTFQCRFAPPPAGWVENGETICTGEEDLESVETEFLDVSNLRPEYNVYKAVYALAYALDDMLQCEPGRGPFSGGRCANVQTLEPWQLVYYLEKVNFTTTFGDQVSFDANGDALPIYDVMNWLWLPNGQTEVQYVGDVKMLDIEGKELTLYEDKIFWNFEPKKPPRSACSENCPPGTRMLRKKGEPECCFDCIVCSDGKISNKTNSLECFSCPEDFWSSPQRDHCIPKKTEFLSYQEPLGICLTVASLLGTFICTVVLGIFIYHRSTPIVRANNSELSFQLLLSLKLCFLCSLLFIGRPRLWTCQLRHAAFGISFVLCVSCILVKTMVVLAVFKASKSGGGANLKWFGVSQQRGTVLILTSVQAAICTAWLVSSSPTPHKNTQYYNDKIVFECAIGSTVGFSVLLGYIGLLAILSFLIAFLTRNLPDNFNEAKLITFSMLIFCAVWVAFVPAYISSPGKLADAVEVFAILASSFGLLAALFGPKCYIILLRPERNTKKAIMG
>LOCXPOlfC6.179.HIT1.OlfC.2R.852.ANF_receptor.exons9.CM017532.1.Kryptolebias_hermaphroditus
FNFLYFVSFSLPLTCELGKRFHLNEMHKPGDVVLGGLFEVHYTSVFHEWTFTSEPQQPICKGFDTLGFRHAMTMAFAIDEINKNPDLLPNVTLGYSLYDNCGALVIGFSGALSLASGQEEQFVLQENCSGTPPVLGIVGDHYSTFSIAIANVLGLYKMPLVSYFATCSCLSDRQRFPTFFRTIPSDAFQVRAMIQILKNFGWTWVGLLVSDDDYGLHVAQSFQSDLVQSGGGCLAYLEVLPWDSNPGELQRIVNLIKTSTARVVIVFAHEIHMIELMEEVVKQNVTDRQWIASETWTSAAVLQTQYLMPYLSGTLGIAIRQGEIPGLREFLLQIKHDQNDGNKNNLVRQFWENTFQCRFDPADLVEANGVLCTGDEDIEQVDTEFLDVSNLRPEYNVYKAVYALAYALDAMLQCEPGEGAFRGHSCVTLQTLEPWQLLHYIHEVNFTTSFGDQVTFDENGDALPIYDVMNWLWLPDGRIQIQNVGEVKKSDSRGEELTLNQDKIFWNTLSKEPPRSVCSDPCPPGTRIAREKGRPECCFSCITCSEGKISNKTNSLECFSCPEDFWSSPQRDHCVPKKTEFLSYQEPLGICLTTTSLLGTFICAVVLGIFTYHRSTPIVRANNSELSFLLLLSLKLCFLCSLLFIGQPRLWTCQLRHAAFGISFVLCVSCILVKTMVVLAVFKASKSGGGTSLKWFGAMQQRGTILVLTCIQATICIGWLVLSSPTPHKNTQYHNDKIVYECAIGSTVGFSVLLGYIGILAVLSCLLAFLARNLPNNFNEAKLITFSMLIFCAVWVAFIPAYINSPGKYADAVEVFAILASSFGLLAALFGPKCYIILMRPEKNTKKAIMGR
>LOCXPOlfC7.202.HIT1.OlfC.2R.883.ANF_receptor.exons9.CM017532.1.Kryptolebias_hermaphroditus
MGALFVRYLLMNVYQIMIYSSFFFSESSILSSSCHLLRKFYLNGLHKPGDVILGGLFEVHYSSVFPEQTFTSAPHQTSCQGFDTLGFRHAMTMAFAVDEINKNPNLLPNVTLGYSLYDNCATLGIGFSAALSMASGQEEQFLLQENCSGTPPVVGIVGDPFSTFSIAASDVLGLYKLPMVSYFATCSCLSDRRRFPSFFRTIPSDTFQVRAMIQILKHFGWTWAGLLVSDDDYGLHVSRFFQTDLTQSGGGCLAYTEILPWGNNPNEYQRIVNVMRKSKARVVIVFAHQMHMIQLMEQVVKQNLTGLQWIASEAWTLVDGLQTSTFMPFLRGTLGIAVRRGEMPGLKDFLLKIHPEQQNNNIDENSMVKLFWEHTFNCKFSPPPAGWVEAGGAQCTGREDLQNVMTDLLDVSELRPEYNIYKAVYALAHALNDMLRCSPGRGPFSGKSCANLQTLDLWQLMYYLQKVNFTTSFGDQVSFDENGDALPIYDVMNWLWLPEGRIKVQSVGEVKRSASNGEELTLDESKIFWNFESKQVTKSFVDLCSESCSPGTHVVRRKGEPLCCFYCVPCSEGKFSNETDSLECISCPEDFWSSTQRDHCFPKKTEYLSYYEPLGICLTMASLLGSFICAVVLGIFIHHHSTPMVRANNSELSFLILVSLKLCFLCSLLFIGRPRPWTCQLRHAAFGISFVLCVSCILVKTMVVLAVFKASKPGGGAHLKWFGAVQQRGTVFVLTCVQAAICSAWIVTASPVPYKNTQYHNDIIVYECLVGSIIGFSALLGYIGILAIFSFMLAFLARNLPDNFNEAKFITFSMLIFCAVWIAFVPAYINSPGKYADAVEVFAILASSFGLLIALFGPKCYIILLRPERNTKKAIMVRESKKS
>LOCXPOlfC8.206.HIT1.OlfC.2R.876.ANF_receptor.exons9.CM017532.1.Kryptolebias_hermaphroditus
MGAFHQSSMYLYVFFILFYSFADFSHPSSVFPSCKLRKQFHLNSMHRPGDVILGGLFEVHYTSVFPELMFTSEPNKHICQGFDPPGFRHAMTMAFAIEEINKNPNLLPNVTLGYSLHDNCATLVIGFSAALSLASGQEEEFLSQNTCWGSPPVLGIVGDSFSTFSIATSDVLGLFRMPIVSYFATCTCLTDRQRFPSFFRTIPNDAFQVHAVIQILKHFSWKWAGLLVSDDDYGLHVAQSFQSLLTQSGIGCLAYSEILPWGENPSELRRIVEVIKKSTARVLIVFAHQIHMIQLVEEVVKQNVTGLQWLASEAWTTATVLQTPRLLPYLGGTLGIAIRRGEIPGLRDFLLKTHPSNNGDNDNSMVRQFWEHTFQCRFAPSPAGWVEDGGALCTGEEHLEAGETEFLDVSDLRPEYNIYKAVYALAHALNNMLQCEPGEPFSGHSCATLQRLEPWQILYYLEKVNFTIPFGDQVSFDENGDALPIYDIMNWLWLPDGGFKVQNVGVVKKTTFSGEELTLDEHKIFWNFDNNQPPRSACSESCPPGTRMARKKGQPVCCFDCVLCSEGKFSNKTDSVECINCPEDFWSSQHRDHCVPKKTEFLSYQEPLGVCLTTASLLGTFICTIVLGIFTYHRSTPMVRANNSELSFLILVSLKLCFLCSLLFIGRPRPWTCQLRHAAFGISFVLCVSCILVKTMVVLAVFKASKPGGGAHLKWFGSVQQRGTVFVLTCIQAAVCTVWIVIASPAPHKNTQYHNDKIVYECIVGSTIGFSVLLGYIGFLAVLSFLLAFLARNLPDNFNEAKLITFSMLIFCAVWVAFVPAYINSPGKYADAVEVFAILASSFGLLAALFGPKCYIILLRPERNTKKAIMGRSTIK
>LOCXPOlfC9.208.HIT1.OlfC.2R.879.ANF_receptor.exons8.CM017532.1.Kryptolebias_hermaphroditus
MEISVFLIGLRLALSLFKMNSVIGLGGSVDSLKQKTGLPETGTDRITTGASSLKCTLQGTVRSPAFTMDGDYTIGGAFSIHYKEHTKIYNYTTMPDPPSCTGSINSRELRFSRTMIFAIEEINNSTDLLPGIKLGYQIYDSCASVPVAMHVAFQVSNGLDPVFYEGSNCSQSGVVMAVVGESGSTPSISMSHIFGSFNIPQVSHFATCACLSDKQQYPTFFRTIPSDKVQAVALAKMVKHFGWTWIGAVRSDSDYGNNGMASFLDAAQKEGICVEYSESFYRTDPRSKIQSVADVIRRSTAMVVVAFVASGDMKFLLEELALEPPPPRQWIGSESWVTDPNLLKFSFCAGAIGVGIQQSVIPGLRDFLLDLSPTEVAASSVLTEFWEEAFNCTLTESAETKKKVCDGNEDITMLSISYTETSKFRITNMVYKAVYAIAHAIHNEVCQETNATIQCDKQATLELKQMVATLKTVNLSQNGYPVSFDANGDPVAFYELVNWQKSESGVIELVTIGYYDASLPKGQEFHINKNLTWVEGRTQVPVSVCSESCPPGTRKVLQKGKPICCYDCIPCPEGEISNTTDSSDCFPCPSEFWPNAERNACFPKPVEFLSFDEVLAIILAAFSVIGACLAIITAVIFFHHRTTPIVRANNSELSFLLLFSLTLCFLCSLTFIGAPSEWSCMLRHTAFGITFVLCISCVLGKTVVVLMAFKATLPGSNAMKWFGPPQQRMTVVFFTFIQVLICTIWLILSPPFPMQNLSTYKERIILECALGSAVGFWAVLGYIGLLAVFCFVLAVLARKLPDNFNEAKLITFSMLIFCAVWITFIPAYVSSPGKFTVAVEIFAILASSFGLILCIFAPKCFIILLQPEKNTKKYLMNKN
>LOCXPOlfC10.212.HIT1.OlfC.2R.880.ANF_receptor.exons8.CM017532.1.Kryptolebias_hermaphroditus
MEIRSVFIGLRAAVSLLELMLVVVYGGSLDGLKQGIESIEAVTGTVVSTEASSMKCTLQGTPRLPAFSVDGDFVIGGVFSIHYKQHTVINNYTTKPEPLRCTGSLLSHQLHYSRTIIYALEEINNSTDLLPGIKLGYQIYDSCASVPVAILESFQLSNGLDPVFYKDSNCSQSGAMMAVVGESGSTPSISMSRILSSLLIPQVSHAASCACLSDKQQFPTFFRTVPSDQFQADMLAKLVKHFGWTWIGAVRSDSDYGNNGMATFLAAAQREGICVEYSEAFYRSDSLGKIQRIADVIRRSTATVVVAFTDSGDMRVLLEELAREPPPLRQWIGSEGWVNDPHLMSFSFCEGTIGVALQHFVVPGLKDFLLDLSPNEVADSSVLTEFWEDAFNCTLTKRLDSERRVCDGTEDLKTLKNPYTDISRLRMPNLVYKAVYAIAHAIHNAVCEETNLTTQCDKNIQIESKQVLSELKKVKFSLNGYTVSFDANGDPVAFYELVNWQKSESEVIEVVTVGYYDASLPQGQEFQINKNLTWMEGETQVPMSVCTKSCPPGTRKVLQKGKPICCYDCIPCPEGEISNATDSPDCFPCLREFWPNAERNDCFPKPVEFLSFDEVLAIILAAFSVIGACLAIMTAVIFFHHRTTPIVRANNSELSFLLLFSLTLCFLCSLTFIGAPSEWSCMLRHTAFGITFVLCISCVLGKTIVVLMAFKATLPGSNVMKWFGPPQQRMTVVSLTVIQILICTVWLVLSPPFPMKNLTTYKEKIILECALGSAVGFWAVLGYIGLLAVFCFVLAVLARKLPDNFNEAKLITFSMLIFCAVWLTFIPAYVSSPGKFTVAVEIFAILASSFGLILCIFAPKCFIILFQPEKNTKKFLMNKN
>LOCXPOlfC11.220.HIT1.OlfC.2R.875.ANF_receptor.exons8.CM017532.1.Kryptolebias_hermaphroditus
VFIGLRIAVSLIELMLVVVLGGSLDGLKQGTESTEAVTGAGVSTEDSSIKCTLQSTHRLSAFSMDGDFVIGGVFSLHYKIYTVIYQYTTKPEPLKCTGSLLVPQLHFSRTMIFAIEEINNSTELLPGIKLGYQIYDSCASVPVAVHVAFQLSNGQDPVFYKGSNCSQSGVVMAVVGESGSTPSISISRIIGSFLIPQVSHSASCACLSDKKQFPSFFRTIPSDQFQADALAKLVKHFGWTWIGAVRSDSDYGNYGMASFLDAAQREGICVEYSEAFGWTDPHSKIQRVADVIRRSTALVVVAFMDTTEVRLLLQELAREPSPPRQWIGSEGWITDPQLMSFSFCTGAIGVAIQQFLIPGLRDFLLDLSPSKVADSSVLTEFWEEAFNCTLTERANSDRRVCDGTENMNMLKNSYTEISELRITNMVYKAVYAIAHAIHNTVCQETNLTTQCDKHFRLESKNVLSNLKKVNFSQNGYPVSFDVNGDPVAFYELVNWQKSESGVIEVVTVGYYDASLPKGQEFQINRNITWVEGGTKVPVSLCSESCPPGTRKVLQKGKPICCYDCIPCPEGEISNTTDSPGCFQCPSEFWPNAERNACFPKPVEFLSFDEVLAIILATFSVIGACLAIITAVIFFHHRTTPIVRANNSELSFLLLFSLTLCFLCSLTFIGAPSEWSCMLRHTAFGIIFVLCISCVLGKTVVVLMAFKATLPGSNVMKWFGPPQQRMTVVFFTFIQVLICTVWLVLSPPFPMKNLTTYKEKIILECALGSAVGFWAVLGYIGLLAGFCFVLAVLARKLPDNFNEAKLITFSMLIFCAVWITFIPAYVSSPGKFTVAVEIFAILASSFGLILCIFAPKCFIILFNPEKNSKKYLMNKN
>LOCXPOlfC12.229.HIT1.OlfC.2R.872.ANF_receptor.exons8.CM017532.1.Kryptolebias_hermaphroditus
MEIRFVFIGLRLAVSVFQVIIVVVLGGALNGLNQKIGAVLSTEASLMKCTLQGIPCSPAFSMDGDFVIGSVFSLHYKMHTMINDYSMKPEPARCTGSFIAQELRFSRAMIFAIEEINNSTELLPGIKLGYQIYDSCASVPMAVRLAFQLSNGQDPVFYKGSNCSQSAVIAVVGDSGSTPSISISRIIGTFNIPQVSHFATCACLSDKKQFPSFFRTIPSDQFQADALAKMVKHFGWTWIGAVRSNSDYGNYGMASFLDAAQREGICVEYSEAFYRTDPRTKIQRVADVIRRSTAMVVVAFMASADMKVLLEELAREPSPARQWIGSESWITDPNLLGFSFCEGAIGVGIQQSVIPGLKEFLLDLTLTEVAASSVLTEFWEDAFNCTLAKNSDTYKKVCDGTEDIKTLKSPYTETSQLRITNMVYKAVYAIAHAIHNTVCQETIFSTQCDKHTGLWSKQVLSKLKKVNFSQNGYPVSFDDNGDPVAFYELVNWQNSEGGVTELITVGYYDASLPKGQELHLNTNITWVEGGIQVPVSVCSESCPPGTRKVLQKGKPICCYDCIPCPEGEISNRTDSLDCFPCPSEFWPNAERNACFSKPVEFLSFDEVLAIILATFTVIGACLAIITGIIFFHHRTTPIVRANNSELSFLLLFSLTLCFLCSLTFIGAPSEWSCMLRHTAFGITFVLCISCVLGKTVVVLMAFKATLPGSNVMRWFGPPQQRMTVIFFTFIQVLICTLWLVLSPPFPMKNLNTYKERIILECALGSAVGFWAVLGYIGLLAVFCFVLAVLARKLPDNFNEAKMITFSMLIFCAVWITFIPAYVSSPGKFTVAVEIFAILASSFGLILCIFAPKCFIIIFQPEKNSKKYLMNKN
>LOCXPOlfC13.235.HIT1.OlfC.2R.881.ANF_receptor.exons8.CM017532.1.Kryptolebias_hermaphroditus
MEIRSVFISLRLAVNVFKMITVVFLGRSVNGLEQKIEPIVDLTGAKVSTEASSMKCTLQGTPRLPAFSKDGDFVVGGVFFLHYKAQTDTFNYSTKPEPPRCTGSLIARELRFSRAMIFAIEEINNNTELLPGIKLGYQIYDSCASVPVAVHVAFQLSNGQDPVFYKGSNCSQFGVVMAAVGDSGSTQSISLSRIIGSFHIPQVSHFATCACLSDKQQFPTFFRTIPSDQFQADALAKLVKNFGWTWIGAVRSDSDYGNFGMASFLAAAQREGICVEYSEAFSWTDSYSKIQKVADVVRKSTAIVVVAFIHSGDLRVLFEELAQEPSSSRQWIGSEGWITDPYMLKFSFCAGAIGVAIQQSVIPGLRDFLLDLSPTEVAASSVLTEFWEDAFNCTFTESGAGQQRKLCNGREDIKTVKNPYTETSQLRITNMVYKAVYGIAHAIHNAVCQETNTTTQCDKHFRLESKEVLSELRKVNFSQNGYPVSFDANGDPVAFYELVNWQKSENGVIELVTVGYYDASLPKGQEFHINRNITWMDGGTKVPVSVCSESCPPGTRKVLQKGKPICCYDCIPCPEGEISNSTDSPDCFPCPREFWSNAERNACFLKPVEFLSFDEVLAIILAAFSVIGACLAIITGIIFFHHRTTPIVRANNSELSFLLLFSLTLCFLCSLTFIGAPSEWSCMLRHTAFGITFVLCISCVLGKTVVVLMAFKATLPGSNVMKWFGPPQQRLTVIFFTFIQVLICIVWLVLSPPFPMKNLTTYKEKIILECALGSAVGFWAVLGYIGLLAVFCFVLAVLARKLPDNFNEAKLITFSMLIFCAVWITFIPAYVSSPGKFTVAVEIFAILASSFGLILCIFAPKCFIILFQPEKNSKKYLMNKN
>LOCXPOlfC14.237.HIT1.OlfC.2R.880.ANF_receptor.exons8.CM017532.1.Kryptolebias_hermaphroditus
MEIKCGLIRHRLPVSLLEVITVFVLGGSLNGLKQRTEPSKALTGAGISTASSLMKCTLQSTPRLPAFSKDGDFVIGGVFSLHYKLHTVIYNYTTKPEPSKCTGSLIARELRFTRTMMFAVDEINNSTELLPGIKLGYQVYDSCASVPMAVDVAFQLSNGQDPVFYKDSNCSQSGVVLAAVGDSASTPSISISRITGSFNVPLVSHFATCACLSDKQQYPTFFRTIPSDQFQADALVKLVKHFGWTWIGAVRSESEYGNYGMGSFLDAAQREGICVEYSESFFWSDPQSKIQRLAEVIRRSTAMVVVAFIASADMRVLFEELARDPPPPRQWIGSEGWITDPHLMSFSFCAGAIGVGIQQSVIPGLRNFLLDLSPTEVAASSVFTEFWEEAFNCTLTKNAVPNKRLCDGTEDIKTLKSPYTDTSQLRMTNMVYKAVYAIAHAINNAVCQEKNATTLCIKNIKLESKQVLSELKKVNFSQNGYPVSFDANGDPVAFYELVNWQKSESGVIDLVTVGYYDASLPKGQEFQINRNISWVEGATQVPVSVCSESCPPGTRKVLQKGKPICCYDCIPCPEGEISNKIDSLDCFPCSSEFWPNAEKDACFLKPVEFLSFDEVLAIILAAFSVIGACLAIITAVIFFRHRATPIVRANNSELSFLLLFSLTLCFLCSLTFIGAPSEWSCMLRHTAFGIIFVLCISCVLGKTVVVLLAFKATLPGSNVMKWIGPPQQRMTVVSLTFIQVLICTVWLVLSPPFPMKNLTTYKEKIILECALGSAVGFWAVLGYIGLLAVFCFVLAVLARKLPDNFNEAKMITFSMLIFCAVWLTFIPAYVSSPGKFTVAVEIFAILASSFGLILCIFAPKCFIILFQPEMNSKKYLMNKN
>LOCXPOlfC15.247.HIT1.OlfC.2R.839.ANF_receptor.exons8.CM017532.1.Kryptolebias_hermaphroditus
LTMAGVSTEASSLKCTLQSTPRLPAFSKDGDFVIGGVFSLHYKLHTVIYNYTNKPEPSRCTGSLIARELRFTRTMMFAVDEINNSTELLPGIKLGYQVYDSCASVPMAVDVAFQLSNGQDPVFYKDSNCSQSSVVLAAVGDSVSTPSISISRIAGLFNVPLVSHFATCACLSDKQQYPTFFRTIPSDQFQADALVKLVKHFGWTWIGAVRSESEYGNYGMGSFLDAAQREGICVEYSESFFWSDPQSKIQRLAEVIRRSTAMVVVAFIASTDMRVLFEELARDPPPPRQWIGSEGWITDPHLMSFSFCAGAIGVGIQQSVIPGLRNFLLDLSPTEVAASSVFTEFWEEAFNCTLTKYAVPNKRLCNGTEDIRTLKSPYTDTSQLRMTNMVYKAVYAIAHAIHNAVCQEINATTLCIKNIKLESKQVLSELKKVNFSQNGYPVSFDANGDPVAFYELVNWQKSESGVIELVTVGYYDASLPKGQEFQINRNISWVEGATQVPVSVCSESCPPGTRKVLQKGKPICCYDCIPCPEGEISNKIDSPDCFPCSSEFWPNAEKDACFLKPVEFLSFDEVLAIILATFSVIGACLAIITAVIFFRHRATPIVRANNSELSFLLLFSLTLCFLCSLTFIRAPSEWSCMLRHTAFGITFVLCISCVLGKTVVVLMAFKATLPGSNAMKWFGPPQQRMTVVSLTFIQVLICTLWLVLSPPFPMKNLTTYKEKIILECALGSAVGFWAVLGYIGLLAVFCFVLAVLARKLPDNFNEAKMITFSMLIFCAVWLTFIPAYVSSPGKFTVAVEIFAILASSFGLILCIFAPKCFIILFQPEKNSKKHLLNKN
>LOCXPOlfC16.262.HIT1.OlfC.2R.838.ANF_receptor.exons8.CM017532.1.Kryptolebias_hermaphroditus
LTMAGVSTEASSVKCTLQSTPHLPAFSMDGDFVIGGVFSIHYQLHIVIYNYTTKPEPSRCGGSLIARELRFSRAMIFAIEEINNSTELLPGIKLGYKIFDSCASVPMAVDVAFQLSNGQDPVFYKGRNCSSSGVVIAAVGDSPSTPSISISRIIGPFNIPLVSYFATCACLSDKQQHPSFFRTIPSDQFQADALAKLVKHFGWTWIGAVRSDSDYGNYGMASFLDAAQREGICVEYSEAFSWTDLHSNIQRVAEVIRRSSALVVVAFIASAEMKVLLEELAREPPPLRQWIGSEVWITDPNLMSFSFCAGAIGVGIQRSVIPGLRDFLLDLSPTEVAASSVLTEFWEEAFNCTLTENADPKKKVCDGTEDIETLKNPYTETSQLRVTNMVYKAVYAIALAIHNAVCQETNLTTQCDKHFRLESKQVLLKLKSVSFSQNGYPVSFDANGDPVAFYELVNWQKSESGVIDLVTVGYYDASLPKGQELHINRNITWVKGGTKVPVSLCSESCPPGTRKMLQKGKPICCYDCIPCPEGEISNMTDSPDCFPCPKEFWPNAEKDACFPKPVEFLSFDEVLAIILATFSVIGACLSIITAVIFFHHRTTPIVRANNSELSFLLLFSLTLCFLCSLTFIGAPSEWSCMLRHTSFGITFVLCISCVLGKTVVVLMAFKATLPGSNVMKWFGPLQQRMTVVSLTFIQILICTIWLLLSPPFPMKNLTTYKEKIILECALGSAVGFWAVLGYIGLLAVFCFVLAVLARKLPDNFNEAKMITFSMLIFCAVWITFIPAYVSSPGKFTVAVEIFAILASSFGLILCIFAPKCFIILFQPEKNSRKYLINK
>LOCXPOlfC17.267.HIT1.OlfC.2R.829.ANF_receptor.exons8.CM017532.1.Kryptolebias_hermaphroditus
SSMKCTLQSTPHLPAFSINGDFVIGGVFSLHYKQLTVSYNYTTKPEPSRCTGSLIARELRFSRTMIFAIEEINNSTELLPGIKLGYQIYDSCTSVPMAMHVAFQLTNGHDPVFYKDSNCSQSGVVLAAIGDSASSPSISITRIIGSFNIPLVSHFATCVCLSNKQQFPTFFRTLPSDQYQADVLIKLVKHFGWSWIGAVYSDSDYGNYGMGSFLAAAQREGICVEYSESFFWTDPHSKIWRVANVIRRSTAKVVVAYIAPSEVRVLFEELAREPPTPRQWIGSEGWIIDLDLMGFSFCAGAIGVGIQQSIIPGLRDFLLDLSPTEVAASSVLTEFWEEAFNCTLTESAIPHKKVCDGTEDIRTLKNQYTETSQLRVTNMVYKAVYAIAHAIHNEVCQETNLTTHCDKHIRLESKQVLSALKSVNFSQNGYPVSFDANGDPVTFYELVNWQKSESGAIELVTVGYYDGSLPKGQELHINKNITWVEGRTQVPESVCTQSCPPGTRKVLQKRKPICCYDCIPCPEGEISNTTDSPDCFLCPGEFWPNAERDACFPKPVEFLSFDEVLAIILATFSVLGACLAIITSIIFFCHRTTPIVRANNSELSFLLLFSLTLCFLCSLTFIGAPSKWSCILRHTAFGITFVLCISCVLGKTVVVIMAFKATLPGCNAMKWFGPPQQRMTVMSLTFVQVLICTVWLLLSPPFPMKNLSIYKEKIIMECALGSTVGFWAVLGYIGLLAVFCFVLAVLARKLPDNFNEAKMITFSMLIFCAVWLTFIPAYVSSPGKFTVAVEIFAILASSFGLILCIFAPKCFIILFQPEKNSKKCLMNKN
>LOCXPOlfC18.270.HIT1.OlfC.2R.878.ANF_receptor.exons8.CM017532.1.Kryptolebias_hermaphroditus
MEIKCVFTALRLAVNLLGLMTVVVLVVCLDGLKQRIEPLEALTDAGVSTEASSIKCTLQSTPRLPAFSMDGDFVIGGVFSIHYELHIVIYNYTTKPEPSRCGGSFIGRELRFSRAMIFAIEEINNSTKLLPGIKLGYQIYDSCASVPVAVHVAFQLTNGQEPVFYKGSNCSQSGVVLAAVGDSASTPSISISRIIGSFDIPLVSYFATCACLSDKQQHPTFFRTIPSDQFQADALAKLVKHFGWTWIGAVRSDSDYGNYGMASFLDAAQREGICVEYSEAFSWTDPHSKIQKVADVIRRSTAMAVVVFTASAEMRVLLEELTREPSPPRQWIGSEAWITDPHFLRFSFCAGAIGVGIQQSVIPGLRDFLLDLSPTEVAASSVLTEFWEDAFNCTLKRADPDKRLCDGTEDIKSLKNPYTDTSQLRNTNMVYKAVYAIAHAIHNAVCQETNLTTRCDKHFRLESNQVLSELKMVNFSQNGYPVSFDSNGDPVAFYELVNWQKRESGVIELVTVGYYDASLPKGQEFHINRNITWVEGRTQVPVSVCSESCPPGTRKVLQKGKPICCYDCIPCPEGEISNTTGSLECFSCHSEFWPNAERDACFPKPVEFLSFHEVLAIILAAFSVIGACLAIITAVIFFHHRTTPIVRANNSELSFLLLFSLTLCFLCSLTFIGAPSEWSCMLRHTAFGITFVLCISCVLGRTVVVLMAFKATLPGSNVMKWFGPPQQRITVVFLMFIQVLICTIWLVLSPPFPMKNLTTYKEKIILECALGSAVGFWAVLGYIGLLAVFCFVLAVLARKLPDNFNEAKMITFSMLIFCAVWITFIPAYVSSPGKFTVAVEIFAILASSFGLILCIFAPKCFIILFQPEKNSKKCLMNK
>LOCXPOlfC19.279.HIT1.OlfC.2R.839.ANF_receptor.exons8.CM017532.1.Kryptolebias_hermaphroditus
LTDAGVSTEASSIKCTLQSTPRLPAFSMDGDFVIGGVFSIHYELHIVIYNYTTKPEPSRCGGSCIGSELQFSRTMMFAIEEINNSTDLLPGIKLGYQVYDSCGSVPVAVDVAFQLTNGKDPVFYKDSNCSQSGVVLAAVGDSASTPSISISRIIGSFDIPLVSYFATCACLSDKEQYPAFFRTVPSDQFQADALAKLVKHFGWTWIGAVRSDSDYGNYGMASFLDAAQREGICVEYSEAFSWTDPHSKIQKVADVIRRSTAMVVVVFTGFTEMRVLLEELTREPSPPRQWIGSEAWITDQHFLRFSFCTGAIGVAVQQSVIPGLRDFLLDLSPSKVADSSILTEFWEDAFNCTLTERADPDKRLCDGTEDIKSLKNPYTDTSQLRNTNMVYKAVYAIAHAIHNAVCQETNLTTRCDKHFRLESNQVLSKLKKVNFSQNGYPVSFDANGDPVAFYELVNWQKSESGVIELVTVGYYDASLPKGQEFQINRNITWVEGRTQVPVSVCSESCPPGTRKVLQKGKPICCYDCIPCPEGEISNTTGSFDCFPCPREFWPNAERDACFSKPVEFLSFDEVLAIILATFSVIGACLSIITAVIFFHHRTTPIVRANNSELSFLLLFSLTLCFLCSLTFIGAPSEWSCMLRHTAFGIIFVLCISCVLGKTIVVLMAFKVTLPGSNVMKWFGPPQQRMTVMFLTFCQVLICTVWLVLSPPFPMKNLTTYKEKIILECALGSAVGFWAVLGYIGLLAVFCFVLAVLARKLPDNFNEAKMITFSILIFCAVWITFIPAYVSSPGKFTVAVEIFAILASSFGLILCIFAPKCFIILLQPEKNSKKYLMNKS
>LOCXPOlfC20.287.HIT1.OlfC.2R.839.ANF_receptor.exons8.CM017532.1.Kryptolebias_hermaphroditus
LTTAGVSTEASSLKCTLQSTSRLPAFSMDGDFIIGGVFSIHYKLHIVVYNYTSKPEPLRCGGSLIARELRFSRSMIFAIEEINNSTELLPGIKLGYRIYDSCASVPMAVDVAFQLSNGQDPVFYKGSNCSQSGVVLAAVGDSASTPSISISRIIGPFNIPLVSYFSTCACLSDKKQFPSFFRTIPSDQFQADALAKMVKHFGWTWIGAVRSDSDYGNNGMASFLDAAQREGICVEYSEALSWSDPYSKIQRVADIIRRSTALVVVAFIASADMRVLLEELALDPPPPRQWIGSEGWITDPNYLRFSFGAGAIGIGIQQSVIPGLRNFLLDLSPTEVAASSLLTEFWEDAFNCSFLKDADPHKNPCDGTEDIKQLKNPYTETSQLRNTNMVYKAVYAIAHAIHNAVCWKTNLTTQCDKHFKMESKQVLSELKMVNFSRNGYPVSFDANGDPVAFYELVNWKKSESGVIELVTVGYYDASLPKGQEFHINRNITWVDGSTNVPVSVCTESCPPGTRKVLQKGKPICCYDCIPCPEGEISNTTDSPDCFPCPSEFWPNAKIDACLPKPVEFLSFDEVLAIILAAFSVIGACLAIITAVIFFHHRTTPIVRANNSELSFLLLFSLTFCFLCSLTFIGAPSEWSCMLRHTAFGITFVLCISCVLGKTVVVLMAFKATLPGSNVMKWFGPPQQRMTVVSLTFIQVLICTVWLVLSPPFPMKNLTIYKEKIILECALGSAVGFWAVLGYIGLLAVFCFVLAVLARKLPDNFNEAKLITFSMLIFCAVWITFIPAYVSSPGKFTVAVEIFAILASSFGLTLCIFAPKCFIILFQPEKNSKKYLMNKN
>LOCXPOlfC21.300.HIT1.OlfC.2R.845.ANF_receptor.exons8.CM017532.1.Kryptolebias_hermaphroditus
IEQTEASTTTSVSTQASFIKCTLQSAPRLPTFSIDGDFVIGGVFCLHYELDSVIYNYTTKPESIRCTGSPTTRELRFSRTLIFAIEEINNSTELLPGIKLGYQIYDSCASVPVSVHVAFQLSNGQDPVFDKDSNCSHSGVVVAAVGDSTSSLSISLSRIIGSFNIPLVSHFATCACLSDKQQYPTFFRTIPSDQFQADALAKMVKHFGWTWIGAVRSDSDYGNNGMATFLDAAQREGICVEYSESLYRTDPSTKIQRVADLIRRSTSMVVVAFLDAADMKVLLEELVQEPSPPRQWIGSEGWITDPHLMSFSFCAGAIGVAIQKSVIPGLRDFLLDLSPTEVAASTLLTDFWEEAFHCSLNKNAVSHKTMCDGSEDIKTLKNPYTETSQFRITNMVYKAVYAIAHAIHNAVCQETNLTTQCDKHFRLESKQILSELKKVNFSQNGYPVSFDANGDPVAFYELVNWQKSESGVIELVTVGYYDASLPKGQEFHINTNITWVKGGPQVPVSVCSESCPPGTRKVLQKGKPICCYDCIPCPEGEISNTTDSPDCIPCPSEFWSNANKNVCMLKLVEFLSFDEVLAIILATFSVIGACLAIITAVIFFHHRTTPIVRANNSELSFLLLFSLTLCFLCSLTFIGAPSEWSCMLRHTAFGIIFVLCISCVLGKTVVVLMAFKATLPGSNAMKWFGPPQQRMTVVSLTFIQVLICTVWLVLSPPFPMKNLTTYKEKIILECALGSAVGFWAVLGYIGLLAVFCFVLAVLARKLPDNFNEAKMITFSMLIFCAVWITFIPAYVSSPGKFTVAVEIFAILASSFGLILCIFAPKCLIILFQPEKNSKKYLMNKN
>LOCXPOlfC22.306.HIT1.OlfC.2R.854.ANF_receptor.exons8.CM017532.1.Kryptolebias_hermaphroditus
GGSLGGLRQRIEPKQALTGPGVNIEPSLLKCTQQSAPRLSAFSMDGDFVIGSVFSLHYELHTVIYNYTTKPKPSMCTGSLIARELRFSRTVTFAIEEINNSTELLPGIKLGYEIYDTCASVPVAVQVAFQLLNGQEPVFYKGSNCSLSGVVMAVVGDSRSTLSISILRIIGSFNIPLVSHFASCACLSDKQQFPTFFRTIPSDQFQADALAKMVKHFGWTWIGAVHSDSDYGNYGMASFLGAAQKKGICVEYSESFSQTDPHSKIQRVADVIRRSTAVVVVVFIDSADMRILLEELALDPPPPRQWIGSEGWITDPNFLRFGFCAGTIGVAIQQSVIPGLRDFLLDLSPTEVAASSVLTEFWEEAFNCTQTESADQYKRVCDGTEDIKTLKSPYTDTSQLRMTNMVYKAVYAIAHAIHNAVCHETNFTTQCDKNIRLDSEQVLSELKKVNFSQNGYPVSFDANGDPVAFYELVNWQKGESGVIELITVGYYDASLPKGQELHINRKITWVDDGTQVPVSVCSESCPLGTRKVLQKGKPICCYDCIPCPEGEISNTTDSPDCFPCSSEFWPNAERDACFSKPVEFLSFDEVLAIILAAFSVIGACLSIITAVIFFHHRATPIVRANNSELSFLLLFSLTLCFLCSLTFIGAPSEWSCMLRHTAFGITFVLCISCVLGKTVVVLMAFKATLPGSNVMKWFGPPQQRITVVLLTFIQVLICTVWLVLSPPFPMKNLTTYKEKIILECALGSAVGFWAVLGYIGLLAVFCFVLAVLARKLPDNFNEAKLITFSMLIFCAVWITFIPAYVSSPGKFTVAVEIFAILASSFGLILCIFAPKCFIILFQPEKNSKKYLMNK
>LOCXPOlfC22.311.HIT1.OlfC.2R.854.ANF_receptor.exons8.CM017532.1.Kryptolebias_hermaphroditus
GGSLGGLRQRIEPKQALTGPGVNIEPSLLKCTQQSAPRLSAFSMDGDFVIGSVFSLHYELHTVIYNYTTKPKPSMCTGSLIARELRFSRTVMFAIEEINNSTELLPGIKLGYEIYDTCASVPVAVQVAFQLLNGQEPVFYKGSNCSQSGVVMAVVGDSGSTLSISISRIIGSFNIPLVSHFATCACLSEKQQFPTFFRTIPSDQFQADTLAKMVKHFGWTWIGAVHSDSDYGNYGMASFLGAAQKEGICVDYSESFSQTDPRSKIQRIADIIRRSTAVVVVLFIDSADMRILLEELALDPPPPRQWIGSEGWITDPNLLRFDFCAGTIGVAIQQSVIPGLRDFLLDLSPTEVAASSVLTEFWEEAFNCTQTESADQYKKVCDGTEDLKTLKNPYTETSQLRMTNMVYKAVYAIAHAIHNAVCHETNFTTQCDKNTRLDSKQVLSELKNVNFSQNGYHVSFDANGDPVAFYELVNWQKGESGVIELVTVGYYDASLPKGQEFHINRKITWVDDHTQVPVSFCSKSCPLGTHKVLQKGKPICCYDCIPCPEGEISNTTDSPDCFSCPSEFWPNAERDTCSSKLVEYLSFDEVLSIILATFSVIGACLAILTAAFFFHHRATPIVRANNSELSFLLLFSLALCFLCSLTFIGAPSEWSCMLRHTAFGITFVLCISCVLGKTVVVLMAFKATLPGSNVMKWFGPPQQRMTVVSLTFIQVLICTLWLVLSPPFPMKNLTTYKEKIILECALGSAVGFWAVLGYIGLLAVFCFVLAVLARKLPDNFNEAKLITFSMLIFCAVWITFIPAYVSSPGKFTVAVEIFAILASSFGLILCIFAPKCFIILFQPEKNSKKYLMNK
>LOCXPOlfC23.317.HIT1.OlfC.2R.839.ANF_receptor.exons8.CM017532.1.Kryptolebias_hermaphroditus
LSGAGVSTEALSMKCTLQGTPRLPAFSMHGDIFIGGVFSIHYKPLTVIYNYTTKPEPTRCTGSIIARELRFSSAMTFAIAEINNSTELLPGIKLGYQIYDSCASVPVTVHVAFQLSNGLDPVFYKGSNCSQAGEVMAVVGESGSTPSISMSRIIGSFHIPQVSHSATCACLSDKQQYPTFFRTTPSDQFQADALAKLVKNFGWTWIGAVRSDSDYGNYGMASFLDAAQREGICVEYTEAFYRTDSPNKIRRVADVIRRSTAMVVVAFTATGDIRVLLEELARELPPPRQWIGSEDWITDPHLISFSFCAGAIGVAIQQSVIPGLREYLFDLSPAEVAASSVFTEFWEDAFNCSLTENADRDKNVCDGTENMKMLKNPYTETSQLRVTNMVYKAVYAIAHAIHNAVCWETNHTIQCDRNIRLNSKKVLSELKKVTFSQNGYNVSFDANGDPVAFYELVNWQKSESGVIELVTVGYYDASLPNGQEFRINRNITWMESETKVPVSVCSESCPPGSRKVLQKGKPICCYDCIPCPEGEISNMTDSPDCFPCPSEFWPNAERDGCFPKPVEFLSFEEVLAIILATFSVIGACLAIITAGIFFYYRTTPIVRANNSELSFLLLFSLTLCFLCSLTFIGAPSEWSCMLRHTAFGITFVLCISCVLGKTIVVLMAFKATLPGSNAMKWFGPPQQRMTVVFFTFIQVLICTVWLVLSPPFPMKNLTTYKEKIILECALGSAVGFWAVLGYIGLLAVFCFVLAVLARKLPDNFNEAKMITFSMLIFCAVWLTFIPAYVSSPGKFTVAVEIFAILASSFGLILCIFAPKCFIIIFQPEKNSKKHLMNKN
>LOCXPOlfC24.321.HIT1.OlfC.2R.880.ANF_receptor.exons8.CM017532.1.Kryptolebias_hermaphroditus
MEIKLVFLSLRLAVNLIKVITVVVLGRSLNGLKLRIEPIVAPAGADISTESSLMRCTLKSTPRLPAFSMDGDFIIGGIFSIHYKLHTVIYNYTTKPEPSRCTGSIDARDLRFARAMIFAIEEINNSTKLLPGIQLGYQIYDSCASVPVSVHVAFQLSNGQDPVFYKDSNCSQSGVVLAVVGESGSTPSISMSRIIGPFNISLVSHFATCACLSDKQQFPSFFRTIPSDQFQADALAKMVKHFGWTWIGAVHSDSDYGNNGMSSFLDAAQREGICVEYSEAFYRTDPVSKIQRVADVIRRSTAMVVVAFLSNGEMKVLLEELARESPPPRQWIGSESWVTDPNLMSFTFCAGAIGVGIQQSVIPGLRDFLLDLSPSEVAASSLLTEFWEDAFNCSLRKNADSAKRVCDGTEDLKMLKSPYTEPSPLRVTNMVYKAVYAIAHAIHNAVCQKTNFSTQCDEYIRLAPKQVFTELKKVNFSRNGYPVSFDANGDPVAFYELVNWQKSESGVIELVTVGYYDASLPKGKEFHINRNITWVEGSTQVPVSVCSESCPPGTRKVLQKGKPICCFNCIFCPEGEISNTTDSPDCFPCSRELWPNAKRDACFPKLVEFLSFDEVLAIILATFSVIGACLAIITAVIFFHHRATPIVRANNSELSFLLLFSLTLCFLCSLTFIGAPSEWSCMLRHTAFGITFVLCISCVLGKTIVVLMAFKATLPGSNVMKWFGPSQQRMTVMFFTFIQVLICTVWLVLSPPFPVKNLTTYKERIILECALGSAVGFWAVLGYIGLLAVFCFVLAVLARKLPDNFNEAKLITFSMLIFCAVWITFIPAYVSSPGKFTVAVEIFAILASSFGLILCIFAPKCFIIIFQPEKNSKKYLMNKN
>LOCXPOlfC25.324.HIT1.OlfC.2R.875.ANF_receptor.exons8.CM017532.1.Kryptolebias_hermaphroditus
MEIRSILFALRLVVSLFKVITVVVFGGSLDGLKQRTEPLKAFSSETSSVKCTLQSTPRLPALLMDGDFVIAGVFSIHSKLQTWIYNYTSKPEPLRCTGSPTAREVRFSRTMMFAIEEINNSTELLPGIKLGYQIYDSCASVPMAVHVAFQFLNTKDPLFYKSSNCSQSGVVMAAVGDSETTPSISMSHIIGSFNIPLVSHFATCACLSDKQQFPSFFRTIPSDQFQADALAKMVKHFGWTWIGAVHSDSDYGNYGMASFLDAAKREGICVEYSESFYRTDPHNKIQQVADVIRRSTAMVVVAFLSFGDMKVLLEELAQESSPPRQWIGSESWVTDPNLMSFSYCAGAIGVGIQQSVIPGLRDFLLDLSPSEVAASSLLTEFWEDAFNCSLRKSADSNKKICDGTEDIKQLKNPYTETSQLRVTNMVYKAVYAIAHAIHSSVCLETSTTTQCNKHFRLDSKQVFTKLKKVNFSQNDYLVSFDNNGDPVAFYELVNWQKSESGVIELVTVGYYDASLPKGQEFHINRNITWAEGGTQVPVSVCSESCPPGTRKVLQKGKPICCYDCIPCPEGEISNTTDTLDCFPCPSEFWPNAERNACFLKPVEFLSFDEVLAIILAAFSVIGACLAIMTAVIFFYHRTTPIVRANNSELSFLLLFSLTLCFLCSLTFIGAPSEWSCMLRHTAFGIIFVLCISCVLGKTVVVLMAFKATLPGSNVMKWFGPPQQRMTVVFFTFIQVLICTIWLVLSPPFPMKNLTTYKEKIILECALGSAVGFWAVLGYIGLLAVFCFVLAVLARKLPDNFNEAKMITFSMLIFCAVWITFIPAYVSSPGKFTVAVEIFAILASSFGLILCIFAPKCFIILFQPEKNSKKYLMNKN
>LOCXPOlfC26.329.HIT1.OlfC.2R.877.ANF_receptor.exons8.CM017532.1.Kryptolebias_hermaphroditus
MEMSTLFIGLRLAVNLLKLLTIVVSSESLDGLKQRIEPIKTGDGASIEASSMKCTLQSTPYLPAFSVDGDFVIGGIFSIHYKLQTVIYNYTTKPEPLRCTGSIDARELRFACAMMFAIEEINNSPEVLPGIKLGYQIYDSCASVPMVVLVSFQLINAKDSVFYQSSNCSQSGVVMAVVGESGSTPSMSMSRIIGSFLIPQVSHFATCACLSNKQQYPTFFRTIPSDQFQADALAKLVKHFGWTWIGAVHSDSDYGNSGMASFLDAIKREGICVEYSESFYRTDPRSKIQRVADVIRRSTAMVVVAFIASGDMRVLLEELAREPPPPRQWIGSESWVTDPHMFQFSFCAGAIGIAIQQAVIPGLREFLLDLTPAEVAASSLLMEFWEEAFDCTMTKSADSDKRVCDGTENIKTLKNPYTETSKLGVTNMVYKAVYAIAHAIHNEVCQETNLTTQCDKHFRLESKQIFSRLKKVNFSQNSYPVSFDDNGDPVAFYELVNWQKSESGVTELVTVGYYDASLPKGQEFGINRNITWVKGEKQVPVSVCSESCPPGTRKVLHKGKPKCCYDCIQCPEGEISNTTDSPDCFLCASEFWPNAERDACFPKPVEFLSFDEVLAIILATFSVIGACLAIVTAAIFFRHRTTPIVRANNSELSFLLLFSLTLCFLCSLTFIGAPSEWSCMLRHTAFGITFVLCISCVLGKTVVVLMAFKATLPGSNAMKWFGPPQQRMTVMSFTFIQVLVCTVWLVLSPPFPMKNLTTYKEKIILECALGSTVGFWAVLGYIGLLAVFCFVLAVLARKLPDNFNEAKLITFSMLIFCAVWITFIPAYVSSPGKFTVAVEIFAILASSFGLILCIFAPKCFIILFQPEKNSKKYLMNK
>LOCXPOlfC27.334.HIT1.OlfC.2R.833.ANF_receptor.exons8.CM017532.1.Kryptolebias_hermaphroditus
RTEASSMKCTLQSTPRLPAFSMDGDFVVGGVFSIHYKLYTVIYNYTTKPEPARCTGSFNVRNIRFARAMIFAIEEINNSTELLPGIKLGYQIYDSCSSVSVAMEAAFQLSNGQDPEIHTDSNCSQSGVVMAVVGESGSSQSIGISRIVGPFNIPQVSHFSTCACLSDKQQHPTFFRTIPSDQFQADALAKLVKHFGWTWIGIVRSDSDYGNYGVASFLDAAQREGICVEYSEALYRTDPRSKIQKVADVIRRSTAIVVVVFAAPGDMKALLEELALDLPPSRQWIGSEAWVTDPLLMRFSFCAGAIGLGIQPSVIPGLRDFLLDLSPTEVAASSVLTGFWEEAFNCTMTHTAEPDKRLCDGTEDIKTLISPYTETSQLRITNMVYKAVYAIAHAIHNAVCQETNVNNQCDKHFRLESKQVFSELKKANFSCNGYPVSFDANGDPVAFYELVNWQRSESGVIELVTVGYYDASLPKGQEFYINRNITWVEGGTKVPVSVCTESCSPGTRKVLQKGKPICCYDCIPCPEGEISNKTDSPDCFPCPSEFWPNAERDACFPKPVEFLSFNEILAKILAAFSVIGACLAIMTAVIFFYHRTTPIVRANNSELSFLLLFSLTLCFLCSLTFIGAPSEWSCMLRHTAFGITFVLCISCVLGKTVVVLMAFKATLPGSNVMKWFGPPQQRMTVVFFTFIQVLICTIWLLLRPPFPMKNLTTYKEKIILECALGSAAGFWAVLGYIGLLAVFCFVLAVLARKLPDNFNEAKMITFSMLIFCAVWITFIPAYVSSPGKFTVAVEIFAILASSFGMILCIFAPKCFIILLQPEKNSKKYLMNKN
>LOCXPOlfC28.340.HIT1.OlfC.2R.880.ANF_receptor.exons8.CM017532.1.Kryptolebias_hermaphroditus
MEIRSVFIGLRFAVHLLELMSVVVLGGSVNVLRQTIEPIEALTDAGVSTEASSVKCTLQSTPRLPEFSMDGDFVIGGVFSIHYKLHTVIYNYTAKPEPLRCTGSMNVRNLQYCRTMMFAIEEINNSTELLPGIKLGYRIYDSCSSVPGAVDVAFQLSNGKDPVFYKGSNCSQSGVVMAVVGDSGSSQSIGLSSIIGSFNISQVSHFATCACLSDKQQYPTFFRTVPSDQFQVDALAKLVKHFGWTWIGAVYSDSDYGNYGMASFLNAAKREGICVEYSESFYRTDPLSKIQRVADVIRRSTAIAVFAFLSNGDMKVLLEELVREPTPPRQWIGSEAWITDPLLMGFSFCSGAIGVGIQPSIIPGLRNFLLDLSPSEVAASSLLTEFWEDAFNCTLTESAYLDKRVCDGTEDINTLKSPYTETSQLRVTNMVYKAVYAIAHAIHNAVCQETNVNNQCDKHFRLESKQVFSELKKVNFSRNGYPVSFDANGDPVAFYELVNWQKTESGVIELVTVGYYDASLPKGQEFRINRNITWVDDSTQVPVSVCSESCPPGTRKVLQKGKPICCYDCIPCPEGEISNTTDSPDCFPCPSEFWPNAKGDACFPKPVEFLSFEEVLAIILAAFSISGACLAIVTAVIFFRHKTTPIVKANNSELSFLLLFSLTLCFLCSLTFIGAPSEWSCMLRHTAFGITFVLCISCVLAKTVMVLMAFKATLPGSNAMKWFGPPQQRMTVVSFTCIQILICTVWLVVSPPFPMKNLTTYKEKIILECALGSAVGFWAVLGYIGLLAVFCFVLAVLARKLPDNFNEAKLITFSMLIFCAVWITFIPAYVSSPGKFTVAVEIFAILASSFGLILCIFVPKCFIILFQPEKNTKKFLMNKN
>LOCXPOlfC29.349.HIT1.OlfC.2R.838.ANF_receptor.exons8.CM017532.1.Kryptolebias_hermaphroditus
LTGAGVSTEAPLMKCTLQGTPRLPAFSVHGDFNIGGIFFIHFKVQTVLNNYTTKPEPARCTGSFNARDLRFSRTMIFAIEEINNSTELLPGIKLGYQIYDTCASGLVAAHVAFQLTNGQESVFLKHSNCSRAGTVMAVVGDSGSTPSISMARIIGPFNIPQVSHFATCACLSDKQQFPTFFRTIPSDQFQADALAKMVKHFGWTWIGAVHSDSDYGNYGMASFLAAAQKEGICVEYTESFFRTDPRNKIQKVADVIRRSTALVVVAFVASGDMSVLLNELASDPPPPRQWIGSEGWTTDPLLMSFSFCAGTIGVGIQRSVIPGLRDFLLDLSPTEVAASSVLTEFWEDAFSCSLIKSADPEKRVCNGTEDINTLKSPYTETSQLRASNMVYKAVYAIAHAIHKTVCQETNLITHCDRNIKLESKQVFTALKNSNFSQNGYPVSFDANGDPLAFYELINWKKSESGYIELVTVGYYDASLPKGQEFQIKKNITWLEGGTEVPVSVCTVSCSPGTRKVLQKGKPICCYDCIPCPEGEISNMTDSPDCFPCPSEFWPNAERDACFPKPVEFLSFGEVLAIILATLSVFGACLAISTAIIFFRHRTTPIVRANNSELSFLLLFSLTLCFLCSLTFIGAPSEWSCMLRHTAFGITFVLCISCVLGKTVVVLMAFKATLPGSNVMKWFGPPQQRMTVVSFTFIQVLICTVWLVVSPPFPMKNLTTYKEKIILECALGSAVGFWAVLGYIGLLAVFCFVLAVLARKLPDNFNEAKMITFSMLIFCAVWITFIPAYVSSPGKFTVAVEIFAILASSFGLILCIFAPKCFIILFQPEKNSKKYLMNK
>LOCXPOlfC30.358.HIT1.OlfC.2R.876.ANF_receptor.exons8.CM017532.1.Kryptolebias_hermaphroditus
METRTLFIGLRLVSLLWLIEVVVLDGTLNGLKQRIQSYLAGAGVSTEAPLMKCTLQGSPRLPAFSVDGDVIIGGIFVLHYKVQTVLNNYTTKPEPARCTGSFSARDLRFSRTMIFAIEEINNSTELLPGIKLGYQIYDTCASGLVAAHVAFQLTNGQEPVFNNDSNCSQVGRVMAVVGDSGSTPSISMARIIGPFNIPQVSHFATCACLSDKQQFPTFFRTIPSDQFQADALAKMVKHFGWTWIGAVHSDSDYGNYGMASFLAAAQKEGICVEYTESFFRTDPRNKIQKVADVIRRSTALVVVAFVASGDMSVLLNELASDPPPPRQWIGSEGWTTDPLLMSFSFCAGTIGVGIQRSVIPGLRDFLLDLSPTEVAASSVLTEFWEDAFSCSLKKHPDPDKKMCDGTEDIKTLKNPYTETSQLRASNMVYKAVYAIAHAIHNAVCQETNLTTQCNKHFELESKQVFTTLQKVNFSRNGYPVSFDANGDPVAFYELINWQKSESGIMKLVTVGYYDASLPKGQFQINKNISWAESVTEVPVSVCSESCLPGTRKVLQKGKPICCYDCIPCPEGEISNTTDSLDCFSCPSEFWPNADKDACFPKPVEFLSFNEVLAIILAAFSVIGACLAIITAVIFFYHRTTPIVRANNSELSFLLLFSLTLCFLCSLTFIGAPSEWSCMLRHTAFGIIFVLCISCILGKTIVVLMAFKATLPGSNVMKWFGPLQQRLTVVSFTFIQVLICTIWLVLSPPFPMKNLTTYKEKIILECALGSAAGFWAVLGYIGLLAGFCFVLAVLARKLPDNFNEAKMITFSMLIFCAVWITFIPAYVSSPGKFTVAVEIFAILASSFGLILCIFAPKCFIILFQPEKNSKKYLMNKN
>LOCXPOlfC31.375.HIT1.OlfC.2R.880.ANF_receptor.exons8.CM017532.1.Kryptolebias_hermaphroditus
MEIWTVFIGLKLAVSLLELMSAVDFGGSVNGLKQEAEPIDALTGAGVSTEASMMKCALQGTTRLPALSEDGDFVIGGVFSIHHKLYTVIYNYTTKPEPPRCTGSLNSRVLRFFRTMIFAIEEINNSTELLPGIKLGYQIYDSCVSVPVAVHVAFQLSNGQDPVFYKDNNCSHYGMVMAVIGDSGSTPSISISRIIGSFNVPLVSPFATCACLSDKQQYPTFFRTIPSDQFQADALAKLVKHFGWTWIGAVRSDSDYGNNGMASFLDAAKREGICVEYSEAFFRTDPRSKIQRIANVIRRSTAMVIVAFTASGDMSVLLEELASAPSPPRQWIGSEGWITDPLLLSFSFCAGAIGVAIQQSVIPGLRDFLLDLSPTELAASSVLTEFWEDAFNCSLKTSNNLDKRVCDGTEDIKTLKNPYTETSQLRAANMVYKAVYAVAHAIHNAVCQKTNHTTQCDKHIRLETKQVFTELKKVNFSRNGYPVSFDANGDPVAFYELVNWQKSESGVIELVTVGYYDASLPKGQEFHINRNITWIEGGTKVPVSVCSESCPPGTRKVLQKGKPICCYDCIPCPEGEISNMTDSPDCFPCSSEFWPNAERDVCFPKPVEFLSFDEVLAIILATFSVTGSCLAIITGAIFFRHRATPIVRANNSELSFLLLFSLTLCFLCSLTFIGAPSEWSCMLRHTAFGIIFVLCISCVLGKTVVVLMAFKATLPGSNAMKWFGPPQQRITVVFFTFIQVLICTVWLVLSPPFPVKNLTTYKEKIILECALGSAVGFWAVLGYIGLLAGFCFVLAVLARKLPDNFNEAKLITFSMLIFCAVWITFIPAYFSSPGKFTVAVEIFAILASSFGLILCIFAPKCFIILFQPEKNSKKYLMNKN
>LOCXPOlfC32.383.HIT1.OlfC.2R.879.ANF_receptor.exons8.CM017532.1.Kryptolebias_hermaphroditus
MENWAIFIGLRLALSLSELMSVAALGGSENGLKQNIQSTDSLTGAGVNLEASMKCALQGTPRFPALSANGDFVVGGAFSLHYTQDAVIYNYTTKPKPPQCTGRFNARGLRFSRAMIFAIEEINNSTELLPGVKLGYQIYDSCVSAPVSAHVAFHITNGQDPVFYKGSNCSQSSVVMAVVGDSGSTPSISMSRIIGSFNIPLISHYATCACLSDKQQYPTFFRTIPSDQFQADALAKMVKHFGWTWIGAVRSDSDYGNNGMASFLDAAQREGICVEYSESFFRTDPDIKIKKVADVIRRSAALVVVAFTASGDMSVLLKELAREPPPPRQWIGSEAWVTDPNFLSFSFCAGTIGVAIQQSVIPGLRNFLLDLSPTKVADSTVLTEFWEDAFNCSLRKIADPHTKVCDGTEAIKILKSPYTETSQLRITNMVYKAVYAIAHAIHNAVCQETKLTTWCDKYFRLESKQVLTELKKVNFSRNGYPVSFDANGDPVAFYELVNWQKTESGVIELVTVGYYDASLPKGQEFHINRNITWIEGGTKVPVSVCSESCPPGTRKVLQKGKPICCYDCIPCPEGEISNTTDSPDCFPCPSESWSNAERNDCFPKPVEFLSFDEVLSIILAAFSVFGACLSIITGAIFFRHRTTPIVRANNSELSFLLLFSLTFCFLCSLTFIGTPSEWSCMLRHTAFGIIFVLCISCVLGKTVVVLMAFKATLPGSNVMKWFGPPQQRMTVVFLTFIQLFICTVWLVLSPPFPMKNLTTYKEKIILECALGSAVGFWAVLGYIGLLAVFCFVLAVLARKLPNNFNEAKMITFSMLIFCAVWITFIPAYVSSPGKFTVAVEIFAILASSFGLILCIFAPKCFIILFQPEKNSKKYLMNKN
>LOCXPOlfC33.386.HIT1.OlfC.2R.880.ANF_receptor.exons8.CM017532.1.Kryptolebias_hermaphroditus
METWTFFIGLKLAVSLLELMSAVDFGGSVNGLKQEAEPIDALTSAGVSTEASMMKCNLLGTTRLPVLSEDGDFVIGGVFAFRPKLYTVIYNYTTKPEPPRCTGSFNSRMLRFFRTLLFAIEEINNNTELLPGVKLGYQIYDLCVSALVSAHVAFQLTNGQDPVFYKDSNCSHSGMVMAVIGDAGSTSSISMSRIMGSFNIPLLSPFATCACLSDKQQHPTFFRTIPSDQFQADALAKLVKHFGWTWIGAVRSDSEYGNNGMASFLDAAKREGICVEYSEAFLRTDPHSKILRIAEVIRRSTAMVIVAFTAVGDISILLEELTLNPSPPRQWIGSEGWITDPNLISFSFCAGAIGVAIPQSVIPGLRDFLLDLSPTEVAASSVLTEFWEDAFNCSLKTSNYLNKRMCDGTEDLKQLKNPYTETSQLRITNMVYKAVYAVAHAIHNAVCQKTNHTSQCNKHIRLKNKQVLTELKKVNFSRNGYPVSFDANGDPVAFYELVNWQKTESGVIELIPVGYYDASLPKGHEFQINKNITWVEGGTKVPVSVCSESCLPGTRKVSQKGKPICCYDCIPCPEGEMSNTSDSPGCFPCPREFWSNNERDACLPKAVEFLSFDEVLSIILAAFSVTGACLAIITAIIFFHHRTTPIVRANNSELSFLLLFSLTFCFLCSLTFIGAPSEWSCMLRHTAFGIIFVLCISCVLGKTVVVLMAFKATLPGSNVMKWFGPLQQRMTVVFFTFIQVLICTVWLVLSPPFPMKNLTTYKEKIILECALGSAVGFWAVLGYIGLLAVFCFVLAVLARKLPDNFNEAKMITFSMLIFCAVWITFIPAYVSSPGKFTVAVEIFAILASSFGLILCIFAPKCFIILFQPEKNSKKYLMNKN
>LOCXPOlfC34.392.HIT1.OlfC.2R.880.ANF_receptor.exons8.CM017532.1.Kryptolebias_hermaphroditus
MEGWTVFIGLRLAVSLLELMSAVNFGGSVNGLKQEAEPIDALTGAGVSTEASMMKCALQGTTCLPVLSEDGDFIIGGVFAFHPKLYTVIYNYTTKPEPPRCTGSFNSRILRFSRTMIFAIEEINNSRELLPGVKLGYQIYDSCVSALVSAHVAFQLTNGQDPVFYKDNNCSQSGMVMAVIGDSGSTPSISMSRIISSFNVPLVSYFATCACLSDKQQHPTFFRTVPSDQFQADALAKLVKHFGWTWIGAVRSDSDYGNNGMASFLNAAKREGICVEYSEAFFRTDPRSKIQRIADVIRRSTAMVIVAFTAAGDMSVLLEELDLDPPPPRQWIGSEGWITDPNLVSFSFCAGAIGVAIQQSVIPGLRDFLLHLSPTEVAASSLLTEFWEDAFNCSLKTSNYLNKRMCDGTEDIKQLKNPYTETSQLRITNMVYKAVYAVAHAIHNAVCQKTNHTSQCNKHIRLKNKQVLTELKKVNFSRNGYPVSFDANGDPYAFYELVNWQKSESGVIELIPVGYYDASLPKGQEFQINKNITWVEGGTQVPVSVCSESCPPGTRKVLQKGKPICCYDCIPCPEGEMSNTSDSPDCFPCPSELWSNAERDVCFPKPVEFLSFDEVLSIILAAFSVTGACLSIITGIIFFHHRTTPIVRANNSELSFLLLFSLTLCFLCSLTFIGAPSEWSCMLRHTAFGIIFVLCISCVLGKTVVVLMAFKATLPGSNVMKWFGPPQQRMTVVFLTFIQVLICTVWLLLSPPFPMKNLTTYKEKIILECALGSAVGFWAVLGYIGLLAVFCFVLAVLARKLPDNFNEAKLITFSMLIFCAVWITFIPAYVSSPGKFTVAVEIFAILASSFGLILCIFAPKCFIILFHPEKNSKKYLMNKN
>LOCXPOlfC35.397.HIT1.OlfC.2R.878.ANF_receptor.exons8.CM017532.1.Kryptolebias_hermaphroditus
MEIIAFFISLRLALSVFEGNSFVALGGPLNYLKKNTSLTELKNTDGVGSEVSSMTCNLQGSTRLPAFSMDGDYIIGGVFSIHNNMHTVIYNYTIAPEPPRCTGSIDARELRFSRAMIFAIEEINNSTEFLPDINLGYQIYDSCASVPVASHVAFQLSNGQDPVFYKDSNCSQSGMVMAVVGESGSTPSISMSRIIGSFNIPQISHYATCACLSDKQQYSTFFRTIPSDQFQADALAKMVKHFGWTWIGAVRSDSDYGNYGMASFLDAAQKEGICVEYSESFYRTNTHSKIQRVADVIRRSTAMVVVAFAAPGDMKILLEELAREPSPPRQWIGSEAWVTDPHLLRFSFCAGAIGVGIQQSIIPGLREFLLDLSPTEVAASSVLTEFWEDAFNCTLTENFHTDKSICDGTEDIKTLKNPYTETSQLRITNMVYKAVYAIAHAIHNAVFQGKNITNKKLTNLSLEQVFTELKKVDFYQNGYPVSFDANGDPMAFYELVNWQKIESEVTELVTVGYYDASLPKGQEFHINRNITWIEGGTQVPVSVCSERCPTGTRKVLQKGKPICCYDCIPCPEGEISNTTDSPDCFLCPIEFWPNAERDACFPKPVEFLSFDEVLAIILATFSVIGACLAIITGAIFFRHRTTPIVRANNSELSFLLLFSLTLCFLCSLTFIGAPSEWSCMLRHTAFGITFVLCISCVLGKTVVVLMAFKATLPGSNVMKWFGPLQQRMTVVFFTFIQVLICTVWLVLSPPFPMKNLTTYKEKIILECALGSAVGFWAVLGYIGLLAVFCFVLAVLARKLPDNFNEAKLITFSMLIFCAVWITFIPAYVSSPGKFTVAVEIFAILASSFGLILCIFAPKCLIIIFQPEKNSKKYLMNKN
>LOCXPOlfC36.401.HIT1.OlfC.2R.858.ANF_receptor.exons12.CM017532.1.Kryptolebias_hermaphroditus
GVDSNILQCVKLGDDEPLALQMEGDVVIGGFFPLHYVASEPQHIYQSKPQMTPCSGFDPRAFRWMMTMVFAIEEINNKSDLLPGVKLGYQIMDSCDNIYNSLHALFSLISFSKEELRTAQFESSMCLSGSPVSAVIGLASSSPTRAVAQTLGSFNIPLVSYFATCTCLSDKLTFPSFLRTVPSDLFQVKGLVQLVTFFGWLWVGTLGITDDYSHYGIQAFSNQFRSQGGCVAFHLTIPASPTATEIQEMANILQSSTARVVVVFSNEGQLLDLFSELAQRNVTGIQWIASESWVAANILTLPQFHHLLEGTVGFSFPGVRIPGLKEFLLNVRPSPKPGMEFINMFWEEQFGCKLRFEGEISKENETNTLDEVMPVCTGSEDLSLTASSYTDVSQVRISYNVYKAVFAIAHALHTLVSCDSAGPNEGTCDKQKLFTSEELLYHLKTVNFINQFEEKVYFDSNGEPVPLYDIINWQKNSKEEIRFVKVGSYDGSAPLGKQLQIKQSNIIWTKGESQVPTSQCSAPCPPGSRQASRPGEPRCCFDCLPCADGEISNQTGSTECIKCPEFYWSDKDKVECVAGVEEYLSFNETMGIILVALTLLGVILTIITTVIFHQFRTTPIVKANNSEISFLLLLSLKLCFLCSLVFIGQPSVWACIIRQAAFGISFVICLSCLLVKTVVVLLAFRANVPGPKGLKLFGPSQQRTMIFCTTAPQICLCTGWLLGAAPFPFRNSAYQALNGKIVVECKEPWPPGFYLVLGYIGLLAFVCLLLAFLGRKLPDTFNEAKFITFSMLIFIAVWISFIPAYVSSPGKFSVAVEIFAILASSFGLLLCIFVPKCYIILLRPERNIKKGMTGKFSR
>LOCXPOlfC36.407.HIT1.OlfC.2R.858.ANF_receptor.exons12.CM017532.1.Kryptolebias_hermaphroditus
GVNSTVPQCVKLGDDEPLTLQMEGDVVIGGFFPLHYVASEPQHIYHSKPQITPCSGFDYRAFRWMMTMVFAVEEINNKSDLLPGIKLGYRIMDSCDNIYTSLHALFSLVNDKTEELRTAQFESSMCLSGSPVSAVIGFASSSPTRAVAQTLGSFNIPLVSYFATCTCLSDKVTYPSFLRTVPSDLFQVKGLVQLVTFFGWLWVGTLGTTDDYSHYGIQAFSNQFRSQGGCVAFHLTIPASPTATEIQEMANILQSSTARVVVVFATEGQLLDLFLELAQRNVTGIQWIASEAWVTASLLTLLHFHHLLEGTLGFSFPGVRIPGLKEFLLNVRPSPKPGMEFINMFWEEQFGCKLRFEGEISKENETNTLDEVMPVCTGSEDLSLTASSYTDVSQVRISYNVYKAVFAIAHALHALLSCDSAGPNKGTCDKQKLFTSEELLYHLKKVNFTNQFEEKVYFDSNGEPVPLYDIINWQKNSNGEMRFVKVGNYDGSTPLEQQLQINQNNIIWTRGESQVPTSQCSPPCPPGSRQARRPGEPRCCFDCLPCADGEISNRTGSTECIKCPEFYWSDKDKVECVAGVEEYLSFDETMGIILVALTLLGVILTIIITIIFHHFRTTPIVKANNSEISFLLLLSLKLCFLCTLVFICQPSVWTCMIRQAAFGISFVICLSCLLVKTIVVLLAFRANISIPRGLKLFGPSQQRTMIFCTTAPQICLCIGWLLGAPPFPFRNPTYRGSNGKIVVECKEPWPLGFYLVLCYIGLLAIICLLLAFLGRKLPDTFNEAKFITFSMLIFIAVWISFIPAYVSSPGKFSVAVEIFAILASSFGLLLCIFVPKCYIILLHPERNIKKGMTGKFNR
>LOCXPOlfC37.416.HIT1.OlfC.2R.869.ANF_receptor.exons8.CM017532.1.Kryptolebias_hermaphroditus
MSMLSLFSLLYSVTVLMLTYSPISSFMSPATSSAEECTLRNRFEPGFVADGDYVIGGIFPLHYNQEMPDLNCTYKPPPVKCNGFDPRAFRWAQTMRLAVEEINQNQELLPNHTLGYKIFDSCAYPLTGQRAALAVLNGLSEEDSPTCRAASPLLALIGESGSAQSIVVSRILQPFRIPMISYFSSCACFTDRRKYPTFFRVIPNDDYQVKAIAQLLVRFSWTWVGLIRGDHEYGRFAVQGLLRELQGTNVCVAYQEMIPLLYNSKRALEIMQVMRSSSAKVVVVFSAEGEMTPFLRDYMTQNITGIQWVASEAWITASVFTGSEYYPYLGGTIGFGIKKGHIDGLSDYLLTVTPQRYPNNILVQELWEALYGCNPFLSSASQLPPCSGKEELLGQHSAYTNTSSPRVAYNVYKAVYAVAHSLHNLLLCQPSRGPFENKSCAQTNNILPWQLQHYLQEVKFIIAGEEVNFDLKGDSVPYYDIINWQRGSNGNIEFVNVGLFDGTKPAGEELVIQEDRIMWAGHQSEASCSHLSVCSPSCTPGSRKAVRRGEPVCCFDCVPCDSGKTSNQTNAIECKFCPDDFWSNQDRTACIPKRVEFLTFDSLGIALLVISVVGACLTIGVFVVFFYHKNTAIVRVNNSELSFFILFALTLCFLCSLVFIGKPTFWSCMLRHTAFSITFSLCISCILGKTLVVLAAFTATRPGDNIMKWLGPKQQRAIIFSCTFIQVVICAAWLFDAPPYPSQNTKYERSKIILECSVGSSFAFWCVLGYIGLQACLCFVLAFLARKLPGNFNEAKFITFSMLIFCAVWLAFIPAYISSPGNYADAVESFAILASSFGLLFCLFAPKCYIILLKPEKNTKQHLLGKEKK
>LOCXPOlfC38.418.HIT1.OlfC.2R.880.ANF_receptor.exons8.CM017532.1.Kryptolebias_hermaphroditus
MASLTAKLLVILSLVRGKVGSAAALDTCVFLGEEEDSSLYEDGDVVIGGLFPLHYSPVYSSLTYKAKPTPNTYNYSRALRWMQTMTFTIDEINHRSDLLPQLKLGFHIRDSCDDIAVSLRASFLLVNGKPVRSFRTESVKKSESQEKSNDLSCTAVNRTVSSVIIGDAGSGVSMGLLQSLGSFYIPLVSYFASCSCLSNQREFPTFMRTMPSDTFQIKALAQLVSYFGWTWVGVIGVESDYARFAIQLFLQESVHFSVCAAYTHFYPVGLSQQDLDKLLKVIQTSSSKVIINFSGEAEMQAIIREVQHRNLTGFQWIASEAWATSKSLWEKSGNLLMGTLGFAIQRADVIPGLQQHLMSLTLSSVHKLAFLAEFWEETFNCRLNGSMNTHYHGMENYQDRVSCDGTEVLNYVYSPYSDVTQLRVSYNVYKAVYLVAHALQDMSNCKDGDGPFLNKTCADPKNFQPWQLLYYMKQSNFSVLGEKVNFDQNGDPIAYYDLMNWQRGPDGSLNLVKVGFYDASLPGGHSLVINGSVIMWPAGKQAIWSVCSEGCPPGSRVARRKGEPICCYDCVPCAEGEVSNKTDSVDCSQCSKNTWPNQARDRCIPKAIEYLSYYEFMGILLCVVSVLGACISLGIIVIFFIYKDTPLVRANNMELSFLLLVFLTICFLVGLLFLGEPSDWLCRVRYPAFGISFALCISCLLAKTTVVLMAFRSRLPGSNAMKWFGSKQQRASVLLGAAVQGMICLIWLVINPPHANQNTDYHSATIIIECVTGSDAGFWLVLGYIGLLACMCLIMAFLARQLPDNFNEAKLITFSILIFFAVWITFIPVYVSTAGKYTVAVHVFAILASALGLLFCIFAPKCYIILLKPEKNSKKQIMQK
>LOCXPOlfC39.420.HIT1.OlfC.2R.858.ANF_receptor.exons7.CM017532.1.Kryptolebias_hermaphroditus
LFLCVFYIKTFFGCELLGKFNMPSIFKQGDIMIGGIFPVSNKEISTTSTFEREPPGVACAGFDLRAFRWTQVMLFTIEEINRDAELLPNISLGYRILDSCASPTNTLRAALTLASLSNEISSTSFCPPALSAFVAESGSSQSLAIATTLGPFQIPTVSYFSTCACLSNRAKYPTFFRTIPSDYFQAKALAALIKHFGWEWIGAIQSDNDYGRNGIMAFTEEVKKFGVCIAFVETVLRTYPVEKILRVVEMIKQSTVKVILAFVPEGDFYPLMKEIVKQNLTGIQWIASEAWITAARPSTPEMYQAFGGALGFVVQKMAIPNLNPFLSNINPYSDPSAAFVKAFWEIIVGCRPVSPGTDTSTEETNKICTGNETLINSQDVFFNVTELRVAYNVYKAVYAIAHALHQLVFCKPAGEKETRPCVNISGIQPKEVTYHLQRVNFRNQFGDYVFFDEKGDPPASYDIINWQLKNGQVQHVTLGHFAIAEKNNYKLSIEEEKIVWRTGKTVPTSVCSNVCPKGTRKAQIKGKPMCCFDCIPCADGTIVNTTGAADCTPCPHKYWSNERKDECIPLKIEFLTYHEPMGIALTVLSLLGASLTLVTMAVFINYKETPVIKASNSELSCFLLFSLFLCFLCPLTFIGRPTVWTCMLRHTAFGVTLALCISCILGKTIVVVTAFKVTHPSNKAAGKFGPAQQRIIVCSCTLIQIVICILWLKFNPPFPDKVYKYNNKKIVLECNTGSEVAFYAVLGYIGILAVICLVLAFLARKLPDNFNEAKFITFSMLIFCAVWITFIPAYVSSPGKFTVAVEIFAILSSAFGLLISIFAPKCYIILIKPEKNTRRHVMGINTTKNSKRYSLSKL
>LOCXPOlfC40.422.HIT1.OlfC.2R.853.ANF_receptor.exons6.CM017532.1.Kryptolebias_hermaphroditus
MQRAYLLFLSVLCVNTVTGCELLGKFNMPSLSKEGDIMIGGIFPVFNKEVSSTATFEREPNEVICALFDLRAFRWAQVMIFAIEEINKDNGLLPNISLGYRILNSCSSPTNTLRAALTLANTPKEIHQKKTSGCPPAISAVIGEAGSSQSLAVAGILGPFQMPIVSYFSTCACLSNRAKYPTFFRTIPSDYFQAKALASLVKHFGWEWIGAIHSDNDYGRNGILAFTEEVKKFGVCIAFVGTIQRTYPLEKIMKVVEMIKLSTVKVILAFTPEGDFSPLMKEVVKHNITGIQWLASEAWITAPQPSTPEMYQAFGGALGFVVQKMAIPNLNPFLTNINPYSDPSAAFMKEFWEIIVGCRPVSPGTDTSTEETNKICTGNETLINSQDVFFNVTELRVAYNVYKAVYAIAHALHQLVFCKPVGVNKTRICVNISDIQPKEVTYHLQRVNFRNQFGDYVFFDEKGDPPASYDIINWQLKNGHVQHVTLGHFAIAEKNNYKLSIEEEKIVWRTGKTVPTSVCSNVCPKGTRKAQIKGKPMCCFDCIPCTDGTIANSTGAADCIPCPLEYWSNERKDECIPKIIEFLTYHEPMGIVLTVLSLLGASLTLVTMAVFIYCRETPVIKASNSELSCFLLFSLFLCFLCPLTFIGRPTVWTCMLRHTAFGVTFALCISCILGKTIVVVTAFKATHPSNKAAGKFGPAQQRIIVCSCTLIQIVICILWLKLNPPMPDKVFRYSNKKIVLECNTGSEVAFYAVLGYIGILAVICLVLAFLARKLPDNFNEAKFITFSMLIFCAVWITFIPAYVSSPGKFTVAVEIFAILSSAFGLLISIFAPKCYIILIKPEKNTRRHVMGKV
>LOCXPOlfC41.423.HIT1.OlfC.2R.708.ANF_receptor.exons6.CM017532.1.Kryptolebias_hermaphroditus
TIILLSLLARIKSENQTCKVIGQTGFVEFSKEGDLNIAGVFSMTSTEEKVDNGYRAVPYSYCTRWNDRELKFARTMIFTVEEINRDPTLLPGVSLGYRVYNGCGTTNLNRAAVEAINGNNLLKCSGQTLAVLGHSSSGVSEIINIILSSVSIPQLSHLSTCACLSEKTRYPTFFRTVPSDHFQSTALVQLMEYFDWRWVGIIYSQSTYAEEGTTSFVKEAEKKGICVEYWLVYSRTSQKKLDTIVEALRKSSSKVVLMFMSLSYVKSFLSTMEAYNITGKQWVGSESWITQKDLVSVDRKHILYGAMGFALPDASIPGLGEFLLSLKPSDEPQSAIIKAFWEIFFDCSFSPSNTSTMCTGTEDLKTVFSDYTDVTYFREENNVYKAVYAVAYTLHAILQCQNDLNPTTKKACVTKSEVLENLKYVNFTTKNGAKVFFNENGDSVAQYDLVNWQIKEDGSVEIKQIGQYDDSLPEGQKLKLKKDAKIVWAGDSNEVPKSVCREPCPPGTRKALNKNKPVCCFDCFECPEGTISNQTNSVDCLICPPEFWPNEEKGKCLPKRTEYLSYKDIMGALLTGFSTFGMFLSLLISIIFFTHKETPIVRANNSELSFLLLFSLKLCFLCSLTFIGRPTHWSCMLRHTAFSITFVLCISCVLGKTIVVLMAFKAKLPGSNVIKWFGPPQQRITIFIFTLIQVVICILWLTISPPFP
>LOCXPOlfC47.426.HIT1.OlfC.2R.842.ANF_receptor.exons6.CM017532.1.Kryptolebias_hermaphroditus
SLLGLFLMVLLMRKGRSVCRLKGLAQPPELSQDGDLFIGGIFSFRTDQDYFIDTFQSIPGLRKCINFNFREFKFAQTMIFAINEINKNPEMLSGVRIGYKIYNSCGVMDILRAALALVSGLKTEVSDDNCTKTETVQAIIGHSGSSPTIAFAQVIGRFQIPVISHFATCACLSNRGEYPTFFRTIPSDFYQSKALAKLVKYFGWTWVGAVAVNNEYGLDGIAAFIQAAQDYGVCIEYSVAFSSSDPPNVLQKIVQIIKHSTSKVIIAFLSHREIKLLASELYKENITGLQWIGSDAWITDPSLTDSEGYTILLGSLGFTVAKARIPGLEEHLRQLHPSQFPESEFVRDFWEDVFDCSLNKTANTQKQPCTGLESLQTVSSQFTDVSELRFTKNVYKSVYAVAHALDNFIKCDDVRRPLSDASCYNTKHYLNFVNFTTVDGERVYFDKNGDSPARYELFNLQITNKGTMEGKTVGIFDASLQDDNQFIMNNISVVWGNGLTEVPVSDCSNKCLPGSYKVLQKGKPICCHDCIPCPAGEISNLTESPQCMECPPEFWSNKQRDACILKSIEFLAYDEILGILLAILSLLGIFLTLITTLIFYKHKETPLVRANNSELSFLLLFSLTLCFLCSLTFIGRPTEWSCMLRHTAFGITFVLSISCVLGKTIVVLIAFRATLPGSNVMKWFGPAQQRISVLALTLIQVLICILWVSLSPPFPFMNLLLYEDRIILQCSLGTAVGFCAVLGYIGLLAILCFVFAFLARKLPDNFNEAKFITFSMLIFCTVWITFIPAYVSSPGKFTDAVEIFAILASSYGLLFCIFLPKCYIILLKPEQNTKKNMMGKGT
>LOCXPOlfC42.431.HIT1.OlfC.2R.856.ANF_receptor.exons6.CM017532.1.Kryptolebias_hermaphroditus
MTFTLRWPHPEWALFYLLFIASCFHAEELTCKQRGDPDVPQLVKDGDILLGGIFSFHSSWKNSRDEYTEKPLQLQCTSLNFRDFQFAQAMLFAIEEINNSTDILPNITLGYKIYDTCGSIARSVRVALALVNGNEIVTSPLNACLRPAHVQAIMGETSSSPSTAIATSIGPFHIPLISHFSTCACLSDKTKYPSFLRTIPSDYYQSRALAHLVKHFGWTWVGAVRTNDDYGNNGMATFTETAQQLGICLEYSVSFFRTDSSYKIQKIMDIIKASTSKVIVAFVSHMDLDVLLQEFSKSNLTGYQWVGSEGWIFDSQTATRDKNHILDGAIGLSIPKAHVSGLKKFMLDVKPLNSSNNDLFTEFYEALFNCNFKQIQLEEIQTECTGHEDLTGVENSFTDMSLMPILYNVYKGVYAVAHALHDILECNKTCSNKVKLNPFTILQHIQKIHFKTKEGHEVYFNENGDPAAKYEIINWQLKVNDYVEFVTVGLYDAMLPADKQMSLQNKSLIWANQSLQVPVSVCSEKCPPGTWKVLQKGKPVCCYDCVRCAEGEMSNNTDSITCVKCPPEFWSNEKRNACIKKEELFLSYQEIMGALLTVASLFGTCLTAAVAVIFFRYRKTPLVRANNSELSFLLLFSLTLCFLCSLTFIGRPSEWSCMLRHTAFGITFVLCISCVLGKTIVVLMAFKALLPGNKVMKLFGPTQQRLSVLTFTFIQVIICILWLTISPPFPMKNLKEYKDKIILECALGSDVGFWSVIGYIGFLAMLCFIFAFLARKLPDNFNEAKLITFSMLIFCAVWITFIPAYVSSPGKFSVAVEIFAILASSFGLLICIFIPKCYIILLKPNKNTKKNMMGKG
>LOCXPOlfC43.434.HIT1.OlfC.2R.854.ANF_receptor.exons6.CM017532.1.Kryptolebias_hermaphroditus
STKLTKQGWALIHLLFVASFIVAEEPECRQRGDPENPQLVKDGDIMLGGVFSFHNNWKEKQETYLHKPLPLQCTSLNFREFQLAQAMLFAIEEINNSSDLLPGIFLGYKIYDTCGSIARSVKVALALLNSNDNISAPSKACTKPAHVQAIMGEASSSPSTAIATVIGSFSIPLISHFATCACLSDKTRYPSFLRTIPSDYHQSRALAHLVKYFGWTWVGAVRTNDDYGNSGMATFTETAQQLGICLEYSVSFFRTDSSYKILRNIDIIRTSTSKVIVAFLSQADMDVLIHEFSKQNLTGYQWVGTEAWIFDFQTAAADTNHILDGAIGLSIPKAHVSGLKEFIFNVKPLNLTDKDFFTEFYEALFSCKFKQSQSGEIQTECTGHEDLTGVENTFTDMSLMPIFNNMYKGVYAVAHALHNILSCNETCKNSVQLDPYTILQHIQRIHFETKGGDEVYFNEHGDPAAKYEIINWQPRESGIVNFVTVGFYDASLPADKQMDVQTESLIWAQKAMQVPVSVCSEKCPPGTRKVLQKGKPVCCYDCIRCAEGEISNNTDSVACVRCSPEFWSNDRRDACLKKEAVFLSYEEIMGALLTVASLFGTCMTAIVAVIFIKYRKTPLVRANNSELSFLLLFSLTLCFLCSLTFIGRPSEWSCMLRHTAFGITFVLCISCVLGKTMVVLMAFKATLPGTNMMKWFGPAQQRLSVLGFTLMQLIICVAWLAISPPFPSKNFKEFKDKIILECALGSAIGFWSVLGYIGLLAILCFIFAFLARKLPDNFNEAKFITFSMLIFCAVWLTFIPAYVSSPGKFSVAVEIFAILASSFGLLICIFIPKCYIMLMKPEKNTKKNLMGKGP
>LOCXPOlfC44.441.HIT1.OlfC.2R.853.ANF_receptor.exons6.CM017532.1.Kryptolebias_hermaphroditus
MTFTQMWPEQGWAFLHLLLVASFSLAEEPECRQRDPENSQLLKDGDIMLGGLFSFHTNWIEKEETYMRNPLPLQCMSLNFREFQLAQAMLFAIEEINNSSDLLPGITLGYKLFDTCGSIARSVKAALSLINGNENESLKACTKPATVQAIMGEASSSPSMAIATVTGPFHIPLISHFATCACLSDKTKYPSFLRTIPSDYHQSRALAHLVKHFGWTWVGAVRSDGDYGNNGMAIFTETAQQLGICLEYSVVFFRTDPSEKIQKIFEIIKASTSKVIVAFVAHMDMEVLIEGLSAHNLTGFQWVGTEAWIFDSQTASRDKNHILDGAIGLYIPKAHVSGLKDFMFNVKPLNSTKDNLFTEFYEALFSCKFKKSPSEEVQTECTGHEDLTGVENIFTDMSQMSIFNNMYKGVYAVAHALHSILSCNKTCNNKVQLNPSMILQHIKKVNFKTKEGENVYFNENGDPVAKYEIINWQPRENDKVDFVIVGVYDASLPAEKQMNLQKKTLIWANNSLQVPVSVCSETCPAGTLKVLQKGKPVCCYDCIRCAEGEVNNNTDSVTCLRCPPEFWSNNNRDTCVTKEVEFLSYKEVMGILLTTASLFGTCMTAAVAVIFFKYRETPLVRANNSELSFLLLFFLTLCFLCSLTFIGRPSEWSCMLRHTAFGIAFVLCISCVLGKTMVVLMAFKATLPGTNMMKWFGPAQQRLSVLGFTLIQVIICVTWLAISPPFPSKNFKDFKDKIILECALGSSVGFWSVLGYIGLLALLCFIFAFLARKLPDNFNEAKFITFSMLIFCAVWITFIPAYVSSPGKFSVAVEIFAILASSFGLLICIFFPKCYIMLLKPDRNTKKHMMGKG
>LOCXPOlfC45.446.HIT1.OlfC.2R.855.ANF_receptor.exons6.CM017532.1.Kryptolebias_hermaphroditus
MTFTQMWPEQGWAFLHLLLVASFSLAEEPECRQRDPENSQLLKDGDIMLGGLFSFHTNWIEKEETYMRNPLPLQCMSLNFREFQLAQAMLFAIEEINNSSDLLPGITLGYKLFDTCGSIARSVKAALSLINGNENESATVKACTGPAHVQAIMGEASSSPSMAIATVTGPFHTPLISHYATCACLSDKTKYPSFLRTIPSDYHQSRALAHLVKHFGWTWVGAIRSNEDYGNNGMAIFTETAQQLGICLEYSETFFRTDPSEKIEKIIKIIKASTSKVIVAFLSHMDMEVLIEGLSAHNLTGYQWVGTEAWIFDSQTASRDKNHILDGAIGLYIPKAHVSGLKDFMFNVKPLNSTKDNLFTEFYEALFSCKFKKSQSEEVQTECTGHEDLIGVENIFTDMSHMSIFNNVYKGVYAVAHALHSILSCNKTCNNKVQLNPSMILQHIKKVNFKTKEGENVYFNENGDPVAKYEIINWQPRENDKVDFVIVGVYDASLPAEKQMNLQKKTLIWANNSLQVPVSVCSETCPAGTLKVLQKGKPVCCYDCIRCAEGEVNNNTDSVTCLRCPPEFWSNNNRDTCVTKEVEFLSYKEVMGILLTTASLFGTCMTAAVAVIFFKYRETPLVRANNSELSFLLLLFLTLCFLCSLTFIGAPSEWSCMLRHTAFGIAFVLCISCVLGKTMVVLMAFKATLPGTNMMKWFGPAQQRLSVLGFTLIQVIICILWLAISPPFPSKNLIDFKDKIILECALGSAVGFWSVLGYIGLLAMLCFIFAFLARKLPDNFNEAKFITFSMLIFCAVWLTFIPAYVSSPGKFSVAVEIFAILASSFGLLICIFIPKCYIMLMKPERNTKKHMMGKG
>LOCXPOlfC46.451.HIT1.OlfC.2R.857.ANF_receptor.exons6.CM017532.1.Kryptolebias_hermaphroditus
MMSTHRWPEQGCALLQLYLLMSFSQSEESLCRRRGDPDIPQLSKDGEIMLGGIFSFHSSWKNIENTYSEEPQPLECISLNFREFQFAQTMRFAIEEINNSTDLLPGISLGYSIHDTCGSIARSVKVALALNNGNDNVSSNSEESCNRRAQVQAILGETSSSPSTAIATVLGPFQIPLISHFATCACLSDKSKYPSFLRTVPSDYYQSRALAQLVKHFGWTWVGAVRTNDDYGNNGMATFTETAEQLGICLEYSVAFFRTDPSEKIQNIIELIKASTSKVIVAFLSHMDMDVLIHELSNHNLTGYQWVGSESWIFDSQIAAMDKNHILDGAIGLSIPKAHVSALKDFMFDVKPLISSNNDLFTEFWEALFSCKFKQSQSEEIQTECTGHEDLTDVQNSFTDMSLMPIFNNVYKGVYAVAHALHNIFECNKTCNNSVQLEPFTILQHIRKIHFQTKEGHEVYFNKYGDPAAKYEIINWQPRDNGIVDFISVGLYDASLPADKQLNLQNISLIWAQRSLQVPVSVCSEKCPPGTRKVLQKGKPVCCHDCVPCAEGEMTNSADSITCVRCPLESWSNEKRDACVKKEAVFLSYEEIMGALLTSVSLLGTCLTAAVAFIFFKYRKTPLVRANNSELSFLLLFSLTLCFLCSLTFIGQPSKWSCMLRHTAFGITFVLCLSCVLGKTMVVLMAFKATLPGRNAMKWFGPTQQRLSVLGFTFIQVIICILWLSISPPFPFKNFKEYKDKIILECALGSAVGFWSVLGYIGLLAMLCFIFAFLARKLPDNFNEAKFITFSMLIFCAVWLTFIPAYVSSPGKFSVAVEIFAILASSFGLLICIFIPKCYIMLLKPERNTKKHMMGKG
>LOCXPOlfC47.455.HIT1.OlfC.2R.865.ANF_receptor.exons6.CM017532.1.Kryptolebias_hermaphroditus
SIKLSMTFSQRWPEQGWALLQLLLVASFSHAEDPKCRQSGDAENPQLVKEGDIMLGGLFSFHTNWKERPDSYMQKPQPLQCTSLNFREFQLAQALLFTIKEINNSSDLLPGISLGYKIYDTCGSIARSVRVALALVNGNENVASPSNACLRPAHVQAIMGETSSSPSTAIATSIGPFHIPLISHFSTCACLSDKSKYPSFLRTIPSDYYQSRALAHLVKHFGWTWVGAVRSNEDYGNNGMAIFTETAVQLGICLEYSVSFFRTDPSDKIQKIIDIIKASTSTVIVTFLSHMDLDILLHEFSNHNLTGYQWVGTEAWIFDSQTAAGDKNHILDGAIGLSIPKAHVSGLKEFMLDVKPLNSTNNNLFTEFWEALFSCKFTQSQSEEIQRKCTGHEDLTGVENSFTDMSLMPIFNNVYKGVYAVAHALHNILSCNKTCDSNVQLDPFMILQHIQKVNFKTKEGEEVYFNKNGDPSAKYEIINWQPGENGQVQFVTVGLYDASLPVDKQMNLQNRSLIWTQNSLQVPVSVCSEKCPPGTRKVLQKGKPVCCYDCVRCAEGEMSNNTDSITCVRCPLESWSNERRDACVTKEAEFLSYEEIMGILLTTASLFGTCLTAVVALIFFRYRKTPLVRANNSELSFLLLFSLTLCFLCSLTFIGRPSEWSCMLRHTAFGITFVLCISCVLGKTIVVLMAFKATLPGSNVMKLFGPTQQRLSVLGFTLIQVIICILWLTISPPFPSKNFREFKDKIILECALGSAVGFWSVLGYIGLLAMLCFVFAFLARKLPDNFNEAKFITFSMLIFCAVWITFIPAYVSSPGKFSVAVEIFAILASSFGLLICIFVPKCYIMLLKPERNTKKNMMGKATSKS
>LOCXPOlfC48.457.HIT1.OlfC.2R.859.ANF_receptor.exons6.CM017532.1.Kryptolebias_hermaphroditus
MLSTLRWPHQVCALLQLFLIESFSQSKESFLCRQMGDAEIPQLSKGGDIMLGGIFYFHNNWKNTENSYTQKPLPLECISLNFREFQFVQAMRFAIEEINNSTDLLPGISLGYNMYDTCSFIVRGIKVALALNNDNENVSAFQDPCTRPVKVQAIIGPSSSSSSMAIATVLGPFHIPLISHFATCACLSDKLKYPSFLRTIPSDYYQSRALAHLVKHFGWTWVGAIRTSDDYGNNGMATFTESAQQLGICLEYSVSFFQTDSTEKIQKIIDIIKASTSKVIVTFITPPAMDVLIQELSNQNLTGYQWVGSEAWIFDSQIAAMDKNHILDGAIGLFIPKAHVSGFKEFMLDVKPLNSSNNDLFREFWQALFSCKFKHLQSKQIQTECTGHEDLTDMKNSFTDMSLMPIFNNIYKGVYAVAHALHSILKCNKTCNNSVQLEPFTILQHIRKSHFKTKEGEEVYFNENGDPAAKYEIINWQPNENGTVNFVSVGLYDASLPADKHLNLQNKTLHWAKSSKQVPVSICSEKCPPGTRKVLQKGKPVCCYDCIRCAEGEINNITDSITCVRCPSESWSNERRDACVAKMADFLSYEEVMGILLTTASLLGTCLTAAVAFIFFRYRKTPLVRANNSELSFLLLFSLTLCFLCSLTFIGRPSKWSCMLRHTAFGITFVLCISCVLGKTLVVLMAFKATLPGSNVMKLFGPTQQRLSVLGFTLVQVIICFLWLTISPPFPSKNFKQFKDKIILECALGSALGFWSVLGYIGLLAMLCFIFAFLARKLPDNFNEAKFITFSMLIFCAVWITFIPAYVSSPGKFSVAVEIFAILASSFGLLICIFVPKCYIMLMKPEKNTKKSMMGKGAP
>LOCXPOlfC49.150.HIT1.OlfC.2R.853.ANF_receptor.exons6.CM017532.1.Kryptolebias_hermaphroditus
AKRWPKKVYTFLQLLLLVSYLQSEESLCRQRGDPEIAQLSKDGDVMLAGIFYFHGSWKNRENTYTQKPLPLECISLNLREFQFAQTMRFAIEEINNSTDLLPDISLGYNIYDTCSSNARSIKVALALNSGNDNVSSTSKESCNRLQVQAIVGEGSSSPCTAIASVLGPFHIPLISHFATCACLSDKSKYPSFLRTIPSDNYQSRALAYLVKHFGWTWVGAIRTNDDYGNNGMATFTETAQQLGICLEYSVSFFRTDSTEKLQKIIDIIKTSTSKVIVAFLSPREMEILIHEISLHNLTGYQWVGSESWIFDSQIAAMDKTHILNGAIGLSIPKAHVSGLKKFMLNIKPLNISNNDLFTEFYEALFSCKFKQSHLEDIQTECTGQEDLTGVENSFTDMSLMPIFNNIYKGVYAVAHALHTILECNKTCNSSVHLEPLTILQQIRKVLFKTKEGEEVYFNANGDPAAKYEIINWQPNENGIVDFVSVGLYDASLPADKQLNLQNKSFVWTQGSKQVPVSVCSEKCPAGTHKVSQKGKPVCCFDCIKCAEGEMSNIADSVTCVRCPQEFWSNERRDACVRKEVEFLSYKEVMGILLTTASLFGTCMTAAVAAVFFKYRETPLVRANNSELSFLLLFFLTLCFLCSLTFIGRPSEWSCMLRHTTFGITFVLCISCVLGKTMVVLMAFKATLPGSNVMKLFGPTQQRLSVLGLTLVQVIICILWLTISPPFPSKNFKEFKDKIILECALGSAVGFWSVLGYIGFLAMLCFVFAFLARKLPDYFNEAKFITFSMLIFCAVWITFIPAYVSSPGKFSVAVEIFAILASSFGLLICILVPKCYIMLMKPEKNTKKNIMGKG
>LOCXPOlfC50.155.HIT1.OlfC.2R.852.ANF_receptor.exons6.CM017532.1.Kryptolebias_hermaphroditus
QRWPNQVYTILQLLLLVSYLQSEESLCRHRGDPEIPQLSKDGDIMLGGIFYFHSSWKNKENTYTQKPLPLECISLSFRDIQFAQAMRFAIEEINNSTDLLPGISMGYNIYDTCRSIVRSVKVALALNNNNNNMTSTEEPCKRRVQVQAIVGENSSSSSTAISTVLGPFHIPLISHFATCACLSDKSKYPSFLRTIPSDYYQSRALAHLVKHFGWTWVGAVRTNDDYGNNGMATFTETAQQLGICLEYSVSFFRTDSNEKLQKIIDIIKTSTSEVIIAFLTPTEMEMLTHELYNHNLTGYQWVGSESWIFDSQIAAVYKNHILDGAIGLSIPKAHVSGLEEFMLDVNNMNISNNNLFMELWEEIFSCKFKHSQSEKIQTECTGHEDLTGVENSFTDMSLMPIFNNIYKGVYAVAHALHNILSCNITCNKNVQLEPFTILQHIRNTHFKTKEGEEVSFNENGDPSAKYEVINWQPRDNSIVDFVSVGLYDASLPADKQLNLQNKTLIWAGTSKQVPVSVCSEKCPPGTRKVLQKGKPVCCYDCIRCAEGEMSNSTDSITCVRCPPETWSNERRDACVTKKAEFLSYKETMGILLTTASLLGTCMTAAVAVIFFRYRKTPLVRANNSELSFLLLFSLTLCFLCSLTFIGRPSEWSCMLRHTAFGITFVLCISCVLGKTIVVLMAFKATLPGRNVMKWFGPTQQRLTVLAFTFIQVIICILWLTISPPFPSKNFKQFKDKIILECALGSAVGFWSVLGYIGLLAMLCFIFAFLARKLPDNFNEAKFITFSMLIFCAVWITFIPAYVSSPGKFSVAVEIFAILASSFGLLICIFIPKCYIMLMKPEKNTKKNIMGKG
>LOCXPOlfC51.160.HIT1.OlfC.2R.856.ANF_receptor.exons6.CM017532.1.Kryptolebias_hermaphroditus
IMLAQKWSGQFCALLQLLLVFFSQSEESLCRQRGDPEIPQLSKDGDILLGGIFYFHLSWKNRENTYTQKPLPLECISLSFRDFQFAQAMRFAIEEINNNTDLLPGISLGYNIYDTCSSIVKSIKVALALNNGNDNVTSTSDKPCTRPVQVQAIIGENSSSSSTAITTVLGPFHIPLISHFATCACLSDKSKHPSFLRTIPSDNYQSRALAHLVKHFGWTWVGAVRTNDEYGNNGMATFTETAQQLGICLEYSVSFFRTDSTEKLQRIIDIIKASTSKVIVAFLTPREMEMLIHELSLHNLTGYQWVGSESWIFDSQIATMDTNHILDGAMGLFIPKAHVSGLKEFVLNVKPLNSSNNDLFTEFWEALFSCKFKQSQSEEIQTECTGQEDLTGVENSFTDMSLMPILNNIYKGVYAVAHALHNILKCSKSCNNSVQFDPFMILHHIRNIHFKTKDGEEVYFNENGDPAAKYEIINWQPRDNGIVDFVSVGLYDASLPADKKLNLHNKTFIWTGSSKQMPVSVCSEKCPPGTHKVLQKGKPVCCYDCVRCAEGEMSNVTDSITCVRCPLESWSNERRDACVTKKAEFLSYEEIMGILLTTASLFGTCMTAVVALIFFRYRKTPLVRANNSELSFLLLFSLTLCFLCSLTFIGRPTEWSCMLRHTAFGITFVLCISCVLGKTMVVLMAFKATLPGNNMMKLFGPTQQRLSVLGFTLIQVIICILWLTISPPFPSKNFKEFKDKIILECALGSAVGFWSVLGYIGLLALLCFIFAFLARKLPDNFNEAKFITFSMLIFCAVWITFIPAYVSSPGKFSVAVEIFAILASSFGLLICIFVPKCYIMLMKPEKNTKKHIMGKG
>LOCXPOlfC52.162.HIT1.OlfC.2R.822.ANF_receptor.exons6.CM017532.1.Kryptolebias_hermaphroditus
MEDLEIPPLSKGGDIILGGNFYFHSSWKNIENTYTQKPLPLECISLNFREFQFAQAMSFAIEEINNSTDLLPGISLGYHIYDTCRSIAKSIKVALASNNADDICLNSEEPCTRPAKVQAIMGEGSSSPCKAMATVLGPFHIPLISHFATCACLSDKSKYPSFLRTIPSDYYQSRALGYLVKHFGWTWVGAVRTNDDYGNNGMATFTETAEQLGICLEYSVSFFRTDSTEKMQKIVDIIKASTSKVIVAFLSPREMEMLTYVLSLHNLTGYQWVGSESWIFDSQVASMDKSHILDGAIGLFIPKAYVSGLKEFMLNVKPLNSSNNNLFTEFYEALFSCKFKQSQLEEIQPECTGHEDLTGVENSFTDMSLMPIFNNIYKGVYAVAHAMHRILKCNKTCNSSVQLAPFVILQHIQKIHFKTKEGDEVYFNENGDPAAKYEIINWQPRDNDIVDFVSVGLYDLSLPEDKQLNLQPNSLIWAQSSKQVPVSVCNEKCPPGRRKVLQKGKSVCCYDCITCAEGEISNITDSITCVRCPLESWSNERRDACVTKEAEFLSYEEIMGILLTTASLLGTCTTAAVAFIFFRYRKTPLVRANNSELSFLLLFSLTLCFLCSLTFIGRPSEWSCMLRHTAFGITFALCISCVLGKTMVVLMAFKATLPGSNMMKLFGPTQQRLSVLGFTFIQVIICILWLTISPPFPSKNFKQFKDKIILECALGSAVGFWSVLGYIGLLAMLCFIFAFLAWKLPDNFNEAKFITFSMLIFCAVWITFIPAYVSSPGKFSVAVEIFAILASSFGLLICIFIPKCYIMLMKPEKNTKKHIMGK
>LOCXPOlfC53.165.HIT1.OlfC.2R.855.ANF_receptor.exons6.CM017532.1.Kryptolebias_hermaphroditus
STQRWSEQVCAPSLLLLLMFIPQPVESLCRQRGDAEIPQLSKEGDIMLGGIFYFHLSWKNKQNTYRQKPMPLECISLSFRDFQFAQAMRFAIEEINNRTDLLPDIFLGYHIYDTCGSVIRSIKVALGLNNGNDNVSLTSKEPCTRPVKVQAILGENSSSSSTAIATILGPFHIPQISHFATCACLSDKSKYPSFLRTVPSDYYQSRALAQLIKHFGWTWVGAVRTNDDYGNNGMATFTESAQQLGICLEYSVSFFRTDSTQKLQKIVDIIKTSTSKVIVAFLSPPDMEVLINELSNYNVTGYQWVGSESWIFDSQIAAMNKNHILDGAIGLSIPKAHVSGLKEFMLDVKPLNSSNNDLFTKFWEALFSCTFTQSKSEEIQTECTGYEDLTGVQNSFTDMSLMPIFNNIYKGVYAVAHALHTILECNKTCNSSVHLEPITILQHISKIHFKTKDGEEVYFNENGDPAAKYEIINWQPRKNGIVDFMSVGLYDASLPEDKQLNIQNKSFIWAQSSKQVPVSVCSEKCPPGTHKVLQKGKPVCCYDCIRCPEGEISNNTDSVTCVRCSTESWSNERRDACITKEAEFLSYEEIMGKLLTTASLLGTCTTAAVAFIFFRNRKTPLVRANNSELSFLLLFSLTLCFLCSLTFIGRPSEWSCMLRHTAFGITFVLCISCVLGKTMVVLMAFKATLPGNNMMKLFGPTQQRLSVLGLTFIQVIICVIWLTVSPPFPSKNFKVFKDKIILECALGSAVGFWSVLGYIGLLALLCFIFAFLARKLPDNFNEAKFITFSMLIFCAVWITFIPAYVSSPGKFSVAVEIFAILASSFGLLICIFIPKCYIMLMKPEKNTKKHMMGKG
>LOCXPOlfC54.167.HIT1.OlfC.2R.856.ANF_receptor.exons6.CM017532.1.Kryptolebias_hermaphroditus
MKSTQRWPEQVCALLQLFLLMSFSQSEDSLCRQIGNPEIPQLSKNGDIVLGGIFYFHSSWKNRQETYTQNPLPLECMSLSFRDFQFAQAMRFAIEEINNSTDLLPGISLGYNIYDTCRSIARSIKVALALNNADNVSSTSEEPCNRPVKVQAIVGEGSSSPCTAIATVIGPFQIPLISHFATCACLSDKGKYPSFLRTIPSDYYQSRALAQLVKHFKWTWVGAIRTNDDYGNNGMATFTETAQQLGICLEYSVSFFRTDSTEKLQKIIDIIKASTSKVIVAFLSPRDMEVLIPALSNHNLTGYQWVGSESWIFDSQIAAVDKNHILDGAIGLSIPKAHVSGLKEFILDVKPLNLLNHDLFTEFWEALFSCKFKQSQSEKIQTECTGHEDLTGVEHSFTDMSLMPIIINVYKGVYAVAHALHSILKCNKTCNNSVQLDPFTILQHIQQIRFKTKEGEEVYFNENGDPAAKYEIINWQPEENGIIGFATVGVYDASLPADRQLNLLNKTFIWAQNSIEVPVSVCREKCPPGTRKVLQKGRPVCCYDCVTCGEGEMSNITDSVTCLRCPPESWSNKRRDACVTKEAEFLSYEEIMGILLTTASLFGTCLTAAVAFIFFRYRKTPLVRANNSELSFLLLFSLTLCFLCSLTFIGRPSEWSCMLRHTAFGITFVLCISCVLGKTMVVLMAFKATLPGNNMMKLFGPTQMRLSVLGLTFIQVIICVIWLTISPPFPSKNFKEFKDKIILECALGSSVGFWSVLGYIGLLALLCFIFAFLARKLPDNFNEAKFITFSMLIFCAVWLTFIPAYVSSPGKFSVAVEIFAILASSFGLLICIFIPKCYIMLMKPEKNTKKNMMGKG
>LOCXPOlfC55.172.HIT1.OlfC.2R.856.ANF_receptor.exons6.CM017532.1.Kryptolebias_hermaphroditus
STQSWQEHGCVLLQVLLVVSFSQSQESLCRQRGDPEIPQLSKDGDIMLGGIFYFHSSWKNIENTYTKKPLPLECISLNFREFQFAQAMRFAIEEINNSTDLLPGISLGYNMYDTCGSIVRSIKVALALNNDNDNVSSTSEESCNRPVKVQAIVGETSSSPSTAIATVLGPFHIPMISHFATCACLSDKSKYQSFLRTIPSDYFQSRALAHLVKHFGWTWVGAIRTNDDYGNNGMATFTETAEQLGICLEYSVAFFRTDSSERIQKIIDIIKASTSKVIVAFLSHRDMEVLIHELCYHNLTGYQWVGSESWIFDSQIAAMDKNHILDGAIGLSIPKAHVSGLKEFILDVKPLSSSNIEFFTEFWEALFSCKFKQSQSEEIQPECTGHEDLTGVENSFTDMSLMPIFNNIYKGVYAVAHALHNILICNETCNEGVHLEPFTILQHIRKIHFKTKEGEEVYFNENGDPAATYEIINWQPRDNGLVDFVTVGLYDASLPADKQLNLQNKTFIWAQNSKQVPVSVCSEMCPPGTRKVLQKGKPVCCYDCVGCAEGEMSNITDSVTCLRCAPDSWSNKRRDACVTKKAEFLSYEEVMGILLTTASLFGTCMTAVVALIFFRNRKTPLVRANNSELSFLLLFSLTLCFLCSLTFIGRPSEWSCMLRHTAFGITFVLCISCILGKTMVVLMAFKATLPGSNVMKLFGPTQQRLSVLGFTFVQVIICVIWLTVSPPFPSKNFKEFKDKIILECALGSAVGFWSVLGYIGLLAMLCFILAFLARKLPDNFNEAKFITFSMLIFCAVWLTFIPAYVSSPGKFSVAVEIFAILASSFGLLICIFIPKCYIMLMKPEKNAKKSMMGKGS
>LOCXPOlfC56.177.HIT1.OlfC.2R.853.ANF_receptor.exons6.CM017532.1.Kryptolebias_hermaphroditus
TQRWPEHGCALLQLLLLVSFSLSEESLCRQRGDPEIPQLSKDGDIMLGGIFYFHSSWKNIENTYTQKPLPLECISLNFREFQFAQAMRFAIEEINNSTDLLPGISLGYHIYDTCGSIVRSIKVALALNNGNDNVSTTSEEPCTRPIQVQAIVGETSSSPSTAIATVIGPFHIPLISHFATCACLSDKSKYQSFLRTIPSDYYQSRALAQLVKHFGWTWVGAICTNDDYGNNGMAIFTETAEQLGICLEYSVSFFRTDSTEKLQKIINIIKASTSKVIVAFVSHLDMDVLIHELSNHNLTGYQWVGSESWIFDSQIAAMDKNHIMDGAIGLSIPKAHVSGLKEFMLDVKPLNSSNNDLFIEFYEALFSCKFKKLQSEKIQTECTGHEDLTGVENSFTEMSLMPILNNVYIGVYAVAHALHNILKCNKTCNTNVQLYPFTILQHIFKIRFKTKGGLEVYFNEYGDPAAKYEIINWQPRDNGIMDFVTVGLYDASLPADKQLNLQNKTFVWTQKLNQVPVSVCSEKCPPGTRKVLQKGKPVCCHDCLRCAEGEMSNFTDSVTCVRCPPESWSNDRRNTCVIKEAVFLSYEEIMGVLLTAAALFGTCMTSAVALIFFRNRKTPLVRANNSELSFLLLFSLTLCFLCSLTFIGRPTEWSCMLRHTTFGITFVLCISCVLGKTMVVLMAFKATLPGSNVMKLFGPTQQRLSVLGFTLIQVIICVIWLTVSPPFPSKNFKEFKDKIILECALGSAVGFWSVLGYIGLLAMLCFIFAFLARKLPDNFNEAKFITFSMLIFCAVWITFIPAYVSSPGKFSVAVEIFAILASSFGLLICIFIPKCYIMLLKPEKNTKKNVMGK
>LOCXPOlfC57.184.HIT1.OlfC.2R.859.ANF_receptor.exons6.CM017532.1.Kryptolebias_hermaphroditus
MLLIVDLLLFLLLDVRGGKSECQTFGTEEVSQFSKEGDIIIGGIFPFHQYPVTLNQTFRVNPGAIHCEGLEVSELQYAYAMMFVIEEINNSSELLPNVTLGYKIFDSCPNTPMSIKASLNLMNEYQSTEGICNKLSSVQAVIGETTSTSTIGIARTLGPFHIPVISHSATCACLSNRRDYPSFFRTIPSDKYQSKALAKLVKYFGWMWVGAIRSNNEYGNGGMATFLEAAQREGVCVEYSVAVDRTSSRKWFLEVVDIIKTSTSKVIVAFADGLDIDSLIKELYAQNVTGLQWVGSEGWISYRHFASAVNYAVVQGAVGFAAMNAHIPGLQEFLANSRPSTTPGNQGLVKLWETLFHCTLSPQTVMHAQDHFAVCKGTETLRDVQTPFTDVSDASLMNNVYKATYAVAYALNMLFNCKDGQGPFENNTCTDKKHVEPWQVLHYLTQVNFTTKMGEKVFFDESGDPVAHYALINWQMDKTGYIQFETIGIFDASQPEGQQFEMKSGVRAIWAGESSEVPRSVCSENCFPGTRRAFIKGKPICCFDCIACADGKFSNSTNAVKCHKCPPEYKSNEERNNCVIKATEFLTFTEFMGILFVTFSVFGACLALGVALIFFYHRLTPIVRANNSELSFLLLFSLTLCFLCSLTFISQPTEWSCMLRHTAFGITFALCVSCILGKTTVVLMAFRSTFPSTNVMKWFGPTQQRLSVLAFTLIQVFICILWLTINPPYPHKNSEYYKEKIILECALGSAVGFWAVLGYIGVLALLCFGLAFLARKLPDNFNEAKFITFSMLIFCAVWITFIPAYVSSPGKFSVAVEIFAILASSYGMLCCIFFPKCYIILLKPENNTKKYLMGKGNSR
>LOCXPOlfC58.191.HIT1.OlfC.2R.847.ANF_receptor.exons6.CM017532.1.Kryptolebias_hermaphroditus
ISFFVVILGAFEVEDDSVFCEMLGSPELPLLFKKGDITIGGAFSIYSQISKSSLSMTEPPEPLKCSRINLREFRFAQAMMFAIEEINNSSTLLPNVTVGYKIFDSCGSTLPSTHAVMDLINGQKQNLVKTCNSQTSVHVIIGASESSSTIAMLQISGIFQIPMISHFATCACLSNRNEYPTFFRTIPSDYYQSRALAKLVKHFGWTWVGAVRSDNDYGNNGMATFITAASQEGICVEYSEAISRTGSTEQLERVVRVIQRGTARVLVAFLAQGEMDVLLEEALRQNLTGLQWVGSESWITSSHLANTRFSGILTGSLGFAIKKAKIKGLQEFLLQVHPNQDPQNNLLREFWETTFGCSFQSRLHGTEQCSGFERLQDANNVYTDVSELRISNNVYKAVHAVAHAMHSMFKCGQSGEAVNHSCTLMDHLEPRQVVKHLQDVNFPLQSGERVYFDKNGDPAATYELVNWQRNPAGEIVFMTVGSYNASLPNGKQFTMNVMNITWAGESWERPLSVCSERCLPGFRQAMIKGKPLCCFSCVACAVGEISNSSNSAECSRCLLDFWSNDDHSKCVPKVIEFLSYGETMGALLTAFSLLGATLTLVVFFVFFRFRHTPLVKASNSELSFLLLFSLILCFLCSLTFIGQPTEWSCMLRHTAFGITFALCISCILAKTITVVVAFKANRPANTVPQCSASLQRTSVLGCTLVQVLVCVLWLVFAPPFPHKNAAHATEIIILECDLGSPVAFWVVLGYIGLLAVLCFILAFLARKLPDNFNEAKFITFSMLIFSAVWTTFIPAYVSSPGKFTVAVEIFAILASSFGLLFSIFAPKCYILLLKPEKNTKKHMMGRN
>LOCXPOlfC59.194.HIT1.OlfC.2R.838.ANF_receptor.exons6.CM017532.1.Kryptolebias_hermaphroditus
MSLMLTGLLFMWRLIAYDAAEEDTSLCQTLGSPEFPLLSKDGDVMIGGAFSIHSKITQPSLFFTEKPTPLECSSVNLREFRFAQTMIFAIEEINKNKALLPNVSIGYRIYDNCGSTLTSMRAVMALLNGDEWTLGNSCSGQSAVHAIIGESESSSTIVLSQTTGPFKLPVISHSATCECLSNRKEYPSFFRTIASDLYQSRALAQLVKHFGWTWVGAVNSDSDYGNNGMAIFLTAAQEEGVCVEYTEKFNRDEPAKLLKVVEVIQKSTAQVIVGFLAHVEMNNLLEQLSLRNITGRQFIGVEAWITADSLVTPTSFSVLGGSLGFAVQKANISGLEDFLVKDFWETEFCCNETNMGSIQKSCKKTQDLPALRDYDDDVAELRYSSNIYKAIYAVAHSLHSILKCSDGKGCKKSLEVKPWEVVEALKQVNFIIRNGDQVWFDHTGAAVAKYEVVNWQRGSNGLVQFKPVGYYDASLPSGQMFVLNTEAIMWPGGSKELPVSVCSKSCRPGAHKVLQKGKPVCCYDCVPCPAGEISNTTDSIDCKKCPEAYWPNQNRDACIPKNIEFLSFSEVMGKILIFFTLFGVLLTIIVATLFLIYKDTPLVKANNSELSFLLLFSLSLCFLCSLTFIGQPSEWSCMLRHTAFGITFVLCISCILGKTIVVLMAFKATLPGSNVMKWFGPSQQRITVLSFTFIQVIICTLWLTINPPFPFKNMNLYMEKIILECALGSPVGFWAVLGYIGFLALLCFVLAFLARKLPDSFNEAKYITFSMLIFCAVWITFIPAYVSSPGKFTVAVEIFAILASSYGILFCIFAPKCFILALKPELNTKKHMMGKMQS
>LOCXPOlfC60.199.HIT1.OlfC.2R.883.ANF_receptor.exons10.CM017532.1.Kryptolebias_hermaphroditus
MTLVEPVLTWRGARLVLLSFLWNGFYSYDSHQDQSPKCQLISSATSLPVLEKRGDIMLGGLFSLHDTVVEHNLSFTSQPPSTKCTRFNFRTFRWMQTMIFAIQEINREGKLLPNITVGYKIYDSCSLPHQALKAAVELMGNKNDSSIEENNGTCHESVPVVIGDGGSTQSLVVAHFLGVFHVPQVSYFSSCACLSDKREFPAFLRTMPSDFFQVDALVQLVRHFGWTWVGVIAGDDAYGHSGANIFANEVRKFGVCVALHKIIPKNREQTNILSIISSIRLSGAQVILVFAVEQDAVALFDEALRAGLTGIQWLASEAWSTAAVLSTPRKYHHILQGTVGFAIRQAHIPGLQDFLVRLNPSRPDAQEDPFLIPFWEEVFQCSLSGQDKDQEEKAEEKPPCNGTENLNNVTNIYSDVSQLRISYNVYKAVYAVVHALKNMKSCVKGKGPFPLQTCPDADNIQPWQLLYYIKQIRYVDLFADEIKFDENGDPAAMYDLVNWQLKPNGDMEFLTVGKFEGVTTKQKLQLQEEDILWNGNQTKVPLSVCSSICHPGTRKAIRPNFPVCCYDCVSCTAGEISNQTDAIDCVQCPPEFWSNAERTTCVPKQVEFLSFNDTMGITLVVISLIGSLSTCAVVFIFFYHRTTPIVRANNSDLSFLLLFSLTLCFLCSLTFIGQPSKWSCMLRHTAFGISFVLCISCILGKTIVVLIAFKTALPGSDIMKWFGPAQQKSIITICTLAQVIICTVWLIVAPPTPRQILPREKPFVILFCDEGSEIAFALVLSYIGLLACLCLLLAFLARKLPDSFNEARLITFSMLIFCAVWVAFIPAYISSPGKYATVTEVFAILASSYGLLGCIFAPKCYIILLRPEKNTRKHLMSKAPSVK
>LOCXPOlfC61.205.HIT1.OlfC.2R.839.ANF_receptor.exons16.CM017553.1.Kryptolebias_hermaphroditus
EGGEGFNFRTFRWTQTMLFAIDEINKRNDLLPETDLGYVIYDSCFTISKAVEGTLTYLTGQDEAVPNYRCGNGPPLAALVGAGGSDLSIATARILGLYHFPQVSYFSTCSALNNKFQFPTFLRTIPNDVHQSTAMAQLVLHFGWTWVGTIAADDDYGKYGIKDFKEQVEEAGVCISFSETLPKVNSPEAIKSIVKTVAESTAKIIVVFSSDVDLSPLITELLHQNVTNRTWIASEAWVTSALINQPGVNSLLSGTLGFGVKRADIPGLQHHLLELDPYADALTEEFWETLFNCTLNYDTALRMARQCTGTESVAQLNNTYSDISQLRITYSVYKAVYAVAHALHNLEHCVPGKGPFVGGSCANITNFEPWQLMYYMKNVRYKMPNTEEEIYFEDGDIEGFYDIINWQVNSDGEIAYVTVGRYNGSAAAEDRLHINNDSIIWNNDILEPPRSVCSENCQPGTRKGIRQGEPVCCFDCIPCADGEISNTTNARECILCTGDDWSNEANDACVPKIIEFLAFGEPLGITLIVISAFGALITIAVGIMFFMYISTPLVKANDVLLSFSLLLSLVVTFLCSIVFLGEPQDWSCMTSQVALALGFALCLSSIMGKAAVLMLRAQALKRARAKAKAAAKAAKAAAEAAANSGSPDASAPDKPEVDVLTCGHQRAIAAVATLIQAIACTVWLIILPPHPVKNTAAQNVKIILECDEGSVVFICCIFGYDIFLALLAFVFAFIARKLEDNFSEAKGMTFGMLVFFIVWISFVPAYLSTRGKFMVAVQIFAILASSFGLLACIFLPKCYVVLVKPECNKEELMRPRAKPRDGSSTGTSASLATAATEVN
