# Supplementary material for: Expanded olfactory system in ray-finned fishes capable of terrestrial exploration
Source: BMC Biol. 2023 Jul 31;21:163. doi: 10.1186/s12915-023-01661-8 (PMC10392011; doi:10.1186/s12915-023-01661-8)
Supplement: Supplementary file 3 — Additional file 3: Data S1. Protein sequences and genomic coordinates of OLF genes. FASTA and General Feature Format (GFF) files containing the protein sequences and genomic coordinates for all identified OLF genes in this study. [file 12915_2023_1661_MOESM3_ESM.zip › PROTEINS/Lampris_incognitus.OLF_genes.fa]

>LOCXPDareOR11.8-eta.308.57.HIT1.OR.1R.285.7tm_1.exons4.CM039098.1.Lampris_incognitus
RMDSYNDAFIKNFITFTLSVIIMSINASFVYTYFKSRVFQRDPRYVLYTHLVINDMILLTIAVVLQITLYVASLSLIPCCLLLLMAITTNKNSSLNLAGMAIERYVAICRPLHHAKICTRQRTYILIGLIWGVSLTLALTDIFIFFATQPLSIFSRTILCYASAVYSTPHHRAKSMVVQVLVFAVVFLILIITYMKVFFAARTASGTNQDSGRKACNTILLHGAQLLIYMLSFLSPFINIILVTALPNSRTNIVFSTYLFTNVLPRLLSPLIYGIRDQKLRSHLK
>LOCXPSichOR4.1-eta.305.49.HIT1.OR.1R.303.7tm_4.exons2.CM039098.1.Lampris_incognitus
MNVSSTNVTVVVNYRDSYTKAVTKNVIVVAIGISINFINASLIHTFRKHQVFNMNPRYILFIHLVVNDMIQLMLTVFLFILSYTMYTLHVSLCCTIVLITLFTTENTPLNLACMAVECYIAICLPLHCTQICTVKRTYLLIVLIWVTSMTSVLPDLFITLAIEPQEFFHSKVFCLRHNVFPSPHLTKKKNACYVVFLVIVWFILFYTYFRILFTAKAAKKDAKKARNTILLHGFQMLLCMTIYVGPMFTPVLKKWSPENYVDSLFACYIIIQILPRSISPIIYGLRDKKLRSYLRRYLTCKVT
>LOCXPSichOR4.1-eta.305.51.HIT1.OR.1R.303.7tm_4.exons2.CM039098.1.Lampris_incognitus
MNMSSTNETVVVNYRDSYTIAVTKNVIVVAIGISINFISASLIHTFRKHQVFNMNPRYILFIHLVINDMIQLMLTVFLFIISYTLYTLHVSVCCIIILFTLFTTENTPLNLACMAVECYIAICLPLRCTQICTVKRTYLLIVLIWVTSMTSVLPDLFVTLAIEPREFFHSKVFCLRHNVFPSPHLTKKNNACYVVFLVIVWFILFYTYFRILFTARAANKDAKKARNTILLHGFQMLLCMTTYVGPMLKPALKKWSPENYVDSLFACYIIIHILPRSISPIIYGLRDKKLRSYLRRYLTCKVT
>LOCXPOR1.34.HIT1.OR.2R.294.7tm_4.exons2.CM039098.1.Lampris_incognitus
GNGSLAVTYRDTLTTAVTKNVIVVALCICINYINGTLVHTFNKHQIFNVHPRYILFIHLVINDMMQLALSSFLHVISYALYTINVSFCCLLLIVAIFATLNTPLSLAGMAVECYIAICIPLRYGQICTVKRTYVVIGLIWVLSTVSILPDLFILLATEPLEFFYSRVFCVRDYVFRSTYSLEKRDASHIVFLVLVWLTLLNIYFRILFAAKAANTDVKKARNTILLHGFQLLLCMLTYVQPMLENSLLYLFPKHILTMRFTGYIFIQILPRFVSPIVYGLRDQTFRRYLKRYLC
>LOCXPOR2.45.HIT1.OR.2R.300.7tm_1.exons2.CM039098.1.Lampris_incognitus
SSGGNASMTVRYRDTFSTAVARNVLVFTLSLTINYVNGILLHIFNKHQILKVNPRYILYIHLVVNDMMQLTVAISLFILSYTFYTLNVSFCCLLLSIASLTTVNTPLNLASMAVECYIAICFPLHHAEFCTVKRTHILIGLIWAIGAITVLPDLLFKLVTEPLETFYSRIFCERDTVFHNSWIIKKRQASYIVLLVIVWLTILYTYFHIIFAATAAAKDIKKARNTILLHGFQLLLCTLTYIAPLLKQFLLYMYPAHYRNLVFALYIFVQILPRFVSPIVYGLRDQTFRKHLKNYLLCSM
>LOCXPOR3.57.HIT1.OR.2R.313.7tm_1.exons2.CM039098.1.Lampris_incognitus
SSGGNVSMTVRYRDTFSTAVAKNVLVFTLSLIINYVNGTLLHIFKKHQILYMNPRYILYIHLVVNDMMQLTVAIALFVLSYIFYTLNVSFCCLLVSIASLTTVNTPLNLASMAIECYIAICYPLHHAEFCTVKRTHILISLIWAIGAITILPDLLFKLATEPLETFYSRIFCEKDTVFHNSWIIKKRDVSYILLMVLVWLIIFYTYFHILFAATAAATNAKKARNTILLHGFQLLLCMLTYIAPVLRQFLQRMYPAHYVNLIFVLYIFVQILPRLVSSIVYGLRDQIFLRYLKNHLLCTVSKRINPQSAQKHS
>LOCXPOR5.63.HIT1.OR.2R.303.7tm_1.exons2.CM039098.1.Lampris_incognitus
MNASSTNVTVIVNYRDSYTKAVTKNVIVVAIGISINFINASLIHTFRKHQAFNMNPRYILFIHLVVNDMIQLMLSVFLFILSYTLYTLHVSLCCIIVLVTLFTTENTPLNLACMAVECYIAICLPLHCTQIFTVKRTYLLIVLIWVTSMTSVLPDLFVTLAIEPREFFHSKVFCLRHTAFPSPHLTKKNIACYIVFLVIVWFILFYTYFRILFTARAANKDAKKARNTILLHGFQMLLCMTTYVGPMLKPALKKWSPENYVDSLFACYIIIQILPRSISPIIYGLRDKKLRSYLRRYLTCKVT
>LOCXPOR7.65.HIT1.OR.2R.304.7tm_4.exons1.CM039103.1.Lampris_incognitus
MGNNSEIVFVLQGLNETLSNRQVYFTLALLLYLLTIVVNLALILTIVLERMLHEPMYIFLCNLCVNGILGASSFYPKLLHDLLADAHVITYGSCIAQIFAVYCYVFCEFTNLTLMAYDRYVAICKPLQYHGAGRPSAGGPAPLPHLGLHAAGDSSGRRADRPAAHLRRPHPQDLLHQLGGGEAGLQRHHAQQHLRLPADGVARDAGRAHCRLLRLHRAGVAEVQGQQEEVHADVSAPPGHAGELHHVPGLRRHVLPLRQQQQPAGAAQHPGGPVPGGSPPSQPGRIRHEAAAHPDPPCPDVHPQ
>LOCXPOR8.66.HIT1.OR.2R.302.7tm_1.exons1.CM039103.1.Lampris_incognitus
MQDLTELSGNTTTQKSLSVIIKVCVVIPFFCMFLGCITVMLHIFASHRQFLDSSRYILFSYMLVNDTLLVLSSMLLFIFIIGQVHFAIIICAPLLFLSTATFQNTPLILATMSLERYVAIFYPLQRPAAWCSDRIWIIMLCLWFTSCILPAVEFSIGNLIPGVDILSTPVACKSRDLNSSLTQTLFKASLNGLFFAVVGVIIPFTYMRILLKTKKLRQDRVSVSRAMHTVLLHGFQLLLCMMAFTHPITESLIVFHANWQPEDIAFFNYFCFILIPRFLSPLIYGFRDKSLRDHIGRALQFC
>LOCXPOR10.67.HIT1.OR.2R.308.7tm_1.exons1.CM039103.1.Lampris_incognitus
NSYQAVDGKSSMRLIGPRVIIVQVLIAIYLYINFLLILTFSKKDFLHTNMRYIFFANTLLSDSLFLILSDVLLILSYFGIPMQMWLCLLLYIVLSVNTFVTPLTLTAMTLERYVAICMPLRHGELCTPHFALCSILILHAISYVPGSVIVSNFIATVSSHVYTQAKVCSVEMFIIHKWQGHFRSAVHQSYFLFMSSTIAFCYIKIMKVATNASGENKKSLRKGVQTVVLHAFQLLLSLAQLWCPFIESAVLQIDFVLFVNVRYFNYIAFILSPRCLSPLIYGLRDEKFFLALKYYALFGLYRNNSPGF
>LOCXPOR10.35.HIT1.OR.2R.308.7tm_1.exons1.CM039103.1.Lampris_incognitus
NSYQAVDGESSMRLIGPRVIIVQVLIAIFLYINFLLILTFSKKDFLHTNMRYIFFANTLLSDSLFLILTDVVLILSYFGIPMQMWLCLLLYIALSVNTFVTPLTLTAMTLERYVAICMPLRHGELCTPHFALCSILILHAISYVPGSVIISNFIATASSHVYTQAKVCSVEMFILHKWQGHVRSAVHQSYFLFMSSTIAFCYIKIMKVATNASGENKKSLRKGVQTVVLHAFQLLLSLAQLWCPFIESAVLQIDFVLFVNVRYFNYIAFILSPRCLSPLIYGLRDEKFFLPLKYYALFGLYRNNSPGF
>LOCXPOR11.36.HIT1.OR.2R.307.7tm_4.exons1.CM039103.1.Lampris_incognitus
MQNQSYGVSLELYLDPFSIPPGGKYPIFFLGVVIYFFCIFCNLTLLALIVFQRSLHKPMYFILLSLPVNDLMGISAMLPKVLSDIVMGTNKVYYPLCVLQGFLLHIYGGGVLFILAAMAFDRYVAICMPLRYSSVMTPRAVISINSLVWGLDFILIVSLFFLHTRLPRCKSSIMNVFCDNPSLLKLACGETTVNNIIGLFNTAVIQLISVSVQMFSYVKILLTCMVTRRSETKTKALHTCVAQLVIFIVFEVVGTFTILSHRFKNVSADLQKIMGMLIFLVPPLLNPIVYGLNTREIRRSLLRVLRN
>LOCXPOR12.37.HIT1.OR.2R.311.7tm_4.exons1.CM039103.1.Lampris_incognitus
MGKFYNTTSILRLQGFNIPSESVFPAFLFASLNYMIILFCNLALILTIVLNKSLHQPMYLLLLNLPINDLMGSTALFPQVIKEILFDTRTIHYTACVTQAFFIHVYGLGAVLTLTVMAYDRYIAICLPLKYKTIMTNSHIMKIITATWMLNLVLIGLLFFLLLRLPRCRSLMAHSYCDNPSLLTLVCANTTINNIYGLVIVAATQVIANVTILYTYLQILVTCFRSKRSDTKTKALQTCATHLMVFLLLECLGLFTIISYRLKNLSPYLRRLSGVSTLIFPPTLNPIIYGLKTKEIREKIAYFFSRKIFPA
>LOCXPOR13.38.HIT1.OR.2R.317.7tm_4.exons1.CM039103.1.Lampris_incognitus
MTYTNFTTVKDFHIFGFPGLQPEHYGPVSALLLLTFLSIVFGNVFILAFVAYERCLHKPTYLIFCHLALTDIAFGFVTLPKIIARYWWDDKVVSFGACFTQMYFVHCLGAIHALILLTMAVDRFIAICIPLRYPVLIRNNNISFICGVCWIFTFIRMLVILFQALSLPYCNSNIIAQCYCDLISIMRLACKKDQYIEELAFGFSMFSLSVPLGFIIFSYFAIIISVLKTSRTNGCSKTMSTCTPQIFITSLYFLPRCFVYLAYFLGFKFPNADIRIAVIMLYSLLPAVVNPLIYCFKTKDIKEILLKKLKSVKIGIE
>LOCXPOR14.39.HIT1.OR.2R.343.7tm_4.exons1.CM039103.1.Lampris_incognitus
ICNVCLLLFLFHCVLGTSSSIMLEGNQSFVTEFVLSGFSGLHPEYQGLASAVLFLVYLFTMIGNALIIFLFANDCGLHKPMYYIILNLVASDILFSTATLPKIITKYWFHSGTISFSACFIQMYFVHYLGTVNSFVFFLMALDRYLAICYPLKYPVLMRNFTISTLSITAWIAANGGPVMMVSRAYPLPYCASNIIAHCYCDHISITRLACTDRAPYGLPAFIFAMIVLLVPLAFIIFSYTSIVITVVRIPNSQNRLKTMSTCCTQLIIITLYYLPRCFVYMASNVGIKFSSDMRIVIIMMYSLLPPMVNPLIYCLRAKDMRESLIKRIRRKTVSQNVKVTVI
>LOCXPOR15.40.HIT1.OR.2R.317.7tm_4.exons1.CM039103.1.Lampris_incognitus
MTYTNFTTVKDFRIIGFPGLQPEHYGPVSALLLLTFLSIVFGNVFILAFVAYERCLHKPTYLIFCHLALTDIAFGFVTLPKIIARYWWDDKVVSFGACFTQMYFVHCLGAIHALILLIMAVDRFIAICIPLRYPVLIRNNNISFICGVCWIFTFIRMLVVLFQALSLPYCNSNIIAQCYCDRISIVRLACKKDQYIEDLAFGFAMFSLSVPLGFIIFSYFAIIISVLKTSRTNGRSKTMSTCTPQIFITSLYFLPRCFVYLAYFLGFKFPNADIRIAVIMLYSLLPAVVNPLIYCFKTKDIKEILLKKLKSVKIGIE
>LOCXPOR16.41.HIT1.OR.2R.303.7tm_4.exons1.CM039105.1.Lampris_incognitus
MANSSAVTVILLSAYYGMDDLKPVYFSVFLILYITIIMESLALMGVICVKKTLHEPMYFLVGNLAANGLYGSTALLPALLSNIFSHSHELSLPCCQAQIYTIHTYAIVEFTILAAMSYDRYVAICYPLQYQAVMPLSRVYRLIIFTWLYPLVAFLIVFILTLNLQFCEKTLDKLYCVNYSLVKLSCSDTSMVNIVGLLSVVVYACPQLIMVLYSYIQILRICALSSKESRLKALRTCTPHLLAVINYSIGCFFEIAQSRFNLSHLPYKTKVFLSLYFLIFPPILNPAIYGLSIQAIRVPLLNL
>LOCXPOR17.42.HIT1.OR.2R.302.7tm_4.exons1.CM039105.1.Lampris_incognitus
NYTYNCLTLRLEGLKVTDDFMYPVFFFFFFSYLFIMFTNVGIVALVYMKKTLHQPMYLLFCNLPLNDIVGNSIMVPRLLSDILLPPSQRLISYYECVVQAFTTHMFGTTSHTALMVMAFDRYVAICNPLHYSNIMNNKMVIKLTASAWGSAFILVAILLGLTLRLNRCRTLILNPFCDNVSLFKLSCENVFINNIYGLTFSVVLFTASIGSVVLTYGKITIVCLTSKNKSLNGKALKTCSTHLFAYLIMLLCGMLVIALHRFSQYSDHRKLAAILFHIIPGVLNPIIYGVQSAEIRKFLSNA
>LOCXPOR18.43.HIT1.OR.2R.302.7tm_4.exons1.CM039105.1.Lampris_incognitus
NYTYNSLTLRLEGLKVTDDFMYPVFFFFFFSYLFIMFTNVGIVALVYTKETLHQPMYLLFCNLPLNDIVGNSIMVPRLLSDILLPPSQRLISYYECVVQAFTTHMFGTTSHTALMVMAFDRYVAICNPLHYSTIMNNKMVIKLTASAWGSAFILVAILLGLTLRLNRCRTLILNPYCDNVSLFKLSCENVFINNIYGLTFSVVLFTASIGSVVLTYGKITIVCLTSKNKSLNGKALKTCSTHLFAYLIMLLCGMLVIALHRFSQYSDHRKLAAILFHIIPGVLNPIIYGVQSAEIRRFLSNA
>LOCXPOR19.44.HIT1.OR.2R.302.7tm_4.exons1.CM039105.1.Lampris_incognitus
NYTYNSFTLQLEGLKVTDDSMYPVFFLLFFSYLSIMFSNVGIVVLIYMKQTLHQPMYLLFCNLPLNDIIGNSIMVPRMLSDILSPPSQRLISYYECVVQAFTTHMFGTTSHTVLMIMAYDRYVAICNPLHYSTIMNNKMMIKLTASAWGVALVLVAVLLGLTVRLNRCRTLILNPFCDNASLFKLSCESVLINNIYGVTFTVVLYITSIGGVVLTYTKITTVCLTSKNKTLNRKALKTCSTHLFVYLIMTLSGMLIISLHRFPQHSEYRKLSSLLFHIVPGILNPIIYGVQSAEIRKFLSNA
>LOCXPOR20.46.HIT1.OR.2R.313.7tm_4.exons1.CM039105.1.Lampris_incognitus
MENQTFSDVLLLEGLNVTSQSFFPTFIFLIIIYIFTVVSNIGLVALIFQERRLHQPMYLLFCNMSINDILGATTIIPRLLSDIFKVSTERYITYIECVIQAFCFHLHIGTSLSVLMAMAFDRYVAICNPLRYATIMTNRMVLILTVLAWGVIFVMVAVLVGLTIPLSRCRWFISHPFCDNASLFKLSCQNVLSNNIYGLCYTVILLGSSIGSTTLTYLKIALVCLTSKSKVLNSRALQTCATHLAAYVIMLVSGATFVVLHRFPQLSDQRKLASMIIMVIPPAVNAIIYGLQIKELRQKIIATFYRNKVALMD
>LOCXPOR21.47.HIT1.OR.2R.304.7tm_4.exons1.CM039105.1.Lampris_incognitus
MKNQTFSDVLLLEGLNVPPHFFFLTFNFFLIIYIFTVVSNIGLVALILQERSLYQPMYLLFCNMSINDILGATTIIPRLLSDIFVASTERYIYYTECVIQAFCYHLHIGTAHTILMVMAFDRYVAICFPLRYATIMTNRMVVILTVLAWGVILVMVGILLGLTIRLSHCRQTVSHPFCDNASLFKLSCQNVSSNNIYGLCYTVILLGSSILSITLTYVKIAMVCVTRKRKVVNSRALQTCASHLAAYAIQLVTGFTFVILHRFPQLSDQRKLASIMVIVVPSVLNAVIYGLQIKEIRQKIINIF
>LOCXPOR22.48.HIT1.OR.2R.309.7tm_4.exons1.CM039105.1.Lampris_incognitus
MENQTFSADILLLEGLKVMPQSSVPAFLLLLFTYIFIIVSNIGLILLISVEGSLHQPMYLLFCNMSINDVFGATTIIPRLLSDIFIERTERYISYIACAIQAFCSHFHAGTSHTVLIIMAFDRYVAICNPLQYATIMTNKMVLKLTISAWTAAFTLVAILIGLSVRLSRCRRIVVNPFCDNASLFKLSCQNLLVNHIYGIGSAIVILSSSIGSIVLTYLRIAMVCLSSKNKALNGRALQTCATHLLVYMIMLVSSFTPIIMHRVSGWADKGKVASLLFHVVPPALNAVIYGLQIKEVRLKIFRVFFHNK
>LOCXPOR23.49.HIT1.OR.2R.303.7tm_4.exons3.CM039105.1.Lampris_incognitus
MTMLRQPIVFELEGFHVPHGHGPLLFFLALLNYMVVLVANGVVLSVIIADRTLHRPMYVMVCNLAACDLLGGTAVLIRLMIHFLTGQKRMPYVTAIAQGFIVHMYGAAVQTILAAMAYDRYVAVCEPLRYHTIMSSPRLLLSCILSWGVALLCIGVLFALNVGTPLCSTTIKHVYCSNRSILRLACGPTPINNVYGLCMSWSLSTGTFLIIALSYIKILYACIKQGRSSSGTRSKAFQTCASHLVVYVLYEIASAIIIVSQRFPSVSHNIKKFFSILIIIVPPAINPIIYGLVTKELRASIIK
>LOCXPOR24.51.HIT1.OR.2R.303.7tm_4.exons3.CM039105.1.Lampris_incognitus
MTMLRQPIVFELEGFHVPHGHGPLLFFLALLNYMVVLVANGVVLSVIIADRTLHRPMYVMVCNLAACDLLGGTAVLIRLMIHFLTGQKRMPYVTAIAQGFSVHMYGAAVQTILAAMAYDRYVAVCEPLRYHTIMSSPRLFLSCILSWGVALLCIGVLFALNVGTPLCSTTIKHVYCGNRSILRLACGPTRINNVYGLCMSWSLSTGTFLIIALSYIKILYACTKQGRSSSGTRSKAFQTCASHLVVYVLYEIASAIIIVSQRFPSVSHNIKKFFSILFIIVPPAINPIIYGLVTKELRASIIK
>LOCXPOR26.53.HIT1.OR.2R.318.7tm_1.exons1.CM039105.1.Lampris_incognitus
ANTTDGLLYQAREEMMAFAFVSVGSCCAFLYINCVLLFTLRSRPVFCETSRYILLFNLLLADTAQLTLSETLYLLAACRIRLTLYLCSVLVMTSMLVASISPLTLMVMSVERYVAVCLPLRHAEIVTIRSTAVAVTTIWVFSLVNILIRIFILLNLKHDILSSQPMRHFCSKEAFFFAPMSYYYDKAYSGFVFISVGMTIILSYIGVMLVARSASTDKASAIKAGKTLLLHLIQLGLILPSTIHSVILTLLAITADKLLVVRLHNIFFVICHILPRCLSALIYGLRDQTIRHVLMSYFSCQQKCSVFPTNANTNCMLE
>LOCXPOR26.54.HIT1.OR.2R.318.7tm_1.exons1.CM039105.1.Lampris_incognitus
ANTTDGLLYQAREEMMAFAFVSVGSCCAFLYINCVLLFTLRSRPVFCETSRYILLFNLLLADTAQLTLSETLFLLAACRIRLTLYLCSVLVMTSMLVTSISPLTLMVMSVERYVAVCLPLRHAEIVTIRSTAVAVTTIWVFSLVNILVRIFILLSLKHDILSSQPMRHFCSKEAFFFAPMSYHYDKAYSGFVFISVGMTIILSYIGVMLVARSASTDKASAIKAGKTLLLHLIQLGLILPSTIHSVILTLLAITADKLLVVRLHNIFFVICHILPRCLSALIYGLRDQTIRHVLMSYFSCQQKCSVFPTNANTNCMLE
>LOCXPOR27.55.HIT1.OR.2R.300.7tm_1.exons1.CM039105.1.Lampris_incognitus
ANTTDGLLYLTREELMVFAIVSVGSCCTFLYINCVLLFTLRSRPVFCETSRYILLFNLLLADTAQLTLSKTLFLLAACRIRLTLYLCGVLVMILMLVATISPLILMVMSVERYVAVCFPLRHAEIVTIRNTAVVIKVIWTFSLVNILIRVFILLSLKHDILPSQPMRDFCSKESLLLLPMSYYYDKAYSGFVFISVGMTIILSYIGVMLVARSASTDKASAIKAGKTLLLHLIQLGLILISTVHSVILTLFASTADRMLLVRLYNIFFVIFQIMPRCLSALIYGLRDQTIRPVLMSYLSC
>LOCXPOR28.56.HIT1.OR.2R.299.7tm_1.exons1.CM039105.1.Lampris_incognitus
NVTDGLLYQPREEMMVFTIVSVGSCCTFFYINCVLLFTLRSRPVFYETSRYILLFNLLLADTAQLTLSKILYLLAVCRIRLTLYLCGVLVMISVFMAPISPLALMVMSLERYVAVCFPLRHAEIVTIRNTAIAVKVIWAFSLVNILIRVFILLSLKHDILPSRPMRDFCSKEALLLVPMSYHYDKAYSGFVFISVGMTIILSYIGVMLVARSASTDKASAIKAGKTLLLHLIQLGLILISTVYSVILTLFASTADRILLVRLYSIFFVIFQIMPRCLSVLIYGLRDQTIRPVLMSYLRC
>LOCXPOR27.58.HIT1.OR.2R.291.7tm_1.exons1.CM039105.1.Lampris_incognitus
SLQYLTPRERVFFLTLTVVPCCIFLYLNGVMLFTLRSRLVFRETSRYILLYNLLLSDTIHLTLSETLYLLAARKLKLTLSVCSALTMISNLITEISLLILVVMSLERYVAVCYPLRHAEIVTIRSTAVAVTVAWVFSLVNILIRVFMLLEHGFSPNLQMRDFCSKEALFLSPMSYYYDKAYSGFVFISVGMTIILSYIGVMLVARSASTDKASAIKAGKTLLLHLIQLGLVLTSTVHSVILTVIASTADRILVAYLYNCLFVICHILPRCLSALIYGLRDQTIKPVFMSYL
>LOCXPOR29.59.HIT1.OR.2R.308.7tm_4.exons1.CM039107.1.Lampris_incognitus
MHNVSFITVFTLSGLNEIMDLRLTLFFLSLLCYCVILMVNVCLIVTIIMDENLHEPMYILLCSFCINGLYGATGFYPKFLWDLLSPLHVISYAGCLLQAFVMHSFACSDLSILAVMAYDRYLAICRPLEYHAVMTKQRLSQLVCWSWILPFCIVGTNLFLTSSLRLCSSNIERLFCINRVIVKLACPSINTNIYNIVTYLTISFYVSHGLVITWSYMYLIRTCVRSVEESGKFMQTCLPHLISLFIFLVCILFDVICTKFGSKYLPQMLQNVISIEFLLIPPVMNPLIYGYKLTKIRNRILSFVTAKR
>LOCXPOR30.60.HIT1.OR.2R.299.7tm_4.exons1.CM039107.1.Lampris_incognitus
MMDNASVVTVFTLSGLNYSLEHRVTLFSLTVLWYSMILLANTALIVVIIGDKNLHEPMYIYVCNLCVNGLYGTAGFYPKFLLDLLSPHVISYAGCLLQGYVIHSSNCGDLSMLALMAYDRYVAICRPLVYNSIMTKQRVRVLVFLSWAVPLCCMLMNTVSIVGLQICSSHINKLYCVNWMVTRLTCSAAAANNIIAYFNILLYFGHGVFIFLSYMHLIRNSLISKESRGKFVQTCVPHLISLVVYCFTVLLDLLHMRFGSRDLSVGLANFISMEFLLIPPIVNPLIYGFVLTKVRNHIL
>LOCXPOR31.61.HIT1.OR.2R.307.7tm_1.exons1.CM039117.1.Lampris_incognitus
VIEDYACVRFYVSTVSFSILLFFNLVINWTIVCQVRLRGHARFVLIFHLLLSALVYLGTSSIFHYQIHVKARPGLSCCLAMVTILITSASNILLTLTTMALDRYFAICHPLRYSSLCSGRHWPWLVGLLTWGLALIIPLCLLPSTDRNATGPEGECGREQLKKGELQKVLLITLCTLLILYSYVRILMEGRRLGVLNRRNSVGFRTIALHCTQLAVYILPNFVNFLLAVLLKHGHFQPQMKELSSVVVFAFFSLAQCIAPVVYGLRKEELLEELGVRFPCCSPYLKSIIGWTVHANWTYSHPKPRYV
>LOCXPOR31.61.HIT1.OR.2R.306.7tm_1.exons1.CM039117.1.Lampris_incognitus
YRGLRLRAVLRVHRLFLDPAVLQPRHKLDHRLPSAASGTRAVRADLPPAAVRAGLPGHEQHLPLSDTRESAARPVLLPGHGHHFNHQRLQYPADADDHGLGPIFRHLPSFAVQFTVQRSTLALVGRAPDVGARIDNPSLSAPQHGQKCHRAGGGVRTRAAEERRAAEGAADNFVHFAHTVQLCADTDGGKAPGSAEQTQQCRIQDDRPALHPAGRLHPAQLCQLSARGSPETRTLSAADEGALVGGGVCLLQLGAVHCAGRVRFAQRGASGGVGREVPVLFPLLKKYHWVDCACKLDIQPPQTTVC
>LOCXPTAAR1.27.HIT1.TAAR.2R.340.7tm_1.exons1.CM039103.1.Lampris_incognitus
MTADILSLEQLCYPDSNASCVRERFSVRAQFALYLVFALGMLFTIVGNFAVIVSIAHFKQLHSPTNILILSLALADLLLGIAVLPFSIIRAVEGCWFYGDDFCLLHSSFDVFLTSVSIFHLICIAIDRHEAVCNPLHYTSNITLPVAWIMVFTSWALAALYSFGLLYSKTNVAGLEDYLASISCLGRCNLLFNTLWGTLDTIIAFFVPCAVMAGLYSKIFLVAQEHVRKIEDISHGVTSNNRGRGGLLKRSEQKAAKTLAVVVGAFIFCWTPFFLNSIIDAHTGFGTPAALFEVFVWLGYFNSTLNPVIYALFYPWFRKCFHLIVTLKIFNSRSSTMNLF
>LOCXPTAAR2.28.HIT1.TAAR.2R.330.7tm_1.exons1.CM039103.1.Lampris_incognitus
MEAELCYESRNGSCLRTVYPLSIQITLYVILGTTVLLTVSGNLLVIISIAYFKQLHSPTNYLLLSLAASDLFLGAVVMFPSMIRCVETCWYFGDVFCKIYTSSDVLLCTASILNLSFISVDRYYAVCHPLLYTSKVTVHAVIIMIVVSWSVSAMVGFGMIFLELNILGIEELYYNHVVCEGGCVLFQSGVSSAVSSVLSFYVPGVIMLTVYLKIFLVAQRQVHSKQNMSYANSLSITDKSQRKATKTLAIIMGAFLSFWAPFFICNIIDPVISYSTPAELFEILVWVGYLNSTVNPLIYAFFYSWFRKAFRIIISGKILRTDASDMKLFT
>LOCXPTAAR3.31.HIT1.TAAR.2R.330.7tm_1.exons2.CM039107.1.Lampris_incognitus
METLEGVELCFSQLLNTSCRKPMRSHSEAILFYILLSFISLLTVMLNLLVIISISHFRQLQTPTNLLLLSLAVSDLLVGLLLMPVEGLHSFGTCWFLGDFLCAASYFMVFLITSASVGNMVLISIDRYVAICDPLHYPIKITQKGIQISVCLCWVCSGLYSSLVLKDLLTQPGKYNSCHGECVVLIDFIAGTVYFVLTFIIPVSVIAVLYIRIFVVAVSQARAMRSHVATVTVRCTLIITAKKSERKATSALGIVIFVFLMRFCPYYYLFLTGEEENNNHSSSYFVIFLYGNSYLNPLIYAFFYPWFRKAIKQIATLKILQQDSCKAKMV
>LOCXPTAAR4.33.HIT1.TAAR.2R.332.7tm_1.exons2.CM039107.1.Lampris_incognitus
GDSGRRRALLSTTPQFLLQEANASSLRGRAPPHSAVLHLSADSGSQPPCHHLHLPLQADILHTPTNLLLLSLAVSDLAVGVVKIPGEGSRFIGACWFLGDPMCALYHFIGFVIVAASVGNMVLISIDRYVAICDPLHYPTKITLRKIQISVCLCWLCSVFCNGLILRDHLKQPDKYKSCDGECVLVVDYIEGAVDLVLNFVGPITVIIVLYMRVFVVAVSQARAMRFHIVSVPSQGTVTVTAKKSEMKAARTLGVVIVVFLMCFFPFYFALFLARDTLINVSSWSILSCLLFFNSCLNPVIYAFLYPWFRKAVKIIGTLQILQPGSCAANVL
>LOCXPTAAR5.35.HIT1.TAAR.2R.331.7tm_1.exons3.CM039107.1.Lampris_incognitus
METLEGGELCFPQLLNSSCRKPMRPHSETVLLHILLSSLTLLTVALNLLVIISISHFRMKLHTPTNFLLLSLAISDLLVGLLMPIYGVQILGDCWFLGDSLCAVFFFLNFIIIAASVGNMVLISIDRYVAICDPLHYPTKVTQRRVQISVCICWFCSFFYNSLVLKDFLNQPDKYNSCYGECVLVIDYIAGAVDLILTFIGPITAIIVLYMRVFVVAVSQARAMSSHIVSVPSQNTVTVTSKKSERKAARTLGVVIVVFLICFCPYYYPSLAGQDTLSSASSMAIVIWFLFCNSCLNPVIYAFFYPWFRKTVKLIASLQILQPDSCKANII
>LOCXPTAAR6.37.HIT1.TAAR.2R.330.7tm_1.exons3.CM039107.1.Lampris_incognitus
METPEGGELCFPQLLNSSCRKPMRPHSETVLLHILLSSLTLLTVALNLLVISQRSESRKLHTPANLLLLSLAISDLLVGLLMPIYGVQILGDCWFLGDSLCAFFYFLNFIITSASVGNMVLISIDRYAAICDPLHYPTKVTQRRVQISVCICWFCSFFYNGLVLKDSLIQPDKYNSCYGECVLVIDYIAGAVDLILTFIGPITAIIVLYMRVFVVAVSQARAMRSHIVSVPSQNTVTVTAKKSERKAARTLGVVIIVFLMCFCPYYYLSLAGQDSLTSSLSMEIVTWLLYCNSCLNPVIYAFLYPWFGKTVKLIASLQILQPDSCKADII
>LOCXPTAAR7.39.HIT1.TAAR.2R.330.7tm_1.exons3.CM039107.1.Lampris_incognitus
METLEGGERCFPQLLNSSCRKTMRPHSETVLLHILLSFLSLLTVALNLLVISQRSESRKLHTPANLLLLSLAISDLLVGLLMPIYGVQVLGDCWFLGDSLCAFSFFLNFIITSASVGNMVLISIDRYVAICDPLHYPTKVTQRRVQISVCICWFCSFFYNGLVLKDSLIQPDKYNSCYGECVLVIDYIAGAVDLILTFIGPITAIIVLYMRVFVVAVSQARAMRSHIVYVPSQNTVTVTAKKSERKAARTLGVVVVVFLMCFCPYYYPSLAGQDSLSSSLSMEIVTWLLYCNSCLNPVIYAFLYPWFGKTVKLIASLQILQPDSCKADII
>LOCXPTAAR8.21.HIT1.TAAR.2R.331.7tm_1.exons2.CM039107.1.Lampris_incognitus
MQTPEGIELCFPQLPNSSCRKPMRPHSETVFLHIMLSSISLLTVALNLLLLYRFFPPSRKLHTPTNLLLLSLAISDLLVGLLMPSYRFHVLGDCWFLGDSLCVVSHFLSFIIISASVGNMVLISIDRYVAICDPLHYSTKVTQRRVQISVCICWFCSFFYNSLVLKDFLNQPDKYNSCHGECVLMIDYIAGAVDLILTVIGPITVIIVLYMRVFVVAVSQARAMRSHIVSVPSQNTVTVTAKKSERKAARTLGVVIVVFLMCFCPYYYPPFAGQGTLSSASSVAIVTCLLYCNSCLNPVIYAFFYPWFRKTVKLIASLQILQPDSCKANII
>LOCXPTAAR9.26.HIT1.TAAR.2R.314.7tm_1.exons1.CM039109.1.Lampris_incognitus
CFPQHNSSCRRRTPPSTLLYMVFSSIALLTVVLNLLVIISISHFRQLHSPTNTILLSLAVGDLLVGLLGMPIESLRYMESCWLLGTLLCALTPYFSYCLCSISVGNLVLISIDRYVAICDPLHYSTKITVTRVKICICLCWVVTLLYNGLILMDHLKQPDRFSSCYGDCVVVISHLSGIIDLVFTFIGPCTVIVVLYMRVFLVAVSQARVIQVHYGVASSSLVAKRSERKAARTLGIVIVVFLVCFCPYYYPSLAGEDTSNNLSYFAVLSWIMLTNSCINPLIYAIFYPWFRKAIKFIFTLRVLQPSSRETNIL
>LOCXPENSSDUP00000012016.1.12.HIT1.Ora.1R.331.7tm_1.exons4.CM039098.1.Lampris_incognitus
GGSMADSDDAELVGMGLRVSVSPVQTAFYVLLVLIGVVGNATVVGVIGKSILKDHGGGHNSDIIIVNMALSNLLVSVMRNTLLVISDVGLELYSSQEWCQFLMGIWVWLRSVNVWSTLFLSAFHLQTLRRVAPPVGHPQGTRGPPKSLLLTLGLIWLANFIYSIPAHIFSKSGNQNTTETLMLVSSTTRPLLGCVWNFPSSYSGLAYATTSMVIHETIPIILMTITNLGSLYTLYAHSKLRSLLQDAPVIKRVPAERRAAKVILSLIMLFIASWGTSIISVNYFNYNRGSSADFLLLIARYANIIFIASSPIVLAVGHRRLRSFIKSVIAH
>LOCXPOra2.2.HIT1.Ora.2R.307.7tm_1.exons1.CM039112.1.Lampris_incognitus
MVGFSLGFLSLMIFISLTGIIGNVFLILSIIQARFSRMKSFEVFLLGLAAFNLEEIIIVDLYDIAMFQSIISFDTWLCRMLKFLTVLGETASTLFTVLISIFRYQKLKDAERRVSLPIFLDNIRSAWMVSGICAILAILLSAPTYAIKFHGHLENFTDHSVGCPPDFFQCYSNNCPFLNHYYKHLFIVICILLPLFIISVTSCFMIKVLLFHKRIITPVLGVSKSGQSSKKYMGLKLQRSTVAILAAMGVFAVDGAFYLILHLGLSPYNFPQWYQLELCMISSYTTISPYVYGMGNNLNFFKKILKK
>LOCXPOlfC1.31.HIT1.OlfC.2R.845.ANF_receptor.exons6.CM039103.1.Lampris_incognitus
LTIIIFALLAKTNSENQTCKLIGQTGFMEFSKDGDLIIGGIFSISRNRVLQDNNYQAPLHSYCKTINHRELRFARTLIFTVEEINRDPKILAGVTLGYRLYNGCASDNLVRAAIEAINGKEHEGHACKRRIQVLLGHSSSGVSKDISKIIGPLHIPQISHLSTCACLSDKKLYPTFFRTVPSDRFQIMALVQLMKHYDWRWVGVVYYSSLYSRQGAAEFSKEAKREGICVEYSKRFRKSHSTKFYTLLETIRNSSSKVVLLFMSSTQTSTFLDRIEGMNITGKQWVGSESWVTQAHLASAERKSILKGTIGFAIPGASIPGLTEFLLNLKPSDEPQSSMVKALWEDVFDCTFSPSNTSAVCDGTEDLTTVSSQYTDMQVFRTENSVYKAVYAVAHAFESLLQCKSGFNPSTGKRCMNKADVQPEHVLEHLRLVNFTMQNGDKVLFDENGDIGGQYELVNWQIREDGSADIVNIGRYDSSSPEGKKFKLRDDIRIIWGGDHSQVPRSVCREPCPPGTRKAINKQKPVCCFDCFECPEGTVSNQTNSPDCLMCPPEFWPNERKDKCHPKPIEFLSYREIMGALLTVFCCLGLFLSLLTSIIFLVHKETPIVKANNSELSFLLLFSLKLCFLCSLTFIGRPSEWSCMLRHTAFGITFVLCISCVLGKTIVVLMAFRATLPGSDVMKWFGPAQQRLTVMAFTLVQVVICILWVTISPPFPNRNMKYYKDKIILECALGSSVGFWVVLGYIGLLALMCFILAFLARKLPDSFNEAKFITFSMLIFCAVWIAFIPAYVSSPGKFTVAVEIFAILASSFGLLTCTFVPKCYIILFKPERNSKKHMMGKMPHK
>LOCXPOlfC1.33.HIT1.OlfC.2R.845.ANF_receptor.exons6.CM039103.1.Lampris_incognitus
LVVLALLIRRGRPVCRLQGRAQPPEMTMAGDLILGGIFTFRTGFRGRIPSFQSMPSPPTCMNINVREFKFAHTMIFAIEEINQDRTILPNHILGYKIYNACGMSSIIKAAMDLTSGQREIIDEKNCTKSDTALAVLGHSGSTPTMGFARIIGSFQIPVISHFATCACLSDRQEFPSFFRTIPSDNHQSRALAKLVKQFGWTWVGAISSSNDYGVNGISAFMQAARAQGVCIEYYEAFEQTGPIHQLTRIVEIIKFSTSKVVVAFMTHREIKVLAAELYKQNITGLQWVGSDAWITDHSLTDSEGHSVLVGSVGFTVRGAQIPGLKEHLSQVHPSKFPDSQFVKDFWEDVFDCSLNRTAKTLARKPCSGSESLRDVESQFTDVSELRFTNNVYKSVYAVAHALDDLFKCEEGQGPFSNGSCADAQHVKPWQVLHYLQNMNFTTRHGENVFFDENGDSPARYELVSLRSITPAAMRLATIGFYDATLPSKRRFTMSGADVVWGGGSKMVPVSVCSERCRPGTRKVLQKGKPVCCYDCVPCADGEISNTTDSMECIKCPVEYWPNTRRDACLFKDVEFLSYAEGMGIILTFFCLMGVILTAFVGIVFFKFQQTPIIRANNSELSFLLLFSLTLCFLCSLTFIGRPSKWSCMLRHTAFGITFVLCISCVLGKTIVVLMAFRATLPGSDVMKWFGPAQQRLSVVAFTLVQVLICILWLTISPPFPFKNFQHFQEKIILECALGSAVGFWAVLGYIGLLAILCFVLAYLARTLPNNFNEAKFITFSMLIFCAVWIAFIPAYVSSPGKFTVAVEIFAILASSYGLLFCIFLPKCYIILLKPEQNTKKHILGK
>LOCXPOlfC1.35.HIT1.OlfC.2R.854.ANF_receptor.exons6.CM039103.1.Lampris_incognitus
VMPMLCLLLFVLLMGRRGSACRLRGRANPPELSQDGDLIIGGIFSFRTGQDYVVNSFQTIPQMRKCNNFNFREFKFAQTMIFAINEINRDSNLLPDVKLGYKIYDNCGTMDILRAAMSLASGQRREIYENNCTEGDTVQAILGHSGSRPTISFAQIVGRFHIPVISHFATCACLSDRKKYPSFFRTIPSDYYQSRALAKLVKHFGWTWIGAIAVDNEYGLNGIAKFIQSAQEIGICIEYYEAFSQTWPAHKQSRVIDTIKQSTSKVLVAFMSHREIKVLAAKLYKQNITGLQWVGSDAWITDHSLTDSEGHSVLVGSVGFTVRRAQIPRLKEHLSQVHPSKFPNSQFVKDFWEAVFDCSLNGATKTAVRKPCSGSESLQAVESQFTDVSELRFTNNVYKSVYAVAHALDDLFKCEEGNGPFSNGSCADVKHIKPWQVLHYLGAVNFTTEEGEKVYFDSSGDSPATYELVNLQRTNKGTMGGVPIGIYDASLAESHQFVLNDISAVWGGGLSKIPVSVCSERCHPGTRKVLQKGRPVCCYDCVPCALGEISNVTDSIHCMKCPLEYWPNKYRDTCIPKEIEFLAFDETMGTLLAMFSLLGVFLTVIITLVFYCHKETPLVRANNSELSFLLLFSLTLCFLCSLTFIGRPSKWSCMLRHTAFGITFVLCISCVLGKTIVVLMAFRATLPGSNVMKWFGPAQQRLSVMAFTLVQVLICILWLTISPPFPFKNFQHFQEKIILECALGSAVGFWAVLGYIGLLAMLCFVLAYLARTLPDNFNEAKFITFSMLIFCAVWIAFIPAYVSSPGKFTVAVEIFAILASSYGLLFCIFLPKCYIILLKPEQNTKKHIMGKTSN
>LOCXPOlfC1.38.HIT1.OlfC.2R.865.ANF_receptor.exons6.CM039103.1.Lampris_incognitus
MLLMAVLLLLSPLAVRSGGSVCHPYGTREVSQFSKEGDVNIGGIFSFHQNPVSVNPSLQVNPGSIQCEGLDPGELQYAYTMMFAIEEINNSSELLPGVTLGYRIFDACPSIPLSVRASLNLMNAYGEEEQEEEEEGSCSRRSAVQAVIGETTSTSTIGIARTVGPFHIPVISHSATCACLSNRREYPSFFRTIPSDLYQSRALAKLVKHFGWTWVGSIRTNSDYGNGGMATFLKAAEKEGVCVEYSVAIYRTDPRKWFLEVVDVIKKSTSKVIVAFADGTDLDILIKELHRQNVTGLQWVGSEGWITYRYIASPTSYGVVQGAVGFAALNAHIPGLQEFLANSRPSTRPGDRGLAELWENVFGCALTPRADVQAGDSAPRCTGEESLWDMHTRFTDVSDASLLNNVYKATYAVAHALHLLLTCQGGQGPFENNACADRHDIQPWQVLHYLTRVNFTTKIGESVFFNEMGDPVARYALVNWQADETGYILFKTIGYYDASRPEGQQFKMKAGVRAIWAGQQPEVPVSVCSDSCLPGTRRAFVKGKPICCFDCIACADGEFSNSTNAVKCEKCPSEYKSSEERNNCVLKAIEFLTFRELMGMLLVTFSVFGACLAMTIAHIFFQYRQTPIVRANNSELSFLLLFSLTLCFLCSLTFIGRPSEWSCMLRHTAFGITFVLCISCVLAKTIVVLMAFRATMPGSDVMKWFGPAQQRLSVMAFTLVQVVICILWLTINPPFPNRNMEYYKDKIILECALGSAVGFWAVLGYIGLLALLCFILAFLARKLPDNFNEAKFVTFSMLIFCAVWIAFIPAYVSSPGKFTVAVEIFAILASSYGMLFCIFLPKCYIILLKPEKNTKKRLMSKMASK
>LOCXPOlfC2.39.HIT1.OlfC.2R.842.ANF_receptor.exons6.CM039103.1.Lampris_incognitus
MSLVVLGLVFLGPAGAFGADVEAPFCQILGVPETPLLSKEGDVTIGGAFSIHSKITQPSLSFTDTPKRLTCSSVNLREFRFAQTMIFAIEEINSSESLLPNVSLGYRIYDNCGSTLFSIRAAMALMNGEEWTMGKTCTGQSAVHAIIGESESSSSIVLARTTGPFQIPVISHSATCECLSSRKEFPSFFRTIASDLYQSRALAQLVKHFGWSWVGAINSDSDYGNNGMAIFLAAAQEEGVCVEYRGKFHRTEPEKLTKVVEMIRKGTARVIVAFLAHVEMNNLLRQLTIHNVTGLQFIGVEAWITADSLVTPTSYGVLGGSLGFAVQKANISGFADFVIRESWDTLFQCKEIDGVNMTANVPCKENGDLMELKNYSDDVGELRYSGNIYKAIYAVAHSLHSLLKCTNTNSQGCDKTVTVSPWQVVESLKQVNFTIKNGDKVWFDNTGAAAARYEVVNWQRGPGDSIQFKPVGYYDASLPPGRQFVLRNEEIIWPGEKKELPVSVCSDSCLPGTYKVYQKGRPVCCYDCVPCAEGEISNATDANSCITCPKEYWSSPNRDTCVQKRVEFLAFTEVMGKLLSFFSLFGVLLTLLVSTLFFINKDTPLVKANNSELSFLLLFSLNLCFLCSLTFIGRPSEWSCMLRHTAFGITFVLCISCVLAKTIVVLMAFRAALPGSDVMKWFGPAQQRLSVMAFTLVQVVICILWLTISPPFPFKNMKHYKEKIILECALGSAIGFWAVLGYIGLLAMLCFILAFLARKLPDNFNEAKFITFSMLIFCAVWIAFIPAYVSSPGKLPVAVETFAILSSSYGLLFCIFAPKCFIIVLKPELNTKKHLMGKVQPR
>LOCXPOlfC3.40.HIT1.OlfC.2R.846.ANF_receptor.exons11.CM039103.1.Lampris_incognitus
CEAVPGAVSLPSLQRAGDITLGGLFSLHDMVEQPNPSYTSVPPPTRCTRFNFRTFRWMQTMLFAIEEINREGTLLPNITLGYKIYDSCSAPFQALKAAMELMGAEEGLEKEGERKVEDVCRGSVPVVIGDGGSTQSLAVARFLGVFDVPQVSYFSSCACLSNKKEFPAFLRTMPSDFFQVHALVQLVKHFEWTWVGLIAGDDAYGRGGATIFANEIPRFGACVALHEIIPKNHAGADMAAVVSRIHSSGARVVLVFAVEQDSVALYGFCLVTGLTGIQWLASEAWSTASVLSAPTRYHHILQGTVGFAIRRAQIPGLQDFLLRLHPLNQDSLKDPFLVPFWEEVFGCSLSGGAGGQEGSAERKPSCSGSEELASMRNIYLDVSQLRISYNVYKAVYAVAHALKAMRSCETGNEPFPLQACPDVDNIQPRQLLGYLRQVEYTNSFGDETKFDENGDPVAVYDLVNWKLGTNGEMEVVTIGKFDETESGLEKKLQIWESGIVWNGNRTTVPLSVCSSICPPGTRKAIKPNVPMCCHDCVACTDGEISSQTDAIECARCLPEFWSNPERTACIPKNVEFLSFSDTMGITLMAVALLGSFCTSTVAFIFSYHRSTPIVRTNNSELSFLLLFSLTLCFLCSLTFIGRPSEWSCMLRHTAFGITFVLCISCVLGKTIVVLMAFRATLPGSDVMKWFGPAQQRAIITLCTLVQVIICAVWLAVAPPTPRKLMPRESPVVILLCDEGSALAFSLVLGYVSLLACICLLLAFLARKLPDNFNEAKLITFSMLIFCAVWAAFVPAFITSPGKYSTVTEVFAILASSYGLLACIFAPKCYIILLRPEKNTRKHLISK
>LOCXPOlfC4.41.HIT1.OlfC.2R.881.ANF_receptor.exons8.CM039104.1.Lampris_incognitus
SKEDGMTCVDPVLYVLIGLSLMEAGCLSEESFRPAGAAAPGDIIIGGIFPIHEAVEKDQYFLSPQLQHLQPPSFTRFDTEGLANVLALINAVETVNNSPDLRRVGVTLGYRIHNSCSDVSTALRATADLSRQTHDGGRTNTSACDRPVMAVVGASESEISIAVARQLTLKLIPQISYSSTAVVLSDKTRFPFFLRTIPNDKYQTAAIVKLLSDSGWKWVGMLTTNGDYGLSALESFVSQASEKGICVAFKKYFPGAVTSLDVQSAIREAAETIHKNPKVKVIVSFIKPAHMKYLYRELWDLVLTAGMGLESMERIWVASDSWSSSFNAIPKHMKLEDIGHVVGFTFKQGDLSSFSHYLSRLEAAGHNGRENNAFLDEFYTQLNASGDTRNRGLVSKAMERLKEVSRADTILSVEMAVSAIAQAVAFICHDRDCKRPGALQPWELLRALRMCSFKNGDRRYRFNSLGDVNLGYDVTLWRSGRDTIRVKEVVAEYHPCFRFAFCLPAGMKHLRSTVSKCANNCVPGEYKKTAEGQPTCCYRCINCTVNYYSNDTGKNMDLCLSCDLKTEWSPEGSSRCIGKTLQFFSWRDGFAVVLLTLVALGILLVLLLGGLFLHQRHTPIVRAAGGPLCQVILLSLVGSFISALLFVGQPSDLQCKSRQVLYGLSFTLCVSCILVKSLKILLAFQFNPAMQEFLKRLYQPYLIIGGCLAFQFLTCISWVVLKSPFYNIIMYPTTMLAECHEGSYLAFGLMLAYIAVLAFVCFICAFKGRKLPQKYNDAKFITFSMLLYLISWFMFVPVYVTTSGVYVPAVEMVVILISNYGILSCHFFPKCYIILFRKEQNTRSAFIRNVYEYSNKCTESIPVSKTSPSKQKHISQPYIIS
>LOCXPOlfC5.44.HIT1.OlfC.2R.791.ANF_receptor.exons8.CM039111.1.Lampris_incognitus
CDYSQSTCGARSPGDIVIGVLSPCHTKVESLQERIRPERFKCTEFDLRSFVQALAVIYTIDTINDSGFLPGIRLGYIICDTCSHALKAIQSTLHMLTFNSTLPICDFEGPLVKAIIGARYSEVSSAVARVLGLYMVPQISTTSSVTTLDDKLRFPSFLRTIPSDGHQTRALAQIMVHFNWDWVGVVSGDDSYGRAALQGFLKDAEDVQVCIAFNEVLPHYLDHAEIKQRIHEVADRIQSSNARVVLLVLRAELVEQLFEVMIERGISRTWIASDSWSMSRPLALMKGINVVGDIFGISFITGQNPGFDSFLANLTQGPGAVNRFIDEYKDLRFGCSPELPDPQNANDDFLTHATDLSLTYSEKVATWAIAYALRDLLKCNQTHCPGERDFPPGKLLQELKRVRFTLDNREFFFDDNGNFANGYHLTHWVKRGQKRHIEVIGEYDAKKKLVTVTADSIDWETQNKTIPESSCSTPCSPGTFKKVSKIFCCYNCSQCEEGTYTNVSNLPNCLKCPNGTWSLRGWSKCRQQTEVYFNWNDPFAISLLVVTGIGFLLLLCVLIIFLIGRHSIVFKVAGGKLCFVIMAGLTVSFGGAILFVGRPNDYICRARQTMYGLGYTLSVSCILVKTFRTFLAFLMDGNQQHSLHKLYNPTAIIICCTAIQGLICLFWLIFDSPKVEKSISRQSMNIVLICNEGSNWGFGIMLSYIAVLAAICFVLARKGRKVPQRFNESGYIIFSMVIYLFVWICFTPIYVTKFKQRSAVQASAIVVSNFGIICCHFLSKCYMILCKNKED
>LOCXPOlfC5.45.HIT1.OlfC.2R.800.ANF_receptor.exons7.CM039112.1.Lampris_incognitus
CGSAEPTCGARFQGDVMIGLLMPCHSKIENLHHRLRPEMFPCTDFDLVAFMRSLAVIHMIEEINASGFLPGLSLGYVMCDTCADATMALQNVEYMLAVNNSRQVMCDYTDFRPAVKAVLGARYSEVSIAVARLLSIFMIPQLSSTSSSPSLSDILRFPSFMRTVPSDTHQTKALTKLMAHFNWDWVGVVYGDDDYGKAAFRSFLRDAEEIGVCLAYQEMIPHYLDHKTSIRRIRQVVRQISSSNAQVVLLILKSELVGAIFKEMIREGTSRTWIASDIWSLSGPLAHMEGISQVGDIFGFSFVTRKSEAFDDYLKNLRPTPGGYNHFIEKYKNLRFNCTPECDGNDDFLTTAVDSSGSHNERMAVSAVAHALKELLRCNDSSCPGEINFPPWKLLKILKNISFNFENQTYSFNEYGDFVSGYDLIFWEKNGDHRSFEKLGSYNASNGQIQLDMNKINWSSTFNDSIAKSKCSESCGPGTVKKFSEVSCCYNCTPCMPGTFSDAWDLLDCESCSNGTWSLGNSSYCEPVREVYLRWSEPYPIALVASAGFGMLLLLVIFIIFLVYRESPPMKRAEVRLSCVMMFGIAVSFGSVICFIGYPNVHLCRARQVMYAMGFTLCISCVLVKAFRTFLAFLPFSQQIYRGLNKLYKPPIIVSVVTLLQGVICTLWLIFDSPCINEDTHSRRSLEIIIQCNVGLTFIGFGIMLSYIALLALVGFVLAFKGRKVPQQFSETGYIIFSMLMYLFVWVCFIPVYILKTGQEAYVQASAILVSSYGIIFCHFLPKCYEALWELKGDTLEIIL
