# Supplementary material for: Expanded olfactory system in ray-finned fishes capable of terrestrial exploration
Source: BMC Biol. 2023 Jul 31;21:163. doi: 10.1186/s12915-023-01661-8 (PMC10392011; doi:10.1186/s12915-023-01661-8)
Supplement: Supplementary file 3 — Additional file 3: Data S1. Protein sequences and genomic coordinates of OLF genes. FASTA and General Feature Format (GFF) files containing the protein sequences and genomic coordinates for all identified OLF genes in this study. [file 12915_2023_1661_MOESM3_ESM.zip › PROTEINS/Larimichthys_crocea.OLF_genes.fa]

>LOCXPDilaORUN.68-eta.315.379.HIT1.OR.1R.308.7tm_4.exons2.CM011678.1.Larimichthys_crocea
MNFTPVQSNVTGAVPSEVTLFKGIGRVMIIVCLGITINYINATMVHTFRKHHIFKVNPRFILFIHLVFNDMIQLTVSISISVLGYVFYTIHVYICCLFMLPAILTTQNTPLNLAFMAAECYIAVCIPLRYNNICTVKRTYIVIGIIWTLNSLSVLPDVFILLATEPLEFFHTRVFCLRDTVFRSAYSVKKRDASHILFLVVVWLTLFYTYFRILFVAKAADADAKKARNTILLHGFQVLLCMTVYVQPLLIQVLTYTFPGQFRTIYFAFYVINQILPRFISPIVYGLRDKTFRKYFKKYLCTVNCHPK
>LOCXPDilaORUN.68-eta.315.646.HIT1.OR.1R.308.7tm_4.exons2.CM011678.1.Larimichthys_crocea
MNFTPVQSNVTGAVPSEVTLFKGIGRVMIIVCLGITINYINATMVHTFSKHHIFKVNPRFILFIHLVFNDMIQLTTSISISVLGYVFDTVHVYICFLFMLPAILTTQNTPLNLAFMAAECYIAVCIPLRYNNICTVKRTYIVIGIIWTLNSLSVLPDVFILLATEPLEFFHTRVFCLRDTVFRSAYSVKKRDASHILFLVVVWLTLFYTYFRILFVAKAADADAKKARNTILLHGFQVLLCMTVYVQPMLIQVLTYAFPGQFRTIYFAFYVINQILPRFISPIVYGLRDKTFRKYFKKYLCTVNCHPK
>LOCXPDilaORUN.68-eta.315.649.HIT1.OR.1R.304.7tm_4.exons2.CM011678.1.Larimichthys_crocea
PVQSNVTGAVPSEVTLFTGIGRVMIIICLGITINYINATMVHTFRKHHIFKVNPRFILFIHLVFNDMIQLTASISISVLGYVFYTIHVYICCLFMLPAILTTQNTPLNLAFMAAECYIAVCIPLRYNNICTVKRTYIVIGIIWTLNSLSVLPDVFILLATEPLEFFHTRVFCLRDTVFRSAYSVKKRDASHILFLVVVWLTLFYTYFRILFVAKAADADAKKARNTILLHGFQVLLCMTVYVQPLLIQVLTYTFPGQFRTIYFAFYVINQILPRFISPIVYGLRDKTFRKYFKKYLCTVNCHPK
>LOCXPDilaORUN.68-eta.315.656.HIT1.OR.1R.285.7tm_1.exons2.CM011678.1.Larimichthys_crocea
IGRVMTIVCLGITINYINATMVHTFRKHHIFKVNPRFILFIHLVFNDMIQLTTSISISVLYYVFDTIYVYICCLIILPAILTIQNTPLNLAFMAAECYIAVCIPLRYNNICTVNRTYIVIGIIWALSSVSVLPDVFILLATEPLEFFHTRVFCLRDTVFRSAYSVKKRNASHILFLVVVWLTLFYTYFRILFVAKAADADAKKARNTILLHGFQVLLCMTVYVQPLLIQVLTYAFPGQFRTIYFALYVINQILPRFVSSIVYGLRDKTFRKYFKKYLCTVNCHQK
>LOCXPOR2.476.HIT1.OR.2R.285.7tm_1.exons4.CM011678.1.Larimichthys_crocea
DSLHDAYTKNFISFSLGCFINVVNGAFVYIYFKNQVFQRDPRYVLYIHLVINDMILLTLSVLLQIIMYTTALRFTPCCILMFILIPTSKISPLNLAAMAVERYIAVCRPLHHAQICTVQRAYALIALIWGVSVTPFFTDLFILLATQPPSFFSRPIICYPSYVFSTPHHKTHSVVVQVLRFSFVFLTLIITYLKIFCAARAASGSNQASARNARNTILLHGVQLLICMLSYISPFINIILVAISPRNTTKILFGSFLLTGVLPRLLSPLIYGVRDKKFSSHIRLH
>LOCXPOR1.628.HIT1.OR.2R.339.7tm_1.exons4.CM011678.1.Larimichthys_crocea
KMLVMLNFTTSSPLELLTSNTSSALTGGAVGVSKDSFSNALTKNIVAMLVWLALSIINGSMVHTFLRHSIFYENPRYIMFISMVINDALQLSLITALYVVSYIFRKIHASVCCFLIMTAVLTTRSTPLLLAGMALERYISICFPLHYSQMCTVPRTVLLICIILVLTATPPVSDFLITIVNEPLSFFHTSIFCDHPLLFRHRSIYYKNCVFDGVYLSFVALTLLYTYCKIMLTARAASMGLASVKKARNTVLLHGAQLLLCMLAFVVPSLQAALISLFPRFSLEIRYIFFLVVYIIPRFLSPVIYGFRDEQFRKYWTRYLACRSQTIVRVRPMLLKVNL
>LOCXPOR2.734.HIT1.OR.2R.299.7tm_1.exons2.CM011678.1.Larimichthys_crocea
FMLIRDTYTTAFVKNLIVVLVWITLSYINSTLVATFFRHQTFYEDPRYILFIHMVINDAIQLTVTITLFVLSYIFYKINVSFCCFFILVAVFTTRNTPVNLASMAIERYIAICEPLRHSQICTVRRTYIVIGWIWFICVAPDITDLFVTLATESLSFFHESVFCLRQNVFKDPILAYKRQAFDIIYFSCVFLILVFTYLRIMFAARALSTEKMSAQRARNTILLHGAQLAMCMLSYISPSVEVVLHLIFPGRILEIRYANYLIVYILPRFLSPIIYGVRDKKFRKHFKMYLLSNRLRFR
>LOCXPOR14.747.HIT1.OR.2R.312.7tm_1.exons2.CM011678.1.Larimichthys_crocea
MNFSSINGSSAISGYQRDTFTSAVTKNVIVTALCISINYINGTLVHTFRKHQMFTSNPRYILFIHLVINDMMQLLLSTLLHIISYALHRINVSLCLVLLIITIMTTLNTPLNLAGMAVECYIAICIPLRHRQICTIRRTYILIVLIWVASAASILPDLFILLATEPLQFFHSRHFCARDFVFRSNYSLKKRDASHIVCLALVWLVLLYAYFRILFAAKEATADFRKARNTILLHGFQLLLCMLIYVRPMFEQGLILILPNEFLAIRFACYVIVQILPRFVSPVVYGLRDQTFRRYVRRYLLCKVSTSTHPKT
>LOCXPOR29.761.HIT1.OR.2R.318.7tm_1.exons2.CM011678.1.Larimichthys_crocea
MNSSSYDYNVSSPPSYRDSYNTAVAKNVIVLALGLTINYMNATLIHTFRKHQVFYVNPRYILFIHLVVNDMIQLTTTISLFVFSYVFYKINVSFCCVILTCAVFTTLNTPLNLAVMAVECYIAICLPLRHTELCTIKRTYILIGWIWAMSAVSTLPDVFIILATEPVQLFYSTIFCAKNNLFRHPIHLKKRDVSYIIYLIGVWLTLFITYFKIFIAAKEAKAAKSTDGDTKKARNTILLHGFQLLLCMLTYVSPLVQKALFYWFPKHFSHVLFVAYILVQITPRFVSPIVYGLRDKTFRQHLKKYLLCSVRVSIKART
>LOCXPOR15.775.HIT1.OR.2R.296.7tm_4.exons2.CM011678.1.Larimichthys_crocea
TGKNVTTVVYRDTLNTAILKNVITVFLCISINYVNGTLVHTFKKHQVFNMNPRYILYIHLVINDMILLTMFTLIQVLSYIVFTLNVSLCIVLLMIAIFANLNNPLTLAVMAVECYIAICFPLRHTQICTVKKTYVVIGLIWVLSTLSILPDLFDALAKESQEFFHSRVFCLRENIFRNPKLAEKRDITNTVFLVIIWFTLFYTYFRILFAAQAASADSKKARNTVLLHGFQLLLCMLTYVFHLLIEGLTYLFPRGVLAIRFTIAILVQVLPRIISPIVYGIRDKTFRKYLKRYLLC
>LOCXPOR26.792.HIT2.OR.2R.308.7tm_4.exons2.CM011678.1.Larimichthys_crocea
MNFTPVQSNVTGAVPSEVTLFKGIGRVMIIVCLGITINYINATMVHTFSKHHIFKVNPRFILFIHLVFNDMIQLTTSISISVLYYVFDTIHVYLCCLLILPTILTTQNTPLNLAFMAAECYIAVCIPLRYNNICTVNGTYIVIGIIWAISSLSVLPDVFILLATEPLEFFHTRVYCLRDTVFRSAYSVKKRYATHILFLVVVWLTLFYTYFRILFVAKAADADAKKARNTILLHGFQLLMCMMTYVQPLLIQVLTYVFPGQFKTIYFTLYVINHIFPRFVSPIVYGLRDKTFRKYFKKYLCTVNCHPK
>LOCXPOR4.333.HIT1.OR.2R.308.7tm_1.exons2.CM011678.1.Larimichthys_crocea
MNFTPVQSNVTGAVPSEVTLFNSIGRVMTIVCLGITINYINATMVHTFSKHHIFKVNPRFILFIHLVFNDMIQLTASISISVLYYVFDTIHVYICCLIMLPAILTTQNTPLNLAFMAAECYIAVCIPLRYNNICTVNRTYIVIGIIWALSSVSVLPDVFILLATEPLEFFHTRVFCLRDTVFRSAYSVKKRDASHILFLVVVWLTLFYTYFRILFVAKAADADAKKARNTILLHGFQVLLCMTVYVQPLLIQVLTYAFRGQFKAIYFALYVINQILPRFVSSIVYGLRDKTFRKYFKKYLCTVNCHPK
>LOCXPOR5.361.HIT1.OR.2R.308.7tm_1.exons2.CM011678.1.Larimichthys_crocea
MNFTPVESNVTGAVPSEVTLFKGIGRVMIIVCLGITINYINATMVHTFSKHHIFKVNPRFILFIHLVFNDMIQLTASISISVLYYVFDTIHVYLCCLFMLPAILTTQNTPLNLAFMAAECYIAVCIPLRYNNICTVKRTYIVIGIIWTLSSLSVLPDVFILLATEPLEFFHTRVFCLRDTVFRSAYSVKKRNASHILFLVVVWLTLFYTYFRILFVAKAADADAKKARNTILLHGFQVLLCMMVYVQPLLIQVLTYAFPGQFRTIYFALYVINQILPRFVSSIVYGLRDKTFRKYFKKYLCTVNCHQK
>LOCXPOR25.375.HIT1.OR.2R.303.7tm_1.exons2.CM011678.1.Larimichthys_crocea
MNVSSVNTTGIVGYADSFSKAVTKNVIVVFIGISITYINASLIHTFSKHQIFYTNPRYILFIHLVINDMIQVSLTIILFVISYTIYRINVSVCCVFILLALFTTENTPLNLACMAAECYIAVCMPLRHVEICTIKRTLMLIGLIWTTTMLSVMSDLFITLTTQPLDFFHSQVFCLRQTVFPSPLIIKKRDITYSVFLVIVWGTILYTYFRILFTAKTASKDAKKARNTILLHVFQLLLCMATYVAPQLLDILQQWFPKNRTDSLFAYYIIVQILPRSVSPIIYGIRDNTFRKYLKRYLFCKDS
>LOCXPOR8.416.HIT1.OR.2R.308.7tm_4.exons2.CM011678.1.Larimichthys_crocea
MNFTPVQSNVTGAVPSEVTLFKGIGRVMIIVCLGITINYINATMVHTFSKHHIFKVNPRFILFIHLVFNDMIQLTVSISISILQSVFDTIYVYICCLIVLPAILTIQNTPLNLAFMAAECYIAVCIPLRYNNICTVKRTYIVIGIIWTLSSVSVLPDVFILLATEPLEFFHSRVFCLRDTVFRSAYSVKKRDASHILFLVVVWLTLFYTYFRILFVAKAADADAKKARNTILLHGFQVLLCMTVYVQPLLIEVLIYAFPGQFRTIYFAFYVINQILPRFVSPIVYGLRDKTFRKYFKKYLCTVNCHPK
>LOCXPOR9.432.HIT1.OR.2R.308.7tm_4.exons2.CM011678.1.Larimichthys_crocea
MNFTPVQSNVTGAVPSEVTLFKGIGRVMIIVCLGITINYINATMVHTFSKHHIFKVNPRFILFIHLVFNDMIQLTVSISISVLGYVFDTIHVYICCLLVLPTILTTQNTPLNLAFMAAECYIAVCIPLRYNNICTVKRTYIVIGIIWTLNSLSVLPDVFILLATEPLEFFHTRVFCLRDTVFRSAYSVKKRDASHILFLVAVWLTLFYTYFRILFVAKAADADAKKARNTILLHGFQVLLCMTVYVQPLLIQVLTYTFPGQFRTIYFAFYVINQILPRFISPIVYGLRDKTFRKYFKKYLCTVNCHPK
>LOCXPOR10.448.HIT1.OR.2R.308.7tm_4.exons2.CM011678.1.Larimichthys_crocea
MNFTPVESNVTGAVPSEVTLFTGIGRVMIIVCLGITINYINATMVHTFSKHHIFKVNPRFILFIHLVLNDMIQLTISISTSILQSVFDTIHVYICCLIILPAILTTQNTPLNLAFMAAECYIAVCNPLRYNNICTVKRTYIVIGIIWTLSSLSVLPDVFILLATEPLEFFHTRVFCLRDTVFRSAYSVKKRNASHILFLVVVWLTLFYTYFRILFVAKAADADAKKARNTILLHGFQVLMCMMVYVQPLLIQVLTYVFPGQFRTIYFAFYVINQILPRFVSPIVYGLRDKTFRKYFKKYLCTVNCHPK
>LOCXPOR11.451.HIT1.OR.2R.308.7tm_4.exons2.CM011678.1.Larimichthys_crocea
MNFTPVQSNVTGAVPSEVTLFTGIDKVMIIVCLGITINYINATMVHTFRKHHIFKVNPRFILFIHLVFNDMIQLTISISISVLGYVFDTIHVYICCLFMLPAILATQNTPLNLAFMAAECYIAVCNPLRYNNICTVKRTYIVIGIIWTLSSLSVLPDVFILLATEPLEFFHTRVFCLRDTVFRSAYSVKKRNASHILFLVVVWLTLFYTYVRILFVAKAADADAKKARNTILLHGFQVLMCMMVYVQPLLIQVLTYTFPGQFRTIYFAFYVINQILPRFVSPIVYGLRDKTFRKYFKKYLCTVNCHPK
>LOCXPOR12.478.HIT1.OR.2R.303.7tm_1.exons2.CM011678.1.Larimichthys_crocea
MNVSSVNATGIVRYADSFSKAVTKNVIVVFIGISINYINASLIHTFSKHQILYTNPRYILFVHLMLNDMIQVSLAVILFVISYTIYRINVSVCCVFILLALFTTENTPLNLACMAVECYIAVCMPLRHVEICTIKRTLMLIGLIWTTTMLSVISDLFITFATEPLDFFHTQVFCLRETAFPSPIIVEKRVITYSVFLVIVWCTIFYTYFRILFTAKTASKDAKKARNTILLNGFQLLLCMAIYAAPQLLDALQKWFPKNFTDSLFAYYIVVQVLPRSISPFIYGIRDNTFRRYLKRYLLCKDS
>LOCXPOR25.494.HIT1.OR.2R.303.7tm_1.exons2.CM011678.1.Larimichthys_crocea
MNVSSANVTVVLQYRDSVTKAVIKNVIVLVFGITINFIDASLIHTFCKHQIFYMNPRYILFIHLVVNDMIQVTVSVSLFLISYTIYKLNVSVCCALVLLTLYATENTPLNLACMAVECYIAVCMPLRHVQICTIQRTLILIGLIWTVTSFTVLSDLFITLATQPLDFFHSRVFCLRKTVFPNPLIIKKRDITYSVFLVIVWGTILYTYFRILFAAKTASKDAKKARNTILLHVFQLLLCMASYATPQLKDALQQWFPKSFTDSLFVCYIIVQILPRSISPIIYGLRDNTFRKYLKRICCVKSA
>LOCXPOR25.508.HIT1.OR.2R.295.7tm_1.exons2.CM011678.1.Larimichthys_crocea
MNVSSSNVTVVLQYRDSVTKAVIKNVIVLVLGITINFIDASLIHTFCKHQIFYMNPRYILFIHLVVNDMIQVTVSVSLFLISYTIYKLNVSVCCALVLLTLYATANTPLNLACMAVECYIAVCMPLRHVQICTIQRTLILIGLIWTVTSFNVLSDLFITLATQPLDFFHSQMSCIRRNVFPSPLIPKKRDITYSVFLGIVWCTIFYTYFRILFAAKTASKDAKKARNTILLHGFQLLLCMTTYVAPQFVDILQKLFPENFTDSLFAYYIIVHVLPRSISPFIYGLRDHMFRKYLK
>LOCXPOR13.525.HIT1.OR.2R.308.7tm_4.exons2.CM011678.1.Larimichthys_crocea
MNFTSEVTNATMALNYRDTLLTAVGKNLTVLVLGITINYINATMVHTFNKHHIFRMNPRFILFIHLVFNDMIQLTISISLFVISYTFHTIYVYLCCLFILPAILTTQNTPLNLAFMAAECYIAVCIPLRYNNICTVNRTYIVIGIIWTLSSLSVLPDVFILLATEPLEFFHSRVFCLRDTVFRSAYSVKKRDATHILFLVVVWLTLFYTYFRILFVAKAADADAKKARNTILLHGFQVLLCMMVYVQPMLIEVLTYLFPGSAPSANFVMFTINQILPRFVSPIVYGLRDKTFRKYFKKYLCTVNCHPR
>LOCXPOR14.537.HIT1.OR.2R.313.7tm_4.exons2.CM011678.1.Larimichthys_crocea
MNFTSGVTNATMALNQRDTLLTAVGKNLTVLVLGITINYINATMVHTFNKHHIFRMNPRFILFIHLVFNDMIQLTTSISLFVFTYTFHTIHVYLCCLFILPAIFTTQNTPLNLAFMAAECYIAVCIPLRYNNICTVKRTYIVIGIIWALSSLSVLPDVFILLATEPLEFFHSRVYCSRDRVFRSAYSVKKRDASHILFLVVVWLTLFYTYFRILFVAKAADTDAKKARNTILLHGFQMLLCMMVYVQPMLIQSLAYVFPRGLSAIYFVMFIINQILPRFASPIVYGLRDKIFRKYFKKYLCTVTMNVHPKTTL
>LOCXPOR25.556.HIT1.OR.2R.303.7tm_1.exons2.CM011678.1.Larimichthys_crocea
MNVSSANVTVVLQYRDSVTKAVIKNVIVLVLGITINFINASLVHTFSKHQIFYMNPRYILFIHLVVNDMIQVTLTVSLFVISYTIYRINVSVCSVFTLLALFTTENTPLNLACMAVECYIAVCIPLRYVQICTIKRTLMLIGLTWTTTMLSVMSDLFITLATQPLDFFHSQVFCLRKNVFPSPLIPKKRDITYSVFLVIVWGTILYTYFRILFAAKTASKDAKKARNTILLHGFQLLLCMASYATPQLKDALQQWFPMNYTDSLFACYIIVQILPRSISPIIYGLRDNTFRKYLKRICCVKSA
>LOCXPOR15.570.HIT1.OR.2R.305.7tm_1.exons2.CM011678.1.Larimichthys_crocea
MNLSSANVTVVIEYRDSFTKAVTKNVIVVVLSISINYINAGLIQTFRKHEIFYMNPRYILFFHLVVNDMIQVTLTVILFIISYILYRINVSVCCVFILLALFVTENTPLNLACMAVECYIAICMPLRHVQICTVRRTLMLIGLIWATSMLSVLPDLFITLATQPLDFFYTRVFCLRETAFSNPHIIKKRDITYIVYLVIVWFVIFYTYFRILFTAKTASKDAKKARNTILLHGFQVLLCMATYAEPLLKEALLHWFPKNYSDSLFACYIIVQILPRSISPIIYGLRDKTFRRYLRQYLLCKVIPQ
>LOCXPOR15.582.HIT1.OR.2R.305.7tm_1.exons2.CM011678.1.Larimichthys_crocea
MNLSSANVTVVIEYRDSFTKAVTKNVIVVVLSISINYINAGLIQTFRKHEIFYMNPRYILFFHLVVNDMIQVTLTVILFIISYILYRINVSVCCVFILLALFVTENTPLNLACMAVECYIAICMPLRHVQICTVRRTLMLIGLIWATSMLSVLPDLFITLATQPLDFFYTRVFCLRETAFSNPHIIKKRDITYIVYLVIVWFVIFYTYFRILFTAKTASKDAKKARNTILLHGFQVLLCMATYAEPLLKEALLHWFPKNYSDSLFACYIIVQILPRSISPIIYGLRDKTFRRYLRQYLLCKVIPQ
>LOCXPOR25.600.HIT1.OR.2R.303.7tm_1.exons2.CM011678.1.Larimichthys_crocea
MNVSSANVTVVLQYRDSVTKAVIKNVIVLVLGITINFINASLVHTFSKHQIFYMNPRYILFIHLVVNDMIQVTLTVSLFVISYTIYRINVSVCCVFTLLALFTTENTPLNLACMAVECYIAVCIPLRYVQICTIKRTLMLIALTWTTTMLSVMSDLFITLATQPLEFFHSQVFCLRKNVFPSPLIPKKRDITYSVFLVIVWGTILYTYFRILFAAKTASKDAKKARNTILLHGFQLLLCMASYATPQLKDALQQWFPMNYTDSLFACYIIVQILPRSISPIIYGLRDNTFRKYLKRICCVKSA
>LOCXPOR17.616.HIT1.OR.2R.313.7tm_4.exons2.CM011678.1.Larimichthys_crocea
MNFTSEVTNATVALNQRDTLLTAVGKNLTVLVLGITINYINATMVHTFNKHHIFRMNPRFILFIHLVFNDMIQLTTSISLFVFTYTFHTIHVYLCCLFILPAIFTTQNTPLNLAFMAAECYIAVCIPLRYNNICTVKRTYIVIGIIWALSSLSVLPDVFILLATEPLEFFHTRVYCSRDRVFRSAYSVKKRDASHILFLVVVWLTLFYTYFRILFVAKAADADAKKARNTILLHGFQMLLCMMVYVQPMLIQSLAYVFPRGLSAIYFVMFIINQILPRFASPIVYGLRDKIFRKYFKKYLCTVTMNVHPKTTL
>LOCXPOR18.631.HIT1.OR.2R.308.7tm_4.exons2.CM011678.1.Larimichthys_crocea
MNFTSEVTNATMALNYRDTLLTAVGKNLTVLVLGITINYINATMVHTFNKHHIFRMNPRFILFIHLVFNDMIQLTISISLFVISYTFHTIYVYLCCLFILPAILTTQNTPLNLAFMAAECYIAVCIPLRYNNICTVNRTYIVIGIIWTLSSLSVLPDVFILLATEPLEFFHSRVFCLRDTVFRSAYSVKKRDASHILFLVVVWLTLFYTYFRILFVAKAADADAKKARNTILLHGFQVLLCMTVYVQPMLIEVLTYLFPGSAPSANFVMFTINQILPRFVSPIVYGLRDKTFRKYFKKYLCTVNCHPR
>LOCXPOR25.644.HIT1.OR.2R.295.7tm_1.exons2.CM011678.1.Larimichthys_crocea
MNVSSSNVTVVLQYRDSVTKAVIKNVIVLVLGITINFIDASLIHTFCKHQIFYMNPRYILFIHLVVNDMIQVTVSVSLFLISYTIYKLNVSVCCALVLLTLYATANTPLNLACMAVECYIAVCMPLRHVQICTIQRTLILIGLIWTVTSFNVLSDLFITLATQPLDFFHSQMSCIRRNVFPSPLIPKKRDITYSVFLGIVWCTIFYTYFRILFAAKTASKDAKKARNTILLHGFQLLLCMTTYVAPQFVDILQKLFPENFTDSLFAYYIIVHVLPRSISPFIYGLRDHMFRKYLK
>LOCXPOR25.660.HIT1.OR.2R.303.7tm_1.exons2.CM011678.1.Larimichthys_crocea
MNVSSANVTVVLQYRDSVTKAVIKNVIVLVFGITINFIDASLIHTFCKHQIFYTNPRYILFIHLVVNDMIQVTVSVSLFLISYTIYKLNVSVCCALVLLTLYATENTPLNLACMAVECYIAVCMPLRHVQICTIQRTLILIGLIWTVTSFNVLSDLFITLATQPLDFFHSRVFCLRKTVFPSPLIIKKRDITYSVFLVIVWGTILYTYFRILFAAKTASKDAKKARNTILLHVFQLLLCMASYATPQLKDALQQWFPKSFTDSLFVCYIIVQILPRSISPIIYGLRDNTFRKYLKRICCVKSA
>LOCXPOR19.672.HIT1.OR.2R.303.7tm_1.exons2.CM011678.1.Larimichthys_crocea
MNVSSVNATGIVRYADSFSKAVTKNVIVVFIGISINYINASLIHTFSKHQILYTNPRYILFVHLMLNDMIQVSLAVILFVISYTIYRINVSVCCVFILLALFTTENTPLNLACMAVECYIAVCMPLRHVEICTIKRTLMLIGLIWTTTMLSVISDLFITFATEPLDFFHTQVFCLRETAFPSPLIVEKRVITYSVFLVIVWCTIFYTYFRILFTAKTASKDAKKARNTILLNGFQLLLCMAIYAAPQLLDALQKWFPKNFTDSLFAYYIIVQVLPRSISPFIYGIRDNTFRRYLKRYLLCKDS
>LOCXPOR20.675.HIT1.OR.2R.308.7tm_4.exons2.CM011678.1.Larimichthys_crocea
MNFTPVQSNVSGAVPSEVTLFTGIDKVMIIVCLGITINYINATMVHTFSKHHIFKVNPRFILFIHLVFNDMIQLTASISISVLGYVFDTIHVYICCLFMLPAILATQNTPLNLAFMAAECYIAVCNPLRYNNICTVKRTYIVIGIIWTLSSLSVLPDVFILLATEPLEFFHSRVFCLRDTVFRSAYSVKKRDASHILFLVVVWLTLFYTYVRILFVAKAADADAKKARNTILLHGFQVLMCMMVYVQPLLIQVLTYTFPGQFRTIYFAFYVINQILPRFVSPIVYGLRDKTFRKYFKKYLCTVNCHPK
>LOCXPOR21.680.HIT1.OR.2R.308.7tm_4.exons2.CM011678.1.Larimichthys_crocea
MNFTPVESNVTGAVPSEVTLFKGIGRVMIIVCLGITINYINATMVHTFSKHHIFKVNPRFILFIHLVFNDMIQLTVSISISVLGYVFDTIHVYLCCLFMLPAILATQNTPLNLAFMAAECYIAVCIPLRYNNICTVKRTYIVIGIIWALSSLSVLPDVFILLATEPLEFFHTRVFCLRDTVFRSAYSVKKRDASHILFLVVVWLTLFYTYVRILFVAKAADADAKKARNTILLHGFQVLMCMMVYVQPLLIQVLTYVFPGQFRTIYFAFYVINQILPRFVSPIVYGLRDKTFRKYFKKYLCTVNCHPK
>LOCXPOR8.690.HIT1.OR.2R.308.7tm_4.exons2.CM011678.1.Larimichthys_crocea
MNFTPVESNVTGAVPSEVTLFKGIGRVMIIVCLGITINYINATMVHTFSKHHIFKVNPRFILFIHLVFNDMIQLTISISISILQSVFDTIYVYICCLIVLPAILTIQNTPLNLAFMAAECYIAVCIPLRYNNICTVKRTYIVIGIIWTLSSVSVLPDVFILLATEPLEFFHSRVFCLRDTVFRSAYSVKKRDASHILFLVVVWLTLFYTYFRILFVAKAADADAKKARNTILLHGFQVLLCMTVYVQPLLTEVLIYAFPGQFRTIYFAFYVINQILPRFVSPIVYGLRDKTFRKYFKKYLCTVNCHPK
>LOCXPOR25.697.HIT1.OR.2R.303.7tm_1.exons2.CM011678.1.Larimichthys_crocea
MNVSSVNTTGIVGYADSFSKAVTKNVIVVFIGISITYINASLIHTFSKHQIFYTNPRYILFIHLVINDMIQVSLTIILFVISYTIYRINVSVCCVFILLALFTTENTPLNLACMAAECYIAVCMPLRHVEICTIKRTLMLIGLIWTTTMLSVMSDLFITLTTQPLDFFHSQVFCLRQTVFPSPLIIKKRDITYSVFLVIVWGTILYTYFRILFTAKTASKDAKKARNTILLHVFQLLLCMATYVAPQLLDILQQWFPKNRTDSLFAYYIIVQILPRSVSPIIYGIRDNTFRKYLKRYLFCKDS
>LOCXPOR26.704.HIT1.OR.2R.308.7tm_1.exons2.CM011678.1.Larimichthys_crocea
MNFTPVESNVTGAVPSEVTLFKGIGRVMIIVCLGITINYINATMVHTFSKHHIFKVNPRFILFIHLVFNDMIQLTASISISVLYYVFDTIHVYLCCLFMLPAILTTQNTPLNLAFMAAECYIAVCIPLRYNNICTVKRTYIVIGIIWTLSSLSVLPDVFILLATEPLEFFHTRVFCLRDTVFRSAYSVKKRDASHILFLVVVWLTLFYTYFRILFVAKAADAGVKKARNTILLHGFQVLLCMMVYVQPLLIQVLTYAFPGQFRTIYFALYVINQILPRFVSSIVYGLRDKTFRKYFKKYLCTVNCHPK
>LOCXPOR27.712.HIT1.OR.2R.308.7tm_1.exons2.CM011678.1.Larimichthys_crocea
MNFTPVESNVTGAVPSEVTLFTGIGRVMIIVCLGITINYINATMVHTFSKHHIFKVNPRFILFIHLVFNDMIQLTASISISVLYYVFDTIHVYICCLIMLPAILTTQNTPLNLAFMAAECYIAVCIPLRYNNICTVNRTYIVIGIIWALSSVSVLPDVFILLATEPLEFFHTRVFCLRDTVFRSAYSVKKRDASHILFLVVVWLTLFYTYFRILFVAKAADADAKKARNTILLHGFQVLLCMTVYVQPLLIQVLTYAFRGQFKAIYFALYVINQILPRFVSSIVYGLRDKTFRKYFKKYLCTVNCHQK
>LOCXPOR21.720.HIT1.OR.2R.308.7tm_4.exons2.CM011678.1.Larimichthys_crocea
MNFTPVQSNVTGAVPSEVTLFKGIGRVMIIVCLGITINYINATMVHTFSKHHIFKVNPRFILFIHLVFNDMIQLTTSISISVLYYVFDTIHVYICCLLILPTILTTQNTPLNLAFMAAECYIAVCIPLRYNNICTVNGTYIVIGIIWAISSLSVLPDVFILLATEPLEFFHTRVYCLRDTVFRSAYSVKKRYATHILFLVVVWLTLFYTYFRILFVAKAADADAKKARNTILLHGFQLLMCMMTYVQPLLIQVLTYVFPGQFKTIYFALYVINHIFPRFVSPIVYGLRDKTFRKYFKKYLCTVNCHPK
>LOCXPOR15.724.HIT1.OR.2R.296.7tm_4.exons2.CM011678.1.Larimichthys_crocea
TGKNVTTVVYRDTLNTAILKNVITVFLCISINYVNGTLVHTFKKHQVFNMNPRYILYIHLVINDMILLTMFTLIQVLSYIVFTLNVSLCIVLLMIAIFANLNNPLTLAVMAVECYIAICFPLRHTQICTVKKTYVVIGLIWVLSTLSILPDLFDALAKESQEFFHSRVFCLRENIFRNPKLAEKRDITNTVFLVIIWFTLFYTYFRILFAAQAASADSKKARNTVLLHGFQLLLCMLTYVFHLLIEGLTYLFPRGVLAIRFTIAILVQVLPRIISPIVYGIRDKTFRKYLKRYLLC
>LOCXPOR29.727.HIT1.OR.2R.318.7tm_1.exons2.CM011678.1.Larimichthys_crocea
MNSSSYDYNVSSPPSYRDSYNTAVAKNVIVLALGLTINYMNATLIHTFRKHQVFYVNPRYILFIHLVVNDMIQLTTTISLFVFSYVFYKINVSFCCVILTCAVFTTLNTPLNLAVMAVECYIAICLPLRHTELCTIKRTYILIGWIWAMSAVSTLPDVFIILATEPVQLFYSTIFCAKNNLFRHPIHLKKRDVSYIIYLIGVWLTLFITYFKIFIAAKEAKAAKSTDGDTKKARNTILLHGFQLLLCMLTYVSPLVQKALFYWFPKHFSHVLFVAYILVQITPRFVSPIVYGLRDKTFRQHLKKYLLCSVRVSIKART
>LOCXPOR14.730.HIT1.OR.2R.312.7tm_1.exons2.CM011678.1.Larimichthys_crocea
MNFSSINGSSAISGYQRDTFTSAVTKNVIVTALCISINYINGTLVHTFRKHQMFTSNPRYILFIHLVINDMMQLLLSTLLHIISYALHRINVSLCLVLLIITIMTTLNTPLNLAGMAVECYIAICIPLRHRQICTIRRTYILIVLIWVASAASILPDLFILLATEPLQFFHSRHFCARDFVFRSNYSLKKRDASHIVCLALVWLVLLYAYFRILFAAKEATADFRKARNTILLHGFQLLLCMLIYVRPMFEQGLILILPNEFLAIRFACYVIVQILPRFVSPVVYGLRDQTFRRYVRRYLLCKVSTSTHPKT
>LOCXPOR2.733.HIT1.OR.2R.299.7tm_1.exons2.CM011678.1.Larimichthys_crocea
FMLIRDTYTTAFVKNLIVVLVWITLSYINSTLVATFFRHQTFYEDPRYILFIHMVINDAIQLTVTITLFVLSYIFYKINVSFCCFFILVAVFTTRNTPVNLASMAIERYIAICEPLRHSQICTVRRTYIVIGWIWFICVAPDITDLFVTLATESLSFFHESVFCLRQNVFKDPILAYKRQAFDIIYFSCVFLILVFTYLRIMFAARALSTEKMSAQRARNTILLHGAQLAMCMLSYISPSVEVVLHLIFPGRILEIRYANYLIVYILPRFLSPIIYGVRDKKFRKHFKMYLLSNRLRFR
>LOCXPOR31.737.HIT1.OR.2R.337.7tm_1.exons4.CM011678.1.Larimichthys_crocea
VMLNSTTTSSPLELLTSNTSSALTGGAVGVSKDSFSNALTKNIVAMLVWLALSIINGSMVHTFLRHSIFYENPRYIMFISMVINDALQLSLITALYVVSYIFRKIHASVCCFLIMTAVLTTRSTPLLLAGMALERYISICFPLHYSQMCTVPRTVLLICIILVLTATPPVSDFLITIVNEPLSFFHTSIFCDHPLLFRHRSIYYKNCVFDGVYLSFVALTLLYTYCKIMLTARAASMGLASVKKARNTVLLHGAQLLLCMLAFVVPSLQAALISLFPRFSLEIRYIFFLVVYIIPRFLSPVIYGFRDEQFRKYWTRYLACRSQTIVRVRPMLLKVNL
>LOCXPOR2.738.HIT1.OR.2R.285.7tm_1.exons4.CM011678.1.Larimichthys_crocea
DSLHDAYTKNFISFSLGCFINVVNGAFVYIYFKNQVFQRDPRYVLYIHLVINDMILLTLSVLLQIIMYTTALRFTPCCILMFILIPTSKISPLNLAAMAVERYIAVCRPLHHAQICTVQRAYALIALIWGVSVTPFFTDLFILLATQPPSFFSRPIICYPSYVFSTPYHKTHSVVVQVLRFSFVFLTLIITYLKIFCAARAASGSNQASARNARNTILLHGVQLLICMLSYISPFINIILVAISPRNTTKILFGSFLLTGVLPRLLSPLIYGVRDKKFSSHIRLH
>LOCXPOR2.739.HIT1.OR.2R.286.7tm_1.exons4.CM011678.1.Larimichthys_crocea
QDSLRDAFTKNFISFSLGCFINVVNGAFVYIYFKNQVFQRDPRYVLYIHLVINDMILLTVSVALQIVTYTVPLRVAACCIMLLILTTTNKISPLNLAAMAVERYIAVCRPLHHAQICTVQRAYALIALIWGVSVTPFFTDLFILLATQPPSFFSGTIICYPSYVYNTPHHKTHSVTIQVLLFSFVFLTLIITYLKIFCAARAASGSNQASARNARNTILLHGVQLLICMLSYISPFINIILVAISPRDRTKILLGSFLLTSMLPRLLSPLIYGVRDKKFSSHIRLH
>XPLOC_42.2R.1.OR.2R.310.7tm_1.exons..Larimichthys_crocea
MNFTPVQSNVTGAVPSEVTLFNSIGRVMTIVCLGITINYINATMVHTFRKHHVQIFKVNPRFILFIHLVFNDMIQLTTSISISVLYYVFDTIYVYICCLIILPAILTIQNTPLNLAFMAAECYIAVCIPLRYNNICTVNRTYIVIGIIWALSSVSVLPDVFILLATEPLEFFHTRVFCLRDTVFRSAYSVKKRNASHILFLVVVWLTLFYTYFRILFVAKAADADAKKARNTILLHGFQVLLCMTVYVQPLLIQVLTYAFPGQFRTIYFALYVINQILPRFVSSIVYGLRDKTFRKYFKKYLCTVNCHQK
>LOCXPOR32.743.HIT1.OR.2R.305.7tm_4.exons4.CM011683.1.Larimichthys_crocea
DVNYTRVSEFVIVGFPSLQPEHFDLVAWFFFFLYVTTLVGNLLLVVLFALEQNLQKPMYIVMVSLALSDIGFTTVALPKLIARYWWNDGSLGFQTCLFQMHMIHYFGSLNSLILLTMALDRYLAICFPFRYSMVMTNQTMLGLTLFCWVVAHIFSGISTFHFTMMPFCGPKQIVHAFCDTMSVMALVCGDTSKQFRDAFAGAMFILYVPLALIVISYICIIISALNMATGQGRMKTFSTCATQGCIISIYYLPRFFVYSTPYFPNLIMTPDKRIATALFYSLFPPLINPFIYCLRTKELKLILKR
>LOCXPOR34.744.HIT1.OR.2R.322.7tm_4.exons1.CM011683.1.Larimichthys_crocea
MDLFNSALGKNITFVRPAYFIISGFIGIPHVKYYYVFLFFVYIVSVLGNTIVMAVICLDHNLRAPKYIAVFNLAFVDLFGNSALVPKVLDIFLFNHRYIPYNDCLTFLFFCYTCISMQALNLVALSYDRLIAITFPLHYQVKVTHRFMLSLIAFFWVFVITVVLLAIGLLTRLSFCKSVVINSYFCDHGQIYRLACNDRTPNSVIAKLLPLVILWLPLIFILFSYSYIGYALSKVATVQERVKAFKTCTAHLSLVAIYFLPVLITFSLTGNIHPNARIINLSLTSVFPPMLNPIIYVLQTQEIKESVKKLLRIRKQSKITVK
>LOCXPOR34.750.HIT1.OR.2R.322.7tm_4.exons1.CM011683.1.Larimichthys_crocea
MEFFNSALGKNITFVRPAYFIISGFVGIPNIKFYYVFLFFVYTISMLGNTAVMAVIYLDHNLRTPKYIAVFNLAFVDLFGNSALVPKVLDIFLFNHRYIPYNDCLAFLFFCYTCLSMQALNLVALSYDRLIAITFPLHYQVKVTHRFMLSLIAFFWVFIITVVLLAIGLLTRLSFCKSVVINSYFCDHGQIYRLACNDRTPNSVIGKLLTALIVWLPLIFILLSYLKIGYALSKVATVQERVKAFKTCTAHLSLVAIYFLPVLITFTIGANIHPNARIINLSLTSVFPPMLNPIIYVLQTQEIKESVKKLLRIRKQSKITVK
>LOCXPOR35.751.HIT1.OR.2R.317.7tm_4.exons1.CM011683.1.Larimichthys_crocea
MDLFNSALGKNITFVHPAYFIISGLSGLPNIKYYYVFLFFVYIISVLGNTIVMAVIYLDHNLRAPKYIAVFNLAFVDLFGNSALVPKVLDIFLFNHRYIPYNDCLTFLFFCYTCLSMQSFNLVALSYDRLIAIIFPLHYQVKVTHRFMLSLIASFWIFVIIAVLIAVGLITRLSICKSVVINSYFCDHGQIYRLSCNDHFPNYALSCFYPVLIFWLPLAFILVSYLYIGYTLAKVATVQEGLKAFKTCIGHLSLVAIYFIPLLITFTLMANIHPNARIINLSLTSVFPPMLNPIIYVLQTQEIKESVKKLLRIRGKS
>LOCXPOR34.752.HIT1.OR.2R.315.7tm_4.exons1.CM011683.1.Larimichthys_crocea
MEFFNSALGKNITFVRPAYFIISGFIGIPHVKYYYVFLFFVYIVSVLGNTIVMAVICLDHNLRTPKYIAVFNLAFVDLFGNSALVPKVLDIFLFNHHYIPYNDCLTFLFFCFICLSMQALNLVALSYDRLIAITFPLHYQVKVTHRFMLSLIAFFWVFIITVVLLAVGLLTRLSFCKSVVINSYFCDHGQIYRLACNDITPNLILAYLLPLVILWLPLIFILFSYSYIGYALSKVATVQERVKAFKTCTAHLSLVAIYFLPIIITFTLMANIHPNARIINLSLTSVFPPMLNPIIYVLQTQEIKESVKKLLKKRE
>LOCXPOR37.753.HIT1.OR.2R.334.7tm_4.exons1.CM011683.1.Larimichthys_crocea
MSPEEKAATTFNATFVRPAKFYLIEFSSIPHGTFYCVFLFFVYIMTVFGNGLLLSVIYLVRTLHTPKYMIVFNLALTDLCGSTALIPKLLDTFLFDRRYVVYEACLSYMFFVLFYTGMQSWVLAIMSYDRFIAICFPLKYHSIVTTPAIVAMLLSVWVFIFSLAAFSVWLIDRLSFCGSLVINSFFCDHGPVHRLACNDTTLNRIVGYVSFIIVPCLPLVLIALTYVCISIALSRTASRKERVKALKTCTSHLILVAIFVLPILGTKIATAASSINHIGRIVNTSLTYTVPALLNPIIYSLKTEDVLKSIKKLCKINRISKTTLSQKVNSLSLL
>LOCXPOR38.757.HIT1.OR.2R.334.7tm_4.exons1.CM011683.1.Larimichthys_crocea
MSPEEKAATTFNATFVRPAKFYLIEFSSIPHGTFYCVFLFFVYIMTVFGNGLLLSVIYLVRTLHTPKYMIVFNLALTDLCGSTALIPKLLDTFLFDRRYVVYEACLSYMSFVLLYTGMQSWVLAIMSYDRFIAICFPLKYHSIVTTPAIVAMLLSVWVFIFSLAAFSVWLIDRLSFCGSLVINSFFCDHGPVHRLACNDTTLNRIVGYVSFIIVTCLPLVLIALTYVCISIALSRTASRKERVKALKTCTSHLILVAIFFLPILGTKIATAASSINHIGRIVNTSLTYTVPALLNPIIYSLKTEDVLKSIKKLCKINRISKTTLSQKVNSLSLL
>LOCXPOR39.758.HIT1.OR.2R.332.7tm_4.exons1.CM011683.1.Larimichthys_crocea
MSFLRTVFNDSVIIHPPGFYIIGFETFPYISVYFIFLALVYVVTVLFNTLVIYVIAFNHCLHTPKFLAVVNLAVIDVILNSCTIPSMIKLFLIKDNFIPFNLCLLQMFVYYTFVSLESYALAILAYDRLIAICFPLRQNSINTVRSMLCIVGLTWSFALGLTAFTTAIMTRLSFCNSVRVFSYFCDYAPVFRLACNDYTLHWTAASFLSVLLLVGPFSFIVLSYGSILVTVFRMKSLDSRVKALATCVEHIILVAVFYIPLITIFIVGFYLGSIDPDQRVLSLSLASCIPPCVNPIVYSLKTKEIKVRALALVQINRIGIDERKSKPWRVNE
>LOCXPOR40.759.HIT1.OR.2R.319.7tm_4.exons1.CM011683.1.Larimichthys_crocea
MSFLRTVFNDSVIIHPPGFYIIGFETFPYISVYIIFLTFVYVVTLVFNILLIYIIARDHCLHTPKFLAVVNLAVIDVLLNTSTIPSMIKTFLFKDNFIPFNLCLLQMYVYYSVVSLESYALAILAYDRMIAICFPLRQNSVNTVTIMSCIVGLTWIYSLGRVAYSTIIMTRLSFCNSVRVFSYFCDYAPVFRLACNDYTLQWSVASASSMVNLMAPFSFIVLSYGSILVTVFRMKSVSSRMKALATCVEHLVLVAVFYIPIFSIFLLGLYVRSIDPDQRVLSLSLASCIPPCVNPIVYSLKTKEIKTRALALVHRTKIS
>LOCXPOR41.762.HIT1.OR.2R.308.7tm_4.exons1.CM011683.1.Larimichthys_crocea
MDNTTTLTFTMTAYAALEQHKQVVFTVFLLLYLSSITLNSLLISIIHQNKELHQPMNVFTCVLSINEIYGSTALFPATMAILLSDTYEVPVQWCMAQVYFLHTFACAEFCILAVMGYDRYVAICYPLHYHSIMSSSKIQKLIALAALYPIILFGGYYSLTLQLSMCGRVIPKLYCVNMELVKNACSVASYISIAGLFLVLIFIGPQLLMIIFSYAQISRVCSKLSRESKRNTLKTCFPHLLSLLNYTIGSLFEIFQSRFDMSHVAAEARIFLSLYFIIMPSLTNPVVYGLGTHLIRVHVLKLFIKHKI
>LOCXPOR42.763.HIT1.OR.2R.319.7tm_4.exons3.CM011683.1.Larimichthys_crocea
MENETMTTPLKQPIVFELEGFHVPPGYSSFLFFLALLNYMLTLLGNGVVACIIVIDKNLHRPMFVLICHLVACDLIGATAVLPRLMVHFLTGQKKIAYLTAIAQGFCVHMYGVAVQTILGAMAYDRYIAVCQPLRYPVIMTSARLHSCCALAWIIAVLCISLLFSFHMNVPLCGNTIQHVYCSNRGILNLACGPTPLSNIYGLSMTWCVSTSIFLIIAFSYFRILHASVKQGRGDSVIRSKAFQTCASHLVVYVLYEIAAMIIIVTFRFPSVSQNIKKFSSILFIIIPPAINPIIYGLVSKELRASIVKHFSIQVCHKK
>LOCXPOR46.764.HIT1.OR.2R.311.7tm_4.exons1.CM011683.1.Larimichthys_crocea
MENYTYNSFTLQLEGFNISKDYMYPFFFFILISYILIIVMNIGISVIIFIDKNLHQPMYFIFCNLSLSDIIGCTNILPRLLADILRPPSERLISYYACVVQAFITQFFGTTSHTVLMIMAFDRFVAICYPLRYSTIMTNKMVMKLTVFAWGSAFFFVGILISLSVRLNRCRTMIMSPFCDNPSLFKLSCESVFINNVYGLTFTVVLLTASIGSMVFTYTKITVVCLTSKNKSLNSKALKTCSTHLVVYLIMLISGFVVIILHRFPQYSDYRKFSAILFTIVPGSLNTIIYGVQSKEIRKFLYQIFQSKKCL
>LOCXPOR44.769.HIT1.OR.2R.310.7tm_4.exons1.CM011683.1.Larimichthys_crocea
MENYTYNSYTLQIEGLNITKDYIYPVFFLLLILYIVSMVMNIGISVLIFIDKNLHQPMYLIFCNLSLSDVIGTTRVLPRLLVDILRPPSERLITYYGCVVQAFLTQFFGTTSHTVLMIMAFDRYVAICYPLRYSTIMTNKMMMKLTVFAWGSAFFFVGILIGLTVRLNRCRTMIKNSHCDNASLFKLSCESVLINNIYGLTFTVVLLTASIGSIVFTYTKIAVVCLTSKNKSLNSKALKTCSTHLVVYLIMLISGFVVIILHRFPQYSEYRKLSAILFAVVPSSLNTIIYGVQSKEIRKFLYEIFTSKTC
>LOCXPOR45.772.HIT1.OR.2R.311.7tm_4.exons1.CM011683.1.Larimichthys_crocea
MENYTYNSFTLQLEGLKITEASMYPAFFLFLISYIVIMVMNIGISVLIFIDNNLHQPMYFIFCNLSLSDIIGCTNILPSLLADILRPPSERLISYYGCVVQAFLTQFFGTTSHTVLMIMAFDRYVAICYPLRYSAIMSNKMVTKLSVSAWGSAFVLVGILISLTVRLNRCRTMIMNPFCDNASLFKLSCESVFINNVYGLTFTVALYVVSIGSIVLTYTKIAVVCLTSKNKSLNSKALKTCSTHLVVYLIMSFSGFIVIILHRFPQYIDFRKLSAILFTIVPGSLNTIIYGVQSKEIRKSLYEIFQFKKCL
>LOCXPOR46.777.HIT1.OR.2R.311.7tm_4.exons1.CM011683.1.Larimichthys_crocea
MENYTYNSFTLQLQGFNISKDYMYPFFFFILISYIVIIVMNVGISVLIFIDKNLHQPMYLIFCNLSLSDIIGCTNILPRLLADILRPPSERLISYYGCVVQAFLTQFFGTTSHTVLMIMAFDRYVAICYPLRYSAIMTNKMVMKLTVFAWGSAFVLVGILIGLTVRLNRCRILITNPFCDNPSLFKLSCESVFISNVYGLTFTVVLFVASIGSMVITYTKIAVVCLTSKNKSLNSKALKTCSTHLVVYLIMSFNGFVVIILHRFPQYSEYRKLSSILFTIVPGSLNTIIYGVQSKEIRKFFYEIFQSKKCL
>LOCXPOR47.778.HIT1.OR.2R.310.7tm_4.exons1.CM011683.1.Larimichthys_crocea
MENYTYNSYTLQMEGLNVTKDYIYPVFFLLLILYIVSMAMNIGISVLIFIDKNLHQPMYLIFCNLSLSDVIGTTRVFPRLLVDILRPPSERLISYYGCVVQAFLTQFFGTTSHTVLMIMAFDRYVAICYPLRYSTIMTNKMMMKLTVFAWGSAFFFVGILIGLTVRLNRCRTMIMNPYCDNASLFKLSCESVLINNIYGLTFTVVLLTASIGSIVFTYTKITVVCLTSKNKSLNSKALKTCSTHLVVYLIMLISGFVVIILHRFPQYSEYRKLSAIMFTIVPSSLNTIIYGVQSKEIRKFLYEIFTSKTC
>LOCXPOR45.779.HIT1.OR.2R.311.7tm_4.exons1.CM011683.1.Larimichthys_crocea
MENYTYNSFTLQLEGLKITEASMYPAFFLFLISYIVIMVMNIGISVLIFIDNNLHQPMYFIFCNLSLSDIIGCTNILPSLLADILRPPSERLISYYGCVVQAFLTQFFGTTSHTVLMIMAFDRYVAICYPLRYSAIMSNKMVTKLSVSAWGSAFVLVGILISLTVRLNRCRTMIMNPFCDNASLFKLSCESVFINNVYGLTFTVALYVVSIGSIVLTYTKIAVVCLTSKNKSLNSKALKTCSTHLVVYLIMSFSGFIVIILHRFPQYIDFRKLSAILFTIVPGSLNTIIYGVQSKEIRKSLYEIFQFKKCL
>LOCXPOR50.780.HIT1.OR.2R.296.7tm_4.exons1.CM011683.1.Larimichthys_crocea
NYTYNSYTLQIEGLNITKDYIYSFFFLLIFYIVSVVMNIGISVLIFINKKLHQPMYLIFCNLSLSDIIGTTHIFPCLLADILWPPSERLISYYACVVQAFITQLFGATSHTVLMIMAFDRYVAICYPLRYSTIMTNKMVMKLTVSAWGVAFVLVGILLGLTIRLNRCRTMIMNPYCDNASLFKLSCESVFINNVYGLTFTVVLFVGSIGSMVLTYTKIAVVCLTSKNKSLNSKALQTCSTHLVVYLIMLISGFVVIILHRFPQYSDYRKFSAILFTIVPGSLNTIIYGVQSKEIRK
>LOCXPOR50.781.HIT1.OR.2R.300.7tm_4.exons1.CM011683.1.Larimichthys_crocea
NYTYNSYTLQMEGLNITKDYIYPFFFLLLIFYIVSVVMNIGISVLIFINKKLHQPMYLIFCNLSLSDIIGTTHIFPRLLADILRPPSERLITYYACVVQAFITQLFGTTSHTVLMIMAFDRYVAICYPLRYSTIMTNKMVMKLTVFAWGVAFVLVGILLGLTIRLNRCRTMIMNPFCDNASLFKLSCESVFINNVYGLTFTVVLFVGSIGSMVLTYTKIAVVCLTSKNKSLNSKALKTCSTHLAVYLIMSFSGFVVIILHRFPQYSDYRNLSVILFVLVPGTLNSIIYGVQSREIRKYFS
>LOCXPOR50.782.HIT1.OR.2R.300.7tm_4.exons1.CM011683.1.Larimichthys_crocea
NYTYNSYTLQMEGLNITKDYIYPSFFLLLIFYIVSVVMNIGISVLIFINKKLHQPMYFIFCNLSLSDIIGCTNMFPRLLADILRPPSERLISYYACVVQAFITQLFGTTSHTVLMIMAFDRYVAICYPLRYSTIMTNKMVMKLTVSAWGVAFVLVGILLGLTIRLNRCRTMIMNSYCDNASLFKLSCESVFINNVYGLTFTVVLYVGSIGSMVLTYTKIAVVCLTSKNKSLNSKALKTCSTHLAVYLIMSFSGFVVIILHRFPQYSDYRKLSFILFVLVPGTLNSIIYGVQSREIRKYFS
>LOCXPOR51.783.HIT1.OR.2R.301.7tm_4.exons1.CM011683.1.Larimichthys_crocea
NYTYNSLTLQLEGLNVSKESTYPVFLFLLFSYLFIIVANVGITVLVFTDKNLHQPMYLLFCNLSVNDILGNSIMLPRLLLDMLRPPSERLISYYECVVQAFTSHMFGTASHTVLMIMTFDRYVAICNPLRYAAIMTNKMVMELTVSAWGVAFVLVGILLGLTVRLNHCRTFIESPYCDNAGLFKLSCESVFINNVYGLTFTVVLLTSSIGSMVLTYTKITVVCLTSNNKSLNSKALKTCSTHLVVYLIMLISGFVVIILHRFPQYSDYRKLCSILFHIVPGSLNPIFYGVQSKEIRKFLSK
>LOCXPOR52.784.HIT1.OR.2R.304.7tm_4.exons1.CM011683.1.Larimichthys_crocea
NYTYNSLTLQLEGLNVSKKWIYPVFLSILFSYLFIMVTNVGIAALVFIDKNLHQPMYLLFCNLPINDILGNSILLPRLLVDILLPPSERLISYYECVVQAFTTHMFGTTSHTVLMIMAFDRYVAICKPLHYTAIMTNKMVMKLTVSAWGVAFVLVGILLGLTIRLNRCRSIIMNPYCDNASLFKLSCDSVFINNVYGITFTVVLLTSSIGTMVLTYTNITVVCLTSKNKSLNSKALRTCSTHLVVYLIMVFNGMSIITLHRFPHYSDYRKLCTILFHIIPCSINPIIYGVQSKEIKKFFSKSFK
>LOCXPOR53.785.HIT1.OR.2R.320.7tm_4.exons1.CM011683.1.Larimichthys_crocea
ALSCSFRLMENYSYNSFTLQLQGLNVSKASIYPVYLFFFFSYLFIMVTNVGITVLVFIDKNLHQPMYLFFCNLPVNDILGNSIMLPRLLLDMLRPPSERLISYYECVVQAFTSHMFGTTSHTVLMIMAFDRYVAICKPLHYTSIMTNKMVMKLTVSAWGVAFVLVGILLGLTIRLNRCRTTIMNPYCDNASLFKLSCDSVFINNVYGLTFTVVLFTGSIGTMVLTYTNITVVCLTSKNKSLNSKALRTCSTHLVVYLIMVFNGMSIITLHRFPQYSDYRKLCSILFHIVPGSLNPIIYGVQSKEMKKFFLKLFKSKHTLP
>LOCXPOR54.786.HIT1.OR.2R.320.7tm_4.exons1.CM011683.1.Larimichthys_crocea
ALSCSFRLMENYSYNSFTLQLQGLNVLKASIYPVYLFFFFSYLFIMVTNVGITVLIFIDKNLHQPMYLLFCNLPVNDILGNSIMLPRLLLDMLRPPSERLISYYECVVQAFISHMFGTASHTVLMIMAFDRYVAICKPLHYTAIMTNKMVMKLTVSAWGVSFVLVGILLGLTIRLNRCRTMIMNPYCDNPSLFKLSCENVFINNVYGLTFTVVLLTSSIGSIVLTYTKITVVCLTSKNKSLNSKALRTCSTHLVIYLIMLFSGMSNITLHRFPQYSDYRKLCSILFHIVPGSLNPIIYGVQSKEMKKFFLKLFKSKNTLP
>LOCXPOR55.793.HIT1.OR.2R.301.7tm_4.exons1.CM011683.1.Larimichthys_crocea
NYTYNSFTLQLQGLNVSKESIYPVYLFFFFSYLFIMVTNVGITVLIFIDKNLHQPMYLLFRNLLINDILGNSIKLPRLLLDMLRPPSERLISYYECVVQAFTTHMYGTASHTVLMIMAFDRYVAICNPLRYSTIMNDKMVMKLTVSAWGVAFVLVGILLGLTIRLNRCRTLIMNAHCDNAGLFKLSCENVFINNVYGLTFTVVLFTGSIGSMVLTYTKITVVCLTSNNRSLNSTAFKTCSTHLFVYLIMFLCGMFVVILHRFPQYSDYRKLCSILFHIVPGSLNPIIYGIQSKEMKKFFLK
>LOCXPOR56.794.HIT1.OR.2R.301.7tm_4.exons1.CM011683.1.Larimichthys_crocea
NYTYNSYTLQLQGLNISKASIYPVYLFFLFSYLFIMVTNVGITVLIFIDKNLHQPMYLLFRNLLINDILGNSIKLPRLLLDMLRPPSERLISYYECVVQAFTTHMYGTASHTVLMIMAFDRYVAICNPLRYSTIMNDKMVMKLTVSAWGVAFVLVGILLGLTIRLNRCRTMIMNAHCDNAGLFKLSCENVFINNVYGLTFTVVLFTGSIGSMVLTYTKITVVCLTSNNRSLNSTAFKTCSTHLFVYLIMFLCGMFVIILHRFPQYSDYRKLCSILFHIVPGSLNPIIYGVQSKEMKKFFLK
>LOCXPOR57.795.HIT1.OR.2R.308.7tm_4.exons1.CM011683.1.Larimichthys_crocea
ALSCSFRLMENYSYNSYTLQLQGLNVLKASIYPVYLFFFFSYLFIMVTNVGITVLIFIDKNLHQPMYLLFCNLPVNDILGNSILLPRLLLDMLRPPSERLISYYECVVQAFTSHMFGTTSHTVLMIMAFDRYVAICKPLHYTAIMTNKMVMKLTVSAWGVAFVLVGILLGLTIRLNRCRTIIMNPYCDNASLFKLSCDSVFINNVYGLTFTVVLLTSSIGTMVLTYTNITVVCLTSKNKSLNSKALRTCSTHLVVYLIMVFNGMSNIALHRFPQYSDYRRLCSILFHIVPGSLNPIIYGVQSKEMKKF
>LOCXPOR55.797.HIT1.OR.2R.301.7tm_4.exons1.CM011683.1.Larimichthys_crocea
NYTYNSFTLQLQGLNVSKESIYPVYLFFFFSYLFIMVTNVGITVLIFIDKNLHQPMYLLFRNLLINDILGNSIKLPRLLLDMLRPPSERLISYYECVVQAFTTHMYGTASHTVLMIMAFDRYVAICNPLRYSTIMNDKMVMKLTVSAWGVAFVLVGILLGLTIRLNRCRTLIMNAHCDNAGLFKLSCENVFINNVYGLTFTVVLFTGSIGSMVLTYTKITVVCLTSNNRSLNSTAFKTCSTHLFVYLIMFLCGMFVVILHRFPQYSDYRKLCSILFHIVPGSLNPIIYGIQSKEMKKFFLK
>LOCXPOR56.798.HIT1.OR.2R.301.7tm_4.exons1.CM011683.1.Larimichthys_crocea
NYTYNSYTLQLQGLNISKASIYPVYLFFLFSYLFIMVTNVGITVLIFIDKNLHQPMYLLFRNLLINDILGNSIKLPRLLLDMLRPPSERLISYYECVVQAFTTHMYGTASHTVLMIMAFDRYVAICNPLRYSTIMNDKMVMKLTVSAWGVAFVLVGILLGLTIRLNRCRTMIMNAHCDNAGLFKLSCENVFINNVYGLTFTVVLFTGSIGSMVLTYTKITVVCLTSNNRSLNSTAFKTCSTHLFVYLIMFLCGMFVIILHRFPQYSDYRKLCSILFHIVPGSLNPIIYGVQSKEMKKFFLK
>LOCXPOR57.799.HIT1.OR.2R.308.7tm_4.exons1.CM011683.1.Larimichthys_crocea
ALSCSFRLMENYSYNSYTLQLQGLNVLKASIYPVYLFFFFSYLFIMVTNVGITVLIFIDKNLHQPMYLLFCNLPVNDILGNSILLPRLLLDMLRPPSERLISYYECVVQAFTSHMFGTTSHTVLMIMAFDRYVAICKPLHYTAIMTNKMVMKLTVSAWGVAFVLVGILLGLTIRLNRCRTIIMNPYCDNASLFKLSCDSVFINNVYGLTFTVVLLTSSIGTMVLTYTNITVVCLTSKNKSLNSKALRTCSTHLVVYLIMVFNGMSNIALHRFPQYSDYRRLCSILFHIVPGSLNPIIYGVQSKEMKKF
>LOCXPOR56.800.HIT1.OR.2R.301.7tm_4.exons1.CM011683.1.Larimichthys_crocea
NYTYNSYTLQLQGLNISKASIYPIYLFFLFSYLFIMVTNVGITVLIFIDKNLHQPMYLLFRNLLINDILGNSIKLPRLLLDMLRPPSERLISYYECVVQAFTTHMYGTASHTVLMIMAFDRYVAICNPLRYSTIMNDKMVMKLTVSAWGVAFVLVGILLGLTIRLNRCRTMIMNAHCDNAGLFKLSCENVFINNVYGLTFTVVLFTGSIGSMVLTYTKITVVCLTSNNRSLNSTAFKTCSTHLFVYLIMFLCGMFLIILHRFPQYSDYRKLCSILFHIVPGSLNPIIYGVQSKEMKKFFLK
>LOCXPOR62.801.HIT1.OR.2R.318.7tm_4.exons1.CM011683.1.Larimichthys_crocea
VCFFRLMENYTYNRLTLQLEGLSVSKESIYPVFLFFFFAYIFIMFLNTGIIFLVFIDKDLHHPMYLLFCNLPVNDILGNSIMLPRLLSDILRSPSELIISYYECVVQAFTTHMFGTAAHTVLMIMAFDRYVAICNPLRYAAIMTNKMVMKLTVSAWGVAFVLVGILLGLTIRLNRCRTMIMNPYCDNASLFKLSCESVLINNIYGLTFTVVLLTSSIGSIVLTYTKITVVCLTSKNKSLNSKALKTCSTHLVVYLIMLLSGFIVIILHRFPQYSDYRKLSAILFHIVPGSLNPIIYGVQSAEICKSMSKLFRLKPVMP
>LOCXPOR63.340.HIT1.OR.2R.330.7tm_4.exons2.CM011683.1.Larimichthys_crocea
LHICLFFSVHVHIFFFCVFVYVGQMENYTYNSLTLQIEGLEITKTNKYTISIFLLSSYVFILIANVGIVILIWKERSLHQPMYLLFCNLSINDVMGNSALIPRVIADIHVSPSQRLIHYYDCLLQAFIAHMFGTNAHTVLMIMAFDRYVAICNPLRYSTIMNNKMVIKLTVSAWGVAFVLVGILLGLTIRLNRCRTLIRNSYCDNASLFKLSCENVFINNVYGLTFTVVLLSSSIGSIILTYSKITAACLTNKSKSLNSKALKTCSTHLCLYLIMLITGFIPITLHRFPQYTEYRKISAILFNVVPSSFNTVIYVLQSKEIHKCLLNIFH
>LOCXPOR64.343.HIT1.OR.2R.318.7tm_4.exons1.CM011683.1.Larimichthys_crocea
MENETFNADIIMIEGLKVSPQSYISSFIVLLTIYIFIMVSNISLVVLISMERSLHEPMYMLFCNMSINDVFGATVIIPRLLSEVFTPITERSIHYIDCAIQAFACHFHAGTSHAVLIIMAFDRYVAICNPLRYATIMTNRMLVKLSVGAWVVPFILVAIVMGLTLRLTRCRRVIINPFCDNPSLFKLSCQNLLINHIYGLASAAIVLGSSLCSITLTYLRVTMVCLRNKNKALNSRALQTCATHLAVYLIMLVSSFTPMIMHRQPEWADNGKVASVLFHVIPPALNPIIYGLQCKELRQKIVSVFHKKKVMNLKTFHK
>LOCXPOR65.344.HIT1.OR.2R.326.7tm_4.exons1.CM011683.1.Larimichthys_crocea
IHVLSIFLFYFRQAEMENYTYNSLTLQLEGLKITKTNKYPIFIFLPLSYMFILIANVGIVILIWTEKSLHQPMYLLFCNLSINDVMGNSLLVPRVLADILVPPSDRLIHYYECVMQAFTTHMFGTNAHTVLMIMAFDRYVAICNPLHYSIIMNDKMVIKLTVSAWGVAFVLVAILLSLTIRLNRCRTLITNPYCDNASLFKLSCESVFINNVYGLTFTVVLLSSSIGSIILTYFKIAAACLTNKSNSLNSKALKTCSTHLCLYLIMLVSGMILITLHRFPQYAEYRKISAILFNVVPGSLNPVIYGLQSREIHKCLSNLLNLKLVK
>LOCXPOR66.345.HIT1.OR.2R.308.7tm_4.exons1.CM011683.1.Larimichthys_crocea
MENQTLTADILLLEGLKVTPQSSIPTFILLFLIYVFIMVSNISLLVLISMERSLHSPMYLLFCNMSINDAFGATIIIPPLLKDIFVPHSDRFIHYIQCAIQAFCAHIYASACHTVLMIMAFDRYVAICNPLQYATIMTNRMVVALSVSAWIVSLVMVLILVGLSVRLSRCRWVIFNPFCDNASLFKLSCESVLINNIYGLCYTVVLLGSSIGSVTLTYLKIAVACLRSKSKVLNAKALQTCTTHLALYIIMFVSGCIIITLHRFPHLSDQRKVASMLFHVVPPAMNTIIYGLQIKAVRQKIFIMFTGK
>LOCXPOR67.346.HIT1.OR.2R.316.7tm_4.exons1.CM011683.1.Larimichthys_crocea
MENKTFRGDILILERLKVTSQSFIPAFILLLLVYIFIVVSNLGLVALIFRSRSLQQPMYLLLCNMSINDVLGATIIIPHVLRDLLISNSVRYIHYIDCAIQAFCVHLHASASHTVLMIMAFDRYVAICSPLRYTTIMTNGMVVKLSVAAWAIAFVLVLILVGLSVRLSRCRWIIFNLFCDNASLFKLSCESVLINNIYGLSYTVALLGSSIGSVTLTYLKIAAVCVQSRNKVLNSKALQTCTTHLAVYVILLVSGFIIVILHRFPQLSDHRKVASVLGHVALPALNAIIYGLQIKEVRQRIQTLLHSNKVALMEVK
>LOCXPOR68.347.HIT1.OR.2R.312.7tm_4.exons1.CM011683.1.Larimichthys_crocea
MENYTLNSFTLQLEGIKVTEVSMYPVFFFFFFSYLIIIFANVGIVVLVFIDTNLHQPMYLLFCNLPVNDILGNSIMVPRLLTDILRPPSERLISYYECVVQAFSTHMFGTTSHTVLMIMAFDRYVAICYPLRYSAIMSNKMVMKLTVSAWGVAFVLVGILLGLTLRLNRCRTLITNPFCDNASLFKLSCESVFINNVYGLTFTVVLFTGSIGSMVVTYTKIAVVCLTSKNKSLNSKALKTCSTHLFVYLVMFLCGMLVIILHRFPQYSDYRKLSAILFHIIPGSLNPIIYGVQSKEIRKFLSKLFQSKKVLP
>LOCXPOR69.348.HIT1.OR.2R.310.7tm_1.exons1.CM011683.1.Larimichthys_crocea
TNITDEQQYQGVLERVLFSTLSTAPCCVFLFINGTMLFTLRSKMVFCETCRYILLYNLLFADTIQMALSQFMYLLAACRIRLTYPVCGVLSMLGDLTNVISPLTLLVMSLERYVAVCYPLRHATIITVRNTAVAIIVVWAFSSLNVLIRVLLLLQFPFEDLQSLQMKDFCSVMAMFLVPVSALYDKAYTGFVFISAGVIVSCSYIGVIVAARSASTDKASARKARNTLLLHMVQLGLSVSSTVYTPLLIALSRLVTRIVLVRVQNVLYVCIIIFPRCLSSLIYGIRDQTIRPVLLHHLCCRLKRSVIQAQ
>LOCXPOR70.351.HIT1.OR.2R.299.7tm_1.exons1.CM011683.1.Larimichthys_crocea
EVMLFGMVSVGSSCSFLYINGILLFTLRKKPVFCETSRYILLFNLLFADTAHLVSNIMLYLLSSLRIKITYYACSTLVLLSIFTAPVSPLTLAVMSLERYVAVCYPLRHATIFTMRSTGMAIALVWGFSFIHILIRIIMLLYVLTKISLNLHLRNFCSKEAIFFAPLFNDFEEAYASTLFLSVGLAIIASYIGVALVARSVSTNKASAIKALQTLLLHLIQLSLILTSTLFSTIVVAIARTVGRAGLMRIYNICFVCLSILPRCLSALIYGLRDQTIRPVLMQNLCCWWRCSVFLNKGQ
>LOCXPOR71.352.HIT1.OR.2R.314.7tm_1.exons1.CM011683.1.Larimichthys_crocea
NHSVMLSVLQPRSNVTTSLQYHEVMLFGMVSIGSSCSFLYINCVLLFTLRNKPVFCETSRYILLYNLLFADTAHLVSNLLLYLMACLRIKITYYACSTLVLLSIFTATISPLTLAVMSLERYVAVCYPLRHATIFTMRSTGMAIALVWGFSFIHILIRIFMLLYVFTKISLNLHLNDLCSKEAIFFAPVFNDFEEAYASTLFLSVGLAIIASYTGVALVARSASTDKASAIKALQTLLLHLIQLSLILTSTLFSTIVVAIARTVGRAGLMRIYNICFVCLSVLPRCLSALIYGLRDQTIRPVLMQNLCCWWRCS
>LOCXPOR72.353.HIT1.OR.2R.319.7tm_1.exons1.CM011683.1.Larimichthys_crocea
NHSVMLSVLQPRSNVTASLQYHEVMLFGMVSIGSSCSFLYINCVLLFTLRNKPVFCETSRYILLYNLLFADTAHLVSNLLLYLMACLRIKITYYACSTLVLLSIFTATISPLTLAVMSLERYVAVCYPLRHATIFTMRSTGMAIALVWGFSFIHILIRIFMLLYVFTKISLNLRLNDFCSKEAIFFAPVFNDFEEAYASTLFLSVGLAIMTSYTGVALVARSASTDKASAIKALQTLLLHLIQLSLILTSTLYTTIIVTIVRTVGRLTLLRLYNACFVCLNILPRCLSALIYGLRDQTIRPVLMQNLCCWWRGSVFLNK
>LOCXPOR73.354.HIT1.OR.2R.308.7tm_1.exons1.CM011683.1.Larimichthys_crocea
QGLLERAIFVALTTTPCCLFLYINGTMLYTLRSKSVFRETSRYILLYNLLFADTVMLVQSQLLYILAACAITLTYPVCGVLTMLANLTHAISPLTLVVMCLERYVAVCYPLRHATIITIRNTGLAIVVIWAICSLNVLTAVFMLLNFSFEDQQNLQMKDYCRREIMFLNPVSDLYDKVYTYILFCSAGVAVSFSYIGVMVAARSATTDKASAQKASKTLLLHLVQLGLILLSALHTPLIQAISKVVDAITFDRLHIVHYVFIIILPRCLSSLIYGIRDQTIRPILMKNLCCQWQLSFSVSVIPAKAKL
>LOCXPOR74.356.HIT1.OR.2R.308.7tm_1.exons1.CM011683.1.Larimichthys_crocea
QGLLERAIFVALTTTPCCLFLYINGTMLYTLRSKSVFRETSRYILLYNLLFADTAVIMQGQILYILAACAITLTYPVCGVLTMLSKITNEISPLTLLVMCLERYVAVCYPLRHATIITIRNTGLAIVVIWAVCSLNVLTAVFMLLNFSFEDQQNLQMKDYCRREIMFLNPVSDLYDKVYTYILFCSAGVAVSFSYIGVMVAARSATTDKASAQKASKTLLLHLVQLGLILLSALHTPLIQAISKVVDAITFDRLHIVHYVFIIILPRCLSSLIYGIRDQTIRPILMKNLCCQWQLSFSVSVIPAKAKL
>LOCXPOR75.357.HIT1.OR.2R.308.7tm_1.exons1.CM011683.1.Larimichthys_crocea
MSYANHSQTNFTIGQQYQELLGLVLFSILSVVPCCIFLFINGTMLFTLRSKSVFRETSRYILLYNLLFADTVLLVQSQLLYILAACRITLTYPVCGVLIMLANLTYVISPLTLVVMCLERYVAVCYPLRHATIITIRNTGMAIIVIWAFSSLNVLIQVLLLLNFSFEDLQSLQMKQFCGKESMLLNLMSDLYDKAYTGFVFVSASVAVTCSYVGVMVAARSASTDKASAQKACKTLLLHLVQLGLSLSSTIHNPLLIAMSKVLDRIIVVRIQNVLYVCIIIFPRCLSSLIYGIRDQTIRPILMNNLCC
>LOCXPOR75.358.HIT1.OR.2R.308.7tm_1.exons1.CM011683.1.Larimichthys_crocea
MSYANHSQTNFTIGQQYQELLGLVLFSILSVVPCCVFLFINGTMLFTLRSKTVFRETSRYILLYNLLFADTVLLVQSQLLYLLAACSITLTYPVCGVLIMLANLTYVISPLTLVVMCLERYVAVCYPLRHATIITIRNTGMAIIVIWAFSSLNVLIQVLLLLNFSFEDLQSLQMKQFCGKESMLLNLMSDLYDKAYTGFVFVSASVAVTCSYVGVMVAARSASTDKASAQKARKTLLLHLVQLGLSLSSTVHNPLLMAMSKVLDRIIVVRIQIVLYVCIIIFPRCLSSLIYGIRDQTIRPILMNNLCC
>LOCXPOR77.359.HIT1.OR.2R.326.7tm_1.exons1.CM011683.1.Larimichthys_crocea
MSYANHSQTNFTIGQQYQELLGLVLFSILSVVPCCIFLFINGTMLFTLRSKTVFRETSRYILLYNLLFADTVLLVQSQLLYILAACRITLTYPVCGVLTMLANLTHAISPLTLVVMCLERYVAVCYPLRHAAIITIRNTGMAIIVIWAFSSLNVLIQVLLLLIFSFEDLQSLQMKHFCGKESMLLNPMSDLYDKAYTGFVFVSASVAVTCSYVGVIVAARSASTDKASARKARNTLLLHLVQLGLSLSSTIHDPLLFSISQTLDRIIIVRIQIVLYVCIIIFPRCLSSLIYGIRDQTIRPILRDNLCGWQNSLCSSATPAQTKISI
>LOCXPOR78.360.HIT1.OR.2R.319.7tm_1.exons1.CM011683.1.Larimichthys_crocea
FMSLQSFTKMSNATQSETNITAGQGLLERAIFATLTTTPCCLFLFINGTMLFTLRSKAVFRETSRYVLLYNLLFADTVLLVQSQIMYILAACRITLTYPLCCALVMITNLTTVISPLTLVVMCLERYVAVCYPLRHATIITIRNTGVAIIVVWAFGSLNVLIQGLLLLDFPFDQLQSLQMKHFCGKESMLLTLMSDLYDKAYTYFLFVSAGLVVTCSYIGVMVAARSASTDKASARKARKTLLLHLVQLGLILLSTVHNPLLMAITKVLDRIMIGRIYIVLYVCIIIFPRCLSSLIYGIRDQTIRPILMNNLCCQWRHS
>LOCXPOR79.363.HIT1.OR.2R.315.7tm_1.exons1.CM011683.1.Larimichthys_crocea
MLNANLSQTLNVSTEQTYAGLLGRILFTTLTGMPCCLFLLINGIMLFTLRSKAVFRETSRYILLYNLLFADTFMLAVSQLLYIMAACRLITTYPVCGVITLLTILTNEISPLTLVVMCLERYVAVCYPLRHATIITVRNTAGAIVVVWAFSSLNVLIRVLLLLDFPFEDLGSLQMTEICSLIAVSIGPMSDIYDKAYTGFVFVSAGVTVTCSYIGVMVAATSASTDKASARKGRNTLLLHLVQLGLSPLVKLCTASMIVSLSTTLPTSQIIRIRSIFYVFIYVLPRCLSSLIYGLRDQTIRPILMYYLCCRLKLS
>LOCXPOR82.364.HIT1.OR.2R.318.7tm_1.exons1.CM011683.1.Larimichthys_crocea
MLYANQTQTLNITAGQRYQGLLERILFSTLIGMPCCLFLFINATMLFILRSKAVFRETSRYILLYNLLFADTVLLALSQLLYILAACRIFPTYPVCGVLAMLTSLTNIISPLTLVVMCLERYVAVCYPLRHATIITVRNTAIAIIVVWAFSSLNVLIRVLLLLNFPFDQLQSLQMTDVCSDISMSLGPMSDVYNKAYTGFVFVSAGVAVTCSYIGVMVAARSASTDKASARKARNTLLLHLVQLGLTLLSTMHSSIIVSLSKTLSRLIIVRIKSIFYVFIYILPRCLSSLIYGLRDQTIRPVLMYYLCCRLKLNHLSK
>LOCXPOR81.365.HIT1.OR.2R.306.7tm_1.exons1.CM011683.1.Larimichthys_crocea
SQTLNITAEQRYQGLLERVVFSMLIGMPCCLFLFINGIMLFTLRSKTVFRETCRYILLYNLLFADTVMLGLSQLLYILSVSRIFPVYPVCGVLIMLTNLTNEISPLTLVVMCLERYVAVCYPLRHATIITIRNTAVAIIVVWAFSSLNVLIRVLLLLKFPFEELPSLQMTDVCSDIAMFLGPMSDIYDKAYTGFVFLSAGVAVTCSYVGVMVAARSASTDKASAHKARNTVLLHLVQLGLSLLSTMHASIIISLSTTLQRLLIVRIKSILYVFIYILPRCLSSLIYGLRDQTIRPVLMYYLCCRLK
>LOCXPOR82.366.HIT1.OR.2R.319.7tm_1.exons1.CM011683.1.Larimichthys_crocea
MLYANQTQTLNITAGQRYQGLLERILFSTLIGMPCCLFLFINATMLFILRSKAVFRETSRYILLYNLLFSDTVLLALSQLLYIMGACRIFPTYPVCGVLAMLTGLTNIISPLTLVVMCLERYVAVCYPLRHATIITVRNTAIAIIVVWAFSSLNVLIRVLLLLNFLFDQPQSLQMTDVCSDISVTLGPMSDVYNKAYTGFVFVSAGVAVTCSYIGVMVAARSASTDKASAHKARNTLLLHLVQLGLTLLSTMHSSMIVSLSKTLSRLIIVRIKSIFYVFIYILPRCLSSLIYGLRDQTIRPVLMYYLCCRLKLNHLSKS
>LOCXPOR83.367.HIT1.OR.2R.291.7tm_1.exons2.CM011683.1.Larimichthys_crocea
LERVVFSMLIGMPCCLFLCINGIMLFTLRSKAVFRETCRYILLYNLLFADTVLLALSQLLYIMAAFRIFTTYPVCGVLAMLNKLTNEISPLTLVVMSLERYVAVCYPLRHATIITVRNTAVAIIVVWAFSSLNVLIQVILLLKFPFEKLPSLQMTDICAYVAMFLMPMSDIYDKAYTGFVFVSAGVTVTCSYIGVMVAARSASTDKASAHKARNTVLLHLVQLGLSLLSTMHSSIIVSLSTIPQRLLFVHIRSTFYVFIYILPRCLSSLIYGLRDQTIRPVLMYHLCCRLK
>LOCXPOR84.368.HIT1.OR.2R.327.7tm_1.exons1.CM011683.1.Larimichthys_crocea
MSYANQSQTLNITTKQQYLGLLERVVFSMLIEMPCCLFLFINGIMLFTLRSKAVFRETSRYILLYNLLFADTVLLALSQLLYIMAAFRIFTTYPVCGVLAMLNKLTNEISPLTLVVMSLERYVAVCYPLRHATIITVRNTAVAIIVVWAFSSLNVLIQVILLLKFPFEKLPSLQMTDICAYVAMFLMPMSDIYDKAYTGFVFVSAGVTVTCSYIGVMVAARSASTDKASARKARNTLLLHLVQLGLSLLSTMHSSIIVSLSRILQRLLIVRIRSTFYVFIYILPRCLSSLIYGLRDQTIRPVLMYHLCCRLKLSHLSKGRGPTKSHS
>LOCXPOR85.369.HIT1.OR.2R.311.7tm_1.exons1.CM011683.1.Larimichthys_crocea
MSYANQSQTLNITTEQQYVGFFERVFIAILIGMPCCLFLFINGTMLFTLRSKAVFRETSRYILLYNLLFADTVLLALSQLMYILAACRIFTTYPVCGVLSMLNKLTNEISPLTLVVMCLERYVAVCYPLRHAAIITVRNTAIAIIVVWAFSSLNVLVQVLLLLTFPFEELPSLQMTDICSYEAMFLVPMSDLYDKAYTGFVFLSAGVAVTCSYIGVMVAARSASTDKASAHKARNTLLLHLVQLGLILLSTMHGTIIVSLSTTLPRLLIIRIRSSFYVFIYILPRCLSSLIYGLRDQTIRPVLMYYLCCRL
>LOCXPOR86.370.HIT1.OR.2R.318.7tm_1.exons1.CM011683.1.Larimichthys_crocea
MSYANQTQTLNITAEQRYQGLLERVLFTMLIGMPCCLFLFINGIMLFTLRSKAVFRETSRYILLYNLLFSDTVMLGLSQLLYILSACRIITTYPVCGVLTMLAGLANEISPLTLVVMCLERYVAVCYPLRHATIITVRNTAVAIIVVWAFSSLNVLIRVLLLLNFPFDQLQSLQMTDICSNIAMLLGPMSDIYEKAYTGFVFVSAGVAVTCSYVGVMVAARSASTDKASAHKARNTLLLHMVQLGLSLLSTMHSSMIVSLSKTLSRLVIVRIKSILYVFIYILPRCLSSLIYGLRDKTIRPVLMYHLCCRLKLSRLHK
>LOCXPOR87.372.HIT1.OR.2R.319.7tm_1.exons1.CM011683.1.Larimichthys_crocea
MSYGNQTQTLNITAEQQYVGLLERVVFSTLIGMPCCLFLFINGIMLFTLRSKAVFRETCRYILLYNLLFSDTVLLALSQLMYIMAVCRILPTYPVCGVLTMLNRLTNEISPLTLVVMCMERYVAVCYPLRHATIITVRNTAIAIIVVWAFSSLNVLIRVLLLLNFPFDQLQSLQMTDFCSDIAMLLGPMSDIYDIAYTGFVFVSAGVAVTCSYIGVMVAARSASTDKVSARKARNTVLLHLMQLGLTLLSTMHGPIVISLSTTLQRLLMVRIKNIFYVFIYILPRCLSSLIYGLRDQTIRPVLMYYLCCRLRLSHLHKG
>LOCXPOR88.378.HIT1.OR.2R.311.7tm_1.exons1.CM011683.1.Larimichthys_crocea
MLYANQSQTLNITIGQQYQGLLERVVFSSLIGMPCCLCLFINGIMLFTLRSKAVFRETSRYILLYNLLFADTVLLALSQLMYIMAVCRILPTYPVCGVLAMLAGLANQISPLTLVVMCLERYVAVCYPLRHATIITVRNTAVAIIVVWAFSSLNVLIRVLLLLNFLFDQPQSLQMTDFCSGISVILGPMSNIYDKAYTGFVFVSAGVAVTCSYVGVMVAARSASTDKASAHKARNTVLLHLMQLGLTLLSTMHDPIIVSLSTTLQRLLMVRIKNILYVFIYILPRCLSSLIYGLRDQTIRPVLMYYLCCRL
>LOCXPOR89.379.HIT1.OR.2R.311.7tm_1.exons1.CM011683.1.Larimichthys_crocea
MLYANQSQTLNITIGQQYQGLLERVVFSSLIGMPCCLCLFINGTMLFTLRSKAVFRETSRYILLYNLLFADTVLLALSQLMYIMAVCRIFPTYPVCGVLAMLAGLANQISPLTLVVMCLERYVAVCYPLRHATIITVRNTAVAIIVVWAFSSLNVLIRVLLLLNFLFDQPQSLQMTDVCSGISVILGPMSDIYDKAYTGFVFLSAGVAVTCSYVGVMVAARSASTDKASARKARNTVLLHLMQLGLTLLSTMHDPIIVSLSTILQRLIIVRIKSILYVFIYILPRCLSSLIYGLRDQTIRPVLMYYLCCRL
>LOCXPOR90.380.HIT1.OR.2R.311.7tm_1.exons1.CM011683.1.Larimichthys_crocea
MLYANQSQTLNITIGQQYQGLLERVVFSSLIGMPCCLCLFINGTMLFTLRSKAVFRETSRYILLYNLLFADTVLLALSQLMYIMAVCRIFPTYPVCGVLAMLAGLANQISPLTLVVMCMERYVAVCYPLRHATIITVRNTAVAIIVVWAFSSLNVLIRVLLLLNFLFDQPQSLQMTDVCSGISVLLGPMSDIYDKAYTGFVFLSAGVTVTCSYIGVMVAARSASTDKASAHKARNTVLLHLMQLGLTLLSTMHDPIIVSLSTILQRLIIVRIKSILYVFIYILPRCLSSLIYGLRDQTIRPVLMYYLCCRL
>LOCXPOR91.381.HIT1.OR.2R.312.7tm_1.exons1.CM011683.1.Larimichthys_crocea
MLYANQSQTLNITIGQQYQGLLERVVFSTLIGMPCCLCLFINGIMLFTLRSKAVFRETSRYILLYNLLFADTVMLGLSELLYIMAVCRIFPTYPVCGVLTMLNRLTNEISPLTLVVMCMERYVAVCYPLRHAAIITVRNTAVAIIVVWAFSSLNVLIRVLLLLNFLFDQPQSLQMTDVCSGTAMVLGPMSNIYDKAYTGFVFLSAGVAVTCSYVGVMVAARSASTDKASAHKARNTVLLHLMQLGLTLLSTMHDPIIVSLSTILQRLLMVRIQNFSYVFIYILPRCLSSLIYGLRDQTIRPVLMYHLCCQMK
>LOCXPOR92.382.HIT1.OR.2R.310.7tm_1.exons1.CM011683.1.Larimichthys_crocea
MNNTTDGPRVMMFQTAFKVAMMTLPCFLFLYINGIMLFALLSRPVLLESSRYILFGHLLFTESLQLVLSMIMYLFAVTLVKMISYACLAATLLTTITTKISPLNLAMMSLERYVAICFPLRHAELTTTRTTQVSIVVMWTMVSLESFIQLLLFFSLENASFTMPRICMRNSVLRLEIYATVNKTFTIVYFVLVSMIIVYTYIAIVITVKTSSSKESKSNSNTAQKTVLLHLVQLCLCLMASLFYIINSSNKTELNSAAALHVQYVLFVGLIIFPKCLTPLIYGLRDQTFRQAFKYYFTFGLRTTVEPLPK
>LOCXPOR93.383.HIT1.OR.2R.323.7tm_4.exons1.CM011691.1.Larimichthys_crocea
MKYTNITTIKDFIITGFPGLPPEYYGAVSVLLLLVFLAIVVGNGFISAVIMCERSLHKPTYLIFFHLAMTDIAFCIVTLPKIIARYWWNDMISSFGACFTQMYFVHALGAIHSLILLIMALDRFVAIWFPFRYSIAITNKTVSIACCLCWVATFIRMMGIVLHASTLPYCNLNIITQCYCDHLSITQLGCGENVKYVKTVALINAMVSLLVPLGFIIFSYLSIILAVLKMSHTENRHKVMSTCAPQIFITCLYYVPRCFVYLSNYLGFRLGTDARIVIIMMYSLIPAVVNPVIYCFKTKGIKEALIQRFKNRKVSIAIQIDRK
>LOCXPOR94.388.HIT1.OR.2R.322.7tm_4.exons1.CM011691.1.Larimichthys_crocea
LHFSSTLFSLDILLNMSSYNASIKVAVFIIGGFDTTERPVAIGVVILINYVVAVLANIVNILFIVSDKNLHKPMYLLICNLAVVDILYMSSASPTFIGVLLAGVNTVSYVPCLIQMFAFHWAGVMEMFALAVMAFDRLVAVSYPFQYHSYLTNARTLVLTGILWIVACAFVCVMPATVIPLPLCTSRLKYIFCDYPALIRSSCVNPSYYFNMITVISFFLIFSTFTLICVSYFWIIVVIKLSSQDKRKMGSTCLSHFIVVTCYFCPMFILIILTRMGVALTLEQRHGLQIGAILGPSLVNPFVYCFRTKEIRCKIFTTFRKV
>LOCXPOR95.390.HIT1.OR.2R.307.7tm_4.exons2.CM011691.1.Larimichthys_crocea
KMNNLSISSVLVLHRFDIPSETVIPAFLFASLSYMIILFCNLVLILTIVLNKSLHQPMYLILLNLPINDLIGSSALLPQVIKDLSTGSRTMQYSACVAQAFFLHIYAGGTVFILTAMAYDRYIAICCPLKYNTVMTNAHVMRIITLVWMTIFIIIVVVFYLLLRLPRCRSIMTNPYCDNPSLLTLVCVDTTINNIYGLFFVAFTQAIANGTVLYTYLQILVACFRSRRSDTKAKALQTCATHLIVFLLLECLGLFTILSYRFNNSSLHLRSFMGMSTLIFPPTLNPIIYGLKTKEIRDKVLHFFRNE
>LOCXPOR95.399.HIT1.OR.2R.311.7tm_4.exons1.CM011691.1.Larimichthys_crocea
KMDNLSNSSVLVLHRFDIPSETVIPAFLFASLSYMIILFCNLILILTIVLNKSLHQPMYLILLNLPINDLIGSSALLPQVIKDLSTGSRTMQYSACVAQAFFIHIYAAGTVFILTAMAYDRYIAICCPLKYNTVMTNAHVMRIITSVWISILVIIVVLFYLLLRLPRCRSIMTNPYCDNPSLLTLVCVDTTINNIYGLVLTASSQAIANGMVLYTYLQILVACFRSRRSDTKAKALQTCATHLIVFLLLECLGLFTILSYRFNNSSPHLRSFMGMSTLIFPPTLNPIIYGLKTKEIREKVVKFIKKKILPS
>LOCXPOR96.400.HIT1.OR.2R.310.7tm_4.exons1.CM011691.1.Larimichthys_crocea
MDNLSISSVLVLHRFDIPSETVIPAFLFASLSYMIILFCNLILILTIVLNKSLHQPMYLILLNLPINDLIGSSALLPQVIKDLSTGSRTMQYSACVAQAFFIHIYAAGTVFILTAMAYDRYIAICCPLKYNTVMTNAHVMKLITLVWISILVIIVVLFYLLLRLPRCRSILTNPYCDNPSLLTLVCVDTTINNIYGLFLTLFSQAIVTGMVLYTYLQILVACFRSRRSDTKAKALQTCATHLIVFLLLECLGLFTILSYRFKNSSPNLRSFFGMSTFIFPPTLNPIIYGLKTKEIREKGVKFIKKKILPS
>LOCXPOR97.401.HIT1.OR.2R.313.7tm_4.exons1.CM011691.1.Larimichthys_crocea
MYTNTSFPVLLQLETLGLSDAYVYPAFLFGTLTYMVIMFFNLTVLATIAWSKKLHKPMFILLFNLPVSDMLGGTAFFPHLVFSIVTQNRLISYPACVIQGFLIHVYGTGNLLILSAMAYDRYIAICCPLRYNAIMTPHNTVRIIVIIWLINLSIMVTLFLLFARFKICRTNIVDLFCNNPSLLKLVCEDKRVNNIYGLFNVGLLQGGSLLIIIYTYAQILRTCVMTNHPEARKKALQTSGSHLVVFIILQINTFVTLLAHRIESTSPFLRRALGVSILVFPPLLDPIIYALKTKELKQSIKTLLKRNGASSEL
>LOCXPOR98.402.HIT1.OR.2R.304.7tm_4.exons1.CM011691.1.Larimichthys_crocea
MENTSFGFNSELTLDPFVIPPGGKYPIFFLGLIIYLFGIFCNLTLLSLIILQKNLHKPMYFILFSLPLNDLVGITAMLPKVLSDIVTETNKVYYPLCVLQAFLLHMYGGGILFILAAMSFDRYAAICMPLRYSTIMTPRIVVCIISLVWGLDFVLIVSLFSLQTRLPRCKSVIMNVFCDNPSLLKLTCGNRAVNNIIGLFNTAVMQAVSVSLQAFSYVKILITCLVSRRSEAKTKAINTCVAQLVILIIFEIVGTFTILSHRFTNVSADLQKIMGMLIFLVPPLLNPIVYGLYTSEIRNTMLRV
>LOCXPOR99.403.HIT1.OR.2R.309.7tm_4.exons1.CM011691.1.Larimichthys_crocea
MESNVSVLSDILELKGFDISPELTYPLFFILLFLYVCLLFSNIGVLVLIITEKTLHQPMYILFCNLSVNDLIGNTVLLPQLMVHIISTDRFISYNQCALQAFCSHTFGSASHMILIIMAIDRYVAICHPLRYNSIMTTKTVVWLSASAWGMSLLLVSVLIGLSVRLTRCRSFIQNSYCDNASLFKLSCDNVSINNIYGLFFTVLLFSCSMGGIAATYIQIALICWIRKNKDLNSRALQTCASHLVVYLIMLWTGFLTIILHRFPDYPDLRKIAYVLFHVIPANLNPIIYGMQTKSLRDKIIHILQRKVT
>LOCXPOR100.405.HIT1.OR.2R.307.7tm_4.exons1.CM011691.1.Larimichthys_crocea
MESNMSVLSDILELKGFDISPELTYPLFFILLFLYVCLLFSNIGILAVIITEKTLHQPMYILFCNLTVNDLLGNTAMLPQLMVHIISTDRFISYNACALQAFCSHTFGSASHMILIIMAIDRYVAIGHPLRYNSIMTTKTVVWLSASAWGMSLLLVSVLIGLSVRLTRCRSTLQNSYCDNASLFKLSCDDVSINNIYGLFFTVLLFSCSMGGIAATYIQIALICWIKKNKDLNSRALQTCASHLVVYLIMLWTGFLTIILHRFPNYPDLRKIAYILFLVVPANLNPVIYGMQTKSLRDKIIQILQRK
>LOCXPOR100.406.HIT1.OR.2R.282.7tm_4.exons1.CM011691.1.Larimichthys_crocea
MESNVSVLSDILELKGFDISPELTYPLFFILLFLYVCLLFSNIGVLILIITEKTLHQPMYILFCNLSVNDLIGNTALLPQLMVHIISTDRFISYNACALQAFCSHTFGSASHMILIIMAIDRYVAIGHPLRYNSIMTTKTVVWLSASAWGMSLLLVSVLIGLSVRLTHCRSVIYNSFCDNASLFKLSCDDVSINNIYGLFFTVLLFSCSMGGIAATYIQIALICWIKKNKDLNSRALQTCASHLSRLSYHALDGVYINHLAPFPRLPRFKKECVYFISCNTC
>LOCXPOR101.407.HIT1.OR.2R.305.7tm_1.exons1.CM011691.1.Larimichthys_crocea
MTKNNSLVVVESLMRSVNYRVILVQVLVALFLCVNSLLITTFFLKDFFYTTVRYILFAITLLSDCLILIVTNILLIFDYFHLTMQMWLCLIFYILSSVYSLVTPVTLMAMTLERYVAICMPLRHAELCSTRSTVHCIIIIHCISSVPCIVILLAFFASASLSLYKQYKICFAERLFLHSWQSHFISAIYQLYFLIMCITVVFSYVKIMKVAKAASGEDKKSSGKGLRTVILHGFQLLLCLIQMWCPFINSAVLEIDFMLYINVRYINFIIFYLAPRCLSPLIYGLRDEKFFHALKYYTLCCLCRN
>LOCXPOR102.408.HIT1.OR.2R.305.7tm_1.exons1.CM011691.1.Larimichthys_crocea
MTKNNSLGGVEFLITSLNYRVILVQVLVALFLCVNSLLITTFFLKDFFYTTVRYILFAITLLSDCLILIVTNILLIFVYFHLAIQMWLCVIFYILSSVYSLVTPVTLMAMTLERYVAICMPLRHAELCSTRSTVHCIIIIHCISSVPCIVILLAFFASASLSLYSQYKICTGEKLFLHSWQSHFISAIMQLYFLIMCITVVFSYVKIMKVAKAASGEDKKSTWKGLRTVILHGFQLLLCLIQMWCPFINAAVLEIDFMLYFNVRYFNFITFYLAPRCLSPLIYGLRDEKFFHALKYYTLCCLCRN
>LOCXPOR103.409.HIT1.OR.2R.305.7tm_1.exons1.CM011691.1.Larimichthys_crocea
MTKNNSLGGVEFLMRNVNYRVILVQVLVALFLCVNSLLITTFFLKDFFYTTVRYILFAITLLSDCLILIVTNILLIFDYFHLTMQMWLCLIFYILSSVYSLVTPVTLMAMTLERYVAICMPLRHAELCSTRSTVHCIIIIHCISSIPCIVILLAFFASASLSLYSQYKICSVEKLFLYSWQSHFMSAIYQLYFLIMCITVVFSYVKIMKVAKAASVEDKKSSWKGLRTVILHGFQLLLCLIQMWCPSIEAAVLEVDFMLYINVRYINFIIFYLTPRCLSPLIYGLRDEKFFHALKYYTLCCLCRN
>LOCXPOR104.419.HIT1.OR.2R.307.7tm_1.exons1.CM011691.1.Larimichthys_crocea
MADNNSLVGGEVSLVQFNDQVIIVQILVMIFLCINSLLIITFFRKECFYTTACYILFAVTLLSDSLMLVMSDILLILNHFGFTMQVWMCVIISAVVLLYMRVTPVTLTAMTLERYIAICMPLRHAELCSTRSTMHCILIIHGLSSVPCIVVLSTFFASASLSLYKQYSSCSVEIFMLHRWQDHVRSAVQQFYFLIMVIIIVFSYVKIMKVAKAASGGDKKSSWKGLRTVILHGFQLLLCLIQLWTPFIETAVIQNNVMLFINVRYSNYILFNLTPRCLSPLIYGLRDETFFHALKNYACFGFYKRNV
>LOCXPOR105.424.HIT1.OR.2R.304.7tm_1.exons1.CM011691.1.Larimichthys_crocea
NNSLVGGEVLRLQNKVRVILVQVLVMMFLCINFLLIVTFFRKECFYTTTRYILFAVTLLSDSLMLVMSDMLLIFTHFKLAMQIWICIIISVVVLLYNIVTPVTLTAMTLERYVAICMPLRHAQLCSTRSTMHCILIIHGLSSVPCIVILSTFFASASLNLYKQHKLCTVEMLILYRWQGHVRSAVHEFYFLIMVIIILFSYVKIMKVAKSASGEDKKSLWKGLRTVILHGFQLLLCLIQMWCPFIEAAVFQIDLILFINVRFYNYVLFNLTPRCLSPLIYGLRDEKFFHALKRYAFFGLYKRNI
>LOCXPOR106.425.HIT1.OR.2R.304.7tm_1.exons1.CM011691.1.Larimichthys_crocea
NNSLVGGAVSVMGTNDTLIVVQFLIIIFLCINLLLIITFFQKECFYSTTRYILFAVTLLSDSLMLVMSDILLIVNYFHFPIQIWVCIIFNVVLLLYNIVTPVTLTAMTLERYVAICMPLRHAELCSTRSTMHCILIIHGFSSVPCIVVLSTFFASASFSLYKQYSSCSVEIFMLHRWQDHVRSAVQQFYFLIMVIIIVFAYVKIMKVAKAASGEDKKSSWKGLKTVILHGFQLLLCLIQMWCPFVETAALQIDFVLFVDIRYTNYILFNITPRCLSPLIYGLRDETFFHALKNYAFIGFYKRNI
>LOCXPOR107.426.HIT1.OR.2R.305.7tm_1.exons1.CM011691.1.Larimichthys_crocea
MADNNSLVGGEVLRLQIKVKLSIVQILVIIFLSINFFLIMTFFRKECFYTTTRYILFAVTLLSDSLMLVMSDFLVIVNYLEFTMQVWICIIIFVVGIVYNIVTPVTLTAMTLERYVAICMPLRHAELCSTRSTMYCILIIHGLSSVPCIVVLSTFFASASFSLYKQYSSCSVEILILHRWQGHVRSAVHQFYFLIMVIIILFSYVKIMKVAKAASGEDKKSSWKGLRTVILHGFQLLLCLIQLWSPFIESTLLQFDFMLFINVRYSKYVLFNLTPRCLSPLIYGLRDETFFHALKNYEFFGLYKR
>LOCXPOR108.440.HIT1.OR.2R.302.7tm_1.exons1.CM011691.1.Larimichthys_crocea
MADNNSLVGGRVSVMLNDNTVIIVQMLVIIFLSINLLLIMTFFKKECFHTTARYILFAVTLLSDSLMLLMSDILLIVNHFRFSMQIWICVIISVVVLLYDIVTPVTLTVMTLERYVAICMPLRHAELCSTRSTMHCILIIHALSSVPCIVILSTVFASASLSFYKQHRLCAMASLMLYRWQDHVRSAVNQCYFLIMFIIIVFSYAKIMQVAKAASGEDKKSSWKGLRTVILHGFQLLLCLIQMWTPFIEAAILPHDFILFIDVRYSNYILFSLTPKCLSPLIYGLRDEQFFQALKNFFGLYK
>LOCXPOR109.441.HIT1.OR.2R.307.7tm_1.exons1.CM011691.1.Larimichthys_crocea
MANNSSLVGSEIFLLRFRDTVIIVQVLVIIFLCINFLLIVTFFKKECFYTTTRYILFAVTLLSDSLMLVMSDFLLIVNYLEFSMQVWICIIISAVVLLYNIVTPVTLTAMTLERYVAICMPLRHAELCSTRSTMHCILIIHGLSSVPCIVVLSTFFASASFSLYKQHRLCALEMFMLHRWQDHVTSAVQEFYFLIMCGIIIFAYLKIMKVAKAASGEDKKSSWKGLRTVILHGFQLLLCLIQLWTPFIEAAVFKIDFMLFIDFRYSNYVLFSLTPRCLSPLIYGLRDETFFHALKTFAFFGSYKINI
>LOCXPOR110.443.HIT1.OR.2R.307.7tm_1.exons1.CM011691.1.Larimichthys_crocea
MANNSSLVGSEIFLLQFRDTVIIVQVLVIIFLCINFLLIITFFRKECFYTTTRYILFAVTLLSDSLMLVISDFLVIVNYLEFTMQVWICIIISGLGIVYNIVTPVTLTAMTLERYVAICMPLRHAELCSTRSTMHCIFIIHSLSSVPCIVILSTFFASASFSLYKQPRLCEMELLMLYRWQDHVRSAVHQFYFLIMAIIILFSYVKIMKVAKAASGEDKKSSWKGLRTVILHGFQLLLCLIQLWTPFIEGAVFQIDFMLFINVRFSSYILFALAPRCLSPLIYGLRDELFFQVLKNFAFFGLYKRNI
>LOCXPOR110.444.HIT1.OR.2R.307.7tm_1.exons1.CM011691.1.Larimichthys_crocea
MANNSSLVGSEIFLLQFRDTVIIVQVLVIIFLCINFLLIITFFRKECFYTTTRYILFAVTLLSDSLMLVISDFLVIVNYLEFTMQVWICIIISGLGIVYNIVTPVTLTAMTLERYVAICMPLRHAELCSTRSTMHCIFIIHSLSSVPCIVILSTFFASASFSLYKQPRLCEMELLMLYRWQDHVRSAVHQFYFLIMAIIILFSYVKIMKVAKAASGEDKKSSWKGLRTVILHGFQLLLCLIQLWTPFIEGAVFQIDFMLFINVRFSSYILFALAPRCLSPLIYGLRDELFFQVLKNFAFFGLYKRNI
>LOCXPOR110.445.HIT1.OR.2R.307.7tm_1.exons1.CM011691.1.Larimichthys_crocea
MANNSSLVGSEIFLLQFRDTVIIVQVLVIIFLCINFLLIITFFRKECFYTTTRYILFAVTLLSDSLMLVISDFLVIVNYLEFTMQVWICIIISGLGIVYNIVTPVTLTAMTLERYVAICMPLRHAELCSTRSTMHCIFIIHSLSSVPCIVILSTFFASASFSLYKQPRLCEMELLMLYRWQDHVRSAVHQFYFLIMAIIILFSYVKIMKVAKAASGEDKKSSWKGLRTVILHGFQLLLCLIQLWTPFIEGAVFQIDFMLFINVRFSSYILFALAPRCLSPLIYGLRDELFFQVLKNFAFFGLYKRNI
>LOCXPOR109.446.HIT1.OR.2R.307.7tm_1.exons1.CM011691.1.Larimichthys_crocea
MANNSSLVGSEIFLLRFRDTVIIVQVLVIIFLCINFLLIVTFFKKECFYTTTRYILFAVTLLSDSLMLVMSDFLLIVNYLEVSMQVWICIIISVVVLLYNIVTPVTLTVMTLERYVAICMPLRHSELCSTRSTMHCILIIHGLSSVPCIVVLSTFFASASFSLYKQHRLCALKMFMLHRWQDHVTSAVQEFYFLIMCGIIIFAYLKIMKAAKAASGEDKKSSWKGLRTVILHGFQLLLCLIQLWTPFIEAAVFKIDFMLFIDFRYSNYVLFSLTPRCLSPLIYGLRDETFFHALKTFAFFGSYKINI
>LOCXPOR116.455.HIT1.OR.2R.286.7tm_1.exons1.CM011691.1.Larimichthys_crocea
MHNLTELPGNATSHNSMSVIIKVCVVIPFFCVFLCCIAVMLHIFASHRQFLDTSRYILFACMLINDTLQLLSSVLLFLLVMGQLKFALVYCVPLLVVSTATFQNTPLILATMSLERYVAIFYPLQRPAAWRSDRIWIIILSLWLISSIFPIIDHTIGEHDPTVNVLSTPVICKPAVVNSSPTQRLFRAAVFVLFFALVAVIILFTYVRILLETRKLRQDQVSVSKAMHTVLLHGFQLLLCILAFTSPITETLIVLHAKWLPEDIAFFNYFCFVLIPRFLSPLIYWL
>LOCXPOR116.456.HIT1.OR.2R.307.7tm_1.exons1.CM011691.1.Larimichthys_crocea
MHNLTEPPGNATSHNSMSVIIKVCVVIPFFCVFLCCIAVMLHIFASHRQFLDTSRYILFACMLINDTLQLLSSVLLFLLVMGQLKFALVYCILLLVVSTVTFQNTPLILATMSLERYVAIFYPLQRPAPWRSDRIWIIILSLWLISSIFPIIDHTIGEHDPTVNVLSTPVLCKATVVNSSPSQRLFRAALSILFFAVVAVVILFTYVRILLETRKLRQDRVSVSKAMHTVLLHGFQLLLCILAFTSPITETLIVLHAKWLPEDIAFFNYFCFILIPRFLSPLIYGFRDQTLRVYIRKTFFCCSNKAK
>LOCXPOR116.457.HIT1.OR.2R.307.7tm_1.exons1.CM011691.1.Larimichthys_crocea
MHNLTELPGNATSHNSMSVIIKVCVVIPFFCVFLCCIAVMLHIFASHRQFLDTSRYILFACMLINDTLQLLSSVLLFLLVMGQLKFALVYCILLLVVSTATFQNTPLILATMSLERYVAIFYPLQRPAAWRSDRIWIIILSLWLISSIFPIIDHTIGEHDSTVNVLSTPVICKPAVVNSSPVQILFNAALSILFFAVVAVVILFTYVRILLETRKLRQDRVSVSKAMHTVLLHGFQLLLCILAFTSPITETLIVLHAKWLPEDIAFFNYFCFILIPRFLSPLIYGFRDQTLRVYIRKTFFCCSNKVK
>LOCXPOR116.458.HIT1.OR.2R.307.7tm_1.exons1.CM011691.1.Larimichthys_crocea
MHNLTELPGNATSHNSMSVIIKVCVVIPFFCVFLCCIAVMLHIFASHRQFLDTSRYILFACMLINDTLQLLSSVLLFLLVMGQLKFALVYCILLLVVSTVTFQNTPLILATMSLERYVAIFYPLQRPAAWRSDRIWIIILSLWLISSIFPIIDHTIGEHDPTVNVLSTPVLCKATVVNSSPIQRLFRAALSILFFAVVAVVILFTYVRILLETRKLRQDRVSVSKAMHTVLLHGFQLLLCILAFTSPITETLIVLHAKWLPEDIAFFNYFCFILIPRFLSPLIYGFRDQTLRVYIRKTFFCCSNKVK
>LOCXPOR116.459.HIT1.OR.2R.307.7tm_1.exons1.CM011691.1.Larimichthys_crocea
MHNLTELPGNATSHNSMSVIIKVCVVIPFFCVFLCCIAVMLHIFASHRQFLDTSRYILFACMLINDTLQLLSSVLLFLLVMGQLKFALVYCVPLLVVSTATFQNTPLILATMSLERYVAIFYPLQRPAAWRSDRIWIIILSLWLISSIFPIIDHTIGEHDPTVNVLSTPVLCKATVVNSSPIQRLFKAAVSILFFAVVAVIILFTYVRILLETRKLRQDRVSVSKAMHTVLLHGFQLLLCILAFTSPITETLIVLHAKWLPEDIAFFNYFCFILIPRFLSPLIYGFRDQTLRVYIRKTFFCCSNKVK
>LOCXPOR117.460.HIT1.OR.2R.302.7tm_1.exons1.CM011691.1.Larimichthys_crocea
MANNSSLVGGESLLRQINYQVIIVQILVISFLCVNLLLVVTFFRKECFYTTARYILFAVTLMSDSLILLVSDILLILSYFRFTMQLGMCTVLCFTVYLYFIVTPLTLTAMTLERYVAICMPLRHAELCSTRSTMHCILIIHGLSSVPSIVVLSILFASVSLSSYKQFTVCSIEVLLVHKWQDYLRSALNQFYFLMMCIIIVFSYVKIMKVAKAASGEDKKSTWKGLKTVILHGFQLLLSLIQLWSPFIESTILRIDVVLFVQIRYFNYLMFSLAPRCLNPLIYGLRDEKFFLELKRCLFWPV
>LOCXPOR118.463.HIT1.OR.2R.305.7tm_1.exons1.CM011691.1.Larimichthys_crocea
MANNTSLVGGESLLRQINYQVIIVQILVISFLCVNLLLIVTFFRKECFHTTARYILFAVTLMSDSVILFVSDILLIFSYFRFTMQRGMCIALFFTVYLYFVVTPLTLTAMTLERYVAICMPLRHAELCSTRSTMHFIVIIHGLSSVPSIVILAMIFSSVSISFYKQFTVCSIEMLLVHEWQDHLRSAINQFYFLMMCIIIVFSYVKIMKVAKAASGEDKKSTWKGLKTVILHGFQLLLSLIQLWCPFIESTILQFDFMLFVQIRYFNYVMFSLAPRCLSPLIYGLRDEKFFLELKSFGFFGLYSR
>LOCXPOR121.464.HIT1.OR.2R.301.7tm_1.exons1.CM011691.1.Larimichthys_crocea
MAYNNSLVVSEVILPQFTDIIIIVQVLVVIFLCINSLLIITFFRKECFYTTARYILFAVTLLSDSLMLVMSDILLILAHFGFAMQVWMCIIISVVVLVYNIVTPVTLTVMTVERYVAICMPLRHSQLCSIHSTKHCILIIHGLSSVPCIVVLSTFFASASFSLYKQPRICAIKIFMLYRWQDHVISAVQEFYFLIMVIIILFSYVKIMKVAKAASGEDKKTSWKGLKTVILHGFQLLLCLIQLWTPLIESTDLKLFSHVRLSNFIFFGLTPRCLSPLIYGLRDETFFHALKNFFGLYKRNI
>LOCXPOR121.467.HIT1.OR.2R.305.7tm_1.exons1.CM011691.1.Larimichthys_crocea
MSNNNSLVGGKVILLHYREIIIVVQVLVVIFLCINSLLIITFFRKECFYTTTRYILFAVTLLSDSFMLVMSDILLIFTHFGFAMQVWICIIISVVVFVYNIVTPVTLTAMTLERYVAICMPLRHSQLCSMRSTMHCILIIHGLSSVPCIVVLSTFFASASFSLYKQYRLCAIKIFMLYRWQDRVISAVQEFYFLIMVIIILFSYVKIMKVAKAASGEDKKSSWKGLRTVILHGFQLLLCLIQLWSPFIESTLLQFDLLLFFHVRLSNYILFGLTPRCLSPLIYGLRDETFSQALKNVFGLYKRNI
>LOCXPOR119.468.HIT1.OR.2R.305.7tm_1.exons1.CM011691.1.Larimichthys_crocea
MSNNSSLVGGKVILLHYREIIIVVQVLFVIFLCINSLLIMTFFKKECFYTTTRYILFAVTLLSDSLMLVMSDILLILAQFGFPMQVWTSVIISVVVFVYNIVTPVTLTAMTLERYVAICMPLRHAELCSTRSTMHCILIIHGLSSVPCIVILSTFFASASFSLYKQPMICAIKIFMLYRWQDHVISAVQEFYFLIMVIIILFSYVKIMKVAKAASGEDKKSSWKGLRTVILHGFQLLLCLIQLWTPFIESTLLRFDLMLFAHVRLSNFILFGLTPKCLSPLIYGLRDETFSQALKNFFGLYKRNI
>LOCXPOR119.469.HIT1.OR.2R.305.7tm_1.exons1.CM011691.1.Larimichthys_crocea
MSNNSSLVVGKVILLHYREITIVVQVLFVIFLCINSLLIITFFQKECFYTTTRYILFAVTLLSDSLMLVMSDILLILAEFGFPMQVWMCVIISVVVFVYNIVTPVTLTAMTLERYVAICMPLRHAELCSTRSTMHCILIIHGLSSVPCIVILSTFFASASFSLYKQPMICAIKIFMLYRWQDHVISAVQEFYFLIMVIIILFSYVKIMKVAKAASGEDKKSSWKGLRTVILHGFQLLLCLIQLWTPFIESTLLRFHLMLFTHVRLSNFILFGLTPKCLSPLIYGLRDETFSQALKNVFGLYKRNI
>LOCXPOR119.470.HIT1.OR.2R.305.7tm_1.exons1.CM011691.1.Larimichthys_crocea
MSNNSSLVGGEVILLHYREITIVVQVLFVIFLCINSLLIITFFRKECFYTTTRYILFAVTLLSDSFMLVMSDILLILAQFGFAMQIWMCVIISVVVFVYNIVTPVTLTAMTLERYVAICMPLRHSQLCSTRSTMHCILIIHSLSSIPCIVVLSTFFASASFSLYKQYRICAIKIFMLYRWQDHVISAVQEFYFLIMVIIILFSYVKIMKVAKAASGEDKKSSWKGLRTVILHGFQLLLCLIQLWTPFIESTLLRFDLMLFFHVRLSNFILFGLTPKCLSPLIYGLRDETFSQALKNVFGLYKRNI
>LOCXPOR119.471.HIT1.OR.2R.305.7tm_1.exons1.CM011691.1.Larimichthys_crocea
MSNNSSLVVGKVILLHYREITIVVQVLFVIFLCINSLLIITFFRKECFYTTTRYILFAVTLLSDSLMLVMSDILLILADFGFPMQVWMCVIISVVVFVYNIVTPVTLTAMTLERYVAICMPLRHAELCSTRSTMHCILIIHGLSSVPCIVILSTFFASASFSLYKQPMICAIKIFMLYRWQDHVISAVQEFYFLIMVIIILFSYVKIMKVAKAASGEDKKSSWKGLRTVILHGFQLLLCLIQLWTPFIESTLLRFHLMLFTHVRLSNFILFGLTPKCLSPLIYGLRDETFSQALKNVFGLYKRNI
>LOCXPOR121.472.HIT1.OR.2R.305.7tm_1.exons1.CM011691.1.Larimichthys_crocea
MANNNSLVGGKVILLHYREIAIFVQVLVVMFLCINSLLITTFFRKECFYTTGRYILFAVTLLSDSFMLVMSDILLILAQFGFAMQVWICMIISVVVLLYNIVTPVTLTAMTLERYVAICMPLRHAELCSTRSTMHCILIIHGFSSVPCIVVLSTFFASASFSLYKQYKICAIKIFMLYRWQDHVISAVQEFYFLIMVIIILFSYVKIMKVAKAASGEDKKSSWKGLRTVILHGFQLLLCLIQLWTPFIESTLLQFDLMLFFHVRLSNFILFGLTPKCLSPLIYGLRDETFSQALKNVFGLYERNI
>LOCXPOR121.473.HIT1.OR.2R.305.7tm_1.exons1.CM011691.1.Larimichthys_crocea
MSNNNSLVGGKVILLHYREIVIVVQVLFVMFLCINSLLIITFFRKECFYTTGRYILFAVTLLSDSFMLVMSDILLILTQFGFAMQVWMCVIISVVVLLYNIVTPVTLTAMTLERYVAICMPLRHSQLCSTRSTMHCILIIHSLSSVPCIVVLSTFFASASFSLYKQYRLCAINMFMLYRWQDHVISAVQEFYFLIMVIIILFSYVKIMKVAKAASGEDKKSSWKGLRTVILHGFQLLLCLIQLWTPFIESTLLRFDLMLFAHVRLSNFILFGLTPKCLSPLIYGLRDETFSQALKNVFGLCKRNI
>LOCXPOR121.474.HIT1.OR.2R.308.7tm_1.exons1.CM011691.1.Larimichthys_crocea
MSNNSSLVGGKVILLRYREIIIVGIVAQVLFVMFLFINSLLIITFFQKECFYTTTRYILFAVTLLSDSLMLVMSDMLLIFTHFKLAMQVWMCVIISVLVLVYNIVTPVTLTAMTLERYVAICMPLRHAELCSTRSTMHCILIIHGLSSVPCIVVLSTFFASASFSLYKQYRVCTINMFMLYRWQDHVISAVQEFYFLIMVIIIVFAYVKIMKVAKAASGEDKKSSWKGLRTVILHGFQLLLCLIQLWTPFIESTLLRFDLMLFAYVRMYNYILFGLTPKCLSPLIYGLRDETFSQALKNVFGLYKRNI
>LOCXPOR120.475.HIT1.OR.2R.305.7tm_1.exons1.CM011691.1.Larimichthys_crocea
MANNSLLVGGKVILLQVRYTVIIVQVLVIIFIGINSLLIITFFRKECFYTTGRYILFAVTLLSDSLMLVMSDILLILTHFGFAMQVWMCVIISVVVLVYNIVTPVTLTAMTLERYVAICMPLRHSQLCSTRSTMHCILIIHSLSSVPCIVVLSTFFASASFSLYKQYKICAINMFMLYRWQDHVISAVQEFYFLIMVIIILFSYVKIMKVAKAASGEDKKSSWKGLRTVILHGFQLLLCLIQLWTPFIESTLLQFDLMLFAYVRLSNFILFGLTPKCLSPLIYGLRDETFSQALKNFFGLYKRNI
>LOCXPOR121.479.HIT1.OR.2R.305.7tm_1.exons1.CM011691.1.Larimichthys_crocea
MANNNSVVGGKVILLQFRHIVIIVQVLVIVFLCINSLLIITFFRKECFYTTTRYILFAVTLLSDSLMLVMSDMLLIFTHFGFAMQVWMCVIISVVVLVYNIVTPVTLTAMTLERYVAICMPLRHSQLCSTRSTMHCILIIHGLSSVPCIVVLSTFFASASFSLYKQYRLCAIKLFMLYRWQDHVISAVQEFYFLVMVIIILFSYVKIMKVAKAASGEDKKSSWKGLRTVILHGFQLLLCLIQLWSPFIESTLLHFDLMLFAYVRVSNLILFGLTPRCLSPLIYGLRDETFSQALKNSFGSYKRNI
>LOCXPOR121.480.HIT1.OR.2R.305.7tm_1.exons1.CM011691.1.Larimichthys_crocea
MSNNSSLVVSEVILQHYRDIFIFVQVLVVMFLCINSLLITTFFRKECFYTTGRYILFAVTLLSDSLMLVMSDMLLIFTHFGFAIQVWICIIISVVVFVYNIVTPVTLTVMTLERYVAICMPLRHAELCSMRSTMHCILIIHSLSSVPCIVVISTFFASASFSLYKQYRLCAIQLFMLYRWQDHVISAVQEFYFLIMAIIILFSYVKIMKVAKAASGEDKKSSWKGLRTVILHGFQLLLCLIQLWTPFIESTMLQFDLILFINVRVSNFILFGLTPRCLSPLIYGLRDETFSQALKNFFGLCKRNI
>LOCXPOR121.481.HIT1.OR.2R.305.7tm_1.exons1.CM011691.1.Larimichthys_crocea
MANNNSLVGGKVILLQFRHIVIIVQVLVIIFLCINSLLIITFFRKECFYTTTRYILFAVTLLSDSLMLVMSDILVIVNHFQFAMQVWICVIISVVVLLYNIVTPVTLTAMTLERYVAICMPLRHSQLCSTRSTMHCILIIHGLSSVPCIVILSTFFASASFSLYKQYRLCAIKLFMLYRWQDHVISAVQEFYFLVMVIIILFSYVKIMKVAKAASGEDKKSSWKGLRTVILHGFQLLLCLIQLWSPFIESTLLQFDFMLFNNVRLSNLILFGLTPKCLSPLIYGLRDETFSQALKNFFGLYKRNI
>LOCXPOR121.482.HIT1.OR.2R.305.7tm_1.exons1.CM011691.1.Larimichthys_crocea
VMSNNSLVLSEVILQHYRDIFIFVQVLVVMFLCINSLLITTFFRKECFYTTTRYILFAVTLLSDSLMLVMSDILLIFTHFGFAIQVWICIIISVVAIVYNIVTPVTLTAMTLERYVAICMPLRHAELCSMRSTMHCILIIHSLSSVPCIVFLSTFFASASFSLYKQYRLCAIQLFMLYRWQDHVISAVQEFYFLIMAIIILFSYVKIMKVAKAASGEDKKSSWKGLRTVILHGFQLLLCLIQLWCPFIESTMLQFDLILFINVRVSNFILFSLTPRCLSPLIYGLRDETFSQALKNLFGLYKRNI
>LOCXPOR122.483.HIT1.OR.2R.307.7tm_1.exons1.CM011691.1.Larimichthys_crocea
MANNSSLVGGQVSLLKLWDTIIIVQVLVIIFLSINAFLIITFFRKECFYTTTRYILFAVTLLSDSLMLVISDILLLVNYFRFTMQVWICVIISVVVLLYNIVTPVTLTAMTLERYVAICMPLRHAELCSTRSTMHCILIIHALSSVPCIVILSTFFASASLGFYKQYNLCTVEMFLFYRWQDHVRSAIHEFYFLIMVIIILFVYVKIMKAAKAASGEDKKSSWKGLRTVILHSFQLLLCLIYLCGPLIEAAVIQIDFMLFINVRFSNYILFGLTPRCLSPLIYGLRDETFSHALKHFASFGLYKRNV
>LOCXPOR123.484.HIT1.OR.2R.303.7tm_1.exons1.CM011691.1.Larimichthys_crocea
MANNSSLVGSKISLLHLGDTIIIMQVLVIIFLCINFLLIVTFFRKECFYTTTRYILFAVTLLSDSLMLFMSDFLLIVNYLEFTMQVWICIIISVVVFLYNIVTPVTLTAMTLERYVAICMPLRHAELCSTRSTMHCILIIHGFSSVPCIVVLSTFFASASLSFYKQHRLCTGELFMLHRWQDHVRSAVQEFYFLIMCGIIVFAYLKIMKAAKAASGEDKKSSRKGLRTVILHGFQLLLCLLQLWCPFIEAAVFQIDFMLFINIRVSNYILLSLTPRCLSPLIYGLRDELFFQALKNVFGLYKR
>LOCXPOR124.485.HIT1.OR.2R.303.7tm_1.exons1.CM011691.1.Larimichthys_crocea
MANNSSLVGSKISLLHLGDTVIIMQVLVIIFLCINFLLIVTFFKKECFYTTTRYILFAVTLLSDSLMLFMSDFLVIVNYLEFTMQVWICIIISVVVLLYNIVTPVTLTAMTLERYVAICMPLRHAELCSTRSTMHCILIIHGFSSVPCIVILSTFFASASLSFYKQHRLCTGELFMLHRWQDHVRSAVQEFYFLIMCGIIIFAYLKIMKAAKAASGEDKKSSWKGLRTVILHGFQLLLCLLQLWCPFIEAAVFQIDFMLFINIRVSNYILLNLTPRCLSPLIYGLRDELFFQALKNFFGLYKR
>LOCXPOR125.486.HIT1.OR.2R.305.7tm_1.exons1.CM011691.1.Larimichthys_crocea
MANNSSLVGSEISLLQFRDTVIIVQVLVIIFLCINFLLIITFFRKECFYTTTRYILFAVTLLSDSLMLVMSDFLVIVNYLEFTMQVWICVIISVVVFLYNIVTPVTLTAMTLERYVAICMPLRHAELCSTRSTMHCILIIHGLSSVPCIVILSTFFASASFSLYKQPRLCALEMFMLHRWQDHVTSAVQEFYFLIMCGIIVFSYVKIMKVAKAASGEDKKSSWKGLKTVILHGFQLLLCLIQLWSPFIEGAVFQIDFMLFINVRFFSYILFGLAPRCLSPLIYGLRDEQFFQVLKNFAFFGLYKR
>LOCXPOR125.488.HIT1.OR.2R.287.7tm_1.exons1.CM011691.1.Larimichthys_crocea
MANNSSLVGSEISLLQFRDTVIIVQVLVIIFLCINFLLIITFFRKECFYTTTRYILFAVTLLSDSLMLVMSDFLVIVNYLEFTMQVWICVIISVVVFLYNIVTPVTLTAMTLERYVAICMPLRHAELCSTRSTMHCILIIHGLSSVPCIVILSTFFASASFSLYKQPRLCALEMFMLHRWQDHVTSAVQEFYFLIMCGIIVFSYVKIMKVAKAASGEDKKSSWKGLKTVILHGFQLLLCLIQLWSPFIEGAVFQIDFMLFINVRFSSYILFGSCSKMSESSHLWPQG
>LOCXPOR126.499.HIT1.OR.2R.305.7tm_4.exons1.CM011692.1.Larimichthys_crocea
MDTQVNVTYITLDGYVDIHKYRYLYFVIMFTAYILILCSNSTVVYLIWIHPNLHEPMYIFIAALLINSVVYSTAFYPKLLIDFLSDKQIITYSACVFQWFIFYSLGGSEFLLLAAMSYDRYASICKPLQYPTIMRKKTVIMFLVLAWLVPVCLIAAPAVLISNKQLCKFIFKGIICNSTVHRLHCVESRTLNIYGLIVLVNLVLLPVLFILFTYTRIFIITYRSCREVRRKAAQTCLPHLIVLINFSCLTAYDVLLLRLETDFSQTVRFIMSLQMIMYHPLFNPIIYGLKMKEIYKHLKRLFCKM
>LOCXPOR127.500.HIT1.OR.2R.305.7tm_4.exons1.CM011692.1.Larimichthys_crocea
MDTQVNVTYIIIDGYVNIDEYRYLYFVIMFTAYILILCSNSTVVYLIWIHPNLHEPMYIFIAALLINSVVYSTVFYPKLLIDFLSDKQIITYSACLLQWFIFYSLVSSEFLLLAAMAYDRYVSICKPLQYPTIMRKKTVIMFLVLAWLVPVCQVAVPIVQNANKKLCKLTFKGIICSSTVYKLHCVESKVLNIYGLIVFVNLVLLPVLFILFTYTRIFIITYRSCREVRRKAAQTCLPHLIVLINFSSLTTYDVLLLRLEIDFPKTVRFIMSLQLLVYHPLFNPIIYGLKMKEIYKHLKRLFCRM
>LOCXPOR128.501.HIT1.OR.2R.315.7tm_4.exons1.CM011692.1.Larimichthys_crocea
MKNNDSLNPDYFQLTLFSDHGSLRYLFFSLCLLIYMTIISANIVIILAVCLEKSLHQPMYMFISFLSLNSLYGSAGFFPRFLMDILSDTHFISRPLCFIQIYVIYTYASYELIILTIMGYDRLVAICQPLHYHSKMTLKTVIQLLMFAVLYPAFAISLGVCLTVRLKLCGNKLHRVFCSNWPVVQLSCVDTTLNNIVGQFVTMTTIFIPLFFVLYTYLRILLVCRRSSSEFRGKALQTCLPHMVTFVTYSFSLFCELSLTRFDNVNPIITVVLSLEYLIIPPINNPLVYGLNLPQIRRVIFRFFKIHKMSPATKM
>LOCXPOR129.502.HIT1.OR.2R.314.7tm_4.exons1.CM011692.1.Larimichthys_crocea
MKNNDSLNPDYFQLTLFSDHGSLRYLFFSLCLLIYMTIISANIVIILAVCLEKSLHQPMYMFISFLSLNSLYGSAGFFPRFLMDILSDTHFISRPSCFAQIYVIYTYASYELTILGIMGYDRLVAICQPLHYHSKMTLRLVRNLLMFAVLYPVFAVGSCLYLTVRLTLCGNKLHKLFCSNWPVVQLSCVDTTLNNIVGRFVSVTTIFIPLFFVLYTYLRILLVCRRSSSEFRGKALQTCLPHMVTFVTYSFSLFCELSLTRFDNVNPIITVVLSLEYLIIPPINNPLVYGLNLPQIKGAIVRFLKIHKMAPAAK
>LOCXPOR130.503.HIT1.OR.2R.311.7tm_4.exons1.CM011692.1.Larimichthys_crocea
MKNNDSLNPDYFQLTLFSDHGSLRYLFFSLCLLIYMTIISANVVIILAVCLEKSLHQPMYMFISFLSLNSLYGSAGFFPRFLMDILSDTHFISRPLCFIQIYVIYTYASYELIILSIMAYDRLVAICQPLHYHSKMTLKTVIQLLMFAVLYPAFAISLGVCLTVRLKLCGNKLHRVFCSNWPVVQLSCGDTSLNSLVGMVIGLTTIFIPLFFVLYTYLRILLVCRRSSSEFRGKALQTCLPHMVTFVTYSFSLFCELSLTQFQADNLNPIITVVLSLEYLIIPPINNPLVYGLNLPQIKGAIVRFIKIHKI
>LOCXPOR131.504.HIT1.OR.2R.310.7tm_4.exons1.CM011692.1.Larimichthys_crocea
MKNNDSLNPDYFQLTLFSDHGSLRYLFFSLCLLIYMTIISANIVIILAVCLEKSLHQPMYMFISFLSLNSLYGSASFFPRFLMDILSDTHFISRPSCFAQIYVIYTYASYELTILGIMGYDRLVAICQPLHYHSKMTLRLVRNLLMFAVLYPVFAVGSCLYLTVRLTLCGNKLHRLFCTNWPVVQLSCVDTTLNNIVGRVLTVITVFIPLFFVLYTYLRILLVCRRSSSEFRGKALQTCLPHMVTFVTYSFSLFCELMLSRYNTDEISPFVVVVLSLEFLIIPPINNPLVYGLNLPQIRRVIFRFERGHR
>LOCXPOR132.505.HIT1.OR.2R.305.7tm_4.exons1.CM011692.1.Larimichthys_crocea
MDTQVNVTYIIIDGYVNIDKYRYLYFVIMFTAYILILCSNSTVVYLIWIHPNLHEPMYVFIAALLINSVVYSTVFYPKLLIDFLSDKQIITYSACLFQWFIFYSLAGSEFLLLAAMSYDRYVSICKPLQYPTIMRKKTVIMFLVLAWLVPFCKIAGPIVQNVNKKLCKFIFKGIICNSTVHKLHCVEPRIEKIYGLIVFVNLLIIPVLFILFTYTRIFIITYRSCREVRRKAAQTCLPHLIVLINFSCLSAYDVLLLRLEIDFPKTVRFIMSLQLLVYHPLFNPIIYGLKMKEIYKHLKRLFCKM
>LOCXPOR133.513.HIT1.OR.2R.306.7tm_4.exons1.CM011692.1.Larimichthys_crocea
MDDTLNVTYLTFGGHVDVDRYRYVYFVIMFTIYILIICSNSVIVYLIWVHPNLHEPMYIFIAALLINSVIFSTTIYPKLLIDFLSDKQIISHQACLVQFHMFYSLAGAEFLLLAAMAYDRYVSICKPLQYPTIMSKTTVSIFLVSAWLLPACQLVLPTAMSAKEKLCRFILNGVFCNNTIYKLQCVISQARFVRDMVILLNVALVPVLFILFTYTRIFVISYRSSKEVRKKAAQTCLPHLIVLINFSCLCAYDVIVVGLEADFPKTFRLIMTLQMILYHPLFNPIMYGLKMKEIHKHLKRLFFPAK
>LOCXPOR134.514.HIT1.OR.2R.307.7tm_4.exons1.CM011692.1.Larimichthys_crocea
MDDTLNVTYVTLGGHVEVHKYRYLYFVIMFTIYILIICSNSVIVYLIWVHPNLHEPMYIFIAALLINSVLFSTTIYPKLLIDFLSDKQIITYQACLVQFHMFYSLGGSEFLLLAAMAYDRYVSICKPLQYPTIMSKTTISIFLVLAWILPASQVAVPAGLSAHKNLCSFVLKGFFCNNTVYKLQCVISREQIIHDMVILLNVALVPVLFILFTYTRIFVISYRSSKEVRKKAAQTCLPHLIVLINFSCLCAFDVITVQLEADFPKTVRFIMTLQIVMYHPLFNPIMYGLKMKEIHKHLKRLFFPAKI
>LOCXPOR135.515.HIT1.OR.2R.307.7tm_4.exons1.CM011692.1.Larimichthys_crocea
MDDTLNVTYVTLGGHVEVHKYRYLYFVIMFTIYILIICSNSVIVYLIWVHPNLHEPMYMFIAALLINSVLFSTTIYPKLLIDFLSDKQIITYQACLVQFHMFYSLGGSEFLLLAAMAYDRYVSICKPLQYPTIMSKTTISIFLVLAWILPASQVAVPAGLSAHKNLCSFVLKGFFCNNTVYKLQCVISREQIIHDMVILLNVALVPVLFILFTYTRIFVISYRSSKEVRKKAAQTCLPHLIVLINFSCLCAFDVITVQLEADFPKTVRFIMTLQIVMYHPLFNPIMYGLKMKEIHKHLKRLFFPAKI
>LOCXPOR136.516.HIT1.OR.2R.306.7tm_4.exons1.CM011692.1.Larimichthys_crocea
MDDTLNVTYLTFGGHVDVDRYRYVYFVIMFTIYILIICSNSVIVYLIWVHPNLHEPMYIFIAALLINSVLFSTTIYPKLLIDFLSDKQIISHQACLVQFHMFYSLAGAEFLLLAAMAYDRYVSICKPLQYPTIMSKTTVSIFLVSAWLLPACQLVLPTAMSAKEKLCRFILNGVFCNNTIYKLQCVISQARFVRDMVILLNVALVPVLFILFTYTRIFVISYRSSKEVRKKAAQTCLPHLIVLINFSCLCAYDVIVVGLEADFPKTFRLIMTLQMILYHPLFNPIMYGLKMKEIHKHLKRLFFPAK
>LOCXPOR137.518.HIT1.OR.2R.308.7tm_4.exons2.CM011692.1.Larimichthys_crocea
MDTQVNVTYIIIDGYVNIDKYRYLYFVIMFTAYILILCSNSTVVYLIWIHPNLHEPMYVFIAALLINSVVYSTVFYPKLLIDFLSDKQIITYSACLFQWFIFYSLAGSEFLLLAAMSYDSCSDSDSDSKPLQYPTIMRKKTVIMFLVLAWLVPFCKIAGPVVQNVNKKLCKFIFKGIICNSTVHKLHCVEPRIEKIYGLIVFVNLLIIPVLFILFTYTRIFIITYRSCREVRRKAAQTCLPHLIVLINFSCLTAYDVLLLRLEIDFPKTVRFIMSLQLLVYHPLFNPIIYGLKMKEIYKHLKRLFCKM
>LOCXPOR138.519.HIT1.OR.2R.305.7tm_4.exons1.CM011692.1.Larimichthys_crocea
MDTQVNVTYIIIDGYVNIDKYRYLYFVIMFTAYILILCSNSTVVYLIWIHPNLHEPMYIFIAALLINSVVYSTVFYPKLLIDFLSDKQIITYSACLFQWFIFYSLAGSEFLLLAAMSYDRYVSICKPLQYPTIMRKKTVIMFLVLAWLVPFCKIAGPVVQNVNKKLCKFIFKGIICNSTVHKLHCVEPRIEKIYGLIVFVNLLIIPVLFILFTYTRIFIITYRSCREVRRKAAQTCLPHLIVLINFSCLTAYDVLLLRLETDFPKTVRFIMSLQLLVYHPLFNPIIYGLKMKEIYKHLKRLFCKM
>LOCXPOR139.521.HIT1.OR.2R.307.7tm_4.exons2.CM011692.1.Larimichthys_crocea
MKNNDSLNPDYFQLTLFSDHGSLRYLFFSLCLLIYMTIISANIVIILAVCLEKSLHQPMYMFISFLSLNSLYGSAGFFPRFLMDILSDTHFISRPSCFAQIYVIYTYASYELTILGIMGYDRLVAICQPLHYHSKMTLRLVRNLLMFAVLYPVFAVGSCLYLTVRLTLCGNKLHRLFCTNWPVVQLSCVDTTLNNIVGRVLTVHADQIFIPLFFVLYTYLRILLVCRRSSSEFRGKALQTCLPHMVTFVTYSFSLFCELLLTRYNTDEISPFVVVVLSLEFLIIPPINNPLVYGLNLPQIRRVIFRF
>LOCXPOR140.522.HIT1.OR.2R.311.7tm_4.exons1.CM011692.1.Larimichthys_crocea
MKNNDSLNPDYFQLTLFSDHGSLRYLFFSLCLLIYMTIISANIVIILAVCLEKSLHQPMYMFISFLSLNSLYGSAGFFPRFLMDILSDTHFISRPLCFIQIYVIYTYASYELIILTIMGYDRLVAICQPLHYHSKMTLKMVIQLLMFAVLYPAFAISLGVCLTVRLKLCGNKLHRVFCSNWPVVQLSCGDTSLNSLVGMVIGLTTIFIPLFFVLYTYLRILLVCRRSLSEFRGKALQTCLPHMVTFVTYSFSLFCELSLTQFQADNLNPIITVVLSLEYLIIPPINNPLVYGLNLPQIKGAIVRFIKIHKI
>LOCXPOR141.523.HIT1.OR.2R.314.7tm_4.exons1.CM011692.1.Larimichthys_crocea
MKNNDSLNPDYFQLTLFSDHGSLRYLFFSLCLLIYMTIISANIVIILAVCLEKSLHQPMYMFISFLSLNSLYGSAGFFPRFLMDILSDTHFISRPLCFIQMYVIYTYASYELIILTIMGYDRLVAICQPLHYHSKMTLKTVIQLLMFAVLYPAFAIGSCLYLTVRLKLCGNKLHRLFCSNWPVVQLSCVDTTLNNIVGQFVTMTTIFIPLFFVLYTYLRILLVCRRSSSEFRGKALQTCLPHMVTFVTYSFSLFCELSLTRFDNVNPIITVVLSLEYLIIPPINNPLVYGLNLPQIKGAIVRFLKIHKMAPAAK
>LOCXPOR142.526.HIT1.OR.2R.315.7tm_4.exons1.CM011692.1.Larimichthys_crocea
MKNNDSLNPDYFQLTLFSDHGSLRYLFFSLCLLIYMTIISANIVIILAVCLEKSLHQPMYMFISFLSLNSLYGSAGFFPRFLMDILSDTHFISRPSCFAQIYVIYTYASYELTILGIMGYDRLVAICQPLHYHSKMTLRLVRNLLMFAVLYPVFAVGSCLYLTVRLTLCGNKLHRLFCSNWPVVQLSCVDTTLNNIVGRFVSVTTIFIPLFFVLYTYLRILLVCRRSSSEFRGKALQTCLPHMVTFVTYSFSLFCELSLTRFDNVNPIITVVLSLEYLIIPPINNPLVYGLNLPQIKGAIVRFLKIHKMAPAAKM
>LOCXPOR128.527.HIT1.OR.2R.315.7tm_4.exons1.CM011692.1.Larimichthys_crocea
MKNNDSLNPDYFQLTLFSDHGSLRYLFFSLCLLIYMTIISANIVIILAVCLEKSLHQPMYMFISFLSLNSLYGSAGFFPRFLMDILSDTHFISRPLCFIQIYVIYTYASYELIILTIMGYDRLVAICQPLHYHSKMTLKTVIQLLMFAVLYPAFAISLGVCLTVRLKLCGNKLHRVFCSNWPVVQLSCVDTTLNNIVGQFVTMTTIFIPLFFVLYTYLRILLVCRRSSSEFRGKALQTCLPHMVTFVTYSFSLFCELSLTRFDNVNPIITVVLSLEYLIIPPINNPLVYGLNLPQIRRVIFRFFKIHKMSPATKM
>LOCXPOR144.528.HIT1.OR.2R.305.7tm_4.exons1.CM011692.1.Larimichthys_crocea
MDTQVNVTYIIIDGYVNIDEYRYLYFVIMFTAYILILCSNSTVVYLIWIHPNLHEPMYIFIAALLINSVVYSTVFYPKLLIDFLSDKQIITYSACLFQWFIFYSLVSSEFLLLAAMAYDRYVSICKPLQYPTIMRKKTVIMFLVLAWLVPVCQVAVPIVQNANKKLCKLTFKGIICSSTVYKLHCVESKVLNIYGLIVFVNLVLLPVLFILFTYTRIFIITYRSCREVRRKAAQTCLPHLIVLINFSSLTTYDVLLLRLEIDFPKTVRFIMSLQLLVYHPLFNPIIYGLKMKEIYKHLKRLFCRM
>LOCXPOR145.529.HIT1.OR.2R.305.7tm_4.exons1.CM011692.1.Larimichthys_crocea
MDTQVNVTYIIIDGYVDIHKYRYLYFVIMFTAYILILCSNSTVVYLIWIHPNLHEPMYIFIAALLINSVVYSTAFYPKLLIDFLSDKQIITYSACVFQWFIFYSLGGSEFLLLAAMAYDRYASICKPLQYPTIMRKNTVIMFLVLAWLVPVCLIAAPAVLISNKQLCKFIFKGIICNSTVFRLHCVESRTLNIYGLIVLVNLVLLPVLFILFTYTRIFIITYRSCREVRRKAAQTCLPHLIVLINFSCLTAYDVLLLRLETDFSQTVRFIMSLQMIMYHPLFNPIIYGLKMKEIYKHLKRLFCKM
>LOCXPOR146.530.HIT1.OR.2R.306.7tm_4.exons1.CM011692.1.Larimichthys_crocea
MDDTLNVTYLTFGGHVDVDRYRYVYFVIMFTIYILIICSNSVIVYLIWVHPNLHEPMYIFIAALLINSVLFSTTIYPKLLIDFLSDKQIITYQACLVQFHMFYSLGGSEFLLLAAMAYDRYVSICKPLQYPTIMSKTTVSIFLVSAWLLPACQLVLPTAMSAKEKLCRFILNGVFCNNTIYKLQCVISQARFVRDMVILLNVALVPVLFILFTYTRIFVISYRSSKEVRKKAAQTCLPHLIVLINFSCLCAYDVIVVGLEADFPKTVRLIMALQIILYHPLFNPIMYGLKMKEIHKHLKRLFFPAR
>LOCXPOR138.534.HIT1.OR.2R.305.7tm_4.exons1.CM011692.1.Larimichthys_crocea
MDTQVNVTYIIIDGYVNIDKYRYLYFVIMFTAYILILCSNSTVVYLIWIHPNLHEPMYIFIAALLINSVVYSTVFYPKLLIDFLSDKQIITYSACVFQWFIFYFLACSEFLLLAAMAYDRYVSICKPLQYPTIMRKNTVIMFLVLAWLVPFCKIAGPILQNANKKLCKFIFKGIICNSTVHKLHCVEPRIEKIYGLIVFVNLVLLPVLFILFTYTRIFIITYRSCREVRRKAAQTCLPHLIVLINFSCLSAYDVLLLRLETDFPKTVRFIMSLQLLVYHPLFNPIIYGLKMKEIYKHLKRLFCKM
>LOCXPOR148.535.HIT1.OR.2R.305.7tm_4.exons1.CM011692.1.Larimichthys_crocea
MDNQVNVTYITLDGYVEVQKYRYLYFVIMFTAYILILCSNSTVVYLIWIHPNLHEPMYIFIAALLINSVVYSTVFYPKLLIDFLSDKQIITYSACVFQWFIFYFLACSEFLLLAAMAYDRYVSICKPLQYPTIMRKNTVIMFLVLAWLVPFCESAGPIVQNANKKLCKFIFKGIICNSTVYKLHCVESRTENIYGLIVFVNLVLLPVLFILFTYTRIFIITYRSCREVRRKAAQTCLPHLIVLINFSCLSAYDVLLLRLETDFPKTVRFIMSLQLLVYHPLFNPIIYGLKMKEIYKHLKRLFCKM
>LOCXPOR132.539.HIT1.OR.2R.290.7tm_4.exons1.CM011692.1.Larimichthys_crocea
MDTQVNVTYITLDGYVEVHKYGYLYFVIMFTAYILILCSNSTVVYLIWIHPNLHEPMYIFIAALLINSVVYSTAFYPKLLIDFLSDKQIITYSACVFQWFIFYSLGGSEFLLLAAMSYDRYVSICKPLQYPTIMRKKTVIMFLVLAWLVPFCESAGPILQNVNKKLCKFIFKGIICNSTVYELHCVESRTENIHGLIVFVNLVLLPVLFILFTYTRIFIITYRSCREVRRKAAQTCLPHLIVLINFSCLGAYDVLLLRLEIDFPKTVRFIMSLQLLVYHPLFNPIIYGLK
>LOCXPOR149.540.HIT1.OR.2R.302.7tm_4.exons1.CM011692.1.Larimichthys_crocea
MDTQVNVTYIIIDGYVNIDEYRYLYFVIMFTAYILILCSNSTVVYLIWIHPNLHEPMYIFIAALLINSVVYSTAFYPKLLIDFLSDKQIITYSACVFQWFAYYSLACSEFLLLSAMSYDRYVSICKPLQYPTIMRKNTVNMLLVLAWLVPACQIAVPAVLNANKKLCKLTFKGIICNSTVYKLHCVRSRVLDIYGLAIFSNLVLLPVLFILFTYTRIFIITYRSCREVRRKAAQTCLPHLIVLINFSCMTAYDVLLLRVEIDFPKTVRFIMTLQKVLYHPLINPIIYGLKMKEIYKHLKRLF
>LOCXPOR150.541.HIT1.OR.2R.305.7tm_4.exons1.CM011692.1.Larimichthys_crocea
MDTQVNVTYITLDGYVEVHKYRYLYFVIMFTAYILILCSNSTVVYLIWIHPNLHEPMYIFIAALLINSVVYSTAFYPKLLIDFLSDKQIITYSACVFQWFIFYFLACSEFLLLAAMAYDRYVSICKPLQYPTIMRKNTVIMFLVLAWLVPFCKIAGPIVQNVNKKLCKFTFKGIICNSTVNKLHCVESRTENIYGLIVFVNLVLLPVLFILFTYTRIFIITYRSCREVRRKAAQTCLPHLIVLINFSCLGAYDVLLLRLETDFPKTVRFIMSLQMIMYHPLFNPIIYGLKMKEIYKHLKRLFCRM
>LOCXPOR151.542.HIT1.OR.2R.302.7tm_4.exons1.CM011692.1.Larimichthys_crocea
MDTQVNVTYITLDGYVEVHKYRYLYFVIMFTAYILILCSNSTVVYLIWIHPNLHEPMYIFIAALLINSVVYSTAFYPKLLIDFLSDKQIITYSACVFQWFAYYSLACSEFLLLSAMSYDRYVSICKPLQYPTIMRKNTVNMLLVLAWLVPACQIAVPAVLNANKKLCKFIFKGIICNSTVYKLHCVRSRVLDIYGLAIFSNLVLLPVLFILFTYTRIFIITYRSCREVRRKAAQTCLPHLIVLINFSCMTAYDVLLLRVEIDFPKTVRFIMTLQKVLYHPLFNPIIYGLKMKEIYKHLKRLF
>LOCXPOR152.543.HIT1.OR.2R.305.7tm_4.exons1.CM011692.1.Larimichthys_crocea
MDTQVNVTYITLDGYVEVHKYRYLYFVIMFTAYILILCSNSTVVYLIWIHPNLHEPMYIFIAALLINSVVYSTVFYPKLLIDFLSDKQTITYSACLFQWFAFYSLGGSEFLLLAAMSYDRYVSICKPLQYPTIMRKNTVIMFLVLAWLVPVCQVAVPIVQNANKKLCEFIFKGIICNSTVYKLHCVESKVLNIYGLIVFVNLVLLPVLFILFTYTRIFIITYRSCREVRRKAAQTCLPHLIVLINFSCLSAYDVLLLRLETDFPKTVRFIMSLQLLVYHPLFNPIIYGLKMKEIYKHLKRLFCQM
>LOCXPOR153.544.HIT1.OR.2R.302.7tm_4.exons1.CM011692.1.Larimichthys_crocea
MDDEFNVTYITLDGYVDIHKYRYLYFVIMFTAYILILCSNSTVVYLIVVHPNLHEPMYIFIAALLLNSVLFSTTIYPKLLIDFLSDKQIITYSACLLQSFFYYSLGCSEFLLLAAMSYDRYVSICKPLQYPTIMNKTTISMVLVLAWLVPAVHIAVPAILNANKKLCRFTFKGIICNSTVFKLHCVTSRGDSIYGVIIMFNVTLLPLLFILFTYTRIFIISYRSGRDVRKKAAETCLPHLLVLIIFFCLSTCTVLLLLVESDFSKTVRFIMILQLIVYHPLFNPIIYGLKMKEISKHLRRLF
>LOCXPOR154.545.HIT1.OR.2R.305.7tm_4.exons1.CM011692.1.Larimichthys_crocea
DLNVTYITLGGHVEVHKYRYLYFVIMFTAYILIICCNSSIICLVFIHQNLHEPMYIFIAALLLNSVVSSTAIYPKLLIDFLSDKQIITYSACLFQVFMFYFLSCSEFLLLAAMSYDRYVSICKPLQYPTIMRKTTVSILLVLAWLVPACQISAAVVLNINNKLCSFTLKGIYCNNSANFLYCEQSKVLSVYGIVVLLNLALFPMLFILFTYTKILIISYRSCGEVRKKAAQTCLPHLLVLINYSVLLTYDVITVKLETEFPKTVRFVMTLQIVMYNPLFNPVIYGLKVREISKHLKRLFSQAKVN
>LOCXPOR155.546.HIT1.OR.2R.303.7tm_4.exons1.CM011692.1.Larimichthys_crocea
MDDELNVTYITLDGYVDVHKYRYLYFVIMFTAYILILCSNSTVVYLIVVHPNLHEPMYIFIAALLLNSVLFSTTIYPKLLIDFLSDKQIITYSACLLQSFFYYSLGCSEFLLLAAMSYDRYVSICKPLQYPTIMNKTTISMVLVLAWLVPACQIAVPVALSANTKLCNFTVQGIFCSNSAYKLHCVISIPLSIYGVIILFNVALLPLLFILFTYTRIFIISYRSGRDVRKKAAETCLPHLLVLISLSCLSLYDVIILRVESDFPKLARLIMTFQVILYHPLFNPIIYGLKMKEISKHLKRLFC
>LOCXPOR156.547.HIT1.OR.2R.308.7tm_4.exons1.CM011692.1.Larimichthys_crocea
MDDEFNITYITLDGYVELDKYRYIYICIMFIVYILTIFCNVSILYTIWIHNDLHEPMYIFIAGLLVNSVFYSTIMYPKLLADFLSEKRTISYPTCLFQFFIYYSLSASDFLLLSTMAYDRYVSICKPLQYPTIMRKTTVIILLVLAWAAPACHMAAEVILRANMKLCHFNLSGIFCNNSIYSLFCVTSTSLTIYGFVALLNLGLLPFVFIIFTYTRILIITYRSSREVKNKAAQTCLPHIIVLISFCCLCAYDVIIARLESDVPKTVRSIITLQAFLYYPLFNPVIYGLKMKEISKHLKKLFCQAKVI
>LOCXPOR157.548.HIT1.OR.2R.308.7tm_4.exons1.CM011692.1.Larimichthys_crocea
MDDEFNITYITLDGYVELDKYRYIYICIMFIVYILTIFCNVSILYTIWIHNDLHEPMYIFIAGLLVNSVFYSTIMYPKLLADFLSEKRIISYPTCLFQFFIYYSLSASDFLLLSTMAYDRYVSICKPLQYPTIMRKTTVIILLVLAWAAPACHMAAEVILRANMKLCHFNLSGIFCNNSIYSLFCVTPSSLTIFSFFALLNMGLLPFVFIIFTYTRILIITYRSSREVKNKAAQTCLPHIIVLISFCCLCAYDVIIARLESDVPKTVRSIITLQAFLYYPLFNPVIYGLKMKEISKHLKKLFCQAKVI
>LOCXPOR158.559.HIT1.OR.2R.302.7tm_4.exons1.CM011692.1.Larimichthys_crocea
MDNESNVTYITLGGHVEIYKYRYLYFLMTFLVYILIICCNFIVMYIIWSHQNLHEPMYIFIAALLMNSFLLSTAIYPKLLIDFLSDRQVISYSACLFQFYIYYSVGSAEFLLLAAMSYDRYVSICKPLQYPTVMTKTTVSLLLFFAWLVPACHIAIPTILSADTKLCDFTVKAIFCNNAVYKLHCVRSKVITIYGVFTLLDLAILPVLFIIFTYTKILIISYRSGREVRKKAAETCLPHMLVLISFSCLTAYDVSIARVQSDFPNTVRLIMMVQVVLYHPLFNPLIYGLKMKEISKHLKRLF
>LOCXPOR159.560.HIT1.OR.2R.306.7tm_4.exons1.CM011692.1.Larimichthys_crocea
MDNESNVTYITLGGYVEIYKYRYLYFLMIFLVYILIICCNFIVMYIIWSHQNLHEPMYIFIAALLMNSSLLSTAIYPKLLIDFLSDRQVISYSACLFQFYIYYSVGGSEFLLLAAMSYDRYVSICKPLQYPTVMTKTTVSLLLFFTWLVPACHIAIPTILSADTKLCDFTAKAIFCNNAVYKLHCVRSKVITIYGVFTLLNLAILPVLFIIFTYTKILIISYRSGREVRKKAAETCLPHMLVLISFACLTAYDVSIARVQSDFPNPVRLIMMIQVVLYHPLFDCLFIPLIYALKMKEISKHLKRLF
>LOCXPOR160.561.HIT1.OR.2R.308.7tm_4.exons1.CM011692.1.Larimichthys_crocea
MDEGLNSTYITVSGYVDIDKYRYVYFIFIFTAYILIICCNTTIVWLIVIHPNLHEPMYIFIAALLINSVLYSTTIYPKLLIDFLSDKQIITYSACLFQFFLFYTLGGAEFLLLAAMAYDRYVSICKPLQYPTIMRTTNISIFLVLAWLVPACQVAASAAWSSKIKLCNFTLKGIFCNNSVYKLHCVSSRALSVYGVIILLNIVFFPLLYIVFTYTNILIISYRSCREVRRKAAETCLPHLLVLINFSLLCMYDITILRLESDVPKTARLIMTLQLILYHPLFNPIIYGLKMKEISKHLKKLLSLICSV
>LOCXPOR157.563.HIT1.OR.2R.308.7tm_4.exons1.CM011692.1.Larimichthys_crocea
MDDEFNITYITLDGYVELDKYRYIYIFIMFIVYILTIFCNVSILYTIWIHNDLHEPMYIFIAGLLVNSVFYSTIMYPKLLADFLSEKRIISYPTCLFQFFIYYSLSASDFLLLSTMAYDRYVSICKPLQYPTIMRKTTVIILLVLAWAAPACHMAAEVILRANMKLCHFNLSGIFCNNSIYSLFCVTPSSLTIFSFFALLNMGLLPFVFIIFTYTRILIITYRSSREVKNKAAQTCLPHIIVLISFCCLCAYDVITARLESDVPKTVRSIITLQAFLYYPLFNPVIYGLKMKEISKHLKKLFCQAKVI
>LOCXPOR162.564.HIT1.OR.2R.302.7tm_4.exons1.CM011692.1.Larimichthys_crocea
MDNESNVTYITLGGHVEIYKYRYLYFLMTFLVYILIICCNFIVMYIIWSHQNLHEPMYIFIAALLMNSFLLSTAVYPKLLIDFLSDRQVISYSACLFQFYIYYSVGSAEFLLLAAMSYDRYVSICKPLQYPTVMTKTTVSLLLFFAWLVPACHIAIPTILSADTKLCDFTVKAIFCNNAVYKLHCVRSKVITIYGVFTLLDLAILPVLFIIFTYTKILIISYRSGREVRKKAAETCLPHMLVLISFSCLTAYDVSIARVQSDFPNTVRLIMMVQVVLYHPLFNPLIYGLKMKEISKHLKRLF
>LOCXPOR163.565.HIT1.OR.2R.306.7tm_4.exons1.CM011692.1.Larimichthys_crocea
MDNESNVTYITLGGYVEIYKYRYLYFLMIFLVYILIICCNFIVMYIIWSHQNLHEPMYIFIAALLMNSSLLSTAVYPKLLIDFLSDRQVISYSACLFQFYIYYSVGGSEFLLLAAMSYDRYVSICKPLQYPTVMTKTTVSLLLFFTWLVPACHIAIPTILSADTKLCDFTVKAIFCNNAVYKLHCVRSKVITIYGVFTLLNLAILPVLFIIFTYTKILIISYRSGREVRKKAAETCLPHMLVLISFACLTAYDVSIARVQSDFPNPVRLIMMIQVVLYHPLFDCLFIPLIYALKMKEISKHLKRLF
>LOCXPOR160.566.HIT1.OR.2R.308.7tm_4.exons1.CM011692.1.Larimichthys_crocea
MDEGLNSTYITVSGYVDIDKYRYVYFIFIFTAYILIICCNTTIVWLIVIHPNLHEPMYIFIAALLINSVLYSTTIYPKLLIDFLSDKQIITYSACLFQFFLFYTLGGAEFLLLAAMAYDRYVSICKPLQYPTIMRTTNISIFLVLAWLVPACQVAASAAWSSKIKLCNFTLKGIFCNNSVYKLHCVSSRALSVYGVIILLNIVFFPLLYIVFTYTNILIISYRSCREVRRKAAETCLPHLLVLINFSLLCMYDITILRLESDVPKTARLIMTLQLILYHPLFNPIIYGLKMKEISKHLKKLLSLICSV
>LOCXPOR165.567.HIT1.OR.2R.304.7tm_4.exons1.CM011692.1.Larimichthys_crocea
VTSLTLVGLEPVSAHGPVLFAVLCSVYVFVLCSDSLVVYLICSQNSLRRPMFAFVAAVLLNSLCASTALYPKLLADVLWSRGSVQVSRAACLGQAFVVISLGASSFLLLAAMAADRYLSICRPLRYAALVTPAFVWALLLLCWLLPATLVGGAVLLASRLPLCRSRLRRLYCDVYSLVRLSCGGRAALQSELLGLLLSAGTVALPAGFVLFSYGRVLTVCLRRSRAFSSRALHTCLPHLLVFVNYSVSTGIELLQRRLQAAGEPSIVPSFLVVMIPTVMNPVVYGLKMKEVRRHIERLLGCQRA
>LOCXPOR166.568.HIT1.OR.2R.311.7tm_4.exons1.CM011692.1.Larimichthys_crocea
MGNNTYPPYFNLTMFVNIGTYRYPTFVLCLLLYALIVLANFLIIVVISQEKTLHEPMYFFIMCLSINSLYGSAGFFFRFLRDLLYDTHLISRSACFTQTYVIYSYASYELTLLGIMAYDRYVAVCQPLHYHNKMTSKLVSKLVTFAWIYPAFSVGTCVYLASRLPLCGNKIPKVFCANWPIVKLSCISTVINNLVGMLVSTTTVFLPLAFVLYTYARIFLICRKRSSEFKAKVIQSCLPHIITFVNYSITVFCDVALSRIDLENLNPFLAVILSLEFVVIPPILNPLVYGLKLPEIRKLILKMLSGPKPDK
>LOCXPOR167.571.HIT1.OR.2R.309.7tm_4.exons1.CM011692.1.Larimichthys_crocea
MDNISVITMFFLSGLSETVKYKFTLFSLTLLCYCLIFLVNVSVIVTIILDKNLHEPMYILLCVLCINGLYGTTGFYPKFLWDLLSPVHVISYSGCLVQAQVMYSFACSDLSILAVMAYDRYVAICQPLVYHSIMSKKRLIMLACYSWLTPFCIMGINVFLTSRLKLCSTYIARLFCVNWIIVKLACYTAETAVNNIVAYMTIILYVFHGVFIVLSYMILIKTCVNSAENRAKFMQTCVPHLTSLLTFLVTILFDVMNMRMRSSDLPQPLQNFIAIEFLVIPPIMNPLIYGFKLTKIRNRILGVLTFKTK
>LOCXPOR168.572.HIT1.OR.2R.307.7tm_4.exons1.CM011692.1.Larimichthys_crocea
MKNNSVITMFFLSGLSETVNYRFSLFSLTLLCYCLILLFNVSVTVTIILDKNLHEPMYILLCVLCINGLYGTTGFYPKFLWDLLSPVHVISYSGCLVQALVMYIFACSDMSILAVMAYDRYVAICQPLEYHSVMSKKTLIMLVCFTWITPFCVMGTNIFLTSRLELCSPYIAKLICVNWIIVKLACYPAETTVNNIVAYITILLYAFHGLFILWSYIILIKTCVNSVENRAKFMQTCVPHLFCLITFLVTIFFDVLNMRFGSSDLPQPLQNFITIEFLVIPPIMNPLIYGFKLTKIRNRIMGVITFK
>LOCXPOR169.573.HIT1.OR.2R.307.7tm_4.exons1.CM011692.1.Larimichthys_crocea
MDNVSLIRMFFLSGLNETVNYRLTLFSLTLLCYCLILLFNVSLIVTIILDKNLHEPMYILLCVLCINGLYGTTGFYPKFLWDLLSPVHVISYSGCLVQAQVVYSFACCDMSILVVMAYDRYVAICQPLEYHSILSKKRLIILACYSWLTPFCIFGINVFLTSRLKLCSPYIARLFCVNWIIVKLACFPAETTLNNIVAYITMIIYVFHGVFIVLSYMILIKTCVNSIENRAKFMQTCVPHLTSLITFLLTLLFDVMNMRYNSNKLPQNLQNFFEIEFLLIPPIMNPLIYGFKLTKIRNRILGVITFK
>LOCXPOR170.574.HIT1.OR.2R.309.7tm_4.exons1.CM011692.1.Larimichthys_crocea
MDNVSVITIFFLSGLNETKNYRFIFFSLTLLYYCLILLVNISLIVIIILDKNLHEPMYILLCTFCMNGLYGTTGLYPKFLWDLLSPVHVISYSGCLVQALVMYSFACCDMSILAVMAYDRYVAICQPLVYHSVMSKQKIIKLVCFSWITPLCIMGINVFLTSRLKLCSPYIARFFCVNWVIVKLACFPAETTVNSIVAYMTIIIYFFHGVFIVWSYMYLIKTCVNSKENRAKFMQTCVPHLISLVTFIFTVLFDLMNMRYNSNKLPQILQNFVEVEFLVIAPIMNPLIYGFKLTKIRNRILGVITFKIK
>LOCXPOR171.575.HIT1.OR.2R.304.7tm_4.exons1.CM011692.1.Larimichthys_crocea
MMDNVSLIKMFFLSGLSETVNYRFTLFSVTLLYYCLILLVNISLIVIIILDKNLHEPMYILLCTLCINGLYGTTGLYPKFLWDLLSPVHVISYSGCLVQALVMYSFICCDMSILAVMAYDRYVAICQPLVYHSVMSKQRLIKLVCFSWITPLCVIGTNIFLTSRLKLCSPYIAKLFCVNWIIVKLACYPEETTVNNIVAIITIIIYAFHGLFIFWSYMYLIKTCVNSKENRAKFMQTCVPHLISLNTFLVTILLDIILIRYGSKGLPQPLQNFIAVEFLVIPPLLNPLIYGFKLSKIRNRILFV
>LOCXPOR172.577.HIT1.OR.2R.309.7tm_4.exons1.CM011692.1.Larimichthys_crocea
MDNVSVITIFFLSGLNETKNYKFIFFSLTLLYYCLILLVNISLIVIIILDKNLHEPMYILLCTFCMNGLYGTTGLYPKFLWDLLSPVHVISYSGCLVQALVMYSFACCDLSVLAVMAYDRYVAICQPLEYHSVMSKKRLIKLVCFSWITPLCIFGINVFLTSRLKLCSPYIARFFCVNWVIVKLACFPAETTVNNIVAYMTMIIYVFHGVFIVWSYMYLIKTCVNSKENKAKFMQTCVPHLISLVTFIFTVLFDLMNMRYNSNKLPQILQNFVEVEFLVIAPIMNPLIYGFKLTKIRNRILGVITFKIK
>LOCXPOR173.578.HIT1.OR.2R.303.7tm_4.exons1.CM011692.1.Larimichthys_crocea
MYNVSLIRMFFLSGLSETVNYRFTLFSVTLLYYCLILLVNISLIVIIILDKNLHEPMYILLCTFCMNGLYGTTGFYPKFLWDLLSPVHVISYSGCLVQALVMYSFACSDLSILAVMAYDRYVAICQPLVYHSVMSKQRLIKLVCFSWITPLCVIGTNIFLTSRLKLCSPYIAKLFCVNWIIVKLACYPAETTVNNIVAIMTIIIYVFHGVFIVWSYMYLIKTCVNSKENRAKFMQTCVPHLISLITFLVTILLDIILIRYGSKGLPQPLQNFIAVEFLVIPPLLNPLIYGFKLSKIRNRILFV
>LOCXPOR174.579.HIT1.OR.2R.308.7tm_4.exons1.CM011692.1.Larimichthys_crocea
MDNISVRIFTLSGINETINYRLTIFSLTFLYYCLILFLNIALIMVIIFDENLHQPMYILLCSFCINGLYGTTGFYPKFLLDLLSSSHEISYEGCLLQAFIMYSFACCDLSILAVMAYDRYLAICRPLHYHSLMNKKRLSLLVCFSWLTPFCIFSVSIILTSTLKLCHSKIPKLFCVNWIIVKLACPDTDTIANEIISQLTIFIYVSHGFFIFWTYMHLIRMCVKSKDDRVKFMQTCVPHLVSLITFLVVIVFDLMYMRFSPTNISQSLQNFIALEFLIIPPAMNPLIYGFKLTKIRNRILSLVYVDRK
>LOCXPOR175.580.HIT1.OR.2R.301.7tm_4.exons1.CM011692.1.Larimichthys_crocea
MDNVTVVTFFTLSGLNYTVQHKFILFTLTLLYYFIIWLVNAVVIITILLDRKLHEAMYILLCNLCINGLYGTAGFYPKFLMDLLSSSHVISYAECLLQSFVIHSSSGGDLSVLAVMAYDRYVAICQPLQYHCVMTTQRISLLVAFSWLLPFFCMLINTMTLFQLKLCGSHISKLYCSNSLVGKLACSISMTNTGVAYFNIAIYIVHFVCLMLSYVYLLRTCRTSKQGRKKFMQTCVPHLISLLNFGFAVLFDLMYTRFGLRMLSQSLQNFMTIEFLLIPPLLNPLVYGFKLTKIRNKILVF
>LOCXPOR176.583.HIT1.OR.2R.304.7tm_4.exons1.CM011692.1.Larimichthys_crocea
MDNSSVITMFTLSGLRGTTNYRVTLFVLTLLCYCVIWLVNVTIIVTIILDKSLHEPMYIFLCNLCINGLYGTAGFYPKFLIDLLSTFHVISYAGCLLQGFVLHSSVSADVSMLVLMAYDRYVAICQPLVYHSVMTTQRVCVFIFFSWLIPHYLVFMSSITTARLKLCGSHIPKIYCINFLVGKLACTPSIASVIIPAFNYSFYSGHFLFIIWSYVYLIKTCQTSKESRSKFMQTCLPHLICLIILLFSLCFDLLYMRFGSQVSQSLQNFMAMEFLLVPPIINPLIYGFKLTQIRNKIIQFSCGK
>LOCXPOR177.584.HIT1.OR.2R.304.7tm_4.exons1.CM011692.1.Larimichthys_crocea
MDNYSVITMFTLSGLRGTTNYRGTLFVLTLLCYCVIWLVNVTIIVMIIIDKSLHEPMYIFLCNLCINGLYGTTGFYPKFLIDLLSTFHVISYAGCLLQGFVLHSSVAADVSILVLMAYDRYVAICRPLVYHSVMTTQRICVFIFFSWLIPHYLMFMSSITTVRLRLCSSHIPKIYCVNFLVGKLACTPSIASVIIPAFNYSFYCGHFLFIIWSYVYLIKTCLTSKESRSKFMQTCMPHLICLIILFFSLFFDLLYMRFGSQVSQSLQNFMAMEFLLVPPIINPLIYGFKLTQIRNKIIQFLCGK
>LOCXPOR178.585.HIT1.OR.2R.304.7tm_4.exons1.CM011692.1.Larimichthys_crocea
MDNVSVITTFTLSGLHGITNYRVTLFVLTLLCYCVIWLVNVAIIVTIILDKTIHEPMYIFLCNLCINGLYGTTGFYPKFLIDLLSTTHVISYAGCLLQGFVLHSSLCADISMLVLMAYDRYVAICRPLVYHSVMTTQRICVFIFFAWLIPHYLVFMSSITTARLRLCGSHIPKIYCVNFLVGKLACTPSIASVIIPAFNYSFYCGHFLFITWSYVYLIKTCLTSKESRSKFMQTCLPHLICLIILFFSLFFDLLYMRFGSQVSQSLQNFMAMEFLLVPPIINPLIYGFKLTQIRNKIIQFLCGK
>LOCXPOR179.586.HIT1.OR.2R.303.7tm_4.exons1.CM011692.1.Larimichthys_crocea
MDNVSVIMFTLSGLHGIANYRVTLFVLTLLCYCVIWLVNVAIIVTIVLDKTIHEPMYIFLCNLCINGLYGTTGFYPKFLIDLLSTTHVISYAGCLLQGFVLHSSLCADISMLLLMAYDRYVAICRPLVYHSVMTTQRICVFIFFSWLIPLYLVFMGSITTARLRLCGSHIPKIYCVNFLVGKLACTPSIASVIVPAFNYSFYCGHFIFIIWSYVYLIKTCLISKESMSKFMQTCMPHLICLIILFFSLFFDLLYMRFGSQVSQSLQNFMAMEFLLVPPIINPLIYGFKLTQIRNKIIQFLCGK
>LOCXPOR180.587.HIT1.OR.2R.304.7tm_4.exons1.CM011692.1.Larimichthys_crocea
MNNSSVITTFTLSGLHGIANYRVTLFVLTLLCYCVIWLVNVTIIVTIILDKTIHEPMYIFLCNLCINGLYGTTGFYPKFLIDLLSTTHVISFAGCLLQGFVLHSSLCADVSILVLMAYDRYVAICQPLVYHSVMTTQRVCVCLFFAWVIPHYLVFVGSITTARLRLCGSHIPKLYCVNFWVGKLACTPSIASVIVPAFNYTFYFFHIVFIVWSYVCLIKTCMTSKENWSKFMQTCLPHLICLIIFFISLGFDLMYMRFGSEVSQHVQNFMAIEFLLVPPAINPLIYGFKLTQIRKRVIQCLCGK
>LOCXPOR181.588.HIT1.OR.2R.305.7tm_4.exons1.CM011692.1.Larimichthys_crocea
MDNVSKLTIFTLSGLHEIANYRVTLFVLTLLCYCVIWLINLAIIVTIIMDKSLHEPMYIFLCNLCINGLYGTAGFYPKFLIDLLSTFHVISYAGCLLQGFVLHSSACADFSILVLMAYDRYVAICRPLVYHSVMTTQRVCASIFFAWLIPLYLVFMGSITTARSRLCGSHIPKIYCINFLVGKLACTTSIANVIIPAFNYTFYFLHVMFIAWSYMYLIRKCLISSENRSKFMQTCLPHLICLIIVVVSLLFDLLYMRFGSQTLSQNVKNFVAMEFLLVPPIINPLIYGFKLTQIRNRIIQFLSGK
>LOCXPOR181.590.HIT1.OR.2R.305.7tm_4.exons1.CM011692.1.Larimichthys_crocea
MDNVSKLTIFTLSGLHEIANYRVTLFVLTLLCYCVIWLINLAIIVTIIMDKSLHEPMYIFLCNLCINGLYGTAGFYPKFLIDLLSTFHVISYAGCLLQGFVLHSSACADFSILVLMAYDRYVAICRPLVYHSVMTTQRVCASIFFAWLIPLYLVFMGSITTARSRLCGSHIPKIYCINFLVGKLACTTSIANVIIPAFNYTFYFLHVMFIAWSYMYLIRKCLISSENRSKFMQTCLPHLICLIIVVVSLLFDLLYMRFGSQTLSQNVKNFVAMEFLLVPPIINPLIYGFKLTQIRNRIIQFLSGK
>LOCXPOR183.591.HIT1.OR.2R.305.7tm_4.exons1.CM011692.1.Larimichthys_crocea
MDNVSAITMFTLSGLNGMANYRGTLFALTLLCYCVIWLVNLTIIVVIIMDKAFMNPCTSSSVICALMDFMGQAGFYPKFLIDLLSTTHVISYAGCFLQGFVLHSSACADFSLLALMAFDRYVAICRPLVYHSVMTKQRVCLFVFFAWLIPFYLMFLSSITTLISKLCGSHIPKIYCVNTLIGNLACSASIAKIIIPAFNYTFYFGHVIFVVWSYIYLIRTCRTSKEGRSKFMQTCLPHLISLIVVVVTLLFDLLYMRFGSQTLSQSVKNFMAMEFILIPPTINPLIYGFKLTKIRNRIQSFLNCK
>LOCXPOR184.603.HIT1.OR.2R.305.7tm_4.exons1.CM011692.1.Larimichthys_crocea
MDNNSVITMFTLSGLNGMANYRGTLFALTLLCYCVIWLVNLTIIVTIIMDKGLHEPMYIFLCNLCINGLYGTAGFYPKFLIDLLSTTHVISYAGCFLQGFVLHSSAGADFSILALMAFDRYVAICRPLAYHSVMTKQRVCLFVFFAWLIPFYLIFLSSITTLISKLCGSHIPKIYCVNTLIGNLACSASIAKIIIPAFNYTFYFGHVIFVIWSYIYLIRTCRTSKEGRSKFMQTCLPHLISLIVVVGTLLFDLLYMRFGSKTLSQSVKNFMAIEFILIPPTINPLIYGFKLTKIRNRIQSFLNCK
>LOCXPOR185.604.HIT1.OR.2R.309.7tm_4.exons1.CM011692.1.Larimichthys_crocea
MENITVSSHFNLTMFVNIGHYRYLAFVFCLLLYSFIIFANLIIILVISRERALHEPMYIFIALLSINSLYGSTGFFPRFLMDLLSDVHLISRPACFTQIYIIYTYASYEMTILGIIAYDRYVAVCHALHYYRRMNSKKVIKLATAAWLFPAFGILILISLSARLPLCGNEIQKIFCANWNIVKLSCVTTDVNNIYGLILTIATVFFPLFYVLYTYLRILIICWRSSAEFKGKVFQSCLPHIISFVIYSTTGFCDIALSRYDIEKINPFLAVTLALEFVVIPPALNPLVYGLKLPEIRKHISRTLSWYEI
>LOCXPOR186.605.HIT1.OR.2R.302.7tm_4.exons1.CM011692.1.Larimichthys_crocea
MENSTVSFYFNLTVFMNIGHYRYLAFVFCLLLYSFIMSANLAMMWIILRESTLHEPMYIFIAILSANALYGSTGFFPRFLMDLLSDIHLISHPACFTQIFVIYTYASYEVTILSIMAYDRYIAVCHALHYHRRMNSKAVYKLAFFAWVCPTCSLTIVINITISLPLCGNNIQKAYCASWNIVKLSCNTFAFNNTGTMLGAVIVGFLPFVFILYTYLRIVIACWKMSSDVRAKVLQSCLPHVISFVVYSITSCSDTALGRQNLDEINPFVALILSLEFVVIPPFLNPLIYGLKLPEIRRHIVK
>LOCXPOR187.606.HIT1.OR.2R.315.7tm_4.exons1.CM011692.1.Larimichthys_crocea
MSNISSIIVFSLSGFNATVSYRMTLFSLTLLCYCVIIVVNVSLILTIILDHNLHEPMYIFICNLCINGLYGTAAFYPKFAFDLLSKIQIISYVNCLLQVFVIYSYATIDFSILAVMAYDRYVAICRPLEYHSVMSVQTIAVLISLAWLVPLLCEVVVISLTSNLKLCGSQIQKLYCENWSIVKLACGSSKANNVFGLIVISFYCAHVLFIVCSYGQLVKSALKSKEGRKKFTQTCVPHLLCLLNVTAALLFDTMYSRYGSASVSQNVKNFMAVQFLIFPPVLNPIIYGLILTKIRYRVVALCVMAGQRLKLKLKV
>LOCXPOR188.607.HIT1.OR.2R.300.7tm_4.exons1.CM011692.1.Larimichthys_crocea
MTNATIFSGFSLSELNDTTTMQRVTLFSLTLLCYTLILLVNGVLIVTIILEKKLHKPMYIFLCNLCINSLFGTAGFYSKFMFDLLSKTHVISYSGCLLQVFVIYVYAATEFSILALMAYDRYVAICRPLEYHSVMTKQRVIFLVCLSIFVPFLCQSIVVIMTSKLKLCGSHIAKLYCDNFSILKLSCSSITANNIVGFTVIFFYFGHDLFIMCSYVELIKAALKSREGRKKFMQTCVPHLFCLFNVTVALLFDLMYVRYGSNSVSQSVKNFMAIQFLIIPPILNPIVYGLKLTQVRNSLL
>LOCXPOR189.612.HIT1.OR.2R.308.7tm_4.exons1.CM011692.1.Larimichthys_crocea
MENSTEIVSFVLAAYGNVGELKYLYFIIMLVWYLSICAANIVLIVVIYVDKRLHEPMYILLCNLFVNEIGGSTSLYPLMLSQMFSDTHEVTLPWCFLQMCYIYTCASVEFCSLAAMAYDRYVAICDPLHYSVIMNTGRVCIIIMIVWMYSFVNCIFSFSLVIRLRFCGNVIDKVFCHHHLVIKLACSASVLNQMSDLLFAFMTIVIPFTFISVSYMKILAVCLKTCKENKQKAVSTCTPQIVSLSNLFVGAIFHIIIDSRLDVPNVPDKVRIILSMYLLLCQPMITPFMYGFNLPKIKESCKRYLFNR
>LOCXPOR190.618.HIT1.OR.2R.308.7tm_4.exons1.CM011692.1.Larimichthys_crocea
MENSTEIVSFVLAAYGNVGELKYLYFIIMLVWYLSICVANIVLIVIIYMDKRLHEPMYIFLCNLFVNEIGGSTSLYPLMLSQMFSDTHEVTLPWCFLQMCYIYTCASVEFCSLAAMAYDRYVAICDPLHYSVIMNTGRVCIIIMIVWMYSFVNFIFSFSFVIHLRFCGNVIDKVFCHHHLVIKLACSASVLNQMSDLLFGFVTVVIPFTFISVSYMRILAVCLKTSKENKQKAVSTCTPQIVSLSNMFVGTIFHIIDSRLDVPNVPDKMRIILSMYLLLCQPMITPFMYGFNLPKIKESCKRFLFNRK
>LOCXPOR191.619.HIT1.OR.2R.305.7tm_1.exons1.CM011697.1.Larimichthys_crocea
EYTCVRFYVSTVSFSVLLFFNLIINWTIVRVKQLRSHARFVLIFHLLLSALVYLGMNSIFQYQIHRQARPGRSACLAMISILISSASNILLTLTVMALDRYCAVCHPMRSTSKCTSGLWPWLVGVLTWLIALVIPLSLLFRPETSGVDYNGQCGPEQLRKGELQKVLFIGSCTLLILYSYVRILVEGRRLGVLNRRNRTGCRTIALHGSQLAVFILPNFVNFVLTILYKRNLVQKETKELSAVVSFAFFSLAQCVAPIIYGLRKEELMEHLSHRFPCFSRYLKGVLGWTVGVDWAHTHHKTRYVP
>LOCXPOR192.620.HIT1.OR.2R.310.7tm_4.exons1.RQIN01000551.1.Larimichthys_crocea
MNSSVSTLPVTFTVYGALGLYHFALLLSVFVLYISGLCLNLVLVLVICVESRLHRPMYVLLVNLSLSGVMGSSSVCPNIIKHLLSKRQETSVPGCLTQVFFTNVYAGCVFCMLALMAYDRYVSICKPLLYHSIMTPAKVKLMLVTVYLILSLTSAVQVYLTSRLRLCRHSVDKLLCDSLVISNLSCKKTTVISVYGLCCAVCVIIFPCFLVILSYFHIFTVVLKTSKDSQKKALQTCTPHLVTFINFSVASFFGVIYNRMSHEVPKPVNILTCLNFFVIPPLLHPIIYGMKMREIRQSMNKVMKEKIMQL
>LOCXPOR193.622.HIT1.OR.2R.307.7tm_4.exons1.RQIN01000551.1.Larimichthys_crocea
MINSTQVSYFTLSAYFDTGSLKYLCFMIVMSLYIVIISVNTSLIVVICMHRSLHEPMYIFLCSLFMNELYGSTGLFPFLLQQILSDIHTVSASVCFLQMYCIHTYAGVQFVNLAVMSYDRYLAICYPLHYNTLMTSNKIVMFIALTWLYPLIGCIVIIYLNSHSQLCGNIINKVYCDSHSVVKLACSYHIVVNIYGLIVSFGTISIFLVFILYTYMKILKVCFSGSKQTRQKAVSTCTPHLASIFNFTVGASFEMIQSRFNMSSLPKIMRIFLSLYFLTCQPLFNPVMYGLNLSKIRVTCKSLMSNV
>LOCXPOR194.623.HIT1.OR.2R.305.7tm_4.exons1.RQIN01000551.1.Larimichthys_crocea
MINSTQVLYFTLSAYFDTGLFKYLHFIITMSLYIFIVVINVFLIVVICMNRSLHEPMYIFLCSLFMNELYGSTGLFPFLLIQILSDIHTVSVPFCFLQIYCLHSFACVEFLNLAVMSYDRYLAICYPLHYNTCMTSNKIATLIALIWLYPLLINVIMTSLRSSLQLCGNIINKVYCDNFPIVKLACSDTTIISIYGLIATFCTICVPLMFIFFTYLKIFRICFSGSKQTRQKAVSTCTPHLASIMNFSLGVSFEIVQSRFNMSRLPNMLRIFLSLYFLTCQPLFNPLMYGLNLSKIRVTCKSLIT
>LOCXPOR195.627.HIT1.OR.2R.310.7tm_4.exons1.RQIN01000551.1.Larimichthys_crocea
QIIMNSSQVSFFTFSAYYDIGLFKYLLFTIVMCFYILILCANVFLIVVICMNRSLHEPMYIFLCSLFMNELYGSTGLYPLLLIQIFSDIHTVSAPFCYLQIFCLYTYANVEFYTLAVMSYDRYLSICCPLQYNTLMTSNKVAMLIALSWLFPFLAIVIMISLNASLQLCGNIIDRLYCDNYSLVKLACYDTTVNNVYGLIYTFIVLFGLVVLIIYTYIRILKVCFSGSKQTRRKAVSTCTPHLTSLFNFSVGCLFEIVQSRLNMSRAPMILRIFLSLYFIIFQPLCNPVVYGLNLSKIHILCKKMFFGKM
>LOCXPOR196.632.HIT1.OR.2R.308.7tm_4.exons1.RQIN01000551.1.Larimichthys_crocea
MINSTHVSYFVLAAYFDAGTLTYLIFTAIMFLYISTVCANLLLIVVICMNRSLHEPMCIFLCSLFMNELYGSTMMLPFLLDQIISDVHIVSFSFCYLQIFCIYTYANVQFCNLAVMSYDRYLAICHPLHYSRRMTGNKVAVLITFIWLFPFVEVAVMISLSATLQLCGNIINKVYCDNFSIVRLACSDITVNNIYGIIYTIVLIVGVGILIVYTYIRILKVCFSGSKQTRQKAVSTCTPHLASLLNFSFGSFFEIMQSRFNMSNVPNMLRIFLSLYFLTCQPLFNPVLYGLNMSKIRILCKRFLFGKM
>LOCXPOR197.633.HIT1.OR.2R.307.7tm_4.exons1.RQIN01000551.1.Larimichthys_crocea
MINSTHVSYFKLAAYFDTGIFRYLCFTIVMLLYILALCANVFLIVVICMNRSLHEPMYIFLCSLFMNELYGSTGLFPFLLIQILSDIHTVSASFCFLQVFCVHFYAHVEFFILAVMSYDRYLAICHPLQYNTLMTSNKVVILTAFVWLFSVLATVAMMSLSFPLQLCGNIINKVYCDNYSIVKLACSDTTVNNIYGIIYMFTIIFSLIILILYTYIKILKVCFSGSKQTRQKAVSTCTPHLASLLNFSFGSFFEIMQSRFNMSNVPIMLRIFLSLYFLTCQPLFNPVMYGLNLTKIRIICKSLTFGK
>LOCXPOR198.635.HIT1.OR.2R.312.7tm_4.exons1.RQIN01000551.1.Larimichthys_crocea
STLSYFILGAFLNVGNLRYFYFMITALVYLIIIIVNASLIVVICMNRSLHEPMYIFLCSLFMNELYGSTGLFPFLLIQILSDIHTVSASFCFLQIFCLYTYAHVEFCNLAVMSYDRYLAICCPLQYNTRMTSNKAVIFIAVVWLYSFVKFMITLSLNIRLTLCGNIINSLYCHNYLVVKLACSDTKVNNIYGLFGIVLTVLVPLLPILFSYMTILKVCFSGSRQMRQKAVSTCTPQLVSLLNFSFGCSFEILQSRFDMTGVPGGLRIFSCLYFLIIQPLLNPIMYGLQMSKIRHTLKHIFCSNMLCGCRDTV
>LOCXPOR199.636.HIT1.OR.2R.294.7tm_4.exons1.RQIN01000551.1.Larimichthys_crocea
IILGAYLQMGTLRYFYFMITALVYVIIIISNTSLIVVICMHRSLHEPMYIFLCSLFMNELYGSTGLFPFLLIQILSDIHTVSVPFCYLQIFCLYTYANVEFCTLAVMSYDRYLAICCPLQYNTLMTFNKAVTFISVVWLYSFVKFMITLSLNIRLTLCGNIINSLLCRNYLVVKLACSDTKVNNIYGLFGIVLTVLVPLLPILFSYMTILKVCFSGSRQTRQKAVSTCTPHLTSLINFSFGCFFEIIQSRFNMTGVPGGLRIILSMYFVILQPLLNPIMYGLQMSRIRHTFKNL
>LOCXPOR199.637.HIT1.OR.2R.313.7tm_4.exons1.RQIN01000551.1.Larimichthys_crocea
STLSYFILGAFLNVGNLRYFYFMITALVYLVIIIVNASLIVVICMNRSLHEPMYIFLCSLFMNELYGSTGLFPFLLIQILSDIHTVSASFCFLQIFCVYTYGSIEFCNLAVMSYDRYLAICCPLQYNTLMTFNKAFIFISVVWLYSFVKFMITLSLNIRLTLCGNIINSLLCRNYLVVKLACSDTKVNNIYGLFGTFVTVLVPLLPILFSYMTILKVCFSGSRQMRQKAVSTCTPQLVSLLNFSFGCLSEILQTRFDMTGVPGGLLITSCLYLLIIQPLLNPIMYGLQMSKIRNIFKEMFCCKVLSGQKDSVR
>LOCXPOR199.638.HIT1.OR.2R.313.7tm_4.exons1.RQIN01000551.1.Larimichthys_crocea
STLSYFILGAFLNVGNLRYFYFMITALVYLVIIIVNASLIVVICMNRSLHEPMYIFLCSLFMNELYGSTGLFPFLLIQILSDIHTVSASFCFLQIFCVYTYGSIEFCNLAVMSYDRYLAICCPLQYNTLMTFNKAFIFISVVWLYSFVKFMITLSLNIRLTLCGNIINSLYCHNYLVVKLACSDTKVNNIYGLFGIVLTVLVPLLPILFSYMTILKVCFSGSRQMRQKAVSTCTPQLVSLLNFSFGCLSEILQSRFDMTGVPGGLRITSCLYFLIIQPLLNPIMYGLQMSKIRNIFKEMFCCKVLSGQKDSVR
>LOCXPOR198.639.HIT1.OR.2R.279.7tm_4.exons1.RQIN01000551.1.Larimichthys_crocea
STLSYFILGAFLNVGNLRYFYFMITLLLYLVIIISNTSLIVVICMHRSLHEPMYIFLCSLFMNELYGSTGLFPFLLIQILSDIHTVSASFCFLQIFCLYTYAHVEFCTLAVMSYDRYLAICCPLQYNTRMTSNKAVTFISVVWLYSFVKFMITLSLNIRLTLCGNIINSLYCHNYLVVKLACSDTKVNNIYGLFGIVLTVLVPLLPILFSYMTILKVCFSGSRQMRQKAVSTCTPQLVSLLNFSFGCLSEILQSRFDMTGVPGGLRIFSCLYFLIIQRF
>LOCXPOR201.640.HIT1.OR.2R.313.7tm_4.exons1.RQIN01000551.1.Larimichthys_crocea
MLQNNSELVIVLEGLNDSLINRQIFFAFALTSYLFTVFVNLTLILTICLERSLHEPIYFFLCNLCFNGICGASIFYPKLLHDLLADAHVITYAGCLSQIFAVYGYVFCEFTSLTVMAYDRYLAICRPLQYRTVMTPQRVMQLVLVTWIFSLLETAGGTLLTARLALCKHHLPKIFCTNWEVVKMSCSDTTPNSIYGFVLMFSHLTQFGLILVSYTHLVRASLRLRSDRRKFVQTCLPHLITLFVFTLSLMFDTLHSRYALSSKTPQIVLNVLAAEFLVVPPLINPIIYGINLHQIRTRIVQNFSLIRDIQKTH
>LOCXPOR202.641.HIT1.OR.2R.303.7tm_4.exons1.RQIN01000551.1.Larimichthys_crocea
INYTQVSYFTLSAYFDTGLFKYFIFIIILSLYIVIISANVLLIVVICMNRSLHEPMYIFLCSLFMNELYGSTGLFPFLLIQILSDIHTVSASFCFLQIFCVYSYVCVEFSILAVMSYNRYLAICHPLHYNTLMTFRKVGMLVALTWFYSFFIILILILLIAPLKLCGDTINKVYCLNYSIVKLACSDTRANNIFGLIVTFLTVFGPLILIFYTYMKILKVCFSGSKQTRQKAVSTCTPHLASLLNLSFGVCFEILQSRFDMTGVHSVLQIFLSLYFVTCQPLFNPVMYGLNISKIRIICKSLL
>LOCXPOR203.650.HIT1.OR.2R.318.7tm_4.exons1.RQIN01000551.1.Larimichthys_crocea
MVNSTSSVISYFILEAYFYLGSLKYLYFMITLLLYLVIIISNTSLIVVICMNRSLHEPMYIFLCSLFMNELYGSTGLFPFLLIQILSDIHTISASFCYLQIFCLYTYANVEFCNLAVMSYDRYLAICCPLQYNTHMTSNKAVTFVIVVWLYSFVKFMITLSLNIHLTLCGNIIKSFYCNNHLIVKLACSDTKVNNIYGLFATAVSILVPLLPILFSYMTILKICFSGSRQTRQKAVSTCTPQLTSLINFSFGCYFEILQTRFEMNNVPRELRIILSAYSSVLQPILNPVMFGMQMSKIRNTFKGLFCCKMFTGHRDSM
>LOCXPOR204.651.HIT1.OR.2R.299.7tm_4.exons1.RQIN01000551.1.Larimichthys_crocea
NHVSYFTLAAYFDIGLMKYLVFMVLMSLYIVIISANVLLIVVICMNRSLHEPMYIFLCSLFMNELYGSTGLFPFLLIQILSDIHTVSASFCFLQVFCIYTYAGVEFVNLAVMSYDRYLAICHPLHYNTCMTFKKVAMLTALTWLLPFLLVVCTTRLSGTLQLCGNIINKVYCDNYSIVKLACSDTTVINIYGLISTSLALFGPLILILYTYIKILKVCFSGSKQTRQKAVSTCTPHLASLLNFSVGGGFEVLQNRFDMNNVPNILRIFLSLYWLTCQPLFNPVLYGLKMCKIRTICKSL
>LOCXPOR205.652.HIT1.OR.2R.311.7tm_4.exons1.RQIN01000551.1.Larimichthys_crocea
MRNSSFYSHVSYFTLAAYFDIGLIKYLVFMVLMSLYIVIISANVLLIVVICMNRSLHEPMYIFLCSLFMNELYGSTGLFPFLLIQILSDIHTVSAPLCYLHIFCLYSYATVEFTNLAVMSYDRYLAICCPLHYNTLMTFKRVVVLVVVTRLHPLLAIVGTISLSSPLQLCGNIIDKVYCDNFSIVKLACSDTTVINIYGLISTCVVVFSPLILILYTYIKILKVCFSGSKQTRQKAVSTCTPHLASLLNFSVGACFEVLQNRFNMNNVPNILRIFLSLYWLTCQPLFNPVLYGLKMCKIRTICKSLFGCRV
>LOCXPOR206.653.HIT1.OR.2R.307.7tm_4.exons1.RQIN01000551.1.Larimichthys_crocea
MINSTHVSYFKLAAYFDTGIFRYLCFTIVMLLYILALCANVFLIVVICMNRSLHEPMYIFLCSLFMNELYGSTGLFPFLLIQILSDIHTVSASFCFLQIFCVHFYGQCEFFILAVMSYDRYLAICHPLQYNTLMTSNKVVILTAFVWLSSVLGIVVMISLSVSLQLCGNIINKVYCDNYSIVKLACSDTTVNNFYGIIYMFTIIFSLIILILYTYIKILKVCFSGSKQTRQKAVSTCTPHLASLLNFSFGSFFEIMQSRFNMSNVPIMLRIFLSLYFLTCQPLFNPVMYGLNLTKIRIICKSLTFGK
>LOCXPOR207.654.HIT1.OR.2R.316.7tm_4.exons1.RQIN01000551.1.Larimichthys_crocea
MVNSTSSVISYFILEAYFYLGSLKYLYFMITLLLYLVIIISNTSLIVVICMNRSLHEPMYIFLCSLFMNELYGSTGLFPFLLIQILSDIHTVSASFCFLQIFCVYTYGSIEFCNLAVMSYDRYLAICCPLQYNTRMTSNKAVIFIAVVWLYSFVKFMITLSLNIRLTLCGNIINNLFCRNYLVVKLACSDTKVNNIYGLFGTFVTVLVPLLPILFSYMTILKVCFSGSRQMRQKAVSTCTPQLVSLLNFSFGCLSEILQTRFEMNNVPRELRIILSAYFSVLQPILNPVMFGMQMSKIRNTFKGLFCCKMFTGHRD
>LOCXPOR208.655.HIT1.OR.2R.307.7tm_4.exons1.RQIN01000551.1.Larimichthys_crocea
MINYTQVSYFQLAAYIDTGLFKYLVFLIVMSLYMIIVVANVFLIVVICMNRSLHEPMYIFLCSLFMNELYGSTGLFPFLLIQILSDIHTVSAPFCFLQIFCVYVYANVEFCNLAVMSYDRYLAICYPLQYNTLMTSNKVVILTAFIWLSSVLGISVMISLSGTLQLCGNIINKVYCNNYSIVKLACSDTTVIYIYGIIYMFTIIFSLIILILYTYIKILKVCFSGSKQTRQKAVSTCTPHLASLLNFSFGSFFEIMQSRFNMSNVPIMLRIFLSLYFLTCQPLFNPVMYGLNLTKIRIICKSLTFGK
>LOCXPOR209.656.HIT1.OR.2R.312.7tm_4.exons1.RQIN01000551.1.Larimichthys_crocea
MITINSTQVSYFTLGAYFDTELFKYLLFVIIVIFYILILCANVFLIVVICMNRSLHEPMYIFLCSLFMNELYGSTGLFPFLLVQILSDIHTVSASFCFLQIFCIYSYGSVEFTNLAVMSYDRYLSICCPLQYNVHMTSNKVAMLIAVIWLPPFCAVFVTTSLTASLQLCGNIINKVYCDNYSIIKLACSDTRINNVYELIAASLTVCVPVSVIFYTYIKILKVCFSGSKQTRQKAVSTCTPHLASLLNFSFGVSFEVLQNRFNMTSVPNMLRIFLSLYFLTSPPLFNPVMYGLNMSKIRNMCKSLILSSVEK
>LOCXPOR210.657.HIT1.OR.2R.309.7tm_4.exons1.RQIN01000551.1.Larimichthys_crocea
IMINSTQVLYFTLSAYFDIGVIKYLYFIITMSLYICIVVTNLFLIVVICMNRSLHEPMYIFLCSLFMNELYGSTGLFPFLLIQILSDIHTVSVPFCFLQIFCVYTYVCVEFLILAVMSYDRYLAICYPLQYNTLMTSTKVAVLIAVTWLFPFLAIIVVVSLSSSLQLCGNIIDKVYCGNYAIVKLACSDTRVNNIYGLIYTVISIIIPFILIFYTYIKILKVCFSGSKQTRQKAVSTCTPHLASLLNFSFGCCFQILQSRFDMSSMPNMLAILLLLYFLTCQPLFTPVLYGLNMSKIRNTCKRLLSADV
>LOCXPOR211.658.HIT1.OR.2R.312.7tm_4.exons1.RQIN01000551.1.Larimichthys_crocea
MITINSTQVSYFTLGAYFDTELFKYLLFVIIVIFYILILSANVFLIVVICMNRSLHEPMYIFLCSLFMNELYGSTGLFPFLLIQILSDIHTVSASFCYLQVFCIYSYVSVEFTNLAVMSYDRYLSICCPLQYNVHMTSNKVAMLIAVIWLPPFCAVFVTTSLTASLQLCGNIINKVYCDNYSIIKLACSDTRINNVYELIAASLTVCVPVSVIFYTYIKILKVCFSGSKQTRQKAVSTCTPHLASLLNFSFGVSFEVLQNRFNMTSVPNMLRIFLSLYFLTSPPLFNPVMYGLNMSKIRNMCKSLILSSVEK
>LOCXPOR212.661.HIT1.OR.2R.306.7tm_4.exons1.RQIN01000551.1.Larimichthys_crocea
KRIMINSTHVSYFMLSFFFDTGLLKYLFFFILMSLYIVIISANLFLIVVICMNRSLHEPMYIFLCSLFMNELYGSTGLFPFLLIQILSDIHTVSVPFCFLQIFCVYYYGNVEFFNLAVMSYDRYLAICHPLHYNTLMTFNKVSMLIVLTWLLPFLVVVCTTRLSGTLQLCGNIINKVYCDNYSIVKLACSDTTVINIYGLIITCVVVFSPLILILHTYIKILKVCFSGSKQTRQKAVSTCTPHLASLLNFFFGSFFEIMQSRFDMTNVPNILRIFLSLYWLTCQPLFNPVLYGLKMCKIRTICKSL
>LOCXPOR213.662.HIT1.OR.2R.305.7tm_4.exons1.RQIN01000551.1.Larimichthys_crocea
IMINSTQVLYFTLSAYFDIGVIKYLYFIITMSIYICIVVTNLFLIVVICMNRSLHEPMYIFLCSLFMNELYGSTGLFPFLLIQILSDIHTVSVPFCFLQIFCLHSYGAVEFFNLAVMSYDRYLAICYPLQYNRLMTSTKVAVLIAVTWLFSFHTIIVVVSLSSSLQLCGNIIDKVYCGNYAIVKLACSDTRVSNIYGLISTFFSVIIPLILIFYTYIKILKVCFSGSKQTRQKAVSTCTPHLASLLNFSFGCCFEILQSRFDMSSMPNMLAILLSLYFLTCQPLFTPVLYGLKMSKIRNTCKRLL
>LOCXPOR210.663.HIT1.OR.2R.309.7tm_4.exons1.RQIN01000551.1.Larimichthys_crocea
ITINSTQVSYFTLGAYFDTELFKYLLFVIIVIFYILILCANVFLIVVICMNRSLHEPMYIFLCSLFMNELYGSTGLFPFLLIQILSDIHTVSASFCFLQIFCVYTYVCVEFLILAVMSYDRYLAICYPLQYNTLMTSTKVAVLIAVTWLFPFLAIIVLVSLSSSLQLCGNIIDKVYCGNYAIVKLACSDTRVNNIYGLIYTVISIIIPLILILYTYIKILKVCFSGSKQTRQKAVSTCTPHLASLLNFSFGCCFQILQSRFDMSSMPNMLAILLSLYFLTCQPLFTPVLYGLKMSKIRNTCKRLLSADV
>LOCXPOR215.664.HIT1.OR.2R.308.7tm_4.exons1.RQIN01000551.1.Larimichthys_crocea
MINSTQVSYFTLSAYFDISTFKYICFMTAMFLYILTVSANVFLIVVICMNRSLHEPMYIFLCSLFMNELYGSTGLFPFLLIQILSDIHTVSAPFCFLQNMILYCYGGVEFLNLAVMSYDRYVAICHPLQYNTRMTSNKIALLIGITWICPLLLCIVMTSLSNSLQLCGNIIEKVYCDNYSIVKLACSDTTINNIYGLCISSLSIFCPLILIVYTYMKILKVCFSGSKQTRQKAVSTCTPHLASLLNFSFGAWFEILQSRFDMSSLPNMLRIFLSLYWLTCQPVFNPLVYGLNVSKIRIIFKSIVFAKM
>LOCXPOR216.665.HIT1.OR.2R.310.7tm_4.exons1.RQIN01000551.1.Larimichthys_crocea
INSTQVSYFSLGAYFDTGVFKYLYFLFTLIFFLSIISANVFLIVVICMNRSLHEPMYIFLCSLFMNELYGSTGLFPFLLIQILSDVHTVSVPLCLLQIFCLYSYGGIEFLSLAVMSYDRYLAICHPLQYNTLMTWNKIAMLTALIWCYPFVMNIFITYCLTARLQLCGNVINKVYCDNFYVVRLACSDTTLNNVFGLTHMFTVVFGLIILIIYTYIRILKVCYSGSKQTRQKAVNTCTPHLTSLLNFSVGCFFEVVHSRSNTAQMYLPNMLRIFLSLYWLTCQPLVSPLVYGLKMSKIRIVCKSLFFGDK
>LOCXPOR217.666.HIT1.OR.2R.308.7tm_4.exons1.RQIN01000551.1.Larimichthys_crocea
MINSTQVSYFLLTAYFDTSVFKYLYFIIIISLYTFILCANVFLIVVICMNRSLHEPMYIFLCSLFMNELYGSTGLFPFLLIQILSDIHTVSAPFCFLQIFCAHSYGGVEYLNLAVMSYDRYVAICYPLQYNTRMTHKKIAVLIAVTWLWPCFAMVVLLSLTTPLQLCGNIIDKVFCASHSVVKLSCSDISAINFYGLLATFGTIFGSLLLIFYTYMKIFLVCFSGSKQTRQKAVSTCTPHLASLFNFSVGACFEILQSRFNMSRVPNMLRIFLSLYYLTCPPLFNPVMYGLNLSKIRNKCKSLISKAD
>LOCXPOR218.667.HIT1.OR.2R.300.7tm_4.exons1.RQIN01000551.1.Larimichthys_crocea
LMNLTQVSYFTLGAYFDTGLFKYLYFLIVLILYIFIIFANVLPIVAIYKNRSLHEPMYIFLCSLFMNELYGSTGLFPFLLIQILSDIHIISTSFCFLQIFFVYSYGSVEYLNLAVMSYDRYLAICCPLQYNTRMTVQKVAMFIAVIWSVVFLVNFVTLPLIVRLQLCGNVIHKVYCDNHSIVKLSCFDTTLNNIYGLFVSAFSVFGPLILILYTYIKILKVCFSGSKQTRQKAVSTCTPHLASLLNFSFGACFEILQSRFDMSSLPNMLRIFLSLYFLTCPPLFNPCNVRPESVQNPYHM
>LOCXPOR219.668.HIT1.OR.2R.307.7tm_4.exons1.RQIN01000551.1.Larimichthys_crocea
EAGMENVSSHKHFSLNGFKELGALRPVLFVPFFAMFVVSLSANSLLLYVIIAQRSLHSPMCIFIGGMAFVDLSLPLLFVPHMLLSFLFNWRGISLIGCLVQMHFIHFVGTFQSTLLVWMALDRYFAICTPLYYHEHMAMPKFLKFIIPLVIRNVVMITLFVSLAGNLSFCAENVINHCFCEHMALVELACGSTAINNLTGLLSVFFIPVFDVVFVSGSYVVIFTSMLKSGRSSVKAFHTCSTHIMVFTINLTIAVVAFLSYRIRNSLPAAVRVFFSTMYLLFPSCFHPIIYGIRTTEIREHILKTLT
>LOCXPTilTARs.A051.82.HIT1.TAAR.1R.285.7tm_1.exons1.CM011677.1.Larimichthys_crocea
VLICTEYVVLIIFSPSRKLHTPTNLILLSLAVSDFLVGLTVMPFQGFALFFCRLWSKITCALSYLLSFILTSASVGNMVLISVDRYVAICYPLHYSTMITPNRVKVCVSLCWFCSVVYNFIILKDNLSNIDLSNSCHQDCTYLIINYISGAVDLVLTFFGPVTVIILMYMRVFVVAVSQARVTQSQISAVKLNIMIVKKSELRAARTLGIILLVFILCLCPYYSYSFAGQDTLSESSSAQIWLFYCNSSFNPLIYAFFYPWFRKAIKLIVTFQILQPGSHEANIM
>LOCXPTAAR1.71.HIT1.TAAR.2R.328.7tm_1.exons1.CM011674.1.Larimichthys_crocea
EQYCFPGYNASCVRTQFSVGIKFALSLLFALGILVTILGNSVVIVSICHFKQLHNPTNLLILSLALADFLVGVIVMPFSADRTINGCWFYGEAFCLLHSCLDMSLTTVSIFHLICIAVDRQQAICNPLHYYRKITMSVAWIMICGSWALAALFSYGLLYSKANIVGLEDYILSINCLGSCYLLFNPLWGIVDSITCFFFPCTVMVCLYAKIFITAREHVRKIGDMNCSNDRERGGLIKQSEHKAAKTLGIVLGAYIVCWMPFFINSIIDAFTGFITPAAIFESFVWLGYFNSTLNPIIYAFFYPWFKKCFYLIVNLKIFQPKSSTIKV
>LOCXPTAAR2.83.HIT1.TAAR.2R.325.7tm_1.exons1.CM011674.1.Larimichthys_crocea
EQYCFPGYNASCVRTQFSVGTKFALSLLFTIGMLITILGNSVVIVSIRHFKQLHNPTNLLILSLALADFLVGVIVMPFSADRTINGCWFYGEAFCLLHSSFDMFLTSVSIFHLICIAVDRQQAICNPLHYYRKITMSVAWIMVCGSWALAAIYSYGLLYSKANIVGLEDYILSINCLGSCNLLFNPLWGILDSITAFFFPCTVMVCLYAKIFITAREHVRKIETSNDRERGGLIKQSEHKAAKTLGIVLGAFILCWMPFFINSIIDAFTGFSTPAAVFEAFVWLGYFNSTLNPIIYAFFYPWFKKCFYLIVNLKIFQPNSSTINV
>LOCXPTAAR3.160.HIT1.TAAR.2R.323.7tm_1.exons3.CM011677.1.Larimichthys_crocea
LEKREAADHCIPPLNNTCSSKSGTPTVILIKTLLCCITVLTVMLNLHRHFFYFYNKQKLHTPTNLILLSLAVSDLLVGLTVMPFPGFAVYFCRPWSKITCALSYLLSFILTSASVGNMVLISVDRYVAICYPLHYSSMITPNRVNVCVSLCWFCSVVYNFIILKNNLSNIDLSNSCHQECTVIINYISGAVDLVLTFFGPVTVIILMYMRVFVVAVSQARVTRSQISAVKSNITVKKSELRAARTLGIILFVFILCLCPYYSFSLVGQDNLSESSSAQIWLFYCNSSFNPLIYAFFYPWFRKAVKLIVTLQILQPGSHEANIM
>LOCXPTAAR36.166.HIT1.TAAR.2R.324.7tm_1.exons3.CM011677.1.Larimichthys_crocea
LEKREAADHCIPPLNNTCSSKSGTPTVILIKTLLYCITVLTVMLNLHRHFFYFYNKQQLLSQTNLILLSLAVSDLLVGLTVMPFQGFALFFCRPWSKITCALSYLLSFILTSASVGNMVLISVDRYVAICYPLHYSSMITPNRVKVCVSLCWFCSVVYNFIILKDNLSNIDLSNSCHQECTLIINYISGAVDLVLTFFGPVTVIILMYMRVFVVAVSQARVTRSQISAVKSNIITVKKSELRAARTLGIILLVFILCLCPYYSFSLAGQDTSSESSSAQIWLFYCNSSFNPLIYAFFYPWFRKAIKLIVTFQILQPGSHEANIM
>LOCXPTAAR3.74.HIT1.TAAR.2R.331.7tm_1.exons3.CM011679.1.Larimichthys_crocea
METLEEVELCFPELLNTSCRKPLQHRTETIFIYILMSCISLFTVTLNMLNSTIATTNTLQLHTPTNLLLLSLAVSDFFVGLLLMPLRILLLEGCWVLGSFMCGLYFYASFILTSASVGNMVLISFDRYVAICDALHYPTKVTQKRVKICVCLCWSCSVFYNGVIIINFLKDPDRHSSCYGECIIVIDYMTGMVDVVLTFFSPVAVIVILYSRVFVVAVSQARATRSHIAAVTVHGSVSVTAKKSERKAARTLGIIVVVFLICFCPYFYPSLAGDDRSSTVSISIFGVWLLYFNSCLNPVVYAMFYPWFRKSIKLIVTFQILQPYSSDMNIL
>LOCXPTAAR36.77.HIT1.TAAR.2R.331.7tm_1.exons3.CM011679.1.Larimichthys_crocea
METLEEVELCFPELLNTSCRKPLQHRTETIFIYILMSCISLFTVTLNLLNSTIATTNTLQLHTPTNLLLLSLAVSDFFVGLLLMPLKILLLEGCWVLGSFMCGLYFYASFILTSASVGNMVLISLDRYVAICDALHYPTKVTQKRVKICVCLCWSCSVFYNGVIMINFLKDPDRHSSCYGECIIVIDYMTGMVDVVLTFFSPVAVIVILYSRVFVVAVSQARATRSHIAAVTVHGSVSVTAKKSERKAARTLGIIVVVFLICFCPYFYPSLAGQDTLSTESFSIFGVWLLYFNSCLNPVVYAMFYPWFRKSIKLIVTFQILQPYSSDLNIL
>LOCXPTAAR5.81.HIT1.TAAR.2R.301.7tm_1.exons1.CM011685.1.Larimichthys_crocea
YEIDHFSLSIMCLLYIFLVLLSVVTICGNLLVIFSIIYFKQLHTPTNYLILSLAVADFLVGVIVFPFYMAFSLSSCLYHENVFCKVREIFDISLSTCSILNLCCISIDRYYAVCHPLTYRTKINHCVIVIMILLSWGVSALIGIGVITAGLNNEKCEERCLIDVLIENIMGPFFSFYLPVIIMLCIYLKIFFVAQRQARSIQSTKSGATVSKMERKATKTLAVVMGLFLLCWTPYFLCITILPFINNSVPLPVIETFIWLALSNSMLNPFIYAFFYSWFRAAFRIIISGKIIQGDFTNSKL
>LOCXPTAAR6.82.HIT1.TAAR.2R.325.7tm_1.exons1.CM011685.1.Larimichthys_crocea
EMEISINRTNAFTEIHPCYKMDASYVLTISPSAICVLFHIFLGSLSVVTVCGNLLVIISIIYFKQLHTPTNSLILSLAVADLLVGVLVFPLTMEFSFSACLYYDDLFCKVRGTFDVSLCTASILNLCCISVDRYYAVCQPLTYRTKINNNVAVIMILVSWGVSVLIGIGFITAGMYQDQCSATCLIDVVIASILALIFSFYLPVIIMLCIYLKIFFVAQRQARSIQSTKSGATVSKMERKATKTLAIVMGVFLMCWLAFFLCTTIMSFSYVYVPLALIEFLNWLALSNSLLNPFIYAFFYSWFRSAFRMIISGKIIQGNFTNSKL
>LOCXPTAAR7.84.HIT1.TAAR.2R.313.7tm_1.exons1.CM011685.1.Larimichthys_crocea
DIHPCYEFDKTTYVFTSNPSISCVLLYIFLGLFSVVTICGNLLVIISVIYFRQLHMPTNYLILSLAMTDLLVGVLVCPFSMAFTVTSCRFQPVLFCKVRGSIDVTLSTASIMNLCFISIDRYYAVCQPLTYRIKINDRVTGIMILVTWGVAGLIGIGIMIASFNRQQCGQSCLVDAVISTILACVFSFYMPVIIMLSIYLKIFLVAQSQANSIQSTKSGATVSKMERKATKTLAIVMGVFLLCWSPFFFCLTFLSFSNAKVSLPVFETLNWLSLTNSMLNPFIYAFFYSWFRSAFKMIIYGKIFQGDFTNSKL
>LOCXPTAAR8.85.HIT1.TAAR.2R.313.7tm_1.exons1.CM011685.1.Larimichthys_crocea
DIHPCYEFDKTTYVFTSNPSISCVLLYIFLGLFSVVTICGNLLVIISVIYFKQLHMPTNYLILSLAMTDLLVGVLVCPFSMAFTVTSCRFQPVLFCKVRGSIDVTLSTASIMNLCFISIDRYYAVCQPLTYRIKINDRVIGIMILVTWGVAGLIGIGIMIASFNQQQCGQSCLVDAVISTILACVFSFYMPVIIMLSIYLKIFLVAQSQANSIQSTKSGATVSKMERKATKTLAIVMGVFLLCWSPFFFGLTFLSFRHVKVSLPVFETLNWLSLTNSMLNPFIYAFFYSWFRSAFKMIIYGKIFQGDFTNSKL
>LOCXPTAAR9.86.HIT1.TAAR.2R.315.7tm_1.exons1.CM011685.1.Larimichthys_crocea
IHPCYESDNTTYVFTSTPSIVCVLVYIFLGLLSVVTICGNLLVIISVIYFKQLHIPTNYLILSLAVADLLVGVLVCPFSMAFTVTSCRYNEDLSCKIRDSFDVLLCTSSILNLSCVSIDRYYAVCQPLTYRTKINVHVTVIMILVSWGIAVLIGIGIIIAGFSHVTATCEEMCTVDVVIANTMGPVFSFYLPAIIMLSIYLKIFLVAQKQARSIQNAKSGATVSKMQRKATKTLAIVMGVFLLCLTPYFLYIVFQPLTYKTPPMPVIETLNWLALSNSMLNPLIYAFFYSWFRSAFRMIISGKIFQGDFSNSRLF
>LOCXPTAAR10.87.HIT1.TAAR.2R.325.7tm_1.exons1.CM011685.1.Larimichthys_crocea
EMEISINRTNAFTEIHPCYKIDASYVVTSNPSAICVLFRVFLGSLSVVTVCGNLLVIISIAYFKQLHTPTNSLILSLAVADLLVGILVFPLTMQFSITTCLYYDDLFCKIRDSIDMTLCTSSILNLCCISVDRYYAVCQPLTYRTKMNNNVVVIMIIVCWETSATIGTGYIFLSQKEAECDTACLIDTDVIPTLGLIFSFYLPVIIMLCIYLKIFFVAQRQARSIQSTKSGATISKMERKATKTLAIVMGLFLLCWLPYFLCPIPMTVSRVNLPNALIEILMWLTLANSMLNPFIYAFFYSWFRSAFQMIISGKIIQGDFTNSKL
>LOCXPTAAR11.88.HIT1.TAAR.2R.328.7tm_1.exons1.CM011685.1.Larimichthys_crocea
MEPGVTVNGTYTINDIHPCYESDKTTYIFTTNPSIICVLLYIFLGSLSVVTICGNLLVIISVIYFKQLHMPTNYLILSLAVADLLVGVLVFPFSMAFTVTSCWYHEAFFCKVRGSFDVTLSTASILNLCCISIDRYFAVCRPLTYRSKINGRVTGIMILVSWGVSALIGIGIIIAGFNQGKCEESCLIEALISTTLACIFSFYIPVIIMLSIYLKIFLVAQSQANSIQSTKSGAIVSKMERKATKTLAIVMGVFLLCWTPYFLCMIFQPLTYDVTPIAVIETLNWLTLSNSMLNPFIYAFFYSWFRSAFRMIISGKIFQGDFANSKLL
>LOCXPTAAR12.89.HIT1.TAAR.2R.325.7tm_1.exons1.CM011685.1.Larimichthys_crocea
EMEISINRTNAFTEIHPCYKIDASYVLTISPSAICVLFHVFLGSLSVVTVCGNLLVIISIIYFKQLHTPTNALILSLAVADLLVGVLVFPLTMEFPVSACLYYDNLFCKVRGTIDLSLCTSSILNLCCISIDRYYAVCQPLAYRTKINNNVAVIMILVSWGVSAIIGIGFITAGMNQDQCSATCLIDVVIANILGLIFSFYLPVTIMLCIYLKIFLVAQRQARSIQSTKSGATVSKMERKATKTLAIVLGVFLMSWLPFFLCTTIMSFSYVSVPLALIEIHNWLALSNSLLNPFIYAFFYSWFRSAFRMIISGKIIQGNFTNSKL
>LOCXPTAAR13.91.HIT1.TAAR.2R.331.7tm_1.exons1.CM011685.1.Larimichthys_crocea
MEPKVTINKTYTVIDIHPCYEFDKTTYVFTSNPSISCVLLYIFLGLFSVVTICGNLLVIISVIYFKQLHMPTNYLILSLAMTDLLVGVLVCPFSMAFTVTSCLFQPGLFCKVRGSIDVTLSTASILNLCFISIDRYFAVCQPLTYRSKINDRVIGIMIFLTWGVAALIGIGIMVAFFLSFNQQKTCEQSCLIDAVISTILACVFSFYLPAIIMLSIYLKIFLVAQSQANSIQSTKSGATISKMERKATKTLAIVMGVFLLCWSPFFFCLTFLSFSNAKVSLPAFETLNWLSLTNSLLNPFIYAFFYSWFRSAFKMIIYGKIFQGDFTNSKL
>LOCXPTAAR14.92.HIT1.TAAR.2R.320.7tm_1.exons1.CM011685.1.Larimichthys_crocea
TGTVKVISYCYESGNTSCIMAITPLKIRSFLYMFIGSTVSILIIAGNILVITSIIYFKQLHTPTNYLILSLATADLLVGALVLQFNMALNLRSCFFFGDLVCKMRRCFDVTLMTTSILNLCCISIDRYYAVCQPLKYKCKITVHVVVIMILVSWTVSSLLGFGMVFVGLKHIVCEGRCLIFRIPNSNIVGPVVSFYFPVITMLCIYLKIFLVAQRQVRSIQTTKSGIAVIKMERKATKTLAIVMGVFLFCWTPFFLSITFNPVTNYSVPSPLIETLVWLGWSNSMFNPFVYGFFYSWFRSAFRIIISGKIFYGNFTNSKL
>LOCXPTAAR15.95.HIT1.TAAR.2R.298.7tm_1.exons1.CM011685.1.Larimichthys_crocea
TFTTTTYLLCVSVGCLSVLIMFGNLLVIISIIYFKQLHTPTNYLILSLAVADLLVGFLVMPFSAILAVSSCWYYQDLLCKVRSTFDVFLTASSISNLCFISVDRYYAVCQPLRYRGKINVRVVVIMILVSWTVSAFFAVTVAFLGVNQGSNRGCVLFQNSSLAIVGLVFVFYIPTITMLTIYLKILTVAQRQARSIQNVTCQSKKSERKMERKATKTLAIVMGFFLTCWTPFFLCMTFNPLSDYTIPVALMAAFKWLGWSNSMLNPFIYAFFYSWFRSAFRMVISGKIFQGDFVNSKL
>LOCXPTAAR15.97.HIT1.TAAR.2R.299.7tm_1.exons1.CM011685.1.Larimichthys_crocea
TFTTTTYLLCVAVGCLSVLIMFGNLLVIISIIYFKQLHTPTNYLILSLAVADLLVGLLVLPFSAILAVSSCWYYQDLLCKVRTTFDVFLTASSISNLCSISVDRYYAVCQPLRYRDKINVRVVVIMILVSWTVSAFFAVTVAILGVNQGSNRGCVLFQNNSLAIMGLVFVFYIPTITMLTIYLKILTVAQRQARSIQNVTCQSKKSERKMERKATKTLAIVMGIFLTCWTPFFLCLTFNPLSDYTIPVALMAAFKWFGWSNSMLNPFIYAFFYSWFRSAFRMIISGKIFQGNCVNSKLR
>LOCXPTAAR16.100.HIT1.TAAR.2R.304.7tm_1.exons1.CM011685.1.Larimichthys_crocea
SGLSTFTTTTYLLCVSVGCLSVLIMFGNLLLIISIIYFKQLHTPTNYLIQSLAVADLLVGLLVLPFSTILAVSSCWDLEYLLCKVRSTFDIFLSTSSILNLCFISVDRYYAVCQPLRYRAKINVHVVVIMILVSWTVPALNGITITILGVNQGQSNLRRCVLFQNLNSASTGPVLSFYLPAIIMLTIYLKILMVAQRQARSIQKTTCQRRKTESKMERKATKTLAIVMGVFLTCWTPFFVCMTFNPISNFTIPDALMATFKWLGWSNSMLNPFIYAFFYSWFRSAFRMILSGKIFQGDFTNSKL
>LOCXPTAAR18.101.HIT1.TAAR.2R.303.7tm_1.exons1.CM011685.1.Larimichthys_crocea
SGMSTFTTTTYLLCVSVGCLSVLIMSGNLLVIISIIYFKQLHTPTNYLILSLAVADLLVGLLVLPFSTILAVSSCWDHQDLLCEVRTTFDISLCTSSILNLCFISVDRYYAVCQPLRYRAKINVRVIVIMILVSWIFPTLNGIIHAIIGVHDGQSNRKCVLIQNINSGSTGLVLLFYLPAIIMLITYLKILMVAQRQARSIQNTTCQSKKSESKMERKATKTLAIVMGVFLICWSPFILCRTFNPFTNFIIPDAVIAIFKWLGWSNSMLNPLIYAFFYSWFRSAFRMIISGKLFLGDFTKSKL
>LOCXPTAAR17.102.HIT1.TAAR.2R.303.7tm_1.exons1.CM011685.1.Larimichthys_crocea
SGMSTFTTTTYLLCVSVGCLSVLIMFGNLLLIISIIYFKQLHTPTNYLILSLAVADLLVGLLVLPFSTILAVSSCWDLEYLLCNVRTTFDIFLSTSSIMNLCFISVDRYYAVCQPLRYRAKINVRVIVIMILVSWTVPALNGITITILRVNQGQSNRRCVLFQNLNSASTGAVLSFYLPAIIMLTIYLKILMVAQRQARSIQKTTCQRRKSESKMERKATKTLAIVMGVFLTCWTPFFVCMTFNPISNFTIPDALMATFKWLGWSNSMLNPFIYAFFYSWFRSAFRMILLGKIFQGDFTNSKL
>LOCXPTAAR18.103.HIT1.TAAR.2R.303.7tm_1.exons1.CM011685.1.Larimichthys_crocea
SGMSTFTTTTYLLCVSVGCLSVLIMFGNLLVIISIIYFKQLHTPTNYLILSLAVADLLVGLLVLPFSTILAVSSCWDHQDLLCEVRTTFDIFLCTSSILNLCFISVDRYYAVCQPLRYRAKINVRVIVIMILVSWIVPTLNGIIHASIGVHEGQSNRKCVLIQNINSGSTGLVLLFYLPAIIMLITYLKILMVAQRQARSIQNTTCQRKKSESKMERKATKTLAIVMGVFLICWSPFFLCRTFNPFTNFIIPDAVIAIFKWLGWSNSMLNPLIYAFFYSWFRSAFRMIISGKLFLGDFTKSKL
>LOCXPTAAR19.104.HIT1.TAAR.2R.303.7tm_1.exons1.CM011685.1.Larimichthys_crocea
SGMSTFTTTTYLLCVSVGCLSVLIMFGNLLVIISIIYFKQLHTPTNYLILSLAVADLLVGLLVLPFSTILAVSSCWDHQDLLCEVRTTFDIFLCTSSILNLCFISVDRYYAVCQPLRYRAKINVRVIVIMILVSWIVPTLNGMIHAIIGVHEGQSNRKCVLIQNMNSASTGPVLSFYIPAIIMLITYLKILMVAQRHARSIQNTTCQSKKSESKMERKATKTLAIVMGVFLTCWTPFFLCRTFNPFTNFIIPDAVIAIFKWLGWSNSMLNPLIYAFFYSWFRSAFRMIISGKLFLGNFTKSKL
>LOCXPTAAR20.105.HIT1.TAAR.2R.303.7tm_1.exons1.CM011685.1.Larimichthys_crocea
SGMSTFTTTTYLLCVSVGCLSVLIMFGNLLVIISIIYFKQLHTPTNYLIQSLAVADLLVGLLVLPFSTILAVSSCWDLEYLLCEVRTTFDIFLCTSSILNLCFISVDRYYAVCQPLRYRAKINVHVVVIMILVSWTVPALNGITITVLGVNQGQSNRKCVLLQNLNSASTGPVLSFYLPAIIMLTIYLNILMVAQRQARSIQKTTCQRKKSESKMERKATKTLAIVMGVFLTCWTPFFLCRTFNPISNFTIPVTLMAAFKWFGWSNSMLNPFIYAFFYSWFRSAFRMILSGKLFQGDFTNSKL
>LOCXPTAAR21.106.HIT1.TAAR.2R.325.7tm_1.exons1.CM011686.1.Larimichthys_crocea
MDGAGDTSVCFPQINSSCRRLSRPHSENVFLYTLLAFASLLTVTLNMLVIVSISHFRQLHTPTNALLLSLAVADLVVGLLAMPIEGIFYMEACWLLGKLMCALTPYVSYCLLSASVGNMVLISIDRYVAICDPLLYSTKITLNRAKVSICSCWTGSVIYNGLILLDHIRQPDKFTSCHGQCVVVISHISGTVDLFLTFVGPCTVMIVLYMRVFVVAVSQMRVIRLQTAATAAPTAKKSERKAARTLGIVIAVFLMCFCPYYYPAFAGEDTSNSLSYFAVVSWIMLINSCVNPLIYALFYPWFRKAIKLIFTLRILQPHSREAKIL
>LOCXPTAAR22.107.HIT1.TAAR.2R.325.7tm_1.exons1.CM011686.1.Larimichthys_crocea
MDSAGDASLCFPQINSSCRRLSRPHSETVALYTLLAFASLLTVTLNMLVIVSISHFRQLHTPTNALLLSLAVADLVVGLLVMPIEGMFYMETCWLLGKLMCALAPYVSYCLVSASVGNMVLISIDRYVAICDPLLYSTKITLNRVKVSICSCWTGSVIYNGLILLDHIRQPDRFNSCHGQCVVVISHISGTVDLFFTFVGPCTVMVVLYMRVFVVAVSQVRVIRLQTAATAAPTAKKSERKAARTLGIVIAVFLMCFCPYYYPALTGNEFSTNLTYYAAVAGFMLINSCVNPLIYALFYPWFRKAINLILTLRILQPHSREAKIL
>LOCXPTAAR23.108.HIT1.TAAR.2R.321.7tm_1.exons2.CM011692.1.Larimichthys_crocea
VAEGGELCFPQLLNSSCKKPEPPRSDTVLVYIALCSIALLTAALNLLVIISISHFRQLHTPTNFLLLSLAVSDFLVGFLLIPLEIVLTETCWILGDLMCALYYLLPIIIISASVGNMVLISVDRYMAICDPLRYSVKVTQQFVALCVFLCWVCSVFYAVILLYDGLNHPGRYNSCIGECVVSISGAFDIVVGFIIPITVIVVLYMRVFAVAVSQARAIKSNISLERLKTVKVKRSEIKAARTLGILVVVFLICYSPLYCMALTGHAIMVGTSAEVFMIFFMYFNSCLNPVIYAIFYPWFKKAIRLIVTFQIIHPSSHDANI
>LOCXPTAAR24.111.HIT1.TAAR.2R.324.7tm_1.exons3.CM011692.1.Larimichthys_crocea
TMEEAELCFPQLLNTSCRKPKPPQSGTLLLYLLLFFISVLTATLNLLLHIISSNSTSLHSPTNLLLLSLAVSDFFVGLLVLPIEALMLVTCWVLGDLMCVLYYFLPLTAISASVGSMVLISMDRYVAICDPLHYPSRVTERTVTSAVCLCWICSVIYSVFLSYDHLKQPGRYNSCYGECVVGVDGDVDLAFAFSIPISIIVILYLRVFVVAAAQARAMRSHVTAVKLQLSVTLTKKSELKAARTLGVLVAVFLLCYSPYYCLCLTGGNILIGSPLEASMSFLMYFNSCLNPVIYAFFYPWFRKAIRHIVTLQILQPDSCEANML
>LOCXPTAAR25.112.HIT1.TAAR.2R.327.7tm_1.exons2.CM011692.1.Larimichthys_crocea
METSEGNELCLSQLLNISCRKPVTPHFETMLTYIVLSFIALLTSALNLLVIISISHFKQLHTPTNFILLSLAFSDFFVGFLMAFQIVAGSGCWSLGDILCPLYLFLAYIITSASIGTMVLISIDRYVAICHPLHYSIQITQKRVQVCICLCWICSVIFQGILQNRTLELKVMNSCSRECVVVYDYVSVLADLIFSFIVPITVIVLLYMRVFVVAVSQAHAMRSHIATVTLQKTGKVMAKKSELKAARTLGVVIVVFLLCFCPYYCAALVDENFHNASSADIVIFLVFFNSCLNPLIYALFYPWFRKSIKLIITLKILQPDSCDANML
>LOCXPTAAR26.115.HIT1.TAAR.2R.325.7tm_1.exons2.CM011692.1.Larimichthys_crocea
LEGSELCFPELLNTSCRKSISPHFEYMLSYILMSVISLLTAALNLLVITSISHFRQLHTPTNLILLSLAVSDFFLGLLMFFQIMLLDGCWLLGDLMCSLYQYIDYVVSSASVGNMVIISFDRYVAICHPLHYSTQITQKRIQVCICLCWICSVILQSLILNDILQQPGRYHSCFGECVFFINYIAGIADLLFSFVFPITVIVLLYMRVFVVAVSQAHAMRSHIAAVTLQKSEKVTAKKSELKAAKTIGVVVLVFLLCLCPYYCVALTVQDNMMNTSSATFVICLYYFNSCLNPLIYALFYPWFRKSIKLIVTLKILQPDSCDANI
>LOCXPTAAR27.119.HIT1.TAAR.2R.325.7tm_1.exons2.CM011692.1.Larimichthys_crocea
LEGSELCFPELLNTSCRKSISPHFEYMLSYILMSVISLLTAALNLLVITSISHFRQLHTPTNLILLSLAVSDFFLGLLMFFQIMLLDGCWLLGDLMCSLYQYIDYVVSSASVGNMVIISFDRYVAICHPLHYSTQITQKRIQVCICLCWICSVILQSLILNDILQQPGRYHSCFGECVFFINYIAGIADLLFSFVFPITVIVFLYMRVFVVAVSQAHAMRSHIAAVTLQKSEKVTAKKSELKAAKTIGVVVLVFLLCLCPYYCVALTVQDNMMNTSSATFVICLYYFNSCLNPLIYALFYPWFRKSIKLIVTLKILQPDSCDANI
>LOCXPTAAR28.121.HIT1.TAAR.2R.322.7tm_1.exons2.CM011692.1.Larimichthys_crocea
EGNELCLSQLLNISCRKPVTPYFETMLTYIVLSFIALLTSALNLLVIISISHFKQLHTPTNFILLSLAFSDFFVGFLMAFQIVAGTGCWSLGDILCPLYLFLAYIITSASIGTMVIISIDRYVAICHPLHYSTQITQKRVQVCICLCWICSVIFQGILQNQTLELKVMNSCSRECMVVYDYVSVLADLIFSFIVPITIIVLLYIRVFVVAVSQAHAMRSHIATVTLQKTGKVMAKKSELKAARTLGVVIVVFLLCFCPYYCALIANENFLNASSADIVVFLVFFNSCLNPLIYALFYPWFRKSIKIIVTLKILQPDSCDTNM
>LOCXPTAAR29.123.HIT1.TAAR.2R.322.7tm_1.exons2.CM011692.1.Larimichthys_crocea
EGNELCLSQLLNISCRKPVTPHFESMLAYILLSFIALLTSALNLLVIISISHFKQLHTPTNLILLSLAFSDFFVGFLMALQIVAIDGCWSLGDILCPFYHFLGYIITSASIGTVVLISIDRYVAICHPLHYSTQITQKRVQVCICLCWICSVIFQGILQNQTLKLQVMNSCSRECMVVYDHVSVLADLIFSFIVPITVIVLLYMRVFVVAISQAHAMRSHIATVTFQKTGKVMAKKSELKAARTLGVVIVVFLLCLCPYYCAALVDEDFLTASNANIIICLVYFNSCLNPLIYALFYPWFRKSIKLIVTLKILQPDSCDANM
>LOCXPTAAR30.126.HIT1.TAAR.2R.322.7tm_1.exons2.CM011692.1.Larimichthys_crocea
EGNELCLSQLLNISCRKPVTPHFESMLAYILLSFIALLTSALNLLVIISISHFKQLHTPTNLILLSLAFSDFFVGFLMALQIVAIDGCWSLGDILCPFYHFLGYIITSASIGTVVIISIDRYVAICHPLHYSTQITQKRVQVCICLCWICSVIFQGILQNHTMKLQDTNPCSRECMIVVDYDSVLADLIFSFIVPITIIVLLYMRVFVVAISQAHAMRSHIATVTFQKTGKVMAKKSELKAARTLGVVIVVFLLCLCPYYCAALVDEDFLTASNANIIICLVYFNSCLNPLIYALFYPWFRKSIKLIVTLKILQPYSCDANM
>LOCXPTAAR31.129.HIT1.TAAR.2R.325.7tm_1.exons2.CM011692.1.Larimichthys_crocea
LEGSELCFPQLLNTSCRKPIRPHFEYMLAYVLLSSISLLTAALNLLVIIAISHFKQLHTPTNLILLSLAVSDFFVGILMSFQIVLIHGCWFLGDLMCTLYQYLAYIITSASIGTMVLISIDRYVAICHPLHYSTQITQKRVQVCICLCWICSVFFQSLILKDILQQPGRYNSCFGECIIVINYIAVLIDLIFTFMVPITVIVLLYMRVFVVAVSQARAMRSNIAAVTLQKSGKVTAKKSELKAARTLGVVIVVFLLCLCPYYCVALTGQENLLNAPSAAFVICLVYFNSCLNPVIYALFYPWFRKSIKIIVTLKILQPDSCDANM
>LOCXPTAAR32.131.HIT1.TAAR.2R.325.7tm_1.exons2.CM011692.1.Larimichthys_crocea
LEGSELCFPQLHNISCRKPIRPHFETMLTYILLSSISLLTAALNLLVIISISHFKQLHTPTNLILLSLAFSDFFVGILMFFQIMLIDGCWFLGDLMCTVYQYVAYIITSAGVGTMVLISIDRYVAICHPLHYSTQITQKRVQFCICLCWICSVIFQSLILKDVLQQPGRYHSCFGECVFYTSHIAGIADLIFSFIVPITVIVLLYMRVFVVAVSQARAMRSNIAAVTLQKSGKVTAKKSELKAARTLGVVIVVFLLCLCPFYCVALTGQDNFVNAASAAFVICLYYFNSCLNPLIYALFYPWFRKSIKIIVTLKILQPDSCDANM
>LOCXPTAAR34.134.HIT1.TAAR.2R.330.7tm_1.exons2.CM011692.1.Larimichthys_crocea
METLENSELCFPQFLNASCRKPKRLHFEALLIYILPSFTALLTATLNLIVIISISHFKQLHTPTNFLLLSLAVSDFSTGLLMFYQILLAGGSCWLLGDLMCVLFCFLDFIITSSSVGTMVLISVDRYVAICYPLHYSTKVTVRRVTVCTCLCWFCSALYNSLILKDNLKQPGQYNSCLGECVVPINYIAGVADIIFTFIGPVTIIIVLYMRVFVVAVSQARAMRSYITAVTLQRSETMPVKKSELKAARTLGVVVVVFLACLCPYYCSSLIGQNTLFDVTSVPLESLLFYFNSCLNPMIYAFCYPWFLKSVKLIVTFKILQPDSCDANIL
>LOCXPTAAR34.137.HIT1.TAAR.2R.330.7tm_1.exons2.CM011692.1.Larimichthys_crocea
METLENSELCFPQFLNASCRKPKRLHFEALLIYILLSFTALLTATLNLIVIISISHFKQLHTPTNFLLLSLAVSDFSTGLLMFYQILLAGGSCWLLGDLMCVLFCFLDFIITSSSVGTMVLISVDRYVAICYPLHYSTKVTVRRVIVCTCLCWICSALYNSLILKDNLKQPGQYNSCLGECVVPINYIAGVADIIFTFIGPVTIIIVLYMRVFVVAVSQARAMRSYITAVTLQRSETMPVKKSELKAARTLGVVVVVFLACLCPYYCSSLIGQNTLFDVTSVPLESLLFYFNSCLNPVIYAFCYPWFLKSVKLIVTFKILQPDSCDANIL
>LOCXPTAAR23.139.HIT1.TAAR.2R.321.7tm_1.exons2.RQIN01000327.1.Larimichthys_crocea
VAEGGELCFPQLLNSSCKKPEPPRSDTVLVYIALCSIALLTAALNLLVIISISHFRQLHTPTNFLLLSLAVSDFLVGFLLIPLEIVLTETCWILGDLMCALYYLLPIIIISASVGNMVLISVDRYMAICDPLRYSVKVTQQFVALCVFLCWVCSVFYAVILLYDGLNHPGRYNSCIGECVVSISGAFDIVVGFIIPITVIVVLYMRVFAVAVSQARAIKSNISLERLKTVKVKRSEIKAARTLGILVVVFLICYSPLYCMALTGHAIMVGTSAEVFMIFFMYFNSCLNPVIYAIFYPWFKKAIRLIVTFQIIHPSSHDANI
>LOCXPTAAR36.143.HIT1.TAAR.2R.331.7tm_1.exons3.RQIN01000596.1.Larimichthys_crocea
METLEEVELCFPELLNTSCRKPLQHHTETIFIYILMSCISLFTVTLNLLNSTIARTNTLQLHTPTNLFLLSLAVSDFFVGLLLMPLKILLLEGCWVLGSFMCGLYFYASFILTSASVGNMVLISLDRYVAICDALHYPTKVTQKRVKICVCLCWSCSVFYNGVIMINFLKDPDRHSSCYGECIIVIDYMTGMVDVVLTFFSPVAVIVILYSRVFVVAVSQARATRSHIAAVTVHGSVSVTAKKSERKAARTLGIIVVVFLICFCPYFYPSLAGQDTLSTESFSIFGVWLLYFNSCINPVVYAMFYPWFRKSIKLIVTFQILQPYSSDMNIL
>LOCXPTAAR3.144.HIT1.TAAR.2R.278.7tm_1.exons2.RQIN01000596.1.Larimichthys_crocea
TIQHICPDVSLDSLRQLHTTTNLLLLSLAVSDFLMGFLQMPLDILFLRGCWLLGDFMCAVNYFMSSLLASVSVGNMVLISVDRYVAICDPMFYFTKVTLKRVQLCICLCWIFSAFHRGWLLRDFLKQPDMYNSCYGECVVVINYVDGVFDFVVTFFGPIVVIIVLYVRVFVVAVSQARAMHSHNAAVTLQHSKTVAAKKSEIKAARTLGVVVVVFLLCLCPFYIHSASHAAENVVVLEGKSTVSEVWIWNMTSCLNPVIYVFFYPWFRKSIKHILTLK
>LOCXPTAAR37.150.HIT1.TAAR.2R.322.7tm_1.exons2.RQIN01000596.1.Larimichthys_crocea
EGNELCLSQLLNISCRKPVTPHFEFMLTYIVLSFIALLTSALNLLVIISISHFKQLHTPTNFILLSLAFSDFFVGFLMAFQIVAGSGCWSLGDILCPFYHFLGYIITSASIGTMVLISIDRYVAICHPLHYSTQITQKRAQVCICLCWICSVIFQGILQNYTMKLQDTNPCSRECMIVVDHVSVLADLIFSFIVPITVIVLLYMRVFVVAVSQAHAMRSHIATVTFQKTGKVMAKKSELKAARTLGVVIVVFLLCFCPYYCAALVDENFHTASNANIVIFLVFFNSCLNPLIYALFYPWFRKSIKLIITLKILQPDSCDANM
>LOCXPTAAR37.152.HIT1.TAAR.2R.322.7tm_1.exons2.RQIN01000597.1.Larimichthys_crocea
EGNELCLSQLLNISCRKPVTPHFEFMLTYIVLSFIALLTSALNLLVIISISHFKQLHTPTNFILLSLAFSDFFVGFLMAFQIVAGSGCWSLGDILCPFYHFLGYIITSASIGTMVLISIDRYVAICHPLHYSTQITQKRAQVCICLCWICSVIFQGILQNYTMKLQDTNPCSRECMIVVDHVSVLADLIFSFIVPITVIVLLYMRVFVVAVSQAHAMRSHIATVTFQKTGKVMAKKSELKAARTLGVVIVVFLLCFCPYYCAALVDENFHTASNANIVIFLVFFNSCLNPLIYALFYPWFRKSIKLIITLKILQPDSCDANM
>LOCXPTAAR28.154.HIT1.TAAR.2R.322.7tm_1.exons2.RQIN01000605.1.Larimichthys_crocea
EGNELCLSQLLNISCRKPVTPYFETMLTYIVLSFIALLTSALNLLVIISISHFKQLHTPTNFILLSLAFSDFFVGFLMAFQIVAGTGCWSLGDILCPLYLFLAYIITSASIGTMVIISIDRYVAICHPLHYSTQITQKRVQVCICLCWICSVIFQGILQNQTLELKVMNSCSRECMVVYDYVSVLADLIFSFIVPITIIVLLYIRVFVVAVSQAHAMRSHIATVTLQKTGKVMAKKSELKAARTLGVVIVVFLLCFCPYYCALIANENFLNASSADIVVFLVFFNSCLNPLIYALFYPWFRKSIKIIVTLKILQPDSCDTNM
>LOCXPTAAR40.157.HIT1.TAAR.2R.322.7tm_1.exons2.RQIN01000605.1.Larimichthys_crocea
EGNELCLSQLLNISCRKPVTPHFESMLAYILLSFIALLTSALNLLVIISISHFKQLHTPTNLILLSLAFSDFFVGFLMALQIVAIDGCWSLGDILCPFYHFLGYIITSASIGTVVLISIDRYVAICHPLHYSTQITQKRVQVCICLCWICSVIFQGILQNQTLKLQVMNSCSRECMVVYDHVSVLADLIFSFIVPITVIVLLYMRVFVVAVSQAHAMRSHIATVTFQKTGKVMAKKSELKAARTLGVVIVVFLLCLCPYYCAALVDEDFLTASNANIIICLVYFNSCLNPLIYALFYPWFRKSIKLIVTLKILQPDSCDANM
>LOCXPOra1.3.HIT1.Ora.2R.367.7tm_1.exons2.CM011678.1.Larimichthys_crocea
MSEVLTVDAILFGLLVFSGILGNILVIHVVLLSAVESPSRRLAPSDTILVHLSLANLLTSLFRTVPIFVSDLGLDVTLSPGWCRVFMLLWVWWRAVGCWVTLALSLFHCTTLRRQHVTFGPLAQQRERRRVWITLAVVWGANLVFSIPALVYSTHVHGNATVELMVISCTTRPLLGCIWEFPSIEQGSAFASTSLALNEVLPLVLMVGTNLATLHALAKHIRAVTSGGESGGTHGELDKHVSTERKAAHVIMSLVSLFVVCWALQVAAVTYYNHDGGHHAEGLLTVSHFSASLFVGFSPMVVALGHGKLRRRIISMILAWSKILKCHKKDAQEGGKSPKTEGKRGKQTIFVVQKDCKVIKVEEKVKR
>LOCXPOra2.4.HIT1.Ora.2R.330.7tm_1.exons4.CM011678.1.Larimichthys_crocea
DMEDDGGTELVGMGLRVAVSPVQTAFYMILVLLGILGNATVIGVIGQNVTSDRGRGRNSDIIIINMALSNLLVSVVRNALLVISDMGLELYSSKEWCQFFMGVWVWLRSVNVWSTLFLSAFHLQTLRRVAPPMGNLQGRRNALTSLCLSLGLIWLLNFIYSIPAHIFSTSGNKNRTETLMLVSSTTRPLLGCVWNFPSSYSGLAYATTSMVIHEAFPIILMAFTNLGSLYTLYNHGRVRSSTVQDAPVIKRVPAEKRAAKVILALIMLFIISWGTSIISVNYFNYNQGSSAEFLLVIARFANIIFIAMSPGVLAIGHRRLRSFIKSMLAH
>LOCXPOlfC1.389.HIT1.OlfC.2R.840.ANF_receptor.exons7.CM011685.1.Larimichthys_crocea
ESAQCICGAHSPGDVEIGIMLPCHRKVTALHARITPESFHCSDFDLESFVKSLAVIHEIEEINAARFLPGVRLGYMMCDTCSYASKALQNVGHMLAVNMSLNVKCDYTDFRPRVKIIVGALYSEVSIAVARLLNVYMVTLLSGTSSSPELSDKTRFPVFMRTIPSDKHQTKAVARFMHHFDWNWVGVVYGDDDYGRAAFQSFLRDADVNSVCLAYQEVVPHYLDHAHSMQRIKEVAQRIRSSDAQVVLLILKADLVKALFKEMIRTKTSRTWIASDSWSRNWFLAQMDGINEVGDILGFTFIAGKSESFDNYLKNLTATPGGYNHFIEEYKNLRFNCTPECFSDKPPSYSLDTNETLSNKIAVWAIANALKNLLKCDNSSCLGEINFQPWKLLKELKKVKFKLDDQTFFFDDHGDFVSGYDLIMWEKDGQHRRFQRIGKYHISDEQIKLDVMNITWLSTTNATSRCSAHCPPGKMKKILNVSCCYSCIQCTEGNYSDAWDLHDCKMCPNGTWSGKGWSQCKPRELSYLKWSDPHPITMMSAAAFGVLLLLAIFVIFMVYRNSPPMKRAEVRLSCVMMLGLAVSFASVICFMGEPSVHLCRARQLMYAMGFTLCVSCILVKAYRTFLAFLPFGRITNRRLHKLYKPPVIIFLITILQGIICLLWMIFDSPHIDRTPPPPESMKKVMQCSEGTTFIGFGIMLAYIGLLALVGFLLAFKGRKVPQEFSETGYIIFSMLMYLFVWACFVPVYIINRENATTVQASAILVSSYGVIFCHFLPKCYEAIWESKTDTLESILRRLRARTNPDFDSEIEVGINTPGMSTLSESSGRISTSSTTTILRS
>LOCXPOlfC2.153.HIT1.OlfC.2R.840.ANF_receptor.exons7.CM011685.1.Larimichthys_crocea
ESAQCICGAHSPGDVEIGIMLPCHRKVTALHARITPESFHCSDFDLESFVKSLAVIHEIEEINAARFLPGVRLGYMMCDTCSYASKALQNVGHMLAVNMSLNVKCDYTDFRPRVKIIVGALYSEVSIAVARLLNVYMVTLLSGTSSSPELSDKTRFPVFMRTIPSDKHQTKAVARFMHHFDWNWVGVVYGDDDYGKAAFQSFLRDADVNSVCLAYQEVVPHYLDHAHSMQRIKEVAQRIRSSDAQVVLLILKADLVKALFKEMIRTKTSRTWIASDSWSRNWFLAQMDGINEVGDILGFTFIAGKSESFDNYLKNLTATPGGYNHFIEEYKNLRFNCTPECFSDKPPSYSLDTNETLSIKIAVWAIANALKNLLKCDNSSCLGEINFPPWKLLKELKKVKFKLDDQTFFFDDHGDFVNGYDLIMWEKDGQHRRFQRIGKYHISDEQIKLDVMNITWLSTTNATSRCSAHCPPGKMKKILNVSCCYSCIQCTEGNYSDAWDLHDCKMCPNGTWSGKGWSQCKPRELSYLKWSDPHPITMMSAAAFGVLLLLAIFVIFMVYRNSPPMKRAEVRLSCVMMLGLAVSFASVICFMGEPSVHLCRARQLMYAMGFTLCVSCILVKAYRAFRTFLPPGGGIYVRLQQLYKPPVIIFLITILQGIICLLWMIFDSPHIDRTPPPPESMKKVMQCSEGTTFIGFGIMLAYIGLLALVGFLLAFKGRTVPQEFSETGYIIFSMLMYLFVWACFVPVYIINRENATTVQASAILVSSYGVIFCHFLPKCYEAIWESKTDTLQSILRRWRARTNPDFDSEIEVGINTPGMSTLSESSGRISTSSTTTILRS
>LOCXPOlfC3.193.HIT1.OlfC.2R.778.ANF_receptor.exons5.CM011687.1.Larimichthys_crocea
RLDNRGLVKALAMINVIETMNKSPLLADVNITLGYQIMDSCSDVSTALRATAHFTQQANCPTCAQPVIAVIGATHSELSIAIARQLTLKMIPQISYSSTTAILSDKSRFPAFMRTIPNDQHQTAAMASLLSIYGWNWVGIVTTDGNYGRSALDDFVSHASKKGICVAFKSILPQSITSQDVASAITAAAETICKNPKVQVIVSFAKARHMMNLYEELKNQVLKSGGALESMRRVWVASDSWSSSSSVKGNFTLEDIGHVVGLTFKSGNLSSFSEYLSRLEAAGHDYTGDNSFLQEFYMKLNASRDAKLMSEAVKTLREHTHADTVFSVEMAVSAVTQAVVSICRSRDCRKPGTVQPWEVLEALRMQEFKLRQKSYTFDSRGDINLGYDVIMWRSDGGKIHVHDVVAEYHLLKNNFTYTNCSTTQSLRDLKFIISKCSTSCIPGESKKTVEGQHTCCYECINCTENYYSNDTDMDQCLSCDTDTEWSPKGSSRCIFKELLFFSWQDGFAVVLLTFSVLGILLALLVSALFLRQRETPVVKAAGGPLSQVILFSLVISYISAVLFVGRPNSFQCKARQVLFGISFTLCVSCILVKTLQILLAFQFDPKLQEVLRRLYKPYVIVSICVALQAATCICWLVLKSPVNDTTSQPTTLLEECNEGSYLAFGVMLGYIAVLAFVCFICAFKGRKLPQQYNEAKFITFSMLLYLISWLLFVPVYITTSGVYLPAVEMVVILISNYGILSCHFFPKCYVILFKKEQNTKYAFRKNLYDYSSKTTSAV
>LOCXPOlfC6.278.HIT1.OlfC.2R.844.ANF_receptor.exons6.CM011691.1.Larimichthys_crocea
CLCFLWEPLEQRETLRSVKCWGVQSFLFYLRKEISLLEEPFSIHSQISKPSLSFTGTPEHLICSRINFREFRFAQTMIFAIEEINNSSSLLPDISIGYKVFDTCGSTLPSMRAVMGLMNGEERTLGKNCSSQSSVHAIIGASESSSTIVMLQISGIFQIPVISHFATCACLSNRKEYPSFFRTIPSDYYQSRALAKLVKHFGWTWVGAVRSDNDYGNNGLATFITAASQVGVCIEYSEAISRTDPNEQVARVVRVIQSGSAKVLVAFLAQSEMNILLEEALKQNLTGLQWVGSESWITAGHLATKRYSGILSGSLGFTIRKTKITGLQEFLLQVNPSQDPQNNLLREFWEATFDCSFQSSSQGQTQCSGSERLEDIGNPFTDVSELRISNNVYKAVYAVAHAMHNMLKCEQSGKAVNQSCTWKSDLEPKQAVKYIQNVNFTLQSGERVYFDGNGDPAATYELVNWQRNQAGDTVFVAVGSYDASLPNGKQFNMNGISITWAAESPKRPQSVCSESCLPGFRQAVIKGKPICCFSCIACAAGEISNSSNSAECSRCPLEYWSNEDHSQCVPKVNEFLSYGETMGALLAAFSLFGASLTLAVSCVFFWFRRTPLVKASNSELSFLLLFSLTLCFLCSLTFIGQPTEWSCMLRHTAFGITFALCMSCILAKTIAVVMAFKAKRPSNTLPQCSAPLQRTSVLSCTLLQVLVCVVWLTLAPPFPYKNTAHATERIILECDLGSPIGFWAVLGYIGLLAVLCFILAFLARKLPDNFNEAKFITFSMLIFCAVWVTFIPAYVSSPGKFTVAVEIFAILASSFGLLFCIFAPKCYILLLKPEKNTKKHMMGR
>LOCXPOlfC4.280.HIT1.OlfC.2R.842.ANF_receptor.exons6.CM011691.1.Larimichthys_crocea
MLLDVLLLSLLAIRGGKPMCQTYGTKEQSQFSKEGDINIGGIFSFHQNPVTVDPTLQVNPGTIQCEGLDPGELQYAYTMMFAIKEINNRSDLLPGVTLGYRIFDSCPSIPLSIRASLNLMNRYENGEDSCNKLSNVHAVIGETTSTSTIGIARTMGPFHIPVISHSATCACLSNRRDYPSFFRTIPSDIYQSQALAKLVKHFGWTWVGAIRTNSDYGNGGMATFLEAAEREGVCVEYSVAIYRTDPRKWFLEVVDIIKKSTSKVIVAFADGTDLDILIKELHAQNVTGLQWVGSEGWITYRYIASPINYAVVQGAVGFAALNAHIPGLQEFLADSKPSTTPGDQGLVELWETVFSCTLTSQTQTQAEGSVTACTGKESLWDTNTRFTDVSDASLLNNVYKATYAVAHALHMLFTCKNGKGPFHNNTCADKENVQPWQVLHYLTRVNFTTKIGENVFFDELGDPVARYALVNWQMDETGYILFETIGYYDASRPEGQQFKMKEGVRAVWAGENLEVPRSVCSESCLPGTRRAFVKGKPICCFDCITCADGEFSNSTNAVKCDKCPPEYKSSEERNNCDLKTIEFLTFRELMGILLVTFSVFGACLAMTIALIFFHYRQTPIVRANNSELSFLLLFSLTLCFLCSLTFIGRPSEWSCMLRHTAFGITFVLCISCVLGKTIVVLMAFKATLPGNSLMKWFGPAQQRLSVLTFTLIQVVICILWLTINPPFPFKNMNHYKEKIILECALGSPVGFWAVLGYIGLLAVLCFILAFLARKLPDNFNEAKFITFSMLIFCAVWITFIPAYASSPGKFTVAVEIFAISGIKLWNAVLYFFTQVLYNFIKA
>LOCXPOlfC5.281.HIT1.OlfC.2R.863.ANF_receptor.exons6.CM011691.1.Larimichthys_crocea
MTSTQRWPEKGWGLLQLFLVVSFSQAEEPVCRQRGDSENPQISKDGDIMLGGVFSFHSSWKERKDTYMQKPLPLQCTSFNFRGIQYAQAMLFAIEEINNSTDLLPGISLGYKIYDVCGSITRAVTAALALANGNEIVSAPSEAPCTRPAQVQAIMGETSSSPCMAMSTLIGPFYIPLISHFATCACLSDKTKYPSFLRTIPSDYYQSRALAQLVKHFGWTWVGAIRTNDDYGNNGMAIFTETAQQLGICLEYSVSFFRTDPPDKMQKIIDIIKASTSKVIVTFLSHMDIDMLIHEMSYHNLTGYQWVGTEAWISDSQTAAWDKHHILDGAIGLSIPKAHVSGMREFILDVRPLNSSSQELFTEFWETLFSCKFKQLKSSAGNERECTGHEDVTQVQNSFTDMSLMPIFYNVYKGVYAVAHALHNILNCNKTCNNNVQLDPFTILQHIKKITFKTKEGDEVYFNENGDPAAKYEIINWQPSENGIVDFVTVGLYDASLPADKQLNLLNKSLFWAQNSQQVPVSICSEKCSPGTRKVLQKGKPVCCYDCLRCAEGEISNITDSITCVRCHPEFWSNERRDACVKKEAEFLSYEEIMGALLTAASLFGTCMTAVVAFIFFRYRQTPIVRANNSELSFLLLFSLTLCFLCSLTFIGRPSEWSCMLRHTAFGITFVLCISCVLGKTIVVLMAFRATLPGSNVMKWFGPAQQKLSVVGFTFIQVVICILWLTISPPFPFKNFKEFKDKIIFECALGSAIGFWAVLGYIGLLAMLCFFLAFLARKLPDNFNEAKFITFSMLIFCAVWLTFIPAYVSSPGKFSVAVEIFAILASSFGLLICIFIPKCYIILLKPEKNTKKNMMGKGATKPS
>LOCXPOlfC6.285.HIT1.OlfC.2R.858.ANF_receptor.exons6.CM011691.1.Larimichthys_crocea
MTSTQRWPEQGWALLQLLLVATFSQAEEPVCRQRGDPENPQISKDGDIILGGIFSFHSSWKERQDTYMKKPLPLECISLNFREFQFAQAMLFAIEEINNSTDLLPGISLGYTIYDVCGSIARGVRVALALANGNEDLSAPSKAPCTRPAQVQAIMGETSSSPCMAVSTVIGPFHIPLISHFATCACLSDKTKYPSFLRTIPSDYYQSRALAQLVKHFGWTWVGAIRTNDDYGNNGMATFIETARQLGICVEYSVPFFRTDPPDKIQRIVDIIKASTSKVIVAFLSHMDMDVLIHVLSHHNLTGYQWVGSESWIFDSQTAALDKHHILDGAIGLFIPRAHVSGMREFMMDVKPLNTSSNELFTEFWEALFSCKFKQSMSSAENERECTGHEDLTGMHNSFTDMSLMPIFNNVYKGVYAVAHALHNILSCNKTCDNNVQLDPLTILQHIKKVHFKTKEGDEVYFNENGDPVAKYEIINWQPSENGLVDFVPVGLHDASLPADKQMNLQNKTLMWAQNSQQVPVSVCSEKCPPGTRKVLQKGKPVCCYDCLRCAEGEISNSTDSITCIRCDPEFWSNERRDACVKKEAEFLSYEEIMGALLTAASLFGTCMTAVVAFIFFRYRQTPIVRANNSELSFLLLFSLSLCFLCSLTFIGRPSEWSCMLRHTAFGITFVLCISCVLGKTIVVLMAFRATLPGSDVMKWFGPAQQKLSVLGFTFIQVIICILWLTISPPFPFKNFKEFKDKIILECALGSAIGFWAVLGYIGLLAMLCFFLAFLARKLPDNFNEAKFITFSMLIFCAVWITFIPAYVSSPGKFSVAVEIFAILASSFGLLICIFIPKCYIILLKPEKNTKKNMMGKG
>LOCXPOlfC7.291.HIT1.OlfC.2R.857.ANF_receptor.exons6.CM011691.1.Larimichthys_crocea
MTSTQRWAEQGWALLQLFLVVSFSQAEQQVCKLRGDPENPQIFKDGDIILGGIFSFHSKWKTREDTFMQKPLPLECISLNFRGFQYTQAMLFAIEEINNSTDLLPGISLGYKIYDACVSIARGVRVALALANGNEDVSAPSEAPCTRPAQVQAIMGETSSSPCMAISTVIGPFYIPLISHFATCACLSDKTKYPSFLRTIPSDYYQSRALAHLVKHFGWTWVGAIRTNDGYGNNGMATFTKTAQQLGICLEYSVSVFRTDPPDKIQKIVDIIKGSTSKVIVTFLSPTDLYVVIQKLAHYNITGHQWVGTEAWITDSQTAAMDRHHILDGAIGLSIPKAHVSGMREFMLDVKPLNTSSQELFTEFWEALFSCKFKQSVSSARNERECTGHEDVTQVQNSFTDMSLMPIFYNVYKGVYAVAHALHSILSCKKTCDNNLQLDPFTILQHIKKVHFKTKEGDEVYFNENGDPAAKYEIINWQPSEHGIVEFVTVGLYDASLPANKQMILQNKSLIWAQNSQQVPFSVCSEKCPPGTRKVLQKGKPVCCYDCLRCAEGEISNITDSITCLRCDPEFWSNERRDVCVKKEAEFLSYEEIMGALLTAASLFGTCMTAVVVLIFFRYRQTPIVRANNSELSFLLLFSLTLCFLCSLTFIGRPSEWSCMLRHTAFGITFVLCISCVLGKTIVVLMAFRATLPGSDVMKWFGPAQQKLSVVGFTIIQVIICILWLTISPPFPFKNFHTFKDKIIFECALGSAIGFWAVLGYIGLLAMLCFFLAFLARKLPDNFNEAKFITFSMLIFCAVWITFIPAYVSSPGKFSVAVEIFAILASSFGLLICIFIPKCYIILLKPEKNTKKNMMGK
>LOCXPOlfC8.294.HIT1.OlfC.2R.863.ANF_receptor.exons6.CM011691.1.Larimichthys_crocea
MTSTQRWPEQGWALLQLLLVASFSQAEEPVCRRRGDPENPPLSKDGDIMLGGIFSFHNKWKTKQDSYMHKPQPLQCYSLNFRAFHFAQTMLFAIEEINNSTDLLPGISLGYKLYDDCVFIARAVKVALALANGNEDVSAPSEKPCTRPAQVPAIIGGTFSSPCMAISTVIGPFYIPVIAHIATCACLSDKTKYPSFIRTIPSDYYQSRGLAQLVKHFNWTWVGAIRMDNDYGNNGMATFTEVAQQLGICLEYSVAFYRSDPPEKIQKIVDIIRASTSKVIVTFLSPTELTLLIHQMSHYNLTGYQWVGTEGWIIDAYTAAMDRHHILDGAMGLSIPKAHVSGMTEFILDVKPLNSSSQELFTEFWEAIFSCKFKQSNASAGNERECTGHEDVNQVQNSFTDMSMMPLFYNMYKGVYAVAHALHNMLSCNKTCDKNAQLDPFTILQHIKKVHFKTKEGDEVYFDENGDPVAKYEIINWQPSENGIVDFVTVGLYDASLPADKQMVMQNVSLTWAQNSQQVPVSVCSEKCPPGTRKVLQKGKPVCCYDCLRCAEGEISNSTDSITCVRCDPEFWSNERRDACVKKEAEFLSYEEIMGALLTAASLFGTCMTAVVAFIFFRYRQTPIVRANNSELSFLLLFSLTLCFLCSLTFIGQPSDWSCMLRHTAFGITFVLCISCVLGKTIVVLMAFRATLPGSDVMKWFGPAQQKLSVVGFTIIQVIICILWLTISPPFPFKNFHTFKDKIILECALGSAVGFWAVLGYIGLLAMLCFFLAFLARKLPDNFNEAKFISFSMLIFCAVWITFIPAYVSSPGKFSVAVEIFAILASSFGLLICIFIPKCYIILLKPEKNTKKNMMGKGAAKSS
>LOCXPOlfC9.321.HIT1.OlfC.2R.858.ANF_receptor.exons6.CM011691.1.Larimichthys_crocea
MTSTQRWPEQGWALFQLLLVASFSQAEEPVCRRRGDPENAPLSKDGDIMLGGIFSFHNKWKTKQDSYMHKPQPLQCYSLNFRGFQFAQAMLFAIEEINNSTDLLPGISLGYKMYDDCVFIARGVKVALALANGNEDVSAPSEEPCTRPAQVLAIIGGTFSSPCMAVSTVIGPFYIPLIAHFATCACLSDKTKYPSFLRTIPSDYYQSRALAELVKHFNWTWVGAIRMDNNYGDYGMAIFTEVAQQLGICLEYSVALFRTDPPEKIQKIVDIVRASTSKVIVAFLAPTELYLIIQEMSHYNLTGYQWIGSEAWIIDSKTVAMDRHHILDGAIGLSIPKAHVSGMREFMLDVKPLNSSSQELFTEFWEALFSCKFKQSNASAGNERECTGHEDVNQVQNSFTDMSLMPIFYNMYKGVYAVAHALHNMLSCNKTCDKNAQLDPFTILQHIRKVNFKTKEGDDVYFNENGDPAAKYEIINWQPSENGIVDFVTVGLYDASLPADKQMVMQNISLMWAQNSQQVPVSVCSEKCPPGTRKVLQKGKPVCCYDCLRCAEGEISNTTDSITCVRCDPEFWSNERRDACVKKEAEFLSYEEIMGALLTAASLFGTCMTAVVAFIFFRYRQTPIVRANNSELSFLLLFSLTLCFLCSLTFIGRPSEWSCMLRHTAFGIIFVLCISCVLGKTIVVLMAFRATLPGSDVMKWFGPAQQKLSVVGFTIIQVIICILWLTISPPFPFKNFHIFKDKIILECALGSAVGFWAVLGYIGLLAMLCFILAFLARKLPDNFNEAKFITFSMLIFCAVWITFIPAYVSSPGKFSVAVEIFAILASSFGLIICIFIPKCYIILLKPEKNTKKNMMGKG
>LOCXPOlfC10.331.HIT1.OlfC.2R.863.ANF_receptor.exons6.CM011691.1.Larimichthys_crocea
MTSTKRWPEKGWALLQLLLVASLSQAEELVCTRRGDPENPQLSNNGDIMLGGIFTFHSSWKERQDSYMHKPLPLQCTSLNFRGFQYAQVMLFAIEEINNSTDLLPGISLGYKIYDACASIARGVRVTLALANGNEDISAPSEVPCTRPVQVQAILGVTSSSPCMAISTVIGPFHIPLISHFATCACLSDKTKYPSFLRTIPSDYYQSRALAQLVKHFGWTWVGAIRTNDDYGNNGMATFTEVAQQLGICLEYSVPFFRTDPPDKIQKIIDIIKASTSKVIVAFLANMDMDVLIHQFSHNNLTGYQWVGSEGWIVDSQIAAMDRHHILDGAIGLSIPKAHVSGMREFMMDVKPLNTSTNELFTEFWETLFTCKFKKSNASAGNQRECTGHEDVTQVQNSFTDMSLMPIFYNIYKGVYAVAHALHSILSCNRTCNNNVQLDPFKILQHIKKVHFKTKEGDEVYFNENGDPAAKYEIINWQPSENGIVDFVTVGLYDASLPADKHMNLHNKSLFWAQNSQQVPVSVCSEKCPPGTRKVLQKGKPVCCYDCLRCAEGEISNTTDSITCVRCDPEFWSNERRDACIKKEAEFLSYEEIMGALLTAASLFGTCMTAVVAFIFFRYRQTPIVRANNSELSFLLLFSLTLCFLCSLTFIGQPSDWSCMLRHTAFGITFVLCISCVLGKTIVVLMAFRATLPGSDVMKWFGPTQQKLSVLGFTIIQVIICILWLTISPPFPFRNLKEFKDKIILECALGSSIGFWAVLGYIGLLAMLCFFLAFLARKLPDNFNEAKFITFSMLIFCAVWLTFIPAYVSSPGKFSVAVEIFAILASSFGLLICIFIPKCYIILLKPEKNYEKEYDGEGGTKII
>LOCXPOlfC11.365.HIT1.OlfC.2R.860.ANF_receptor.exons6.CM011691.1.Larimichthys_crocea
MTSTQRWPEQGWALLQLLLVASVSQAEEPVCRQRGDPENPQISKDGDIMLGGIFSFHSRWKDRQDTYMHKPLPLQCTSLNFRGFQFAQAMLFAIEEINNNTDLLPDMSLGYKMYDACGSIARGVRVALALANGNEDVSAPTEAPCTRPAQVQAIMGETSSSPCMAISTVIGPFHIPLISHFATCACLSDKTKYPSFLRTIPSDYYQSRALAQLVKHFGWTWVGAIRTNDDYGNNGMATFIETAQQLGICVEYSVPFFRTDPPEKIQKIVDIIKASTSKVIVAFLSHMDMDVLIHVLSNHNLTGYQWVGSEGWIFDSHTAAMDRHHVMDGAIGLSIPKAHVSGMREFMLDVKPLNSSSNEMFIEFWEALFSCKFKKSKSSAGNERECTGHEDVTQVQNSFTDMSLMPIFYNVYKGVYAVAHALHSILSCKKTCDNNVQLDPFMILQHIKKINFKTKEGDEVYFNENGDPAAKYEIINWQPSENGIVDFVTVGLHDASLPADKQMNLQNKTLIWAQNSQQVPVSVCSEKCPPGTRKVLQKGKPVCCYDCLRCAEGEISNITDSITCVRCHPEFWSNERRDTCVKKEAEFLSYEEIMGALLTAASLFGTCMTAVVAFIFFRYRQTPIVRANNSELSFLLLFSLTLCFLCSLTFIGRPSEWSCMLRHTAFGITFVLCISCVLGKTIVVLMAFRATLPGSDVMKWFGPAQQKLSVVGFTLIQVIICILWLTISPPFPFKNFKEFKDKIILECALGSAIGFWAVLGYIGLLAMLCFFLAFLARKLPDNFNEAKFITFSMLIFCAVWITFIPAYVSSPGKFSVAVEIFAILASSFGLLICIFIPKCYIILLKPEKNTKKNMMGKGAP
>LOCXPOlfC9.369.HIT1.OlfC.2R.837.ANF_receptor.exons7.CM011691.1.Larimichthys_crocea
LFLLLLLILVMRKGDSVCRLQGLAQPAELAQDGDLVIGGIFSFRTGQDYVINTFQTIPKVRKCKNFNFREFKFAQAAIFAINEINRNPDILPNVTLGYKIYDNCGTMDILRAALALGSGVKAVVNNDNCTKTETVQAILGHSGSRPTIAFAQIVGRFQIPVISHFATCACLSNRKEYPTFFRTIPSDYYQSRALAKLVKHFAWTWIGAIAVDNDYGLNGIAAFIQAAQEYGVCIEYSEAFSSSDPPDRLQRIVEIIKQATSKVIMAFMSHREIKLLAKELYKQNITGLQLVGSDAWITDHSLTDSEGYSILVGSLGFTVSRAKIPGLGEYLRQLHPSQFPDSQFVRDFWEDTFDCALNETANIQRKPCNGSESLQTVESQFTDVTELRFTNNVYKSVYSVAHALDNLIKCEELVRQNHKMLTVLHYLNTVNFTTKEGERVYFDSNGDSPARYELVNLQMTNKGTMEGATVGIYDASLPESHQFIMNNISIFWGNAQTELPVSVCSESCLPGTHKVLQKGKPVCCYDCLPCPAGEISNLTDSIHCMKCPPMYWPNKQKDACIPKVIEFLAYNEILGTLLVLFSLLGIFLTMITVLVFYCHKETPLVRAYNSELSFLLLFSLTLCFLCSLTFIGRPSHWSCMLRHTAFGITFVLCISCVLGKTIVVLMAFRATLPGSNVIKWFGPAQQRLSVLAFTFIQVVICILWLTINPPFPYKNMNHYKEKIILECALGSPVGFWAVLGYIGLLAVLCFFLAFLARKLPDNFNEAKFITFSMLIFCAVWITFIPAYVSSPGKFTVAVEIFAILASSYGLLICIFLPKSYIILFRPEQNTKKHLMGK
>LOCXPOlfC12.385.HIT1.OlfC.2R.861.ANF_receptor.exons8.CM011691.1.Larimichthys_crocea
LLYSVCVLTITYSPILIITFPPLSAAKVCMLQNSFQPGFMAKGDYVIGAIFPLHYNQEMPDLNCTYKPPPVKCNGFDPRAFRWAQTMRLAVEEINHSLELLPNYTLGYKIFDSCAYPLTGQRAAMAVLNGLSEDDFPMCSGASSLLALIGESGSAQSIVVSRILQPFRIPMISYFSSCACLSDRRKFPTFFRVIPNDDYQVKAIAQLLVRFNWTWVGLVRGDHEYGRFAVHGLLRELKGTKVCVAYQEMIPLLYNRQKALKIMEVMRTSSAKVVVVFSAEGEMTPFLRDYMMQNITGIQWVASEAWVTASVFTGSEYYPYLGGTIGFGIRKGQISRLSDYLQTVNPSMYPNNLLVTELWEALYGCNPSLSSGSQLPPCTGQESLLEQHSAYMNTSSPRVAYNVYKAVYAIAHSLHNLLLCQPGSGPFQNNSCAQRNNIQPWQLQYYLQEVTFNIGGEEVNFDLKGDSVPYYDIINWQRGTSGKIEFVDVGLFDGTKPAGEELVIQEDRIMWAGHQSEASCSHLSVCSASCHPGSRKAVRRGEPVCCFDCVPCDSGKISNQTNSIECTFCPEDFWSNKDRTACIPKKVEFLTYDALGIALTVTSVVGACLTIAVFTVFFCHRNTAIVRVNNSELSYFILFALTLCFLCCLVFIGKPTSWSCMLRHTAFSISFSLCISCILGKTLVVLAAFTATRPGDNIMKWLGPKQQRVIIFSSTLVQVVICTAWLIDAPPFPSRNTQYERSKIILECSVGSSLAFWCVLGYIGLQACLCFILAFLARKLPGNFNEAKFITFSMLIFCAVWLAFIPAYISSPGKYADAVESFAILASSFGLLFCLFAPKCYIILLKPEKNTKQHLMGKENK
>LOCXPOlfC13.386.HIT1.OlfC.2R.843.ANF_receptor.exons6.CM011691.1.Larimichthys_crocea
ITIILFTLLARTDSEKQTCKVIGQTGYMEFSKKGDLIIGGIFSITSTRVLKDNGYQALPNDYCKRFNHRELKFARIVMFTVEEINRDTNLLPGVSLGYRLYNGCGSENLIRAAVEAVNGDESQGCGDRIQALLGHSSSGVSEDINLILSPLSIPQISHLSTCACLSDKKLYPTFFRTVPSDRFQIIGLVQLMKYFDWRWVGVISSIGLYSEEGTAEFIKEAKKEGICVEYTLPYSKTESKLLDEIVTTLRKSSSKVVLLFMSLSFTKSFLSNMEKYNITGKQWVGTESWITQTDLASVERMNILQGAMGFALTLASIPGLGEFLLSLKPSDEPQSGILKRVWENFFDCSFTPSNTSAMCNGTEDLKTVSSDYTDVTQFRAENNVYKAVYLVAYALHALLQCENGSNPTTGKPCVNKSEVQPNLVLEHIKYVNFTTQNGAKVFFDENGDSVAQYDLVNWQMKEDGSVEIVNIGQYDTSFPEGKKLQLKDNTNIVWGGNSNKMIRSVCREPCPPGTRKAINKFKPVCCFDCFQCPEGTISNQTDSIDCWICPPELWPNEKRDRCLPKPTEYLSYKEIMGALLTGFSCFGVFLSLLMSIIFLTHKETPIVKANNSELSFLLLFSLKLCFLCSLTFIGRPSEWSCMLRHTAFGITFVLCISCVLGKTVVVLMAFKASLPGSNVMKWFGPTQQRLSVLTFTLIQVVICILWLTINPPFPKMNMKYYKEKIILECALGSAVGFWAVLSYIGLLAVLCFILAFLARKLPDSFNEAKFITFSMLIFCAVWITFIPAYVSSPGKFTVAVEIFAILASSFGLLGCIFVPKCYIIIFRPERNSKKYLMGKIPPR
>LOCXPOlfC14.387.HIT1.OlfC.2R.845.ANF_receptor.exons6.CM011691.1.Larimichthys_crocea
ITIIVFTLLTVAESKYQTCKLIGQTGFMEFSKEGDLIIGGLFSMSNIHLIIESGDQGLPYTYCKKFNDRELKFARTVIFTVEEINRDTKLLPGVSLGYKLYNGCGDENMIRAALEAVNGEDSKGCSGKIQALIAHSSSGLSKAINMILSPLSIPQISHFSTCACLSDKKIYPTFFRTVPSDRFQIIGLVQLMKYFDWRWVGIIYSELLYSEEGTAEFIKEAMKAGICIEYSLPYSKTSQLVSKLNAIVTTLRKSSSKVVLLFMSLSFTKSFLSNMEKYNITGKQWVGSESWITQTDLASVERMNILQGAMGFSLPLASIPGLGEFLLSLKPSDEPQSGILKEFGRTSLTAVSHHQIPLLCAMAQRNLKTVSSDYTDVTQFRAENNVYKAVYLVAYALHALLQCENGSNPTTGKPCVNKSEVQPNLVLEHIKYVNFTTQNGAKVFFDENGDSVAQYDLVNWQMKEDGSVEIVNIGQYDTSFPEGKKFQLKDDTNIVWGGNSNKVIRSVCREPCPPGTRKAINKFKPVCCFDCFQCPEGTISNQTDSIDCWICPPEFWPNEKRDQCLPKPIEYLSYQEIMGALLTGCGCVGVFLSFLTSVIFLTHKETPIVKANNSELSFLLLFSLKLCFLCSLTFIGRPSEWSCMLRHTAFGITFVLCISCVLGKTVVVLMAFKASLPGSNVMKWFGPTQQRLSVLTFTLIQVVICILWLTINPPFPKMNMKYYKEKIILECALGSAVGFWAVLSYIGLLAVLCFILAFLARKLPDSFNEAKFITFSMLIFCAVWITFIPAYVSSPGKFTVAVEIFAILASSFGLLGCIFVPKCYIIIFRPEKNSKKYLMGKTPPR
>LOCXPOlfC15.390.HIT1.OlfC.2R.852.ANF_receptor.exons6.CM011691.1.Larimichthys_crocea
LQKTLIISLFVLDLYRVSGCEVLGQFDMPSLFKLGDIMIGGIFPVFNKDVSETSTTFESKPPGVKCARFDLRAFRWTQVMIFAIEEINKDPALLPNVSLGYRILNSCSSPTNTLRATLTMASRPEEIELTSPCPPAISALIAEAGSSQSLAVAGTLGPFQVPVVSYFSTCACLSDRAKYPTFFRTIPSDYFQAKALAALVKRFGWQWIGAIQSDNDYGRNGILAFTEEVKKLGVCIAFVGTILRTYPVDKILDVVEMIKQSTVKVILAFVPEGDFYPLMKEVVKQNITGIQWIASEAWITASQPSTPEMYRAFGGALGFVVQKMAIPNLKPFLTGISPYTDPRASFVRDFWEIMVGCKPVLPGEHTVTETTNKICTGNETLMNSQHVFFNVTQLRVSYNVYKAVYAIAHALHQLVFCQPVGEKTSRSCLNISEIRPKQVTDHLQRVNFRNQFADNVFFDANGDPPASYDIINWHLIDGQVQHVTLGHFASAANGDYKLSIQEEKIVWRTGKKVPTSVCSNVCPVGTRKAQIKGKPTCCFDCIPCADGTIANSSGAPDCTPCPQEYWSNEKKDECVPKIIEFLTYHEPMGIALTVVSLLGACLSLATMVVFIRYRETPVIKASNSELSCFLLFSLFLCFLCPLTFIGRPTVWTCMLRHTAFGVTFAFCISCVLGKTIVVVTAFKASVPGSKVAAKFGPAQQRIIVCSCTLIQILICILWLKLNPPFPDMVFKYSNKKIVLECNTGSEAAFYAVLGYIGILAITCLVLAFLARKLPDNFNEAKFITFSMLIFCAVWITFIPAYVSSPGKFTVAVEIFAILSSAFGLLLCIFAPKCYIILIKPDKNTKKHVMGKL
>LOCXPOlfC16.392.HIT1.OlfC.2R.852.ANF_receptor.exons6.CM011691.1.Larimichthys_crocea
LQKTLIISLFVLDLYRVSGCEVLGRFDMPSLFKLGDIMIGGIFPVFNKDVSETSKTFESEPPGVKCARFDLRGFRWTQVMIFAIEEINKDPALLPNISLGYRILNSCSSPTSALRAALTMASRPEETELTSPCPPAISAIIAESGSSQTLAVVGTLGPFQVPVVSYFSTCACLSDRAKYPTFFRTIPSDYFQAKALAALVKRFGWQWIGAIQSDNDYGRNGILAFTKEVKKLGVCIAFVGTILRTYTMDKILDVVEMIKQSTVKVILAFVPENDFYPLMIEVVKQNITGIQWIASEAWITASKLSTPEMYRAFGGALGFVVQKMAIPNLKPFLTGISPYTDPRASFVRDFWEIMVGCKPDLPGEYTATETTNKICTGNETLLNSQHVFFNVTQLRISYNVYKAVYAIAHALHQLVFCQPVGEKTSRSCLNISEIRPKQVTDHLQRVNFRNQFADNVFFDAKGDPPASYDIINWHLIDGQVQHVTLGHFASAANGDYKLSIQEEKIVWRTGKKVPISVCSNVCPVGTRKAQIKGKPTCCFDCIPCADGTIANSSGAADCTPCLQEYWSNEKKDECVPKIIEFLTYQEPMGIALTVVSLLGVSLSLATMVFFIRYRETPVIKASNSELSCFLLFSLFLCFLCPLTFIGRPTVWTCMLRHTAFGVTFAFCISCVLGKTIVVVTAFKASVPGSKVAAKFGPAQQRIIVCSCTLIQILICILWLKLNPPFPDMVFKYSNKKIVLECNTGSEAAFYAVLGYIGILAITCLVLAFLARKLPDNFNEAKFITFSMLIFCAVWITFIPAYVSSPGKFTVAVEIFAILSSAFGLLLCIFAPKCYIILIKPEKNTKKHVMGKL
>LOCXPOlfC17.412.HIT1.OlfC.2R.881.ANF_receptor.exons8.CM011691.1.Larimichthys_crocea
MEMSALFFGLIVPLSLCELHLPLALNGSVIGLKQRAELTEDGTGAGVSTEASSMKCKLQGTTRQPAFSTDGDYIIGGVFSIHNYMQTVKYNYTTMPEPLKCRGSIDSRELRFSRAMVFAIEEINNSTELLPGIKLGYKIHDSCASVPMAVHVAFQLSNGLDPVFSRGDNCSHSGMVMAIVGESGSTPSISMSRLLGSFNIPLMSHFATCACLSDKQQYPSFFRTIPSDQFQADALAKLVKHFGWTWIGAVRSDSDYGNNGMASFLNAAQKEGICVEYSESFYRTHPRSRIQRVADVIRRSTAMVVVAFAAPGDMKILLEELSSEPSPPRQWIGSEAWVTDPDILRFSFCAGAIGFGIPQSVIPGLREFLLDLSPTKVAASPVLNEFWEDSFNCRLGKSEAIDESVCDGTEDIEMLQSPYTDTSQLRITNMVYKAVYAIAHAIHNQVCQDTNSTTLCDKFTRIESKQVLTQLKKVHFSQNGYDVSFDDNGDPVATYELVNWQSESGSIEMVTVGHYDASLPVGQEFHINKNISWMDGGTQVPVSVCSDSCPPGTRKMLQKGKPICCYDCILCPEGEISNATDSTDCFPCPKESWPNAERDTCLPKPVEFLSFDEVLGIILAAFSVGGACLAIVTAVVFFRHRASPIVRANNSELSFLLLFSLTLCFLCSLTFIGAPSDWSCMLRHTAFGITFVLCISCVLGKTIVVLMAFRATLPGSNVMKWFGPPQQRMTVVSFTFIQVLICIIWLVVSPPFPMKNLTIYKERIILECALGSAIGFWVVLGYIGLLAVFCFVLAVLARKLPDNFNEAKLITFSMLIFCAVWITFIPAYVSSPGKFTVAVEIFAILASSFGLILCIFAPKCFIILFKPEKNTKKHLMNKNQS
>LOCXPOlfC18.174.HIT1.OlfC.2R.838.ANF_receptor.exons8.CM011691.1.Larimichthys_crocea
TDAGVSTKATSVKCELQGTTRLPAFSMDGDYVIGGVFSMHHFKDIVKHNYTTMPEPLTCTGSIDFRELRFSRAMVFAIEEINNSTELLPGIKLGYQIHDSCTSVPVAMHVAFQLSSGLDPVFYTGHNCSQSGMVMAIVGESGSTPSISMSRVIGSFNIPQVSHFATCACLSDKQQYPTFFRTVPSDQFQADALAKLVKYFGWTWIGAVRSDSDYGNNGMASFLNAAQKEGICVEYSESFYRTHPHSRIQRVAEVIRRSTAMVIVAFTASTELRILLRELSLEPSPPRQWIGTESWVTNRDMLRFSICAGAIGFGIQKSVIPGLREFLLDLSPTKVAGSPVLTELWEDSFNCRQRKSAAIDRRLCDGTENIQTLQNLYTDTSQLRITNMVYKAVYAIAHAIHNQVCEQKKSTTKCDKFTRIESKQVLMQLKKVNFSQNGYNVSFDANGDPVAKYELVNWQKSESGRIEMVTVGHYDASLPVGREFHINKNITWVDGGTQVPVSVCSDSCSPGTRKVLQKGKPICCYDCIPCPEGEISNATDSTDCFPCPKEFWPNAKKDTCFPKPVEFLSFDEVLGIILAAFSVGGACLAIVTAAVFFYHRTSPIVRANNSELSFLLLFSLTLCFLCSLTFIGAPSDWSCMLRHTAFGITFVLCISCVLGKTIVVLMAFKATLPGSNVMKWFGPPQQRMTVVSFTFVQVLICIIWLVVSPPFPMKNLTVYKERIILECALGSAIGFWAVLGYIGLLAVFCLVLAVLARKLPDNFNEAKLITFSMLIFCAVWITFIPAYVSSPGKFTVAVEIFAILASSFGLILCIFAPKCFIILFKPEKNTKKHLMSKN
>LOCXPOlfC19.187.HIT1.OlfC.2R.880.ANF_receptor.exons8.CM011691.1.Larimichthys_crocea
MEISALFIGLILSLGLSELHFTLALNSYNDGLKQRQGQTEDSTDAGGSTEASSVKCKLQGSARLPAFSMDGDYVIGGVFSIHTYKQTVTHNYTSMPEPVKCRGRIDSRELRFSRAVVFAIEEINKSTELLPGIKLGYEIHDSCASVPIAMHVTFQLSNGLDPVFNTGHNCSHSGMVMGIVGESGSTPSISMSRIIGSFNIPLVSHFATCACLSDKQQYPSFFRTIPSDQFQADALAKLVKHFGWTWIGAVRSDSDYGNNGMATFLDAAQKEGICVEYSESFYRTHPQSRIQRVADVIRRSTAVVVVAFLASTELRILMEELAREPSPPRQWIGSEGWVTNRGMLRFSFCAGAIGFGIQKSVIPGLREFLLDLSPTKVAASPVLTEFWEDSFNCRLGKSTAIDEHVCDGSEDLQTLQSPYTDTSQLRITNMVYKAVYAIAHAIHNAVCQDTNSTTQCDKFMKIESKQVLTQLKKVSFSQNGYDVSFDANGDPVAKYELVNWQKSESGNIELVTVGHYDASLPAGQEFRINKNLTWVDGGTKVPVSVCSDSCPPGTRKVLQKGKPICCYDCIPCPEGEISNATDSTDCFPCPKEFWPNAERDTCLPKPVEFLSFDEVLGIILAAFSVGGACLAIVTGAVFFRHRTSPIVRANNSELSFLLLFSLTLCFLCSLTFIGAPSDWSCMLRHTAFGITFVLCISCVLGKTIVVLMAFKATLPGSNVMKWFGPPQQRMTVVSFTFVQVLICIIWLVVSPPFPMKNLTVYKERIILECALGSAIGFWAVLGYIGLLAVFCLVLAVLARKLPDSFNEAKFITFSMLIFCAVWITFIPAYVSSPGKFTVAVEIFAILASSFGLILCIFAPKCFIILFKPEQNTKKHLMNKH
>LOCXPOlfC20.223.HIT1.OlfC.2R.874.ANF_receptor.exons9.CM011691.1.Larimichthys_crocea
MGGLLDTYFLLSVYHIMFFFSFSSFYSITSSLPSTCNLRKKFHLNEMYKTGDVVLGGLFEVHYSSIFPERTFTSEPQQPICTGFDTLGFRHAMTMAFTVEEINKNSKLLPNVTLGYSLSDNCGALVVGFSSALSLASGREKQFLLQENCLGTPPVMAIVGDSPSTFSIATANVLGLYKMPIVSYFSTCSCLSDRQRFPSFFRTIPSDAFQVRAMIQILKHFGWTWVGLLVTDDDYGIHVARSFQSDLAQSGEGCLAYLQVLPWDSDPVELKRIVHLMKTSTARVVMVFAHEFHMIHLMEEVVRQNVTDQQWIASEAWTSAAVLQTPSFMPYLSGTLGIAIRRGEIAGLGEFLLQVHPDQNDNVERNNMVRQFWEFTFQCRFDPADSAKAGAALCTGQEDIKKVDTEFLDVSNLRPEYNIYKAVYALAYALDDMLQCEPGRGPFSGHSCANLQTMEPWQIVHYLQNVNFTTQFGDQVSFDENGDALPIYDIVNWVWLPDGRTKVQNVGKVRRSDSNVEELTINEDKIFWNFETKKPPRSFCSESCPPGTRMARKKGQPVCCFDCIPCSGGKISNKTDSMECTSCPEDFWSSPQRDHCVPKKIEFLSYHEPLGICLTAASLLGTFICTVVLGIFIYHRSTPMVRANNSELSFLLLVSLKLCFLCSLLFIGRPRLWTCQLRHAAFGISFVLSVSCILVKTMVVLAVFKASKPGGGASLKWFGAMQQRGTVLVLTSIQAVICIAWLVSASPTPHKNTQYHNDKIVYECVVGSTVGFAVLLGYIGLLAILSFLLAFLARNLPDNFNEAKLITFSMLIFCAVWVAFVPAYVNSPGKYADAVEVFAILASSFGLLVALFGPKCYIILLRPERNTKKAIMGR
>LOCXPOlfC21.225.HIT1.OlfC.2R.875.ANF_receptor.exons9.CM011691.1.Larimichthys_crocea
MGGFLDTYFLLSVYHNMLFFSFSSYYSASSSFPLSCQLRRKFHLNEMHKPGDIVLGGLFEVHYTSFFPEQTFTSEPQQPICTGFDTLGFRHAMTMAFAIEEINKNSNLLPNMTLGYSLYDNCGALVVGFGSALSLVSGREEHFLLQQNCLGTPPVLGIVGDSYSTFTIATSNVLGLYKMPIVSYYATCSCLSDRQRFPSFFRTIPSDAFQVRAMIQILKHFGWTWVGLVVTDDDYGLHVAQSFQSDLAQSGGGCLAYLEVLPWDHEPAGLRRIVKVMNKSTARVVMVFAHEGHMIYLMEEVVRQNVTGLQWIASEGWSAATVLQTPRLMPYLSGTLGIAIRRGEIGGLREFLLRLRPDQDKNYENNIVRQFWESTFHCSFGTAGSVEGGASLCTGQEDIENVETEFMDLSNLRPEYNIYKAVYALAYALNDMLQCKPGKGPFSGNSCADLQSMEPWQLVHYVQNVNFTTPFGDEVSFDENGDVLPIYDIMSWLWLPDGRTKVQNVGEVKRSDSKVEELTIYEDKIFWNFESNKPPQSVCSESCPPGTRMTRKKGEPICCFDCIPCSEGKISNKTDSMECTSCPEDFWSSPQHDHCVPKETEFLSYHEPLGICLTTTSLLGTFICALVLGLFIYHRSTPMVRANNSELSFLLLVSLKLCFLCSLLFIGRPRLWTCQLRHAAFGISFVLCVSCILVKTMVVLAVFKASKPGGGASLKWFGAMQQRGTVIVLTSIQAAICTAWLVSSSPTPHKNTQYHNDKIVYECVVGSTVGFAVLLGYIGLLAILSFLLAFLARNLPDNFNEAKLITFSMLIFCAVWVAFVPAYVNSPGKYADAVEVFAILASSFGLLVALFGPKCFIILLRPERNTKKAIMGRGT
>LOCXPOlfC22.229.HIT1.OlfC.2R.787.ANF_receptor.exons9.CM011691.1.Larimichthys_crocea
MAFAVDEINRNPNLLPNVTLGYSLYDNCVNLGIGFRGALSLVSGQEEQYLLDETCAGTPPVIGVVGDSSSTRSIAISTVLGLYRVPMVSYFATCSCLSDRQKFPSFFRTIPSDAFQVRAMIQILKHFGWTWAGLLISDDDYGLHAARSFQSDLAQSGGGCLAYLEILPWGYEQTELRRIVDMMKKSTARVVIVFAHESHMINLMEEVVRQNVTGLQWIASEAWTAAAVLQTPRLMPYLGGTLGIAIRRGEITGLRDFLLQSRPDLHHNTSYGNSTVNQFWEYTFQCRFAPPPAGWVEAGGAICTGQEDLEKVETEFLDGSNLRPEYNVYKAVYALAYALDDMLQCEPGRGPFSGNTCGNLKGLQPWQLVYYLQKVNFTTTFGDHVSFDENGDALPIYDIMNWLWLPDGRTKLQNVGEVKKSAFKGEELTIDEDKIFWNFESKKPPRSVCSESCPPGTRMARKKGQPVCCFDCIPCSGGKISNKTDSIECTSCPEDFWSSPQRDHCVPKKTEFLSYHEPLGICLTATSLLGTCICAVVLGIFIYYRRTPIVRANNSELSFQLLLSLKLCFLCSLLFIGRPKLWTCQLRHAVFGISFVLCVSCILVKTMVVLAVFKASKPGGGASLKWFGAMQQRGTVIVLTSIQAAICTAWLLSASPTPHKNYQYYNDKIVYECVIGSTVGFAVLLGYIGLLAILSCLIAFIARNLPDSFNEAKLITFSMLIFCAVWVAFVPAYISSPGKYADAVEVFAILASSFGLLVALFGPKCYIILLRPERNTKKAIMGRGVES
>LOCXPOlfC22.233.HIT1.OlfC.2R.877.ANF_receptor.exons9.CM011691.1.Larimichthys_crocea
MWAFVKVNLLMYFMLYSHLSSALSSPLYSSSCQLQGQFHLNGLHKAGDVVIGGLFQIHFFSVFPDLSFTSQPQQPSCHSYDVLGFRQAQTMAFAIDEINMNPNLLPNVTLGYSLYDNCINLGIGFRAAMSLISGQEEQFILDETCAGTPPVIGVVGDSSSTRSIAISTVLGLYRVPMVSYFATCSCLSDRQKFPSFFRTIPSDAFQVRAMIQILKHFGWTWAGVLISDDDYGLHAARSFQSDLAQSGGGCLAYLEILPWGYEQTELRRIVDVMKKSTARVVIVFAHLNHMINLMEEVVRQNVTGLQWIASEAWSAAAVFQTPRYMPYLGGTLGITIRRGEITGLRDFLLQSRPDLHHNTSSGNSTVNQFWEYTFQCRFAPPPAGWVEAGGEICTGQEDLEKVETEFLDVSNLRSEYNVYKAVYALAYALDDMLQCEPGRGPFSGNTCGNLKGLEPWQIVYYLQKVNFTTTFGDHVSFDENGDALPIYDIMNWLWLPDGRTKLQNVGEVKKSAFKGEVLTIDEDKIFWNFESKKPPRSVCSESCPPGTRMARKKGQPVCCFDCIPCSGGKISNMTDSMECTSCPEDFWSSPQRDHCVPKKTEFLSYHEPLGICLTATSLLGTCICAVVMGIFIYHRRTPIVRANNSELSFQLLVSLKLCFLCSLLFIGRPRLWTCQLRHAVFGISFVLCVSCILVKTMVVLAVFKASKPGGGASLKWFGTMQQRGTVIVLTSVQAAICTAWLLSASPTPHKNYQYYNDKIVYECAVGSTVGFAVLLGYIGLLAVLSCLIAFIARNLPDSFNEAKLITFSMLIFCAVWVAFIPAYISSPGKYADAVEVFAILASSYGLLVALFGPKCYIILLRPERNTKKAIMGRGVES
>LOCXPOlfC23.239.HIT1.OlfC.2R.836.ANF_receptor.exons9.CM011691.1.Larimichthys_crocea
MGLHKAGDVVIGGLFQIHFFSVFPDLSFTSQPQQPSCHGYDVLGFRQVRTMAFAIDEINRNPNLLPNVTLGYSLYDNCINLGIGFRGALSLVSGQEDQFVLDETCAGTPPVIGVVGDSSSTRSIAISTVLGLYRVPMVSYFATCSCLSDRQKFPSFFRTIPSDAFQVRAMIQILKHFGWTWAGLLISDDDYGLHAARSFQSDLAQSGGGCLAYLEILPWSYEQTELRRIVDVMKKSTARVVIVFSLQSHMINLMEEVVRQNVTGLQWIASESWSAASVFQTPRLMPYLGGTLGITIRRGEITGLRDFLLQSRPDLHHNTSSGNSTVNQFWEYTFQCRFAPPPAGWVEAGGAICTGQEDLEKVETEFLDVSNLRSEYNVYKAVYALAYALDDMLQCEPGRGPFSGNTCGNLKGLEPWQLVYYLQKVNFTTTFGDHVSFDENGDALPIYDIMNWLWLPDGRTKVQNVGEVKKSAFKGEVLTIDEDKIFWNFESKKPPRSVCSESCPPGTRMARKKGQPVCCFDCIPCSGGKISNMTDSIECTSCPEDFWSSPQRDHCVPKKTEFLSYHEPLGICLTATSLLGTCICTVVLGIFIYHRATPIVRANNSELSFQLLLSLKLCFLCSLLFIGRPRLWTCQLRHAVFGISFVLCVSCILVKTMVVLAVFKASKPGGGASLKWFGTMQQRGTVIVLTSVQAAICTVWLLSASPTPHKNYQYYNDKIVYECVVGSTVGFAVLLGYIGLLAVLSCLIAFIARNLPDSFNEAKFITFSMLIFCAVWVAFIPAYISSPGKYADAVEVFAILASSYGLLVALFGPKCYIILLRPERNTKKAIMGRGVE
>LOCXPOlfC24.241.HIT1.OlfC.2R.826.ANF_receptor.exons9.CM011691.1.Larimichthys_crocea
MWVYRWSFSRSLLSVFPDLLSFHITNHSSLPAMVMMFYDSGRGGPWPLLLMKSTETPNLLPNVLWDTVFMTTGINLGIGFRGALSLVSGQEDQFVLDKTCAGTPPVIGVVGDSSSTRSIAISTVLGLYRVPMVSYFATCSCLSDRQKFPSFFRTIPSDAFQVRAMIQILKHFGWTWAGLVISDDDYGLHAARSFQSDFVQSGEGCLAYTEILSWANDQAELRRIVDVMKKSTARVVIVFAHENHVVNLMEEVVRQNVTGLQWIASEAWIAATIFQTSRLIPHLAGTLGIAIRRGELPGLRDFLLQIRPDLHDNENSLVKLFWEYTFQCRFAPPPALWVEAGGAICTGQEDLQDVDSKVIDMSNLRPEYNVYKAVYALAYALDDMLQCEPGRGPFSGNSCGSLKGLEPWQLVYYLQKVNFTTPFGDQVSFDENGDALPIYDIMNWLWLPDGRAKLQNVGDVKKSAFKGEELTIDEDKIFWNFESKKPPRSVCTESCPPGTRMARKKGQPVCCFDCIPCSGGKISNKTDSMECTSCPEDFWSSPQRDHCVPKKTEFLSYHEPLGICLTATSLLGTCICAVVLGIFIYYRRTPIVRANNSELSFQLLVSLKLCFLCSLLFIGRPRLWTCQLRHAVFGISFVLCVSCILVKTMVVLAVFKASKPGGGASLKWFGTMQQRGTVIVLTSIQTGICTVWIISASPTPHKNYQYYNDKIVYECVVGSTVGFAVLLGYIGSLAVLSCLIAFIARNLPDSFNEAKFITFSMLIFCAVWVAFIPAYISSPGKYADAVEVFAILASSYGLLVALFGPKCYIILLRPERNTKKAIMGRG
>LOCXPOlfC25.242.HIT1.OlfC.2R.870.ANF_receptor.exons9.CM011691.1.Larimichthys_crocea
MWLFLEINLLLLMLLYSHFSTIASSSRYSSSCRLQGQFHLSGMHKAGDVVIGGLFGMHFVSVFPDLSFTSEPQQPTCHSFDVLGFRQAMTMAFAIDEINRNSNLLPNVTLGYSLYDICVKLGIGFRAAMSLVSGQEEQFILEETCAGTPPVIGIVGDSSSTRSIAISTVLGLYRVPMVSYFATCSCLSDRQKFPSFFRTIPSDAFQVRAMIQILKHFGWTWVGLLVSDDDYGRHAARSFQSDLAQSGGGCLAYLEFLPWSSSPSELRRIVNVMKKSTARVVIVFAHESHMINLMEEVVRQNVTDIQWIASEAWIAATVLQTPNLMPYLSGILGIAIRRGEIPGLREFLLQIRPDLHHNNNNSVVKLFWEYTFQCRFAPPPTLWVEAGGAICTGQEDLEEVDTEVIDISNLRPEYNVYKAVYALAYALDNMLQCEPGRGPFSGNSCGNLLEPWQLVYYLQKVNFTTLSGDEVSFDENGDALPIYDIMNWILLPNGRAKLQNVGDVKRSAFKGEEVTIDEDKIFWKFESKKPPRSVCSESCPPGTRMARKKGQPVCCFDCIPCSEGKISNKTDSMECTSCLEDFWSSPQRDHCVLKKTEFLSYHEPLGICLTATSLLGTCICAVVMGIFIYHRATPIVRANNSELSFQLLVSLKLCFLCSLLFIGRPRLWTCQLRHAVFGISFVLCVSCILVKTMVVLAVFKASKPGGGASLKWFGAMQQRGIVIVLTSIQAAICTAWIVSASPTPHKNYQYYNDKIVYECVVGSTVGFAVLLGYIGSLAVLSCLIAFIARNLPDSFNEAKLITFSMLIFCAVWVAFIPAYISSPGKYADAVEVFAILASSYGLLVALFGPKCYIILLRPERNTKKAIMGRG
>LOCXPOlfC26.250.HIT1.OlfC.2R.864.ANF_receptor.exons9.CM011691.1.Larimichthys_crocea
FLVLLYSHFSSALSSSLYSSSCKLQGQFHLNGLHKAGDVVLGGLFEIHFFTVFPDLSFTSKPQQPTCHGLDTPGFRHAMTMAFAVDEINRNSNLLPNVTLGYSLYDNCVQLAIGFRAAMSLVSGQEEQFILEETCAGTPPVIGVVGDSISTSSIAISTVLGLYRVPMVSYFATCSCLSDRQKFPSFFRTIPSDAFQVRAMIQILKHFGWTWAGLLISDDDYGLHAARSFQSDFVQSGEGCLAYTEILSWANDQAELRRIVDVMKKSTARVVIVFASENHVVNLMEEVVRQNVTGLQWIASEAWIAATIFQTSRLIPHLAGTLGIAIRRGELPGLRDFLLQIRPDLHDNENSLVKLFWEYTFQCRFAPPPAGWVEAGGAICTGQEDLEDVDSKVIDMSNLRPEYNVYKAVYALAYALDDMLQCEPGRGPFSGNSCGNLKGLEPWQLVYYLQKVNFTTPFGDQVSFDENGDALPIYDIMNWLWLPDGRAKLQNVGDVKKSAFKGEELTIDEDKIFWNFELKKPPRSVCSESCAPGTRMARKKGQPVCCFDCIPCSEGKISNKTDSIECTSCPEDFWSSPQRDHCVPKKTEFLSYHEPLGICLTATSLLGTCICAIVLVIFIYHRATPIVRANNSELSFQLLVSLKLCFLCSLLFIGRPRLWTCQLRHAVFGISFVLCVSCILVKTMVVLAVFKASKPGGGASLKWFGAMQQRGIVIVLTSIQAGICTAWIVSASPVPHKNTQYHSDKIVYECVVGSTVGFAVLLGYIGLLAILSFLIAFIARNLPDSFNEAKFISFSMLIFCAVWVAFIPAYISSPGKYADAVEVFAILASSYGLLVALFGPKCYIILLRPERNTKKAIMGRGVES
>LOCXPOlfC27.251.HIT1.OlfC.2R.890.ANF_receptor.exons10.CM011691.1.Larimichthys_crocea
MSRFSWLFTLWSFSAPLLLLVGRQMGLSVGLQVAETVSCSRWGTPSNEGLFHDGDVVIGGLFNLHYQTPAIDHNFTQLPHYKSCNGLQHVPLQYIYAMVFAVEEINNSTTLLPGVKLGYHIFDSCGRPPWALQAALSLVGGDSTSCKSTDLPGYSIYIFCSCKNYFSCHHPVPLIIGGASSVTGQILSRLLGPLSVPLISYLSTCPCLSDRGKFPNFFRTIPSDVYQARAIAQLAIHYNWTWIGAVVANNDYGHMAVKVFQEETQGKGVCLAFVKTLQRENIVSDARSAALTIQASTATVILIFSWYTDVRELFLQLDKINVTDRQFLASEAWSTSSNLLQSLVTSRVASGVLGVAIRSSPIPGFENYLRTLHPVHRPDNELLKEYWEAEFGCSPGVTRSSHALNISAASHQKASLPPCRGTESLEGVQNLFTDTSQLRVTYNVYLAVYAAAHALHSLLSCPNKDNSSTCSSPKIIKPIEFLQHLNKVNFRTPQDEMFHFQGADIPAKYDLVNWQANPDGSQKLVLIGRVDGFDLQLNESAIQWSTGSNQVPVSVCSESCPPGTRKANRKGEPICCFDCIPCADGEISNKTGSLHCDRCLSEFWSNDKRTACVHRQVDFLSFNETLGITLTTAAVSGATVTTAVFVVFICYRHTPMVRANNSELSFLLLVSLKLCFLCSLVFIGRPSVWACRFQQAAFGISFVLCVSCLQVKTIVVLAAFRSARPGAEALIRWFGPNQQRGSVGLLTSIQIIICAVWLSLSPPVPQPDLGFQGSKVTLKCAMASVVGFSLVLGYIGLLASTCLLLAFLARKLPDNFNEAKLITFSMLIFCAVWIAFVPAYVSSPGKYVVAVEIFAILASSYGLLLCIFAPKCFIILLRPEKNTKKHLMAR
>LOCXPOlfC28.255.HIT1.OlfC.2R.876.ANF_receptor.exons12.CM011691.1.Larimichthys_crocea
MSWLSWLFTLWPSSARSLLIAGLVSRHLGLRVGLQVVQTMTCSRWGTPSNQGLFQAGDVIIGGLFNLHYKTPDTAHDFTQLPHYKPCTGLENLPLQYVHAMLFALEEINHSTTLLPGVKLGYHIRDSCALHPWAMQAALSLVGGDSPSCNLAAPPDFSVGYGEGIGEWRGDQPVPLIIGGSSSIAAKILCSILGPLSVPLMSYTSSCPCLSDRQKFPNFFRTMPSDIYQARAIAQLAMRFNWTWIGAVVANNDYGHMAVKVFQEETQGKGVCLAFVKTLQRENIVSDARSAALTIQASTATVILIFSWYTDVRELFLQLDKINVTDRQFLASEAWSTSGNLLQSLVTSRVASGVLGVAIRSSPIPGFENYLKSLNPSRHPEDEFLKEFWENEFGCSPGKASLPPCRGTESLEGVQNLFTDTSQLRVTYNVYLAVYAAAHALHSLLSCPNKDNSSTCSSPKNIKPIELLQHLDIVNFTTPQGELLYFDGADVPAKYDLVNWQANPDGSQKLVLIGRVDGFDLQLNESAIQWSTGSNQVPVSVCSESCPPGTRKANRKGEPICCFDCIPCADGEISNKTGSLHCDRCPLEFWSNVKRTACVRRQLDYLSFNETLGITLTTVAASGAAVTTAVFVVFICYHQTPMVRANNSELSFLLLVSLKLCFLCSLVFIGRPSVWACQFQQAAFGISFVLCVSCLQVKTIVVLAAFRSARPGAGALMKWFGPNQQRGSVCLFTCIQVIICIIWLSLSPPEPQADLDIPGLQVTLKCAMTSVVGFSLVLGYIGLLACTCLLLAFLARKLPDNFNEAKLITFSMLIFCAVWIAFVPAYVSSPGKYAVAVEIFAILASSYGLLLCIFAPKCFIILLRPEKNTKKHLMGR
