# Supplementary material for: Expanded olfactory system in ray-finned fishes capable of terrestrial exploration
Source: BMC Biol. 2023 Jul 31;21:163. doi: 10.1186/s12915-023-01661-8 (PMC10392011; doi:10.1186/s12915-023-01661-8)
Supplement: Supplementary file 3 — Additional file 3: Data S1. Protein sequences and genomic coordinates of OLF genes. FASTA and General Feature Format (GFF) files containing the protein sequences and genomic coordinates for all identified OLF genes in this study. [file 12915_2023_1661_MOESM3_ESM.zip › PROTEINS/Mastacembelus_armatus.OLF_genes.fa]

>LOCXPDilaORUN.94-eta.306.620.HIT1.OR.1R.285.7tm_1.exons2.CM033533.1.Mastacembelus_armatus.hapX
DVLITAVGRNVTVVVLGITINYINATMVHTFNKHQVFRLNVRYILFIHLVYNDMIQLTTSISLFIFFYAFNTIYVSLCCLFILPAIVTTQNTPLNLAFMAAECYIAVCTPLHYNYICTIRRTYIAIGIIWTLSVLSVLPDVVILLVTEPLGFLNSRVYCNRDTVFRSIYSVKKRDASHILFLVVVWLTLIYTYCRILFVAKAANSDAKKARNTILLHGFQALLCMMVYVQPMLHQVFSYLFPGAEKSVYFAIFIINQIIPRFASPIIYGLRDKTFRKYFRLHLLC
>LOCXPDilaORUN.66-eta.351.1011.HIT1.OR.1R.342.7tm_4.exons4.CM033533.1.Mastacembelus_armatus.hapX
EMLLMLNSTSSINQDVLISNISSTLTWGAQDLLKENFSSVLIKNTVAMLVWLALSILNCSMVHTFLQHRLFYENPRYIMFIYMVTNDALQLSLVTVLYVVSYIFKRIHTSACCLLIMTAVLATRSTPLILAGMAVERYVSICFPLHYSQICTVPRTLLLICVILILTATPPITDLLITIFKEPPSFFSTTIFCDHSLLFRDRSIYYKNCVFDGAYLSFVALALVYTYCKIILAAQAASTGLASVKKARNTVLLHGVQLLLCMLAFVVPSLQAALIYLFPHLSLEIRYIFYLLAYIIPRFLSPLVYGFRDEQFRKYWTRHLTSWSLSTTRVRPVLLKTNLQVK
>LOCXPDareOR11.4-eta.308.1022.HIT1.OR.1R.290.7tm_1.exons4.CM033533.1.Mastacembelus_armatus.hapX
LDNMDDAFSKNFISCALGCTINCINGAFVYIYFKGEVFQHDPRYVLYIHLVVNDMIMLTVSVVLQILTYTTLLTFAPCCIMLLILVTTNKNSPLNLAGMAVERYIAVCRPLHHVHICTVQRAHALIALIWGVSFILALTDIIILLATKPLSAFSGAVICYPTYVYNTKYHEVQSLTVQMLLFSFVFLTLIITYLIVLYTAQAASGSNQASARNARNTILLHGVQLFLCMLSFISPFLITILVTTWPRNRTNIIFTTFLFTNVLPRLLSPLIYGVRDQKFSTHIRLNFCSK
>LOCXPDilaORUN.13-eta.308.714.HIT1.OR.1R.294.7tm_1.exons1.CM033537.1.Mastacembelus_armatus.hapX
MATNNSLVDGDFLQRKVKLVIVQVLVMIFLCINLLLLTTFYKKECFHTTTRYILFAVTLLSDSLLLCMSDVLLILTHFNFTMHVWLCVIMCVLVFLYLTVTPVTLTAMTLERYVAICMPLHHAELCNIRRTKHCILIIHSLSSVPCIVILSTFFASAPASLYKQYRICSLEIFVFYRWQSYLISAVYQFQFLIMCIIIVFSYVKIMKVAKSASGGNKKSTWKGLRTVVLHGFQLLLCLIQLWCPFIEAAILKINFSSFENVRYFNYITFYLAPRCLSPLIYGLRDETFSLALKH
>LOCXPTilOR.O175.326.757.HIT1.OR.1R.300.7tm_4.exons4.CM033544.1.Mastacembelus_armatus.hapX
DKNYTRVWEFYIVGFPGLPSEYFHLVAWFFFFLYVTTIVGNFLLIIVFALEHSLQKPMYIIMVSLALSDIGFTTVALPKLIARYWWNDGSLGFHTCLFQEHMIHYFGSLNSLILLTMALDRYVAICFPFRYSVVMTNQNMTGMTLFCWVVAHIFPGISTINFTMMPFCGPNKIVHAFCDTMSLTPLVCGDPSQQFSSAYAAAMFILYVPLAFIIFSYICIIISILRMASGQGRMKTFSTCATQGCIISIYYIPRFFVYSTPYFPNLTMTPDKRIATTLFYSLFPPLINPFIYCLRTNEIK
>LOCXPDareOR10.31-epsilon.328.768.HIT1.OR.1R.303.7tm_4.exons4.CM033544.1.Mastacembelus_armatus.hapX
DKNYTRVWEFYIVGFPGLPSEYFHLVAWFFFFLYVTTIVGNFLLIIVFALEHSLQKPMYIIMVSLALSDIGFTTVALPKLIARYWWNDGSLGFHTCLFQEHMIHYFGSLNSLILLTMALDRYVAICFPFRYSVVMTNQNMTGMTLFCWVVAHIFPGISTINFTMMPFCGPNKIVHAFCDTMSLTPLVCGDPSQQFSSAYAAAMFILYVPLAFIIFSYICIIISILRMASGQGRMKTFSTCATQGCIISIYYIPRFFVYSTPYFPNLTMTPDKRIATTLFYSLFPPLINPFIYCLRTNEIKNIF
>LOCXPDilaOR14.8-zeta.334.809.HIT1.OR.1R.274.7tm_4.exons1.CM033544.1.Mastacembelus_armatus.hapX
ISNVTYFYIILCFVYIMTVVGNVLLLSVIFLVKTLHTPKYMIVFNLALTDLCGSTALIPKVFDTFLFDNRYIVYEACLCQIFFVMVFASVQSWTLATMAYDRFIAICFPLRYHSIVTKPAVAAMLLFVWVVLLSIISCLVGLLDHLSFCGTLVIQSFFCDHGPTYRLACHDKSLNYIFIFYVFIYIYFSFSLILICLTYVCIAITLSRIASGEERVKALKTCNSHLILVAIFFLPFLGTNIAGLTSYLHPNARMMNSALTHHTCFTKSYYILYE
>LOCXPDareOR10.30-epsilon.320.811.HIT1.OR.1R.297.7tm_4.exons4.CM033544.1.Mastacembelus_armatus.hapX
VWEFYIVGFPGLPSEYFHLVAWFFFFLYVTTIVGNFLLIIVFALEHSLQKPMYIIMVSLALSDIGFTTVALPKLIARYWWNDGSLGFHTCLFQEHMIHYFGSLNSLILLTMALDRYVAICFPFRYSVVMTNQNMTGMTLFCWVVAHIFPGISTINFTMMPFCGPNKIVHAFCDTMSLTPLVCGDPSQQFSSAYAAAMFILYVPLAFIIFSYICIIISILRMASGQGRMKTFSTCATQGCIISIYYIPRFFVYATPYFPNLTMTPDKRIATTLFYSLFPPLINPFIYCLRTNEIKNIF
>LOCXPOR1.421.HIT1.OR.2R.305.7tm_1.exons2.CM033533.1.Mastacembelus_armatus.hapX
MNVSSANVTVVIEYRDSLAKAVTKNVIVVVLSISINYINAGLIHTFCKHQIFYMNPKYILFIHLVVNDLIQVTLTVILFIISYILYKIKVSICSTLILLALFTTENTPLNLACMAVECFIAVCFPLRHVQICTVKRTLMLIGLIWATSTLSVLPDLFITLATEPLDFFHSQVFCLRETAFPNPHIIKKRDITYIIYLVIVWLVIFFTYFKIMFTAKTASKDVKKARNTIVLHGFQVLLCMATYAEPLLKQALQLWFPKNYSDSLFACYIIIQILPRSISPIIYGIRDNTFRRYLKRYLLCKTRPQ
>LOCXPOR2.533.HIT1.OR.2R.301.7tm_4.exons2.CM033533.1.Mastacembelus_armatus.hapX
NLTSGNSNVTGPISYWFISGPVIIKNVSVVVLGITICYINATMVHTFNKHHVFTLNPRYILYIHLVINDIILLTMFTLIQVLSYIVFTLHVSLCIVLIMTAVFANLNNPLTLAIMAAECYVAICFPLRHTQICTVKKTYIVIGLIWTLSTLSILPDLFVALATETMEFFRGRVFCLRENIFRNPSLSVKRDVYNTMFMVTVWLTLFYTYIKILFTAQAAAADARKARNTVLLHGFQLLLCMLTYVYNPIMENLTYLFPKGVLAIRFAISIFVQILPRLISPVVYGLRDKTFRRYLKRYMFC
>LOCXPOR3.660.HIT1.OR.2R.305.7tm_1.exons2.CM033533.1.Mastacembelus_armatus.hapX
LMFARDTFTTAFVKNLIVVLVWLILSYINGTLVATFVRHQTFYKDPRYILFIHMVINDCIQLTVTVTLFVLSYIFYQINVSFCCFFILMAVFTTRNTPVNLASMAIERYIAICKPLRHSQICTVRRTYIVIGLIWFICVAPDITDLFVTLATESLSFFHQSVFCLRQNVFKDPVLAHKRQAFDIIYFSCVFLTLVFTYLRILFAARALSTDRMSARKARNTILLHGAQLAMCMLSYISPSVEIVLHLIIPGKILEIRFANYLIVYILPRFLSPIIYGIRDKKFRTYLKIYILSNRCGKKVQTVAP
>LOCXPOR5.782.HIT1.OR.2R.309.7tm_4.exons1.CM033534.1.Mastacembelus_armatus.hapX
MDNVSVITTFTLSGLNGTANYRVPLFALTLLCYCVIWLVNVTVIVTIIVDKSLHEPMYIFLCNLCINGLYGTSGFYPKFLIDLLSPTHVISYAGCLLQAFVLHSSAGADFSLLALMAYDRYVAICQPLLYHSVMTKQRICVFVFFAWLVPFFILSISTVASTTKLCGSHIPKIYCVNGLISNLACSVSILSIFIAYFNYTFYFGHVVFVVWTYIYMIKTCLRSKENRSKFMKTCLPHLLSLAVFAVSLLFDLFYTRLGSKDLSQSFQNFMAMEFLLFPPIVNPLIYGFQLTQIRKRIQHFVSGTIRVFR
>LOCXPOR6.836.HIT1.OR.2R.309.7tm_4.exons1.CM033534.1.Mastacembelus_armatus.hapX
MDNVSVITTFTLSGLNGTANYRVPLFALTLLCYCVIWLVNVTVIVTIIVDKSLHEPMYIFLCNLCINGLYGTSGFYPKFLIDLLSPTHVISYAGCLLQAFVLYSSACADFSLLALMAYDRYVAICQPLLYHSVMTKQKVCVFVFFAWFMPFFLMSMSSITSTMRLCGSHIPKIYCVNFYIFNLACSVSIISIIIPYFNYTFYFGHVVFVVWTYIYMIKTCLRSKEDRSKFMKTCLPHLLTLTVFAVSFLFDVFNMRFGSKDLSQSFQNFMAMEFLLFPPIVNPLIYGFQLTQIRKRIQHFVSGTRRVFR
>LOCXPOR7.847.HIT1.OR.2R.309.7tm_4.exons1.CM033534.1.Mastacembelus_armatus.hapX
MDNVSVITTFTLSGLNGTANYRVPLFALTLLCYCVIWLVNVTVIVTIIVDKSLHEPMYIFLCNLCINGLYGTSGFYPKFLIDLLSPTHVISYAGCLLQAFVLHSSACADFSLLALMAYDRYVAICQPLLYHSVMTTQRICVFVFFAWLVPFFLLLISTVASTTKLCGSRIPKIYCVNGLISNLACSVSILSIIIAYFNYTFYFGHAVFVVWTYIYMIKTCLRSKENRSKFMKTCLPHLLSLAVFAVSLLFDLFYTRLGSKDLSQSVQNFMAMEFLLFPPIVNPLIYGFQLTQIRKRIQHFVSGTRRVFR
>LOCXPOR8.858.HIT1.OR.2R.309.7tm_4.exons1.CM033534.1.Mastacembelus_armatus.hapX
MDNVSVITTFTLSGLNGTANYRVPLFALTLLCYCVIWLVNVTVIVTIIVDKSLHEPMYIFLCNLCINGLYGTSGFYPKFLIDLLSPTHVISYAGCLLQAFVLYSSACADFSLLALMAYDRYVAICQPLLYHSVMTKQKVCVFVFFAWLMPFFLMSVSSITSTMRLCGSHIPKIYCINFYIFNLACSVSIISIIIPYLNYTFYFGHVVFVVWTYIYMIKTCLRSKEDRSKFMKTCLPHLLTLTVFVVSLLFDVFYMRFGSKDLSQSFQNFMAMEFLLFPPIVNPLIYGFQLTQIRKRVQHFVSGTRRVFR
>LOCXPOR8.870.HIT1.OR.2R.289.7tm_4.exons1.CM033534.1.Mastacembelus_armatus.hapX
MDNLSVITTFTLSGLNGTANYRVPLFALTLLCYCVIWLVNVTVIVTIIVDKSLHEPMYIFLCNLCINGLYGTSGFYPKFLIDLLSPTHVISYAGCLLQAFVLHSSACADFSLLALMAYDRYVAICQPLLYHSVMTKQRICVFVFFAWLMPFFMLFVSSVTSTTKLCGSHIPKIYCVNFYIFNLACSVSILSIIIPYVNFTFYFGHVVFVVWTYIYMIKTCLRSKENRSKFMKTCLPHLLTLTVFVVSCCLMCSTCDLAQRTYHKVSRIFWQWNFSFFLQLSILLFMVSN
>LOCXPOR9.881.HIT1.OR.2R.309.7tm_4.exons1.CM033534.1.Mastacembelus_armatus.hapX
MDNVSVITTFTLSGLNGTANYRVPLFVLTLLCYCVIWLVNVTVIVTIIVDKSLHEPMYIFLCNLCINGLYGTSGFYPKFLIDLLSPTHVISYAGCFLQAFVLYSSAGADFSLLALMAYDRYVAICQPLLYHSVMTKQRVCVFVFFAWLVPFFLLFVSSVTSTMRLCGSHIPKIYCVNFYIFNLACSVSIISIIIPYFNNTFYFGHAVFVVWTYIYMIKTCLRSKENRSKFMKTCLPHLLTLTVFVVSLLFDVFYMRFGSKDLPQSVQNFLAMEFLLFPPIVNPLIYGFQLTQIRKRIQHFVSGTRRVFR
>LOCXPOR10.422.HIT1.OR.2R.309.7tm_4.exons1.CM033534.1.Mastacembelus_armatus.hapX
MDNVSVITTFTLSGLNGTANYRVPLFALTLLCYCVIWLVNVTVIVTIIVDKSLHEPMYIFLCNLCINGLYGTSGFYPKFLIDLLSPTHVISYAGCLLQAFVIHSSASSDFSLLALMAYDRYVAICQPLLYHSVMTKQRICVFVFFAWLVPFFILSISTVASTTKLCGSHIPKIYCVNGLISNLACSVSILSIIIAYFNYTFYSGHVVFVVWTYIYMIKTCLRSKENRSKFMKTCLPHLLSLTVFTISMLFELFYTRLGSKDLSQSFQNFMAMEFLLFPPIVNPLIYGFQLTQIRKRIQHFVSGTRRVFR
>LOCXPOR11.433.HIT1.OR.2R.308.7tm_4.exons1.CM033534.1.Mastacembelus_armatus.hapX
MENETVFQFNLTMYVNIEYYRYPAFVVCFLLFAIIVSANLVIILVISLERTLHEPMYVFIAFLSINSLFGSTGFFPRFLMDLLSDTHLISRPACFTQIYIIYTYGLYEMSILAIMAYDRYVAVCDPLHYHNKMTSRTICKLAAFAWICPAFSVAICLYLAIRLPLCGNNIEKIYCAMWNIAKLSCVTTVVNNIVGLVVAATEVILPLIYVLYTYFRIIIVCRKSSSAFRSKVFQTCLPHTISFVTYSVSVFCDVTLSRINLEKLSPLYSIIISLEFVMIPPLLNPLVYGLKLPEIRKNIFKILSCLKS
>LOCXPOR12.444.HIT1.OR.2R.308.7tm_4.exons1.CM033534.1.Mastacembelus_armatus.hapX
MENETVFQFNLTMYANIGYYRYPAFVVCFLFFAIIVSANLVIILVISLERTLHDPMYVFIAFLSVNSLYGSTGFFPRFLMDLLSDTHLISRPACFTQIYIIYTYAFHEMSILAIMGYDRYVAVCDPLHYHNKMTSRTVCKLAAFAWICPTFSVGLCLYLAIRLPLCGNNIEKIYCANWNIAKLSCVITVVNNIVGLVVTATEVILPLIYVLYTYFRIILVCRKSSSAFRSKVFQTCLPHTISFVTYSVSVFCDIFLSRIDLERLSPLCSVIISLEFVMIPPLLNPLVYGLKLPEIRKNIFKMMSCLQS
>LOCXPOR13.455.HIT1.OR.2R.308.7tm_4.exons1.CM033534.1.Mastacembelus_armatus.hapX
MENETVFQFNLTMYANIGYYRYPAFVVCFLLFAIIVSANLVIILVISRERTLHEPMYVFIAFLSVNSLYGSTGFFPRFLMDLLSDTHLISRPACFTQIYIIYTYAFHEMSILAIMAYDRYVAVCDPLHYHNKMTSRTVCKLAAFAWICPTFCIALCLYLAIRLPLCGNNIEKIYCHMWSVAKLSCVTTIVNNIVGLVVTATEVILPLIYVLYTYFRIILVCRKSSSAFRSKVFQTCLPHTMSFVIYFVSVFCDIFLSRINLEKLSPLYSVIVSLEFVMIPPLLNPLVYGLKLPEIRKNIFKMLSCLKS
>LOCXPOR14.466.HIT1.OR.2R.308.7tm_4.exons1.CM033534.1.Mastacembelus_armatus.hapX
MENETVFQFNLTMYVNIGYYRYPAFVVCFLLFAIIVSANLVIILVLSRERTLHEPMYVFIAFLSVNSLYGSTGFFPRFLMDLLSDTHLISRPACFTQIYIIYTYAFHEMSILAIMAYDRYVAVCDPLHYHNKMTSRTVCKLAAFAWICPTFSVGLCLYLAIRLPLCGNNIEKIYCAMWSVAKLSCVTTIVNNIVGLIVTATEVILPLIYVLYTYFRIILVCRKSSSAFRSKVFQTCLPHTMSFVIYFVSVFCDIFLSRVNLEKLSPLYSVIVSLEFVMIPPLLNPLVYGLKLPEIRKNIFKMLSCLKS
>LOCXPOR15.477.HIT1.OR.2R.308.7tm_4.exons1.CM033534.1.Mastacembelus_armatus.hapX
MENETVFQFNLTMYVNIGLYRYPAFVVCFLLFAIIVSTNLVIILVISQERTLHEPMYVFIAFLSVNSLYGSTGFFPRFLMDLLSDTHLISRPACFTQIYIIYTYAFHEMSILAIMAYDRYVAVCDPLHYHNKMTSRTVCKLAAFAWICPTFCIALCLYLAIRLPLCGNNIEKIYCAIWNIAKLSCVTTIVNNIVGLVVTVIELILPLIYVLYTYFRIILVCRKSSSEFRSKVFQTCLPHTISFVTYSVSVFCDIALSRVNLEKLSPLYSVIVSLEFVMIPPLLNPLVYGLKLPEIRKNIFKMLSCLKS
>LOCXPOR16.488.HIT1.OR.2R.307.7tm_4.exons1.CM033534.1.Mastacembelus_armatus.hapX
MENSTCSFYFNLTMFINIGYYRFPAFIFCLLLYIFIVAANLLIILIISCERTLHGPMYIFIAFLSFNSLYGSSGFFPRFLMDLLSDTHLISRPLCFTQIYVIYTYASYEVTILSVMAYDRYVAVCHPLHYHRKMTSKTVYSLALLTWVCPACNLIVTVIMVTRLPLCGNKIEKVYCASWNIVKLSCVTTAVNNIVAMLGAIIIASLPFGFILYTYLRIVMTCWKNSSEVRGKVLQSCFPHVISFVIYAMTSFSDTALSRQHLTELNPFVAVILSMEFIVIPPVLNPLVYGLKLPEIRRHIHRILCFK
>LOCXPOR17.499.HIT1.OR.2R.306.7tm_4.exons1.CM033534.1.Mastacembelus_armatus.hapX
MSNTSNIVFSLSGFNETVNYRVTLFSLTLLSYCVILVVNVSIILTIILDENLHEPMYICLCNMCINELYGTAGFYPKFTSDLLSDIQVISYAGCLLQIYVIYSYAMVDHSVLTLMAYDRYVAICRPLEYHSVMSLRRTAVLVSLSWFVPLGCGIMSITLTFTLKLCGSHIQKLYCENWSIVKLACSSTTANNIIGLILISFYCCHFLFILGSYVQLVKSAVKSRESRRKFTQTCVPHLLSLFNVSAALLFDLMYSRYGSASVPQSVKNFMAIQFLLIPPILNPVIYGLVLTKIRGRIIYFCMKAGQ
>LOCXPOR18.511.HIT1.OR.2R.314.7tm_4.exons1.CM033534.1.Mastacembelus_armatus.hapX
MSNTSSIIVFSLSGFNETVNYRFTLFSLTLLSYCVILVVNVSIILTIILDENLHEPMYICLCNMCINELYGTAGFYPKFTSDLLSDIQVISYAGCLLQIYVIYSSAMVGYSVLALMSYDRYVAICRPLEYHSVMSLRRTAVLVSLSWFVPLGCEIMGVMLTPTLKLCGSHIQKLYCENWLIVKLACSSTTANNIIGLVNISFYCCHFLFILGSYVQLIKSAVKSRESRRKFTQTCVPHLLSLFNVSAALLFDLMYSRYGSASVPQSVKNFMAVQFLLIPPILNPVIYGLVLTKIRGRIITVCMKAGQRFKLKPK
>LOCXPOR19.522.HIT1.OR.2R.313.7tm_4.exons1.CM033534.1.Mastacembelus_armatus.hapX
MSNTSSITVFTLSAFNETVNYRVTLFSLTLLSYCVILVVNVSIILTIILDENLHEPMYICLCNLCINELYGTAGFYPKFTSDLLSDIQVISYAGCLFQTYVIYSSAMVGYSVLALMSYDRYVAICRPLEYHSVMSLRRTAVLVSLSWFVPFCCEIMGIMFTPTLKLCGSHIEKLYCENWSIVKLACSSTTANNIIGLILISFYCCHFLFILGSYVQLVKSAVKSRESRRKFTQTCVPHLLSLFNVTAALLFDLMYSRYGSASVPQSVKNFMAIQFLLIPPILNPVIYGLVLTKIRGRIIYLCMKTGQRFKLRL
>LOCXPOR20.535.HIT1.OR.2R.313.7tm_4.exons1.CM033534.1.Mastacembelus_armatus.hapX
MSNTSSVIVFSLSGFNETGNYRVTLFSLTLLSYCVILVVNVSIILTIILDENLHEPMYICLCNLCINELYGTAGFYPKFTSDLLSDIQVVSYAGCLLQIYVIYSSAMVGYSVLALMSYDRYVAICRPLEYHSVMSLRRTAVLVSLSWFVPLGCETVVVMLTSTLKLCGSHIEKLYCENWSIVKHACSSTTANNIVGLIFISFYCCHVFFILGSYVQLVKSAVKSTESRRKFTQTCVPHLLSLFNVTAALLFDHMYSRYGSASVPQSVKNFMAIQFLLIPPILNPVIYGLVLIKIRGKITSLCMKAGQRFKLRL
>LOCXPOR21.546.HIT1.OR.2R.315.7tm_4.exons1.CM033534.1.Mastacembelus_armatus.hapX
MSNTSSVIVFSLSGFNETVNYRVTLFSLTLLSYCVILVVNVSIILTIILDENLHEPMYICLCNLCINELYGTAGFYPKFTSDLLSDIQVISYAGCLLQIYVIYSSAMVGYSVLALMSYDRYVAICRPLEYHSVMSLRRTAVLVSLSWFVPFCCEIVVLTLTSTLKLCGLHIQKLYCENWSIVKLACSSTNANNIVGLIIIFFCGCHVLFILGSYVQLVKSAVKSRESRRKFTQTCVPHLLSLFNVSAALLFDHMYSRYGSASVPQSVKNFMAIEFLLFPPILNPVIYGLVLTKIRVRIISVCMKAGQKWKLRTNV
>LOCXPOR22.557.HIT1.OR.2R.313.7tm_4.exons1.CM033534.1.Mastacembelus_armatus.hapX
MSNTSSIIVFSLSGFNETVNYRVTLFSLTLLSYCVILVVNVSIILTIILDENLHEPMYICLCNLCINELYGTAGFYPKFTSDLLSDIQVVSYAGCLLQIYVIYSSAMVGYSTLALMSYDRYVAICRPLEYHSVMSLRRTAVLVSLSWFVPFCCETVTVMLTSTLKLCGSHIQKLYCEKWSIVKLACNSTTANNIIGLILISIYCCHVLFILGSYVQLVKSAVKSRESRRKFTQTCVPHLLSLFNVTAAWLFDLMYSRYGSASVPQSVKNFMAIEFLLIPPILNPVIYGLVLTKIRGKITSLCMKAGQRFKLRL
>LOCXPOR23.568.HIT1.OR.2R.302.7tm_4.exons1.CM033534.1.Mastacembelus_armatus.hapX
MSNTSSIIVFSLSGFNETVNYRVTLFSLTLLSYCVILVVNVSIILTIILDENLHEPMYICLCNLCINELYGTAGFYPKFTSDLLSDIHVISYAGCLLQIYVIYSSAMVGYSVLALMSYDRYVAICRPLEYHSVMSLRRTAVLVSLSWFVPLGCGIMSVSMTSTLKLCGSHIQKLYCENWSVIKLSCSSTNVNNIVGLIHISIYCGHVLFILGSYVQLVKSAVKSRESRRKFTQTCVPHLLSLFNVSAALLFDLMYSRYGSASVPQSVKNFMAIQFLLIPPILNPVIYGLVLTKIRGRIISVC
>LOCXPOR24.579.HIT1.OR.2R.311.7tm_4.exons1.CM033534.1.Mastacembelus_armatus.hapX
MSNTSSIIVFSLSGFNETVNYRVTLFSLTLLSYCVILVVNVSIILTIILDENLHEPMYICLCNLCINELYGTAGFYPNFTSDLLSDIQVISYAGCLLQIYVIYSSAMVGYSVLALMSYDRYVAICRPLEYHSVMSLRRTAVLVSLSWFVPFCRMTVSISLTSKLKLCGSHIQKLYCDNGSVIKLACSSTTANDIVRLIYISFDCCHVLFILGSYVQLVKSAVKSRESRRKFTQTCVPHLISLFNVSAALLFDLMYSRYGSASVPQSVKNFMAIEFLLIPPILNPVIYGLVLTKIRGRIMSLCMKAGHRWKL
>LOCXPOR25.590.HIT1.OR.2R.311.7tm_4.exons1.CM033534.1.Mastacembelus_armatus.hapX
MISTSSIIVFSLSGFNETVNYRVTLFSLTLLSYCVILVVNVSIILTIILDENLHEPMYICLCNLCINELYGTAGFYPKFSSDLLSDIQVISYAGCLLQIYVIYSSAMVGYSVLALMSYDRYVAICRPLEYHSVMSLRRTAVLVSLSWFVPFCCGIMLVVLTSKLKLCGSHIQKLYCENWSIVKLACSSTTANDIVGLILISFYCCHFLFILGSYVQLVKSAVKSRESRRKFTQTCVPHLLSLFNVSAALLFDLMYSRYGSASVPRSVKNFMAIQFLLIPPILNPVIYGLVLTKIRGKIITVCMKAGHTWKL
>LOCXPOR26.601.HIT1.OR.2R.311.7tm_4.exons1.CM033534.1.Mastacembelus_armatus.hapX
MSNTSSIIVFSLSAFSETVNYRVTLFSLTLLSYCVILVVNVSIILTIILDENLHEPMYICLCNLCINELYGTAGFYPKFTSDLLSDIQVISYAGCLLQTYVIYSYARVGYSVLALMSYDRYVAICRPLVYHSVMSLRRTAVLVSLSWFVPFCSAIAGITLTFTLKLCGSHIEKLYCDNWSIVKLACSSTTANNIVGLIFISFYCCHFLFILGSYVQLVKSAVKSRESRRKFTQTCVPHLLSLLNVTAALLFDLMYSRYGSASVPQSVKNFMAIQFLLIPPILNPVIYGLVLTKIRVRIISLWINAGQRWKL
>LOCXPOR27.635.HIT1.OR.2R.311.7tm_4.exons1.CM033534.1.Mastacembelus_armatus.hapX
MSNTSSIIIFSLSGFNETVNYRVTLFSLTLLSYCVIIVVNVSIILTIILDENLHEPMYICLCNLCINELYGTAGFYPKFTSDLLSDIQVISYAGCLLQVYVIYSSAMAGCSVLTLMSYDRYVAICRPLEYHSVMSLRRTAVLVSFSWFVPFGWGIISVTLTSTLKLCGSHIQKLYCEIGSIVKLACSSTTVLDIVRLNLICFYLVHFLFILGSYVQLVKSAVKSTESRRKFTQTCVPHLLSLFNVTTTLLFDIMYSRYGSASLPQSVKNFMAIQFLLIPPILNPVIYGLVLTKIRVRIISVCMKAGQRFKL
>LOCXPOR19.647.HIT1.OR.2R.280.7tm_4.exons1.CM033534.1.Mastacembelus_armatus.hapX
NYRVTLFSLTLLSYCVILVVNVSIILTIILDEILHEPMYICLCNLCINELYGTAGFYPKFTSDLLSDIQVISYAGCLLQTYVIYSSVMVGYSVLALMSYDRYVAICRPLEYHSVISLRRTAVLVSLSWFVPFCSAIAGITLTFTLKLCGSHIEKLYCDNWSIVKLACSSTTANKIVGLILISFYCCHFLFILGSYVQLVKSAVKSRESRRKFTQTCVPHLLSLINVTAALLFDLMYSRYGSASVPQSVKNFMAIEFLLIPPILNPVIYGLVLTKIRVRII
>LOCXPOR28.661.HIT1.OR.2R.315.7tm_4.exons1.CM033534.1.Mastacembelus_armatus.hapX
MSNTSSIIIFTLSGFNETVNYRYTLFSLTLLSYCVILVVNVSIILTIILDENLHEPMYICLCNLCINELYGTAGFYPKFSSDLLSDIQVISYAGCLLQIFVIYSSVMVGYSVLALMSYDRYVAICRPLEYHSVMSLRRTAVLVSLSWFIPFFCMTVSINLTSKLKLCGSHIEKLYCENGPVIKLACSSTTTNDIVRLIYISFDCGHVLFILGSYVQLVKSAVKSRESRRKFTQTCVPHLLSLFNVSAALLFDLIYSRYGSSSVPQSVKNFMAIQFLLIPPILNPVIYGLVLTKIRVRIISVCMKAGQRFKLRLKV
>LOCXPOR29.672.HIT1.OR.2R.311.7tm_4.exons1.CM033534.1.Mastacembelus_armatus.hapX
MSNTSSVIVFSLSGFNETVNYRVTLFSLTLLSYCVILVVNVSIILTIILDENLHEPMYICLCNLCINELYGTAGFYPKFTSDLLSDIQVISYAGCLLQIYVIYSSVMVGFSVLALMSYDRYVAICRPLEYHSVMSLRRTAVLVSLSWFVPFCCAIISVSLTPTLKLCGSHIEKLYCENGSVIKLACSSTTTNDIVRLILICFYCCHLLFILGSYVQLVKSAVKSRESRRKFTQTCVPHLLSLLNVSAALLFDLIYSRYGSSSVPQSVKNFMAIQFLLIPPILNPVIYGLVLTKIRGRIIYLCINAGQRLKL
>LOCXPOR30.684.HIT1.OR.2R.311.7tm_4.exons1.CM033534.1.Mastacembelus_armatus.hapX
MSNTSSIIIFSLSGFNETVNYRVTLFSLTLLSYCVILVVNVSIILTIILDENLHEPMYICLCNMCINELYGTAGFYPKFASDLLSDIQVISYAGCLLQTYVIYSSAMAGFSILALMSYDRYVAICRPLEYHSVMSLRRTAVLVSLSWFVPFCCMTVSISLTPTLKLCGSHIEKLYCENGPVIKLACSSTTANDIIRLILICFYCCHFLFILGSYVQLVKSAVKSRESRRKFTQTCVPHLLSLLNVTAALLFDLMYSRYGSSSVPQSVKNFMAIEFLLIPPILNPVIYGLVLTKIRGRIIYLCIKAGQRLKL
>LOCXPOR31.695.HIT1.OR.2R.307.7tm_4.exons1.CM033534.1.Mastacembelus_armatus.hapX
MSNTSSIIVFFLSGFNETVNYRVTLFSLTLLSYCVILVVNVSIILTIILDENLHEPMYICLCNLCINELYGTAGFYPKFTSDLLSDIHVISYAGCLLQIYVIYSSVMVGYSILALMSYDRYVAICRPLEYHSVMSLRRTAVLVSLSWFVPFCCTTMNVALTPTLKLCGSHIEKLYCENGSVIKLACSSTTANDIVRLIFISFYCCHFLFILGSYVQLVKSAVKSRESRRKFTQTCVPHLLSLLNVSAALLFDLTYSRYGSASLSQSVKNFMAIQFLLIPPILNPVIYGLVLTKIRSKIISFCTKAGQ
>LOCXPOR32.709.HIT1.OR.2R.311.7tm_4.exons1.CM033534.1.Mastacembelus_armatus.hapX
MSNTTSITVITLSGFNETVNYRVTLFSLTLLSYCVILVVNVSIILTIILDENLHEPMYICLCNLCINELYGTAGFYPKFTSDLLSDIQVISYAGCLLQIYVIYSSAMVGFSVLALMSYDRYVAICRPLEYHSVMSLRRTAVLVSLSWFVPFCCMTVSISLTATLKLCGSHIEKLYCENGSVIKLACSSTTANDIVRLILICFYCCHVLFILGSYVQLVKSAVKSRESRRKFTQTCVPHLLSLFNVSVAFLFDLIYSRYGSSSVPQSVKNFMAIECLLIPPILNPVIYGLVLTKIRGRIIYLCIKAGQRLKL
>LOCXPOR33.720.HIT1.OR.2R.313.7tm_4.exons1.CM033534.1.Mastacembelus_armatus.hapX
MSNTSSIIVFTLSGFNETVNYRYTLFSLTLLSYCVILVVNVSIILTIILDENLHEPMYICLCNLCINELYGTTGFYPKFISDLLSDIQVISYAGCLLQIFVIYSSVMVGYSVLALMSYDRYVAICRPLEYHSVMSLRRTAVLVSLSWFIPFFCMTVSIHLTSKLKLCGSHIEKLYCENGPVIKLACSSTTTNDIVRLIYISFDCGHVLFILGSYVQLVKSAVKSRESRRKFTQTCVPHLLCLINVTAALLFDLIYSRYGSSSVPQSVKNFMAIQFLLIPPILNPVIYGLVLTKIRGRIISVCMKAGQRFKLRL
>LOCXPOR34.732.HIT1.OR.2R.311.7tm_4.exons1.CM033534.1.Mastacembelus_armatus.hapX
MSNTSSIIVFSLSGFNETVNYRVTLFSLTLLSYCVILVVNVSIILTIILDENLHEPMYICLCNLCINELYGTAGFYPKFTSDLLSDIQVISYAGCLLQIFVIYSSAMVGFSVLALMSYDRYVAICRPLEYHSVMSLRRTAVLVSLSWFVPFCCVTMSVNLTPTLKLCGSHIEKLYCENGSVIKLACSSTTANDIVRLIIISFYCGHVLFILGSYVQLVKSAVKSRESRRKFTQTCVPHLLSLFNVTAALLFDLMYSRYGSASVPQSVKNFMAIEFLLIPPILNPVIYGLVLTKIRGRIISFCIKAGHRWKL
>LOCXPOR35.743.HIT1.OR.2R.306.7tm_4.exons1.CM033534.1.Mastacembelus_armatus.hapX
MSNTSSIIVFFLSGFNETVNYRITLFFLTLLSYCVIIVVNVSIILTIILDENLHEPMYICLCNLCINELYGTAGFYPKVTSDLLSDIQVISYAGCLLQIYVIYSYAMVGYSVLTLMSYDRYVAICRPLEYHSVMSLRRTAVLVSLSWFVPFCSVTIGVTLTSTLKLCGSHIQKLYCDNWSIVKLACSSTTANSIVGLIFISFYCCHFLFILGSYVQLVKSAVKSRESRRKFTQTCVPHLLSLFNVSAAWLFDLMYSRYGSSSVPQSVKNFMAIQFLLIPPILNPVIYGLVLTKIRGRIIYLCTKAG
>LOCXPOR36.760.HIT1.OR.2R.308.7tm_4.exons1.CM033534.1.Mastacembelus_armatus.hapX
MSNTSSIIVFFLSGFNETVNYRITLFFLTLLSYCVIIVVNVSIILTIILDENLHEPMYICLCNLCINELYGTAGFYPKFTSDLLSDIQVISYAGCLLQVYVIYSYAMVGYSVLTLMSYDRYVAICRPLEYHSVMSLRRTAVLVSLSWFVPFCCVTIGVTLTSTLKLCGSHIQKLYCDNWSIVKLACSSTTANSIVGLIFISFYCCHFLFILGSYVQLVKSAVKSRESRRKFTQTCVPHLLSLFNVTAALLFDLMYSRYGSASVPQSVKNFMAIEFLLIPPILNPVIYGLVLTKIRGRMISVCMKAGHR
>LOCXPOR37.771.HIT1.OR.2R.308.7tm_4.exons1.CM033534.1.Mastacembelus_armatus.hapX
MISTSSIIVFSLSGFNETVNYRVTLFSLTLLSYCVIIVVNVSIILTIILDENLHEPMYICLCNLCINELYGTAGFYPKFASDLLSDIQVISYAGCLLQIYVIYSSVMVGFSVLALMSYDRYVAICRPLEYHSVMSLRRTAVLVSLSWFVPFCCVTIGVTLTSTLKLCGSHIQKLYCDNWSIVKLSCSSTTANDIVRLIIISFYCGHVLFILGSYVQLVKSAVKSRESRRKFTQTCVPHLLSLFNVTAALLFDLMYSRYGSASVPQSVKNFMAIEFLLIPPILNPVIYGLVLTKIRGRMISVCMKAGHR
>LOCXPOR38.783.HIT1.OR.2R.307.7tm_4.exons1.CM033534.1.Mastacembelus_armatus.hapX
MSNTSNIVFSLSGFNETVNYRVTLFSLTLLSYCVILVVNVSIILTIILDENLHEPMYICLCNLCINELYGTAGFYPKFASDLLSDIQVISYAGCLLQIYVIYSSVMVGYSVLTLMSYDRYVAICRPLEYHSVMSLRRTAVLVSLSWFVPFCCVTIGVTLTSTLKLCGSHIQKLYCDNWSIVKLSCSSTTANDIVRLIIISFYCGHVLFILGSYVQLVKSAVKSRESRRKFTQTCVPHLLSLFNVTAALLFDLMYSRYGSASVPQSVKNFMAIEFLLIPPILNPVIYGLVLTKIRGRMISVCMKAGHR
>LOCXPOR39.799.HIT1.OR.2R.303.7tm_4.exons1.CM033534.1.Mastacembelus_armatus.hapX
MDNNLNVTYLTIDGYVEVHKYRYLYFVIMFTAYILIICFNSTIVCLIVIHKNLHEPMYIFIAALLLNSVLLSTAAYPKILTDVLSEKQIISYSACLFQWFIYYSLGCSEFFLLAAMAYDRYVSICKPLQYPTIMRKTNIFILLVVAWTLPACIFATPIVVSSNIKLCNFKFKGIICSSSVLKLHCVMSRVVYIYGMIVLVNLVFLPVLFILFTYIRIFIITYRSGREVRRKAAQTCLPHLFVLINYSCLFGFDILIARLETNFPTTVYLIMSLQVILNHPLFNPIIYGLKMKEIYKHLKKLFC
>LOCXPOR40.827.HIT1.OR.2R.303.7tm_4.exons1.CM033534.1.Mastacembelus_armatus.hapX
MDNNLNVTYLTIDGYVEIHKYRYLYFVIMFTAYILIICSNSSIVCLIVIHKSLHEPMYIFIAALLMNSVLLSTAAYPKILTDVLSEKQIISYSACLFQWFVYYFISGSEIYLLAAMSYDRYVSICKPLQYPTIMRKTNICIVLVVAWLLPFCQAAVPVVLSSDAKLCKFNFKGIICSSAVLKLRCVSSIVLYIYGLVALINVIIVPVLFILFTYIRIFIITYRSGREVRRKAAQTCLPHLIVLINYTCLFGFDILIARLEIDFPAIVRLIMTLQMILYHPLFNPIIYGLKMKEIYKHLRKLFC
>LOCXPOR41.829.HIT1.OR.2R.307.7tm_4.exons1.CM033534.1.Mastacembelus_armatus.hapX
MEKDLNVTYITFGGHVEVHKYRYLYFMVVLIVYILIICSNSTIVYLIWKHRDLHEPMYIFIAALLLNSVLFSTNIYPKLLIDFLSEQQITSYQACLVQFYMFYSLGGSEFLLLAAMSYDRYVSICKPLQYPTVMTKRTVSVFLALSWLVPACQEVGPATMSANQKLCSFTLKVIFCNNSIYKLFCVSSRAITVHGLFIFSNIVVLPVLFILFTYTRILILCYRSGREVRTKAAQTCVPHLLVLINYSFLTTYDVITVRLESDFPTIARLVMTLQIVLYNPLFNPIIYGLKMKEIYKHLKKLFCQGRI
>LOCXPOR42.830.HIT1.OR.2R.303.7tm_4.exons1.CM033534.1.Mastacembelus_armatus.hapX
MDNNLNVTYLTLDGYMEIHKYRYLYFVIMFTAYILIICSNSSIVCLIVIHKNLHEPMYIFIAALLLNSVLLSTAAYPKILTDVLSEKQIISYSACLFQWFVYYFISGSEIYLLAAMSYDRYVSICKPLQYPVIMKKTNICIVLVVAWLLPFCQTAVPVVLSADAKLCKFNFKGIICSSAVLKLRCASSIVLYIYGLVALINAIIVPVLFILFTYIRIFIITYRSGREVRRKAAQTCLPHLIDLINYTCLFGFDILIARLEIDFPAIVRLIMTLQMILYHPLFNPIIYGLKMKEIYKHLRKLFC
>LOCXPOR43.831.HIT1.OR.2R.307.7tm_4.exons1.CM033534.1.Mastacembelus_armatus.hapX
MEKDLNVTYITFGGHVEVHKYRYLYFMVVLIVYILIICSNSTIVYLIWKHRDLHEPMYIFIAALLLNSVLFSTNIYPKLLIDFLSEQQITSYQACLVQFYMFYSLGGSEFLLLAAMSYDRYVSICKPLQYPTVMTKRTVSVFLALSWLVPACQEVGPATMSANQKLCSFTLKVIFCNNSIYKLFCVSSRAITVHGLFIFSNIVVLPVLFILFTYTRILIICYRSGREVRTKAAQTCVPHLLVLLNYCFLITYDVITVRLESDFPTIARLVMTLQIVLYNPLFNPIIYGLKMKEIYKHLKKLFCQGRI
>LOCXPOR44.832.HIT1.OR.2R.303.7tm_4.exons1.CM033534.1.Mastacembelus_armatus.hapX
MDQKLNITYITLDGYVELNKYRFVYFVIMFTAYILIICFNSTIVCLIVIHKNLHEPMYIFIAALLMNSVLFSTATYPKILFDVLSEKQIISYSACLFQWFITYSLGGSEFLLLAAMSYDRYVSICKPLQYPTIMTKTNICILVVVAWILPAGQFAVPIGLSADTKLCKYYFKGILCNSTVYKLHCEISAVLNIYGLICLINILFLPVLFVLFTYIRILIITYQSGREVRRKAAQTCLPHLIVLINFSCLTTFDVLLLQLENDFPTIVRLIMTLQVIVYHPLFNPVIYGLKMTEIYKRLNRLFC
>LOCXPOR45.833.HIT1.OR.2R.303.7tm_4.exons1.CM033534.1.Mastacembelus_armatus.hapX
MDNNLNITYITLDGYAELNKYRFVYFVIMFTAYILIICFNSTIVCLIVIHKNLHEPMYIFIAALLMNSVLFSTATYPKILFDVLSEKQIISYSACLFQWFITYSLGGSEFLLLAAMSYDRYVSICKPLQYPTIMTKTNICILVVVAWTLPAGQFAVPIGLSADTKLCKYYFKGILCNSTVYKLHCEISAVLNIYGLICLINILFLPVLFVLFTYIRILIITYQSGREVRRKAAQTCLPHLIVLINFSCLNTFDVLLLQLENDFPTIVRFIMTLQVIVYHPLFNPVIYGLKMTEIYKRLTRLFC
>LOCXPOR46.834.HIT1.OR.2R.308.7tm_4.exons1.CM033534.1.Mastacembelus_armatus.hapX
MGDKLNVTYITLDGYVELQKYRYLYFVIMFTVYILIICCNSTIVCLIVIHKNLHEPMYIFIAALLLNSVLYSTNIYPKLLIDFLSEKQIISYSACLFQAYVYYTLATSEFLLLAAMAYDRYVSICKPLQYPTIMRKRNICILLVVTWLVPACQLAVSVALNANIKLCSFTLKGIFCNNSIYKCQCVSSGALSIYGVFMLVNIALLPMLFILFTYTRILLISYRSCKTVRNKAAQTCLPHLLVLIGFSCFFIYDIIIVKVESDFPKTARLIMTLQVILYHPLFNPVIYGLKMKEISKHLKKLLLQLKSP
>LOCXPOR47.835.HIT1.OR.2R.308.7tm_4.exons1.CM033534.1.Mastacembelus_armatus.hapX
MDNNLNITYITIDAYVELDKYRFVYFVIMFTAYILIICSNSTIVCLIVIHKNLHEPMYIFIAALLLNSVLFTTVIYPKILFDVLSVKQIMSYSACLFQFYVCYSLGAAEFLLLAAMSYDRYVSVCKPLQYPTIMTKTNICILLVVAWTLPAGQLAVPIGLSADVELCEFSFKQIFCNSAVFNLQCEQSRVSNIYMMIALVSLLILPVLFILLTYIRIFIITYRSGREVRRKAAQTCLPHLIVLINFSCLGSFDVLLVLMETDFPKIVRLIMSTQTILYHPLFNPIIYGLIMREIYKHLRKLFCPGKIV
>LOCXPOR48.837.HIT1.OR.2R.303.7tm_4.exons1.CM033534.1.Mastacembelus_armatus.hapX
MDNNLNITYITIDAYVELDKYRFVYFVIMFTAYILIICSNSTIVCLIVIHKNLHEPMYIFIAALLMNSVLYSTNIYPKILFDVLSVKQIMSYSACLFQFYVCYSLGASEFLLLTAMSYDRYVSVCKPLQYPTIMTKTNICILLVVAWILPAGQIAVPIVLIADVELCEFSFKEIVCNTAVFKLQCEQSRVIYIYNMIAFVNLLILPVLFVLFTYIRIFIITYRSGREVRRKAAQTCLPHLIVLINFSCFASFDILLYQMENEFPKIVYLIMSMQSILYHPLFNPIIYGLKMKEIYKHLRKLFC
>LOCXPOR49.838.HIT1.OR.2R.303.7tm_4.exons1.CM033534.1.Mastacembelus_armatus.hapX
MDNNLNITYITVDAYVELDKYRFVYFVIMFTAYILIICSNSTIVCLIVIHKNLHEPMYIFIAALLMNSILYSTNIYPKILFDVLSVKQIISYSACLFQFYVCYSLGASEFLLLAAMSYDRYVSICKPLQYPTIMTKTNICILLVVAWTLPAGQLAVPIGLSADVELCEFSFKQIFCNTAVFKLQCEQSRVLNIYIMIAFVNLLILPVLFVLFTYIRIFIITYRSGREVRRKAAQTCLPHLIVLINFSCFASFDVLLYQMENEFPKIVRLIMSTQTILYHPLFNPIIYGLKMKEIYKHLRKLFC
>LOCXPOR50.839.HIT1.OR.2R.303.7tm_4.exons1.CM033534.1.Mastacembelus_armatus.hapX
MDNNLNITYITIDAYVELDKYRFVYFVIMFTAYILIICSNSTIVCLIVIHKNLHEPMYIFIAALLMNSVLYSTNIYPKILFDVLSVKQIMSYSACLFQFYVCYSLGGSEFLLLAAMSYDRYVSICKPLQYPTIMTKTNICILLVVAWTLPAGQLVVPIGLSADIELCEFSFKQIFCNTAVFKLQCEQSRVLNIYIMIAFVNLLILPVLFILFTYIRIFIITYRSGREVRRKAAQTCLPHLIVLINYSCFASFDVLLYQMENEFPKIVYLIMSMQSILYHPLFNPIIYGLKMKEIHKHLRKLFC
>LOCXPOR51.840.HIT1.OR.2R.303.7tm_4.exons1.CM033534.1.Mastacembelus_armatus.hapX
MDNNLNITYITIDAYVELNKYRFVYFVIMFTAYILIICSNSTIVCLIVIHKNLHEPMYIFIAALLMNSVLYSTNIYPKILFDVLSVKQIMSYSACLFQFYVCYSLGGSEFLLLAAMSYDRYVSICKPLQYPTIMTKTNICILLVVAWTLPAGQLAVPIGLSADVDLCQFSFKEIVCNTAVFKLQCEQSRVLNIYMMIAYVNLLILPVLFVLFTYIRIFIITYRSGREVRRKAAQTCLPHLIVLINFSCFASFDVLLYQMENEFPKIVYLIMSMQSILYHPLFNPIIYGLKMKEIYKHLRKLFC
>LOCXPOR52.841.HIT1.OR.2R.303.7tm_4.exons1.CM033534.1.Mastacembelus_armatus.hapX
MDNNLNITYITIDAYVELNQYRFVYFVIMFTAYILIICSNSTIVCLTVIHKNLHEPMYIFIAALLMNSVMYSTALYPKIFFDVLSVKQIISYSACLFQFYVYYTLGASEFLLLAAMAYDRYVSICKPLQYPTIMTKTNICILLVVAWTLPAGQLAVPIGLSADVELCEFSFKEIVCNTAVFNLQCEHSGILNIYMMIAYVNLLILPVLFVFFTYIRIFIITYRSGREVRRKAAQTCLPHLIVLINYSCFASFDVLLYQMENEFPKLVYLIMSVLSIMYHPLFNPIIYGLKMKEIYKHLRKLFC
>LOCXPOR53.842.HIT1.OR.2R.308.7tm_4.exons1.CM033534.1.Mastacembelus_armatus.hapX
MDNNLNITYITIDAYVELDKYRFVYFVVIFIAYILIICSNSTIVSLIVIHKNLHEPMYIFIAALFLNCVLFSTNICPKILAEVLSEKQIMSYSACLFQFYVCYSLGCSEFLLLTAMSYDRYVSICKPLQYPTIMTKTNICILLVVAWTLPACYFAVPIGLSADAELCEYHFQEVICNSAVLKLQCEKSRVSSIYFIIAFIIFLILPVLFIFFTYIKILIISYRSGREVRRKAAQTCLPHLLVLINFYCFASFDVLLVQLETDFPKIMRLLMLIQATLYHPLFNPIIYGLIMREIYKHLRKLFCPGKIV
>LOCXPOR54.843.HIT1.OR.2R.301.7tm_4.exons1.CM033534.1.Mastacembelus_armatus.hapX
MDNNLNIAYIIIDAYVELDKYRFVYFVIMFTAYILIICTNSTIVCLIVIHKNLHEPMYIFIAALLLNSVLFSTSVYPKILFDVLSEKPIISYPACLFQYHVGYSLASSEFLLLAAMSYDRYVSICKPLQYPTIMTKRNICILLVVAWTLPAGQIAVPTATGVNVKICHFNFKGITCNSTINQLYCSREKGIFGLMCFVNLLILPLLFILFTYIRIFIITYRSGREVRRKAAQTCLPHLIVLINLSCLGSFDVLLYQMENEFPKLVYLIMSVLSIMYHPLFNPIIYGLKMKEIYKHLRKLFC
>LOCXPOR55.844.HIT1.OR.2R.301.7tm_4.exons1.CM033534.1.Mastacembelus_armatus.hapX
MDNNLNITYITIDAYVELDKYRFVYFVIMFTAYILIICSNSTIVCLIVIHKNLHEPMYIFIAALLLNSVLFSTALYPKILIDVLSEKPIISYHACLFQFQVGYSLGGSEFLLLAAMSYDRYVSICKPLQYPTIMTKTNICILLVVAWTLPAGQIAVTTGRSVNVQICNFNFKGITCNSTINRLYCSREMGIYGLICFITLLILPVLFVLFTYIRIFIITYQSGREVRRKAAQTCLPHLIVLINFSCFGSFDVLLYQMENEFSKIVYLIMSMQSILYHPLFNPIIYGLKMKEIYKHLRKLFC
>LOCXPOR56.845.HIT1.OR.2R.308.7tm_4.exons1.CM033534.1.Mastacembelus_armatus.hapX
MDNNLNVTYITIDAYVELDKYRFVYFVIMFTAYILIICTNSTIVGLIVIHKNLHEPMYIFIAALLMNSVLFSTNIYPKILFDILSEKQIMSYSACLFQFYVCYSLGGSEFLLLAAMSYDRYVSICKPLQYPTIMTKTNICILLVVAWTLPACYFAVPIGLSADAELCEYHFQEVICNSAVLKLQCEKSRVSSIYFIIAFIFFLILPVLFIFFTYIKILIISYRSGREVRRKAAQTCLPHLLVLINFYCFASFDVLLVQLETDFPKIMRLLMLIQATLYHPLFNPIIYGLIMREIYKHLRKLFCPGKIV
>LOCXPOR57.846.HIT1.OR.2R.301.7tm_4.exons1.CM033534.1.Mastacembelus_armatus.hapX
MDDRFNITYITIDGYVEMHRYRYLYFVIMFTAYILIICSNSTVVCLIVIHKNLHEPMYIFIAALLLNSVLFSTNIYPKLLIDFLSEKQMISYPLCLFQAYVYYSLGASEFLLLAAMSYDRYVSICKPLQYPTVMRKTTVNIFLLLAWLVPACEIAVSLTLYTDTKVCIFSLKGIFCNSSIYGLQCVRSLVISIYGVFMLVNIVLLPMLFILFTYTRILLISYRSCKTVRNKAAQTCLPHLLVLINFSSFVTYDVVVVRLESDFPKTARLVMALQMITYHPLFNPVIYGLKMKEISKHLKKL
>LOCXPOR58.848.HIT1.OR.2R.303.7tm_4.exons1.CM033534.1.Mastacembelus_armatus.hapX
MDNNLNITYITVDAYVELDKYRFVYFVIMFTAYILIICTNSTIVGLIVIHKNLHEPMYIFIAALLLNSVLFSTNIYPKILFDVLSEKQIISYSACLFQWFITYSLGASEFLLLAAMSYDRYVSICKPLQYPTIMTKRNICILLVVAWTLPAGQTAVPIGLSADVELCEFSFKVIACNSEVLKLQCEQSEVSNIYMMIAFVNVVIVPVLFILLTYIRIFIITYRSGREVRRKAAQTCLPHLIVLINFSCLGSFDVLLVQMKTGFPKIVHLIISTQTIIYHPLFNPIIYGLKMKEIYKHLRKLFC
>LOCXPOR59.849.HIT1.OR.2R.301.7tm_4.exons1.CM033534.1.Mastacembelus_armatus.hapX
MDNNLNITYITIDAYVELDKYRFVYFVIMFTAYILIICCNSTIVCLIVIHKNLHEPMYIFIAALLLNSVFISTALYPKILFDVLSEKPIISYPACLFQYHVGYSLGASEFLLLAAMSYDRYVSICKPLQYPTIMTKRNICILLVVAWILPAGQLAVLTGTHVNVKICNFNFKGITCNSTISQLYCSTEISIYAMICFANLVILPVLFILFTYIRIFIITYRSGREVRRKAAQTCLPHLIVLINFSCLSSFDVFLYQMETDFPKVVRLIMSIQVILYHPLFNPIIYGLKMKEIYKHLRKLFC
>LOCXPOR60.850.HIT1.OR.2R.303.7tm_4.exons1.CM033534.1.Mastacembelus_armatus.hapX
MDNNLNITYIILDGYVELNQYRFVYFVIMFAAYILIICSNSTIVCLIVIHKNLHEPMYIFIAALLMNSVLFSTNIYPKILFDILSEKQTILYSACLFQFYVCYSLGGSEFLLLAAMSYDRYVSICKPLQYPTIMTKTNICILLVVAWTLPAGQLAVPIVLSADVELCEFSFKVIACNSEVLKLQCEKSRVSNIYMMIAFVNILILPVLFILFTYIRIFIITYRSGREVRRKAAQTCLPHLIVLINFSCLGSFDVLLVQMKTGFPKIVHLIMSTQSILYHPLFNPIIYGLKMREIYKHLRKLFC
>LOCXPOR61.851.HIT1.OR.2R.303.7tm_4.exons1.CM033534.1.Mastacembelus_armatus.hapX
MDNNLNITYITIDGYVELDKYRFVYFVIMFTAYILIICTNSTIVCLIVIHKNLHEPMYIFIAALLMNSVLYSTNIYPKILSDVLSEKQIMTYSACLFQFYVCYSLGGSEFLLLAAMSYDRYVSICKPLQYPTIMTKTNICILLVVAWTLPAGQLAVPIGLSADIEICEFSFKVIACNSEVFKLQCEKSRVSNIYIMIAFVNILILPVLFILFTYIRIFIITYRSGREVRRKAAQTCLPHLIVLINFSCFSSFDVLLVLMETGFPKIVHLTMVIQTILYHPLFNPIIYGLKMKEIYKHLRKLFC
>LOCXPOR62.852.HIT1.OR.2R.303.7tm_4.exons1.CM033534.1.Mastacembelus_armatus.hapX
MDNNLNITYITIDAYVELDKYRFVYFVIMFTAYILIICSNSTIVSLIVIHKNLHEPMYIFIAALLMNSVLYSTNMYPKILFDVLSVKQIMSYSACLFQFYVCYSLGGSEFLLLAAMSYDRYVSICKPLQYPTIMTKTNICILLVVAWTLPAGQLAVTIGLSADVELCEFSFKEIVCNTAVFNLQCEQSKALNIYNMIAYVNLLILPVLFILFTYIRIFIITYRSGREVRRKAAQTCLPHLIVLINFSCFASFDVLLYQMETEFPKIVYLIMSMQSILYHPLFNPIIYGLKMKEIYKHLRKLFC
>LOCXPOR63.853.HIT1.OR.2R.303.7tm_4.exons1.CM033534.1.Mastacembelus_armatus.hapX
MDNNLNITYITIDAYVELDKYRFVYFVIMFAAYILIICSNSTIVCLIVIHKNLHEPMYIFIAALLMNSVLYSTNIYPKILFDVLSVKQIMSYSACLFQFYVCYSLGGSEFLLLAAMSYDRYVSICKPLQYPTIMTKTNICILLVVAWTLPAGQLAVPIGLSADVELCEFSFKEIVCNTAVFKLQCEKSRVSNIYMMIAFVNVLILPVLFILFTYIRIFIITYRSGREVRRKAAQTCLPHLIVLINFSCFASFDVLLYQMETEFPKIVYLIMSMQSILYHPLFNPIIYGLKMKEIYKHLRKLFC
>LOCXPOR64.854.HIT1.OR.2R.302.7tm_4.exons1.CM033534.1.Mastacembelus_armatus.hapX
MDNNLNITYITVDAYVELNKYRFVYFVIMFTAYILIICSNSTIVCLIVIHKNLHEPMYIFIAALLMNSVLFTTANYLKILFDVLAETQTMSYSACLFQFHITYSLGGSEFLLLAAMSYDRYVSICKPLQYPTIMTKTNICILLVVAWTLPAGQLAVPIGLSADMELCEYLFQEITCNTAVFKLQCENSSMLNIYNLIILVNIIILPVLFILFTYIRIFIITYRSGREVRRKAAQTCLPHLIVLINYSCFGSFDALLYQIETCPKIVRLIMSLQTILYHPLFNPIIYGLKMKEIYKHLRKLFC
>LOCXPOR65.855.HIT1.OR.2R.301.7tm_4.exons1.CM033534.1.Mastacembelus_armatus.hapX
MDDRFNITYITIDGYVEMHRYRYLYFVIMFTAYILIICCNSTVVCLIVIHKNLHEPMYIFIASLLLNSVLFSTNIYPKLLIDFLSEKQITTYPLCVFQSFVYYCLAGSEFLLLAAMSYDRYVSICKPLQYPTIMRKTTVNILLLLAWLVPACQLAVSLALNTKIKLCTFTLKGIFCNNSLFSLQCVSLAALSIYGVFMLLNIALLPLLFILFTYTRILLISYRSCKTVRRKAAQTCLPHLLVLIGFSCCVTFDAVVVRLESDLPKIIRLIVIFLMILYHPLLNPIIYGLKMKELYKHLKKL
>LOCXPOR66.856.HIT1.OR.2R.301.7tm_4.exons1.CM033534.1.Mastacembelus_armatus.hapX
MDDRFNITYITIDGYVEMHRYRYLYFVIMFTAYILIICCNSTVVCLIVIHKNLHEPMYIFIAALLLNSVVFSTNIYPKLLIDFLSEKQITTYPLCLFQAYVYYSLGASEFLLLTAMSYDRYVSICKPLQYPTIMRKTTVNVLLLLAWLVPACEIAVSLVLNSKVKLCTFSLKGIFCNNSLFGLQCVSLAAVSIYGVFMLVNIELLPMLFILYSYIRILLISYRSCKTVRRKAAQTCLPHLLALIGFSCFVTFDAVVVRLESELPKIARLIVLFLMILFHPLLNPIIYGLKMKEIYKHLKKL
>LOCXPOR67.857.HIT1.OR.2R.306.7tm_4.exons1.CM033534.1.Mastacembelus_armatus.hapX
MDDRFNITYITIDGYVEMHRYRYLYFVIMFTAYILIICSNSTIVCLIVIHKNLHEPMYIFIAALLLNSVVFSTNIYPKLLIDFLSEKQITTYPLCLFQAFIYYCLAGSEFLLLAAMSYDRYVSICKPLQYPTIMRKTTVNVLLLLAWLVPACEIAVSVALNANIKLCSFTLKGFFCNNSIYTLQCVSSVALSLYGIFVLLNIALLPLVFILFTYTRILLISYRSCKTVRNKAAQTCLPHLLVLIGFSCFVNYDIIIVKLESDFPKTARLVMALQMITYHPLFNPVIYGLKMKEISKHLKNLLFQVK
>LOCXPOR68.859.HIT1.OR.2R.304.7tm_4.exons1.CM033534.1.Mastacembelus_armatus.hapX
FVLTMYSKVGQFKYLCFTLALIFYMLIIVANTFLIFTIYVDRNLHEPMYLFLCCLFVNGIYGSTSLMPCLMAQILSETHEISAFYCFIQIFNIHTYAGIEYGILTTMAYDRYVCICKPLHYNAIITKRKAQIVIIVIWMVTFLEGGVLLSFTIRLKRCKNIINSFFCENHIVVELSCSPDRTVSLVHDLIFGLIFTATIPLIYISYSYIRILAVCLKGSKETKLKALDTCTPHLISLITFVLACFYILITQRFDMAATPFELFITLGVYSVVVQPLQNPLIYGLKLSQIRQACIKLLKLKKSHL
>LOCXPOR69.860.HIT1.OR.2R.304.7tm_4.exons1.CM033534.1.Mastacembelus_armatus.hapX
FVLTMYSKVGQFKYLYFTLALIFYMLVIVANTFLIFTIYVDRNLHEPMYLFLCCLFVNEIYGSTSLMPCLMAQILSETHEISAFYCFIQIFNIHTYAGIEFGTLTVMAYDRYVCICKPLHYNAIITKRKVQIVILVIWIVTFLEVAVLLSFTIHLKRCKTIINSFFCENHIVVELSCSPDRTVSLVHDLIFGLIFTVAVPLIYISYSYAKILAVCLKGSKETKLKALETCTPHLISLISFVFACFYILITQRFDMSSTPFELFITLGVYSVVVQPLQNPLIYGLKLSQIRQACIKLLKLKMSHL
>LOCXPOR70.861.HIT1.OR.2R.304.7tm_4.exons1.CM033534.1.Mastacembelus_armatus.hapX
FVLTMYSKVGQFKYLYFTLALIFYMLVIVANTFLIFTIYVDRNLHEPMYLFLCCLFVNEIYGSTSLMPCLMAQILSETHEISAFYCFIQIFNIHTYAGIEFGTLTVMAYDRYVCICKPLHYNAIITKRKVQTIILVIWIVTFLEVAVLLSFTIHSKRCKTNINSVFCSHHLVVELSCSPDTTVSLVHDLIFGLIFSVAVPIIYISYSYIRILAVCLKGSKETKLKALDTCTPHLISLITFVFACFYSLITQRFDMSTAPYQLFIVLSMYVVVIQPIQNPVIYGLKLSAIRQACKKLLTLKISHL
>LOCXPOR71.862.HIT1.OR.2R.309.7tm_4.exons1.CM033534.1.Mastacembelus_armatus.hapX
MENITHSLFFNLTIFVNISSYRYPVFVFCFLLYGFIASANLVIVLVISHEKALHESMYIFIAFLSVNALYGSAGFFPRFLMDILSDTHLISHSACFTQIYVISTYAFSEVTILGIMSYDRYVAVCQPLHYHSKMTSKMVLRLAVFAWLCPAFYLSLCIYVTISLPLCGNKIHKVYCTNWNIVKLSCVTSVVTQIVSTTGVIIITLVSFGCILYTYLRIVVLCWKSSLEFRRKVLQSCLPHIISVVIYSFTSFSDSILEKYNIQLSPFVAIIVSLESVVIPPALNPLLYGLKLPEIRKHIFKMMCFKTVT
>LOCXPOR72.863.HIT1.OR.2R.301.7tm_4.exons1.CM033534.1.Mastacembelus_armatus.hapX
MDDRFNITYITIDGYVEMHRYRFVYFVIMFTAYILIICCNSTIVCLIVIHKNLHEPMYIFIAALLLNSVFYSTNIYPKLLIDFISEKQIISYPLCLFQSFVYYTLATSEFLLLAAMSYDRYVSICKPLQYPTIMRKTTVNVFLLLAWLVPACELSVAVVLYTNIKLCSFSLKGIFCNTSIYSLQCGRSVALTVYGVFLLVNIALLPLLFILFTYTRILLISYRSCKTVRNKAAQTCLPHLLVLINFSSFVTYDVVVVRLESDFPKTVRLVMALQMITYHPLFNPVIYGLKMKEISKHLKKL
>LOCXPOR73.864.HIT1.OR.2R.306.7tm_4.exons1.CM033534.1.Mastacembelus_armatus.hapX
MDDRFNITYITIDGYVEMHRYRYLYFVIMFTAYILIICCNSTIVCLIVIHKNLHEPMYIFIAALLLNSVLYSTNIYPKLLIDILSEKQITTYPLCLFQSFVYYCLAGSEFLLLAAMSYDRYVSICKPLQYPTIMRKTTVNVFLLLAWLVPACELSVSVSMYAVIKVCSFSLKGIFCNNSIYSLQCGRSVALTVYGVFMLLSIVLLPLLFILFTYTRILLISYRSCKTVRNKAAQTCLPHLLVLINFSSFVTYDVVVVRLESDFPKTARLVMALQMITYHPLFNPVIYGLKMKEISKHLKKLLFQVK
>LOCXPOR74.865.HIT1.OR.2R.301.7tm_4.exons1.CM033534.1.Mastacembelus_armatus.hapX
MDNNLNITYINIDAYVELDKYRFVYFVIMFTAYILIICSNSTIVCLIVIHKNLHEPMYIFIAALLMNSVLHSTTVYPKILTDVISKKPIISYPACLFQYHIMYALGGSEFLLLTAMAYDRYVSICKPLQYPTIMRKTNICILLVVAWILPAGQLSVITATSVNIKLCNFNFQGIICNSTMSRLFCSREKGIYGLMCFVNLVILPVLFILFTYIRIFIITYRSGREVRRKAAQTCLPHLIVLINFSCLVSFDILLVQIETDFPKIVRLIISLQTILSHPLLNPIIYGLKMKEIHKHLRKLFC
>LOCXPOR75.866.HIT1.OR.2R.301.7tm_4.exons1.CM033534.1.Mastacembelus_armatus.hapX
MDNNLNITYITIDGYVELDKYRFVYFVIMFTAYILIICSNSTIVCLIVIHKNLHEPMYIFIAALLLNSVLYSTALYPKILFDVLSEKPIVSYPACLFQFQIGYSLGGSEFYLLAAMSYDRYVSICKPLQYPTIMTKTNICILLVVAWILPAGQIAVTIVINVNTKLCNFNLKGIICNSAISQLYCNRDIDIYGLVCFVNLLILPVLFVLFTYIRIFIITYRSGREVRRKAAQTCLPHLIVLINFSCLSSFDVLLFQIETDFPTFVHLTMQIQVILYHPLFNPIIYGLKMREIYKHLRKLFC
>LOCXPOR76.867.HIT1.OR.2R.303.7tm_4.exons1.CM033534.1.Mastacembelus_armatus.hapX
MDNNLNITYITIDAYVELDKYRFVYFVVMFTAYILIICSNSTIVCLIVIHKNLHEPMYIFIAALLLNSVLFSTALYPKILIDVLSEKQIISYSACLFQYQVGYSLAASEFLLLAAMAYDRYVSICKPLQYPTIMTKTNICILLVVAWILPAGQFAVITGTNVNTKLCKFNVKGITCNSTISQLYCEGLGLITIYGLVCFVNLIILPVLFILFTYIRIFIITYRSGREVRRKAAQTCLPHLIVLINFSCLGSFDVLVVQMETNFPKIVPLIMSLQTMLYHPLFNPIIYGLKMKEIYQHLRKLFC
>LOCXPOR77.868.HIT1.OR.2R.303.7tm_4.exons1.CM033534.1.Mastacembelus_armatus.hapX
MDNNLNITYITFDGYVELDKYRFVYFVIMFTAYILIICSNSTIVCLIVIHKNLHEPMYIFIAALLMNSVLLSTALYPKILTDVLSEKPIISYAECLFQYQTSYSLTASEFLLLAAMAYDRYVSICKPLQYPTIMTKRNICILLVVAWILPAGQLAVITGEKVHFKLCKFNVKGITCNSTIRQLYCDSLGVLTIYGLVCFVNLLILPVLFVLFTYIRIFIITYRSGREVRRKAAQTCLPHLLVLINFSCLFSFDVLLVQLETDFPKIVRLIMSLQTILYHPLLNPIIYGLKMREIYKHLRKLFC
>LOCXPOR77.871.HIT1.OR.2R.303.7tm_4.exons1.CM033534.1.Mastacembelus_armatus.hapX
MDNNLNITYITFDGYVELDKYRFVYFVIMFTAYILIICSNSTIVCLIVIHKNLHEPMYIFIAALLMNSVLLSTALYPKILTDVLSEKPIISYAECLFQYQTSYSLTASEFLLLAAMAYDRYVSICKPLQYPTIMTKRNICILLVVAWILPAGQLAVITGEKVHFKLCKFNVKGITCNSTIRQLYCDSLGVLTIYGLVCFVNLLILPVLFVLFTYIRIFIITYRSGREVRRKAAQTCLPHLLVLINFSCLFSFDVLLVQLETDFPKIVRLIMSLQTILYHPLLNPIIYGLKMREIYKHLRKLFC
>LOCXPOR79.873.HIT1.OR.2R.303.7tm_4.exons1.CM033534.1.Mastacembelus_armatus.hapX
MDNNLNITYITIDAYVELDKYRFVYFVIMFTAYILIICSNSTIVCLIVIHKNLHEPMYIFIAALLLNSVLYSTNIYPKILTDVLSEKQIISYSACLFQFQTGYSLGGSEFFLLAAMSYDRYVSICKPLQYPTIMTKTNICILLVVAWILPAGQFAVITGNYANFKLCNFIFKGITCDSTISRLHCEISQGITIYALVCFVNLIILPVLFILFTYIRIFIITYQSGREVRRKAAQTCLPHLIVLINFSCFGSFDVLLFQMETDFPKIVYLIISLQTNLYHPLLNPIIYGLKMKEIYKHLRKLFC
>LOCXPOR80.874.HIT1.OR.2R.303.7tm_4.exons1.CM033534.1.Mastacembelus_armatus.hapX
MDNNLNITYITFDGYVEMNKYRFVYFVIMFTAYILIICSNSTIVCLIVIHKNLHEPMYIFIAALLMNSVLFSTALYPKILFDVLSEKQIISYSACLFQYQIGYSLGGSEFLLLAAMAYDRYVSICKPLQYPTIMTKTNICILLVVAWILPPGQLAVLSGMNGDIKLCKFNAKGITCNSSIGQLYCEISRFLTVYALVCFVNLLIFPLLFILFTYIRIFIITYRSGREVRRKAAQTCLPHLIVLINFSCLGSFDVLLFQIETDFPKIVRLIMSLQSILYHPLFNPIIYGLKMKEIYKHLRKLFC
>LOCXPOR81.875.HIT1.OR.2R.303.7tm_4.exons1.CM033534.1.Mastacembelus_armatus.hapX
MDNNLNITYITIDAYVELDKYRFVYFVIMFTAYILIICSNSTIVCLIVIHKNLHEPMYIFIAALLINSVLYSTAAYPKILTDVLSEKQIISYPACLFQFQVGYSLGASEFLLLAAMSYDRYVSICKPLQYPTIMTKTNICILLVVAWILPAGQFAVVSGNYANFKLCNFIFKGITCDSTISRLHCEISQGITIYVLVYFVNLVILPLFFILFTYIRIFIITYRSGREVRRKAAQTCLPHLIVLINFTCLGSFDVLLFQMETDFPKIVSLIMSLQTILYHPLFNPIIYGLKMKEIYKHLRKLFC
>LOCXPOR82.876.HIT1.OR.2R.303.7tm_4.exons1.CM033534.1.Mastacembelus_armatus.hapX
MDNNLNITYITIDGYVELDKYGFVYFVVMFTAYILIICSNSTIVCLIVIHKNLHEPMYIFIAALLLNSVLFSTALYPKILTDVLSEKQIISYPACLFQYQMCYSLAASECLLLAAMAYDRYVSICKPLQYPTIMTKTNICILLVVAWILPAGQVAVITGTKVNIKLCKFNIRGITCNSTISRLDCESTGVRTIYLLMCFITLLILPVLFILFTYIRIFIITYRSGREVRRKAAQTCLPHLIVLINFTCLGSFDILLFIIETGVPKIVSLIMFLQTILYHPLFNPIIYGLKMKEIYKHLRKLFC
>LOCXPOR83.877.HIT1.OR.2R.303.7tm_4.exons1.CM033534.1.Mastacembelus_armatus.hapX
MDEKLNITYITFDGYVELEKYRFVYFVMMFNAYILIICSNSTIVCLIVIHKNLHEPMYIFIAALLLNSVLYSTALYPKILFDVLSEKPIISYPACLFQNQVGYSLGGSEFLLLVAMSYDRYVSICKPLQYPTIMTKRNICILLVVAWILPAGQVAVISGVNSDVKLCKFNFKGITCDSTIGQLYCEGSGVITIYALVCFLNLLILPVLFILFTYIRIFIITYRSGREVRRKAAQTCLPHLIVLINFSCLGSFDVLLVQMATDFPKIVRLIMFLQTILYHPLFNPIIYGLKMREIYKHLRKLFC
>LOCXPOR84.878.HIT1.OR.2R.308.7tm_4.exons1.CM033534.1.Mastacembelus_armatus.hapX
MDNNLNITYITIDAYVELDKYRFVYFVVMFTAYILIICSNSTIVCLIVIHKNLHEPMYIFIAALLMNSVLYSTALYPKILFDVLSEKPIMSYSACLFQYHITYSLGGSEFFLLAAMSYDRYVSICKPLQYPTIMTKTNICILLVVAWILPAGQLAVISGVNADVKLCKFIFKGITCNSTISQLYCEISKVIIIYLLMCFITLLILPVLFILFTYIRIFIITYRSGREVRRKAAQTCLPHLIVLINFSCFGSFDVLLFQMETDFPKIVSLIMSLQAILYHPLFNPIIYGLKMKEIYKHLRKLFCPGKTV
>LOCXPOR85.879.HIT1.OR.2R.303.7tm_4.exons1.CM033534.1.Mastacembelus_armatus.hapX
MDNNLNITYITIDGYVELDKYRFVYFVVMFTAYILIICSNSTIMCLIVIHKNLHEPMYIFIAALLMNSVLYSTALYPKILFDVLSEKPIISNSVCLFQFQIGYSLGGSEFLLLAAMSYDRYVSICKPLQYPTIMTKRNICILLVLAWILPAVQIAVQSGTFVIFKLCKFNIKGITCNSTIGQLYCEGSGLIGIYGLVCFVNLVILPVLFILFTYIRIFIITYRSGREVRRKAAQTCLPHLIVLINFSCLSSFDVLIFQIETDVSKIVSLIMSLQTYLYHPLFNPIIYGLKMREIYKHLRKLFC
>LOCXPOR86.880.HIT1.OR.2R.308.7tm_4.exons1.CM033534.1.Mastacembelus_armatus.hapX
MDNNLNITYITFDGYVELDKYRFVYFVIMFTAYILIICSNSTIVCLIVIHKNLHEPMYIFIAALLLNSVLLTTAIYPKILFDVLSEKQIISYPACLFLYQVGYSLGASEFFLLAAMSYDRYVSICKPLQYPTIMTKTKISILLIVAWILPAGHLAVISGWNGDVKLCKYKFKGIMCNSAMSQLHCESSRVIIIYAFVCFINLQILPLLFILFTYIRIFIITYRSGREVRRKAAQTCLPHLIVLINFSCLGSFDVFLFQMENVFPKIVHLIMSLQVILYHPLFNPIIYGLKMRQIHKHLRKLFCPGKTV
>LOCXPOR87.883.HIT1.OR.2R.303.7tm_4.exons1.CM033534.1.Mastacembelus_armatus.hapX
MDNNLNITYITFDGYVELDKYRFVYFVIMFTAYILIICSNSTIVCLIVIHKNLHEPMYIFIAALLLNSVLLTTAIYPKILFDVLSEKQIISYPACLFLYQVGYSLAGSEFFLLAAMAYDRYVSICKPLQYPTIMTKTKISILLIVAWILPAGHLAVISGWNANVKLCKYKFKGIMCNSAMSQLHCESSRVIIIYAFVCFINLQILPLLFILFTYIRIFIITYRSGREVRRKAAQTCLPHLIVLINFSCLGSFDVFLFQMENVFPKIVHLIMSLQVILYHPLFNPIIYGLKMREIYQHLRKLFC
>LOCXPOR88.884.HIT1.OR.2R.303.7tm_4.exons1.CM033534.1.Mastacembelus_armatus.hapX
MDNNLNITYITIDAYVELDKYRFVYFVIMFTAYILIICSNSTIVCLIVIHKNLHEPMYIFIAALLMNSVLFSTALYPKILTDVLSEQPIISYPACLFQYQIGYSLGGSECLLLAAMSYDRYVSICKPLQYPTIMTKTNICILLVVAWILPPGQLAVISGVNSDVKLCKFHFKGIICNSTISRLYCESSGVIIIYALVCFITLLILPVLFVLFTYIRIFIITYRSGREVRRKAAQTCLPHLIVLINFSCLGSFDILLFQMETDFPKIVRLIMSLQTILYHPLFNPIIYGLKMKEIYKHLRKLFC
>LOCXPOR89.885.HIT1.OR.2R.308.7tm_4.exons1.CM033534.1.Mastacembelus_armatus.hapX
MDNNLNITYITIDAYVELDKYRFVYFVIMFTAYILIICSNSTIVCLIVIHKNLHEPMYIFIAALLLNSVLYTTDIYPKILFDVLSEKQIISYPVCLFQFQVGYSLSGSEFLLLAAMSYDRYVSICKPLQYPTIMTKTNICILLVVAWILPAGQVAVVTGNYANFKLCNFIFKGLTCDSTISRLHCEISQGITIYALVCFVNLLILPVLLILFTYIRIFIITYRSGREVRRKAAQTCLPHLIVLINFSCLGSFDVLLFQMETDFPKIVSLIMSLQTFLYHPLFNPIIYGLKMKEIYKHLRKLFCPGKTV
>LOCXPOR90.887.HIT1.OR.2R.303.7tm_4.exons1.CM033534.1.Mastacembelus_armatus.hapX
MDNNLNITYITIDAYVELDKYRLVYFVIMFTAYILIICSNFTIVCLIVIHKNLHEPMYIFIAALLLNSVFFSTVIYPKILFDVLSEKPIMSYSACLFQGILTYSSGSSEFLLLAAMAYDRYVSICKPLQYPTIMTKTNICILLIVAWILPAGQLGVLIPLNANIKLCNFNFEGIICNTGVSSLQCETSRELNIYGLVCFVNLLILPVLFILFTYIRIFIITYRSGREVWRKAAQTCLPHLIVLINFSCLSSFDVLLVQMKTNLPKIVRLILSIQAILYHPLFNPIIYGLKMKEIYKHLRKLFC
>LOCXPOR91.888.HIT1.OR.2R.303.7tm_4.exons1.CM033534.1.Mastacembelus_armatus.hapX
MDNNLNITYITIDAYVELDKYRFVYFVIMFTAYILIICSNSTIVCLIVIHKNLHEPMYIFIAALLMNSVLYSTALYPKILTDVLSEKPIMSYPICLFQYQVGYSLGGSEFLLLAAMSYDRYVSICKPLQYPTIMRKTNICILLVVAWILPAGQLAVITGMDSVAKLCKFNVKGIICNSTISQLYCEGSGELMIYALMCFINLLILPVLFVLFTYIRIFIITYRSGREVRRKAAQTCLPHLIVLINFSCLGSFDVLLFIMETDFPKIVRLIMSIQTILYHPLFNPIIYGLKMKEIYKHLRKLFC
>LOCXPOR92.889.HIT1.OR.2R.303.7tm_4.exons1.CM033534.1.Mastacembelus_armatus.hapX
MDNNLNITYITIDAYVELDKYRFVYFVIMFTAYILIICSNSTIVCLIVIHKNLHEPMYIFIAALLMNSVFYSTSVYPKILTDVLSEKPIMSYSACLFQWVLNYSLGGSEFLLLAAMSYDRYVSICKPLQYPTIMTKTNICILLVVAWILPAGQLAVLIPLNASFKLCNVNFEGIICNSTVSKLQCESSRELNIYGLACFVNLLILPVLFIFFTYIRIFIITYRSGREVRRKAAQTCLPHLIVLINFSCLSSFDVLLVQMETDFPKIVSLIITLQTILYHPLFNPIIYGLKMKEIYKHLRKLFC
>LOCXPOR93.890.HIT1.OR.2R.303.7tm_4.exons1.CM033534.1.Mastacembelus_armatus.hapX
MDNNLNITYITIDAYVELDKYRFVYFVIMFTAYILIICSNSTIVCLIVIHKNLHEPMYIFIGALLMNSVLYTTDIYPKILFDVLSEQPIISYSACLFQFQVGYSLGASEFLLLAAMSYDRYVSICKPLQYPTIMTKTNICILLVVAWILPAGQFAVITGNYANFKLCNFIFKGITCDSTISRLHCEISQGITIYALVCFVNLVILPVLFILFTYIRIFIITYRSGREVRRKAAQNCLPHLIVLINFSCFGSFDVLLFQMETDFPKIVSLIMSLQTILYHPLFNPIIYGLKMKEIYKHLRKLFC
>LOCXPOR106.891.HIT1.OR.2R.288.7tm_4.exons1.CM033534.1.Mastacembelus_armatus.hapX
TIDAYVELDKYRFVYFVVMFTCNSNSTIVCLIVIHKNLHEPMYIFIAALLLNSVLFSTAAYPKILTNVLSEKQIISYSACLFQFQVGYSSGSSEFLLLAAMSYDRYVSICKPLQYPTIMTKTNICILLVVAWILPAGQLGVLIPLNANIKLCNFNFEGIICNTGVSSLQCESSRELNIYGLVCFVNLLILPVVFVLFTYIGIFIITYRSGREVRRKAAQTCLPHLIVLINFSCLSSFDVLLVQIETDVSKIVSLIMSLQTYLYHPLFNPIIYGLKMKEIYQHLRKLFC
>LOCXPOR94.423.HIT1.OR.2R.303.7tm_4.exons1.CM033534.1.Mastacembelus_armatus.hapX
MDNNLNITYITIDGYVELDKYRFVYFVIMFTAYILIICSNSTIVCLIVIHKNLHEPMYIFIAALLLNSVLYSTALYPKILTDILSEKPIISFSVCLFQYQTGYSLAASEFLLLAAMSYDRYVSICKPLQYPTIMRKTNICILLVVAWILPAGQLGVITGIKVILKLCKFNVKGITCNSTISQLYCEGLGLITIYGLVCFVNLIILPVLFILFTYIRIFIITYRSGREVRRKAAQTCLPHLIVLINFSCLSSFDVLLVQMEIDFPKIVSLIITLQTILYHPLFNPIIYGLKMKEIYQHLRKLFC
>LOCXPOR95.424.HIT1.OR.2R.308.7tm_4.exons1.CM033534.1.Mastacembelus_armatus.hapX
MDNNLNITYITIDAYVELDKYRFVYFVIMFTAYILIICSNSTIVCLIVIHKNLHEPMYIFIAALLLNSVLFSTAAYPKILTDVLSEKPIISYPVCLFQFQAGYSLGGSECLLLAAMAYDRYVSVCKPLQYPTIMTKSKICILLVVAWILPAGQLAVVSGNYANFKLCNFIFKGLTCDSTISRLYCEISQVITIYAMVCFVNLLILPVLFVLFTYIRIFIITYRSGREVRRKAAQTCLPHLIVLINYSCLGSFDVLLYQMETDFPKIVSLIMSVQTFLYHPLFNPIIYGLKMKEIYKHLRKLFCPGKTV
>LOCXPOR96.425.HIT1.OR.2R.303.7tm_4.exons1.CM033534.1.Mastacembelus_armatus.hapX
MDNNLNITYITIDAYVELDKYRFVYFVIMFTAYILIICSNSTIVCLIVIHKNLHEPMYIFIAALLLNSVFYSTSVYPKILTDVLSEKPIISYSVCLFQYQVGYSLAASEFLLLAAMSYDRYVSICKPLQYPTIMTKSKICILLVVAWILPAGQLAVITGTNINIKLCKFNVKGITCNSTIRQLYCEGSGVITIYALVCFITLLIIPVLFILFTYIRIFIITYRSGREVRRKAAQTCLPHLIVLINFSCLGSFDILLVQIETDFPKIVSLIISLQTILYHPLFNPIIYGLKMKEIYKHLRKLFC
>LOCXPOR97.426.HIT1.OR.2R.303.7tm_4.exons1.CM033534.1.Mastacembelus_armatus.hapX
MDNNLNITYITIDAYVELDKYRFVYFVIMFTAYILIICSNSTIVCLIVIHKNLHEPMYIFIAALLINSVLFSTSLYPKILFDILSEQPIISYPACLFQYQVGYSLGGSECLLLAAMSYDRYVSICKPLQYPTIMTTTNICILLVVAWILPVGQLAVLSGTSVNVKFCKFNFKGITCNSSISQLYCEIPRLIIIYGLVCFVNLLILPVLFVLFTYIRIFIITYRSGREVRRKAAQTCLPHLIVLINFSCLGSFDVLLYQMETDFPKIVRLIMTVQSILYHPLFNPIIYGLKMREIHQHLRKLFC
>LOCXPOR98.427.HIT1.OR.2R.303.7tm_4.exons1.CM033534.1.Mastacembelus_armatus.hapX
MDNNLNITYITIDAYVELDKYRFVYFVIIFIAYILIICSNSTIVCLIVIHKNLHEPMYIFIAALLLNSVLYSTALHPKILFDVLSEKQIMSYSACLFQFYVNYSLGGSEFLLLAAMSYDRYVSICKPLQYPTIMKKTNICILLVVAWILPAGQLAVPIGLSADVELCEFSFKKIVCNSDVFKLQCEQSKVPNIYILIAFVNILILPVLFVLFTYIRIFLITYRSGREVRRKAAQTCLPHLIVLINYSCFASFDVLLVQMETAFPKIVHLTIVIQTILYQPLFNPIIYGLKMREIYQHLRKLFC
>LOCXPOR99.428.HIT1.OR.2R.303.7tm_4.exons1.CM033534.1.Mastacembelus_armatus.hapX
MDNNLNITYITIDAYVDLDKYRFVYFVIMFAAYILIICSNSTIVCLIVIHKNLHEPMYIFIAALLMNSVLYSTALYPKILFDVLSEKQIISYSSCLFQFYVNYSLSASEFLLLAAMSYDRYVSICKPLQYPTIMRKINICILLVVAWILPAGQVAVPTGLSADVELCEFSFKEIDCNSDVFNLQCEQSSVLNIYIMIAYVTLLILPVLFILFTYIRIFIITYRSGREVRRKAAQTCLPHLIVLINFSCLSSFDVLLVQMENDFPKILHLIMQIQVMLYHPLFNPIIYGLKMKEIYKHLRKLFC
>LOCXPOR100.429.HIT1.OR.2R.303.7tm_4.exons1.CM033534.1.Mastacembelus_armatus.hapX
MDNNLNITYIIIDAYVELNQYRYVYFVIMFTAYILIICSNSTIVCLIVIHKNLHEPMYIFIAALLLNSVLYSTTVYPKILTDVLSETKIMSYPACLFQLYIIYTLGGSEFLLLAAMSYDRYVSICKPLQYPTIMTKTNICILLVVAWILPAGQLAVPLGLSADVELCEFSFKEIVCNTAVFNLQCEKSSLLKIYNMIAFLNLLILPVVFVLFTYIRIFIITYRSGREVRRKAAQTCLPHLIVLINFSCFGSFYVLLDQMETEFPQIMRLIMSLQVLLYHPLFNPIIYGLKMKEIYQHLRKLFC
>LOCXPOR101.430.HIT1.OR.2R.305.7tm_4.exons1.CM033534.1.Mastacembelus_armatus.hapX
MDNNLNITYLIIDGYVELDKYRFVYFVIMFTAYILIICSNSTIVCLIVIHKNLHEPMYIFIAALLMNSVLYSTALYPKILFDILSEKQIISYPVCFFQYHMGYSLGASEFLLLAAMSYDRYVSICKPLQYPTIMSKTNICILLVVAWILPAGQLAVSISLNANFKLKLCNFNLKGIICNSTVSKLQCESSKEHKIYGLVCFVNLLILPVLFILFTYIRIFIITYRSGREVRRKAAQTCLPHLIVLINFSCLGSFDILLFMIETDFPKIVSLIMSLQTFLYHPLFNPIIYGLKMKEIYKHLRKLFC
>LOCXPOR102.431.HIT1.OR.2R.303.7tm_4.exons1.CM033534.1.Mastacembelus_armatus.hapX
MDNNLNITYITFDGYVEMNKYKFVYFVIMFTAYILIICSNSTIVCLIVIHKNLHEPMYIFIAALLLNSLLYSTGNYPKILFDILSEKQIISYSACLFQFYVCYSLGGAEFFLLTAMAYDRYVSICKPLQYPTIMTKTNICILLVVAWILPAGHLAIPIGLSADVELCKFSFKEIVCNAAVFKLQCEKSSVLNVYNMIAFLDVLVLPVLFILFTYIRIFIITYRSGREVRRKAAQTCLPHLIVLVNFSCLSSFDALLFQMETDFPKYVHLTMQIQVMLYHPLFNPIIYGLKMREIYKHLRKLFC
>LOCXPOR104.432.HIT1.OR.2R.301.7tm_4.exons1.CM033534.1.Mastacembelus_armatus.hapX
MDNNLNITYINIDAYVELDKYRFVYFVFIFIAYILIICSNSTIVCLIVIHKNLHEPMYIFIAALLLNSVLFSTAIYPKILFDVLSEKQIISYPACLFQYHVGHSLGGSEFLLLAAMSYDRYVSICKPLQYPTIMTKRKICILLVVAWILPAGQLAVLTGTDVNVKICNFNLTSITCNSTISRLYCSLEISIYAMMCIVNLIILPVLFILFTYIRIFIITYRSGREVRRKAAQTCLPHLIVLINFSCLSSFDVFLYQMETDFPKVVRLIMSIQIILYHPLLNPIIYGLKMKEIYKHLRKLFC
>LOCXPOR104.434.HIT1.OR.2R.301.7tm_4.exons1.CM033534.1.Mastacembelus_armatus.hapX
MDNNLNITYITIDAYVELDKYRYVYFVFIFIAYILIICSNSTIVCLIVIHKNLHEPMYIFIAALLLNSVLFSTAIYPKILFDVLSEKPIISYPACLFQYQVGHSLGASEFLLLAAMAYDRYVSICKPLQYPTIMRKRNICILLVVAWILPAGQIAVTTGTSVNVKICNFNLTSITCNSTISRLYCSIEISIYAMMCIVNLVILPVLFVLFTYIRIFIITYRSGREVRRKAAQTCLPHLIVLINFSCLSSFDVFLYQMETDFPKVVRLIMSLQIFLYHPLLNPIIYGLKMKEIYKHLRKLFC
>LOCXPOR105.435.HIT1.OR.2R.306.7tm_4.exons1.CM033534.1.Mastacembelus_armatus.hapX
MDNNLNITYITIDAYVELDKYRFVYFVIMFTAYILIICSNSTIVCLIVIHKNLHEPMYIFIAALLMNSVLFSTSLYPKILFDVLSEKPIISYSVCLFQFQIGYSLGASEFLLLTAMSYDRYVSICKPLQYPTIMTKTNICILLVVAWILPAGQLAVISGVNSDVKLCKFHFKGITCNSSISRLYCSRKIAIYGLVCFVNLLILPVLFVLFTYIRIFIITYRSGREVRRKAAQTCLPHLIVLINFSCLCSFDILLFQIETDFPKIVSLIMSLQTFLYHPLFNPIIYGLKMKEIYQQLRKLFCPGKTV
>LOCXPOR106.436.HIT1.OR.2R.303.7tm_4.exons1.CM033534.1.Mastacembelus_armatus.hapX
MDNNLNITYITIDAYVELDKYRFVYFVIMFTAYILIICSNSTIVCLIVIHKNLHEPMYIFIAALLINSVLYSTTVYPKILFDVLSEKQIISYSACLFQYHITYSLGASEFLLLAAMSYDRYVSICKPLQYPTIMRKTNICILLVVAWILPAGQLAVSIPLNANFKLCNFNFKGIICNSTVSKLQCESSRELNIYGLFCFVNLLILPVLFILFTYIRIFIITYRSGREVRRKAAQTCLPHLIVLINFSCLASFDILLVQMETDFSKIVSLIMLMQAILYHPLFNPIIYGLKMKEIYQHLRKLFC
>LOCXPOR107.437.HIT1.OR.2R.301.7tm_4.exons1.CM033534.1.Mastacembelus_armatus.hapX
MDNNLNITYITIDAYVELDKYRFVYFVIMFTAYILIICSNSTIVCLIVIHKNLHEPMYIFIAALLMNSVLFSTALYPKILFDVLSEKPIISYSACLFQFHIGYSLAASEFLLLAAMSYDRYVSICKPLQYPTIMRKRNICILLVVAWILPAGQLAVTTGRSVNVKICNFNFEGIACNSTINRLFCSREVGIYGLMCFITLLILPVLFILFTYIRIFIITYRSGREVRRKAAQTCLPHLIVLINFSCLGSFDILLVQMETDVPKIVSLIMSLQTFLYHPLLNPIIYGLKMREIYKHLRKLFC
>LOCXPOR108.438.HIT1.OR.2R.301.7tm_4.exons1.CM033534.1.Mastacembelus_armatus.hapX
MDNNLNITYITIDAYVELDKYRFVYFVIMFTAYILIICSNSTIVCLIVIHKNLHEPMYIFIAALLLNSVLHSTTVYPKIVTDVLSEKPIISYPACLFQYHIIYALGASEFLLLAAMSYDRYVSICKPLQYPTIMTKRNICILLVVAWILPAGQLAVITATSVNIKLCNFNFQGIICNSTMSRLFCSREKGIYGLMCFITLLILPVLFILFTYIRIFIITYRSGREVRRKAAQTCLPHLIVLINFSCLGSFDILLVQIETDFPKIVRLLISLQTILSHPLLNPIIYGLKMKEIHKHLRKLFC
>LOCXPOR109.440.HIT1.OR.2R.303.7tm_4.exons1.CM033534.1.Mastacembelus_armatus.hapX
MDNNLNITYITIDGYVELDKYRFVYFVIMFTAYILIICSNSTIVCLTVIHKNLHEPMYIFIAALLMNSVLFSTSVYPKILTDVLSEKPIISYSACLFQYQVGYSLGGSEFLLLAAMSYDRYVSICKPLQYPTIMTKTNICILLVVAWILPAGQLAVISGMNVDVKLCNYNFKGITCNSTLRRLYCKISRLITIYALVCFVNLLILPVLFILFTYIRIFIITYRSGREVRRKAAQTCLPHLIVLINYSCFGSFDVLLYQMETDFPKIVSLIMLMQSILYHPLFNPIIYGLKMKEIYKHLRKLFC
>LOCXPOR110.441.HIT1.OR.2R.301.7tm_4.exons1.CM033534.1.Mastacembelus_armatus.hapX
MDNNLNITYITIDAYVELDKYRFVYFVIMFTAYILIICSNSTIVCLIVIHKNLHEPMYIFIAALLMNSVLFSTALYPKILFDVLSEKPIISYPACLFQYHVGYSLGGSEFLLLAAMSYDRYVSICKPLQYPTIMTKRNIFILVVVAWILPAGQLAVITGTSVNIKLCNFNFQGITCNSTMSRLFCSREKGIYGLMCFITLLILPVLFVLFTYIRIFIITYRSGREVRRKAAQTCLPHLIVLINFSCLGSFDVLLVQMETHFPKIVRLILSIQTILYHPLFNPIIYGLKMKEIYKHLRKLFC
>LOCXPOR111.442.HIT1.OR.2R.303.7tm_4.exons1.CM033534.1.Mastacembelus_armatus.hapX
MDNNLNITYITIDAYVELDKYRFVYFVIMFTAYILIICSNSTIVCLIVIHKNLHEPMYIFIAALLMNCVLYTTDIYPKILFDVLSEKPIISYPACLFQFYVCYSLGASEFLLLTAMSYDRYVSICKPLQYPTIMRKRNICILLVVAWILPAGQFAVPVGLSADMEICEFSFKKTVCTIEVLKLQCEKSRVLNIYMIISYVNLLILPVLFILFTYIRIFIITYRSGREVRRKAAQTCLPHLLVLINFSCFASFDILLYQMENDFPKIVYLTMQIQTNLYHPLFNPIIYGLKMKEIYKHLRKLFC
>LOCXPOR112.443.HIT1.OR.2R.303.7tm_4.exons1.CM033534.1.Mastacembelus_armatus.hapX
MDNNLNITYITIDAYVELDKYRFVYFVIMFTAYILIICSNSTIVCLIVIHKNLHEPMYIFIAALLMNSVLFSTSVYPKILFDVLSEKQIISYPACLFQYQFGHSLGASEFLLLAAMSYDRYVSICKPLQYPTIMTKTNICILLVLAWILPAGQLAVISGMNVDVELCNFNFKGITCNSTLRRLYCEISGLITIYALVCFINLLILPVLFILFTYIRIFIITYRSGREVRRKAAQTCLPHLIVLINYSCFASFDVLLVQMETDFPKIVRLILSIQTILYHPLFNPIIYGLKMKEINKHLRKLFC
>LOCXPOR113.445.HIT1.OR.2R.303.7tm_4.exons1.CM033534.1.Mastacembelus_armatus.hapX
MDNNLNITYITIDAYVELDKYRFVYFVIMFTAYILIICSNSTIVCLIVIHKNLHEPMYIFIAALLINSVLYSTALYPKILFDVLSEKQIISYPACLFQYQVAHSLGGSEFLLLAAMSYDRYVSICKPLQYPTIMTKTNICILLVVAWILPAGQLAVISGVNSDVKLCKFHFKGIICNSTISQLYCESSGVIIIYALVCFINLLILPVLFVLFTYIRIFIITYRSGREVRRKAAQTCLPHLIVLINFSCLGSFDVLLFQMETDFPKIVRLIMSLQTMLYHPLFNPIIYGLKMKEIYKHLRKLFC
>LOCXPOR114.446.HIT1.OR.2R.303.7tm_4.exons1.CM033534.1.Mastacembelus_armatus.hapX
MDNNLNITYITIDAYVELDKYRFVYFVIMFTAYILIICSNSTIVCLIVIHKNLHEPMYIFIAALLMNSVLYTTDIYPKILFDVLSEKQIISYSACLFQFYVCYSLGASEFLLLTAMSYDRYVSICKPLQYPTIMRKRNICILLVVAWILPAGQLAVPIGLSADMEICEFSFKKTVCTSEILKLQCEKSRVLNIYMFICYVNLLIFPVLFILFTYIRIFIITYRSGREVRRKAAQTCLPHLLVLINFSCFASFDILLYQTENNFPKIVHLTMQIQTNLYHPLFNPIIYGLKMKEIYKHLRKLFC
>LOCXPOR115.447.HIT1.OR.2R.308.7tm_4.exons1.CM033534.1.Mastacembelus_armatus.hapX
MDNNLNITYITIDAYVELDKYRFVYFVIMFTAYILIICSNSTIVCLIVIHKNLHEPMYIFIAALLLNSVLFTTANYPKILFDVLSEKQIISYSACLFQFHITYSLGASEFLLLAAMSYDRYVSICKPLQYPTIMTKTNICILLVVAWILPAGQLAVPIGLSADVKLCESAFQETACNTAVLKLQCEKSRLSDLYIMIPFVNILILPVLFILFTYIRIFIITYRSGREVRRKAAQTCLPHLIVLINFSCLGSLDVLLFQMETDLPKIVRLIISFQTILYHPLLNPIIYGLKMREIYKHLRKLFCPGKTV
>LOCXPOR116.448.HIT1.OR.2R.301.7tm_4.exons1.CM033534.1.Mastacembelus_armatus.hapX
MDNNLNITYINIDAYVELDKYRFVYFVIMFTAYILIICSNSTIVCLIVIHRNLHEPMYIFIAALLLNSVFFSTALYPKILFDVLSEKPIISYPACLFQYHVGYSLGASEFLLLAAMSYDRYVSICKPLQYPTIMTKRNICILLVVAWILPAGQLAVITVTNVNVKICNFNFKGIACNSTISRLYCSRKLGIYDLMCFITLLILPVLFILFTYIRIFIITYRSGREVRRKAAQTCLPHLIVLINFSCLGSFDILLVQIETDFPKIVRLIMSLQTILYHPLFNPIIYGLKMKEIYKHLRKLFC
>LOCXPOR117.449.HIT1.OR.2R.301.7tm_4.exons1.CM033534.1.Mastacembelus_armatus.hapX
MDNNLNITYITIDAYVELDKYRFVYFVIMFTAYILIICSNSTIVCLIVIHKNLHEPMFIFIAALLLNSVLFSTALYPKILIDVLSEQPIISYPACLFQFQVGYSLGGSEFLLLAAMSYDRYVSICKPLQYPTIMTKTNICILLVVAWILPAGQLAVTTGTSVNVKICNFNIKGITCNSTINRLFCSREVGIYGLMCFITLLILPVLFILFTYIRIFIITYRSGREVRRKAAQTCLPHLIVLINFSCLGSFDVLLDNLETDFPKIVRLILSIQTILYHPLFNPIIYGLKMKEIYKHLRKLFC
>LOCXPOR118.450.HIT1.OR.2R.306.7tm_4.exons1.CM033534.1.Mastacembelus_armatus.hapX
MDNNLNITYITIDAYVELDKYRFVYFVIMFTAYILIICSNSTIVCLIVIHKNLHEPMYIFIAALLLNSVLFSTALYPKILFDVLSEIPIISYSACLFQFQVGYSLGGSEFLLLAAMSYDRYVSICKPLQYPTIMRKRNICILLVVAWILPAGQIAVITGTSVNVKICNFNFKGITCNSTISRLYCSREIGIYDLMCFITLLIFPVLFILFTYIRIFIITYRSGREVRRKAAQTCLPHLIVLINFSCFGSFDVLLVQMETDFPKIGRLIMSLQTILYHPLFNPIIYGLKMKEIYKHLRKLFCPGKTV
>LOCXPOR119.451.HIT1.OR.2R.301.7tm_4.exons1.CM033534.1.Mastacembelus_armatus.hapX
MDNNLNITYITIDAYVELDKYRFVYFVIMFTAYILIICSNSTIVCLIVIHKNLHEPMYIFIAALLLNSVLFSTALYPKILFDVLSEQPIISYPACLFQFQVGYSLGGSEFLLLAAMSYDRYVSICKPLQYPTIMRKRNVYILLVTAWILPAGQLAVPTATSVNVKLCNFNFKGITCNSTINQLYCSRETGIFGLICFVNLLILPVLFILFTYIRIFIITYRSGREVRRKAAQTCLPHLIVLINFSCLGSFDVILVQMETDFPKIVRLIMSIQIILYHPLLNPIIYGLKMKEISKHLRKLFC
>LOCXPOR120.452.HIT1.OR.2R.303.7tm_4.exons1.CM033534.1.Mastacembelus_armatus.hapX
MDNNLNITYITIDAYVELDKYRFVYFVIMFTAYILIICSNSTIVCLIVIHRDLHEPMYIFIAALFLNSVLFSTANYLKILIDVLSEKQIISYSACLFQFYVCYSLGASEFLLLAAMAYDRYVSICKPLQYPTIMTKTNICILLVVAWILPAGQLAVPVGLSADVELCEFSFKGTICNSAVLKLQCDKSGMLNIYNLIIFINLVILPVFFVLFTYIRIFIITYRSGREVRRKATQTCLPHLLVLINFSCFGSFDVLLVQMETDVPKIVRLIVSLQIILYHPLFNPIIYGLKMREIYKHLRKLFC
>LOCXPOR121.453.HIT1.OR.2R.306.7tm_4.exons1.CM033534.1.Mastacembelus_armatus.hapX
MDNNLNITYITIDAYVELDKYRFVYFVIMFTAYILIICSNSTIVCLIVIHKNLHEPMYIFIAALLLNSVFFSTALYPKILFDVLSEKPIISYPACLFQFQVGYSLGGSEFLLLAAMSYDRYVSICKPLQYPTIMRKRNICILLVVAWILPAGQMAVVTGTSVNVKICNFNFKGITCNSTISRLYCSREIGIYDLVCFITLLIFPVLFVLFTYIRIFIITYRSGREVRRKAAQTCLPHLIVLINFSCLASFDVLLVQMETDFPKIGRLIMSLQTILYHPLFNPIIYGLKMKEIYKHLRKLFCPGKTV
>LOCXPOR122.454.HIT1.OR.2R.306.7tm_4.exons1.CM033534.1.Mastacembelus_armatus.hapX
MDNNLNITYITIDAYVELDKYRFVYFVIMFTAYILIICSNSTIVCLIVIHKNLHEPMYIFIAALLMNSVLFSTSLYPKILFDVLSEKPIISYPACLFQYHVGYSLGGSEFLLLAAMAYDRYVSICKPLQYPTIMRKRNVCILLVVAWILPAGQIAVTTGTSVNVKICNFNLTSITCNSTISQLYCSREISIYAMMCFVNLLILPVLFVLFTYIRIFIITYRSGREVRRKAAQTCLPHLIVLINFSCLSSFDVFLYQMETDFPKTVRLMMSIQVILYHPLFNPIIYGLKMKEIYQHLRKLFCPGKTV
>LOCXPOR123.456.HIT1.OR.2R.301.7tm_4.exons1.CM033534.1.Mastacembelus_armatus.hapX
MDNNLNITYLTIDAYVELDKYRFVYFLIMFTAYILIICSNSTIMCLIVIHKNLHEPMYIFIAALLLNSVLFSTALYPKILFDVLSEKPIISYPACLFQYHVGYSLGASEFLLLAAMSYDRYVSICKPLQYPTIMRKRNISILLVVAWILPAGQLAVLTVTNVNVKICNFNLKGIACNSTISQLYCSREISIYAMMCFVNLLILPVLFILFTYIRIFIITYRSGREVRRKAAQTCLPHLIVLINFSCLSSFDVFLYQMETDFPKTVRLIMSIQVILYHPLFNPIIYGLKMKEIYKHLRKLFC
>LOCXPOR124.457.HIT1.OR.2R.301.7tm_4.exons1.CM033534.1.Mastacembelus_armatus.hapX
MDNNLNITYITIDAYVELDKYRFVYFVIMFTAYILIICSNSTIVCLIVIHKNLHEPMYIFIAALLLNSVLLSTALYPKILFDVLSEKPIISYPACLFQYHVGYSLGGSEFFLLAAMSYDRYVSICKPLQYPTIMTKRNISILLVVAWILPAGQLAVLTVTNVNVKICNFHFKGITCNSTISRLYCSRVIGIYAMVCFVNLLILPVLFILFTYIRIFIITYRSGREVRRKAAQTCLPHLIVLINFSCLSSFDVLLVQIESDFPKVVRLIMSLQVILYHPLFNPIIYGLKMREIYKHLRKLFC
>LOCXPOR125.458.HIT1.OR.2R.303.7tm_4.exons1.CM033534.1.Mastacembelus_armatus.hapX
MDQKLNMTYITFDGYVELNQYRFVYFVIMFTAYILIICSNSTIVCLIVIHKNLHEPMYIFIAALLINSVLFSTAIYPKILFDVLSEKQIISYSACLFQWSLNYSLGASEFLLLAAMSYDRYVSICKPLQYPTIMTKTKICILLVVAWILPAGQLAVPAAMSVDTKLCNFNFRGIICNSTVYRLHCDISKALNIYGLVCFCNLSILPVLFILFTYIRIFIITYRSGREVRRKAAQTCLPHLIVLINFSCLGSFDVLLVQMETDFPKIVSLIMSIQTMLYHPLFNPIIYGLKMKEIYQHLRKLFC
>LOCXPOR126.459.HIT1.OR.2R.303.7tm_4.exons1.CM033534.1.Mastacembelus_armatus.hapX
MDNNLNITYINIDAYVELNQYRFVYFVFMFTAYILIICSNSTIVCLIVIHKNLHEPMYIFIAALLMNSVLFTTVMYPKILFDVLSEKQIISYSACLFQFHITYSLGASEFLLLAAMAYDRYVSICKPLQYPTIMTKTNICILLVVAWILPAGQLAVPIGLNADVELCEFSFKGTVCNSAVLKLQCEKSSLLNIYNLIIFGNLLIIPVLFILFTYIRIFIITYRSGREVRRKAAQTCLPHLIVLINFSCLGSFDVLLVQMETDFPKIVRLIMSLQTILYHPLFNPIIYGLKMREIYQHLRKLFC
>LOCXPOR127.461.HIT1.OR.2R.304.7tm_4.exons1.CM033534.1.Mastacembelus_armatus.hapX
MDNNLNITYITIDAYVELDKYRFVYFVIMFTAYILIICSNSTIVCLIVIHKNLHEPMYIFIAALLLNSVLFTTVIYPKILLDVVSEKQIISYSACLFQFYVCYSFGGSEFFLLAAMAYDRYVSICKPLQYPTIMTKTNICILLVVAWILPAGHFAVPIGLSADVELCEFSFKQIVCNSAVLKLQCEKSRVSNIYMMIVLVNIIILPVLFVLFTYIRIFIITYRSGREVRRKAAQTCLPHLIVLINFSCLGSFDVLLVQMETDFPKIVRLIMSTQTILYHPLFNPIIYGLKMKEIYKHLRKLFCQ
>LOCXPOR128.462.HIT1.OR.2R.309.7tm_4.exons1.CM033534.1.Mastacembelus_armatus.hapX
ENINITYITLDGYVELDKYRVVYFVIMFTAYILIICSNSTIVCLIVIHKNLHEPMYIFIAALLLNSVLLTTAIYPKILFDVLSEKQIISYSACLFQWSLNNKNNKIKNYSLGASEFLLLAAMSYDRYVSICKPLQYPTIMTKTNICILLVVAWILPAGQLAVPAAMSVDTKLCNFNFRGIICNSTVYRLHCNISRILNIYGLVCFGNLLLLPVLFILFTYIRIFIITYRSGREVRRKAAQTCLPHLIVLINFSFSSSFDILLVQMENDFPQTLCLLVTLQALLYHPLFNPIIYGLKMREIYQHLRKLFC
>LOCXPOR129.463.HIT1.OR.2R.308.7tm_4.exons1.CM033534.1.Mastacembelus_armatus.hapX
MDNNLNITYITIDAYVELDKYRYLYFVIMFTVYILIICSNSTIVCLIVIHKNLHEPMYIFIAALLLNSVLFSTSLYPKILFDVLSEKPIISYPACLFQFQVGYSLGGSEFFLLAAMAYDRYVSICKPLQYPTIMTKTNICILLVVAWILPAGQFAVPVGLSADIELCEFSFKGIACNTAIFKLQCEKSRVSILYIMIPFVNLLILPVLFVLFTYIRIFIITYRSGREVRRKAAQTCLPHLIVLINFSCLGSFDVLLVQMENDFSKILRLTMSIQTMSYHPLFNPIIYGLKMKEIYQHLRKLFCPGKTV
>LOCXPOR130.464.HIT1.OR.2R.301.7tm_4.exons1.CM033534.1.Mastacembelus_armatus.hapX
ENINITYITLDGYVELDKYRFVYFVIMFTAYILIICSNSTIVCLIVIHKNLHEPMYIFIAALLLNSVLLTTAIYPKILTDVLSEKQIISYSACLFQWSLNYSLGASEFLLLAAMSYDRYVSICKPLQYPTIMTKTNICILLVVAWILPAGQLAVPAAMSVDTKLCNFNFRGIICNSTVYRLHCNISRILNIYGLVCFGNLLLLPVLFILFTYIRIFIITYRSGREVRRKAAQTCLPHLIVLINFSFSSSFDILLVQMENDFPQTLCLLVTLQALLSHPLFNPIIYGLKMREIYQHLRKLFC
>LOCXPOR131.465.HIT1.OR.2R.303.7tm_4.exons1.CM033534.1.Mastacembelus_armatus.hapX
MDNNLNITYITIDAYVELDKYRFVYFVIIFTAYILIICSNSTIVCLIVIHKNLHEPMYIFIAALLMNSVLYSTNIYPKILFDVLSEKQIMSYSACLFQFYVCYSLAASEFFLLAAMAYDRYVSICKPLQYPTIMTKTNICILLVVAWILPAGQFAVPIGLSANVELCEYSFQEVICNSALLKLQCEKSRVSSLYFTVAFVNFLILPVLFILFTYIRIFIITYRSGREVRRKAAQTCLPHLIVLINFFCFASFDILLVQMENDFPKVVRLIMLMQAILYHPLLNPIIYGLKMKEIYKHLRKLFC
>LOCXPOR132.467.HIT1.OR.2R.307.7tm_4.exons1.CM033534.1.Mastacembelus_armatus.hapX
MDEDLNVTFIILGGHIEVHKYRYLYFMVVLIVYILIICSNSTIVYLIWKHRDLHEPMYIFIAALLLNSVLLSTNIYPKLLIDFLSEQQIISYQACLVQFSLFYILGGSEFLLLAAMAYDRYVSICKPLQYPTIMTKRTISVILAFAWLWPACQEVGMAKMSSDQKLCSFTLKVIFCNNQIYKLFCVTSKAISAFGLFFLLNVVIFPVFFILFTYTRILIICYHSSGEVRRKAAQTCLPHLMVLFNYFFLLTYDVITVRLESDFPKIARLVMTLQLVLYNPLFNPIIYGLKMKEIYKHLKKLFCQGKM
>LOCXPOR133.468.HIT1.OR.2R.308.7tm_4.exons1.CM033534.1.Mastacembelus_armatus.hapX
MEEDLNVTDIIILSGHIDIHKYRYLYFMVVLIVYILIICSNSTIVYLIWKHRDLHEPMYIFIAALLLNSVLLSTNIYPKLLTDFLSEQQIISYQACLVQFSLFYSLAGAEFLLLAAMSYDRYVSICKPLQYPTIMTKRTVSVFLALSWLVPPCYLVSLAIMSANQKLCNFTLKVIFCNNQIYKLFCVTSRPITVLGLFFLLNIVVLPVIFILFTYTRILIICYHSSGEVRRKAAQTCLPHLMVLFNYFFLLTYDVITVRLESDFPKIARLVMTLQLVLYNPLFNPIIYGLKMKEIYKHLKKLFSQGKM
>LOCXPOR134.469.HIT1.OR.2R.306.7tm_4.exons1.CM033534.1.Mastacembelus_armatus.hapX
MEEDLNVTYITFGGHVEVHKYRYLYFMVVLIVYILIICSNSTIVYLIWKHRDLHEPMYIFIAALLLNSVLLSTNIYPKLLIDFLSEQQITTYQACLVQFSLFYILAGSEFLLLAAMAYDRYVSICKPLQYPTIMTKRTVSVFLALSWLLPACHHVPFPVISANQKLCSFTLKVIFCNNQIYKLFCVTSKPLSILGVFFLLHVCILPVFFILFTYTRILIICYHSSGEVRRKAAQTCLPHLMVLFNYFFLLTYDVITVRMETDFPKLARLVMTLQLVVYNPLFNPIIYGLKMKEIYKHLKKLFCQDK
>LOCXPOR135.470.HIT1.OR.2R.303.7tm_4.exons1.CM033534.1.Mastacembelus_armatus.hapX
MDNNLNITYINIDAYVELDKYRFVYFVIMFIAYILIICSNSTIVCLIVINKNLHEPMYIFIAALLMNSVLFSTTVYPKILNEVLSEKQIISYSACLFQFYVCYSLGGSEFLLLAAMSYDRYVSICKPLQYPTIMRKTNICILLVVAWILPAGQLAVPAGLSVAVELCEFSFTGTVCNSAVLKLQCDKSGMLNIYNLIIFINLVMLPVLFILFTYIRIFIITYRSGREVRRKAAQTCLPHLIVLINFSCFGSFDVLLVQMEIDFPKIVRLIITLQTILYHPLFNPIIYGIKIREIYKHLRKLFC
>LOCXPOR149.471.HIT1.OR.2R.286.7tm_4.exons1.CM033534.1.Mastacembelus_armatus.hapX
MEEDLNVTCITFSGHVEVHKYRYLYFMVVLIVYILIICSNSTIVYLIWKHRDLHEPMYIFIAALLLNSVLLGTNIYPKLLIDFLSEQQIISYQACLIQYFMFHTLAASEFLLLTAMSYDRYVSICKPLQYPTIMKKRTVSVFLALSWLVPACEMVGLTTLSANQKLCSFTLKVVFCNNSIYKLFCVSSRAVTVFGLFMLVNSVVLPMIFILFTYTRILIICYHSSGEVRRKAAQTCLPHLMVLFNFFFLSTYDVITVRLETDFPKTARLVMTLQLVVYNPLFNPVI
>LOCXPOR136.472.HIT1.OR.2R.306.7tm_4.exons1.CM033534.1.Mastacembelus_armatus.hapX
MEKDLNVTYITFGGHVEVHKYRYLYFMVVLIVYILIICSNGTVVYLIWKHRDLHEPMYIFIAALLLNSVLYSTNIYPKLLIDVLSEQQIISYQACLVQFYMFYTLTSSEFLLLAAMAYDRYVSICKPLQYPTIMRKTTISVFLALSWLVPACEIMGLTTLITNQKLCSFTVKVIFCNNSIYKLFCVSSRAVTVYGVFVVLNVVVLPVLFILFTYTRILIICYHSSGEVRRKAAQTCLPHLMVLFNYFFLITYDVITVRLETDFPKTAHLVMTLQLVVYNPLFNPIIYGLKMKEIYKHLKKLFCQGK
>LOCXPOR137.473.HIT1.OR.2R.306.7tm_4.exons1.CM033534.1.Mastacembelus_armatus.hapX
MEEDLNVTYITFGGHVEVHKYRYLYFMVVLIVYILIICSNSTIVYLIWKHRDLHEPMYIFIAALLLNSVFHSTNIYPKLLIDFLSEQQIISYQACLVQFYMFYTLTDSEFLLLAAMSYDRYVSICKPLQYPTIMTKRTVSVFLALSWLVPACEVVGLTTLITNQKLCSFTLKVIFCNNSFYKLFCVSSRAVTVFGVFAVLNIVVLPVLFILFTYTRILIICYHSCGEVRRKAAQTCLPHLMVLINYFFLVIYDVITVRLETDFPKTARLVMTLQLVVYNPLFNPIIYGLKMKEIYKHLKKLFCQGK
>LOCXPOR138.474.HIT1.OR.2R.303.7tm_4.exons1.CM033534.1.Mastacembelus_armatus.hapX
MDNNLNITYLTIDAYVELDKYRFVYFVILFTAYILIICSNSTIVCLIVIHKNLHEPMYIFIAALLMNSVLFSTVLYPKILTDVLSEKQIISYSVCLFQYHITYALGASEFLLLTAMSYDRYVSICKPLQYPTIMTKRNIFILLVVAWILPAGQLAVSIPQNANFKLCNFNFKGIICNSTVSKLQCESSRELNIYGLVCFVNLLILPVLFVLFTYIRIFIITYRSGREVRRKAAQTCLPHLIVLINFSCLGSFDILLFDMGTDFPKIVRLIISLQTMLYHPLFNPIIYGLKMREIYKHLRKLFC
>LOCXPOR139.475.HIT1.OR.2R.303.7tm_4.exons1.CM033534.1.Mastacembelus_armatus.hapX
MDNNLNITYITIDAYVDLDKYRFVYFVIMFTAYILIICSNSTIVCLIVIHKNLHEPMYIFIAALLMNSVLYSTNIYPKILTDVLSEKQIISYSACLFQFYVCYSLAASEFLLLAAMSYDRYVSICKPLQYPTIMRKRNICILLVAAWILPAVQFAVPIGLSAKVELCEYSFQKIICNSALLKLQCEKSRVSNSYFIIDFVSFLILPVLFILFTYIRIFIITYRSGREVRRKAAQTCLPHLIVLINFSCFASFDALLDQMENDFPKHVSLIMLIQAILYHPLLNPIIYGLKMKEIYKHLRKLFC
>LOCXPOR140.476.HIT1.OR.2R.303.7tm_4.exons1.CM033534.1.Mastacembelus_armatus.hapX
MDNNLNITYITIDAYVELDKYRFVYFVIMFTAYILIICSNSTIVCLIVIHKNLHEPMYIFIAALLMNSVLYSTAVYPKILTDVLSEKQIISYLACVFQYYVNYSLAASEFFLLAAMAYDRYVSICKPLQYPTIMAKTNICILLLIAWILPAGQLAVPAAASVDAKLCSFNFKGIICNITIHTLHCETTKAVDIYGFVCFCNLVILPVLFILFTYIRIFIITYRSGREVRRKAAQTCLPHLIVLINFSCLASFDILVVQMETNFPKIVPLIMSLQSILYHPLLNPIIYGLKMKEIYKHLRKLFC
>LOCXPOR141.478.HIT1.OR.2R.303.7tm_4.exons1.CM033534.1.Mastacembelus_armatus.hapX
MDNNLNITYITIDAYVELDKYRYLYFVIMFTAYILIICSNSTIVCLIVIHKNLHEPMYIFIAALLINSVLYSTNIYPKILTDVLSEKQIISYSACLFQWFVTYSLGGSEFLLLAAMSYDRYVSICKPLQYPTIMRRRNICILLVVAWILPAGQAAVTTGTSANMNVCKFNVKGIICNSTVLKLQCETSRVLNIYGLVCLVNLLILPVLFILFTYIRIFIITYRSGREVRRKAAQTCLPHLIVLINFSCLSAYDVLLLRLETDFPTTVRLIMSLQTVLYHPLFNPIIYGLKMKEIYKHLRKLFC
>LOCXPOR134.479.HIT1.OR.2R.305.7tm_4.exons1.CM033534.1.Mastacembelus_armatus.hapX
MEEDLNVTYITFGGHVEVHKYRYLYFMVVLIVYMLIICSNSTIVYLIWKHRDLHEPMYIFIAALLLNSLLLSTNIYPKLLIDFLSEQQIISYQACLVQFSFFYSLAASEFLLLAAMSYDRYVSICKPLQYPTIMTKRTVSVLLALSWLWSACHVVTLATLSANQKLCSFTLKVIFCNNQIYKLFCVPSRPITVFGVLFLLNVSVFPVIFILFTYTRILIICYHSSGEVRRKAAQTCLPHLMVLFNYFFLLTYDIITVRLETDFPKTARLVMTLQLVVYNPLFNPIIYGLKMKEIHKYLKKLFYQD
>LOCXPOR144.480.HIT1.OR.2R.303.7tm_4.exons1.CM033534.1.Mastacembelus_armatus.hapX
MDNNLNITYITIDAYVELDKYRFVYFVIMFTAYILIICSNSTIVCLIVIHKNLHEPMYIFIAALLLNSVLFSTTVYPKILTDVLSEKQIISYSACLFQFYVCYSLAASEFFLLTVMAYDRYVSICKPLQYPTIMRKRNICILLVVAWILPAGQLAVPVGLSADVKICEFSFKGTVCNSAVLKLQCDKSGMLNIYNLIIFINIIILPVLFIIFTYIRIFIITYRSGREVSRKAAQTCLPHLIVLINFSCFGSFDVLLVQMETDFPKIVRLIITLQTSLYHPLFNPIIYGLKMREIYQHLRKLFC
>LOCXPOR144.481.HIT1.OR.2R.303.7tm_4.exons1.CM033534.1.Mastacembelus_armatus.hapX
MDNNLNITYITIDAYVELDKYRFVYFVIMFTAYILIICSNSTIVCLIVIHKNLHEPMYIFIGALLMNSVLFSTTVYPKILFDVLSEKQIMSYSACLFQFYVNYSLAASEFFLLTVMAYDRYVSICKPLQYPTIMRKRNICILLVVAWILPAGQLAVPVGLSADVKICEFSFKGTVCNSAVLKLQCDKSGMLNIYNLIIFINIIILPVLFILFTYIRIFIITYRSGREVSRKAAQTCLPHLIVLINFSCFGSFDVLLVQMETDFPKIVRLIITLQTSLYHPLFNPIIYGLKMREIYQHLRKLFC
>LOCXPOR145.482.HIT1.OR.2R.301.7tm_4.exons1.CM033534.1.Mastacembelus_armatus.hapX
MDDRLNITYITIDGYVEMHRYRYLYFVIMFTAYILIICCNSTIMCLIVIHKNLHEPMYIFIAALLLNSVLYSTNIYPKVLVDILSERQFISFQCCLFQWFINYSLLGSEFLLLAAMSYDRYVSICKPLQYPTIMRKTTVNVFLLLAWLVPACEIAVSLALYANIKLCSFSLKGIFCNSSIYSLQCGRSVALTVYGVFMLVNIALLPLLFILFTYTRILLISYRSCKTVRNKAAQTCLPHLLVLINFSCFVTYDVVVVRLESDFPNIVRLIMALQVILYHPLFNPVIYGLKMKEISKHLKKL
>LOCXPOR146.483.HIT1.OR.2R.307.7tm_4.exons1.CM033534.1.Mastacembelus_armatus.hapX
MEEDLNVTYITFGGHVEVHKYRYLYFMVVLIVYILIICSNSTIVYLIWKHRDLHEPMYIFIAALLLNSVLLSTNIYPKLLIDFLSEQQIISYQACLVQYFMFYALGCSEFLLLAAMSYDRYVSICKPLQYPTIMTKRTISVFLAISWLVPACEMAGLTTLSANQKLCSFTLKVIFCNNSIYKLFCVSSKAISIYGVLILVNVVVLPVLFILFTYTRILIICYHSCGEVRRKAAQTCLPHLMVLFNYFFLLTYDVITVRLETDFPKLARLVMTLQLVLYNPLFNPIIYGLKMKEIYKHLKKLFSQGKM
>LOCXPOR147.484.HIT1.OR.2R.302.7tm_4.exons1.CM033534.1.Mastacembelus_armatus.hapX
MEEDLNVTYITFGGHVEVHKYRYLYFMVVLIVYILIICSNGTIVYLIWKHRDLHEPMYIFIAALLLNSVLLSTNIYPKLLIDFLSEQQITFYQACLVQYFMFYALAASEFLLLTAMAYDRYVSICKPLQYPTIMTKRTISVFLALSWLVPACEMAGLTTLSANQKLCSFTLKVIFCNNSIYKLFCVTSKAISIYGVLILVNVELLPVLFILFTYTRILIICYHSSGEVRRKAAQTCLPHLMVLFNYFFLISYEVITVRLETDFPKTARLVMTLQLVVYNPLFNPIIYGLKMKEIYKHLKKLF
>LOCXPOR148.485.HIT1.OR.2R.306.7tm_4.exons1.CM033534.1.Mastacembelus_armatus.hapX
MEEDLNVTYITFGGHVDVHKYRYLYFMVVLIVYMLIICSNGTIVYLIWKHRDLHEPMYIFIAALLLNSVLYSTNIYPKLLIDFLSEQQIISYQACLVQFYMFYTLTDSEFLLLAAMSYDRYVSICKPLQYPTIMTKRTVSVFLALSWLVPPCHHVGLTTLSANQKLCSFTLKVIYCNNSIYKLFCASSKVITIFGLIIVLNVVVLPVLFILFTYTRILIICYHSCGEVRRKAAQTCLPHLMVLFNYFFLVIYDVITVRLETDFPKTARLVMTLQLVVYNPLFNPIIYGLKMKEIYKHLKKLFCQGK
>LOCXPOR149.486.HIT1.OR.2R.302.7tm_4.exons1.CM033534.1.Mastacembelus_armatus.hapX
MEEDLNVTYITFGGHVEVHKYRYLYFMVVLIVYILIICSNSTIVYLIWKHRDLHEPMYIFIAALLLNSVLLSTNIYPKLLIDFLSEQQIISYQACLVQYFLFYTLAASEFVLLAAMSYDRYVSICKPLQYPTIMRKRTISVFLAISWLVPACQVVGLTTLSANQKLCSFTLKVIFCNNSIYKLFCVSSRAVTVFGLFMLVNSVVLPVLFILFTYTRILIICYHSSGVVRRKAAQTCLPHLMVLFNYFFLSTYDVITVRLETDFPKTARLVMTLQLVVYNPLFNPIIYGLKMKEIYKHLKKLF
>LOCXPOR147.487.HIT1.OR.2R.302.7tm_4.exons1.CM033534.1.Mastacembelus_armatus.hapX
MEEDLNVTYITFGGHVEVHKYRYLYFMVVLIVYILIICSNSTIVYLIWKHRDLHEPMYIFIAALLLNSVLLSTNIYPKLLIDFLSEQQVISYQACLVQYFMFYTLAGSEFLLLAAMSYDRYVSICKPLQYPTIMRKRTISVFLALSWLVPACEMAGLTTLSANQKLCSFTLKVIFCNNSIYKLFCVSSKAISIYGVLMLLNVVVLPVLFILFTYTTILIICYHSSGEVRRKAAQTCLPHLMVLFNYFFLISYDVITVRLETDFPKLARLVMTLQLVLYNPLFNPIIYGLKMKEIYKYLKKLF
>LOCXPOR151.489.HIT1.OR.2R.306.7tm_4.exons1.CM033534.1.Mastacembelus_armatus.hapX
MEEDLNVTYITFGGHVEVHKYRYLYFMVVLIVYILIICSNSTIVYLIWKHRDLHEPMYIFIAALLLNSVFHSTNIYPELLIDFLSEQQIISYQACLVQFYMFYTLTGSEFLLLAAMSYDRYVSICKPLQYPTIMTKRTVSIFLALSWLVPACEFVVLTTLTANQKLCSFTLKVIYCNNSIYKLFCVSSRAVTVYGVFVFVNVVVLPVLFILFTYTRILIICYHSSGEVRRKAAQTCLPHLLVLFNYFFLITYDVITVRLETDFPKTARLVMTLQLVLYNPLFNPIIYGLKMKEIYKHLKKLFCQGK
>LOCXPOR152.490.HIT1.OR.2R.306.7tm_4.exons1.CM033534.1.Mastacembelus_armatus.hapX
MEEDLNVTYISFGGHVEVHKYRYLYFMVVLIVYILIICSNGTIVYLIWKHRDLHEPMYIFIAALLLNSVLYSTNIYPKLLIDFLSEQQIISHQACLVQFYMFYTLTDSEFLLLAAMSYDRYVSICKPLQYPTIMRKRTVSVILALSWLVPACEMVGLTTLSANQKLCSFTMKVIFCNNSIYKLFCVSSRAVTVFGVFVVLSVVVLPVLFILFTYTRILIICYHSCGEVRKKAAQTCLPHLLVLFNYFFLVIYDVITVRLETDFPKTSRLVMTLQLVVYNPLFNPIIYGLKMKEIYKHLKKLFCQGK
>LOCXPOR156.491.HIT1.OR.2R.306.7tm_4.exons1.CM033534.1.Mastacembelus_armatus.hapX
MEEDLNVTYITFGGHVEVHKYRYLYFMVVLIVYILIICSNSTIVYLIWKHRDLHEPMYIFIAALLLNSVFHSTNIYPKLLIDFLSEQQIISYQACLVQFYMFYTLSDSEFVLLAAMSYDRYVSICKPLQYPTIMRKRTVSVILALSWLVPACEIVGLATLSANQKLCSFTLKVIFCNNSIYKLFCVSSRAVILYGVFVVLSVVVLPVFFIIFTYTRILIICYHSSGEVRRKAAQTCLPHLMVLINYFYLISFDFITARLETDFQKAAHVVMTLQLVVYNPLFNPIVYGLKMKEIYKHLKKLFCQGK
>LOCXPOR137.492.HIT1.OR.2R.306.7tm_4.exons1.CM033534.1.Mastacembelus_armatus.hapX
MEEDLNVTYITFGGHVEVHKYRYLYFMVVLIVYILIICSNSTIVYLIWKHRDLHEPMYIFIAALLLNSVLYSTNIYPKLLIDFLSEQQIISYQACLVQFYMFYTLTGSEFFVLAAMSYDRYVSICKPLQYPTIMRKTTISVFLALSWLVPACEVVGLATLSANQKLCSFTLKVIFCNNSIYKLFCVSSRAVTVYGVFVFINVVVLPVLFILFTYTRILIICYHSCREVRRKAAQTCLPHLMVLFNYFFLITYDVITVRLETDFPKTARLVMTLQLVLYHPLFNPIIYGLKMKEIYKHLKKLFFQGK
>LOCXPOR155.493.HIT1.OR.2R.308.7tm_4.exons1.CM033534.1.Mastacembelus_armatus.hapX
MEEDLNLTYITFGGHVEVHKYRYLYFMVVFTVYILIICSNGTIVYLIWKHRDLHEPMYIFIAALLLNSVLFSTNIYPKLLIDFLSEQQIISYQVCLVQFYMFYTLGGSEFLLLAAMSYDRYVSICKPLQYPTIMTIRTVSIFLALSWLVPACEFVGLTTLSANQKLCSFTLKVIFCNNSIYKLFCVSSRAVTVYGVFVFVNVVVLPVLFILFTYTRILIICYHSSGEVRRKAAQTCLPHLLVLFNYFFLITYDVITVRLETDFPKTARLVMTLQLVVYNPLFNPIIYGLKMKEIYKHLKKLFCQGKTN
>LOCXPOR156.494.HIT1.OR.2R.306.7tm_4.exons1.CM033534.1.Mastacembelus_armatus.hapX
MEEDLNVTYITFGGHVEVHKYRYLYFMVVLIVYILIICSNSTIVYLIWKHRDLHEPMYIFIAALLLNSVFHSTNIYPKLLIDFLSEQQIISYQACLVQFYMFYTLSDSEFVLLAAMAYDRYVSICKPLQYPTIMRKRTVSVILALSWLVPACEVVGSATLSANQKLCSFTLKVIFCNNSIYKLFCVSSRAVILYGVFVVLSVVVVPVLFILFTYTRILIICYHSSGEVRRKAAQTCLPHLMVLINYFYLISFDFITARLETDIPKAAHVVMTLQLVVYNPLFNPIVYGLKMKEIYKHLKKLFCQGK
>LOCXPOR157.495.HIT1.OR.2R.306.7tm_4.exons1.CM033534.1.Mastacembelus_armatus.hapX
MEEDLNVTYITFGGHVEVHKYRYLYFIVVFTVYILIICSNSTIVYLIWKHRDLHEPMYIFIAALLLNSVLYSTNIYPKLLIDFLSEQQIISHQACLLQFNMLYTLTDSEFLLLAAMAYDRYVSICKPLQYPTIMTKRTVSVFLALSWLVSAFHHMGLTIMSANQKLCSFTLKVIFCNNQIYKLFCVSSRAVTVYGLFILSNIVVLPVLFILFTYTRILIICYHSCGEVRRKAAQTCLPHLMVLFNYFFLISYEVITVRLETDFPKTARLVMTLQLVLYNPLFNPIIYGLKMKEIYKHLKKLFCQGK
>LOCXPOR158.496.HIT1.OR.2R.308.7tm_4.exons1.CM033534.1.Mastacembelus_armatus.hapX
MEENINVTYIILGGHVDVHKYRYLYFMVFLIVYILIICSNSTIVCLIVIHKNLHEPMYIFIAALLLNSVLFSTNIYPKLLIDFLSEQQIISYQACLVQFYMFYTLVGSEFLLLAAMAYDRYVSICKPLQYPTIMRKRTVSVLLAFAWLVPAGHHVGLTKMSSDQKLCSFTLKAIFCNNLIFNLFCVSSKTVSLYGLCIFLNVVVLPVLFILFTYTRILIICYHSCGEVRRKAAQTCLPHLLVLFNYFYLLIYGVIIARLESDFPKTARLIMTLQVVVYNPLFNPIIYGLKMKEIFKGLKKLFCQGKIN
>LOCXPOR159.497.HIT1.OR.2R.306.7tm_4.exons1.CM033534.1.Mastacembelus_armatus.hapX
MEEDLNVTYITFGGHVEVHKYRYLYFMVVLIVYILIICSNGTIVYLIWKHRDLHEPMYIFIAALLLNSVLYSTNIYPKLLIDFLSEQQIISYQACIAQFYMFYTLTDSEFVLLAAMSYDRYVSICKPLQYPTIMRKRTVSVILALSWLVPACEVVGLATVSANQKLCSFTMKVIFCNNQIYKLFCVSSRATTMYGVFVVLNVIVLPVLFIIFSYTRILIICYHSCGEVRRKAAQTCLPHLMVLFNYFYLISFDFMTARLETEIPKMARLVMTLQLVLYNPLFNPIIYGLKMKEIYKYLKKLFCQGK
>LOCXPOR160.498.HIT1.OR.2R.306.7tm_4.exons1.CM033534.1.Mastacembelus_armatus.hapX
MDEEFNVTYLTFGGHVEVHKYRYLYFIVFCAVYILIICSNGTIVYLIWKHRDLHEPMYIFIAALLLNSVLYSTNIYPKLLIDFLSEQQIISYQACLVQFYMFYTLTSSEFLLLAAMSYDRYVSICKPLQYPTIMRKRTVSIFLALSWLVPACQEIGLVTLIANQQLCSFTLKVIFCNNSIYKLFCVSSKAITVFGIFNFLHVVVLPVFFILFTYTRILIICYHSSGEVRRKAAQTCLPHLMILFNYFFLITYDLITVRLETDFPKTARLVMTLQLVVYNPLFNPIIYGLKMKEIYKHLKKLFCQGK
>LOCXPOR161.500.HIT1.OR.2R.306.7tm_4.exons1.CM033534.1.Mastacembelus_armatus.hapX
MEEDLNVTYITLGGHVEVHKYRYLYFMVVLIVYILIICSNSTIVYLIWKHRDLHEPMYIFIAALLLNSVLFSTNIYPKLLIDFLSEQQIISYQACLVQFYMFYTLGCSEFLLLAAMSYDRYVSICKPLQYPTIMTIRRVSIFLALSWLVPACEFVGLATMSANQKLCSFTLKVIFCNNSIYKLFCVSSRAVTVYGVFVFVNVVVLPVLFILFTYTRILIICYHSSGEVRRKAAQTCLPHLMVLFNYFFLITYDVITVRLETDFPKTARLVMTLQLVLYNPLFNPIIYGLKMKEIYKHLKKLFCQGK
>LOCXPOR162.503.HIT1.OR.2R.307.7tm_4.exons1.CM033534.1.Mastacembelus_armatus.hapX
MEEDLNVTYLNLDGHVEVHKYRYLYFMVVFTVYILIICSNGTIVYLIWKHRDLHEPMYVFIAALLLNSVLFSTNIYPKLLIDFLSEQQIISYQACLVQYYMFYSLAGSEFLLLAAMSYDRYVSICKPLQYPTIMRKSTVSIFLVLSWLVPACQLVGSATLSANQKLCSFTLKVIFCNNSIYKLFCVTSKAISLYGVFILLNVAVFPVLFILFTYTRILIICYQSGREVRTKAAQTCLPHLMVLINYSFLITYDVITVRLETDFPKTARLIMTLQLILYHPLFNPIIYGLKMKEIYKHLKKLFCQGKV
>LOCXPOR163.504.HIT1.OR.2R.303.7tm_4.exons1.CM033534.1.Mastacembelus_armatus.hapX
MEEEVNITYLIFGGHVEVHKYRYLYFMVLFTVYILIICSNSTIVYLIWKHRDLHEPMYIFIAALLLNSVLYSTNIYPKLLIDFLSEQQIISYQACLVQFYMFYALGGSEFLLLAAMAYDRYVSICKPLQYPTIMRKSTVSIFLALSWLLPACQLVGSATLSANQKLCNFTLKVIFCNNSIYKLHCVSSRAIYVYGLFILLNVAYVPMVFILFTYAKIFVIAYRSSKEVRTKAAETCLPHLLVLINFSLLCTYDVILMRLESDIPKIAQLVMTLQLILYHPLFNPIIYGLKMKEISKHLKRLLH
>LOCXPOR164.505.HIT1.OR.2R.308.7tm_4.exons1.CM033534.1.Mastacembelus_armatus.hapX
MENELNITYINLGGHVELDKYRFVYFVIMFTAYILIICCNSTIVCLIVIHKNLHEPMYIFIAALLLNSVLFSTNIYPKLLIDFLCEKQIISYSACLFQYFIFYTSCGSEFLLLTAMSYDRYVSICKPLQYPTIMTTTVVSVLLLVAWLVPVCQVAVTTILSAQAKMCDFTLKGIFCTNAIYGLQCIRSSVITVYGLIAFLDMVILPLLFIIFTYTKILIISYRSGREVRRKAAETCLPHLLVLMNYSCLSVYDVSIARVESSFPKTARLIMTLQVVLYHPLFNPLIYGLKMKEISKHLKRLFCPARNI
>LOCXPOR165.507.HIT1.OR.2R.308.7tm_4.exons1.CM033534.1.Mastacembelus_armatus.hapX
MDYELNLTYITLDGYVELNQHRFVYFVIMFTAYILIICCNSTIVCLIVIHKNLHEPMYIFIAALLFNSVLFSTALYPKILFDVLSEKQIISYPACLFQYFIIYSLGGSEFLLLAAMSYDRYVSICKPLQYPTIMTKTNVSIFLFLAWFSAACHFAGLTILNAKTKLCNFSFKGISCNNIIYELHCVRSSVITLYGAVGLIYLVILPLLFIIFSYTKILIIAYRSGREVRRKAAETCLPHLLVLISFSCLSVYDTIIVRVESNFPKPAYLIMNVQAAVYHPLFNPLIYGMKMKEISKHLKRLFCPTRII
>LOCXPOR166.508.HIT1.OR.2R.308.7tm_4.exons1.CM033534.1.Mastacembelus_armatus.hapX
MEEEVNITYLIFGGHVEVHKYRYLYFMVLFTVYILIICSNSTIVYLIWKHRDLHEPMYIFIAALLLNSVLYSTNIYPKLLIDFLSEQQIISYQACLVQFYMFYALGGSEFLLLAAMAYDRYVSICKPLQYPTIMTKRTVSIFLALSWLVPACEVVGTATLSANQKLCGFTLKVIFCNNSIYKLHCVPSRALSILGLFILLNVAYVPMVFILFTYAKIFVIAYRSSKEVRTKAAETCLPHLLVLINFSLLCTYDVILMRLESDIPKIAQLVMTLQLILYHPLFNPIIYGLKMKEISKHLKQLLHLGKKN
>LOCXPOR167.509.HIT1.OR.2R.302.7tm_4.exons1.CM033534.1.Mastacembelus_armatus.hapX
MDYELNLTYITLDGYVELDQHRFVYFVIMFTVYILIICSNSTIVCLIVIHKNLHEPMYIFIAALLLNSVLLSTNIYPKILFDILSEKQIIPYPACLFQYFIIYSFGGSEFFLLAAMSYDRYMSICKPLQYPTIMTKTNVSIFLFLAWFSSACHFAGLTILNAKTKLCNFTFKGVVCNNVIYELHCVRSSVITLYGAVGLIYLVILPFLFIIFSYTKILIIAYRSGREVRRKAAETCLPHLLVLISFSCLSVYDTIIVRIESSFPKTARLIMTLQIVLYHPLFNPLIYGLKMREISKHLKRLY
>LOCXPOR168.510.HIT1.OR.2R.308.7tm_4.exons1.CM033534.1.Mastacembelus_armatus.hapX
MEEEVNITYLIFGGHVEVHKYRYLYFMVLFTVYILIICSNSTIVYLIWKHRDLHEPMYIFIAALLLNSVLYSTNIYPKLLIDFLSEQQIISYQACLVQFYMFYSLGGSEYLLLAAMAYDRYVSICKPLQYPTIMTKRRISIFLALSWLVPACEVGGTATLSANQKLCGFTLKVIFCNNSIYKLHCVPSRALSILGLFILLNVAYVPMVFILFTYAKIFVIAYRSSKEVRTKAAETCLPHLLVLINFSLLCTYDVILMRLESDIPKIAQLVMTLQLILYHPLFNPIIYGLKMKEISKHLKRLLHLDKKN
>LOCXPOR169.512.HIT1.OR.2R.308.7tm_4.exons1.CM033534.1.Mastacembelus_armatus.hapX
MENELNVTYITLDGYVEVQKYKYLYFFCMFTVYILIICSNSTIVYLIWKHRDLHEPMYIFIAALLLNSVLYSTNIYPKLLIDFLSEQQIISYQACLVQFYICYSLGGSEFLLLAAMSYDRYVSICKPLQYPTIMRKSTVSILLVLAWLVPACNVAVPTILSADMKLCIFFLNGIFCNNSIYSLHCVSSKARSIFGSVALTISALLPLLFILFTYTRIFIISYRNGRKVRNKAAQTVLPHLLVLMSFSCFCAYDVTIVRLGSDFPKIVRLIMTLQVILYHPLFNPIIYGLKMKEISKHLKMLFCQLKVI
>LOCXPOR170.513.HIT1.OR.2R.308.7tm_4.exons1.CM033534.1.Mastacembelus_armatus.hapX
MDCELNVTCLNIEGYVEVDKYRYVYFVIMFTAYVLIICSNSTIVCLIWIHKNLHEPMYIFIAALLLNSVLFSTNIYPKLLIDVLSEKQIISYSACLFQYFIFYSLGSAEFLLLAAMSYDRYVSICKPLQYPTIMRKRNICILLVLAWFVAACHVVVPTILSAETKLCNFTLKGIFCNNAIYGLLCVRTSALSVFGVVALVDLVILPFLFIIFTYTKILIIAYRSGREVRRKAAETCLPHLMVLISYSCLCIYDIVIARVESNLPKTARLIMTLQIVLYHPLFNPLIYGLKMKEISKHLKRLFCPARII
>LOCXPOR171.514.HIT1.OR.2R.308.7tm_4.exons1.CM033534.1.Mastacembelus_armatus.hapX
MEDEFNATYITLNGYVEVHKYSYVYFCIMFSAYTLIITSNSIIICLIWIHRNLHEPMYIFIAALLTNSVFYSTAFYPKLFIDVLSEKQIVSYSACLFQFFIYYSLGGTEFLLLAAMSYDRYVSICKPLQYPTIMRKSTVSIFLILACLISACQVAVQTILIAETKLCNFILQGIFCTNAIYGLQCIRSSVSAIYGAVGLVYLVVLPLIFIIFSYTKILIIVYQSGREVRRKAAETCLPHLLVLISISCLSVYDVSIGRVESNLPKPARLIMTLQVVLYHPLFNPLIYGLKMKEISKHLNRLFCSARNI
>LOCXPOR172.515.HIT1.OR.2R.308.7tm_4.exons1.CM033534.1.Mastacembelus_armatus.hapX
MDYELNLTYITLDGYVELNQYRFVYFVIMFTAYILIICSNSTIVCLIVIHKNLHEPMYIFIAALLLNSVLYSTALYPKILFDVLSEKQIISYPACLFQYFIIYSLGTSEFLLLAAMSYDRYVSICKPLQYPTIMTKTNVSIFLFLAWFSSACHFAGLTILNAKTKLCNFSFKGVVCNNVIYELHCVRSSVINFYGVVALVDLIIFPLIYIVFTYIRIFFIAYRSGREVRRKAAETCLPHLIVLISYSCLSVYDLSIARVESNFPKTARLIMTLQTIVYHPLFNPLIYGLKMKEISKHLKRLFCPARII
>LOCXPOR173.516.HIT1.OR.2R.308.7tm_4.exons1.CM033534.1.Mastacembelus_armatus.hapX
MDCELNVTCVNIEGYVEVDKYRYVYFVIMFIIYLLIICSNSTIVCLIVIHKNLHEPMYIFIAALLLNSVLFSTNIYPKLLIDVLSEKQIISYSACLFQFFIFYSLGSAEFLLLAAMSYDRYVSICKPLQYPTIMTKNSVSVFLVLAWFLAACHTVVSTILSAETKLCNFFFKGIFCNNAIFGLHCVRTSALSVFGVVALVDLLILPFLFIVFTYTKILIIAYRSGREVRRKAAETCLPHLLVLISYSCLCIYDIVTARVESNLPKPVRLIMTLQIVLYHPLFNPLIYGLKMKEISKHLKRLFCPARII
>LOCXPOR174.517.HIT1.OR.2R.308.7tm_4.exons1.CM033534.1.Mastacembelus_armatus.hapX
MDYELNLTYITLDGYVELNQHRFVYFVIMFTAYILIICCNSTIVCLIVIHKNLHEPMYIFIAALLLNSVLFSTANYPKILFDVLSEKQIISYSACLFQYFIIYSLATSEFLLLAAMSYDRYVSICKPLQYPTIMTKTNVSIFLFLAWFSSACHFAGLTILNAKTKLCNFSFKGVVCNNVMFELHCVRSTVINFYGLVALVDLVIFPLIYIVFTYIRIFIITYRSGRKVRRKAAETCLPHLIVLISYSCLSVYDLSIARVESNFPKTARLIMTLQTIVYHPLFNPLIYGLKMKEISKHLKRLFCPARII
>LOCXPOR175.518.HIT1.OR.2R.308.7tm_4.exons1.CM033534.1.Mastacembelus_armatus.hapX
MDCELNVTCVNIEGYVEVDKYRYVYFVIMFIIYLLIICFNSTIVCLIWIHKNLHEPMYIFIAALLLNSVLFSTNIYPKLLIDVLSEQQIISYSACLFQFFIFYSLASAEFLLLAAMSYDRYVSICKPLQYPTIMRKTNICIFLVLAWFVAACHVVVQTILSAETKLCHFFFKGIFCNNAIYGLLCVRTSALSVFGVVGLVDLVILPFLFIIFTYTKILIIVYRSGREVRRKAAETCLPHLMVLIGYSCLCVYDIVIARVESNLPKPVRLIMTLQIVLYHPLFNPLIYGLKMKEISKRLKILFCPARNI
>LOCXPOR176.519.HIT1.OR.2R.308.7tm_4.exons1.CM033534.1.Mastacembelus_armatus.hapX
MDYELNLTYITLDGYVELNQHRFVYFVIMFTAYILIICSNSTIVCLIVIYKNLHEPMYIFIAALLLNSVLYTTALYPKILFDVLSEKQIISYPACLFQYFIIYSLGTSEFLLLAAMSYDRYVSICKPLQYPTIMTKTNICIFLFLAWFSAACHFAGLTILNAKTKLCNFSFKGVVCNNVMFELHCVRSSVINFYGVVALVDLVIFPLIFIVFTYIRIFFIAYRSGREVRRKAAETCLPHLIVLISYSCLSVYDLSIARVESNFPKTARLIMTLQTIVYHPLFNPLIYGLKMREISKHLKMLFSPARII
>LOCXPOR177.520.HIT1.OR.2R.308.7tm_4.exons1.CM033534.1.Mastacembelus_armatus.hapX
MEDEFNATYITLNGYVEVHKYSYVYFCIMFSAYTLIISSNSIIICLIWIHKNLHEPMYIFIAALLLNSVFYSTAIYPRMLVDVLSEKQIISYSACLFQFFIYYFLGGTEFLLLAAMSYDRYVSICKPLQYPTIMRKSTVSIFLILACLISACHVAIPTILSAKTKLCNFTLQGIFCNNAIYGLHCVRTIVISVYGLVALVDLVILPLLFIVFTYTKILIIAYRSGREVRRKAAETCLPHLLVLISISCLSVYDISIARVESSFPKPARLIMTLQIVLYHPLFNPLIYGLKMREISKLLKRLFCPTRII
>LOCXPOR178.521.HIT1.OR.2R.305.7tm_4.exons1.CM033534.1.Mastacembelus_armatus.hapX
MEDELNVTYITFDGYVDVHKYKYIHFFIMFTVYILIICFNFTIVFIIWFNKNLHEPMYIFIAALLLNSVLFSTSIYPKLLMDFLSEQQIISYSVCLFQFFLCYSLSGSEFLLLAAMSYDRYVSICKPLQYPTIMTKTNICILLVVAWILPAGQVAVPAILSVSMKLCNLTLNGIFCNNSIYSLHCVSSKARSIFGVVALVNIALLPLLFILFTYTRIFIISYRSGRKVRKKAAQTCLPHLLVLMSFSCFCAYDVTIVRLGSDFPKAARLIMTLQVILYHPLFNPIIYGLKMKEICKHLKMFCQVK
>LOCXPOR179.523.HIT1.OR.2R.308.7tm_4.exons1.CM033534.1.Mastacembelus_armatus.hapX
MEDEFNATYITLNGYVEVHKYSYVYFCMMFSAYTLIISSNSIIICLIWIHKNLHEPMYIFIAALLTNSVFYSTAIYPRMLVDVLSEKQIVSYSACLFQFFIYYFLGGTEFLLLAAMSYDRYVSICKPLQYPTIMRTGTVSIFLILACLISACHVAIPTIQSAKTKLCNFTLQGIFCNNAIYGLHCVRTIVISVYGLVVLVDLVILPLLFIVFTYTKILIIAYRSGREVRRKAAETCLPHLIVLISYSCLSVYDVSIARVESNFPKTARLIMTLQIVLYHPLFNPLIYGLKMREISKHLKRLFCPARII
>LOCXPOR180.524.HIT1.OR.2R.308.7tm_4.exons1.CM033534.1.Mastacembelus_armatus.hapX
MDYELNLTYITLDGYVELNQYRFVYFVIMFTAYILIICSNSTIVCLIVIHKNLHEPMYIFIAALLLNSALYTTALYPKILFDVLSEKQIVSYSACLFQYFIIYSLGASEFLLLAAMSYDRYVSICKPLQYPTIMTKTNVSIFLFLAWFSSACHFAGLTILNAKTKLCNFSFKGVACNNVMYELHCVRSSVITLYGAVGLIYLVILPLLFIVFSYTKILIISYRSGREVRRKAAETCLPHLMVLISYSCLCIYDIVIARVESNFPKTARLIMTLQIVLYHPLFNPLIYGLKMKEISKHLKRLFCPARII
>LOCXPOR181.525.HIT1.OR.2R.308.7tm_4.exons1.CM033534.1.Mastacembelus_armatus.hapX
MDYDFNATHIILDGYIEVNKYRFVYFVIMFTVYILILCSNSTIVCLIVGHKNLHEPMYIFIAALLLNSVLYSTTVYPKLLIDFLSEKQIISYSACLVQFFTNYTLGSAEFLLLAAMSYDRYVSICKPLQYPTIMTTSNICIFLVFAWILPVCHIAVPVILSAEVKLCNFTLKGIFCNNAIYGLPCVKSKVISVFGVVALVDLVILPFLFIVFTYTKIFIIAYRSGREVRRKAAETCLPHLIVLIGYSCLSVYDVSIARVESNFPKPARLMMTLQTIVYHPLFNPLIYGLKMKEISKHLKRLFCPTKII
>LOCXPOR182.526.HIT1.OR.2R.308.7tm_4.exons1.CM033534.1.Mastacembelus_armatus.hapX
MEDEFNATYITLNGYVEVHKYSYVYFCIMFSAYTLIITSNSIIICLIWIHKNLHEPMYIFIAALLTNSVLYSTAFYPKLFIDVLSEKQIISYPACLFQYFIIYSLGGSEFLLLAAMSYDRYVSICKPLQYPTIMTKTNVSIFLFLAWFSAACHFAALTILNAKTKLCNFSFKGVVCNNVMFELHCVRSSVINFYGVVALVDLVIFPLIFIVFTYIRIFIIAYQSGREVRRKAAETCLPHLLILISLSCLAVYDIVIARVGSSFPKTARLIMTLQIVLYHPLFNPLIYWLKMKEISKHLKRLFCPARII
>LOCXPOR183.527.HIT1.OR.2R.308.7tm_4.exons1.CM033534.1.Mastacembelus_armatus.hapX
MDCELNVTCVNIEGYVEVDKYRYVYFVIMFIIYLLIISSNSTIVCLIVIHKNLHEPMYIFIAALLLNSVLFSTNIYPKLLIDVLSEKQIISYSACLFQYFIFYFLGSAEFLLLAAMSYDRYVSICKPLQYPTIMRKNSVSVLLVLAWFVAACHAVVPTILSAEIKLCNFFFKGIFCNNAIYGLHCVRTSALSVLGVVALVDLVILPFLFIVFTYTKILIIVYRSGREVRRKAAETCLAHLMVLISYSCLCIYDIVIARVESNLPKTARLIMTLQIVLYHPLFNPLIYGLKMKEISKHLKRLFCPARII
>LOCXPOR184.528.HIT1.OR.2R.308.7tm_4.exons1.CM033534.1.Mastacembelus_armatus.hapX
MDYELNLTYITLDGYVELNQHRFVYFVIMFTAYILIICSNSTVVCLIVIHKNLHEPMYIFIAALLFNSVVFSTTIYPKILFDVLSEKQIISYPACLFQYFIIYSLGGSEFSLLAAMSYDRYVSICKPLQYPTIMTKTNVSIFLFLAWFSSACHFAGLTILNAKTKLCNFSFKGVACNNVMYELHCVKSSVITFYGVVALVDLVIFPLIFIVFTYIRIFIIAYQSGREVRRKAAETCLPHLIVLISFSCLTAYDNIIARVESNLPKTARLVMNVQAAVYHPLFNPLIYGLKMKEISKHLKRFLCPARII
>LOCXPOR185.529.HIT1.OR.2R.308.7tm_4.exons1.CM033534.1.Mastacembelus_armatus.hapX
MEDEFNATYITLNGYVEVHKYSYVYFCIMFSAYTLIITSNSIIICLIWIHKNLHEPMYIFIAALLLNSVLYSTAFYPKLFIDVLSEKQIISYPACLFQYFIIYSLGGSEFLLLAAMSYDRYVSICKPLQYPTIMTKTNVSIFLFLAWFSAACHFAGLTILNAKTKLCNFSIKGVACNNVMFELHCVRSSVINFYGVVALVDLVIFPLIFIVFTYIRIFIIAYRSGREVRRKAAETCLPHLIVLISFSCLAAYDNIIARVESSFPKTARLIMTLQIVLYHPLFNPLIYGLKMKEISKHLKRLFCPARII
>LOCXPOR186.530.HIT1.OR.2R.308.7tm_4.exons1.CM033534.1.Mastacembelus_armatus.hapX
MDYDFNATHIILDGYIEVNKYRFVYFVIMFTVYILILCSNSTIVCLIVIHKNLHEPMYIFIAALLLNSVLYSTTVYPKLLIDFLSEKQIISYSACLVQFFTNYTLGSAEFLLLAAMSYDRYVSICKPLQYPTIMTTSNICIFLVFAWILPVCHIAVPVILSAEVKLCNFTLKGIFCNNAIYGLPCVKSKVISVYGVVALVDLVILPFLFIVFTYTKIFIIAYRSGREVRRKAAETCLPHLIVLISYSCLCVYDVSIARVESNFPKPARLMMTLQTIVYHPLFNPLIYGLKMKEISKHLKRLFCPTKII
>LOCXPOR187.532.HIT1.OR.2R.308.7tm_4.exons1.CM033534.1.Mastacembelus_armatus.hapX
MDYELNLTYITLDGYVELNQYRFVYFVIMFTAYILIICSNSTVVCLIVIHKNLHEPMYIFIAALLFNSVLFSTTIYPKILFDVLSEKQIMSYSACLFQYFIFYSLGGSEFLLLAAMSYDRYVSICKPLQYPTIMTKTNVSIFLFLAWFSAACHFAGLTILNAKTKLCNFSFKGVVCNNVMYELHCVKSSVITFYGVVALVDLVIFPLIFIVFTYIRIFIIAYRSGREVRRKAAETCLPHLIVLISYSCLAVYDIVIARVESSFPKTARLIMTLQAAVYHPLFNPLIYGLKMKEISKHLKRLFCPARII
>LOCXPOR188.536.HIT1.OR.2R.303.7tm_4.exons1.CM033534.1.Mastacembelus_armatus.hapX
MDCELNVTCVNIEGYVEVDKYRYVYFVIMFTAYVLIICSNSTIVCLIWIHKNLHEPMYIFIAALLLNSVLFSTNIYPKLLIDVLSEKQIISYSACLFQYFIFYSLGNAEFFLLTAMSYDRYVSICKPLQYPTIMNKTSVSVFLVLAWLLAACHVVVPTILSAETKLCNFTLKGIFCNNAIYGLHCVRTIVISVYGVVALVDLVILPLLFIVFTYTKILIIAYRSGREVRRKAAETCLPHLMVLISISCLSVYDIVIARVESSFPKAARLIMTLQIVLYHPLFNPLIYGLKMKEISKHLKRLFC
>LOCXPOR189.537.HIT1.OR.2R.306.7tm_4.exons1.CM033534.1.Mastacembelus_armatus.hapX
NELNITHINLDGYVEVHKYRYVYFLLIFTVYILIICFNSTIVCLIWKNRDLHEPMYIFIAALLMNSVLFSTNIYPKLLIDVLSEQQIISYSACLLQFFIFYSLGSAEFFLLAAMSYDRYVSICKPLQYPTIMRKTNICILLVLAWFVAACHIAIPTILSAETKLCNFTFKGIFCNNAIYGLYCVRTIVISVYGVVALVDLVILPLLFIAFTYTKILIIVYRSGREVRRKAAETCLPHLMVLIGYSCLCIYDIVIARVESSFPKIARFIMTLQIVLYHPLFNPLIYGLKMKEISKHLKRLFCPARII
>LOCXPOR190.538.HIT1.OR.2R.303.7tm_4.exons1.CM033534.1.Mastacembelus_armatus.hapX
MDNNLNITYITIDAYVELDKYRFVYFVFLFTAYILIICSNSTIVCLIVIHKNLHEPMYIFIAALLLNSVLFSTANYLKILFEVLSEKQIISYSACLFQFHITYSLGASEFLLLAAMSYDRYVSICKPLQYPTIMRKRNICILLVVAWILPAGQLAVPIGLSADVELCEFSFKGTVCNSAVLKLQCDKSDMLNIYNLIIFINLLILPVLFILFTYIRIFIITYRSGREVRRKAAQTCLPHLIVLINFSCLASFDVLLLQMETDFPKIVRLIITLNSILYHPLFNPIIYGLKMREIYKHLRKLFC
>LOCXPOR191.539.HIT1.OR.2R.308.7tm_4.exons1.CM033534.1.Mastacembelus_armatus.hapX
MDCELNVTCVNIEGYVEVDKYRYVYFVIMFIIYLLIICFNSTIVCLIWIHKNLHEPMYIFIAALLLNSVLFSTNIYPKLLIDVLSENQITSYSACLFQYFIFYFLGTAEFLLLTAMSYDRYVSICKPLQYPTIMRKTNICIFLVLAWFLAACHIAIPTILSAETKLCNFTLKGIFCNNAIYGLYCVRTIVISVYGVFALFDLLILPFLFIIFTYTKILIIVYRSGREVRRKAAETCLPHLMVLIGYSCLCIYDIVIVRVESSFPKTARLIMTLQLVLYHPLFNPLIYGLKMKEISKHLKRLFCPARII
>LOCXPOR192.540.HIT1.OR.2R.302.7tm_4.exons1.CM033534.1.Mastacembelus_armatus.hapX
MENELNITHINLDGYVEVHKYRYVYFLLMFTVYILIICFNSTIVCLIWIHKNLHEPMYIFIAALLLNSVVFSTTVYPKLLTDVLSEQQIISYSACLFQFFIFYSLGSAEFFLLTAMSYDRYVSICKPLQYPTIMTKRNICILLVLAWFVAACHIAIPTILSAETKLCNFTFKGIFCNNAIYGLHCIRTILISVYGVVALVDLVILPFLFIIFTYTKILIIAYRSGREVRRKAAETCLPHLMVLIGFSCLSVYDIVIARVESSFPKTARLIMTLQTIVYHSLFNPLIYGLKMKEISKHLNRLF
>LOCXPOR193.541.HIT1.OR.2R.308.7tm_4.exons1.CM033534.1.Mastacembelus_armatus.hapX
MDCELNVTCVNIEGYVEVDKYRYVYFVIMFIIYLLIICFNSTIVCLIWIHKNLHEPMYIFIAALLLNSVLFSTNIYPKLLIDVLSEKQIISYSACLFQYFIFYFLGTAEFLLLAAMSYDRYVSICKPLQYPTIMTKTNICIFLVLAWFLAACHIAIPTILSAETKLCNFTLKGIFCNNAIYGLYCVRTIVISVYGVFALFDLLILPFLFIIFTYTKILIIVYRSGREVRRKAAETCLPHLMVLIGYSCLGIYDIVIVRVESSFPKTARLIMTLQLVLYHPLFNPLIYGLKMKEISKHLKRLFCPARII
>LOCXPOR194.542.HIT1.OR.2R.303.7tm_4.exons1.CM033534.1.Mastacembelus_armatus.hapX
MDNNLNITYITIDAYVELDKYRFVYFVFLFTAYILIICSNSTIVCLIVIHKILHEPMYIFIAALLLNSVLFSTANYLKILTDVLSEKQIISYSACLFQFHITYSFGASEFLLLAAMSYDRYVSICKPLQYPTIMRKRNICILLVVAWILPAGQLAVPIGLSADVELCEFSFKGTVCNSAVLKLQCDKSGMLNIYNLIIFINLLILPVLFILFTYIRIFIITYRSGREVRRKAAQTCLPHLIVLINFSCFGSFDVLLVQMENDFPKIVRLIITLNSILYHPLFNPIIYGLKMREIYKHLRKLFC
>LOCXPOR195.543.HIT1.OR.2R.303.7tm_4.exons1.CM033534.1.Mastacembelus_armatus.hapX
MDNNLNITYITIDGYVELDKYRFVYFVIMFTAYILIICSNSTIVCLIVIHKNLHEPMYIFIAALLLNSVLFSTNIYPKILFDVLSEKQIISYSACLFQWFIAYALGGSEFLLLAAMSYDRYVSICKPLQYPTIMTKTNICILLVVAWILPAGQLAVPVGLSADVELCEFSFKGTVCNSAVLKLQCDKSGMQNIFNLIIFINLLIFPVLFVLFTYIRIFIITYRSGREVRRKAAQTCLPHLIVLINFSCFGSFDVLLVQMENDFPKIVRLIITLNSILSHPLFNPIIYGLKMKEIYKHLRKLFC
>LOCXPOR196.544.HIT1.OR.2R.308.7tm_4.exons1.CM033534.1.Mastacembelus_armatus.hapX
MDCELNVTCVNIEGYVEVDKYRYVYFVIMFIIYLLIICFNSTIVCLIWIHKNLHEPMYIFIAALLLNSVLFSTNIYPKLLIDVLSEQQIISYSACLFQNFIFYSLGGSEFLLLAAMSYDRYVSICKPLQYPTIMRKTNICIFLVLAWFLAACHIAIPTILSAETKLCNFTLKGIFCNNAIYGLYCVRTIVISVYGVFVLFDLIILPFLFIIFTYTKILIIVYRSGREVKRKAAETCLPHLMVLIGYSCLCIYDIVIARVESNLPKTARLIMTLQIVLYHPLFNPLIYGLKMKEISTHLKRLFCPARII
>LOCXPOR197.545.HIT1.OR.2R.306.7tm_4.exons1.CM033534.1.Mastacembelus_armatus.hapX
MDNNLNITYITIDAYVELDKYRYLYFVIMFTAYILIICSNSTIVCLIVIHKNLHEPMYIFIAALLMNSVFYSTSVYPKILTEVLSEKQIISYSACLFQFHITYSLGASEFLLLAAMSYDRYVSICKPLQYPTIMTKRNICILLVVAWILPAGQLAVLSGMNADVKLCKFNFKGLTCNSTIDQLFCEVSKVIIIYSLMCFINLLILPLLFILFTYIRIFIITYRSGREVRRKAAQTCLPHLIVLINYSCFGSLDVFQMETDFPKIVSLIMTLQTYLYHPLFNPIIYGLKMKEIYKHLRKLFCPGKTV
>LOCXPOR192.547.HIT1.OR.2R.291.7tm_4.exons1.CM033534.1.Mastacembelus_armatus.hapX
MENELNITHINLDGYVEVHKYKYVYFLLMFTVYILIICFNSTIVCLIWIHKNLHEPMYIFSAALLLNSVVFSTTVYPKLLTDVLSEQQIISYSACLFQFFIFYSLGSAEFFLLTAMAYDRYVSICKPLQYPTIKRKTNICIFLVLAWFLAACHIAIPTILSAETKLCNFTFKGIFCNIVISVYGVVALVDLVILPFLFIIFTYTKILIITYRSGREVRRKAAETCLPHLMVLIGFSCLSVYDIVIARVESSFPKTARLIMTLQTIVYHSLFNPLIYGLKMKEISKHLNRLF
>LOCXPOR198.548.HIT1.OR.2R.308.7tm_4.exons1.CM033534.1.Mastacembelus_armatus.hapX
MDCELNVTCVNIEGYVEVDKYRYVYFVIMFIIYLLIICFNSTIVCLIWIHKNLHEPMYIFIAALLLNSVLFSTNIYPKLLIDVLSEQQIISYSACLFQNFIFYFLGSAEFLLLTAMSYDRYVSICKPLQYPTIMRKTNICIFLVLAWFLAACHIAIPTILSAETKLCNFTLKGIFCNNAIYGLYCVRTIVISVYGVFALFDLIILPFLFIIFTYTKILIIVYRSGREVRRKAAETCLPHLMVLIGYSCLCMYDIVIARVESNLPKTARLIMTLQIVLYHPLFNPLIYGLKMKEISTHLKRLFCPARII
>LOCXPOR199.549.HIT1.OR.2R.301.7tm_4.exons1.CM033534.1.Mastacembelus_armatus.hapX
MDNNLNITYLTIDAYVELDKYRFVYFVFLFTAYILIICSNSTIVCLIVIHKNLHEPMYIFIAALLLNSVLYSTVLYPKILTDVLSEKPIISYSACLFQFHITYSLGGSEFLLLAAMSYDRYVSICKPLQYPTIMTKRNVYILLVTAWILPAGQLVVPTVTSVNVKLCNFNFKGITCNSTINQLYCSREIGIFGLICFVNLLILPVLFVLFTYIRIFIIAYRSGREVRRKAAQTCLPHLIVLINFSCLSSFDVLLVQMETDFPKIVRLIITLQTILYHPLFNPIIYGLKMKEIYKHLRKLFC
>LOCXPOR200.550.HIT1.OR.2R.307.7tm_4.exons1.CM033534.1.Mastacembelus_armatus.hapX
MENELNITHINLDGYVEVHKYRYVYFLLMFTAYILIICSNSTIVCLIVIHKNLHEPMYIFIAALLLNSVLFSTNIYPKLLIDVLSEQQIISYSACLFQFFIFYSLGSAEFFLLTAMSYDRYVSICKPLQYPTIMRKTNICILLVLAWFVAACHIAIPTILSAETKLCNFTLKGIVCNNAIYELHCVRSNIISVYGVVALVDLLLLPFLFIIFTYTKIFIITYRSGREVRRKAAETCLPHLMVLISFSCLSVYDIVIARVESSFPKAARLIMTLQTIVYHSLFNPLIYGLKVKEISKHLNRLFCSARI
>LOCXPOR201.551.HIT1.OR.2R.308.7tm_4.exons1.CM033534.1.Mastacembelus_armatus.hapX
MDAELNVTYITLDGYVEVHKYRFVYFVTMFAAYILIICFNSTIVCLICNHQNLHEPMYIFIAALLFNSVLYSTNIYPKILADVLSEQQIISYSACLFQFYVCYSLGGSEFLLLAAMAYDRYVSICKPLQYPTIMNKISVSIFLLLAWIITACHVAIPTILSAETKLCNFTFKGIVCNNAIYGLHCVRSNIISVYGVVALVDLLILPFLFIIFTYTKILIIAYRSGREVRRKAAETCLPHLMVLISYSCLSVYDIVIARVESSFPKTARLIMTLQTIVYHSLFNPLIYGLKMKEISKHLNRLFCPTRII
>LOCXPOR202.552.HIT1.OR.2R.306.7tm_4.exons1.CM033534.1.Mastacembelus_armatus.hapX
DELNATYITLGGHVELHKYRYLYFVIMFTAYILIICSNSTIVCLIVIHKNLHEPMYIFIAALLLNSVLFTTNIYPKLFIDFISETQIISYSACLLQCFLYYSLSGSEFLLLAAMSYDRYVSICKPLQYPTIMRKTTVSMFLGLAWCVPAFQVAVPVAVSANTKLCNFVMKGIFCNNSAYKLHCVSSRALSVYGVVVLLNVTIAPMLFIFFTYTKIFIITYQSCGEVRTKAAQTCLPHLLVLFNFYCLVTYDVLIVKLETDFSSTARLIMTLQVILYHPLFNPIIYGLKMKEISQKLKMLFCEHNRN
>LOCXPOR203.553.HIT1.OR.2R.303.7tm_4.exons1.CM033534.1.Mastacembelus_armatus.hapX
MDNNLNVTYLTLDGYVEVHKYRYLYFVIMFTAYILIICSNSTIVCLIVIHKNLHEPMYIFIAALLLNSVLLSTAAYPKILTDVLSEKQIISYSACLFQWFIYYFISGSEIYLLAAMSYDRYVSICKPLQYPTIMRKTNICIVLVVAWLLPFCQTAVPVVLSADAKLCKFNFKGIICSSAVLKLRCVSSIVLYVNGLVALVNAIILPVLFILFTYIRIFIITYRSGREVRRKAAQTCLPHLIVLINYTCLFGFDILIARLEIDFPAIVRLIMTLQMILYHPLFNPIIYGLKMKEIYKHLRKLFC
>LOCXPOR204.554.HIT1.OR.2R.300.7tm_4.exons1.CM033534.1.Mastacembelus_armatus.hapX
MDNNLNVTYLTLDGYVEVHKYRFVYFVIMFTAYILIICSNSTIVCLIVIHKNLHKPMYIFIAALLMNSVLLSTALYPKILTDVLSEKQIISYSACLFQWFIYYSLGCSEFLLLAAMAYDRYVSICKPLQYPTIMRKTNICIVLVLAWLLPACTFAISVGQSVDIKLCNFDYKGIICSSSVLKLHCVISRVVYIYGLIALVDLVILPVLFILFTYIRIFIITYRSGGEVRRKVAQTCLPHLIVLINYSCLFGFDILIARLETDFPRTLHLIMSLQVMLYHPLFNPIIYGLKMKEIYKHLRK
>LOCXPOR205.555.HIT1.OR.2R.303.7tm_4.exons1.CM033534.1.Mastacembelus_armatus.hapX
MDNNLNVTYLTLDGYVEVHKYRFVYFVILFTAYILIICFNSTIVCLIVIHKNLHEPMYIFIAALLLNSVLLSTAIYPKILTDVLSEKQIISYSACLFQWHIYYSLASSEFFLLAAMAYDRYVSICKPLQYPTIMRKTNICILLVVAWILPACQTALPVGVSANIKLCNFNYRGIICSSTVLKLHCVISRVVYIHGIVALVDLVSLPVLFILFTYIRIFIITYRSGREVRRKAAQTCLPHLIVLINYSFLFGFDGLIARLETDLPTTVRLIMTLQVIFYHPLFNPIIYGLKMKEIYKELRKLFC
>LOCXPOR206.556.HIT1.OR.2R.303.7tm_4.exons1.CM033534.1.Mastacembelus_armatus.hapX
MDNNLNVTYLTLDGYVEVHKYRFVYFVILFTAYILIICFNSTIVCLIVIHKNLHKPMYIFIAALLMNSVLLSTALYPKILFDVLSEKQIISYSACLFQWFIYFSLGYSEFLLLAAMSYDRYVSICKPLQYPTIMTKRNICIFLVVAWILPAGQFAAPVVISSNIKLCNFNYKGIICSSSILKLHCVMSRLLYIYGLVVLANLLILPVLFILFTYIRIFIIKYQSGREVRRKAAQTCLPHLIVLINYSCLFGFDILIARLETDFPTTVHLIMSLQLVLYHPLFNPIIYGLKMKEIYKHLRKLFC
>LOCXPOR207.558.HIT1.OR.2R.303.7tm_4.exons1.CM033534.1.Mastacembelus_armatus.hapX
MDNNVNVTYLTLDGYVEVHKYRYFYFVIMFTAYILIICSNSTIVCLIVIHKNLHEPMYIFIAALLLNSALYSTAIYPKILTDVLSEKQIISYSACLFQWFITYSLGGSEFLLLTAMSYDRYVSICKPLQYPTIMTKRNICILLVVAWILSACESVMPIVVSADAKLCNFSFKAIICSSAVLKLRCVSSRVLYVYGLVVLVNTITLPVLFILFTYIRIFIITYRSGREVRRKAAQTCLPHLIVLINYLFLFGFDILIARLETDFPTTVRLIMTLQMILYHPLFNPIIYGLQMKEIHKHLRKLFC
>LOCXPOR208.559.HIT1.OR.2R.302.7tm_4.exons1.CM033534.1.Mastacembelus_armatus.hapX
MDNNLNVTYLTLDGYVEVHKYRYLYFVIMFTAYILIICSNSTIVCLIVIHKNLHEPMYIFIAALLLNSALYSTAIYPKILTDVLSEKQIISYSVCLFQWFITYSLGGSEFLLLTAMSYDRYVSICKPLQYPTIMTKRNICILLVVPWLLSACVSVMPIVVSADAKLCNFSFKAIICNSAVLKLRCVSSRVLYVYGLVLLVNTITLPVLFVLFTYIRIFIITYRSGREVRRKAAQTCLPHLIVLINFLCLYGFDILIARLETDFPTTVRLIMTLQMILYHPLFNPIIYGLQMKEIHKHLRKLF
>LOCXPOR206.560.HIT1.OR.2R.303.7tm_4.exons1.CM033534.1.Mastacembelus_armatus.hapX
MDNNLNVTYLTLDGYVEVHKYRFVYFVILFTAYILIICCNSTIVCLIVIHKNLHEPMYIFIAALLLNSALLSTALYPKILTDVLSEKQIISYSACLFQWFIYYCLGYSEFLLLAAMSYDRYVSICKPLQYPTIMRKRNIFIFLVVAWILPAGQFAAPVVISSNIKLCNFNYKGIICSSLILKLHCVMSRVVYIYGLVVLINLLILPVLFILFTYIRIFIITYRSGREVRRKAAQTCLPHLIVLINYSCLFGFDILIARLETNFPTTVHLIMSLQLILYHPLFNPIIYGLKMKEIYKHLRKLFC
>LOCXPOR210.561.HIT1.OR.2R.303.7tm_4.exons1.CM033534.1.Mastacembelus_armatus.hapX
MDNNLNVTYLTLDGYVEVHKYRFVYFVIMFTAYIPIICSNSTIVCLIVIHKNLHEPMYIFIAALLLNSVLFSTALYPKILFDVLSEKQIISYSACLFQWFIYFFLARSEFLLLAAMAYDRYVSICKPLQYPTIMTKTNICILLVVAWILPACQTSVPICISANIKLCDFNFKGIICSSTVYKLHCVSSRFLYVYGLVALVNLIILPVLFVLFTYIRIFIITYRSGREVRRKAAQTCLPHLIVLISYSCSFGFDGLIARVESNLPKPVRLIMTLQIVLYHPLFNPIIYGLKMKEIYKHLRKLFC
>LOCXPOR211.562.HIT1.OR.2R.303.7tm_4.exons1.CM033534.1.Mastacembelus_armatus.hapX
MDNNLNVTYLTLDGYVEVHKYRFVYFVILFTAYIPIICFNSTIVCLIVIHKNLHEPMYIFIAALLLNSVLYSTNIYPKLLIDFLSEQQIISYSACLFQFHMYYSVGGSEFLLLAAMSYDRYVSICKPLQYPTFMTKTNICIFLVVAWILPACTFAAPIVISSNIKLCNFKFKGIICSSSVLKLHCVMSRLLYIYGMVVLVNLVIVPVLFILFTYIRIFIITYRSGREVRRKAAQTCLPHLIVLINYSCLFGFDILIARVETDFPTTVRLILTLQVISYHPLFNPIIYGLKMGEIYKHLRKLFC
>LOCXPOR206.563.HIT1.OR.2R.303.7tm_4.exons1.CM033534.1.Mastacembelus_armatus.hapX
MDNNLNVTYLTLDGYVEVHKYRYLYFVIMFTAYILIICSNSTIVCLIVIHKNLHEPMYIFIAALLLNSVLLSTALYPKILFDVLSEKQIISYSACLFQWFIYYSLASSEFLLLAAMSYDRYVSICKPLQYPTIMRKRNICILLVVAWILPAGETIVPIWMSANIKLCNFNFKGIICSSTVLKLHCVRSRLLYVYGLVVSVNLVIVPVLFVLFTYIRIFTITYRSGREVRRKAAQTCLPHLIVLINYTCLFGFDILIARLEIDFPTTVRLIMTLQMILYHPLFNPIIYGLKMKEIYKHLRKLFC
>LOCXPOR213.564.HIT1.OR.2R.303.7tm_4.exons1.CM033534.1.Mastacembelus_armatus.hapX
MDNNLNVTYLTLDGYVEVHKYRFVYFVIMFTAYILIICFNSTIVCLIVIHKNLHEPMYIFIAALLMNSVLVSTALYPKILTDVLSEKQIISYSACLFQWFIYYSLGCSEFLLLAAMSYDRYVSICKPLQYPTIMTKTNVCIFLVVAWILPICQTAVPVGLSSNTKLCNFNFKGIICSSAVLKLQCVSSRLLYVYGLVALVNLIILPVLFILFTYIRIFIITYRSGREVRRKAAQTCLPHLIVLINYSCLIGFDILIARVETDFPTTVRLIMSLQVILYHPLFNPIIYGLKMREIYKHLRKLFC
>LOCXPOR170.565.HIT1.OR.2R.298.7tm_4.exons1.CM033534.1.Mastacembelus_armatus.hapX
MNVTYLTFDGYVEVDKYRYLYFVIIFIVYILIICSNSTIVCLIVIHKNLHEPMYIFIAALLLNSVLFSTVIYPKLLIDFLSEQQIISFQACVFQFHMYYSVGGSEFLLLAAMSYDRYVSICKPLQYPTIMTKTAVIRFLVLAWTVPTCQVAVSTGMMASEKFCSYVLQGIFCNNIMYRLQCIISTTHVIRDSIILFNVAILPMFFILFTYIRIFIITYRSGREVRRKAAQTCLPHLIVLINFSCLCSYDVIIVGVESHIPKTANIIMTLQVILYSPLFNPVIYGLKMKEISKHLKKLF
>LOCXPOR214.566.HIT1.OR.2R.303.7tm_4.exons1.CM033534.1.Mastacembelus_armatus.hapX
MDNNLNVTYLTLDGYVEVHKYRYFYFVILFTAYILIICSNSTIVYLIVIHKNLHEPMYIFIAALLINSVLLSTAAYPKILIDVLSEKQIISYSACLFQWLIYYSLGCSEFLLLAAMAYDRYVSICKPLQYLTIMTKRTVCILLVLAWILPPCQISGAVTLSADAKLCKFSFKGIICSSAVLKLHCALSRVLYVYGLVVLVNFIFLPVLFVLFTYIRIFIITYRRGREVRRKAAQTCLPHLIVLINYSCLLGFDLLIARLETDFPPIVRLIMALEVILYNPVFNPIIYGLKMKEIYKHLKKLFC
>LOCXPOR215.567.HIT1.OR.2R.303.7tm_4.exons1.CM033534.1.Mastacembelus_armatus.hapX
MDNNLNITYITIDAYVDLDKYRFVYFVIMFTAYILIICSNSTIVCLIVIHKNLHEPMYIFIAALLMNSLLFSTNVYPKILFDVLSEKQIMSYPACLFQFLITYSLGGSEFFLLAAMSYDRYVSICKPLQYPTIMTKTNICILLVAAWILPAGQLAVPIGLSADVELCEFSFKGTVCNSAVMNLQCEKSKLINIYSLIGFLNNVIFPVLFVLFTYIRIFIITYRSGREVRRKAAQTCLPHLIVLINFSCLGSFDVLLVQMETDFPKIVRLIISLQTILYHPLFNPIIYGLKMREIYKHLRKLFC
>LOCXPOR216.569.HIT1.OR.2R.310.7tm_4.exons1.CM033534.1.Mastacembelus_armatus.hapX
MKSNNSLTPSYFQFTVFADYGPLRYLFFSLCLLIYMIIISANVVIILTVCLENSLHQPMYIFICCLSLNSLYGSAGFFPRFLMDLLSDTHFISRPSCFIQMYVIYTYASYELTLLTVMAYDRFVAICQPLHYHSKMTFRTMLLFLVVVVLYPVCVFGFFLYVTTNLPLCRNKLYRIFCTNWSIVQLSCVDTTLISISGQFLGVISIFVPLFFVLYTYLRILLVCRRSSSDFRGKALQTCLPHIVTFGNYCISLFCEFSMSQYDADEVNSSAIVTLSLEFMIIPPIINPLVYGLNLPQIRKVTFRFLRINQ
>LOCXPOR217.570.HIT1.OR.2R.303.7tm_4.exons1.CM033534.1.Mastacembelus_armatus.hapX
MDNNLNITYITFDGYVELNQYRFVYFVFLFTAYILIICSNSTIVCLIVIHKNLHEPMYIFIAALLLNSVLFTTAVFPKILTDALSEKQIITYSACLFQYHITYSLGCSELLLLAAMSYDRYVSICKPLQYPTIMIKTNICILLVVAWILPAGQLAVPIGLNATFKLCNFNFKGIICNSTVSKLQCESSRELNIYGLVCFVNLVILPVFFILFTYIRIFIITYRSGREVRRKAAQTCLPHLIVLINFSCLGSFDVLLVQMENDFPKIVRLIITLNSILYHPLFNPIIYGLKMREIYQHLRKLFC
>LOCXPOR218.571.HIT1.OR.2R.310.7tm_4.exons1.CM033534.1.Mastacembelus_armatus.hapX
MKSNNSLTPSYFQFTVFADYGPLRYLFFSLCLLIYMIIISANVVIILTVCLENSLHQPMYIFICCLSLNSLYGSAGFFPRFLMDLLSDTHFISRPFCFIQMQITNTYIGHELTLLTVMAYDRFVAICQPLHYHSKMTFRTVLQLLMFVVLYPVCILIYFFYLAGSLPLCGNQLHRIFCTCWTVIELSCVDTTVIRIASQFCIVISIFVPLFFVLYTYLRILLVCRRSSSDFRGKALQTCLPHIVTFGNYCISLFCEFSMSQYDADEVNSSAIVALSLEFMIIPPIINPLVYGLNLPQIRKVIFRFLRINQ
>LOCXPOR219.572.HIT1.OR.2R.303.7tm_4.exons1.CM033534.1.Mastacembelus_armatus.hapX
MDNNLNITYITIDAYVELDKYRFVYFVIMFTAYILIICSNSTIVCLTVIHKNLHEPMYIFIAALLLNSVLFSTNVYPKILFDVLSEKQIISYPACLFQYQVGYSLGGSECLLLAAMSYDRYVSICKPLQYPTIMRKRNICILLVVAWILPAGQLAVLRGINGDVKLCKFNFKGITCNSTISQLYCEISRVIIIYASVCFITLLLLPVLLILFTYIRIFIIAYRSGREVRRKAAQTCLPHLIVLINFSCFGSFDVFLFIIETDFPKVVRLIMSLQSILYHPLFNPIIYGLKMKEIYQHLRKLFC
>LOCXPOR219.573.HIT1.OR.2R.303.7tm_4.exons1.CM033534.1.Mastacembelus_armatus.hapX
MDNNLNITYITIDAYVELDKYRFVYFVIMFTAYILIICSNSTIVCLTVIHKNLHEPMYIFIAALLLNSLLFSTSLYPKILFDVLSEKQIISYPACLFQYQVGYSLGGSECLLLAAMSYDRYVSICKPLQYPTIMRKRNICILLVVAWILPAGQLAVLRGINGDVKLCKFNFKGITCNSTISQLYCEISRVIIIYASVCFITLLLLPVLLILFTYIRIFIIAYRSGREVRRKAAQTCLPHLIVLINFSCFGSFDVFLFIIETDFPKVVRLIMSLQSILYHPLFNPIIYGLKMKEIYQHLRKLFC
>LOCXPOR221.574.HIT1.OR.2R.309.7tm_4.exons1.CM033534.1.Mastacembelus_armatus.hapX
MKSNNSLTPSYFQFTVFADYGPLRYLFFSLCLLIYMIIISANVVIILTVCLENSLHQPMYIFICCLSLNSLYGSAGFFPRFLMDLLSDTHFISHPFCFIQMYVIYTYASYELTLLTVMAYDRFVAICQPLHYHSKMTSRMLLLLLLVILFYNVGVLGCLFHLASNLPLCGNKLHRIFCNSFSVFQLSCGETTVMSISGQFLAVISVFVPLSFVLYTYLRILLVCRRSSSDFRGKALQTCLPHIVTFGNYCISLFCEVSLNRYNTNEVNLSVSVVLSLEFLIIPPIMNPLVYGLNLPQIRKVIFRYVKVH
>LOCXPOR222.575.HIT1.OR.2R.312.7tm_4.exons1.CM033534.1.Mastacembelus_armatus.hapX
MKSNNSLTPSYFQFTVFADYGPLRYLFFSLCLLIYMIIISANVVIILTVCLENSLHQPMYIFICCLSLNSLYGSAGFFPRFLMDLLSDTHFISRPFCFIQMYMIHTYKSHDVNILTIMAYDRFVAICQPLHYHSKMTFRTMLLFLVVVVLYPVCVFGFFLYVTTNLPLCRNKLYRIFCTNWSIVQLSCVDTTLISISGQFLGVISIFVPLFFVLYTYLRILLVCRKSSSDFRGKALQTCLPHIVTFGNFCISILCEVSLSQYYAEKVNPFVIVVLSLEFLIIPPISNPLVYGLNLPQIRKVIVAFLREGKTV
>LOCXPOR223.576.HIT1.OR.2R.303.7tm_4.exons1.CM033534.1.Mastacembelus_armatus.hapX
MDNNLNITYLTIDAYVELDKYRFVYFVIMFTAYILIICSNSTIVCLIVIHKNLHEPMYIFIAALLINSVLFSTAVYPKILNEVLLEKPIISYSACLFQFYVCNSLGGSEFLLLAAMAYDRYVSICKPLQYPTIMRKRNVCILLVVAWILPAGQFAVPVGLIADVKLCEFSFKGTVCNSAVLKLQCEKSNLLNIYNLISFINLLILPVLFVLFTYIRIFIITYRSGREVRRKAAQTCLPHLIVLINFSCFGSFDLLLVEMENDFPKIVCLIITLQTILYHPLFNPIIYGLKMKEIYKHLRKLFC
>LOCXPOR224.577.HIT1.OR.2R.306.7tm_4.exons1.CM033534.1.Mastacembelus_armatus.hapX
MEEDLNVTYITFGGHVEVHKYRYLYFMVVLIVYMLIICSNGTIVYLIWKHRDLHEPMYVFIAALLLNSVFHSTNIYPKLLIDFLSEQQIISYQACLVQFYMFYTLSDSEFFLLAAMSYDRYVSICKPLQYPTIMRKRTVSVILALSWLVPACEFVVLTTLITNQKLCSFTLKVIFCNNSIYKLFCVSSRAVILYGVFVVLNVVVLPVLFILFTYTRILIICYHSCGEVRRKAAQTCLPHLLVLINYFYLISFDFITARLETDFQKAAHVVMTLQLVVYNPLFNPIIYGLKMKEIYKHLKKLFCHGK
>LOCXPOR225.578.HIT1.OR.2R.303.7tm_4.exons1.CM033534.1.Mastacembelus_armatus.hapX
MDNNLNITYITIDAYVELDKYRFVYFVIMFTAYILIICSNSTIVCLIVIHKNLHEPMYIFIAALLINSVLFSTNVYPKILFDVLSEKQIISYPACLFQFYIFYSLGASEFSLLTAMSYDRYVSICKPLQYPTIMRKRNICILLVVAWILPAGQFAVPIGLSADVELCEFSFKGTICNSDLLKLQCDKSDMLNIYSLVCFVNLVILPVLFILFTYIRIFIITYRSGREVRRKAAETCLPHLIVLINFSCLCSFDVLLFQIETDVSKIVSLIMSLQTYLYHPLFNPIIYGLKMKEIYQHLRKLFC
>LOCXPOR226.580.HIT1.OR.2R.308.7tm_4.exons1.CM033534.1.Mastacembelus_armatus.hapX
MKSNNSLTPSYFQFTVFADYGPLRYLFFSLCLLIYMIIISANVVIILTVCLENSLHQPMYIFICCLSLNSLYGSAGFFPRFLMDLLSDTHFISPPFCFIQMYIVHTYSGHELTLLTVMAYDRFVAICQPLHYHSKMTFRTVLLLLMFVVLYPLCFLVYFLYLSTNLPLCGNKLHRIFCTNWSIVQLSCVDTTLISISGQFLGVISIFVPLFFVLYTYLRILLVCRRSSSDFRGKALQTCLPHIVTFGNFCILIVCEFSLNRYRTEVNPSVIVVLSLEFLIIPPISNPLVYGLNLPQIRKLLFNYVNIH
>LOCXPOR227.581.HIT1.OR.2R.310.7tm_4.exons1.CM033534.1.Mastacembelus_armatus.hapX
MKSNNSLTPSYFQFTVFADYGPLRYLFFSLCLLIYMIIISANVVIILTVCLENSLHQPMYIFICCLSLNSLYGSAGFFPRFLMDLLSDTHFISHPFCFIQIFVIYTYASYEMSILCIMAYDRFVAICQPLHYHSKMTFRTVLLFLIFAVLYPVCVFGCFFYLATNLPLCGNKLHRIFCTSVSVFQLSCVDTTVISRVGQVFAVMLIFVPLSFVLYTYLRILLVCRRSSSDFRGKALQTCLPHIVTFGNYCISLFCEVSLSQYNVDVNPFVIVFLSLEFLIIPPINNPLVYGLNLPQIRKVIFRCCKRSNM
>LOCXPOR228.582.HIT1.OR.2R.303.7tm_4.exons1.CM033534.1.Mastacembelus_armatus.hapX
MDNNLNITYITIDGYVELDKYRFVYFVIMFTAYILIICSNSTIVCLIVIHKNLHEPMYIFIAALLLNSVLYSTVLYPKILFDVLSEKPIMSFSACLFQYQVGYSLGSAEFFLLAAMAYDRYVSICKPLQYPTIMTKRNICILLVVAWILPAGQFAVLRGINGDVKLCKFNFKGITCNSTIGQLYCEISRVLILYGLVSFFNLVILPVLFVLFTYIRIFIITYRSGREVRRKAAQTCLPHLIVLINFSSFASFDVLLAQIETDFPKIVHLIISLQIMLYHPLFNPIIYGLKMKEIYKHLRKLFC
>LOCXPOR229.583.HIT1.OR.2R.311.7tm_4.exons1.CM033534.1.Mastacembelus_armatus.hapX
MKSNNSLTPSYFQFTVFADYGPLRYLFFSLCLLIYMIIISANVVIILTVCLENSLHQPMYIFICCLSLNSLYGSAGFFPRFLMDLLSDTHFISRPFCVIQMYFIQLYIGHELTLLTVMAYDRFVAICQPLHYHSKMTFRTVLQLLMFVVLYPVCFFSYFFYQAANLFLCGNKLHRVFCTSWSVVQLSCVDSFVNSVLGRFLAVTLIFVPLSFVLYTYLRILLVCRRSSSDFRGKALQTCLPHIVTFVNYCISILCEYSLSRYNVNEVNSFVIVTLSLEFMIIPPTMNPLVYGLNLPQIRKVIFGFVNVDKL
>LOCXPOR230.584.HIT1.OR.2R.321.7tm_1.exons1.CM033537.1.Mastacembelus_armatus.hapX
MHNLTELTANATSRKSLSVIIKVCVVIPFFCVFLCCIVIMLHIFASHRQFLDTSRYILFAYMLINDTLQLLSSVLLFLLVMGEIKFAIVFCVPLLFISTATFQNTPLILATMSLERYVAIFYPLQRPAAWRSDRIWIIILSLWLISSIFPIIGYAIGGIQPTVHVLSTPVLCRNVIVNSSPMQILFKAVGNVLFFAAVAVIILFTYLRILLETRKMRQDRVSVSKAMHTVLLHGFQLLLCILAFTSPITETLIVLDAKWLPEDIAFFNYFCFILIPRFLSPLIYGFRDQSLRGYIGKTFLCCSHKVKSNVRGQLQDNISPS
>LOCXPOR231.585.HIT1.OR.2R.307.7tm_1.exons1.CM033537.1.Mastacembelus_armatus.hapX
MAANNSLIVGESSVYRVNTQVILVQVLVSVFLCINFLLITTFLLNDLFYRTMRYILFAVTLLADCLFLVMTDILLILSYFRFSMQMWLCFLIYIVLSLYTFVTPITLTAMTLERYVAICMPLRHAELCSIRSALHCILIIHGLSAVPCISVLSIVFASAAHSFYAQDRVCTVEIFILHSWQSHFRSAVSQSYFLIMCIIIVFSYVKIMKVAKTASGENKKSSWKGLRTVVLHAFQLLLCLIQLWCPFIEAAVLQINVMLFINVRYFNYITFILAPRCLSPLIYGLRDEKFFHSLKYYALCGLYKKQS
>LOCXPOR232.586.HIT1.OR.2R.304.7tm_1.exons1.CM033537.1.Mastacembelus_armatus.hapX
KNISSITSESLMRSINYRVVLVEVFIALFLCINSVLITTFCMKDFFYTTMRYILFATTLTSDCLILIISNFLLLFDYFHLTMQIWLCLIMLILSSVYILVTPVTLTAMTLERYVAICMPLQHAELCSTRRALYCILIIHGLSSIPCIIILLISFLSASHSFYKQYKVCSLEVFIFYSWQSHLKAAINQLYFLIMSIIIIFCYVKIMKIVKSASEANKNSSWKGLRTVGLHAFQLLLCLIQLWCPFIETAVLQIDFMLYINVRYFNYITFYLAPRCLSPLIYGLRDEKFFLALKYYALRGLYKGI
>LOCXPOR233.587.HIT1.OR.2R.308.7tm_4.exons1.CM033537.1.Mastacembelus_armatus.hapX
MDRNTTISSDILQIQGFDISPELTYPLFFFLLFLYLSLLFSNIGVLVLIITEKTLHQPMYILFCNLSVNDLIGNTVLLPQLMVHIISTERFITYNQCVLQAFYSHTFGSASHMILVIMAIDRYVAICRPLRYSSIMTTKTVTGLSATAWGVSLILVSILIGLTVRLSRCRSVMQNAYCDNASLFKLSCEDVSINNIFGLVFTVLLFSCSIGGIAVTYSRIALICWVKKNKELNNRALQTCTSHLVLYFIMLCSGFLTIILHRFTNYPDLRKIAHILFHVVPANLNPVIYAMQTRSLREKIIQILQRKV
>LOCXPOR234.588.HIT1.OR.2R.313.7tm_4.exons1.CM033537.1.Mastacembelus_armatus.hapX
MYANLSSTVLLTLETLDLSNANIYPAFVFGTLTYLLILFSNLLVLATIAVSKALHKPMFILLVNLPISDMIGATAFFPHFLFSMVVENRQISYHACIIQAFLIHVYGTGNFLILSAMAYDRYVAICCPLKYNTIMSPNNLIKINIFIWLINVSLVVTLFLLLVRFKICRTNIVDLYCNNPSLMKLVCEDISVNNYYGLVSTFLLQSVILFTIIYTYAQILCTCVMMKQSAVWKKAFQTCGTHLLVFFILQINALFALMAHRFNSVSPLLRKALGVSILIFPPFLDPLIYGLKTTELRKSIMMFLKRKVDSIRM
>LOCXPOR235.589.HIT1.OR.2R.302.7tm_4.exons1.CM033537.1.Mastacembelus_armatus.hapX
MANTSFALTSELTLDPFFIPPGGKYPILFLGIVIYFFGSFSNLTLLTLIIMKRKLHKPMYFILFSLPLNDLIGITTMLPKVLSDIVVETNKVYYHLCVLQAFLLHMYGGGILFILAAMSIDRYIAICMPLRYSSVMTPRVVICIIALVWCLDFVLIASLFSLQIRTPRCKSVIMNVFCDNPSLLKLTCENTKLNNIIGLFNTAIMQVLSVSIQTFSYVKILITCVVTRRAETKAKAVNTCVAQLVIFIIFEIVGTFTILSHRFTNISADLQKIAGMLIFLVPPLLNPIVYGLYTSEIRNTLL
>LOCXPOR236.591.HIT1.OR.2R.305.7tm_4.exons1.CM033537.1.Mastacembelus_armatus.hapX
MYANLSSAVLLTLETLDVSNANIYPAFVFGTLTYLLILFSNLLVLATIAVSKTLHKPMFILLVNLPISDMIGATAFFPHFLFSMVVENRQISYHACIIQAFLIHVYGTGNILILSAMAYDRYVAICCPLKYNTIMSPNNLIKINIFIWLINVSLVVTLFLLLVRFKICRTNIVDLYCNNPSLMKLVCEDISVNNYYGLVSTFLLHSVILFTIIYTYAKILCTCVMMKQSAVWKKAFQTCGTHLLVFFILEINALFTIMAHRFNSVSPLLRKALGVSILIFPPFLDPLIYGLKTTELRKSIMMFLK
>LOCXPOR237.592.HIT1.OR.2R.308.7tm_4.exons1.CM033537.1.Mastacembelus_armatus.hapX
LYNTSSNLVLTGFNLSSETVIPVFLFASLSYMIILFCNLVLILTIVLNKSLHQPMYIILLNLPINDLIGSSALFPHVIKEILTNSRTMQYSTCVAQAFFLHIYAGGTVFILTAMAYDRYIAICCPLKYNTVMTNVHLLKIITVVWISILVLIGVLFYLLLRLPRCRSDITSPYCDNPSLLSLVCVNTTINNIYGLFIVALSQVIANGTILYTYLQILVACFRFKRSDTKAKALQTCATHLIVFLLLECLGLFTIISYRIQGISPHLRRFIGLSTLIFPPTLNPIIYGLKTKEIREKVVRFFRNRILTS
>LOCXPOR238.593.HIT1.OR.2R.335.7tm_4.exons1.CM033537.1.Mastacembelus_armatus.hapX
FPLCLGTLCFIMPEENRSTVTEFILSGFPGLQPKYHGLAASVLFLVYFLTLIGNVTVIFLFATDRRLHKPMYYIILNLSACDILFSTTTLPKIIAKYWFQSGTISFTACFVQMYFVHYLASVNSWVLFLMALDRYLAICHSLRYSLILKNSTILILSITAWVVAKAGALMVVIRAYPLPYCASNIITHCYCDHIGITTLACTDRAAYSVPAFVYAMVILLGPLAFIIFSYCCIITAVLKVTNIQSRLKTFSTCSTQLIIIILFYVPRCFVYLASNVGITFSADMRIIIIMLYSLLPPMINPLIYCLRAKDMRESLQKRIKRKTIPQKAQVSSITD
>LOCXPOR239.594.HIT1.OR.2R.320.7tm_4.exons1.CM033537.1.Mastacembelus_armatus.hapX
MTANFTRITSFFILGFPGLSSQYYGPVSALLFLIYLAIAIGNVFILAFVVYEKYLQKPTYLVFCHLALNDLTFGTVTLPKIISKYWFDDSVVSFYGCFTQMFFVHYLGSVTSFILLVMALDRFIAVCIPLRYPVLITNNTISVLCGFAWFIPLPLMVGIVLHALTLSFCKSNVIAQCYCDNISIRSQACGDVYIVAVTSLYIAMFTLLVPLAFILFSYISIIVVIIKMSNSAGRKKTLSTCTPQILITCLFYLPRCFVYVAAVVGFSFSLDVRILLILLYSVFPAAVNPGIYCFKTQDIKEVLIKRLKKTKVAIEIKLSY
>LOCXPOR240.595.HIT1.OR.2R.318.7tm_4.exons1.CM033537.1.Mastacembelus_armatus.hapX
TNVTRIRDFLIVGFPGLSPEYYGPVSALFFVLFLAIAAGNIFILMFVKCERSLHKPTYLIFCHLALTDLAFGTVTLPKIISKYWFDDSFISFYGCFVQMFFVHFLGAAHSFILMVMALDRFIAICIPLRYPVLITNNTISVVCGFAWFIPLPLMVGIVLHALTLSFCKSNVIAQCYCDNISIRSQACGDVYIVAVTSLYIAMFTLLVPLAFILFSYISIIVVIIKMSNAASRKKTLSTFTPQILITCLFYLPRCFVYVAAVIEFSFSLDVRILLMLLYSVFPAAVNPGIYCFKTQDIKQMLMKRLRKTKIAIEIKLSY
>LOCXPOR241.596.HIT1.OR.2R.318.7tm_4.exons1.CM033537.1.Mastacembelus_armatus.hapX
TNVTRIRDFLIVGFPGLSPEYYGPVSALFFVLFLAIAAGNIFILMFVKCERSLHKPTYLIFCHLALTDLAFGTVTLPKIISKYWFDDSFISFYGCFVQMFFVHFLGAAHSFILMVMALDRFIAICIPLRYPVLITNNTISVLCGFAWFIPLPLMVSSVLHALTLSFCKSNVIAQCYCDNTSIRSQACGDVYIVAVTSLYIAMFTLLVPLAFILFSYISIIVVIIKMSNAASRKKTLSTFTPQILITCLFYLPRCFVYVAAVIEFSFSLDVRILLMLLYSVFPAAVNPGIYCFKTQDIKQMLMKRLRKTKIAIEIKLSY
>LOCXPOR242.597.HIT1.OR.2R.319.7tm_4.exons1.CM033537.1.Mastacembelus_armatus.hapX
TNVTRIRDFLIVGFPGLSPEYYGPVSALFFVLFLAIAAGNIFILMFVKCERSLHKPTYLIFCHLALTDLAFGTVTLPKIISKYWFDDSFISFYGCFVQMFFVHFLGAAHSFILMVMALDRFIAICIPLRYPVLITNNTISVLCGFAWFIPLPLMVVVLLHALTLSFCKSNVIAQCYCDNTSIRSQACGEDVFTVAVITLCIAMFSLLVPLAFILFSYISIIVVIIKMSNAASRKKTLSTFTPQILITCLFYFPRCFVYVTSVVGFSFSLDVRILLMLLYSVFPAAVNPGIYCFKTQDIKQMLMKRLKKTKIAIEIKLSY
>LOCXPOR243.598.HIT1.OR.2R.321.7tm_4.exons1.CM033537.1.Mastacembelus_armatus.hapX
MIANFTRMKNFFILGFPGLSSQYYGPASALLFLIYLAIAIGNIFILAFVAYEKSLQKPTYLVFCHLAVNDLTFGTVTLPKIILKYWFDDSVVSFYGCFTQMFFVHYLGSVTSFILLVMALDRFTAICIPLRYPVLITNSTVSVLCGFAWFIPLPLMVAVVFHALTLPFCKLNVIAQCYCDHISITSQACGEDVKIVAVTSLCIAMFCLLVPLAFILFSYISIIVVIMKMSNAAGRKKTLSTCTPQIFITCLFYLPRCFVYVANTFGFSFSLDVRILLILLHSLFPAAVNPIIYCFKTQDIKQMLMKRLKKAQIGIEIKLLY
>LOCXPOR244.599.HIT1.OR.2R.319.7tm_4.exons1.CM033537.1.Mastacembelus_armatus.hapX
MFYTNVTRIKDFFIIGFPGLSPEYYGPVSALLFVLFLAIAAGNIFILVFVKCERSLHKPTYLIFCHLALTDLAFGTVTLPKIISKYWFDDSFISFPGCFAQMYFVHFLGVTHSFILMVMALDRFIAVCAPLHYAALFTNTTVTVLCGISWVMPISCMVGVVLDALTLPFCNSNIIVQCYCDHIAITSLGCERVREVQVVAFGLAMFTLLVPLAFIIVSYFVIIVVVMRMSSTEGRFRTLSTCTPQLLITFLYYMPRCFMYLANNVGFTFSLSVRIVIVMLYSLLPAAVNPVIYCFKTKDIKENLRKKLFIRKINISIGT
>LOCXPOR245.600.HIT1.OR.2R.327.7tm_4.exons1.CM033537.1.Mastacembelus_armatus.hapX
MTYINITTIKDFIITGFPGLPSEYYGPVSVLFLLIFLAIVVGNAFILVVIICERTLHKPTYWIFFHLALTDLTFGIVTLPKIIARYWWNDMKSSFGACFTQMYFVHSLGAINSSILMIMALDRFVAIWLPFRYPVLITNKTVCIACSMCCVVTFIRMLGLVLHALTLPYCNLNVITQCYCDHISITQLGCGENVIYVKYVALINSLFSLLGPLAVIIFSYFAIIIATLKMSHTQSHHRVMSTCAPQIFITCLYYVPRCFVYIAHNLGFSLDTNARIIITMTYSLIPCIVNPLIYCFKTKNIKDALIQRFKNRKVSIAFQIDHKHNMK
>LOCXPOR246.602.HIT1.OR.2R.319.7tm_4.exons1.CM033537.1.Mastacembelus_armatus.hapX
MFYTNVTRIKDFFIIGFPGLSPEYYGPVSALLFVLFLAIAAGNIFILVFVKCERSLHKPTYLIFCHLALTDLAFGTVTLPKIISKYWFDDSFISFPGCFAQMYFVHFLGATHSFILMVMALDRFIAVCAPLHYAALFTNTTVTVLCGISWVMPISCMVGVVLDALTLPFCNSNIIVQCYCDHIAITSLGCERVREVQVVAFGLAVFTLLVPLAFIIVSYFVIIVVVMRMSSTEGRFRTLSTCTPQLLITFLYYMPRCFMYLANNVGFTFSLSVRIVIVMLYSLLPAAVNPVIYCFKTKDIKENLRKKLFIRKINIRIET
>LOCXPOR247.604.HIT1.OR.2R.309.7tm_4.exons1.CM033537.1.Mastacembelus_armatus.hapX
MLNSTQVSYFTLSAYSDTGLLKYLYFILIMISYISIVGSNVLMIVVICVNRSLHEPMYMFLCSLFVNDLYGSTGLFPFLLVQILSDSHTVSVPFCLLQIFCLYSYGGREFLTLAVMSYDRYLAICYPLQYNSQMTYNKIAVLTALIWIYPFLTNTFIVSCLTAPLKLCRNTINKVYCDNYYIVKLACSDTTANNVYGLVNMFTVVLGYILLILYTYMRILKVCFSGSKQTRQKAVSTCTPHLACLLNFSFGAFFEIVQSRFDMSSLPNMLRIILSLYWLTCQPLINPLLYGLKMSKIRIIYKSLLFGRK
>LOCXPOR248.606.HIT1.OR.2R.310.7tm_4.exons1.CM033537.1.Mastacembelus_armatus.hapX
FIMINSTRISYFILSAYFDTGNFKYLYFTIVMYLYALIISVNVLLIVVICVNRSLHEPMYMFLCSLFVNELYGSTGLFPFLLVQILSDIHTVSVSWCYMEIFCVYSYGCVEYLNLAIMSYDRYLSICYPLQYNTLMTSNKALILIIIIWVFPFLAIVVLISLSASLQLCGNIINKVYCGNYAIVKLACADTKVNNIYGLIYTVISVIIPLVLILYTYMRILKVCFSGSKQTRQKAVSTCTPHLASLLNFSFGCCFQILQSRFDMSSVPSMLDILLSLYFLTCQPFFTPVLYGLKMSKIRIICKHLLCGKV
>LOCXPOR249.608.HIT1.OR.2R.311.7tm_4.exons1.CM033537.1.Mastacembelus_armatus.hapX
QKENMVNSTTISYFILNAYSDIKLLKYLLFMIIMFFYILIVCSNVLLIVVICMNRSLHEPMYMFLCSLFANELYGSTGFFPSLMIQILSDSHTVSKYFCLLQIFCVYSYAGVEFFNLAIMCYDRYLSICYPLQYNTHMTFNKVAILIGIAWLSPLFMVVGTTSLSASLQLCGNTINKVYCDNYSIVKLACSDTSVNNVYGLLVSLTSVIITLILILYTYIRILKVCFSGSKQTRQKAVSTCTPHLAALLNFSFGCVFEVSQSRFNMSSVPGVFSIFLSVYYLTCQPLFNPLLYGLKMTKIRNICKCLFYRE
>LOCXPOR250.610.HIT1.OR.2R.312.7tm_4.exons1.CM033537.1.Mastacembelus_armatus.hapX
IMRNSTRVSCFVLAAYFDTDDLKYIYFMSMMFFYTLIIFSNVLLIVVICVNRSLHEPMYMFLCSLFVNDLYGSTGLFPFLLVQILSDIHTVSAPFCFLQVFCLYTYASVEFTNLAVMSYDRYLAICCPLQYNTRMSSNKVVLLIVVIWLPPFFAVLVTVSLSASLQLCGNSLSKVYCDNFSIVKLACSDITVNNIYELVAASLTVYAPVSVILYTYMRILKVCFSGSKQTRQKAVSTCTPHLASLLNFSFGVSFEILQSRFNMNSLPSMLQIYLSMYFLTCQPLFNPVMYGLNMSKIRIACKSKLLCLIRKC
>LOCXPOR251.612.HIT1.OR.2R.311.7tm_4.exons1.CM033537.1.Mastacembelus_armatus.hapX
QKENMVNSTTISYFILNAYSDIKLLKYLLFMIIMFFYILIVCSNVLLIVVICMNRSLHEPMYMFLCSFFANELYGSTGFFPSLMIQILSDSHTVSKYFCLLQIFCVYSYAGVEFFNLAIMCYDRYLSICYPLQYNTHMTFNKVAILIGIAWLSPLLMVVGTTSISASLQLCGNTINKVYCDNYSIVKLACSDTSVNNVYGLLVSLTSVIITLILILYTYIRILKVCFSGSKQTRQKAVSTCTPHLAALLNFSFGCVFEVSQSRFNMSSVPGVFSIFLSVYYLTCQPLFNPLLYGLKMTKIRNICKCLFYRE
>LOCXPOR252.613.HIT1.OR.2R.300.7tm_4.exons1.CM033537.1.Mastacembelus_armatus.hapX
IMRNSTRVSCFVLAAYFDTDDLKYIYFMSMMFFYTLIIFSNVLLIVVICVNRSLHEPMYMFLCSLFVNDLYGSTGLFPFLLVQILSDIHTVSVPFCFLQIFCLYTYGSVEFTNLAVMSYDRYLAICCPLQYNTRMSSNKVVLLIVLIWLPPFFAVFVTILLSSSLQLCGNIINRVYCGNYSIMKLACSDTTVNNIYELIAVSFTVCAPVSVILYTYMRILKVCFSGSKQTRHKAVSTCTPHLASLLNFSLGSLFEILQSRFNMSSLPSVLQIFLTLYFFTCQPLQPHNLWPKHVQNTCDV
>LOCXPOR253.615.HIT1.OR.2R.315.7tm_4.exons1.CM033537.1.Mastacembelus_armatus.hapX
MINSTLSSLSYLILGAYLNVGTFKYLYFIISVMLYIIIALANTFLIVVICVNKSLHEPMYMFLCSLFVNDLYGSTGLFPFLLVQILSDIHTVSAPFCFLQIFCLHTYASVEFLNLAIMSYDRYLAICCPLQYNTQMTLKKSFIFIAVVWLYSFVKFLITLSLNISLPLCGNTINSLYCQNYLVVKLACSDTKVNNIYGLVGTAFTILVPLLPILFSYMKILKICFSGSKQAKRKAVSTCTPHLASLLNFSFGCFFEIMQSRFDLSSVPTLLRMILSIYFAALQPLLNPVMYGMQMSKIRNTCKNLFCNQQLISHR
>LOCXPOR254.617.HIT1.OR.2R.303.7tm_4.exons1.CM033537.1.Mastacembelus_armatus.hapX
MANFTQVSYFTLAAYFDTGHLKYLYFIITMSLYVLIIFANVLLIVVICVNKSLHEPMYMFLCSLFVNDLYGSTGLFPFLLVQILSDIHTVSIPFCFLQVFCVYTYASVEFFNLAVMSYDRYLSICYPLQYNTRMTFNVVAILIAVTWFCPFLGLVVLLSLSASLQLCGNIINKVYCDNYCIVKLACSDTRVNNIYGLFSTFLTVVVPLSLILYTYIKILKVCFSGSKQTRQKAVSTCTPHLACLLNYSFAVCFEIVQSRFDMSSVPNMLRIVLSLCWLTYQPLFNPLMYGLKLSKIHIICKSL
>LOCXPOR255.618.HIT1.OR.2R.304.7tm_4.exons1.CM033537.1.Mastacembelus_armatus.hapX
IMANSTQVSYFTLVAYFDTGCFKYLYFIIVMSLYVLIIFSNVLLIVVICVNKSLHEPMYMFLCSLFVNDLYGSTGLFPFLMIQILSDIHTVSAPYCFLQVFCVYTYVCTEFTNLAIISYDRYLSICHPLQYNTRMTTNKTVLFIALSWLYSFLNIVTIISLIIPLQLCGNIINKVYCLNYPIVKLACSDIRVNNIYGLFSTFLTVFGPLSLILYTYIKILKVCFSGSKQTRQKAVSTCTPHLASLINFSFAVCFEILSSRFDMRGVHNMLQIVLSLYFLTCQPLFNPVIYGLKLSKIRITCKSL
>LOCXPOR256.621.HIT1.OR.2R.303.7tm_4.exons1.CM033537.1.Mastacembelus_armatus.hapX
STVSYFILSLYTYVGVLRYFYFIMTVLLYIIIVIVNISLIVVICVNRNLHEPMYMFLCSLFVNDLYGSTGLFPFLLVHILSDIHTVSVPFCFLQIFCLYSYGNIEFCNLALMSYDRYLAICYPLQYNRRMTFNKVIILTVVVWLYSFIRCIITLSLSLQLTLCGNIINSLYCSNYLMVKLACSDTKVYNIYGIFAATASILVPLLPILFYYMKILKVCFSGSKQTRQKAVSTCTPHLVSLLNFSFGCFFEILQSRFDMTRLPSVLRILVSLYFGVLQPLLNPFIYGVQTSKIRNTCKNIFCHK
>LOCXPOR257.623.HIT1.OR.2R.308.7tm_4.exons1.CM033537.1.Mastacembelus_armatus.hapX
MANFTWVSYFTLAAYFDTGRLKYLYFIIIMSLYVLIIFSNVLLIVVICVNRSLHEPMYMFLCSLFVNDLYGSTGLFPFLLVQILSDIHTVSIPFCFLQVFCLYTYGSVEFLNLAVMSYDRYLSICYPLQYNRRMTFTKVAKLLAITWLYPFAEVAVKISLSAPLHLCGNTINKVYCDNYPIVKLACSDTTVNNIYGIVYTVIIIIGPLSLILYTYIKILKVCFSGSKQTRQKAVSTCTPHLASLLNFSFGTFFEIIQSRFNMSSMPNMLRIFLSLYCVTCQPLFNPVLYGLKLSKIRSLCKSIMVNKM
>LOCXPOR258.625.HIT1.OR.2R.308.7tm_4.exons1.CM033537.1.Mastacembelus_armatus.hapX
MINSTQISYFTLAAYFDTGVFKYLLFTLILSLYVFIVCANLLLIVVICMNRSLHEPMYILMCSLFVNGLYGSTWLFPFLMIQIFLDSHTVSASVCFLQIFCVHSYGAVEYLNLAFMSYDRYLAICDPLHYNTRMTYTKVAMFIFLTWFYPCFAMIVLLSLALPLQMCGNIIYKVYCDTYSVVKLACFSTSLINIYGLIATFSTIVGCLLSIMYTYMRILQVCLSGSEQTRQKAVSTCTPHLATLLNFSVGACFEVIQSRFNMSGVPNMLRIFLSLYFLTCPPLFNPVMYGLKMSKIRNICKSLISKVD
>LOCXPOR259.626.HIT1.OR.2R.308.7tm_4.exons1.CM033537.1.Mastacembelus_armatus.hapX
MINSTQISYFTLAAYFDTGVFKYLLFMLILSLYVFIVCANLLLIVVICMNRSLHEPMYILMCSLFVNGLYGSTWLFPFLMIQIFLDSHTVSASVCFLQIFCVYSYGAVEYLNLAFMSYDRYLAICDPLHYNTRMTYNKVAMFIFLTWFYPCFGLIVLLSLALPLQLCGNIIYKVYCDIHSVTKLACFSTSLINIYGLMITFSTIVGCLLSIMYTYMRILQVCLSGSEQTRQKAVSTCTPHLAALLNFSVGACFEVIQSRFNMSGVPNMLRIFLSLYFLTCPPLFNPVMYGLKMSKIRNICKSLILKVD
>LOCXPOR260.628.HIT1.OR.2R.308.7tm_4.exons1.CM033537.1.Mastacembelus_armatus.hapX
MINSTQISYFTLAAYFDTGVFKYLLFTLILSLYVFIVCANLLLIVVICMNRSLHEPMYILMCSLFVNGLYGSTWLFPFLMIQICLDSHTVSASVCFLQIFCVHSYGAVEYLNLAFMSYDRYLAICDPLHYNTRMTYTKVAMFIFLTWFYPCLGLIVLLSLALPLQLCGNIIYKVYCDTHSVTKLACFSTSLINIYGLMITFSTIVGCLLSIMYTYMRILQVCLSGSEQTRQKAVSTCTPHLATLLNFSLGACFEIIQSRFNMSGVPNMLRIFLSLYFLTCPPLFNPVMYGLKMSKIRNICKSLISKVD
>LOCXPOR261.630.HIT1.OR.2R.304.7tm_4.exons1.CM033537.1.Mastacembelus_armatus.hapX
MKNVTQVSYFTLSAYSDTGLFKYLYLIIIMFLYFFIIFANVLLIVVICVNKSLHEPMYMFLCSLFVNDLYGSTGLFPFLLVQILSDIHTVSAPFCFLQIFCVYSYGSVEYLNLAIMSYDRYLSICYPLQYNTRMTFNMVAILIAVIWLPPILVNFFTLPLIIPLQLCGNFINKVYCDYYSVVKLACYNTTLNNIYGLFVSALSVFGPLFLILYTYMRILKVCFSGSKQTRQKAVSTCTPHLASLLNFSFGACFEILQSRFNMSSVPNILRIFLSLYFLTCPPLFNPVMYGLKMSKIRNICKSLI
>LOCXPOR262.631.HIT1.OR.2R.319.7tm_4.exons1.CM033537.1.Mastacembelus_armatus.hapX
EEYRMENVSSHKHFILNGFNELRALRPVLFLPFFIIFVVSLLANSLLLYIIISQRSLHSPMYILMAGLAFVDLSLPLIFVPNMLLSFLFNWRGISLIGCLVQMHFIHIIGTFQSTFLVWMALDRYFAICTPLYYHECMSLPRFLKFIIPLVVRNIVMITLFVGLAGKLSFCASNVINHCFCEHMALVELACGSITINNLVGLMTMCLIPVADFIVIAASYIVIFSSVLRSGKTGAKALHTCITHIVVISISLVVALIAFLSYRVKNGLPAASRVFFSTMYPMFPSLFNPIIYGIRTAEIRQHIIKTLTCCRFIRAVAHS
>LOCXPOR263.632.HIT1.OR.2R.319.7tm_4.exons1.CM033537.1.Mastacembelus_armatus.hapX
EEYRMENVSSHKHFILNGFNELGALRPVLFLPFFIIFVVSLLANSLLLYIIISQRSLHSPMYILMAGLAFVDLTFPLIFVPNMLLSFLFNWRGISLIGCLVQMHLFHIIGTFQPTFLVWMALDRYFAICTPLYYHECMSLPRFLKFIIPLVVRNIIMITLFVGLAGKLSFCASNVINHCFCEHMALVELACGSITINNLVGLMTMCLIPVADFIVIAASYIVIFSSVLRSGKTGAKALHTCITHIVVISISLVVALIAFLSYRVKNGLPAASRVFFSTMYPMFPSLFNPIIYGIRTAEIRQHIIKTLTCCRFIRAVAHS
>LOCXPOR264.633.HIT1.OR.2R.305.7tm_4.exons1.CM033537.1.Mastacembelus_armatus.hapX
DNMSSHKHLILDGFSELRELRPVLFVPFSIMFVVSLLANSLLLYVIISWRSLHSPMYILIAGMAVVDLSLPLFFVPNMLLSFLFDWRGISLINCLVQIYFVHLLGTFQSTLLLWMALDRYFAICTPLYYHEQMALPGFLKFVIPLVIRNIIMITLVVTLAGKLSFCATNVINHCFCEHMALVELACGSTALNNLMGLLTVFLIPVADFIFITTSYIVIFSSVLSSGKSGIKALSTCVTHIVVMAVSLTIILIAFLSYRVRNGLPAAVRVFFSIMYLFFPSCFNPIIYGIRTTEIRQHILKTLTCC
>LOCXPOR265.634.HIT1.OR.2R.331.7tm_4.exons1.CM033537.1.Mastacembelus_armatus.hapX
MPGAALGGNSSHSTFVFRGFPALQHHRRLLAVPFSASYLSVLLGNSLLVYVIRSVERLHSPMYFLICALCVVDILVVTAIVPNMLLGLLFDWEEISLAGCLTQMFCTHFLSSVESTLLLAMALDRYLAICHPLRYTEIMDSSLLVKLLLFTVVRSVSIMATLVGLAGSLQFCDSNTIQHCYCDHMALVSLACGNTRKNSAVGLAVIICFVGVDIPLIFLSYMKIVSVVLRAPVAGEDRWKAFHTCATHLMVMMCFYLVGSVTFLSHNLSIPISTDVNTLMGLMYILFPATVNPIIYGVRTKEIRSGFFKIFKLKGKLIRTVKVSPSGKRQT
>LOCXPOR266.636.HIT1.OR.2R.369.7tm_1.exons1.CM033540.1.Mastacembelus_armatus.hapX
VEEHRLSYKKMPTLSAMTVTEARNLTDQCDWLREGNQTEPRLTERLDAAGCLFLLILPYTHVVPALTCFFVVLTLFSILVNGFTLFGLRRSEDLSWEPRIAFLKNLIVSDLVQTFTFGPAVIHSLTQRRTMVFSTWCNIQYFVGTTSVCSSLLTITSMALERYLYVCHAIHYLAILTQARLRLAVSLIWGYSLFIGTVCLVLLHIGKEQTNERFTSGLLCEPDMVEQHTGFPRGSVLFRKLTGCLTLLLCLVVYGFSYLRMYQDARNAVVPFNAVNNKARNTVVFYCGMLFLQLLPLLIKVISDMLWEFEGNIALMTLSPQYEDVRKAKKFPSTTAVLLHLSLLVMLTLPPCINPLVYGLRNVEMRQVL
>LOCXPOR267.638.HIT1.OR.2R.306.7tm_4.exons1.CM033544.1.Mastacembelus_armatus.hapX
MRNFSEVTYFYLSDFYEMENYKSVYFFIFLIIYVIIVAENVALLLVVYHEKILHEPMYLLLCNLAVNGLYGSTALLPAILSKVLSHSYEISLPLCQTQIFALHTYAIVEFTILAVMSYDRYMAICYPLPYHAIMSQRLGKLIVFTWLYPMLAFLSVFIFTLQIRFCERKIEKVHCSNYSLVKLACTDTSILNIVGLLSVVLYTLPQLMMIFYSYAHILRICILSVKKSKLKALRTCTPHLLAVINYSIGCLFEIAQTRLNSSHLPHPARLFLSLYFLIFPPILNPAIYGLSIQVIRVQLLRLFSRK
>LOCXPOR269.639.HIT1.OR.2R.333.7tm_4.exons1.CM033544.1.Mastacembelus_armatus.hapX
MGPEEKAATIANVTFVHPAKFYISGFLNVPYVQYFYIFLCFVYIMTVVGNVLLLSVIFLVKTLHTPKYMIVFNLALTDLCGSTALIPKVLDTFLFDNRYIVYEACLSYMFFVMFFGSVQSWTLVIMAYDRFIAICFPLRYHSIVTKPAIAAMLLFVWVVLLSIISLTVGLLDRLSFCGSLVIQSFYCDHGPTFHLACNDTSLNKIMLYAALTIINCIPLILIVLTYICIAIALSRIASQKERLKALKTCTSHLILVTIFFLPFLGTNIAAMTSSLHPNARIINSTLTHTIPAFVNPIIYSLKTEEVLDSIKKLCKNKRLSKITLTNKVTSLLL
>LOCXPOR270.641.HIT1.OR.2R.332.7tm_4.exons1.CM033544.1.Mastacembelus_armatus.hapX
MVPKVKAATICNVTFVRPAKFYFSGFSNIPHVTYFLIFLCFAYIMTVVGNVLLLSVIYLVKTLHTPKYMIVFNLALTNLCGSTAVIPKLFETFMFDRSDIVYEACLSYMFFAMLFVDVQSWTLVTMAYDRFMAICFPLRYHSIVTKPAIAVMLLLVWVVLLSIRATSVGTIDRLSFCGSLVLPSFVCDPGSILPLACNITSLDVILSYVFFVISVCLPPVLITLTYICIAIALSRIASGKERLKALKTCTSHLTLVSICFLPVFVTNIVLLFTHLDHNGRIVNITLACIVPPLLNPVLYSLKTEEVLNSIKKICKNMLSNITMSNKTFTAML
>LOCXPOR298.642.HIT1.OR.2R.332.7tm_4.exons1.CM033544.1.Mastacembelus_armatus.hapX
MVPKVRAAAISNVTFVRPAKFYFSGFSNIPHITYFLIFLCFAYIMTVIGNVFLMSVIYLVKSLHTPKYMIVFNLALADLCGSTALIPKLFETFLFDRTDIVYEACLSYMFFVYFFTDVQSWTLVFMAYDRFIAICFPLRYHSIVTKPAIAAMLLLVWVVLMSISACTVGLLDRLSFCGSLVIQSFFCDLGIILDLACGDTSLYSNFSFVSFLLSICLPPILIILTYICIAIALSRIASPKERLKALKTCTSHLILVAICFSPVLYVSIAYSISGLDRDGRIINITLAYIIPPLLNPILYSLKTEEVLNSIKKLCNNMLSTISISKKVFTAML
>LOCXPOR272.643.HIT1.OR.2R.331.7tm_4.exons1.CM033544.1.Mastacembelus_armatus.hapX
MVPKVRAATISNVTFVRPAKFYFSGFSNIPHVTYFLIFLCFAYIMTVVGNVFLMSVIYLVKTLHTPKYMIVFNLALADLCGSSAAIPKVLDALLFDRSDIVYEDCLSYMFFIFFFSEVQAWTLVIMAYDRFIAICFPLRYHSIVTKPAIAAMLLLVWVVLSSITACMVGLLDRHSFCGSLVIQSFICDMGLILDLACGDTSLISNIVYVSFVLNPCLPPILITLTYICIAIALSRVASPKERLKALKTCTSHLILVAICFFPILYINLAYWDDVDRDAKIISMTLPDIIPPLLNPILYSLKTEEVLNSIKKLCNNMLSNITMSKKVFTAML
>LOCXPOR299.644.HIT1.OR.2R.332.7tm_4.exons1.CM033544.1.Mastacembelus_armatus.hapX
MVPKVRAATISNVTFVRPAKFYFSGFSNIPHVTYFLIFLCFAYIMTVVGNVFLMSVIYLVKTLHTPKYMIVFNLALADLCGSTALTPKLFETFLFDRSDIVYEDCLSYMFFVYFFTDVQSWILVIMAYDRFIAICFPLRYHSIVTKPAIAAMLLLVWVVLMSISACMVGLLNRLSFCGSLVIQSFFCNHGLIADLACDDISLNSNISFVSFVLNPCLPPILIILTYICIAIALSRIASRKERLKAAKTCTSHLILVAICFSPILYICIANLISNVDRDGRIISMTLAHIVPPLLNPILYSLKTEEVLNSIKKQCNHMLSNITLSKKVFTAML
>LOCXPOR274.645.HIT1.OR.2R.319.7tm_4.exons1.CM033544.1.Mastacembelus_armatus.hapX
MVPKVRAATISNVTFVRPAKFYFSGFSNIPHISYFLIFLCFAYIMIVVGNVFLMSVIYLVRTLHTPKYMIVFNLALADLCGSTALIPKVFETFLFDRTDIVYEDCLSYMFFVYFFTDVQAWTLVIMAYDRFIAICFPLRYHSIVTKPAIAAMLLLVWVVLMSISACIVGLFDRHSFCGSLAIQSFFCDMGLMFDIACGDTSLISNIAFVSFVLNPCLPPILITLTYVCIAIALCRIASRKERLKAAKTCTSHLILVVICFSPLLYDNLVSDTDRDGSIITEVLPYIVPPLLNPILYSLKTEEVLNSIKKLCNNMLSNIT
>LOCXPOR275.646.HIT1.OR.2R.331.7tm_4.exons1.CM033544.1.Mastacembelus_armatus.hapX
MVPKVKAATISNVTFVRPAKFYFSGFSNIPHVTYFLIFLCFAYIVTVVGNVFLMSVIYLVRSLHTPKYMIVFNLALADLCGSTASIPKVLDALLFDRSDIVYEDCLSYMFFVYFFIQVQSWTLVLMAYDRFIAICFPLRYHSIVTKPAIAAMLLLVWVVLLSITACMVGLLDRHSFCGSLAIQSFICSMAFIVDLACGDTSLISNIAFVSFFLHPCLPPVLIILTYICIAIALSRIASRKERLKAAKTCTSHLILVGICFSPSLYINLVYWDDVDRDAKIISMTLPDIIPPLLNPILYSLKTEEVLNSIKRLCNNMLSNITMSKKVFTAML
>LOCXPOR277.649.HIT1.OR.2R.328.7tm_4.exons1.CM033544.1.Mastacembelus_armatus.hapX
MVPKVKAATISNVTFVRPAKFYFSGFSNIPHVTYFLIFMCFVYIMTVVGNVFLMSVIYLVRTLHTPKYMIVFNLALADLCGSSASIPKVLDALLFDRSDIVYEDCLSYMFFFYFFTDVQSWILVIMAYDRFIAICFPLRYHSIVTKPAIAAMLLLVWVVLMSISACIVGLFDRHSFCGSLVIQSFACGMGSILDLACGDTSLISNIADVSFVLNPILPPILIALTYICIAIALSRVASPKERLKAAKTCTSHLILVAICFIPLWYVNLIFDIDRDASIILSILPDMPPLLNPILYSLKTEEVLNSIKKLCNNMLSNITMSKKVFTAML
>LOCXPOR278.650.HIT1.OR.2R.332.7tm_4.exons1.CM033544.1.Mastacembelus_armatus.hapX
MVPKVKAATISNVTFVRPAKFYFSGFSNIPHITYFLIFLCFAYIMTVVGNVFLMSVIYLVKTLHTPKYMIVFNLALADLCGSTALTPKLFEIFLFDRSDIVYEACLSHMFFVYLFVDVQSWTLVTMAYDRFIAICFPLRYHSIVTKPAIAAMLLLVWVVIMSITACTVGLLDRHSFCGSLVIQTFFCDFGIILDLACGDKSVDSEFSSVSLALTVCLPPILIALTYVCIAIALSRIASRKERLKALKTCTSHLILVAICFSPVLYVFIAYLISDVDRDGRIISMTLAHIIPPLLNPILYSLKTEEVLNSIKKLCNNMLSNITMSKKVFTAML
>LOCXPOR277.651.HIT1.OR.2R.328.7tm_4.exons1.CM033544.1.Mastacembelus_armatus.hapX
MVPKVKAATISNVTFVRPAKFYFSGYSNIPHITYFLIFMCFVYIMTVVGNVFLMSVIYLVKTLHTPKYMIVFNLALADLCGSSASIPKVLDALLFDRSDIVYEDCLSYMFFFYFFTDMQSWILVIMAYDRFIAICFPLRYHSIVTKPAIAAMLLSVWVVLLSISACIVGLLDHHSFCGSLVIQNFMCGMGSIVDLACGDTSLISNIVDVSFVLNPILPPLLIALTYICIAIALSRVASPKERLKAAKTCTSHLILVAVCFIPLWYINLAYWDDRDADIILKILPDIPPLLNPILYSLKTEEVLNCIKRLCNNMLSNITMSKKVFTAML
>LOCXPOR280.652.HIT1.OR.2R.313.7tm_4.exons1.CM033544.1.Mastacembelus_armatus.hapX
AATISNVTFVRPASFYINGFTNISNVTYFYIFLCFVYIMTVVGNVLLLSVIFLVKTLHTPKYMIVFNLALTDLCGSTALIPKVLDTFLFDNRYIVYEACLCQIFFVMVFASMQSWTLVTMAYDRFIAICFPLRYHSIVTKPAIAAMLLLVWVAILSIICMVGLLDRLSFCGSLVIQSFFCDHGPIYHLACNDKSLNYIFIFIFVITVFSFPLILICLTYVCIAIALSRIASREERIKTLKTCTSHLITVAIFFLPFLDTNIAGLTSYRHPNARMMNSALTHTIPALLNPIIYSLKSEVLSSIKKFWKNNRLRN
>LOCXPOR281.653.HIT1.OR.2R.332.7tm_4.exons1.CM033544.1.Mastacembelus_armatus.hapX
MVPKVKAATISNVTFVRPAKFYFSGFSNIPHITYFLIFLCFAYIMTVVGNVFLMSVIYLVRTLHTPKYMIVFNLALADLCGSTALIPKVFETFLFDRTDIVYEDCLSYMFFVYFFTDVQSWILVIMAYDRFIAICFPLRYHSIVTKPAIAAMLLLVWVVLLSITACMVGLLDRLSFCDSLVIQSFFCNHGLIMDQACGDKSLNFNISDVSFVLNPCLPPILIILTYICIAIALSRIASRKESLKALKTCTSHLILVAICFFPILYISVANLISEVDRDGRIISMTLGYIVPPLLNPILYSLKTEEVLHSIKKQCNNMLSNITMSKKVFTAML
>LOCXPOR300.654.HIT1.OR.2R.329.7tm_4.exons1.CM033544.1.Mastacembelus_armatus.hapX
MVPTVKAATISNVTFVRPAKFYFNGFSNIPHVTYFLIFLCFAYIMTVVGNVFLMSVIYLVRTLHTPKYMIVFNLALADLCGSTALIPKVFETFLFDRTDIVYEDCLSYMFFVYFFTDVQAWTLVIMAYDRFIAICFPLRYHSIVTKPAIAAMLLLVWVVLMSISACIVGLLDRHSFCGSLAIQSFFCDMGLMLDIACGDTSLISNIAFVSFVLNPCLPPILITLTYVCIAIALSRIASPKERLKAAKTCTSHLILVAICFSPLLYDNLISDVDRDGTIICSVLPDIIPPLLNPILYSLKTEEVLNSIKKLCNNMLSNITLSKKVFTAML
>LOCXPOR283.658.HIT1.OR.2R.307.7tm_4.exons1.CM033544.1.Mastacembelus_armatus.hapX
MGFNMTFIRPTYFIISGFIGIPNISYYYIFLFFVYIVSVLENTTVMAVICLDHNLRTPKYVAVFNLAFADLISSSALVPKVFDIFLFDHPYIPYNDCLTFLFFCYACVSIQALNLVALSYDRLIAIIFPLHYQVKVTHRFMFSLITVFWLFAITVTLIAVGFLTRYSCYKSVVINSYFCDYSMIDELICEDKTPSFVIGSLLPVFILWIPLIFILLSYSCIGYALSKVATVKERVKAFKTCTAHLSLVAIFFLPVLITLAISEIIHPNAKIINMSLTSIFPPMLNPIIYVLQTQEIKLSVKKILKIR
>LOCXPOR284.664.HIT1.OR.2R.329.7tm_4.exons1.CM033544.1.Mastacembelus_armatus.hapX
MVPKVKAATISNVTFVRPAKFYFSGFSNIPHVTYFLIFLFFAYIMTVVGNVFLMSVIYLVRTLHTPKYMIVFNLALADLCGSTALIPKVFETFLFDRSDIVYEACLSYMFFVYFFTDVQAWTLVIMAYDRFIAICFPLRYHSIVTKPAIAAMLLFVWVVLMSISACIVGLFDRHSFCDSLAIQSFICDMSIMLDMACGDTSLISNIAFVSFVLNPCLPPVLIALTYVCIAIALSRIASRKERVKAAKTCTSHLILVAICFSPLLYENLISDVDRDGRILCNVLPHIIPPLLNPILYSLKTEEVLNSIKRLCNNMLSNITMSKKVFTAML
>LOCXPOR285.665.HIT1.OR.2R.323.7tm_4.exons1.CM033544.1.Mastacembelus_armatus.hapX
MNLFNSALGKNITLVRPAYFIITGFTGIPNIKYFYVFLFFVYIVSVLGNTIVMALICLDPNLRTPKYIAVFNLAFADLFGSSALVPKVLDIFLFDHPYIPYNDCLTFMFFCFTCLSMQALNLVALAYDRLIAIIFPLHYQVKITHRFMFSLIASFWLFIIISVLIAAGLLTRLSFCKSVVIDSYFCDHGQIYRLACNDNTPSYVMGLLFIVLILFLPLTFILFTYLYIGYSLTKVSTIHERVKALKTCTAHLSLVAIYFLPIIITMAFMGNIHPNARIINLSLTSVFPPTLNPIIYVLQTEEIKKSVKRLFKIRVRSKIAIKK
>LOCXPOR296.667.HIT1.OR.2R.325.7tm_4.exons1.CM033544.1.Mastacembelus_armatus.hapX
MELFNSAFGKNITLVRPAYFIITGFTGIPNIKYFYVFLFFVYIVSVLGNTIVMALICLDPNLRTPKYIAVFNLAFADLFGSSALVPKVLDIFLFDHPYIPYNDCLTFMFFCFTCLSMQALNLVALAYDRLIAIIFPLHYQVKITHRFMFSLIASFWLFAITVTLVAAGLLTRLSFCKSVIINSYFCDHGQIYRLACNDNTPSYVFSVMLPVFLLWLPLVFIFTYLYIGYALTKVATAQERVKALKTCTAHLSLVAIYFLPILITFTMNVNMHPNARIINLSLTSVVPPSLNPIIYVLQTQEIKVSVKKVLKIRKQHKISEEKVMI
>LOCXPOR287.668.HIT1.OR.2R.329.7tm_4.exons1.CM033544.1.Mastacembelus_armatus.hapX
MVPKVRAATISNITFVRPAKFYFSGFSNIPHVTYFLIFLCFAYIMTVVGNVFLMTVIYLVRTLHTPKYMIVFNLALADLCGSTALIPKVFETFLFDRTDIVYEDCLSYMFFVYFFTDVQAWTLVIMAYDRFIAICFPLRYHSIVTKPAIAAMLLSVWVVLMSISACIVGLFDRHSFCGSLAIQSFICDMSIMLDLACGDTSLISNIAFVSFVLNPCLPPILITLTYICIAIALSRIASQKERLKAAKTCTSHLILVAICFSPLLYENLISDVDRDGRIICEVLPDIIPPLLNPILYSLKTEEVLNSIKRLCNNMLSNITMSKKVFTAML
>LOCXPOR277.669.HIT1.OR.2R.328.7tm_4.exons1.CM033544.1.Mastacembelus_armatus.hapX
MVPKVKAATISNVTFFRPAKFYFSGYSNIPHITYFLIFMCFVYIMTVVGNVFLMSVIYLVKSLHTPKYMIVFNLALADLCGSSASIPKVLDALLFDRSDIVYEDCLSYMFFFYFFTDMQSWILVIMAYDRFIAICFPLRYHSIVTKPAIAAMLLSVWVVLLSISACIVGLLDHHSFCGSLVIQNFMCGMGSILDLACGDTSLISNIVDVSFVLNPILPPLLIALTYICIAIALSRVASPKERLKAAKTCTSHLILVAVCFIPLWYINLAYWDDRDADIILKILPDIPPLLNPILYSLKTQEVLNSIKRLCNNMLSNITMSKKVFTAML
>LOCXPOR296.670.HIT1.OR.2R.323.7tm_4.exons1.CM033544.1.Mastacembelus_armatus.hapX
MIFFNSALGNNITFVHPAYFIISGFIGISNIKYYYVFLFFMYVVSVLGNTAVITVIILDYNLRSPKYIAVFNLAFADLLSSSALVPKVLDIFLFDHPYIPYNDCLTFMFFCFTCLSIQALNLVALAYDRLIAIIFPLHYQVKITHRFMFSMIVSFWLFAITVTLIAVGFLTRLSFCKSVVIDSYFCDHGQIYRLACNDNTPSYVIGKLLPVLILWLPLIFILFTYLYIGIALTKVATVQKRVKALRTCTAHLSLVAIYFLPIIITFVYMGNIHPNARIINLSLTSVFPPMLNPIIYVLQTEEIKKSVKKLFKVKLHTKIPIEK
>LOCXPOR290.671.HIT1.OR.2R.323.7tm_4.exons1.CM033544.1.Mastacembelus_armatus.hapX
MNLFNSALGKNITLLRPAYFLISGFSGIPNVIYYYVFLLFLYIISLLGNTVVMGIICLDLNLRTPKYVVVFNLAFVDLFGSSALVPKVLDIFLFDHPYIPYNDCLTFMFFCFTCLSMQALNLVALAYDRLIAIIFPLHYQVKITHRFMFSLIASFWLFIIISVLIAAGLLTRLSFCKSVVNDSYFCDHGQIYRLACNDNTPSYVIGKLLPVLILWLPLVFILFTYLYIGYSLTKVSTIHERVKALKTCTAHLSLVAIYFLPIIITMAFMGNIHPNARIINLSLTSVFPPTLNPIIYVLQTEEIKKSVKRLFKIRVGSEIAIKK
>LOCXPOR291.673.HIT1.OR.2R.285.7tm_4.exons1.CM033544.1.Mastacembelus_armatus.hapX
NISYYYIFLFFIYIVSVLGNTTVMAVICLDHNLRTPKYVAVFNLAFADLISSSALVPKVFDIFLFDHPYIPYNDCLTFLFFCYACVSMQALNLVALSYDRLIAIIFPLHYQVKVTHRFMFSMIAVFWLFAITVTLIAVGFLTRYSCYKSVVINSYFCDYSMIDELICEDKTPSFVIGSLLPVFILWIPLIFILLSYSCIGYALSKVATVKERVKAFKTCTAHLSLVAIFFLPVLITLTISEIIHPNAKIINMSLTSIFPPMLNPIIYVLQTQEIKLSVKKILKIR
>LOCXPOR291.674.HIT1.OR.2R.307.7tm_4.exons1.CM033544.1.Mastacembelus_armatus.hapX
MGFNMTFIRPTYFIISGFIGIPNISYYYIFLFFVYIVSVLENTTVMAVICLDHNLRTPKYVAVFNLAFADLISSSALVPKVFDIFLFDHPYIPYNDCLTFLFFCYACVSIQALNLVALSYDRLIAIIFPLHYQVKVTHRFMFSLIAVFWLFAITVTLIAVGFLTRYSCYKSVVINSYFCDYSMIDELICEDKTPSFVIGSLLPVLILCIPLIFILLSYSCIGYALSKVATVKERVKAFKTCTAHLSLVAIFFLPVLITLAISEIIHPNAKIINMSLTSIFPPMLNPIIYVLQTQEIKLSVKKILKIR
>LOCXPOR292.675.HIT1.OR.2R.307.7tm_4.exons1.CM033544.1.Mastacembelus_armatus.hapX
MGFNMTFIRPTYFIISGFIGIPNISYYYIFLFFVYIVSVLENTTVMAVICLDHNLRTPKYVAVFNLAFADLISSSALVPKVFDIFLFDHPYIPYNDCLTFLFFCYACVSIQALNLVALSYDRLIAIIFPLHYQVKVTHRFMFSLITVFWLFAITVTLIAVGFLTRYSCYKSVVINSYFCDYSLIDKLICEDKTPSFVIGSLLPVLILWIPLIFILLSYSCIGYALSKVATVKERVKAFKTCTAHLSLVAIFFLPVLITLAISEIIHPNAKIINMSLTSIFPPMLNPIIYVLQTQEIKLSVKKILKIR
>LOCXPOR293.676.HIT1.OR.2R.329.7tm_4.exons1.CM033544.1.Mastacembelus_armatus.hapX
MVPKVKAATISNVTFVRPAKFYFSGFSNIPHISYFLIFLCFAYIMTVVGNVFLMSVIYLVRTLHTSKYMIVFNLALADLCGSTALIPKVFETFLFDRRDIVYEDCLSYMFFVYFFTDVQAWILVIMAYDRFIAICFPLRYHSIVTKPAITAILLLVWVVLMSISACIVGLLDRHSFCGSLVIQSFYCEMGIMLDLACGDTSLISNIAYASFVLNPCLPPIFIALTYICIAIALSRIASPKERLKAAKTCTSHLILVAICFSPLLYDNLVSDIDRDGRILCNILPYIVPPLLNPILYSLKTEEVLNSIKRLCNNMLSNITMSKKVFTAML
>LOCXPOR294.678.HIT1.OR.2R.332.7tm_4.exons1.CM033544.1.Mastacembelus_armatus.hapX
MGPTVKAATISNVTFVRPAKVYFSGFSNIPHITYFLIFLCFAYIMTVVGNVFLMSVIYLVRTLHTPKYMIVFNLALADLCGSTALTPKVFETFLFDRTDIVYEDCLSYMFFVYFFTDVQSWILVIMAYDRFIAICFPLRYHSIVTKPAIAAMLLLVWVVIMSITACMVGLLDHHAFCGSLVIQSFFCNHGLISDLSCGDTSLSFIISDVSLALNPCLPPILIALTYVCIAIALSRVASRKERLKALKTCTSHLILVAICFVPIFYITVANLISEVDRDGRIISMTLSYIVPPLLNPILYSLKTEEVLNSIKKLCNNMLSNITMSKNVFTAML
>LOCXPOR285.679.HIT1.OR.2R.323.7tm_4.exons1.CM033544.1.Mastacembelus_armatus.hapX
MNLFNSALGKNITLVRPAYFLISGFSGIPNVIYYYVFLLFLYIVSLLGNTVVMGIICLDPDLRTPKYIAVFNLAFVDLFGSSALVPKVLDIFLFDHPYIPYNDCLAFMFFCFTCLSMQALNLVALAYDRLIAIIFPLHYQVKITHRFMFSLIASFWLFIIISVLIAAGLLTRLSFCKSVVIDSYFCDHGQIYRLACNDNTPSYVMGLLFIVLILFLPLTFILFTYLYIGYSLTKVSTIHERVKALKTCSAHLSLVAIYFLPIIITMAFMGNIHPNARIINLSLTSVFPPTLNPIIYVLQTEEIKKSVKRLFKIRVRSKIAIKK
>LOCXPOR296.682.HIT1.OR.2R.326.7tm_4.exons1.CM033544.1.Mastacembelus_armatus.hapX
MELFNSAFGKNITLVRPAYFIITGFTGIPNIKYFYVFLFFVYIVSVLGNTIVMALICLDPNLRTPKYIAVFNLAFADLFGSSALVPKVLDIFLFDHPYIPYNDCLTYMFFCFTCLSMQALNLVALAYDRLIAIIFPLHYQVKITHRFMFSLIASFWLFAITVTLVAAGLLTRLSFCKSVIINSYFCDHGQIYRLACNDNTPSYVFSVMLPVFLLWLPLVFILFTYLYIGYALTKVATAQERVKALKTCTAHLSLVAIYFLPILITFTMNVNMHPNARIINLSLTSVVPPSLNPIIYVLQTQEIKVAVKKVLKIRKQHKISEEKVMI
>LOCXPOR297.685.HIT1.OR.2R.331.7tm_4.exons1.CM033544.1.Mastacembelus_armatus.hapX
MVPKMKAATISNVTFIRPAKFYFSGFSNIPHVTYILIFLCFAYIMTVIGNVFLMSVIYLVRTLHTPKYMIVFNLALADLCGSTASIPKVLDTFLFDRTDIVYEDCLSYMFFVYFFTDVQAWTLVIMAYDRFIAICFPLRYHSIVTKPAIAAMLLLVWVVLMSISACIVGLFDRHSFCGSLAIQSFFCDMGLMLDIACGDTSLISNIAFVSFVLNPCVPPILIALTYVCIAIALSRVASPKERLKALKTCTSHLILVAILFFPILYIELAYWDDIDRDAKIISMTLPDIIPPLLNPILYSLKTEEVLNSIKKLCNNMLSTITMSKKVFTAML
>LOCXPOR298.686.HIT1.OR.2R.332.7tm_4.exons1.CM033544.1.Mastacembelus_armatus.hapX
MVPKVKAATTSNVTFVRPAKFYFSGFSNIPHISFFLIFLCFAYIMIVVGNVFLMSVIYLVRTLHTPKYMIVFNLALADLCGSTALIPKLFETFSFDRTDIVYEACLSYMFFVYFFTDVQAWTLVIMAYDRFIAICFPLKYHSTVTKPAIAAMLLLVWVVLLSISACTVGLLDRLSFCGSLVIQSFFCDLGIILDLACGDTSLNSNISFVSFVLNPCLPPVLIALTYICIAIALSRIASRKERLKALKTCTSHLILVAICFSPVLYVSIAYLISGLDRNGRIINITFAYIIPPLLNPILYSLKTEEVLNSIKKLCNNMLSTISISKKVFTAML
>LOCXPOR299.687.HIT1.OR.2R.332.7tm_4.exons1.CM033544.1.Mastacembelus_armatus.hapX
MVPKVKAATISNVTFVRPAKFYFSGFSNIPHITYFLIFLCFAYIMIVVGNVFLMSVIYLVKTLHTPKYMIVFNLALADLCGSTALIPKLFETFLFDRTDIVYEDCLSYMFFVYFFTDVQSWILVIMAYDRFIAICLPLRYHSIVTKPAIAAMLLSVWVVLMSISACMVGLLDRHSFCGSLVIQSFFCNHGLIVYLACDDTSLNSNISFVSFVLNPCLPPILITLTYICIAIALSRIASRKERLKALKTCTSHLILVAICFSPILYICIANLISNVDRDGRIISMTLAHIVPPLLNPILYSLKTEEVLNSIKKLCNHMLSNITMSKKVFTAML
>LOCXPOR300.688.HIT1.OR.2R.329.7tm_4.exons1.CM033544.1.Mastacembelus_armatus.hapX
MVPKVRAATISNVTFVRPAKFYFSGFSNIPHVTYFLIFLCFAYIMTVVGNVFLMSVIYLVRTLHTPKYMIVFNLALADLCGSTALIPKVFETFLFDRTDIVYEDCLSYMFFVYFFTDVQAWTLVIMAYDRFIAICLPLRYHSIVTKPAIVAMLLFVWVVLMSISACIVGLFDRHSFCGSLAIQSFICEMGFIVDLACGDTSFISNIAFVSFVLNPCLPPILIALTYICIAIALSRIASRKERLKAAKTCTSHLILVAICFSPLLYDNLVSDIDRDGSIITEVLPCIVPPLLNPILYSLKTEEVLNSIKKLCNNMLSNITLSKKVFTAML
>LOCXPOR296.689.HIT1.OR.2R.323.7tm_4.exons1.CM033544.1.Mastacembelus_armatus.hapX
MIFFNSALGNNITFVHPAYFIISGFIGISNIKYYYVFLFFMYVVSVLGNTAVITVIILDYNLRSPKYIAVFNLAFADLLSSSALVPKVLDIFLFDHPYIPYNDCLTFMFFCFTCLSIQALNLVALAYDRLIAIIFPLHYQVKITHRFMFSMIVSFWLFAITVTLIAVGFLTRLSFCKSVVIDSYFCDHGQIYRLACNDNTPSYVIGKLLPVLILWLPLIFILFTYLYIGIALTKVATVQERVKALRTCTAHLSLVAIYFLPIIITFVYMGNIHPNARIINLSLTSVFPPMLNPIIYVLQTEEIKKSVKKLFKVKLHTKIPIEK
>LOCXPOR302.690.HIT1.OR.2R.323.7tm_4.exons1.CM033544.1.Mastacembelus_armatus.hapX
MNLFNSALGKNITLVRPAYFLISGFSGIPNVIYYYVFLLFLYIVSLLGNTVVMGIICLDPNLRTPKYIVVFNLAFADLFGSSALVPKVLDIFLFDHPYIPYNDCLTFMFFCFTCLSMQALNLVALAYDRLIAIIFPLHYQVKITHRFMFSLIASFWLFIIISVLIAAGLLTRLSFCKSVVIDSYFCDHGQIYRLACNDNTPSYVISVMLPVLILWLPLIFILFTYLYIGIALTKVSTVHERVKALKTCTAHLSLVAIYFLPIIITFVYMGNIHPNARIINLSLTSVFPPTLNPIIYVLQTEEIKKSVKKLFKIRVGSKIAVKK
>LOCXPOR303.691.HIT1.OR.2R.306.7tm_4.exons1.CM033544.1.Mastacembelus_armatus.hapX
GFNMTFIRPTYFIISGFIGIPNISYYFIFLFFVYIVSVLGNTTVMAVICLDHNLRTPKYVAVFNLAFADLISSSALVPKVFDIFLFDHPYIPYNDCLTFLFFCYACVSMQALNLVALSYDRLIAIIFPLHYQVKVTHRFMFSMIAVFWLFAITVTLIAVGFLTRYFCYKSVVINSYFCDYSMIYELICEDKTPSFVIGYLLPVFILWIPLIFILLSYSCIGYALSKVATVQERVKAFKTCTAHLSLVAIFFLPVLITLTISEIIHPNAKIINMSLTSIFPPMLNPIIYVLQTQEIKLSVKKILKIR
>LOCXPOR304.692.HIT1.OR.2R.317.7tm_4.exons1.CM033544.1.Mastacembelus_armatus.hapX
MELFNSALGRNITFVHPLYFIISGLSGIPNISHYYVFLFLVYIVSVVANTTVMAVICLDHNLRTPKYVAVFNLALVDLIGSCALVPKVLDIFLFNHPYISYNDCLTFFFFCYTCLGMQSFNLVALAYDRLIAITFPLHYQVKVTHRFMFSLIAFFWMFAVIANVIAVGLLTRLSFCESVVINSYFCDHGQIYRLSCNDHFPNYVLSCLYPVLIFWLPLAFILLSYVYIVFTLAKVATVQQGLKSFKTCIGHLSLVAIYFIPLLITFTLMEKIHPNARIINLSMTSVFPPMLNPIIYVLQTEEIKESVKRLLKIRGKA
>LOCXPOR305.693.HIT1.OR.2R.316.7tm_4.exons1.CM033544.1.Mastacembelus_armatus.hapX
MELFNSALGRNITFVHPLYFIISGLSGIPNIRHYYVFLFLVYIVSVVANTTVMAVICLDHNLRTPKYVAVFNLALVDLIGSCALVPKVLDIFLFNHPYISYNDCLTFFFFCYTCLSMQSFNLVALAYDRLIAITFPLHYQVKVTHRFMFSLIAFFWMFVVIANLIAVGLLTRLSFCESVVINSYFCDHGQIYRLSCNDHFPNYVVSCLYPVLIYWLPLAFILLSYVYIVFTLAKVATVQQGLKSFKTCIGHLSLVAIYFIPVLITFTLMEKIHPNARIINLSMTSVFPPMLNPIIYVLQTQEIKESVKRLLKIRGK
>LOCXPOR306.694.HIT1.OR.2R.317.7tm_4.exons1.CM033544.1.Mastacembelus_armatus.hapX
MELFNSALGKNITFVHPLYFIISGLSGIPNISHYYVFLFLVYIVSVVANTTVMAVICLDHNLRTPKYVAVFNLALVDLIGSCALVPKVLDIFLFNHPYISYNDCLTFLFFCYTCLCMQSFNLVALAYDRLIAITFPLHYQVKVTHRFMFSLIAFFWMFAVIAVLIAVGLLTRLSFCESVVINSYFCDHGQIYRLSCNDHFPNYVLSCLYPVLIFWLPLAFILLSYVYIVFTLAKVATVQEGLKSFKTCIGHLSLVAIYFIPLLITFTLMEKIHPNARIINLSMTSVFPPMLNPVIYVLQTQEIKESVKRLLKIRGKA
>LOCXPOR307.696.HIT1.OR.2R.304.7tm_4.exons1.CM033544.1.Mastacembelus_armatus.hapX
HATFVRPAYFIISGFIGIPNIRYYYVFLFFVYIVSVLGNTTVMAVICLDPNLRTPKYVAVFNLALVDLFGSSALVPKVFDIFLFNHPYIPYNDCLTFMFFCYACVSMQALNLVALSYDRLIAIVLPLHYPVKVTHRFMVSLIASFWFIAITGTFIAVVLLTRLSFCKSVVIDSYFCDYNLIHLLSCNDNTLNASLGHFLPVLILWLPLIFILLSYSCIGYALSKVATFQERVKAFKTCTAHLLLVAIFFLPVMMTFITFNTIHPNARIITMSLTSVFPPMLNPIIYVLQTEEIKVSVKTILKIK
>LOCXPOR308.697.HIT1.OR.2R.319.7tm_4.exons1.CM033544.1.Mastacembelus_armatus.hapX
MEFFNSALGQNITFVRPAYFIISGFIGIPNIKYYYVSLFFMYVVSVLGNTAVITVIILDYNLRTPKYVAVFNLAFADLLSSSALVPKVLDIFLFDHPYIPYNDCLTFMFFCHTCSSIQALNLVALAYDRLIAIIFPLHYQSMVTHRFMFSLIASFWLFAITITLIAAGLLTRLSFCNSVIINSYFCDHGLVNRLGCNDITPSRVVGVLALVLLLWLPLAFILGTYCLIAYALSKISTRRERVKAFKTCTGHLSLVAIYFLPIIYVYCFASTIHPNARIIIMSLSAIIPPMLNPIIYVFQTQEIKASLKKLCKLKEQSKI
>LOCXPOR309.698.HIT1.OR.2R.322.7tm_4.exons1.CM033544.1.Mastacembelus_armatus.hapX
MVPKVKAATISNVTFVRPAKFYFSGFSNIPYVTYFVIFLCFAYIMIVVGNVLLLSVIYLVKTLHTPKYMIVFKLALTDLCGSSALIPKLFETFLFDRSDIVYEACLSYMFFVLLFIDVQSWTLVTMAYDRFIAICFPLKYHSIVTKPAIAAMLLFVCVVLLTIRALTVGTIDRLSFCGSLVIQSFFCDPGIILHLACNITSLDVILSFVVFITSVCLPPILITLTYVCIAIALSRIASRKERLKALKTCTSHLILVAICFLPVFASNIASVTSPFDRNARIISVTLAYIVPPLLNPVLYSLKTEEVLNSMKKLCKNRLSNIT
>LOCXPOR310.699.HIT1.OR.2R.332.7tm_4.exons1.CM033544.1.Mastacembelus_armatus.hapX
MVPKVKAATISNVTFVRPAKFYFSGFSNIPHVTYFLIFLCFAYIMTVVGNVFLMSVIYLVRSLHTPKYMIVFNLALTDLCGSTALIPKLFETFLFDRSNIVYEDCLSYMFFVYFFTDVQSWTLVIMAYDRFIAICFPLKYHSIVTKPAIAAMLLLVWVVIMSITACMVGLLDHFSFCGSLVIQSFFCDLGMILDLACGDTSLYSNFSFVSFLLSVCLPPILITLTYTCIAIALSRIASRKERLKALKTCTSHLILVAICFSPVLYVSIAYLISDVDRDGRIISLTLAHIVPPLLNPILYSLKTEEVLNSIKRLCNNMLSNITMSKKVFTAML
>LOCXPOR311.700.HIT1.OR.2R.331.7tm_4.exons1.CM033544.1.Mastacembelus_armatus.hapX
MVPKVKAATISNVTFVRPAKFYFSGFSNIPHISYFLIFLCFAYIMIVVGNVFLMSVIYLVRTLHTPKYMIVFNLALADLCGSTALIPKLFETLFDRSDIVYEACLSYMFFVYLFIDVQSWTLVIMAYDRFIAICFPLRYHSIVTKPAIAAMLLLVWVVIMSITACTVGLLDRHSFCGSLVIQSLFCDFGIVLDLACGDKSLDSEFSLVSLALTVCLPPILITLTYTCIAIALSRIASRKERLKALKTCTSHLILVAICFSPVLYVSIAYLISDVDRDGRIISLTLAHIVPPLLNPILYSLKTEEVLTSIKKLCNNMLSNITMSKKVFTAML
>LOCXPOR312.701.HIT1.OR.2R.332.7tm_4.exons1.CM033544.1.Mastacembelus_armatus.hapX
MVPKVRAATISNVTFVCPAKFYFSGFYNIPHITYFLIFLCFAYIMIVVGNVFLMSVIYLVKTLHTPKYMIVFNLALADLCGSTALIPKVFETFLFDRSDIVFEACLSYMFFVYLFIDVQSWTLVIMAYDRFIAICFPLRYHSIVTKPAIAAMLLFVWVVIMSTTACMVGLLDRLSFCGSLVIQSFFCDLGLLLDLACGDKSLDLEFSLVGLALSVCLPPILIALTYICIAIALSRIASRKERLKSLKTCTSHLILVVICFSPVLYVCIANLISDVDRDGRIISLTLAHIVPPLLNPILYSLKTEEVLNSIKKLCNNMLSNITMSKKVFTAML
>LOCXPOR296.707.HIT1.OR.2R.326.7tm_4.exons1.CM033544.1.Mastacembelus_armatus.hapX
MELFNSAFGKNITLVHPAYFIITGFTGIPNIKYFYVFLFFVYIVSVLGNTIVMALICLDPNLRTPKYIVVFNLAFADLFGSSALVPKVLDIFLFDHPYIPYNDCLTFMFFCFTCLSMQSLNLVALAYDRLIAIIFPLHYQAKITHRFMFSLIASFWLFIIISVLIAAGLLTRLSFCKSVVIDSYFCDHGQIYRLACNDSTPSYVMGLLFIILILFLPLIFILFTYLYIGYSLTKVATAQERVKALKTCTAHLSLVAIYFLPILITFTMNVNMHPNARVINLSLTSVVPPSLNPIIYVLQTQEIKVSVKKVLKIRTQHKISKEKVMI
>LOCXPOR308.708.HIT1.OR.2R.319.7tm_4.exons1.CM033544.1.Mastacembelus_armatus.hapX
MEFFNSAFGQNITFVRPAYFIISGFIGIPNIKYYYVFLFFMYVVSVLGNTAVITVIILDYNLRSPKYVAVFNLAFADLLSSSALVPKVLDIFLFDHPYIPYNDCLTFMFFCHTCSSIQALNLVALAYDRLIAIIFPLHYQSMVTHRFMFSLIASFWLFAITITLIAAGLLTRLSFCKSVIINSYFCDHGPIYRLGCNDITPSRVVGVLASVLLLGLPLAFILGTYCLIAYALSKISTRRERVKAFKTCTGHLSLVAIYFLPIIYVYCFGSTIHPNARIINLSLTAVIPPMLNPIIYVFQTQEIKASLKKLCKLKEQSKI
>LOCXPOR315.710.HIT1.OR.2R.333.7tm_4.exons1.CM033544.1.Mastacembelus_armatus.hapX
MGPEEKAATIANVTFVRPAKFYISGFLNVRYVQYFYIFLCFVYIMTVVGNVLLLSVIFLVKTLHTPKYMIVFNLALTDLCGSTALIPKVLDTFLFDNRYIVYEACLSYMFFVLYFGSVQSWTLVTMAYDRFIAICFPLRYHSIVTKPAIAAMLLFVWVVLLSVISLTVGLLDRLSFCGSLVIQSFFCDHGPTFRLACNDTSLNKIMIYVALTIINCIPLILIALTYICIARALSRIASQKERVKALKTCTSHLILVAIFFLPFLGTNIAAMTSSLHPHARIINSTLTHTIPAFVNPIIYSLKTEEVLDSFKKLCKNKRLDKITLTKKVTSLLL
>LOCXPOR316.711.HIT1.OR.2R.317.7tm_4.exons1.CM033544.1.Mastacembelus_armatus.hapX
APNISNVTFFRPAKFYLSGFYNVLHVEYFYIFLCFVYIMTVAGNVLLLSLIYLVKTLHTPKYMIVFNLALTDLCGSTALIPKVLDTFLSDNRYIVYEACLCQIFFVMSFLSVQSWTLVTMAYDRFIAICFPLRYHSIVTKPAIAAILLFSWVVLLSLTSCMVGLLDRLSFCGSLVIQSFYCDHGPTYQLACNNRFLNYVFICIFVVTVFLFPLILIVATYVCIAIALSRIASQKERLKALKTCTSHLILVTIFFLPFLGTNIAILTSFLHPNARMINSALTHTIPALLNPIIYSLKSEEVLDSIKKLYKNNRLSNIT
>LOCXPOR329.712.HIT1.OR.2R.315.7tm_4.exons1.CM033544.1.Mastacembelus_armatus.hapX
AATISNVTFVRPAEFYLSGFFNIPHVTYFYIFLCFVYIITVVGNVLLLSVIFLVKTLHTPKYLIVFNLALTDLCGSTALIPKVLDTFLSDNRYIVYEACLCQIFFVMVFASVQSWTLVTMAYDRFIAICFPLRYHSIVTKPAIAAMLLLAWVVLLSLISCMVGLLDRLSFCGSLVIQSFYCDHGLIYRLACNDKSLNYIFIFIFVITVFLFPLILIAATYVCIAIALTRIASGEERVKALKTCTSHLILVAIFFLPFLGTNIAGLTSYLHPNARIINSALTHTIPALLNPIIYSLKSEEVLNSIKKFWKNNRLRN
>LOCXPOR318.713.HIT1.OR.2R.316.7tm_4.exons1.CM033544.1.Mastacembelus_armatus.hapX
KAATISNVTFVRPSKFYLSGFSNMPHVTYFYIFLCFVYIMTVVGNVLLLSVIFLVKTLHTPKYMIVFNLALTDLCGSTALIPKVLDTFLFDNRYIVYEACLSYMFFVWFFASVQSWTLVTMAYDRFIAICFPLRYHSIVTKPAVAAMLLFAWVAILSIISCMVGLLDRLSFCGSLVIQSFYCDHGPTYRLSCNDRSLNYIITSIMFAVVICFPPILIALTYVCIAIALSRIASGEERHKALKTCTSHLILVAIFYLPFLGTNIAALTTYLHPNARIINSTLTHTIPALLNPIIYSLKTEEVLNSIKKLYKNNKLSN
>LOCXPOR319.714.HIT1.OR.2R.327.7tm_4.exons1.CM033544.1.Mastacembelus_armatus.hapX
MVPKVKAATISNVTFVRPAKFYFSGFSNIPHVTYFYIFLCLVYIMAGNVFLMSVIYLVKTLHTPKYMIVFNLALTDLCGSTALIPKLFETFLFDRSDIVYEACLGYMFFVLLFIDVQSWTLVIMAYDRFIAICFPLRYHSIVTKPAIAAVLLLVWFVLLSIRALTVGTIDRLSFCGSLVIQSFFCDPGLILYLACNITSLDVILSYVVFITSVCLPPILITLTYICIAIALSTIASRKERLKAVKTCTSHLILVAICFLPVFGSNIASVTSYLDRNARIINFTLAHIVPPLLNPILYSLKTEEVLNSMKKLCKNRLSKITMSKKVFT
>LOCXPOR320.715.HIT1.OR.2R.332.7tm_4.exons1.CM033544.1.Mastacembelus_armatus.hapX
MVPKVRAATISNVTFVRPAKFYLSGFSNIPHVTYFLIFLCFAYIMIVVGNVFLMSVIYLVRTLHTPKYMIVFNLALADLCGSTALIPKLFETFLFDRTDIVYEDCLSYMFFVYFFTDVQSWTLVIMAYDRFIAICFPLRYHSIVTKPAVAAMLLLVWVVLLSISACMVGLLDRLSFCGSLVIQSFFCNHGIILDLACGDTSLNFNISYVGFVLNPCLPPVLIILTYICIAIALSRIASRKERLKALKTCTSHLILVAICFSPILYISAANLNSNFDRDGRIISMTLSYIVPPLLNPILYTLKTEEVLNSIKRLCNNMLSNITMSKKVFTAML
>LOCXPOR316.716.HIT1.OR.2R.317.7tm_4.exons1.CM033544.1.Mastacembelus_armatus.hapX
APNISNVTFFRPAKFYLSGFYNVLHVEYFYIFLCFVYIMTVAGNVLLLSLIYLVKTLHTPKYMIVFNMALTDLCGSTALIPKVLDTFLLDNRYIVYETCLCQMFFILSFLSVQSWTLVTMAYDRFIAICFPLRYHSIVTKPAIAAILLFSWVVLLSLTSCLVGLLDRLSFCGSLVIQSFYCDHGPTYQLACNNRFLNYVFICIFVVTVFLFPLILIVATYVCIAIALSRIASQKERLKALKTCTSHLILVTIFFLPFLGTNIAILTSFLHPNARMINSALTHTIPALLNPIIYSLKSEEVLDSIKKLYKNNRPSNIT
>LOCXPOR322.717.HIT1.OR.2R.315.7tm_4.exons1.CM033544.1.Mastacembelus_armatus.hapX
AATISNVTFVHPAEFYLSGFYNVLHDEYFYIFLCFVYIITVVGNVLLLSVIFLVKTLHTPKYMIVFNLALTDLCGSTALIPKVLDTFLFDNRYIVYEACLSYMFFVLFFGSVQSWTLVTMAYDRLIAICFPLRYHSIVTKPAIAAMLLFAWVVLLSLISCMVGLLDRLSFCGSLVIQSFFCDHGPIYRLACHDKSLNYIFIFIFVITVFSFPLILICLTYVCIAIALSRIASGEERVKALKTCTSHLILVAIFFLPFLGTNIAGLTSYLHPSARMINSALTHTIPALLNPIIYSLKSEEVLNSIKKFWKNNRLRN
>LOCXPOR323.718.HIT1.OR.2R.301.7tm_4.exons1.CM033544.1.Mastacembelus_armatus.hapX
HVTYFLIFLCFAYIMTVVGNVFLMSVIYLVRTLHTPKYMIVFNLALTDLCGSTALIPKLFETFLFDRSDIDIDCLNYMFFVYFFTDVQSWTLVIMAYGRFIAICFPLRYHSIVTKPAMAAMLLLVWVVIMSITACNVGLINHHSFCGSLLIPSFFCDSGLVLDLACDDIFLDANFFLVCFYLTDFLPPVLIALTYICIGIALSRIASRKERLKAAKTCTSHLILVGICFSPVLLVNIALLNSDIDHDGKIISMTLAHIVPPLINPILYTLKTEEVLNSIKNQCNNMLSNITMSKKVFTAML
>LOCXPOR324.719.HIT1.OR.2R.322.7tm_4.exons1.CM033544.1.Mastacembelus_armatus.hapX
AATISNVTFVRPARFYISGFTNMSNVTYFYIFLCFVYIMTVVGNVLLLSVIFQVKTLHTPKYMIVFNLALTNLCGSTALIPKVLDTFLFDNRYIVYEACLGYMFFVLFFGSVQSWTLVTMAYDRFIAICFPLRYHSIVTKPAIVAMLLLVWLVLLSLISCMVGLLDRLSFCGYLVVQGLYCDHGLIYRLACNDTSLNKIMAYVVFVVIICLPPILIVLTYVCIAIALSRIASGKERLKALKTCTSHLILVSVFFLPFLATNIASLTSYLHPNARIINSTLTHTIPPLLNPIIYSLKTEEVLNSIKKLFKNRLSNFMSSKVCT
>LOCXPOR325.721.HIT1.OR.2R.324.7tm_4.exons1.CM033544.1.Mastacembelus_armatus.hapX
AATISNVTFLRPAEFYLSGFYNVSRVEYIYIFLCFVYIMTVVGNVLLLSVIFLVKTLHTPKYMIVFNLALTDLCGSTALIPKVLDTFLFDNRYIVYEACLCQVFFVMFFGSVQSWTLVTMAYDRFIAICFPLRYHSIVTKPAIAAMLLFAWVALLSLISCLVGLLDRLSFCGSLVIQSFYCDHGPTYQLACNDKSLNRAIVFVFVITVFLFPLILIAATYVCIAIALSRIASGEERVKALKTCTSHLILVAIFFLPFLGTNVAALTSYLNPNARMINSTLTHIIPALLNPIIYSLKSEEMLSSIKKLFKSNTLSIILSKKITSL
>LOCXPOR326.722.HIT1.OR.2R.315.7tm_4.exons1.CM033544.1.Mastacembelus_armatus.hapX
ASTMSNITFMRPEKFYLSGFYNVPRVEYIYIFLCFVYIMTVVGNVLLLSVIFLVKTLHTPKYMIVFNLALTDLCGSTALIPKVLDTFLFDNRYIVYEACLCQVFFVMFFGSVQSWTLVTMAYDRFIAICFPLRYHSIVTKPAIAVMLLFAWVVLLSLISCMVGLLDRLSFCGSLVIQSFFCDHGAVYQLPCNDKSINRNIVFLYVTIVFLFPFILIALTYVCIAIALSRIASGEERIKALKTCTSHLILVAIFYFPLLGTSATVLTSSLHPNARMVNSTLTHIMPALLNPIIYSLKTEEVLDSIKKLCKNNTLRN
>LOCXPOR327.723.HIT1.OR.2R.331.7tm_4.exons1.CM033544.1.Mastacembelus_armatus.hapX
MAPDKKAATISNVTFVRPAKFYLSGFSNIPHVTYFYIFLCFVYIMTVVGNVLLLSVIFLVKTLHTPKYMIVFNLALTDLCGSTALIPKVLDTFLFDNRYIVYEACLSYMFFVWFFASVQSWTLVIMAYDRFIAICFPLRYHSIVAKPAIAAMLLLVWVVLLSLVSCMVGLLDRLSFCGSLFIQSFFCDHGPTYRLACNDTSLNNIMAWIVFVVVICLPPILIALTYVCIAIALTRIASAKERVKALKTCTSHLILVAIFYLPFLGTNIAAVTSYLHPNARIINSTLTHTIPALLNPIIYSLKTEEVLNSIKKPCKTNRLNKITLSNKVTSL
>LOCXPOR328.724.HIT1.OR.2R.335.7tm_4.exons1.CM033544.1.Mastacembelus_armatus.hapX
MSPDKKAATISNVTFVRPAKFYISGFSNIPHVTYFYIFLCFVYIMTVVGNVLLLSVIFLVKTLHTPKYMIVFNLALTDLCGSTALIPKVLDTFLFDNRYIVYEACLSYMFFVWFFLSVQSWTLVIMAYDRLIAICFPLRYHSIVTKPAIVAMLLLVWAVMLNLITCMVGLLDRLSFCGSLVIQSFYCDHGPIFRLACNDTSLNYTVAIVGFIVVICFPPILIALTYVCIAIALSRIASHKERVKALKTCTSHLILVAIFYLPLLGTNIAAMTSYLHPNARMINSTLAHTIPALLNPIIYSLKTEEVLNSVKKLCKNNRLSIITISNKATFLKLLY
>LOCXPOR329.727.HIT1.OR.2R.315.7tm_4.exons1.CM033544.1.Mastacembelus_armatus.hapX
AATISNVTFVHPVVFYLSGFYNVLHDEYFYIFLCFVYIITVVGNVLLLSVIFLVKTLHTPKYMIVFNLALTDLCGSTALIPKVLDTFLFDNRYIVYEACLCQIFFVMVFASMQSWTLVTMAYDRLIAICFPLRYHSIVTKPAVAAMLLFAWVVLLSIISCMVGLLDRFSFCGSLVIQSFFCDHGPIYHLACNDKSLNYIFVFIFVLTVFSFPLILIAATYVCIAIALSRIASGEERVKALKTCTSHLILVAIFFLPFLGTNIAAMISYLHPNARIINSTLTHIIPALLNPIIYSLKSEEVLNSIRKFWKNNRLRN
>LOCXPOR330.729.HIT1.OR.2R.323.7tm_4.exons1.CM033544.1.Mastacembelus_armatus.hapX
MVPYKKAATISNVTFVRPAKFYLSGFSNIPHVTYFYIFLCFVYIMTVVGNVLLLSVIFLVKTLHTPKYMIVFNLALTDLCGSTALIPKVLDTFLFDNRYIVYEACLSYMFFVWFFASVQSWTLVTMAYDRFIAICFPLRYHSIVTKPAIAAMLLLVWVVMLSLLAFSIGLLDRLSFCGSLVIQSFFCDHGPTYYLACNDTSLNSIMADVVISIVMCFPPILISLTYVCIAIALSRIASHKERVKALKTCTSHLILVAIFFLPLLGTNIAALSSSLHPNARIINSTLTHTIPALLNPIIYSLKTEEVLNSIRKLYKNNRLSKIT
>LOCXPOR331.730.HIT1.OR.2R.325.7tm_4.exons1.CM033544.1.Mastacembelus_armatus.hapX
KAATTSNVTFVRPAKFYLSGFSNIPHVTYFYIFLCFVYIMTVVGNVLLLSVIFLVKTLHTPKYMIVFNLALTDLCGSTALIPKVLDTFLFDNRYIVYEACLSYMFFVLFFVSVQSWILVIMAYDRFIAICFPLRYHSIVTKPAIAAMLLLVWVVFLSITSCMVGLLDRLSFCGSLVIQSFFCDHGPTYRLSCNDRSLNYIITSIMFAVVICFPPILIALTYVCIAIALSRIASGEERVKALKTCTSHLILVAIFYLPFLGTNIAVLTSSLHPNARIINSTLTHTIPALLNPIIYSLKTEEVLNSIKKLYKNYKLSNILSKKVTSL
>LOCXPOR332.731.HIT1.OR.2R.328.7tm_4.exons1.CM033544.1.Mastacembelus_armatus.hapX
MAPDKKAATISNVTFVRPAKFYLSGFSNIPHVTYFYIFLCFVYIMTVVGNVLLVSVIFLVKTLHTPKYMIVFNLALTDLCGSTALIPKVLDTFLSDNRYIVYEACLCQIFFVWFFLSVQSWTLVTMAYDRFIAICFPLRYHSIVTKPAIAAMLLLVWVVMLSLISCLVGLLDRLSFCGSLVIQSFFCDHGPTFRLACNDTSLNFIMAGVVFAVVICLPPLLIALTYVCIAIALSRIASHKERVKALKTCTSHVILVAIFYLPYLGTNIAALSSSLHPNARIINSVLSHTIPALLNPIIYSLKTEEVLDSIKKLCKNTRLINLTRGPLN
>LOCXPOR333.733.HIT1.OR.2R.323.7tm_4.exons1.CM033544.1.Mastacembelus_armatus.hapX
MAPDKKAATISNVTFVRPAKFYISGFSNIPHVTYFYIFLCFVYIMTVVGNVLLLSVIFLVKTLHTPKYMIVFNLALTDLCGSTALIPKVLDTFLFDNRYIVYEACLSYMFFVLFFGSVQSWTLVTMAYDRFIAICFPLRYHSIVTKPAIAAILLFSWVVLLSIISLTIGLLDRLSFCGSLVIQSFYCDHGPTFRLACNDTSLNFIMAGVVFAVVMCLPPILIALTYVCIAIALSRIASHKERVKALKTCTSHLILVAIFYLPLLGTNIAAVTSSLHPNSRMINSSLTHTIPVLLNPIIYSLKTEEVLNCIKKLYKINRLSKIT
>LOCXPOR334.734.HIT1.OR.2R.320.7tm_4.exons1.CM033544.1.Mastacembelus_armatus.hapX
MAPDKKAATISNVTFVRPAKFYISGFSNIPHVTYFYIFLCFVYIMTVVGNVLLLSVIFLVKTLHTPKYMIVFNLALTDLCGSTALIPKVLDTFLFDNRYIVYEACLSYMFFVWFFGGVQSWTLVTMAYDRFIAICFPLRYHSIVTKPAIAAMLLLVWVVMLSITSCMVGLFDRLSFCGSLVIPSFYCDHGPTYRLACNDTSLNYMMAWVVFIVIICLPPLLIALTYVCIAIALSRIASHKERVKALKTCTSHLILVAIFYLPFLGTNIAVLTSSLHPNARIINSTLTHTIPALLNPIIYSLKTEEVLNSMKKLYKKNRLS
>LOCXPOR335.735.HIT1.OR.2R.324.7tm_4.exons1.CM033544.1.Mastacembelus_armatus.hapX
MSPDKKTSTIANVTFVHPAKFYLSGFSNIPHVTYFYIFLCFVYIMTVVGNVLLLSVIFLVKTLHTPKYMIVFNLALTDLCGSTALIPKVLDTFLFDNRYIGYEACLSYMFFVWIFASVQSWTLVTMAYDRFIAICFPLRYHSIVTKPTIAAMLLLVWVVLLSLLVFSIGLFDRLSFCGSLVIQSFFCDYGPTYRLACNDTSLNNIMSYVSFIVVMCFPPILIALTYVCIAIALSRIASHKERVKALKTCTSHLILVAIFYFPLLGTNITVLTSYLHPNARIMNSTLAHTIPALLNPIIYSLKTEEVLNSIKKLCKNNRMSKITS
>LOCXPOR336.736.HIT1.OR.2R.321.7tm_4.exons1.CM033544.1.Mastacembelus_armatus.hapX
MAPDKKAATISNVTFVRPAKFYISGFTNVPHVQYFYIFLCFVYIMTVAGNVLLLSVIFLVKTLHTPKYMIVFNLALTDLCGSTALIPKVLDTFLFDNRYIVYEACLSYMFFVLFFVSVQSWTLVTMAYDRFIAICFPLRYHSIVTKPAIAAMLLLVWVALLSLIAFTVGLLDRLSFCGSLVIQSFYCDHGPTYYLACNDTFLNGIMADIAIIVIMCFPPLLIALTYVCIAIALSRIASHKERVKALKTCTSHLILVAIFFLPLLGTNIAALTTSLHPNARIINSTLTHTIPALLNPIIYSLKTEEGLNSIKKLCKINTLSN
>LOCXPOR337.737.HIT1.OR.2R.324.7tm_4.exons1.CM033544.1.Mastacembelus_armatus.hapX
MAPDKKAATISNVTFVRPAKFYISGFTNVPHVQYFYIFLCFVYIMTVVGNVLLLSVIFLVKTLHTPKYMIVFNLALTDLCGSTALVPKVLDTFLFDNRYIVYEACLSYMFFVLVFGSVQSWTLVTMAYDRFIAICFPLRYHSIVTKPAIAAMLLLVWVALLSLIAFTVGLLDRLSFCGSLVIQSFYCDHGPTYYLACNDTFLNGIMADIAIIVIMCFPPILIALSFVCIAIALSRIASAKERVKALKTCTSHLILVAIFYFPFLGTYIAVLTSYLHPNARIINSTLTHTIPALLNPIIYSLKTEEVLNCIRKLCKNNRMSKIAS
>LOCXPOR338.738.HIT1.OR.2R.324.7tm_4.exons1.CM033544.1.Mastacembelus_armatus.hapX
MAPDKKAATISNVTFVRPAKFYLSGFSNIPHVTYFYIFLCFVYIMTVVGNVLLLSVIFLVKTLHTPKYMIVFNLALTDLCGSTALIPKVLDTFLFDNRYIVYEACLSYMFFVWIFASVQSWTLVTMAYDRFIAICFPLRYHSIVTKPAIAAMLLLVWVVLLGIISLTVGLLDRLSFCGSLVIQSFFCDHGPTFRLACNDTFLNNTMAMVAMIVVMCFPPLLIALTYVCIAIALSRIASHKERVKALKTCTSHLILVAIFFLPLLGTNIAALTSSLHPNARIMNSTLTHTIPALLNPIIYSLKTEEVLNSIKKLYKNNRMSKIAS
>LOCXPOR339.739.HIT1.OR.2R.323.7tm_4.exons1.CM033544.1.Mastacembelus_armatus.hapX
MATDKKAAMTYNVTFVRPAKFYISGFTNVPHVTYFYIFLCFVYIMTVVGNVLLLSVIYLVKTLHTPKYMIVFNLALTDLCGSTALVPKVLDTFLFDNRYIVYEACLSYMFFVLVFGSVQSWTLVTMAYDRFIAICFPLRYHSIVTKPAIAAMLLLVWAVMLSLISCLVGLLDRLSFCGSLVIQSFYCDHGPTYYLACNDTFLNGIMADVAIIVIMCFPPILIALTYVCIAIAVSRIASHKERVKALKTCTSHLILVAIFYFPFLGTYIAVLTSYLHPNARIINSTLTHSIPALLNPIIYSLKTEEVLNSIRKLYKNNRMSKIT
>LOCXPOR340.740.HIT1.OR.2R.321.7tm_4.exons1.CM033544.1.Mastacembelus_armatus.hapX
MAPDKKAAMTYNVTFVRPAKFYISGFTNVPHVIYFYIFLCFVYIMIVVGNVLLLSVIFLVKTLHTPKYMIVFNLALTDLCGSTALVPKVLDTFLFDNRYIGYEACLSYMFFVWFFGGVQSWTLVIMAYDRFIAICFPLRYHSIVTKPAIAAMLLLVWVVILSLLAFSIGLFDRLSFCGSLVIQSFYCDHGPTYRLACNDTSLNYTVGNVVFTIMMCFPPLLIVLSYVCIAIALSRIASQKERVRALKTCTSHLILVAIFFLPLLGTNIAAVTSSLHPNARIINSTLTHTIPALLNPIIYSLKTEEVLNSIRKLCKINMLSN
>LOCXPOR341.741.HIT1.OR.2R.324.7tm_4.exons1.CM033544.1.Mastacembelus_armatus.hapX
MAPDKKAATISNVTFVRPAKFYISGFTNVPHVQYFYIFLCFVYIMTVVGNVLLLSVIFLVRTLHTPKYMIVFNLALTDLCGSTALVPKVLDTFLFDNRYIGYEACLSYMLFVWFFGGVQSWTLVTMAYDRFIAICFPLRYHSIVTKPAVAAMLLLVWVVMLSLLAFSIGLLDRLSFCGSLVIQSFFCDHGPTYRLACNDTSLNYTVANIVFTTIMCFPPLLIALTYVCIAIALSRIASHKERVKALKTCTSHLILVAIFFLPLLGTNIAALTSSLHPNARIINSTLTHTIPALLNPIIYSLKTEEVLNSIRKLCKNNRMSKIAS
>LOCXPOR342.742.HIT1.OR.2R.324.7tm_4.exons1.CM033544.1.Mastacembelus_armatus.hapX
MAPDKKAATISNVTFVRPAKFYISGFTNVPHVQYFYIFLCFVYIMTVVGNVLLVSVIFLVKTLHTPKYMIVFNLALTDLCGSTALIPKVLDTFLFDNRYIVYEACLSYMFFVWFFGGVQSWTLVTMAYDRFIAICFPLRYHSIVTKPAIAAMLLLVWVVMLSLLAFSIGLLDRLSFCGSLVIQSFFCDHGPTFRLACNDTSLNFIMAGVVFAVVICLPPLLIALTYVCIAIALSRIASHKERVKALKTCTSHLILVAIFFLPLLGTNIAAVTSSLHPNARIINSTLTHTIPALLNPIIYSLKTEEVLNSIKKLYKNNRMSKIAS
>LOCXPOR343.751.HIT1.OR.2R.321.7tm_4.exons1.CM033544.1.Mastacembelus_armatus.hapX
MAPDKKAATISNVTFVRPAKFYLSGFSNIPHVTYFYIFLCFVYIMTVVGNVLLLSVIFLVKTLHTPKYMIVFNLALIDLCGSTALIPKVLDTFLFDNRYIVYEACLSYMFFVWVFASVQSWTLVIMAYDRFIAICFPLRYHSIVTKPAIAAMLLLVWVVLMSLLAFLIGLFDRLSFCQSLVIQSFFCDHGPTYRLACNDTFLNYMMAWVIFLVVMCLPPILIALTYVCIAIALSRIASHKERVKALKTCTSHLILVAIFYLPLLGTNIATMTSYLHPNNRIINSTLTHTIPALLNPIIYSLKTEEVLNSIRKLCKTNRLIN
>LOCXPOR344.752.HIT1.OR.2R.321.7tm_4.exons1.CM033544.1.Mastacembelus_armatus.hapX
MAPDKKAAMTYNVTFVRPAKFYLSGFSNIPHVTYFYIFLCFVYIMTVVGNVLLLSVIFLVKTLHTPKYMIVFNLALIDLCGSTALIPKVLDTFLFDNRYIVYEACLSYMFFVWFFASVQSWTLVTMSYDRFIAICFPLRYHSIVTKPAIAAMLLLVWVALLSLIAFTVGLFDRLSFCGSLVIQSFFCDHGPTFRLACNDTFLNNTMSMVAMMVVMCFPPILIALTYVCIAIALSRIASHKERVKALKTCTSHLILVAIFYFPLLGTNIATITSSLHPNARMINSTLTHTIPALLNPIIYSLKTEEVLNSIRKLCKTNRLNN
>LOCXPOR345.753.HIT1.OR.2R.323.7tm_4.exons1.CM033544.1.Mastacembelus_armatus.hapX
MAPDKKAATISNVTFVRPAKFYISGFTNVPHVQYFYIFLCFVYIMTVVGNVLLLSVIFLVKTLHTPKYMIVFNLALTDLCGSTALIPKVLDTFLSDNRYIVYEACLSYMFFVWFFGGVQSWTLVTMAYDRFIAICFPLRYHSIVTKPAIAVMLLLVWVVMLSITSCMVGLFDRLSFCGSLVIPSFYCDHGPTYRLACNDTSLNYTMANVVFTIIICFPPLLIVLTYVCIAIALSRIASGKERVKALKTCTSHLILVAIFYLPFLGTNIAVLTSSLHPNARIINSTLTHTIPALLNPIIYSLKTEEVLNSIRKLCKNNRLTDIA
>LOCXPOR346.754.HIT1.OR.2R.329.7tm_4.exons1.CM033544.1.Mastacembelus_armatus.hapX
MAPDKKAATISNVTFVRPAKFYLSGFSNIPHVTYFYIFLCFVYIMTVVGNVLLLSVIFLVKTLHTPKYMIVFNLALTDLCGSTALIPKVLDTFLFDNRYIVYEACLSYMFFVVFFGSVQSWTLVTMAYDRLIAICFPLRYHSIVTKPAIAAMLLLVWVVSLSLISCLVGLLNRLSFCGSLVIQSFYCDHGPTYLLACNDTSLNYMMALVCIAAVMCVPPILIVLTYVCIAIALTRIASGKERVKALKTCTSHLILVAIFYLPLLGTYIAVLSSYIHPNARIINSILTHTIPALLNPILYSLKTEEVLNSIKKLCKSNRLINMILSNKMT
>LOCXPOR347.755.HIT1.OR.2R.307.7tm_4.exons1.CM033544.1.Mastacembelus_armatus.hapX
RPVLNDSVIIHSPGFYIIRFQTFPHITIYFIFLAFVYVLTVLLNAVVIYVITVNHCLHTPKFVAVVNKIFLMKDNFVPFNLCLVQMYVYYAFGTLESFALAILAYDRLIAVCFPLHKNSINTLRSMSSIVCLTWCLTLGVIGFAVGIMTRLSFCNSLNVFSYFCDYAPVFRLACNDYTMQWSVASLLTFLNLVGPFAFIFLSYVSILVTVFRMKSIDNRGKALATCAEHLILVAVFYIPVITIFTIGFYLRLIDPDQRVLSLSLASCIPPCINPMVYSLKTKEIKNRALALVRKNQIGQDQHKQKCR
>LOCXPOR345.756.HIT1.OR.2R.323.7tm_4.exons1.CM033544.1.Mastacembelus_armatus.hapX
MAPDKKAATISNVTFVRPAKFYISGFSNIPHVTYFYIFLCFVYIMTVVGNVLLLSVIFLVKTLHTPKYMIVFNLALTDLCGSTALIPKVLDTFLFDNRYIVYEACLSYMFFVLYFGSVQSWTLVTMAYDRFIAICFPLRYHSIVTKPAIAAMLLLVWVVSLSLISCLVGLLDRLSFCGSLVIQSFYCDHGPTYRLACNDTSLNYTMANAVFIILICFPPILIALTYVCIAIALSRIASRKERVKALKTCTSHLILVAIFYLPLLGTNIAALTSSLHPNARIMNSTLTHTIPALLNPIIYSLKTEEVLNSIRKLCKNSRLTNIA
>LOCXPOR349.757.HIT1.OR.2R.321.7tm_4.exons1.CM033544.1.Mastacembelus_armatus.hapX
MAPDKKAATISNVTFVRPAKFYLSGFSNIPHVTYFYIFLCFVYIMTVVGNVLLLSVIFLVKTLHTPKYMIVFNLALTDLCGSTALIPKVLDTFLFDNRYIVYEACLCQMFFVLSFLSVQSWTLVIMAYDRFIAICFPLRYHSIVTKPAIAAMLLLVWVVLLGIISLTVGLLDRLSFCGSLVIQSFYCDHGPTYRLACNDTFLNYTMANVIFTIIICFPPLLIALTYVCIAIALSRIASRKERVKALKTCTSHLILVAIFYLPLLGTNIAVLTSSLHPNARIMNSTLTHTIPALLNPIIYSLKTEEVLNSIRKLCKNSRLPN
>LOCXPOR350.758.HIT1.OR.2R.329.7tm_4.exons1.CM033544.1.Mastacembelus_armatus.hapX
MAPDKKAATISNVTFVRPAKFYLSGFSNIPHVTYFYIFLCFVYIMTVVGNVLLLSVIFLVKTLHTPKYMIVFNLALTDLCGSTALIPKVLDTFLFDNRYIFYEACLSYMFFVLFFVSVQSWTLVTMAYDRFIAICFPLRYHSIVTKPAVAAMLLLVWVVSLSLISCLVGLLDRLSFCGSLVIKSFYCDHGPTYQLACNDTSLNYMMALVCIAAVMCVPPILIVLTYVCIAIALTRIASGKERVKALKTCTSHLILVAIFYLPLLGTYIAVLSSYIHPNARIINSILTHTIPALLNPILYSIKTEEVLNSIKKLCKSNRLINMTLSNKMT
>LOCXPOR351.759.HIT1.OR.2R.325.7tm_4.exons1.CM033544.1.Mastacembelus_armatus.hapX
LAFLRSVLNDSVIIHSPGFYIIRFQTFPHITIYFIFVYVLTVLLNAVVIYVITINHCLHTPKSLAVVNLAVTDLILNTCIIPSMIKIFLIKDNFVPFNLCLVQMYVYYAFGTLESFALAILAYDRLIAVCFPLHKNSINTLRSMSSIVCLTWCLTLGVIGFAVGIMTRLSFCNSLNVFSYFCDYAPVFRLACNDYTMQWSVASLLTFLNLVGPFAFIFLSYVSILVTVFRMKSIDNRVKALATCAEHLILVAVFYIPVITIFTIGLYLRLIDPDQRVLSLSLLSCIPPCINPMVYSLKTKEIKNRALALVRKNQIGQDQHKQKCR
>LOCXPOR352.761.HIT1.OR.2R.329.7tm_4.exons1.CM033544.1.Mastacembelus_armatus.hapX
MAPDKKAATISNVTFVRPAKFYISGFSNIPHVTYFYIFLCFVYIMTVVGNVLLLSVIFLVKTLHTPKYMIVFNLALTDLCGSTALIPKVLDTFLFDNRYIVYEACLSYMFFVVFFVSVQSWTLVTMAYDRFIAICFPLRYHSIVTKPAIAAMLLLVWVVSLSLISCLVGLLDRLSFCGSLVIPSFYCDHGPTYLLACNDTSLNYMMALVCIAAVMCVPPILIALTYVCIAIALTRIASGKERVKALKTCTSHLILVAIFYLPLLGTYIAALSSYIHPNARIINSILTHTIPALLNPILYSLKTEEVLNCIKKLCKSNRLSNMTLSNKMT
>LOCXPOR353.762.HIT1.OR.2R.328.7tm_4.exons1.CM033544.1.Mastacembelus_armatus.hapX
MSFLRPVLNGSVIIHSPGFYIIGFQTFPHITIYFIFLAFVYVLTVLLNAVVIYVITVNHCLHTPKFLAVVNLAVTDLILNTCIIPSMIKIFLIKDNFVPFNLCLVQMYVYYAFGTLESFALAILAYDRLIAICFPLRQNSINTMRSMSSIVCLTWCLTLGVIGFAVGIMTRLSFCNSLNVFSYFCDYAPVFRLACNDYTMQWSVASLLTFLNLVGPFAFIFLSYVSILVTVFRMKSIDNRVKALATCAEHLILVAVFYIPVITIFTIGFYLRLIDPDQRVLSLSLASCIPPCINPMVYSLKTKEIKNRALALVRKNQIGQDQHKQKCR
>LOCXPOR357.763.HIT1.OR.2R.304.7tm_1.exons1.CM033544.1.Mastacembelus_armatus.hapX
TVNITAEQQYRGLLERVVFSTLLAMPCCVFLCINGTMLFTLRSKPVFRETSRYVLLYNLLFADTAQLALSQLLYLLSTCRIILTYPVCGVLVMLARLSNDISPLTLVVMSLERYVAVCYPLRHATIITIRNTGLAICVVWIFSLLNVLIRVLLLLNFLLKNLESLLMKDFCSDFFLLLDLKADQFDKVYTYLVFTSATVAITSSYFGVMVAARSASTDKASAHKARNTLLLHLVQLGLSLISTMYNLFIQPLLTILPTLAIVRVRSVFYVFVFVLPRCLSSLIYGLRDQTIRPVLMYHLSCGLK
>LOCXPOR357.764.HIT1.OR.2R.304.7tm_1.exons1.CM033544.1.Mastacembelus_armatus.hapX
TVNITAEQQYRGLLERVVFSTLLAMPCCVFLCINGTMLFTLRSKPVFRETSRYVLLYNLLFADTAQLALSQLLYLLSTCRIILTYPVCGVLVMLARLSNDISPLTLVVMSLERYVAVCYPLRHATIITIRNTGLAICVVWIFSLLNVLIRVLLLLNFLLKNLESLLMKDFCSDFFLLLDLKADQFDKVYTYLVFTSATVAITSSYFGVMVAARSASTDKASAHKARNTLLLHLVQLGLSLISTMYNLFIQPLLTILPTLAIVRVRSVFYVFVFVLPRCLSSLIYGLRDQTIRPVLMYHLSCGLK
>LOCXPOR356.765.HIT1.OR.2R.310.7tm_1.exons1.CM033544.1.Mastacembelus_armatus.hapX
TVNITAEQQYRGLLERVVFSTLLAMPCCVFLCINGTMLFTLRSKPVFRETSRYVLLYNLLFADTAQLALSQLLYLLSTCRIILTYPVCGVLVMLARLSNDISPLTLVVMSLERYVAVCYPLRHATIITIRNTGLAICVVWIFSLLNVLIRVLLLLNFLLKNLESLLMKDFCSDFFLLLDLKADQFDKVYTYLVFISATVAITSSYFGVMVAARSASTDKASAHKARNTLLLHLVQLGLSLFSTMYNNVQPLLTILPTLAIVRVRSVFYVFVFVLPRCLSSLIYGLRDQTIRPVLMYHLSCGLKHSGPSQC
>LOCXPOR357.766.HIT1.OR.2R.305.7tm_1.exons1.CM033544.1.Mastacembelus_armatus.hapX
TANITAEQQYRGLLERVVFSTLLAMPCCVFLCINGTMLFTLRSKPVFRETSRYVLLYNLLFADTAQLALCQLLYIIGVCRIILTYPVCGVLVMFARLSNDISPLTLVVMSLERYVAVCYPLRHATIITIRNTGLAICVVWIFSLLNVLIRVLLLLNFLLKNLESLLMKDICSDIFLLLDPITDQFDKVYTYLVFTSATVAITSSYFGVMVAARSASTDKASAHKARNTLLLHLVQLGLSLISTMHNLFIQSLSTILPRLAITRIKNVFYVFIFVLPRCLSSLIYGLRDQTIRPVLMYHLSCGLKL
>LOCXPOR358.767.HIT1.OR.2R.300.7tm_1.exons1.CM033544.1.Mastacembelus_armatus.hapX
QGLMERVMLSTVTTLPCCVFLCINGTMLFTLRSKPVFRETSRYVLLYNLLFADTVQLALSQLLYLLAAGRKILLYPECGVLVTLAILTSNISPLTLVVMSLERYVAVCYPLRHATIITIRNTGLAICVVWIFSLLNVLIRVLLLLNFLLKNLQSLQMKDFCATKSMLLSPVSELYDTAFTYFVFVSAGVTVAGSYFGVMVAARSASTDKASAHKARNTLLLHLVQLGLSLISTIYNSLLTAISRTFDRIIIVRIQIVFYLCIIILPRCLSCLIYGIRDQTIRPVLMYHLCCQWRRSPLLS
>LOCXPOR359.768.HIT1.OR.2R.313.7tm_1.exons1.CM033544.1.Mastacembelus_armatus.hapX
QPNINITAGVKYQTLHEAILLGVLSMGSSCSFLYINSVLLFTLRSKTVFCETSRYVLLFNLLFADTVHMAFNILLYILASLRIKMTYYACGTVVLLLVFTATVSPLTLAVMSVERYVAVCYPLRHGTIFNMRRTGTANVLVWTFSFIHILIRVFMLLYLFTQIDLNLNMNDFCSKEAFFFAPVFKYFEEAYVSIEFLSAGVAIISSYFGVALVARSASTDKCSARKALQTLMLHFIQLSLILTSTLFSTIITAAARTVLKLDLVRVYTVCFVCLIILPRCLGALIYGFRDLDSAPVLVLNLFCQRRRSVFKSK
>LOCXPOR360.769.HIT1.OR.2R.320.7tm_1.exons1.CM033544.1.Mastacembelus_armatus.hapX
MSFADQAQTNVTSEQQYQGLMERLMFSTLTTLPCCVFLCINGTMLFTLRSKPVFCETSRYVLLYNLLFADTVQMALSQILYLIAAVRITLTYPVCGVLTMLGDLTSIISPLTLVVMSLERYVAVCYPLRHATIITIRNTGLAICVVWIFSSLNVLVRIVLLLNFPFENLQSLLMKDFCSNLAMFLGSMSDLYDKAYTCFLFISATVAITSSYFGVMVAARSASTDKASAHKARNTLLLHLVQLGLSLISTIYSPVLIGLSRIVTRIVFVRFMNVFYVCIFIFPRCLSSLIYGIRDQTIRPILMYYLCCGLKLSFVSVKIE
>LOCXPOR360.770.HIT1.OR.2R.305.7tm_1.exons1.CM033544.1.Mastacembelus_armatus.hapX
QTNLTVDQQYQGLLERAMISTVTTLTCCVFLCINGTMLFTLRSKLVFCETSRYVLLYNLLFADTVQLVQSQVLYLLAAYHIKLTYPVCGVLIMLATLTNVISPLTLVVMSLERYVAVCYPLRHATIITIRNTGLAICVVWTFSSLNVLVRIVLLLFFLFENLQSLQMNDFCSNLALLLGSLSDLYDKGYTCFLFISATVAITSSYFGVMVAARSASTDKTSARKTRSTLLLHLVQLGLSLSSALFNPILISLSRIVTRIVFMRIYNLFYVCVIMFPRCLSSLIYGLRDQTIRPVLTYHMCCGLKL
>LOCXPOR362.772.HIT1.OR.2R.315.7tm_4.exons1.CM033544.1.Mastacembelus_armatus.hapX
MMNQTFSGDILILERLQVTPQTSIPVFILVLLIYIFIMMTNFGLVVVIFRSRSLHQPMYLLCCNMSINNVFGATVIVPHVLRDLLLNSERYIYYTDCVFQVVCVHLHACASHTVLMVMAFDRYVAICNPLRYASIMTNRMVVKLSVGAWATAFVLVMSLVGLSVRLSRCRSVISHPFCDNASLFKLSCEDISVNNIYGLVYTVVLLGSSICSVTLTYVRITMVCLSSKNKAMNSKALQTCATHLAVYVMLLVLGFIIVILHRFPELSDHRKAAAVLGHIALPALNAVIYGLQIKEIRHRIKALFHNSKVAVMAAK
>LOCXPOR363.773.HIT1.OR.2R.304.7tm_4.exons1.CM033544.1.Mastacembelus_armatus.hapX
MENKSSNLDILQLEGLKISPESAIPSFILLLLIYIFIMVSNISLVVLIFMDRSLHQPMYLLFCNLSINDVFGATIIIPRILSDVLTPVTQRYIHYYECVIQAFCAHFYGGTSHTVLMVMAFDRYVAICNPLRYATIMTKRMVVVLSVLAWGVAFALIAILLSLTVRLSRCRRMIENVFCDNASLFKLSCENVLINHIYGLGSAMATMACSLCSIMLTYLRITMVCLSSKNKKRNSKALQTCATHLTVYIIMLFSGFIIILLHRFPDLSDQRKLAAMLFHVVPPSLNAVIYGLQIKAIREKIYII
>LOCXPOR364.774.HIT1.OR.2R.311.7tm_4.exons1.CM033544.1.Mastacembelus_armatus.hapX
MENQTLGKHILLLEGLQVTPQSSTPAFILLLLVYIFIMVSNISLVVLIFMDRSLQQPMYLLFCNLSINDMFGATAIIPRLLSDMLIPSTERYIHYIDCVLQAFCAHFNASASHTVLMVMAFDRYVAICNPLRYASIMTNRMVVKLSVLAWGVVFVMVLILIGLSVRLSRCRSIIFNPFCDNASLFKLSCEDVSINNIYGLSYTAVLLGSSICSIMLTYLRITMVCLSSKNKVMNSKALQTCATHLAVYIIMYFTGTLIIILHRFSNLSEQRKVASIMLRTVPPITHPVIYGLQIKTVRQKILILFTRKTMT
>LOCXPOR365.775.HIT1.OR.2R.310.7tm_4.exons1.CM033544.1.Mastacembelus_armatus.hapX
MENQTLGKHILLLEGLQVTPQSSTPAFILLLLIYIFIIVSNISLVVLIFMDRSLHQPMYLLFCNLSINDMFGATAIIPRLLSDMLIPSTERYIHYIDCVLQAFCAHFYTGASHTVLMVMAFDRYVAICNPLRYASIMTNRMVVKLSVSAWGVVFVMVLILIGLSVRLSRCRSIIFNPFCDNASLFKLSCEDVSINNIYGLSYASVLFCSSICSIMLTYLRITMVCLSSKNKVMSSKALQTCATHLAAFLIMYFSGLINVILHRFPDFSDQRKLAAIMSRLAPSAMNSVIYGLQIKTVRQKILILFIRKTM
>LOCXPOR366.776.HIT1.OR.2R.314.7tm_4.exons1.CM033544.1.Mastacembelus_armatus.hapX
MENKSSNLDILQLEGLQVTPQSSTPAFILLLLIYIFIMVSNISLVVLIFMDRSLQQPMYLLFCNLSINDVFGATAIIPRLLSDMLIPSTERYIHYIDCVLQAFCAQIYAGASLTVLMVMAFDRYVAVCNPLRYASIMTNRMVVKLSVSAWGVVFVMVLILIGLSVRLSRCRSIIAGPFCDNASLFKLSCESILINNIYGLGYTAVLLGSSIGSSVFTYLRITMVCLSSKNKVLNNRALQTCATHLAVYLIMILSGVVNIILHRFPDLSDQRKLVAIVFHVVPPAMNAVIYGLQIKAVRQKVFVMFTRNTLKVTQ
>LOCXPOR367.777.HIT1.OR.2R.310.7tm_4.exons1.CM033544.1.Mastacembelus_armatus.hapX
MENQTLGKHILLLEGLQVTPQSSTPAFILLLLIYIFIMVSNISLVVLIFMDRSLQQPMYLLFCNLSINDVFGATAIIPRLLSDMLIPSTERYIHYNDCVLQAFCAQIYAGASHTVLMVMAFDRYVAVCNPLRYASIMTNRMVVKLSVSAWGVVFVMVLILIGLSVRLSRCRSIIAGPFCDNASLFKLSCESILINNIYGLGYTVIVMGSSIGSIMLTYLRITMVCLSSKNKVMNSKALQTCATHLAAFLIMYFSCLINIILHRFPDLSEQRKVAAIIFHMVPPGINAFIYGLQIKAVRQKVFVMFTKNTM
>LOCXPOR368.778.HIT1.OR.2R.310.7tm_4.exons1.CM033544.1.Mastacembelus_armatus.hapX
MENQTLGKHILLLEGLQVTPQSSTPAFILLLLIYIFIMVSNISLVVLIFMDRSLQQPMYLLFCNLSINDVFGATAIIPRLLSDMLIPSTERYIHYNDCVLQAFCAQIYAGASHTVLMVMAFDRYVAVCNPLRYASIMTNRMVVKLSVSAWGVVFVMVLILIGLSVRLSRCRSIIAGPFCDNASLFKLSCESILINNIYGLGYTVIVMGASIGSIMLTYLRITMVCLSSKNKVMNSKALQTCATHLAAFLIMYFSCLINIILHRFPDLSEQRKVAAIIFHMVPPGINAFIYGLQIKAVRQKVFVMFTKNTM
>LOCXPOR369.779.HIT1.OR.2R.314.7tm_4.exons1.CM033544.1.Mastacembelus_armatus.hapX
MENQTLGKHILLLEGLQVTPQSSTPAFILLLLIYIFIMVSNISLVVLIFMDRSLQQPMYLLFCNLSINDVFGATAIIPRLLSDMLIPSTERYIHYTDCVLQAFCAQIYAGASHTVLMVMAFDRYVAVCNPLRYASIMTNRMVVKLSVSAWGVVFVMVLILIGLSVRLSRCRSIIAGPFCDNASLFKLSCESILINNIYGLGYTAVLLGSSIASSVFTYLRITMVCLSSKNKVLNNRALQTCATHLAAYLIMILSGVINIILHRFPDLSDQRKLVAIVFHVVPPAMNAVIYGLQIKAVRQKVFLMFTWNTLKVTQ
>LOCXPOR364.780.HIT1.OR.2R.311.7tm_4.exons1.CM033544.1.Mastacembelus_armatus.hapX
MENQTLGKHILLLEGLQVTPQSSTPAFILLLLIYIFIIVSNISLVVLIFMDRSLHQPMYLLFCNLSINDMFGATAIIPRLLSDMLIPSTERYIHYISCVLQAFCAHFNASASHTVLMVMAFDRYVAICNPLRYASIMTNRMVVKLSVSAWGVVFVMVLILIGLSVHLSRCRSIIAGPFCDNASLFKLSCEDVSINNIYGLSYTVVLLGSSICSIMLTYLRITMVCLSSKNKVMNSKALQTCATHLAVYIIMFFTGTLIIILHRFSNLSEQRKVASIMLRTVPPITHPVIYGLQIKTVRQKILILFTRKTMT
>LOCXPOR371.781.HIT1.OR.2R.307.7tm_4.exons1.CM033544.1.Mastacembelus_armatus.hapX
MENQTLGKDILLLEGLQVTPQSSTPAFILLLLVYIFIMVSNISLVVLIFMDRSLHQPMYLLFCNLSINDMFGATAIIPRLLSDMLIPSTERYIHYIDCVLQAFCAHIYAGTSHTVLMVMAFDRYVAVCNPLRYASIMTNRMVVKLSVSAWGVVFVMVLILIGLSVRLSRCRSIIFNPFCDNASLFKLSCEDISINNIYGLSYASVLLCSSICSIMLTYLRITMVCLSSKNKVMNSKALQTCATHLAAFLIMYFSGLINVILHRFPDLSEQRKVAAIIFHMVPPGINAFIYGLQIKAVRQKVFVMFTK
>LOCXPOR372.784.HIT1.OR.2R.313.7tm_4.exons1.CM033544.1.Mastacembelus_armatus.hapX
MENKSSNLDILQLEGLQVTPQSSTPAFILLLLLLIYIFIMVSNISLVVLIFMDRSLHQPMYLLFCNLSINDVFGATAIFPRLLSDMLIPSTERYIHYIDCVLQAFCAHFYAGASHTVLMVMAFDRYVAICNPLRYASIMTNRMVVKLSVSAWGVVFVMVLILIGLSVRLSRCRSIIPSPFCDNASLFKLSCEDVSINNIYGLSYTSVLFCSSICSIMLTYLRITMVCLSSKNKVMNSKALQTCATHLAVYIIMFFTDTLNITLHRFSNLSDQRKVASIMLRTVPPITHSVIYGLQIKTVRQKILILFTRKTMT
>LOCXPOR373.785.HIT1.OR.2R.310.7tm_4.exons1.CM033544.1.Mastacembelus_armatus.hapX
MENQTLDKDILLLEGLQVTPQSSTPAFILLLLIYIFIMVSNISLVVLIFMDRSLQQPMYLLFCNLSINDVFGATAIIPRLLSDMLIPSTERYIHYIDCVLQAFCAQIYAGASHTVLMVMAFDRYVAVCNPLRYASIMTNRMVVKLSVSAWGVVFVMVLILIGLSVRLSRCRSIIAGPFCDNASLFKLSCESILINNIYGLGYTVVLLGSSIGSIMLTYLRITMVCLSSNNKVMNSKALQTCATHLAVYIIMYFSGLINVILHRFPDLSEQRKVASIIFHMVPPGINAFIYGLQIKAVRQKVFVMFTKNTM
>LOCXPOR374.786.HIT1.OR.2R.352.7tm_4.exons4.CM033544.1.Mastacembelus_armatus.hapX
MELLPPHVSPESPRDSYLPLSSSHRSSSVNGTREPDGVTFFILQGLSSLGEKQMIFFVILLLGYIVILGGNSMIIFVTLTDPKLNSPMYFFLANLSFVDMVYTTSSIPKMLSGFLSDISTISVPGCFLQMHFFIQLGVTGYAILTVMAYDRYVAICNPLHYTSIMTRSVQLLLITGAWVFSVVFTLPPAIIALLRPYCGPNVVKHGWCDLSSVRQLACADTSMDNIVSLCFAVVCLLTPGSLILTSYVLIGVSLSRMAVTQRLKAFRTCSAHLTVVTISFSSASFVYISYRVGNFSPEVRIIVAVLHSALTPFLNPLIYSLRNKELQESIRRTVSRFRFAAVSSMKDVNTVS
>LOCXPOR375.789.HIT1.OR.2R.348.7tm_4.exons4.CM033544.1.Mastacembelus_armatus.hapX
MELLPPHVSPESPRDSYLPLSSSHRSSSVNGTREPDGVTYFILQGLSSLGEKQMIFFVILLLGYIVILGGNSMIIFVTLTDPKLNSPMYFFLANLSFVDMVYTTSSIPKMLSGFLSDVSIISVPGCFLQMHFFIQLGVTVYGILTVMAYDRYVAICNPLHYTSIMTRPVQLLLIAGAWVFSAVCTLPATIIALLRPYCGPNVVKYSWCDLSSVRRLACADTSMDNIVSLCFAVVALLTTGVLILTSYVLIGVSLSRMAVTQRLKAFGTCSAHLTVVTISFSSASFVYISYRVGNFSPEVRIIVAVLHSALTPFLNPLIYSLRNKELQESIRRTLSRFRSAAVSATKDV
>LOCXPOR376.793.HIT1.OR.2R.348.7tm_4.exons4.CM033544.1.Mastacembelus_armatus.hapX
MELLPPHVSPESPRDSYLPLSSSHRSSSVNGTREPDGVTFFILQGLSSLGEKQMIFFVILLLGYIVILGGNSMIIFVTLTDPKLDSPMYFFLTNLSFVEMAFTTTTIPKMLSGFLSDVSTISVPGCFLQMHFFIQLSITVSAILTVMAYDRYVAICNPLHYTSIMTRSVQLRLITGAWVFSFVFTLPPAVIALLRPYCGPNMVKHGWCDLSSVRRLACADTSMDNIVSLSSAVVCLLTPGSLILTSYVLIGVSLSRMAVTQRLKAFRTCSAHLTVVTISFSSASFVYISYRVGNFSPEVRIIVAVLYAALTPFLNPLIYSLRNKELQESIKRTLIRLRSAAVSAMKDV
>LOCXPOR377.796.HIT1.OR.2R.334.7tm_4.exons3.CM033544.1.Mastacembelus_armatus.hapX
DSYLPLSSSHRSSSVNGTREPDGVTFFILQGLSSLGEKQMIFFVILLLGYIVILGGNSMIIFVTLTDPKLDSPMYFFLANLSFVDIVYTTTTIPTMLSGFLSDISTISVPGCFLQMHFFIQLSVTVYGILTVMAYDRYVAICNPLHYTSIMTRSVQLLLIAGAWVFSAVCTLPATIIALLRPYCGPNVVKYSWCDLSSVRRLACADTSMDNIVSLCFAVLALLSTGVLILTSYVLIGVSLSRMAVTQRLKAFGTCSAHLTVVTISFSSASFVYISYRVGNFSPEVRIIVAVLHSALTPFLNPLIYSLRNKELQESIRRTLSKFRSAAVSATKDV
>LOCXPOR378.797.HIT1.OR.2R.335.7tm_4.exons3.CM033544.1.Mastacembelus_armatus.hapX
LPLSSSHRSSSVNGTREPDGVTFFILQGLSSLGEKQMIFFVILLLGYIVILGGNSMIIFVTLTDPKLDSPMYFFLANLSFVEMVYTTTTIPKMLSGFLSDISTISVPGCFLQMHFFMQLGITGLAILTVMAYDRYVAICNPLHYTSIMTRSVQLLLITGAWVFSTICSLPTTVVAVQQPYCGPNMVAHGWCDLFAVRQLACADTLLDNIVILCLAMLALLTPGVLILTSYVLIGVSLSRMAVTQRLKAFRTCSAHLTVVTITYSSASFVNISHRVGNFSAEVHVVVAVLYAVLSPFMNPLIYSLRNKELQESIRRTVSRFRSAAVSAMKDVNTVS
>LOCXPOR379.798.HIT1.OR.2R.352.7tm_4.exons4.CM033544.1.Mastacembelus_armatus.hapX
MELLPPHVSPESPRDSYLPLSSSHRSSSVNGTREPDGVTFFILQGLSSLGEKQMIFFVILLLGYIVILGGNSMIIFVTLTDPKLNSPMYFFLANLSFVEMVYTTTTIPTMLSGFLSDISTISVPGCFLQMHFFMQLGITGLAILTVMAYDRYVAICNPLHYTSIMTRSVQLLLITGAWVFSTVCTLPATIIAMQKPYCGPNVVAHGWCDLFTVRQLACADIMLDSIIFVCLGLVSLLTTGGLILTSYVLIGVSLSRMAVTQRLKAFRTCSAHLTVVTITYSSASFVNISYQMGNFTAEVHVVVAVLYAVLSPFMNPLIYSLRNKELQESMGRTVSRFRSAAVSAMKDVNKVS
>LOCXPOR382.800.HIT1.OR.2R.336.7tm_4.exons5.CM033544.1.Mastacembelus_armatus.hapX
LPLSSSHRSSSVNGTREPDGVTFFILQGLSSLGEKQMIFFVILLLGYIVILGGNSMIIFVTLTDPKLNSPMYFFLANLSFVVMVYTTTTIPTMLSGFLSLDVSTISVPGCFLQMHFFIQLGVTVYGILTVMAYDRYVAICNPLHYTSIMTRPVQLCLITGAWVFSVVCTLPATIIALLRPYCGPNVVKHCWCDPSSVRQLACADTSVDNIVSLCSAVVSLLTTGGLILTSYVLIGVSLSRMAVTQRLKAFGTCAAHLTVVTISFSSASFVYISYRVGNFSPEVRIIVAVLYAALTPFLNPLIYSLRNKELQESIRRTVSRFRSAAVSAVKDVNTVS
>LOCXPOR381.803.HIT1.OR.2R.348.7tm_4.exons4.CM033544.1.Mastacembelus_armatus.hapX
MELLPPHVSPESPRDSYLPLSSSHRSSSVNGTREPDGVTFFILQGLSSLGEKQMIFFVILLLGYIVILGGNSMIIFVTLTDPKLNSPMYFFLANLSFVEMVYTTTTIPTMLSGFLSDISTISVPGCFLQMHFFMQLGITGLVILTVMAYDRYVAICNPLHYTSIMTRSVQLLLITGAWVFSTVCTLPATIIAIQKPYCGPNVVAHGWCELFTVRQLACADIMLDSIIFVCLGLVSLLTTGVLILTSYVLIGVSLSRMAVIQRLKAFRTCSAHLTVVTITYSSASFVNISYQMGNFTAEVHVVVAVLYAVLSPFMNPLIYSLRNKELQESIRRTVSRFRSAAVSAMKDV
>LOCXPOR382.806.HIT1.OR.2R.335.7tm_4.exons3.CM033544.1.Mastacembelus_armatus.hapX
LPLSSSHRSSSVNGTREPDGVTFFILQGLSSLGEKQMIFFVILLLGYIVILGGNSMIIFVTLTDPKLDSPMYFFLANLSFVEILYTTTTIPTMLSGFLSYVSSISVPHCFLQMHFFIQLGVTVYGILTVMAYDRYVAICNPLHYTSIMTRPVQLCLITGAWVFSVVCTLPATIIALLRPYCGPNVVKHCWCDPSSVRRLACADTSMDNIVSLCFAVVCLLTTGGLILTSYVLIGVSLSRMAVTQRLKAFGTCAAHLTVVTISFSSASFVYISYRVGNFSPEVRIIVAVLYTALTPFLNPLIYSLRNKELQESIRRTVSRFRSAAVSAVKDVNTVS
>LOCXPOR383.810.HIT1.OR.2R.352.7tm_4.exons4.CM033544.1.Mastacembelus_armatus.hapX
MELLPPHVSPESPRDSYLPLSSSHRSSSVNGTREPDGVTFFILQGLSSLGEKQMIFFVILLLGYIVILGGNSMIVFVTLTDPKLDSPMYFFLANLSFVDMVYTTITIPKMLSGFLSDISTISVPGCFLQSYFFIQLSITIRVTLTVMAYDRYVAICNPLRYTSIMTRPTRLFLVAGAWVFSALFWLPPTIIAVRQPYCGPKVVAHCWCDPSSLRQLACADTSMDNIVSLSFGVVNQLTTGLSILTSYVLIGVSLSRMAVTQRLKAFRTCSAHLTVVTIYYSSAAFVYISYRVGNFSTEVRIIVALVYAALTPFLNPVIYSLRNKDLQESIRRTVSRFRSAAVSAMKDINTVS
>LOCXPOR384.813.HIT1.OR.2R.352.7tm_4.exons4.CM033544.1.Mastacembelus_armatus.hapX
MELLPPHVSPESPRDSYLPLSSSHRSSSVNGTREPDGVTFFILQGLSSLGEKQMIFFVILLLGYIVILGGNSMIIFVTLTDPKLDSPIYFFLANLSFVDMVYTTITIPKMLSGFLSNVSTISVPGCFLQMHFFIQLGCTGHAILTVMAYDRYVAICNPLHYTSIMTRPVQLLLITGAWVFSTVCTLPATIIALLRPYCGPNVVKHGWCDMASVRRLACADTSMDNIVSLCLAMVALLTPGSLILTSYVLIGVSLSRMAVTQRLKAFGTCAAHLTVVTISFSSASFVYISYRVGNFSPEVRIIVAVLYAALTPFLNPLIYSLRNKELQESIRRTVSRFRSAAVSAMKDINTVS
>LOCXPOR385.816.HIT1.OR.2R.348.7tm_4.exons4.CM033544.1.Mastacembelus_armatus.hapX
MELLPPHVSPESPRDSYLPLSSSHRSSSVNGTREPDGVTFFILQGLSSLGEKQMIFFVILLLGYIVILGGNSMIIFVTLTDPKLDSPMYFFLANLSFADMVYTTTTIPTMLSGFLSDISTISVPFCFLQIYFFIQLSVTSRGILTVMAYDRYVAICKPLRYTSIMTRSVQLRLITGAWVFSVVCTLPATIIALLRPYCGPNVVKHCWCDLSSVRRLACADTSMDNIVSLCFAVVALLITGVLILTSYVLIGVSLSRMAVTQRLKAFRTCAAHLTVVTISFSSASFVYISYRVGNFSPEVRIIVAVLYAALTPFLNPLIYSLRNKELQESIRRTLSKFRSAAVSAMKDV
>LOCXPOR386.817.HIT1.OR.2R.348.7tm_4.exons4.CM033544.1.Mastacembelus_armatus.hapX
MELLPPHVSPESPRDSYLPLSSSHRSSSVNGTREPDGVTFFILQGLSSLGEKQMIFFVILLLGYIVILGGNSMIVFVTLTDPKLDSPMYFFLANLSFVEMFYTTTTIPKMLSGFLSDISTISVPGCFLQMHFFIQLGCLVSAILSIMAYDRYVAICNPLHYTSIMTRSVQLCLITGAWVFSVVCTLPATIIALLRPYCGPNVVKHCWCDPSSVRQLACADTSMDNIVSLCSAVVSLLTTGGLILTSYVLIGVSLSRMAVTQRLKAFGTCSAHLTVVTISYSAAAFVYIYYRVGNFSPEVRIIVAVLYAALTPFLNPVIYSLRNKELQESIRRTVSRFRSAAVSATKDV
>LOCXPOR387.821.HIT1.OR.2R.352.7tm_4.exons4.CM033544.1.Mastacembelus_armatus.hapX
MELLPPHVSPESPRDSYLPLSSSHRSSSVNGTREPDGVTFFILQGLSSLGEKQMIFFVILLLGYIVILGGNSMIIFVTLTDPKLDSPMYFFLGNLSFVDMVYTTTSIPKMLSGFLSNVSTISVPGCFLQIYFFIQLSVTSRGILTVMAYDRYVAICNPLHYTSIMTRPVQLLLITGAWVFSVVCTLPPNIMTWQRPYCGPNVVKHCWCDLSSVRQLACADTSVDNIVSLSSAMVSLLTTGVLILTSYVLIGVSLSRMAVTQRLKAFRTCAAHLTVVTISFSAASFVYISYRVGNFSPEVRIIVAVLYAALTPFLNPVIYSLRNMELQESIRRTVSRFRSAAVSATKDVNTVS
>LOCXPOR388.825.HIT1.OR.2R.348.7tm_4.exons4.CM033544.1.Mastacembelus_armatus.hapX
MELLPPHVSPESPRDSYLPLSSSHRSSSVNGTREPDGVTFFILQGLSSLGEKQMIFFVILLLGYIVILGGNSMIVFVTLTDPKLNSPMYFFLANLSFVEIVYTTTTIPKMLSGFLSNVSTISVPGCFLQMHFFIQLGCLVSAILSIMAYDRYVAICNPLHYTSIMTRSVQLLLIAGAWVYSNVWTLPATIIALLRPYCGPNVVKHCWCDPSSVRQLACADTSMDNIVSLCSAVVSLLTTGGLILTSYVLIGVSLSRMAVTQRLKAFGTCSAHLTVVTISYSAAAFVYIYYRVGNFSPEVRIIVAVLYAALTPFLNPVIYSLRNKELQESIRRTVSRFRSAAVSATKDV
>LOCXPOR389.828.HIT1.OR.2R.311.7tm_1.exons1.CM033552.1.Mastacembelus_armatus.hapX
MAANNSTVAMDYTCVRFYVSTVSFSVLLFFNLIINWTIVREERLRSHARFVLVFHLLVSALVYLGMSSVFYYQIHLYARPGHSACLVMITILISSASNILLTLTAMALDRYCAVCHPMRYTASCIAGHWPWLLGVLTWGVALMIPLSLLFQQDPEADYHGVCGRDQLKRGELQKVLFIGLCTALILYSYVRILVEGRRLGVLNRRNRTGYRTIALHGTQLAVYILPNFVNFVLTMLQRRKLIQTNTKELAAVVIFAFFSLAQCVAPVVYGLRKEELMEQLSHRFPCCSRYLKSVLGWTVRANWPHNQPRAR
>LOCXPTAAR1.414.HIT1.TAAR.2R.325.7tm_1.exons2.CM033534.1.Mastacembelus_armatus.hapX
LEEAELCFPQLLNSSCMKPKRPLPEAILTYIILSSISLLTASLNLLVIISISHFKQLHSPTNSLLLSLAVSDFFVGLLMFFQIMLIDGCWLLGNIMCALYQYLAYIITSASVGTMVLISIDRYVAICDPMHYSTKVTQERVQVCVCLCWICSMIFQSLVLRENLEEPGRYISCFGECVVVGNYIAGLVDVVLSFVGPVTVIVTLYMRVFVVAVSQARAMRSHITTVTVQGSVTVTVKKSELKAARTLGVVVVVFLICLCPYYFVTLTGQDNLLHASSAAFVICLFYFNSCLNPLIYAFFYPWFRKCLQVIVTLQILQPDSSETNI
>LOCXPTAAR2.455.HIT1.TAAR.2R.328.7tm_1.exons2.CM033534.1.Mastacembelus_armatus.hapX
LEEAELCFPQLLNSSCMKPKRPLPEAILTYIILSSISLLTASLNLLVIISISHFKQLHSPTNSLLLSLAVSDFFVGPLMLFQITLIDGCWFLGNIMCALYQYVAYIITSASVGTMVLISIDRYVAVCDPMHYSTKVTQERVQVCVCLCWICSVIFQTLLLRENLEEPGRYISCFGECAVVSTYIGGFVDLVLSFFSPVTVIVTLYMRVFVVAVSQARAMRSHITTVTVQGSVTVTVKKSELKAARTLGVVVVVFLICLCPYYFFIVILTTQDTSISARSAAFVICLFYFNSCLNPLIYAFFYPWFRKCLQVIVTLQILQPDSSEANIL
>LOCXPTAAR3.486.HIT1.TAAR.2R.330.7tm_1.exons3.CM033534.1.Mastacembelus_armatus.hapX
METLEGAELCFPHLLNTSCRKPFQHHAETMFLYILLSGISFLTVALNLLVIISISHFRRQLHTTTNLLLLSLAVSDFLVGFLLMPVRILFIEGCWFLGSLICGLFNYASFILTTASVGNMVLISVDRYVAICDPLSYPTKVTQKRVKVCVCLSWVCSVLYNGVILNDFLKNPDTYNSCYGECIVIIHFITGAVDVMVTFVGPITVIIVLYVRVFLVAVSQAQAMRSHIAAVTVPGSVIVTTKKSERKAAKTLGVVVMVFLTCFCPYFYPSLTGQDISNSETFSVFGVWLLYCNSCVNPMIYAFFYPWFRKSIKLIISLQILQPDSCDTNI
>LOCXPTAAR4.521.HIT1.TAAR.2R.330.7tm_1.exons3.CM033534.1.Mastacembelus_armatus.hapX
METLEGAELCFPHLLNTSCRKPFQHHAETMFLYILLSGISFLTVALNLLVIISISHFRRQLHTTTNLLLLSLAVSDFLVGFLLMPVQILFIEGCWFLGSLICGLFYYASFILTTASVGNMVLISVDRYVAICDPLSYPTKVTQKRVKVCVCLSWACSVLYNGVILNGFLKNPDRYNSCYGECIVVIHYITGAVDVMVTFVGPITVIIVLYMRVFLVAVSQARAMRSHIAAVTVPGSVSVTTKKSERKAAKTLGVVVMVFLTCFCPYFYPSLTGQDISNSETFSVFGVWLLYCNSCVNPMIYAFFYPWFRKSIKLIISLQILQPDSCDANI
>LOCXPTAAR5.552.HIT1.TAAR.2R.331.7tm_1.exons3.CM033534.1.Mastacembelus_armatus.hapX
METLEGAELCFPHLLNTSCRKPFQHHAETMFLYILLSGISFLTVVLNLLVIISISHFRRQLHTTTNLLLLSLAVSDFLVGFLLMPVRILFIEGCWFLGSLICGLFYYASFILTTASVGNMVLISVDRYVAICDPLSYPTKVTQKRVKVCVCLSWACSVLYNGVILNDFLKNPDTYNSCYGECIVVIHFITGAVDVMVTFVGPITVIIVLYMRVFLVAVSQARAMRSHIAAVTVPGSVSVTTKKSERKAAKTLGVVVMVFLMCFCPYFYPSLTGQDTSTSATFSVFGVWLLYCNSCVNPMIYAFFYPWFRKSIKLIISLQILQRDSCDTKIL
>LOCXPTAAR6.626.HIT1.TAAR.2R.331.7tm_1.exons2.CM033534.1.Mastacembelus_armatus.hapX
MEDHEETELCFPHLNMSCRKAMRPQSEAMLVYILLSFVTIITVVLNLLVIILWIISHFRQLHTTTNLLVLSLAVADFLVGFLQMPVEILLYKGCWTLGDFICAVNFFLGSHIINASVGNMVLIAIDRYIAICDPMFYSTRVTLKRVKLCIFLCWILSAVQSIWILRDFLMQPDRYNSCYGECVVIVNYVEGAFDLVISFFAPITVIIVLYIRVFVVAVSQARAMRSHIAAVTVQRSEAVKVQKSEIKAARTLGVVIVVFLLCSSPYYCFTVAGENNSLAASSAAIQIWLLYCNSSLNPIIYAFFYPWFRKCIKHIVTLQILQPHSCDTKIL
>LOCXPTAAR7.653.HIT1.TAAR.2R.327.7tm_1.exons2.CM033534.1.Mastacembelus_armatus.hapX
EEAELCFPQLNMSCRKAMRPQSEAMLVYVLLSFVTIITVVLNLLVIVLWIISHFRQLHTTTNLLILSLAVADFLVGFLQMPAEILLYKGCWALGDFICAVNFFLGSHIINASVGNMVLIAIDRYIAICDPMFYSTRVTLKRVKLCIFLCWILSAVQSIWILRDFLMQPDRYNSCYGECVFIVNYVEGVVDFVISFFAPITVIIVLYIRVFVVAVSQARAMRSHIAAVTVQRSEAVKVQKSEIKAARNLGVVVVVFLLCSSPYYCFTVAGENSSLAASSAAIQIWLLYCNPSLNPIIYAFFYPWFRKCIKHIVTLQILQPHSCDTNIL
>LOCXPTAAR6.187.HIT1.TAAR.2R.331.7tm_1.exons3.CM033534.1.Mastacembelus_armatus.hapX
MEDHEETELCFPHLNTSCRKAMRPQSEAMLVYVLLSFVTIITVVLNLLAAELWIISHFRQLHTTTNLLILSLAVADFLVGFLLVPVEILLYKGCWALGDFFFAVSSFLSFHIISVSVGNMVLIAIDRYIAICDPMFYSTRVTLKRVKLCIFLCWILSAVHSSWILRDFLMQPDRYNSCYGECVVIVNYVEGVVDLVVTFFAPITVIIVLYIRVFVVAVSQARAMRSHIAAVTVQRSEAVKVQKSEIKAARNLGVVVVVFLLCSSPYYCFTVAGESSSIAASSTAIQIWLLYCNSSLNPIIYAFFYPWFRKCIKHIVTLQILQPHFCDTKIL
>LOCXPTAAR8.222.HIT1.TAAR.2R.324.7tm_1.exons3.CM033534.1.Mastacembelus_armatus.hapX
ELCFPHLNMSCRKAMRPQSEAMLVYVLLSFVTIITVVLNLLAAELWIISHFRQLHTTTNLLILSLAVADFLVGFLQMPVEILLYKGCWTLGDFICAVNFFLGFHIISASVGNIVLIAIDRYIAICDPMFYSTRVTLKRVKLCIFLCWILAAVHTSWILRDFLMQPDRYNSCYGECVVIVNYVEGVVDLVISFFAPITVIIVLYIRVFVVAVSQARAMRSHIAAVTVQRSEAVKVQKSEIKAARTLGVVVVVFLLCSSPYYCFTVAAESSSIAASSAAIQIWLLYCNPSLNPIIYAFFYPWFRKCIKHIVTLQILQPHSCDTNIL
>LOCXPTAAR8.245.HIT1.TAAR.2R.324.7tm_1.exons3.CM033534.1.Mastacembelus_armatus.hapX
ELCFPHLNMSCRKAMRPQSEAMLVYVLLSFVTIITVVLNLLAAELWIISHFRQLHTTTNLLILSLAVADFLVGFLQMPVEILLYKGCWALGDFICAVNYFLGFHIISASVGNIVLIAIDRYIAICDPMFYSTRVTLKRVKLCIFLCWILAAVHTSWILRDFLMQPDRYNSCYGECVFIVNYVEGVVDLVVTFFAPITVIIVLYIRVFVVAVSQARAMRSHIATVTVQRSEAVKVQKSEIKAARTLGVVVVVFLLCSSPYYCFTVAAESSSIAPSSAAIQVWLLYCNPSLNPIIYAFFYPWFRKCIKHIVTLQILQPHSCDTKIL
>LOCXPTAAR8.271.HIT1.TAAR.2R.324.7tm_1.exons2.CM033534.1.Mastacembelus_armatus.hapX
ELCFPQLNTSCRKAMRPQSEAMLVYVLLSFVTIITVVLNLLVIVLWIISHFRQLHTTTNLLILSLAVADFLVGFLQMPVEILLYKGCWTLGDFICAVNFFLGFHIISASVGNIVLIAIDRYIAICDPMFYSTRVTLKRVKLCIFLCWILAAVHTSWILRDFLMQPDRYNSCYGECVVIVNYVEGVVDLVVTFFAPITVIIVLYIRVFVVAVSQARAMRSHIAAATVQRSEAVKVQKSEIKAARTLGVVVVVFLLCSSPYYCFTVAAESSSIAASSAAIQIWLLYCNSSLNPIIYAFFYPWFRKCIKHIVTLQILQPHSCDTNIL
>LOCXPTAAR9.292.HIT1.TAAR.2R.328.7tm_1.exons3.CM033534.1.Mastacembelus_armatus.hapX
METLEGADLCFPQLNFSCKKPTNPYTEAMLIYVLFSCISLFTVALNLLTHSCITVQQLHTPTNLLLLSLAVSDLFVGFLLMPVETIYTEACWFLGDILCTVYYVIDYTITSASVANMVFISVDRYIAICDPLRYPTTVTKRRAQICVCLCWVCSVFYRLLILNDHLEHPGMSNTCFGECVVVINHNAGVVDLVFTFIIPIAIIITLYMRVFVVAVSQARAMRSHVAAVKKHHSGTATVKKAEMKAARTLGIVVVVFLICFCPYYYPTLTGEDTSVDAASVAFEIWLAHFNSCLNPVIYAFFYPWFRKSVKLILTLQILKPGSCNSKIL
>LOCXPTAAR10.339.HIT1.TAAR.2R.328.7tm_1.exons2.CM033534.1.Mastacembelus_armatus.hapX
LSLMEETELCFPQLNTSCVKPKRPLSDTVLIYIILSFISLLTAALNLLVIISISHFKQLHTPTNSLILSLAVSDFFVGFLLLFQIMFIDGCWYIGDLMCVLFCGLDYIITSSSVGNLTLISIDRYVAICDPLHYSIRVTQKRVQVCVCLCWICSVVCFIVLSKDNLKQPGQYNSCVGECVIILNKSERVANLILAFILPITAIVVLYMRVFVVAVSQARAMRSHITTVTVQGSRKVTAKKSELKAARTLGVVVVVFIICFCPYYCVSLADQETLFNVSSVAFVLCLFYFNSCLNPLIYAFFYPWFRKCIKVIVTLQILKSGSSDTNIL
>LOCXPTAAR11.367.HIT1.TAAR.2R.325.7tm_1.exons2.CM033534.1.Mastacembelus_armatus.hapX
LSLMEETELCFPQLNTSCVKPKRPLSDTVLIYIILSFISLLTAALNLLVIISISHFKQLHTPTNSLILSLAVSDFFVGFLLLFQIMIIDGCWYIGDFMCVLYCGFDYIITSSSVGIMVLISIDRYVAICDPLHYSIRVTQKRVQVCVCLCWICPLFGSIAFLKDNLKYSGHSCVGECVIIITLSEQVADLIFYFILPITAVVVLYMRVFVVAVSQARAMRSHITTVTVQGSSKVTAKKSELKAARTLGVVVVVFIICLCPYYCFNLADKEIIFNASSAAFVLCLFYFNSCLNPLIYAFFYPWFRKCIKVIVTLQILKSGSSDTKI
>LOCXPTAAR12.380.HIT1.TAAR.2R.325.7tm_1.exons2.CM033534.1.Mastacembelus_armatus.hapX
LSLMEETELCFPQLNTSCVKPKRPLSDTVLIYIILSFISLLTAALNLLVIISISHFKQLHTPTNSLILSLAVSDFFVGLILLFQSMFIDGCWYIGDLMCVLYCGLDYIICYSSVGNMVLISIDRYVAICDPLHYSIRVTQKRVQVCVCLCWICSVVCFIVLSKDNLKQPGQYNSCVGECVIILNKSERVANLVLAFILPITVIMVLYMRVFVVAVSQARAMRSHITTVTVQGSRKVTAKKSELKAARTLGVVVVVFIICFCPFFCVSLAQTLLSVSSAAFVICLIYFNSCLNPLIYAFFYPWFRKCIKVIVTLQILKSGSSDTKI
>LOCXPTAAR13.396.HIT1.TAAR.2R.328.7tm_1.exons2.CM033534.1.Mastacembelus_armatus.hapX
LSLMEETELCFPQLNTSCVKPKRPLSDTVLIYIILSFISLLTAALNLLVIISISHFKQLHTPTNSLILSLAVSDFFVGFLLLFQIMLIDGCWYIGDLMCVLYCCLDYIITSSSVGIMVLISIDRYVAICDPLHYSIRVTQKRVQVCVCLCWICSLFCFIVFLKDNLKQPGQYNSCVGECVIISIISERVADVILTFILPITVIVVLYMRVFVVAVSQARAMRSHITTVTVQGSRKVTAKKSELKAARTLGVVVGVFIICFCPYCCVSLADQETLLSVSTVAFVLCLFYFNSCLNPLIYAFFYPWFRKCTEIIVTLQILKSGSSDTNIL
>LOCXPTAAR14.412.HIT1.TAAR.2R.328.7tm_1.exons2.CM033534.1.Mastacembelus_armatus.hapX
LSLMEETELCFPQLNTSCVKPKRPLSDTVLIYIILSFISLLTAALNLLVIISISHFKQLHTPTNSLILSLAVSDFFVGFILLFQIMLIDGCWYIGDLMCVLYYGLDYIICSSSVGNMVLISVDRYVAICDPLHYSIRVTQKRVQVCVCLYWTCSVMCFIVLSKDNLKQPGQYNSCVGECVIIIMLSEQVAGFIFYLILPIIVIVVLYMRVFVVAVSQARAMRSHITTATVQGSRKVTAKKSELKAARTLGVVVVVFIICFCPYYCVSLADQETLFNVSSAAFLICLYYFNSCLNPLIYAFFYPWFRKCTKVIVTLQILKSGSSDTNIL
>LOCXPTAAR15.417.HIT1.TAAR.2R.328.7tm_1.exons2.CM033534.1.Mastacembelus_armatus.hapX
LSLMEETELCFPQLNTSCVKPKRPLSDTVLIYIILSFISLLTAALNLLVIISISHFKQLHTPTNSLILSLAVSDFFVGFLLLFQSMIIDGCWYIGDLMCVLYYGLDYIICSSSVGNMVLISIDRYVAICDPLHYSIRVTQKRVQVCVCLCWICSLFCFIVLLKDNLKQPGQYNLCVGECVIILNKNERVANLIWGFIFPITVIVVLYMRVFVVAVSQARAMRSHIVTVTVQGSVKVTAKKSELKAARTLGVVVGVFIICFCPYYCVSLADQETLFNASSADFVICLYYFNSCLNPLIYAFFYPWFRKCTKVIVTLQILKSGSSDTNIL
>LOCXPTAAR16.421.HIT1.TAAR.2R.327.7tm_1.exons2.CM033534.1.Mastacembelus_armatus.hapX
LSLMEETELCFPQLNTSCVKPKRPLSDTVLIYIILSFISLLTAALNLLVIISISHFKQLHTPTNSLILSLAVSDFFVGFLLLFQIMLIDGCWYIGDFMCVLYCGFDYIITSSSVGIMVLISIDRYVAICDPLHYSIRVTQKRVQVCVCLCWIWSLFGLVFLNYNLKQPGQYNSCVGECVIIIMLSERVAGFFFYFILPITVIMVLYMRVFVVAVSQARAMRSHITTVTVQGSRKVTAKKSELKAARTLGVVVGVFIICFCPYFCVSLADQETFFSASSAAFVICLYYFNSCLNPLIYAFFYPWFRKCIILIVTLQILKSGSSDTNIL
>LOCXPTAAR17.425.HIT1.TAAR.2R.328.7tm_1.exons2.CM033534.1.Mastacembelus_armatus.hapX
LSLMEETELCFPQLNTSCVKPKRPLSDTVLIYIILSFISLLTAALNLLVIISISHFKQLHTPTNSLILSLAVSDFFVGFLLLFQSMLIDGCWYIGDLMCVLYCCIDYITISTSVGNMILISIDRYVAICDPLHYSIRVTQKRVQVCVCLCWSCSLFCFIVFSKDNLKQPGQYNSCVGECVIIVTLSEQVAGFFIYFILPITVIVVLYMRVFVVAVSQARAMRSHITTVTVQGSRKITAKKSELKAARTLGVVVGVFIICFCPYFCVSLADQETLFNVSSAAFLICLYYFNSCLNPLIYAFFYPWFRKCTKVIVTLQILKSGSSDTNIL
>LOCXPTAAR18.429.HIT1.TAAR.2R.328.7tm_1.exons2.CM033534.1.Mastacembelus_armatus.hapX
LSLMEETELCFPQLNTSCVKPKRPLSDTVLIYIILSFISLLTAALNLLVIISISHFKQLHTPTNSLILSLAVSDFFVGFLLLFQSMLIDGCWYIGDLMCVLYCGLDYIITSSSVGNLTLISIDRYVAICDPLHYSIRVTQKRVQVCVCLCWICSVVCFIVLSKDNLKQPGQYNSCVGECVIMLNKSERVANVVLAFILPITVIMVLYMRVFVVAVSQARAMRSHITTVTVQGSRKVTAKKSELKAARTLGVVVGVFIICFCPYFCVSLADQKTLFNASSAAFVICLYYFNSCLNPLIYAFFYPWFRKCIILIVTLQILKSGSSDTNIL
>LOCXPTAAR19.433.HIT1.TAAR.2R.327.7tm_1.exons2.CM033534.1.Mastacembelus_armatus.hapX
LSLMEETELCFPQLNTSCVKPKRPLSDTVLIYIILSFISLLTAALNLLVIISISHFKQLHTPTNSLILSLAVSDFFVGFLLLFQSMIIDGCWYIGDLMCVLYYGLDYIICYSSVGNMVLISIDRYVAICDPLHYSIRVTQKRVQVCVCLCWIWSLFGLVFLNYNLKQPGQYNSCVGECVIIVTLSEQVAGFFIYFILPITVIVVLYMRVFVVAVSQARAMRSHITTVTVQGSRKVTAKKSELKAARTLGVVVGVFIICFCPYFCVSLADQETLFNVSSAAFLICLYYFNSCLNPLIYASFYPWFRKCTKVIVTLQILKSGSSDTNIL
>LOCXPTAAR20.437.HIT1.TAAR.2R.328.7tm_1.exons2.CM033534.1.Mastacembelus_armatus.hapX
LSLMEETELCFPQLNTSCVKPKRPLSDTVLIYIILSFISLLTAALNLLVIISISHFKQLHTPTNSLILSLAVSDFFVGFLLLFQSMIIDGCWYIGDLMCVLYYGLDSIICYSSVGNMVLISIDRYVAICDPLHYSIRVTQKRVQVCVCLCWIWSLFWFIVLLKDNLKQPGQYNSCVGECVIILSKSERVADVIFSFILPITVIVVLYMRVFVVAVSQARAMRSHITTVTVQGSRKVTAKKSELKAARTLGVVVVVFIICFCPYFCVSLADQETLFNASSAAFVICLFYFNSCLNPLIYAFFYPWFRKCIILIVTLHILKSGSSDTNIL
>LOCXPTAAR21.442.HIT1.TAAR.2R.325.7tm_1.exons2.CM033534.1.Mastacembelus_armatus.hapX
MEETELCFPQLNTSCVKPKRPLSDTVLIHIILSFISLLTAALNLLVIISISHFKQLHTPTNSLILSLAVSDFFVGFLLLFQIMFIDGCWYIGDFMCVLYYGLDSIICYSSVGNMVLISIDRYVAICDPLHYSIRVTQRRVQVCVCLCWIWSLFCFIVLWKNNLKQLGQYNSCVGECVIISEISERVSNLILIFILPITVIVVLYMRVFVVAVSQARAMRSHITTVTVQGSRKVTAKKSELKAARTLGVVVGVFIICFCPYYCVSLADQETLFNASSVAFVICLYYFNSCLNPLIYAFFYPWFRKCTKVIVTLQILKSGSSDTNIL
>LOCXPTAAR22.446.HIT1.TAAR.2R.327.7tm_1.exons2.CM033534.1.Mastacembelus_armatus.hapX
LSLMEETELCFPQLNTSCVKPKRPLSDTVLIYIILSFISLLTAALNLLVIISISHFKQLHTPTNSLILSLAVSDFFVGLILLFQSILIDGCWYIGDLMCVLYYGLDFIITSSSVGNLTLISIDRYVAICDPLHYSIRVTQKRVQVCVCLCWTCSVMCFIVLSKDNLKQPGQYNSCLGECVIILNKNERVANLVWGFILPITVIVVLYMRVFVVAVSQARAMRSHITTVTVQGSRKVTAKKSELKAARTLGVVVVVFIICFCPYFCVSLADQETLFNVSSAAFVICLFYFNSCLNPLIYAFFYPWFRKCTKVIVTLQILKSGSSDTNI
>LOCXPTAAR23.449.HIT1.TAAR.2R.327.7tm_1.exons2.CM033534.1.Mastacembelus_armatus.hapX
LSLMEETELCFPQLNTSCVKPKRPLSDTVLIYIILSFISLLTAALNLLVIISISHFKHLHTPTNSLILSLAVSDFFVGFLLLFQSMVIDGCWYTGDLMCVLYYGLDSIICSSSVGNMVLISIDRYVAICDPLHYSIRVTQKRVQVCVCLCWICSLFCLVFLKDSMKQPGQYNSCVGECVIIITLSERVAGFIFSFIGPITVIVVLYMRVFVVAVSQARAMRSHITTVTVQGSRKVTAKKSELKAARTLGVVVVVFIICFCPYFCVSLADQQTLFNVSSAAFLICLYYFNSCLNPLIYAFFYPWFRKCIKVIVTLQILKSGSSDTNIL
>LOCXPTAAR24.453.HIT1.TAAR.2R.325.7tm_1.exons2.CM033534.1.Mastacembelus_armatus.hapX
LSLMEETELCFPQLNTSCVKPKRPLSDTVLIYIILSFISLLTAALNLLVIISISHFKQLHTPTNSLILSLAVSDFFVGFLLLFQIMIIDGCWYIGDLMCVVCCCLDYIITFSAVGNLTLISIDRYVAICDPLHYSIRVTQKRVQVCVCLCWICPLFGSIAFLKDNLKYSGHSCVGECVIIITLSEQVAGFFIYFILPITVIVVLYMRVFVVAVSQARAMRSHITTVTVQGSRKVTAKKSELKAARTLGVVVVVFIICFCPYFCVSLADQKTLFNVSSAAFLTCLYYFNSCLNPLIYAFFYPWFRKCTKVIVTLQILKSGSSDTKI
>LOCXPTAAR25.461.HIT1.TAAR.2R.327.7tm_1.exons2.CM033534.1.Mastacembelus_armatus.hapX
LSLMEETELCFPQLNTSCVKPKRPLSDTVLIYIILSFISLLTAALNLLVIISISHFKQLHTPTNSLILSLAVSDFFVGFLLLFQIMIIDGCWYIGDLMCVVYCGLDYIICYSSVGNMVLISIDRYVAICDPLHYSIRVTQKRVQVCVCLCWIWSLFCFIVLSKDNLKQPGQYNSCVGECVIIRNEREQVADTIFSFILPITVIVVLYMRVFVVAVSQARAMRSHITTVTVQGSRKVTAKKSELKAARTLGVVVVVFIICFCPYYCVSLADQETLLNASSAASVICLYYFNSCLNPLIYAFFYPWFRKCIILIVTLQILKSGSSDTKI
>LOCXPTAAR26.464.HIT1.TAAR.2R.325.7tm_1.exons2.CM033534.1.Mastacembelus_armatus.hapX
MEETELCFPQLNSSCSRVLRPYALTIFAYVILSIIALLTVFLNLLVIISISHFMQLHSPTNFLVLALAVSDFLVSPLMLFQILLINGCWLLSDLMCSLYTVIDCIITTSSVGIMVLISIDRYVAICDPMHYSTKVTQKRVQVCVLLCWILSALCHSLMMQDNLSNPGKYNTCTGECVIVIEYVTGRVDMFLSFILPITVIVVLYMRVFVVAVSQARAMRSHIATVAVQGSVNVRAKKSEMKAARTLGVVIIMFLLCLCPFFCVTLTSQDTLFNQSSAAFVICLFYFNSCLNPMIYAFFYPWFRKCIKLIFTLEILRPGSSEVSVM
>LOCXPTAAR27.469.HIT1.TAAR.2R.327.7tm_1.exons2.CM033534.1.Mastacembelus_armatus.hapX
LSLMEETELCFPQLNTSCVKPKRPLSDTVLIYIILSFISLLTAALNLLVIISISHFKQLHTPTNSLILSLAVSDFFVGFLLLFQIMIIDGCWYIGDLMCVVYYGLDFIITTSSVGNMTLISIDRYVAICDPLHYSIRVTQKRVQVCVCLCWIWSLFGLVFLNYNLKQPGQYNSCVEECVIIITLSERVAGVFFYFILPITVIMVLYMRVFVVAVSQARAMRSHIVTVTVQGSRKVTAKKSELKAARTLGVVVGVFIICFCPFICVSFADQQTLFNASSAAFVICLYYFNSCLNPLIYAFFYPWFRKCIIVIVTLQILKSGSSDTNIL
>LOCXPTAAR28.473.HIT1.TAAR.2R.322.7tm_1.exons2.CM033534.1.Mastacembelus_armatus.hapX
MEETELCFPQLNTSCVKPKRPLSDTVLIYIILSFISLLTAALNLLVIISISHFKQLHTPTNSLILSLAVSDFFVGFLLLFQTMLIDGCWYIGDLMCVLYCCIDYIITFSAVGNMTLISIDRYVAICDPLHYSIRVTQKRVQVCVCLCWIYPLFGSIAFLKDNLKHSGHSCVGECVIIITLSEQVAGFFIYFILPITVIVVLYMRVFVVAVSQARAMRSHITTVTVQGSRKVTAKKSELKAARTLGVVVVVFIICFCPYFCVSLADQETLFNASSAAFLTCLYYFNSCLNPLIYASFYPWFRKCTKVIVTLQILKSGSSDTKI
>LOCXPTAAR29.477.HIT1.TAAR.2R.327.7tm_1.exons2.CM033534.1.Mastacembelus_armatus.hapX
LSLMEETELCFPQLNTSCVKPKRPLSDTVLIYIILSFISLLTAALNLLVIISISHFKQLHTPTNSLILSLAVSDFFVGFLLLFQSMLIDGCWYIGDLMCVLYYGLDYIICSTSVGNMILISIDRYVAICDPLHYSIRVTQKRVQVCVCLCWICSLFCLVFLNENLTQPGQYNSCVGECVITINLIERVAGFIFYFILPITVIVVLYMRVFVVAVSQARAMRSHITTVTVQGSRKVTAKKSELKAARTLGVVVVVFIICFCPYFCVSLADQQTLFNISSAAYVICLYYFNSCLNPLIYAFFYPWFRKCTKFIVTLQILKSGSSDTNIL
>LOCXPTAAR30.480.HIT1.TAAR.2R.325.7tm_1.exons2.CM033534.1.Mastacembelus_armatus.hapX
MEETELCFPQLNSSCSRVVRPYALTIFAYVILSIITLLTVFLNLLVIISISHFKQLHSPTNFLVLALAVSDFLVSPLMLFQILLINGCWLLSDLMCSLYTVIDYIITTSSIGIMVLISIDRYVAICDPLHYSTKVTEKRVQVCVLLCWILSALCHSLMMQDNLSNPGKYNTCTGECVIVIEYVAGRVDMFLSFIFPMTVIVVLYMRVFVVAVSQARAMRSHIATVAVQGSVNVRAKKSEMKAARTLGVVIIMFLLCLCPYFCVTLTSQDTLINQSSAAFVICLFYFNSCLNPMIYAFFYPWFRKCIKLIFTLEILRLGSSEVSVM
>LOCXPTAAR36.483.HIT1.TAAR.2R.325.7tm_1.exons2.CM033534.1.Mastacembelus_armatus.hapX
MEETELCFPQLNSSCSRVVRPYALTIVTYVILSCISLLTVFLNLLVIISISHFKQLHSTTNFLILSLAVSDFLIGFLLLFQILLIDGCWYLGDVMCTVYQYLDYILTTTSIGAMVLISIDRYVAICDPLHYSTKVTQKRVQVCIWLCWILAGLCSAILMNDNLAHPGKYNSCSGECVFVIDYIAGRVDMFLSFIGPVTVIIVLYMRVFVVAVSQARAMRSHIKAVTVQGSVKAHAKKSEMKAARTLGVVILVFLMCLCPYFSLSITSQDTLLSTSASALVICLFYLNSCLNPVIYALFYPWFTKSIKLIVTLKILQPGSCDTNVL
>LOCXPTAAR31.485.HIT1.TAAR.2R.329.7tm_1.exons2.CM033534.1.Mastacembelus_armatus.hapX
METLEETELCFPQLLNSSCVKPKSSQFDTMLTYIILSSISLLTVSLNLLVIISVSYFKQLHSPTNLLILSLAVSDFFVGLLMLIQMMLVEGCWYLGDVMCSLGQYIDYIIASTSVGTMVLISIDRYVAICDPMHYSSKITQKRVKVCVCLCWSCSMIFQSLILMENLIQPGRYNSCFGECIVVINYIAGIVDVIFSFILPITAIVVLYMRVFVVAVSQARAMRSHITTATVQGSRKVTAKKSELKAARTLGVVVVVFLMCFCPFYCVSLSSKDDLMNSSSAAFVISLYSFNASLNPLIYALFYPWFRKSIKVIVSLKILQPDSCEANVM
>LOCXPTAAR31.490.HIT1.TAAR.2R.329.7tm_1.exons2.CM033534.1.Mastacembelus_armatus.hapX
METLEETELCFPQLLNSSCVKPKSSQFDTMLTYIILSSISLLTVSLNLLVIISVSYFKQLHSPTNLLVLSLAVSDFFMGLLTLNKIMLIEGCWYIGDFMCSLGQYLEYIISSVSVGTMVLISIDRYVAICDPMHYSTKVTQKRVKVCVCLCWSCSVIFQSLILMDVLEQPGRYNSCFGECIVVINYIAGVADTIFSFILPITVIVVLYMRVFVVAVSQARAMRSHITTVTVQGSRKVTAKKSELKAARTLGVVVVVFLMCFCPFYCVSLSSKDDLMNSSSAAFVLSLFSFNASLNPLIYALFYPWFRKSIKVIVSLKILQPDSCEANVM
>LOCXPTAAR33.493.HIT1.TAAR.2R.325.7tm_1.exons2.CM033534.1.Mastacembelus_armatus.hapX
MEETELCFPQLNSSCSRVVRPYALTIVTYVILSCISLLTVFLNLLVIISISHFKQLHSPTNFLVLALAVSDLFVAPMMFFQILLINGCWLLSDLMCSLYTVLDYTIGSTSVGTMVLISIDRYVAICDPLHYSTKVTEKRVQVCVLLCWILSALCHIVMLKDNLVYPGKYISCIGECVIVLDYVAGRVDLFLSFIGPITVIIVLYMRVFVVAVSQARAMRSQIVTVTAQGSMSLRAKKSELKAARTLGVVVVMFLIFLCPYFCVTLTSQDTLINEYSAAPVIWLFYFNSCLNPIIYIFFYPWFRKCIKLIFTLEILRPGSGDTNVL
>LOCXPTAAR33.499.HIT1.TAAR.2R.325.7tm_1.exons2.CM033534.1.Mastacembelus_armatus.hapX
MEETELCFPQLNSSCSRVVRPYALTIFLYIIVCTISLLTVFLNLLVIISISHFKQLHSNTNFLVLALAVSDLFVAPMMFFQILLLNGCWLLSDLMCSLYTVLDYTIGSTSVGTMVLISIDRYVAICDPLHYSTKVTEKRVQVCVLLCWIISALCYVVMLKDNLVYPGKHTSCIGECVIVLDYVAGRVNLFLSFIGPITVIVVLYMRVFVVAVSQARAMRSQTVTVTAQGSMSLRAKKSELKAARTLGVVVVMFLIFLCPYFCATLQSQDTLINEYSAAPVIWLFYFNSCLNPIIYIFFYPWFRKCIKLIFTLEILRPGSGDTNVL
>LOCXPTAAR34.506.HIT1.TAAR.2R.325.7tm_1.exons2.CM033534.1.Mastacembelus_armatus.hapX
MEETELCFPQLNSSCSRVVRPYALTIVTYVVLSCISLLTVFLNLLVIISISHFKQLHSPTNLLVLSLAVSDFFVGPLMLCQIMLIDGCWFLGNFACSLISCIDYIITTTSIGTMVLISIDRYVAICDPLHYSTKVTEKRVQVCVLLCWILSALCHSLLLKDNLAHPGRYNTCTGECVIVIEYIAGRVDMFVSFIGPVTVIIVLYMRVFVVAVSQARAMRSHIKPFTVLGSVRLKAKKSEVKAARTLGVVIVVFLICLCPYFCVTLTSQDTLLSALSTAVVICLFYLNSCLNPLIYALFYPWFQKSVKLIVSLKILQPGSCQANIV
>LOCXPTAAR35.508.HIT1.TAAR.2R.325.7tm_1.exons2.CM033534.1.Mastacembelus_armatus.hapX
MEETELCFPQLNSSCSRVLRPYALTIFFYIIVCTISLLTVFFNLLVIISISHFKQLHSNTNFLVLALAVSDLFVAPMMFFQILLINGCWLLSDLMCSLYTVLDYTIGSTSIGTMVLISIDRYVAICDPLHYSTKVTEKRVQVCVLLCWIISALCYVVMLKDNLVYPGKHTSCIGECVIVLDYVSGHVNLFLSFIGPITVIVVLYTRVFVVAVSQARAMRSQTVTVTAQGSMSLRAKKSELKAARTLGVVVVMFLIFLCPYFCATLQSQDTLNNEYSAAPVIWLFYFNSCLNPIIYIFFYPWFRKCIKLIFTLEILRPGSGDTNVL
>LOCXPTAAR36.510.HIT1.TAAR.2R.325.7tm_1.exons2.CM033534.1.Mastacembelus_armatus.hapX
MEETELCFPQLNSSCSRVVRPYALTIVTYVILSCISLLTVFLNLLVIISISHFKQLHSPTNLLVLSLAVSDFFVGPLMLFQIMLIDGCWFLGDLMCSLYGVLDYIITTTSIGTMVLISIDRYVAICDPLHYSTKVTEKRVQVCVCLCWILSALCHSLLLKDNLAHPGRYNTCTGECVIVIEYIAGRVDMFVSFIGPVTVIIVLYMRVFVVAVSQARAMRSHIKPFTVLGSVRLKAKKSEVKAARTLGVVIIVFLICLCPYFCVTLTSQDTLLSALSTAVVICLFYLNSCLNPLIYALFYPWFQKSVKLIVSLKILQPGSCQANIV
>LOCXPTAAR30.512.HIT1.TAAR.2R.325.7tm_1.exons2.CM033534.1.Mastacembelus_armatus.hapX
MEETELCFPQLNSSCSRVVRPYALTIVTYVILFSISLLTVTLNLLVIISISHFKQLHSPTNLLVLALAVSDFFVGPLMLFQIMLIEGCWFLDDLMCSLYTLIDYIITTTSIGTMVLISIDRYVAICDPLHYSTKVTEKRVQVCVCLCWMCSTLCSCTLLKDNLAHPGRYNTCTGECVIVIEYVAGRVDMFLSFIGPVTVIIVLYMRVFVVAVSHSRAMRSQTVTVAVQGSVSIGTKKSEMKAARTLGAVIVVFLICLCPYFCVTISSQDTLFNQSSAAFVICLFYFNSCLNPVIYAFFYPWFRKCIKLIFTLEILQLGSSEANIL
>LOCXPTAAR37.515.HIT1.TAAR.2R.325.7tm_1.exons2.CM033534.1.Mastacembelus_armatus.hapX
MEETELCFPQLNSSCSRVVRPYALTIFLYILLCTINLLTVFLNLLVIISISHYKQLHSPTNLLVLALAVSDFLVAPIMFFQVLLINGCWLLSDLMCSLYTVMDYIITSTSIGIMVLISIDRYVAICDPLHYSTKVTQKRVQVCVCLCWILSALCHILMMKDNLVYPGKYISCIGECVVVIEYVAGRVDLFLSFIGPITVIIVLYMRVFVVAVSQAGAMRSQIVTVTAQGSMSLRAKKSELKAARTLGVVIFMFLICLCPYFCVTLTSQDTLINEYEAAPVLWLFYFNSCLNPIIYIFFYPWFRKCIKLIFTLEILRPGSGDTNVL
>LOCXPTAAR38.518.HIT1.TAAR.2R.329.7tm_1.exons2.CM033534.1.Mastacembelus_armatus.hapX
METLEETELCFPQLLNSSCVRTKHPHFETMMTYFILSCISVLTVFLNLLVIISISHFKQLHTTTNLLILSLAVSDFFVGLLMLFQIMIIEGCWFLGDLMCSLVQYMAYIITTASVGTMMLISIDRYVAICDPLHYSTKVTQKRVQVCVCLCWSCSVIFDSLLLKDNLKQPGRYHSCFGECIVVVNPISKVVDFTVSFILPITVIVVLYMRVFVVAVSQARAMRSHITTVTVQGSRKVTAKKSELKAARTLGVVVVMFLICFCPYHCVSLAGQETLINGSSVAFVIGLAYFNSCLNPLIYAFFYPWFRKSVKLIVSLKILQADSCEINTM
>LOCXPTAAR39.523.HIT1.TAAR.2R.329.7tm_1.exons2.CM033534.1.Mastacembelus_armatus.hapX
METLEETELCFPQLLNSSCVKTVHPHFETMMTYILLFSISLLTAFLNLLVIISISHFKQLHTPTNLLILSLAVSDFFMGLLMLFQIILIEGCWFFSDLMCALYQYLDYIISSASVGTMVLISIDRYVAICDPMHYSIRVTQKRAKVYVCLCWLCSVIFQSLILMDNLEQPGRYNSCFGECVFVINYIAGIADLIFSFILPITVIVVLYMRVFVVAVSQARAMRSHITTVTVQGSRKVTAKKSEIKAARTLGVVITVFLLCLCPYYCVALTSKDDVMNASSAAFVICLYYFNACLNPLIYAFLYPWFRKSVKLIFTLKILQPDSCEANIL
>LOCXPTAAR40.526.HIT1.TAAR.2R.329.7tm_1.exons2.CM033534.1.Mastacembelus_armatus.hapX
METLEETELCFPQLLNSSCVKTKRPHFETMMTYILLFSISVLTVFLNLLVIISISHFKQLHSPTNLLILSLAVSDFFVGLLILFQIMLIEGCWFLSDLMCALYQYVDYIISSASVGTMVLISIDRYVAICDPMHYSIRVTQKRVKVCVCLCWSCSVIFQSLILIDNLEQPGRYNSCFGECVIVINYIAGIVDVIFSFILPITVIVVLYMRVFVVAVSQARAMRSHITTVTVQGSRKVTAKKSELKAARTLGVVVVVFLMCFCPFYCVSLSSKDDLMNSSSAAFVICLYSFNACLNPVIYAFFYPWFRKSIKSIVTFKILQPGSSEANIL
>LOCXPTAAR41.529.HIT1.TAAR.2R.326.7tm_1.exons2.CM033534.1.Mastacembelus_armatus.hapX
LEETELCFPQLLNSSCVKTKRPHFETMMTYILLFSISLFTVFLNLLVIISISHFKQLHSPTNLLILSLAVSDFFMGLLMLFQIILIEGCWFLGDLMCTVYQYIAYIITSTSVGNMVLICIDRYVAICDPMHYSIKVTQKRVKVCVCLCWSCSVIFQSLIMKDVLQQPGRYNSCFGECMFVINYIAGIADLIFSFILPITVIVVLYMRVFVVAVSQARAMRSHITTVTVQGSRKVTAKKSELKAARTLGVVIIVFLLCLCPYYCVALTSQNDLMNTSSATFVICLYYFNSCLNPLIYALFYPWFRKSVKLIFTLKILQPDSCEANVM
>LOCXPTAAR42.531.HIT1.TAAR.2R.325.7tm_1.exons2.CM033534.1.Mastacembelus_armatus.hapX
LEETELCFPQLLNSSCVKTKRPHFEIMMTYIVLFSISVLTVFLNLLVIISISHFKQLHSPTNLLILSLAVSDFFLGLLLLFQIMFIDGCWLLGDLMCNVYQYISYVMASTSVGGMVLISIDRYVAICDPLHYSIRVTQKRVKVWVCLCWACSVIFEILILKDVLEQPGRYNSCFGECVFVINYIAGLADTIFSFILPIIAIVVLYMRVFVVAVSQARAMRSHITTVTVQGSRKVTAKKSEIKAARTLGVVVGMFLVCLCPYYCVALTGQDSVLKATAAASVLCLYYVNSCLNPLIYAFFYPWFRKSVKLIFTLKILQPDSCDTNI
>LOCXPTAAR42.536.HIT1.TAAR.2R.325.7tm_1.exons2.CM033534.1.Mastacembelus_armatus.hapX
LEETELCFPQLLNSSCVKTKRPHFEIMMTYIVLFSISLLTAALNLLVIISISHFKQLHTPTNLLILSLAVSDFFMGLLLLFQIMFIDGCWLLGDLMCNVYQYISYVMASTSVGGMVLISIDRYVAICDPMHYSIRVTQKRVKVWVCLCWACSVIFEILILKDVLEQPGRYNSCFGECVFVINYIAGLADTIFSFILPIIAIVVLYMRVFVVAVSQARAMRSHITTVTVQGSRKVTAKKSEIKAARTLGVVVGMFIVCLCPYYCVALTGQDSVLKATAAASVLCLYFVNSFLNPLIYAFFYPWFRKSVKLIFTLKILQPDSCDTNI
>LOCXPTAAR42.541.HIT1.TAAR.2R.325.7tm_1.exons2.CM033534.1.Mastacembelus_armatus.hapX
LEETELCFPQLLNSSCVKPKRPHFETMLTYILLFSISLLTAFLNLLVIISVSYFKQLHTPTNLLILSLAVSDFFVGLLMLFQIMFIEGCWLLGDLMCTVYQYLAYVIASTSVGAMVLICIDRYVAICDPMHYSIKITQKRVKVCVCLCWSCSVIFQSLILKDVLEQPGRYNSCFGECVFVINYIAGVADTIFSFILPITVIVVLYMRVFVVAVSQARAMRSHITTVTVQGSRKVTAKKSEIKAARTLGVVVGMFLVCLCPYYCVALTGQDSVLKATAAASVLCLYYVNSCLNPLIYAFFYPWFRKSVKLIFTLKILRPDSCDTNI
>LOCXPTAAR43.548.HIT1.TAAR.2R.323.7tm_1.exons2.CM033534.1.Mastacembelus_armatus.hapX
ETELCFPQLLNSSCVKTVRPHFETMLTYILLFSISLLTAFLNLLVIISISHFKQLKTPTNLLILSLAVSDFFVGTLMLFQIMLIEGCWYIGDLMCTLYQYLDYIISSVSVGNMVLICIDRYVAICDPMHYSIRVTQKRIQVCVCLCWSCSVIFQSLILKDVLEQPGRYNSCFGECVFVINYIAGIADLIFSFILPITVIVVLYMRVFVVAVSQARAMRSHITTVTVQGSVKVTAKKSELKAARTLGVVVVVFLLCLCPYYCVALTGQDNFMNASSAASVLCLYSFHSCLNPVIYASFYPWFRKSIKNILTLKILQPDSCEANI
>LOCXPTAAR44.550.HIT1.TAAR.2R.323.7tm_1.exons2.CM033534.1.Mastacembelus_armatus.hapX
ETELCFPQLLNSSCVKTKRPHFEIMMTYVILSTICVLTVFLNLLVIISISHFKQLHSTTNLLILSLAVSDFFVGLLLLFPIMFIDGCWFLGDLMCTAYQYLAYIIASTSVGNMVLICIDRYVAICDPMHYSTKVTQKRVKVCVCLCWLCSVIFQSLIMKDVLEQPGRYNSCFGECIIVVNYIAGLADLLLSFILPITAIVVLYMRVFVVAVSQARAMRSHITTVTVQGSRKVTAKKSELKAARTLGVVVVVFLLCLCPYYCVALTGQDNLMNASSAAFVICLYYFNACLNPLIYAFLYSWFRKSVKFIVTLKILQPDSCEANI
>LOCXPTAAR45.554.HIT1.TAAR.2R.325.7tm_1.exons2.CM033534.1.Mastacembelus_armatus.hapX
LVETELCFPQLLNSSCVKPKSSQFETMMTYVILSSISLLTVFLNLLVIIAISHFKQLHSPTNFLILSLAVSDFFVGLLTMLQTTLVEGCWFLGDLMCSLYHFVGYIITSTSVGAMILISIDRYVAICDPMHYSIRVTQKRVKVCICLCWICSVIFQSLNLNDVLYEPGRYNSCFGECMYVINYIAGIVDVIFCFILPITVIVVLYMRVFVVAVSQARAMRSHITTVTVQGSVKVTAKKSELKAARTLGVVVVVFLLCLCPYYCVALSGKDNLMNAYSAAFVICLYYFNACLNPLIYALFYPWFRKSVKFIVTLKILQPDSYEANI
>LOCXPTAAR46.557.HIT1.TAAR.2R.325.7tm_1.exons2.CM033534.1.Mastacembelus_armatus.hapX
LEETELCFPQLLNSSCVKTKRPHFEIMMTYVILSTISSLTALLNLLVIISISHFKQLHSPTNLLILSLAVSDFFMGLLMLFQIVLIDGCWFLGDLMCSFYQYIDYIITATSVGTMVLISIDRYVAICDPMHYSTKVTQKRVKVCVCLCWACSVIFQSLVMKDALEQPGRYNSCFGECIIVVNYIAGLADLIFYFILPITAIVVLYMRVFVVAVSQARAMRSHITTATVQGSRKVTAKKSELKAARTLGVVVVVFLLCLCPYYCVALTGQDNLMNASSAAFVICLYYFNACLNPLIYAFLYSWFRKSLKFIVTLKILQPDSCEANI
>LOCXPTAAR47.561.HIT1.TAAR.2R.325.7tm_1.exons2.CM033534.1.Mastacembelus_armatus.hapX
LEETELCFPQLLNSSCVKTVRPHFEIMMTYVILSTISSLTALLNLLVIISISHFKQLHSPTNLLILSLAVSDFFMGLLMLFQIVLIDGCWFLGDLMCSFYQYIDYIITSTSVGTMVLISIDRYVAICDPMHYSTKVTQKRVKVCVCLCWICSVIFQSLILKDVLEQPGRYNSCFGECIIVVNYIAGLADLLFSFIFPITAIVVLYMRVFVVAVSQARAMRSHITTVTVQGSRKVTAKKSELKAARTLGVVVVVFLLCLCPYYCVALTGQDNLMNASSAAFVICLYYFNACLNPLIYAFLYSWFRKSLKFIVTLKILQPDSCEANI
>LOCXPTAAR48.568.HIT1.TAAR.2R.325.7tm_1.exons3.CM033534.1.Mastacembelus_armatus.hapX
MEVEDGAELCFPQLNNSCRKPTFHGTDVLFLRFVLSSVSVLTVVLNLLAFTKSWFMQLHTPTNTLLLSLAVSDFLVGLVPMPREILRKTGCWFLGDLMCSLVKYVSFIITSTSVGNMVFISVDRYVAICDPLHYPTRVTERRVKFCVCLCWLISVFYNILFFKDELTEPGIYNSCYGQCVFVISYIAGIVDLIVTFIAPVTVIIVLYMRVFVVAVSQARAMRSHITAVTLQRSMTTTKSELKAARTLGVLVAMFLMCFCPFYCVTLAGDNLLNASAASYVVYLFDFNSCVNPLIYALFYPWFRKTVKLIVTIQILQPESREANVL
>LOCXPTAAR49.575.HIT1.TAAR.2R.323.7tm_1.exons3.CM033534.1.Mastacembelus_armatus.hapX
MEVEDGAELCFPQLNTSCRKPIFTWSDVVLLHIVLYFVSVLTIHFSMIYVFKCEQLLQLHTNTNTLLLSLAVSDFLVGLVLMPGEILRKTGCWFLGDLVCSLVKYVSFIITSTSIGNMVLISVDRYEAICDPLHYPTKVTEKRVKFCVCLCWLISVFYNCIFLKDDLTEPDRFNSCYGQCVFNIDYIVGTADAVVSFIAPVTVIIVLYMRVFVVAVSQARAMRSHITAVILQRSVTTTKSELKAARTLLVAVFLMCFCPFYCVTLAGDNLLNASAASYVVYLFDFNSCVNPLIYALFYPWFRKTVKLVTIQILQPGSCEANVL
>LOCXPTAAR50.582.HIT1.TAAR.2R.326.7tm_1.exons3.CM033534.1.Mastacembelus_armatus.hapX
MEVEDGAELCFPQLNTSCRKPIFTWSDVVLLPIVLYFVSVLTIHFSMIYVFKCEQLLQLHTNTNTLLLSLAVSDFLVGLVLMPGEILRKTGCWFLGDLVCSLVKYVSAIITSTSVGNMVLISVDRYVAICDPLHYPTRVTERRVKFCVCLCWLISVFYNILLFKDDLTEPGIYNSCYGQCVFVISYIAGVVDVVVTFIAPVTVIIVLYMRVFVVAVSQARAMRSHITAVTLQRSVTTTKSELKAARTLGVLVAMFLMCFCPFYCVTLAGDNLLNASAASYVVYLFDFNSCVNPLIYALFYPWFRKTVKLIVTIQILQPGSREANVL
>LOCXPTAAR51.584.HIT1.TAAR.2R.326.7tm_1.exons3.CM033534.1.Mastacembelus_armatus.hapX
MEVEDGAELCFPQLNTSCRKPIFTWSDVVLLHIVLYFVSVLTIHFSMIYVFKCEQLLQLHTNTNTLLLSLAVSDFLVGLVLMPGEILRKTGCWFLGDLVCSLVKYVSAIITSTSVGNMVLISVDRYVAICDPLHYPTRVTERRVKFCVCLCWLISVFYNILLFKDDLTEPGIYNSCYGQCVFVISYTAGVVDVVVTFIAPVTVIIVLYMRVFVVAVSQARAMRSHITAVTLQRSVTTTKSELKAARTLGVLVAMFLMCFCPFYCVNLAGDNLLNASDASYVVYLFDFNSCVNPLIYALFYPWFRKTVKLIVTIQILQPGSREANVL
>LOCXPTAAR51.588.HIT1.TAAR.2R.326.7tm_1.exons3.CM033534.1.Mastacembelus_armatus.hapX
MEVEDGAELCFPQLNTSCRKPIFTWSDVVLLHIVLYFVSVLTIHFSMIYVFKCEQLLQLHTNTNTLLLSLAVSDFLVGLVLMPGEILRKTGCWFLGDLVCSLVKYVSAIITSTSVGNMVLISVDRYVAICDPLHYPTRVTERRVKFCVCLCWLISVFYNILLFKDDLTEPGIYNSCYGQCVFVISYTAGVVDVVVTFIAPVTVIIVLYMRVFVVAVSQARAMRSHITAVTLQRSVTTTKSELKAARTLGVLVAMFLMCFCPFYCVNLAGDNLLNASDASYVVYLFDFNSCVNPLIYALFYPWFRKTVKLIVTIQILQPGSREANVL
>LOCXPTAAR53.593.HIT1.TAAR.2R.329.7tm_1.exons3.CM033534.1.Mastacembelus_armatus.hapX
MEVEDQAELCFPQLNNSCRKPTFHGTDVVFLRFVLSSVCVLTVVLNLLIHFSMIFVLKQLHTPTNTLLLSLAVSDILVGLVPMPREILRKTSCWFLGDLMCSLIKYVSFTVTSTSVGNMILISVDRYVAICDPLHYPTRVTVKRVKFCVCLCWLGSALYNILFFKDELTEPGRYNSCYGQCVFVISYIAGIVDVFVTFIAPVTVIVVLYMRVFVVAVSQARAMRSHITAVTLQRSGTLTTMKSELKAARTLGVVVVMFLICVCPYYCVSLAGDNLLNASAASYVIYLFDINSCINPLIYALFYPWFRKTVKLIVTVQILQPGSREANVL
>LOCXPTAAR54.597.HIT1.TAAR.2R.327.7tm_1.exons3.CM033534.1.Mastacembelus_armatus.hapX
MEVEDGAELCFPQLNTSCRKPTFSRSDVVLLHIVLSSVSVLTIHFSMIFVLKCEQLLQLHTNTNTLLLSLAVSDFLVGLVVMPGETLRQTACWFLGDLTCSLYIYVSAIITSASVGNMVLISADRYVAICDPLHYPTRVTLRRVKLCVCLCWLISVFYNCVFFKDYLTEPDRYNSCYGQCVFDIDNIVEVVDVVVTFIAPVTVIIVLYMRVFIVAVSQARAMRSHITAVTLQRSVTHTTKSELKAARTLGVLVAVFLTCFCPYYCLSLAGDNFLGGTSAAYVVHLFFFNACLNPLIYALFYPWYRKAVKLIVTLQILQPGSRETNVL
>LOCXPTAAR54.600.HIT1.TAAR.2R.326.7tm_1.exons3.CM033534.1.Mastacembelus_armatus.hapX
MEVEDGAELCFPQLNTSCRKPTFSRSDVLLHIVLSSVSVLTIHFSMIFVLKCEQLLQLHTNTNTLLLSLAVSDFLVGLVVMPGETLRQTACWFLGDLMCSLYIYVSCIITSASVGNMVLISADRYVAICDPLHYPTRVTLRRVKFCVCLCWLGSVFYNCIFFKDDLTEPDRYNSCYGQCVFDIDYIVEVVDVVVTFIAPVTVIIVLYMRVFVVAVSQARAMRSHITAVTLQRSVTHTTKSELKAARTLGVLVAVFLTCFCPYYCLSLAGDNFLGGTSAAYVVHLFFFNACLNPLIYALFYPWYRKAVKLIVTLQILQPGSRETNVL
>LOCXPTAAR55.603.HIT1.TAAR.2R.327.7tm_1.exons3.CM033534.1.Mastacembelus_armatus.hapX
MEVEDGADLCFPQLNTSCRKPTFPGSDVLFLHIVLFSVSVLTIHFSMIFVLKCEQLLQLHTNTNTLLLSLAVSDFLVGLVLMPGETLRQTSCWFLGDLMCSLYKYVSFIISATSVGNMVLISVDRYVAICDPLHYPTRVTERRVKLCVCLCWLGSVFYNSLYFKDDLTEPGRYNSCYGQCVFVISYIAGIVDLVVTFIAPVTVIIVLYMRVFIVAVSQARAMRSHITAVTLQRSVTHTTKSELKAARTIGVVVAVFLMSFCPYYCVSLAGDTALNGSSASFVLYVFFSNSCLNPLIYALFYPWFRKAVKLIVTIEILQPGSCEASVL
>LOCXPTAAR56.607.HIT1.TAAR.2R.328.7tm_1.exons3.CM033534.1.Mastacembelus_armatus.hapX
MEVEDGAELCFPQLNTSCRKPTFQGSDVVFLHMMLYFVSVLTIHFSMIFVLKCEQLLQLHTNTNTLLLSLAVSDFLVGLVPMPGEILRQTGCWSLGDFTCTLLKYVSYIISSTSVGNIIFISADRYVAICDPLHYPTRVTERRVKLCVCLCWLGSAFYNILFFKDELTEPGRYNSCYGQCVIFIDDIIGAVDVVVTFIAPVTVIVVLYMRVFVVAVSQARAMRSHITAVTLQRSVTLTTMKSELKAARTLGVLVAVFLICFLPCYCLSLAGENLFNGLFSSYATYLFYFNSCLNPLIYALFYPWFRKTVKLIITLQILKPGSCEANIL
>LOCXPTAAR57.612.HIT1.TAAR.2R.321.7tm_1.exons3.CM033534.1.Mastacembelus_armatus.hapX
EDGAELCFPQLNTSCRKSTFPESDVLILHIVLYFFSVLTAQIHFSMIFVLKQLHTNTNTLLLSLAVSDFLVGLVPMPGEILRQTGCWSLGDFTCTLLKYVSYIISSTSVGNIIFISADRYVAICDPLHYPTRVTERRVNLCVCLCWLGSAFYNILFFKDELSEPGKYNSCYGQCVIFISYIAGIVDPLVTFITPVTVIVVLYMRVFVVAVSQARAMRSHITAVTLQRSVTLTTTSELKAARTLGVLVAVFLMCFLPCYCLSLAGENLVNGLFSSYVTYLFYFNSCLNPLIYALFYPWFRKTVKLIITLQILKPGSREANIL
>LOCXPTAAR58.617.HIT1.TAAR.2R.327.7tm_1.exons3.CM033534.1.Mastacembelus_armatus.hapX
MEVEDGADLCFPQLNTSCRKPTFPGSDVLFLHIVLFCVSVLTAQIHFSMIFVLKCEQQLHTNTNTLLLSLAVSDFLVGLVLMPGETLRQTGCWFLGDLMCSLYKYVSYIITSTSVGNMVLISVDRYVAICDPLHYPTRVTERRVKHCVCLCWLSSAFYNGLYFKDDLTEPGIYNSCYGQCVFVISYIAGIVDVVVTFITPVTVIIVLYMRVFIVAVSQARAMRSHITAVTLQRSVTRTTKSELKAARTLGVLVALFLMCFCPYYCACLAKENLGNASFASFVLYLFYCNSCMNPLVYALFYPWFRKTFILIVTFQILQSASREAKIM
>LOCXPTAAR59.620.HIT1.TAAR.2R.336.7tm_1.exons2.CM033534.1.Mastacembelus_armatus.hapX
MEVEDGAELCFPQLNTSCRKPTFPGSDVLFLHIVLYFVSVLTVALNLLIIISISHFRHRFTSLSFLQLHTNTNTLLLSLAGSDFLVGLVLMPGEILRQTGCWFLGDLMCFCYNYVSFIVTSTSIGNMVLISVDRYVAICDPLHYPTRVTERRVKLCACLCWLGSVFYCSLIAKDDLTEPGRYNSCYGQCVFVISYIAGVVDLVMTFITPVTVIIVLYMRVFVVAVSQARAMRSHITAVTLQRSVTRTTKSELKAARTLGVLVALFLMCFCPYYCACLAKENLGNASFASFVLYLFYCNSCLNPLVYALFYPWFRKTFKLIVTLQILQSGSCEAKIM
>LOCXPTAAR60.624.HIT1.TAAR.2R.328.7tm_1.exons3.CM033534.1.Mastacembelus_armatus.hapX
MEVEDGAELCFPQLNTSCKKPTFPGSDVLFLHIVLHFVSVLTIHFSMIFVLKCEQLLQLHTNTNTLLLSLAVSDFLVGLVPMPGEILRQTGCWFLGDLMCSLLKYVSYIISSTSVGNIVFISIDRYVAICDPLHYPTKVTERRVKLCVCLCWLSSVFYNGLYFKDDLTEPGQYNSCYGQCVFVIDYIIGAVDVVVTFIAPVTVIVVLHIRVFVVAVSQARAMRSHITAVTLQRSVTLTTMKSELKAARTLGVLVAVFLMCFCPYYCLSLAGENLVNGSAASFVIYLFYFNSCLNPLIYALFYPWFRKTIKLIVTLQILQPGSREANVL
>LOCXPTAAR61.628.HIT1.TAAR.2R.320.7tm_1.exons3.CM033534.1.Mastacembelus_armatus.hapX
EDGAELCFPQLNTSCRKPTFHGNDVLFLQIVLHFVSVLTAQIHFSIIFVLKQLHTNTNTLLLSLAVSDFLVGLVVMPGETLRQTDCWFLGDLTCCLYKYASFIISTTSVENIVLISVDRYVAICDPLHYPTRVTERRVKLCVCLCWLGSFFYYSLFFKDELTEPGIYNSCYGQCVFVISYIAGIVDLLVTFIAPVTVIIVLYMRVFVVAVSQARAMRSHITAVTLQRSVTTTKSELKAARTLGGVVAMFLMCFCPYYCVSLAGDSSVSESSAAFVLYLYYFNSCLNPLIYALFYPWFRKTVKLIVTLQILQPGSREANVL
>LOCXPTAAR48.630.HIT1.TAAR.2R.312.7tm_1.exons3.CM033534.1.Mastacembelus_armatus.hapX
LNTSCRKPTFMWSGVLFLHIVLSSVSVLTTTVHVLSTTNNQHWQLHTNTNTLLLSLAVSDFLVGLVVMPGEILRQTGCWFLGDLMCSLFKYISFIITATSVGNIVLISVDRYVAICDPLHYPSRVTERRVKLCVCLCWLGSVFYNSLYFKDELSEPGRYNSCYGQCVFVIDYIAGVVDLFISFIAPVTVIIVLYMRVFVVAVSQARAMRSHITAVTLQRSMTTTKSELKAARTLGVLVAVFLMCFCPYCCVALAGDTALKVSSVSYVIYVFYCNSCLNPLIYALFYPWFRKTVKLIVTIQILQPGSREANVL
>LOCXPTAAR62.646.HIT1.TAAR.2R.327.7tm_1.exons6.CM033534.1.Mastacembelus_armatus.hapX
MEVEDGAELCFPQLNTSCRKPTFPGSDVLFLHVGLFSVSVLTIHFSMIFVLKYNQHWQLHTNTNTLLLSLAVSDFLMGPVLMPGETLRQTDCWFLGDLMCSLHKYVSFIIAATSIGNMVLISVDRYVAICDPLHYPTRVTERRVKLCGCLCWLGSVFYSSLYFKDERSEPGSNNCNQAACVFVIDYIAGVVDLVLTFIAPVTVIIVLYMRVFVVAVSQARAMRSHITAVTLQRSVTITMKSELKAARTLGVVVVVFLMCFCPYYCVSLAGDTALSGSSAAFVLYLFYCNSCLNPLIYALFYPWFRKTVKLIVTLQILQPGSCETNVL
>LOCXPTAAR63.663.HIT1.TAAR.2R.327.7tm_1.exons3.CM033534.1.Mastacembelus_armatus.hapX
WRLRMEQSSAFHNSTPPAGSPHFQDLMFCSFTLCCILCSSTQPLTPSSSLWLSQTFSQLHTNTNTLLLSLAVSDFLVGLVLMPGETLRQTDCWFLGDLMCSLYKYVSFIIAATSIGNMVLISVDRYVAICDPLHYPTRVTERRVKLCVCLCWLGSVFYNSLFFKDELTEPGRYNSCYGQCVFVIDYIAGVVDLVLTFIAPVTVIIVLYMRVFVVAVSQARAMRSHITAVTLQRSVTITMKSELKAARTLGVVVVVFLMCFCPYYCVSLAGDTALSGSSAAFVLYLFYCNSCLNPLIYALFYPWFRKTVKLIVTLQILQPGSCETNVL
>LOCXPTAAR64.668.HIT1.TAAR.2R.327.7tm_1.exons3.CM033534.1.Mastacembelus_armatus.hapX
MEVEDGAELCFPQLNTSCRKPTFMWSDVVLLHIVLYFFSVLTIHFSMIFVLKCEQLLQLHTKTNTLLLSLAVSDFLVGLVLMPGEIVRKTGCWFLGDLMCSLYKYVSYVIVTTVVQNMVLISVDRYVAICDPLHYPTRVTETRVKLCVCLCWLGCVFYYSLFFKDDLTEPGRYNSCYGQCVFVIDYIAGVVDLVLTFIAPVTVIIVLYMRVFVVAVSQARAMRSHITAVTMQRSVRKTMKSELKAARTLGVVVVVFLMCFCPYYRVSLAGVSALNGSSAAFVLYLLYCNSCLNPLICALLYPWFRKAVKLIVTLQILQPGSRETNLL
>LOCXPTAAR65.196.HIT1.TAAR.2R.329.7tm_1.exons3.CM033534.1.Mastacembelus_armatus.hapX
METQAGAELCFPQLLNSSCEKPTPAWSEVVFLHFLLSCVSLLTVALNMLIHSSVESFRQLHKPTNLLILSLSVSDFLVGLVFLPGEILRKTGCWFLGELMCSLYKYVITLNVSASVGNMVLISADRHVAICDPLHYLTRVTVRRARICISLCWLCSGLFCSLFVKNDQLQNNKNSFCDGQCVFSIDYSLGAVDVVFNFVLPITLIVVLYMRVFVVAVSQARAMRSHITAVTLQRSVTVKTKKSELKAARTLGVVVAVFLMCYCPYYCTSLVWENLLNTSFGTFVVCVFSLNPCLNPLIYALFYPWFRKTVKLIVTLQILQPGSREANVL
>LOCXPTAAR66.198.HIT1.TAAR.2R.310.7tm_1.exons3.CM033534.1.Mastacembelus_armatus.hapX
MQTQDGAELCFPQLNTSCRKPTDRSKAVLLNLLVSLVSVLTVALNLLVFYFPQLSDVLHTNTNTLLLCLAVSDFLVVMPGETLRQTGCWFLGDLMCSIVKYLSSITVCASIGNMVLISGERYVAICDPLHYPTRVTVQRVRFIVCLCWFICVFYNSLYFKDEITEPGRYNSCYGQCVFVIDYIAGVVDIVVSFICPITLIIVLHIRGIVVAVSQARAMRSHITAVTLQRSVTTTTKSELKAARTLGVLVAVFLMCFCPYYCLSLAGENLVNGSAASSLLYLFYFNSCLNPLIYALFYPWFRKSVKLIFTL
>LOCXPTAAR67.201.HIT1.TAAR.2R.326.7tm_1.exons3.CM033534.1.Mastacembelus_armatus.hapX
MQTQDGAELCFPQLNTSCRKPTDRSKAVLLNLLVSLVSVLTVALNLLVFYFPQLSDVLHTNTNTLLLSLAVSDFLVGLVAMPGKILRQTGCWFLGDLMCSIVKYLSCVTLCASIGNMVQISGERYVAICDPLHYPTRVTERRVKLCVCLCWLGSVFYSSIYFKDELTEPGKTKSCYGQCVFNIDYIVGAVDIVVSFICPITLIIVLHIRVFVVAVSQARAMRSHITAVTLQRSVTRTTKSELKAARTLGVVVAVFLMSYCPYYCVSLAGENLVSRSAASFVIYLFYFNSCLNPLIYALFYPWFRKTVKLIFTLQILQPGSRETNVL
>LOCXPTAAR68.204.HIT1.TAAR.2R.332.7tm_1.exons2.CM033534.1.Mastacembelus_armatus.hapX
MEAQDRAELCFPQLLNSSCRKPKLGQSGSVLLHSLFFISVLTVALNLLVIISVSHFRHRQTSLHTPTNLLLLSLAVSDFLLGLVVTPLEVLRHTSCWFQGDLMCSLYNYVSCIIDLASVLNLVLISVDRYVAICCPLHYPTRVTVRRTLICVCLCWLWSGFYSSLLLKEDLTRPGRYHSCSGECLVVIDIVSGAADTVLTLIIPILIILVLYVRVFVVAVSQVRAMRSHVTAVTLQRSGTVRTKKSELKAARTLGVVVAVFLLCYCPYHCLFFVKDAPVPALSSALAVFMLCLKPFLNPLIYALFYPWFRKAARLIVRVQLLQPGSCHTNML
>LOCXPTAAR69.207.HIT1.TAAR.2R.332.7tm_1.exons2.CM033534.1.Mastacembelus_armatus.hapX
MEAQDGAELCFPQLLNSSCRKPKLGQSGSVLLHSLFFISVLTVALNLLVIISVSHFRHRQTSLHTPTNLLLLSLAVSDFLLGLVVTPLEVLRHTSCWFQGDLMCSLYNYVSCIIDLASVLNLVLISVDRYVAICCPLHYPTRVTVRRTLICVCLCWLWSGFYSSLLLKEDLTRPGRYHSCSGECLVVIDIVSGAADTVLTLIIPILIILVLYVRVFVVAVSQVRAMRSHVTAVTLQRSGTVRTKKSELKAARTLGVVVAVFLLCYCPYHCLFFVKDAPVPALSSALAVFMLCLKPFLNPLIYALFYPWFRKAARLIVRVQLLQPGSCHTNML
>LOCXPTAAR72.209.HIT1.TAAR.2R.323.7tm_1.exons3.CM033534.1.Mastacembelus_armatus.hapX
MMEEAELCFPELLNTSCRRPPLPQSEEVLVYSLMFLFSLLTAVLNLLSQPDLSTQQQLHSPTNLIILSLAVSDFIMGLVMPIEIVMMWTCWVLGDLMCSLYFLLPMTVLCATVGNIVMISIDRYVAICDPLHYPTRITERTITIGICVCWVCSLFYAIFILYDSLTQPGIYNSCHGECAIKFIAVVELVLRYIMPISVIIILYMRVFIVAVSHARAMRSHVAAKLQLSGTRMINKSELKAARTLGIVVVVFVLCYSPFYCVCMTGSSIMIGSAIEAFLSFLIFSNSGLNPLIYALFYPWFRKAMKHIVTLQILKPGSREANML
>LOCXPTAAR72.212.HIT1.TAAR.2R.324.7tm_1.exons3.CM033534.1.Mastacembelus_armatus.hapX
MMEEAELCFPELLNTSCRRPPLPQSEEVLVYSLMFHFSLLTAVLNLLSQPDLSTQQQLHSPTNLIVLSLAVSDFIMGLVMPMEIVMMWTCWVLGDLMCSLYFLLPTTVISASVGNMVLISIDRYVAICDPLHYPTRITERTITIGICLCWTCSVFYTIFYLYDSLTQPGRYNSCHGECVINITAADVDLVVTFIIPISVIIILYMRVFIVAVSQARAMRSHVAAKLQVSGTRMINKSELKAARTLGIVVAVFVLCYSPYYCVCLTGSNIMIGSAIEAFVSFLMFSNSGLNPLIYALFYPWFRKAMKHIVTLQILKPGSREANML
>LOCXPTAAR70.215.HIT1.TAAR.2R.324.7tm_1.exons3.CM033534.1.Mastacembelus_armatus.hapX
MMEEAELCFPELLNTSCRRPPLPQSEEVLVYSLMFLFSLLTAVLNLLSQPDLSTQQQLHSPTNLIVLSLAVSDFIMGLVMPIEIVMMWTCWVLGDLMCSLYFLLPLTIISATVGNITLISIDRYVAICDPLRYPTRITERKITIGICVCWVCSVFYSVFYVYDSLSQPGRYISCRGECMINITASDMELVFTFVIPFSVIIILYTRVFIVAVSHARAMRSHVAAKLQVSGTRMINKSELKAARTLGIVVAVFVLCYSPYFCVCLTGSSIIIGSGIEAFLSFLAFSNSGLNPLIYALFYPWFRKAMKHIVTLQILKPGSREANML
>LOCXPTAAR72.220.HIT1.TAAR.2R.324.7tm_1.exons3.CM033534.1.Mastacembelus_armatus.hapX
MMEEAELCFPELLNTSCRRPPLPQSEEVLVYSLMFLFSLLTAVLNLLSQPDLSTQQQLHSPTNLIVLSLAVSDFIMGFLVMPIEIVMMWTCWVLGDLMCSLYFLLPMTVISATVGNIILISIDRYVAICDPLHYSSRITEKIMTIGICLCWTCSLSYVIFLLYDNLKQPGSYNSCRGECVIKFVAVVDLVVAFIMPISVIIILYTRVFIVAVTQARAMRSHVAAKLQVSGTRMINKSELKAARTLGIVVVVFVLCYSPFYCVCLAGSSIMIGSAFEAFLSFLMFSNSGLNPLIYALFYPWFRKAMKHIVTLQILKPGSREANML
>LOCXPTAAR75.224.HIT1.TAAR.2R.292.7tm_1.exons3.CM033534.1.Mastacembelus_armatus.hapX
QYLFVKLGCVTSVSTQCFCGTSHLQLHSPTNLIVLSLAVSDFIMGFLVMPIEIVMMWTCWVLGDLMCSLYFLLPITVVSATIGNITLISIDRYVAICDPLHYPTRITERSMTIGICLCWVCSVFYTIFYVYDNLKHPGMYNSCNGECVINLVAVVDLVVAFILPISVIIILYMRVFIVAVSQARAMRSHVAAKLQVSGTQMINKSELKAARTLGIVVAVFVLCYSPYYWGCLSGSSIMIGSAIEAFLSFLIFSNSGLNPLIYALFYPWFRKAMKHIVTLQILKPGSREANML
>LOCXPTAAR70.226.HIT1.TAAR.2R.324.7tm_1.exons3.CM033534.1.Mastacembelus_armatus.hapX
MMEEAELCFPELLNTSCRRPPLPQSEEVLVYSLMFLFSLLTAVLNLLSQPDLSTQQQLHSPTNLIILSLAVSDFIMGFLVMPIEILMMWTCWVLGDLMCSLYFLLPITIISATVGNIILISIDRYVAICDPLHYPTRITERTITISICVCWVCSVFYSVFYLYDSLTQPGRYISCHGECVIKFIAVVELVAVFVFPFSVIIVLYMRVFIVAVSQARAMRSHVAAKLQVSGTRMINKSELKAARTLGIVVVVFVLCYSPYFCVCLTGSSIMIGPAIEAFLSFLIFSNSGLNPLIYALFYPWFRKAMKHIVTLQILKPGSREANML
>LOCXPTAAR70.231.HIT1.TAAR.2R.324.7tm_1.exons3.CM033534.1.Mastacembelus_armatus.hapX
MMEEAELCFPELLNTSCRRPPLPQSEEVLVYSLMFLFSLLTAVLNLLSQPDLSTQQQLHSPTNLIVLSLAVSDFIMGFLVMPIEIVMMWTCWVLGDLMCSLYFLLPMTIISATVGNIVLISIDRYVAICDPLHYPTRITERTITIGICVCWVCSVFYGVFYLYDSLTQPGRYISCHGECAIMVVAVVELVFAFVIPISVIIVLYTRVFIVAVSQARAMRSHVAAKLQVSGTWMINKSELKAARTLGIVVAVFVLCYSPYYCVCLAGNNIMVGSAIESFLSFLMFSNSGLNPLIYALFYPWFRKAMKHIVTLQILKPGSREANML
>LOCXPTAAR70.234.HIT1.TAAR.2R.323.7tm_1.exons3.CM033534.1.Mastacembelus_armatus.hapX
MMEEAELCFPELLNTSCRRPPLPQSEEVLVYSLMFLFSLLTAVLNLLSQPDLSTQQQLHSPTNLIVLSLAVSDFIMGLVMPIEILMMWTCWVLGDLMCSLYFLLPMTIISATVGNIVLISIDRYVAICDPLHYPTRITERTITIGICLCWNCSVFYSVFYLYDNLKQPGMYISCHGECVINLVAVVDLVVTFLIPISVIIILYMRVFVVAVSQARAMRSHVAAKLQVSGTRMINKSELKAARTLGIVVVVFVLCYSPFYCVCLAGNNIMVGSAIEAFLSFLAFSNSGLNPLIYALFYPWFRKAMKHIVTLQILKPGSREANML
>LOCXPTAAR72.237.HIT1.TAAR.2R.324.7tm_1.exons3.CM033534.1.Mastacembelus_armatus.hapX
MMEEAELCFPELLNTSCRRPPLPQSEEVLVYSLMFLFSLLTAVLNLLSQPDLSTQQQLHSPTNLIVLSLAVSDFIMGFLVMPIEIVMMWTCWVLGDLMCSLYFLLPITVISTTVGNIVLISIDRYVAICDPLHYPTRITERTITIGICLCWNCSVFYTIFYLYDSLTQPGIYNSCHGECVIMFIAVVQLVLAFIIPFSVIIILYMRVFIVAVSQARAMRSNVTAKLQLSGTRMINKSELKAARTLGIVVVVFVLCYSPFFCVCLTGSSIMIGSAIEAFLSFLAFSNSGLNPLIYALFYPWFRKAMKHIVTLQILKPGSREANML
>LOCXPTAAR72.240.HIT1.TAAR.2R.324.7tm_1.exons4.CM033534.1.Mastacembelus_armatus.hapX
MMEEAELCFPELLNTSCRRPPLPQSEEVLVYSLMFLFSLLTAVLNLLLQPDLSTQQQLHSPTNLIVLSLAVSDFIMGFLVMPIEILMMWTCWVLGDLMCSLYFLLPITVTSATVGNITLISIDRYVAICDPLHYPTRITERTMTIGICLCWVCSVFYTIFYLYDNLKQPGMYSSCHGECVINLVAVVDLVVGFIIPISVIIVLYTRVFVVAVSQARAMRSHVAAKLQVSGTQMINKSELKAARTLGIVVVVFVLCYSPYYCVCLAGSSIMIGSAIEAFLSFLAFSNSGLNPLIYALFYPWFRKAMKHIVTLQILKPGSREANML
>LOCXPTAAR71.242.HIT1.TAAR.2R.323.7tm_1.exons3.CM033534.1.Mastacembelus_armatus.hapX
MMEEAELCFPELLNTSCRRPPLPQSEEVLVYSLMFLFSLLTAVLNLLSQPDLSTQQQLHSPTNLIVLSLAVSDFIMGLVMPIEILMMWTCWVLGDLMCSLYFLLPTTVISTTVGNIVLISIDRYVAICDPLHYPTRITERTITISICVCWVCSVFYTIFLLYDNLKQPGMYNSCHGECVFNLVAVVELLFTFVFPFSVIIILYTRVFIVAVSQARAMRSNVAAKLQVLGTRMINKSELKAARTLGIVVVVFVLCYSPFYCVCLSGINIMIGSKIEAFVSFLMFSNSGLNPLIYALFYPWFRKAMKHIVTLQILKPGSREANML
>LOCXPTAAR72.248.HIT1.TAAR.2R.324.7tm_1.exons3.CM033534.1.Mastacembelus_armatus.hapX
MMEEAELCFPELLNTSCRRPPLPQSEEVLVYSLMFLFSLLTAVLNLLSQPDLSTQQQLHSPTNLIVLSLAVSDFIMGFLVMPMEIVMMWTCWVLGDLMCSLYFLLPITVISTTVGNIVLISIDRYVAICDPLHYPTRITERTITIGICVCWVCSVFYTIFYLYDSLTQPGIYNSCHGECVIKFVAVVELVLRFIIPISVIILLYTRVFIVAVSHARAMRSHVAAKLQVSGTRMINKSELKAARTLGIVVVVFVLCYSPFYCVCMTGSNIMVGSKIEAFVSFLIFSNSGLNPLIYALFYPWFRKAMKHIVTLQILKPGSREANML
>LOCXPTAAR72.251.HIT1.TAAR.2R.324.7tm_1.exons3.CM033534.1.Mastacembelus_armatus.hapX
MMEEAELCFPELLNTSCRRPPLPQSEEVLVYSLMFLFSLLTAVLNLLSQPDLSTQQQLHSPTNLIVLSLAVSDFVMGFLVMPIEIVMMWTCWVLGDLMCSLYFMLPVILISASVGNIVLISIDRYVAICDPLHYPTRITERTANIGICLCWVCSVFYTIFLLYDNLKQPGRYNSCDGDCMVNIAGDVDLVVVFVIPFSVIMILHMRVFIVAVSHARAMRSHVAAKLQLSGTRMINKSELKAARTLGIVVAVFVLCYSPYYCVCLTGSSIMIGSAIEAFTTFVMYFNSCLNPLIYALFYPWFRKAMKHIVTLQILKPGSREANML
>LOCXPTAAR73.255.HIT1.TAAR.2R.323.7tm_1.exons3.CM033534.1.Mastacembelus_armatus.hapX
MMEEAELCFPELLNTSCRRPPLPQSEEVLVYSLMFLFSLLTAVLNLLSQPDLSTQQQLHSPTNLIVLSLAVSDFIMGLVMPIEILMMWTCWVLGDLMCSLYFLLPITVISTTVGNIVLISIDRYVAICDPLHYPTRITERTITISICVCWVCSVFYTIFYLYDSLTQPGIYNSCHGECVIKFVAVVELVFAFVIPISVIIILYTRVFIVAVSQARAMRSNVTAKLQVLGTRMINKSELKAARTLGIVVAVFVLCYSPFYCVCMTGTDIMVGSKIEAFVSFLMFSNSGLNPLIYALFYPWFRKAMKHIVTLQILKPGSREANML
>LOCXPTAAR74.262.HIT1.TAAR.2R.324.7tm_1.exons3.CM033534.1.Mastacembelus_armatus.hapX
MMEEAELCFPELLNTSCRRPPLPQSEEAFVYSLMFLFSLLTAVLNLLSQPDLSTQQQLHSPTNLILLSLAVSDFIMGFLVMPIEILMMWTCWVLGDLMCSLYFLLPITLICGTVGNLVLVSIDRYVAICDPLHYPTRFTEKTANIGICVCWACALFYTIFLLYDNLTHPGIYKSCHGECAIKLIGDVELVFRYIIPFSVIIILYTRVFIVAVSQARAMRSNVTSKLQLSGTRMINKSELKAARTLGIVVVVFVLCYSPFYCVCLSGSDLMIGSKIEAFLSFLMFCHSGLNPLIYALFYPWFRKAMKHIVTLQILKPGSREANML
>LOCXPTAAR74.265.HIT1.TAAR.2R.324.7tm_1.exons3.CM033534.1.Mastacembelus_armatus.hapX
MMEEAELCFPELLNTSCRRPPLPQSEEVLVYSLMFLFSLLTAVLNLLSQPDLSTQQQLHSPTNLIVLSLAVSDFIMGFLVMPIEILMMWTCWVLGDLMCSLYFLLPITVIPTTVGNIVMISIDRYVAICDPLHYPTRITERRITIGICLCWVCSVFYSVFYLYDSLTQPGIYNSCHGECVIKFIAVVELVLRYIIPFSVIIVLYTRVFIVAVSHARAMRSNIAAKLQVSGTRMINKSELKAARTLGIVVAVFVLCYSPFYCVCMTGTDIMVGSKIEAFLSFLKFSNSGLNPLIYALFYPWFRKAMKHIVTLQILKPGSREANML
>LOCXPTAAR75.267.HIT1.TAAR.2R.292.7tm_1.exons3.CM033534.1.Mastacembelus_armatus.hapX
QYLFVKLGCVTSVSTQCFCGTSHLQLHSPTNLIILSLAVSDFIMGFLVMPIEILMMWTCWVLGDLMCSLYFLLPITVISATVGNMVLISIDRYVAICDPLHYPTRITERTITISICVCWVCSLFYTIFYLFDNLKHPGIYNSCYGQCMIDLVAVVELLFTFVFPFSVIIILYTRVFIVAVSHARAMRSHVASKLQVSGTRMINKSELKAARTLGIVVVVFVLCYSPYYCVCLSGINIMIGSAIEAFLSFLMFSNSGLNPLIYALFYPWFRKAMKHIVTLQILKPGSREANML
>LOCXPTAAR75.269.HIT1.TAAR.2R.277.7tm_1.exons2.CM033534.1.Mastacembelus_armatus.hapX
TQCFCGTTKQLHSPTNLIVLSLAVSDFIMGFLVMPIEILMMWTCWVLGDLMCSLYFLLPMTVLSATVGNMVLISIDRYVAICDPLHYPTRITERTITISIYVCWVCSLFYTIFYLFDNLKHPGIYNSCYGQCMIDLVAVVELLFTFIMPISIIIVLYMRVFIVAVSHARAMRSHVAAKLQVSGTRMINKSELKAARTLGIVVAVFVLCYSPFYCVCLSGINIMIGSAIEAFLSFLMFSNSGLNPLIYALFYPWFRKAMKHIVTLQILKPGSREANML
>LOCXPTAAR72.274.HIT1.TAAR.2R.324.7tm_1.exons3.CM033534.1.Mastacembelus_armatus.hapX
MMEEAELCFPELLNTSCRRPPLPQSEEVLVYSLMFLFSLLTAVLNLLSQPDLSTQQQLHSPTNLIVLSLAVSDFIMGFLVMPIEIVMMWTCWVLGDLMCSLYFLLPITLICATIGNVVLISIDRYVAICDPLHYPTRITERRITIGICLCWTCSLLYTIFILYDNLKHPGRYKSCHGECVIRLAGDVDLIFLFVLPVTVIIVLYTRVFIVAVTQARAMRSHVAAKLQLSGTQMINKSELKAARTLGIVVAVFVLCYSPYYCVCLSGSSIMIGSAIEAFLSFLMFSNSGLNPLIYALFYPWFRKAMKHIVTLQILKPGSREANML
>LOCXPTAAR77.276.HIT1.TAAR.2R.286.7tm_1.exons2.CM033535.1.Mastacembelus_armatus.hapX
RIFLYAFLSVGIVCTVVGNFLVVLSIAYFKQLQSPTNYFVMSLAVADCLVGLIVMPYSMIRTVEGCWYFGALFCQLHSSLDVMLCTASIFHLSCIAFDRYYAVCNPLVYSLKMSHSRVAFLIVVCWAVPMLISFGPIMLDLHIAGVDILLPKDVCVFLVNRIYAVMASLVAFHLPMAIMLVAYWKIFKAAKRQARQISAMESQMAAGKKAAKTLGIIMGVFLIFWMPFFTVNIVDPFIEYSTEVIVWDIFLWLGYINSSLNPFLYGFFNRSFRKAFLMFMGCRVCL
>LOCXPTAAR76.278.HIT1.TAAR.2R.330.7tm_1.exons1.CM033535.1.Mastacembelus_armatus.hapX
MDSVEGAELCYPQLPNSSCWGVMRPRSEAVLLYVFFSSISVLTVALNLLVIISISHFRQLQTPTNMLLLSLAMSDLLVGLLVMPVESVRFIETCWLLGSLMCALSYIIGFTITSASVGNMVLISIDRYVAICYPLQYPTKVTRSRVEVSVSLCWACSLLYNGLILKDHLRQPDRYNSCYGECLVVINYVPGAVDLVFTFIGPCSVIVVLYMRVFIVAVSQARVMQSHITALAGSSGTATAKKSEKKAARTLGIVILVFLMGFCPYYYPSLAGQDTSNDASSWAFVSWLLYFNSCLNPLIYAFFYPWFRKAIRFIVTLKILEQNSSQAKIL
>LOCXPTAAR77.279.HIT1.TAAR.2R.323.7tm_1.exons1.CM033537.1.Mastacembelus_armatus.hapX
MEPVLCYESRNTSCQKIIYPLPIRITLYVILGITVILTVCGNLLVILSISYFKQLHTPTNYLIASLAVSDLLLGLLVMFPSMIRCVETCWYFGEVFCNIYMSSDVMLCTASILNLSFISLDRHYAVCQPLLYRRKITVNVVLVMILLTWSISAIIGFGMIFLKVNILGIEEFYYNHIACEGHCVLFQSGLSSTVSSVLSFYIPGIIMLGVYLKIFLVAQKQLRSIHNAKTLNKSQTKATKTLAIIMGAFLSFWTPFFVCNIIDPFVSYTIPSTVFETLVWVGYMNSTVNPLIYAFFYSWFRKAFQLFISGSVFLADISDTTLF
>LOCXPTAAR78.280.HIT1.TAAR.2R.337.7tm_1.exons1.CM033537.1.Mastacembelus_armatus.hapX
MMTGDLSQEQYCFPGSNTSCARAQFNVGTTFALYFLFTVGMLITILGNSVVIVSISHFKQLQNPTNVLVVSLALADLLVGVIVMPFSTTRTINGCWFFGDAFCLLHSSFDMFLTSISIFHLICIAVDRQQAICRPMHYSRNITMSVAWIMVCASWALAALYSYGLLYSKANMAGLEEYILSINCLGSCNLLFNRLWGVLDSVAAFFFPCTVMVCLYTKIFIVAEEHVRKIKDMNNSLNDRRRGGLIKQSEHKAAKTLSIVLGAFIFCWMPFFINSIIDAYTGFITPPAIFEAFVWLGYFNSTLNPIIYALCYPWFKKCFNLIVSLKIFHPHSSNIKV
>LOCXPTAAR79.281.HIT1.TAAR.2R.333.7tm_1.exons1.CM033537.1.Mastacembelus_armatus.hapX
DLSQEQYCFPGSNTSCARAQFNVGTTFALYFLFTVGMLITILGNSVVIVSISHFKQLQNPTNVLVVSLAVVDLLVGVIVMPFSTTRTINGCWFFGDAFCLLHSCFDVFLTTLSIFHLICIAVDRQQAICRPMHYSRNITMSVAWIMVCASWALAALYSYGLLYSKANMAGLEEYILSISCLGSCNLLFNRLWGVLDSVICFFFPCTAMVCLYTKIFIVAKEHVKKIEDMNMCLNDRRRDGLIKQSEHKAAKTLSIVLGAYIFCWMPFFINSVIDAYTGFITPPAIFEAFVWLGYFNSTLNPIIYALFYPCFKKSFYCIVTLKIFSPDSSTMNL
>LOCXPTAAR80.308.HIT1.TAAR.2R.325.7tm_1.exons2.CM033540.1.Mastacembelus_armatus.hapX
MMEEAELCFPQLLNVSCKKYKRPDSEKMFIYIVLSSISVLTASLNLLVIISIYHFRQLHTPTNLLLLSLAVSDFLVGLLVMPFHIFLTEPCWYLGDLVCVLDYVLNFIIVCSSVVNMVLISVDRYVAICDPLHYPTRITPNRVQICVVLCWIYCVFYSFLVLYDNLKQPGRYNSCYGECVIYVVGAVGIVLVFIIPVSTIIILYVRVFVVAVSQARAMRSHIAAVTLQRSVTVTVKKSEMKAARNLGVVVAVFLMCYCLYFCVSVSGSDHTIGSPTEVFSSFLIFLNSCLNPIIYAFLYPWFRKSVKLIVSLKILQPNSCMINVL
>LOCXPTAAR96.364.HIT1.TAAR.2R.316.7tm_1.exons1.CM033549.1.Mastacembelus_armatus.hapX
YTCDNSINASCLMAISPITIHILLGLLYGCVSVVITCGNLLVIISIIYFKQLHTATNSLVLSLAVADLLVGIVICPFSMAQTESSCWYYESLLCKVRISFDIALNNSSILHLCCISVDRYYAVCQPLRYKTKINVDVATIMILVSWSVSIMTGIGVMIAGFQKKKCVGSCPVHIQIISTFVSTASFYFPASVMLSIYLKIFQVAQRQAHSIQNTVSQSTKSGVTVSKMERKATKTLATVMGVFLTCWTPFFLCITFQPVSNYAIPVSVIETFSWLGRSNSMLNPFVYAFFYSWFRSAFRMIISGKIFQGDFANSKL
>LOCXPTAAR81.365.HIT1.TAAR.2R.320.7tm_1.exons1.CM033549.1.Mastacembelus_armatus.hapX
ADDTPLCYAIHKVSYILISSPSTICVLLHILFGSLAVVTVCGNLLVIISITYFKQLHTATNSLVLSLAVADLLVGVLVFPSNMVFNVSSCLYHDSLFCKIRTSFDVTLCTASILNLCCISIDRYYAVCQPLTYRTKINVHVVVVMIAGTWTVSVLVAVAFLIAGLNHEKCEENCFINVLLGDILSPVFSFYLPMIVMLCIYLKIFLVAQKQARSIQNTTCQSLKSRATVSKMERKATKTLATVMGVFLMCCTPFFLCFAFQFFIHVPVPDSVLETLNWLALSNSTLNPFIYAFFYSWFRAAFRIIISGKIFRGDFTNTKL
>LOCXPTAAR82.368.HIT1.TAAR.2R.320.7tm_1.exons1.CM033549.1.Mastacembelus_armatus.hapX
ADDTPLCYAIHKVSYILISSPSTICVLLHILFGSLAVVTVCGNLLVIISITYFKQLHTATNSLVLSLAVADLLVGVLVFPSNMVFNVSSCLYHDSLFCTIRTSFDVTLCTASILNLCCISIDRYYAVCQPLTYRTKINVHVVVVMIAGTWTVSVLVAVAFLIAGLNHEKCEENCFINVLLGDILSPVFSFYLPMIVMLCIYLKIFLVAQKQARSIQNTTCQSLKSRATVNKMERKATKTLATVMGVFLMCCTPFFLCFAFQFFIHVPVPDSVLETLNWLALSNSTLNPFIYAFFYSWFRAAFRIIISGKIFRGDFANTKL
>LOCXPTAAR83.369.HIT1.TAAR.2R.333.7tm_1.exons1.CM033549.1.Mastacembelus_armatus.hapX
RMGTELAVNGTSIINDIHPCYELDNTTYVFTSKPSIICVLVYIFLGLLSISTIFGNLLVIISITYFKQLHTPTNCLVLSLAVADLLVGVLVFPFSMVFTVTSCVYHEDLFCKIRDSFDVSMCTSSILNLCCISIDRYYAVCQPLTYRTKINIHVTVIMILASWSVSALIGIGIIIAGFSQGTCEEVCSTDVALANTMGPVFSFYLPAIIILCIYLKIFLVAQKQLNSIQNTTCQHAKPGATASKMERKATKTLATVMGVFLLCLTPYFLCIVFQPLANNSPPVPVIEALNWLTLSNSTLNPLIYAFFYSWFRAAFRMIISGKIFQGDFSNSKL
>LOCXPTAAR84.370.HIT1.TAAR.2R.332.7tm_1.exons1.CM033549.1.Mastacembelus_armatus.hapX
MEPGLTVNGTHTVNVIHPCYVSNNASYIFTSNPSIMCVLLYILLGSLSVVTICGNLLVIISIIYFKQLHIPTNYLILSLAVADLLVGVLVFPSNMAFTVTQCWHQESLFCKIRGSFDVTLSTASILNLSCISIDRYYAVCQPLIYKSKINHRVVVTMILVSWGVAALIGIGIITAGFNQGKCEDNCLLDALISTTLACIFSFYIPVIIMLSIYLKIFLVAQRQASSIQNTISHITKSRVTVNKMERKATKTLATVMGVFLMCWTPYFLCMIFQPLAYEITPIAVIETLNWLTLSNSMLNPFIYAFFYSWFRTAVRMIISGKIFQGDFANSKL
>LOCXPTAAR85.371.HIT1.TAAR.2R.324.7tm_1.exons1.CM033549.1.Mastacembelus_armatus.hapX
KLEMSVNRTSITNIPLCFETDLLYALTNTRYILCMLLNIFLGILSIITVCGNLLVITSITYFKQLHTPTNSLVLSLAVADLLVGVLVFPLTIKFSTSSCHYHYDLFCKVQSSFAVSLCTSSILNLCCISIDRYHAVCQPLTYRTKINDHVIVTMILVSWGVAVLIGISLLIAGLHQKICVKPCLSFVVVANIMGLLFAFYLPMIVMLCIYLKIFLVAQRQARSIQNTMSGATVNKMERKATKTLAIVMGVFLLCWFPYFLCTTIRAFSKVTMSVVLFEVLSWVALSNSLLNPFIYAFFYSWFRAAFRMIISGKIIQGDFTNSKL
>LOCXPTAAR86.373.HIT1.TAAR.2R.329.7tm_1.exons1.CM033549.1.Mastacembelus_armatus.hapX
KMVMSFNGTSITNIPLCFETDLFYALTSIRSILCMLLNIFFGSLSVVTVCGNLLVITSITYFKQLHTPTNSLVLSLAVADLLVGVLVFPLTIKFSTSSCHYHYDLFCKVQSSFAVSLCTSSILNLCCISIDRYHAVCQPLTYRTNINDHVIVTMILVSWGVAVLIGNSLLIAGLHQKICVKPCLTFVIVAKIMGLLFAFYLPMIVMLCIYLKIFLVAQRQARSIQNTTCQSLKSRATVSKMERKATKTLAIVMGVFLICWFPYFLCTTIRAFSNVTVPDVWVEALGWVALSNSTINPFIYAFFYSWFRAAFRMIISGKIIQGDFTNSKL
>LOCXPTAAR87.374.HIT1.TAAR.2R.310.7tm_1.exons1.CM033549.1.Mastacembelus_armatus.hapX
SYVAYDIYPSYRMHNVSYIVNSTPSVLFVLLHIVLGSLSVVTVCGNLLVIISITYFKQLHTATNSLVLSLAVADLLVGVLVFPFSMVFSLSSCLYHENFFCKLRSSFDITLCTSSIMNLCCISIDRYHAVCQPLTYRTKINHYAVVVMILVSWTVSVITGNTFSFAEVETHSVNVTANIMSFIFVFYLPVIIMLCIYLKILLVAQRQARSIQNTKSGATVSKMERKATKTLAIVMGVFLMCWFPFFFCVTFLSFIMSIPVAVLETLNWLVFSNSLLNPFIYAFFYSWFRSAFKLIISGKIFQGDFTNSKL
>LOCXPTAAR88.375.HIT1.TAAR.2R.326.7tm_1.exons1.CM033549.1.Mastacembelus_armatus.hapX
MKMKISNNRSDVFSYIHPCYKIDASYLLSSNPSSLCALFHIFLGSLSVVTVCGNLLVIISIIYFKQLHTPTNSLVLSLAVTDLLVGVLVYPLTMEFSISSCLYNNGLFCKVRGTFDVSLCTSSILNLCCISVDRYHAVCQPLTYRTKINHHVVVTMILVSWGVAVLIGLGFLILGMTHNLCSETCIIDIVTANIMGLLFAFYLPMIVMLCIYLKIFLVAQRQARSIQNTKSGATVNKMERKATKTLAIVMGVFLMCWLPFYLCTTILSFSHVYVPLVLLELLNWLALSNSLLNPFIYAFFYRWFRSAFRIVISGKILQGDFTNSKL
>LOCXPTAAR89.376.HIT1.TAAR.2R.305.7tm_1.exons1.CM033549.1.Mastacembelus_armatus.hapX
MSPEVNVNRSNADDTPLCYAIHKVSYILISSPLTICVLLHILFGSLSVVTVCGNLLVIISITYFKQLHTATNSLVLSLAVADLLVGVLVFPFSMVFNVSSCLYHDSLFCKIRDSFDVTLSTASILNLCCISIDRYYAVCQPLTYRTKINVHVVVVMIFGTWIVSVLVAIGFLVAGLKQERCEDTCVISVLLADILGPVFSFYLPMIVMLCIYLKIFLVAQKQARSIQNTTCQSLKSRATVSKMERKATKTLATVMGVFLMCWTPFFLCFAFQLLGHLPVPFAVYETLNWFALSNSTLNPFIYAFF
>LOCXPTAAR91.382.HIT1.TAAR.2R.320.7tm_1.exons1.CM033549.1.Mastacembelus_armatus.hapX
ADDTPLCYAIHKVSYILISSPSTICVLLHIVLGSLSVVTVCGNLLVIISITYFKQLHTATNSLVLSLAVADLLVGVLVFPLSMVFNVSSCLYHDSLFCTIRTSFTGSLCTASISNLCCISIDRYYAVCHPLTYRTKINVHVVVVMIFVIWTVSVVVAVGFLAAGLNQEKCEETCFIDVVLPNILGPVFSFYLPMIVMLCIYLKIFLVAQKQARSIQNTTCQSLKSRATVSKMERKATKTLATVMGVFLMCWTPFFLCFAFQLFTHESVPVSVFETLSWLTLSNSTLNPFIYAFFYSWFRAAFKIIISGKIFRGDFANTKL
>LOCXPTAAR91.383.HIT1.TAAR.2R.320.7tm_1.exons1.CM033549.1.Mastacembelus_armatus.hapX
ADDTPLCYAIHNVSYILISSPSTICVLLHIVLGSLSVVTVCGNLLVIISITYFKQLHTATNSLVLSLAVTDLLVGVLVFPFSMVFNVSSCLYHNNLFCKIRGSCTVSLCTASILNLCFISIDRYYAVCHPLTYRSKINVHVVVVMIFGTWTVSVVVALGFLISGLNQEKCEETCFIDVVLPNILTPVFSFYLPMIVMLCIYLKIFLVAQKQARSIQNTTCQSLKSRATVSKMERKATKTLATVMGVFLICWTPFFLCFAIQLLSHVSVPVSVLETLSWLALSNSTLNPFIYGFFYSWFRAAFRIIISGKIFRGDFANTKL
>LOCXPTAAR92.384.HIT1.TAAR.2R.306.7tm_1.exons2.CM033549.1.Mastacembelus_armatus.hapX
MSPEVNVNYSNADNTPLCYAIHKVSYILISSPLTICVLLHILFGSLSVVTVCGNLLVIISITYFKQLHTATNSLVLSLAVTDLLVGVLVFPLSMVFNVSSCLYHDSLFCKIRTSFDVTLGTASILNLCCISIDRYYAVCQPLTYKTKINVHVVVVMIFVIWTVAKCLLTRDLLVAGLRHEKCEEKCFIDVVIANIFGPVFRFYLPVIVMLCIYLKIFLVAQKQARSTQNTTCQSLKSRATVSKMERKATKTLATVMGVFLMCWTPFFLCFAFQFFTHVSVPVSVFETLSWLALSNSTLNPFIYGFF
>LOCXPTAAR93.385.HIT1.TAAR.2R.305.7tm_1.exons1.CM033549.1.Mastacembelus_armatus.hapX
MSLEVNVNRSNADDTPLCYAIHKVTYILISPPSTICVLLHIVLGSLSVVTVCGNLLVIISITYFKQLHTATNSLVLSLAVTDLLVGVLVFPLSMVFNVSSCLYHDSLFCKIRTSFTESLSTASILNLCCISIDRYYAVCQPLTYRSKINVHVVVVMIFGTWTVSVLVAVGFLVAGLNYEKCEEKCFVDVLLANILGPICSFYLPMIVMLCIYLKIFLVAQKQARSIQNTTCQSLKSRATVSKMERKATKTLATVMGVFLMCWTPFFLCFAFQFLSHVSVPVSVLETLSWLALSNSTLNPFIYGFF
>LOCXPTAAR94.386.HIT1.TAAR.2R.323.7tm_1.exons1.CM033549.1.Mastacembelus_armatus.hapX
TDVLTDIHPCYQIDDFSYVLTRTPSVICIILYTFLLLLSVVTTCGNLLVIISIFYFKQLHTPTNSLILSLAVADLLVGVLVFPFSMVFSLSSCLYHENIFCKVRGSFDITLSTCSILNLCCISIDRYYAVCQPLTYRSKINHEVVMIMILLSWSGSALIGIGVMIAGLSNDKCEARCLIDVLMANTIGPILSFYVPVIIMLCIYLKIFLVAQKQARSIQNTTCQSLKSRATVSKMERKATKTLATVLGVFLLCWTPFFLCITFLPFTNNSVPVPVIETVNWLTLSNSMLNPFIYAFFYSWFRSAFRMIISGKIFQGDFANSKL
>LOCXPTAAR95.387.HIT1.TAAR.2R.323.7tm_1.exons1.CM033549.1.Mastacembelus_armatus.hapX
TDVLTDIHPCYQIDDFSYVLTRTPSVICIILYTFLLLLSVVTTCGNLLVIISITYFKQLHTPTNSLILSLAVADLLVGVLVFPFSMVFSLSSCLYHENIFCKVRGSFDVTLSTCSILNLCCISIDRYYAVCQPLTYRSKINHEVVMIMILLSWSGSALIGIGVMIAGLSNDKCEERCLINAVITNTIGPILSFYVPVIIMLCIYLKIFLVAQKQARSIQNTTCQSLKSRATVSKMERKATKTLATVLGVFLLCWTPFFLCMTFLPFTNNSVPVPVIETLNWLTLSNSMLNPFIYAFFYSWFRSAFRMIISGKIFQGDFANSKL
>LOCXPTAAR96.388.HIT1.TAAR.2R.324.7tm_1.exons1.CM033549.1.Mastacembelus_armatus.hapX
TVAVSDIHPCYEINNYAYVLTHTPSVICVLLNIFLGLLAVVTTSGNLLIVFSIIYFKQLHTPTNSLILSLAVTDLLVGVLVFPFTMAFSLSSCLYHEDLFCQIRGSFDVSLSTSSILNLCCIAVDRYYAVCHPLTYRTKINGRVVVVMILVNWSISVLTGIGIMTAGLHHENCENSCSMNVLLSNTLGPTFSFYLPAIVMVSIYLKIFLVAQKQARSIQNTTCQSLKSRATVSKMERKATKTLATVMGVFLMCWTPFFLCITFVPFTKNSVPVSVIETLNWVSLVNSMFNPFIYAFFYSWFRLAIRMIISGKVFQGDFTNSRLS
>LOCXPTAAR97.392.HIT1.TAAR.2R.320.7tm_1.exons3.CM033554.1.Mastacembelus_armatus.hapX
ELCFPELLNSSCRRPPLPQSEEVFICTLIFLFSLLTAILNLLVSRGCYNKKQQLHSPTNLLILSLAVSDFIMGFFVMPFEIFMMWTCWMLGDLMCSLYFLLPITVVSATIGNIVLISVDRYVAICDPLHYPTRFTERTVTIGICMCWTCSLVYTFFLLYDNLRQPGRYKPCFGDCMVNISGDVDLVVAFVIPFSVIMILYMRVFLVAVSQARAMRSHVAAKFQSSGAQMINKSELKAARALGIVVSVFVLCYSPYYCVCLTGTEIMIGSKMEAFLSFLIFSNSGLNPLIYALFYPWFRKSMKHIVTLQILKPGSREAKML
>LOCXPTAAR98.394.HIT1.TAAR.2R.328.7tm_1.exons1.CM033554.1.Mastacembelus_armatus.hapX
MDDTEGTPLCFPNLNTSCRRLLRPYSETALLYTLLTSVSLLTVLLNSLVIFSISHFRQLHTPTNTLLLSLAVSDLGVGLVVMPIEGLRYTETCWLLGKIMCALSPYFFYCLITSSLGHMVLISIDRYLTICDPLLYSSRVTLTNVKICICLCWACSITYNGLILMDHLGHPDRFNVCYGECVVVVNSIAGTVDMFVTFVGPCTVMVVLYIKVFVVALSQARVIQSQVAATDARAAPTAKKSQRKAARTLGILIIVFLICYCPYYYPVLAGEDTSTSLSYFVILLWIMLLNSCLNPLIYALFYPWFRKAIKLIFTLKTLQDHSREVQIM
>LOCXPTAAR99.398.HIT1.TAAR.2R.328.7tm_1.exons1.CM033554.1.Mastacembelus_armatus.hapX
MDNMGGPPLCFPNLNTSCRRLLRPYSETALLYTLLTSVSLLTVLLNSLVVFSISHFRQLHTPTNTLLQSLAVSDLGVGLLVMPIEGLRYIETCWLLGKIMCVLSFYIFYCLISSSLGHIVLISIDRYLTICDPLLYSSRVTLTNVKICICLCWACSITYNGLILMDNLGNPDGLSSCTGECVVAINSIAGTVDLLMTFVGPCTVILVLYIKVFVVALSQAHVIQSQVAATDARAALAARKSQRKAARTLGILIAVFLICYCPYFSPAFAGKDTSTRLSYYPILCWIQLLNSCLNPLIYALFYPWFRKAIKLIFTLKILHDHSRELKIL
>LOCXPTAAR100.401.HIT1.TAAR.2R.328.7tm_1.exons1.CM033554.1.Mastacembelus_armatus.hapX
MDNMGGPPLCFPNLNTSCRRLLRPYSETALLYTLLTSVSLLTVLLNSVIIFSISHFRQLHTTTNTLLLSLAVTDLVVGLLVMPIEGLRYIETCWLLGKIMCALAPYVYYSVVSSSLGHMVLISIDRYLTICDPLLYSSRVTLTNVKICICLCWACSITYNGLILMDHLGHPDRFSSCTGECVVVVNSIAGSVDMFMTFVGPCTVMVVLYIKVFVVALSQARVIQSQVAATDARAAPTAKKSQRKAARTLGILIAVFLMCYCPYYYPVLAGIDTSTSLSYYVILFWIQLMNSCLNPLIYALFYPWFRKAIKLIFTLKILQDHSRELKIL
>LOCXPTAAR101.404.HIT1.TAAR.2R.328.7tm_1.exons1.CM033554.1.Mastacembelus_armatus.hapX
MDNMGGPPLCFPNLNTSCRRLLRPYSETALLYTLLTSVSLLTVLLNSLVVFSISHFRQLHTPTNTLLQSLAVSDLGVGLLVMPIEGLRYIETCWLLGKIMCALSFYIFYCLISSSLGHMVLISIDRYLTICDPLLYSSRVTLTNVKICICLCWACSITYNGLILMDNLGSLDRPSSCTGECVVVINYIAGTVDLFMTFVGPCTVMVVLYIKVFVVALSQARVIQSQVAATDARAAPTARKSQRKAARTLGILIAVFLMCFCPYFYPVLAGEDTSTNTSYYPILCWIEIMNACLNPLIYALFYPWFRKAVKLIFTLRIMQDHSREVKIL
>LOCXPTAAR102.407.HIT1.TAAR.2R.328.7tm_1.exons1.CM033554.1.Mastacembelus_armatus.hapX
MDDTEGTPLCFPNLNTSCRRLLRPYSETALLYTLLTSVSLLTVLLNSFVIFSISHFRQLHTPTNTLLQSLAVTDLGMGLLVMPIEGLRYTETCWLLGKILCALAPYVFYCLSSSSLGHMVLISIDRYLTICDPLLHSSRVTLTNVKICICLCWACSITYNGLILMDHLGHPDRFSSCTGECVVVVNSIAGSVDLFMTFVGPCTVMAVLYIKVFVVALSQARVIQSQVAATDARAAPTAKKSQRKAARTLGILIAVFLMCYCPYYYPVLAGIDTSTSLSYYAILLWIMMLNSCLNPLIYALFYPWFRKAIKLIFTLKILQDHSREVQIM
>LOCXPENSMAMP00000035546.1.10.HIT1.Ora.1R.322.TAS2R.exons4.CM033533.1.Mastacembelus_armatus.hapX
KDKNLVIMGRRFTASPVQISFYFILLIMGILGNTTVVRVLGKSIFMDPTGTRNSDIIIFNMALSNLVVCLMRNMVLAISDLGLELSVSKLSCQFLMGVWVWLRSVNVWSTFFLSAFHLLTLRRVTPTFGNLQRGTSKTLLLSLGIIWLFNYICAIPAHIFSTKGGVNTTETLMLVSSTTRPVLSCVWNFSSTYSGLAYATTSMVIHEILPILLMIFTNICSIYTLYKHARRRSLVQDASVIKRIPAERRAAKVILMLITLFIASWGTSVISVTYFNYKRSSSSEFFLIITRFSNIIFIALSPAALAFGHRQLRSFIKSFLTY
>LOCXPOra1.4.HIT1.Ora.2R.313.V1R.exons1.CM033533.1.Mastacembelus_armatus.hapX
MDLCVTIKGVSFLLQTGMGILGNTVVLLAYVSIIFTEPKLLPVDMILCHLAFANLLLVLTRCVPQTMTVFGLRDLLNDPGCKVVIYAYRISRALSVCITCMLSVFQAVTIAPAGPHLSKLKPVLPSLVLPTFAGLWVLNMAICIAAPFFSMAPRNGTVPAFTLNLGFCHVDFRDNLSYVINGVAVSVRDFAFVTLMVGSSGYILLLLHRHSRQMRQLRRSQGGGAETKAAKTVITLVILYVVFFGIDNVIWIYMLTVPKVSPVVADMRVFFSSCYASLSPYFIISSNKKVKAKIVCAAEQDQPSADTQESNDK
>LOCXPOra3.5.HIT1.Ora.2R.360.7tm_1.exons2.CM033533.1.Mastacembelus_armatus.hapX
MSEVLILDAFLFGLLVFSGILGNVLVIYVVFQAATESPSRRLSPSDTILVHLSLANLLTSLFRTVPIFVADLGFDVALSPDWCRVFMLLWVWWRAVGCWVTLALSVFHCTTLRRQHVAFGALSQQRDRRRIWIVLGLVWGANLAFSLPALVYSTHVYSNTTVEMMVISCTTRPLLGCVWEFPSKEQGSAFASTSLALNELLPLVLMVCTNLSTLHALTKHIRAVTSGGESGGVLERQVSTERKAAHVIMALVFLFVVCWVLQVAAVTYYNHNRGQHSEGLLTVAQYSASLFGGFSPLVVALGHGKLRKRIMSMILGWSKALKRHSTDTESPKTKGKRQKQTIFVVPKGSEVRKVEGNVIK
>LOCXPOra4.6.HIT1.Ora.2R.300.7tm_1.exons1.CM033549.1.Mastacembelus_armatus.hapX
FVDLLVLRIIISCIGFVGNVLLIFSVVIHLKLYRLKSFELFLLGLATANLEEIVIMNISEIIVVKLSFFQNGIWICRSLRFLTVSGEITSIFFSVLISIFRYEKLRDTNKRANFPVFLDSIRSAWMVSGVCVMISTLLSFPIFVLDVQNPAVNVTRNSSTCPPDFFQCSKKDCPTPNLFYKYLFIVVCNLLPLIIVTVTSCLIIMVLLSQSHTVTPEEIVHGLSHHGNKKLQHSIIAVLAAMGLFQINWTFYLIFQLIFNATDFPFWAEIEQFITTFYISFSPYVYGIGSHLFSVKNLTK
>LOCXPDreOlfCc1.338.HIT1.OlfC.1R.718.ANF_receptor.exons15.CM033537.1.Mastacembelus_armatus.hapX
NRLLVGLWTFFCFYGHLSGESTCKLKAKFNLSGYKNVEKKKVVIGGMFPVHKRIISSSGNTSGVPISSGCEGFNFRTFRWTQTMLFAINEINKNKDLLPNTDLGYVIYDSCFTISKAVEGTLTYLTGQDEAVPNYRCGTGPPLAALVGAGGSDLSIATARILGLYHFPQVSYCSTCSALESKFQFPTFQRTIPNDKHQSTAMAQLVLRFGWTWVGTIAADDDYGKYGIKDFKQQVEEAGVCISFSETLPKVASYADIQRIVKTVVESTAKIIVVFSSDVDLSPLILELVQHNVTNRTWIASEAWVTSALINQPGVRSLLGGTIGFGVKRANIPGLQEHLLSIDPYTDPLTEEFWETDVNGTMSGAVRGVPAGLCTGKEPLAKLNNTYSDVSQLRITYSVYKAVYAVAHALHNLEYCVDGKGPFVGNTCADITNFEPWQLMYYMKNVRFKMPNTNEDIYFTEGDVEGYYDIINWQLNSNGELSYITVGQYNASGALENRMSLKNDSIIWNSELLEPPRSVCSENCQPGTRKGIRQGEPVCCFDCIPCADGEISNTTNARECILCSGDYWSNDAHDICVPKIIEFLAFEEPLGITLIAISAFGALATIAVGALFVVRIGTPLVSANDVLLSFTLLFSLMVTFLCSIVFLGKPQDWSCMTSNVALALGFALCLSSIMGKAAVLMLRAQALKAARAKAKAAAKAAKAAAEAAANSGNPDVIC
>LOCXPOlfC1.528.HIT1.OlfC.2R.835.ANF_receptor.exons11.CM033537.1.Mastacembelus_armatus.hapX
GGESCQLMTKSVPGSVYQAGDVVIGGLFPVHVMAPQPEVEFQSDKANASCEIFNQRAYRWLRAMIFAVEEINSNPDLLPNFTLGYLVADTCLAESTTLLAAMAMVTGQEGYLANSECGSVHTVPVIVGDSRTSASIIVANTLGVFDIPMVSYLASCGCLSDKRRYPLFFRTTPSDAAEARAMAELLRLMGWTWVGLVSADDDFGRFGIQMLMEALRGTEVCVAYHEVIPKDYPKMTMQRIVETIQKSTARVVVTFLIDPDAKALFEEVAHQNITDKQWIANDAWATYAAISGPHHIPSLAGTIGFALRKANIPGLGSFLTHIHPSSSNSDPFVKELWEMLFGCSFHSGIGRPLCSGSEIIGIGESLYADVSQLRITYNVYKAVYAIAHAIKNMLACEPGKGPFLKGQCPDVERLQPLQIAHYLREVNFTTPLNEWMKFDQSGDPPASYDIINWHVTAQGTGDFVTVGHFVSSQESGGQFHIDMDRVMWGAGSRHKVPVSVCSRPCPPGTRRAVQKGRPVCCFDCLPCAEGEISNQTGSLECFRCPERFWSNSNRTVCIPQQVDFLSYSDTMGIILSIVSAVGAALTAATFTTFLYYRHTPLVRANNSEVSFMLLLSLKLCFLCALAFIGQPVAWSCMLRHTLFGISFVLCISCVLSRTMVVLVAFRSTLPGENLMRYVGPAQQRLAISICTLVQVLICVLWLTLAPPQPTERDIVDNWGPKIILECAMGSVLGFSFVLGYIGLLACLCLLLAFLARKLPDNFNEAKLITFSMLIFCAVWVAFVPAYVSSPGKYTVAVEIFAILASSYGLLLCIFAPKCFIILLRPEKNTKKHMMT
>LOCXPOlfC2.217.HIT1.OlfC.2R.835.ANF_receptor.exons11.CM033537.1.Mastacembelus_armatus.hapX
GGEYCQLMIKSVPGSVYQAGDVVIGGLFPVHVMAPQPEVEFQSDKANASCEIFNQRAYRWLRAMIFAVEEINSNPDLLPNFTLGYLVADTCLAESTTLLAAMAMVTGQEGYLANSECGSVHTVPVIVGDSRTSASIIVANTLGVFDIPMVSYFASCGCLSDKRRYPLFFRTTSSDAAEARAMAELLRLMGWTWVGLVSADDDFGRFGIQMLMEALRGTEVCVAYHEVIPKDYPKMTMQRIVETIQKSTARVVVTFLIGPDAKALFEEVAHQNITDKQWIANDAWATYAAFSVPHYIPSLAGTIGFALRKANIPGLGSFLTHIHPSSSNSDPFVKELWEMLFGCSFHSGIGRPLCSGSEIIGIGESLYADVSQLRITYNVYKAVYAIAHAIKNMLACEPGKGPFLKGQCPDVERLQPLQIAHYLREVNFTTPLNEWMNFDQSGDPPASYDIINWHVTAQGTGDFVTVGHFVSSQESGGQFHIDMDRVMWGAGSRHKVPVSVCSRPCPPGTRRAVQKGRPVCCFDCLPCAEGEISNQTGSLECFRCPERFWSNSNRTVCIPQQVDFLSYSDTMGIILSIVSAVGAALTAATFTTFLYYRHTPLVRANNSEVSFMLLLSLKLCFLCALAFIGQPVAWSCMLRHTLFGISFVLCISCVLSRTMVVLVAFRSTLPGENLMRYVGPAQQRLAISICTLVQVLICVLWLTLAPPQPTERDIMDNWGPKIILECAMGSVVGFSLVLGYIGLLACLCLLLAFLARKLPDNFNEAKLITFSMLIFCAVWVAFVPAYVSSPGKYTVAVEIFAILASSYGLLLCIFAPKCFIILLRPEKNTKKHMMT
>LOCXPOlfC3.311.HIT1.OlfC.2R.835.ANF_receptor.exons11.CM033537.1.Mastacembelus_armatus.hapX
GGESCQLMIKSVPGSVYQAGDVVIGGLFPVHVMAPKPEVEFQSDKANASCEIFHQRAYRWLRAMIFAVEEINSNPDLLPNFTLGYLVADTCLAESTTLLAAMAMVTGQEAYLANSECGSVHTVPVIVGDSRTSASIIVANTLGVFDIPMVSYLASCGCLSDKRRYPLFFRTTSSDAAEARAMAELLRLMGWTWVGLVSADDDFGRFGIQMLMEALRGTEVCVAYHEVIPKDYPKMTMQRIVETIQKSTARVVVAFLIDLDAKALFEEVAHQNITDKQWIANDPWATYAAFLVPHYIPSLAGTIGFALRKANIPGLGSFLTHIHPSSSNSDPFVKELWEMLFGCSFHSGLGRPLCSGSEVIGIGESLYADVSQLRITYNVYKAVYAIAHAIKNMLACEPGKGPFVKGQCPDVERLQPLQLAHYLREVNFTTPLNEWMNFDQSGDPPASYDIINWHVTAQGTGDFVTVGHFVSSQESGGQFHIDMDRVMWGAGSRHKVPVSVCSRPCPPGTRRAVQKGRPVCCFDCLPCAEGEISNQTGSLECFRCPERFWSNSNRTVCIPQQVDFLSYSDTMGIILSIVSAVGAALTAATFTTFLYYRHTPLVRANNSEVSFMLLLSLKLCFLCALAFIGQPVAWSCMLRHTLFGISFVLCISCVLSRTMVVLVAFRSTLPGENLMRYVGPAQQRLAISICTLIQVLICVLWLTLAPPQPTERDIVDNWGPKIILECAMGSVLGFSFVLGYIGLLACLCLLLAFLARKLPDNFNEAKLITFSMLIFCAVWVAFVPAYVSSPGKYTVAVEIFAILASSYGLLLCIFAPKCFIILLRPEKNTKKHMMT
>LOCXPOlfC4.342.HIT1.OlfC.2R.883.ANF_receptor.exons10.CM033537.1.Mastacembelus_armatus.hapX
AKTSLLWTGEHIMLLCVLWCGIFSYNSHQDQSQQCEVIPGSMSLPVLEKKGNIVLGGLFSLHDMVLEPSLSFTTMPPAPQCTRFNFRTFRWMQTMIFAIEEINREGKLLPNITLGYKIYDSCSAPHQALKAAMELMTSEKGEGSAEETYNKVTCHGTVPVVIGDGGSTQSLVVAHFLGVFHLPQVSYFSSCACLSDKKEFPAFLRTMPSDFFQVDALVQLVKHFGWTWVGVIAGDDAYGRGGANIFADEVRKLGACVALHEIIPKNRAQNTISSIVSKIRSSAARVILVFAVEQDAAALFDEALREGLTGIQWLASEAWSTAAILSTPRKYHHILEGSMGFAIRRAHIPGLQTFLLRLNPSSPDALGDPFLIPFWEELFQCSLGLLADSQKHNVEGKPPCSGKEELGSVTNVYSDVSQLRISYNVYKAVYAIAHALKSMRSCEKGKGPFTQQTCPDTDTIQPWQLLHYIKQMKYLNSFGDEIKFDKNGDPAAMYDLVNWQLRPNGKMEFVTIGKFDDTTTVGKQKLQIQEQGIIWNGNQTKAPLSVCSNICPAGTRKAIKPNFPICCHDCVVCTAGEISNQTDAIECVRCLPEFWSNAERTVCIPKEVEFLSFSDTIGITLMTGSLIGSFCTCVVIFIFSYHRTTAIVRANNSELSFLLLFSLTLCFLCSLTFIGRPSDWSCMLRHTAFGITFVLCISCVLGKTMVVLMAFRSTLPGNNVMKWFGPVHQKAVITFCTLVQVIICTVWLVVAPPTPRQLMPRESAIVILLCDEGSPIAFALVLGYIGLLACLCLLLAFLARKLPDNFNEAKLITFSMLIFCAVWVAFVPAYVSSPGKYSIVTEVFAILASSYGLLGCIFAPKCFIILLRPEKNTRKHLMSKAPT
>LOCXPOlfC5.348.HIT1.OlfC.2R.837.ANF_receptor.exons6.CM033537.1.Mastacembelus_armatus.hapX
MSPLVTGIFFFQILSAFGAVAVEASPCQILGSPEFPLLSKEGDVTIGGAFSIHSKITQPTLSFTEKPTRLTCYSVNLREFRFAQTMIFAIEEINKSAFLLPNVSIGYRIYDNCGSTLSSMRAVMALINGDDWAVENICFGQSAVHAIIGESESSSTIVLSRTTGPFKIPVISHSATCECLSSRKEYPSFFRTIASDLYQSRALAQLVKHFGWTWVGAVNSDSDYGNNGMAIFLAAAEEEGVCVEYTEKFHRADPGKLMKVIEVIQKSTAQVIVGFLAHVEMNNLLEQLSLHNITGRQFIGVEAWITADSLVTPTSFSVLGGSLGFAVQKANISGLDNFLTKEFWETVFKCKGTKGNNMTGTGNCKENQDLTELKDYDDDVAELRYSSNIYKAVYAVAYSLHSMLKCSNSQGCDKMMKVMPWQVVESLKWVNFTIKNGDEVWFDSTGATVARYDVVNWQRGSDGSVQFKPVGYYDASLPPGKKFVLKTEAIVWPGEKTEVPMSVCSESCHPGTHKVLRKGKPVCCYDCIPCAEGEISNTTDSNGCKKCPEEFWSNQNRDACILKNAEYLSFTEVMGQILVFFTFFGVLLTVIVATLFLISKDTPLVRANNSELSFLLLFSLTLCFLCSLTFIGRPSDWSCMLRHTAFGITFVLCISCILGKTIVVLMAFRATLPGSNVMKWFGPVQQRLSVLAFTLVQILICILWLAINPPFPYKNINLYKEKIILECALGSPVWFWAVLGYIGLLAVLCFVLAFLARKLPDNFNEAKFITFSMLIFCAVWITFIPAYVSSPGKFTVAVEIFAILASSYGILLCIFAPKCFIIVLKPELNTKKHLMGK
>LOCXPOlfC6.349.HIT1.OlfC.2R.743.ANF_receptor.exons6.CM033537.1.Mastacembelus_armatus.hapX
LFMGTYGTEEDTVQCKMLGSPEFPLLSKTGDVTIGGTFSIHSQISKPPLSFTDTPEPLICSRINFREFRFAQTMIFAIEEINNSRSLLPNISIGYKVFDTCGSTLPSTRAVMGVMNGHERTVGKTCSGQSSVHAIIGASESSSTIVMLQILGIFQIPVISHFATCACLSNRKDYPSFFRTIPSDYYQSRALAKLVKHFGWTWVGAIRSDNDYGNDGMATFIRAANQEGVCVEYSEAISRTDSSEEVARVVRLIRSSSARVLVAFLAQSELDILLEEALNQNLTGLQWVGSESWITAGHLANKRYSGILSGSLGFTIRKAKISGLRDFLLQVNPSQDPQNNLLREFWEAAFECKFQSSALGQTQCTGSERLQDINNTFTDVSQLRISNCVYKAVYAVAHAIHNILKCGQSGDRMNQTCIWEENFEAKQIAKHLQDVNFTLQSGERVYFDGNGDPAAVYDLVNWQRNQAGDTVFVTVGNYNASEPNGKEFTMNGINITWAAESLERPQSVCSESCLPGFRQAAIKGKPICCFSCIVCAAGEISNSSNSAECSRCPLEYWSNDDRSQCVPKVIEFLSFGETMGVLLTIFSLFGAGLTLVVSCVFFRFRHTPLVKASNSELSFLLLFSLTLCFLCSLTFIGQPTKWSCMLRHTAFGIAFALCMSCILAKTIAVVIAFKAKRPANTVPQCSAPLQRTSVLSCTLMQVLVCLLWLTLAPPYPNKNTAHATERIILECDLGSPVGFWAVL
>LOCXPOlfC7.351.HIT1.OlfC.2R.861.ANF_receptor.exons6.CM033537.1.Mastacembelus_armatus.hapX
MLLIANLLLLALLVVRGGKPVCQTYGTRELSQFSKEGEINIGGIFSFHQSPVSVSPAPHVSPGTIQCEGLDPGELQYAYTMMFAIEEINNSSKLLPGVTLGYRIFDSCPSIPLSIRASLNLINRDESGEDSCNKLSSVHAVIGDTTSTSTIGIARTLGPFHIPVISHSATCSCLSNRRDYPSFFRTIPSDLYQSKALAKLVKHFGWTWVGAIRTNSEYGNSGMATFLQAAEKEGVCVEYSLAIYRTDPRKWFLEVVNIIKTATSKVIVAFADGTDLDILIKELHVQKVMGLQWVGSEGWITYRYIASPANYAVVQGAVGFAALNAHIPGLQQFLTNSRPSTIPGDHGLMELWEMVFNCTLTSPAETKVQSSITACTGKESLWDTNTRFTDVSDASLLNNVYKATYAVGHALDMLFTCKDGKGPFENNTCADREKVQPWQVLHYLAQVNFTTKLGDNIYFDEVGDPVARYALVNWQMDNMGYILFETIGYYDASRPEGQQFQMKADVKAIWAGKNLEVPRSVCSESCLAGTRQAFVKGKPVCCFDCITCADGEFSNRTNAVKCEKCPAEYKSNKERNNCDFKVIEFLTFSELMGILLVTFSVIGACLATIIAVIFFHYRQTPIVRANNSELSFLLLFSLTLCFLCSLTFIGQPSDWSCMLRHTAFGITFVLCISCVLGKTIVVLMAFKATLPGSNVMKLFGPLQQRLSVLAFTLIQILICILWLAINPPFPYKNMNHYKEKIILECALGSPVWFWAVLGYIGLLAVLCFVLAFLARKLPDNFNEAKFITFSMLIFCAVWITFIPAYVSSPGKFTVAVEIFAILASSYGMLFCIFLPKCYIILLKPENNTKKHLMGKVAPRTL
>LOCXPOlfC8.355.HIT1.OlfC.2R.857.ANF_receptor.exons6.CM033537.1.Mastacembelus_armatus.hapX
MMSTQRWPEQGLAFLQLLLVVYFSQAEEPVCRQRGDPENTQISKDGDIILGGIFSFHSSWKERQDTFRHKPLPLECTSLNFRDFQFAQAMIFAIEEINNSTDLLPDISLGYKMYDACGSVARSVRAALALANGNEAVSAPSEEQCTKPAQVQAIMGDTSSSPCMAIATVIGPFYIPMISHFATCACLSDKTKYPSFLRTIPSDYYQSRALAQLVKHFGWTWVGAIRTNDDYGNNGMATFTETAQQLGICLEYSVSFFRTDPPDKIKKIIDIIKASTSKVIVAFLSHMDMDVLIHELAKNNMTGYQWVGSEGWILDSQTAEMDRHHILDGAIGLSIPKAHVSGMREFILNVKPLNSSGHEIFTEFWETLFSCKFKQSESSTGNERECTGHEDLTGVQNGFTDMSLMPIFNNVYKGVYAVAHALHSILGCNQTCQYKGQLDPLTILQHIKSIHFKTKEGDEVYFNQNGDPAAKYEIINWQPTENGIVDFVTVGLHEASLPADKQLKVQNKSLVWAQNSKQVPMSVCSEKCPPGTRKVLQKGKPVCCYDCIRCAEGEISNTTDSITCVRCQPEFWSNERRDACVKKEAEFLSYEEIMGVLLTAASLFGTCMTVGVAVIFFRHRKSPIVRANNSELSFLLLFSLTLCFLCSLTFIGQPSDWSCMLRHTAFGITFVLCISCVLGKTMVVLMAFRATLPGSNVMKWFGPVQQRLSVLAFTLIQVVICILWLSISPPSPFKNFKQFKDKIILECALGSALGFWAVLGYIGLLAVLCFILAFLARKLPDNFNEAKFITFSMLIFCAVWITFIPAYVSSPGKFSVAVEIFAILASSFGLLICIFIPKCYIILLKPEKNTKKNMMGK
>LOCXPOlfC9.360.HIT1.OlfC.2R.857.ANF_receptor.exons6.CM033537.1.Mastacembelus_armatus.hapX
MTSTQRWPDWGWELLQLLLIVSFCQADELVCRQREDLKNPQLSNDGDIILGGIFSFHSSWKNRQDSYMYKPLPLECTSLNFREFQFAQAMIFAIEEINNSTDLLPGISLGYKMYDTCGSVARSVRVALALANGNEAVSAPSEEQCTKPAQVQAIIGETTSSVSRAIITVIGPFYIPLISHFATCACLSDKTKYPSFLRTIPSDYYQSRALAQLVKHFGWTWVGAIRGNDDYGNNGMATFTETAQQLGICLEYSVPFFRTDPPDKIRKIIDIIKASTSKVIVGFLTHMDMDVLIHELSKHNLTGYQWVGSEGWILDSQTAETDRHHILDGAIGLSIPKAHVSGMREFILNVKPLNSSGHEIFTEFWETLFSCKFKQSESSTGNERECTGHEDLTGVQNGFTDMSLMPIFNNVYKAVYAVAHALHSILGCNQTCQYKGQLDPLTILQELKTIHFKTKEGDEVYFNQNGDPAAKYEIINWQPTENGIVDFVTVGLHDASLPADKQLKVQNKSLVWAQNSKQVPVSVCSEKCPPGTRKVLQKGKPVCCYDCIRCAEGEISNTTDSITCVRCQPEFWSNERRDACVKKEAEFLSYEEIMGVLLTAASLFGTCMTVGVAVIFFRHRKSPIVRANNSELSFLLLFSLTLCFLCSLTFIGRPSDWSCMLRHTAFGITFVLCISCVLGKTMVVLMAFRATLPGSNVMKWFGPVQQRLSVLAFTLIQVVICILWLSISPPSPFKNFKQFKDKIILECALGSALGFWAVLGYIGLLAVLCFILAFLARKLPDNFNEAKFITFSMLIFCAVWITFIPAYVSSPGKFSVAVEIFAILASSFGLLICIFIPKCYIILLKPEKNTKKNMMGK
>LOCXPOlfC10.370.HIT1.OlfC.2R.857.ANF_receptor.exons6.CM033537.1.Mastacembelus_armatus.hapX
MTSTQRWPDWGWELLQLLLIVSFSQAEELVCRQREDLKNPQLSNDGDIILGGIFSFHSSWKNRQDSYMYKPLPLECTSLNFREFQFAQAMIFAIEEINNSTDLLPGISLGYKMYDTCGSVARSVRVGLALANGNEAVSAPSEEQCTKPAQVQAIIGETTSSVSRAIITVIGPFYIPLISHFATCACLSDKTKYPSFLRTIPSDYYQSRALAQLVKHFGWTWVGAIRGNDDYGNNGMATFTETAQQLGICLEYSVPFFRTDPPDKIRKIIDIIKASTSKVIVAFLTHMDMDVLIHELSKHNLTGYQWVGSEGWILDSQTAETDRHHILDGAIGLSIPKAHVSGMREFILNVKPLNSSGHEIFTEFWETLFSCKFKQSESSTGNERECTGHEDLTGVQNGFTDMSLMPIFNNVYKGVYAVAHALHSILGCNQTCQYKGQLDPLTILQELKTIHFKTKEGDEVYFNQNGDPAAKYEIINWQPTENGIVDFVTVGLHDASLPADKQLKVQNKSLVWAQNSKQVPVSVCSEKCPPGTRKVLQKGKPVCCYDCIRCAEGEISNTTDSITCVRCQPEFWSNERRDACVKKEAEFLSYEEIMGVLLTAASLFGTCMTVGVAVIFFRHRKSPIVRANNSELSFLLLFSLTLCFLCSLTFIGRPSDWSCMLRHTAFGITFVLCISCVLGKTMVVLMAFRATLPGSNVMKWFGPVQQRLSVLAFTLIQVVICILWLSISPPSPFKNFKQFKDKIILECALGSALGFWAVLGYIGLLAVLCFILAFLARKLPDNFNEAKFITFSMLIFCAVWITFIPAYVSSPGKFSVAVEIFAILASSFGLLICIFIPKCYIILLKPEKNTKKNMMGK
>LOCXPOlfC11.376.HIT1.OlfC.2R.857.ANF_receptor.exons6.CM033537.1.Mastacembelus_armatus.hapX
MTSTQRWPDWGWELLQLLLIVSFSQADELVCRQREDLKNPQLSNDGDIILGGIFSLHSSWKNRQDSYIYKPLPLECTSLNFREFQCAQAMIFAIEEINNSTDLLPGISLGYKMYDTCGSVARSVRVGLALANGNEAVSAPSEEQCTKPAQVQAIIGETTSSVSRAIITVIGPFYIPVISHFATCACLSDKAKYPSFLRTIPSDYYQSRALAQLVKHFGWTWVGAIRTNDDYGNNGMATFTETAQQLGICLEYSVPFFRTDPPDKIRKIIDIIKASTSKVIVAFLTHMDMELLTHELLKHNLTGYQWVGSEGWILDSQTAETDRHHILDGAIGLSIPKAHVSGMREFILNVKPLNSSGHEIFTEFWETLFSCKFKQSESSTGNERECTGHEDLTGVQNGFTDMSLMPIFNNVYKGVYAVAHALHSILGCNQTCQYKGQLDPLTILQELKTIHFKTKEGDEVYFNQNGDPAAKYEIINWQPTENGIVDFVTVGLHDASLPADEQLKLQNKFLVWAQNSKQVPVSVCSEKCPPGTRKVLQKGKPVCCYDCIRCAEGEISNTTDSIICVRCQPEFWSNERRDACVKKEAEFLSYEEIMGVLLTAASLFGTCMTVGVAVIFFRHRKSPIVRVNNSELSFLLLFSLTLCFLCSLTFIGRPSDWSCMLRHTAFGITFVLCISCVLGKTMVVLMAFRATLPGSNVMKWFGPAQQRLSVLAFTLIQVVICILWLSISPPFPFKNFMGFKDKIILECALGSALGFWAVLGYIGLLAVLCFILAFLARKLPDNFNEAKFITFSMLIFCAVWITFIPAYVSSPGKFSVAVEIFAILASSFGLLICIFIPKCYIILLKPEQNTKKNMMGK
>LOCXPOlfC12.380.HIT1.OlfC.2R.857.ANF_receptor.exons6.CM033537.1.Mastacembelus_armatus.hapX
MATTQRWPEWGWALLQLLLIVSFSQAEELVCRQREDLKNPQLSKDGDIILGGIFSFHSSWKNRQYPYMYKPLPLECTSLNFREFQFAQAMIFAIEEINNSTGLLPGISLGYKMYDTCGSVARSVRVALALANGNEAVSAPSEEQCTKPAQVQAIIGETTSSVSRAIITVIGPFYIPLISHFATCACLSDKTKYPSFLRTIPSDYYQSRALAQLVKHFGWTWVGAIRGNDDYGNNGMATFTETAQQLGICLEYSVPFFRTDPPDKIRKIIDIIKASTSKVIVAFLTHMDMDVLIHELSNHNLTGYQWVGSESWILDSQTAETDRHHILDGAIGLSIPKAHVSGMREFILNVKPLNSSGHEIFTEFWETLFSCKFKQSESSTGNERECTGHEDLTGVQNGFTDMSLMPIFNNVYKAVYAVAHALHSILGCNQTCQYKGQLDPLMILQEIKRIHFKTKEGDEVYFNQNGDPAAKYEIINWQPTENGIVDFVTVGLYEASLPADKQLKLQNKSLVWAQNSKKVPVSVCSEKCPPGTRKVLQKGKPVCCYDCIRCAEGEISNTTDSITCVRCQPEFWSNERRDACVKKEAEFLSYEEIMGVLLTAASLFGTCMTVGVAVIFFRHRKSPIVRANNSELSFLLLFSLTLCFLCSLTFIGRPSDWSCMLRHTAFGITFVLCISCVLGKTMVVLMAFRATLPGSNVMKWFGPVQQRLSVLAFTLIQVVICILWLSISPPSPFKDYKQFKDKIILECALGSALGFWAVLGYIGLLAILCFILAFLARKLPDNFNEAKFITFSMLIFCAVWISFIPAYVSSPGKFSVAVEIFAILASSFGLLICIFIPKCYIILLKPEKNTRQNMMGK
>LOCXPOlfC13.382.HIT1.OlfC.2R.856.ANF_receptor.exons6.CM033537.1.Mastacembelus_armatus.hapX
MMSTQRWPELGWALLQLLLVASLSQADELVCRQREDLKNAQLAKDGDIILGGIFSLHSSWKNRQDSYMYKPLPLECTSLNFREFQCAQAMIFAIEEINNSTDLLPGISLGYKIYDACGSVARSVRAALAMANGNEAVSIPSEEQCTKPAQVQAIIGETTSSVSMAITTVIGPFYIPLISHFATCACLSDKTKYPSFLRTIPSDYYQSRALAQLVKHFGWTWVGAIRTNDDYGNNGMATFTETAQQLGICLEYSVPFFRTDPPDKIRKIIDIIKASTSKVIVAFLSHMEMDVLIHVLSKNNMTGYQWVGSEGWVLHSQTAETDRHHILDGAIGLSVPKAHVSGMREFILNVKPLNSSGHEIFTEFWETLFSCKFMQSESSTGNERECTGHEDLTGVQNGFTDMSLMPIFNNVYKAVYAVAHALHSILGCNQTCQYKGQLDPLTILQEIKTIHFKTKEGDEVYFNQNGDPAAKYEIINWQPTENGIVDFVTVGLYDASLPADEQLKLQNKSLVWAQNSKQAPVSVCSEKCPPGTRKVLQKGKPVCCYDCISCAEGEISNTTDSITCVRCQPEFWSNERRDACVKKEAEFLSYEEIMGVLLTAASLFGTCMTVGVAVIFFRHRKSPIVRANNSELSFLLLFSLTLCFLCSLTFIGRPSDWSCMLRHTAFGITFVLCISCVLGKTMVVLMAFRATLPGSNVMKWFGPVQQRLSVLAFTLIQVVICIFWLSISPPFPFKNFMGFKDKIILECALGSALGFWAVLGYIGLLAILCFILAFLARKLPDNFNEAKFITFSMLIFCAVWITFIPAYVSSPGKFSVAVEIFAILASSFGLLICIFIPKCYIILLKPEKNTKKNMMG
>LOCXPOlfC14.388.HIT1.OlfC.2R.858.ANF_receptor.exons6.CM033537.1.Mastacembelus_armatus.hapX
MTSTQRWPELGWALLQLLLVASLSQADELVCRQREDLKNPQLAKDADIILGGIFSFHSSWKNRQDSYMYKPLPLECTSLNFREFQCAQAMIFAIEEINNSTDLLPGISLGYKMYDTCGAVPRTLRVGLALANGNEAVSVPSEEQCTKPAQVQAIIGGATSSVSIAITTVIGPFYIPLISHFATCACLSDKTKYPSFLRTIPSDYYQSRALAQLVKHCGWTWVGAIRTNDDYGNNGMAIFTETAQQLGICLEYSVPFFRTDPPDKIRKIIDIIKASTSKVIVAFLSHMDMDALIHELSNHNLTGYQWVGSEGWILDSQTAETDRHHILDGAIGLSLPKAHVSGMREFILNVKPLNSSGHEILTEFWETLFSCKFKQSVSSTGNERECTGHEDLTGVQNGFTDMSLMPIFNNIYKAVYAVAHALHSILGCNQTCQYKGQLDPLTILQEIKTIHFKTKEGDEVYFNKNGDPAAKYEIINWQPTENGIVDFVTVGLYDASLPADKQLKLQNKSLVWAQNSKQVPVSVCSEKCPPGTRKVLQKGKPVCCYDCIRCAEGEISNTTDSITCVRCQPEFWSNERRDACVKKEAEFLSYEEIMGVLLTAASLFGTCMTVGVAVIFFRHRKSPIVRANNSELSFLLLFSLTLCFLCSLTFIGRPSDWSCMLRHTAFGITFVLCISCVLGKTMVVLMAFRATLPGSNVMKWFGPVQQRLSVLAFTLIQVVICILWLSISPPFPFKNFMGFKDKIILECALGSALGFWAVLGYIGFLAILCFILAFLARKLPDNFNEAKFITFSMLIFCAVWITFIPAYVSSPGKFSVAVEIFAILASSFGLLICIFIPKCYIILLKPEKNTKKNMMGKE
>LOCXPOlfC15.390.HIT1.OlfC.2R.857.ANF_receptor.exons6.CM033537.1.Mastacembelus_armatus.hapX
MTSTQKPESSWALLQLLLIASFSQAEELVCRQTEDAENPQLSKDGDIVLGGIFSFHSSWKDRQETFKHKPLPLECTSLNFRDFQFAQAMIFAIEEINNSTDLLPGISLGYKIYDTCGSVARSVRVGLALANGNEAVSVPSEEQCTKPAQVQAIIGETSSSPCMAIATVIGPFYIPLISHFATCACLSDKAKYPSFLRTIPSDYYQSRALAQLVRHFGWTWVGAIRSNNDYGNNGMATFTEAAQQLGICLEYSVPFFRTDPPDKKRKIIGIIKASTSKVIVAFLSHMDMDVLIHELSKNNMTGYQWVGSESWIFDSQTAETDRHHILDGAIGLSIPKAHVSGMREFILNVKPLNSSGHEIFTEFWETLFSCKFKQSESSTGNERECTGHEDLTGVQNGFTDMSLMPIFNNVYKAVYAVAHALHSILGCNQTCQYKGQLDPLTILQHIKKINFKTKEGDEVYFNQNGDPAAKYEIINWQPTENGIVDFVTVGLYEASLPADKQLKLQNKSLVWAQNSKQVPVSVCSEKCPPGTRKVLQKGKPVCCYDCIRCAEGEISKTADSITCVRCQPEFWSNERRDACVKKEAEFLSYEEIMGVLLTAASLFGTCMTVGVAVIFFRHRKSPIVRANNSELSFLLLFSLTLCFLCSLTFIGRPSDWSCMLRHTAFGITFVLCISCVLGKTMVVLMAFRAKLPGSNVMKWFGPAQQRLSVLAFTLIQVVICILWLSISPPFPFKNFKQFKDKIILECALGSALGFWAVLGYIGFLAILCFILAFLARKLPDNFNEAKFITFSMLIFCAVWITFIPAYVSSPGKFSVAVEIFAILASSFGLLICTFIPKCYIILLKPEKNTKKNMIGKG
>LOCXPOlfC16.393.HIT1.OlfC.2R.860.ANF_receptor.exons6.CM033537.1.Mastacembelus_armatus.hapX
THRWPEFSCALLQLLLIASFSQAERGSCRQREDPENPQLSKDGDIILGGMFCFHSSWKKRQDSYKHKPLPLECTSLNFREFQCAQAMIFAIEEINNSTDLLPGISLGYKIYDTCCSVARSVRVALALANGNEAVSAPSEKQCTKPAQVQAIIGEAASSESMAITTVIGPFYIPLISHFATCACLSDKAKYPSFLRTIPSDYYQSRALAQLVKHFGWTWVGAIRTNDDYGNNGMATFTETAQQLGICLEYSVPFFRTDPPDKIRKIIDIIKASTSKVIVAFLARMDMDVLIHELSQHNLTGYQWVGSESWIFDSQTAETDRHHILDGAIGLSIPKAHVSGMREFILNVKPLNSSGHEIFTEFWETLFSCKFKQSESSTGNERECTGHEDLTGVQNGFTDMSLMPIFNNVYKAVYAVAHALHSILGCNQTCQYKGQLDPLTILRHIKNIYFKTKEGDEVYFNQNGDPAAKYEIINWQPTENGIVDFVTVGLYDASLPADKQLTLQNKSLVWAQNSKQVPVSVCSEKCPPGTHRVLQKGKPVCCYDCIRCAEGEISNTTDSITCVRCQPEFWSNERRDACVKKEAEFLSYEEIMGVLLTAASLFGTCMTVGVAVIFFRHRKSPIVRANNSELSFLLLFSLILCFLCSLTFIGRPYDWSCMLRHTAFGITFVLCISCVLGKTMVVLMAFRATLPGSNVMKWFGPVQQRLSVLAFTLIQVVICILWLSISPPFPFKNFKQFKDKIILECALGSALGFWAVLGYIGLLAILCFILAFMARKLPDNFNEAKFITFSMLIFCAVWITFIPAYVSSPGKFSVAVEIFAILASSFGLLICTFIPKCYIILLKPEKNTRQNMMGRGTSKSL
>LOCXPOlfC17.397.HIT1.OlfC.2R.857.ANF_receptor.exons6.CM033537.1.Mastacembelus_armatus.hapX
MASTQRWPEWGWALLQLLLIASFSQAEELVCRQTEDPENPQLSKNGDIILGGIFSFHSSWKNRQDSYKYKPLPLECTSLNFREFQCAQAMIFAIEEINNSTDLLPGISLGYKMYDTCGSVARSVRAALALANGNEAVSIPSEEQCTKPAQVQAIIGETSSSPCMAIATVIGPFYIPVISHFATCACLSDKTKYPSFLRTIPSDYYQSRALAQLVKHFGWTWVGAIRTNDDYGNNGMATFTETAQQLGICLEYSVPFFRTDPPDKIRKIIDIIKASTSKVIVAFLSYLDMDVLIHELSKHNLTGYQWVGSESWIFDSQTAETDRHRILDGAIGLSMPKAHVSGMREFILNVKPLNSSGHEIFTEFWETLFSCKFKQSESSTGNERECTGHEDLTGVQNGLTDMSLMPIFNNVYKAVYAVAHALHSILGCNQTCQYKGQLDPLMILQHIKTINFKTKEGDEVYFNQNGDPAAKYEIINWQPTENGIVDFVTVGLYDASLPADKQLKLQNKSLVWAQNSKQVPVSVCSEKCPPGTRKVLQKGKPVCCYDCIRCAEGEISNTTDSITCVRCQPEFWSNERRDACVKKEAEFLSYEEIMGVLLTAASLFGTCMTVGVAVIFFRHRKSPIVRANNSELSFLLLFSLTLCFLCSLTFIGRPSDWSCMLRHTVFGITFVLCISCVLGKTMVVLMAFRATLPGSNVMKWFGPVQQRLSVLAFTLIQVVICILWLSISPPFPFKNFKQFKDKIILECALGSALGFWAVLGYIGLLAILCFILAFLARKLPDNFNEAKFITFSMLIFCAVWITFIPAYVSSPGKFSVAVEIFAILSSSFALLICTFIPKCYIILLKPEKNTRQNMMGK
>LOCXPOlfC18.402.HIT1.OlfC.2R.858.ANF_receptor.exons6.CM033537.1.Mastacembelus_armatus.hapX
MTSIKRGAERGWTLLQLLLVMSFSQAKDPVCRQRGDPENPDLSKDGIVILGGIFSFHSSWKNRQNTYVNKPLPLECISLNFRGFQFAQAMIFAIEEINNSTDLLPGISLGYKMYDTCGSVARSVRAALALANGNEAVSAPSEEQCTKPAQVQAIIGETSSSPCMAIATVIGPFYIPMISHFATCACLSDKTKYPSFLRTIPSDYYQSRALAKLVKHFGWTWVGAIRTNDDYGNNGMATFTETAQQLGICLEYSVPFFRTDPPDKIRKIIDIIKASTSKVIVAFLSYLDMDVLKHEMSKHNMTGYQWVGSEGWIFDSQTAETDRHHILDGAIGLSMPKAHVSGMREFILNVKPLNSSGHEIFTELWETLFSCKFEQSESSTGNERECTGHEDLTGVQNGFTDMSLMPIFNNVYKGVYAVAHALHSILGCNQTCQYKVQLEPLTIFQYIKMINFKTKEGDEVYFNQNGEPPAKYEIINWQPTENGIVDFVTVGLYDASLPADKQLKLQNKSLVWAQNSKQVPVSVCSEKCPPGTRKVLQKGKPVCCYDCIRCAEGEISNTTDSITCVRCQPEFWSNERRDACVKKEAEFLSYEEIMGVLLTAASLFGTCMTVGVAVIFFRHRKSPIVRANNSELSFLLLFSLTLCFLCSLTFIGRPSDWSCMLRHTAFGITFVLCISCVLGKTMVVLMAFRATLPGSNVMKWFGPVQQRLSVLAFTLIQVVICILWLSISPPSPFKNFKQFKDKIILECALGSALGFWAVLGYIGLLAILCFILAFMARKLPDNFNEAKFITFSMLIFCAVWITFIPAYVSSPGKFSVAVEIFAILASSFGLLICTFIPKCYIILLKPEKNTRQNMMGRG
>LOCXPOlfC19.407.HIT1.OlfC.2R.858.ANF_receptor.exons6.CM033537.1.Mastacembelus_armatus.hapX
MTATQRWPEWSCIFLQLLLAVSFSQAEDMVCHLREDPENPQFSKDGVIILGGIFSFHSSWKERQDTFRLKPLPLECISLNFREFQCAQAMIFAIEEINNSTDLLPGISLGYKMYDTCGSVARSVRVALALANGNEAVSAPSEKQCTKPAQVQAIIGEASSSPCMAIAKVIGPFYIPVISHFATCACLSDKAKYTSFLRTIPSDYYQSRALAQLVKHFGWTWVGAIRTNDDYGNNGMATFTETAQQLGICLEYSVPFFRTDPPDKIRKIIDIIKASTSKVIVAFLSYLDMDVLIHELSKNNMTGYQWVGSEGWILDSQTAETDRHHILDGAIGLSLPKAHVSGMREFILNVKPLNSSGHEIFTELWETLFSCKFKQSESSTGNERECTGHEDLTGVQNGFTDMSLMPIFNNVYKGVYAVAHALHSILGCNQTCQYKGQLDPLTIFQHIKDVNFKTKEGDEVYFNQNGEPPAKYEIINWQPTENGIVDFVTVGLYDASLPADKQLKLQNKSLVWAQNSKQVPVSVCSEKCPPGTRKVLQKGKPVCCYDCISCAEGEISNTTDSITCVRCQPEFWSNERRDACVTKEAEFLSYEEIMGVLLTATSLFGTCMTVGVAVIFFRHRKSPIVRANNSELSFLLLFSLTLCFLCSLTFIGRPSDWSCMLRHTAFGITFVLCISCVLGKTMVVLMAFRATLPGSNVMKWFGPVQQRLSVLAFTLIQVVICILWLSISPPFPFKNFKQFKDKIILECALGSSLGFWAVLGYIGLLAILCFILAFMARKLPDNFNEAKFITFSMLIFCAVWITFIPAYVSSPGKFSVAVEIFAILASSFGLLICTFIPKCYIILLKPEKNTRQNMMGRG
>LOCXPOlfC20.412.HIT1.OlfC.2R.857.ANF_receptor.exons6.CM033537.1.Mastacembelus_armatus.hapX
MTSTQRWTEWGCVFLQLLLAVSFSQAEDMVCHLREDPENPQFSKDGVIILGGIFSFHSSWKERQDTFRLKPLPLECISLNFREFQCAQAMIFAIEEINNSTDLLPGISLGYKMYDTCGSVARSVRVGLALANGNEAVSAPSEEQCTKPAQVQAIIGEASSSPCMAIATVIGPFYIPVISHFATCACLNDKTKYPSFLRTIPSDYYQSRALAQLVKHFGWTWVGAIRSNNDYGNNGMATFTETAQQLGICLEYSVPFFRTDPPDKIRKIIDIIKASTSKVIVAFLSYLDMDVLIHELSKNNMTGYQWVGSEGWILDSQTAETDRHHILDGAIGLSMPNAHVSGMSEFILNVKPLNSSGHEIFTELWETLFSCKFKQSESSTGNERECTGHEDLTGVQNGFTDMSLMPIFNNVYKAVYAVAHALHSILGCNQTCQYKGQLDPLTILQHIKMINFKTKEGDEVYFNQNGEPPAKYEIINWQPTENGIVDFVTVGLYDASLPADKQLKLQNKSLVWAQNSKQVPVSVCSEKCPPGTRKVLQKGKPVCCYDCIRCAEGEISNTTDSITCVRCQPEFWSNERRDACVKKEAEFLSYEEIMGVLLTATSLFGTCMTVGVAVIFFRHRKSPIVRANNSELSFLLLFSLTLCFLCSLTFIGRPSDWSCMLRHTAFGITFVLCISCVLGKTMVVLMAFRATLPGSNVMKWFGPVQQRLSVLAFTLIQVVICILWLSISPPFPFKNFKQFNDKIILECALGSSLGFWAVLGYIGLLAILCFILAFMARKLPDNFNEAKFITFSMLIFCAVWITFIPAYVSSPGKFSVAVEIFAILASSFGLLICTFIPKCYIILLKPEKNTKKNMMGK
>LOCXPOlfC21.417.HIT1.OlfC.2R.854.ANF_receptor.exons6.CM033537.1.Mastacembelus_armatus.hapX
TQRWPERRWVLLQLLLVVSFSQAEEPVCRQRGDPENPQLSKDGIVILGGIFSFRNSWKDRQDAYMNKPLPLECIGLNFRGLKFAQAMIFAIEEINNSTDLLPGISLGYRIYDTCGSVARSVRVALALANGNEAVSVPSEEQCTKPAQVQAIIGETSSSPCMAIATVIGPFYIPLISHFATCACLSDKTKYPSFLRTIPSDYYQSRALAQLVKRFEWTWVGAIRSNNDYGNNGMATFTETAQQLGICLEYSVPFLRTDPPDKIRKIIDIIKASTSKVIVAFLSQLDMDVLIHELSKHNLPGCQWVGSESWIFDSQTAEMDRHHILDGAIGLSIPKAHVSGMREFILNVKPLNSSGHEIFTELWETLFSCKFEQSESSTGNERECTGHEDLTGVQNGFTDMSLMPIFNNVYKAVYAVAHALHSILGCNKTCQYKGQLDPLTILQEIKTIHFKTKERDEVYFNQNGDPPAKYEIINWQPTENGIVDFVTVGLYEASLPADKQLKLQNKSLVWAQNSKQVPVSVCSEKCPPGTRKVLQKGKPVCCYDCIRCAEGEISTTTDSVSCVRCQPEFWSNERRDACVKKEAEFLSYEEIMGVLLTAASLFGTCMTVGVAVIFFRHRKSPIVRANNSELSFLLLFSLTLCFLCSLTFIGRPSKWSCMLRHTAFGITFVLCISCVLGKTMVVLMAFRATLPGSNVMKWFGPVQQRLSVLAFTLIQVVICILWLSISPPFPFKNFKQFKDKIILECALGSALGFWAVLGYIGLLAILCFILAFMARKLPDNFNEAKFITFSMLIFCAVWITFIPAYVSSPGKFSVAVEIFAILASSFGLLICTFIPKCYIILLKPEKNTKKNIMGK
>LOCXPOlfC22.421.HIT1.OlfC.2R.863.ANF_receptor.exons6.CM033537.1.Mastacembelus_armatus.hapX
MASTQRWPEWSWVLLQLLLAVSFSQAEELVCQQTGDYENPQLSKNGGVILGGIFSFHSSWKNRQDSYKHKPLPLECTSLNFREFQFAQAMIFAIEEINNSTDLLPGISLGYKMYDTCGSVARSVRVGLALANGNEAVSAPSEEQCTKPAQVQAIIGETSSSPCMAIATVIGPFYIPLISHFATCACLSDKTKYPSFLRTIPSDYYQSRALAQLVKHFGWTWVGAIRTNDDYGNNGMATFTETAQQLGICLEYSVPFFRTDPPDKIRKIIDIIKASTSKVIVAFLSHMDMDVLIHELSKHKMTGYQWVGSESWIFDSQTAETDRHHILDGAIGLSIPKAHVSGMREFILNVKPLNSSGHEIFTELWETLFSCKFKQSESSTGNERECTGHEDLTGVQNGFTDMSLMPIFNNVYKAVYAVAHALHSILGCNQTCQYKGQLDPLTILQHIKKNQFKTKEGDVVYFNQNGDPAAKYEIINWQPTENGIVDFVTVGLYDASLPADKQLKLQNKSLVWAQNSKQVPVSVCSEKCPPGTRKVLQKGKPVCCYDCIRCAEGEISNTTDSITCVRCQPEFWSNERRDACVKKEAEFLSYEEIMGVLLTAASLFGTCMTVGVAVIFFRHRKSPIVRANNSELSFLLLFSLTLCFLCSLTFIGRPSDWSCMLRHTAFGITFVLCISCVLGKTMVVLMAFRATLPGSNVMKWFGPVQQRLSVLAFTLIQVVICILWLSISPPFPFKNFKQFKDKIILECALGSALGFWAVLGYIGLLAILCFILAFMARKLPDNFNEAKFITFSMLIFCAVWITFIPAYVSSPGKFSVAVEIFAILASSFGLLICTFIPKCYIILLKPEKNTRQNMMGRGTPKSL
>LOCXPOlfC7.424.HIT1.OlfC.2R.847.ANF_receptor.exons6.CM033537.1.Mastacembelus_armatus.hapX
LLLLILLMRKGASVCRLQGLAQPPELAQDGVLVIGGIFSFRTEQDLVTNTFQKTPEVRKCKNFNFREFKFAQAMIFALNEINQNPDILPNVKLGYKIYDNCGAMDILRAALALLSGLKGEISDDHCTESETVQAVLGHSGSGPTIAIEQVVGRFHIPVISHFATCACLSNRKEYPTVFRTIPSDYYQSRALAKLVKHFGWTWIGTIAVNNAYGLDGMDAFIQVAQEFGVCTEYYETFLSSDPPESILRIINVIKQATSKVIIAFMSHREIKLLAAELYKQNITGLQWIGSDAWITDPSLADSEGHSILVGSLGFVVSNAKIPGLEEHLRRLHPSQFPNSQFVRDFWEYMFHCSLNDTANTQKKACSGLESLQNVQSYFTDVSDLRFVNSVYKSVYAVAHALHNLVTCEENKGPFYNGTCADTKHIQPWQVLQYLNTVNFTTKEGERVYFDSNGDSPARYELVNLRMTNKGTMEGITIGIYDASLPESQHIIMNNIPVVWGNGLTKEMPVSVCSESCPPGTLKVLQKGKPVCCYDCIPCPVGEISNLTNSVQCVKCSMEYWSNKQRNACIPKAIEYLAYDEILGTLLVLLSFLGVFLSMITSLVFYCHKETPLVRANNSELSFLLLFSLTLCFLCSLTFIGAPSEWSCMLRHTAFGITFVLCISCVLGKTIVVLMAFRATLPGSNVMKWFGPAQQRFCVLAFTLIQILICILWLEISPPFPFKNMLLYTDRIILECHLGSAVWFWAVLGYIGLLAVLCFVLAFLARKLPDNFNEAKFITFSMLIFCVVWITFIPAYISSPGKFTVAVEIFAILASSYGLLLCIFLPKCYIILFRPDHNTKKHIMGKTS
>LOCXPOlfC7.430.HIT1.OlfC.2R.843.ANF_receptor.exons6.CM033537.1.Mastacembelus_armatus.hapX
LVILILFLGRVKSVCWLQGTVQPPELAKDGDFILGGIFTFHTGYKGSVPTFQTLPGPPTCLNINIREFQFALTMIFAIEEINKNPTILPNHTLGYKIYNSCGMANIIKSAIDLVNGPREIIDEKNCTKADTAQALLGHSGSAPTVGFARIIGRFQIPVLSHFATCACLSNRKEFPSFFRTIPSDLHQSRALAKLVKFFGWTWVGVISNKNEYGIYGITAFIKAAQEEGVCIEYHQTFEQTGPLHELLNVVETVKNSTSKVIVAFMSHREINVLAAELYKQNITGLQWIGSDAWITDPSLADSEGHSILVGSLGFVVSNAKIPGLEEHLRRLHPSQFPNSQFVRDFWEYMFHCSLNDTANTQKKACSGLESLQNVKSHFTDVSDLRFINNVYKSVYAVAHALHNLVTCEENKGPFYNGTCADTKHIQPWQVLYYLQNINFTSQGERVTFDQNGDIHAKYELINLQNMTLGTMHVATVGVFDATLPLEHQLLMDSTKIIWGGGSQMMPVSVCSESCPPGKRKLLQKRKPVCCYDCVPCAEGEISNTTDSMECLKCPVDYWPNTQGDRCLLKETEFLSFAEIMGIILTLFSLMGAILTTMIALVFFHFQETPLVRANNSELSFLLLFSLTLCFLCSLTFIGRPSEWSCMLRHTAFGITFVLCISCVLGKTMVVLMAFRATLPGSNVMKWFGPVQQRLSVLALTLIQILICILWLAINPPFLYKNMNHYKEKIILECSLGSPVWFWAVLGYIGLLAVLCFVLAFLARKLPDNFNEAKFITFSMLIFCSVWITFIPAYVSSPGKFTVAVEIFAILASSYGLLVCIYIPKCYIILLRPKQNTKKHLMSK
>LOCXPOlfC23.434.HIT1.OlfC.2R.850.ANF_receptor.exons6.CM033537.1.Mastacembelus_armatus.hapX
MLRLILLSLSVLHPDTVSSCELFGRFHMPSLFKQGDIMIGGIFPVFNKEISNTYTFEKEPPGVKCAGFDLRVFQWTQVMIFSIEEINKDPALLPNISLGYKILDSCASPTITLRAALTLAGRPEETVSTLPCPPAISALIAESGSSQSLVVAGMFGPFQVPIVSYFSTCACLSNKLKYPSFFRTIPSDYFQAKALAALVKHFGWQWIGVIQSDNDYGHNGILAFSEEVKKFGVCIAFVGKVLRTYTMDKILNVVEMIKRSTVKVILAFAAEGDLYPLMKEVVKQNITGIQWIASEAWITASRPSTPEIYQAFGGALGFAVQKMAIPNLKPFLAGISPYKDPSAAFVRDFWEIMVGCRPVLPGEYISAAATHIICKGNETLMNFQNVFFNVTQLRETYNVYKAVYAIAHALHQLVFCQPAGEKPVKPCLNVSEIRPKQVTEHLQRVNFKNEFGDHIYFDKNGDPPASYDIINWQLSDGQVEHVTLGHFASDTNGDYKLSIQEEHIVWRTGKMVPRSVCSDVCPVGTRKAQIKGKPTCCFDCIPCADGTIANLTGAADCTPCPQEFWSNERKDQCIPKTVEFLTYLEPMGIAITVVSILGASLSLATIMVFFHYRETPVIKASNSELSCFLLCCLFLCFLCPLTFIGRPTVWTCMLRHTAFGVTFALCISCVLGKTIVVVTAFKATVPGNKIARKFGPAQQRIIVFSCTLIQIVICILWLELNPPFPDMVFRYSNKKIVLECNTGSEAAFYAVLGYIGLLAITCLVLAFLARKLPDNFNEAKFITFSMLIFCTVWITFIPAYISSPGKFTVAVETFAILSSAFGLFICIFAPKCYIILIKPEKNTKRHVMGK
>LOCXPOlfC24.438.HIT1.OlfC.2R.850.ANF_receptor.exons6.CM033537.1.Mastacembelus_armatus.hapX
MQITIVTSLSILYLNTVCCCELFGRFHMPSLFKQGDIMIGGIFPVFNKEISNTYTFEREPPGMKCAGFDLRAFQWTQVMIFSIEEINKDPALLPNISLGYKILNSCSSPTNTLRAALTLAGRPEETESTLPCPPAISALIAEAGSSQSLVVAGMLGQFQVPIVSYFSTCACLSNRLKYPSFFRTIPSDYFQAKALAALVKHFGWQWIGVIQSDNDYGRNGILAFSEEVKKFGVCIAFVGKVLRTYTMDKILNVLEMIKQSTVKVILAFAAEGDLYPLMKEVIKQNITGIQWIASEAWITASRISTPETYQSFGGALGFALQRMAIPNLKPFLAGISPYKDPSAAFVRDFWEIMVGCRPVLPGEYIDAEATNVICKGNETLINFQDVFFNVTQLRETYNVYKAVYAIAHALHQLVFCQPAGEKPVKPCLNVSEIQPKQVTEHLQRVNFKNEFGDHIYFDKNGDPPASYDIINWQLSDGQVEHVTLGHFASDTNGDYKLSIQEEHIVWRTGNMVPRSVCSDVCPVGTRKAQIKGKPTCCFDCIPCADGTIANLTGAADCTPCPQEFWSNERKDQCIPKTVEFLTYHEPMGIAITVVSILGASLSLATIMVFFHYRETPVIKASNSELSCFLLFCLFLCFLCPLTFIGRPTVWTCMLRHTAFGVTFALCISCVLGKTIVVVTAFKATVPGNKIARKFGPAQQRIIVFSCTLIQIVICILWLELKPPFPDMVFRYSNKKIVLECNTGSEPAFYAVLGYIGLLAITCLVLAFLARKLPDNFNEAKFITFSMLIFCAVWITFIPAYISSPGKFTVAVETFAILSSAFGLFICIFAPKCYIILIKPEKNTKRHVMGK
>LOCXPOlfC25.443.HIT1.OlfC.2R.884.ANF_receptor.exons8.CM033537.1.Mastacembelus_armatus.hapX
MTLKATNFLLFLTLFRSTPVSAATLDNCVFLGEEEKNSLYEDGDVVIGGLFPLHYSPVVSFPTYKTKPAPIIYKYFIPRALHWIQTMAFAIKEINQRSDLLPQIKLGFHIRDSCDDIPVSLRALLVLANGQPERSTTESLNIAEGVERNISDSTLGCDAVHRAVSHVIIGDAASGVSMALLRSLGSFHIPLVSYFASCSCLSNQREFPTFMRTMPSDAFQVRALAQLVSYFGWTWVGVIGVDSDYARFAIQLFLQESVKYGVCAAYTYLYPVTLGQQALDELLDVIQMASSKVIINFASESEMQSILREIRKRNIKGLQWIASEAWATAKALWEKFAELLMGTLGFAIRRADVIPGLKQHLLGLRPPYIHKSAFLAELWEETFNCRLNGSVNSHYHGTGNYLDREPCKGTENLNDVYSAYSDVTQLRVSYNVYKAVYLVAHALEDMSNCKVGMGPFLNDTCADPKNFKPWQLIYYMKRANFSALGEKVIFDQNGDPIAYYDLVNWQRKPDGSLNLVKVGFYDASSPAGQSLIINDSVIQWPVGKQALRSVCSDSCPPGSRIARRKGEPMCCFDCVPCAEGEISNNTDSLECSRCSEDTWPNKARDLCIPKVTEYLSYHELTGILLCGVSVLGACISLSILGMFLTYKDTPLVRANNMELSFLLLVFLAVCFLVGLLFIGEPSDWLCYIRYPAFGISFALCISCLLAKTAVVLMAFRSTLPGSTVMKWFGPNQQRASVLLGTAVQVIICLIWLLTSPPHANNNTNYHRATIIIECVTGSEVGFWCVLGYIGILACMCFLMAFLARKLPDNFNEAKFITFSMLIFFAVWITFIPVYVSTAGKYTVAVHIFAILASANGLLFCIFAPKCYIIIFKPEKNNKKTLMQR
>LOCXPOlfC26.447.HIT1.OlfC.2R.851.ANF_receptor.exons6.CM033537.1.Mastacembelus_armatus.hapX
MQITIVTSLSILYLNTVCCCELFGRFHMPSLFKQGDIMIGGIFPVFNKEISNTYTFEREPPGVKCAEFDLRAFQWTQVMRFSIEEINKDPALLPNISLGYKILNSCSSPTITLRAALTLAGRPQETESTLPCPPAISALIAESGSSQSLVLAGMLGPFQVPIVSYFSTCACLSNRLKYPSFFRTIPSDYFQAKALAALVKHFGWQWIGVIQSDEDYGRNGILAFSEEVKKFGVCIAFVGTVLRTYTMDKILNVVEMIKRSTVKVILAFAAEGDFHPLMKEVIKQNITGIQWIASEAWITASRISTPETYQSFGGALGFALQRMAIPNLKPFLAGISPYKDPSAAFVRDFWEIMVGCRPVLPGEYIDAETTNVICKGNETLINFQDVFFNVTQLRETYNVYKAVYAIAHALHQLVFCQTAGEKPVKPCLNVSEIQPKQVTEHLQKVNYNNEFGDHIYFDKNGDPPASYDIINWQLSDGQVEHVTLGHFASDTNGDYKLSIQEEHIVWRTGKMVPRSVCSDVCPVGTRKAQIKGKPTCCFDCIPCADGTIANLTGAADCTPCPQEFWSNERKDQCISKTVEFLTYHEPMGIAITVVSILGASLSLATIMVFFHYRETPVIKASNSELSCFLLFCLFLCFLCPLTFIGRPTVWTCMLRHTAFGVTFALCISCVLGKTIVVVTAFKATVPGNKIARKFGPAQQRIIVFSCTLIQIVICILWLELKPPFPDMVFRYSNKKIVLECNTGSEAAFYAVLGYIGLLAITCLVLAFLARKLPDNFNEAKFITFSMLIFCAVWITFIPAYISSPGKFTVAVETFAILSSAFGLFICIFAPKCYIILIKPEKNTKRHVMGKI
>LOCXPOlfC27.456.HIT1.OlfC.2R.882.ANF_receptor.exons8.CM033537.1.Mastacembelus_armatus.hapX
MPLKATNFLLFLALFRSTPVSAATLDNCVFLGEEEKNSLYEDGDVVIGGLFPLHYSPVASFPTYKTKPAPIIYKYSRTLRWIQTMAFAIKEINQRSDLLPQIKLGFHIRDSCNDIPVSLRALLVLANGQPERSTTESLNIAEGVERNISDSTLGCDAVHRAVSHVIIGDAASGVSMAMLRSLGSFHIPLVSYFASCSCLSNQREFPTFMRTMPSDAFQVRALAQLVSYVGWTWVGVIGVDSDYARFAIQLFLQESVKYGVCAAYTHLYPVTLGQQALDELLGIIQMASSKVIINFSSESEMQSILTEIRKRNIKGLQWIASEAWATATALWENSGDLLMGTLGFAIRRADVIPGLKQHLLGLRPPYIHKSAFLAELWEETFNCRLNGSVNSHYHGTGNYLDREPCKGTENLNDVYSAYSDVTQLRVSYNVYKAVYLVAHALEDMSNCKVGMGPFLNDTCADPKNFKPWQLIYYMKRANFSALGEKVIFDQNGDPIAYYDLVNWQRKPDGSLNLVKVGFYDASSPAGQSLIINDSVIQWPVGKQALRSVCSDSCPPGSRIARRKGEPMCCFDCVPCAEGEISNNTDSLECSRCSEDTWPNKARDLCIPKVTEYLSYHELTGILLCGVSVLGACISLSILGMFLTYKDTPLVRANNMELSFLLLVFLAVCFLVGLLFIGEPSDWLCYIRYPAFGISFALCISCLLAKTAVVLMAFRSTLPGSTVMKWFGPNQQRASVLLGTAVQVIICLIWLLTSPPHANNNTNYHRATIIIECVTGSEVGFWCVLGYIGILACMCFLMAFLARKLPDNFNEAKFITFSMLIFFAVWITFIPVYVSTAGKYTVAVHIFAILASANGLLFCIFAPKCYIIIFKPEKNNKKTLMQR
>LOCXPOlfC28.464.HIT1.OlfC.2R.882.ANF_receptor.exons8.CM033537.1.Mastacembelus_armatus.hapX
MPLKAANFLLFLALFRSTPVSAATLDNCVFLGEEEKNSLYEDGDVVIGGLFPLHYSPVASFPTYKTKPAPIIYKYSRALRWIQTMAFAIKEINQRSDLLPQIKLGFHIRDSCDDIPVSLRALLVLANGQPERSTTESLNIAEGVERNISDSTLGCDAVHRAVSHVIIGDAASGVSMALLRSLGSFHIPLVSYFASCSCLSNQREFPTFMRTMPSDAFQVRALAQLVSYFGWTWVGVIGVDSDYARFAIQLFLQESVKYGVCAAYTHLYPVTLGQQALDELLGIIQMASSKVIINFSSESEMQSILTEIRKRNIKGLQWIASEAWATATALWENSGDLLMGTLGFAIRRADVIPGLKQHLLGLRPPYIHKSAFLAELWEETFNCRLNGSVNSHYHGTGNYLDREPCKGTENLNDVYSAYSDVTQLRVSYNVYKAVYLVAHALEDMSNCKVGMGPFLNDTCADPKNFKPWQLIYYMKRANFSALGEKVIFDQNGDPIAYYDLVNWQRKPDGSLNLVKVGFYDASSPAGQSLIINDSVIQWPVGKQALRSVCSDSCPPGYRIARRKGEPMCCFDCVPCAEGEVSNNTDSLECSRCSEDTWPNKARDLCIPKVTEYLSYHELTGILLCGVSVLGACISLSILGMFLTYKDTPLVRANNMELSFLLLVFLAVCFLVGLLFIGEPSDWLCYIRYPAFGISFALCISCLLAKTAVVLMAFRSTLPGSTVMKWFGPNQQRASVLLGTAVQVIICLIWLLTSPPHANNNTNYHRATIIIECVTGSEVGFWCVLGYIGILACMCFLMAFLARKLPDNFNEAKFITFSMLIFFAVWITFIPVYVSTAGKYTVAVHIFAILASANGLLFCIFAPKCYIIIFKPEKNNKKTLMQR
>LOCXPOlfC29.467.HIT1.OlfC.2R.868.ANF_receptor.exons8.CM033537.1.Mastacembelus_armatus.hapX
MTLLALFTLLYSVCVLILTYSPVSCFTSPDPAAAEVCTLQNSFQPGFVAMGDYVIGGIFPLHYNQEMPDINYTYRPPPVKCNGFDPRAFRWALTMRLAVEEINQSPELLPNYTLGYKIFDSCAYPLTGQRAALAVLNGQSEDDSPTCSGASPLLAIIGESGSAQSIVVSRILQPFKIPMISYFSSCACLADRKKYPNFFRVIPNDDYQVKAIAQLLLRFNWTWVGIVLGDHQYGRSAVQGLLRALQGTKVCIAYQEMIPLLYSRQRALQIMQVMRSSTASVVVVFSAEGEMTPFLRDYMTQNITGIQWVASEAWVTASVFTGSQYYPYLGGTIGFAIRKGYISRLSEYLKTVNPQMYPNNSLVHELWEALYGCSSASSGSQLPPCSGQESLLEQHSAYMNTSSTRVSYNVYKAVYAIAHSLHNLLLCKPDRGPFQNNSCAQSNNVHSWQLQYYLQEVKFNIAGDEMSFDSMGDSIPYYDIINWQRGTGGNTEFVNIGVFDGTKTAGEELVIQEDRIIWTGHQSEASCSHLSVCSTSCLPGSRKAVRRGEPVCCFDCLLCDSGKISNQTNSIECTVCPEDFWSNKDRTACIPKKVEFLGYDSLGIALTVISVVGACFTIAVFGVFFYHRNTPIVRVNNSELSFFILFALMLCFLCCLVFIGEPTSWSCMLRHTAFSITFSLCISCILGKTLVVLAAFTATRPGDNIMKWLGPKQQKAIIFSCTLVQVVICAAWLIDTPPFPSRNTQYESSKIILECSVGSTLAFWCVLGYIGLQACLCFVLAFLARKLPGNFNEAKFITFSILIFCAVWLAFIPAYISSPGKYADAVESFAILASSFGLLFCLFAPKCYIILLKPEKNTKQHLMGNKKK
>LOCXPOlfC30.474.HIT1.OlfC.2R.868.ANF_receptor.exons8.CM033537.1.Mastacembelus_armatus.hapX
MTLLALFPLLYSVCVLILTYIPVSCFTSPAPAAADVCTLRNSFQPGFVAKGDYVIGGIFPLHYNQEMPDLNYTYRPPPVKCNGFDPRALRWAVTMMLAVEEINQSPELLPNHTLGYKISDSCAYPLTGQRAALAVLNGQSEDEPPLCSDASPLLAVVGESGSAQSILVSRILQPFRIPMISYFSSCACSADRKKYPNFFRVVPNDDYPVKSIAQLLVHFHWTWVGLLRSDDEYGRFVVQGMLRALEGTKVCVAYQEIIPLPYSHKRALQIMQVMRSSTAKVVVVFSAEGEMAPFWRDYMTQNITGIQWVASEAWVTASLFTGSQYYPYLGGTIGFAIRKGYISRLSEYLKTVNPQTYPNNSLIHELWEALYGCSSSPLFDSQFPPCTEQEPVLPLHSAYLNMSTLRVSYNVYKAVYAIAHSLHKLLLCQPDSGPFQNNSCAQSSNVHSWQLQYYLQDIKFIIAGEVVNFDSKGDSIPFYDIINWQKGTGGNTEFVNVGVFDGSKPAGEELVIQEDRLIWAGHQSEASCSHLSVCSTSCLPGSRKAVRRGEPVCCFDCLLCDSGKISNQTNSIECTVCPEDFWSNKDRTACIPKKVEFLGYDSLGIALTVISVVGACFTIAVFGVFFYHRNTPIVRVNNSELSFFILFALMLCFLCCLVFIGEPTSWSCMLRHTAFSITFSLCISCILGKTLVVLAAFTATRPGDNIMKWLGPKQQKAIIFSCTLVQVVICAAWLIDTPPFPSRNTQYESSKIILECSVGSTLAFWCVLGYIGLQACLCFVLAFLARKLPGNFNEAKFITFSILIFCAVWLAFIPAYISSPGKYADAVESFAILASSFGLLFCLFAPKCYIILLKPEKNTKQHLMGKEK
>LOCXPOlfC31.477.HIT1.OlfC.2R.872.ANF_receptor.exons13.CM033537.1.Mastacembelus_armatus.hapX
ITERLNGFRIERVSDLDSSSSQCVKLEDSESLALESEGDIVIGGFFPLHYVGPEQLYSYSSKPQLASCSGFDHRAFRWMMTMVFTVEEINRNSNLLPGVKLGYRLMDSCDHVHTSLQALFSLVTQGRVATRAQVETLPSCLAGSPVPAMIGLASSSPSRAVAHTLGPFSVPLVSYFATCTCLTNKQMYPSFLRTVPSDLFQVRGLVQLVTFLGWLWVGTIGTMDDYSQYGIQAFSNQFRQQGGCVAFHLNIPKSPTVAEIQQMADRLQSSSAKVVVVFATEGQLLDLFVELAVRNVTGIQWVASEAWVTARLLTSPLFHPLLEGTLGFSFPGVAIPGLKEFLLSVRPSPEPGMEFVNMFWEELFGCRLESIVGKNNTADEKYKTAAEKPLCTGFEDLRNTESSYTDVSPVRISYNVYKAVYAIAHALHTLMNCDSGGLKGMCEKQKSFTSGQLLNHLKAVNFTNQFEEKIYFDSSGEPAPLYDIINWQKDSRREIRFTTVGSYDGSALVGQQLQMDHINIVWAKGHSQVPVSQCSPSCPPGTRQARRPREPHCCFDCLPCADGEINNQTGSTECTKCPEYYWSDKDKVKCIAGVEDFLSFTDTMGIILVALTVMGVVLTTFITTVFHYFRSTPIVKANNSEISFLLLLSLKLCFLCSLLFIGQPSVWTCRLRQAAFGISFVLCLSCLLVKTIVVLLAFRSSVPGSRALKLFGPAEQRTLILCTTAPQVCLCAGCLLGAPPFLFRNPTYQATTGKIVVECKEPWPPGFYLVLGYIGLLAFICLLLAFLGRKLPDTFNEAKLITFSMLIFCTVWVSFIPAYVSSPGKFTVAVEIFAILASSFGLLLCIFFPKCYVILLQPERNIKKGITGKYPR
>LOCXPOlfC32.479.HIT1.OlfC.2R.882.ANF_receptor.exons8.CM033537.1.Mastacembelus_armatus.hapX
MEISFIFIGLRLALGLTGLNSALTLNGCGDGLKQSDVCTEIRAAAGVSAEASSVKCKLQGTTLLPAFSMDGDYVIGGVFSMHHYVQTVDHDYTTVPGPLKSTGSIDTRELRFSRAMVFAIEEINNSTKLLPGIRLGYQIYDSCASVPMAVHVAFQLSNGLDPEFYTGDNCSKSGTVMAVVGESGSTPSISISRIIGSFNIPQVSHSATCACLSNKRQYPNFFRTIPSDHFQAAALAKLVKHFGWTWIGAVRSDSDYGNNGMASFLEAAHKEGICVEYSESFYRTNPRSRIQRVADVIRRSTSKVVVAFSTTGDMRILLEELSRQPSPPRQWIGSEAWITHADMLRFTFCAGAIGYGIQKSVIPGFRDFLLDISPTKLTASPILTEFWESAFNCRLEKSAATDQNVCDGTEDIQKLQSSYTDTSQLRITNMVYKAVYATAHAIHNAVCQETNSTTQCDRISSIEPKLVLSHLKKVNFSQNGYPVSFDANGDPVATYELVNWQKSESGSIVLVTVGQYDASLPLGQEFHINRNITWVEGRTQVPVSVCTDSCPKGTHKVLQKGKPICCYDCVPCPEGEISNATDSTDCFVCPNEFWPNAEKDTCVPKPVEFLSFSEILGVILATFSVGGACLAIITATIFFQHRTSPIVRANNSELSFLLLFSLTLCFLCSLTFIGAPSEWSCMLRHTAFGITFVLCISCVLGKTMVVLMAFKATLPGSNVMKWFGPPQQRMTVLSFTFIQVVICTVWLIVSPPFPMKNFTIYKERIILECAFGSAIGFWAVLGYIGLLAVFCFVLAVLARKLPDNFNEAKFITFSMLIFCAVWITFIPAYVSSPGKFTVAVEIFAILASSFGLILCIFAPKCFIILFKPEKNTKKHLMNKNQS
>LOCXPOlfC33.485.HIT1.OlfC.2R.876.ANF_receptor.exons8.CM033537.1.Mastacembelus_armatus.hapX
MEISFIFIGLRLALGLTGLNSALTLNGCGDGLKQSDVCTEIRAAAGVSAEASSVKCKLQGTTLLPAFSMDGDYVIGGVFSMHHYVQTVDHDYTTVPGPLKSTGSIDTRELRFSRAMVFAIEEINNSTKLLPGIRLGYQIYDSCASVPMAVHVAFQLSNGLDPEFYTGDNCSKSGTVMAVVGESGSTPSISISRIIGSFNIPQVSHSATCACLSNKRQYPNFFRTIPSDHFQAAALAKLVKHFGWTWIGAVRSDSDYGNNGMASFLEAAHKEGICVEYSESFYRTNPRSRIQRVADVIRRSTSKVVVAFLHTGDMRILLEELSQEPSPPRQWIGSEAWITHADLLRFTFCAGAIGFGIQKSVIPGFRDFLLDLSPTKLAASPILTEFWESTFNCRLEKNKKVCDGTEDIQKLQSPYTDTSQLRITNMVYKAVYAIAHAIHNAVCQETNSTTQCDRISSIEPKQVFTHLKKVHFSQNGYPVSFDANGDPVATYELVNWQKSENGSIVFVTVGQYDASLPLGQEFHINRNITWVEGRTQVPVSVCTDSCPKGTHKVLQKGKPICCYDCVPCPEGEISNATDSTDCFSCPNEFWPNAEKDTCVPKPVEFLSFSEILGVILATFSVGGACLAIITATVFFQHRTSPIVRANNSELSFLLLFSLTLCFLCSLTFIGAPSEWSCMLRHTAFGITFVLCISCVLGKTMVVLMAFKATLPGSNVMKWFGPLQQRMTVLSFTFIQVVICTVWLIVSPPFPMKNFTIYKERIILECALGSAIGFWAVLVYIGLLAVFCFVLAVLARKLPDNFNEAKFITFSMLIFCAVWITFIPAYVSSPGKFTVAVEIFAILASSFGLILCIFAPKCFIILFKPEKNTKKHLMNKN
>LOCXPOlfC34.491.HIT1.OlfC.2R.876.ANF_receptor.exons8.CM033537.1.Mastacembelus_armatus.hapX
MEISFIFIGLRLALGLTGLNSALTLNGCGDGLKQSDVCTEIRAAAGVSAEASSVKCKLQGTTLLPAFSMDGDYVIGGVFSMHHYVQTVDHDYTTVPGPLKSTGSIDTRELRFSRAMVFAIEEINNSTKLLPGIRLGYQIYDSCASVPMAVHVAFQLSNGLDPEFYTGDNCSKSGTVMAVVGESGSTPSISISRIIGSFNIPQVSHSATCACLSNKRQYPNFFRTIPSDHFQAAALAKLVKHFGWTWIGAVRSDSDYGNNGMASFLEAAHKEGICVEYSESFYRTNPRSRIQRVADVIRRSTSKVVVAFLHTGDMRILLEELSQEPSPPRQWIGSEAWITHADLLRFTFCAGAIGFGIQKSVIPGFRDFLLDLSPTKLAASPILTEFWESTFNCRLEKNKKVCDGTEDIQKLQSPYTDTSQLRITNMVYKAVYAIAHAIHNAVCQETNSTTQCDRISSIEPKQVFTHLKKVHFSQNGYPVSFDANGDPVATYELVNWQKSENGSIVFVTVGQYDASLPLGQEFHINRNITWVEGRTQVPVSVCTDSCPKGTHKVLQKGKPICCYDCVPCPEGEISNATDSTDCFSCPNEFWPNAEKDTCVPKPVEFLSFSEILGVILATFSVGGACLAIITATVFFQHRTSPIVRANNSELSFLLLFSLTLCFLCSLTFIGAPSEWSCMLRHTVFGITFVLCISCVLGKTMVVLMAFKATLPGSNVMKWFGPLQQRMTVLSFTFIQVVICTVWLIVSPPFPMKNFTIYKERIILECALGSAIGFWAVLGYIGLLAVFCFVLAVLARKLPDNFNEAKFITFSMLIFCAVWITFIPAYVSSPGRFTVAVEIFAILASSFGLILCIFAPKCFIILFKPEKNTKKHLMNKN
>LOCXPOlfC35.494.HIT1.OlfC.2R.826.ANF_receptor.exons8.CM033537.1.Mastacembelus_armatus.hapX
ASSETCKLQGTTLPSAFSMDGDYVIGGVFAIHYNMQIVNYTYTTVPQPLKCRGSIDTRGLRISRAMVFAIEEINNSTKLLPGIRLGYQIYDSCASVPMAVHMAFQLSNGLDPEFYTGDNCSKSGTVMAVVGESGSTQSISISHIIGSFNIPQVSHSATCACLSNKRQYPSFFRTIPSDHFQAAALVKLVKHFGWTWIGAVRSDTDYGHNGMASFLEAAHKEGICVEYSESFYRTNPRSRIQRVADVIRRSTSKVVVAFLHTGDMEILLEELSQEPSPPRQWIGSEAWITHADLLRFTFCAGAIGFGIQKSVIPGFRDFLLDLSPTKLAASPILTEFWESAFNCRLEKNKNVCDGTEDIQKLQSPYTDTSQLRLTNMVYKAVYAIAHAIHNAVCQETNSTTQCDRISSIEPKQVLSHLKKVNFSQNGYPVSFDANGDPVATYELVNWQKSESGSIVFVTVGQYDASLPLGQEFHINRNITWVEGRTQVPVSVCTDSCPKGTHKVLQKGKPICCYDCVPCPEGEISNATDSTDCFPCPNEFWPNAEKDTCFPKPVEFLSFSEILGVILATFSVGGACLAIITATVFFQHRTSPIVRANNSELSFLLLFSLTLCFLCSLTFIGAPSEWSCMLRHTAFGITFVLCISCVLGKTMVVLMAFKATLPGSNVMKWFGPLQQRMTVLSFTFVQVVICTVWLIVSPPFPMKNFTIYKERIILECALGSAIGFWAVLGYIGLLAVFCFVLAVLARKLPDNFNEAKFITFSMLIFCAVWITFIPAYVSSPGRFTVAVEIFAILASSFGLILCIFAPKCFIILFKPEKNTKKHLMNKN
>LOCXPOlfC34.499.HIT1.OlfC.2R.785.ANF_receptor.exons8.CM033537.1.Mastacembelus_armatus.hapX
MEISFLFIGLRIALGLTGLNSALTLNGCGDGLKQSDVCTEIRAAAGVRAEASSEKCKLRGTTLPSAFSTDGDYVIGGLFTIHYNMQTVNYTYTTVPQPLKCAESIDGRGLRFSRAMVFAIEEINNSTKLLPGIRLSYQIYDSCGSVPMAVNVAFQLSNGLDPEFYTRDNCSKSGMVMAVVGESGSTPSISISHIIASFNIPQVSHSATCACLSNKRQYPSFFRTIPSDHFQAAALAKLVKHFGWTWIGAVRSDSDYGNNGMASFLESAHKEGICVEYSESFYRSNPRSRIQRVADVIRRSTSKVVVAFLTPGDMRILLEELSREPSPPRQWIGSEAWITHAALLRFTFCDGAIGFGIQKSVIPGFRDFLLDLSPTRVAASPILTEFWESAFNCRLEKNKNVCNGTEDIQKLQSPYTDTSQLRITNMVYKAVYAIAHAIHNAVCQETNSTTQCDRINSIEPKQVFTHLKKVNFSQNGYPVSFDANGDPVATYELVNWQKSESGSIVLVTVGQYDASLPLGQEFHINRNITWVEGRTQVPVSVCTDSCPKGTHKVLQKGKPICCYDCVPCPEGEISNATDSTDCFACPNEFWPNAEKDTCAPKPVEFLYFSEILGVILAAFSVGGACLAITTATIFFQHRTSPIVRANNSELSFLLLFSLTLCFLCSLTFIGAPSEWSCMLRHTAFGITFVLCISCVLGKTMVVLMAFKATLPGSNVMKWFGPLQQRMTVLSFTFIQVVICTVWLIVSPPFPMKNFTIYKERIILECALGSAIGFWAVLGYIGRLAV
>LOCXPOlfC36.506.HIT1.OlfC.2R.876.ANF_receptor.exons8.CM033537.1.Mastacembelus_armatus.hapX
MEISFLFIGLRIALGLTGLNSALTLNGCGDGLKQSDVCTEIRAAAGISAEASSEKCKLQGTTLPSAFSMDGDYIIGGVFAIHYNMQTVNYTYTTVPQPLKCTGSINARGLRISRAMVFAIEEINNSTKLLPGIRLGYQIYDSCASVPMAVHMAFQLSNGLDPEFYTGDNCSKSGTVMAVVGESGSTQSISISHIIGSFNIPQVSHSATCACLSNKRQYPSFFRTIPSDHFQAAALVKLVKHFGWTWIGAVRSDSDYGHNGMASFLDAAHKEGICVEYSESFYRTNPRSRIQRVADVIRRSTSKVVVAFLHTGDMEILLEELSREPSPPRQWIGSEAWITHAALLRFTFCAGAIGFGIQKSVIPGFRDFLLDLSPAKLASSPILTEFWESAFNCRLEKNKNVCDGTEDIQKLQSPYTDTSQLRLSNMMYKAVYAIAHAIHNAVCQETNSTTQCDRINGTEPKQVFTHLKKVNFSQNGYPVSFDANGDPVATYELVNWQKSESDSIVFVTVGQYDASLPLGQEFHINRNITWVEGRTQVPVSVCTDSCPKGTHKVLQKGKPICCYDCVPCPEGEISNATDSTDCFPCPNEFWPNAEKDTCFTKPVEFLSFSEILGVILATFSVGGACLAIITATIFFQHRTSPIVRANNSELSFLLLFSLTLCFLCSLTFIGAPSEWSCMLRHTAFGITFVLCISCVLGKTMVVLMAFQATLPGSNVMKWFGPLQQRMTVLSFTFIQVVICTVWLIVSPPFPMKNFTIYKERIILECALGSAIGFWAVLGYIGLLAVFCFVLAVLARKLPDNFNEAKFITFSMLIFCAVWITFIPAYVSSPGKFTVAVEIFAILASSFGLILCIFAPKCFIILFKPEKNTKKHLMNKN
>LOCXPOlfC37.509.HIT1.OlfC.2R.832.ANF_receptor.exons8.CM033537.1.Mastacembelus_armatus.hapX
VSYGKCKLQVNACFPAFSMDGDYIIGGVFSIHEYLNTMHHNYTFKPEPLKCIGSIDSRELRLSRAMIFAIEEINNSTKLLPGIRLGYQIYDSCASVPMAVHVAFQLSNGLDPEFYTSDNCSKSGMVMAVVGESGSTPSISISRIIGSFNIPQVSHFATCACLSNKRQYPSFFRTIPSDHFQAAALAKLVKHFGWTWIGAVRSDTDYGNNGMASFLEAAHKEGICVEYSESFYRTNPRSRIQRVADVIRRSTSKVVVAFATYGDMRILLEELSREPSPPRQWIGSESWLTNPDMLSFSICDGAIGFGIQKSVIPGFRNFLLDLSPTKVAVSPILTEFWESAFNCRLEKSAATGQKVCDGTEDIEELQSLYTDTSQLRITNMVYKAVYAIAHAIHNAVCQETNSTTQCDRINSIEPKQVLNHLKKVNFSQNGYPVSFDANGDPVATYELVNWQKSGSGSTVFVTVGQYDASLPLGQEFHINRNITWVEGRTQVPVSVCTDSCPKGTHKVLQKGKPICCYDCVPCPEGEISNATDSTDCFPCPNEFWPNAEKDTCVPKPVEFLSFSEILGVILATFSVGGACLAIITATIFFRHRTSPIVRANNSELSFLLLFSLTLCFLCSLTFIGAPSEWSCMLRHTVFGITFVLCISCVLGKTMVVVMAFKATLPGSNVMKWFGPLQQRMTVLSFTFIQVLICTVWLIVSPPFPMKNFTIYKERIILECALGSAIGFWAVLGYIGLLAVFCFVLAVLARKLPDNFNEAKFITFSMLIFCAVWITFIPAYVSSPGKFTVAVEIFAILASSFGLILCIFAPKCFIILLKPEKNTKKHLMNKNQS
>LOCXPOlfC38.512.HIT1.OlfC.2R.847.ANF_receptor.exons8.CM033537.1.Mastacembelus_armatus.hapX
DGCTEIRAAAGVSAEASSVKCKLQGTTRLPAFSMNGDYVIGGVFSIHYNMQTVNYTYTTVPQPLKCRGSIDGRGLRILRAMVFAIEEINNSTKLLPGIRLGYQIYDSCASVPMAVHAAFQLSNGLDPEFYTRDNCSKSGTVMAVVGESGSTPSISISRITGAFNIPQVSHFATCACLSNKRQYPSFFRTIPSDHFQAAALAKLVKHFGWTWIGAVRSDSDYGNNGMASFLEAAHKEGICVEYSESFTRTNPRSRIQRVADVIRRSTSKTIVAFASTGDMRILLEELSREPSPPHQWIGSEDWITHPDLLIFNFCAGAIGFGIQKSVIPGFRNFLLDLSPTKVAASSILTEFWESAFNCRLEKSAATDKNVCDGTEDIQKLQNPYTDTSQLRITNMVYKAVYAIAHAIHNAVCQETNSTTQCDRLNSIEPKQVLNHLKKVNFSQNGYPVSFDANGDPVATYELVNWQKSESGSIVFVTVGQYDASLPLGQEFHINRNITWVEGRTQVPVSVCTDSCPKGTHEVLQKGKPICCYDCVPCPEGEISNATGSTDCFACPNEFWPNAEKDTCVPKPVEFLSFSEILGVILATFSVGGACLAIITATIFFRHRTSPIVRANNSELSFLLLFSLTLCFLCSLTFIGAPSEWSCMLRHTAFGITFVLCISCVLGKTMVVLMAFKATLPGSNVMKWFGPTQQRMSVLSFTFIQVVICTVWLIVSPPFPMKNFTIYKERIILECALGSAIGFWAVLGYIGLLAVFCFVLAVLARKLPDNFNEAKFITFSMLIFCAVWTTFIPAYVSSPGKFTVAVEIFAILASSFGLILCIFAPKCFIILFKPEKNTKKHLMNKNQS
>LOCXPOlfC39.514.HIT1.OlfC.2R.882.ANF_receptor.exons8.CM033537.1.Mastacembelus_armatus.hapX
MEISFLFIGLRLALGLTGLNSALTLNDCWDGLKQSDECTEIRAAAGVSAEALSVKCKLQGTTLPSAFSMDGDYIIGGVFSMHEYLNTMHHNYTFMPETLKCIGSIEARELRFSRAMVFAIEEINNSTKLLPGIRLGYQIYDSCASVPMAVHVAFQLSNGLDPEFYTRDNCSKSGMVMAVVGESGSTPSISISRIIGSLNISQVSHFATCACLSNKRQYPNFFRTIPSDHFQAAALAKLVKHFGWTWIGAVRSDSDYGNYGMASFLEAAHKEGICVEYSESFYRASPRSRIQRVADVIRRSTSKIIVAFLTPGDMRILLEELSREPSPPRQWIGSEAWITHADLLRFTYCDGAIGFGIQKSVIPGFRDFLLDLSPTKVEVSPILTEFWESAFNCRLEKSAATDKKVCDGTEDIQKLQSPYTDTSQLRITNMVYKAVYAIAHAIHNAVCQETNSTTQCDRISSIEPKQVLTHLKKVNFSQNGYPVSFDANGDPVATYELVNWQKSESGSIVLVTVGQYDASLPLGQEFHINRNITWVEGRTQVPVSVCTDSCPKGTHKVLQKGKPICCYDCVPCPEGEISNATDSTDCFPCPNEFWPNAEKDTCFTKPVEFLSFSEILGVILATFSIGGACLAIITATIFFQHRTSPIVRANNSELSFLLLFSLTLCFLCSLTFIGAPSEWSCMLRHTAFGITFVLCIACVLGKTMVVLMAFKATLPGSNVMKWFGPLQQRMTVLSFTFIQVVICTVWLIVSPPFPMKNFTIYKERIILECAVGSAIGFWAVLGYIGLLAVFCFVLAVLARKLPDNFNEAKFITFSMLIFCAVWITFIPAYVSSPGKFTVAVEIFAILASSFGLILCIFAPKCFIILFKPEKNTKKHLMNKNQS
>LOCXPOlfC40.517.HIT1.OlfC.2R.847.ANF_receptor.exons8.CM033537.1.Mastacembelus_armatus.hapX
DGCTEIRAAAGVSAEALSVKCKLQGTTLPSAFSMDGDYIIGGVFAIHYNMQTVNYTYTTVPQPLKCTGSTDTRELRFSRAMVFAIEEINNSTKLLPGIRLGYQIYDSCASVPMAVHVAFQLSNGLDPEFYTSDNCSKSGTVMAVVGESGSTPSISISRIIASFNIPQVSYSATCACLSDKHQYPNFFRTIPSDHFQAAALAKLVKHFGWTWIGAVRSDSDYGNNGMASFLEAAHKEGICVEYSESFTRTNPRSRIQRVADVIRRSTAMVVVAFAAPADMMILLEELSREPSPLRQWIGSEAWVTHPDILGFTFCDGAIGFGIQKSVIPGLRNFLLDLSPTTVAASPILTEFWESAFNCRLEKNAATDKKVCDGTEDIQKLHSPYTDTSQLRITNMVYKAVYAIAHAIHNAVCQETNSTTQCDRINSIEPKQVLNYLKKVNFSQNGYPVSFDANGDPVATYELVNWQKSESGSIVLVTVGQYDASLPLGQEFHINRNITWVEGRTQVPVSVCTDSCPKGTHKVLQKGKPICCYDCVPCPEGEISNATDSTDCFPCPNEFWPNAEKDTCVPKPVEFLSFSEILGVILATFSVGGACLAIITATIFFRHRTSPIVRANNSELSFLLLFSLTLCFLCSLTFIGAPSEWSCMLRHTAFGITFVLCISCVLGKTMVVLMAFKATLPGSNVMKWFGPLQQRMTVLSFTFVQVVICTVWLIVSPPFPMKNFTIYKERIILECALGSAIGFWAVLGYIGLLAVFCFVLAVLARKLPDNFNEAKFITFSMLIFCAVWITFIPAYVSSPGRFTVAVEIFAILASSFGLILCIFAPKCFIILFKPEKNTKKHLMNKNQS
>LOCXPOlfC40.522.HIT1.OlfC.2R.844.ANF_receptor.exons8.CM033537.1.Mastacembelus_armatus.hapX
TEVRAAAGVSAEALSVKCKLQGTTLPSAFSMDGDYVIGGVFAIHYNMQTVNYTYTTVPQPLKCTGSIDGRGLRFSRAMVFAIEEINNSTKLLPGIRLGYQIYDSCASVPMAVHVAFQLSNGLDPEFYTSDNCSKSGMVMAVVGESGSTPSISISRIIGSFNIPQVSHFATCSCLSKKHQYPNFFRTIPSDHFQAAALAKLVKHFGWTWIGAVRSDSDYGNNGMASFLEAAHKEGICVEYSESFYRTNPRSRIQRVADVIRRSTSMVVVAFASSGDMMILLEELSRKPSPPRQWIGSEAWVTHTDMLSFTFCAGAVGFGIQKSVIPGLRNFLLDLSPAKVAASPILTEFWESAFNCRLEKNAATDKKVCDGTEDIQKLQSPYTDTSQLRITNMVYKAVYAIAHAIHNAVCQETNSTTQGDRINGIEPKQVLTQLKKVNFSQNGYPVSFDANGDPVATYELVNWQKSESGSIVFVTVGQYDASLPLGQEFHINRNITWVEGRTQVPVSVCTDSCPKGTHKVLQKGKPICCYDCVPCPEGEISNATDSTDCFPCPIEFWPNAEKDTCVPKPVEFLSFSEILGVILATFSVGGACLVIITATIFFQHRTSPIVRANNSELSFLLLFSLTLCFLCSLTFIGAPSEWSCMLRHTAFGITFVLCISCVLGKTMVVLMAFKATLPGSNVMKWFGPLQQRMSVLSFTFVQVVICTVWLIVSPPFPMKNFTIYKERIILECALGSAIGFWAVLGYIGLLAVFCFVLAVLARKLPDNFNEAKFITFSMLIFCAVWITFIPAYVSSPGKFTVAVEIFAILASSFGLILCIFAPKCFIILFKPEKNTKKHLMNKNQS
>LOCXPOlfC41.535.HIT1.OlfC.2R.881.ANF_receptor.exons8.CM033537.1.Mastacembelus_armatus.hapX
MEISFLFIGLRIVLGLTGLNSALTLNGCGDGLKQSDGCTEIRAAAGVSGEASSVKCKLQGSTRLPAFSMDGDYVIGGVVSIHLYGQTVENNYTTEPEPLKCTGSIDTRELRFSLAMVFAIEEINNSTKLLPGIRLGYQIYDSCASVPMAVHVAFQLSSGLDPEFNTSDNCSKSGTVMAVVGESGSTPSISISRIIGSFNIPQVSYSATCACLSDKRQYPNFFRTVPSDHFQAAALAKLVKHFGWTWIGAVRSDSDYGNNGMASFLDAAHKEGICVEYSESFYRTNPRSRIQRVADVIHRSTSMVVVAFTASGDIKILLEELSRKPSPPRQWIGSEDWITHPDMLSFTFCAGAIGFGIQKSVIPGLRNFLLDLSPTKVAASPILTEFWESAFNCRLEKSAATNKKVCDGTEDIQKLQSPYTDTSQLRITNMVYKAVYAIAHAIHNAVCPETNSTTQCDRISSIEPKQVLTHLKKVNFSQNGYPVSFDANGDPVATYELVNWQKSESGSIVLVTVGQYDASLPLGQEFHINRNITWVEGRTQVPVSVCTDSCPKGTHKVLQKGKPICCYDCVPCPEGEISNATDSTDCFPCPNEFWPNAEKDTCFPKPVEFLSFSEILGVILATFSVGGACLAIITATIFFQHRTSPIVRANNSELSFLLLFSLTLCFFCSLTFIGAPSEWSCMLRHTAFGITFVLCISCVLGKTMVVLMAFKATLPGSNVMKWFGPLQQRMTVLSFTFVQVVICTVWLIVSPPFPMKNFTIYKERIILECALGSAIGFWAVLGYIGLLAVFCFVLAVLARKLPDNFNEAKFITFSMLIFCAVWITFIPAYVSSPGKFTVAVEIFAILASSFGLILCIFAPKCFIILFKPEKNTKKHLMNKNQ
>LOCXPOlfC42.538.HIT1.OlfC.2R.841.ANF_receptor.exons8.CM033537.1.Mastacembelus_armatus.hapX
DGCTEIRAAAGVSAEASSVKCKLQGTTLPPAFSMDGDYVIGGVFSIRLYGQTVENKYTTVPQPLKCTGSIDGRVLRFTRAMVFAIEEINNSTKLLPGIRLGYQIYDSCASVPMAVNVAFPLSNGLDPEFYTSDNCSKSGMVMAVIGTSGSTSSISITRIIGSFNIPQVSYSATCACLSDKRQYPTFFRTVPSDHFQAAALAKLVKHFGWTWIGAVRSDTDYGNNGMASFLDAAHKEGICVEYSESFYRSNPRSRIQRVADVIRRSTALVVVAFAAFEDLKILLKEMTQEPSPPRQWIGSEDWITHPDMLSFTFCAGAIGFGIQKSVIPGLRNFLLDLSLTKVAASPILTEFWESAFNCRLEKNKKVCDGTEDIQKLQSPYTDTSQLRFTNMVYKAVYAIAHAIHNAVCPETNSTTQCDRIKRTEPKQVLTNLKKVNFSQNGYPVSFDANGDPVATYELVNWQKSESGSIVFVTVGQYDASLPLGQEFHINRNITWVEGRTQVPVSVCTDSCPKGTHKVLQKGKPICCYDCVPCPEGEISNATDSTDCFPCPNEFWPNAEKDTCFPKPVEFLSFSEILGVILATFSVGGACLAIITATIFFQHRTSPIVRANNSELSFLLLFSLTLCFLCSLTFIGAPSEWSCMLRHTAFGITFVLCISCVLGKTMVVLMAFKATLPGSNVMKWFGPTQQRMSVLSFTFIQVVICTVWLIVSPPFPMKNFTIYKERIILECALGSAIGFWAVLGYIGLLAVFCFVLAVLARKLPDNFNEAKFITFSMLIFCAVWITFIPAYVSSPGKFTVAVEIFAILASSFGLILCIFAPKCFIILFKPEKNTKKHLMNKN
>LOCXPOlfC43.540.HIT1.OlfC.2R.882.ANF_receptor.exons8.CM033537.1.Mastacembelus_armatus.hapX
MEISFLFIGLRIALGLTGLNSALTLNGCWDGLKQSDGCAEIRAAAGVSAEASSVKCKVQGSNHLPAFSMDGHYVIGGVFPIHLYAQTVEHNYTTVPQPLKCTGSINGHGLHFSRAMVFAIEEINNSTKLLPGIRLGYQIYDSCASVPMAVNVAFQLSNGLDPEFNTSDNCSKSGTVMAVVGESDSTPSITISRIIGSFNIPQVSYLATCACLSDKHQYPNFFRTVPSDQFQAAALAKLVKHFGWTWIGAVRSDSDYGNNGMASFLDAAHKEGICVEYSESFYRTNPRSRIQRVADVIRRSTATVVVAFAASGDLVILLEELSREPSPPRQWIGSEAWVTDSDMSSFTFCDGAMGFGIQKSVIPGLRNFLLDLSPTKVAASPILTEFWESAFNCRLEKSAAMDKKVCDGTQDIQKLQSPYTETSELRITNMVYKAVYAVAHAIHNAVCQETNSTTQCDRISSIEPKQILHHLKKVNFSQNGYPVSFDANGDPVATYELVNWQKSESGSIVFVTVGQYDASLPLGQEFHINRNITWVEGRTQVPVSVCTDSCPKGTHKVLQKGKPICCYDCVPCPEGEISNATDSTDCFPCPNEFWPNAEKDTCVPKPVEFLSFSEILGVILATFSIGGACLAIITATIFFRHRTSPIVRANNSELSFLLLFSLTLCFLCSLTFIGAPSEWSCMLRHTVFGITFVLCISCVLGKTMVVLMAFKATLPGSNVMKWFGPTQQRMTVLSFTFIQVLICTVWLIVSPPFPMKNFTIYKERIILECALGSAIGFWAVLGYIGLLAVFCFVLAVLARKLPDNFNEAKFITFSMLIFCAVWITFIPAYVSSPGKFTVAVEIFAILASSFGLILCIFAPKCFIILLKPEKNTKKHLMNKNQS
>LOCXPOlfC44.545.HIT1.OlfC.2R.841.ANF_receptor.exons8.CM033537.1.Mastacembelus_armatus.hapX
DGCTEIRAAAGVSGEASSVTCKLQGITLLPAFSMDGDYIIGGVIAIHLYAQTVEHNYTTVPQPLKCTGSINARDLRISRAMVFAIEEINNSTKLLPGIRLGYQIYDSCASVPMAVNVAFQLSNGLDPEFNTSDNCSKSGMVMAVVGESGSTPSISISRIIGSFNIPQVSHFATCACLSDKRQYVNFFRTIPSDHFQAAALAKLVKHFGWTWIGAVRSDSDYGNNGMASFLEAAHKEGICVEYSESFYRTNPRSRIQRVADVIRRSTSMVVVAFASPGDMMILLEELSRKPSPPRQWIGSEAWVTHTDMLSFTFCAGAVGFGIQKSVIPGLRNFLLDLSPAKVAASPILTEFWESAFNCRLEKNKKVCDGTEDIQKLQSPYTDTSQLRITNMVYKAVYAIAHAIHNAVCQETNSTTQCDRLNGIEPKQVLTHLKKVNFSQNGYPVSFDANGDPVATYELVNWQKSESGSIVLVTVGQYDASLPLGQEFHINRNISWVEGRTQVPVSVCTDSCPKGTHKVLQKGKPICCYDCVPCPEGEISNATDSTDCFACPNEFWPNAEKDTCVPKPVEFLSFSEILGVILATFSIGGACLAIITATIFFRHRTSPIVRANNSELSFLLLFSLTLCFLCSLTFIGAPSEWSCMLRHTAFGITFVLCISCVLGKTMVVLMAFKATLPGSNVMKWFGPTQQRMTVLSFTFIQVVICTVWLIVSPPFPMKNFTIYKERIILECALGSAIGFWAVLGYIGLLAVFCFVLAVLARKLPDNFNEAKFITFSMLIFCAVWITFIPAYVSSPGKFTVAVEIFAILASSFGLILCIFAPKCFIILFKPEKNTKKHLMNKN
>LOCXPOlfC45.548.HIT1.OlfC.2R.840.ANF_receptor.exons8.CM033537.1.Mastacembelus_armatus.hapX
DGCTEIRAAAGVSAEASFVKCKLQGSSLLPAFSMDGDYVIGGVFPIHIYAQTVEHNYTTVPEPLKCTGSIYGRGLRFSRAMVFAIEEINNSTKLFPGIRLGYQIYDSCASVPMAMHVAFQLSNGLDAEFNTRNNCSKSGTVMAVVGESDSTPSITISRIIGSFNIPQVSYFATCACLSDKHQYPNFFRTVPSDQFQAAALAKLVKHFGWTWIGAVRSDSDYGNNGMASFLEAAHKEGICVEYSESFYCTNPRSRIQRVADVIRRSTATVVVAFAASGDMRILLEELSSEPSPPRQWIGSEAWITDSDMSSFTFCDGAMGFGIQKSVIPGLRNFLLDLSPTKAAASPILTEFWESAFNCRLEKNQNVCDGTEDIQKLQSPYTDTSQLRITNMVYKAVYAIAHAIHNAVCQETNSTTQCDRISSIEPKQVLTHLKKVNFFQNGYPVSFDANGDPVATYELVNWQKSESGSIVFVTVGQYDASLPLGQEFHINRNITWVEGRTQVPVSVCTDSCPKGTHKVLQKGKPICCYDCVPCPEGEISNATGSTDCFPCPNEFWPNAEKDTCFPKPVEFLSFSEILGVILATFSVGGACLAIITATIFFQHRTSPIVRANNSELSFLLLFSLTLCFLCSLTFIGAPSEWSCMLRHTAFGITFVLCISCVLGKTMVVLMAFKATLPGSNVMKWFGPLQQRMIVILFTFIQVVICTVWLIVSPPFPMKNFTIYKERIILECALGSAIGFWAVLGYIGLLAVFCFVLAVLARKLPDNFNEAKFITFSMLIFCAVWITFIPAYVSSPGKFTVAVEIFAILASSFGLILCIFAPKCFIILFKPEKNTKKHLMNK
>LOCXPOlfC46.180.HIT1.OlfC.2R.841.ANF_receptor.exons8.CM033537.1.Mastacembelus_armatus.hapX
DGCTEIRAAAGVSAEASSVKCKLQGSNRLPAFSVDGDYVIGGVFPIHLYVQTVEHNYTTVPQPLKCTGSINGHGLHFSRAMVFAIEEINNSTKLLPGIRLGYQIYDSCASVPMAVHVAFQLSNGLDPEFYTRDNCSKSGMVMAVVGESDSTPSITISRIIGSFNIPQVSYSATCACLSDKRQYPNFFRTIPSDHFQAAALAKLVKHFRWTWIGAVRSDSDYGNNGMASFLEAAHKEGICVEYSESFYRNNPRSRIQRVADVIRRSTAMVVVAFAASGDMRILLEELSREPSPPRQWIGSESWITHPDMLRFTFCDGAIGFGIQKSVIPGLRNFLLDLSPTTVAASPILTEFWESAFNCRLEKNKNVCDGTEDIQKLQSSYTDTSQLRITNMVYKAVYAIAHAIHNAVCQETNSTTHCDRISSIEPKQVLTHLKKVNFSQNGYPVSFDASGDPVATYELVNWQKSGSGSIVLVTVGQYDASLPLGQEFHINRNITWVEGRTQVPVSVCTDSCPKGTHKVLQKGKPICCYDCVPCPEGEISNATDSTDCFPCPNEFWPNAEKDTCVPMPVEFLSFSEILGVILATFSVGGACLAIITATIFFRHRTSPIVRANNSELSFLLLFSLTLCFLCSLTFIGAPSEWSCMLRHTAFGITFVLCISCVLGKTMVVLMAFKATLPGSDVMKWFGPLQQRMSVLSFTFIQVVICTVWLIVSPPFPMKNFTIYKERIILECALGSAVGFWTVLGYIGVLAVFCFVLAVLARKLPDNFNEAKFITFSMLIFCAVWITFIPAYVSSPGKFTVAVEIFAILASSFGLILCIFAPKCFIILLKPEKNTKKHLMNKN
>LOCXPOlfC44.185.HIT1.OlfC.2R.841.ANF_receptor.exons8.CM033537.1.Mastacembelus_armatus.hapX
DGCTEIRAAAGVSAEASSVKCKLQGTTLPSAFSMDGDYVIGGVFSIHHYVQTVEHNYTTVPGPLKSTGSINGRELRFSRAMVFAIEEINNSTKLLPGIRLGYQIYDSCASVPMAVHVAFQLSNGLDPEFYTSDNCSKSGMVMAVVGTSGSTPSICISHIIGSFNIPQVSHFATCACLSDKRQYPNFFRTIPSDHYQAAALAKLVKHFGWTWIGAVRSDSDYGNYGMASFLDAAHKEGICVEYSESFSRTNPRSRIQRVADVIRRSTSMVVVAFVSSGDMMILVEEVSRKPSPPRQWIGSESWVTHPDMLSFTFCAGTVGFGIQKSVIPGLRNFLLDLAPTKVAASPILTEFWESAFNCRLEKNKNVCDGTEDIQKLQSPYTDTSQLRITNMVYKAVYAIAHAIHNAVCQETNSTTQCDRLNGTEPKQVLTHLKKVNFSQNGYPVSFDANGDPVATYELVNWQKSESGSIVFVKVGQYDASLPLGQEFHINRNITWVEGRTQVPVSVCTDSCPKGTHKVLQKGKPICCYDCVPCPEGEISNATDSTDCFACPNEFWPNAEKDTCVPKPVEFLSFSEILGVILATFSVGGACLAIITATIFFQHRTSPIVRANNSELSFLLLFSLTLCFLCSLTFIGAPSEWSCMLRHTVFGITFVLCISCVLGKTMVVLMAFKATLPGSNVMKWFGPTQQRMTVLSFTFIQVLICTVWLIVSPPFPMKNFTIYKERIILECALGSAIGFWAVLGYIGLLAVFCFVLAVLARKLPDNFNEAKFITFSMLIFCAVWITFIPAYVSSPGKFTVAVEIFAILASSFGLILCIFAPKCFIILFKPEKNTKKHLMNKN
>LOCXPOlfC47.192.HIT1.OlfC.2R.841.ANF_receptor.exons8.CM033537.1.Mastacembelus_armatus.hapX
DGCTEMRAAAGVSAEASSVKCKLQGTTLLSDFSLDGDYVIGGVFSTHHYVQTVERDYTTVPEPLKCTGSINGRGLRFIRAMVFAIEEINNSTKLLPGIRLGYQIYDSCASVPMAVHVAFQLSNGLDPEFNTSDNCSKSGTVMAVVGESGSTPSITISRIIGSFNIPQVSHFATCACLSDKLQYPNFFRTIPSDHFQAAALAKLVKHFGWTWIGAVRSDSDYGNNGMASFLEAAHKEGICVEYSESFYRTNPRSRIQRVADVIRRSTAMVVVAFAASGDMRILLEELSREPSPSRQWIGSEAWVSDPDMSSFTFCDGAVGFGIQKSVIPGLRNFLLDLSPSKVTASPILTEFWESAFNCRLEKNKKVCDGTEDIQKLQNPYTDTSQLRITNMVYKAVYAIAHAIHNAVCQETNSATQCDRISSIEPKQVLTHLKKVNFFQNGYPVSFDANGDPVATYELVNWQKSESGSIVLVTVGQYDASLPLGQEFHINRNITWVEGRTQVPVSVCTDSCPKGTHKVLQKGKPICCYDCVPCPEGEISNATDSTDCFPCPNEFWPNAEKDTCFPKPVEFLSFSEILGVILATFSVGGACLAILTATIFFQHRTSPIVRANNSELSFLLLFSLTLCFLCSLTFIGAPSEWSCMLRHTAFGITFVLCISCVLGKTMVVLMAFKATLPGSNVMKWFGPTQQRITVLSFTFIQVVICTVWLIVSPPFPMKNFTIYKERIILECALGSAIGFWAVLGYIGLLAVFCFVLAVLARKLPDNFNEAKFITFSMLIFCAVWITFIPAYVSSPGKFTVAVEIFAILASSFGLILCIFAPKCFIILLKPEKNTKKHLMNKN
>LOCXPOlfC48.197.HIT1.OlfC.2R.881.ANF_receptor.exons8.CM033537.1.Mastacembelus_armatus.hapX
MEISFLFIGLRLALGLTGLNSALTLNGCWDGLKQSDGCAEIRAAAGVSAEASSVTCKVQGTTRLPAFSMDGDYVIGGVFSIHLYVQTVEHNYTTVPQPLKCRGSIDGRGLRFSRAMVFAIEEINNSTKLLPGIRLGYRIYDSCASVPMAVNVAFQLSNGLDPEFYIRDTCTKSGTVMAVVGESDSTPSITISRIIGSFNIPQVSYYATCACLSNKRQYPNFFRTIPSDQFQAAALANLVKHFGWTWIGAVRSDSDYGNNGMASFLEAAHKEGICVEYSESFYRTNPRSRIQRVADVIRRSTAMVVVAFAASGDMRILLEELSREPSPPRQWIGSESWITHPDMLRFSFCDGAIGFGIQKSVIPGLRNFLLDLSPTTVADSPILTEFWESAFNCRLEKRAATDKNLCDGTEDIQKLQSPYTDTSQLRITNMVYKAVYAIAHAIHNAVCQETNSTTQCDRISSIEPKQVLHHLKKVNFSQNGYPVSFDANGDPVATYELVNWQKSESGSIVFVTVGQYDASLPLGQEFHINRNITWVEGRTQVPVSVCTDSCPKGTHKVLQKGKPICCYDCVPCPEGEISNATDSTDCFPCPNEFWPNAEKDTCVPKPVEFLSFSEILGVILATFSVGGACLAIITATIFFRHRTSPIVRANNSELSFLLLFSLTLCFLCSLTFIGAPSEWSCMLRHTAFGITFVLCISCVLGKTMVVLMAFKATLPGSNVMKWFGPTQQRMTVLSFTFIQVVICTVWLIVSPPFPMKNFTIYKERIILECALGSAIGFWAVLGYIGLLAVFCFVLAVLARKLPDNFNEAKFITFSMLIFCAVWITFIPAYVSSPGKFTVAVEIFAILASSFGLILCIFAPKCFIILFKPEKNTKKHLMNKNQ
>LOCXPOlfC49.204.HIT1.OlfC.2R.841.ANF_receptor.exons8.CM033537.1.Mastacembelus_armatus.hapX
DGCTEIRAAAGVSAEASSVKCKLQGSNRVPVFSMDGDYVTGGVFPIHLYVQTVEHNYTTVPQPLKCTGSINGRGLHFSRAMVFAIEEINNSTKLLPGIRLGYQIYDSCASVPMAMHMAFQLSNGLDPEFNTGDNCSKSGTVMAVIGESDSTPSITISRIIGSFNIPQVSYSATCACLSDKHQYPNFFRTVPSDHFQAAALVNLVKHFGWTWIGAVRSDSDYGNNGMASFLEAAHKEGICVEYSESFYRTNPRSRIQRVADVIRRSTAMVVVAFVASGDMRILLEELSLEPSPPRQWIGSQSWITHADMLRFTFCDGAIGFGIQKSVIPGLRNFLLDLSPTKVAASPILTEFWESAFNCRLEKNKNVCDGTEDLQKLQNTYTDTSELRLTNMVYKAVYAIAHAIHNAVCQETNSTTQCDRISSIEPKQVLHHLKKVNFSQNGYPVSFDANGDPVATYELVNWQKSESGSIVFVTVGQYDASLPLGQEFHINRNITWVEGRTQVPVSVCTDSCPKGTHKVLQKGKPICCYDCVPCPEGEISNATDSTDCFPCPNEFWPNAEKDTCVPKPVEFLSFSEILGVILAAFSVGGACLAIITATIFFRHRTSPIVRANNSELSFLLLFSLTLCFLCSLTFIGAPSEWSCMLRHTAFGITFVLCISCVLGKTMVVLMAFKATLPGSNVMKWFGPTQQRMTVLSFTFVQVVICTVWLIVSPPFPMKNFTIYKERIILECALGSAIGFWAVLGYIGLLAVFCFVLAVLARKLPDNFNEAKFITFSMLIFCAVWITFIPAYVSSPGKFTVAVEIFAILASSFGLILCIFAPKCFIILLKPEKNTKKHLMNKN
>LOCXPOlfC48.211.HIT1.OlfC.2R.881.ANF_receptor.exons8.CM033537.1.Mastacembelus_armatus.hapX
MEISFLFIGLRLALGLIGLNSALTLNGCWDGLKQNDGCTEIRAAAGVSAEASSVKCKLQGTTRLPAFSMDGDYVTGGVFPIHLYVQTVEHNYTTVPQPLKCTGRINSRGLHFSRAMVFAIEEINNSTKLLPGIRLGYQIYDSCASVPMAMHMAFQLSNGLNPEFYTRDNCSKSGTVMAVVGESDSTPSITISRIIGSFNIPQVSYSATCACLSDKRQYSNFFRTVPSDHFQAAALAKLVKHFGWTWIGAVRSDSDYGNYGMASFLEAAHKEGICVEYSESFYRTNPRSRIQRVADVIRRSTAMVVVAFAASGDMRILLEELSRETSPPRQWIGSEAWITHADMLRFTFCDGAIGFGIQKSVIPGLRNFLLDLSPTKVAASPILTEFWESAFNCRLEKSAATDKNVCDGTEDLQKVQNTYTDTSELRITNMVYKAVYAIAHAIHNAVCQETNSTTQCNRLSSIEPKQVLNHLKKVNFSQNGYPVSFDANGDPVATYELVNWQKNESGSIVFVTVGQYDASLPLGQEFHINRNITWVEGRTQVPVSVCTDSCPKGTHKVLQKGKPICCYDCVPCPEGEISNATDSTDCFPCPNEFWPNAEKDTCVAKPVEFLSFSEILGVILATFSVGGACLAIITATIFFRHRTSPIVRANNSELSFLLLFSLTLCFLCSLTFIGAPSEWSCMLRHTAFGITFVLCISCVLGKTMVVLMAFKATLPGSNVMKWFGPTQQRMSVLSFTFIQVVICTVWLIVSPPFPMKNFTIYKERIILECALGSAIGFWAVLGYIGLLAVFCFVLAVLARKLPDNFNEAKFITFSMLIFCAVWTTFIPAYVSSPGKFTVAVEIFAILASSFGLILCIFAPKCFIILFKPEKNTKKHLMNKNQ
>LOCXPOlfC50.215.HIT1.OlfC.2R.882.ANF_receptor.exons8.CM033537.1.Mastacembelus_armatus.hapX
MEILFLFIGLRLALCFYGLNSALTLNGCGDGLKQSDGCTEIRAAAGVSAEALSVKCKLQGTTLPSAFSMDGDYVIGGVFSIHYNMHAVKHNYTTVPEPLKCTGSIDTRELRFSRAMVFAIEEINNSTKLLPGIKLGYQIYDSCASVPMAVHVAFQLSNGLDPEFYTSDNCSKSGTVMAVVGESGSTPSISISRIIGSFNIPQVSHFATCACLSNKRQYPSFFRTIPSDHFQAAALAKLVKHFGWTWIGAVRSDSDYGNNGMASFLDAAHKEGICVEYSESFYRTNPRSRIQRVADVIRRSTAIVVVAFAASGDMRILLEELSREPSPPRQWIGSEAWVTDPDMHRFTFCAGAIGFGIQKSVIPGFRDFLLDLSPTKVAASPILTEFWESAFNCRLEKSAATDKNVCDGTEDIQKLQSPYTDTSQLRITNMVYKAVYAIAHAIHNAVCQETNSTTQCDRISRIESNQVLNHLKKVNFSQNGYPVSFDANGDPVATYELVNWQKSESDSIVFVTVGQYDASLPLGQEFHINRNITWVEGRTQVPVSVCTDSCPKGTHKVLQKGKPICCYDCVPCPEGEISNATDSTDCFPCPNEFWPNAEKDTCVPKPVEFLSFSEILGVILATFSIGGACLAIITATIFFRHRTSPIVRANNSELSFLLLFSLTLCFLCSLTFIGAPSEWSCMLRHTAFGITFVLCISCVLGKTMVVLMAFKATLPGSNVMKWFGPTQQRMTVLNFTFIQVLICTVWLIVSPPFPMKNFTIYKERIILECALGSAIGFWAVLGYIGLLAVFCFVLAVLARKLPDNFNEAKFITFSMLIFCAVWITFIPAYVSSPGKFTVAVEIFAILASSFGLILCIFAPKCFIILFKPEKNTKKHLMNKNSS
>LOCXPOlfC51.229.HIT1.OlfC.2R.876.ANF_receptor.exons9.CM033537.1.Mastacembelus_armatus.hapX
MGLFIDIFLLISFNVTLLLFSSFLFTVSSSLSSSCTLRKKFFLNGLHKAGDVNLGGLFEVHYTSVFPEWTFNSEPRQPTCTGFDTQGFRHAMTMVFAVEEINRNSYLLPNITLGYSLYDNCGALVIGFRAALVLASGQEEQFLLQENCSGTPPVTGIVGDSYSTFSIATSDVLGLFRLPMVSHFATCSCLSNRQRFPSFFRTIPSDAFQVRAMIQILKHFNWTWVGLLVSDDDYGLHVARSFQSDLAQSGGGCLAYIEVLPWGNDPAALRNIVYVMKKSTAQVVMVFGHEIHIYRLMEEVVRQKMTGLQWIASEAWTSVDVLQTPEFMPYLGGTLGIAIRRGEIKGFKDFLLRIHPDQYHNSYGNSIVNQFWEDIFQCRFAPPPAGWVEAGGALCTGQENLHNVESELFDVSNLRPEYNVYKAVYALAYALHDMLQCEPGRGPFSGHICGSLQRLEPWQLVYYLDRVNFTTSFGDEVSFDENGDVLPIYDVMNWLWFPDGTTKIQNVGEVKESAEGEELTLHEDRIFWNFESKQPPQSICSESCLPGTRMARKKGQPVCCFDCIPCSEGKISNKTDSMECTSCPEDFWSNPERDQCVPKKTEFLSYHEPLGICLTTTSLLGTFICAVVLGIFIYHRNTPMVRANNSELSFLLLVSLKLCFLCSLLFIGRPQLWTCQLRHAAFGISFVLCVSCILVKTMVVLAVFKASKPGGGAKLKWFGAVQQRGTVIVLTSVQAAICTVWIVSASPAPHKNTQYHNDKIVYECVVGSTVGFAVLLGYIGLLAILSFLLAFLARNLPDNFNEAKLITFSMLIFCAVWVAFVPAYVNSPGKYADAVEVFAILASSFGLLVALFGPKCYIILIRPERNTKKAIMGRAT
>LOCXPOlfC52.234.HIT1.OlfC.2R.880.ANF_receptor.exons9.CM033537.1.Mastacembelus_armatus.hapX
MCAFLDALFFLYVYLNLLTSSFFLSECSSPFSFCNLRRRFYLNGIHKPGDVVLGGLFEVHYTSLFPELTFTSEPNQLSCQGFDPPGFRHAMTMAFAVDEINRNSNMLPNVTLGYSLYDNCATLVIGFSAALSLATGREEHFLLQEKCLGTSPVVGIVGDSFSTFSIATSDVIGLFKLPIVSYFATCSCLSDRQRFPSFFRTIPSDAFQVHAMIHILKHFGWTWTGLLVSDDDYGLHVARSFQSDLTQFGGGCLAYTEILPWGDNPAELRRIVEVIKKSTAHVVIVFAHQIHMIQIMEEVVRQNVTGLQWIASEAWTSATVLQTPRLMPYLGGTLGIAIRRGEIPGLRDFLLQIRPDLHGNNSDGNSMVTKFWEHTFQCKFAPPPAGWVEAGGALCTGQEDLANVETEFMDISNLRPEYNVYKAVYALAYALHDMLQCEPGRGPFSEHSCGNLQKLEPWQLMHYLEKVNFTTSFGDQVSFDENGDALPIYDIMNWLWLPDGKTKVQSVGVVKRSASKGEELTLDEDKIYWNFESKQPPRSVCSESCPPGTRIARRKGQPMCCFDCVPCSEGMFSNETDITECIRCPEDFWSSPQRDHCVPKKTEFLSYHEPLGICLTAISLLGTFICAVVLGIFIYHRNTPMVRANNSELSFLILLSLKLCFLCSLLFIGRPQLWTCQLRHAAFGISFVLCVSCILVKTMVVLAVFKASKPGGGATLKWFGAVQQRGTVLALTLIQAAICTVWIVSSSPAPHRNTQYHNDKIVYECVVGSTVGFAVLLGYIGLLAILSFLLAFLARNLPDNFNEAKLITFSMLIFCAVWVAFVPAYVNSPGKYADAVEVFAILASSFGLLVALFGPKCYIILLRPERNTKKAIMGRGNTKT
>LOCXPOlfC53.239.HIT1.OlfC.2R.870.ANF_receptor.exons9.CM033537.1.Mastacembelus_armatus.hapX
LCFYLFLISFLICFSESLLLSQSCKLLKRFYLNGMHKPGDVVVGGLFEVHYSSVFPELTFTSEPHEPSCQGFDPPGFRHAMTMVFSIDEINKNSNLLPNITLGYSLYDNCATLGIGFSAALSLATGREEHFLLQENCSGTPPVLGIVGDPFSTFSIAMSNVLGLFKLPIVSYFATCSCLSDRRRFPSFFRTIPSDAFQVRAMIQILKHFNWTWVGLLVSDDDYGLHAARSFQTDLAQSDGGCLAYSEILPWGDNPKEYERIVDVMRKSTARVVIVFAPRMHLVELMKEVVKKNVTGLQWLASEAWTLVDGLDTPAFMPYLGGTLGIAVRRGEIPGLRDFLLQIHPNLHQNNSYGNDLVKQFWEHTFECKFAPPAAGWVEAGGALCTGQEDLENVETDFLDIANPRPEYNVYKAVYALAYALHDMLQCEPGRGPFSGHSCGSLQRLEPWQLMYYLEKVNFTTSFGDQVSFDENGDALPIYDIMNWLWLPDGKTKVQSVGVVKRSASNGEELTLDEDKIYWNFESKQPPRSVCSESCPPGTRLARKKGQPVCCFDCIPCSDGKISNETDSMECTSCPEDFWSSPQRDHCVPKKTEFLSYHEPLGVCLTTTSLLGTFFCAVVLGIFIYHRSTPMVRANNSELSFLILLSLKLCFLCSLLFIGRPQLWTCQLRHAAFGISFVLCVSCILVKTMVVLAVFKASKPGGGATLKWFGAVQQRGTVLALTLIQAAICAVWLVSSSPAPHKNTQYHNDKIVYECVVGSTVGFSVLLGYIGLLAILSFLLAFLARNLPDNFNEAKLITFSMLIFCAVWVAFVPAYVNSPGKYADAVEVFAILASSFGLLVALFGPKCYIILLRPERNTKKAIMGRGNTKT
>LOCXPOlfC54.244.HIT1.OlfC.2R.869.ANF_receptor.exons9.CM033537.1.Mastacembelus_armatus.hapX
LCFYLFLISFLICFSESLLLSQSCKLLKRFYLNGMHKPGDVVVGGLFEVHYSSVFPELTFTSEPHEPSCQGFDPPGFRQAMTMVFSIDEINKNSNLLPNITLGYSLYDNCATLGIGFSAALSLATGREEHFLLQENCSGTPPVLGIVGDPFSTFSIATSNVLGLFKLPIVSYFATCSCLSDRRRFPSFFRTIPSDAFQVRAMIQILKHFNWTWVGLLVSDDDYGLHAARSFQTDLVQSDGGCLAYSEILPWGDNPKEYERIVDVMRKSTARVVIVFAHQMHMIQLMEEVVKKNITGLQWLASEAWTLVDGLHTPAFMPYLGGTLGIAVRRGEIPRLRDFLLRMNPKQHIMVGFNHVVKQFWEHTFECKFAPPPAGWVEAGGALCTGQEDLENVETDFLGISNLRPEYNIYKAVYALAYALHDMLQCEPGRGPFSGHSCGSLERLEPWQLMYYLEKVNFTTSFGDQVSFDENGDALPIYDIMNWLWLPDGKTKVQSVGVVKRSASKGEELTLDEDKIYWNFESKQPPRSVCSESCPPGTRLARKKGQPVCCFDCIPCSDGKISNETDSMECTSCPEDFWSSPQRDHCVPKKTEFLSYHEPLGVCLTTASLLGTFICAVVLGIFIYHRSTPIVRANNSELSFLILLSLKLCFLCSLLFIGRPQLWTCQLRHAAFGISFVLCVSCILVKTMVVLAVFKASKPGGGATLKWFGVLQQRGTVLALTCIQAAICTSWIVSASPAPHKNTQYHNDKIVYECVVGSTVGFSVLLGYIGLLAILSFLLAFLARNLPDNFNEAKLITFSMLIFCAVWVAFVPAYVNSPGKYADAVEVFAILASSFGLLVALFGPKCYIILLRPERNTKKAIMGRGNAKT
>LOCXPOlfC55.258.HIT1.OlfC.2R.815.ANF_receptor.exons9.CM033537.1.Mastacembelus_armatus.hapX
LVLWFFSSSLCLGSSSLPPSCKLQRQFHLNEIHKPGDVVLGGLFEVHYTSVFPEWTFTSEPQQPSCKGFDTLGFRQAITMAFAVDEINKNSNLLPNITLGYSLYDNCGALIIGFSAALSLATGREEHFLLQENCSGTPPIVGIVGDHYSTFSIAISNVLGLYRMPIVSHFATCSCLSDRQRFPSFFRTIPNDAFQVRAMIQILKHFSWTWVGLLVSDDDYGLHVAQSFQSGLAQSGGGCLAYLEVLPWDSDPSELRRIVHLIKKSTARVVMVFAHEIHMIQLMEEVVQQNVTGLQWIASETWSATPVLQTPRLMPYLGGTLGISIHRGELPGLRDFLLQIRPDQNNDGSYGNSMVKQFWEHTFECRFAPPPAGWVEAGGALCTGQEDLENVETEFMDISNLRPEYNVYKAVYALAYALHDMLQCEPGRGPFSGHSCGTLQRLEPWQLLHYLEKVNFTTSFGDQVSFDENGDVLPIYDIMNWLWLPDGKTEVQNVGVVKRSASKREELTLDEDKIYWNFDAKEPPRSVCSESCPPGTRMARKKGEPVCCFDCIPCSEGKISNETDSMECTSCPDDFWSSPQRDHCVPKKTEFLSYQEPLGICLTATSLLGTFICAVVLGIFIYHRSTPIVRANNSELSFLILLSLKLCFLCSLLFIGRPQLWTCQLRHAAFGISFVLCVSCILVKTMVVLAVFKASKPGGGAKLKWFGAVQQRGTVMALTLIQAAICAVWLVSSSPAPHKNTQYHNDKIVYECVVGSTVGFAVLLGYIGLLAILSFLLAFLARNLPDNFNEAKLITFSMLIFSAVWVAFVPAYVNS
>LOCXPOlfC56.265.HIT1.OlfC.2R.872.ANF_receptor.exons10.CM033537.1.Mastacembelus_armatus.hapX
MWRLLGTNLVLFVWMYFYSSAASSPLYSSFCRLQRQFHLNGMHKPGDVILGGLFQIHFFSVFPDLSFTSEPEQPTCHGFDIIGFRAAQTMAFTIEEINRNPNLLPNVTLGYSLYDNCNVLGIGFRALLSLVSGKEEQIMFQESCVRNHPLLGIVGESSSTPSIAVSTVLGLYRVPMVSYFATCSCLSDRKKFPSFFRTIPSDAFQVRAVIQVLKHFGWTWAGLLVSDDDYGLHVARSFQSDLAQPGGGCLAYLEVLPWSDDPDELRRIVDVMRKSTARVVIVFAHEGHMIDLMEELASNIHLVQYNWIASEGWTSATVLQTPRLMPYLGGTLGIAIRRGEIPGLRDFLLQIHPDLHQNNSYGNNLVNQFWEHTFECRFPPPPAGWVEAGGALCTGQEDLENVETEFMDILNLRPEYNVYKAVYALAYALHDMLQCEPGRGPFSGHSCGSLQRLEPWQLVYYLEKVNFTTSFGDQVSFDENGDVLPIYDIMNWLWLPNGRAEVQSVGEVKRSPFKGEELTLDEDKIYWNFESKKPPRSVCSESCPPGTRMARKKGEPVCCFDCIPCSEGKISNETDSMECTSCPEDFWSSPQRDHCVPKKTEFLSYQEPLGIFLTAMSLLGTFICAVVLGIFIYHHKTPIVRANNSELSFQLLVSLKLCFLCSLLFIGRPRLWTCQLRHAAFGISFVLCVSCILVKTMVVLAVFQASKPGGGAKLKWFGAVQQRSTVMVLTSVQAAIFTVWLVSSSPAPHKNSQYHNDKIVYECVVGSTVGFAVLLGYIGLLAILSFLLAFLVRNLPDNFNEAKLITFSMLIFCAVWVAFVPAYISSPGKYADAVEVFAILASSFGLLVSLFGPKCYIILLRPERNTKKAIMG
>LOCXPOlfC57.273.HIT1.OlfC.2R.809.ANF_receptor.exons9.CM033537.1.Mastacembelus_armatus.hapX
DLTFTSEPEQPTCHGFDIIGFRAAQTMAFTIEEINRNPNLLPNVTLGYSLFDTCNVLGIGFRASLSLVSGKEEQIMLQESCVRNHPLLGIVGESSSTPSIAVSTVLGLYRVPMVSYFATCSCLSDRKKFPSFFRTIPSDAFQVRAVIQVLKHFGWTWAGLLVNDDDYGLHAAQSFQSDLAQSGGGCLAYLEVLPWGDDPDELRRIVDVMRKSTARVVIAFAHEGQMIDLMEEVVRQNVTGLQWIASEGWTSVAVLQTPRLMPYLGGTLGIAIRRGEIPGLRDFLLQIHPDLHQNNSYGNNLVNQFWEYTFECRFPPPPAGWVEAGGALCTGQEDLANVVTEFMDISNLRPEYNVYKAVYALAYALHDMLQCEPGRGPFSGHSCGSLQRLEPWQLVYYLEKVNFTTSFGDQVSFDENGDVLPIYDIMNWLWLPDGRAEVQSVGEVKRSPFKGEELTLDEDKIYWNFESKKPPRSVCSESCPPGTRMARKKGEPVCCFDCIPCSEGKISNETDSMECTSCPDDFWSSPQRDHCVPKKIEFLSYQEPLGIFLTAMSLLGTFICAVVLGIFIYHHKTPIVRANNSELSFQLLVSLKLCFLCSLLFIGRPQLWTCQLRHAAFGISFVLCVSCILVKTMVVLAVFQASKPGGGAKLKWFGAVQQRGTVMVLTSVQAAICTIWLVSSSPAPHKNTQYHNDKIVYECVVGSTVGFAVLLGYIGLLAILSFLLAFLVRNLPDNFNEAKLITFSMLIFCAVWVAFVPAYISSPGKYADAVEVFAILASSFGLLVSLFGPKCYIILLRPERNTKKAIMGR
>LOCXPOlfC58.280.HIT1.OlfC.2R.872.ANF_receptor.exons9.CM033537.1.Mastacembelus_armatus.hapX
MWTFLGTNLHLFTIFYFCYSSSVCCSSVYSTSCRLQRQFHLNGMHKPGDVILGGLFEIHFFSVFPDLSFTSEPQQPSCHGFDVIGFRLAQTMAFTIEEINRNPNLLPNVTLGYSLYDNCNVLGIGFRAALSLVSGKEEQIILQESCAGTPPVLGIVGESSSTRSIAVSAVLGLYKVPMVSYISTCSCLSNRQKFPSFFRTIPSDAFQVRAVIQVLKHFGWTWAGLLVSDDDYGLHAARSFQSDLAQPGGGCLAYLEVLPWSDDPDELRRIVDVMRKSTARVVIVFAHEGHMIDLMEEVVRQNVTGLQWIASEALTSTTVLQTPRLMPYLGGTLGIAIRRGEIPGLRDFLLQIHPEKNNDIHGNSMVRKFWEYTFECRFAPPPAGWVEAGGALCTGQEDLENVETEFMDISNLRPEYNVYKAVYALAYALHDMLQCEPGRGPFSGHSCGSLQRLEPWQLVYYLEKVNFTTSFGDQVSFDENGDVLPIYDIMNWLWLPDGRAEVQSVGEVKRSPFKGEELTLDEDKIYWNFESKKPPRSVCSESCPPGTRMARKKGEPVCCFDCIPCSEGKISNETDSMECTSCPDDFWSSPQRDHCVPKKTEFLSYQEPLGIFLTAMSLLGTFICAVVLGIFIYHHKTPIVRANNSELSFQLLVSLKLCFLCSLLFIGRPQLWTCQLRHAAFGISFVLCVSCILVKTMVVLAVFKASKPGGGAKLKWFGAVQQRGTVLALTLIQAAICTVWIVSASPAPHKNTQYHNDKIVYECVVGSTVGFAVLLGYIGLLATLSFLLAFLARNLPDNFNEAKLITFSMLIFCAVWVAFVPAYISSPGKYADAVEVFAILASSFGLLVALFGPKCYIILLRPERNTKKAIMG
>LOCXPOlfC59.287.HIT1.OlfC.2R.874.ANF_receptor.exons9.CM033537.1.Mastacembelus_armatus.hapX
MWAFLGTTLLLLMLVYSCAASSPLYSSSCQSQGQFHLNGMHKAGDVILGGLFQVHFFSLFPDLSFTSEPQQPICHGFDVLGFRQAQTMAFAIDEINKNSNLLPNVTLGYHLYDNCLQLGIGFRAALSLVSGKEEQIILQESCAGTPPVLGIVGDSSSTRAIAISTVLGLYRVPMVSYFATCSCLSDREKFPSFFRTIPSDAFQVRAVIQILKSFGWTWAGLIISDDDYGLHAARSFQSDLAQAGGGCLAYLEVLPWSNDPDELRRIVDVMRKSTARVVIVFAHESHMIDLMEEVVRQNVTGLQWIASEAWTSAAVLQTPRLMLYLGGTLGIAIRRGEIPGLRDFLLQIHPDLHQNNSYGNNLVNQFWEHTFECRFAPPPAGWVEAGGVLCTGQEDLENVETEYMDISNLRSEYNVYKAVYALAYALHDMLQCEPGRGPFSGHSCGSLQRLEPWQLVYYLEKVNFTTSFGDQVSFDENGDVLPMYDIMNWLWLPDGRAEVQSVGEVKRSPFKGEELTLDEDKIYWNFESKKPPRSVCSESCPPGTRMARKKGEPVCCFDCIPCSEGKISNETDSMECSSCPEDFWSSPQRDHCVPKESEFLSYHEPLGVCLAATSLLGTFICAVVLGIFTYNHSTPIVRANNSELSFQLLVSLKLCFLCSLLFIGRPTPWTCKLRHAAFGISFVFCVSCILVKTMVVLAVFKASKPGGGAKLKWFGAVQQRWTVLVLTSIQAAICTVWLVTSSPAPHKNTQYHNDKIVYECVVGSTVGFAVLLGYIGLLAILSFLLAFLARNLPDNFNEAKLITFSMLIFCAVWVAFVPAYISSPGKYADAVEVFAILASGFGLLVSLFGPKCYIILLRPERNTKKAIMGRTIKS
>LOCXPOlfC60.291.HIT1.OlfC.2R.875.ANF_receptor.exons9.CM033537.1.Mastacembelus_armatus.hapX
MWAFLGTILLLLMLFYSYYFSAASSPLYFSSCRLQRQFLLNGMHKPGDVILGGLFEIHFFSVFPDLSFTSEPEQPTCHGFDVLGFRQALTMAFAIDEINKNSNLLPNVTLGYRLYDNCVQLGIGFRAALSLVSGKEEQIILQESCAGTPPVQGIVGDSSSTRSIAVSAVLGLYRVPMVSYFATCSCLSDRKKFPSFFRTIPSDAFQVRAVIQVLKHFGWTWAGLLISDDDYGLHAARSFQSDLAQSGGGCLAYLEVLPWSDDPDELRRIVDVMRKSTARVVIVFAHESHMIDLMEEVVRQNVTGLQWIASEAWTSAAVLQTPRLMLYLGGTLGIAIRRGEIPGLRDFLLQIHPDLHQNNSYGNNLVNQFWEHTFECRFAPPPAGWVEAGGVLCTGQEDLENVETEFMDISNLRPEYNVYKAVYALAYALHDMLQCEPGRGPFSGHSCGSLQRLEPWQLVYYLEKVNFTTSFGDQVSFDENGDVLPIYDIMNWLWLPDGRAEVQSVGEVKRSPFKGEELTLDEDKIYWNFESKKPPRSVCSESCPPGTRMARRKGEPVCCFDCIPCSEGKISNETDSMECTSCPDDFWSSPQRDHCVPKKTEFLSYQEPLGICLTATSLLGTFICAVVLGIFIYHRSTPIVRANNSELSFQLILSLKLCFLCSLLFIGQPRLWTCQLRHAAFGISFVLCVSCILVKTMVVLAVFKASKPGGGAKLKWFGAVQQRGTVLALTSVQAAICAVWIASSSPAPHRNIQYHNDKIVYECVVGSTVGFAVLLGYIGLLAILSFLLAFLARNLPDNFNEAKLITFSMLIFCAVWVAFVPAYVNSPGKYADAVEVFAILASSFGLLVALFGPKCYIILLRPERNTKKAIMGRGI
>LOCXPOlfC61.301.HIT1.OlfC.2R.871.ANF_receptor.exons9.CM033537.1.Mastacembelus_armatus.hapX
MWAFLGTNLLLLMFYSYKSSAVSSPLKFSSCQLQTQFHLNGMHKPGDVILGGLFKIHFFSVFPELSFTSEPEQPTCHGFDVLGFRQAQTMAFAIDEINKNANLLPNVTLGYRLYDNCLQLGIGFRAALSLVSGNEEQIILQESCAGTPPVLGIVGESASTPSVAVSSVLGLYRVPMVSYFATCSCLSDRKKFPSFFRTIPSDAFQVRAVIQVLKHFGWTWAGLLVSDDDYGLHVARSFQSDLAQSGGGCLAYLEVLPWSDDPDELRRIVDVMRKSTARVVIVFAHESHMIDLMEEVVRQNITGLQWIASEAWTSAAGLQTPHLMPYLGGTLGIAIRRGEIPGLRDFLLQIHPDLHQNNSYGNNLVNQFWEHTFECRFAPPPAGWVEAGGALCTGQEDLENVETEFMDISNLRPEYNVYKAVYALAYALHDMLQCEPGRGPFSGHSCGSLQRLEPWQLVYYLEKVNFTTSFGDLVSFDENGDVLPIYDIMNWLWLPDGRAEVQSVGEVKRSPFKGEELTLDEDKIYWNFESKKPPRSVCSESCPPGTRMARRKGEPVCCFDCIPCSEGKISNETDSMECTSCPDDFWSSPQRDHCVPKKTEFLSYQEPLGICLTATSLLGTFICAVVLGIFIYHHSTPIVRANNSELSFQLILSLKLCFLCSLLFIGRPQLWTCQLRHAAFGISFVLCVSCILVKTMVVLAVFKASKPGGGAKLKWFGVLQQRGTVFTLTSIQAAICAVWLIASSPAPHKNTQYHNDKIVYECVVGSTVGFAVLLGYIGLLAILSFLLAFLARNLPDNFNEAKLITFSMLIFCAVWVAFVPAYVNSPGKYADAVEVFAILASSFGLLVALFGPKCYIILLRPERNTKKAIMG
>LOCXPOlfC62.307.HIT1.OlfC.2R.900.ANF_receptor.exons11.CM033537.1.Mastacembelus_armatus.hapX
MSWFSWLSTLWPSSVPSLLLVGLVGRQLGLTVGLQVVQTVTCSQWVTPSDQGLFQDGDIVIGGLFNIYNKPPTIDHDFSQLPHYKSCTSLEDTPLQYVYAMVFALEEINHSTMLLPGVKLGYHIYDSCAFPLWAVQAALSLVGGNSSSCNSAALPDDSAGYGEEAGDSRGALPVPLIIGGDSSVTAQILSKILGPLSVPLMSYAASCSCLSDRLEFPNFFRTIPSDFYQARAIAQLVIHFNWTWIGAVVSNNNYGLTAIKIFQEEIEGAGVCLQFVETLNREDIVSEVRRAALKIQASTARVILVFTWYTDLRELFLQLDKINVTDRQFLASEAWSTSGDLLQNPVTSKVANGVLGVAIRSSTIPGFEHFLRNLNPSHRPSDKFLREFWQKVFGCSPGPTNFSSYASSPPSLANGSPQQASLPLCNGTESLKGAQHPFTDTSELRVTYNVYLAVYAAAHALHNLLSCPNRDSPPGNNVICSLPKHIKPIELIQYLSNLNFTTPQKERFYFQGADIPAKYDIVNWQKTPEGSLKLVLVGHVDGFVFHLNELAVQWSSGSNQVPVSVCSESCPPGTRMANRKGEPVCCFDCIPCAEGEISNKTGSPHCERCPSEFWSNANRTACIPRQLDFLSFNETLGITLTTAAVSGAMLTTAVFVVFLYYRQTPMVRANNSELSFLLLLSLKLCFLCSLVFIGRPSVWSCRFQQAAFGISFVLCVSCLQVKTIVVLAAFRSARPGAEAFIRWFGPGQQRGSVCFLTCIQIIICSTWLSLSPPVLQRDLGFQGSKVTLECAMVSVVGFSLVLGYIGLLSCSCLLLAFLARKLPDNFNEAKLITFSMLIFCAVWVAFVPAYVSSPGKYTVAVEIFAILASSYGLLFCIFTPKCFIILLRPEKNTKKHLMAK
>LOCXPOlfC62.310.HIT1.OlfC.2R.900.ANF_receptor.exons11.CM033537.1.Mastacembelus_armatus.hapX
MSWFSWLSTLWPSSVPSLLLVGLVGRQLGLTVGLQVVQTVTCSQWGTPSDQGLFQDGDIVIGGLFNIYNKPPAINHDFTQLPHYKSCTGLEDLPLQYVYAMVFALEEINHSTMLLPGVKLGYHIYDSCAFPLWAVQAALSLVGGNSSSCNSAALPDDAAGYGEEAGDSSGAQSIPLIIGGDSSITAQILSRILGPLSVPLMSYTASCPCLSDRSQFPNFFRTIPSDIYQARAIAQLVIHFNWTWIGAVLENSDYGLTAIKIFQEETQEAGVCLAFVETLNRENIVSEVRRAALTIKASTARVILVFTWYTDVRELFQQLAKINVTDRQFLASEAWSTSGDLRQNPVTSKVANGVLGVAIRSSTIPGFEHFLRNLNPSHRPSDKFLREFWQKVFGCSPGPTNFSSYASSPPSLANGSPQQASLPLCNGTESLKGAQHPFTDTSELRVTYNVYLAVYAAAHALHNLLSCPNRDSPPGNNVICSLPKHIKPIELMQHLGNLNFTTPQGEGFYFQGADIPAKYDLVNWQKTPEGSLKLVLVGHVDGFDIHLNESAIQWSSGSNQLPVSVCSESCPPGTRMANRKGEPVCCFDCITCSAGEISNKTGSPHCERCPSEFWSNANRTACIPRQLDFLSFNETLGITLTTAAVSGAMVTTAVFVVFLYYRQTPMVRANNSELSFLLLLSLKLCFLCSLVFIGRPSVWSCRFQQAAFGISFVLCVSCLQVKTIVVLAAFRSARPGAEGLMKWFGPGQQRGSVCLFTCIQVIICIIWLSLSPPVPQPDLDIPGLKVTLKCAMASVVGFSLVLGYIGLLACTSLLLAFLARKLPDNFNEAKLITFSMLIFCAVWVAFVPAYVSSPGKYAVAVEIFAILASSYGLLFCIFAPKCFIILLRPEKNTKKNLMAR
>LOCXPOlfC62.317.HIT1.OlfC.2R.900.ANF_receptor.exons11.CM033537.1.Mastacembelus_armatus.hapX
MSWFSWLSTLWPSSVPSLLLVGLVGRQLGLRVGLQVVQTVTCSQWGTPSDQGLFQDGDIVIGGLFNIYYKPPAINHDLTQLPHYKSCTGLEDLPLQYVYAMVFALEEINHSTMLLPGVKLGYHIYDSCAFPLWAVQAALSLVGGNSSSCNSAALPDDAAGYGEEAGEGRGALPVPLIIGGDSSITAQILSRILGPLSLPLMSYTASCSCLSDRSQFPNFFRTMPSDFYQARAIAQLAIHFNWTWIGAVVANNNYGLTALKIFQEEIQRAGVCLAFVETLNRENIVNEARRTALTIKASTARVILIVTWYTDVRELFLQLAKINVTDRQFLASEAWSTNSDLRQNPVTSKVANGVLGVAIRSSTIPGFEHFLRNLNPSHRPSDKFLREFWQKVFGCSPGPTNFSSYASSPPSLANGSPQQASLPLCNGTESLKGAQHPFTDTSELRVTYNVYLAVYAAAHALHNLLSCPNRDSPPGNNVICSLPKHIKPIELLQHLGNLNFTTPQGEGFYFQGADIPAKYDLVNWQKTPEGSLKLLLIGRVDGFNIHLNESAIQWSTGSNQVTVSVCSESCPPGTRMANRKGEPVCCFDCITCAEGEISNKTGSPHCERCPSEFWSNANRTACIPRQLDFLSFNETLGITLTTAAVSGAMVTTAVFVVFLCYRQTPMVRANNSELSFLLLLSLKLCFLCSLVFIGRPSVWSCRFQQAAFGISFVLCVSCLQVKTIVVLAAFRSARPGAEALMKWFGPGQQRGSVCLFTCIQVIICIIWLSLSPPVPQPDLDIPGLKVTLKCAMASVVGFSLVLGYIGLLACTSLLLAFLARKLPDNFNEAKLITFSMLIFCAVWVAFVPAYVSSPGKYAVAVEIFAILASSYGLLFCIFAPKCFIILLRPEKNTKKNLMAR
>LOCXPOlfC62.320.HIT1.OlfC.2R.865.ANF_receptor.exons12.CM033537.1.Mastacembelus_armatus.hapX
MSPAQATVCSRWGAPSTEGLYQDGDVIIGGLFNLHYIPSAIDLGFTKPPNHKPCSGLDLEPLKYMYAMAFAVEEINRNSTLLPGVKLGYHIFDCCGCGRYPWALRGALSMVGGDTQSCNLTESTPDSTAYERPGEKANDQPVRLLIGAPSSTLGIILSRILGPLSVPVISYLASCPCLSDRHQFPNFFRTIPSDFYQARAIAQLVLRFHWTWIGIVIVNSDYGRLAIQVFQKETEGKGVCLEFIGTVHPETIVNDARRVALTIQASTARVILIFCWYTEVKKLFVELAKRNVTDRQFIASEAWSTSDDLLKDPAVSEMASGVLGVAIRSAAIPGFENYLRSRRPDNEFLREVWETEFGCNPGEIPVFTQSFPALITRSDNMPNKASLPPCKGTESLEGVQHPFTDTSQLRVPHNVYLAVYAAAHALHSLLSCPNTHSPRTNITTCSSPKHIKPIELLQHLNKVNFTTPQGEGFYFQGADIPAKYDLVNWQKTPEGSLKLVVIGYVDGFDIHLNESAIQWRSGSNQVPVSVCSESCPPGTRMANRKGEPVCCFDCIPCAEGEISNKTGSLHCERCPSEFWSNANRTACIPRQLDFLSFNETLGITLTTAAVSGAMVTTAVFVVFLYYRQTPMVRANNSELSFLLLLSLKLCFLCSLVFIGRPSVWSCRFQQAAFGISFVLCVSCLLVKTIVVLAVFRSAQPGAEGLIKWFGPGQQRGSVCLFTCIQVIICSTWLSLSPPVPQQDLGFQGSKVTLECAMASVVGFSLVLGYIGLLSCSCLLLAFLARKLPDNFNEAKLITFSMLIFCAVWVAFVPAYVSSPGKYVVAVEIFAILASSYGLLLCIFAPKCFIILFRPEKNTKKHLMAR
>LOCXPOlfC62.330.HIT1.OlfC.2R.890.ANF_receptor.exons12.CM033537.1.Mastacembelus_armatus.hapX
MCWLSWLSIQWPSPALSMLLLSVVSRQMSLAQATVCSRWGAPSTEGLYQDGDVIIGGLFNLHYITPAIDLGFTKPPNHKPCTGLDLEPLKYMYAMAFAVEEINHNSTLLPGVKLGYRIFDCCGRYPWALKEALSVVGGHTQSCNLTESTPDSTAYEQPGEKASDQPVHLIIGAPSSTLGMMFSKMLGPLSVPVISYSASCPCLSDRHQFPNFFRTIPSDIYQARAIAQLALRFHWTWIGAVLENGDYGRLAIQEFQKETEGKGVCLEFIETVYRETIVNDARRVALTIQASTARVILIFCWYTDVRKLFVELAKRNVTDRQFIASEVWSTSDDLLKDPAVSEMSSGVLGVAIRSAAIPGFENYLSSRHPDNEYLKELWETEFGCSPGEIPVFTQSFPALITRSDNMPNKASLPPCKGTESLEGVQHPFTDTSQLRVPHNVYLAVYAAAHALHSLLSCPNTHSPRTNITTCSSPKHIKPIELLQHLNKVNFTTPQGEGFYFQGADIPAKYDLVNWQKTPEGSLKLVLVGHVDGFDIHLNESAIQWSSGSNQVPVSVCSESCPPGTRMANRKGEPVCCFDCIPCAEGEISNKTGSPHCERCPSEFWSNANRTACIPRQLDFLSFNETLGITLSTAAVSGAMVTTAVFVVFLYYRQTPMVRANNSELSFLLLLSLKLCFLCSLVFIGRPSVWSCRFQQAAFGISFVLCVSCLLVKTIVVLAVFRSARPGAEGLIKWFGPGQQRGSVCLFTCIQVIICSTWLSLSPPVPQQDLGFQGSKVTLECAMASVVGFSLVLGYIGLLSCSCLLLAFLARKLPDNFNEAKLITFSMLIFCAVWVAFVPAYVSSPGKYVVAVEIFAILASSYGLLLCIFAPKCFIILFRPEKNTKKHLMAR
>LOCXPOlfC62.334.HIT1.OlfC.2R.890.ANF_receptor.exons12.CM033537.1.Mastacembelus_armatus.hapX
MCWLSWLSIQWPSPALSMLLLSVVSRQMSLAQATVCSRWGAPSTEGLYQDGDVIIGGLFNLHYITPAIDLGFTKPPNHKPCTGLDLEPLKYMYAMAFAVEEINHNSTLLPGVKLGYRIFDCCGRYPWALKEALSVVGGHTQSCNLTESTPDSTAYEQPGEKASDQPVHLIIGAPSSTLGMMFSKMLGPLSVPVISYSASCPCLSDRHQFPNFFRTIPSDIYQARAIAQLALRFHWTWIGAVLENGDYGRLAIQEFQKETEGKGVCLEFIETVYRETIVNDARRVALTIQASTARVILIFCWYTDVRKLFVELAKRNVTDRQFIASEVWSTSDDLLKDPAVSEMSSGVLGVAIRSAAIPGFENYLSSRHPDNEYLKELWETEFGCSPGEIPVFTQSFPALITRSDNMPNKASLPPCKGTESLEGVQHPFTDTSQLRVPHNVYLAVYAAAHALHSLLSCPNTHSPRTNITTCSSPKHIKPIELLQHLNKVNFTTPQGEGFYFQGADIPAKYDLVNWQKTPEGSLKLVLVGHVDGFDIHLNESAIQWSSGSNQVPVSVCSESCPPGTRMANRKGEPVCCFDCIPCAEGEISNKTGSPHCERCPSEFWSNANRTACIPRQLDFLSFNETLGITLSTAAVSGAMVTTAVFVVFLYYRQTPMVRANNSELSFLLLLSLKLCFLCSLVFIGRPSVWSCRFQQAAFGISFVLCVSCLLVKTIVVLAVFRSAQPGAEGLIKWFGPGQQRGSVCLFTCIQVIICSTWLSLSPPVPQQDLGFQGSKVTLECAMASVVGFSLVLGYIGLLSCSCLLLAFLARKLPDNFNEAKLITFSMLIFCAVWVAFVPAYVSSPGKYVVAVEIFAILASSYGLLLCIFAPKCFIILFRPEKNTKKHLMAR
>LOCXPOlfC62.336.HIT1.OlfC.2R.862.ANF_receptor.exons12.CM033537.1.Mastacembelus_armatus.hapX
MSPAQATVCSRWGAPSTEGLYQDGDVIIGGLFNLHYIPSAIDLGFTKPPHYEPCSGLDLEPLKYMYAMAFAVEEINHNSTLLPGVKLGYRIFDYCGRYPWALKEALSMIGGDTQSCNLTESTPDSTAYERPGEKASDHPISLLIGASSSTTGTILSRILGPLSVPVISYLASCPCLSDRHQFPNFFRTIPSDIYQARAIAQLVLRFHWTWIGAVLVNSDYGRLAIQEFQKETEGKGVCLEFIETVYRETIVNDARRVALTIQASTVRVILIFCWYTDVKKLFVELAKRNVTDRQFIASEAWSTSDDLLKDPAVSAMASGVLGVAIRSAAIPGFENYLRSCHPDNEYLKELWETEFGCTRITRSDHLSNVSTSSFVKKSLEKASFLPCKGTESLEGVQHPFTDTSQLRVPHNVYLAVYAAAHALHSLLSCPNTHSPRTNITTCSSPKHIKPIELLQHLNKVNFTTPQGEGFYFQGADIPAKYDLVNWQKTPEGSLKLVLVGHVDGFDIHLNESAIQWSSGSNQVPVSVCSESCPPGTRMANRKGEPVCCFDCIPCAEGEISNKTGSPHCERCPSEFWSNGNRTACIPRQLDFLSFNETLGITLSTAAVSGAMVTTAVFVVFLYYRQTPMVRANNSELSFLLLLSLKLCFLCSLVFIGRPSVWSCRFQQAAFGISFVLCVSCLLVKTIVVLAVFRSARPGAEGLIKWFGPGQQRGSVCLFTCIQVIICSTWLSLSPPVPQQDLGFQGSKVTLECAMASVVGFSLVLGYIGLLSCSCLLLAFLARKLPDNFNEAKLITFSMLIFCAVWVAFVPAYVSSPGKYVVAVEIFAILASSYGLLLCIFAPKCFIILFRPEKNTKKHLMAR
>XPLOC_176.2R.1.OlfC.2R.769.ANF_receptor.exons..Mastacembelus_armatus.hapX
LATIHEIEKVNAAGFLPGVRLGYLMCDTCSYASKALQNVEHMLALNGSLNVKCSHIDFRPSVKIILGALYSEESIAVARLLNVYMVPLVSHLTDKERYGVFMRTIPSDKHQTKAIAKIMQYFHWNWIGVVYGDDDYGKAAFQNFLTDAGANNVCLAYQEVLPQYLDNLYSEQNIMQVAQKIRSSSAQVVLLILKAELVMLLFKEMVRTNTSRIWIASDAWSRSLSLAQMDGINNVGDILGFTFVAANSESFDNYLKNLRATPGGYNHFIEEYKNLRFNCSTECMSQNPPSYCPPLDLLAIKSASACNFSDPQEQNDDYLVQAIDTNQTFVHRVAVWAIANALKNQLLLKELKEVNFKFNNENFYFTKDGDFENGYDLVMWEKYGQHRRFQRIGKYQISNEKIDINEENFMWLSTGNITVRQQHTPKQIPWSRCSASCPRGWAKKILNISCCYNCSKCTEGTYSDSSLSSVTDLNDCKKCPKGTWSLKGWDHCEPRQDTYLLWSDPHPITMTVATVLGILLLLVTLIIFMVYRDSPPMKRAEVRLSCVMMAGLAVSFGSVISFMGKPNVHLCRARQAMYAMGFTLCVSCILVKSYRIFLVFIPFGQITKRRLHKIYNPPLIIIVITTLQGLICLLWIIFDSPDIDDAPPSSDSMINIVQCTQGGTYIGFFIMLSYIALLAFICFFLAFKSRKVPHEFNETGYIIFSMLMYLFVWVCFIPVYINNKSERTVVQASAILVSSYGIIFCHFLPKCYEALWGSKIDTLERIFRR
