# Supplementary material for: Expanded olfactory system in ray-finned fishes capable of terrestrial exploration
Source: BMC Biol. 2023 Jul 31;21:163. doi: 10.1186/s12915-023-01661-8 (PMC10392011; doi:10.1186/s12915-023-01661-8)
Supplement: Supplementary file 3 — Additional file 3: Data S1. Protein sequences and genomic coordinates of OLF genes. FASTA and General Feature Format (GFF) files containing the protein sequences and genomic coordinates for all identified OLF genes in this study. [file 12915_2023_1661_MOESM3_ESM.zip › PROTEINS/Megalops_atlanticus.OLF_genes.fa]

>LOCXPLeocOR3.44-delta.312.222.HIT1.OR.1R.298.7tm_4.exons1.CM032877.1.Megalops_atlanticus
TTVLLLTGYGEMDNMKFLYFTLTLLALLLTVYLNVFLIVLVCLSRSLHKPMFILLCNLFVNGVYGCFSIYPQLLSNLLTYMHFVKRSWCQLQIFCLHTYACIECTILTIMAFDRYVSICQPLRYQSIMTPSNISILIILAWLLPFVLLGVHVALTSRLPLCDNVIEKLYCDNWSVVRLSCIETTRENLFGIFVTFCFPGVPVLLILFSYQKILLVCMNSSKEARGKALNTCLPHIVSFVTYCFNMVFEVTSRRLDSKQALSPMRTFLSLQLLIVPPLLNPLIYGIRLQEMRITIVRVF
>LOCXPLeocOR3.44-delta.312.334.HIT1.OR.1R.298.7tm_4.exons1.CM032877.1.Megalops_atlanticus
TTVLLLTGYGEMDNMKFLYFTLTLLALFLTVNLNVFLIVLVCLSRSLHKPMFILLCNLFVNGVYGCFSIYPQLLSNLLTYMHFVKRSLCQLQIFCLHSFASVECMILTIMAFDRYVSICQPLRYQSIMTPSNISILIILAWLPPFVLLGVLIALTSRLPLCDNIIEKLYCDNWSVMRLSCRETTKENQFGIFLTICFFGVPVLLILLSYQKILSICIVSSKEARGKALNTCLPHIVAFVTYCVNILFEIISRRLDGKRELSPIRTFLSLQALIVPPLLNPLIYGIRLQEMRVAIVRVF
>LOCXPLeocOR3.44-delta.312.379.HIT1.OR.1R.298.7tm_4.exons1.CM032877.1.Megalops_atlanticus
TTVLLLTGYGEMDNMKFLYFTLTLLALLLTVYLNVFLIVLVCLIRSLHKPMFILLCNLFVNGVYGSFAIYPQLLSNLLSYMHFVNRSWCQLQIFCLHSFAAVECTTLTLMAFDRYVSICQPLRYQSIMTPSNISILIIVAWLLPVLLLGVHVALTSKLPLCDNIIEKLYCDNWSVVRLSCIETPRENLYGIFLTICFPGVPVILIMLSYQKILSVCLKSSKEARGKALNTCLPHIVSFVTYCVNILFEIISHRLDSKQALSPMRTFLSLQLFLVPPLLNPLIYGIRLQEMRITIVRVF
>LOCXPLeocOR16.1-lambda.380.430.HIT1.OR.1R.286.7tm_1.exons2.CM032882.1.Megalops_atlanticus
RSAQDLDVSACLFWLMLPSDTVVHALVCVFLLLSFLSAAVNGCTLFGLGRSEDLSWEPRFALLKSLILSDLLLTLTQAPTVLHCLLHRRTLTFDSWCLAQYFIGTVCIFCALLTITFMALERYLYVCHGIHYLRIITAVRLRLIMGLTWLLSTAIAIGNMILLHTGRGTFGKATAGLLCEPDTVERHMGFPRAAAVFRKLAGTVVTLACVLSYSFSYVRMYQEAQNAVEPFHCVNSRARHTVLFYCSMFILQLFPCWLKIISDTLWELGDAACCPRTSPVPSTSRC
>LOCXPDareOR21.17-eta.321.347.HIT1.OR.1R.287.7tm_1.exons1.CM032883.1.Megalops_atlanticus
LKFSLSALPCLFFIYINCVMLVTLMKKAAFRGVSRYILFGHMLITDSLQLLWSMLSYVIAMVKVYMSNGMCAMFLTVANIITRISPLNLAVMALERYSAICFPLRHAEIATNTRTGIAIGVVWVLGSLNALIEFFLFLNIGPPFAVTQVYCIRGKLFEIKLYLDINRVFTVVYLLSVGLIIIYTYIAIMVEARSVSSDKVKATKARNTVLLHFIQLGLCLTTFLIGVLNVLASRLEGHAVGDVKYVMFMLFVILPRCLSPLIYGLRDKSFRPAFVYYFTFGLKKKIK
>LOCXPOR1.209.HIT1.OR.2R.305.7tm_4.exons1.CM032877.1.Megalops_atlanticus
MDNISITIFTFAGVNESRTSKHIIFAFTIQGYFLIIIFNLTLISIVLLEKTLHEPMYIFLCNLCINGLFGTAGFFPKFLSDLLSDTHVISYSGCLIQSCVIFSYILCEFTSLTVMAIDRYVAICKPLHYHTIMTPETTGKLLVFIWMFPCCTVVFFSCLTIIRPMCGSHIDKFICQIAAIEKLGCKEDTYMFVLNAVFMCVITSLVSFIIISYWKIIAACRQSKSNQQKFMQTCLPHLVAFFNFVVVTLFDGVNTRFHSEDFSQGLHNFVSVKYLVIPPFINPIIYGVNLNPIRTRVKNIFYRNK
>LOCXPOR2.349.HIT1.OR.2R.306.7tm_4.exons1.CM032877.1.Megalops_atlanticus
MDNTSFSMVFTLSAFKDSKANKYVFFPFTSAVYLIIIVFNFTLIMTILREKSLHEPMYIFLCNLCINGLFGTAGFYPKFLSDLLSDSHVISYNGCLLQTFVIYSYSMCEYTTLTLMAYDRFVAICRPLEYHMIMTAQTIGKLILFSWSFPFLSVLIGILLTKRLPLCGFHIDKLYCDNWSVVKLSCIPTTTNNVFGFFVIILSIGHGIFILHSYMKLISACKKSRDNQKKFMQTCLPHLISLINFTIAILFDLMFSRYGPKDFPQSVRDFLQVEFLVIPPLFNPLIYGLKVNEVRKRILTQCKKHK
>LOCXPOR3.373.HIT1.OR.2R.304.7tm_4.exons1.CM032877.1.Megalops_atlanticus
MDNMSYFKLFTLSELKESKSDKTMYFVLSLSVYVLIIVLNVILIVTIMLEKTLHKPMYIFVCNQCINGLFGTTGFYPKFLSNVIHDTHVITYRECFLQIFMIYTYVQCDCTTLTVMAYDRYVAICRPLDYHSIMTNSTLVKLLIFSWLFPSFSTLAVLLLTYRLSLCGSHIDKLYCDNWSIVKLSCESTIINNIYGFVMIFIYMCFVVVIICSYIKLVVASIKSTESKKKFMHTCLPHLVTMINFACALFFDTLYSRFQSQDIPRSVRNFLALEFLIIPPIFNPFVYGLKLTELRKRVLRMFIK
>LOCXPOR4.390.HIT1.OR.2R.304.7tm_4.exons1.CM032877.1.Megalops_atlanticus
MDNSSFFTIFTLTEPKAAKSDKYIYFALSLILYILIIILNLILILTILLEKSLHEPMYIFLCNLCINGLFGTAGFYPKFLSDLLCDTYVISYGGCSVQAFVIYASVMCEFTTLTIMSYDRYVAICRPLDYHSIMTNSTLIILLLFSWLFPAFSMSTLLVLSNRLPLCGSHIDKLYCDNWSIVKLSCDPITINNIYGLIIILIYFCLVIFIISSYCKLIAACTKSIENKNKFMHTCLPHLLSLVNFTVALFFDSMDTRYGSKDFPQSLRNFLILEYLIIPPIFNPFIYGLKFTEVRKRALSVFIK
>LOCXPOR5.401.HIT1.OR.2R.304.7tm_4.exons1.CM032877.1.Megalops_atlanticus
MDNISYFTVFTLTEPKAANTDKHIYFAFSLILYILIILLNLILILTILRDKALHEPMYIFLCNLCINGLFGTAGFYPKFLSDLLCDTYVISYVGCSVQAFVIYASVMCECTTLTVMSYDRYVAICRPLDYHSIMTNDTLVKLLLLSWIFPALSMSTAIVLSNRLPLCGSHIDKLYCDNWSIVKLSCESTITNNIYGFIIILAYFCLVVFIVCSYIKLIAACIKSIESKTKFMHTCVPHFLSLINFTVALLFDTMYTRYGSRDFPQGLQNFLVLEFLIIPPIFNPVIYGLKLAEVRKRALSVFIK
>LOCXPOR6.412.HIT1.OR.2R.304.7tm_4.exons1.CM032877.1.Megalops_atlanticus
MENISYFTIFTLTEPKAAKSDKQIYFALSLVLYILIILLNLTLIMTILLQKALHEPMYIFLCNLCINGLFGTAGFYPKFLSDLFCDTYVISYVGCSVQAFVIYCSVMCEFTTLTVMSYDRYVAICRPLDYHSIMTNSTLKKLLLFSWLFPAISMSALLVLSNRLPLCGSHIEKLYCDNWSIVKLSCEPTIINNIFGFIIILAYFCLVIFIICSYFKLIAACIKSIESKNKFMQTCLPHLLSLINFTVALLFDTMFARYGSRDFPQSLQNFLVLEFLIIPPIFNPFIYGLKLAEVRKRALSVFVK
>LOCXPOR7.423.HIT1.OR.2R.310.7tm_4.exons1.CM032877.1.Megalops_atlanticus
MDNISYFTVFTLSEPKATKSDKHIYFALSLSLYILIILLNLTLIVTILLQKALHEPMYIFLCNLCINGLFGTAGFYPKFLSDLLSDTYVISDFGCFLQVFVIYTSALCEFTTLTVMAYDRYVAICRPLDYHSIMTNSTLIKLLLFSWFLPVFSASVALLLTNRLPLCGSYIDKLYCDNWSIVKLSCEPAFINDIYGFINIFTYLSLVVFIISSYFKLIAACIKSIESKNKFMHTCVPHLLSLINFTVALLFDTLYTRFESRDFPQSLRNFLVLEFLIIPPIFNPVIYGLKLAEVRKRALSVFIKVNHSRV
>LOCXPOR8.434.HIT1.OR.2R.311.7tm_4.exons1.CM032877.1.Megalops_atlanticus
MDNISHYTIFTLSELKESMSAKRIYFVLSLAVYILIIVSNAILIATILLEKTLHAPMYIFLCNLCINGLFGTTGFYPKFIYDLISDTHLISYSGCFLQVFVIYTSALCEFTTLTVMAYDRYVAICRPLDYHSIMTNSTLLKLLVLSWLSPAFTTSISLLLTKRLQLCGSHIDKLYCDNLSIVKLSCEPITINIIYGFSVVVLYTSLVLLIIGSYSKLIAQCIKTAESKAKFLQTCLPHLLSLINFTVALVFDTMYVRYGLSGFPQGLRNFLALEFLIVPPIFNPLIYGLKLTEVRKRALRFVKVKVTDQLH
>LOCXPOR9.453.HIT1.OR.2R.308.7tm_4.exons1.CM032877.1.Megalops_atlanticus
MDNISLFTVFTLSELKDEMSVKHTYFALSLAVYLLIIVVNLILIATILLEKALHEPMYIFLCNLCINGLFGTSGFYPKFLSDLISDSSLISRSGCFLQFFVIYTSVVCEFTTLTVMAYDRYVAICKPLDYHSIMTTKTVVYLLLFSWLLPAFSSSIAILLTNRLSLCGSHIQKLYCDNWSIVKLSCESTIINNIYGLVLIIGYCCLVVFIISSYTKLIAACIKSTESKAKFMHTCLPHLLSLINFTLALLFDTMYVRYGLTDVPQSLRNFLALEFLIIPPLFNPFIYGLKLTEVRKRALRVVKVKVTD
>LOCXPOR8.210.HIT1.OR.2R.310.7tm_4.exons1.CM032877.1.Megalops_atlanticus
MDNISHLTFFLSELKESMSVKHTYFALSLAVYLIIILLNVTLIVTILLEKSLHEPMYIFLCNLCVNGLFGTAGFYPKFMYDLISDTHVISYNGCFLQFFVIYTSAVCDITILTVMAYDRYVAICRPLNYHSIMTTKTVVYLLLFSWLLPAFSSSIAILLTNRLSLCGSHIDKLYCDNLSMVRLSCESTIANNIYGYFVIVVYVSLVILIIFSYSKLITACIKSAESKTKFMHTCLPHLLSLINLITALIFDTMYARYGSRDFPQSLRNFMALEFLIIPPLFNPLIYGLKLTEVRKRVLRAVKVKVIHPLY
>LOCXPOR10.278.HIT1.OR.2R.308.7tm_4.exons1.CM032877.1.Megalops_atlanticus
MDNISHFTGFTLSKLEEPMSVKQTCLILSLAVYLLIIILNVILIVTILLEKSLHEPMYIFLCSLFINGLLGTTGFYPKFLYDLISDTYFISYNGCFMQIWFIYGSAICEFTTLSVMSYDRYVAICRPLDYHSVMTNKTVVNLLLFSWLFPAVSSTIAILLTNRLTLCGSHIDKLYCDNWSVVKLSCEPTLINNIYGFIAFTACVSLVIPIVWSYSKLITACIKSTETKTKFMHTCLPHLLSLLNFWIALLFDVMYTRYGSKDFPQSIRNFMALEFLIIPPIFNPLIYGLKLTAVRKRAFRAVKVKGTD
>LOCXPOR11.290.HIT1.OR.2R.315.7tm_4.exons1.CM032877.1.Megalops_atlanticus
MDNISHLTVFTLSQLEESMSVKQTCLALSLAVYLLIIILNAILILTILLEKPLHEPMYIFLCNLCINGLFGTTGFYPKFLHDLISDTHVISYGGCYLQFFVIYTSALCEFTTLSVMSYDRYVAICRPLDYYSVMTNKTVVKLLLFSWLLPAASLTIALLLTNRLPLCGSHIDKLYCDNWSIVKLSCEPAVINNIYTFIGIIVYVSIVILIICSYIKLITACINSTENKNKFMHTCVPHLLSLANFTVALVFDIIYARYGSRDFPRSLRNFLALEFLIIPPIFNPLIYGLKLTAIRKRAFRAVKVKETDLFNVKMR
>LOCXPOR12.302.HIT1.OR.2R.308.7tm_4.exons1.CM032877.1.Megalops_atlanticus
MDNISHFTGFTLSQLEESMSVKQTCLALSLAVYLLIIILNAILILTILLEKSLHEPMYIFLCSLCINGLFGTTGFYPKFLYDLISDTHVISYGGCSLQFFVIYTAAMCEFTILTVMAYDRYVAICRPLDYHSVMTTKTVVKLLLLSWLLPAVSSTIALLLSNRLSLCGSHVDKLYCDNWSMVKLSCEPAVINNIYGFIGTIAYVSLVIVIIWSYSKLITACIKSTENKSKFMHTCVPHLLSLINFTIALLFDVMYARYGSKDFPQSIRNFLALEFLIIPPIFNPLIYGLKLTAVRKRAFRAVKIKGAD
>LOCXPOR13.314.HIT1.OR.2R.308.7tm_4.exons1.CM032877.1.Megalops_atlanticus
MDNISHFTGFTLSQLEESMSVKQTCLALSLAVYLLIIILNLILILTILLEKALHEPMYIFLCNLCINGLFGTTGFYPKFLYDLISDTHVISYGGCYLQFFVIYTSVMCEFTTLSVMSYDRYVAICRPLDYHSVMTNKTVVKLLLFSWLMPAATLTMPLVLTNRLLLCGSHIDKLYCDNWSIVKLSCEPAVINNIYTFIGISVYVSIVILIICSYIKLITACINSTENKNKFMHTCVPHLLSLANFTVALVFDIIYARYGSRDFPRSLRNFLALEFLLIPPIFNPLIYGLKLTAVRKRAFRAVKVKGTD
>LOCXPOR14.326.HIT1.OR.2R.305.7tm_4.exons1.CM032877.1.Megalops_atlanticus
MDNISHFSTFTLSELKDSRPVKHAYFALSLAVYLLIIALNVILIVTILLEKSLHEPMYIFLCNLSINGLFGTTGFYPKFLSDLISDTHLISYIGCSLQFFVIYTSVGCEFTTLTVMAYDRYVAICRPLDYHSIMTNCKLVKLLLFSWLLPAFSTTLGILLTNQLSLCGSHIDKLYCDNISMVKLSCQHTVLIDMYGFVAIVIYFSFVFLIVFSYGKLISECIKSTEGKSKFMHTCLPHLLSLINFTFALIFDRMYVQYGLNNFPQGVRNFFALEFLIIPPIFNPLIYGLNLSKVRKRALRVVKSK
>LOCXPOR15.338.HIT1.OR.2R.308.7tm_4.exons1.CM032877.1.Megalops_atlanticus
MDNISHFTGFTLSQLEESMSVKQTCLALSLAVYLLIIILNVILILTILLEKSLHEPMYIFLCSLCINGLFGTTGFYPKFLYDLISDTHVISYGGCYLQCFVIYGSTLCELTTLSVMSYDRYVAICRPLDYHSVMTNKTVVKLLLFSWLMPAASLTIALVLTNRLSLCGSHIDKLYCDNWSITKLSCEPAVINNIYTFIGIILYVSILILIICSYIKLITACMNSTESKIKFMHTCVPHLLSLANFATAVVFDIIYARYGSRDFPRSLRNFLALEFLIIPPIFNPLIYGLKLTAVRKRAFRTVKVKGTD
>LOCXPOR16.362.HIT1.OR.2R.304.7tm_4.exons1.CM032877.1.Megalops_atlanticus
MTYSSNVTVFSLSGLTKGNKYLYFSLALSGYLTMLLVNFTLILTIIHDKSLHEPMYIFLCSLCMNGLFGITGFYPKLLFDILSETHIISYMGCLTQVFVIYFGFMCEFSTLTAMAYDRTVAICQPLEYHSIMTTRTIVKLIAFSWLYPFCCGLLSVGPAGMLPLCGSRIDKLYCDNWSVVKLSCVPTAANNVIGFILILSFIAHAVFIVYSYKKLIAACRHSKDEKRKFMQTCVPHLLTLINHSLALLFDTMYSRYGSKDFPQSLRNFMAIEFLIIPPIFNPLIYGFKLTGIRRKILRPCKRHK
>LOCXPOR17.363.HIT1.OR.2R.312.7tm_4.exons1.CM032877.1.Megalops_atlanticus
MDNSSKITFFILTVYEDIGNIKYFYFSILLVLNFSIYMANSLLIAVIFINQSLHAPMYAFLCNLFVNELYGSTALLPSLLHNLLSDTHEVSRACCFLQIFCLYTYASVELCNLAAMAYDRYLSICYPLHYSSIMTACKVYTLILFIWVYSFIKFSITLSLNLQLPLCGNTMHKVGCDNFSLIRLACTDTTLNNIYGLCSTVVTIAVPLIPILYSYAKIIRICCKSSKEAQKKALNTCTPHLISLMNFSVGSFFEIVQNRFDMTYVPSVIRMMLSVYFLLCPPLFNPIIYGVKITKIRQAVQKWFSTKSIVPQ
>LOCXPOR18.364.HIT1.OR.2R.305.7tm_4.exons1.CM032877.1.Megalops_atlanticus
MDNSSEITFFILAVYEGVGNLKYFYFSILLVLNVTIILANSLLIAVISVDRSLHEPMYMFLCNLFVNELYGSTALLPALLLNLLSNTHEVSSACCFLQIFCLYTYASVELCNLAAMAYDRYLSICHPLHYSSIMTACKVYTLISFIWVYSFVKFSVNLSLTLQVPLCGNIIYKVGCDNFSLIKLGCTTSMLNNIYELCGTVVTIAVPLIPILYSYAKIVRICYKSSKEAQKKALNTCIPHLISLTNFSVCSFFEIVQNRFDMTYVPSVMRVTLSVYFLICPPLFNPIIYGVKITKIRKAVHKRLF
>LOCXPOR19.365.HIT1.OR.2R.300.7tm_4.exons1.CM032877.1.Megalops_atlanticus
TTVTSFILTAYSEMDNLKYLHFFVFLVLYILIIIVSSILTVVTFVERALHEPMYLLVCNLAVNGVYGSTGLLPALLGHLVSETHEVSLGCCLAQVFCLHTYATVEFTILAVMGYDRYIAVCYPLHYHRIMSVSRTWKLIAFSWIYPCSIFIMYFSLTLRLTFCARFIEKVYCVNFELVKLACAGASLINIVGLVSIIFFILPQLFMILFSYAQILRVCLRSSKESQIKALQTCTPHLLSVINYSVGSFFEIIQSRLNMSHVPPETRIFMSLYFILFPPMLNPVIYGMTIHAIRVRIFSMF
>LOCXPOR83.369.HIT1.OR.2R.302.7tm_4.exons1.CM032877.1.Megalops_atlanticus
MENVSTVTTFILTAFHEMEDLKYLYFFIFLSLYITTLSFNCILIGVIFAERSLHEPMYIFVCSLACNGLYGSTALFPPTLRFLLSSTYEISLIFCLIQIFALHTTGTVEFTILAVMGYDRYVAICHPLDYHNRMSPAKMRKLTVLSWAFPFVGLVLYLILTIRLTFCGRHIPKVYCVNFELVKLSCHDTSINSIVGFLTMIVFMFPQIVMIMFSYAQILNVCLHSSKESRIKALQTCTPHLLAVINFSVGCFFEIIQSRLNMNHVSHKLRTFMSLYFVIFPPLLNPAIYGVSIQAIRVQIIR
>LOCXPOR20.371.HIT1.OR.2R.303.7tm_4.exons1.CM032877.1.Megalops_atlanticus
MENTSTVTAIILTAFYEMEDLKYLYFVLFFSLYIIIVVFNFVIIGIIYTDRALHEPMYIFVCNLAINALYGSTALLPPLLSNLLSHSHEVSLPCCQAQVFCLHTYAISEFTILAVMGYDRYVAICHPLQYHSMMSVSKVYKLIVFSWLYPLIAFMIIFALTLRLILCEKIIDKVYCINYSLVKLSCTDTSIVNIVGLLSLVVYTIPQLTMILHSYTHIFRICLLSSKEAQMKALKTCAPHLVAMLNYSIGCFFEICQNRFNMDYVPYGTRIFMSLYFLIFPPMINPAIYGMSIQAIRVRIFKL
>LOCXPOR21.375.HIT1.OR.2R.303.7tm_4.exons1.CM032877.1.Megalops_atlanticus
MENASVVTSFVLIPYYEMEDLKYLYFSTFLLLYLITVVLNLVLIAVICVDRALHEPMYIFLCNMAFNGLIESSSLLPSLLSNLLSQSHDVSLICCQAQSFSLHTSTAAEYTILTVMGYDRYVAICHPLQYHSIMSLSKVYKLIAFSRLYSLIGFTLLFIMTIQLKYCKNIIDELYCTNHSLLKLSCTDTSIENFFGGLSIVLFISPQVILILYSYAHILRVCLRSSKESQMKALKTCTPHLLTMMNYSFGCLFQLSQSRFNMSHVNYRFRRFMSLYFLIIPPVINPAIYGMNIQSIRAHLFKL
>LOCXPOR22.377.HIT1.OR.2R.307.7tm_4.exons1.CM032877.1.Megalops_atlanticus
MENASVVTSLILTVYYDMEGLKYLYFITFLLLYFITIVLNFIIIVVICVDRALHEPMYLFVCNLAFNGLFGSTALLPPLLSNLLSHSHAVSVAFCQAQSFCLHTHASAEVAILTVMSYDRYLAICHPLQYHSIMSLSKVYKLIAFSWLYPIASVAVIFSLTVRLIFCEANIDKVYCSNHSLVKLSCTDTSVINIIGLLSVGVYTSPQIILILYTYSQILRICLLSSKESQMKALKTCLPHLIAMINYMCAGLFEISQSRLNMSRVHYGIRLFLSLYFFIFTPIVNPAIYGMCIQAIRVKIFKMLTSK
>LOCXPOR23.379.HIT1.OR.2R.307.7tm_4.exons1.CM032877.1.Megalops_atlanticus
MENASVVTSLILTVYYDMEGLKYLYFITFLLLYFITIVLNFIIIVVICVDRALHEPMYLFVCNLAFNGLFGSTALLPPLLSNLLSHSHAVSVTCCQTQIFFLHTHVSAEVAILTVMSYDRYLAICHPLQYHSIMSLSKVYKLIAFSWLYPVAAVVVIFAPTLQLIFCEANIDKVYCSNHSLVKLSCTDTSVINIIGLLSVGVYTSPQIILILYTYSQILRICLLSSKESQMKALKTCLPHLIAMINYMCGGLFEISQSRLNMSRVHYGIRLFMSLYFFIFPPIVNPAIYGMCIQAIRVKIFKMLTSK
>LOCXPOR24.381.HIT1.OR.2R.307.7tm_4.exons1.CM032877.1.Megalops_atlanticus
MENASVVTSLILTAYYDMEGLKYLYFITFLLLYFITIVLNFIIIVVICVDRALHEPMYLFVCNLAFNGLFGSTALLPPLLSNLLSHSHAVSVTCCKAQVFCLHTYSSAEFAILTVMSFDRYIAICPPLQYHSIMSLSKVYKLIAFSWLYPVAAVAVIFSLTERLIFCEENIEKVYCSNHSLVKLSCTDTSVINIIGLLSVGVYTSPQIILILYTYSQILRICLLSSKESQMKALKTCLPHLIAMINYMCGGLFEISQSRLNMSRVHYGIRLFMSLYFFIFPPIVNPAIYGMCIQAIRVKIFKMLTSK
>LOCXPOR25.383.HIT1.OR.2R.303.7tm_4.exons1.CM032877.1.Megalops_atlanticus
MENTSDVTSIVLTGFENIGSIRYFYFCVILILYSSIIFANSLIIGVICTDRGLREPMYLLLCNLSVTELYGSTALYPSLLVNMLLDIHEVSKIFCFVQIFCLFTYGSIEFSSLSVMAYDRYVSICYPLEYHSIMTPTKVYILIILIWFYCTLKVSVTIGLTARLPLCGNTIYKVYCDNYSLVRLSCVDSTANNIYGLVSLVFTVIIPSLLIVYSYSKILRICLRSSKESQVKALKTCTPHLASLINFSLGCLFEIVQSRFDMMHVPSIVRIFVSVYFLMICPIFNPIIYGVRTTKIRAVFKKL
>LOCXPOR26.385.HIT1.OR.2R.300.7tm_4.exons1.CM032877.1.Megalops_atlanticus
DNSSQAFILSAYGKSGNIKYLYFTVILIIYFIIIVLNSLLIVIILKHKNLHEPMCLFLCNLFVNELYGSTALYPHLLVNMLSDIHEVSRMYCFTQIFFLHTYGSVQLSNLTVMAYDRYVSICHPLKYYKIMTPTKVYVLIIFIWLYSFSKFSGVLILSVNLHLCGNIINKVYCDNYSIVKLSCKKPIVNEIYGYVTIIVSVFIPYVLIFYSYAEIIMISWRASKESQVKALNTCIPHLASLTNFSVAGVFEILQGRFDMSHVPHVARIITSLYFLMICPIFNPVIYGIKTTKIREMFIKM
>LOCXPOR27.386.HIT1.OR.2R.302.7tm_4.exons1.CM032877.1.Megalops_atlanticus
NFSHTEFYLMGFSSLKERRRFLFIPFCLMFIFSMVTNSLLIYVIVKQRSLHSPMYFLISSIACIDILVPLWVVPRMLFAFASDINTMSRVGCLVQMFFVHYACSFQSTILLGMAVDRYFAICVPLRYNHAVNLTNSLIIIIVMVIRNTIIIGAMVSLVGTLTFCSSNVLYHCFCEHQSVVNLACGDTTKNYLAGLMGFCVPTVDCVGIAFSYLTILVTIFRSAAGESRQKAIHTCSTHLMVICVSYFSAVIAYIGYRVKDAIPPDYRVLTTCMYLLIPGCFNPVIYGIRTKEIREQISKIFK
>LOCXPOR28.387.HIT1.OR.2R.302.7tm_4.exons1.CM032877.1.Megalops_atlanticus
NFSHTEFYLMGFSSLKERRRFLFIPFCLMFIFSMVTNSLLIYVIVKQRSLHSPMYFLISSIACIDILVPLWVVPRMLFAFASDINTISRVGCLVQMFFVHYACSFQSTILFGMAVDRYFAICVPLRYNDVVNLTNSLITVVVIVIRNTIIITAMISLVGTLTFCSSNILYHCFCEHQLVVNLACGDTTKNYLAGLISFCVPTVDCFGIAYSYITIFVVIFRSAAGESRQKAIHTCSTHLMVICVVYFSSMVAFLSYRVKHAIPPDFRVLISCMYLLIPGCFNPVIYGIRTKEIREQISKIFK
>LOCXPOR29.388.HIT1.OR.2R.318.7tm_1.exons1.CM032877.1.Megalops_atlanticus
MEEVNVSSEEITFIHQQAFRPNLNEALVIKVIVVLSTSLFSAYLNSLMFFILRSKPIFRETSRYILFANMLFNDSVHLMSNTILYSFALAYLHLVKAACASVLLMSTTTYTNSPLNLALMSLERYVAICFPLRHAQIATQKRTGIFIGAVWFLSSLNFIIDMFFTTITNPYSLITPIFCTREQLFIAMWQVDLSQGLSYFYLVAVAVIIIYTYVGIMIAARSISTDKDSAKKARKTVLLHLIQLGLCLTSFLYGLFERIMATAGAALFMHLRFVNYLTLIILPRCLSPLIYGLRDNTFRPLFLSYFRCRPGKVKAVAN
>LOCXPOR30.389.HIT1.OR.2R.318.7tm_1.exons1.CM032877.1.Megalops_atlanticus
EANGSTEELSFIHQQAYFVQLDGEIVTQVVLVPLTSLFFVYVNSVMFFTLRSKPVFRETSRYILFANMVLSDSILLLSNTVLYFLALAYLYVFKAVCALVMLFCIVTYIFSPLNLAVMSLERYVAICYPLRHAEITTQRRTNIVVGVVWLLASLNIVIDLFYITVTKPQSFTAPTFCTRERLFIAKWQLDLFHGLNSFCFVAVAAVIIFTYVGIMIAARSISTDKDSAKKARKTVLLHLIQLGLCLSSFLYAILERILSTIPFALFLHLRVLLFFVLLILPRCLSPLIYGLRDDAFRPLFLSYFRCRPGSIKPVMISH
>LOCXPOR31.391.HIT1.OR.2R.318.7tm_1.exons1.CM032877.1.Megalops_atlanticus
EGNASTEELSFIYQQAYQTQLDGEIVTQVVLVLSTSLFFVYVNSIMFFTLRGKPVFRETSRYILFANMVLSDSILLLSNTVLYLFALAYLYVFKAVCALVMLFCIVTYNFSPLNLAVMSLERYVAICYPLRHAEITTQRRTNITLGVVWLLASLNIIIDMFYITVTKPQSFNTPTFCTRERMFIAKWQLDLFHGLNSFYLVAVAVIIIFTYVGIMIAARSISTDKDSAKKARKTVLLHLIQLGLCLSSFLYGILERILSTIPFALFLHLRVLLFFVLLILPRCLSPLIYGLRDDAFRPLFLSYFRCRAGNIKPVVISH
>LOCXPOR32.392.HIT1.OR.2R.318.7tm_1.exons1.CM032877.1.Megalops_atlanticus
EGNASTEELSFIYQQAYQTQLDGEIVTRVVLVLSTSLFFVYVNSIMFFTLRGKPVFRETSRYILFANMVLSDSILLLSNTVLYLFALAYLYVFKAVCALVMLFCIATYTFSPLNLAVMSLERYVAICYPLRHAEITTQRRTNIVVGVVWLLASLNIVIDLFYITVTKPHSFNAPTFCTRERLFIAKWQLDLYHGLNSFYLVAVAVIIIFTYVGIMIAARSISTDKDSAKKARKTVLLHLIQLGLCLTSFVYGVFESMLSTIPFALFLHLRVLLFFVLLILPRCLSPLIYGLRDDTFRPLFLSYFRCRPGGVKPVMISH
>LOCXPOR33.393.HIT1.OR.2R.318.7tm_1.exons1.CM032877.1.Megalops_atlanticus
EGNASTEELSFIYQQAYQTQLDGEIVTRVVLVLSTSLFFVYVNSIMFFTLRGKPVFRETSRYILFANMVLSDSILLLSNTVLYLFALAYLYVFKAVCALVLLFCIVTYNFSPLNLAVMSLERYVAICYPLRHAEITTQRRTNIVVGVVWLLASLNIVIDLFYITVTKPHSFNTPTFCTRERLFIAKWQLDLFHGLNSFYLVAVAVIIIFTYVGIMIAARSISTDKDSAKKARKTVLLHLIQLGLCLTSFLYGVFESMLSTIPFALFLHLRVLLFFVLLILPRCLSPLIYGLRDDTFRPLFLSYFRCRPGGVKPVMISH
>LOCXPOR29.394.HIT1.OR.2R.274.7tm_1.exons1.CM032877.1.Megalops_atlanticus
EVNVSSEEITFVHQQAFHWDLNEALVIKVIVALSTSLLSVYVNSFMFFTLRSKPIFRETSRYILFANMLFNDSLNLMGSTVLYSFALAYLHLVKALCALVMLMTTVTLNNTPLNLAVMSLERYVAICFPLRHAEIATQRRTAIAVGAVWFLGSLNFVIDMFYTTVADPHSFTTPTFCTRERLFIAKWQMDMYQGFNGFYFVTVAVIMIYTYIGIMIAARSISTNKDSAKKARKTVLLHLIQLGLCLTSFLYNVIERIMATAGAALFMHLRFLNF
>LOCXPOR34.395.HIT1.OR.2R.318.7tm_1.exons1.CM032877.1.Megalops_atlanticus
EANISAEHLSFIYQQAYQMQMDGLLIAQMVIVLSTSLFFIYVNSIVFFTLRSKPIFKETSRYILFAHLVLSDCILLFTSTMLYVFATIYLYVFKAICALVILFCITTYTFTPLNLAAMSLERYVAICYPLRHAEITTQRRTNIVVGVVWLLASLNIVIDLFYTTVTIPHSFKAPTFCTRERMFISKWQLDLFYGLNSFYLVAVAVVIIYTYVAIMIAARSVSTDKDSTKKARQTVLLHLIQLGLCLTSFLHNVFESMLATLDVTLFLNLRILLFYVLIILPRCLSPMIYGLRDDTFRPLFLSYLRCRSGKVKPAVILH
>LOCXPOR35.396.HIT1.OR.2R.318.7tm_1.exons1.CM032877.1.Megalops_atlanticus
EANVSAEDLSFIHQQAFLVQLDGQIVIRLVIVLSTSLIFFYVNSVMFFTVRSKPVFRETSRYILFANIVLSDSILLLSNTVLYSFAVAYLYVFKAVCVLLMLCTVVTYTFTPLTLGVMSLERYVAICFPLQHAEITTQKRTNIAVGIVWLLASLNFIIDMFYTTVTMPHSFITPTFCTRERLFIAKWQLDLFYGLNSFYLVAVAVIIIYTYVAIMIAARSVSTDKESAKKARNTVLLHLIQLGLCLSAYLYSIIERLLSSVSLTLYLHLRVFTFFVTFILPRCLSPLIYGLRDDTFRPLFVSYFRCRSGNVKPAVILH
>LOCXPOR36.397.HIT1.OR.2R.318.7tm_1.exons1.CM032877.1.Megalops_atlanticus
DSNVSSEELIFVHQQAFIIDPNETIVGATVVLLSTSLFFVYVNSLMFATLRSKPVFRETSRYILFANMLFNDSVHLLSNTVLYSFALAYLHLVKAICALVMLFSIITYTNTPLILAVMSLERYVAICFPLRHAEIATQRRTGIAIGAIWFLGTLNFSIDMFYTVVIHPHSFSTPVFCTRERLFIAKWQVDSFQAFNCLYFVAVTVIIVFTYIGIMVTARSISTNKDSAKKARKTVLLHLIQLGLCLISFLYSIFERMLAMVDMTLFFRLRFLNFFTLLILPRCLSPLIYGLRDDTFRPLFLSYFRCRPGDVKPTVTLH
>LOCXPOR39.399.HIT1.OR.2R.314.7tm_1.exons1.CM032877.1.Megalops_atlanticus
MANVTVFYNITLLHEDRGIPFKAILSMTPCFFFLYINFVMLVALRSKAVFRETSRYILFTNMLFADSLQLLICMLLYMFAVVRLYISGVACFIMVVTGGMTARISPLNLAVMALERYIAICFPLRHAEITTIKKTGVAIAIVWFLGSLNSLSDVTLFVISGSSFVTMWEFCSGSMMFQLEVSADINEAFQIAYFLLVGIIIIYTYISIVVVARTAATDKASAAKAHKTVLLHMIQLLLCLASTLFDTLILVVNARLDRMSALNVQYVMFLGLVIFPRCLSPLIYGLRDQNVRFLLKYYFTCGFRNTINPIHTTL
>LOCXPOR37.400.HIT1.OR.2R.311.7tm_1.exons1.CM032877.1.Megalops_atlanticus
SEQMSLLQLQALKLTMTEERIFQMFLATSTYLLFIYINSVMLVALRSKVVFRETSRYILFAHMLFNDTLHLVISMFLYLCNTVYVGMVRIICGFIVLMTSSTFTNAPLNLAVMSLERYIAICFPLRHSELSTPSRTHLAMAFIWVLGSANVLIDVFALFFTEPSFFLSPGLCTHEQVIANNWQKSKGTGLNVALFVLVGIIMLYTYVAIMMQARSASTDRTSAQRAMKTVMLHAFQLCLSLMSFLYVLFEALMAMLPPAFFIQLRYANFFVVLLLPRCLSSLIYGLRDEGFRPVFKYYFTCGTKKVEQSQN
>LOCXPOR38.402.HIT1.OR.2R.311.7tm_1.exons1.CM032877.1.Megalops_atlanticus
SEQMSLLQLQALKLTMTEERIFKMFLVISTYLLFIYINSVMLVALRSKVVFRETSRYILFAHMLFNDTLHLVISMFLYLCNSMYVGMVRIICGFIVLMTSSTFTNAPLNLAVMSLERYIAICFPLRHSELSTPSRTHLAMAFIWVLGSANVLIDVFALFFTEPSFFLSPGLCTLEQVIANNWQKSKGTGLNVALFVLVGIILLYTYMAIMMQARSASTDRTSAQRAMKTVMLHAFQLCLSLMSFLYVLFEALMAMLPPAFFIQLRYANFFVVLLLPRCLSSLIYGLRDEGFRPVFKYYFTCGTKKVEQSQN
>LOCXPOR39.403.HIT1.OR.2R.315.7tm_1.exons1.CM032877.1.Megalops_atlanticus
MSNATIFDTNVTELPVNKGVPVKAVLSMMPCFFFLYVNFFMLVTLRSKAIFRETSRYILLTNMLFVDSLQLLLCMLTYIFAVGRLYLSGFVCLVLLVSLSIGTRISPLNLAVMSLERYIAICFPLRHAEITTSKRTSVAIGVIWVLGSLNSLTDILVFVITGSTFASTWGYCTKSLVFHLEVYEVINKTYSVIYFTSVGVIIIYTYIGIMAAARSAASDKMSATKAHKTVLLHLIQFGLYLASFLYDSISLVVYAHLDRISALNIQYVMFLGLVIFPRCLSPLIYGLRDQAFRPSFKFHLTFGLRSTVKPVNIGL
>LOCXPOR40.404.HIT1.OR.2R.312.7tm_1.exons1.CM032877.1.Megalops_atlanticus
MSNTTFFNTNVTELPVNKGVPVKAVLSMTPCFFFLYVNLVMLVTLRSKTVFRETSRYILLTNMLFVDSLNLLIFLLMYIFAVGKLYLSGFACLAVVMTAEIVIPISPLNLAVMSLERYIAICFPLRHAEITTSRRTGVAIGIIWALGSLNSLTDIFLFVITGSTFASTWGYCTRSLVFHLEVYEVINKTYSVIYFTSVGVIIIYTYIGIMAAARSAASDKMSATKAHKTVLLHLIQLGLYLASFLHDSIIVAVFALFDRITALNIQYVAFLGLVIFPRCLSPLVYGLRDQTFRPIFKYYFTFGLRSTVKPVI
>LOCXPOR41.405.HIT1.OR.2R.312.7tm_1.exons1.CM032877.1.Megalops_atlanticus
MSNATFFDTNVTVPQVISFIPFRAVISMTPCFFFLYVNLVMLVTLRSKAIFQETSRYILLTNMLFVDSINLLVSFLLYIFAAVRVNINGFLCLVIIVSSDITSPTSPLNLAVMSLERYIAICFPLRHAEIATSRRTGVAIGVIWTLGSLNSLTDVLVFVITGSTFDIRWGYCTRALVFHLEVHAVLNKTYSVIYFTSVGVIIIYTYIGIVLAARSAASDKMSATKARKTVLLHLIQLGLYLASFSHESIIITVFTFFDRITAFNIQYVAFLGLIIFPRCLSPLVYGLRDQTFRPIFKYYFTFGLRSTVKPVI
>LOCXPOR42.406.HIT1.OR.2R.313.7tm_1.exons1.CM032877.1.Megalops_atlanticus
MSNATFFDTNLTVQQVKNGVPFKAVLSMTPCFFFLYVNLVMLVTLRSKAIFQETSRYILLTNMLFVDSINLLVSFLLYIFAVVRVNLGGFLCLAIVVSSDITSPTSPLNLAVMSLERYIAICFPLRHADITTSKRTSVAIGVIWVLGSLNSLTDILVFVITGSTFDIRWGYCTRALVFHLEVHAVLNKTFSGIYFTSVGVIIIYTYICIVLAARSAASDKMSATKAQKTVLLHLIQLGLYLASFSYDSIILAVYEYLDRLSALNIQYVAFLGLVIFPRCLSPLVYGLRDQTFRPIFKYYFTFGLRSTVKPVII
>LOCXPOR44.407.HIT1.OR.2R.316.7tm_4.exons1.CM032877.1.Megalops_atlanticus
VSEFIIVGLSEFRDKHMIMFVVFLLAYMTILGGNLMIIYLVRTDSKLNSPMYFFLHNLSFVDIVYTSVTIPNMLSGFLTEIKTISTSGCFLQMYWFISMAVTGRALLTVMAFDRYVAICNPLRYTAIMTRKVRLFLIIGAWGFGVACTLPSISMTSMLPFCGPNHVQHCFCDPSSVMRLACTDIGLNSRVSLAIAVFALLTTLTLILSSYVLIGVSIVRMGSSDSRRKAFSTCAAHLTVVSISYVSASFVYISYRVGNFSSDVRIIVAVLYSALTPLLNPMIYSLRNKELRDAVRRALCRRRAVSPQGKNIITALS
>LOCXPOR44.408.HIT1.OR.2R.316.7tm_4.exons1.CM032877.1.Megalops_atlanticus
VSEFIIVGLSEFRDKHMIMFAVFLLAYMTILGGNLMIIYLVRTDSKLNSPMYFFLHNLSFVDIVYTSVTIPNMLSGFLTEIKTISTSGCFLQMYWFISMAVTGRALLTVMAFDRYVAICNPLRYTAIMTRKVRLFLIIGAWGFGVLCTLPTISMTSMLPFCGPSHVQHCFCDPSSVMRLACADISFISRLSLSSAVFALLTTLTLILSSYVLIGVSIVRMGSSDSRRKAFATCAAHLTVVSISYVSASFVYISYRVGNFSSDVRIIVAVLYSALTPLLNPMIYSLRNKELRDAVWRALCRRRAVSPQGKNIITALS
>LOCXPOR45.409.HIT1.OR.2R.307.7tm_4.exons1.CM032877.1.Megalops_atlanticus
NVTYNSPILHIEAFDLPPKLIYPVFFILLFFYLIIMITNIGVILLISSDRNLQQPMYLLFCNLSFNDILGNTVLLPRLMSDVVSSDRSITYVECVSQAFCSHIFGTSAHTILMIMAFDRYVAICHPLRYTSIMTPGMVVKLSVYSWSAAVVLVSVLLGLTIRLTRCRSIIQNAYCDNASLFKLSCQDVTINNIYGLAFTVLLFGSSMGSIAITYIRIVSVCFTKKSKELNSKALQTCATHLVLYMIMLWSGFLVIISHRLQIHTDYRKLASILFHIVPANLNPIIYAAQTKELKNRIAQLFNSKATP
>LOCXPOR46.410.HIT1.OR.2R.309.7tm_4.exons1.CM032877.1.Megalops_atlanticus
VPLEQPIVFTLEGFVVAKDEGYPLFVVSLLVYMVMIIGNGTVFMVIVADKKLHKPMYVMVCNLAACDLLGGTAVMTRLMSDFLTGDKTISYVAAYSQAFTVHTYGSAAPTILSAMAYDRYIAICEPLRYHTIMTTWRLAGLCILAWFIAIGLVAVLFMLNIGTPLCGTLILHVYCSNRSILSLACVPTPINNIYGLCMTWFLSTGSFLVIAFSYIKILIACLVKREKNSKSKAIQTCATHLAVYVLFEFATVLIIVTQRFEEVSPNAKKFCAILFVIIPPAVNPIIYGIVTKEIRTSVFRLFKSPVSPK
>LOCXPOR47.411.HIT1.OR.2R.303.7tm_4.exons1.CM032877.1.Megalops_atlanticus
FPSVFNMEPLYISSSGIYPAFFLGMVTYCLIVAGNLTIFLTIALNRSLHKPMYLLLINLPINDLIGSTAFFPQLISSIILQNRSISYPACFLQALLVHLYAGGAYIILTAMAYDRYMAICHPLRYNTVMSNVNLVKIIVIVWIVDVVLISVLFCLLARFQFCQSLITDMYCNNPSLVKLICENTSVNNYYGLFLSSFLQGVSLITVIFTYIQILIACLVNKQSDTRSKALRTCATHLTVYVLFQVTGIFTVLSHRFNEVSPFLRRSVGISILVFPPILNPLIYGLNTKEIRTRVIHFCTKKTV
>LOCXPOR47.413.HIT1.OR.2R.303.7tm_4.exons1.CM032877.1.Megalops_atlanticus
FPSVLTMEPLGISSSGIYPAFFLGMVTYCLIVAGNLTIFLTIALNRSLHKPMYLLLINLPINDLIGSTAFFPQLISSIILQNRSISYPACFLQALLVHLYAAGAYIILTAMAYDRYMAICHPLRYNTVMSNVNLVKIIVIVWIVDVVLISVLFCLLARFQFCQSLITDMYCNNPSLVKLICENTSVNNYYGLFLSSFLHGVSLITIIFTYIQILIACLVNKQSDTRSKALRTCATHLMVYVLFQVTGMFAVLSHRFNEVSPYLRRSVGISILVFPPILNPLIYGLNTKEIRTRVKHFCTKKTM
>LOCXPOR47.414.HIT1.OR.2R.303.7tm_4.exons1.CM032877.1.Megalops_atlanticus
FPSVLTMEPLYISSSGIYPAFFLGMVTYCLIVAGNLTIFLTIALNRSLHKPMYLLLINLPINDLIGSTAFFPQLISSIILQNRSISYPACFLQALLVHLYAGGAYIILTAMAYDRYMAICHPLRYNTVMSNVNLVKIIVIVWIVDVVLISVLFCLLARFQLCQSLITDMYCNNPSLVKLICENTSVNNYYGLFLSSFLQGMSLITVIFTYIQILIACLVNKQSDTRSKALRTCATHLTVYVLFQVSTIFAVLSHRFNEVSPYLRRSVGISILVFPPILNPLIYGLNTKEIRTRVIHFCTKKTV
>LOCXPOR48.415.HIT1.OR.2R.313.7tm_4.exons1.CM032877.1.Megalops_atlanticus
TTQDLSNFTRPVGFYIRGFYALQNAESYFIFLGVIYVITLVANLILMSIILFAESLHTPKYMAVFNLAIVDVGVSSALIPKAVHIHLFNSKMMYFDECLTQIFFVDFFAGMESYALCVLAYDRLIAICFPLRSHSLNSNSKMLLVIVVSWSIPITIVAVMVGFLPSLAFCKSTIVNSFFCDHGPVFKIACGDYSPSWHMAGVVTIALYFAPFGFIALTYVFIVYAILRIASSESRWKAFKTCTAHIILVAVYFVPLFIIYIVAWNSVYIDTDTRIINTSLSTSLPPLLNPIIYSLKTKEIMEQIKKHLGMRKT
>LOCXPOR49.416.HIT1.OR.2R.316.7tm_4.exons1.CM032877.1.Megalops_atlanticus
TTQDLSNFTRPVGFYIRGFYAMKNTEYYFIFLAVIYVLTLVANILLMLIIWYSETLHTPKYMAVFSLAVVDVSLSSALIPKAIHMYLFDSKFVYFDACLAQLFFVDYFASMEAFALCVLAYDRLIAIYFPLRSNTLNTNCKMMLVIIVSWSIPFIIDVVMVALIPPLAYCKSTIVNSFFCDHGPVFKIACGDYSPNWFMASFTTVALYFAPFGFIAVTYLFIIYAILRIASSEGRWKAFKTCSSHLILVAIFFVPFFVTYIVAWANVNIDTDTRIINTSLSASIPPLLNPIIYSLKTEEILEQIKKHLNLKKTAPS
>LOCXPOR50.417.HIT1.OR.2R.315.7tm_4.exons1.CM032877.1.Megalops_atlanticus
MGALGTSFTNDSVIRPVGFYIIGFTYLRFANLYLIFLAIVYIVTVLSNFFILSIIWLDHRLHTPKYIAVANLAVVDLVLSTTIIPGMIKTFLMKDNFVAYNACLTQMYFYYCFASLESFSLGVLAYDRLIAICFPLRHNSINTTTSMISILAIVWTFCVSVIVFSTSIMTKLSFCNSVKVYSYFCDYAPVFRLSCNDNSLQWAMATSLSILNLFGPLSFIIISYVCILIAVFRMNNVESRYKALATCTEHLILVAIFYVPIMTLFIIGLFLFSVDPDIRMVNLSLSSCIPPCLNPIVYSLATKEIRSKVLVVFRK
>LOCXPOR50.418.HIT1.OR.2R.315.7tm_4.exons1.CM032877.1.Megalops_atlanticus
MGTAGTWNTNDSVIRPVGFFITGFTSLQFANLYLIFLAIVYIITALANCFILSIIWLDHRLHTPKYIAVANLAVVDLVLSTTIIPGMIKTFLMKDNFVAYNACLTQMYFYYCFVSLESFSLGVLAYDRLIAICFPLRHNSINTKPSMISILAIVWTFCVSVTLFSTSIMTKLSFCNSVKVYSYFCDYAPVFRLSCNDNSLQWAMASSMSILNLFGPLSFIIISYVCILIAVFRMNNVESRYKALATCTEHLILVAIFYVPIITLFIIGLFLFSVDPDIRIVNLSLSSCIPPCLNPIVYSLATKEIRSKVMVMFRK
>LOCXPOR52.419.HIT1.OR.2R.314.7tm_4.exons1.CM032877.1.Megalops_atlanticus
ASTLSNATFIRPSRFYINGFSSVPHAKYYYVFLCVAYVVTVFGNSFIMLVIYIERTLHTPKYIAVFNLAVADFSGSTALIPKVIDTFLFEAQYISYNECLSYMFFVYLFSCVQSLTLIALAYDRLIAICFPLRYHAIVTKSAMIVLIITTWGIAAALCCSCAALITRLSFCKSLVINSFFCDHGPTYKLACNDASINNIMAWVAFLVIFVAPVILITITYLCIGITLVRIASGEERIKAMKTCTSHLMLVAIFYLPTLATNIAAVATYIHPNARIINSSLSSTMPPMLNPIIYTLKTEEVMVSVKKLYRRSKVT
>LOCXPOR54.420.HIT1.OR.2R.319.7tm_4.exons1.CM032877.1.Megalops_atlanticus
MNSPNSTLTTNTSFVRPQFFYIAGFLGIPHMNYYYVFLCLVYIISLLGNIFIMFVICTNHCLHSPKYIAVFNLAVADLCGSTALVPKLINTFLFESQYFSYEECLASMFFFFFFISSQSLTLAVLSYDRYVAICHPLRYHELVNNTSMSLIIAAVWSLSALFILIAVGAVMRLSFCNSVVVNSYFCDHGPVISLACNDNRPNKAISLMNPIVILWFPVSFITATYVCIAYALSKIASATERLKAMKTCTSHLVLVGIFYLPICMTYVIGSSIHPNARIINLSLTMILPPMLNPIIYSLKTEEFRESVKKLFRRNKIMTA
>LOCXPOR54.421.HIT1.OR.2R.319.7tm_4.exons1.CM032877.1.Megalops_atlanticus
MNSPNSTLTTNTSFVRPQFFYIAGFLGIPHMNYYYVFLCLVYIISLLGNIFIMFVICTNHCLHSPKYIAVFNLAVADLCGSTALVPKLINTFLFESQYFSYEECLASMFFVFFFISSQSLTLAVLSYDRYVAICHPLRYHELVNNTSMSLIIAAVWSLSALFILIAVGAVMRLSFCNSVVVNSYFCDHGPVISLACNDNRPNKAISLMNPIVILWFPVSFITATYVCIAYALSKIASATERLKAMKTCTSHLVLVGIFYLPICMTYVIGSSIHPNARIINLSLTMILPPMLNPIIYSLKTEEFRESVKKLFRRNKIMTA
>LOCXPOR55.422.HIT1.OR.2R.310.7tm_4.exons1.CM032877.1.Megalops_atlanticus
FGNDTGERVTEFIITGFDHLPNQKLLGFLILITYFLILLSSSLNVCLIVTDRQLHAPMYIFICNLALVDIIFATTASTTMISVLLAEVKTISFYSCISRMCLYHLCDITMCLALTLMAVDRTIAITCPLRYHSILTNTRSLVLILLSWLLGIAALSPVVATANSLPYCQPVLKYVFCDYPVLVRAACVNPEDYFLVSTILGLWLLCGQFPLILSTYVVIIYTIAKLSNTDNRSQMINTCLSHFLVVACYYAPKLVSVLLTRIGLQLNLTERNALLIAATLVPSLMNPTVYCLRTKEIRKRLIKIFSRNSV
>LOCXPOR56.424.HIT1.OR.2R.327.7tm_4.exons1.CM032877.1.Megalops_atlanticus
FSMLQGNQTTITEFIIVGFPGLHPEYNSLVSTVFFLIYVTTVTGNFFLVVLFVIERSLQKPMYIIMLSLALSDIGFCTVALPKIIAKYWFNADTIPFNACFMQNLLIHYFGTLNSFIMMIMALDRYIAICYPLRYPMLITNKLMVILNATAWVLCMVPPAIATIHAYELPFCGPNKIIQCYCDTISIQNLACANYDMQRFAAVSIALVVLLLPLSFIIYSYTHIIVSVFRIASAQGRWKTFSTCSAQLCIIALYYIPRCFVYLASTFNFYISMDFRIVLTLFYSLFPPLVNPFIYCLRTKEIRKTLSKWFQQKKVISHQTVIAPISN
>LOCXPOR57.425.HIT1.OR.2R.327.7tm_4.exons1.CM032877.1.Megalops_atlanticus
FSMLQGNQTTVTEFIIVGFPGLHPEYNGLVSTVFFLIYVTTVTGNSLLVVLFAMERSLQKPMYIIMLSLALSDIGFCTVALPKIIAKYWFNADTIPFNVCFMQKLLIHYFGTLNSFIMMIMALDRYIAICYPLRYPMLITNKLMVILNATAWVLCMVPPAITTIHAYELPFCGPNKIIQCYCDTISIQNLACANHDMHRVVAVSIALAVLLLPLSFIIYSYTHIIVSVFRIASAQGRWKTFSTCSAQLCIIALYYIPRCFVYLASTFNFYISMDFRIVLTLFYSLFPPLVNPFIYCLRTKEIRKTLSKWFQQKKVISHQTVIAPISN
>LOCXPOR58.426.HIT1.OR.2R.306.7tm_4.exons1.CM032877.1.Megalops_atlanticus
TTVKEFIILCFQGLQPEYYDLVATFFFLVYVTTVAGNSLLVVLFAIERSLQKPMYIIMLSLALSDIGFCTVALPKVIAKYWFNAGALSFLGCLLQKQLIHYFGTLNSLIMMTMSLDRYLAICFPLRYPMLMTNRTMGVLNVFAWASSMIAPGITTIQSSELPFCGPNKIAHCYCDTSSLNQQACADITMQTFVSFSVAMFVLLLPFSFIIFSYVNIIASVLRIADTQGRHKTFSTCGTQVCIISIYYIPRFVVYLAPFLPNVQISGDLRTSLTMFYSLLPPLVNPLIYCFRTKEIQEILCKWFRQR
>LOCXPOR59.427.HIT1.OR.2R.303.7tm_1.exons1.CM032879.1.Megalops_atlanticus
THDRLDQFQEAFVKNFILVLLGVVINYINGTFVFAFFNSQLFYNDPRYILYIHMVINDMIMLSLSVTLHVVSYIWPLLNVSVCCVMLIIADATHKNTPLNLASMAFERYIAICNPLHHSQICTVRRTYVLISIIWGVGAMPGLTDLVITLAVRPPSLFSSALLCFSLNIHNTQYHKEKSVVLQSLYLSFVWITLIYTYLRVLFAAKTATTDPVSARKARNTILLHGAQVLLSMLSYVTPLVDRVLLQFFPQERTKIMFLSFLLSNILPRLLSPLIYGVRDQKLVKHVRGYLLCKVSVGEVRPA
>LOCXPOR61.428.HIT1.OR.2R.303.7TM_GPCR_Srx.exons1.CM032879.1.Megalops_atlanticus
HWPDLLHPTRDVPGPVFAELLVSEPVDHGAEKTGYDVDQEEVDVAYLQAERREELDEGGLHGGHDEGQHAEEQLDPVEQHRVPGLPGRHLVGGGGPGGQHDLAVGVQEGEEDGGEVDDVEGAVLVVDGAVPEQQGVVAEDGGVEEAWGLLGQGDEEVGEGHGGREDQDGRDQQQRAGDGADLLVVQREADGHVALDGHPRQDQRRGAGGHHGGHQQGAADRGVDLEEDVADHVQGRHQGQLDGVVDDHEDEHDVARVFVEEAVLEEGVDHAAVDDAQGQPHQHGHYVLGQRISEAVFRSNYYS
>LOCXPOR61.428.HIT1.OR.2R.303.7TM_GPCR_Srx.exons1.CM032879.1.Megalops_atlanticus
AVVVTPKDSFTNALTKNIVAMLVWLTLSVINGSMVNTFLKHSFFYEDPRYVMFIFMVVNDAVQLTLVTALYVVSYVFFKIHASVCCPLLMAAVMTTRATPLILAGMAIERYVAICFPLHYQQICTITRTLLLIAAILVLTAAVPLTDLFITLAKEPPSLFHSTIFCDHSLLFRDRSIYYKNCAFDIIYFSSVFLTLLYTYCKIMLAARAASTDQVSARKARNTVLLHGVQLLLCMLAFVVPSMQAPLIQLFPAFGLEIRYVNFLLVYIIPRFLSPMIYGFRDEKFRKYWARHITCRMKKVRPV
>LOCXPOR62.429.HIT1.OR.2R.299.7tm_1.exons1.CM032879.1.Megalops_atlanticus
APAVLVRDTFTKAFVKNFTVVLVWFVLSYINISVVVTFFKNQVFYEDPRYILFINMVINDAIQLTVTIMLFVLSYIFYFINVSFCCFFILVAVFTTRNSPVILASMAIERYIAVCNPLRHAQICTTHRTYVLIGIIWFVCVVTEMSDFFVTLASEPISFFYTSVFCLRQNIFRFPTLATKMQTLDFLYFSCVLLTLVYTYLRVMFAARAISTDRTSAQKARNTILLHGAQLLMCMLSYIYPRIEAVISMAFPAHILDIRYSTYLIVYILPRFLSPIVYGVRDQKFRKYLKKNFLCNQCR
>LOCXPOR63.430.HIT1.OR.2R.306.7tm_1.exons1.CM032879.1.Megalops_atlanticus
MNFSAYNSTQSNISNIPLRDTFETALTKNIIVVVLCISINYINATLIHTFFRHSIFKENPRYILFVHLVVNDMIQLTIAVLLHVVSYVFFTINVSFCCFLLMIAISTTYNTPLNLASMAVERYIAVCNPLRHAQICTVRRTHALIGIIWTMGVMPILPDLFVLLATEPVSFFHSTVFCNRDPVFRHPYLREKKNISFIAYLCLVWLTLVYTYFRILFAAKAVNSDARKARNTILLHAAQLCMCMFTYIGPLLDTVLLYIFPMYVLEMRFTSYLIIHILPRFLSPIIYGLRDKVFQKYFKRYLLCKV
>LOCXPOR64.431.HIT1.OR.2R.314.7tm_1.exons2.CM032882.1.Megalops_atlanticus
CVYKVSAESLALSGRDAFNTAFTKNFIVMALGCSINYINSVLVFTFFKHHEFRNNPRYMLYIHLVCNDILQLSVSVILHVATYACPQMNASLCAVLVLIASFTSMNTPLNLAGMAVERYIAICNPLRHAQICTVRRTYILIALIWSVGVVPGLADLVLALLFKPLTFFHTNLMCFLQNVFNSPYLAVTKTATLSLYMSFVWLTLIYTYLRVLLTAKSASTDPVSARKARNTILLHGAQLLLCMLAYISPTVDMTLRAYFPQYRTHIMFFTYLIAYIFPRFLSPIIYGIREKKFKKHLGRYLSCGLMAVKIKPTE
>LOCXPOR66.432.HIT1.OR.2R.288.7tm_1.exons1.CM032882.1.Megalops_atlanticus
SPFLYAFLKNFVLVLLGCSINYINGTLVLTFFRNEVFYADPRYILYIHMVITDIVQLSVGIALHVVSYALPSINVAICCILLMIASFTTMTTPLNLAGMAIERYIAICNPLRHAQICTVRRTYILIALIWGVGAIPGLTDLVIVLVLRPLSFFYSSVLCYHKSAFFTSVHEDKNRVVHTLYMSFVWLTLIYTYLRVLLTAKSASTDPVSARKARNTILLHGAQLLLCMLAYISPAVDMALMLYYPQYRSHVLFLTYLISYVMPRVLSPLIYGVRDEKFWRYMKNYWLC
>LOCXPOR65.433.HIT1.OR.2R.319.7tm_1.exons1.CM032882.1.Megalops_atlanticus
MNSSGDILSSYAAYFKNHIPMQPEALVKTSTFVLTYIATNAVNGLLVFTYFKHPVFYENSRHVLFIHLVLNDVVEMSIALTLGIWLDHQPFILVPVCYFFLVWVATTTMNMPINLAVMALERYAAVCFPLHHSQICSLQRTYLAIAVIWLVGVIPSATDLFMVFAVESSAFFSSSIFCIRESLLRTPRQAGNRVYFMAVYLSVVWLILVFTYLKIVLAARSASSSEKTTAKKARNTVLLHGGQLVLAMLTYTSPAFEQLSLTLPADMRPKITYARYYLIYTIPRALSPIIYGLRDENFRKHLKAHCFQKRILPSKAMHN
>LOCXPOR66.435.HIT1.OR.2R.303.7tm_1.exons1.CM032882.1.Megalops_atlanticus
APFPVTAGLLAVPVKEPFDSVVTKNFIVLVLGCSINYMNSVLVFTFFKHHEFRNNPRYMLYIHLVCNDILQLSVSVILHVATYACPQMNASLCAVLVLIASFTSMNTPLNLAGMAVERYIAICNPLRHAQICTVRRTYILIALIWSVGVVPGLADFVLALLFKPLTFFHTNLMCFLQNVFNSPYLAVTKTATLSLYMSFVWLTLIYTYLRVLLTAKSASTDPVSARKARNTILLHGAQLQLCMLAYISPVVNVALLSLFPKYRSHVLFLTYLISHIMPRVLSPLIYGIRDEKFWKYLKDYWLC
>LOCXPOR67.436.HIT1.OR.2R.319.7tm_1.exons1.CM032882.1.Megalops_atlanticus
MNSSGDILSSYAAYFKNHIPMQPEALVKTSTFALTYIATNIINGLLVFTYFKHPVFYENSRYVLFIHLVLNDVMELSVALTLYIWLDHQPFILVPVCYFFLVWVATTTMNMPINLAVMALERYAAVCFPLHHSQICSLQRTYLAIAVIWLVGVIPSATDLFMVFAVESSAFFSSSIFCIRESLLRTPRQAGNRVYFMAVYLSVVWLILVFTYLKIVLAARSASSSEKTTAKKARNTVLLHGGQLVLAMLTYTSPAFEQLSLTLPAAIRPNINYARYYLIYIVPRALSPIIYGLRDENFRKHLKAHCFQKRVLPSKATYN
>LOCXPOR68.438.HIT1.OR.2R.304.7tm_4.exons1.CM032883.1.Megalops_atlanticus
MENSSTVKFFSLSGLQEAKSNKSVYFAFTLPFYLIIIFVNLTLIVIIILEKGLHEPMYIFLCNLCVNALWGTAGFYPKLLLDLVSDIHMISYSGCLTQIFFIYTSVLLEITILTAMAYDRYVAICRPLQYHTIMTPLTVCTLLLFAWCFPLTVGIIQILLTFRLPLCGSHIDKLYCDNWSVVRLSCVSTMINNACGYAIILLQVAQAVFTLYSYFQIVRLCLKSREGKAKFMQTCVPHLLTMVNFIVATLFDVMYSRYGSNDLPQSLRNILAVEFMIVPPLFNPIVYGLNLQEIRRRIFRFYGR
>LOCXPOR69.440.HIT1.OR.2R.300.7tm_4.exons1.CM032883.1.Megalops_atlanticus
MENSSTVKFFSLSGLQETRSNKSVYFTFTFLFYLIIIFVNLTLIVIIILEKGLHEPMYIFLCNLCINGLFGTAGFYPKLLLDLLSDVHVISYDGCIAQAYIIYTSVMCEITILTVMAYDRYVAICRPLQYHTIMTPLTVGKLLSFAWSYPLITSAGVIILALRIPLCGSYIDKLFCDNGSILKLSCVSTIPNITYSYILVLGQLLQLFWIIYSYCHIVKTCLKSREGRTKFTQTCLPHLLTMIIFAVATLFDHVYSRHGSHLTPSLRNAMILQFLIITPLFNPIIYGLNLQKIRRRLFRL
>LOCXPOR70.444.HIT1.OR.2R.301.7tm_4.exons1.CM032883.1.Megalops_atlanticus
MENSSTVKFFSLSGLQETRSNKSVYFTFTFLFYLIIIFVNLTLIVIIILEKGLHEPMYIFLCNLCVNGLYSTAGFYPKLLLDLLSDVHVISYDGCITQAYIIYTSVMCEITILTVMAYDRYVAICRPLQYHTIMTPLTVGKLLSFAWSYPLLSSVISVILTVRIPLCGSYIDKLFCDNWSILKLSCVPTIPNAVYSYITVLGQLSQVFWIIYSYIQIVKACLKSREGRIKFTQTCLPHLLTMINFAIVTLFDNMYSRYGSQNLAPSLRNAMVLQFLIIPPLFNPIIYGLNLQKIRRTVFRL
>LOCXPOR72.446.HIT1.OR.2R.306.7tm_4.exons1.CM032883.1.Megalops_atlanticus
MEDSSRETVFKLQGLNETTTNKQIYFAFTLLSYLFTIFVNLTLIVTIFMEKMLHEPMYIFLCNLCINGIFGASTFYPKLLVDFLSDMHVISYIACMGQMFAIYSYVFCEFTTLTVMAYDRYVAICKPLNYHSIITPRRVMKLLLITWLFSLSESAIGMSLVTRLPLCGFEIGKLYCTNWAVVKLSCADTTVNNIYGYILIVSHILQALLIMVSYIHIIRASVRSRAEQNKFMQTCLPHLISLTNFTIALAFDVLYARYGSGSRLQALRNFLAVEYLIVPPLLNPLIYGIKLNQIRTRIMRLCSRKI
>LOCXPOR71.448.HIT1.OR.2R.303.7tm_4.exons1.CM032883.1.Megalops_atlanticus
NSSSDIVFELHGLNETRTNKQIYFVFTLSLYLLTIFVNLTLILTISLQKMLHEPMYIFLCNLCINEILGASAFYPKLLIDLLSDVHVISYNACMTQIFAIYTYVFTEFTTLTVMAYDRYVAICKPLNYHSILTPQKVMKLLLIAWLFPLSESVIGMNLTATLPLCGFSIDKLYCANWEVVKLSCVDTTKNNVYGYILIISHSLQAVLIMISYIHIVKASVRSRAEQNKFMQTCLPHLITLINFTISIVFDVLYARYGSGSRLQALRNFLAVEYLIVPPLLNPLIYGIKLNQIRKRIMRLCSHK
>LOCXPOR72.450.HIT1.OR.2R.307.7tm_4.exons1.CM032883.1.Megalops_atlanticus
TMENSSGEIVFTLEGLNETTTNKQIYFAFTLLSYLFTISVNLTLIVTVFREKILHEPMYIFVCNLCINGIFGASTFYPKLLIDFLSDTHVISYKACMTQIFAIYSYVFCEFTTLTVMAYDRYVAICKPLNYHSIITPRRVMKLLLIAWLFSLSESAIGTGLAARLPLCGFNIEKMYCANWPVVKLSCVDTTVNNTYGYILMVSHVSQSFFIVVSYIYIIRASVQSHIEKGKFMQTCLPHLITMTTFTISIVFDVLYARYGSNSRLQALRNFLAVEYLIVPPLLNPLIYGMKLNEIRKRIFRMCNHKI
>LOCXPOR73.452.HIT1.OR.2R.300.7tm_4.exons1.CM032883.1.Megalops_atlanticus
IGNASSVVVFTLSGLEGQTKENKCLLFSFTLLYYFLIVLTNLTLTVTILRERTLHEPMYLFLCNLCINGLYGTAGFYPKFLSDLLSDHHVISYAGCLLQAFVIYSSLPSDYSILAVMAFDRYLAICRPLEYHSIMTSQTVVKLVMFSWIPSFLFLTIAILLTHRLTLCGSHIDKLYCDNWSIVKLSCFSTMVNNVFGYVIMLVYFSIVSLIFLSYVKLIRTCLRSIEARRKFMQTCFPHLLTLMNVHVAMLFDVMYSRYGSFYFQQNLRNFLALEYMIIPPLFNPLIYGIQLTKIRNAVL
>LOCXPOR74.457.HIT1.OR.2R.305.7tm_4.exons1.CM032883.1.Megalops_atlanticus
IGNASSVVVFTLSGLEGQTKENKYLLFSFTLLYYFLIVLTNLTLTVTILRERTLHEPMYLFLCNLCINGLYGTAGFYPKFLSDLLSDHHVISYAGCLLQAFVIYSSLPSDYSILAVMAFDRYLAICRPLEYHSIMTSQTVVKLVMFSWIPPFLFLTVVILLTHRLTLCGSHIDKLYCDNWSIVKLSCFSTMVNNVFGYVIMFVYFSIVSLIFLSYVKLIRTCLRSIEARRKFMQTCFPHLLTLMNVHVAMLFDAMYSRYGSFYFQQNLQNFLALEYMIIPPLFNPLIYGIQLTKIRNAVLGNFKK
>LOCXPOR75.459.HIT1.OR.2R.300.7tm_4.exons1.CM032883.1.Megalops_atlanticus
MENSSNIKVFTLSELNETPTNRFIYFSLTFLVYILILFVNLTLIFTILLEKTLHEPMYLFLCNLCINGLYGTAGFYPKFLSDLLFDSYVISYHACYTQIFVIYSSAKCDFSTLTAMAYDRYVAICKPLVYHSVMTDQMVFKLIAFSWIFPYFTMSLTIALSSRLPLCGSHIDKLYCENWSIVKLSCEATTVNNVSGFVIICTFVSFAFFIILSYIKLIIVCTKSREDRVKFMQTCLPHLFSLINFTVTLVFDTMYSRYGSRNIPQGLRNFLALQFLIIPPIFNPIIYGLKLTEVRKRLLK
>LOCXPOR76.461.HIT1.OR.2R.300.7tm_4.exons1.CM032883.1.Megalops_atlanticus
MENSSSIKVFYLSGLNKSPENQHVYFPLTLLLYTVIIFVNLTLISIILLEKTLHEPMYFFLCNLCFNGLYGTAGFYPKFLSDLLSDSAVISHHGCFLQIFVLYSSVMCDVATLTMMADDRYVAICKPLAYHSLMTDQMVFKLIAFSWIFPYFTTALPILLSSRLPLCGSHIDKLYCENWAIVKLSCKTTTLNDVTGYIVMFVYMGFVFCIIFSYQKLIAACTKSKEDRLKFTKTCLPHLLAVINFTIALLFYLMYSRYGSRNIPQGLRNFFALQFLIIPPIFNPFIYGLKMTEVRKRLLR
>LOCXPOR77.463.HIT1.OR.2R.300.7tm_4.exons1.CM032883.1.Megalops_atlanticus
MENSSSIKVFYLSGLNKSPENQHVYFPLTLLLYTVIIFVNLTLISIILLEKTLHEPMYFFLCNLCFNGLYGTAGFYPKFLSDLLSDSNVISHHGCFLQIFVIYSSVKCDFATLTMMAYDRYVAICKPLLYHSVMTDWMVFKLIAFSWIFPYFTSTLLIILSSRLPLCGSHIDKLYCENWAIVKLSCKTNTLSDVTGYIFTFVYLGFVFCIIFSYLKLIATCTKSKEDRLKFTKTCLPHLLAVINFTIALLFDVMYSRYGSRNIPQGLRNFFALQFLIIPPVFNPVIYGLKMTEVRKRLLR
>LOCXPOR78.465.HIT1.OR.2R.304.7tm_4.exons1.CM032883.1.Megalops_atlanticus
MENSSHVKVFTLSGLNGTRGNHYLYFSLTLMVYMLILFVNLTVMFTILLERALHEPMYIFLCNLCMNGLYGAAGFYPKFLSDILSDVYMISYEGCFMQAFVIYTAVKCDFLTLAAMAYDRYVAICKPLEYHSIMTIQLVIKLITFSWFFSFLTMSLSVGLASRLPLCGSHIDKFYCENWSIVKLSCGSTIYNNINGTIIIFMFFVTVICIIYSYIKLIIVCTKSRDDRIKFMQTCLPHVLTLTNFTITLLFDTMYSRYGSKDVPQVIRNFFALQFIIIPPIFNPLIYGLKLTEVRKRLLRPCLK
>LOCXPOR79.467.HIT1.OR.2R.307.7tm_4.exons1.CM032883.1.Megalops_atlanticus
MENGTFPSYFYLTIFKDQGDLKYIFFILTFAIYFAIIFFNAIIVLIIFIEVVLHEPMYIFICCLSINSLFGTLGFFPRLMIDLLSDTHTISRPACFTQIFIIYTYAASEFTILTMMAYDRYTAICVPLQYNTIMTSKMITALMGIAWIYPLFSVSVVSYFSIQLPLCGNEIARVYCNNWSIVRLSCVGTELNNIVGFFMTSTVVFLPLAFVLYSYIKILIVCQRSSKEFRRKAFQTCLPHLVTFINYSITMFCEITMSRFENEKRFHVIAIILSLEFLIIPPILNPLIYGLNLPEIRKRILHLLKTK
>LOCXPOR79.469.HIT1.OR.2R.309.7tm_4.exons1.CM032883.1.Megalops_atlanticus
MENGTFPSHFYLTVFKDMGYLKYIFFILTFAVYFAIVFFNIIIVMIISMERVLHEPMYIFICCLSINSLYGTLAFFPRLMIDLLSDTHTISRPACFTQIFIIYTYASCEFTILTMMAYDRYAAICVPLQYNTIMTSKMITALMGIAWIYPMFCLSLVIYFSIQLPLCGNEIARVFCANWSVVRLSCVGTELNNIVGFFITTTTVFLPLAFILFSYIKILTVCQKSSKEFRKKALQTCLPHLVTFINYSITMFCEITMTRFEGDKGLQVIAIILSLEFLIIPPILNPLIYGLNLPEIRKRILLLFKKKKI
>LOCXPOR80.471.HIT1.OR.2R.308.7tm_4.exons1.CM032883.1.Megalops_atlanticus
MENVSNMAYLTLSGYVELNKYRYFFFTVTLILYILIICSNTVLISLIYAHKSLHEPMYIFLAALFVNALFGTSALYPKLLNDFLSDNQVISYPACTVRAFVVYTYATAEFTLLSTMAYDRYVSICKPLQYANIMKISTVKKFLFFAWIVPSFEISIMTMLTNRLTLCKFQLNRLYCDNYSIVKLSCEDTTVNNIYGLCILVIAVFPALFFIVFSYIKILVICHRSSKEYRKKALQTCLPHLLVFINFSINSVFEIVIHRLQSNIPHTIRMIMSVEILVIPPLFNPVIYGLKLQEIGKRLKKLLCLQRV
>LOCXPOR81.473.HIT1.OR.2R.304.7tm_4.exons1.CM032883.1.Megalops_atlanticus
MENVSDVPYLTLSGYVELPKYRYVLFIISLILYILIVCSNTVLISLIYAHKSLHEPMYIFLAALFLNALFGTSAFYPKLLNDFLSDNQVISYPACAFQAFVIYTYGASEFTLLSVMAYDRYVSICKPLQYATIMKISTVKKFLFFAWIFPACEFGVMLILTNRLTLCKFQLNRLYCDNYSIVKLSCEDITVNNIYGIFVLIISVFPALFFIVFSYIKILVICHKSSKENRKKALQTCLPHLLVFINFSINSVFEIVHHRLQSNIPHIIRMVMSVEFLVIPPLFNPVIYGLKLQEIGKRLKKLFC
>LOCXPOR82.212.HIT1.OR.2R.309.7tm_4.exons1.CM032883.1.Megalops_atlanticus
MENVSVMTVFVLTAYTEMEDLRYLYFTLFLLLYIFILFVNLIIVIVIYIERGLHKPMYFFICNLAVNGMYGSTSLLPSILDHLMSQTYEISLTCCLLQIFCLHTYASIEIAILAVMGYDRYVAICYPLQYHVIMSPRKVITLIAFSWVYPCFCFGLYFIMTVQCTFCDRFIDKVYCINFALVRLSCHDTSIHSIVGLVVTVFLLILQVLMIIFSYAQILRVCLHASKESQAKAVQTCAPHLLAVLNYAVGCLSEIMQNRSNMSHVSYRDRIFMSLYFLIFPPMLNPVIYGISIQAIRLQIFKLFNRKKV
>LOCXPOR83.214.HIT1.OR.2R.308.7tm_4.exons1.CM032883.1.Megalops_atlanticus
MNNASVVTSFILTAYTEIENFRYAYFTVFLMLYILMVFVNFVLIVVIYIERSLHEPMYLFMCNLAVNGIYGSTSLLPSLLVNLMSQTYEISLTWCLLQIFCIHVYGSVEFTTLAVMGYDRYIAICHPLHYHNILSPGKIYTLIAIAWIYPCVCFGLYFMLTVQCTFCGRIIEKMYCINFALVKLSCLDISFHSMVGMVVTFFLIVPQLLMILFSYAQILRVCLHASKESQFKAIQTCTPHLVAVINYSVGCFFEIIQSRFNMSHVPYSGRIFMSLYFLMFPPILNPVIYGISIQAIRHTIFKLFSSKK
>LOCXPOR84.216.HIT1.OR.2R.308.7tm_4.exons1.CM032883.1.Megalops_atlanticus
MENVTFVTSFTLTAYTEMEDFTYVYFTVFLLLYFLIVFVNLVLIVVIYIERCLHEPMYFFVCNLAVNGLYGGTSLLPSLLGHLISHNYEISLSCCLLQIFCLHTYGSVEFTILAVMGYDRYVAICYPLHYHLIMSPRKSYILITLAWIYPFLCFGLYFILTVQRTFCEKFIDKVYCNNFGLVKLSCLDTSIQSIVGLIVTGLLLIPQLLMILFSYAQILRVCLHASKESQAKAIQTCAPHLLAVINYSIGCLFEIIQSRFNMSHLPSEVRIFMSLYFLIFPPTLNPVIYGISIQTIRVQVFNLFSSKK
>LOCXPOR85.218.HIT1.OR.2R.308.7tm_4.exons1.CM032883.1.Megalops_atlanticus
MENISIVTSFILVAYTDMEDLRYVYFTVFLMLYLLILFVNLVLIVVIYIERGLHEPMYFFMFNLAVNGIYGSTSLMPSLLKNLLSHTYEISLSCCLLQIFCLHTYGSVEFTILAVMGYDRYIAICHPLHYHLIVSPRKVYALIAFSWIYPCLCFGLYFIMTVERTFCERFIDKVYCNNFGLVNLSCLDTTIQSIVGLAAIGLLIAPQILMILFSYAQILRICLHASKESQIKAIQTCTPHLLAVINYSVGCLFEIIQTRFNMNHVPSEVRIFMSLYFLIFPPMLNSTIYGISIQAIRLPILRLFSRSK
>LOCXPOR86.220.HIT1.OR.2R.307.7tm_4.exons1.CM032883.1.Megalops_atlanticus
MENVSGVTSLILAAYIEMEDLRYVYFAIFLLLYILILFVNVSLIVIIYIEKGLHEPMFIFVCNLAVNGVYGSTTLIPSLLHYLLSHTYEISLTYCLVQIFCLHTYAIIEFTILAVMGYDRYVAICHPLHYHLIVSPKKVYMLIIFSWVYPCVYFSVFFIMTIHHTFCGRVIDKVYCMNYALVRLSCRDTTIDSLAGMISVIFLPGPQIVMILFSYAQILRICLHATKESQAKAIQTCTPHLLAVINYSIGCLFELFQTRFNMTSIPYKARLFMALYFLIFPPMLNSALYGVSIKTVRVQIFRMFRGK
>LOCXPOR86.222.HIT1.OR.2R.308.7tm_4.exons1.CM032883.1.Megalops_atlanticus
MENVSVVTKFVLTAYTEMEDLRYVYFTVFLMLYLLILFVNLVLIVVIYIERGLHEPMYFFMFNLAVNGIYGSTSLMPSLLKNLLSHTYEISLSCCLLQIFCLHTYGVVEFTILAVMGYDRYVAICYPLHYHLIVSPRKVYALIAFSWVYPCLCFGLYFIMTVQRTFCEKFIEKVYCINFSLVKLSCLDTSVQSLVGLITIIIMPGPSILMILFSYAQILRICLHASTECKAKAIQTCTPHLLAVINYSIGCLFEVIQSRFNMSHVPYKARLFMSLYFLIFPPVLNSAIYGISIQAVRVQIFRLFSGKK
>LOCXPOR87.224.HIT1.OR.2R.304.7tm_4.exons1.CM032883.1.Megalops_atlanticus
MANTSQITSFILTAYGELGDLNYFYFLLVLVLYLAIIFSNSVLICAIYLDRQFHKPMYFFVCNLCVNGLYGSMGLFPCLLVNILSDNHEISRSPCLMQIFCLHTYGVCEFTNLAVMAYDRYVSICYPLQYHRIMSPFKANAFITFVWLFPFCKSSVTIALTSQLPLCGMYVEKLYCDNFSLVNLACTDTTVNNIYGLISLSLSLVPQLSLIIYSYGKILKISLKASKSSRAKAINTCTPHIISLANFSIACTFEILQSRFDMSKVPRGFRIIVSVYFLLCTPLLNPIIYGIRSETVRKSILKIL
>LOCXPOR88.225.HIT1.OR.2R.302.7tm_4.exons1.CM032883.1.Megalops_atlanticus
ERTMSNSSFTLAAYEGIKDQKYTFAVILILFYPVILFANVLLIWVICTEKSLHKPMYIFICNLAVIGLYGGCGLTPFVFIRLLNGNSQISRVDCLAQIFYINTYGGCEITNLMMMAYDRYLSICFPLSYERIMSTSKVMAFIAFTWLLPFCRCSITLSITINLTICGSTIEKVYCDNFSVIKLACTNISHLSIYSTTVTFFSVVLPFFVILYSYLRIILICLKLTKSGQGKVVNTCFPHLVAISNFLIGCSFELYQSRFDMTHVPYTVRVILSLYFLVLSPVLNPIIYGVRTQKINDVLKKM
>LOCXPOR89.227.HIT1.OR.2R.302.7tm_4.exons1.CM032883.1.Megalops_atlanticus
MGNRSQITTLILAVYGEIGYMRYFYFFLVLILYLAIIISNSLLIGAIYLDRQLHKPMYFFVCNLCVNGLYGSMGLFPCLLVNILSNTHEISLSICMLQTYCLHTYGICEFATLAVMAYDRYVSICNPLQYHRIMSPSTVIAFVSFVWLFPACHITVSICLTSQVPLCEIHVQKLYCDNFSLVKLACTDTTINNVVELISLVFAVVPQVSLIIYSYVRILKISLRLSGGSQERAINTCTPHIMCLANFSISAIFEALQSRFDMSKLPRPFRIIASVYFLISAALLNPIIYGIRSEAIRKVILK
>LOCXPOR90.229.HIT1.OR.2R.305.7tm_4.exons1.CM032883.1.Megalops_atlanticus
MNNSTEIVSFILAAYDDIGDIKYFYFSIITLLYFTIIFANLLLIAVIFVDRSLHEPMYLFLSNLSVNELYGSTALFPSLLVHIVSDTHEISKAYCAVQIFCLYTYGSVEYCNLAIMSYDRYVSICYPLQYNNIMTHTRVCLLIVVSWLYSFIKFTVTLSLSLSLQLCGNVIDKVYCDNYLLVKLSCSDTTVNNIYGLYGTMLSVVVPLIPISYSYAKILNICLKSSKETQQKALHTCTPHLASLLNFSVGCMFEIVQSRFNMAHVPSVVRTILSIYFLMCTPLFNPILYGVRMTKIRKACQKILY
>LOCXPOR91.232.HIT1.OR.2R.314.7tm_4.exons1.CM032883.1.Megalops_atlanticus
ITMSQSSLNVTLIFTAYGSPRPLNYLFFTFTLLVYLTSVFANIFLMLIIYLESSLHKPMYVFLFNLAINGLIGSSAVCPKIMDHLLSDIQQSSLEDCLIQVFWVNVYGTSAYTILTVMAYDRYVSICKPLQYHNIMTPSKVKQLLAVVNFFPVSSITFQVYLTSRLPMCSYTIHKLFCDNLAVVNLSCIKSALVNLYGVCVIIGLVVFPACVVVLSYVKILTVSLKTSREAQKKALSTCTPHLITFINFSLATLFSVIYNRINLHLPGEINILMSLHFVLIPPLLHPIIYGIRTQEIRKCIVKIIRKQRVFVGS
>LOCXPOR92.234.HIT1.OR.2R.314.7tm_4.exons1.CM032883.1.Megalops_atlanticus
ITMSQTSLNVTLIFTAFGYPRSLNYLFFTFTLLVYLTSVFANIFLMLVIYVESSLHKPMYVFLFNLAINGLIGSSIVWPKIMDHLLSDTKESSLEDCLIQAFWTNFYGGSAYTILTVMAYDRYVSICKPLQYHNIMTPTKVKQLLTVAYIFPGFSISIQVYLISRLPMCSYTIHKLFCDNLAIANLSCVKSNLVNLHGLYVIVAVVVLPLCVVLLSYVRILLVSLKTSKEAQKKALSTCTPHLITFINFSLASLFSVIYNRFSLYLPGEINVFMSVHFVLVPPLLHPIIYGIRTQEIRKCAMKIIRKRRVFAGS
>LOCXPOR93.236.HIT1.OR.2R.314.7tm_4.exons1.CM032883.1.Megalops_atlanticus
VTMNHSSLNVTLIFTAYGSPQSLNHLFFTFTLLMYVTSVFANIFLMLVIYVESSLHKPMYIFLFNLAINGLIGSSTVWPKIMDNLLSYTQESSVEACLIQVFWTNFYGGSAYSILTVMAYDRYVSICKPLQYHNIMTPTKVKQLLTVAYIFPVFCLSIQVYLTSRLPLCSYTIHKLFCDNLAVVNLSCVKSNLVNLYGLCIIVALMVFPVCVVLLSYVKILLVSLKTSKEAQKKALSTCTPHLITFINFSLASLFSVIYNRFSLYLPTEINVFMSVHFVLVPPLLHPIIYGIRTQEIRKCIVKIIRKRRVFAGS
>LOCXPOR94.238.HIT1.OR.2R.320.7tm_4.exons1.CM032883.1.Megalops_atlanticus
VTMSQSFLNVTLIFTVYGSPRPLNYLFFTFTFLVYLTSVSANIFLMLIIYLESSLHKPMYIFLFNLAINGLIGSSTIWPKIMDHLLADIQKSSFEACLIQVFWANIYGTSAYSILTVMAYDRYVSICKPLQYHSIMTPTKVKQLLTVAYIFPVSSISIQVYLTSRLPLCRYTIHKLFCDNLVISDLACVKSNVNNVYGLCMIALLVVFPLFIVVLSYVKILLVSLKTSKEAQKKALSTCTPHLITFINFSLASLFSVIYNRFSLYLPGEINVFMSVHFVLIPPLLHPIIYGIRTQEIRKCIVKMIRKKRILQGHSIFLHL
>LOCXPOR95.240.HIT1.OR.2R.304.7tm_4.exons1.CM032883.1.Megalops_atlanticus
TLTFTEYGASHPVNYFFFTLIFFAYLLSVFSNFFLMLVIYLESSLHKPMYIFLFNLAINGLIGSSAVWPKIMDHLLSDTQETSFKACLIQVFWINVYATGAYATLTVMAYDRYVSICKPLQYHNIMTPTKVKQLLAVVNFCPISIISVQVYLTSKLPLCRYTIQRLFCDNLSVVNLSCVKSRLVDLYGLCIIVCLVCLPLFIVVLSYIKILTVSLKTSKEAQKKALSTCTPHLITFINFSLASLFNVIYNRVHFNPPAGTNVFFSLHFALIPPLLHPIVYGIRIQEIRKSITKILRKNMIFAGS
>LOCXPOR96.242.HIT1.OR.2R.305.7tm_4.exons1.CM032883.1.Megalops_atlanticus
VTMSQSSLNVTLIFTAYGSPHPVNYLFFTFTFLLYLLTIFSNISLMLIIYLESSLHKPMYIFLFNLAINGLIGSSAVWPKIMDNLLSDTQESSYEGCLIQVFVVSIYATTAYTTLTVMAYDRYVSICKPLQYHNIMTPSKVKQLLAVVYIFPIASVSGQVCLTSKLPLCRYTIQKLICDNLSVVNLSCVKNSLVDLYGIFVVISLIVFPLLVVLLSYVKILLVSLKTSKEAQKKALSTCTPHLITFINFSLATLFAVIYNRVHLHLPAGINIFFSLHFILIPPLLHPIVYGIKTQEIRKCITKIL
>LOCXPOR97.244.HIT1.OR.2R.322.7tm_4.exons1.CM032883.1.Megalops_atlanticus
VTMSQSSLNVTLIFTVYGSFHPVNYLFVTFIFLLYLLTIFSNISLMLIIYVESSLHKPMYIFLFNLAINGLIGSSAVWPKIMDNLLSDTQESSYEGCLIQVFVVSVYATTAYTTLTVMAYDRYVSICKPLQYHNIMTPSKVKQLLAVVYIFPIASISVQVCLTLKLQLCRYTIQRLFCDNLSVVNLSCVKSDLLNVYGLCLIALLAVFPFFIVVLSYLKILLVSLKTSKKAQRKALITCTPHLITFINFSLASFFSVIYNRVHLHLPAGINIFSSLHFILIPPLLHPIVYGIKTQEIRKCTTKILRKNMIFASTFGFLHLHS
>LOCXPOR97.246.HIT1.OR.2R.322.7tm_4.exons1.CM032883.1.Megalops_atlanticus
VTMSQSSLNVTLIFTVYGSFHPVNYLFVTFIFLLYLLSIFSNISLMLIIYVESSLHKPMYIFLFNLAINGLIGSSAVWPKIMDNLLSDTQESSYEGCLIQVFVVSVYATTAYTTLTVMAYDRYVSICKPLQYHNIMTPSKVKQLLAVVYIFPIASVSGQVCLTSKLPLCRYTIQRLFCDNLSVVNLSCVKSDLLNVYGLCVTALIAVFPFFIVVLSYLKILLVSLKTSKEAQKKALSTCTPHLITFINFSLASFFSVIYNRVHLHLPAGINIFFSLHFILIPPLLHPIVYGIKTQEIKKCITKILRKNMIFSSSFGFLHLHS
>LOCXPOR99.248.HIT1.OR.2R.303.7tm_4.exons1.CM032883.1.Megalops_atlanticus
MENSSYFMYFILSAYGEMGNIRYLFFSIIIIMYIMIILANSLLIGLIIVDKSLHEPMYFFMCSLFVNELYGSTGLFPLLLVNMLSDVHEITRFYCVLQIFCVHTYASIEFSNLAVMAYDRYVSICYPLRYNNIMTPTTVYILIAFIWLYSFGKFSVTLSLTMQLQLCGNRIDKVACDNYSIVKLACANARTNNIYGLFTIILSLGLPVFLIVYSYAEILIICMRSSKQSRQKALSTCTPHLLSLVNFSFGSLFETLQSRFDMTHVPSVIRIILSIYFVMICPLFTPVIYGARTAKIKTAFKRL
>LOCXPOR100.249.HIT1.OR.2R.312.7tm_4.exons1.CM032883.1.Megalops_atlanticus
EGHPDRNISHTSFILMGFQGLKEGRRLLFIPFSLMFLVSLFANSMLIFIITSTRTLHSPMYILIGVMAVVDFILPIFFVPHMLLSFLFDWNGISLVGCLTQMFHIHFIGSFQSTLLVWMALDRYFAICMPLRYNDFMAVTPFLKFVIAPVLRNAILNLAMVSLAGSRSYCLSNVIPHCFCEHMALVNLGCGDISTSNTVGLIAAFSIPTADFFIITASYVKIFISVLKSGKSHQKALSTCVTHIIVITVSLIFALMAFLSYRIKNNMSSDSRVFVSTMYLLFPSCFNPVIYGIRTNEIRQQILKVMKCGKIV
>LOCXPOR101.255.HIT1.OR.2R.320.7tm_4.exons1.CM032883.1.Megalops_atlanticus
MIEEFKGANFSYTRFIFMGFPEIDDYKHLLFFPFFITYILGLAGNSLLLFVIKTSESLHSPMYILISGLAMVNIVVPTAIVPNMLLSFLFGWNEISLAGCLTQMFFTHFFSSVESTILLAMALDRLIAICNPLRYADVVNASAFVKLAAFMLVRSGSIMSALVILARPLVFCRSNVIKHCYCDHMALVSLACDSTAKNNVMGLVVIISFVGIDISVIVFSYIRILNAVLQAAEDRWKAFHTCGTHLIVMLSFYLVGSVTFLSHNLGITMPTGVNTFLGVLYIIFPATVNPIIYGVRTKEIRNCILKMFKKRENKVFTVKV
>LOCXPOR102.256.HIT1.OR.2R.321.7tm_4.exons1.CM032883.1.Megalops_atlanticus
CARGLQLSMSQKNQTGVKEFVIVGFPGLRPEYYGLASAVMFLVYFCTLVGNMLFLFLLFKERSLRKPMYFIILNLVISDILFSTTTLPKIIARYWFDAGAISFTACFVQMYFVHYFGTVNSVILLLMALDRYVAICYPLRYPMVMTNFNVCILSISTWMISQVGSLMMVIRAYPLPYCASNTIVQCYCDHISITVLACTDRTPYGFPAFILAMVALLVPLGLIVFSYGAIIVAVLKIASTQSRLKTLSTCSAQLIIIALYFLPRCFVYLASNVGITFSTDLRIAIIMLYSLLPPMINPLIYCLRTAEVKQSLIKRFRGANV
>LOCXPOR103.257.HIT1.OR.2R.323.7tm_4.exons1.CM032883.1.Megalops_atlanticus
MAQENQTGVKEFVIVGFPGLRPEYFGLASAVMFLVYFCTLVGNMLFLFLLFKERSLRKPMYFIILNLVISDILFSTTTLPKIIARYWFNAGAISFTACFVQMYFVHYFGTVNSYVLLIMALDRYVAICYPLRYPTIIKNSTILILSITAWVVAKACPLMMVIRAYPLPYCASNAIVQCYCDHISITVLACTDRTPYGFPAFVFAMVVLLVPLAFIVFSYCAIIVAVLKIASTQSRLKTLSTCSAQLIIIALYFLPRCFVYLASNVGITFSTDLRIAIIMLYSLLPPMINPLIYCLRTAEVKQSLIKRFRGQKVDIQRTNISAL
>LOCXPOR105.258.HIT1.OR.2R.304.7tm_4.exons1.CM032883.1.Megalops_atlanticus
NETTFVVSEFLITGFNDVPHQKLVGAAILLTLSFILLGSFANICIIALSKSLHTPMYFCLCTLAAVDIIYTASISITMVKILLGEDNRVPYGPCIFQLFLFHLGSTMEPLTIALMALDRLIAISNPLRYQSILTRTHILLLITVTWAIGCTVSGAWTVMVYYLPFCRTNILQYCFCEFASLVRAACVDPSYYFTISSIVYTVILVGNFFLIIFSYMKIIYEVVKSAPKDRMKMFNTCSSHLIVVACFFIPKFLLVLVTRVGLVLTLTQRNGLIICSTLGPSLVNPYVYCLRNKDIKKRLLSVFK
>LOCXPOR105.259.HIT1.OR.2R.304.7tm_4.exons1.CM032883.1.Megalops_atlanticus
NETTFVVSEFLITGFNDVPHQKLVGAAILLTLSFILLGSFANICIIALSKSLHTPMYFCLCTLAAVDIIYTASASVTMVKILLGEDNRVPYGPCIFQHFLFHLGSIMEPLTIALMALDRLIAISNPLRYQSILTRTHIALLITFTWAIGCTVSGAWTVVVHYLPFCRTNILQYCFCEFASLVRAACVDPSYYFTISSIVYTAILVGNFFLIIFSYMKIIYEVVKSAPKDRMKMFNTCSSHLIVVACFFIPKFLLVLVTRVGLVLTLTQRNGLIICSTLGPSLVNPYVYCLRNKDIKKRLLSVFK
>LOCXPOR106.260.HIT1.OR.2R.300.7tm_4.exons1.CM032883.1.Megalops_atlanticus
VTEFVFGGFDTVQNPVGVGIAMLVIYALVMLVNAANICFIVLDKRLHQPMYILICNLALVDMLYSSSCSPTMIGALIAGAKTISYIPCFIQMFAFHLGGVMEMFAIAVMAFDRLIAISNPLRYHNILTNVRTLILAFALWIVACAFVAVLPGYAIPLPLCYSTLPYMFCDFAAVIRATCVNPTYYFNIVTVITFFLLFSTFSFIFLSYLRIMFAVLKMSSKTDKRKMYSTCFSHLIVVVCYYCPMFVRIVLTRVGVELTKDERHGLLVGAILGPSLVNPFVYCFRTKEIRNKMLKIFKTV
>LOCXPOR107.261.HIT1.OR.2R.308.7tm_4.exons1.CM032883.1.Megalops_atlanticus
QVSEFVITGFSHLPNQTFLGFIILLTYFLILLGSSTNICIIASDKRLHTPMYILICNLAVVDIMYSTSASTTMISVLLTEVKTISYYSCISRMYVYHVGDITGCFALMLMAIDRMVAISNPLRYHSILTNTRTFVLIFLCWLLATAAMGVLAGVVDRLPFCQPFLRYVFCDYPCMVRAACIDPERYFLMPAVIGIALYAIFPCILLTYAKIIYTVLRLSNVSNRKQMFSTCMSHIIVVASYYMPKFVTTLLTRVGVVLDLTQRNALQIAATLIPSLINPTVYCLRTKEIKNRLVSIVKTVSVTPLKLK
>LOCXPOR108.262.HIT1.OR.2R.319.7tm_4.exons1.CM032883.1.Megalops_atlanticus
MDSLNSTLSVSSFVRPPFFFINGFYNIPHVRYYYVFLCFVFVVTVLGNTFVLYIICTQRSFHTPKYITMFNLAVADLCESTALIPNLIATFLFDSQYISFDACLANMFFVFFFSSMQSATLTVMAYDRFVAICLPLRYHTINTNTTMVVILITVWIYTSVFMILTIALITRLSFCRSIVVDSYFCDHGPIYRLACNDNFPNQVMANVNIALFLYMPLIIIMLSYMFITCALFKIATWEGRLKALKTCSSHLILVAIFYFPIIGTYIAALYFSLHPNARIINTSLSYAIPPMMNPIIYVLNTEEIKECTKKLFKRKKVTA
>LOCXPOR109.263.HIT1.OR.2R.319.7tm_4.exons1.CM032883.1.Megalops_atlanticus
MDYLNSTLSVPSFIHPPFFFISGFYNIPHVKYYYVFLLFVFVVTVLGNSFVMFIICTQRSFHTPKYIALFNLAVADLCESTALIPNLIKTFLFNSQYISFNACIANMFFVFFFSGMESLTLTVLAYDRFVAICLPLRYHTIITTKKMAVILTVLWTYSSALFISTTALITRLSFCRSVVVDSFFCDHGPIFRLACNDNYPNHVMAYVDVAFFLYLPLIMIVLSYMFITRALFNIATWEGRFKALKTCSAHLMLVAIYYLPIIGTYIAGGIFTIHPNARIINTSLSVAIPPMMNPIIYVLNTEEIKECTKHIFKRKKITA
>LOCXPOR110.264.HIT1.OR.2R.319.7tm_4.exons1.CM032883.1.Megalops_atlanticus
MDYLNSTLSVPSFVHPPFFFINGFYNIPHVKYYYFFLLFVFVVTVFGNSFVMFIICTQRSFHTPKYIALFNLAVADLCESTALIPNLIATFLFNSQYISFDACIANMYFVFFFSGMESLTLTVLAYDRFVAIYLPLRYHTIITTTKMAVILTVLWTYTSALSISTTALITRLSFCRSIVVDSFFCDHGPIFRMACNDNYPNHVMAYVIVVLFLYIPLIMIVLSYAFITRALFKIATWEGRLKAFKTCSSHLMLVAIYYLPIIGTYVAALTFTLHPNARIINTSLSFAIPPMLNPIIYVLNTEEIKECTKKLFKMKMVTA
>LOCXPOR111.267.HIT1.OR.2R.318.7tm_4.exons1.CM032883.1.Megalops_atlanticus
MDSLNSTLSVPSIVHPPFFFINGFYNIPHVKYYYIFLLFVFVVTVLGNSFVIFIICTQGSFHTPKYIALFNLAVADLCESTALIPNLIATFLFNSQYISFDACIANMFFVFFFSFMESLTLTVLAYDRFVAICFPLRYHTIITNRKMAMIITVLWTYNLALIISTATLITRLSFCKSIVVGSYFCDHGPIFRLACNSYYPNYVMAYMNIVSSLYIPLIIIVLSYVFITHALFKIATWEGRLKAFKTCSSHLMLVAIYYLPILGTYIAALHFTIHPNARIINTSLSFAIPPMMNPIIYVLNTEEIKECTKQILRRKKVT
>LOCXPOR112.268.HIT1.OR.2R.318.7tm_4.exons1.CM032883.1.Megalops_atlanticus
MNSLNSTLSLPSIVHPPFFFINGFYNIPHVKYYYIFLLFVFVVTVLGNFFVMFIICTQRSFHTPKYIALFNLAVADLCESTALIPNLIKTFLFSSQYISFDACIANMFFVFFFSFMESLTLTVLAYDRFVAICLPLRYHTIITNKKMAVILTVVWIYNALFIISTMAMITRLSFCKSIVVDSFFCDHGPIFRLACNDNSPNDVMAYVVIVLFLYIPFIMIVLSYVFITRALFKIATWEGRLKAFKTCSSHLLLVAIYYLPILGTYIAADTFTLHPNARIINTSLSFAIPPMLNPIIYVLNTEEIKECTKQIFKRKRVT
>LOCXPOR113.269.HIT1.OR.2R.319.7tm_4.exons1.CM032883.1.Megalops_atlanticus
MDSLNSTISVPSIVHPPFFFINGFYNIPHIKYYYIFLLLVFLVTVLGNSFVMFIICTQRSFHTPKYTALFNLAVADLCESTALIPNLIATFLFNFQYISFDACLANMFFVFFFSFMESLTLTVLAYDRFVAICFPLRYHTIITNRKMAVILTILWTCNLALIVSTVALITRLSFCKSIVVDSFFCDHGPIFRLACNDNSPNDVIAYVDIVLFLYIPFIMIVLSYVFITRAIFKIATWEGRLKAFKTCSSHLMLVAIYYLPILGTYIAADTFTLHPNARIINTSLSFAIPPMLNPIIYVLNTEEIKECTKQFFKRKRVTA
>LOCXPOR114.270.HIT1.OR.2R.319.7tm_4.exons1.CM032883.1.Megalops_atlanticus
MDSLNSTLSVPSVVHPPFFFINGFYNIPHVKYYYVFLLFVFVVTVLGNSFVMFIICTQRSFHTPKHIALFNLAVADLCGSTALIPNLIATFLFNSQYISFDACMANMFFVFFFSSMVSFTLTALAYDRFVAICLPLRYNTIITTTNMAVILTVLWTCTAVYFVCAIFFITRLSFCKSIVVDSYFCDYGPIFRLACNDNNPNRIIAYVGMIAFFYIPFLLIGLSYVFISHALFKIATWEGRLKALKTCSSHIMLAAIYYFPGVGTHIASLYFTIHPNARIINTSLSFAIPPMMNPIIYVLNTEEIKECTKKLFKRKKVAA
>LOCXPOR115.271.HIT1.OR.2R.319.7tm_4.exons1.CM032883.1.Megalops_atlanticus
MDSLNSTLSVPSVVHPSFFFINGFYNIPHVKYYYVFLLLVFVVTVLGNSFVMFIVCTEHIFHTPKYIALFNLAVADLCESTALIPNLIKTFLFNSQYISFDACIANMFFVFFFSFMESLTLTVLAYDRFVAICIPLRYHTIITTKKMAVILTVAWVYNALFIISLMAMITRLSFCKSIVVDSFFCDHGPIFRMACNDNYPNDVMAYVVIVLFLYIPFIMIVVSYVFITRALFKIATWEGRLKALRTCSSHLMLVAIYYLPILGTYIAADTFTLHPNARIINTSLSFAIPPMMNPIIYVLNTEEIKECTKQFFKRKKVTA
>LOCXPOR116.272.HIT1.OR.2R.319.7tm_4.exons1.CM032883.1.Megalops_atlanticus
MDSLNSTLSVPSFIRPPFFFINGFYNIPHIKYYYIFLLLVFVVTVLGNSFVMFIICKERSFHTPKYIALFNLAVADLCGSTALIPNLIKTFLFDSQYISFDACMANMFFVFFFSSMEALTLTAQAYDRFVAICIPLRYHTIITTTNMAVMLTVLWTCAAVYFVCAIFFITRLSFCKSIVVDSFFCDHGPIFTLSCNDNSPRHVIAYVGMIVFFYIPFLLIVLSYIFISHALLKIATWEGRLKAFKTCSSHLMLVAIYYFPDVGTHIAALHFTIHPNARIINTSLSFAIPPMMNPIIYVLNTEEIKECTKKLFKRKKVAA
>LOCXPOR117.273.HIT1.OR.2R.319.7tm_4.exons1.CM032883.1.Megalops_atlanticus
MDSLNSTLSVPSIVHPPFFFISGFYNISHVKYYYVFLLFVFMITVLGNSFVMCIICTQRSFHTPKYIALFNLAVADLCGSTALIPNLIKTFLFDSQYISFDACMANMFFVLFFSSMVSFTLTALAYDRFVAICLPLRYNTIITNTNMAVILTVLWTCTAVYFVCAIFFITRLSFCKSIVVDSYFCDHGPIFRLACNDNNPNRIIAYVGMIVFFYIPFLLIVLSYVFISHALFKIATWEGRLKAFKTCSSHIMLVAIYYFPGVGTHIAALHFTIHPNARIINTSLSFAIPPMMNPIIYVLNTEEIKECTKKLFKRKKVAA
>LOCXPOR118.274.HIT1.OR.2R.319.7tm_4.exons1.CM032883.1.Megalops_atlanticus
MDSLNSTLSVATFVRPPFFFINGFYNIPHVKSYYIFLLFVFVVTVLGNTFVMFIICTQRSFHTPKYIALFNLAVADLCESTALIPNLIAMFLFDSQYISFDACIANMFFVFFFSFMESLTLTVLAYDRFVAICIPLRYHTIITTTKMAVILTVVWLYNLVFLISTVALITRLSFCKSIEVGSFFCDHGPIFRLACNDNSANNVIAYVNVVLFLYMPFIMIVLSYAFITRALFKIATWEGRLKALKTCSSHLMLVAIYYLPIICSYIAAQHFTLHPNARMINASLSFAIPPMMNPIIYVLNTEEIKECTKLISKRKKVTA
>LOCXPOR119.275.HIT1.OR.2R.319.7tm_4.exons1.CM032883.1.Megalops_atlanticus
MDSLNSTHSFPSFVRPPFFFINGFYNIPHVKYYYIFLLFVFVVTVLGNSFVMFIICTQRSFHTPKHISLFNLAVADLCESTALIPNLIAMFLFESQYISFDACIANMFFVFFFSSMESLTLTVLAYDRFVAICLPLRYHTIITTTKMAVILTVAWLYNSVFLISTAALITRLSFCKSIVVDSFFCDHGPIFRLACNDNSANDVIAYVNVVLFLYIPLIMTMLSYVFITRALFKIATWEGRLKALKTCSSHLMLVAIYYLPILGTYIAADTFTLHPNARIINTSLSFAIPPMMNPIIYVLNTAEIKECTKLISKRKKVTA
>LOCXPOR120.276.HIT1.OR.2R.303.7tm_4.exons1.CM032883.1.Megalops_atlanticus
SIFFINGFYNIPHVKYYYIFLLFVFVVTVFGNCFVMCIICTQRSFHTPKYIALFNLAVADLCESTALIPNLIAMFLFESQYISFDACTANMFFVFFFSFMESLTLTVLAYDRFVAICIPLRYHTIITTKKMAVILTVVWLYNSVFLISTAALITRLSFCKSIEVGSFFCDHGPIFRLACNDNSANNVIAYVNVVLFLYMPFSTIVLSYSFITRALFKIATWEGRLKALKTCSSHLMLVAIYYLPIIGTYVAAQHFTLHPNARMINISLSFAIPPMMNPIIYVLNTEEIKECTKLISKRKKVTA
>LOCXPOR121.279.HIT1.OR.2R.319.7tm_4.exons1.CM032883.1.Megalops_atlanticus
MDSLNSTLSIATFVRPPFFFISGFYNIPHVKYYYIFLLFVFVVTVLGNTFVMCIICTQRSFHTPKYIALFNLAVADLCGSTALIPNLIATFLFDSQYISFDACMANMFFVFFFSSMESLTLTVLAYDRFVAICLPLRYHAIITNTKMAVMITILWTYNSVLLISTIVLITRLSFCKSIVVDSFFCDHGPIYRMACNDNFPNHVMAYMNTVFSLHIPFVLILLSYVFITRALFKIASWEGRLKAFKTCSSHLMLVAIYYLPIIGTYVAGGIFTIHPNARIINTSLSIAIPPMLNPIMYVLNTEEIKECTKKLFKRKKVTA
>LOCXPOR122.280.HIT1.OR.2R.319.7tm_4.exons1.CM032883.1.Megalops_atlanticus
MDSLNSTHSVPSVVHPPFFFINGFYNIPHVKYYYVFLLFVFVVTVLGNSFVMFIICTQRSFHTPKYIALFNLAVADLCESTALIPNLIKTFLFNSQYISFDACIANMFFVFFFSMMESLTLTVLAYDRFVAICLPLRYHTINTNTTMAVILIIIWIYNSVFMISTMALITRLSFCKSIVVDSFFCDHGPIFRLACNDNSANDIIAYVNVVLFLYVPFILTMLSYVFITRALFKIATWEGRFKALKTCSSHLMLVAIYYLPLLGTYIAADTFTLHPNARIINTSLSFAIPPMMNPIIYVLNTEEIKECTKQIFKRKRVTA
>LOCXPOR123.281.HIT1.OR.2R.318.7tm_4.exons1.CM032883.1.Megalops_atlanticus
MDSLNSTFSVPSVVHPPFFFINGFYNIPHVKYYYIFLLFVFVVTVLGNCFVMCIICTERSFHTPKHIALFNLAVADLCESTALIPNLIAMFLFDSQYISFDACMANMFFVFFFSSMESLTITVLAYDRFVAICLPLRYHTIVTNTKMAMMITVLWTYNSIIIISTMVLITRLSFCRSIVVDSFFCDHGPIFRLACNNNYPNQVMAYVNIVFSLYIPFITILLSYAFITHALFKIATWEGRLKAFKTCSSHLMLVAIYYLPIIGTYVAGLNFNIHPNARIINTSLSFAIPPMMNPIIYVLNTEEIKECTKKLFKRRKVT
>LOCXPOR124.282.HIT1.OR.2R.319.7tm_4.exons1.CM032883.1.Megalops_atlanticus
MDSLNSTFSVPSVVHPPFFFINGFYNIPHVKYYYIFILFVFVVTVLGNSFVMFIICKERSFHTPKYIALFNLAVADLCESTALIPNLIAMFLFDSQYISFDACISNMYFVFFFSSMESLTLTVLAYDRFVAICLPLRYHTIITNTTMAVTITALWTYSSVLFISTILLITRLSFCRTIVVDSFFCDHGPMYRMACNDNYPNHVMAYVDIALFLYIPFIMIVLSYVFITHALFKVATWEGRLKALKTCSSHLILVAIYYLPIIGTYIAGLNFIIHPNARIINTSLSFAIPPMMNPIIYVLNTEEIKECTKKLFKRKKVNA
>LOCXPOR125.283.HIT1.OR.2R.318.7tm_4.exons1.CM032883.1.Megalops_atlanticus
MDSLNSTFSVPSFVRPPFFFIRGVSNIPHVKYYYIFLLFVFVVTVLGNSFVMFIICTQRSFHTPKHIALFNLAVADLCGSTALIPNLIATFLFDSQYISFDACMANMFFVFFFSFMESLTLTVLAYDRFVAICFPLRYHTIITNTKMVVIIIALWTYNSVFIASGTVLITRLSFCKSIEVDSYFCDHGPIYKLACNDNYPNFVMAYVGIILFLFIPLIMILLSYVFITYALFKIASWEGRLKALKTCSSHLMLVAIYYLPIIGTYIAADTFTLKPNARIINTLLAYAIPPMLNPIIYVLNTEEIKECTKKIFKRTKVA
>LOCXPOR126.284.HIT1.OR.2R.319.7tm_4.exons1.CM032883.1.Megalops_atlanticus
MDSLNSTLSVSSFVHPAFFFIRGVSNIPHVKYYYIFLCFVFVVTVLGNSFVMFIICTEGSFHTPKYIALFNLAVADLCGSTALIPNLIKTFLFDSQYISFDACLANMFFVFFFSFMESLTLTVLAYDRFVAICLPLRYHTIITNTNMAVMLSVLWTYTAVFLICTIFFITRLSFCKSIVVDSYFCDHGPVFRLACNDNYPNHIIAYVGITLFLYIPFVLILLSYVFITHALFKIATWEGRFKAFKTCSSHLMLVAIYYLPVIGTYIAALHFSIHPNARIINTSLSFAIPPMMNPIIYVLNTEEIKECTKKLFKRKKVNA
>LOCXPOR127.285.HIT1.OR.2R.319.7tm_4.exons1.CM032883.1.Megalops_atlanticus
MDSLNSTHSVSSFVRPAFFFINGFYNIPHVKYYYIFLCFVFVVTVLGNSFVMFIICKECSFHTPKYIALFNLAVADLCESTALIPNLIKTFLFDSQYISFDACMANMFFVFFFSSMESLTLTVLAYDRFVAICLPLRYHTIITNRKMARIITVLWTYNLALIISTVALITRLSFCKSIVVDSYFCDHGPIYRLACNDYYPNYVMAYVNIVLSLYIPFIMIVLSYLFITRALFKIATWEGRLKAFKTCSSHLMLVAIYYLPVIGTYIAAVTFTLHPNARIINTSLSFAIPPMLNPIIYVLNTEEIKECTKKLFKRKKVAA
>LOCXPOR128.286.HIT1.OR.2R.319.7tm_4.exons1.CM032883.1.Megalops_atlanticus
MDSLNSTLSVPSFIRPPFFFINGFYNIPHIKYYYIFLLLVFVVTVLGNSFVMFIICKERSFHTPKYIALFNLAVADLCGSTALIPNLIKTFLFDSQYISFDACMANMFFVFFFSSMEALTLTAQAYDRFVAICIPLRYHTIITTTNMAVILTILWTCAAVYFVCAIFFITRLSFCKSIVVDSFFCDHGPIFTLACNDNSPRHVIAYVGMIVFFYIPFLLIVLSYIFISHALFKIATWEGRLKAFKTCSSHLMLVAIYYFPGVGTHIASLHFTIHPNARIINTSLSFAIPPMMNPIIYVLNTEEIKECTKKLFKRKKVAA
>LOCXPOR129.287.HIT1.OR.2R.318.7tm_4.exons1.CM032883.1.Megalops_atlanticus
MDSLNSTLSVPSVVHPPFFFINGFYNIPHVKYYYIFLLLVFVVTVLGNSFVMFIICTERSFHTPKHIALFNLAVADLCGSTALIPNLIKTFLFDSQYISFDACMANMFFVFFFSSMVSFTLTALAYDRFVAICLPLRYNTIITTTNMAVILTVLWTCTAVYFVCAIFFITRLSFCKSIVVDSYFCDHGPIFRLACNDNNPNRIIAYVGMIVFFYVPFLLIVLSYVFISYALFKIATWEGRLKAFKTCSSHIMLVAIYYFPGVGTHIAALHFTIHPNARIINTSLSFAIPPMMNPIIYVLNTEEIKECTKKLFKRKKVA
>LOCXPOR130.288.HIT1.OR.2R.318.7tm_4.exons1.CM032883.1.Megalops_atlanticus
MDSINSSVSVPSIVHPPFFFVNGFYDMPHVKYYYIFMLLVFVVTVLGNAFVMFIICKERSFHTPKYIALFNLAVADLCESTALIPNFIAMFLFDSQYISFDACMANMYFVFIFSLMESLTLTVLAFDRFVAICLPLRYHTIITNTNMALILTILWTYTTLFFGCTIFYITRLSFCKSIVVDSFFCDHGPMFRLACNDNNPNRIIAYVGITLFFYIPFLLIVLSYVFITQALFKIATWEGRLKALKTCSSHLMLVAIYYFPVVGTYIAALHFTIHPNARIINTSLSFAIPPMMNPIIYVLNTEEIKECTKKIFKRKKVA
>LOCXPOR131.291.HIT1.OR.2R.318.7tm_4.exons1.CM032883.1.Megalops_atlanticus
MDTINSTSSVPSVVRPPFFFINGFYNMPHAKYYYIFFLFVFVVTVLGNTFVMFIICKERSFHTPKYIAIFNLAVADLCESTALIPNLVATFLFDSQYISFDACISNMFFVFFFSFMESLILTVLAYDRFVAICFPLRYHTIITNKKMAVILTILWTYNSLVLISTIALITRLSFCKSIVVDSYFCDHGPIYRLACNDYYPNYAMAYVNIVLSLYIPFIMIVLSYVFITRALFKIATWEGRLKAVKTCSSHLMLVAIYYFPVISTYIAALYFTIHPNARIINTSLSFAIPPMLNPIIYVLNTEEIKECTKKIFKRKKVA
>LOCXPOR128.292.HIT1.OR.2R.317.7tm_4.exons1.CM032883.1.Megalops_atlanticus
MDSLNSTLSVPSFVRPPFFFINGFYNIPHVKYYYIFLLFVFVVTVLGNSFVMFIICKERSFHTPKYIALFNLAVADLCGSTALIPNVIKTFLFDSQYIDACMANMFFVLFFSSMEALTLTAQAYDRFVAICLPLRYHTIITTTNMAVMLTVLWTYTAVYFVCAIFFITRLSFCKSIVVDSFFCDHGPIYTLACNDNSPRHVIAYVGMIVFFYIPFLLIVLSYIFISHALFKIATWEGRLKAFKTCSSHLMLVAIYYFPGVGTYIAALHFTIHPNARIINTSLSFAIPPMMNPIIYVLNTEEIKECTKKLFKRKKVAA
>LOCXPOR133.293.HIT1.OR.2R.319.7tm_4.exons1.CM032883.1.Megalops_atlanticus
MNSLNSAPSINTTFVRPPFFFINGFYNIPHVKYYYVFLCFVFVVTVLGNFFVMFIICTERSFHTPKYTAIFNLAVADLCESTALIPNLIATFLFDSQYISFDACIANMFFVFFFSSMEALTLTVLSYDRFVAICLPLRYHTIITNTTMAVMLTIVWTYNSIFIISTAALITRLSFCKSIVVDSYFCDHGPIYKMACNDNYPNSVMAKLSMVLFLYIPLILTVLSYVCITCALFKVATWEGRLKALKTCSSHLILVAIYYFPIIGTYIAALTFTLHPNARIINTSLSYAIPPMLNPIIYVLNTEEIKECIKKLFKRKKVA
>LOCXPOR134.294.HIT1.OR.2R.320.7tm_4.exons1.CM032883.1.Megalops_atlanticus
KSTMDSTSVNTTFVHPPFFFINGFYNIPHVKYYYIFLCFVYVFAVLGNSFVIFIIRTERSFHTPKYIAIFNLAVADLCESTALIPNLIATFLFDSQYISFNACLANMFFVFFFSSVQSVTLTVLAYDRFVAICLPLRYHAIVTITTMVVMITVVWAFNFVIIISTVILITRLSFCKSIVVNSYFCDHGPIYRLACNDNFPNNVMAKVNTVLYLYIPLILIVLSYVFITCALFKIASWEGRLKAMKTCSSHLIIVAIFYLPIMGIYMAANVSVSLHPNARIINTSLAYAIPPMMNPIIYVLNTEEIKECTKKLFKRKKITA
>LOCXPOR135.295.HIT1.OR.2R.318.7tm_4.exons1.CM032883.1.Megalops_atlanticus
SFSSTNGTGSSENGFYIIAFNTLDYKNYLILILSIIYIITLVGNLVLLAILFLNRSLHNPKYLAVCNLAVVDISMNSVVIPQMIPVFIFNMNYVSFGTCFSQMFFLHFFGDMESFSLAVLAYDRLVAICLPLRYASINTNLRMFFILVGIWVLVFLLDIFPVVLASRLPYCASRVIQSCCCEHGPVYILACADISYNRNLAKAKTLCTLLGPLAFIFLTYATVVVVALKVASAEQRRKAFATCLTHLILVLVYYLPVILAYVLGAFRLRLSIDMLTAIMTVFVTVPPMLNPIIYSLKTEEVREKITKLIGRQKVATEL
>LOCXPOR136.296.HIT1.OR.2R.302.7tm_4.exons1.CM032883.1.Megalops_atlanticus
NSVFTMGSFDMPLESSYVTVFIGSVIYTFALVCNLILLVIIAINRNLHQPMYLFLFNLSVNDLIGISAMIPRVMSDLLSEHRHISFPACLIQALCIHLYGGATLLILSVMAFDRYIAICHPLRYHTIMTRSTVIKLIVFAWFFDFLLVGALFGLLLRFPFCKTVLGNFYCDNVSLLRLTCATDTSVNNIYGLFITGIFHGIGVFSVVFSYTWILFTCFSNKDSDAKVKALHTCATHLLVFLIYEFSGIIIVLFYRFPGTPPTLQKFMGMSFVIFPPSLNPVIYGVKTKEIRGKLRQTFANRI
>LOCXPOR136.297.HIT1.OR.2R.302.7tm_4.exons1.CM032883.1.Megalops_atlanticus
NSVFTMGSFDMPLESSYVTVFIGSVIYTFALVCNLILLVIIAINRNLHQPMYLFLFNLSVNDLIGISAMIPRVMSDLLSEHRHISFPACLIQALCIHLYGGATLLILSVMAFDRYIAICHPLRYHTIMTRSTVIKLIVFAWFFDFLLVGALFGLLLRFPFCKTVLGNFYCDNVSLLRLTCATDTSVNNIYGLFLLGIFHGIGVFSVVFSYTWILFTCFSNKDSDAKVKALHTCATHLLVFLIYEFSGIIIVLFYRFPDTPPNLQKFMGMSFVIFPPSLNPVIYGVKTKEIRGKLRQTFISRI
>LOCXPOR138.298.HIT1.OR.2R.306.7tm_4.exons1.CM032883.1.Megalops_atlanticus
NSSSVLILQGFDLPPQGAFVAFVFATLSYLIIVFCNLVLLITITMNKNLHQPMYLLLFNLPINDLIGSTALLPQLIKEILLDSRSIHTSNCITQAFFIHIYAVGSVLSLTVMSYDRYIAICSPLRYNTIMTNGHALRMIIIVWLVDLFIIGLLFALLLRLPRCRGLITQPYCDNPSLLTLVCADTTINNIYGLFITASMQVFGLGMILYTYLQILVACFRSKRSDTKSKALQTCATHLTVFLILEGLGLFTIISYRIKELSPHFRRMIGVSTMIFPPTLNPIIYGLRTKEIRQKIMLLFRQRVVPS
>LOCXPOR139.299.HIT1.OR.2R.306.7tm_4.exons1.CM032883.1.Megalops_atlanticus
NSSSVLRLQGFDLSPQMAYVAFVFTTLCYLSILFCNLVLLITIAMNKSLHQPMYLLLFNLPINDLIGSSALLSQLIKEILLDSRSIHASNCITQAFFIHIYAVGSLFILTVMSYDRYIAICNPLRYNTIMTNSLVVRMMAIGWLLDFFMIGVLFALVLRWPRCRSLITQPYCDNPSLLSLVCADTTINNIYGLFITASIQLFSISIVVYTYLQILIACFKSKRSDTKSKALQTCATHLTVFLILEGLAFLTIISYRIKEISLHLRRLVGVSIMIFPPFLNPIIYGLKTKEIRQKIMLLFRQKEVKS
>LOCXPOR140.300.HIT1.OR.2R.305.7tm_4.exons1.CM032883.1.Megalops_atlanticus
SKATVNLTMESLAIPPAGIYPTFIFGTVAYCAIFLCNMVVIISIALNSHLHKPMHILLFNMTVNDLVGATAFFPQLIISVLSQNRSISYPACLVQAVLIHLYGVGSLFILTVMAYDRYIAICCPLRYNAIMTNNNLVKMILFMWLLDFIIITVLFSLLSRFKICRTVIVDMYCNNPSLVKLICEDTSVNNFYGMFVITFTQGVPLVVVLYTYIQILLTCLFNKLSDAKSKAIQTCATHLVVFLFLEFNTLVTLIAHRFEQVSPYLRRSFGVSVLVFPPLLNPLIYGLKTKEIRERITFYFKKKVS
>LOCXPOR141.303.HIT1.OR.2R.305.7tm_4.exons1.CM032883.1.Megalops_atlanticus
SSNSSSVLRLQGFDLSPQATYVAFVLATLCYLSIVFCNLVLLITITMNKSLHQPMYLLLFNLPINDLIGSTAILPHLIKEILLDSRYIEVSDCIAQAFFLHIYGVGSLVILTLMSYDRYIAICNPLRYNTIMTNSLVVRMITIGWLLDFFMIGALFALVLRWPRCQSLITQPYCTNPSLVNLVCADTTINNIYGLFITAGIQLFSISIVVYTYLQILIACFKSKGSDTKSKALQTCATHLTVFLILETLGFLAIISYRIKEFSLHVRRLVGVSIMIFPPFLNPIIYGLKTKEIRQKIMLLFCQKV
>LOCXPOR142.306.HIT1.OR.2R.306.7tm_4.exons1.CM032883.1.Megalops_atlanticus
NSSSVFRLQGFDLPPQGAYIAFVFATLSYLIIVFCNLVLLITITMNKSLHQPMYLLLFNLPINDLIGSSALFPQLIKEILLDTRYIEVSNCITQAFFIHLYGAGSVLILSVMAYDRYIAICNPLRYGTIMTTSHIIKIITSVWLVDFILIGVLFYLLLRLPRCRSFISHSYCDNPSLLTLVCADTTINNIYGLLITASTQVGGVGMILYTYLQILIACFKSKRSDTKSKALQTCATHLAVFLILECLGLFTIISYRIKELSPHLRRMIGVSTMIFPPTLNPIIYGLRTKEIRQKIMLLFRQRVAPS
>LOCXPOR143.307.HIT1.OR.2R.310.7tm_4.exons1.CM032883.1.Megalops_atlanticus
MYSNISKTTLLLTMESLAIPPAGVYPAFIFGTLTYCLILFCNSIIIITIALHSHLHKPMHILLFNLPINDMMGATAFFPQLITSVLSQSRSISYPACVMQAVLVHLYGVGSLLILTVMAYDRYIAICCPLRYNAIMTNSNLVKIITVIWLLDFTVIAILLSFLSRYKICRNVIVDMYCNNPSLVKLICEDTSLTNYYGLFLTAVTQGFALLVVVYTYIKILLTCMFNKQSDAKSKAIQTCATHLVVFIFLEFNAFFTIISHRFEQVSPYLRRSFGVSVLVFPPILNPLIYGLKTKEIRERITIFFKKKVS
>LOCXPOR144.308.HIT1.OR.2R.296.7tm_4.exons1.CM032883.1.Megalops_atlanticus
FDLKIASFDIPPLATYPMFFLGLLLYLFSVFCNLLILALIIMQKNLHKPMFIILFSLPLNDLIGITAMLPRVLSDIVTQTHSVYYPTCVLQGFLLHMYGGGILFILAAMAFDRYIAICKPLRYNSIMTPSTVLIIIASAWGLDLILIGGLFFLHIGIPKCKNFISNVYCDNPSLLRLTCGSDLTINNIYGLFITAAMQIISVSIQLFSYIHILVTCFLHRQSDAKNKALNTCLAQITVFLLFESVSTIAILSYRFKDVTPNVRKVSGMLIFLVLPVCNPILYGVKTKEIRTTLIMV
>LOCXPOR144.309.HIT1.OR.2R.304.7tm_4.exons1.CM032883.1.Megalops_atlanticus
MENVSFNITFELTLDPFFIPPGGKYPIFFLGVVIYLFCVFCNLTLLVLIIMQKNLHKPMYFILFSLPLNDLVGITAMLPKVLSDIITETNKVHYPLCVLQGFLLHMYGGGVLFILAAMAFDRYVAICKPLRYSAIMTPRLVVVIISLVWGLDSVLIISLFSLQTRLPRCRNSILNVFCDNPSLLKLTCGDTTVNNVFGLFNTAIMQIISVSIQVYSYVKILIACLVTRKSDTKNKAINTCLAQLAIFIIFEIVGTFTILSHRFKNVSADLQKIMGMLIFLVPPLLNPIVYGLNTNEVRNTFFKV
>LOCXPOR145.310.HIT1.OR.2R.307.7tm_4.exons1.CM032883.1.Megalops_atlanticus
MENQSAGDLDLLLLSPFVIDPEIRYIVVISGFIAYAICVLFNLALLLVIFKEKKLHRPMYFILLNQPLNDLLGSSAMIPKVLSDILTETDTVTYPLCFLQGFVVHIYGCGTLLNLAALAVDRYIAICKPLRYNAIMSTGTVVLIISIIWGFNLVLMVSIFSLQSTLPRCQNSLRNIFCDNQTLLRLLCGDKSIINLYGLLTYIIVQSVTVGVQIFSYMRILHACLTTKNSAARTKAINTCIAQLIIAFIFEFITVVNLSLYRVQNISLNIQKVNGMLICLIPPIMNPVVYGLKIKEIRTAFTKMIRN
>LOCXPOR146.311.HIT1.OR.2R.302.7tm_4.exons1.CM032883.1.Megalops_atlanticus
MNESLKQPIIFTVQGFVVSKEATYPLFVLSLLVYIVMLVGNGTLFIVIAYEKKLHKPMYIMVCNLVACDLLGGTAVMTRLMYDFLSETRAISYGAAISQAFCVHTYGSAAQTLLSAMAYDRYVAICEPLRYHTIMTPGKLAALLLLAWGIAIGLVVVLFSFHVGIPLCGTLIMHIYCSNRSILSLACIPTPVNNIYGLCMSWFLSTGSFLIISFSYIKILIACLLKRENKSNAKAIQTCASHLTIYILFEIASLIIIVTQRFDEVSPNAKKFCAILFIVVPPTINPIIYGIVMKDIRSGILK
>LOCXPOR147.312.HIT1.OR.2R.305.7tm_4.exons1.CM032883.1.Megalops_atlanticus
MNESLKQPIIFTVQGFVVSKDATYPLFVLSLLVYIVMLVGNGTLFTVIAYEKELHKPMYIMVCNLVACDLMGGTAVMTRLMYDFLSETRTISYEAAISQAFCVHTYGSAAQTLLSAMAYDRYVAICEPLRYHTIMTSGKLAALLLLAWGIAIGLVVVLFSFHVGIPLCGTLIMHIYCSNRSILSLACIPTPVNNIYGLCMAWFLSTGSFLVIAFTYIRILITCLVRRESKSNAKAIQTCATHLTTYVLFELASVIIIVTQRFDEVSPNAKKFCAILFIVVPPTINPIIYGIVMKDIRSGILKLLK
>LOCXPOR148.315.HIT1.OR.2R.303.7tm_4.exons1.CM032883.1.Megalops_atlanticus
VPLEQPIVFQLEGFIVSKETAYLLFVLSLFGYLAILTGNGIVAIVILIEKTLHKPMYIMVCNLLACDLLGGTAMMTRLMSDFLSEERTITYVAAIFQAFSMHTYGSAIQTILSVMAYDRYIAICEPLRYYTIMTTGKLIGLCLLAWMIALVLVLILFMLNVTVPLCGTLIVHVYCSNRSIMRLACVPTPINDIYGLVMTWVLSTGSFLVIAFSYIKILIACLVTRKNESKKKAIQTCAPHLIAYIIFEITSMIIIMSYRVEQISENMKKFFAILSMILPPLVNPIIYGMVMKNIRINILKLFQ
>LOCXPOR149.316.HIT1.OR.2R.306.7tm_4.exons1.CM032883.1.Megalops_atlanticus
NTSINSQILQIEGFEISQQFVYPLFFLMLFVYLTLLVSNIGVLILIITDRGLHQPMYLLFCNLSVNDLIGNTVLMPRLMSDVVSTERLISYSQCVLQAFCSHTFGSASHMILIIMAVDRYVAICHPLRYSSIMTTSTVVKLSASAWGASLILVSILLGLTIRLSRCRSTILNAYCDNASLFKLSCEDVSINNIYGLFFTVVLFASSMGSIAVTYFRIAVICWTRKSKDLNNKALQTCASHLVLYLIMLWSGFLTIILHRFPNYPDLRKLAYILFHVVPANLNPIIYGLQTKTLRQKIVQLFKSKVT
>LOCXPOR151.317.HIT1.OR.2R.309.7tm_4.exons1.CM032883.1.Megalops_atlanticus
NVTLFTDFLIVGGKLGIQNLYTELAVFLLMVYLIVLGGNLMILTVVMLDSRLHIPMYIFLSNLSFIDIVITTTVLPKMISVCLWNNITISFSGCFSQMYIYLSFQSAEGFLLSVMAYDRYVAVCNPLRYNSIITNGVCALLATIAWVLAFILPALSVILATQLPFCNNEIMYWFCDYPPVVTLSCFDTTYLIDLALACALVIMYFPFTFIVWTYSKIIASVCKISSSEGRWKAFSSCTSHLTIVLTFYFAHSCVYISAKAKAVHPNVLILISIINCFLTPLMNPILYTLRNKEIKVALRKLIHINKGFP
>LOCXPOR150.318.HIT1.OR.2R.315.7tm_4.exons1.CM032883.1.Megalops_atlanticus
FLTLLDASQPLGSSSNGSLFREFFIVGGELGLKDFYTELAVLLLVVYLFVLIGNIMIFSVVMLDSRLHTPMYIFLSNLSFVDIVITTTVLPKMISVCLLNDITISFSGCFLQLYVYLAFQSSESCLLGAMAYDRYVAICNPLRYNNIVTTRTCALLAISAWALGLFFPLPSVIPASKLPFCNDQIFFWFCDFPPVVALSCLDPAFYMFLALGCATLALCCPFAIVIWSYCKILVSISRITSLDGRKKAFSTCSSHLIVVFLFYFAHMCVYISATVKNVHPNVLILISIFNCFLTPLVNPIIYSFRNKELTVALQK
>LOCXPOR151.319.HIT1.OR.2R.324.7tm_4.exons1.CM032883.1.Megalops_atlanticus
FLTLLDASQPLGSSSNGSLFREFFIVGGEQGLKDFYTELAVLLLVVYLFVLIGNIMIFSVVMLDSRLHTPMYIFLSNLSFVDIVITTTVLPKMISVCLLNDITISFSGCFLQLYVYLAFQSSESCLLGAMAYDRYVAICNPLRYNNIVTTRTCALLAISAWASGVFFPLLSVIPASKLPFCNNQIFFWFCDFPPVVAISCVDTSSLLLLALGVAILLIGIPFAIIVWSYCKIIISISRITSLDGRKKAFSTCSSHLMVVFIFYFAHLCVYISAMAKNVHPNVLILISIVNCFLTPLANPIIYSFRNKELKVALQKLVHINKGFP
>LOCXPOR152.320.HIT1.OR.2R.306.7tm_1.exons1.CM032883.1.Megalops_atlanticus
NNSSEELILRSSKQLYITLRTAIAQVVLWLFLCMNCLMLFTFFSKQTFWGNMRYILFAHTLIMDIAFLLLTDMPVLAIYFNFQIPVASCIPICIAMEIVTRNSKVTIAAMCVERYVAICMPLRHAEMTTIGRTSAVIALISAVGLLKSFVDLFILIVLAPPGYFALKVFCFYDIMLLTKWHRYMRTTIIQVDFAVFVVIIVFCYVKIMLVAKAASGDNKESASKGVRTLLLHFIQLLLTMIDMWCPYIEAFLLEYDLEVFLTVRYFNFVAFTIASRGLSPLIYGLRDQKFFVAMVYLASCKRNRIS
>LOCXPOR153.321.HIT1.OR.2R.310.7tm_1.exons1.CM032883.1.Megalops_atlanticus
AMNQNSSSEELVLRSSKEFIVTLRMAVVQAVVWFFLYMNSLMLFTFFSKQAFWGNTRYILFAHTLLLDSIFLLLSGLVVLLTYFNMPLPVASCIPICIVMEVVTNNSKVTIAAMCVERYVAICMPLRHAEMTTIGRTMAAIALISAVGSLKSFVDLFILIAVAPPGYFALRILCFYDIMLLTKWHRYMRAAIQQVDFAVFVVIILFCYVKIMWAAKAASGDNKESVSKGVRTLLLHSLQLILSMIDMWCPYIEAVLLEYDLEVFLTVRFFNFVAFTIISRALSSLIYGFRDQKFFIAMIYYAGCKRNRIS
>LOCXPOR154.322.HIT1.OR.2R.310.7tm_1.exons1.CM032883.1.Megalops_atlanticus
AMNQNSSGEEMLMRSSKQFIVTLRMAVVQAVVWFFLYMNSLMLFTFFSKQAFWGNTRYILFALTLMMDSTFLLLSGLVVLQSYFNLQIPVASCIPICIVMEVVTNNSKATIAAMCVERYVAICMPLRHAEITTIGKTMAVIALISAVGSLKSFVDLFILVVVAPPGYFALRILCFYDIMLLTKWHRYMRAAIIQVDFAVIVVIIVFCYVKIMWAAKAASGSNKESAAKGRRTLLLHFLQLLLCMIEMWCPYIEAVFLEYDLEVFFTVRFFNFMAFTIISRALSSLIYGLRDQKFFTAIVYYAGCKQNRIS
>LOCXPOR155.323.HIT1.OR.2R.310.7tm_1.exons1.CM032883.1.Megalops_atlanticus
AMNQNSSGEEMLMRSSKQFIVTLRMAVVQAVVWFFLYMNSLMLFTFFSKQAFWGNTRYILFALTLMMDSTFLLLSGLVVLQSYFNLQIPVASCIPICIVMEVVTKNSKATIAAMCVERYVAICMPLRHAEITTIGKTMAAIALISAVGSLKSFVDLFILIAVAPPGYFALRILCFYDIMLLTKWHRYMRAAIIQADFAVFVVIIVFCYVKIMRAAKAASGSNKESVAKGRRTLLLHFLQLLLCMIEMWCPYIEAVFLEYDLEVFFTVRFFNFMAFTIISRALSSLIYGLRDQKFFTAMVYYAGCKQNRIS
>LOCXPOR156.324.HIT1.OR.2R.304.7tm_1.exons1.CM032883.1.Megalops_atlanticus
SSEELILRSLNPLEARVRMATVQVLVWFFLYINGLMHFTFVSKQAFWGNTRYILFAHTLLLNSVFLLLTDLVVLLTYFYAFLPMGFCVLLCIVMESVTSSAPFTITAMCLERYVAICMPLRHADISTPDRAVAAIVVISVFSLINPFMDLFTLVATAPPGYLAEPSFCHYEIMLVAKWQRFTRAIIYQVDLAVIVVIIVFCYVKIMLAAKAASGDNRESASKGRRTLLLHSLQLFLCVIDILCPYFEMYVLENSPQNYLTVRFFNFTAFTIISRAMSALIYGLRDKTFCVALIYFATCKMNRVT
>LOCXPOR157.327.HIT1.OR.2R.299.7tm_1.exons1.CM032883.1.Megalops_atlanticus
TNLSNIPAPLLSRPWNEKIVLVQVLVGIFLYVNCLMICTFFKKEAFRTDTRYILFAQTLLMDSALMVLSDLAVVGSYFQILVPCIPCVISCIIMVWLLLSTPLTLVAMCLERYVAICMPLRHASISTTRTRLLAIVLIWFLAGVPPLVIFFLFASSVPPSIFSTYMVCSVEMMILNNWQGQIRAGLLQFYFVIMSITIGFTYVKIMAAARGASSNKKSASKGLRTVVLHAFQLLLCLIQLLCPYVEMAVMKIDYMLFVNVRYSNFILFVLAPRCLSPLIYGLRDEKFFVVLRYYAVFGL
>LOCXPOR170.328.HIT1.OR.2R.300.7tm_1.exons1.CM032883.1.Megalops_atlanticus
NNMSNIPATLLSRSWNEKLVLVQVLVGIFLYVNCLMTCTFFKKEAFRTDTRYILFAQTLITDSALMVFTDLALVGSYFQIPVPCIPCVISCTVMNWLTLSTPMTLVAMCLERYVAICMPLRHASISTTRTRLLGLVLIWCLSAIPALIILLAFVSSVPLSIYTSYVVCSIETMMIYNWQGQIRAGLLQLYFIVMSITIGFTYFKIMAAARGASSNKKSASKGLRTVVLHAFQLLLCLIQLLCPYIEMAVMKIDYMLFINVRYSNFILFILAPRCLSPLIYGLRDEKFFLALRYCAVFGLN
>LOCXPOR158.329.HIT1.OR.2R.307.7tm_1.exons1.CM032883.1.Megalops_atlanticus
QNSSSEELILRTADHVTESLKMATVQVLVWLFIYIDGIMLTAFFSKQAFRVNMRYVLFAHTLLSDSIFLLLSDLLVLLSHFYVLPPVGLCVLLCMVMEIVTNCTPLTITAMCLERYVAICMPLRHADISTPSRTIVVIIIISAFSSLNPFIDLFILISTAPTSYFSEPSFCHYEIMMLAKWHRHMRAINYQVDFAVIVVIILFCYVKIMQAAKAASGDNKESTSKGRRTLLLHSLQLFLCMIDILCPYIETYVLENSLQNYLTVQFFNYIFFTIISRGLSPLIYGLRDKKFFIALLYYATCKMYRIS
>LOCXPOR159.330.HIT1.OR.2R.301.7tm_1.exons1.CM032883.1.Megalops_atlanticus
NNMSNIPAPLLSRSWNEKIVLMQVLVGIFLYLNCLMMCTFFKKEAFRTDTRYILFAQTLFADSVLMVFTDLALIGSYFQIPVPCIPCVIMYTIMALLTLGTPLTLVAMCLERYVAICMPLRHASISTTRTRLLGLVLIWCLAGMPALIFVLIFASSVPLKFFSSYLICSLEIMIIHNWQAQFRAVLFQFYFLIMSITIGFTYVKIMAAARGASSNKKSASKGLRTVVLHAFQLLLCLIQLLCPYVEMAVMKIDYMLFINVRYSNFILFILAPRCLSPLIYGLRDEKFFVVLRYYAVFGLNK
>LOCXPOR160.331.HIT1.OR.2R.307.7tm_1.exons1.CM032883.1.Megalops_atlanticus
QNSSSEELILRTADHATATLKMATVQVLVWLFIYIDGIMLTAFFSKQAFRVNMRYVLFAHTLLSDSILLLLSDLMVLLSHFYVLLPVGLCVLLCMAVEIVTNCTPLTITAMCLERYVAICMPLRHADISTPSRTIVVIIIISAFSSLNPFIDLFILISTAPTSYFSEPSFCHYEIMLLAKWHRHMRAINYQVDFAVIAIIILFCYVKIMQAAKAASGDNKESASKGRRTLLLHSLQLFLCMIDILCPYIETFVLENSPQNYLTVRFFNYTVFTIISRALSPLIYGLRDQKFFIVLIYYASCKMNRVS
>LOCXPOR159.332.HIT1.OR.2R.301.7tm_1.exons1.CM032883.1.Megalops_atlanticus
NNMSNVLAPLRSQSWNEKIVLVQVLVGIFLYVNFLMICTFFKKEAFRTDTRYILFAQTLITDSALMVVTDVALFANYFQISVPCVPCVILCTIMAWLTLGTPLTLVAMCLERYVAICMPLRHASISTTRTRLLGLVLIWCLAGMPALIFFLIFAFSVHLKCFSSYLICSLEIMIIHNWQAQFRAVLFQFYFLIMSATIGFTYVKIMAAARGASSNKKSASKGLRTVVLHAFQLLLCLIQLLCPYVEMAVMKIDYMLFINVRYSNFILFILAPRCLSPLIYGLRDEKFIVVLRYYAVFGLNK
>LOCXPOR161.334.HIT1.OR.2R.307.7tm_1.exons1.CM032883.1.Megalops_atlanticus
QNSSSEELILRTADHTNVTLKMATVQVLVWLFIYIDGIMLTAFFSKQAFRVNMRYVLFAHTLLSDSIFLLLSDLMVLLSYFYVLPPVGLCVLLCIVMEIVTNCTPLTITAMCLERYVAICMPLRHADISTPSRTIVVIIIISAFSSLNPFIDLFILISTAPAGYFSEPNFCHYEIMLLAKWHRHMRAINYQVDFAVIVVIILFCYVKIMQAAKAASGDNRESASKGRRTLLLHSLQLFLCMIDILCPYIETFVLENSPQNYLTVRFFNYTVFTIISRALSPLIYGLRDQKFFIVLIYYASCKMNRVS
>LOCXPOR162.335.HIT1.OR.2R.299.7tm_1.exons1.CM032883.1.Megalops_atlanticus
TNLSNTPAPPLHIPWNEQVVLVQMLVGIFLYVNCLMICTFFKKEAFRTDTRYILFAQTLLMDSALMVFTDVALIWNYFQITVNCIPCVILCTIMALLTLGTPLTLVAMCLERYVAICMPLRHASISTTRTRLLGLVLIWCLAGVPPLTVFFMFVSSAPLSIFASDFVCSVEIMIIHNWQIQIRAALFQFYFIVMLVTIGFTYVKIMAAARGASDNKKSASKGLRTVILHTFQLFLCLIQLLCPYVEMAVMNIDYMLFINVRYSNFVIFSLAPRCLSPLIYGLRDEKFFVVLRYYAVFGL
>LOCXPOR162.336.HIT1.OR.2R.298.7tm_1.exons1.CM032883.1.Megalops_atlanticus
TNLSNTPAPLLSRPWNEKIVLVQVLVGIFLYVNFLMICTFFKKEAFRTDTRYILFAQTLLMDSALMVFTDVALVWNYFQITINCIPCVILCTISTWLTLGTPLILVAMCLERYVAICMPLRHASISTTRTRLLGLVLIWCLAGVPSLTIFFAFISSVPLSIFASNFVCSAEIMMIHNWQIQIRAGLFQFYFILMLVTIGFTYVKITAAARGASENKKSASKGLRTVILHTFQLLLCLMQLLSPYIEMAVMNIDYMLFINVRYSNFIMFAIVPRCLSPLIYGLRDEKFFVVLRYYAVFG
>LOCXPOR162.339.HIT1.OR.2R.299.7tm_1.exons1.CM032883.1.Megalops_atlanticus
TNLSNTPAPLLSRPWNEQVVLVQVLVGIFLYVNCLMICTFFKKEAFRTDTRYILFAQTLITDSALMVVTDVALVWNYFQITINCIPCVILCTVMTWLTLGTPLTLVAMCLERYVAICMPLRHASISTTRTRLLGLVLIWCLAGVPSLTIFFAFISSVPLSIFASNFVCSIEIMTIHNWQIQIRVGLFQFYFILMLVTIGFTYVKITAAARGASENKKSASKGLRTVILHTFQLLLCLMQLLSPYIEMAVMNIDYMLFINVRYSNFVIFSLAPRCLSPLIYGLRDEKFFVVLRYYAVFGL
>LOCXPOR163.340.HIT1.OR.2R.303.7tm_1.exons1.CM032883.1.Megalops_atlanticus
QSTNLSNIPATLFSRSWNEKIVLVQILVGIFLYVNCLMICTFFKKEAFRTDTRYVLFAQTLLMDSALMVFTNLAFCGNYFQIPVPCIPCVIMCIIMAWLTLSTPLTLVAMCLERYVAICMPLRHASISTTRTRLLGLVLIWCLAGIPSLIVLIMFTASVPLKAFSSYVICSVEMMVIHNWQGHFRGALYQFYFIVMLVIIGFTYVKIMEAARGAADNKKSASKGLRTVVLHAFQLILCLIQLLCPYVEMAIMNIDFMLFINVRYSNFIVFMLAPRCLSPLIYGLRDEKFFVVLRYYAVFGLNK
>LOCXPOR164.341.HIT1.OR.2R.299.7tm_1.exons1.CM032883.1.Megalops_atlanticus
TNLSNIPATLLSRPWNEQVVLVQVLVGIFLYVNCLMICTFFKKEAFRTDTRYVLFAQTLFADSVLMVFTDLALIGSYFQIPVPCVPCVIVCVIMSWLTLSTPLTLVAMCLERYVAICMPLRHARISTTRTRLLGLVLIWCLAGIPSLIVLIMFTASVPLNFFSSYVICTVEMMIVHNWQAQIKAVFFNLYFVIMSITIGFTYVKILEAARGASRNNKSASKGLRTVVLHVFQLLLCLIQLLCPYIEMAIMKIDYMLFVNVRYYNFIMFVIAPRCLSPLIYGLRDAKFFLVLRYYAICGL
>LOCXPOR165.342.HIT1.OR.2R.310.7tm_1.exons1.CM032883.1.Megalops_atlanticus
SQNQNSSTEELGLVTLNPTEASVRLATVQIAVWSFLYINSLMLFTFFSKQVFRGDTHYILFAHTLLSDSIFLLLTDLVVLLTYFYVLLPVGFCILLCIIMEIVTNTTPLTITAMCLERYVAICMPLRHAEISTTGRTMVAIVIISALCSINPFMDAFILIAMAPPDYFSKRTFCHYEIMILLKWQRFLRNILNQVVFGIIAIIIIFCYAKIMLAAKAASGENKQSMSKGRRTLLLHALQLLLCMFEMWCPYIESMVMENNLQIYLTVRFFNFIAFTIISRALSPLIYGLRDQKFFLAMIYYTSCKMNHIA
>LOCXPOR166.343.HIT1.OR.2R.310.7tm_1.exons1.CM032883.1.Megalops_atlanticus
SQSQNSSTEELGLVTLNPTEASVRLATVQIAVWSFLYINSLMLFTFFSKQAFRGDTRYILFAHTLLSDSIFLLLTDLVVLLTYFYVLLPVGFCILLCIIMEIVTNTTPLTITAMCLERYVAICMPLRHAEISTTGRTMVAIVIISALCSINPFMDLFILIAMAPPDYFSKRTFCHYEIMILVKWQRLIRAIRNQVVFGIIAIIIIFCYAKIMLAAKAASGENKQSMSKGRRTLLLHALQLLLCMFEMWCPYIESMVMENNLQIYLTIRFFNFMAFTIISRALSPLIYGLRDQKFCLAMIYYTSCKMNHIS
>LOCXPOR167.344.HIT1.OR.2R.312.7tm_1.exons1.CM032883.1.Megalops_atlanticus
LAMTENSSIDLLDLMKAKPIKASVGFASVQLLVWFFLYINSLMLFTFFSKQAFRGDTRYILFAHTLLSDSIFLLLTDLVLLLTYFYVFLPMGLCILLCIVMEIVTNTTPLTITAMCLERYVAICMPLRHAQISTTGRTMVAIVIISALSSINPFMDLFILIAAAPPPSYLHQQTFCYYEVMLLQQWQTELRAILNQVACALFVVIIVFCYTKIMLAAKAASGENKESASKGRRTMLLHAVQLFLSMIDLWCPYIEAFVLENYPQDHVTVQYFNFIVFNIISRALGSLIYGLRDHKFFLALKRQDRCKLNHIS
>LOCXPOR168.345.HIT1.OR.2R.311.7tm_1.exons1.CM032883.1.Megalops_atlanticus
LAMNENSSIDLLDLMKAKPIKASVGFASVQLLVWFFLYINSLMLFTFFSKQAFRGDTRYILFAHTLLSDSIFLLLTDLVVLLTYFFVMVPMGFCILLCIVMEIVTSTTPLTITAMCLERYVAICMPLRHAQISTTGRTMVAIVIISALSSINPFMDLFILIAAAPPSYLYQQTFCYYEVMLLLQWQSEMRAILNQVGCALFVVIIVFCYTKIMLAAKAASGENKESASKGRRTLLLHAVQLFLSMIDLWCPYIEAFVLENYPQDHVTVQYFNFIVFNIISRALGSLIYGLRDHKFFLALKRQDRCKLNHIS
>LOCXPOR169.346.HIT1.OR.2R.310.7tm_1.exons1.CM032883.1.Megalops_atlanticus
SQNQNSSTEELVVPSISFTEANVGLATLQLLVWFFLYINSLMLFTFFSKQAFRRDTRYILFAHTLLSDSIFLLLTDLVVLLTYFFVMVPMGFCILLCIIMEIVTNTTPLTITAMCLERYVAICMPLRHAEISTTGRTMVAIVIISALSSINPFMDLFILIAAAPTSYLHQQTFCYYEVMLFLQWQSELRAILNQVACALIVVIIVFCYTKIMLAAKAASGENKESASKGRRTLLLHAVQLFLSMIDLWCPYIEAFVLENYPQVYLSVQYFNFLAFSIISRALGSLIYGLRDHKFFLALKRQDRCKLNHIS
>LOCXPOR170.347.HIT1.OR.2R.301.7tm_1.exons1.CM032883.1.Megalops_atlanticus
TNMSNKPTSPFSKPWSEQALLVQVLVGIFLYVNCLMMCTFFKKEAFRTDTRYILFAQTLFMDSALMVFTDLALIGSYFQIPVPCIPCVILCTVMAWLTLSTPLTLVAMCLERYVAICMPLRHASISTTRTRLLGLVLIWCLSAIPALIVFFVFASSVPLSIFSSYVICTVEMMVMHNWQAQIRAALFQFYFVIMSITIGFTYVKITAVARAASDNKKSASKGLRTVVLHAFQLLLCLIQLLCPYVEMAVMKIDIKLFINVRYFNFVVFMLASRCLSPLIYGLRDDKFFLVLRYYAVFGLNI
>LOCXPOR171.348.HIT1.OR.2R.307.7tm_1.exons1.CM032883.1.Megalops_atlanticus
TAQNGSIGSIPAQQKVNEQVLIVQVLVGIFLYINSLMIFTFFKKEAFRTNSRYIFFAHTLVCDCIFLVMTDILLLLSYFRIVMPVGLCLCICVLMSILTFATPLTLTVMSLERYVAICMPLRHAEISTPPRAFLSIIAIQALSCIQLIIVISVFIATVPLSFYSTDRVCSVEMLIVHKWQGYLRSAISQLYFLVMSSIITFTYVKIMAAAKVASTDNKKTTYKGLRTVLLHAIQLLLCLIQFWCPLIEMAVMEIDLRLFVNLRYFDYITFILAPRCLSPLVYGLRDDKFFIVLKYYAFWGLNKKISP
>LOCXPOR172.352.HIT1.OR.2R.305.7tm_1.exons1.CM032883.1.Megalops_atlanticus
TAQNGSIGSSPMERTVNEKVLIVQVLVGIFLYVNCLMIFTFFKKEAFRNNVRYILFSHTLFCDTLFLIISDALLVINFLGTTMPAGLCMVIYAISGLLNFATPLTLTAMCLERYVAICMPLRHAEISTPRRAIYCIFIIHALSSIQQFIIFSMVVSSSPLSFYSMLLVCSVENLVFVKWQQNLRSAMSQLYFVAISFTIAFTYVKIMAAARAASSDNKKSTSRGHRTVLLHAFQVTLGLIMLWLPLIETLVLEADFNAFTQLRYFNYIVFILAPRCLCPLVYGLRDENFVLVLKYYVLFGFYKRI
>LOCXPOR173.353.HIT1.OR.2R.305.7tm_1.exons1.CM032883.1.Megalops_atlanticus
TAQNGSIGSSPTVQTVNDRVLIVQVLVGIFLYINSLMIFTFFKKEAFRTNSRYIFFAHTLVCDCIFLVMTDILLLLSYFRIVMPVGLCLCICVLMSILTFATPLTLTVMSLERYVAICMPLRHAEISTPPRAFLSIIAIQALSCIQLIIVISVFMATVPLSFYSRDRECSVEMLIVHKWQGYLRSAISQLYFLVMSSIITFTYVKIMAAAKVASTDNKKTTYKGLRTVLLHAIQLLLCLIQLWCPFTEMAAMEIDLRLFINLRYFDYIVFILAPRCLSPLVYGLRDDKFFLVLKYYALCGMNKKI
>LOCXPOR174.354.HIT1.OR.2R.307.7tm_1.exons1.CM032883.1.Megalops_atlanticus
TAQNGSIGSIPAQRKVNEQVLIVQVLVGVFLYINSLMIFTFFKKEAFRTNSRYIFFAHTLVCDCIFLVISDILLLLSYFRILMPVGLCLLICAVVLIVQLCTPLTLTVMSLERYVAICMPLRHAQISTPSRAFLSIIAIQALSYIQIIISFSVFMATVPLSFYSTDRVCSVEMTIIFKWHGYLRSAIFQLYFLVMSSIIMFTYIKIMAVAKVASADNKKSASKGLKTVLLHAIQLFLCLIQLWCPFIEMAVMAIDLSLFINLRYADYIIFILAPRCLIPLVYGLRDDKFVSVMKYYSLFGLSKKISP
>LOCXPOR175.355.HIT1.OR.2R.305.7tm_1.exons1.CM032883.1.Megalops_atlanticus
TAQNGSIGSIPAQRKVNEQVLIVQVLVGIFLYINSLMIFTFFKKEAFRTNSRYIFFAHTLVCDCIFLVISDILLLLSYFRIAMPVGLCLLICAVVLIVQLCTPLTLTVMSLERYVAICMPLRHAQISTPPRAFLSIIAIHALSYIQIIISFSVFMATVPLSFYSTDRVCSVEMIIILEWQGHLRSAIFQLYFLVMSSIIMFTYIKIMAVAKVTSADNKKSTSKGLKTVLLHAIQLFLCLIQLWFPFIKMAVMAIDLSLFINLRYADYIIFILAPRCLIPLVYGLRDDKFVSVMKYYSLFGLSKKI
>LOCXPOR176.356.HIT1.OR.2R.307.7tm_1.exons1.CM032883.1.Megalops_atlanticus
TAQNGSIGSIPTQRKVNEQVLIVQVLVGIFLYINSLMIFTFFKKEAFRTNSRYIFFAHILVCDCIFLVISDLLLLLSYFRIAMPVGLCLLICAVVLIVQLCTPLTLTVMSLERYVAICMPLRHAQISTPPRAFLCIIAIHALRCIQVIISFSAFTATVPLSFYSTERVCSLEMIIILEWQGHLRSAISQLYFLVMSSIIMFTYIKIMAAAKVASADNKKSASKGLKTVLLHAIQLFLCLIQLWCPFIEMAVMEVDLSAFINLRYADYIIFILAPRCLIPLVYGLRDDKFVSVMKYYSLFGLSKKISP
>LOCXPOR177.357.HIT1.OR.2R.307.7tm_1.exons1.CM032883.1.Megalops_atlanticus
MQNLTEQPGNVTTNRSLSVILKVCVVTPLFCVFLYCIVLMLHTFASNRQFWDSSRYILFVYMLINDTLQLLTSVLLFLFIMADVQVSLAFCIPLLYVSTATFQNTPLILAAMSLERYVAIFYPLQRPAAWRADRIWVIIVVLWLVSCVLPTVDFSLGPQAGTSAFSTLVVCKTLVLNSSPVQTLFKVSLNGLFFALVAVVILFTYMRILLETRKMRQDRASVSKALHTVVLHGFQLLLCMMAFTHPVTESLIVLHVHWLREHISFFNYFCFVLLPRFLSPLIYGLRDESLRAHMKRAVLCFPAKINP
>LOCXPOR172.358.HIT1.OR.2R.292.7tm_1.exons1.CM032883.1.Megalops_atlanticus
RLVNARVLVVQTLVCIFLYVNCLMIFTFFKKEAFRNNVRYILFAHTLFCDTLFLIISDALLLMSFSGITVPVGLCMVIYAISGLLNFATPLTLTAMCLERYVAICMPLRHAEISTPRRAIYCIFIIHALSSIQQFIIFSMVISSSPLSFYRTYIYCSVENLLVVKWQQNVRSAVSQLYFLVMSVTIAFTYIKIMAAARAASSDDQASTAKGLRTVLLHAFQMTLGLVMLWLPLIETAVLEVDLRAFIELRYFDYITFILAPRCLCPLVYGLRDKQFVLVLKYYFLYGFYKKV
>LOCXPOR172.359.HIT1.OR.2R.292.7tm_1.exons1.CM032883.1.Megalops_atlanticus
RLLNARVLVVQTLVCIFLYVNCLMIFTFFKKEAFRNNVRYILFAHTLFCDTLFLIISDALLLMSFLGTTVPVWVYMVIYAVSGLLNFATPLTLTAMCLERYVAICMPLRHAEISTPRRAIYCIFIIHALSSIQQFIIFFMVISSSPLSFYSTYIYCSVENLLVVKWQQNVRSAMSQLYFLVMSVTIAFTYIKIMAAARAASSDDQASTAKGLRTVLLHAFQMTLGLIMLWLPLIEMAVLEVNLTAYIELRYFDYIIFILAPRCLCPLVYGLRDKQFVQVLKYYFLYGFYKKV
>LOCXPOR178.360.HIT1.OR.2R.301.7tm_1.exons1.CM032888.1.Megalops_atlanticus
DYIAVRVCASTTSFVILAFFNLVINWTILRDEGLRSHARFVLVFHLLFSAFVYFGVCCAFYVQIYIDARTPAAACQTLITMLITSASNILLTLTAMALDRYAAICFPLKYSSMCWMQWPWLIGVLTWGIALITPLSLLSKMEEDFATKEGRCGRELLKKGEVHKITLISLCALLILFSYCKILLESRRLGVLSPRNRVGRRTIAMHGTQLAVYILPNFVNFVLHLFQKHGYLQEGAKELFGVINFAFFSLAQCIAPIIYGLRKEELLEQLYHRFPCLSCHLKSILEWTVRTTQPCLRPQPR
>LOCXPTAAR1.72.HIT1.TAAR.2R.333.7tm_1.exons1.CM032892.1.Megalops_atlanticus
MNLTEVHQERFCNQSSNSSCSGRVSATAVEALMFSAAAAVVLLTVCGNLLVIISICHFKQLHTPTNLLLLSLAVSDLLVGVLVMPFHFSTLIQSQWCFGAVYCTICNVAAFYLSCVSIYNVSFIAMDRYFALSNPFLYATKVTARVALKIISIFWLCSFFYNFALVYFNGNIAETKTNTTCVACSVAIDEVWATVDFVTVFVLPTTTMIILYVKIFVIAKKHANTIRCVRKHHVKEPSKNNSVASEKKAAKTLGIQVAVFLMCLIPYYLGVFIDLNFRLPSKYLAVTNLLIPIYMNSSINPIIYALFYPWFQKCVKLIVTLRICDPESSLINV
>LOCXPTAAR2.91.HIT1.TAAR.2R.337.7tm_1.exons1.CM032892.1.Megalops_atlanticus
MNLTEVHQERFCNQSSNSSCSGRVSATAVEALMFSAAAAVVLLTVCGNLLVIISICHFKQLHTPTNLLILSLAVADLLVGVLVMPFHFSTLIQSQWCFGAVFCRIWNLASFHLSCVSVYNVAFIAMDRYFALSNPFLYTTKITVRVTLKITSIFWLYSLFYNFALLYFNGNITDVKENVACAGECSATIDEVWATVDFVTVFILPCLIMVMLYLKIFAIAKYHANAIRRTRKQRQSEDTKKGNHSTASEKKAVKTGMILISVFFLCLVPYYISVFLSLYIRKASAYVAITATLILVNMNSSLNPLIYALFYTWFQKCVKLIVTLQICSANSSLKDVL
>LOCXPTAAR3.106.HIT1.TAAR.2R.336.7tm_1.exons1.CM032892.1.Megalops_atlanticus
MNLTEVNEEEFCAKSSNFSCFERATLTAVDVLMYSAAAAVVLLTVCGNLLVIISICHFKQLHTPTNLLILSLAVADLLVGITVMPFHFIMLIESHWCFDAVVCIIYNAASFYLTCVSIYNVACIAVDRYVALCNPFLYSTKVTVNVTLKIISLLWLYSMMYNLILLYFNGYITNIENTICAGECSLAVNDMWAVVDFILVFIAPCLTIIIMYLKVFAIAKRHANTIRCAQKQHHAKKTRKMNDSMASERKAAKTIGILVSAFLLCLIPYYISVFLDVYIRKPSVYLAVLNMLSLLYLNSSINPIIYALFYSWFQKCVKLIVTLKICSSESSLINVL
>LOCXPTAAR4.117.HIT1.TAAR.2R.336.7tm_1.exons1.CM032892.1.Megalops_atlanticus
MNLTEVNEEEFCAQSSNFSCFETASLTAVDVLMYLSAAAVVLLTVCGNLLVIISICHFKQLHTPTNLLILSLAVADLLVGITVMPFHFIMLIESHWCFDAVVCIIYNAASFYLTCVSIYNVACIAVDRYVALCNPFLYSTKVTVNVTLKIISLLWLYSAMYNLILLYFNGNITDFENTICAGECSVTVNDIWAVVDFILVFIVPCLTITIMYLKVFAIAKRHANTIRCVREQHHSKETKKMNDSMASERKAAKTLGILVSAFLLCLVPYYVSVFLDVYIRKPSVYLAVLNMLSLLYLNSSINPIIYALFYSWFQKCVKLIVTLKICSSESSLINVL
>LOCXPTAAR5.122.HIT1.TAAR.2R.336.7tm_1.exons1.CM032892.1.Megalops_atlanticus
MNFTEINEEDLCAKSSNFSCFERLSVTAVDVLLYVSAAAAVLLTVCGNLLVIISICHFKQLHTPTNLLLLSLAVADFLVGIIVMPFHFIQLIESHWCFGAVYCTIFTVVVFCLTCVSIYNVACIAVDRYFALCNPFLYSTRITVNVTLKIISFLWLYSVIYNLLLLYFNGNITDMTENTIFAGECSVTFNHIWAVVDFIIVFFAPCLTIIIMYLKVFAIAKKHANNIRCVREQYQSKDMKKMHSMASERKAAKTVGILVSVFLLCLIPYYACVFLGLYIKKQSMYLAVMSMSCLIYLNSTINPVIYALFYSWFQKCVKLIVTLGICRSESSLINVL
>LOCXPTAAR6.123.HIT1.TAAR.2R.336.7tm_1.exons1.CM032892.1.Megalops_atlanticus
MNFTEINEEDLCAKSSNFSCFEMSSVTAVDVLLYVSAAAAVLLTVCGNLLVIISICHFKQLHTPTNLLLLSLAVADFLVGITVMPFHFIELIESHWCFGAVVCTIYNVISFCLTCVSIYNVACIAVDRYFALCNPFLYSTRITVNVALIIISCLWIFSVIYNLVLLYFNGNITVMSENTICAGECPFYINDLWAVVDFIFVFLVPCLTIIIMYLKVFAIAKRHANTIRCAQQQHHAKNTRKMHSVASERKAAKTIGILVTVFLLCLIPYYISVFLQVYISKPTMFLAVINMSSLIYLNSSVNPIIYALFYSWFQKCVKLILTLGICHSESSLMNVL
>LOCXPTAAR7.124.HIT1.TAAR.2R.321.7tm_1.exons1.CM032892.1.Megalops_atlanticus
SNFSCFERATLTAADVLMYSAAAAVVLLTVCGNLLVIISVCHFKQLHTPTNLLLLSLAVADFLVGIIVMPFHFIGLIESHWCFGALYCIIFTATTLCLTCVSIYNVACIAVDRYFALCNPFLYSTRITVNVALIIISCLWIFSVIYNLVLLYFNGNITAMSKNTICAGECPVYINDIWAVVDFILVFLVPCLTIIIMYLKVFAIAKRHANTIQCAQKQQHVKNTRKMHSVASERKAAKTIGILVTVFLLCLIPYYISAFLQVYIRKPSVFLAVMNMLSLIYLNSSVNPIIYALFYSWFQKCVKLILTLGICHSESSLMNVL
>LOCXPTAAR8.55.HIT1.TAAR.2R.334.7tm_1.exons1.CM032892.1.Megalops_atlanticus
MNLTEIKEEDFCTQSSNFSCFERAALTAVDVLLYVSAAAVVLLTVCGNLLVIISICHFKQLHTPTNLLLLSLAVADFLVGIAVMPFHFIQLIESHWCFGAVYCTVFTVVAFCLTSVSICNVACIAVDRYFALCNPFLYSTRITVNVASVIISCLWFFSVIYNLVLLYFNRNITVISEHIMCAGECPVYVNEIWSIIDFIFVVLVPCLTIIIMYLKVFAIAKRHASTIRCAREQHANTRKMYSVASERKAAKTIGILVSAFLLCIIPCYISVFLQAYIRKPSMYAAVQDLAILIFLNSSVNPIIYALFYSWFQKCVKLILTLEICRSESSLMNVL
>LOCXPTAAR9.56.HIT1.TAAR.2R.336.7tm_1.exons1.CM032892.1.Megalops_atlanticus
MNLTEVNEEEFCAQSSNFSCFERATLTAVDVLLYVSAAALVLLTVCGNLLVIISICHFKQLHTPTNLLLLSLAVADFLVGIAVMPFHFIGLIESHWCFGAVVCTIYNVIGFCLTCVSIYNVAFIAVDRYFALCNPFLYSTRITVNVASMIISCLWLFSVIYNVVLLYFNGNITNMSENTICAGECPVYINDVWSIVDFIFVFIVPCLTIIIMYLRVFAIAKRHANTIRCTREQHHAKNTKKMHSVASERKAAKTIGILVAVFLLCLIPYYVSVFLQVYIRKPSMYLAVKNMSSLIYLNSSVNPIIYALFYSWFQKCVKLILTLGICRSESSLINVL
>LOCXPTAAR10.58.HIT1.TAAR.2R.336.7tm_1.exons1.CM032892.1.Megalops_atlanticus
MNFTEVNEEDLCAKSSNFSCFERSSLTAVDVLLYVSAAAAVLLTVCGNLLVIISICHFKQLHTPPNLLLLSLAVADFLVGITVMPFHFIGLIESHWCFGAVYCTIFTVVACCLTCVSVYNVACIAVDRYFALCNPFLYSARITVNVALMIISCLWLYSIIYYLIFLYFNGNITDITENTKCAAECLLKINDTWAVVDFILGFFVPCSTIIIMYLKVFDIAKRHANNIRCVQEQQHAKITRKMHSMASERKAAKTLGILVSAFLLCIIPYYITVFLDVHIRKPSTYLAIMNMSCLAFLNSSINPIIYALFHSWFQKCVKLIVTLRICTSESSLMNVL
>LOCXPTAAR11.60.HIT1.TAAR.2R.336.7tm_1.exons1.CM032892.1.Megalops_atlanticus
MNLTEANEEDFCAKSSNFSCFERSSLTAVDMLLYVSAATVVLLTVCGNLLVIISICHFKQLHTPTNLLLLSLAVADFLVGIAVMPFHFIGLIESHWCFSAVVCTIYNVISFCLTCVSVYNVACIAVDRYFALCNPFLYCTRITVNVASMIISCLWLLSVIYNVVLLYFNGNITVMSENTICAGECPVYINDVWSIVDFIFVFIVPCLTIIIMYLKVFAIAKRHANTIRCTREQHHAKNTRKMNFVASERKAAKTIGILVAVFLLGLIPYYISVFLQVYISKPSMFLAVKNISSLICLNSSINPIIYALFYSWFQKCVKLILTLGICRSESSLINVL
>LOCXPTAAR12.62.HIT1.TAAR.2R.336.7tm_1.exons1.CM032892.1.Megalops_atlanticus
MNLTEANEEEFCAKSSNFSCFERLSVTAVDVLLYVSAAAAVLLTVCGNLLVIISICHFKQLHTPTNLLLLSLAVADFLVGIIVMPFHFIMLIESHWCFGAVYCTIFTVVAFCLTCVSVCNVACIAVDRYFALCNPFLYSTRITVNVVLMIISCLWLYSITYYLIFLYFNGNITDMTENTKCAGECLVKINDTWAVVDFVLGFIVPCSTIIIMYLKVFAIAKRHANNIRCVQEQNHAKNTRKMHSVASERKAAKTLGILVSAFLLCIIPYYITVFLDVHIRKPSTYLAIMNMSCLAFLNSSINPIIYALFHSWFQKCVKLIVTLKICTSESSLMNVL
>LOCXPTAAR13.64.HIT1.TAAR.2R.336.7tm_1.exons1.CM032892.1.Megalops_atlanticus
MNVTEINEEDFCAKSSNFSCFETASLTAVDVLLYVSAAAAVLLTVCGNLLVIISICHFKQLHTPTNLLLLSLAVADFLVGIIVMPFHFIQLIESYWCFGAVYCTIYNVIGFCLTCVSIYNVACIAVDRYFALCNPFLYSTRITVNVALMIISCLWLFSVIYNLVLLYFNGYVTIMSENTMCAGECPLYISDVWSIVDFILVFIVPCLTIIIMYLKVFAIAKKHANTIKCAREQHHAKNTRKMHSEASERKAAKTIGILVAVFLLCLIPYYISVFLQTYVRKPSLFLAVMNMASLIYLNSSINPIIYALFYSWFQKCVKLILTLGICSSESSLMNVL
>LOCXPTAAR14.66.HIT1.TAAR.2R.336.7tm_1.exons1.CM032892.1.Megalops_atlanticus
MNLTEIDEEEFCTGSSNFSCFERISTTAVDVFLYMSGAAAVILTVCGNLLVIISICHFKQLHTPTNLLLLSLAVADFLVGIAVMPFHFIGLIESHWCFGAVVCTMYIMATFCLTCVSIYNIACIAVDRYFALCNPFLYSTRITVNVALMIISCLWLYSIIYNLIFLYFNGNITDITENSKCAGECLVKIDDMWAVVDFILVFIVPCLTIIIMYLKVFAIAKRHANNIRCVREQHHSKETGKMHSVASERKAAKTIGILVAVFLLCLIPYYITVFLHVHVRKPSIYLALINMSCLAFLNSSINPIIYALFHSWFQKCVKLIVTLRICSSESSLMNVL
>LOCXPTAAR15.68.HIT1.TAAR.2R.336.7tm_1.exons1.CM032892.1.Megalops_atlanticus
MNLTEINEEDFCIRSSNLSCFERLSVTAVDVLLYVSAAAAVLLTVFGNLLVIISICHFKQLHTPTNLLLLSLAVADFLVGIAVMPFHFIGLIESHWCFGAVYCTVFTVLNFCLTYVSIYNVACIAVDRYFALCNPFLYSTRITVNVTLIIISCLWSYSIIYNLIFLYFSGNITDMTEIIECTGRCPVKIDDIWAVVDFILVFIVPCSTIIIMYLKVFAIAKRHANTIRCTREQHHAKNTKKMHSVASERKAAKSVGIVVSAFLLCIIPYYITVFAVSYIRKPSAAVAIMNMLSLLFLNSSINPIIYALFYSWFQKCVKLIVTLRICSSESSLMNVL
>LOCXPTAAR16.71.HIT1.TAAR.2R.337.7tm_1.exons1.CM032892.1.Megalops_atlanticus
MNLTEANEEEFCAKSSNFSCFETASLTAVDVLLYASAAAVVSLTVFGNLLVIISICHFKQLHTPTNLLILSLAVADFLVGITVMPFYFISTIHSHWCFGAVSCTIFNVNSVFLTCVSIYNVACISVDRYFALHNPFLYSTKITVNLTLIIISLLWLNSLIYNLILLYFNGIIAQRTEHPMCAKDCAFAINGMWLIADLFIVFVAPFMTIIIMYLKIFVIAKRHANNIRCVQEQHHSKGTKKMNYSLASETKAAKTVGILVSAFLLCLVPYYLTVIIFMGTGEPSVFITAMDLTTLVFINSSINPIIYALFYSWFQKCFKLILTLRICKPGSSLITVI
>LOCXPTAAR17.74.HIT1.TAAR.2R.337.7tm_1.exons1.CM032892.1.Megalops_atlanticus
MNLTEVNEEEFCAEFSNFSCFEISSLTAVDVLMYSAAAAVVLLTVCGNLLVIISICHFKQLHTPTNLLLLSLAVADFLVGITVMPFHFIGLIESHWCFGAVYCTIYTVATFCLTCVSIYNVACIAVDRYFALHNPFLYSTKMTLNVTSMIISFIWLYSIIYNLIFLYFNENITDMAENTKLAGECHVNINYKWAFVDFILIFIVPCLTIIIMYLKIFAIAKKHANNIRCVREQQHSKETRKTNYSVASERKAAKTLGILVSVFLLCLIPYYISVFVLVHTMTPSVYLAAVQMLSLLFLNSSINPIIYALFYSWFQKCVKLILTFRICISESSLMNVL
>LOCXPTAAR18.76.HIT1.TAAR.2R.318.7tm_1.exons1.CM032892.1.Megalops_atlanticus
SFSERTTPAIGDVLIFMSAAALVLLTVCGNLLVIISICHFKQLHTPTNLLLLSLAMADLQVGVLLMPFYFSLLVEYHWYVGAVYCTIYIVASFHLTCVSIYSIAFIAVDRYFALCNPFVYATKITVSLTLKIISGIWLYSLTYNVILLYVNGNFSDITENATYVEDCDVVISETSTVADFTLMFLIPSFIMVILYLRIFAIAKKHASTIRRARTPHSKDMQKMNYSKASERKAAKILGILVSVFFLCIAPYYICLFLAVSLKTVILNHIAVHMLIPLFSNSAINPIIYALFYPWFQKCVKLIVTLNIFSPESSLKNVL
>LOCXPTAAR12.78.HIT1.TAAR.2R.275.7tm_1.exons1.CM032892.1.Megalops_atlanticus
MNLTEDHQRKFCVQSSSCLERESVTAVDVLLYVSAAAAVLLTVCGNLLVIISICHFKQLHTPTDLLLLSLAVADFLVGITVMPFHFTTLIESCWMFGTMFCTIFNLFVFSLTCVSIYNVTFIAVDRYIALHDPFLYSSKITVKSGLIVSFLIWFLSFLYNINFLHFNGLFTEKNITCSGECMFQCNEMWSLDFIIVFVFPCSSIIVLYFNIFAIAKKHANTITFVRKQHIEDPKKMHHSMASERKAANRLGILVSVFILFLPSMQLGPSFYYLLL
>LOCXPTAAR19.80.HIT1.TAAR.2R.332.7tm_1.exons1.CM032892.1.Megalops_atlanticus
IHFCYESLSGSCEKLVQPLIMQFLMFLFMASTILVTMSGNLLVITSIAHFKQLHTSTNYLILSLAVCDFLLGVFVMPCSAVRSVLGCWYLGDFICQLHTSTDIMLSTSSIFHLSFISIDRYFAVCNPLMYRSIINSVTILIMLTTSWVIPAIFAFGMIFSELNVRGSEDFFEEHVKCIGGCPVFFSRASAAVASTLSFFIPGLIILCIYLKIYLVARRQARAIKQLTKQLDTDAANESSISRRERKGAKTLAIVVGVFLTCWTPFFLCNIIDPFIGYSIPPVLIDALVWFGYLNSACNPVVYAFFYSWFRKALKMIICDNRSNRISSQMQLY
>LOCXPTAAR20.81.HIT1.TAAR.2R.323.7tm_1.exons1.CM032892.1.Megalops_atlanticus
CFPHLKGSCLRSRRLTVIRVAMYMFMVGTILMTICGNLLVIISISHFRQLQSPTNLLVLSLACVDCLLGTFVMPYSMIRSVENCWYYGETVCKIHSGFDMTMSIASILHLCLISVDRYLAICEPLLYRSRVTMEKVAGLIGVTWLFSFGFSFGVVLSRVNLVGIEEMLMMHSCVGTCVLIFNKKWGVVAAFVAFFIPGTVMASLYMKIFHVARRHVRVIHGSKARPGALHDKNNNSEHKEKKAAKTLGIVMGVFMLCWLPFFIMLVADPFLNFSTPLNVADALVWFGYFNSTCNPLIYGFFYPWFRKVFKIIISGQIFNSGSS
>LOCXPTAAR21.83.HIT1.TAAR.2R.344.7tm_1.exons1.CM032892.1.Megalops_atlanticus
MDLSAHQELDANQYCYPTANGSCVKANQSVAMRTILYVFFVTGMVVTILGNLVVITSIAHFKQLHTPTNILVMSLALADFLLGAVVMPFSIIRSVEGCWYFDDVFCLLHSSFDMFLTCVSIFHLIFIAIDRYQAVCNPLRYTTAITIPIAWLMSALSWGFAGVYSYGLLYSKANVKGLEDHLASIYCLGSCVLLFNALWGVLDTMISFFIPCSVMVGLYAKIFFVAREHVRKIGDMSHKKHLNEENRSGVSKSSERKAAKTLGIVVGVFILCWMPFFINMIIDPYTNFSTPVIVFDALVWLGYFNSTLNPIIYALFYPWFQKTFNLIVTLKIFTPHSSDIDLFS
>LOCXPTAAR22.85.HIT1.TAAR.2R.344.7tm_1.exons1.CM032892.1.Megalops_atlanticus
MDISAHREDSVHQYCYPTANGSCIKGHQTVAAQVILYIFFVTGMVITILGNLVVIISIAHFKQLHTPTNVLVMSLALADLLLGVMVMPFSMVRSAEGCWYFGDAFCLLHSSFDMFLTSVSIFHLVFIAIDRYQAVCNPLRYTTAITIPIAWLMSALSWGVAAIYSYGLLYSKANIKGLEEYIASIYCLGSCVLLFNALWGALDTLIAFFLPCSVMVGLYAKIFLVAREHVRKIGDMSHKKHLNEENRSRLSQSSERKAAKTLGIVVGVFILCWMPFFVNSLVDPYTNFSTPAIVFDVLVWLGYFNSTLNPIIYALFYPWFQKTLTLIVTLKIFNPHSSNINLFS
>LOCXPTAAR23.88.HIT1.TAAR.2R.319.7tm_1.exons1.CM032892.1.Megalops_atlanticus
SCFQREPTTAVEVLMYSGAAAVVLLTVFGNLLVIISISHFKQLHTPTNLLLLSLSVADFLVGIIVMPFHFIFSIQSRWCFGTVYCIFYNVASFILAAVSIYNVAFIAVDRYVAVCKPFFYSTNITVNVTLIVISFLWCYSLIYNIIVLYFNGLLTYMTENATCAEECSVVLSEIFSIFDVIITFFVPCLIMAIMYLKMFAIAKKHADSIRCVTEQHHSKDTRKMNYSVASEKKAAKKLGILMSAFLLCLVPFYIVVLLELYIDKPSVYLAVVHLLGLIYVNSSINPILYALLYSWFQKCVKLILTSKICSSESSLINVL
>LOCXPTAAR24.90.HIT1.TAAR.2R.324.7tm_1.exons1.CM032892.1.Megalops_atlanticus
SCFQREPTTAVEVLMYSGAAAVVLLTVFGNLLVIISISHFKQLHTPTNLLLLSLAVADLLVGITVMPFHFIYSIQSRWCFGTVYCVFYNVASFTLAGVSIYNVAFIAVDRYVAVCKPFFYSNNITVNVTLIVISFLWCYSLIYSIILPYFNGNITHMTENATCSEECSAILSDISYMYSYLIFDFMIVFIVPCMTMTIMYLQMFAIAKKHANTIRCVREQHHSKDTRKMNYSAASERKAAKKLGILVSAFLLCSVPYYITAFLELYIDKPSVYLAVVHMLGLLYVNSSINPILYALLYSWFQKCVKLILTIKICSSESSLINVL
>LOCXPTAAR25.93.HIT1.TAAR.2R.319.7tm_1.exons1.CM032892.1.Megalops_atlanticus
SCFQREPTTAVEVLMYSASAALVLLTVFGNLLVIISISHFKQLHTPTNLLLLSLAVADFLVGITVMPFHFIYAIKSRWCFGTVYCIFYNVASFYLAGVSIYNVAFIAVDRYVAVCNPFFYSINITVNVTLIVISFLWFYSLMYNMIILYFNGHISFMTENATCAEECSVVVSETWSIIDFVMVFIVPCMAMAIMYLKIFAIAKKHANTIQSVRGQHHAKDTRKMNYSAASERKAAKKLGILVSAFLLCLVPYYITAFLELYVDKPSVYLAVLHMLSFLYVNSSINPILYALLYSWFQKCVKLILTIKICSSESSLINVL
>LOCXPTAAR26.95.HIT1.TAAR.2R.331.7tm_1.exons1.CM032892.1.Megalops_atlanticus
MNLTEANEEEFCAQSSNFSCFERATLTAVDVLMYSAAAAVVLLTVCGNLLVIISICHFKQLHTPTNLLILSLAVADFLVGILVMPFYFTGVIEYSWCFGIVYCTIYNMANFYLTCVSVYNVACIAVDRYFALCNPFLYSTKMTVNITLKIISMIWLSLFVYNLLLLYFNGNITDMTGNTTCAGRCAALVSEKWAVADFTIAFIVPCLTIIIMYLKVFAIAKKHAKTIRSVQEHHSKDSEKMNSERKAAKKLGILVSMFLLCLLPYYITVFIVMYIRTPSLYLAVMNILTLLYLNSFINPIIYALFYTWFQKCVKLILTCRVCNSESSLINV
>LOCXPTAAR27.97.HIT1.TAAR.2R.332.7tm_1.exons1.CM032892.1.Megalops_atlanticus
MNLTEANEEEFCAQSSNFSCFERATLTAVDVLMYSAAAAVVLLTVCGNLLVIISICHFKQLHTPTNLLILSLAVADFLVGILVMPFHFIGLIELHWCFGAVYCTIYNVITFCLTCVSIYNVACIAVDRYFALCNPFLYSTKMTVNITLKIISMIWLSLFIYNLLLLYFSGNITDMTGNITCAGRCAALVSEKWAVADFTIAFIVPCLTITIMYFKIFAIAKKHAKAIRSVQKQHHSKDSEKMNSERKAAKKLGILVSMFLLCLLPYYITVFIVMYIRTPSLYLAVMNILTLLYLNSFINPIIYALFYTWFQKCVKLILTCRVCNSESSLINV
>LOCXPTAAR28.99.HIT1.TAAR.2R.315.7tm_1.exons1.CM032892.1.Megalops_atlanticus
SCFRTASLTTIDVFLYLSAAAAVLLTVCGNLLVIISICHFKQLHTPTNLLLLSLAVSDILVGVFVMPFQFTLLIESCWLFGTMFCSILNMFSLYLTCVSIYNVTFIAVDRFIALFDPFHYSSRVTVRVTLLVICFIWILSIFYNMALLYFNGNMLEQKTCPIVCPVSIGLIWATVDLIIGFIVPCLTMILLYVHIFALAKKHAESIKCVGKQHFKNARKGNSMASEWKAAKLLAIIVSVFLMCLVPYNIGLLATANVEKTATSIHLIPNILACLIFLNSTMNPIIYALFYPWFQKCVKLIIRLKIFNSGSSQINV
>LOCXPTAAR29.100.HIT1.TAAR.2R.332.7tm_1.exons1.CM032892.1.Megalops_atlanticus
HFCYESVSGSCEKFIWPLSIQFLMFLFMGLTVLATVSGNLLVITAIAHFKQLHTSTNYLILSLAVCDFLMGVFVMPCSAVRSVLGCWYLGEFMCKIHTSTDIMVCTSSIFHLSFISIDRYFAVCNPLMYRSIINSVTILIMLTTSWVIPAIFAYVLIFSELYMRGTGDSVVAQVPCLGSCSVVFSQVTGAVSTTLSYFLPSLILLCIYLKIYTVARRQARAIKQMTKQFDTDAANESRASRRERKGAKTLAIVVCVFLTCWTPFFLCNIIDPFTGYSVPPLLYDVLFWFGYLNSACNPVVYAFFYSWFRKAFKIIICGEVFYSSSCQMRLYV
>LOCXPTAAR30.101.HIT1.TAAR.2R.314.7tm_1.exons1.CM032892.1.Megalops_atlanticus
SIQFLMFLFTGMAVLATVSGNLLVITSIAHFKQLHTSTNYLILSMAVCDFLLGAFVMPCSAVRSVLGCWYLGDFMCKIHTSTDLMLTICSIFHLSFISIDRYFAVCDPLTYRAIINSVTILIMLTTSWVFPAIFSYVLIFSKLYMRSFGDSLVAQVTCLGSCALVFSRESNTIITALSFFLPALILLCIYLKIYMVARRQARAIKQLRKQLDTAGKNGSRVSKQERKGAKTLAIVVGVFLMCWTPFFLCSIIDPFIGYVVPPLLYDALFWFGYLNSAFNPIVYAFFYSWFRKALKIIIYGEIFHTNSCQMRLYM
>LOCXPTAAR31.102.HIT1.TAAR.2R.314.7tm_1.exons1.CM032892.1.Megalops_atlanticus
SIQFLMFLFMGSTVLATVSGNLLVITAIAHFKQLHTSTNYLILSMAVCDFLLGVFVMPCSAVRSVLGCWYLGDFMCKIQTSTDMMLSICSIFHLSFISIDRYFAVCNPLMYKSIVNKVTILIMLTTSWLVPAIFAYVLIFTGFLMRDIDDSVIAQMTCLGSCTLLSSWVTSTVSTTLSYFLPSLILLCIYLKIYTVARKQARAIKQLRQKFDMERANESGVSRQERKGAKTLAIVVGVYLFCWTPFFLCYLIYPFTGYSIPPVLFDALFWFGYFNSACNPVVYAFFYSWFRKALKIIICGEIFYSNSCQTQLYV
>LOCXPTAAR32.103.HIT1.TAAR.2R.314.7tm_1.exons1.CM032892.1.Megalops_atlanticus
SIQFLMFLFMGLTVLATVSGNLLVITAIAHFKQLHTSTNYLILSMAVCDFLLGVFVMPCSAVRSVLGCWYLGDFMCKLQNSTDMMLSICSIFHLSFISIDRYFAVCNPLMYKSIVNQVTIIIMLAMSWLVPAICAYVLIFTGVFMSNIDDSVVAQMTCLGSCALLANWVTSTVSTTLSYFLPSLILLCIYLKIYTVARKQARAIKQLRQKFDTEVANESGVSRRERKGAKTLAIVVGVYLFCWTPFFLCYLIYPFTGYSIPPVLFDALFWFGYFNSACNPVVYAFFYSWFRKALKIIICGEIFYSNSCQMRLYV
>LOCXPTAAR33.104.HIT1.TAAR.2R.331.7tm_1.exons1.CM032892.1.Megalops_atlanticus
QFCYETVSGSCEKLVRPLSIQFLMFLFMGFTILATMSGNLLVITAIAHFKQLHTSTNYLILSLAVCDFLMGVFLMPGSAVRSVLGCWYLGDFVCQLHTSTDIMLSTSSIFHLSFISIDRYFAVCNPLTYRSIINSVTIIIMLTTSWVIPAVFAYGMIFSELNIRGIEDFFEAHVKCVGGCPVFFSQVSAAVSAIFSFFLPGLILLCIYLKIYLVARRQARSIKQLTKQLDTDAANESRLSRKEKKGAKTLAIVVGVFLASWMPFFLCHIIDPFIAYSLPPLLFDALFWFGYFNSTFNPVVYAFFYSWFRKALKIIIYGEIFNTNSCQMRLY
>LOCXPTAAR34.105.HIT1.TAAR.2R.329.7tm_1.exons1.CM032892.1.Megalops_atlanticus
CFESLSGSCEKLVRPLSIQFLMFLFMGLTVLATVSGNLLVITSIAHFKQLHTSTNYLILSLAACDFLLGVFVMPGSAVRTVLGCWYLGDFMCKVHTSTDIMVCTSSIFHLSFISIDRYFAVCNPLMYRSIINSVTITIMLTTSWVIPAIFAYGMIFSEISMRGAEDFFEEHVKCVGGCYVFFSRVSAAVSTTLSFFLPSLIILCIYLKIYMVARRQAMAIKQMTKQFETEGANESRVSKQERKGAKTLAIVVGVYLFCWTPFFVCYIIDPFLNYSTPPVLFDALFWFGYLNSAFNPIVYAFFYSWFRKAFKVIICGEIFHNNSCQMRLY
>LOCXPTAAR35.107.HIT1.TAAR.2R.330.7tm_1.exons1.CM032892.1.Megalops_atlanticus
FCYESVSGSCEKFIRPLSIQFLMFLFMGFTILATMSGNLLVITSIAHFKQLHTSTNYLILSLAVCDFLMGVFVMPGSAVRTVLGCWYLGDFMCKIHSSADIMLSTSSIFHLSFISIDRYFAVCNPLTYRAIINSVTILIMLTTSWVIPAIFAYGIIFSELNIKGSEDFFEAHLKCVGGCPLFFSQVSGTVSTTLSFFLPGLILLCIYLKIYTVARRQARAIKQMTKQLDTDAANESRLSRQERKGAKTLSIVVGVFLASWTPFFLCNIIDPYIGYSVPPVLFDALFWFAYLNSAFNPVVYAFFYSWFRKAVKIIICGEIFHSNSCQMRLY
>LOCXPTAAR36.108.HIT1.TAAR.2R.331.7tm_1.exons1.CM032892.1.Megalops_atlanticus
CYESLKGSCERLSRPLSIQFLMFLFMGFTILVTVSGNLLVITSIAHFKQLHTSTNYLILSLAVCDFLLGLFVMPCSSVRSVLGCWYLGDLLCKVHTSTDIMLSTSSIFHLSFISIDRYFAVCNPLMYRSIINSVTIIIMLTTSWVIPAIFAFGMIFSELNLKGSEEFFEVHVKCIGGCPVFFSRASAVVASTFSFFIPGLIILTIYLKIYLVAREQARSIKDLAQQFRMGGENESRASRQRERRGASTLAIVVGVFLTCWTPFFLCNIIDPYIGYSVPPVLVDALVWFGYLNSAFNPVVYAFFYSWFKKALKIIICGEIFHRGSCRMQLYT
>LOCXPTAAR37.109.HIT1.TAAR.2R.328.7tm_1.exons1.CM032892.1.Megalops_atlanticus
NFSQAFCYESVNRSCSKTIYPTALRGLLYIFCMAVIVLTVCGNLLVIIAITHFKQLHTPNNYLVLSLAVADLLLGVIIMPASMVRSLETCWYFGDLFCKIHSSTDVMLSNVSILSLSMISIDRYYAVCQPLHYQTKITTAVTVIMILFSWSVSAIVGFGMIFLELNIKGIEDFYYNNIHCVGGCFIFLGVVSGTVASVLSFYVPGFIMLTIYHKIFLIAQKQVRSIACQNVCSEARASNMERKATKTLAIVMGVFLSCWTPFFMCNLIDPIINYAIPAVLFDALVWIGYLNSAFNPIVYAFFYSWYRKAFKMIIVGKIFQMGSSRTKL
>LOCXPTAAR38.110.HIT1.TAAR.2R.328.7tm_1.exons1.CM032892.1.Megalops_atlanticus
NFSQAFCYESVNRSCSKTIYPTALRGLLYIFCMAVIVLTVCGNLLVIIAITHFKQLHTPNNYLVLSLAVADLLLGAIIMPASMVRSLETCWYFGDLFCKIHSSTDVMLSNVSILNLSMISIDRYYAVCQPLHYQTKITTAVTVIMILVTWNVSAIVGFGMIFLELNIRGIEDFYYNNIHCVGGCFIFQGVVSGTIASVLSFYIPGVIMLTIYHKIFLIAQKQVRSIACQNVCSEARASNMERKATKTLAIVMGVFLSCWTPFFVCNLIDPIINYAIPAVLFDALVWIGYLNSAFNPIVYAFFYSWYRKAFRMIIVGKIFQMGSSRTKL
>LOCXPTAAR39.111.HIT1.TAAR.2R.326.7tm_1.exons1.CM032892.1.Megalops_atlanticus
LCYESVDKSCPKIIYATAVRILLYMFFLAVIVLTICGNLLIIIAVCYFKQLHTPTNYLILSLAMADLLVGGIVMPPSMVRSIETCWYFGDFFCKFHTSIDISLCSMSIVSLCIISVDRYYAVCQPLHYHRKITVSVTVALIVVSWNLSIVIGFGIIFTGLNIRGVEDYYYKNIYCVGGCFFFQTEGATTAACILSFYLPGIIMLSIYHKIFRIAKKQAHSINTIACQTVRSEARISNMERKATKTLAIVMGVFLTCWMPFFVCNLLDPIINNSIPPVLYDTLAWIGYLNSTFNPVVYAFFYSWYRRAFRMIIVGKIFQSDSSNTKL
>LOCXPTAAR40.112.HIT1.TAAR.2R.342.7tm_1.exons1.CM032892.1.Megalops_atlanticus
SIMNLSQTGRAEYFCYETENKSCPRFIYPTAIRAPLYAFFGFAIVLTVCGNLLVIIAIAHFKQLHTPTNYLILSLAVADLLLGGIIMPGSMVRTVETCWYFGDLFCKIHAGTGVTLCTASILNLSFISIDRYYAVCQPLHYHTKITTSVAVIMVLVSWIVSASVGFAMVFLELNILGIEDFYYNYIDCVGGCVLFQSAASSSISSILSFYIPGFIMIGIYQKIFRVAQEQARSINSIACQNVQFETNKKSVSNLERKATKTLAIVMGVFLSCWTPFFACNVIDPYLNYSIPPVFLDTLVWIGYLNSAFNPIVYAFFYSWFRKALKMIIFGKIFQSDSSRAKL
>LOCXPTAAR41.113.HIT1.TAAR.2R.329.7tm_1.exons1.CM032892.1.Megalops_atlanticus
FCYESDNRSCPRFIIPTAIRAPLYAFFGVAIVFTICGNLLVIIAIAHFKQLHTPTNYLVLSLAMADLLLGAVFMPPSMVRSLESCWYFGDLFCKIHTSAGIMLCTVSILNLSFISIDRYYAVCKPLHYHTKITTGVAMIMVLVSWIVSAFVGFPMIFLKLNILGIEDFYYKNVACIGRCLLFQSVASSSISSVLSFYIPGFIMVGIYQKIFRVAQEQARSINSIACQNANSDKNKKSLSNLERKATKTLAVVMGVFLSCWTRFFSCNVIDPMVNYSIPPVLFDTLAWIGLLNSTFNPIVYAFFYSWYRKAFRMIIFGKIFHTDSSRSKL
>LOCXPTAAR42.115.HIT1.TAAR.2R.329.7tm_1.exons1.CM032892.1.Megalops_atlanticus
FCYESDNRSCPRFIIPTAIRAPLYAFFGVAIVFTICGNLLVIIAIAHFKQLHTPTNYLVLSLAMADLLLGAVFMPPSMVRSLESCWYFGDLFCKIHTSAGIMLCTVSILNLSFISIDRYYAVCKPLHYHTKITTGVAMIMVLVSWIVSAFVGFPMIFLKLNILGIEEFYYKNVACVGGCIFFQSAASSSISSVLSFYIPGFIMIGIYQRIFRVAQEQARSINSIACQNANSDKNKKSLSNLERKATKTLAVVMGVFLSCWTPFFSCYVIHPIVNYSIPPVLFDTLAWIGLLNSTFNPIVYAFFYSWYRKAFRMIIYGKIFHTDSSRSKL
>LOCXPTAAR42.116.HIT1.TAAR.2R.282.7tm_1.exons1.CM032892.1.Megalops_atlanticus
FCYESDNRSCPRFIIPTAIRAPLYAFFGVAIVFTICGNLLVIIAIAHFKQLHTPTNYLVLSLAMADLLLGAVFMPPSMVRSLESCWYFGDLFCKIHTSAGIMLCTVSILNLCFISIDRYYAVCKPLHYHSKITNGVAVIMVLVSWIVSAFVGFPMIFLKWNILGVEDFYYKHVACVGGCFFFQTVASSLICSVLSFYIPGFIMIGIYQKIFRVAQKQARSINSIACQNVQFENNKKTLSNLERKATKTLAVVMGVFLSCWTPFFFMQCYSSNSQLFHSTCFI
>LOCXPTAAR43.118.HIT1.TAAR.2R.329.7tm_1.exons1.CM032892.1.Megalops_atlanticus
FCYESENTSCPRFIYPTAMRAPLYAFFGFAIVFTICGNLLVIIAIAHFKQLHTPTNYLILSLAVADLLLGAIIMPPSMVRILETCWYFGDLFCKIHSSAGVMLCTVSILNLSFISIDRYYAVCQPLHYHIKITTGVAVIMVLVSWIVSAFVGFAMIFLKLNILGIEEFYYKNIACVGGCIFFQSAASSSISSVLSFYIPGFIMIGIYQKIFRVAQKQARSINSIACQNVQFENNKKTLSNLERKATKTLAVVMGVFLSCWTPFFSCNIIDPFLNYTIPPVWFDTLAWIGFLNSAFNPVVYAFFYSWYRKAFRMIIFGKIFHTDSSRSKL
>LOCXPTAAR44.119.HIT1.TAAR.2R.326.7tm_1.exons1.CM032892.1.Megalops_atlanticus
FCYESLNRSCQKTFYPTTIRVLLYVFFTVVIFLTVCGNLLVIIAITHFKQLHTPTNYLVLSLAVADLLVGAIVMPPSLVRSLETCWYFGSFFCKIHSSTDVTLCNVSIFSLSFISIDRYYAVCQPLHYHTKITTTVIIVMIMISWNLSAIIGFGMIFMELNMRGMEDFYYKYIDCVGGCFIFQTEVVNTVASVLSFYVPGIIMLTIYHKIFRIAQKQAHSINTIACQDVRSEARASHMERKATKTLAIVMGVFLSCWIPFFVCTLFDPVINNSAPPVLYEIVTWFAYLNSTFNPIVYAFFYSWYRRAFKMIIAGKIFQHDSSNTKL
>LOCXPTAAR45.120.HIT1.TAAR.2R.328.7tm_1.exons1.CM032892.1.Megalops_atlanticus
FCYESVNRSCPRSIIPTAIRAPLYVFFVAIIALTVFGNLLVIISIAHFKQLHTPTNYLVLSLAVADLLLGAIIMPPSMVRSLESCWYFGDLFCKIHSSTDVMLCTASILNLSFISIDRYYAVCQPLHYHTKITTSVIMIMVLVCWSVSAFVGFGMIFMELNILGIEEFYYDAVACVGGCILFQTEASSSVSSVLSFYIPGFIMLVIYQKIFQIAQRQVRSINSIACQNTHSETRQSNMERKATKTLAIVMGVFLSCWTPFFVCNIIDPVINYSIPPVLFDTLVWIGYFNSTFNPIVYAFFYSWFRKAFRMIILGKIFQAHSSRKKFSG
>LOCXPENSPFOP00000020313.1.26.HIT1.Ora.1R.296.7tm_1.exons1.CM032885.1.Megalops_atlanticus
LRIEIFTFRFVISLIGLVGNLILIVSILKTPHLKTFEIFLLGLAASNLEGILIVDIYDFIIIIKSWTSSLSMWSCNTLRSLTVIGETATILFTMLISIFRYQKLRDAETRVNLPVAMDKVRTALAMSGSSMLLAILFGMPVYAMNLDGHMLNYTRNGSCPPDFFQCPKNYCPVLNRTYKYLFLLICILLPLFVVTVTSCFIIRILRLPQRAVAPPPVRPTHRHGKKTSAFQRSTTAVLAAMIIFQLDWTVYLVLHLVLDPYSFSSWSETEFFITTTYSTISPYVYGIGNNLFSVKH
>LOCXPOra1.8.HIT1.Ora.2R.291.7tm_1.exons1.CM032879.1.Megalops_atlanticus
PPGVSDGPGKRLPSPTPLRRDPGQPVPRQPADLALPHGAHLRLGPGPAGDAGAGLVPALHAAVGVVAGGRVLGHAGPQRLPLHHPEEAAGGDRPPGPAAGAAARLGDAGPRLGANLAFSLPALVYTTHVHGNATVELMVISCTTRPLLGCVWEFPTEAQGAAFASASLALNEVAPLVLMVGTNLVTLHALAKHIRSVTSSGEGGGAHTELDRHVASERKAGHVIMSLVTLFVVCWALQVAAVTYYNHDRGEHAEALLTVAHFSASLFVGFSPLVVALGHGKLRRKIHTMIL
>LOCXPOra1.8.HIT1.Ora.2R.277.7tm_1.exons1.CM032879.1.Megalops_atlanticus
QDHGVNFPPQFSMPQCHHQGAEAHEERGGEVRHGQQSLRVLPAVVVVVGHRRHLQRPADHKERHQRHDDVSGLALAGHVPVQLGVRPAPLAAGRHRADVLGQRVEGDQVGPHHEHQRGHLVEGEGGRGEGGALRLGGELPHAAQQGPGGAADHHELHGGVAVHVRGVDQRWQREGQVGPQTRPSITQTRCRSRCWARGPIATRCLFRVMQWKALRASVTQHPTARHHTHSSMKSRHQPGASVTCRPRSETKMGTVRKSEVSRLARHRLTRIASEGGR
>LOCXPOra2.9.HIT1.Ora.2R.328.7tm_1.exons4.CM032879.1.Megalops_atlanticus
EEYGEMKNIGMAAQASATQTAFYFILVLLGIVGNGMVIGVVGESVIREGAGRKGSDIILVNMALSNLMVSLMRNILLVLADIGLELYITKQWCRLMMCVWVWLRSVNAWSTCFLSAFHFQTLRRVAPTIGQLYGPQGLPKPLMLGLSLIWGLNLLYSVPACIYSTSGGRNTTETLMLVSSTTRPLLGCVWKFPSPYSGLAYATTSMVIHETIPIIIMSVTNLGSLYMLYAHGRAQTTAHLTQNAPVIRRVPAERRAAKVILALIMLFIVSWGTSIISVNYFNYNRGSSAEFLLVVARFSNTTFIALSPIVLATGHRRLRAVLTCTATH
>LOCXPOra4.10.HIT1.Ora.2R.316.TAS2R.exons4.CM032879.1.Megalops_atlanticus
RGLVSSMQIALYLILVVLGIVGNGTVIGVVGESVVHEGASGKGSDIILVNMALSNLMVSLMRNMLLVLADMGVELYITKRWCRLLMCVWVWLRSVNVWSTFFLSAFHFQTLRRVAPTVGYLPGSRGLPVPLVLGLSLIWGLNLLYSVPACIYSTSGSRNSTETLMLVSSTTRPLLGCVWKFPSPYSGLAYATTSMVIHETIPIILMSITSLGSLCMLYAHGRTRTATHLTQNAPVIRRVPAERRAAKVILALIMLFIVSWGTSIISVNYFNYNRGSSAEFLLVVARFANTAFIALSPIVLAIGHRRLRAVIKSILT
>LOCXPOra4.12.HIT1.Ora.2R.331.7tm_1.exons4.CM032879.1.Megalops_atlanticus
MEEDAGLQDIGMGLRVQVSPTQTAFYIILVLLGILGNATVISVVGESVIREGVSGRSSDIILVNMSVSNLLVSIMRNSLLVLSDLGLELYSSEQWCRLLMCVWVWLRSVNVWSTFFLSAFHLQTLRRVAPTVGHLYGPRKLPKPLMLGLSLIWGLNLLYSVPAFIYSTSGDRNSTETLMLISSTTRPLLGCVWNFPSPYGGLAYATTSMVIHETIPIVLMSFTNLGSLYTLYAHGRARTATHLTQNAPVIRRVPAERRAAKVILALIMLFIVSWGTSIISVNYFNYNRGSSAEFLLVVARFANTAFIALSPIVLAIGHRRLRAVIKSILTN
>LOCXPOra6.13.HIT1.Ora.2R.316.V1R.exons1.CM032879.1.Megalops_atlanticus
HGGQRGGGTVRRLLLPAAAAHAAAHLAVGGDDDDGADGGVQGGEEDAQVRDERGGHRLLHGQRVHPQPVIHAVEHHVQRHQRHHGLGGPALGGALPARRPAAQTPHLPAVPVQEEQDDQAGAGHERHGHHVPRHLHRPVGVAGQQRGEAHQAELHVDAVLHERRGVGRAEREGHGRGAHRAVHHPQRQEHPAQVAGGQGAGRRPARARRGDAHALIGAQNEGEPDGHGAGRAVHEDDGLAARVAEDVGELEGGQHLQQAAHGHHQQVDRGQVQHDGVSRQQPSLAEHHVQEGPDHHPISRHPHHRQEEVQQPPRHL
>LOCXPOra6.13.HIT1.Ora.2R.316.V1R.exons1.CM032879.1.Megalops_atlanticus
EVTRGLLYLFLTVVGVPGNGMVIWAFLHMVFCEGRLLPADAIVLHLASVNLLVVAVRCLLEMLASFQLANVFGDTGCKAVIFVYRTSRSMSIWLTFVLSAYQCVSIAPPGSRWAAARALAARYLGGVFLALWVMNCSMSTAAVAFSLGTPNSSALVQHGINVQFCLVRFPSLLSRDANGAVQVARDVVPMALMTGASLVILLFLYRHSRQVRSLRSGPPGRQGSAERRAAKAVVTLVTLYVVFYGVDNGLWVYTLTVQQTMASSLISDLRIFFSSLYAAVSPIVIITTNRKVSGRVRCGSGEEKPPHSAATTLSTM
>LOCXPOra7.14.HIT1.Ora.2R.302.V1R.exons1.CM032879.1.Megalops_atlanticus
MEVRLVLKAAGFIGLDVVGIPGNVSVLLLFCHLRLSRGSLPHNEFILSQLVFSNLVVTLCRGIPQAAAALGVRALFGDRGCQVIIFAYRIGRAMAICCTSLLSCYQCVAIAPQAAGWAWLKRRLPRRLPHAVVFLYGLNVLVCPSAFLFPRAPPANGSIPEFTLNLEFCIVVFPGGQVYMANGVMYIVRDFAFVGLMAAAAGYMVLLLRRHRRQVQRLHGAGRGTGEASQAVLLLVSVYVALFSLDNALWVYTLCVSRVHPAVSDTRVFFASCYSALSPVLIIATNRKLAAAFRCGRRGPEP
>LOCXPOra7.14.HIT1.Ora.2R.302.V1R.exons1.CM032879.1.Megalops_atlanticus
RLRPAPAAAEGGRQLPVGGDDEHGAEGGVAGGEEDAGVGDGGVHARHAQCVHPQRVVQAEERHVHANQQQHGLRGLARPPASPVQALHLPPVPPQQQHHVPRRRRHQPHEGEVPHDVHHAVGHVDLAAREHHDAELQVERELGDGAVGGGRAGEEEGRGAHQHVEAVQEDDGVGQAAGQPALQPRPAGRLRRDGHALVAAEQRGAADGHGPADAVGEDDDLAAAVAKQCADAERGRGLRDAPAQRHHQVAEDQLAEDELVVRQRAAGQTQVAEEQEHAHVARDSHHVQPDEPGGLQHQPDLH
>LOCXPOra9.15.HIT1.Ora.2R.320.V1R.exons1.CM032879.1.Megalops_atlanticus
MDLCVTIKGVSFLLQTGLGILGNVLVLLAYAAIVLAERRLQPVDTILCHLAFANLLLLLTRCVPQTMTVFGLRDLLDDPGCKVVIYSYRIARALSVCITCMLSVFQALTLAPAAGPRWVRLKVRLPALVLPTFAALWFINMAVCIAAPFFSIAPRNGSVPAFTLNLGFCHVDFRDNLSYVINGVAVSARDFAFVGVMLFSSGYILLLLHRHSRRARAIRSSGHRAGGDRAETRAARTVVTLVILYAVFFGIDNVIWIYMLTVAKVSPVVADMRVFFSSCYASLSPFLILTSNTKIKARLVCASADSPNQPSADTEDSNDK
>LOCXPOra9.15.HIT1.Ora.2R.320.V1R.exons1.CM032879.1.Megalops_atlanticus
LVVGVLRVRRRLVGAVGRGADQPGLDLGVGGEDEEGTEGGVAGGEEHSHVGHHGGHLGHGQHVDPDDVVNAEEDGIEDDEGDDGPGGARFGAVAPRPVPGAADGPGPPAVPVQEQQDVPAGEEHDAHEGEVARGHRHAVDDVGQVVAEVDVAEAQVEGEGGDGAVPRGDGEEWGGDAHRHVDEPQRGEGGQHQGGKANLQPDPARPRGGGQRQRLEDAQHAGDADGQRARDAVAVDDHLAAGVVQQVAQAEDGHGLRHTAGQQQQQVGEGQVAQDGVHRLQPALRQHDRRVRQQHQNVTQNSQPRLQQEGHPFDGDTQIH
>LOCXPOlfC1.91.HIT1.OlfC.2R.817.ANF_receptor.exons7.CM032883.1.Megalops_atlanticus
AQQTACKQWDSSNSLDELGLFQDGDVVLGGLFPLYNMPVMQDLSYSASPELMHCQGFQMRPLRWAQAMVFAVEEINRNPSLLPGVRLGYRILDSCGKHPWALRGALLMVSGGNKSCSSAHSVPVIIGEASSTQSMILSRTLGPLDIPLVSYQASCACLSDRSAYPNFFRTIPSDFYQARAMAQLAKRFGWTWVGAIGADNDYGRLAIQAFSEEVKEAGVCLAFFETVSRENLEQDAARAAVTVQRSSARVILVFAWYTDVEVVFLELARRNVTDRQFLASEAWSTSVSLLQNAAIFAVSRGVLGVAIRGAPVPGLEAHLRGVHPSWSPGNPVLKELWEQSLTPCGGTETLQTVQNVFTDTSQLRVTYNVYLAVYAVAHALHSQLSCSQGNTTNRSPYCASTDNLQPRQLLHHLNQVHFTTQLGEEFCFEGGDIRAVYDIVNWQDSPDGLLQYVKIGQMEGSELNINDSTIMWTTGSKMVPKSVCTEACPPGTRKAMRKGEPVCCFDCIPCADGEISNRTGSVECERCPTEFWSNSHRNECVPRDVEFLSFGDTMGITLTTVALSGTCVTVAVGVVFVYHRHTPLVKANNSELSFLLLLSLTLCFLCALVFIGQPSEWSCKAQHLVFGISFVLCLSCILVKTIVVLVAFRSARPGANVMKWFGLGQQRGSVLLFTCVQVLICIVWLSVSPPHPHRNTELQRSKVVLECVVGSAVGFGCILGYIGLLAAICFLLAFLARKLPDNFNEAKFITFSMLIFCAVWIAFVPAYVSSPGKYTVAVEIFAILASSFGLLLCIFAPKCYIILLRPENNTRKFLMGK
>LOCXPOlfC2.92.HIT1.OlfC.2R.855.ANF_receptor.exons6.CM032883.1.Megalops_atlanticus
RVSLSLCLNLALICATAAAGPGCRLRERFRLNGMYRHGDVVFGGLFEVHFLTVFPELPFTSEPDQPTCEHFDLAGFQAAQTMAFAIEEINRDPNLLPNVTLGFHLYDNCVKLAVAFRAATALVSGTEESFSDMECTGSPPVLGIVGDPGSTHSIAISRVLGLFRVPLVSYFATCSCLSDRRQYPSFFRTIPSDAFQVRAMVQILQRYNWKWVGLIVSNDDYGLHAARSFHLDVSSFGCVAFSEILPRDNDRTEISRIVGVIRRSTARVVVVFSTEAYLLPLTDEIVVQNLTGRQWIASEAWATSPVFHTRQLLPFLGGTLGIAIRRGEIPGLRDFLLSVRPDFDPANNMVNMFWEEVFGCSFQPGSPGRICTGQESLEGKETAYSDVSNLRHSYNVYKAVYALAHALNDLLSCEPGKGPFPGHTCAELRTLQPWQLVHYLERVNFTTSFGDHVSFDENGDALAIYDVMNWQRAPDGTVRTVTVGVFDESAATGNELQLDEGNIFWNFESNKPPRSICSDPCPPGTRRARRKGEPVCCFDCLPCAEGEISNKTDSSECFKCPPDFWSNPLRDRCVPKQIEFLSFQEPLGISLTTISLLGACICTGVLSVFVRHRNTPVVKANNSELSFLLLLSLTFCFLCSLLFIGRPQLWTCQLRHAAFGISFVLCISCILVKTIVVVMAFKAARPDGNVMKWFGAAQQRGTVLAFTVIQAVICAVWLTTASPAPYKNTRYQNSKIIYECAVGSIAGFSALLGYIGLLAAISFLLAFLARNLPDNFNEAKFITFSMLIFSAVWITFVPAYVSSPGKYSDAVEIFAILASSFGLLVAIFAPKCYIILLHPEKNTKKALMGRGAPKK
>LOCXPOlfC3.95.HIT1.OlfC.2R.821.ANF_receptor.exons6.CM032883.1.Megalops_atlanticus
SETEQLCRRLGDFDLPMLEKSGDVVIGGLFPLHFTAPEPNLSYVFKPHHDQCHGFDYRAFRWVQTMVFAIEEINNNTSLLPGVRLGYRILDSCDHIHTGLRGALLLVNDSSGQTGAAPRCLTGAPVSAVIGLASSSPTRAVAHTLGPFGIPLVSYFATCACLNDKQAFPSFLRTVPSDLFQVRGLVRLVTHFGWRWVGAVGTEDDYSRYGIQAFAEQLRERGGCLAFYSTLPKVPSPERLRQIADTLEASSARVVIAFSTEGQLYDLLAEVARRNLTGWQWVASEAWVTATLLSAPRFHSVLTGTLGFAFRSASILGLGDFLLQIRPSPRPESVFVNMFWEEMFSCRLGFRGELPAGPGPAPPVCTGAEDLRGRNSIYTDVSQLRVSYNVYKAVYAIAHALHQLLQCDHMGEATGNRACKTGTQFEARELLSYLRRVNFTNQLGEKVYFDTNGEPVPLYDIINWQNDASGGIRFKKVGSFDASAPEGLQLQMNEDLIMWTGGQMQAPVSVCTESCPPGTRQATRPGEPVCCFDCLPCADGEISNRTGSTECTKCPLYYWSDKQRVTCVASVEEFLSFQDSMGIILVTLSLLGVVMTLVITVIFYRFRATPIVKANNSELSFLLLLSLTLCFLCALVFVGRPSEWSCWLRQAAFGVSFVLCISCILVKTIVVLVAFRSTLPGSSAVRLFGPAQQRAVILICTTVQVIMCAGWLAWTPPYPFKNTFYEGGKIILECKVGSTLGFYLVLGYIGLLSCSCFALAFLGRKLPDTFNEAKLITFSMLIFFAVWISFIPAYHTSPGKYTVAVEIFAILASSFGLLLCI
>LOCXPOlfC4.98.HIT1.OlfC.2R.818.ANF_receptor.exons6.CM032883.1.Megalops_atlanticus
PASFSQPGDFVIGGVFSIHYYMHTTERNYTSIPEPLQCTGSLDFRELRFARAMVFAIKEINNSSELLPGVTLGYQIHDSCSSVPVAVKVAFQLANDMDPVFFPNESCSKSATVHAVVAESGSTPSIAMSRILGPFSIPQVSHYATCACLSDKQQYPNFFRTIPSDYFQAAALARLVKHFGWTWIGAVRSDSDYGNNGMAAFLQAAQAEGICVEYSEAFYRTNPRAKIQRVAEVIRRSTARVVVAFAAPGDMLVLLPELERQAPPPLQWIGSEAWVTDPELLRYRLCAGAVGFGIRRSVIPGLRDFLVDLSPAQVSASPLLTEFWETAFGCSLGKGPVEAGQKVCDGQEDLHQLQNAYTDTSQLRITNMVYKAVYAIAHAMHSLICTEQPNAPPHCDKNIHIEPRQVLEHLRMVNFTRNGYKVSFDANGDPVATYELVNWQVMRDGGVELVTVGHYDASAPEGQVFSMHRNITWAGGQTQVPVSVCSESCPPGTRKAVQRGRPVCCYDCVPCAEGEISNTTDSLDCVTCPAEYWSNAQNDECVPKPIEFLSFHEVLGIILTACSVIGASTAIAVAMVFYRHRDTPIVRANNSELSFLLLFSLKLCFLCSLTFIGRPSEWSCMLRHTAFGITFVLCISCVLGKTIVVLMAFRATLPGSNVMKWFGPPQQRLSVVSFTLVQAVICTLWLVLSPPFPIRNMKHYKEKIILECDLGSASAFWAVLGYIGLLSVLCFVLAFLARKLPDNFNEAKFITFSMLIFCAVWITFIPAYVSSPGKFTVAVEIFAILASSFGLIFCIFTPKCFIILFRPEQNNKKHMMGK
>LOCXPOlfC7.100.HIT1.OlfC.2R.858.ANF_receptor.exons7.CM032883.1.Megalops_atlanticus
MTPLFVWSLFFLVSALTPSSPAPAPTCSLLGHFEPGFQADGDFIIGGIFPLHYNMEMPDRNYTYKPGAVQCNGFDPRSFRWTQTMRLAVEEVNQSPNLLPNLTLGYKIYDSCAYPLTGQRAALAVLNGPGEAYSAMCAGASPLLAIVGESGSAQSIVVSRTLQPFRIPMISYFSSCACFSNRKEYPTFFRVIPSDDYQVKAIAQLLQHFGWTWIGVINGDHEYGRFALQGLLREIKNTSVCLAYHQMIPLLYNRKRALEIIDVMRHSTARVVVVFSAEGEMTPFLKDYMEQNVTGIQWIASEAWVTASVFTGSEFYPILGGTIGFGIRQGQIPGLRNYLMSVDPLRYPSNPLVHELWGALYGCSLYASNSTAQTFPQLPRCSGHESLQQKHSAYLNTSSPRISYNVYKAVYAIAHALHKLVICEPGKGPFQNSTCADTTNVYPWQLQHYLQEVSFTISGEVVNFDAQGDSIPSYDLINWQRGAGGNIEFVNVGRFDGAKEAGKELFIQEDAIVWAGHQMSVLVSVCSDSCAPGSRKAVRRGEPLCCFDCVPCDNGKISNETDSIDCTPCPEDYWSNAAKTECIPKAVEYLTHDAMGLTLTIIAVVGACLTVAVLAVFLYHRNTPIVRVNNSELSFFILLSLTLCFLCALVFIGEPTPWSCMLRHTAFSITFSLCISCILGKTLVVLAAFTATRPGNNIMKWLGPKQQRVIISACTFVQVIICAVWLITAPPFPYKNTQYQRSKIILECSVGSDQAFWCVLGYIGLLAALCFVLAFLARKLPGNFNEAKYITFSMLIFCAVWLAFIPAYVSSPGKFTVAVEIFAILASSFGLLLCLFAPKCYIILLKPHKNTKQHLMGK
>LOCXPOlfC5.101.HIT1.OlfC.2R.843.ANF_receptor.exons7.CM032883.1.Megalops_atlanticus
LTAASTATTPSCSLLGHFEPGFQADGDLIIGGIFPLHYRVEPPDYDLSHKPTTAECQGFDPRSFRWAQSMRLAVEEINKSLHLLPNLTLGYKIYDSCATPLTAQRAALAVMNGPGEAHSPVCSGASPVLAVIGESGSAQSVVVSRTLQPFRIPMISYFSTCSCLSNRKEFPTFFRVVPNDDYQVKAIARLLQRFGWTWVGVILEDHDYGRFALQGLMREIKNTGVCLAYYEMIPKVYNRDRVLEILDVMKSSTAKVVVVFSGEGEFNPFLKEYMDQNITGIQWIASEAWVTASLFTGSEFYPFLGGTIGFAVRQGKVPGLRNYLMSVDPLRYPNNPLVHELWGALYGCSLYPPGSVAQVSSQLPPCSGQEPLQEQHSAYLNTSSPRVSYNVYKAVYAIAHALHNLVSCEPGKGPFQNSSCADATNIHPWELQHYLQEVSFTISGEEVNFDAQGDSIPSYDLINWQRGAAGNIEFVTVGMFDGAKEAGKELFIQEDAIVWAGHQMEVLVSVCTNSCAPGSRKAVRRGEPLCCFDCVPCDNGKISNKTDSIDCSPCPEDYWSNAAKTECIPKAVEYLTYDAMGLTLTIIAVVGACLTVAVLAVFLYHRNTPIVRVNNSELSFFILLSLTLCFLCALVFIGEPTPWSCMLRHTAFSITFSLCISCILGKTLVVLAAFTATRPGNNIMKWLGPKQQRVIISACTFVQVIICAVWLITAPPFPYKNTWYQRSRIILECSVGSDRAFWCVLGYIGLLAALCFVLAFLARKLPGNFNEAKYITFSMLIFCAVWLAFIPAYVSSPGKFTVAVEIFAILASSFGLLLCLFAPKCYIILLKPQKNTKQHLMGR
>LOCXPOlfC6.102.HIT1.OlfC.2R.856.ANF_receptor.exons7.CM032883.1.Megalops_atlanticus
MTPLFVWSLLYPVSSLANATPVPACSVLGQFAPGFHADGDLIIGGIFPMHYRVEPPNQNFTHKPAIVQCHGFDPRSFRWAQTMRLAVEEINQSQNLLPNHTVGYKIYDSCTTPVTAQGAVLAVLNGPGKINESLCSDASPLLAVVGESGSAQSIVLSRSLQPFSIPMISYFSTCSCLSDKKKFPTFFRVVPNDDYQVKAIARLLQQFGWTWVGVVLEDHDYGKFALQGLMKEIKNTGVCLAYHEMIPKVYNRDRVLEILDVMKRSTARVVVVFSVEGELYPLLREYMDQNITGIQWIASEAWVTASLFTGSEFYPFLGGTIGFAIRQGQIPGLRNYLMSVDPFGYPRNPLVHELWGALYGCSLYPPGSVAQVSSQLPPCSGQEPLQEKHSAYLNTSSPRVSYNVYKAVYAIAHALHNLVSCEPGKGPFQNSSCADTTNIHPWQLQHYLQEVSFTISGEEVNFDENGDIVPSYDLINWQRGSAGNIEFVTVGMFDGAKEAGKELFIQEDAIVWAGHQMEVLVSVCTNSCAPGSRKAVRRGEPLCCFDCVPCDSGKISNETDSIDCTPCPEDYWSNEARTKCIPKAVEYLTHDAMGLTLTVIAVVGACLTITVLAVFLYHRNTPIVRVNNSELSFFILLSLTLCFLCALVFIGEPTPWSCMLRHTAFSITFSLCISCILGKTLVVLAAFTATRPGNNIMKWLGPKQQRVIISACTFVQVIICAVWLITAPPFPYKNTQYQRSKIILECNVGSDRAFWCVLGYIGFLAALCFVLAFLARRLPGNFNEAKYITFSMLIFCAVWLAFIPAYVSSPGKFTVAVEIFAILASSFGLLLCLFAPKCYIILLKPQKNTKQHLMGK
>LOCXPOlfC7.103.HIT1.OlfC.2R.858.ANF_receptor.exons7.CM032883.1.Megalops_atlanticus
MTPLFVWSLFFPFSALTPASTAITPSCSLLGHFEPGFQADGDLIVGGIFPLHYRMEAPDQNFTHKPAAAKCWGFDSRSFRWAQTMRLAVEEINQSHNLLPNFTLGYKIYDSCTTPLTAQGAVMAVLNGPGEAHDSGCSGTSPVLAVVGESGSAQSIVLSRSLQPFRIPMISYFSTCSCLSDRKKFPTFFRVIPNDDYQVKAIARLLQKFGWTWVGVILEDHDYGRFALQGLMREIKNTGVCLAYHEMIPKVYNRDRVLEILDVMKRSTARVVVVFSGEGELYPLLKEYMDHNITGIQWIASEAWVTASLFAGSEFYPFLGGTLGFSIRKGQIPGLRNYLMSVDPLRYPNNPLVHELWGALYGCSLYPPGSVAQVSSQPPPCSGQEPLKEQHSAYLNTSSPRVSYNVYKAVYAIAHALHSLVSCEPGKGPFQNSSCADATNIHPWQLQHYLQEVSFTMSGEEVNFDENGDVVPSYDVINWQRGSAGNIEFVTVGMFDGAKEAGKELFIQEDVIVWTGHQMEMVVSVCSDSCAPGSRKAVRRGEPLCCFDCAPCDNGKISNETDSIDCTPCPEDYWSNQARTKCIPKAVEYLTHDAMGLTLTVIAVVGACLTIAVLAVFLYHRNTPIVRVNNSELSFFILLSLTLCFLCALVFIGEPTPWSCMLRHTAFSITFSLCISCILGKTLVVLAAFTATRPGNNIMKWLGPKQQRVIISACTFVQVIICAVWLITAPPFPYKNTQYQRSRIILECSVGSDRAFWCVLGYIGLLAALCFVLAFLARKLPGNFNEAKYITFSMLIFCAVWLAFIPSYVSSPGKFTVAVEIFAILASSFGLLLCLFAPKCYIILLKPQKNTKQHLMGR
>LOCXPOlfC8.113.HIT1.OlfC.2R.868.ANF_receptor.exons6.CM032883.1.Megalops_atlanticus
MALFSIQVLYMLLIFLAAANNITIVQAECIFQGEADLHGFYEEGDVVLGGLFPLHSNQISVSTSYQRRPQPPSFMYFSARALQWMQTMAFAVEEINQNQDLLPHLKLGYHMQDSCDDIPASLKSSLILVNGQPEQNISFSCAGLRRSVSPVIIGDASSGVTMAVLRTLGSFQIPMVSYFASCNCLSDRKEFPTFMRTMPSDVFQVKAIAKLVSHFGWTWLGVIGGDSDYARFAIQLFLEESAVFGVCAAYIHYYPLHLSKESVFKLAQIIKRSSAKVILCFSGEPELHYILQECKRQNITDMQWIASEAWSTGNSLWGEFRDLLSGTLGFGIRRAEIPGLKNFLTRFRPSHALSSPVLSEFWEETFDCRLNGSLNTHIHGNSNTTLRRKPCTGLESLEQVHSVYADISQLRVSYNVYKAVYLIAHALHNMSTCITGKGPFPNGSCADLKRVVPWQLFQYMKHVRFNILGEELSFNENGDPIASYDLLNWHEGDDGSLQLVKVGYYDASKGGEKDLIINESAIWFHGGPQAPQSLCSEHCPPGSRKATRKGQPICCYDCIPCAEGEISNETDSVDCRKCAVETWPNQDRDLCIPKAMEFLSYHDLMGVILCAVSVVGACATAAASGVLFVHRNTPVVRGNNMELSFLLLLFLGICFLIGMAFIGEPTDWFCRIRYTAFGISFALCISCILAKTLVVLMAFRATLPGNNVMRWFGPARQRASVFLCTSVQVVICLVWLTTKPPYAAHNTRYQTAKIIVECAVGSEVGFWCVLGYIGFLACLCFMMAFLARKLPDNFNEAKFITFSMLIFFAVWITFIPVYVSTSGKYTVAVHIFAILASAFGLLLCIFAPKCYIVLLKPEKNTRKQMMLK
>LOCXPOlfC9.116.HIT1.OlfC.2R.843.ANF_receptor.exons7.CM032883.1.Megalops_atlanticus
SFLKVKGDVSCKLLGNFGMPGLFKEGDIMLGGIFPVFNKEENRNASFKTEPPGANCIGFDLRAYRWAQVMMFAIKEINEDHSLLPNITLGYGIFDSCASPTNTLRAVFTLLNKQEIKPASPCHPPMSAVIAESGSSQSVAAAGTLGPFSVPMVSYFSTCACLSDRTKYPTFFRTIPSDYYQAKALASLVKHFGWSWIGVIQSDNDYGRNGVLSFTEEVKKYEVCIAFIGTVLRTYPRSKILEVVETIKHSTARVILAFVPEGDLYPLMKEVVMQNITGIQWIASEAWITAARPSTPEIFHSFGGAIGFATRKMAIPKVKDFLLSINPFADTRDPFVKDFWKIMVGCDPSTVKESPSSTDSLSSTKLCTGHETLDQTHVFFNVTQLRVSYNVYKAVYAIAHALHQLIFCTDDNEENHRKLCINSVQIEPKEVSDQLQRVNFVNSFGETVFFDKNGDPPPSYEIINWQLREGEVQHVTVGHFGTSAKASYELVIEEDSIIWSTGREIPIGVCSEMCSLGTRKAEIKGKPICCFDCIPCADGTIANTTGAADCIPCPQEYWSNEAKDRCIPKEIEFLSYYDAMGIALTVTSLFGVCLASAAMVVFSYFRNTPIVKANNSELSSLLLLSLLLCFLCPLTFIGKPTVWSCMLRHTAFGVTFALCISCVLGKTIVVVTAFKATFPNNNLARKFGPVQQRIIVCSCTTVQIFICVLWLSLNPPFPDKTFKHSDKKIILECNTGSETAFYTVLGYIGLLSAICLVMAFLARKLPDNFNEAKFITFSMLIFCAVWLTFIPAYVSSPGKYTVAVEIFAILSSAFGLLFCLFAPKCYIILIKPEKNTKNHVMGK
>LOCXPOlfC16.122.HIT1.OlfC.2R.854.ANF_receptor.exons6.CM032883.1.Megalops_atlanticus
MRLLSLLLFTFLTRAQNPSCKFLGTIEKPELSQHGDMILGAIFSLDNLNELKKFDFDIQPTKLGCRSMNYREFKFAQTVIFTVQEINRKSDLLPGITLGYRIYNGCGTLNLLRAAMAAVTGHAEQQGESCAMPRVKALIGHSSSGPSQTISNILTPFRVPMISHLATCECLSNRQLYPTFFRTVPSDYFQIIALVQLMKHYGWTWVGLVYGVGTYAEEGSAAFIREAKKEDICIEYIQRFSRTYTQNKTNEVAQAIKSATSKVALAFMSKSYFQSFLEKMEGMNLTGIQWIGSESWITSGDLLTDRRVELLQGAMGFAITESQIPGLPEFLLSLKPSDAPDSTFLRSFWERVFDCSFSVSDSSGQSKLCTGSEDLKAVTNDYTDMSESRTVNNVYKAVYAVAHAFHNLLQCHNGTNPSTGETCLKKTEIQPWQVLQQLKTVNFTTHSGDKVYFNENGDSVATYDLVNWQIDATGSLKIVNVGRYDASLPAGQMFKMKQNVSIVWAGKQDKVPRSVCTESCPPGTRKAINKRKPVCCFDCVECPNGEISNQTDSIDCTKCPAEYWSNEKKDRCVLKAIEYLSYEEIMGILLVVFACLGALSAFVVSTIFLLFKDTPIVKANNSELSFLLLFSLKLCFLCSLTFIGRPSEWSCMLRHTAFGITFVLCISCVLGKTIVVLMAFRATLPGSNVMKWFGPLQQRLSVFAFTLIQVLICILWLTISPPFPNKNMKHYKEKIILECDVGSAVGFWAVLGYIGLLSVLCFVLAFLARKLPDNFNEAKFITFSMLIFCAVWITFIPAYVSSPGKFTVAVEIFAILASSFGLLCCIFMPKCYIIIFKPELNSKKHLMGKVPSKS
>LOCXPOlfC10.124.HIT1.OlfC.2R.847.ANF_receptor.exons7.CM032883.1.Megalops_atlanticus
LSVCKILEVKGDVSCKLLGNFGMPSLFKEGDIMLGGTFPIFNKEESRNVSFQTEPPRVKCIGFDLRSYRWAQAMLFAIKEINEDHSLLPNITLGYAVFDSCASPTNTLRAALTLMNRQEIKPAAPCHPPMPAVIAEAGSSPSLAAAGTLGPFGVPMVSYFATCACLSDRTKYPTFFRTVPSDYYQAKALASLVKYFGWSWIGAIQADNDYGRNGMLAFTEEVKKFGVCIAFIGTILRTYPRNKILEVVETIKHSTARVILAFTPENDMYPLMKEVVMQNITGIQWIASEAWITAVRLSTPEIFHSFGGAIGFVIRKMAMPKLKDFLLSINPFADTRDPFVKDFWKTMVGCDPSTVKESAYSTEPQSSIKVCTGHETLDQTHIFFNVTQIRVAYNVYKAVYAIAHALHQLIFCTDDNKENHRKLCINISQIEPKKVSNQLQRVNFVNSFGEAVFFDKNGDPPPSYEIINWQLREGEVQHVTVGHFGTSAKASYELVIEEDSIIWSTGREIPIGVCSEMCPLGTRKAEIKGKPICCFDCIPCADGTIANTTGAADCIPCPREYWSNEGNDRCIPKEIEFLSYYDAMGIALTVVSLFGVCLTTAAVVVFSYFRNTPIVKANNSELSSLLLLSLLLCFLCPLTFIGEPTVWSCMLRHTAFGVTFALCISCVLGKTIVVVTAFKATLPNSNLAKKFGPVQQRIIVCSCTTVQIFICVLWLSLNPPFPDKTFKHSDKKIILECNTGSETAFYTVLGYIGLLSAICLVMAFLARKLPDNFNEAKFITFSMLIFCAVWLTFIPAYVSSPGKYTVAVEIFAILSSAFGLLFCIFAPKCYIILIKPEQNTRQHVMGK
>LOCXPOlfC11.128.HIT1.OlfC.2R.841.ANF_receptor.exons6.CM032883.1.Megalops_atlanticus
MLLLQMWLLALLARAEDDSCRLRGRPEYPQLQKDGDIVIGGIFSFHNTWVESEPTFSKEPEPPQCKSLSLREFQNAQTMVFAIEEINNNSQILPGISLGYKIYDSCGSIALAVRSAMSLINGHEGSTQNTTCSRPEIVQAIIAETSSTPTIAISASIGPLNIPVISHFATCACLSDKIKYPSFLRTIPSDYYQSRALARLVKHFGWTWVGALCSDNDYGNNGMATFVKAAKEEGICMEYSEAFFRTDPRERIVRIADIIKRSTSKVIVAFVSYSDMEVLLRELSQQNATGLQWIGSESWISDSNIATGEWQHILRGSMGFAIPKAKIRGLREFLLNVHPSASIPIYNMLWETIFECTLPTVDNAESTNLCTGTENLSDVQNQYTDVSELQIANNVYKAVYAVAHALHNIYACRDSQLNDTCVKETEDIEPWKRVHFSTIHGEEVFFDEHGDPAAKYELLNWQQNEEGKTEFTAVGLYDASLPSGHQLSLNNVSIVWGNNQDQVPVSVCSESCPPGTRKAVQRGRPVCCYDCVPCAEGEISNITDAFDCTKCPKEFWSNKNRDKCILKITEFLNYGEIMGILLVIFSLLGASLTMVVAVIFFIHKDTPIVKANNSELSFLLLFSLKLCFLCSLTFIGRPSEWSCMLRHTAFGITFVLCISCVLGKTIVVLMAFRATLPGSNVMKWFGPLQQRLSVLAFTLIQVLICILWLTISPPFPSQNMQYYKEKIILECDVGSAVGFWAVLGYIGLLSVLCFVLAFLARKLPDNFNEAKFITFSMLIFCAVWITFIPAYVSSPGKFTVAVEIFAILASSYGMLFCIFAPKCFIILVTPEKNTKKHLMGK
>LOCXPOlfC12.133.HIT1.OlfC.2R.799.ANF_receptor.exons6.CM032883.1.Megalops_atlanticus
LLLELALSAQLVRAEQPVCRLLGVAEQPELARDGDLVIGGIFSFRTGQDFYIDTFQTPPTPRPCKDLNFREFKFAYAMIFAIEEINRNTEILPDVTLGYKIYNDCGSMDILRASMALVNGQAEIINTKGCTKPDTVQAIIGHSGSTPTLGFARIIGRFHIPVISHFATCDCLSNRKEFPSFFRTIPSDYYQSRALAQLVKHFGWTWVGAISSDNDYGNNGMATFVQAAQEEGVCIEYSEAFLKSGPRNVLLRVVDVIKHSTSKVIMAFMTHREIKALVEELHRQNIAGLQWIGSDAWITDNSLTDSEGHTALIGALGFVVRRARIPGLGQFLQEVHPSQYPQSSFLREFWQTVFNCTLTPHSISDTGRLCTGTEHLRDVQNEFTDVSELRFTNNVYKAVYAVAHALHNLHTCEHSQGPFPNNSCADGINTQPWQVLHYLQTVNFMTKEGERVYFDSNGDSPATYELINLQRAEGTLMEIATIGYYDASRPKGQQFTMNNVSIIWGGGYEKVPVSVCSESCPPGTRKAVQRGRPVCCYDCVPCAEGEISNTTALIFYMYRDTPIVRANNSELSFLLLFALKLCFLCSLTFIGRPSEWSCMLRHTAFGITFVLCISCVLGKTIVVLMAFRATLPGSNVMKWFGPLQQRLSVFAFTLIQVLICILWLIISPPFPKQNMQYYKEKIILECDVGSAVGFWAVLGYIGLLSVLCFVLAFLARKLPDNFNEAKFITFSMLIFCAVWITFIPAYVSSPGKFTVAVEIFAILASSSGLLFCIFIPKCYLILFKPEKNTKKHLMGKTSH
>LOCXPOlfC13.135.HIT1.OlfC.2R.858.ANF_receptor.exons6.CM032883.1.Megalops_atlanticus
MLHTQEHRERWLGVLLLPLMAVLIRAEDPVCKLLGKPEHPQLSKDGDIMIGGIFSFYSSWEDRELSYTEVPQSLQCTNLNLRAFQYAQTMIFAIEEINNSTDLLPGISLGYKIYDSCGSIATAVRAGLALANGYQDTTSAAQCSRTATVQAIIGETSSSPTVAISTSIGPFHIPVISHFATCACLSDKIKYPSFLRTIPSDYYQSKALAQLVKHFGWTWVGAIRTDDDYGNNGMAAFLKAAQQQGVCIEYSEPVFRTYSKEKFLRLIEIIKKSTSKVIVAFLSHMDMDVLLQKLAHHNVTGYQWIGSESWISDSYIAKVEGHHVLSGAIGFSIAKATVTGLKDFLLDVLPLNSSGSVIFTKFWETLFGCKFPSESSNNHKVCTGTEDLNGVDNTYTDLSLMQIFNNVYKGVYAVAHTLHDISNCSNANVSNGETCVKELPEPQKHLKKVRFKTKEGEEVYFDENGDPAAKYELVNWQENSNGQTEFVTVGLYDASLPEEEHLTLNNVSIVWAHKAQQVPVSVCSESCPPGTRKAEQRGKPICCYDCVPCAEGEISNDTDSTLCVKCPSDYWSNKKRDECILKETEYLSYEEIMGILLTAISLLGTCITTIVVIIFFRYRKTPIVKANNSELSFLLLFALKLCFLCSLTFIGRPSEWSCMLRHTAFGITFVLCISCVLGKTIVVLMAFRATLPGSNVMKWFGPLQQRLSVFAFTLIQVLICILWLTISPPFPHKNMKHYKEKIILECDVGSAVGFWAVLGYIGLLSVLCFVLAFLARKLPDNFNEAKFITFSMLIFCAVWITFIPAYVSSPGKFTVAVEIFAILASSFGLLFCIFFPKCYIILLKPEKNNKKNLMGKMP
>LOCXPOlfC14.139.HIT1.OlfC.2R.845.ANF_receptor.exons6.CM032883.1.Megalops_atlanticus
GVLLLSLMAALIRAEDPVCKLLGEPEHPQLSKDGDIMIGGIFPFHSSWEDRQLSYTGVPQPLQCTSLNLRAFQFAQAMIFAIEEINNSTDLLPGISLGYKIYDSCGSTATAVRAGLALANGYQDATSAAPCSRTATVQAIIGETSSSPTVAISTSIGPFHIPVISHFATCACLSDKTKHPSFLRTIPSDYYQSRALAKLVKHFGWTWVGALCSDNDYGRNGIAAFLKAAQQQGVCIEYSEPVFRTYSKEKFLRLIEIIKKSTSKVIVAFLSHLDMDVLLQELAHHNVTGYQWIGSESWISDSYIAKVEGHHVLSGAIGFSIAKATVTGLKDFLLDVLPLNSSGSVIFTKFWETLFGCKFPSESSNNHKVCTGTEDLNGVDNTYTDLSLMQIFSNVYKGVYAVAHALHEIFTCSKEYHLSNTETCLLQHLKKVRFKTKDGEEVYFDENGDPAAKYELVNWQENSNGQIEFVTVGLYDASVPANERLMLSNVSIVWAQNTKQVPVSVCSESCPPGTRKAVQRGKPICCYDCVPCAEGKISNDTDSILCVQCHSEYWSNKNRDECILKETEYLSYEEIMGILLTAISLLGTCITTIVVIIFFRYRKTPIVKANNSELSFLLLFSLKLCFLCSLTFIGRPSEWSCMLRHTAFGITFVLCISCVLGKTIVVLMAFRATLPGSNVMKWFGPLQQRLSVLAFTFIQVLICILWLTISPPFPNKNMKHYKEKIILECDVGSAVGFWAVLGYIGLLSVLCFVLAFLARKLPDNFNEAKFITFSMLIFCAVWITFLPAYVSSPGKFTVAVEIFAILASSFGLLFCIFMPKCYIILLKPEKNTKKNLMGKMPSKSL
>LOCXPOlfC15.149.HIT1.OlfC.2R.850.ANF_receptor.exons6.CM032883.1.Megalops_atlanticus
MLLLADILLLVLFAGAGTPICRPYGTQELSHFSKEGDIIIGGIFSFHQNPVSVDPTLQVNPGNIQCEGLDPGELQYAQTMIFAIEEINNRSDILPGILLGYRIYDSCPSIPLSVRASLALMNGYEKGSKSCVKPSTVHAIIGETTSTSTIGIARTVGPFHIPVLSHSATCACLSNRKEYPTFFRTIPSDYYQSRALAKLVKHFGWTWVGAIRTNSDYGNNGMATFLKAAKSEGVCVEYSVAIYRTDPRNKFLEVVELIKKSTSKVIVAFTDGTDLDILIKELFLQNVTGFQWVGSEGWITYRYIASPVSYAVVGGAIGFAVPNAHIPGLKEFIMNTRPSTVPGNAGLVELWESVFSCTLTPHKDTNMKPCTGAESLQGTSTRYTDVTDASLLNNVYKAVYAVAHSLQSLVRCKPGQGPFLNNTCADKTNIEPWQVLHYLTQVNFTTKHGEMIHFDEQGDPAARYALVNWQLSPQGEILFEMVGLYDASLPEGQQFVMNEDVSAVWAGGRREVPKSICSESCLPGTRRAFVKGKPICCFDCILCADGEFSNTTNALTCVPCPPEYKSNEERNHCNLKSIEFLTYDELMGILLVAFSVIGGCLTITIGIIFFVHKDTPIVKANNSELSFLLLFSLKLCFLCSLTFIGRPSEWSCMLRHTAFGITFVLCISCVLGKTIVVLMAFRATLPGSNVMKWFGPLQQRLSVLAFTLIQVLICILWLTISPPFPNKNMKHYKEKIILECDVGSAVGFWAVLGYIGLLSVLCFVLAFLARKLPDNFNEAKFITFSMLIFCAVWITFIPAYVSSPGKFTVAVEIFAILASSYGMLFCIFFPKCYIILLKPEKNTKKHLMGK
>LOCXPOlfC16.151.HIT1.OlfC.2R.851.ANF_receptor.exons6.CM032883.1.Megalops_atlanticus
MALQTMLLAVTVIWTAAETPPCRILGKAAKPSFSRLGNINIGGAFSLHGNPTEITIQFQSKPETLKCARINFREFRLAQTMIFAIEEINNRTDILPGVSLGYKIYDTCASTTISIRSAMALMNGYEEMLTDTSCSIPAAVQAIIGESGSTNTIAIAASVGLFQIPVISHFATCACLSNRKEFPSFFRTIPSDYYQSRALAQLVKHFGWTWIGAVRSDSDYGNNGMATFVKAAQQEGICIEYSEKFHRTEPDKLLKVVDVIKRGTAKVVVAFVSQLDMNSLLEQLILQNITGLQMIGSEGWITASNLVTPTSYRILGGSIGFAVSKGRINGLKDFVLKLHPSQNPENTDVIDFWETAFQCSLTNGNNSPYNTPCTGSESLSELKNQYTDVSELRISNNVYKAVYAVAYSLHDLLTCTAHQGCANSIKTEPWQVLEALKKVNFTLETGEHVYFDSNGDPAARYEVVNWQRGPDGAVQFTVVGIYDASLPTGQQFMMSPVSMVWAGGQQQKPRSVCSESCPPGTRKAVQRGRPVCCYDCVPCAEGEISNTTDANDCIQCLEEYWSNAKRDQCVLKVVEFLSFEEIMGIVLVIFSLFGVFVTFLVAVLFFIQKDTPIVKANNSELSFLLLFSLKLCFLCSLTFIGRPSEWSCMLRHTAFGITFVLCISCVLGKTIVVLMAFRATLPGSNVMKWFGPPQQRLSVLAFTLIQVLICILWLTISPPFPHKNMKHYKEKIILECDVGSAVGFWAVLGYIGLLSVLCFVLAFLARKLPDNFNEAKFITFSMLIFCAVWITFLPAYVSSPGKFTVAVEIFAILASSFGLLFCIFAPKCYIILLKPELNSRKHVMGKVPSKS
>LOCXPOlfC16.155.HIT1.OlfC.2R.851.ANF_receptor.exons6.CM032883.1.Megalops_atlanticus
MALQTMLLAVTVIWTAAETPPCRILGKAAKPNFSQLGDINIGGVFFLHNSPSERTIHFRSMPEPLQCSRINFREFWLAQTMIFAIEEINNRTDILPGVSLGYKIYDSCSSTTLSIRSAMALMNGYEEMLTDTSCSIPAAVQAIIGESGSTNTIALAESVGLFQIPVISHFATCACLSNRNKFPSFFRTIPSDYYQSRALAQLVKHFGWTWVGAVRSDSDYGNNGMATFIEAAQQEGICIEYSEKFHRTETEKLLKVVDVIKAGTAKVVIAFLGLGEMINLLEQLILQNITGLQMIGSEGWITASNLVTPTSYRILGGSIGFAVSKVEINGLKEFLFKIHPSQNPENTDVVDFWETVFQCFLTNGNNSPYNTPCTGSESLSELKNQYTDISELRVSNNVYKAVYAIAHSLHDLLACTAHQGCANSLKTEPWQVLETLKKVNFTLGTGEQVYFDSNGDPAARYEVVNWQLGPDGAVQFTVVGYYDASLPVGQQFVLSPDSMVWAGGQRQKPRSVCSESCPPGTRKAVQRGRPVCCYDCVPCAEGEISNTTDANDCVQCPEEYWSNAKRDQCILKAVEFLSYDEVMGIVLVIFSLFGACVTILVAVLFFLQKDTPIVKANNSELSFLLLLALKLCFLCSLTFIGRPSEWSCMLRHTAFGITFVLCISCVLGKTIVVLMAFRATLPGSNVMKWFGPPQQRFSVLAFTLIQVLICILWLTISPPFPNKNMKHYKEKIILECDVGSAVGFWAVLGYIGLLSVLCFVLAFLARKLPDNFNEAKFITFSMLIFCAVWITFIPAYVSSPGKFTVAVEIFAILASSFGLLFCIFLPKCYIILFKPEQNTRKHIMGKSHAKS
>LOCXPOlfC16.158.HIT1.OlfC.2R.851.ANF_receptor.exons6.CM032883.1.Megalops_atlanticus
MALQTMLLAVTVIWTAAETPPCRILGKAAKPSFSQLGDINIGGVFFLHNSPSERTIQFQSMPEPLQCSRINFRQFWLAQTMMFAIEEINNKTDILPGVSLGYKIYDSCSATMLTVESAMALMNGYEEMLTDTSCSIPAAVQAIIGESGSTNTIALAESVGLFQIPVISHFATCACLSNRKRFPSFFRTIPSDFYQSRALAQLVKHFGWTWVGAVRSDSDYGNNGMATFIEAAQQEGICIEYSEKFYRTEADKLLKVVDVIKGGTAKVVVAFLAQGEMTNLLEQLILQNITGLQMIGSEGWITASNLVTPTSYRILGGSIGFAVSKVEINGLKEFLLKIHPSQNPENTDVVDFWETVFQCFLTNGNNSPYNTPCTGSENLSELKNQYTDISELRVSNNVYKAVYAIAHSLNDLLACTAHQGCANSLKTEPWQVLEALKKVNFTLKTGEQVSFDSNGDPTAKYEVVNWQLGPDGAVQFKAVGYYDASLPGGQQFVLSPDSMVWAGGLQEKPRSVCSESCPPGTRKAVQRGRPVCCYDCVPCAEGEISNTTDANDCVQCPEEYWSNAKRDQCVLKAVEFLSYEEVMGIVLVIFSLFGACVTILVAVLFFIQKDTPIVKANNSELSFLLLFSLKLCFLCSLTFIGRPLDWSCMLRHTVFGITFVLCISCVLGKTIVVLMAFRATLPGSNVMKWFGPLQQRLSVLAFTLIQVLICILWLTISPPFPNKNMKHYKEKIILECDVGSAVGFWAVLGYIGLLSVLCFVLAFLARKLPDNFNEAKFITFSMLIFCAVWITFIPAYVSSPGKFTVAVEIFAILASSFGLLFCIFLPKCYIILFKPEQNTRKHVMGKMHAKS
>LOCXPOlfC17.166.HIT1.OlfC.2R.819.ANF_receptor.exons7.CM032883.1.Megalops_atlanticus
CRILGKAAKPSFSQLGDINIGGVFSLHNSPSERTIHFRSMPEALQCSRINFREFWLAQTMMFAIEEINNRTDILPGISLGYKIYDSCSATMLTVESAMALMNGYEEMLTDTSCSIPAAVQAIIGESGSTNTIALAESVGLFQIPVISHFATCACLSNRKRFPSFFRTIPSDFYQSRALAQLVKHFGWTWVGAVRSDSDYGNNGMATFIEAAQQEGICIEYSEKFHRTETEKLLKVIDVIRRGTAKVVVAFLAQGEMSKLFEQLTIQNITGLQMIGSEGWITASNLVTPTSYRILGGSIGFAVSQGKIDGLKEFAFKLHLSQYPGNIDCSLTNGNNSPYNTPCTGSESLNGLKNQYTDVSELRISNNVYKAVYAVAYSLHDLLACTAHQGCANSLNTEPWQVLEALKKVNFTLKTGEQVSFDSNGDPTAKYEVVNWQLGPDGAVQFKAVGYYDASLPAGQQFVLSPDSMVWAGGLQEKPRSVCSESCPPGTRKAVQRGRPVCCYDCVPCAEGEISNTTDANDCVQCPEEYWSNAKRDQCVLKAVEFLSYEEVMGIVLVIFSLFGACVTILVAVLFFIQKDTPIVKANNSELSFLLLFSLKLCFLCSLTFIGRPLDWSCMLRHTAFGITFVLCISCVLGKTIVVLMAFRATLPGSNVMKWFGPPQQRLSVLVFTLIQVLICILWLTISPPFPNMNMKHYKEKIILECDVGSAVGFWAVLGYIGLLSVLCFVLAFLARKLPDNFNEAKFITFSMLIFCAVWITFIPAYVSSPGKFTVAVEIFAILASSFGLLFCIFLPKCYIILFKPEQNTRKHVMGKTHAK
>LOCXPOlfC18.169.HIT1.OlfC.2R.851.ANF_receptor.exons6.CM032883.1.Megalops_atlanticus
MALQTMLLAVTVIWTAAETPPCRILGKAAKPSFSHLGDINIGGVFSFHKSPTERKIQFQSMPAPLQCSQVNVREFWVAHTMIFAIEEINNRTDILPGISLGYKIYDSCSATMLTVESAMALMNGYEEMLTDTSCSIPAAVQAIIGESGSTNTIALAESVGLFQIPVISHFATCACLSNRKRFPSFFRTIPSDYYQSRALAQLVKHFGWTWVGAVRSDSDYGNNGMATFIEAAQQEGICIEYSEKFHRAETDKLLKVVDVIKAGTAKVVIAFLAFGEMNNLLEQLILQNITGLQMIGSEAWITASNLVTPTSYRILGGSIGFAVSKVEINGLKEFLFKIHPSQNPENTDVVDFWETAFQCSLTNGNNSPYNTPCTGSENLSELKNQYTDVSELRVSNNVYKAVYAIAHSLHDLLACTAHQGCANSLNTEPWQVLEALKTVNFTLKSGEQVFFDSNGDPTAKYEVVNWQLGPDGAVQFKAVGYYDASLPAGQQVVLSPDSMIWAGGLQEKPRSVCSESCPPGTRKAMQRGRPVCCYDCVPCAEGEISNTTDANDCIQCPEEYWSNAKRDQCVLKAVEFLSYEEVMGIVLVIFSLFGTSVTILVAVLFFIQKDTPIVKANNSELSFLLLFSLKLCFLCSLTFIGRPSEWSCMLRHTAFGITFVLCISCVLGKTIVVLMAFRATLPGSNVMKWFGPPQQRLSVFAFTLIQVLICILWLTISPPFPNMNMKHYKEKIILECDVGSAVGFWAVLGYIGLLSVLCFVLAFLARKLPDNFNEAKFITFSMLIFCAVWITFIPAYVSSPGKFTVAVEIFAILASSFGLLFCIFLPKCYIILFKPEQNTRKHVMGKMHAKS
>LOCXPOlfC18.181.HIT1.OlfC.2R.851.ANF_receptor.exons6.CM032883.1.Megalops_atlanticus
MALQTMLLAVTVIWTAAETPPCRILGKAAKPSFSQLGDINIGGVFSLYNSPSERTIQFRSMPEPLQCSRINVREFWVAQTMIFAIEEINNRTDILPGISLGYKIYDSCTTTMLTVGSAMALMNGYEEMLTDTSCSIPAAVQAIIGESDSTGSIALAESVGLFQIPVISHFATCACLSNRKRFPSFFRTIPSDFYQSRALAQLVKHFGWTWVGAVRSDSDYGNNGMATFIEAAQQEGICIEYSEKFHRAETDKLLKVVDVIKGGTAKVVVAFLAQGEMTNLLEQLILQNITGLQMIGSEAWITASNLVTPTSYRILGGSIGFAVNKVEINGLKEFVLKLHPSQNPENTDVIDFWETVFQCSLTNGNNSPYNTPCTGSESLSELKNQYTDISELRISNNVYKAVYAVAYSLHDLLACTAHQGCANSLKTEPWQVLEALTKLNFTLETGEQVSFDSNGDPTAKYEVVNWQLGLDGSVQFKAVGYYDASLPAGQQFVLSPDSIVWAGGLQEKPRSVCSESCPPGTRKAVQRGRPVCCYDCVPCAEGEISNTTDTNDCIQCPGEYWSNAKRDQCVLKAVEFLSYEEVMGIVLVIFSLFGTSVTILVAVLFFIQKDTPIVKANNSELSFLLLFSLKLCFLCSLTFIGRPLDWSCMLRHTAFGITFVLCISCVLGKTIVVLMAFRATLPGSNVMKWFGHLQQRLSVFAFTLIQVLICILWLTISPPFPNMNMKHYKEKIILECDVGSAVGFWAVLGYIGLLSVLCFVLAFLARKLPDNFNEAKFITFSMLIFCAVWITFIPAYVSSPGKFTVAVEIFAILASSFGLLFCIFLPKCYIILFKPEQNTRKHVMGKTHAKS
>LOCXPOlfC19.190.HIT1.OlfC.2R.851.ANF_receptor.exons6.CM032883.1.Megalops_atlanticus
MALQTMLLAVTVIWTAAETPPCRILGKAAKPSFSHLGDINIGGVFSPHNSPSERKIQFRSIPEPLQCSRINVREFWVAQTMIFAIEEINNRTDILPGISLGYKIYDSCTTTMLTVESAMALMNGYEEMLTDTSCSIPAAVQAIIGESASTNTIALAESVGLFQIPVISHFATCACLSNRKRFPSFFRTIPSDFYQSRALAQLVKHFGWTWVGAVRSDSDYGNNGMATFIEAAQQEGICIEYSEKFHRTEPDKLLKVVDVIKGGTAKVVVAFLAQGEMTNLLEQLTIQNITGLQMIGSEGWITASNLVTPTSYRILGGSIGFAVSKVEINGLKEFLLKIHPSQNPENTDVVDFWETVFQCSLTNGNNSPYNTPCTGSESLSELKNQYTDISELRVSNNVYKAVYAVAYSLHDLLACTAHQGCANSLKTEPWQVLEALKKVNFTLETGEQVSFDSNGDPTAKYEVVNWQLGPDGAVQFKAVGYYDASLPAGQQFVLSPDSMVWAGGLQQKPRSVCSESCPPGTRKAVQRGRPVCCYDCVPCAEGEISNTTDANDCVQCPEEYWSNAKRDQCVLKAFEFLSYEEVMGIVLVIFSLFGACVTILVAVLFFIQKDTPIVKANNSELSFLLLFSLKLCFLCSLTFIGRPSEWSCMLRHTAFGITFVLCISCVLGKTIVVLMAFRATLPGSNVMKWFGPLQQRLSVFAFTLIQVLICILWLTISPPFPNMNMKHYKEKIILECDVGSAVGFWAVLGYIGLLSVLCFVLAFLARKLPDNFNEAKFITFSMLIFCAVWITFIPAYVSSPGKFTVAVEIFAILASSFGLLFCIFLPKCYIMLFKPEQNTRKHVMGKTHAKS
>LOCXPOlfC19.195.HIT1.OlfC.2R.851.ANF_receptor.exons6.CM032883.1.Megalops_atlanticus
MALQTMLLAVTVIWTAAETPPCRILGKAAKPSFFQLGDINIGGTFSLHSQPQQASLQFTGAQKSVGCIRVNFREYRLAQTMIFTIEEINNRTDILPGVSLGYKIYDTCASTTISIRSAMALMNGYEETLSDTSCSIPAAVQAIIGESGSTNTIAIAESVGLFQIPLISHFATCACLSNRKRFPSFFRTIPSDYYQSRALAQLVKHFGWTWVGAVRSDSDYGNNGMATFVKAAQEEGICIEYSEKFHRAEPVKLLKVVDVIKGGTAKVVVAFVAQGEMNYLLEQLILQNITGLQMIGSEAWITASNLVTPTSYRILGGSIGFAVSKAKIDGLKEFVLKLHPSQNPENTDVVDFWETAFQCSLTNGNNSPYNTPCTGSESLSELKNQYTDVSELRISNNVYKAIYAIAHSLHDLLACTAHQGCANSLKTEPWQVLEALKKVNFTLGTGEQVFFDSNGDPAARYEVVNWQLGPDGAVQFKAVGYYDASLPAGQQFVLSPDSMVWAGGLQQKPRSVCSESCPPGTRKAVQRGRPVCCYDCVPCAEGEISNTTDANDCIQCPEEYWSNAKRDQCVLKAVEFLSYEEVMGIVLVIFSLFGACVTILVAVLFFIQKDTPIVKANNSELSFLLLFSLKLCFLCSLTFIGRPLDWSCMLRHTVFGITFVLCISCVLGKTIVVLMAFRATLPGSNVMKWFGPLQQRLSVLAFTLIQVLICILWLTISPPFPNMNMKHYKEKIILECDVGSAVGFWAVLGYIGLLSVLCFVLAFLARKLPDNFNEAKFITFSMLIFCAVWITFIPAYVSSPGKFTVAVEIFAILASSFGLLFCIFLPKCYIMLFKPEQNTRKHVMGKTHAKS
>LOCXPOlfC16.197.HIT1.OlfC.2R.851.ANF_receptor.exons6.CM032883.1.Megalops_atlanticus
MALQTMLLAVTVIWTAAETPPCRILGKAAKPIFSKLGDINIGGVFSLHNSPSELTIQFQSTPEPLQCSRIILREFWVAQTMMFTIEEINNRTDILPGVSLGYKIYDTCVFTTFSIRTAMALMNGNDKTLTDTSCSIPATVQAVIGESGSTNTIALAATVGLFQIPVISHFATCACLSNRNKFPSFFRTIPSDYYQSRALAQLVKHFGWTWVGAVRSDSDYGNNGMATFIEAAQQEGICIEYSEKFHRTEPDKLLKVVDVIKEGTAKVMVAFLGQGEMSKLFEQLTIQNITGLQMIGSEGWITASNLVTPTSYRILGGSIGFAVSQGKIDGLKEFAFKLHPSQYPGNTDVIDFWEAAFQCSLTNGNNSPYNTPCTGSESLNGLKNQYTDVVELRVSNNVYKAVYAIAHSLHDLLACTAHQGCANSLNTEPWQVLEALKKVNFTLGTGEQVYFDSNGDPAARYEVVNWQLGPDGAVQFTVVGYYDASLPAGQQFVLSPDSIVWAGGLQQKPRSVCSESCPPGTRKAVQRGRPVCCYDCVPCAEGEISNTTDANGCIQCPEEYWSNARRDQCVLKAVEFLSYEEVMGIVLVIFAFFGVCVTFLVAVLFFIHKDTPIVKANNSELSFLLLFSLKLCFLCSITFIGRPSEWSCMLRHTAFGITFVLCISCVLGKTIVVLMAFRATLPGSNVMKWFGPLQQRLSIFAFTLIQVLICILWLTISPPFPNKNMKHYKEKIILECDVGSAVGFWAVLGYIGLLSVLCFVLAFLARKLPDNFNEAKFITFSMLIFCAVWITFIPAYVSSPGKFTVAVEIFAILASSFGLLFCIFLPKCYIILFKPEQNTRKHIMGKTHAKS
>LOCXPOlfC20.204.HIT1.OlfC.2R.826.ANF_receptor.exons6.CM032883.1.Megalops_atlanticus
LCQILGSPEYPLLSKDGDVTIGGAFSIHSKITEPVFSFQTEPEPPACTSLNLREFRFAQTMIFAIEEINNSSSLLPNVTIGYKIYDSCGSTLSSMRTAMALMNGQEEVEEKPCSSHAAVHAIIGESESSTTIAMARTTGPFHIPVISHFATCACLSNRKEFPSFFRTIPSDYYQSRALAQLVKHFGWTWVGAVRSDNDYGNNGMATFVEAAQHEGVCIEYSEAILRTNPREKIVRVVEIIKKATSKVLVAFLAQGEMEVLLEEALSQNLSGLQWVGSESWITARHLASQRASSVISSAIGFTIKKSKIPGLRDFLVKVHPFQSPGNALISEFWETAFGCQFNPQTGDTKVCSGSEKLTELSNQYTDVSELRISNNVYKAVYAVAHSLHNLLTCGTAANQTCARKETIDPGQVVYYLKGVNFTTSTGEHVFFNYDGDPTAKYELVNWQQNGGKIEFVTVGYYDASLPSGQQFSMNLVNITWAGDPFTKPRSVCSESCLPGTRQAVIKGKPACCFSCVPCAAGEISNATDSAECTKCPLEYWSNEDRSHCVLKKVEFLSFGETMGIVLTIFSLLGACLTTATALVFFRFKDTPIVKANNSELSFLLLFSLKLCFLCSLTFIGRPSEWSCMLRHTAFGITFALCISCVLAKTIVVVMAFKAAVPGGSIPQCSVPLQRLSVFCSTLPQVVICTLWLALAPPVPHSNIAHSTERIILECDVGSAVGFWAILGYIGLLSVLCFVLAFLARKLPDNFNEAKFITFSMLIFCAVWITFIPAYVSSPGKFTVAVEIFAILASSFGLIFCIFAPKCYIILLKPEHNTRKHIMGKRH
>LOCXPOlfC21.207.HIT1.OlfC.2R.844.ANF_receptor.exons7.CM032883.1.Megalops_atlanticus
VVCWLFYIVNQQPPACRPISGRAPLPALERQGDVILGGLFSLHDAMLEPDLSFTSEPDRMLCTEFNFRTFRWLQTMIFAIEEINKDGRLLPNVTLGYRIYDSCSTPAHALRAAMSLMSGQGEASVEPNCSPAVPIVIGDGGSTLSLVVARILGVFHVPQVSYFSSCACLSNKDEFPAFLRTMPSDFFQVDALALLVRHFGWTWVGSVAGDDAYGRQGVQIFNEEVSKLGACVAFHEVIPKNHEGGRMARIVERIRHSGARVVLVFALEQDAGALFREVLRQNLTGIQWLASEAWITAAVLTASRFHPILQGSVGFAIRRVDIPGLQPFLLRLHPSTAGDDPFVPEFWEETFSCSLQGAGGGKPPCTGAEQLASTKNIYSDVTQLRISYNVYKAVYAIAHALSSMLKCDLGKGPHPGQACLDSSSIQPWQLLHYLRRVEFTSFGEETKFDENGDPVAMYDLINLQITGNGTVEFVTVGKFDGTLSLSKKLEIDEKAIIWNGQQRQVPQSVCSSSCPPGTRKAIKPQFPVCCFDCVVCAAGEISNQTDAIECLKCLPEFWSNVKRDKCVPKQVEYLSYGDTMGVTLLAVALLGACCTVAVAVIFVCYRTTPIVRANNSELSFLILCSLALCFLCALTFIGQPTAWSCMLRHSIFGIAFVLCISCILGKTIVVLMAFRATLPGSRVMKWFGPSQQRAIIFLCTSVQVLICSLWLALAPPSPRRLMVRDSARIILLCNVGSALAFCLVLGYIGTLSCLCFLLAFLARKLPGNFNEAKLITFSMLIFFAVWIAFVPAYVSSPGKYTTATEIFAILASSFGLLVCLFFPKCYIILLKPEKNTRKHLMAKS
>LOCXPOlfC22.214.HIT1.OlfC.2R.848.ANF_receptor.exons6.CM032883.1.Megalops_atlanticus
FPAATAATEDCERWDDLDTAVFHKDGHVVLAGMFPIHSKGVEQQHTYEQRPGERKCRGFNLRVFRWSQAMIFFIEEINRNPTLLPNITLGYRLYDTCGIEQLSVRTALSVVSQPLKRGREGCVSPSIPLIIGDSGSTLSMAISRLLNLYRVPLVSYFASCACLSDKRQFPYFFRTIPSDVNQAGALARLVRHFGWTWVGTVGADDDYGRMGIDMFTAEVIKLGVCVAFRVIIPKLPSSARLREIVETIRSSTARVIVAFAIEEDIQPVIQEIVRQNVTGKQWVASEAWVTSTLISTRENLPFLDGTIGFAIRRAEMPKLKRFLESLDPLAEPHNPFAREFWELQFMCSLNTTAPAASTSELTIYNKSCTGAEVIQDTVSIYNDVSQLRVTYNMHKAVYAVAHALHNLLTCQHGNGTHPNRSCADIHSLQPWQIVQYLKEVSYTNTFGDVVQFDENGDPVGSYDIINWQKDGEGSVKYVTVGRFDSSLPPLHQLEFSQEDIVWHGGHREAPVSVCSDSCPTGYRKASRPGQPVCCYDCVPCAEGTISNSTDQPECIPCPEDFWSNAKRDTCIIKEIEFLSYTEAFGMVLAAMAILGALSTAAVAGVFLRHRHTPIVRANNSELSFLLLLSLAFCFLCALTFLGRPSHWSCRLRRTSFGISFALCLSCLLSKTLVVLMAFRATLPGNNVARWFGPTQQRLGVFVCAALQAGVCAVWLTRAPPYPVKNTWLYRGRIILECHLGSVVLFSCVLGYIGCLAGFCFFLAFLARKLPDNFNEAKFITFSMLIFCAVWITFIPAYVSSPGKFTVAVEIFAILASSFGVLLCIFAPKCYIIIFQPEKNSKKHLLSQR
>LOCXPOlfC23.218.HIT1.OlfC.2R.838.ANF_receptor.exons6.CM032883.1.Megalops_atlanticus
GQAESSCRLLETLLSQIIYKPGDVVIGGLFPVHLQAPEPDLSFTQRAAPSQCQDFDLRSYRWLQTMIFAVEEINRSPQLLPNLTLGYALADTCLAEGTTLGAALALVTGRDSSVSGSGCGRTPEVPVIVGDARSSASIVIARTLGVFSIPMVSYFASCACLGDHRKYPTFFRTVPSDTFQARAMARMLRHFGWTWVGVVAGDDDYGKSGIQQLLEELQSSEVCVAFSEIIPKVHSESRISRIVDTIRRSTAKVIVTFAIAPDMSVLLREVVRQNVTDKQWVATEAWITSSILSVPQNLASLWGTIGFALRKANINGLRSFLTRLRLQAAPSDPFLRDFWETIFGCSLGCDPLSSPSPRPPCTGKENLNDAESLYSDVSQLRATYNVYKAVYAIAYAIHNMQSCQMGEGPFEKGACPDVKNLQPWQIVHYLSHVNFTTPVGEASHFDENGDPAASYDIINWNVGAKGTVEFVKVGQFDSADGSDSEFDIDVKAIVWGGGHDKVPVSVCSTPCPPGTRKAVQKGKPICCFDCLPCADGEISNTTGSTECQRCPDRFWSNAARTMCIPKAVEFLSFQDTMGIILSVLSVSGAGLTATVIGTFFCHRDTPLVRANNAELSFLLLLSLSLCFLCALAFIGRPAPWSCMLRHTLFGISFVFCISCVLSRTVVVLVAFRATLPGSNVMRYFGPLQQRLGISLCTAVQVLICVLWLVLAPPTPSEIQGRSASIVLECGVGSVAGFACVLGYISLLAAVCFLLAFLARKLPDNFNEAKFITFSMLIFCAVWITFVPAYVSSPGKYTVAVEVFAILASSYGLLLCIFAPKCYIILLRPDKNTKKNMMA
>LOCXPOlfC24.219.HIT1.OlfC.2R.811.ANF_receptor.exons6.CM032884.1.Megalops_atlanticus
GASAPGDILIAGFFPVHEGVEKNTNLSHPEPYKCVKFNKEGLTNALAMVHAVESLNGSPVLGGLTLGYHLYDSCSDVSTALQVTQALVDVIIDCWTEPTDTSCSQPVMAVIGATSSEVSIAVARQLTLELIPQISYASSAVILSDKNRFPAFMRTVPNDNYQTRAMVKLLKDNDWNWVGMVSTDGDYGRSALESFMAEATDAGICVAFREILPDILSNDSIMEKINKTAKSIVSTQKVNVIVSFAKPMHMIYLFNALDEETLQKKVWVASDGWSTSRDVIDKMKDKNIGTVVGFTFKRGDILPFHDFLSTLNITGSLENSSFMREFSTLQNQSRHYSPGQSGLLTDVLINSTQPDAVFSIHMAVSAIAHAAGRLCTKKDCRAPKRVEPWELLQELEESEFELDGKSYAFDSNGDVNLGYDVTLWRSGQEAVQIDNVVAEYSPQTHSFNFRSKNTRKKLQELQQVESKCAPTCQPGQVKTTAEGQHTCCYSCVNCTENHFSNGTDMDQCFRCDKDTEWATAGSSSCTAKTLEFFSWQDHFAAVLLLLASAGVLLTFLVSALFLWYRKTPVAKAAGGPISQLLLFSLVGSYVSTVLFVGQPTNLQCQVRQVVFGLSFTWCVACILVKSLKILLAFHFNPGLQAALRKLYQPYWIIGVCVGLQALLCTLWLVLSSPQEKRVSLETSILVECDEGSYVAFGVMLVYIAVLALVCFGCAFKGRKLPENYNEAKFITFSMLIYFITWVIFGPVYVTTSGKYLPAVEMVVILISNYGILSCNFFPKCYIMLFRKQANTKDAFLQDIYAYTSRQSGKIK
>LOCXPOlfC25.221.HIT1.OlfC.2R.815.ANF_receptor.exons8.CM032887.1.Megalops_atlanticus
LCALGVSFLLGMGSCCDHSEAICGAQAPGDILIGVLNPCHTKVETLQNRTGPESFNCTGFDLLSFARALAVIHTIDTINDSGFIPGVRLGYVICDTCSYATKALQNTEYLLSINGTLSPQCNHMDHLPVKAIIGERFSEVSITVARLLGLYMVPQISTTSSAPILSDKVRFPSFLRTIPSDMYQTQALARLMFHFGWEWVGVVYGDDDYGKEAMQTFLRHAEELQVCIAYQEVLPHYLDHVDSERRIKEVARQIRSSKAEVVLLILKEQLVKKLFEDMLRANVSKIWIASDAWSMSRPLASMEGINGVGDIFGFTFITGQNPGFEQFLQNLEPGPGATNHFIEEYKELSLPDPQKADDDFLINGVDLTLTYNERVATWAIAHAIRELLKCNDTFCSGKTTFPPWKLLQELKKINFTVDNRQFYFNKDGDFVNGYDLINWVKDGNKRHFEVVGGYNLVEKDIKIRKKGINWGTPNNTVPKSICSKPCPPGTVKKVSNISCCYNCTQCDEGTYSDAQNLDNCLPCPNGTWSRKGASQCQPRTEEFFRWADPYAIFLLTAAGLGVLLLLVILIIFAVGRNSPVVKVAGGNLCYVMQAGLAVSFGSIVLFMGKPNDHICRARQTMYGLGFTLCISCILVKAFRTFLAFLFDLNRQHKLKKLYKPPAIIVVTTALQGIICLFWLIFASPYVEKILVNQNMTIFHRCNEGSNAGFGAMLAYISLVAFICFVLALKGRKVPHRFNETGYIIFSVLIYLFVWVCFIPIYITKNEQSSAIQASAILVSNYGIIFCHFLPKCYMILCKKKEEAEEMLHLRMTRTL
