# Supplementary material for: Expanded olfactory system in ray-finned fishes capable of terrestrial exploration
Source: BMC Biol. 2023 Jul 31;21:163. doi: 10.1186/s12915-023-01661-8 (PMC10392011; doi:10.1186/s12915-023-01661-8)
Supplement: Supplementary file 3 — Additional file 3: Data S1. Protein sequences and genomic coordinates of OLF genes. FASTA and General Feature Format (GFF) files containing the protein sequences and genomic coordinates for all identified OLF genes in this study. [file 12915_2023_1661_MOESM3_ESM.zip › PROTEINS/Melanotaenia_boesemani.OLF_genes.fa]

>XPLOC_1.1.OR.1R.306.7tm_1.exons1.scaffold_11|arrow.Melanotaenia_boesemani
NVTKVPQLMPLETSAKALMTVMPCLLFLYINSVMVFALLKKPFFMDSPRYVLFGHLLFTDSLQLLLCMMLYLFAVTQVRMITHVCIIVTQFAVVTIKISPLNLAVMSLERYVAICFPLRHSTIATSRTTRIAIAVMWTVASLDSFTQLFLFISLEKTGFTTQGFCIISNVFQLQVYMTVNRAFTIVNFVLVSLIIIYTYVALVVTVRSASFHARNANKAHRTVLLHLLQFCLCLVSTLFSMINSASLLNVNPSIALHIQYVLFVGLIIFPKCLSPLIYGLRDQTFRCVFIYYFTFGSKSTVESHPR
>XPLOC_2.1.OR.1R.290.7tm_4.exons1.scaffold_11|arrow.Melanotaenia_boesemani
MTNLSFVTSFYLSEYYGMENLKPLYFCIFLIIYLAIIAENVTLIEVVYHEKSLHEPMYVLLCNLAVNELLGGTALLPALLINLLSSSREISISFCLTQIYAIHTYAINEFTILAAMSYDRYVAICYPLCYHSIMSQRIVKLVAFMWVYPMLAFLIFFISTLQLPFCGRTIEKVYCINYLLVRLACIDTSIVNIIGLVASVFYTLPQLVMIFYSYIHILRICILSFNKSKFKALRTCTPHLLAIINYSFGCFFELIHGRLVNRHMSYHTKLFFSLYCLSFPPLLNPIIYGL
>XPLOC_3.1.OR.1R.290.7tm_4.exons1.scaffold_11|arrow.Melanotaenia_boesemani
MTNLSFVTSFYLSEYYGMENLKPLYFCIFLIIYLAIIAENVTLIEVVYHEKSLHEPMYVLLCNLAVNELLGGTALLPALLINLLSSSHEISISFCLTQIYAIHTYAINEFTILAAMSYDRYVAICYPLCYHSIMSQRIVKLVAFMWVYPMLAFLIFFISTLQLPYCGRTIEKVYCINYLLVRLACIDTSIVNIIGLVASVFYTLPQLVMIFYSYIHILRICILSFNKSKFKALRTCTPHLLAIINYSFGCFFELIHGRLVNRNMSYHTKLFFSLYFIIFPPLLNPIIYGL
>XPLOC_6.1.OR.1R.322.7tm_4.exons1.scaffold_11|arrow.Melanotaenia_boesemani
MDFFNSASGRNITFVRPAYFIISGFIGIPNMKYYYVFLFFLYVISVLGNTAVMVVIYLDHNLQTPKYVAVFNLAFVDLLGSSALVPKVIDIFLFNHYNISYNDCLTFLFFCYTCLSMQALNLVALSYDRLVAIIYPLHYQVKMTHRFMFSLIVSFWIIAIIALLTAVGLLTRLSFCKSVVINSYFCDHGQIYRLACNDYTPNDVIGKLLHYVILYLPLIIIVCSYICIGKALAKVATVQERVKALKTCSAHLSLVAIYFIPIMITFGMGAQIDPNFRIINLSLTSVLPPMLNPIIYVLQTHEIKVSMKRILKVRRQSKILVK
>XPLOC_7.1.OR.1R.322.7tm_4.exons1.scaffold_11|arrow.Melanotaenia_boesemani
MDFFNSASGRNITFVRPEYFIISGFIGIPNMKYYYVFLFFLYVISVLGNTTVMALICLDRNLKTPKYIAVFNLAFVDLLGSSALVPKVIDIFLFNHYNISYNDCLTFLFFCYTCLSMQSLNLLALSYDRLVAIIYPLHYHVKMTHRFMFSLIATFWIIGIIATLAAVGLLTRLSFCKSVVINSYFCDNGQIYRLACNDYTPNDVIGRLLPILILYLPFIIIMCSYICIGKALAKVATVQERVKALKTCSAHLSLVAIYFIPIITTFAMAAGIDPNARIINLSLTSVLPPMLNPIIYVLQTHEIKESMKRLLKFRRQSKILVK
>XPLOC_8.1.OR.1R.322.7tm_4.exons1.scaffold_11|arrow.Melanotaenia_boesemani
MDFFNSASGRNITFVHPEYFIISGFIGIPNMKYYYVFLFFLYVISVLGNTAVMVVIYLDHNLKTPKYVAVFNLAFVDLLGSSALVPKVTDIFLFNHYNISYNDCLTFLFFCYTCLSMQALNLVALSYDRLVAIIYPLHYQVMVTHRFMFSLIASFWIIAIIAILTVVGLLTRLSFCKSVVINSYFCDHGQIYRLACNDYTPNDVIGRLLTFLFLYLPLIIILCSYICIGKALAKVATVQERVKALKTCAGHLSLVAIYFIPIMITFAMGAKIDPNFRIINLSLTSVLPPMLNPIIYVLQTHEIKVSMKRILKFRKQSKILVK
>XPLOC_9.1.OR.1R.322.7tm_4.exons1.scaffold_11|arrow.Melanotaenia_boesemani
MDFFNSASGRNITFVRPEYFIISGFIGIPNMKYYYVFLFFLYVISVLGNTAVMVVIYLDHNLKTPKYVAVFNLAFVDLLGSSALVPKVIDIFLFNHYNISYNDCLTFLFFCYTCLSMQALNLVALSYDRLVAIIYPLHYQVKVTHRFMFSLIASFWIIAIIALLTVVGLLTRLSFCKSVVINSYFCDNGQIYRLACNDYTPNDVIGRMLTFLILYLPLIIIVCSYICIGKALAKVATVQERVKALKTCTAHLSLVAIYFIPVLVTFTMSANIHPNARIINLSLTSVLPPMLNPIIYVLQTHEIKVSMKRLLKFRRQSKILVK
>XPLOC_10.1.OR.1R.322.7tm_4.exons1.scaffold_11|arrow.Melanotaenia_boesemani
MDFFSSASGRNITFVRPEYFIISGFIGIPNMKYYYVFLFFLYVISVLGNTAVMVVIYLDHNLKTPKYVAVFNLAFVDLLGSSALVPKVIDIFLFNHYNISYNDCLTFLFFCYTCLSMQALNLVALSYDRLVAIIYPLHYQVKVTHKFMFSLIASFWIIAIIALLTVVGLLTRLSFCKSVVINSYFCDHGQIYRLACNDYTPNDVIGRLLTFLILYLPLIIILCSYICIGKALAKVATVQERVKALKTCSAHLSLVAITFIPIMITFAMGAGIDPNARIINLSLTSVLPPMLNPIIYVLQTHEIKVSMKRILKFRRQSKILVK
>XPLOC_12.1.OR.1R.323.7tm_4.exons1.scaffold_11|arrow.Melanotaenia_boesemani
MDFFNSASGRNITFVRPAYFIISGFIGIPNMKYYYVFLFFLYVISVLGNTAVMALICLDHNLQTPKYVAVFNLAFVDLLGSSALVPKVIDIFLFNHYNISYNDCLTFLFFCYTCLSMQSLNLVALSYDRLVAIIYPLHYQVKVTHKFMFSLIASFWIIGIISTLAAVGLLTRLSFCKSSVVINSYFCDHGQIYRLACNDYTPNDIIGEVLPILILYLPPIIIVCSYICIGKALAKVATVQERVKALKTCTAHLSLVAIYFIPIMTTFVMGAGIDPNARIINLSLTSVIPPMLNPIIYVLQTHEIKVSMKRILKFRRQSKILVK
>XPLOC_13.1.OR.1R.322.7tm_4.exons1.scaffold_11|arrow.Melanotaenia_boesemani
MEFFNSASGRNITFVRPEYFIISGFIGIPNMKYYYVFLFLLYVISVLGNTAVMVVIYLDRNLQTPKYVAVFNLAFVDLLGSSALVPKVIDIFLFNHYNISYNDCLTFLFFCYTCLSMQALNLVALSYDRLVAIIYPLHYQVKVTHRFMFSLIASFWIIAIIALLTAVGLLTRLSFCKSVVINSYFCDHGQIYRLACNDYTPNEVIRQLLPLLFLYLPLIIIVCSYICIGKALAKVATVQERVKALKTCAAHLSLVAIYFIPIMTTFAMGAKIDPNARIINLSLSSVLPPMLNPIIYVLQTHEIKVSMKRILKVRRQSKILVK
>XPLOC_14.1.OR.1R.323.7tm_4.exons1.scaffold_11|arrow.Melanotaenia_boesemani
MEFFNSASGKNITFVRPAYFIISGFIGIPNMKYYYVFLFFLYITSVLGNTAVMVVIYLDRNLQTPKYVAVFNLAFVDLIGSSALVPKVIDIFLFNHYNISYSDCLTFLFFCYTCLSMQALNLVALAYDRLVAIIYPLHYQMKVTHKFMFSLIASFWIIGIISTLTAVGLLTRLSFCKSSVIIDSFFCDHGQIFRLACNDYTPSRVIGNLLPITILYLPFAIILLSYIFISRALAKVATFQERAKAFKTCTAHLSLVAIYFIPVLITFTMSANIHPNARIINLSLTSVFPPMLNPIIYVLQTHEIKVSVRRIFKFRRQSKIMIK
>XPLOC_15.1.OR.1R.325.7tm_4.exons1.scaffold_11|arrow.Melanotaenia_boesemani
MEFFNSAPGKNITFMRPPYFIIRGFIGIPNVKYYYVFLFFVYILSVLGNTAVMAVIYLDHNLRTPKYIAVFNLAFVDLFGSSALVPKVLDIFLFNNNIIPYNDCLTFLFFCYTCLSMQSFNLVALAYDRLVAIIYPLHYQVKVTNRFMLSLIASFWLFAIIAVMISVGLITRLSICKSVVINSYFCDHGQIYRLACNDNFPNDVVSFLYPVLIFWLPLVFILLSYLYIGYTLAKVATVEEGSKAFKTCIAHLLSVVVYYTPLLITFTLMEKIHPNNRIINLSLTSVVPPMLNPIIYVLQTQEIKLSVKKLLKIHVRSKVTNRKSV
>XPLOC_16.1.OR.1R.310.7tm_4.exons1.scaffold_11|arrow.Melanotaenia_boesemani
ERKAIMVFNMTFVRPANFYLSGFSNIPHTNFYYVFLCFVYIVTVLGNVFLLFVIFLVKSLHTPKYMIVFHLALTDLCGSTALIPKVLDTFLFDRRYIVYEACLSYMFFVFLFGSLQSWTLVIMAYDRLIAIYVPLRYHSIVTKKSIAAMLLFSWVFLLSLITCLVDLIDRLSFCGSLVVQSFYCDHGPIYRLACNDTMLNSIMAYVTITVVICIPLILIAITYVCISIALSRIASKEERLRALKTCTSHLILIAIFCLPLLYTNIAALASYIHPNTRIINSSLTHTLPALLNPIIYSLKTEEVLNAIKKL
>XPLOC_17.1.OR.1R.313.7tm_4.exons1.scaffold_11|arrow.Melanotaenia_boesemani
LNSERKAIMIFNMTFVRPANFYLSGFSNIPHTNFYYVFLCFVYIVTVLGNVFLLFVISLVKSLHTPKYMIVFHLALTDLCGSTSLIPKVLDTFLFDRRYIVYEACLSYMFFVFLFGSLQSWTLAIMAYDRLIAIYVPLRYHSIVTKKSIAAILLFSWVFLLSLITCLVDLIDRLSFCGSLVVQSFYCDHGPIYRLACNDATLNSIMANVTIIVVICIPVILIAITYVCISIALSRIASKEERLRALKTCTSHLILIAIFYLPLLYTNIAALASYIHPNTRMINSSLTHTLPALLNPIIYSLKTEEVLNAIKKL
>XPLOC_18.1.OR.1R.313.7tm_4.exons1.scaffold_11|arrow.Melanotaenia_boesemani
INSEGKAIMVFNMTFVRPANFYLSGFSNIPHTNFYYAFLCFVYIVTVLGNVFLLFVIFLVKSLHTPKYMIVFHLALTDLCGSTALIPKVLDTFLFDRRYIVYEACLGYMFFVFLFGSLQSWTLVTMAYDRLIAIYVPLRYHSIVTKKSIAAMLLFSWVLLLSLITCIVDLIDRLSFCGSLAVQSFYCDHGPLFRLACNDTILNSIMAYVMFFVVICIPVILIAITYVCISIALSRIASKEERLRALKTCTSHLILIAIFYLPLLYTNIAAVASYIHPNTRIINSSLTHTLPALLNPIIYSLKTEEVLNAIKKL
>XPLOC_19.1.OR.1R.307.7tm_4.exons1.scaffold_11|arrow.Melanotaenia_boesemani
AIMIFNMTFVRPANFYLSGFSNIPHTNFYYVFLCFVYIVTVLGNVFLLFVIFLVKSLHTPKYMIVFHLALTDLCGSTALIPKVLDTFLFDRRYIVYEACLGYMFFVFLFGSLQSWTLVTMAYDRLIAICVPLRYHSIVTKNSIAAMLLFLWVFLLSLITCIVDLIDRLSFCGSLAVQSFYCDHGPIFRLACNDTILNSIMANVLFFVVICIPVILIAITYVCISIALSRIASKEERLRALKTCTSHLILIAIFYLPLLYTNIAALASYIHPNTRIINSSLTHTLPALLNPIIYSLKTEEVLNAIKKL
>XPLOC_20.1.OR.1R.322.7tm_4.exons1.scaffold_11|arrow.Melanotaenia_boesemani
MPFLRTVYNSSLIIHPPGFYIVAFESLPLISVYIIFLAFVYVVTVLFNCLLIYIIIFNHCLHTPKFLAVVNLAVTDLFLNTCIIPSMIKVFLIKDNFIPFNLCLVQMYVYYVLISLESIALTILAYDRLIAICFPLRHNSINTVRRMCCIVSITWCFVLVTIAFTTSIMTRLSFCRSVRVFSYFCDYAPVFRLACNDYSMQWFAASFLSVSLLGGPFIFILLTYISILVTVYKMKSVESRLKALATCVEHIILVVLFYIPIFVIFTIGFFFGAINPDQRVLSLSLSSCIPPCVNPIVYSLKTREIQIRALKLFRKDKINAIQ
>XPLOC_21.1.OR.1R.306.7tm_4.exons1.scaffold_11|arrow.Melanotaenia_boesemani
MENYTFNSYTLQITKASMYPIFFLLLFCYLFILITNVGIIVLVVIDKNLRQPMYLLLCNLSVNDIIGNTYMLPRLMYDVVQPPSERLISYYECVVQAFICHIFGTTSHTVLMIMAFDRYMAICNPLRYAAIMTNKMLMKLTVSAWGVAVVLVGILLGLTIRLNRCRTLIENPYCDNASLFKLSCESVIINNVYGLTFTVVLLTSSIGSIVLTYTKITVICLTSKNKTLNSKALKTCSTHLFVYMIMFVCGKVHILLHRFPQYIEYRRVSAILFHIMPGTFNPIIYGLQSKEMKKFLSRSFRSRKVL
>XPLOC_22.1.OR.1R.303.7tm_4.exons1.scaffold_11|arrow.Melanotaenia_boesemani
FRLMENYTFNSFILQVEGLYVKDSAMYPVFFLLLFFYLFIMIVNLGIIILIFIDKNLHQPMYLLFCSMTFNDILGNSVVLPHVLVNILLPPSERLISYIECVVQAFISHIFGTTTHTVLMIMAFDRYVAICNPLRYAAIMTKAMLIKLTVFAWGTPLVLVGILLGLTIRLNRCRTLIANLYCDNAALFKLSCESVVINNIYGLTFTAVLFSASIGSIVITYTKITVVCLTSKSKSLNKRALKTCSTHLFVYMIMIVCGMVNIVLHRFPQFTNERKIFTILFCIIPSSLNPIVYGVQSTEIKSF
>XPLOC_24.1.OR.1R.311.7tm_4.exons1.scaffold_11|arrow.Melanotaenia_boesemani
NYSFNSFTLQLEGLTIQEASVYPVFFFFLFSHVFILIANVWILILVCIDKNLHQPMYLLFCNLPINDILGNFILLPRLMADILKPSSKILISYYECVVQAFAGHFFATTCHTVLMIMAFDRYVAICNPLRYAAIMTNKMLMKLTVSAWGLAFLLVGILIGLTVRLSRCRTMITNPYCDNASLFKLSCESVVINNIYGLTFTVVLFTSSIGSMVLTYTKITVICLTSNSKTVNSKALKTCSTHLFVYMIMLFSGMLIIVLHRFPQYAFERKMSAILFHIIPGSLNPIIYGVQSKEIKNFLSKFLWSRKVLSS
>XPLOC_25.1.OR.1R.311.7tm_4.exons1.scaffold_11|arrow.Melanotaenia_boesemani
MENYTFNSFTLQLEGLTIKDAFVYPIFFFFLFSCVFILIANIGIIILVCIDKNLHQPMYLLFCNLPINDILGNFILLPRLMADILKPSSKIFIGYYECVVQAFAGHIFATTSHTVLMIMAFDRYMAICNPLRYTTIMSNKMLIKLTVSAWGVAFVFVGILLGLTIRLNRCRTLIIHPYCDNASLFKLSCESVVINNIYGLTFTVVLFTSSIGSMVLTYTKITVICLTSNSKILNSKALKTCSTHLFVYMIMLFCELLIVVLHRFPQYAFERKISAILLHIIPGSLNPIIYGFQSAEIQKFLMKVFRSRKVL
>XPLOC_26.1.OR.1R.311.7tm_4.exons1.scaffold_11|arrow.Melanotaenia_boesemani
MENYTFNSFTLQLEGLTIKDAFVYPIFFFFLFSCVFILIANIGIIILVCIDKNLHQPMYLLFCNLPINDILGNFILLPRLMADILKPSSKIFIGYYECVVQAFAGHIFATTSHTVLMIMAFDRYMAICNPLRYTTIMSNKMLIKLTVSAWGVAFVFVGILLGLTIRLNRCRTLIIHPYCDNASLFKLSCESVVINNIYGLTFTVVLFTSSIGSMVLTYTKITVICLTSNSKILNSKALKTCSTHLFVYMIMLFCELLIVVLHRFPQYAFERKISAILLHIIPGSLNPIIYGFQSAEIQKFLMKVFRSRKVL
>XPLOC_28.1.OR.1R.316.7tm_4.exons1.scaffold_11|arrow.Melanotaenia_boesemani
MDNWTLNTDLLILEALKVTPQSSLPAFILLLLIYVFIMVSNIGLVVVIFTSRSLHQPMYLLLCNMSINDVFGATVIVPHVLRDLLVWKSERYVHYMACAVQAFCVHLHASVSHTVLMIMAFDRYVAICNPLRYAAIMTQRMVTNLSWAAWGSACVLVMILVGLSIRLSRCRKVVLNLFCDNASLFSLTCESILINNIYGLTYTVVLLGSSMCSVALTYLKIAVVCLSSRNKMLNSKALQTCTTHMAVYVILLVSGFIIVILHRFPQLSDHRKVVSVLGHIALPALNAVIYGLQIKEVRQKMAAVFQKTKIASMNVK
>XPLOC_29.1.OR.1R.314.7tm_4.exons1.scaffold_11|arrow.Melanotaenia_boesemani
MANETLNAEILLLEGLKVTPQSSMPAFILLLIIYIIIMLSNISLMVLISMEKSLHQPMYLLFCNMSINDVFGATTIIPPLLSDIFTPVSERYIHYVSCVIQAFCSHMFAGVCHTVLMIMAFDRYVAICNPLKYSMIMTNRMVVKLSVLAWTVALVMVLILVGLSVRLLRCRNVIANPFCDNASLFKLSCESVLINNIYGLGYTVVLLGSSLGSITLTYLRIAVVCLSNRNNKVNSRALQTCATHLALYIIMFVSGSVMVILHRFPDLSDYRKLASILFHVVPPAMNVFIYGLQIKAVRQRILVVFIKNTKAAVK
>XPLOC_30.1.OR.1R.308.7tm_4.exons1.scaffold_11|arrow.Melanotaenia_boesemani
MENETFSLHIIQLEGLKVSPEYSIAVFVLLIVIYIFIIVSNFSLLILIFMERSLHEPMYLLFCNMSLNDVFGASVVVPRVLRDVLTPMAQRYIHYHECVIQAFCAHFHGGTSHTVLMIMALDRYMAICNPLRYSAIMTTRMVVGLSVAAWAVSFVLIVVMIVLNVRLSRCRHEISHPYCDNASLFMLSCENVLINHIYGLGSAMTMMACSVCSVAFTYVRIAMVCLYKKNKALFSKTLQTCSTHLAVYILLLVSGNIIVILHRFPHLSDHKKLAAMLFHVVPPSMNSVIYGLQIKAVREKILVLFSKK
>XPLOC_31.1.OR.1R.349.7tm_4.exons3.scaffold_11|arrow.Melanotaenia_boesemani
SPDSSLPFLTNHRSSSVNSSWQSDDVSFFIIQGLASLGEKRMILFVILLLGYIIILGGNIMIIFVSLLVFLSLVMQTLTDPKLTSPMFFFLCNLSFVDIFYATTTIPKTLSGFLFDRLTISIPGCFLQMQFFIQLGVTGHGILTVMAYDRYVAVCNPLRYTAIVTRPVQMLIVLGAWGFGTLCSLPATVMGARQHYCGPNVVRHCWCDPSSVRRLACTDTFVDDIVSVSMALVALLATGVLTSYVLIAVSIFRMGVSQRLKAFGTCAAHLTVVSISYIAASFVYISYRVGNLSPEVRIIVAVLYTTLISFLNPIIYSLRNKELQEAIRRSLSRFRPAAVSAVKSINTVT
>XPLOC_32.1.OR.1R.310.7tm_4.exons1.scaffold_11|arrow.Melanotaenia_boesemani
MENYTFNSFILQVEGLYVKDSAMYPVFFLLLFFYLFIMIVNVGIIVLIFIDKNLHQPMYLLFCSMTFNDILGNSVVLPHVLVNILLPPSERLISYIECVVQAFISHIFGTTTHTVLMIMAFDRYVAICNPLRYAAIMTKAMLIKLTVSAWGTSLVLVGILLGLTIRLNRCRTLIANLYCDNASLFKLSCESVVINNIYGLTFTAVLFSASIGSIVITYTKITIVCLTSKSKSLNKKALKTCSTHLFVFMIMFVCGMVNIVLHRFPQFTNERKIFVILFHIIPGSLNPIIYGVQSTEIKKLFSKMFSSTKV
>XPLOC_49.1.OR.1R.307.7tm_4.exons1.scaffold_11|arrow.Melanotaenia_boesemani
NYTYNSFILQLEGFKVTEDFMYPVFFLFLFSYIVIMIMNLGILVLIFIDKNLHQPMYILFCNLTVSDIIGSTHILPRLLSDMLLPPSERLISYYECVVQAFTTQMFGTTSHTTLMIMAFDRYVAICHPLRYSAIMTNKMIIKLTVSAWGVPFVLVGVLLGLTIRLNRCRTLIANPFCDNASLFKLSCESVVINNIYGLAFTVVLCIASIGSTVLTYTRITIVCLTSKNKSLNKKAFKTCSTHLIVYLIMSLTGYTIIILHRIPQYSDYKKLSAILFVIVPGGLNPIIYGLQSKEIRSFLSKISFSSK
>XPLOC_51.1.OR.1R.302.7tm_4.exons1.scaffold_11|arrow.Melanotaenia_boesemani
NYTYNSFILQMEGLMVTEDSMYPVFFLFLISYIVFMIMNLGILILIFIDKNLHQPMYILFCNLTVSDIIGSTHVLPRLLSDMLLPPSERLISYYECVVQAFIAHVFATTSHTMLMIMAFDRYVAICHPLRYSAIMTNKMIIKLTISAWGVPFVLVGVLLGLTIRLNRCRTLITNPFCDNASLFKLSCESSLINNIYGLAFTVVLFISSIGSTVLTYTRIAIVCLTSNNKSLNSKALKTCSTHLLVYLIMSLSGSTIVILHRFPQYSDYRKLSAILFVIIPGGLNPIIYGLQSKEIRSFLSKT
>XPLOC_52.1.OR.1R.301.7tm_4.exons1.scaffold_11|arrow.Melanotaenia_boesemani
NYTYNSFILQMEGLMVTEDSMYPVFFLFLISYTVFMIMNLGILVLIFIDKNLHQPMYILFCNLTVSDIIGSTHALPRLLSDMLLPPSERLIHYYECVVQAFTTHMFATTSHTTLMIMAFDRYVAICHPLRYSAIMTNKMIIKLTVSAWGVPFVLVGVLLGLTIRLNRCRTLITNPFCDNASLFKLSCESSLINNIYGLAFTVVLFISSIGSTVLTYTRIAIVCLTSKNKSLNSKALKTCSTHLLVYLIMSLSGYTIVILHRFPQYSDYRKLSAILFVIIPGGLNPIIYGLQSKEIRSFLLK
>XPLOC_54.1.OR.1R.314.7tm_1.exons1.scaffold_11|arrow.Melanotaenia_boesemani
MSNTSVSHSNLSLEMQFQGLLERVMVSALCTIPSCVFLFINGIMLFMLRSKAVFCDTSRYVLLYNLLFADTFQLAKSQALFLMAVCRVSTSYPLCAALLIFTNLTTVISPLTLVVMSSERYVAVCYPLRHASIITIRNTAVAIAACWTVGVLNNLAKVLLFLKFPFEKMPVTEVCSVIAVQLGSLTHQYDTAFTCVVFVSAGLAIVFSYVGVVVAAKSASTDKASARKARHTLLLHLVQLGLSLSSTIYYPLITALSRILTRIVFLWVQDVFYICFIILPRCLSSLIYGLRDQTIRPVLIYYLCCQQNLKLRAV
>XPLOC_55.1.OR.1R.304.7tm_1.exons1.scaffold_11|arrow.Melanotaenia_boesemani
GIQRQGLAGLVLFSLLTTLPCCICLFINGIMLFTLRSKPVFRETSRYILLFNLLFADTVQLAQSQTMYLLSAAGVKLLNAVCGALTAFYTLPHGVSVLTLVTMSLERYVAVCYPLRHAAIITIKNTGVVICVVWALSSLNCLIQLRLVLNVHSENWQHMQKTDFCGKDSVYRDPVSQLYDKASTYFLFVLAGVTVTFSYVGIIVAAKSASTDKASAKRARKTLLLHLVQLGLSMSSTIHSSLLIVVFTNLDRASAVIIQILLYICLIIVPKCLSSLIYGLRDQTIRPVLMLHLCWHCRVLPVMS
>XPLOC_56.1.OR.1R.312.7tm_1.exons1.scaffold_11|arrow.Melanotaenia_boesemani
MSNTHQSVNNLTSEQQYQGTLEKVLFSTLTTMPCCVFLFINGTMLFTLRSKAVFCDTSRYVLLFNLLFADTAQMALSQVLYIIAACGITLTYPVCGTLNFLASLTTVISPLTLVLMSLERYVAVCFPLRHTSIITIRNTAVVVAVVWAFSSLNILTRVFLLLKFPFEGMPSLQMNVFCSEMAMVLDYVSDQYVKAFTCFVFVSAGLVVISTYVSVMMAARSASADKALARKARNTLLLHVVQLGLTLSSTIYSPLLIALSRILTRIVFVRIQNVLYVCVFIFPRCLSSLIYGLRDQSIKPVLIYHLCCRMKL
>XPLOC_57.1.OR.1R.314.7tm_1.exons1.scaffold_11|arrow.Melanotaenia_boesemani
MSNVSQSPSNTTDELLNQGLLRISIISTMSTVPSFVFLYINGTMLYILRSKPVFRETCRYILLYNLLLADTVQLAQSQAMFLLSVCRIKLAYSLCIVLSMFANLTTGISPLTLLVMPLERYVAVCYPLRYASIATIRNTVVAVSAIWAVSSLNSLTRSLLFLQFPFEKMASLQLQDVCSNIALVLGYLTDEYDRAYTCVLFVSAGVAVTVSYFGVIIAARSASTDKVLARKARNTLLLHLVQLGLSLSSTINNPLLTALSRISTKMVLLWVQNVFYVCFIIFPRCLSSLIYGLRDQTIRPVLVYHLYCRLKVKI
>XPLOC_58.1.OR.1R.311.7tm_1.exons1.scaffold_11|arrow.Melanotaenia_boesemani
MSNTSVSHSNLSLEMQFQGLLERVMVSALCTIPSCVFLFINGIMLFMLRSKAVFCDTSRYVLLYNLLFADTFQLAKSQVLFLMAVCRVSTSYPLCAALLIFTNLTTVISPLTLVVMSSERYVAVCYPLRHASIITIRNTAVAIAACWTVSVLNNLAKVLLFLKFPFEKMPVTEVCSVIAVQLGSLTHQYDTAFTCVVFVSAGLAIVFSYVGVVVAAKSASTDKASARKARHTLLLHLVQLGLSLSSTIYNPLITALSRILTRIVFLWVQDVFYICFIILPRCLSSLIYGLRDQTIRPVLIYHLCCQQNLKL
>XPLOC_59.1.OR.1R.310.7tm_1.exons1.scaffold_11|arrow.Melanotaenia_boesemani
GIQRQGLAGLVLFSLLTTLPCCICLFINGIMLFTLRSKPVFRETSRYILLFNLLFADTVQLAQSQITYLLSAARVLLLYTVCCVLTALNTLSHIISPLTLVVMCLERYVAVCYPLRHAAIITIKNTVVVICVVWALSSLNFLTRLNLMLKDHFKDLQHLMMTDYCGKDNLLFDPVSQLYDKASTYFLFVLAGVTVTFSYVGIIVAAKSASTDKASAKRARKTLLLHLVQLGLSMSSTIHSSLLIVVFTNLDRVLAINIQILLYICLIIVPKCLSSLIYGLRDQTIRPVLMLHLCWHCRVLPVTSTNTRVR
>XPLOC_60.1.OR.1R.274.7tm_1.exons1.scaffold_11|arrow.Melanotaenia_boesemani
MLFTLRSKPVFRETSRYILLFNLLFADTVQLAQSQIMYLLSAARVLLLYTVCCVLTALNTLSHIISPLTLVVMCLERYVAVCYPLRHAAIITIKNTVVVICVVWALSSLNFLTQLNLMLKDHFKDLQHLMMTDYCGKDNLLFDPVSQLYDKASTYFLFALAGVTVTFSYVGIIVAAKSASTDKASAKRARKTLLLHLMQLGLSMSSTIQSSLFIVVFTNLDRASAVIIQILLYICLIIVPKCLSSLIYGLRDQTIRPVLMLHLCWHCRVLPVMS
>XPLOC_61.1.OR.1R.304.7tm_1.exons1.scaffold_11|arrow.Melanotaenia_boesemani
GIQRQGLAGLVLFSLLTTLPCCICLFINGIMLFTLRSKPVFRETSRYILLFNLLFADTVQLAQSQIMYLLSAAGVKLLYTVCCVLTALNNLSHIISPLTLVVMCLERYVAVCYPLRHAAIITIKNTVVVICVVWALSSLNFLTQLNLMLKDHFKDLQHLMMTDFCGKDNLLFDPVSQLYDKASTYFLFALAGVTVTFSYVGIIVAAKSASTDKASAKRARKTLLLHLVQLGLSMSSTIHSSLLIVVSTNLDRASAVIIQILLYICLIIVPKCLSSLIYGFRDQTIRPVLMLHLCWHCRVLPVMS
>XPLOC_62.1.OR.1R.304.7tm_1.exons1.scaffold_11|arrow.Melanotaenia_boesemani
GIQRQGLAGLVLFSLLTTLPCCICLFINGIMLFTLRSKPVFRETSRYILLFNLLFADTVQLAQSQIMYLLSAARVLLLYTVCCVLIALNNLSHIISPLTLVVMCLERYVAVCYPLRHAAIITIKNTVVVICVVWALSSLNFLTRLNLMLKDHFKDLQHLMMTDFCGKDNLLFDPVSQLYDKASTYFLFALAGVTVTFSYVGIIVAAKSASTDKASANRARKTLLLHLVQLGLSMSSTIHSSLLIVVSTNLDRASAVIIQILLYICLIIVPKCLSSLIYGLRDQTIRPVLMLHLCWHCRVLPVMS
>XPLOC_63.1.OR.1R.310.7tm_1.exons1.scaffold_12|arrow.Melanotaenia_boesemani
STESTEVSDYPCVRFYVSTLSFSVLLFFNLIINWTIVREKRLRRHARFVLVFHLLVSALIHLGMSSIFYYQIHLKAKPSRSACLIMITVLISSASNILLTLTVMALDRFFAVCHPMRYTSACTAGHWPWLLGALTWLVALVIPLSLFLQPNPQVEYHGECGREKLKRGELQKVLFISVCSLLILYSYVRILMEGRRLGVLNRRNRAGCKTIALHGTQLAVYILPNFVIFVLTILNKKEFIRRETKELSAVVVFAFFSVAQCIAPVVYGLRKEELLEQLNHRFPCCSRYLKPLLGWTVRANWPHKEHISRY
>XPLOC_64.1.OR.1R.309.7tm_4.exons1.scaffold_13|arrow.Melanotaenia_boesemani
MKNNSSFNSYFHLALFSDFGPVRYVFFSLCLLIYTIINCANVVIILTVCLNKYLHQPMYVFICCLSFNSLYGSAGFFPKFLFDMVSDTHYVSRSTCFIQIFVLYMYAICEMTILSIMAYDRFVAICQPLHYHSKMTFKMVLRLIIFAELYPAFICGACLSLTIRLPLCGNKLNRLFCTNWPVVQLSCVDTTVNNITGLIATVTAIFLPLLFVLYTYLRILLVSRRSSSDFRGKALQTCLPHMVTFVNYSLSFFGELLLNRLKDYEINPFVIVVLSLEFLIIPPIINPLVYGLKLPQIKGVIFGFLRLMK
>XPLOC_65.1.OR.1R.302.7tm_4.exons1.scaffold_13|arrow.Melanotaenia_boesemani
MDNGINITNVYLDGHVGLDKYKLIYFVIILIIYLLIIWSNSTIVYLIWIHKNLHEPMYIFIAALLINSVFWSTVIYPKLLVDFLSDTQVISYPACLLQFHMFYSLGGSEFLLLSAMAYDRYVSICKPLQYPNIMRKTTVSIFLILAWILPASQVAVPAGLSADKKLCSSTLKGVFCNNTIYKLQCHVSRAQIIHDTVILLNVAVLPVLFILFTYTRILMITYRSSRAVKRKAAQTCLPHLIVLVNFSILCAFDVVTIQLDSDFPKSLRLIMTLQLIMYHPLFNPIMYGLKMKEISKHLKGLF
>XPLOC_66.1.OR.1R.303.7tm_4.exons1.scaffold_13|arrow.Melanotaenia_boesemani
MDNTLNATYLIFDGHVEVDKYRYVYFFITLIVYILIICTNCTIVYLIWIHQNLHEPMYIFIAALLLNSVLFSTMIYPKLLIDFLSKIQVISYSACLFQFYIFYSLGGSEFLLLAAMAYDRYVSICKPLQYASIMRRTTVCIFLILAWTVPACEVAVATGLIVKEKLCSFILKGIFCNNVIYKLQCVISTARIIRDMIILVNIALIPVLFILFTYTRILIISYQSSREFRRKAAQTCLPHLIILINFFCLCSYDVVAVGLESKFPKILQFIMSFQVILYHPLFNPIIYGLKMKEIFKHLKKLFC
>XPLOC_67.1.OR.1R.306.7tm_4.exons1.scaffold_13|arrow.Melanotaenia_boesemani
MDVNLNETNIILDGFVEVHRYRYLYFVIMFTVYIQILCFNSTIVLLIVFQRSLHEPMYIFIAALLLNNVMFSVVVYPKLLIDILSERQIISSSACFFQNVIVYSLAVSEFFLLTAMSYDRYVSICKPLHYATIMRKRTVIILLVLTWILPAFYLGVLIFSIIYFHSEMCNFTLRAIFCKSALNDLLCFHSPVLVIVTLISIIIVVILLVFLILFSYIRIIMIAYRSSKEFKRKAAQTCLPHLLVLFCFKCLVSFDLITVLLESKVSKTVNLIMTLQTIIYQPLFNPIIYGLKMKEIYKHLTRLLCR
>XPLOC_68.1.OR.1R.306.7tm_4.exons1.scaffold_13|arrow.Melanotaenia_boesemani
MDVNLNETNIILDGFVEVHRYRYLYFVIMFTVYIQILCFNSTIVLLIVFQRSLHEPMYIFIAALLLNNVMFSVVVYPKLLIDILSERQIISSSACFFQNVIVYSLGVSELFLLTIMSYDRYVSICKPLHYATIMRKRTVIILLVLTWILPAFYLSVLIFSIIYFHSEMCNFTLRAIICKSALNDLLCFHSPVLVIVTLLSIIIVGIFLVFLILFSYIRIIMIAYRSSKDFKRKAAQTCLPHLLVLISFKCFVSFEIITVLIESKISKTVSLIMTLQTIIYQPIFNPIIYGLKMKEIYKHLTRLLCR
>XPLOC_69.1.OR.1R.306.7tm_4.exons1.scaffold_13|arrow.Melanotaenia_boesemani
MDVNLNETNIILDGFVEVHRYRYLYFVIMFTVYIQILCFNSTIVLLIVFQRSLHEPMYIFIAAFLLNNIMFSAVVYPKLLIDILSERQIISSSACFFQNVIVYSLAVSEFLLLTAMSYDRYVSICKPLHYATIMRKRTVIILLVLTWILPAFYLSVFTFFIIYFNSEMCNFILRAIFCKSALNDLLCFHSPVLVIVTLLSIIIVVIFLVFLILFSYIRIIMIAYRSSKEFKRKAAQTCLPHLLVLICFKCLISFELITVLLESKVSKTVNLIMTLQTIIYQPLFNPIIYGLKMKEIYKHLTRLLCR
>XPLOC_70.1.OR.1R.306.7tm_4.exons1.scaffold_13|arrow.Melanotaenia_boesemani
MDVNLNETNIILDGFVEVHRYRYLYFVIMFTVYIQILCFNSTIVLLIVFQRSLHEPMYIFIAALLLNNVMLSAVVYPKLLIDILSERQIISSSACFFQNVIVYSLGVSEFLLLTIMSYDRYVSICKPLHYATIMRKRTVIILLALTWILPAFYISVLIFSIIYFHSEMCNFTLRAIICKSALNDLLCFHSPVLVIVTLISIIIVGIFLVFLILFSYIRIIMIAYRSSKEFKRKAAQTCLPHLLVLFCFKCLVSFDLITVLLESKVSKTVNLIMTLQTIIYQPLFNPIIYGLKMKEIYKHLTRLLCR
>XPLOC_71.1.OR.1R.318.7tm_4.exons1.scaffold_13|arrow.Melanotaenia_boesemani
VAMDRVSNETYLTFGGHVELYNYRFLYFVIMFGIYILIICSNSVILFLIWIKKNLHEPMYMFIAALLLNSILFSTNVYPKLLIDFLSDKQIVSHSLCSFQGFIYYSLCGSELFLLAAMGYDRYVCICKPLQYSTIMNRRTVTSLLVSAWLLPACQLVPSLVLTSSLEICMFTLKGIYCNNSISQIYCMKPRAAYIIYGTFIFINTTFLPILFIIFTYAKILIVSYQSSINFRVRAIQTCSPHLLVLISFSCFYSYDVVIARMEVDLDKTVRFIMSLQVILYHPLFNPIIYGLKLKKISEHLKGIFARGKLTVCVRINV
>XPLOC_72.1.OR.1R.305.7tm_4.exons1.scaffold_13|arrow.Melanotaenia_boesemani
MDDNLNITQITLNGYIEMNKYRYLYFCVMFTAYVLIFCSNSAIVYLIWIHKNLHEPMYVFIAALLFNCILYSTSVYPKLLIDFLSEKQIISHSACLFQFFIFYSTGGSEFLLLAAMAFDRYVSICKPLRYPAIMNRNTVRVFLVLAWFVPACHIAVQTIQSARAEICHFNLKGIFCNNSIFTLHCMTSNSITIFGLICLLNLVIFPMLFTVFTYTRILLISHRSGKEFRKKAAETCLPHLLVLISFSTLTLYDVIIARVESDVPKAARLIMTLQILLYHPLFNPFIYGFKMKEISKHLKKYFTLT
>XPLOC_73.1.OR.1R.309.7tm_4.exons1.scaffold_13|arrow.Melanotaenia_boesemani
SSSLNVTTYNITFDGFVDLHKFRYLYFVLTLTAYILIIFSNVTIVYLISTRQSLHEPMYVFIAALLLNSVLFSTNIFPKMLIDFLSDKPVISYSACLFQFFFIYSLAGSEFLLLAAMAYDRYVSICKPLQYPVIMRKSTVTTCLCSAWLLPACFIAVLVTLSANMRLCKFNLNGILCNNSIYSLHCVSSETHSIFGAVALIMSALFPLLFILFTYTRILIISYHSSKEVRRKAGQTCVPHLLVLISFFCLCAFDVIIVRVGSSFPKVVRLTVMVQSFLYHPLFNPIIYGVKMTEISKHLKNFFCQTKVI
>XPLOC_74.1.OR.1R.300.7tm_4.exons1.scaffold_13|arrow.Melanotaenia_boesemani
MDDNLNITQITLNGYIEMNKYRYLYFCVMFTAYVLIICSNSAIVYLIWIHKNLHEPMYVFIAALLFNCILYSTSVYPKLLIDFLSEKQIISYSACLFQFFIFYSSGGSEFLLLAAMAFDRYVSICKPLRYPAIMNRNTVSVFLVLAWFVPACHIAVQTIQSAQVEICNFNLKGILCNNSIYKLHCVTSRSITIFGLISLLNLLIFPMLFTVFTYTRILLISHRSGKEFRKKAAETCLPHLLVLISFSTLTVYDVIIARVESDVPKAARLIMTLQVLLYHPLFNPFIYGFKMKEISKHLKK
>XPLOC_75.1.OR.1R.300.7tm_4.exons1.scaffold_13|arrow.Melanotaenia_boesemani
MDDNLNITQITLNGYIEMNKYRYLYFCVMFTAYVLIICSNSAIVYLIWIHKNLHKPMYVFIAALLFNCILYSTSVYPKLLIDFLSEKQIISHSACHFQFFIFYTTCFSEFLLLSAMAFDRYVSICKPLRYAAIMNRNTVRVFLVLAWFVPACHIAVQMIQSARAEICNFNLKGILCNNSIYKLHCVTSRSITIFGLICLLNLAILPMLFTVFTYTRILLISHRSGKEFRKKAAETCLPHLLVLISFSTLTVYDIIIARVESDVPKAARLIMTLQILLYHPLFNPFIYGFKMKEISKHLKK
>XPLOC_76.1.OR.1R.300.7tm_4.exons1.scaffold_13|arrow.Melanotaenia_boesemani
MDDNLNITQITLNGYIEMNKYRYLYFCVMFTAYVLIFCSNSAIVYLIWIHNNLHEPMYVFIAALLFNCILYSTSVYPKLLIDFLSEKQIISHSACHFQFFIFYSTCGSEFLLLSAMAFDRYVSICKPLRYPAIMNRNTVSVFLVLAWIVPACHIAVQTIQSARAEICNFNLKGILCNNSIYKLHCVTSSSITIFGLICLLNLVIFPMLFTVFTYTRILLISHRSGKEFRKKAAETCLPHLLVLISFSTLTVYDVIIVRVESDVPKAARLIMTLQILLYHPLFNPFIYGFKMKEISKHLKK
>XPLOC_77.1.OR.1R.307.7tm_4.exons1.scaffold_13|arrow.Melanotaenia_boesemani
NNTQNVTYITFDGYVDLHKFRYLYFVILLTAYVLIIFCNVTIGCLIWTHKSLHEPMYIFIAALLFNSVVFSINIYPKLLIDILSVKQIISYSACLFQFFLFYSLAGSEFLLLAAMAYDRYVSICKPLQYPVIMRKSTVTTCLCSAWLLPACFIAVLVTLSANMQLCKFNLNGILCNNSIYSLHCVSSETRSIFGAVALIMSALFPLLFILFTYTRILIISYHSCKEVRRKAGQTCVPHLLVLISFFCLCAFDVIIVRVGSSFPKVVRLTMMVQSVLYHPLFNPIIYGVKMTEISKQLKKFFCQTKVI
>XPLOC_78.1.OR.1R.301.7tm_4.exons1.scaffold_13|arrow.Melanotaenia_boesemani
ITFDGYVDLHKFRYLYFVLTLTVYILIIFSNVTIVYLISTRQSLHEPMYVFIAALLLNSVLSSTNIFPKMLIDFLSDKPVISYSACLFQFFFIYSLAGSEFFILAAMAYDRYVSICKPLQYPNIMTNTTIIICLCLAWFVPVLQTTISLILLHKTQVKLCNFDVKGIFCNNAIYTLHCARPGSLTVFGIWTVVDTIILPMLFIVFTYTKILIIAYQSCKEVRKKAAETCLPHLLVLFSLTCLSVYDIIIVRIESDFPKTARLIMTLQIFLYHPLFNPIIYGLKMKEIYKHLKLLFYQAKII
>XPLOC_79.1.OR.1R.311.7tm_4.exons1.scaffold_13|arrow.Melanotaenia_boesemani
STSLNVTTYIITFDGFVDLHKFRYLYFVLTLTVYILIIFSNVTIVYLISTRQSLHEPMYVFIAALLLNSVLSSTNIYPKMLIDFLSDKPVISYSACLFQFFFIYSLAGSEFFILAAMAYDRYVSICKPLQYPNIVTNTTIVIYLGLAWLVPVLHSTIALILIHKAQVKLCNFDVKGIFCNNAIYTLYCARPRSVTIFGILVVVDCIILPLLFIVFTYTKILIIAYRSCKEVRKKAAETCLPHLLVLFSLTCLSAYDIVIVRIESDFPKTARLIMTLQIIVYHPLFNPIIYGLKMKKIYKHLKLLFCQAKII
>XPLOC_80.1.OR.1R.311.7tm_4.exons1.scaffold_13|arrow.Melanotaenia_boesemani
STSLNVTTYIITFDGFVDLHKFRYLYFVLTLTVYILIIFSNVTIVYLISTRQSLHEPMYVFIAALLLNSVLSSTNIYPKMLIDFLSDKPVISYSACLFQFFLFYSLAGSEFFILAAMAYDRYVSICKPLQYPNIVTNTTIVIYLGLAWFVPVLHSTTALTLIHKAQVKLCNFDVKGIFCNNAIYTLHCTRPGSLTVFGILAVVDSIILPLLFIVFTYTKILIISYRSCKEVRKKAAETCLPHLVVLFSLTCLSVYDIVIVRIESDFPKTARLIMTLQIFLYHPLFNPIIYGLKMKKIYKHLKLLFCQAKII
>XPLOC_81.1.OR.1R.309.7tm_4.exons1.scaffold_13|arrow.Melanotaenia_boesemani
SLNVTTYIITFDGYVDLHKFSYLYFVLTLTVYILIIFSNVTIVYLISAHQSLHEPMYVFIAALLLNTVLSSTNIYPKMLIDFLSDKQVISYSACLFQFFLFYSLGGSEFFILAAMAYDRYVSICKPLQYPNIMTNTTIIICLCLAWFVPVLQTTTSLILLHKTQVKLCNFDVKGIFCNNAIYTLHCSRPRSVTILGVLAVVDSVILPLLFIVFTYTKILIIAYRSCKEVRKKAAETCLPHLLVLFSLTFLSAYDIVIVRIESDVPKMVQMIMTLQIFLYHPLFNPIIYGLKMKEIYKHLKQLLCQLKII
>XPLOC_82.1.OR.1R.306.7tm_4.exons1.scaffold_13|arrow.Melanotaenia_boesemani
ESNVTYIVLDGYVELSKYKYVYFFIMFISYILIICCNLTIVYLIWIHKNLHEPMYIFIAALLLNCVLYSTSIYPKLLIDFLSDNPVISYPACLFQFFIFYFIGPSEFFLLVAMAYDRYVSICKPLQYPNIMTKNTIIIFLGVAWFVPALHSVIPIIVLNNAKVKLCHFKLQGIFCNNAIYTLQCERPRSIAIYGIFAILDVVMLPIFFIVCSYAKILIIAYRSCKEVRKKAAETCLPHLLVLFSLTCLSVYDIIIVRIESDFPKTARLIMTLQIFLYHPLFNPFIYGFKMKEIYKHLKRLLCRVKI
>XPLOC_83.1.OR.1R.309.7tm_4.exons1.scaffold_13|arrow.Melanotaenia_boesemani
MDDELNVTYIVLDGYVELGKYKYVYFFIMFISYILIICCNLTIVYLIWIHKNLHEPMYIFIAALLLNCVLYSTSIYPKLLTDILSDKPVISYPACLFQFFIFYFIGPSEFFLLVAMAYDRYVSICKPLQYPTIMTKNTIIIFLGSAWFVPALHSAVAVTLLNSAKVKVCHFYLKGIFCNNAIYTLHCATPKPVTIFGMFAVFAVVILPMLFIVFTYTRILIIAYRSCKEVKKKAAETCLPHLLVLFSLTCLCVYDISIVRIESDFPKTARMIMALQIVLYHPLFNPLIYGLKMKEIYKHLKHLLRQVKM
>XPLOC_84.1.OR.1R.306.7tm_4.exons1.scaffold_13|arrow.Melanotaenia_boesemani
MENKSNVIYITLDGYVELEKYRFVYFLIIFTVYVLILCFNSIIVSLVVIHQTLHEPMYIFIAALLLNSLLFSTAIYPKLLIDFISKKQIISHTMCHFQYLIFYSLGGAEFLLLAAMAYDRYASICKPLQYPTIMTKTTVWVFLVLAWLLPTCLVIGSTILSANQTVCNFILRGIFCNNSLYKLHCVTSRMLSVYGVIVLLCIVFLPMLFIILTYAKILLISYRSGSTLRTKAAQTCLPHLLVLVNFSLFCAYDIIILRLESDISKTVRLIMTLQLMLYHPLFNPIIYGVKMKEISKHLQRLFCHVK
>XPLOC_85.1.OR.1R.302.7tm_4.exons1.scaffold_13|arrow.Melanotaenia_boesemani
LHTKMNVSYINLSGHVEVEKYRYLYFVITFTVYSLIICSNCTIVGLIVIHRSLHEPMYIFIAALLINSLLFSTNIFPKLMIDFLSDEQIISYQACLFQCFTFYSLSASEFLLLAAMSYDRYVSICKPLQYPTIMTGKKVSMFLALAWLLPACQIAGPVVRNANSKLCSFTLKGIFCNNTINNLCCEISKPLMIYGLVVMFNVALCPMLFILFTYVKILIITCQSGGEVRRKAAQTCLPHLLVLINYSCLVTYDMVIVRLESDLPKTACFVLTLQIITYNPLFNPIIYGLKMKEINKHLKNIF
>XPLOC_86.1.OR.1R.299.7tm_4.exons1.scaffold_13|arrow.Melanotaenia_boesemani
RMNATYINLSGHVEVEKYRYLYFVITFTVYSLIICSNCTIVGLIVIHRSLHEPMYIFIAALLINSLLFSTNIFPKLMIDFLSDEQIISYQACLFQGFAFYSLSCSEFLLLAAMSYDRYVSICKPLQYPTIMTGKKVSIFLALAWLLPACQIAGRVVGNANSKLCSFTLKVIFCNNTINNLFCEISRPLMIYGLVVSFNVALCPMFFILFTYVKILIITCQSCGEVRRKAAQTCLPHLLVLINYSCLFTYDMVIVRLESDLPKTACFVLTLQIITYNPLFNPIIYGLKMKEINKHIKNIF
>XPLOC_87.1.OR.1R.299.7tm_4.exons1.scaffold_13|arrow.Melanotaenia_boesemani
KMNVSYISLSGHVEVEKYRYLYFVITSIVYSLIICSNCTIVGLIVVHKKLHEPMYIFIAALLINSLLFSTNIFPKLMIDFLSDEQIISYQACLFQCFTFYSLSASEFLLLAAMSYDRYVSICKPLQYPTIMTGKKVSMFLALAWLLPACQIAGPVVRNANSKLCSFTLKVIFCNNTINNLFCEISRPLMMYGLVVMFNVAICPMFFILFTYVKILIITCQSCGEVRRKAAQTCLPHLLVLINYSCLFTYDMVIVRVEADLPKTACFILTLQIITYNPLFNPIIYGLKMKEINEHIKNIF
>XPLOC_88.1.OR.1R.299.7tm_4.exons1.scaffold_13|arrow.Melanotaenia_boesemani
KMNVSYISLSGHVEVEKYRYLYFVITSIVYSLIICSNCTIVGLIVVHKKLHEPMYIFIAALLINSLLFSTNIFPKLMIDFLSNEQIISYQACLFQCFTFYSLSCSEFLLLAAMSYDRYVSICKPLQYPTIMTGKKISMFLVLAWLLPACQIAVHVVKYSNFKLCSFTLKVIFCNNTINNLFCEISRPLMMYGLVVMFNVAICPMFFILFTYVKILIITCQSCGEVRRKAAQTCLPHLLVLINYSCLFTYDMVIVRVEADLPKTACFILTLQIITYNPLFNPIIYGLKMKEINEHIKNIF
>XPLOC_89.1.OR.1R.299.7tm_4.exons1.scaffold_13|arrow.Melanotaenia_boesemani
KMNVSYISLSGHVEVEKYRYLYFVITSIVYSLIICSNCTIVGLIVIHRSLHEPMYIFIAALLINSLLFSTNIFPKLMTDFLSDEQIISYQACLVQCFTFYSLSCSEFLLLAAMSYDRYVSICKPLQYPTIMTGKKVSIFLALAWLLPACQIAVRVVRNANSKLCSFTLKGIFCNNTVNNLFCEISRPLMIYGLVMLFNIALCPMLFILFTYVKILIITCQSGGEVRRKAAQTCLPHLLVLINYSCLFTYDMVIVRLESDLPKTACFILTLQIITFNPLFNPIIYGLKMKEINKHIKNIF
>XPLOC_90.1.OR.1R.300.7tm_4.exons1.scaffold_13|arrow.Melanotaenia_boesemani
VFTLSGFNDTIDHRATVFSFTLLCYFVIVFVNVSLIITITFDEKLHEPMYILLCVCCINGLYGTAGFYPKFLTDLLSSSQVISYSGCLFQAFVLYSFVCSDTSILAVMAYDRYLAICLPLHYHSIMTRKRLFNLVCLSWLTPFCIFSINIMLTNRLRFCSTNIQRLYCVNWVIVKLACPGIDTFINNIFAFTTLSIYILHWLFIVWTYIYIVKTCVQSKEERTKFMQTCVPHLISLLTLFVVVVSDFLQMRFLPENVPQSFKNVGAIAVVFFPPLMDPLLYGFKLTKIRKRIFVLFRMRE
>XPLOC_91.1.OR.1R.308.7tm_4.exons1.scaffold_13|arrow.Melanotaenia_boesemani
MINVMVFSVFSLSGLKDTTTKNRVILFCLTLLCYIVILLVNVALIMTIILEEKLHKPMYIFLCNLCINSLYGTAAFYPKFLFDVLSNTHVISYIGCLLQVFVIYSYASCDFSILTVMAYDRYVAICRPLEYHAFMTKHRVAFLVGVSRLVPFLCMAVVIVMTSKLTLCGSQIEKLYCENWSVLKLSCNSTTANNIVGFIVIVFYFGHDLFIIFSYVQLVKFALQSREGRKKFLQTCVPHLLCLLNVTVALLFDLMHARYGSASIPQSVKNFMAVQFLIIPPILNPIVYGLKLTQVRYSLLSLCRCNKQ
>XPLOC_92.1.OR.1R.304.7tm_4.exons1.scaffold_13|arrow.Melanotaenia_boesemani
MDNSTLPFYFKFTMFVNMGHYCFIAFTFCILLYSFIVSANLLMILVILQYRVLHKPMYILIALLSLNSLYGSAGFFPRFLMDLLSEAHLISRPACFFQIYVIYTYACNELTILSIMAYDRYIAVCHPLHYNRKMTFKTVALLSALAWMFPALFLTSLISLSARLPLCGNEIQKVFCANWDLNKLSCVNTVVNNALGFLVTIVIVFLPFSYVLYTYLRIVLVCWKRSTEFKSKVLQSCLPHMVSFVIYSITGFCDIVLSRYNPEEMNPFVTVILSLEFVVIPPVLNPLVYGLKLPDIRKHIVRLL
>XPLOC_93.1.OR.1R.307.7tm_4.exons1.scaffold_13|arrow.Melanotaenia_boesemani
MDNVSVVKFFIFTGINETTDYRIAVFSLTLLYYCLILFLNVSLVVIVVLDENLHEPMYILLCSVCFNAIYGTTGFYPKFLLDLLSLSQEISYEWCLLQTFVIHSFACCELSILAVMAYDRYLAICHPLHYHSLMTKKRLCQLVAFSWVTPFFVLSVSIIQTSRLELCGSKMKRILCVNWIIVRLACSHSNTTAITIASYATIVIYVSHGLFIIWTYKHIIKTCTKSKDVRVKFMQTCLPHLISLITFLVVMVFDLMYMRFGFTDLPQNLQNFITIEFLLFPPLMNPLIYGFILNKIRNRILSLVYIK
>XPLOC_94.1.OR.1R.308.7tm_4.exons1.scaffold_13|arrow.Melanotaenia_boesemani
MENASVITRLTLSGLDGIARYRVTLFLLTLLCYCVIWLVNVTVVVTIIVDKNLHEPMYIFICNLCINGLYGTAGFYPKFLHDLLSSIHVISYYGCLLQSFVLSSSASADFSILALMAYDRYVAICRPLAYHSVMTKKRVFVYVFLAWLVPFFLLFLSTITTSSPVLCGSHIPKLYCVTWLISNLACSASLARVIIPAFIYTFYVGHVIFIVWSYIYVVKISHASKENMRKFMQTCLPHLLSLVIVTASLLFDLLYMRLGSKQLPQNAQNFLSMQIVLIPPIINPLIYGFVLTKIRKRAFNLCKCCVFK
>XPLOC_95.1.OR.1R.307.7tm_4.exons1.scaffold_13|arrow.Melanotaenia_boesemani
MENASVITRFTLSGLDGIARYRVTLFLLTLLCYCVIWLVNVTVVVTIIVDKNLHEPMYIFICNLCINGLYGTAGFYPKFLHDLLSSIHVISYYGCLLQSFVLYSSACADFSILALMAYDRYVAICRPLAYHSVMTKKRVFVYVFLAWLVPFLLLFLSTITTSSPVLCGSHIPKLYCVNWLISNLACSASLARVIIPAFNYTFYVGHVIFIVWSYIHVVKISHASKENMHKFMQTCLPHLLSLVTVTASLLFDLLYMRFGSKELPQNVQNFLSMEFLLIPPIINPLIYGFVLTKIRKRVFNLCKSCVF
>XPLOC_96.1.OR.1R.303.7tm_4.exons1.scaffold_13|arrow.Melanotaenia_boesemani
MENITNPPYFNLTMFFKIGYYCYPIFVLCFLVYAFIISSNLFIIVVIAQEKSLHEPMYIFIMCLSLNSLYGSAGFFLRFLRDLLSGTHLISRSGCFTQIYVIYTYASYELTILSIMAYDRYVAVCQPLHYHSKMNPRMISKLLALAWIYPAFPTAACIYLSLRLPLCGNKIPKVFCANWPVVKLSCISTQLNNLVGMLATTTTVFLPLVFILYTYLRIFFVCRRHSSEFKRKVIQNCLPHIVTFITYSITVFCDIVLSRIDLEELNPFLAIVLSLEFVVIPPILNPLVYGLKLPEIRKLMLRM
>XPLOC_97.1.OR.1R.303.7tm_4.exons1.scaffold_13|arrow.Melanotaenia_boesemani
MENITNPPYFNLTMFFNIGYYCYPTFVLCFLVYAFIISSNLFIIVVIAQEKSLHEPMYILIMCLSLNSLYGSAGFFLRFLRDLLSGTHLISRSGCFTQIYVIYTYASYELTILSIMAYDRYVAVCQPLHYHSKMNPRMISKLLALAWIYPAFTLAACIYLSSRLPLCGNKIPKVFCANWPVVKLSCISTQLNNLVGMLVTTTTVFLPLVFILYTYLRIFFVCRRHSSEFKRKVIQNCLPHIVTFITYSITVFCDIVLSRIDLEELNPFLAIVLSLEFVVIPPILNPLVYGLKLPEIRKLMLRM
>XPLOC_98.1.OR.1R.303.7tm_4.exons1.scaffold_13|arrow.Melanotaenia_boesemani
MENITNPPYFNLTMFFNIGYYCYPTFVLCFLVYAFIISSNLFIIVVIAQEKSLHEPMYILIMCLCLNSLYGSAGFFLRFLRDLLSGTHLISRSGCFTQIYVIYTYASYELTILSIMAYDRYVAVCQPLHYHSKMNPRMISKLLALAWIYPAFTTAACIYLSSRLPLCGNRIPKVFCANWPVVKLSCISTELNNLVGMLFTTTTVFLSLAFVLYTYLRIFFVCRRHSSEFKRKVIQNCLPHIVTFITYSITGFCDIVLSRIDNEKLNPFLAIVLSLEFVVIPPILNPLVYGLKLPEIRKLMLRM
>XPLOC_99.1.OR.1R.300.7tm_4.exons1.scaffold_13|arrow.Melanotaenia_boesemani
MNNSSVISVFFLSGLNETRHIRSALFFLSLLCYCIIILVNVSLILIIIFVNSLHEPMYIMLCAFCMNGLYGTAGFYPKFLWDLLSPVHIISYSGCLIQVQVMYSFACSDLSILAVMAYDRYVAICRPLEYNSVMSKQRVVKLLCFSWLTPFCIVGTNSFLTSRLKLCNSFIPRVFCVNSSVVALACFPSQTIINGIVANITITIYVFHVFLIIWSYVYLIKTCANSIENRAKFMQTCVPHLMSLLTFAVTILFDIMTIRFSSKEFPQSLQNFIAIEFLVIPPIMNPLIYGFKLTKVRKRI
>XPLOC_100.1.OR.1R.309.7tm_4.exons1.scaffold_13|arrow.Melanotaenia_boesemani
MNNVSGISVFFLSGLNETRHHRSTLFFLSLLCYYIIILVNVSLILIIILDNSLHEPMYIMLCAFCMNGLYGTAGFFPKFLWDLLSPVHIISYSGCLLQAQVMHSFVCSDLSILAVMAYDRYVAICRPLVYHSVMSKQKAVKLLCFSWLISFCIVGTNIFLTFRLKLCSPFLSRLFCVNWSIVALACFPAETAVNNIVSFITIIIYVFHALFIVWSYMYLIKTCVNSLEKRAKFMQTCVPHLISLLTFAVTILFDLMTIRFSSTALPQFFQNFVAIEFLVIPPILNPLIYGFKLTKIRIKLLGVVTCKIK
>XPLOC_101.1.OR.1R.309.7tm_4.exons1.scaffold_13|arrow.Melanotaenia_boesemani
MNNVSEISVFFLSGLNETRHHRLALFFLSLLCYCIIILVNVSLILIIILDNSLHEPMYIMLCAFCMNGLYGTAGFYPKFLWDLLSPVHIISYSGCLFQALVIYSFAGSDLSILAVMAYDRYLAICRPLEYNSVMSKQKAVKLLCFSWLISFCIVGTNIFLTFRLKLCSPFLSRLFCVNWSIVALACFPAETAVNNIVAFITIIIYVFYALFIIWSYMYLIKTCVNSLEKRAKFMQTCVPHLVSLLTFAVTVLFDLMTIRFSSTALPQFFQNFVAIEFLVIPPILNPFIYGFKLTKIRIKLLGVVTCKIK
>XPLOC_102.1.OR.1R.309.7tm_4.exons1.scaffold_13|arrow.Melanotaenia_boesemani
MNNISVTAVFFLSGLNETRHHRSALFFLSLLCYCIIILVNLSLILIIIYVNSLHEPMYIMLCAFCMNGLYGTAGFYPKFLWDLLSPVHIISYSGCLFQAQVIYSFASNDLSILAVMAYDRYLAICRPLEYNSVMSNQKAVKLLCFSWLISFCIVGINIFLTFRLKLCSPFLSRLFCVNWSIVALACFPAETAVNNIVAFISMIIYVFHALFIIWSYMHLIKTCASSLEKRAKFMQTCVPHLVSLLTFIVTMLFDVLSMRFISSDLLKTFQNFVAIEFLVIPPIMNPLMYGFKLTKIRMKIISLATCKTK
>XPLOC_103.1.OR.1R.319.7tm_4.exons1.scaffold_15|arrow.Melanotaenia_boesemani
MKYTNVTNIKDFIIIGFPGLLPEYYVTVSIVLLLVFLAIVVGNAFVLTVIISERTLHKPTYMIFLYLAIGDFLFGTVTLPKIIARYWWNDVTISFGACFTQMYFVHSLGASQSAILFIMSLDRFVAILFPYRYPVLFTNKVATIFCGLCWALTFIRMMGLVLHALTLPYCDQNVITQCYCDHNSITKLGCGDDVKYVKYVALANSMFSLMVPLSFIILSYFSIIVAALKISQTGKRYKLLSTCTPQIFITCLYYVPRCFVYLSDNLGFKYSVDGRIILAMTYSLIPSAVNPMIYCFQTKDIKEALLQRYRKQRINIAIK
>XPLOC_104.1.OR.1R.318.7tm_4.exons1.scaffold_15|arrow.Melanotaenia_boesemani
MLYTNVTTIKDFFLVGFPGLLPEYYGPVSALLFVVFLAIAVGNIFILVIVKSERSLHKPTYLIFCHLALTDLMFGTVTLPKIISKYWFNDSIVAFYGCFAQMYFVHFLGATHSFILMVMALDRFIAICAPLRYTSLFTNTTVSVLCGISWFIPISWMFVVVFDALSLPFCNSNVIVQCYCDHLSIINLGCENVRGSTVLGLIGAMVSLLLPLGFIILSYFVIIIAVLRISSSEGHRRTLSTCTPQLLITCLYYLPRCFVYLANFLGYTFSAPIRIVVIMLYSLFPAVVNPIIYCFKTQDIKENLKKRFLSGKININMK
>XPLOC_105.1.OR.1R.319.7tm_4.exons1.scaffold_15|arrow.Melanotaenia_boesemani
MLYTNVTTIKDFFLVGFPGLLPEYYGPVSALLFVVFLAIAVGNIFILVIVKSERSLHKPTYLIFCHLALTDLMFGTVTLPKIISKYWFNDSIVAFYGCFAQMYFVHFLGATHSFILMVMALDRFIAICAPLRYISLFTNTTVSVLCGMSWFMPISWMLGVVYDALRIPFCNSNVIVQCYCDHLSITSLGCQYVREVKIVALGLAMFSLLLPLGFIIVSYFVIIVAVLRMSSSDSRMKTLSTCTPQLIITCLYYLPRCFVYLANFVGFQFSLSGQIIVVNLYSLLPSAVNPVIYCFKTKDIKENLKKKFLTCKINITTKT
>XPLOC_106.1.OR.1R.316.7tm_4.exons1.scaffold_15|arrow.Melanotaenia_boesemani
NVTRLRSFFILGFPGLSPQYFGAVSVVFLFIYLAITVGNIFIFTFVIFEKSIQKPTYLVFCHMAVNDLTFGTVTLPKIITKYWFDDSIISFYSCFTQMFFVHYLGSVMSFMLMVMALDRFIAICIPLRYPALITNNIISAFCGLAWLIPLPLMLTVIFHALSLSYCKSNVIAQCYCDHISITSQACGNDLKVIQVTALCIAMLCLLLPLAFVFFSYISVIVVIMKMSSVAGRRKILSTCTPQILITCLFYLPRCFVYVANTVGFSFSLDTRILLIMLYSLLPAAVNPIVYCFKTQDIKQTLIKKLRTARVGIKVTI
>XPLOC_107.1.OR.1R.324.7tm_4.exons1.scaffold_15|arrow.Melanotaenia_boesemani
MSGGNRTRVTEFILSGFPGLHPDYFGLVSAVLFSVFLITVMGNVTVFILFITNRCLHKPTYYIILNLTACDLLFSTTTLPKMISKYWFKLGTISFDGCFIQMFLVHYLGSVNSFVLFLMAFDRYLAICHPLRYVNILQFSTVVLLSVTVWIIATFIPLMMVVRAYPLPYCASNIINHCYCDHIGITVLACTDRTLYSFPAFVGAMITLLGPLAFIVFSYCFILIAVSKIANKQNCMKSLSTCSTQLIIISLYYLPRCFVYLASNVGITFSTDIRILIIVLYSLVPPMVNPFIYCLRAKDMRTCLFKHFYRRIQPRNTQVLTISN
>XPLOC_108.1.OR.1R.315.7tm_4.exons1.scaffold_15|arrow.Melanotaenia_boesemani
RNSLKMSNVYNTSSVLYLSGFNLSSEYAFPAFLFASLSYMIILFCNLTLILTIVLNKSLHQPMHLILVNLPINDLIGSSALFPQLINVLLTNSKIIQYSACVAQAFFIHIYAAGAVFILTAMAYDRYMAISQPLKYSAVMTNAHIMKLITLVWSACIILICVLFILLLRLRRCRSELTHSYCDNPSLLTLVCDDTTVNNIYGLFISALSQVVVVGMVFYTYLQILITCFRSKHSDTKAKALQTCATHLLVFLLLECLGLFTIISYRLQNISPHLRRFLGVSTLIFPPTLNPIIYGLKTKEIREKVIHFFRNKLLP
>XPLOC_109.1.OR.1R.307.7tm_4.exons1.scaffold_15|arrow.Melanotaenia_boesemani
NSSLQNLLTLETLGVPPNHIYPAFIFGTLTYLIIVFCNLLVLTTIAVSKKLHKPMFILLFNLPISDLVGATAFFPHLVFSIVTQNRIVSPPACIAQAFFIHFYGTGNLLVLTAMAYDRYIAICCPLKYNTIMSPYTLMRIIVLIWFLNFSMMFVLFMLLIRFKFCRTNIVDLYCNNPSLVKLICGDISGNNYYGIAGLIFLMGGPLLIIMYTYAQILRTCVITNHTDARKKAIQTCGTHLVVFLVLQINTTFTLISHRFQNASPFLRRAFGVSVLIFPPFLDPIIYGLKTRELRESIIVFLKRNIYN
>XPLOC_110.1.OR.1R.307.7tm_4.exons1.scaffold_15|arrow.Melanotaenia_boesemani
MENQSYGFSFQLTLDPFVIPPGGKYPIFLLGITIYLFGMSCNLALLMLLILKRNLHKPMYFILFSLPLNDLIGITAMLPKILSDIVTETQNTYYPLCVLQAFLLHMYGGGILFILAAMSFDRYVAICMPLRYNSIMTPRMVTCIISLVWGLDFVLILLLFCLQTKLPRCRSVIMNVFCDNPSLLKLTCGNITVNNIIGLFNTAVMQAMSVSIQAYSYVKILITCLASRKSETKTKAVNTCVAQLLILVIFEVVGTFTILSHRFKNVSADLQKIMGMLIFLVPPLLNPIVYGLYTAEIRNNLLSVFKN
>XPLOC_112.1.OR.1R.309.7tm_1.exons1.scaffold_15|arrow.Melanotaenia_boesemani
MASNYSLTAGGLLVRQINYRVVLVQVLVSVFLCINIFQIIVFFMKDSFYTTMRYILFAVILMSDCLFLLMTDILLILSYNSVFIQTWLCLLIYIVLSVYTFVTPLTLTAMSLERYVAICMPLRHAELCSTRSTLHLTLIIHGLSSIPCTVTLSIYFASAARAVYTQGMVCSVEIFILYSWQGYLRSAKGQFYFLIMCTMIIFSYVKIMKVAKAASEKNKNSTGKALRTVILHAVQLLLSLIQLWCPFIESAVLQIDLMLFINVRYFNYVTFILAPRCLSPLIYGLRDEMFFCALRYYALCGLYKKQSSG
>XPLOC_113.1.OR.1R.309.7tm_1.exons1.scaffold_15|arrow.Melanotaenia_boesemani
MASNYSLTAGGLLVRQINYRVVLVQVLVSVFLCINIFQIIVFFMKDSFYTTMRYILFAVMLLSDCLCLIITDFLLILSYFSITIQTWWCVLIAIVSSVYTFVTPLTLTAMSLERYVAICMPLRHAKLCSTRNTLHLALIIHGLSSIPCTVTLSIYFASAARAVYTQGIVCSVEIFILYSWQSYLRSAIGQFYFLIMCTMIIFSYVKIMKVAKAASGKNKKSTGKALRTVILHAVQLLLSLIQLWCPFIESAVLQIDLMLFINVRYFNYVTFILAPRCLSPLIYGLRDEMFFCALKYYALCGLYKKQSSG
>XPLOC_114.1.OR.1R.308.7tm_1.exons1.scaffold_15|arrow.Melanotaenia_boesemani
MQNLTELPVNATSQRSLSVIIKVCVVIPFFCIFLCCIFVMLYIFASHRQFMDSSRYILFAHMLINDTLQLLSSVMLFLFVMGRVNFAIVYCVPMLLISTATFQNTPLILAAMSLERYVAIFYPLHRPTAWRSDRIWIIVLSLWSISFVFPIIEYLLGRQDPAVDVFSTPVVCKTTAVNSSPIQRLFRAAVNVLFFAVVAVIILFTYVRILLETRKLRQDKVSVNKAMHTVLLHGFQLLLCILAFTHPVTEILITMSSNWLAEDSAFLNYFCFILIPRFLSPLIYGFRDQSLRAHISKTFHSSSKKVRP
>XPLOC_115.1.OR.1R.329.7tm_1.exons1.scaffold_16|arrow.Melanotaenia_boesemani
RTTEQLDAAADLFHSLLPHGQTVPLLICIFVLLTLFSCLINVFTLSSIGQSDDLSWQPRFAFCKNLIFSDLIQTLTIGPAVIHALVQRRTTTSSFWCYVQYFMGSVSIFSSLVTITCMTLERYLYICYAMQYLPIFNQNRLRLALVLIWVYSISIGVINLSLLMYTGRGEKNDQAIMGLLCAPDIIEQHMGSPRTLAIFRKGIGSFTLVLCLLTHAFSYFRMYEDARNAVMPFKAVNVKARKTVMFYSGMLFLQLLPLLIKVTSDIMWEFKVTGMVEQLFESRGTCKLKATHSTTAAVLHVSLLVMLLVPPCINPLVYGLRNVEIKRAL
>XPLOC_132.1.OR.1R.286.7tm_1.exons2.scaffold_4|arrow.Melanotaenia_boesemani
RDPLDVAITKNVITVILSLTIIYINSTLVHTFRKHQVQVFTMNPRYILYIHLVINDIIMLALFVILQVLGYILFTLNVSLCIVLLMIAIISSLNNPLTLAAMAVECYLAICFPLHHPRICTVKKTYIVIALIWMLSSLTIVPDLFVVLAIKPTAFFNSWLFCMWASIFANPHLDKKRDVSNILFLVSVWVVLFYTYFRILFTAQAASANAKKARNTVLLHGFQLMLCMLNYVSNLMIKGLTTLFPKDGLNILYIASVLIQILPRLISPTVYGLRDKLFREYLKRSL
>XPLOC_133.1.OR.1R.307.7tm_1.exons2.scaffold_4|arrow.Melanotaenia_boesemani
MNSSSNTYNVSSSLNYRDSASIAVVKNVIILALGLTINYINGTLVDVFRKHQVQILHMNPRYILFIHLVLNDMIQLTVTISLFILSYVFYMINASLCCFIVTLAVFTTLNTPLNLAAMAVECYIAVCFPLRHSELCTIKRTYSLIGCIWALSVVSILPDIFIILATEPEWLFHSTVFCDRDNLFRHPVSLKKRDVSYLLYLTVVWLVLLCTYFRIFLAAKTANSVEGNFKKARNTILLHGFQLLLNMLTYIAPPLKNALMNWFPNHFIQVYFIWYIISQILPRFFSPIVYGLRDKIFKQYLKKHMLC
>XPLOC_134.1.OR.1R.309.7tm_4.exons2.scaffold_4|arrow.Melanotaenia_boesemani
MNSSSNGYNVSSSLTSRDSLSTAVAKNVIVVGLGLTINYINGTLVHTFRKHQVQVFNMNPRYILFIHLVLNDMIQLTVTISLFILIYVFYMINASLCCFIITFAVFTNLNTPLNLAAMAVECYIAVCFPLRHSQLCTIKRTYSLIGCIWALSAVSVLPDIFIILATEPEWLFHSTIFCERDNLFRHPVSLKKRDVSHLLYLTVVWLVLLCTYFRIFLAAKTVNSVEGNFKKARNTILLHGFQLLLSMLTYVAPALTQILFKWFPKYYVQILFVNYLFVQIFPRFVSPIVYGLRDKTFRQYLKKHLTCTM
>XPLOC_136.1.OR.1R.305.7tm_1.exons2.scaffold_4|arrow.Melanotaenia_boesemani
EMNTSSTNVTLEVRYQDSFSKAVTKNMIVIILGISINYVNTCLIHTFCKHQVQIFNMNPRYIFFIHMVINDMIQVTLSITLFIISYTIYKLSVSICCILIVVTIFVTENTPLNLACMAVECYIAVCIPLRYVQICTVKRTLMLIGLIWATSLLSVVPDLFITMATEPLDFFHSQVFCIRETVFRNPNLIKKRDITYLVFLVLVWFTIFYTYFKILFTAKTASKDAKKARNTIILHGFQVLLCMTTYASPMLLSVLQQLFPKNHSDSLFACYIIAQILPRAISPIIYGVRDNTFRKYLKKYILCKV
>XPLOC_117.1.OR.1R.310.7tm_4.exons1.scaffold_48|arrow.Melanotaenia_boesemani
DNISSHRYFILKAFDELRALRPVLFIPFFILFVVSLFSNSLLLYLIISHKSLHSPMCILIACMAGIDLSLPLVFAPDMLLRLLLDWTGISLSACLLQMYLLHLLGTCQSTLLLWMALDRYFAICTPLHYHEHMSVLRFSKFVIPLLIRNVVMISAVVSLAGSRSFCLGNVISHCICEHMALVELACGSTSINSLVGLITIFFITVLDFLIITISYIIIFRSVLRSGTSGAKALHTCVTHLIVMSVSLTFVLTAFLSYRIRNSLPATSRAVVSIIYLFLPSCLNPIIYGIRTTEIRHHILKTLTSCRRGQT
>XPLOC_118.1.OR.1R.303.7tm_4.exons1.scaffold_48|arrow.Melanotaenia_boesemani
MENISSHKDFILDGFEELGALRPVLFLPFFLMFVVALLANSLLVYVVISQRSLHQPMSILIAGMACVELCLPVFFVPNMLLNFLFDWRGISLIGCLIQMHFIHFFGAFQTTFLVWMALDRYFAICTPLYYHQHMALQRFLRFIVPLVVRNVLIITQFVILAGRRSFCTNVIKHCFCEHMALVELACGSTAINSLAGLIAVFFIPVLDFFIIAASYVVIFSSVLRSSRSGTKALRTCITHIIVLTFSLSLALIAFLSYRIRNGLPAASRVFFSTMYLLFPSCFNPIIYGIRTAEIRQQMLKTLT
>XPLOC_119.1.OR.1R.303.7tm_4.exons1.scaffold_48|arrow.Melanotaenia_boesemani
MENISSHKDFILDGFEELGALRPVLFLPFFLMFVVALLANSLLVYVVISQRSLHQPMSILIAGMACVELCLPVFFVPNMLLNFLFDWRGISLIGCLIQMHFIHFFGAFQTTFLVWMALDRYFAICTPLYYHQHMALQRFLRFIVPLVVRNVLIITQFVILAGRRSFCTNVIKHCFCEHMALVELACGSTAINSLAGLIAVFFIPVLDFFIIAASYVVIFSSVLRSSRSGTKALRTCITHIIVLTFSLSLALIAFLSYRIRNGLPAASRVFFSTMYLLFPSCFNPIIYGIRTAEIRQQMLKTLT
>XPLOC_120.1.OR.1R.307.7tm_4.exons1.scaffold_48|arrow.Melanotaenia_boesemani
NSSSSSSTYFILGAYLDVGKLRYFFFLVTLVLYVLIVLVNMSLMLLICVNRSLHEPMYMFLCSLFVNELYGSTGLFPFLLVQILSDLHTVSVPLCFLQVFCIYTYGGVEFMNLAAMSYDRYLAICFPLQYHGRMTLTATAVLILLIWFYSFAKFIITLSLSVRLSFCGNVINSLYCHNYLVVKLACSDTQVNNIYGIFGIFLSVVAPLLPILFSYLRIFQVCFAGSWQTRQKAIGTCTPHLVSLLNFSFGSCFEILQSRFDMSGVPAVLRLFLSLYFLIIQPLLNPVLYGLQMSKIRRIYRDFFCSK
>XPLOC_121.2.OR.1R.304.7tm_4.exons1.scaffold_48|arrow.Melanotaenia_boesemani
MQNNSQILIQLQGLNDSLASRPIFVLALTSYVFTVLVNLTLIVTVCLDETLHQPIYVFMCNLCVNGICGASSFYPKLLYDLLADHQVITYAGCMTQMFFTYSYVFCEFTSLTVMAYDRFEAICRPLRYRALMTGQKVVQLLAFTWSLSLMETAVGIFLLIRLPLCKRHIPKVFCTNWEVVKLSCSSTVANDMYGLLLVVLHLLQAGLILVSYVHLVRTAVRSQSDRRKFLQTCLPHLAALLVFTASLLFDTLFSRYAGGSMAALQNALAAEFLVVPPLVNPVIYGVNLQQVRTRIRLRFILRTG
>XPLOC_122.1.OR.1R.289.7tm_4.exons1.scaffold_48|arrow.Melanotaenia_boesemani
MMNSTQVSFFVLGAYIDTKLLKYLWFVILTSLYVLIIICNVLLMVLICVNRSLHEPMYMFLCSLFVNELYGSTGLFPFLLDQILSDLHTVSVPLCFLQVFCMHTYGTTEFTTLAVMSYDRYLAICFPLQYSSLMTTATNVCSTTSLSFSLQLCGNVINKVYCDNYSVVKLACSDTTVNNIYGLFVTASSVFLAVFFILYTYMRILRVCYCGSKQTRQKAVSTCTPHLASLLNFCCGGFFEIVQSRFDMSRVPIILRIFLSLYFLTCQPLFNPLMYGLKMSKIRSTCRKL
>XPLOC_123.1.OR.1R.303.7tm_4.exons1.scaffold_48|arrow.Melanotaenia_boesemani
MMNSTQVSYFTLSAYLDADLFRYVYFTVIMCVYGFIIGANVLLMVLICVNRSLHEPMYMFLCSLFVNELYGSTGLFPFLLVQILSDLHTVSVPLCFLQVFCVYTYGSVEVLNLAVMSYDRYLAICFPLQYSSLMTAGKVFLLIALSWLIPFLAIVVLVSLSARLQLCGNIIPRVYCGNFSIVKLSCSDTSVNNIYGLIYTVLSLMIPLILILYTYIQILHVCFSGSKQTRQKAISTCTPHLASILNFCFGSCFQILQSRFDLSRMPLVLGIFLSLYFLTFQPLLNPLLYGLKMNKIRDACKRL
>XPLOC_137.1.OR.1R.309.7tm_4.exons1.scaffold_7|arrow.Melanotaenia_boesemani
MNNVSGISVFFLSGLNETRHHRSTLFFLSLLCYYIIILVNVSLILIIILDNSLHEPMYIMLCAFCMNGLYGTAGFFPKFLWDLLSPVHIISYSGCLLQAQVMHSFVCSDLSILAVMAYDRYVAICRPLVYHSVMSKQKAVKLLCFSWLISFCIVGTNIFLTFRLKLCSPFLSRLFCVNWSIVALACFPAETAVNNIVSFITIIIYVFHALFIIWSYMYLIKTCVNSLEKRAKFMQTCVPHLISLLTFAVTILFDLMTIRFSSTALPQFFQNFVAIEFLVIPPILNPLIYGFKLTKIRIKLLGVVTCKIK
>XPLOC_1.2R.1.OR.2R.306.7tm_1.exons..Melanotaenia_boesemani
NVTKVPQLMPLETSAKALMTVMPCLLFLYINSVMVFALLKKPFFMDSPRYVLFGHLLFTDSLQLLLCMMLYLFAVTQVRMITHVCIIVTQFAVVTIKISPLNLAVMSLERYVAICFPLRHSTIATSRTTRIAIAVMWTVASLDSFTQLFLFISLEKTGFTTQGFCIISNVFQLQVYMTVNRAFTIVNFVLVSLIIIYTYVALVVTVRSASFHARNANKAHRTVLLHLLQFCLCLVSTLFSMINSASLLNVNPSIALHIQYVLFVGLIIFPKCLSPLIYGLRDQTFRCVFIYYFTFGSKSTVESHPR
>XPLOC_2.2R.1.OR.2R.290.7tm_4.exons..Melanotaenia_boesemani
MTNLSFVTSFYLSEYYGMENLKPLYFCIFLIIYLAIIAENVTLIEVVYHEKSLHEPMYVLLCNLAVNELLGGTALLPALLINLLSSSREISISFCLTQIYAIHTYAINEFTILAAMSYDRYVAICYPLCYHSIMSQRIVKLVAFMWVYPMLAFLIFFISTLQLPFCGRTIEKVYCINYLLVRLACIDTSIVNIIGLVASVFYTLPQLVMIFYSYIHILRICILSFNKSKFKALRTCTPHLLAIINYSFGCFFELIHGRLVNRHMSYHTKLFFSLYCLSFPPLLNPIIYGL
>XPLOC_3.2R.1.OR.2R.290.7tm_4.exons..Melanotaenia_boesemani
MTNLSFVTSFYLSEYYGMENLKPLYFCIFLIIYLAIIAENVTLIEVVYHEKSLHEPMYVLLCNLAVNELLGGTALLPALLINLLSSSHEISISFCLTQIYAIHTYAINEFTILAAMSYDRYVAICYPLCYHSIMSQRIVKLVAFMWVYPMLAFLIFFISTLQLPYCGRTIEKVYCINYLLVRLACIDTSIVNIIGLVASVFYTLPQLVMIFYSYIHILRICILSFNKSKFKALRTCTPHLLAIINYSFGCFFELIHGRLVNRNMSYHTKLFFSLYFIIFPPLLNPIIYGL
>XPLOC_4.2R.1.OR.2R.322.7tm_4.exons..Melanotaenia_boesemani
MDFFNSASGRNITFVRPAYFIISGFIGIPNMKYYYVFLFFLYVISVLGNTAVMVVIYLDHNLQTPKYVAVFNLAFVDLLGSSALVPKVIDIFLFNHYNISYNDCLTFLFFCYTCLSMQALNLVALSYDRLVAIIYPLHYQVKMTHRFMFSLIVSFWIIAIIALLTAVGLLTRLSFCKSVVINSYFCDHGQIYRLACNDYTPNDVIGKLLHYVILYLPLIIIVCSYICIGKALAKVATVQERVKALKTCSAHLSLVAIYFIPIMITFGMGAQIDPNFRIINLSLTSVLPPMLNPIIYVLQTHEIKVSMKRILKVRRQSKILVK
>XPLOC_5.2R.1.OR.2R.322.7tm_4.exons..Melanotaenia_boesemani
MDFFNSASGRNITFVRPEYFIISGFIGIPNMKYYYVFLFFLYVISVLGNTTVMALICLDRNLKTPKYIAVFNLAFVDLLGSSALVPKVIDIFLFNHYNISYNDCLTFLFFCYTCLSMQSLNLLALSYDRLVAIIYPLHYHVKMTHRFMFSLIATFWIIGIIATLAAVGLLTRLSFCKSVVINSYFCDNGQIYRLACNDYTPNDVIGRLLPILILYLPFIIIMCSYICIGKALAKVATVQERVKALKTCSAHLSLVAIYFIPIITTFAMAAGIDPNARIINLSLTSVLPPMLNPIIYVLQTHEIKESMKRLLKFRRQSKILVK
>XPLOC_6.2R.1.OR.2R.322.7tm_4.exons..Melanotaenia_boesemani
MDFFNSASGRNITFVHPEYFIISGFIGIPNMKYYYVFLFFLYVISVLGNTAVMVVIYLDHNLKTPKYVAVFNLAFVDLLGSSALVPKVTDIFLFNHYNISYNDCLTFLFFCYTCLSMQALNLVALSYDRLVAIIYPLHYQVMVTHRFMFSLIASFWIIAIIAILTVVGLLTRLSFCKSVVINSYFCDHGQIYRLACNDYTPNDVIGRLLTFLFLYLPLIIILCSYICIGKALAKVATVQERVKALKTCAGHLSLVAIYFIPIMITFAMGAKIDPNFRIINLSLTSVLPPMLNPIIYVLQTHEIKVSMKRILKFRKQSKILVK
>XPLOC_7.2R.1.OR.2R.322.7tm_4.exons..Melanotaenia_boesemani
MDFFNSASGRNITFVRPEYFIISGFIGIPNMKYYYVFLFFLYVISVLGNTAVMVVIYLDHNLKTPKYVAVFNLAFVDLLGSSALVPKVIDIFLFNHYNISYNDCLTFLFFCYTCLSMQALNLVALSYDRLVAIIYPLHYQVKVTHRFMFSLIASFWIIAIIALLTVVGLLTRLSFCKSVVINSYFCDNGQIYRLACNDYTPNDVIGRMLTFLILYLPLIIIVCSYICIGKALAKVATVQERVKALKTCTAHLSLVAIYFIPVLVTFTMSANIHPNARIINLSLTSVLPPMLNPIIYVLQTHEIKVSMKRLLKFRRQSKILVK
>XPLOC_8.2R.1.OR.2R.322.7tm_4.exons..Melanotaenia_boesemani
MDFFSSASGRNITFVRPEYFIISGFIGIPNMKYYYVFLFFLYVISVLGNTAVMVVIYLDHNLKTPKYVAVFNLAFVDLLGSSALVPKVIDIFLFNHYNISYNDCLTFLFFCYTCLSMQALNLVALSYDRLVAIIYPLHYQVKVTHKFMFSLIASFWIIAIIALLTVVGLLTRLSFCKSVVINSYFCDHGQIYRLACNDYTPNDVIGRLLTFLILYLPLIIILCSYICIGKALAKVATVQERVKALKTCSAHLSLVAITFIPIMITFAMGAGIDPNARIINLSLTSVLPPMLNPIIYVLQTHEIKVSMKRILKFRRQSKILVK
>XPLOC_10.2R.1.OR.2R.323.7tm_4.exons..Melanotaenia_boesemani
MDFFNSASGRNITFVRPAYFIISGFIGIPNMKYYYVFLFFLYVISVLGNTAVMALICLDHNLQTPKYVAVFNLAFVDLLGSSALVPKVIDIFLFNHYNISYNDCLTFLFFCYTCLSMQSLNLVALSYDRLVAIIYPLHYQVKVTHKFMFSLIASFWIIGIISTLAAVGLLTRLSFCKSSVVINSYFCDHGQIYRLACNDYTPNDIIGEVLPILILYLPPIIIVCSYICIGKALAKVATVQERVKALKTCTAHLSLVAIYFIPIMTTFVMGAGIDPNARIINLSLTSVIPPMLNPIIYVLQTHEIKVSMKRILKFRRQSKILVK
>XPLOC_11.2R.1.OR.2R.322.7tm_4.exons..Melanotaenia_boesemani
MEFFNSASGRNITFVRPEYFIISGFIGIPNMKYYYVFLFLLYVISVLGNTAVMVVIYLDRNLQTPKYVAVFNLAFVDLLGSSALVPKVIDIFLFNHYNISYNDCLTFLFFCYTCLSMQALNLVALSYDRLVAIIYPLHYQVKVTHRFMFSLIASFWIIAIIALLTAVGLLTRLSFCKSVVINSYFCDHGQIYRLACNDYTPNEVIRQLLPLLFLYLPLIIIVCSYICIGKALAKVATVQERVKALKTCAAHLSLVAIYFIPIMTTFAMGAKIDPNARIINLSLSSVLPPMLNPIIYVLQTHEIKVSMKRILKVRRQSKILVK
>XPLOC_12.2R.1.OR.2R.323.7tm_4.exons..Melanotaenia_boesemani
MEFFNSASGKNITFVRPAYFIISGFIGIPNMKYYYVFLFFLYITSVLGNTAVMVVIYLDRNLQTPKYVAVFNLAFVDLIGSSALVPKVIDIFLFNHYNISYSDCLTFLFFCYTCLSMQALNLVALAYDRLVAIIYPLHYQMKVTHKFMFSLIASFWIIGIISTLTAVGLLTRLSFCKSSVIIDSFFCDHGQIFRLACNDYTPSRVIGNLLPITILYLPFAIILLSYIFISRALAKVATFQERAKAFKTCTAHLSLVAIYFIPVLITFTMSANIHPNARIINLSLTSVFPPMLNPIIYVLQTHEIKVSVRRIFKFRRQSKIMIK
>XPLOC_13.2R.1.OR.2R.325.7tm_4.exons..Melanotaenia_boesemani
MEFFNSAPGKNITFMRPPYFIIRGFIGIPNVKYYYVFLFFVYILSVLGNTAVMAVIYLDHNLRTPKYIAVFNLAFVDLFGSSALVPKVLDIFLFNNNIIPYNDCLTFLFFCYTCLSMQSFNLVALAYDRLVAIIYPLHYQVKVTNRFMLSLIASFWLFAIIAVMISVGLITRLSICKSVVINSYFCDHGQIYRLACNDNFPNDVVSFLYPVLIFWLPLVFILLSYLYIGYTLAKVATVEEGSKAFKTCIAHLLSVVVYYTPLLITFTLMEKIHPNNRIINLSLTSVVPPMLNPIIYVLQTQEIKLSVKKLLKIHVRSKVTNRKSV
>XPLOC_14.2R.1.OR.2R.310.7tm_4.exons..Melanotaenia_boesemani
ERKAIMVFNMTFVRPANFYLSGFSNIPHTNFYYVFLCFVYIVTVLGNVFLLFVIFLVKSLHTPKYMIVFHLALTDLCGSTALIPKVLDTFLFDRRYIVYEACLSYMFFVFLFGSLQSWTLVIMAYDRLIAIYVPLRYHSIVTKKSIAAMLLFSWVFLLSLITCLVDLIDRLSFCGSLVVQSFYCDHGPIYRLACNDTMLNSIMAYVTITVVICIPLILIAITYVCISIALSRIASKEERLRALKTCTSHLILIAIFCLPLLYTNIAALASYIHPNTRIINSSLTHTLPALLNPIIYSLKTEEVLNAIKKL
>XPLOC_15.2R.1.OR.2R.313.7tm_4.exons..Melanotaenia_boesemani
LNSERKAIMIFNMTFVRPANFYLSGFSNIPHTNFYYVFLCFVYIVTVLGNVFLLFVISLVKSLHTPKYMIVFHLALTDLCGSTSLIPKVLDTFLFDRRYIVYEACLSYMFFVFLFGSLQSWTLAIMAYDRLIAIYVPLRYHSIVTKKSIAAILLFSWVFLLSLITCLVDLIDRLSFCGSLVVQSFYCDHGPIYRLACNDATLNSIMANVTIIVVICIPVILIAITYVCISIALSRIASKEERLRALKTCTSHLILIAIFYLPLLYTNIAALASYIHPNTRMINSSLTHTLPALLNPIIYSLKTEEVLNAIKKL
>XPLOC_16.2R.1.OR.2R.313.7tm_4.exons..Melanotaenia_boesemani
INSEGKAIMVFNMTFVRPANFYLSGFSNIPHTNFYYAFLCFVYIVTVLGNVFLLFVIFLVKSLHTPKYMIVFHLALTDLCGSTALIPKVLDTFLFDRRYIVYEACLGYMFFVFLFGSLQSWTLVTMAYDRLIAIYVPLRYHSIVTKKSIAAMLLFSWVLLLSLITCIVDLIDRLSFCGSLAVQSFYCDHGPLFRLACNDTILNSIMAYVMFFVVICIPVILIAITYVCISIALSRIASKEERLRALKTCTSHLILIAIFYLPLLYTNIAAVASYIHPNTRIINSSLTHTLPALLNPIIYSLKTEEVLNAIKKL
>XPLOC_17.2R.1.OR.2R.307.7tm_4.exons..Melanotaenia_boesemani
AIMIFNMTFVRPANFYLSGFSNIPHTNFYYVFLCFVYIVTVLGNVFLLFVIFLVKSLHTPKYMIVFHLALTDLCGSTALIPKVLDTFLFDRRYIVYEACLGYMFFVFLFGSLQSWTLVTMAYDRLIAICVPLRYHSIVTKNSIAAMLLFLWVFLLSLITCIVDLIDRLSFCGSLAVQSFYCDHGPIFRLACNDTILNSIMANVLFFVVICIPVILIAITYVCISIALSRIASKEERLRALKTCTSHLILIAIFYLPLLYTNIAALASYIHPNTRIINSSLTHTLPALLNPIIYSLKTEEVLNAIKKL
>XPLOC_18.2R.1.OR.2R.322.7tm_4.exons..Melanotaenia_boesemani
MPFLRTVYNSSLIIHPPGFYIVAFESLPLISVYIIFLAFVYVVTVLFNCLLIYIIIFNHCLHTPKFLAVVNLAVTDLFLNTCIIPSMIKVFLIKDNFIPFNLCLVQMYVYYVLISLESIALTILAYDRLIAICFPLRHNSINTVRRMCCIVSITWCFVLVTIAFTTSIMTRLSFCRSVRVFSYFCDYAPVFRLACNDYSMQWFAASFLSVSLLGGPFIFILLTYISILVTVYKMKSVESRLKALATCVEHIILVVLFYIPIFVIFTIGFFFGAINPDQRVLSLSLSSCIPPCVNPIVYSLKTREIQIRALKLFRKDKINAIQ
>XPLOC_19.2R.1.OR.2R.306.7tm_4.exons..Melanotaenia_boesemani
MENYTFNSYTLQITKASMYPIFFLLLFCYLFILITNVGIIVLVVIDKNLRQPMYLLLCNLSVNDIIGNTYMLPRLMYDVVQPPSERLISYYECVVQAFICHIFGTTSHTVLMIMAFDRYMAICNPLRYAAIMTNKMLMKLTVSAWGVAVVLVGILLGLTIRLNRCRTLIENPYCDNASLFKLSCESVIINNVYGLTFTVVLLTSSIGSIVLTYTKITVICLTSKNKTLNSKALKTCSTHLFVYMIMFVCGKVHILLHRFPQYIEYRRVSAILFHIMPGTFNPIIYGLQSKEMKKFLSRSFRSRKVL
>XPLOC_20.2R.1.OR.2R.303.7tm_4.exons..Melanotaenia_boesemani
FRLMENYTFNSFILQVEGLYVKDSAMYPVFFLLLFFYLFIMIVNLGIIILIFIDKNLHQPMYLLFCSMTFNDILGNSVVLPHVLVNILLPPSERLISYIECVVQAFISHIFGTTTHTVLMIMAFDRYVAICNPLRYAAIMTKAMLIKLTVFAWGTPLVLVGILLGLTIRLNRCRTLIANLYCDNAALFKLSCESVVINNIYGLTFTAVLFSASIGSIVITYTKITVVCLTSKSKSLNKRALKTCSTHLFVYMIMIVCGMVNIVLHRFPQFTNERKIFTILFCIIPSSLNPIVYGVQSTEIKSF
>XPLOC_21.2R.1.OR.2R.311.7tm_4.exons..Melanotaenia_boesemani
NYSFNSFTLQLEGLTIQEASVYPVFFFFLFSHVFILIANVWILILVCIDKNLHQPMYLLFCNLPINDILGNFILLPRLMADILKPSSKILISYYECVVQAFAGHFFATTCHTVLMIMAFDRYVAICNPLRYAAIMTNKMLMKLTVSAWGLAFLLVGILIGLTVRLSRCRTMITNPYCDNASLFKLSCESVVINNIYGLTFTVVLFTSSIGSMVLTYTKITVICLTSNSKTVNSKALKTCSTHLFVYMIMLFSGMLIIVLHRFPQYAFERKMSAILFHIIPGSLNPIIYGVQSKEIKNFLSKFLWSRKVLSS
>XPLOC_22.2R.1.OR.2R.311.7tm_4.exons..Melanotaenia_boesemani
MENYTFNSFTLQLEGLTIKDAFVYPIFFFFLFSCVFILIANIGIIILVCIDKNLHQPMYLLFCNLPINDILGNFILLPRLMADILKPSSKIFIGYYECVVQAFAGHIFATTSHTVLMIMAFDRYMAICNPLRYTTIMSNKMLIKLTVSAWGVAFVFVGILLGLTIRLNRCRTLIIHPYCDNASLFKLSCESVVINNIYGLTFTVVLFTSSIGSMVLTYTKITVICLTSNSKILNSKALKTCSTHLFVYMIMLFCELLIVVLHRFPQYAFERKISAILLHIIPGSLNPIIYGFQSAEIQKFLMKVFRSRKVL
>XPLOC_23.2R.1.OR.2R.311.7tm_4.exons..Melanotaenia_boesemani
MENYTFNSFTLQLEGLTIKDAFVYPIFFFFLFSCVFILIANIGIIILVCIDKNLHQPMYLLFCNLPINDILGNFILLPRLMADILKPSSKIFIGYYECVVQAFAGHIFATTSHTVLMIMAFDRYMAICNPLRYTTIMSNKMLIKLTVSAWGVAFVFVGILLGLTIRLNRCRTLIIHPYCDNASLFKLSCESVVINNIYGLTFTVVLFTSSIGSMVLTYTKITVICLTSNSKILNSKALKTCSTHLFVYMIMLFCELLIVVLHRFPQYAFERKISAILLHIIPGSLNPIIYGFQSAEIQKFLMKVFRSRKVL
>XPLOC_26.2R.1.OR.2R.316.7tm_4.exons..Melanotaenia_boesemani
MDNWTLNTDLLILEALKVTPQSSLPAFILLLLIYVFIMVSNIGLVVVIFTSRSLHQPMYLLLCNMSINDVFGATVIVPHVLRDLLVWKSERYVHYMACAVQAFCVHLHASVSHTVLMIMAFDRYVAICNPLRYAAIMTQRMVTNLSWAAWGSACVLVMILVGLSIRLSRCRKVVLNLFCDNASLFSLTCESILINNIYGLTYTVVLLGSSMCSVALTYLKIAVVCLSSRNKMLNSKALQTCTTHMAVYVILLVSGFIIVILHRFPQLSDHRKVVSVLGHIALPALNAVIYGLQIKEVRQKMAAVFQKTKIASMNVK
>XPLOC_27.2R.1.OR.2R.314.7tm_4.exons..Melanotaenia_boesemani
MANETLNAEILLLEGLKVTPQSSMPAFILLLIIYIIIMLSNISLMVLISMEKSLHQPMYLLFCNMSINDVFGATTIIPPLLSDIFTPVSERYIHYVSCVIQAFCSHMFAGVCHTVLMIMAFDRYVAICNPLKYSMIMTNRMVVKLSVLAWTVALVMVLILVGLSVRLLRCRNVIANPFCDNASLFKLSCESVLINNIYGLGYTVVLLGSSLGSITLTYLRIAVVCLSNRNNKVNSRALQTCATHLALYIIMFVSGSVMVILHRFPDLSDYRKLASILFHVVPPAMNVFIYGLQIKAVRQRILVVFIKNTKAAVK
>XPLOC_28.2R.1.OR.2R.308.7tm_4.exons..Melanotaenia_boesemani
MENETFSLHIIQLEGLKVSPEYSIAVFVLLIVIYIFIIVSNFSLLILIFMERSLHEPMYLLFCNMSLNDVFGASVVVPRVLRDVLTPMAQRYIHYHECVIQAFCAHFHGGTSHTVLMIMALDRYMAICNPLRYSAIMTTRMVVGLSVAAWAVSFVLIVVMIVLNVRLSRCRHEISHPYCDNASLFMLSCENVLINHIYGLGSAMTMMACSVCSVAFTYVRIAMVCLYKKNKALFSKTLQTCSTHLAVYILLLVSGNIIVILHRFPHLSDHKKLAAMLFHVVPPSMNSVIYGLQIKAVREKILVLFSKK
>XPLOC_29.2R.1.OR.2R.318.7tm_4.exons..Melanotaenia_boesemani
SPDSSLPFLTNHRSSSVNSSWQSDDVSFFIIQGLASLGEKRMMQTLTDPKLTSPMFFFLCNLSFVDIFYATTTIPKTLSGFLFDRLTISIPGCFLQMQFFIQLGVTGHGILTVMAYDRYVAVCNPLRYTAIVTRPVQMLIVLGAWGFGTLCSLPATVMGARQHYCGPNVVRHCWCDPSSVRRLACTDTFVDDIVSVSMALVALLATGVLTSYVLIAVSIFRMGVSQRLKAFGTCAAHLTVVSISYIAASFVYISYRVGNLSPEVVRIIVAVLYTTLISFLNPIIYSLRNKELQEAIRRSLSRFRPAAVSAVKSINTVT
>XPLOC_30.2R.1.OR.2R.310.7tm_4.exons..Melanotaenia_boesemani
MENYTFNSFILQVEGLYVKDSAMYPVFFLLLFFYLFIMIVNVGIIVLIFIDKNLHQPMYLLFCSMTFNDILGNSVVLPHVLVNILLPPSERLISYIECVVQAFISHIFGTTTHTVLMIMAFDRYVAICNPLRYAAIMTKAMLIKLTVSAWGTSLVLVGILLGLTIRLNRCRTLIANLYCDNASLFKLSCESVVINNIYGLTFTAVLFSASIGSIVITYTKITIVCLTSKSKSLNKKALKTCSTHLFVFMIMFVCGMVNIVLHRFPQFTNERKIFVILFHIIPGSLNPIIYGVQSTEIKKLFSKMFSSTKV
>XPLOC_31.2R.1.OR.2R.307.7tm_4.exons..Melanotaenia_boesemani
NYTYNSFILQLEGFKVTEDFMYPVFFLFLFSYIVIMIMNLGILVLIFIDKNLHQPMYILFCNLTVSDIIGSTHILPRLLSDMLLPPSERLISYYECVVQAFTTQMFGTTSHTTLMIMAFDRYVAICHPLRYSAIMTNKMIIKLTVSAWGVPFVLVGVLLGLTIRLNRCRTLIANPFCDNASLFKLSCESVVINNIYGLAFTVVLCIASIGSTVLTYTRITIVCLTSKNKSLNKKAFKTCSTHLIVYLIMSLTGYTIIILHRIPQYSDYKKLSAILFVIVPGGLNPIIYGLQSKEIRSFLSKISFSSK
>XPLOC_32.2R.1.OR.2R.302.7tm_4.exons..Melanotaenia_boesemani
NYTYNSFILQMEGLMVTEDSMYPVFFLFLISYIVFMIMNLGILILIFIDKNLHQPMYILFCNLTVSDIIGSTHVLPRLLSDMLLPPSERLISYYECVVQAFIAHVFATTSHTMLMIMAFDRYVAICHPLRYSAIMTNKMIIKLTISAWGVPFVLVGVLLGLTIRLNRCRTLITNPFCDNASLFKLSCESSLINNIYGLAFTVVLFISSIGSTVLTYTRIAIVCLTSNNKSLNSKALKTCSTHLLVYLIMSLSGSTIVILHRFPQYSDYRKLSAILFVIIPGGLNPIIYGLQSKEIRSFLSKT
>XPLOC_33.2R.1.OR.2R.301.7tm_4.exons..Melanotaenia_boesemani
NYTYNSFILQMEGLMVTEDSMYPVFFLFLISYTVFMIMNLGILVLIFIDKNLHQPMYILFCNLTVSDIIGSTHALPRLLSDMLLPPSERLIHYYECVVQAFTTHMFATTSHTTLMIMAFDRYVAICHPLRYSAIMTNKMIIKLTVSAWGVPFVLVGVLLGLTIRLNRCRTLITNPFCDNASLFKLSCESSLINNIYGLAFTVVLFISSIGSTVLTYTRIAIVCLTSKNKSLNSKALKTCSTHLLVYLIMSLSGYTIVILHRFPQYSDYRKLSAILFVIIPGGLNPIIYGLQSKEIRSFLLK
>XPLOC_35.2R.1.OR.2R.314.7tm_1.exons..Melanotaenia_boesemani
MSNTSVSHSNLSLEMQFQGLLERVMVSALCTIPSCVFLFINGIMLFMLRSKAVFCDTSRYVLLYNLLFADTFQLAKSQALFLMAVCRVSTSYPLCAALLIFTNLTTVISPLTLVVMSSERYVAVCYPLRHASIITIRNTAVAIAACWTVGVLNNLAKVLLFLKFPFEKMPVTEVCSVIAVQLGSLTHQYDTAFTCVVFVSAGLAIVFSYVGVVVAAKSASTDKASARKARHTLLLHLVQLGLSLSSTIYYPLITALSRILTRIVFLWVQDVFYICFIILPRCLSSLIYGLRDQTIRPVLIYYLCCQQNLKLRAV
>XPLOC_36.2R.1.OR.2R.304.7tm_1.exons..Melanotaenia_boesemani
GIQRQGLAGLVLFSLLTTLPCCICLFINGIMLFTLRSKPVFRETSRYILLFNLLFADTVQLAQSQTMYLLSAAGVKLLNAVCGALTAFYTLPHGVSVLTLVTMSLERYVAVCYPLRHAAIITIKNTGVVICVVWALSSLNCLIQLRLVLNVHSENWQHMQKTDFCGKDSVYRDPVSQLYDKASTYFLFVLAGVTVTFSYVGIIVAAKSASTDKASAKRARKTLLLHLVQLGLSMSSTIHSSLLIVVFTNLDRASAVIIQILLYICLIIVPKCLSSLIYGLRDQTIRPVLMLHLCWHCRVLPVMS
>XPLOC_37.2R.1.OR.2R.312.7tm_1.exons..Melanotaenia_boesemani
MSNTHQSVNNLTSEQQYQGTLEKVLFSTLTTMPCCVFLFINGTMLFTLRSKAVFCDTSRYVLLFNLLFADTAQMALSQVLYIIAACGITLTYPVCGTLNFLASLTTVISPLTLVLMSLERYVAVCFPLRHTSIITIRNTAVVVAVVWAFSSLNILTRVFLLLKFPFEGMPSLQMNVFCSEMAMVLDYVSDQYVKAFTCFVFVSAGLVVISTYVSVMMAARSASADKALARKARNTLLLHVVQLGLTLSSTIYSPLLIALSRILTRIVFVRIQNVLYVCVFIFPRCLSSLIYGLRDQSIKPVLIYHLCCRMKL
>XPLOC_38.2R.1.OR.2R.314.7tm_1.exons..Melanotaenia_boesemani
MSNVSQSPSNTTDELLNQGLLRISIISTMSTVPSFVFLYINGTMLYILRSKPVFRETCRYILLYNLLLADTVQLAQSQAMFLLSVCRIKLAYSLCIVLSMFANLTTGISPLTLLVMPLERYVAVCYPLRYASIATIRNTVVAVSAIWAVSSLNSLTRSLLFLQFPFEKMASLQLQDVCSNIALVLGYLTDEYDRAYTCVLFVSAGVAVTVSYFGVIIAARSASTDKVLARKARNTLLLHLVQLGLSLSSTINNPLLTALSRISTKMVLLWVQNVFYVCFIIFPRCLSSLIYGLRDQTIRPVLVYHLYCRLKVKI
>XPLOC_39.2R.1.OR.2R.311.7tm_1.exons..Melanotaenia_boesemani
MSNTSVSHSNLSLEMQFQGLLERVMVSALCTIPSCVFLFINGIMLFMLRSKAVFCDTSRYVLLYNLLFADTFQLAKSQVLFLMAVCRVSTSYPLCAALLIFTNLTTVISPLTLVVMSSERYVAVCYPLRHASIITIRNTAVAIAACWTVSVLNNLAKVLLFLKFPFEKMPVTEVCSVIAVQLGSLTHQYDTAFTCVVFVSAGLAIVFSYVGVVVAAKSASTDKASARKARHTLLLHLVQLGLSLSSTIYNPLITALSRILTRIVFLWVQDVFYICFIILPRCLSSLIYGLRDQTIRPVLIYHLCCQQNLKL
>XPLOC_40.2R.1.OR.2R.310.7tm_1.exons..Melanotaenia_boesemani
GIQRQGLAGLVLFSLLTTLPCCICLFINGIMLFTLRSKPVFRETSRYILLFNLLFADTVQLAQSQITYLLSAARVLLLYTVCCVLTALNTLSHIISPLTLVVMCLERYVAVCYPLRHAAIITIKNTVVVICVVWALSSLNFLTRLNLMLKDHFKDLQHLMMTDYCGKDNLLFDPVSQLYDKASTYFLFVLAGVTVTFSYVGIIVAAKSASTDKASAKRARKTLLLHLVQLGLSMSSTIHSSLLIVVFTNLDRVLAINIQILLYICLIIVPKCLSSLIYGLRDQTIRPVLMLHLCWHCRVLPVTSTNTRVR
>XPLOC_41.2R.1.OR.2R.304.7tm_1.exons..Melanotaenia_boesemani
GIQRQGLAGLVLFSLLTTLPCCICLFINGIMLFTLRSKPVFRETSRYILLFNLLFADTVQLAQSQIMYLLSAARVLLLYTVCCVLTALNTLSHIISPLTLVVMCLERYVAVCYPLRHAAIITIKNTVVVICVVWALSSLNFLTQLNLMLKDHFKDLQHLMMTDYCGKDNLLFDPVSQLYDKASTYFLFALAGVTVTFSYVGIIVAAKSASTDKASAKRARKTLLLHLMQLGLSMSSTIQSSLFIVVFTNLDRASAVIIQILLYICLIIVPKCLSSLIYGLRDQTIRPVLMLHLCWHCRVLPVMS
>XPLOC_42.2R.1.OR.2R.304.7tm_1.exons..Melanotaenia_boesemani
GIQRQGLAGLVLFSLLTTLPCCICLFINGIMLFTLRSKPVFRETSRYILLFNLLFADTVQLAQSQIMYLLSAAGVKLLYTVCCVLTALNNLSHIISPLTLVVMCLERYVAVCYPLRHAAIITIKNTVVVICVVWALSSLNFLTQLNLMLKDHFKDLQHLMMTDFCGKDNLLFDPVSQLYDKASTYFLFALAGVTVTFSYVGIIVAAKSASTDKASAKRARKTLLLHLVQLGLSMSSTIHSSLLIVVSTNLDRASAVIIQILLYICLIIVPKCLSSLIYGFRDQTIRPVLMLHLCWHCRVLPVMS
>XPLOC_43.2R.1.OR.2R.304.7tm_1.exons..Melanotaenia_boesemani
GIQRQGLAGLVLFSLLTTLPCCICLFINGIMLFTLRSKPVFRETSRYILLFNLLFADTVQLAQSQIMYLLSAARVLLLYTVCCVLIALNNLSHIISPLTLVVMCLERYVAVCYPLRHAAIITIKNTVVVICVVWALSSLNFLTRLNLMLKDHFKDLQHLMMTDFCGKDNLLFDPVSQLYDKASTYFLFALAGVTVTFSYVGIIVAAKSASTDKASANRARKTLLLHLVQLGLSMSSTIHSSLLIVVSTNLDRASAVIIQILLYICLIIVPKCLSSLIYGLRDQTIRPVLMLHLCWHCRVLPVMS
>XPLOC_44.2R.1.OR.2R.310.7tm_1.exons..Melanotaenia_boesemani
STESTEVSDYPCVRFYVSTLSFSVLLFFNLIINWTIVREKRLRRHARFVLVFHLLVSALIHLGMSSIFYYQIHLKAKPSRSACLIMITVLISSASNILLTLTVMALDRFFAVCHPMRYTSACTAGHWPWLLGALTWLVALVIPLSLFLQPNPQVEYHGECGREKLKRGELQKVLFISVCSLLILYSYVRILMEGRRLGVLNRRNRAGCKTIALHGTQLAVYILPNFVIFVLTILNKKEFIRRETKELSAVVVFAFFSVAQCIAPVVYGLRKEELLEQLNHRFPCCSRYLKPLLGWTVRANWPHKEHISRY
>XPLOC_45.2R.1.OR.2R.309.7tm_4.exons..Melanotaenia_boesemani
MKNNSSFNSYFHLALFSDFGPVRYVFFSLCLLIYTIINCANVVIILTVCLNKYLHQPMYVFICCLSFNSLYGSAGFFPKFLFDMVSDTHYVSRSTCFIQIFVLYMYAICEMTILSIMAYDRFVAICQPLHYHSKMTFKMVLRLIIFAELYPAFICGACLSLTIRLPLCGNKLNRLFCTNWPVVQLSCVDTTVNNITGLIATVTAIFLPLLFVLYTYLRILLVSRRSSSDFRGKALQTCLPHMVTFVNYSLSFFGELLLNRLKDYEINPFVIVVLSLEFLIIPPIINPLVYGLKLPQIKGVIFGFLRLMK
>XPLOC_46.2R.1.OR.2R.302.7tm_4.exons..Melanotaenia_boesemani
MDNGINITNVYLDGHVGLDKYKLIYFVIILIIYLLIIWSNSTIVYLIWIHKNLHEPMYIFIAALLINSVFWSTVIYPKLLVDFLSDTQVISYPACLLQFHMFYSLGGSEFLLLSAMAYDRYVSICKPLQYPNIMRKTTVSIFLILAWILPASQVAVPAGLSADKKLCSSTLKGVFCNNTIYKLQCHVSRAQIIHDTVILLNVAVLPVLFILFTYTRILMITYRSSRAVKRKAAQTCLPHLIVLVNFSILCAFDVVTIQLDSDFPKSLRLIMTLQLIMYHPLFNPIMYGLKMKEISKHLKGLF
>XPLOC_47.2R.1.OR.2R.303.7tm_4.exons..Melanotaenia_boesemani
MDNTLNATYLIFDGHVEVDKYRYVYFFITLIVYILIICTNCTIVYLIWIHQNLHEPMYIFIAALLLNSVLFSTMIYPKLLIDFLSKIQVISYSACLFQFYIFYSLGGSEFLLLAAMAYDRYVSICKPLQYASIMRRTTVCIFLILAWTVPACEVAVATGLIVKEKLCSFILKGIFCNNVIYKLQCVISTARIIRDMIILVNIALIPVLFILFTYTRILIISYQSSREFRRKAAQTCLPHLIILINFFCLCSYDVVAVGLESKFPKILQFIMSFQVILYHPLFNPIIYGLKMKEIFKHLKKLFC
>XPLOC_48.2R.1.OR.2R.306.7tm_4.exons..Melanotaenia_boesemani
MDVNLNETNIILDGFVEVHRYRYLYFVIMFTVYIQILCFNSTIVLLIVFQRSLHEPMYIFIAALLLNNVMFSVVVYPKLLIDILSERQIISSSACFFQNVIVYSLAVSEFFLLTAMSYDRYVSICKPLHYATIMRKRTVIILLVLTWILPAFYLGVLIFSIIYFHSEMCNFTLRAIFCKSALNDLLCFHSPVLVIVTLISIIIVVILLVFLILFSYIRIIMIAYRSSKEFKRKAAQTCLPHLLVLFCFKCLVSFDLITVLLESKVSKTVNLIMTLQTIIYQPLFNPIIYGLKMKEIYKHLTRLLCR
>XPLOC_49.2R.1.OR.2R.306.7tm_4.exons..Melanotaenia_boesemani
MDVNLNETNIILDGFVEVHRYRYLYFVIMFTVYIQILCFNSTIVLLIVFQRSLHEPMYIFIAALLLNNVMFSVVVYPKLLIDILSERQIISSSACFFQNVIVYSLGVSELFLLTIMSYDRYVSICKPLHYATIMRKRTVIILLVLTWILPAFYLSVLIFSIIYFHSEMCNFTLRAIICKSALNDLLCFHSPVLVIVTLLSIIIVGIFLVFLILFSYIRIIMIAYRSSKDFKRKAAQTCLPHLLVLISFKCFVSFEIITVLIESKISKTVSLIMTLQTIIYQPIFNPIIYGLKMKEIYKHLTRLLCR
>XPLOC_50.2R.1.OR.2R.306.7tm_4.exons..Melanotaenia_boesemani
MDVNLNETNIILDGFVEVHRYRYLYFVIMFTVYIQILCFNSTIVLLIVFQRSLHEPMYIFIAAFLLNNIMFSAVVYPKLLIDILSERQIISSSACFFQNVIVYSLAVSEFLLLTAMSYDRYVSICKPLHYATIMRKRTVIILLVLTWILPAFYLSVFTFFIIYFNSEMCNFILRAIFCKSALNDLLCFHSPVLVIVTLLSIIIVVIFLVFLILFSYIRIIMIAYRSSKEFKRKAAQTCLPHLLVLICFKCLISFELITVLLESKVSKTVNLIMTLQTIIYQPLFNPIIYGLKMKEIYKHLTRLLCR
>XPLOC_51.2R.1.OR.2R.306.7tm_4.exons..Melanotaenia_boesemani
MDVNLNETNIILDGFVEVHRYRYLYFVIMFTVYIQILCFNSTIVLLIVFQRSLHEPMYIFIAALLLNNVMLSAVVYPKLLIDILSERQIISSSACFFQNVIVYSLGVSEFLLLTIMSYDRYVSICKPLHYATIMRKRTVIILLALTWILPAFYISVLIFSIIYFHSEMCNFTLRAIICKSALNDLLCFHSPVLVIVTLISIIIVGIFLVFLILFSYIRIIMIAYRSSKEFKRKAAQTCLPHLLVLFCFKCLVSFDLITVLLESKVSKTVNLIMTLQTIIYQPLFNPIIYGLKMKEIYKHLTRLLCR
>XPLOC_52.2R.1.OR.2R.318.7tm_4.exons..Melanotaenia_boesemani
VAMDRVSNETYLTFGGHVELYNYRFLYFVIMFGIYILIICSNSVILFLIWIKKNLHEPMYMFIAALLLNSILFSTNVYPKLLIDFLSDKQIVSHSLCSFQGFIYYSLCGSELFLLAAMGYDRYVCICKPLQYSTIMNRRTVTSLLVSAWLLPACQLVPSLVLTSSLEICMFTLKGIYCNNSISQIYCMKPRAAYIIYGTFIFINTTFLPILFIIFTYAKILIVSYQSSINFRVRAIQTCSPHLLVLISFSCFYSYDVVIARMEVDLDKTVRFIMSLQVILYHPLFNPIIYGLKLKKISEHLKGIFARGKLTVCVRINV
>XPLOC_53.2R.1.OR.2R.305.7tm_4.exons..Melanotaenia_boesemani
MDDNLNITQITLNGYIEMNKYRYLYFCVMFTAYVLIFCSNSAIVYLIWIHKNLHEPMYVFIAALLFNCILYSTSVYPKLLIDFLSEKQIISHSACLFQFFIFYSTGGSEFLLLAAMAFDRYVSICKPLRYPAIMNRNTVRVFLVLAWFVPACHIAVQTIQSARAEICHFNLKGIFCNNSIFTLHCMTSNSITIFGLICLLNLVIFPMLFTVFTYTRILLISHRSGKEFRKKAAETCLPHLLVLISFSTLTLYDVIIARVESDVPKAARLIMTLQILLYHPLFNPFIYGFKMKEISKHLKKYFTLT
>XPLOC_54.2R.1.OR.2R.309.7tm_4.exons..Melanotaenia_boesemani
SSSLNVTTYNITFDGFVDLHKFRYLYFVLTLTAYILIIFSNVTIVYLISTRQSLHEPMYVFIAALLLNSVLFSTNIFPKMLIDFLSDKPVISYSACLFQFFFIYSLAGSEFLLLAAMAYDRYVSICKPLQYPVIMRKSTVTTCLCSAWLLPACFIAVLVTLSANMRLCKFNLNGILCNNSIYSLHCVSSETHSIFGAVALIMSALFPLLFILFTYTRILIISYHSSKEVRRKAGQTCVPHLLVLISFFCLCAFDVIIVRVGSSFPKVVRLTVMVQSFLYHPLFNPIIYGVKMTEISKHLKNFFCQTKVI
>XPLOC_55.2R.1.OR.2R.300.7tm_4.exons..Melanotaenia_boesemani
MDDNLNITQITLNGYIEMNKYRYLYFCVMFTAYVLIICSNSAIVYLIWIHKNLHEPMYVFIAALLFNCILYSTSVYPKLLIDFLSEKQIISYSACLFQFFIFYSSGGSEFLLLAAMAFDRYVSICKPLRYPAIMNRNTVSVFLVLAWFVPACHIAVQTIQSAQVEICNFNLKGILCNNSIYKLHCVTSRSITIFGLISLLNLLIFPMLFTVFTYTRILLISHRSGKEFRKKAAETCLPHLLVLISFSTLTVYDVIIARVESDVPKAARLIMTLQVLLYHPLFNPFIYGFKMKEISKHLKK
>XPLOC_56.2R.1.OR.2R.300.7tm_4.exons..Melanotaenia_boesemani
MDDNLNITQITLNGYIEMNKYRYLYFCVMFTAYVLIICSNSAIVYLIWIHKNLHKPMYVFIAALLFNCILYSTSVYPKLLIDFLSEKQIISHSACHFQFFIFYTTCFSEFLLLSAMAFDRYVSICKPLRYAAIMNRNTVRVFLVLAWFVPACHIAVQMIQSARAEICNFNLKGILCNNSIYKLHCVTSRSITIFGLICLLNLAILPMLFTVFTYTRILLISHRSGKEFRKKAAETCLPHLLVLISFSTLTVYDIIIARVESDVPKAARLIMTLQILLYHPLFNPFIYGFKMKEISKHLKK
>XPLOC_57.2R.1.OR.2R.300.7tm_4.exons..Melanotaenia_boesemani
MDDNLNITQITLNGYIEMNKYRYLYFCVMFTAYVLIFCSNSAIVYLIWIHNNLHEPMYVFIAALLFNCILYSTSVYPKLLIDFLSEKQIISHSACHFQFFIFYSTCGSEFLLLSAMAFDRYVSICKPLRYPAIMNRNTVSVFLVLAWIVPACHIAVQTIQSARAEICNFNLKGILCNNSIYKLHCVTSSSITIFGLICLLNLVIFPMLFTVFTYTRILLISHRSGKEFRKKAAETCLPHLLVLISFSTLTVYDVIIVRVESDVPKAARLIMTLQILLYHPLFNPFIYGFKMKEISKHLKK
>XPLOC_58.2R.1.OR.2R.307.7tm_4.exons..Melanotaenia_boesemani
NNTQNVTYITFDGYVDLHKFRYLYFVILLTAYVLIIFCNVTIGCLIWTHKSLHEPMYIFIAALLFNSVVFSINIYPKLLIDILSVKQIISYSACLFQFFLFYSLAGSEFLLLAAMAYDRYVSICKPLQYPVIMRKSTVTTCLCSAWLLPACFIAVLVTLSANMQLCKFNLNGILCNNSIYSLHCVSSETRSIFGAVALIMSALFPLLFILFTYTRILIISYHSCKEVRRKAGQTCVPHLLVLISFFCLCAFDVIIVRVGSSFPKVVRLTMMVQSVLYHPLFNPIIYGVKMTEISKQLKKFFCQTKVI
>XPLOC_59.2R.1.OR.2R.301.7tm_4.exons..Melanotaenia_boesemani
ITFDGYVDLHKFRYLYFVLTLTVYILIIFSNVTIVYLISTRQSLHEPMYVFIAALLLNSVLSSTNIFPKMLIDFLSDKPVISYSACLFQFFFIYSLAGSEFFILAAMAYDRYVSICKPLQYPNIMTNTTIIICLCLAWFVPVLQTTISLILLHKTQVKLCNFDVKGIFCNNAIYTLHCARPGSLTVFGIWTVVDTIILPMLFIVFTYTKILIIAYQSCKEVRKKAAETCLPHLLVLFSLTCLSVYDIIIVRIESDFPKTARLIMTLQIFLYHPLFNPIIYGLKMKEIYKHLKLLFYQAKII
>XPLOC_60.2R.1.OR.2R.311.7tm_4.exons..Melanotaenia_boesemani
STSLNVTTYIITFDGFVDLHKFRYLYFVLTLTVYILIIFSNVTIVYLISTRQSLHEPMYVFIAALLLNSVLSSTNIYPKMLIDFLSDKPVISYSACLFQFFFIYSLAGSEFFILAAMAYDRYVSICKPLQYPNIVTNTTIVIYLGLAWLVPVLHSTIALILIHKAQVKLCNFDVKGIFCNNAIYTLYCARPRSVTIFGILVVVDCIILPLLFIVFTYTKILIIAYRSCKEVRKKAAETCLPHLLVLFSLTCLSAYDIVIVRIESDFPKTARLIMTLQIIVYHPLFNPIIYGLKMKKIYKHLKLLFCQAKII
>XPLOC_61.2R.1.OR.2R.311.7tm_4.exons..Melanotaenia_boesemani
STSLNVTTYIITFDGFVDLHKFRYLYFVLTLTVYILIIFSNVTIVYLISTRQSLHEPMYVFIAALLLNSVLSSTNIYPKMLIDFLSDKPVISYSACLFQFFLFYSLAGSEFFILAAMAYDRYVSICKPLQYPNIVTNTTIVIYLGLAWFVPVLHSTTALTLIHKAQVKLCNFDVKGIFCNNAIYTLHCTRPGSLTVFGILAVVDSIILPLLFIVFTYTKILIISYRSCKEVRKKAAETCLPHLVVLFSLTCLSVYDIVIVRIESDFPKTARLIMTLQIFLYHPLFNPIIYGLKMKKIYKHLKLLFCQAKII
>XPLOC_62.2R.1.OR.2R.309.7tm_4.exons..Melanotaenia_boesemani
SLNVTTYIITFDGYVDLHKFSYLYFVLTLTVYILIIFSNVTIVYLISAHQSLHEPMYVFIAALLLNTVLSSTNIYPKMLIDFLSDKQVISYSACLFQFFLFYSLGGSEFFILAAMAYDRYVSICKPLQYPNIMTNTTIIICLCLAWFVPVLQTTTSLILLHKTQVKLCNFDVKGIFCNNAIYTLHCSRPRSVTILGVLAVVDSVILPLLFIVFTYTKILIIAYRSCKEVRKKAAETCLPHLLVLFSLTFLSAYDIVIVRIESDVPKMVQMIMTLQIFLYHPLFNPIIYGLKMKEIYKHLKQLLCQLKII
>XPLOC_63.2R.1.OR.2R.306.7tm_4.exons..Melanotaenia_boesemani
ESNVTYIVLDGYVELSKYKYVYFFIMFISYILIICCNLTIVYLIWIHKNLHEPMYIFIAALLLNCVLYSTSIYPKLLIDFLSDNPVISYPACLFQFFIFYFIGPSEFFLLVAMAYDRYVSICKPLQYPNIMTKNTIIIFLGVAWFVPALHSVIPIIVLNNAKVKLCHFKLQGIFCNNAIYTLQCERPRSIAIYGIFAILDVVMLPIFFIVCSYAKILIIAYRSCKEVRKKAAETCLPHLLVLFSLTCLSVYDIIIVRIESDFPKTARLIMTLQIFLYHPLFNPFIYGFKMKEIYKHLKRLLCRVKI
>XPLOC_64.2R.1.OR.2R.309.7tm_4.exons..Melanotaenia_boesemani
MDDELNVTYIVLDGYVELGKYKYVYFFIMFISYILIICCNLTIVYLIWIHKNLHEPMYIFIAALLLNCVLYSTSIYPKLLTDILSDKPVISYPACLFQFFIFYFIGPSEFFLLVAMAYDRYVSICKPLQYPTIMTKNTIIIFLGSAWFVPALHSAVAVTLLNSAKVKVCHFYLKGIFCNNAIYTLHCATPKPVTIFGMFAVFAVVILPMLFIVFTYTRILIIAYRSCKEVKKKAAETCLPHLLVLFSLTCLCVYDISIVRIESDFPKTARMIMALQIVLYHPLFNPLIYGLKMKEIYKHLKHLLRQVKM
>XPLOC_65.2R.1.OR.2R.306.7tm_4.exons..Melanotaenia_boesemani
MENKSNVIYITLDGYVELEKYRFVYFLIIFTVYVLILCFNSIIVSLVVIHQTLHEPMYIFIAALLLNSLLFSTAIYPKLLIDFISKKQIISHTMCHFQYLIFYSLGGAEFLLLAAMAYDRYASICKPLQYPTIMTKTTVWVFLVLAWLLPTCLVIGSTILSANQTVCNFILRGIFCNNSLYKLHCVTSRMLSVYGVIVLLCIVFLPMLFIILTYAKILLISYRSGSTLRTKAAQTCLPHLLVLVNFSLFCAYDIIILRLESDISKTVRLIMTLQLMLYHPLFNPIIYGVKMKEISKHLQRLFCHVK
>XPLOC_66.2R.1.OR.2R.302.7tm_4.exons..Melanotaenia_boesemani
LHTKMNVSYINLSGHVEVEKYRYLYFVITFTVYSLIICSNCTIVGLIVIHRSLHEPMYIFIAALLINSLLFSTNIFPKLMIDFLSDEQIISYQACLFQCFTFYSLSASEFLLLAAMSYDRYVSICKPLQYPTIMTGKKVSMFLALAWLLPACQIAGPVVRNANSKLCSFTLKGIFCNNTINNLCCEISKPLMIYGLVVMFNVALCPMLFILFTYVKILIITCQSGGEVRRKAAQTCLPHLLVLINYSCLVTYDMVIVRLESDLPKTACFVLTLQIITYNPLFNPIIYGLKMKEINKHLKNIF
>XPLOC_67.2R.1.OR.2R.299.7tm_4.exons..Melanotaenia_boesemani
RMNATYINLSGHVEVEKYRYLYFVITFTVYSLIICSNCTIVGLIVIHRSLHEPMYIFIAALLINSLLFSTNIFPKLMIDFLSDEQIISYQACLFQGFAFYSLSCSEFLLLAAMSYDRYVSICKPLQYPTIMTGKKVSIFLALAWLLPACQIAGRVVGNANSKLCSFTLKVIFCNNTINNLFCEISRPLMIYGLVVSFNVALCPMFFILFTYVKILIITCQSCGEVRRKAAQTCLPHLLVLINYSCLFTYDMVIVRLESDLPKTACFVLTLQIITYNPLFNPIIYGLKMKEINKHIKNIF
>XPLOC_68.2R.1.OR.2R.299.7tm_4.exons..Melanotaenia_boesemani
KMNVSYISLSGHVEVEKYRYLYFVITSIVYSLIICSNCTIVGLIVVHKKLHEPMYIFIAALLINSLLFSTNIFPKLMIDFLSDEQIISYQACLFQCFTFYSLSASEFLLLAAMSYDRYVSICKPLQYPTIMTGKKVSMFLALAWLLPACQIAGPVVRNANSKLCSFTLKVIFCNNTINNLFCEISRPLMMYGLVVMFNVAICPMFFILFTYVKILIITCQSCGEVRRKAAQTCLPHLLVLINYSCLFTYDMVIVRVEADLPKTACFILTLQIITYNPLFNPIIYGLKMKEINEHIKNIF
>XPLOC_69.2R.1.OR.2R.299.7tm_4.exons..Melanotaenia_boesemani
KMNVSYISLSGHVEVEKYRYLYFVITSIVYSLIICSNCTIVGLIVVHKKLHEPMYIFIAALLINSLLFSTNIFPKLMIDFLSNEQIISYQACLFQCFTFYSLSCSEFLLLAAMSYDRYVSICKPLQYPTIMTGKKISMFLVLAWLLPACQIAVHVVKYSNFKLCSFTLKVIFCNNTINNLFCEISRPLMMYGLVVMFNVAICPMFFILFTYVKILIITCQSCGEVRRKAAQTCLPHLLVLINYSCLFTYDMVIVRVEADLPKTACFILTLQIITYNPLFNPIIYGLKMKEINEHIKNIF
>XPLOC_70.2R.1.OR.2R.299.7tm_4.exons..Melanotaenia_boesemani
KMNVSYISLSGHVEVEKYRYLYFVITSIVYSLIICSNCTIVGLIVIHRSLHEPMYIFIAALLINSLLFSTNIFPKLMTDFLSDEQIISYQACLVQCFTFYSLSCSEFLLLAAMSYDRYVSICKPLQYPTIMTGKKVSIFLALAWLLPACQIAVRVVRNANSKLCSFTLKGIFCNNTVNNLFCEISRPLMIYGLVMLFNIALCPMLFILFTYVKILIITCQSGGEVRRKAAQTCLPHLLVLINYSCLFTYDMVIVRLESDLPKTACFILTLQIITFNPLFNPIIYGLKMKEINKHIKNIF
>XPLOC_71.2R.1.OR.2R.300.7tm_4.exons..Melanotaenia_boesemani
VFTLSGFNDTIDHRATVFSFTLLCYFVIVFVNVSLIITITFDEKLHEPMYILLCVCCINGLYGTAGFYPKFLTDLLSSSQVISYSGCLFQAFVLYSFVCSDTSILAVMAYDRYLAICLPLHYHSIMTRKRLFNLVCLSWLTPFCIFSINIMLTNRLRFCSTNIQRLYCVNWVIVKLACPGIDTFINNIFAFTTLSIYILHWLFIVWTYIYIVKTCVQSKEERTKFMQTCVPHLISLLTLFVVVVSDFLQMRFLPENVPQSFKNVGAIAVVFFPPLMDPLLYGFKLTKIRKRIFVLFRMRE
>XPLOC_72.2R.1.OR.2R.308.7tm_4.exons..Melanotaenia_boesemani
MINVMVFSVFSLSGLKDTTTKNRVILFCLTLLCYIVILLVNVALIMTIILEEKLHKPMYIFLCNLCINSLYGTAAFYPKFLFDVLSNTHVISYIGCLLQVFVIYSYASCDFSILTVMAYDRYVAICRPLEYHAFMTKHRVAFLVGVSRLVPFLCMAVVIVMTSKLTLCGSQIEKLYCENWSVLKLSCNSTTANNIVGFIVIVFYFGHDLFIIFSYVQLVKFALQSREGRKKFLQTCVPHLLCLLNVTVALLFDLMHARYGSASIPQSVKNFMAVQFLIIPPILNPIVYGLKLTQVRYSLLSLCRCNKQ
>XPLOC_73.2R.1.OR.2R.304.7tm_4.exons..Melanotaenia_boesemani
MDNSTLPFYFKFTMFVNMGHYCFIAFTFCILLYSFIVSANLLMILVILQYRVLHKPMYILIALLSLNSLYGSAGFFPRFLMDLLSEAHLISRPACFFQIYVIYTYACNELTILSIMAYDRYIAVCHPLHYNRKMTFKTVALLSALAWMFPALFLTSLISLSARLPLCGNEIQKVFCANWDLNKLSCVNTVVNNALGFLVTIVIVFLPFSYVLYTYLRIVLVCWKRSTEFKSKVLQSCLPHMVSFVIYSITGFCDIVLSRYNPEEMNPFVTVILSLEFVVIPPVLNPLVYGLKLPDIRKHIVRLL
>XPLOC_74.2R.1.OR.2R.307.7tm_4.exons..Melanotaenia_boesemani
MDNVSVVKFFIFTGINETTDYRIAVFSLTLLYYCLILFLNVSLVVIVVLDENLHEPMYILLCSVCFNAIYGTTGFYPKFLLDLLSLSQEISYEWCLLQTFVIHSFACCELSILAVMAYDRYLAICHPLHYHSLMTKKRLCQLVAFSWVTPFFVLSVSIIQTSRLELCGSKMKRILCVNWIIVRLACSHSNTTAITIASYATIVIYVSHGLFIIWTYKHIIKTCTKSKDVRVKFMQTCLPHLISLITFLVVMVFDLMYMRFGFTDLPQNLQNFITIEFLLFPPLMNPLIYGFILNKIRNRILSLVYIK
>XPLOC_75.2R.1.OR.2R.308.7tm_4.exons..Melanotaenia_boesemani
MENASVITRLTLSGLDGIARYRVTLFLLTLLCYCVIWLVNVTVVVTIIVDKNLHEPMYIFICNLCINGLYGTAGFYPKFLHDLLSSIHVISYYGCLLQSFVLSSSASADFSILALMAYDRYVAICRPLAYHSVMTKKRVFVYVFLAWLVPFFLLFLSTITTSSPVLCGSHIPKLYCVTWLISNLACSASLARVIIPAFIYTFYVGHVIFIVWSYIYVVKISHASKENMRKFMQTCLPHLLSLVIVTASLLFDLLYMRLGSKQLPQNAQNFLSMQIVLIPPIINPLIYGFVLTKIRKRAFNLCKCCVFK
>XPLOC_76.2R.1.OR.2R.307.7tm_4.exons..Melanotaenia_boesemani
MENASVITRFTLSGLDGIARYRVTLFLLTLLCYCVIWLVNVTVVVTIIVDKNLHEPMYIFICNLCINGLYGTAGFYPKFLHDLLSSIHVISYYGCLLQSFVLYSSACADFSILALMAYDRYVAICRPLAYHSVMTKKRVFVYVFLAWLVPFLLLFLSTITTSSPVLCGSHIPKLYCVNWLISNLACSASLARVIIPAFNYTFYVGHVIFIVWSYIHVVKISHASKENMHKFMQTCLPHLLSLVTVTASLLFDLLYMRFGSKELPQNVQNFLSMEFLLIPPIINPLIYGFVLTKIRKRVFNLCKSCVF
>XPLOC_77.2R.1.OR.2R.303.7tm_4.exons..Melanotaenia_boesemani
MENITNPPYFNLTMFFKIGYYCYPIFVLCFLVYAFIISSNLFIIVVIAQEKSLHEPMYIFIMCLSLNSLYGSAGFFLRFLRDLLSGTHLISRSGCFTQIYVIYTYASYELTILSIMAYDRYVAVCQPLHYHSKMNPRMISKLLALAWIYPAFPTAACIYLSLRLPLCGNKIPKVFCANWPVVKLSCISTQLNNLVGMLATTTTVFLPLVFILYTYLRIFFVCRRHSSEFKRKVIQNCLPHIVTFITYSITVFCDIVLSRIDLEELNPFLAIVLSLEFVVIPPILNPLVYGLKLPEIRKLMLRM
>XPLOC_78.2R.1.OR.2R.303.7tm_4.exons..Melanotaenia_boesemani
MENITNPPYFNLTMFFNIGYYCYPTFVLCFLVYAFIISSNLFIIVVIAQEKSLHEPMYILIMCLSLNSLYGSAGFFLRFLRDLLSGTHLISRSGCFTQIYVIYTYASYELTILSIMAYDRYVAVCQPLHYHSKMNPRMISKLLALAWIYPAFTLAACIYLSSRLPLCGNKIPKVFCANWPVVKLSCISTQLNNLVGMLVTTTTVFLPLVFILYTYLRIFFVCRRHSSEFKRKVIQNCLPHIVTFITYSITVFCDIVLSRIDLEELNPFLAIVLSLEFVVIPPILNPLVYGLKLPEIRKLMLRM
>XPLOC_79.2R.1.OR.2R.303.7tm_4.exons..Melanotaenia_boesemani
MENITNPPYFNLTMFFNIGYYCYPTFVLCFLVYAFIISSNLFIIVVIAQEKSLHEPMYILIMCLCLNSLYGSAGFFLRFLRDLLSGTHLISRSGCFTQIYVIYTYASYELTILSIMAYDRYVAVCQPLHYHSKMNPRMISKLLALAWIYPAFTTAACIYLSSRLPLCGNRIPKVFCANWPVVKLSCISTELNNLVGMLFTTTTVFLSLAFVLYTYLRIFFVCRRHSSEFKRKVIQNCLPHIVTFITYSITGFCDIVLSRIDNEKLNPFLAIVLSLEFVVIPPILNPLVYGLKLPEIRKLMLRM
>XPLOC_80.2R.1.OR.2R.300.7tm_4.exons..Melanotaenia_boesemani
MNNSSVISVFFLSGLNETRHIRSALFFLSLLCYCIIILVNVSLILIIIFVNSLHEPMYIMLCAFCMNGLYGTAGFYPKFLWDLLSPVHIISYSGCLIQVQVMYSFACSDLSILAVMAYDRYVAICRPLEYNSVMSKQRVVKLLCFSWLTPFCIVGTNSFLTSRLKLCNSFIPRVFCVNSSVVALACFPSQTIINGIVANITITIYVFHVFLIIWSYVYLIKTCANSIENRAKFMQTCVPHLMSLLTFAVTILFDIMTIRFSSKEFPQSLQNFIAIEFLVIPPIMNPLIYGFKLTKVRKRI
>XPLOC_81.2R.1.OR.2R.309.7tm_4.exons..Melanotaenia_boesemani
MNNVSGISVFFLSGLNETRHHRSTLFFLSLLCYYIIILVNVSLILIIILDNSLHEPMYIMLCAFCMNGLYGTAGFFPKFLWDLLSPVHIISYSGCLLQAQVMHSFVCSDLSILAVMAYDRYVAICRPLVYHSVMSKQKAVKLLCFSWLISFCIVGTNIFLTFRLKLCSPFLSRLFCVNWSIVALACFPAETAVNNIVSFITIIIYVFHALFIVWSYMYLIKTCVNSLEKRAKFMQTCVPHLISLLTFAVTILFDLMTIRFSSTALPQFFQNFVAIEFLVIPPILNPLIYGFKLTKIRIKLLGVVTCKIK
>XPLOC_82.2R.1.OR.2R.309.7tm_4.exons..Melanotaenia_boesemani
MNNVSEISVFFLSGLNETRHHRLALFFLSLLCYCIIILVNVSLILIIILDNSLHEPMYIMLCAFCMNGLYGTAGFYPKFLWDLLSPVHIISYSGCLFQALVIYSFAGSDLSILAVMAYDRYLAICRPLEYNSVMSKQKAVKLLCFSWLISFCIVGTNIFLTFRLKLCSPFLSRLFCVNWSIVALACFPAETAVNNIVAFITIIIYVFYALFIIWSYMYLIKTCVNSLEKRAKFMQTCVPHLVSLLTFAVTVLFDLMTIRFSSTALPQFFQNFVAIEFLVIPPILNPFIYGFKLTKIRIKLLGVVTCKIK
>XPLOC_83.2R.1.OR.2R.309.7tm_4.exons..Melanotaenia_boesemani
MNNISVTAVFFLSGLNETRHHRSALFFLSLLCYCIIILVNLSLILIIIYVNSLHEPMYIMLCAFCMNGLYGTAGFYPKFLWDLLSPVHIISYSGCLFQAQVIYSFASNDLSILAVMAYDRYLAICRPLEYNSVMSNQKAVKLLCFSWLISFCIVGINIFLTFRLKLCSPFLSRLFCVNWSIVALACFPAETAVNNIVAFISMIIYVFHALFIIWSYMHLIKTCASSLEKRAKFMQTCVPHLVSLLTFIVTMLFDVLSMRFISSDLLKTFQNFVAIEFLVIPPIMNPLMYGFKLTKIRMKIISLATCKTK
>XPLOC_84.2R.1.OR.2R.319.7tm_4.exons..Melanotaenia_boesemani
MKYTNVTNIKDFIIIGFPGLLPEYYVTVSIVLLLVFLAIVVGNAFVLTVIISERTLHKPTYMIFLYLAIGDFLFGTVTLPKIIARYWWNDVTISFGACFTQMYFVHSLGASQSAILFIMSLDRFVAILFPYRYPVLFTNKVATIFCGLCWALTFIRMMGLVLHALTLPYCDQNVITQCYCDHNSITKLGCGDDVKYVKYVALANSMFSLMVPLSFIILSYFSIIVAALKISQTGKRYKLLSTCTPQIFITCLYYVPRCFVYLSDNLGFKYSVDGRIILAMTYSLIPSAVNPMIYCFQTKDIKEALLQRYRKQRINIAIK
>XPLOC_85.2R.1.OR.2R.318.7tm_4.exons..Melanotaenia_boesemani
MLYTNVTTIKDFFLVGFPGLLPEYYGPVSALLFVVFLAIAVGNIFILVIVKSERSLHKPTYLIFCHLALTDLMFGTVTLPKIISKYWFNDSIVAFYGCFAQMYFVHFLGATHSFILMVMALDRFIAICAPLRYTSLFTNTTVSVLCGISWFIPISWMFVVVFDALSLPFCNSNVIVQCYCDHLSIINLGCENVRGSTVLGLIGAMVSLLLPLGFIILSYFVIIIAVLRISSSEGHRRTLSTCTPQLLITCLYYLPRCFVYLANFLGYTFSAPIRIVVIMLYSLFPAVVNPIIYCFKTQDIKENLKKRFLSGKININMK
>XPLOC_86.2R.1.OR.2R.319.7tm_4.exons..Melanotaenia_boesemani
MLYTNVTTIKDFFLVGFPGLLPEYYGPVSALLFVVFLAIAVGNIFILVIVKSERSLHKPTYLIFCHLALTDLMFGTVTLPKIISKYWFNDSIVAFYGCFAQMYFVHFLGATHSFILMVMALDRFIAICAPLRYISLFTNTTVSVLCGMSWFMPISWMLGVVYDALRIPFCNSNVIVQCYCDHLSITSLGCQYVREVKIVALGLAMFSLLLPLGFIIVSYFVIIVAVLRMSSSDSRMKTLSTCTPQLIITCLYYLPRCFVYLANFVGFQFSLSGQIIVVNLYSLLPSAVNPVIYCFKTKDIKENLKKKFLTCKINITTKT
>XPLOC_87.2R.1.OR.2R.316.7tm_4.exons..Melanotaenia_boesemani
NVTRLRSFFILGFPGLSPQYFGAVSVVFLFIYLAITVGNIFIFTFVIFEKSIQKPTYLVFCHMAVNDLTFGTVTLPKIITKYWFDDSIISFYSCFTQMFFVHYLGSVMSFMLMVMALDRFIAICIPLRYPALITNNIISAFCGLAWLIPLPLMLTVIFHALSLSYCKSNVIAQCYCDHISITSQACGNDLKVIQVTALCIAMLCLLLPLAFVFFSYISVIVVIMKMSSVAGRRKILSTCTPQILITCLFYLPRCFVYVANTVGFSFSLDTRILLIMLYSLLPAAVNPIVYCFKTQDIKQTLIKKLRTARVGIKVTI
>XPLOC_88.2R.1.OR.2R.324.7tm_4.exons..Melanotaenia_boesemani
MSGGNRTRVTEFILSGFPGLHPDYFGLVSAVLFSVFLITVMGNVTVFILFITNRCLHKPTYYIILNLTACDLLFSTTTLPKMISKYWFKLGTISFDGCFIQMFLVHYLGSVNSFVLFLMAFDRYLAICHPLRYVNILQFSTVVLLSVTVWIIATFIPLMMVVRAYPLPYCASNIINHCYCDHIGITVLACTDRTLYSFPAFVGAMITLLGPLAFIVFSYCFILIAVSKIANKQNCMKSLSTCSTQLIIISLYYLPRCFVYLASNVGITFSTDIRILIIVLYSLVPPMVNPFIYCLRAKDMRTCLFKHFYRRIQPRNTQVLTISN
>XPLOC_89.2R.1.OR.2R.315.7tm_4.exons..Melanotaenia_boesemani
RNSLKMSNVYNTSSVLYLSGFNLSSEYAFPAFLFASLSYMIILFCNLTLILTIVLNKSLHQPMHLILVNLPINDLIGSSALFPQLINVLLTNSKIIQYSACVAQAFFIHIYAAGAVFILTAMAYDRYMAISQPLKYSAVMTNAHIMKLITLVWSACIILICVLFILLLRLRRCRSELTHSYCDNPSLLTLVCDDTTVNNIYGLFISALSQVVVVGMVFYTYLQILITCFRSKHSDTKAKALQTCATHLLVFLLLECLGLFTIISYRLQNISPHLRRFLGVSTLIFPPTLNPIIYGLKTKEIREKVIHFFRNKLLP
>XPLOC_90.2R.1.OR.2R.307.7tm_4.exons..Melanotaenia_boesemani
NSSLQNLLTLETLGVPPNHIYPAFIFGTLTYLIIVFCNLLVLTTIAVSKKLHKPMFILLFNLPISDLVGATAFFPHLVFSIVTQNRIVSPPACIAQAFFIHFYGTGNLLVLTAMAYDRYIAICCPLKYNTIMSPYTLMRIIVLIWFLNFSMMFVLFMLLIRFKFCRTNIVDLYCNNPSLVKLICGDISGNNYYGIAGLIFLMGGPLLIIMYTYAQILRTCVITNHTDARKKAIQTCGTHLVVFLVLQINTTFTLISHRFQNASPFLRRAFGVSVLIFPPFLDPIIYGLKTRELRESIIVFLKRNIYN
>XPLOC_91.2R.1.OR.2R.307.7tm_4.exons..Melanotaenia_boesemani
MENQSYGFSFQLTLDPFVIPPGGKYPIFLLGITIYLFGMSCNLALLMLLILKRNLHKPMYFILFSLPLNDLIGITAMLPKILSDIVTETQNTYYPLCVLQAFLLHMYGGGILFILAAMSFDRYVAICMPLRYNSIMTPRMVTCIISLVWGLDFVLILLLFCLQTKLPRCRSVIMNVFCDNPSLLKLTCGNITVNNIIGLFNTAVMQAMSVSIQAYSYVKILITCLASRKSETKTKAVNTCVAQLLILVIFEVVGTFTILSHRFKNVSADLQKIMGMLIFLVPPLLNPIVYGLYTAEIRNNLLSVFKN
>XPLOC_93.2R.1.OR.2R.309.7tm_1.exons..Melanotaenia_boesemani
MASNYSLTAGGLLVRQINYRVVLVQVLVSVFLCINIFQIIVFFMKDSFYTTMRYILFAVILMSDCLFLLMTDILLILSYNSVFIQTWLCLLIYIVLSVYTFVTPLTLTAMSLERYVAICMPLRHAELCSTRSTLHLTLIIHGLSSIPCTVTLSIYFASAARAVYTQGMVCSVEIFILYSWQGYLRSAKGQFYFLIMCTMIIFSYVKIMKVAKAASEKNKNSTGKALRTVILHAVQLLLSLIQLWCPFIESAVLQIDLMLFINVRYFNYVTFILAPRCLSPLIYGLRDEMFFCALRYYALCGLYKKQSSG
>XPLOC_94.2R.1.OR.2R.309.7tm_1.exons..Melanotaenia_boesemani
MASNYSLTAGGLLVRQINYRVVLVQVLVSVFLCINIFQIIVFFMKDSFYTTMRYILFAVMLLSDCLCLIITDFLLILSYFSITIQTWWCVLIAIVSSVYTFVTPLTLTAMSLERYVAICMPLRHAKLCSTRNTLHLALIIHGLSSIPCTVTLSIYFASAARAVYTQGIVCSVEIFILYSWQSYLRSAIGQFYFLIMCTMIIFSYVKIMKVAKAASGKNKKSTGKALRTVILHAVQLLLSLIQLWCPFIESAVLQIDLMLFINVRYFNYVTFILAPRCLSPLIYGLRDEMFFCALKYYALCGLYKKQSSG
>XPLOC_95.2R.1.OR.2R.308.7tm_1.exons..Melanotaenia_boesemani
MQNLTELPVNATSQRSLSVIIKVCVVIPFFCIFLCCIFVMLYIFASHRQFMDSSRYILFAHMLINDTLQLLSSVMLFLFVMGRVNFAIVYCVPMLLISTATFQNTPLILAAMSLERYVAIFYPLHRPTAWRSDRIWIIVLSLWSISFVFPIIEYLLGRQDPAVDVFSTPVVCKTTAVNSSPIQRLFRAAVNVLFFAVVAVIILFTYVRILLETRKLRQDKVSVNKAMHTVLLHGFQLLLCILAFTHPVTEILITMSSNWLAEDSAFLNYFCFILIPRFLSPLIYGFRDQSLRAHISKTFHSSSKKVRP
>XPLOC_96.2R.1.OR.2R.329.7tm_1.exons..Melanotaenia_boesemani
RTTEQLDAAADLFHSLLPHGQTVPLLICIFVLLTLFSCLINVFTLSSIGQSDDLSWQPRFAFCKNLIFSDLIQTLTIGPAVIHALVQRRTTTSSFWCYVQYFMGSVSIFSSLVTITCMTLERYLYICYAMQYLPIFNQNRLRLALVLIWVYSISIGVINLSLLMYTGRGEKNDQAIMGLLCAPDIIEQHMGSPRTLAIFRKGIGSFTLVLCLLTHAFSYFRMYEDARNAVMPFKAVNVKARKTVMFYSGMLFLQLLPLLIKVTSDIMWEFKVTGMVEQLFESRGTCKLKATHSTTAAVLHVSLLVMLLVPPCINPLVYGLRNVEIKRAL
>XPLOC_110.2R.1.OR.2R.293.7tm_1.exons..Melanotaenia_boesemani
YRDSASIAVVKNVIILALGLTINYINGTLVDVFRKHQVRQILHMNPRYILFIHLVLNDMIQLTVTISLFILSYVFYMINASLCCFIVTLAVFTTLNTPLNLAAMAVECYIAVCFPLRHSELCTIKRTYSLIGCIWALSVVSILPDIFIILATEPEWLFHSTVFCDRDNLFRHPVSLKKRDVSYLLYLTVVWLVLLCTYFRIFLAAKTANSVEGNFKKARNTILLHGFQLLLNMLTYIAPPLKNALMNWFPNHFIQVYFIWYIISQILPRFFSPIVYGLRDKIFKQYLKKHMLC
>XPLOC_111.2R.1.OR.2R.312.7tm_4.exons..Melanotaenia_boesemani
SMNSSSNGYNVSSSLTSRDSLSTAVAKNVIVVGLGLTINYINGTLVHTFRKHQVRIQVFNMNPRYILFIHLVLNDMIQLTVTISLFILIYVFYMINASLCCFIITFAVFTNLNTPLNLAAMAVECYIAVCFPLRHSQLCTIKRTYSLIGCIWALSAVSVLPDIFIILATEPEWLFHSTIFCERDNLFRHPVSLKKRDVSHLLYLTVVWLVLLCTYFRIFLAAKTVNSVEGNFKKARNTILLHGFQLLLSMLTYVAPALTQILFKWFPKYYVQILFVNYLFVQIFPRFVSPIVYGLRDKTFRQYLKKHLTCTM
>XPLOC_98.2R.1.OR.2R.310.7tm_4.exons..Melanotaenia_boesemani
DNISSHRYFILKAFDELRALRPVLFIPFFILFVVSLFSNSLLLYLIISHKSLHSPMCILIACMAGIDLSLPLVFAPDMLLRLLLDWTGISLSACLLQMYLLHLLGTCQSTLLLWMALDRYFAICTPLHYHEHMSVLRFSKFVIPLLIRNVVMISAVVSLAGSRSFCLGNVISHCICEHMALVELACGSTSINSLVGLITIFFITVLDFLIITISYIIIFRSVLRSGTSGAKALHTCVTHLIVMSVSLTFVLTAFLSYRIRNSLPATSRAVVSIIYLFLPSCLNPIIYGIRTTEIRHHILKTLTSCRRGQT
>XPLOC_99.2R.1.OR.2R.303.7tm_4.exons..Melanotaenia_boesemani
MENISSHKDFILDGFEELGALRPVLFLPFFLMFVVALLANSLLVYVVISQRSLHQPMSILIAGMACVELCLPVFFVPNMLLNFLFDWRGISLIGCLIQMHFIHFFGAFQTTFLVWMALDRYFAICTPLYYHQHMALQRFLRFIVPLVVRNVLIITQFVILAGRRSFCTNVIKHCFCEHMALVELACGSTAINSLAGLIAVFFIPVLDFFIIAASYVVIFSSVLRSSRSGTKALRTCITHIIVLTFSLSLALIAFLSYRIRNGLPAASRVFFSTMYLLFPSCFNPIIYGIRTAEIRQQMLKTLT
>XPLOC_100.2R.1.OR.2R.303.7tm_4.exons..Melanotaenia_boesemani
MENISSHKDFILDGFEELGALRPVLFLPFFLMFVVALLANSLLVYVVISQRSLHQPMSILIAGMACVELCLPVFFVPNMLLNFLFDWRGISLIGCLIQMHFIHFFGAFQTTFLVWMALDRYFAICTPLYYHQHMALQRFLRFIVPLVVRNVLIITQFVILAGRRSFCTNVIKHCFCEHMALVELACGSTAINSLAGLIAVFFIPVLDFFIIAASYVVIFSSVLRSSRSGTKALRTCITHIIVLTFSLSLALIAFLSYRIRNGLPAASRVFFSTMYLLFPSCFNPIIYGIRTAEIRQQMLKTLT
>XPLOC_101.2R.1.OR.2R.307.7tm_4.exons..Melanotaenia_boesemani
NSSSSSSTYFILGAYLDVGKLRYFFFLVTLVLYVLIVLVNMSLMLLICVNRSLHEPMYMFLCSLFVNELYGSTGLFPFLLVQILSDLHTVSVPLCFLQVFCIYTYGGVEFMNLAAMSYDRYLAICFPLQYHGRMTLTATAVLILLIWFYSFAKFIITLSLSVRLSFCGNVINSLYCHNYLVVKLACSDTQVNNIYGIFGIFLSVVAPLLPILFSYLRIFQVCFAGSWQTRQKAIGTCTPHLVSLLNFSFGSCFEILQSRFDMSGVPAVLRLFLSLYFLIIQPLLNPVLYGLQMSKIRRIYRDFFCSK
>XPLOC_102.2R.2.OR.2R.291.7tm_4.exons..Melanotaenia_boesemani
MQNNSQILIQLQGLNDSLASRPIFVLALTSYVFTVLVNLTLIVTVCLDETLHQPIYVFMCNLCVNGICGASSFYPKLLYDLLADHQVITYAGCMTQMFFTYSYVFCEFTSLTVMAYDRFEAICRPLRYRALMTGQKVVQLLAFTWSLSLMETAVGIFLLIRLPLCKRHIPKVFCTNWEVVKLSCSSTVANDMYGLLLVVLHLLQAGLILVSYVHLVRTAVRSQSDRRKFLQTCLPHLAALLVFTASLLFDTLFSRYAGGSMAALQNALAAEFLVVPPLVNPVIYGVNLQQV
>XPLOC_103.2R.1.OR.2R.289.7tm_4.exons..Melanotaenia_boesemani
MMNSTQVSFFVLGAYIDTKLLKYLWFVILTSLYVLIIICNVLLMVLICVNRSLHEPMYMFLCSLFVNELYGSTGLFPFLLDQILSDLHTVSVPLCFLQVFCMHTYGTTEFTTLAVMSYDRYLAICFPLQYSSLMTTATNVCSTTSLSFSLQLCGNVINKVYCDNYSVVKLACSDTTVNNIYGLFVTASSVFLAVFFILYTYMRILRVCYCGSKQTRQKAVSTCTPHLASLLNFCCGGFFEIVQSRFDMSRVPIILRIFLSLYFLTCQPLFNPLMYGLKMSKIRSTCRKL
>XPLOC_104.2R.1.OR.2R.303.7tm_4.exons..Melanotaenia_boesemani
MMNSTQVSYFTLSAYLDADLFRYVYFTVIMCVYGFIIGANVLLMVLICVNRSLHEPMYMFLCSLFVNELYGSTGLFPFLLVQILSDLHTVSVPLCFLQVFCVYTYGSVEVLNLAVMSYDRYLAICFPLQYSSLMTAGKVFLLIALSWLIPFLAIVVLVSLSARLQLCGNIIPRVYCGNFSIVKLSCSDTSVNNIYGLIYTVLSLMIPLILILYTYIQILHVCFSGSKQTRQKAISTCTPHLASILNFCFGSCFQILQSRFDLSRMPLVLGIFLSLYFLTFQPLLNPLLYGLKMNKIRDACKRL
>XPLOC_114.2R.1.OR.2R.309.7tm_4.exons..Melanotaenia_boesemani
MNNVSGISVFFLSGLNETRHHRSTLFFLSLLCYYIIILVNVSLILIIILDNSLHEPMYIMLCAFCMNGLYGTAGFFPKFLWDLLSPVHIISYSGCLLQAQVMHSFVCSDLSILAVMAYDRYVAICRPLVYHSVMSKQKAVKLLCFSWLISFCIVGTNIFLTFRLKLCSPFLSRLFCVNWSIVALACFPAETAVNNIVSFITIIIYVFHALFIIWSYMYLIKTCVNSLEKRAKFMQTCVPHLISLLTFAVTILFDLMTIRFSSTALPQFFQNFVAIEFLVIPPILNPLIYGFKLTKIRIKLLGVVTCKIK
>XPLOC_2.1.TAAR.1R.331.7tm_1.exons2.scaffold_13|arrow.Melanotaenia_boesemani
METLDEAELCFPQLLNTSCRKPPQHHVYVFIYILLSCISLLTVFLNLLVIISISHFRHRQLHTPTNLFLLSLAVSDFLVGLLLMPVRILLMGGCWALGIFICLLFNYMSFILTSASVGSMVLISADRCVAICEPLCYPTKVTQRRVKICVCLCWICSVFYNGVILKEYLKDPDRYNSCYGECVIVIDYVTEGFDVILTFFGPIIVIIVLYMRVFVVAVSQARAMRSHVAAVTLQGRVHVRAKKSERKAATALGVVVLVFLICFCIYFYPSVAGQTWSIKEVLSVFGIWLLYCNSCINPVIYAFFYPWFRKSVKLIVTLQILQPDSCDANIL
>XPLOC_3.1.TAAR.1R.331.7tm_1.exons2.scaffold_13|arrow.Melanotaenia_boesemani
METLDEAELCFPQLLNTSCRKPPQHHVYVFIYILLSCISLLTVFLNLLVIISISHFRHRQLHTPTNLFLLSLAVSDFLVGLLLMPVRILLMGGCWALGIFICLLFNYMSFILTSASVGSMVLISADRCVAICEPLCYPTKVTQRRVKICVCLCWICSVFYNGVILKEYLKDPDRYNSCYGECVLVIDNITGGFDVILTFFGPIIVIIVLYMRVFVVAVSQARAMRSHVAAVTLQGRVHVRAKKSERKAATALGVVVLVFLICFCIYFYPSVAGQTLSIKEVLSVFGIWLLYCNSCINPVIYAFFYPWFRKSVKLIVTLQILQPDSCDANIL
>XPLOC_4.1.TAAR.1R.331.7tm_1.exons2.scaffold_13|arrow.Melanotaenia_boesemani
METLDEAELCFPQLLNTSCRKPPQHHVYVFIYILLSCISLLTVFLNLLVIISISHFRHRQLHTPTNLFLLSLAVSDFLVGLLLMPVRILLMGGCWALGIFICLLFNYMSFILTSASVGSMVLISADRCVAICEPLCYPTKVTQRRVKICVCLCWICSVFYNGVILKEYLKDPDRYNSCYGECVIVIDYITGAFDVILTFFGPIIVIIVLYMRVFVVAVSQARAMRSHVAAVTLQGRVHVRAKKSERKAATALGVVVLVFLICFCIYFYPSVAGQTLSTKEVFSVFGVWLLYCNSCINPVIYAFFYPWFRKSVKLIVTLQILQPDSCDANIL
>XPLOC_5.1.TAAR.1R.320.7tm_1.exons2.scaffold_13|arrow.Melanotaenia_boesemani
LCVPHLNSSCRRPTHPPTTVMLIYVLLSSVSFITVALNLLVIISISHFRQRQLHTPTNILLLSLAVSDLLVGLLLMPVEIIYINVCWFLGDVVCTLYYIMDYIITSASVSNMVLISLDRYVAICDPLRYHSKVTNGTAKMCVCLCWICSVLYSLLLLHEQLEEPGRSNSCFGECVVVISHIAGLVDMVLTFLLPIAVIVFLYCRVFVVVLHQARMLKSKVAAQHSGALTVRKKEMKAAITLGKVVLVFLICFCPHYFPTMAGEDTFINASSAAFDIWLAHFKSCLNPVIYAFFYPWFRKSVKLILTLRVLQPGSRETGTL
>XPLOC_8.1.TAAR.1R.328.7tm_1.exons2.scaffold_13|arrow.Melanotaenia_boesemani
METQDRAELCLPQLSNTSCKKSAYSLPELLFFKITQSSISVITVTLNLLVIISVSHYRRQLHTPTNILILSLAVSDFLIGLLTMPGEIMRNTGCWFLGDLVCSLFNYASFIISSSSIGVMVLISVDRYVAICDPLHYQTRVTKSRVKVCVCLCWLCSVLYNILLVKDDLSEPGRHNSCYRECVLVDYITGTVDLIVSFISPVSIIVVLYLKVFVVAVSQARAMRSHVTEIKLQLSVTQTKKSELKAARNLGVLIIVFLICFIPYYCVSLAKPDLLNSITTSLVYYLFYFNSTLNPVIYTLFYPWFRKAVKFIVTLQILQPGSCQAKIL
>XPLOC_9.1.TAAR.1R.329.7tm_1.exons2.scaffold_13|arrow.Melanotaenia_boesemani
METQDRAELCFPQLSNTSCKKPAYSLSELLFFNITLSFISVITVTLNLLVIISVSHYRRQLHTPTNILILSLAVSDFLVGLLIMPSHIIRNTGCWFLGDFMCFLFNYATYIITSSSIADMVLISIDRYVAICDPLHYQTRVTKSRVKVCVCLCWLCSVLYNILLVKDDLSEPGSHNSCYGECVLVVDYITGTVDLIVTFLAPVSVIVVLYMKVFVVAVSQARAMRSHVTEIKLQLSVTQTKKSELKAARNLGVLVVVFLICFIPYYCVSLVKADLLKSSTASLVYSLLYFNSTLNPVIYTLFYPWFRKAVKFIVTLQILQPGSCQDKIL
>XPLOC_10.1.TAAR.1R.330.7tm_1.exons2.scaffold_13|arrow.Melanotaenia_boesemani
METQDRAELCFPHLSNTSCKKPAYSLPELVFLNITLSSISVITVTLNLLVIISVSHYRQRQLHTPTNILILSLAVSDFLVGLLTMPGDIIHNTSCWFLGDLMCSLYNYVSYILISASVGDIVLISIDRYVAICDPLHYQTRVTKSRVKVCVCLCWLCSVLYNFLLVKDDLSEPGRHNSCYGECVLIIDYITGTVDLIVSFISPVSIIVVLYMKVFVVAVSQARAMRSHVTEIKLQLSVTQTKKSELKAARNLGVLIIVFLICFIPYYCVSLAKPDLLNGSTTSLVYYLFYFNSTLNPVIYTLFYPWFRKAVKFIVTLQILQPGSCQAKIL
>XPLOC_11.1.TAAR.1R.329.7tm_1.exons2.scaffold_13|arrow.Melanotaenia_boesemani
MELQDGAELCFPQLYNTSCKKPASWAEAVLFPVTLSFISLITAALNLLVIITVSHFRQRQLHTPTNILLLSLAVSDFLLGLLLMPVEIIRNTACWFLGDIVCSLYNSLSFTITSASVGDMVLISIDRYVAICDPLHYSSRVTEERVKVCVCLCWLFSVLYGGLIVMDDFKMPGSHNSCYGECMITIDHIEGTIDLVVSFIVPVLVIMVLYMRVFVVAVSQARAMRSHVTAVTKRLSETRAKKSELKAARTLGVLVTVFLICFIPYYCVSLAGDDLLSNAHASYVLFLFYFNSTLNPVIYALFYPWFRKAVKLIVTLQILQPGSSEANIL
>XPLOC_12.1.TAAR.1R.328.7tm_1.exons2.scaffold_13|arrow.Melanotaenia_boesemani
MDVQVRPELCFPQFSNSSCIKPTSSRTEAIILQIMLSSISLITVVLNLLVIISVSYFRRQLHTPTNILLLSLAVSDFLVGLLLMPGEIIRKTACWYLGDLMCALYNYVSYIITSASVGDMVLISVDRYVAICDPLHYSSRVTEGRVKVCVCLCWLCSALYSSIIVKGDLTQPGLHNSCYGECLIVVEYIAGTVDLFITFLAPVSVIVVLYMKVFVVAVSQARAMHSHVTSVPLNLSLSIIRKSELKAARTLGVLIIVFLLCFCPYYSVSLAGDDLLSGSYASYVFFLFYLNSSLNPIIYAMFYPWFRKAVKFIITLQILQSDSCEINI
>XPLOC_13.1.TAAR.1R.335.7tm_1.exons2.scaffold_13|arrow.Melanotaenia_boesemani
MEMEEKVELCFPELLNTSCRKPTLPWSEAVLVNTLLSSFSLITTALNLLVIISVSHFRQRSTFRQLHTPTNILLLSLAVSDFLVGLLLMPAQIFRKSSCWFLGDLLCFLYNCFSFIITSASIGDMVLISVDRYVAICDPLHYPTRITVRRVKLSVCLCWFFSLLYSCVILKDDLKQPRQYDFCYGKCVPFMDYSSKVVDLVITFIAPVTVIVVLYMNVFVVAVSHARAMRSQVTIISHQASVTATRRKSELKAARTLGVLVVVFLICFCPFYCVSLLGDYLMNVSSESYVVNMFFLNSCINPVIYSMFYPWFRKAIRLIITLKILQPGSCETKML
>XPLOC_17.1.TAAR.1R.342.7tm_1.exons2.scaffold_13|arrow.Melanotaenia_boesemani
MELQDGAELCFPQLFNMSCRKPTLRWSETVLLKLLLFFISLTTIAINLLVIISVSHFRQNLLVLNVFLSPSRQLHTPTNILILSLAVSDLLVGLVLMPGEIFRYTSCWIFGDIVCALYWHLACQTLTTSISTIAFISADRYMAICYPLHYSKIITSTRTKYCVCLCWLWSFVFSMFYVKDELNQPDTANSCFGECVPKYNYITVTVDLILTFIFPVTVIIVLYMRVFVVAVSQARAMRSHITAVTVHHAVTLSKKSELKAARTLGILVIVYLSCLCPYYCYSLVDVNMMNHTVATFLLFLFYFNSCLNPLIYALFYPWFRKAIKLIVTLQILQPGSRETNIL
>XPLOC_18.1.TAAR.1R.328.7tm_1.exons2.scaffold_13|arrow.Melanotaenia_boesemani
MELQDGAELCFPQLFNMSCRKPTRRWSETVLLKLLLFFISLTTIAINLLVIISVSHFRQLHTPTNILILSLAVSDLLVGLVLMPGEIFRSTSCWIFGDTVCTLYWYVAGQTLTTSISTIVIISCDRYTAICYPLHYSKIITLRRAKYCVCFCWLCSFVFTIFYMRVELIQPGTGNSCFGECVLKYNYITVTVDIIVTFTFPVTAIIVLYMRVFVVAVSQARAMRSHITAVTVHHAVTLSKKSELKAARTLGILVIVYLSCLCPYYCYSFVDVNMKNHTVAIFFAFLFYFNSCLNPLIYALFYPWFRKAIKLIVTLQILQPGSRETNIL
>XPLOC_19.1.TAAR.1R.319.7tm_1.exons1.scaffold_13|arrow.Melanotaenia_boesemani
HLSDHCSSKPARHHLSLPLQAEIHFSNQTTVSLLDMETLILTCFLSPSRQLHTPTNIFLLSLAVSDFLVGLLLMPLEIFKKSACWILGDVVCVLYGYLVSHMVYASIGNIVLISVDRYVAICHPLHYPIKITVTRVKCCVCLSWLWFGFFTIVCIKDELIEPGRNNSCFGECTLFISYVARAADLVLTFIIPVSVIVFVYVRVFAVAVSHAVAMRSHITDVTFQHSVNVTKKSELKAARTLAVLVFVYLICFCPFYCYSLVTVDLTGSAYASFLFFLFYFNSCLNPIIYALFYHWFRKAVKLIVTLQILQPCSCEVNIM
>XPLOC_21.1.TAAR.1R.292.7tm_1.exons1.scaffold_13|arrow.Melanotaenia_boesemani
MFFIRNMLKSLMGNDAFLSPSRQLHTPTNILLLSLAVSDFLVGLLLMPLEIFKKSACWILGDVVCVLYGYLVSHIVCASIGNIVLISVDRYVAICHPLHYPIKITVTRVKCCVCLSWLWFGFFTIVYLKDELIEPGRNNSCFGECTLFISYVARAADLVLTFIIPVSVIVFVYVRVFAVAVSHAVAMRSHITDVTFQHSVNVTKKSELKAARTLAVLVIVYLICFCPFYCYSLVTVDLTGTSYASFLFFLFYFNSCLNPIIYALFYHWFRKAVKLIVTLQILQPCSCEANIM
>XPLOC_24.1.TAAR.1R.291.7tm_1.exons1.scaffold_13|arrow.Melanotaenia_boesemani
ISLQIFLHNLLVINVSLSPSRQLHTPTNILLLSLAVSDFLVGLVLMPGEIFRYTSCWIFGDMMCTLYWYLVCQTLTTSISSIVFISADRYTAICYPLHYSKIITLTRAKYCVCLCWFWSFVYSIIFVKHDLIQPGTGNSCFGECVLKYTYITITVDIIFTFIFPVTVIIVLYMRVFVVAVSQARAMRSHITAVTVHHAVTLSKKSELKAARTLGILVIVYLSCLCPSYCYSLVDVDMMNHTVAKFLVFLFYFNSCLNPLIYALFYPWFRKAIKVIVTLQILQPGSRETNIL
>XPLOC_26.1.TAAR.1R.342.7tm_1.exons2.scaffold_13|arrow.Melanotaenia_boesemani
MELQDGAELCFPQLFNMSCRKPTLRWSETVLLKLLLFFISLTIIAINLLVIISVSHFRQNLFVINVFLSPSRQLHTPTNILLLSLGVSDFLVGLMIMPGEIFRYTSCWIFGDVMCALFWYLGGQTLTTSVCTIVIISCDRYMAICYPLHYSKIITLTRAKYCVCLCWLWSFVYNIIYMKDKLIQPGAGNSCFGECVLKYTYITVTVDIILIFIFPVTVIIVLYMRVFVVAVSQARAMRSHITAVTVHHAVTLSKKSELKAARTLGILVIVYLSCLCPYYCYSLVDVNMMNPTVATCLSFLFYFNSCLNPLIYALFYPWFRKAIKVIVTLQILQPGSRETNIL
>XPLOC_27.1.TAAR.1R.342.7tm_1.exons2.scaffold_13|arrow.Melanotaenia_boesemani
MELQDGAELCFPQLFNMSCRKPTLRWSETVLLKLLLFFISLTTIAINLLVIISVSHFRQNLLVINVSLSPSRQLHTPTNILILSLAVSDLLVGLVLMPGEIFRYTSCWIFGDIMCTIFLYMILQTLTTSVNTIVIISCDRYTAICYPLHYSKIITLTRAKYCVCLCWLWSFVYNIIYMKDKLIQPGVGNSCFGECVLKYTYITVTVDLVLIFIFPVTLIIVLYMRVFVVAVSQARAMRSHITAVTVHHAVTLSKKSELKAARTLGILVIVYLSCLCPFYCYSLVDVNMMNPTVATCLSFLFYFNSCLNPLIYALFYPWFRKAIKFIVTLQILQPGSRETNIL
>XPLOC_29.1.TAAR.1R.340.7tm_1.exons2.scaffold_13|arrow.Melanotaenia_boesemani
MELQDGAELCFPQLFNMSCRKPTRRWSETVLLKLLLFFISLTTIAINLLVIISVSHFNLFVINVSLSPSRQLHTPTNILILSLAVSDLLVGLVLMPGEIFRYTSCWIFGDIMCTIFLYVICQTLTSSISSIAIISADRYTAICYPLHYSKIITLTRAKYCVCLCWLCSSVYNIIYMKDELIQPGTGNSCFGECVLKSTYIAITVDIILTFTFPVTVIIVLYMRVFVVAVSQARAMRSHITAVTVHHAVTLSKKSELKAARTLGILVIVYLSCLCPYYCYSFVDVNMMNPTVANFFSFLFYFNSCLNPLIYALFYPWFRKAIKVIVTLQILQPGSQETNIL
>XPLOC_30.1.TAAR.1R.342.7tm_1.exons2.scaffold_13|arrow.Melanotaenia_boesemani
MELQDGAGLCFPQLFNMSCRKPTRRWSETVLLKLLLFFISLTTIAINLLVIISVSHFRQNLLVINVSLSPSRQLHTPTNILLLSLAVSDLLVGLVLMPAEIFRYTSCWIFGDIMCVLYWYVASQTVVTSISTIVIISCDRYTAICYPLHYSKIITFRRAKYCVCLCWLWSFVYSMIYMKEELIQPGTGNSCFGECVPKYNYITVTVDIILTFIFPVTVIIVLYMRVFVVAVSQARAMRSHITAVTVHHAVTLSKKSELKAARTLGILVIVYLSCLCPSYCYSLVDVDMMNHTVAKFLVFLFYFNSCLNPLIYALFYSWFRKAIKLIVTLQILQPGSRETNIL
>XPLOC_31.1.TAAR.1R.331.7tm_1.exons2.scaffold_13|arrow.Melanotaenia_boesemani
MMELQDGAELCFPQLFNVSCKKPTLHWSEAVLLNILLVFISLITVVLNLLVIISVSHFRQRQLHTPTNILLLSLAVSDFLVGLLLMPLEIFKKSACWILGDVVCVLYGYLVSHMVFASIGNIVLISVDRYVAICHPLQYPIKITVTRVKCCVCLSWLWYGFFTIVYLKDELIEPGRNNSCFGECTLFISYVARAADLVLTFIIPVSVIVFVYVRVFAVAVSHAVAMRSHITDVTFQHSVNVTKKSELKAARTLAVLVIVYLICFCPFYCYSLVTVDLTGTSYASFLFFLFYFNSCLNPIIYALFYHWFRKAVKLIVTLQILQPCSCEANIM
>XPLOC_35.1.TAAR.1R.283.7tm_1.exons1.scaffold_13|arrow.Melanotaenia_boesemani
NLLVINVSLSPSRQLHTPTNILLLSLGVSDFLVGLVLMPGEIFRYTSCWIFGDIMCTIFLYMICQTLTSSISSIAIISADRFTAICYPLHYSKIITLTRAKYCVCLCWLWSFVFSIFYVRDELIQPGTGNSCFGECVLKYTYITVTVDIILTFTFPVTVIIVLYMRVFVVAVSQARAIRSHITAVTVHHAVTLLKKSELKAARTLGILVIVYLSCLCPYYCYSLVDVNMMNPTVATFFAFMFYFNSCLNPLIYALFYSWFRKAIKLIVTLQILQPGSRETNIL
>XPLOC_36.1.TAAR.1R.338.7tm_1.exons3.scaffold_13|arrow.Melanotaenia_boesemani
AELCFPQLFNMSCRKPTRRWSETVLLKLLLFFISLTTIAINLLVIISVSHFRNLLVINVSLSPSRQLHTPTNILLLSLGVSDLLVGLVLMPGEIFRYTSCWIFGDIMGGVCTLYWYLVCQTLTTSVSTVVIISCDRYTAICYPLHYSKIITLTRAKYCVCLCWLWSFAFSVFYVRDELIQPGMGNSCFGECVLMITYITVTVDIILIFTFPVTMIIVLYMRVFVVAVSQARAMRSHITAVTVHHAVTLSKKSELKAARTLGILVIVYLSCLCPYYCYSFVDVNMMNPTVATCLFFMFYLNSCLNPLIYALFYPWFRKAIKLIVTLQILQPGSRETNIL
>XPLOC_37.1.TAAR.1R.342.7tm_1.exons2.scaffold_13|arrow.Melanotaenia_boesemani
MELQDGAELCFPQLFNMSCRKPTLRWSETVLLKLLLFFISLTTIAINLLVIISVSHFRQNLLVINVSLSPSRQLHTPTNILILSLAVSDLLVGLVLMPGEIFRYTSCWIFGDVMCAIFCYLGGQTLTSSISSIAIISADRYTAICHPLHYSKIITLKRAKNCVCLCWLWCFVYSMIYMKDELIQPGTGNSCYGECVLKYTYITVTVDIILTFIFPVTVIIVLYMRVFVVAVSQARAMRSHITAVTVHHAGTLSKKSELKAARTLGILVIVYLSCLCPYYCYMLVDVNIINPTVATSLAFMFYFNSCLNPLIYALFYPWFRKAIKLIVTLQILQPGSRETNIL
>XPLOC_38.1.TAAR.1R.342.7tm_1.exons2.scaffold_13|arrow.Melanotaenia_boesemani
MELQDGAELCFPQLFNMSCRKPTLRWSETVLLKLLLFFISLTTIAINLLVIISVSHFRQNLLVINVSLSPSRQLHTPTNILLLSLAVSDFLVGLVLMPAEIFRYTSCWIFGDIMCALYFYVASLTLTTSICTIVIISCDRYTAICHPLHYSKIITLTRAKYCVCLCWLWSFVFSIFYVKDELIQPGMGNSCFGECVPKYNYITVNIDIILTFIFPVTVIVVLYMRVFVAAVSQARAMRSHITAVTVHHAVTLSKKSELKAARTLGILVIVYLSCVCPYYCYSFVDVIMMNPTVIRFLIFLFYFNSCLNPLIYALFYSWFRKAIKLIVTLQILQPGSRETNIL
>XPLOC_39.1.TAAR.1R.342.7tm_1.exons2.scaffold_13|arrow.Melanotaenia_boesemani
MELQDGAELCFPQLFNMSCRKPTLRWSETVLLKLLLFFISLTTIAINLLVIISVSHFRQNLLVINVSLSPSRQLHTPTNILLLSLAVSDFLVGLVLMPAEIFRYTSCWIFGDIMCALYFYVASLTLTTSICTIVIISCDRYTAICHPLHYSKIITLTRAKYCVCLCWLWSFVFSIFYVKDELIQPGMGNSCFGECVPKYNYITVNIDIILTFIFPVTVIVVLYMRVFVAAVSQARAMRSHITAVTVHHAVTLSKKSELKAARTLGILVIVYLSCVCPYYCYSFVDVIMMNPTVIRFLIFLFYFNSCLNPLIYALFYSWFRKAIKLIVTLQILQPGSRETNIL
>XPLOC_57.1.TAAR.1R.330.7tm_1.exons1.scaffold_2|arrow.Melanotaenia_boesemani
MNSPDKSELCYPDFFNLSCTGLMRPRSETVLLYALFSFISVFTVTLNLLVIISISYFRQLHTPTNVLLLSLAISDLLVGLLVMPVETLRFIEPCWLLGDIMCALSYIIGFTLTSASVGNMVLISIDRYVAICFPLHYPTTITYIRAEVSVSLCWACALLYNGLILKDHLRQPDRYNSCYGECLVVISVISGTVDLVFTFIVPCSVILILYMRIFVVAVSQAHAVQPRFRTAAASTAKFTAKKSEKKAARTLGIVIFVFLLTFCPYYYPSLAGQDTSNSASSWAIVSWLLYFNSCLNPLIYAFFYPWFRRAISFIVTLKILDGDSSNANIL
>XPLOC_46.1.TAAR.1R.298.7tm_1.exons1.scaffold_22|arrow.Melanotaenia_boesemani
LMRTHSTICVLLYIFLGSLSVVTACGNILVIISIIYFRQLHTPSNYLIFSLAVVDLLVGIVVFPFSMSYPLSSCLYYRDLFCKIRDSFDVVLSTTSIFTLCCISVDRYYAVCQPLTYRTKISFQVVSVMILMSWGVSIFIAVGFVITELNQKKCEQNCYLDDVLEKIMAPVFSFYLPIIIMLYIYLRIFLVAQRQARSIQNIMNSGVTVSNGERKATRTLAIVMGVFLICWLPFFLCFSLQLTGRVTMQVYETLNWFTLSNSMLNPFIYAFFYSRFRSAFRMIISGNIFQGDFSNSKL
>XPLOC_47.1.TAAR.1R.298.7tm_1.exons1.scaffold_22|arrow.Melanotaenia_boesemani
LMRTHSTICVLLYIFLGSLSVVTACGNLLVIISIIYFKQLHTPSNCLIFSLAVVDLLVGIVVFPFSMSYPLSSCLYYRELFCKIRDSFDVVLSNTSILNLCCISVDRYYAVCQPLTYRTKINICVVSVMILMSWGVSIFIAIVFVITEVQQKKCEPNCYLDDVLEKTCLPIMAFYLPVIIMLYFYLRIYSVAQRQARSIQNIMNSGVTVSNGEKKATRTLAIVMGVFLICWLPFFLCFSLQLTGRVTIQVYETLNWFTLSNSMLNPFIYAFFYSRFRSAFRMIISGNIFQGDFSNSKL
>XPLOC_49.1.TAAR.1R.298.7tm_1.exons1.scaffold_22|arrow.Melanotaenia_boesemani
LMRTHSTICVLLYIFLGSLSVVTACGNLLVIISIIYFKQLHTPSNCLIFSLAVVDLLVGIVVFPFSMSYPLSSCLYYRDLFCKIRDSFDVVLSNTSILNLCCISVDRYYAVCQPLTYRTKINICVVSVMILMSWGVSIFIAVGFVITEIKEAKCQQNCFTNVVIEKICAPVFSFYLPVIIMLYIYLRIYAVAQRQARSIHNVTNSGVTVSSGERKATRTLAIVMGVFLICWLPFFLCFSLQLTGRVTIQVYETLNWFTLSNSMLNPFIYAFFYSRFRSAFRMIISGNIFQGDFSNSKL
>XPLOC_50.1.TAAR.1R.298.7tm_1.exons1.scaffold_22|arrow.Melanotaenia_boesemani
LMRTHSTICVLLYIFLGSLSVVTACGNLLVIISIIYFKQLHTPSNCLIFSLAVVDLLVGIVVFPFSMSYPLSSCLYYRDLFCKIRDSFDVVLSNTSILNLCCISVDRYYAVCQPLTYRTKINICVVSVMILMSWGVSIFIAVGFVITEIKEAKCQQNCFSDVVIEKVCAPVFSFYLPVIIMLYIYLRIYLVAQRQARSIQNIMNSGVTVSNGERKATRTLAIVMGVFLICWLPFFLCFSLQLTGRVTMQVYETLNWFALSNSMLNPFIYAFFYSRFRSAFRMIISGNIFQRGFSNAKL
>XPLOC_51.1.TAAR.1R.316.7tm_1.exons1.scaffold_22|arrow.Melanotaenia_boesemani
SDVVTDLHPCYEIDHLSYKFTTTPSAICVTLYVFLTLMSLITVCGNLLVIISIIYFKQLLTPTNYLVLSLAVADVLVGILVFPFSMAFSVSSCLYHEGLYCKIRGSFDVSLSTCSIMNLCCISLDRYYAVCQPLTYKSKINHKVVLGMIVASWGISTLIGIGVIIPKLNEEKCKDECLIDVLMANTVGPILSFYFPVVIMLSIYLKIFLAARKQAHSIHSMGKSGEAVRKMERKATKTLAIVLGAFLFCWTPFFLCITFLPISNEPVPVPVIETLNWLALSNSMLNPFIYAFFYSRFRSAFKIIISGKIFQGNFAN
>XPLOC_52.1.TAAR.1R.317.7tm_1.exons1.scaffold_22|arrow.Melanotaenia_boesemani
SDVVTDLHPCYEIDHLSYKFTTTPSAICVTLYVFLTLMSLITVCGNLLVIFSIIYFKQLLTPTNYLVLSLAVADVLVGILVFPFSMAFSVSSCLYHEGLYCKIRGSFDVSLSTCSIMNLCCISLDRYYAVCQPLTYKSKINHKVVLGMIVASWGISTLIGIGVIIPKLNEEKCKDECLIDVLMANTVGPILSFYFPVVIMLSIYLKIFLAARKQAHSIHSMGKSGEAVSRMERKATKTLAIVLGAFLFCWTPFFLCITFLPISNEPVPVPVIETLNWLTLSNSMLNPFIYAFFYSRFRSAFKIIISGKIFQGNFANS
>XPLOC_53.1.TAAR.1R.298.7tm_1.exons1.scaffold_22|arrow.Melanotaenia_boesemani
LMRTHSTICVLLYIFLGSLSVVTACGNLLVIISIIYFKQLHTPSNCLIFSLAVVDLLVGIVVFPFSMSYTLSSCLYYRELFCKIRDSFDVVLSNTSILNLCCISVDRYYAVCQPLTYRTKINICVVSVMILMSWGVSIFIAIVFVITELHQKKCEPNCYLDDVLEKICLPFMAFYLPVIIMLYIYLRIYLVAQRQARSIQITTKSGVTVSNGERKATRTLAIVMGVFLICWLPFFLCFSLQLTGRVTMQVYETLNWFALSNSMLNPFIYAFFYSRFRSAFRMIISGNIFRRGFSNSEL
>XPLOC_1.2R.1.TAAR.2R.332.7tm_1.exons..Melanotaenia_boesemani
METLDEAELCFPQLLNTSCRKPPQHHVYVFIYILLSCISLLTVFLNLLVIISISHFRHKRQLHTPTNLFLLSLAVSDFLVGLLLMPVRILLMGGCWALGIFICLLFNYMSFILTSASVGSMVLISADRCVAICEPLCYPTKVTQRRVKICVCLCWICSVFYNGVILKEYLKDPDRYNSCYGECVIVIDYVTEGFDVILTFFGPIIVIIVLYMRVFVVAVSQARAMRSHVAAVTLQGRVHVRAKKSERKAATALGVVVLVFLICFCIYFYPSVAGQTWSIKEVLSVFGIWLLYCNSCINPVIYAFFYPWFRKSVKLIVTLQILQPDSCDANIL
>XPLOC_4.2R.1.TAAR.2R.321.7tm_1.exons..Melanotaenia_boesemani
LCVPHLNSSCRRPTHPPTTVMLIYVLLSSVSFITVALNLLVIISISHFRQSRQLHTPTNILLLSLAVSDLLVGLLLMPVEIIYINVCWFLGDVVCTLYYIMDYIITSASVSNMVLISLDRYVAICDPLRYHSKVTNGTAKMCVCLCWICSVLYSLLLLHEQLEEPGRSNSCFGECVVVISHIAGLVDMVLTFLLPIAVIVFLYCRVFVVVLHQARMLKSKVAAQHSGALTVRKKEMKAAITLGKVVLVFLICFCPHYFPTMAGEDTFINASSAAFDIWLAHFKSCLNPVIYAFFYPWFRKSVKLILTLRVLQPGSRETGTL
>XPLOC_7.2R.1.TAAR.2R.328.7tm_1.exons..Melanotaenia_boesemani
METQDRAELCLPQLSNTSCKKSAYSLPELLFFKITQSSISVITVTLNLLVIISVSHYRRQLHTPTNILILSLAVSDFLIGLLTMPGEIMRNTGCWFLGDLVCSLFNYASFIISSSSIGVMVLISVDRYVAICDPLHYQTRVTKSRVKVCVCLCWLCSVLYNILLVKDDLSEPGRHNSCYRECVLVDYITGTVDLIVSFISPVSIIVVLYLKVFVVAVSQARAMRSHVTEIKLQLSVTQTKKSELKAARNLGVLIIVFLICFIPYYCVSLAKPDLLNSITTSLVYYLFYFNSTLNPVIYTLFYPWFRKAVKFIVTLQILQPGSCQAKIL
>XPLOC_8.2R.1.TAAR.2R.329.7tm_1.exons..Melanotaenia_boesemani
METQDRAELCFPQLSNTSCKKPAYSLSELLFFNITLSFISVITVTLNLLVIISVSHYRRQLHTPTNILILSLAVSDFLVGLLIMPSHIIRNTGCWFLGDFMCFLFNYATYIITSSSIADMVLISIDRYVAICDPLHYQTRVTKSRVKVCVCLCWLCSVLYNILLVKDDLSEPGSHNSCYGECVLVVDYITGTVDLIVTFLAPVSVIVVLYMKVFVVAVSQARAMRSHVTEIKLQLSVTQTKKSELKAARNLGVLVVVFLICFIPYYCVSLVKADLLKSSTASLVYSLLYFNSTLNPVIYTLFYPWFRKAVKFIVTLQILQPGSCQDKIL
>XPLOC_9.2R.1.TAAR.2R.337.7tm_1.exons..Melanotaenia_boesemani
METQDRAELCFPHLSNTSCKKPAYSLPELVFLNITLSSISVITVTLNLLVIISVSHYRQRVSLSPSRQLHTPTNILILSLAVSDFLVGLLTMPGDIIHNTSCWFLGDLMCSLYNYVSYILISASVGDIVLISIDRYVAICDPLHYQTRVTKSRVKVCVCLCWLCSVLYNFLLVKDDLSEPGRHNSCYGECVLIIDYITGTVDLIVSFISPVSIIVVLYMKVFVVAVSQARAMRSHVTEIKLQLSVTQTKKSELKAARNLGVLIIVFLICFIPYYCVSLAKPDLLNGSTTSLVYYLFYFNSTLNPVIYTLFYPWFRKAVKFIVTLQILQPGSCQAKIL
>XPLOC_10.2R.1.TAAR.2R.331.7tm_1.exons..Melanotaenia_boesemani
MELQDGAELCFPQLYNTSCKKPASWAEAVLFPVTLSFISLITAALNLLVIITVSHFRQKSRQLHTPTNILLLSLAVSDFLLGLLLMPVEIIRNTACWFLGDIVCSLYNSLSFTITSASVGDMVLISIDRYVAICDPLHYSSRVTEERVKVCVCLCWLFSVLYGGLIVMDDFKMPGSHNSCYGECMITIDHIEGTIDLVVSFIVPVLVIMVLYMRVFVVAVSQARAMRSHVTAVTKRLSETRAKKSELKAARTLGVLVTVFLICFIPYYCVSLAGDDLLSNAHASYVLFLFYFNSTLNPVIYALFYPWFRKAVKLIVTLQILQPGSSEANIL
>XPLOC_12.2R.1.TAAR.2R.335.7tm_1.exons..Melanotaenia_boesemani
MEMEEKVELCFPELLNTSCRKPTLPWSEAVLVNTLLSSFSLITTALNLLVIISVSHFRQRSTFRQLHTPTNILLLSLAVSDFLVGLLLMPAQIFRKSSCWFLGDLLCFLYNCFSFIITSASIGDMVLISVDRYVAICDPLHYPTRITVRRVKLSVCLCWFFSLLYSCVILKDDLKQPRQYDFCYGKCVPFMDYSSKVVDLVITFIAPVTVIVVLYMNVFVVAVSHARAMRSQVTIISHQASVTATRRKSELKAARTLGVLVVVFLICFCPFYCVSLLGDYLMNVSSESYVVNMFFLNSCINPVIYSMFYPWFRKAIRLIITLKILQPGSCETKML
>XPLOC_17.2R.1.TAAR.2R.290.7tm_1.exons..Melanotaenia_boesemani
SLQVFLYSLWVINVFLSPSRQLHTPTNILILSLAVSDLLVGLVLMPGEIFRSTSCWIFGDTVCTLYWYVAGQTLTTSISTIVIISCDRYTAICYPLHYSKIITLRRAKYCVCFCWLCSFVFTIFYMRVELIQPGTGNSCFGECVLKYNYITVTVDIIVTFTFPVTAIIVLYMRVFVVAVSQARAMRSHITAVTVHHAVTLSKKSELKAARTLGILVIVYLSCLCPYYCYSFVDVNMKNHTVAIFFAFLFYFNSCLNPLIYALFYPWFRKAIKLIVTLQILQPGSRETNIL
>XPLOC_18.2R.1.TAAR.2R.319.7tm_1.exons..Melanotaenia_boesemani
HLSDHCSSKPARHHLSLPLQAEIHFSNQTTVSLLDMETLILTCFLSPSRQLHTPTNIFLLSLAVSDFLVGLLLMPLEIFKKSACWILGDVVCVLYGYLVSHMVYASIGNIVLISVDRYVAICHPLHYPIKITVTRVKCCVCLSWLWFGFFTIVCIKDELIEPGRNNSCFGECTLFISYVARAADLVLTFIIPVSVIVFVYVRVFAVAVSHAVAMRSHITDVTFQHSVNVTKKSELKAARTLAVLVFVYLICFCPFYCYSLVTVDLTGSAYASFLFFLFYFNSCLNPIIYALFYHWFRKAVKLIVTLQILQPCSCEVNIM
>XPLOC_20.2R.1.TAAR.2R.292.7tm_1.exons..Melanotaenia_boesemani
MFFIRNMLKSLMGNDAFLSPSRQLHTPTNILLLSLAVSDFLVGLLLMPLEIFKKSACWILGDVVCVLYGYLVSHIVCASIGNIVLISVDRYVAICHPLHYPIKITVTRVKCCVCLSWLWFGFFTIVYLKDELIEPGRNNSCFGECTLFISYVARAADLVLTFIIPVSVIVFVYVRVFAVAVSHAVAMRSHITDVTFQHSVNVTKKSELKAARTLAVLVIVYLICFCPFYCYSLVTVDLTGTSYASFLFFLFYFNSCLNPIIYALFYHWFRKAVKLIVTLQILQPCSCEANIM
>XPLOC_23.2R.1.TAAR.2R.354.7tm_1.exons..Melanotaenia_boesemani
MELQDGAELCFPQLFNMSCRKPTLRWSETVLLKLLLFFISLTTIAINLLVIISISHFRQRLVKISLQIFLHNLLVINVSLSPSRQLHTPTNILLLSLAVSDFLVGLVLMPGEIFRYTSCWIFGDMMCTLYWYLVCQTLTTSISSIVFISADRYTAICYPLHYSKIITLTRAKYCVCLCWFWSFVYSIIFVKHDLIQPGTGNSCFGECVLKYTYITITVDIIFTFIFPVTVIIVLYMRVFVVAVSQARAMRSHITAVTVHHAVTLSKKSELKAARTLGILVIVYLSCLCPSYCYSLVDVDMMNHTVAKFLVFLFYFNSCLNPLIYALFYPWFRKAIKVIVTLQILQPGSRETNIL
>XPLOC_24.2R.1.TAAR.2R.348.7tm_1.exons..Melanotaenia_boesemani
MELQDGAELCFPQLFNMSCRKPTLRWSETVLLKLLLFFISLTIIAINLLVIISVSHFRSLQIFLHNLFVINVFLSPSRQLHTPTNILLLSLGVSDFLVGLMIMPGEIFRYTSCWIFGDVMCALFWYLGGQTLTTSVCTIVIISCDRYMAICYPLHYSKIITLTRAKYCVCLCWLWSFVYNIIYMKDKLIQPGAGNSCFGECVLKYTYITVTVDIILIFIFPVTVIIVLYMRVFVVAVSQARAMRSHITAVTVHHAVTLSKKSELKAARTLGILVIVYLSCLCPYYCYSLVDVNMMNPTVATCLSFLFYFNSCLNPLIYALFYPWFRKAIKVIVTLQILQPGSRETNIL
>XPLOC_25.2R.1.TAAR.2R.347.7tm_1.exons..Melanotaenia_boesemani
MELQDGAELCFPQLFNMSCRKPTLRWSETVLLKLLLFFISLTTIAINLLVIISVSHFRQRLFLHNLLVINVSLSPSRQLHTPTNILILSLAVSDLLVGLVLMPGEIFRYTSCWIFGDIMCTIFLYMILQTLTTSVNTIVIISCDRYTAICYPLHYSKIITLTRAKYCVCLCWLWSFVYNIIYMKDKLIQPGVGNSCFGECVLKYTYITVTVDLVLIFIFPVTLIIVLYMRVFVVAVSQARAMRSHITAVTVHHAVTLSKKSELKAARTLGILVIVYLSCLCPFYCYSLVDVNMMNPTVATCLSFLFYFNSCLNPLIYALFYPWFRKAIKFIVTLQILQPGSRETNIL
>XPLOC_27.2R.1.TAAR.2R.341.7tm_1.exons..Melanotaenia_boesemani
MELQDGAELCFPQLFNMSCRKPTRRWSETVLLKLLLFFISLTTIAINLLVIISVSHFRNLFVINVSLSPSRQLHTPTNILILSLAVSDLLVGLVLMPGEIFRYTSCWIFGDIMCTIFLYVICQTLTSSISSIAIISADRYTAICYPLHYSKIITLTRAKYCVCLCWLCSSVYNIIYMKDELIQPGTGNSCFGECVLKSTYIAITVDIILTFTFPVTVIIVLYMRVFVVAVSQARAMRSHITAVTVHHAVTLSKKSELKAARTLGILVIVYLSCLCPYYCYSFVDVNMMNPTVANFFSFLFYFNSCLNPLIYALFYPWFRKAIKVIVTLQILQPGSQETNIL
>XPLOC_28.2R.1.TAAR.2R.348.7tm_1.exons..Melanotaenia_boesemani
MELQDGAGLCFPQLFNMSCRKPTRRWSETVLLKLLLFFISLTTIAINLLVIISVSHFRSLHIFLHNLLVINVSLSPSRQLHTPTNILLLSLAVSDLLVGLVLMPAEIFRYTSCWIFGDIMCVLYWYVASQTVVTSISTIVIISCDRYTAICYPLHYSKIITFRRAKYCVCLCWLWSFVYSMIYMKEELIQPGTGNSCFGECVPKYNYITVTVDIILTFIFPVTVIIVLYMRVFVVAVSQARAMRSHITAVTVHHAVTLSKKSELKAARTLGILVIVYLSCLCPSYCYSLVDVDMMNHTVAKFLVFLFYFNSCLNPLIYALFYSWFRKAIKLIVTLQILQPGSRETNIL
>XPLOC_29.2R.1.TAAR.2R.292.7tm_1.exons..Melanotaenia_boesemani
MFFIRNILKSLMGNDAFLSPSRQLHTPTNILLLSLAVSDFLVGLLLMPLEIFKKSACWILGDVVCVLYGYLVSHMVFASIGNIVLISVDRYVAICHPLQYPIKITVTRVKCCVCLSWLWYGFFTIVYLKDELIEPGRNNSCFGECTLFISYVARAADLVLTFIIPVSVIVFVYVRVFAVAVSHAVAMRSHITDVTFQHSVNVTKKSELKAARTLAVLVIVYLICFCPFYCYSLVTVDLTGTSYASFLFFLFYFNSCLNPIIYALFYHWFRKAVKLIVTLQILQPCSCEANIM
>XPLOC_32.2R.1.TAAR.2R.281.7tm_1.exons..Melanotaenia_boesemani
MELQDGAELCFPQLFNMSCRKPTRRWSETVLKLLLFFISLTTIAINLLVIISVSHFRQRLSLQIFLHNLLVINVSLSPSRQLHTPTNILTLSLAVSDLLVGLVLMPGEIFRSTSCWIFGDVMCALYWYLVCQTLTTSVSTIVIISADRYTAICHPLHYSKIITLTRTKYCVCLCWLCSFVYSMIFMRDELTQLGTGNSCFGECVLKYTYITVTVDIIVTFIFPVTVIIVLYMRVFVVAVSQARAMRSHITAVTVHHAVTLSKKSELKAARTLGILVIVYLS
>XPLOC_33.2R.1.TAAR.2R.344.7tm_1.exons..Melanotaenia_boesemani
MELQDGAELCFPQLFNMSCRKPTLRWSETVLLKLLLFFISLTTIAINLLVIISVSYFRFLHNLLVINVSLSPSRQLHTPTNILLLSLGVSDFLVGLVLMPGEIFRYTSCWIFGDIMCTIFLYMICQTLTSSISSIAIISADRFTAICYPLHYSKIITLTRAKYCVCLCWLWSFVFSIFYVRDELIQPGTGNSCFGECVLKYTYITVTVDIILTFTFPVTVIIVLYMRVFVVAVSQARAIRSHITAVTVHHAVTLLKKSELKAARTLGILVIVYLSCLCPYYCYSLVDVNMMNPTVATFFAFMFYFNSCLNPLIYALFYSWFRKAIKLIVTLQILQPGSRETNIL
>XPLOC_34.2R.1.TAAR.2R.352.7tm_1.exons..Melanotaenia_boesemani
MELQDGAELCFPQLFNMSCRKPTRRWSETVLLKLLLFFISLTTIAINLLVIISVSHFRSLQIFLHNLLVINVSLSPSRQLHTPTNILLLSLGVSDLLVGLVLMPGEIFRYTSCWIFGDIMGGVMCTLYWYLVCQTLTTSVSTVVIISCDRYTAICYPLHYSKIITLTRAKYCVCLCWLWSFAFSVFYVRDELIQPGMGNSCFGECVLMITYITVTVDIILIFTFPVTMIIVLYMRVFVVAVSQARAMRSHITAVTVHHAVTLSKKSELKAARTLGILVIVYLSCLCPYYCYSFVDVNMMNPTVATCLFFMFYLNSCLNPLIYALFYPWFRKAIKLIVTLQILQPGSRETNIL
>XPLOC_35.2R.1.TAAR.2R.348.7tm_1.exons..Melanotaenia_boesemani
MELQDGAELCFPQLFNMSCRKPTLRWSETVLLKLLLFFISLTTIAINLLVIISVSHFRSLHIFLHNLLVINVSLSPSRQLHTPTNILILSLAVSDLLVGLVLMPGEIFRYTSCWIFGDVMCAIFCYLGGQTLTSSISSIAIISADRYTAICHPLHYSKIITLKRAKNCVCLCWLWCFVYSMIYMKDELIQPGTGNSCYGECVLKYTYITVTVDIILTFIFPVTVIIVLYMRVFVVAVSQARAMRSHITAVTVHHAGTLSKKSELKAARTLGILVIVYLSCLCPYYCYMLVDVNIINPTVATSLAFMFYFNSCLNPLIYALFYPWFRKAIKLIVTLQILQPGSRETNIL
>XPLOC_36.2R.1.TAAR.2R.290.7tm_1.exons..Melanotaenia_boesemani
SLQIFLHNLLVINVSLSPSRQLHTPTNILLLSLAVSDFLVGLVLMPAEIFRYTSCWIFGDIMCALYFYVASLTLTTSICTIVIISCDRYTAICHPLHYSKIITLTRAKYCVCLCWLWSFVFSIFYVKDELIQPGMGNSCFGECVPKYNYITVNIDIILTFIFPVTVIVVLYMRVFVAAVSQARAMRSHITAVTVHHAVTLSKKSELKAARTLGILVIVYLSCVCPYYCYSFVDVIMMNPTVIRFLIFLFYFNSCLNPLIYALFYSWFRKAIKLIVTLQILQPGSRETNIL
>XPLOC_37.2R.1.TAAR.2R.290.7tm_1.exons..Melanotaenia_boesemani
SLQIFLHNLLVINVSLSPSRQLHTPTNILLLSLAVSDFLVGLVLMPAEIFRYTSCWIFGDIMCALYFYVASLTLTTSICTIVIISCDRYTAICHPLHYSKIITLTRAKYCVCLCWLWSFVFSIFYVKDELIQPGMGNSCFGECVPKYNYITVNIDIILTFIFPVTVIVVLYMRVFVAAVSQARAMRSHITAVTVHHAVTLSKKSELKAARTLGILVIVYLSCVCPYYCYSFVDVIMMNPTVIRFLIFLFYFNSCLNPLIYALFYSWFRKAIKLIVTLQILQPGSRETNIL
>XPLOC_48.2R.1.TAAR.2R.330.7tm_1.exons..Melanotaenia_boesemani
MNSPDKSELCYPDFFNLSCTGLMRPRSETVLLYALFSFISVFTVTLNLLVIISISYFRQLHTPTNVLLLSLAISDLLVGLLVMPVETLRFIEPCWLLGDIMCALSYIIGFTLTSASVGNMVLISIDRYVAICFPLHYPTTITYIRAEVSVSLCWACALLYNGLILKDHLRQPDRYNSCYGECLVVISVISGTVDLVFTFIVPCSVILILYMRIFVVAVSQAHAVQPRFRTAAASTAKFTAKKSEKKAARTLGIVIFVFLLTFCPYYYPSLAGQDTSNSASSWAIVSWLLYFNSCLNPLIYAFFYPWFRRAISFIVTLKILDGDSSNANIL
>XPLOC_39.2R.1.TAAR.2R.310.7tm_1.exons..Melanotaenia_boesemani
SIHPCYEINNVSKTLMRTHSTICVLLYIFLGSLSVVTACGNILVIISIIYFRQLHTPSNYLIFSLAVVDLLVGIVVFPFSMSYPLSSCLYYRDLFCKIRDSFDVVLSTTSIFTLCCISVDRYYAVCQPLTYRTKISFQVVSVMILMSWGVSIFIAVGFVITELNQKKCEQNCYLDDVLEKIMAPVFSFYLPIIIMLYIYLRIFLVAQRQARSIQNIMNSGVTVSNGERKATRTLAIVMGVFLICWLPFFLCFSLQLTGRVTMQVYETLNWFTLSNSMLNPFIYAFFYSRFRSAFRMIISGNIFQGDFSNS
>XPLOC_40.2R.1.TAAR.2R.310.7tm_1.exons..Melanotaenia_boesemani
SIHPCYEINNVSKTLMRTHSTICVLLYIFLGSLSVVTACGNLLVIISIIYFKQLHTPSNCLIFSLAVVDLLVGIVVFPFSMSYPLSSCLYYRELFCKIRDSFDVVLSNTSILNLCCISVDRYYAVCQPLTYRTKINICVVSVMILMSWGVSIFIAIVFVITEVQQKKCEPNCYLDDVLEKTCLPIMAFYLPVIIMLYFYLRIYSVAQRQARSIQNIMNSGVTVSNGEKKATRTLAIVMGVFLICWLPFFLCFSLQLTGRVTIQVYETLNWFTLSNSMLNPFIYAFFYSRFRSAFRMIISGNIFQGDFSNS
>XPLOC_42.2R.1.TAAR.2R.310.7tm_1.exons..Melanotaenia_boesemani
SIHPCYEINNVSKTLMRTHSTICVLLYIFLGSLSVVTACGNLLVIISIIYFKQLHTPSNCLIFSLAVVDLLVGIVVFPFSMSYPLSSCLYYRDLFCKIRDSFDVVLSNTSILNLCCISVDRYYAVCQPLTYRTKINICVVSVMILMSWGVSIFIAVGFVITEIKEAKCQQNCFTNVVIEKICAPVFSFYLPVIIMLYIYLRIYAVAQRQARSIHNVTNSGVTVSSGERKATRTLAIVMGVFLICWLPFFLCFSLQLTGRVTIQVYETLNWFTLSNSMLNPFIYAFFYSRFRSAFRMIISGNIFQGDFSNS
>XPLOC_43.2R.1.TAAR.2R.309.7tm_1.exons..Melanotaenia_boesemani
SIHPCYEINNVSKTLMRTHSTICVLLYIFLGSLSVVTACGNLLVIISIIYFKQLHTPSNCLIFSLAVVDLLVGIVVFPFSMSYPLSSCLYYRDLFCKIRDSFDVVLSNTSILNLCCISVDRYYAVCQPLTYRTKINICVVSVMILMSWGVSIFIAVGFVITEIKEAKCQQNCFSDVVIEKVCAPVFSFYLPVIIMLYIYLRIYLVAQRQARSIQNIMNSGVTVSNGERKATRTLAIVMGVFLICWLPFFLCFSLQLTGRVTMQVYETLNWFALSNSMLNPFIYAFFYSRFRSAFRMIISGNIFQRGFSN
>XPLOC_44.2R.1.TAAR.2R.316.7tm_1.exons..Melanotaenia_boesemani
SDVVTDLHPCYEIDHLSYKFTTTPSAICVTLYVFLTLMSLITVCGNLLVIISIIYFKQLLTPTNYLVLSLAVADVLVGILVFPFSMAFSVSSCLYHEGLYCKIRGSFDVSLSTCSIMNLCCISLDRYYAVCQPLTYKSKINHKVVLGMIVASWGISTLIGIGVIIPKLNEEKCKDECLIDVLMANTVGPILSFYFPVVIMLSIYLKIFLAARKQAHSIHSMGKSGEAVRKMERKATKTLAIVLGAFLFCWTPFFLCITFLPISNEPVPVPVIETLNWLALSNSMLNPFIYAFFYSRFRSAFKIIISGKIFQGNFAN
>XPLOC_45.2R.1.TAAR.2R.317.7tm_1.exons..Melanotaenia_boesemani
SDVVTDLHPCYEIDHLSYKFTTTPSAICVTLYVFLTLMSLITVCGNLLVIFSIIYFKQLLTPTNYLVLSLAVADVLVGILVFPFSMAFSVSSCLYHEGLYCKIRGSFDVSLSTCSIMNLCCISLDRYYAVCQPLTYKSKINHKVVLGMIVASWGISTLIGIGVIIPKLNEEKCKDECLIDVLMANTVGPILSFYFPVVIMLSIYLKIFLAARKQAHSIHSMGKSGEAVSRMERKATKTLAIVLGAFLFCWTPFFLCITFLPISNEPVPVPVIETLNWLTLSNSMLNPFIYAFFYSRFRSAFKIIISGKIFQGNFANS
>XPLOC_46.2R.1.TAAR.2R.309.7tm_1.exons..Melanotaenia_boesemani
SIHPCYEINNVSKTLMRTHSTICVLLYIFLGSLSVVTACGNLLVIISIIYFKQLHTPSNCLIFSLAVVDLLVGIVVFPFSMSYTLSSCLYYRELFCKIRDSFDVVLSNTSILNLCCISVDRYYAVCQPLTYRTKINICVVSVMILMSWGVSIFIAIVFVITELHQKKCEPNCYLDDVLEKICLPFMAFYLPVIIMLYIYLRIYLVAQRQARSIQITTKSGVTVSNGERKATRTLAIVMGVFLICWLPFFLCFSLQLTGRVTMQVYETLNWFALSNSMLNPFIYAFFYSRFRSAFRMIISGNIFRRGFSN
>XPLOC_1.1.Ora.1R.299.7tm_1.exons1.scaffold_22|arrow.Melanotaenia_boesemani
GLRVFVFCIGFMGNIFLILSIIQTKFSHIKSFELFLMGLAAANLEEIVIINIYDVIILQTSSTAAGTWLCDLLKFLTMFGEICSILFTVIISIFRYQKLKDVTKRMSLPIYLDSIRSAWTLSGVCVMMSLLFCLPVFAINPQGSVENITRNNSGCPPDFFYCGKNHCPKLYLVYKYLFSLMCHLLPLIIVTVTSCLIIAVLLSQRTMVTPVVSVSPSSQLNRKTKDLRLTRSTVAVVAAMALFQIDWTLYLIFQWLFIPVDFPFMAEAEFFISTSYTSISPYVYGIGHNLFSLKNLKKM
>XPLOC_2.1.Ora.1R.313.V1R.exons1.scaffold_4|arrow.Melanotaenia_boesemani
MDLCVTIKGVSFLLQTGMGILGNVVVLLAYAHIICTEPKLLPVDMILCHLAFANLMLLLTRCVPQTMTVFGLRDLLNDPGCKVVIYAYRIGRALSVCITCMLSVFQAVIIAPAGPRLSRLKPALPSLVLPTFAGLWFLNMAICIAAPFFSMAPRNGTVPAFTLNLGFCHVDFRDSLSYVINGVAVSGRDFVFVALMVGSSGYILLLLHRHSHQVRGIRRSQGGKAETRAAKTVLTLVILYVVFFGIDNVIWIYMLTVPKVSPVVADMRVFFSSCYASLSPYFIMSSNKKVKGKIVCAAEHDQPSVDTQESNDK
>XPLOC_3.1.Ora.1R.312.V1R.exons1.scaffold_4|arrow.Melanotaenia_boesemani
EFVRGMFYLSLTVVGVPSNIAVVVAFLLLIYRENRLLAADAIILHLACTNLLVVVVRCLMETLASFYLANVFGDTGCRIVIFIYRTSRALSIWLTFLLSAYQCLSIAPPGSRWATARAILAQYLVFIFVFLWVLNTTMSQAAILFTFSTKNNFSLTNNAVNVQYCHVNFPSKLSKEINGALQVGRDVVPMALMTLASLIIVALLYKHSQQVKVLRSGSRGSGGAEQRTAKAVVVLVTMYVILYGVDNGLWVYTLTVKTTMSSSLISDLRVFFASLYSALSPLVIIASNRKVNSNLRCAAQEKPDLEKSTYQS
>XPLOC_4.1.Ora.1R.324.7tm_1.exons1.scaffold_4|arrow.Melanotaenia_boesemani
VFQTAFESPSRRLGPSDTILVHLSLANLLTSLFRTVPIFVSDLGLDVSLSPGWCRVFMLLWVWWRAVGCWATLALSVFHCTTVKRQHVTFGPLAVQRERRRVWIVMALVWGANLAFSIPALLYSTHVRGNTTVKLMVISCTTKPLLGCVWEFPSEQQGSAFASTSLALNEALPLVLMICTNLATLHALAKHIRAVMSGSEGGHGELDKHVSTERNAAHVIMSLVLLFVVCWTLQVAAVTYYNHDRGHHTKELLSVAQFSASLFVGFSPMVVALGHGKLRRKIKSMILMWTKVPLCYTGEGSRSPKTNGKKGKETVFVVQKDMKL
>XPLOC_1.2R.1.Ora.2R.299.7tm_1.exons..Melanotaenia_boesemani
GLRVFVFCIGFMGNIFLILSIIQTKFSHIKSFELFLMGLAAANLEEIVIINIYDVIILQTSSTAAGTWLCDLLKFLTMFGEICSILFTVIISIFRYQKLKDVTKRMSLPIYLDSIRSAWTLSGVCVMMSLLFCLPVFAINPQGSVENITRNNSGCPPDFFYCGKNHCPKLYLVYKYLFSLMCHLLPLIIVTVTSCLIIAVLLSQRTMVTPVVSVSPSSQLNRKTKDLRLTRSTVAVVAAMALFQIDWTLYLIFQWLFIPVDFPFMAEAEFFISTSYTSISPYVYGIGHNLFSLKNLKKM
>XPLOC_2.2R.1.Ora.2R.313.V1R.exons..Melanotaenia_boesemani
MDLCVTIKGVSFLLQTGMGILGNVVVLLAYAHIICTEPKLLPVDMILCHLAFANLMLLLTRCVPQTMTVFGLRDLLNDPGCKVVIYAYRIGRALSVCITCMLSVFQAVIIAPAGPRLSRLKPALPSLVLPTFAGLWFLNMAICIAAPFFSMAPRNGTVPAFTLNLGFCHVDFRDSLSYVINGVAVSGRDFVFVALMVGSSGYILLLLHRHSHQVRGIRRSQGGKAETRAAKTVLTLVILYVVFFGIDNVIWIYMLTVPKVSPVVADMRVFFSSCYASLSPYFIMSSNKKVKGKIVCAAEHDQPSVDTQESNDK
>XPLOC_3.2R.1.Ora.2R.312.V1R.exons..Melanotaenia_boesemani
EFVRGMFYLSLTVVGVPSNIAVVVAFLLLIYRENRLLAADAIILHLACTNLLVVVVRCLMETLASFYLANVFGDTGCRIVIFIYRTSRALSIWLTFLLSAYQCLSIAPPGSRWATARAILAQYLVFIFVFLWVLNTTMSQAAILFTFSTKNNFSLTNNAVNVQYCHVNFPSKLSKEINGALQVGRDVVPMALMTLASLIIVALLYKHSQQVKVLRSGSRGSGGAEQRTAKAVVVLVTMYVILYGVDNGLWVYTLTVKTTMSSSLISDLRVFFASLYSALSPLVIIASNRKVNSNLRCAAQEKPDLEKSTYQS
>XPLOC_4.2R.1.Ora.2R.324.7tm_1.exons..Melanotaenia_boesemani
VFQTAFESPSRRLGPSDTILVHLSLANLLTSLFRTVPIFVSDLGLDVSLSPGWCRVFMLLWVWWRAVGCWATLALSVFHCTTVKRQHVTFGPLAVQRERRRVWIVMALVWGANLAFSIPALLYSTHVRGNTTVKLMVISCTTKPLLGCVWEFPSEQQGSAFASTSLALNEALPLVLMICTNLATLHALAKHIRAVMSGSEGGHGELDKHVSTERNAAHVIMSLVLLFVVCWTLQVAAVTYYNHDRGHHTKELLSVAQFSASLFVGFSPMVVALGHGKLRRKIKSMILMWTKVPLCYTGEGSRSPKTNGKKGKETVFVVQKDMKL
>XPLOC_163.1.OlfC.1R.718.ANF_receptor.exons4.scaffold_15|arrow.Melanotaenia_boesemani
MRVFRWTQIMIFAVEEINKDSVLLPNISLGYRILDSCASPTNSLRAALTLASELEEVNLTSFCTPAISALIAESGSSQSIAVAGTLGPFHMPIVSYFSTCACLSNRAKYPTFFRTIPSDYFQAKALAALVKHFGWEWIGAIQSDNDYGRNGVLAFTEEVKKLGVCIAFVGTVLRTYPMDKILAVVEMIKQSTVKVILAFVPEGDFYPLMNEVLKQNITGIQWIASEAWITAPRPSTPEMYQAFGGTLGFVVQKMAIPNFKPFLTNISPYKDPSAAFVNDFWEIIVGCRADSPDKHTEAEKTKICTGNETLINSQDVFFNVTQLRVSYNVYKAVYAIAHALHQLVFCQPAGEKRMRPCLNVSEIQPKEVRHTVKEVPTSVCSGVCPAGTRKAEIKGKPACCFDCVPCAEGTISNSSGSSTGATKCILCPQEYWSNERKDECIPKTIEFLTYHEPMGIALTVVSLLGASLSIITMIIFIHHRETPVVKASNSELSCFLLFSLFLCCLCPLTFIGRPTVWTCMLRHTAFGVTFALCISCILGKTIVVVTAFRATQPGNKVVGKFGPAQQRIIVCSCTLIQVVICILWLKLNPPLPDRVFRYSNKKIVLECNTGSNAAYYAVLAYIGILAVICLVLAFLARKLPDNFNEAKFITFSMLIFCAVWITFIPAYVSSPGKFTVAVEIFAILSSSFGVLICIFAPKCYIILVKPEKNTRKHVMGTN
>XPLOC_164.1.OlfC.1R.742.ANF_receptor.exons4.scaffold_15|arrow.Melanotaenia_boesemani
MHRADHIFLCVLYIYAASGCELFEHFNMPSLVKKGDIMIGGIFPVFNKEIISTASFEKKPPGVMCAGFDMRVFRWTQIMIFALEEINKDSILLPNISLGYRILDSCASPTNSLRAALTLASELEEVNLTSFCTPAISALIAESGSSQSIAVAGTLGPFHMPIVSYFSTCACLSDRAKYPTFFRTVPSDYFQVKALAALVKHFGWEWIGAIQSDNDYGRNGVLAFTEEVKKLGVCIAFVGTVLRTYPMDKILAVVEMIKQSTVKVILAFTPEGDFYPLMNEVLKQNITGIQWIACVAWITAPRPSTPEMYQAFGGTLGFVVQKMAIPNFKPFLTNISPYKDPSAAFVNDFWEIIVGCRADSPDKHREAEKTKICTGNETLINSQDVFFNVTQLRVSYNVYKAVYAIAHALHQLVFCQPAGEKGMRPCLNVSKIQPKEVRHTVKETGATKCILCPQEYWSNERKDECIPKTIEFLTYNEPMGIALTVVSLLGASLSIITMIIFIHHRETPVVKASNSELSCFLLFSLLLCCLCPLTFIGRPTVWTCMLRHTAFGVTFALCISCILGKTIVVVTAFRATQPGNKVVGKFGPAQQRIIVCSCTLIQVVICILWLKLNPPLPDRVFRYSNKKIVLECNTGSNAAFYAVLAYIGILAVICLVLAFLARKLPDNFNEAKFITFSMLIFCAVWITFVPAYVSSPGKFTVAVEIFAILSSSFGLLFSIFAPKCYIILMKPEKNTKKHVIGK
>XPLOC_180.1.OlfC.1R.898.ANF_receptor.exons5.scaffold_15|arrow.Melanotaenia_boesemani
AVRGEKPVCQTYETKELSGFSKEGDINIGGIFSFHHFPVIVNQTLEVNPGAIQCEGLDPGELKFAYTMMFAIEEINNSSELLPDVTLGYRIFDSCPSIPLSIRASLNLMNRFESGESSCDKLSSVHAVIGDTTSTSTINIARTLGPFLIPVVSDISHSATCACLSNRRDYPSFFRTIPTDIYQSKALAKLMKYFGWTWVGAIRTNNDYGNDGMATFLEEAQKEGVCVEYSVAIYRTDPQKVFLEVVEIIKRATSKVIVAFADGTDLDILLQELHAQNVTGLQWVGSEGWITYRFIASPVNYAVVQGAVGFATLNAHIPGLQEFLTNSRPSATPGNQGLVEFWETLFSCTLFPEPNTHAQDPVATCKGTETLWDVKTPFIDVSDASLLNNVYKATYAVAHALNMLINCKNGQGPFENNTCADKENVEPWQVVLHYLTQVNFTTKLGENVFFDELGDPVARYALVNWQMDKTGYIQFETIGEYDASQPDGQQFEMKAGVKAIWAGENLKVQVPRSVCSESCLPGSRQAFVKGKPICCFDCITCADGEFSNSTSETAGLIAFTLVLIVFFLGKITASTLLFYLKMYTLHSLNIFMLSDAVKCDKCPPEYKSNEERNNCDMKMIEFLTFKELMGALLITFSVFGACLALTVALIFFYYRQTPLVRATNSELSFLLLFSLSLCFLCSLTYISQPSEWSCMLRHTAFGITFVICMSCVLGKTIVVLIAFRATLPGSNVMKWFGPAQQRLSVLGFTFIQVLICLLWLTINPPFPYKNSQYYKDKIILECALGSWIGFWAVLGYIGFLAMFCFILAFLARKLPDNFNEAKFITFSMLIFCAVWITFIPAYVSSPGKFSVAVEIFAILASSYGILCCIFLPKCYIILLKPEKNTKKHLMGKGTSRSL
>XPLOC_185.1.OlfC.1R.854.ANF_receptor.exons3.scaffold_15|arrow.Melanotaenia_boesemani
MMFAIEEINNSSELLPDVTLGYRIFDSCPSIPLSIRASLNLMNRFESGESSCDKLSSVHAVIGDTTSTSTIDIARTLGPFLIPVVSISHSATCACLSNRRDYPSFFRTIPTDIYQSKALAKLMKHFGWTWVGAIRTNNDYGNDGMATFLEEAQKEGVCVEYSVAIYRTDPQKVFLEVVEIIKRATSKVIVAFADGTDLDILFQELHAQNVTGLQWVGSEGWITYRFIASPVNYAVVQGAVGFATLNAHIPGLQEFLTNSRPSTTPGNQGLVEFWETLFSCTLSPEPNTHAQDPVATCKGTETLWNVKTPFIDVSDASLLNNVYKATYAVAHALNMLINCKNGQGPFENNTCADKENVEPWQVHIKQSLYPNIKYCDSVVKYVFLQQVLHYLTQVNFTTKMGENVFFDELGDPVARYALVNWQMDKTGYIQFETIGEYDASQPDGQQFEMKAGVKAIWAGENLKVQVPRSVCSESCLPGSRQAFVKGKPICCFDCITCADGEFSNSTSETAGLIAFTLVLIVFFLGKITASTLLFYLKMYTLHSLNIFMLSDAVKCDKCPPEYKSNEERNNCDMKMIEFLTFKELMGALLITFSVFGACLALTVALIFFYYRQTPLVRATNSELSFLLLFSLSLCFLCSLTYISQPSEWSCMLRHTAFGITFVICMSCVLGKTIVVLIAFRATLPGSNVMKWFGPAQQRLSVLGFTFIQVLICLLWLTINPPFPYKNSQYYKDKIILECALGSWIGFWAVLGYIGFLAMFCFILAFLARKLPDNFNEAKFITFSMLIFCAVWITFIPAYVSSPGKFAVAVEIFAILASSYGILCCIFLPKCYIILLKPEKNTKKHLMGKGTSRSL
>XPLOC_38.2R.1.OlfC.2R.781.ANF_receptor.exons..Melanotaenia_boesemani
MIFAVEEINKDSVLLPNISLGYRILDSCASPTNSLRAALTLASELEEVNLTSFCTPAISALIAESGSSQSIAVAGTLGPFHMPIVSYFSTCACLSNRAKYPTFFRTIPSDYFQAKALAALVKHFGWEWIGAIQSDNDYGRNGVLAFTEEVKKLGVCIAFVGTVLRTYPMDKILAVVEMIKQSTVKVILAFVPEGDFYPLMNEVLKQNITGIQWIASEAWITAPRPSTPEMYQAFGGTLGFVVQKMAIPNFKPFLTNISPYKDPSAAFVNDFWEIIVGCRADSPDKHTEAEKTKICTGNETLINSQDVFFNVTQLRVSYNVYKAVYAIAHALHQLVFCQPAGEKRMRPCLNVSEIQPKEVRQVTYHLQRVNFRNQFGDHVFFDENGDPPASYDIINWQLRNGQVEHVTLGHFASAENGLQVPTSVCSGVCPAGTRKAEIKGKPACCFDCVPCAEGTISNSSGKSTELFFNSLQTQTVDVFCLSSTGATKCILCPQEYWSNERKDECIPKTIEFLTYHEPMGIALTVVSLLGASLSIITMIIFIHHRETPVVKASNSELSCFLLFSLFLCCLCPLTFIGRPTVWTCMLRHTAFGVTFALCISCILGKTIVVVTAFRATQPGNKVVGKFGPAQQRIIVCSCTLIQVVICILWLKLNPPLPDRVFRYSNKKIVLECNTGSNAAYYAVLAYIGILAVICLVLAFLARKLPDNFNEAKFITFSMLIFCAVWITFIPAYVSSPGKFTVAVEIFAILSSSFGVLICIFAPKCYIILVKPEKNTRKHVMG
