# Supplementary material for: Expanded olfactory system in ray-finned fishes capable of terrestrial exploration
Source: BMC Biol. 2023 Jul 31;21:163. doi: 10.1186/s12915-023-01661-8 (PMC10392011; doi:10.1186/s12915-023-01661-8)
Supplement: Supplementary file 3 — Additional file 3: Data S1. Protein sequences and genomic coordinates of OLF genes. FASTA and General Feature Format (GFF) files containing the protein sequences and genomic coordinates for all identified OLF genes in this study. [file 12915_2023_1661_MOESM3_ESM.zip › PROTEINS/Micropterus_salmoides.OLF_genes.fa]

>LOCXPSichOR4.1-eta.305.476.HIT1.OR.1R.305.7tm_1.exons2.JACBYK010000004.1.Micropterus_salmoides
MNDSSANVTMVIQYRDSFTKAVTKNVIVVVLGISINYINAGLIHTFRKHQIFYMNPRYILFFHLVVNDMIQVTLTIILFIISYILYKINVSICCTFILIALFATENTPLNLACMAVECYIAICVPLRHVQICTVKRTIMLIGLIWATSMLSVLPDLFITLAIEPLDFFNSKVFCLRETAFPNPLIIKKRDITYIVYLVIVWFVIFYTYFNILFTAKTASKDAKKARNTILLHGFQVLLCMATYAEPLLKYGLQQWFPKNYPDSLFACYIIIQILPRSISPIIYGIRDKTFRRYLKRYLLCKFSPQ
>LOCXPDareOR11.4-eta.308.491.HIT1.OR.1R.290.7tm_1.exons4.JACBYK010000004.1.Micropterus_salmoides
LDSFSEAFSKHAITVGLALIINCINGAFVYTYFQSQVFQRDSRYVLYIHLVINDMILLTISVALQIMTYTIHLSFTPCCLMLLVLVTTNKNSPLNLAGMALERYIAVCRPLHHVQICTVQRAYALIALIWVVSFIPGLSDVIILLATQPLSVFAKSVLCHYSSVYNTPYHRAQSAAVQVLLFTFVFLTVIITYLKVLSTARTVSGCNQASARNARNTILLHGVQLFLCMLSFISPFITVTLITAWPPETTKILFSGFLLTNVLPRLLSSLIYGVRDKKFSSQVRQHFFCK
>LOCXPDareOR11.15-eta.311.493.HIT1.OR.1R.296.7tm_1.exons4.JACBYK010000004.1.Micropterus_salmoides
MNSTTRLDSFSEAFSKHAITVGLALIINCINGAFVYTYFQSQVFQRDSRYVLYIHLVINDMILLTLSVALQIMTYTIPLSFTPCCLMLLVLVTTDKNSPLNLAGMALERYIAVCRPLHHVQICTVQRAYALIALIWVVSFIPGLSDVIILLATQPLSVFAKSVLCHYSSVYNTPYHRAQSAAVQVLLFTFVFLTVIITYLKVLSTARTVSGSNQASARNARNTILLHGVQLFLCMLSFISPFITVTLITAWPLERTKILFSGFLLTNVLPRLLSSLIYGVRDKKFSSQVRQHLFCK
>LOCXPOR1.285.HIT1.OR.2R.316.7tm_4.exons1.JACBYK010000015.1.Micropterus_salmoides
MMSNNSFTPEYFQLTLFTDSGPLRYLFFCLCLLVYMTIISANVVIILTVCQEKSLHQPMYIFISCLCLNSLYGSAGFFPRFLMDILSDTHLISRASCFIQIYVIYTYASYEPTILSIMAYDRFVAICQPLHYHSKMTFRMVRHILIFALLYPAFAIGFILYLTVRLPLCGNKLHRLFCSNWPVVRLSCVDPTLNNIVAQYVLITFFAPLLFVLSTYLRILLVCRRSSSEFRGKALQTCLPHIVTFVTYLFSVFCDLTLTRLETDKMNPNIAVVFSLEYLIIPPINNPLVYGLTLSQIKRVIFRFLKIHKLGPADKI
>LOCXPOR2.286.HIT1.OR.2R.311.7tm_4.exons1.JACBYK010000015.1.Micropterus_salmoides
SNNSFTPGYFQLTLFTDSGPLRYLFFCLCLLIYMTIISANVVIILTVCLETSLHQPMYMFLSFLSLNSLYGSAGFFPRFLMDILSDTHLISHASCFIQIYVIYTYASCEMTILSIMAYDRFVAICQPLHYHSKMTFRMVRRLLIFAVLYPAITIGFCVYLTVRLPLCGNKLHRIFCSNWPVVRLSCVDTTLNNTVALLVLIITTFIPLLFVLYTYLRILLVCRRSSSEFRGKALQTCLPHIVTFVTYSFSIFCDLSLTRFESEKLNPIITGVLSLEYLIIPPINNPLVYGLNLPQIKGVIFRFLKIHKMDP
>LOCXPOR3.287.HIT1.OR.2R.317.7tm_4.exons1.JACBYK010000015.1.Micropterus_salmoides
MMSNNSFTPGYFQLTLFTDSGPLRYLFFCLCLLIYMTIISANVVIILTVCLETSLHQPMYMFISCLCLNSLYGSAGFFPRFLMDILSDTHLISRASCFIQIYLIYTYASYEPTILSIMAYDRFVAICQPLHYHSKMTFRMVRRLLIFALLYPASAICFLVYLTVRLPLCGNKLHRLFCVNWPVVRLSCVDTTLNSIAGQFILIITFFIPLFFVLYTYLRILLVCRRSSSEFRGKALQTCLPHIVTFVTYMFSVFCEMSLTRLEGERLNPIIIVVFSLECVIIPPINNPLVYGLKLPQIKGVIFRFLKMCKMGPAVKM
>LOCXPOR4.288.HIT1.OR.2R.317.7tm_4.exons1.JACBYK010000015.1.Micropterus_salmoides
MMSNNSFTPEYFQLTLFTDSGPLRYLFFCLCLLIYMTIISANVVIILTVYLEKSLHQPMYMFLSCLCLNSLYGSAGFFPRFLMDILSDTHLISRASCFIQMYVIYTYASCEMTILSIMAFDRFVAICQPLHYHSKMTFRMVRRLLIFAVLYPAFAICFIAYLTLRLPLCGNKLHRLFCSNWPVVRLSCVDTTLNNIVALFVLILTVFIPLFFVLYTYLRILLVCRRSSSEFRGKALQTCLPHMVTFVTYSFSVFCDLSLTRFDGDKLNPIITVGFSLEYLIIPPINNPLVYGLNLPQIKGVIFRCLKIHKIGPAAKM
>LOCXPOR5.289.HIT1.OR.2R.317.7tm_4.exons1.JACBYK010000015.1.Micropterus_salmoides
MMSNNSFTPEYFQLTLFTDSGPLRYLFFCLCLLVYMTIISANVVIILTVCLETSLHQPMYMFLSCLCLNSLYGSAGFFPRFLMDILSDTHLISRASCFIQMYVIYTYASFEMTILSIMAYDRFVAICQPLHYHSKMTFRMVRHLLIFALLYPAFTIGFCVSLTVRLPLCGNKLHRLFCSNWPVVRLSCVDTTLNNIVTQLFTITTIFIPLFFVLYTYLRILLVCRRSSSEFRGKALQTCLPHIVTFVNYSFSVFCELSLTKFEGDKLNPIVVVVLSLEYLIIPPINNPLVYGLNLPQIKGVIFRFLKIRKMGPDDKM
>LOCXPOR6.291.HIT1.OR.2R.317.7tm_4.exons1.JACBYK010000015.1.Micropterus_salmoides
MMSNNSFTPEYFQLTLFTDSGPLRYLFFCLCLLVYMTIISANVVIILTVYLETSLHQPMYMFISFLSLNSLYGSAGFFPRFLMDILSDTHLISRASCFIQIYVIYTYLSFELTILSIMAYDRFVAICQPLHYHSKMTFRMVRRLLIFAVLYPAFAIGFALYLTVRLPLCRNKLHRLFCSNWPVVQLSCVDTTLNNIVGQFILIITIFIPLFFVLYTYLRILLVCRRSSSEFRGKALQTCLPHIVTFVNYSFSVFCELLLTRLQADKVNPIITVVLSLEYLIIPPINNPLVYGLNLPQIKGVIFRFLKIRKMGPADKM
>LOCXPOR7.292.HIT1.OR.2R.317.7tm_4.exons1.JACBYK010000015.1.Micropterus_salmoides
MISNNSFTPEYFQLTLFTDSGPLRYLFFCLCLLVYMTIISANVVIILTVCLEKSLHQPMYMFISCLCLNSLYGSAGFFPRFLMDILSDTHLISRASCFIQMYLIYTYASCELTILSIMAYDRFVAICQPLHYHSKMTFRMVRHLLIFALLYPAFAIAVCLYLTIRLPLCGNKLHRLFCSNWPVVRLSCVDPTLNNIVGQFVLITITFIPLFFVLYTYLRILLVCRRNSSEFRGKALQTCLPHMVTFVTYSFSLFCDLSLTRLETDKMNPIITVILSLEYLIIPPINNPLVYGLNLPQIKGVIFRFLKKRKMGPADKM
>LOCXPOR8.295.HIT1.OR.2R.313.7tm_4.exons1.JACBYK010000015.1.Micropterus_salmoides
MMSNNSFTPRYFQLTLFTDSGPLRYLFFCLCLLVYMTIISANLVIILTVCLETSLHQPMYMFLSCLCLNSLYGSAGFFPRFLMDILSDTHLISRASCLIQIYVIYTYASCELTILSIMAYDRFVAICQPLHYHSKMTFRMVRHLLIFALLYPAFGIGVCVSLTGQLPLCGNKLHRLFCSNWPVVQLSCVDTTLNSIVGQLVMTITIFIPLFFVLYTYLRILLVCRRSSSEFRGKALQTCLPHIVTFVTYSFSLTCELLLTRLEGDKLNPIITVVLSLEYLIIPPINNPLVYGLNLPQIKGVIFRFLKIHKMNP
>LOCXPOR9.296.HIT1.OR.2R.317.7tm_4.exons1.JACBYK010000015.1.Micropterus_salmoides
MMSNNSFTPEYFQLTLFTDSGPLRYLFFCLCLLIYMTIISANLVIILAVCQEKSLHQPMYMFLSCLCLNSLYGSAGFFPRFLMDILSDTHLISRASCFIQIYVIYTYASFEMTILSIMAYDRFVAICQPLHYHSKMTFRMVRHLLIFALLYPVLGIGVGLSLTIRLPLCENKLHRLFCSNWPVVQLSCVDTTLNNIVGQFVAITTTFIPLLFVLYTYLRILLVCRRSSSEFRGKALQTCLPHMVTFVNYSFSVFSELSLTKFEGDKLNPIITVILSLEYLIIPPINNPLVYGLNLPQIKRVIFRFLKIHKMGPDDKM
>LOCXPOR10.298.HIT1.OR.2R.317.7tm_4.exons1.JACBYK010000015.1.Micropterus_salmoides
MMSNNSFTPGYFQLTLFTDSGPLRYLFFCLCLLVYMTIISANLVIILTVCLEKSLHQPMYMFISCLCLNSLYGSAGFFPRFLMDILSDTHLISRASCFIQIYVIYTYASFEMTILSIMAYDRFVAICQPLHYHSKMTFRMVRHLLIFAVLYPAFAIGFLISLTIRLPLCGNKLHRLFCSNWPVVRLSCVDTTLNNIVAQFILITSTFAPLLFVLYTYLRILLVCRRSSSEFRGKALQTCLPHIVTFVTYSFSVFCDLSLTRIEVDKLNPIITVVLSLEYLIIPPINNPLVYGLNLPQIKGVIFRFLKIRKMGPADKM
>LOCXPOR11.307.HIT1.OR.2R.317.7tm_4.exons1.JACBYK010000015.1.Micropterus_salmoides
MMSNNSFTPEYFQLTLFTDSGPLRYLFFCLCLLIYMTIISANVVIILTVCLEKSLHQPMYIFISCLCLNSLYGSAGFFPRFLMDILSDTHLISHASCFIQIYVIYTYVSYELTILSIMAYDRFVAICQPLHYHSKMTLRMVRRLLIFALLYPAFAIGFCVSLSVRLPLCGNKLHRLFCSNWPVVQLSCVDTTLNSIVGQFVTIITIFIPLLFVLYTYLRILLVCRRSSSEFRGKALQTCLPHIVTFVTYSFSLFCELLFTRFESDTINPIITVVLSLEYLIIPPINNPLVYGLNLPQIKGAIFRFLKIHKMGPADKM
>LOCXPOR12.309.HIT1.OR.2R.313.7tm_4.exons1.JACBYK010000015.1.Micropterus_salmoides
MMSNNSFTPRYFQLTLFTDSGPLRYLFFCLCLLVYMTIISANVVIILTVCLETSLHQPMYMFLSCLCLNSLYGSAGFFPRFLMDILSDTHLISRASCLIQIYVIYTYASCELTILSIMAYDRFVAICQPLHYHSKMTFRMVRHLLIFALLYPAFGIGVCVSLTGQLPLCGNKLHRLFCSNWPVVQLSCVDTTLNSIVGQLVMTITIFIPLFFVLYTYLRILLVCRRSSSEFRGKALQTCLPHIVTFVTYSFSLTCELLLTRLEGDKLNPIITVVLSLEYLIIPPINNPLVYGLNLPQIKRVIFRFLKIHKMNP
>LOCXPOR13.313.HIT1.OR.2R.315.7tm_4.exons1.JACBYK010000015.1.Micropterus_salmoides
SNNSFTPGYFQLTLFTDSGPLRYLFFCLCLLIYMTIISANVVIILAVCLEKSLHQPMYMFLSCLCLNSLYGSAGFFPRFLMDILSDTHLISRASCFIQIYVIYTYASFELTILSIMAYDRFVAICQPLHYHSKMTFRMVRRLLIFALLYPAFTIGICLSLSVRLPLCGNKLHRLFCSNWPVVQLSCVDTTLNSIVGQFFTIITIFIPLLFVLYTYLQILLVCRRSSSEFRGKALQTCLPHIVTFVTYSFSLFCELSLARFEGDKLNPVITVILSLEYLIIPPINNPLVYGLNLPQIKGVIFRFLKIRKMGPAAKM
>LOCXPOR19.314.HIT1.OR.2R.304.7tm_4.exons1.JACBYK010000015.1.Micropterus_salmoides
MDNTLNATYITLDGYVEVQKYRYLYFVIMFTAYVLIICSNSSIVCIIVIHESLHEPMYIFIAALLLNSLLFSTAIYPKLLIDFLSEKQIISYPACLFQWCIYYALATSEFYLLAAMAYDRYVSICKPLQYQTIMRKSTVTIFLVLAWLVPACQVVVPVVLNANKKLCNFVFKGIICNSTVYKLHCESSGVLNIYGLIVLVNGVLLPVLFILFTYTRIFIITYHSCREVRRKAAQTCLPHLIVLINFSCLSAYDVLLLRLETDFPQTVRLIMTLQMVIYHPLFNPIIYGLKVKEIYKHLKKLFCK
>LOCXPOR15.316.HIT1.OR.2R.317.7tm_4.exons1.JACBYK010000015.1.Micropterus_salmoides
MMSNNSFTPGYFQLTLFTDSGPLRYLFFCLCLLVYMTIISANLVIILTVCLEKSLHQPMYMFLSCLCLNSLYGSAGFFPRFLMDILSDTHLISHASCFIQMYVIYTYVSCELTILSIMAYDRFVAICQPLHYHSKMTFRMVRHLLIFALLYPASAIGFIAYLTVRLPLCGNKLHRLFCSNWPVVQLSCVDTTLNSIAGQFVTIITIFIPLLFVLYTYLRILLVCRRSSSEFRGKALQTCLPHIVTFVTYSFSLFCELSLARFEGERLNPIIAVVFSLEYLIIPPINNPLVYGLNLPQIKGVIFGFLKIHKMGPAAKM
>LOCXPOR16.318.HIT1.OR.2R.317.7tm_4.exons1.JACBYK010000015.1.Micropterus_salmoides
MMSNNSFTPGYFQLTLFTDSGPLRYLFFCLCLLVYMTIISANVVIILAVCLEKSLHQPMYMFLSCLCLNSLYGSAGFFPRFLMDILSDTHLISRASCFIQMYVIYTYASCEPTILSIMAYDRFVAICQPLHYHSKMTFRMVRRLLIFAVLYPAFAIGFVLYLTVRLPLCGNKLHRLFCSNWPVVQLSCVDTTLNSIAGQFFTITTTFIPLFFVLYTYLRILLVCRRSSSEFRGKALQTCLPHIVTFVTYMFSIFCELSLTRFEGDKLNPNIAVVLSLEYLIIPPINNPLVYGLNLPQIKGVIFRFFKIRKMGPADKM
>LOCXPOR17.319.HIT1.OR.2R.308.7tm_4.exons1.JACBYK010000015.1.Micropterus_salmoides
MEDEFNVTYVTLAGYVQVDEYRFLYFVIMLTVYILILCSNCTIVYLIWIHQSLHEPMYIFIAALLLNSVLFCTAIYPKLLIDVLSDKQIISYSACLFQFHMFYSVGGSEFLLLAAMSYDRYVSICKPLQYPTIMNKTTVCIFLVLAWILPASQVAVPAALSANQKLCSFILKAIFCNNTVYKLQCVVSRAQIIYDMVVLLNVALLPVLFILFTYTRIFLITYRSSREVRKKAVQTCLPHLIVLINFSCLCAYDVITVRLESDFPITVRLIMTLQIVMYHPLFNPIMYGLKMREISKHLKKLFCPAKTI
>LOCXPOR18.320.HIT1.OR.2R.301.7tm_4.exons1.JACBYK010000015.1.Micropterus_salmoides
MEDEFNVTYVTLAGYVQVDEYRFLYFVIMLTVYILILCSNCTIVYLIWINQSLHEPMYIFIAALLINSVLLSTAIYPKHKQIISYSACLFQFHMFYSVGGSEFLLLAAMSYDRYVSICKPLQYPTIMNKTTVCIFLVLAWILPASQVAVPAALSANQKLCSFILKAIFCNNTVYKLQCVVSRAQIIHDMVILLNVALLPVLFILFTYTRIFLITYQSSREVRKKTVQTCLPHLIVLINFSCLCAYDVITVQLESDFPITVRLIMTLQIVMYHPLFNPIMYGLKMREISKHLKKLFCPAKMI
>LOCXPOR19.321.HIT1.OR.2R.305.7tm_4.exons1.JACBYK010000015.1.Micropterus_salmoides
MDNTLNATYITLDGYVEVQKYRYLYFVIMFTAYVLIICSNSSIVCIIVIHESLHEPMYIFIAALLLNSLLFSTAIYPKLLIDFLSEKQIISYPACLFQWCIYYALATSEFYLLAAMAYDRYVSICKPLQYQTIMRKSTVTIFLVLAWLVPACQVVVPIVLNANKKLCNFVFKGIICNSTVYKLHCESSGVLNIYGLIVFVNGLFLPVLFILFTYTRIFIITYHSCREVRRKAAQTCLPHLIVLISFSCLSAYDILLLRLETDFPKTLRLIMTFQILMYHPLFNPIIYGLKMKEIYKHLKRLFCKM
>LOCXPOR20.326.HIT1.OR.2R.317.7tm_4.exons1.JACBYK010000015.1.Micropterus_salmoides
MMSNNSFTPGYFQLTLFTDSGPLRYLFFCLCLLVYMTIISANVVIILAVCLETSLHQPMYMFLSCLCLNSLYGSAGFFPRFLRDILSDTHLISRASCFIQMYVIYTYVSCELTILSIMAYDRFVAICQPLHYHSKMTFRMVRHLLIFALLYPAFAIGFILYLTVRLPLCGNKLHRLFCSNWPVVQLSCVDTTLNSIAGQFFTITTTFIPLFFVLSTYLRILLVCRRSSSEFRGKALQTCLPHIVTFVTYMFSVFCELSLTRFEGDKLNPNIAVVLSLEYLIIPPINNPLVYGLNLPQIKGVIFRFFKIRKMGPDDKM
>LOCXPOR21.335.HIT1.OR.2R.298.7tm_4.exons1.JACBYK010000015.1.Micropterus_salmoides
ITLDGHVEVHKYRFLYFVIMFIVYILILCCNLTIVCLIVIHQNLHEPMYIFIAALLLNSVLYSTNIYPKLLIDFLSEKQVISYSDCLFQCFLYYSLNGSEFLLLAAMAYDRYVSICKPLQYPTIMTKTTVSLLLVLAWILPASHVAVPVVLNIKNKLCSFTLKGIYCNNSVNHLYCVNSRALSIYGVVVLLNVTLFPMVFILFTYTKILIITYRSCREVRKKAAQTCLPHLLVLMNYSFLLTYDIVIIRVESDFPTVRFVMTLQMIMYHPLFNPLMYGLKMKEISKHLKRLFSQIKVN
>LOCXPOR21.336.HIT1.OR.2R.307.7tm_4.exons1.JACBYK010000015.1.Micropterus_salmoides
MDAALNVTYITLGGYVEVQKYRYLYFVIMFGVYILIICCNSTIVCLIVIHQNLHQPMYIFIAALLLNSVLFSTAIYPKLLIDFLSEKQIISYSACLFQVFMFYFLTCSEFLLLAAMAYDRYVSICKPLQYPTIMTKTTVSLLLVLAWILPASHIAVPVVLNIKNKLCSFTLKGIYCNNSLYHLYCVNSLALSIYGVVVLLNVALFPMVFILFTYTKILIISYRSCREVRKKAAQTCLPHLLVLMNYSFLLTYDVTIIRVESDIPTVRFVMTLQMVIFNHIFNPLMYGLKMKEISKHLKRLFSQIKVN
>LOCXPOR22.337.HIT1.OR.2R.306.7tm_4.exons1.JACBYK010000015.1.Micropterus_salmoides
MDDEFNVTYITLVGYEELDKYRYFFVSIMFIVCILTVFFSFIIVCLIWIHKNLHEPMYIFIAALLVNSIAYCTAMYPELLMNFLSEKQIISYSACLLQCFLFYTLCASDFFLLAAMAYDRYVSICKPLQYPVIMRKSIVSIMVALSWLIPACQIAISLTMSAHMKICNLTLNAVFCNNSIYSLYCGTSKARDIFDTFALVSMALSPFIFILFTYTRILVIAYRSCKEVRRKAAQTCLPHVIVLLCFSCLCAYDIITVQLDLHSDLHPIMTLQAFLYFPLLHPVIYGLNMKEITKHLKKLFCRTKAI
>LOCXPOR23.338.HIT1.OR.2R.306.7tm_4.exons1.JACBYK010000015.1.Micropterus_salmoides
MDDEFNVTYITLVGYEELDTYRYFFVSIMFIVCILTVFFSLIIVCLIWIHKNLHEPMYIFIAALLVNSIAFCTAMYPELLMNFLSEKQIISYSACLLQCFLFYTICASDSFLLAAMAYDRYVSICKPLQYPIIMTKTIVSIMLGLAWLVPACQVAVPIILSANMKICHVILNAVFCNNSIFGLYCGTSKARDILVIIALVSMAVCPLLFILFTYTRILVIAYRSCKEVRKKAAQTCLPHVIVLFSFSCLCAYDIITDQLDLQSHLRSIMILQSFLYFPLLNPVIYGLNMKEITKYLKKLFCRTKAI
>LOCXPOR24.339.HIT1.OR.2R.306.7tm_4.exons1.JACBYK010000015.1.Micropterus_salmoides
MDDEFNVTYITLIGYEEMGKYRYLLFFIMFIVYILTICFSFIIVCIIWIHKNLHEPMYIFIAALLVNSIACCTTLYPKLLVNFLSEKQIISYSACLLQCFLYYTFCASDFFLLAAMAYDRYVSICKPLQYPVIMTKTIVSIMLGLAWLVPACQVAVPIILSANVKLCHLTLDAIFCNNSIYSLYCVPSKERSIFDMFSLVSMALLPLLFILFTYTRILIISYRSGREVRKKAAQTCLPHLLVLICFSCLCGYDIIVIHLEVRSDIHSIMTLQAFLYYPLFNSVIYGLKMKEITKPLKKFFCRTKAI
>LOCXPOR24.341.HIT1.OR.2R.278.7tm_4.exons1.JACBYK010000015.1.Micropterus_salmoides
MFTVYILTIFFSFIIVCLIWIHKNLHEPMYIFIAALLVNSVVYNTAMYPKLLVNFLSEKQIISYSACLLQCFLYYTLCASDFFLLAAMAYDRYVSICKPLQYPVIMTKTIVSIVLGLAWLVPACQVAVPIILSANMKICHLTLNAIFCNNSIYSLYCVPSKERSIFDMFSLVSMALLPLLFILFSYTRILIISYRSCNEVRKKAAQTCLPHLLVLICFSCLCAYDVIVIQLDVRSDIHSIMTLQAFLYYPLFNPVIYGLKMKEITKHLKKLFCQTKAI
>LOCXPOR22.342.HIT1.OR.2R.296.7tm_4.exons1.JACBYK010000015.1.Micropterus_salmoides
HITLRGYEEMGKYRYFYFFIMFTVYIMIIFFNVTVVCLIWIHKNLHEPMYIFIAALLLNSVVFSTAMYPGLLIDFLSEKQIISYSACLFQFFLYYSLSGSEFFLLAAMAYDRYVSICKPLQYPTIMRRARVSIMLGLAWLVPACQITVSVILSAKTKLCNLSLNAIFCNNSIYSLHCVTSRTLSLFGMFALVNIALFPFLFILFTYTRILVISCQSCKEVRKKAAQTCLPHVIVLVSFSCLCAYDVMIVRLGSDFPKTVRFIMTLQGVLYHPLFNPIIYGLKMKEISKHLKKLFCQ
>LOCXPOR25.346.HIT1.OR.2R.308.7tm_4.exons1.JACBYK010000015.1.Micropterus_salmoides
MDEDLNVTYITLDGFVEVHNYRYIYFTIILFVYILVVCSNSTIVYLIWIHKNLHEPMYVFIAALLINSVVFSNAIYLKLLIDLLSEKPIISYSACLFQYFMFYSIGGSEFLLLAVMSYDRYVSICKPLQYPTIMKKSTVITCLALAWLVPACQLVVSATMSVYEKLCSFTLKVIFCNNSIYKLHCVSSRALSIYGVFLLLNVALFPLLFILFTYAKLFTITYSSCREVQKKAAQTCLPHLLVLINLALLGTFDVVIVRLESDIPKTAHLIMTLQMLLYHPLFNPMIYGLKMKEISKHLKQLLRQDKMN
>LOCXPOR26.348.HIT1.OR.2R.307.7tm_4.exons1.JACBYK010000015.1.Micropterus_salmoides
MDEDLNVTYITLDGFLEVQKYRYICFTIIFIVYILILCSNSTIVYLICIHRNLHEPMYVFIAALLINSVLFSNAIYPKLLIDLLSEKPIISYSACLFQYFMFYSIGGSEFLLLAVMSYDRYVSICKPLQYPTIMKKSTVITCLALAWLVPACQLVVSATMTVYEKLCSFTLKVIFCNNSIYKLHCVSSRAISIYGVFLLLNVAVFPLLFILFTYAKIFKITYSSCREVQKKAAQTCLPHLLVLINFALLGMYDVIIVRLESDIPKIVHLIMTLQLVLYHPLFNPMIYGLQMKEISKHLKQLLRQDKM
>LOCXPOR27.349.HIT1.OR.2R.300.7tm_4.exons1.JACBYK010000015.1.Micropterus_salmoides
MDEDLNVTYITLDGYVEVHKYRYIYFMIIFVAYILILCSNFTIVYLICIHRNLHEPMYVFIATLLINSVLFSTAIYPKLLIDLLSEKQIISYSACLFQFHMFYSIGGSEFLLLAVMSYDRYVSICKPLQYPTIMKKTTVITLLALAWLVPACQLVVSPTLSVNEKLCSFKLDVIFCNNSIYKLYCVRSRAIFIYGVFSLLSLALFPLLFILFTYAKIFKITYSSCREVRRKAAQTCLPHLLVLINFGLLGTYDVIIVRLESDIQKSVRLIMTLQMVLYHPFNPIIYGLKMKEINKHLKQL
>LOCXPOR28.350.HIT1.OR.2R.306.7tm_4.exons1.JACBYK010000015.1.Micropterus_salmoides
MDEDLNVTYITLDGYVEVQKYRYIYFMIIFVAYILILCSNSTIVYLICIHQNLHEPMYVFIAALLINSVLFSTAIYPKLLIDLLSEKQIISYSACLFQSVVFYSVGGSEFLLLAVMSYDRYVSICKPLQYPTIMKKTTVITLLALAWLVPACQLVVSPTLSVYEKLCSFKLDVIFCNNSIYKLYCVRSRAIFIYGVFSLLSVALFPLLFILFTYAKIFKITYRSCREVRRKAAQTCLPHLLVLINFALLGTYDVIIVRLESDIPKSVRLIMTLQMVLYHPFNPIIYGLKMKEINKHLKQLLRQDQL
>LOCXPOR29.358.HIT1.OR.2R.310.7tm_4.exons1.JACBYK010000015.1.Micropterus_salmoides
MMDNVSEITMFFLSGLNETNTHRFTLFSLTLLCYCVILLVNVSLIVTIILDKNLHEPMYILLCTFCMNGLYGTTGFYPKFLWDLLSPVHVISYSGCLVQALVIYTFACSDLSILSVMAFDRYVAICRPLEYHSVMSKQRVLMLVCFSWVTPFCIVATNTFLASRLKLCSPYIARLFCVNWIIVKLACFPAETFVNDIVAYITLMIYVFHGVFIVWSYMYLIKTCVNSAENRAKFMQTCVPHLTSLLTFVVTILFDVVNMRFGSKDLPQTFKNVVAIEFLVIPPIMNPLIYGFKLTKIRNKILYLITFKTK
>LOCXPOR30.360.HIT1.OR.2R.303.7tm_4.exons1.JACBYK010000015.1.Micropterus_salmoides
YFNLTMFVILNIGNYRYPAFVLCFMLYAFIISANLTIIVVISREKTLHEPMYIFIMCLSINSLYGSAGFIFRFLRDLVSDTHLISRSACFTQIYVIYTYASYELSILAIMAYDRYVAVCQPLHYHNKITSKVVSKLVALAWIYPVIAVATPVYLASRLPLCGNKISKVFCSNWPVVKLSCVTTVINNLVGMFMTISTVFLPLVFVLYTYARIFLVSRKRSAEFKGKVIQSCLPHITTFVNYSITVFCDIALSRTNLEELNPFLAVILSLEFVVIPPIVNPVVYGLKLPEIKVRILRMLSCSKP
>LOCXPOR31.364.HIT1.OR.2R.302.7tm_4.exons1.JACBYK010000015.1.Micropterus_salmoides
FQPHHVCDIEHWELPLPSICLVFHVYAFIISANLTIIVVISREKTLHEPMYIFIMCLSINSLYGSAGFIFRFLRDLVSDTHLISRSACFTQIYVIYTYASYELSILAIMAYDRYVAVCQPLHYHNKITSKVVSKLVALAWIYPVIAVATPVYLASRLPLCGNKISKVFCSNWPVVKLSCVTTVINNLVGMFMTISTVFLPLVFVLYTYARIFLVSRKRSAEFKGKVIQSCLPHITTFVNYSITVFCDIALSRTNLEELNPFLAVILSLEFVVIPPIVNPVVYGLKLPEIKVRILRMLSCSKP
>LOCXPOR29.366.HIT1.OR.2R.310.7tm_4.exons1.JACBYK010000015.1.Micropterus_salmoides
MMDNVSEITMFFLSGLNETNTHRFTLFSLTLLCYCVILLVNVSLIVTIILDKNLHEPMYILLCTFCMNGLYGTTGFYPKFLWDLLSPVHVISYSGCLVQALVIYTFACSDLSILSVMAFDRYVAICRPLEYHSVMSKQRVLMLVCFSWVTPFCIVATNTFLASRLKLCSPYIARLFCVNWIIVKLACFPAETFVNDIVAYITLMIYVFHGVFIVWSYMYLIKTCVNSAENRAKFMQTCVPHLTSLLTFVVTILFDVVNMRFGSKDLPQTFKNVVAIEFLVIPPIMNPLIYGFKLTKIRNKILYLITFKTK
>LOCXPOR33.370.HIT1.OR.2R.309.7tm_4.exons1.JACBYK010000015.1.Micropterus_salmoides
MDNVSVVRIFLLSGVNETSNYRVTLFTFTLLYYCVILFLNLSIIMIIILDENLHEPMYILLCSFCMNGLYGTTGFYPKFLLDLLSSSQEISYEGCLLQAFVMYSFACCELSILAVMAYDRYLAICQPLHYHSYMSKRRLSQLVCLSWLTPFCIYSVNVVVTSRLKLCGSKIQKLFCVNWIIVKLACSETDTVSSNIASFATLFIYLSHGFFIIWTYIRLIITCARSKDDRVKFMQTCVPHLVSLIVFLVVVVFDVMHMRFGSTDLPQSLQNFIAIEFLLIPPVINPLIYGFKLTKIRNKILGLVKVERK
>LOCXPOR35.371.HIT1.OR.2R.307.7tm_4.exons1.JACBYK010000015.1.Micropterus_salmoides
MTNVSVVRIFTLSGIDETLNYRISIFSLTLLYYCVVLFLNISVIMIIILDENMHEPMYILLCSFCMNGLQGTTGFYPKFLLDLLSSSQEISYEGCFIQAFIIHSFLCCDLSILAVMAYDRYLAICRPLHYHSFMTKWRLSLLVCFSWMTPFCISSINIVLTSRLKLCSTYIHRLFCVNWMIVKLACPEADTFSNNVVTYTIIFMYVSHGLFIFWTYMHLIRTCVRSKDDRVKFMQTCVPHFTSLVTFLVVVLFDLMHMRFGSTDLPQSFQNFIHIELLLIPPVINPLIYGFKLTKIRNRILDLVYTE
>LOCXPOR35.377.HIT1.OR.2R.307.7tm_4.exons1.JACBYK010000015.1.Micropterus_salmoides
MTNVSVVRIFTLSGIDETLNYRISIFSLALLYYCVVLFLNISVIMIIILDENMHEPMYILLCSFCMNGLYGTTGFYPKFLLDLLSSSQEISYEGCFIQAFIIHSFLCCDLSILAVMAYDRYLAICRPLHYHSFMTKWRLSLLVCFSWMTPFCISSINIVLTSRLKLCSTNIHRLFCVNWMIVKLACPENDTFSNSVTAYITIFLYVSHGLFIFWTYMHLIRTCVRSKDDRVKFMQTCVPHFTSLVIFLVVVLFDVMHMRFGSTDLPQSFQNFITIEFLLIPPVINPLIYGFKLTKIRNRILGLVYTE
>LOCXPOR33.379.HIT1.OR.2R.309.7tm_4.exons1.JACBYK010000015.1.Micropterus_salmoides
MDNVSVVRIFLLSGVNETSNYRVTLFTFTLLYYCVILFLNLSIIMIIILDENLHEPMYILLCSFCMNGLYGTTGFYPKFLLDLLSSSQEISYEGCLLQAFVMYSFACCELSILAVMAYDRYLAICQPLHYHSYMSKRRLSQLVCLSWLTPFCIYSVNVVVTSRLKLCGSKIQKLFCVNWIIVKLACSETDTVSSNIASFATLFIYLSHGFFIIWTYIRLIITCARSKDDRVKFMQTCVPHLVSLIVFLVVVVFDVMHMRFGSTDLPQSLQNFIAIEFLLIPPVINPLIYGFKLTKIRNKILGLVKVERK
>LOCXPOR38.381.HIT1.OR.2R.292.7tm_4.exons1.JACBYK010000015.1.Micropterus_salmoides
IDNETVITMFTLSGLNGTANYRVALFALTLLSYSVIWLLNLTIIVTIIVNKNLHEPMYIFLCSLCINGLYGTTGFYPKFLNDLLSTTHVISYAGCLLQGFVLHSSACADFSLLALMAYDRYVAICRPLVYHSMMSKQRVCVFVFFAWFIPLYLMFMSTVTTSTSRLCGSHIPKIYCVNYLVGKLACSASITNIVLPAFNYIFYFGHFIFIIWSYVYLISTCLTSKENRTKFMQTCLPHFFCLVTLTVCILFDLLYVRFGSETLPQSAQNFMAVEFLFFPPIINPLIYGFKLT
>LOCXPOR38.384.HIT1.OR.2R.305.7tm_4.exons1.JACBYK010000015.1.Micropterus_salmoides
IDNETVITMFTLSGLNGTANYRVALFALTLLCYSVIWLLNLTIIVTIIVNKSLHEPMYIFLCNLCINGLYGTTGFYPKFLNDLLSTTHVISYAGCLLQGFVLHSSVSADFSLLALMAYDRYVAICRPLVYHSVMSKQRVCVFVFFAWFLPLYLMFMSTVTTSTSRLCGSHIPKIYCVNYFIGKLACTVSITNTVIPAFNYIFYFCHFIFIFWSYVYLISTCLTSKENRTKFMQTCLPHLFCLLTLSVCILFDLLYMRSGSETLPQSAQNFMAIEFLFFPPIINPLIYGFKLTQIRNRIIQFLCGK
>LOCXPOR38.385.HIT1.OR.2R.305.7tm_4.exons1.JACBYK010000015.1.Micropterus_salmoides
IDNETVITMFTLSGLNGTANYRVALFALTLLCYSVIWLLNLTIIVTVIVNKSLHEPMYIFLCNLCINGLYGTTGFYPKFLNDLLSTTHVISYAGCLLQGFVLHSSVCADFSLLALMAYDRYVAICRPLVYHSMMSKQRVCVFVFFAWFLPLYLMFMSTVTTSTSRLCGSHIPKIYCVNYFIGKLACTVSITNNVIPPFNYIFYFGHFIFIIWSYVYLISTCLTSKENRTKFMQTCLPHFFCLVTLTVCILFDLLYMRLGSETLPQSAQNFMAIEFLFFPPIINPLIYGFKLTQIRNRIIQFLCGK
>LOCXPOR40.387.HIT1.OR.2R.309.7tm_4.exons1.JACBYK010000015.1.Micropterus_salmoides
MENATIMFHFNLTMYVNIGSYRYPAFVLCFLLFAFIVCANLVIILVISREKTLHEPMYIFITFLSVNALYGSTGFFPRFLIDLLSDSHLISGPACFTQIYIIYTYASYEMTILGIMAYDRYVAVCDPLHYHSKVTPKKVRMLAGFAWICPAFCDTLCLGLVIRLPLCGNSILKVYCAVWNIAKLSCVSTFINNIVGLLVTTITVILPLIYVLYTYLRIILVCRKSSSEFKSKVFQTCLPHTISFVTYSISGFCDIALSRFNVENLNPFFAVILSLEFVMIPPLLNPLLYGLKLPEIRRHIFRTLLNLKT
>LOCXPOR40.389.HIT1.OR.2R.309.7tm_4.exons1.JACBYK010000015.1.Micropterus_salmoides
MENATIMFHFNLTMYVNIGSYRYPAFVLCFLLFAFIVCANLVIILVISREKTLHEPMYIFITFLSVNALYGSTGFFPRFLMDLLSDSHLISGPACFTQIYIIYTYASYEMTILGIMAYDRYVAVCDPLHYHSKVTPKKVRMLAGFAWICPAFSIALCLGLVIRLPLCGNKILKVYCAIWNIAKLSCVSTFINNIVGLLVTTITVILPLIYVLYTYLRIILVCRKSSSEFKSKVFQTCLPHTISFVTYSFSVFCDIALSRFNVENLNPFFAVILSLEFVMIPPLLNPLLYGLKLPEIRRHIFRTFFNLKT
>LOCXPOR41.393.HIT1.OR.2R.310.7tm_4.exons1.JACBYK010000015.1.Micropterus_salmoides
MGNETVITMFTLSGLNGTANYRVALFALTLLSYSVIWLVNVTIILTIIVTKSLHEPMYIFLCNLCINGLYGTTGFYPKFLNDLLSTTHVISYAGCLLQGFVLHSSACADFSLLALMAYDRYVAICRPLVYHSMMSKQRVCVFVFFAWLVPFSLLFISTVTTSTSGLCGSHIPKIYCVNWLISNLACSSSVASIVIPAFNYTFYIGHVIFVFWSYIYMIRTCLTSKENRGKFMQTCVPHLFSLTIVVVSLLFDLLYMRFGSKDISQGVQNFMAMEFLVIPPIINPLIYGFKLTQIRNRIQNCMCGKSSAFR
>LOCXPOR40.395.HIT1.OR.2R.277.7tm_4.exons1.JACBYK010000015.1.Micropterus_salmoides
MENATIMFHFNLTMYVNIGSYRYPAFVLCSLLFAFIVCANLVIILVISQEKTLHEPMYIFITFLSVNALYGSTGFFPRFLMDLLSDSHLISHSACFTQIYIIYTYAFNEMTILAIMAYDRYVAVCDPLHYYSKVNPKKVCMLAGFAWIFPAFCIALCLGLVIRLPLCGNSILKVYCAIWNIAKLSCVPTFINNIVGLLVTTITVILPLIYVLYTYLRIMLVCRKSSSEFKSKVFQTCLPHTISFVTYSISVFCDIALSRFNVENLNPFFAVIYHWSL
>LOCXPOR42.404.HIT1.OR.2R.322.7tm_4.exons1.JACBYK010000015.1.Micropterus_salmoides
MENNTLSFYFNLTMFMNIGHYRYLAFVFSLLLYCFIVSANLVMILIILLERTLHEPMYIFIAFLSVNSLYGSTGFFPRFLVDLLSDTHVISRPACFTQIYVIYTYASCEITILSIMAYDRYVAVCHPLHYHRKMTLKTVYMLVFFAWVCPACNLTVTINMIVRLPLCGNNIQKIYCASWNIVKLSCVTTAVNNIVAMLGAITMAFLPFGFILYTYLRIVVTCWKKSSEVRGKVLQSCLPHVISFVIYSITSFCDTALSRGNLEEINPLVAVILSLEFVILPPVLNPLVYGLKLPEIRRHIFKILCFKLQTKKNSCHILLSLH
>LOCXPOR43.408.HIT1.OR.2R.311.7tm_4.exons1.JACBYK010000015.1.Micropterus_salmoides
MNNSSSILLFSLSGVSVTVTYRVTLFLLTLLCYCTILVVNVSLILTIILDKNLHEPMYICLCNLCINGLYGTAGFYPKFVSDLLSDIHLISYAGCLLQIYVIYSYAMVDYSILALMAYDRYVAICRPLQYHSVISVQRIAALVSFSWLVPLCAEALMISLTSTLKLCGSHIQKLYCENWSIIKLACSLTAANNIIGLFFISFYFGHVLFIVWSYVWLVKTALKSKEGRKKFTQTCVPHLLCLLNASAALLFDLMYARYGSTSMAQSVKNFMAIQFLIIPPIINPIIYGLILTKVRSRMIYLCMMAGQRFKL
>LOCXPOR44.412.HIT1.OR.2R.304.7tm_1.exons1.JACBYK010000016.1.Micropterus_salmoides
DAAECLFLFILPHGQTVPALLCIFVLLTLFSFVVNGLSLFGLGQSDDLSWEPRFAFLKNLILSDLVQTVTFGPAVIHSLVQRRTMAFSSWCYAQYFVGTVSIFSSLVTITCMALERYLYVCHAIHYLVILTQVRLRLVLSLIWVFSISVSTVSMVLLHMGNGGGNEQVTWGLLCEPDMVEQHMGFPRGSAVFRKLIGSFTLLLCLLVYAFCYLRMYQDARNAVVPFNTVNTTARKTVVFYCGMLFLQLLPLMLKAISDALREFESQSVSEAKLHMSLLVMLLVPPCINPLVYGLRNLEMKQALL
>LOCXPOR55.429.HIT1.OR.2R.293.7tm_1.exons1.JACBYK010001682.1.Micropterus_salmoides
MANNNSVIGGESLMRKINDQVILVQILVAAFLCINFLLITTFFMKAFFYTTMRYILFANTLLSDCLFLFMTDILLILSYFRFSIQLWLCLVIYIVLSLYTFVTPVTLTAMTLERFVAICMPLRHGELCSTRSSLRCILIIHSLSSVPCIIVLSIFFASATHRFYTQDIICSVETFILYSWQSHVRSAISQFYFLIMCITIVFSYGKITKVAKAASGENKKSTRKGLRTVLLHAFQLLLCLIQLWCPLIENAVLQNNVMLYVNVRYFNYITFILAPRCLSPFIYGLRDEMFFMH
>LOCXPOR45.430.HIT1.OR.2R.321.7tm_1.exons1.JACBYK010001682.1.Micropterus_salmoides
MQNQTEFPGNATSLKNLSMIIKVCVVIPFFCVFLCCIIVMLHIFASHRQFLDTSRYILFAYMLINDTLQLLSSVLLFLFAMGQVKFAIIYCVPLLFISTATFQNTPLILATMSLERYVAIFYPLQRPAAWRSDRIWIIILSLWLISCIYPIIDYSIGAHNPAVDVLSTPVLCKTIVVSSSPIQTLFKVTVSVLFFVVVAFIILFTYVRILLETRKLGQDRVSVSKAMHTVLLHGFQLLLCMLAFTSPITENLIVLHANWLQQDVAFFNYFCFMLIPRFLSPLIYGFRDQSLRGYIGRIFLCCSNKVKPRVRGKLQDNVSTS
>LOCXPOR46.244.HIT1.OR.2R.307.7tm_1.exons1.JACBYK010000002.1.Micropterus_salmoides
GEYTCVRFYVSTVSFSVLLFFNFLINSTIVRVERLRSHARFVLVFHLLVSALVYLGMSSVFYYQIHLGARPGRSACLAMITILISSASNILLTLTAMALDRYCAVCHPMRYTSTCMSGHWPWLLGVLTWLVALVIPLSLILNPDSSNTTTGDNYNGECGREQLKKGELQKVLFIGLCTLLILYSYVRILVEGRRLGVLNRRNRAGCRTIALHGSQLAVYILPNFVNFVLTILFKRGLIQPETKQLSAVVIFAFFSLAQCVAPVVYGLRKEELLEQLSRRFPCCSRYLKSALGWTVNVNWTQTQPKTR
>LOCXPOR47.375.HIT1.OR.2R.309.7tm_4.exons1.JACBYK010000002.1.Micropterus_salmoides
IMINSTQFSYFTLAAYFDSGVFKYLYFLIILTFYMSVVCVNLLLIVVICMNRSLHEPMYLFLCSLFVNELYGSTGLFPFLLLQILSDIHTVSAPFCFLQIFCVYSYGSVEFLNLAIMSYDRYLAICYPLQYNTRMTSKKIALLIAVTWLFPFLAIAVLIALSAPLKLCGNIINKVYCGNYSIVKLACSDTTVNNIYGLFYTVISVIIPLILIIFSYMKILKVCFSGSKQTRQKAVSTCTPHLVSLLNFSFGSCFQILQSRFDMSTVPSVSGILLSLYFLTCQPLFTPILYGLKMSKIRNICKHLPCGEV
>LOCXPOR48.454.HIT1.OR.2R.314.7tm_4.exons1.JACBYK010000002.1.Micropterus_salmoides
LNQKRIMTNSTQGSYFILGAYFDSGPLKYLFFMILTSLYTFILSLNLLLIVVICMNRSLHEPMYLFLCSLFVNELYGSTGLFPFLLLQILSDIHTVSAPFCFLQIFCLYSYVAVEFANLAIMSYDRYLAICYPLHYNTRMTFKKVVMLIGVSWLYPFVVVAGTTSLSSSLQLCGNIINKVFCDNYSVVKLACSDTTVNNIYGLIATYFVVFGPLILIFCTYMRILKVCFSGSKQTRQKAVSTCTPHLASLLNFCFGASFEVLQSRFNMNSVPHMMRILLSLYWITCQPLFNPLLYGLKLSKIYINCKRLFSWKV
>LOCXPOR49.476.HIT1.OR.2R.309.7tm_4.exons1.JACBYK010000002.1.Micropterus_salmoides
IMINSTQFSYFTLVAYFDTGAFKYLYFMIVMSLYMLIVCVNLLLIVVICMNRSLYEPMYLFLCSLFVNELYGSTGLFPFLLLQILSDIHTVSAPFCFLQIFCGYSYGCVEFLNLAIMSYDRYLAICYPLQYNTRMTSKKIALLIAVTWLFPFLAIAVLIALSAPLKLCGNIINKVYCGNYSIVKLACSDTTVNNIYGLISTVISVIVPLILILFSYMKILKVCFSGSKQTRQKAVSTCTPHLVSLLNFSFGSCFQILQSRFDMSTVPSVSDIFLSLYFITCQPLFTPILYGLKMSKIRYICKRLLCGEV
>LOCXPOR25.434.HIT1.OR.2R.308.7tm_4.exons1.JACBYK010002060.1.Micropterus_salmoides
MDEDLNVTYITLDGFVEVHNYRYIYFTIILFVYILVVCSNSTIVYLIWIHKNLHEPMYVFIAALLINSVVFSNAIYLKLLIDLLSEKPIISYSACLFQYFMFYSIGGSEFLLLAVMSYDRYVSICKPLQYPTIMKKSTVITCLALAWLVPACQLVVSATMSVYEKLCSFTLKVIFCNNSIYKLHCVSSRALSIYGVFLLLNVALFPLLFILFTYAKLFTITYSSCREVQKKAAQTCLPHLLVLINLALLGTFDVVIVRLESDIPKTAHLIMTLQMLLYHPLFNPMIYGLKMKEISKHLKQLLRQDKMN
>LOCXPOR18.435.HIT1.OR.2R.301.7tm_4.exons1.JACBYK010002061.1.Micropterus_salmoides
MEDEFNVTYVTLAGYVQVDEYRFLYFVIMLTVYILILCSNCTIVYLIWINQSLHEPMYIFIAALLINSVLLSTAIYPKHKQIISYSACLFQFHMFYSVGGSEFLLLAAMSYDRYVSICKPLQYPTIMNKTTVCIFLVLAWILPASQVAVPAALSANQKLCSFILKAIFCNNTVYKLQCVVSRAQIIHDMVILLNVALLPVLFILFTYTRIFLITYQSSREVRKKTVQTCLPHLIVLINFSCLCAYDVITVQLESDFPITVRLIMTLQIVMYHPLFNPIMYGLKMREISKHLKKLFCPAKMI
>LOCXPOR52.439.HIT1.OR.2R.302.7tm_4.exons1.JACBYK010002062.1.Micropterus_salmoides
MDEDSNVTYISLSGYVEVVKYRYLYFVIIFTVYILIIFCNSIIVCIIVIHRNLHEPMYVFIAALLINSLLFSTVIYPKLLIDFLSERQIISYSACLFQYFLFYTLGGSEFLLLAAMAYDRYVSICKPLQYPTIMRKTTVSLFLVLAWLVPACQVAGAVAFTANKKFCSFTLKGIFCNNSINKLYCVSSDELSVYGLIVLLNVLFFPMLFVFFTYTKIFIITYRSSREVRRKAAQTCLPHLLVLISFSLLCTYDIIIIRLESDIPNSARLIMTLQVVLYNPLFNPIIYGLKMKEISKHIKRLF
>LOCXPOR53.440.HIT1.OR.2R.307.7tm_4.exons1.JACBYK010002062.1.Micropterus_salmoides
MDEDSNVTYISLSGYVEVVKYRYLYFVIIFTVYILIIFCNSIIVCIIVIHRNLHEPMYVFIAALLINSLLFSTVIYPKLLIDFLSERQIISYSACLFQYFLFYTLGGSEFLLLAAMAYDRYVSICKPLQYPTIMRKTTVSLFLVLAWLVPACQVAGAVAFTANKKFCSFTLKGIFCNNSLNKLHCVSSDELSVYCVIVLLNVLFFPLLFVFFTYTKIFIITYRSSREVRRKAAQTCLPHLLVLISFSLLCTYDIIILRLESDIPNSARLIMTLQVVLYNPLFNPIIYGLKMKEISKHIKRLFVNTDK
>LOCXPOR45.492.HIT1.OR.2R.321.7tm_1.exons1.JACBYK010000003.1.Micropterus_salmoides
MQNQTEFPGNATSLKNLSMIIKVCVVIPFFCVFLCCIIVMLHIFASHRQFLDTSRYILFAYMLINDTLQLLSSVLLFLFAMGQVKFAIIYCVPLLFISTATFQNTPLILATMSLERYVAIFYPLQRPAAWRSDRIWIIILSLWLISCIYPIIDYSIGAHNPAVDVLSTPVLCKTIVVSSSPIQTLFKVTVSVLFFVVVAFIILFTYVRILLETRKLGQDRVSVSKAMHTVLLHGFQLLLCMLAFTSPITENLIVLHANWLQQDVAFFNYFCFMLIPRFLSPLIYGFRDQSLRGYIGRIFLCCSNKVKPRVRGKLQDNVSTS
>LOCXPOR55.513.HIT1.OR.2R.304.7tm_1.exons1.JACBYK010000003.1.Micropterus_salmoides
MANNNSVIGGESLMRKINDQVILVQILVAAFLCINFLLITTFFMKAFFYTTMRYILFANTLLSDCLFLFMTDILLILSYFRFSIQLWLCLVIYIVLSLYTFVTPVTLTAMTLERFVAICMPLRHGELCSTRSSLRCILIIHSLSSVPCIIVLSIFFASATHRFYTQDIICSVETFILYSWQSHVRSAISQFYFLIMCITIVFSYGKITKVAKAASGENKKSTRKGLRTVLLHAFQLLLCLIQLWCPLIENAVLQNNVMLYVNVRYFNYITFILAPRCLSPFIYGLRDEMFFHALKYIVLCGLYK
>LOCXPOR56.527.HIT1.OR.2R.313.7tm_4.exons1.JACBYK010000003.1.Micropterus_salmoides
MYTNASSALLLTLTTLGLSDAYIYPAFLFGTLTYLLIMFFNLLVLITIAWSKKLHKPMFILLFNLPISDMVGATAFFPQLVFSIVTQNRLISYPACITQAFLIHVYGTGNLLILSAMAYDRYIAICFPLKYNAIMTQHKLVRIIMIIWFINLSLMVTLISLLERLKNCRTNIVDLYCNNPSLLKLACEDTEVNNYYGLFTIVLLQGGSLLIIVFTYAQILRTCVMTNQTDARRKAIQTCGSHLVVFLILQINTMVTLISHRFESVSPFLRRALGVSVLVFPPFLDPIIYGLKTAELKQSIKMLLIRNVCSSRL
>LOCXPOR57.551.HIT1.OR.2R.311.7tm_4.exons1.JACBYK010000003.1.Micropterus_salmoides
MGNLYNISSVLVLDRFNLSSETVFPAFLFATLGYMIILFCNLVLILTIVLNKSLHQPMYLILLNLPINDLIGSSALFPQVINEILTNNRTMQYSACVVQAFFIHIYAGGTVFILSAMAYDRYIAICYPLKYNTIMTNAHIMRLITVLWMSSLVLIVVLFFLLLRLPRCRSELTHPYCDNPSLLSLVCADTTTNNIYGLFISALSQVIANGMILFTYLQILVACFRSKRSDTKAKALQTCATHLIVFLLLECLGLFTIISYRINNVSPHLRRFMGVSTLIFPPAVNPIIYGLKTKEIREKIVHFYRNKIRPS
>LOCXPOR58.245.HIT1.OR.2R.308.7tm_4.exons1.JACBYK010000003.1.Micropterus_salmoides
MSSQNSSIKVTEFIIGGFDTTEKPVVVGVVIMIIYVLVVLANVVNILFIIYDQRLHKPMYLLICNLAVVDILYTSSATPTMIGVLLAGVNTISYGACVLQMFAFHLAGVMELFALSIMAFDRLVAISYPFQYHSYLSNVRTVVFTFILWIIACGFVAVMPANVIPLPHCYSKLKYTFCDYAAIMRTTCVDPNYYFSQIGIIYFFLLFFTFIFICLSYLCMIFFVKLLSNDDKRKMSSTCLSHLIVVICYYCPSFILIVLTRIGVVLTLEERHGLLIGVMLGPSLVNPFVYCFRTKEIKYKIFKIFKKV
>LOCXPOR59.256.HIT1.OR.2R.333.7tm_4.exons1.JACBYK010000003.1.Micropterus_salmoides
IIFCFEKSVFINFILYYIYLDILLNMSSQNSSIKVTEFIIGGFDTTEKPVVVGVVILITYVLVVLTNIVNILFVIYDQRLHKPMYLLICNLAVVDILYTSSATPTMIGVLLAGVNTISYVPCIIQMFAFHLAGLMEMFALSIMAFDRLVAIRYPFHYHSYLTNVRTLVLTFILWLIACGFVAIAPATVIPLPHCYLKLKYTFCDYAAIIRTTCVDPNYYFNQTAIISFTLLFFTFIFICLSYLCMIFFVKLLSNDDKRKMGSTCLSHLIVVTCYYCPTFILIVLTRIGVVLTLEERHGLLIGVLLGPSLVNPFVYSLRTKEIKYKIFKIFKKV
>LOCXPOR60.279.HIT1.OR.2R.316.7tm_4.exons1.JACBYK010000003.1.Micropterus_salmoides
MPQGNHSTVTEFILTGFPGLHPEYQGFASVVLFLVYFLTLTGNATVLFLFATDRSLHKPMYYIILNLSACDILFSTTTLPKIISKYWFQSGTISFTACFVQMYFVHYLGTVNSYILFLMALDRYLAICHPLRYPLVLKNSTIQILSISAWVIAKAGPLMLVIRAYPLSYCASNIINQCYCDHIGITMLACTDRASFGFPALVFAMVTLLGPLAFIIFSYGSIILTVFKIADVQGRQKSLSTCSTQLIIISLYYLPRCFVYLASNVGITFSADVRIVIIMLYSLCPPMINPLIYCLRAKDMRESLWKQFNRMAIPQK
>LOCXPOR61.290.HIT1.OR.2R.344.7tm_4.exons1.JACBYK010000003.1.Micropterus_salmoides
CVVSLPPYCLFKGVVRHFCYIMPQGNHSTVTEFILTGFPGLHPEYQGFTSFVLFLVYFLTLTGNATVLFLFATDRSLHKPMYYIILNLSACDILFSTTTLPKIISKYWFQSGTISFTACFVQMYFVHYLGAVNSLILFLMALDRYLAICHPLRYPLVLKNSTIQILSISAWVIAKAGPLMMVIRAYPLSYCASNIINQCYCDHIGITMLACTDRASFGFPALVFAMVTLLGPLAFIIFSYGSIIITVLKIANVQGRLKSLSTCSTQLIIISLYYLPRCFVYLASNVGITFSADVRIVIIMLYSLCPPMINPLIYCLRAKDMRESLWKQFNRKTIPQKSISAISN
>LOCXPOR62.322.HIT1.OR.2R.324.7tm_4.exons1.JACBYK010000003.1.Micropterus_salmoides
MPQGNHSTVTEFILTGFPGLHPEYQGFASVVLFLVYFLTLTGNATVLFLFATDRSLHKPMYYIILNLSACDILFSTTTLPKIISKYWFQSGTISFTACFIQMYFVHYLGSVNSLILFLMALDRYLAICHPLRYPLVLKNSTIHILSISAWIIAKPCPLMMVIRAYPLPYCASNIINQCYCDHIGITMLACTDRALYGFPALVFAMVVLLGPLAFIIFSYGSIIITVLKIANVQGRLKSLSTCSTQLIIISLYYLPRCFVYLASNVGITFSADVRIVIIMLYSLCPPMINPLIYCLRAKDMRESLWKQFNRKTIPQKSQVLAISN
>LOCXPOR63.347.HIT1.OR.2R.321.7tm_4.exons1.JACBYK010000003.1.Micropterus_salmoides
IYTNVTGMRSFFILGFPGLSPQYYGPVSAMFFFFYLSIAVGNIFILAFVICQKSLQKPTYLVFCHLALNDLTFGTVTLPKIISKYWFGDGIISFYWCFTQMFFVHYLGSVTSFILLVMTVDRFIAICIPLRYPVLITNNTMSVLCGFAWFIPLPLMVAVVLHALTLPYCKSNVIAQCYCDHFSITSQACGEDVKILQVTALCVAMFCLLLPLAFILFSYVSIIVVILKMSSVVGRKKFLSTCTPQIFITCLFYLPRCFVYVANTVGFSFSLDVRILLILFYSLFPAAVNPVIYCFKTQDMKQTLIKRLKKTKIGIEIKLSY
>LOCXPOR114.376.HIT1.OR.2R.318.7tm_4.exons1.JACBYK010000003.1.Micropterus_salmoides
MFYSNVTRIKHFFILGFPGLSPEYYGLLTALLFILFLAIAIGNIFILVFVICHRSLHKPTYLIFCHLALTDLAFEAVTLPKLISKYLFNDSIISFYGCFVQMFFVHFIGATHSFILMVMALDRFIAICAPLRYTALFTNSTVSVLCGISWLMPISWMVGLVLDALTLPFCNSNIIVHCFCDHITLTVLGCEKTREVQVVGFGLAMFSLLVPLFFIILSYFIIMVAVMRMSTSTGRMKTLSTCTPQILITFLYYMPRCFVYLANIVGFTFSDAVRIVVVMLYSQLPAVVNPIIYCLKTKDIKEHLKKKFLIREVNFSTE
>LOCXPOR65.392.HIT1.OR.2R.316.7tm_4.exons1.JACBYK010000003.1.Micropterus_salmoides
MQHINITNIKHFIITGFPGLPPDYYGPVSVLLLLIFLAIVVGNAFILAVIMFERTLHKPTYFIFFYLAMIDMAFGIVTLPKIIAVYWWNDRITSFDACFTQMYFVHALGASQSLILLVMALDRFVAIWFPFRYPAVITNKAVSITCSLCWVVTFIRMLGLVLHALTLPYCNQNIITQCYCDHISVTQLGCGENVAYVKSVALVNSLLTLLVPLTFIIFSYVSIIIAVLKMSHTERHHKVLSTFAPQIFITCLYYVPRCFVYLAHYLGYSFSTDARIVITMLYSLIPPVVNPMIYCFKTKDIKEALMQRFKNRKVSI
>LOCXPOR66.411.HIT1.OR.2R.307.7tm_4.exons1.JACBYK010000003.1.Micropterus_salmoides
MINSTQVSYFILVAYFDTGALKYLYFMIVMSLYMLIVGANLLLIVVICMNRSLHEPMYLFLCSLFVNELYGSTGLFPFLLLQILSDIHTVSAPFCFLQIYCVHFYGNVQFFTLGVMSYDRYLAICHPLQYHIRMTINKVAILTVFIWFYNLLYTVVMLSKSAQLQLCGNTIQKVYCDNYSIVKLACSDTTVNSMNGLIYLFTVIFGLVILIFYTYMRILKVCFSGSKQTRQKAVSTCTPHLASLLNFSFGVFFEIMQSRFDMSRVPIMLRIFLSLYWLTCQPAFSPLVYGLKMSKIRIICKRLAFGK
>LOCXPOR67.423.HIT1.OR.2R.309.7tm_4.exons1.JACBYK010000003.1.Micropterus_salmoides
MINSTQVSYFILVAYFDTGALKYLYFMIVMSLYMLIVGANLLLIVVICLNRSLHEPMYLFLCSLFVNELYGSTGLFPFLLLQILSDIHTVSAPFCYLQIFCVHFYGSVQFFTLGVMSYDRYLAICHPLQYHIRMTSSKVAILTAFIWLYSVLATVVMMSLSVPLQRCGNTIEKVYCDNYSIVKLACSDTTVSNIFGLVYIFTVIFGLVILILYTYMRILKVCFSGSKQTRQKAVSTCTPHLASLLSFAFGSFFEIVQGRFNMSRVPIMFRIFLSLYWLTCQPLFTPVLYGLNMSKIRIISKILYLGRRM
>LOCXPOR68.438.HIT1.OR.2R.306.7tm_4.exons1.JACBYK010000003.1.Micropterus_salmoides
MINSTQVSYFILAAYFDTGALKYLYFMIVMSLYMLIVGANLLLIVVICMNRSLHEPMYLFLCSLFVNELYGSTGLFPFLLLQILSDIHTVSAPFCFLQIYCLYSYGCAEFVTLAIMSYDRYLAICYPLQYNTRMTSKTVAILTTLIWLYGVLFTGVMLSLSVPLQLCGNTIQKVYCDNYPIVKLACSDTTVNNMYGIFHMCTVIVGLIILILYTYMRILKVCFSGSKQTRQKAVSTCTPHLASLLNFSFGAFFEIMQSRFNLSSLPNMLRILLSLYWLTCQPLVSPLVYGLKMSKIRTVYKSLLFG
>LOCXPOR69.444.HIT1.OR.2R.306.7tm_4.exons1.JACBYK010000003.1.Micropterus_salmoides
MINSTQFSYFTLAAYFDTGVFKYLYFLIILTLYMLIVGANLLLIVVICMNRSLHEPMYLFLCSLFVNELYGSTGLFPFLLLQILSDIHTVSAPFCFLQIYCLYSYGCVEFVTLAIMSYDRYLAICYPLQYNTRMTSKTVAILTTLIWLYGVLFTGVMLSLSVPLQLCGNTIQKVYCDNYPIVKLACSDTTVNNMYGIFHMCTVIVGLIILILYTYMRILKVCFSGSKQTRQKAVSTCTPHLASLLNFSFGAFFEIMQSRFNLSSLPNMLRILLSLYWLTCQPLVSPLVYGLKMSKIRTVYKSLLFG
>LOCXPOR70.446.HIT1.OR.2R.308.7tm_4.exons1.JACBYK010000003.1.Micropterus_salmoides
MINSTQVSYFILAAYFDTGLYKYIYFMVIMSLYMLIVGANLLLIVVICMNRSLHEPMYLFLCSLFVNELYGSTGLFPSLLVQILSDIHTVSAPFCFLLNFCLNFYAGVGFTNLAVMSFDRYLAICCPLQYNIQMTSYKIAMLIALTWLYALLVCLIMISLTNSLKLCGNIIEKVYCDNYSIVKLACSDTTINNIYGLFMISFTILCPVCLIFYTYIKILKVCFSGSKQTRQKAVSTCTPHLASLLNFSFGAFFEIVQSRFNMNHVPIVLRFFLSLYFLTCQPLLNPLLYGLNMSKIRNICKSLVFAKM
>LOCXPOR71.448.HIT1.OR.2R.311.7tm_4.exons1.JACBYK010000003.1.Micropterus_salmoides
RRIMTNSTQFSYFKLGAYFDIRLLKYVFFLILTSLYVLILCVNLLLIVVICLNRSLHEPMYLFLCSLFVNELYGSTGLFPFLLLQILSDIHTVSAPFCFLQIFSLYSYVAVEFVNLAVMSYDRYLAICCPLHYNTRMTFKKVVMLIGVSWLYPFVVVAGTTFLSSSLQLCGNIIDKVYCDNYSVVKLACSDTTVNNIYGLFATYFVVFGPVILILYTYMRILKVCFSGSKQTRQKAVSTCTPHLASLLNFCFGASFEVLQSRFNMSSVPIILRIFLSLYFLTCQPLFNPLLYGLKMSKIRNICKNLFSSEV
>LOCXPOR72.450.HIT1.OR.2R.313.7tm_4.exons1.JACBYK010000003.1.Micropterus_salmoides
MIMINSTQVSYFALDAYFDTGLFKYLYFIFILSLYIFILCVNLFLIVVICMNRSLHEPMYLFLCSLFVNELYGSTGLFPFLLLQILSDIHTVSAPFCFLQIFSLYSYGSVEFTNLAVISYDRYLAICCPLQYNAHMTSHKVVMLIVVIWLPPFFAVFVTISFSVSLQLCGNIINQVYCDNYSIIKLACYDTSVNNVYEIIAFSLTVFAPMSVIFYTYMRILKVCFSGSKQTRQKAVSTCTPHLASLLNFAFGACFEIFQSRFNMNSVPHMMRIFLSLYFFTCQPLFNPLMYGLNMSKIRIICKSLLLSSVEKC
>LOCXPOR73.452.HIT1.OR.2R.310.7tm_4.exons1.JACBYK010000003.1.Micropterus_salmoides
MIMINSTQVSYFALDAYFDTGLFKYLYFIFILSLYMLILCVNLLLIVVICMNRSLHEPMYLFLCSLFVNELYGSTGLFPFLLLQILSDIHTVSAPFCFLQIFCVYPYGGVELTNLAVMSYDRYLAICCPLQYNAHMTSNKVVMLIVVIWLPPFLAVFVTTCLSASLQLCGNIINKVYCDNYYIIKLACYDTRVNNVYELIAASLIVFAPVSVIVYTYMRILKVCFSGSKQTRQKAVSTCTPHLASLLNFSLGSCFEIFQSRFNMNSVPNMMRIFLSSYFITCQPLFNPFMYGLNMSKIRIICKSLLLTSV
>LOCXPOR74.456.HIT1.OR.2R.310.7tm_4.exons1.JACBYK010000003.1.Micropterus_salmoides
MIMINSTQVSYFTLDAYFDTGFFKYLYFIFILSLYMLIVCVNLLLIVVICMNRSLHEPMYLFLCSLFVNELYGSTGLFPFLLLQILSDIHTVSVPFCFLQILCVYSYGSVQFTNLAVISYDRYLAICCPLQYNAHMTSNKVVMLIVVIWLPPLFAVFVTTCLSASLQLCGNIINKVYCDNYTIIKLACYDTSVNNVYEIIAFSLTVFAPVSVIFYTYMRILKVCFSGSKQTRQKAVSTCTPHLASLLNFSVGSCFEIFQSRSNMNSVPNMMRIFLSLYFITCQPLFNPFMYGLNMSKIRITCKSLLLTSV
>LOCXPOR75.458.HIT1.OR.2R.313.7tm_4.exons1.JACBYK010000003.1.Micropterus_salmoides
MIMINSTQVSYFALDAYFDTGLFKYLYFIFILSLYMSILCVNLLLIVVICMNRSLHEPMYLFLCSLFVNELYGSTGLFPFLLLQILSDIHTVSVPFCFLQILCVYSYGSVQFTNLAVISYDRYLAICCPLQYNAHMTSNKVVMLIVVIWLPPFFAVFVTICLSASLQLCGNIINQVYCDNYSIIKLACYDTSVNNVYELIAFSLTVCAPMSVIFYTYMRILKVCFSGSKQTRQKAVSTCTPHLASLLNFSFGSCFLILQSRFNMNSVPNMMRIFLSLYFFTCQPLFNPLMYGLNMSKIRIICKCLLLRSVEKC
>LOCXPOR76.460.HIT1.OR.2R.310.7tm_4.exons1.JACBYK010000003.1.Micropterus_salmoides
ITMINSTQVSYFALDAYFDTGHFKYLYFIFILSLYMLILCVNLLLIVVICMNRSLHEPMYLFLCSLFVNELYGSTGLFPFLLLQILSDIHTVSAPFCFLQIFCVYTYGGVEFTNLAVISYDRYLAICCPLQYNAHMTSNKVVMLIAVIWLPPLFGVFVTISFSSSLQLCGNIINQVYCDNYSIIKLACYDTSVNNVYELIAFSLIVFAPMSVIFYTYMRILKVCFSGSKQTRQKAVSTCTPHLASLLNFSFGSCFLILQSRFNMNSVPNMMRIFLSLYFFTCQPLFNPLMYGLNMSKIRIICKSLILCSV
>LOCXPOR77.462.HIT1.OR.2R.311.7tm_4.exons1.JACBYK010000003.1.Micropterus_salmoides
MIMINSTQVSYFALDAYFNTGLFKYLYFIFIMSLYMLILCVNLLLIVVICMNRSLHEPMYLFLCSLFVNELYGSTGLFPFLLLQILSDIHTVSAPFCFLQIFCVYIYGGVEFTNLAVISYDRYLAICCPLQYNAHMTSHKVVMLIVVIWLPPFFAVFVTTCLSASLQLCGNIINQVYCDNYTVIKLACYDTSVNNVYELIAASLTVFAPMSVIFYTYMRILKVCFSGSKQTRQKAVSTCTPHLASLLNFSFGSCFLIFQSRFNMNSVPHMMRIFLSLYFFTCQPLFNPLMYGLNMSKIRIKCKSLLLSSVG
>LOCXPOR78.464.HIT1.OR.2R.312.7tm_4.exons1.JACBYK010000003.1.Micropterus_salmoides
IMINSTQVSYFTLDAYFDTGLFKYLYFIFIMSLYMLIVCVNLLLIVVICMNRSLHEPMYLFLCSLFVNELYGSTGLFPFLLVQILSDIHTVSAPFCFLQIFSLYSYGSVEFTNLAVISYDRYLAICCPLQYNAHMTSNKVVMLIVVIWLPPLFAVLVTTCLTASLQLCGNIVNQVYCNNYYIIQLACYDTSVNNVYELIAASLIVFAPVSVIFYTYMRILKVCFSGSKQTRQKAVSTCTPHLASLLNFAFGASFEILQSRFNMNSVPHMMRIFLSLYFFTCQPLFNALMYGLNMSKIRIICKSLLLTSVGKC
>LOCXPOR79.466.HIT1.OR.2R.308.7tm_4.exons1.JACBYK010000003.1.Micropterus_salmoides
MINSTRGSFFILGAYFDPGAFKYLYFMIVVSLYIFILSINLLLIVVICMNRSLHEPMYLFLCSLFVNELYGSTGLFPFLLLQILSDIHTVSAPFCFLQIFSLYSYGSVEFTNLAVISYDRYLAICCPLQYHANMTSHKVAMLIVVIWLPPFFAVFITTCLTASLQLCGNIVNQVYCNNYYIIQLACYDTSVNNVYELIAASLIVFAPMSVIFYTYMRILKVCFSGSKQTRQKAVSTCTPHLASLLNFAFGACFEILQSRFNMNSVPHMMQIFLSLYFPTCQPLFNALIYGLNMSKIRIICKSLLLSSV
>LOCXPOR116.468.HIT1.OR.2R.309.7tm_4.exons1.JACBYK010000003.1.Micropterus_salmoides
IMINSTQVSYFSLDAYFNTGLFKYLYFIFILSLYMLILCVNLLLIVVICMNRSLHEPMYLFLCSLFVNELYGSTGLFPFLLLQILSDIHTVSAPFCFLQIFSLYSYGGVEFTNLAVISYDRYLAICCPLQYNAHMTSNKVAMLIAVIWLPPLFVVFVTTCLSASLQLCGNIINQVYCDNYSIIKLACYDTSVNNVYEIIAFSLTVFAPMSVIFYTYMRILKVCFSGSKQTRQKAVSTCTPHLASLLNFAFGVSFEILQSRFNMNSVPNMMRIFLSLYFPTCQPLFNALMYGHNMSKIRIICKCLLLSSV
>LOCXPOR81.470.HIT1.OR.2R.309.7tm_4.exons1.JACBYK010000003.1.Micropterus_salmoides
IMINSTQVSYFALDAYFDTGLFKYLYFIFILSLYMLIFCVNLLLIVVICMNRSLHEPMYLFLCSLFVNELYGSTGLFPFLLLQILSDIHTVSAPFCFLQIFCVYSYGSVQFTNLAVISYDRYLAICYPLQYDAHMTSNKVVMLIVVIWLPHLFGVFVTICLSASLQLCGNIINQVYCDNYSIIKLACYDTSVNNVYELIAFSLTVFAPMSVIFYTYMRILKVCFSGSKQTRQKAVSTCTPHLASLLNYSFGVSFEILQSRFNMNSVPNMMRIFLSLYFLTCQPLFNPLMYGFNMSKIRIICKSLLLSSV
>LOCXPOR82.472.HIT1.OR.2R.312.7tm_4.exons1.JACBYK010000003.1.Micropterus_salmoides
IMINSTQVSYFALAAYFDTGLFKYLYFMVIVSLYMLILCANLLLIVVICMNRSLHEPMYLFLCSLFVNELYGSTGLFPFLLLQILSDIHTVSAPFCFLQIFCLYSYGSVEFTNLAVISYDRYLAICCPLQYHANMTSHKVAMLIVVIWLPPFCAVFITTCLSASLQLCGNIINRVYCDNYTVIKLACYDTSVNNVYELIAASLTVFAPVSVILYTYMRILKVCFSGSKQTRQKAVSTCTPHLASLLNFSVGVSFEILQSRFNMDSVPHMMRIILPLYYLTCQPLFNPLMYGLNMSKIRIKCKSLLLSSVEKC
>LOCXPOR83.474.HIT1.OR.2R.309.7tm_4.exons1.JACBYK010000003.1.Micropterus_salmoides
IMINSTQFSYFTLDAYFDSGVFKYLYFLIILTFYMSVVCVNLLLIVVICMNRSLHEPMYLFLCSLFVNELYGSTGLFPFLLLQILSDIHTVSAPFCFLQIFCVYSYGSVEFLNLAIMSYDRYLAICYPLQYNTRMTSKKIALLIAVTWLFPFLAIAVLIALSAPLKLCGNIINKVYCGNYSIVKLACSDTTVNNIYGLFYTVISVIIPLILIIFSYMKILKVCFSGSKQTRQKAVSTCTPHLVSLLNFSFGSCFQILQSRFDMSTVPSVSGILLSLYFLTCQPLFTPILYGLKMSKIRNICKRLLCGEV
>LOCXPOR84.483.HIT1.OR.2R.309.7tm_4.exons1.JACBYK010000003.1.Micropterus_salmoides
LNQKRIMMNSTQGSYFILGAYFDSGPLKYLFFMILTSLYIFILSLNLLLIVVICMNRSLHEPMYLFLCSLFVNELYGSTGLFPFLLLQILSDIHTVSVPFCFLQIYCVYSYAGVEFSNLAIMSYDRYLAICCPLQYNIRMTFRKVVILIAAAWLYNLLGVLVVTSLSSSLQLCGNTINKVYCDNYSIVKLACSDTRGINLYGLIGTFLSVFGPVILIIYTYMRILKVCFSGSKQTRQKAVNTCTPHLASLLNFCFGVSFEVLQSRFNMNSVPNMMRILLSLYFLTCQPLFNPLMYGLNMSKIRIKCKHL
>LOCXPOR85.485.HIT1.OR.2R.314.7tm_4.exons1.JACBYK010000003.1.Micropterus_salmoides
LNQKRIMMNSTQGSYFILGAYFDSGLLKYLFFMILTSLYIFILSLNLLLIVVICMNRSLHEPMYLFLCSLFVNELYGSTGLFPFLLLQILSDIHTVSAPFCYLQIFSLYSYGGVEFSNLAVMSYDRYLAICCPLQYNTRMTFRKVVILIAISWLYPFLAIFILIMLSSSLQLCGNIINKVYCDNYSVVKLACSDTTVNNIYGLIITCSVVFSPVILILYTYMRILKVCFSGSKQTRQKAVSTCTPHLASLLNFSFGSSFEILQSRFNMNRVPNILQIFLSLYWLTCQPLFNPLVYGLKMSKIRIICKSMFSWKV
>LOCXPOR86.487.HIT1.OR.2R.318.7tm_4.exons1.JACBYK010000003.1.Micropterus_salmoides
MINSTLSSLSYFILGAYLHVGNLRYFYFLITALLYIVIVAVNTSLIVVICMNRSLHEPMYLFLCSLFVNELYGSTGLFPFLLLQILSDIHTVSAPFCFLQIFCLYTYGSIEFSNLAIMSYDRYLAICCPLQYNTHMTLNKVFILIFGVWLYSFVKFLMTLSLNIRLTQCRNIINSLYCQNYLVVKLACSDTRLNDIYGLVGIVFSVVIPLLLIFCSYIKILKVCFAASKQTRQKAVSTCTPQLVSLLNFSFGSSFEMIQSRFDMTGVPSVLRIFLSLYFLTIQPLLNPIMYGMQMSKIRRTFKHLFCFKLFTGQIDTM
>LOCXPOR87.489.HIT1.OR.2R.318.7tm_4.exons1.JACBYK010000003.1.Micropterus_salmoides
MINSTLSGVSYFILGAYLYVGNLRYFYFLITALLYIVIVAVNTSLIVVICLNRSLHEPMYLFLCSLFVNELYGSTGLFPFLLLQILSDIHTVSVPFCFLQIFSLYSYGSIEFCNLAIMSYDRYLAICYPLQYNTRMTLKKVFILIIMVWLYSFVKFLMTLTLNIQLTLCGNILNSLYCQNYLVVKLACSDTTAYNVYGLFLVVLTIVVPLLPILYSYMKILKLCFAASKQTRQKAVSTCTPQLVSLLNFSFGSTFEMIQSRFDMTGVPSVLRIFLSLYCLTIQPLLNPIMYGMQMSKIRKIFKHLFCYKLLTGQRDTM
>LOCXPOR88.494.HIT1.OR.2R.318.7tm_4.exons1.JACBYK010000003.1.Micropterus_salmoides
MINSTLSNLSYFILGAYLHVGNLRYFYFLITALLYIVIVAVNMSLIVVICMNRSLHEPMYLFLCSLFVNELYGSTGLFPFLLLQILSDIHTVSAPFCYLQIFSLYSYGSIEFANLAVMSYDRYLAICCPLQYNTRMTLNKVFIFIIVIWLYSCVNILIPLTLNIRLTLCGHIINSLYCHNYLVVKLACSDTRLNDIYGLFVVVLSIVVPLLPIIFSYIKILKVCFAASKQTRQKAVSTCTPQLVSLLNFSFGCSFEILQSRFDMTGVPSVLRIILSLYFLIIQPLLNPIMYGMQMSKIRRTFKHLFCFKLFTGQIDTM
>LOCXPOR89.496.HIT1.OR.2R.318.7tm_4.exons1.JACBYK010000003.1.Micropterus_salmoides
MINSTLSSLSYFILGAYLHVGNLRYFYFLITALLYIVIVAVNTSLIVVICMNRSLHEPMYLFLCSLFVNELYGSTGLFPFLLLQILSDIHTVSAPFCFIQIFCLYTYGHVQFSNLAVMSYDRYLAICCPLQYNTLMTLNKVCILIFVAWLYSFVTFLIVLSLNIRLALCGNIISSLYCQNYIVVKLACSDTKVNNIYGLVGIVFSVVIPLLLIFYSYIKILKVCFAASKQTRQKAVSTCTPQLVSLLNFSFGGCFEILQSRFDMTSFPSVLRIFLSLYFLLIQPLLNPIMYGMQMSKIRRTFKHLFCFKLLMGQRDTM
>LOCXPOR90.498.HIT1.OR.2R.318.7tm_4.exons1.JACBYK010000003.1.Micropterus_salmoides
MINSTLSNLSYFILGAYLHVGNLRYFYFLITALLYIVIVAVNMSLIVVICMDRSLHEPMYLFLCSLFVNELYGSTGLFPFLLLQILSDIHTVSAPFCYLQIFCLYTYGSIEISNLAIMSYDRYLAICCPLQYNTHMTLNKVFIFIIVVWLYSFVKFVIILSLNIRLTLCGHIINSLYCQNYLVVKLACSDTKLNNIYGLFSIVLSIVVPLLPIIFSYIKILKVCFAASKQTRQKAVSICTPQLVSLLNFSFGSSFEILQSRFDMTGVPSVLRIILSLYFLIIQPLLNPIMYGMQMSKIRRTFKHLFCYKLLTGQRDTM
>LOCXPOR91.500.HIT1.OR.2R.318.7tm_4.exons1.JACBYK010000003.1.Micropterus_salmoides
MINSTLSNLSYFILGAYLHVGNLRYFYFLITALLYIVIVAVNTSLIVVICMNRSLHEPMYLFLCSLFVNELYGSTGLFPFLLLQILSDIHTVSAPFCFLQIFCLYTYGSIEFCNLAIMSYDRYLAICCPLYYNTRMPLNKVFIFIFVVWLYSFVKCLIALFLNISLTLCGNFINSLYCQNYLVVKLACSDTKGYNIYGLLVVVLTILVPLLPILFSYLKILKVCFAASKQTRQKAVSTCTPQLVSLLNFSFGCSFEILQSRFDMTGVPSVLRIILSLYFLIVQPLLNPIMYGMQMSKIRRTFKHLFCYKLLTGQRDTM
>LOCXPOR92.502.HIT1.OR.2R.308.7tm_4.exons1.JACBYK010000003.1.Micropterus_salmoides
MVNSTQIPYFIFNAYFYSDNLKYLYFVIVMSLYMLILCANLLLIVVICMNRSLHEPMYLFLCSLFVNELYGSTGLFPFLLLQILSDIHTVSVPFCHLQIFCLYTYAGVEFANLAIMSYDRYLAICYPLQYNTCMTFKKVVVLIGVSWLCPFLINVVTASLRVPLQLCGNIINKVFCDNYSVVKLACSDTTVNNIYGLISASLSIVGPVSLILYTYVKILKVCFSGSKQTRQKAVSTCTPHLASLLNFSFGCFFEVLQSRFNMNSVPNMLRIFLSLYFLTCQPLFNPVMYGLNMSKIRIICKSLVFAEM
>LOCXPOR93.504.HIT1.OR.2R.308.7tm_4.exons1.JACBYK010000003.1.Micropterus_salmoides
MVTSTNYSYFVFSAYFYSNNFKYLFFVIIMFLYIFILTANLLLIVVICMNRSLHEPMYLFLCSLFVNELYGSTGLFPFLLLQILSDIHTVSAPFCFLQILCLFTYGSIEFANLAIMSYDRYLAICYPLQYNTHMTFKKVVLLIGVSWLYSFLTNAVTLSLSIPLQLCGNIINKVYCDNYSVVKLACSDTTANNIYGLISISVSVLCPVSLILYTYMRILKVCFSGSKQTRQKAVSTCTPHLASLLNFSFGCFFEILQSRFNMNSVPNMLRIFLSLYFLTCQPLFNPVMYGLNLTKIRIICKSLIFAKM
>LOCXPOR94.506.HIT1.OR.2R.308.7tm_4.exons1.JACBYK010000003.1.Micropterus_salmoides
MVNSTQISYFVLSAYFYSDNFKYLYFVIVMSLYMLIVAVNTSLIVVICMNRSLHEPMYLFLCSLFVNELYGSTGLFPFLLLQILSDIHTVSAPFCFLLIFCLYSYASVEFNNLAIMSYDRYLAICYPLQYNTRMTFKKVVLLIGVSWLYSFFITVVMASLSSSLQLCGNIINKVYCDNYSVVKLACSDTTANNIYGLIVTSFSILCPVSLIFYTYMRILKVCFSGSKQTRQKAVSTCTPHLASLLNFCFGCFFEVFQSRFNMNSVPNMLRIFLSLYFLTCQPLFNPVMYGLNLTKIRNMCKSLVFAKM
>LOCXPOR95.510.HIT1.OR.2R.303.7tm_4.exons1.JACBYK010000003.1.Micropterus_salmoides
MVNSTQISYFIFNAYFYSDNLKYFYFVIVMSLYMLIVAVNTSLIVVICMNRSLHEPMYLFLCSLFVNELYGSTGLFPFLLLQILSDIHTVSAPFCFLQIFCLYSYGSVELNNLAVMSYDRYLAICYPLQYNTRMTFKKVVLLIGVSWLYSFFINVVMASLSSSLQLCGNIINKVYCDNYSVVKLACSDTTANNIYGLIVTSLTILCPVSLILYTYVKILKVCFSGSKQTRQKAVSTCTPHLASLLNFSFGCFFEVFQSRFNMNSVPNMLRIFLSLYFLTCQPLFNPVMYGLNLSKIRIICKSL
>LOCXPOR96.512.HIT1.OR.2R.310.7tm_4.exons1.JACBYK010000003.1.Micropterus_salmoides
MMMTNSTRVSYFTFTAYFDLGLFKYLFFMIIMCFYIVILCANLLLIVVICLNRSLHEPMYLFLCSLFVNELCGSTGLFPFLLLQILSDIHTVSAPFCYLQIFCLYTYANVQFYNLAIMSYDRYLAICYPLQYNTRMTSNKVSMLIAVTWLFPLLHVVVMISLNTSLQLCSNIIDRLYCDNYSIVKLACYSTTVNNVYGLAYTFTVLIVLTILIFYTYMRILKVCFCGSKQTRQKAVSTCTPHLASLLNFAFGCFFEVLQSRFNMSSVPIVLRVILSLYFLTCQPLFNPLLYGLNLKKVRMICKSLFFGKI
>LOCXPOR97.515.HIT1.OR.2R.303.7tm_4.exons1.JACBYK010000003.1.Micropterus_salmoides
MVNSTQISYFIFNAYFYSDNLKYIYFVIVMSLYMLIVAVNTFLIVVICMNRSLHEPMYLFLCSLFVNELYGSTGLFPFLLLQILSDIHTVSVPFCFLQIFCLYSYGTVEFNNLAVMSYDRYLAICYPLQYNTRMAFKKVVVLIGVSWLYSFLINVVTASMRSPLQLCGNIINKVFCDNYSVVKLACSDTTANNIYGLIVTSLTILCPVSLILYTYVKILKVCFSGSKQTRQKAVSTCTPHLASLLNFSFGCFFEVFQSRFNMNSVPNMLRIFLSLYFLTCQPLFNPVMYGLNLSKIRIICKSL
>LOCXPOR98.517.HIT1.OR.2R.310.7tm_4.exons1.JACBYK010000003.1.Micropterus_salmoides
MMMTNSTRVSYFTFTAYFDLGLFKYLFFMIIMSLYMLILCANLLLIVVICLNRSLHEPMYLFLCSLFVNELYGSTGLFPFLLLQILSDIHTVSAPFCYLQIFCLYTYANVQFYNLAIMSYDRYLAICYPLQYNTRMTSNKVSMLIAVTWSFPLLNIVVMISLNASLQLCSNIIDRLYCDNYSIVKLACYSTTVNNVYGLAYTFTVLIGLTILIFYTYMRILKVCFCGSKQTRQKAVSTCTPHLASLLNFAFGCFFEVLQSRFNMSSVPIVLRVILSLYFLTCQPLFNPLLYGLNLKKVRMICKSLFFGKI
>LOCXPOR99.519.HIT1.OR.2R.313.7tm_4.exons1.JACBYK010000003.1.Micropterus_salmoides
TVLGTRKRLMTNATQISYFTLSAYFDTGLFKYLYFMIALSLYILIVFANVLLIATICMNRSLHEPMYLFLCSLFVNGLYGSTGLFPSLLVQILSDIHTVSAPFCFLQIFCVYSYGSIEFLNLAIMSYDRYLAICCPLQYNTCMPINKVVILIAVIWLSPILVNFFTLPLIVPLQRCGNIINKVYCDNHSIVKLACYDTTVNNIYGLFVSALSVFGPLILIVYTYMKIFKVCFSGSKQTRQKAVSTCTPHLASLLNFSFGACFEILQSRFNMNNVPNMLRIFLSLYFLTCPPLFNPVMYGLNMSKIRVACKNLI
>LOCXPOR100.520.HIT1.OR.2R.321.7tm_4.exons1.JACBYK010000003.1.Micropterus_salmoides
FCGEGKMENVSSHKHFILNGFNELGALRPVLFIPFFFMFVVSLFANSLLLYVIITQRSLHSPMYILIAAMAGVDLSLPLFFVPNMLLNFLFDWRGISLIGCLAQMHFIHFVGAFQSTLLVWMALDRYFAICTPLYYRERMALPKFFNFIIPLVVRNALMITLFVSLAGSLSFCAVNLINHCFCEHMALVELACGSTAINNLVGLLTVLLIPVADFIFIAASYVVIFSSVLKSGRAGVKALHTCITHIMVITVSLTIALVAFLSYRIRNGLPSASRVFFSTMYLLFPSCFNPIIYGIRTTEIRQHIVKTLTCCRCDQTVPDS
>LOCXPOR101.521.HIT1.OR.2R.316.7tm_4.exons1.JACBYK010000003.1.Micropterus_salmoides
EPLRENVSSHKYFIFDGFNELGALRPVLFIPFFFMFVVSLFANSLLLYVIITQKSLHSPMYILIAAMAGVDLSLPLFFVPNMLLNFLFDWRGSSLIGCLAQMFFVHLLGTCQSTLLLWMALDRYFAICTPLYYHKCMVLPRFLRFVIPLLIRNFLMITLVVSLAGSLPFCSKNVINHCFCEHMALVELACGSTAVNNLVGLLTVFLIPVADFIIITSSYIIIFSSVLRAGRSGVKALHTCVTHIVVMTVSLTIILVAFLSYRIRNGLPAAVRVFFSIMYLFFPSCFNPIIYGIRTTEIRQQILKMLTCSHFVQTVP
>LOCXPOR102.522.HIT1.OR.2R.318.7tm_4.exons1.JACBYK010000003.1.Micropterus_salmoides
EPLRENVSSHKYFIFDGFNELGALRPVLFTPFFFMFIVSLFANSLLLYVIITQRSLHSPMYILIAAMAGVDLSLPLFFVPNMLLNFLFDWRGISLGSCLVQMYFVHLLGALQSSLLLWMALDRYFAICTPLYYHEHMAIPRFLKFVIPLLIRNVFIVSVVVSLAGSLPFCFRNTIDHCFCEHMALVELACGSTAVNSLVGLISVFLIPVADFIIITSSYIVIFSSVLGAGKSSVKALHTCVTHIVVMAVSLTIILVAFLSYRIRNGLPAAVRVFFSIMYLFFPSCFNPIIYGIRTTEIQQHILKTLTRCHFVKMVPHT
>LOCXPOR103.523.HIT1.OR.2R.313.7tm_4.exons1.JACBYK010000003.1.Micropterus_salmoides
ERLLTQIFYLRRLQRTRSAEVRPLHPFFFMFVVSLFANSLLLYVIITQKSLHSPMYILIAAMAGVDLSLPLFFIPNMLLNFLFDWRGISLGSCLVQMFFVHLLGALQSSLLLWMALDRYFAICTPLYYHEHMAIQRFLKFVIPVLIRNVLTVSVVVSLAGSLPFCFRNTIDHCFCEHMALVELACGSTAVNSLMGLISVFLIPVTDFIIITFSYIVIFSSVLRAGRSGIKALHTCVTHIVVIAVSLTIVLVALLSYRIRNGLPAAVRVFFSILYLFFPSVFNPIIYGIRTTEIRKHILETLTCRHFVQMVPHT
>LOCXPOR104.524.HIT1.OR.2R.314.7tm_4.exons1.JACBYK010000003.1.Micropterus_salmoides
EPLRENVSSHKYFILNGFNELGALRPVLFTPFFFMFVVSLFANSLLLYVIITQKSLHSPMYILIAAMAGLDLSLPLFCVPNMLLNFLFDWKGISLIGCLVQMYFVHLLGTCQSTMLLWMALDRYFAICTPLYYHEHMAIQRFLKFVIPLLMRNVFMITLVVSLAGSLPFCFRNTIDHCFCEHMALVELACGSTAVNSLVGLISVFLITVADFIIITFSYIVIFSSVLRAGRSGVKALHTCVTHIVVMTVGLTFVLVAFLSYRIRNGLPAAVRVFFSIMYLFCPCCFNPIIYGIRTTEIRKHILKILTCCRFVQT
>LOCXPOR105.525.HIT1.OR.2R.310.7tm_4.exons1.JACBYK010000003.1.Micropterus_salmoides
EPLRENVSSHKYFIFNGFYELGALRPVLFIPFFFMFVVSLFANSLLLYVIITQKSLHSPMYILIAAMAGLDLSLPLFCVPNMLLNFLFDWKGISLIGCLVQMFFVHLLGTFQSALLLWMALDRYFAICTPLYYHEHMAIQRFLKFVIPVLIRNVFMVSVVVSLAGSLPFCFRNTIDHCFCEHMALVELACGSTAVNSLVGLISVFLITVADFIIITFSYIVIFSSVLRAGRSGVKALHTCVTHIVVMTVGLTFVLVAFLSYRIRNGLPAAVRVFFSILYMLLPSVFNPIIYGIRTTEIRKHILKILTCCR
>LOCXPOR106.526.HIT1.OR.2R.329.7tm_4.exons1.JACBYK010000003.1.Micropterus_salmoides
MLEVSLGGNFSHSAFVFRGFPELQKHRRLLALPFSASYLSVLLGNSLLVYVIHSVGSLHSPMYLLICTLCVVDILTVTAIIPNLLFSLLFDWDEISLAGCLTQMFFTHFLSSLESTLLLAMALDRYVSICHPLRYTEIMDSSMVVKLLLFTLVRSGSIMATLVGLAGSLQFCGTNVIQHCYCDHMALVSLACGSTDKDRVAGLAVIICFVGVDVTLIFFSYMKILSVVLRATAAGEDRWKAFHTCGTHLIVMMCFYLVGTVTFLSNNVNIHIPTDANTFMGLMYILFPATVNPIIYGVRTKEIQHGFFRIFKLRLKTTTMKVKVSPAGK
>LOCXPOR106.526.HIT1.OR.2R.329.7tm_4.exons1.JACBYK010000003.1.Micropterus_salmoides
FSSRRNFYLHRRSLQSEFKNPKKAVLNFFSSNAVDDGVDCRWEQNVHEPHEGVGVRRYVDVHVVREEGDGTHQVETHHDDQVSAAGVKRLPAVLPGRRRSQYDAQDLHVGEEDERHVHTHKAYDHSEARHSVFIRTAARQADQRHVVTVAVLDHVGAAELQRTCQTHQRRHDGAAADQSEEQQLHDHGGVHDFSVAQRMADGHVAVERHRQQQGRLQRGQEVSEEHLSQAASQRDLVPVEQEAEEQVGDDGGHREDVNDAECADEEVHGAVQTPHAVDHIHQQRVSQQHRQVGGGERKRQQPAVFLQLRETSEHEGAVGEVPAQRHLQH
>LOCXPOR109.529.HIT1.OR.2R.303.7tm_1.exons2.JACBYK010000004.1.Micropterus_salmoides
MNASSANVTMVIEYRDSFSKAVTKNVIVVVLGISINCINAGLIHTFCKHQIFYMNPRYILFIHLVFNDMVQVTLTVIMFVISYIFYKINVSICCVFILIALFTTENSPLNLACMAVECYIAICVPLRHVQICTIKRTLMLIGLIWVTTMLSVLPDLFITLATQPLGFFHSQVFCLRQTVFPNPIIIKKRDITYSVFLVIVWITIFYTYFKILFTAKTASKDAKKARNTILLHGFQLLLCMASYATPQLKDALQQWFPENYTDSLFASYIIVQILPRSISSIIYGIRDNTFRKYLKRYLLCKVS
>LOCXPOR110.531.HIT1.OR.2R.305.7tm_1.exons2.JACBYK010000004.1.Micropterus_salmoides
MNVSSVNGTVVGRSPDSLTKAVTKNVIVVVIGISINYINASLIHTFRKHQIFYMNPRYILFIHLVVNDTIQMMLSVMLFVISYTIYKINVSICCVFILIALLTTENSPLNLACMAVECYIAICVPLRHVQICTIKRTLMLIGLIWVTTMLSVLPDLFITLATQPLGFFHSQVFCLRQTVFPNPIIIKKRDITYSVFLVIVWITIFYTYFKILFTAKTASKDAKKARNTILLHGFQLLLCMTTYVGPQLLDVLQQWFPKDYTDSLFAYYVIVQVLPRSISPMIYGIRDNTFRKYLKSYLLCRFRMQ
>LOCXPOR111.532.HIT1.OR.2R.323.7tm_1.exons2.JACBYK010000004.1.Micropterus_salmoides
MNSSSNGLSVSSVQSYRDSFSTSVVKNVIILALGLIINYINGTLIHTFRKHQIFYMNPRYILFIHLVVNDMIQLTTTISLFVLSYIFYQINVSLCCLIITLAVFTTLNTPLNLAVMAVECYIAICLPLRHTQLYTIKRTYIVIGWIWAMSAASTLPDVCIILATEPIQFFYSTIFCERDNVFRHPIHMKKRDISYIIYLICVWLTLFYTYFKIFFAAKEAKAAKSSGGDAKKARNTILLHGFQLLLCMLTYIAPMLKSALVNWFPTHYVNVVFVCYIIIQILPRFLSPIVYGLRDKTFRQHLKKYLLCTVRASIKPWTEAKQS
>LOCXPOR108.533.HIT1.OR.2R.295.7tm_1.exons2.JACBYK010000004.1.Micropterus_salmoides
TVTWNQRDTFTTAVTKNVIVTALCISINYINGTLVHTFRKHQIFNSNPRYILFIHLVINDMMQLFLSTLLHIISYALYTISVPFCLILLIITILTTLNTPLNLAGMAVECYIAICIPLRHGQICTIKKTCILIGLIWVASAFSILPDLFILLATEPLQFFHSSVLCARDYVFRSPYSLKKRDASHIVCLVLVWLTLVYTYFRILFAAKEATADIRKARNTILLHGFQLLLCMLTYVRPMFEEGLLYLLPNQLLDIRFACYVIVQILPRFVSPIVYGLRDQTFRTYVKRHLLCKVS
>LOCXPOR112.534.HIT1.OR.2R.305.7tm_1.exons2.JACBYK010000004.1.Micropterus_salmoides
FMLVRDTFTTAFVKNLIVVLVWLILSYINGTLVVTFFRHQVFYEDPRYILFIHMVINDAVQLTVTVTLFVLSYIFYKINVSFCCFFLLVAVFTTRNTPVNLASMAIERYIAICKPLRHPQICTVRRTHIVIGLIWFICAAPDITDLFVTLATEPLSFFQDSVLCIRQNVFKDPILAYKRQAFDIIYFTFVFLTLVFTYLRILFVAKALSTDKMSAQRARNTILLHGAQLAMCMLSYISPSMEVVFLLIFPGQIVEIRFANYLIVYILPRFLSPIIYGVRDKEFRKHLKMHLLRNRCRVKVQTVPP
>LOCXPOR113.535.HIT1.OR.2R.335.DUF4079.exons4.JACBYK010000004.1.Micropterus_salmoides
QEEMLAMLNSTSSSPVDLLMSNTSSALTGGAVAVPKDSFSNALTKNIVAMLVWLALSFINGSMVHTFLRYRLFYENPRYIMFICMVVNDALQLSLVTALYVVSYIFRKIHTSVCCFLIMTAVLTTRSTPLILAGMAVERYISICFPLHYSQICTVPRTLLLICAILILTFTPPITDLLITIVNEPLSYFNSTIFCDHPLLFRHPSIYYKNCVFDGVYLSFVALTLLYTYCKIMLAAQAASTSLVSVKRARNTVLLHGVQLLLCMLAFVVPSLQAALISLFPLMSLEIRYIFFLVVYIIPRFLSPVIYGCRDEQFRKYLIRDLVCRSQSLTRVRSV
>LOCXPOR114.413.HIT1.OR.2R.318.7tm_4.exons1.JACBYK010000410.1.Micropterus_salmoides
MFYSNVTRIKHFFILGFPGLSPEYYGLLTALLFILFLAIAIGNIFILVFVICHRSLHKPTYLIFCHLALTDLAFEAVTLPKLISKYLFNDSIISFYGCFVQMFFVHFIGATHSFILMVMALDRFIAICAPLRYTALFTNSTVSVLCGISWLMPISWMVGLVLDALTLPFCNSNIIVHCFCDHITLTVLGCEKTREVQVVGFGLAMFSLLVPLFFIILSYFIIMVAVMRMSTSTGRMKTLSTCTPQILITFLYYMPRCFVYLANIVGFTFSDAVRIVVVMLYSQLPAVVNPIIYCLKTKDIKEHLKKKFLIREVNFSTE
>LOCXPOR115.414.HIT1.OR.2R.321.7tm_4.exons1.JACBYK010000410.1.Micropterus_salmoides
MITNFTRMKSFFILGFPGLPPHYYGPVSALLFLIYLGIAIGNIFIIAFVIYEKSLQKPTYLVFCHLALNDLTFGTVTLPKIISKYWFGDGIISFYCCFTQMFFVHYLGSVTSFILLVMALDRFIAICIPLHYPVLITNNTVSVLCGFAWFIPLPLMVAVVLHALTLPYCKSNVIAQCYCDHFSITSQACGEDVKILQVTALCVAMFCLLLPLAFILFSYVSIIVVILKMSSVVGRKKILSTCSPQIFITCLFYLPRCFVYVANTVGFSFSLDVRILLILFYSLFPAAVNPVIYCFKTQDMKQTLIKRLKKTKIGIEIKLSY
>LOCXPOR116.421.HIT1.OR.2R.309.7tm_4.exons1.JACBYK010000738.1.Micropterus_salmoides
IMINSTQVSYFSLDAYFNTGLFKYLYFIFILSLYMLILCVNLLLIVVICMNRSLHEPMYLFLCSLFVNELYGSTGLFPFLLLQILSDIHTVSAPFCFLQIFSLYSYGGVEFTNLAVISYDRYLAICCPLQYNAHMTSNKVAMLIAVIWLPPLFVVFVTTCLSASLQLCGNIINQVYCDNYSIIKLACYDTSVNNVYEIIAFSLTVFAPMSVIFYTYMRILKVCFSGSKQTRQKAVSTCTPHLASLLNFAFGVSFEILQSRFNMNSVPNMMRIFLSLYFPTCQPLFNALMYGHNMSKIRIICKCLLLSSV
>LOCXPOR117.428.HIT1.OR.2R.312.7tm_4.exons1.JACBYK010000738.1.Micropterus_salmoides
IMINSTQVSYFALAAYFDTGLFKYLYFMVIVSLYMLILCANLLLIVVICMNRSLHEPMYLFLCSLFVNELYGSTGLFPFLLLQILSDIHTVSAPFCFLQIFCLYSYGSVEFTNLAVISYDRYLAICCPLQYHANMTSHKVAMLIVVIWLPPFCAVFITTCLSASLQLCGNIINRVYCDNYTVIKLACYDTSVNNVYELIAASLTVFAPLSVILYTYMRILKVCFSGSKQTRQKAVSTCTPHLASLLNFSVGVSFEILQSRFNMDSVPHMMRIILPLYYLTCQPLFNPLMYGLNMSKIRIKCKSLLLSSVEKC
>LOCXPOR118.536.HIT1.OR.2R.312.7tm_4.exons3.JACBYK010000009.1.Micropterus_salmoides
TPLKQPIVFEVEGFYVPPGYGTFLFFLALLNFFVTLLGNSMVACVIIIDKNLHRPMFVMVCNLVVCDLLGAMAVLPHLMVHFLTGQKTIAYIPAIAQAFSVHMYGVAAQTILGAMAYDRYIAVCEPLRYHSIMTSARLHSCCALAWLVALLCIAVLFSFHMNVPLCGNTIKHVYSSNRAILSLACSPTPISDIYGLSMTWSVSTGIFLIIAFSYFRILRASIKYGAADRIVRSKAFQTCTSHLVVYVLYEISSLVIIVSQRFPSVSQNIKMFFSILFIIIPPAINPLIYGLVSEELRASIIKHLSIHIHYKK
>LOCXPOR119.538.HIT1.OR.2R.312.7tm_4.exons3.JACBYK010000009.1.Micropterus_salmoides
TPLKQPIVFELEGFDVPPGYGTFLFFLALLNFFVTLLGNSMVACVIIIDKNLHRPMFVMVLNLVVCDLLGATAALPHLMVQFLTGQKTIAYIPAIAQAFCLHTYGVAAQTILGAMAYDRYIAVCEPLRYHSIMTSARLHSCCALAWLVALLCIAVLFSFHMNVPLCGNTIKHVYSSNRAILSLACSPTPISDIYGLSMTWSVSTGIFLIIAFSYFRILRASIKYGAADRIVRSKAFQTCTSHLVVFVLYEISSLVMVMSQRFPSVSQNIKKFFSILVVVIPPAINPLIYGLVSEELRASIIKHFSIHIHYNK
>LOCXPOR120.539.HIT1.OR.2R.327.7tm_4.exons1.JACBYK010000009.1.Micropterus_salmoides
VLLVTFTAFCSFRLMENYTYNSFTLHLEGLNVSKESIYPVYILIFLSYLFIIVANVGIVVVVVMEKSLHQPMYLLYGNLSVNDLLGNTIVVPRLLVDLLRPPSERVISYYECVVQAFITHMSSTAVHTALMIMAFDRYVAICYPLRYAAIMTNKMLIKLTVSAWGVAFVLVGILLGLTIRLNRCRTLIKSSYCDNAALFKLSCEDVSINNIYGLTFTVVLFTGSIGSIVLTYTKITVVCLTSKNKSLNSKALKTCSTHLVVYLIMLISGFVVIILHRFPQYSDYRKLSAILFFTVPGILNPIIYGMQSKEIRTFLSKLFESKTILPS
>LOCXPOR121.541.HIT1.OR.2R.311.7tm_4.exons1.JACBYK010000009.1.Micropterus_salmoides
MENYSYNSFILQLEGFSVTKDSMYPVFCLFFISYILSMVLNLGLLVIIWIDKNLHQPMYLLLCNLSVSDIIGSTHILPRMLIDILRPPSERLISYYECVVQAFTTQFFSSTSHTVLMIMAFDRYVAICNPLHYAAIMTNKMVIKLTVSAWGVAFFFVWILLGLTIRLNRCRTLIMNPYCDNASLFKLSCEDIFINNIYGLSYTAALLTSSIGSMVLTYAKITVVCLTSKNKSLNSKALKTCSTHLVVYLIMLISGFIAIILHRFPQYSDYRKLSAILFVIVPGTLNPIIYGVQSKEIRKFLFEICQSKKCL
>LOCXPOR122.542.HIT1.OR.2R.311.7tm_4.exons1.JACBYK010000009.1.Micropterus_salmoides
MENYSYNSFILQLEGFSVTKDSMYPVFCLFFISYILSMVLNLGLLVIIWIDKNLHQPMYLLLCNLSVSDIIGSTHILPRLLADILRPPSERLISYYECVVQAFTTQFFSSTSHTVLMIMAFDRYVAICYPLRYAVVMTNKMVIKLTVSAWGVAFFFVWVLLGLTIRLNRCRTLIMNPYCDNASLFKLSCEDIFINNVYGLISTVVLLTFSIGSMVLTYAKITVVCLTSKNKSLNSKALKTCSTHLVVYLIMMITGFTLVILHRFSQYSDSRKLSAILFVIIPGILNPIIYGVQSKEIRKFLFEIFQSKLCL
>LOCXPOR123.543.HIT1.OR.2R.311.7tm_4.exons1.JACBYK010000009.1.Micropterus_salmoides
MENYSYNSFILQLEGFSVTKDSMYPVFCLFFISYILSMVLNLGLLVIIWIDKNLHQPMYLLLCNLSVSDIIGSTHILPRLLADILRPPSERLISYYECVVQAYTTHIFGTTSHTVLMIMAFDRYVAICNPLRYAAIMTNKMLIKLTVSAWGVPLVFVWVLLGLTIRLNRCRTLIMNPYCDNASLFKLSCEDIFINNVYGLISTVVFHTTSIVSMVLTYAKITVVCLTSKNKSLNSKALKTCSTHLVVYLIMMITGFTLVILHRFSQYSDSRKLSAILFVIIPGILNPIIYGVQSKEIRKFLFEIFQSKLCL
>LOCXPOR124.545.HIT1.OR.2R.311.7tm_4.exons1.JACBYK010000009.1.Micropterus_salmoides
MENYSYNSFILQLEGFNIRTDYMYPVFSLLLISYILIMVLNLGLLVIIFVDKNLHQPMYLLLCNLSVSDIIGSTHILPHLLADILRPPSERLISYYECVVQAFTAQFFGTTSHTLLMIMAFDRYVAICYPLRYAAIMTNKMVIKLTVSAWGVAFFFVGILLGLTIRLNRCRTLIMNPYCDNASLFKLSCENVFINNVYGLAYTAALLISSIGSMVLTYAKITVVCLTSKNKSLNSKALKTCSTHLVAYLIMLISGFVIIILHRFPQYSEYIKLSAILFVIIPGILNPIIYGVQSKEIRKFLFEIFRSKICL
>LOCXPOR125.549.HIT1.OR.2R.328.7tm_4.exons1.JACBYK010000009.1.Micropterus_salmoides
VLLVTFTALFCSFRMMENYTYNSFTLHLEGLNVSKESIYPVFILIFLSYLFIIVANVGIVVVVVMEKSLHQPMYLLFGNLSVNDLLGNTIVVPRLLVDLLRPPSERVISYYECVVQAFITHIFGTTSHTALMIMAFDRYVAICYPLRYAVIMTNQMMIKLTVSAWGVAFVLVGILLGLTIRLNRCRTLIESSYCDNASLFKLSCENVSINNIYGLTFTVVLFTGSIGSIVLTYTKITVVCLTSKNKSLNSKALKTCSTHLVVYLIMLISGFIMIILQRFPQYSDYRKLSAILFVIVPSILNPIIYGMQSKEIRTFMSKFFESKKILPS
>LOCXPOR126.550.HIT1.OR.2R.327.7tm_4.exons1.JACBYK010000009.1.Micropterus_salmoides
VLLVTFTAFCSFRLMENYTYNSFTLHLEGLNVSKESIYPVFILIFLSYLFIIVANVGIVVVVVMEKSLHQPMYLLFGNLSVNDLLGNTIVVPRLLVDLLRPPSERLISYYECVVQAFITHMFGTTSHTALMIMAFDRYVAICYPLRYAVIMTNKMLIKLTVSAWGVAFVLVGILLGLTIRLNRCRTLIESSYCSNAELFKLSCENVSINNIYGLTFTVVLFTGSIGSMVLTYTKITVVCLTSKNKSLNSKALKTCSTHLVVYLIMLISGFIMIILHRFPQYSDYRKLSAILFFIVPSILNPIIYGMQSKEIRTFLSKFFESKKILPS
>LOCXPOR127.552.HIT1.OR.2R.300.7tm_4.exons1.JACBYK010000009.1.Micropterus_salmoides
NYTYNSFTLLLEGLNVSEGSIYPVFLFLFFSYLFIMAANVSIAVLIFKDKSLHQPMYLLFCNLTLSDMFGNCIMVPRLLVDLLRPPSERLISYYECVVQAFTTHMFGTTSHTVLMIMAFDRYVAICYPLRYAAIMTNKMLIKLTVSAWGVAFVLVGILLGLTIRLNRCRTLITNPYCDNAALFKLSCENVSINNIYGLTFTVVLFTGSIGSMVLTYTKITVVCLTSKNKSLNSKALKTCSTHLVVYLIVVFNGMSIILLHRFPQYSDYRKLCIILFHIIPGSLNPIIYGVQSKEIKKFMS
>LOCXPOR128.553.HIT1.OR.2R.309.7tm_4.exons1.JACBYK010000009.1.Micropterus_salmoides
MENYTYNSLTLQLEGMRITETNKYPVFFFLLLAYVFILVTNIGIMVLIWRSLHQPMYLLFCNLSINDVMGNSLQVPRMLADICVPPSERLIHYYECVVQAFTAHMFGTNSHTLLMIMAFDRYVAICYPLRYADLMTNKMVIKLTVSAWGVAFFLVGILLGLTIRLNRCRTLITNPFCDNASLFKLSCEDSIINNIYGLTFTVVLLSSSIGSIILTYSKITMACLTSKSKSVNSKALKTCSTHLCLYLIMLVSGLIHIVLHRFSGDAEYRKISGILFHIVPGSLNPLIYGLQSQEIRKCLSNIFNLRKVK
>LOCXPOR129.554.HIT1.OR.2R.348.7tm_4.exons4.JACBYK010000009.1.Micropterus_salmoides
MELLPFLISPKSPRDSYLPLSTNHRSSSVNSTWEPDGVTFFIIQGLANIGEERIILFVILLLGYIIILGGNSMIIYVAMTDPKLNSPMYFFLYNLSFVDILYTTTTIPKMLSGFLTDMNTISVVGCFLQMHFVIQLGVTEKAILTVMAYDRYVAICNPLRYAAIMTRPVQLLLIAGAWGFSILCTLPATSMSWQRPYCGPNVVKNGWCDLSSVRRLVCADTSVDNIVSLSWAILALLTTGVLILTSYVLIGLSMLKMGVAQRLKAFGTCAAHVTVVSIAYSSVSCVYISYRVVNFSSEVRIIVAVLFGALNSFLNPMIYSLRNKELRESIKRTLSRFRPAAVLRTKDV
>LOCXPOR130.557.HIT1.OR.2R.351.7tm_4.exons4.JACBYK010000009.1.Micropterus_salmoides
MELLPFLISPKSPRDSYLPLSTNHRSSSVNSTWEPDGVTFFIIQGLANLGKKERIILFVILLLGYIIILGGNSMIIYVAMTDPKLNSPMYFFLYNLSFVDILYTTTTIPKMLSGFLTDMNTISVVGCFLQMHFVIQLGVTEKAILTVMAYDRYVAICNPLRYAAIMTRSIQLLLIAGAWGFSIFCTLPATSMSLQRPYCGPNVVKNGWCDPSSVRRLVCADTSVDNIVSLSLSWAILALLTTGVLILTSYVLIGLSMLKMGVAQRLKAFGTCATHLTVVSIAYSSASCVYISYRVVNFSSEVRIIVAVLFTALTPLLNPMIYSLRNKELRESIRRTMHRFRIATVLRTKDV
>LOCXPOR131.560.HIT1.OR.2R.342.7tm_4.exons4.JACBYK010000009.1.Micropterus_salmoides
ISPEWRADSYLPLSTNHRSSSVNSTWEPDGVTFFIIQGLTNLGKEERIILFVTLLLGYIIILGGNSMIIYVAMTDPKLNSPMYFFLYNLSFVDILYTTTTIPKMLSGFLTDMNTISVVGCFLQMHFVIQLAVTEKAILTVMAYDRYVAICNPLRYAAIMTRPVQLLLIAGAWGFSIFCTLPATSMSWQRPYCGPNVVKNGWCDLSSVRRLVCADTSVDNIVSLSFAVLALLTTGVLILTSYVLIGLSMLKMGVAQRLKAFGTCATHLTVVSITYSSASCVYISYRVGNFSSEVRIIVAVLCAALTPFLNPMIYSLRNKELRESIRRTLSRFRPAAVLRMKDV
>LOCXPOR132.561.HIT1.OR.2R.310.7tm_4.exons1.JACBYK010000009.1.Micropterus_salmoides
MENQTFSMDVLQLEGLKVSPDFSIPAFVLLLLIYIFIMVSNISLVVLIFMERSLHEPMYLLFCNMSINDVFGATAIIPRVLSDLFTPVTERYIYYYECVIQAFCGHFYAGASHTVLMIMAFDRYMAICNPLRYATIMTNRMVVMLSVGAWGTAFFLIVILIGLSARLSRCRRLVSAPFCDNASLFKLSCENILINHIYGLGTAMGTMACSLCSVTLTYLRIAMVCFNSKNKTVNSKALQTCATHLAVYLILLLSGNIIIILHRFENLSDERKLASLLFIVVPPSMNAVIYGLQIKAVREKMMIIFNRNKM
>LOCXPOR133.562.HIT1.OR.2R.318.7tm_4.exons1.JACBYK010000009.1.Micropterus_salmoides
MENQTFSGDILILEGLMVSPDSSIPAFVFLLLIYIFIMVSNIGLVILTFMERSLQQPMYLLLCNMSINDVLGATVVIPPVLRDLLMSNSERYIRYSDCAIQAFFVHLYAGASHTVLMIMAFDRYMAICNPLRYATIMTTRMVVMLSVWAWGAAFVLVAILIGLSVRLSRCRSVILNLFCDNATLFKLSCENVFINNIYGLGYTVLLLGSSIGTVSLTYLKIAAVCVRSKNRVLNSKALQTCTTHLAVYIILHVSGFIIVILHRLPDSFLTEKRTLAVVLGHVALPALNAVIYGLQMKEVRQRIMALFHNNRVALLDVK
>LOCXPOR134.563.HIT1.OR.2R.316.7tm_4.exons1.JACBYK010000009.1.Micropterus_salmoides
MENQTFSGDILILEGLMVSADSSIPAFVFLLLIYIFIMVSNIGLVILTFMERSLQQPMYLLLCNMSINDVLGATVVIPPVLRDLLMSNSERYIQYSDCAIQAFFVHLHASASHTVLMIMAFDRYIAICNPLCYATIMTTRMVVMLSVWAWGAAFVLVAILIGLSVRLSRCRSVILNLFCDNASLFKLSCENVFINNIYGLGYTVVLLGSSIGSVFLTYLKIASVCVRSKNRVLNSKALQTCATHLAVFIILQVSGFIIVILHRFPQLSDHRKVAAVLGHVALPSLNAVIYGLQMKEVRQRIMALFYNNKVAVLDVK
>LOCXPOR135.564.HIT1.OR.2R.312.7tm_4.exons1.JACBYK010000009.1.Micropterus_salmoides
MENYTYNSLTLQLEGLQVAEVSTYPVFFFFFFSYLIIILANVGIMVLVFMDKNLHQPMYFLFCNLPVNDIVGNSIMVPRMLADILRPPSERLISYYECVVQAFTTHMFATTSHTVLMIMAFDRYVAICYPLRYAAIMTNKMLIKLTVSAWGVAFVLVGILLGLTIRLNRCRTLITNPFCDNASLFKLSCEDVSINNIYGLTFTVVLFTGSIGSIVLTYAKITVVCLTSKSKSLNSKALKTCSTHLFVYLIMLLCGMLIIVLHRFPQYSGYRKVSAILFNIIPANLNPIIYGVQSKEIRKFLSKWFQSRRVLP
>LOCXPOR136.246.HIT1.OR.2R.313.7tm_1.exons1.JACBYK010000009.1.Micropterus_salmoides
MSDASQANITVALGLLERVMLSTLTTVPCCIFLFINVIMLFTLRSKPVFCETSRYILLYNLLFADTVQMAMSQLLYILSICRIILTYPVCGLLVMFANLTNEISPLTLVVMSVERYVAVCYPLRHAAIITVRNTWVAVVVVWTFCSLNIFIRVVLLLDFPFADLESLLMKDICSTLVMFLGKRSADYDKAYTCFLFVLAGVAIISSYIGVMIAARSASTDKASVRKARNTLLLHLVQLGLSLSSTVHNSFIVVLAKLLTGVIFVRIRIVLYVCFFLLPRCLSALIYGLRDQTIRPVLVYHLCCRRKLSSQSRL
>LOCXPOR137.247.HIT1.OR.2R.313.7tm_1.exons1.JACBYK010000009.1.Micropterus_salmoides
MSDASQANITVALGLLERVMLSTLTTVPCCIFLFINVIMLFTLRSKPVFCETSRYILLYNLLFADTVQMAMSQLLYILSICRIILTYPVCGLLVMFANLTNEISPLTLVVMSVERYVAVCYPLRHAAVITVRNTWVAVVVVWTFCSLNIFIRVVLLLDFPFPESLQMKDLCNTLVMFLGRISADYDKAYTCFLFVSACVAIISSYIGVMTAARSASTDKASARKARNTLLLHLVQLGLCLSSTVQNSFIVVLSKFLTGVIFVRIQICLYISIVLLPRCLSALIYGLRDQTIRPVLVSHLCCRRRLSSQLRLNP
>LOCXPOR138.248.HIT1.OR.2R.313.7tm_1.exons1.JACBYK010000009.1.Micropterus_salmoides
AAQSQANITVGLGLMERVMLSTLTTVPCCIFLFINVIMLFTLRSKPVFCETSRYILLYNLLFADTVQMAMSQLLYILSICRIILTYPVCGLLVMFANLTNEISPLTLVVMSVERYVAVCYPLRHAAVITVRNTWVAVVVVWTFCSLNIFIRVVLLLDFPFPESLQMKDLCNTLVMFLGRISADYDKAYTCFLFVSAGVAIISSYIGVMIAARSASTDKASVRKARNTLLLHLVQLGLCLSSTVQNSFIVVLSKFLTGVIFVRIRICLYISIVLLPRCLSALIYGLRDQTIRPVLVYHLCCRRRLSSQLRLNPR
>LOCXPOR141.249.HIT1.OR.2R.312.7tm_1.exons1.JACBYK010000009.1.Micropterus_salmoides
ATQSQSNITVGLGLMERMMPFTLTTMSCCIFLFINVIMLLILRSKPVFCETSRYILLYNLLFADTVQMAMSQLLYILSVCRIILTYPVCGLLVMFANLTNEISPLTLVVMSVERYVAVCYPLRHAAIITVRNTGVAITVVWTFCSLNILTRVVLLLDFPFPESLQMKDICNTLVMFLGKRSADYDKAYTCFLFVSAGVAIISSYIGVMIAARSASTDKASVRKARNTLLLHLVQLGLSLSSTVHNSIIFLLSKLFTGVVFGSLIIVLYVCVFLLPRCLSALIYGLRDQTIRPILVSHLCCRRKLSSHPMLKP
>LOCXPOR140.250.HIT1.OR.2R.313.7tm_1.exons1.JACBYK010000009.1.Micropterus_salmoides
MSYVNQSLSNVTTETQYQGLLERLLFSTLNTVPCCVFLFINGTMLFTLRSKPVFCETSRYILLFNLLLADTVQMAVSQLLYVIAACRITLTYPVCGVLDMLGYLTNEISPLTLVVMSLERFVAVCYPLRHANIITVRNTGGAIIVIWVFSSLNVLTRVLLLLEFPFKDLESLQMKDFCSNMAMLLGQVSADYGKAYTCFLFVSAGLVITSSYIGVMIAARSASTDKASVRKARNTLLLHLVQLGLSLSSTIYSPLLIALSRIVTRIVIVRIQNVFYLCVFIFPRCLSSLIYGLRDQTIRPVLMYHLCFRLKRS
>LOCXPOR141.252.HIT1.OR.2R.312.7tm_1.exons1.JACBYK010000009.1.Micropterus_salmoides
ATQSQSNITVGLGLMERMMPFTLTTMSCCIFLFINVIMLLILRSKPVFCETSRYILLYNLLFADTVQMAMSQLLYILSVCRIILTYPVCGLLVMFANLTNEISPLTLVVMSVERYVAVCYPLRHAAIITVRNTGVAITVVWTFCSLNILTRVVLLLDFPFPESLQMKDICNTLVMFLGKRSADYDKAYTCFLFVSAGVAIISSYIGVMIAARSASTDKASVRKARNTLLLHLVQLGLCLSSTVHNSIIFLLSKLFTGVVFGSLTIVLYVCVFLLPRCLSALIYGLRDQTIRPILVSHLCCRRKLSSHPMLKP
>LOCXPOR142.253.HIT1.OR.2R.313.7tm_1.exons1.JACBYK010000009.1.Micropterus_salmoides
MSYVNQSLSNVTTETQYQGLLERLLFSTLNTVPCCVFLFINGTMLFTLRSKPVFCETSRYILLFNLLLADTVQMAVSQLLYVIAACRITLTYPVCGVLDMLGYLTNEISPLTLVVMSLERFVAVCYPLRHAAIITVRNTGGAVTGVWVFSSLNVLTRVLLLLEFPFKDLESLQMKDFCSNMAMLLGQVSADYGKAYTCFLFVSAGLVITSSYIGVMIAARSASTDKASVRKARNTLLLHLVQLGLSLSSTISSPLLIALSRIVTRIAIVRIQNVFYLCVFIFPRCLSSLIYGLRDQTIRPVLMYHLCFRLKRS
>LOCXPOR143.254.HIT1.OR.2R.302.7tm_1.exons1.JACBYK010000009.1.Micropterus_salmoides
QSQYLGLLERVSSSIVTTVPCCVFLFINGTLLFTLRSKPVFCATPRYILLFNLLFADTVQMALSQLMYVIASCRILLTYPVCGFLNMLGYLTNEISPLTLVVMCLERFVAVCYPLRHAAIITVRNTGGAIFLVWVFSSLNVLTRVILLIISPFQDLQMKDVCSITAMFLYPVSAVYDKAYTCFLFVSAGLVITSSYIGVMIAARSASTDKASVRKARNTLLLHLVQLGLCLSSTVQNSLLLAISQIVTRIEIMRIQVFFYLCMVLLPRCLSALIYGLRDQTIRPVLMYNLCFRLKCSVAPAK
>LOCXPOR144.255.HIT1.OR.2R.301.7tm_1.exons1.JACBYK010000009.1.Micropterus_salmoides
SQYLGLLERVSSSIVTTVPCCVFLFINGTLLFTLRSKPVFCATPRYILLFNLLFADTVQMALSQLMYVIASCRILLTYPVCGVLNMLSILTGNISPLTLVVMSLERFVAVCYPLRHAAIITIRNTGGAVTGVWTFSSLNVLTRVILLIIFPFQDLQMKDVCSITAMFLYPVSAVYDKAYTFFLFVSAGLVITSSYIGVMIAARSASTDKASARKACNTLLLHLVQLGLILSSTLLNSLFLAISQIVTRLVIARIQVFFYLCMVLLPRCLSALIYGLRDQTIRPVLMYNLCFRLKCSVAPAK
>LOCXPOR145.257.HIT1.OR.2R.302.7tm_1.exons1.JACBYK010000009.1.Micropterus_salmoides
SQYLGLLERVSSSIVTTVPCCVFLFINGTLLFTLRSKPVFCATPRYILLFNLLFADTVQMALSQLMYVIAACRILLTYPVCGVLNMLSILTGNISPLTLVVMSLERFVAVCYPLRHANIITIRNTGGAVTGVWTFSSLNVLTRVILLIIFPFQDLQMKDVCSITAMFLYPVSAVYDKAYTCFLFVLAGVAITSSYIGVMIAARSASTDKASVRKARNTLLLHLVQLGLILSSTLLNSLLLAISQIVTKLVIARIQVFFYLCMVLLPRCLSALIYGLRDQTIRPVLMYNLCFRLKCSVAPAKA
>LOCXPOR146.258.HIT1.OR.2R.302.7tm_1.exons1.JACBYK010000009.1.Micropterus_salmoides
SQYLGLLERVSSSIVTTVPCCVFLFINGTLLFTLRSKPVFCATPRYILLFNLLFADTVQMALSQLMYVIAACRILLTYPVCGVLNMLSILTGNISPLTLVVMSLERFVAVCYPLRHANIITIRNTGGAVTGVWTFSSLNVLTRVILLIIFPFEDLQMKDVCSITAMFLYPVSAVYDKAYTCFLFVSAGLVITSSYIGVMIAARSASTDKASVRKARNTLLLHLVQLGLILSSTLLNSLLLAISQIVSKLVTARILVFFYLCMVLLPRCLSALIYGLRDQTIRPVLMYNLCFRLKCSVAPAKA
>LOCXPOR147.259.HIT1.OR.2R.300.7tm_1.exons1.JACBYK010000009.1.Micropterus_salmoides
QYLGLLERVSSSIVTTVPCCVFLFINGTLLFTLRSKPVFCATPRYILLFNLLFADTVQMAVSQLLYVIAACRILLTYPVCGVLNMLSILTGNISPLTLVVMSLERFVAVCYPLRHANIITIRNTGGAVTGVWTFSSLNVLTRVILLIISPFQDLQMKDVCSITAMFLYPVSAVYDKAYTCFLFVSAGLVITSSYIGVMIAARSASTDKASVRKARNTLLLHLVQLGLILSSTVHNSLLLAISQIVTRLVIARIQVFFYLCMVLLPRCLSALIYGLRDQTIRPVLMYNLCFRLKCSVAPAK
>LOCXPOR148.260.HIT1.OR.2R.305.7tm_1.exons1.JACBYK010000009.1.Micropterus_salmoides
NQSQTNITVELQYQGFLEIVFFTILTTVTCCVFLFINVTLLFTLRSKPVFCETSRYILLFNLLLADTVQMAEGQLMYIIAACKITMTYPLCGFLNMLGYLTNEISPLTLVVMCLERFVAVCYPLRHAAIITVRNTGVAVCVVWAFSSLSVFIQVLLMLKFPFAELESLQMNDFCGKDHMMLDPVAADFEKVYTCFLFVLAGVVTISSYIGVMIAARSASTDKASARKARNTLLLHLVQLGLSLSSTLYNPLLIVIFENLDRLMFLRIQNIIYICTIMFPRCLSALIYGLRDQTIRPVLMYNLCCQ
>LOCXPOR149.261.HIT1.OR.2R.309.7tm_1.exons1.JACBYK010000009.1.Micropterus_salmoides
MSYSNQLQTNITVELQYQGFLEIVFFTILTTVACCVFLFINVTLLFTLRSKPVFCDTSRYILLFNLLLADSVLMAESQLMYIMAACKITMTYPVCGFLNMLGYLTNEISPLTLVVMCLERFVAVCYPLRHAAIITVRNTGVAVCVVWAFSSLSVFIQVLLMLKFPFAELESLQMRDFCGKDKMMFDPVAADYDKAYNCFLFVLAGVAVISSYIGVMIAARSASTDKASARKACNTLLLHLVQLGLCLSSTVYNPLLIVIFENLDGPMFLRIQNIIYICTIMLPRCLSALIYGLRDQTIRPVLMYNLCCQ
>LOCXPOR150.262.HIT1.OR.2R.309.7tm_1.exons1.JACBYK010000009.1.Micropterus_salmoides
MSYSNQSQTNISVELQYQGFLEIVLLSIVTTVPCCVFLFINVTLLFTLRSKPVFCETSRYILLFNLLLVDTLLMAEGQLMYIMAAWNITMKYPVCGFLNMLAYYINEISPLTLVVMCLERFVAVCYPLRHAAIITVRNTGVAVCVVWAFSSLSVFIQVLLMLKFPFAELESLQMRDFCGKDKMMFDPVAADYDKAYNCFLFVLAGVAVISSYIGVMIAARSASTDKASAHKARNTLLLHLVQLGLSLSSTVYNPLLVIIAENLDGLMFLRIQNIIYICTIMFPRCLSALIYGLRDQTIRPVLMYNLCCQ
>LOCXPOR151.263.HIT1.OR.2R.320.7tm_1.exons1.JACBYK010000009.1.Micropterus_salmoides
NQLQTNITVGLQYQVSLGLLLSSMLTTLSCCVFLFINVTLLFTLRSKPVFCETSRYILLFNLLLADTMQIAEGQLMYIIAACRIMLSYPVCGVLIMLVNVVSDISPLTLVVMCLERFVAVCYPLRHAAIITVRNTGVAVCVVWAFSLLNVFIQVLLMLKFPFAELESLQMDDFCGKDNMMFDPVAADYDNAYNCFLFVSVGVAIVFSYIGVMIAARSASTDKASARKARNTLLLHLVQLGLSLSSTVYNPLLFFISKYDSVILSRIHTVIYVCFIILPRCLSALIYGLRDQTIRPVLMYNLCCQRFSPLHLVVQTKSKIG
>LOCXPOR152.264.HIT1.OR.2R.309.7tm_1.exons1.JACBYK010000009.1.Micropterus_salmoides
MSYSNQLQTNISVELQDQGFLEIMLLSIVTTVPCCVFLFINVTLLFTLRSKPVFCDTSRYILLFNLLFADSVLMAEGQLMYIIAACKITMTYPVCGFLNMLGYLTNKISPLTLVVMCLERFVAVCYPLRHAAIITVRNTGVAVCVVWAFSSLSVFIQGLLMLKFPFAELESLQMNDVCGKANTMFDPIAADYDKVYNSILFVLAGVVTISSYIGVMIAARSASTDKASARKARNTLLLHLVQLGLSLSSTVYNPLLVSISENLNSVIFVRIQGVIYVCIIILPRCLSALIYGLRDQTIRPVLMYNLCCQ
>LOCXPOR153.265.HIT1.OR.2R.309.7tm_1.exons1.JACBYK010000009.1.Micropterus_salmoides
MSYTNQSQTNITVGRQYQELLGLLLSSIVTTVPCCVFLFINVTLLFTLRSKPVFCETSRYILLFNLLFADTVQMAESQLMYIIAACRITMTYPVCGFLNMLGYLTNEISPLTLVVMCLERFVAVCYPLRHAAIITVRNTGVAVCVVWAFSSLSVFIQVLLMLKFPFAELESLQMNDFCGKDKMMFDPIAADYDNAFNSFLFATAGVAIIFSYIGVMIAARSASTDKASARKARNTLLLHLVQLGLSLSSTLYNLLLFSISVNLDRIIFVRIQVVIYICTIMFPRCLSALIYGLRDQTIRPVLMYNLCCQ
>LOCXPOR154.266.HIT1.OR.2R.309.7tm_1.exons1.JACBYK010000009.1.Micropterus_salmoides
MSYTNQSQTNITVGRQYQGLLGLLLSSILTTVTCFVFLFINVTLLFTLRSKPVFCETSRYILLFNLLFADTVQMAEGQLMYIMAACRITLSYPVCGVLTMLANVITKISPLTLVVMCLERFVAVCYPLRHAAIITVRNTGVAVCVVWVFSSLSVFIQVLLMLKFPFAELESLQMNDFCGKDNMMLDPIAADYDNAFNSFLFATAGLAIISSYIGVMIAARSASTDKASARKVRNTLLLHLVQLGLCLSSTLYNLLLFSISVNLDRIIFVRIQFVIYICTIMLPRCLSALIYGLRDQTIRPVLMYNLCCQ
>LOCXPOR155.269.HIT1.OR.2R.317.7tm_4.exons1.JACBYK010000009.1.Micropterus_salmoides
LSMVLNDSVIIHPPGFYIIGFETFPHISVYMIFLAFVYVFTLAFNILLMYIIARDHCLHTPKFLAVVNLAVIDVILNTTTIPSMIKTFVFKDNFVPFNLCLLQMYVYYSFSSLESYALAILAYDRLIAICFPLHQKSINTMRSMSCIVGMTWVYSLGRVAYSTVIMTQLSFCNSVRVFSYFCDYAPVFRLACNDYTLQWSVASTSSMVNLLTPFTFIVLSYASILTTVLRMKSVSSSIKAFSTCIEHLVLVAVFYIPTFSIFLVGLYVRSIDPDQRVMSLSLASCIPPCINPIVYSWKTKEIKTRALLLVQRMKTRP
>LOCXPOR156.270.HIT1.OR.2R.335.7tm_4.exons1.JACBYK010000009.1.Micropterus_salmoides
MSYLRTVLNDSVIIHPPGFYIIGFETYPFISVYFIFLAFVYVVTLLFNSLVIYVITFNHCLHTPKCLAIVNLAVIDIILNSCLIPSMIKVFLLKDNFIPFNLCLVQMFVYYAFGTLESYALAILAYDRLIAICFPLRHNAINTLQSMSCIVGLSWGIALGIVAFATGIMTRLSFCNSVRVFSYFCDYAPVFRLACNDYTLHWSVASISSLVSQVGPLSFIILSYVSILVTVFRMKSIDSRLKALATCVEHIILVAVYYIPIMTIFSIGFYLRLIDPDQRVLSLSLASCIPPCLNPIVYSLKTKEIKIRALALVRKNTFDTDQHKSKPQRVNKTLQ
>LOCXPOR157.271.HIT1.OR.2R.323.7tm_4.exons1.JACBYK010000009.1.Micropterus_salmoides
MSYLRTVLNDSVIIHPPGFYIIGFETFPFISVYFIFLAFVYVVTLLFNSLVIYVITFNHCLHTPKCLAIVNLAVIDIILNSCLIPSMIKVFLFKDNFIPFNLCLVQMFVYYAFGTLESYALAILAYDRLIAICFPLRHNSINTLRSMSCIVGLSWCFGLGIITFSTSIMTRLSFCNSVRVFSYFCDYAPVFRLACNDYTLQWAVASLLTFLLLAVPVTFIVVSYVSILVTVFRMKTLDSRVKALATCVEHIILVAVYYIPIMTIFTIGFYLRLIDPDQRVLSLSMASCIPPCLNPIVYSLKTKEIKIRALALVRKNTISTDQS
>LOCXPOR158.272.HIT1.OR.2R.324.7tm_4.exons1.JACBYK010000009.1.Micropterus_salmoides
MGPEEKAATVFNDTFIRPAQFYLSGLSNISHVKYFYVFLCFVYILTVIGNGLLLSVIYLVKTLHTPKYMIVFNLALTDLCGSTALIPKLLDTFLFDRRYIVYEACLSYMFFVLFFTGVQSWTLVTMSYDRFIAICFPLKYHSIVTKPAIAAMLLFAWVFFLSVIAFMVGLINRLSFCRSLVVESFYCDHGPVYRLACNDTSLNYILAYVVLITILCVPLVLIALTYVCISIALSRIASGEKRVKALKTCTSHLILVAIFFLPILSTNIAVLTSYIHPNARIINSTLTHTLPALLNPIIYSLKTEEMLNSIKKLCKRNSICNATS
>LOCXPOR158.273.HIT1.OR.2R.324.7tm_4.exons1.JACBYK010000009.1.Micropterus_salmoides
MGPEEKAATVFNDTFIRPKQFYLSGLSNISHVKYFYVFLCFVYILTVIGNGLLLSVIYLVKTLHTPKYMIVFNLALTDLCGSTALIPKLLDTFLFDRRYIVYEACLSYMFFVLFFGSVQSWTLVTMSYDRFIAICFPLRYHSIVTKSAIAAMLLFAWLFFLSVIAFMVGLINRLSFCRSLVVESFYCDHAPVYRLACNDTFLNYIIAIVALIIILFVPLVLIALTYVCISIALSRIASGEKRVKALKTCTSHLILVAIFFLPIVSTNIAVLTSYIHPNARIINSSLTHTLPALLNPIIYSLKTEEVLNSIKKLCRRNRICNATS
>LOCXPOR160.274.HIT1.OR.2R.325.7tm_4.exons1.JACBYK010000009.1.Micropterus_salmoides
MGPEEKAATVFNDTFIRPKQFYLSGFSNIPHVKYFYVFLCFVYIMTVIGNGLLLSIIYLFKTLHTPKYMIVFNLALTDLCGSTALIPKLLDTFLFDRRYIVYEACLSYMFFVLFFGGVQSWTLVTMSYDRFIAICFPLRYHSIVTKPAIAAMLLFAWFFLLSVIAFMVGLIDRLSFCRSLVVESFFCDHGPVYRLACNNTFLNYMIAISAFIIIVCIPLVLIALTYVSISIALSRIASGEKRIKALKTCTSHLILVAIFFLPTVSSNIVTVSSYIHPNARIINSTLTHTLPALLNPIVYSLQTEEMLNSIRKLWKRKRASTGTTK
>LOCXPOR161.275.HIT1.OR.2R.326.7tm_4.exons1.JACBYK010000009.1.Micropterus_salmoides
MGPEEKATTVFNDTFFRPKQFYLSGLSSISHVKYFYVFLCFVYILTVIGNGLLLSVIYLVKTLHTPKYMIVFNLALTDLCGSTALIPKLLDTFLFDRRYIVYEACLSYMFFVLFFGGVQSWTLVTMSYDRFIAICFPLRYHSIVTKPAIAAMLLFAWFFLLSVIAFMVGLIDRLSFCRSLVVESFFCDHAPVYRLACNDTSLNYIIANAAFIVIVCVPLVLIALTYVCISIALSRIASGEKRVKALKTCTSHLILVAIFFLPIVSTNIAALTSYIHPNARIINSSLTHTLPALLNPIIYSLQTEKMLNSMKKLCKRNRISTTNRKD
>LOCXPOR162.276.HIT1.OR.2R.325.7tm_4.exons1.JACBYK010000009.1.Micropterus_salmoides
MGPEEKATTVFNDTFIRPKQFYLSGFSNIPHAKYFYVFLCFVYIMTVIGNGLLLSVIYLVKTLHTPKYMIVFNLALTDLCGSTALIPKLLDTFLFDRRYIVYEACLSYMFFVLFFGGVQSWTLVTMSYDRFIAICFPLRYHSIVTKPAIAAMLLFAWVFVLSVIAFMVGLIDRLSFCRSLVVESFYCDHGPVYRLACNDTSLNYMMIIVGVIIIICVPLLLIALTYVCISIALSRIASGTKRVKALKTCTSHLILVAIFFLPIVSTNIAALTSYIHPNARIINSTLTHTLPALLNPIIYSLQTEEVLNSIRKLCRRNRISNTPTK
>LOCXPOR163.277.HIT1.OR.2R.326.7tm_4.exons1.JACBYK010000009.1.Micropterus_salmoides
MGPEEKATTVFNDTFIRPKQFYLSGFSNIPHAKYFYVFLCFVYIMTVIGNGLLLSVIYLVKTLHTPKYMIVFNLALTDLCGSTALIPKLLDTFLFDRRYIVYEACLSYMFFVLFFGSVQSWTLVTMSYDRFIAICFPLRYHSIVTKPAIAAMLLFAWFFLLSVIAFMVGLIDRLSFCRSLVVESFFCDHAPVYHLACNVTSLNYMISIVAIIIILCVPLVLIALTYVCISIALSRIASGEKKRVKALKTCTSHLILVAISLLPIVSNNIAALTSYIHPNARIINSSLTHTLPALLNPIIYSLQTEQVLKSIRKLCKRSRISTTPTK
>LOCXPOR164.278.HIT1.OR.2R.314.7tm_4.exons1.JACBYK010000009.1.Micropterus_salmoides
MEFFNSALGKNITFVRPAYFIISGLSGIPNILYYYVFLFFLYIVSVLGNTIVMAVICLDRNLRTPKYIAVFNLAFVDLFGNSILVPKVVDIFLFNHHYIPYNDCLTFFFFCYTCLSMQSFNLVALSYDRLMAIIFPLHYHVKVTHRFMFSLIAFFWVFVLIAQLIAIGLLTRLSICKSVVINSYFCDHGQIYRLACNDHFPNYVISCLYPVLMFWVPLVFILLSYLYIVCTLAKVATVQQGLKAFKTCIGHLSLVAIYFIPLLITCTLMENIHPNARIINLSLTSVFPPMLNPIIYVLQTQEIKESLSKLLKTR
>LOCXPOR165.280.HIT1.OR.2R.317.7tm_4.exons1.JACBYK010000009.1.Micropterus_salmoides
MEFFNSALGKNITFVRPAYFIISGLSGIPNILYYYVFLFFLYIVSVLGNTIVMAVICLDRNLRTPKYIAVFNLAFVDLFGNSILVPKVVDIFLFNHHYIPYNDCLTFFFFCYTCLSMQSFNLVALSYDRLMAIIFPLHYHVKVTHRFMFSLIAFFWVFVLIAQLIAVGLLTRLSICKSVIINSYFCDHGQIYRLACNDHFPNYVISCLYPVLMFWVPLVFILLSYLYIVCTLAKVATVQQGLKAFKTCIGHLSLVAIYFIPLLITFTLMENIHPNARIINLSLTSIFPPMLNPIIYVLQTQEIKESVKRLLKIRKKS
>LOCXPOR165.281.HIT1.OR.2R.317.7tm_4.exons1.JACBYK010000009.1.Micropterus_salmoides
MEFFNSALGKNITFVRPAYFIISGLSGIPNILYYYVFLFFLYIVSVLGNTIVMAVICLDRNLRTPKYIAVFNLAFVDLFGNSALVPKVVDIFLFNHHYIPYNDCLTFFFFCYTCLSMQSFNLVALSYDRLMAIIFPLHYHVKVTHRFMFSLIAFFWVFVLIALLIAVGLLTRLSICKSVVINSYFCDHGQIYRLACNDHFPNYVISCLYPVLMFWTPLVFILLSYLYIVCTLAKVATVQQGLKAFKTCIGHLSLVAIYFIPLLITFTLMENIHPNARIINLSLTSIFPPMLNPIIYVLQTQEIKESVKRLLKIRKKS
>LOCXPOR167.282.HIT1.OR.2R.325.7tm_4.exons1.JACBYK010000009.1.Micropterus_salmoides
MNLFNSALGENITFVRPAYFVISGFSGIPNMKYYYVFLLFVYILSVLGNAAVMALIILDYNLRTPKYIVVFNLAFVDLFGSSALVPKLLDIFLFNHFYIPYNDCMAFFFFCFTCLSMQALNLVALAYDRLVAIIFPLHYHVKVTHRSMLSLIASFWVLVIVVVLIAVGLLTRLSFCKSVVINSYFCDHGPMYKLACNDYFPNTVIGMLLPLLILWLPLVFIFLSYLYIGYTLSKVSTVHERVKAFKTCTAHLSLVAIYFIPILITFTMSARIHPNARIINLSLTSVFPPMLNPIIYVLQTQEIKQSVKKLLKIKVQSKSKVKNTM
>LOCXPOR168.283.HIT1.OR.2R.327.7tm_4.exons1.JACBYK010000009.1.Micropterus_salmoides
MNLFNSALGENITFVRPAYFVISGLSDIPNIKYYYVFLFFVYIVSVLGNTAVMVVIIMDHNLRTPKYIAVFNLAFVDLFGSSALVPKLLDIFLFNHPYIPYNDCMAFLFFCYTCLSMQALNLVALAYDRLIAIIFPLHYQVKVTHRSMLSLIASFWVLVITAILTAVGLLTRLSYCKSVVINSYFCDHGQMYKLACNDYFPNTVIGMLLPLLILWLPLVFILLSYLYIGYTLSKVSTVHERVKAFKTCTAHLSLVAIYFIPVLITFTMSARIHPDARIINLSLTSVFPPMLNPIIYVLQTKEIKQSGKKILKIRKRSKITVKKVNIK
>LOCXPOR169.284.HIT1.OR.2R.306.7tm_4.exons1.JACBYK010000009.1.Micropterus_salmoides
MTNFSYVTSFYLSDYYGMKDLKPIYFCIFLIIYITIVAENVLLIGVVYCEKTLHEPMYLLLCNLAVNGLYGSTALMPAVLSNLLSQSFEISLPFCQTQIYALHTYAFIEFTILAAMSYDRYVAICHPLLYYEIMSQKVVKLIVFTWLYPMLAFLIVFIFTLQLQFCERTIEKVYCFSYILVKLACTDTSIVNIVGLLSVAIYTLPQLAMICYSYAHILRICVRSFSKSKAKALRTCTPHLLAVINYSIGCFFEIAQSRFNISHLPYPTKLFLSLYFLIFPPILNPAVYGLSIKVIRVQLFRLFNRK
>LOCXPMedTARs.017.127.HIT1.TAAR.1R.298.7tm_1.exons2.JACBYK010000013.1.Micropterus_salmoides
SNDMLIKTLLYCIILLTVILNLLVILSISHFRQLHTPTNLILLSLAVSDLLVGLVVMPIGVILLQSCWFVSKIACALLHLVMFTLISASVGNMVLISVDRYVAICHPLHYSSMITQSRVKISVSLCWFCSVNYNVIILKDQLSHMYIFNSCNQECVVIINSISGTVDFLLTFFGPVTVIIVLYSRVFVVAVSQARVMRSQISTVKSNTVTVKKSEMRAARTLGITLLVFILCLCPYYFPSIAGQTIGGDLSAQMWLFYCNSSLNPLIYAFFYPWFRKAVKLIVSLQLLQPGSSEAKIM
>LOCXPTAAR1.307.HIT1.TAAR.2R.331.7tm_1.exons3.JACBYK010001032.1.Micropterus_salmoides
MEIDDGAELCFPQLLNTSCRKPTLPRSEAVFLNTLLSSISLLTVALNLLVIISQVFFPQLQLHTPTNILLLSLAVSDFLVGLLLMPGEILRKTSCWFLGDLMCSLYKYVSYIITSASVGDMVLISVDRYVAICHPLHYTTRITERRAKLCVCLCWFCSVLYSSLFVKYGLTQPDRYDSCYGECMIIINYIAEAIDLVLTFIVPITVIIVLYMRVFVVAVSQARAMCSHITAVTLQRSVTPTAKRSELKAARTLGILVLVFLICLCPVHCVSFAGDNALNASSASYVLYLFYFHSCLNPVIYALFYPWFKKAIIQIVTVKILQPGSCEANIL
>LOCXPTAAR2.140.HIT1.TAAR.2R.331.7tm_1.exons1.JACBYK010000012.1.Micropterus_salmoides
VMDGLQGAELCYPQFPNSSCRGVLRPRSEAVLLYALLSSVTVLTVALNLLVIISISHFRQLHTPTNVLLLSLAISDLLVGLLVMPVETVRFIETCWLLGDLMCALSYIIGFTLTSTSVGNMVLISIDRYVAICYPLQYPNKITRSRVEVLVCLCWACSFLYNGLILKEHLRQPDRHNSCYGECLVVINYISGTVDLVFTFMGPCSVIIILYIRVFIEAVSQARAMQSHITAIADGRGKVTAKKSEKKAARTLGLVILVFLMTFCPYYYPSLTGQDTSNSASSWAIVSWLLYLNSCLNPLIYAFFYPWFRRAIKFIVSLRIIEQDSSQANIL
>LOCXPTAAR3.168.HIT1.TAAR.2R.324.7tm_1.exons2.JACBYK010000013.1.Micropterus_salmoides
VETLEAADLCIPTLNTSCLSLSVTPSEMLNNILLYFITLLTVILNLLVVISISHFRQLHTPTNLILLSLAVSDLLVGLVVMPTGIILLQSCWFLGKIACALLHLVIFTLTSASVGNMVLISVDRYVAICHPLHYSSMITQSRVKISVSLCWFCSVNYNVIILKDQLSHMYIFNSCYQECVIIINSISGTVDFLLTFFGPVTVIIVLYSRVFVVAVSQARVMRSQISTVKSNIVTVKKSEMRAARTLGITLLVFILCLCPYYCPSIAGQETTGGVDSSAQRWLFYCNSSFNPLIYALFYPWFRKAVKLIVSLQILQPGSSEAKIM
>LOCXPTAAR5.213.HIT1.TAAR.2R.323.7tm_1.exons2.JACBYK010000015.1.Micropterus_salmoides
MEEDELCFPQLLNASCRRPKPPQSEAVLVYILLFFISFLSATLNLMVIVSIAHFRQLHSPTNLLLLSLAVSDFFLGLLVMPVEILLTVKCWILGDLMCALYFFLPVILVSASVGNMVLISIDRYVAICDPLHYPTRITDRVVTVGVCVCWICSVFYTVFLLYEHLKQPGRYNSCYGECKVNVAGDVDLVVVFIIPITVIIVLYMRVFVVAVSQARVMRAHVAAVKLQSGILTTKKSELKAAGTLGVLVAVFLMCYSPYYCLSLTGRNLLIGSTTEAFMSFLTYFNSCLNPVLYALFYPWFRKAVRLIVTLQILQPGSCEANIL
>LOCXPTAAR5.248.HIT1.TAAR.2R.323.7tm_1.exons2.JACBYK010000015.1.Micropterus_salmoides
MEEDELCFPQLLNASCRRPKPPQSEAVFVYILLFFISFLTSTLNLMVIVSIAHFRQLHSPTNLLLLSLAVSDFFLGLLVMPVEILLTVKCWILGDLMCALYFFLPVILVSASVGNMVLISIDRYVAICDPLHYPTRITDRVVTVGVCVCWICSVFYTVFLLYEHLKQPGRYNSCYGECKVNIAGDVDLVVSFIIPITVIIVLYMRVFVVAVSQARVMRAHVAAVKLQSGILTTKKSELKAAGTLGVLVAVFLMCYSPYYCLSLTGRNLLIGSTTEAFMSFVMYFNSCLNPVLYALFYPWFRKAVRLIVTLQILQPGSCEANIL
>LOCXPTAAR6.274.HIT1.TAAR.2R.325.7tm_1.exons2.JACBYK010000015.1.Micropterus_salmoides
LEEVELCFPQLLNTSCKRPNRSHFEVIMSYIILSSITVLTVTLNLLVIISISHFKQLHTPTNLLLLSLAVSDFFVGLLMFFQIMLIDGCWYLGDLLCVLYLFFAYIIISTSVGNMVLICANRYVAICHPLHYSTKVTQKRVQVCVSLCWIFSVSFQILVLKDNFEQPGSAISCTGECVAVSNNITELAHLVFFFIGPVTVIIVLYMRVFVVAVSQARAMRSHIVAVTLQGSVKVNVKKSEIKAARTLGVVVVVFLICFCPYYIVVLSAPDTLLNASSAAFVICLFYFNSCLNPVIYAFFYPWFRKCLKLIVTLEILRPDSCEVNI
>LOCXPTAAR7.102.HIT1.TAAR.2R.319.7tm_1.exons2.JACBYK010000015.1.Micropterus_salmoides
LEEVELCFPQLLNTSCKRPKRSHFEIIMSYTILSSITVLTTTLNLLVIISISHFKQLHTPTNLFLLSLAVSDFFVGLLMFFQIMLIDGCWYLGDLLCVLYLYLAYIITSTSVGNMVLICADRYVAICHPLHYSTKVTQKRVQVCVSLCWICSVIFQSLVLKNNLEQPGSSISCTGECVAVSNNIAELADLILSFIGPVIVIIVLYMRVFVVAVSQARAMRSHIVAVTLQGSVKVNVKKSEIKAARTLAVVVFVFLICLCPYYIVVLTAPDALLNSSSSFVICLFYFNSCLNPLIYAFFYPWFRKCLKLIVTLEILRPDS
>LOCXPTAAR8.103.HIT1.TAAR.2R.324.7tm_1.exons2.JACBYK010000015.1.Micropterus_salmoides
LEEVELCFPQLLNMSCKRPKRSHFEIIMSYIILSSITVLSTTLNLLVIITISHFKQLHTPTNLLLLSLAVSDFFVGLLMFFQIMLIDGCWYLGTFICMLYTCLGYIITSTSVGNMVLICADRYVAICHPLHYSTKVTQKRVQVCVSLCWICSIIFQILVLKDNFEQPGSSISCTGECVAVSNYIAELADLILSFIGPVIVIIVLYMRVFVVAVSQARAMRSHIVAVTLQRSGKVNVKKSEIKAARTLGVVVVVFLICLCPYYIVVLGAQDAIINASSSFVICMLYFNSCLNPIIYAFFYPWFRKCIKLIVTLEILRPDSCEANI
>LOCXPTAAR9.104.HIT1.TAAR.2R.324.7tm_1.exons2.JACBYK010000015.1.Micropterus_salmoides
LEEVELCFPQLLNMSCKRPKRSHFEIIMSYIILSSITVLSTTLNLLVIITISHFKQLHTPTNLFLLSLAVSDFFVGLLMFFQIMLIDGCWYLGTFMCMLYVYLGYIITSTSVGNMVLICADRYVAICHPLHYSTKVTQKRVQVCVSLCWICSIIFQILVLKDNFEQPGSAISCTGECVAVTNYIAELADMVFSFAGPVIVIIVLYIRVFVVAVSQARAMRSHTVAVTLQGSVKVNVKKSEIKAARTLGVVVVVFLICLCPFYIVVLTAQDAIINASLSFVLRLLYFNSCLNPIIYAFFYPWFRKCLKLIVTLEILRPDSCEVNI
>LOCXPTAAR10.106.HIT1.TAAR.2R.325.7tm_1.exons2.JACBYK010000015.1.Micropterus_salmoides
LEEVELCFPQLFNTSCQKPKRSHFEIIMSYIILSSITVLTTTLNLLVIISISHFKQLHTPTNLLLLSLAVSDFFVGLLMFFQIMLIDGCWYLGDIVCVLYLYLGYIITSTSVGNMVLICADRYVAICHPLHYSTKVTQKRVQVCVSLCWICSVIFQSLVLQNNLEQPGSAISCIGECVGVSNNIAEFADLVLSFIGPVIVIIVLYMRVFVVAVSQARAMRSHIVAVTLQGPVKVNVKKSEIKAARTLGVVVVVFLICLCPYYIVVLTAPDTLLIASSAAFVICMFYFNSCLNPIIYAFFYPWFRKCLKLIITLKIMQPGSCEASI
>LOCXPTAAR11.108.HIT1.TAAR.2R.328.7tm_1.exons2.JACBYK010000015.1.Micropterus_salmoides
METLEEVELCFPQLLNTSCKKPKRSHFEVIMSYIILSSITVLSTTLNLLVIVTISHFKQLHTPTNLLLLSLAVSDFFVGLLVFFQIMFIDGCWYLGDPMCIVYLCLGCFITASSVGNMVLICADRYVAICDPLHYSTKVTQKRVKVCVSLCWIGSVIFQSLVLKNNFENTGSAISCTGECVAPGNYITQLADLFLSFIGPVTVIIVLYMRVFVVAVSQARAMRSHIVAVTLQGSVKVNVKKSEIKAARTLGVVVVVFLMCVCPYYIVVFTTRDALLDGSSTFMICMLYLSASINPLMYVFVYPWFRKCLKLIVTLEILRPDSCEANIL
>LOCXPTAAR12.110.HIT1.TAAR.2R.331.7tm_1.exons2.JACBYK010000015.1.Micropterus_salmoides
METMEGAELCFQQLLNTSCRKKTQHYAENIFLYILLSCISLFTVALNLLFSDNILSLSRQLHTPTNLLLLSLAVSDLLVGLLLMPVLILRIGGCWFLGSFICRLYYYTSFILTSASVGNMVLISVDRYVAICDPLCYPTRVTQKRVKICVCLCWACSVFYNGVILIDFLKEPDRYNSCYGECVVVINSVTGAADVMLTFVGPIVVIIVLYMRVFVVAVSQARAMRSHIAIVKLQGSAGVTAKKSERKAARTLGVVVVVFLICFCPYFYPSLAGQDISTSVEFSIFGVWLLYCNSCINPVVYAFFYPWFRRSIKLIVTLQILQPDSCDANVV
>LOCXPTAAR13.117.HIT1.TAAR.2R.324.7tm_1.exons2.JACBYK010000015.1.Micropterus_salmoides
LEASALCFPQLLNTSCTKLKLPHFEGMLIYILLSSISMLTVTLNLLVIISISHFKQLHTPTNLLCLSLAVSDFFMGFLMFFQIMLIDGCWYLGDLMCALYQYIAYIITSTSVGNMVLISIDRYVAICHPLHYSTKVTQKRVQVCVSLCWMCSVIFQSLILKDIWKPHRYTSCFGECIFVINYFAGLADLIFSFIVPITVIIVLYMRVFVVAVSQARAMRSHIAAVTHQQPVKVTTKKSEMKAARTLGVVVLLFLLCLCPYYGVAVTGQDNLLSASSAAFVICLFYFNSCLNPVIYALFYPWFRKSIKLIVTLKILQPDSCDASI
>LOCXPTAAR13.120.HIT1.TAAR.2R.324.7tm_1.exons2.JACBYK010000015.1.Micropterus_salmoides
LEGSELCFPQLLNTSCTKLKLPHFEGMLIYILLSSIVLLTVALNLLVIISISHFKQLHTPTNLLCLSLAVSDFFVAFLMFFQIMLIDGCWYLGDLMCALYQYIAYIITSTSVGNMVLISIERYVAICHPLHYSTKVTQKRVQVCVSLCWMCSVIFQSLILKDIWKPHRYTSCFGECIFVINYFAGLADLIFSFIVPITVIIVLYMRVFVVAVSQARAMRSHIAAVTHQQPVKVTTKKSEMKAARTLGVVVLLFLLCLCPYYCVAVTGQDNLLSASSAAFVLCLFYSNSCLNPVIYALFYPWFRKSIKLIITLKILQPDSCEASI
>LOCXPTAAR22.131.HIT1.TAAR.2R.329.7tm_1.exons3.JACBYK010000015.1.Micropterus_salmoides
MEVDDGAELCFPQLLNTSCRKPTLPQSEAVFLHTLVFSISLLTVALNLLVIISQSFRNTTPHTTNILLLSLAVSDFLVALLLMPVEILRKTSCWFLGDLVCSLFVCVSYTIPSTSVGNMVLISLDRYVAICHPLHYTTRITERRVKLCVFLCWFCSVFYSSLFINDDLTQPGRYNSCYGECVVVIDHIAEAVDLALTFIVPVSLIVVLYMRVFVVAVSQARAMRSHITAVTLQRSVTLTAKKSELKAARTLGVLVVVFLICFCPYYCVSLAGGSLINTSSVNFVIYLCYFNSCLNPVIYTMFYPWFRKSVKVTVTLQILQPGSCEANIL
>LOCXPTAAR15.134.HIT1.TAAR.2R.324.7tm_1.exons3.JACBYK010000015.1.Micropterus_salmoides
MEVDDGAELCFPQLLNTSCRKPTLPWSEAVFLSSISLLTVTLNLLVIISASLMKQLHTPTNILLLSLAVSDFLVGLLLMPGDFLRKTVCWFLSDLMCSLYIYVSYIIPFASIGDMVLISVDRYVAICDPLHYTTRITEKRVKLCVCLCWFCSVFYSSFFVKDDLTQPGRYNSCYGECVVVVDPIAEAVNLVLTFIVPVIVIIVLYMRVFVVAVSQARAMRSHITAVTLQRSETLTAKKSELKAARTLGVLVVVFLICLFPYYGVTLAGDSLINISSVNFVIYLCYLNSCLNPVIYAMFYPWFRKSVKLIVTLQILQPGACEAKI
>LOCXPTAAR1.144.HIT1.TAAR.2R.332.7tm_1.exons3.JACBYK010000015.1.Micropterus_salmoides
MEVDDGAELCFPQLLNTSCRKPTLPWSEAVFLHTLLSSISLLTVALNLLVIISYFFHFPLLQLHTSTNILLLSLAVSDFLVGLLLMPGEILRKTSCWFLGDLMCSLYKNLAYILTSASVGDMVLISVDRYVAICHPLHYTTRITERRVKLCVCLCWFCSVFYCSLFVKYSLVQPDRYNSCYGECVFVINYNAGAVDLVLTFIVPITVIIVLYMRVFVVAVSQARAMRSHITAVTLQRSVTLTARKSELKAARTLGVLGFLFLMCFCPYYCVSFAGDNALNASSASYVLYLFYFNSCLNPVIYALFYPWFKKAVFQIVTFKILQPGSCEANIL
>LOCXPTAAR16.152.HIT1.TAAR.2R.331.7tm_1.exons3.JACBYK010000015.1.Micropterus_salmoides
MEIDDGAELCFPQLLNTSCRKPTLPRSEAVFLNTLLSSISLLTVALNLLVIISQVFFPQLQLHTPTNILLLSLAVSDFLVGLLLMPGEILRKTSCWFLGDLMCSLYKYVSYIITSASVGDMVLISVDRYVAICHPLHYTTRITERRAKLCVCLCWFCSVLYSSLFVKYGLTQPDRYDSCYGECMIIINYIAEAIDLVLTFIVPITVIIVLYMRVFVVAVSQARAMCSHITAVTLQRSVTPTAKRSELKAARTLGILVLVFLICLCPVHCVSFAGDNALNASSASYVLYLFYFHSCLNPVIYALFYPWFKKAIIQIVTLKILQPGSCKANIL
>LOCXPTAAR17.156.HIT1.TAAR.2R.329.7tm_1.exons2.JACBYK010000015.1.Micropterus_salmoides
MEVEDGAELCFPQLLNSSCRKPTSPCSEVVLLHIVLFSISLLTVALNLLVIISVSHFRQLHTSTNILLVSLAVSDFLVGLLLMPGEILRKTACWFLGDLMCSLYNYVSFIITSSSVGDMVLISLDRYVAICDPLHYTTRITEGRVKLCVCLCWFCSVLYSSLFVKNDLTQPGRYNSCYGECVIVVDQIAGAVDLVMTFIVPVSLIIVLYMRVFVVAVSQARAMRSHITAVTLQRSVTLTTKKSELKAARTLGVLVVVFLICFCPYYCVSLAGDSLLNASSGSFVLYLFYFNSCLNPVIYAMFYPWFRKSVKLIVTLQILQPGSCATKML
>LOCXPTAAR22.161.HIT1.TAAR.2R.328.7tm_1.exons3.JACBYK010000015.1.Micropterus_salmoides
MEVDDGAELCFPQLNTSCRKPTLPRSEAVFLNTLLSSISLLTVALNLLVIISPSLNKQLHTPTNILLLSLAVSDFLMGLLLMPVEILRKTSCWFLGDLMCSLFKYVAYIIPSVSVGDMVLISVDRYVAICDPLHYTTRITERRVKLCVCLCWFCSVFYCSLFVKDDLTQPERYYSCYGECVIVVDRITEAVNLVLTFIVPVTVIIVLYMRVFVVAVSQARAMRSHITAVTLQRSVTLTTKKSELKAARTLGVLVVVFLICFCPYYCVSLADDSLLNTSSGTFVIYLFSLNSCLNPVIYAMFYPWFRKSVKVIVTLQILQPGSCEANIL
>LOCXPTAAR18.174.HIT1.TAAR.2R.329.7tm_1.exons3.JACBYK010000015.1.Micropterus_salmoides
MEVDDGAELCFPQLLNTSCRKPTLPQSEAVFLNTLVFSISLLTVALNLLVIISPSLNKQLHTPTNILLLSLAVSDFLVGLLLMPGEILRKTSCWFLGDLMCSLFMYVSYIIASASVGDMVLISVDRYVTICHPLHYTTRITVRRVKLCVCLCWLCSVFYNCLFVKDELTQAGRYNSCYGECLLIVNHITEAVNLALTFVVPVSLIILLYMRVFVVAVSQARAMRSHITAVTLQRSVTLTAKKSELKAARTLGVLVVVFLICFCPYYCASLAGDSLLNTSSASFVLFLFYFNSCLNPVIYAMFYPWFRRAVKLIVTLRILQPGSCEAKIL
>LOCXPTAAR19.186.HIT1.TAAR.2R.331.7tm_1.exons3.JACBYK010000015.1.Micropterus_salmoides
MEVIDGAELCFPQLLNTSCRKSALPGSETVFLHTLVFSISVLTVALNLLVIISQSFRNIRHLHTPTNILLLSLAVSDFLVGLLLMPVEILRKTSCWFLGDLMCSLYKYVSFIIPSSSVGDIVLISVDRYVAICDPLHYTTRITERRVKLCVCLCWFCSVFYCSLFAKYGLTQPDRYNSCYGECVIVISYIAGAADLVFTFIVPITVIVVLYMRVFVVAVSQARAMHSQITAVTLQSSVTLTTKKSELKAARTLGVLVVVFLLCFCPYYCVSFAGDNTLNSSSTSYGLSLLYLHSCLNPVIYALFYPWFKKAVFQIVTFKILQPGSCEANIL
>LOCXPTAAR20.188.HIT1.TAAR.2R.336.7tm_1.exons2.JACBYK010000015.1.Micropterus_salmoides
MEGDDGAELCFPQLLNTSCRKPTLPQSEAVFLNTLVFSISVLTVALNLLVIISVSHFRQRSISQQQLHTPTNILLLSLAVSDFLVGLMLMPVEILRKTSCWFLGDLMCSLYIYVAYITPSASVGDMVLISVDRYVAICDPLHYTTRITVRKVKLCVCLCWFCSVFYCSLFAKYGLTQPDRYNSCYGECVIVISYIAGAADLVFTFIVPITVIVVLYMRVFVVAVSQARAMHSQITAVTLQSSVTLTTKKSELKAARTLGVLVVVFLVCFCPYYCVSFAGDNTLNSSSASYGLSLLYLHSCLNPVIYALFYPWFKKAVFQIVTFKILQPGSCEANIL
>LOCXPTAAR21.191.HIT1.TAAR.2R.331.7tm_1.exons2.JACBYK010000015.1.Micropterus_salmoides
MEVDDGAELCFPQLLNTSCRKPTLPRSEAVFLNTLLSSISLLTVALNLLVIISVSHFRQRSLHTPTNILLFSLAVSDLIVGLLLMPLVILRITSCWFLGDGVCSLFMYVSYIIPCASVGVMVLISVDRYVAICHPLHYTTRITERRVKLCVCLCWFCSVFYSSLFVKYGVTQPDRYNSCYGECVVLVDHIAEAADLALTFVVTVTVIIVLYMRVFVVAVSQARAMRSHITAVTLQSSVTLTTKKSELKAARTLGVLVVVFLICFFPYYGVTLAEDSLLSTYFLTFAIYLFYFNSCLNPVIYAMFYPWYRKSVKLIVTLQILQSGSCETNIL
>LOCXPTAAR22.193.HIT1.TAAR.2R.329.7tm_1.exons3.JACBYK010000015.1.Micropterus_salmoides
MEVDDGAELCFPQLLNTSCRKPTLPGSKDVFLNTLLSSISLLTVALNLLVIISPSLNKQLHTPTNILLLSLAVSDFLMGLLLMPVEILRKTSCWFLGDLMCSLFKYVAYIIPSVSVGDMVLISVDRYVAICHPLHYTTRITERRVKLCVCLCWFCSVFYCSLFVKDDLTQPERYYSCYGECVIVVDRITEAVNLVLTFIVPVTVIIVLYMRVFVVAVSQARAMRSHITAVTLQLSVTLTTKKSELKAARTLGVLVVVFLICFCPYYCVSLADDSLLNTSSGTFVIYLFSLNSCLNPVIYAMFYPWFRKSVKLIVTLQILQPGSCEANIL
>LOCXPTAAR23.200.HIT1.TAAR.2R.329.7tm_1.exons3.JACBYK010000015.1.Micropterus_salmoides
MEVDDGAELCFPQLLNTSCRKPTLPRSEAVFLNSLVFSISLLTVALNLLVIISPSLNKQLHTPTNILLLSLAVSDFLVGLLLMPGEILRKTSCWFLGDLMCSLFMYVSYIIASASVGDMVLISVDRYVTICHPLHYTTRITVRRVKLCVCLCWLCSVFYNCLFVKDELTQAERYKSCFGECVIVVDYITGAIDLVLTFVVPVSLIILLYMRVFVVAVSQARAMRSHITAVTLQRSVTLTAKKSELKAARTLGVLIFVFLICFCPYYCASLAGDSLLNTSSASFVLFLFYFNSCLNPVIYAMFYPWFRRAVKLIVTLRILQPGSCEANIL
>LOCXPTAAR24.222.HIT1.TAAR.2R.326.7tm_1.exons2.JACBYK010000016.1.Micropterus_salmoides
KLNSAFHNSSTPPARSTFALGLRQCSFILCCPPSLSSLWLSTCWSSSPSPTSGRDKCSSTPPPTSSSSLWLSQTFLVGLLVMPFQILLTEPCWLLGDLVCVLYYFINFITICSSAITMVLISFDRYVAICDPLHYHTKITAKRVKICVYLCWGYAVFYNVFLLYDHLIQPGKYNSCYGECLVNLIGVVDLLFSFIIPISAIIIMYVRVFAVAMSQARAMRSHIRAVTLKRSATVTARKSEMKAARSLAVVVAVFLMCYCPFYCVYLSGNDLVISPSSELLMVSLLILNSCLNPVIYAFFYPWFRKSVKLIVTLQILQAHSCGANIL
>LOCXPTAAR24.242.HIT1.TAAR.2R.326.7tm_1.exons2.JACBYK010000016.1.Micropterus_salmoides
KLNSAFHNSSTPPARSTFALSLRQCSLPLCCPPSLCLLQLSTCWSSSPSPTSGRDKCSSTPPPTLLLLSLAVSDFLVGLLVTPFQIFLTKPCWLLGDLVCVLYYLIPSITLSASVVNMVLISVDRYVAICDPLHYPTKITAKRVQIWVFLCWGFAVFYSVLLFYDNLKQPGKYNSCYGECVINIVGTVDLIFSFVIPITAIIILYVRVFVVAVSQARAMRSHITAVTLKRSATVTVKKSELKAARTLGVVVAVFLMCYCPYYCVSLSGYDFVIGSSAEVLMIFLIFFNSCLNPVIYAFFYPWFRKSVKLIVTLEILQPHSCEANIL
>LOCXPTAAR25.270.HIT1.TAAR.2R.318.7tm_1.exons1.JACBYK010000018.1.Micropterus_salmoides
IHPCYEFDNTTYVFTSNPSIMCVLLYIFLCLLSVATICGNLLVIISITYFKQLHIPTNYLILSLAVADLLVGVLVFPFSMAFTVTSCLYHEDLFCKIRDGFDVSLCTSSILNLCCISIDRYYAVCQPLTYTTKINVHVTVIMILVSWGISALIGIGIIIGGFSQGTCKEICSVDIVMANTMGPVFSFYLPAIIIVCIYLKIFLVAQRQARIIQNTACQSTKSGETFSKMEKKATKTLAIVMGVFLLCLTPYFLCIILQPFTYNPPPVSVIETLNWLTLSNSMLNPCIYAFFYSWFRSASRMIISGKIFQGDFANSKLF
>LOCXPTAAR26.271.HIT1.TAAR.2R.333.7tm_1.exons1.JACBYK010000018.1.Micropterus_salmoides
MEPEVTVNRTFTVNDIHPCYELDNTTYVFKTNPSIKCILLYIFLGSLSVVTICGNLLVIISIIYFKQLHIPTNYLILSLAVADLLVGVLVFPFSMAFTVTLCWYHEGLFCKVRGSFDVTLSTASILNLCCISIDRYYAVCQPLAYKSKINDRVTVIMILVSWGFSALIGIGIVIAGFNQGKCGESCLIDSLISTTLACIFSFYIPGIILLCIYLKIFLVAQRQAKCIQNTTCQSTKSGATVSKMERKATKTLAVVMGVFLLCWTPYFLCIIFQPLTYDVTPVAVIETLNWLTLSNSMLNPFIYAFFYTWFRSALRMIISGKIFQGDFANLKLL
>LOCXPTAAR27.277.HIT1.TAAR.2R.333.7tm_1.exons1.JACBYK010000018.1.Micropterus_salmoides
MEPELTVNRTFTVNDIHPCYELDNTTYVFKTNPSIKCILLYIFLGSLSVVTICGNLLVIISIIYFKQLHIPTNYLILSLAVADLLVGVLVFPFSMAFTVTLCWYHEGLFCKVRGSFDVTLSTASILNLCCISIDRYYAVCQPLAHKSKINDRVTVIMILVSWGFSALIGIGIVIAGFNQGKCGESCLIDSLISTTLACIFSFYIPVIILLCIYLKIFLVAQRQAKCIQNTTCQSTKSGATVSKMERKATKTLAVVMGVFLLCWTPYFLFIIFQPLTYDVTPVAVIETLNWLTLSNSMLNPFIYAFFYTWFRSALRMIISGKVFQGDFANLKLL
>LOCXPTAAR28.278.HIT1.TAAR.2R.333.7tm_1.exons1.JACBYK010000018.1.Micropterus_salmoides
MEPELTVNRTFTVNDMHPCYELDNTTYVFTTNPSMKCLIIYIFLGSLSVVTICGNLLVIISIIYFKQLHIPTNYLILSLAVADLLVGVLVFPFSMAFTVTLCWYHEGLFCKVRGSFDVTLSTASILNLCCISIDRYYAVCQPLAYKSKINDRVTVIMILVSWGFSALIGIGIVIAGFNQGKCGESCLIDSLISTTLACIFSFYIPVIILLCIYLKIFLVAQRQAKCIQNTMCQSTKSGATVRKIERKATKTLAVVMGVFLLCWTPYFLCIIFQPLTYDVTPVAVIETLNWLALSNSMLNPFIYAFFYTWFRSALRMIISGKIFQGDFVNLKLL
>LOCXPTAAR29.280.HIT1.TAAR.2R.320.7tm_1.exons1.JACBYK010000018.1.Micropterus_salmoides
TNVVTDIHPCYEIENFNYIRTNTPSIICVLLYIFLVLLSVVTICGNLLVMISIIYFKQLHTPTNYLILSLAVADLLVGIIVFPFSMAFSLSFCLYHDDLFCKVRGSFDISLSTCSILNLCCISIDRYYAVCQPLTYRAKINHCVVMIMILVSWGVSVLIGISVIIAGLNNENCEERCLTDVLMADTIGPILSFYLPVIIMLCIYLRIFLVAQRQVRSIQNTACQSKSGATKMERKATTTLAIVLGVFLLCWTPFFLCVTFVPFSKNSVPDAVTETLNWLTLSNSMLNPFIYAFFYSWFRSAFKMIFSGKIFQGDFTNSKL
>LOCXPTAAR30.285.HIT1.TAAR.2R.336.7tm_1.exons2.JACBYK010000512.1.Micropterus_salmoides
MEGDDGAELCFPQLLNTSCRKPTLPQSEAVFLNTLVFSISVLTVALNLLVIISVSHFRQRSISQQQLHTPTNILLLSLAVSDFLVGLMLMPVEILRKTSCWFLGDLMCSLYIYVAYITPSASVGDMVLISVDRYVAICDPLHYTTRITVRKVKLCVCLCWFCSVFYCSLFAKYGLTQPDRYNSCYGECVIVISYIAGAADLVFTFIVPITVIVVLYMRVFVVAVSQARAMRSQITAVTLQSSVTLTTKKSELKAARTLGVLVVVFLVCFCPYYCVSFAGDNTLNSSSASYGLSLLYLHSCLNPVIYALFYPWFKKAVFQIVTFKILQPGSCEANIL
>LOCXPTAAR31.287.HIT1.TAAR.2R.334.7tm_1.exons2.JACBYK010000891.1.Micropterus_salmoides
MEVDDGAELCLPQLLNTSCRKPTLPRSEAVFLHTLVFSISVLTVALNLLVIISISHFRQRSISQQLHKPTNILLLSLAVSDFLVGLLLMPVEILRKTSCWFLGDLMCSLYKYVAYIIPSASIGDIVLISVDRYVAICHPLHYTTRITERRVKLCVCLCWFCSVFYCSLFVKYGMTQPDRYDSCYGECVIVITYIAGAADLVFTFVVPITVIVVLYMRVFAAAVSQAHAMQSHITAVTLQSSVTLTKKSELKAARTLGVLVVVFLICFCPYYCVSFAGDNTLSSSASSYGLSLFYLHSFLNPVIYALFYPWFKKAVFQIVTFKILQPGSCEANIL
>LOCXPTAAR32.291.HIT1.TAAR.2R.327.7tm_1.exons3.JACBYK010000971.1.Micropterus_salmoides
MEFEDRAELCFPQLLNTSCRKHTSSWSEAVLVNIVLSSISLFTVALNMLVITSLFKLLQLHTPTNIFLISLAVSDFLVGLLFMPVEILKRSCWFLGDLMCSLYNCVSFSITSSSVGNMVLISLDRYVAICDPLHYTTRITERRVKLCVCLCWFCSVFYSTLLFKDDLTQPGRHNSCDGKCVVVIDQIAGAVDLVLTFIVPVTVIIVLYMRVFVVAVSQARAMRSHITAVTQQISKTPKTKKSELKAARTLGVLVVVFLICFCPYYCVSLAGDSLLNVSTSFGIYLFYFNSCLNPVIYAMFYPWFRKSVKLIVTLQILQSGSCEAKIL
>LOCXPTAAR33.296.HIT1.TAAR.2R.327.7tm_1.exons3.JACBYK010000971.1.Micropterus_salmoides
MEFEDRAELCFPQLLNTSCSKHTSSWSEAVLVNIVLSSISLLTVALNMLVIISLLHFLQLHTPTNIFLVSLAVSDFLVGLLLMPVKILKGSCWFLRDLMCPLYNCVSFSITSSSVGNMVLISLDRYVAICHPLHYTTRITERRVKLCVCLCWFCSVFYSSLLFKDDLTQPGRHNSCYGECVGVIDQIAGAVDLVLTFIVPVTVIIVLYMRVFVVAVSQARAMRSHITDVTQQISKIPKTKKSELKAARTLGVLVVVFLICFCPYYGMSLAGDSLLSTSASFGIYLFYFNSCLNPVIYAMFYPWFRKAVKLIVTFQILQPGSCEAKIL
>LOCXPTAAR34.300.HIT1.TAAR.2R.329.7tm_1.exons2.JACBYK010000971.1.Micropterus_salmoides
MEVEDGAELCFPQLLNSSCRKPTSPCSEVVLLHIVLSSISLLTVALNLLVIISVSHFRQLHTSTNILLVSLAVSDFLVGLLLMPGEILRKTACWFLGDLMCSLYNYVSFIITSSSVGDMVLISVDRYVAICDPLHYTTRITVRRVKLCVCLCWFCSVLYSSLFVKNDLTQPGRYNSCYGECVIVVDQIAGAVDLVMTFIVPVSLIIVLYMRVFVVAVSQARAMRSHITAVTLQRSVTLTAKKSELKAARTLGVLVVVFLICFCPYYCVSLAGDSLLNASSGSFVLYLFYFNSCLNPVIYAMFYPWFRKSVKLIVTLQILQPGSCATKML
>LOCXPTAAR20.304.HIT1.TAAR.2R.336.7tm_1.exons2.JACBYK010000978.1.Micropterus_salmoides
WRLMTEQSSAFHNSSTPPAGSRHFLSPKWYFCTLLCPPSLCSLWLSTCLSSSQSPTSGRSISQQRQLHTPTNILLLSLAVSDFLVGLLLMPVEILRKTSCWFLGDLMCSLYICVSYSIPSASVGNMVLISLDRYVAICDPLHYTTRITVRRVKLCVCLCWFCSVFYSSVVLKDDLTQPGRYNSCYGDCVVLFDHTADAIDLALTFIVPVTVIIVLYMRVFVVAVSQAHAMRSHITAVILQRSVTLTAKKSELKAARTLGVLVVVFLICLFPYYGMTLAGDSLLNTSSAFLGIYLFYFNSCLNPVIYAMFYPWFRKSVKLIVTLQILQPGSCEANIL
>LOCXPOra1.10.HIT1.Ora.2R.302.7tm_1.exons1.JACBYK010000018.1.Micropterus_salmoides
MFGWTVNLLGLRIFISCIGLVGNVFLILAIIHTKFSPLKTFELFLLGLAAANMEEIVIVNIYDIIIFQTSTTSTWLCHSLKFLTMFGKITSIFFTVLISTFRYQKLRDVDHRVNLPVCLDSIRAALMVSGVCVMLSMLLSLPIFVISLQGPGENDTRSSGGCHPDFFVCSKNDYPVLNYFYKYLFILVCNLLPLLIVTVTSCHIIMVLLTQRKTVTPEVGVSGPSQFGRKSKGLWLQRSMISVLAALALFQADLTPYLIFQLTFRPTDSPVWAEIEFFIATTYASISPYVYGIGDNLFSLKN
>LOCXPOra2.6.HIT1.Ora.2R.313.V1R.exons1.JACBYK010000004.1.Micropterus_salmoides
MDLCVTIKGVSFLLQTGIGILGNTVVLLAYAHIISTEPKLLPVDMILCHLAFANLMLLLTRCVPQTMTVFGLRNLLNDPGCKVVIYAYRIGRALSVCITCMLSVFQAVTIAPAGPRLSRLKPALPSLVLPTFAGLWILNMAVCIAAPFFSMAPRNGTIPAFTLNLGFCHVDFRDNLSYVINGVAVSGRDFAFVALMMGSSGYILLLLHRHSRQVRGIRRSQGGGAETRAAKTVVTLVVLYVVFFGIDNVIWIYMLTVAKVSPVVADMRVFFSSCYAFISPYFIISSNKKVKAKILCAAAQDQPSAANQESSDK
>LOCXPOra3.7.HIT1.Ora.2R.323.V1R.exons1.JACBYK010000004.1.Micropterus_salmoides
MPSVQFVRGMLYLSLTVVGVPGNITVILAFLLLLYQENRLLPADTIVLHLACVNFLVVAVRCLLETLASLRLAIIFGDLSCKAVIYIYRTSRSLSIWLTFILSAYQCLSIAPPGSRWASIRALVAHYLGFVFLFLWLLNTGMSYATLLYALGVRNDSSLINHSINLEFCYIHFPSELAKEAIGAAQVGRDVVPMALMTLASLIILVFLYKHSQQVKGLRGSSSSGGGRGRGGAEQRAAKAVIALVTLYVVLFGVDNGLWVYTLTVRKTMISSLISDLRIFFSSLYAALSPVVIIASNRKVNGRLRCVLQEKPVQEKATSLSTM
>LOCXPOra4.8.HIT1.Ora.2R.362.7tm_1.exons2.JACBYK010000004.1.Micropterus_salmoides
MSEVLTVEAVLFGLLVFSGTLGNILVIHVVFKSAVERQPSVLPPSDTLLVHLSLANLLTSLFRTVPIFVSDLGLDVTLSPWLCRVFMLLWVWWRAVGCWVTLALSVFHCTTLRRQNVSFGPLAQRRERHRVWIVLGLVWGANLAFSLPALAYTTHVTGNVTVKLMVISCTTRPLLGCVWEFPSVEQGAAFASTSLALNEVLPLVLMVYTNVVTLHALAKHIRAVTSGGESGGTHGELDKHVSTERKAAHVILALVSLFVVCWVLQVAAVTYYNHNRGQHAEGLLTVAQFSASLFVGFSPIVVALGHGKLRRRILRMTMGWSKALKCHSDDTNEGAKSQKAKRKKEKQTIFIVQKERKVIQVK
>LOCXPOra5.9.HIT1.Ora.2R.329.7tm_1.exons4.JACBYK010000004.1.Micropterus_salmoides
NMEANGNIKLVGKGQGASVSPVQGAFYTILVILGILGNATVVGVIGNSAIMDRGGGRNSDIIIINLALSNLLLTLWRNTLLIFSDLGVLLYSSKEICQFLMGIWVWLRTVNVWSTFLLSALHRQTLGRVAPINGNLHRPQGAPKTPLLILGLIWFLGFIYSIPAHIFSTNGNKNSTETLMLVSGTTRPLLGCLWNFPSSYSGLAYATTSMVIHEIIPIILMSVTSLGSLYTLYMHGRRQSPVQDAPVIKRVSAEKRAAKVILALVILFVACWGTSIISVNYYNYNRGSSVEFLLIVARLANIIFITMSPVVLAAGHRRLRSFIKSMLAH
>LOCXPDreOlfCa1.1615.HIT1.OlfC.1R.817.ANF_receptor.exons6.JACBYK010000011.1.Micropterus_salmoides
ATAPGDIIIGGVFPIHGDVDKKNNSFAPHKPPCIRFEESGLVKALAMINAIEIMNKSPLLADVNITLGYRILDSCSDVSTALRATADFTQQPECHTGSNSTSHLPVMAIIGDSHSETSIAIANQLTLKMIPQISYSSTAVILSDKSRFPAFMRTVPNDKHQTAAMVSLLSTFGWNWVGVVTTDGNYGQSALDHFVSQASEKGICVAFKSILPQSISGQHVCSAITQTAKTIYNNPKVQVIVSFAKPTHMMYLYQELKNQLRAGQNMESMRRVWVASDSWSSSSSVKGNLTLEDIGHVVGFTFKSGDLSSFSEYLSRLEAAGHDYTETNPFMQEFYMQLKAEGSGDTELVSKAVNTLRERADTIFSVEMAVSAIVQAVASICRWRNCKTPGTVQPWEVLKALWMEEFKLREKSYKFDSSGDINLGYDVTMWRSDGGNILVHNVVAGYHPHINNFTHTYKTTTQQFKDLKLIISKCSKSCVPGEFKKTAEGQHTCCYECINCTENYYSNNTGKTLRCLSCDTNKEWSPKGSSSCIPKAQLFFSWQDGFAVVLLTFSALGILLALLVSALFLHQRDTPVVKAAGGPLSQAILFSLVISYISAMLFVGRPNSFQCKARQVLFGISFTLCVSCILVKTLQILLAFQFDPVLQRVLRRLYQPYIIVSICVALQVATCICWLVLKSPFNHIIRQPTTLLEDCHEGSYLAFGVMLGYIAVLAFVCFICAFKGRKLPQQYNEAKFITFSMLLYLVSWLLFIPVYVTTSGVYLPAVEMVVILISNYGVLSCHFFPKCYVILFKKEQNTKSAFRKNLYEYSSKSTHSV
>LOCXPHaplo2.1aa.1478.HIT1.OlfC.1R.867.ANF_receptor.exons8.JACBYK010000003.1.Micropterus_salmoides
MTQLILFHLLCTVCVLTRAYNSISSFTSPPPSAVCTLQNSLQPGFVAKGDYVIGGIFPLHFNQEMPDLNCTYRPPLVKCNGFDSRAFRWAQTMRLAVEEINQSTELLHNYTLGYKIFDSCSYPLTGQRAALAMLNGLSEDNSPTCSSASPLLAVIGESGTPQSIVLSRILQPFRIPMISYFSSCTCLSERRNYPNFFRVIPNDDYQVKAIAQLLVHFNWTWVGLVRGDREYGRYAMEGLLRELEGTKVCVAYQEIIPLLYNRRRVLEIMQVMRSSSAKVVVVFLDEGEMTPFLRDYMTQNITGIQWVASEAWVTASVFSGSEYYPYMGGTVGFGIRKGHISRLSEYLQTVNPWMYPSSLLVKELWESLYGCSASQSFSPHLPLCSGQESLLKQHSAYMNTSSPRVAYNVYKAVYAIAHSLHNLLLCQPGNGPFQNNSCAQSNNIHPWQLQYYLQEVTFNIAGEKVNFDQKGDSIPYYDVINWQRGTGGNTEFVNVGLFDGTKPAGKELVIHVDRIIWAGHQSEASCSHLSVCSASCLPGSRMAVRHGEPVCCFDCVPCDSGKISNQTNSIECTFCPEDFWSNKDRTACIPKMVEFLAYDSLGTALTVISVVGACLTTAVFAVFFYHRSTAIVRVNNSELSFLILLALTLCFLCSLLFIGEPTSWSCMLRHTTFSITFSLCISCILGKTLVVLAAFTATRPGDNIMKWLGPKQQRLIIFSCTLVQVVICAAWLLDAPPFPSRNTQYERSKIILECSVGSSLAFWCVLGYIGLQTCLCFVLAFLARKLPGNFNEAKFITFTMLIFCAVWLAFIPAYISSPGKYADAVESFAILASSFGLLFCLFAPKCYIILLKPEKNTKQYLMGKENK
>LOCXPHaplo16.1aa.1538.HIT1.OlfC.1R.882.ANF_receptor.exons9.JACBYK010000003.1.Micropterus_salmoides
MGCFLTKYLLLCAYLFLICSSFFFSESSSLSPSCKLRRRFNLNGMHKAGDVILGGLFEVHYSSIFPELTFTSEPHQPNCQGFDTPGFRHAMTMAFAVDEINKNSNLLPNVTLGYILYDNCATLGIGFSAALSLASGQEEQFLLQEDCLGNPPVVGIVGDPFSTLSIATSNVLGLFKLPIVSYFATCSCLSDRRRFPSFFRTIPSDAFQVRAMILILKHFGWTWVGLLVSDDDYGLHVSRSFQYDLARSGGGCLAYSEILPWGNDPNEYKRIVGVMTKSTANVVIVFAHQLHMIQLMEEVVKQNMTGLQWIASEAWTLVDGLHTPAFMPYLGGTLGIAIRRGKIPRLRDFLSRINPHQQHHNSYENSMEKQFWEYTFQCRFAPPPAGWVEAGGALCTGQEDLENVETEFLDVSELRPEYNVYKAVYALAYALDDIQQCEPGRGPFSGHSCATLQRLEPWQLMYYLEKVNFTTPFGDQVSFDENGDALPIYDIMNWLWLPDGRTKVQSVGVVKKSASKGEELTLDEEKIFWKFDSNKVTFPPRSVCSESCPPGTRMARKRGQPICCFDCIPCSEGMISNETDSMECISCPEDFWSSPQRDHCVPKKTEFLSYHEPLGICLTTASLLGTLICVVVLVIFTYHRSTPMVRANNSELSFLLLVSLKLCFLCSLLFIGRPRLWTCQLRHAAFGISFVLCVSCILVKTMVVLAVFKASKPGGGASLKWFGAMQQRGTVLGLTSIQAAICTAWIVSFSPAPHKNTQYHNDRIVYECAVGSTLGFAVLLGYIGLLALLSFLLAFLARNLPDNFNEAKLITFSMLIFCAVWVAFVPAYVNSPGKYADAVEVFAILASSFGLLVALFGPKCYIILLRPERNTKKAIMGRGTTK
>LOCXPOlfC2.97.HIT1.OlfC.2R.919.ANF_receptor.exons15.JACBYK010000003.1.Micropterus_salmoides
GRFLLVLCAFFYFDRSVSAESTCKLKAKFNLSGYKNVEKKKVVVGGMFPVHNRVASTDGNTSRVPVSSGCEGFNFRTFRWTQTMLFAINEINNRNDLLPNTDLGYVIYDSCFTISKAVEGTLTYLTGQDEAVPNYRCGTGPPLAALVGAGGSDLSIATARILGLYHFPQVSYCSTCSALESKFQFPTFLRTIPNDKHQSTAMAQLVLHFGWTWVGTLAANDDYGKYGIKSFKEQVEEAGVCISFSETLPKVSSPKDIQRIVQTVVESTAKIIVVFSSDVDLSPLIYELLRHNVTNRTWIASEAWVTSSLINQPGVSSLLGGTLGFGVKRATIPGLQRHLLDLDPYDDPLTEEFWETVFNCTLDYGKALRQAKLTAKESLAQLNNTYSDVSQLRITYSVYKAVYAVAHALHNLEHCEQGQGPFNGKDCADITNFEPWQLMYYMKNVRFKVPHTGEEIYFDEGDVEGFYDILNWQFNSNGEISYITVGHYNGSAAPEDRMKLMNDSIVWNNEVLEPPRSVCSENCQPGTRKGIRQGEPVCCFDCIPCADGEISNTTNARECILCSEDDWSNDAHDTCVPKIIEFLAFGEPLGITLIIISAIGALLTIAVAVVFVVHIGTPLVKANDALLSFSLLFSLLVTFLSSIVFLGEPQNWSCMTSQVALALGFALCLSSIMGKAAVLMMRAQALKAARVRNKAAAKAAKAAAEAAASSGNPDVIVTNTNNNNDATVCEVDMLTCAQQRAIAAAATLIQAIACTVWLIIIPPHPFKNTSAQNIKIILECDEGSVVFICCIFGYDILLALLAFIFAFIARKLEDHLSEAKCVTFGMLVFFIVWISFVPAYLSTRGKFMVAVQIFAILASSFGLLTCIFLPKCYVLLVKPERNTEEMMRPRAKLRDGTSTGTLASFTTAATDVNNTIAST
>LOCXPOlfC3.138.HIT1.OlfC.2R.880.ANF_receptor.exons10.JACBYK010000003.1.Micropterus_salmoides
GLSRRRTELLFLSVLWYIILPHKSHQDQSQLCKIIPGSMSLPVLEKKGDIILGGLFSLHDMVVEPSLSFTSTPPPIQCTRFNLRTFRWMQTMIFAIEEINRDGKLLPNITLGYRIYDSCSTPHQALKAVIELMGSEKGSGVEGETQSKVTCHGTVPAVIGDGGSTQSLVVARFLGVFHVPQVSYFSSCACLSDKKEFPAFLRTMPSDLFQVDALVQLVKHFGWTWVGVIAGDDAYGRGGANIFVDEVRKLGACVALYEIIPKNRAQTAISSIVSKIRSSGTRVVLVFAVEQDAAALFDVALRHGLTDTQWLASEAWSTAAVLSTPKKYHHILQGSMGFAIRRARIPGLQDFLLRLHPLSPDAVEDPFLIPFWEEVFQCSLSVQAEGQERNVEGKPPCSGAEELGSVTNIYSDVSQLRISYNVYKAVYAIAHALKATRSCVKAKGPFPLQACPDANNIQPWQLLHYIKQVDYLNSFGDETKFDENGDPAGMYDLVNWQLRPNGEMEFVTIGKFDETTTVGKQKLQIQEQNIVWIGNQTKVPLSVCSSNCAPGTRKAIRPHFPICCHDCVVCKAGEISNQTDAIECVRCHPEFWSSADRTACVPKQVEFLSFRDTMGITLMAISLIGTFCTCVVVFIFSCHRTTPIVRANNSELSFLLLFSLTLCFLCSLTFIGQPSKWSCMLRHTAFGITFVLCISCILGKTIVVLMAFKATHPGSNVMKWFGPAQQKTIITICTLVQVIICTVWLVVAPPSPRQLIPRESAIVILLCDEGSPIAFALVLGYIGLLACACLLLAFLARKLPDNFNEARLINFSMLIFCSVWVAFVPAYISSPGKYSTVTEVFAILASSYGLLGCIFVPKCYIILLRPEKNTRKHLMTKVAT
>LOCXPOlfC4.169.HIT1.OlfC.2R.852.ANF_receptor.exons6.JACBYK010000003.1.Micropterus_salmoides
MCDCVYVMLLFVLFIGAFGAEEDSALCEMLGSPKFPLLSLEGDITIGGTFSIHSQLSKPLLSFTDTPEPLICSRINLREFHLAQTMIFAIREINKSSSLLPNISLGYKVFDSCGSTLPSTRAVMGLINGQERTLGKNCQSSVHAIIGASESSSTIVMLQITGIFQIPVISHFATCACLSNRKEYPSFFRTIPSDYYQSRALAKLVKHFGWTWVGAVRSANDYGNNGMATFITAANQEGVCIEYSEAISRTDPTEQVARVVRVIQSGSARVLVAFLAQGEMDILLEEVFNQNLTGLQWVGSESWITAVHLASKKYSGILTGSLGFTIKKAKISGLKEFLLQVNPSQDPQNNLLREFWEATFDCSFQSSLHGQTQCSGSERLQDINNPFTDVSELRISNNVYKAVYAVAHAMHNMLKCRQSDETVNKSCVWKDILEPKQVVTYLQDVNFTLQSGERVYFDRNGDPTATYELVNWQRNKAGDPVFVTVGSYDASLPDGKQFAMNGINIIWVNGSPKEPQSVCSESCLPGFRQAVIKGKPICCFSCIACGAGEISNSSSSAECLRCPLEYWSNEDHSQCVPKVTEFLSYGETMGALITAFSLFGASLTLMVSCVFFRYRHTPLVKASNSELSFLLLFSLTLCFLCSLTFIGQPTKWSCMLRHTTFGITFALCMSCILAKTIAVVIAFKAKMPANKVPQCSAPLQRTSVLSCTLLQVIVCALWLNRAPPHPYKNTAHATERIILECDLGSPIGFWAVLGYIGLLAVLCFILAFLARKLPDNFNEAKFITFSMLIFCAVWVTFIPAYVSSPGRFTVAVEIFAILASSFGLLFCIFAPKCYILLLKPDRNTKKHMMGRN
>LOCXPOlfC5.210.HIT1.OlfC.2R.861.ANF_receptor.exons6.JACBYK010000003.1.Micropterus_salmoides
MLQIANLLLLTLLAVKGGEAMCQTYGTKELSQFSKEGDINIGGIFSFHQNPVSVNASLQVNPGTILCDGLDPGELQYAYTMMFAIQEINNSSELLPGVTLGYRIFDSCPSIPLSIRESLNLMNRYDSREDSCSKLSNVLAVVGDTTSTSTIGIARTMGPFHIPVISHSATCACLSNRRDYPSFFRTIPSDIYQSKALAKLVKYFGWTWVGAIRTNSDYGNGGMATFLEAAEREGVCVEYSLAIYRTDPRTWFLEVVEIIKKSTSKVIVAFADGTDLDILIKELHAQNVTGLQWVGSEGWITYRYIASPVNYAVVQGAVGFAAINAHIPGLQDFLTNSKPSTTPGDQGLVELWETVFRCTLTPQAETQAQGSVAACTGKESLWDMNTRFTDVSDASLLNNVYKATYAVAHALHMLFTCKDGEGPFENNTCADKQNLQPWKVLHYLTQVNFTTKIGEKVFFDEFGDCVAHYALVNWQMDDTGYVLFETIGYYDSSQPEGLQFIMKDGVRAIWAGENLEVPRSVCSESCSPGTRQAFVKGKPICCFDCITCADGEFSNSTNAVKCDKCPPEYKSNEERNNCDSKAIEFLTFRELMGILLVTFSIFGACLAMTIAMIFFHYRQTAIVRMNNSELSFLLLFSLTLCFLCPLTFIGRPSEWSCMLRHTAFGITFVLCISCVLGKTIVVLMAFRATLPGSNVMKWFGPTQQKISVVAFTLIQVLICILWLTISPPFPYKNMKHYKEKIILECAFGSHVGFWAVLGYIGLLALLSFVLAFLARKLPDNFNEAKFITFSMLIFCAVWITFIPAYISSPGKFTVAVEIFAILASSYGMLFCIFLPKCYILLLKPENNTKKHLMGKVTLRAL
>LOCXPOlfC6.236.HIT1.OlfC.2R.862.ANF_receptor.exons6.JACBYK010000003.1.Micropterus_salmoides
MTSTQRWPGKGWVLLQLLFVVSVSQAEERVCVLIGDPENPQLSKDGDVMVGGIFSFHRSWKDRQDTYMEKPLPLQCTSLNFRGFQYGQAMLFAIEEINNSTDLLPGISLGYKIYDGCTSIAKSVRVALALANGNEVVSASSEAPCTRPTQVQAIMGETSSPPCMAIATVIGPFHIPQISHFATCACLSDKTKYPSFLRTIPSDYYQSRALAQLVKHFGWTWVGAIRTNDDYGNIGMATFTETAQQLGICLEYSVAFFRTDPPHKIQKIVDIIKSSTSKVIVAFLSHIDMDVLIQVLSHHNLIGYQWVGTEAWIFDSLTTAMDRHHILDGAIGLSIPRAHVSGMREFMLDVKPLNSSSNAMFTEFWEALFSCKFEQSKSSAGNQRECTGHEDLNGVQNSFTDMSFMPIFNNIYKGVYAVAHALHSILNCNKTCNNTVQLDPLMILQHLRKINFKTKEGDEVYFNENGDPAAKYEIINWQPTENGTVDFVTVGLHDASLPEGKQLNLQNNSFIWAQNSKQVPLSVCSEKCPPGTRKVLQKGKPVCCYDCLRCAEGEISNITDSITCVRCHPEFWSNERRDTCVKKEAEFLSYEEIMGALLTAASLFGTCMTAVVAIIFFRYRQTPIVRANNSELSFLLLFSLTLCFLCSLTFIGRPSEWSCMLRHTAFGITFVLCISCVLGKTIVVLMAFRATLPGSNVMKWFGPAQQKLSVLGFTLIQVIICILWLAISPPFPFKNFKGFKDKVILECALGSAVGFWAVLGYIGLLAILCFILAFLARKLPNNFNEAKFITFSMLIFCAVWITFIPAYVSSPGKFSVAVEIFSILASSFGLLICIFTPKCYIILLKPEKNTKQNMMGKGTPKP
>LOCXPOlfC7.98.HIT1.OlfC.2R.858.ANF_receptor.exons6.JACBYK010000003.1.Micropterus_salmoides
MTSTQRWPEQGWALLQLLLVASVSQANEQVCRQRGDTENPQLFKDGDIMLGGIFSFHSSWRDRQETYVHKPPPLQCTSLNFREFQYVQAMLFAIEEINNSTDLLPGQSLGYKIYDVCGSIARGVRVSLALANGNEVVSASSEAPCTRPAQVQAIMGETSSSPCMAIATVIGPFHIPLISHFATCACLSDKTKYPSFLRTIPSDYYQSRALAQLVKHFGWTWVGAIRTNDDYGNNGMATFTETAQQLGICLEYSVAFFRTDPTDKIQKIVDIIKSSTSKVIVAFLSHMDMDVLIHKFSYHNLTGYQWVGSESWIFDSQTAAMDRHHILDGAIGLSIPRAHVSGMREFMLDVKPLNSSSNAIFTEFWEALFSCKFEQSESPAGNQKECTGHEDLRGVQNSFTDMSLMPIFNNIYKGVYAVAHALHSILKCNKTCNNTVQLDPLTILQQIRKIQFKTKEGDEVYFNENGDPAAKYEIINWQPTENGIVDFVTIGFHDASLPADKQLNLQNKSLRWAQNSKQVPLSVCSEKCPPGTRKVLQKGKPVCCYDCLRCAEGEISNITDSVTCVRCHPEFWSNEKRDACVKKEAEFLSYEEIMGALLTAASLFGTCMTAVVAIIFFRYRQTPIVRANNSELSFLLLFSLTLCFLCSLTFIGRPSEWSCMLRHTAFGITFVLCISCVLGKTIVVLMAFRATLPGSNVMKWFGPAQQKLSVLGFTVIQVIICLLWLTISPPFPLKNFKGFKDKVILECALGSAVGFWAVLGYIGLLAILCFILAFLARKLPDNFNEAKFITFSMLIFCAVWITFIPAYVSSPGKFSVAVEIFAILASSFGLLICIFIPKCYIILLKPENNTKKNMIGKG
>LOCXPOlfC8.103.HIT1.OlfC.2R.858.ANF_receptor.exons6.JACBYK010000003.1.Micropterus_salmoides
MMSTQRWPVKGWALLQLLLVASVFQAEERVCRRRGDPENPQLFKNGDIMIGGIFSFHSSWKDRQDTFMHKPPPLQCISLNFREFQYAQAMLFAIEEINNSTYLLPGISLGYKIYDACSSIARGVRVALALANGNEVVSASSEAPCTRPAQVQAIMGETSSSPCMAIATVIGPFYIPMISHFATCACLSDKTKYPSFLRTIPSDYYQSRALAQLVKHFGWTWVGAVRTNDDYGNNGMATFTETAQQLGICLEYSVSLFRTDPLHKIQKIVDIIKSSTSKVIVAFLSQHDMNVLIQELSYHNVTGYQWVGSESWIFDSQTAAMDRHHILDGAIGLSIPQAHVSGMREFMLDVKPLNSSSNEMFTEFWEALFSCKFNQSESPAGNQRECTGHEDLTGVQNSFTYMSLMPIFNNIYKGVYAVAHALHNILNCNKTCSNKVQLDPITILQHIRKIQFKTKEGDEVYFNENGDPAAKYEIINWQPTKNGIVDFVTVGLYDASLPADKQLNFQNKSLIWAQNSKQVPLSVCSKKCPPGTRKVLQKGKPVCCYDCLRCAEGDISNITDSVTCVRCHPEFWSNEKRDDCVKKEAEFLSYEEIMGALLTAASLFGTCMTAVVAIIFFRYRQTPIVRANNSELSFLLLFSLTLCFLCSLTFIGRPSEWSCMLRHTAFGITFVLCISCVLGKTIVVLMAFRATLPGSNVMKWFGPAQQKLSVLGFTLIQVIICILWLTISPPFPFKNFKGFKDKVILECALGSAVGFWAVLGYIGLLAILCFILAFLARKLPDNFNEAKFITFSMLIFCAVWITFIPAYVSSPGKFSVAVEIFAILASSFGLLICIFIPKCYIILLKPQNNIKKNMMGKG
>LOCXPOlfC9.104.HIT1.OlfC.2R.858.ANF_receptor.exons6.JACBYK010000003.1.Micropterus_salmoides
MTSTQRWPVKGWALLQLLLVASLSHAEERVCRRRGDPENPQLFKNGDIMLGGIFSFHSSWKDRQDTFMHKPLPLQCISLNFRGFQYAQAMLFAIEEINNSTDLLPGISLGYKIYDSCTSVARGVRVALALANGNEVVSASSEAPCTRPAQVQAIMGETSSSPCMAIATVIGPFHIPMISHFATCACLSDKTKYPSFLRTIPSDYYQSRALAQLVKHFGWTWVGAVRANDDYGNNGMATFTETAQQLGICLEYSVSFFRTDPPHKILKIVDIIKSSTSKVIVAFLSQHDMNVLIQELSFHNVTGYQWVGTEAWIVDSLTAAMDRHHILDGSIGLSIPKAHVSGMREFMLDVKPLNSSSNAMFTEFWEALFSCKFEQSKSSAGNQRECTGHEDLTGVQNSFTYMSLMPIFNNVYKGVYAVAHALHSILSCNKTCNNKVQLDPFMILQHIRKIHFKTKEGDEVYFNENGDPAAKYEIINWQPTKNGTVDFVSVGLYHASLPADKQLNLQNKSLIWAKNSKQVPLSVCSEKCPPGTRKVLQKGKPVCCYDCLRCAEGEISNITDSITCVRCQPEFWSNERRDACVKKEAEFLSYEEIMGALLTAASLFGTCMTVVVAIIFFRYRQTPIVRANNSELSFLLLFSLTLCFLCSLTFIGRPSEWSCMLRHTAFGITFVLCISCVLGKTIVVLMAFRATLPGSNVMKWFGPAQQKLSVLGFTLIQVIICILWLTISPPLPFKNFKGFKDKIILECALGTAVGFWAVLGYIGLLAILCFILAFLARKLPDNFNEAKFITFSMLIFCAVWITFIPAYVSSPGKFSVAVEIFAILASSFGLLISIFIPKCYVILLKPENNTKKNIMGKG
>LOCXPOlfC10.111.HIT1.OlfC.2R.854.ANF_receptor.exons6.JACBYK010000003.1.Micropterus_salmoides
MTSTQRWPEQGWALLQLLLLVSVSQAEERVCRRRGDPENPQLFKNGDIMLGGIFSFYNSWKDRQDTYMHKPLPLQCISLNFRGFQYAQAMLFAIEEINNSTDLLPGISLGYKIYDACSSVARGVRVALALANGNEVVSASSEAPCTRPAQVQAIMGETSSSPCMAIATVIGPFHIPLISHFATCACLSDKTKYPSFLRTIPSDYYQSRALAQVVKHFGWTWVGAIRTNDDYGNNGMATFTETAQQLGICLEYSVSFFRTDPPHKIQRIVDIIKSSTSKVIVAFLSHIDMDVLIQELSSHNLTGYQWVGTEAWIFDSQTAAMDRHHILDGAIGLSIPKAHVSGMREFMLDVKPLNSSSNEMFTEFWEELFSCKFNQSGNQRECTGHEDLTGVQNSFTYMSLMPIFNNVYKGVYAVAHALHNILNCNKTCSNKVQLDPFMILQHIRKIQFKTKEGDEVYFNENGDPAAKYEIINWQPTENGIVDFVTVGLYDASLHDDKQLNLQNKSLIWAKNSKQVPLSVCSKKCPPGTRKVLQKGKPVCCYDCLRCAEGEISNITDSVTCVRCHPEFWSNEKRDTCVKKEAEFLSYEDIMGALLTAASLFGTCMTAVVAIIFFRYRQTPIVRANNSELSFLLLFSLTLCFLCSLTFIGRPSEWSCMLRHTAFGITFVLCISCVLGKTIAVLMAFRATLPGSNVMKWFGPAQQKLSVLGFTLIQVIICILWLTISPPFPFKNFKGFKDKIILECALGSAVGFWAVLGYIGLLAILCFILAFLARKLPDNFNEAKFITFSMLIFCAVWITFIPAYVSSPGKFSVAVEIFAILASSFGLLISIFIPKCYIILLKPGKNTKKNMMGKG
>LOCXPOlfC11.117.HIT1.OlfC.2R.860.ANF_receptor.exons6.JACBYK010000003.1.Micropterus_salmoides
SMTYTQRWPEQGWALLQLLMLASLSQAEERVCTRRGDPENPQLSKNGDIMLGGIFSFHSSWKDRQDIYMHKPPPLQCTSLNLRGFQYAQAMLFAIEEINNSTYLLPGISLGYKIYDACSSIARGVRVALALANGNEVVSASSVAPCTRPAQVQAIMGETSSSPCMAIATVIGPFHIPLISHFATCACLSDKTKYPSFLRTIPSDYYQSRALAQLVKHFGWTWVGAIRTNDDYGNNGMATFTETAQQLGICLEYSVSFLRTDPPDKILKIVDIIKSSTSNVIVAFLSHKDMDVLIQELSGYNLTGYQWVGSESWIFDSQTAAMDRHHILDGAIGLSIPKAHVSGMREFMLDVRPLNSSSNEMFTEFWEALFSCKFNQSGNQRECTGHEDLRGVQNSFTYMSLMPIFNNIYKGVYAVAHALHSILNCDKTCNNTVQLDPFMILQHIRKIQFKTKDGDEVYFNENGDPAAKYEIINWQPTENGIVDFVTVGVHDASLPSEIQLNLQNNSFIWAQNSKEVPLSVCSKKCPPGTRKVLQKGKPVCCYDCLRCAEGEISNITDSVTCVRCHPEFWSNEKRDACVKKESEFLSYEEIMGALLTATSLFGTCMTAVVAIIFFRYRQTPIVRANNSELSFLLLFSLTLCFLCSLTFIGRPSEWSCMLRHTAFGITFVLCISCVLGKTIVVLMAFRATLPGSNVMKWFGPAQQKLSVLGFTLIQVIICLLWLTISPPFPFKNFKGFKDKIILECALGSAVGFWAVLGYIGLLAILCFILAFLARKLPDNFNEAKFITFSMLIFCAVWITFIPAYVSSPGKFSVAVEIFAILASSFGLLICIFIPKCYIILLKPEKNTKKSLMGKGAPKSL
>LOCXPOlfC12.121.HIT1.OlfC.2R.856.ANF_receptor.exons6.JACBYK010000003.1.Micropterus_salmoides
MMSTQRWPEHGWALLQLLLMASVSQAEELVCRQRGDPENPQLSKDGDIMLGGMFSFHSRWKDRQDTYMHKPLPLECTSLHFREFQFAQAMLFAIEEINNSTYLLPGISLGYKIYDVCGSIARGVRVALALANGNEAVSVSSEAPCTRPAQVQAIMGETSSSPCMAIATVIGPFHIPLISHFATCACLSDKTKYPSFLRTIPSDYYQSRALAQLVKHFGWTWVGAIRTNDDYGNNGMATFIEIAQQLGICLEYSVPFFRTDPPEKVQKIIDIIKASTSKVIVAFLSHLDMDMVIHALSHHNLTGYQWVGSESWIFDSQTAAMDRHHILDGAIGLAIPRAHVSGMREFMLDVKPLNSSSNEMFTEFWEELFSCKFNQSESSAGKECTGHEDLAGVQNSFTDMSLMPIFNNIYKGVYAVAHALHSILNCNKTCNNTLLLDPFTILQHIRKIQFKTKEGDEVYFNENGDPAAKYEIINWQPTENGTVDFVTVGFHDASLPEGKQLNLQNNSFIWVQNSKQVPLSVCSEKCPPGTRKVLQKGKPVCCYDCLRCAEGEISNITDSVTCVRCHPEFWSNEKRDTCVKKEAEFLSYEEIMGALLTAASLFGTCMTAVVAIIFFRYRQTPIVRANNSELSFLLLFSLTLCFLCSLTFIGQPSEWSCMLRHTTFGITFVLCISCVLGKTIVVLMAFRATLPGSNVMKWFGPAQQKLSVLGFTLIQVIICILWLSISPPFPFKNFKGFKDKIILECALGTAIGFWAVLGYIGLLAILCFILAFLARKLPDNFNEAKFITFSMLIFCAVWLTFIPAYVSSPGKFSVAVEIFAILASSFGLLICIFIPKCYIILLKPEKNTKKNMMGKG
>LOCXPOlfC13.124.HIT1.OlfC.2R.873.ANF_receptor.exons9.JACBYK010000003.1.Micropterus_salmoides
LLLCVYLFLIYSSLFFSESSPLSPSCKLRRRFNLNGMHKAGDVILGGLFEVHYSFIFPELTFTSEPHQPNCQGFDTPGFRHAMTMAFAVDEINKNTNLLPNVTLGYILYDNCATLGIGFSAALSLASGQEEQFLLQENCLGNPPVVGIVGDPISTLSIAISSVLGLFKLPIVSYFATCSCLSDRQRFPSFFRTIPSDAFQVRAMIHILKHFGWTWAGLLVSDDDYGLHVSRSFQYDLARSGGGCLAYSEILPWGNDPNEYKRIVGVMTKSTARVVIVFALKMHMIQLMEEVVKQNVTGLQWIASEAWTLVDGLHTPAFMPYLGGTLGIAIHRGKIPGLRDFLLRINPHQQQNNSYENSMEKQFWEYTFHCRSSPPPAGWVEAGGALCTGQEDLENVETEFLNVSELGPEYNIYKAVYALAYALDDMLQCEPGRGPFSGHSCASLQRLEPWQLMYYLEKVNFTTPFGDQVSFDENGDALPIYDVMNWLWLPDGRTEVQSVGVVKKSAYNGEELTLDEDKIFWNFDSKQVTFPPRSVCSEGCPPGTRMARKRGQPVCCFDCIPCSEGMISNETDSMECISCPEDFWSSPQHDHCVPKKTEFLSYHEPLGICLTTASLLGTLICAAVLVIFTYHRSTPMVRANNSELSFLLLVSLKLCFLCSLLFIGRPRLWTCQLRHAAFGISFVLCVSCILVKTMVVLAVFKASKPGGGTSLKWFGAMQQRGTVMFLTFIQAAICTAWLVSSSPAPHKNTQYHNDKIVYECVVGSTVGFAVLLGYIGLLAILSFLLAFLARNLPDNFNEAKLITFSMLIFCAVWVAFVPAYVNSPGKYADAVEVFAILASSFGLLVALFGPKCYIILMRPERNTKKAIMGRGTK
>LOCXPOlfC14.127.HIT1.OlfC.2R.857.ANF_receptor.exons6.JACBYK010000003.1.Micropterus_salmoides
MTLTQRWPEQGWALLQLLLMVSVSQAEEMECKQRGDPENPQLSKDGDIILGGMFSFHSTWRDRQDTYMHKPLSLECTSLHFREFQYAQAMLFAIEEINNSTDLLPGKSLGYKIYDVCGSIARCVRVALALANGNEIVSASSEAPCTRPAQVQAIMGETSSSPCTAIATVIGPFHIPLISHFATCACLSDKIKYPSFLRTVPSDYYQSRALAQLVKHFGWTWVGAIRTNDDYGNNGMATFTETAQQLGICLEYSVSVFRTDAPDKIQNIVDIIKASTSKVIVAFLSPSDMDVLIHALSHHNMTGYQWVGSEGWIFDSQTAAMDRHHILDGAIGLSIPRAHVSGMKEFMLDVRPLNSSSNYIFTEFWEELFSCKFNHSKSSAGNHRECTGHEDLTGVQNSFTDMSLMPIFNNVYKGVYAVAHALHNILNCDKTCNSTVQLDPITILQHIRKIQFKTKEGDEVYFNENGDPAAKYEIINWQPKENGIVDFVTVGFHDASLPADKQLNLRNKSIIWAQNSKQVPLSVCSEKCPPGTHKILQKGKPVCCYDCLRCAEGEISNITDSITCVRCHSEFWSNEQRNACVKKESEFLSYEEIMGALLTVASLFGTCMTAVVAIIFFHYRQTPIVRANNSELSFLLLFSLTLCFLCSLTFIGRPSEWSCMLRHTVFGITFVLCISCVLGKTIVVLMAFRATLPGSNVMKWFGPAQQKLSVLGFTLIQVIICILWLTISPPFPFKNVKEFKDKIILECALGSAVGFWAVLGYIGLLAILCFILAFLARKLPDNFNEAKFITFSMLIFCAVWIAFIPAYVSSPGKFSVAVEIFAILASSFGLLICIFIPKCYMILLKPEKNTKKNMMGK
>LOCXPOlfC15.137.HIT1.OlfC.2R.800.ANF_receptor.exons7.JACBYK010000003.1.Micropterus_salmoides
MLMLRMLLLVLLMGKADSVCRLQGTAQPAELAQDGDLVIGGIFSFRTAQDYVINTFETIPEVRKCNNFDFREFKFAQAAIFAINEINKNPDMLPNVKLGYKIYDNCGTMDILRAALALVSGLKGEVSDDNCTKTETVQAILGHSGSRPTIAFAEIVGRFQIPVISHFATCACLSNRKEYPTFFRTIPSDYFQSRALAKLVKYFGWTWIGALAVDNEYGLNGVAAFIQVAQEYGVCIEYFETFSLSDPPDSLQRITEIIMHATSKVIMAFMSHREMKLLAKELYKQNTTGLQWVGSDAWITDHSLTDSEGHSILVGSLGFTVSQAQIPGLEEHLRQLHPSQFPDSQFVRDFWEDVFDCTLNKTANTQRQPCSGFESLQNVDSEFTDVAELRFTNNVYKAVYAVGHALDNLIKCERGKGPFLNGSCADSKHIQPWQVLHFLNSVNFTTERGERVYFDTNGDLPARYDLVNLQMTNKGTMEGVTVGIYDASLSEIHQFIMHNIPVVWGNGQTEVPVSVCSESCLPGTRKVLQKGKPVCCYNCIPCPAGEISNSTGIYQFHTLETPLVRANNSELSFLLLFSLTLCFLCSLTFIGRPSEWSCMLRHTAFGITFVLCISCVLGKTIVVLMAFKATLPGSTVMKWFGPAQQRLSVLGLTLIQVLICILWLTISPPSPFENIKYYKEKIILECNLGSDVGFWAVLGYIGLLAVLCFVLAFLARKLPDNFNEAKFITFSMLIFSAVWITFIPAYVSSPGKFTVAVEIFAILASSYGLLLCIFLPKCYVILFRPELNTRKHIMGKTSNI
>LOCXPOlfC16.139.HIT1.OlfC.2R.860.ANF_receptor.exons6.JACBYK010000003.1.Micropterus_salmoides
MTSTHKWPELGWVLLQLFLMASVSQAEELVCRQTGDPENPQLSKNGDIMLGGIFSFHSSWKDRQDTYMQKPLPLQCTSLNFRGFQFTQAMLFAIEEINNSTDLLPGISLGYKIYDACGSIARGVRVALALANGNEVVSASSEAPCTRPGQVQAIMGETSSSPCMAIATVIGPFHIPLISHFATCACLSDKTKYPSFLRTVPSDYYQSRALAQLVKYFGWTWVGAIRTNDDYGNNGMATFTETAQQLGICLEYSVSFFRTDPQEKMQKLIDIIKSSTSKVIVTFLSHMDMDVLIHALSYHNLTGYQWVGSEGWIFDSQTAAMDRHHILDGAIGLAIPRAHVSGMREFMLDVKPLNSSNNEMFTEFWEILFSCKFGQSKSSAGNQRECTGREDLTGVQNSFSDMSLMPIFNNVYKGVYAVAHALHSILNCSQTCINKVQLDPFTILQHIRKIQFKTKEGDEVYFNENGDPAAKYEIINWQPTEKGIVDFVTVGVHDASLPADKQLDLQNKPFIWAQNSKQVPLSVCSEKCRPGTRKVLQKGKPVCCYDCLRCAEGEISNITDSITCVRCHPEFWSNERRDACVRKEAEFLSYEEIMGALLTAASLFGTCMTAVVALIFFRYRQTPIVMANNSELSFLLLFSLTLCFLCSLTFIGRPSEWSCMLRHTAFGITFVLCISCVLGKTIVVLMAFRATLPGSNVMKWFGPAQQKLGVLGFTLIQVIICLLWLTISPPFPFKNFKEFKDKIILECALGSAVGFWAVLGYIGLLAILCFFLAYLARKLPDNFNEAKFITFSMLIFCAVWVTFIPAYVSSPGKFSVAVEIFAILASSFGLLICIFIPKCYIILLKPEKNTKKNMVGKGAP
>LOCXPOlfC17.141.HIT1.OlfC.2R.858.ANF_receptor.exons6.JACBYK010000003.1.Micropterus_salmoides
MTSTQRWPEQGWALLQLLLMASVSQAEETVCRQRGDSENPQLSKDGDIMLGGMFSFHSTWKDRQDTYMHKPLPTECTSLLFREFQLAQAMLFAIEEINNSTELLPGILLGYRIYDVCGSIARGVRAALALANGNEVVSASSEAPCTRTGQVQAIMGDTSSSPSMAIATVIGPFHIPLISHFATCACLSDKTKYPSFLRTISSDYYQSRALAQLVKHFGWTWVGAIRTNDDYGNNGMATFTETAQQLGICLEYSVSVFKTDPPDKIHKIMEIIKASTSKVIVAFISPSDMDTVIHALSQHNLTGYQWVGSEGWILDSQTAAMDRHHILDGAIGLAIPRAHVSGMREFMLDVKPLNSSSNAIFTEFWEALFSCKFEQSKSSAGYQKECTGHEDLTGVQNSFTDMSLMPIFNNVYKGVYAVAHALHSILNCNKTCNNTAQLDPFMILQHIRKIRFKTKVGDEVYFNEKGDPAAKYEIINWQPKENGIVDFVTVGFHDASLPADKQLNLQNNSFIWAQNSKQVPLSVCSEKCPPGTRKVLQKGKPVCCYDCLKCAEGEISNITDSITCVRCHPEFWSNERRDACVNKEAEFLSYEEIMGALLTAASLFGTCMTAVVAIIFFHYRQTPIVRANNTELSFLLLFSLTLCFLCSLTFIGRPSEWSCMLRHTAFGITFVLCISCVLGKTIVVLMAFRATLPGSNVMKWFGPAQQKLSVLGFTLIQVIICILWLTISPPFPFKNFKKFKDKIILECALGSAVGFWAVLGYIGLLAILCFILAFLARKLPDNFNEAKFITFSMLIFCAVWITFIPAYVSSPGKFSVAVEIFAILASSFGLLICIFIPKCYIILLKPQKNTKKNMMGKG
>LOCXPOlfC18.142.HIT1.OlfC.2R.858.ANF_receptor.exons6.JACBYK010000003.1.Micropterus_salmoides
MTSTQRWPEQGWALLQMLLMASVSQAEEPVCRQRGDPENPQLFKNGDIMIGGIFSFHSSWKNRQDTFMHKPLPLECTSLHFREFQFAQAMLFAIEEINNSTDLLPGILLGYSFYDVCGSIARGVKAALALTNGNEVVPTSSEAPCTRPAQVQAIMGDTSSSPSMATATVIGPFHIPLISHFATCACLSDKTKYPSFLRTIPSDYYQSKALAQLVKHFGWTWVGAIRTNDDYGNNGMATFTETAQQLGICLEYSVSVFRTDAPDKIQKIVDIIKASTSKVIVAFLSPSDMDVVIHALSHHNVTGCQWVGSEGWIFDSQTAAMDRHHILDGAIGLSIPKAHVSGMREFMLDVRPLNSSSNYIFTEFWEALFSCKFNQSKSSAGNHRECTGYEDLTGVQNSFTDMSLMPIFNNVYKGVYAVAHALHNILNCNKTCNSTVQLDPFTILQHIRKIQFKTKEGDEVYFNENGDPAAKYEIINWQPTENGIVDFVTVGFYDASLPADKQLNLQNNSFIWAQNSKHVPLSVCSEQCPPGTRKILQKGKPVCCYDCLRCAEGEISNITDSITCVRCHPEFWSNDRRDACVKKEAEFLSYEEIMGALLTAASLFGTCMTAVVAIIFFQNRPTPIVRANNSELSFLLLFSLTLCFLCSLTFIGRPSEWSCMLRHTTFGITFVLCISCVLGKTIVVLMAFRATLPGSNVMKWFGPAQQKLSVLGFTLIQVIICILWLTISPPFPFKNVKEFKDKIILECALGSAIGFWAVLGYIGLLAILCFILAFLARKLPDNFNEAKFITFSMLIFCTVWIAFIPAYVSSPGKFSVAVEIFAILASSFGLLICIFIPKCYIILLKPEKNTKKNMMAKG
>LOCXPOlfC19.148.HIT1.OlfC.2R.858.ANF_receptor.exons6.JACBYK010000003.1.Micropterus_salmoides
MTSTQRWPEQGWALLQLFLMASVSQAEEPVCRQRGDPENPLLFKDGDIMLGGMFSFHSTWEDRQDSYMHKPLPMQCTSLHFREFQFAQAMLFAIEEINNSTELLPGILLGYRIYDVCGSIARGVRAALALANGNEVVSASSKEPCTRPAQVQAIMGDTSSSPSMATTTVIGPFHIPLISHFATCACLSDKTKYPSFLRTIPSDYYQSRALAQLVKHFGWTWVGAIRTNDDYGNNGMATFTETAQQLGICLEYSVPLFRTDPPDKIQKIMEIIKASTSKVIVAFLSHLDMDMVIHALSQHNLTGYQWVGSEGWILDSQTAAMDRHHILDGAIGLAIPRAHVSGMREFMLDVKPLNSSSNYIFTEFWEALFSCKFEQSESSAGNQRECTGQEDLTGVQNSFTDMSLMPIFNNVYKGVYAVAHTLHSILNCNKTCNSTAQLDQFMILQHIRKIRFKTKEGDEVYFNENGDPAAKYEIINWQPTENGTVDFVTVGFHDASLPADKQLNLQNNSFIWAQNSKQVPLSVCSEKCPPGTRKVLQKGKPFCCHDCLKCAEGEMSNITDSISCVRCHPEFWSNERRDACVNKEAEFLSYEEIMGALLTAASLFGTCMTAVVAIIFFRYRQTPIVRANNTELSFLLLFSLTLCFLCSLTFIGRPSEWSCMLRHTAFGITFVLCISCVLGKTIVVLMAFRATLPGSNVMKWFGPAQQKLSVLGFTLIQVIICLLWLTISPPFPFKNFKEFKDKIILECALGSAVGFWAVLGYIGLLAILCFILAFLARKLPDNFNEAKFITFSMLIFCAVWITFIPAYVSSPGKFSVAVEIFAILASSFGLLICIFIPKCFIILLKPEKNTKKNMIGKG
>LOCXPOlfC20.151.HIT1.OlfC.2R.858.ANF_receptor.exons6.JACBYK010000003.1.Micropterus_salmoides
MTSTQRWPEQGWALLQLLLMATVSQAEETVCRQRGDSENPQLSKDGDIMLGGMFSFHSTWKDRQDTYMHKPLPTECTSLLFREFQLAQAMLFAIEEINNSTELLPGILLGYRIYDVCGSIARGVRAALALANGNEVVSASSEAPCTRPAQVQAIMGETASSLSMAIATVIGPFHIPLISHFATCACLSDKTKYPSFLRTISSDYYQSRALAQLVKHFGWTWVGAIRTNDDYGNNGMATFTETAQQLGICLEYSVSAFTTDPPDKIHKIMEIIKASTSKVIVAFISPSDMDVVIHALSQHNLTGYQWVGSEAWILDSQTAAMDRHHILDGAIGLAIPRAHVSGMREFMLDVKPLNSSSNYIFTEFWEALFSCKFKQSKSSAGNQKECTGHEDLTGVQNSFTDMSLMPIFNNIYKGVYAVAHALHSILNCNKTCNNTAQLDPFMILQHIRKIRFKTKEGDEVYFNEKGDPAAKYEIINWQPKENSIVDFVTVGFHDASLPADKQLNLQNKSIIWAQNSKHVPLSVCSEKCPPGTRKVLQKGKPVCCYDCLKCAEGEISNITDSITCVRCHPEFWSNERRAACVNKEAEFLSYEEIMGALLTAASLFGTCITAVVAIIFFRYRQTPIVRANNSELSFLLLFSLTLCFLCSLTFIGRPSEWSCMLRHTAFSITFVLCISCVLGKTIVVLMAFRATLPGSNVMKWFGPAQQKLSVLGFTLIQVIICILWLTISPPFPFKNFKKFKDKIILECALGSAVGFWAVLGYIGLLAILCFILAFLARKLPDNFNEAKFITFSMLIFCAVWITFIPAYVSSPGKFSVAVEIFAILASSFGLLICIFIPKCYIILLKPEKNTKKSLMGKG
>LOCXPOlfC21.160.HIT1.OlfC.2R.875.ANF_receptor.exons8.JACBYK010000003.1.Micropterus_salmoides
MAMPAAKLLMFLSLFGGKPGSAAALDNCVFLGEEEKNSLHEDGDVVIGGLFPLHYSPVSSLPTYNTKPTANMYKYSRALRWMQTMTFAIKEINQRSDLLPQLKLGFHIRDSCDDIPVSLRASLLLVNSQPESGSRAESVNRDRESPESNISSNLGCAALQRTLSPVIIGDAASGVSMALLRSLGSFHIPLVSYFASCSCLSNQREFPTFMRTMPSDAFQIKALAQLVSYFGWTWVGVIGVESDYARFAIQLFLQESVQYGVCSAYTHFYPVSLSQQALDELLDVIQMASSKVIINISGESEMQSILREIQHRNITGLQWIASEAWATAKSLWEKFGDLLMGTLGFAIRRADVIPGLKQHLTSLSYIHESAFLAEFWEEMFNCRLNGSVNRHSHGVDNYFDRLPCKGTEELNDVYSPYSDVTQLRVSYNVYKAVYLVAHALQDMSNCTVGLGPFLNGTCADPKNFKPWQLIYYMKRANFSVLGEIVNFDQNGDPNAYYDLMNWQRMPDGSLHLVKVGFYDASSPSGRTLVINGSVIQWPVGKQASRSVCSDSCPPGSRITRRKGEPICCFDCVPCAEGQVSNKTDSLECSRCSEDTWPNKARSLCIPKIIEFLSYHDLMGIVLCVVCIFGACISLSFLIIFFTYKDTPLVRANNMELSFLLLVFLAVCFLVGLLFIGEPSDWLCRIRYPAFGISFALCISCLLAKTVVVLMAFRSTLPGSNVMKWFGPNQQRASVLLGTAVQVIICLIWLLTSPPHANNNRDYHNVTIIIECVTGSEVGFWCVLGYISILACMCFLMAFFARKLPDNFNEAKFITFSMLTFFAVWITFIPVYVSTAGKYTVAVHIFAILASAFGLLFCIFAPKCYMIILKPEKNSK
>LOCXPOlfC22.161.HIT1.OlfC.2R.867.ANF_receptor.exons8.JACBYK010000003.1.Micropterus_salmoides
MTLLVLLPVLCNVCVITIAYYPVSSFTSPPPSAAKVCMLQNSFQPGFVAKGDYVIGGIFPLHYNQEMPDLNCTYKPPPVKCNGFDPRAFRWAQTMRLAVEEINLSTKLLHNYTLGYKIFDSCAYPLTGQRAALAVLNGLSEDDFPMCSGASPLLAMIGESGSAQSIVLSRILQPFRIPMISYFSSCDCLSDRKQYPTFFRVIPNDDYQVKAIAQLLVHFNWTWVGLIRGDHEYGRFAVQGLLRELQGTKVCVAYQEIIPLLYNRQRALEIMQVMRSSLAKVVVVFSAEGEMTPFLRDYMTQNITGIQWVASEAWVTASVFTGSEYYSYVGGTIGFGIRKGHISRLSEYLQTVNPQMYPNSLLVKELWEALYGCSPSEFSSSHLPPCSGQESLLKQHSAYMNTSSPRVAYNVYKAVYAIAHSLQNLLLCQPGRGPFQNNSCAQSNNIHPWQLQYYLQEVTFNIGEEEVNFDLKGDSVPYYDIINWQRGTGGNIEFVNVGLFDGMKPAGQELVIQEDRIMWAGHQSEASCSHLSVCSASCLPGSRKAVRHGEPVCCFDCVPCDSGKISNQTNSIECTFCPEDFWSNKDRTACIPKMVEFLAYDSLGIALTVISVVGACLTTAVFAVFFYHRSTAIVRVNNSELSFLILLALTLCFLCSLVFIGEPTSWSCMLRHTTFSITFSLCISCILGKTLVVLAAFTATRPGDNIMKWLGPKQQRLIIFSCTLVQVVICAAWLLDAPPFPSRNTQYERSKIILECSVGSSLAFWCVLGYIGLQACLCFVLAFLARKLPGNFNEAKFITFSILIFCAVWLAFIPAYISSPGKYADAVESFAILASSFGLLFCLFAPKCYIILLKPERNTKQHLMGKE
>LOCXPOlfC24.165.HIT1.OlfC.2R.845.ANF_receptor.exons6.JACBYK010000003.1.Micropterus_salmoides
ITIILFILLARTKSDNQTCKVIGQTGFMEFSKEGDLIIGGVFSMSNTHTLIDNGYQAFPYTYCKSWNDRELKFARTVIFTVEEINRDTRLLPGVSLGYRLYDGCGDENIIRAAVEAVNGEDSKGCSHQVQALLGHSSSGLSKDINIILSPLSIPQVSHLSTCACLSDKRLYPTFFRTVPSDHFQIIGLVQFMKYFDWRWVGIIHAEELYSKESTADFTKAALKESICVEYTIPYSKTSETISRMDAIVKKLRKSSSKVVLLFMSLSLTKSFLSKMETYNITGKQWVGSESWITQVDLASIKRKSILQGAMGFALPQASIPGLDEFLLSLKPSDEPQSAIVKDFWEKVFHCSFSPSSTSTMCSGTEDLRTVSSAYTDVTHFRAENNVYKAVYLVANAIHALLQCKNGSNPTTGKPCVNKNEVQPKLVLEHIKYVNTPRQNGAKVFFDENRDSVAQYDLVNWQMREDGSVEIVNIGQYDTSFPEGEKFKLKDNTKIVWGGNSNEVPRSVCREPCPPGTRMAMNKFKPVCCFDCFDCPEGTISNQSNSPDCLICPPEFWPNKNKNKCLPKPTEYLSYKEIMGALLTGFCCVGVFLSLLTSIIFLTHKETPIVKANNSELSFLLLFSLTLCFLCSLTFIGQPSEWSCMLRHTAFGITFVLCISCVLGKTIVVLMAFRATLPGSNIMKWFGPIQQRLSVLIFTLIQVVICILWLTINPPFPKKNMKYYKDKIILECALGSAVGFWAVMGYIGLLALLCFMLAFLARKLPDRFNEARLITFSMLIFCAVWITFIPAYVSTPGKFTVAVEIFAILASSFGLLVCIFVPKCYIIIFKPKQNSKIHLMRKIPGR
>LOCXPOlfC25.166.HIT1.OlfC.2R.853.ANF_receptor.exons6.JACBYK010000003.1.Micropterus_salmoides
LQGGIILSLFVLYLSTVSGCELFGKFDMPSLFKQGDIMIGGIFPVFNKEISSTSTFKTKPPGVKCAKFDLRAFRWTQVMIFAIEEINKDPTLLPNISLGYKILNSCSSPTNTLRAALTLASRPEEIELTSPCPPAISALIAEAGSSQSLAVAGTFGPFQLPIVSYFSTCACLSDRTKYPTFFRTIPSDYFQAKALAALVKRFGWQWIGVIQSDNDYGRNGILAFTNEVKRFGVCIAFVGTVLRTYTMDKILDVVEMIKQSTVKVILAFAPEGDFYPLMKEVVKQNITGIQWIASEAWITATQPSTPEIYQAFGGALGFVVQKMAIPNLKPFLLGISPYTDPRAAFVRDFWEIMVGCIPVLPGEQTGTEATNKICTGNETLMNSQDEFFNVTQLREAYNVYKAVYAIAHALHQLVFCQPVVKKTVRPCLNISDIQLKEVSDYLQRVNFRNQFGDDVFFDVNGDPPASYDIINWQLIDGQVQHVTLGHFASAANSDSKLSIQEKEVVWRTGKMVPTSVCSNICPVGTRKAQIKGKPTCCFDCIPCADGTIANSTGAVDCTPCPQEYWPNERKDECIPKTIEFLTYHEPMGIAFTVVSLLGVSLSLATMMVFIRYSETPVIKASNSELSCFLLISLVLCFLCPLTFMGKPTIWTCMLRHTAFGVTFALCISCVLGKTIVVVTAFKATFPGSKFAGKFGPAQQRIIVCSCTLIQIVICVLWLKLKPPFPDMVFKYSNKKIVLECNTGSEAAFYAVLGYIGFLAIICLVLAFLARKLPDNFNEAKLITFSMLIFCAVWITFIPAYVSSPGKFTVAVEIFAILSSVFGLFISIFAPKCYIILIKPEKNTKKHVMGKTVS
>LOCXPOlfC26.168.HIT1.OlfC.2R.885.ANF_receptor.exons8.JACBYK010000003.1.Micropterus_salmoides
MAMPAAKLLMFLSLFWGKPISTVALDNCVFLGEEEKNSLYEDGDVVIGGLFPLHYSPVSSLPTYKTKPTANMYKYFNSRALRWMQTMTFAIKEINQRSDLLPQLKLGFHIRDSCDDIPVSLKASLLLVNGQPESGSRAKSVNRDKDSPESNISSNLGCAALQMTVSPVIIGDAASGVSMALLRSLGSFHIPMVSYFASCSCLSNQREFPTFMRTMPSDAFQIKALAQLVSYFGWTWVGVIGLESDYARFAIQLFLQESVQYGVCAAYTHFYPVVLNQQALDELLDVIQMASSKVIINFCSESEMQSILREIRHRNITGLQWIASEAWATAKSLWEKFGDLLMGTLGFAIRRADVIPGLKQHLTSLRPSYIHESAFLAEFWEEMFNCQLNGSVNRHSHRVDSNFDRLPCKGTEDLNDIYSPYSDVTQLRVSYNVYKAVYLVAHALQDMSNCTVGLGPFLNGTCADPKNFKPWQLIHYMKRAYFSSLGEIVNFDQNGDPNAYYDLLNWQRMPDSSLHLVKVGFYDASSSGGRSLVINGSVIQWPVGNQASRSVCSDSCPPGSRIARRKGEPICCFDCVPCAEGEVSNKNDSLECSRCSEDTWPNKARNLCNPKIIEFLSYHDLMGIVLCVVSVLGACISLSFLTIFFTYKDTALVRANNMELSFLLLVFLAICFLVGLLFIGEPSDWLCRIRYPAFGISFALCISCLLAKTVVVLMAFRSTLPGSNVMKWFGPNQQRASALLGTAVQVIICLIWLLTSPPHANNNRDFHSATIIIECVTGSEVGFWCVLGYIGLLACMCFLMAFFARKLPDNFNEAKFITFSMLIFFAVWITFIPVYVSTAGKYTVAVHIFAILASAFGLLFCIFAPKCYIIILKPEKNSKKNMMQR
>LOCXPOlfC27.171.HIT1.OlfC.2R.869.ANF_receptor.exons8.JACBYK010000003.1.Micropterus_salmoides
MTQLVLFLLLCTVHVLTIPYNPISSFNFPSPSAAKVCTLQNSFQPGFVAKGDYVIGGIFPLHFNQEMPDLNCTYRPPSVKCNGFDPRAFRWAQTMRLAVEEINQSTELLHNYTLGYKIFDSCSYPLTSQRAALAMLNGLSEDNSPMCSGASPLLAVIGESGSAQSIVLSRILQPFSIPVISYFSSCTCLSDRRNYPNFFRVIPNDDYQVKAIAELLVHFNWTWVGLVRGDSEYGRYAMEGLLRELQGTKVCVAYQEIIPLLYNRQKTLEIMQVMRSSSAKVVVVFSDEGEMTPFLRDYMMLNITGIQWVASEAWVTASVFSGREYYPYIGGTIGFGIKKGHISRLSEYLQKVNPQMYPSSLLVKELWEALYGCNPSQPSSSQLPPCSGQESLLEKHSAYMNTSSPRVAYNVYKAVYAIAHSLHNLLLCQPGRGPFQNNSCAQSNNIHPWQLQYYLQEETFNIGEEEVNFDLKGDSIPYYDLINWQRGTGGNIEFVNVGLFDGTKPAREELVIQADRIMWAGHQSEASCSHLSVCSASCLPGSRKAVRHGEPVCCFDCVPCDSGKISNQTNSIECTFCPEDFWSNKDRTACIPKMVEFLAYDSLGIALTVISVVGACLTTAVFAVFFYHRNTAIVRVNNSELSFFILFALTLCFLCSLVFIGEPTSWSCMLRHTTFSITFSLCISCILGKTLVVLAAFTATRPGDNIMKWLGPKQQRLIIFICTLVQVVICAAWLLDAPPFPSRNTQYERSKIILECSVGSSLAFWCVLGYIGLQAFLCFVLAFLARKLPGNFNEAKFITFTMLIFCAVWLAFIPAYISSPGKYADAVESFAILASSFGLLFCLFAPKCYIILLKPEKNTKQYLMGKEKK
>LOCXPOlfC3.174.HIT1.OlfC.2R.830.ANF_receptor.exons13.JACBYK010000003.1.Micropterus_salmoides
ALQSEGDVVIGGLFPLHYVAPTIQHSYSSKPQLTPCSSFDHRAFRWMMTMVFAVEEINCNSNLLPGVKLGYRIMDSCDHVHTSLQALFALVKRRMDSTQSETLPSCLADSPVPAVIGLASSSPTRAAAHILGPFNIPLVSYFATCTCLTDKHMYPSFLRTVPSDLFQVRGLVQLVTFLGWLWVGTIGTTDDYSHYGIQAFSNQFRQQGGCLAFHLTIPKSPTPAEIHEMADRLQSSTAQVVVVFATEGQLLDLLLELAQRNVTGIQWVASEAWVTASLLTSPRFHLLLEGTLGFSFPGVRIPDLKEFLLNIRPSPIPGMEFVNMLWEELFGCRLEASADENYTGAAEKPVCTGSEDLRYTDSSYSDVSQDIISYNVYKAVYAIAHALHSLLICNSTGKNKGICDKNKSFTSSQLLHHLKMVNFTNQFQEKVYFDSSGEPVPLYDIINWKKDSNGEIRFVKVGSYDGSAPLGQQLQIEQSTIVWTKGQTQVPVSECSAQCLPGSRQARRPGEPPCCFDCLPCADGEISNQTGSTECTKCPEYYWSDKDKVKCVAGVEEFLSFYDTMGIILVTLTLLGVVLTTIITTIFHRFRSTPIVKANNSEISFLLLLSLKLCFLCSLAFIGQPSVWTCRLRQAAFGISFVLCLSCLLVKTIVVLLAFRANAPGIRALKLFGPSQQRTLILCTTAPQVCLCAGWLLGAPPFPFRNPTFQASTGKIVMECKEPWPPGFYLVLGYIGLLAFFCLLLAFLGRKLPDTFNEAKLITFSMLIFWAVWISFIPAYVSSPGKFTVAVEVFAILASSFGLLLCIFVPKCYIIILRPERNIKKGMTGK
>LOCXPOlfC28.182.HIT1.OlfC.2R.876.ANF_receptor.exons8.JACBYK010000003.1.Micropterus_salmoides
MEISALFIGLILSLGLCELNSFLALNGSGDGLKQKTGFTDDRTGAGVTTEATSVNCKLQGSARLPAFSMDGDYVIGGVFSIHNYMHTVKHNFTTMPEPLKCTGSIDSRELRFSRAMVFAIEEINNNTELLPGIKLGYQIHDSCASVPVAVHVAFQLSNGLDPVFYTGDNCSQFGMVMAVVAESGSTPSISMSRVIGPFNIPQVSHFATCACLSDKRQYPSFFRTIPSDQFQAEALAKLVKYFGWTWIGAVRSDSDYGNNGMASFLHAAQKEGICVEYSESFYRTHPRSRIQRVADVIRRSTAMVVVAFVASGDMRILLEELSREPSPPRQWIGSESWVTDSDMLRFSFCAGAIGFGIEKSVIPGLREFLLDLSPTKVAASPVLTEFWEDAFNCRLEKKKRVCDGTEDIQMLQSQYTDTSQLRITNMVYKAVYAIAHAIHNAVCQDTNSTTLCDKFTSIESKQVLTQLKKVNFSQNGYDVSFDANGDPVARYELVNWQKSESGRIVLVTAGHYDASLPVGQEFRINRNLIWVEGRTQVPVSVCTDSCPPGTRKVLQKGKPVCCYDCIPCPEGEISNATDSPDCFSCSKDFWPNAERDTCLSKPVEFLSFDEVLGMILAAFSVGGACLAIVTAAVFFRHRTSPIVRANNSELSFLLLFSLTLCFLCSLTFIGAPSEWSCILRHTAFGIIFVLCISCVLAKTIVVLMAFKATLPGSNIMKWFGPLQQRMTVVSFTFIQVLICTIWLVVSPPFPMKNLTLYKERIILECALGSAIGFWAVLGYIGLLAVLCFVLAVLARKLPDNFNEAKLITFSMLIFCAVWITFIPAYVSSPGKFTVAVEIFAILASSFGLILCIFAPKCFIILFQPEKNTKKHLMNKN
>LOCXPOlfC29.185.HIT1.OlfC.2R.882.ANF_receptor.exons8.JACBYK010000003.1.Micropterus_salmoides
MEISALFIGLILSLGLCELNSFLALNGSGDGLKQKAGLINDRTVAGVTTEATSVNCKLQGTVRLPAFSMDGDYVIGGVFSIHNYMHTAKHNFTTMPEPLKCKGSIDSRELRFSRTMVFAIEEINNSTELLPGIRLGYQIHDSCGSVPVALHAAFQLSNGIDPVFYTGNNCLQSGMVMAVVGESGSTPSISMSRVIGSFNIPQVSHFATCACLSDKRQYPSFFRTIPSDQFQAEALAKLVKHFGWTWIGAVRSDSDYGNNGMASFLDAAQKEGICVEYSESFYRTHPRSRIQRVADVIRRSTAMVVVAFVASGDIRILLEELSREPSPPRQWIGSESWVTNPDMLRFSFCAGAIGFAIQKSVIPGLREFLLDLSPIKVAASPVLTEFWEDAFNCRLEKSEALGKSVCDGTEDIQTLQSQYTDTSQLRITNMVYKAVYAIAHAIHNAACQDTNSTTQCNKFIRIEPKQVLIQLRKVNFSRNGYDVSFDASGDPVARYELVNWQKNESGRIEFVTVGHYDASLPVGQEFRINRNLTWVEGRTQVPVSVCTDSCPPGTRKVLQKGKPICCNDCIPCPEGEISNATDSPDCFSCSKDFWPNAERDTCLSKPVEFLSFDEVLGMILAVFSVGGACLAIVTAAVFFRHRTSPIVRANNSELSFLLLFSLTLCFLCSLTFIGAPSEWSCMLRHTAFGITFVLCISCVLGKTIVVLMAFKATLPGSKVMKWFGPPQQRMTVVSFTFIQVLICTIWLVVSPPFPMKNLTLYKERIILECALGSAIGFWAVLGYISLLAVLCFVLAVLARKLPDNFNEAKLITFSMLIFCAVWITFIPAYVSSPGKFTVAVEIFAILASSFGLILCIFAPKCFIILFQPEKNTKKHLMYKNQS
>LOCXPOlfC30.196.HIT1.OlfC.2R.882.ANF_receptor.exons8.JACBYK010000003.1.Micropterus_salmoides
MEISALFIGQILSLSLCELNTVLALDRSGYGLKQRSGLTEKRTCPGVSTKDSSVKCKLQGTGRLPAFSMDGDYVVGGVFSIHYYMHTVKHNYTTMPEPLRCTGSIDSRELRFSRAMVFAIEEINNNTELLPGIKLGYQIHDSCASVPVTVHAAFQLLNGIDPVFYTGDNCSQSGIVMAVVGESGSTPSISMSRVIGSFNIPQVSHYATCACLSDKRQYPSFFRTIPSDQFQAEALAKLVKHFGWTWIGAVRSDSDYGNNGMASFLDAAQKEGICVEYSESFYRTHPRSRIQRVADVIRRSTAMVVVAFAASGDMRILLEELSREPSPPRQWIGSEAWVTDTDMLRFSFCAGAIGFGIEKSVIPGLRDFLLDLTPTKVAASPVLTEFWEGAFNCRLEKSTAIDKSLCDGTEDIQTLHTQYTDTSQLRITNMVYKAVYAIAHAIHNAVCQDTNSTTQCDRFIRLESKQVISHLKKVNFSRNGYYVSFDANGDPVARYELVNWQKSASGRIEFVTVGHYDASLPVGQEFRINRNLTLVEGRTQVPVSVCTDSCPPGTRKVLQKGKPICCYDCLQCPEGEISNATDSPFCFPCPKEFWPNEERDTCLSKPVEFLSFDEVLGMILAAFSVGGACLAIVTAAVFFRHRTSPIVRANNSELSFLLLFSLTLCFLCSLTFIGAPSEWSCMLRHTAFGITFVLCISCVLGKTIVVLMAFKATLPGSKVMKWFGPPQQRMTVVSFTFIQVLICTIWLVVSPPFPMKNLTLYKERIILECALGSAVGFWAVLGYIGLLAVFCFVLAVLARKLPDNFNEAKLITFSMLIFCAVWITFIPAYVSSPGKFTVAVEIFAILASSFGLILCIFAPKCFIILFQPEKNTKKHLMNKHQS
>LOCXPOlfC31.199.HIT1.OlfC.2R.875.ANF_receptor.exons9.JACBYK010000003.1.Micropterus_salmoides
MGTFFDIYFCVYLVLLLFSCSFFYPMSSSLSSSCKLRRRFHLNGLHKAGDVILGGLFEVHYTSVFPEWTFTSEPNQPTCKGFDTQGFRHAMTMVFAVDEINKNPNLLPNVTLGYSLYDNCGALVIGFRAALVLSSGQDEQFLLQENCMGTPPVMGIVGDSYSTFSIATSNVLGLFRLPMVSHFATCSCLSDRKRFPSFFRTIPSDAFQVRAMIQILKRFGWTWVGLLVSDDDYGLHVARSFQSDLFRSGGGCLAYSEVLPWGSDTAELRRIVDVMKKSTARVVMVFAHEIHLYRLMEEVVRQNVTGLQWMASEAWASVDVLQTPSFMPYLGGTLGIAIRRGEIAGFKDFLLGIHPNQHHIIYGNSIVKQFWEDIFECKFPPPPAGWVEAGGALCTGQEDLHDVESELFDVSNLRPEYNVYKAVYALAYALDDMLRCVPGRGPFSGHSCASLEPWQLVYYLDAVNFTTTFGDEVSFDMNGDALPIYDIMNWLWLPDGRTKIQNVGDVKESAKGEELKLEEDKIFWNFESKQPPQSVCSESCPPGTRMARKKGQPVCCFDCISCSEGKISNETDSMECTTCPEDFWSNVQRDHCVPKKTEFLSYQEPLGICLTATSLLGTFICAVVLVIFTYYRSTPMVRANNSELSFLLLVSLKLCFLCSLLFIGRPRLWTCQLRHAAFGISFVLCVSCILVKTMVVLAVFKASKPGGGASLKWFGAVQQRGTVMVLTSIQGAICTAWLVSSSPVPHKNTQYYNDKIVYECVVGSTVGFAVLLGYIGFLAILSFLLAFLARNLPDNFNEAKLITFSMLIFCAVWVAFVPAYVNSPGKYADAVEVFAILASSFGLLVALFGPKCYIILLRPDRNTKKAIMGRATPKT
>LOCXPOlfC32.203.HIT1.OlfC.2R.873.ANF_receptor.exons9.JACBYK010000003.1.Micropterus_salmoides
LYVYRILILFPSFFLSESTSHFSSCKLRRQFFLNGMHKPGDVILGGMFEIHYTSVFPELTFTSEPNQLICQGFDPPGFRHAMTMAFAIDEINKNSNLLPNVTLGYSLYDNCGTLVIGFSAALTLASGREETFLLQENCLGTPPVLGIVGDSFSTFSIATSDVIGLFKLPIVSYFATCSCLTDRQRFPSFFRTIPSDAFQVRAMIQILKRFGWTWAGLLVSDDDYGLHVARSFQSDLAQSGGGCLAYSEILPWGDNPAELKRIVEVMKKSTARVVIVFAHQIHMIQLMGEVVSQNVTGLQWMASEAWTAAAVLQTPHLMPYLGGTLGIAIRRGEIPGLRDFLLRIHLHLYDSYSDNSMVRQFWEFTFQCRFHPPPAGWMEAGGALCTGNEDLENVESEFLDVSNLRPEYNIYKAVYALAYALDDMLCCVPGRGPFSGHSCATLQTLEPWQLMHYLEKVNFTTPFGDQVSFDENGDALPIYDIMNWQWLPDGRIKVQSVGVVKKSTSKGEELTLDEDKIFWNFDSKQVSSPPQSVCSESCLPGTRLVGKKGKPVCCFDCVPCSEGKISNETDSMECISCPENFWSSPQRDHCVPKKTEFLSYHEPLGICLTTASLLGTFICAAVLCIFTYYRNTPMVRANNSELSFLLLVSLKLCFLCSLLFIGRPRLWTCQLRHAAFGISFVLCVSCILVKTMVVLAVFKASKPGGGAILKWFGAVQQRGTVLGLTSVQAAICTAWIVSSSPAPHKNTQYHNDKIVYECAVGSTIGFAVLLGYIGFLAILSFLLAFLARNLPDNFNEAKLITFSMLIFCAVWVAFVPAYVNSPGKYADAVEVFAILASSFGLLVALFGPKCYIILLRPERNTKKAIMGRGTTKT
>LOCXPOlfC34.215.HIT1.OlfC.2R.879.ANF_receptor.exons9.JACBYK010000003.1.Micropterus_salmoides
MGAFLNTYFLWCVYHILLFFSSSSLFSASSSLFSSCKLRRKFNLNEMHKPGDVVMGGMFEVHFTSVFPEQTFTSEPQQPSCTGFDTLGFRQTMTMAFAIDEINKNSNLLPNVTLGYSLYDNCGALVIGFSGALSLASGREEQFLLQENCLGIPPVLGIVGDSYSTFSIATSNVLGLYKMPIVSYFSTCSCLSDRQRFPSFFRTIPSDAFQVRAIIQILKHFGWTWVGLLVSDDDYGNHVAQSFQSDLAQSGGGCLAYLEVLPWHSDPNELRRIVHLIKTSTARVVMVFAHEFHMIHLMDEVVRQNVTGQQWIASEAWTAAAVLQTPRLMPYLSGTLGIAIRRGEIPGFREFLLQIHPDHNGNDSYGNNMVRQFWESTFQCIFAPPPAGWVEAGGALCTGQEDLENVETEFFDLSNLRPEYNIYKAVYALAHALDDMLQCKPGRGPFSGHSCATLQRLEPWQLVHYLQKVNFTTAFGDQVSFDENGDALPIYDIINWLWLHDGRTKVQNVGVVKRSAFKVEELTINEDKIFWNFESNKPPRSVCSESCPPGTRIARKKGEPVCCFDCIPCSEGKISNKTDSMECTSCPEEFWSSSQRDHCVPKKTEFLSYHEPLGICLTTASLLGTLICLVVLGIFTYHRRTPMVRANNSELSFLLLGSLKLCFLCSLLFIGHPRLWTCQLRHAAFGISFVLCVSCILVKTMVVLAVFKASKPGGGASLKWFGAMQQRGTVMFLTLIQAAICTAWLVSSSPAPHKNTQYHNDKIVYECVVGSTVGFAVLLGYIGLLALLSFLLAFLARNLPDNFNEAKLITFSMLIFCAVWVAFVPAYVNSPGKYADAVEVFAILASSFGLLVALFGPKCYIILMRPERNTKKAIMGRGT
>LOCXPOlfC34.219.HIT1.OlfC.2R.880.ANF_receptor.exons9.JACBYK010000003.1.Micropterus_salmoides
MGAFLNTYFPWCVYHTLLLFYSSSSFCSASSSLPSSCKLWRKFHLNEMHKPGDVVLGGLFEVHYTSVFPERTFTSEPQQPSCKGFDTLGFRDTMTMAFAIDEINNNSNLLPNVTLGYSLYDNCGALVIGFSGALSLASGREEQFLLQQNCLGTPPVLGIVGDSYSTFSIATSSVLGLYKMPIVSYFATCSCLSDRQQFPSFFRTIPSDAFQVRAMIQILKHFGWTWVGLLISDDDYGHHVAQSFQSDLAQSGGGCLAYLEVLPWDSDPNELKRIVHLIKTSAARVVMVFAQKIHLIQLMDEVVRQNVIGRQWIASEAWTAAAVLQTPRLMPYLSGTLGIAIRQGEIPGLREFLLRIHPDQNDNNNFGNDMVRQFWESTFQCIFAPPPAGWVEAGGALCTGQEDLENLETEFFDLSNLRPEYNVYKAVYALAHALDDMLQCEPGRGPFSGHSCATLQRLEPWQLLHYLQKVNFTTSIGDQVSFDENGDALPVYDIMNWQWLPDGRTKVQKVGVVKRSAFKVEELTIDEDKIFWNFESNKPPRSVCSESCPPGTRMARKKGEPVCCFDCIPCSEGKISNMTDSTECTTCPEDFWPSPQQDHCVPKKTEFLSYYEPLGVCLTTASLLGTFICLVVLGIFTYHRNTPMVRANNSELSFLLLVSLKLCFLCSLLFIGRPRLWTCQLRHAAFGISFVLSVSCILVKTMVVLAVFKASKPGGGASLKWFGAMQQRGIVMVLISIQAAICTAWLVSSSPAPHKNTQYHNDKIVYECVVGSTIGFAVLLGYIGLLAILSFLLAFLARNLPDNFNEAKLITFSMLIFCAVWVAFVPAYVNSPGKYADAVEVFAILASSFGLLVALFGPKCYIILLRPERNTKKAIMSRGT
>LOCXPOlfC35.223.HIT1.OlfC.2R.816.ANF_receptor.exons9.JACBYK010000003.1.Micropterus_salmoides
ILFFASTSLCSASSSLHSSCKLWRKFHLNEMHKPGDVVLGGLFEVHYTSVFTERTFTAEPQQPSCTGFDTLGFRDTMTMAFAIDEINNNSNLLPNVTLGYSLYDNCGALVIGFSGALSLASGREEQFLLQQNCLGTPPVLGIVGDSYSTFSIATSNVLGLYKMPIVSYFATCSCLSDRQRFPSFFRTIPSDAFQVRAVIQILKYFGWNWVGLLVTDDDYGHHVAQSFKSDLAQSGVGCLAYLEVLPWDSDPNEIKRIVHLIKTSTARVVMVFAHEIHTIHLMEEVVRQNVTGQQWIASEAWATAAVLQTPHLMPYLSGTLGIAIRQGEIPGLREFLLRIHPDQNGNEDYGSDMVRQFWESTFQCRFAPPPAGWVEAGGALCTGKEDLENVETEFLDLSNLRPEYNVYKAVYALAHALDDMLQCEPGRGPFDGHSCATLQRLEPWQLAHYLQKVNFTTSIGDQVSFDENGDALPIYDIMNWLWLPDGRSKVQNVGVVKRSAFKVEELTIDGDKIFWNFGLNKPPRSVCSESCPPGTRMARKKGEPVCCFDCIPCSEGKISNKTDSTECTTCPEDFWSSHQRDHCVPKKTEFLSYHEPLGICLTTASLLGTFISVVVLGIYTYNHNTPMVRANNSELSFLLLGSLKLCFLCSLLFIGRPRLWTCQLRHAAFGISFVLCVSCILVKTMVVLAVFKASKPGGRASLKWFGAVQQRGTVIVLVSIQAAICTAWLVSSSPAPHKNTQYHNDKIVYECVVGSTIGFAVLLGYIGFLAILSFLLAFLARNLPDNFNEAKLITFSMLIFCAVWVAFVPAYVNSPG
>LOCXPOlfC36.230.HIT1.OlfC.2R.876.ANF_receptor.exons9.JACBYK010000003.1.Micropterus_salmoides
MGAFLDTYFLLCVYHIFFCFTLYSSSASASLATSCKLWRKFYLNEMHKPGDVVLGGLFEVHYTSVFPERTFTSEPQQPSCKGFDPPGFRHAMTMAFAIDEINKNSNLLPNVTLGYSLYDNCGALVIGFSGALSLASGREEQFLLQQNCLGTPPVLAIVGDHYSTFSIATSNVLGLYKMPIVSYFATCSCLSDRQRFPSFFRTIPSDSFQVRAMIQILKRFGWTWVGLIVSDDDYGHHVAQSFQSDLAQSGGGCLAYLEVLPWDSDPNEVKRIVHLIKTSTACVVMVFAHKIHMIQLMEEVVRQDVKGRQWITSESLTTATVLQTPRLMPYLNGTLGIAIRRGEIPGLRKFLLQICPDQNGNNNNGKNMVRQFWEYTFQCKFDPAGWVEDGGALCTGQEDIENVETEFLDLSNLRPEYNVYKAVYALAHALDDMLQCEPGRGPFNGHSCATLQRLEPWQLVHYLQKVNFTTPFGDQVSFDENGDALPIYDIMNWLWLPDGRTKLQNVGVVKRSAFKGEELTIDEDKIIWNFLSKEPPHSVCSESCPPGTRMATKKGEPVCCFDCIPCSEGKISNKTDSTECIICPEDFWSSPQRDQCVPKKTEFLSYHEPLGICLTSTSLLGTFICVVVLGIFTYHRRTPMVRTNNSELSFLLLVSLKLCFLCSLLFIGRPSVWTCQLRHVAFGISFVLCVSCILVKTMVVLAVFKASKPGGGSNLKWFGAVQQRGTVFVLTCIQAAICTAWIVSASPEPHKNTQYHNDKIVYECAVGSTVGFAVLLGYIGLLAILSFLLAFLARNLPDNFNEAKLITFSMLIFCAVWVAFVPAYVNSPGKYADAVEVFAILASSFGLLVALFGPKCYIILLRPDRNTRKAIMGRGT
>LOCXPOlfC37.234.HIT1.OlfC.2R.866.ANF_receptor.exons9.JACBYK010000003.1.Micropterus_salmoides
SLMYFMLLCSYFSSAVSSLFYSSTCQIQGQFHLNGMHKAGDVVLGGLFEIHFFSIFPDLSFTSEPQQPTCHGFDVLGFRQAQTMAFAIDEINRNSNLLPNVTLGYSLYDNCVKLGIGYRAALSLVSGQEEQFILDETCVGTPPVLGIVGDSSSTRSIAISSVLGLYRVPMVSYFATCSCLSDRKKFPSFFRTIPSDAFQVRAMIQILTHFGWTWAGLLVSDDDYGLYAAQSFQSDFVQSGRGCLAYLEVLPWGNDPAELRRIVHVMKKSTAHVVIVFAHESHMINLMEEVVRQNVTGLQWMASEAWTAATVLQTPDLMPYLGGTMGIAISQGEIAGLREFLLQIRPDKQHNNDYGNNMVRQFWEYTFQCRFAPPPAGWVEAGGALCTGQEDLENVETEFLDISNLRPEYNVYKAVYALAYALDEMLQCEPGRGPFTGHSCGNLQRLEPWQLVYYLEKVNFTTPFGDHVLFDENGDALPIYDIMNWLWLPDGRTTLQKVGEMKRSAFKGEELTIDEDKIFWNFESKKPPRSVCSESCPPGTRMARKKGEPVCCFDCIPCSEGKISNKTDSTECISCPEDFWSSPQLDLCVLKKTEFLSYHEPLGICLTSTSLLGTFICDVVLGIFIYYRSTPIVRANNSELSFVLLGSLKLCFLCSLLFIGRPRLWTCQLRHAAFGISFVLCVSCILVKTMVVLAVFKASKPGGGASLKWFGAVQQRGTVIVLTSIQAAICTAWIVSSSPAPHKNTQYHNDKIIYECVVGSTVGFAVLLGYIGLLATLSFLIAFIARNLPDSFNEAKHITFSMLIFCAVWVAFVPAYISSPGKYADAVEVFAILASSFGLLVALFGPKCYIILLRPERNTKKAVRGR
>LOCXPOlfC38.240.HIT1.OlfC.2R.866.ANF_receptor.exons9.JACBYK010000003.1.Micropterus_salmoides
SLMYFMLLCSYFSSAVSSLFYSSSCQLQGQFHLNGMHKAGDVVLGGLFEFHLFSIFPDLSFTSEPQQPTCHGFDVLGFRQAQTMAFAIDEINRNSNLLPNVTLGYSLYDNCIKLGIGFRAALSLVSGQEEHFILDETCVGTPPVLGIVGDSSSTHSIAISSVLGLYRVPMVSYFATCSCLSDRKKFPSFFRTIPSDAFQVRAMIQILTHFGWTWAGLLVSDDDYGLYAARSFQSDFVQSGRGCLAYLEVLPWSNDPAELRRIVHVMKKSTAHVVIVFAHEGQMINLMEEVVRQNVTGLQWMASEAWTAATVLQTPDLMPYLGGTMGIAISQGEIAGLREFLLQIRPDKQHNNDYGNNMVRQFWEYTFQCRFAPPPAGWVEAGGALCTGQEDLENVETEFLDISNLRPEYNVYKAVYALAYALDEMLQCEPGRGPFSGHSCGSLQRLEPWQLVYYLEKVNFTTPFGDQVSFDENGDALPIYDIMNWLWLPDGRTKLQKVGEVKRSAFKGEELTIDEDKIFWNFESKKPPRSVCSESCPPGTRMARKKGEPVCCFDCIPCSEGKISNKTDSTECISCPEDFWSSPQLDLCVPKKTEFLSYHEPLGICLTSTSLLGTFICDVVLGIFTYYRSTPIVRANNSELSFMLLVSLKLCFLCSLLFIGRPRLWTCQLRHAAFGISFVLCVSCILVKTMVVLAVFKASKPGGGSSLKWFGAVQQRGTVIVLTSIQAAICTAWLVSSSPAPHKNTQYYNEKIVYECVVGSTVGFVVLLGYIGLLATLSFLIAFIARNLPDSFNEAKHITFSMLIFCAVWVAFVPAYISSPGKYADAVEVFAILASSFGLLVALFGPKCYIILMRPERNTKKAIMGR
>LOCXPOlfC39.243.HIT1.OlfC.2R.872.ANF_receptor.exons9.JACBYK010000003.1.Micropterus_salmoides
KFLLIIFFILLYSYVSSAVSSHLYSSSCRIQGQFHLNGMHKAGDVVLGGLFGIHFFSTFPDLSFISEPQQPTCHGFDFLGFRQAQTMAFAIDEINRNSELLPNLTLGYSLYDNCIKLRIGFPAALSLVSGQEEQFILDKACVGTPPVLGIVGDSISTSSIAISSVLGLYRVPMVSYFATCSCLSDRKKFPSFFRTIPSDAFQVRAMIRILTHFGWTWAGLLVSDDDYGLYAARSFQSDFVQSGRGCLAYLEVLPWGKDPAELKRIVHVMKKSTARVVIVFAHESYMISLMEEVVSQNVTGLQWMASEAGIAGTVFQTPQLMPYLGGTLGIAIRRGEIAGLREFLLRIRPDQHNNDYGNGMVKQFWEYTFQCRFAPPPAGWVEAGGALCTGQEDLENCETEFLDISNLRPEYNVYKAVYALAYALDEMLQCEPGRGPFSGHSCGNLQRLEPWQLVYYLEKVNFTTPFGDQVSFDENGDALPIYDIMNWLWLPDGRTKLQKVGEVKRSAFKGEELTIDEDKIFWNFESKKPPRSVCSESCPPGTRMARKKGEPVCCFDCIPCSEGKISNMTDSTECSSCPESFWSSRQRDQCVPKKTEFLSYHEPLGICLTTASLLGTFICAVVLGIFVYHRSTPVVRANNSELSFMLLGSLKLCFLCSLLFIGRPRLWTCQLRHAAFGISFVLSVSCILVKTMVVLAVFKASKPGGGSSLKWFGAVQQRGTVIVLTSVQAAICTAWLVSSSPAPHKNTQYYNDKIIYECVVGSTVGFAVLLGYIGLLATLSFLIAFIARNLPDSFNEAKLITFSMLIFCAVWVAFVPAYISSPGKYADAVEVFAILASSFGLLVSLFGPKCYIILMRPERNTKKAIMGRGIES
>LOCXPOlfC40.247.HIT1.OlfC.2R.885.ANF_receptor.exons9.JACBYK010000003.1.Micropterus_salmoides
DFNLFSLMYFMLLCSYFSSAVSSLLSSSSCRIQGQFHLNGMHKAGDVVLGGLFEIHLFSVFPDLSFTSEPQQPTCHGFDFLGFRQAQTMAFAIDEINRNSELLPNLTLGYSLYDNCIKLRIGFPAALSLVSGQEKQFILDKTCVGTPPVLGIVGDSTSTSSIAISSVLGLYRVPMVSYFATCSCLSDRQKFPSFFRTIPSDAFQVRAMIQILNHFGWTWAGLLVIDDDYGLYAARSFQSDFVQSGGGCLAYLEVLPWGNDPAELRRIVDVMKKSTARVVIVFAHESHMINLIEEVVWQNVTGLQWITSEAVIAGTVFQTPDLMPYLGGTLGIAIHRGEIAGLQDFLLRIRPDQHNNDYGNGIVRVKQFWEYTFQCRFTPPPEGWVEAGGALCTGQEDLENVETKFLDISNLRPEYNVYKAVYALAYALDEMLQCKPGRGPFIGHSCGNLQRPEPWQLVYYLEKVNFTTPFGDQVSFDENGDALPIYDIMNWLWLPDGRTKLQKVGEVKRSAFKGEELTIDEDKIFWNFESKKVASDMYFFAHPRSVCSESCPPGTRMARKKGEPVCCFDCIPCSEGKISNKTDSTECISCPEGFWSSPQRDQCVPKKTEFLSYHEPLGICLTTASLLGTFICVVILGIFISHRRTPIVRANNSELSFMLLVSLKLCFLCSLLFIGRPRLWTCQLRHAAFGISFVLSVSCILVKTMVVLAVFKASKPGGGASLKWFGAVQQRGTVIVLTSIQAAICTAWLVSSSPSPHKNTQYHHDKIIYECVVGSTVGFAVLLGYIGLLATLSFLIAFIARNLPDSFNEAKLITFSMLIFCAVWVAFVPAYISSPGKYADAVEVFAILASSFGLLVSLFGPKCYIILMRPERNTKKAIIGRGIES
>LOCXPOlfC41.253.HIT1.OlfC.2R.875.ANF_receptor.exons9.JACBYK010000003.1.Micropterus_salmoides
LDIKLLSLMYFMLMCSYFSSAVSSLLSSSSCRIQGKFHLNGMHKAGDVVLGGLFGINFFSIFPDLSFTSEPQQPTCHGFDVLGFRQAQTMAFAIDEINRNSNLLPNVTLGYSLYDNCIQLGIGFRAALSLVSGQEEQFILDETCVGAPPVLGIVGDSTSTSSIAISTILGMYRIPMVSYFATCSCLSDRQKFPSFFRTIPSDAFQVRAMIQILNYFGWTWAGLLVSDGDYGLYAARSFQSDFVQSGGGCLAYLEVLPWANDPAELRRIVDVMKKSTARVVIVFAHESYIIGLMEEVVRQNVTGLQWMASEAGIAGTVFQTPHLMPYLVGTIGIAIRRGEIAGLRDFLLQIRPDQHSNDYRSSMVAQFWEYTFQCRFTPPPEGWVEAGGALCTEQEDLEKVETKFLDISNLRPEYNVYKAVYALAYALDEMLQCEPGRGPFSGHSCGNLQGLEPWQLVYYLEKVNFTTPFGDQVSFDENGDALPIYDIMNWLWLPDGRTKLQKVGEVKMSAFKGEELTIDEDKIFWNFESKKPPRSVCSESCTPGTRMARKKGEPVCCFDCIPCSEGKISNMTDSTECISCPEDFWSSSQRDQCFPKKTEFLSYHEPLGICLTTASLLGTIICAVVLGIFISHRRTPIVRANNSELSFLLLVSLKLCFLCSLLFIGRPRLWTCQLRHAAFGISFVLCVSCILVKTMVVLAVFKASKPGGGASLKWFGAMQQRGTVIVLTSIQAAICTAWLVSSSPSPHKNTQYHHDKIIYECVVGSTVGFAVLLGYIGLLATLSFLTAFIARNLPDSFNEAKLITFSMLIFCAVWVAFVPAYISSPGKYADAVEVFAILASSFGLLVSLFGPKCYIILLRPEKNTKKAIMGRGIQS
>LOCXPOlfC42.259.HIT1.OlfC.2R.869.ANF_receptor.exons9.JACBYK010000003.1.Micropterus_salmoides
SLMYFMLLCSYFSSAVSSLLSSSSCRIQGQFHLNGMHKAGDVFLGGLFGIHFFSVFPDMSFTSEPQQPTCHGFDVLGFRQAQTMAFAIDEINRNSQLLPNVTLGYSLFDICVQLGMGFRAALSLVSGREEQFILDETCVGIPPVLGIVGDSSSTRSIAISSVLGLYRVPMVSYFATCSCLSDRQKFPSFFRTIPSDAFQVRAMIQILTHFGWTWAGLLVSDDEYGLYAARSFQSDFVQSGRGCLAYLEVLPWSNDPAELRRIVDVVKKSTARVVIVFAHESLLINFMEEVVRQNVTGLQWMASEAGIAGTVFQTPHLMPYLGSTLGIAIRRGEIAGIREFLLRIRPDKHNNDYGNSMVKQFWEYTFQCRFAPPPAGWVEAGGALCTGQEDLENMETEFLDISNLRPEYNVYKAVYALAYALDEMLQCEPGRGPFSGHSCATLQRLEPWQLVYYLEKVNFTTPCGDQVSFDENGDALPIYDIMNWLWLPDGKTTLQKVGEVKRSAFKGEELTIDEDKIFWNFESKKPQQSVCSESCPPGTRMARKKGEPVCCFDCIPCSEGKISNKTDSMECISCPEDFWTSPQQDHCVPKNTEFLSYHEPLGICLTTASLLGTFICAVVLGIFIYHRRTPIVRANNSELSFVLLVSLKLCFLCSLLFIGRPRLWTCQLRHVAFGISFVLCISCILVKTMVVLAVFKASKPGGGASLKWFGAVQQRGTVIVLTSIQAAICTAWLVSASPSPHKNTQYSNDKIVYECVVGSTVGFAVLLGYIGLLATLSFLIAFIARNLPDSFNEAKLITFSMLIFCAVWVAFVPAYVNSPGKYADAVEVFAILASSFGLLISLFGPKCYIILLRPERNTKKAIMGRGIES
>LOCXPOlfC43.264.HIT1.OlfC.2R.871.ANF_receptor.exons9.JACBYK010000003.1.Micropterus_salmoides
LLSLIYLMLLYSYFSSAVSSLFYSSSCLLQGQFHLNGMHKAGDVVLGGLFEIHLFSVFPELSFTSEPQQPTCHGFDTPGFRNAMTMTFAIDEINRNSNLLPNVTLGYSLYDNCVKLGIGFRAALSLVSGQEEQFLLDETCKGNPSVLGIVGDSTSTSSIAISSVLGLYRVPMVSYYATCSCLSDRQKFPSFFRTIPSDTFQVRSVIYILNHFGWTWAGLLVGDDDYGLYAARSFQSDFVQSGGGCLAYLEVLPWANDPAELRRIVDIMKKSTARVVIVFAHESYIFGLMEEVVRQNVTGLQWMASEAWIAAAVFQIPHLMPYLVGTLGIAIRRGEIAGLRDFLLQIRPDQHNNDYGNSMVKKFWEYTFQCRFAPPPEGWVEAGGELCTGQEDLENMETEFLDISDLRPEYNVYKAVYALAYALDEMLQCQPGRGPFSGHSCATLQRLEPWQLVYYVEKVNFTTPFGDQVSFDENGDALPIYDIMNWLWLPDGRTTLQKVGEVKRSAFKGEELTIDEDKIFWNIESKKPPRSVCSESCPPGTRMARKKGEPVCCFDCIPCSEGKISNKTDSTECISCPDDFWSSPQRDHCVPKKTEFLSYHEPLGICLTTTSLLGTFICDVVLGIFSYHRSTPIVRANNSELSFLLLVSLKLCFLCSLLFIGRPRLWTCQLRHAAFGISFVLCISCILVKTMVVLAVFKASKPGGGASLKWFGAVQQRGTVIVLTSIQAAICTAWLVSSSPAPHKNTQYHNDKIIYECVVGSTVGFAVLLGYIGLLATLSFLIAFIARNLPDSFNEAKLITFSMLIFCAVWVAFVPAYISSPGKYADAVEVFAILASSFGLLVSLFGPKCYIILLRPERNTKKAIMGRGIQS
>LOCXPOlfC44.268.HIT1.OlfC.2R.918.ANF_receptor.exons11.JACBYK010000003.1.Micropterus_salmoides
MSWFSWLFTLWPSSVPCLLLVGLLGRQLGLRVGLQCVQTVTCSRWVTTSNQGLFQDGDVLIGGLFILHYESPAIDKDFTQLPHYKPCTGFEQDPLQYIYAMVFAVEEINHSKTLLPGVKLGYHISDSCGPPLWALRAALSLVGGDSTSCNSAEPPDYSTEGIKERTGDRLVPLIIGGASTVEGQILSRILGPLSVPLISYLASCPCLNDRLQYPNFFRTIPSDIYQARAIAQLAIRFNWTWIGAVIANNDYGHVAIKVFQEETQGARVCLAFVETLDRENIVSDARRAALTIQASAARVILMFTWYTDVKELFMQLAKINETDRQFLASEAWSTSGDLLQNIATSKVANGVVGVAIRSSAMPGFENYLRNLNPIHHPDDEFLKEFWQAKFGCTPEATNLFSYSPSSFKSVTLTQMYGKGHPLNISASSPAKGSLQKASLPPCSGTESLEGVEHPFTDTSQLRVTYNVYLAVYAAAHALHRLLSCPDGDSSPRNNSSTCSYLKHIAPIELLQHLNNVNFTTPQGEMFYFQGADIPAKYDLVNWQKTLEGSQKLVLIGRVDGLDLHLNESAIQWSTGSNQVPISVCSKSCPPGTREANRKGEPLCCFDCIPCAAGEISNKTGSLHCERCPLEFWSNVERTACIPRQLDFLSFNEILGITLTTAAVFGTIVTTAVFMVFLCYRQTPMVRANNSELSFLLLLSLKLCFLCSLVFIGRPSVWSCRFQQAAFGISFVLCVSCLQVKTIVVLAAFRSARPGAEALIRWFGPGQQRGSVFLLTCIQIIICAIWLSLSPPVPQRDLGFQGSKVTLECAMASVVGFSLVLGYIGLLACTCLLLAFLARKLPDNFNEAKLITFSMLIFCAVWVAFVPAYVSSSGKYTVAVEIFAILASSYGLLFCIFAPKCFIILLRPEKNNKKHIMAR
>LOCXPOlfC45.270.HIT1.OlfC.2R.890.ANF_receptor.exons12.JACBYK010000003.1.Micropterus_salmoides
ATSMFWFCWLLTWWSSSALSLLLLSVLGRQMGLQLGHAIVCSHWGAQSDKSLSQDGDVIIGGLFNLHYIPSAVDQSFTKMPHYEPCTGLDLESLKYTYAMPFAVEEINRNNTLLPGVKLGYRIHDSCSRYPWALQVALSLVGGDTHRCNFTASMSRSAAHEQPGETADGQPVSLLIGPDASTTSIMLTTILGPLSVPIISYLASCPCLSDRTKFPNFFRTIPSDIYQARAMARMAIRFHWTWIGAVVINNDYGQLAIQVFQEEVQGKGVCLDFIETVHRETIVNDARRAALTIQASTVRVILIFCWYTDVKELFMELAKRNVTDRQFLASEAWSTSDDLFQDRAISKVASGVVGVAIRSSAIPGYENYLRSLHPINRPDDVFLHEFWQKEFGCNPGTTQSQATAFSSYFTSPLKTSGTESLEGVEHPFTDTSQLRVTYNVYLAVYAAAHALHRLLSCPDGDSSPRNSSTCSSPKHIKPIELLQHLNKVNVTTPQGEMFHFQGADIPAMYDLVNWQNTPKGPLKIVLIGRVEGLELHLNESAIQWSTGSNQVPISVCSESCPPGTRMANRKGEPVCCFDCIPCAAGEISKTTGSLHCEHCPLEFWSNVEQTSCIPRQLDFLAFNETLGITLTTAAVSGAAVTAAVFVVFLCYRQTPMVRANNSELSFLLLLSLKLCFLCSLVFIGRPSVWSCRFQQAAFGISFVLCVSCLLVKTLVVLAVFRSARPGSEALMKWFGAGHQRGSVCLFTGIQVIICAIWLSLSPPVPRRDLGFQGSKVTLECAMASVVGFSLVLGYIGLLACTCLLLAFLARKLPDNFNEAKLITFSMLIFCAVWVAFVPAYVSSPGKYVVVVEIFAILASSYGLLFCIFAPKCFIILLRPGKNTRKHLMAR
