# Supplementary material for: Expanded olfactory system in ray-finned fishes capable of terrestrial exploration
Source: BMC Biol. 2023 Jul 31;21:163. doi: 10.1186/s12915-023-01661-8 (PMC10392011; doi:10.1186/s12915-023-01661-8)
Supplement: Supplementary file 3 — Additional file 3: Data S1. Protein sequences and genomic coordinates of OLF genes. FASTA and General Feature Format (GFF) files containing the protein sequences and genomic coordinates for all identified OLF genes in this study. [file 12915_2023_1661_MOESM3_ESM.zip › PROTEINS/Mola_mola.OLF_genes.fa]

>LOCXPCyseOR11.7-eta.308.51.HIT1.OR.1R.287.7tm_1.exons2.KV751407.1.Mola_mola
RDTLITAVTKNVVVTALCISINYINGTQVHAFRKHQIFKSNPRYILFIHLVINDMIQLLLSTVLHILSYAFHTINTSFCLVLLIIAILTTHNTPLNLAGMAVERYVAICIPLRHGQMCTVRRTCVLMGLIWLVSAFSILPDLFILLATEQLRFFRSRLFCSRDYVFRSAYSLRKRDASHIALLALVWLTLFYTYFKILLAAKEATISVNKAKNTILLHGFQLLLCMLNYVRPMFEQALLYLLPKQLLAIRFASYVIVQMLPRFVSPIVYGLRDQTFRRYVKMYLVCK
>LOCXPOR1.23.HIT1.OR.2R.308.7tm_4.exons1.KV751316.1.Mola_mola
MQNQTEFQGNATSNKSPHVILKVCIVIPVFCVFLCCIAVMLHTFVCQKQFMDTSRYILFAHMLINDTLQLLSSVLLFLFVMGQVKFALAFCVPLLFISTATFHNTPFILATMSLERYVAIFFPLQCPAAWRSDRIWVIILSLWLISAVFPIIIYSIGEHSPAMDALSINVLCKDIVVNSSPVQLLFKAALSTLCFAVVAVIIFFTYVKILLEARKLRQDSMSVSKAMQTVLLHGFQLLLCMLAFTTPFTEALIVVHTKWPPQDIAFFNFFCFILFPRLLSPLIYGFRDQSLRSYIGKALLYYLNRVKP
>LOCXPOR2.34.HIT1.OR.2R.311.7tm_1.exons1.KV751316.1.Mola_mola
MASNASQIGSESSRPAINSRVVGVQVLVVLFLCINFMLIITFCMKDFFYTTMRYILFAVTLLSDCLFLLMTDILLILSYFHFTIRMWVCVTLYIVLSVYTFVTPITLTAMSLERFVAICMPLRHSELCSMRSSLHCILIVHGLSSVPCVVFLSIFFASATRNVYTQGKVCSVEMFVFHSWQSHLRSAISLFYFLVMCSIIVFSYIRIMKVAKAASGENKKSTWKGLRTVILHAVQLLLCLIQLWCPFIEAAVLQINLMLFINIRYFNYITFILLPRCLSPLIYGLRDDFFFNALKYYALCGFYKKPLEIFD
>LOCXPOR3.39.HIT1.OR.2R.313.7tm_4.exons1.KV751316.1.Mola_mola
MYSNASSVVLLNLVPLGISETYVYPAFLLGTLTYLIIMVCNLLVLTAIVWNRKLHQPMFILLFNLPISDMVGATAFFPQLVWSIVTQNRVISYPACVIQALLIHIYGTGDLVILSAMAFDRYVAICCPMRYNAIMTPHNLIKIIVSIWLSSLSLMVTLISMLARFKVCRTNIVDLYCNNPSLLKLVCNDTRVNNYYGLFFIVLLQGGTLSLMIYTYAQILCTCVMGNRSHARHKAIQTCSTHLVVYLMLQINTLVTLTAHRIESASPYLRRALGVSVLVFPPLLDPIIYGLNTRELKVSIKMFVKRNVGCRKV
>LOCXPOR4.41.HIT1.OR.2R.314.7tm_4.exons1.KV751316.1.Mola_mola
MMYTNVTTITFFVITGFPGLPPKYYALVSVLLFLLFLAIVGGNALIIGVITYERTLHKPSYIIFFYLAMTDISFGIVTLPKVIAVYWWNDVMSSFGACFAQMYFVHSLGAIHSLILLIMALDRFAAVWFPLRYPVVMTNKMVSIACNLCVGLTFIRMVGIVLHALSLPYCNQNVITQCYCDHLSVTQLGCGENVVYVKTVALGNALVSLLAPLSFIVFSYSSIFVAVLKMSHTNRRYKVLSTCTPQILITCLYYVPRCFVYLSHNLGFSLGTDTRVVITMMYSLIPAVVNPVIYCFKTKDIKEVLMKRFKNGRV
>LOCXPOR5.42.HIT1.OR.2R.302.7tm_4.exons1.KV751321.1.Mola_mola
MDEDFNITYITLSGHVQVETYRCLYFIVIFILYVFIICSNSTIVYIIWIHQNLHQPMYIFIAALLINSVLLSTVIYPKLLIDFLSEKQIISYPACLLQYFMSYSLGGSEMLLLLAMAYDRYVSICKPLQYPTIMKKTVVCVFLALAWLLPACEFVATLTMSINRKLCSFTLENIFCNNSIYKLHCVSSKSISVYGVFLLLNIIYLPMFFILFTYAKIFQITFRQSKEVRNKAAETCLPHLLVLMNFSLLGTFDIIIVRLESNIPQIARVIMSLQLVLYHPLLNTIIYGLKMKEISKHLNKLF
>LOCXPOR6.43.HIT1.OR.2R.302.7tm_4.exons1.KV751321.1.Mola_mola
MDEDFNITYITLGGHVEIDKYRYLYFVIVSIVYVFIICSNSTIVYIIWIHQNLHQPMYIFIAALLINSVLLSTVIYPKLLIDFLSEKQIISYPACLLQYFMSYSLGGSEMLLLLAMAYDRYVSICKPLQYPTIMKKTVVCVFLALAWLLPACEFVATLTMSINRKLCSFTLENIFCNNSIYKLHCVSSKSISVYGVFLLLNVIYLPMFFILYTYAKIFQITFGSSREVRNKAAETCLPHLLVLINFSLLITFEVIIVRLESNISQIARVIMSLQLVLCHPLLNPIIYGLKMKEISKHLNKLF
>LOCXPOR7.44.HIT1.OR.2R.308.7tm_4.exons1.KV751332.1.Mola_mola
MDNTTSLTFTMTAYAVIENYKYGLFIAFLLLYVLTIMLNLLFVAIIYQNKELHQPMNVFTCMLSINEIYGSTALLPVVMSVLMSSTHEIAVKLCMAQVYFLHTYASAEFCVLAVMGYDRYLAICYPLHYHSIMSNSKIIKLVALAVLYPNIVFGCYYSLTLQLTFCGKFIPKLYCVNMEVVKNSCSQAPYINIVGLTLILVLILPQIVMIVFSYAQISRVCRKLTKESQRNALRTCVPHLLSLLNYTIGSFFEITQSRFDMSHVAAEARIFLSLYFVIIPPIANPALYGLSSQIIRANLLKLFLKHKI
>LOCXPOR8.24.HIT1.OR.2R.318.7tm_4.exons1.KV751332.1.Mola_mola
MLFLSTVSNDSLIIHPPGFYIIGFETFPYISVYFIFLTFVYVVTLLFNGLLIYVIAFNPCLHTPKFLAVVNLAVIDIVLNSSTIPSMIKMFLLKDNFVPFSLCLLQMYVYYSFASLESYALAILAYDRLMAICFPLRQMSVNTLWSMSCIIILTWSYTLGVIAFATGIMTRLSFCSSDRVFSYFCDYAPVFRLACNDHSLQWTVSSTLSMVNLICPFTLIVVSYVSILVTVFRMKSVSSGVKALATCVEHLVLVTVFYLPIFSIFLVGFYVRSVDRGQRVLSLSLASCIPPCINPIVYSLKTKEIKIRVVVLLRKNKI
>LOCXPOR9.25.HIT1.OR.2R.306.7tm_4.exons1.KV751348.1.Mola_mola
MIENVSVVMLFTLSGFNFNLEQRTILFVVTLLWYLMIVLGNVFLIITIVVDKNLHEPMYIFLCNLCINALYGTIGFYPKFLLDLLSSNVISYAGCILQGFVIHSSTCGDFSILALMAYDRYVAICRPLAYHSVMTKQRIFLFVFLSWFFPLYCMLMNTASILGTRLCGSHINKVYCVNWMIVSLACTPPKANVIIAYLNILFYFGHFVFIFWSYMYLIKTCISSKEDQQKFMQTCLPHLISLVTFAITVLLDILYMRFGSKNVSQDLHNFMAIEFLLIPPIVNPLIYGFKLTKIRNKVLSLVHMKR
>LOCXPOR10.26.HIT1.OR.2R.305.7tm_4.exons1.KV751348.1.Mola_mola
MDNVSLVTMFTLAGLGEITNYRFILFALTLLCYFVIWMVNLTIILTIIVDKSLHKPMYICLCNLCINGLYGTAGFYPKFLMDLLTTSHVISYAGCFLQGFVLHSSACVDFSLLVLMAYDRYVAICRPLVYQSVMTTQRVSVFVFIAWLVPLYLVLISSITTSRSILCSSHIPKIYCVNFLIGKLACSASIANIIVPAFNYTFYFGHFIFIIWSYIHLIRTCLTSKENRSKFMQTCLPHLFCLIILVVCLLFDLLYMRFGSKTLSQSVQNFMAIEFILIPPIINPLIYGLKLTQIRNRILLFLFGK
>LOCXPOR10.27.HIT1.OR.2R.305.7tm_4.exons1.KV751348.1.Mola_mola
MDNVSLVTMFTLAGLGEITNYRFILFALTLLCYFVIWMVNLTIILTIIVDKSLHKPMYICLCNLCINGLYGTAGFYPKFLMDLLTTSHVISYAGCFLQGFVLHSSACVDFSLLVLMAYDRYVAICRPLVYQSVMTTQRVSVFVFIAWLVPLYLVLISSITTSRSILCSSHIPKIYCVNFLIGKLACSASIANIIVPAFNYTFYFGHFIFIIWSYIHLIRTCLTSKENRSKFMQTCLPHLFCLIILVVCLLFDLLYMRFGSKTLSQSVQNFMAIEFILIPPIINPLIYGLKLTQIRNRILLFLFGK
>LOCXPOR12.28.HIT1.OR.2R.302.7tm_1.exons1.KV751366.1.Mola_mola
EYTCVRFYVSVGSFSLLLLFNILINSTIVRVENLRTHARFVLVFHLLLSALVYLGTSSVFHYQVYLHARPGRPACAAMVTVLISSGSNILLTLTVMALDRYCAVCHPMRYTARCAAWRAPWPWLLGALTWLVALAIPLSLLAQQDAADYRGECGPEQLHKGQLHKVLFIGSCTLVILYTYARILVEGRRLGVLHRRNRAGCSTIALHGSQLAVFILPNFVSFVLTRLHRRGLVDAHTKELSAVLIFAFFSLAQCVAPVIYGLRKEELAEQLSHQFPCCARHLKTALGWTVHGSWTRADSRTR
>LOCXPOR13.29.HIT1.OR.2R.317.7tm_4.exons1.KV751370.1.Mola_mola
MVVNSTSSTLSYFILGAYLPVGNLRYLYFTLTALLYVAVVVANTSLILLICTNRGLREPMYVFLCSLFVNELYGSTGLFPLLLGQILSDVHAVSASLCFLQIFCLYTYASVEFCNLAIMSYDRYLAICSPLQYNTRMPWNRALVWIAVIWLYSCVKLLITLSLNIRLPLCRNVINSLYCHNYLVVQLACSDTTLNNIYGLFTTVLTIIVPLVPIIFSYMRILRVCFSASQQKRQKAVSTCAPHLVSLLNFSLGCFTEILQSRFDMSTVPRTLRVILSLYFLLIQPLLNPLMYGLQMSKIRTMYKHLMCSKTLRGGRD
>LOCXPOR14.30.HIT1.OR.2R.302.7tm_4.exons1.KV751370.1.Mola_mola
VQSNSEVVLVLQGLNDSVSNRHVYFSLALTTYLLTVVVNLTLVLTVGLDRSLHQPIYIFLCNLCLNGMCGASSFYLRLLHDLLAASHLIPYAGCLAQIFAVYSYVFCEFSSLTVMAYDRYLAICRPLQYRTLMTAHKVALLLLLTWSFSLLETAVGTVLTARLPLCGRRVPRIFCTNWEVVKLSCADTTLNNIYGFILMFSHLSQTTLILVSYTHLVRASLRLHSDRRKFVQTCVPHLVALLVFTGSLLFDTLFSRYGGAALELQNALAAEFLVVPPLVNPIIYGINLHRIRSRILDRFGRR
>LOCXPOR14.30.HIT1.OR.2R.297.7tm_4.exons1.KV751370.1.Mola_mola
SAAEAVQDPGPDPVQVDAVDDGVDEGRDHQELGGQRVLQLQRGAAVSREQGVEEQRAGEDQQRHQVRHARLHELPAVGVQAERGPDQVRVGHEDERGLRQVREHEDEAVDVVEGGVGARQLHHLPVGAEDPGDAAAAERQAGGQDGAHRRLQQREAPGEQQQQRHLVRRHQRAVLQRAADGQVAVVRHDGQTAELAEDVGVDGEDLRQTAGVGDEVGGGQQVVQQPQVETGGAAHAVETQVAQEDVDGLVERPVQAHGQHQRQVDHHGQQVRGQSQGEVDVTVAHRVVQALQNQNHL
>LOCXPOR16.31.HIT1.OR.2R.299.7tm_4.exons1.KV751370.1.Mola_mola
SSISITFTIYDAFGLFRLVLLVCLLLLYVSCLCMNLLLVLVICAHSRLHRPMYVLLVNLALSGVMGSSSVCPQTIRQLTTGSRDMSLEGCLTQAFFTNVYSGCVFCILALMAYDRYVSICQPLLYHSIMRPAKVRLMLALVYLALGAFSAVQVNLASTLTLCRHSVDKLLCNSLVIANLSCTETTLINVYSLCCAVCAIAVPCFLVILSYVHILTVVLKASGDRRRKAVRTCTPHLVTFIHFSVTSFFGVIYNSLSHQVPKAVNVFTYVSFFVIPPLLHPIIYGIKMREIRQSMKKMLK
>LOCXPOR16.31.HIT1.OR.2R.299.7tm_4.exons1.KV751370.1.Mola_mola
FQHFLHTLSNLSHFNAIYYGMQQRRDDKKAHVCKHIHSFWNLVTQTVINDTKEGGHREMDESHQVRGARPHRFPPTIPRGFQHHGENVHVRQDDQETGNGDRTHGAAQAVHVDQGGLGAREVGDHQAVAQEFVHRVSAQRERGCQVDLDGREGAQGQINQRQHQPDLSRPHDRVVEQRLTDGHVAVVSHQRQDAEHTAAVHVGEKGLRQASFQGHVPAAGRQLPDRLGAHGGAAHHSAQSQVDQQHVHRPVQPRVRTDDQDQEQVHAQAGDIKEQKADEEHQSKETKSVVDCKGDGDAG
>LOCXPOR17.33.HIT1.OR.2R.303.7tm_1.exons2.KV751407.1.Mola_mola
LLRDTYTTAVLKNLIVVLVWLILSYINGTLIVTFFRHQTFYEDPRYILFIHMVINDAVQLTVTITLFVLSYVLYKINVSVCCVFILLAVFTTRNTPVNLASMAVERYIAIYKPLHHSQICTVRRTYIVIGLIWFMCVAPDITDLFVTLVTESLSFFHQSVFCLRQNVFKDPVLARKRQAFDIIYFSCVFLTLVFTYLRILFAARALSTERVLAQRARNTILLHGAQLAMCMLSYISPSVEIVLRLIFPGRILEIRFANYLIVYILPRFLSPVIYGLRDKKFRKYLKKQLLSSRCRVRVQTVPP
>LOCXPOR17.33.HIT1.OR.2R.303.7tm_1.exons2.KV751407.1.Mola_mola
RRHGLHSDPAPAAQELLLQVLPELLVPQAVDYGAQEARQDVDDQVVCEPDLQDSSGEDEAQDDLHAGGDVGEHAHGQLGAVQQDGVPGPLGQHPLRGQGPGRKQDPQVGEHQRQKHAGEVDDVKGLSLAGQDGVFEHVLAQAEHRLVKEAQRLGHQRHEQIGDIRSHTHEPDEPDDDVSPPHRADLGVVEWLVDGDVALHGHAGQVDGGVSGGEDRQQDEDAADGHVDLVQNVAEHKECDGDGQLNGIVDHHVDEEDVTRVFIKRLVSKEGDNQSAVDVAEDEPDQNHDQVLQHRGGVGVSEQ
>LOCXPOR19.37.HIT1.OR.2R.340.7tm_1.exons5.KV751407.1.Mola_mola
EEQMLLTSTWSTPADPLTSNGSNSVLTGGVGAEAKDSFANALAKNMVAMLVWLALSIINGSMVHTFLRHSLFYENPRYILFVCMVINDALQLSLVTALYVVSYIFRKIHASVCCCLIMPAVFTTRSTPLILAGMAVERYISICFPLHYNQVCTIPRIFFLVGAILILTATPPLSDLLITMVNEPLSFFQTTIFCDHPLLFRHRSIYYKNCVFDGVYLSFVALTLLYTYCKIMLTARAASAGLASVRRARNTVLLHGLQLLLCLLAFVVPSLQAALISLFPCLSLEIRYIFVLVVYIIPRFMSPVIYGFRDEQFRRYWARYLACGSHMRQRQKSLTLHLNL
>LOCXPOR17.36.HIT2.OR.2R.288.7tm_1.exons4.KV751407.1.Mola_mola
DSWSHALSKHLITVALGCLINGTNGVFVYTYFRGQVFQRDPRYVLYIHLVINDMIMLSLSVALQILTYTVPLGFAPCCIVLLFLVTTNKNSPLSLAGMALERYIAVCRPLHHVHICTVRRAHVVIALTWVVSFGSTFINIIMVLTTQPLSVFSRNVICYQSNVFHAPHYKALNTAGQVILFSFVFLTVVVTYVKVLHAARAASGSSQASARKARNTIALHGIQLLIYMLSFLSPIINIILIGMWPHKRTNILFTSFLFVNVFPRLLSPLIYGVRDQLFSSHVRLHLCS
>LOCXPTAAR1.17.HIT1.TAAR.2R.317.7tm_1.exons1.KV751317.1.Mola_mola
FPADDKISPQTELKSCSTLRNEASRIFLYTFLSVGIICTVVGNFLVVLSIAYFKQLQSPTNSFVMSLAVADCLVGFLVMPYSMIRTVEGCWYFGVLFCRLHSSLDVMLCTASIFHLSCIAFDRYYAVCNPLLYSLKMSRSRIALLVLICWAVPMLISFGPIMLDLHISGVEVQLPIDVCVFLVNRIYAVIASLVAFYLPSSIMLVAYWKIFKAAKRQAMQISAMESQMAAGVGKDSSKKQRHRNTMKRERKAAKTLGIIMGVFLIFWMPFFTINIVDPFIDYSTELVVWDVFLWLGYINSSLNPFLYGFFNRSFRKA
>LOCXPTAAR2.24.HIT1.TAAR.2R.312.7tm_1.exons1.KV751333.1.Mola_mola
CNETERESEVTAVTPVYLLCTFIGCLSVLIMCGNLLVIIAIIYFKQLHSPTNYLILSLAVADVLVGVLVLPFSAILTASSCGYLQNLLCKVRGSFDMFLCTSSILSLCCISVDRYYAVCQPLRYRTIINVRVIVIMILVSWTLAAVNAIGITVRGFNQGQSSKRCVLFQNSSLVIMGAVFAFYLPAVVMFTIYLKILMVAEGQARSIKNTTCVGRKSGAVVSKMERKATKTLALVMGFFLMCWTPFFLCITFNPLSNNTIPVPLIETFKWLGWSNSMLNPLIYAFFYKWFRSAFRMIISGKIFRGDIINSKL
>LOCXPTAAR3.25.HIT1.TAAR.2R.324.7tm_1.exons1.KV751333.1.Mola_mola
ELEMSFNKSDVTEIHLCYDVDVSYVLTSNPSAICVMFYVFLGSLSFVTVCGNFLVIISIIYFKQLHTPTNSLILSLAVADMLVGVVVFPLTMEFSHGLCKFQYYVFCEVRGTFDVSLCTASILNLCCISIDRYYAVCQPLKYRTKINDQVVVIMILVSWGVSVFIGISFIILGINLGNCVDTCFLGVVILNILGLIFSFYLPVMVMLCIYLKIFLVAQRQARSIQSSKSGETVSKMERKATKTLATVMGIFLLCWLPFFLCTTFMSFIHVYVPLALFELLNWLALLNSMLNPIIYAFFYSWFRSAFRMIITGKIIQGDFSNSKL
>LOCXPTAAR4.26.HIT1.TAAR.2R.318.7tm_1.exons1.KV751333.1.Mola_mola
TSVLSDIHPCYEIDYLNYILTNTPSTVCVFLYIFLVLLSIATICGNLLVVISITYFRQLHTPTNYLILSLAVADLLVGIIVFPFSMAFSLSSCLFHEGIFCKVRGGLDISLSTCSILNLCCISIDRYYAVCRPLTYRAKINHCVVVIMILVSWLVSALIGSAVIIGGLNNEKCEERCLIDVVIENTVGPILSFYLPVIIMLCIYLKIFLVAQRQASSIQRTKSGATVSKMERKATKTLAIVLGVFLLFWTPFFLCITFVPFSKLSVPFPVIETLNWLALSNSMLNPFIYAFFYNWFRTAVRMIISGKIFQGDFANSKL
>LOCXPTAAR5.27.HIT1.TAAR.2R.325.7tm_1.exons2.KV751348.1.Mola_mola
LDGNELCFPQLLNTSCKKVQHPKFAAILVYILLSCISLLTVTLNLLVIISISHYKQLHTPTNLLLLSLAVSDFFVGFLMLFQIVLLDGCWFFGDMICAAYYVLDYTITSASIGTMVLISVDRYVAICDPLHYPTKITQTRLQISISLCWTFSLIFHTVRFKDNLKQPGRYNSCVGQCVVVIDYAAGLTDLLMSFIGPVTVIVVLYIKVFGAAVSHARAMRSHITAVTLQYSLKIGVKKTEMKTAAALGVVVVVFLICVCPYYCVVLTGQETLLNASTSAFIICLFYFNSCLNPLIYTFFYSWFRKSVRLIVTLKILQADSRNTHI
>LOCXPTAAR5.28.HIT1.TAAR.2R.325.7tm_1.exons2.KV751348.1.Mola_mola
LDGNELCFPQLLNTSCKKVQHPKFAAILVYILLSCISLLTVTLNLLVIISISHYKQLHTPTNLLLLSLAVSDFFVGFLMLFQIVLLDGCWFFGDMICAAYYVLDYTITSASIGTMVLISVDRYVAICDPLHYPTKITQTRLQISISLCWTFSLIFHTVRFKDNLKQPGRYNSCVGQCVVVIDYAAGLTDLLMSFIGPVTVIVVLYIKVFGAAVSHARAMRSHITAVTLQYSLKIGVKKTEMKTAAALGVVVVVFLICVCPYYCVVLTGQETLLNASTSAFIICLFYFNSCLNPLIYTFFYSWFRKSVRLIVTLKILQADSRNTHI
>LOCXPTAAR7.18.HIT1.TAAR.2R.338.7tm_1.exons1.KV751376.1.Mola_mola
LMDGLGGVELCHPQLANSSCRAPMRPLSEAVLLYTLFSGIAVLTVTLNLLVIISISHFRQLHAPTNLLLLSLAVSDLLVGLLVMPVETARFIESCWFLSDLVCSLSYINGFTLTSASVGSMVLICIDRYVAICHPLRYPGVITRRRVELCVCLCWACSLLYNGLILKEQLRQPPRHNSCHGXXXXXXXXXXXXXXXXXXXXXXXXXXIGPCSVILVLYMRVFVAAVSQARALRSRVKVGPGAAATVTARRSERKAARTLGIVIFMFLLSFCPYYYPSVVGQDVSNSTPSWAIVSWLLFTNSCLNPLIYAFCYPWFRRAIKLIVTLRILEQDSSQFTIL
>LOCXPTAAR7.18.HIT1.TAAR.2R.337.7tm_1.exons1.KV751376.1.Mola_mola
DGRPRRSRALPPSARQLVLQGPDASSLRSRPPLHAVLRHRRAHRDPQPAGHHLHLTLPPAARPHQPAAALAGRLRPAGGAAGDAGGDGALHRELLVSERPGVLPVLHQRLHAHLRLGGQHGAHMHRPLRGHLSPAALPGRDHPAAGGAVRVPVLGLLPPLQRADPEGAAPAAPQTQLLPRXXXXXXXXXXXXXXXXXXXXXXXXXXHRALLGHPRALHAGVRGGRVPGPRPALPGQGRAGCCGHGHRQEVREEGSPDSGHRHLHVSAEFLSVLLPVCGGTGRLEQHPVLGHRVLAAVHQLLPQPAHIRLLLPLVPKGHQAHCHSEDPGAGFLTVHYT
>LOCXPTAAR10.19.HIT1.TAAR.2R.328.7tm_1.exons1.KV751384.1.Mola_mola
MDSTWEPVLCFPNINSSCKRLSRPLSETAVLFTLLAFASLLTVILNLLVVISISHFRQLHTPTNALLLSLAVADLVVGLLVMPIEGLRYIQTCWLLGMLMCALTPYVSYSLFSVSLGNMVLISIDRYLAICDPLLYSTKITLNRVKNVICLCWVISLLYNGCILMRHLGQPDRLSSCHGECVVVISHLVGTVDLFMSFVGPCTVMVVLYIRVFVVAISQVRVIRLQAAVTSVPAASTVKNSERKAARTLGIVIAVFLMCFCPYYYPALAGEDTSNSLSYFAVLSWISLVNSCLNPLIYAMFYPWFRKAIKLILTLRILRSHSREAKIL
>LOCXPTAAR10.20.HIT1.TAAR.2R.328.7tm_1.exons1.KV751412.1.Mola_mola
MDSTWEPVLCFPNINSSCKRLSRPLSETAVFITLLAFASLLTVILNLFVVISISHFRQLHTPTNALLLSLAVADLVVGLLVMPIEGLRYIQTCWVMGVLMCALTPYVSYTLVSVSLGNMVLISIDRYLAICDPLLYSTKITLNRVKNVICLCWVISLLYNGCILMRHLGQPDRLSSCHGECVVVISHVAGTVDLFMSFVGPCAVMVVLYIRVFVVAISQVRVIRLQAAVTSVPAASTVKNSERKAARTLGIVIAVFLMCFCPYYYPALAGEDTSNSLSYFAVLSWISLVNSCLNPLIYAMFYPWFRKAIKLILTLRILRSHSREAKIL
>LOCXPTAAR11.22.HIT1.TAAR.2R.328.7tm_1.exons1.KV751412.1.Mola_mola
MDSTGEHLLCFPIINSSCKRLSRPLSETAVLFTLLAFASLLTVILNLFVVISISHFRQLHTPTNALLLSLAVADLVVGLLVMPIEGLRYIQTCWLLGKLMCALTPYVSYTLVSVSVGNLVLISIDRYLAICDPLLYFTKITLNRVKIAICLCWVISLLYNSCILMRHIRQQDSFSSCHGECVVVISHLVGTVDLFMSFVGPCAVMVVLYVRVFVVAISQVRVIRLQAAATSVPAAPTVKNSERKAARTLGIVIVLFLTCFCPYYYPAVAGEDTSNSLSYFAVLSWIMLTNSCLNPLIYAMFYPWFRKAIKLILTLRILRSYSREAKIL
>LOCXPTAAR10.23.HIT1.TAAR.2R.328.7tm_1.exons1.KV751412.1.Mola_mola
MDSTGEHLLCFPIINSSCKRLSRPLSETAVLFTLLAFASLLTVILNLLVIISISHFRQLHTPTNALLLSLAVADLVVGLLVMPIEGLRYIQTCWLLGKLMCALTPYVSYTLVSVSVGNLVLISIDRYLAICDPLLYSTKITLNRVKNVICLCWVISLLYNGCILMRHLGQPDRLSSCHGECVVDISHLVGTVDLFMNFVVPCTVMVVLYVRVFVVAISQVRVIRLQAAATSVPAAPTVKNSERKAARTLGIVIAVFLTCFCPYYYPAVADEDASNSLSYFAVLSWLMLLNSFLNPLIYALFYPWFRKAIKLILTLRILRSHSREAKIL
>LOCXPOra1.2.HIT1.Ora.2R.333.V1R.exons1.KV751353.1.Mola_mola
EFVRGMLYLSLTIVGVPGNAAVILAFLLLLYQESRLLPADAILLHLACVNLLMVGVRCLLEILNSFRLPVIFGDVNCRTVIFVYRTLRSLSIWLTFVLSVFQCLSIAPPGSRTASIRTLVVNYLGFVFLFLWLINTCMSLPSVLFSFGTKNNSILMNGINAQFCYVHFPSQLSKEANEAVQVARDVVPMALMTLASLILLVFLYKHSQQVKGRRTSGGGRARGGADQRAAKAVVALVTLYVVLYGVDNGLWVYNLNARKTMRSMLVSHLRIFFSSLYAALSPFFIIMSNRKVNGRLKCTMLGRPVQEKSTSLPTVRDSAMMADNSQGCRESPD
>LOCXPHaplo12.1aa.38.HIT1.OlfC.1R.751.ANF_receptor.exons10.KV751316.1.Mola_mola
MGSMKDSGSGGAMSSKGTCHGAIPAVIGDGGSTQSLVVARFLGVFHVPQVSYFSSCACLSDKKEFPTFLRTMPSDFFQVDALIQLVKHFGWTWVGVIAGDDDYGRGGANIFADGVRKLGACVALHETIPKTQAQTAISTMISKIRTSGARVILVFAVEQDTVRLFDEVLRHGSYGLAGIQWLASEAWSTAAVLSNPKKYHHILQGSMGFAIRRAYIPGLQDFLLRLHPSSPDAREDPFLVPFWEEVFQCSQGVPDSQERNVGKPSCSGAEELGGVKNIYSDVSQLRISYNVYKAVYVIVHALKAMRSCVKGKGPLPQHACPDIENIQPWQLLHYITQVEYVNPLGDEIKFDENGDPAAMYDLISWQLTSSGEMEFVTIGKFDETTSAGKKELLIQEQNIVWNGNQTQVPLSVCSSKCPPGTRKAIRPNLPICCHDCVVCTAGEISNQSDAIECERCLPEFWSNAERTVCIPKQVEFLSFSDTMGITLMVISLIGSFCTCIVVIIFFCHRTTPIVRANNSDLSFLLLFSLTLCFLCSLTFIGRPSDWACMLRHTAFGITFVLCISCILGKTIVVLMAFKATLPGSTAMKWFGPGWQKAIITSSTLVQVLICIVWLAVAPPTPRQLMPRESAIIILLCDEGSPIAFVLSLGYIGLLACLCYLLAFLARKLPDNFNEARLIAFSMLIFCAVWVAFVPAYISSPGKYSTVTEVFAILASSYGLLGCIFAPKCYIILIRPEKNTRKHLMSKSAKDK
>LOCXPOlfC1.13.HIT1.OlfC.2R.905.ANF_receptor.exons16.KV751336.1.Mola_mola
HFLLGLCAFCLFHRRASAESTCNLKAKFNLSGYKDVEKKKVVIGGMFPIHKRIASNDGNTLRLPVSSDCEGFNFRTFRWTQAMLFAINEINKREDLLPNTDLGYVIYDSCFTISKAVEGTLTYLTGQDEAVPNYRCGDGPPLAALVGAGGSDLSIATARILGLYHFPQVSYSSTCSALESKFQFPTFLRTIPNDKHQSTAIAKMVLHFGWTWVGTIAADDDYGKYGIKDFKEQVEEAGVCISFSETLPKVSSPEDIQRIVQTVVEATAKIIVVFSSDVDLSPLITELLRQNVTNRTWIATEAWVTSALMMQHGVSSLLGGTLGFAVKRASIPGFQRYLLDMDPYTDPLTEEFWETLFNCTLDYGRALRTSKQKARDESVAKLNNTYFDVSQLRITYSVYKAVYAVAHALHNLEHCKEGQGPFNGKDCADITDFEPWQLMYYLKNVRFKVPHTDEEIYFDKGDVEGFYEIINWQFSSNGEISYVIVGHYNGSAAPEDRMNILNDSIVWNSEVLEPPRSVCSENCQPGTRKGIRQGEPVCCFDCIPCADGEISNTSNARECILCGVDDWSNDAHDACVPKIIEFLAFGEPLGITLIVISAFGALVTISVGVVFIMNVGTPLVKANDALLSFSLLFSLVVTFLCSIFFLGQPQNWSCMTSQVALALGFAFCLSSIMSKAAVLMLRAQAAKAAKAAAEAAASSGSPDVIATNKNNNNDFNFSTNPEVDTLTCAHQRAIAAVATLIQGIACGVWLIMLPPHSIKNTSAKNIKIILECDEGSVVFICCIFSYDILLALLAFIFAFIARKLEDNFSEGKCITFGMLVFFIVWISFVPAYLSTRGKFMVAVQIFAILASSFGLLTCIFLPKCYILLVKPECNTEEMMRPHAKTRDGTATGTSASLATAATEVN
>LOCXPOlfC2.14.HIT1.OlfC.2R.830.ANF_receptor.exons7.KV751343.1.Mola_mola
ITLFFIILEGRHATERSITVPAATAPGDIIIGGIFPIHEDVDKNNKSFNPHPQACVRFQERDLGKALAMINAIETINKSPLLADINITLGYRIMDSCSDVSTALRATQDLTQERDSCQAGSNTSTCIQPVMAVIGASHSEMSIAIARQLTLKMIPQISYFSTAVILSDKNRFPAFMRTIPNDKYQTAAMVMLLRTHGWNWVGIVTMDGNYGRSALEHFMSAASEKGICVAFKSILPQSVTSEHVSSAITHTANTIFKNPKAHVIVSFAKPTLMMFLYRELKSQLTKAGGNMESMRRVWVASDIWSSSGSMVGNCTLDEIGHILGFSFKSGDMTSFRKYLSWLEAVGLNHTGNNPFMQELYNNLNATVWTISEHTHADSVLSVEMAVSAIAQAVVSICRSRDCKTPGTVQPWQVLKALWMQEFNFRGESYKFDSSGDINLGYDVIMWRSDRGKIFVHEIIAHYHPDYNNFTFTNNSTTELQRLKDIISKCSNSCIPGEFKKTTEGQHTCCYECMNCTENYFSNSTDMDQCLSCDKDEEWSRKGSSRCTPKEHLYFSWNDIFAVVLLTLSALGILLALLVSALFLHQRETPVVKAAGGPLSQAILFSLVISYISAIMFVGRPNNLQCRARQVLFGISFTLCVSCILVKTLQILLAFQFNPELQVVLRKLYKPYAIIIICVALQAVTCIVWLVLKSPYHHTIRQQTTVLEHCHEGSYLAFGVMLAYIAILSFVCFICAFKGRKLPEQYNEAKFITFSMLLYLISWLLFVPIYVTTSGMYLPAVEMVVILISNYGILSCHFFPKCYIIFFKREQNTKSAFRKTLYEYSSKSSDS
