# Supplementary material for: Expanded olfactory system in ray-finned fishes capable of terrestrial exploration
Source: BMC Biol. 2023 Jul 31;21:163. doi: 10.1186/s12915-023-01661-8 (PMC10392011; doi:10.1186/s12915-023-01661-8)
Supplement: Supplementary file 3 — Additional file 3: Data S1. Protein sequences and genomic coordinates of OLF genes. FASTA and General Feature Format (GFF) files containing the protein sequences and genomic coordinates for all identified OLF genes in this study. [file 12915_2023_1661_MOESM3_ESM.zip › PROTEINS/Mugilogobius_chulae.OLF_genes.fa]

>LOCXPDilaORUN.49-delta.306.406.HIT1.OR.1R.293.7tm_4.exons1.CM028648.1.Mugilogobius_chulae
TVITIDGYVEVHKYGSLYFVIMINAFFLILFSNSLIVSLIWIHPNLHEPMYIFIAALSVNSIIYSSLIYPKLLIDFLSEKQIVSYPVCLFQWFTYYNLGGSEFLLLTAMAYDRYVAICKPLKYATVMKRTNVIVMLLFAWMFPICQSVWPLFEIARKKLCSFVFKGIICSSTVNKMYCVSSASQNIYGMIVFTIDVILPFIFILYTYSRIIFITTRSKEMRRKAIQTCVPHLVVLINFTVFTAYDVLLLRIEMEFSKTVRFILTLQVIVYHPLFNPIIYGLKMKEINQHIQKL
>LOCXPSichOR19.11-delta.306.423.HIT1.OR.1R.292.7tm_4.exons1.CM028648.1.Mugilogobius_chulae
YITIDGYLEVHRYGNLYFVIMFIVYFLILFSNSLIVCLICIRPNLHEPMYIFIAALSVNSILFTSAIYPKLLIDFLSEKQVVSYEVCLFQWFMFYNLGSSEFMLLTAMAYDRYVAICKPLKYTTVMKRTNVIVILVFAWMFPICQTLGILCVNVTRKMCNFVFDGIICNSNIHKLYCVSSAALNIYGMIVFTNLDVIPVIYILYTYSRIFYITRRSKEMRRKAIQTCVPHLVVLINFAVFDAYDVLLLRIETEFSKTVRFILTLQVILYHPLFNPIIYGLKMKKINQHIQKL
>LOCXPDilaORUN.51-eta.321.541.HIT1.OR.1R.293..exons1.CM028651.1.Mugilogobius_chulae
TDKPRQPHVLGHKWHHYPHALQPRRVCKITALHAPAEPCGGRLHRALHGTVHVHAQCLLRAPVLPSVWVLYDDFLPQHADLSSHTDSHVHRALHRCLLPIPSHQHSHHEKHSLCHPLCLGMSGVDVFIQILLLLEFPFHLLPSLQMKFFCISVALFIGPRSKVYSTVSTITVFLFSGLVVTLSFIGVMIVAFSASTDKTSADKARNTLLLHMFQLSLNLMSTMGLPAFNAVAALADQALARKLLVVVYIFMVMMPRCLSALTYGLKDSNLRPILVSRLCCHLQVSPNTVTAQK
>LOCXPDilaORUN.79-eta.338.554.HIT1.OR.1R.282.7tm_1.exons1.CM028651.1.Mugilogobius_chulae
LVINGIIIHTLCSGPVFAETPRYMLLLNLVVADSIQLVISQLLYTLSNFFLSLSYPLCGVFIMISIMSAHISPLTLTVMSIERYIAVCFPFHHPIIVTIRNTVFAILSVWGMICIDIFLHVAFLLEFPFHILPSLQMNFYCISTAFLIGPRSKVYEMGSTITVFLFSGLVITLSFIGVMIVAFSASTDKASADKARNMLLLHMFQLSLNLMSSMALPIFTDVAALTDPIVAGKLFVAVYVFLVMMPRCLSALTYGLKDSSLRPILVSRLCCHLHVSSTVTAQ
>XPLOC_63.1.OR.1R.275.7tm_1.exons1.CM028651.1.Mugilogobius_chulae
LGINGIIIHTLQSACICGNTTLHASAEPGGGGLHRALHGQFMYMLTTFYVFVSYPLCGFMIMISYMSSQISPLTLTIMSIERYIAVCFPFRHSSIVTMRKTVFAILSVWGVGCIDLFIQVILLLEFPFHLLPNLQMNTYCISTSLLIGPQSKIYSTWYTIILFLLSGSVITLSFIGVMLVAVSASTDKASADKARNTLLLHMFQLSLNLMATMWRPIVNSVTAQLDPVVAGVIVVLHVVFGMTPRSLSGLTYGLKDPSLKPILVIRLCCHLRVPP
>LOCXPSichOR4.7-eta.324.308.HIT1.OR.1R.289.7tm_1.exons2.CM028654.1.Mugilogobius_chulae
YQDPYYIAVFKNSIVMVLGLTINFINGMLIHTFRKHQIFYTTPRYILFIHLVVNDMIQLTTVIVLYVCSYNLYKINTSFCFVILIFAIFTTLNSPVNLAVMAVECYIAICFPLRHGKLCTVKTTYMLIAWVWFMSSIGVLPDIFLVIATEPVELFLSTIYCKRDNLFRHPIILKKRDVLYTIYLVGVWLVLIYTYIHIFCVAKAARSSDGDAKKGRNTILLHAFQLLLCILTYVFHLVVTALVYVSPRSSSQIVFASYILIQIMPRLVSPIVYGLRDQKFRQKLTKHFL
>LOCXPLeocOR16.8-eta.316.340.HIT1.OR.1R.275.7tm_1.exons2.CM028654.1.Mugilogobius_chulae
VRDDLQTAIVKNVIFIIICLSINYINATLVYTFFKHEMFRLNPRYILYIHLVINDLILLTLLTLLYILSYALYTVHVSLCIVLVLISYATNSNNPMTLTVMAIECYVAVCFPLRHSQIITVKRTYITIVCMWLICALYLLPHLFVSLAKEPLSFFHSKVFCTRVNMFRHSDVAESDTVFNAVSLAIEWLILFYAYFRIAFTAKSASANAGKARNTVLLHSFQLSLSMLTYLYIVLYEGLASIFPKNVSAIRFGISLFLHVMPRLLCPLVYGIRDK
>LOCXPLeocOR16.8-eta.316.354.HIT1.OR.1R.284.7tm_1.exons2.CM028654.1.Mugilogobius_chulae
VRDDLQTAIVKNVIFIILCLSINYINATLVYTFFKNEMFRSNPRYILYIHLVINDLVLLTLLTLIFLLSYALHTVHVSLCIVLVLIIYATNSNNPMTLTVMAIECYVAVCFPLRHSQIITVKRTYITIVCMWLICALYLLPHLFVSLAIEPLNFFHSKLFCTMVNMFRHSDVVESDTVFNAVLLAIEWFILFYAYFRIAFTAKSASANAGKARNTVLLHSFQLSLSMLTYLYVVMYEGLVSMFPKNVTDVRFGISIFINVMPRLVCPLVYGIRDKSFRKYFKQH
>LOCXPSichOR4.1-eta.305.359.HIT1.OR.1R.286.7tm_1.exons2.CM028654.1.Mugilogobius_chulae
RDDLETAIVKNVINLTFCLFINYINATLVYTFFKHEIFRMNPRYILYIHLVINDLLTLTLMTIIYILSYAIFTMHVSLCIVLLLTNSATNLNNPMTLAVMAIECYVAVCFPLRHSQIITVKKTYLIIACIWLISAAYLLSHLFVSLVKEPAEFFNSDIFCSRVRLFRHSEISDADKIFNGVLLVIVWLILLYTYFRIAFTAKAASADVGKARKTVLLHSFQLSLAMLTFLYLTIYQALIVAFPSSGGVIRFSMTMLVNVMPRLLCPLVYGLRDKTFRKYFKQHLFC
>LOCXPTilORs.W240.305.365.HIT1.OR.1R.288.7tm_1.exons2.CM028654.1.Mugilogobius_chulae
MNLSSSSNSTVVVLRDDLTNAIMKNIITVTLCLSINYINVTLVYTFFKHEIFRLNPRYILYIHLVINDILLLTLLTLIQVLSYIIFSLQVWLCTVLIVLALGPNLNTPMTLATMAIDCYVAVCFPLRHSQIITVKRTYIIIGLIWLTSAQSFLPELIFSLATERLDFFHSRAFCEKSKIFRMPWADMKDTVLHIALLVVVWLILFYTYFKILFAAKSASADAKKARNTVLLHSFQLILSMLTYIQIPVAIALTQLLPQSILPIRYGLAVFVNVMPRLVSPLAYGIRDK
>LOCXPSichOR22.24-delta.312.415.HIT1.OR.1R.279.7tm_4.exons2.CM028667.1.Mugilogobius_chulae
VFLFLLLVYLFVVISNLSITVLILLKRSLHQPVYLLYLNLSINDLLGNTTVIPRLLVDLLRPASLRHIHLYSCIVQAFLSHLFNTTAHTILMIMAFDRYMAICSPLRYSAIMCAKTIIRLTVWAWGIAFLFVGVLIGLTLRLTRCRSLVSGLYCNNASLFKLSCESTFVNNVYGLFFTVVLFSSSIGSIVVTYTKITVVCWTSKNASLNRKALQTCSTHLFSYLLFLCSGFLIIIFHRFPHLVQERMFITVMYHLLPSGLNPLIYGMQSKEIRRSFSEL
>LOCXPSichOR22.24-delta.312.417.HIT1.OR.1R.287.7tm_4.exons2.CM028667.1.Mugilogobius_chulae
VFLFLLLVYLFVVISNLSITVLILLKRSLHQPVYLLYLNLSINDLLGNTTVIPRLLVDLLRPASLRHIHLYSCVVQAFFTLMFSTTGHTILMIMAFDRYMAICSPLRYSAIMSGRTMVKLTVWAWSIAFLFVSVLLGLTLRLTRCRYLVSGLYCNNASLFKLSCENTYINNVYGLFFTVILFSSSIGSIVVTYTKITVVCLMSKSASLNRKALQTCSTHLFSYLLFLCSGLLIIIFHRFPHLVQERKFITVMYHLLPSSINPLIYGVQSKDIRRSFSELMRKVSKFP
>LOCXPSichOR22.24-delta.312.419.HIT1.OR.1R.280.7tm_4.exons2.CM028667.1.Mugilogobius_chulae
RSSCSSFWFTSSLSFQTCPSLASSFFKRSLHQPMYLLYLNLSANDVLGNTNVIPRLLLDLLRPAPPDTFICTAALFQTFFTHLFSTTGHTILMIMAFDRYMAICCPLHYSAIMSGRTVVKLTVWAWTVAFFFVSIMIGLSLRLTRCRSFISGLYCSNVSLFKLSCENTYINNIYGLFFTAIVFSGSIGSIVVTYTKITVVCLTSKSASLNRKALQTCSTHLFSYLLFLGCGMLIVIFHRFPHLVQERKFITIMFHLLPSSLNPLIYGVQSKEIRRSFSAL
>LOCXPTilOR.P215.310.488.HIT1.OR.1R.296.7tm_4.exons1.CM028667.1.Mugilogobius_chulae
NLSSHTVLELDCFLEMNHLRPLLFLPFCLFFFFSVVPNILLVFVIVKRRSLHSLMYFLIAAMAAVDGALPLLALSPLLLSFLFGWTQISLTACLLQMFAVHLLGTFQSTILLWMALDRCLAVVCPLRYNVSFSGRVLLAVGVPLMLRNLFMITGLVVLAGRLHFCDSVLLNCFCEHMAVVRLACGDTSLNSALGLLTIGLIPVLDFILIAASYVVVLATALSGRVVTKAANTVVTHIIVMSLALAVILVAFISYRVHHKLPHTARLLFSALYLFLPSTTTPLAFGIRTQEIRKQIL
>LOCXPTaruORUn.88-beta.325.490.HIT1.OR.1R.298.7tm_4.exons2.CM028667.1.Mugilogobius_chulae
EPVRFPLPGFPIPLLAARPHRSAPGLGLWTCDAGKRLSPAGSHTRRGTVESHVRPGWGAVCGRSAVRSGHHPKRTDDSAESFSHHLADRVSDADVSHSLSFIAGVHASTRHGTGPLRRYLSPAEVQAADGPLLLPGPLPFHCAPEWFCHGVLVALAGSLDFCGSRVIEHLYCDHMALVHLGCGDTEPSQRAGVAVIVCFVGLDIPVIVLSYLQILIVVHRAGEDRWKALHTCGTHLMVLLVFYLVGTVAFLSHTMRLGLSSDLNTLMGLVYILLPAAVNPVIYGVRTAEIRQGFSRVF
>LOCXPOR1.212.HIT1.OR.2R.308.7tm_4.exons1.CM028648.1.Mugilogobius_chulae
MNISSRPNPAYFELTLFTDYGHLQYFFFALCLLVYVTIISANAVMIITILLEKSLHQPMYVFICCLSVNSLYGSAGFFPRFLSDLLSDSHFISRPSCFIQMYVIYTYASCEFTILGIMAYDRFVAICQPLHYSSKMTLQKALCLWAAGILYPVVICGVCLYLSIRLPLCGYKLHRIFCSNWPVVQISCVNTLWNNIAGQFATMTTIFIPLLFVLYSYVRILIVCRTSSLETRRKAVQTCVPHLVTFVVYSTCLFCELSITRFDADKVDPYVIAVLSLEYLVIPSLNNPFIYGLNLPQIRAVIFRRFKI
>LOCXPOR2.364.HIT1.OR.2R.307.7tm_4.exons1.CM028648.1.Mugilogobius_chulae
YEELHSKSIFFPIHTFCQLWTSSIFLFHTLPVDLHDDNLCKPGHYNHYFVREVFAPAHVYFNLLFMCELSVRLGWFLPQVLIDLLSDTHFISRTACFIQMYVIYTYASCEFTILGIMAYDRFVAICQPLHYHTKMSIRKTVTLWITGVIYPFVICFMVLYITIQMPLCGNKVTRLFCTNWPVVKNSCVDTTLSNAVGQLVMITTIFIPLLFVLFSYVRILIVCKRSSSEVRRKALQTCVPHIVTLFTYSCSIFLDLSLTRLDTNKINPIVTAVLSLEYLMVPSINNPLIYGLKLPQIRAAVSQRFRI
>LOCXPOR3.426.HIT1.OR.2R.307.7tm_4.exons1.CM028648.1.Mugilogobius_chulae
KNFSQNPSHFQFTLFADYGRLGYLFFIICLLIYMTIISANLVIIITILLEKSLHQPMYILICCLCVNSLYGSAGFFPRFLVDLLSDTHFISRASCFIQMYVIYTYASCEFTILGVMAYDRFVAICQPLHYHTKMTVRKTVTLWMTGVSYPFMCCSVGLYLTIQTPLCDNKLTRLFCTNWTVVKNSCVDTTLSNAFGQFVMVTTILFPLFFVLFSYVRILIVCKRSSSEVRGKALQTCVPHIVTFFTYSCSVFLDLSLIRLETIKINPIITAVLSLEYLMVPSINNPLIYGLKLPQIRAAVSQRFRVR
>LOCXPOR3.453.HIT1.OR.2R.290.7tm_4.exons1.CM028648.1.Mugilogobius_chulae
KNFTQNPAYFQLTLFADYGRLRYLFFLLSLLIYVTIISANMVIIVTILLEKALHQPMYIFICCLSVNSLLGSAGFFPRFLVDLLSDTHFISRASCFIQIYVIYMYVSCEFTILGVMAYDRFVAICQPLHYSTKMTIRKAVLLWSAAVAYPIFTVTYALALTAQLPLCGNKLNRIFCANRAVVHHSCGDRTHSDIFGYFVFFTTIFIPLFFVLFSYIRILIVCKRGSAEVRRKAVQTCVPHLVTFVVYSCSVFVEMSMTQFSTGQVNPVVTAIISLEYLMVPSINNPLFTD
>LOCXPOR3.213.HIT1.OR.2R.277.7tm_4.exons1.CM028648.1.Mugilogobius_chulae
RNFTQNPAYFQFTLFTDYGRLRYLFFTLCSLVYVMIISANMVIIVTILLEKSLHQPMYIFICCLTVNSLYGSAGFFPRFLADLLSGSHLISYTACFIQMYVIYTYASCEFTILGIMAYDRFVAICQPLHYHTKMTIRKTVILWGIAVTFSNFIIGYSICLTSELPICENKIPRIYCSNLALMKNSCGDTTHGDILGYVIFATTVFMPLLYVLYTYVRILIVCKKGSAEVRGKALQTCVPHLLTFVIFTFSLVIEMSMTSFKQANSTQLSWLFCLWSI
>LOCXPOR4.255.HIT1.OR.2R.299.7tm_4.exons1.CM028648.1.Mugilogobius_chulae
LRLDGLSQLYDHRFVLAFLFLLLYVFVILSDSLVVYVVCSQRSLHRPMYVFVVAVLVNSALGSSTIYPKLISDLLQGRRVVLMFRSACLCQAFITGSLGSSSFMLLSAMAFDRYLSICHPLHYAALMSPKTVTALLLVCWLVPVFRVAGAMILASHLPICYTQVTRIYCDNYTFVSMSCGGVASQISSAYGIISATLTIFLPVVFVLFSYGRVLIVCLHQSRSFSTKALNTCLPHVLVFINFSFAASVELLHRRLTMQGATVTASIMVVVIPSVFNPVVYGLKVAEIYRHVKRLLRCPR
>LOCXPOR4.275.HIT1.OR.2R.282.7tm_4.exons1.CM028648.1.Mugilogobius_chulae
STGRPVAVVRSQVLTGLLLLLLYVFVILSDSLVVYVVCSQRSLHRPMYVFVAAVLVNSAVGSSAVYPKLLWDLLQGRRVILITRSACFVQAVVLSSVGSSSFLLLSTMAFDRYLSICHPLRYTVLMSPAVVTALLLLCWLVPPLPIVGAGLIANSLEPCRDRVTRLYCAMYTYVNLSCSEGHMLSNVFNFLINSMLFILPTAFVLFSYGRILVLCLHRSRTFASKALNTCLPHVIVLLNYFVCNTLEMMNRTVPAGEHTRETLTSTVLTVVVTTVSNPSCTG
>LOCXPOR5.300.HIT1.OR.2R.309.7tm_4.exons1.CM028650.1.Mugilogobius_chulae
DKLHFDHIHPTRSLLRRWIFEMAVRLHRVSSVRSNLMFQHSSDLCHSPAPKPSRAHVHLPLRPFRERALRKQLRGTFRNRPNRQQNSRNPASLCYLQVFQIYSYVSVEFTNLAVISYDRYAAICFPLQYHARMSLNKVRFLVVLIWLPPFLAVGITSVLTASLTLCGDVIDKVYCDNYSIIKLSCFDTTVNNWYELVAASITIVVPLLVIFSTYFQILRVCLSGSKQTRQKALSTCTPHICSLLNFAFGVSFNVIQTRFDTGNLPGMFTAFQPFYLLFCQPLFNPLMYGLNLSKIRLVCKSLRLRTNNK
>LOCXPOR6.330.HIT1.OR.2R.303.7tm_4.exons1.CM028650.1.Mugilogobius_chulae
MENVSSFVFELSRLNDSLETRQIYFGFALTTYAVTVFFNLTLVITIVWEKTLHQPMYVFIANICINGICGASSFYPKLLFDLLSDSSVISYTGCLVQMCGIYSYIFCEFTSLTVMAYDRYNAICRPLQYHAIMTPGAVGRFIALAWFMSIVETVIGAILTTRLPLCGNRLAKFFCTNWEVVKLSCIDNTINNIYGLVLMVLHVSQTLFILVSYVGLVRAALSSRANRTKFVQTCLPHLVALLAFTVSICFDTLFSRYSQIVPGREALHYALASEFIIVPPLLNPLIYGIKMQQIREPITRHFS
>LOCXPOR7.350.HIT1.OR.2R.305.7tm_4.exons2.CM028650.1.Mugilogobius_chulae
MYASYNVTSFTFVSYTDTGSLRFLWFFVLLLLYLIIIFSNLLLIAVITLDRTLHQPMFLLLLSHLANQLLGSATIFPFLLFQMLQDHHTISRSFCFVQIFFLFFYGSVQILMLAAMSYDRYVAICFPLQYHTLLSTQKLLRLLLVVWLFPLLEVSFMVSLSAPLKLCGSHLSKVYCDNYSVVKLACGDTTLNNVYGLLYTCVILLLVPAVILYTYMRIIKVCQNGSKRMRQKAISTCAPHLASLLNLTVACFCELVMTRFNTSFLPNDVRIFLSLYFITCPPLFDPLVYGLSLSKVRTSCRNRLF
>LOCXPOR8.383.HIT1.OR.2R.282.7tm_1.exons1.CM028651.1.Mugilogobius_chulae
TVTSSFCCLFLVINITILFTLRSKAAFSQCPRYVLLFNLVLADTVLMAQGQTLYLLANLRIYISYPLCISLSLVSYMTSQISPYTLILMSLERWIAVTFPFRHPTIVSLRNTYLLILFVWTVSCLDVLIRVLFVLEFPFHKLANLQMTQFCSVFIIQISPKNIVYDRIYTYVLFTSSALIILSSFVAVMVVACSASGNKEQAKKTRTTLLLHLFQLSLNLLSVMSPQLFVVIAKCCVGTYLFVVSYVLVVLFPRCLSALAYGLRDPALRPLLGTHLCCRLQV
>LOCXPOR8.384.HIT1.OR.2R.282.7tm_1.exons1.CM028651.1.Mugilogobius_chulae
TVTSSFCCLFFVINITILFTLRSKETFSQCPRYVLLFNLVLADTVLMAQGQTLYLLANLRIYISYSLCISLCLLSYLTSNISPYTLILMSLERWIAVTFPFRHPTIVSLRNTYLLVLFVWAVSSSIVLIRVLFVLELPFHKLVNLQMTQFCSVFIIQISPKNIVYDRIYTSVLFTSSAVIILSSFVAVMVVACLTSGNKEQAKKTRTTLLIHLFQLSLNLLSVMSPQLFVAVTNCCAETHLFVVTYVLVVLLPRCLSALAYGLRDPALRPLLMTHLCCRLQV
>LOCXPOR8.385.HIT1.OR.2R.282.7tm_1.exons1.CM028651.1.Mugilogobius_chulae
TVTSSFCCLFFVINITILFTLRSKETFSQCPRYVLLFNLVLADTVLMAQGQTLYLLANLRIYISYLLCISLSLVSYMTNNISPYTLILMSLERWIAVSFPFRHPTIVSLRNTYLLVLFVWAVSCSIVLIRVLFVLELPFHKLVNLQMTQFCSVFIIQISPKNIVYDRIYTSVLFTSSAVIILSSFVAVMVVACLTSGNKEQAKKTRTTLLIHLFQLSLNLLSVMSPQLFVAVNKCCAGTHLFVVTYVLVVLLPRCLSALAYGLRDPALRPLLMTHLCCRLQV
>LOCXPOR8.394.HIT1.OR.2R.304.7tm_1.exons1.CM028651.1.Mugilogobius_chulae
NPNITEEWTTTSFKLSLVTLTNLASLMFLVINGIIIHTLCSRDVFAKSPRYMLLLNLVVADSIVLFMGQFLYMHNVFYVFLSYPLCGFYMMISYMSSQISPLTLTVMSIERYIAVCFPFRHTNIVTMRNTVFAILSVWGMSGVDIFIQIILLLEFPFHLLPSLQMKFFCISVALFIGPRSKVYSTVSTITVFLSSGLVVTLSFIGVMIVAFSASTDKASADKARNTLLLHMFQLSLNLMSTMGLPAFNAVAALADQALARRLLGVVYIFMVMMPRCLSALTYGLKDSNLRPILVSRLCCHLQVS
>LOCXPOR8.399.HIT1.OR.2R.289..exons1.CM028651.1.Mugilogobius_chulae
HFYIDQPRQSHIPGHKWHNHLHAVQSTCVYENTALHAPAEPGGGRLRRVLYGADFIHSQSLLCDSVLPFVWFHYYDYLYELADLSSHTDSHVHRALYRCLLPVPSLHHSHREKHSLCHPQCLGVGCIDLFIQAILLLDFPFHLLPSLQMKTYCISTALLIGRWSQVYNSWYTITLFLLSGLVITLSFIGVMIVAFSASTDKASADKARNTLLLHMFQLSLNLIATMWRPIIYSATAALVDRILVGRVLVVLYIFLGMMPRCLSALTYGLKDLSLKPILVSRLCCHLQIS
>LOCXPOR41.407.HIT1.OR.2R.279.7tm_4.exons1.CM028651.1.Mugilogobius_chulae
MVFPPVFIIYLAIIVENVVLIVIVCVDKSLHEPMYILMCNLAVNSLYGGTALLPALLTNLLSRSKEISLALCQTQLYAIHTYAITEFTILAAMSYDKYLAICFPLAYHAIMSKRIFKVVALMWLYPLVAFFLVFAITLRLKFCKKTIDKVYCLNYLLVQLSCSDTSAANIVGLLSVALYTGPQIAMVLFAYAQILKICLKSFHKSKRKALRTCIPHLMSLINYSFGCFFEIAQGRFKIKYSYETKLFLATYFLIFTPILNPLIHGLSTQAIRVRLVQML
>LOCXPOR8.411.HIT1.OR.2R.308.7tm_1.exons1.CM028651.1.Mugilogobius_chulae
QNFYNISEEEWITLITFNFSLFTVNSLASLVFLVINGIIIHTLCSRPMFAETPRYMLLLNLVVADSITLVTSQLLYTLSNFFLTLSYPLCGVLVMISLMSANISPLTLTVMSIERYISVCFPFHHPIIVTIRNTVFAILIVWGMICIDIFFHVAFLLEFPFRLLPSLQMNYFCIYTALLIGPRSKVYEMGSTITVFLFSGLVIILSFIGVMIVAFSASADKASANKARNMLLLHMFQLSLNLMSTMVPPIFTDVAALTDPILAGKLFVAVYVFLVMMPRCLSALTYGLKDSSLRPILVSRLGCHLQVS
>LOCXPOR8.415.HIT1.OR.2R.309.7tm_1.exons1.CM028651.1.Mugilogobius_chulae
DIQNNKNVTEEEWTTIITFKFAFFTLTNTACLIFLVINGIIIYTLCSGPVFVETPRYMFLLNLVVADSIVLLISQLLYVLSVFVILSYPLCGVFVMISIMSAHISPFTLTVMSIERYIAVCFPFHHPTIVTIRNSIFAILSVWGMICIDIFLHIAFLLEFPFHLLPSLQMNYFCISTALLIGPRSKVYEMGSTITVFLFSGLVITLSFIGVMIIALSASTDKASADKARNTLLLHMFQLSLNLMSTMALPVFTDVATLTDPIMAGRLFVVVYIFLVMMPRCLSALTYGLKDPCLRPILVSRLCCRLQIS
>LOCXPOR9.420.HIT1.OR.2R.303.7tm_1.exons3.CM028651.1.Mugilogobius_chulae
EQNSSSAGTQYMLMFENALFSFTASLPCLVFFWVNVFILYTLRSRAVFREASRHVLLFHLLLADTLQMILMQTLFLLSSVRLLLVIPLCALLVVMTVTTHDFSPLMLVLMSLERLVAVRMPLRHAAIATPRNSVWACLAAWALTVSTVLVRLGLMLPPSNMPVLSAQMSQTCNSLVLYPTSQSRLFNEALVYTLFVVAFFSIAGSYAAVMSAARSLSTDQASARKARTTLLLHLFQLSLMVASTYMSVLQMALYYALPRLMFIRVQITIYIFLIILPKCLSVLVYGLRDPAIRTALILNLCCR
>LOCXPOR10.422.HIT1.OR.2R.307.7tm_1.exons3.CM028651.1.Mugilogobius_chulae
EQNSTSVEVQFTGLVVLERALFGLAASLPCLVFFGVNVLILYTLRSRAVFREASRHVLLFHLLLADTLQMILMQTLFLLGSMRLLLVFPLCALLVLMTHATHDFSPLMLVLMSLERLVAVRMPLRHAAIATPRNSVWACLAAWALTVSTVLVRLGLMLPPSNMPALSAQMTDLCNSLLLYPTPHSQVFGEALVYTLFVVAFLSIAGSYAAVMRTANSLSTDQASARKARNTLLLHLFQLSLMVASTFTDVLHVALYYVLPRLMFIRVQITIYIFLIILPKCLSVLVYGLRDPAIRTALILNLCCRRK
>LOCXPOR10.423.HIT1.OR.2R.307.7tm_1.exons3.CM028651.1.Mugilogobius_chulae
EQNSTSAEVQFTGLGVLERALFGFAASLPCLVFFGVNVLILYTLRSRAVFREASRHVLLFHLLLADTLQMILMQTLFLLGSMHLLLVFPLCALLVVMTHATHDFSPLMLVLMSLERLVAVRMPLRHAAIATPRNSVWACLAAWALTVSTVMVRLGLMLPSSNMPALSAQMSQTCNSLVLYPTSQSRLFDEALVYTLFVVAFFSIAGSYAAVMSAARSLSTDQASARKARATLLLHLFQLSLMVSSTYMDILQVALYYALPRVVFGRVQTIIYIFLVVLPKCLSVLVYGLRDPAIRTALILNLCCRRK
>LOCXPOR9.424.HIT1.OR.2R.303.7tm_1.exons3.CM028651.1.Mugilogobius_chulae
EQNSSSAGTQYMLMFENALFSFTASLPCLVFFWVNVLILYTLRSRAVFREASRYVLLFHLLLADTLQMILMQTLFLLSSVRLLLVIPLCALLVLMTHATHDFSPLMLVLMSLERLVAVRMPLRHAAIATPRNSVWACLAAWAFTVSTVLVRLGLMLPSSNMPALSAQMSQTCNSLVLYPTSQSRLFDEALVYILFVLAFLSIAGSYAAVMSAARSLSTDQASARKARATLLLHLFQLSLMVTSTFMDVLQVTLYYALPRVVFIRVQITIYIFLIVLPKCLSVLVYGLRDPAIRTALILNLCCR
>LOCXPOR10.427.HIT1.OR.2R.307.7tm_1.exons3.CM028651.1.Mugilogobius_chulae
EQNSTSTEVQFTGLVVLERALFGLAASLPCLVFFGVNVLILYTLRSRAVFREASRHVLLFHLLLADTLQMILMQTLFLLGSMHLLLVFPLCALLVVMTHATHDFSPLMLVLMSLERLVAVRMPLRHAAIATPRNSVWACLAAWAFTVSTVLVRLGLMLPSSNMPALSAQMSQTCNSLVLYPTSQSRLFDEALVYTLFVVAFFSIAGSYAAVMSAARSLSTDQASARKARATLLLHLFQLSLMVSSTYMDILQVALYYALPRVVFGRVQTIIYIFLVVLPKCLSVLVYGLRDPAIRTALILNLCCRRK
>LOCXPOR11.435.HIT1.OR.2R.302.7tm_4.exons1.CM028651.1.Mugilogobius_chulae
NSTFVRPTAFYLNGFYNFPHGTYFYIFLCFVYIITVFGNVFLLSVIFLVRTLHMPKYMIAFNLALTDLCASTALIPKLLDTFLFENRYIDYEACLSYMFFVLFFGGVQSWTLVAMSFDRFIAICFPLHYHNIVTKSSVAVMLVFIWLLCLSVISSMPGLINRLSFCNSLVIQSFFCDHGPVFRLACSSYLLNLNVGLFAICIILLIPFSVIVVTYICIGFALTRIAKGKERLKAFKTCTSHLILVVITYIPIISTNIALIATNIHPNTRMINSTLTHTMPSLLNPIIYSLKTDEMLTVIKNL
>LOCXPOR12.439.HIT1.OR.2R.322.7tm_4.exons1.CM028651.1.Mugilogobius_chulae
MEKEMKQRSSTNSTFVRPATFYLNGFYDFPHGTYFYIFMCFVYFVTVFGNVFLMLVIFLVRTLHTPKYMIVFNLAVTDLCGSTALIPKLLDTFLFENRYIDYEACLSYMFFVLYFGSVQSWTLVAMSFDRFIAICFPLHYHIIVTKSSVAVMLVFIWLLCVSVISSMAGLIDRLSFCNSLVIQSFFCDHGPVFRLACNSYLLNYNVALLAMCTILLFPLSLIVVTYVCIGFALTKTAKGKERLKAFKTCTSHLILVILFFLPIISTNIITMVTNVQPNTRMINSTLTHTIPSLLNPIIYSLKTDEMLVVIKRLFKRFMVTNR
>LOCXPOR12.448.HIT1.OR.2R.295.7tm_4.exons1.CM028651.1.Mugilogobius_chulae
MGFTTFHMAHTFIFYVFCLYISVLGSVFLLLVIFFVRTLHTPKYMIVFNLALTDLCASTALIPKLLDTFLFENRYIDYEACLSYMFFVLYFGSVQSWTLVAMSFDRFIAICFPLHYHNIVTKSSVAVMLVFIWLLCLSVISSMAGLIDRLSFCNSLIIQSFFCDHGPLFRLACNSYLLNYYVGLFVLGIILFFPFLLIVVTYICIGFALMRIAKGKERLKAFKTCTSHLILVIISFIPIITTNVMAMFINVQPNTRMINSTLTHTMPSLLNPIIYSLKTDEMFVVIKRLCKRFML
>LOCXPOR13.454.HIT1.OR.2R.312.7tm_4.exons1.CM028651.1.Mugilogobius_chulae
MEFFNSALGKNITFVRPLYFIITGLIGIPNVNYYYAFLFAIYIISVVGNVFLMTVIILDPRLRTPKYVAVFSLVVTDLCCSCALVPKVIDTFLFNNNRISYNECLTYMFFCFLFFSMQSFNLVTLGIDRLMAIADPLQYPARVTFKFMFSLLGVFWISVLIILLISTGLLTRLSFCESVAIKSYYCDHGPIYRLGCNDITPSRVIGGISPVLILWIPLVFILLSYLYIAHALSKISVAQQRIKAMKTCSGHLSLVAIYYLPVIFVYQFGSIIHPNARIINISLTYVVPPMLNPIIYGLQTKEIRQSVKIISK
>LOCXPOR14.455.HIT1.OR.2R.322.7tm_4.exons1.CM028651.1.Mugilogobius_chulae
MEFFNSALGKNISFVRPPYFILTGLIGIPHVNYYWGVLFFIYVVSMIGNIALIAVIILDNHLKNPKFIAVFNLVFTDVLNICSLVPKVIDTFLFNNNVIRYGECLTYMLFTFVFVSMQSFNLVILAIDRLIAIAAPLHYHVKVTQTFIVGLIVFFWIYSFTLTLVAVGFITRLSICESVVIKSHFCDHGPVYRLGCNDLTPSRVMGSLSPILKLWLPLSFVVASYVYIGYALFKISVPQERVKALKTCSAHLSLVAIYYVPFMFVFGFGSTIPTNARVMSLSMTVIVPPMLNPIIYALQTKEIKDSIKKLLNLKKVSVLETR
>LOCXPOR15.456.HIT1.OR.2R.314.7tm_4.exons2.CM028651.1.Mugilogobius_chulae
MEFFNSALDKNISFVRPPYFILTGLIGIPHVNYYWGVLFFIYVVSMIGNIALIAIIILDNHLKNPKFIAVFNLVLTDVLNTCSLVPKVIDTFLFNNNVISYGECLVYMLFTFMFISMQSFNLVILSIDRLIAIAAPLHYHVKRPKTFIVALIVFFWIYSFGLTLVAVGLITRLSICESVVIKSHFCDHSPVYRLGCNDLTPSRVMGGLSPILKLWLPLCFIVASYVYIGYVVIKISVPQERVKALKTCSAHLTLVAIYYVPFIFVFLFGSTIPTNARVMSLSMTAIVPPMLNPIIYVLQTKEIKDSIKKLLNLK
>LOCXPOR16.459.HIT1.OR.2R.278.7tm_4.exons1.CM028651.1.Mugilogobius_chulae
MELFNSASNKNITFVRPPFFIITGLSGIANIKHYYVFLFIVYIVSVIGNSFVMAVIVLDRNLRTPKYIAVFNLAFVDLLGNTALVPKLLDIFLFNRPYIRYNDCMTYLFFCYTCLSMQSFNLAVLAYDRLVAISYPLHYQVKVTNKFMLCLIGFIWLMMILAVLIAVGLITRLSFCKSVVINSYFCDHGQIYRLSCNDHFPNYVLSCLYPILIFWLPLAFILFSYLYIAFTLAKVATVREGLKAFKTCIGHLILVAIYFIPLLIVFTLMEKIQPMREL
>LOCXPOR16.460.HIT1.OR.2R.322.7tm_4.exons1.CM028651.1.Mugilogobius_chulae
MDLFNSALGKNITFIRPPFFIIRGFVGIPNVKYYYIFLFFVFVFSVVGNVFVMLLILMDHNLQTPKYIAVFSLAFSDLLHSCALIPKLLDIFLFNHDRISYNDCMTFLFFCYTCLSMEALNLVALSYDRLIAIVSPLHYHNRVTHNFMYKLISFFWIFILVVVLIATGLLTRLSFCNSVVIKSFFCDHGQIFYLSCNDHFPNLVLGYLLPVLILWLPLVFILMSYIRISIALARIATKQERIKAFKTCSAHLSLVAIYFVPILITFTIGPAIDPNIRIINLSLTSVVPPLLNPVIYVLQTQEIKDSVKKLNKAKRQNKIIVK
>LOCXPOR17.461.HIT1.OR.2R.298.7tm_1.exons1.CM028651.1.Mugilogobius_chulae
PGTIHVVVRTLVVCIFTTLPTVMCLLVNTLLIWTLRSKAIFRETPRYFLLFNLLLADTMHLFISQALYLIASTQTNLHYPVCALITLSTDVFDEVSPLTVMLMSVERYIAVCQPLRHAALVGGRRIVAAMLSLWGLCVMTLIVRVGLLVQFPFHKLDTLMMHTYCSSVFIRLTPLSMAYDEGYIPLLFACCAVVILWSYVMVVMVARKSASENNVKARNTMFLHLLQLLFSLSASIYLPLVVSVERTMALSWLTYVRLQNALYIFIMILPRGLSVLIYGIKDQTIRSTMQQTLQCKTG
>LOCXPOR17.462.HIT1.OR.2R.299.7tm_1.exons1.CM028651.1.Mugilogobius_chulae
DQGQYLSVSERWFNAFFTTLPSVMCLLVNTLLLWTLRSKAIFRETPRYFLLFNLLLADTMHLFISQMLYLIASTHTNLHYPVCALITLSAEVFSEVSPLTVMLMSVERYIAVCQPLRHAALVGGRRIVAAMLSLWGLCIMNLIVRVGLLVQFPFHKLDSLKMSEYCSGVFIRITPLFVAYDEGYIPLLFACCAVVILWSYVMVVMVARKCASENSVKARNTLLLHLLQLIFSLSASIYLPLVVTVARTMALSRTTYVRVQSALYVFIMILPRSLSVLIYGIRDQTIRSTMQQTLQCKTG
>LOCXPOR18.463.HIT1.OR.2R.303.7tm_1.exons1.CM028652.1.Mugilogobius_chulae
MNNTAEVVRSIQTPARALLSMLPCFLFLYVNAVMLFALLRKPLFLESSRYILFGHLLFTDSLQLLVSMLLYIFAVTMIKMSSYVCIIFTLIASVTVKMSPLNLAVMSLERYVAICFPLRHADIATTRTTGVAIAVMWSMASLESFTQLFVFVSFTNTSFTTHCTRQSIFKLEIYTTLNRSFTLMYFVLVSMIIIYSYIAIMVIVKTSSANVRHADKAHTTVLLHLLQLCLCLTSTLFNMLNSSGLWNIDPATAIHVQYALFLGLIVFPKCLSPLLYGLKDNHFRHVFKDCFTFGLERGAKISP
>LOCXPOR23.466.HIT1.OR.2R.296.7tm_1.exons2.CM028654.1.Mugilogobius_chulae
NITIVIEYRDSLAKAVTKNIIVVLLSISINYIDGSLVQTFRKHQIFYTNPRYILFCNLVINDMIQVILTMILFLLSYILYTFNTSVCCSFVVVALVTTENTPLNLACMAVECYIAICLPLRHAQICTVKRTLILIGLIWMTSLTSVLPDLFITLATMPKEFFHSKVFCLRETAFPNPILLQKRQVTYSLYLVLVWIIIFFTYFRILFTAKTASKDARKARDTIILHGFQVLLCMAAYAEHALKEALKVWFPRNIADSLFACYVVIQIIPRSLSPILYGLRDKTFRKYLQKNLLCRA
>LOCXPOR19.472.HIT1.OR.2R.284.7tm_4.exons2.CM028654.1.Mugilogobius_chulae
DSYYTAVAKNVIVVTLGVIINYINGMLIHTFRKHQIFYTTPRYILFIHLVVNDMIQLTTVIVLYVCSYVFIEINTSFCFVILIFAIFTTLNSPINLAVMAVECYIAICFPLRHGKLCTVKITYIVIAWVWFMSSIGVLPDIFLVIATEPGELFLSTIYCTRDNLFRHPIILKKRDVLYTIYLVGVWLVLIYTYIHIFCVAKAAKSSDGDAKKARNTILLHAFQLLLCILTYVFHLVVTALVYVSPRSSIQIVFASYILIQIMPRLVSPIVYGLRDQKFRQKLKK
>LOCXPOR19.474.HIT2.OR.2R.299.7tm_1.exons2.CM028654.1.Mugilogobius_chulae
MNKSSPSQNVSMVYRDPYDTAVAKNVIVMALGLTINYINGMLIHTFRKHQIFYTTPRYILFIHLVVNDMIQLTTAITLYVCSYVFYKINTSICFVIINLAIYTTLNSPINLAVMAVECYIAICFPLRHGKLCTVKTTYMLIAWVWFMSSIGILPDIFIVIATEPLELFLSKIYCDRDNLFRHPAIVEKRTVMYTIYLVGVWLVLIYTYIHIYCVAKAAKSSTGDVKKARNTILLHAFQLLLCILTYVFHLVVKALFYVSPTNFIHTVFVSYILIQIMPRLVSPIVYGLRDQTFRQKLKK
>LOCXPOR19.215.HIT1.OR.2R.301.7tm_1.exons2.CM028654.1.Mugilogobius_chulae
MNSSSSDQNEFTVVRIYEKFGTIVGKNVTVIFLGITINYLNGMLIHTFRKHQVFYHNPRYILFIHLVVNDMIQLTVAITLFVCTYVFFTINTSLCCILLAFAVFTTLNTPLNLAVMAVECYIAVCFPLRHPQLCSIKRIYIVIAVIWVLSILAFLPDIFYLAATYPTLFVSRVLCEMNNVLRNPITKAKRDIIFNTYLAGVWLVLFYTYIKIFLVARSAKNTNSDAKKARNTILLHSFQLLLCMVTFVSPRVETAVFYSFPSSVFVTFLFVWYVLIQVFPRLLSPMVYGLRDKVFREHLKK
>LOCXPOR20.216.HIT1.OR.2R.302.7tm_1.exons2.CM028654.1.Mugilogobius_chulae
MNSTSSGQNGSTPVRIYEKFGTIVGKNVTVVFLGITINYLNGMLVHTFRKHQVFYHNPRYILFIHLVVNDMIQLTVAITLFVCTYVFFTISTPLCCILLAFAIFTTLNTPLNLAVMAVECYIAVCFPLRHPQLCSIKRIYIVIAFIWVLSILGFLPDILYLAATQPTLFASRVLCEMNYVLRDPIIKAKRNIIFNMYLAGVWLVLFYTYIKIFLAARSAKNTNNDAKKARNTILLHSFQLLLCMVTFVSPSIERAVLYAFPPSAFVTFLFLWYVLMQVFPRLLSPMVYGLRDKVFREHLKKH
>LOCXPOR21.217.HIT1.OR.2R.302.7tm_1.exons2.CM028654.1.Mugilogobius_chulae
MNSTSSGQNGSTPVRISEKFSTIVGKNVTVVFLGITINYLNGMLIHTFRKHQVFYHNPRYILFIHLVVNDMIQLTAAITLFVCTYVFFFISTPLCCILLAFAVFTTLNTPLNLAVMAVECYIAVCFPLRHPQLCSIKRIYIVIAFIWVLSILAFLPDILYLAATQPTLFASRVLCEMNYVLRNPIIKAKRDILYNTYLAGVWLVLFYTYIKIFLAARSAKNTNSDAKKARNTILLHSFQLLLCMVTFVYYSVQNAVLYVFSSSAFVTFMFVWYVLLQVFPRLLSPMVYGLRDKVFREHLKKH
>LOCXPOR22.218.HIT1.OR.2R.303.7tm_1.exons2.CM028654.1.Mugilogobius_chulae
MNSSSPSNNGSNVVPFSESYSTIIGKNVTVVLLGIAINYLNGTLIYTFKKHQVLYHNPRYILFIHLVVNDMIQLSTAISLFVCYYVFYTINTFLCCIILAFAIFTTLNTPLNLAVMAAECYIAVCFPLRHPQLCSIKKIYIAIACIWIASVLSFLPDIFFLAATRPALFFVTIICDMNNVFRNPILLKKREVILNMYLFGVWLVIIYTYIKIFLAARAAKTTNSDAKKARNTILLHSFQLLFCMFTFVYSAIQEIMYFAFPMRIFTHFLFVWYVLLQIFPRVLSPMLYGLRDKLFREHLKKHL
>LOCXPOR23.219.HIT1.OR.2R.307.7tm_1.exons2.CM028654.1.Mugilogobius_chulae
NSSFGQNGSLAVNSAKNFSSALAKNVTLVLLGISINYLNGTLIYTFRKHQVFYHNPRYILFIHLVANDTIQLTVAISLFVSAYVFFTINTSVCCILLLFAIVATLNTPLNLAVMAVECYIAVCFPLRHPQLCSIKRIYIVITFIWVLSILTFLPDIFYIVATQPTLFLPRVFCEINNLFRNTIIVRKKEITFNIYLVGVWLVLIYIYIRIFLVARSAKNTKSNVKKARNTILLHSFQLLLCMSMYVYSIVNEYVYNFVPRIYEHFMFVWYIVCQTLPRFLSPMVYGLRDKLFREHLKKHFLCSASVS
>LOCXPOR24.224.HIT1.OR.2R.306.7tm_1.exons2.CM028654.1.Mugilogobius_chulae
MNSSLQAQNVSVMYQFSKDSFSSALAKNVLIVSLGIVINYINGTMIYTFQKHQVFHTNPRYILFVHLIFNDMIQLSTSIVLFVLSYSSTNALLCCFLLSFVTSTTLNTPLNLAVMAVECFIAVCFPLQHFQMCSVKNTYTLIGCIWALSLVSTLPDMFYFMATFPGKLFLSTISCNNNNVVSNSVLVEKKNVIYILYFVCVWFVLLYTYFRIFHAAKSVNSEKSDTKKARNTILLHSFQLLLCMLTYIYPMTLKTFVYIFPLFFVHVIFVWYVLVQILPRCISPVVYGLRDTLFRNHLKKHLLCSI
>LOCXPOR25.232.HIT1.OR.2R.313.7tm_1.exons6.CM028654.1.Mugilogobius_chulae
LLQQCPEQLCDREMVLVRDTFATAFTKNFIVVALCLILNYINGTLVITFFKHQVFYSDPRYILFIHMVLNDMVQLTITCTLFVLSYILYRINVSFCSFFILMAVFTTRNTPVNLAGMAIERYIAICNPLRHGQICTVRRTYYAIGIMWFLCVAPAITDLFITLARESLSFFHESVFCIRQNVFRDPVLAQKRLAFDVLYFSFVFLTLVYTYLRILFAAKALATEKVTAQKARNTILLHGGQLAMCMLSYISPSVEIVLHLIFPGQVLKIRFANYIIVYILPRFLSPIIYGIRDVMFRKYFKMHLLNCLHRFPL
>LOCXPOR26.234.HIT1.OR.2R.305.7tm_1.exons1.CM028656.1.Mugilogobius_chulae
SSDGAVDTRDYTGVRFSVSAVSFSVLLFFNFIINSTILRVERLRSHARFVLVFYLLVAALLYLGTSCIFYLQIDIRARPSHSACVAMVFVLISSASNILLTLTAMALDRYCAVCHPLRYDAARACTSWPWVCGAFTWVVAMAIPLTLPSVSQNGECNREQLRKGELPKVVFLSTCTLLILYSYVRILVESRRMGVLNKRNTTGCRTIALHGSQLAVYILPNFVSFIVTMLHKKQLIGADTKELSAVIIFAFFNLAQCVAPVVYGLRKEELMEELSNRFPCCIRHLKSVLGWTVMGSRTPSHHRTR
>LOCXPOR27.235.HIT1.OR.2R.303.7tm_4.exons1.CM028658.1.Mugilogobius_chulae
MDNASAVIVFTLSGLDGMEKFRIPLFATTFLCYGMIWLANVTIIVTIIMYKNLHGPMYVFLCNLCINGLFGTAAFYPKFLRDLLSTAHVISFAGCLLQGFVIHASLAVEISFLALMCFDRYVAICRPLVYHSVMTRRRVGLLVLGAWLLPLTVMTLSSATTFVLKLCGSHIPKLYCMNYLVNKLACTASTANLIVPTISYTIYLCHFVFVAWSYFHLVKTCRRSQESMSKFMQTCLPHIFCLIIYLFSLIFDLLYVRYGSDDLPQAFGNFIAIEGLIVPPILNPVIYGLKLTQVRNRVAQLFC
>LOCXPOR28.240.HIT1.OR.2R.309.7tm_4.exons1.CM028658.1.Mugilogobius_chulae
MDNTSAVRLFTLTGINETMPYRITLFSLTLVYYCAILFANISLIVIIVLDSNLHEPMYILLCSFCVNALYGTSGFYPKFLIDLQTTSPDISYNGCLVQAFVMYSFACSDLSILAVMAYDRYLAICRPLHYHSVMTKKRLSQLVFFSWLTPCCIFALNVVLTSRLQLCGSHIQRMLCVNWVIVKLACPKANTFPNSITAYCTMFLYVGHGLFVVWTYMHMIKTSVRSKDDRVKFMQTCVPHLTSMLTFVCTILFDLMHMRFGPENLPQHLKNFIAIEFVLVPPFVNPLIYGFKLTKIRNRIEGLFYVKNK
>LOCXPOR29.246.HIT1.OR.2R.301.7tm_4.exons1.CM028658.1.Mugilogobius_chulae
NTTYFLFFNLTMFMKIEVYRYPAFVFCLLLYSFILFANMVVITVISREKSLHEPMYIFITCLSVNALYGSAGFFPRFLTDLLSDTHLISRPACFIQVYTIYSFVCCDLTILAVMAYDRYVAVCFPLHYHRKMNITAVITLTIVTYICPISVILTVCLMSAKLPLCGNKIHRVFCANWNIVKLSCVPTTLNNLVGMLLAILVFIPLLFVLYTYLRIVIVCWKASPENKGKIFQNCLPHVISFTTFSLGVFCDVMLSRFDLETMNPILALILSIEVAVISPIINPLVYGLKLPEIRKHIFNML
>LOCXPOR31.253.HIT1.OR.2R.303.7tm_4.exons1.CM028659.1.Mugilogobius_chulae
QQLLARFSDSRQLESVNQRVKKRLHHEKIQRQQNAHDAGSSAHFKPTLQHLETNAEGEVHDGRQVRSARAQSLPARPARTVRETELQDARVRHEHEQQRTHNGQERDEQAVHVLRKRVAAGQLHHLVVVTHDFGDDAAAQFERAREQQQRQDEREGVAPRERHEKPHFGLGHARAVLQREADGHVAVVRDHGEDHELDGSVRVTEEHLQETEGDGDGVHVAQNLHQEHGEDGRAAPDLVQEQRAEQEVHGLVQTAARADHDDEEQVRRQDRRVRAQEQRKVQELQTPGVRVRSECEVRDHRAG
>LOCXPOR31.253.HIT1.OR.2R.303.7tm_4.exons1.CM028659.1.Mugilogobius_chulae
SSAVISYFTLGAYSDSGRLKFLYFALLLCTYAAILASNLLLVVVICASRCLHEPMYFLLCSLFLNEVWGSTAVFPMLLVQILRDVHTISVTFCFLQMFLGHSYGSVEFMILAVITYDRYVAISFPLQYCARMSKAKVRFLVAFPWCYAFTLILALLLLTRSLKLCGRVIPKVVCNNYEVVKLSCGDTFAQNVYGLLITFLAVVGPLLFMFVTYARILKLCFSHGSGGTRRKALSTCGPHLASIVNFSFGVCFEVLQSRFEVRGTPGVVRVLLSLYFLVVQPLFNPLIYGLKLSRVRETCKQLL
>LOCXPOR32.254.HIT1.OR.2R.299.7tm_4.exons1.CM028659.1.Mugilogobius_chulae
SFFVLAAYMDLGALKYLLFVFLLLTYVCILTWNLLLLSVICLNRTLRAEPMYVFLCSLLLNELYGSTALFPFLLAQILRDVHVVSAPACFLQIFALYSYGAVEFSMLAVMAYDRYLAVCRPLQYGSSMTPAKTAALTALTWGYSALMNLVVTYGLTFPLRLCANVIPKVYCDNFFVVRLSCSDTKLNNAFGLTNVFLRLVLLVALILYSYGRILCVCLGGSVQARRRALGTCTPHVLTLVNFMCGALFEVVQSRLDMSALPNVIRVFLSLYWLSLQPLASPLLYGLKLTKIRLELRKLL
>LOCXPOR37.257.HIT1.OR.2R.295.7tm_4.exons1.CM028659.1.Mugilogobius_chulae
NSTPVSSFVLSAYSNPGSLRWLFFCVLLLLYLLMVFSNLLLIVVIALNRTLHEPMYLLLCSLFLNELYGSAALFPFLLVHILRDVHLVPAHFCFFQIYSSHVYGTVEFFTLASMSYDRYVAICHPLHYKSRMNYNKTVVLIVFPWTYAFVIIGVVISLSSSLELCGNVIDKVFCTDYSIVKLACYDTFVIDMFGVVSVVNVVFSPFAVILFSYARILRVCQRGSRHTWLKAVHTCAPHLATLLNFTVAAFFEVIQGRFDMSHVPKMLRVFLSVYFLLCPPLFNPIIYGLCLTKIR
>LOCXPOR37.261.HIT1.OR.2R.295.7tm_4.exons1.CM028659.1.Mugilogobius_chulae
NSTPVSSFVLSAYSNPGSLRWLFFCVLLLLYLLMVFSNLLLIVVIALNRTLHEPMYLLLCSLFLNELYGSAALFPFLLVHILRDVHLVPAHFCFFQIYSSHVYGTVEFFTLASMSYDRYVAICHPLHYKSRMNYNKTVVLIVFPWTYALVVIGVMISLSSTLELCGNIIDKVYCTNYSIVKLACYDTSVIDMFGLATVVNVIFSPFVVILFSYARILRVCQRGSRHTWHKAVHTCTPHLASLVNFTVASFFDVLQGRLNTVRVSNMLRVFLSMYFLLCPPLFNPIIYGLGLTKIR
>LOCXPOR33.263.HIT1.OR.2R.304.7tm_4.exons1.CM028659.1.Mugilogobius_chulae
NSTPVSSFVLSAYSNPGSLRWLFFCVLLLLYLLMVFSNLLLIVVIALNRTLHEPMYLLLCSLFLNELYGSAALFPFLLVHILRDVHLVPAHFCFFQIYVIHSYGAMELLTLASMSYDRYVAICQPLHYKSVMSRRKTTALVLFPWLYGLIMNGVMISLSSSLELCSNVINKVYCDNYSIVKQACYDTSAINQFGIVAMFNTVMFPFVTILFSYARILRVCQRGSRHTWHKAVHTCSPHLASLLNFTVAAFFEIIQSRFDMSHVPNTLRVFLSLYFLLCQPLFNPLIYGLVLTKIRLICKGLFKK
>LOCXPOR34.265.HIT1.OR.2R.301.7tm_4.exons1.CM028659.1.Mugilogobius_chulae
NSTPVSSFVLSAYSNPGSLRWLFFCVLLLLYLLMVFSNLLLIVVIALNRTLHEPMYLLLCSLFLNELYGSAALFPFLLVHILRDVHLVPAHFCFFQIYVIHSYGTVELLTLASMSYDRYVAICQPLHYQSVMSCRKTAALVLFPWLCALVLKGIMVGLSSSLELCSNVINKVYCDNYPIVKLACYDTSAINQYGIVGTFNSIVFPFVTIVFSYARILRVCQRGSRHTWHKAIHTCSPHLASLLNFTVAAFFEVLQSRFDMSHVPNMLRVFLSLYFLLCQPLFNPLIYGLVLTKIRLICKGL
>LOCXPOR35.267.HIT1.OR.2R.307.7tm_4.exons1.CM028659.1.Mugilogobius_chulae
NSTPVSSFVLSAYSNPGSLRWLFFCVLLLLYLLMVFSNLLLIVVIALNRTLHEPMYLLLCSLFLNELYGSAALFPFLLVHILRDVHLVPAYFCFFQIYAIHSYGTVQLFTLASMSYDRYVAICQPLHYKSVMSWRKTAALVLFPWSYGLIMVGVTISLSSSLEFCGNVIDKVYCDNYPLVKLACYDTWSINAYGIAGTVTVVCGPLVLIVVSYGRILRVCQRGSRHTWHKAVHTCSPHLASLLNFSVATFFEVLQGRFNLSHIPKMLRIFLSLYFLLCQPLFNPLIYGLVLTKIRLICKGLLYKHNC
>LOCXPOR35.269.HIT1.OR.2R.274.7tm_4.exons1.CM028659.1.Mugilogobius_chulae
MVFSNLLLIVVIDLNRTLHEPMYLLLCSLFLNELYGSAALLPFLLVHILRDVHLVPAYFCFFQIHALHSYATVELFTLASMSYDRYVAICQPLHYKSVMSWRKTAVLVLFPWSYGLIMIGVMISLSSSLELCGNVIDKVYCDNYPLVKLACYDTSSINIYGIVGTVNVVCGPLVLILFSYVRILRVCQRGSRHTWHKAVHTCSPHLASLLNFTVAAFFEVLQGRFNLSHVPKMLRIFLSLYFLLCQPLFNPLIYGLVLTKIRLICKGLLCKHNC
>LOCXPOR36.271.HIT1.OR.2R.304.7tm_4.exons1.CM028659.1.Mugilogobius_chulae
NSTLVSSFVLSAYSNPGSLRWLFFCVLLLLYLLMVFSNLLLIVVIALNRTLHEPMYLLLCSLFLNELYGSAALLPFLLVHILRDMHLVPAHFCFFQIYAIHSYGTVELLTLASMSYDRYVAICQPLHYKSFMSCRKTAALVLFPWSYGLIITGVLISLSSSLELCDNVIDKVYCDNYPLVKLACYDTSSINIYGIAAMVNLVFGPLVLILFSYGSILRVCQRGSRHTWHKAVHTCSPHLASLLNFTVAGFFEVLQGRFDLSHVPKMLRVFLSLYFLLCQPLFNPLIYGLVLTKIRLICKGLFKK
>LOCXPOR37.273.HIT1.OR.2R.304.7tm_4.exons1.CM028659.1.Mugilogobius_chulae
NSTPVSSFVLSAYSNPGSLRWLFFCVLLLLYLLMVFSNLLLIVVIALNRTLHEPMYLLLCSLFLNELYGSAALFPFLLVHILRDVHLVPAHFCFFQIYAIHSYAMVELLTLASMSYDRYVAICQPLHYKSVMSWRKTAALVLFSWSYSLIMTGVTISLSSSLELCGNVIDKVYCDNYPIIKLACYDTSVINVYGIAGTVNAMCSPLVLILFSYARILRVCQRGSRHTWHKAVHTCAPHLASLLNFTVAAFFEVLQGRFNLSHVPNTLRVFLSLYFLLCQPLFNPLIYGLVLTKIRLICKGLFKK
>LOCXPOR35.274.HIT1.OR.2R.284.7tm_4.exons1.CM028659.1.Mugilogobius_chulae
NSTPVSSFVLSAYSNPGSLRWLFFCVLLLLYLLMVFSNLLLIVVIALNRTLHEPMYLLLCSLFLNELYGSAALLPFLLVHILRDVHLVPAHFCFFQIYALHAYATIEFLTLASMSYDRYVAICQPLHYQSVMSWRKTAALVLFPWSYGLVTVVVMISLSSSLEFCGNVIDKVYCDNYPLVKLACYNTWSINVYGIAATVNVVCGPLVLILFSYVRILRVCQRGSRHTWHKAVHTCSPHLASLLNFTVAAFFEVLQGRFNLSHVPKMLRVFCLCISSCVSRCLTL
>LOCXPOR68.285.HIT1.OR.2R.274.7tm_4.exons2.CM028667.1.Mugilogobius_chulae
PIFLFLLLVYLFVVFSNVSIFGLIFFKRSLHQPMYLLYLNLSANDLLGNTNVIPRLLVDLLRPASLRHIHLYSCVVQAFLSHLFGTTGHTILMIMAFDRYMAICSPLHYSAIMSGRTVVKLTVWAWTVAFFLVSILIGLSLRLTRCRSFIFGLYCSNASLFKLSCENTYINNIYGLFFTAILLSSSIGSIVVTYTKITVVCWTSKSASLNRKALQTCSTHLFSYLLFLCSGMLIIIFHRFPHLVQERKFITIMYHLLPSSLNPLIYGVQSKEIR
>LOCXPOR38.286.HIT1.OR.2R.308.7tm_4.exons1.CM028667.1.Mugilogobius_chulae
KMQANASWNSPVLLLEGFSLPPALTLGVWVCLLICYLFIISANTVVICAVLSDRRLQTPMYLLFCNLAAVDMLANSNVLPRILVDTLRPASQRFISYPECVFQAFTAHLLATAVRMILMVMAFDRFVAVCLPLRYAAVMTPRTLVKLLMLAWTVALILVSVLLGLTIRLSRCRVLVVGLYCSNAALFSLSCESVVVNNVYGLTFTAILYISSAGSMVLTYGSIAAVSVHRGRKVLNRKALRTCTSHLLVYGLSLFSGLTSIMFTRFPELRQERFLASVLYYVIPGCLNPLIYSLQSNELRNYVSAAFQ
>LOCXPOR39.287.HIT1.OR.2R.307.7tm_4.exons3.CM028667.1.Mugilogobius_chulae
VQMENVSMELLLLEGLPLPAQSALTAFVLLLVLYLFILVSNLGLVMLICSERSLQTPMFLLFCNMSLNDVFGASTVIPRLLQDLLVPQDSRHISYGLCAFQAFCAHFHASAVHTILMAMAFDRYVAIVNPLRYSLIMTGRTVLSLSLAAWGVCFLMVLILVLLSVRLSRCRNLISNPFCDNASLFKLSCESVLVNNVYGLFYTVVLLGSSLGSVTITYVRIAVVCLSRRSGSLNRRALQTCASHLASYLLLHVSGSIIIILHRFPDLSVHRKMASILFHVVPPALNAIIYGLQIREVRDRILLLCIR
>LOCXPOR40.289.HIT1.OR.2R.299.7tm_4.exons2.CM028667.1.Mugilogobius_chulae
NLSWEPDILLLEGLRVSPDFSLLAFLMLLLVYLFILCCNVGLVLLICLVRPLRTPMYLLFCNLILNDVFGATIIIPHVLMDISSQLENRRISFTFCALQAFCVNLYGSTSHTVLMAMAFDRYVAICQPLRYNTIMSSCMVLRLTLAAWGSTFFMVSILLGMTLRLSRCRRVIPNLFCDNASLFKLSCGNLLLNNVLGLLYTVVLLGSSLLSVTLTYFKIASVCLKQRSKSLNRRALHTCASHLLVYLLLLLFAFTVVVLHRFPSLERHKKVVSVVGEVLLPALNSLIYGLQIRQIRSRV
>LOCXPOR41.293.HIT1.OR.2R.307.7tm_4.exons1.CM028667.1.Mugilogobius_chulae
MFNSSQISHFTFGVYYDTGPLKWLYFVIVMLAYILIIFSNLLLITVICLNKTLHEPMYIFLCSLFMNELFGSTALFPMLLSEISSDHHTITTYFCFLQIFLVHSYVVIEFVILAVLSYDRYLAICFPLQYHTRMNSNKLICLIAFPWIYAFSIVLVVVVLSSPLKLCDNVISKVYCNNYAVVKLSCSDTSINNIYGLLVTILTVFGPLICILSTYICILKVCFRGSKETRQKVLSTCGPHLASIVNFSFGAFFEVLGSRFDLSKVHSSLQLVLSMYFLVVQPLFNPLIYGFKLTKVRTLSKDMIYSA
>LOCXPOR41.294.HIT1.OR.2R.286.7tm_4.exons1.CM028667.1.Mugilogobius_chulae
MFNSSQVSHFTLGAYYDTGLLKWLYFLIVTTVYILILLSNLLLIIIVCLNKTLHEPMYIFLCSLFMNELFGSTAFFPMLIFELTKDYHTITTYFCFLQIFMLHCYAVIEFVTLAVLSYDRYLAICFPLQYRTRMNSNKVVFLVVFPWLYAFTIVLVVVLLTSPLKLCDHRISKVYCNNYGVVNLSCSDTSINNVYGLVVTILTVFGPLIFIFITYVFILKVCFRGSKDTRQKALNTCGPHLASIVNFSFGAFFEVTGTRFGLIFPHSLLQLVLSVYFLVVQPLLTL
>LOCXPOR42.295.HIT1.OR.2R.304.7tm_4.exons1.CM028667.1.Mugilogobius_chulae
MVNSTQVSYFTLGAYFECGPWRWLYFFMILTVYALIVLSNLLLIVVISLNRTLHEPMYIFLCSLFVNELWGSAGLFPFLLIQVLRDIHAVSYAFCFLQIFCIYTYGSSEMFLLSAMAYDRYLAICCPLRYNTRMGVSKVSTLITLSFLYPFCAIMTVQILAASLPLCGNAIPTVYCNNFYIVQLSCTPTLAHNILGLTNLFVTVFFPLSVILFSYMRILRVCFNGSKQARQKALSTCTPHIASVINLVCGVLFEIVQSRFNMTLVPKLIRIMMSVYFLVLQPLLNPLMYGLKLTKVRVLCKKML
>LOCXPOR43.296.HIT1.OR.2R.301.7tm_4.exons1.CM028667.1.Mugilogobius_chulae
NSSSSHFTLGAYFDTGPLRWLYFVIVLSVYILIVLSNLLLIIVICLNRTLHEPMYIFLCSLFMNELYGSTALFPLLLLQIPLEIHTVSPPFCFVQIFCIYTYVSVEFLTLAIMSYDRYLSICFPLQYNSQMNLTKLFLLVAFSWFYPFISIFILILMSMPLQLCDNVIPKVYCDNYFIVRMACSDTKLNNIYGLIITTVVVLGPLGVIFFTYFHILKLCYVSSKQTRQKALSTCGPHIASIVNFSFGVCFEVLQSRFDLRNVHGAVKVVLSLYFLAVQPLFNPLIYGLKLTKVRLLCKSLL
>LOCXPOR45.298.HIT1.OR.2R.282.7tm_4.exons1.CM028667.1.Mugilogobius_chulae
MAVFLHFTVFVRPDRSVQPAAHRRHLFQQDFTRAHVHVSLRFVCERTLRQHRLVSVSAASDSPGLSLDPCSLLLPADFFIFTYGEIEFFILAVMSYDRYLAICFPLQYHSKMTYAKVYTLIASIWLLIFTFISSLISLSASLPLCGNIIEKVYCNNYSVVKLACSDTTVNNVYGLIQLFLITVPPSSVILFTYFRIFKVCFRGSKQTRQKALSTCTPHLASLLNFSFGVCFEIIQGRFNMNSVPNTLRIILSVYFLTVQPLFSPMMYGLKMTKIRSSCRKML
>LOCXPOR44.302.HIT1.OR.2R.304.7tm_4.exons1.CM028667.1.Mugilogobius_chulae
MANSSQILYFTLDAYYDTGSLKWLYFFITLSLYVLIVLSNLFLIVVIYLNKTLHKPMYIFLCSLFLNELMGSTSLLPFLMLQMLQDVHIIPVQFCFVQTFFLFCYGQIELFTLATMSYDRYLAICFPLQYHSRMTTNKVFILIILTWLLVFVAVFILISLSSSLKFCGNVVHKVWCDNYSVMQLSCSSVTVYNIYGIVHASCIVVGPVSVILFTYIHIFKVCFRGSKQTRQKAMSTCVPHLISIINFVFGSGFEVLQSRFGLISVPSTVQILLSVYLLTVQPPLNPLMYGLQMSEIRVSCKRII
>LOCXPOR45.305.HIT1.OR.2R.304.7tm_4.exons1.CM028667.1.Mugilogobius_chulae
MANSSQILYFTLDAYYDTGSLKWLYFFITLSLYVLIVLSNLFLMVVIYLNQTLHKPMYFFLCSLFLNELMGSSGLLPFLMLQMLQDVHIIPAPFCFVQIFFLFCYGQIELFTLAIMSYDRYLAICFPLQYHSRMTTNKVFILIILTWLLVFVTIFISISLSSSLKLCGNVIHKVWCDNYSIIKLSCSSITVYNIYGIFHTTFIVVGPVSVILFTYIHIFKVCFRGSKQTRQKAMSTCVPHLISIINFAFGTGFESLQGRFDMTSVPSIVRILLSVYLLTVQPPLNPLMYGLQMSEIRVSCKRIL
>LOCXPOR46.306.HIT1.OR.2R.303.7tm_4.exons1.CM028667.1.Mugilogobius_chulae
MANSSQILYFTLDAYYDTGSLKWLYFFITLSLYVLIVLSNLFLIVVIYLNKTLHKPMYIFLCSLFLNELMGSTSLLPFLMLQMLQDVHIILAPFCFVQIFFLFSYAQIELLVLAIMSYDRYLAICFPLQYHSRMTTNKVFILIILTWLLVFVALLILISLRSSVKFCGNVVHKVWCDNYSVMQLSCSNFTVYNIYGLVHASCIVVGPVCIILFSYIHIFKVCFRLSKKTRQKTMSTCIPHLISIINFAFGVAFDLLQGRLRMTSVPSILRILFSVYFFVVQPLLNPVMYGLQMSAIRTSCKGI
>LOCXPOR48.307.HIT1.OR.2R.301.7tm_4.exons1.CM028667.1.Mugilogobius_chulae
VYFTLDAYYDTGSLKWLYFFITLSLYVLIVLSNLFLIVVIYLNQTLHKPMYFFLCSLFLNELMGSSGLLPFLMLQMLKDVHIIPVPFCFVQIFFLFSYGQIELFTLAIMSYDRYLAICFPLQYHSRMTTNKVFILIILTWVFLFIAVFSLISLSFSLKLCGNVVHKVWCDNQSIVKLSCSSITHITIYTMVQGSCIITGPVCVILFSYFHIFKVCFRVSKQTRQKAMSTCVPHLISILNFAFGASFDMFQSRLGKTNLPHILGIFLSLYILTVQPLLNPVMYGLQMSAIRTSCKRMLLQKK
>LOCXPOR47.308.HIT1.OR.2R.303.7tm_4.exons1.CM028667.1.Mugilogobius_chulae
MANSSQILYFTLDAYYDTGPLKWLYFFITLSLYVLIVLSNLFLIVVIYLNQTLHKPMYIFLCSLFLNELMGSSALLPFLMLQMLQDVHMITLSICFMQIFFLFSYGQIELFTLAIMSYDRYLAICFPLQYHSRMTTNKVFILIILTWLLVFVAVFIFISLSFSQKLCGNVVHKVWCDNYSVMQLSCSNFTVYNIYGLVHASCIVVGPVCIILFSYIHIFKVCFRMSKQTRQKTMSTCIPHLISIINFAFGVAFDLLQGRLRMTSVPSILRILFSVYFFVVQPLLNPVMYGLQMSAIRTSCKGI
>LOCXPOR48.309.HIT1.OR.2R.309.7tm_4.exons1.CM028667.1.Mugilogobius_chulae
MANSSQILYFTLDAYYDTGPLKWLYFFVTLSLYVLIVLSNLFLIVVICLNQTLHKPMYFFLCSLFLNELMGSSGLLPFLMLQVLQDVHIIPVPFCFVQIFFLFSYGQIELFTLAIMSYDRYLAICFPLQYHSRMTTNKVFILIILTWVFLFIIVFILISLSSSLKLCGNVVHKVWCDNQSIVKLSCSSITHINIYSIVQGCCTITGPVCVILFSYFHIFKVCFRVSKQTRQKAMSTCVPHLISILNFAFGASFDMFQSRLGKTNLPHMLGIFMSLYILTVQPLFNAVMYGLQMSAIRTSCKRILLQKKI
>LOCXPOR49.314.HIT1.OR.2R.304.7tm_4.exons1.CM028667.1.Mugilogobius_chulae
MANSSQILYFTLDAYYDTGLLKWLYFLLTLSLYVLILLSNVLLITVICLNSNLHKPMYIFLCNLSMNELMGSTSLWPFLMLQMLQDVHTITATFCFVQIFFLFSYGQIELFTLAIMSYDRYLAICFPLQYHSRMTTNKVFILIVLTWLLVFVTIFILIAFTSPLKLCGNVIDKVWCDNQSIVKLSCSINTHITIYTIVQGSCIITGPVCVILFSYFHIFKVCFRVSKQTRQKAMSTCVPHLISILNFAFGASFDMFQSRLGKTNLPHILGIFLSLYILTVQPLLNPVMYGLQMSAIRTSCKRML
>LOCXPOR50.316.HIT1.OR.2R.304.7tm_4.exons1.CM028667.1.Mugilogobius_chulae
MTNTSQILYFILDVYYDTGPLKWLYFLIILSVYILIGLSNFLLITVICLNRNLHKPMYIFLCSLFLNELMGSTSLLPFLMLQMLQDVHIIPAPFCFVQIFFLVSYGQIELFTLAIMSYDRYLAICFPLQYHSRMTTNKVFILIILTWLLVFVADFILISFTSPLKLCGNVIHKVWCDNYSVMQLSCSSVTYINIYGIVQGCFILIGPVSVILVSYFHIFKVCFRVSKQTRQKAMSTCVPHLISIINLAFGASFELLQGRLGMTSVPSVLRILLSVYLGVVQPLLNPVMYGLQMSAIRTSCKKIL
>LOCXPOR51.318.HIT1.OR.2R.303.7tm_4.exons1.CM028667.1.Mugilogobius_chulae
MTNTSQILYFILDVYYDTGPLKWLYFLIILSVYILIGLSNFLLITVICLNRNLHKPMYIFLCSLFLNELMGSTSLLPFLMLQILQDVHIIPAPFCFVQIFFLFSYGQIELFTLAIMSYDRYLAICFPLQYHSRMTTNKVFILIILTWLLIFVADFILISFTSPLKLCGNVIHKVWCDNFSVMQLSCSSVTYINIYGIVQGCLIVIGPVSVILVSYFHIFKVCFRLSKQTRQKAMSTCVPHLISIINFAFGASFELLQGRLGMTSVPSVLRILLSVYLFVVQPLLNPVMYGLQMSAIRTSCKKI
>LOCXPOR52.320.HIT1.OR.2R.303.7tm_4.exons1.CM028667.1.Mugilogobius_chulae
MTNTSQILYFILDVYYDTGPLKWLYFLIILSVYILIGLSNFLLITVICLNRNLHKPMYIFLCSLFLNELMGSTSLLPFLMLQMLQDVHIIPAPFCFVQIFFLFSYAQIELLTLAIMSYDRYLAICFPLQYQSRMTTNKVFILIILTWLLVFVADFIIISFTSPLKLCGNVIHKVWCDNYSVMQLSCSSVAYINIYGIVQGCFILIGPVSVILVSYFQIFKVCFRVSKQTRQKAMSTCVPHLISIINFAFGATFELLQGRLGMTSVSSILRILLSVYFFVVQPLLNPVMYGLQMSAIRTSCKRI
>LOCXPOR53.322.HIT1.OR.2R.305.7tm_4.exons1.CM028667.1.Mugilogobius_chulae
MSLNSTLSYFTLSAYIDIGQLTYLFFLILLCLFLCIICANSLLVYVISVNRSLHEPMYIFLCCLFVNDLYGSSAVFPMLLTQILSDVHQIAFHFCLLQNFCLFSYGGSELLILAAMSYDRYLAICCPLEYQARMTPNRIAFLLALTFACPWFLCIVMTFLSATLRLCDNVIHKVYCDNHSVTKLACSDTSIINVWGLFITTLSVIVPLVIIAYSYVIILKVCFSGSKQTQQKAVGTCAPHIASLLNFTLGASFEILQSRFDMSGVPNVLRVVLSLYWLTCQPLFNPLVYGLNLSKVRVICQSLFF
>LOCXPOR54.324.HIT1.OR.2R.308.7tm_4.exons1.CM028667.1.Mugilogobius_chulae
FVMVNSSQVSHFTLGAYYDSGPLRWLYFFIILSVYALILLSNLLLIIVICLNRTLHEPMYIFLCSLFVNDLYGSTALFPFLLIQMLSDSHLIPIPFCFLQIFCIYHYANTEFFMLTAMSYDRYIAICFPLQYNVKMSITKVSVLIFLSCFVTFVGIAVMTSLTAPLKLCGTVMDKILCGNYAIVKLACFNTKANNIFGLSYTLLSVVPPLCLILFSYGRILHVCFAGSVDTRHKALSTCVPHLLSVLNFAFGCSFQIVQSRFDMSSVNRVVDILLSLYILTVQPLFNPVLYGLKMSKIREMCKRLLCG
>LOCXPOR57.326.HIT1.OR.2R.305.7tm_4.exons1.CM028667.1.Mugilogobius_chulae
MVNYSQVSYFTLGAYFDTGSLRWLFFFIILSVYVLIVLSNLLLIVIICLNRTLHEPMYIFLCSLFINEINGSTVCLLFIAYQTLQDVHVISYNLCFLQIFLLYSYGGVTFTNLAVMSYDRYVAICFPLQYNSHMTLRKVTLLIVVIWLSPFVAVGITIVLTASLRLCGDTIDSVYCDNYLIIKLACADAEVNNFYEVVAATVFVSIPTIIIFFTYIQIFRVCFNGSKQTRQKAVSTCTPHLFSVVNFAFGFSFQIFQTRFDLSHLPQMLRICLSLYHLTCQPLFNTPMYGLNLTKIRIICKNLLF
>LOCXPOR56.332.HIT1.OR.2R.307.7tm_4.exons1.CM028667.1.Mugilogobius_chulae
MVNYSQVSHFTLGAYLDTGPLRWLYFFILLSVYVLIVLSNLLIIVVICLNRTLHEPMYIFLCSLFINEINGSTVCLLLIAYQTLQDVHTISYNLCFLQIFLLYSYQGVTFTNLSIMSYDRYEAICFPLQYNSHMTLRKVRFLIVVVWLSPIVAVAVSIAMTASLRLCGDTLDSVYCDNYLVIKLACGKAEINNIFEVVAAAFCVSIPMILIFYTYIQIFRVCFNGSKQTRQKAVSTCTPHLFSVVNFAFGTSFQVFQTRFDLSHLPQMLRIILSVYHLTCQPLFNTLMYGLNLTQIRIVCKKLFFKS
>LOCXPOR57.338.HIT1.OR.2R.302.7tm_4.exons1.CM028667.1.Mugilogobius_chulae
MVNYSDISYFTLGAYLDTGSLRWLYFFIILSVYALIVFSNLLLIVVICLNRTLHKPMYVFLCSLFINEINGSSVCLLFIAYQTLQDVHIISNNLCFLHIFLLYSYGGVTFTNLAVMSYDRYEAICFPLQYNSHMTLRKVRFLIVVVWLCPCLAVGITIILTASLRLCGDTIDSVYCDNYLIIKLACADAEVNNFYEMVAVTIIPLTIIFFTYIQIFRVCFNGSKQTRQKAVSTCTPHLFSVVNFAFGASFQIFQTRFDLSHLPQMLRIILSLYHLTCQPLFNTLMYGLNLTKIRTVLKNLVF
>LOCXPOR58.340.HIT1.OR.2R.315.7tm_4.exons1.CM028667.1.Mugilogobius_chulae
VKCVRSKKKAMANYSQVSHFTLGAYFDTGPLRWLYFFIILSVYVLIVFSNLLIIVVICLNRTLHEPMYIFLCSLFINEINGSTVCLLLIAYQTLQDVHTIEYNLCLVQIFLLYCYGAVNFTNLAVMSYDRYVAICFPLQYNSHMTLRKVTLLIVVVWLCPCVAVGITVVLTASLRLCGDTIDSVYCDNYLIVKLACSEAVVNNFYEIVAVITFVLIPITIIFFTYVQIFRVCFNGSKQTRQKAVSTCTPHLFSVVNFAFASFFQMFQTRFDLSHLPQMFRIVLSLYHLTCQPLFNTLMYGLNLTKIRTVLKNLVF
>LOCXPOR59.342.HIT1.OR.2R.303.7tm_4.exons1.CM028667.1.Mugilogobius_chulae
MVNSSQITHFTLGAYFDTGSLKWLYFVIVISVYVFTVFSNLLLIIVICLNRTLHEPMYIFLCSLFINEVIGSTVLFPFFLSQIPQDVHNISYSFCLLQIFTVYYYDSVEFTNLTLISYDRYVAICFPLQYNSRMNPKKVALLIILIWLPPFLGVLTTTILTSSLTFCRNSIDTLFCDNYSIIKLSCFDTMVNNLYELVAATITIMLPVCIITFTYIHIFKVCFNGSKQTRQKVFSTCTPHLCSLVNGAFGASFIILQTRFDMSHWPRVVRTVLPLYHLTCQPLFNPLIYGLNLSKMRHACKNV
>LOCXPOR60.343.HIT1.OR.2R.302.7tm_4.exons1.CM028667.1.Mugilogobius_chulae
NSSQVTHFTLGAFFDTGYLKWLYFVIVMSVYILIVFSNLLLIIVICLNRTLHEPMYIFLCSLFVNELFGSTALFPFLLSQIPQDVHKVSYSFCLVQIFTIYSYGSVEFTNLTVISYDRYVAICFPLQYNSRMTTKKIALLIILIWLPPLVAVLITTILTSSLTLCGNVIDTVHCDNYSIVKLSCFDTMVNNLYELVAAITTIMLPVCIIIYTYIHIFKVCFNGSKQTRQKALSTCTPHLCSLVNGAFGALFLIIQTRFDMSQWPHIVRIVLPLYHLTCQPLFNPLMYGLNLSKMRDACKNIL
>LOCXPOR61.354.HIT1.OR.2R.315.7tm_4.exons1.CM028667.1.Mugilogobius_chulae
LSMFSTRRRTMVNYSQVTYFTLGAYFDTGSWKWPCFVFVMSLYILIVLSNLLCIVAICLNKTLHEPMYIFLCSLFVNELYGSTVLFPFLLSQIPQDVHTISYSFCFVQIFTIYTYGCVEFLNLTVISYDRYVAICFPLQYNTRMNTRKVVFLVILIWLPPLVAVLGTIFLASFLTFCGNLIDTIHCDNYSIVKLSCFDTTANNLYELVATVVFLMLPVSIIIYTYIYIFKVCFNGSKQTRQKAFSTCTPHLCSLVNSAFGAAFLIIQTRFDMSHWPHIVIVILPLYHLTCQPLLNPLMYGLNLSKMRQACKNVIY
>LOCXPOR62.355.HIT1.OR.2R.314.7tm_4.exons1.CM028667.1.Mugilogobius_chulae
NTLSNKRRTMVNFSQVTYFTLAAYFDSGPLKWLYFIIVLSLYILIILSNLLFIVVICLNRTLHEPMYIFLCSLFVNELYGSTALFPFLLTQIPQDVHKVSYPFCILQVFTVYFYGCVEFTNLTVISYDRYVAICFPLQYNTRMTTSKVAVLIILIWLPPFVIVLVTTILLSSLTLCGNVINTVLCDNYCIVKLSCFDTTVNNLYELVAASVIILVPVCIILFTYIHIFKVCFNGSKQTRQKALSTCTPHLCSMINGAFGALFFVIQTRFDLSHLSPIVRIVLPLYHLTCQPLFNPLMYGLNLSKLRNACKSMLY
>LOCXPOR63.356.HIT1.OR.2R.304.7tm_4.exons1.CM028667.1.Mugilogobius_chulae
LNSSHFSSFFLSAYLDLGPLRYFVFCILLLIYVITLFSNTLVLSVICLNRSLHEPMYIFLTALFANEVLGSTSLYPFLLVHILKDNPVLVSRHFCFLQIFGIYMYGLTEYILLCVIAYDRYVAICRPLQYKTHMTKAKIITFLFLSFFYSFVMTVAMICQTSTLQLCGNEIPKVYCDNYPVVRLSCFSTENFNIRSICALAFHSSLALGTIFWSYGQILRVCFSRSKETRLKAITTCSPHLASLLNYSVGASFEIMQSRFDMSYLPHFFRLFMSLYFLMVPPLSNPFIYGLVLSKIRVLFRSLV
>LOCXPOR64.357.HIT1.OR.2R.304.7tm_4.exons1.CM028667.1.Mugilogobius_chulae
STNPPFFSLTAYFHLGPLRYLVFTVLLILYVLMLVSNALLFFVICLNRNLHEPMYVFLCSLFGNGIFGSSVMFPFVLHQLLQDIHIVPRGLCYLQIFTLHLYGTVEYYTLCAMSYDRYLAICSPLQYNSLMTRRKMTVLLLMPWLYGVLICFIMVMQSSSLTLCGNTIHKIYCDNFPIIKLSCFDTTPLNIYGLSLTMVNIFSPLMLIFVTYSRILRVCFVGNTQARHKALSTCIPQITSLLNFAISVSFEIIQHRLNMSHVPEFVRVFMSLYCLLVQPLLDPLVYGLTLSKIRTTYKSLFVSK
>LOCXPOR65.358.HIT1.OR.2R.305.7tm_4.exons1.CM028667.1.Mugilogobius_chulae
STNPPFFSLTAYFHLGPLRYLVFTVFLILYVLMLVSNALLFSVICLNRCLHEPMYIFLCSLFSNGIFGSSVMFPFILHQILQDIHIVPSGFCFFQIFALHMYGIVEYFTLSVMSYDRYLAICSPLQYNAVMTRRKMTVLLLMPWLYGFLICFIMIMQSSSLTLCGNNIHKVYCDNFPIIKLSCFDTTPLNIYGLCLTMVNIFSPLTLILVTYMRILRVCFAGNTQARHKALSTCIPHITSLLNFGISAAFEFIQYRVIMSHVPEIVRVFVSLYFLSVQPLLDPFVYGLTISKIRITCKSLFVSKL
>LOCXPOR66.359.HIT1.OR.2R.305.7tm_4.exons1.CM028667.1.Mugilogobius_chulae
STNPPFFSLTAYFNLGPLRYLVFIVFLILYVLMLVSNALLFSVICLNRCLHEPMYIFLCSLFGNGIFGSSVMFPFIIHQILQDIHIVPSGFCFFQIFALHMYGIVEYFTLSVMSYDRYLAICAPLQYNSLMTRRKMTVLLLMPWLYGVLICFIMVMQSSSLTLCGNKIHKVYCDNFPIIKLSCFDTTRLNIYGLCISMVNIFSPLMLILVTYMRILRVCFAGNTQARHKALSTCVPQITSLINFAISVAFEIIQYRLNMSHVPAFVHVFVSLYFLLVQPLLDPFVYGLTISKIRITCKSLFVSKL
>LOCXPOR67.361.HIT1.OR.2R.307.7tm_4.exons1.CM028667.1.Mugilogobius_chulae
MSNVTNFTHFVLSAYLDLGLFRYLVFLLLLLFYVLTLSSNLLLITVIVMNRTLVEPMYLFLCSLFLSELYGATMLFPMLLHHILQQLRQITTYFCFLQIYCLHSYCTVEYLNIAILSYDRYIAICFPLQYHSHMTRARMIKLIAFPWVYGLLLVVTTLCISTSLKLCNNVIPKVYCDNYVVVRMACSDISIINVHGLMVTFTTIVIPFFYMLYTYLRIFRVCFSGSKSLRQKALSTCLPHLVTVINFTIGGSFELVQSRFNMSSVNMVLRVFLSLYCITSQPLLSPVIYGLNISKLRTLCKGLLLAR
>LOCXPOR68.362.HIT1.OR.2R.309.7tm_4.exons1.CM028667.1.Mugilogobius_chulae
MGTNSTMSSDYLEIQGFNIAPPFRYPLFVSLLLIYSSLLVSNVGVLLIIFSDRSLHQPMYLLFCNLPLNDLIGNTVLLPRLMMHIVSGERYISYQQCVAQAFYSHTFGSASHMILIIMAIDRYVAICHPLKYCAIMTGRTVTWLSVAAWGISIVLVSVLIGLTVRLSRCRNTIQNAYCDNASLFKLSCEDVSINNIYGLFFTVLLFTCSMGSIAVTYIRIALLCWMKKNKELNSRAVQTCTSHLVLYIIMMCSGFLTIILHRFPEHPYLRQLAYVFFHVVPAQLNPIIYGLQSRLLRDKIMYYVKRKVS
>LOCXPOR69.363.HIT1.OR.2R.286.7tm_4.exons1.CM028667.1.Mugilogobius_chulae
SDGKYPIVFFGVAIYLFSVFCNLTLLLLIILKRNLHKPMYLILFSLPLNDLIGISSMLPKVLSGIVAESSRVSYPLCVLQAFLLHMYGGGVLFILAAMSFDRYVAICMPLRYATVMTPKLIFCIISLVWGLDFTLNCLLFSLQSRLPKCKSVILNVFCDNPSLLKLTCGNTALNNIIGLFNTAIMQAISVSVQGFSYVKILITCLVSRKSETKTKAVNTCVAQLVIFIMFEIVSTFTILSHRFQNVSPDLQKIMGMLIFLVPPLLNPIVYGLYTNEIRSTFLKVWK
>LOCXPOR69.367.HIT1.OR.2R.307.7tm_4.exons1.CM028667.1.Mugilogobius_chulae
MSDNTTLGNILTLEGLGLNSSSSQYSAFIICVVMYTMILTFNSMVLLTIVASKSLHKPMFILLCNLPISDIIGASAFFPHLAFSIVTKNRLILYNTCMFQAFLIHFYGTANLLILSAMAYDRYVAICSPLRYSAIMTPRTLVKIIFMIWFSNVAIMGTLIVLNVRFKLCRTKIIDLYCNNPSLVKLTCDDTTVNNIYGMFFIAVLQGGSLGVILYTYLQILRLCVVSKQAEMRRKAAQTCGSHLVLFLILQINTVITLSAHRIKSASPFMRRSMGVSVVVFPPFFDPIIYGLNTRELKNAFLMLLKR
>LOCXPOR70.368.HIT1.OR.2R.311.7tm_4.exons1.CM028667.1.Mugilogobius_chulae
NQKTNMSALYNITPEVYFISYNLPPDTVIPTFLFASLNYVIILFCNLLLMLTIILNKSLHQPMYLILLNLPINDLIGSSAFFIQAFKQMLWDSRPISYTACVTQAFFIHIYAAGTVLLLTAMAYDRYIAICWPLKYNVVMTNAHIMKVITFTWLACFILIGVLFGLLLRLPRCRNVIWQPYCDNPSLLALVCENTSINNIYGLFTVAVTQIVSNGMMLYTYLRILMACFNSKRTDTKAKALQTCATHLLVFLLLESLGLFTIISYRLQGISPHLRRFIGISTLVFPPTLNPIIYGLKTKEIRVKFMQFFRN
>LOCXPOR71.369.HIT1.OR.2R.318.7tm_4.exons1.CM028667.1.Mugilogobius_chulae
MFANGTRRDHFTLLCFPGLHPQYYAPASALMCLVYIAIGVGNMFILIFVMYEKKIQKPRYLIFCHLALNDLTFGTVTLPKIIAKYWFGDSLISFYGCFIQMYFVHYLGSVQSFNLMVMALDRFICICFPLRYPVFISNTVVTVLCGIAWFIPLPIMIAIVLQEISLPFCKSNVITQCYCDHISILSQSCTDKFLSITMSTVAVAMFCLLLPLAFIIFSYTSIIVVILKMANVNGRKKAFSTCTSQILITCLFYLPRCFVYLANSTGFTFSPDIRIFIILLYSLLPAAVNPIIYCFKTQDIKDCLFIKLQRVRIGTEQK
>LOCXPOR72.371.HIT1.OR.2R.321.7tm_4.exons1.CM028667.1.Mugilogobius_chulae
MVVSNATVLKNFVIIGFPELHSVYFGPVSVLLLFVFLSIVVGNVFTVVVIYVIKSLHKPTYIIFVNLAMTDIIFAIVTLPKIIGRYWWNDTSILFGLCFTQMYFVHSIGAITSLILLLMALDRFVAVWFPLRYPSVVNNRSISIACFLCWCLTFIRMVGVVSHALSLPYCGIHGNIIPHCYCDHLSITQLGCGDEVKYVKLVSLGIALFGLLLPLSFIIFSYFSVIVAVIRMSQDEKKYKVLSTCAPQIFITCLYYVPRCFVYIAHNVGIKIGPPIQVVIVMLYSLVPAMLNPLIYCFKTKDIKDAITQRLRHRKIADKIK
>LOCXPOR61.372.HIT1.OR.2R.297.7tm_4.exons1.JAABKB010000032.1.Mugilogobius_chulae
SFFVLHAYVWIGPWRFPCFVLTLLLYVSILLLNALLIALIGLRRSLQEPMHLFLVSLFVNEIYGSTFLFPALLVQLLRRRPRVSVSACFLQIFGLYTYVNVQYCNLTVMAYDRYLAVCFPLKYAVLMSSSRVVRVVVSVWCYCFLRELITAALNLRLTFCGDALDSLYCHNFLVARLACSGSALVHVYGLLMTVLCVALPLALLLFSYARILRVCLAGSAQARQKALSTCLPHAVSLLNFSFGGVFAIAQSRLDLSAWPAALRIVLSLYFIVLQPLLNPLVYGLRLKQVRGALDKLL
>LOCXPOR73.374.HIT1.OR.2R.305.7tm_4.exons1.JAABKB010000032.1.Mugilogobius_chulae
LSLSNSSLSSDFSLIGYLDLGVYRFVLFAAVLLCYVVIVAANLLVVVAICSSRSLREPMYVFVCSLLLNELNGSAGLFPFFLVQLLRDEHTVGAVLCSLQIFCLYIYVNVQFYSLAAMSYDRYLAICSPLRYASRMTPRTVALLVSLCWLLPVAAIVTMTTLSATLTYCRRAIERLYCDNYSVVKLSCENTLVNNVYGLLYTFIVLFGLMLVIVWCYARILRVCFSGLKQRHKALSTCTPHLASMMNFFLGCFLEIIQSRLNMEMPQWLRVFLSLYFITFQPLFNPVLFGLNLRKIRVACKRLLT
>LOCXPOR74.376.HIT1.OR.2R.308.7tm_4.exons1.JAABKB010000032.1.Mugilogobius_chulae
LMMLLSNSSWVSSLVLSMYSDPGRLRWFYVLVLSCMYALTLLWNVLLIAVIVWDRTLHQPMYVLLVSLFMNELYGGTSVFPFLLFQIVQESHEISRAACFLQIFCLYSYGNVTLLTLAAMSYDRFVAICFPLQYHARLSCRKAAKMAAATWLFVLLEVGFMVSLSAPLRLCGRHISKVYCDNYSVVKLACGDTTVNNVYGLLYTCVACVYVPALILYSYVRIIRVCVSGSARTRRKALSTCAPHLAAILNLAFGGFFEILQSRFDMSHVSASVRVFLSLYFLVCPPLFNPFIYGLNLSSVRNSCRRLL
>LOCXPOR76.378.HIT1.OR.2R.298.7tm_4.exons1.JAABKB010000032.1.Mugilogobius_chulae
LVQKMNSTLSFFVLTSYLPLGSVRFFVVLLVALLYVLILLLNGFLLVVILVTRTLHQPMFFFLCSLFVNELYGSSALFPFLLLQLPQERHLVSAPCCFLQIFCLYTYAHVEFCTLAVMAYDRYLAICCPLQYHRRMTLQRAGFLLLLVWVYSFVKFSITLALSLRLTYCGNSVSSVYCHNYLVARLACSGNSVNNIYGLFGVVLTILVPLVPILFSYGRILKICWSSSGHMRQKALSTCAPHLVSLLNFSFGCSFEILQSRFDSSTSGVGRVLLSLYFLMFQPLLNPLMYGLQLRRIR
>LOCXPOR76.380.HIT1.OR.2R.299.MFS_3.exons1.JAABKB010000032.1.Mugilogobius_chulae
AYLPQAQAVQHRREQRLQSGVVHRHKHLAGAAQILQVEATGHEVEDATEAEVYDGQEVWRAGAERFVARQAAAAVTDAQDLHVRQRDGGERHQRRHHQTRQTVHVIDLRVGAGQLHDQVVSAVNRVQQVPAERQAQRERQRDHTSHKRVSPDQQHQQQHLLRAHTSVVLQRAADGHVTVVRHHRQRPELDGGVGVLREDLQEARGHGHAVNAEQNLRQKEREDGRAAVQLVHKQRQQQEEHGPVQRAVQRDHAHQKRVQTHDYQEQTEHAREEERRQSAHVQVTSEQEGLERGGVKVNH
>LOCXPOR76.380.HIT1.OR.2R.299.MFS_3.exons1.JAABKB010000032.1.Mugilogobius_chulae
MVHFNSSSLQSFLLTGYLDVGALSPLFFSCVLCLFLIIVCLNSFLVCVIALNRSLHGPMFLLLLALFVNELYGSAAIFPFLLSQVLLSVHSVSVSSCFLQIFAQYTYATIEFGTLAVMAYDRYVAICCPLQYHTRMSAQKVLLLVLLVWTHAFVRCMITLSLTLRLTFCGNLLDSVYCRNYLIVKLACSDAQVNNVYGLASLVVSTLMPLAAISLSYVKILSVCYGGSSLTRHKALSTCTPHLLSVINFCFGCIFDLVASRFDLKDLGSAGQVLMSVYYSTLQPLLTPVLYGLSLRKVR
>LOCXPTilTARs.A044.189.HIT1.TAAR.1R.274.7tm_1.exons4.CM028648.1.Mugilogobius_chulae
GDHDRRGVLLPTPEQLLQEAQRSHPEPGCRHLHPAVSHGSDHHCAQPAEPCPALSLRAASLLHQLHPPFPGRVGLLCGDCGHSRREPHVQNVLGLGRPHVRHLFHSSITLVSASVGNMVLISVDRYVAICDPMRYQTKITLKIIGIGIALCWLGSLLYTFCLMYENLVEPGKHMSCRGECMINVSGEADLAIVFIIPVSIVVVLYLRVFAVAVKQARAMRCQVTNHRMSPRLRHSNRKSKQRELGCGGGGFPHLLFTVLLRVSNRREPFDRFAD
>LOCXPTilTARs.A044.276.HIT1.TAAR.1R.293.7tm_1.exons2.CM028649.1.Mugilogobius_chulae
ITNVVLAFGSLLTSFLNLIVIIAIAHFRQLHTTTNLMLLSLAVSDFFVGLVVIPVDGTKWRMCWTVGDVLCVLYFIITVTLLSASVGNIVLISVDRYVAVCQPLHYQSRMTKNTISIGIFLSWVYALVFPLSFLSGNFVNLGKYKSCEGECVVYYSKEADIIMFFVIPCGIIIVLYTRVVTVAITQARAMRSRVTAVNAKTNKMSELKAVRNLGVIVVVYLVCYCPYFIVTYSGTSFTILGIPLFVLATSLVYLNSCLNPLIYTMLYPWFRKAFRLIVTLQIMKPGSSNLNIM
>XPLOC_88.1.TAAR.1R.315.7tm_1.exons2.CM028656.1.Mugilogobius_chulae
MEEEGELCFPQMPNRSCRLPRVEPSESLVYSLILGSLSVLVTVLNLLVILSICCFRRQLQTSTNQILLSLACSDFLLGLVVIPVSFWTWGRCWTWGEYACTSYYFFIASLQIATLYTVVLISVDRYVAVMDPMRYRTRMSTCNVRISIGATWCYAVLFCFITMNGMFAPDKPVRCLGECTITVLVEGDLILGLMLPLLIIIGLYARILSVVVAKIQTAQLNCTSHVSDKMKVKQMFELKAAKNLGIVVAVHLLCLIPYYSTSYSTGGAIDTGGNVSFYISGFLLFLNSLINPIIYVLIYPKFRKAFKIIITLKIL
>LOCXPMedTAR.020.340.HIT1.TAAR.1R.286.7tm_1.exons2.CM028657.1.Mugilogobius_chulae
ATSIYVLCFVLVTLAAVTLCGNSLVIFSIVYFRKLQTPSNFLVLSLAAADLLVGAVIEPANIFLFANPCWFNEYMLCIIRGLFDIILCMSSILNLCLISLDRHVAVCHPLSYRNKITVNVAAIMIVVVWTISGVCGVVMTFGVQGECVIMKNLKRAMIAPFVCFCIPVIVMVTIYMKIFYVVHKQVRSINSINVGNRVSKTEKKATLTLMIVMGIFVICWTPFILCISSIPFMPLIIVEVFKWLGWSNSMMNPFIYGAFYSCYRSAFKMILNGKIFRGDFKDARLE
>LOCXPTAAR1.318.HIT1.TAAR.2R.312.7tm_1.exons2.CM028648.1.Mugilogobius_chulae
GDCGGGGAVLPSSPQQLLQKAPEPHTRDCACVCSPLSPVSAHHHTQPVGNHFHCTLQTAPLSHQPHPPLFGRVRFPHRPCGIPVETFMWKSCWPFSDLLCLLYFLIPVTLLLSSIISMAFISVDRYVAICDPMHYHSRVTVKSVSVTICVCWVYSVSFAFATLYENYNNIGKYKNCRGECVVSMSGVMELVLGFFIPISIIVVLYMRVFVVAVSQARAERSQVAVFTMHIVQSNKSEIKAARNLGVLVLVYLLCYCPYYIVLTSQYILVGMTIEIVLVFVMYVNSCINPIIYAFFYPWFRKATKIIVTFQIF
>LOCXPTAAR2.338.HIT1.TAAR.2R.324.7tm_1.exons3.CM028648.1.Mugilogobius_chulae
VSLMMEVELCFPHLHNSSCINYQASILEINAANVLLSLLSTVTAALNLLVIISISHFRQLHSTTNLILLSLAVSDFLVGLVVVPIYSTITVWKICWYFGDILCGLIYFVPTIAIAASVGSIVLISVDRYVAICDPLRYPTRLNEKVVGVSIFVCWIYGFLFAISVYIDNVINKDKYRSCHGECLVYSPREGLFFVIFMVPFSIIVLLYIRVFITAASQARAIRSNVTSVISKTTRKSEIKAAWNLGIVVLVYIMCNSPYYVVAYSETNIVIFGVPIYLLSIYLYLTNSCINPLIYAMLYPWFRKTIKLIVTLQIVRHGSSDLKV
>LOCXPTAAR3.347.HIT1.TAAR.2R.317.7tm_1.exons2.CM028648.1.Mugilogobius_chulae
VELCFPHLHNSSCINYQASILEINAVNVFLSLLSTVTAALNLLVIISVSHFRQLHSTTNLILLSLAVSDFLVGLVVIPVLSTVWKICWYFGELLCGLIYLVPTIAIMSTVATAVLISVDRYVAICDPLHYPTRMNEKVVGVSISMCWMYGLLFAISVNFDNVINKEKYRLCHGECLAHTSREGLFFMIVIIPFTIIIILYIRVFITAASQARALRCNVTSFTSKTSRKSEIKAARNLGIVVLVYILCSSPYYIVSYSEANIVVFGVPLDFLCIYLYFTNSCINPLIYAMLYPWFRKTIKLIFTLQILRHGSSDLKIL
>LOCXPTAAR4.349.HIT1.TAAR.2R.316.7tm_1.exons2.CM028648.1.Mugilogobius_chulae
ELCFPHLHNSSCINYQASILEINAVNVLLLLLSTATAALNLLVIISISHFRQLHSTTNLILLSLAVSDFLVGLVVIPVFSTVWKICWYFGELLCCLIYLVPTIAIMSTVGTVVLISVDRYVAICDPLHYPTRMNEKVVDVSISVCWIFAFLYAISIYIDNVINKDKYQVCHGECMVYSPREGVFIVVFAIPFTIIVLLYIKVFITAASQARAIRSNVPSFTSKTSRKSEIKAARNLGIVVLVYIICTSPYNIVTYSETNIVVFGVPVHLLCMYLYLSNSCINPLIYAMLYPWFRKTIKLIFTLQILRDGSSDLKIL
>LOCXPTAAR5.359.HIT1.TAAR.2R.318.7tm_1.exons2.CM028648.1.Mugilogobius_chulae
EAELCFPHLHNSSCINYQASIFEINAANFLLSLLSAVTAALNLLVIISISHFRQLHSTTNLILLSLAVSDFLVGLVVIPVFSTVWKICWYFGEYLCGLIYLVPAIAIIASVGTIVLISVDRYVAICDPLHYPTRMNEKIVGVSISVCWTYGFLYALIVYTDNVINKDKYQLCHGECMVYSPREAVFIVVFLIPFTIIVALYIKVFIKAASQARAIRSNVTSVISKTTRKSEIKAARNLGIVVLVYILFNSPYYFVAYSEANIFIFGVPLQLLTMYLFFTNSFVNPLIYAMLYPWFRKTIKLIVTLQILRHGSCHLKIL
>LOCXPTAAR6.360.HIT1.TAAR.2R.312.7tm_1.exons2.CM028648.1.Mugilogobius_chulae
ELCFPHLHNSSCINYQASIFEINAANVLLSLLSAVTAALNLLVIISISHFRQLHSTTNLILLSLAVSDFLVGLVVIPVFSTVWKICWYFGEYLCGLIYLVPTIAIIATVGTIVLISVDRYVAICDPLHYPTRMNEKVVDVSISVCWTYGFLYALISYIDNVINKDKYQLCQGQCLVYSPREGVFIVVFAIPFTIIVALYIRVFIKAASQARAIRSNVTSVISKTTRKSEIKAARNLGIVVLVYILFNSPYYFVAYSEANILVFGVPIQLITIYLFFTNSFVNPLIYALLYPWFRKQSNSFSLCRYLDMDLVT
>LOCXPTAAR7.364.HIT1.TAAR.2R.316.7tm_1.exons2.CM028649.1.Mugilogobius_chulae
ELCFPHLHNSSCRKTKIDPTQNQITDVLLAFASMLTSFLNLIVIIAIAHFRQLQTTTNLMLLSLAVSDFFVGLVVIPVEGTTWRICWTVGDIVCVFYYVLVITLFTASVGNIVLISVDRYVAICQPLHYQSRMTKNTITIGICMCWVYALVYTMLFFSGNFINPGKYKSCEGQCVVYYSKEVDIIMGFVVPFSIIIVLYTRVVIVAITQARAMRSHVTAVNAKTNKRSEIKAVRNLGIIVVVYLACYCPYFCVVYSGTYITILGISLYEIVISLIYLNSCLNPLMYTLLYPWFRKAFKLIVTFQIMKSGSSDLNVM
>LOCXPTAAR8.368.HIT1.TAAR.2R.317.7tm_1.exons2.CM028649.1.Mugilogobius_chulae
ETELCFPHLHNSSCRKTKIDPAQNLFTDVLLALASMLTSFLNLTVIIAIAHFRQLQTTTNLMLLSLAVSDFFVGLVVIPVMGTTWRLCWTVGDILCVIQFVVVMTLFIASVGNIALISVDRYVAVCQPLHYQSRMTKSTVSIGISMCWVYALVYTILFLSRNFVSLGKYKSCEGECVIYYSKEGNLIMGFALPCGIVIVLYTRVVIVAITQAQAMHSHVTAVNAKTSKRSEIKAVRNLGIIVAVYLACYCPYFCVAYSDTYITILGTPLIVYAVSLIYLNSCLNPLIYTLLYPWFRKAFKLIITLQIMKPGSSELNI
>LOCXPTAAR9.374.HIT1.TAAR.2R.319.7tm_1.exons2.CM028649.1.Mugilogobius_chulae
VMDETELCFPHLHNSSCMKNKINPTENHITNILLAFASLLTSFLNLIVIIAIAHFRQLHTTTNLMLLSLAVSDFFIGLVVIPIDGTKWKICWTVGDILCVVYYVVMVILLTASIGNIVLISVDRYVAICQPLHYQSRITLTTISIGISLCWVYAFVFALLFLSGNFVSLGKFCEGECWVYYSKEVEILLSFVFPCGIVIVLYTRVVTVAISQSRAMRSHVTAVNAKTSKMSELKAVRNLGIIVVVYLTCYCPYFCVVYSETSITILGIPLIVYAMSLVYLNSCLNPLICTMLYPWFRKAFKLIVTLQIIKPGSSKLNIM
>LOCXPTAAR10.389.HIT1.TAAR.2R.323.7tm_1.exons2.CM028649.1.Mugilogobius_chulae
FSIMDEIELCFPHLHNSSCRKNRIDPNENQSSNVLLAFASLLTSFLNLIVIIAIAHFRQLQTTTNLMLLSLAVSDFFVGLVVIPVEGTKWKICWTVGDVLCVVYYVVVMTLFIASIGNIVLISVDRYVVICHPLHYQSRMTQNTISVSISMCWVYAFVYTVLFLSRNFVSPGKYKSCEGECVIYYSKEVDIILGFAVPCGIIIVLYTRVVIVAITQARAMRSHVRAVNAKTSKRSEIKAVRNLGIIVVVYLACYCPYFCVAYSGTSITILGTPLVVYALSLIYLNSCLNPLMYTMLYPWFRKAFKLIFTLQIMEPGSSDLNIM
>LOCXPTAAR11.390.HIT1.TAAR.2R.320.7tm_1.exons3.CM028655.1.Mugilogobius_chulae
LCFPLSNNSCRKIPRAQPEATIIYTLLSAITVVTVVLNLLRQAIHYHIIKQLHTCTNLLLLSLAASDFLVGFIQMPFQIFFYHGCWYLGDFACALSNLSSFLVVSASVGNMVLISVDRYIAICDPMFYPSKVTVNRVKASIFLCWIFSTVHAVWILRDLLGQPDIYNSCIGECVLIVNYAEGVVDLVVTFLAPIIVITFLYMRVFVAAVSQARAMRSQISSITIGPIAVTVQKSEMKAAKTLGLLVVVFLLCSCPYYCFTVAADSNLFGASSGEAELWLIYFNSCINPIIYVFCYPWFRKTVKMILTFRIFKTDSCEAKV
>LOCXPTAAR11.399.HIT1.TAAR.2R.321.7tm_1.exons3.CM028655.1.Mugilogobius_chulae
EFCFPTINNSCKKTPHTEPEATLIYSLLSTITILTVVLNLLLIAISQDHCLHLHTCTNLLLLSLAVSDFLVGSIQMPFQIFHYRGCWFLGDIACVVYYFSAFLVVSASVGNMVLISIDRYVAICDPLFYPTKVTVKRVKFCVALCWLFSTVHASWILRDMLEQPGMYNSCVGECVLSVNYAEGIVDIVATFLLPFTIITVLYLRVFAVAVYQARAMRSHVSSVALQRSGAMAKKSELKAAKTLGVLVVVFLLCSCPYYAFSMAAESSQLGALSGNIELWLIYFNSCVNPLIYTFSYPWFRRSIKSIITLQILQPDSRQSNI
>LOCXPTAAR12.403.HIT1.TAAR.2R.329.7tm_1.exons2.CM028655.1.Mugilogobius_chulae
QMRLSCVFQLSTTRAEGPHDRSWRPHLSTSCCLPSLSSLWSSTCWSSSPSLTSGRNNCSSTPAPISSSSLWPQQISGGITPDAFTDLISQRCWMLGDIPCAVYFFSGYFVVGASCGNMTLISVDRYIAICEPMLYHSKVTVRRVQACICVFWISLFIHDSWVLRDFVKYPGIHNRCVGECVLVLTHTDEGNADIIISFVLPFTLITVLYLRVFAVAVSQARAIRSQIRTVALQRSGAMPKKMELKAAKTLGIVVIAFFICSCPYYAFALTPENYPLDPSSGPLEVWLIYFNSCINPIIYAFSYPWFRRSMKHIVTLKILDPNSRDCNIL
>LOCXPTAAR14.405.HIT1.TAAR.2R.314.7tm_1.exons2.CM028655.1.Mugilogobius_chulae
LLSASELLMQEAHSPLCGGHAHICAAVLCLSHHCCSQSACHHLHLSFQAAPHSHQPPPPLSGCGRPLSWPCFDACRNHLHRELLESRRHRLQRLLSHDYVITSASVANMVLISVDRYIAICDPLNYHTKVTIKRAKLGILLCWFLSILYRMVIMEDQLSHPGMSNSCTGECVVIIHYIAGAIDLVCTFIIPILIIIILYMRVFVVAMLQARALRSQIASVKKQQAGNVMAKKKELKAARTLGIVVVVFLCCFCPYYVPSLVGEDTAVDASSVTVEIWLAHFNSCLNPVIYAFSYPWFRKSIKLILSLQIFKSGS
>LOCXPTAAR13.408.HIT1.TAAR.2R.315.7tm_1.exons2.CM028655.1.Mugilogobius_chulae
IVDENDLCFPQLHNASCKKIVRPYLTALLIHTLLYFISLVTTVLNLLVIISISHYKQLHTPTNFLVLSLAISDFCVGLLMFFQILFVNGCWLFGDAVCIFYQLVSFVVTSASLGTIVLISVERYIAICQPLHYHTKVTENRVRFCVCLSWLCSSLYNFMVLKDSITNIASFSCYGDCGATINYFAGVVDILVSFLFPVTAITVLYMRVFFVVVRQVRAMRSQITAKSQKTVFASKSELKAARTLGIIIVMFVICLCPYYIVIIGQDTFFSTSSAAVIYLIYFNSCLNPVIYTFCYPWFRKCLKNIVTLQILQPGS
>LOCXPTAAR14.411.HIT1.TAAR.2R.324.7tm_1.exons2.CM028655.1.Mugilogobius_chulae
VEEYDLCFPNVFNASCKKITRPYAITMLIYTVLYFISMLTTTLNLLVIISISHYKQLHTPTNFLLLSLSISDFSVGLLMFLQTLFVDGCWFFGDAMCIVYQYLSYVVTCASMGTIVLISVDRYIAICQPLHYYTKVTEHRVRFCICLSWLCTVVYSALILKDNMEKPGSFNSCTGECVAAINYYAGVVDLFISLIFPVSAIAFLYMRVFVVVMAQIRAMHTKITTTKSQRTVFANKSELKVARTLGVVIVMFLICLCPYYFVVLTGQDTVLNASSAAVVLYLVYFNSCLNPLIYTFFYSWFRKCLKNIVTCQILQPGSSKTRIM
>LOCXPTAAR15.413.HIT1.TAAR.2R.282.7tm_1.exons2.CM028655.1.Mugilogobius_chulae
TMETTELCFPELHNNSCRKPRPSPSDALLSYYLLSLLCLLTVSMNLLVIISIAHFRHRILHSPTNLLILSLAVSDFLVGLLLIPVQIALTETCWFLGGALCALYYLASFTFVASSVGNVVLISIDRYLAICDPFHYNTKVTNNSVVFCICACWLVAFFYNCLILIDFFADPDAQSSCNGECVVVLNNITGNVDLICTFIGPISVIVVLYLRIFMVVVSQARSMQSKVVTLQQTVTLSVRKSEIKAARTLGIVILIFIACLSPYYIHPSLERRSWTAAHLYSQ
>LOCXPTAAR15.419.HIT1.TAAR.2R.321.7tm_1.exons2.CM028655.1.Mugilogobius_chulae
SMETAQLCFPELHNNSCVKPQPSPTDALLSYSLFSSIGLLTVTMNLLVIISITHFRHRNLHSPTNLLILSLAVSDFLVGLFLIPFQIMLMQTCWFLGSVLCGFYCITSFTVTGSSVGNVVLISIDRYLAICDPFHYNTKVTINNVGFCICACWLGAFFYNCLILKDFLIDPESQSSCYGECVVVLNNITGNVDLICTFIGPISVIVVLYLRIFMVVVSQARSMQSKVVNLQQTMTMSARKSEIKAARTLGIVILIFIACLSPYYIPSFTGEDIVDSTSSQPVVWLWFCSSCVNPFVYALFYPWFRKSIKLIVTLQILQPHS
>LOCXPTAAR16.423.HIT1.TAAR.2R.323.7tm_1.exons2.CM028655.1.Mugilogobius_chulae
ELCFPEFHNNSCRKPQPSPSDALVSHSLLSLISLLTVTMNLLVIISIAHFRHRTLHSPTNLLILSLAVSDFLVGLLLIPVEILLTETCWFLGNVLCALYYMAEFTITASSIGNIVLISIDRYLAICDPLHYNTKVTINRVRFCVCACWLVALIYNSVILKDFLIDPESQSSCQGECVIVLNSITGNVDLVCTFIGPITVIVVLYVRIFMVVVSQARSMQSKVIHLQQTVNMSARKSEIKAASTLGIVILIFIACLFPYYSPSFTGDEIVDSSTSTPLVTWLWFCNSCINPFVYALFYPWFRKSLKLIVTLQILQPHSTHAKVL
>LOCXPTAAR17.424.HIT1.TAAR.2R.319.7tm_1.exons2.CM028655.1.Mugilogobius_chulae
LPELHNISCRKPQPSPSDALLSRSLLSLIALLTVSMNLLVIISIAHFRHSILHSPTNLLILSLAVSDFLVGLLIPVEILLTEGCWFLGSVLCALYYIANFTITSSSVGNVVLISIDRYLAICDPFHYTTQVTINRVSVCICACWIIAFIYNSLILKDFLIDPEAQSSCYGECVVVLNYITGNVDLVCTFIGPVTVIVVLYVRIFMVVVSQARSMQTKVVTLPQTVTMSARKSEIKAARTLGIVILIFIACLFPYYIPSFTGADIVDSSASIPVDNWLWYFNSCANPFVYALFYSWFRKSIKLIVTLQILQTHSTHTKIL
>LOCXPTAAR18.432.HIT1.TAAR.2R.325.7tm_1.exons2.CM028655.1.Mugilogobius_chulae
STMETTELCFPELHNKSCRKPQSSSLSDNLLSVIALFTVTMNLLVIISIAHFRQLQLHSPTNLLILSLALSDSLVGLLLIPVEVLLTKTCWFLGSVLCALYYMTAFTITGSSVGNIVLISIDRYLAICDPLHYTTQVTINRARFCICACWLTAFIYTCLILKDFLIDPDADSSCYGECVVVLNKITGNVDLMCTFLGPITVIVVLYARIFMVVVSQARSMQSKVVTLQQTVTVSARKSEIKAARTLGIVILIFIACLFPYYIPSIIGEDIVDSSTSTPFDTWLWYFNSCANPFIYALFYPWFRKSMKLIVTLQILQPHSTHTKVL
>LOCXPTAAR17.434.HIT1.TAAR.2R.319.7tm_1.exons2.CM028655.1.Mugilogobius_chulae
FPELHNNSCRKPQPSPSDALLSQSLLSLIVLLTVSMNLLVIISIAHFRHSILHSPTNLLILSLAVSDLLVGLLLIPEVLLTKTCWFLGSALCALYYITAFSITGSSVGNIVLISIDRYLAICDPLHYNTKVTTNRVKFCICACWIIAFIYNCLILKDFLIDPDADSSCYGECVVVLNNITGNVDLVCIFFGPVTVIVVLYARIFMVVVSQARSMQTKVGTLPQTVNVSARKSEIKAARTLGIVILIFIACLFPFYIPSLTGADIVDSSASIPVDTWLWYFNSCANPFIYALFYPWFRKSIKLIVTLQILQPHSTHTKIL
>LOCXPTAAR20.440.HIT1.TAAR.2R.328.7tm_1.exons2.CM028655.1.Mugilogobius_chulae
TMETTELCFPELHNISCRKPQPSLSDSRLSYSLLFLIALLTVLMNLLVIIAIAHFRHSILHSPTNVLILSLAVSDSLVGLFLIPVEILLTETCWFLGSVLCALYILMTFTITASSVGNIVLISIDRYLAICDPFHYNTKVTIKRVSLCICACWVITFIYNSLILKDFLIDPDAHRSCYGECVLVLNYITGNVDLVCTFIGPVTVIVVLYVRIFMVVVSQARSMQSKVVTLQQTVTMSARKSEIKAARTLGIVILIFIACLFPYYIPSLTGEDIVDSSTSTPFDTWLWYFNSCANPFVYALFYPWFRKSMKLIVTLQILQPHSTHTKIL
>LOCXPTAAR21.442.HIT1.TAAR.2R.302.7tm_1.exons2.CM028655.1.Mugilogobius_chulae
ELCFPELHNLSCRKPQPSSLDALLSRSLLSLTFLLIVLMNLLVIISIAHFRHRILHSPTNLLILSLAVSDLLVGLLLIPEVLYMETCWFLGSLFCVLYYLIDFTITGSSVGNIVLISIDRYLAICDPLHYNTKVTIKRVSLCICACWVIAFIYNSLILKDFLIDPDAQISCYGECVIVLNNITGYVDFMCTLCGPVTVIVVLYVRIFMVVVSQARSMQTKVGTFAQTVNMSARKSEIKAARTLGIVILIFMACLFPIYIQTFTWEDIVQSNTYTFIFWLWYFNSCANPFVYALFYPWFRKSI
>LOCXPTAAR25.458.HIT1.TAAR.2R.283.7tm_1.exons1.CM028657.1.Mugilogobius_chulae
YVLCFVLVTLAAVTLCGNSLVIFSIVYFRKLQTPSNFLVLSLAAADLLVGAVIEPANIFLFSNPCFNEYMFCIIRGLFDIILCMSSILNLCFISIDRYVAVCHPLSYRNKITVNVAAIMIAVSWTISGVCGVVMTFGVHGECVFMNNLKRAMIAPFVCFCIPVIVMVTIYMKIFYVVHKQVRSINSINVGNRVSKTEKKATFTLMIVMGVFVICWTPFILCMSTPFLNYRMPLIIVEVFKWLGWSNSMMNPFIYGAFYSCFRSAFKMILNGKIFRGDFKDARL
>LOCXPTAAR25.459.HIT1.TAAR.2R.287.7tm_1.exons1.CM028657.1.Mugilogobius_chulae
YVLYFVLVTLAAVTLCGNSLVIFSIVYFRKLQTPTNFLVLSLAAADLLVGAVIEPTSIFLFANLCWFNEYKPCIIRGVFDIILCTASISNLCFISIDRYVAVCHPLSYRNKITVSVAAIMIVVVWTISGVCGVVMTFGVQGERQCVFMKNLKRAMIAPFVCFCVPVIVMVTIYMKIFYVVHKQVCSINRINVGNQVSKTEKKATCTLMIVMAVFVFCWTPFILCISSMPFLNYRMPLIIVEVFKWLGWSNSMMNPFIYGAFYSCFRSAFKIILNGKIFRGDFKDARL
>LOCXPTAAR25.460.HIT1.TAAR.2R.291.7tm_1.exons1.CM028657.1.Mugilogobius_chulae
DSKTHLLYFVLGAIATLTMCGNLLVIFSIIYFRQLHTPTNYLVLSLAVADLLVGVVVIPFSTVLFAHPCSDLQSVCFLRGVFDIALCSASILNLCFISIDRYYAVCQPLRYKSKINLPVTAAMILITWTVAITIGSFITLGGRKISSRCAFVQGLNFGSIIAVVAYYIPAIIMCTIYLKIFHVAQKQARSIHNAYSGEAVSKMERKATRTLAIVMGVFFLCWSPFSMCATFLPLNSFKVPLTVMEVFKWFGWSNSMLNPFIYAYFYSWFRCAFRMILSGKIFKGKYNNARL
>LOCXPTAAR25.462.HIT1.TAAR.2R.286.7tm_1.exons1.CM028657.1.Mugilogobius_chulae
LLSFIFGTISVVITCGNLLVIMAVIYFRQLHTPTNYLVLSLSVSDLLVGVVVVPFSTVLFMNPCWFQLCKVRATFDIMLSVSSILNLCFISVDRYYAVCQPLRYKTKITLEIVGTMILITWTAATLCGVIMSIAGKVRGNSNQRCAFFRSSSLNVIGVFIGLYIPLVIMFPIYTKVFLVARRQARSIQSSTGVTVSRMERKATRTLAIVVGVFLFCWAPFLVSMNCIQFIDYTVSDSVFEAFKWLGWSNSMLNPVIYAFFYSWFRSAFKLILSGKIFFRNLTNAKL
>LOCXPTAAR25.463.HIT1.TAAR.2R.289.7tm_1.exons1.CM028657.1.Mugilogobius_chulae
LLSFVFGTISVIIMFGNVLVIMAVIYFRQLHTPTNYLVLSLAVSDVLIGAVVLPFSSVLFLKPCWYLQGILCNIRAMFDIMLSISSILNLCFISIDRYYAVCQPLTYKAKITFPIVGIMIFIAWTASASCGVIITIAGKAQVKPEQKCSFFRRSSLNVIAAVAGLYIPVIIMFSIYTKIFLVARRQARSIQSSTGVTVSRMERKATRTLAIVVGVFLVCWAPFIISMTCLPFIDTTVSDSVFEALKWFGWSNSGLNPFIYAFFYSWFRSAFKMILSGKIFLKNITNTRL
>LOCXPTAAR23.464.HIT1.TAAR.2R.310.7tm_1.exons1.CM028657.1.Mugilogobius_chulae
IHPCFEFHNTTYIFSLNPSILCVFIYIVLSCLGLATVCGNLVVIISIVYFKQLHIPTNYLILSLAVADLLVGVVVFPFSMAQTLTSCLYHENVFCKIRDWFDITLSTSSILNLCCISIDRYYAICNPLTYKNTVTVRVAGLMIFMTWSVAATIGISVIFGGHSQGTCEEKCLVEFLTTITGTIFAFFMPAFIMLCIYTKIFFVAQKQSNSIQISKCGAISKTERKATKTLAIVMGVFLLCMTPYFLCIVFLPLATETPPFSLIEALNWLALSNSMLNPFIYAFFYSWFRSACKMILFGHIFKSNLANAKL
>LOCXPTAAR24.469.HIT1.TAAR.2R.321.7tm_1.exons1.CM028657.1.Mugilogobius_chulae
MNVSYTLHDIHPCFQLVNLTYLLVPPDLSALCVLVYLVLGLLSAVTVCGNLLVIISIVYFKQLHIPTNYLILSLAVADLLVGVVVFPFSMAHTVTACLFHENVFCKIRDCFDVTVSTSSILNLCCISIDRYYAICNPLTYKNTVTVRVAGLMIFMTWSVAATIGISIIIGGHSQGTCEEKCLVEFLTTIAGAIFAFFMPAFVMLCIYIKIFFVAQKQINSIQISKSGAISKTERKATKTLAIVMGVFLLCMTPYFLCIVFLPLATETPPFSLIEALNWLTLSNSMLNPFIYAFFYSWFRSACKMILTGHILTGNYTNTHVM
>LOCXPTAAR25.471.HIT1.TAAR.2R.323.7tm_1.exons1.CM028657.1.Mugilogobius_chulae
KMDMLLNGTDVYIDVHPCRRLNVNSYVLIENPSSLCFLLHFCLSFLSLITICGNLLVIISIIYFKQLHTPTNYLILSLAVADLLVGFVVCPLSVRFSFSFCRFEKDLFCIVRSTFDMSLCTSSILHLCCISVDRYFSVCQPLTYRTKITDSVVVVMIFVSWAVSAFIGIGLTMMNQKQCEGSCFVTVIIANILGLIFAFYAPVFVMLCIYFKIFLVAQKQARSIQASQSGESKMEKKATKTLAMVMGLFLLCWLPFYVCATVTSFSPKSRPPLVFIELLNWFALINSTLNPFIYAFFYSWFRAAFKMIISGKMFKGNFVNSKL
>LOCXPTAAR26.472.HIT1.TAAR.2R.323.7tm_1.exons1.CM028657.1.Mugilogobius_chulae
KMDMLLNGTDIYVDVHPCRRLNVNSYVLIENPSSLCFLLHCCLSFLSLITICGNLLVIISIIYFKQLHTSTNYLILSLAVTDLLVGFVVCPLTIEFSYSFCRFEKDLFCIVRSTFGIVLCTSSILHLCCISVDRYFSVCQPLTYRAKITDSVVVVMIFVSWAVSAFIGIGLTMMNQKHCEGSCFITVIIINILALIFAFYAPVFVMLCIYFKIFLVAQNQARSIQASQSGESKMEKKATKTLATVMGLFLLCWLPFYVCTTVTSFSPDSRPPLVFIELLNWFALINSTLNPFIYAFFYSWFRAAFKMIISGKIFKGNFVNSKL
>LOCXPTAAR28.167.HIT1.TAAR.2R.303.7tm_1.exons2.CM028658.1.Mugilogobius_chulae
RMEEAELCFPHLHNTSCRKTKLDPSQTQITNVLLVLASLLTSFLNLIVIIATAPDQHNLMLFSLAVSDFFIGIFVFRSRASDGKFAGSLETQSVLCTLSYRCRCFSPQWDHRPDLGGSLRGRVSTSALPQQNEQRQNLFSHLHLLGLCFSLLYFVFFFDNFINPDKYKTCEGHCILYYSYEVDIIMGFVVPCVIIIILYTRVVTVAQRQARALRSQATKTNRTSELKAVRNLGIIVLVYLLCYCPYFCIVYSDPSAKVLDIPLIICAIGLVYLNSCLNPLMYTLLYPWFRKAFKLIFTLQIFK
>LOCXPTAAR27.170.HIT1.TAAR.2R.313.7tm_1.exons2.CM028658.1.Mugilogobius_chulae
AELCFPHLHNTSCRKTKLDPSQTQITNVLLVLASLLTSFLNLIVIIAVAHFRQLQTNTNLMLFSLAVSDFFVGIFVIPIEGIRWGVCWMLGDTVCALYFILSLSLLIASVGIIVLISVDRYVAVCQPLHYPSRMSKDRISLAICMCWVYAFVYNSLFFSDNFINPDKYKTCEGHCFLYYSYEVDIILGFVVPCGIIIILYTRVITVAMRQARALRSHVTKTNRTSELKAVRNLGIIVLVYLLCYCPYFCIVYSDPSVTVMDIPLIICAVGLVYLNSCLNPLMYTLLYPWFRKAFKLIFTLQIFKPGSSALNIM
>XPLOC_109.2R.1.TAAR.2R.286.7tm_1.exons..Mugilogobius_chulae
CFPHLNSSCRRLQQPHSSTVLLYTLLAFVSVLTVTLNLLVIISISHFRQLHTPTNALLQSLAVSDLVVGLLGMPVEGVRYMEMCWLLGRLLCALTPYVSYCLLSASLGNMVLISIDRYLAICDPLLYSSKVNLSRVRVLICVCWPVLLSITAVFCHGECVVVISQVAGTVDLFVTCVGPCTVMIVLYVRVFAVAVSQARSIRFRITSTAIANVGNMAKASEKKAARTLGIVILVFLICFCPYYYPAIAGVETSNNLSYFSTLSWIMLLNSCMNPLIYALFIPGLES
>LOCXPTAAR29.185.HIT1.TAAR.2R.313.7tm_1.exons2.JAABKB010000067.1.Mugilogobius_chulae
EQVELCFPELHNSSCRKPPSGTSEAYINLVFGFALSIVTVFLNLLVIISIAHFRQLHSATNFILLSLAVSDFLIGLVATPVNTYVATACWYFGDVLCVLFYFVNCIAFIASAGTVVLISIDRFLAIHDPLRYTTRMNRKVSNISISLCWINAFLCTFFVLFDNWFNLGQYKSCHGECGVSISKEVDLIWAFVIPIVVISVLYIRVFLVVVSQARALRSQVTAVKCKNTKKSETKAAKNLGIVVIVYLLCFCPYYCVAYSDTAFVSLTSPVQTFIVFLLFLNSCLNPLIYTMIYPWFRKTIRLIVTLQIFRFGS
>LOCXPTAAR30.192.HIT1.TAAR.2R.319.7tm_1.exons2.JAABKB010000067.1.Mugilogobius_chulae
EQAELCFPNLHNSSCRKPPSDTTDSYITLVLGFAMSIVIVLLNLLVIISIAHFRQLHSATNFILLSLAVSDFLVGLVATPVSTYIATACWYFGDVLCALFYFVNCTAFLASVGAVVLISIDRFLAIHDPLRYTNRMNGKVANISICLCWINAFLFAFFVLYDNWFNLGEYKSCHGECGVFVSKDIDLIWAFVIPIAIIIVLYVRVFLVVLSQVRALRSQVTDVNCKNAKKSETKAAKNLSIVVLVYLLCYCPYYCVAYSDVLLLSVNSPVQTFIVFLLFLNSGLNPLIYTMIYPWFRKTIRLIVTMQVFRFGSRDLLIL
>LOCXPTAAR31.196.HIT1.TAAR.2R.319.7tm_1.exons2.JAABKB010000067.1.Mugilogobius_chulae
EQAELCFPDLHNSSCIKPPSDTTDALVTLVLLILMSIVITFLNLLVIISIAHFRQLHSATNFILLSLAVSDFIVGLVTTPISAYFVTACWYLGDVLCASFHFVNFVAFIASVGTIVLVSIDRSLAIHDPLRYATIMKGKVANICICLCWINAFLYTFFVLFENWVRLGENNYCHGQCGLFISKEVDIIWAFAIPITIIIVLYVRVFSVVVSQARAMRSHVTAVKCNHVKKSETKAAKNLGIVVLVYLLCYCPYYIVAYSDTLLLSAASPVHSFIMFLLLFNSGLNPLIYTMIYPWFRKAIRLIFTLQILRFGSRDFLIL
>LOCXPTAAR32.205.HIT1.TAAR.2R.316.7tm_1.exons2.JAABKB010000067.1.Mugilogobius_chulae
VELCFPNLHNTSCRKPQSDTSEAYITLVLKNLMSTIITLLNLLVIISIAHFRQLHSATNFILLSLAVSDFLVGLVVTPLSTYVWTTCWYFGDVLCALFYFVSSVICAASTYTVVLISIDRFLAISDPLRYTTRMNGKVVSGSILLCWINAFLFAIFIYFDYWLHLGEYKSCLGECAVIFSKEADLIWGFVIPIVIIIILYLRVFLVVVSQVRAMHSQDTAVKCKDPKKRETKAAKNLGIVVLVYLLCYCPYYIMSYSDTILIFIVSPAQTFVFVLLFLNSGLNPLIYTMIYPWFRKTIRLIVTLQIFRSGSRDVLI
>LOCXPTAAR33.209.HIT1.TAAR.2R.315.7tm_1.exons2.JAABKB010000067.1.Mugilogobius_chulae
METEQAELCFPDLHNSSCRRAKITSEAYTSVVLEIFMSIVITLLNLLVIISISHFRQLHSATNFILLSLAVSDFLVGLVVTPLTAYIWIACWYLGDILCVFFFFVCCIIGAASIGTVVLISIDRFLAINDPLRYTTRMNRTVVRISISLCWINALLFAIFVFFENWLHLGKYRSCHGECAVLYFAELDFFWGFIIPIAIIIVLSARIFLIVVSQVRAMHSQVTAVKCKRARKHEFKATKNLGIVVLVYILCYCPYYIVAYSDSVFLFLSSPVQTFIFLLVFLNSGLNPLIYTMIYPWFRKTIKLIVTLEILRSGS
>LOCXPTAAR34.238.HIT1.TAAR.2R.316.7tm_1.exons2.JAABKB010000067.1.Mugilogobius_chulae
ELCFPNLHNSSCRKPPSDTSEAYVILVLVTFMSIVIALLNLLVIISIAHFRQLHSATNFILLSLAVSDFLVGLVVTPINTYISVACWYFGDAVCAFFIFISGGLCVASVCTVVLISVDRFLAINDPLRYTTRMNENVVSISICLCWINGFLYSFFSLFDNWFNLGKYKTCQGECVVSVLKEVDLIWGFVIPIAVIIVLYVRVFFVVVSQARALRSQVTAVKCKHRKTSEAKAAKNLGIVVLVYLLCYCPFFFLAYSNTLLLSVTSPIQIFTFYLLFLNSGLNPLIYTMIYPWFRKTIRLIVTLQILRSGSRDFLIL
>LOCXPTAAR35.258.HIT1.TAAR.2R.316.7tm_1.exons2.JAABKB010000067.1.Mugilogobius_chulae
EQAELCFPNLHNSSCRKPPTDTSEAYITLVLELFMSIVIVLLNLLVIISISHFRQLHSATNFILLSLAVSDFLVGLVVTPGFAYISTACWYFGDVLCILFCFITSIASLASVGTVVLISIDRFVAINDPLHYTTRMNRKVVNVSISLCWVNAFLCGFFVLFDNWFHLGEYKSCHGECAVTYYKEIDLIWTFVIPIAVIIVLYIRVFVAVMSQVRTMRSQIKSNNSMKSETKAARNLGIVVFVYLLCFCPYYCVTYSNTVFIFLATPVQTFIFLLLFLNSGLNPLIYTMIYPWFRKTTRLIVTLKILQSGSQDFLIL
>LOCXPTAAR36.263.HIT1.TAAR.2R.316.7tm_1.exons2.JAABKB010000067.1.Mugilogobius_chulae
ELCFPHLHNSSCRKPQSHTSEAFTSLVLIIFLSVLIALLNLLVIISIVHFRQLHSATNFILLSLAVSDFLVGLVVTPVSAFFWTSCWYFGDVLCALFYVVTFIIGLASIGSVVLISIDRFVAINDPLRYTTRMNRTVVNISICLCWINGFLYAFFVLFDNWFNLGENKYCQGQCMVYFSKEIDLIWAFIIPVSIIIILYVRVFFVVVSQARALRSHVTDVKCKNAMKSETKAAKNLGIVVLVYILCYCPYYFVAYSDTLHLLVTSPVMTFLNFLILSNSGLNPILYTMIYPWFRKTTRVIVTLQILRSGSRDFSIL
>LOCXPTAAR37.271.HIT1.TAAR.2R.313.7tm_1.exons2.JAABKB010000067.1.Mugilogobius_chulae
EQAELCFPNLHNSSCRKPPSDTSEAFITLVLIVIMSIVIVFLNLLVIISIAHFRQLHSATNFILLSLAVSDFLIGLVVSPFFLYISTACWYFGDLLCALFYFVVNSVCIASVGTVVLISIDRFLAIHDPLRYTTRMNGKIVNLSISLCWINASFYAFFISFDNWFDLGKYTFCHGACTIFFSKEVDLIWAFILPISIIIILYVRVFLVVVSQARAMRSQITVEKSHDIKKSETKAAKNLGIVVLVYLFCYCPYYIVAYSDTLLSSLSSPVQTFIYLLLLVNSSLNPLLYTMIYPWFRKTTRLIVTLQILRSGS
>LOCXPTAAR38.282.HIT1.TAAR.2R.287.7tm_1.exons2.JAABKB010000067.1.Mugilogobius_chulae
ELCFPDLHNSSCRKPPSDTSEAYITLVLVYFMSIVITVLNLLVIISIVHFRQLHSASNFILLSLAVSDFLVGLVVTPALAYISTTCWYFGDILCALFYFVTSTVCVASIGTIVLISIDRFLVINDPLRYTIRMNGIVVSISISLCWLNAILFAFFVSFDNWFKLGEYKPCHGQCLAYVFKEVDLIWAFVIPIVIIIALYVRVFLVVVSQTKAMHSQVATVKCKNIKKSETKAAKNLGIVVLVYLLCYCPYYFVAYSDTLLLSVASPVQTFIFLLVFVNSVLNPLIYT
>LOCXPTAAR38.284.HIT1.TAAR.2R.316.7tm_1.exons2.JAABKB010000067.1.Mugilogobius_chulae
ELCFPDLYNSSCRKPPSDTSEAYITLVLVYFMSIVITVLNLLVIISIVHFRQLHSASNFILLSLAVSDFLVGLVVTPVLAYISTACWYFGDILCALFYFVTCIICVASIGTIVLISIDRFLVINDPLRYPIRMNGTVVSISISLCWLNAILFAFFVSFDNWFNLGQYKPCHGQCLGHFSKEVDLIWAFVIPIVIIIILYARIFLVVVSQAKAMHSQVATVKCKNLKKSETKAAKNLGIVVLVYLLCYCPYYCVSYSDTLLLSVASPVQTFIFLLVFVNSVLNPLIYTMIYPWFRKTIRLIVTLQILSSGSRDFFIL
>LOCXPTAAR39.286.HIT1.TAAR.2R.318.7tm_1.exons2.JAABKB010000067.1.Mugilogobius_chulae
ELCFPQLLNSSCTKTLTDPNYWLLYYAQMCFITLPTITLNLLAIISIAYFRQLHTSTNLILLSLAVSDFLLGLFFFPNESLKTNCWIFGDVFCVLYTALVTTVFTASSGNIALVSVDRYIAICDPFHYASKMTKKVASISICVCWLYGLLYAIFLFLNDLIHLGKNKKCEGECLIYISMEADLVFPFLIPVSIVILLYSQIFVVVMSQAKALRSHGTAAVCKNTTPSATKAVLKSARNLGFVILVYLLCFIPYYIVFYSGTLFYSVAAPIQTFVLILLYVNSGLNPLIYTMIYPWFRKTIRLIVTLQILRSVSRDLSL
>LOCXPTAAR41.307.HIT1.TAAR.2R.316.7tm_1.exons2.JAABKB010000067.1.Mugilogobius_chulae
ELCFPHLINSSCKKLQNHSLQEYVTFVLLSLISLLTTTLNLLVIISIGHFRQLHSSTNLILLSLAVSDFLIGLVVIPVQVLTLSTCWFFGDILCALYYLFPITLTTSSVGTVVLISVDRYLAIIDPLRYPIKMTEKVVNRSISFCWVYAVVYAIFISFDNLRNPGKYKSCDGECMVYFSKEADIIFVFVLPVIIIIVLYMRVFVVVMSQAQMMRSQVTKGTSKTSKKTEMKAARNLGIVVLVYLLCYCPYYCVAYSGLNILFLGAPIEMVMLFILVFNSCLNPLIYAMLYPWFRKTIELIVTLKILRTGSRDFMVL
>LOCXPTAAR40.313.HIT1.TAAR.2R.316.7tm_1.exons2.JAABKB010000067.1.Mugilogobius_chulae
ELCFPHLVNSSCKKPQSHSLHVYLIYAVLALISLLTTTLNLLVIISIARFRQLQSSTNLILLSLAVSDFLIGLVVIPMHGLMWKTCWFFGDILCALYFLLPLSLTASSVGTVVLISVDRYLAIMDPLHYQIKMTEKAVNCSISFCWVYAFIYAIFISFDNLKNPGKYKSCDGECMVYFSKEADIVLVFVIPVLIIIVLYMRIFVVVMSQARSMRSHVTTGTSKASKKTEVKAARNLGIVVLVYLLCYCPYYCVAYSGINILFLGAPIELVMLFLMLFNSCLNPLIYAMLYPWFRKTIELIVTLKILRSGSQDFLVL
>LOCXPTAAR41.317.HIT1.TAAR.2R.317.7tm_1.exons2.JAABKB010000067.1.Mugilogobius_chulae
KSCASHILSTAPAKSLRAAQFHVYLIYAVLALISLLTTTLNLLVIISIAHFRQLHSSTNLILLSLAVSDFLIGLVVIPMHGLMWKTCWFFGDILCALYFLLPLSLTTGSVGTVVLISVDRYLAIMDPLHYQIKMTDKAVNCSISFCWVYAFIYAIFISFDNLKNPGKYKSCDGECMVYFSKEADIIFVFVLPVIIIIVLYMRVFVVVMSQARSMRVHVTTGTSKTSRKTEIKAARNLGIVVLVYLLCYCPYYCVAYSGINVLFLGAPIELVMLFLMLFNSCLNPLIYAMLYPWFRKTIELIVTLKILRSGSQDFVVL
>LOCXPTAAR42.322.HIT1.TAAR.2R.316.7tm_1.exons2.JAABKB010000067.1.Mugilogobius_chulae
ELCFPHLHNSSCINHQANIFELDLVNVLLSLLSTATAALNLLVIISISHFRQLHSTTNLILLSLAVSDFLVGLVVIPIFATMWKICWYFGELLCGLIYLVPSTTIMASVGTVVLISVDRYIAICDPLHYPAKMNEKVAGISISVCWIYAFLYAISVYIDNVINQDKYQLCHGECLVHTSREANFVVAFIIPLAIIVSLYVKVFIMAASQARAIRSNVTALTSKSSRKSEIKAARNLGIVVLVYILCHSPYYFVAYSEPNKLILGVPLQLVSIYLYFVNCCINPLIYAMLYPWFRKAIKLIVTLQILRHGSSDLKVL
>LOCXPENSSDUP00000025372.1.11.HIT1.Ora.1R.295.V1R.exons1.CM028655.1.Mugilogobius_chulae
MSSELFVRGMLYVSLTVIGVPGNLAVIMAFLLLLYRESHLLAADAIVLHLACANLLVVGVRCLLETLESFYLTEVFTDVGCKAVIFVYRTSRSLSIWLTFVLSTYQCLSIAPPGSRWSSLRALFAKYLGLVFFCLWLINTTMSSAGILFSFGSQNNSAQHGINVQFCYVYFPSKLSKEANGAAQVGRDVVPMVLMTLASLIILMFLYKHSQQVKGLRGGSGGGVGAEQRAAKAVVALVTLYVVLYGCDNGIWVYTLTVKQTMKSSLLSDLRIFFSSLYAASAHWSLSRPTGRCKD
>LOCXPENSPFOP00000020313.1.12.HIT1.Ora.1R.291.7tm_1.exons1.CM028657.1.Mugilogobius_chulae
LLSIRIFLSCIGCIGNIILIFFITHSHVKMSSIKSFEVFLLGLCVSNLEQILIVNIYDIIILEDSTAHPGNWSCRLLKFLTISGELSSILFTVVICIYRYEKVRDATERVNLPTHLDNTISAIFISGFCFVLAFSLSAPIFVVNAHTHSENKTKAYCPPDFFNCNELHCPKENYAYKYSFVVICNILPLFIVTLTSCLIISALFHQWKKVEPNAHERGTRHLGTLSRSTLAVLAVMGLFQVDWSLYLFLQLNFQASNVEFWNEMKFFASTSYTSISPYVFGIGNHLFSIRH
>LOCXPOra1.2.HIT1.Ora.2R.312.V1R.exons1.CM028655.1.Mugilogobius_chulae
MDLCEIIKGVSFLLQTGLGILGNSVVLLAYVHIIFSEPKLLPVDMILCHLAFANLLLLLTRCVPQTMTVFGLRDLLNDAGCKVVIYAYRIGRALSVCITCMLSVFQAVTIAPAGPRLSWLKPALPSLVLPTFAGLWFLNMAICIAAPFFSMAPRNGTVPAFTLNLGFCHVDFRDNLSYVINGIAVSVRDFAFVALMLGSSGYILFLLHRHSRQVRGIRRSQGAETRAAKTVVILVVLYAVFFGIDNVIWIYMLTVPKVSPVVADMRVFFSSCYASLSPYFIISSNKKVKARIVCTAEQEQPLDNRKESSEVT
>LOCXPDreOlfCb1.122.HIT1.OlfC.1R.784.ANF_receptor.exons7.CM028656.1.Mugilogobius_chulae
VCGARVPGDVMVGLMLPCHGSIQNLTARTRPESYQCSDFALVPFVRSLAAIHAIEEVNAAGVLPGIYLGYMMCDTCSHSSKALQNVELMLAHNHSIHTHCDNTDYRPEVKAVLGARYSETSISVAKLLSVYMIPLLSSTSSSPALSDKLRYPVFLRTVPSDVHQTRALTQLMVHFSWNWVGVVYRDDDYGKAALQSFLQDAQRANVCAAYQEVLPFQFHPQHNAAEVQRVARQICSSSAQVVLLLLKPEQVKAIFKEMIKTNTKKIWIASDSWASNGPLAQMEGINKVGDILGFMFISGKSKSFDNYLRNLSVPPEGYNHFIEEYKNLRFNCTPECFQNNTPAYCQTLDTGEAFLERVAVWAVAHALRKVLDCSSSLCTGQTDFPPWKLLEELKKVNFEYENQTFYFDDKGDSLNGYDLLMWTKEGNHRTFSKIGRYRALDECIQIDDISLDWYTTNNSTVPVCRCSERCRPGFFKKILNVSCCYKCIPCDEGSFTDDWDHEDCKICPNDTWCLQGQDRCLPRREVYLHWTAAHPIAIMAATGFGFLLLLFVLILFWFYRESSVMKRAEVSISTVMVAGLSVSFASVICFMGKPCIHLCRARQVMYAVGFTMCVSCVLVKAYRTFLAFLPFGQVLHRRMNKLYQPATIIIVLTFLQGVICGLWLIFDSPNVDQTTPSQLNLKKVVQCHEGTTYIGFGIMLSYIALLALVGFLLAFKGRKVPQQFSETGYIIFSMLMYLFVWVCFVPVYITNKEERTAVQASAILVSNYGIIFCHFLPKCYEAIW
>LOCXPOlfC1.122.HIT1.OlfC.2R.841.ANF_receptor.exons11.CM028658.1.Mugilogobius_chulae
AMQCSGYDNENRKELSLNGDVIIGGLFNLFYKPSYPVFLNFTTQPYYAPCNGLEPGTLKSVYAMAFAVEEINRNSSLLQGVKLGYRIMDSCSRYPWALAAALSLISGNAPKCQSEKLKTSGNKGTVSYYKAQVASLIIGATSSTTGIILSNSLASLSTPIISYLASCPCLSERAKYPNFFRTIPSDVFQSRALAQLAIRFKWSWVGAVIANTDYGHLALQEFQEEIEGKGICVDFIVAVNRETIKSDAKRAALRIQASTVRVILIFCWYTDVREVFTELAQRNITGRQFLASEAWSTSEDIIGNADLSEVANGVLGVAIRSAEIPGFEYYVRSLHPSQRPYDEFLTEYWETEFGCAPLPSSSSFLPPCNGTDSLFTVNNHFTDMSQLRITYNVYLAVYAAAHAIHSLLSCPDKKASATSNCSSPNNITAAQLLQHLNNVNVSTPHGEWFGFQGADIQPKFDLVNWQKTAERSLKLVRIGAVDGFDIDLNETVIQWNTGSSQVPVSMCTVSCEPGTRKAIRKGEPVCCFDCIPCGEGEVSNKTDSLQCDRCPLEFWSNPARTSCIPRQLDFLSFNETLGITLATVAVSGAVVTTAVFVVFLYYRQTPMVRANNKELSFLLLVSLKLCFLCSLVFIGRPSVWSCRFQQAAFGISFVLSVSCLLVKTMVVLVAFRSSRPGSETLMKWFGPHQQRGSVGFFTTIQVIICIVWLCVSPPEPHVDLEVQGSKVTLECAMKSVLGFSLVLGYIGLLACTCLLLAFLARKLPDNFNEAKLITFSMLIFCAVWVAFVPAYVSSPGKYVVAVEIFAIVASTYGLLICIFAPKCYVILFRPGKNTKKYIIGR
>LOCXPOlfC2.127.HIT1.OlfC.2R.848.ANF_receptor.exons11.CM028658.1.Mugilogobius_chulae
IRVIYATQCSLWNMPVNKCISKDGDVILGASFGLHNFPQSIEQDFSHSPHYESCQSLPLELESLQSVYAMKFAIDEINRNKSLLPGVTLGYRIYDSCGYIPSTPLLTAMSIVGGQTDTCKLVHSTTENAGMKNSYVVLGGLHVIIGPAASTAAIYVSNILNPLSVPLISYYAVCPCLSDKDKFPNFFRTVPSDIYQTLSVAHLAIHFKWSWLGAIIADNDYGQLALKVFKEEIEGKGVCLDFVVHVSRPSIQIDAIKAAEAIQASSARVIFVVCWYTDVIQIFNELLKRNITDRQFLSVAAWSTSEDILQNKAFSKLGHGVLGVAIRSARIPGFENYVQNLHPSQQPHDEFLREYWEKEFGCTPLPSFSSLLPPCNGTESLFGVHSPFTEVSQLRMTYNVYLGVYAAAHAIHSLLSCSGTEASPASNCSSPQNVTSAELMQHLNKVTISTPHGETFAFQNGDFPPKFDLVNWQITSEGQLRNVLIGYVDEYGIHLNESVIQWGTGSAQVPVSVCTVSCEPGTRKAIRKGEPVCCFDCIPCGEGEVSNKTDSLQCDRCPLEFWSNPARTSCIPRQLDFLSFNETLGITLTTVAVSGAVVTTAVFVVFLYYRQTPMVRANNKELSFLLLVSLKLCFLCSLVFIGRPSVWSCRFQQAAFGISFVLSVSCLLVKTMVVLVAFRSSRPGSETLMKWFGPHQQRGSVGFFTTIQVIICIVWLCISPPEPHVDLEVQGSKVTLECAMKSVLGFSLVLGYIGLLACTCLLLAFLARKLPDNFNEAKLITFSMLIFCAVWVAFVPAYVSSPGKYVVAVEIFAILASTYGLLICIFAPKCFILLLRPDKNTKKHLLKK
>LOCXPOlfC3.131.HIT1.OlfC.2R.830.ANF_receptor.exons11.CM028658.1.Mugilogobius_chulae
VQLLAVQSLVCTRWKSVSNQGLYQDGDVIIGGLYSLHYLPPNIDSDFTQPLLFKPCSGIEDLPMQYIYAMMFAVDEINHSESLLPGVKLGYRILDSCALHPWAMDAALSLVGGDSTFCAFTPENSTGFVREIRIKTVPLIIGGASSKTAIILTGVLGPLSVPLMSYQSSCPCLSDKRQYPNFFRTIPSDIYQARALAQLAIHFQWTWIGAVVADNDYGLVAVKVFQEEIEKSGLCMAFVRTLRRENIVIDAREAALTIQASTAKVILVVSWYTDVRELFVQLNKINVTDKQFLASEAWSTSGDLLQHPATLKVAHGVFGVAIRSSNIDGFENYIKSLHPSQHPDNEYLREYWEKVFSCTPLSSSSSLLPPCNGTESLFTVNSHFTDMSQLRVTYNVYLAVYAAAHAIHSLLSCPDTEASPMSNCSSPQNITPAELLEHLSSVNFTTPQGERFYFNGGDIPAKYDLINWQKTAEGSLRLVRIGRVDGFDIDLNETTIQWSTGSSQVPVSVCTVSCEPGTRKAIRKGEPVCCFDCIPCGEGEVSNKTDSLQCDRCPLEFWSNPARTSCIPRQLDFLSFNETLGITLTTVAVSGAVVTTAVFVVFLYYRQTPMVRANNSELSFLLLVSLKLCFLCSLVFIGRPSVWSCRFQQAAFGISFVLSVSCLQVKTMVVLAAFRSARPGSESLMKWFGPNQQRGSVGIFTSVQILICIIWLSLNPPLPQPDWEMSGVKVTLECAMESVLGFSLVLGYIGLLACTCLLLAFLARKLPDNFNEAKLITFSMLIFCAVWVAFVPAYVSSPGKYSVAVEIFAILASSYGLLFCIFAPNALLYF
>LOCXPOlfC4.61.HIT1.OlfC.2R.839.ANF_receptor.exons9.CM028658.1.Mugilogobius_chulae
SICQLQGEFNLNTMQKYGDVVLGGLFEIHFFSDFPDLTFTSQPQQPVCYGFDVLGFRQALTMVFAVEEINKNTDLLPNVTLGYSLYDNCVELGIGFRAALSLAAGQKNNFILNNSCIGAPPILGIVGDSSSTRSIAISSVLGLYRVPMVSYFATCSCLSDRQKYPSFFRTIPSDAFQVHAIIQILKHFGWSWVGLLVSDDDYGLHAAQIFQSELSQSSEACLAYLEVVPWGNNRYEVERIVDVMKQSTARVVIAFVHESNMIQLMEEVVRQNVTGVQWIASEAWTTATVLHSPQLIPYLRGTLGIAIRRGEIQGLKDFLLQIQPTLLNKNDIVSGHFSLFWEHTFECKFAPASAWTEAGGALCTGHEDLQNIETEFLDVFNLRPEYNVYKAVYALAHALDQLLRCEPGRGPFTGSSCATLHTLEPWQFVYYLEKVHFTTSFGDDVSFDKNGDAIRLYDVLNWFWQPGGHIQVQNVGVVKKDELHLYEDEIFWNFDPMRPPMSVCSNKCPLGTRRARRKGEPECCFDCIRCSEGEVSNTTDSTECITCPEDFWSSPARDQCVPKKTEFLSYHEPLGICLTTASLLGAVICTIVSLVFVRYRKTPIVRANNPELSFQVLLSLKLCFLCSLLFIGRPRLWTCQLRHAAFGISFVLCVSCILVKTMVVLAVFKASKPGGGAILKWFGALQQRGTVFTLTCIQAIICIIWLVTASPTPHKNTEYHLDKIVYECVVGSTLGFAVLLGYIGFLALLSFMLAFLARNLPDNFNEAKLITFSMLIFCAVWVAFVPAYVNSPGKYADAVEVFAILASSFGLLVALFGPKCYIILLRPERNTKKAVMGRG
>LOCXPOlfC5.65.HIT1.OlfC.2R.851.ANF_receptor.exons9.CM028658.1.Mugilogobius_chulae
LFSLAMVTSSFSTCHLRKEFILNSWHQTGDVVLGGLFEVHYTAMFPDRSFTSEPQPPVCLGFDTLGFRHASTMAFTVDEINRRFDLLPNITLGYSLFDNCGALVIGLSSALAAAGGQEREFVFEENCTAPPPVIAIVGDHYSTFSIAISDVLGLYRMPIVSYFATCSCLSNRQKFPSFFRTIPSDAFQVRSMIQILKHFGWTWVGLLVSDDDYGLHVAQSFQSDLPETGNRCLAYIETLPWDSNPDELRRIVHVMKTSTARVVIAFAHEIHMINLLEEVVRQNVTGLQWMASETWTTATVLQTSNLIPYLAGTIGIAIRRGEIPGLQNFLSNIKPEPYSNKYNMVNQFWEHTFECKFAPASAEWTEAGGALCTGHEDLQNIETEFLDVSNLRPEYNVYKAVYALAHALDQLLRCEPGRGPFTGNSCATLHTLEPWQLVHYLQNVNFSTSFGDQVSFDKNGNVLPIYDIMNWNWLPNGQVHIQNIGEVKMSSVREDITFYENKIFWNHKNKKPPQSVCSESCPAGSRTARQKGQPVCCFDCIFCSEGTISNTTDSMECNKCPEDFWSSPARDQCVPKKTEFLSYHEPLGICLTTASLLGAVICAVVFGIFTYHRTTPLVRANNSEMSFLLLVSLKLCFLCSLLFIGRPRLWTCQLRHAAFGISFVLCVSCILVKTMVVLAVFKASKPGGSAILKWFGALQQRGTVFTLTCIQGIICITWLVTASPTPHKNTEYHLDKIVYECEVGSTAWFIVLLGYIGFLAILSFMLAFLARNLPDNFNEAKLITFSMLIFCAVWVAFVPAYVNSPGKYADAVEVFAILASSFGLLVALFGPKCYIILFRPERNTKKDLLNQ
>LOCXPOlfC6.68.HIT1.OlfC.2R.851.ANF_receptor.exons9.CM028658.1.Mugilogobius_chulae
ESAESSPSCRLWRKFDLNSLHKAGDVVLGGLFEVHYSSLFPEWILTSEPQEPSCSGFDPLGFRHAMTMAFAVEEINNSTQLLPNLTLGYSLYDNCATLSIGFSAALSVASAQTESFVLQENCTGVPPVIGIVGDPFSTFSIAISNVMSLFRLPIVSYFATCSCLSDRQQFPSFFRTIPSDVFQVNAVIQILKHFAWTWVGLLVSDDDYGLHVARSFQTDFVQTGEGCLAYTEILPWGNDFDIYRKIVDVIKSSSAKVVIVFAHQMHMIQLMTEVVKQNVNGLQWISSEAWTCVEGLHTPEFMPFLSGTLGIAIRRGEMPGFQHFLLSLNPKQSDLEKDMVHQFWEHTFECKFAPAPAEWTEAGGALCTGHEDLQKIKTEFLDVSNLRPEYNIYKAVYALAHALHDLLQCEPGRGPFSENSCATLHTLEPWQLLYYLEKVHFTTQFGDEVSFDGTGDALPIYDVMNWQWLPNGQTKVVNVGEFKKSAFQEEIILLYEHKILWNKQFTKPPQSVCSESCPAGSRTARQKGQPVCCFDCIFCSEGTISNTTDSMECRACPEDFWSSPTRDQCVPKKTEFLSYHEPLGICLTTASLLGAVICAVVFGIFTYHRTTPLVRANNSEMSFLLLVSLKLCFLCSLLFIGRPRLWTCQLRHAAFGISFVLCVSCILVKTMVVLAVFKASKPGGGATLKWFGALQQRGTVFALTSVQAVICIAWLVSASPTPHKNIKYHNDKIVYECVVGSTLGFAVLLGYIGFLALLSFMLAFLARNLPDNFNEAKLITFSMLIFCAVWVAFVPAYVNSPGKYADAVEVFAILASSFGLLVALFGPKCYIILLRPEKNTKKGIINRSNTK
>LOCXPOlfC7.78.HIT1.OlfC.2R.847.ANF_receptor.exons8.CM028658.1.Mugilogobius_chulae
SVTFVASNSGTFCRLQNHFEPAFMAEGDFLLGGIFPLHYNQEMPDLNCTYRPPPVKCNGFDPRAFRWALTMRLAVAEINQNKQLLPNHTLGYKIFDSCAYPLTGQRAALAVLNGVTEQGYGICDGASPLLAIIGESGSAQSIVVSRILRPFKIPMISYFSSCACFTDRQKYPTFFRVIPNDDYQVRAIAQLLVRFNWTWIGLIRGDHEYGRFAVQGLLRELQGSKVCVAYTEMIPLLYNQKRALEIMQVMRTSRAKVVVVFSAEGEMTPFLRDYMEQNITGIQWVASEAWITASVFSGSLYYPYLGGTIGFGIRTGYIPGLSDFLQRVTPHVYPNNPLVKELWEALYGCHSSVSFSESDLPFCSGNETLLEKHAAYMNTSSPRVAYNVYKAVYAVAHSLHNMFLCQPGQGPFENRSCAQGNDIYPWQLQQYLQDVEFIMNGEEVNFDLKGDSVPYYDIINWQRGTSGNIEFVPVGLFDGTKAAGQELVIEEDRIIWAGHQSKASCSSNLSVCSVSCAPGSRKAVRRGELVCCFDCIPCDSGKISNETDSIECRECPEDFWSNMDRTACILKKVEFLAYDTVGIVLTVITVVGACLTITVLVVFIYHKNTPIVRMNNSELSFFILLSLTLCFLCSLVFIGEPTTWSCMLRHTAFSITFSLCLSCILGKTLVVLAAFTATKPGNNIMKWLGPNQQRAIIFISTLVQVVICVAWLIDAPPHPSRNTEYERSKIILECNNGSSLAFWCVLGYISLQAGLCFLLAFLARKLPGNFNEAKFITFSMLIFSAVWLAFIPAYISSPGNYADAVESFAILASSFGLLLCLFVPKCYIILLKPEKNTKQHLIGKDKK
>LOCXPOlfC8.81.HIT1.OlfC.2R.814.ANF_receptor.exons6.CM028658.1.Mugilogobius_chulae
QTCSFIGRSGYLEFSQKGDFILAGVFSITSTRSLLNTDYTVMPQEICTKWNYRELRFARTVMFTIEEINKDQKLLPGMTLGYRLYNGCGGENLIRAALEALNGEREDCSGKMIGLVGHSSSGLSQYINYILSSMSVPHLSHLSTCACLSNKRIYPTFFRTVPSDFFQITGLLQLMQHFDWRWVGIIYTVELYASEGTETFLKLSKQYGICVEYYLMYFKTRRPDKIVKALKTSSSKVVLLFMGLSYTKSFLSTFEEYNITDKQFIGSESWITQVNLASMKRKSLLQGVMGLAVPEAIVPGLADYLLRLNPLEESQSETVMGVWGDIFDCTFTPSNTSKVCTGSEDLLSIPNPYTDFTTLRTESNVYTAVYSFAHALHSLLQCKNKLNPTTGKACVSKSELVEHLYHVNFTTSNGETVFFDKNGDAASRYDLVNWQISENGSVEIVSIGLYDTSLPKGVNLQVSESRIKWGGGNTKVVRSVCREPCPPGTRKAINKNRPVCCFDCFECPEGTISNQTDSVDCIECAPELWPNESKDKCLSKPTEYLSYKEIMGTLLTIFSCIGVFLSLLVFIIFFTHKETPIVKANNSELSFLLLFSLKLCFLCSLTFIGRPSEWSCMLRHTAFGITFVLCISCVLGKTMLVVLAFRATLPGNNMIKRFGPLQQRFSVLLVTSVQVIICILWLSTNPPIPKKNMKYYKEKIILECALGSVVGFWAVLGYIGCLALLCFILAFLARKLPDSFNEAKLITFSMLIFCAVWITFIPAYVSSPGKFIVAVEIFAILASSFGLLICMFVPKCYIIIFRPEQNSKKHMRVK
>LOCXPOlfC9.84.HIT1.OlfC.2R.811.ANF_receptor.exons7.CM028658.1.Mugilogobius_chulae
VCQPLGQIQPAELSQTGDVLLGGIFTFRTAYDGSVPTYTIEPPVPTCLNLNEREFKFAQTMIFAIDEINKNPDLLPHHTIGYKIYNACGMSNIVQSALVLTNGQEEFLNETLCSGHDNAVAVLGHSGSEPTIAFARIIGRFHVPVISHFATCACLSDRDEFPSFFRTIPSDRHQSRVLAKLLKHFGWTWVGTISNLNAYGINGINVFIQAAQQEGVCIEYYEAFEQTGPASAVAKVVETVKRSSSKVIVAFMSHREVKVLAAELYKNNITGLQWVGSDAWITDSSLRFVTSKANISGLEDHLRQLHPSQFPKSQFVKDFWEYVFQCSLANSTDTEKKQCTGMESLQNVDMYFTDVSELRFENNVYKSVYAVAYALHALISERRNSSYKSEPIKPLQVLQYLHKVNFITSHGERVTFDENGDIFSQYELINIQSITSSTMHTTTVGLYDPTLPHEQQVQITSPHIVWGGGRNTVPESVCSESCLPGQRKVFYKTKPLCCFDCIPCGEAEISNATDSLDCFTCPIEYWPNGNHNKCILKDTEFLSFSETMGIVLTSFSFFGILLTCLVSAVFLDYRHTPIVRANNSELSFLLLFSLTLCFLCSLTFIGRPSEWSCMLRHTAFGITFVLCISCVLGKTIVVLMAFRATLPGSNVMKWFGPLQQRLSVFGATLIQVLICVLWLKINPPFPQRNMLYYKDKIILECNLGSPVGFWAVLGYIGLLALLCFVLAFLARKLPDNFNEAKLITFSMLIFCAVWITFIPAYVSSPGKFTVAVEIFAILASSYGLLFCIFIPKVFVILFHSEKNTKRHIMGK
>LOCXPOlfC9.116.HIT1.OlfC.2R.832.ANF_receptor.exons6.CM028658.1.Mugilogobius_chulae
LVPLTLVLIQAWGSAQGQESLCKIIDNPELPLLSKPGDVIIGGAFSIHSQVSQHPLLFTQKPTDLICSSVNLREFRFAQTMIFAIEEINKNGLLPNISIGYRIYDNCGSTLKSMRSVMSLMNGEEVEDNGTCSGQSSVHAVIGESESSSTVILSRTTGPFQLPVISHSSTCECLSNRKEYPSFFRTIASDLHQSRALAYLVKHFGWTWVGAVNSDSEYGNNGMAIFLAAAQEEEICVEYSEKFHRTEPEKLRKVVEVVRKGTAKVIVGFLSHVEMNAFLKEMSLQNVTGLQFIGVESWMTADSLITPTSFSVLGGALGFAVPKANITGHDSFLLRDYWRADIMCRYEQGNGMELAKCNESHFLYKLKDYVDDVAELRYSTNIYKAVFAVAHSLLSLLECFDHQGCDKTVAITPGEVVRSLKTVNFTIKNGDQVWFDSTGAAVAQYEVINWQHGPNGSIEFKPVGYYDASLPPGQRFALKTEEITWPEERQQASVPVSQCSESCHPGTHKVLQKGKPICCYDCSECPEGEISNTTDSNGCFKCPEEYWSNENKTMCVIKNIEYLSFSDVMCKIIVFFTVLGAMLTTSTAILFFFHKDTPLVKANNSELSFLLLFSLTLCFLCSLTFIGRPSEWSCMLRHTAFGITFVLCISCVLGKTIVVLMAFRATLPGSNVMKWFGPLQQRLSVLAFTLVQVVICILWLTINPPIPFKNMSHYKEKIILECALGSPIGFWAVLGYIGLLALLCFVLAFLARKLPDNFNEAKFITFSMLIFCAVWITFIPAYVSSPGKFTVAVEIFAILASSYGLLFCIFAPKCHIIVFKPELNTKKFLMGK
