# Supplementary material for: Expanded olfactory system in ray-finned fishes capable of terrestrial exploration
Source: BMC Biol. 2023 Jul 31;21:163. doi: 10.1186/s12915-023-01661-8 (PMC10392011; doi:10.1186/s12915-023-01661-8)
Supplement: Supplementary file 3 — Additional file 3: Data S1. Protein sequences and genomic coordinates of OLF genes. FASTA and General Feature Format (GFF) files containing the protein sequences and genomic coordinates for all identified OLF genes in this study. [file 12915_2023_1661_MOESM3_ESM.zip › PROTEINS/Mugil_cephalus.OLF_genes.fa]

>LOCXPDareOR11.4-eta.308.264.HIT1.OR.1R.290.7tm_1.exons4.CM039558.1.Mugil_cephalus
LDSFNEAFTKNFITFALGLIINCINGAFVYTYFKSEVFQQDPRYVLYIHLVVNDMIVLTVSVVLQIITYTIPLSFSTCCMLILIVVTTNKNSPLNLAGMAVERYIAVCRPLHHTQICTVQRTYALIALIWGVSLIPSITDIIILLATQPLSVFSNSVLCYPSYIYNTSYHKTHSLVVQVLLLSFVFLTLIITYLKVFCTARAVSAADQASARNACNTILLHGLQLLICMLSYVAPFINLFLATARPQDSTKIFFATYLFTNVLPRLLSPLIYGVRDKKFSSHMRLNFCCK
>LOCXPTilOR.S223.305.375.HIT1.OR.1R.294.7tm_1.exons1.CM039563.1.Mugil_cephalus
MAGNNSVFFFAQREVHDRVIITQILVLFFLCTNLLLIVIFFKKECFYTTARYILFAVTLLSDSLLLVVADILLIFVYFQYSIQVWLCIIITIPLILYITVTPVTLTAMTLERYVAICMPLRHAELCSTRSTMNCILIIHCISFVPCIILSLFFASVSHSVYKQQIVCSAEVFMLHIWQEHVRSAIDQFYFLIMCSTIIFSYIKIMKVAKAASGENRKSTQKGLKTVMLHGFQLLLCLIQLWCPFIESAVLKIDFTLFFNVRYFNYIVFYVAPRCLSPLIYGLRDETFFLAFISL
>LOCXPOR1.191.HIT1.OR.2R.308.7tm_4.exons2.CM039555.1.Mugil_cephalus
DTAGCFFISVLPYRQAVPALMCIFILLTIFSFLINTLTLFGLGQSEDLTWQPRFTLLKNLIWSDLVQTATFGPAVIHSLSQRRTMSFSTWCYAQYFFGSTSIFSSLVTITCMALERYLYVCHAIHYLVILTHMRIRRVLTLIWVYSIVVGVTNMALLHTGREEQVTGITMGLLCEPDMMEQHMGFPRAAAIFRKVVGTFTLLLCLLVYAFSYIRMYQDARNAVIPFNAVNGTARKTVLFYCGMLFLQLLPLLLKVISDATWEIGGPMVAPSATAAVFHMALLILLIVPPCINPLVYGLRNAEMRQTLL
>LOCXPOR2.302.HIT1.OR.2R.300.7tm_1.exons1.CM039555.1.Mugil_cephalus
DYTCVRFYVSTVSFSVLFVFNLIINWTIVREERLRRHARFVLVFHLLVSALVHMGTSSFFYYQIYLKAHPSHSACMALITILISSASNILLTLTLMALDRYCAVCHPMRYTSACSAGHWPWLLGALTWVVALIIPLGLLSRSDSHPDYGECDRDQLRKGELQKVLFIGLCALVILYSYVRILVEGRRLGVLNRRNRAGCKTIALHGTQLAVYILPNFVSFVLSILTKKNLILKETKELSAVVVFAFFSLAQCIAPIIYGLRKEELLEQLSHRFPCCSRYLKSVLGWTVQGNWPHTHHRGR
>LOCXPOR3.313.HIT1.OR.2R.305.7tm_1.exons2.CM039558.1.Mugil_cephalus
MNVSSANVTVVVEYRDSLAKAVAKNVIVVALSISINYINAGLIQTFRKHQIFYTNPRYILFFHLVINDMMQVALTVILFIASYILYKIHVSMCCIIIMLALFTTENTPLNLACMAVECYIAICFPFRHVQICTVKRTLMLIGLIWVISMLSVLPDLFVTLATQPLDFFHSHVFCLRETVFPNPHIIKKRDITYIVYLVIVWFVIFYTYFKILFTAKTASKDAKKARNTIIIHGFQVLLCMATYADPLLKQALLLWFPKNYSDSLFACYIIIQVLPRSISPIIYGIRDKTFRKYLKKYLICKVSPQ
>LOCXPOR5.327.HIT1.OR.2R.305.7tm_1.exons2.CM039558.1.Mugil_cephalus
MDASSANMTVVLQYRDSFTKAVTKNVIVVVIGISINYINASLIHTFCKHQIFYMNPRYMLFIHLVVNDMMQVMVTNILFIISYTIYKLHVSICSILILLAVSTNENSPLNLVCMAVECYIAICLPLHHARICTVKRTLMLIGLIWVISMLSVLTDLFITLATQPLDFFHSRVFCLTETVFPNPIIIKKRDITYIVYLVIVWFVIFYTYFKILFTAKTASKDAKKARNTIIIHGFQVLLCMATYADSLLKQALLQWFPKNFSDSLFACYIIIQVLPRSISPIIYGVRDKTFRKYLKKYLICKVSPQ
>LOCXPOR4.338.HIT1.OR.2R.305.7tm_1.exons2.CM039558.1.Mugil_cephalus
MDASSANMTVVLQYRDSFTKAVTKNVIVVVIGISINYINASLIHTFCKHQIFYMNPRYMLFIHLVVNDMMQVMVTNILFIISYTIYKLHVSICCAFVLLAASTTENTPLNLVCMAVECYIAICLPLHHARICTVKRTLMLIGLIWVISMLSVLPDLFVTLATQPLEFFHSRVFCLTETVFPNPHIIKKKDITYIVYLVIVWFVIFYTYFKILFTAKTASKDAKKARNTIIIHGFQILLCMATYADPLLKQALLLWFPKNYSDSLFACYIIIQVLPRSISPIIYGIRDKTFRKYLKKYLICKVSPQ
>LOCXPOR5.349.HIT1.OR.2R.305.7tm_1.exons2.CM039558.1.Mugil_cephalus
MDASSANMTVVLQYRDSFTKAVTKNVIVVVIGISINYINASLIHTFCKHQIFYMNPRYMLFIHLVVNDMMQVMVTNILFIISYTIYKLHVSICSIFILLAVSTNENSPLNLVCMAVECYIAICLPLHHARICTVKRTLMLIGLIWVISMLSVLTDLFVTLATQPLDFFHSRVFCLTKTVFPNPHIIKKKDITYIVYLVIVWFVIFYTYFKILFTAKTASKDAKKARNTIIIHGFQVLLCMATYADPLLKEALLQWFPKNYSDSLFACYIIIQVLPRSISPIIYGIRDKTFRKYLKKYLICNVSPQ
>LOCXPOR6.365.HIT1.OR.2R.305.7tm_1.exons2.CM039558.1.Mugil_cephalus
MNASSANMTVVLQYRDSITKAVTKNVIVVVIGISINYISASLIHTFRKHQIFYTNPRYILFIHLVVNDMIQVTLTIILFIISYILYKINVSVCCVFILLALFATENTPLNLACMAVECCIAICLPLHHTRICTVKRTLMLIGLIWVTSMLSVLPDLFITLATQPLDFFHSHVFCLRNTVFPNPIIIKKRDTTYIVYLVIVSFVIFYAYFKILFTAKTASKDAKKARNTILLHGFQLLLCMASYLTPRLNDALKRWLPKNSIDSLFVIYIVVQILPRSISPIIYGVRDNTFRKYLKRYLFCKVRKQ
>LOCXPOR6.375.HIT1.OR.2R.305.7tm_1.exons2.CM039558.1.Mugil_cephalus
MNTSSANFTVVLQYRDSITKAVTKNVIVVVIGISINYISASLIHTFRKHQIFYTNPRYILLIHLVVNDMMQVMITIILFIISYTIHRLHVSICCIFILLAVSTTENTPLNLACMAVECYIAICLPLHHARICTVKRTLMLIGLIWVTSMLSALPDLFITLATQPLDFFHSRVFCLRNTVFPNPIIIKKRDITYIAYLVIVCLVIFYTYLKILFTAKTASKDAKKARNTILLHGFQLLLCIASYVAPQLNDALKRWLPKNYTDYVFVIYIVVHILPRSFSPIVYGVRDNIFRKYLKRYLFCTVRKQ
>LOCXPOR7.386.HIT1.OR.2R.305.7tm_1.exons2.CM039558.1.Mugil_cephalus
MNLTPGNSNVTVTALNYRDTFAAAVGKNVTVVVLGITINYINATMIHTFNKHHIFKLNPRYILFIHLVTNDMIQLTTSISLFILAYIFRTLYVPFCVILILPTIFTTQNTPLNLAFMAAECYICVCIPLHYNYICTVKRTYIVIGITWLLSSLSALPDVFILLATEQLQFLHSRVYCSRDSVFRSNHSIKKRDVSNILFLVVVWLTLFYTYFRIIFAAKAANADAKKARSTILLHGFQVLLCMSVYVQPMLIQFLVSLVPAALHSINFSSYIIFQILPRFVSPIVYGLRDKTFRMYLKRYLCIVN
>LOCXPOR8.192.HIT1.OR.2R.302.7tm_1.exons2.CM039558.1.Mugil_cephalus
NSSSDSNVSSTLSYRDSSSTAVVKNVIVLALGITINYINGTLIHTFRKHQIFYVNPRYILFIHLVVNDMIQLTVTISLFILSYAFYKIHASLCLLFITCAIFTTFNTPLNLAAMAAECYIAICLPLQHGRLCTIKRTYFLIGCVWALSALSTLTDIFIILATEPTRLFYATIFCERDNLFRHPVNLKKREVSYIICLIGVWITLFFTYFKIFFAAKAADGDAKKARNTILLHGFQLLLCMLTYIAHEIIRALVYLFPKYYVQVVFVCYIIIQILPRFISPIVYGLRDNTFRVYLRKYLLCTV
>LOCXPOR9.203.HIT1.OR.2R.302.7tm_1.exons2.CM039558.1.Mugil_cephalus
SYVNDSLNATLSQRDNFISALTKNMIVTALCISINFINGTLLHTFRKHQIFNSNPRYILFIHLVINDMIQLILSTLLHIISYVLYTITVQLCLVVLIITINTTINTPLNLACMAVECYIAVCMPLHHGRICTVKKTYVLIGLIWAVGSLSILPDLFILLATQPLHFFRSKVLCNRDSVFRSSYSLKKRDASHIVYLVLVWLTLFYTYLRILFAAKVATATMKKARITILLHGFQLLLCMLTYVAPLFQQGLLLLLPNELQSIRFAIYVIVQILPRFVSPIVYGLRDQTFRRYMSRYLLCKMR
>LOCXPOR10.214.HIT1.OR.2R.310.7tm_1.exons2.CM039558.1.Mugil_cephalus
MFVRDTFTTAFVKNLIVVLVGLTLSYINGTLVATFFRHQTFYEDPRYILFIHMVINDAIQLTVTITLFVLSYILYKINVSFCCFFILVAVFTTRNTPVNLASMAIERYIAICKPLRHNQICTVRRTYIVIGFIWFICAAPDITDLFVTLATESLSFFHESVFCLRQNVFKDPILAVKRQALDILYFSCVFLVLVFTYLRILFAARALSTEKMSAQKARNTILLHGAQLAMCMLSYISPSVEIVLRILFPGRVLEIRFANYLIVYILPRFLSPIIYGIRDKKFRRYLKMYLLSSRCRTSTQRVAASDKNNL
>LOCXPOR11.235.HIT1.OR.2R.343.7tm_1.exons4.CM039558.1.Mugil_cephalus
EEDMLAMNSTSSGPPDLLMSNASSALAGGAVSLYKDSFSNALTKNIVAMLVWLALSVINSSMVHTFLRHSFFYENPRYMMFICMVINDALQLTLVTALYVASYIFRKIHASVCCFLIMTAVLTTRSTPLILAGMAVERYISICYPLHYNQLCTVPRTVLLISVIFALTAAPPITDLLITLVKEPPSFFHTTIFCDHALLFRDRSIYYKNCVFDGTYLSFVALTLLYTYCKIMLAAQAASAGLASVKRARNTVLLHGVQLLLCMLAFVVPSLQAALISLFPRLSLEIRYIFFLLVYIIPRFMSPVIYGFRDEQFRKYWTRYLSCRSHSVVRVRPVLLKVNLQVK
>LOCXPOR11.235.HIT1.OR.2R.276.7tm_1.exons4.CM039558.1.Mugil_cephalus
FHLQVDFQQHRPDPNYAVTPTRQVPRPVLPELLVSETVDDWAHEARDDVDEQEEDVADLQAQSGEEGDQSGLKGGNHEGQHAQQQLHSVEQHGVSRPLHGGQARGGGLGGQHDLTVGVEQRQGHEGQVRPVKHAVLVVDGAVAKQKRVVAEDGGVEEARGLLDQGDEEVGDGRGGGEGEDDADEEDGAGDGAQLVVVERVADGDVALHGHAGQDERGGAGGEDGRHDQKAADRGVDLPEDVAGHVEGCHQGQLQRVVDHHADEHHVPGVLIEETVS
>LOCXPOR12.246.HIT1.OR.2R.296.7tm_4.exons1.CM039563.1.Mugil_cephalus
MNSSQVSSFTLSGYTDTGLFRFPLFLVVLLLYVLIVAANVAVMLVICVNRSLHEPMYMFLCSLFVNELYGSTGLFPSLLVQILSDLHTVPAPLCFLQVYCLYSYGGIEFLSLAIMSYDRYLAICFPLRYHALMTLKRVGFLTALIWLYPLFINMVFVSWTVRLQLCGNVINKVYCDNFYIVRLSCSDTTAYSVFGLVHIFTVIFGLFLLILYTYMRILWVCCTGSKLTRRKAVSTCTPHLVSLLNFFSGSFFEIIQSRFNMSRLPNAMRIFFSLYWLTSQPLASPLLYGLNVTKIR
>LOCXPOR12.257.HIT1.OR.2R.304.7tm_4.exons1.CM039563.1.Mugil_cephalus
MMNSSQVSSFTLSGYTDTGLFRFPLFLVVLLLYVLIVAANVAVMLLICVNRSLHEPMYMFLCSLFVNELYGSTGLFPFLLVQILSDLHTVSAPLCFLQIFCVYSYACVEFLSLVVMSYDRYLAICFPLQYHTCMTPQRVALLIAGSWLFPFVAIVVLISLSAPLQLCGNIINNVLCGNYSVVKLACYDTSINNIYGLIYTMLSVVLPLFLILYTYVKILRVCFSGSKQTRQKAISTCSPHLASILNFSFGCCFQIIQSRFDMSAVPSVLSILLSLYFLSCQPLFTPLIYGLNTTRIRAAWRRLF
>LOCXPOR13.279.HIT1.OR.2R.300.7tm_4.exons1.CM039563.1.Mugil_cephalus
MENNSQIVFVLHGLNDSASNRQLFFSLALVSYLVTVLVNVTLVVTVVFDRHLHEPIYVFLCNLCLNGICGASCFYPKLLHDLLADAHVISYAGCLLQIFISYSYVFCEFTSLTVMAYDRYLAICRPLQYGALMTKQKVVQLLLLTWTFSLLETLVGTAMTASLPLCGRHVRKLFCTNWEVVKLSCVDTTLNNIYGFVLMFSHMSQTVLILVSYGHLVRAAIRSHSHRRKFLQTCLPHLVTLLVFAASLVFDVMYSRYGAGTMQVLQNILAAEFLVVPPLVNPLIYGMKLQQIRSRILDKF
>LOCXPOR13.279.HIT1.OR.2R.300.7tm_4.exons1.CM039563.1.Mugil_cephalus
ELVKDATPDLLQLHAVDEGVDQGRHHQELCSQDVLQHLHGAGAVARVHDVKHQRGGEDQQRHQVRQTRLQELPAVGVRADGGADQVAVGHQDQDGLRHVGEHQHEAVDVVERRVNARQLHHLPVGAEQLPDVASAEREAGGHGGAHQGLQQREGPGQEQQLNHLLLGHQRPVLQRAADGQVAVVRHDSQAGELAEDVGVGDEDLQEAAGVADDVGVGQEVVKQLGVETGRPADPVQTQVTQEDVDGLVEVAVEDDGDDQRHVDQDGDEVRDQRQREEELTVRRRVVQTVEHENNLRVILH
>LOCXPOR15.290.HIT1.OR.2R.307.7tm_4.exons1.CM039563.1.Mugil_cephalus
MSNSTLTLSYFILGAYLQIGHLRYLCFMITALLYVLVVVVNMSLVLLICVNRSLHEPMYMFLCSLFVNELYGSTGLFPFLLVQILSDLHTVPVSFCFLQIFCIYTYGSVEFLNLAVMSYDRYLAICCPLQYHALMTSWHVAVLIIAVWIYSFVKFLITLSLNIRLSFCGNIINSLYCHNYLVAKLACSDPQVNNIYGLFGIVLTVLIPLVPILFSYMKILRVCFSGSGQTRQKALSTCTPHLVSLLNFSFGCCFEILQSKFDMSRVPSLPRLILSLYFLLIQPLLNPIMYGIQMSKLRKIYKHMFCY
>LOCXPOR16.301.HIT1.OR.2R.318.7tm_4.exons1.CM039563.1.Mugil_cephalus
MSNSTLSLSYFILGAYLQIGHLRYLCFMITALLYVVIVVVNMSLVLLICVNRSLHEPMYMFLCSLFVNELYGSTGLFPFLLIQILSDLHTVPAPLCFLQIYCLYTYASTEFCNLAVMSYDRYLAICCPLQYNARMTTNHVTVLIIALWLYSHVKFLITLSLNLRLSFCENSLNSLFCRNYLVVKLACSDVKVNNIYGLFGIFISIVVPLVPILFSYMKILRVCFSGSGQTRQKALSTCTPHLVSLLNFSFGCCFEILQSRFDMSGVPSLLSIILSLYFVIIQPLLNPIMYGTQMSILRKTYKDVVCVKLLGCYKEQLQ
>LOCXPOR17.303.HIT1.OR.2R.314.7tm_4.exons1.CM039563.1.Mugil_cephalus
NMVNSTLSYFVLSAYVHLGNLRYFYFTLTALLYVVIVVVNMSLVLLICVNRSLHEPMYMFLCSLFVNELYGSTGLFPFLLVQILSDLHTVPAPLCFLQIYCLYTYAHVEFCNLAVMSYDRYLAICCPLQYNTRMTYNKALILIGLIWFYSFVKFLITLSLNIRLPLCGNIINSLYCHNYLVVKLACSGAEVNNIFGLFGTVLTVLVPLLPILFSYMKILRVCFSGSGQTRQKALSTCMPHLVSLWNFSFGCCFEILQSRFDMSRVPSLMRIILSLYFLLIQPLLNPIMYGMKMSKIRKMYKHMFCYNMFACHRD
>LOCXPOR18.304.HIT1.OR.2R.302.7tm_4.exons1.CM039563.1.Mugil_cephalus
IVMNSSQVSLFTFSAYLDVGVLRYFLFLVVLLLYVLIVAANVAVMLLICTNRSLHEPMYMFLCSLFVNELYGSTGLFPFLLVQILSDLHTVPAPLCFLQVFVVYSYGCVEFANLAVMSYDRYLAICCPLQYHSRMTTSKVAVLVALSWLSPFLSISVLISLIVPLQLCGNIINKVYCDNYSIVKLSCYDTTVNNIYGLVATSLTILCPVSLIFYTYMKILRICFSGSKQTRQKAVSTCTPHLASLLNFSFGCFFEILQSRFNMNNVPNMLRIFLSLYFLTCQPLFNPLMYGLNMSKISIICK
>LOCXPOR19.305.HIT1.OR.2R.309.7tm_4.exons1.CM039563.1.Mugil_cephalus
RIMTNSTHVPLFKLAVYSDTGLLRYFYFLLLLCLYVLIICANVAVMVLICVSRSLREPMYVFLCSLFVNELCGSAALFPSLLVQVLSDVHTVSAYFCYTQIYFLHSYGTVEYISLAVMSYDRYLAICCPLQYSTRMTSKRIGLLIAAAWSYGLLSCLIMICLSSSLQLCGDIIYKVYCDNYSVVKLSCSDTTLINISGLISSLSTVGVPLVFILFTYIKILGVCFSGSKQTRQKAVATCSPHIASVLNFSFGASFELIQARSTMSSVPLMLRIFLSLYWLLCQPLFNPLVYGLNLSKIRILCKSLLFAK
>LOCXPOR20.306.HIT1.OR.2R.306.7tm_4.exons1.CM039563.1.Mugil_cephalus
IMNSTLLPYFILAAYFDTGTFKYLYFMIVLALYVVIVGANLVLIVLICTNRSLHEPMYMFLCSLFVNELYGSTGLFPSLLVQILSDLHTVPAPLCFLQMYCVHTYGAVEYLNLAVMSYDRYLAICHPLQYSARMTFNKIVVLIAVTWLYPLLACITVIYLNSHSLLCGNVIYKVYCDSHSVVKLACSSANVANVYGLLASFGTIFGAFAFIAYTYMKIFVVCFSGSKQTRQKAVSTCTPHLASLLNFSVGASFELIQSRFDMDSVPILIRILLSLYFLTCPPLFNPVMYGLKMSKIRLIGKSLITN
>LOCXPOR21.307.HIT1.OR.2R.308.7tm_4.exons1.CM039563.1.Mugil_cephalus
KTRLMINSTQDPYFILSAYYDTGAFKYLCFLIIMFLYIFIVAANVFLMVVICVNRSLHEPMYMFLCSLFVNGLYGSTTLFPFLLVQILSDVHLVSAPLCFLQIFCVYSYGSIEYLNLAIMSYDRYLAICSPLQYNKYMSYNKVAALIAVIWLPPILINFINQHLIVPLKLCGNIINKVYCDNHSVVKLACYDTTVNNIFGLSVSALSVFAPFILILHTYMKILRVCFSGSKQTRQKALSTCTPHLASLLNFSFGACFEILQSRFDMSSVPNSLRIFLSLYFLTCPPLFNPLMYGLNLAKVRVACKNLL
>LOCXPOR22.308.HIT1.OR.2R.308.7tm_4.exons1.CM039563.1.Mugil_cephalus
KTRLMINSTQDPYFILSAYYDTGAFKYLCFLIIMFLYIFIVAANVFLMVVICVNRSLHEPMYMFLCSLFVNGLYGSTTLFPFLLVQILSDVHLVSAPLCFLQIFCVYSYGAVEYLNLAIMSYDRYLAICSPLQYNKYMSYNKVAALIAVIWLPPILLNSINQHLIVPLKLCGNIINKVYCDNHSVVKLACYDTTVNNIFSLSISALSVFAPFILILHTYMKILRVCFSGSKQTRQKALSTCTPHLASLLNFSFGVCFEILQSRFDMSSVPNSLRIFLSLYFLTCPPLFNPLMYGLNLAKVRVACKNLL
>LOCXPOR21.309.HIT1.OR.2R.308.7tm_4.exons1.CM039563.1.Mugil_cephalus
KTRLMINSTQDPYFILSAYYDTGAFKYLCFLIIMFLYIFIVAANVFLMVVICVNRSLHEPMYMFLCSLFVNGLYGSTTLFPFLLVQILSDVHLVSAPLCFLQIFCVYSYGSIEYLNLAIMSYDRYLAICSPLQYNKYMSYNKVAALIAVIWLPLIFVNIVVLSVVVPLKLCGNIINKVYCDNHSVVKLACYDTTVNNIFGLSVSALSVFAPFILILHTYMKILRVCFSGSKQTRQKALSTCTPHLASLFNFSFGACFEILQSRFDMSSVPNSLRIFLSLYFLTCPPLFNPLMYGLNLAKVRVACKNLL
>LOCXPOR24.310.HIT1.OR.2R.300.7tm_4.exons1.CM039563.1.Mugil_cephalus
TQDPYFILSAYYDTGAFKYLCFLIIMFLYIFIVAANVFLMVVICVNRSLHEPMYMFLCSLFVNGLYGSTTLFPFLLVQILSDVHLVSAPLCFLQIFCVYCYGGVEYLNLAIMSYDRYLAVCSPLQYNKYMSYNKVAALIAVIWLPPILLNSINQRLIVPLKLCGNIINKVYCDNHSVVKLACYDTTVNNIFGLSVSALSVFAPFILILHTYMKILRVCFSGSKQTRQKALSTCTPHLASLLNFSFGACFEILQSRFDMSSVPNSLRIFLSLYFLTCPPLFNPLMYGLNLAKVRVACKNLL
>LOCXPOR25.311.HIT1.OR.2R.308.7tm_4.exons1.CM039563.1.Mugil_cephalus
KTRLMINSTQDPYFILSAYYDTGAFKYLCFLIIMFLYIFIVAANVFLMVVICVNRSLHEPMYMFLCSLFVNGLYGSTTLFPFLLVQILSDVHLVSAQLCFLQMFCVYTYGGVEYLNLAIMSYDRYLAICSPLQYNKYMSYNKVAALIAVIWLPPIFINVITLPLIVPLKLCGNIINKVYCDNHSVVKLACYDTTVNNIFGLSVSALSVFAPFILILHTYMKILRVCFSGSKQTRQKALSTCTPHLASLLNFSFGACFEILQSRFDMSSVPNSLRIFLSLYFLTCPPLFNPLMYGLNLAKVRVACKNLL
>LOCXPOR26.312.HIT1.OR.2R.306.7tm_4.exons1.CM039563.1.Mugil_cephalus
KERRMENVSSHQHFILDGFHELGALRPLLFIPFSIMFVVSLLSNCLLLYIIVSQRSLHSPMYVLIGSMACIDLSLPLFFVPNMLLSFLFGWRGISLTGCLLQMYFIHFVGCFQSTLLLWMALDRYFAICTPLYYHQRMSAPRFLKFVVPLVIRNVLMNTGIVSLAGTLSFCTNVINHCFCEHMALVELACGSTAVNNLLGLLTVFLIPVFDVIFIFGSYVVIFSSVRKSGQSGVKALHTCVTHVVVISVSLTLALIAFLSYRIRNNLPAAVRVFFSTMYLLFPSCFNPIIYGIRTTEIRQHILKML
>LOCXPOR27.317.HIT1.OR.2R.303.7tm_4.exons1.CM039563.1.Mugil_cephalus
RMENGSSHQHFILNGFHELGALRPLLFIPFSIMFVVSLLSNCLLLYIIVSQRSLHSPMYVLIGSLACIDLSLPLFFVPNMLLSFLFGWRGISLTGCLLQMYFIHFVGCFQSTLLLWMALDRYFAICTPLYYHQRMSAPRFLKFVVPLVIRNVLMNTGIVSLAGTLSFCTNVINHCLCEHMALVELACGSITINNLLGLLTVFLIPVFDVIFIFGSYVVIFSSVRKSGQSGVKALHTCVTHVVVISVCLTLALIALLSYRIRNNLPAAVRVFFSTMYLLFPSCFNPIIYGIRTTEIRQHILKML
>LOCXPOR28.318.HIT1.OR.2R.316.7tm_4.exons1.CM039563.1.Mugil_cephalus
RMENGSSHQHFILNGFHELGALRPLLFIPFSIMFVVSLLSNCLLLYVIVSQRSLHSPMYVLIGSMACIDLSLPLFFVPNMLLSFLFGWRGISLTGCLLQMYLVHLLGAFQSTLLLWMALDRYFAICTPLYYHQRMSAPRFLKFVVPLVIRNVLMITLLVVLAGKLPFCFSNVIDHCFCEHMALVELACGSTAVNNLVGLLTVFLIPVADFIFITASYIVIFCSVLTSGKSGGKALHTCVTHIVVMTVSLVIILVAFLSYRVNSGLPVAVRVFFSTMYLFFPSCFNPIIYGIRTTEIRQHIVRTLTCRHLVQNNPHS
>LOCXPOR29.319.HIT1.OR.2R.309.7tm_4.exons1.CM039563.1.Mugil_cephalus
MEPLRSNVSSSHQFFILNGFHELGALRPLLFIPFSIMFVVSLLSNCLLLYVIVSQRSLHSPMYVLIGSMACIDLSLPLFFVPNMLLSFLFGWRGISLTGCLLQMYLVHLLLAFQSTLLLWMALDRYFAICTPLYYHQRMSAPRFLKFVVPLVIRNVLTVSVVVVLAGKLPFCFSNVIDHCFCEHMALVELACGSITVNNLVGLISVFLIPVLDFFLITASYIIIFSSVLTSGRSGGKALQTCVTHIVVIVVSLVIVLIAFLSYRVRDSLSSALRVFFSVLYLLFPSCFNPIIYGVRTAEIQQHVLKMLK
>LOCXPOR30.320.HIT1.OR.2R.328.7tm_4.exons1.CM039563.1.Mugil_cephalus
LLPRHLCVQRFPGAAAPPPSAGAAVLRVLPAGAAGELAAGLRHSQRGASAQPHVPPHLHAVHGRRPRGHRHPAQHAPRPPVRLEPDLVGRLLDSDVLHSLPVLVESTLLLAMALDRYVAICKPLRYAELMDWSALAKLLLFTLVRSVSIMATLVGLAGSLRFCGSNIIQHCYCDHMALVSLACGSTTSSSAAGLAVIVCFVGVDIPLIFLSYVKILSVVLRAAAGEDRWKAFHTCGTHLMVMMCFYLVGSVTFLSHNLSIPIPTGLNTLLGLLYILLPATVNPIIYGVRTKEIRSGFLTIFRLRAKKMTLVKVSPAGKEQTGQIWSLK
>LOCXPOR31.323.HIT1.OR.2R.316.7tm_4.exons1.CM039563.1.Mugil_cephalus
HDTFVFRGFPELQHHHRLLALPFSASYLLVLLGNSLLVYVIRSVERLHSPMYLLICMLCVVDVLVVTAILPNMLLGLLFDLNRISLAGCLTQMFFTHFLSSVESTLLLAMALDRYVAICKPLRYAELMDWSALAKLLLFTLVRSVSIMATLVGLAGSLRFCGSNIIQHCYCDHMALVSLACGSTTSSSAAGLAVIVCFVGVDIPLIFLSYVKILSVVLRAAAGEDRWKAFHTCGTHLMVMMCFYLVGSVTFLSHNLSIPIPTGLNTLLGLLYILLPATVNPIIYGVRTKEIRSGFLTIFRLRAKKMTLVKVSPAGK
>LOCXPOR32.324.HIT1.OR.2R.316.7tm_4.exons1.CM039563.1.Mugil_cephalus
MKYMNVTNIKDFIITGFPGLLPEYYGPVSVLLLFVFLCIVFGNAFVLFIIVREQTLHKAAYLIFFHLAMTDIMFGTVTLPKIIARYWWNDMISSFEACFVQMYFVHSLGAVHSLILLMMALDRFVSIWFPFRYPVLFTNKNVSIACSLCWILTFIRLAGIVFHATTLPYCDHNVIMQCYCDHISITRLGCGDGGAYVQHVSFANAMVTLMVPLTFIILSYFSIIIAVLRISHSERRHKVLSTCAPQLFITCIYYVPRCFVYIANNLGYSFSPLARIVITMMYSLIPAVVNPLIYCFKITEIKNALKRRFDNGKVSS
>LOCXPOR33.325.HIT1.OR.2R.309.7tm_4.exons1.CM039563.1.Mugil_cephalus
MLYTNVTRIKDFFILGFPGLLPEYYGPVSALLFLLYMAIAVGNIFILVFVKCERSLHKPSYLIFCHLALSDLVFGTVTLPKIISKYWLNDSIISFYGCFAQMYFVHFVGATHSFILMVMALDRFIAICAPLRYTSLFTNTTVSVLCGISWFMPLSWMVGIVLDALTLPFCNSNIIVQCYCDHISIAKLGCMNVREVELVAFSLAMFSLMVPLGFIIFSYFVIIVAVMRISASEQRLRTLSTCTPQLLITFLFYMPRCFVYLANIVGYTFSVPVRIVVVMLYSLLPAAVNPAIYCFKTKDIKENLKRKFL
>LOCXPOR34.326.HIT1.OR.2R.319.7tm_4.exons1.CM039563.1.Mugil_cephalus
MVANYTGMKSFLILGFPGLSPQYYAPVAALFVFIYLVIAAGNIFILAFVAYEKSLQKPTYLVFCHLALNDLTFGTVTLPKIISKYLFGDSIVPFYGCLVQMFFVHYLGSATSFILLVMALDRFIAICIPLRYPVLITNNIITVLCGFAWFIPLPLMVAVVLFVISLSYCKSNLIAQCYCDHISITSQACGEDVRTVELTSLCVAMFCLLLPLTFIFFSYFSIIVVILKMSNATGRRKTLSTCTPQIFITCLFYLPRCFVYVAYKIGFSFSLDVRILLILLYSLFPAAVNPLIYCFKTQDIKQTLIKKMKMTWMGIELNI
>LOCXPOR35.328.HIT1.OR.2R.324.7tm_4.exons1.CM039563.1.Mugil_cephalus
SIMSEGNHSSVTEFILTGFPGLHPEYYGLTSAVLFFVYFLTVVGNATVLFLFATNRSLHKPMYYIILNLSVCDILFSTTTLPKIISKYWFHSGAISFTACFIQMYFVHCLGTVNSFILFLMALDRYMAICHPLRYPNVLTNSTILILSISAWTIASALCSRLVIVAYPLPYCASNIINHCYCDHIGITMLACTDRAPYGFPAFLTAMVTLLGPLAFIIFSYICIIVAVSKTAHSQGCLKSLSTCSTQLIIISLYYLPRCFVYLASNVGITFNADVRIVVIMLYSLAPPMINPLIYCLRAKDMRESFLKQFRRITIPKKGQVSAL
>LOCXPOR36.329.HIT1.OR.2R.318.7tm_4.exons1.CM039563.1.Mugil_cephalus
SIMSEGNHSSVTEFILTGFPGLHPEYYGLASVVLFFVYFLTVVGNATVLFLFATNRSLHKPMYYIILNLSVCDILFSTTTLPKIISKYWFHSGAISFNACFIQMYFVHYLGTVNSFILFLMALDRYMAICHPLRYPNVLTNSTILILSISAWTTACAPCLMFVIRAYPLPYCASNIINHCYCDHIGITMLACTDRAPYGFPAFLTAMVVLLGPLAFIIFSYTSIIVAVSKTANSQGCLKSLSTCSTQLIIISLYYLPRCFVYLASNVGIKFNADVRIVIIMLYSLGPPMINPLIYCLRAKDMRESVLKQFRRRIIPKK
>LOCXPOR37.330.HIT1.OR.2R.324.7tm_4.exons1.CM039563.1.Mugil_cephalus
SIMSEGNHSSVTEFILTGFPGLHPEYQGLASVVLFFVYFLTVVGNATVLFLFATNRSLHKPMYYIILNLSVCDILFSTTTLPKIISKYWFHSGAISFNACFIQMYFVHYLSTVNSFILFLMALDRYMAICHPLRYPNVLTNSTILILSISAWTIASAPCLRLVIVAYPLPYCASNIINHCYCDHIGITMLACTDRAPYGFPAFVIAMVVLLGPLAFIIFSYISIIVAVNKTAHSQGCLKSLSTCSTQLIIISLYYLPRCFVYLASNVGITFNADVRIVIIMLYSLGPPMINPLIYCLRAKDMRESFLKQFRRRIIPKKGQVSAL
>LOCXPOR38.331.HIT1.OR.2R.328.7tm_4.exons1.CM039563.1.Mugil_cephalus
GNYCSIMSEGNHSSVTEFILTGFPGLHPEYHGLASVVLFFVYFLTVVGNATVLYLFATNRSLHKPMYYIILNLSVCDILFSTTTLPKIISKYWFHSGAISFTACFTQMYFVHYLGTVNSYILFLMALDRYMAICHPLRYPNVFTNSTILILSISAWTIAKIGPLMLVIRAYPLPYCASNIINHCYCDHIGITMLACTDRAPYGFPAFVIAMVTLLGPLAFIIFSYISIIIAVSKTANSQGCLKSLSTCSTQLIIISLYYLPRCFVYLASNVGITFNADVRIVIIMLYSLGPPMINPLIYCLRAKDMRESFLKQFRRRIIPKKGQVSAL
>LOCXPOR39.332.HIT1.OR.2R.325.7tm_4.exons1.CM039563.1.Mugil_cephalus
IFPFYFCTFAGKNMKMDNLYNTSSTLHLTGFNLTSETVFPAFLFATLSYLIILFCNLTLILTIVLHKSLHQPMYMILLNLPVNDIIGSSALFPQVIKEILTNSQTMHYSACVAQAFFIHIYAAGSTIILTAMAYDRYIAICTPLHYNSVMSSAHIMRIITTVWLACILLIGVLFYLLLRLPRCRSEISHSYCDNPTLLTLACGDTTPNNIYGLFISALTQLMANGMVLYTYLHILIACFRSKRSDTKAKALQTCATHLLVFLLLECFGLFTIISYRLKNISPHLRRLMGLSTLIFPPTLNPIIYGLKTKEIREKLVQFYRNKIGP
>LOCXPOR40.333.HIT1.OR.2R.312.7tm_4.exons1.CM039563.1.Mugil_cephalus
MSTNLSSGSVLMLPSLGLPNTHIYPAFVFGTLTYLIIVLCNLLVLSTIVVSKNLHKPMFILLFNLPISDIVGATAFFPQVLGSIVTQSRLISYPGCIIQGFLIHVYGSGNLLILSAMAYDRYIAICCPLRYNTLMSSHNLIKIIIGMWLLNLSVMVTMFSLLPRLKVCRTHIADLYCNNPSLMKLACENIRVNNYYGILATVVTMGGPLLVIVFTYAQILYTCVVTNHADARRKAIQTCSTHLIVFIILQTLTVFTFITHRIESASPSLRRAFGVSVLIFPPFLDPIIYGLKTRELKNSMTIFLKRNLVSTK
>LOCXPOR41.334.HIT1.OR.2R.312.7tm_4.exons1.CM039563.1.Mugil_cephalus
MSTNLSSGGVLKLPSLGLSNTHIYPAFVFGTLTYLIIVLCNLLVLTTIAVSKNLHKPMFILLFNLPISDIVGATAFFPQLLTSIVTQSRLISYPGCIIQGFLIHVYGSGNLLILSAMAYDRYIAICCPLRYNTLMSSHNLIKIIVGIWLLNLSVMVTMFSLLPRLKVCRTHIADLYCNNPSLMKLACENIRVNNYYGITATIVLMGGPLLVIVYTYAQILYTCVVTNHADARRKAIQTCSTHLIVFLILEINTVFTYITHRIESASPSLRRAFGVSVLIFPPFLDPIIYGLKTRELKNSMTIFLKRNLVSAK
>LOCXPOR42.335.HIT1.OR.2R.312.7tm_4.exons1.CM039563.1.Mugil_cephalus
MSTNLSSGSVLMLPSLGLSNTHIYPAFVFGTLTYLIIVLCNLLVLTTIVVSKNLHKPMFILLFNLPISDIVGATAFFPQLLTSIVTQSRLISYPGCIIQGFLIHVYGTGNLLILSAMAYDRYIAICCPLRYNTLMSSHNLIKIIVGIWLLNLSVMVTMFSLLPRLKVCRTHIADLYCNNPSLMKLACENIRVNNYYGILATVVLMGGPLLVIVYTYAQILYTCVVTNHADARRKAIQTCSTHLIVFLILEINTVFTFITHRIESASPSLRRAFGVSVLIFPPFLDPIIYGLKTRELKNSMTIFLKRNLVSTK
>LOCXPOR43.336.HIT1.OR.2R.307.7tm_4.exons1.CM039563.1.Mugil_cephalus
MENITFGFTSELTLDPFFIPPGGKYPIFFLGIAIYLFGVSCNMTLLTLIILKKKLHKPMYFILLSLPLNDLIGITAMLPKVLSDIVTETHKVYYPLCVLQAFLLHMYGGGVLFILAAMSFDRYVAICMPLRYSSVMTQRAVICIISLVWGFDFLLIFSLFSLQTRLPRCKSVIMNVFCDNPSLLKLTCGNTAVNNIIGLFNTAVIQVVSVSIQAYSYVKILITCVVTRKFETKMKAVNTCVAQLVLLIIFEVVATFTILSHRFKNVSADLQKIMGMLIFLIPPILNPIVYGLYTSEIRNTLLAALKN
>LOCXPOR44.337.HIT1.OR.2R.311.7tm_4.exons1.CM039563.1.Mugil_cephalus
MTINTTISSNILEIQGFDISPEFMYPLFFLLLFVYCSLLFSNIGVLVLIITEKSLHQPMYILFCNLSVNDLIGNTVLLPQLMAHILSTKRFITYNQCVIQAFQSHTFGSASHLILVIMAIDRYVAICHPLRYSSIMTTRTVVGLSATAWGASLVLVSVLIGLTVRLSRCRSVVHNAYCDNASLFKLSCEDVSINNIYGLIFTVLLFGTSMGGIAVTYFRIAVICWIKKNKELNNRALQTCASHLVLYLIMLWSGFLTIILHRFPDYPDLRKIAYILFHVVPANLNPIIYGMQTKSLRDKITQILQRKVTPT
>LOCXPOR45.339.HIT1.OR.2R.304.7tm_1.exons1.CM039563.1.Mugil_cephalus
NNSSLLVSNAPLRRTINDRVILVQVLVALFLCTNLMLLTVFFMKEVFYTSMRYILFANTLLSDCVILIVTNILLSMSYFQVTTQMWLCMIFVAVSSLYNFVTPVTLTAMTLERYVAICLPLRHGELCSSHRALQLILIIHGLSIIPCVVVMLVFFIAVNFRVYNQYTICSVEMFIVHSWQGHLRSAISQFYFLIMCITIVFSYVKIMKVAKAASGENKKSTGKGLRTVVLHAFQLLLCLIQLCCPFIEAAVLQIDLMLFINVRYFNYIMFNLTPRCLSPLIYGLRDEAFFHAVKYYVLCGMCKN
>LOCXPOR46.340.HIT1.OR.2R.310.7tm_1.exons1.CM039563.1.Mugil_cephalus
MASNSSLIGVGPSVLQDNYRVILVQVLVTVFLCINSFLIITFFLKDFFYTTMRYILFATTLLSDCLFLVMSDVLLILKYFTFTIQMWLCVIIYVVMSVYTFVTPVTLTAMTLERYVAICLPLRHGELCSMRTALHLILIIHGLSLIPCVVILSIFFASATHAFYIQNRVCSVEIFIFHSWQGHFRSAISQFYFLIMCTTIIFSYVKIMKVAKAASGENKKSTGKGLRTVALHGFQLLLCLVQLWCPFIEAAVLQIDFMLFINVRYFNYVVFNLTPRCLSPLIYGLRDEAFFHAVKYYVLCGMCKNKSLGF
>LOCXPOR47.341.HIT1.OR.2R.307.7tm_1.exons1.CM039563.1.Mugil_cephalus
MASNSSLVGVGLSVLQVNYRVILVQVLVTVFLCINSFLIITFFLKDFFYTTMRYILFATTLLSDCLFLVMTDVLLILSYFKVTIQMWLCVIIYVVMSVYTFVTPVSLTAMTLERYVAICLPLRHGELCSMRSALHLILIIHGLSSIPCVVILSIFFASATHAFYIQNRVCSVEIFIFHSWQGHLRSAISQFYFLIMCITIVFSYVKIMTVAKAASGENKKSTWKGLRTVVLHGFQLLLCLIQLWCPFIESAVLQMNFMLFINIRYFNYITFILAPRCLSPLIYGLRDEMFFHSLKYYALCGSYKKQA
>LOCXPOR46.342.HIT1.OR.2R.297.7tm_1.exons1.CM039563.1.Mugil_cephalus
MAANSSLVYDALLSAKFKVIFAEILVLVFLCINLLLIVIYFKKECFHTTARYVLFAVTLLSDSLLLFITDLLLFLTFFYLKMQVWICIIIFFLTSLYTTVTPVTLTAMTLERYVAICMPLRHAELCSTHSTMNCILIIHCISSVPCIVILSTFFASASLSFYKEERICAVGVFMIHVWQDHLRSAISQFYFLIMCIIIIFSYAKIMKVAKAASGENEKSTQKGLRTVALHGFQLLLCLIQLWCPFIEAAVFNINLKLFEHIKYFNYIVFYIAPRCLSPLIYGLRDDMFFHALKNSLL
>LOCXPOR46.343.HIT1.OR.2R.297.7tm_1.exons1.CM039563.1.Mugil_cephalus
MAANSSLVYDALLSAKFKVIFAEILVLVFLCINLLLIVIYFKKECFHTTARYILFAVTLLSDSLLLFITDLLLFLTFFYLKMQVWMCIIIVVLIILYITVTPVTLTAMTLERYVAICMPLRHAELCSTRSTMNCILIIHCISAVPCIVILSAFFASASLSFYKEERICTVEVFMLHEWQDHLRSAISQFYFFIMCIIIIFSYAKIMKVAKAASGENKKSTQKGLRTVVLHSFQLLLCLIQLWCPFIEAAMFNINFKLFEHIRYFNYIVFYIAPRCLSPLIYGLRDDMFFRALKNSLL
>LOCXPOR46.344.HIT1.OR.2R.297.7tm_1.exons1.CM039563.1.Mugil_cephalus
MAANSSLVSDAFLVGKIKLIFAEVLVLVFLCINLLLIVIYFKKECFHTTARYVLFAVTLLSDSLLLFMSDLLLILTHFHLLVQVWMCILISFLALLYFTVTPVTLTAMTLERYVAICMPLRHAELCSTRSTMACILIIHCISSVPCIVILSTFFASASLSFYKDQRICTVEVFMFHAWQDHLRSAISQFYFFIMCIIIIFSYAKIMKVAKAASGENKKSTQKGLRTVVLHSFQLLLCLIQLWCPFIEAAIFKIDFKLFEHIRYFNYIVFYLAPRCLSPLIYGLRDDMFFRALKNSLL
>LOCXPOR46.345.HIT1.OR.2R.297.7tm_1.exons1.CM039563.1.Mugil_cephalus
MAANSSLVSDAFLVGNIKVIFAQVLVLVFLCINLLLIVIYFKKECFHTTARYVLFAVTLLSDSLLLFMSDLLLILAHFHLLVQVWMCILISFLTLLYFTVTPVTLTAMTLERYVAICMPLRHAELCSTRSTMACILIIHCISSVPCIVILSTFFASASLSFYKDQRICTVEVFMLHAWQDHIRSAISQFYFLIMCIIIIFSYAKIMKVAKAASGENKKSTQKGLRTVALHSFQLLLCLIQLWCPFIEVAIFKIDSKLFEHIRYFNYIVFRLAPRCLSPLIYGLRDDMFFRALKNSLL
>LOCXPOR46.346.HIT1.OR.2R.297.7tm_1.exons1.CM039563.1.Mugil_cephalus
MAANSSLVSDAFLVGNIKVIFAEVLVLVFLCINLLLIVIYFKKECFHTTARYVLFAVTLLSDSLLLFMSDLLLILAHFHLLVQVWMCILISFLTLLYFTVTPVTLTAMTLERYVAICMPLRHAELCSTRSTMACILIIHCISSVPCIVILSTFFASASLSFYKDQRICTVEVFMLHAWQDHIRSAISQFYFLIMCIIIIFSYAKIMKVAKAASGENKKSTQKGLRTVALHSFQLLLCLIQLWCPFIEVAIFKIDSKLFEHIRYFNYIVFRLAPRCLSPLIYGLRDDMFFRALKNSLL
>LOCXPOR46.347.HIT1.OR.2R.278.7tm_1.exons1.CM039563.1.Mugil_cephalus
QVNVRIIIMQILVLFFLFINLLLIVIFFKKECFYTTARYILFAVTLLSDSLLLLVADILLIFIYFQYSIQVWLCIILTISLILYNAVTPVTLTAMTLERYVAICMPLRHAELCSTHSTMNCILIIHCISFGPCIITLSLFFASASRSFYKQQVVCSVEVFMLHIWQEHVRSAVSQFYFLIMCSTIIFSYIKIMKVAKAASGENRKSTQKGLKTVVLHGFQLLLCLIQLWCPFIESAVLKIDFTLFLNVRYFNYIVFYIAPRCLSPLIYGLRDETFFLA
>LOCXPOR46.348.HIT1.OR.2R.278.7tm_1.exons1.CM039563.1.Mugil_cephalus
QVNDRVIIVQILVVFFLCINLLLIVNFFKKECFYTTTRYILFAVTLLSDSLLLVVADILLIFIYFQYSIQIWLCIILTISLILYNAVTPVTLTAMTLERYVAICMPLRHAELCSTHSTMNCILIIHCISFVPCIITLSLFFASASRSFYKQQIVCSVEVFMLHIWQEHVRSAISQFYFLIMCSTIIFSYIKIMKVAKAASGENRKSTQKGLKTVVLHGFQLLLCLIQLWCPFIESAVLKIDFTLFLNVRYFNYIVFYIAPRCLSPLIYGLRDETFFLA
>LOCXPOR46.350.HIT1.OR.2R.275.7tm_1.exons1.CM039563.1.Mugil_cephalus
QLDFRAIIVQILVLFFLCTNLLLIVNFFKKECFYTTTRYILFAVTLLSDSLLLVVADILLIFVYFKYSIQVWLCIIITIPLILYITVTPVTLTAMTLERYVAICMPLRHAELCSTRSTMNCIFIIHCISFVPCLILSLFFASVSHSFYEQQIVCSAEVFMLHIWQEHVRSAIDQLYFLIMCSTIIFSYIKITKAAKAASGENRKSTQKGLKTVMLHGFQLLLCLIQLWCPFIESAVLKIDFTLFYNVRYFNYIVFYIAPRCLSPLIYGLRDETFF
>LOCXPOR46.352.HIT1.OR.2R.277.7tm_1.exons1.CM039563.1.Mugil_cephalus
QVNDRVIIVQILVLFFLCINLLLIVIFFKKECFYTTTRYILFAVTLLSDSLLLLVADILLIFVYFQYSIQVWLCIIITIPLILYITVTPVTLTAMTLERYVAICMPLRHAELCSTRSTMNCILIIHCISFVPCIILSLFFASASRSFYEQQVVCSVEVFMLHIWQEHVRSAVNQLYFLIMCSTIVFSYIKIMKVARAASGENRKSTQKGLKTVMLHGFQLLLCLIQLWCPFIESAVLKIDFTLFVNVRYFNYIVFYIAPRCLSPLIYGLRDETFFLA
>LOCXPOR46.353.HIT1.OR.2R.277.7tm_1.exons1.CM039563.1.Mugil_cephalus
QVHDRVIIVQILVLLFLCINLLLIVIFFKKECFYTTTRYILFAVTLLSDSLLLLVADILLIFIYFQYSIQVWLCIIVTIPLILYSTVTPVTLTAMTLERYVAICMPLRHAELCSTRSTMNCIFIIHCISFVPCIILSLFFASASRSFYKQQIVCSVEVFMLHIWQEHVRSAISQFYFLIMCSTIIFSYIKIMKVAKAASGENRKSTQKGLKTVILHGFQLLLCLIQLWCPFIESAVLKIDFTLFLNVRYFNYIVFYIAPRCLSPLIYGLRDETFFLA
>LOCXPOR46.354.HIT1.OR.2R.277.7tm_1.exons1.CM039563.1.Mugil_cephalus
QIHDKVIIVQILVLLFLCINLLLIVIFFKKECFYTTTRYILFAVTLLSDSLLLVLADILLIFIYFQYSIQVWLCIIINVPLILYGTVTPVTLTAMTLERYVAICMPLRHAELCSTRSTMNCIFIIHCISFGPCIILSLFFASASRSFYKQQVVCSVEVFILHIWQEHVRSAISQFYFLIMCSTIVFSYIKIMKVAKAASGENRKSTQKGLKTVILHGFQLLLCLIQLWCPFIESAVFRIDFTLFINVRYFNYIVFYVAPRCLSPLIYGLRDETFFLA
>LOCXPOR46.355.HIT1.OR.2R.278.7tm_1.exons1.CM039563.1.Mugil_cephalus
QVHDRVIIVQILVLFFLCTNLLLIVIFFKKECFYTTARYILFAVTLLSDSLLLLVADILLIFVYFQYSIQVWLCIIITIPLILYSTVTPVTLTAMTLERYVAICMPLRHAELCSTRSTMNCILIIHCISFVPCIISLSLFFASASRSFYKQQIVCSVEVFILHIGQEHVRSAIRQFYFLIMCSTIIFSYIKIMKVAKAASGENRKSTQKGLKTVVLHGFQLLLCLIQLWCPFIESAVLKIDFTLFLNVRYFNYIVFYIAPRCMSPLIYGLRDETFFLA
>LOCXPOR46.356.HIT1.OR.2R.277.7tm_1.exons1.CM039563.1.Mugil_cephalus
QVHDRVIIVQILLVFFLCINLLLIVIFFKKECFYTTTRYILFAVTLLSDSLLLVVADILLIFIYFQYSIQVWLCIIITIPLILYITVTPVTLTAMTLERYVAICMPLRHAELCSTRSTMNCILIIHCISFVPCIIVSLFFASLSRSVYKQQIVCSAEVFMLNIWQEHVRSAIDQFYFLIMCSTIIFSYIKIMKVAKAASGENRKSTQKGLKTVILHGFQLLLCLIQLWCPFIESAVLKIDFTLFYNVRYFNYIVFYIAPRCLSPLIYGLRDETFFMA
>LOCXPOR48.357.HIT1.OR.2R.307.7tm_1.exons1.CM039563.1.Mugil_cephalus
MQNLTEFSLNATSLKTLSIIIKVCVVIPSFFFFLCCIVVMLHIFASHRQFLDTSRYILFAYMLINDTLQIVSSVLLFLFVMGKVKFAIVYCMPLLFISTATFHNTPLILATMSLERYVAIFYPLQRPAAWHSNRIWIIILFVWFISCILPVIEYSIGERDPTVDALSTPVICKNSEVNPSPIQTFFKAVVSVLFFAVVAVIIIFTYVRILLETRKMRQDRVSVNKAMHTVLLHGFQLLLCMLAFTHPITETLVLNSSWSAEDVAFFNYFCFMLIPRFLSPLIYGFRDQSLRGYIGKAFLCCSNKVKP
>LOCXPOR49.358.HIT1.OR.2R.306.7tm_1.exons1.CM039563.1.Mugil_cephalus
MQNVTEFPLNATSLKSLSIIIKVCVVIPSFFFFLFCVVVMLHIFASHRQFLDTSRYILFAYMLVNDTLQIVSSVLLFLFVMGKVKFAIVYCMPLLFLSTATFHNTPLILAIMSLERYVAIFYPLQRPAAWHSNRIWINILFVWFISCILPVIEYSLGERDPTVDALSTPVICKPDVNSSPIQILFNAVVSVLFFAVVAVIIIFTYVRILLETRKMRQDRVSVNKAMHTVLLHGFQLLLCMLAFTHPITETLILHSSLSAEDLAFFNYFCFMLIPRFLSPLIYGFRDQSFRGYIGKAFLCCSNKVKP
>LOCXPOR50.362.HIT1.OR.2R.307.7tm_1.exons1.CM039563.1.Mugil_cephalus
MQNVTEFPLNATSLKTLSIIIKVCVVIPSFFFFLCCIVVMLHIFASHRQFLDTSRYILFAYMLVNDTLQIVLSVLLFLFVMGKVKFAIVYCMPLLFLSTATFHNTPLILATMSLERYVAIFYPLQCPAAWHSNRIWIIILFVWFISCILPVIEYSLGERDPTVDALSTPVMCIYSKVNPSPIQTFFKAVVSVLFFAVVAVIIIFTYVRILLETRKMRQDRVSVNKAMHTVLLHGFQLLLCMLAFTHPITETLVLNSSWSAEDVAFFNFFCFMLIPRFLSPLIYGFRDQSFRGYIRKAFLCCSNKVKP
>LOCXPOR51.367.HIT1.OR.2R.306.7tm_1.exons1.CM039563.1.Mugil_cephalus
MQNLTEFSLNATSLKTLSIIIKVCVVIPSFFFFLCCVVVMLHIFASHRQFLDTSRYILFAYMLVSDTLQIVSSVLLFLFVMGKVKFAIVYCMPLLFISTATFHNTPLILATMSLERYVAIFYPLQRPAAWHSNRIWIIILFVWFISCIFPIIEYSIGERDPTVDALSTPVICKPAVNSSPIQILFKAAISVLFFAVVAVIIIFTYVRILLETRKMRQDRVSVNKAMHTVLLHGFQLLLCMLAFTHPITETLILHSSLSAEDVAFFNYFCFMLIPRFLSPLIYGFRDQSLRGYIGKAFLCCSNKVKP
>LOCXPOR52.368.HIT1.OR.2R.306.7tm_4.exons1.CM039566.1.Mugil_cephalus
MENNTYPLYFNLTMFVNIGNYRYPTFVLCFFVYAFIISANLVIILVITREKSLHEPMYIFILCLSMNSLYGSAGFFFRFLRDLLSDTHLVSRPACFTQIYVIYTYASYELTILGIMAYDRYVAVCHPLHYCSKLTPRVISKLVALATIYPAFSVATCVYLASRLPLCGNEIPKVFCANWNVVKLSCVPTDLNNLIGMLVSTTTVFLPLVFVLYTYARILLICRKRSSEFRSKVVQSCLPHVVTFVNYSITVFCDVALSRINLEELNPFLAIILSLEFVVIPPILNPLVYGLKLPDIRKCILRMLSC
>LOCXPOR53.369.HIT1.OR.2R.309.7tm_4.exons1.CM039566.1.Mugil_cephalus
MDNMSDIRIFTLSGINETMNYRTAIFSLTLVYYCLILLANISLVMIIVLDENLHEPMYILLASFCINGLYGTTGFYPKFLLDLLSSSQVISYEGCLIQAFIMYSFACSDLSILAVMAYDRYLAICRPLHYHSFMTKRRLSQLVCFSWLTPFCILSINIILTSKLKLCGSKIQKLFCVNWTIVKLACSEADTLSNSIFAYITIVVYVSHGFFIIWTYMHLIKTCARSKEDRVKFMQTCMPHLVSLITFLIVILIDVMYMRFGSTDLPQSLQNFIAIEFLLIPPVMNPLIYGFKLTKIRNRILGLVCVRRK
>LOCXPOR54.370.HIT1.OR.2R.304.7tm_4.exons1.CM039566.1.Mugil_cephalus
MDNMSDIRIFTLSGINETMNYRTAIFSLTLVYYCLILLANISLVMIIVLDENLHEPMYVLLASFCINGLYGTTGFYPKFLLDLLSSSQVISYEGCLIQAFIMYSFACCDMSILAVMAYDRYLAICRPLHYHSFMTKRRLSQLVCFSWLTPLCIFSISIMLTSTLKLCGSKIQKFFCVNWIIVKLACPDSDTLSNNIVSYATIVIYVSHGFFIIWTYMHLIKTCAKSKDDRVKFMQTCVPHLVSLTTFLTVILIDLMYMRFGSADLPQSLQNFIAIEFLLIPPVMNPLIYGFKMTKIRNRILGLV
>LOCXPOR55.371.HIT1.OR.2R.309.7tm_4.exons1.CM039566.1.Mugil_cephalus
MDNVSFVKVFVLSGLNDTIHYRVALFAFTSLYYSLILFFNISLVMIIVLDENLHEPMYVLLVSFCINGLYGTTGFYPKFLLDLLSSSQVISYEGCLIQAFIVYSFVCCDMSILAVMAYDRYLAICRPLHYHSFMTKRRLSQLVCFSWLTPLCIFSISIMLTSTLKLCGSKIQKFFCVNWIIVKLACPDSDTLSNNIVSYATIVIYMCHGFFIIWTYMHLIKTCARSKDDRVKFMQTCVPHLVSLTTFVIVILIDLMYMRFGSADLPQSLQNFIAIEFLLIPPVMNPLIYGFKLTKIRNRILGLVGVRRK
>LOCXPOR56.372.HIT1.OR.2R.309.7tm_4.exons1.CM039566.1.Mugil_cephalus
MDNVSFVKVFILSGFNETIHYRVALFAFTSLYYSLILFFNISLVMIIVLDENLHEPMYVLLVSFCINGLYGTTGFYPKFLLDLLSSSQVISYEGCLIQAFIVYSFVCCDMSILAVMAYDRYLAICRPLHYHSFMTKRRLSQLVCFSWLTPFCILSISIMLTSKLKLCGSKIQKFFCVNWIIVKLACSEADTLSNSIFAYITIVVYMCHGFFIIWTYMHLIKTCARSKEDRVKFMQTCVPHLVSLTTFVIVILIDLMYMRFGSADLPQSLQNFIAIEFLLIPPVMNPLIYGFKLTKIRNRILGLVCLRRK
>LOCXPOR57.373.HIT1.OR.2R.309.7tm_4.exons1.CM039566.1.Mugil_cephalus
MDNVSFVRIFILSGFNETIHYGVTLFAFTSLYYSLILFFNISLVMIIVLDENLHEPMYVLLVSFCINGLYGTTGFYPKFLLDLLSSSQVISYEGCLIQAFIMYSFACSDLSILAVMAYDRYLAICRPLHYHSFMTKRRLSQLVCFSWLTPLCILSINIILTSKLKLCGSKIQKLFCVNWIIVKLACSEADTLSNSIFAYITIVIYVCHGFFITWTYMHLIKTCARSKDDRVKFMQTCVPHLVSLTTFLTVILIDVMYMRFGSADLPQSLQNFIAIEFLLIPPVMNPLIYGFKLTKIRNRILGLVGVRRK
>LOCXPOR58.374.HIT1.OR.2R.302.7tm_4.exons1.CM039566.1.Mugil_cephalus
MDNISVLTFFTLSGLNYTVHHRLILFALTLLCYSVIWIVNAVLIITIIVDRKLHEPMYIFLCNLCINGLYATAGFYPKFLLDLLSTSHVISYAGCLLQSFVIHSASGCDLSILAVMAYDRYVAICQPLMYYSLMTTQRVSLLVAFSWLLPLFCMFNNTMTIFQTRLCGSHIPKLYCSNALIGKLVCSTSVANISIAYLNIAIYVIHFLFLLWSYMYLVKTCLKSKENRKKFMQTCVPHLVSLVNFGFAVLFDLMYTRFGLGMSSQSFQNFMAIEFLLIPPILNPLVYGLKLTKIQKRIFGFI
>LOCXPOR59.376.HIT1.OR.2R.302.7tm_4.exons1.CM039566.1.Mugil_cephalus
MQNVSVSAVFTLAGLGGISYYRVPLFALTLLCYGVIWLLNLTIIVTIIVDKNLHEPMYIFLCNLCINGLYGTSGFYPKFLSDLLSTTHVISYAGCLLQGFVLHSSACADLSFLALMAYDRYVAICQPLVYHSVMTKQRICLFVSFAWLIPFYVMFMGTITTSMSRICGSHIPKIYCVNLLVSNLACSASLAKIIIPAFNYTFYFGHFVFIIWSYVYLIRTSSGSRAGRAKFMQTCLPHLFCLLALVMCLLFDLLYMRFGSKDLSQIIQNFMAIEFLLIPPILNPVIYGLKLTQIRNRIIQFL
>LOCXPOR60.377.HIT1.OR.2R.298.7tm_4.exons1.CM039566.1.Mugil_cephalus
VFHFNLTMFMPIGSYRYPAFLACFLLFLIIISANLLIILVILRERTLHEPMYIFIAFLSVNSLYSSAGFFPRFLMDLLSDTHLISRPACFTQIYIIYTYGSYEMTILSIMAYDRYVAVCEPLHYHRKVTPNTVGKLVAFAFIYPAFYIAICLYLTIRLPLCGNKIQKVYCAIWNIAKLSCVSTVINNIVGLLVTVIAIILPLIFVLYTYLRIIIVCRRSSSEFKSKVFQTCLPHTISFATYSVAVFCDIALSRIDVEKLNTLLATILSIEFLVIPPFINPLIYGLKLPEIRRHIFRMV
>LOCXPOR60.378.HIT1.OR.2R.304.7tm_4.exons1.CM039566.1.Mugil_cephalus
MENSTFAFYFDLTVFVNIGHYYFLAFIFCLLLYCFIVSANLFMILVIFRHRILHEPMYIFIAFLSVNSLYGSVGFFPRFLMDLLSDTHLISRPACFTQIYIIYTYGSYEMTILSIMAYDRYVAVCEPLHYHRKMTPTTVRRLVAFAWFCPAFVVATCLYLTIRLPLCGNLIPKVYCTIWKVAKLSCVDTSINNIVGLLMTTLTVILPLIYVLYTYLRIILVCRRSSAEFKSKVFETCLPHTISFITYSVTIFSDVALSRFEIEKVSPVFAIILSLEFVTIPPVLNPIVYGLKLPEIRRHIVKML
>LOCXPOR60.379.HIT1.OR.2R.298.7tm_4.exons1.CM039566.1.Mugil_cephalus
VFHFNLTMFMPIGSYRYPAFLACFLLFVIIISANLLIILVILRERTLHEPMYIFIAFLSVNSLYGSSGFFPRFLMDLLSDTHLISRPACFTQIYIIYTYGSYEMTILSIMAYDRYVAVCEPLHYHSKVTPNTVGKLVAFAFIYPAFSIAACVYLTVKLPMCGNKIQKVVCTIWKIAKLSCVSTVINNIVGLLVTIIAVILPLIFVLYTYLRIIIVCRRSSSEFKSKVFETCLPHTISFITYSVTVFCDVALSRFDVENLTEFFSFFITLELFIVPPLLNPLIYGLKLPEIRKQILRML
>LOCXPOR61.380.HIT1.OR.2R.305.7tm_4.exons1.CM039566.1.Mugil_cephalus
NVSVMFTLAGLGGISYYRVPLFALTLLCYGVIWLVNLTIIVTIIVDKNLHEPMYIFLCNLCINGLYGTSGFYPKFLSDLLSTTHVISYAGCLLQGFVLHSSVCADLSFLALMAYDRYVAICRPLVYHAVMTKQRIYLFVSFAWLIPFYMLFISTITTSMTRICGSHIPKIYCVNLLVSNLACSASLAKIAVPAFNYTFYFGHFIFIMWSYVCLIRTCKTSTENRSKFMQTCLPHLFCLLTFVVCLLFDLLYMRFGSKDLSQSVQNFMAIEFLLIPPIVNPIIYGFKLKKIRNRILDFIYCMKSAL
>LOCXPOR62.381.HIT1.OR.2R.305.7tm_4.exons1.CM039566.1.Mugil_cephalus
NVSVMFTLVGLGGISYYRVPLFALTLLCYGVIWLLNLTIIVTIIVDKNLHEPMYIFLCNLCINGLYGTSGFYPKFLSDLLSTTHVISYAGCLLQGFVLHSSVCADLSFLALMAYDRYVAICQPLVYHSVMTKQRICLFVSFAWLIPFYVMFMGTITTSMSRICGSHIPKIYCVNLLVSNLACSASLAKIVIPAFNYTFYFGHFIFIIWSYVCLIRTCKTSTENRSKFMQTCLPHMVCLLTLVVCLLFDLLYMRFGSKDLSQSVQNFMAIEFLLIPPIVNPFMYGFKLKKIRNRILDFIYCMKSTL
>LOCXPOR63.382.HIT1.OR.2R.304.7tm_4.exons1.CM039566.1.Mugil_cephalus
MENTTVPFYFNFTMFVIIGHYRYLAFTFCLLLYSFMVSANLLILMVILQQRTLHEPMYMFIALLSINALYGSAGFFPRFLMDLLSDTHLISRPACFTQIYVVYTYGSYELTILTIMAYDRYVAVCHPLHYHRKMSRKTVYRLAIFAWAYPTCNLTIIIIMVVRLPLCGNDIQKVFCASWSVVKLACISTSVNNAMGMLMAIITVFFSFFYILYTYLRIVLICCKKSAEFNVKVLQSCLPHMVSFGVYSIIGFCEIVLIRSNAEDLNPLAAVILSLEFVVIPPILNPLIYGLKLPEIRRHILTLL
>LOCXPOR64.383.HIT1.OR.2R.312.7tm_4.exons1.CM039566.1.Mugil_cephalus
MENTTFPFYFNLTLFGNIGHYRFLAFSFCLLLYCFIISANLLMIFVIFRQRTLHEPMYMFIALLCMNSLYGSSGFFPRFLMDLLSDTHLITHTACFTQLYVIYTYACCEITILSIMAYDRYVAVCHPLHYHRKMTRKTVYGLAIFAWVYPTCNLTITVYMVVRLPLCGNNIERVYCATWNIVKLSCVTTSANNIASTLRVMSVPFVPLLGFILFSYMRIVWACWKKSSAVRGKVVQSCLPHIISFVTYCITASIDSALSRQDIKDTNSFLAVILSLEFVVVPPVMNPLVYGLKLPEIKRHVLRILHLKPKAK
>LOCXPOR65.384.HIT1.OR.2R.315.7tm_4.exons1.CM039566.1.Mugil_cephalus
MENSTVSVYFNLVMFAKIDRYRYLGFVFCLLLYSFIVFANLVILVVILRESTLHQPMYIFIAFMSINLLYGSTGFFPRFLMDLQFDTHLISRPACFTQIFVLYTYGLYEITILSVMAYDRYVAVCHPLNYHSKMTTKTVYILIFFAWFLPTCNLTIAINMVVRLPLCGNKIERIYCASWDVVKLSCVTNSVNNIAAMMGAIIAAFIPFGFILYTYLRIVFACWQNSSAVRGKVVQSCLPHIISFVTYSITSFSDIVLNRQNLKDMNPFLAVILSLEFVVVPPVVNPLVYGLKLPEIKRHVLRMLSLKPKTKISSC
>LOCXPOR66.385.HIT1.OR.2R.309.7tm_4.exons1.CM039566.1.Mugil_cephalus
SSLHSIGYFSLSGFGATVNYRVPLFSLSLLCYCAILLVNVSLILTIVLDHTLHEPMYAFICNLCINGLYGTAGFYPKFFSDLLSDIHIISYAGCLLQIYVIYSYAMVDYSILALMSYDRYVAICRPLEYHSMMSVPRVSVLVSLTWLVPLSAEALMISLTSRLKLCGSHIQKLYCENWSVVKLACGSAVANSTVGLFFISFYCGHALFIVCSYVQLVKSALKSKESRSKFTRTCVPHLFCLLNVTAALLFDLMYARYGATSVPQNVRNFMAIQFLIFPPVLNPVIYGLILTKIRNRMIYLCTISSQRFK
>LOCXPOR67.387.HIT1.OR.2R.304.7tm_4.exons1.CM039566.1.Mugil_cephalus
FSLSGFGATVNYRVPLFSLSLLCYCAILLVNVSLILTIVLDHTLHEPMYAFICNLCINGLYGTAGFYPKFFSDLLSDVHIISYAGCLLQVYVIYSYAMVDYSMLVLMSYDRYVAICRPLEYHSMMSVRRSAVLFSLSWLVPLSCMLLVISLTSTLKLCGSIIQKLYCENWSVVKLACGSTKASDVVGLIVIAFYFCHAVCIACSYVLLVKSALKSKEGRKKFTQTCLPHLFCLLNVSTALLFDVMYSRYGSASMSQNLKNFMAVQFLVFPPILNPVIYGLVLTKIRHRMIYLCKLAFQRLKLKS
>LOCXPOR68.388.HIT1.OR.2R.304.7tm_4.exons1.CM039566.1.Mugil_cephalus
FSLSGFGATVNYRVPLFSLSLLCYCAILLVNVSLILTIVLDHTLHEPMYVFICNLCINGLYGTAGFYPKFFSDLLSDVHIISYAGCLLQIYVIYSYALVDYSMLVLMSYDRYVAICRPLEYHSMMSVRRSAVLFGLSWLVPLSCGLLGISLTSTLKLCGSIIQKLYCENWSVVKLACGSTIASDVVGLIIIAFYFCHAVCIACSYVLLVKSALKSKEGRKKFTQTCLPHLFCLLNVSTALLFDVMYSRYGSASMSQNLKNFMAVQFLVFPPILNPVIYGLVLTKIRHRMIYLCKLAFQRLKLKS
>LOCXPOR69.389.HIT1.OR.2R.304.7tm_4.exons1.CM039566.1.Mugil_cephalus
FSLSGFSATVNYRVPLFSLSLLCYCAILLVNVSLILTIVLDHTLHEPMYAFICNLCINGLYGTTGFYPKFFSDLLSDVHIISYTGCLLQVYVIYSYAMVDYSMLVLMSYDRYVAICRPLEYHSMMSVQRSAMLFSLSWLVPLSCGLLVIGLTSTLKICGSIIQKLYCENWSVVKLACGSTKASEVVGLIVTAFYFCHAVCIACSYVLLVKTALKSKEGRKKFTQTCLPHLFCLLNVTTALLFDIIYSRYGSASMSQNLKNFMAVQFLVFPPILNPVIYGLVLTKIRHRMIYLCKLTFQRLKLKS
>LOCXPOR67.390.HIT1.OR.2R.304.7tm_4.exons1.CM039566.1.Mugil_cephalus
FSLSGFSATVNYRVPLFSLSLLSYCAILLVNVSLILTIVLDHTLHEPMYVFICNLCINGLYGTAGFYPKFFSDLLSDVHIISYAGCLLQVYVIYSYAMVDYSMLVLMSYDRYVAICRPLEYHSMMSVRRSAVLLSLSWLVPLSCVLLVISLTSTLKLCGSIIQKLYCENWSVVKLSCSSTKASDVVGLIVIAFYFCHAVCIACSYVLLVKSALKSKEGRKKFTQTCLPHLFCLLNVTTALLFDVMYSRYGSASMSQNLKNFMAVQFLVFPPILNPVIYGLVLTKIRHRMIYLFQLTFQRLKLKS
>LOCXPOR67.391.HIT1.OR.2R.304.7tm_4.exons1.CM039566.1.Mugil_cephalus
FSLSGFGATVNYRVPLFSLSLLCYCAILLVNVSLILTIVLDHTLHEPMYAFICNLCINGLYGTAGFYPKFFSDLLSDVHIISYTGCLLQVYVIYSSAMVDYSMLVLMSYDRYVAICRPLEYHSMMSVRRSAVLLSLSWLVPLSCESLVISLTSTLKLCGSIIQKLYCENWSVVKLACGSTKANDVVGLIVITFYFCHAVCIACSYVLLVKSALKSKEGRKKFTQTCLPHLFCLLNVTTALLFDHMYSRYGSASMSQNLKNFMAVQFLVFPPILNPVIYGLVLTKIRHRMIYLFQLTFQRLKLKS
>LOCXPOR72.392.HIT1.OR.2R.311.7tm_4.exons1.CM039566.1.Mugil_cephalus
NASTIVLFSLSGFSATVNYRGTFFCLSLLCYFLIVVVNVCLILTILMDHNLHEPMYMFLCSLCFNGLYGAVGFYPKFVYDLLCDVQVISYVGCLLQIFIIYSNVKVDYSMLVLMSYDRYVAICRPLEYHSMMSVRRSAVLLSLSWLVPLCCESLVISLTSKLTLCGSIIQKLYCENWSVVKLACGSTKANDVVGLIVIAFYFCHAVCIACSYVLLVKSALKSKEGRKKFTQTCLPHLFCLLNVTTALLFDVMYSRYGSASMSQNLKNFMAVQFLVFPPILNPVIYGLVLTKIRHRMIYLCKLAFQRLKLKS
>LOCXPOR74.394.HIT1.OR.2R.306.7tm_4.exons1.CM039566.1.Mugil_cephalus
MDNSSEVVSFVLAAYGDIGPLKYLYFSLMLSWYLSICVANTVLIVVIYVDRRLHEPMYILLCNLFLNEISGSTSLYPLMLSQMFSDNHEVSLPWCFLQMSYLYVCASVEFCSLTAMAYDRYIAICYPLQYNVMMSTERVFIMILLTWTYSFSNFIVSFSFIFSLKFCRHKLDKVFCDHRLLVKLACSVSVHNNISDIVFGFGTMVIPFFLILVSYMKILAVCLNTSKENRQKAVTTCMPQIVSVSNLFVGCIFHFVDSRIETARVPDKVRIILSVYLLVCQPMITPFMYGFNLPKIKNASKRLLFD
>LOCXPOR74.395.HIT1.OR.2R.306.7tm_4.exons1.CM039566.1.Mugil_cephalus
MDNSSEVVSFVLAAYGDIGPLKYLYFSLMLPWYLSICVANTVLIVVIYVDRRLHEPMYILLCNLFLNEISGSTSLYPLMLSQMFSDNHEVSLPWCFLQMSYLYVCASVEFCSLTAMAYDRYIAICYPLQYNVMMSTERVFIMILLAWTYSFANFIVSFSFIFSLKFCRHKLDKVFCDHRLLVKLACSVSVHNNISDIVFGFGTMVIPFCLILVSYMKILAVCLNTSKENRQKAVTTCMPQIVSVSNLFVGCIFHFVDSRIETARVPDKVRVILSVYHLICQPMITPFMYGFNLPKIKNASKRLLFD
>LOCXPOR75.396.HIT1.OR.2R.302.7tm_4.exons1.CM039566.1.Mugil_cephalus
MENKQNVSYLILEGYVDMNKYRYLYFVIMFTAYVLILCSNSTIVWLIVVHRSLHEPMYMFIAGLLTNSVLFSTLIYPKILIDILSEKPTMLYSVCLFQWFAYYSLAGAEFFLLAAMAYDRYVSICKPLQYATIMRKKNVNILLVLAWLLPTCQVGVPISMNANKKLCKFTFKGILCNSTVYKLHCVSSTFLNIYGLIAFVNIILLPLLFILFTYIRIFIITYRSCREVRRKAAQTCLPHLIVLLNFSCLSAYDVLLLRLEVDFPTIVRFIMTLQIILYHPLFNPVIYGLKMKAIYQHLRKLF
>LOCXPOR76.193.HIT1.OR.2R.300.7tm_4.exons1.CM039566.1.Mugil_cephalus
DKLNDTYLILEGYVDVNKYRYLYFVIMFTAYVLILCSNSTIVWLIVVHRNLHEPMYMFIAGLLTNSVLFSTLIYPKILIDLLSEQPTMLYSVCLFQWFAYYSLAGAEFFLLAAMAYDRYVSICKPLQYATIMRKKNVNILLVLAWLLPTCQIGAPISMNVNKKLCKFTFKGILCNSTVYKLHCVSSTFLNIYGLVGFVNIVFVPLLFILFTYIRIFIITYRSCREVRRKAAQTCLPHLIVLLNFSCLTAYDVLLLRLDVEFPTIVRFIMTLQMILYHPLFNPVIYGLKIKAIYKHLRKLF
>LOCXPOR77.194.HIT1.OR.2R.308.7tm_4.exons1.CM039566.1.Mugil_cephalus
MNPDRNVTYITLAGHVEVDKYRYLYFVIMSAAYAVILCTNVTIVSLIVIHKNLHEPMYVFIAALLMNSVFLSTAIYPKLLIDFLSKKQVITYQACLFQVFLFYAFSSSEFLLLAAMSYDRYVSICKPLQYSMIMKKTTVTTFLFFAWLLPACQVSVPVIGNANTKLCKFSLNGIFCNNLVNFLHCVSSRALSIYGLIVMFNVALFPLLFIIFTYTRILVIAHQSCREVRKKAAQTCLPHLLVLINHSCLFTFDMVIIRLESDFPKTARFIMTLQIVTLNSLCNPIVYGLKMKEISKHLRKLFCRRKVN
>LOCXPOR78.197.HIT1.OR.2R.308.7tm_4.exons1.CM039566.1.Mugil_cephalus
MDGEFNLTYITLEGHVEVQKYRYLCFMVVLIVYILIIWSNCTIVYLIWIHQNLHEPMYIFIAALLLNSVIFSTVIYPKLLIDFLSEQQIISYEGCLIQYFMFYALNGSEFLLLAAMAYDRYVSICKPLQYPAIMRKRTVRLLLAVAWLLPACQLLATTTMSANEKLCTFTLNVIFCNNSVYKLFCVWSDSITIYGLCIFVTVVVVPTVFILFTYAKIFIITNRSSREVRTKAARTCLPHLLVLMNYSIFTTFNVIIVRVESEIPKNVHFILTLQLILYHPLINPIIYGLKMTEISKHLKRLFSQDKVN
>LOCXPOR79.198.HIT1.OR.2R.308.7tm_4.exons1.CM039566.1.Mugil_cephalus
MDKENYSTYITLDGHVEVQKYRYLYFMIVFIVYILIICSNSTIVYLIWKHQNLHEPMYIFIAALLLNSILFSTNIYPKLLTDLLSEQQITSYEGCLIQYFMFYTFNGSEFLLLAAMSYDRYVSICKPLQYPAIMRKSTVNILLASAWLLPAFQLVPLAAISASTQLCSFTLNVVFCNNSIYKLHCVWSRVITIYGLYVFLNVIVMPILFILFTYSKIFLITYQCSREVRKKAAETCLPHLLVLINLSFYSTFDVIIVRVESNITKTARLIMVLQMVLYHPLVNPIIYGLKMKEISKHLKKLLCQDNMN
>LOCXPOR80.199.HIT1.OR.2R.306.7tm_4.exons1.CM039566.1.Mugil_cephalus
MDGESNLTYITLDGLVEVHKYRYLYFMIVFIAYILILCSNSVIVYLIWIHQNLHEPMYIFIAALLLNSVIFSTNIYPKLLTDLLSEEPLISYQACLFQYFIFYCSCGSEFLLLAAMAYDRYVSICKPLQYPAIMRKRTVNTLLALAWLLPACQLVGTTTMSANKKLCSFSMNMFFCNNSLYKLHCVSSRAITIYGVIILVNLGLLPMLYIIFTYAKIFAITFRSCSEVRKKATQTCLPHLLVLISFTFLITFDVILVRVETDITKTARLVMTLQLVFYNPLFNPIIYGLKMKEISKHLKRLICQGK
>LOCXPOR81.200.HIT1.OR.2R.307.7tm_4.exons1.CM039566.1.Mugil_cephalus
MGGEVNITYITLDGLVELETYRYLYFMIIFCSYIFIICSNFTIVYLIWTRENLHEPMYVFIAALLVNSVILSTNIYPKFLSDILSETQVISYPACLLQFFIVYCFACSEFLLLAAMSYDRYVSICKPFQYPTIMTKERVSIFLVFAWAVPACVIAVPAIMSADMKICNFTLNGIFCNNSIYNLHCASSVARSVFGAVALIVTALFPLLFILFTYTRILIITSRCSKEVRKKAAETCLPHLLVLVSYTFLCSYDVIIARLGNDFPKIVRFIMTLQVVLYHPLFNPLIYGLKMKEISKHLKRLLCQTKL
>LOCXPOR82.201.HIT1.OR.2R.307.7tm_4.exons1.CM039566.1.Mugil_cephalus
MGGEVNITYITLDGHVDLETYRYLYFVIMFTTYILIICCNFTIVYLIWMHENLHEPMYVFIAALLINSVVFSTNIYPKFLIDMLSEKQIISYSACILQFFIFYCLGCAEFLLLAVMSYDRYVSICKPLQYPAIMTKDRVSIFLALAWTVPACVIAVPSIMSADMKLCHFTLNGILCNNSIYNLHCVSSVARSVFGAVALVVTALFPLLFILFTYTRILIITSRCSREVRKKAAETCLPHLLVLVSYSFLCAFDVAIVRLGADFPKIVRLIMTLQVVLYHPLFNPIIYGLKLKEISKHLKRLLCQTKL
>LOCXPOR83.202.HIT1.OR.2R.308.7tm_4.exons1.CM039566.1.Mugil_cephalus
MDDEVNITYITLGGHVELQTYGYLYFTIMFIAYIVIVSFNFIIVYLIWTEKTLHEPMYIFIAALLVNSVVFSTNIYPKFLIDMLSEKQVISYSACLLQFFIFYSLACSEFLLLAVMSYDRYVSICKPLQYPAIMTKERVSIFLVFAWTVPACVIAVPAIMSADMKICNFTLNGIFCNNSIYNLHCVSSVARSVFGAVALIVTALFPLLFILFTYTRILIITSRCSKEVRKKAAETCLPHLLVLVSYTFLCGYDVIIVRLGSDFPKIVSFIMTLQAILYHPLLNPIIYGLKMKEISKRLKRLFSQTKVI
>LOCXPOR84.204.HIT1.OR.2R.308.7tm_4.exons1.CM039566.1.Mugil_cephalus
MDGEVNITYITLGGHVELETYGYLYFTIMFIAYIVIVSFNFIIVYLIWTEKTLHEPMYIFIAALLINSVVFSTNIYPKFLIDILSEKQVISYSACLLQFFIVYCFACSEFLLLAAMSYDRYVSICKPLQYPAIMTKERVSIFLVFAWTVPACVIAVPAIMSADMKICNFTLNGIFCNNSIYNLHCVSSVARSVFGAVALIVTALFPLLFILFTYTRILIITSRCSKEVRKKAAETCLPHLLVLVSYTFLCGYDVIIVRLGSDFPKIVSFIMTLQAILYHPLLNPIIYGLKMKEISKRLKRLFSQTKVI
>LOCXPOR85.205.HIT1.OR.2R.308.7tm_4.exons1.CM039566.1.Mugil_cephalus
MDGEVNITYITLDGHVELQTYRYVYFTIMFIAYIVIVSFNFIIVYLIWTKKNLHEPMYTFIAALLVNSVVFSTNIYPKFLIDILSEKQVISYSACLLQFFIFYSLACSEFLLLAVMSYDRYVSICKPLQYPAIMTKERVSIFLVLAWIVPACATAFPVIMSADMKLCHFTLNGILCNNSIYNLHCESSVARSVFGVVALIVAALFPLLFILFTYTRILIITSRCSKEVRKKAAETCLPHLLVLVSYTFLCSYDNIIARLGSDFPKIVSFIMTLQAILYHPLLNPIIYGLKMKEISKHLKRLFSQTKVI
>LOCXPOR86.206.HIT1.OR.2R.308.7tm_4.exons1.CM039566.1.Mugil_cephalus
MDGEVNITYITLDGHVELQTYRYVYFTIMFMAYIIIISFNFIIVYLIWTEKNLHDPMYVFIAALLVNSVVFSTNIYPKFLIDILSEKKVITYSACLLQFFIFYSLACSEFLLLAVMSYDRYVSICKPLQYPAVMTKERVSIFLVLAWIVPACVTAVPVIMSADMKLCHFTLNGIFCNNSIYNLHCLSSVARSVFGVVALIVAALFPLLFILFTYTRILIITSRCSKEVRKKAAETCLPHLLVLVSYTFLCGYDIIIVRLGSDFPKIVSFIMTLQAILYHPLLNPIIYGLKMKEISKRLKRLFSQTKMI
>LOCXPOR87.207.HIT1.OR.2R.307.7tm_4.exons1.CM039566.1.Mugil_cephalus
DVDLNITYIILDGHVEIDKYRYVYFFVLISVYILIICSNSTIVYLIWIDKNLHEPMYIFIAALLLNCILYSTTVYPKLLIDLLSKKQIISYSACLFQFFVFYFLGSAEFFLLSAMSYDRYVSICKPLQYPNIMTTTTVRMFLVMAWVIPAGHIAVPAILSAQAKLCKFNLKGVFCNNAVYHLQCVESRSITIFGVICLLDLVVFPMLFIVFTYTRILIITYRCSREVKKKAAETCLPHLLVLISFSILSAYDVSIARVESNLPRAARLLMTLQIVLYHPLFNPFIYGLKMKEISKHLKRLLCPGKFI
>LOCXPOR88.208.HIT1.OR.2R.307.7tm_4.exons1.CM039566.1.Mugil_cephalus
DVDLNVTYIILDGYVEIDKYRYLYFLIMFTLYILIICSNSTIVYLIWIHKNLHEPMYIFIAALLLNCVLYSTSIYPKLLIDFLSEKQIISYSACLFQFFLFYFFGSAEFLLLSVMSYDRYVSICKPLQYPNIMTRTNVSMFLVIAWLIPAGHMAVPAILSAQAKLCDFTFKGIFCNNAIYDLHCVKSRSVTMFGAVILLDLVGFPFLFIVFTYTRILIITYRCSREVRKKAAETCLPHLFVLIVFSILSGYEGIIVRVESDFSKTERFLMTLQIILYHPLFNPFIYGLKMKEIFKHLKRLLCPAKFI
>LOCXPOR89.209.HIT1.OR.2R.306.7tm_4.exons1.CM039566.1.Mugil_cephalus
DELNVTYIILDGYVEMDKYRYLYFLIMFTLYILIICSNSTIVYLIWIHKNLHEPMYIFIAALLLNSVLYSTAIYPKLLIDFLSEKQVISYSACLFQFFLFYFFGTTEFFLLSAMSYDRYVSICKPLQYPNIMTRTNVSMFLVIAWLIPAGHIAVPAILTAETKLCDLNLKGIFCNNAIYDLHCVKSRSISIFGAVILLDLVAFPLLFIVFTYTRILIITYRCSREVRKKAAETCLPHLLVMIVFSILCAYEGIIVRVVPNFPRTERFLMTLQIILYHPLFNPFIYGLKMKEIFKHLKRLFCPAKLI
>LOCXPOR90.210.HIT1.OR.2R.307.7tm_4.exons1.CM039566.1.Mugil_cephalus
DDELNVTYIILDGYVEIDKYRYLYFLIMFTLYILIICSNSTIVYLIWIHKNLHEPMYIFIAALLLNCVLYSTAIYPKLLIDFLSEKQVISYSACIFQFFLFYFFGSAEFLLLSVMSYDRYVSICKPLQYPNIMTRTNVSMFLVIAWLIPAGHMAVPAILSAQAKLCDFTFKGVFCNNAIYDLHCVKSRSITMFGAVILLDLVAFPLLFIVFTYTRILIITYRCSREVRKKAAETCLPHLLVMIVFSILSGYEGIIVRVVPNFPKTERFLMTLQIILYHPLFNPFMYGLKMKEIFKHLKRLFCPAKFI
>LOCXPOR91.212.HIT1.OR.2R.307.7tm_4.exons1.CM039566.1.Mugil_cephalus
MNDELNSTYLTFGGHVDLHKYKFLYFVIMLTIYILILCGNLGIFCIICIQKSLHEPMYIFIAALLLNSAAFSTNIYPRLLIDFLSNQQVISRSLCSLQSFIYYSLSGSEFLLLSVMAYDRYVSICKPLQYATIMRKRTVNILLVFSWLAPACQLVPSVIMSSSLKLCSFTLNAVICNNALSKLYCMTSTTIYLAYGVFILLTTVLLPMLFILFTYSKIFIIAIQSCREVRNKAAQTCLPHLLVLFSFSCLCSYDVIIARLQIDFTKTARLIMTLQIVMYHPLFNPIIYGLKMKEISKHLKRLFIRPK
>LOCXPOR92.213.HIT1.OR.2R.302.7tm_4.exons1.CM039566.1.Mugil_cephalus
MNDDFNETYLTFGGYVELHRYKFLYFVIMFTLYVLILCSNSTILCIIWIQKSLHEPMYIFIAALLLNSILFSTNIYPKLLMDIVSDQQIISRSLCTFQSFIYYSLGGSEFLLLAVMAYDRYVSICKPLQYATIMRQSTVNVLLVLSWLLPACQVASIAAVGTSIKLCSFTLNGFFCNNAIYKLFCMTPKTLSVYGMFVLFNTALLPMLFILFTYSKIFMIVYQSCREVRNKAAQTCLPHVLVLISFSCLCSYDVIIARLQIDLPKTAHFIMTLQIVMYHPLFNPIIYGLNMKEISKHLKRLF
>LOCXPOR93.215.HIT1.OR.2R.308.7tm_4.exons1.CM039566.1.Mugil_cephalus
MDAGLNVTYITLDGHVEVHRYRYLYFVIMLTAYILIICCNATITYLIVIHLDLHEPMYMFVAALLINSILFSTNIYPKLLIDFLSDKQIISYPACLFQALIFYSLSCSEFLLLAAMSYDRYVSICKPLQYPMIMRKTTVNVLLALAWLVPACHVMVPIALNINNKLCRLILKGIFCNNISNDLYCVTSRALQIFGIVTLFNIAIFPMLFIIFTYTRILIVAHWSCGEVRKKTAQTCLPHLLVLINYSCLLTYDVIIIKLESDFPKIARFIMTLQIVTYNPLFNTIIYGLKMQKISKHLKKLFSRAKLN
>LOCXPOR93.216.HIT1.OR.2R.308.7tm_4.exons1.CM039566.1.Mugil_cephalus
MDAGLNVTYITLDGHVEVHRYRYLYFVIMLTAYILIICCNATITYLIVIHSDLHEPMYMFVAALLINSILFSTNIYPKLLIDFLSEKQIISYPACLFQAFIFYFLSFSEFLLLAAMSYDRYVSICKPLQYPMIMRKTTVSVLLALAWLVPAVHLMVPVVVVGKNKLCSFSLKGIFCHNSGYDLYCVTSSELSVFGVIILCNTALFPMLFIVFTYTRILIVAHRSCGEVRRKAAQTCLPHLLVLINYSCLLTYDVTIAKLESDFPKIARFIMTLQTVTYNPLFNPIIYGLKMQKISKHLKKLFSRAKVN
>LOCXPOR93.217.HIT1.OR.2R.287.7tm_4.exons1.CM039566.1.Mugil_cephalus
RYLYFVIMLTAYILIICCNATITYLIVIHSDLHKPMYMFIAALLINSILFSTNIYPKLLIDFLSEKQIISYPACLFQVFIFYSLSCSEFLLLAAMSYDRYVSICKPLQYAMIMRKTTVNVLLALAWLVPACHIMVPVALNINNKLCRFSLKGIFCNNSGYDLYCVTSSALSIYGVIVLFNTALFPMLFIIFTYTRILIVAHRSCGEVRRKAVQTCLPHLLVLVNYSCLLTYDVIIVKLESDFPKIARFIMTLQIVTYNPLFNPIIYGLKMQKISKHLKKLFSRAKVN
>LOCXPOR95.218.HIT1.OR.2R.303.7tm_4.exons1.CM039566.1.Mugil_cephalus
MDAGLNVTYITLDGHVEVHRYRYLYFVIMLTAYILIICCNATITYLIVIHSDLHEPMYMFIAALLMNSILFSTNIYPKLLIDFLSDKQIISHQACLFQVFMFYSLSFAEFLLLAAMSYDRYVSICVPLQYPMIMRKTTVNVMLALAWLVPACHIMMPVVLNMNNKLCRFSLKGIFCNNSGYDLYCVTSSALFIYSVIVLFNIALFPMLFIIFTYTRILIVAHRSCGEVRRKAAQTCVPHLLVLINYSCLFTYDVIIVELESDFPKIARFIMTLQIVTYNPLFNPIIYGLKMQKISKHLKKLFS
>LOCXPOR96.219.HIT1.OR.2R.301.7tm_4.exons1.CM039566.1.Mugil_cephalus
MDAGLNVTYITLDGHVEVHRYRYLYFVIMLTAYILIICCNTTITYLIVIHSDLHEPMYMFVAALLINSILFSTNIYPKLLIDFLSEKQVIAYQTCVFQVFIFYTLSFAEFLLLAAMSYDRYVSICKPLQYPMIMRKTTVNILLALAWLVPACHIMVPVMVVSRNKLCRFSLKGIFCNNSGYDVFCANSTAMSVFGVVILFDIAIFPMLFIIFTYTRILIVAHRSCGEVRRKAAQTCLPHLLVLINYSCLVGYDIILARLESDVPKIPHFIMTLQILIYNPLFNPIIYGLKLQKISKHLKNL
>LOCXPOR97.220.HIT1.OR.2R.308.7tm_4.exons1.CM039566.1.Mugil_cephalus
MDAGLNVTYITLDGHVEVHRYRYLYFVIMLTAYILIICCNATIAYLIVIHSDLHEPMYIFIAALLINSILFSTNLYPKLLIDFLSEKQVISYQACVFQVFIFYTLSFAEFLLLAAMSYDRYVSICKPLQYPMIMRKTTVNILLALAWLVPACHIMVPVVVVSRNELCRFSLKGIFCNNSGYDVFCANFTAMFIFGVVILFDIAIFPMLFIIFTYTRIFIVAQRSCGEVRRKAAQTCLPHLLVLINYSCLVGYDIILARLESDVPKIAHFIMTLQILIYNPLFNPIIYGLKLQKISKHLKKLLSLAEMN
>LOCXPOR98.221.HIT1.OR.2R.308.7tm_4.exons1.CM039566.1.Mugil_cephalus
MDAGLNVTYITLNGHVEVHRYRYLYFVIMLTAYILIICCNATIAYLIVIHSDLHEPMYIFIAALLINSILFSTNIYPKLLIDFLSEKQVIAYQTCVFQVFIYYTLSFAEFLLLAAMSYDRYVSICKPLQYPMIMRKTTVSVLLALAWLVPACHIMVPVVVVTKNKLCRFSMKAIFCNNSAYDVFCANFTAMFIFGVVILFDIAIFPMLFIIFTYTRIFIVAHRSCGEVRRKAAQTCLPHLLVLINYSCLVGYDVILARLESDVPKIAHFIMTLQILIYNPLFNPIIYGLKLQKISKHLKKLLSLAEMN
>LOCXPOR99.222.HIT1.OR.2R.306.7tm_4.exons1.CM039566.1.Mugil_cephalus
MDNKLNVTYITIGGYVELNKYRYLYFVIMFTAYILIVCTNSTLVYLICIHKNLHEPMYVFIAALLINSVLSSTPIYPKLLTDILSERQIISYSGCLFQWYFYYSLGASEFLLLAAMSYDRYVSICKPLQYPTIMSRNTVCILLALAWCLPAFQFAVQFLLNFNKKICDYTFKGIICNSTLFKLHCVRSSVQNIFGLVIFVNVIPLPLLFILFTYTRLFMIAYQSSREVQRKAAQTCLPHLLVLMSFSFFSAFDVLLLRMETDFPQHLSFVMSLQTIIYHPLLNPLIYGLKMKEIYKHLKRLFVKIV
>LOCXPOR100.223.HIT1.OR.2R.301.7tm_4.exons1.CM039566.1.Mugil_cephalus
MDAGLNVTYMTLDGHVEVHRYRYLYFVIMLTAYILIICCNATIAYLIVIHSDLHEPMYIFIAALLINSILFSTNLYPKLLIDFLSEKQVISYHACVLQIFIFYTLSFAEFLLLAAMSYDRYVSICKPLQYPMIMRKTTVNILLALAWLVPACHIMVPVVVVSRNKLCRFSLKGIFCNNSAYDSFCTNFTAMFIFGVVILFDIAIFPMLFIIFTYTRIFIVAHRSCGEVRRKAAQTCLPHLLVLINYSCLVGYDIILARLESDVPKIPHFIMTLQILIYNPLFNPIIYGLKLQKISKHLKNL
>LOCXPOR101.224.HIT1.OR.2R.308.7tm_4.exons1.CM039566.1.Mugil_cephalus
MGDQFNATFITFGGHVQVNTYRYLYIVLMFTVYILIICCNSTIICLICIHKNLHQPMYIFIAALLLNSVFYSTAIYPKLLMDFLSEKQIISYSACLFQCFLYYSLNGAEFLLLAAMAYDRYVSICKPLEYPRIMRRATINIFLVLAWLLPACQITVPVALSAKSKLCNYILKGIFCNNAIYHLHCVSSRLLSVYGVIVLLNVSVFPVLFIFFTYAKIFIITYQSHREVKQKAAQTCLPHLLVLINFSFLVTYDVVVVKLESDFPKTVRLVMTLQVILYHPLFNPIIYGLKMKEISKRLKRLLCRCKLN
>LOCXPOR102.226.HIT1.OR.2R.306.7tm_4.exons1.CM039566.1.Mugil_cephalus
MDGKLNITYITLDGYVDVNKYRYLYFVIMFMSFILIICFNSTIVCIIAIHRNLHEPMYVFIAALLINSVIFSIVIFPKLLIDMLSEKQIISYQTCLFQWFVKYSFAGSEYFLLSAMSYDRYVSICKPLQYPMIMKKTTISMFLVLSWLLPACQTTVPVVMSTNIKLCYFTLKGISCSSLVYKLHCVTSRLLHIYGLVALVNIIILPVLFIIFTYIRIFVITYRSCREVRKKAAQTCLPHLLVLIHFSCLSVFDVLMVRMGNSFPQIVHLIIELQILLCHPLFNPIIYGLKMKEIHKHIRSLFSKMM
>LOCXPOR103.227.HIT1.OR.2R.306.7tm_4.exons1.CM039566.1.Mugil_cephalus
MDGKLNITYITLDGYVDVDKYRYLYFVIMFMSFILIICFNSTIVWIIAIHKNLHEPMYIFIAALLINSALFSIVIYPKLLINILSEKQVITYQACLFQWFVNYSFAGSEYFLLSAMSYDRYVSICKPLQYPMIMRKMTVSMLLVLCWLLPACQTTVPVVMSANTNLCIFALKGISCNSFVFKLQCVTSRLVHIYGLVGMIAVIICPVLFICFTYTRIFVITYRSCREVRKKAAQTCLPHLLVLFHFSSLSAFDILLARTEVKFPELIRLIIALQAILFHPLFNPVIYGLKMKEIHKHIKSLFSRNV
>LOCXPOR104.228.HIT1.OR.2R.306.7tm_4.exons1.CM039566.1.Mugil_cephalus
MDGILNITYITLDGYVDVDKYRYLYFVIMFMSFILIICFNSTIVWIIAIHKNLHEPMYIFIAALLINSALFSIVIYPKLLINILSEKQVITYQACLIQWFVNYSFAGSEYFLLSAMSYDRYVSICKPLQYPMIMRKTTVSMLLVLCWLLPACVIILPVVMSTNTKVCIFALKGISCNSFVFKLQCVTSQLVHIYGLLGGIVIIICPVLFILFTYIRIFVITYQSCREVRKKAAQTCLPHLLVLFHFSSLSAFDVLLARTEVKFPELVRLIIALQTILFHPLFNPVIYGLKMKEIYKHIKSLFSKKV
>LOCXPOR105.229.HIT1.OR.2R.306.7tm_4.exons1.CM039566.1.Mugil_cephalus
MDGILNITYITLDGYVDVDKYRYLYFVIMFMSFILIICFNSTIVWIIAIHKNLHEPMYIFIAALLINSALLSIVIYPNLLINILSEKQVITYQACLIQWFVTYSFAGSEYFLLSAMSYDRYVSICKPLQYPMIMRKTTVSIFLVLCWLLPACLIILPVVMSANTKLCIFALKGISCNSFVLNLQCVTSRLVHIYGLVGMIAVIICPVLFILFTYTRIFVITYRSCREVRKKAAQTCLPHLLVLFHFSSLSVFDILLARTEVTFPEIIRLIIVLQSILFHPLFNPVIYGLKMKEIHKHIKSLFSKNV
>LOCXPOR106.230.HIT1.OR.2R.315.7tm_4.exons1.CM039566.1.Mugil_cephalus
MQNNSSLNTYYFQLTLYADFTPLNGLFFILCLLFYMTIICTNVGIILIVYQEKSLHQPMYIFICCLSVNALFGTAGFFPRFLVDILSDTHWISRPSCFIQMYVIYMYATCELSILSIMAYDRYIAICQPLYYHSKITLNTVLHLIIFALSYPAFACCLGLCLTAQLPLCGNKLHRLFCSNWPVVKLSCVDVTLINLTGLLVIIPTIFIPLFFVLYTYLRILLVCRRSSATDRGKALQTCLPHTVSFVTFSLSFFCELSLARYETVKMSPGIILVLSIVHLVIPPINNPVVYGLKLPQIKALIFMKVRKVRPAFKL
>LOCXPOR107.231.HIT1.OR.2R.306.7tm_4.exons1.CM039566.1.Mugil_cephalus
MDNKLNVTYITIGGYVELNKYRYLYFVIMFTAYILILCTNSTLVYLICIHKNLHEPMYVFIAALLINSVLYSTAIYPKLLTDVLSEIQIISYSGCLFQWYFYYSLGASEFLLLAAMSYDRYVSICKPLQYPTIMSRNTVCILLALAWCLPAFQFAVQFLLNFNKKICDYTFKGIICNSTLFKLHCVRSSVQNIFGLVIFVNVLPLPLLFILFTYTRLFIIAYQSSREVQRKAAQTCLPHLMVLMSFSFLGSFDALLLRMETDFPQIVHFIMSLQTIIYHPLFNPIIYGLKMKEIYKHLKKLFVKMV
>LOCXPOR108.233.HIT1.OR.2R.306.7tm_4.exons1.CM039566.1.Mugil_cephalus
MDGKLNITYITLDGYVDVSKYRYLYFVIMFISFILIICFNCTIVCIIVSHKNLHEPMYIFIAALLMNSALFSTMLYPKLLIDMLSEKQMITYQTCLFQWFVTYSLGISEYFLLSAMSYDRYVSICKPLQYPMIMRKTTVSMFLVLSWLLPACQITVPVMLSANAKLCHFTFKGISCNSTVYKLHCVTSRLLHIYGLVALVNTIILPVLFILFTYTRIFVITYRSCREVRKKAAQTCLPHLLVLIHFSCLSVFDVLMVRMENNFPQIVRLIIGLQILLCHPLFNPIIYGLKMKEIHKHIRSLFSKVM
>LOCXPOR109.236.HIT1.OR.2R.303.7tm_4.exons1.CM039566.1.Mugil_cephalus
MTNNSSVNPYYFQFTTFADYGALKYLFFILCLLFYMSIICANVGIITIVYQEKSLHQPMYIFICCLSVNALYGSAAFFPRFLTDILSDTHWISRPSCFIQMYFIYLCVLCDFKFISIMAYDRYIAICQPLYYHSKMTPGIVRGLIILTVTSSLFECLCSVFFVAHLTLCGYKLERTFCSNWSVVKLKCGNNYQYDHIVGQVIIILLSTGIPFFVMYTYLRILIVCMKSSREFRWKAFETCLPHVTSFLAMIFSLYFEQSYSRNKPDNMNPTIEVFSSFVYVALPPIINPLIYGWKMPQIRAVI
>LOCXPOR110.237.HIT1.OR.2R.302.7tm_4.exons1.CM039566.1.Mugil_cephalus
MTNNSSVNPYYFQFTTFADYGALKYLFFILCLLFYMSIICANVGIITIVYQEKSLHQPMYIFICCLSVNALYGSAAFFPRFLTDILSDTHWISRPSCFVQMYFIYLYVSCDLKFVSAMAYDRYIAICQPLHYHAKMTPGIVRGLIVVIVVMSICHCVVGVLFVARLTLCGYKLERTFCSNWPVVKLTCGNNIKDNQIYGQVFTVLSLIPLFFVMYTYLRILIVCMTSSREFRWKAFQTCLPHTTSFLAMIFSLFFEQSYSRYKTDDANPAIEIFSSLLYVALPPIFNPLIYGLKMPQIRAVI
>LOCXPOR111.238.HIT1.OR.2R.318.7tm_4.exons1.CM039569.1.Mugil_cephalus
MDNMTAVTFKMTAYAVMENNKYEIFSTFLLLYLITIALNSLLISIIYHNKELHQPMNVFTCMLSINEIYGASALLPSLMAVLLSETHKVNIKWCISQVYFLHTYGCLEFCILALMGYDRYVAICYPLHYHNIMTNSKISKLIALASLYPLIVFGCFFSLTLQLRFCGKVIPKLYCVNMELVKNSCTSAQHISIVGLVFILLLVVPQVVLIMFSYMQIARVCRKLQKESQIKSLKTCIPHLLSLINYTVGALFEIIQTRFNMSHVPQNTQIFLSLYFVIIPSIANPMLYGLGTHMVRVCIVKTFIRYKILPTKLANVAA
>LOCXPOR112.239.HIT1.OR.2R.307.7tm_4.exons1.CM039569.1.Mugil_cephalus
MRNFSEVSSVYLSQYRGMEDQMPVYFCIFLIIYIIIIVANLVLIGVIYREKTLHEPMYLLVCNLSVNELWGSTALLPALLVNMQSGTYEMSVSSCLIQTYAIHTYAIAEFGILAVMSYDRYVAICYPLSYHTIMSQRVVKLIVLMWLYPMLAFLSVFSFTLRLSFCDRVLEKVYCVNYLLVKLSCTNTFAVNIVGLLSVVAFALPQLIMIFYSYTHILKICLLSFIIKSKFKAFRTCTPHLLTIINYTFGCVFETVQGRFNSSHLSYHAKLILSLYFLIFPPLLNPAIYGLSNQLIRARLLKLLCRK
>LOCXPOR113.240.HIT1.OR.2R.307.7tm_1.exons1.CM039569.1.Mugil_cephalus
MNDTTEVHIKPFQTSVTALLSLLPCLLFLYVNSVMVFALLRKPLLLECSRYMLFGHLLFTDSLQLIVTMLLYIFAVTMVKMISYVCIIFTLLAAITVKMSPLNLAVMSLERYVAICFPLRHANIATSRTTAIAIAFMWIVASLESCIQFFLFVSLENTSFTVKRVCTRSSVYRVQVYITLNRVFTIMYFVLVSVIIIYTYIAIMITARSASSSVRNADKAHKTVLLHLLQLCLCLTSTLFNMINSSALLNLNPAIAIHIQYILFLGLIIFPKCLSPLIYGLRDQTFRHVFKYYLTFGLKTTVRPFPK
>LOCXPOR114.241.HIT1.OR.2R.326.7tm_4.exons1.CM039569.1.Mugil_cephalus
MSFLRTLLNDSVLIRPPGFYIIGFETFPFINFYFIFLAFVYVITVLSNSLVIYIIVVNHCLHTSKFIAVVNLAVIDLVLTTCLIPSMINVFLIKDNFIPFRLCFVQMFVYYTFVSLESYALAILAYDRLIAIHFPLRQNSINTVQSMCCIVGVSWGFGLGVIAFSTGIMARLSFCGSVRVFSYFCDYAPVFRLACNDYTMQWWAASLLTFLILVVPFTFILLSYVSILVAVFRMKNLDSRVKALATCVEHLILVAVFYFPLIIIFTIGFYLRLIDPDQRVLSLSLASCLPPCINPIVYSLKTKEIKIRVQALFRKNNVGVDQSKSK
>LOCXPOR115.242.HIT1.OR.2R.320.7tm_4.exons1.CM039569.1.Mugil_cephalus
MSTLKTVANYSVLIHPPGFYIIGFETFSNVSVYMIFLAFVYVVTLVFNSLLMYIIARNQCLHTPKYLAIVNLAVVDILFNTSIIPSMIKTFLFKDNFISFNLCLVEMYSYYTFGSMESYSLAILAYDRLIVICLPLHQNLFNTLTIMSSIIGITWVYSAGRMAYNVAMIAELSYCNSVRVMSYFCDYAPVFRLACDDNSAQWAIASTSSLVNLLLPFTFILLSYSTILVTVFRMKSVTNRMKALGTCVEHFILVGIFYIPIFSIFLYGLYFGAMDPDVRVLSLSLASCLPPCINPILYSLKTKEIKTRAVALVRRMKTSP
>LOCXPOR116.243.HIT1.OR.2R.326.7tm_4.exons1.CM039569.1.Mugil_cephalus
MSFFRTLLNDSVLIRPPGFYIIGFETFPFISVYFIFLAFVYVITVLSNSLVIYIIVVNHCLHTSKFIAVVNLAVIDLVLTTCLIPSMINVFLIKDNFIPFRLCFVQMFVYYTFVSLESYALAILAYDRLVAIHFPLRQNSINTVQSMCCIVGVTWWFAFAVTAFSTGIMARLSFCGSVRVFSYFCDYAPVFRLACNDYTMQWWAASVLTILILVVPFTFILLSYVSILVAVFRMKNLDSRVKALATCVEHLILVAVFYFPLIIIFTIGFYLRLIDPDRRVLSLSLASCLPPCINPIVYSLKTKEIKIRMQALFRKNNVGVDQSKSK
>LOCXPOR117.244.HIT1.OR.2R.320.7tm_4.exons1.CM039569.1.Mugil_cephalus
MSTLKTVANSSVLIHPPGFYIIGFETFSNVSVYMIFLAFVYVVTLVFNSLLMYIIARNQCLHTPKYLAIVNLAVVDILLNTSIIPSMIKTFLFKDNFISFNLCLVQMYSYYTLAAMESYSLAILAYDRLIVICLPLHQNLFNTLTIMSSIVGITWVYSAGRMAYNVAMIAELSYCNSVRVMSYFCDYAPVFRLACDDNSAQWAIASTSSLVNLLLPFTFILLSYSTILVTVFRMKSVTNRVKALGTCVEHVVLVGIFYIPLLSIFLYGLYFGAMDPDVRVLSLSLASCLPPCINPILYSLKTKEIKTRVVALVRRMKTSP
>LOCXPOR118.245.HIT1.OR.2R.324.7tm_4.exons1.CM039569.1.Mugil_cephalus
MSFFRTLLNDSVLIHPPGFYIIGFETFPFISVYFIFLAFVYVITVLSNSLVIYIIVVNHCLHTSKFIAVVNLAVIDLVLTTCLIPSMINVFLIKDNFIPFKLCFLQMFVYYTFASLESYALAILAYDRLIAIHFPLRQNSINTKWRMCCIVGVTWWFAFAVTAFSTGIMARLSFCRSVRVFSYFCDYAPVFRLACNDYTMQWWVSSLSAILLLVLPFTFILLSYVSILVAVFRMKNLDSRVKALATCVEHLILVAVFYIPLLIIFTIGFYLRLIDPDRRVLSLSLASCLPPCINPIVYSLKTKEIKVRAQALIRKNNVGQQNLK
>LOCXPOR119.247.HIT1.OR.2R.332.7tm_4.exons1.CM039569.1.Mugil_cephalus
MSFLRTVLNDSVLIRPPGFYIIGFETFPFISVYFIFLAFVYVVTVLFNGLVIYIIVFNHRLHTPKFFAVLNLAVIDVILNTCTIPSMIKVFLMKDSFIPFNLCLVQMFVYYAFGTLESYALAILAYDRLIAICFPLRQNSINTVQSMCCIVGVSWGFGLGIIAFSVGIMTQLSFCGSVRVFSYFCDYAPVFRLACNDYTMHWWAASLLTFLLLVLPFTFILLSYVSILVTVFRMKSLDSRVKALATCVEHLILVAVFYIPLIIIFTIGFYLQLIDPDQRVLSLSLASCLPPCINPIVYSLKTKEIKIRVQALIRKNNVGVDQSKNKPWRVFK
>LOCXPOR120.248.HIT1.OR.2R.332.7tm_4.exons1.CM039569.1.Mugil_cephalus
MSFLRTVLNDSVLIRPPGFYIIGFETFPSISVYFIFLAFVYVVTVLFNGLVIYTIVFNHCLHTPKFFAVLNLAVIDVILNTCTIPSMIKVFLIKDNFIPFNLCIVQMYVYYAFATLESYALAILSYDRLIAICFPLRQNSINTKQRMCCIVGVSWGFGLGVIIFSTSLMARLSFCGSVRVFSYFCDYAPVFRLACNDYTLQWWVSSLLTILFLVLPFTFILLSYVSILVTVFRMKNLDSRVKALATCVEHLILVAVFYFPLLIIFTIGFYLRLIDPDQRVLSLSLASCLPPCINPIVYSLKTKEIKIRMQAWFRKNNVDVDQSKSKPWRVFK
>LOCXPOR121.249.HIT1.OR.2R.322.7tm_4.exons1.CM039569.1.Mugil_cephalus
EGKAMAVSNTTFVRPAKFYLSGFSNIPHVKYYYVFLCFVYIVTVIGNGLLLSVIYLVKTLHTPKYMIAFNLALTDLCGSTALIPKLLDTFLFDRRYIVYEACLSYTFFVVFFGGVQSWTLVAMAYDRFIAICFPLRYHSFVTTRVVAAMLLFTWIFLLGAVSFLVGIIDRLSFCGSLVIKSFFCDYGPVYSLACNDKSLSYTVSFLIVTIIVFIPLILIAITYVCISIALNRTASGEERLRALKTCSSHLILVAVVFLPIVGNKIASLASNIHPNARIINSSLTRTIPSFLNPIVYSLKTEEVLSAIKKLCKRNRLTNTTTK
>LOCXPOR122.250.HIT1.OR.2R.325.7tm_4.exons1.CM039569.1.Mugil_cephalus
MGSEEKAMAVSNSTFVRPAKFYLSGFSNIPHVKYYYVFLCFVYIVTVIGNVFLLSVIYLVKTLHTPKYMIVFNLALTDLCGSTALIPKLLETFLFDRRYIVYEACLSYMFFVLFFGGVQSWTLLTMAYDRFIAICFPLRYHSFVTTRVVAAMLLFAWIFLLSLVAFAVGLIDRLSFCGSLVIKSFYCDHAPVYLLACNDTSLNNIVAYVAFISVLCIPLILIGLTYVSITIALSRIASGEERMKALKTCSSHLILVAVFFLPLVGTNVAAVTSTVHPNARIINSSLTHTIPPFLNPIVYSLKTEEVLRAIKKLCKRNGLTNKTTK
>LOCXPOR123.252.HIT1.OR.2R.316.7tm_4.exons1.CM039569.1.Mugil_cephalus
MEFFNSALGKNITFVRPPYFIISGFIGIPNIKYYFVFLFFIYILSVIGNGTVITVIILDHTLRSPKYMAVFSLALTDVLSSSALVPKVIDIFLFNHLYVAYNDCLAFMFFCFALLSMQSLNLVTLAFDRLVAILFPLHYHVKVTHRLMLYLIAFFWIYVIAITLIATGLLTRLSFCKSVVINSYFCDHGPMFRLGCNDITPSLAIANLAPILILWLPLAFILASYCCIAYTLAKISTGRERLKAFKTCTGHLSLVTIYFLPITIVYNFWSTIHPNARIINLSLTAVIPPVLNPIIYVLQTQEIKDSLKKLLKVKRQ
>LOCXPOR124.253.HIT1.OR.2R.316.7tm_4.exons1.CM039569.1.Mugil_cephalus
MEFFNSALGKNITFVRPPYFIISGFIGIPNIKYYFVFLFFIYILSVIGNGTVITVIILDHTLRSPKYMAVFSLALTDVLSSSALVPKVIDIFLFNHLYVAYNDCLAFMFFCFALLSMQSLNLVTLAFDRLVAILFPLHYHVKVTHRLMLYLIAFFWIYAIGLTLIAAGLLTRISFCKSVVINSYFCDHGPMFRLGCNDITPSLAVSDFAPFLILWLPLAFILASYCCIAYTLAKISTGRERLKAFKTCTGHLSLVTIYFLPITIVYNSWNTIHPNARIINLSLTAVIPPVLNPIIYVLQTQEIKDSLKKLLKIKRQ
>LOCXPOR125.254.HIT1.OR.2R.314.7tm_4.exons1.CM039569.1.Mugil_cephalus
MEFFNSALGKNITFVRPPYFIISGFIGIPNIKYYFVFLFFIYILSVIGNGTVITVIILDHTLRSPKYMAVFSLALTDVLSVSALVPKVIDIFLFNHLYVAYNDCLAFMFFCFTLLSMQSLNLVTLAFDRLVAILFPLHYHVKVTHRLMLYLIAFFWIYVIAITLIAAGLLTRLSFCKSVVINSYFCDHGPMFRLGCNDITPSRVIANLAPILILWLPLAFILASYCCITFNLAKISTGRERLKAFKTCTGHLSLVTIYFLPVSIVYTLWSKLHPNARIINLSLTAVIPSVLNPIIYVLQTQEIKDSLKKLLKIK
>LOCXPOR126.255.HIT1.OR.2R.322.7tm_4.exons1.CM039569.1.Mugil_cephalus
MELFNSALGKNITFVRPPYFMISGFIGIPNIKYYFVFLFFIYILSVIGNGTVITVIILDHTLRSPKYMAVFSLALTDVLSVSALVPKVIDIFLFNHLYVAYNDCLAFMFFCFTLLSMQSLNLVTLAFDRLVAILFPLHYHVKVTHRLMLYLIAFFWIYAIGLTLIAAGLLTRLSFCKSVVINSYFCDHGPMFRLGCNDITPSRVIANLSPILILWLPLAFILASYCCIAFNLAKISTCQERLKAFKTCTGHLSLVAIYFFPLLITFTLMEKIHPNARIINLSLTSVFPPMLNPIVYVLQTQEIKDSVKKLLKIKCKSKITVQ
>LOCXPOR127.259.HIT1.OR.2R.317.7tm_4.exons1.CM039569.1.Mugil_cephalus
MKLFNSALGRNITYVHPAFFIISGFSGIPNIQQYYVFLFFVYVVSVLGNTVVMAVIFLDHNLRTPKYIAVFNLAFVDLLGNTVLVPKVLDIFLFNHPFISYNDCLTFFFFCYTCLCMQSLNLVALSYDRLIAIIFPLHYQVKVTHRFMFSMIIFFWVFVIITVLISVGLLTRLSFCNSVVINSYFCDHGQIYRLACNDYFPSYFISFLYPIIILWLPLGFILISYLCICYTLVKVATVKEGLKAFKTCVGHLSLVAIYFFPLLITFTLMEKIHPNARIINLSLTSVFPPMLNPIVYVLQTQEIKDSVKKLLKIKCKS
>LOCXPOR128.260.HIT1.OR.2R.326.7tm_4.exons1.CM039569.1.Mugil_cephalus
MDFFNSALGKNITFVRPEYFIITGFVGIPNMKYYYIFLFFVYFVSVLGNGAVMALIFLDHNLRTPKYIAVFNLAFVDLLGNTVLVPKVLDIFLFNHPFISYNDCLTFLFFCYTCLCMQSLNLVALSYDRLIAIIFPLHYQVKVTHRSMLTLIASFWAFVVTVNLIIAGLLTRLSFCKSVVINSYFCDHGQIYRLACNDNTPNLVFGRFLIFLILWLPMVFIFLSYSYIVYTLSKIATFHERVKAFKTCTAHLSLVAIYFIPIVITFTMSANIHPNARIINLSLTSIFPPMLNPIIYVLQTQEIKVSLRKILKTRMQTKVMAKKVII
>LOCXPOR129.261.HIT1.OR.2R.311.7tm_4.exons4.CM039569.1.Mugil_cephalus
DENYTRVSEFVIVGFPSLQPEYFHLVAWFFFFLYVTTVAGNLLLVVVFTLERSLQKPMYIVMVSLALSDTGFTTVALPKLIARYWWNDERIGFHTCLFQEHMIHYFGSLNSLILLIMALDRYLAICLPLRYPMVMTNQTMAGMTLVCWVLAHIFPGISTVNLILLPFCGPDRIINAFCETISLSALVCQNPGRVLNAAFAAAMFILYVPLSLIVISYVCIIASVMRMASAQGRMKTFSTCATQGCIISIYYIPRFFVYLTPFFPNLKMTPDKRIATTLFYSLFPPLINPFIYCLRTKEIQHIFRRWIQRRR
>LOCXPOR130.264.HIT1.OR.2R.313.7tm_4.exons3.CM039569.1.Mugil_cephalus
VVSPLRQPIVFELEGFYIPPGQGPFLFFLALFTYVVVLLGNGIVLLVIIMDKSLHRPMFVMVCHLVVCDLLGATAVLPRLMMHFLTGQKRIGYGPAIAQAFSVHTYGVAVQTILAAMAYDRYIAVCEPLRYHAIMTSARLHSCCALAWLVALILIVVLFSFHTNVALCGQTIQHVYCSNRVILNLACRPTPINNIYGLCMTWCLSTGMFLIIAFSYIRILSASLRQGRTDSSVRSKAFQTCVSHLVVYVLYEIAAMAIIVSHRFPSASQNIKKFSSILFIIVPPALNPIIYGLVSKDLRAGILKLFKTRVHHK
>LOCXPOR131.275.HIT1.OR.2R.313.7tm_4.exons3.CM039569.1.Mugil_cephalus
VLSPLRQPIVFELEGFYIPPGQGPFLFFLALFTYVVVLLGNGIVMLVIIMDKSLHRPMFVMVCHLVVCDLLGATAVLPRLMMHFLTGQKRIGYGPAIAQAFSVHTYGAAVQTILAAMAYDRYIAVCEPLRYHAIMTSARLHSCCALAWLVALILIVVLFSFHTNVALCGQTIQHVYCSNRVILNLACRPTPINNIYGLCMTWCLSTGMFLIIAFSYIRILSASLRQGRTDSSIRSKALQTCASHLVVYVLYEIASLTIIVSHRFPSASQNIKKFFSILLIIIPPALNPIIYGLVSKDLRAGILKLFKTRVHHK
>LOCXPOR132.277.HIT1.OR.2R.301.7tm_4.exons1.CM039569.1.Mugil_cephalus
NYTYNSMTLQLEGLKVTKDSVYPVFFSLLASYIVIMVLNVGILVLIFIDKNLHQPMYLLFCNLPVSDIIGGTHVLPRLISDILLPPSERLISYYECVVQAFTTQFFGTTSHTILMIMAFDRYVAICNPLRYGAIMTNKMVVRLTVSAWGVAAVFVGILLGLTIRLNTCRTLITNPFCDNASLFKLSCESVVINNIYGITYTVVLLASSLSTLFITYTKITLVCLTSKNKSLNSKALKTCSTHLIVYLIMIISGAITITLHRFPQYTDYRKISTIMFVIIPGSLNPIIYGVQSKEMKKFLSQ
>LOCXPOR133.278.HIT1.OR.2R.321.7tm_4.exons1.CM039569.1.Mugil_cephalus
FCSFRLMENFTYNAFTLKMEGLNISGVFFYPVFLFFLFSYIFILIINAGIVVLIFIDKNLHQPMYLLFCNLPFNDILGNSIMVPRLLVDILQPPSERLISYYECVVQAFVSHMFGTASHTVLMIMAFDRYVAICNPLRYGAIMTNKMVMKLTVSAWGVALILVGVLLGLTIRLNRCRTLITNPYCDNASLFKLSCESVVINNIYGLTFTVVLFTASIGTIVITYTKITVVCLTSKNKSLNSKALKTCSTHLVLYLIMIFSGMSLIALHRYPQYSDYRKFCSILFHIVPGSLNPIIYGVQSKEIRKYLSKFSLSKKVSPSLK
>LOCXPOR135.281.HIT1.OR.2R.301.7tm_4.exons1.CM039569.1.Mugil_cephalus
NYTYNSIMLQLEGLQTSEESVYPVFLLLLFSYIFIMVANAGIIVLIFIDKNLHQPMYLLFCNLPFNDILGNSIMVPRLLVDILQPPSERLISYYECVVQAFTTHMFGTTSHTVLMIMAFDRYVAICNPLRYGAIMTNKMVMKLTVSAWGVALILVGILLGLTIRLNRCRTLITNPYCDNASLFKLSCESVVINNIYGLTFTVVLFSGSIGTIVITYTKITVVCLTSKSKSLNSKALKTCSTHLVLYLIMIFSGMSLIALHRFPQYSDYRKYCTILFHIVPCSLNPIIYGVQSKEIRKYLSK
>LOCXPOR135.282.HIT1.OR.2R.301.7tm_4.exons1.CM039569.1.Mugil_cephalus
NYTYNSIMLQLEGLQTSEESVYPVFLLLLFSYIFIMVANAGIIVLIFIDKNLHQPMYLLFCNLPFNDILGNSIMVPRLLVDILQPPSKRLISYYECVVQAFTTHMFGTTSHTVLMIMAFDRYVAICNPLRYGAIMTNKMVVKLTVSAWGVALILVGILLGLTIRLNRCRTLITNPFCDNASLFKLSCESVVINNIYGLTFTVVLFSGSIGTIVITYTKITVVCLTSQSKSLNSKALKTCSTHLVLFLIMIFSGMSIIALHRYPQYAIYRKFCSILFHIVPCSLNPIIYGVQSKEIRKYLSK
>LOCXPOR136.283.HIT1.OR.2R.301.7tm_4.exons1.CM039569.1.Mugil_cephalus
NYTYNSIILQMEGLQLSKDSVYPAFFFFFFSYIFIMVANAGIVVLVFIDKNLHQPMYLLFCNLPFNDILGNTATVPRLLVDILYPPSERLISYYECAIQAFSTHMFGTTSHTILMIMAFDRYVAICNPLRYGVIMTNRMVVKLTVSAWGVAAVFVGILIGLTIRLNTCRTLITNPYCDNASLFKLSCESVVINNIYGITFTILLLVSSIGTIVITYTKITVVCLTSKNKSLNSKALKTCSTHLVVYLIMIFSGMSLIALHRFPQYAEYRKFCSIFFHIVPCSLNPIIYGVQSKEIRKYLSK
>LOCXPOR137.284.HIT1.OR.2R.314.7tm_4.exons1.CM039569.1.Mugil_cephalus
RLMENYTYNSVWLQLEGLQLSKEYVYPVFLLLFFSYIFIIVTNAGIVVLIFYDKILHQPMYLLFCNLPFNDILGNSVMVPRLLVDLLQPPSERFISYYECAIQAFATQLFGTVSHTVLMIMAFDRYVAICNPLRYGAIMTNKMVVKLTVSAWGVAVVLVGVLLGLTIRLNTCRTLITNPYCDNPSLFKLSCESVVINNIYGITFTVVLLTASIGTLVITYTKITVVCLTSKSKSLNSKALKTCSTHLVAYLIMIFSGLSIIALHRYPQYAIYRKFCTIFFHIVPCSLNPIIYGVQSKEIRKYLSKFSVSKKISP
>LOCXPOR138.285.HIT1.OR.2R.320.7tm_4.exons1.CM039569.1.Mugil_cephalus
SDLCHFRLMENYTYNSVMLQLEGLQFSKYSVYPVFLFLFFSYIFIMFMNVGIVVLVFIDKSLHQPMYLLFCNLPVNDLIGNSIMVPRLLVDILQPPSERFISYYECVVQAFSTHMFGTASHTVLMIMAFDRYVAICNPLRYGAIMSNKMVMKLTVSAWGVAFLLVGILLGLTIRLNRCRTLITNPYCDNASLFKLSCESVVINNIYGLTFTVVLFTASIGSMVITYTKITVVCVTSKSKSLNSKALKTCSTHLVVYLIMLITGFIVITLHRFPQYSDYRKFSAILFHIIPGSMNPIIYGVQSAEICKSLSKLFRSKPVMP
>LOCXPOR139.286.HIT1.OR.2R.323.7tm_4.exons1.CM039569.1.Mugil_cephalus
LFFFSFSAAQMENYTNSLTLQIEGLRVTKTSKYPVFFAILFTYIFIMITNMGIVVLIWAEKTLHQPMYLLFCNLSVNDVIGNSLMLPRLLVDITLPPSERLIHYYECVAQAFTGHMFGTNAHTVLMIMAFDRYVAICNPLRYATIMTDKMVLKLTVSAWGSALVLVGILLGLTIRLTRCRSLISNPFCDNASLFKLSCESVVINNIYGLTYTVVLLSSSTGSVILTYSKITAACLISKSKSLNSKALKTCSTHLCLYLIMLISGLIPIILHRYPEYTESRKISAILFNVVPGSLNPVIYGLQSQEISKCLSNIFRRKKVKPAF
>LOCXPOR140.287.HIT1.OR.2R.333.7tm_4.exons1.CM039569.1.Mugil_cephalus
CRLLLTFSFLSVFFSFSAAQMENYTNSLTLQIEGLRVTKTSKYPVFFAILFTYIFIMITNMGIVVLILAEKTLHQPMYLLFCNLSVNDVIGNSLMLPRLLVDITLPPSERLIHYYECVAQAFTGHMFGTNAHTVLMIMAFDRYVAICNPLRYTTIMTDKMVLKLTVSAWGSALVLVGILLGLTIRLTRCRSLISNTFCDNASLFKLSCESVVINNIYGLTYTVVLLSSSTGSVILTYSKITAACLISKSKSLNSKALKTCSTHLCLYLIMLISGLIPIILHRYPEYTESRKISAILFNVVPGSLNPVIYGLQSQEISKCLSNMFRRKKVKPTF
>LOCXPOR142.288.HIT1.OR.2R.316.7tm_4.exons1.CM039569.1.Mugil_cephalus
MENETLDTAVLILEGLMVGPQSSVPAFVILLVLYVFIMVSNMGLVVLIFTDRSLHQPMYLLFCNMSINDAFGASTIIPRLLSDVFLPSSERYIYYYDCVVQAFCGHFHASNTHTVLMIMAFDRYMAICNPLRYATIMTTRMVAGLSVAAWAVSLFLVTILLGLSIRLSRCRRVIFNPFCDNASLFKLSCESVLINNIYGLGYTVVLLGSSLGSIVLTYLRIAMVCLSSRNKSVNSRALQTCATHLAMYIIMIVSGSIIIILHRFPQLSAHRKLASIMFHVVPPTMNAIIYGLQIKTVREKILILFTRNSVTVGDLR
>LOCXPOR142.289.HIT1.OR.2R.316.7tm_4.exons1.CM039569.1.Mugil_cephalus
MENETLDTAVLILEGLMVSPQSSVPAFVILLVLYVFIMVSNMGLVVLIFTDRSLHQPMYLLFCNMSINDAFGASTIIPRLLSDIFLPSSERYIYYYDCVVQAFCAHFHASNTHTVLMIMAFDRYMAICNPLRYATIMTTRMVAGLSVAAWAVSLFLVTILLGLSIRLSRCRRVIFNPFCDNASLFKLSCESVLINNIYGLSYTVVLLGSSLGSIVLTYLRIAMVCLSSRNKSVNSRALQTCATHLAMYIIMIVSGSIIIILHRFPQLSAHRKLASIMFHVVPPTMNAIIYGLQIKTVREKILILFTRNSVTVGDLR
>LOCXPOR143.291.HIT1.OR.2R.314.7tm_4.exons1.CM039569.1.Mugil_cephalus
MENQSFSEDVLILEGLKVSPQFSVPAFVLLLLVYIFIVVSNMGLVVLIFRNRSLHQPMYLLFCNMSINDVFGATIIVPHVLRDLLASERYIYYIDCALQAFCVHLHASVSHTVLMIMAFDRYAAICNPLRYASIMTTRMVVNLTAAAWGTALVLVGILVGLSVRLSRCRRLVFNLFCDNASLFSLSCESVLINNIYGLGYTVVLLGSSLGSVVLTYLRIAMVCLSSRNKALNSKALQTCATHLAVYVILVVSAFLIVIMHRFPQLSNHRKVAAVLGHVALPALNAIIYGLQIKEVRQKITALFRNNTVGLMAVK
>LOCXPOR144.292.HIT1.OR.2R.301.7tm_4.exons1.CM039569.1.Mugil_cephalus
NYTLNSFTLQMEGLKVTEVSVYPVFFFFLLFYLIIMTVNIGIVVLVFIDKSLHQPMYLLFCNLPVNDLIGNSIMVPRLLVDILQPPSERLISYYECVVQAFSTHMFGTTSHTVLMIMAFDRYVAICNPLRYGAIMTNRMVVKLTVSAWGVAFLLVGVLLGLTLRLNRCRTLITNPFCDNASLFKLSCESVVINNIYGLTFTVFLFSASIGSMVITYTKITVVCLTSRNKSLNSKALKTCSTHLVLYLIMLLTGFIVITLHRFPQYSDYRKLCAILFHIIPGSLNPIIYGVQSKEIRNYLSK
>LOCXPOR145.293.HIT1.OR.2R.316.7tm_1.exons1.CM039569.1.Mugil_cephalus
NTSQINVSAELQYQGLVTRIMTGTLTSVPCCVFLFINGTMLFILRSKCVFRDTCRFILLYNLLFADTVHMALGQLLYIISLFRIFVTYPACGFLTMLTSLTAVISPLTLVVMSLERYVAVCYPLRHATIITVRNTGVTIVLVWVFCLLNILIRVGLLLEFPFEELESLQMTDFCSDIAMFLGSTSADYDKGFSFFVFVSAALVIVSSYVGVIVAARSASTDKASARKARNTLIMHMVQLGLNLSSKIFYPLFILFSKALTRIVFVRIYNVFYVCFIMFPRCLSTLIYGIRDQTIRPIVMYYFCCRMKVSVTSTQAE
>LOCXPOR146.294.HIT1.OR.2R.315.7tm_1.exons1.CM039569.1.Mugil_cephalus
MSSGNQSVSNVTSELQYQGVLERLLFSMLITVPCCVFLFINGTMLFVLRSKPVFRETCRYVLLYNLLVADTVQLALSQTLYVVAACRVMLSYPVCGVLTFLAGLTFVISPLTLVVMSLERYVAVCYPLRHATIITVRNTGLAIVLVWAFSSLNIIIRVVLLLQFPFEDLHSLQMKDFCSDVAMRLGSGSADYDKGFTCLVFVSASVVIVSTYVSVTLAARSASTDKASTQKARNTLLLHLVQLGLSLSSTMYIPLLTVLYRITTRIIFVRIQNVLYIFIIIFPRCLSSFIYGIRDQSIRPVLMHHLCCQLKVGLV
>LOCXPOR147.295.HIT1.OR.2R.314.7tm_1.exons1.CM039569.1.Mugil_cephalus
MSSGNQSVSNVTSELQYQGVLERLLFSMLTTVSCCVFLFINGTMLFVLRSKPVFRETCRYVLLYNLLVADTVQLALSQTLYVVAACRVMLSYPVCGVLTFLARLTFVISPLTLVVMSLERYVAVCYPLKHATIITVRNTGLAIVLVWAFSSLNIIIRVVLLLQFPFEDLHSLQMKDFCSGVVMRLGSGSADYDEGFTCLVFVSASVVIVSTYVSVTLAARSASTDKASTQKARNTLLLHLVQLGLSLSSTLYIPLLTVLYRITRIIFVRIQNVLYMFIVIFPRCLSSFIYGIRDQSIRPVLMHHLCCQLKVGLV
>LOCXPOR147.296.HIT1.OR.2R.314.7tm_1.exons1.CM039569.1.Mugil_cephalus
MSSGNQSVSNVTSELQYQGVLERLLFSMLTTVSCCVFLFINGTMLFVLRSKPVFRETCRYVLLYNLLVADTVQLALSQTLYVVAACRVMLSYPVCGVLTFLARLTFVISPLTLVVMSLERYVAVCYPLKHATIITVRNTGLAIVLVWAFSSLNIIIRVVLLLQFPFEDLHSLQMKDFCSGVVMRLGSGSADYDEGFTCLVFVSVSVVIVSTYVSVTLAARSASTDKASTQKARNTLLLHLVQLGLSLSSTLYIPLLTVLYRITRIIFVRIQNVLYMFIVIFPRCLSSFIYGIRDQSIRPVLMHHLCCQLKVGLV
>LOCXPOR149.297.HIT1.OR.2R.314.7tm_1.exons1.CM039569.1.Mugil_cephalus
MSSGNQSVSNVTSELQNQVVLERLLISMLITVSCCVFFFINGTMLFVLRSKPVFRETCRYVLLYNLLVADTVQLALSQTLHVVAACRVMLSYPVCGVLTFLARLTFVISPLTLVVMSLERYVAVCYPLRHATIITVRNTGLAIVLVWAFSSLNIIIQVVLLLQFPFEDLHSLQMKDFCSGVTMRLWSGSADYDDGFTWLVFVSASVVIVSTYVSVTLAARSASIDKASTQKARNTLLLHLVQLGLSLSSTLYIPLLTVLYRITRIIFARIRNVLYIFIIIFPRCLSSFIYGIRDQSIRPVLMHHLCCQLKVGLV
>LOCXPOR150.298.HIT1.OR.2R.316.7tm_4.exons1.CM039569.1.Mugil_cephalus
SSSAMNISVGVEYQPPQELLAFAMLSVGLSFSFLYINSVLLFTLRRKPVFCDTSRYVLLYHLLFGDTVNLAVSILLYLLASARLRIPFYACTVIVVVSLFTNISPLTLAVMSLERFVAVCFPLRHLTVFTSRVTGMVIAVVWIFSFIHILVRVSMLFFILIQTSLNVQLNSFCSKEEVFFAPVFKRFEQVFSGFLFVLVGAVILASYVGVSVIARSASTDKASAKKALQTLLLHLIQLSLIITSTLFSTIILAVGQTVGRLVLVRIYNICFVCLNVLPRCLSALIYGLRDRTIRVVLLQNLCFLCKRSRFPNKNRR
>LOCXPOR151.299.HIT1.OR.2R.313.7tm_1.exons1.CM039569.1.Mugil_cephalus
MSFVNESLTNVTAGQQYHSLVGIVLSSALTTLTCCVFLFINGTLLYTLRSKSVFRETSRYLLLYNLLFADTVLLAESQVLFLFSAGRVMLSYPVCGILAFLSNLTFVISPLTLVVMSLERYVAVCYPLRHSSIITVRNTGLAIVLVWAFGSLNVLAHISLLLQFPFADLESLQMKDHCTISAMMLTQISYHFEEAFTCFLFAVAGVTVISSYVGVIVAARSASTDKASAHKARNTMTLHLVQLGLSLLSTVHNPILATLSQIMSRVELLRIQIFIYVCTVLLPRCLSALIYGLRDQTIRPVLMHHLCCRLNHT
>LOCXPOR152.300.HIT1.OR.2R.310.7tm_1.exons1.CM039569.1.Mugil_cephalus
MSFVNESLTNVTAGQQYHSLVGIVLSSALTTLTCCVFLFINGTLLYTLRSKSGFRETSRYLLLYNLLFADTVQLAESQVLFLFSAGRVMLSYPVCGILAFLSNLTFVISPLTLVVMSLERYVAVCYPLRHSSIITVRNTGLAIVLVWAFGSLNVLAHISLLLQFPFADLESLQMKDHCTISAMMLTQISYHFEEAFTCFLFAVAGVTVISSYIGVIVVARSASTDKASARKARNTMTLHLVQLGLSLLSTVHNPILATLSQIMSRVELLRIQIFIYMCTILLPRCLSALIYGLRDQTIRPVLMHHLCCRL
>LOCXPTilTARs.A056.150.HIT2.TAAR.1R.284.7tm_1.exons2.CM039566.1.Mugil_cephalus
INLMISYQISHSKQLHTPTNFLLLSLAVSDFFMGLLVMPVEILMTQVCWMLGDLMCAAYYLLPFVIISASVGNMVLISVDRYVAICDPLHYPTRITKKKIKICVCLCWTYSVFINVFILYDHMKIPGKYNSCLGECLVGIAGDVDLVLGFVIPIAIIIVLYLRIFVVAVSHARAMRPKVVTVTVTIGRSKNVRARRSEMKAARTLMVVVTVFLVCYCPYYAATLTGRTIMIGSSTEIYMVFVMYFNSCLNPVIYAFFYPWFRKCLRLIIALHILKPGSCETNIL
>LOCXPTAAR1.81.HIT1.TAAR.2R.331.7tm_1.exons1.CM039556.1.Mugil_cephalus
IMTTLDRAELCYPELLNSSCRGPTRPRSDAVLLYTLLSSISVLTVALNLLVIISISHFKQLHTPTNVLLLSLAVSDLLVGLLVMPVETVRFIEACWLLGDLMCALSYIIGFTLTSASVGNMVLISIDRYVAICHPLQYANTITHSRAEVSVSLCWACSLLYNGLILKDHLRQPDRYNSCYGECLVVINYVSGAVDLVFTFIGPCSVILVLYSRVFVVAVSQARAVQSHVTAVAAGTVTITAKKSERKAARTLGIVILVFLLSFCPYYYPSLAGQDTSNSASSWAIVSWLLYFNSCLNPLIYAFFYPWFRKAIWFIVTLKIQHQGSSQANIL
>LOCXPTAAR2.137.HIT1.TAAR.2R.324.7tm_1.exons3.CM039566.1.Mugil_cephalus
DEADLCFPQLFNSSCKKPMSTHSELMLLHIVLSSISVLTVVLNLLVIISILRLRLHTPTNILLLSLAVSDFLVGLLLMPGEIIRNTACWFLGDHLCALYNYMSFIVTSASVGNMVLISVDRYAAICVPMHYSSRVTERRVKFCVCLCWLCSVFFSSFIVKDDLNQPGLNNSCYGECVIVVSYISGIVDLVLSFVIPVTVIIVLYMRVFVVAVSQARAMRSHVTAITLQVSLTLTTRKSELKAARTLGVLIVVFLICFCPYYCVALADENSLNSSSAALVLYLFYFNSCLNPLIYALFYPWFRKAIKLIVTLQILQPGSSDTNIM
>LOCXPTAAR3.169.HIT1.TAAR.2R.327.7tm_1.exons5.CM039566.1.Mugil_cephalus
QDQVELCFPHLLNTSCRKPMGKRNATVLLNILLSSISVITVVLNLLVIISFPKLKHSLHTPTNILLLSLAVSDFLVGLLFMPVEIFRTTACWVFGDTICVFYCLLSSTIICVSVGQVVLISVDRYVAICHPLHYPTRITVPRIRLSVCLCWLCCALYSSYYVKDVLTQPGKSKSCYGECVLPLDQITLSVDAVLNFSITVAGIIVLYLRVFVVAVSQARAMRSLITADTVQVSLTLTRKKSELKAARTLGVLVVVYLICYCPLYCYALIGDSVISQSFVTVVIFSFYLNSCLNPVIYALFYPWFRRSIKHIVTLQILKPGSREVNIL
>LOCXPTAAR4.84.HIT1.TAAR.2R.325.7tm_1.exons2.CM039566.1.Mugil_cephalus
IQDQVELCFPHLVNTSCRKPTLHWFEAGVLNILLSSISVITVALNLFVIISVSHFRQLHTPTNILLLSLAVSDFLVGLLLMPVEIFRKADCWIFGDAICCLYSLVGSVIVCVSVGHIVLISVDRYVAICYPLYYPTRVTVSRVRLSVCLCWLCSALYSSYYVKDVLAQPERSKSCYGECVLVIDYITGTIDVVLSFTAPVTIIIILYMMVFVVAVSQARAMRSKVRIVTVQVSLTLTKKSELKAARTLGVLVVVYLICYCPYYCYIVSEAVLSTTSGTFVVFLAYFNSCLNPVIYALFYPWFRNAVKHIVTLQILKPGSWGVNIL
>LOCXPTAAR5.86.HIT1.TAAR.2R.328.7tm_1.exons3.CM039566.1.Mugil_cephalus
MEIQDKVELCFPHLLNTSCRKPTLHWFEAVLLNILLSSISVITVVLNLLVIISYCFVQLHTPTNILLLSLAMSDFLVGLLLMPVEIFRKTNCWIFGDALCSLYCYVCVNIICASIGNIVLISIDRCVAICYPMHYPNRITVSRVQISVCVCWLYSAFYSSFYVKDVLIQPDSTKFCFGECVLAIDYITGTIDFVLNFIIPVTVIIVLYLIIFVVAVSQARAMRSHVTAVTVQISLTLTRKKSELKAARTLGVLVVVYLICYCPYYFYVAFEDNVISNASGSAVVFFIYFNSCLNPVIYALFYPWFRNSVKHIVTLRILKPDSCEANIL
>LOCXPTAAR3.97.HIT1.TAAR.2R.327.7tm_1.exons3.CM039566.1.Mugil_cephalus
QDQVELCFPHLLNTSCRKPTLHWSEAVLLNILLSSISVITVVLNLLVIISFPKLKHSLHTPTNILLLSLAVSDFLVGLLLMPVEIFRKTACWVFGDTICVFYCLLSSTIICVSVGQVVLISVDRYVAICHPLHYLTRVTVSRIRLSVCLCWLCCALYSSYYVKDVLTQPGKSKSCYGECVLTVDNITASVDAVLNFSITVAGIIVLYLRVFVVAVSQARAMRSLVTAVTVQVSLTLTRKKSELKAARTLGVLVVVYLICYCPLYCYALIGDSVISITFVTVVIFFFYLNSCLNPVIYALFYPWFRRSIKHIVTLQILKPGSREVNIL
>LOCXPTAAR7.102.HIT1.TAAR.2R.328.7tm_1.exons2.CM039566.1.Mugil_cephalus
METRDKAELCFPQLLNTSCTKPASPPSVLVFLYIMLSCISVITVALNLLVIISVSHFRTLHTPTNILLLSLAVSDFLVGVLLMPGEILQQTACWFLGDMMCSLYNYVSYIITSASVGDMVLISVDRYVAICDPLHYPTRVTEKRVQLCVCLCWLCSVFYTTFILKDDLIQPGKHNSCYGECAIVISYTAGIIDLIFTFIVPISLIIVVYMRVFVVAVSQARAMRSHIAAVTVEVSLTLATKKSELKAGRTLGVLIVVFLMCFCPYYCVALVGNNSISSSSLTFVLYLFYFNSCINPLIYALFYPWFRKAMKPIVTLQILQPGSRDTNI
>LOCXPTAAR8.103.HIT1.TAAR.2R.325.7tm_1.exons3.CM039566.1.Mugil_cephalus
MEIQDQVELCFPHLLNTSCRKPTLHWFEAGVLNILLSSISVITVALNLLIFTPQQNLEQLHTPTNILLLSLAVSDFLVGLLLMPVEIFRKSACWVFGDAVCVFYSLLSSTIVCSSIGQVVLISIDRYVAICYPMHYPTRVTVSRVRLSVCLCWLGAALYSSYYLKDVLTQPGNTKFCHGECVLVVDYITATVDIVLNLIITVTVIVVLYLRIFVVAVSQACAMRSQVTAVTVQVSLKKFELKAARTLGILVVVYLICYCPLYCYALIGDNVISFTFVTFVIFFFYLNSCLNPVIYALFYPWFRRSVKHIVTLQILKPGLCEVNTL
>LOCXPTAAR9.104.HIT1.TAAR.2R.329.7tm_1.exons3.CM039566.1.Mugil_cephalus
MEIQDQVDLCFPHLLNTSCRKPTLHWSEAVLLNILLSSISVITVVLNLLVIISSLRFRNLHTPTNILLLSLAVSDFLVGLLLMPVEIFRKTACWVFGDALCSLYGFLTCNIVSASIGNILLISIDRYVAICYPLHYPTRVTVTKVKIGVCLCWVCSSFYSSFYVKDVLTEPNKTKSCYGECMLVVDYITGSVDVVLSFIVPITVIIILYLRVFVVAVSQARAMRFHVTAVKVQVSLTVTRKKSELKAARTLGVLVVVYLICYCPYYCYAVFEDNVLNTTYASFLILMFYFNSCLNPVIYALFYPWFRGAVKLIVTLQILKPGSCGASIM
>LOCXPTAAR10.107.HIT1.TAAR.2R.328.7tm_1.exons3.CM039566.1.Mugil_cephalus
MEIQDQVELCFPHLLNTSCRKPTLHWSEAGVLNILLSSISVITVALNLLVIISSLRFRNLHTPTNILLLSLAVSDFLVGLLSMPVEIFRKTTCWVFGDALCSLCGFLTCNIVSASIGNILLISVDRYVAICYPLHYPTRVTVTKVKIGVCLCWVCSSFYTGFYVKDVLTEPNKTKSCYGECVLVVDYITGSVDVVISFIVPITVIVVLYLRIFVVAVSQARAMRFHVTAVKVQVSLTVTRKKSELKAARTLGVLVVVYLICYCPYYCYIVSEAVLSTTSGTFVAFLAYFNSCLNPVIYALFYPWFRGAVKLIVTLQILKPGSCGASIM
>LOCXPTAAR11.109.HIT1.TAAR.2R.328.7tm_1.exons2.CM039566.1.Mugil_cephalus
MEILHEAELCFPLLLNTSCRKTLRHQTQIILYILLSCISLLTVVLNLLVIISISHFRQLHTPTNLFLLSLAVSDFLVGLLLMPIQIHVLEGCWVWGTLLCVLSNYIGFILTSASVGNMVLVSVDRYVAICDPLCYPTKVTQSRVQICVCLCWICSVFYNSVMLKDFLKDTDRYVSCYGECIIVIDFITGAFDIVLTFFCPIAVIIVLYLRVFVVAVSQARAMRSHIAAVTLQGSGHVTAKKSERKAATAIGVVVVVFLVCFCPYFSSSLAGQNISTSVEFSVFGLWLLYCNSCLNPLIYAFFYPWFRRSVKLIVTLQILQPDSCDANI
>LOCXPTAAR11.113.HIT1.TAAR.2R.319.7tm_1.exons2.CM039566.1.Mugil_cephalus
CFPLLLNTSCKKPLRHQAEIVIYILLSCISLLTVVLNLLVIISISHFRQLHTPTNLFLLSLAVSDFLVGLLLMPIQILLLEGCWVLGTFLCGLSYYIGFILTSASVGNMVLVSVDRYVAICDPLCYPTKVTQSRVQICVCLCWICSVFYNSVILKDFLKDPDRYVSCYGECVIVIDFITGAFDIVLTFVCPIAVIIVLYLRVFVVAVSQARAMRSHIAAVTLQGSGHVTAKKSERKAATAIGVVVVVFLVCFCPYFSPSLAGQNISTSVEFSVFGLWLLFCNSCLNPLIYAFFYPWFRRSVKLIVTLQILQPDSCDINI
>LOCXPTAAR13.116.HIT1.TAAR.2R.329.7tm_1.exons2.CM039566.1.Mugil_cephalus
MEILHEAELCFPLLLNTSCRKTLRHQTQIILYILLSCISLLTVFLNLLVIISISHFRQLHTPTNLFLLSLAVSDFLVGLLLMPIQILLLEGCWVLGTFLCGLSYYTSFILTSASVGNMVLVSVDRYVAICDPLCYPTKVTQSRVQICVCLCWICSVFYNSVILKDFLKDPDRYASCYGECVIVIDFITGAFDIVLTFVCPIAVIIVLYLRVFVVAVSQARAMRSHIAAVTLQGSGHVTAKKSERKAATAIGVVVVVFLVCFCPYFSPSLAGQNISTSVEFSVFGLWLLYCNSCLNPLIYAFFYPWFRRSVKLIITLQILQPYSCDANIL
>LOCXPTAAR14.120.HIT1.TAAR.2R.326.7tm_1.exons2.CM039566.1.Mugil_cephalus
TMEGDELCFPQLNTSCRKLKRSHFDTVCIHVILSSISLLTAALNLLVIISISHFKQLHTPTNLLLLSLAVSDFFVGLLMIFQITLIEGCWYFGDLVCVLYSVLDLVIPSSSVGTMVLISVDRYAAICYPLHYPTKVTQRRVQICVSLCWICSLFYVLLMIKESLKQPGRFNSCIGECVIDFDLTKQFVDLMLTFFLPISVIIVLYLRVFVVAVSQARAMRCNITALTLQRSGKVTAKKSELKAARTLGVVVLVFLACICPYFCVSLTDQENLISYASSIFVVSLFYFNSCLNPIIYAFFYPWFRKSMKVIVTLQILTPGSCNVNVL
>LOCXPTAAR15.124.HIT1.TAAR.2R.326.7tm_1.exons2.CM039566.1.Mugil_cephalus
TMEGDELCFPQLNTSCRKLKRSHFDIVCTHIILSSISLLTAALNLLVIISISHFKQLHTPTNLLLLSLAVSDFFVGLLMIFQITLIEGCWYFGDLVCVLYSVLDLVIPSSSVGTMVLISVDRYAAICYPLHYTTKVTQRRVQICVSLCWICSLFYTGVMIKESLKQPGRFNSCIGECVIDSDLTKQFVDLMLTFILPISVIIVLYLRVFVVAVSQARAMRSNITSLTLQRSGKVTAKKSELKAARTLGVVVLVFLACICPYFCVSLTDQENLISYASSIFVVCLFYFNSCLNPIIYAFFYPWFRKSMKVIVTLQILTPGSCNVNVL
>LOCXPTAAR22.128.HIT1.TAAR.2R.324.7tm_1.exons2.CM039566.1.Mugil_cephalus
MEGDELCFPQLNTSCRKLKRSHFDTVCIHIILSSISLLTAALNLLVIISISHFKQLHTPTNLLLLSLAVSDFFVGLLVFFQIMLLDGCWYFGDLMCVIYSVLDFIIVSSSVGTMVLISVDRYAAICYPLHYPTKVTQRRVQICVSLCWICSLFYVLVLIKESLKQPDRFNSCIGECVIDFDFTKRFVDLMLTFFLPISVIIVLYLRVFVVAVSQARAMRSNITSLTLQRSGKVTAKKSELKAARTLGVVVLVFLACFCPYFCVSFTGQEVLLNPSSFVFVGFLIYFNSCLNPIIYAFFYPWFRKSMKVIVTLQILTPGSCNANV
>LOCXPTAAR18.130.HIT1.TAAR.2R.324.7tm_1.exons2.CM039566.1.Mugil_cephalus
MEGEELCFPQLNTSCRKLKRSHFDTVCLLSIMSSISLLTAALNLLVIISISHFKQLHTPTNLLLLSLAVSDFFVGLLMIFQITLIEGCWYFSDLVCVIYSVLAIVIPSSSVGTMVLISVDRYAAICYPLHYPTKVTQRRVQICVSLCWIFSLFYVLVMIKESLEQPGRFNSCIGECVIDFDLTKQFVDLILSFFLPISVIIVLYLRVFVVAVSQARAMRSNITSLTLQRSGKVTAKKSELKAARTLGVVVLVFLACICPYFCVLLTSQDILINPLSFIFVVSLFYFNSCLNPIIYAFFYPWFRKSMKVIVTLQILTPGSCNANV
>LOCXPTAAR16.132.HIT1.TAAR.2R.326.7tm_1.exons2.CM039566.1.Mugil_cephalus
TMEGDELCFPQLNTSCRKLKRSHVDIVCIHVILSSISLLTAALNLLVIISISHFKQLHTPTNLLLLSLAVSDFFVSLPVFFQITLIEGCWYFGDLVCVLYSVLALVITSSSVGTMVLISVDRYAAICYPLHYPTKVTQRRVQICVSLCWICSLFYAGVLLKESLKQPGRLNSCIGECVIDFDIIKQFVDLMLTFFLPISVIIVLYLRVFVVAVSQARAMRSNITALTLQRSGKVTAKKSELKAARTLGVVVLVFLTCIFPIFCVFFTDQEALYNFSSALFLTCLFYFNSCLNPIIYAFFYPWFRKSMKVIVTLQILKPGSSNANIL
>LOCXPTAAR14.135.HIT1.TAAR.2R.326.7tm_1.exons2.CM039566.1.Mugil_cephalus
TMEGDELCFPQLNTSCRKLKRSHFDTVCIHIILSSISLLTAALNLFVIISISHFKQLHTPTNLLLLSLAVSDFFVGLLMIFQITLIDGCWYFDELVCIFYLVLDTVITSSSVGTMVLISVDRYAAICYPLHYPTKVTQRRVQICVSLCWICSLFYVFVLIKESLKQPGRFNSCIGECVIDIDFTKRFVDLILTLFLPISVIIVLYLRIFVVAVSQARAMRSNITALTLQRSGKVTAKKSELKAARTLGVVVLVFLTCFCPYFCVSLTDQENLYNPSSLVLVFCLFYFNSCLNPIIYAFFYPWFRKSMKVIVTLQILTPGSCNANVL
>LOCXPTAAR17.139.HIT1.TAAR.2R.326.7tm_1.exons2.CM039566.1.Mugil_cephalus
TMEGDELCFPQLNTSCRKLKRSHFDTVCIHIILSSISLLTAALNLLVIISISHFKQLHTPTNLLLLSLAVSDFFVVLLVIFQITLIEGCWYFGDLVCVLYSALDLVITSSSVGTMVLISVDRYAAICYPLHYPTKVTQRRVQICVSLCWICSLFYAGLLMKESLKQLGRFNSCIGECVIDFDFTKQFVDLMLTFILPISVIIVLYLRVFVVAVSQARAMRSNITALSLQRSGKVTAKKSELKAARTLGVVVLVFLTCLCPLFCVLLTGQEALINPSSLVLVFCLFYFNSCLNPIIYAFFYPWFRKCIKVIVTLQILKSSSCNTNVL
>LOCXPTAAR18.142.HIT1.TAAR.2R.324.7tm_1.exons2.CM039566.1.Mugil_cephalus
MEGDELCFPQLNTSCRKLKRSHFDTVCLLSIMSSISLLTAALNLLVIISISHFKQLHTPTNLLLLSLAVSDFFVGLLMIFQITLIEGCWYFSDLVCVIYSVLAIVIPSSSVGTMVLISVDRYAAICYPLHYPTKVTQRRVQICVSLCWICSLFYVLLMIKESLKQPGRFNSCTGECLIDFDFTKQFVDLILSFFLPISVIIVLYLRVFVVAVSHARAMRSNITALTLQRSGKVTAKKSELKAARTLGVVVLVFLTCFCPYFCVLLTSQDILINPLSFIFVVCLFYFNSCLNPIIYAFFYPWFRKSMKVIVTLQILTPGSRNANV
>LOCXPTAAR19.148.HIT1.TAAR.2R.324.7tm_1.exons2.CM039566.1.Mugil_cephalus
MEGDELCFPQLNTSCRKLKRSHFDTVCTHIILSSISLLTAALNLLVIISISHFKQLHTPTNLLLLSLAVSDFFVGLLMFFQITLIDGCWYFGDVVCVIYSVLDIVITSSSVGTMVLISVDRYAAICYPLHYPTKVTQRRVQICVSLCWICSLFYAALMMKESLKQSARLNSCIGECVIDFDFTKQFVDLMLTFILPISVIIVLYLRVFVVAVSHARAMRSNITALTLQRSGKVTAKKSELKAARTLGVVVLVFLACFCPYFCVSLTGQENLISYASSIFVVSLFYFNSCLNPIIYAFFYPWFRKCIKVIMTLQILQSRSSNANI
>LOCXPTAAR20.152.HIT1.TAAR.2R.325.7tm_1.exons2.CM039566.1.Mugil_cephalus
MEGDELCFPQLNTSCRKLKRSHFDIVCTHVILSSISLLTAALNLLVIISISHFKQLHTPTNLLLLSLAVSDFFVGLLVFFQITLIEGCWYFGDLVCVVCSVVDIVITSSSVGTMVLISVDRYAAICYPLHYPTKVTQRRVQICVSLCWICSLFYVLVLIKESLKQPGRLNSCIGECVIDFDFTKRFVDLMLTFILPISVIIVLYLRVFVVAVSQARAMRSNITAFTLQRSGKVTAKKSELKAARTLGVVVLVFLACICPYFCVLLTGQEALISASSFVFVICLFYFNSCLNPIIYTLFYPWFRKSIKVIVTFQILKSSSSNTNIL
>LOCXPTAAR21.156.HIT1.TAAR.2R.326.7tm_1.exons2.CM039566.1.Mugil_cephalus
TMEGDELCFPQLNTSCRKLKRSHFEIVCTHVILSSISLLTAALNLLVIISISHFKQLHTPTNLLLLSLAVSDFFVGLLVFFQITFIEGCWYFGDVVCVIYSVFDLVIVSSSVGTMVLISVDRYAAICYPLHYPTKVTQRRVQICVSLCWICSLFYAALMMKDSRKQQGRLNSCIGECVIDFDLTKRFVDLMLTFFLPISVIIVLYLRVFVVAVSQARAMRSNITALTLQRSGKVTAKKSELKAARTLGVVVLVFLTCFCPYFCVSLTDQEKMISYASFIFVGSLFYFNSCLNPIIYAFFYPWFRKSMKVIVTFQILTPGSCNANIL
>LOCXPTAAR22.158.HIT1.TAAR.2R.324.7tm_1.exons2.CM039566.1.Mugil_cephalus
MEGDELCFPQLNTSCRKLKRSHFDIVCIHVILSSISLLTAALNLLVIISISHFKQLHTPTNLLLLSLAVSDFFVGLLVFFQITLIEGCWYFGDVVCVTFSVLDFVIVSSSVGTMVLISVDRYAAICYPLHYPTKVTQRRVQICVSLCWICSLFYVSVLMKESLKQPGRLNSCIGECVIDFDLTKQFVDLMFTFILPISVIIVLYLRVFLVAVSQARVMRSNITALTLQRSGKVTAKKSELKAARTLGVVVLVFLTCFCPYFCVSLTGQEALYNPSSFIFVVCLFYFNSCLNPIIYAFFYPWFRKSMKVIVTLQILTPGSSNDNV
>LOCXPTAAR23.162.HIT1.TAAR.2R.326.7tm_1.exons2.CM039566.1.Mugil_cephalus
TMEGDELCFPQLNTSCRKLKRSHFDIVCIHVILSSISLLTAALNLLVIISISHFKQLHTPTNLLLLSLAVSDFFVSLLVFVQITLIEGCWYFGDLVCIFYLALDLVIVSSSVGTMVLISVDRYAAICYPLHYPNKVTQRRVQICVSLCWICSLFYAALMMKESLKQSARLNSCIGECVIDFDFTKQFVDLMLTFILPISVIIVLYLRVFVVAVSQARAMRSNITALSLQRSGKVTAKKSELKAARTLGVVVLVFLTCFCPYFCVLLTGQEALYNPSSFIFVVCLFYFNSCLNPIIYAFFYPWFRKSMKVIVTFQILTPGSCNDNVL
>LOCXPTAAR18.164.HIT1.TAAR.2R.324.7tm_1.exons2.CM039566.1.Mugil_cephalus
MEGDELCFPQLNTSCRKLKRSHFDTECIHVILSSISLLTAALNLLVIISISHFKQLHTPTNLLLLSLAVSDFFVVLLVFFQITLIEGCWYFGDLVCVIYLALDFVIVSSSVGTMVLISVDRYAAICYPLHYPTKITQRRVQICVSLCWICSLFYAALMMKESLKQPGRLNSCIGECVIDFNLTKRFVDLMLIFILPISVIIVLYLRVFVVAVSQARAMRSNNTAVTLQRSGKVTAKKSELKAARTLGVVVLVFLACFCPYFCVSLTGQEALYNPSSFIFVVCLFYFNSCLNPIIYAFFYPWFRKCIKVIVTFQILTPGSCNANI
>LOCXPTAAR24.167.HIT1.TAAR.2R.326.7tm_1.exons2.CM039566.1.Mugil_cephalus
TMEGDELCFPQLNTSCRKLKRSHVDIVCIHIILSSISLLTAALNLLVIISISHFKQLHTPNNLLLLSLAVSDFFVSLLVIFQITLIEGCWYFGDLVCVIYSVFDLVIVSSSVGTLVLISVDRYAAICYPLHYPTKVTQRRVQICVTLCWICSLFYVLVFMKESLKQPGRFNSCIGECVIDFDVTKQFVDLLLTFILPISVIIVLYLRVFVVAVSQARAMRSNITALTLQRSGKVTAKKSELKAARTLGVVVLVFLACFCPYFCVSLTGQETLYNPSSFIFVVCLFYFNSCLNPIIYAFLYPWFRKSIKVIVTFQILTPGSCNANIL
>LOCXPTAAR25.173.HIT1.TAAR.2R.329.7tm_1.exons2.CM039566.1.Mugil_cephalus
MTTLDSAELCFPELFNSSCRKTMRSHSASVLIYMILFLISVVTVILNLLVIISISHFKQLHTPTNLLLLSLAVSDFFVGFLMLFQIILIDGCWFLGDLMCSLYFLLDYSITSASVGTMVLISIDRYVAICDPLHYPTKVTKNRAKICVYLCWICSIVFQSLVLKDNVKHPGRYSSCSGECVVVVDYISGIADVLLSFAGPVVVIVVLYLRVFVVAVSQARAMRSHIAAITLQGSVNVNEKKSELKALRTVSVVIVVFLVCLCPYYCVTLTGQDAVLSASSVAFVMCLFYFNSCLNPIIYALFYPWFRKSIKLIITLRILKSGSSEASIL
>LOCXPTAAR26.179.HIT1.TAAR.2R.325.7tm_1.exons2.CM039566.1.Mugil_cephalus
LEDDELCFPQLLNSSCRKTIRSQSESMVIYLILSLISLITVALNLLVIISISHFKQLHTPTNLLLLSLAVSDFFVGLLMFFQIILIDGCWFLGDLMCVLYFLLDYIITCASIGTMVLISVDRYVAICDPLHYPTKVTQTKAKVCVCLCWIGSVIFQCLLLRDNLKHPGRYSSCSGECVVVVDYASGIADVILSFIGPVTVIVVLYLRVFVVAVSQARAMRSHIAAITLQGSVNVNEKKSELKALRTVSVVIVVFLICLCPYFCVTLTGQDAVLSASSVAFVMCLFYFNSCLNPIIYALFYPWFRKSIKLIVTLQILKPGSSEASV
>LOCXPTAAR27.184.HIT1.TAAR.2R.325.7tm_1.exons2.CM039566.1.Mugil_cephalus
FEETELCFPHLLNSSCRKIMHSHSAYIFIYLILSLISLITVTLNLLVIISISHFKQLHTPTNLLLLSLAVSDCFVGLLMLFQIMLIDGCWFLGDLMCALYYVFAYIVTSAAVGTMVLISIDRYVAICDPLQYPTKVTQRRVHICVCLCWICSVLFPSQIMKDNVEQPGRYKSCSGECVIVVDNVTAIADVLLSFAGPVTVIIVLYLRVFVVAVSQARAMRSNITALTLQRSGKVTAKKSELKAARTLGVVIVVFLICLCPYYCVTLTGQDALLNTSSIAFVLCLFYFNSCLNPIIYALCYPWFRKTLKHIVTLQILKPGSSEASI
>LOCXPTAAR28.186.HIT1.TAAR.2R.319.7tm_1.exons2.CM039566.1.Mugil_cephalus
LCFPHLNSSCRKTMRSHSASVFIYLILSLISLITVTLNLLVIISISHFKQLHTPTNLLLLSLAVSDCFVGFLMLFQIMLIDDCWFLGDLMCTLYSVFSYIITSAAVGTMVLISVDRYVDICYPLQYPTKVTQRRVRICVCMCWICSVLLPSQIMKDNVQQPGRYKSCYGECVVAVDNVTAIVDVLLSFAGPVTVIIVLYLRVFVVAVSQARVMRSNITALTLQRSGKVTAKKPELKAARTLGVVIVVFLICLCPYYCVTLRGQDAFFSASSIAFVICLFYFNSCLNPIIYALFYPWFRKTLKHIVTLQILKPGSSEASI
>LOCXPTAAR29.188.HIT1.TAAR.2R.329.7tm_1.exons2.CM039566.1.Mugil_cephalus
MTTFEETELCFPHLLNSSCRKIMHSHSAYVFIYLILSLISLITVTLNLLVIISISHFKQLHTPTNLLLLSLAVSDCFVGLLMLFQIMLIDGCWFLGDLICALYYVFAYIVTSAAVGTMVLISVDRYVAICDPLQYPTKVTQRRVCICVCVCWICSVLFPCQIMKDNVEQPGRYKSCIGECVIVVDNVTAIADLLLSFVGPVTVIIVLYLRVFVVAVSQARAMRSNITALTLQRSGKVTAKKSELKAARTLGVVIVVFLICLCPYYCVTLRGQDALLNTSSITFVICLFYFNSCLNPIIYALFYPWFRKTLKHIVTLQILKPGSSEASIM
>LOCXPTAAR30.190.HIT1.TAAR.2R.325.7tm_1.exons2.CM039566.1.Mugil_cephalus
FEEAELCFPHLLNSSCRKTMRSHSASVFIYLILSLISLITVTLNLLVIISISHFKQLHTPTNLLLLSLAVSDCFVGFLMLFQIMLLDGCWFLGDLMCALYSVFSYIIPFAAIGTMVLISVDRYVAICDPLQYPTKVTQRRVRICVCLCWIFSILFPSQIMKDNVEQPGRYKSCSGECVIVVDNVTAIADLLLSFVGPVTVIIVLYLRVFVVAVSQARAMRSNITALTLQRSGKVTAKKSELKAARTLGVVIVVFLICLCPYYCVTLTGQDALLNTSSIAFVLCLFYFNSCLNPIIYALFYPWFRKTLKHIVTLQILKPGSSEASI
>LOCXPTAAR31.192.HIT1.TAAR.2R.324.7tm_1.exons2.CM039566.1.Mugil_cephalus
FEEAELCFPHLNSSCRKTMRSHSASVFIYLILSLISLITVTLNLLVIISISHFKQLHTPTNLLLLSLAVSDCFVGLLMLFQIMLLDGCWFLGDLMCALYYVFSYVITLGAIGTMVLISIDRYVAICYPLQYPTKVTQRRVRICVCLWWICSVLFPSQVLKDNVQQPGRYKSCSGECVIVVDNVTAIADLLLSFVGPVTVIIVLYLRVFVVAVSQARAMRSNITALTLQRSGKVTAKKSELKAARTLGIVIVVFLICLCPYFCVTLTGQDTLLNSSSIAFVLCLFYFNSCLNPIIYALFYPWFRKTLKHIVTLQILKPGSSEASI
>LOCXPTAAR27.194.HIT1.TAAR.2R.324.7tm_1.exons2.CM039566.1.Mugil_cephalus
FEEAELCFPHLNSSCRKTMRSHSASVFIYLILSLISLITVTLNLLVIISISHFKQLHTPTNLLLLSLAVSDCFVGLLMLFQIMLIDGCWFLGDLMCALYYVIAYICTSAAVGTMVLISVDRYVAICYPLQYPTKVTQRRVRICVCLCWICSVLFPSQILKDNVEQPGRYKSCSGECVVVVDNVTGIVDVLLSFTGPIAVIIVLYLRVFVVAVSQARAMRSHIAAVTLQGLVSVNAKKSELKAARTIGVVIVVFIICLCPYYCVTLTGQDALLNTSSVLFVLSLLYSNSCLNPIIYALFYPWFRKSVKHIVTLRILKPGSSEASI
>LOCXPTAAR33.196.HIT1.TAAR.2R.326.7tm_1.exons2.CM039566.1.Mugil_cephalus
MMEGDELCFPQLFNSSCRKPKRPEFEVMLIHILLSSISLLTVILNLLVIVSIYHFRQLHTPTNLLLLSLAVSDFFVGLLMCFQIMLINGCWFLSDLMCVLYQYLSYIITSASVGTMVLISVDRYVAICYPLHYPTKITQRRVQICVSLCWLCSVFLQSLNLKDNLKQPGRYNSCSGECVIVIDYIARMADLILTFVVPITVIVILYLRVFVVAVSQARIIRSHIAAVSQQHSVTLTIKKSELKAARTLGVVIIVFLMCMCPFFCVTLTGQDNLLNASSAAFIICLFYFNSCLNPIIYAFFYPWFRKSIKMIVTLEILQSGSCNDNV
>LOCXPTAAR34.198.HIT1.TAAR.2R.320.7tm_1.exons1.CM039575.1.Mugil_cephalus
TNVVTDIHLCYETDNYSYVVTTSPSIVCILLYVFLVLLCVFTICGNLLVTISIIYFKQLHTPTNSLILSLAVTDLLVGIIVFPFSMVFSLSSCLHYEGLFCKVRSGFDISLGTCSILNLCCISVDRYYAVCQPLTYQTKITHHVVVIMIVMSWGLSALIGTGIIISILNSENREERYFINVLMANTVGPTIFSFYLPVIILLCIYLKIFLVAQRQARSIQNTTKSGATVSKMERKATKTLAIVMGVFLLCWSPFFFFITFLPFTSNPVPVPVIETLNWLTLSNSMLNPFIYAFFYSWFRSAFRMIISGKIFQSDLANANL
>LOCXPTAAR35.199.HIT1.TAAR.2R.319.7tm_1.exons1.CM039575.1.Mugil_cephalus
TNVVTDIHPCYEIDNYSYALTTSPSIVCVLLYVFLALLCVFTICGNLLVTISIIYFKQLHTPTNSLILSLAVADLLVGIIVFPLSMAFSLSSCLYHEGLFCKVRGSFDISLSTCSILNLCCISVDRYYAVCQPLTYQTKITHHVVVIMIVMSWGVSALIGTGVIISGLNSESCEERCFINVLMANTVGPILSFYLPVIIMLCIYLKIFLVAQRQARSIQTTTKSGATASKMERKATKTLAIVMGVFLLCWSPFFFCITFLPFTSSPVPIPVIETLNWLTLANSMLNPFIYAFFYSWFRSAFRMIISGKIFQSDLANANL
>LOCXPTAAR36.200.HIT1.TAAR.2R.319.7tm_1.exons1.CM039575.1.Mugil_cephalus
TKVVTDIHPCYEIDNYSYVLGTSPSFVCVLLYVFLALLCVFTICGNLLVTISIIYFKQLHTPTNSLILSLAVADLLVGIIVFPFSMAFSLSSCLHYEGLFCKVRGSFDISLSTCSILNLCCISVDRYYAVCQPLTYQTKITHHVVVIMIVMSWGVSALIGTGVIISGLNNESCEERCFINVLMANTVGPILSFYLPVIIMLSIYLKIFLVAQRQARSIQNTTKSGATVSKMERKATKTLAIVMGVFLLCWCPFFFCITFLPFTSNPVPVPVIETLNWLALSNSMLNPFIYAFFYNWFRSAFRMIISGKIFQADLTNANL
>LOCXPTAAR37.201.HIT1.TAAR.2R.327.7tm_1.exons1.CM039575.1.Mugil_cephalus
MEIEVSVNRTNVFTPINPCYKVDVSYTLTKTPSTICVLFQIFLGSCSAVTVCGNLLVITSIIYFKQLHTPTNSLILSLAVCDLLVGLLVFPLTMEFSISSCLYYGDLFCKVRGSFEVSLCTSSILNLCCISVDRYYAVCQPLTYRTKMNHNTVSLMILLSWFISVLIAISFIIVGVNREKCAEKCFNDTVIVDTMALVFSFYLPVIVMLCIYLKIFLVAQRQARSIQNTTKSGATINKMERKATKTLVIVMGVFLLCWLPFFLCTTVLSFSRVYMPLPLTELLNWLALSNSMLNPFIYAFFYSWFRSAFRMIISGKIIQGDYTNCKL
>LOCXPTAAR38.202.HIT1.TAAR.2R.304.7tm_1.exons1.CM039575.1.Mugil_cephalus
DMHPCYKIHNASNMQRSPSTKCVLLYVFLGSLSVVTTCGNLLVIISIIYFKQLHTPTNYLVLSLAVADLLVGTFVFPSSMVFPFSLCLYHENLVCKVRDCFDVSLCASSILNLCCISIDRYHAVCQPLTYRAKINHHNAVVMIILSWTVSIVTGIGFTLSDQKNCTQPCTTSIGFTVTFYLPVIVMLCIYLKIFFVAQRHARSIQNTTKSRATVSKMERKATKTLAIVMGVFLGCWFPFFFCITFLSVSISVPVPVIEALNWLVFSNSMLNPFIYAFFFSWFRSAFRMIISGRIFQGDFTNSKL
>LOCXPTAAR39.203.HIT1.TAAR.2R.312.7tm_1.exons1.CM039575.1.Mugil_cephalus
MHPCYKIANLSYVLSSTPSRICILIYSFFVSLSVITICGNFLVIISIIYFKQLHTPTNSLILSLAVADLLVGIIVVPFSMAFSLSSCLYHDGLFCKVRDGFDVTLSTSSILNLCCISIDRYYAVCHPLTYRTKINRRAAMIMILVSWSSSVLVATGLVMAALQQDKYQEGCLVEVLLATTIGIVFTYLPLVIMLCIYLKILFVSHRQARSIQNTTKPGATVSKMERKATKTLALIMGVFLICWTPFFLYITVNSASNYSVSVTIIETLNWLAMSNSMLNPFIYAFFYSWFRTAFRMIISGKIFKGDFVNSKL
>LOCXPTAAR40.204.HIT1.TAAR.2R.311.7tm_1.exons1.CM039575.1.Mugil_cephalus
NLNPCYKIDASYVLTQPSTICIIFHIFLGLLSVVTVCGNLLVITSIIYFKQLHTSTNALILSLAVADLLVGAVVFPLSMVFSMSLCLFKEEVLCKVRASFDITLSTCSILNLCCISIDRYYAVCQPLTYRAKMSGRIVVTMILVSWGVPAAIATSSVIRGSNQGTCKEQCFSDAVGKTMGVVFTFYLPLILLLCIYLKIFLVAQRQARSIQNTTKSGATVSKMERKATKTLAIVMGVFLTCWLPFFLCVSVVSLSNASEPGPLQEILNWLALSNSMVNPFIYAFFYSWFRSAFRMIISGKIIFGDFSNCKL
>LOCXPTAAR41.205.HIT1.TAAR.2R.320.7tm_1.exons1.CM039575.1.Mugil_cephalus
NDMHPCYELYDSMYIFTSSPSIICVVLYIFLGSLSLFTVCGNLLVIVSIIYFKQLHIPTNYLILSLAMADLLVGVLVFPFSMAFTVTSCWYHEGLFCKVRGSFDVTLSTASILNLCCISIDRYYAVCQPLTYKSKINDRVTGLMILLSWGVASLIGIGIIIAGFNQGKCENSCLLDALISTTLACIFSFYIPVVIMLSIYLKIYLVAQKQVNSIQNTTFQTTKSRAAVNKTERKATKTLVIVMGVFLLCWTPFFICMVFQPLTHSVTPIAVIETLNWLALSNSMLNPFIYAFFYSWFRSAFRIILSGKIFLGDFANTKLL
>LOCXPTAAR42.206.HIT1.TAAR.2R.320.7tm_1.exons1.CM039575.1.Mugil_cephalus
NDMHPCYELYDSMYIFTSSPSIICVVLYIFLGSLSLFTVCGNLLVIVSIIYFKQLHIPTNYLILSLAMADLLVGVLVFPFSMAFTVTSCWYHEGLFCKVRGSFDVTLSTASILNLCCISIDRYYAVCQPLTYKSKINDRVTGLMILLSWGVASLIGIGIIIAGFNQGKCENSCLLDALISTTLACIFSFYIPVVIMLSIYLKIYLVAQKQVNSIQNTTFQTTKSRAAVNKTERKATKTLAIVMGVFLLCWTPYFICMVFQPLTHSVTPIAVIETLNWLTLSNSMLNPFIYAFFYSWFRSAFRIILSGKIFQGDFANTKLL
>LOCXPTAAR44.207.HIT1.TAAR.2R.324.7tm_1.exons1.CM039575.1.Mugil_cephalus
NYIVDDIHPCYESYNLTFIFTSNPSIVCVLLYVFLGSLCLVTICGNLLVMISIIYFKQLHTPTNYLILSLAVADLLVGVLVFPFSMAFTVTSCLYHENLICKIRDSFDVSLCTSSILNLCCISIDRYYAVCQPLTYRTKINTRVTLIVILLCWGVSVLIGIGIIIAGFSQGTCEEMCSVDVVVANTIGPVFSFYLPAIIMLCIYLKIFLVAQKQVKSIQNTTCRSTKSGAIVSKMERKATKTLAIVMGVFLLCLTPYFICVVFQPLADNPPSVPVIETLNWLALSNSMLNPLIYAFFYSWFRSAFRMIISGKIFHSNLADTKLI
>LOCXPTAAR44.210.HIT1.TAAR.2R.324.7tm_1.exons1.CM039575.1.Mugil_cephalus
NYIADDIHPCYESYNLTFIFTSNPSIVCVLLYVFLGSLSLVTICGNLLVMISIIYFKQLHTPTNYLILSLAMADLLVGVLVFPFSMAFTVTSCIYHENLFCKIRDSFDVSLCTSSILNLCCISIDRYYAVCQPLTYRTKINTRVTLIVILLCWGVSVLIGIGIIIAGFSQGTCEEMCSVDVVVANTIGPVFSFYLPAIIMLCIYLKIFLVAQKQVKSIQNTTCRSTKSGAIVSKMEKKATKTLAIVMGVFLLCLTPYFICVVFQPLADNPPSVPVIETLNWLTLSNSMLNPLIYAFFYSWFRSAFRMIISGKIFHSNLADTKLI
>LOCXPTAAR45.211.HIT1.TAAR.2R.309.7tm_1.exons1.CM039575.1.Mugil_cephalus
MESFNMTDLNWNFCPAKNNILCALLYISISFLTAVTVCGNLLVIISIIYFKQLHTPTNYLILSLAVADLLIGALIFPFNMAFSVKTCMYQSTLKCLIQKAFDFIVSSSSILNLCCISIDRYYAVCHPLIYKTKLTDHVSTMMGLGSWAVSVLFGICIFLMDYYYDLCRIGCFFMSGIVSILAFYVPAIILLCVYSKILLVALKQVSSLQNATSQSGPVGSKKERKATKTMAIVMGLFLICWLPIFISYPFYTLSNIVIDLIEPFNWFALSNSMLNPFIYAFFYHWFRSAFRMMISRKIFRGDYVNTKLH
>LOCXPTAAR46.212.HIT1.TAAR.2R.309.7tm_1.exons1.CM039575.1.Mugil_cephalus
MESFNMTDLNWNFCQVNNDILCVFIYIFLSSITSVTICGNLLVIISIIYFKQLHTPTNYLILSLAVADLLIGALMFPFNMALSLTTCLYRNTLKCLIQKTFDFTISSSSILNLCCISIDRYYAVCHPLIYKTKLTDHVSMMMGLGSWAVSVLFGILYFVIESSYDFCNIECFALIGILGFLTFYVPTIILFCVYSKILLVALKQVSSLQNASSQSGPVASKKERKATKTMAIVMGLFMICWLPIFIAYPFRPLSNIVVDLFVPFNWFALSNSMFNPFIYAFFYRWFRSAFRMIISGKIFQVDFANTNLH
>LOCXPTAAR47.215.HIT1.TAAR.2R.310.7tm_1.exons1.CM039575.1.Mugil_cephalus
MQFSNTTGNDLKWNFCQSENYLCVLLYIFLSLLTAVTICGNLLVIISIIYFKQLHTPTNYLILSLAVADLLIGALMFPFNMAFSVTTCLYQNTTTCKIRNALDVTISSSSVLNLCCISIDRYYAVCHPLMYNTKLTDHVSMMMGLGSWAVSVLYGICFFVMKYYYNLCRIECFFLSGVISILAFYVPTIILLCVYSKILLVALKQVSSLRNATSQSGPVASKKERKATKTMAIVMGLYLICWLPIFISYPFYTLSNIVAALVEPFNWFALSNSMFNPFIYAFFYQWFRSAFRMVISGKIFQGNFTNTNLH
>LOCXPTAAR48.216.HIT1.TAAR.2R.310.7tm_1.exons1.CM039575.1.Mugil_cephalus
MQLSNTTDNDLNWNFCQSENYLCMLLYIFLSSLTAVTICGNLLVIISIIYFKQLHTPANYLILSLAVADLLIGALMFPFNMAFSLTTCLYQNTTTCKIRRAFDVTISSSSVLNLCCISIDRYYAVCHPLMYNSKLNDHVSRMMGLGSWAVSVLYGICDFVMEYYYDLCRIECFFLSGVVSILAFYVPTIILFCVYSKILLVALKQVSSLQNETSQSGPVASKKERKATKTMAIVMGLYLICWLPIFISYPFHTLSNSVAALVEPFNCFALSNSMFNPFIYAFFYRWFRSAFRMMISGKIFQGDFTNTNLH
>LOCXPTAAR42.218.HIT1.TAAR.2R.298.7tm_1.exons1.CM039575.1.Mugil_cephalus
MVSGLTVNALYLCVLIGSLSVLITFGNLLVITAIIYFKQLHTPTNCLILSLAMADLLVGLLVLPFSTVLSVSSCWYLQDLLCKVRGSFDMLLCTSSILNLCFISVDRYYVVCQPLTYRTKMNVHVTAIMILVTWTVSALLGVGITIRGLGQVHFQRCHIFQSTNSTVMGAVFAFYIPALIIITVYLKILMVAQRQARSIQKTTKSRATVAKMESKATKTLAIVMGVFLMCWTPYFLCIIFYPLSTIPLPVIETFKWLGWSNSMLNPFVYAFFYSWFRSAFKMIISGKIFQGDFSNTKL
>LOCXPTAAR49.220.HIT1.TAAR.2R.328.7tm_1.exons1.CM039577.1.Mugil_cephalus
MDDSVSPPLCFPNLNSSCRRMLRPRSETVLLYTLLASASALTVALNLLVVVSISHFRQLHTPTNALLLSLAVSDVVVGLLVMPVEGLRHMETCWLLGRLMCAVTPYVSYCLLSASLGNMVLISIDRYVAICDPLLYSSKITLNRVKVVICVCWASSLLYNGCILMGHLKEPGRFSSCHGECVVVISHISGTVDLIISFVGPCAAMVVLYARVFVVAVSQVRVMRLQTAATTLPAPPTAKKSERKAARTLGIVITVFLLCFCPYYYPAFAGADTSTSLSYYAMLSWIMLTNSCVNPLIYALFYPWFRKAIKLIFTLRILQPHSREAKIL
>LOCXPTAAR50.224.HIT1.TAAR.2R.328.7tm_1.exons1.CM039577.1.Mugil_cephalus
MDDSVSPPLCFPNLNSSCRRMLRPRSETVLLYTLLASASALTVALNLLVVVSISHFRQLHTPTNALLLSLAVSDVVVGLLVMPVEGLRHMETCWLLGRLMCAVTPYVSYCLLSASLGNMVLISIDRYVAICDPLLYSSKITLNRVKFFIGVTWVCSVVYNGLILMPHLGRPDRFSSCHGECVVVISHISGTVDLFVTFVGPCAVMVVLYVRVFAVVVSQIRVIRMRVAANAARTAPAAQSSEKKAARTLGIVIAVFLLCFCPYYYPAFAGADTSNSLSYFAALSWIMLTNSCVNPLIYALFYPWFRKAIKLIFTLRILQPHSREAKIL
>LOCXPOra1.6.HIT1.Ora.2R.331.7tm_1.exons4.CM039558.1.Mugil_cephalus
SGTMEQDENAELVGMGLRVSVSPVQTAFYIILVMLGVVGNATVICVIGKSVLMDRGGGRNSDIIIINMALSNLLVSVMRNTLLVISDIGLELYSSKGWCQFLMGIWVWLRSVNVWSTLFLSAFHLQTLRRVTPTSGVLHGSRGLPVTLLLSLGLIWILNFIYAIPAHIFSTNGNMNTTETLMLVSSTTRPLLGCVWNFPSSYSGLAYATTSMVIHETIPIFLMALTNMSSLYTLYTHGRVRSSVKDGPVIKRVPAERRAAKVILALIMLFIASWGTSVISVNYFNYNRGSSADFLLIIARFANIIFIAMSPAVLAIGHRGLRTCIKSTLTH
>LOCXPOra2.7.HIT1.Ora.2R.342.7tm_1.exons2.CM039558.1.Mugil_cephalus
MSEVLTIDAILFGFLVFSGILGNILVINVVFKSAIESPSRRLPPSDTILAHLSLANLLTSLFRTVPIFISDLGLDVSLSPGWCRVFMLLWVWWRAVGCWVTLALSLFHCTTLRRTHVNFGPLAQQRERRRVWIVLGVVWGANLAFSIPALVYSTHVHGNATVELMVISCTTRPLLGCIWEFPSIEQGSAFASASLALNEVLPLVLMVCTNLATLHALAKHIRAVTSGGDSGGAHGELDKHVSTERKAAHVIMSLVSLFVVCWALQVAAVTYYNHDGGHHAEGLLTVAHFSASLFVGFSPMVVALGHGKLRRKITNMILGWTKVLHGHSEDTVEASKSPKTKG
>LOCXPOra3.8.HIT1.Ora.2R.326.V1R.exons1.CM039558.1.Mugil_cephalus
MSSEEFVRGMLYVSLTVVGVPGNTAVIVAFLLLFYQENRLLPADAIVLHLACANLLVVGVRCLLETLASFHVVNVFDDIGCKAVIFIYRTSRSLSIWLTFLLSAYQCLSIAPPGSRWASVRTSVANYLGVLFLFLWILNTCMSSAGIMFSFSTHNASSLTNNGINVEFCYVVFPSKLSKEANGAAQVGRDVVPMVLMTVASMIILVFLYKHSQQVKGLRSSSGSRAGGGGGGGGGGSGGAEQRAAKAVVALVTLYVVLYGVDNGLWVYTLTVRKTMSSSLMSDLRIFFSSLYAALSPLVIIASNRKVNSRLRCVTQEKPVQEKGTS
>LOCXPOra4.9.HIT1.Ora.2R.313.V1R.exons1.CM039558.1.Mugil_cephalus
MDLCVTIKGVSFLLQTGMGILGNAVVLLAYAHIICTEPKILPVDMILCHLAFANLMLLLTRCVPQTMTVFGLTDLLNDPGCKVVIYAYRIGRALSVCITCMLSVFQAVTIAPAGPRLSRLKPALPSLVLPTFAGLWLLNMAICIAAPFFSMAPRNGTVPAFTLNLGFCHVDFRDSLSYVINGVAVSGRDFAFVALMVASSGYILLLLHRHSRQVRGIRRSHGGGAETRAAKTVVTLVVLYVVFFGIDNVIWIYMLTVAKVSPVVADMRVFFSSCYASLSPYFIISSNKKVKAKIVCAAEQDQLSADSPESNEK
>LOCXPOra5.10.HIT1.Ora.2R.301.7tm_1.exons1.CM039575.1.Mugil_cephalus
FLALRVFVSCLGLVGNVFLIISILRIKLSRVKSFELFLLGLASANLEEIIIINIYETIILQTSSVPIGTWSCRVLKFLTVFGEITSILFTVLISIFRYQKLSDVSKRANLPIYLDNLGSACMMSGVCVALSSLFSLPIFVMNLQGSAGNVTRISSGCPPDFFQCNKNNCPILNRLYKYVFMLVCHLVPLIIVTVTGCLILTVLLSQRKKVIPIDSVSGSRQIGKTSKDTRFQRSTVAVLAAMGLFQVDWTFYLILQLTLSQTDVPFWAEIEFFISTSYTSISPYVYGVGNNLFSLKNFLKK
>LOCXPOlfC3.113.HIT1.OlfC.2R.714.7tm_3.exons11.CM039563.1.Mugil_cephalus
MLSRILRPLSVPIISHFATCPCLSDRSKFPNFFRTIPSDFYQARAIAQLAIRLRWTWIGAVHVNNDYGQLAIQVFQEEVKGKGVCLEFIEPVKRQTIASDVERAALTIQASTARVILIFCWYTDVKQLLLELVKRNVTGRQFVASEAWSTSDDLLQDLAISEVASGVLGVAIRSSAIPGFENYLRRLHPVDHPDDKFLSEFWELEFGCSSSSSLRAESDPDSVSTSFFMKGAPQKAFLPPCSGTESMEGVQNPFTDTSQLRGAYNVYLAVYAAAHALHSLLSCPDKDHPAGNTCSSPELIKPIELLQSLNQVNISTPQGEKFHFQGGDITAKYDLVNWQRTPEGPLKLVLIGRVDGFDIHLNESAIQWSTGSNQVPVSVCTESCPPGTWKANRKGEPVCCFDCIPCAEGEISNKTGSLHCEQCPSEFWSNDERTACVPRQLDFLSFNETLGITLTTAAVSGAVVTTAIFVVFLSYRRTPMVRANNSELSFLLLLSLKLCFLCSLVFIGRPSIWSCRFQQAAFGISFVLCVSCLPVKTLVVLAVFRSARPGAESLMKWFGPGQQRGSVCFFTSIQIIICATWLSFSPPVPQRDLGFQGSKVTLECAMESVVGFSLVLGYIGLLACTCLLLAFLARKLPDNFNEAKLITFSMLIFCAVWVAFVPAYVSSPGKYVVAVEIFAILTSSYGLLLCMFAPKCFIILLRPEKNTKKHLMAR
>LOCXPOlfC1.120.HIT1.OlfC.2R.883.ANF_receptor.exons12.CM039563.1.Mugil_cephalus
VSCISWLFTVWSCSAPSVLFVGLVGRQLGFRAGLQVVEAVTCSRWGTRSEEGLILGGDVVIGGLFNLRYSPPALDHEFTQLSYYKACTGLQNLPLQYIHAMMFALEEINHSATLLPGVKLGYHILDSCGLPPWAMQGALSLVGGDSSSCNSTAIPARNGEEIEERRGDQPVPLIIGGDSSVSAQILSKFLGPLSVPLMSYTASCPCLSDRVKFPNFFRTMASDIYQARAVAQLAIRFNWTWIGAVIANNDYGYMAVKVFQEEVEGAGVCLAFVETLQRENIVSDATRAALTIQASTAHVILIFTWYTDVRELFVQLAKINVTDRQFLASEAWSTSSDLLQSLVTSKVATGVLGVAIRSSPIPGFESYLRNLNPSLRPDDEFLREFWEKEFGCSPVVANLSSTQLGANIGTESLEGVQNLFTDTSQLRVTYNVYLAAYAAAHALHSLLSCPDIDRPGGSNVSTCSSPKNIKPTELMQHLNKVNFTTPQGELFYFQGADIPAKYDLVNWQKTPAGSLKLVLIGRVDGFDLYLNESAIEWSTGSNQVPVSVCTESCPPGTRMASRKGEPVCCFDCIPCADGEVSNKTGSLQCDRCPSEFWSNEKRTSCILRQLDFLSFNETLGITLTAVAASGATVTTAVFVVFLHYRQTPVVRANNSELSFLLLLSLKLCFLCSLVFIGRPSVWSCRFQQAAFGISFVLCVSCLQVKTIVVLAAFRSARPGAESLIKWFGPGQQRGSVCFFTSVQVIICAIWLSLSPPVPQPDLDIPGLKVTLKCTMDSVVGFSLVLGYIGLLACTSLLLAFLARKLPDNFNEAKLITFSMLIFCAVWVAFVPAYVSSPGKYAVAVEIFAILASSYGLLFCIFAPKCFIILLRPDKNTKKHLMAR
>LOCXPOlfC2.123.HIT1.OlfC.2R.881.ANF_receptor.exons12.CM039563.1.Mugil_cephalus
MSCVSWLFALWSITAPSLLLVGLVGRQLGLRVGLQCVQAEACSRWSTPSNQGLFKDGDVVIGGLFTLHYQTPALDYDFTQLPQHKPCTGLERTLLQYMYAMVFALEEINHSSKLLPGVKLGYHIFDSCGLPRWALLATLSLVGGDSISCNSTDPPADSAGNGEAGGRPLPLIIGGASSTTSQILCRIIGPLSVPLISYASSCPCLSNRLQYPNFFRTIPSDTYQAQAFAQLAVHFKWTWIGAVVANNDYGLSAIKVFQEEIQEAGVCLAFVETLRREYIVSDATRAALTIQASTARVILIFNWYTDVRELFLQLTKLNVTDRQFLASEAWSTSSDLLKSRVTSKVATGVLGVAIRSSPLSRFDKFLRHLNPIHRPDDEFLRELWETEFGCSHRAELLFANSSPSLSGTESLEEVQSHFTDTSQLRIAYNVYLAAYAAAHALHNLLSCPDIDRPAGSNVSTCSSPKNIQPIEILQHLNKVNFTTPQGELFYFQGGDIPAKYDLVNWQRTSEGPLKLVLIGRVDGFDLHLNESAIEWSTGSNQVPASVCSESCPPGTRKANRKGEPLCCFDCLPCAEGEISNKTDSLLCQQCPSEFWSNAKRTSCILRQLDFLSFNETLGITLTTAAVTGTCVTTAVFVVFLRNRHTPVVRANNSELSFLLLLSLKLCFLCSLVFIGRPSVWSCRFQQAAFGISFVLCVSCLKVKTIVVLAAFRSARPGAESLMKWFGPGQQRGSVCFFTSVQVIICAVWLSLSPPVPQPDLDNPGLKVTLKCTMDSVVGFSLVLGYIGLLACTCLLLAFLARKLPDNFNEAKLITFSMLIFCTVWVAFVPAYVSSPGKYAVAVEVFAILASSYGLLFCIFAPKCFIILLRPEKNTKKHLMAR
>LOCXPOlfC3.124.HIT1.OlfC.2R.897.ANF_receptor.exons11.CM039563.1.Mugil_cephalus
MSCVSWLFALWSITAPSLLLVGLVGRQLGLRVGLQCVQAEACSRWSTPSNQGLFKDGDVVIGGLFSLHHQTPALDYDFTQLPQHKPCTGLEHIPLQYMYAMVFALEEINHSSKLLPGVKLGYHIFDSCGLPRWALLATLSLVGGDSVSCNSTDPPADSAGNGEEIKHMAGGPPIPLIIGGASSTTGQILSRMLGPLSVPLISYLSSCPCLSDRLQYHNFFRTIPSDNFQARAFAQLAVHFKWTWVGAVVANNNYGLTALKVFQEEIEGAGVCLAFVETLQRENIVSDATRAALTIQASTAHVILIFTWYTDVRELFVQLAKINVTDRQFLASEAWSTSSDLLQSLVTSKVATGVLGVAIRSSPIPGFESYLRNLNPSLRPDDEFLREFWEKEFGCSPVVANLSSTQLIANRLLQKTSLPPCSGTESLEGVKNLFIDTSQLRVTYNVYLAAYAAAHALHSLLSCPDIDRPGGSNVSTCSSPKNLKPIEILQHLNKVNFTTPQGELFYFQGGDIPAKYDLVNWQKTSEGPLKLVLIGRVDGLDLHLNESAIEWSTGSNQVPASVCSDSCPPGTRKANRKGEPLCCFDCLPCAEGEISNKTDSLLCQQCPSEFWSNAKRTSCIPRQLDFLSFNETLGITLATAAVTGTCVTTAVCVVFLCYSQTPMVRANNSELSFLLLLSLKLCFLCSLVFIGRPSVWSCRFQQAVFGISFVLCVSCLKVKTIVVLAAFRSARPGAEALIRWFGPSQQRGSVCFLTCVQITICAIWLTLSPPVPQRNLGFQGSKVTLECAMDSVVGFSLVLGYIGLLACTCLLLAFLARKLPDNFNEAKLITFSMLIFCAVWVAFVPAYVSSPGKYSVAVEIFAILASSYGLLFCIFAPKCFIILLRPEKNTKKHLMAR
>LOCXPOlfC4.125.HIT1.OlfC.2R.865.ANF_receptor.exons9.CM039563.1.Mugil_cephalus
LLHTSLLMLLYSYFSSAASSPPLSSSCQLQEQFRLNGMHKSGDVVLGGLFQIHFFSVFPDLSFTSEPQQPSCHGFDILGFRQAQTMAFAIDEINRNPNLLPNVTLGYSLYDNCLSLGVGFRAAMSLTSGQEEKIILDEKCVGNPPVIGIIGESSSTRSIAISTVLGLYRVPMVSYFATCACLSDRQKYPSFFRTIPSDAFQVRAMIQILKHFGWTWAGLLISDDDYGLHAARSFQTDLSLSGDGCLAYIEILPWANDLTELKRIVDVMKKSTARVVIVFAHESHMINLMEEIIRQNVTGLQWMASEAWTAAAVLQTPHLMPYLGGTLGIAIRRGEIPGLRDFMLQTRPDLHHNSSYGNNTVNQFWEFTFQCRFPSAAGLEGGEILCTGQEDLEFVETELLDISDLRSEYNVYKAVYALAHALDDVLRCEPGKGPFSGNTCGSLRSLEPWQLLYYLEKVNFSTSFGDQVSFDENGDATPIYDIMNWLWLPDGRTIVQNVGEVKKSAFKGEEIIINEDKIFWNFENRKPPRSVCSESCSPGTRLVRKKGEPECCFDCIPCSEGKISNETNSMECISCPEDFWSNPQRDHCVPKKTEFLSYQEPLGICLTVTSLLGTFICAIVLGIFIYHRSTPIVRANNSELSFQLLLSLKLCFLCSLLFIGRPRLWTCQLRHAAFGISFVLSVSCILVKTIVVLAVFKASKPGGESSLKWFGAAQQRGTVLVLTSIQGAICTAWLVSSSPAPHKNTQYHNDKIVYECVVGSTIGFAVLLGYIGLLATLSFLIAFLARNLPDTFNEAKLITFSMLIFCAVWVAFVPAYISSPGKYADAVEVFAILASSFGLLVALFGPKCYIILLRPERNTKKAIMG
>LOCXPOlfC5.127.HIT1.OlfC.2R.863.ANF_receptor.exons9.CM039563.1.Mugil_cephalus
NVLLLMLLNSYFSSSAPVPLTSSSCQLQGKFHLNGMRKSGDVILGGLFHSHLFSYFPDLSFTSEPHQLSCHSFDVLGFKQAQTMVFTIDEINRNPNLLRNVTLGYSLYDTCLTVAIGFRAALSLLNGQEEQIILDDNCVGNPPVVGIVGDSSSTRSIAISTVFGLYRVPMVSYFATCSCLTDRQKYPSFFRTIPSDAFQVRAMIQILKHFGWTWAGLLISDDDYGLHAARSFQSELSLSGEVCLAYSEVLPWDNNAADAKRIVDMMKKSTARVVIVFGHQSNMINLMEEVVRQNVTGLQWIASEAWTAADVLQTPRYMPYLAGTLGIAIRRGEIPGLRDFLLHTRPDLYHNNSMVHRFWEFTFQCRFAPPPAGWVEGGGALCTGEEDLELVETEFLDTSNLRPEYNVYKAVHALAYALDDMLQCEPGKGPFSGNSCGNLQALEPWQLLYYLERFNFTTSFGDQVSFDENGDVLPIYDIINLLWLPDGRTTNQNVGEVKKSAFKGEEITVDEEKIFWNFENKKPPRSVCSESCPPGTRIVRKKGQPLCCFDCVPCSGGKISNETNSMECISCPEDFWSSPQRDHCVPKKTEFLSYQEPLGICLTVTSLLGTFICAIVLGIFIYHRSTPIVRANNSELSFQLLLSLKLCFLCSLLFIGRPRVWTCQLRHAAFGISFVFCVSCILVKTIVVLAVFKASKPGGESSLKWFGLMQQRGTVLVLTSIQAAICAAWLLSSSPTPHKNTQYYKDKIVYECIVGSTVGFAVLLGYIGLLATLSFIIAFLSRNLPDSFNEAKLITFSMLIFCAVWVAFVPAYISSPGKYADTVEVFAILASSFGLLLALFGPKCYVILLRPERNTKKAIMGRG
>LOCXPOlfC6.131.HIT1.OlfC.2R.863.ANF_receptor.exons9.CM039563.1.Mugil_cephalus
NVLLLMLLNSYFSSSAPLPLTSSSCQLQGKFHLNGMRKSGDVILGGLFHSHLFSHFPDLSFTSEPHQLSCHGFDVLGFKQAQTMVFTIDEINRNPNLLPNVTLGYSLYDTCLTMAIGFGAALSLVNGQEEQIILDDNCVGNPPVVGIVGDSSSTRSIAISTVLGLYRVPMVSYFATCSCLTDRQKYPSFFRTIPSDAFQVRAMIQILKHFGWTWAGLLISDDDYGLHAARSFQSDLSLSGEVCLAYIEILPPDNDPVEARRIVDVMKKSTARVVIVFAHDSYMINVMEEVVRQNVTGLQWIASEAWTAADVLQTPHFMPFLAGTLGIAIRRGEIPGLRDFLLQTRPDLYHNNSMVHRFWEFTFQCRFAPPPAGWVEGGGALCTGEEDLELVATELLDTSNLRPEYNVYKAVYALAYALDDMLQCEPGKGPFSGNSCGSLQALEPWQLLYYLERVNFTTSFGDQVSFDENGDVLPIYDIINLLWLPDGRTTNQKVGEVKKSAFKGEEITIDEEKIFWNFENKKPPRSVCSESCPPGTRIVRKKGQPVCCFDCVPCSEGEISNETNSVECISCPEDFWSSPQRDHCVPKKTEFLSYQEPLGICLTVTSLLGTFICAIVLGIFIYHRSTPIVRANNSELSFQLLLSLKLCFLCSLLFIGRPRLWTCQLRHAAFGISFVFCVSCILVKTMVVLAVFKASKPGGESSLKWFGLMQQRGTVLILTFIQAAVCAAWLLSSSPTPHKNTQYHKDKIVYECVVGSTVGFAVLLGYIGLLASLSFLIAFLARNLPDSFNEAKLITFSMLIFCAVWVAFVPAYISSPGKYADTVEVFAILASSFGLLVALFGPKCYIILLRPERNTKKAIMGRG
>LOCXPOlfC7.135.HIT1.OlfC.2R.867.ANF_receptor.exons9.CM039563.1.Mugil_cephalus
SLFLLILLCFFFSSAASSPPFSSSCQLQDRFHLNGMHKSGDVILGGLFKINFFSVFPDGSFTSEPQQPSCHGFDVLGFRRAQTMAFTIDEINRNPNLLPNVTLGYSMYDNCVSVGIGLRAALSLANGQEERIILEDNCVGNPPVIGIVGDSSSTQCIASSTVLGLYRVPMVSYFATCACLSDRQKYPSFFRTIPSDAFQVRAMIQILKHFGWTWAGLLVVDDDYGLHAARSFRSDLSLSGEICLAYTEVLPWDNDPAELKRIVDVMKKSTARVVIVFAHDSYMMNLMEEVIRQNVTGLQWMASEAWTAADVLQTPRFMPYLAGTLGIAIRRGEIPGLRDFLLQTRPDLYHNNSYENSSVNQFWEFTFQCRFAPPPAGWVEGGGALCTGEEDLELVETELLDTTNLRPEYNVYKAVYALAYALDNMLQCEPGKGPFSGNSCGNLQGLELWQLLYYLERVNFTTSFGDQVSFDENGDVLPIYDIINWLWLPDGRTIVQNVGEVKKSAFKGEEITIDEEKMFWNFENKKPPRSVCSESCPPGTRIVRKKGQPLCCFDCIPCSEGEISNETNSVECINCPEDFWSSPQRDHCVPKKTEFLSYQEPLGICLTVTSLLGTFICAIVLGIFIYHRSTPIVRANNSELSFQLLLSLKLCFLCSLLFIGRPRPWTCQLRHAAFGISFVLCVSCILVKTMVVLAVFKASKPGGESSLKWFGTAQQRGTVLILTFIQAAICTTWLVSSSPTPHKNTQYHKDKIVYECVVGSTVGFAVLLGYIGLLASLSFIIAFLSRNLPDSFNEAKLITFSMLIFCAVWVAFVPAYISSPGKYADAVEVFAILASSFGLLLALFGPKCYIILLRPERNTKKAIMGRG
>LOCXPOlfC8.142.HIT1.OlfC.2R.868.ANF_receptor.exons9.CM039563.1.Mugil_cephalus
INLLLLMLLYSYFSSAASSPPFSSSCHLQGQFHLNGMHKSGDVVLGGLFQIHFFSVFPDLSFTSEPDQPSCHGFDVIGFRRAQTMAFAIDEINRNPNLLPNVTLGYSIYDHCVNVGISFRAALSLANGQEEQIILDDKCVGNPPVLGIVGDSSSTHCIAISNVLGLYRVPMVSYFATCACLSDRQKYPSFFRTIPSDAFQVRAMIQIMKHFGWTWAGLLVVDDDYGLNAARSFQSDLSLSGEICLAYIEVLPWDNDPSELRRIVDMMKKSTARVVIVFAHESYMINLMEEVVRQNVTGLQWMASEAWTAADVLQTPHLMPYLGGTLGIAIRRGEIPGLRDFMLQTRPDLHHNSSYGNNTLNQFWEFTFQCKFAPPPEGWVEGGGALCTGEEDLEFVETELLDISNLRPEYNVYKAVYALAHALDDVLRCEPGKGPFSGNSCGNLQALEPWQLLYYLERVNFTTSFGDQVLFDENGDVLPIYDIMNWLWLPDGRTIVQNVGEFKKSTSKGEEITIDEDQIFWNFENKKPPRSVCSESCPPGTRMVRKKGEPVCCFDCIPCSEGKISNETNSMECISCPEDFWSSPQRDHCVPKKTEFLSYQEPLGICLTVTSLLGTFICAIVLGIFIYHRSTPIVRANNSELSFQLLLSLKLCFLCSLLFIGRPRLWTCQLRHAAFGISFVLCVSCILVKTIVVLAVFKASKPGGESSLKWFGLMQQRGTVLVLTFIQAAICTAWLVSSSPAPHKNTQYHKDKIVYECIVGSTIGFAVLLGYIGLLASLSFIIAFLARNLPDSFNEAKLITFSMLIFCAVWVAFVPAYISSPGKYADAVEVFAILASSFGLLVALFGPKCYIILLRPERNTKKAIMGRG
>LOCXPOlfC9.149.HIT1.OlfC.2R.861.ANF_receptor.exons9.CM039563.1.Mugil_cephalus
TLFLLMLLFSCVSSAASTPPFSTSCRLQGQFHLNGIHKSGDVVLGGLFQSNLFSVFPDLSFTSEPHELSCHSFDVVGFRRAQTMAFAIDEINRNSNLLPNVTLGYSLYDNCANLRIAFRAALTLVNGQEERIVLDENCAGNPPVVGIVGDSSSTRSIAISSVFGLYRVPMVSYFSTCACLSDRQKYPSFFRTIPSDAFQVRAMIQILKHFGWTWAGLLISDDDYGLHAARSFQSDLSLSGEVCLAYIEVLPSDNDPVEARRIVDVMKKSTARVVIVFAHQSFMIDIMEEVVRQNVTGLQWMASEVWTASDVLQTPNYMPYLAGTLGIAIRRGEIPGLRDFLLQIHPELYHNNSMIHQFWEFIFQCRFAPPPAGWVEGGGTLCTGQEKLEFVESEFLDISNLRSEYNVYKAVYALAYALDDVLQCEPGKGPFSGNSCGNLQALEPWQLLYYLGKVNFTTSFGDQVSFDENGDVLPIYDILNWLWLPDGRTLVQNVGEVKESAFKGKELTINEDEIFWNFELKKPPRSVCSERCPPGTRMVRKKGEPECCFDCIPCSEGKISNETNSVECISCPEDFWSSPQRDHCVPKKTEFLSYQEPLGICLTVTSLLGTFICAVVLGIFIYHRSTPIVRANNSELSFQLLLSLKLCFLCSLLFIGRPRVWTCQLRHAAFGISFVFCVSCILVKTMVVLAVFKASKPGGESSLKWFGAGQQRGTVLVLTFIQAAICTAWLVSSSPAPHKNTQYHNDKIVYECVVGSTVGFSVLLGYIGLLASLSFLIAFLSRNLPDSFNEAKLITFSMLIFCAVWVAFVPAYISSPGKYADTVEVFAILASSFGILVALFGPKCYIILLRPERNTKKAIMG
>LOCXPOlfC10.154.HIT1.OlfC.2R.873.ANF_receptor.exons9.CM039563.1.Mugil_cephalus
MQPFLLPSLLLLMLLYSYFSSTVSSPPFSSSCQLQGQFHLNGMHKSGDVVLGGLFRIHFFSVVPDLSFTYEPQQPSCYGFDVVGFRRAQTMAFAIDEINRNPNLLPNVTLGYSLYDNCANVGIGFRAALSLANGQEEQTILDEKCLGNPPVIGIVGESSSTRSIAISSVLGLYRVPMVSYSSTCSCLSDRQKYPSFYRTIPSDVFQVRAMIQILKHFDWTWAGLLISDDDYGLYAARSLQSDLSLSGDGCLAYIEILPWSNDLTEFRRIADVMKKSTARVVIVFAHESHMINLMKEIIRQNVTGLQWMASEAWAVTAVLQTPHYMPYLGGTLGIAIRRGEIPGLRDFLLQTRPDPHHSSYENSTVNLFWEFTFQCRFAPPPAGWVEGGGALCTGQEDMEFVHTEFLDISELRPEYNVYKAVYALAYALHDMLQCEPGRGPFSGNSCGNLKGLEPWQLLYYLNKVNFTTSFGDQVSFDENGDALPIYDILNWLWLPDGRTVVQNVGEVKKSAFKGEEITIDEEKIFWNFKTKKPPRSLCSESCPPGMRVMRKKGEPECCFDCIPCSEGEISNETNSVECISCPEDFWSSPQHDHCVPKKTEFLSYQEPLGICLAVTSLLGTFICAIVLGIFIYHRSTPIVRANNSELSFQLLLSLKLCFLCSLLFIGRPRLWTCQLRHAAFGISFVLCVSCILVKTMVVLAVFKASKPGGESSLKWFGLMQQRGTVLVLTSIQAAICAAWLVSSSPAPHKNTQYHNDKIVYECVVGSTVGFAVLLGYIGLLAFLSFIIAFLSRNLPDSFNEAKLITFSMLIFCAVWVAFVPAYISSPGKYADALEAFAILASSFGLLVALFGPKCYIILLRPERNTKKAIMGRG
>LOCXPOlfC11.164.HIT1.OlfC.2R.873.ANF_receptor.exons9.CM039563.1.Mugil_cephalus
MQPFLRPSLLLLMLLYSYISSAASSPPFSSSCQLQGQFHLNGMHKSGDVVLGGLFRIHFFSVVPDLSFTYEPQQPSCYGFDVVGFRRAQTMAFAIDEINRNPNLLPNVTLGYSLYDNCANVGIGFRAALSLANGQEEQIILDEKCLGNPPVIGIVGESSSTRSIAISSVLGLYRVPMVSYYATCSCLSDRQKYPSFYRTIPNDVFQVRAMIQILKHFGWTWAGLLISDDDYGLYAARSLQSDLSLSGDGCLAYIEILPWSNDLTEFRRIVDVMKKSTARVVIVFAHESHMINLMAEIIRQNVTGLQWMASEAWTAGAVLQSPHYMPYLGGTLGIAIRRGEIPGLRHFMLQTRPDLHHNNSFENSTVNQFWEFTFQCRFAPPPEGWVEGGGALCTGREDIEFVDNELLDISDLRGEYNVYKAVYALAYALHDMLQCKPGRGPFSGNSCGNLKGLEPWQLLYYLDKVNFTTSFGDEVSFDENGDALPIYDILNWLWLPDGRTVAQNVGDVKKSAFKGEEITIDEDKIFWNFKNKKPPRSVCSESCTPGTRMVRKKGEPLCCFDCIPCSEGEISNETNSMECISCPEDFWSSPQRDHCVPKKTEFLSYQEPLGICLTVTSLLGTFICAIVLGIFIYHRSTPIVRANNSELSFQLLLSLKLCFLCSLLFIGRPSLWTCQLRHAAFGISFVLCVSCILVKTMVVLAVFKASKPGGESSLKWFGAGQQRGTVLVLTFIQAAICTVWLVSSSPTPHKNTQYHKDKIVYECVVGSTVGFGILLGYIGLLATLSFIIAFLSRNLPDSFNEAKLITFSMLIFCAVWVAFVPAYISSPGKYADAVEVFAILASSFGLLLALFGPKCYIILLRPERNTKKAIMGR
>LOCXPOlfC12.171.HIT1.OlfC.2R.873.ANF_receptor.exons9.CM039563.1.Mugil_cephalus
MQPFLHINLLLLMLLYSYFSSAASSPPFSSSCQLQGQFHLNGMHKSGDVVLGGLFQIHFFSVFPDLSFTSAPDQPSCHGFDVIGLRRAQTMAFAIDEVNRNPNLLPNVTLGYSIYDHCINVGIAFRAALSLANGQEEQIILDDKCVGNPPILGIVGDSSSTHCIAISNVLGLYRVPMVSYFATCACLSDRQKYPSFFRMIPSDAFQVRAMIQIMKHFGWTWAGLLVVDDDYGLNAARSFQSDLSLSGEVCLAYIEVLPWDNDPAELRRIVDMMKKSTARVVIGFVHDSHMHYLMEEIIRQNVTGLQWMASEAWTASDVLQTPRFMPYLGGTLGIAIRRGEIPELRDFILQTRPDLHYNNSKGNNTVNQFWEFIFQCRFAPPPAGWVEGGGALCTGQEKLEFVETELLDISNLRPEYNVYKAVYALAHALDDVLRCEPGKGPFSGNSCGNLQALEPWQLLYYLERVNFTTSFGDHVSFDENGDVLPIYDIMNWLWLPDGRTTNQKVGEVKKSAFKGEEITIDEEKIFWNFENKKPPRSVCSENCPPGTRMVRKKGEPVCCFDCIPCSEGKISNETNSMECISCPEDFWSSPQRDHCVPKKTEFLSYQEPLGICLTVTSLLGTFICAIVLGIFIYHRSTPIVRANNSELSFQLLLSLKLCFLCSLLFIGRPRLWTCQLRHAAFGISFVLCVSCILVKTIVVLAVFKASKPGGESSLKWFGAGQQRGTVLVLTFIQAAICTTWLVSFSPAPHKNTQYHKDKIVYECIVGSTVGFAVLLGYIGLLATLSFIIAFLSRNLPDTFNEAKLITFSMLIFCAVWVAFVPAYISSPGKYADAVEVFAILASSFGLLLALFGPKCYIILLRPERNTKKAIMGR
>LOCXPOlfC11.184.HIT1.OlfC.2R.863.ANF_receptor.exons9.CM039563.1.Mugil_cephalus
LLMLLYSYFSSAVSSPPFSSSCQLQGQFHLNGIHKSGDVVLGGLFQIHFFSVVPDLSFTYEPQQPSCHGFDVVGFRRVQTMAFAIDEINRNPNLLPNVTLGYSLYDNCANVGIGFRAALSLANGQEEQTILDEKCLGNPPVIGIVGESSSTRSIAISSVLGLYRVPMVSYYATCSCLSDRQKYPSFYRTIPSDVFQVRAMIQILKHFGWTWAGLLISDDDYGLYAARSLQSDLSLSGDGCLAYIEILPWSNDLTEFRRIVDVMKKSTARVVIVFAHETHMINLLAEIIRQNVTGLQWMASEGWTASDVLQSPHYMPYLGGTLGIAIRRGEIPGLRDFMLQTRPDLHHNNSFENSTVNQFWEFTFQCRFAPPPAGWVEGGGALCTGQEDIEFVENELLDISNLRGEYNVYKAVYALAYALHDMLQCEPGRGPFSGNSCGSLKGLEPWQLLNYLDKVNFTTSFGDQVSFDENGDALPIYDILNWLWLPDGRTIVQNVGDVKKSAFKGEEITINEDKIFWNFKPKKPPRSVCSESCTPGTRMVRKKGEPLCCFDCIPCSEGEISNETNSMECISCPEDFWSSPQRDHCVPKKTEFLSYQEPLGICLTVTSLLGTFICAIVLGIFIYHRSTPIVRANNSELSFQLLLSLKLCFLCSLLFIGRPRLWTCQLRHAAFGISFVLCVSCILVKTMVVLAVFKASKPGGESSLKWFGAGQQRGTVLVLTFIQAAVCAVWLVSSSPTPHKNTQYHKDKIVYECVVGSTVGFGILLGYIGLLATLSFIIAFLSRNLPDTFNEAKLITFSMLIFCAVWVAFVPAYISSPGKYADAVEVFAILASSFGLLLALFGPKCYIILLRPERNTKKAIMGR
>LOCXPOlfC13.191.HIT1.OlfC.2R.878.ANF_receptor.exons9.CM039563.1.Mugil_cephalus
MGAVIVRYFLVYIYMVISSAFFFFECFSLPPLCKLQSKFNLNGMHKPGDLILGGLFEVHYSSVFPKMTFTSEPLQPSCQGFDGLGFRHAMTMAFTIDEINKNANLLSNVTLGYSLFDNCATLGISFSAALSLASGREEQLVLQEDCLGSPPVVGIVGDPFSTFSIAMSNVLGLFKLPIVSYYATCSCLSDRQRFPSFFRTIPSDTFQVRAMIQILKHFGWTWAGLLVSDDDYGLHVSRSFPSDLAQSGGGCLAYLEILPWGNNPNEYKRIVDVMIKSTARVVIVFAHQMHLVQLLEEVVKQNVTGLQWIASEAWTLVDGLHTPAFMPYLAGTLGIAIRRGEIPGLRDFLLKINPEQHHNNNHGNSMVKQFWEYTFQCRFQPLAADVLEPGARQCTGQENLANTATDLLNVSELRPEYNIYKAVYALAYALDDLLHCVPGRGPFSGHSCATLQTLEPWQLMYYLEKVNFTTSFGDQVSFDENGDALPIYDIMNWMWLPDGRTKVQSVGDVKRSAFKGEELRINEEEIFWNFKSKQPPRSVCSESCSPGTRVVRRKGQPVCCFDCIPCSEGKFSNESDSMECISCPDDFWSSPQRDHCVPKKTEFLSYHEPLGICLTTASLLGTFICAVVLGIFTYHRSTPMVRANNSELSFLLLVSLKLCFLCSLLFIGRPKLWTCQLRHAVFGISFVLCVSCILVKTMVVLAVFKASKPGGGTNLKWFGAMQQRGTVLALTCIQAAICTAWIVSASPTPHKNTQYHNDKIVYECVVGSTIGFTALLSYIGLLATLSFLLAFLARNLPDNFNEAKLITFSMLIFCAVWVAFVPAYVNSPGKYADAVEVFAILASSFGLLVALFGPKCYIILLKPERNTKKAIMGRSATK
>LOCXPOlfC14.202.HIT1.OlfC.2R.874.ANF_receptor.exons9.CM039563.1.Mugil_cephalus
MWSVLCINLLLLIFLNSYCFPAASSSPFSSSCRTQGQFHLNGMHKSGDVVLGGLFEIHFFSVFPDLSFTSEPQQPTCHGFDILGFRQAQTMAFAIDEINRNPNLLPNVTLGYSLYDNCVSVGIGFRAALSLVNGQEETVVLDDSCVGNPPVLGIVGDSSSTRSIAISSVLGLYRIPMVSYFATCACLSDRQKYPSFFRTIPSDAFQVRAMIQILKHFGWTWAGLLVSDDDYGLHAARSFRSDLSLSGDGCLAYIEVLPWANDLTELRRIVDVMKKSTARVVIVFAHESHMINLMEEVVRQNVTGLQWMASEAWTAAAVLQTPRFMPYLGGTLGIAIRRGEIPELRDFLLQTRPDLYHNNSYGNNMIHQFWEFAFQCRFAPPPEGWVQGGGALCTGQENLDFVESEFLDISELRPEYNVYKAVYALAYALHEMLQCEPGRGPFSGNSCGNLKGLEPWQLLYYLEKVNFTTSFGDQVSFDENGDALPIYDVMNWLWLPDGKTIVQNVGEVKKSAFKGEELTINEDKIFWNFEPRKPPRSACSESCPPGTRMVRKKGEPVCCFDCIPCSEGEISNETNSMECISCPEDFWSSPQRDHCVPKKTEFLSYQEPLGICLTVISLLGTFICAIVLGIFIYHRSTPIVRANNSELSFQLLLSLKLCFLCSLLFIGRPRLWMCQLRHAAFGISFVLCVSCILVKTMVVLAVFKASKPGGESSLKWFGLMQQRGTVLVLTCIQAAICTAWLVSSSPTPHKNTQYHKDKIVYECVVGSTVGFAVLLGYICLLAFLSFLIAFLARNLPDSFNEAKLITFSMLIFCAVWVAFVPAYISSPGKYADAVEVFAILASSFGLLVALFGPKCYIILLRPERNTKKAIMGRG
>LOCXPOlfC15.205.HIT1.OlfC.2R.875.ANF_receptor.exons9.CM039563.1.Mugil_cephalus
MGGFHDSVMRVCVCISLLYFFSSSFYAVSSSLSPSCKLQGKFLLNEVHKPGDVIFGGLFEVHYTSVFSERTFTSKPQQPRCKGFDILGFRHAMTMAFAIDEINKNPNLLPNVTLGYSLYDNCGALLVGLSGALSLASGREKQFLLQENCLGSPPVLGIVGDHYSTFSIAMSSVLGLFKMPMVSYFATCSCLSDRQRFPTFFRTIPNDAFQVSAMIEILKHFGWTWVGLLVSDDDYGLHVARSFQSDLVDAGRGCLAYLEVLPWDSDLGELRRIVHLMKTSTARVVIVFAHEIHMLQLMEEVVRQNVTGLQWMASEALATAPVLQTPHLMPYLGGTLGIAIRRGEIPGLRDFLLQIRPDQNDNYENNLVRQFWEYIFQCKFDPAGWLEGGGALCTGQENIEHVETEFLDVSDLRPEYNVYKAVYALAYALNDILQCEPGRGPFSGHSCATLQTLEPWQLVHYFQKVNFTTSFGDEVSFDENGDALPIYDVMNWMWLPDGKTIVQNVGEVRKSAFKGEQLTLDEEKIYWNFESKEPPRSVCSESCPPGTRIARRKGEPVCCYDCISCSDGKISNTTNSMECISCPEDFWSNTQRDHCVPKKTEFLSYYEPLGICLTTTSLLGTFICAIVLGIFTYHRRTPMVRANNSELSFLLLVSLKLCFLCSLLFIGRPRVWTCQLRHAAFGISFVLCVSCILVKTMVVLAVFNASKPGGGSILKWFGAGQQRGTVLALTCIQAAISSAWLVSSSPVPHKNTQYHNDKIVYECAVGSTIGFAVLLGYIGVLAILSFLLAFLARNLPDNFNEAKLITFSMLIFCAVWVAFVPAYVNSPGKYADAVEVFAILASSFGLLVALFGPKCYIILLRPERNTKKAIMGRAT
>LOCXPOlfC16.221.HIT1.OlfC.2R.878.ANF_receptor.exons9.CM039563.1.Mugil_cephalus
GAVMGAPLGTFMLLSVWLSSFFFLSESSSPFSSCKLRRQFHLNGMHKPGDVILGGLFEVHYTSVFPELSFTSEPKKLSCQGFDPPGFRHAMTMAFAIDEINKNSNLLPNVTLGYSLYDNCATLVIGFSAALSLASGREEEYLLQENCLGVPPVLGIVGDSFSTFSIATSDVIGLFKLPLVSYYATCSCLTDRQRFPSFFRTIPSDAFQVNSMIQILKRFGWTWAGLLVSDDDYGLHVARSFQYELTKAGGGCLAYSEILPWGENPAELGRIVEVMKKSTARVVIVFAHQIHMIQLMEEVVRQNVTGLQWMASEAWTAAAVLQTPRLMPYLGGTLGIAIRRGEISGLRDFLLRTHPDLDDNVNNGNSMVRQFWEFTFQCRFAPPPAGWVEAGGALCTGEEDLKNVETEFLDVSNLRPEYNIYKAVYALAYALDDLLRCVPERGPFNGSNCAAFQTLEPWQLMYYLEKVNFTTSFGDQVSFDENGDALPIYDIMNWLWLPDGGTKVQTVGVVKKTTGKGEELTLDEDKIFWNFDSKEPPRSVCSESCPPGTRMARKKGQPVCCFDCVPCSEGMFSNETDSVECISCPEDFWSSPHRDHCVPKKTEFLSYEEPLGICLTTASLLGTFICAIVLGIFTYHRSTPMVRANNSELSFLLLVSLKLCFLCSLLFIGRPRLWTCQIRHAAFGISFVLCVSCILVKTMVVLAVFKASKPGGGASLKWFGAVQQRGTVLVLTSIQAAICTTWLVSSSPVPHKNTHYYNDKIIYECVVGSTIGFAVLLGYIGLLAILSFLLAFLARNLPDNFNEAKLITFSMLIFCAVWVAFVPAYVNSPGKYADAVEVFAILASSFGLLVALFGPKCYIILLRPERNTKKAIMGRGTT
>LOCXPOlfC16.231.HIT1.OlfC.2R.878.ANF_receptor.exons9.CM039563.1.Mugil_cephalus
MGALLDIYLIFRFHLLLLMYSSFFSSVCSSASPSCKLRRQFHLNGLHKPGDVTLGGLFEVHYTSVFPEWTFTLEPAQPTCTGFDSQGFRQAMTMVFAVNEINKNSDLLPNVTLGYSLYDNCGALVIGFRAALVLASGQEEQFILQENCSGTPPAMGIVGDSYSTFSIATSNVLGLFRLPMVSHFATCSCLSNRKRFPSFFRTIPSDAFQVRAMIQILKRFGWSWVGLLVSDDDYGVHVARSFQSDLTKTGGGCLAYSEVLPWGNDPDELRRIVNVMKTSTARVVMVFAHEIHIYQLMKEVVRQNVTGLQWMASEAWTSVDVLQTPEFMPYLGGTLGIAIRHGEIAGFKDFLLSIHPDKYHNNYGNSIVNQFWEDIFQCRFAPPPSGWVKAGGALCTGQEDLHGVESEVFDVSNLRPEYNIYKAVYALAYALDDMLRCVPGRGPFSGHSCATLQTLEPWQMIYYLDRVNFTTPFGDQVLFDGNGDALPIYDVMNWLWHPDGTAMIQHIGEVKESVKGNELTLNEEKIFWNFEPRQPPRSICSESCPPGTRMATKKGQPVCCFDCIPCSEGMISNNTDSMECISCPDDFWSNPDRDYCVPKKTEFLSYEEPLGICLTVASLLGTFICAIVLGIFIYHRSTPMVRANNSELSFLLLVSLKLCFLCSLLFIGRPRVWTCQLRHAAFGISFVLCVSCILVKTMVVLAVFKASKPGGGASLKWFGAVQQRGTVMVLTSIQAAICITWLVSSSPMPNKNTQYYKDKIVYECVVGSTIGFAVLLGYIGLLATLSFLLAFLARNLPDNFNEAKLITFSMLIFCAVWVAFVPAYVNSPGKYADAVEVFAILASSFGLLVALFGPKCYIILLRPERNTKKAIMGRGATN
>LOCXPOlfC17.235.HIT1.OlfC.2R.879.ANF_receptor.exons9.CM039563.1.Mugil_cephalus
MGALLDIYLIFPFHLFLLIYSSSFFSSVCSSASPSCKLRRQFHLSGLHKPGDVTLGGLFEVHYTSVFPEWTFTLEPAQPTCTGFDTQGFRQAMTMVFAINEINKNSHLLPNVTLGYSLYDNCGALVIGFRAALVLASGQEEQFILQENCSGTPPAMGIVGDSYSTFSIATSNVLGLFRLPMVSHFATCSCLSDRKRFPSFFRTIPSDAFQVRAMIQILKRFGWSWVGLLVSDDDYGVHVARSFQSDLTKTGGGCLAYSEVLPWGNDPDELRRIVNVMKTSTARVVMVFAPEIHIYRLMKEVVRQNVTGLQWMASEAWTSVDVLQTPEFMPYLGGTLGIAIRHGEIAGFKDFLLSIHPDKYHSNYGNSIVNQFWEDIFQCRFAPPPSGWVEAGGALCTGQEDLHGVESEVFDVTHLRPEYNIYKAVYALAYALDDMLRCVPGRGPFSGHSCATLQTLEPWQMIYYLDRVNFTTPVGDQVSFDVNGDALPIYDVMNWLWHPDGTAMIQHIGEVKESVKGNELTLNEEKIFWNFEPRQPPRSICSESCPPGTRMATKTGQPVCCFDCIPCSEGMISNNTDSMECISCPDDFWSNPNRDHCVPKKTEFLSYEEPLGICLTAASLLGTFICAIVLGIFIYHRSTPMVRANNSELSFLLLVSLKLCFLCSLLFIGRPRVWTCQLRHAAFGISFVLCVSCILVKTMVVLAVFKASKPGGGASLKWFGAVQQRGIVMVLTSIQAAICTTWLVSSSPMPHKNTQYYKDKIVYECVVGSTIGFAVLLGYIGLLATLSFLLAFLARNLPDNFNEAKLITFSMLIFCAVWVAFVPPYVSSPGKYADTVEVFAILASSFGLLVALFGPKCYIILLRPERNTKKAVMSRGATN
>LOCXPOlfC18.237.HIT1.OlfC.2R.828.ANF_receptor.exons8.CM039563.1.Mugil_cephalus
GVSTQTSCKLQGTSRLPAFSKDGDYIIGGVFSIHYYINTVKPNYTTMPEPLRCTGSMDTRELRFAHSMIFAIEEINSNTELLPDIRLGYEIHDSCGSVPVAVHAAFQLLNGPDPVFDNGGNCSQSGKVMAIVGESGSTPSISMSRVIGSFNIPQVSHFATCACLSDKKQYPSFFRTIPSDQFQADALAKLVKHFGWTWIGAVRSDSDYGNNGMASFLEAAHKEGICVEYSVSFYRTHPRSKIQRVAEVIRRSTALVVVAFAAPGDMKMLLEELSREPSPPRQWIGSEAWVTDQEMLRFSFCAGAIGFGIQKSVIPGLRDFLLDLSPSEVVASPLLTEFWEEAFNCRLGKSESVCDGTEDLQKLQSPYTDTSQLRVTNMVYKAVYAIAHGIHNAVCKEINGTSQCDKLTNLESKQVFTELKKVRFSQNGYDVSFDANGDPVAVYELVNWQKSETGVIELVTVGHYDASLPVGQEFRINKNLTWVDGGTQVPASVCSNSCPPGTRKVLQKGKPICCYDCIPCPEGEISNATDSLDCFPCPEEFWPNAERDTCFPKPVEFLSFEDVLGIILAAFSVGGACLTIITAVVFFRHRTSPIVRANNSELSFLLLLSLTLCFLCSLTFIGAPSDWSCMLRHTAFGITFVLCISCVLGKTIVVLMAFKATLPGSNVMKWFGPPQQRMTVVSFTFIQVLICTIWLVVSPPFPINNLSTYKEKIILECALGSAIGFWAVLGYIGLLAVFCFVLAVLARKLPDNFNEAKFITFSMLIFCAVWITFIPAYVSSPGKFTVAVEIFAILASSFGLILCIFAPKCFIILFKPEKNTKKHLMNKN
>LOCXPOlfC19.240.HIT1.OlfC.2R.830.ANF_receptor.exons8.CM039563.1.Mugil_cephalus
TSSVKCKLQGTSRLPAFSMDGDYVIGAVFSLHNYIDTMKSNYTTMPEPLTCTGRVDTRELRFARSMIFAIEEINNNTELLPRVRLGYEMHDSCGSVPVAMHAAFQLSNGLDPVFNTGGNCSQSGKVMAIVGESGSTPSISMSRVIGSFNIPQVSHFATCACLSDKKQYPSFFRTIPSDQFQADALAKLVKHFGWTWIGAVRSDSDYGNNFMASFLEAAHKEGICVEYSVSFYRTNPRSKIQRVAEVIRRSTALVVVAVAARGDMRLLLEELSLEASPPRQWIGGEAWITDRGMVRFSFCAGAIGFGIQKSVIPGLRDFLLDLSPSEVVASPLLTQFWEEAFNCRLGKSATADESVCDGTEDLQRLLSAYTDTSQLRITNMVYKAVYAIAHAIHNAVCKEINGTTQCDKLTKLEAKQVLTELRKVRFSQNGYDVSFDANGDPVAVYELINWQKSETGIIELVAVGHYDASLPVGQEFRINKNLTWVDGGTQVPVSVCSNSCPPGTRKVLQKGKPICCYDCIPCPEGEISNTTDSLVCFPCPEEFWPNAERDACFPKPVEFLSFEDVLGIILAAFSVGGACLTIITAVVFFHHRMSPIVRANNSELSFLLLLSLTLCFLCSLTFIGAPSDWSCMLRHTAFGITFVLCISCVLGKTIVVLMAFKATLPGSNVMKWFGPPQQRMTVVSFTFIQVLICTIWLVVSPPFPIKNLTTYKEKIILECALGSVIGFWAVLGYIGLLAVFCFVLAVLARKLPDNFNEAKFITFSMLIFCAVWITFIPAYVSSPGKFTVAVEIFAILASSFGLILCIFAPKCFIILFKPEKNTKKHLMNKN
>LOCXPOlfC20.248.HIT1.OlfC.2R.830.ANF_receptor.exons8.CM039563.1.Mugil_cephalus
TSSVKCKLQGTSRLPAFSMDGDYIIGGVFSVHNYINTMKPNYTTMPEPLICTGSMDSRELRFARAMIFAIEEINNNTELLPRVRLGYEIHDSCASVPVAVHVAFQLSNGLDPVFDTGDNCSQSGKVMAIVAESGSTPSISMSRVIGSFNIPQVSHFATCACLSDKKQYPSFFRTIPSDQFQADALAKLVKHFGWTWIGAVRSDSDYGNNGMASFLEAAHKEGICVEYSVSFYRTHPRSRIQRVAEVIRRSTALVVVAFVASGDMVMLLEELSQEPSPPRQWIGSEAWVTERDMLRFSFCAGAIGIGIQKSVIPGLRDFILDLSPSEVLASPLLTEFWEDAFNCRLGKSAAAGESVCDGTEDLQRLQSPYTDTSQLRITNMVYKAVYAIAHAIHNAVCKEINGRSQCDKLTNLESKQVLTELKKVNFSQNGYDVSFDANGDPVAVYELVNWQKSDTGVIELVTVGHYDASLPVGQEFRITRNLTWVDGATQVPASVCSNSCPPGTRKVLQKGKPICCYDCIPCPEGEISNATDSLVCFPCSEEFWPNAERDTCFPKPVEFLSFEDVLGIILAAFSVGGACLTIITAVVFFRHRTSPIVRANNSELSFLLLLSLTLCFLCSLTFIGAPSDWSCMLRHTAFGITFVLCISCVLGKTIVVLMAFKATLPGSNVMKWFGPSQQRMTVVSFTFIQVLICTIWLVVSPPFPIKNLTTYKEKIILECALGSAIGFWAVLGYIGLLAVFCFVLAVLARKLPDNFNEAKFITFSMLIFCAVWITFIPAYVSSPGKFTVAVEIFAILASSFGLILCIFAPKCFIILFKPEKNTKKHLMNKN
>LOCXPOlfC21.252.HIT1.OlfC.2R.878.ANF_receptor.exons9.CM039563.1.Mugil_cephalus
MEITALFIVLRLALCWFELNSADVLGGTLHGLKPRAVLKEATADAGVSTEASSVKCKLKGTTRLPVFSMDGDYIIGGVFTIHYYIHTVENDYTTMPEPLRCAGSMDTRELRFARAMIFAIEEINNNTELLPGIRLGYEIHDSCGSVPVAVHVAFQLSNGLDPVFDTGDNCSQSGKVMAIVGDSGSTPSISMSRVIGSFNIPQVSHFATCACLSDKKQYPNFFRTIPSDQVQADALAKLVKHFGWTWIGAIRSDSDYGNNGMASFLDAALKEGICVEYSVAFYRADPRSKIQKVADVIRRSTASVIVAFAASGDMVMLLEELSLEPPPPRQWIGSETWVTDPNFLKYSFCAGAIGFGIQQSVIPGLRDFLLDLSPSEVVASSLLTEFWEDAFNCRLGKVAAAGESVCDGTEDLQSLQSAYTDTSQLRVTNMAYKAVYAIAHGIHNAVCKEINGTSQCDKLTKLEFKQLLTELKKVRFSQNGYDVSFDANGDPVAVYELVNWQKSETGVTELVTVGHYDASLPVGQEFRTMGGWWYTTTNVPVSVCSNSCPPGTRKVLQKGKPICCYDCIPCPEGEISNATDSLDCFPCPEEFWPNAERDTCFPKPVEFLSFEDVLGIILAAFSVGGACLTIITAVVFFHHRTSPIVRANNSELSFLLLLSLTLCFLCSLTFIGAPSDWSCMLRHTAFGIIFVLCISCVLGKTIVVLMAFKATLPGSNVMKWFGPSQQRMTVVSFTFIQVLICTIWLVVSPPFPIKNLTTYKEKIILECALGSAIGFWAVLGYIGLLAVFCFVLAVLARKLPDNFNEAKLITFSMLIFCAVWITFIPAYVSSPGKFTVAVEIFAILASSFGLILCIFAPKCFIILFKPEKNTKKHLMNKN
>LOCXPOlfC22.256.HIT1.OlfC.2R.881.ANF_receptor.exons8.CM039563.1.Mugil_cephalus
MEITALFIALRLALCWFELNSADVLGGTLHGLKPRSLVKEARTDAGVSTEASSVKCKLQGTTRIPVFSMDGDYIIGGVFTIHYYIHTVENNYTTMPEPLRCAGSMDTRELRFARAMIFAIEEINNNTELLPGIRLGYEIHDSCGSVPVAVHVAFQFSNGLDPVFDTGDNCSQSGKVMAIVGESGSTPSISMSRVLGSFNIPQVSHYATCACLSDKKQYPSFFRTIPSDQFQADALAKLVKHFGWTWIGAVRSDSDYGNNGMASFLEAALKEGICVEYSVSFYRTHPRSRIQRVADVIRRSTALVVVAFVASGDMVLLLEELSLEPPPPRQWIGSESWVTDPNFLKFSFCAGAIGFGIQQSVIPGLRDFLLDLSPSEVVASPLLTEFWEDAFNCRLGKNAAAGESVCDGTEDLQRLQSPYTDTSQLRVTNMAYKAVYAIAHAIHNAVCKEINGTSQCDKLTKLESKQVFTELKKVRFSQNGYDVSFDANGDPVAVYELVNWQKSETGVIELVTVGHYDASLPVGLEFRINKNLTWVDGGTQVPVSVCSNSCPPGTRKVLQKGKPICCYDCISCPEGEISNATDSLDCFPCPEEFWPNAERDACFPKPVEFLSFEDVLGIILAAFSVGGACLTIITTVVFFRHRMSPIVRANNSELSFLLLLSLTLCFLCSLTFIGAPSDWSCMLRHTAFGITFVLCISCVLGKTIVVLMAFKATLPGSNVMKWFGPPQQRMTVVSFTFIQVLICTIWLVVSPPFPIKNLNIYKEKIILECALGSAIGFWAVLGYIGLLAVFCFVLAVLARKLPDNFNEAKFITFSMLIFCAVWITFIPAYVSSPGKFTVAVEIFAILASSFGLILCIFAPKCFIILFKPEKNTKKHLMNKNE
>LOCXPOlfC25.260.HIT1.OlfC.2R.836.ANF_receptor.exons13.CM039563.1.Mugil_cephalus
CVKLGDSEPLALHSEGDVVIGGFFPLHFVAPVPQHNYHSKPKITPCSGFDYRAFRWMMTMVFAVEEINRNSSLLPGLKLGYRIMDSCDHVHTSLQALFSLISYSKAATKEIACLSASPVPAVIGLASSSPTRAVADTLGPFNIPLVSYFATCTCLTNKRMYPSFLRTVPSDLFQVRGLVQLVTFLGWFWVGTIGTTDDYSHYGIQAFTNQFRQQGGCVAFHLTLPKSPTVDEIREMADKLQSSTARVTVVFATEGQLLDLLLELARRNVTGIQWVASEAWVTASLLTSPQFHPLLEGTLGFSFPGVRIPGLKEFLLSVRPSPKPGMEFVNIFWEEQFGCKLGFTDKNDGSAAEKPVCTGSEDLRLSDSSYTDVSQVRISYNVYKAVYAIAHALHTLLNCDSAEPNVRLCEKHKSFTSGQLLHHLKAVNFSNQFDEKVYFDSNGEPVPLYDIINWQKNSKNEIRFIKVGSYDGSAALGQQLKIEQRNIVWTKGQSEVPVSQCTAPCPPGSRQARRPGEPHCCFDCLPCADGEISNQTGSTECTKCLEYYWSDKERVKCVAGVEEFLSFYDTMGIILVALTLLGVLLTTAITVVFHCFRSTPIVKANNSEISFLLLLSIKLCFLCSLVFIGQPSVWTCRLRQAAFGVSFVLCLSCLLVKTIVVLLAFRANVPGSRALKLFGPSQQRAMILCTTAPQICLCAGWLLGAPPFPFRNPAYQATTGKIVLECKEPWPPGFYLVLGYIGLLAFACLLLAFLGRKLPDTFNEAKLITFSMLIFLAVWISFIPAYVSSPGKFTVAVEIFAILASSFGLLLCIFVPKCYIILLQPERNTKKGITGK
>LOCXPOlfC23.263.HIT1.OlfC.2R.786.ANF_receptor.exons7.CM039563.1.Mugil_cephalus
FDPRAFRWAQTMRLAVEEINQSHDLLPNHTLGYKIFDSCAYPLTGQRAALAVLNGMSEEDSPTCSGASPLLAVIGESGSAQSIVVSRILQPFRIPMISYFSSCACFTDRRQYPTFFRVIPNDDYQVKAIAQLLVRFNWTWVGLVRGDHEYGRFAVQGLLRELEGTKVCVAYQEMIPLLYNRQRALEIMQVMRTSSAKVVVVFSAEGEMTPFLRDYMEENITGIQWVASEAWITASVFTGSEYYPFLGGTIGFGIRKGRIFRLSDYLQTINPQRYPDNVLVQELWEALYGCSSSLSSASQLPLCSGQEMLLEQHSAYMNTSSPRVAYNVYKGVYAVAHSLHNLLRCQPGSGPFQNKSCAQSNNIFPWQLQYYLQEVSFNIAGEEVNFDLKGDSIPYYDIINWQRGASGNIEFINVGLFDGTKPDGEELVIQEDRIMWAGHQSEASCSHLSVCSASCLPGSRKAVRRGEPVCCFDCVPCDSGKISNQTNSIECTFCPEDFWSNMDRTACIPKRVEFLSYDALGIALTVISVVGACLTVAVLAVFFYHRNTAIVRVNNSELSFFILFALTLCFLCSLVFIGEPTFWSCMLRHTAFSITFSLCISCILGKTLVVLAAFTATRPGNNIMKWLGPKQQRAIIFSCTVVQVVICAAWLIDAPPFPFRNTKYERSKIILECSVGSSFAFWCVLGYIGLQACLCFILAFLARKLPGNFNEAKFITFSMLIFCAVWLAFIPAYISSPGNYADAVESFAILASSFGLLFCLFAPKCYIILVKPEKNTKQHLLGKEKK
>LOCXPOlfC24.265.HIT1.OlfC.2R.879.ANF_receptor.exons8.CM039563.1.Mugil_cephalus
MPLLAAKLIIFLSLIICKPDSSAAGDACVFLGEEERNSLYEDGDVVVGGLFPLHYSPESSVTTYKAKPTPYMYKYSRALRWMQTMTFAIKEINQRGDLLPQLKLGFHIRDSCNDIPVSLRASFLLVNGQPERGLKTQSVDGDNSLEKNYSGCAAVNRTVSRVIIGDASSGVCMNLLRSLGSFHIPLVSYFASCSCLSNQKEFPSFMRTMPSDAFQIRALAQLVKYFGWTWVGIIGVESDYASFAIQLFLRESVRYGVCTAYAHLYPMVLSQEALDDLLEVIQTASSKVIINFSSESEMKSILREIQRRNITGLQWIASEAWSTASSLWENSGNLLKGTLGFAIQRTDTIPGLKQHLTSLTPSTIHESAFLAEFWEETFKCRLNGSVNSHSHGDESYFDRPPCNGKEDLDDVYSPYSDMTQLRVSYNVYKAVYLVAHALHDMSNCKVGKGPFANQTCADPKNFKPWQLIHYMKQANFSALGERVNFDQNGDPIAYYDLVNWQTRPDGSLQLVKVGFFDASMPTEHSLVINDSRIQWPVGKQASRSVCSDSCPPGFRVARRKGEPICCYDCVPCTEGEVSKKNDSLECSHCPENTWSNEARDLCIPKAIEYLSYHELMGILLCAACVLGACISIFILAIFITYKDTPLVRANNMELSFLLLAFLAICFLVGLLFIGEPSDWLCRIRYPVFGISFALCISCLLAKTTVVLMAFRSTLPGSNAMKWFGTNQQRASVLLGTAVQVIICIIWLLTSPPHANNNTNYYSATIIMECVTGSEVGFWCVLGYIGVLACMCFLMAFLARKLPDNFNEAKFITFSMLIFFAVWITFIPVYVSTAGKYTVAVHIFAILASGFGLLFCIFAPKCYIIILKPEKNCKKSMMKR
>LOCXPOlfC25.268.HIT1.OlfC.2R.854.ANF_receptor.exons6.CM039563.1.Mugil_cephalus
MERAITLFLCVLFMDTANSCELFGRFDMPSLFKEGDIMIGGIFPVFNKEIISTSTFEKEPSGVKCAGLDLRAYRWTQVMMFAIEEINKDPALLPNISLGYRILNSCASPTNTLRATLTLASGPEEKGLTSACTPAISALIAESGSSQSLVVAGALGPFQLPIVSYFSTCACLSDRAKYPTFFRTIPSDYFQAKALAALVKHFGWQWIGAIQSDNDYGRNGILAFSEEVKNLGVCIAFVGTVLRTDTMDKILNVVEMIKESTVEVILAFVPEGDFYPLMKEVVKQNLTGIQWIASEAWITAARPSTPEIYQAFGGALGFVVQKMAIPKLKPFLTDISPYRDPNAAFVKDFWEIIVGCRPVLPGMNTDTEGSSKICTGNETLMNSQDLFFDVTQLRVSYNVHKAVYAIAHALHQLVFCKPVGEKVMKLCLNVSEIRLKAVVDHLQRVNFKDQFGERVFFDENGDPPASYDIINWQLMDGQVQHVTVGHFVSTANGEYKLSIEEDKIVWKTGKTVPTSVCSNVCPVGTRKAQIKGKPTCCFDCIPCADGTIANSTGAADCTSCPQEFWSNERKDECIPKTTEFLTYHEPMGISITVVSLLGASLSLATMMVFIYYRETPVIKASNTELSCFLLFSLFLCFLCPLPFMGRPTLWTCMLRHTAFGVTFALCISCVLGKTIVVVTAFKATFPGHKVSGKFGPAQQRIIVCSCTFIQIVICVLWLNLNPPFPDMVFRYSNKKIVLECNTGSEAAFYAVLGYIGILAIICLVLAFLARKLPDNFNEAKFITFSMLIFCAVWIAFIPAYVSSPGKFTVAVEIFAILSSAFGLLISIFAPKCYIILLKPEKNTKKHVMGKRMNQ
>LOCXPOlfC26.270.HIT1.OlfC.2R.851.ANF_receptor.exons6.CM039563.1.Mugil_cephalus
MLSAALVFLCAFYLNSVCSCELLGRFDMPSLFKEGDIMIGGIFPVFNKEIDSIFTFEQEPPGAKCAVFDLRAFRWTQVMIFAIEEVNKDPTLLPNISLGYRILNSCSSPTNTLRAALTLASRPEEIKNTSFCPPTISAVIAEAGSSQSLAVAGTLGPFQVPVVSYFSTCACLSNRAKYPTFFRTIPSDYFQAKALAALVKHFGWQWIGAIQSDNDYGRNGILAFSEEVKKLGICIAFVGTVKRTYTMDKILKVVEMIKRSTVKVILAFVPEGDFSALMKEVVKQNLTGIQWIGSEAWITAPQPSTPEMYRAFGGALGFVVQKMAIPKLKPFLTDISPYRDPNAAFVKDFWEIIVGCRPVLPGMNTDTEGSSKICTGNETLMNSQDLFFDVTQLRVSYNVHKAVYAIAHALHQLVFCKPVGEKVMKLCLNVSDIQHKEVVDHLQRVNFRDQFGDRVFFDENGDPPASYDVINWQLKDGQVQHVILGHFSSNANGEYKLSIEEENIMWRTGKTVPTSVCSNICPVGTRKAQIKGKPTCCFDCIPCADGTIANSTGAADCTSCPQEFWSNERKDECIPKTIEFLTYHEPMGISITVVSLLGASLSLATMIVFIYYRETPVIKASNTELSCFLLFSLFLCFLCPLPFMGRPTLWTCMLRHTAFGVTFALCISCVLGKTIVVVTAFKATVPGSKIAGKFGPAQQRIIVCSCTFIQIVICVLWLNLNPPFPDMVFRYSNKKIVLECNTGSEAAFYAVLGYIGILAIICLVLAFLARKLPDNFNEAKFITFSMLIFCAVWITFIPAYVSSPGKFTVAVEIFAILSSAFGLLISIFAPKCYIILLKPEKNTKKRVMGKI
>LOCXPOlfC27.271.HIT1.OlfC.2R.845.ANF_receptor.exons6.CM039563.1.Mugil_cephalus
IIAVVLFSILAIIKSENQTCKMIGQKGFKEFSKEGDFMIGGIFSISSTRKLVDNDYRELPYTYCTAWNERELKFARTMIFTVEEINRDTSLLPGVSLGYRLYNGCGSENLLRAAVEAVNGEDTCKGQIQALLGHSSSGVSEDINIILSSLSIPQVSHLSTCACLSDKRLYPSFFRTVPSDRFQIIALVQLMKYFGWRWVGIIYTESSLYSVEGTTDFIKEAEKEGICIEYRVTYSKSAEEQLPAIVDTLNKSSAKVVLLFMSLSYSKSFLSKIESYNITGKQWVGSESWITQAELASVDREDILQGAMGFALPQTYIPGLREFLLSLKPSDEPQSEILKALWEDFFHCSFSPSNTSAICTGTEDLQTISNDYTDVEYFRAENNVYKAVYAVAHALHALLQCQNGSNPMTGKSCVNKNTVQPKLVLEHLKYVNFTTQEGAKVFFDENGDSVAQYDLVNWQIKEDGSAEIISIGQYDNSFPEGEKFKLKKDTRIVWGGNYEEAPRSVCREPCPPGTRKAMNKNKPVCCFDCLECPEGAISNQSNSPDCFNCPPEFWPNEKKDQCLPKPTEYLSYKEIMGALLTGFSCVGVFLSLLISIIFLTHKETPIVRANNSELSFLLLFSLKLCFLCSLTFIGRPSEWSCMLRHTAFGITFVLCISCVLGKTIMVLMAFRATLPGSNVMKWFGPRQQRLCVLVLTLVQVVICIIWLTVNPPFPYTNMKYYKEKIILECALGSAVGFWAVLGYIGLLAVLCFALAFLARKLPDSFNEAKLITFSMLIFCAVWITFIPAYVSSPGKFTVAVEIFAILASSFGLLVCIFIPKCYIIIFRPEQNSKKHLMGRIPAKTL
>LOCXPOlfC28.276.HIT1.OlfC.2R.799.ANF_receptor.exons6.CM039563.1.Mugil_cephalus
MPLLKLVLLVLLISRVTPVCQLQGRALPPELTQTGDFTLGGIFTFRTGYTGSVPTFQTLPDPPKCLNINVREFKFAQTMIFAIGEINRNPSILPNYTLGYRIYNSCGMTNIIQSALNLANGQKEMIDERNCTKADRAQAVLGHSASAPTVGFARIIGRFHVPVISHFATCACLSNREEFPSFFRTIPSDLHQSRALAKLVKHFSWTWVGAISNKNEYGVNGITSFIQAAQEEGVCVEYYEAFEQTGPPRELHKVLEAVKRSTSKVVVAFMSHREVKVLAAELYKRNVTGLQWVGSDAWITDHSLTDSEGHGLLVGSLGFVISRARIPGLEEHLRRLHPSLFTGSQFVRDFWEDVFDCSLNPAVDTQRKPCTGSESLQSVDSYFTDVSELRFTNNVYKSVYAVAHALHSLVTCEEGKGPFSNGSCADTKHFEPWQVLHYLQNINFTTSGGETVTFDQNGDSAARYELVNLQRVTSGTMHVATVGTFDSARPGERQFIMNSEKIVWGGGGETVPVSVCSESCPPGKRKVLQKRKHVCCYDCIPCAEGEISNVTVFFYFRETPIVRANNSELSFLLLFSLTLCFLCSLTFIGRPSEWSCMLRHTAFGITFVLCISCVLGKTLVVLMAFRATLPGSNVMKWFGPLQQRLCVVAFTLVQVLICLLWLTINPPFPYRNMNHYKDRIILECALGSAVGFWAVLGYVGLLALLCFVLAFLARNLPDNFNEAKFITFSMLIFCAVWITFIPAYVSSPGKFTVAVEIFAILASSYGLLFCIFIPKFYVILLRPEQNTKKHILGKTKYIQ
>LOCXPOlfC28.280.HIT1.OlfC.2R.796.ANF_receptor.exons6.CM039563.1.Mugil_cephalus
MSLIKLLLLVLLMGKGDSVCRLQGTVQPPELTQDGDLVIGGIFSFRTGQDYVTNSFQTMPELRKCKNFNFREFKFAQTMIFAINEINKDPEMLSNVKLGYKIYDNCGTMDILRAALALVSGQKGEIRDDNCTRTEAVQAILGHSGSRPTIAFAEVVGRFQVPVISHFATCACLSNRKQYPTFFRTIPSDYYQSRALAKLVKHFGWTWIGAVAVDNEYGLNGIAAFIQAAQEYGICVEYSEAFSSSDPPDRLQRITEVIKRSTSRVVMAFMSHREIKLLASELHKQNTTGLQWVGSDAWITDHSLTDSEGHGILVGSLGFTVAKAEIRGLEEHLRQLHPSQFPGSQFVRDFWEDVFDCSLNDSTDTRRQPCSGSESLRDIESQFTDVSELRFTNNVYKSVYAVAHALDSLIKCEPGRPAFSNGSCADLKHVLPWQVLHYLSNVNFTTEEGERVYFNSEGDSPARYELVNLQITKRGTMEGETVGLYDASFPDSHQFIMNNIPVTWANGVTEEVPVSVCSEKCLPGTHKALQKGKPVCCYDCIPCPAGEISNVTVFYCHIETPLVRANNSELSFLLLFSLTLCFLCSLTFIGRPSEWSCMLRHTAFGITFVLCISCVLGKTLVVLMAFRATLPGSNVMKWFGPAQQRLSVLCFTLIQVLICVLWLTINPPFPLMNLLLYKDRIILQCNLGAAAGFCAVLGYIGCLAVLCFIFAFLARKLPDNFNEAKFITFSMLIFCAVWIAFIPAYVSSPGKFTVAVEIFAILASSYGLLFCIFLPKCFIILFRPEQNTKRHIMGKT
>LOCXPOlfC29.287.HIT1.OlfC.2R.865.ANF_receptor.exons6.CM039563.1.Mugil_cephalus
SLSDSMLSTQRWPQQGWALLQLVLVVSVSHAEEPACRQIGDPEIPQLSKDGDIVLGAIFSFHTSWKNREETYMHKPLPLECTSLNFRDFQFAQAMLFAIEEINNRSDLLPGISLGYKLYDTCGSIARSVKVALALINGNEIVSAPSEAPCTKPAEVQAIIGETSSSPSRAIATVIGPFNIPLISHFATCACLSDKTKYPSFLRTIPSDYYQSRALAHLVKHLGWTWVGAIRTNDDYGNNGMATFIQTAQQLGICLEYSVAFFRTDPEEKIRGIIDIIKVSTSKVIVAFLSPMDLNLLLHEFSYHNLSGYQWVGTEGWIFDSEIAALDKHHILDGAIGLSIPKAHVTGMKEFILDVKPLNSSSNEMFVGFWEALFSCKFKQSELPGENQRRCTGDEDLTGVLNSFTDMSLMPIFNNVYKGVYAVAHALHSILSCNQTCNNKVQLDPFTILQHIKNIRFKTKEEEEVYFNENGDPAAKYEIINWQPRENNIVDFVTVGLHDLSLPAHKQLNLHTKSIIWARNSVQVPVSVCSEKCPPGTHKVLQKGKPVCCYDCIRCAEGEISNVTDSITCERCLPEFWSNERRDACIKKEAVFLSYEEIMGALLTTASLFGTCMTAIVAFIFFRYRKSPLVRANNSELSFLLLFSLTLCFLCSLTFIGRPSEWSCMLRHTAFGITFVLCISCVLGKTMVVLMAFRATLPGSNVMKWFGPTQQRLSVLAFTLIQVIICILWLSISPPFPYKNFKQFKDKIILECALGSTVGFWAVLGYVGLLAIFCFIFAFLARKLPDNFNEAKFITFSMLIFCAVWITFIPAYVSSPGKFSVAVEIFAILASSFGLLFCIFIPKCYVILLKPEKNTKKHMMGKGAP
>LOCXPOlfC30.291.HIT1.OlfC.2R.852.ANF_receptor.exons6.CM039563.1.Mugil_cephalus
WPQWGWLCLQLLMVVCLSHGEEPVCRQIGDPENAPLSKHGDIVLGGIFSFHNNWNIRQDTYMHKPLPLQCTSLNFRGFQFAQAMLFAIDEINNGSDLLPGISLGYKLYDTCGSIVRSIKVALALINGNEDVTAPSEAPCTKPAQVQAIIGETSSSPSRAIATVIGPFHIPLISYFATCACLSDKTKYPSFLRTIPSDYYQSRALAHLVKHFGWTWVGAIRSNDAYGNDGMATFIETAEQLGICLEYSVSFFRTDPADRIQQIVDIIKLSTSKVIVTFLSPKDLTVLIHALSNQNITGYQWVGTEAWIFDSNTAAMDDAHILDGAIGLSIPKAHVTGMREFILDVKPLNSSSNEMFTEFWEALFTCKFKQSESPGENQRQCTGDEDLTRVHNSFTDMSLMPIFNNVYKGVYAVAHALHSILGCNKTCNNNIVLNPSTILQRIKNIRFKTKEGDEVYFNENGDPAAKYEIINWQPRENGVVDFVTVGLYDASLPTDKQLNLHNKFLIWAQNSEQVPVSVCSEKCPPGTRKVLQKGKPVCCYDCIRCAEGEISNVTDSITCERCLPEFWSNERRNACIKKEAVFLSYEEIMGALLTTASLFGTSMTVIVAFVFFKYRKTPIVRANNSELSFLLLFSLTLCFLCSLTFIGRPSEWSCMLRHTAFGITFVLCISCVLGKTMVVLMAFRATLPGNNVMKWFGPTQQRLSVLAFTLIQVIICILWLSISPPFPFKNLKQFKDKIILECALGSTVGFWAVLGYIALLAMLCFIFAFLARKLPDNFNEAKFITFSMLIFCAVWITFIPAYVSSPGKFSVAVEIFAILASSFGLLVCIFFPKCYVILLKPEKNTKKSMMGKG
>LOCXPOlfC31.302.HIT1.OlfC.2R.860.ANF_receptor.exons6.CM039563.1.Mugil_cephalus
MLSTQRWPEQGWALLQLLLVVSSSHAEEPVCRQIGDPENPQLSKDGDIIIGGIFSFHSSWKDRQETYMHKPLPLQCTSLNFRDYQFAQAMLFAIEEINNSSDLLPGISLGYKIYDTCGSSARGVQVALALVNGDEIVSAASEEPCTKPAQVQAIIGETSSSPSMAIATVIGPLHIPLISYFATCACLSDKIKYPSFLRTIPSDYYQSRALAYLVKHFGWTWVGAIRSEGDYGNNGMATFTEVAEQLGICLEYSVAFFRTDSSDKIQKIINIIKASTSKVIVTFLSHMDLEVLIHELSNQNLTGYQWVGTEAWIFDLQIAAMDKHHVLDGAIGLSIPKAHVSGMKEFILDVKPLNSSSNEIFTEFWEALFSCKFNLSESLAENQRQCTGDEDLTGMHNSFTDMSLMPIIYNVYKAVYTVAHALHSALSCNQTCNNKVQLDPFMILQHIQRVRFKTKEGEEVYFNEYGDPAAKYEIINWQPRKDDVVDFVSVGLYDASLPAGKELNVQSQSIIWARNLKQVPVSVCSEKCPPGTRKVLQKGKPVCCYDCIRCAEGEISNVTDSITCERCLPEFWSNERRDACIKKEAVFLSYQEIMGALLTAASLFGTCMTAIVAFVFFKYRKTPIVRANNSELSFLLLLSLTLCFLCSLTFIGRPSEWSCMLRHTAFGITFVLCMSCVLGKTMVVLMAFRATLPGSNMMKWFGPTQQRLSVLGFTLIQVIICILWLSISPPFPYKNFKQFKDKIILECALGSAVGFWAVLGYIALLAMLCFIFAFLARKLPDNFNEAKFITFSMLIFCAVWITFIPAYVSSPGKFSVAVEIFAILASSFGLLVCIFFPKCYVILLKPEKNTKKSMMGKGAP
>LOCXPOlfC32.305.HIT1.OlfC.2R.849.ANF_receptor.exons6.CM039563.1.Mugil_cephalus
QGWALLQLMLVVALSHAEEPVCRHIGDPEEAVLSKDGDIIIGGIFSFHTNWKNQQDTYMHKPLPLQCTSLNFRGFQFAQAMLFAIEEINNSSDLLPGISLGYKLYDTCSSIARSVQVALALVNGNEIVSAPSGAPCNKPAQVQAIMGETSSSPSRAIATVIGPFNIPLISHFATCACLSDKTKYPSFLRTIPSDYYQSRALAHLVKHFGWTWVGAIRTNDDYGNNGMATFIETAEQLGICLEYSVAFFRTDPSDKIEKIINIIKASTSKVIVGFLSHKDMDVLIPALSRNNLTGYQWVGSESWISDSQTAAIDEHHILDGAIGLSIPKAHVTGMRPFILNVKPLNSSNNQMFTKFWEALFSCKFKQSESPEEDPRQCTGNEDLTEVNNSFTDMSLMPIIYNVYKGVYAVAHALHSILSCNQTCKIEVQLNPFTILQRIRNVHFRTKEGDEVYFNEYGDPAAKYDIINWQPRENSIVDFVTVGLYDTLLPADKQLNLKNTPLIWAQNSQQVPVSVCSENCLPGSRKVLQKGKPVCCYDCIRCAEGEISNITDSAICVRCPTEFWSNERRDVCVRKEAVYLSYQEIMGALLTAASLFGTCMTAAVGFIFFKYRKTPVVRANNSELSFLLLFSLTLCFLCSLTFIGRPSEWSCMLRHTAFGITFVLCISCVLGKTMVVLMAFRATLPGSNVMKWFGPTQQRLSVLGFTLIQVIICILWLSISPPFPSKNFNEFKDKIILECVLGSAVGFWAVLGYVAFLAMLCFIFAFLARKLPDNFNEAKFITFSMLIFCAVWITFIPAYVSSPGKFSVAVEIFAILASSFGLLVCIFIPKCYIILLKPETNTKRNMMGKG
>LOCXPOlfC33.308.HIT1.OlfC.2R.861.ANF_receptor.exons6.CM039563.1.Mugil_cephalus
SMMSTQRWPEQGWALLQLLLVVSLSHADEPVCRRIGDTENPQLSKDGDIVLGGIFSFHTSWKNRQETYMHKPPPLQCTSLNFREFQLAQAMLFSIAEINNNTDLLPGISLGYKIYDTCGSIARSVQVALALVNGNENVSQPSEAPCTKPAQVQAIMGETSSSPCTAIATVIGPFHIPLISHFATCACLSDKIKYPSFLRTIPSDYYQSRALAHLVKHFGWTWVGAVRSNEDYGNNGMATFIETAEQLGICLEYSVSFFRTDPLEKIRGIIDIIKASTSKVVVTFLSHMDLDVLIHELSNQNLSGYQWVGTEAWISDSQTAEMDKHHVLDGAIGLSIPKAHVTGMREFILDVKPLNSSSNEMFTEFWEALFSCKFKKSESSKENQRQCTGNEDVTKVHNSFTDMSLMPIFNNVYKGVYAVAHALHSILGCNKTCDNTMQLDPLTIFQHIRQIRFKTKEGDEVYFNENGDPMAKYEIINWQPGENGLVEFVTVGLYDASLPAEKQLNLNNLSIVWATNSEQVPVSVCSEKCPPGTRKVLQKGKPVCCYDCIRCAEGEISNITDSITCVRCPLEFWSNERRDACIKKEAVFLSYQEIMGALLTTASLFGTCMTAIVAFVFFKHRKTPIVRANNSELSFLLLLSLTLCFLCSLTFIGRPSEWSCMLRHTAFGITFVLCISCVLGKTMVVLMAFRATLPGSNVMKWFGPTQQRLSVLGFTLIQVIICVLWLSISPPFPFKNFKQFKDKIILECALGSAVGFWAVLGYVGLLAMLCFIFAFLARKLPDNFNEAKFITFSMLIFCAVWITFIPAYVSSPGKFSVAVEIFAILASSFGLLVCIFFPKCYVILLKPEKNTKKSMMGKGAP
>LOCXPOlfC34.310.HIT1.OlfC.2R.858.ANF_receptor.exons6.CM039563.1.Mugil_cephalus
MTSTERWPEQGLALLQFMLVLTLSCADESVCRQIGDPENPQLSKDGDIIIGGIFSFHASWKNRQETYMYKPLPLECVSLNFREFQFAQAMLFAIDEINNSSDLLPGMSLGYKMYDTCGSIARSVKVLLALVNGNEIVSAPSETLCTKSAHVQAIMGETSSSPSTAIATVIGPFFIPLISHFATCACLSDKTKYPSFLRTVPSDYYQSRALAHLVKHFGWTWVGAIRTNDDYGNNGMATFIEVAEQLGICLEYSVAFFRTDPSDKIEKIIDIIKASTSKVIVAFLSHMDMDVLIHELSKHNLTGYQWVGSESWIFDSQTAEMDKHHILDGAIGLSIPKAHVSGLKEFILDVKPLNSSSNQMFTKFWEALFSCKFKRSESSGENQRQCTGDEDLTGVHNSFTDMSLMPIFNNVYKGVYAVAHALHTILRCNQTCDKTVQMDPLTILQHIKAIHFQTKEGEEVFFNEYGDPAAKYEIINWQPRDNDIVAFVTVGLYDTTLPADKRLNLKNISLIWTQNSQEVPVSVCSEKCPPGTRKVLQKGKPVCCYDCIRCAEGEISNVTDSITCVRCPSEFWSNERRDACIKKEAVFLSYQEIMGALLTAASLFGTCMTAIVAFVFFKYRKTPIVRANNSELSFLLLLSLTLCFLCSLTFIGRPSEWSCMLRHTAFGITFVLCISCVLGKTMVVLMAFRATLPGSNVMKWFGPLQQRLSVLAFTLIQVIICILWLSISPPFPSKNFKQFKDKIILECALGSAVGFWAVLGYIALLAMLCFIFAFLARKLPDNFNEAKFITFSMLIFCAVWITFIPAYVSSPGKFSVAVEIFAILASSFGLLVCIFIPKCYIILLKPEKNTKKNMMGTG
>LOCXPOlfC35.313.HIT1.OlfC.2R.858.ANF_receptor.exons6.CM039563.1.Mugil_cephalus
MTPTERWPEQGWALLQVLLVVSLSHAEEPVCRHIGDPEDPQLFKDGDIILGGIFSFHSSWKDRTNTYMHKPVPLQCTSLNFREFQFAQAMLFAIGEINNSSDLLPGISLGYKFYDTCGSMARSVKVLLASVNGNEDVSAQSQGPCTTPAQVQAIIGETSSSPNTAIATVIGPFHMPVISHFATCACLSDKTKYPSFLRTIPSDYYQSRALAHLVKHFGWTWVGAIRNNDDYGNNGMATFTEVAEQLGICLEYSVAFFRTDSSDKIEKIIDIIKASTSKVIVAFLSHMDMDVLIHELSKHKLTGYQWVGSEGWIFDSQTAEMDRLHILDGAIGLSIPKAHVTGMREFILDVKPLNSSSNEMFTEFWEALFSCKFNLSESPGEIKRQCTGNEDVTKVHNSFTDMSLMPIFNNVYKGVYAVAHALHTILRCNKTCNNNIVLDPFTILQHIKRIHFRTKEGEEVFFNKNGDPAAKYEIINWQPRNNNIVDFVTVGLYDTTLPADKQLNLQNISLIWAQNAAQVPVSVCSETCPPGTRKVLQKGKPVCCYDCISCAEGEISNVTDSITCVRCPTEFWSNERRDACIKKEAVFLSYQEIMGALLTTASLFGTCMTAIVAFVFFKYRKTPIVRANNSELSFLLLFSLTLCFLCSLTFIGRPSEWSCMLRHTAFGITFVLCISCVLGKTMVVLMAFKATLPGSNVMKWFGPLQQRLSVLAFTLIQVIICILWLSISPPFPYKNFKQFKDKIILECALGSAVGFWAVLGYVGLLAMLCFIFAFLARKLPDNFNEAKFITFSMLIFCAVWITFIPAYVSSPGKFSVAVEIFAILASSFGLLVCIFFPKCYIILLKPEKNTKKSMMGKG
>LOCXPOlfC36.316.HIT1.OlfC.2R.855.ANF_receptor.exons6.CM039563.1.Mugil_cephalus
MLMIAELLLLSLLAVREGKPVCQPYGTKELSQFSKEGDINIGGIFSFHQNPVSVSPTLEVNAGTIQCEGLDPGELQYAYTMIFAIEEINNSSELLPGVTLGYRIFDSCPSIPLSIRASLNLMNRYESGAGSCSKLSSVHAVIGETTSTSTIGIARTMGPFHIPVISHSATCACLSNRRDYPSFFRTIPSDIYQSRALAKLVKHFGWTWVGAIRTNSDYGNGGMATFLEAAEKEGVCVEYSLAIYRTDPRKWFLEVVDIIKKSTSKVIVAFADGTDLDILIKELHAQNVTGLQWVGSEGWITYRYIASPVNYAVVQGAVGFAALNAHIPGLQEFLANSRPSTTPGDWGLVELWEAVFSCTLTPRPETEAQNPPVPCDGKESLWNIKTRFTDVSDASLLNNVYKATYAVAHALHMLFNCKDGQGPFENSTCADRENVQPWQVLHYLTQVNFTTKIGENVFFDELGDPVARYALVNWQMDETGYIIFETIGYYDASQPEGQQFEMKDSVTAIWAGENLEVPRSVCSESCLPGTRRAFVKGKPICCFDCITCAAGEFSNSTNAVKCDKCPPEYKSNEERNNCDMKAIEFLTFTELMGILLVTFSVVGACLSMAIALIFFQYRQTPIVRANNSELSFLLLFSLTLCFLCSLTFIGRPSEWSCMLRHTAFGITFVLCISCVLGKTIVVLMAFRATLPGSNVMKWFGAAQQRLSVLGFTLIQVLICILWLTINPPFPYKNMKHYNEKIILECALGTPVGFWAVLGYIGLLAMLCFVLAFLARTLPDNFNEAKFITFSMLIFCAVWITFIPAYVSSPGKFTVAVEIFAILASSYGLLFCIFLPKCYIILLKPENNTKKHLMSK
>LOCXPOlfC37.317.HIT1.OlfC.2R.854.ANF_receptor.exons6.CM039563.1.Mugil_cephalus
MRDCICAMLLFALVKGAFGVEEDTAPCEMLGSPEFPLLSKEGDITIGGAFSIHSQISKPSLSITDPPETLTCSRINFREFRFAQTMIFAIEEINNSSFLLPNVSIGYKVFDSCGSTLPSTRAVMGLINGQERTLGKTCSGQSSVHVIIGASESSSTIVMLQISGIFQIPVISHFATCACLSNRKQYPSFFRTIPSDYYQSRALAKLVKHFGWTWVGAVRSDNDYGNNGMATFITAASQEGVCVEYSEAISRTDSSEQVARVVRVISSGTARVLVAFLAQSEMDILLEEALKQNLTGIQWVGSESWITAGHLANKRFSGILTGSLGFTIRKTKIKGLQEFLFQVNPSQDPQNNLLREFWEATFGCSFRSGPYGQSPCSGSEKLQDIKNPFTDVSELRISNNVYKAVYAIAHAMHTMLKCGQSRDAANQSCMWKNYIEPKQIVKHLQDVNFTLQSGERVYFDGNGDPAATYELVNWQRNQAGDAVFVAVGSYDASLPDGKQFTMNGINITWVTGSQERPASVCSESCLPGFRQAVIKGKPICCFSCIPCTAGEISNSSNSATCSRCPLEYWSNENNDQCVPKVIEFLSYGETMGALLAAFSLFGAILTLAVSFVFFRFHHTPLVKASNFELSFLLLLSLTLCFLCSLTFIGKPTEWSCMLRHTAFGITFALCMSCILAKTIAVVVAFKAKRPANTVPLCSLPLQRTSVVSCTLLQVFICVGWLTVAPPFPYKNTAHATERIILQCHLGSPIGFWAVLGYIGLLAVLCFVLAFLARKLPDNFNEAKFITFSMLIFSAVWITFIPAYVSSPGKLAVAVEIFAILASSYGLFFCIFAPKCYILILKPERNTKKHMMGRN
>LOCXPOlfC38.318.HIT1.OlfC.2R.839.ANF_receptor.exons6.CM039563.1.Mugil_cephalus
MSPAVTWLLVIGFLLARETMEEGAPLCQILDNPEFPLLSKKGDVMIGGAFSIHSKIIQHPLFFTEKPTRLSCSSVNLREFRFAQTMIFAIEEINKSNVLLPNVSIGYRIYDNCGSTLSSMRAAMALMNGDEWTLEKTCSGQSAVHAIIGESESSSTIVLSRTTGPFKIPVISHSATCECLSSRKEYPSFFRTIASDLYQSRALAQLVKHFGWTWVGAVNSDSDYGNNGMAIFLAAAQEEGVCVEYTEKFNRAEPEKLHKVVEVIRKSTARVIVGFLAHVEMNNLLEQLSLYNMTGRQFIGVEAWITADSLVTPTSFSILGGSLGFAVQKANITGLEDFLTKGFWETDFLCSEENRGNMAARAPCKDNQDLIELRNYDDDVAELRYSSNIYKAIYAVAYSLHNILNCSNGRGCDKAVNIKPSQVVESLKQVNLSIKNGDQVWFDSTGATVAKYEVVNWQHGPDGSVQFKPVGYYDASLPPGQRFVLNTEDIMWPGRSKEASILTDLCSESCRPGTHKVLQKGRPVCCYDCIPCADGEISNSTDSIDCKKCPEEYWSNQNRDACVLKNVEFLSFTEVMGKILVFFTLLGVVLTLIVATLFLINKDTPLVKANNSELSFLLLFSLTLCFLCSLTFIGRPSEWSCMLRHTAFGITFVLCISCILGKTIVVLMAFRATLPGSNVMKWFGPAQQRLSVMPFTILQIIICILWLTIHPPFPFKNMNHYKDRIILECALGSALGFWAVLGYIGLLALLCFVLAFLARKLPDNFNEAKFITFSMLIFCAVWITFIPAYVSSPGKFTVAVEIFAILASSYGILFCIFAPKCFIIVLKPELNTKKHLMGK
>LOCXPOlfC38.322.HIT1.OlfC.2R.839.ANF_receptor.exons6.CM039563.1.Mugil_cephalus
MSTVVGGLVFIGFLMACGTAQEEAPLCQILENPEFSLLSKEGDVMIGGAFSIHSTIIQPPLFFTEKPGRLSCSSVNLREFRFAQTMIFAINEINKSNFLLPNVSIGYRIYDNCGSTLTSIRSVMALMNGDEWTLEKTCSGQSAVHAIIGESESHSTIVFARTTGPFKIPVISHSATCECLSSRKAFPFFFRTIASDLYQSRALAQLVKHFGWTWVGAVNSDTDYGNNGIAIFLAAAQEEGVCVEYSERFHRGETEKIRKVVEIIRRSTTRIIVAFLAHVEMNSLLEQLNLYNITGKQFIGVEAWTTADSLVTPTSFSILGGSLGFAVQKVDVSGLGDFLIKGFWETQLQCNQTNVDNTANAGLCKDNQDLMKLKESKDDVTELRFCSNIYKAIYAVAYSLHNILNCSNSQGCDKGVKVTPWQVVEALKQVNFTIKSGDQVWFDSTGATVAKYDVVNWRRGPNGSVEFKPVGYYDDSLPPGQKFVLNTEDIMWSGESKEANILIDMCSESCRPGTHKVLQKGRPVCCYDCIPCADGEISNSTDSIDCKKCPEEYWSNQNRDACVLKNVEFLSFTEVMGKILVFFTLLGVVLTLIVATLFLINKDTPLVKANNSELSFLLLFSLTLCFMCSLTFIGKPTTWSCMLRHTAFGITFVLCISCILGKTIVVLMAFRATLPGSNVMKWFGPAQQRLSVMAFTLIQVIICTVWLTINPPFAFRNMNHYKDKIILECALGSAVGFWAVLGYIGLLAVLCFVLAFLARKLPDNFNEAKFITFSMLIFCAVWITFIPAYVSSPGKFTVAVEIFAIVASSYGILFCIFAPKCFIIILKPELNTKKNMMAK
>LOCXPOlfC39.325.HIT1.OlfC.2R.839.ANF_receptor.exons6.CM039563.1.Mugil_cephalus
MSPVTTVLIFMGFLVAEFEAAEEEAPLCEILEREFPLLSKEGDVMIGGAFSIHSKITQPSLLFTEKPTRLGCSSVNLREFRFAQTMIFAIEEINKSKFLLPNVSIGYRIYDNCASTLSSMRAAMALMNGDEWTLEKTCSGQSAVHAIIGESESSSTIVFTRTTGPFKMPVISHSATCECLSSRKEYPSFFRTIASDVYQGRALVQLVKNFGWTWVGAVNSDSDYGNNGMAIFLAAAQEEGVCVEYTEKFHRAEPDKVLKVVEVIRKSTARVIVGFMAHVEMNSLLEELSLQNITGKQFIGVEAWITADSLVTPTSFSILGGSLGFAVQKANITGLEEFLMKGFWETEFQCNDTNEDSTTKTANCKDNQDLMKLRGYDDDVAELRYSNNIYKAIYAVAYSLHNILNCSKSQGCDKVVNITPLQVVDSLKQVNFTTKYGDQVWFDSTGATLAWYEVVNWQRGSDGSVYFKPVGYYDASLPPGERLVLNTEDILWSGDSKEANIQIDMCSESCRPGTHKVLQKGKHVCCYDCIPCAEGEISNTTDSIDCKKCPEDFWSNQNRDACVLKYVEFLSFTEVMGKILVFFTLLGVVLTLTVTTLFLINKDTPLVRANNSELSFLLLFSLTLCFLCSLTFIGQPSDWSCMLRHIAFGITFVLCISCILGKTIVVLMAFRATLPGSNMMKWFGPAQQRLSVMTFTLIQVIICLLWLTINPPFAFKNMNHYKDKISLECALGSAVGFWAVLGYIGLLALLCFVLAFLARKLPDNFNEAKFITFSMLIFCAVWITFIPAYVSSPGKFTVAVEIFAILASSYGLLFCIFAPKCYIIVLKPNLNTRKHVMGK
>LOCXPOlfC40.336.HIT1.OlfC.2R.902.ANF_receptor.exons15.CM039563.1.Mugil_cephalus
RFLLGLCVLYYACRSLSAESTCKLKAKFNLNGYKNVEKKKVVIGGMFPVHMRIASSDGNTSSVPVSSGCEGFNFRTFRWTQTMLFAINEINARNDLLPNTDLGYVIYDSCFTISKAVEGTLTYLTGQDEAVPNYRCGSGAPLAALVGAGGSDLSIATARILGLYHFPQVSYCSTCSALESKFQFPTFLRTIPNDKHQSTAMAQMVLHFGWTWVGTIAADDDYGKYGIKDFKEQVEEAGVCISFSETLPKVHSPEAIQRIVETVVESTAKIIVVFSSDVDLSPLIGELLRHNVTNRTWIASEAWVTSALINRLGVNSVLSGTLGFGVKRAEIPGLQEHLLDLDPYADKLTEEFWETVLNNTLSRAVRAVLPGLCTGSESLAQLSNTYSDVSQLRITYSVYKAVYAVANALHNLEHCEKGKGPFTGGSCADITAFEPWQLMYYLKNVRFVVPNTLEELYFDDGDVVGFYDIINWQVNSNGEISYVTVGHYNASAAPEDRMNIMNDSIVWNNEVLEPPRSVCSENCQPGTRKGIRQGEPVCCFDCIPCADGEISNTTDARECILCSGDDWSNEAHDACIPKIIEFLAFGEPLGITLIVISAFGALVTIAVGMVFIVNIGTPLVKANDALLTFSLLFSLIVTFLCSIVFLGEPQHWSCMTSQVALALGFALCLSSIMGKSALLMLRAQALKAARAAAEAAANSGSPDVIVTNTTNNNDAGAAANPEVDRITCAQQRAIAAVATLIQAIACTVWLIILPPYPVKNTSAQNIKIILECDEGSVVFICCIFGYDILLALLAFIFAFIARKLEDHLSEAKCMTFGMLVFFIVWISFVPAYLSTRGKFMVAVQIFAILASSFGLLTCIFLPKCYVLLVKPERNKEEMMRPRAKPRDGSSTGTSASLATNAT
>LOCXPOlfC41.109.HIT1.OlfC.2R.839.ANF_receptor.exons7.CM039565.1.Mugil_cephalus
ATAPGDFIIGGMFPIHDDVERRGNSLRPTILPCIRFNEEALVKSLAMINTIEVMNKSPLMTSVNITLGYRILDSCVDVSTALRATEDFYLETDCYKDCNTSACDQPVIAVVGASYSEISIATARLLTLQMIPQISYSSTAVILSDKSRFPAFMRTVPNDEHQTAAMVTLLSNHKWNWVGVVTTDGDYGRSALDHFVTRAAKNGICVAFKSVLPQSVSNQDVMSAIREAAETITNSPKVQVILSFAKPAHMTYLFRELKEQTLRAGQNLESMRRVWVASDSWSSSSIVCKNTTLEEIGHVVGFNFKMGDMSSFAEYLSRLETAEHNHTTNNSFLQEFYMQFNGTKAVNTLREHIQADTILGVEMAVSAIAHAVASICVSRDCETPGKVQPWEALEKLQKQEFKLREKSYKFDKNGDINQGYDVVMWRSDGRNICIHDVVAEYHPHNNTFTPIRHSTLNLFLDLRHIVSKCSNSCVPGEFKKTVEGQHTCCYECINCTENYYSNDTDMDQCRSCDTNTEWSPEGSSSCIPKTVRFFFWQDGFAVVLVTFAALGILLTLLVSALFLHQRDTPVVKAAGGPLSQVILFSLVVSYISVMLFVGQPNDLQCKARQVLFGASFTLCVSCILVKTLKILLAFQFNPELQAILRKLNHPYIIVTVCMAGQFVICVCWLVFKSPFKDVTRQPTALLKECNEGSYLAFGVMLGYIAVLAFVCFICAFKGRKLPQQYNETKFITFSMLLYLISWLLFVPVYVTTSGVYLPAVEMVVILISNYGILSCHFFPKCYIILFKKEQNTKSAFRKKLYEYSSKSAITESESSGSQQQVNPPVFVLGANSLKSVVTE
>LOCXPOlfC41.111.HIT1.OlfC.2R.824.7tm_3.exons8.CM039575.1.Mugil_cephalus
AIAPGDIMIGGLFPIHESVKVSINADGTDNRTCDRFSVARLVQSLIMVQAVEEINKRQELGNLTMGYHIVDSCSDVTTALKNTMAFTKRNVLKGTRGEQSSPPVLAVIGGYYSEISIAVTRQLNLEYIPQISFGSTSGFLSDKVRFPSFMRTVPEDDHQARAIVEILRSYQWTWIGVITTDSDYGRYAFERLRYHADKNNICFAYTSILPGVLNHHAVYDDIDSTAKTIAENRNVSVIVSFAKPYHMMYLFNNLLRKPEGREKVWVCSDNWSQSSLVLNLKNSSLKDVGTVFGITLKSGNTSNMMQYLDNLDINPDHHKNNTFLYDFLKEKWESDSGEISSATEELKSSIYPYAVLSIDLALKAIVRAVSDLCTERDCRTRRLQPLELRDALQKAVFVMDGKNYSFDGRGDLDTGYDVILWRQTSPHFVDMAYTVAQYSIEDKKLIFTSKNAKRDVLEQTENVISRCSHSCSPGYSKKSADGQPVCCYECHLCPENYYSNDTDSTECLRCNTSTEYSSEDRSECVPKKTVFMDWQNMYHIVLLALTALGILLTLAAGIIFFVRWNTPVVRSCVGPICILLLFSLLGTFGSVILFCGRPNKWQCQARQVVFGLSFTLCISCVLVKSFKIILAFEFDPNTKRALEKLYKPYIIIAVCMACQILICALWLALWPPEPKWELQPNNYERVIMCDEKFFPLFGAMLSFIGLLALICLVVAFKGRKLPQCYNESKFITFSMLIYFIAWIIFAPVYVNVTGQYTPALEMVVILISAYGILFCQYLTKCYIILFRRNENTENAFIQDVRQYSLREDRAASLTSMSSDGIEIP
