# Supplementary material for: Expanded olfactory system in ray-finned fishes capable of terrestrial exploration
Source: BMC Biol. 2023 Jul 31;21:163. doi: 10.1186/s12915-023-01661-8 (PMC10392011; doi:10.1186/s12915-023-01661-8)
Supplement: Supplementary file 3 — Additional file 3: Data S1. Protein sequences and genomic coordinates of OLF genes. FASTA and General Feature Format (GFF) files containing the protein sequences and genomic coordinates for all identified OLF genes in this study. [file 12915_2023_1661_MOESM3_ESM.zip › PROTEINS/Myripristis_murdjan.OLF_genes.fa]

>LOCXPSichOR4.1-eta.305.133.HIT1.OR.1R.302.7tm_1.exons2.LR597554.1.Myripristis_murdjan
MNLSFTNLTVISHRDSFDKAVTKNVVVVALSISINYINVNLIHTFRRHQIFYMNPRYILFIHLVVNDMIQLTMTILLFLISYTLHTISASLCGILILLAVCTTENTPLNLACMAVECYIAVSFPLRHTQICTVKKTHILIGLIWVMTILSVLPDLLFTLATEPLDFFHTRVFCLRETVFPNPSIHKKRNISYIILLVIVWLIILCTYARILFTAKGACKNAKKARNTILLHGFQLLLCMAIYVDPLIKSALKYWFPEHHADSLFACYITIIILPRSISPIIYGLRDKTFRRYLKKYLLCKVN
>LOCXPSichOR4.1-eta.305.217.HIT1.OR.1R.302.7tm_1.exons2.LR597554.1.Myripristis_murdjan
MNLSFTNLTVISHRDSFDKAVTKNVVVVALCISINYINVNLIHTFRRHQIFYMNPRYILFIHLVVNDMIQLTMTILLFLISYTLHTITASLCGILVLLAVCTTENTPLNLACMAVECYIAVSFPLRHTQICTVKKTHILIGLIWVMTILSVLPDLLFTLATEPLDFFHTRVFCLTETAFPNPSIHKKRNISYIILLVIVWLSILCTYAKILFTAKGASKDAKKARNTILLHGFQLLLCMATYVDPLIKSALKYWFPEHHADSLFACYITIIILPRSISPIIYGLRDKTLRRYLKKYLLCTVN
>LOCXPOR2.187.HIT1.OR.2R.302.7tm_1.exons2.LR597554.1.Myripristis_murdjan
MNLSFANLTVISHRDSFDKAVAKNVVVVALSISINYINVNLIHTFRRHQIFYMNPRYILFIHLVVNDMIQLTMTILLFLISYTLHTISASLCCILILLAVCTTENTPLNLACMAVECYIAVSFPLRHTQICTVKKTHILIGLIWVMTILSVLPDLFITLATEPLDFFHTRVFCLRETAFPNPSIPKKRNISYVILLVTVWLIILCTYARILFTAKGACKDAKKARNTILLHGFQLLLCMATYVDPLIKSALKYWFPEHHADSLFACYITINILPRSISPIIYGLRDKTFRRYLKKYLLCKVN
>LOCXPOR4.221.HIT1.OR.2R.300.7tm_4.exons2.LR597554.1.Myripristis_murdjan
TSSNVTAVVRKPESFHTAVTKIVVTVALFISINYINGTLVHTFNKHQILHMNPRYILFIHLVVNDMIQLTAAVTLFVYTYVFYTINVSLCCLLVISAVLTTQNTPLTLASMAAECYIAICLPLQHSKLCTAKRIYVTIGLMWLISAISVLPDLFVLLATEPLEYFYSRIVCLRHILFQNTALHEKNNLSNIVLLVIVWLCLVYTYLRILFAAKAADGDAKKARNTILLHGFQLLLCMLTYISPLLKQALLYWFPEHYRNSLFVCYIIIQILPRLISPIVYGIRDQTFRRYLKRYLLCSVT
>LOCXPOR5.231.HIT1.OR.2R.300.7tm_4.exons2.LR597554.1.Myripristis_murdjan
SISNVTAVVRKPESFHTAVTKIVVTVALFISINYINGTLVHTFNRHQILHMNPRYILFIHLVVNDMIQLTAAVTLFVFSYVFYTINVSLCCLLLISAVLTTKNTPMNLASMAAECYIAICLPLQHSKLCTAKRIYVTIGLMWLISAISVLPDLFVLLATEPLEYFYSRIVCLRPTLFQNTALHEKNNLSNIVLLVIVWVFLVYTYLRILFAAKAADGDAKKARNTILLHGFQLLLCMLTYIDPLLKQALLYWFPEHYVNSLFVCYIIIQILPRLISPIVYGIRDQTFRRYLKRYLLCSVT
>LOCXPOR6.244.HIT1.OR.2R.302.7tm_1.exons2.LR597554.1.Myripristis_murdjan
MNLSFANLTVISHRDSFDKAVTKNVVVVALSISINYINVNLIHTFRRHQIFYMNPRYILFIHLVVNDMIQLTVTILLFLISYTLHTISASLCCILILLTVCTTENTPLNLACMAVECYIAVSFPLRHTQICTVKKTHILIGLIWVMTILSVLPDLLFTLATEPLDFFHARVFCLRETAFPNPSIHKKRNISYIILLVTVWLIILCTYARILFTAKGACKDAKKARNTILLHGFQLLLCMAIYVDPLIKSALKYWFPEHHADSLFACYITIIILPRSISPIIYGLRDKTLRRYLKKYLLCKVN
>LOCXPOR7.255.HIT1.OR.2R.299.7tm_4.exons2.LR597554.1.Myripristis_murdjan
SSISNVTAVVRKPESFHTAVTKIVVTVALFISINYINGTLVHTFNRHQILHMNPRYILFIHLVVNDMIQLTAAVILFVYTYVFYTINVSLCCLLLISAVLTTQNTPLNLASMAAECYIAICLPLQHSKLCTAKRIYVTIGLMWLISAISVLPDLFVLLATEPLEYFYSRIVCLRHILFQNTALHEKNNLSNIVLLVIVWVFLVYTYLRILFAAKAADGDAKKARNTILLHGFQLLLCMLTYISPLLKQALRYWFPKHGNLLFVCYIIIQILPRLISPIVYGIRDQTFRRYLKRYLLCTV
>LOCXPOR8.133.HIT1.OR.2R.300.7tm_1.exons2.LR597554.1.Myripristis_murdjan
MNVSSVAPNVTLAGNYHNTFTTAVTNNVIVMVLCISINYINGTLVHIFNKHQVLSVNPRYILFIHLVINDMMQLALSSFLHVVSYALYTIYVPFCLFLLIISILTTFNTPLNLAGMAVECYIAICVPLRHSQICTVKRTYALIGLIWAVSSLSVLPDLFILLATEPLQFFHSRVFCSRDFVFRSTYSLKKRDTSHIICLVLVWLTLLYTYFRILFAAKEATTDFKKARNTILLHGFQLLLCMLTYVRPMLEKCLIYLFPTQFRATRFTSYIIIQILPRFVSPIVYGLRDQTFRKYLKRYL
>LOCXPOR8.144.HIT1.OR.2R.296.7tm_1.exons2.LR597554.1.Myripristis_murdjan
MNVSSVAPNVTLAGNYHNTFTTAVTNNVIVMVLCISINYINGTLVHIFNKHQVLSVNPRYILFIHLVINDMMQLALSSFLHVVSHALYTIYVPFCLFLLIISILTTFNTPLNLAGMAVECYIAICVPLRHSQICTVKRTYALIGLIWAVSSLSVLPDLFILLATEPLQFFHSRVFCSRDFVFRSTYSLKKRDTSHIICLVLVWLTLLYTYFRILFAAKEATTDFKKARNTILLHGFQLLLCMLTYVRPMLEKCLIYLFRATRFTSYIIIQILPRFVSPIVYGLRDQTFRKYLKRYL
>LOCXPOR8.155.HIT1.OR.2R.296.7tm_1.exons2.LR597554.1.Myripristis_murdjan
MNVSSVAPNVTLAGNYHNTFTTAVTNNVIVMVLCISINYINGTLVHIFNKHQVLSVNPRYILFIHLVINDMMQLALSSLLHAASYALKTIYVPFCLFLLIISILTTFNTPLNLAGMAVECYIAICVPLRHSQICTVKRTYALIGLIWAVSSLSVLPDLFILLATEPLQFFHSRVFCSRDFVFRSTYSLKKRDTSHIICLVLVWLTLLYTYFRILFAAKEATTDFKKARNTILLHGFQLLLCMLTYVRPMLEKFLMYLFRATRFTSYIIIQILPRFVSPIVYGLRDQTFRKYLKRYL
>LOCXPOR10.167.HIT1.OR.2R.311.7tm_1.exons2.LR597554.1.Myripristis_murdjan
FMLLRDTFTTAFVKNLIMVLVWLILSYINGTVVATFFRYQAFYEDPRYILFIHMVINDAIQLTVTIMLFVLSYIFYKINVSLCCFFILVAVFTTRNTPVNLAGMAIERYIAICIPLRHAQICTVRRTYIFIGLIWFVCVAPDITDLFVTLATQSLSFFQESVFCLRQNVFKDPVLAYKRVVFDAIYFSCVFLTLVFTYLRILFAARALSTEKASAQKARNTILLHGGQLAMCMLSYISPSVEVALRLIFPGRILEIRFANYLIVYIVPRFLSPIIYGVRDKKFRTYLRRYFVISRCKVKSRKVGEQDNDNM
>LOCXPOR11.170.HIT1.OR.2R.338.DUF4079.exons5.LR597554.1.Myripristis_murdjan
LNSTSSGPLDLLMGNISSSLTGGIASVPKDSFSNALTKNIVAMLVWLALSIINGSMVHTFLRHSFFYEHPRYIMFIYMVINDTLQLTLVTALYVVSYIFRQIHASVCCLLIIMTAVLTTRSTPLILAGMAVECYISICFPLHYGQICTIPRTLLLIGIILILTATPPITDLLITIIKEPASFFHSSIFCDHSLLFRDRSIYYKNCVFDGTYFSFVALTLLYTYCKIMLTARAASTGLASVNRARNTVVLHGVQLLLCMLAFVVPSLQAALISLFPHLSLEIRYIFFLLVYIIPRFLSPMIYGFRDEKFRKYWARYLACSTGSTSKVRPVLRKVDVKVK
>LOCXPOR12.171.HIT1.OR.2R.300.7tm_1.exons4.LR597554.1.Myripristis_murdjan
MNLTGRLDSFSDAFAKNFITFALGLIINCINGFFVHIYFKSQVFQRDPRYVLYVHLVINDIIMLTACVMLHILTYSVPLGFGTCCVLLLIVIITNKNNPLNLAGMAIERYIAVCRPLHHTQICTVRRTYILIGLIWAISSINALTDVFFLLVKRPMLVFSKRVICHSSYLYNTPEHKAHRVVVQVVTLSFVFLTVIITYLKVFFAARAASTATKDSARKVHSTILLHGVQLLICMLSYVAPFFNLLAVRLPASRTKILFSSFLVTNVLPRLLSPLIYGVRDQRFSSHIKLYFSCKCCKAK
>LOCXPOR12.173.HIT1.OR.2R.300.7tm_1.exons4.LR597554.1.Myripristis_murdjan
MNLTGRLDSFSGTFTKNFITFALGLIINCINGFFVHIYFKSQVFQRDPRYVLYIHLVINDIIMLTACVMLHILTYSVPLGFGTCHVLLLIGIITNKNSPLNLAGMAIERYISVCRPLHHTQICTVRRTYALIGLIWAISSISALTDVFIVLVKRPMLVFSKGVICHSTSLYNTPENKAHRVVVQVVTLSFVFLTVIITYLKVFFAARVASTATKDSARKVRSTILLHGVQLLICMLSYVAPFFNLLAIHLPASRNNIYFSSFLVTNVLPRLLSPLIYGVRDQRFSSHIKLYFSCKCCKAK
>LOCXPOR13.174.HIT1.OR.2R.306.7tm_4.exons1.LR597555.1.Myripristis_murdjan
MDGYINATHLTLGGHVQLLKYRYFYFLMTFALFILIICSNAAVLCVICIHKSLHEPMYIFIAALLLNALLGSAAVYPKLLIDLLSTKQTISHSACIFQAFLLYVYAASEFTLLSAMAFDRYVSICKPLQYHTFIRTQTVKLMLLLAWLLPTCEVGGAAVMTATLRLCKFTLARITCDNFSLVKLSCGDTRMNNIYGLLILVIAVFPPVIFIIFSYARILTTCLKRSKGFRRGALQTCLPHLFIFLNFTVISVFEIIQHRVPPNTPHIFRVITSILLVVIPPLFNPLIYGLKMREISQQLKVLFRLK
>LOCXPOR14.175.HIT1.OR.2R.315.7tm_1.exons1.LR597562.1.Myripristis_murdjan
MQNLSELPGNATSHRSMSGIVKVCVVIPFFCVFLYWIVLMLHVFASHRQFLESSRYILFAYMLINDTIQLFSSVLLFLLAINKVQFAIVFCAPLLFLSVATFQNTPLILATMSLERYVSIFYPLQRPAAWHADHIWVIILSLWLISCVLPLAELCLGEPNLAVDVLSTPMLCKAVVLYPSPTQTLVRVSLNCLFFSVVAVIIFFTYLRILVETKKLRQGKESASKAMHTVLLHGFQLLLCMMAFTHPITVSLIVLHADWQPEDIAFFNYFCFILIPRFLSPLIYGLRDESLRGYMRRAVFCCLHRATVRASDKLQ
>LOCXPOR15.176.HIT1.OR.2R.302.7tm_1.exons1.LR597562.1.Myripristis_murdjan
GVNYVVRQLNYKVVIVQVLIAVFLYINFMLIITFLKRDFFRTSMRYIFFALTLLFDCLFLVLSDILLLMSYFQWTLQVSLCSLIYIVLSLSTFVTPITLTAMTFERYVAICMPLHYGKLCNMRSALYCILIIHGLSCIPIMINISIFFAIAAHSFYIQYRVCSVEMFIIHKWQGNVRSAVHQLYFLIMSVSIVFSYVKIMKVAKVASGENKKSSRKGLQTVTLHAFQLFLCLTYLWCPFIETAVRQFDFMLFINVRYFNYITFILAPKCLSPLIYGLRDEKFFLALKCYASFGLYKKKSSDF
>LOCXPOR16.178.HIT1.OR.2R.311.7tm_4.exons1.LR597562.1.Myripristis_murdjan
MDSNITISSNILQIQGFNISPEFTYPLFFLILFFYFSLLCSNIGVLVLIITERSLHQPMYMLFCNLSVNDLIGNTVLLPRLMTDIISTERFITYNQCVAQAFYSHTFGSASHMILIIMAVDRYVAICHPLRYSSIMTIRTVVGLSVSAWGASIVLVSVLIGLTVRLSRCRSLIQNAYCDNASLFKLSCEDVSVNNIYGLFFTVLLFSSSMGSIAVTYFRIALVCRVKKSKELNNRALQTCASHLVLYLIMLWSGFLTIILHRFPNYPDLRKIAYILFHVVPANVNPIIYGMHTRSLRDIIVQRLSRKVTPS
>LOCXPOR17.179.HIT1.OR.2R.307.7tm_4.exons1.LR597562.1.Myripristis_murdjan
MKNESFSLYTELSLDPFIIPPGGKYPIFFLGIVIYFFGIFCNLTLLTLIIMQRNLHKPMYFILFSLPLNDLIGITAMLPKVLSDIVTGTNKVYYPLCVVQGFLLHMYGGGVLFILAAMSFDRYVAICMPLRYSSLMTPRVVICIISLVWGLDFVLIVSLFSLQTRLPRCKTAIMNVFCDNPSLLKLTCGNTAVNNIIGLFNTAVMQLVSVSVQTFSYVKILITCLVTRRSEAKTKAINTCVAQLIIFITFEIVGTFTILSHRFKNVSADLQKIMGMLIFLVPPLLNPIVYGLNTSEIRNTLLKVFKN
>LOCXPOR19.180.HIT1.OR.2R.304.7tm_4.exons1.LR597562.1.Myripristis_murdjan
NGTLLIMESLDLSTATIYPAFLFGTLTYIFILFCNLLILTTIALNRKLHNPMLILLFNLPLSDIMGATAFFPHLVLSIMSQNRLISFPACFIQALLIHLYGGGNLLILSAMAYDRYIAICFPLRYNSIMTQNKLVGLIICIWLLDFLLILVLLLLVMRLKFCRTNIVDVYCNNPSLVKLACEDTKVNNYYGIFGIVVLQGGSLAVIIYTYIQILRTCLTNKQPLARQKAIQTCGTHLVVFLILQINTAFVLISHRFESVSPYMRRTLGVSVLVFPPFLNPLIYGLKTKELRESVMMFFKRNVCS
>LOCXPOR19.181.HIT1.OR.2R.304.7tm_4.exons1.LR597562.1.Myripristis_murdjan
NGTLLKMESLDLSTATIYPAFLFGTLTYIFILFCNLLILMTIALNRKLHNPMLILLFNLPLSDIMGATAFFPHLVLSIVSQNRLISFPACFIQALLIHLYGGGNLLILSAMAYDRYIAICFPLRYNSIMTQNKLVGLIVCIWLLDFLLMLVLLFLVMRLKFCRTNIVDVYCNNPSLVKLACEDTKVNNYYGIFGTVVLQGGSLAVIIYTYIQILRTCLTNKQSLARQKAIQTCGTHLVVFLILQINTAFVVISHRFESVSPYMRRTLGVSILVFPPFLNPLIYGLKTKELRESIMMFFKRNVCS
>LOCXPOR20.182.HIT1.OR.2R.308.7tm_4.exons1.LR597562.1.Myripristis_murdjan
NLYNTSSILTLQGFNLSSQAIIPAFLFASLSYMIILFCNLVLILTIVLHKCLHQPMYLILLNLPINDLLGSTALFPQVIKEILFDTKTMNYSACVAQAFVIHIYGVGAVFILTAMAYDRYIAICCPLKYKTIMTNGHIMKIITIIWLINLTLMGVLFLLLLRLPRCRSLMTHSYCDNPSLLSLVCANTTINNIYGLSTVAITQVIVNATILYTYLQILIACFKSKRSDTRAKAMQTCATHLIVFLLLECLGLFTIISYRLRNLSPHLRRFIGVSTLIFPPTLNPIIYGLRTQEIREKIVKIFSRMISP
>LOCXPOR21.183.HIT1.OR.2R.318.7tm_4.exons1.LR597562.1.Myripristis_murdjan
FWFTFFHLAGFFLLSMPLLNMSTTVTEFVIGGFDTTQRPVLVGVVMLVVYVLVMVGNVANILFIVCDRQLHKPMFLLICNLAVVDMLYSSSSTPTMIGVLVSEVKTISYVPCLVQMFVFHLAGVMEMFALAVMALDRLIAICYPFRYHSLLTNARTCVLAYVLWIVAAAFVAIMPAIVVPLPYCHSRLKYIFCDFAAVVRATCGNPGYIFRLITIITFFLLFFTFGLICLSYLMIIIAVRSFSKNDKKKTFSTCLSHLIVVTCYYGPVFIRVVLTRAGVVLTLEERHGLMVGAILGPSLVNPFVYCLRTKEIKNKIFK
>LOCXPOR22.184.HIT1.OR.2R.313.7tm_4.exons1.LR597562.1.Myripristis_murdjan
IYTNITKIKDFMILGFPGLEPSYYGPVSGLLFFTYLVIVAGNTFILLTVGCERTLHKPTYLIFCHLAMNDLLFGTVTLPKIISRYWWDDKIASFGACFTQMYFVHSLGAIHSLILLIMTLDRFIAICIPFRYPALITNRSISIACYLSWAATFIRMTGVVSHALSLPYCDSNVIVQCYCDHISITNLACGENVKYVQAVAVGLAMFSLLLPVTFIIFSYFAIFVVVLRMSNVDGRFRTLSTCTPQMFVTCLYYLPRCFVYLAHAVGYSFSLDVRILLILLYSLFPAAVNPVIYCFKTKEIKETLMKRLEKLRL
>LOCXPOR23.186.HIT1.OR.2R.321.7tm_4.exons1.LR597562.1.Myripristis_murdjan
IYTNATQIKDFFILGFPGLLPQYYGPVSATLFVMYLAIALGNTFILTFIFYEKSLQKPTYLVFCHLALNDLAFGTVTLPKIISKYWLDNSIISFYGCFAQMFFVHYLGAAHSFILLVMALDRFIAICIPLRYPVLITNKAILLLCALAWFMPVSLMLSIVLHTLTLPFCKSNVIVQCYCDHISITSQACGEDVQTVQVATLCMAMFCLLLPLAFILFSYFSIIVIILKMSNAEGRYKTLATCTPQIFITCLFYLPRCFVYVANTVGFSFSLDVRILLVLLYSVFPAAVNPVIYCFKTKDIKETLMNKLRKTKIGVQIKLSH
>LOCXPOR24.189.HIT1.OR.2R.318.7tm_4.exons1.LR597562.1.Myripristis_murdjan
MIYTNITTVKDFYILGFPGLLPQYYGPVSALLLLTFLAIVFGNGFILVFVAWQRCLHKPTYLIFCHLALTDIAFGFVTLPKIIARYWWNDMVASFGACFTQMYFVHALGAIHSLILLIMAIDRFIAICIPLRYPVLLTNKIVSIVCVMFWIVTFFRMGVVVCHALTLPYCNSNVIAQCYCDRISIVRLACRKDKYIEDVAFGFAMFSLLFPLSFIVCSYFAIIISVLKLSSSEGRYRTLTTCTPQIVITSLYYIPRCFVYLAYFLGFKFPNADIRITVILLYSLLPAAVNPLIYCFKTKDIKEILIKKLKSTKIGIQR
>LOCXPOR25.190.HIT1.OR.2R.299.7tm_4.exons1.LR597562.1.Myripristis_murdjan
TQFSHFILSAYFDSGHLKYLFFTVILLLYVVVIISNFLLIAVICVNRSLHEPLYVLLCSLFVNELYGSAGLFPFLLLQILSDSHTVPTSLCFLQIYCLYTYGNIEFGSLALMSYDRYLAVCCPLHYKTHMTQNRVAVFIVVVWLFSFIKCMVTVVFTAHLLLCGNIINNLYCNNYLIMKLACSDPQVNNIYGMVNGFFSIVTPMTLILFSYTRILQICFAGSKRTVTKAVSTCTPHLASLMNFFFGVCSETLLSRLDMSALPQLLRVVLSLYFLIVQPLFNPFMYGMRMSRLRKACKNL
>LOCXPOR26.191.HIT1.OR.2R.320.7tm_4.exons1.LR597562.1.Myripristis_murdjan
MLEASPDRNSSHSSFVFLGFPALQAHHRLLSLPLSVSYASVLLGNSLLICIIRRVESLHSPMYILISALCVADIVVATVIVPNMLLSFLFDWDDISLAGCLAQMFFTHFLSSVESTLLLAMALDRYVAICKPLHYGDIINASMFLKLLLFTAIRSGSIMLTLVGLASSLSFCGSNVIRHCYCDHMALVSLACGSTDRNDAMGLAVIACFVGMDITLIIFSYVKILSVVLRAAAGEDRWKAFHTCGTHLMVMMCFYLVGSITFLSRNLHIPIPTDVNTFMGILYILFPATVNPIIYGVRTREIRNGFFRMFKMQQQKIVTV
>LOCXPOR26.191.HIT1.OR.2R.315.7tm_4.exons1.LR597562.1.Myripristis_murdjan
YSNYFLLLHFKHPKKAVSYLPGANSIDDGIYGRWEQNVQNSHEGVDVRRDGDVQVAGEEGDAAHQIETHHDHQVGAAGVKRLPAVLASRRSQDDAQDLHIGEDDERDVHAHEAGDHGQAHGVVSVGAAACQADQRHVVAVAVADDVGAAERQRARQPDQRQHDGAAPDRREQQQLEEHGGVDDVAIMQWLADGHVAVQGHRQEQSRLHRGQEVREKHLSQAARQRDIVPVEQEAQQHVGDDDGGHDDVGHAQRRDEDVHGAVEALHPPDDADQQRVAEQHGGVGDGQRQREQPVVRLQRREAQEHKGAVGGVPVR
>LOCXPOR26.191.HIT1.OR.2R.306.7tm_4.exons1.LR597562.1.Myripristis_murdjan
AGGVTGQELLPQLLCVPGLPGAAGAPPAALAAAVRLLRLRAARQLAADLHHQEGGEPPQPHVHPHLGAVRGRHRRGHRHRPQHAAELPVRLGRYLAGGLPGSDVFHALPVLGGVDSAPGDGPGPLRGHLQATALWRHHQRLHVPQAVAVHGDPERLHHADAGRVGELAVFLRLQRHPPLLLRPHGAGQPGMRQHRQKRRHGLGRDRLLRGHGHHAHHLLLCEDPERRPASGGWRGPLEGVSHLRHPPDGHDVFLSGGQHHLPLPQPAHPHPDGRQHLHGNFVHSVPSDRKSHHLWSSHQGDKKRLF
>LOCXPOR29.192.HIT1.OR.2R.306.7tm_4.exons1.LR597562.1.Myripristis_murdjan
TNFSTLTVIFTAYGPPGPSNQAFFFFLFVVYVSILCVNLFLVLVICVEESLHRPMYILLVSLAINGVIGSSSVCPKIMEFLLVDKQESSLGGCLTQVFFSSFYGSGVYAVLALMAYDRYVSICKPLQYHSIMTPSRLRLLLAAAYLVPCGCIGLQIYLSSQIQLCSNTIDKFLCDHQSVLSLSCHSKSWLHTYSLFLITCLIFMPFLLVILSYIHILTVSLRMSKESQKRALRTCTPHLITFINFSTVSFLVVIYNRINLNLTYSVNLFICISFIFIPPLVHPVIYGIKTKQIRKSVQKIIRQRKL
>LOCXPOR30.193.HIT1.OR.2R.306.7tm_4.exons1.LR597562.1.Myripristis_murdjan
TNFSTLTVIFTAYGPPGPSNQAFFFFLFVVYVSILCVNLFLVLVIWVEESLHRPMYILLVSLAINEVIGSSSVCPKIMEFLLVDKRESSLGGCLTQVFFSNFYGSGVYAVLALMAYDRYVSICKPLQYHSIMTPSRLRLLLAAAYLVPCSCIGLQIYLSSQIQLCSNTIDKFLCDHQSVLSLSCHSKSWLHTYSLVLIVCLIFVPFFLVILSYIHILTVSLRMPKESQKRALRTCTPHLITFINFSTVSSLVVIYNRINLNLTYSVNLFICISFIFIPPLVHPVIYGIKTKQIRKSVQKIIRQRKL
>LOCXPOR32.194.HIT1.OR.2R.302.7tm_4.exons1.LR597562.1.Myripristis_murdjan
MNNTISAVTITYTVYGPPGPSNQAFFLFLFVVYLSILCVNLFLVLVIWVEESLHRPMYILLVSLAINGVIGSSSVCPKIMEFLLVDKQESSLGGCLTQVFFSNFYGCCVYAVLALMAYDRYVSICKPLQYHSIMTPSRLRWLLVAAYLVPSSSLAVQVYLTSRIRLCKHTVEKLLCDNLAIVNLSCEKSILVNVYGLFLITCLIAVPFLLVVLSYIHILTVSLKMSKESQKRALRTCTPHLITFINFSTTSFFAVIYNRVSLDLPQAVNVFMSMSFVVFPPLLHPIIYGIKTQEIQCSIHKI
>LOCXPOR32.195.HIT1.OR.2R.302.7tm_4.exons1.LR597562.1.Myripristis_murdjan
MNNTISAVTITYTVYGPPGPSNQAFFLFLFVVYLSILCVNLFLVLVICVEESLHRPMYILLVSLAINGVIGSSSFCPKIMEFLLVDKQESSLGGCLTQVFFSNFYGCCVYAVLALMAYDRYVSICKPLQYHSIMTPSRLRWLLVAAYLVPSSSLAVQVYLTSRIRLCKHTVEKLLCDNLAIVNLSCEKSILVNVYGLFLITCLIAVPFLLVVLSYIHILTVSLKMSKESQKRALRTCTPHLITFINFSITSFFAVIYNRVSLDLPRAVNVFMSMSFVAVPPLLHPIIYGIKTQEIQCSIHKI
>LOCXPOR33.196.HIT1.OR.2R.308.7tm_4.exons1.LR597562.1.Myripristis_murdjan
MNQSVTDPALLLAAYDPPGPLNYIFFTLIFFIYVLTILGNVILIIVICKDSGLHKPMHTFLLHLAVNGLIGSSAVCPKVMENLVSDAQGISRTGCLLQVFFINVYATCAYAILALMAYDRYVSICKPLQYHTIVTPFRVRLLLTVVYFVPVSLLSFQIYLTSRLPLCWYVIHKLFCDNLSIVKLSCTQKPLENLFGLSIISTMVVLPFLLVLLSYMRILRVSLRASKESQRKALSTCAPHLIVFINFSVSLLFGVVYNRHSTASKYVNYFNSAQFIFFPPLLHPLIYGIRTKEIRRSVVKIVQRGILA
>LOCXPOR34.197.HIT1.OR.2R.304.7tm_4.exons1.LR597562.1.Myripristis_murdjan
MGNSSEVVFLLGGLNETEASRCVFFFLGLLSYLFTVWVSLSLVVSVILEKMLHEPMYVFLCNLCLNGVYGASSFYPKLLHDLLADAHVISYAACMAQIFAVYSYVFCQFTNLTAMAYDRYVAICRPLQYRAVMTPQKVARLLLLTWSFSLLETAVGVALTCRLPICGVRIDRLFCSNWAVVRLSCADTTLNNVYGFVLMLSHVAQTALILVSYVHIVRAALRSAAGRRKFMQTCLPHLITLLNFTLSLVVDIMYARYGGGGGGGVLQNILAVEFLVVPPLINPVIYGMNLQQIRRRLARTFSRK
>LOCXPOR34.197.HIT1.OR.2R.304.7tm_4.exons1.LR597562.1.Myripristis_murdjan
LAAEGSGEPAADLLQVHAVDDGVDERRNHQELHGQDVLQHAAAAAAAVPRVHDVHHQRQGEVEQRDQVRQARLHELPAARRRPERGAHDVHVGHEDEGGLRHVGQHQHEAVDVVERGVGARQPHHRPVGAEQPVDADAADGQAAGQGHAHRRLQQREAPGEQQQPRHLLRRHDGAVLQRPADRHVAVVRHRGEVGELAEDVGVHGEDLGHAGGVGDDVGVGQQVVQQLGVEAGRPVDAVQAQVTQEDVHGLVQHLLQDHRDHQAQAHPHGEQVTEQPQEEEHTPGSLSLIQPAQQEHHLRTVPH
>LOCXPOR36.198.HIT1.OR.2R.307.7tm_4.exons1.LR597563.1.Myripristis_murdjan
NTSLVIHPPGFYIIGFQTLPFINIYFFFLAFVYVVTVLFNCFLIYVIAFTRSLHTPKFLAVANLAVIDLFLNTCTIPGMIKTFIVKDNFVPFNLCLVQMFVYYTFAMLESFALAILAYDRLIVICFPLRQHAINTLRAMSCIIALSWSYSVGTSVFCTSIMTRLSFCNSVKVFSYFCDYAPVFRLACNDYTLHWSVSSVLSVLLLLGPFLFIIVSYICILVTVFKMKSVHTRMKALATCVEHIILVIIFYVPLLSIFTIGFYLRLIDPDQRVLSLSFSSCIPPCINPIMYSLKTKEIKTRAVALIRR
>LOCXPOR37.199.HIT1.OR.2R.327.7tm_4.exons1.LR597563.1.Myripristis_murdjan
MGHEHQTAVMLNATFVRPEKFYLSGFSNIPHVKYYYVFLCFVYVVTVLGNAFLMSVIYLAKTLHTAKYTIVFNLALTDLCESTALIPKLLDTFLLDNRYIIYEACLSYMFFVLFFTSMQSWTLLTMAYDRFVAICFPLRYHAIVTKPAVAAILMFIWCFLVSLLAFGISFIDRLSFCRSLVINSFFCDHAPTYKLACNDTSLNNIMAYVVFVIVLCIPAILIVISYICIAIALIKIASGEERIKALKTCTSHLILVAIFFLPILSTNIAAVATYIHPNARIVNSSLTHIIPAMLNPIIYSLKTEEVLISIKKLYKRKRLSDAAVNKV
>LOCXPOR38.200.HIT1.OR.2R.327.7tm_4.exons1.LR597563.1.Myripristis_murdjan
MGHEHQTAIMLNATFVRPEKFYLSGFSNIPHVKYYYVFLCFVYVVTVLGNAFLMSVIYLAKTLHTAKYMIVFNLALTDLCESTALIPKLLDTFLLDNRYIIYEACLSYMFFVFFFTSMQSWTLLTMAYDRFVAICFPLRYHAIVTKPAVAAILMFIWCFLVSLLAFGISFIDRLSFCRSLVVNSFFCDHAPIFKLACNDTSLNNIMAYVFFVIVLCIPSILIVISYICIAIALIKIASGEERIKALKTCTSHLILVAIFFLPILSTNIAAVATYIHPNARIVNSSLTHIVPAMLNPIIYSLKTEEVLISIKKLYKRKRLTDAAVNKV
>LOCXPOR37.201.HIT1.OR.2R.327.7tm_4.exons1.LR597563.1.Myripristis_murdjan
MGHEHQTAVMLNATFVRPEKFYLSGFSNIPHVKYYYVFLCFVYVVTVLGNAFLMSVIYLAKTLHTAKYMIVFNLALTDLCESTALIPKLLDTFLFDNRYIIYEACLSYMFFVLFFTSMQSWTLLTMAYDRFVAICFPLRYHAIVTKPAVAAILMFIWCFLVSLVASAVSLVDRLSFCRSLVINSFFCDHGPTYRLACSDTSLNFIMAFVAFIMIMIIPFILIVISYICIAIALIKIASEEEQIKALKTCTSHLILVAIFFLPILSTNIASLATYIHPNARIVNSSLTHIIPAMLNPIIYSLKTEEVLISIKKLYKRKRLTDAAVNKV
>LOCXPOR40.202.HIT1.OR.2R.310.7tm_4.exons1.LR597563.1.Myripristis_murdjan
DHQTVIMLNATFVRPEKFYLSGFSNMSHAKYFYVFLCFVYVVTVLGNTSLISVIFLAKTLHTAKYMIVFNLALTDLCESTALIPKLLDTFLFDNRYIIYEACLSYMFYVLFFTAIQSWTLLTMAYDRFVAICFPLRYHAIVTKPAVAAILMFIWCFLVSLVAFGISLIDRLSFCRSSVINSFFCDHAPTLKLSCSDVSLNSRMAYAYFITVLMLPFILILMSYARIALALIKIASGAERIKALKTCSSHLILVIIFFLPMLSTNIASVSNRIHPNARMINSTLTHTIPSLLNPIIYSLKTEEVLNSIKKL
>LOCXPOR41.203.HIT1.OR.2R.308.7tm_4.exons1.LR597563.1.Myripristis_murdjan
NFSRQNVAEFTITGFDHLSHQKVLGCLILLCYFCVLLSSGTNICIIVTDRRLHRPMYLLICNLAVVDIMFTTSASTTMISVLLVKDRGISYYSCISRMYIYHLGDITECLALSLMALDRTFAISQPLRYASILTNPRIFILIILSWLIGIGFMAKVATVADNLPYCQPIIKYVFCDYPSLIRAACVNPEPYFVIAIIVGLWLIAQFPLILLSYMKLIYTVLRLPNNENRRQLFSTVVSHLIPVVAYYAPKLVSVLLTRIGVKLNLTERNALLIISTLLPSLINPTVYFLRTKEIRSRFLQILHKNSVA
>LOCXPOR42.204.HIT1.OR.2R.301.7tm_4.exons1.LR597563.1.Myripristis_murdjan
NFSRQYVAEFTITGFDHLPHQKVLGCLILLCYFCVLLGSGTNICVIVTDRRLHRPMYLLICNLAVVDIMFTTSASTTMISVLLVEDRRISYYSCISRMYIYHLGDITWCLTLSLMAMDRTIAISQPLRYASILTNPRIFILIILSWLIGIGFMAKMASVADNLPYCQPIIKYVFCDYPSLIRAACVNPEPYFLVGIIVGLWLIAQFPLILLSYMKLIHTVLKLPNNENRHQLFSTVVSHLIPVVAYFTPKLVSVLLTRIGVKLNLTERNALLIISTLIPSLINPTVYFLRTKEIRSRLLQI
>LOCXPOR43.205.HIT1.OR.2R.302.7tm_4.exons1.LR597563.1.Myripristis_murdjan
NFSRQNVAEFTITGFDHLPHQKVLGCLILLCYFCVLLSSGTNICIIVTDRRLHRPMYLLICNLAVVDIMFTTSASTTMISVLLVEDRRISYYSCISRMYIYHLGDITGCLALSLMALDRTIAISQPLRYASILTNPRIFILIILSWLIGIGCIAKVATVADNLPYCQPIIKYVFCDYPSLIRAACVNPEPYFVIAIILGLWLLVGQFPCILLSYMKLIYTVLRLPNNENRHQLFSTVVSHLIPVVAYYAPKLVSVLLTRLGVKLNLTERNALLIISTLLPSLINPTVYFLRTKEIRSRLLQI
>LOCXPOR44.206.HIT1.OR.2R.313.7tm_4.exons5.LR597563.1.Myripristis_murdjan
TIQGVRMFQVDENYTRVSEFVIVGFPSLQPEYFHLVAWFFFFLYLTTVVGNFLLVVVFALECSLQKPMYIIMVSLALADIGFATVALPKLIARYWWNDGALGFHTCLFQEQMIHYFGSLSSLILMTMALDRYLAICFPLRYPVWMTNRTMTGLTLFCWVVAHIFAGISTVNFTMMPFCGPNKIVHAFCDTMSLTSLVCGDTTRQFSEAFAGAMFVLYVPLSFIIFSYICIIIMVLRMASRQGRAKTFSTCATQGCIISIYYIPRFFVYSTPYFPNLKMTPDKRIATTLFYSLLPPLINPFIYCLRTKEIKQIL
>LOCXPOR45.207.HIT1.OR.2R.304.7tm_4.exons1.LR597563.1.Myripristis_murdjan
MDNTSVTTFIMAAYAVMENYKYVQFAIFLLLYFVIITLNVQLIAIIYRHKELHQPMNAFPCILSINAIYGSTALLPATLIMLTSKTFEVNVKWCLAQVYFLHTYAAIEFCVLAVMGYDRYVAICYPLHYHSIMSVSRVGRLVVLVCLYPVIVFLLYFSLTLQLKFCGAVIQKLYCVNIEVVKNSCSGAPYISIVGLALIMIFIVPQLLMILFSYIQILRVCKQLPKGSQVKALKTCIPHLLTLANYTVGSLFEIFQSRFDMSHVIPEARIFMSLYFVIIPSVVNPVLYGLGTQLIRVHYVKLFL
>LOCXPOR46.208.HIT1.OR.2R.303.7tm_4.exons1.LR597563.1.Myripristis_murdjan
MTNSSGVTSILLSAFHGLEDLKPMYFCIFLLLYITIVVESMVLIGVICTEKTLHEPMYFLVCNLAANGLYGSTALLPALLSHMFSHSYEVSLPCCQTQIYAIHTYAIAEFTMLAAMSYDRFVAICYPLQYHTIMSLTKVYKLITFTWLYPMVIFFITFIETVKLRFCGKTINKLYCVNYSLIKLSCSDISAFNIAGLVTVVLFAAPQLIMMVYSYAHILRICSSSSRESKRKALTTCMPHLLAVINYSIGCFFEILQSRLKIAHLPFKAQMFLSLYFLIFPPILNPVIYGMSIQAIRAPLFKM
>LOCXPOR47.210.HIT1.OR.2R.303.7tm_4.exons1.LR597563.1.Myripristis_murdjan
MTNSSGVTSILLSAFHGLEDLKPIYFCIFLLLYITIVVENMVLIGVICTEKTLHEPMYFLVCNLAANSLYGSTALLPALLSHMFSHSYEVSLPCCQTQIYAIHTYAIAEFTMLAAMSYDRYVAICYPLQYHTIMSLTKVYKLITFTWLYPMVIFFITFIETVKLRFCGKTINKLYCVNYSLIKLSCSNISAFNIAGLVTVVLFTVPQLIMMVYSYAHILRICSSSSRESKRKALTTCTPHLLAVINYSIGCFFEILQSRLKIDHLPFKTQMFLSLYFLIFPPILNPVIYGMSIQAIRAPLFKM
>LOCXPOR48.211.HIT1.OR.2R.308.7tm_1.exons1.LR597563.1.Myripristis_murdjan
MNNTTGANLLVLFQKPVKVVFSLIPCLLFLYVNGVMLFTLMKKPLFQESARYILFGHLLLIDSLHLTMSIVVYLFAVTNVKMNSFVCVVVISLSSTITHISPLNLAVMSLERYAAICFPLRHAEIATNRRTRIAVAAVWTLGSLDSLIKLSVFVSLEKKAFDMQTFCSAYTLPQKGIYVTLNEAFTIMYFLLVGIIIAYTYIAIVVAARSASSKSSTASKAHKTVLMHLLQLCLCLVSTMFNMINTTVYWNMMPVVRRQVQYVLFIVLIIFPRCLSPLIYGLRDQSFRHYFKYYFSFGLRNSVKPFDK
>LOCXPOR49.212.HIT1.OR.2R.308.7tm_1.exons1.LR597563.1.Myripristis_murdjan
MNNTTGANLLVLFQKPVKVVFSLIPCLFFLYVNGVMLFTLMRKPLFQESARYILFGHLLLIDSLHLTMSIVVYLFAVTNVKMNSFVCAFVISLSRTITHISPLNLAVMSLERYAAICFPLRHAEIATNRRTRIAVTAVWTLGSLDSLIKLSVFVSLEKKDFNMQMFCSAYTLPQRGIYEMLNQTFTIMYFLLVGIIIIYTCITTVVAARSASSKSSTASKAHKTVLMHLLQLCLYLVSTTFNMINTTVYWNMMPVVRRQVQYVLFIVLIIFPRCLSPLIYGLRDQSFRHYFKYYFSFGLRNPVKPFDK
>LOCXPOR49.213.HIT1.OR.2R.308.7tm_1.exons1.LR597563.1.Myripristis_murdjan
MNNTTGANLLVLFQKPVKVVFSLIPCLFFLYVNGVMLFTLMRKPLFQESARYILFGHLLLIDSLHLIMSIVVYLFAVTNVKMNSFVCAFVISLSRTITDISPLNLAVMSLERYAAICFPLRHAEIATNRRTRIAVAAVWTLGSLDSLIKLSVFVSLEKKALNMQTFCSAYSLPQRGIYEMLNQTFTIMYFLLVGIIIIYTYIATIVAARSASSKSSTASKAHKTVLMHLLQLCLYLVSTTFNMINTTVYWNMMPVVRRQVQYVLFIVLIIFPRCLSPLIYGLRDQSFKHYFKYYFSFGLRNPVKPFDK
>LOCXPOR49.214.HIT1.OR.2R.308.7tm_1.exons1.LR597563.1.Myripristis_murdjan
MNNTTGANLLVLFQKPVKVVFSLIPCLFFLYVNGVMLFTLMRKPLFQESARYILFGHLLLTDSLHLTMSIVVYLFAVTNVKMNSFVCAVVISLSRTITHISPLNLAVMSLERYAAICFPLRHAEIATNRRTRIAVAAVWTLGSLDSLIKLSVFVILEKKALNLQTFCSAYSLPQRGIYEMLNQTFTIMYFLLVGIIIIYTYIATIVAARSASSKSSTASKAHKTVLMHLLQLCLYLVSTTFNMINTTVYWNMMPVVRRQVRYVLFIVLIIFPRCLSPLIYGLRDQSFKHYFKYYFSFGLRNPVKPFDK
>LOCXPOR52.215.HIT1.OR.2R.319.7tm_4.exons3.LR597563.1.Myripristis_murdjan
MENTSMLTPLKQPIVFELEGFHVPQGQGSLLFFLALLNYIVVLLGNGLVVSIIIYDRALHKPMYMMVCNLAACDLLGGSAMLIRLMIHFLTGQKRMPYATAIAQAFCVHTYGAAVQTILAAMAYDRYVAVCEPLRYHAIMTSARLLSCCALAWLVAFVCIGVLFALNVGTPLCGSTIKHVYCSNRSILRLACGPTPINNIYGLCMTWSVSTGTFLIIAFSYIRILHACIKQGRNDRSTRSKAFQTCASHLVLYVLYEISTMILILSQRFPSISQNIKRFFSILFIIVPPALNPIIYGLVTKELRTSIIKQFTTRVSHVK
>LOCXPOR53.217.HIT1.OR.2R.312.7tm_4.exons3.LR597563.1.Myripristis_murdjan
MENTSMLTPLKQPIVFELEGFHVPQGQGSLLFFLALLNYTVVLLGNGLVVSIIVCDRALHKPMYMMVCNLAACDLLGGSAMLIRLMIHFLTGQKRMPYATAIAQAFCVHTYGVAVQTILAAMAYDRYVAVCEPLRYHAIMTSARLLSCCALAWLVAFVCIGVLFALNVGTPLCGSTIKHVYCSNRSILRLACGPTPVNNIYGLCMTWCVSTGTFLIIAFSYIRILHACVKQGRNDNGTRSKAFQTCASHLVLYVLYEIASVIIILSQRFPSVSQNIKKFCSILFIIVPPALNPIIYGLVTKELRTSIIKQFT
>LOCXPOR54.218.HIT1.OR.2R.317.7tm_4.exons1.LR597563.1.Myripristis_murdjan
FSCFRLMENYTYNSFTLRLEGLKVTEDSMYPVFLFFLFSYLFIILTNLGIVVLVCIEKSLHQPMYLLFCNLSFNDILGNTNMLPRLLSNMLVPPSERLISYYECVLQAFTTQLFATASHTVLMIMAFDRYVAICNPLRYATIMTNKMVLKLTACAWGVALVLVAVLLGLTIRLSRCRTVIKNPYCDNASLFKLSCESVFINNIYGLTFSVVLLTASIGSVVLTYTKITAVCLTSKNKSLNSKALKTCSTHLCLYLIMFFSGMVPIALHRFPQYTYERKVSSILFHVIPGGFNPMIYGVQSKEIRKFLSNVFQSKKRL
>LOCXPOR55.219.HIT1.OR.2R.323.7tm_4.exons1.LR597563.1.Myripristis_murdjan
VITAPPSCVSCFRLMENYTYNSFTLHLEALPVTEDSVYPVFLIIFFSYLFIMFANVGIIVIVCIEKSLHQPMYFLFCNLSVNDILGNTNMLPRLLSNMVLPPSERLISYYECVAQAFTIHTFATASHTILMIMAFDRYVAICNPLRYATIMTNKMVLKLTACAWGVALVLVAVLLGLTVRLNRCRTVITNLYCDNASLFKLSCESVFINNVYGLTFTVVLLTSSVGSMVLTYTKITAVCLTSKNTSLNSKALKTCSTHLCLYLIMFFSGMVPIALHRFPQYTFQKKVWSILLHVIPGTLNPVIYGAQSKEIRKFLLNMFHLKK
>LOCXPOR56.220.HIT1.OR.2R.299.7tm_4.exons1.LR597563.1.Myripristis_murdjan
NYTYNSFTLHLEGLPVTEDSVYPAFLIICFSYLFIMFANVGIIVIVCIEKSLHQPMYFLFCNLSVNDILGNTNMLPRLLSDLLVPPSERLISYYECVAQAFTTHMFGTTSHTILMIMAFDRYVAICNPLRYATIMTNKMVLKLTACAWGVASVLVAILLGLTVRLNRCRTVITNPYCDNASLFKLSCESVFINNVYGLTFTVVLLTSSVGSMVLTYTKITAVCLTSKNTSLNSKALKTCSTHLCLYLIMFCSGMVPIALHRFPQYTFQKKVWCILVHIIPSTFNPVIYGVQSKEIRKFL
>LOCXPOR57.222.HIT1.OR.2R.310.7tm_4.exons1.LR597563.1.Myripristis_murdjan
MENYTYNSFTLHLEGLKVTQDSMYPVFLFFFFSYLFIMFSNVGIVALIYIDKSLHQPMYLLFCNLSINDILGNSIMVPRLLSDVLVPPSERLISYYECVAQAFTSHMFGTTSHTVLMIMAFDRYVAICNPLRYATIMSVKMVLKLTACAWGVALVLVAVLLGLTIRLNRCRTVITNPYCDNASLFKLSCESVFINNVYGLTFTVVLLTSSIGSIVLTYTKITAVCLISRNKSLNSKALKTCSTHLVVYLIMLVSGMMNIILHRFPRYTDYRKLSAIMFHIIPGSLNPIIYGVQSAEISKFLSKVFQCKKV
>LOCXPOR58.223.HIT1.OR.2R.350.7tm_4.exons5.LR597563.1.Myripristis_murdjan
MELLPFDISPENPTDLLRSHLSRGGAANSSQQPDGVAFFIIQGLAGLGHERTALFVLLLLLYTAILGGNTIIIFTVLTDPTLSSAMYFFLRNLSFVDIVYTTVTIPNMLSGLLIAPNTISVPGCFFQMYFFIQLAVTGRGILTVMAYDRYVAICNPLRYAAIMTQPVRLLLITAAWTFGAFCTLPAAAMAWHRPYCGPNVVRHGWCDPSSVRRLACANTSVDSILSLSFAMVALLTTGALILTSYILIGISVSKMNAAERLKAFSTCAAHLTVVTISYGSASFVYISYRVGNFAPEVRVIVAVLYSALTPFLNPIIYSLRNKALKEAIRRTFCRSRRTALSTRKQVSAVA
>LOCXPOR59.224.HIT1.OR.2R.316.7tm_4.exons1.LR597563.1.Myripristis_murdjan
MENQTFDEDVLLLEGLKVTAQASVPAFILLLISYIFILVSNVGLVLLILRERSLHQPMYLLLCNMNLNDVLGATVIVPHVLRDIFLSSAERYIHYMECAVQAFCVHLHASASHTVLMIMAFDRYVAICNPLQYATVMTNRTVVKLAVSAWAVAFVMVAILIGLSVRLSRCRRSVHHPFCDNASLFKLSCQSVLVNHVYGLGYTVLLLGSSIGSVTLTYLRIAVVCVSRRSRALNSRALQTCATHLAVYVILLVSGFIIVVLHRFPQLSSHRKAVAVMAHVALPALNAVIYGLQIKEVRQRILSVLWRKKTALMDVK
>LOCXPOR59.224.HIT1.OR.2R.300.7tm_4.exons1.LR597563.1.Myripristis_murdjan
FHIHQSRFLPPEHREDPLPDLFNLQPVDDGVQGGQGDVGHDRHRFPVAGELREAVQDDDDETRHQQDDVDGQVGGAGLQRPAVQRPAPAAHAHHGDPQVGERHAADGRAEQQHRVAQAVDVVDEDALTRQLEQRGVVAERVVHGPPAARQADAEADEDRHHDEGHRPRRHGQLHHRPVGHDGGVLQRVADGHVAVEGHDHEHRVGGAGVKMNAERLDGTLHVVNVPLGAGEENVPEHVRYDDGGAQNVVKVHVAEEQVHGLVEAPLPEDQQHQAHVGHQDEDVTDEEEDESGNRGLRGDL
>LOCXPOR61.225.HIT1.OR.2R.300.7tm_4.exons1.LR597563.1.Myripristis_murdjan
NYTYNSFTLHLEGLKVTRDSVYPVFLFFFFSYLLIMFANVGIIALVYIEKSLHQPMYFLFCNLPINDILGNSIMVPRLLADVLVPPSERLISYYECVAQAFTTHMFGTTSHTALMIMAFDRYVAICNPLHYSAIMNNKMVLKLTACAWGVALVLVAVLLGLTVRLNRCRTVITNPFCDNASLFKLSCESVFINNVYGLTFTVVLFTASIGCMVLTYTKITAVCLISKNRSLNSKALKTCSTHLCLYLIMIVCGGVIITLHRFPLYSDYRKLAAILFHIIPGSLNPIIYGVQSKEIRKLLS
>LOCXPOR62.226.HIT1.OR.2R.306.7tm_4.exons5.LR597563.1.Myripristis_murdjan
MSSSSNESQVLTMEALDIPPALAYCASVAGSLTYGLILTCNLTVLLAIALDPQLHKPMYLLLLNLPINDMMGATAIFPHLIHSLLSQDNSISYTACYLQALLVHLYCGGSLVILTVMAFDRYLAICRPLRYNALMTAANLRRIVAAVWLTDALLVGTLFLMLTRLRLCRWRLADLYCNNPSLMKLACGSTAANNIFGLAITVLMQAASGLVVLFTYGHILLTCVLTRQADARAKALRTCGTHLVVFVVFELTTLLSILSHRLRVSPFLRRSVSVSILVFPPILNPLIYGINTTEIRNRVLQAFSAK
>LOCXPOR62.226.HIT1.OR.2R.306.7tm_4.exons5.LR597563.1.Myripristis_murdjan
LGAEGLQDSVADLRGVDAVDQRVQDGREHQDGDAHRPAEEGRHPEAVGQDGQQRGQLKHHKHHQVSSTGAQGLGPGVRLPGEHAGEQNVSVGEEHHEAGRGLHQHGDGQAEDVVGGGAAAGQLHQGRVVAVEVGQPPAAQPEARQHEEERPDQQRVRQPHSRHDAPQVSRRHQRVVAQRPADRQVAIKRHDGEDDQGAAAVQVHQQGLQVTGCVGDAVVLAQQTVDEVWEYGGGSHHVVDGQVEQQQVHGLVQLGVQGDGQQHRQVAGEDEAVGEAARHAGTVRQSRGDVQSLHGQNLRLVGGARH
>LOCXPOR64.227.HIT1.OR.2R.315.7tm_1.exons1.LR597563.1.Myripristis_murdjan
SMSIQLWENSSASQQYEIVQAKAFKSFLALSSCIIFLYINVVMLFTLRSKPVFSQTPRYILLYNLLFADTIQLALGQLLYILAAARVYMVRYVCLIITTITIITTGISPLNLAVMSLERYVAVCYPLRHASIITIRGTTTAVAVIWAICLVKQLISLLTLLFLETMPLHNLMQGFCAKHAIYHQKILEDFDSGFMYTVFVFVGVVIICSYFGVIISARSASTGKASANKALKTVLLHMFQLVLTLLSTLVTSIIAALHGKVDQITITRMYYVFFVFLVNLPRSLSCLIYGLRDQTIRSLLVQHLCFCLRHHMMPA
>LOCXPOR64.228.HIT1.OR.2R.315.7tm_1.exons1.LR597563.1.Myripristis_murdjan
SMSIQLWENSSASQQYEIVQAKSFKRFLALSSCIIFLYINVVMLFTLRSKPVFSQTPRYILLYNLLFADTIQLALGQLLYILAAARVYMVRYVCLIITMITIITTGISPLNLAVMSLERYVAVCYPLRHASIITIRGTTTAVAVIWAICLVKQLISLLTLLFLETMPLHNLMQGFCAKHAIFHQNILEDLDKGFMYTVFVFVGGVIICSYFGVIVSARSASTGTASANKALKTVLLHMFQLVLTLLSTMVTSMITALHGKVDQITIQRIYYVFFIFLVNLPRSLSCLIYGLRDQTIRPLLVQHLCFCLRYHMMPA
>LOCXPOR64.229.HIT1.OR.2R.315.7tm_1.exons1.LR597563.1.Myripristis_murdjan
SMSIQLWENSSASQQYETVQAEAFKIFLALSSCIIFLYINAVMLFTLRSKPVFSQTPRYILLYNLLFAETIQLALGQLLYILAAARVYMVRYVCLIITMITIITTGISPLNLAVMSLERYVAVCYPLRHASIITIRGTTTAVAVIWAICLVKQLISLLMLLFLETMPLHNLMQGFCAKHAIYHQNILEDLDKGFMYTVFVFVGGVIICSYFGVIISARSASTGTASANKALKTVLLHMFQLVLTLLSTMVTSIMSALHGKVDQITIKRMYYVFFIFLVNLPRSLSCLIYGLRDQTIRPLLVQHLCFCLKHHMMPA
>LOCXPOR67.230.HIT1.OR.2R.318.7tm_1.exons1.LR597563.1.Myripristis_murdjan
SMLKMPRTNYNNTAGLKYHTTQETSLYASLTMGSSCMFLYINSVLLFTLRSKSVFRETSRYILLYNLLFADTVYLISSALLHLLAAFRIKLTVYMCSVVMSPPLLVYSISPLTLTVMSLERFVAICYPLRHTVIITIRNTGVAITMVWVTSSLRIIIRVLTLLCSNSEFLFNLQMNDFCSEEALFLVPIYYYFVTAYSGIVFLSAGVTIICSYIGVMLVARSASTNKASARKASQTLLLHLFQLGLILISTFHSNIITAAATIMDRSHVLRLSILFFICLTILPRCLSTFIYGLRDQTIRPFLIQHLCCQWRCSAFLN
>LOCXPOR68.233.HIT1.OR.2R.319.7tm_1.exons1.LR597563.1.Myripristis_murdjan
SMLKMPRPNYNNTAGLKYHTTQETLLYASLSMGSSCIFLYINSVLLFTLRSKLVFRETSRYILLYNLLSADTVYLVSSSLLYLLAAFRIKLTFYMCSVVIIPPLLVCSISPLTLTVMSLERFVAICYPLRHAVIITIRNTGLAITLVWLTSSLRIIIRVLMLLCSNTEFSLILQMKDFCSEETLFLVPMYYYFVTAYSGIVFLSAGVTIICSYIGVTLVARSASTNKASARKASQTLLLHLFQLGLILISTFHSNIITAAATIMERSHVLRLHSLFFICINILPRCLSTFIYGLRDQTIRPFLIQHLCCQWRCSAFLNK
>LOCXPOR69.234.HIT1.OR.2R.319.7tm_1.exons1.LR597563.1.Myripristis_murdjan
NMLKMPRTNYNNTAGLKYHTTHETLLYASLTMGSSSIFLYINSVLLFTLRSKSVFRETSRYILLYNLLFADTVYLISSSLIYMLAAFRIKLTFYMCSVVILPPQLVYSISPLTLTVMSLERFVAICYPLRHAVIITIRNTGVAITLVWLTSSLSIIIRVLMLLCSNTEFSFNLQMKDICSKETVFFVPMSHHFVTAYSGIVLLSAGVTIICSYIGVTLVARSASTNKASARKASQTLLLHLFQLGLILISTFQSNIITAAATIMERSHVLRLYSLSFIFLTILPRCLSTFIYGLRDQTIRPFLIQHLCCQWRCSAFLNK
>LOCXPOR70.235.HIT1.OR.2R.319.7tm_1.exons1.LR597563.1.Myripristis_murdjan
NMLKMPRTNYNNTAGLKYHTTQEILLYGTLSMGPICICLYINSVLLFTLRSKSVFRETFRYILLYNLLFADTVYLVSSSLLLLLASFQIKLTFYMCSVVIIPPLLVYSVSPLTLTVMSLERFVAICYPLRHAVIITIRNTGVAITLVWLSSSLRIIIRVLMLLCSNTEFSFDLQMNDFCSEETLFLVPMYYYFVTAYSGIVFLSAGVTIICSYIGVTLVARSASTNKASARKASQTLLLHLFQLGLILIATFHTNIITAAATIMERSHFLHLHNLSFIFLTILPRCLSTFIYGLRDQTIRPLLIQHLCCQWRCSAFLNK
>LOCXPOR70.236.HIT1.OR.2R.317.7tm_1.exons1.LR597563.1.Myripristis_murdjan
MLMPRTNYNNTAGLKYHTTQEILLYASLSMGPICIFLYINSVLLFTLRSKSVFRETFCYILLYTLLFADTVYLVSSSLLLLLASFQIKLTFYMCSVVISPPLLVYSVSPLTLTVMSLERFVAICYPLRHAVIITIRNTGVAITLVWLTSSLSIIIRVLILLCSNTEFLFNLQMNDFCSEEALFLVPMYYYFVTAYSGIVFLSAGVTIICSYIGVTLVARSASTNKASARKASQTLLLHLFQLGLILISTLYTPIITAAATIMERSHFLHLHNLSFIFLTILPRCLSTLIYGLRDQTIRPLLIQHLCCQWRCSAFLNK
>LOCXPOR72.237.HIT1.OR.2R.319.7tm_1.exons1.LR597563.1.Myripristis_murdjan
SMLKMPRTNYNNTAGLKYHTTQETLLYASLSMGSSCMFLYINSVLLFTFRSKLVFRETSRYILLYNLLFADTVYLISSSLLYLLAAFRIKLTFYMCSVVILPPVLVYSISPLTLTVMSLERFVAICYPLRHAVIITVRSTGVAITLVWVTSSLSIIIRVLMLLCSNTEFSFNLQMKDFCSKETVFLVPVSHHFDTAFSGIVLLSAGVTIICSYIGVTLVARSASTNKASARKASQTLLLHLFQLGLILISTFQSNIITAAATIMKRSHVLRLYSLSFIFLTILPRCLSTFIYGLRDQTIRPLLIQHLCCQWRCSAFLNK
>LOCXPOR73.238.HIT1.OR.2R.319.7tm_1.exons1.LR597563.1.Myripristis_murdjan
SILKMPRTNYNNTAGLKYHTTQETLLYASLSMGSSCMFLYINSVLLFTLRSKSVFCETSRYILLYNLLFADTVYLISSSLLYLLAAFRIKLTFYMCSVVILPPVLVYSVSPLTLTVMSLERFVAICYPLRHAVIITIRSTGVAITLVWLSSSLNIIIRVLMLLCSNTEFSFDLQMKDFCSEEALFRVPMYYYFVTAYSGIVFLSAGVTIICSYIGVTLVARSASTNKASARKASQTLLLHLFQLGLILISTFHSNIITAAATIMERSHVLRLHSLSFIFLNILPRCLSTFIYGFRDQTIRPFLIQHLCCQWRCSAFLNK
>LOCXPOR74.239.HIT1.OR.2R.319.7tm_1.exons1.LR597563.1.Myripristis_murdjan
SMLKMPRTNYNNTAGLKYHTTQETLLYASLSIGPICIFLYINSVLLFTLRSKSVFRETSRYILLYNVLFADTVYLVLSSLLFLLAICWIKLTFYMCCALIMLAVLTVSISPLTLTVMSLERFVAICYPLRHAIIITVRSTGVAITLVWLTSSLSIIIRVLMLLCSNTEFSFDLQMKDFCSEEALFLVPMYYYFATAYSGIVFLSAGVTIICSYIGVTLVARSASTNKASARKASQTLLLHLFQLGLILISTFHSNIITAAATIMERSHVLRLYSLSFTCLTVLPRCLSTFIYGLRDQTIRPFLIQHLCCQWRCSAFLNK
>LOCXPOR75.240.HIT1.OR.2R.319.7tm_1.exons1.LR597563.1.Myripristis_murdjan
SMLKMPRTNYNNTAGLKYHTTQETLLYASLSMGSSCMFLYINSVLLFTLRSKSVFRETSRYILLYNLLFADTVYLGSSALLYLFAAFRIKLTFYMCFVVILPPLLMCSVSPLTLTVMSLERFVAICYPLRHTVIITIRSTGVAITLVWLTSSLRIIIRVLTLLCSNSEFLFNLQMNDFCSEEALFLVPIYYYFVTAYSGIVFLSAGVTIICSYIGVTLVARSASTNKASARKASQTLLLHLFQLGLILISTFHSNIITAAATIMERSHVLRLSSLSFIFLTVLPRCLSTLIYGLRDQTIKPFLIQHLCCQWRCSAFLNK
>LOCXPOR76.241.HIT1.OR.2R.314.7tm_1.exons1.LR597563.1.Myripristis_murdjan
NNTAGLKYHTTQETLLYGTLSIGPIYIFLYINSVLLFTLRSKSVFCETSRYILLYNLLFADTVYLVSSSLLYLLAAFRIKLTFYMCSVVILPPQLMSLISPLTLTVMSLERFVAICYPLRHAVIITIRNTGVAITLVWVTSSLSIIIRFLILLCSNTEFSFNLQMKDFCSDETLFLVPMSYHFITAYSGIVFLSAGVTIICSYIGVTLVARSASTNKASARKASQTLLLHLFQLGLILISTFHSNIITAAATIMERSHVLRLYSLSFICLNILPRCLSTFIYGLRDQTIRPFLIQHLCCQWRCSAFLNKANCSS
>LOCXPOR77.242.HIT1.OR.2R.319.7tm_1.exons1.LR597563.1.Myripristis_murdjan
NILKMPRTNYNNTAGLKYHTTQETLLYASLSMGSSFMFLYINSVLLFTLRSKSVFCETSRYILLYNLLFADTVYLISSSLLYLLAAFRIKLTFYMCSVVIFPPQLVYLISPLTLTVMSLERFVAICYPLRHAVIITIRNTGVAITLVWLSSSLRIIIRVLLLLCSNSEFSFDLHMKDFCSDEALLRVPMYYYFVTAYSGIVFLSAGVTIICSYIGVTLVARSASTNKASARKASQTLLLHLFQLGVILISTFHSNIITAAATIMERSHVLRLHSLSFIFLNILPRCLSTFIYGFRDQTIRPFLIQHLCCQWRCSAFLNK
>LOCXPOR78.245.HIT1.OR.2R.319.7tm_1.exons1.LR597563.1.Myripristis_murdjan
NMLKMPRTNYNNTAGLKYHTTQETLLYASLTIGSSCMFLYIDSVLLFTLRSKSVFRETFRYILLYNLLFADTVYLVSSSLLYLLAAFRIKLTFYMCSVVILPTLLMYSISPLTLTVMSLERFVAICYPLRHAVIITLRSTGVAITMVWLSSSLSIIIRVLMLLCSNTEFSFNLHMKDFCSDENLFLVPMYYYFVTAYSGIVFLSAGVTIICSYIGVTLVARSASTNKASARKASQTLLLHLFQLGLILISTFHSNIITAAATIMERSHVLRLHSLFFICLNILPRCLSTFIYGLRDQTIRPLLIQHLCCQWRCSAFLNK
>LOCXPOR79.246.HIT1.OR.2R.319.7tm_1.exons1.LR597563.1.Myripristis_murdjan
NMLKMPRTNYNNTAGLKYHTTQETLLYASLTMGSSCMFLYINSVLLFTLRSKSVFCETSRYILLYNLLFADTVYLVSSSLLFLLAICQIKLTFYMCSVVILPPLLVYSISPLTLTVMSLERFVAICYPLRHAVIITVRNTGVAITMVWLSSSLRIIIRVLMLLCSYTEFSFDLHMKDFCSDETLFLVPMYYYFVTAYSGIVFLSAGVTIICSYIGVTLVARSASTNKASARKASQTLLLHLFQLGLILISTFHSNIITAAATMMERSHVLRLHSLSFIFLTVLPRCLSTFIYGFRDQTIRPLLIQHLCCQWRCSAFLNK
>LOCXPOR69.247.HIT1.OR.2R.315.7tm_1.exons1.LR597563.1.Myripristis_murdjan
MPRTNYNNTAGLKYHTTQEILLYASLSIGPICIFLYINSVLLFTLRSKSVFRETFRYILLYNLLFADTVYLVSSSLLYLFAVCRIKLTFYMCRALTLLSMLMSVISPLTLTVMSLERFVAICYPLRHAVIITVRSTGVAITLVWLTSSLSIIIRVLILLCSNTEFSFDLQMKDICSKEAFFLVPMSHHFNTAYSGIVFLSAGVTVICSYIGVTLVARSASTNKASARKASQTLLLHLFQLGLILISTFHSNIITAAATIMERSHVLRLSSLSFIFLSILPRCLSTFIYGLRDQTIRPFLIQHLCCQWRCSAFLNK
>LOCXPOR81.248.HIT1.OR.2R.308.7tm_1.exons1.LR597563.1.Myripristis_murdjan
RTNYNNTAGLKYHTTQETLLYASLSIGPICIFLYINSVLLFTLRSKLVFCETPRYILLYNLLFADTVYLVSSSLLYLLAICRIKLTFYMCSVVILPTLLVCSISPLTLTVMSLERFVAICYPLRHAVIITIRSTGVAITMVWLTSSLHIIICVLILLCSNTELPFDLQMKNFCSEEAVFLVPMSHHFNTAYSGIIFLSAGVTIICSYIGVMLVARSASTNKASARKATETLLLHLFQLGLILISTFHSNIITAAATIMERSHVLRLRSLSFVCLNILPRCLSTFIYGLRDQTIRPFLIQHLCCQWRCS
>LOCXPOR82.249.HIT1.OR.2R.317.7tm_1.exons1.LR597563.1.Myripristis_murdjan
NMLKMPRTNYNNTAGLKYHTTQETLLYASLTIGPNCIFLYINSVLLFTLRSKPVFRETSRYILLYNLLLVDIVYLISSALLYLFAVCRIKLTFYMCRALTLLPMLMSVISPLSLTVMSLERFVAICYPLRHTVIITVRSTGVAITLVWVTSSLSTLTQILILIYSKIEFNLQLKDFCSKETVFLVPMSHHFDRVYSGIVFLSAGVTIICSYIGVTLVARSASTNKASARKASQTLLLHLFQLGLILISTLFSPIITAAATIMERSHVLRLSSLTFIFLKILPRCLSTLIYGLRDQTIRPLLIQHLCCQWRCSAFLNK
>LOCXPOR83.250.HIT1.OR.2R.305.7tm_1.exons1.LR597567.1.Myripristis_murdjan
DYTCVRFYVSTVSFSVLLFFNLIINWTIVREERLRCHTRFVLIFHLLVSALLYLGMSSVFYYQIHLDARPGPGACMFMVTILISSACNILLTLTAMALDRYLAVCHPMRYTSTFCWAPWPWMLGVLTWLLALAIPLSLLHGRQETPSAQGAHGECGPDQLKQGGNLHKIVFITVCTLLILYSYVRILMEGRRLGVLNRRNRVGCRTIALHGSQLAVYLLPNFVNFVLTMLWKRGFIQTETKELSAVVIFAFFSLAQCVAPVVYGLRKEELLEQLSHRFPCCSRYLKSVLGWTVHANWAHTSTTTR
>LOCXPOR84.251.HIT1.OR.2R.309.7tm_4.exons1.LR597570.1.Myripristis_murdjan
MDNVSIIKMFTLSGLSETTDHRVTLFSLTLLCYGVILLVNISLILTIIMDKNLHEPMYILLCAFCINGLYGTTGFYPKFLLDLLSLSHVISYSGCLVQALVMYSFACSDLSILALMAYDRYLAICRPLEYHSIMTKQRLSQLVSFSWIIPFCIISINILLTSRLTLCSSKIQRLYCVNWIIVKLACSYVDTTVNTIIAYMTIIFYVFHGFMIVWSYMYLLKTCMNSIENRRKFMQTCVPHLFSLLTFLVTIVFDVMYMRFGSKDLPQVFQNFVAMEFLLIPPVMNPLIYGFKLTKVRNRILGFLCGKSK
>LOCXPOR85.252.HIT1.OR.2R.307.7tm_4.exons1.LR597570.1.Myripristis_murdjan
MMDNVSALPLLTLSGITHTLEQRIILFLLSLLWYLVILLGNVVVVCIIIMDKSLHEPMYIFLCNLCINGLYGTVGFYPKFLLDLLSSPVISYAECLLQGFVIHSSTCSDLSILAIMAYDRYVAICRPLVYHSIMTKQRISAFLFFSWFIPLFCMFMNTASILGVPLCGSHINKIYCVNWMVVQLACTTPKANYVIAYFNILFYFLHAVFIFLTYMCLIRSCLSSQEKRGKFMQTCVPHLISLITFIAAILLDLLYMRFGSTDLPQDLQNFMAIEILVIPPVMNPFIYGFRLTKIRNRILSLFHTTRK
>LOCXPOR86.253.HIT1.OR.2R.307.7tm_4.exons1.LR597570.1.Myripristis_murdjan
MMDNVSALPLLTLSGITHTLEQRIILFLLSLLWYLVILLGNVVVVCIIIMDKSLHEPMYIFLCNLCINGLYGTVGFYPKFLLDLLSSPVISYAECLLQGFVIHSSTCSDLSILAIMAYDRYVAICRPLVYHSIMTKQRVSAFLFFSWFIPLFCMFMNTASILGVPLCGSHINKIYCVNWMVVQLACTTPKANAFIAYFNILLYFLHVVFIFWTYICLIRSCLSSQEKRGMFMQTCVPHLISLITFSIAVLLDLMYMRFGSKNSSQDLQNFMAIEILVIPPVMNPFIYGFRLTKIRNRILSLFHSTRK
>LOCXPOR87.254.HIT1.OR.2R.303.7tm_4.exons1.LR597570.1.Myripristis_murdjan
MENFTSPPYFNLTMFVNIGYYRYPVFVLCFLLYALIILANLIIIVVISRETTLHQPMYIFIFCLSINSLYGSTGFFLRFLRDILSDTHLISRPACFSQIYIIYTYASYELTLLSIMAYDRYIAVCQPLHYHNMMTFSRISMLTAFAWIYPVFSIAICVYLSSTLPLCGNKIPKLFCANWPVVKLSCVSTFINNLTGMLVSTTTVFLPLAFVLYTYLRIFLVCRKSSSEFKGKVLQSCLPHIITFVNYSITVFCDVALSRYNLEEVNPFLAIILSLEFVVIPPILNPLVYGLKLPEIKKHIFRM
>LOCXPOR94.256.HIT1.OR.2R.307.7tm_4.exons1.LR597570.1.Myripristis_murdjan
MQNATEIVSFVLVPYGTIEHLHRYAYFTVILSVYISIVFANTLLIVVICVERTLHEPMYVFLCSLFVNEIYGSTALMPQLMTQMFSETHEVSFVLCLLQMFCLYTAASVEYCNLAAMAYDRYVSICKPLHYSVIMNSRRVCGVVSLVWSYSFIRFSLTMSLTLPVAYCGNSVNQVFCDLKHVNSLACSDKYSRNIHNIAAGFLSILVPLVFIVFSYIRILTVCLKMSKQAQRKAISTCTPHIVSLLNLSIGCFFDIVLSRFSTDRVPAALRICLPLYLCFVQPLLNPVMYGVKTSKIRNVCKNVLLR
>LOCXPOR89.257.HIT1.OR.2R.290.7tm_4.exons1.LR597570.1.Myripristis_murdjan
MEDEFNVTYITLGGHVEVHKYRYLYFVIMFTVYLLIICSNSIILCLICIHKSLHEPMYIFIAALLLNSIFFSTAIYPKLLMDFLSEKQTISYPLCLFQFFLYYCLGGADFLLLSAMAYDRYVSICKPLQYSTIMTTKTIIIFLVLAWLLPAAELSGSVLIAYNDNKKLCKFVLNRIFCNNAITKLGCVTSVVNYIYGIIIMMNIALVPILFIVFTYTKILVITYRSSADAKKKAAQTCVPHLLVLISFSTLCVFDVISNRMESAMPKSVQLIMTLQCLYIILYSTQSYMG
>LOCXPOR88.261.HIT1.OR.2R.305.7tm_4.exons1.LR597570.1.Myripristis_murdjan
MDNRFNTSYLTLGGYVDVHKYGYFYFAFMLTISIVIISSNSVIVYLICVHRSLHEPMYIFIAALLMNSVLFCTTFYPKLLTDFLSEKQIISYPLCIFQAFFHYSFGGSEVFLLTAMAFDRYVCICKPLQYPTIMRTQTIKLILVLAWLVPACELTASAVLATKLKLCRFFMHQKVNCDFYSLAKLTCGDTSVIHAYGLFLLINLIFVPVVFIVFSYTKILIITFNGSRNKKKKAMQTCLPHLLALINISTLSGFETIRIRVKAPIPQTNNFILYLLLIGCSYVFNPFIYGLKMKEISKRLKALLC
>LOCXPOR89.263.HIT1.OR.2R.305.7tm_4.exons1.LR597570.1.Myripristis_murdjan
MDNRFNTTYLTLGGYVDVHKYGYFYFAFMLTTFIFIISSNSVIVYLICVHRSLHEPMYIFIAALLMNSVLFCTTFYPKLLTDFLSEKQIISYPLCIFQAFFHYSFGGSEFFLLTAMAFDRYVCICKPLQYPTIMRTQTIKLILVLAWLVPACELTASAVLATRLKPCQFFIHQKIYCDFYSLAKLTCGDTTSSKALGLFLMTNLIFVPVVFIVFSYTKILIITFNGSRNEKQKAVQTCLPHLLVLINFSILSGYDIIKIRVKASIPQRANFILYLLLICCSSIFNPFIYGLKMKEISKRLKTLLC
>LOCXPOR90.264.HIT1.OR.2R.307.7tm_4.exons1.LR597570.1.Myripristis_murdjan
MENTTQIVSFVLAAYGNIGHLKYLYFIIILLWYLLIFVANSVLIVVIFRDRRLHQPMYIFLCSLFVNEIFGSTSMYPCLLSQMFSDTHEVSVTNCFLQILFLYTSVSVEYCNLAAMAYDRYISICYPLHYSVIMTSGRVCTIILLVWVYSFVKLAFTFSLPFHFTFCGNIIDKVFCDLQLVSNLACSVSTFHSVLDLLFGIITIALPLIPISFSYLKILIVCLQTSREAKRKAICTCTPQIVSLLNLCCGCFFDMFQSRSNVAHIPSTLRVVLSVYLLICQPVLSPIMYGLTLSKIRNACKRFLLNR
>LOCXPOR91.265.HIT1.OR.2R.307.7tm_4.exons1.LR597570.1.Myripristis_murdjan
MENSTEIVSFVLAAYGEIGQLKYLYFSIIITLYLSIFVANTALIVVIFMDRKLHEPMYMFLCNLFVNEMYGSTSLYPLLLSQMFSDTHEVTLNICFLQIFCIYTSASVEFCSLAAMAYDRYVSICCPLHYPVIMNTGRVCTIILVIWLYSFVNFLLSFSLIMHLQFCGNIIDKVFCDHHLISKLACSASILSNMSDLLFAFVAVVVPVVLISFSYMRILAVCLRTSKETKQKAITTCTPQIVSVSNLFVGCVFHFVDSRFDVAHVPDKVRILLSVYLLICQPIVTPFMYGLNLPKIREACKRFLFYR
>LOCXPOR92.266.HIT1.OR.2R.308.7tm_4.exons1.LR597570.1.Myripristis_murdjan
NSTYVVSFILTPYGNIGLVKYLYFTLIFLWYFSIIVANTFLVVVVCVDKKLHEPMYLFLCSLLLSELFGSTTVYPCLLSNMLSDTHEVTLTYCFLQIFCLYSAASVEFCSLAAMAYDRYVSICHPLHYHVIMNNRRVCKIIALIWVCSFINFTVSFSFTVRLKFCGNIIDKVFCDHYLLTKLACSVTTVNDIADLLFAFFAIVLPLILIFYCYFKILTVCLRNFKDTKQKAISTCTPQIVSLVNLFLGCIFHFGDTRLEKTVTNVPEKLRIILSVYLLICQPILSPIMYGFNLPKIRNACKGFVFYRK
>LOCXPOR93.134.HIT1.OR.2R.307.7tm_4.exons1.LR597570.1.Myripristis_murdjan
MENSTEITSFVLAAYGNIGQLRYLYFTLIIIWYLSIVFINSALIVVIGMNRRLHEPMYMFLCSLLINEIYGSTTIYPCLMSQMFSDTHEVSLTTCFTQIICFYTSVSTEYCNFAAMAYDRYVSICYPLHYNVIMNSGKVYAIILLVWIYSIANFTFTVYFMAHWRFCGNVIDKIYCDIHSLHSLACSVPAASRIYGLVYAAVTVFVPFVLISFSYIKILIVCVKTSSEAKQKAVSTCAPQIASMINFAIGCSFDIVQSRIDVTHVPDKLRILLSVYLVVCQPVFSPVMYGLNLSKIRDACKRFLCDK
>LOCXPOR94.135.HIT1.OR.2R.306.7tm_4.exons1.LR597570.1.Myripristis_murdjan
MENSTQIVSFVLTAYGHSGHMRYLYFTILMSSYLSIICANTMLIGVICGEGSLHEPMYLLLCGLFVNEVYGSTIIFPCFMTQMFSDTHEVSFIFCLLQLFCLYTYGTVEYCNLAAMAYDRYVSICHPLHYSIIMTTGKVCSVLLLVWLYSLMKSTLTVIIIVHQKFCGNQIDKVICEPTKMACSISAGNNVFTMAAGFVSFAVPLIPILFSYIKILAVCLRTSREARQKAVSTCCPQLVSLANFAIACFFEVLQSKVEMTHVPSSLRIILSVYLLVCQPLLSPIIYGLNLTRIRTVCKNICLKKQM
>LOCXPOR95.136.HIT1.OR.2R.296.7tm_4.exons1.LR597570.1.Myripristis_murdjan
FVLTMYGNIGNFKYLYFILAMLVYILVIFVNAVVIVIIYVDINLHEPMYLILCGLLANEIYGSTSLLPCLMAQILTDTHEISVSYCFIQIFCIHTYGGIEYAILTVMAYDRYVCICKPLHYNVIITKRKIQQVILAVCIYVFVEVGVLLSFTIRLKLCGNIINRVCCSNHLVAQLSCSSHREMSHIHDLVFGLVFTVAVPTSPYTLAVCLNSSKDTKQKALSTCTPHLVALLNFGFGSFYEFITQRFDMTFVPYPLRVISSIYLCICQPLLSPIIYGLKLSKIRHACKNCLTSKIM
>LOCXPOR95.137.HIT1.OR.2R.302.7tm_4.exons1.LR597570.1.Myripristis_murdjan
FVLTMYGNIGNFKYLYFIVTVLLYMLIIFVNAVVIVIIYVDINLHEPMYLILCGLLANEIYGSTGLLPCLMAQILSDTHEISVSYCFIQIFCLHTYAGIEYAILTVMAYDRYVCICKPLHYNVIITKRKIQQVIVAVWIYVFVEVGVLLSFTIRLKLCGNIINRVCCSNHLVAQLSCSSNREMSHIHDLVFGLVLSVAVPTGFISFTYIKILAVCLNSSKDTKQKAVSTCTPHLVALLSFSFGCFHELITQRFDMAFVPYPLRVISSTYLFTFQPLLSPIIYGFKLSKIRHSYQNFIATKLL
>LOCXPOR96.138.HIT1.OR.2R.302.7tm_4.exons1.LR597570.1.Myripristis_murdjan
FVLTMYGNIGNFKYLYFILAMLFYILVIFVNAVVIAIIYVDRNLHEPMYLILCGLLANEIYGSTSLLPCLMAQILSDTHEISVSYCFIQIFCIHTYAGIEYAILTVMAYDRYVCICKPLHYNVIITKRKVQQVIVAVWICIFVEVGVLLSFTIRLKLCGNIIHKVFCSNHLVSQLSCSSNREMSHINDLVFCLVFSVVIPTSFILFTYIKILGVCLNSSKETKQKAVSTCTPHLVALLNFGFGGFYELITPNFDMTFLPYAVRVISCVYILVCQPLLSPIMYGLKLSKIRHACKNFVASKML
>LOCXPOR97.141.HIT1.OR.2R.302.7tm_4.exons1.LR597570.1.Myripristis_murdjan
FVLTMYGNIGNFKYLYFILAMLFYILVIFVNAVVIVIIYVDRNLHEPMYLILCGLLANEIYGSTSLLPCLMAQILSDTHEISVFYCFIQIFCIHTYAGIEYAILTIMAYDRYVCICKPLHYNVIITKRKIQQVILAVWICIFVEVGVLLSFTIRLKLCGNIIYKVFCSNHLVSQLSCSSHREMSHINDLVFCLVFSVVIPTGFISFTYIKILGVCLNSSKETKQKAVSTCTPHLVALLNFGFAGFYELITPNFDMTFLPYPLLVISCVYTLICQPLLSPIIYGLKLSKIRHACKNFVASKML
>LOCXPOR98.142.HIT1.OR.2R.302.7tm_4.exons1.LR597570.1.Myripristis_murdjan
FVLTMYGNIGNFKYLYFILAMLFYIFVIFVNAVVIVVIYVDRNLHEPMYLILCGLLANEIYGSTSLLPCLMAQILSDTHEISVFYCYIQIFCIHTYASIEYAILTLMAYDRYVCICKPLHYNVIITKRKIQQVIVAIWICIFVEFGVLLSFTIRLKLCGNIIHKVFCSNHLVSQLSCSSNREMSHITDLVFGLVFFVVIPTSFILFTYIKILAVCLNSSKETKQKAVSTCTPHLVALLNFGFGGFFDLITPNFDMTFVPHAVRVISCVYILICQPLLSPIMYGLKLSKIRHACKNFVASKML
>LOCXPOR99.145.HIT1.OR.2R.302.7tm_4.exons1.LR597570.1.Myripristis_murdjan
FVLTMYGNIGNLRYLYFILAMLLYIFVIFVNAVVIVIIFVDINLHEPMYLILCGLLANEIYGSTSLLPCLMAQILSDTHEISVFYCHIQIFCIHTYAGVEYSILTVMAYDRYVCICKPLHYNVIVTKRKIQKVIVAVWIYIFVEVGILLSFTIRLKLCGNTINQVFCSNYLVTKLSCSLHTEMSHITDLVFGLVFTVAVPTGFISFTYIKILGVCLNSSTETKQKAVSTCTPHLVSLLNFSFGCFYDLITQRIDLSFVPYPLHGISSMYILICQPLLSPIMYGLKLSKIRHACQNFVASKML
>LOCXPOR100.147.HIT1.OR.2R.302.7tm_4.exons1.LR597570.1.Myripristis_murdjan
FVLTMYGNIGNFKYLYFILAMLFYIFVIFVNAVVIVIIYVDRNLHEPMYLILCGLLANEIYGSTSLLPCLMAQILSDTHEISVSYCFIQIFCIHTYGGIEYSFLTVMAYDRYVCICKPLHYNVIITKRKIQGIIVAVWICIFVEVGVLLTFTIRLKLCGNTIDRVFCSNHLVTQLSCSSHTEMSHIHDMVFGLVFAVLMPTSFILFTYIKILAVCLNSSKETKQKAVSTCTPHLVALLNFGFSSSYEFITERFDMTFFPYPLRVISCVYVLICQPVLSPIMYGLKLSKIRHACKNFVTSKML
>LOCXPOR101.148.HIT1.OR.2R.300.7tm_4.exons1.LR597570.1.Myripristis_murdjan
FLLTVYGNIGNFKYLYFILTLLLYMFVIFVNAVVIAIIYVDRNLHEPMYLILCGLLANEIYGSTGLLPCLMAQILSDTHEISVFYCYIQIFCIHTYAGIEYAVLTVMAYDRYVCICKPLHYNVIITKRKIQQAIVAVWIYIFVEVGVLLSFTIRLKLCGNIINRVTCDNHLVAKLSCSFDTAVSHIHDLLFGLVFTVAVPTGFISFTYIKILAVCLNSSKETKQKAVSTCTPHLVSLLNFSFGCFYELITQRFDMTFVPYPLRMMTSMYILICQPVLSPIMYGLKLSKIRHACKNFLASK
>LOCXPOR102.149.HIT1.OR.2R.310.7tm_4.exons1.LR597570.1.Myripristis_murdjan
MSNTSNVVVFSLFGLNETTNYRTVVFSLTLLCYCVILVVNVFLILTIILDENLHEPMYIFLCGLCINGLYGTTGFYPKFLFDLLSHTHVITYVGCLLQIFTIYSSATADFTILAVMAYDRYVAICRPLEYQSFMTKHRIAMLVCLSWLIPMICQVMVVTLTSTLELCGTRIEKLYCENWSVVKLACSTTTVNNVVGLIVVSFYLGHDVFIVCSYVQLIKSSLKSKEGRRKFMQTCVPHLLCLLNVTAALLFDVMYVRYGSKSVAQRIKNFMSIQFLMIPPIINPIIYGLKLTKIRKRIISLFMMMGQKFR
>LOCXPOR103.150.HIT1.OR.2R.304.7tm_4.exons1.LR597570.1.Myripristis_murdjan
MENSSHPSYFNLTMFVNIGSYRYPAFVFCLLLFAMIVSANLVIILVISQQRTLHEPMYFFIVCLSINSLYGSAGFFPRFLMDLLSDAHLISRPACYTQIYVIYTYALYELTILSVMAYDRYIAVCHPLHYHSKMTSKTVFKLAAFAWICPSFLMTTIMYLSIRLPLCSNKIPKVFCANWSVVKLSCVSTVINNIVGLLVATTTVFLPLAYVLYTYLRILLVCRRCSAEFKAKVFQTCLPHTISFMIYSITGFCDIAISRYNLEDLNPFVVVILSLEFVVIPPVLNPFVYGLKLPEIRRHILKML
>LOCXPOR104.151.HIT1.OR.2R.306.7tm_4.exons1.LR597570.1.Myripristis_murdjan
MENSSLFFNFNLTMFVNIGSYRYPAFVFCLLLFAMIVSANLVIILVISQQRTLHEPMYFFIVCLSINSLYGSAGFFPRFLMDLLSDTHLISHSACYIQIYVIYTYACNELTILSVMAYDRYVAICQPLHYHTKMTLKTVSNLAAFAWICSAIFNITLTSLTAKLPLCGNKIHKVFCAMWNISKLSCVTTVINNIVGLLLGGTTVSFVVSYVFYTYIRIILVCRRSSSEFKGKALQSCLPHTVTFLIYSITGFSDVALSRVNIEQLNPYVAVILSLEFVVIPPLLNPVVYGLKLPEIRKHVFKMLSW
>LOCXPOR105.152.HIT1.OR.2R.304.7tm_4.exons1.LR597570.1.Myripristis_murdjan
MENGTLPYYFNLTMFVNIGSYRYPAFVFCLLLFAMIVSANLVIILVISQQRTLHEPMYFFIACLSINSLYGSAGFFPRFLIDLLSDTHLISHSACFTQIYVIYTYASNELTILSVMAYDRYVAICQPLHYHTKMTLKTVSKLAAFAWIVSASSVTTCTYLTAKLPLCGNKIHKVFCAIWNISKLSCVRTVINNIVGLLLVGTTVLIAVSYVFYTYIRIILVCRRSSSEFKGKALQSCLPHTVTFLIYSITGFSDVALSRVNIEQLNPYVAVILSLEFVVIPPLLNPVVYGLKLPEIRKHISKML
>LOCXPOR106.153.HIT1.OR.2R.306.7tm_4.exons1.LR597570.1.Myripristis_murdjan
MENSSLFFNFNLTMFVNIGSYRYPAFVFCLLLFAMIVSANLVIILVISQQRTLHEPMYFFIVCLSINSLYGSAGFFPRFLMDLLSDTHLISHSACYIQIYVIYTYACNELTILSVMAYDRYVAICQPLHYHTKMTLKTVSKLAAFAWLCSAIFNITLTSLTAKLPLCGNKIHKVFCAMWNISKLSCVRTVINNIVGLLLVGTTVFIVVFYVFYTYIRIILVCRRSSSEFKGKALQSCLPHTVTFLIYSITGFSDVALSRVNIEQLNPYVAVILSLEFVVIPPLLNPVVYGLKLPEIRKHISKMLSW
>LOCXPOR107.154.HIT1.OR.2R.308.7tm_4.exons1.LR597570.1.Myripristis_murdjan
MENGSLFFNFNLTMFVNIGSYRYPAFVFCLLLFAMIVSANLVIILVISKQRTLHEPMYFFIVCLSINSLYGSAGFFPRFLMDLLSNTHLITHSACYTQIYVIYTYASFELTILSIMAYDRYIAVCHPLHYHSKMTSKTVCKLAAFAWICPSFSVATCLYLTIRLPLCGNKIVKVFCAIWNIAKLSCVSTVINNIVGLLVATTTVFLPLAYVLYTYLRILLVCRKSSAEFKGKVLQTCLPHTVSFVNYCITAFCDIALSRINVEKLNPFVAILLSLEFVVIPPILNPLVYGLKLPEIRRHIVRMLPWSK
>LOCXPOR108.156.HIT1.OR.2R.304.7tm_4.exons1.LR597570.1.Myripristis_murdjan
MDNVSVMTVFTLSGLNGTANHRVTLFCLTLLCYCVIWLINVTIIVAVIVDKSLHEPMYIFLCNLCINGLYGTSGFYPKFLMDLLSPSHVISYTGCLLQGFVIHSSACGDFTILALMAYDRYMAICRPLVYHSVMTKQRVCLLVFLTWLLPLYLMFMSTITTARSTLCGSHIPKIYCANWFIGKLACSMSIANIVIPYFGIGIYLSHAIFVVWTYMFLTKTCVKSKKNRRKFVQTCVPHLCSVVNVVVSVFVDLMYMRFGSKELSQDLQNFMSIEFLLIPPIVNPLIYGFKMTKIRNRILSFACS
>LOCXPOR109.157.HIT1.OR.2R.306.7tm_4.exons1.LR597570.1.Myripristis_murdjan
MDNVSVMTVFTLSGLNGTANHRVTLFCLTLLCYCVIWLVNVTVIVAIIVDKSLHEPMYIFLCNLCINGLYGTSGFYPKFLMDLLSPSHVISYTGCLLQGFVIHSSACGDFSILALMAYDRYVAICRPLVYHSVMTKERVCFLVFLTWLLPLYLLFMSTITTARLTLCGSHIPKIYCVNWLIGKLACSMSIANIVIPYFNISFYLCHVIFVIWSYMLLIKTCIKSKENRGKFMQTCVPHLLSLLNVVVSLLFDLMYTRFGSKELSQNLQNFMSIEFLFIPPIVNPLIYGFTLTKIRNRILGVIWSKS
>LOCXPOR108.158.HIT1.OR.2R.299.7tm_4.exons1.LR597570.1.Myripristis_murdjan
MDNVSVTSLLILLGLNCTVEQKVTLFSLTLLCYLIIWILNIVLIVTIIVDKSLHEPMYIFLCNLCINGLYGTSGFYPKFLMDLLSPSHVISYAGCLLQSFVIYSSVGCDLSILAVMAYDRYVAICRPLVYHSVMTKQRVSLLVFFSWLLPLYCMFMNTITISQSKLCGSHIHKLYCSNWLIGKIACSVTIVNSAIVYFNIAFYASHSFFIAWSYIYLIRMCIKPQTNSSKFMQTCVPHLLSLFTYSFAVILDLMYMRFGPRDVSQSLQNFMAIQFLIFPPILNPLIYGLKLTKIRNRIL
>LOCXPOR108.160.HIT1.OR.2R.299.7tm_4.exons1.LR597570.1.Myripristis_murdjan
MDNVSVTSLLILLGLNCTVEQKVTLFSLTLLCYLIIWILNIVLIVTIIVDKSLHEPMYIFLCNLCISGLYGTSGFYPKFLLDLLSPSHVISYAGCLLQSFVIHSSTGCDLSILAVMAYDRYVAICRPLVYHSVMTKQRVSLLVFFSWLLPLYCMFMNTVTISQSKLCGSHIHKLYCSNWLIGKIACSVTTANSAIVYFNIAFYASHSFFIAWSYIYLIRMCIKPQTNSSKFMQTCVPHLLSLFTYSFAVILELMYMRFGPRDVSQSLQNFMAIQFLIFPPILNPLIYGLKLTKIRNRIL
>LOCXPOR108.163.HIT1.OR.2R.299.7tm_4.exons1.LR597570.1.Myripristis_murdjan
MDNVSVTSLLILLGLNCTVEQKVTLFSLTLLCYLIIWILNIALIVTIIVDKSLHEPMYIFLCNLCINGLYGTSGFYPKFLMDLLSPSHVISYAGCLLQSFVIYSSVGCDLSILAVMAYDRYVAICRPLVYHSVMTKQRVSLLVFFSWFLPHYCMFMNTVTISQSKLCGSHIHKLYCSNWLIGKIACSVTTANSAVVYFNIAFYASHSFFIAWSYMYLIRMCLKPQTNRSKFMQTCAPHLLSLFTYSFAVILDLMYMRFGPRDVSQSLQNFMAIQFLIFPPILNPLIYGLKLTKIRNRIL
>LOCXPOR108.164.HIT1.OR.2R.299.7tm_4.exons1.LR597570.1.Myripristis_murdjan
MDNVSVTSLFTLLGLNCTVEQKVTLFSLTLLCYLIIWILNIVLIITIIVDKGLHEPMYIFLCNLCINGLYGTSGFYPKFLMDLLSPSHVISYAGCLLQSFVIHSSTGCDLSVLAVMAYDRYVAICRPLVYHSVMTKQRVSLLVFFSWLLPLYCMFMNTITISQSKLCGSHIHKLYCSNWLIGKIACSATTANSAVVYFNIAFYASHSFFIAWSYMYLIRMCIKPQTNRSKFMQTCVPHLLSLFTYSFAVILELMYMRFGPRDVSQSLQNFMAIQFLIFPPILNPLIYGLKLTKIRNRIL
>LOCXPOR108.165.HIT1.OR.2R.299.7tm_4.exons1.LR597570.1.Myripristis_murdjan
MDNVSVTSLLTLLGLNCTVEQKVTLFSLTLLCYLIIWILNIVLIVTIIVDKSLHEPMYIFLCNLCINGLYGTSGFYPKFLMDLLSPSHVISYAGCLLQSFVIYSSTGCDLSILAVMAYDRYVAICRPLVYHSVMTKQRVSLLVFFSWLLPLYCMFMNTITISQSKLCGSHIHKLYCSNWLIGKIACSATTANSAVVYFNIAFYASHSYFIAWSYMYLIRMCLKPQTNRSKFMQTCVPHLLSLFTYSCAVFLELMYMRFGPRDVSQNLQNFMAIQFLIFPPILNPLIYGLKLTKIRNRIL
>LOCXPOR110.168.HIT1.OR.2R.309.7tm_4.exons1.LR597570.1.Myripristis_murdjan
MDNVSMGLVFTLSGLNETMNHRVIVFSLTLLWYCIILFVNVSVIITIITDENLHEPMYILLCNFCINGLYGTTGFYPKFLSDLLSSSHVISYAGCLIQAFVVYSFALGDISILTAMAYDRYLAICRPLQYHSVMTKKRLCELVLFSWIMPLFIFSINILLTSRLKLCGSNIQRLMCINWMIVKLACSNTGTASNSVIAYLSMCIYLCHCVFITWSYVHLMKTCVQSKEDRAKFMQTCVPHLISLVTFLVTIVFHFMHMRFGSKDLPQILQDFIAVEFLLIPPIMNPLIYGFKLTKLRNRILALVYVRRK
>LOCXPTAAR1.93.HIT1.TAAR.2R.323.7tm_1.exons1.LR597550.1.Myripristis_murdjan
MEPVFCLESRNTSCLKTVYPLPVRVCLYAVLGAAVLVTVCGNILVIVSIAYFKQLHTPTNFLLLSLAASDFLLGLLVMLPSVIRSVETCWYFGELFCKIYISTDVLLCTASILNLSFISIDRYYAICQPLMYGRKITATSVLIMILVSWSVSAAVGFGMIFLQLNILGIEDFYYNAVACEGGCVLFQSQAASTVSSVLSFYIPGVVMLGVYLKIFLVAWRQARCQQRRSSDRSQTKATKTLAVIMGTFLSFWTPFFICNVVDPFIGYSIPPLLFETLVWIGYLNSTVNPLVYAFFYGWFRKAFRAIVSGSIFTSDISEIKLFT
>LOCXPTAAR2.103.HIT1.TAAR.2R.323.7tm_1.exons1.LR597550.1.Myripristis_murdjan
MEPVFCLESRNTSCLKTVYPLPVRVCLYAVLGAAVLVTVCGNILVIVSIAYFKQLHTPTNFLLLSLAASDFLLGLLVMLPSVIRSVETCWYFGELFCKIYISTDVLLCTASILNLSFISIDRYYAICQPLMYGRKITATSVLIMILVSWSVSAAVGFGMIFLQLNILGIEDFYYNAVACEGACVLFQSQASSTVSSVLSFYIPGVVMLGIYLKIFLVAWRQARCLQRRSSDRSQTKATKTLAVIMGTFLSFWTPFFICNVVDPFIEYSTPPLLFETLGWIGYLNSTVNPLVYAFFYSWFRKAFRAIVSGSIFTSDISEIKLFT
>LOCXPTAAR3.120.HIT1.TAAR.2R.331.7tm_1.exons1.LR597550.1.Myripristis_murdjan
EQQCFPGVNTSCLRTQFSIGSLFVLHFLFVSCMLVTVVGNAVVIVSIAHFRQLHSATNVLLSSLAVADLLLGAVVMPFSGLRAVQGCWFFGDAFCLLHSSFDMFLTSVSIFHLVCIAVDRHEAVCNPLHYCRNITVPRAWLMASASWVAAACYSYGLMYSKANVAGLDNYLSSIRCLGSCNLLFNSLWGTLDTVIAFFFPCMVMVGLYAKIFTVAKEHVKKIKDVGRGVSSKEQGRGRPVRRSEQKAARTLGIVVGAFIFCWMPFFLNSIIDAHTGFSTPAALFEVFVWLGYFNSTLNPIIYALFYPWFKKCFYLITTLKIFSCNSSNINL
>LOCXPTAAR4.139.HIT1.TAAR.2R.323.7tm_1.exons1.LR597550.1.Myripristis_murdjan
MEPVFCLESRNTSCLKTVYPLPVRVCLYTVLGAAVLVTVCGNILVIVSIAYFKQLHTPTNFLLLSLAASDFLLGLLVMLPSVIRSVETCWYFGELFCKIYISTEVLLCTASILNLSFISIDRYYAICQPLMYSRKITATSVLIMILVSWSVSAAVGFGMIFLQLNILGIEDFYYNAVACEGACVLFQSQASSTVSSVLSFYIPGVVMLGVYLKIFLVAWRQARCLQRRSSDRSQTKATKTLAVIMGTFLSFWTPFFICNVVDPFIGYSIPPLLFETLVWIGYLNSTVNPLVYAFFYSWFRKAFRAIVSGSIFTSDISEIKLFT
>LOCXPTAAR2.156.HIT1.TAAR.2R.284.7tm_1.exons2.LR597550.1.Myripristis_murdjan
RMFLYAFLTVGIICTVVGNFLVVLSIAYFKQLQSPTNCFVMSLAVADCLVGLVVMPYSMIRTVEGCWYYGVLFCQLHSSLDVMLCTASIFHLSCIAFDRYYAVCNPLVYSVKMSRSRVALLIVVCWAVPMLISFGPIMLGLHMAGVNIPLPEDVCVFLVNRIYAVMASLVAFYLPMATMLVAYWKIYKAAKRQARQISAMESQMAAGKKAAKTLGIIMGVFLIFWMPFFTVNIVDPFIEYSTAVVVWDVFLWLGYINSSLNPFLYGFFNRSFRRAFLMIMGCQI
>LOCXPTAAR5.172.HIT1.TAAR.2R.328.7tm_1.exons1.LR597551.1.Myripristis_murdjan
DGMQGPHLCFPHLNSSCKKVLRPRSETALLYTLMFSISLITVLLNLLVIISISHFRQLHTPSNTLLLSLAVSDLLVGLVVMPIEGSRYTESCWLLGKLICALSPYVSYCLLSGSVSNMVLISIDRYVAICDPLVYPYKITLTRVKILICFSWLCAVLYNAVILMGHLRHPDRYSSCHGECVVVISHISGTVDLFLTFIAPCATMVFLYVRVFAVAVAQARAMQSHVAAVASATAVVRARRSERKAAKTLGIVILVFLMCFCPYFYPSLAGEDTSNSLTYFAMLSWIMMLNSCMNPLIYAMCYPWFRKAVKYIITLKILQPDSHNAIIL
>LOCXPTAAR6.187.HIT1.TAAR.2R.331.7tm_1.exons1.LR597552.1.Myripristis_murdjan
MMDNAEEIKLCYPQLLNSSCRGQMRSSSEALVLYTLLSTIALLTVALNLLVIISISHFRQLHTPTNLLLLSLAVSDLLVGILVMPIEAIRFIETCWVLGQLMCALSYIVGFILTSASVGNMVLISVDRYIAICYPLLYPSKITQSRVKVSVCLCWACSVLYNGIILKGHLQQPDRHNSCYGECVVVIDYVSGTVDLVFTFITPCTVIIVLYMRVFVVAVSQARAMQSHVATVMPRKVTVTAKTSEKKAARTLGIVILVFLLCFCPYYYPSLAGQDISNSASSWGIVSWMVYFNSCLNPLIYAFFYPWFRKAIKFIVTLKILEHDSCDAKLL
>LOCXPTAAR7.206.HIT1.TAAR.2R.325.7tm_1.exons2.LR597553.1.Myripristis_murdjan
METMEGSELCLPLLNASCKPLPLTPKAALTNTLLSAIAALTVSLNMLVIISISHFRQLHTPTNVLLLSLAVSDVLVGLLVMPVEISTLHSCWFLGKLMCVLYYFMSFILTSASVGSMVLISIDRYVAICYPLRYSSMVTPSRAKICVSLCWICSVLYNGIILKEHLSQPDMFNSCYTECAVIISYISGAVDLVFTFFGPVTVIIALYMRVFVAAVSQARAMRSQIAALKSGNVTVTAKKSELRAATTLGIVLLVFILCLCPYYCPSLSGHDTEAEASYVEVWLFYFNSCMNPLIYAFFYPWFRKAIKLTISLQILQPGSCEARMM
>LOCXPTAAR8.94.HIT1.TAAR.2R.329.7tm_1.exons2.LR597567.1.Myripristis_murdjan
METLEGGELCFPELFNSSCRKPMDPHAKVLLLHVVLYSVSALTMALNLLVIISISHYRQLHTPTNLLLLSLAVSDFLMGLLMPGDIGLVGGCWYLSNFMCCLYYFVGYTLVSTSVGHMVLISVDRYVAICDPLRCPTRVTLRRVKLCVCLCWLCAASFNFLLLKDHLRQPGLYISCRGECVLIIDHIAGVVDMVSTLVCPITVIVVLYMRVFVVAVSQARAMRSHIMSVTLQRSGTVTAKKSELKAARTLGVVVAVFLICFIPYYCPSLAGQDTLNTAFSVPFGIWLLYCNSCLNPLIYALFYPWFRKAVKLVVTLQILKPNSCKTNVL
>LOCXPTAAR9.95.HIT1.TAAR.2R.329.7tm_1.exons2.LR597567.1.Myripristis_murdjan
METLEEGELCFPELFNSSCRKPKAPRSRVVLLYILLSSISAFTMALNLLVIISISHYRQLHTPTNLLLLSLAVSDFLMGLLMPFDIVLVGGCWYLGDLMCNLHYFGCFILVSTSVGHMVLISVDRYVAICDPLRCPTRVTLRRVKLCVCLCWLCAASFNCLLLKDHIRQPGRDISCRGECVVVIDHIAGVVDMVSTFASPITVIVVLYMRVFVVAVSQARAMRSHIVSVTLQRSGTVTAKKSEWKAARTLGVVVAVFLICFIPYYCPSLAGQDTMNNVSSVPFEILLLYCNSCLNPLIYTLFYPWFRKAVKFVVTLQILQPNSCETNVL
>LOCXPTAAR10.97.HIT1.TAAR.2R.329.7tm_1.exons2.LR597567.1.Myripristis_murdjan
METLEEGELCFPELFNSSCRKPKAPRSRVVLLYILLSSISALTMALNLLVIISISHYRQLHTPTNLLLLSLAVSDFLMGLLMPGNNGLVGGCWYLNDLICSLYYFGCFILFSTSVGHMVLISVDRYVAICDPLRYPTKVTPRRVKLCVCLCWLCAVSFNCLLLKDHLRQPSRYISCRGECMLVIDHIAGVVDLALTFTSPITVIVVLYMRVFVVAVSQARAMRSHIVSVTLQRSGTVTAKKSEWKAARTLGVVVAVFLICFIPYYYLSLAGQDTVNTAFSVPFENWLLYCNSCLNPLIYALFYPWFRKTVKLIVTLQILQPNSCETNVL
>LOCXPTAAR11.101.HIT1.TAAR.2R.329.7tm_1.exons2.LR597567.1.Myripristis_murdjan
MDTLEEGELCFPELFNSSCRKPKAVRSRVVLLYILLSSISALTMALNLLVIISISHYRQLHTPTNLLLLSLAVSDFLMGLLMPGIIVMLGGCWYLGDLMCSLYFFGCFILFSTSIGLMVLISVDRYVAICDPLGYPSKVTLRRVKLCVCLCWLCAASFNCLLLKDHLRQPGLYISCRGQCVVVIDHIAGAVDLVLTFTSPITVIVVLYMRVFVVAVSQARAMRSHIVSVTLQPSGTVTAKKSEWKAARTLGVVVAVFLICFIPYYCPSLAGQDTMNTAFSVPFGIWLLCCNSCLNPLIYALFYPWFRKAVKFVVTLQILQPNSCETNVL
>LOCXPTAAR12.102.HIT1.TAAR.2R.319.7tm_1.exons2.LR597570.1.Myripristis_murdjan
ELCFPHLLNTSCRKNTHPQSWVMIIYILLSSMSLLTVALNLLVIISISHYRQLHTPTNLLLLSLAMSDLLVGILLLFEILRIRPCWFLGDLMCALYPIVLFIITSSSIGNMVLISVDRYVAICDPLCYPTKVTLRRVKISVCLWWICSVLYSSLVLSDTLKQPGRSNSCQGECVIVINSITGAVDFILNFIIPITVIIVLYMRVFVVAVSQARAMRSHIVSVTLQPSGTGTAKKSELKAARTLGVVVVVFLMCFFPFYIISLAGQVSVSSTAAVTYVFYLNSCLNPVIYAFFYPWFRKAVKHIVSFQILKPNSRGTKLL
>LOCXPTAAR13.104.HIT1.TAAR.2R.329.7tm_1.exons2.LR597570.1.Myripristis_murdjan
METLEGAELCFPHLLNTSCRKPMLSRSETTTIYILLSSMSLLTVALNLLVIISISHYRKLHTPTNLLLLSLAVSDLLVGLLLMPGQILIGGCWFLGDLLCTLYYFVDFILTSASVGNMVLISVDRYVAICDPLRYPIRITQKRVKICVCLCWICSVFYNSLILNDNLRQPGRYNSCYGECVVIINYIAGSVDLILTFIGPITVIIVLYMRVFVVAVSQARAMRSHIVSVTLQPSGTGTAKKSELKAARTLGIVIVVFLICLFPYYYPSLTGQDTLITASAVAFEIWLFYFNSCLNPVVYAFFYPWFRKSIKHIVSLQILQPDSCKASIL
>LOCXPTAAR14.106.HIT1.TAAR.2R.329.7tm_1.exons2.LR597570.1.Myripristis_murdjan
METLEGAELCFPQLLNTSCRKPMLSRSETTTIYILLSSISLLTVALNLLVIISISHYRKLHTPTNLLLLSLAVSDLLVGLLLMPGQILIGGCWFLGDLLCTLFYFVDFILTSASVGNMVLISVDRYVAICDPLRYPIRITQKRVKICVCLCWICSVFNSSIILNDNLRQPGRYNSCYGECVVIINYIAGSVDLILAFIGPITVIIVLYMRVFVVAVSQARAMRSHIVSVTLQPSGTGTAKKSELKAARTLGIVIVVFLICLFPYYYPSLTGQDTLITASTVAFEIWLFYFNSCLNPVVYAFFYPWFRKSIKHIVSLQILQPDSCKASIL
>LOCXPTAAR15.108.HIT1.TAAR.2R.324.7tm_1.exons2.LR597570.1.Myripristis_murdjan
ELCFPQLLNTSCRKSTRPRSQAMTIFILMSSISVLTVALNLLVIISISHFRQKLQTPTNLLLLSLAVSDFLVGFLLMPGEVFRIVEACWLLGDLMCALYYYVGFVIISASVGNMVLISVDRYVAICDPLRYPSKITPTRVKIYVCLCWICSVFFNCLLLKDHLTQSGRQKTCFGQCLFVISYVEGAVDLVFNFICPISVIIALYVRVFVVAVSQARAMHSHVMTVQPGATSVTVKKSELKAARTLGIVIVIFLLCFCPYYFPSLTGQDILSTASSTASVVWLLYFNSCLNPVIYAFFYPWFRKSVKLIVTLQILQPDSCEANIL
>LOCXPTAAR13.110.HIT1.TAAR.2R.329.7tm_1.exons2.LR597570.1.Myripristis_murdjan
METLEGAELCFPQLLNTSCRKPKPPDSETMIIYILMSLVSLLTVALNLLVIISISHFRQLHTPTNLLLLSLAVSDLLVGLLLMPGRIFIGGCWFLGDLLCTLFYFVDFILTSTSVGNMVLISVDRYVAICDPLCYSTKITQKRVKICVCLCWLCSVFYNSLILNDNLRQPGRYNSCYGECVAVINYIAGSVDLILTFIGPITVIIVLYMRVFVVAVSQARAMRPHIVSVTLQPSGTGTAKKSELKAARTLGVVIVVFLICLFPYYYPSLTGQDTLITASALVFEIWLFNFNSCLNPVIYAFFYPWFRKAIKHIVSLQILKPDSCHANIL
>LOCXPTAAR16.111.HIT1.TAAR.2R.322.7tm_1.exons2.LR597570.1.Myripristis_murdjan
ELCFPQLLNTSCRKPKPPDSEALIIYILMSLIALLTVALNLLVIISISHYRQLNTPTNLLLLSLAVSDLLVGLLLMPSQIVLEACWFLGDFVCSLYYFVDFTITSASVGNMVLISVDRYVAICDPLCYPTKVIMKRVKICICLCWIYSAFYNGLIQKDHLTQPGRYKSCHGECVIVVDYISGAVDLVFTFIAPVTVITVLYMRVFVVAVSQARAMRSHIVSVTLQPSGTGTAKKSELKAARTLGIVIVVFLICLFPYYYPSLTGQDTLITASSTAAVTYVFYFNSCLNPVIYAFFYPWFRKAIKHIVSLQILKPDSCDANLL
>LOCXPTAAR16.113.HIT1.TAAR.2R.322.7tm_1.exons2.LR597570.1.Myripristis_murdjan
ELCFPHLLNTSCRKPKPPDSEALIIYILMSLIALLTVALNLLVIISISHYRQLHTPTNLLLLSLAVSDFLVGLLLMPGQIVSGACWFLGDFVCSLYYFVDFILTSASVGNMVLISVDRYVAICDPLCYPTKVTLRRVKICVCLCWICSVFYNGLIQKDHLTQPGRYNSCYGDCVVVINYISGAVDLVFTFIAPVTVIIVLYMRVFVVAVSQARAMRSHIVSVTLQPSGTGTAKKSELKAARTLGVVVVVFLICLFPYYYPSLTGQDTLITASSTAAVTYVFYFNSCLNPVIYAFFYPWFRKAIKHIVSLQILKPVSCDANIL
>LOCXPTAAR17.115.HIT1.TAAR.2R.330.7tm_1.exons2.LR597570.1.Myripristis_murdjan
METLEGAELCFPQLLNTSCRKPKPPDSETLILYILMSLIALLTVALNLLVIISISHFRQLHTTTNLLLLSLAVSDLLVGLLLMPGHILFTGACWFLGDLLCALYYVVDFIITIASIGNMVLISVDRYVAICDPLCYPTKVTQRRVKICVCLCWICSAVYSCLILSDSLRHPGRSKSCYGECVIVLNNLAGAVDLFMSFLGPITVIIVLYMRVFVVAVSQARAMRSQIVSATLQPSGTGTVKKSELKAARTLFVVIVVFVICLFPYFYPSLTGQDTLISASSLAFDIWLFYFNSCLNPVIYAFFYPWFRKSMKLVVRLQILQPDSCEANIL
>LOCXPTAAR18.116.HIT1.TAAR.2R.326.7tm_1.exons2.LR597570.1.Myripristis_murdjan
METLEGAELCFPHLLNTSCRKPKPPSSEAMILHILQSSISLLTVALNLLVIIAISHYRQLHTTTNLLLLSLAVSDLLVGLLTMPSQILLIGACWLLGDFMCTVYYLVNFTIISSSVGNMVLISIDRYMAICDPLCYPTKVTLRRVKICVCLCWICSASYGCLGVKDLFREPGRYNSCHGECMVVTNYIIGVSDFFITFFVPITVIVVLYMRVFVVAVSQARAMRSHIVSVTLQPSRTVTAKKSELKAARTLGVVVALFLMCFCPYYLPTVVGHDTKISASSAAFVLWLLYINSCLNPVIYALFYPWFRKSVKLIVTLQILQPGSCE
>LOCXPTAAR19.117.HIT1.TAAR.2R.327.7tm_1.exons2.LR597570.1.Myripristis_murdjan
METLEGAELCFPHLLNTSCRKPKPPSSGAMILHILQSFICLLTVALNLLVIISISHYRQLHTPTNLLLLSLAASDLLVGLLVPFQILLTGACWLLGDFVCVAYYVVDFTIISASIGNMVLISVDRYVAICDPLCYPSIVSLRRVKICVCLCWICCLFYTSLLLNDTLRQPGRHNSCYGECVVVLNYVMGTVDLVFTFISPITVIIVLYMRVFVVAVSQARAMRSHIVTLQPSRTVTAKKSELKAARTLGVVVAVFLTCLFPYYYPSLTGQETMINASFVSFEIWLFNINSCLNPVMYAFFYPWFRKTIKLIVTLQILQPDSCEAHIL
>LOCXPTAAR20.122.HIT1.TAAR.2R.329.7tm_1.exons2.LR597570.1.Myripristis_murdjan
METLERAELCFPHLLNTSCRKPKPPSSGAMILHILQSFICLLTVALNLLVIISISHYRQLHSPTNLLLLSLAASDLLVGLLVPFQILLTGACWLLGDFMCIVYYIVDFTIICASIGNMVLISVDRYVAICDPLCYNSIVSLRRVKICVCLCWICSAFYSCIILNDTLRQPGRHNSCYGECVVVLSYVMGTVDFVVAFIGPITVIIVLYMRVFVVAVSQARAMRSHIVSVTLQPSGTVTAKKSELKAARTLGVVVVVFLTCLFPYYYPSLTGQETMINASFVSFEIWLFNINSCLNPVIYAFFYPWFRKTIKLIVTLQILQPDSCEAHIL
>LOCXPTAAR21.127.HIT1.TAAR.2R.330.7tm_1.exons3.LR597570.1.Myripristis_murdjan
METLEGAELCFPHLLNTSCRKLKPPSSGATILHILQSFICLLTVALNLLVIISISHYRHLHSPTNLLLLSLAASDLLVGLLVPFQILLTGACWLLGDFMCIVYYIVDFTIICASIGNMVLISVDRYVAICDPLCYNSIISLRRVQICVCLCWICSAFYSYIILNDTLRQPGRHNSCSGECVVVLSYVMGTVDIVVAFIGPITVIIVLYMRVFVVAVSQARAMRSHIVSVTLQPSGTGTAKKSELKAARTLGVVVAVFALTCLFPYYYPSLPGQETMINASFVSFEIWLFNINSCLNPVIYAFFYPWFRTTIKLIVTLQILQPDSCEAHIL
>LOCXPTAAR22.142.HIT1.TAAR.2R.333.7tm_1.exons2.LR597570.1.Myripristis_murdjan
METLEGAEFCFPHLLNTSCRKPKPPSSEVVLLYILMTFISVLTVALNLLTAIANIIFFLCRQLHTPTNLVLLSLAVSDFLVGLLLIPIEIILTGVCWFLGEHMCVFCYCTSFIVTSASVGNMVLISVDRYVAICHPLHYPTKVTQSKAKICVCVCWVGSVLSTCYILKDLLRQPNRFMSCHGECVVVIDYITGTTDFFINFTLPITAIIILYIRVFVVAVSQAHAMRSHIVSVTLQPSGTGTAKKLELKAARTLGVVVVVFLICLCPYYYPSLAGQDYTVGPSYLSFGVWLLFCNSCVNPLIYAFFYPWFRKCIKHIVTLQILQPDSSEANIL
>LOCXPTAAR23.147.HIT1.TAAR.2R.331.7tm_1.exons2.LR597570.1.Myripristis_murdjan
METLEGAELCFPHLLNASCRRLIRPRSEAVLLYILLSFISLLTVALNLLILWMIFSHSRQLHTPTNLLLLSLAVSDFFVGLLLMPGQILLIGSCWFLGDFMCGLFYYNSFILTSASVGNMVLISVDRYVAICDPLYYSTKVTQKRVKICVCLCWTCSALYNCLILKDFLRQPNRYNSCYGECLFVLNYIAGAVDLLLTFFGPITVIIVLYMRVFVVAVSQARAMRSHIVSVTLQPSGTGTAKKSELKAARTLGIVIVVFLVCFCPYYCPSLAGQDISTGALFSTFGIWLLYFNSCLNPVIYALFYPWFRKSIKLIVSLQILQPDSCGTNIL
>LOCXPTAAR23.150.HIT1.TAAR.2R.331.7tm_1.exons3.LR597570.1.Myripristis_murdjan
METLEGAELCFPHLLNASCRKKVRPHSDATTIYILLSSISVLTVALNLLDLLMTLSHSRQLHTTTNLLLLSLAVSDLLVGLLMMPVELLHTESCWFLGDFMCGLFTCASFIVTSASVGNMVLISVDRYVAICDPLCYPTKVTLRRVQICVCLCWTCSVLYNCLILQDFLRQTNRYNSCYGECVVVISYIAGAVDLVLTFFSPITVIIVLYMRVFVVAVSQARAMRSHIVSVTLQPSGTGTAKKSELKAARTLGVVVVVFLVCFCPYYYPSLAGQDTSSNAWHLIFGIWLLYFNSCLNPVIYAFFYPWFRKSIKLIVTLQILQPDSCGTNIL
>LOCXPTAAR24.152.HIT1.TAAR.2R.330.7tm_1.exons2.LR597570.1.Myripristis_murdjan
METLEGAELCFPQLLNASCRKPKPPSSDVMLLYILLSFIALLTIALNLLVIISISHFRQLHTTTNLFLLSLAFSDLLVGLVLVPAEILFMGACWFLGDLMCALYPIVLFIITSSSIGNMVLISVDRYVAICDPLCYPTKITWRRVKICVCLCWICSVLYSSLVLSDTLMQPGRSKSCQGECVVVINSITGAVDFILNFNIPITVIIVLYMRVFVVAVSQARAMRSHIVSVTLQHSGTGTAKKSELKAARTLGVVVVVFLLCLCPYYCVSFAGQDAKISFSSGVIVLFLYFLNSCLNPIIYALFYPWFRKAIKLIFTLQILQPDSCDSNVL
>LOCXPTAAR25.153.HIT1.TAAR.2R.326.7tm_1.exons3.LR597570.1.Myripristis_murdjan
METLEGAELCFPQLLNTSCRRPTRPHSEATTIFILMSSISLLTVALNLLLFTYFRQLHTPTNLLLLSLAVSDFLVGLLLSGQILFFSGCWLLGDFMCGFFVCATFINTSASVGNMVLISVDHFVAICDPLCYPTKITLRRVKICVCLCWIFSAFYNSVTLKDFIRQPGRYNSCYGECVVVINYIAGAVDLVLTFIGPITVIIVLYMRVFAVAVSQARAMRSHIVSVTLQPSGTGTAKKSELKAARTLGVVVAVFLLCFCPYYFPSLIGQNTSSNTSYSTFAISLLSSNSCLNPLIYAFFYPWFRKSIKLIVTLQILQPDSCGAKLL
>LOCXPTAAR26.155.HIT1.TAAR.2R.330.7tm_1.exons3.LR597570.1.Myripristis_murdjan
METLEGAELCFPHLLNTSCRRPIRPHSEATTIFILMSSISLLTVALNLLMLSTFSILMMQLHTPTNLLLLSLAVSDFLVGLLLSGQILFFSGCWFLGDFMCGFFGCATFINTSASVGNMVLISVDRYVAICDPLCYPTNVTLRRVQMCVCLCWICSAFYNSVILKDFIRQPGRYNSCYGECVVVVNYIAGAVDLVLTFIGPITVIIVLYMRVFVVAVSQARAMRSHIVSVTLQPSGTGTAKKSELKAARTLGVVVAVFLLCFCPFYFPSLIGQNTSSDTSYSTFAIWLLSSNSCLNPLIYAFFYPWFRKSIKLIVTLQILQPDSCGAKLL
>LOCXPTAAR27.158.HIT1.TAAR.2R.326.7tm_1.exons3.LR597570.1.Myripristis_murdjan
METLEGAELCFPQLLNTSCRKPIRPHSEATTIFILLSSISLLTVALNLLLFTYFRQLHTPTNLLLLSLAVSDFLVGLLLPGQILFFRGCWLLGDFMCGFFFCVAFINTSASIGNMVLISVDRYMAICDPLCYPTKVTLRRIKICVCLCWTCSAFYNSVILKDFVRQPGRYNSCYGECVVVINYITGAVDLILTFIGPITVIIVLYMRVFVVAVSQARAMRSHIVSVTLQPSGTGTAKKSELKAARTLGVVVAVFLLCFCPYYYPALTGQDTENSSSSSAFLVWLLYCNSSLNPVIYAFFYPWFRKSIKLIVTLQILQPDSCGTKLL
>LOCXPTAAR28.159.HIT1.TAAR.2R.319.7tm_1.exons2.LR597570.1.Myripristis_murdjan
ELCFPQLLNTSCRRPIPPRPEAYVGLAFICVLTVALNLLVIISISHYRQLQTNTNLLLLSLAVSDLLVALVLMPVQIVIGGCWFLGDLMCSLYWLINFIITSASVGNMVLISVDRYVAICDPLCYPTKVTQKRVQICVCLCWICSVFYNSLVLKENLRQPGRYKSCYGECIAVISDDAAAADFLFTFFGPIAVIIVLYMRVFVVAVSQARAMRSHIVSVTLQPSGTGTAKKSEMKAARTLGIVIIVFLICLFPYYCISLAGYDSLSSAASLAFENWLFYFNSCLNPVIYAFFYPWFRKSIKLIVTLQILQPDSCEAKML
>LOCXPTAAR29.160.HIT1.TAAR.2R.328.7tm_1.exons2.LR597570.1.Myripristis_murdjan
ELCFPHLLNASCRRPTHPRSETYILLSSISVLTVALNLLVIISISHYRQTNIPPIQQLHTTTNLLLLSLAVSDLLVGLLMMPVEIVLTGACWLLGDLLCTLYYVVEFIITSASIGNMVLISVDRYVAICDPLCYPTKVTPRRVKICVCLCWMCSVFYSSLLLNDQLMKPGRYNVCYGECVIVLSYIVGSVDLLFGFLLPITVLIVLYMRVFVVAVSQARAMRSHVVSVTLQPSGTGTAKKSEMKAARTLGVVIAVFLICLFPYYCASLAGHDTLITASSLAFYIWLFNCNSCLNPVIYAFFYPWFRKTIKHIVTLQILQPDSCEANIL
>LOCXPTAAR30.161.HIT1.TAAR.2R.328.7tm_1.exons2.LR597570.1.Myripristis_murdjan
KLCFPQLLNASCRRPTRPRSETYILLSSISVLTVALNLLVIISISHYRQTNIPPIQQLHTTTNLLLLSLAVSDLLVGLLVMPVEIVLTGACWLLGDLLCTLYYVVEFIITSASIGNTVLISVDRYVAICDPLCYPTKVTLRRVKICVCLCWICSIFYNGLIQKDHLTQPGRYNSCYGECVVVINYISGAVDLVFTFIAPVTVIVVLYMRVFVVAVSQARAMRSHIVSVTLQPSGTGTAKKSELKAARTLGVVIAVFLICVFPYYCASLAGQDNLVTASSFAFGIWLFNFNSCLNPVIYAFFYPWFRKTIKHIVTLKILQPDSCEANIL
>LOCXPTAAR31.163.HIT1.TAAR.2R.320.7tm_1.exons3.LR597570.1.Myripristis_murdjan
ELCFPHLLNTSCRRPIRPRHEAMTIYILLSSISLLTVALNLLFFLAFMQLHTPTNLLLLSLAVSDLLVGLLLMPVEIIYIEACWFLGDLLCTLYYVVDFIVTSSSVGNMVLISIDRYVAICDPLCYPTKVTQKRVKICVRLCWICSVFYSCLLLHDHLGQPGRSNSCYGECVVVINSIAGAVDLVFTFILPITVIIVLYMRVFVVAVSQARAMRSHIVSVTLQRSGTVTAKKSELKAARTLGIVVAVFLICFSPYYIPTLAGQETSIDASSAAVEIWLAHFSSCLNPVIYAFFYPWFRKAIKHIFTLKILQPDSREANIL
>LOCXPTAAR27.164.HIT1.TAAR.2R.327.7tm_1.exons4.LR597570.1.Myripristis_murdjan
MEILEGAELCFPHLLNASCRKKVRPHSEATTIYILLSFISLLTVALNLLTYIVTLQLHTPTNLLLLSLATSDLLVGLLLMPTEIPRTGACWFLGDFMCAACNCLAFTITSTSVGNMVLISVDRYVAICDPLCYPTKVTQRRVQICVCLCWICSVFYNSLMLKDFLIKADRYNSCYGECVIVINYIAGSVDLVFTFMGPITVIIVLYMRVFVVAVSQARAMRSHIVSVTLQPSGTGTAKKSELKAARTLGVVVAVFLLCFCPYYYPALTGQDTENSSSSSAFLVWLLYCNSSLNPVIYAFFYPWFRKSIKLIVTLQILQPDSCGTNIL
>LOCXPTAAR32.166.HIT1.TAAR.2R.330.7tm_1.exons2.LR597570.1.Myripristis_murdjan
METLEGAELCFPHLLNTSCRKNTHPHSSIMLLYILIFSMSLLTVALNLLVIISISHFRQLHTTTNFVLLSLAVSDLLVGLLLMPLEIIRLGSCWFLGDVLCSVLYLLGFIITSASVGNMVLISVDRYVAICDPLRYPITITQTRVQICVCACWTSAVFYSSLILKDVLTQPGRHISCHGQCVIVINYISGAVDLVFTFICPITVIIVLYLRVFVVAVSQARAMRSHIVSVTLQPSGTGTAKKSELKAARTLGIVVAVFLICFCPYYSSCLINQETSSNVFSIKFEVWLLLFNSCLNPLIYALFYPWFRKSIKLIVTLQILQPDSREANIL
>LOCXPTAAR33.167.HIT1.TAAR.2R.330.7tm_1.exons2.LR597570.1.Myripristis_murdjan
METLEGAELCFPHLLNTSCRKNTHPHSGIMLLYILMSSMSLLTVALNLLVIISISHFRQLHTTTNFVLLSLAVSDLLVGLLLMPVEIIRLGSCWFLGDVMCSVLYLLGFIITSASVGNMVLISVDRFVAICDPLRYPITITQTRVQICVCACWTSAVFYSSLILKDVLTQPGSHTSCHGECVIVINYISGAVDLVFTFILPITAIIILYMRVFVVAVSQARAMRSHIVSVTLQPSGTGTAKKSELKAARTLGVVIAVFLICFCPYYSSCLVNQETSSNAFHVKFVVWLLLFNSCLNPLIYALFYPWFRKSIKLIVTLQILQPDSREANIL
>LOCXPTAAR34.170.HIT1.TAAR.2R.331.7tm_1.exons3.LR597570.1.Myripristis_murdjan
METLEGAELCFPHLLNASCRKNTHPRSEVVLLYILMSSISVLTVALNLLAFHQCIKFFVQLHTPTNLFVLSLAVSDLLVGLLLMPGQTAFIHDCWFLGDLVCAMYYLLCFTVTTASIGNMVLISVDRYVAICDPLCYPTKITLRRVKVGVCLCWICSVLCSSLIQKDSLIQPGRYNSCHGDCALVLNYITGAVDLVLTFIGPITVIIVLYMRVFVVAVSQARSMRSHFVSVTLQPSGTGTAKKSELKAARTLGIVIAVFLICFCPSYYPSLAGQETSTQASYLKIVLWMFYCNSSLNPLIYAFFYPWFRKSVKLIVTLQILQPGSCGTNIL
>LOCXPTAAR35.173.HIT1.TAAR.2R.331.7tm_1.exons3.LR597570.1.Myripristis_murdjan
METLEGAEHCFPQLLNTSCRKNTHPRSEVVLLYILMSSISVLTVALNLLAFHQCIKFFVQLHTPTNLFLLSLAVSDLLVGLLVMPGQTAFIHDCWFLGDLVCAMYYLLCFTVTTASIGNMVLISVDRYVAICDPLCYSTKVTLWRVKVGVCLCWICSVLCSSLIQKDSLIQPGRYNSCHGDCALVLNYIAGAVDLALTFFGPITVIIVLYMRVFVVAVSQAHAMRSHIVSVTLQPSGTGTAKKSELKAARILGIVIAVFLICFCPSYSPSLAGQETSSQASHLKIVLWMFYCNSSLNPLIYAFFYPWFRKSVKLIVTLQILQPGSCGTNIL
>LOCXPTAAR36.175.HIT1.TAAR.2R.322.7tm_1.exons3.LR597570.1.Myripristis_murdjan
CFPQLLNTSCRKNTHPRSEVVLLYILMSSISVLTVALNLLAFHQCIKFFVQLHTPTNLFVLSLAVSDFLVGLLLMPGQTAFIYDCWFLGDLVCAMYYLLCFIVTSASVGNMVLISVDRYVAICDPLCYPTKITLRKVKVGVYLCWICSVLCSTVLLKDSLIQPGRYNSCHGDCELVLNYITGAVDLVLTFFGPITVIIVLYMRVFVVAVSQARAMRSHFVSVTLQPSGTGTAKKSELKAARTLGIVIAVFLICFCPSYYASFAGQETSTQASHLKIVLWMFYCNSSLNPLIYAFFYPWFRKSVKLIATLQILQPGSCGTNIL
>LOCXPTAAR37.176.HIT1.TAAR.2R.327.7tm_1.exons2.LR597570.1.Myripristis_murdjan
METLEGAELCFPQLLNSSCRKNTHPRSRVLLLYILMSSISVLTVTLNLLLLMTFCHSRQLHTPTNLFLLSLAVSDFLVGLLLMPVQSVFIDNCWILGDLMCAMYCLLGFIVTTASIGNMVLISIDRYVAICDPLCYPTKITLRRVKVGVCLCWICSVLCSSLIQKDSLIQPGRYNSCHGDCALVLNYIAGAVDLVLTFIGPITVIIVLYMRVFVVAVSQARAMRSHIVSVTLQPSGTGTAKKSELKAARTLGIVIVMFVICVCPYYYPTLSGQETSSHLKILLWMFYCNSSLNPLIYAFFYPWFRKSVKLIVTLQILQPGSCGTNIL
>LOCXPTAAR37.178.HIT1.TAAR.2R.330.7tm_1.exons2.LR597570.1.Myripristis_murdjan
METLEGAELCFPQLLNTSCRKKIRPRSEVVLLYILISSISLLTVALNLLLLMTFCHSRQLRTPTNLFLLSLAVSDFLVGLLMMPVQTVFIDDCWILGDLVCAMYCLLAYIVTTASVGNMVLISVDRYVAICDPLCYPTKVTLRRVKVGVYLCWICSVLCSSLIQKDSLIQPGRYNSCHGDCALVLNYITGAVDLVLTFIGPITVIIVLYMRVFVVAVSQARAMRSHIVSDTLQPSGTGTAKKSELKAARTLGIVIVMFVICVCPYYYPSFAGQETSTQASYLRILLWMFYCNSSLNPLIYAFFYPWFRKSVKLIVTLQILQPGSCGTNIL
>LOCXPTAAR38.180.HIT1.TAAR.2R.320.7tm_1.exons2.LR597570.1.Myripristis_murdjan
ELCFPQLLNASCRRPTRPRSETYILLSSISVLTVALNLLNIMLLFLSRQLHTTTNLLLLSLAVSDFLVGLLVMPVQIILTGACWLVGDLLCPLYYVVEFIITSASIGNTVLISVDRYVAICDPLCYPTKVTLRRVKICVCLCWICSIFYNALIQKDHLTQPGRYNSCYGECVVVINYISGAVDLVFTFIAPVTVIVVLYMRVFVVAVSQARAMRSHIVSVNLQPSGTVTAKKSELKAARTLGVVIAVFLICAFPYYCASLAGQADLLTAAFLAFENWLFYFNSCLNPVIYAFFYPWFRKTIKHIVTLKILQPDSCEANIL
>LOCXPTAAR39.181.HIT1.TAAR.2R.325.7tm_1.exons2.LR597570.1.Myripristis_murdjan
LEGAELCFPELLNTSCRKKVRPHSEAIIISILLFSISLITVALNVLVIISISHFRQLHTPTNLLLLSLAVSDLLAGLLLPVEFLFAEACWLSGDLVCTLSFFLVFSVVSVSVGNMVLISIDRYVAICDPMHYPIKMTQTRVRIYVCLCWICALFYSSLILKDHLKQPGMFHSCVGECVVVLNYIAGTVDLVFNFIVPITVIVVLYMRVFVVAVSQARAMRSQTVAVTHQRPGTVTAKKSEMKAARTLGVVISVFLICVCPYYCVSLAGGDSLDSASSVIFFTFLSYLNSCLNPVIYAFFYPWFRKAIKLIVTLQILQPGSREANI
>LOCXPTAAR40.183.HIT1.TAAR.2R.321.7tm_1.exons2.LR597570.1.Myripristis_murdjan
ELCFPELLNTSCRKKVRPHSEAMLFYVLLSCVSVLTVALNVLVIISISHFRQRHTPTNLLLLSLAVSDLLAGLLLPVEVLFVEACWLYGDFACTLSFFVVFSIISVSVGNMVLISIDRYVAICYPLHYPTKMTQTRVRIYVCLCWICALFYSSLILKDQLRQPGMFHSCVGECVVVLNYTAGTVDLVFNFIVPITVIVVLYMRVFVVAVSQARAMRSQTVAVTHQRSGTVTAKKSEMKAARTLGVVISVFLMCFCPYYCATLAGENSLVSASSLDFLTFLFYLSSCLNPVIYAFFYPWFRKSIKLIVTLQILQPGSRGANL
>LOCXPTAAR41.185.HIT1.TAAR.2R.325.7tm_1.exons2.LR597570.1.Myripristis_murdjan
LDGAELCFPELLNTSCRKKVRPHSEAMLFYILLSCVSVLTVALNVLVIISISHFRQRHTPTNLLLLSLAVSDLLAGLLLPVEILFSGACWLYGDFVCTLSFFVVLSVISVSVGNMVLISVDRYVAICYPLHYPTKMNQTRVRIYACLCWICALFYSSLILKDQLKQPGMFHSCVGECVVVFNYIAGTVDLVFNFIVPITVIVVLYMRVFVVAVSQARAMRSQTVAVTHQRPGTVTAKKSEMKAARTLGVVIFVFLMCYCPYYCFILAGNTSLVSASSLDFFTLLVYLNSCLNPVIYAFFYPWFRKSIKLIVTLQILQPGSRGANL
>LOCXPTAAR42.186.HIT1.TAAR.2R.321.7tm_1.exons2.LR597570.1.Myripristis_murdjan
LEGAELCFPELLNTSCRKKVRPHSEAMLFYILLSCVSVLTVALNVLVIISISHFRQRHTPTNLLLLSLAVSDLLAGLLLPVEVLFTEACWLFGDLACTLSFVVVFSVISVSVGNMVLISIDRYVAICYPLHYPTKMTQTRVRINVCLCWICALFYSSLILKDQLKHHSCVGECVVVLNYIAGTVDLVFNFIVPITVIVVLYMRVFVVAVSQAHAMRSQTVAVTHQRPGTVTAKKSEMKAARTLGVVILVFLMCYCPYYCFILAGENNLVSASSLDFFTFLFYLNSCLNPVIYAFFYPWFRKAIKLIVTLQILQPGSCEANL
>LOCXPTAAR43.189.HIT1.TAAR.2R.320.7tm_1.exons2.LR597570.1.Myripristis_murdjan
ELCFPELLNTSCRKKVRPHSEAMLFYILMSCVSVLTVALNVLVIISISHFRQRHTPTNLLLLSLAVSDLLAGLLLPVEVLFAEACWLFGDLVCTLSFFVVFSVISVSVGNMVLISIDRYVAICYPLHYPTKMTQTRVRIYVCLCWICALVYSSLILKDHLKQPGMFHSCVGECVVVLNYIAGTVDLVFNFIVPITVIVVLYMRVFVVAVSQARAMRSQTVAVTHQRPGTVTAKKSEMKAAGTLGVVILVFLLCVCPFYGFILAGENVVSDSSVDFFTFLFYLNSCLNPVIYAFFYPWFRKSVKLIVTLQILQPGSREANL
>LOCXPTAAR44.191.HIT1.TAAR.2R.323.7tm_1.exons2.LR597570.1.Myripristis_murdjan
LEGAELCFPELLNTSCRKKVRPHSEATLLYILLSCISLLTVALNVLVIISISHFRQLHTPTNLLLLSLAVSDLLCGLLLPVEFLFAEACWLFGDLVCTLSFFLVFSVISVSVGNMVLISVDRYVAICYPLRYPTKMTHRRVQICVCLCWLISAFCSSLTINDLLIQPGRYNSCVGECVVVLNYIAGTVDLVLSFIIPFTIIIVLYMRVFVVAVSQARAMRSQTVAVTHQRSGTVKKSEMKAARTLGVVISVFVMCFCPYYCVTLAGENSLVSASSLFFFIFLFYLSSCLNPVIYAFFYPWFRKAIKLIVTLQILQPGSHEANI
>LOCXPTAAR45.193.HIT1.TAAR.2R.306.7tm_1.exons1.LR597573.1.Myripristis_murdjan
IVTDTHSTESILLHIFVGSISILALCGNLLVIIAIIYFKQLHTPTNYLILSLAMSDLLVGALVLPLFITLSLNSCWYLADLLQNMARSLDILLGTSSILNLCCISIDRYYAVCHPLRYRNKINVRAAVTMILVTWGVSTLVGTGLVTVGLNDGKCEGQCFAFHIPVSSIVGCALSFYLPAVVVLSIYLKIFLVAQKQARSIQNSNCQSIKSGASVSKMERKATKTLAIVMGAFLICWAPAFTAITLNPLINHSIPMTVIEAFGFLSWSNSVLNPFIYAFFYSWFRVAFRMIISGKIFVGDLTNSKL
>LOCXPTAAR46.195.HIT1.TAAR.2R.315.7tm_1.exons1.LR597573.1.Myripristis_murdjan
HESENVSCIVADTHSTISILLNIFIGSLSVLTICGNLLVIISIIYFKQLHTPTNYLILSLAMSDLLVGALILPFFIALSVNSCWYLGDLVRSMARSLDILLGTSSILNLCCISIDRYFAVCHPLTYRNKINVHAAAIMILVTWGVSTLVGTCIVVVGLNEGKCEGQCLTFDIPISSITGCILSFYLPAAIILSIYLKIFLVAQKQARSIQNSNCQSIKSGASVSKMERKATKTLAIVMGAFLICWAPFFTGVTLNPFINYSVPKAVIEIFGLLAWSNSVLNPFIYAFFYSWFRVAFRMIISGKIFQGDLANSKLL
>LOCXPTAAR47.197.HIT1.TAAR.2R.305.7tm_1.exons1.LR597573.1.Myripristis_murdjan
HVSENVSCIVADTHSTIDILVNIFMGTISVLTVCGNLLVIISIIYFKQLHTPTNYLILSLAMSDLLVGALVLPSFIALSVDSCWYLRDLLQNMARILDILLGTSSILNLCCISIDRYFAVCHPLRYRTKINVHASVMMILVTWGVSALVGVGTVIMGLNEGKCEGQCLTFDIPISSITGCVLSFYLPAGIMLSIYLKIFLVAQKQARSIQNSNCQSIKSGASVSKMERKATKTLAIVMGVFLICWAPFFTGVTINPFINYSVPKAVVEIFTLLAWSNSVLNPFIYAFFYSWFRVAFRIIISGKIF
>LOCXPTAAR47.199.HIT1.TAAR.2R.305.7tm_1.exons1.LR597573.1.Myripristis_murdjan
HESENVSCIVADTHSTIDILVNIFLGSISVLAICGNLLVIIAIIYFKQLHTPTNYLILSLAMSDLLVGALVLPSFIALSVDSCWYLRDLLQNMARILDILLGTSSILNLCCISIDRYYAVCHPLRYTTKMNVRAAVVMILVTWGVSTLVGIGMVVVGPNEGKCEGQCLIFDIPISSVTGCVLSFYLPAVIMLSIYLKIFLVAQKQARSIQNSNCQSIKSGASVSKMERKATKTLAIVMGAFLICWAPFFTGVTLNPFINYSVPKAVVEFFTLLAWSNSVLNPFIYAFFYSWFRVAFRIIISGKIF
>LOCXPTAAR48.201.HIT1.TAAR.2R.320.7tm_1.exons1.LR597573.1.Myripristis_murdjan
DIHLCYQSENVSCIMAVIPSTMRVLLYVFLGSLSVLTLCGNLLIIISIIYFKQLHTPTNYLILSLAMSDLLLGALVLPFIIALSVDSCSYLGDLICNMERSLDVSLSTSSILNLSFISIDRYFAVCHPLRYESKINVRAAVMMILVCWGVSALVGIGMVVVGLNEGKCEGRCFAFNIPVSSITGCVLSFYLPVVIILITYLKIFLVAQKQARSIQNSNCQSIKSGSSVSKREGKATKTLAIVMGAFLICWAPFFTALTLNPLINYSIPITVMEILTLLGWSNSVLNPFVYAFFYRWFRVAFRMIISGKIFVGDFANSKLL
>LOCXPTAAR49.203.HIT1.TAAR.2R.326.7tm_1.exons1.LR597573.1.Myripristis_murdjan
VKDIHLCYQSENVSCIMVIIPSAVRVLLYVFIGSLSVLTLCGNLLIIISIIYFKQLHTPTNYLILSLAMSDLLMGALVLPSVDSCSYLGDLICNVARGLDVSLSTSSILNLCFISIDRYFAVCHPLRYKSKINICAAVIMILVTWGVSALVGIGIIITGLNEGKCQKMKNEKQRPSRCFSFNIDISGITGCVLSFYLPAVIMLSIYLKIFLVAQKQARSIQNSTCQSVKSGASVSKRERKATKTLAIVMGAFLICWTPFFTGMTLNPLINYSIPITVIEIFALLGWSNSVLNPFVYAFFYSWFRVAFRMIISGKIFQGNFANSKLL
>LOCXPTAAR50.204.HIT1.TAAR.2R.314.7tm_1.exons1.LR597573.1.Myripristis_murdjan
FIFNRTDVKDINLCYQSENVSCIMVIIPSAVRVLLNVFIGSLSVLTLCGNLLVIISIIYFKQLHTPTNYLILSLAMSDLFMGALVLPSVDSCSYLGDLICKMGRSLDVFLGTSSILNLCFISIDRYFAVCHPLRYENKINVRAAVIMILVTWGVSALVGIGVIITGLNEGKCEGRCFSFNIDISGITGCVLSFYLPAVIMLSIYLKIFLVAQKQARSIQNSNCQRVKSQASVSKMERKATKTLAIVMGAFLICWTPFFTGMTLNPLINYSIPVTVIEIFSLLGWSNSVLNPFVYAFFYSWFRVAFRMILSGKIF
>LOCXPTAAR51.205.HIT1.TAAR.2R.319.7tm_1.exons1.LR597573.1.Myripristis_murdjan
FIFNRTDVKDIHLCYESENVSCIMVIIPSAVRVLLYVFLGSLSVLTLCGNLLIIISVIYFKQLHTPTNYLILSLAMSDLLVGALVLPFIIAYSVDSCSYLADLICKIRNSFDVSLSTSSILNLSFISIDRYFAVCHPLRYESKINICAAVIMILVCWGVSTLVGTGVIITGLNEGKCDGRCFAFNTPVSSITGCFFAFYLPVVIILSTYLKIFLVAQKQARSIQNSNCQSVKSGASVSKTERKATKTLAIVMGAFLICWTPFFTGVTLNPLINYSIPITVIEIFALLGWSNSVLNPFVYAFFYSWFRVAFRMIISGKIF
>LOCXPTAAR52.207.HIT1.TAAR.2R.319.7tm_1.exons1.LR597573.1.Myripristis_murdjan
FIFNRTDVKDIHLCYQSENVSCIMAIIPSTIRVLLYVFLGSLSVLTLCGNLLVIISIIYFKQLHTPTNYLILSLAMSDLLVGALVLPFIIALSVDSCSYLGDLICNVARGLDVSLSTSSILNLCFISIDRYFAVCHPLRYKSKINARAAVMMILVCWGVSALVGIGMVVVGLSEGKCEGRCFAFNIDISGITGCVLSFYLPVVIILSTYLKIFLVAQKQARKIQNSNCQRVKSEASVSKMERKATKTLAIVMGAFLICWTPFFTGMTLNPLIHYSIPITVIEIFTLLGWSNSVLNPFVYAFFYSWFRVAFRMIISGKIF
>LOCXPTAAR53.208.HIT1.TAAR.2R.319.7tm_1.exons2.LR597573.1.Myripristis_murdjan
VNSRTDVKDVHLCYQSENVSCMMAIIPSTVHVLLYIFLGSLSVLTLCGNLLIIISIIYFKQLHTPTNYLILSLAMSDLLVGALVLPFIIALSVDSCSYLADLICKMGRSLDVFLGTSSILNLCFISIDRYYAVCHPLRYESKMNVRASVMMILVCWGVSALVGISVIIMGLKEGKCEGHCFSFNIDISGITGCVLSFYFPAVIMLSIYLKIFLVAQKQARSIQDSNCQSIKSGASVSKMERKATKTLAIVMGAFLICWAPAFTALTLNPLINYSIPITVIEVFAILGWTNSVLNPFIYAFFYSWFRVAFRMIISGRIFH
>LOCXPTAAR54.209.HIT1.TAAR.2R.316.7tm_1.exons2.LR597573.1.Myripristis_murdjan
NRTDVKDIHLCYQSENVSCIMAIIPSTMHALLYVFLGSLSVLELCGNLLIIISIIYFKQLHTPTNYLILSLAMSDLLVGALVLPFIIALSVDSCSYLADLICKMGHSLDVFLGTSSILNLCFISIDRYYAVCHPLRYESKINVRAAVMMILVCWGVSALVGIGVIIMGLKEGKCEGRCFSFNIDISGITGCVLSFYLPAVIMLSIYLKIFLVAQKQARSIQNSNCQRVKSGASVSKMERKATKTLTIVMGAFLICWAPAFTAVTLNPLINYSIPIFVIEVFTMLGWSNSVLNPFIYAFFYSWFRAAFRMIISGRIF
>LOCXPTAAR55.210.HIT1.TAAR.2R.321.7tm_1.exons2.LR597573.1.Myripristis_murdjan
FIFNRTDVKDIHLCYQSENVSCIMAVIPSTIRALLYVFLGSLSVLTLCGNLLVIISIIYFKQLHTPTNYLILSLAMSDLLVGALVLPFFIALSVNSCSYLADLICKMGRSLDVFLGTSSILNLCFISIDRYYAVCHPLRYESKINVRAAVMMILVCWGVSAFVGIGVIIMGLKEGKCEGRCFSFNIDISGITGCLLSFYFPAVIMLSIYLKIFLVAQKQARSIQNSNCQRVKSGACVGKMERKATKTLTIVMGAFLICWAPNFTAVSLNPLINYSIPITVIEVFTMLGWSNSVLNPFIYTFFYSWFRVAFRMIISGKIFQG
>LOCXPTAAR56.211.HIT1.TAAR.2R.322.7tm_1.exons1.LR597573.1.Myripristis_murdjan
VKDIQLCYQSENVSCITVIIPSTILALLYVFLGSLSVLTFCGNLLIIISIIYFKQLHTPTNYLILSLAMSDLLVGALVLPFIIALSVDSCSYLADLICKMGRSLDVFLSTSSILNLSFISIDRYYAVCHPLRYGSKINTRAAVMMILVCWGVSALVRIGVIIMGLKEGKCERRCFAFNIDISGITGCVLSFYLPVVIILSTYLKILLVAQKQARSIQNSNCQSIKSGASVSKMERKATKTLAIVMGAFLICSVPAFTTVTLNPLINYSIPISVIELFTMLGRSNSVLNPFIYAFFYSWFRVAFRMIISGKIFQGNFANSKLL
>LOCXPTAAR57.212.HIT1.TAAR.2R.287.7tm_1.exons3.LR597573.1.Myripristis_murdjan
FIFNRTDVKDIQLCYQSENVSCIMVIIPSAVRVLLYVFLGSLSVLTLCGNLLIIISIIYFKQLHTPTNYLILSLAISDLLVGALVLPFIIALSVDSCSYLADLICKMARSLDVFLGTSSILNLSFISIDRYYAVCHPLRYESKINVRAAVVMILLSWGVSALVGIGVIIMGLKEGKCEGRCFSFNIDILGITGCVLSFYFPVVIMLSIYLKIFLVAQKQARSIQNSNCQSIKSGARAATIRHRVYVALTIVMGAFLICWAPNFTATALNPLINYSIPITVMEVFTML
>LOCXPTAAR57.213.HIT1.TAAR.2R.319.7tm_1.exons1.LR597573.1.Myripristis_murdjan
FIFNRTDVKDIHLCYQSENVSCIMVSIPSAVRVLLYVFLGSLSVLTFCGNLLIIISIIYFKQLHTPTNYLILSLAMSDLLVGALVLPFIIALSVDSCSYLADLICKMGRSLDVFLGTSSILNLSFISIDRYVAVCHPLRYESKINVRAAVIMILLSWGFSALIGIGVIIMGLKEGKCEGRCFSFNIDISGITGCVLSFYLPAVVMLSIYLKIFLVAQKQARSIQNSNCQSIKSGASVSKMERKATKSLAIVMGAFLICWAPNFTATALNPLINYSIPITVIEVFAIFGWTNSVLNPFIYAFFYSWFRVAFRMIVSGRIF
>LOCXPTAAR59.214.HIT1.TAAR.2R.306.7tm_1.exons1.LR597573.1.Myripristis_murdjan
MTIIPSTIRVLLYVFLGSISVLTLCGNLLVIIAIIYFKQLHTPTNYLILSLAMSDLLVGALVLPLVIVFSVSSCWYLGDFICKIRHSFDVSLTTSSILNLCFISIDRYVAVCHPLRYKSKINARASAIMILLSWGVSALVGIGITTVGLNEEKCEQLCFSFHIPVSGIIGCVLSFYLPAVIMLSTYFKIFLVAQKQAHSIQNSNCQSVKSGASVSKMERKATKTLAIVMGAFLICWTPFFTGMTLNPLINYSIPITAIETFALLGSSNSVLNPFIYAFFYSWFRVAFRMIISGKIFQGNFANSKLL
>LOCXPTAAR59.215.HIT1.TAAR.2R.334.7tm_1.exons1.LR597573.1.Myripristis_murdjan
MEYELIFNMTNTGKDIHLCYESDNVSCKMAIIPSTIRVLLYVFLGSISVLTLCGNLLVIIAIIYFKQLHTPTNYLILSLAMSDLLVGALVLPLVIVFSVSSCWYLGDFICKIRHSFDVSLTTSSILNLCFISIDRYVAVCHPLRYKSKINARASAIMILLSWGVSALVGIGITAVGRNEEKCEQLCFSFHIPVSGIIGCVLSFYLPAVIMLSTYFKIFLVAQKQAHSIQNSNCQSVKSGASVSKMERKATKTLAIVMGAFLICWTPFFTGVTINPLINYSIPITAIETFALLGSSNSVLNPFIYAFFYSWFRVAFRMIISGKIFQGNFANSKLL
>LOCXPTAAR60.216.HIT1.TAAR.2R.322.7tm_1.exons1.LR597573.1.Myripristis_murdjan
VKDQHLCYESENVSCMVADSHSPAGKFYSFILGSLSVFTTCGNLLIIISIIYFKQLHTPTNYLILSLAMSDLLVGALVLPLVIVFSVSSCWYLGDFICKIRHSFDVSLSTSSILNLCFISIDRYYAVCHPLRYKSKINVCAAVMMILVCWGVSAMVGIGVIIMGLKEGKCEGRCLSFNIDISGIIGCILSFYLPAVIMLSIYLKIFLVAQKQARSIQNSTCQSVKSGASVSKMERKATKTLAIVMGAFLICWTPFFTVMTLNPLINYSVPSTAIEIFALLGSSNSVLNPFIYAFFYSWFRVAFRMIISGKIFQSDFSNSKLL
>LOCXPTAAR61.217.HIT1.TAAR.2R.321.7tm_1.exons1.LR597573.1.Myripristis_murdjan
FIFNRTDVKDQHLCYESENISCMVADTHSPVGKFYSFILGSLSVFTTCGNLLIIISIIYFKQLHTPTNYLILSLAMSDLLVGALVFPFVLALYVSSCWYLEDLICRIRHSFDVLLSTSSILNLCFISIDRYYAVCHPLRYKSKINVCAAVMMILVCWGVSALVVVGTVILGLKEGKCEGRCLSFNIDISGITGCILSFYLPAVIMLSIYLKIFLVAQKQARSIQNSNCQSVKSGASVSKMERKATKTLAIVMGAFLICWTPFFTVMTLNPLINYSVPSTAIEIFALLGSSNSVLNPFIYAFFYSWFRVAFRIIISGKIFQS
>LOCXPTAAR61.218.HIT1.TAAR.2R.321.7tm_1.exons1.LR597573.1.Myripristis_murdjan
FIFNRTDVKDQHLCYESGNVSCMVADTHSPVGKLFSFVLGSLSVLTLSGNLLIIISIIYFKQLHTPTNYLILSLAMSDLLVGALVFPFVLALYVSSCWYLEDLICRIRHSLDVLLSTSSILNLCFISIDRYYAVCHPLRYKSKINVCAAVMMILVCWGVSAMNGVGTVIMGLKEGKCEGRCPSINIDISGITGCILSFYLPAVIMLSIYLKIFLVAQKQARSIQNSNCQSIKSGASVSKMERKATKTLAIVMGAFLICWTPFFTVMTLNPLINYSVPSTAIEIFALLGSSNSVLNPFIYAFFYSWFRVAFRMIISGKIFQS
>LOCXPOra1.6.HIT1.Ora.2R.315.V1R.exons1.LR597554.1.Myripristis_murdjan
MPSEEFIRGMLYLSLTVVGIPGNTAVILSLLLALYQENHLLPADAIILHLACVNLLVVAVRCLLETLASFRMASIFGDTGCKAIIFVYRTSRSLSIWLTFILSAYQCLSIAPPGSRWASVRALAAQYLGLVFLLLWIINTCMSSAAILFSLGTKNDSSLTNHGINVQFCYVSFPSKLSKQANGAAQVGRDVVPMALMTLASLIILVFLYKHSRQVKGLRSSSSGGSSGAERRAAKAVVALVTLYVVLYGVDNGLWVYTLTVKKTMSSSLISDMRIFFSSLYAAVSPLVIIASNRKVNGRLRCIVPKKPVQDKATS
>LOCXPOra2.7.HIT1.Ora.2R.313.V1R.exons1.LR597554.1.Myripristis_murdjan
MDLCVTIKGVSFLLQTGMGILGNTVVLMAYAHIVYAERTLLPVDMILCHLAFANLMLLLTRCVPQTMTVFGLRDLLNDAGCKVVIYSYRIGRALSVCITCMLSVFQAATVAPAGPRLSRLKAMLPSLILPTFAGLWLLNMAICIAAPFFSIAPRNGTVPAFTLNLGFCHVDFRDNLSYVINGAAVTGRDFAFVGLMLASSGYILLLLHRHSHQVRKIRRSQHGGAETRAAKTVVTLVVLYVVFFGIDNIIWIYMLTVAKVSPVVADMRVFFSSCYASLSPYFIISSNKKVKMKIVCTAEQDQPSVDTQESSDK
>LOCXPOra3.8.HIT1.Ora.2R.364.7tm_1.exons2.LR597554.1.Myripristis_murdjan
MSEVLTVDAILFGLLVFSGILGNILVIHVVLQSAIESPSRRLPPSDTILVHLSLANLLTSLFRTVPIFVSDLGLDVSLAPGWCRLFMLLWVWWRAVGCWVTLALSAFHCTTLRRQHIAFGPLAQQRERRRVWVILGLVWGANLAFSLPALVYTTHVHGNATVELMVISCTTRPLLGCVWEFPSNEQGAAFASSSLALNEVAPLVLMVCTNLATLHALAKHIRAVTSGGESGVNHSELDRHVASERKAGHVIMCLVSLFVVCWALQVAAVTYYNHDGGHHAEGLLTVSHFSASLFVGFSPMVVALGHGKLRRRIMGMIMGWTDAVKCCCEDAEGESKSPENNGKKTNQTIFFVQKEREVITVEEN
>LOCXPOra4.9.HIT1.Ora.2R.328.7tm_1.exons4.LR597554.1.Myripristis_murdjan
ASMEETEELVGMGLRVSVSPVQTAFYVILVMLGILGNATVVGVIGESVLKDPGGGRNSDIIIMNMALSNLLVSVLRNTLLVISDLGLELYSSKEWCQFLMGIWVWLRSVNVWSTLFLSAFHLQTLRRVAPSMGTIHGPRGPPKTLLLGLGLIWIVNFIYSIPAHIFSTSGNENSTETLMLVSSTTRPLLGCVWNFPTSYSGLAYATTSMVIHETIPIILMAFTNLGSLYTLYAHGRMRSSGQDAPTIKRVPAERRAAKVILALIMLFIASWGTSIISVNYFNYNRGSSAEFLLVIARFANIIFIAMSPVVLAVGHRRLRSVIKSVLAH
>LOCXPOra5.10.HIT1.Ora.2R.303.7tm_1.exons1.LR597573.1.Myripristis_murdjan
MTVFSVELLGLRIFVSIIGIMGNVFLILSLAQTKFSRVKPFEFFLLGLAASNLETLVIVDIYDLTMLTESSISSTWVCQSLKFLTVFGETSSILFTVLISIFRYQKLRDGNRRVNLPVFLDSIRSAWMVSVFCVTLALLLSAPIYDMNTSNNVDNLTSTSSGCPLDFFQCYRDHCPAKNLAYKYFFILVSNLLPLLIVTATGCLIITVLLSQQRMITPALSVSTSQQSCKRSKYPRFQRSTLAVLAAMVLFQVEWTLYLVFHLAFSPDDFRFWSEIEFFIATSYTTGSPYVYGIGNNIFSLKN
>LOCXPDreOlfCc1.186.HIT1.OlfC.1R.771.ANF_receptor.exons16.LR597562.1.Myripristis_murdjan
SHLLLGLCAFLHFHKSVSAESTCKLKAKFNLNGYKDVEKKKVVVGGMFPVHQRVTSTDGNTSSVPVSSGCEGFNFRTFRWTQTMLFAIEEINLRTDLLPKTDLGYVIYDSCFTISKAVEGTLTYLTGQDEAVPNYRCGDGAPLAALVGAGGSDLSIATARILGLYHFPQVSYFSSCSALESKFQFPTFLRTIPNDVHQSTAIAKLVLHFGWTWVGTIAADDDYGKYGIKEFKEQVEEAGVCISFSETLPKVSSPEDIQRIVDTVVESTAKIIVVFSSDVDLSPLIVELLRHNVTNRTWIASEAWVTSALINQPGVSSVLGGTLGFGVKRANIPGLQSYLLSLDPYADSLTEEFWETAFNCTLNYAARAVPDGLCTGKESLQRLNSTYSDVSQLRITYNVYKAVYAVAHALHNLEHCVPGQGPFNRNSCAEITSFEPWQLMYYLKNVRFNVPHTEEEIFFNDGDVDGYYDIINWQVKGDGELSYVIVGSYNGTAQPEARMTIQNESIVWNNEDVEHPRSVCSENCQPGTRKGIRQGEPVCCFDCIPCADGEISNTTNARECIQCSEDYWSNAVRDTCVPKTIEFLAFGEPLGITLIVISAFGALVTIAVGVVFIVNLGTPLVKANDALLSFSLLFSLVVTFLCSIVFLGEPQPWSCMTSQVALALGFALCLSSIMGKAAVLMLRAQALKAARAKAKAAAKAAKAAAEAAANSGNPDVIVTNTNNNNNTDSNPGEGDSCCGNTDTGGGMHSVAHHPPSTSCQEHCSPKCEDHP
>LOCXPDreOlfCa1.183.HIT1.OlfC.1R.797.ANF_receptor.exons7.LR597565.1.Myripristis_murdjan
MINAIETMNESPLLRDVGVTLGYRIHDSCSDVSTALRATADFTQQDDCGQGSNASTCAQPVIAVVGASYSEMSIAVARLLTLKMIPQISYSSTAVILSDKSRFPAFMRTIPNDKYQTAAMVRFLNDFGWNWVGIVTTDGDYGRSALDSFVSQASEKGICMAFKVVIPGSVTGQDVNSAIRKAAATIHKNHKAKAIVSFIKPTHMKHLLQELRDEAERQGQGTESMRRVWVASDNWSSSSSVQGTLTLQDMGHVVGFTFKRGNLSSFNQYLDRLEAAGRHGAGNNTFLEEFYTQLNASSSVSEAVENLREYTHPHTTFNVEMAVSAVAHAVAFLCRSRDCKRPGAVQPWEVLNTMRIRGFKHREQTYKFDKKGDINLGYDVTLWRAERGTTDVHDVVAEYHPLNNSITYSNHSSSTQLPDLKHIISKCSNSCTPGEFKKTAEGQHTCCYECYCTRGNQCSIPLDMDQCLSCDTETEWAGEGSSNCTLKTLEFFSWRDGFAVVLLTFAALGILLVLLVSALFLQHRDTPIVKAAGGLLCQVILFSLVGSFISAILFVGRPTSLQCKARQVLFGVSFTLCVSCILVKSLKILLAFQFNPELQGLLRRLYQPHVIISGCVALQLVTCICWLILKSPVNHVSRNSKTLLENCHEGSHVAFGVMLGYIAVLALVCFVCAYKGRKLPQKYNEAKFITFSMLLYLISWMLFVPVYVTTEGIYLPAVEMVVILISNYGILSCHFFPKCYVILFRKEQNTQSAFKKNLYEYSRKTTESLSVSETSLPEQKSSSQLFIISTPSLYVPE
>LOCXPOlfC1.96.HIT1.OlfC.2R.799.ANF_receptor.exons10.LR597562.1.Myripristis_murdjan
VVEPNLSFTSIPPPTKCTKFNFRTFRWLQTMIFAIEEINKDQKLLPNITLGYKIYDSCSTPYHALRAANELMGAEEGSEDKGEKKVNGTNGSCHGAVPVLIGDGGSTQSLVVARFLGVFHVPQVSYFSSCACLSNKKEFPAFLRTMPSDLFQVDALVQLVKHFRWTWVGVIAGDDAYGRGGANIFAEEVAKFGACLALHEIIPKNHAKAAMAAIVSRIRSSGARVILVFAVEQDTTALFDEVLRHEDVGSMGFAIRRANIPGLQDFLLRLHPSNPDALDNPFLIPFWEEVFGCSLSVGSEGQEHGDGGKPPCSGAEELGSVRNIYSDVSQLRISYNVYKAVYAIAHSLEAMRRCEKGKGPFPLHACPDIDSIQPWQLLHYLKQVEYMNAFGDETKFDQNGDPMAMYDLVNWQLTSKGEIKFVTIGKFDKTTTVGKQKLQIQERNIVWNGNQTTVPLSVCSSICSPGTRKAIRPNFPICCHDCVACTAGEISNQTDAIECVRCLPEFWSNAENTACIPKEVEFLSFSDTMGITLMAVALLGFFCTCIVVVIFSCYKSTPIVRANNSELSFLLLFSLTLCFLCSLTFIGRPSDWSCMLRHTAFGITFVLCISCVLGKTIVVLMAFRATLPGSNVMKWFGPAQQKAIITLCTLVQVVICTVWLVVTPPTPRQLMPRESAIIILLCDEGSALAFSLVLGYIGLLACLCLILAFLARKLPDNFNEAKLITFSMLIFCAVWVAFVPAYISSPGKYSTVTEIFAILASSYGLLICIFAPKCYIILLRPEKNTRKHFISKITTDNLF
>LOCXPOlfC2.102.HIT1.OlfC.2R.851.ANF_receptor.exons6.LR597562.1.Myripristis_murdjan
LFMFGVMGAFGAEEEAALCWMLGSPEFPLLSKEGDIIIGGAFSIHTQIAKPLLSFTDPPKRLICSRFNFREFRFVQTMIFAIEQINNSTSLLPNVPIGYKIFDSCSSTVSATRAVMALMNGQERTLGKNCSSKSSVHAIIGTSDSSSTIAMLQTSGIFQIPVISHFATCACLSNRREYSSFFRTIPSDYHQSRALAKLVKHFGWTWVGTVRSDSDYGNNGMATFIKAAGQEGVCIEYSEAISRTYPQSQAARVVRVIRNGSARVLVAFLAQRDMDMLLEEAMKQNLTGVQWVGSESWITAGHLATKRHLGILIGSLGFTIRKSKIPGLREFLLQVNPSQNPQSSLLREFWETTFGCSFQSSLDGQSQGRQCSGSERLDDIDNTFTDVSELRISNNVYKAVYAVAHAMHNMLKCRHHGEKLNQSCIWRDKFEPVQVLKNLQRVNFTLHSGERVYFDDYGDPAAMYDLMNWQRSPTGETVFVTVGSYDALLPNGKQFTMNGINITWAAESLKRPQSVCSESCVPGFRQAVIKGKPVCCFSCIACAAGEISNTSDSAECSRCSLEYWSNEDRSLCVPKVVEFLSFEETMGTLLTALSLFGASLTLVVSVVFFQFRDTPLIKASNSELSFLLLFSLTLCFLCSLTFIGRPSDWSCMLRHTAFGITFVLCISCVLGKTIVVLMAFRATLPGSNVMKWFGPAQQRLSVLAFTLIQVVICILWLTVNPPFPFKNMEHHKEKIILECALGSPIWFWAVLGYIGLLAMLCFILAFLARKLPDNFNEAKFITFSMLIFCAVWITFIPAYVSSPGKFTVAVEIFAILASSYGLLFCIFVPKCFIIVLKPELNTKKHLMGKTH
>LOCXPOlfC3.105.HIT1.OlfC.2R.851.ANF_receptor.exons6.LR597562.1.Myripristis_murdjan
LFMLGVMGAFGAEEEAALCWMLGSPEFPLLSKEGDIIIGGAFSIHTQIAKPLLSFTDPPKRLICSRLHFREFRFVQTMIFAIEQINNSTSLLPNISIGYKIFDSCSSTVSATRAAMALMNGQEKTLGKNCSSKSSVHAIIGTSDSSSTIAMLQTSGIFQIPMISHFATCACLSNRREYSSFFRTIPSDYHQSRALAKLVKHFGWTWVGTIRSDNDYGNNGMATFIKAAGQEGVCIEYSEAILRTYPQSQAARVVRVIRNGSARVLVAFLSQIEMDILLEEAMKQNLTGVQWVGSESWITAGHLATKRHSDILIGSLGFTIRKSKIPGLREFLLQVNPSQNPQSSLLREFWETTFGCSFQSRLDGQSQGRQCSGSERLDDVDNTFTDVSELRISNNVYKAVYAVAHAMHNMLKCRHHGEKLNQSCIWRDKFEPVQVLKNLQRVNFTLHSGERVNFDDYGDPAAIYDLMNWQRSPTGETVFVTVGSYNALLPNGKQFTMNGINITWAAEALKRPQSVCSESCIPGFRQAVIKGKPVCCFSCIACAAGEISNTSDSAECSRCSLEYWSNEDRSLCVPKVVEFLSFEETMGTLLTALSLFGASLTLVVSVVFFQFRDTPLIKASNSELSFLLLFSLTLCFLCSLTFIGRPSDWSCMLRHTAFGITFVLCISCVLGKTIVVLMAFRATLPGSNVMKWFGPAQRRLSVLAFTLIQVVICILWLTVNPPFPFKNMEHYKEKIILECALGSPIWFWAVLGYIGLLAMLCFILAFLARKLPDNFNEAKLITFSMLIYCAVWITFIPAYVSSPGKFTVAVEIFAILASSYGLLFCIFVPKCFIIVLKPELNTKKHLMGKTH
>LOCXPOlfC4.109.HIT1.OlfC.2R.851.ANF_receptor.exons6.LR597562.1.Myripristis_murdjan
LFMLGVMGAFRAEEETALCRMLGSPEFPLLSKEGDIIIGGAFSIHAQLAKPLLFFTDPPQRLICSRFNFREFRFVQTMIFAIEQINNSTSLLPNISIGYKIFDSCTSTVSATRAVMALMNGQERTLGKNCSSKSSVHAIIGTSDSSSTIAMLQTSGIFQIPVISHFATCACLSNRREYSSFFRTIPSDYHQSRALAKLVKHFGWTWVGTVRSDNDYGNNGMATFIKAAGQEGVCIEYSEAISRTYPQSQAARVVRVIRNGSARVLVAFLSYVEMDILLEEAIKQNLTGVQWVGSESWITAGRLATKRHSGILIGSLGFTIRKSKIPGLREFLLQVNPSQNPQSSLLREFWETTFGCSFQSSLDGQSQGRQCSGSERLDDVDNTFTDVSELRISNNVYKAVYAVAHAMHNMLKCRHHGEKLNQSCIWRDKLETVQVLKNLQRVNFTLHSGERVYFDDYGDPAAMYDLMNWQRSPTGETVFVTVGSYDALLPNGKQFTMNEINITWAAETLKRPQSVCSESCVPGFRQAVIKGKPVCCFSCIACAAGEISNTSDSAECSRCSLEYWSNEDRSLCVPKVVEFLSFAETMGTLLTALSLFGASLTLVVSVVFFRFRDTPLIKASNSELSFLLLFSLTLCFLCSLTFIGRPSDWSCMLRHTVFCITFVLCISCVLGKTIVVLMAFRATLPGSNVMKWFGPAQRRLSVLAFTLIQVVICILWLTVNPPFPFKNMEHHKEKIILECALGSPIWFWAVLGYIGLLAMLCFILAFLARKLPDNFNEAKFITFSMLIFCAVWITFIPAYVSSPGKFTVAVEIFAILASSYGLLFCIFVPKCFIIVLKPELNTKKHLMEKTH
>LOCXPOlfC5.112.HIT1.OlfC.2R.851.ANF_receptor.exons6.LR597562.1.Myripristis_murdjan
LFMLGVMGAFGAEEEAALCRMLGSPEFPLLSKEGDIIIGGAFSIHTQIAKPLLSFTDPPQRLICSRIHLREFRFVQTMIFAIEQINNSTSLLPNISIGYKIFDSCSTTVSSARAVMALMNGQERTLGKNCSSKSSVHAIIGTSDSSSTIAMLQTSGVFQIPVISHFATCACLSNRREYSSFFRTIPSDYHQSRALAKLVKHFGWTWVGTVRSDNDYGNNGMATFIKAAGQEGVCIEYSEAISRTYPQSQAARVVRVIRNGSARVLVAFLAQVEMDMLLEEAMKQNLTGVQWVGSESWITAGHLATKRHSGILIGSLGFTIRKSKIPGLREFLLQVNPSQTPQNSLLREFWETTFGCSFQSSLDGQSQSRQCSGSERLDDVDNTFTDVSELRISNNVYKAVYAVAHAMHNMLKCSHHGEKQNQSCIWRDKFEPVQVLKNLQRVNFTLHSGERVYFDDYGDPAAMYDLMNWQRSPTGETVFVTVGSYDALLPNGKQFTMNEISITWAAESLKRPQSVCSESCIPGFRQAVIKGKPVCCFSCIACAAGEISNTSDSSECSRCSLEYWSNEDRSLCVAKVVEFLSFEETMGTLLTALSLFGASLTLVVSIVFFRFRDTPLIRASNSELSFLLLFSLTLCFLCSLTFIGRPSDWSCMLRHTAFGITFVLCISCVLGKTIVVLMAFRATLPGSNVMKWFGPAQRRLSVLAFTLIQVVICILWLTVNPPFPFKNMEHYKEKIILECALGSPIWFWAVLGYIGLLAMLCFILAFLARKLPDNFNEAKFITFSMLIFCAVWITFIPAYVSSPGKFTVAVEIFAILASSYGLLFCIFVPKCFIIVLKPELNTKKHLMGKTH
>LOCXPOlfC6.114.HIT1.OlfC.2R.850.ANF_receptor.exons6.LR597562.1.Myripristis_murdjan
LFIHGVMGAFGAEEEAALCRMLGSPEFPLLSKEGDIIIGGAFSIHTQITKPLLSFTDPPKRLICSRFNFREFRFVQTMIFAIEQINNSTSLLPNISIGYKIFDSCGSTVSATRAAMALMNGQERTLGKNCSSKSSVHAIIGTSESSSTIAMLQTSGIFQIPVISHFATCACLSNRREYSSFFRTIPSDYHQSRALAKLVKHFGWTWVGTVRSDNDYGNNGMATFIKAAGQEGVCIEYSEAISRTYPQSQAARVVRVIRNGSARVLVAFLSHVEMDMLLEEAMKQNLTGVQWVGSESWITAGHLATKRHLDILIGSLGFTIRKSKIPGLREFLLQVNPSQNPQNSLLREFWETTFGCSFQSSLDGQSQGRQCSGSERLDDVDNTFTDVSELRISNNVYKAVYAVAHAMHNMLNCSHHGEKLNQSCIWRDKFEPVQVLKNLQGVNFTLHSGERVYFDDNGDPAAIYDLMNWQRSPTGETVFVTVGSYDALLPNGKQFTMNGINITWAAESLKRPQSVCSESCVPGFRQAVIKGKPVCCFSCIACAAGEISNTSDSAECSRCSLEYWSNEDRSLCVAKAVEFLSFEETMGTLLTALSLFGASLTLVVSIVFFQFRDTPLVKASNSELSFLLLFSLTLCFLCSLTFIGRPSDWSCMLRHTAFGITFALCISCILAKTVAVLIAFRATGPKNTVPQCSALLQRASVLSCTTLQVIVCVLWLTLAPPFPHKNTAHATEKIILECNLGSVIGFWAVLGYIGILAVLCFLLAFLARKLPDNFNEAKFITFSMLIFCAVWITFIPAYVSSPGKFTVAVEIFAILASSFGLLFCIFAPKCYIILLKPERNTKKHMLGRNN
>LOCXPOlfC7.115.HIT1.OlfC.2R.861.ANF_receptor.exons6.LR597562.1.Myripristis_murdjan
MLLIVDLLLLSLLGIRGVNLECQTYGTKELSQFSKEGDIIIGGIFSFHQNPVSVNPTLQVNPGAIQCEGLDPGELQYAYTMIMAIEEINNSSELLPGVTLGYRIFDSCPSIPLSVRASLNLINKYDSGDGSCDKRSTVLAVIGETTSTSTIGIARTMGPFHIPVISHSATCACLSNRREYPSFFRTIPSDLYQSKALAKLVKHFGWNWVGAIRTNSDYGNGGMATFLKAAEKEGVCVEYSVAIYRTDPRKWFLEVVDIIKKSTSKVIVAFADGTDLDILIKELHAQNVTGLQWVGSEGWITYRYIASPINYAVVQGAVGFAALNAHIPGLKEFLANSRPSTTPGDHGLVELWETVFGCAMTPQAVVQSQGSVTACTGKESLWDTHSRFTDVSDASLLNNVYKATYAVAHALHLLFTCQDGQGPFENNSCADRKNIEPWQVLHYLTQVNFTTKIGENVFFDEMGDPVARYALVNWQMDQTGYILFKTIGYYDASMPEGQQFEMKAGVKAIWAGEQLEVPKSVCSESCLPGTRRAFLKGKPICCFDCIACADGEFSNSTNAVKCEKCPPEYKSNKGRNNCDLKAIEFLTFRELMGILLVTFSVFGACLAMTIALIFFHYRQTPLVKANNSELSFLLLFSLTLCFLCSLTFIGRPSDWSCMLRHTAFGITFVLCISCVLGKTIVVLMAFRATLPGSNVMKWFGPHQQRLSVLAFTLIQVVICILWLTINPPFPFKNMEHYKEKIILECALGSPIGFWAVLGYIGLLAMLCFVLAFLARKLPDNFNEAKFITFSMLIFCAVWITFIPAYVSSPGKFTVAVEIFAILASSYGMLFCIFLPKCYIILLKPEKNTKKHLMGKVTSKAI
>LOCXPOlfC8.118.HIT1.OlfC.2R.856.ANF_receptor.exons6.LR597562.1.Myripristis_murdjan
TQSWQEQGFALLQLLLLASLSRAEEPVCRQRGEPEDPQLSKNGDIILGGIFSFHSIWWSRQDNYTHTPSPVQSTSLNFRAFQFAQAMLFAIEEINNSTDLLPGISLGYKMYDTCGSIAMGVRVALALANGNEDKATSSTAPCTRPAQVVAIMGETSSSPCMAIATVIGPFHIPLISHFATCACLSDKVRYPSFLRTIPSDYYQSRALAQLVKHFGWTWVGAIRTNDDYGNNGMAIFTETAKQLGICLEYSVSVFRQEPPENIQRVIDIIKASTSKVIVAFLSHLDMDVLIPELTHHNLTGYQWVGSESWISDFHTASMDKHHILDGAIGLAIPMAHVTGMREFILDVKPFNSSNNELLTEFWETLFDCRFKKTKSSEKNQRYCSGYEDVSGLQNAFTDMSLMPIFNNVYKGVYAVAHALHSALGCKKMCSKKVQPNPFMILQHIKNIQFKTKEGEQVYFNENGDPAAKYEIINWQPRENGTVEFVTVGFYDTTLPADKQLYLYNKSFMWAQNSKQVPLSVCSESCPPGTRKVLQKGKPICCYDCIPCAEGEISNTTDSITCVQCHAEFWSNNKRDDCEKKMTEFLSYEEIMGVLLTAASLLGTMMTTTVAVIFFRNRNTPIVRANNSELSFLLLFSLTLCFLCSLTFIGRPSDWSCMLRHTAFGITFVLCISCVLGKTIVVLMAFRATLPGSNVMKWFGPHQQRLSVLAFTLVQVVICFLWLTISPPFPFKNFHHFKDKIILECALGSAVGFWAVLGYIGLLAIFCFVLAFLARTLPDNFNEAKFITFSMLIFCAVWITFIPAYVSSPGKFSVAVEIFAILASSFGLLICIFIPKCYIMLFKPEKNTKKNMMGKMP
>LOCXPOlfC9.122.HIT1.OlfC.2R.856.ANF_receptor.exons6.LR597562.1.Myripristis_murdjan
TQSWQEQGFALLQLLLLASLSRAEEPVCRQRGEPEDPQLSKNGDIILGGIFSFHSSWKSRQDNYTHTPSPVQCTSLNFRAFQFAQAMLFAIEEINNSTDLLPGISLGYKMYDTCGSIAMGVRVALALANGNEDTATASTATCTRPAQVVAIMGETSSSPCMAIATVIGPFHIPLISHFATCACLSDKVRYPSFLRTIPSDYYQSRALAQLVKHFGWTWVGAIRTNDDYGNNGMAIFTETAKQLGICLEYSVSFFRQDPPEKIQRIIDIIKASTSNVIVAFLSHMDMDVLIHEFTHHNLTGYQWVGSESWISDFHTASMDKHHILDGAIGLAIPMAHVTGMREFMLDVKPFNSSNNELFSEFWETLFDCRFMKTTSSEKNQRYCSGYEDVSGLQNAFTDMSLMPIFNNVYKGVYAVAHALHHTLGCKKMCSKKIQPNPFTILQHIKNIQFKTKEGEQVYFNENGDPAAKYEIINWQPRENGTVDFVTVGFYDTTLPADKQLNLHNKSFMWTQSSKQVPLSVCSESCPPGTRKVLQKGKPICCYDCIPCAEGEISNTTDSITCVQCHAEFWSNKRRDDCEKKMTEFLSYEEIMGALLTAASLLGTIMTTTVAVIFFRNRNTPIVRANNSELSFLLLFSLTLCFLCSLTFIGRPSDWSCMLRHTAFGITFVLCISCVLGKTIVVLMAFRATLPGSNVMKWFGPHQQRLSVLAFTLVQVVICILWLTISPPFPFKNFHHFKDKIILECALGSAVGFWAVLGYIGLLAMLCFVLAFLARKLPDNFNEAKFITFSMLIFCAVWITFIPAYVSSPGKFSVAVEIFAILASSFGLLICIFIPKCYIMLFKPEKNTKKNMMGKMP
>LOCXPOlfC10.126.HIT1.OlfC.2R.855.ANF_receptor.exons6.LR597562.1.Myripristis_murdjan
STQRWPEQGWALLQLLLVVSFSRAEEPVCRQRGEPEDPQLFKNGDIVLGGIFSFHSSWKSRQDNYTHRPSPMQCTSLNFRAFQFAQAMLFAIEEINNSTDLLPGISLGYKIYDACGSIGRGVRVALALANGNEDTATASTATCTRPAQVVAIMGETSSSPCMAISTVIGPFHIPLISHFATCACLSDKVRYPSFLRTIPSDYYQSRALAQLVKHFGWTWVGAIRTNDDYGNNGMAIFTETAKQLGICLEYSVSFFRQDPPEKIQRIIDIIKASTSKVIVAFLSPMDFDILIDAFANHNLTGYQWVGSEGWITDFHTASMDKHHILDGTIGLAIPMAHVTGMREFMLDVKSLNSSSNELFTEFWETLFDCRFMKTTSSEKNQRYCSGYEDVSGLQNAFTDMSLMPIFNNVYKGVYAVAHALHNTLGCKKICRNKVQPNPFTILQHIKNIQFKTKDGEQVYFNENGDPAAKYEIINWQPRENGTVEFVTVGFYDTTLPADKQLNLHNKSLMWAQNSKQVPLSVCSESCPPGTRKVLQKGKPICCYDCIPCAEGEISNITDSITCAQCHAEFWSNERRDDCEKKMTEFLSYEEIMGALLMAASLLGTMMTTTVAVIFFRNRNTPIVKANNSELSFLLLFSLTLCFLCSLTFIGRPSDWSCMLRHTAFGITFVLCISCVLGKTIVVLMAFRATLPGSNVMKWFGPPQQRLSVLAFTLIQVVICILWLTISPPFPLKNFHHFKDKIILECALGSAVGFWAVLGYIGLLAMFCFVLAFLARKLPDNFNEAKFITFSMLIFCAVWITFIPAYVSSPGKFSVAVEIFAILASSFGLLICIFIPKCYIMLFKPEKNTKKNMMGK
>LOCXPOlfC11.131.HIT1.OlfC.2R.861.ANF_receptor.exons6.LR597562.1.Myripristis_murdjan
LRYSIMSTQRWPEQGFALLQLLLVASLSRAEEPVCRQRGEPEEPQLSKNGDIILGGIFSFHSSWRSRQDNYTYRPSPMQCTSLNFREFQFVQAMLFAIEEINNSTDLLPGISLGYKIYDACGSIARGVKVALALANGNEDTPTASTAPCTRPAQVVAIIGETSSSPCMAISTVIGPFHIPLISYFATCACLSDKVRYPSFLRTIPSDYYQSRALALLVKHFGWTWVGAIRTNDDYGNNGMAIFTETAKQLGICLEYSVSFFRQDPPEKIQRVIDIIKASTSKVIVTFLVPVDFDRLIPELIHHNLTGYQWVGTEAWITDFHTATADGHHILNGAIGLAIPKAHVTGMRDFMLDVKSLNSSSNELFTEFWETLFYCRFKKTESSEENQRYCSGYEDVSGLQNAFTDMSLMPISNNVYKGVYAVAHALHSALGCKKICSKKVQPNPVMILQHIKNIQFNTKDGEHVYFNENGDPAAKYEIINWQPRENGTVDFVTVGFYDTTLPADKQLNLHNKSLMWAQNSKQVPLSVCSESCPPGTRKVLQKGKPICCYDCVPCAEGEISNITDSITCVQCHAEFWSNNKRDDCEKKMTEFLSYEEIMGVLLTAASLLGTIMTTTVAVIFFRNRNTPIVKANNSELSFLLLFSLTLCFLCSLTFIGRPSDWSCMLRHTAFGITFVLCISCVLGKTLMVLMAFRATLPGSNVMKWFGPPQQRISVLAFTLIQVVICILWLTISPPFPFKNFQHFQEKIILECALGSAFGFWAVLGYIGLLAIFCFVLAFLARKLPDNFNEAKFITFSMLIFCAVWITFIPAYVSSPGKFSVAVEIFAILASSFGLLICIFIPKCYIILLKPEKNTKKNMMGK
>LOCXPOlfC12.135.HIT1.OlfC.2R.856.ANF_receptor.exons6.LR597562.1.Myripristis_murdjan
TQSWQEQGWALLQLLLVASLSRAEELVCRQRGEPDNPQLSKNGDIILGGIFSFHSSWRSRQDNYTYTPSPMQCTSLNFRTFQFAQAMLFAIEEINNSTDLLPGISLGYKIYDACGSIARGVRMALTLANGNEDTATASTAPCTRPAQVVAIMGETSSSSCMAIATVIGPFHIPLISHFATCACLSDKVRYPSFLRTIPSDYYQSRALAQLVKHFGWTWVGAIRTNDDYGNNGMVIFTETAKQLGICLEYSVSFFRQDPPEKIQRIIDIIKASTSKVIVAFLSPKDFHLLIHEFANHNLTGYQWVGTEAWITDFHTATVDVLHILDGAIGLAIPKAHVTGMRDFMLDVKSLNSSSNELFTEFWETLFDCSFKKTKRPEENQRYCSGYEDVSGLQNAFTDMSLMSISNNVYKGVYAVAHALHHTLGCKKICSNKVQPNPFMILQHIKNIQFKTKEGEQVYFNENGDPAAKYEIINWQPRENGTVEFVTVGFYDTTLPADKQLNLYNKSIMWAQKSKQVPLSVCSESCPSGTRKVLQKGKPICCYDCIPCAEGEISNTTDSITCVQCHVEFWSNERRDDCEKKMTEFLSYEEIMGALLTAASLLGTIMTTTVAVIFFRNRNTPIVKANNSELSFLLLFSLTLCFLCSLTFIGRPSDWSCMLRHTAFGITFVLCISCVLGKTIVVLMAFRATLPGSNVMKWFGPPQQRLSVLAFTLIQVVICILWLTISPPFPFKNFHHFKEKIILECALGSAIGFWAVLGYIGLLAIFCFVLAFLARKLPDNFNEAKFITFSMLIFCAVWITFMPAYVSSPGKFSVAVEIFAILASSFGLLICIFIPKCYIILLKPEKNTKKNMMGKMP
>LOCXPOlfC13.140.HIT1.OlfC.2R.859.ANF_receptor.exons6.LR597562.1.Myripristis_murdjan
IMFTQSWQEQGFALLQLLLVASLSRAEEPVCRQRGEPEDPQLSKNGDIILGGIFSFHSRWRSRQDNYTHRPSPMQCTSLNFRAFQFVQAMLFAIEEINNSTDLLPGIFLGYKIYDACGSIARGVSVALALANGNEDTATSSTAPCTRPEQVVAIMGGTSSSSCMAIATVIGPFNIPLMSNFATCACLSDKVRYPSFLRTIPSDYYQSRALALLVKHFGWTWVGAIRTNDDYGNNGMAIFTETAKQLGICLEYSVSFFRQDPPEKIQRIIDIIKASTSKVIVAFLSPMDLDILIHKFAHHNLTGYQWVGTEAWITDFHTATMDKHHILDGAIGLAIPKAHVTGMREFMLDVKSLNSSSNKLFTEFWETLFDCRFMKTKSSEENQRYCSGYEDVSGLENSFIDMSLMPIFNNIYKGVYSVAHALHSALGCKKICSNKVQPNPFMILQHIKNIQFKTKEGEQVYFNENGDPAAKYEIINWQLRENGTVEFVTVGFYDTTLPADKQLYLHKRSLLWAQNSIQVPLSVCSESCPPGTRKVLQKGKPICCYDCIPCAEGEISNTTDSITCVQCHVEFWSNERRDDCEKKMTEFLSYEEIMGALLTAASLLGTIMTTTVAVIFFRNRNTPIVKANNSELSFLLLFSLTLCFLCSLTFIGRPSDWSCMLRHTAFGITFVLCISCVLGKTIVVLMAFRATLPGSNVMKWFGPPQQRLSVLAFTLIQVVICILWLTISPPFPFKNFHHFKDKIILECALGSSVGFWAVLGYIGLLAMLCFVLAFLARKLPDNFNEAKFITFSMLIFCAVWITFIPAYISSPGKFSVAVEIFAILASSFGLLICIFIPKCYIMLFKPEKNTKKNMMGKMP
>LOCXPOlfC14.143.HIT1.OlfC.2R.856.ANF_receptor.exons6.LR597562.1.Myripristis_murdjan
TQRWSEQGFALLQLLLVASLSRAEEPVCRQREEAEDPQLSRNGDIILGGIFSFHSSWRSRQDNYMDRPSRVQCTSLNFRAFQYAQAMLFAIEEINNSTDLLPGISLGYKIYDACGSIARGVRVALALANGNEDTATASTAPCTRPAQVVAIIGETSSSPCMAIATVIGPLHIPLISHFATCACLSDKVRYPSFLRTIPSDYYQSRALAQLVKHFGWTWVGAIRTNADYGNNGMAIFTETAKQLGICLEYSVSFFRQDPPEKIQRIIDIIKASTSKVIVTFLSHMDLDILIHAFANHNLTGYQWVGTEAWITDFHTATMDKHHILDGAIGLAIPMAHVTGMREFMLDVKSLSSSSNELYTEFWETLFDCRFMKTKSSEKNQRYCSGYEDVSGLQNAFTDMSLMPIFNNVYKGVYAVAHALHHTLGCKIICSNKVQPNPFMILQHIKNIQFKTKEGEQVYFNENGDPAAKYEIINWQPRENGTVEFVTVGFYDTTLPADKQLNLHNKSFTWAQKSKQVPLSVCSESCPPGTRKVLQKGKPICCYDRIPCAEGEISNTTDSITCVQCHAEFWSNERRDDCEKKMTEFLSYEEIMGVLLTAASLLGTIMTTTVAVIFFRNRNTPIVKANNSELSFLLLFSLTLCFLCSLTFIGRPYDWSCMLRHTAFGITFVLCISCVLGKTIVVLMAFRATLPGSNVMKWFGPPQQRLSVLAFTLIQVLICILWLTISPPFPFKNFHHFKDKIILECALGSSVGFWAVLGYIGLLAMFCFVLAFLARKLPDNFNEAKFITFSMLIFCAVWITFIPAYVSSPGKFSVAVEIFAILASSFGLLICIFIPKCYIILFKPEKNTKKNMMGKMP
>LOCXPOlfC13.152.HIT1.OlfC.2R.786.ANF_receptor.exons6.LR597562.1.Myripristis_murdjan
MQCTSLNFREFQFVQAMLFAIEEINNSTDLLPGISLGYKIYDACGSIARGVSVTLALANGNEDTATSSTAPCPRPTQVVAIMGGTSSSSCMAIATVVGPFHIPLMSNFATCACLSDKVRYPSFLRTIPSDYYQSRALAQLVKHFGWSWVGAIRTNDDYGNNGMAIFTETAKQLGICLEYSVSFFRQDPPEKIQRIIDIIKASTSKVIVAFLSPMDFDILIHKFAHHNLTGYQWVGTEAWITDFHTATVDGHHILNGAIGLAIPKAHVTGMREFMLDVKSLNSSSNELFTEFWETLFDCRFMKTKSSEENQRYCSGYEDVSGLENSFIDMSLMPIFNNIYKGVYSVAHALHSALGCEKLCSNKVQPNPFTILQYIKNIQFKTKEGEQVYFNENGDPAAKYEIINWQPRENGTVEFVTVGFYDTTLPADKQLSLYNKSLMWAQNSKQVPLSVCSESCPPGTRKVLQKGKPVCCYDCIPCAEGEISNTTDSITCVQCHAEFWSNERRDDCEKKMTEFLSHEEIMGALLTASSSLGTIMTVTVAVIFFRNRNTPIVKANNSELSFLLLFSLTLCFLCSLTFIGRPSDWSCMLRHTAFGITFVLCISCVLGKTIVVLIAFRATLPGSNVMKWFGPPQQRLSVLAFTLIQVVICILWLTISPPFPFKNFHHFKDKIILECALGSSVGFWAVLGYIGLLAMFCFALAFLARKLPDNFNEAKFITFSMLIFCAVWITFIPAYVSSPGKFSVAVEIFAILASSFGLLICIFIPKCYIILFKPEKNTKKNMMGKMP
>LOCXPOlfC5.154.HIT1.OlfC.2R.833.ANF_receptor.exons6.LR597562.1.Myripristis_murdjan
SVCRLQGRAETPELAQDGDLVIGGIFSFRTGQDHVVNTFQKIPHIRKCKNFNFREFKFAQTMIFAINEINRNPEMLSGVKLGYKIYDNCGTMDILRAALALVSGQKREISEHNCTESDTAQAIIGHSGSRPTIAFAQVVGRFHIPVISHFATCACLSNRKEYPTFFRTIPSDYYQSRALAKLVKHFGWTWIGAIAVENEYGLNGMAAFIQAAQEDGVCIEYSEAFSQSGPAQKLQRIVEIIKRSTSKVIMAFMSHREIKVLAAELYRQNITGLQWVGSDAWITDHSLSDSEGHSILMGSLGFTVSRAQIPGLDEHLRQIQPSQFPDSQFVKDFWEDVFDCSLNGSAKIQRKPCSGSESLQDVESQFTDVSELRFTNNVYKSVYAVAHALHNLFECEDGQGPFSNGSCADTKEIQPWQVLQYLNAVNFTTKEGERVYFDSNGDSPARYELVNLQRSNTGTMEGVTVGTYDASLAGGHQFNMNTISVVWGGGLTKVPVSVCSESCPPGTHKALQKGRPVCCYDCIPCPSGEISNFTDSINCMKCPPEYWPNKHSDVCLPKAIEFLAYDEIMGTLLALFALLGIFLTMITALVFYCHRETPLVRANNSELSFLLLFSLTLCFLCSLTFIGRPSDWSCMLRHTAFGITFVLCISCVLGKTIVVLMAFRATLPGSNVMKWFGPHQQRLSVLAFTLIQVLICILWLTISPPFPFKNFHHFKEKIILECALGSAVGFWAVLGYIGLLAMLCFVLAFLARKLPDNFNEAKFITFSMLIFCAVWITFVPAYISSPGKFTVAVEIFAIQASSYGLLFCIFFPNCFIILFRPEQNTKKHIMGKT
>LOCXPOlfC2.157.HIT1.OlfC.2R.832.ANF_receptor.exons6.LR597562.1.Myripristis_murdjan
VCRLQGTAQPPELTKAGDFILGGIFTFRTGFKGSVPTFQSLPSPPKCLNINTREFKFAQTMIFAIDEINQNPAILPNHTLGYKIYNACGMSNIMKSAIDLANGQRRIIDESNCTKSDTAQAVIGHSGSTPTMGFAQIIGRFHIPVISHFATCACLSNRKEYPTFFRTIPSDYYQSRALAKLVKHFGWTWIGAIAVENEYGLNGMAAFIQAAQEDGVCIEYSEAFSQSGPAQKLQRIVEIIKRSTSKVIMAFMSHREIKVLAAELYRQNITGLQWVGSDAWITDHSLSDSEGHSILMGSLGFTVSRAQIPGLDEHLRQIQPSQFPDSQFVKDFWEDVFDCSLNGSAKIQRKPCSGSESLQDVESQFTDVSELRFTNNVYKSVYAVAHALHNLFECEDGQGPFSNGSCADTKKIQPWQVLHYLQNVNFTTRQGERVYFDKSGDPPSRYEIINLQSVTSERLHVASIGVFDATLPSEHQFIMNGMNIVWGGGRNTVTVSVCSETCLPGTRKVLRKGRPVCCYDCTPCPDGEISNTTDSVECLKCPIEYWPNVRGDTCILKETEFLSYTEIIGVILIFFSLMGVILTTFIAIIFFQFRETPLVRANNSELSFLLLFSLTLCFLCSLTFIGRPSDWSCMLRHTAFGITFVLCISCVLGKTIVVLMAFRATLPGSNVMKWFGPPQQRLSVLAFTLIQVVICILWLTINPPFPVKNMSLLQNKIILECALGSPVWFWAVLAYIGLLAILCFVLAFLARKLPDNFNEAKFITFSMLIFCAVWITFIPAYVSSPGKFTVAVEIFAILASAYGLLFCIFIPKCFIILLRPEENTRKHVMGKT
>LOCXPOlfC15.162.HIT1.OlfC.2R.840.ANF_receptor.exons6.LR597562.1.Myripristis_murdjan
TIILFILLAETKSENQTCKVIGQTGFMEFSKDGDLIIGGVFSLSGTRKIEDNGYQALPYTYCTRRNDRELKFARTVIFTVEEINRDSKLLPGMTLGYRLYNGCGSENLVRAAVEAVNGEEQSCKSRIQALLGHSSSGVSEDINTILGPLSIPQVSHLSTCACLSDKKLYPTFFRTVPSDRFQIIALLKLMEYFDWRWVGIIHSPSMYATQATTEFIKEAKKEGICVEYMKSFSRSSTTSDSITTAEIIRSSSSKVVLLFMSLSYTKAFLKIMEGRNITGKQWLGSESWITQTDLASATRKSILQGAMGFAIPEASIPGLAEFLLNLKPSDEPESAMIRAFWEDVFHCSFTPSNTSAMCNGTEDLRTISNDYTDMTEFRAVNNVYKAVYAVAHALHALLQCRNASNPTTGKQNCTLTLQVLEHLRLVNFTTQDGDKVLFDENGDTVAQYDLVNWQMREDGSVEIVSIGEYDSSSSEGKNFKLNDITKIIWGGNHVEIPRSVCREPCPPGTRKAINKRKPICCFDCFECPEGTISNQTNAPECLICPPEFWPNDRKDQCLPKPTEYLSYKEIMGALLTIFCCLGVFLSLLTSIIFLVHKETPIVKANNSELSFLLLFSLKLCFLCSLTFIGRPSDWSCMLRHTAFGITFVLCISCVLGKTIVVLMAFRATLPGSNVMKWFGPPQQRLSVLAFTLVQVVICILWLTINPPFPNRNMNYYKEKIILECALGSAIGFWAVLGYIGLLALMCFILAFLARKLPDSFNEAKFITFSMLIFCAVWITFIPAYVSSPGKFTVAVEIFAILASSFGLLICIFVPKCYIMIFKPEQNSKKHMMGKIPSRTL
>LOCXPOlfC16.165.HIT1.OlfC.2R.850.ANF_receptor.exons6.LR597562.1.Myripristis_murdjan
LESVMLFSLFILFLKTASGCELLGRFEMPSFLKQGDVMIGGIFPIFNKQVSSTTSFERDPPGVRCAEFDLRAFRWTQVMIFAIEEINKHPTLLPNISLGYRILNSCASPTNTLRAALTLVGSPAEMESNSLCPPSISAVIAESGSSQSLAVAEVLGPFQVPIVSYFSTCACLSDKTKYPTFFRTIPSDFYQAKALAALVKRFGWQWIGAIQSDNDYGRNGILAFTKEVKKLGVCVAFVGTVLRTYKMDKILHVVEMIKQSTVKVILAFVPEGDLYPLMKEVVKQNITGIQWIASEAWITAARPSTPAIYRSFGGAIGFVARKMAIPKLRPFLAGISPYTNTGAAFVRDFWEVMVGCRPPLSGELPGTQAKSEMCTGAESLMNSQDAFFNVTELRVSYNVYKAVYAVAHALHHLLFCQPFEEKPVRPCLNISEIQPKEVTGHLQRVHFTNQFGETVFFDQNGDPPASYDIINWQLRDGQVQHVTVGHFASAANREYELSIQEEKIVWRTGKMVPQSVCSAVCPVGTRRAQIQGKPTCCFDCIPCTDGTIANSTGAAECTPCPQEYWSNGRRDKCILKTVEFLSYHEPMGIALIAVSLLGAFLSLATMLVFIRYRETPVIKASNSELSCFLLFSLFMCFLCPLTFIGRPTVWTCMLRHTAFGVTFALCISCVLGKTIVVVTAFRATVPSNKMAARFGPVQQRIIVCSCTLFQVIICILWLKLNPPFPDMVFRYSKKKIVLECNTGSEAAFYAVLGYIGILAAICLVLAFLARKLPDNFNEAKFITFSMLIFCAVWITFIPAYVSSPGKFTVAVEIFAILSSAFGLLISIFAPKFYIIMIKPEKNTKKHVMGK
>LOCXPOlfC17.169.HIT1.OlfC.2R.850.ANF_receptor.exons6.LR597562.1.Myripristis_murdjan
LESVMLVSLFILYLKTASGCELLGRFEMPSLFKQGDVMIGGIFPIFTKQLSSTTSFERDPPGVRCALFDLRAFRWTQVMIFAIEEINNHPTLLPNISLGYRILDSCGSPPNALRAALMLVSSPEEMESSSLCPPPISAIIGESGSSRSVVLAEAFGPFQVPLVSYFSTCACLSDKTKYPTFFRTIPSDFYQAKALAALVKRFGWQWIGAIQSDSNYGRNGILAFTKEVKKFGVCVAFVGTVLRTYKMDKILHVVEMIKQSTVKVILAFAADGDLYPLMKEVVKQNITRIQWIASEAWITAARPSTPEIYRSFGGAVGFVARKMAIPKLRPFLAGISPYTNTGAAFVRDFWEVMVGCRPPLPGELPGTQAKSEMCTGAESLMNSQDAFFNVTELRVSYNVYKAVYAVAHALHHLLFCQPFEEKPVRPCLNISEIQPKEVTGHLQRVHFTNQFGETVFFDQNGDPPASYDIINWQLRDGQVQHVTVGHFASAANRKYELSIQEEKIVWRTGKMVPQSVCSAVCPVGTRRAQIQGKPICCFDCIPCADGTIANSTGAAECTPCPQEYWSNERRDKCILKTVEFLSYHEPMGIALTAVSLLGAFLSLATMLVFIRYRETPVIKASNSELSCFLLFSLFMCFLCPLTFIGRPTVWTCMLRHTAFGVTFALCISCVLGKTIVVVIAFRATVPGNKMAAKFGPVQQRIIVCSCILFQIIICILWLKLNPPFPDMVFRYSKKKIVLECNTGSEAAFYAVLGYIGILAAICLVLAFLAHKLPDNFNEAKFITFSMLIFCAVWITFIPAYVSSPGKFTVAVEIFAILSSAFGLLISIFAPKCYIILIKPERNNKRHVMGK
>LOCXPOlfC18.175.HIT1.OlfC.2R.850.ANF_receptor.exons6.LR597562.1.Myripristis_murdjan
LESVMLFSLFILYLKTVSCCELLGRSEMPSLFKQGDVIIGGIFPIFNKQLSSPTSFERDPPGVRCALFDLRAYRWTQVMIFAIEEINNHPTLLPNISLGYRILNSCGSPPNALRAALMLVSSPEEMESSSLCPPPISAIIAEAGSSRSLVLAEAFGPFQVPIVSYFSTCACLSDKTKYPTFFRTIPSDFYQAKALAALVKRFGWQWIGAIQSDNDYGRNGILAFTKEVKKLGVCVAFVGTVLRTYKMDKILHVVEMIKQSTVKVILAFVPEGDLYPLMKEVVKQNITGIQWIASEAWITAARPSTPEIYRSFGGAIGFVVRKMAIPKLRPFLAGISPYTNTGAAFVRDFWEVMVGCRPPLPGELPGTQAKSEMCTGAESLMNSQDAFFNVTELRVSYNVYKAVYAVAHALHHLVFCQPFEEKPVRPCLNISEIQPKEVTGHLQRVHFTNQFGETVFFDQNGDPPASYDIINWQLRDGQVQHVTVGHFASAANREYELSIQEEKIVWRTGKMVPQSVCSAVCPVGTRRAQIQGKPICCFDCIPCADGTIANSTGAAECTPCPQEYWSNERRDKCILKTVEFLTYHEPMGIALTAVSLLGAFLSLATMLVFIRYRETPVIKASNSELSCFLLFSLFMCFLCPLTFIGRSTVWTCMLRHTAFGVTFAFCISCVLGKTIVVVTAFRATVPGNKMAIKFGPVQQRIIVCSCTLFQIIICILWLKLNPPFPDIVFRYSKKKIVLECNTGSEAAFYAVLGYIGILAAICLVLAFLARKLPDNFNEAKFITFSMLIFCAVWITFIPAYVSSPGKFTVAVEIFAILSSAFGLLISIFAPKCYIILIKPERNNKRHVMGK
>LOCXPOlfC19.180.HIT1.OlfC.2R.856.ANF_receptor.exons6.LR597562.1.Myripristis_murdjan
LESVMLFSLFILYLKTASGCELLGRSEMPSLFKQGDVIIGGIFPIFNKQLSSTTSFERDPPGVRCALFDLRAYRWTQVMIFAIEEINNHPTLLPNISLGYRILNSCGSPPNALRAALMLVSSPEEMESSSLCPPPISAIIAEAGSSRSLVLAEAFGPFQVPMVSYFSTCACLSDKTKYPTFFRTIPSDFYQVKALAALVKRFGWQWIGAIQSDNDYGRNGILAFTKEVKKFGVCVAFVGTVLQTYKMDKILHVVEMIKQSTVKVILAFVPKGDLYPLMKEVVKQNITGIQWIASEAWITAARPSTPEIYRSFGGAIGFVVRKMAIPKLRPFLAGISPYTNTGAAFVRDFWEVMVGCRPPLPGELPGTQAKSEMCTGAESLMNSQDAFFNVTELRVSYNVYKAVYAIAHALHHLLFCQPFEEKPVRPCLNISEIQPKEVTGHLQRVHFTNQFGETVFFDQNGDPPASYDIINWQLRDGQVQHVTVGHFASAANREYELSIQEEKIVWRTGKMVPQSVCSAVCPVGTRRARIQGKPICCFDCIPCADGTIANSTGAAECTPCPQEYWSNERRDKCILKTVEFLSYHEPMGIALTAVSLIGAFLSLATMLVFIHSRDTPVIKASNSELSCFLLFSLFMCFLCPLTFIGRPTVWTCMLRHTAFGVTFALCISCVLGKTIVVVTAFRATVPGNKMAIKFGPVQQRIIVCSCTLFQIIICILWLKLNSPFPDMVFRYSKKKIVLECNTGSEAAFYAVLGYIGILAAICLVLAFLARKLPDNFNEAKFITFSMLIFCAVWITFIPAYVSSPGKFTVAVEIFAILSSAFGLLISIFAPKCYIILIKPEKNTKKHVMGKDQNKRS
>LOCXPOlfC20.185.HIT1.OlfC.2R.846.ANF_receptor.exons6.LR597562.1.Myripristis_murdjan
MLFSLFILYLKTASGCELLGRFDMPSLFKQGDVMIGGIFPIFNKQVSSTTSFERDPPGVRCAEFDLRAFRWTQVMIFAIEEINNHPTLLPNISLGYRILNSCGSPPNALRAALMLVSSPEEMESNSLCPPPISAIIAEAGSSRSLAVAEAFGPFQVPIVSYFSTCACLSDKTKYPTFFRTIPSDFYQAKALAALVKRFGWQWIGAIQSDNDYGRSGILGFTKEVEKLGVCVAFVGTVLRTYKMDKILHVVEMIQKSTIKVILAFAEEADLYLLMKEILKQNITGIQWIASEAWITAARPSTPEIYRSFGGAIGFVARKMAIPKLRSFLAGISPYTNTGAAFVSDFWEVMVGCRPPLPGELPGTQAKSEMCTGAESLMNSQDAFFNVTELRVSYNVYKAVYAVAHALHHLLFCQPFEEKPVRPCLNISEIQPKEVTGHLQRVHFTNQFGETVFFDQNGDPPASYDIINWQLRDGQVQHVTVGHFASAANREYELSIQEEKIVWRTGKMVPQSVCSAVCPVGTRRAQIQGKPICCFDCIPCADGTIANSTGAAECTPCPQEYWSNERRDKCILKTVEFLSYHEPMGIALTAVSLLGAFLSLATMLVFIRYRETPVIKASNSELSCFLLFSLFMCFLCPLTFIGRPTVWTCMLRHTAFGVTFALCISCVLGKTIVVVTAFRATVPGNKMAAKFGPVQQRIIVCSCTLFQIIICILWLKLNSPFPDMVFRYSKKKIVLECNTGSEAAFYAVLGYIGILAAICLVLAFLARKLPDNFNEAKFITFSMLIFCAVWITFIPAYVSSPGKFTVAVEIFAILSSAFGLLISIFAPKCYIILIKPERNNKRHVMGK
>LOCXPOlfC21.188.HIT1.OlfC.2R.850.ANF_receptor.exons9.LR597562.1.Myripristis_murdjan
EDCVFLGKEETNSLYEDGDVVLGGLFPLHFSPISSIPTYKTKPEPSTYKYFSARATRWMQTMTFAIKEINQRSDLLPQLKLGFHIRDSCDDIPVSLSGSLLLVNGQPEPARGKSLQGDEGSNFGCAAVHTTMSPVIIGDAASGVSMAVLRSLGPFNIPLVSYFASCSCLSDQKEFPTFMRTMPSDAFQISALARLVSYFGWTWVGVIGVESDYAHFAIQHFLQELVQYGVCPAYIHFYPVVLSQQALDELLDVIQVSSSKVIINFSGESELQSILREIRHRNVSGLQWIASEAWATAKSLWEEFGDLLKGTLGFGIRRAEVIPGLKEYLTRLRLSDIYESPFLTEFWEETFNCRLNGSLNVHSHGVSYQDRMPCTGKEDLDDIYSAYSDVSQLRVSYNVYKAVYLVAHALQDMSNCLTGHGPLQNGICGNPKNFKPWQLLHYMKHAKFSILGEKVNFDENGDPIAYYDLMNWQKGHDGSLHLVKVGFYDASLSAGHHLVINDSAIQWPVGQQPAHSVCSESCSPGTRIARRRGEPVCCFDCVTCGEGEVSNETDSLECLRCSEDTWPNEARHLCIPKTIEFLSYHESLGIVLCTVCVLGACISLSILAIFFTHRDTPLVRANNMELSFLLLLFLALCFLIGLFFIGEPSDWLCRIRYPAFGVSFALCISCILSKTVVVLMAFRATLPGSNIMRWFGPNQQRASVLLCTSIQVIICLIWLLISPPYTNHNTGYNAIIIVECAIGSEFGFWCVLGYIGVLACMCFLMAFLARKLPDNFNEAKFITFSMLIFFAVWITFIPVYVSTAGKYTVAVHIFAIVASAFGLLFCIFAPKCYIIILKPEKNCKKNMMHK
>LOCXPOlfC22.194.HIT1.OlfC.2R.855.ANF_receptor.exons8.LR597562.1.Myripristis_murdjan
VCVLTITLNSRYSPASPPPGKVCALQSSFEPGFVAEGDYVIGGIFPLHYNQEMPDLNCTYRPSAVKCNGFDPRAFRWAQTMRLAVEEINQSKELLPNHTLGYKIFDSCAYPLTGQRAALAVLNGPNEAHSPTCTGASPLLAVVGESGSAQSIVVSRILQPFRIPMISYFSSCACLSDRRKYPTFFRVIPNDDYQVKAIAQLLLRFNWTWVGLVRGDHEYGRFAVQGLLKELQGSKVCIAYQEMIPLLYNRQRALEIMQVMRSSQAKVVVVFSAEGEMTPFLRDYMKENITGIQWVASEAWVTASVFTGSEYYPYLGGTIGFGIRQGHIPKLSDYLQTVEPHRYPSNTLVLELWGALYGCSPSPSFSSLLPPCSGQETLLEQHSAYMNTSSPRVSYNVYKAVYAIAHALQNLLLCKPGSGPFRNNSCAQSNNIHPWQLQHYLQEVAFSIDGEEVNFDLKGDSIPYYDIINWQRGSGGKIEFVNVGLFDGTKTAGKELVIQEEKIMWAGHQSEASCSHCSVCSASCLPGSRKAVRRGEPVCCFDCVPCDSGKISNQTDSVDCTLCPQDFWSNTERTACIPKKVEFLTYDSLGIALTAIAVVGACLTIAVLAIFFYHKNTAIVRINNSELSFFILLSLTLCFLCALVFIGEPTSWSCMLRHTAFSITFSLCISCILGKTLVVLAAFTATMPGNNIMKWLGPRQQRVIIFSCTLIQVVICASWLIDAPPFPSRNTQYEHSKIILECAVGSSLAFWCVLGYIGLLACLCFVLAFLARKLPGNFNEAKFITFSMLIFCAVWLAFIPAYISSPGKYADAVETFAILASSFGLLFCLFAPKCYIILLKPEMNTKQHLLGKEKK
>LOCXPOlfC23.198.HIT1.OlfC.2R.851.ANF_receptor.exons13.LR597562.1.Myripristis_murdjan
DSGLFQCVGLGNSEPPVLQAEGDVVIGGLFPLHYLAPKPQHRYRSKPQHTPCSGFDHRAFRWMMTMVFAVEEINYNTDLLPGVKLGYRIMDSCDHVHTSLRALLSLVSHSRLVRTVQSETSPACLAGAPVPAVIGLASSSPTGAVAHTVGPFSIPVVSYFATCACLSDKQIYPSFFRTVPSDLFQVRGLVQLVTHFGWRWVGTLGTLDDYSLYGIQAFSQQLKQQGGCLAFHLTVPKSPTVAAIRSIADALLRSKAQVVVAFATEGQLLGLLSELAERNVTGIQWVASEAWVTASLLTSPRFHPLLEGTLGFSFPGARIPGLKEFLLKVRPSPKPGFEFVNMFWEELFGCRLEFRVCGNYKGVAGMPACTGAEDLRHTDSSYTDVSQVRISYNVYKAVYAIAHALHHLLECDSVEPTKGMCKNSKPFTSRQLLYQLKTVNFTNQFGEKVYFDSNGEPVPLYDIINWQKDNKGDIRFIKVGSYDGSDSLGKQLQMEQSAILWTGGQAKVPVSMCSAPCPPGNRQARRPGEPHCCFDCLPCADGEISNQTDSTECTKCPEYYWSDKDKVKCVAGVDEFLSFYDTMGIILVSLTLLGVILTAIITSIFHHFRFTPIVRANNSEISFLLLLSLKLCFLCSLAFIGQPSVWTCRLRQAAFGISFVLCLSCLLVKTIVVLLAFRATVPSRRALKLFGPSQQRTLIFCTTAPQVCLCTGWLSGAPPFPFRNPAYQASTGKIIVECKEPWPPGFYLVLGYIGLLASVCLLLAFLGRKLPDTFNEAKLITFSMLIFCAVWISFIPAYISSPGKFTVAVEIFAILASSFGLLVCIFVPKCYIILLQPERNVKKGMTGKSSR
>LOCXPOlfC24.201.HIT1.OlfC.2R.870.ANF_receptor.exons9.LR597562.1.Myripristis_murdjan
YLLLCKYLSLTMFSPSVFHPVSSSLPSSCQLQKQFHLNGMHKAGDVVLGGLFEIHYHSVFPEISFTWEPQQPSCQGFDILGFSYAQTMAFAIDEINRNSSLLPNVTLGYSIYDNCDTLGVAFRGALMLASGREEQLLDENCLGSPPVLGIVGDSSSTSSIAISSVLGLYKMPMVSYFATCACLSDQQQFPSFFRTIPSDAFQVRAMLQILKQFGWTWVGMLISDDDYGLHAARSLQSDLAQSGRGCLAYLEVLPWSNDPVEHRRIVNVMKKSTARVVIAFAHESHMVHLMEEVVKQNVTGLQWMASEAWTAATLLQTPHLMPYLGGTLGIAIRRGEIPGLRDFLLGTRPGKVTKNNYGNSIVRQFWEYTFQCRFSPPPAGWLDTGGALCTGQEDLESAVTEFLDVSDLRAQYNVYKAVYALAYALDDMLQCVPGRGPFSGHSCASLQKLQPWQLVHYLDRVNFTTAFGDQVSFDENGDALPIYDVMNWCWLPDGSITVHNVGVVKKSASTGEELTLDEDRIFWNFEPQKPPRSVCSESCPPGTRIARRKGEPVCCFDCIPCSNGKFSNETDSIDCISCPEDFWSSPQRDHCIPKTIEFLSYHEPLGICLTTASLLGTLICTIVLGVFIYHRSTPMVRANNSELSFLLLLSLKLCFLCSLLFIGRPRLWTCQLRHAAFGISFVLCVSCILVKTMVVLAVFKASKPGGGASLKWFGAVQQRGTVLVLTSIQAAICTAWLVSSTPTPHKNTQYHSDKIVYECVIGSTVGFAVLLGYIGFLAILSLLLAFLARNLPDNFNEAKLITFSMLIFCAVWVAFIPAYINSPGKYADAVEVFAIMASSFGLLMALFGPKCFIILLRPERNTKKAIMGRG
>LOCXPOlfC25.207.HIT1.OlfC.2R.871.ANF_receptor.exons9.LR597562.1.Myripristis_murdjan
YVLLCMCLSLIMFSFSFFSLVSSSLPSVCQLWKQFHLNGLHKDGDVVLGGLFEVHYSAVFPELSFTSEPQQPSCQGFDILGFRHAQTMAFAIDEINRNSNLLPNVTLGYSFYDNCATLGVAFRAALSLVGGQEGQFVLDNTCLGSPPVLAIVGDSSSTNSIAISSVLGLYKVPMVSYFATCSCLSDRQQFPSFFRTIPSDAFQVRAMLQILKRFGWTWVGLLISDDDYGLHAARSFQSDLAQSGGGCLAYLEVLPWSNDPAELRRIVNVMKKSTARVVIAFAHESHMVDLMEEVVKQNVTGLQWIASEAWTAATVLQTPNLMPYLGGTLGIAIRRGEIPGLRDFLLGIRPDSDLNNNYENSIVRQFWEYTFQCQFSPPPAGWLDTGGALCTGQEDLESVVTTFLDMSDLRPEYNVYKAVYALAYALDDMLQCVPGRGPFRGHSCASLQKLQPWQLVFYLERINFTTAFGDQVSFDENGDALPIYDVMNWRWLTDGSTTVQTVGVVKKSASTGEELTLDEDRIFWNFESKKPPRSVCSESCPPGTRIARRKGEPVCCFDCIPCSDGKFSNETDSMECISCPEDFWSSPQHDHCIPKRIEFLSYHEPLGICLTTASLLGTLICTIVLGVFIYHRSTPMVRANNSELSFLLLLSLKLCFLCSLLFIGRPRLWTCQLRHAAFGISFVLCVSCILVKTMVVLAVFKASKPGGGASLKWFGAVQQRGTVLVLTSIQAAICTAWLVSSSPAPHKNTQYHSDKIVYECVIGSTVGFAVLLGYIGFLAIISFLLAFLARNLPDNFNEAKLITFSMLIFCAVWVAFIPAYINSPGKYADAVEVFAIMASSLGLLVALFGPKCFIILLRPERNTKKAIMGRG
>LOCXPOlfC35.217.HIT1.OlfC.2R.869.ANF_receptor.exons9.LR597562.1.Myripristis_murdjan
ILCMVVIWQMFSSCFCSNVSSSVSSSCQLQKQFLVNGIHKTGDVVLGGLFEVHFFSVLPELSFTSEPQEPICHGFNVLGFRQFQTMAFTIDEINRNSNLLPNMTLGYSMYDNCATVGVAFHAALSMASGQGDQFLLVNNCIGPPPVLGIVGDSSSTHSIAISAVLGLYRVPMVSYYATCSCLSNRKRFPSFFRTIPSDAFQVRAMLQILKRFGWTWVGLLVSDDDYGLHAARSLQSDLAQSGGGCLAYLEVLPWSNDPAELRRIVNVMKKSTARVVIGFAHESQMIHVMEEVVKQNVTGLQWIASEAWTAATVLQTPNLMPYLGGTLGIAIRRGEIPGLRDFLLRIHPDSDLYNNYNNNIVRQFWEYTFQCRFSPPPAGWLDTGGALCTGQEDLENVATTFLDMSDLRPEYNVYKAVYALAYALDDMLQCVPGRGPFSGHSCASLQKLQPWQLLYYLERINFTTAFGDQVSFDENGDALPIYDVMNWRWLPDGSTTVHNVGVVKKSASTGEELTLDEDRIFWNFESKQPPRSVCSESCPPGTRIARRKGEPVCCFDCIPCSDGKFSNETDSMECISCPEDFWSSPQHDHCIPKTIEFLSYHEPLGICLTTASLLGTLICTIVLGVFIYHRSTPMVRANNSELSFLLLLSLKLCFLCSLLFIGRPRLWTCQLRHAAFGISFVLCVSCILVKTMVVLAVFKASKPGGGASLKWFGAVQQRGTVLVLTSIQAAICTTWLVSSSPAPHKNTQYHSDKIVYECVIGSTVGFAVLLGYIGFLAILSFLLAFLARNLPDNFNEAKLITFSMLIFCAVWVAFIPAYINSPGKYADAVEVFAILASSLGLLVALFGPKCFIILLRPERNTKKAIMGRG
>LOCXPOlfC26.219.HIT1.OlfC.2R.839.ANF_receptor.exons8.LR597562.1.Myripristis_murdjan
MTGAPASSVTGAVRCKLRGTPRPPAFSMDGDYIIGGVFSIHYYMHTVRHNYTSLPEPLRCTGSMDSRELRFSRAMVFAIEEINNSTELLPGIKLGYQIHDSCSSVPVAVQVAFQLANGLNPVYVTGGSCSQSGVVTAIVGESGSTPSISMSRVLGPFHIPQVSHFATCACLSDKQQYPAFFRTIPSDQFQADALAKLVKHFGWTWIGAVRSDSDYGNNGMATFLHAALKEGICVEYSESFYRTHPRSRIQRVADVIRRSTAMVVVAFVASGDMRMLLEELARQPSPPRQWIGSESWVTDPEMLRFDFCVGAIGFGIQRSIIPGLREFLLDLSPAKVAGSPLLTEFWEGAFKCQLRKSADAEGRVCDGAEDMHKLQSPYTDTSQLRVTNMVYKAVYAIAHAIHNAVCQDTNSTTQCDRSTRIDPTQVLNQLKRVNFSCNGYPVSFDANGDPVAVYELVNWQRSESGIMEFVTVGHYDASLPAGQEFHMSRNLTWAEGSTKVPVSVCSESCPPGTRKVLQRGKPVCCYNCVPCPEGEISNTTDSPDCFSCPEEFWPNAERNLCFPKPVEFLSFHEVLGIILSTFSVGGACLTIVTAAVFFRHRASAIVKANNSELSFLLLFSLTLCFLCSLTFIGRPSDWSCMLRHTAFGITFVLCISCVLGKTIVVLMAFRATLPGSNVMKWFGPAQQRMTVVSFTFIQALICTLWLVFSPPFSIQNLTTYKERIILECALGSAIGFWAVLGYIGLLAVFCFVLAVLARKLPDSFNEAKLITFSMLIFCTVWITFIPAYVSSPGKFTVAVEIFAILASSFGLIMCIFAPKCFIILFRPEKNTKKYMMNKN
>LOCXPOlfC27.232.HIT1.OlfC.2R.869.ANF_receptor.exons9.LR597562.1.Myripristis_murdjan
ILCMVLVLQMFSSCFCSNVSSSISSTCQVQKQFLVNGIHKTGDVVLGGLFEVHFFSVLPELSFTSEPQEPICHGFNVLGFRQFQTMAFTIDEINKNSNLLPNVTLGYSMYDNCLTVGVGFRAALSMSSGQDNQFLLDNNCIGPPPVLGIVGDSSSTHCIAISAVLGLYRVPMVSYFATCSCLSDRQQFPSFFRTIPSDAFQVRAMLQILKRFGWTWVGLLVSDNDYGLHAARSLQSDLAQSGGGCLAYLEVLPWSNDPAELRRIVNVMKKSTAHVVIGFTPENQMIHVMQEVVKQNVTGLQWIASEAWTAATVLQTPNLMPYLGGTLGIAIRRGEIPGLRDFLLKIRPDSDPYNNYNNNIVRQFWEYTFQCRFSPPPAGWLDTGGALCTGQEDLESAVTEFLDVSDLRPEYNVYKAVYALAYALDDMLQCVPGRGPFSGHSCASLQKLQPWQLLYYLERINFTTAFGDQVSFDENGDALPIYDVMNWHWLPDGSTTVQTVGVVKKSASTGEELTLDEDRIFWNFESKQPPRSVCSESCPPGTRIARRKGEPVCCFDCIPCSDGKFSNETDSMECISCPEDFWSSPQHDHCIPKRIEFLSYHEPLGICLTTTSLLGTLICTIVLGVFIYHRSTPMVRANNSELSFLLLLSLKLCFLCSLLFIGHPRLWTCQLRHAAFGISFVLCVSCILVKTMVVLAVFKASKPGGGASLKWFGAVQQRGTVLVLTSIQAAICTAWLVSSSPAPHKNTQYHSDKIVYECVIGSTVGFAVLLGYIGLLAILSLLLAFLARNLPDNFNEAKLITFSMLIFCAVWVAFIPAYINSPGKYADAVEVFAILASSFGLLVALFGQKCYIILLRPERNTKKVVMGRG
>LOCXPOlfC28.239.HIT1.OlfC.2R.871.ANF_receptor.exons9.LR597562.1.Myripristis_murdjan
MVLVLQMFSSCFCSNVSSSVSSNCQSQKQFLVNGIHKTGDVVLGGLFEVHFFSVLPELSFTSEPQQPICHGFNVLGFRQFQTMAFAIDEINRNSNLLPNVTLGYSIFDNCLTVGIGFRAALSMASGQGDQFLLDNNCIGPPPVLGIVGDSSSTHCIAISAVLGLYRVPMVSYYATCSCLSDRQRFPSFFRTIPSDAFQVRAMLQILKRFCWTWVGLLISDNDYGLHAARSFQSDLAQSGGGCLAYLEVLPWSNDPAELRRIVNVMKKSTTRVVIGFIPENQMIHVIEEVVKQNVTGLQWIASEAWTAATGLQTPDLMPYLGGTLGIAIRRGEIPGLRDFLLRIRPDSDPYNNYNNNIVRQFWEYTFQCRFSSPPTGWLDTGGALCTGQEDLENVATTFLDMSDLRPEYNVYKAVYALAYALDDMLQCVPGRGPFRGHSCASLQKLQPWQLLYYLNRINFTTAFGDQVSFDENGDALPIYDVMNWRWLPDGSTTVQTVGVVKKSASTGEELTLDEDRIFWNFDSKQPPQSVCSESCPPGARIARRKGEPVCCFDCIPCSEGKFSNKTDSMECISCPEDFWSSHKRDHCIPKTIEFLSYHEPLGICLTTASLLGTLICTIVLGVFIYHRSTPMVRANNSELSFLLLLSLKLCFLCSLLFIGHPRLWTCQLRHAAFGISFVLCVSCILVKTMVVLAVFKASKPGGGASLKWFGAVQQRGTVLVLTSIQAAICTAWLVSSSPAPHKNTQYHSDKIVYECVIGSTVGFAVLLGYIGFLAILSLLLAFLARNLPDNFNEAKLITFSMLIFCAVWVAFIPAYINSPGKYADAVEVFAILASSFGLLVALFGQKCYIILLRPERNTKKAVMGRGSTSKY
>LOCXPOlfC29.247.HIT1.OlfC.2R.864.ANF_receptor.exons9.LR597562.1.Myripristis_murdjan
VLILQIFSTSFCSNVSSSVSPTCQLQKQFLVNGIHKTGDVVLGGLFEVHFFSVLPELSFTSEPQEPICHGFNVLGFRQFQTMAFTIDEINRNSNLLPNVTLGYSIYDNCVTVGVGFRAALSMASGQGDQFLFDNNCIGPPPVLGIVGDSSSTHCIAISAVLGLYRVPMVSYFATCSCLSDRQQFPSFFRTIPSDAFQVRAMLQILKRFGWTWVGLLISDDDYGLHAARSLQSDLAQSGGGCLAYLEVLPWSNDTAELRRIVNVMKKSTARVVIGFTHESQMINVIEEVVKQNVTGLQWIASEAWTAATGLQTPNLMPYLGGTLGIAIRRGEIPELRDFLLRIRPDSDPNNHYNNNIVRQFWEYTFQCRFSPPPAGWLDTGGALCTGQEDLENVATTFLDMSDLRPEYNVYKAVYALAYALDDMLQCVPGRGPFSGHSCASLQKLQPWQLLYYLEKINFTTAFGDQVSFDVNGDALPIYDVMNWRWLPDGSTKVQTVGVVKKSASTGEELTLDEDRIFWNFDSKQPPRSVCSENCPTGTRIARRKGEPVCCFDCIPCSEGKFSNETDSMQCISCPEDFWSSPQRDHCIPKRIEFLSYHEPLGICLTTASLLGTLICTIVLGVFIYHRTTPIVRANNSELSFLLLLSLKLCFLCSLLFIGRPRRWTCQLRHAAFGISFVLCVSCILVKTMVVLAVFKASKPGGGASLKWFGAVQQRGTVLVLTSIQAAICTAWLVSSSPAPHKNTQYHSDILVYECAIGSTVGFAVLLGYIGLLAILSFLLAFLARKLPDNFNEAKLITFSMLIFCAVWVAFIPAYINSPGKYADAVEVFAILASSFGLLVALFGQKCYIILLKPERNTKKVVMGR
>LOCXPOlfC30.253.HIT1.OlfC.2R.869.ANF_receptor.exons9.LR597562.1.Myripristis_murdjan
ILCMVLVLQMFSSCFCSNVSSSVSSTCQLQRQFHVNGIHKTGDVVLGGLFVFHLFSVLPEFSYTTEPHEPICHGFNVLGFRHAQTMAFAIDEINRNSNLLPNVTLGYSMYDNCVAVGVGFRGALLMASGQGDHFLLDNNCRGPPPVLGIVGDSSSTHCIAISSVLGLYRVPMVSYFATCSCLSDQERFPSFFRTIPSDAFQVRAMLQILNRFGWTWVGLLISDDDYGLHAARSLQSDLAQSGGGCLAYLEVLPWSNDPAELRRIVNVMKKSTARVVIGFAHESLMIHILEEVVKQNVTGLQWIASEAWTAATGLQTPDLMPYLGGTLGIAIRRGEIPGLRDFLLRIRPDSDPYNNYNNNIVRQFWEYTFQCRFSPPPAGWLDTGRALCTGQEDLENVATTFLDMSDLRPEYNVYKAVYALAYALDDMLQCVPGRGPFRGHSCASLQKLQPWQLLYYLERINFTTAFGDQVSFDVNGDALPIYDVMNWHWLSDGSTKVQTVGVVKKSASTGEELTMDEDRIFWNFDSKQPPRSVCSESCPPGTRVARRKGEPLCCFDCIPCSEGKISNETDSMECISCAENFWSSPQRDHCIPKRIEFLSYHEPLGICLTTASLLGTLICTIVLGVFIYHRSTPIVRANNSELSFQLLLSLKLCFLCSLLFIGHPRLWTCQLRHAAFGISFVLCVSCILVKTMVVLAVFKASKPGGGASLKWFGAVQQRGTVLVLTSIQAAICTAWLVSSSPAPHKNTQYHSDKIVYECVIGSTVGFAVLLGYIGFLAILSLLLAFFARKLPDNFNEAKLITFSMLIFCAVWVAFIPAYINSPGKYADAVEVFAILASSFGLLVALFGQKCYIILLRPERNTKKAVMGRG
>LOCXPOlfC31.259.HIT1.OlfC.2R.865.ANF_receptor.exons9.LR597562.1.Myripristis_murdjan
MVLVLQMVSSLFCSNASSSASSSCQVQKQFLLNGIHKAGDVVLGGLFFVHFFSVLPELSFTSEPQEPICHGFNVLGFRHAQTMAFAIDEINRNSKLLPNVTLGYSIYDNCLTIGVGFRGALSMASGQGDQFLLDNNCTAPPPVLGIVGDSSSTHSIAISAVLGLYRVPMVSYFATCSCLSDRQRFPSFFRTIPSDAFQVRAMLQILKRFGWTWVGLLISDDDYGLHAARSLQSDLAQSGGGCLAYLEVLPWSNDTAELRRIVNVMKKSTARVVIGFTHESQMINVMEEVVKQNVTGLQWIASEAWTAATGLQTPDLIPYLGGTLGIAIRRGEIPGLRDFLLRIHPDTDPYSNYKNNIVRQFWEYTFQCRFSPPPAEWLDTGGALCTGQEDLESLATTFLDMSDLRPEYNVYKAVYALAYALDDMLQCVPGRGPFSGHSCASLQKLQPWQLLYYLERISFTTAFGDQVSFDENGDALPIYDVMNWRWLPDGSTMVQNVGVVKKSASTGEELTLDEDRIFWNFEPKKPPQSVCSESCPPGTRIARRKGEPVCCFDCIPCSEGQISNETDSMECISCPEDFWSSPQRDHCIPKTIEFLSYHEPLGICLTTASLLGTLICTIVLGVFIYHRSTPMVRANNSELSFQLLLSLKLCFLCSLLFIGHPRLWTCQLRHAAFGISFVLCVSCILVKTMVVLAVFKASKPGGGASLKWFGAVQQRGTVLVLTSIQAAICTAWLVSSSPAPHKNTQYHSDKIVYECAIGSTVGFAVLLGYIGFLAIVSFLLAFFARKLPDNFNEAKLITFSMLIFCAVWVAFIPAYINSPGKYADAVEVFAILASTFGLLVALFGQKCYIILLRPERNTKKAVMGR
>LOCXPOlfC32.266.HIT1.OlfC.2R.869.ANF_receptor.exons9.LR597562.1.Myripristis_murdjan
ILCMVLILQMFYSCFCSNVSSSVSSSCQLQKQFHVNGIHKTGDVVLGGLFAVHFFSVLPELSFLSEPQEPICHGFNVLGFRQAQTMAFAIDEINRNSSLLPNLTLGYSMYDNCLTVGVGFRGAMSMANGQDDQFLLDNNCIGPPPVLGIVGDSSSTHSIAISAVLGLYRVPMVSYFATCSCLSDRQRFPSFFRTIPSDAFQVRAMLQILKRFGWTWVGLLISDDDYGLHAALSLQSDLAQSGGGCLAYLEILPWSNDPAELRRIVNVMKKSTARVVIGFTHVSLMINVMEEVVKQNVTGLQWIASEAWTAATGLQTPNLMPYLGGTLGIAIRRGEIPGLRDFLLRMRPDSDPYSNYNNNNNIVRQFWEYTFQCRFSPPPAGWLDTGGALCTGQEDLESLATTFLDMSDLRPEYNVYKAVYALAYALDDMLQCVPGRGPFSGHSCASLQKLQPWQLVFYLERINFTTAFGDQVSFDENGDALPIYDVMNWHWLPDGSTTVQTVGVVKKSASTGEELTLDEDRIFWNFELKKPPRSVCSESCPPGTRVARRKGEPVCCFECIPCSDGKFSNETDSMECISCPEDFWSSPQHDHCIPKTIEFLSYHEPLGICLTATSLLGTLICTIVLGVFIYHRSTPMVRANNSELSFQLLLSLKLCFLCSLLFIGHPRLWTCQLRHAAFGISFVLCVSCILVKTMVVLAVFKASKPGGGASLKWFGAVQQRGTVLVLTSIQAAICTAWLVSSSPAPHKNTQYHSDKIVYECVIGSTVGFAVLLGYIGFLAIVSFLLAFFARKLPDNFNEAKLITFSMLIFCAVWVAFIPAYINSPGKYADAVEVFAILASTFGLLVALFGQKCYIILLRPERNTKKAVMG
>LOCXPOlfC33.271.HIT1.OlfC.2R.868.ANF_receptor.exons9.LR597562.1.Myripristis_murdjan
ILCMVSVLKIFSSSFCSNVSSSVSSSCQLQGQFHVNRIHKTGDVVLGGLFAVHFFSVLPELSFTSELQEPICHGFNVLGFRQFQTMAFAIDEINRNSNLLPNVTLGYSLYDSCAILGVAFRAALSMLSGQGDQFLLDNNCIGPPPVLGIVGESSSTRSIAISAVLGLYRVPMVSYFATCSCLSDRQRFPSFFRTIPSDAFQVRAMLQILKRFGWTWVGLLISDNDYGLNAARSLQSDLAQSGGGCLAYAEVLPRSYDTAELRRIVNVMKKSTARVVIGFAHENQMIHVMEEVVKQNVTGLQWIASEAWTAATVLQTPNLMPYLGGTLGIAIRRGEIPGLRDFLLRIRPESDPMNYKKNLVRQFWEYTFQCRFSPPPAGWLDTGGALCTGQEDLESLATTFLDMSDLRPEYNVYKAVYALAYALDDMLQCVPGRGPFSGHSCASLQKLQPWQLVFYLERINFTTAFGDQVSFDENGDALPIYDVMNWHWLPDGSTTVQTVGVVKKSASTGEELTLYEDRIFWNFESKKPPQSVCSESCPLGTRIARRKGEPVCCFDCIPCSEGKFSNETDSMECISCPENFWSSPQRDHCIPKTIEFLSYHEPLGVCLTTASLLGTLICTIVLGVFIYHRSTPMVRANNSELSFLLLLSLKLCFLCSLLFIGRPRLWTCQLRHAAFGISFVLCVSCILVKTMVVLAVFKASKPGGGASLKWFGAVQQRGTVLVLTSIQAAICTAWLVSSSPVPHKNTQYHSDKIVYECVIGSTVGFAVLLGYIGFLAILSFLLAFLARNLPDNFNEAKLITFSMLIFCAVWVAFIPAYINSPGKYADAVEVFAILASSLGLLMALFGPKCFIILLRPERNTKKAIMGRG
>LOCXPOlfC34.275.HIT1.OlfC.2R.867.ANF_receptor.exons9.LR597562.1.Myripristis_murdjan
ILCMVLILQIFSSSFCSNVSSSVSSSCQLQGQFHVNRIHKTGDVVLGGLFTVHFFSVLPELSFTSELQEPICHGFNVLGFRQFQTMAFAIDEINRNSNLLPNVTLGYSLYDSCGTLGDAFRAALSMLSGQGDQFLLDNNCIGPPPVLGIVGESSSTRSIAISAVLGLYRVPMVSYFATCSCLSDRQRFPSFFRTIPSDAFQVRAMLEILKRFGWTWVGLLISDDDYGLHAARSLQSDLAQSGGGCLAYLEILPRSYDPAEYRRIVNVMKISTARVVIGFAHEKQMIHVMEEVVKQNVTGLQWIASEAWTAATGLQAPNLMPYLGGTLGIAIRQGEIPGLRDFLLRISPDSDPYNNYNNNIVRQFWEYTFQCRFSPPPAGWLDTGGALCTGQEDLENVATTFLDMSDLRPEYNVYKAVYALAYALDDMLQCMPGRGPFSGHSCASLQKLQPWQLLYYLEKINFTTAFGDQVSFDENGDALPIYDVMNWRWLPDGSTTVQTVGVVKKSASTGEELTLDEDRIFWNFEQPPRSVCSESCPPGTRIARRKGEPVCCFDCIPCSDGKSSNGTDSMECISCPEDFWSSPQRDHCIPKTIEFLSYHEPLGICLTTASLLGTLICTIVLGVFIYHRSTPIVRANNSELSFLLLLSLKLCFLCSLLFIGRPRLWTCKLRHAAFGISFVLCVSCILVKTMVVLAVFKASKPGGGASLKWFGAVQQRGTVLVLTSIQAAICTAWLVSFSPAPHKNTQYHSDKIVYECVIGSTVGFAVLLGYIGFLAIVSFLLAFLARNLPDNFNEAKLITFSMLIFCAVWVAFIPAYINSPGKYADAVEVFAILASSLGLLVALFGPKCFIILLRPERNTKKAIMGRG
>LOCXPOlfC35.282.HIT1.OlfC.2R.869.ANF_receptor.exons9.LR597562.1.Myripristis_murdjan
ILCMVLILQIFSSSFCSNVSSSVSSSCQLQGQFHVNRIHKTGDVVLGGLFTVHFFSVLPELSFTSEQQEPICYGFNVLGFRQFQTMAFAIDEINRNSNLLPNVTLGYSLYDNCGTLGDAFRAALSMLSGQGDQFLLDNNCIGTPPVLGVVGESSSTRSIAISAVLGLYRVPMVSYFATCSCLSDRQRFPSFFRTIPSDAFQVRAILQILKRFGWTWVGLLISDNDYGLNAARSLQSDLAQSGGGCLAYLEVLPRSYDTAEHRRIVNVMKKSTARVVIGFAHENQMIHVIEEVVKQNVTGLQWIASEAWTTATRLQTPNLMPYLGGTLGIAIRRGEIPGLRDFLLRISPDSDPYNNYNNNMVRQFWEYTFQCHFSPPPAGWLDTGGALCTGQEDLENVATTFLDMSDLRPEYNVYKAVYALAYALDDMLQCVPGRGPFSGHSCASLQKLQPWQLLYYLEKINFTTAFGDQVSFDENGDALPIYDVMNWRWLPDGSTTVHNVGVVKKSASTGEELTLDEDRIFWNFESKKPPRSVCSESCPPGTRVARRKGEPVCCFDCIPCSEGKSSNETDSMECISCPEDFWSSPQRDHCIPKTIEFLSYHEPLGICLTTASLLGTLICTIVLGVFIYHRSTPMVRANNSELSFLLLLSLKLCFLCSLLFIGRPRLWTCQLRHAAFGISFVLCVSCILVKTMVVLAVFKASKPGGGASLKWFGAVQQRGTVLVLTSIQAAICTAWLVSSSPAPHKNTQYHSDKIVYECVIGSTVGFAVLLGYIGFLAILSFLLAFLARNLPDNFNEAKLITFSMLIFCAVWVAFIPAYINSPGKYADAVEVFAILASSLGLLVALFGPKCFIILLRPERNTKKAIMGRG
>LOCXPOlfC36.286.HIT1.OlfC.2R.865.ANF_receptor.exons9.LR597562.1.Myripristis_murdjan
MVLILQIFSFSFCSNVSSSFSTSCQLQGQFHVNRIHKTGDVVLGGLFAVHFFSVLPELSFTSERQEPICHGFNVLGFRQFQTMAFAIDEINRNSNLLPNVTLGYSLYDSCAILGVAFRAVLSMMSGQGDQFLLDNNCTAPPPVLGIVGDSSSTRSIAISAVLGLYRVPMVSYFATCSCLSDRQRFPSFFRTIPSDAFQVRAMLQILKRFGWTWVGLLISDNDYGLNAARSLQSDLAQSGGGCLAYLEVLPWSYDPAEHRRIVNVMKKSTARVVIGFAHENQMIHVMEEVVKQNVTGLQWIASEAWTAATRMQTPDLMPYLGGTLGIAIRRGEIPGLRDFLLRISPDSDPNNNYNNNIVRQFWEHTFQCHFSPPPAGWLDTGGALCTGQEDLENVATTFLDMSDLRPEYNVYKAVYALAYALDDMLQCVPGSGPFSGHSCASLQKLQPWQLLYYLERINFTTAFGDQVSFDENGDALPIYDVMNWHWLPDGSTTVQTVGVVKKSASMGEELTLDEDRIFWNFESKKPPRSVCSESCPPGTRIARRKGEPVCCFDCIPCSDGKSSNGTDSMECISCPEDFWSSPQRDHCIPKRIEFLSYHEPLGICLTTASLLGTLICTIVLGVFIYHRTTPIVRANNSELSFLLLLSLKLCFLCSLLFIGRPRLWTCKLRHAAFGISFVLCVSCILVKTMVVLAVFKASKPGGGASLKWFGAVQQRGTVLVLTSIQAAICTAWLVSSSPAPHKNTQYHSDKIVYECVIGSTVGFAVLLGYIGFLAIVSFLLAFLARNLPDNFNEAKLITFSMLIFCAVWVAFIPAYINSPGKYADAVEVFAIMASSLGLLVALFGPKCFIILLRPERNTKKAIMGR
>LOCXPOlfC37.289.HIT1.OlfC.2R.866.ANF_receptor.exons9.LR597562.1.Myripristis_murdjan
GIVLILQIFSSSFCSNVSSSVSSTCQVQKQFLVNGIHKTGDVVLGGLFEVHFFSVLPELSFTSEPQEPICHGFDVLGFRHAQTMAFTIDEINRNSNLLPNVTLGYSMYDNCATVGVGFRGALSMSSGQDNQFLLDNNCIGPPPVLGIVGESSSTRSIAISAVLGLYRVPMVSYFATCSCLSDRQRFPSFFRTIPSDAFQVRAMLQILKWFGWTWVGLLISDDDYGLHAARSFQSDLAQSGGGCLAYLEVLPWSNDPAELRRIVNVMKESTARVVIGFAHESQMIHVMEEVVKQNVTGLQWIASEAWTAATVLQTPNLMPYLGGTLGIAIRRGEIPGLRDFLLRISPDSDPNNNYNNNLVRQFWEYTFQCRFSPPPAGWLDTGGALCTGQEDLENVATTFLDMSDLRPEYNVYKAVYALAYALDDMLQCVPGRGPFSGHSCASLQKLQPWQLVFYLERINFTTAFGDQVSFDENGDALPIYDVMNWHWLPDGSTTVQTVGVVKKSASTGEELTLDEDRIFWNFEPKKPPRSVCSESCPPGTRIARRKGEPVCCFDCIPCSDGKISNETDSMECISCPEDFWSSPQRDYCIPKRIEFLSYHEPLGICLTTTSLLGTLICTIVLGVFIYHRSTPIVRANNSELSFQLLLSLKLCFLCSLLFIGHPRLWTCQLRHAAFGISFVLCVSCILVKTMVVLAVFKASKPGGGASLKWFGAVQQRGTVLVLTSIQAAVCTAWLVSSSPAPHKNTQYHSDKIVYECVIGSTVGFAVLLGYIGFLAIVSFLLAFLARNLPDNFNEAKLITFSMLIFCAVWVAFIPAYINSPGKYADAVEVFAILASSFGLLVALFGQKCYIILLRPERNTKKAIMGR
>LOCXPOlfC38.295.HIT1.OlfC.2R.886.ANF_receptor.exons11.LR597562.1.Myripristis_murdjan
FWLFTWWSSPASSLLLLIVVGRELGLRVGLEVAQTAMCSRWVTTVEENNQALSQDGDVVIGGLFNLHYLPSVTDQDFTKLPHYRPCTGLDLKSLRYAYAMLFAVEEINRNTTLLPGVRLSYRIFDSCARHPWATQAALSLVGGDSLTCNSTAPLPQSAEQTGGRRGGQPVPLVIGGASSVTGKMLSRILAPLSVPLISYTSSCPCLSNRRKFPNFFRTIPSDVYQARAIARLAIHLHWTWVGAVVANNDYGHLAIQEFQRETEGAEVCLEFTETLSRETIVRDARRAAITIQASTARVILIFSWYTDVRQLFLELVKRNVTDRQFLASEAWSTSDDILQNIALSKVASGVVGVAIRSSTITGFENYLRSLHPSHRPGDELLKEFWEKEFGCSHLSSAANRSPQTSRPPPCSGTESLWGVQNRFTDTSHLRVTYNVYLAVYAAAHALHSLLSCPNTDQRPAGNSSTCSSPHSINPAELLQHLNKVSFTTPQGEKFYFQGGDIPAKYDLVNWQTTPEGSLKLVLIGRVDGFELHLNQSAVQWSTGSNQVPVSVCSESCPPGTRMASRKGEPVCCFDCVPCGEGEISNKTGSHHCERCPSEFWSNDERTACVPRQVDFLSFNETLGITLTAAAVSGVVATSAVFVVFLHYRHTPMVRANNSELSFLLLLSLKLCFLCSLVFIGRPSLWSCRFQQAAFGISFVLCVSCLQVKTIVVLAAFRSARPGAGALMKWFGPGQQRGSVCLFTSVQIIICVIWLYVSPPVPRRDLGFKGSKVTLECAMASVVGFSLVLGYIGLLSCICLLLAFLARKLPDNFNEAKLITFSMLIFCAVWVAFVPAYISSPGKYAVAVEIFAILASSYGLLLCIFAPKCFIILLRPEKNTKKQMMGR
>LOCXPOlfC39.299.HIT1.OlfC.2R.886.ANF_receptor.exons12.LR597562.1.Myripristis_murdjan
WLFTRWSSPASLLLLLVVGRELGLRVGLEVVQTAMCSRWSAPMEQSIQGPSQNGDVVIGGIFNLNYLPSVTDQDFTKLPHYKPCTGLELKSLRYVYAMLFAVEEINRNTALLPGVRLSYRIFDGCARHPGATQAALSLVGGDSLTCNSTAPLPQSAEQTGGRRGGQPVPLVIGGSSSVTGKILSTILAPLSVPLISYLASCACLSDRRKFPNFFRTIPSDVYQARAIARLAIRLNWTWVGAVVANTNYGHMAIQEFQRETEGAGVCLEFTEAVSRETIVRDARRAAITIQASTARVILIFCWYTDVRQLFLELVKRNVTDRQFLASEAWSTSDDILQNIALSKVASGVVGVAIRSSVITGFENYLRSLHPSHRPGDELLKEFWEKEFGCNYVSVSSAANRSRQTSRPPPCSGTESLWGVQNHFTDTSHLRVTYNVYLAVYAAAHALHSLLSCPNTDRRPAANSSTCSSPHSINPAELLQHLNKVSFTTPQGEKFYFQGGDIPAKYDLVNWQTTPEGSLKLVLIGRVDGFELHLNQSAVQWSTGSNQVPVSVCSESCPPGTRMASRKGEPVCCFDCVPCGEGEISNKTGSRHCERCPSEFWSNDERTACVPRQVDFLSFNETLGITLTVAAVSGVVVTSAVFVVFLRYRHTPMVRANNSELSFLLLLSLKLCFLCSLVFIGRPSLWSCRFQQAAFGISFVLCVSCLLVKTIVVLAAFRSSRPGAGALMKWFGPGQQRGSVCLFTSIQIIICVIWLCVSPPVPQCDLGFQGSKVTLECAMASVVGFSLVLGYIGLLSCICLFLTFLARKLPDNFNEAKLITFSMLIFCAVWMAFVPAYISSPGKYVVAVEIFAILASSYGLLLCIFAPKCFIILLRPERNTKKLMMTR
>LOCXPOlfC40.305.HIT1.OlfC.2R.800.ANF_receptor.exons7.LR597571.1.Myripristis_murdjan
GNRCILIVTLLWDLVSCCDYTESTCGARRPGDIMIGVLSSCHTKVDALHERIQPEKFNCTEFDIRTFVKILAIIHTIDTINDSGFLPGIHLGYVICDTCADASKAIQSALHMLSINNTMASQCDLAEHPLKAIIGARYSEVSIAMARLLALSMVPQISTTSSAATLDDKLRFPSFLRTIPSDIHQTRALAHLMAHFDWNWVGVVSGDDDYGTVALQNFLKEAQDRQVCTAFQEVLPHYLGHDDIDRRIREVAEQIQSSKAEVVLLILKGQLVEKLFKVMIRKRISRTWIASDSWSMSRTLARMSGINKIGDIFGFHFISGQNPGFENFLKNLTIGTGAVNRFIEEYKDLRFGCSPEPQKANDDFLTHAVDLNVVYSEKVATWSIAHALRALLKCNHTICSGERNLPPWKLLQQLKKINFTLDKRQFFFDDSGSSASGYDLIKWVKREDGRYFEVVGEYNVMTSLLEISAASIEWATPNKTIPVSKCSESCPPGTSKKISTISCCHNCSECEEGTYTNVSNLHNCLKCPNGTWSLRGWRECQPRTENYLRWNEPFAVSFLAATGIGFLHLFSILIILLKGSQSVVFKVAGGKLCFVMIAGLVVSFSAVVLFVGRPNDHICRSRQTMYGLGFTLTVSCILVKAFRTFLAFLGDRNQQHMLNKFYNPPVIIICGTAIQGLICLFWLVFDSPKLERRIRRQTMTIELQCIEGSNWGFCIMLSYIALLAIICFILAFKGRKVPQRFNETGYIIFSMIIYLFVWICFIPIYVTKIQQRSAVQASAIVVSNFGIIFCHFFPKCYMIL
>LOCXPOlfC41.308.HIT1.OlfC.2R.803.ANF_receptor.exons7.LR597573.1.Myripristis_murdjan
CDFDRSICQAHLPGDVIVGLITPSHSKVSALHQRTRGEPLTCTDFDVLPFVRILAAIHTIEEINAANVLPGVRLGYLMCDTCSDATKALQNVEYMLSVNGSLNIQCNYTDFRPPVKAMLGARFSEVSIAVARLLSLYMVPQLSSTSSSPALSDKLRFPVFLRTVPSDVHQTKALAKLMKRFDWNWVGVVYGDDDYGKAAFQSFLQDAEEMDVCLEYQEMVPHYLDHNHSMPRIKQVAKKIRSSTAQVVLLILKPELVEDLFKEMILTNTSKTWIASDAWSRNRPLAHMDGINSVGDIFGFTFVARKSESFDNYLKNLNPSPGGYNHIIEEYKNLRFNCTPEYPQQANDDYLVTSLDTSETYNQRVAVWAVVYALKNLLQCNDSSCSGETNFPPWKLLEELKKVHFKLDDQECFFNKSGDFVNGYDLIMWEKDGDHRSFKKQGRYHVLDGKIELDVDVSEFNWLSSSNNTSRCTESCRPGTEKKILNVSCCYTCMPCEEGTFADEWDLHECKKCPNDTWSLVGWTQCKPREESFLRWGEPYPITLVVSAAFGILLLLVIFIIFWVYRESAPMKRAEVTLSSVMMAGLAVSFASVICFMGKPDVHLCRARQMMYALGFTLCVSCILVKAFRTFLAFLPFGQLTHRGLGKLYMPPVIVTVLTALQGVICILWLIFDSPSIDNTPPSAQSMEKIIQCNVGHRYIGFGIMLSYIALLAFIGFLLAFKGRKVPQEFSETGYIIFSMLMYLFVWVCFIPIYIIKTGEGPYVQASAILVSNYGVIFCHFLPKCYEALWGSNTDTIEKILRR
