# Supplementary material for: Expanded olfactory system in ray-finned fishes capable of terrestrial exploration
Source: BMC Biol. 2023 Jul 31;21:163. doi: 10.1186/s12915-023-01661-8 (PMC10392011; doi:10.1186/s12915-023-01661-8)
Supplement: Supplementary file 3 — Additional file 3: Data S1. Protein sequences and genomic coordinates of OLF genes. FASTA and General Feature Format (GFF) files containing the protein sequences and genomic coordinates for all identified OLF genes in this study. [file 12915_2023_1661_MOESM3_ESM.zip › PROTEINS/Nematolebias_whitei.OLF_genes.fa]

>LOCXPTilOR.S230.311.135.HIT1.OR.1R.294.7tm_1.exons1.JAAMPK010000006.1.Nematolebias_whitei
VSVRTVNFQVLLVQVLVCVFLCINLFLIITFFMKEYFYTVTRYILFVVMLFSDSLFLIMTDMLLIFSYFTTTVQMWLCLIIFIVLAVYTFVTPLTLTAMVLERYVAICIPLRHAELCTTRATLYLILVVHSLSSVPCIFILSVFFALAPRTFYSEDRVCSVEMFLLYTWQGYLRSATSQFYFLVMSIIIVYAYLTIMKVAKAASGENKTSTRKGLRTVILHSFQLLLCLLQLFCPFIEDAVRQIDFTLFIKVRYFNYVTFIIAPRCLSPLIYGLRDDLFFQAIRYYTLCGLYKK
>LOCXPTilOR.S217.307.155.HIT1.OR.1R.295.7tm_1.exons1.JAAMPK010000006.1.Nematolebias_whitei
MAANISVAGGFLLRQINYQIIIVQILVIIFLWVNMLLIVTFFKKECFYASARYILFAVMLLSDSMVLIVSDVLLILSYFQLTVHVWLCTIISAVTLIYAHVTPVTLTAMTLERYAAICMPLRHAELCSTRRVMFFILVIHGISSGPCVVILSMFFASASLSFYKQSMICSAERFLFQTWQQHLWYAVSQIYFLIMCIILVFCYERIMKVAKAASLENKLSTQKGLRTVLLHAFQLLLCLIQLWCPFIEAAVFQIDLNLFSRVRYFNYIMFSLAPRCLSPLIYGLRDETFFLALKN
>LOCXPTilOR.S229.316.168.HIT1.OR.1R.291.7tm_1.exons1.JAAMPK010000006.1.Nematolebias_whitei
RTVNFQVLLVQVLVCVFLCINLFLIVTFFMKEYFYTVTRYVLFVVTLFSDSLFLIMTDMLLIFSYFTTPVQMWLCIIIYIVLSVYTFVTPLTLTAMVLERYVAICIPLRHAELCTTRATLHLILVVHSLSSVPCIFTISIFFALAPRTFYSAGRVCSVEMFLLYTWQGYLRSATSQFYFLVMSIIIVYAYLKIMKVAKAASGENKTSTRKGLRTVILHSFQLLLCLLQLFCPFIEDAVRQIDFTLFIKVRYFNYVTFIIAPRCLSPLIYGLRDDLFFKAIRYYTLCGLYKK
>LOCXPSichOR4.7-eta.324.161.HIT1.OR.1R.316.7tm_4.exons2.JAAMPK010000007.1.Nematolebias_whitei
NSSYISNVSSVLSNRDSPSTAMAKNIIILTLGLTINYINCALIHTFRKHQVFYTNPRYILFIHLVVNDMIQLTTSVSLFLISYIFYKINVSVCCLIVTFVVFTTLNTPINLAVMAVECYIAVCFPLRHAELCTVKRTYILIVCIWVLSATSVMPDIFLILATEPAWLFTSKIYCDSYILFRYPVSIQKRDVSYIIYLTLVWLTLFFAYFRIIFAAHAANSADRNAKKARNTILLHGFQLLLCMLTYVFPMIKNSIVFLFPKYYVHVLFVCYIMIHILPRFVSPIVYGLRDKMFKQHLRKHLLCGMRAGSKPLPSVK
>LOCXPTilORs.U236.326.172.HIT1.OR.1R.302.7tm_1.exons2.JAAMPK010000007.1.Nematolebias_whitei
SLSVQLVLVRDTFAMAFVKNLILVLVWLILTYISSTLVVTFFRHQIFYDDPRYILFIHMVVNDGVQLTVTITLFILSYIFYKINVSFCCFFILVAVFTTRNTPVNLASMAIERYVAICHPLRYSQICTVRRTYMVIGLIWFICMAPDITDLFVTLATEPLSFFHESVFCLRQNVFKDAILAEKRKAFDIIYFSCVFLTLVFTYLRILFAARALSTERTSAKKARNTILLHGVQLAMCMLSYISPSVEVILHIIFPGRTLEIRFANYLIVYMLPRFLSPIIYGVRDQKFRKYFRMYLLCSRCK
>LOCXPTilOR.O175.326.125.HIT1.OR.1R.322.7tm_4.exons1.JAAMPK010011267.1.Nematolebias_whitei
MSERNYSRVNEFLLTGFPGLHPEHYGLVSAVLFFVYLMTVIANTLVLFLFATNQSLHKPMYHIILNLSACDLLFSTTTLPKIITRYWFKSGAISFTGCFVQMFFVHYLGSVNSFIFFLMDFDRYCAICHPLKYTTILTKIRILILSLAAWIIASLFPFILIFRAYPLPYCGSNIINHCFCDHIGITVLACTDRTPYALTAFVNAMIVLLVPLAFIVFSYCSILIEVSKVAGIKNRLKSLSTCSTQLIIISLYYLPRCFVYLASNVGISFSSDVRIVIIMLYSLGPPMVNPLIYCLRAKEIRNCLWKQFYKIVPSKAQVAQVS
>LOCXPOR1.104.HIT1.OR.2R.302.7tm_1.exons2.JAAMPK010000001.1.Nematolebias_whitei
EYTCVRFYVSTVSFSVLLFFNLIINWTIVREERLRGHARFVLVFHLLVSALVYLGMSSVFYYQIHLSARPGHTACMTMITVLISSAANILLTLTAMALDRFCAVCHPLRYSSICTAGYWPWVLGVVTWLLALVIPLSLLVKPDPEDHEECDRAQLKRGELQKVLFIGVCTLLILYSYVRILQESRRLGVLNRRNRAGCRTIALHGTQLAVYLLPNFVNFMLTILRKKDFIQQETKELAAVVIFAFFSVAQCIAPVVYGLRKEELLEQLNRRFPCCSRYLKTVLGWTVRASWPHTQPDGRYVP
>LOCXPOR2.119.HIT1.OR.2R.311.7tm_1.exons1.JAAMPK010000006.1.Nematolebias_whitei
MQNLTALPNNATSQKTSVIVKVCVVTPLFCVFLCCVAVMLHTFASHRHFLDTSRYILFAHMLINDTLQILTSVLLFLSIMGQLRFALLLCVPLLFVSTGTFHNTNLILAAMSLERYVAIVYPLQPPAFWRSDRIWVITLCMWLISFTFPVAEFCIRRQDPAVNVLSTPVVCKASVINSSPAQALFRAAVSVLYFAVVAVIILFTYVRILLETRKLRQDRASVSKALHTVLLHGFQLLMCMLAFTSPFTETLFVLHTNWLPEDIAFFNYFCFILVPRFLSPLIYGFRDQGLRKHIWIPFVCDPKKQVKPHLR
>LOCXPOR3.130.HIT1.OR.2R.307.7tm_4.exons1.JAAMPK010000006.1.Nematolebias_whitei
MEKNASVASDVLELQGFDISPEFTYPLFFLLLLVYLSLLFSNIGVLALIIMEKSLHQPMYFLFCNLSVNDVIGNTALLPQVMAHVLSTKRFITYNQCVAQAFHSHTFGSASHLILIIMAIDRYVAICHPLRYSSIMTGRTVVGLSVVVWGVSLVLVSVLLGLTVRLSRCRSFIQNAYCDNPSLFKLSCEDVSINNIYGLVFTVLLFTCSIGGIVITYMRIALICWIKKNKELNNRALQTCASHLLLYLIMLWSGFLTITLHRFPNYPDLRKIAHILFHVVPANLNPVIYGLQTKSLRVKIVEILQRK
>LOCXPOR4.141.HIT1.OR.2R.307.7tm_4.exons1.JAAMPK010000006.1.Nematolebias_whitei
MENQSLEFSYHLTLDPFVIPPGGKYPIFVFGIVIYLFGMFCNLTLLFLIILKKNLHKPMYFILFSLPFTDLIGITTTLPKILSDIVTETHNIYYPFCVLQAFLLHMYGGGILFILAAMSFDRYVAICMPLRYSSIMTPRLVVYIICLVWGLDFILIVTFFSLQTRVSRCRSVIMNVFCDNPSLLKLTCGDTTLNNIIGLFNTAVIQALSVSIQAYSYFRILIACVGKRKFNARAKAVNTCVAQLVILVIFEIVATFTVLSHRFKNVSADLQKIMGMLIFIVPPLLNPIVYGIYTSEIQKTFLNILKN
>LOCXPOR5.152.HIT1.OR.2R.305.7tm_4.exons1.JAAMPK010000006.1.Nematolebias_whitei
YNTSVFLHFQGYNLSNESVVPVFIFATLNYMIIIFCNLTLILTIVLNKSLHQPMHLFLVSLPINDLIGSSAFFLQLIKEIMTNSRTILFSTCATQAFFIHLYAATTVFILAAMAYDRYMAICNPLHYNTVMTKAHIIKIVTAVWTSCLALIAGLFILLLRLRFCRSEISHPYCENTTLLALVCDDTTINNIYGLFISALSQVIANATVFYTYLQILLACFRTKRSDTKAKALQTCATHLFVFLLMECLGLFSIISYRIKNIPPHVRRFIGVSTLIFPPTLNPIIYGLKTKEIREKVMIAFKKKLV
>LOCXPOR6.163.HIT1.OR.2R.320.7tm_4.exons1.JAAMPK010000006.1.Nematolebias_whitei
MLERNYSRVTEFKLIGFPGLHPEYYGLVSAVLFFVYLMTVMENVVVLVLFATNRSLHKPVYYIFLNVSVCDLLFSTTTLPKIITRYWFKSGTISFTGCFVQMFFVHYLGSVNSFIFFLMAFDRYCAVCHPLKYTSILKNVNVHILSLTAWIIATVSPIFLVIRAYPLPYCGSNVINQCFCDHIVITVLACTDRTPYAVPALISAMIILLVPLAFIVFSYCSILIEVSKVAGIKNCLKSLSTCSTQLIIISLYYLPRCFVYLASNAGISFSTDVRIVIIMLYSLGPPMVNPLIYCLRAKDIRNCLWKQFYKLVPPNAKVSA
>LOCXPOR7.174.HIT1.OR.2R.315.7tm_4.exons1.JAAMPK010000006.1.Nematolebias_whitei
MSARNYSRVTEFILTGFPGLHPEYYGLVSAVLFFVYLMTVMENVVVLVLFATNRSLHKPVYYIFLNVSVCDLLFSTTTLPKIISRYWFKSGNISFTGCFVQMFFVHFLGSVNSFIFFLMAFDRYCAICHPLNYTIVFKNVNVHILSLTAWIIAAAPPLIFAIEAYPLPYCGSNVINHCFCDHIGITVLACTDRTRYALPAFISAMITLLVPLAFIVFSYCSILIEVSKIAGFKIRLKSFSTCSTQLIIISLYYLPRCFVYLASVVGISFSSNVRVVIIMLYSLGPPMVNPLIYCLRAKDIKECARKQFYRTVTPK
>LOCXPOR8.184.HIT1.OR.2R.322.7tm_4.exons1.JAAMPK010000006.1.Nematolebias_whitei
MSDRNYSRVTEFILTGFPGLHPEYYGLVSAVLFFVYLMTVLENIVVLFLFATNRSLHKPVYYIFLNVSVCDLLFSTTTLPKIISRYWFKSGTISFTGCFVQMFFVHFLGSANSFMFFLMAFDRYCAICHPLKYTIILKNVNVHILSMTAWITATVPPIIFVIRAYPLPYCGSNVINHGFCDHVGITVLACTDRTPYAVPAFISAMIILLVPLAFIVFSYCSILIEVSKVAGIKNRLKSFSTCSTQLIIISLYYLPRCFVYLASVVGISFSVAVRVVIIMLYSLGPPMVNPLIYCLRAKDIRECLWKQFHITVPPKAQVSAIS
>LOCXPOR9.197.HIT1.OR.2R.316.7tm_4.exons1.JAAMPK010000006.1.Nematolebias_whitei
SVTKVENFVILGFPGLSPQYHGLVSAVLFFIYLTIVVGNISILAIVITEESLQKPTYLIFCHLALNDLTFGTVTLPKIISKYWFGDSFISFSGCFTQMFLIHYLGAVISFVLSVMAFDRFVAICFPLRYRVLITNNIISVLCGLAWLIPVTFLLAVLLQTLNLPFCRSNVIEQCFCDHISITSQACGNDVKNVQVTTLCLAMFSLLVPLAFILFSYIFVIVVIMKQSNAAGRKRAFSTCSSQIFITCLFYLPRCFVYVANTVGFSFSSDLRIFLIILYSLLPAATNPIIYCFKTQDIKKTLVRKLKTAKVGIKLEL
>LOCXPOR10.105.HIT1.OR.2R.319.7tm_4.exons1.JAAMPK010000006.1.Nematolebias_whitei
MLYTNVTRIKDFFILGFPGLLPQYYGPVSALLFVLYLVIAAGNIFILVFVKIEHSLHKPSYLIFCHLALSDLLFGTVTLPKTISKYWFNDSIISFYSCFVQMYFVHFLGAAHSFILMVMALDRFIAICVPLRYTSLFTNITVNVLCGISWLLPMSWMIGVIFDVLRVPFCNSNIIAQCYCDHLSIINLGCENVREVTIVAFSLAMFSLLLPLSFIILSYFVIIVAVLRISSSDSRIRTLSTCSPQLIITCLYFMPRCFVYLANYVGYTFNISVRTVVVMLYSLLPAAVNPLIYCLKTKDIKENLKLKLLQRKKNVNPKT
>LOCXPOR11.110.HIT1.OR.2R.305.7tm_4.exons1.JAAMPK010000006.1.Nematolebias_whitei
MLYTNVTWIKDFFILGFPGLLPEYYGPVSALLFVLYLAIAAGNIFILVFVRSERSLHKPTYDIFCHLALSDLLFGTVTLPKTISKYWFNDSIISFYSCFAQMFFVHFLGAAHSFILMVMALDRFIAICAPLRYMSLFTSNTVSVLCGISWCMPVSFMFAIVFDALKLPYCNSNIIVHCYCDHLSIINLGCENVRNSTLLGLGLSMFSLLLPLGFIIISYCFIIVAVLRISSSDSRIRTLSTCTPQLIVTGIYYLPRCFVYLANFVGFTFSVSVRIVVVMLYSLLPAAVNPLIYCLKTKDIKEHLR
>LOCXPOR12.111.HIT1.OR.2R.318.7tm_4.exons1.JAAMPK010000006.1.Nematolebias_whitei
IMYTNVTRIKDFFILGFPGLLPQYYGPVSALLFVLYLAIAAGNIFILVFVRSEPSLHKPTYDIFCHLALSDLLFGTLTLPKIISKYWFYDSIISFYSCFAQMFFVHFLGAAHSFILMVMALDRFIAICVPLRYMSLFTSNTVSVLCGISWCMPVSFMFAIVFDALKLPYCNSNIIVQCFCDHMSIISLGCVDIRNSILLGLVLGMISLLLPLGFIILSYCIIIVTVLRISSSDGRIRTLSTCTPQLIVTGIYYLPRCFVYFASFVGYTFSTSARIVIILLYSLIPPAVNPLIYCLKTKDIKEHLKLRLFSKKTDITVK
>LOCXPOR13.112.HIT1.OR.2R.323.7tm_4.exons1.JAAMPK010000006.1.Nematolebias_whitei
MKYTNITTITDFKIIGFPGLPPEYTGLVSFFLFLVFLVIVFGNIFILVVIICERTLHKPTYLIFFHLAMTDILFGTVTLPKIIARYWWNDILFSFGACFAQMYFVHSLGAIHSLILLMMALDRFVAIWLPFKYPILFTNKAVSIACSLCWVLTCIRMMGIVLHALFLPYCDLNTVMQCYCDHVSVTALACGDNVAYVKWVAAANAMVTLLVPLTCIIFSYFSIIVAVLKMSLKGKHNKVLSTCAPQIFVTCLYYVPRCFIYLTNNLGFKFSLNASVIIMMIYSLAPATVNPVIYCFKTMEIKKALIQRFMNKKIKFTLTSDCK
>LOCXPOR14.113.HIT1.OR.2R.328.7tm_4.exons1.JAAMPK010000006.1.Nematolebias_whitei
MLEAPPSRNFSYTSFVFRGFPELQEHRHLLALLFFFSYLSVLLGNSVLVYVILRVQRLHSPMYFLICSLCVVDILVVTTIIPNMLLGLLFNWNRISLVGCLIQMFFTHFLSSVESTLLLAMALDRYVAICKPLRYTDIVDSSALLKLLLFTLVRSVSIMATLVGLVGSLWFCSSNTINHCYCDHMALVILACGNTARNNAAGLAVIICFVGVDISIIFFSYMKILSIVLRAAAAGEDRLKAFHTCGTHLMVIMCFYLVGSVTFLSHNLNIPISTDVNTLMGVLYILIPATVNPIIYGVRTKEIRTGLLRLLKVQEKRISSTKISPSGK
>LOCXPOR15.114.HIT1.OR.2R.306.7tm_4.exons1.JAAMPK010000006.1.Nematolebias_whitei
MEPLWENISHRHFIFNAFADLGPLRPLVFIPVSVLVIVSLFANCLLLYIIISQKSLHSPMYILIACMLGVDLSLPMLILPNLMLNLLFDLRGVSLSGCLGQMFFLHILGTCQSTLLLLMALDRYFAICSPLHYQEHVSLTRFLKFVLPLLTRNVVMVSLVVSLAGRLPFCFSNIINHCICEHMALVELACGATTANSLVGLMTVIFVTVLDFCLIITSYVVIFHTVLLSGKSGSKALHTCITHIIVMVVSLAFVLTVSVAYRTRNSLPAATRVSISIMYLFVPSCFNPIIYGIRTTEIRQHILKAL
>LOCXPOR16.115.HIT1.OR.2R.306.7tm_4.exons1.JAAMPK010000006.1.Nematolebias_whitei
EGRMENISSHKHFIFTGFEELGALRPVLFIPFFLMFIVALVANSLLVYVVFSHRSLHQPMSILIAGMACVELCLPVFFVPNMLLSFLFDWKGISLIGCLIQMHFIHFFGAFQSTFLVWMSLDRYFAICTPLYYHELMALQRFLKFIIPLAVRNMLLITLFVSLAGKLSFCTNIINHCFCEHMALVELACGSTTINNLAGLMALFFIPVLDFLFIAASYIAIFSSVLKSSSSGPKALHTCVTHAIVITLSLAVVLIAFLSYRIRNGLPTAVRVFFSTMYLLFPSCFNPIIYGIRTTEIRQHMLKTLT
>LOCXPOR17.116.HIT1.OR.2R.312.7tm_4.exons1.JAAMPK010000006.1.Nematolebias_whitei
ISAKRITMNLTNVSYIVLYAYYDTGVLKYLFFSVVLFLYGLIICFNLVLIVVICVHRSLHEPMYMFLCSLFVNELYGSSGLFPFLLVQILSDVHTISLPLCFLQVFCLYSYGSVEFFTLAVMSYDRYVAICFPLQYNTLMTSNKTVRLIVVMWCYPFLTVMILVSVTASLQLCGNIINKIYCDNPSIIKLACFNITFNNVYGIVNAFFLIIFPAVLIFCTYMSIIRVCFFGSKHTRQKAVSTCTPHLISLFNFFFGCFLDLLISKLNMNGVPNVFQVIGHSALAYLITCQTLLNPVIYGLKMSTIRTSCKSL
>LOCXPOR18.117.HIT1.OR.2R.307.7tm_4.exons1.JAAMPK010000006.1.Nematolebias_whitei
IMNLTNVSYFILSAYSDAGVLKYLFFLFVLFLYVLIICFNLVLIVVICVNRSLHEPMYMFLCSLFVNELYGSSGLFPFLLVQILSDVHNVSISLCFLQVFCLYSYGSVEFFTLAVMSYDRYVAICFPLQYNTLMTSNKTIRLIVVMWCYPFLTVMILVSMTASLQLCGNVINKIYCDNPSIIKLACFNITFNNVYGIVNAFFLFIFPTMLIFFTYMSIIKVCIYGSKLTRQKAVSTCTPHLISLFNFFLGSFLELLISRLNMNGVPNRFQVVGHSSLAYLITCQTLFNPVLYGLKMSTIRTSCKSFV
>LOCXPOR19.118.HIT1.OR.2R.309.7tm_4.exons1.JAAMPK010000006.1.Nematolebias_whitei
IMNLTNVSYFILSAYIDTGVLKYLFFSVVLFLYGLIICCNVVLIVVICVNRSLHEPMYMFLCSLFVTELYGSSGLFPFLLVQILSDVHTVSVPLCFLQLFCLYSYGSVEFFTLAVMSYDRYVAICFPLQYNTLMTSNKTVRLVVVMWCYPFFNYVIMVSMTARLQLCGNIINKIYCDNPSILKLACFNITIINVYAIFNMFQLLFIPAMLILYTYMSIIKVCISGSKQTRQKAVSTCTPHLISLFNFFFGCFLEMLENKLNMSSSHGMLRVLGNSAVAYLTTCQTLFNPVLYGLKMSKIRSSCKSLVDK
>LOCXPOR20.120.HIT1.OR.2R.307.7tm_4.exons1.JAAMPK010000006.1.Nematolebias_whitei
MMNITNVSYFILSAYYDAGVLKYLFFLVVLFLYGLIIGCNVVLIVVICVNRSLHEPMYMFLCSLFVTELYGSSGLFPFLLVQILSDVHTVSVPLCFLQVFCLYSYGSVEFFTLAVMSYDRYVAICFPLQYNTLMTTNKIVGLVVFMWCYPFLTVLIMVSMTARLQLCGNIINKIYCDNPSILKLACFNITINNIYGIFNMFQMLFFPAILIFYTYMSIIKVCISGSKQTRQKAVSTCTPHLISLFNLFFGSFLEMLENKLNTSSSHGVLRVLGNSAMAYLITCQTLFNPVLYGLKMSKIRSSFKSLV
>LOCXPOR21.121.HIT1.OR.2R.310.7tm_4.exons1.JAAMPK010000006.1.Nematolebias_whitei
IIMNRTNVAYFILSAYIDIGVLKYLFFFMVLCLYVLIICCNIVLIVVICVNRSLHEPMYMFLCSLFVTELYGSSGLFPFLLVQILSDVHTISIPLCFLQLFCLYSYGSVEFFTLAVMSYDRYVAICFPLRYNTLMTTNKIVGLVVVVWCYPFFTIVILISMTARLQLCGNIITGNKIYCDNPSILKLACSNITINNIYGIFNMFQLLFLPVVLILYTYMSIIKVCISGSKQTRKKAVSTCTPHLISLFNFFFGCFLEIVGNRLNTSNAEGVLRVLGSSAVVYLYTCQTLFNPVLYGLKTSKIRSSFKSLV
>LOCXPOR22.122.HIT1.OR.2R.307.7tm_4.exons1.JAAMPK010000006.1.Nematolebias_whitei
IMNITNVSYFILSAYFDTGVLTYLFFFMVLFVYVLIICCNVVLIVVICVHRSLHEPMYMFLCSLFVTELYGSSGLFPFLLVQILPDVHTVSVPLCFLQVFCLYSYGSVEFFTLAVMSYDRYVAICFPLRYNTLMTTNKIVGFVVVVWCYPFFTVVIMISMTARLQLCGNIINKIYCDNPSILKLACSNITINTVYGLFNMVQLLFLPAMLIFFTYMSIIKVCISGSKQTRQKAVSTFTPHLISLFNFFFGCFLEILGNKLNTSSDEGVLRVLGSSAVAYLYTCQTLFNPVLYGLKTSKIRSSFKSLV
>LOCXPOR23.123.HIT1.OR.2R.307.7tm_4.exons1.JAAMPK010000006.1.Nematolebias_whitei
IMNITNVSYFILSAYFDTGVLKYLFFFFVLLLYVLIICFNVVLIVVICVNRSLHEPMYMFLCSLFVTELYGSSGLFPFLLVQILSDVHTISVPLCFLQVFCLYSYGSVEFFTLAVMSYDRYVAICFPLRYNTLMTTNKIVGLVVVVWCYPFFTVVILISIASRLQLCGNIINKMYCDNPSILRLACFNVTINTVYGTVNMFQMLFLPAMLIFYTYMSIIKVCISGSKQTRQKAVSTCTPHLISLFNFFFGTFLEILGNKLNTSNAEGVLRVAGNSALLYLYTCQTLFNPVLYGLKTSKIRSSFKSLV
>LOCXPOR24.124.HIT1.OR.2R.309.7tm_4.exons1.JAAMPK010000006.1.Nematolebias_whitei
IMNLTNVSYFIFSAYYDTGVLKYLFFLLVLFLYGLIICCNVVLIVVICVNRSLHEPMYMFLCSLFVTELYGSSGLFPFLLVQILSDVHTVSVPLCFLQDFCLYSYGSVEFLTLAVMSYDRYVAICLPLKYNTLMTTNKTVRLVVVMWCYPFFTVLILISMTASLQLCGNIINKIFCDNSSILKLACFDVSFINMYEFVNMFLVFFFPAVLIFCTYMSIIRVCFSGSKQTRQKAVSTCTPHLISLLNFFLGCFVDVLENKMNMNGVPSVLQVAGNFASAYFMTCQTLFNPILYGMKLSKIRSSFKSLVDK
>LOCXPOR25.125.HIT1.OR.2R.306.7tm_4.exons1.JAAMPK010000006.1.Nematolebias_whitei
VMNFSQVSYFTLTAYIDIGLFKYLFFVFMMCFYASVICCNVVLIVVICVNRSLHEPMYTFLCSLFVNELYGSSGLFPFLLVQIFSDVHSVSVPFCFLQIFCLYMYANVEFYNLAVMSYDRYVAICHPLQYHTLMSGSLVLRLIAFSWFLPLANIIVMISLNASCQLCGNIIDGLYCTNHSVVKLGCRNTMFSNVYGLLYTFTVIISLAALIFYTYVRILKVCFSGSKQTRQKAISTCMPHLASLLNFSFGCFFEITQSRFDMSQVPSILRIILSLYFVTCQPLLNPVLYGLQLQKIRISCRKLFFG
>LOCXPOR26.126.HIT1.OR.2R.309.7tm_4.exons1.JAAMPK010000006.1.Nematolebias_whitei
MNSSHVFYFTLRGYIDISLCTHCFFVIFMIIYVVIIGCNVVLIVVICVNRSLHEPMYMFLCSLFVNELYGSSGLFPFLLVQVLSDVHTVSAPFCFLQVFCLYTYGSVEFTNLAVMSYDRYVAICQPLQYKTIMSQRRVVFLIYVIWLPPFLAVSVTTCLSLSLQLCGNAINRIFCDNHSIIKLACSEPRVNNVYELIMTFLTVCVPVCVILYTYMRILKVCFSGSKQTRQKAVSTCTPHLISVVSFCFCVLYKILESRFNDNNVPRLVKICLVLYFLTCQTVFNPVLYGLSLSKIRTVCQRLILQSLGK
>LOCXPOR27.127.HIT1.OR.2R.315.7tm_4.exons1.JAAMPK010000006.1.Nematolebias_whitei
EGRMENISSHKHFIFLGFEELGALRPVLFVPFFLMFIVALAANSLLVYVVFSHRSLHQPMSILIAGMACVELCLPVFFVPNMLLSFLFDWKGISLVGCLIQMHFIHFFGAFQTTFLVWMALDRYFAICTPLYYHELMALQRFLKFIIPLAVRNVLLITFFVSLAGKLQFCTNIINHCFCEHMALVELACGSTAINSLAGLMAVFFIPVLDFFIIAASYIVIFSSVLRSSSSGAKALHTCVTHIIVLTFSLTLALIAFLSYRIRNGLPATIRVFFSTMYLLFPSGFNPIIYGIRTTEIREHMLKTLTHWTRFVQIV
>LOCXPOR28.128.HIT1.OR.2R.313.7tm_4.exons1.JAAMPK010000006.1.Nematolebias_whitei
MLNSTSLSPSYFILGAYLDFGPYIKHLCFVILAVLYSTILLVNMLLIVVICVNRSLHEPMYMFLCSLFVNELYGSSGLFPFLLVQVLSDVHTVSVPLCFLQIVCLYSYAKVEFCNLAVMSFDRYVAICRPLQYHTIMTHFTVLILIVLTWLYSFMTFMITLSLTLRLTLCKNVLNNVYCLNHQIVKLACSDTRLNFIYGLFGTVLSVLVPLLTILFSYIKILHVCCVGSRQTRQKAVGTCAPHLASLLNFSFGCLFEIFQNRFDTMEVPSVLKITMSLYFVVLQPLLNPIVYGMRVSKIQTACKRFFFKKKLT
>LOCXPOR29.129.HIT1.OR.2R.307.7tm_4.exons1.JAAMPK010000006.1.Nematolebias_whitei
INSSKVLFFTLSAYFDSGVVNYLYFVVILALYVLIVGCNVLLIVVICVNKSLHEPMYMFLCSLFVNELYGSSGLFPLLLTQILSDLHTVSAPFCFLQIYCVYTYVHIEFCNLVVMSYDRYLAICHPLQYHSLMTPSKIVKLITLTWLFPLAESVLGIMSNVYTELCGNIIDKVYCDSFSIVKLSCSYVPTSKYMGIAYMFTVILGMIVLILYTYIKILKVSFSGSKQTRQKAVSTCTPHLVSVINFSFGFFFDVFQSRFDMSHVPHILRVILSLYFLTCQPLFTPLVYGLNLSKIRSFSKHFVRGKL
>LOCXPOR30.131.HIT1.OR.2R.302.7tm_4.exons1.JAAMPK010000006.1.Nematolebias_whitei
MNSTQILYFILSAHMDTKLLKYVCFFVVMSLYVFIICSNVLLIVVICVNRSLHEPMYMFLCSLFVNELYGSTGLFPFLLVQILSNIHIIAAPFCFLQIYCIHTYGTVEFYILAVMSYDRYFAICHPLQYNTLMTVKKVTVFIAVSWLAALLGFLSTMLLGFSLQLCGNIINKVYCDNYSIVKLACSDTTVNNVYGLVGTVVCTFIPVILILYTYIRILKVCFSGSEQTRQKAVNTCTPHLASLLNYFCGVCFEILQSRFNVSNIPIIVRIVLSLYFLMCQPLINPLIYGLTLSKIRCIWKSL
>LOCXPOR31.132.HIT1.OR.2R.307.7tm_4.exons1.JAAMPK010000006.1.Nematolebias_whitei
INSSQVLYFTLSTYLDSGMFTCLFFVVCMIIYIVIIGCNVVLIVVICVNRSLHEPMYMFLCSLFVNELYGSSGLFPFLLVQVLSDVHTVSAPVCFLQIFCLYTYGSVEFTNLAVMSYDRYVAICHPLQYITIMSQRRIVFLICLIWLPPFIAVSVTTFLSLSLQLCGNVINRIYCDNHSIIKLACSEPRVNNVYELVMTFLTVCVPVSVILYTYMRILKVCFSGSKQTRQKAVSTCTPHLASLLNFSFGVSFEIIRSRFNMNNVSSVLQIFLPLYYLTSQPLFNPFLYGLNLSQIRHMCKKLTLQFL
>LOCXPOR32.133.HIT1.OR.2R.307.7tm_4.exons1.JAAMPK010000006.1.Nematolebias_whitei
MLNSTRVSYFILNAYFDVRVLKYLFFVLIMCLYVLIVGCNVLLIVVICVSRSLHEPMYMFLCSLFVNELYGSSGLFLFLLIQILSDVHTVSIPLCFLQIFCVSTYFSVELSNLAVMSYDRYVAICHPLRYKTQMTMKTVAVLVAAVWLGALVQVLTALSMSFSLQLCGNIINKVYCDNYSVVKLACSNTTTNNIYGIVATAFGVFMIVGLIFYTYVRILKVCFSGSKQTRQKALSTCTPHLASLLNFTFGLCFDVLQSRFDMNSVPNIVRILLSLYFLTCQPLFNALIYGLKMSKIRSVWKRIFYFK
>LOCXPOR33.134.HIT1.OR.2R.302.7tm_4.exons1.JAAMPK010000006.1.Nematolebias_whitei
MLNSTRVSYFIFSAYFDTKMLKYFIFLIIVCLYILILVCNVLLIVVICVSRSLHEPMYMFLCSLFVNELYGSSGLFPFLLVQVLSDVHVISVPLCFLQVYCVHTYFSVEFLNLAVMSYDRYLSICHPLQYNNRMAVNKVAVLIAVVWFGAFSGVVTVISLSFSLQLCGNIINKVFCINYSIVQLACSDTTINNVYGLISVYPVIFIIVALIIYTYVRILKVCFSGSKQTRQKAVSTCTPHLASLLNFSFGICFDVLQSRLDVNNVPNFVKILLSLYFMTCQPLFNPLMYGLKLSKIRSVWKS
>LOCXPOR33.135.HIT1.OR.2R.295.7tm_4.exons1.JAAMPK010000006.1.Nematolebias_whitei
STFILSDYFETRMFKYLMFVIIFLFFVLIVGCNVLLIVVICVSRSLHEPMYMFLCSLFVNELYGSSGLFPFLLVQVLSDVHVISAPLCFLQVYLIHSYVSVEFYNLAVMSYDRYLSICHPLQYKTLMTIKKVAVLTAAMWCCAHFGIVTIISLSLSLHLCGNIIDKVYCNNYSIIKLACSDTTVINMLLLVSTYLGIFAIVSLIFYTYVRILKVCFSGSKQTRKKALSTCTPHLASLLNFTFGMCFDVLQSRFNTNSVPHIVKILLSLYFLTCQPLFNPLMYGLKLSKIRSVWKT
>LOCXPOR34.136.HIT1.OR.2R.307.7tm_4.exons1.JAAMPK010000006.1.Nematolebias_whitei
INSSQVLYFTLSAYVDISTCTYCIFMVVMSIYVLIIGCNVVLIVVICVNRSLHEPMYMFLCSLFVNELYGSSSLFPFLLVQVLSDVHTVSAPVCFLQLFCLYSYASVEFTNLAVMSYDRYVAICHPLQYKTIMSQRRIVFLICLIWLPPFIAVSVTTFLSLSLQLCGNVINNICCNNYSIIKLACSEPRVNNVYELVMTFLTVCVPVSVILYTYMRILKVCFSGSKQTRQKAVSTCTPHLASLLNFSFGVSFEIIRSRFNMNNVSSILRILLSLYFLTCQPLFNPVLYGLNLSKIRHMCKRLILQSL
>LOCXPOR35.137.HIT1.OR.2R.306.7tm_4.exons1.JAAMPK010000006.1.Nematolebias_whitei
MINSTQLLYFTLSAYVDSGPFRYLNFVLIMCLYVLIVGCNVLLIVVICVSRSLHEPMYMFLCSLFVNELYGSSGLFPFLLLQVLLDVHVISAPLCFLQVFCVYTYGIVEIVNLAVMSYDRYVAICFPLHYNALMTSKKVAVLIALTWLCPFVAIVVLLALSAPLQRCGNTIDKVYCGNYAIVKLSCSNTSLNNVLGLIYTVVSIVIPLCLILYTYTKILEVCFSGSKVTRQKALSTCTPHLASILNFSFGCCFQILQSRFETSRVPAVLAIFLSVYFLTCPPLLNPVLYGLNMSSIRNALRRLLCG
>LOCXPOR36.138.HIT1.OR.2R.304.7tm_4.exons1.JAAMPK010000006.1.Nematolebias_whitei
IMINSTQVSYFILSSYFDIKMLKYLMFVIILSLYVVIVGSNVLLIGVICINRTLHEPMYIFMCVLFVNQLLGSTSLFPFLLVQILSDVHIILAPLCFLQIYCVHTYVSVEFLNLAIMSYDRYLAICYPLQYNSLMTLKKVVVFIAVEWLFSFLGISVFTSLSFSLHLCGNIINKLYCTNYSIVKLACSDTTLNNVYGLLSSAVGSLVPVSLILYTYLRILKVCFSGSKQTRQKAVSTCTPHLVSLINYFFGAVFDILQSRFDLSSVPNVVRIFLSLYFLTCQPLFNPLIYGLNMSKIRSVWKSL
>LOCXPOR37.139.HIT1.OR.2R.302.7tm_1.exons2.JAAMPK010000007.1.Nematolebias_whitei
MNVSSANVTVVVEYRDSFAKAVIKNVIVVLLSLLINYINAGLIYTFYEHQIFNSNPRYILFCHLVINDMIQVSMSVTLFVTSYILYKIPVVTCCILILFGIITTENSPLNLACMAIECYIAICLPLRHAQICTIKRTVKVIGLIWVTTILFALPDLFQTLAIEPLDFFKSNIFCLRETAFRNPSIIERRNITYITYLGLVWCVLFYTYFRILFTAKTASKDAKKARNTIFLHAFQLLLCMVTYVEHLLKQALQQWFPEHYSDSLFACYIVFQILPRSISPILYGMRDTTFRKYLKKYLLCKI
>LOCXPOR39.140.HIT1.OR.2R.279.7tm_1.exons2.JAAMPK010000007.1.Nematolebias_whitei
LMTNLVVLLVGVTVCFVNASMVHTFNKHQILGQNPRYILFIHLVVNEMIQLISSILLYIVAFVFSTVLVSLCAFLLLPAILATRNTPLNLACMAIDCYVSVSFPLRYNTMCTVKRTKIVICVIWATSVLSALPDVLVLFIKEDLKFLTSQALCDRDTVYRSSFSLNKSDAVYILFLVVVCLTLFYTYFRILFVAQSAKADVSKARRTILLHGFQVLLCAMVYVQPLLTKSLLNSFPQGLVPIRLTIFVVIQILPRFLSPVVYGLRDKTFRKYLKKYWIC
>LOCXPOR39.144.HIT1.OR.2R.301.7tm_4.exons2.JAAMPK010000007.1.Nematolebias_whitei
DSPSTAMAKNIIILTLGLTINYINCALIHTFRKHQVFYLNPRYILFIHLVVNDMIQLTTTVSLFLISYIFYTINASLCCLIIVFAVFTSFNTPINLAVMAVECYIAVCFPLRHAELCTVKRTYILIVCIWVLSATSVMPDIFLILATEPVRLFYSTIFCERDNLFRHPVSLQKRDVSYIIYLTLVWLTLFFAYFRIIFAAHAANSADRNAKKARNTILLHGFQLLLCMLTYVFPMIRNSIVFWFPKHYIHIVFVCYIIVQILPRFVSPIVYGLRDNMFKQHLRKHLLCGMRAGSKPMLSVK
>LOCXPOR40.145.HIT1.OR.2R.306.7tm_4.exons2.JAAMPK010000007.1.Nematolebias_whitei
MNSSSYNYSVSGGLSDQLIIAAAKNVIVLALGITINYINGMLILTFRKHQVFYVNPRYILFIHLVVNDVIQLTTSASLFVIGYVLYKINASLCCLLISLAIFTTMNTPLNLAVMAVECYVAVCFPLRHAELCTVKRTYILIGCVWTLSSVTVLPEIFILLATDPLWLVYSSIICLRENLYLHPVSVQIRQIVYLMYLIGVWFVLFFTYIKIFVAAQAANSADGKEKKARNTVLLHGFQLLLCMLTYVDPMIKTGLMRLFPKYAEEVRFVWYVFVHILPRFISPIVYGLRDKTFKQYLKKHLSCIIR
>LOCXPOR41.146.HIT1.OR.2R.302.7tm_1.exons2.JAAMPK010000007.1.Nematolebias_whitei
MNSSSSNFNVSSNLNTGNQDGPGLAAAKYVIVLALGFILNYISGALIHTFRKHQVFFLNPRYVLLIHLVVNDMVQLTTSISLFISYVSYKINASVCCLMMTVAVFTTMNTPLNLAAMALERYVAVCFPLQHVELCTVKRTYVLIGCIWALSSVAVLFQTIVLLSTEPLSFFHSAIVCLMEKLFQHPISLQMRGITYIIYLTVVWFTLFFTYFKIFFAARAANSADGNATKARNTILLHGVQLLLCMLTYLDPLVKTHLIGSFPNISSHLRYVWYIIVDVLPRFISPIVYGLRDKTFKLYLRK
>LOCXPOR42.147.HIT1.OR.2R.312.7tm_4.exons2.JAAMPK010000007.1.Nematolebias_whitei
MNSSSSSYNVSSLFIVDSASAAAAKNVTVLAVGIIINYINATLIHTFRKHQIFVTNPRYILFIHLVVNDMIQLTMSISMFVISYVFFQVNIFLCCLLLILAIFTTLNTPINLAVMAVECYIAVCFPLRHAELCTVKRTYVLIACVWALSSVAVIPEFLFLLATQPVMVFYSTTYCVAQVLYRNPVSSQKREVTYMICFSGVWLTLVCTYFKIFFAARAANSADGNKKKARNTILLHGFQLLLCMLTYLDPAAIRLFMLLLPKYYHHMNFVWYVVVHILPRLISPILYGLRDKTFKQYLKKYLLCTIRPGITP
>LOCXPOR44.150.HIT1.OR.2R.335.7TM_GPCR_Srx.exons4.JAAMPK010000007.1.Nematolebias_whitei
DSEEEMLTSTSSGPLDLLLTNSSSEGGAAAAPKDSFSIALTKNTVAMLVWLLLSIINSSMLHTFLRHSLFYENPRYIMFICMVVNDALQLTLVTALYVVSYIFRKIHASVCCFLVMTAVLTTRSTPLILAGMALERFISICFPLHYGQVCTVRRTLLLIGVILILTATPPVTDLLITVVKEPPSFLQASVFCDHSLLFRHPSIYYKNCVFDGVFLSFVALTLLYTYCKIMLAARAASTSLTSVKRARNTVLLHGGQLLLCMLAFVVPSLQAALISIFPQLSTEIRYIFFLLVYIIPRFLSPVVYGFRDELFRKYWIRYLSCQSPSIIRIRPVVLK
>LOCXPOR45.151.HIT1.OR.2R.348.7tm_1.exons1.JAAMPK010000011.1.Nematolebias_whitei
NVMESPNISECAGSQDSQAEPRVKERMDTAGYLFHSLIPYEAAVPLLISVFALLTLFSFTVNMVTLYIIERSHDLSWQPRFILCENLILSDFLQTATFGPAVIYSLLRRQTMACSPWCYLQYILGTACIFSSLSTITSMALERYLYVCFALRYLVIVTQERMRKVLILIWVYSISIGIINISLLLHNGHEEKNQHVIMGLLCEPDMIEQHMGSPRVSAIFRKVFGSFTLLLCLLAHAFSYFRMYQNASNAVVPFDEVNHTARRTVMFYCGMLFLQLLPLFIKVASDALWEFRGTGEIELSSQSQGGCKPTPSATAAGFHVSLLIMLLVPPCINPLVYGLRSVEIRKAL
>LOCXPOR46.153.HIT1.OR.2R.309.7tm_4.exons1.JAAMPK010000013.1.Nematolebias_whitei
MNNISTISVFFLSGINEIRNYRSTLFFFTLMCYCLIILVNAFLIVMIILDNAFHEPMYIMLCAFCMNSLYGTAGFYPKFLWDLLSPVHVISYSGCLFQALVMYSFASCELSILALMAYDRYLAICRPLQYHTVMTKHRVVKLVYIFWLTPVCINSVSIVLTSRLKLCSSFINKLICVNWSIVALACFPADMIVNSIVSYLTILIYVLHAVFIVWTYMYLIKTCLGSIENRAKFMQTCVPHLVSLVIFIVILLIDLMSMRFGFGDLPQTVQNFIAIEFLIIPPMMNPLIYGFKLTKMRKKILHLAIFKVK
>LOCXPOR47.154.HIT1.OR.2R.309.7tm_4.exons1.JAAMPK010000013.1.Nematolebias_whitei
MNNISTISVFFLSGINEMRNYRPTLFFFTLMCYCLIILVNMFLIVMIILDNTLHEPMYIMLCAFCMNSLYGTTGFYPKFLWDLLSPVHVISYSGCLFQALVMYSFACCELSILALMAYDRYLAICRPLEYHTVMTKHRVVKLVCIFWLTPVCINAVSAALTSRLKLCSSFLNRVFCANWSIVALACFPADITVNSIVSYLIILIYVLHAVFIVWSYMYLIKTCLSSIENRAKFMQTCVPHLVSLFTFIVILLIDLMSMRFGFGDLPQTVQNFIAIEFLIIPPMMNPLIYGFKLTKLRRKILYFTIFKVK
>LOCXPOR48.155.HIT1.OR.2R.300.7tm_4.exons1.JAAMPK010000013.1.Nematolebias_whitei
MNNISVISVFFLSGLNETKVHRPTIFFLTLLSYCLIILINVFLIVIIITDNALHEPMYILLCAFCMNGLYGTAGFYPKFLWDLLSPVHSISYSGCLFQSHVILSYGCCELSILAFMAYDRYLAICQPLEYHTLMSKQRVIKFVCIFWLTPVCIMTVNILLTYRLKLCSSYINRLICVNWSIVALACFPNETFMNGLFAYITMIIYVFHGVFIVWSYIYIVKRCAKSMENRAKFMQTCVPHLVSLIIFVVTLLIDSVNLRLAEKGIPKAVQNFVAIEFLIIPPMLNPLIYGFKCTKVRSRI
>LOCXPOR49.156.HIT1.OR.2R.301.7tm_4.exons1.JAAMPK010000013.1.Nematolebias_whitei
MTNVSVISVIFLSGLNETKAHQRSIIFFFTLMCYCLIILVNVFLILIIILDNTLHEPMYTLLCAFCMNGLYGTACFYPKFLWDLLSPVHVISYSGCLFQAHVVFSFGCCELSMLALMAYDRYLAICQPLKYHTLMSKQRAIQLMCIFWLIPLCIVSVSTFLTSRLKLCSSSINRLFCANWSIVALACFPNETFINGIVVYFVIIIYVLHGVFIVWSYIYIVKRCAKSIENRAKFMQTCVPHLVSVMTFLITTMIDITFMRLDFQDIPKNVQNFVTIEYLFFPPIINPLIYGFKLNKVRNRI
>LOCXPOR50.157.HIT1.OR.2R.301.7tm_4.exons1.JAAMPK010000013.1.Nematolebias_whitei
MTNVSVISVIFLSGLNETKALQKSTIFVFTLMCYCLIILVNVFLILIIILDNTLHEPMYTLLCAFCMNGLYGTAGFYPKFLWDLLSPINVISYSGCLFQGHVFFSFGCCELSMLALMAYDRYLAICQPLKYHTLMSKQRAIKLMCIFWLTPVCIVSVSTFLTSRLKLCSSSINRLFCANWSIVALACFPNETFINGVVVYFVLTVYVLHGVFIAWSYVYIVKRCAKSMENRAKFMQTCVPHLVSLMTFIITTMIDVTFMRLVSQELPKNIQNFVTIEYLIFPPIINPLIYGFKLTKVRNRI
>LOCXPOR51.159.HIT1.OR.2R.308.7tm_4.exons1.JAAMPK010000013.1.Nematolebias_whitei
MINATMVEVFTLSGLKDTTTKYRVTLFSLNLFCYSAILFVNVALIFTVILEEKLHSPMYIFLCNLCFNSLCGTAAFHPKFLFDLLANTYVISYTGCLLQVFFIYSYASTDFSILAVMAYDRYLAICRPLQYHVIMTKQWVVFLVCFSRLVPSICLSVGVILTATLTLCGSHIDKLYCDNWSVVMLSCHSTMSNNIFGYCVILLYFLHAVYIICSYVQLVKFSLKYQDCRKKFLQTCTPHLFCLVNVTAALFFDLMYGRYGSKYLEQSLKNFMAIQFLIIPPLLNPIIYGFNLTEVRRSLLRLNRYNKQ
>LOCXPOR52.160.HIT1.OR.2R.310.7tm_4.exons1.JAAMPK010000013.1.Nematolebias_whitei
MYNMSVITMFTLSGLSGTTSYWVTLFTLTLLCYCAIWLINVTVVVTIIVDKNLHEPMYIFLCNLCINGLYGAAGFYPKFLHDLLSSSHLISVPGCFLQGFVLHSSVGADVSLLALMAYDRYVAICRPLVYHSVMTKQRVCIYVFIAWFLPFCLLFISTITTATSKLCGSQIPKIYCLNVLISNLACSASVAHVIVPAFNYTFYFGHVLFIISSYFCLVKTCQTSKENKEKFMQTCVPHLFSLAVLVFSLLFDMMYIRFGTKDLPQNVQNFIAIEFILIPPLINPLIYGFRLTQLRKRVFHVICCKRSVSR
>LOCXPOR53.161.HIT1.OR.2R.304.7tm_4.exons1.JAAMPK010000013.1.Nematolebias_whitei
MDNVSVVRVFTLAGINETLESRMAIFSLTLIYYCVILFLNVSLIVIIVMDETLHEPMYILLCSVCINAVYGTTGFFPKFLFDLLSLTQEISYECCLLQAFVMYSYACCELSILAVMAYDRYLAICRPLHYSSFMTRRRLSQLVSFSWLTPFCAFSISILLTSRLELCSSKIRRIFCVNWIIVQLACSDSNTLANSIISYATIVIYVCHGFFIVWTYLHLVKTCTRSKEDRVKFMQTCVPHLVSLVTFLVVIVFDLMYMRFGFRDLPQNLQNFIAVEFLLFPPVMNPLIYGFKLTKIRNKILSLV
>LOCXPOR54.162.HIT1.OR.2R.308.7tm_4.exons1.JAAMPK010000013.1.Nematolebias_whitei
MINATMVEVFTLSGLKDTTTKYRVTLFSLNLFCYSAILFVNVALIFTVILEEKLHSPMYIFLCNLCFNSLCGTAAFHPKFLFDLLANTYVISYTGCLLQAFFIYSYATTDFSILAVMAYDRYLAICRPLQYHVIMTKQWVVFLVCFSRLVPLSCLSVGVILTATLTLCGSHIDKLYCDNWSVLMLSCHSTMSNNIFGYCVTLLYFLHAVYVMCSYVQLVKFSLKYQDCRKKFLQTCAPHLFCLVNVTAALLFDLMYGRFGSKYLEQSLKNFMAIQFLIIPPLLNPIIYGLNLTEVRRSFLRLSWYNKQ
>LOCXPOR55.164.HIT1.OR.2R.308.7tm_4.exons1.JAAMPK010000013.1.Nematolebias_whitei
MINATMVEVFTLSGLKDTTTKYRVTLFSLNLFCYSAILFVNVALIFTVILEEKLHKPMYIFLCNLCFNSLYGTAAFHPKFLFDLLANTHVISYVGCLLQVFFIYSYASTDFSILAVMAYDRYLAICRPLEYHVIMTKQWVVFLVCFSRLVPMICQSILVILTATLTLCGSHIDKLYCDNWSVLMLSCHSTMSNNIVGYCVILLYFLHAVYIMCSYVQLVKFSLKYQDCRKKFLQTCTPHLFCLVNVTAALLFDLMYARYGSKYLEQSLKNFMAIQFLIIPPLLNPIIYGLNLTEVRRSFLRLNRYNKQ
>LOCXPOR56.165.HIT1.OR.2R.308.7tm_4.exons1.JAAMPK010000013.1.Nematolebias_whitei
MDGEVNVTYVILGGHVEVHTYRYLYFVIFLIAYLLIISCNSIIVYLIWIHQNLHEPMYIFIAALLINAVLWSTVIYPKLLIDVLSEKQIISYSACLLQFHLFYSLGGSEFLLLTAMAYDRYVSICKPLQYHTLMRKTKVCILLILAWILPASHVAVPAGLSADKKLCNFTLGGVFCNNTVYKLQCVVSKAQIIHDMVILLNVALFPLLFILFTYIRILRISYKSNREMRKKAAQTCLPHLIVLINFSCLCAFDVITVQMDSDFPEILRLIMTLQLIMYHPLFNPIIYGLKIKEIFKHLKRLFLTAKRV
>LOCXPOR57.166.HIT1.OR.2R.303.7tm_4.exons1.JAAMPK010000013.1.Nematolebias_whitei
MDIKFNITYITLDGYIQVHKYRFLYFVIMFTVYILILCCNFIVVSLIVTQKSLHEPMYVFIAALLLNSVLFSTVVYPKLLIDILSERQIISYSSCFLQHFLYYSLGSSEFLLLTAMAYDRYVSICKPLQYPTIMERRTISILLVFAWITPAFHLFVSLLAVRMLNENPCSYSLNGIFCNSPLYHLLCVRLEALVILDMMTLVNVALLPLLCILFSYIRILIISYRSSTEVKKKASRTCIPHLLVLISFSCFGAYDVITVVVESDISKIVHLAVTLQMVVFQPLFNPIIYGLKMKEIYKHLKRL
>LOCXPOR58.167.HIT1.OR.2R.307.7tm_4.exons1.JAAMPK010000013.1.Nematolebias_whitei
MDSEFNTTFLTFGGHLELQTYRFLYFVIMLAVYILILCSNMTIICLICIHKNLHEPMYIFIAALLTNAILYSTSIYPKLLIDFLSEKQTTTYPKCLIQSFLYYSLNGAEFLLLSVMAYDRYVSICRPLQYHSVMTKTTVAIFLSCSWLISACQIAVPVALSVNAKLCNFILKGILCNNLIYKLHCVSSAALSIYGLIVLINVTVLPVLFVLFTYAKIFVITYRSGREVKKKAAQTCLPHLLVLLNFTYLVTFDVIIVKLESDLPNSVRLTMTLQVIICHPLFNPIIYGLKMKEITKHLKRISCQEKL
>LOCXPOR59.168.HIT1.OR.2R.312.7tm_4.exons1.JAAMPK010000013.1.Nematolebias_whitei
MTDEFNVTWITFGGHVELQKYRFLYFVIMFIIYILIICSNLTIFCLIWIQKSLHEPMYVLIAALLFNSLLFSTNIYPKLLIDFLSDKQIISISLCHFQSFVYYTLCGSEFLLLSAMAYDRYVSICKPLQYQTIMSKTTVTVLLVLSWLLPACQLVPSLFISHSSNVCNLTLNGIFCNNAVSQLYCLSSKTSYITYGVFIALNTVFFPILFIIFTYTKILIITFKSSINVRRKAAQTCSPHLLVLISFSCLCSYDIVIARMNVDFHKTARFIMTLQVVLYHPLFNPIIYGLKMKTISQHLKTLFFHGKFRNHV
>LOCXPOR60.169.HIT1.OR.2R.303.7tm_4.exons1.JAAMPK010000013.1.Nematolebias_whitei
MEIEVNISYIHLWGYVELNKYRYLYFSIMFMVYVLILCSNSIIVYLILTNKGLHEPMYIFIAALLFNCVLYSTTVCPKLLIDFLSHDQIISLSACHFQFFIFHSTGCTEFMLLAVMSFDRYVSICKPLRYRMMMTKSRVNIFLVLAWCFPACHIAVQTILSAKAKICNLRLKGIICNNIIYSAHCVRSRPIAFFGIVIMLNTIILPILFTVCTYANIFVICYRNSKTLRKKAAETCIPHLLVLNVIFCLMVYDLVVARVESDFPSVVSFIMTFQGLLCNPLLNPFIYGLKMKEIFKHVKRLFC
>LOCXPOR61.170.HIT1.OR.2R.307.7tm_4.exons1.JAAMPK010000013.1.Nematolebias_whitei
MENEMNFSYITLGGFVELNKYWYLYFTIMFTVYILIICSNSVIVYLILMNKSLHEPMYIFIAALLFNCVFYSTIVYPKLLIDFLSENQIVSYSACHFQFFMFYSIGGSEFMLLAVMAFDRYVSICKPLRYPTIMRKTTVNILLVLAWILPACPIAVQAILSAKSKICNFRLNAIICNNVIYSAHCVRSKPIALFGVVALIFIIILPLLFTVFTYTKIFIMSYKSCRTLKKKVAETCIPHLMVLISYFCFMAYDVIVARLESNFPQIVRFIMTLQILLYQPLFNPFIYGLKMKEIFKNLQRLFCSDKI
>LOCXPOR62.171.HIT1.OR.2R.307.7tm_4.exons1.JAAMPK010000013.1.Nematolebias_whitei
MDTELNVSYITLWGYVELNKYKYLYFAIMFTVYLLIICSNSIIVYLIWTNKNLHEPMYIFIAALLFNCVLYSTTLYPKLLIDFLSENQIISYLACHFQFFMFYTVGWAEFLLLAVMSFDRYVSICKPLRYRMIMTKSTVNLFLVLAWFFPACHIAVQTILSAKAKICNLRLKGIICNNVIYSIHCVRSRPIAIFGVVALINMVYIPMIFTVFTYAKIFVISYKNSKTLRKKVAETCIPHLLVLISYFCLITYDVFIARTDVDFPQTVRFIMTLQVFLYHPLFNPFIYGIKMKEICKRLKRLFCSGKI
>LOCXPOR63.172.HIT1.OR.2R.307.7tm_4.exons1.JAAMPK010000013.1.Nematolebias_whitei
MDTELNVSYITLWGYVELNKYKYLYFAIMFTVYLLIICSNSIIVYLIWTNKNLHEPMYIFIAALLFNCVLYSTTLYPKLLIDFLSENQIISYLACHFQFFMFYTVGCAEFLLLAVMSFDRYVSICKPLQYRMIMTKSTVNLFLVLAWFFPACHIAVQTILSAKAKICNLRLNGIICNNVIYSIHCVRSRPIAIFGVVALINIVYIPMIFTVFTYAKIFVISYKNSKTLRKKVAETCIPHLLVLISYFCLITYDVIIARMDVDFPQTVCFIMTLQVLLYHPLFNPFIYGIKMKEICKRLKRLFCSGKI
>LOCXPOR64.173.HIT1.OR.2R.299.7tm_4.exons1.JAAMPK010000013.1.Nematolebias_whitei
MENEVNISYITLDGYMDMNKYRYLYFTILFIVYVLIICTNCIILYLIWSNKSLHKPMYIFIAALLFTIVLSSIIIYPKLLTDILSEKQIISYSACIFQFFMFYTLGGTEFILLAAMSFDRYVAICKPLKYHTIMTKTTVKNVLILAWLFPACHITVTAMVSAKAKLCSLTLNGIICNNAVFTLQCVRPKFLTVFGLVSLLDLAILPMLFTVFTYAKIFQISYQNFKTHKRKVAETCIPHLLVLINSSYLTVYDVIIARVESNFPKTARFVMTLQIFLYHPLINPLIYGLKLNEISKHLR
>LOCXPOR65.175.HIT1.OR.2R.299.7tm_4.exons1.JAAMPK010000013.1.Nematolebias_whitei
MDNEVNISYITLGGYVEMNKYRYIYFVIMFTVYILIICCNSIIVYLIWTNKTLHEPMYIFIAALLCNSLVYSTTVYPKLLIDFLSEKQIISYSVCLFQFFLFYSVGGTEFLLLAAMAFDRYVSICKPLRYTTIMRKTTVNAFVVLAWILPPCQIAVETYFIAKSKLCNLNLNGIFCNNAIFKLQCVRSKPLTVIGVVALLDVAILPMLFTVFTYINIVITSYQKCKTFRRKAAETCIPHLLVLFNFSYLAAYDVIIARVESDFPEIARFIMTLQVLLYHPLFNPFIYGLKMKEISKRLK
>LOCXPOR66.176.HIT1.OR.2R.299.7tm_4.exons1.JAAMPK010000013.1.Nematolebias_whitei
MDNQVNISYITLLGYVEMNKYRYLYFAILFTVYVLIIGSNSIIVYLIWSNKSLHDPMYIFIAALLCNCVLYSTTVYPKLLIDFLSDNQIISYSACLLQFFMFYTLGSSEFILLAAMSFDRYVSICKPLSYQTIMTTTTVKWLLALAWVLPVCHAAVQVILSAQSQICHSSMKGIFCNNSIFSLYCVKSTSLLVFGVVSLVDLLVLPLLFTIFTYAKIFTVSYQKSQTFRRKAAETCIPHLLVLISFSYLASYDIIIARVESSLPKTVRYIMTLQIFLYHPLFNPFIYGLKMKEISKYLK
>LOCXPOR67.178.HIT1.OR.2R.305.7tm_4.exons1.JAAMPK010000013.1.Nematolebias_whitei
INEMNVTHFTFEGHVELEKYRFLYFVIMLIVYILIICSNSTILWLIVIHQNLHEPMYIFIAALLINSVLVSTGVYPKLLIDFLSEKQTISYPACLFQIFVFYSLSGSEFLLLAAMAFDRYVSICKPLQYHTIMRKTTVCIFLVSAWLIPFCHLAVPIIGNANQKLCSFTLKGIFCNNVVYYILCVSSRALLIFGLVILFNISFLPMFFIIFTYTVILIISYRSCREVRKKAAQTCLPHLLVLMNYFFLLTFDTIVVRLDADISKIARFVMILQVITYNPICNPIIYGLKMKEIYKHTKNLFFKAK
>LOCXPOR68.179.HIT1.OR.2R.301.7tm_4.exons1.JAAMPK010000013.1.Nematolebias_whitei
MDNEFNVTYITMGGFVEMSKYRYLYFSILFTIYVLIICSNSIILYLIWIHKSLHEPMYIFIAALLFNCVLYSTTVYPKLLIDFLSDKQIVSYSACIFQFFMFYTLGGSEFILLAVMAFDRYVSICKPLRYQSVMTKNTINMFLVLAWLFPACHVTVTSTLSAKSKLCNLTLKGMFCNNSVYTLQCVRLESLTVFGLVSLIDLAILPMFFTIFTYTKIFIISYKKCKTFRKKAAETCIPHLLVLISYFCLMAYDVIVARVETNFTQTVHFIMTLQVLLYQPLLNPFIYGLKMKEISKHLKRI
>LOCXPOR69.180.HIT1.OR.2R.302.7tm_4.exons1.JAAMPK010000013.1.Nematolebias_whitei
MDDLLNETYLTLGGYVEVEKYRYFYFVTIFMFYVLTLCCNFTIVFLIVIHKNLHDPMYIFIAALLTNSVLFSTAIYPKLLTDFISEKQTISHPMCHFQYFIFYSMGGAEFLLLSAMAHDRYVSIFKPLQYHNLMRKTTVCVLLILAWLVPCCLVAGSTVLSAKEKLCNFTLNGIFCNNSIYKLHCVTSRSLSVYGVIVLLIIMFLPMIYIVFTYARILIISYFNCQTIRTKAAQTCLPHLLVLLNFSLFCAYDVVVLRLETSISKMARFIMTIQMALYNPLFHPIIYGLKLNEISKHLKKLF
>LOCXPOR70.181.HIT1.OR.2R.304.7tm_4.exons1.JAAMPK010000013.1.Nematolebias_whitei
NEMNVTHFTFEGHVELEKYRFLYFVIMLIVYILIICSNFTIVCLIVIHQNLHEPMYIFIAALLINSILFSTGVYPKLLIDFLSEKQTISYPACLFQIFVFYSLSGSEFLLLAAMAFDRYVSICKPLQYHTIMRKTTVCIFLVLAWLIPFCHIAVPIIGNANQKLCSFTLKGIFCNNIVYYILCVSSRALLTFGLVNFLNICFLPTFFVLFTYTVILIKSYRSCREVRKKAAQTCLPHLLVLMNYSCLLTFDTIIVRLESDISKVARFVIMLQVITYNPLCNPIIYGLKMKEIFKHLKKLFVKAK
>LOCXPOR71.182.HIT1.OR.2R.305.7tm_4.exons1.JAAMPK010000013.1.Nematolebias_whitei
ITDMNVTYITLDGHVELEKYRFLYFVIMLIVYILIMSSNSTIVWLIVIHKNLHEPMYIFIAALLINSILFSTGVYPKLLIDFLSEKQTISYPACLFQIFVFYSLSGSEFLLLAAMAFDRYVSICKPLQYHTIMRKTTMSILLVSAWLIPFCHLAVSIIGNANQKLCSFTLNGIFCNNILNYIFCVRSRALLTFGLVTLFNICFLPVFFILFTYTVILMKSYRSSIEVRKKAAQTCLPHLLVLMNYFCLLTVDTIIVRLETDISKIARFVMILQVITYNPLCNPIIYGLKMKEIYKYTKRLFFKAK
>LOCXPOR72.183.HIT1.OR.2R.299.7tm_4.exons1.JAAMPK010000013.1.Nematolebias_whitei
TDMNVTYINLDGYVELEKYRFLYFVIMLIGYIVIICINSTIVWLIVIHKNLHEPMYIFIAALLINSVLVSTGVYPKLLIDFLSEKQTISYPACLFQIFVFYSLSCSELLLLAAMAFDRYVSICKPLQYHTIMRKTTVCIFLVSAWLIPFCHFAVPIIGNANQKLCSFNLKGIFCNNILNYIFCVRSRALLIFGVFILFDICFLPMFFVLFTYTVILIKSYRSCREVRKKAAQTCLPHLLVLINYFCLLTVDTVLVRLESDVSKIARFIIMLQVITFNPICNPIIYGIKMKEIYKHLKRL
>LOCXPOR73.185.HIT1.OR.2R.313.7tm_1.exons1.JAAMPK010000014.1.Nematolebias_whitei
MVNVSQSQSNITEVQTEASLRIIIISTMSTIPSFIFLYINGVMLFTLRSKPVFCDTCRYIFLYNLLLADTVQLAQSQVQFLLSVCKVKLAYSLCTALSMLANLTTGISPLTLVVMPLERYVAVCFPLRHASIITVRNTTVTVVAIWAVSSLNNLTRVLLFLQFPFKEAERLQIKDLCSNIALALGSLTAEYDKAYTCVLFVSAGVAATFSYIGVIIAARSVSTDKALARKARNTLLLHLVQLGLSLSSTINNPLIIALSKVLTRTAFLWVQNIFYVCFIIFPRCLSSLIYGLRDQTIRPVLVYHLFCNLKAKI
>LOCXPOR74.186.HIT1.OR.2R.316.7tm_1.exons1.JAAMPK010000014.1.Nematolebias_whitei
MSNISYSYTNITAGLQYQSVLERVILSCLSTLPACVLLFINGTMMFTLRSKPVFRDTCRYVLLYNLLVADTAQLAMSQVLFLLASCRVQLTYPVCGTFTTLANLTASISPLTLVVMSLERYVAVCYPLRHASIITIRNTTLAVIATWAVSSLNNVTRCFFLLQFSVEKLGTFLMKDYCYDINWFPDPLRENFDKTYTCFMSISAGLAVIFSYTGVVLAAKSASTDKVSALKAQKTLLLHLVQLGLSLSSTIYYPLLVVFAKTVTRIIFVWVQDIFYVLFIILPRCLTSLIYGLRDQTIRPVLLYYLYGRLKLSVEP
>LOCXPOR75.187.HIT1.OR.2R.301.7tm_4.exons1.JAAMPK010000014.1.Nematolebias_whitei
NFTLNSLVLQMEGLEVSEASMYPVFLSFLFSYMFILTTNVGTAVLILLDPNLHQPMYLLLCNLIFNDVLGNSIMVPRVLIDVLKPPSERLISYYECVVQAFTSHMFGTTSHTVLMIMAFDRYVAICSPLRYAAIMTNKMVVKLTLSAWGVALVLVGVLLGLTVRLSRCRTLIANPYCDNASLFKLSCENVVVNNVYGLTFTVVLFTSSMGSMVLTYTRITVVCLTRKNQSVNRKALKTCSTHLFVYLIMLLCGKVNIVLHRFPQLEDKRKLFAILFHVIPGSLNPVIYSAQSREIKQSLSR
>LOCXPOR75.187.HIT1.OR.2R.284.7tm_4.exons1.JAAMPK010000014.1.Nematolebias_whitei
PGQTLLDLPGLGAVDDGVQAAGDDVEQNGEEFPLVFELREAVQDDVHLPAQEHDQVHEEVGAAGLQGLPVHRLVLTGQTDHGDPSVGQNHAAHGGGEQNHGERQPVHVVDHHVLTGELEQRGVVAVRVCDQSPAPAQTYGQTQQDPHQNQGHPPGRKSQFDHHLVGHYCSVTQGAADGHVSVEGHDHQNRVGRGSEHVGREGLNHTLVITDEALRRGLQDIDQDTRHHDGVTKNIVKDQVTQQEVHGLMEVRVQQDQNRRAHIGGQNKHVGEKKREKHGVHGSF
>LOCXPOR76.188.HIT1.OR.2R.309.7tm_4.exons1.JAAMPK010000014.1.Nematolebias_whitei
NNWTLSSDILTLEALKVTPESSLPAFLLLLLIYIFIVVSNMGLVVLTFSSQSLQQPMYLLLCNMSINDVFGATIIIPHILRDLLISSSERYVHYIVCAVQAFCVHLHASVSHTVLMIMAFDRYVAICNPLRYAAIMTHRMVVGLSWAAWGSAGVLVLILVGLSVRLSRCRRLVFNLFCDNASLFSLSCENLLINNIYGLGYTVVLLGSSMGSVTITYLKIAVVCLSSRNKVLNSRALQTCATHLIVYVILLASGFIIVILHRFPQLADHRKVAAVLGHVALPALNAVIYGLQIKEVRQKIRAVFQKQNV
>LOCXPOR77.189.HIT1.OR.2R.311.7tm_4.exons1.JAAMPK010000014.1.Nematolebias_whitei
MENQTSGSDILLLEGLKVTPQSSIPAFVLLLLIYIFIMLSNISLVVLITLQRGLHQPMFLLFCNMGANDALGATAIIPRLLSDIFTPSSQRYIQHSSCVLQAFCAHVHASAAHTVLIIMAFDRYVAVCNPLRYQTIMTNRMVVGLSVSAWGVVLLMVLLLLGLSVRLSRCREFVSNPFCDNASLYKLSCENVLINNVYGLVYTVVLLGTSLGSITVTYLRIAVACLTNQSRSKNSRALQTCATHLVLYVIMFVSGSIIIFLHRFPDLSDHRKLASILFHVVPPAMNAIVYGLQIKAVREKISIVFTRKPVT
>LOCXPOR78.190.HIT1.OR.2R.284.7tm_4.exons2.JAAMPK010000014.1.Nematolebias_whitei
NVPFVADLRWSSVNGSQEPREVSFFIIQGLSMLGDRKMILFVILLLAYIVILGGNSMIICVTLLDSKLSSPMFYFLHNLSFVDMLFTTTTIPNMLSGFLTEGLTISVPSCFLQMFFFIQLSVTGRGILTVMAYDRYLAVCDPLRYTAIMTRPAQKLLVAGAWGFGIFCTLPSTIMALQRSYCGSNVVRHGWCDVSSVRQLACADTSVDNIVSLTFALVSLMTIGVLILTSYILIFVSLSKMAVARRLKALGTCAAHLTVVSISYTAASFVYISYRVGNFSPEVQ
>LOCXPOR79.192.HIT1.OR.2R.309.7tm_4.exons3.JAAMPK010000014.1.Nematolebias_whitei
MENQTMLTLLEQPIVFEIVGFDVPPGYAPFLFFLALFAYMVVLMGNGVVVLVIVMDKNLHRPMFLMICHLMVCDLLGTTAVVPRLMMHFLTGQKKITYGPAIAQAYCMHTYGAGVQTILSAMAYDRYVAVCEPLRYHSIMTSARLHSCCTLAWILALVLIAVLFSFHMNVPLCGRTIQHVYCSNRGILDLACIPTPISNIYGLVMTWSVSSGTFILIAFSYIRILSVSLKQGRADSSVRSKAFQTCAPHIVVYVLYEVASLILVVSYRFPSLSQNIKKFFSILFIIIPPAINPIIYGLISKDLRSSIIK
>LOCXPOR80.194.HIT1.OR.2R.309.7tm_4.exons3.JAAMPK010000014.1.Nematolebias_whitei
MENQTVLTPLEQPIVFELEGFSVPPGYAPFLFFLALFAYMVVLLGNGVVVLVIFMDKNLHRPMFLMICHLMVCDLLGSTAVLPSLMMHFLMGQRKITYAPAITQGFYVHTYGVAVQTILAAMAYDRYVAVCEPLRYHSIMTSARLHSYCALAWILALVLIAVLFSFHMNVPLCGRTIQHVYCSNRGILDLACIPTPISNIYGLVMTWSVSSGTFILIAFSYIRILSVSLKQGRADSSIRSKAFQTCAPHIVVYVLYEVAIFIVVVSYRFPSLSQNIKKFFSILFIIIPPAINPIIYGLISKDLRSSIIK
>LOCXPOR81.196.HIT1.OR.2R.313.7tm_4.exons3.JAAMPK010000014.1.Nematolebias_whitei
MENQTMVTPLKQPIVFELIGFDVPPGSGPLLFVLVLVAYFVILLGNGVVLCVIVMDKNLHRPMFVLICHLMLCDLLGATVVLPRLMMHFLMGQRKIAYAPAYVQAVCVHTYGTTVLNILVVMAYDRYVAVCEPLRYHSIMTSARFHSCCALAWTVALVFIALLFSFHMNVPLCGQTIQHVYCSNRAILDLSCIPTPISNIYGLVMTWSWSSGTFILIAFSYIRILSVSLKQGRADSSVRSKAFQTCAPHILVYVLYQIASLIVTVGSRFPSLSPNIKKFFSILIFIMSPLINPIIYGLVSKDLQSSVVKCFSV
>LOCXPOR82.198.HIT1.OR.2R.299.7tm_4.exons1.JAAMPK010000014.1.Nematolebias_whitei
NYTYNSQLLQLEGLMVTGDSVYTVFFFFLLSYVLVMILNMGILVLIAVDKNLHQPMYMLFCSLPFSDMMGSTHLVPRLLSDLLKPPAERLIWYHECALQAFITQYFGATSHTILMIMAFDRYVAICNPLHYSSLMTNKMIIKLTVAAWAVPMVLTGILIGLSVRLSRCRTVIVNMYCDNASLFKLSCENIVVNNVYGLTFTAVLFTSSIGCMVLTYTRIAIVCVTRKNQSVNRKALKTCSTHLVVYLVMACSGFTIIILHRFPQYSEYKKYFMVLFAVVPVTLNPVIYGLQSKEIRKFL
>LOCXPOR83.199.HIT1.OR.2R.323.7tm_4.exons1.JAAMPK010000014.1.Nematolebias_whitei
MYSEERSVTVLNATFVRPDTFYIGGFTNLPHAKYFFIFLCFIYIMTLLGNGFLLSVIYLVKTLHTPKYVIVFSLAFTDVCGSTVLIPQMLDTFLFDRRYIAYNACLTYMFFVLFFTSVQSWTLMTMAYDRLIAICFPLRYHNIVTIKSIVAMLLFSWTFWTSLIAVTVGCFNRLSFCGSLVIRSAFCDHGPVYVLACNDTFLNYILSYIGFLTVICIPPVLIFLTYICISVALSRITSKDQRLRALKTCTSHLILVAFFFLPQVGTNVAALTSYIHPNARIINAALTHTIPSLLNPIVYSIKTEEVWSAMKTLHKRNKLRAQT
>LOCXPOR84.200.HIT1.OR.2R.311.7tm_4.exons1.JAAMPK010000014.1.Nematolebias_whitei
MELFNSALGKNITFVRPAYFIIRGFIGLSNMKYYYVFLFFVYIVSVLGNTAVMAVIYLDNNLKTPKYVAVFNLAFVDLLGSTALVPKVLDIFLFNHNVIPYNDCLTFLFFCYTCLSMQSFNLVVLSYDRLMAIIFPLHYRLKVTCRLMLSLIASFWIFAVIAVLIAVSLLTRLSFCNSVVINSYFCDHGQIYRLACNDNFPNDVVSLVYPVLIFWLPLVFILLSYIYIGYTLAKVATLQQSIKAFKTCLAHLSLVVIYFTPLLITFTLMEKIHPNNRIINLSLTSVFPPMLNPIIYVLQTQEIKASIKKIL
>LOCXPOR85.201.HIT1.OR.2R.322.7tm_4.exons1.JAAMPK010000014.1.Nematolebias_whitei
MELFNSALERNITFVRPAYFIISGFIGLPYMKYYYVFLSFIYIFSVLGNTAVMAVICLDHNLRTPKYVAVFNLALVDLLGNTALVPKVLDIFLFKNYIVSYNDCMTFLFFCYTFLSMQALSLVVLSYDRMVAIMFPLHYQIKVTNRSMFSLIAFFWIFAIIGYLFTVGLLTRLSFCKSVIINSYFCDHGQMFKLACNDNFPSLIISYLMPFTYFWLPFAVILSSYLCIGYALSKVASVHERAQAFKTCTAHLSLVVIYFIPLLITFTMQAKIHPNARIINLSLASVLPPMLNPIIYVLQTQEIKVVMQKMLKKKRQSRNIVK
>LOCXPOR86.203.HIT1.OR.2R.322.7tm_4.exons1.JAAMPK010000014.1.Nematolebias_whitei
MELFNSALERNITFVRPAYFIVSGFIGLPYMKYYYVFLSFIYIFSVLGNTAVMAVICLDHNLRTPKYVAVFNLALVDLLGNTALVPKVLDIFLFKNDIVSYNDCITFLFFWYTFLSMQTLSLVVLSYDRMVAIMFPLHYQIKVTNRSMLSLIAFFWTFAILGNLFTVGFLTRLSFCKSVIINSYFCDHGQIFKLACNDYFPSLIISYLMSFIYFWLPFTVILSSYLCIGYALSKVASVHERAQAFKTCTAHLSLVVIYFIPLVITFNLQGKIHPNARIINLSLASVLPPMLNPIIYVLQTQEIKIVMKKMLQRRRQSRNIVK
>LOCXPOR87.204.HIT1.OR.2R.318.7tm_4.exons1.JAAMPK010000014.1.Nematolebias_whitei
MDLYNSALGKNITFIRPAYFIIRGFIGVPHVKFYYVFLFFVYIVSVLGNTAVMAVIYLDHNLRTPKYVAVFNLALVDLLESTALVPKVLDIFLFNNYNVSYNDCMTYLFFCFTFLSLQALNLVALSYDRLVAIMFPLHYQTKITNRGMFSLIGFFWIFAIIAILIAVGLLTRLSFCKSVVINSYFCDHGQIYKLACNDYFPNAVIGRLFPFLILWIPLAVILSSYMCIGYTLAKVATAQERIKAFKTCTAHLSLVAIYFVPILITFTMSANIELNARIINLSLTSVFPPMLNPIIYVLQTQEIKLSLKKILKINNRSK
>LOCXPOR88.206.HIT1.OR.2R.311.7tm_4.exons4.JAAMPK010000014.1.Nematolebias_whitei
DKNSTEVSEFFIVGFPSLQHEYFHIMAWFFLIFYVTILVGNLVLVVVFALERNLQKPMYITMVSLALSDIGFTTVALPKLIARYWWNDGSIGFHTCQFQRHMIHYFGSLNSMIMLTMAVDRYLAICFPLRYPTLMTIQTMTVLTVFCWVTAHIFPGIGSINLARTSFCGPNQILQAFCDFTSLVSLVCEQQSYLYTVTYITAMVVLYVPLCFIVFSYICIVITVLHMVNGQGRRKTFSTCTTQVFIISSYYIPRFVVYTAPYIPNFQTTVDGRMATTFFYSFFPPLINPFVYCLRTKEIQEIFKRWIQKRK
>LOCXPOR89.207.HIT1.OR.2R.305.7tm_1.exons1.JAAMPK010000014.1.Nematolebias_whitei
NVTDVSKMVQLPLSVKVLLSVLPCLLLLYVNSIMVFVLLRKPFLLECSRYILFGHLLLTDSLQLLLTLLLYLFALTAVRMVTCVCVVLTQLTAVTVKLSPINLAAMSLERYVAICFPLRHASITTPRVTAVAIAVMWTVASLESFTQLFLFFSLDEEGLAAQRFCNANTMFQLQVCLTLNRAFTILNFVFVTIIISYTYVAIMFSVKRPPSGAYKARNELRTVLLHAFQLSLYLISTLFNMINSSELLSFNPAIAIHVEYIVFLCLIIFPKCLSPLIYGLRDPAIRHVFKCYITFGCKSTVRPHP
>LOCXPOR90.106.HIT1.OR.2R.305.7tm_4.exons1.JAAMPK010000014.1.Nematolebias_whitei
NFSLVSSFYLSEYYRLEELKPVYFCIFLILYLTVIAENVMLIEVVYFEKALHEPMYVLLCNLAANELMGSIGVMPALLTNILSHTHEISVSFCQAQVFVIHTYAVTEFTILAVMSYDRYLAICYPLTYHTIMPQRIVKLIVFMWLYPVLALGMVFIYTFQLPFCGRIIENLYCMNYLLVKLACIDTFIANVIGLLSVALYIVPQLIMIFYSYAHILKICILSFSKTKSKALRTCTPHLLVIFNYSIGCFFEIARGRFDNRYMAYHAKLFVSLYFFIVSPLLNPVIYGLSTQIIRIRLFGLFRRKK
>LOCXPOR54.107.HIT1.OR.2R.308.7tm_4.exons1.JAAMPK010003923.1.Nematolebias_whitei
MINATMVEVFTLSGLKDTTTKYRVTLFSLNLFCYSAILFVNVALIFTVILEEKLHSPMYIFLCNLCFNSLCGTAAFHPKFLFDLLANTYVISYTGCLLQAFFIYSYATTDFSILAVMAYDRYLAICRPLQYHVIMTKQWVVFLVCFSRLVPLSCLSVGVILTATLTLCGSHIDKLYCDNWSVLMLSCHSTMSNNIFGYCVTLLYFLHAVYVMCSYVQLVKFSLKYQDCRKKFLQTCAPHLFCLVNVTAALLFDLMYGRFGSKYLEQSLKNFMAIQFLIIPPLLNPIIYGLNLTEVRRSFLRLSWYNKQ
>LOCXPTAAR1.51.HIT1.TAAR.2R.316.7tm_1.exons1.JAAMPK010000012.1.Nematolebias_whitei
VTYIHPCYEIDNFSYNFTTTPSAICVLLYAFLSLLCFGAVCGNLLVIISIIYFKQLQTPTNSLILSLAVADLLVGIIVFPFSMAFSLSSCMYHEGLFCKVRGSFDVLLSTCSIMHLSCISVDRYYAICHPLTYKSKISHRVVVIMIAVSWSVSALIGIGVTISGLNNEQGEETSFIDILMANTVGPILSFYLPVILMLCIYLKIFLVAQRQARSIQNRMKCGVYVSKTEKKATKTLATVLGVFLFCWTPFFLCITFLPFTNNLVPIAVIETLNWLTLSNSMLNPFIYAFFYSWFRSAFKLIIFGKMFQNDFANFKL
>LOCXPTAAR2.65.HIT1.TAAR.2R.318.7tm_1.exons1.JAAMPK010000012.1.Nematolebias_whitei
TEAVTYIHPCYEIKNFSYKFTTTPSAACVMLYCFLTLLSVATVCGNFLVIISVFYFKQLHTPTNFLILSLAVADLLVGIIVFPLSMVFSFSSCMYHGDLFCKIRDSLGINLCTCSILHLCCISVDRYCAVCQPLTYKSKISLHVVVFMITVNWGASAIIGIGRTVPKPEQKCQENCFIDVLMTNTIGPILSFYLPLVILLCVYLKIFLVAQRQARIIQTRMKCGASVSKMESKATKTLAIVLGVFIFCWSPGFLCVTFLPITNYSIPVPVIEALICLALTNSTLNPLIYAFFYSWFRSAFRIIMSGKILLGDFSNTKL
>LOCXPTAAR3.79.HIT1.TAAR.2R.314.7tm_1.exons1.JAAMPK010000012.1.Nematolebias_whitei
LTYVVANIHLCYEMNGNKITMNPSAACVMFYCFLILLSVATVCGNLLVIISVFYFKHLHTPTNFLILSLAVADLLVGIIVFPLGMAFSFTLCMFQDDLICKIRDSLGTYFCTCSILHLCCISIDRYCAVCQPLKYKSKISHHVIVFMITVSWGASALIAIGSAPKSKQKCQENGFIEVLMKNILGTVLSFYLPLVIILCVYLKIFFVAQRQAQNIQTRMKCGATISKMERKATKTLAIVLGIFIFCWTPFFFCFTLLPFTNNSMTVLMLEASVCVGLTNSTLNPLIYAFFYSWFKSAFRIIMSGKILDSTYANT
>LOCXPTAAR4.80.HIT1.TAAR.2R.314.7tm_1.exons1.JAAMPK010000012.1.Nematolebias_whitei
LTYVVANIHLCYEMNGNKITRYLSAACVMLYCFLILLSVATICGNLLVIISVFYFKQLHTPTNFLILSLAVADLLVGIIVLPLGMVFSFTLCMFQDDLICRIRDSLGIYSCTCSILHLCCISIDRYCAVCQPLKYKSKISRHVVVFMITVNWGASALNAIAATPKSKEKCKENNCIEVLLRNIVGPILAFYLPLVIIFCVYLKIFLVAQRQAQNIQTGMKCGATISKIERKATKTLAIVLGVFIFCWTPFFFCFTLLPFTNNSIPVPVLEAFICVGLTNSTLNPLIYAFFYSWFKSAFRIIMSGKILGSNCTNT
>LOCXPTAAR6.81.HIT1.TAAR.2R.311.7tm_1.exons1.JAAMPK010000012.1.Nematolebias_whitei
FHPCYEINNVSKTLTRTSTTVCVLLYIILGLLSVVTVCGNLLVIISIIYFKQLHTMSNYLIISLGVADLLVGIVVFPLSMSFSLSSCLYYRNVFCKIRDSFDVILSTTSIFNLCCISVDRYYAVCKPLIYRTKINVHVVGIMILMSWSLSILVAIGFVIADLNQEKCKENCFYDVVIEKILPPVFSFYLPVIIILYIYLRIFFIAQKQARSIQNTIKSVATVNNMERKATKTLAIVLGAFLMCWLPFFLCFSLQLLGGVSVPVYETLNWLTLFNSMLNPFIYAFFYHWFRSAFKIIISRKIFQMDCSNFDL
>LOCXPTAAR6.82.HIT1.TAAR.2R.296.7tm_1.exons1.JAAMPK010000012.1.Nematolebias_whitei
TVTSYLLYSVVVFLTLVIICGNLLVIISIVYFKQLHTPTNYLLLSLAVADLLVGALVLPFSTILSLSSCWYLSYLLCKLRGLFDVLLCASSILHLCFISVDRYYAVCEPLTYATKMNVRVIVTMIVLSWIPAALLGIGITFRGLKTDISSWKCDIFQTTKESSIGPVFAFYIPTFVILTIYLKILMVAKKQARSIQNTLKLGSAVSKMERKASKTLALVVGVFLICWTPFFVSSSFYHMKNRTIPVLVIEAFKWLGWSNSLLNPFVYAFFYRWFRSAFKIIISGQIFQGDFTDSKL
>LOCXPTAAR5.83.HIT1.TAAR.2R.329.7tm_1.exons1.JAAMPK010000012.1.Nematolebias_whitei
ESTVISNSVVNYLHPCYDLDNGTYTFSSNPSFTCVFLYIFLGSLSALTVSGNLLVIISISFFKQLQTPTNYLNLSLSVTDLLVGVLVFPFSMAFAVSSCLHHENLFCKIRDSFDAMLCTSSILNLCCISIDRYYVVCEPLTYRTKINTQVTLVMIVVSWVVSALIGLGITIAGFSQGVCKETCSADVIVANTMGPVFSFYFPAVIMLCIYLKIFLVAQKQVHSLQNTNNISTTSGAAVSRMERKATKTLAVVMGVFLLCLTPYFFCVVFQPLFYSPPPAPVIETLNWLALSNSMLNPLIYAFFYSWFRSAFRMVISGKIFHCDLANSKL
>LOCXPTAAR6.84.HIT1.TAAR.2R.317.7tm_1.exons1.JAAMPK010000012.1.Nematolebias_whitei
LHPCYDLDNGTYTFASNPTFTCVFLYIFLGSLSALTVSGNLLVIISIIYFKQLQTPTNYLILSLAVTDLLVGVLVFPFSMTFAVSSCLHHENFFCKIRDSFDVILCTSSILNLCCISIDRYYAVCEPLTYRTKINTQVTLVMIIVSWVVSALIGIGITIAGFSQGTCEETCSADVIVANTMGPVFSFYFPAVIMLCIYLKIFLVAQKQVHSLQNANSLGTKSGAAVSRMERKATKTLAVVMGVFLLCLTPYFFCVVFQPLFYSPPPAPVIETLNWLTLSNSMLNPLIYAFFYSWFRSAFRMVISGKIFHSDLANSKL
>LOCXPTAAR7.39.HIT1.TAAR.2R.323.7tm_1.exons2.JAAMPK010000013.1.Nematolebias_whitei
QLCFPQLLNTSCTKTQQFNAENVFLYVVLSLVSFLTVTLNLLVIISISHFRQLHTTTNFFLLSLAVSDFFVGLLLMPIRILRMESCWVWGSFMCGLYNYTSFIITSASVGNMVLISVDRYVAICDPLSYPNKLTHKRVQICVCLCWACSVLYNGMILKEHLKQPDKYNSCHGQCRAVIDFKTGTFDFIFTFFGPITVIMALYMRVFVVAVSQARAMRSHVAAVSQKGSAPVSAKRSERKAATALGVVVIVFLMCICPYFSPSLAGKDTSNISKLSVIGIWLLYANSCVNPIIYAFFYPWFRKSVKLTVTLEILRLDSCDANVL
>LOCXPTAAR8.41.HIT1.TAAR.2R.329.7tm_1.exons2.JAAMPK010000013.1.Nematolebias_whitei
MESLNGAELCFPQLNTSCKKPPLHHVGNILIYSLLSLICFFTVTLNILVVFSISYFRQLHTTTNFFLLSLAVSDFFVGLVLMPIRIIMTGGCWILGSFMCGFFNYSAYIITSASVGNMVLISVDRYVAICDPLHYPTKLTHKRVQICVCLCWACSVLYNGMILKDHLKQPDKYNSCHGECTVVIDFKTGAFDFIFTFFGPITVITALYMRVFVVAVSQARAMRSHVAAVSQKGSAPVSAKRSERKAATALGVVVIVFLMCICPYFFPTLAGKDTSFNSQLSVFGSWFFYSNSCLNPMIYVFFYPWFRKSIKLILTLKILQSDCCDANIL
>LOCXPTAAR9.43.HIT1.TAAR.2R.348.7tm_1.exons3.JAAMPK010000013.1.Nematolebias_whitei
LTEDELCFPQLSNTSCKKPLNQHAENIFIYFLLSCISLMTVTLNLLVIISISYFRYEEQVNFAKYTVYFIFFFLSMQLHTPTNFFLLSLAVSDFLVGLLLMPARILQIGGCWFFGSSMCGLFNYISYIITSASVGNMVLISVDRYVAICDPLHYPNKVTLGKVKVCVCLCWACSVFYNGLILKEFLKNPDKYNFCYGECVLLVDYKMQIIDLIITFLSPLTVIIVLYVRVFVVAVSQARAMRSHVAAVSLKGSAPVSTKRSERKAATVLGVVVIVFVISICPYFSPAFARIDLFTNEKMYVLFVWLFHCHSCINPIIYVVFYQWFRKSIKHIVTLKILQPGSCDTKLL
>LOCXPTAAR10.44.HIT1.TAAR.2R.331.7tm_1.exons2.JAAMPK010000013.1.Nematolebias_whitei
IMETLTEDEFCFPQLSNTSCKKLQQHYAEHIFIYFLLSCISLLTATLNLLVIISISHFRQLHTPTNFFLLSLAVSDFLVGLLLMPTRILQTGGCWYLGSSMCGLFNYFSYIITSASVGNMVLISADRYVAICDPLHYPNKVTLGKVKVCVCLCWACSVFYNGLILKEFLKNPDKYNFCYGECVLLFDYITQAFDLIITFVSPITVITVLYMRVFVVAVSQARAMRSHVAAVSQKGSAPVSAKRSERKAATALGVVVIVFLISFFPYFVSNFTQHDLPFSLEFLTFSILLFYFNSCLNPIIYALFYPWFRKCLKHIITLQILKPDSCDINLL
>LOCXPTAAR11.47.HIT1.TAAR.2R.331.7tm_1.exons2.JAAMPK010000013.1.Nematolebias_whitei
MTALEESELCLPHLNSSCRKPAQPHAAVMLIYVLLSSISFVTIALNLLVIIAISHFRHILQLHTPTNLFLLSLAVSDLLVGLLLMPVEIIYIEVCWFLGDILCTLYYFADYVITSASVANMVFISLDRYLAICDPLGYATKVNKGRAQVCVCLCWVCSVLYRLLLLNDHLENPGKSNTCSGECVVIISNVAGVIDMIFTFIVPITVIIVLYFRVFVAALSQARTLRSQTAAAESKLGPVSLRRNEMKAARTLGVVVVVFLFCFCPYYFPALEGEDTSVNASSAPFDIWLAHFNSCLNPVIYAFFYPWFRKSIMLILTLQILRPGSRDIKIL
>LOCXPTAAR12.49.HIT1.TAAR.2R.325.7tm_1.exons2.JAAMPK010000013.1.Nematolebias_whitei
MEEDELCFPQLLNTSCRKLKRSEFETVVVSFVLCFISLVTVSLNLLVVISISHFRQLHSSTNLVLLSLAFSDFFVGLMILPQLMLLDGCWYVGDLMCLLYYVFVAVITSASVGNMVLISIDRYVAVCDPLHYPNKVTPKRAQICVSLCWTFSLCYAIILLKDNFKQPGRFNSCSGECVIDVGVIEQSVDLFLTFLIPITVIIVLYLKVFVVAVSQVRVMRSHISAVTHQHSGKTIMKSEIKAARTLGVVIVVFLMCLCPYFCVTIVKQDNLLNTLSSALVLCLFYFNSCLNPVIYAFFYPWFRKSIKLIITLQILKSGSFDTNFL
>LOCXPTAAR13.50.HIT1.TAAR.2R.322.7tm_1.exons2.JAAMPK010000013.1.Nematolebias_whitei
DLCFPHLLNISCRKPKFSASHLYPAYIILSLISLMTAVLNLLVIISVSHFRQLHTPTNFLVLSLAVSDFFVGLLLLFQIMLLDGCWYFGDVMCVLFVVLGIIITSASIGNLVLISIDRYIAICDPLLYTSNVTTKKVQICVSLCWTSSICYAVVICKENLKHPGRFNTCFGECVFNIGFIEQVSSLCFTFVIPITVVIVLYMRVFIVVLSQVRAIHTQNAAIKHKHPGKVTAKKSEIKAARTLGVVVLVFLVCLCPYFCVTLAGQNSSINTSSVVFVVCLFYFNSFLNPLIYAFFYPWFRRSVRLIFTLQVLKTGSSDLNML
>LOCXPTAAR14.53.HIT1.TAAR.2R.322.7tm_1.exons2.JAAMPK010000013.1.Nematolebias_whitei
DLCFAHLLNISCRKPKFSASHLYPAYIILSLISLMTAVLNLLVIISVSHFRQLHTPTNFLVLSLAVSDFFVGLLLLFPIMLLDGCWYFGDVMCVLFVVLDIIITSASIGNMVFISIDRYIAICDPLLYTSNVTTKKVQICVSLCWTSSICYAVAIFKENLKHPGRFNTCFGECVFNIGFIEQVSSLCFTFVIPITVVIVLYMRVFIVVLSQVRAIHTQNAAIKHKHPGKVTAKKSEIKAARTLGVVVLVFLVCLCPYFCVTLAGQNSSINTSSVVFVMCLYYFNSFLNPLIYAFFYPWFRRSVRLIFTLRVLKTGSSDLNML
>LOCXPTAAR15.54.HIT1.TAAR.2R.321.7tm_1.exons2.JAAMPK010000013.1.Nematolebias_whitei
MQSDELCFPQLHNSSCRKTTRPLSVSLLIYVLLFSISFFTVTLNLLVIVSIAHFKKLHSPTNLFLLSLAVSDCMVGFLISFQIMLIDDCWYLGDHICALYLVLDYVITSASGGTMVLISIDRYIAICDPLHYSSKVTEERAKMCVSLCWICSLLFHSVLLRKNLQTPGRYNSCTGECVVVVDYIGGIFDLLFSFIGPVTVIVVLYLGVFVVAVSQARSIRVGTVTLQGSVRVTAKKCEMKAALVLGVVVVVFLLSTCPYYCVALSAQDDGVSASSVAFILFYLNSTLNPLIYALFYPWFRKSVKLIITLQILKPGSCDANM
>LOCXPTAAR16.56.HIT1.TAAR.2R.327.7tm_1.exons2.JAAMPK010000013.1.Nematolebias_whitei
MQTLGEVELCFPQLLNSSCRKSKYPSSGSMLTYVTLSSVSLLTVALNMLVILSISLFKKLHSPTNLFLLSLAVSDCMAGFLVSFQIMLIDGCWYLGDLVCALYFVLDYSVTSVSIGTMVLISVDRYVAICYPLYYSRRVTEERAKVCVVLSWTLSLLYQCLLLKDNLNHPGRYNSCFGECVVVVSDIGGVFDLFVSFIGPVTVIIVLYLRVFIVAVSQARSMHAHVAAVTFQKSVKETAKKSEMKAALTLGVVVVVFLLCTCPYFCVTLMAQNAGVSASSVAFLLFYLNSTLNPLIYALFYPWFRKSVKLIISLQILKPGSCDTNML
>LOCXPTAAR17.58.HIT1.TAAR.2R.327.7tm_1.exons2.JAAMPK010000013.1.Nematolebias_whitei
MQTLVEAELCFPHLLNASCRKTVRPRSVSMLNYFTLSSISLLTVTLNMLVIISISHFKKLHSPTNVLLLSLAVSDCMVGFLIALQIMLIDDCWYLGDLMCVLYLVFDYVVSSASIGTMVLISFDRYVAICYPLYYSRKVTTERAKICVVLCWTCSLLYQCLLLKDNLYQPGRYNSCTGECLVVIDTNGGILDLLFSFIGPVTVIVVLYLRVFMVAASQARAMRSRVVAVSFQGSVRVTAKKSEMKAAMVLGVVVVVFLTCTCPYFCVTVVAQDAGVNASSVTFLLFYCNSTLNPSIYALLYPWFKKSVKIIVTLQILKPGSCRANVL
>LOCXPTAAR18.60.HIT1.TAAR.2R.330.7tm_1.exons2.JAAMPK010000013.1.Nematolebias_whitei
MQTLEEAELCFPQLLNASCRKTVRPRSVSMLIYVTLSSTSLLTVTLNMLVIISISHFKKLHSPTNFLLLSLAVSDCMVGFLISFQIMLIDGCWYLGDHMCALYIVLDYAITSASIGTMVLISVDRYVAVCYPLYYLTRVTAETAKVCVLICWIFVFFCHSLLLENNLQTPGRYNSCSGECVLVVSYIGGVFDLFLSFIGPVTVIIVLYLRVFVVAVSQARAMHARAMHARVAAVTLQGSVRETAKSELKAALVLGVVVVVFLLCTCPYFCVTLSVQDDEVSASSVTFLLFYLNSTLNPLIYALFYPWFRKSLKLILTLQILKPGSCDTNM
>LOCXPTAAR19.61.HIT1.TAAR.2R.320.7tm_1.exons2.JAAMPK010000013.1.Nematolebias_whitei
MEKPELCFPQLVNSSCSRLKLPYVELLLYYSVLSVMSALTTVLNLLVIISVSHFRQLHTPTNILLLSLAVSDFFVGLLQVFQIALIDGCWFLGDIVCTLYQYLAYFITSASVGTMVLISIDRYVAICYPLYYSSRVTQDKVMICVCLCWICSSLFQSLILKDNLKEPGRYYSCVGECVFASSYFAGLADLMFSFIVPITVIVMLYLRVFAVVVSQSRAMRSHGADFALQSSVKSKNSQTKAAKTLGVVVVAFLLCMCPYYCVALTSEDNTPLATFVVCLFYFNSCLNPIIYVFFYPWFRKSIRLISTLQILQAHSCDTNL
>LOCXPTAAR20.62.HIT1.TAAR.2R.311.7tm_1.exons2.JAAMPK010000013.1.Nematolebias_whitei
SCKKPQSSWKEFLLLQIMLSSLSLLTSTLNLLVIISVSYFKQLHTPTNILLLSLAISDLLVGLLLMPVEIIRNTACWIFGDFSCSLYNSVSLIITFSSVGDVVLISIDRYMAICDPLHYSSRVTERRVKVCVCVCWLCSVFYGILIVKDDFTKPSRYSVCLGQCIITADYIAGTVDLMVSFIIPVTIIIVLYMRVFIVAVSQARAMRSHITFFTLQLSATQTSKKSELKAGRTLGVLVVVFLICFCPYHCVSFAGNDMLSDSFLSYALFLLYFNSTINPLIYALFYPWFRKAVKLIGTLQILQPGSYKANI
>LOCXPTAAR21.64.HIT1.TAAR.2R.291.7tm_1.exons2.JAAMPK010000013.1.Nematolebias_whitei
MAIQEGELCFPQLINSSCMKTTLHWPEVVLLNIMMSFISMITVVLNLLNISVFFFFRQLQTPSNILLLSLAVIDFLTGFLMLPVEIFRTTSCWIVGDALCFLYYYVVCLFLSASTGNIVLISIDRCVAICDPLHYSTKITVARVKCSVCLCWLWSASYSIFYLKDLLIQPGRMNSCVGECTLSFDEITGTVDLILNCIFPVVICVLFIKVIVVAVSQARTMRSQIALIRSRVSVNLEAKKSELKAVRTLSVLITVYLISFCPYYWYSVFKLIYPVHHMHHYCFFSFILTHV
>LOCXPTAAR21.68.HIT1.TAAR.2R.329.7tm_1.exons3.JAAMPK010000013.1.Nematolebias_whitei
MEIQNGAELCFPHLFNSSCKKPILPWTEAVLLNTVLFFICLIAAALNLLVIISFYRMLQLQKPTNILLLSLAVSDFLVCFLMMPVEIFRNTACWLFGDLLCILYFYVACVVLCASIGNIVFISVDRYVAIVDPLHYPNKITLVRVKCCVCLCWLWNVFYIILILKEELIQPGRRNSCIGQCEMSLNYIAGTVDLILNFIFPVTIIIVLYLRVFVVAVSQARAMRSHITAVTLQLSVNVKNKKSELKAARTLGVLVIVFLTCYCPYYCYSVVESDLTSTPYASFFFFLFYFNSCLNPVIYALFYPWFRKAAKLIVTLQILEHGSCEANIL
>LOCXPTAAR22.70.HIT1.TAAR.2R.337.7tm_1.exons2.JAAMPK010000013.1.Nematolebias_whitei
METQDQVKLCFPQLLNSSCRKPTLHWPEALLLNTLLSFISLITIVLNLLVIISVSHFRQTTYKCNLNLHKPTNILILSLAVSDFLVGFLLIPVEIFKYTACWLFGDTLCIVYYYVACVVLCASIGIIVLISVDRYVAICDPLHYHTRITLAKVKYWVFLCWVLSVVYSTFYLKDELIQPGRNNPCIGKCGFSISNITGNFDLIFNFILPVTVIIVLYMRVFFVAVFQARAMRSQVTAVKLKLSVNLKTKKSEMKAARTLGVLVVVFLMCYCPYYCYSVVEVNLTSTSYASFFFFLYYFNSCLNPVIYSLFYPWFRKALKLIVTLQILLPGSCEANIL
>LOCXPTAAR23.74.HIT1.TAAR.2R.325.7tm_1.exons1.JAAMPK010000016.1.Nematolebias_whitei
DRAELCFPQLLNLSCRGLTRPPSEAILLYTLLYSISVVTVALNLLVVISISYFKKLQTPTNTLLLSLAISDLLVGLLVMPVETIRFIEPCWLLGDLMCALSYIIGFTLTSASVGNMVLISIDRYVAICFPLQYPTQVTHSRIQASVSLCWFCSLLYNGLILKEHLRQPDRYNSCYGECLVVISYISGTVDLVITFIAPCSVIVVLYVRVFVVAVSQARAMQSHITSAAVASVKVTAQKSEKKAARTLGVVILVFLLTFCPYYYPSLAGHDISNGASSWAIVSWMLYFNSCLNPLIYAFFYPWFRKTMYLIVSLKILEHDPFQANI
>LOCXPTAAR24.76.HIT1.TAAR.2R.318.7tm_1.exons1.JAAMPK010000635.1.Nematolebias_whitei
VTDVVTYTHPCYKIDHFSYKFTTTPSAVCVMLYCFLILLSLTTICGNLLVIISVFYFKQLHTPTNFLILSLAVADLLVGIIVFPLSMAFSLSSCMNQEGLFCKVRDSFDILFSTCSILHLCCISIDRYYAVCHPLTYKSKISRHVVVVMIAVSWIVSALIAIAVMTPRLEEQCQEECFVDVFIANAVGSILSFYLPVLIMLCIYLKIFLVAQRQARSIQSKMKCGVTVSKLERKATKTLATVLGVFLFCWTPFFLCISFQPFIKYLIVPAVETLNWVALTNSTINPLIYALFYSWFRSAFKIIISGKILHSDFACTKL
>LOCXPTAAR24.78.HIT1.TAAR.2R.318.7tm_1.exons1.JAAMPK010000636.1.Nematolebias_whitei
VTDVVTYTHPCYKIDHFSYKFTTTPSAVCVMLYCFLILLSLTTICGNLLVIISVFYFKQLHTPTNFLILSLAVADLLVGIIVFPLSMAFSLSSCMNQEGLFCKVRDSFDILFSTCSILHLCCISIDRYYAVCHPLTYKSKISRHVVVVMIAVSWIVSALIAIAVMTPRLEEQCQEECFVDVFIANAVGSILSFYLPVLIMLCIYLKIFLVAQRQARSIQSKMKCGVTVSKLERKATKTLATVLGVFLFCWTPFFLCISFQPFIKYLIVPAVETLNWVALTNSTINPLIYALFYSWFRSAFKIIISGKILHSDFACTKL
>LOCXPOra1.4.HIT1.Ora.2R.308.V1R.exons1.JAAMPK010000007.1.Nematolebias_whitei
MDLCVTIKGVSFILQMGMGILGNTVVLLAYTNIVSSETKLLPVDMILCHLVFANLMLLLTRCVPQTMTVFGLRNLLNDPGCKVVIYAYRISRALSVCITCMLSVFQMVTIAPTGPRLSRLKPALPSLVLPTFAGLWLLNMAICIAAPFFSTAPRNGTVPAFTLNLGFCHVDFRDNLSYVINGVAVSGRDFGFVALMVGSSCYVLLLLHRHSKQVKGLRRSLGSGTETRAAKTVLTLVVLYVVFFGIDNMIWIYMLTVSKVSLVVADMRVFFSSCYASLSPYFIISSNKKVKEKIVCSAEHDQLSVESQ
>LOCXPOra2.5.HIT1.Ora.2R.330.7tm_1.exons1.JAAMPK010000007.1.Nematolebias_whitei
VVQSALESPSRRLPPSDTILAHLSLANLLTSLFRTVPIFVSDLGLDLSLSTEWCRVFMLLWMWWRAVGCWMTLTLSVFHLTTLRRQHVNFGPLALQRERRRVWIAMGLVWGANLVFSTPALVYSSHVHGNATVELMVISCTPRPLLGCVWKFPSAQQGSAFASTSLALNEILPLMLMVFSNLSTLQTLIKHIRAVTSGPGLGGSHGELDKHVSTERKAAHVIMALVMLFVVCWVLQVAAVTYYNYDGGRHAKALLTVAHFSASLFVGFSPLVVALGHGKLRRKIKSMILVCMKVLKCYTEETGDGGKSTKTEDKPTVSVVSNEVKVITLK
>LOCXPOra3.6.HIT1.Ora.2R.304.7tm_1.exons2.JAAMPK010000012.1.Nematolebias_whitei
MFEFSIKLLGLRVFVSFMGLAGNIFLIIFIIQTKSSHVKSFELFLLGLAAANLEEIVIINMYDIIILRTSSTTTAAWWCRLFKFLTIFGEMASILFTVVISVYRYQKLRDAKRVNLPICLDSLRSAWVMSGICVMLSVVIGLPIFAITLQGSVKNITENSSSCPPDFFNCSKNDCPTINLVYKYVFLLICYLLPLIIVTVSSCLIIIVLLNQEKAVIPEDDVSSCSNQHQHGKKTHSHSAVVAAMWLFQVDWSLYLILQWLLSPNDFPFWLEIEFFISTSYTAISPYVYGIGNHLFSLQHFKQL
>LOCXPSalmoOlfC.17.5.494.HIT1.OlfC.1R.795.ANF_receptor.exons6.JAAMPK010000006.1.Nematolebias_whitei
LGLFLAALLMRKGNSVCRLKGLAQPPELAQDGDLFFGGIFSFRTDQDFIVDTFQTIPKLRKCINFNFREFQFAQTMIFAINEINKNPEMLPGVRIGYKIYNNCGTMDILRAALALVSGLKTEVSDENCTKSDTVQAIIGHSGSSPTIAFAQVVGRFQIPVISHFATCACLSNRKEYPTFYRTIPSDYYQSKALAKLVKYFGWTWVGAIAVNNEYGLNGIAAFIQAAEDYKVCVEYSEAFSSSDPPHALQEIVQTIKHSTAKVIIAFMSHREIKLLASELYKENITGLQWIGSDAWITDPSLTDSIGYTILLGSLGFTVTKATIPGLEEYLKQIHPSQFPDSQFVRDFWEAVFDCSLNKTVNPQKKPCSGFESLQTVSLQFTDMTEFRFAKNVYKSVYAVAHALNSLFKCDDARPFSNASCYAPKHFQPWEVLEYLNSVNFTTSDGERVYFDDNGDSPARYELVNLQMQNRGTMEGETVGIFDASLQDDSQFIMSNISVVWGNGLTEVPVSDCSKKCLPGTYKVLQKGKPICCHDCIPCPAGEISNLTGKNYKYFTDLTPLVRANNSELSFLLLFSLTLCFLCSLTFIGRPSEWSCMLRHTAFGITFVLCISCVLGKTIVVLIAFRATLPGSNVMKWFGLAQQRFSVLALTFVQVLICILWLSISPPFPFMNLSLHEDIIILQCHLGTTIGFCAVLGYIGLLAVLCFVFAFLARKLPDNFNEAKFITFSMLIFCTVWITFIPAYVSSPGKFIDAVEIFAILASSYGLLFCIFLPKCYIILFRPEQNTKKHMMERTS
>LOCXPHaplo14.7aa.545.HIT1.OlfC.1R.700.ANF_receptor.exons11.JAAMPK010000006.1.Nematolebias_whitei
GVNSVIPQCLKLGDDEPLTLQMEGDVVIGGFFPLHYVASEPQHIYHSKPQMTSCSGFDLRAFRWMMTMVFAVNEINNKSDLLPGVKLGYRIMDSCDNIHTSMHSLFSLLSFSKDRMKWKNQNSSTCLSGSPVPAIIGLASSSPTRAVAQTLGSFNIPLVSYFATCTCLSDKLTYPSFLRTVPSDLFQVKGLVQLVTFFGWLWVGTIGTTDDYSRYGIQSFSNQFRSRGGCVAFHLTIPASPTSNEIHEMANILQKSTARVVVVFATEGQLLDLFLELAQQNITGIQWIASEAWVTANLLTLLRFHHLLEGTLGFSIPAVRIPGLKEFLLTVHPSPKPGMEFINMFWEEQFGCKLKFDEDIFKKNGTTTLGDTTFYCTGSEDLSLITSSYTDVSQVRISYNVYKAVFAIAHALHTLLNCDSVGPNGETCDKQRLFTHEQLLYHLKTVNFTNQFEDKVYFDPNGEPAPLYDIINWQRNSKGEIRLVKVGNYDGSTLLEQQLKIKKNSIIWTRGDSQVPTSQCSAPCPPGSRQARRPGEPRCCFDCLPCAEGEISNQTGSTECMKCSEFYWSDTYKLKCVAGVEEFLSFCETMGIILTALTLLGVILTIIITVIFHHFRTTPMVKANNSEISFLLLLSLKLCFLCSLVFIGQPSVWTCMLRQTAFGISFVICLSCLLVKTIVVLLAFKANVPGPKALRLFGPX
>LOCXPOlfC1.146.HIT1.OlfC.2R.901.ANF_receptor.exons15.JAAMPK010000006.1.Nematolebias_whitei
FFLGLCCFFCIYQCLSGEATCKLKAKFNLSGYKNVEKKKVVIGGMFPVHKRIASSDGNTSSLQNSSGCEGFNFRTFRWTQTMLFAINEINKKNDLLPDTDLGYVIYDSCFTISKAVEGTLTYLTGQDEAVPNYRCGDGPPLAALVGAGGSDLSIATARILGLYHFPQVSYSSTCSALNNKFQFPTFLRTIPNDVHQSTAMAQLVLHFGWTWVGTIAADDDYGKYGIKDFKEQVEEAGVCISFSETLPKVSKPEVIKSIVKTVAESTAKIIVVFSSDVDLSPLITELLQHNVTNRTWIASEAWVTSALINQPGVNSILSGTLGFGVKRADIPGLQRHLLDLDPYADALTEEFWGKLFNCTLDYGRALRMARELNGTMSRAVYIFYNDGIKIKEVFSVYKAVYAVAHALHNLEHCVPGEGPFVGSSCANISNFEPWQLMYYMKNVNYKMPNTNEEIYFEDGDIKGFYDIINWQVSGDGEISYVTVGHYNGSAAAEEKLHIKNNSIIWNNDVLEPPRSVCSENCQPGTRKGIRQGEPVCCFDCILCADGEISNTTNARECILCTGDDWSNSAHDACVPKIIEFLAFGEPLGITLIVISAFGALVAIAVGIVFVMYIGTPLVKANDVLLSFSLLLSLVVTFLCSIVFLGEPQHWSCMTSQVALALGFALCLSSIMGKSVVLMLRAQALKKARARAKAAAKAAKAAAEAAANSGSPDVIVTSSIDILTCGHQRAIAAVATLIQAIACTVWLILLPPHPVKNTAAQNVKIILECDEGSVVFICCIFGYDIFLALLAFIFAFIARKLEDNFSEAKGMTFGMLVFFIVWISFVPAYLSTRGKFMVAVQIFAILASSFGLLACIFLPKCYVVLVKPEYNKEELMRPRAKPRDGSSIGTSASLATAATEVN
>LOCXPOlfC2.226.HIT1.OlfC.2R.881.ANF_receptor.exons10.JAAMPK010000006.1.Nematolebias_whitei
LTLRGARLVLWSFLWNGLFSLDSYKDQSRQCQLISNATSLPVLEKRGDIILGGLFSLHDMVVEHNLSFTAQPPPTTCTRLNFRTFRWMQTMIFAIEEINREGKLLPNITVGYKIYDSCSLPYQALKAAVELMGKENNSYTEEKTQNNDTCHGSVPVVIGDGGSTQSLVVAHFLGVFHVPQVSYFSSCACLSDKKEFPAFLRTMPSDFYQVDALVQLVKHFGWTWVGVIAGDDAYGYNGATIFANEVKKFGVCVALHKIIPKNPKPTDILSIISTIRLSGAQVVLVFAVEQDAVILFDEALRAGLTGIQWLASEAWSTAAVLSTPRKYHRILQGTVGFAIQQAHIPGLRDFLVRLNPLKADAQEDPFLIPFWEEVFQCSLSEQVEGQKEKSEGKPPCNGTEELRSVTNIYSDVSQLRISYNVYKAVYAVVYALKNLKSCEKGKGPFPLQTCPDGDNIQPWQLLHYLKQVQFVNLFADVIKFDENGDPAAMYDLVNWQLKPNGGVEFVNVGKFEGLTPITKQKLQLREENILWTGNQTKVPLSVCSSICHPGTRKAMRPNFPVCCYDCVTCTAGEISNQTDAIECVPCPPEFWSNDERTTCVPKQVEFLSFNDTIGITLVVISLFGSLSTCAVVLIFFCNRTTPIVRANNSDLSFLLLFSLTLCFLCSLTFIGQPSKWSCMLRHTAFGISFVLCISCILGKTIVVLIAFKAALPGNNVIKWCGPAQQKSVITICTLAQVIICTMWLIVAPPAPHQMMPREKPFVILFCDEGSKIAFALVLSYIGLLACLCLLLAFLARKLPGSFNEARLITFSMLIFCAVWVAFIPAYISSPGKYATVTEVFAILASSYGLLGCIFAPKCYIILLRPEKNTRKHLMSKSPSGK
>LOCXPOlfC3.281.HIT1.OlfC.2R.836.ANF_receptor.exons6.JAAMPK010000006.1.Nematolebias_whitei
MSLVLTGLLVMGLLIVYVTVEEGSSSCQIQGSPEVSLLSKEGNVMIGGAFSIRSKITQPPLFFTEKPTRLECSSVNLREFRFAQTMVFAIEEINKNKALLPNVSIGYRIFDNCGSTLTSMRAVMALLNGDRGTLGNSCLGQSTVHAIIGESESSSTIVLSQTTGPFKIPVISHSATCECLSNRKEYPSFFRTISSDLYQSRALAQLVKHFGWTWVGAVNSDSDYGNNGMAIFLAAAQEEGVCVEYTEKFNRNEPEKLVKVLEVIEKSTAQVIVAFLAHVEMNNLLEQMSLRNITGRQFIGVEAWITADSLITPTSFSVLGGSLGFAVQKANISGLEDFLVKDFWETEFQCNETNKEIILNSCKEKQDLAVLRNDDDDVAELRYSSNIYKAIYAVAHSLHSILKCSDSKGCKKALEVKPWEVVEALKQVNFTIKNGDQVWFDHTGAAVAKYEVVNWQHGSDGLVQFKPVGYYDASLPSGQMFVLNTKAIMWPGGSKESPVSVCSESCRPGAHKVLLKGKPVCCYDCIPCPVGEISNITDSIDCRKCPEAYWPNQNRDACIPKNIDFLSFSEVMGKILVFFTLFGVFLTVIVATLFLIYKDTPLVKANNSELSFLLLFSLSLCFLCSLTFIGQPSEWSCMLRHTAFGITFVLCISCILGKTIVVLMAFKATLPGSNVMKWFGPSQQRLTVLSFTFIQVIICTLWLTINPPFPFKNMNYYMEKIIFECALGSTVGFWAVLGYIGFLAVLCFIFAFLARKLPDSFNEAKYITFSMLIFCAVWITFIPAYVSSPGKFTVAVEIFAILASSYGILFCIFAPKCFILALKPELNTKKHMLGKL
>LOCXPOlfC4.294.HIT1.OlfC.2R.854.ANF_receptor.exons6.JAAMPK010000006.1.Nematolebias_whitei
MHDYICGISFFFIILGAVGADNGTVFCRMLGRPEFPLLFRKGDISIGGAFSIYSQISKPSLSMTEPPDPLICSRINLREFQFAQTMMFAIEEINNSSSLLPNIKIGYKIFDSCGLTLPSTHAVMHLINGQGKDLINTCQSQMSVHVIIGTSESSSTIAILQISGSFQIPVISHFATCACLSNRNEYPSFFRTIPSDYYQSRALAKLVKHFGWTWVGAVRSDNDYGNNGMATFITAAHQEGVCVEYSEAISRTGSAEQVERTVRVIQRGTARVLVAFLAQGEMDVLLEESLRQNLTGLQWVGSESWITSSHFANRRFSSILTGSLGFAIRKAKIKGLQEFLLQVHPSQDPQNNLLREFWETTFGCSFQANPHSSKQCSGFEKLQDVNNDFTDVSELRISNNVYKAVYAVAHAMHKVFTCGQSGGVDIHSCILMNNLEPSEVMKHLQEVNFSLQSGERVYFDKNGDPVATYELVNWQKNMAREIVFMTVGSYDASLPNGKLFTMNGINITWAGESWERPVSVCSESCLPGFRQAMIKNKPLCCFSCVACAAGEISNSSNSAECSRCPPDFWSNHDCSKCVPKVIEFLTYGETMGALLTAFSLLGATLSLVVLFVFIRFRHTPLVKASNSELSFLLLFSLALCFLCSLTFIGQPTEWSCMLRHTAFGITFALCISCILTKTITVVVAFKASQPANTLPQCSAPFQRTNVLSCTLIQVLVCVLWLAFAPPFPHRNTSHTTEIVILECDVGSPVAFWVVLGYIGLLAVLCLILAFLARKLPDNFNEAKFITFSMLIFSAVWVTFIPAYVSSPGKFTVAVEIFAILASSFGLLLSIFAPKCYILLLKPEKNTKKHMMRRN
>LOCXPOlfC5.147.HIT1.OlfC.2R.859.ANF_receptor.exons6.JAAMPK010000006.1.Nematolebias_whitei
MALIVDLLLFLLLDVRGGKSECQTFGTEELSQFSQEGDIIIGGIFPFHQYPVTLNQTFRANPGAIQCEGLEVGELQYAYTMLFAIEEINNSSELLPNVTLGYRIFDSCPNTPMSIKASLNLMNGYQNMDGICNKLSSVQAVIGETTSTSTIGIARTLGPFNIPVISHSATCACLSNRRDYPSFFRTIPSDLHQSKALAKLVKHFGWTWVGAIRSNSDYGNYGMDNFLEAAQREGVCVEYSVAVERTNPRKWVLEVVKIIKTSTSRVIVAFADGPDLDVLIKELYAHNVTGLQWVGSEGWISYRHFASAVNYAVVQGAVGFAAMNAHIPGLQEYLASSRPSTASGNQGLVKLWEMLFHCTLSPQADMQAQDNIAACRGTETLWDVQTQFTDVSDASLMINVYKATYAVAHALNLLLNCKDGQGAFENNTCTDKKHVQPWQVLYYLKQVNFTTKIGEKVCFDESGDPVAHYALINWQTDQTGYIQFETIGVFDASQPEGQQFKMKSGVRAIWAGENYEVPRSVCSESCLPGTRRAFIKDKPMCCFDCIACADGEFSNNTNAVQCHKCPPEYKSNEERNSCVIKATEFLTFTEIMGGLFVTFSVFGACLALSVAIVFYYHRTTAIVRANNSELSFLLLFSLTLCFLCSLTFISRPTEWSCMLRHTAFGITFVLCVSCVLGKTTVVLMAFRAKVPGSNVMKWFGSKQQMVSVLAFTFIQVFICILWLTINPPYPYKNFEYYKEKIILECALGSAVEFWAVLGYIGVLALLCFGLAFLARKLPDNFNEAKFITFSMLIFCAVWITFIPAYLSSPGKFSVAVEVFAILASSYGMLCCIFFPKCYIILLKPKKNTKKYLMGKGTLR
>LOCXPOlfC6.171.HIT1.OlfC.2R.853.ANF_receptor.exons6.JAAMPK010000006.1.Nematolebias_whitei
STQRWPEQGCALLQVLLLVSFSQSEESLCKQRGDPEIPQLSKEGDIMLGGIFYFHSSWKNKENTYTQKPLRLECISLNFREFQFAQAMRFAIEEINNSTELLPSISLGYNIYDTCGSIVRSIKVALTLNNGNDDVSSASEKPCTRPVAIVGETSSSPSTAIATVLGPFHIPVVSHFATCACLSDKTKYPSFLRTIPSDYYQGRALAQLVIHFGWTWVGAICTNDDYGNNGMAIFTETAEQLGICLEYSVSFFRTDSSEQLQKIIEIIKASTSKVIVAFVSHLDMDVLIHELSIYNMTGYQWVGSESWIFDSQIAKMDTNHILDGAIGLSIPKVHVSGLKEFVLDVKSLNSSNNDLFTEFYEALFSCKFKHSQSEEIQRECTGHEDLTGVENSFTDMSLMPILNNVYTGVYAVAHALHNILKCNQTCNINVQLDPLMVLQHIYEIHFKPKNGLEVYFNENGDPAAKYEIINWQLKENRLIDFTTVGLYDASLPEDKQLNLLKKSLTWAQNSKQVPVSVCSEKCPPGTRKVLQKGKPVCCHDCLRCAEGEMSNFTDSITCIRCPPESWSNERRDACVIKEVVFLSYKEVMGMLLTAASLFGTCLTAAVAVIFFRHRKTPLVRANNSELSFLLLFSLTLCFLCSLTFIGRPSEWSCMLRHTAFGITFVLCISCVLGKTMVVLMAFKATLPGTNVMKLFGPTQQRLSVLGFTFIQVIICIMWLKISPPFPTKNFEEFKDKIILECALGSAVGFWSVLGYIGLLAILCFILAFLARKLPDNFNEAKFITFSMLIFCAVWITFIPAYVSSPGKFSVAVEIFAILASSFGLLICIFIPKCYIVLMKPEKNTKKIIMGKGS
>LOCXPOlfC7.210.HIT1.OlfC.2R.854.ANF_receptor.exons6.JAAMPK010000006.1.Nematolebias_whitei
TQKWPEQGCALLHFLLLVSFSQSEESLCKQRGDPEIPQLSKDGDIMLGGIFYFHSSWKNRENTYTQKPLPLECISLNFREFQFAQAMRFAIEEINNSTELLPGISLGYDIYDTCGSIVRSLKVALALNNNDNVSSSFENLCTRSVKVQAIIGETSSSPSTAIATLLGPFHIPLISHFATCACLSDKSRYQSFLRTIPSDYYQSRALAHLVKHFGWTWVGAVRTNDDYGNNGMATFTETAEQLGICLEYSVPFFRTDSSEKIQKIIDIIKASTSKVIVAFLSHRDMEVLLHELSLHNLTGYQWVGSESWIFDSQIAENDKNRILDGAIGLSIPKANISGLKEFMLNVKSLNLSNNYFFTEFWEALFSCKFKQSQSEEIQRECTGHEDLTGVENSFTDMSLMPIFNNIYKGVYSVAHALHNIFSCNDKCNNSVHLEPLTILQQIQKIHFKTKEGEKVYFNQNGDPDAKYEIINWQPRDNDVVDFVTVGLYDTSLPEDKQLNLQNKTFIWAQNSKQVPVSVCSEKCPLGTHKVLQKGKPVCCCDCVRCTEGEISNITDAITCVRCPPDSWSNDKRDACVTKEDEFLSYEEIMGILLTTASLFGTCLTTAVGVIFFRYRKTPLVRANNSELSFLLLFSLTLCFLCSLTFIGRPSEWSCMLRHVAFGITFVLCISCILGKTMVVLMAFKATLPGSNMMKLFGPTQQRLSVLSFTLIQVIICILWLTISPPFPSKNFKEFKDKIILECALGSAVGFWSVLGYIGLLAILCFICAFLARKLPDNFNEAKFITFSMLIFCVVWIAFIPAYVSSPGKFSVAVEIFAILASSFGLLLCIFIPKCYIVLMKPEKNTKKNMMANAA
>LOCXPOlfC8.212.HIT1.OlfC.2R.853.ANF_receptor.exons6.JAAMPK010000006.1.Nematolebias_whitei
TQRRVDQACVPLLLLLLMFFPQSVETLCRQRGDPEIPQLSKKGDIMLGGIFYFHLSWKNKLNNYTEKPLPLECISLSFRDFQFAQAMRFAIEEINNSTDLLPGISLGYNIYDTCGSVIQSLKVALALNKDIDNVSLTSEEPCTRPVKLQAILGENSSSSSTAIATVLGPFHIPLISHFATCACLSDKSKYPSFLRTVPSDYYQSRALVQLVKHFGWTWVGAVRTNDDYGNNGMATFTETAEQLGICLEYSVSFFRTDSSEKLKKIIDIIKASTSKVIIAFLSPPDMEMLLHELSNHNLTGYQWVGSESWIFDAQIVAMDKNHILDGAIGLSIPRANVSGLKEFMLDVKPLNSSFNDLFIKFWEALFSCNFKQSQSEEIQIDCTGHEDLTGVENSFTDMSLMPIFNNIYKGVYSVAHALHKILSCNKTCNSSVQLDPFTILQHISKIHFRTKEGEEVYFNEKGDPSAKYEIINWQPRENGYVDFVSVGLYDVSLPEDEQLNLQNKAFMWAHNSKQVPVSVCSEKCPPGTRKVLRKGKPVCCYDCIRCAEGETSNITDSVICEKCPSESWSNERRDACVTKEAEFLSYEEVMGILLTTASLLGTCLTAAVALIFFRHRKTPLVRANNSELSFLLLFSLILCFLCPLTFIGHPSEWSCMLRHTAFGITFVLCISCVLGKTMVVLMAFKATLPGANVMKLFGPTQQRLSVLGLTFVQVIICILWLTISPPFPSNNFKEFKDKIILECALGSAVGFWSVLGYIGLLAMLCFIFAFMARKLPDNFNEAKFITFSMLIFCAVWITFIPAYVSSPGKFSVAVEIFAILASSFGLLICIFIPKCYILMMKPEKNTKKHMMGK
>LOCXPOlfC9.214.HIT1.OlfC.2R.847.ANF_receptor.exons7.JAAMPK010000006.1.Nematolebias_whitei
LLLLVSFSQTKESLCRQKEDLEIPQLSKDGDIILGGIFYFHLSWKNRENTYTQKPVPLECISLSFRDFQFAQAMRFAIEEINNSTDLLPGISLGYNIDTCSSIVRSIKVALALNNDNNNVSSVSDEPCTRPVRVQAIIGENSSSSSTAIATILGPFHIPLISHFATCACLSDKSKYPSFLRTIPSDYYQSRALAHLVKHFGWTWVGAVRTNDDYGNNGMATFTETAEQLGICLEYSVSFFRTDSYEKLQKIIDTIKTSTSKVIVAFLTPREMEILLHELSLHNLTGYQWVGSESWIFDSQIAAMDKNHILDGAIGLFIPKAHVSGLKEFMLDIKPLNSSNNGVFTEFWEALFSCKFKQTQSEEIQRECTGQEDLTGVENSFTDMSLMPILNNVYQGVYSVAHALHNIFECSKTCNKNVHIDPFMILQHIRNILFKTKEGEEVYFNQNGDPEAKYEIINWQPRDNDVVDFVSVGLYDVSLPADKQLNLQNSTFVWTQNSYQVPVSVCSEKCPPGTCKVLQKGKPVCCYDCIRCAEGEMSNITDSVTCEKCPSESWSNERRDACVTKEAEFLSYEEGMGILLTTASLLGTCLTAAVAVIFFRYRKTPLVRANNSELSFLLLFSLTLCFLCSLTFIGRPSEWSCMLRHTAFGIAFVLCISCVLGKTMVVLMAFKATLPGNNVMKLYGPTQQRLSVLGLTFIQVVICVLWITISPPFPSKNFKTLKEKIILECALGSAVGFWSVLGYIGLLAVLCFVFAFLARKLPDNFNEAKFITFSMLIFCAVWITFIPAYVSSPGKFSVAVEIFAILASSFGLLICIFIPKCYIILNKPEKNTKKNMMGKSLLILEQF
>LOCXPOlfC9.218.HIT1.OlfC.2R.842.ANF_receptor.exons6.JAAMPK010000006.1.Nematolebias_whitei
LLLLASFSRSEESLCKQRGDPEIPQLSKDGDIMLGGIFYFHSSWKNRENTYTQKPLPLDCIRLSFRDIQFAQAMRFAIEEINNSTDLLPAISLGYNIYDTCRSSVRSIQVALALNNCNENVSSTSKETFTRPVQIQAIVGENSSSSSTALATVLGPFHIPLISHFATCACLSDKTKYPSFLRTIPSDYYQSRALAHLVKHFGWTWVGAVRSNEDYGNNGMAIFTETAQQLGICLEYSVSFFRTDSTKTLQNMIDIIKTSTSKVIVAFLTPTEMEILMKEFSNHNLTGYQWVGSESWIFDSQIAALNKNHILDGAIGLSIPKAHVSGLREFMLDVKPLNSNNGLFTEFWEALFSCKFKQSQSEEFQRECTGHEDLTGVENSFTDMSLMPIFNNIYKGVYSVAHALHNILDCNTTCNMSVQLDSFTILQHIRNVHFKTNKGEEVYFNQNGDPSAKYEIINWQPRENGIVDFVSVGLYDASLPEHKKLNLQNKTLIWSQNSKQVPVSVCSEKCPPGTRKVLQKGKPVCCYDCIRCAEGEMSNTTDSTNCVRCSPESWSNERRDACVTKKVEYLSFEEVMGQLLTTASLFGTCLTAAVTVIFFRHRKTPLVRANNSELSFLLLFSLTLCFLCSLTFIGRPSEWSCMLRHTAFGITFVLCISCILGKTMVVLMAFKSTLPGANVMKLFGPTQQRLCVLGFTFIQVIICILWLATSPPFPSKNFKQFIDKIILECALGSDVAFWSVLGYIGFLAVLCFVLAFLARKLPDNFNEAKFITFSMLIFCAVWITFIPAYVSSPGKFSVAVEIFAILASSFGLLIFVFVPKCYIMLMKPEKNTKKNMMGKGQL
>LOCXPOlfC10.220.HIT1.OlfC.2R.854.ANF_receptor.exons6.JAAMPK010000006.1.Nematolebias_whitei
ADMRHPHMVCTLLQLLLVGSSSQSEESMCKQRGDPEIPQLSKDGDIMLGGIFYFHSSWKNRENTYTQKPLPLECIGLNFREFQFVQAMRFAIEEINNRSDLLPGISLGYNIYDTCSSNARSIQVALALNNGNENMRPGSEESCTRRAQVQALVGEGSSSPCTAIASVLGPFHIPLISHFATCACLSDKSKYPSFLRTIPSDYYQSRALAHLVKHFGWTWVGAVSANDDYGNNGMATFTETAEQLGICLEYTVSFFRTDSSEKLEKIMDIIKTSTSKVIIAFLSLREMEMFVHKLSNHNLTGFQWVGSESWIFDSQIAAMDTSHILDGAIGLSIPKAHVSGLKEFMFNVKPLNSTNNNLFTEFYEALFSCRFRQSQSEEIQRECTGLEDLPGVENSFTDMSLMPIFNNIYKGVYAVAHAVHKIFQCKIACNNSVPLDPLMILQCIRNIHFKTKEGEEVYFNENGDPAAQYEIINWQPKENGILNFVTVGLYDASLPANKQLNLSNNSFIWAMNSKQVPVSLCSKKCPLGTYKVSQKGKPVCCYDCMKCAEGEMSNITDSTTCVRCSPEFWSNERKDACVPKEDEFLSYGEIMGVLLTTVALFGTCLTATVTVIFYKYRQTPLVRANNSELSFLLLFSLTLCFLCSLTFIGRPSEWSCMLRHTAFGITFVLCISCVLGKTMVVLMAFKATLPGTNVMKLFGPTQQRLSVLGLTIIQVIICILWLTISPPFPSKNFREFKDKIILECALGSAVGFWSVLAYIGLLAMLCFILAFMARKLPDNFNEAKFITFSMLIFCAVWITFIPAYVSSPGKFSVAVEIFAILASSFGLLVCIFIPKCYIMLMKPEYNTKKDLMGK
>LOCXPOlfC11.230.HIT1.OlfC.2R.856.ANF_receptor.exons6.JAAMPK010000006.1.Nematolebias_whitei
SILRWPRWVCAVLQLFFLVSLSLNESFLCRRMGDPERPQMSKDGDLLLGGIFYFHNNWKNRENSYTQKPLPLECNSLNFREFQFVQAMRFAVEEINNSTDLLPDISLGYNMYDTCSFVVRGIKAGLALNNDDDENVSSAFTEPCTRPVKVQAIVGPSSSSSSMAIATVLGPFHIPLISHFATCACLSDKSKYPSFLRTLPSDYYQSRALAYLVKHFGWTWVGAVRTSDEYGNNGMATFTETAEQLGICLEYSISFFQTDPTEKLENIISTIRDSISKVIVTFITPPAMDVLIRELSKHTFTGYQWVGSESWIFDSQIASMDKNHILDGAIGLFIPKAHVSGLREFMLDIKPLNSSNNNLFTEFWETLFSCKFKQSQSEEIQRECTGHEDLTGVENSFTDMSLMPIFNNIYKGVYSVAHALHTILQCNKTCNKSVQPEPFTILHHIRNVYFKTKEGEEVYFNENGDPAAKYEIINWQPRENGIVDFVSVGLYDASLPADKQLLLQNKTFHWANGSKQVPVSVCSGKCPPGTWKVLQKGKPVCCHDCFRCAEGEMSNITDSITCVKCPREFWSNNERDACVLKEAEFLSYQEMMGILLTTASLFGTCLTAAVAVIFFRHRKTPLVRANNSELSFMLLFSLTLCFLCSLTFIGRPSEWSCMLRHTAFGITFVLCISCILGKTMVVLMAFKATLPGNNVMKLFGPTQQRISVLGFTLIQVIICIIWLTISPPFPSKNFKEFKDKIILECALGSAVGFWSVLGYIGLLAVLCFALAFLARKLPDNFNEAKFITFSMLIFCAVWITFIPAYVSSPGKFSVAVEIFAILASSFGLLICIFIPKCYIMLMKPERNTKKSMMGKG
>LOCXPOlfC12.233.HIT1.OlfC.2R.856.ANF_receptor.exons6.JAAMPK010000006.1.Nematolebias_whitei
MISTQMWPEQGCALLQLLLLVSFTQSEESICRRRGDSEIPQLSKDGDIMLGGIFSFHSSWKNIKNTYSEKPLPLECISLNFREFQFAQAMRFAIEEINNNSVLLPGISLGYSIHDTCGSIARSVKVALALNNGNDNASSTLDKPCTRHAQVQALLGETSSSPSAAIATVIGPLHIPLISHFATCACLSDKTKYPSFLRTVPSDYYQSRALAHLVKHFGWTWVGAVRTNDDYGNNGMATFTETAEQLGICLEYSVSFFRTDSTENIQKIIDIIKASTSKVIVAFLSHMDMDVFMHELSFHNLTGFQWVGSESWIFDSQIAAMDKNHILDGAIGLSIPKSNVSGLKEFMFDVKPLISLNNDLFTEFWEALFSCKFKQSQSEDIQRECTGHEDLTGVENSFTDMSLMPIFSNVYKGVYAVAHALHDILNCNETCNNNVQFDPLMILQHIKKIHFQTKEGHDVYFNENGDPAAKYEIINWQPNDHGYVDFISLGLYDASLSADKQLYLQNLSIIWAQRSLQMTVSVCSEKCPPGTRKVLQKGKPVCCHDCVPCAEGEMANNLDSITCVRCPPEFWSNDRRDTCVKKEAEFLRYEEIMGALLTSVSLFGTCLTAAVAVIFFRHRKTPLVRANNSELSFLLLFSLTLCFLCSLTFIGQPSDWSCMLRHTAFGITFVLCLSCVLGKTMVVLMAFKATLPGTNVMKWFGPTQQRISVLGFTLIQVIICIVWLTISPPFPFKNLKEYNDKVILECALGSAVGFWSVLGYIGLLAILCFIFAFLARKLPDNFNEAKFITFSMLIFCAVWITFIPAYVSSPGKFSVAIEIFAILASSFGLLICIFIPKCYIMLLKPEKNTKKHMMGK
>LOCXPOlfC13.236.HIT1.OlfC.2R.856.ANF_receptor.exons6.JAAMPK010000006.1.Nematolebias_whitei
MTFTQRWPEQGWALLQLLLVASFSQAEETDCRQRGDTENSHLLKDGDIMLGGLFSFHTNWIEKQETYMKKPLPLQCISLNFREFQLAQSMLFAIEEINNSSDLLQGISLGYKLFDTCGSIARSVRSALSLVNGDENESITVKACTGPGHVQAIMGEASSSPSMAISTVIGPFHIPLISHFATCACLSDKTKYPSFLRTIPSDYYQSRALAHLVKHFGWTWVGALRSNEDYGNNGMAIFTETAQQLGICLEYSEPFFRTDPLEKIQNIFDIIKGSTSKVIVAFLSHMDMEVLVQMLSAHNLTGYQWVGTEAWIFDSQTASRDKNHILDGAIGLYIPKAHVSGLKEFMFNVKPLNSTNSDLFTEFYEALFSCKFRQSQSEEIQRECTGHEDLTQVENIFTDMSHMSIFNNMYKGVYAVAHALHNILSCNKTCNKSVKLDPNTILQNIKKVNFKTKEGENVYFNKNGDPVAKYEIINWQPRKNEKVDFVTVGVYDASLSPENQMNLQNKSLIWANNSMKVPVSVCSELCPPGTRKVLQKGKPVCCYDCIRCSEGEMSNNTDSATCMRCPPEFWPNDKRDTCVIKKTEFLSYDEIMGALLIAASLFGTCLTAAVAVFFFRHRKTPLVRANNSELSFLLLFSLTLCFLCSLTFIGRPSEWSCMLRHTAFGIAFVLSISCILGKTMVVLMAFKATLPGKNVMKWFGPAQQRLCVLGFTVLQVIICIIWLATFPPFPSENVKYFKDKIILECALGSAVGFWSVLGYIGLLAMLCFILAFLARKLPDNFNEAKFITFSMLIFCAVWITFIPAYVSSPGKFSVAVEIFAILASSFGLLICIFIPKCYIILRKPDKNTKKNMMGKG
>LOCXPOlfC14.238.HIT1.OlfC.2R.856.ANF_receptor.exons6.JAAMPK010000006.1.Nematolebias_whitei
MAFTQKWPHQEWTLFYLLFVGSCFHTEKLACRQSGEPMDPQLVKDGDIMLGGIFSFHSSWKNSHDKYIQKPTELQCTSLNFRDFQFAQTMLFAIEEINNSSDLLPGISLGYKIYDTCGSIARSVRVALALVNGDEMVASASNTCLRPAHVQAIMGETSSSPSTAIATSIGPFHIPLISHFATCACLSDKTKYPSFLRTIPSDYYQSRALAHLVKHFGWTWVGAVRTNDDYGNNGMATFTETAEQLGICLEYYVSFFRTDLSDRIQNIIETIKASTSKVIVAFVSHMDLVILLKEFSKSNLTGYQWVGSEGWIFDSQIAAMDKNHIMDGAIGLSIPKAHVGGLKEFMLDIQPLNSSNNNLFTEFWEALFSCKFKQSQSENIQKECTGHEDLTGVENSFTDMSLMPIFNNVYKGVYAVAHALHDILKCNKACSSKVKLDPITTLQHIQKIHFKTKEGNEVYFNKYGDPAAKYEIINWQLKENDNVEFVTVGLYDASLPAEKQLNIYNNSLLWATKSLQVPVSVCSEKCLPGTRKVLQKGKPVCCYDCVICAEGEISNITDSITCLKCPPEFWSNEKRDACIKKEELFLSYKEIMGTLITAASLLGTCLTAAVAVIFFRHRKTPLVRANNSELSFLLLFSLTLSFLCSLTFIGRPSEWSCMLRHTAFGITFVLCISCVLGKTMVVLMAFKATLPGRKVMKLFGPTEQRLSVLAFTLIQGIVCILWLTISPPFPMKNFKEFKDKIILECALGSVVGFWSVLLYIGLLAVLCFICAFLARKLPDNFNEAKFITFSMLIFCAVWTTFIPAYVSSPGKFSVAVEIFAILASSFGLLICIFIPKCYIILLKPSKNTKKNMMGKG
>LOCXPOlfC15.242.HIT1.OlfC.2R.851.ANF_receptor.exons6.JAAMPK010000006.1.Nematolebias_whitei
MQTAALLYLSALCVNTVTGCELMGKFNMPNLSKEGDIMIGGIFPIFNKEVPSTATFESKPNDVKCALFDLRAFRWTQVMIFAIEEINKDTRLLPNISLGYRILNSCSSPTNTLRAALTLANPPKEIEKTLGCPPSLSAVIGEAGSSQSLAVAGTLGPFQMPIVSYFSTCACLSNRAKYPTFFRTIPSDYFQAKALASLVKHFGWEWIGTVHSDNDYGRNGILAFTEEVKQFGVCIAFVGTVLRTYPLEKIVKVVEMIKQSTVKVILAFTPEGDFSPLMKEVLKQNITEIQWLASEAWITAPQPSTSEMYQAFGGALGFVVQKMAIPNLNPFLTNISPYTDPSAAFVKDFWEIIVGCKPVSPGFDTNTEKTKATCTGNETLMNSQDAFFNVTELRVSYNVYKAVYAIAHALHQLVFCKPVGEKAMRPCVNISDIQPKEVTYHLKSVYFINQFGDYVSFDENGDPPASYDIINWQLKNGQVQHVTLGHFASAENGDYKLSIQEDMIVWRSGITAPTSVCSNVCPKGKRKAQIKGKPTCCFDCIPCADGTIANSTGAADCTPCSLEYWSNERKDECIRKETEFLTYHEPMGIVLTALSLFGASLSLATLAIFIHWRETPVIKASNSELSCFLLFSLFLCFLCPLTFIGRPTVWTCMLRHTAFGVTFALCISCVLGKTIVVVTAFKATHPSSTIAGKFGPAQQRIIVCSCTLIQIVICILWLKFNPPFPDKVFRYGNKKIVLECNTGSEAAFYAVLGYIGLLAVICLVLAFLVRKLPDNFNEAKLITFSMLIFCAVWVTFVPAYVSSPGKFTVAVEIFAILSSAFGLLICIFAPKCYIILIMPEQNTRRHVMGKI
>LOCXPOlfC16.244.HIT1.OlfC.2R.848.ANF_receptor.exons6.JAAMPK010000006.1.Nematolebias_whitei
MQKYNRLFLCVFYIRTVFGCELLGKFNMPSVFKQGDIMIGGIFPVFNKELGITSTFESEPPGVVCAGFDLRAFRWTQVMIFAIEEINSDPTLLTNISLGYKILDSCASPTNTLRAALTLASQPNEIKSASFSLPALSALVAESGSSQSLAIAATLGPFKIPIVSYFSTCACLSNKAKYPTFFRTIPSDYFQAKALAALIKHFGWEWIGVIQSDNDYGQNGIMAFTEEVKKFGVCIAFVGTVLRTYTLEKILKVVEMIKQSTVKVILAFTPEGDFYPLMKEILKQNVTGIQWIASEAWVTATRPSTPEMYQAFGGALGFVVQKMAIPNLNPFLTNISPYADPSAAFVKDFWEIIVGCKSVSLGNDTNTDKTKKMCTGNETLMDSQDTFFNVTELRVSYNVYKAVYAIAHALHQLVFCKPAGEKALRPCVNISDIQPKEVTYHLKRVYFKNQFGDYVSFDENGDPPASYDIINWQLKNKQVQHVTLGHLASVENGAYKLSIQEDKIVWRSGKTVPKSVCSNVCTKGTRKAQVKGKHMCCFDCIPCTDGTIANSTGAADCTPCPLEYWSNERKDECIRKETEFLTYHEPMGIVLTALSLFGASLSLATLAIFIHWRETPVIKASNSELSCFLLFSLFLCFLCPLTFIGRPTVWTCMLRHTAFGVTFALCISCVLGKTIVVVTAFKATHPSNKVGKFGPAQQRIIVCSCTLIQIVICILWLKFNPPFPDKVFRYGNKKIVLKCNTGSEAAFYAVLGYIGLLAVICLVLAFLVRKLPDNFNEAKLITFSMLIFCAVWVTFIPAYVSTPRKFTVAVEIFAILSSAFGLLISIFAPKCYIILITPEQNTRRHVMG
>LOCXPOlfC17.248.HIT1.OlfC.2R.866.ANF_receptor.exons8.JAAMPK010000006.1.Nematolebias_whitei
LLLMLYLVGGKVGSAAALDTCAFLGEEEENSLYEDGDVVIGGLFPLHYSPVSSLLTFKTKPKPNTYNYSRALRWMQTMAFAVKEINQRSDLLPQLKLGFHIRDSCDDIPVSLRASFVLVNGKPERSFRTGSVKSSDLSCAAVNRNVSSVVIGDAGSGVSMAILQSLGSFYIPLVSYFASCSCLSNQKQFPTFMRTMPSDSFQIKALAQLVSYFGWTWVGVIGVESDYARFAIQLFLQESVHFSVCAAYTHFYPVGLSQFDLDKLLMVIQMSSSKVIINFSGEAEIQVILREIQRQNLTGFQWIASEAWATSKSLWEKTGNLLMGTLGFAIQRVAVIPELQQHLLNLTPSSIYKVAFLAEFWEDTFNCRLNGSMNTHYHGKEKYPYSATCEGTEDLNDIYSPYSDVTQLRVSYNVYKAVYLVAHALHDMSDCKDGWGPFLNKTCADPIQFKPWQLLYYMKHTNFSVLGEKVNFDQNGDPIAYYDLMNWQRGSDGSLNLVKVGFYDASLPGGHNLVINDSMIMWPAGKQAIQSVCSQSCPSGFRVARRKREPICCYDCVPCAEGEVSNKTDSVECSRCSRNTWPNKARDHCIPKTIEYLSYYEFMGILVCVVSVLGACISLVIIVIFCIYKDTPLVRANNMELSFLLLVFLTICFLVGLLFLGKPSDWLCRVRYPAFGISFAFCISCLLAKTAVVLMAFRSRLPGSNVMKWFGSKQQRASVLLGTAVQVLICLIWLLINPPHANQNTDYHSAIIIIECVTGSDVGFWLVLGYISLLACMCLIMAFLARELPDNFNEAKLITFSILIFFAVWITFIPVYIGTAGKYTVAVHAFAILASALGLLFCIFAPKCYIILLKPEKNSKNQIMQR
>LOCXPOlfC18.251.HIT1.OlfC.2R.786.ANF_receptor.exons7.JAAMPK010000006.1.Nematolebias_whitei
FDPRAFRWALTMRLAVDEINQNSELLPNHTLGYEIFDSCAYPLTGQRAALAVLNGLNEEDSSTCSVSSPLLALIGESGSAQSIVVSRILQPFRIPMISYFSSCACFTDRKNYPTFFRVIPNDDYQVKAIAQLLVRFSWTWIGLIRGDHEYGRFAVRGLLRELQGTNVCVAYQEMIPLLYNSKRALEIMQVMQNSSAKVVVVFSAEGEMTPFLRDYMTQDITGIQWVASEAWITSSVFTGNNYYPYLGGTIGFGIRKGHIARLGDYLLTVTPQKYPNNILVQELWEALYGCNPFPQSASQLPPCSGKEELLGQHSAYTNTSSPRVAYNVYKAVYAVAHSLHNLLLCQPSSGPFENKSCAQNNNILPWQLQHYIQEVKFIIAGEEVNFDLKGDSVPYYDIINWQRGSSGNIDFVNVGLFDGTKPAGKELVIQEDKIMWAGQQSEASCSHLSVCSPSCVPGSRKAVRRGEPVCCFDCVLCDSGKTSNQTNSVECKLCPDDFWSNNERTACIPKRVEFLTYDSLGISLTVISAVGACLTMGILIVFFYHKNTAIVRVNNSELSFFILFALTLCFLCSLIFIGEPTFWSCMLRHTAFSITFSLCISCILGKTLVVLAAFTATRPGNNIMKWLGPKQQRAIIFSCTLFQVVICAAWLIDAPPFPSRNTKYERSKIILECSVGSSFAFWCVLGYIGLQACLCFLLAFLARKLPGNFNEAKFITFSMLIFCAVWLAFIPAYISSPGNYADAVESFAILASSFGLLFCLFAPKCYIILLKPEKNTKQYLLGKEKK
>LOCXPOlfC19.253.HIT1.OlfC.2R.802.ANF_receptor.exons8.JAAMPK010000006.1.Nematolebias_whitei
MEIYTFFFGLRFALILLEMMSAVNLGGSVNGLKQKTESKDDLSGAGVSIETSSMKCRLQGTARVPAKSEDGDFVIGGVFAIHHKLYTVIYNYTTKPEPPRCTGSLTSRVLRFFRTMIFAIEEINNSTELLPGVKLGYEIYDTCTSVPVAMHVAFQLLNGQDPVFYKESNCSQTGMVMAVIGDSASSPSIGISRIIGSFNIPLVSYFATCACLSDKKQFPTFFRTIPSDQFQADALAKLVKHFGWTWIGAVYSDSDYGNFGMSAFLAAALKEGICVEYSEAFYRTDPRSKIQRVADVIRRSTAIVIVAFTASGDMSVLLEELALDPPPPRQWIGTEAWIADPLLMSFSFCAGAIGVAIQQSVIPGLRDFLLDLPPTEVASSSVLSEFWEDAFNCSLNKSDNQTKRECDGTEDINALKNPYTETSQLRITNMVYKAVYAVAHAIHNAVCEERHFITKCDKHMRLETKQVFTELKQVNFSRNGYPVSFDVNGDPVAFYELINWQKSDSGVIDLATVGYYDASLPKGQEFHINRNITWVEGDTQVPVSVCTDSCPPGTRKVLQKGKPICCYDCIPCPEGEISNTTDSADCFPCHSESWPNSKKDACFPKDIEYFSFNEVLAIILAAFSISGACLSITTAIIFLRHRTTPVVRANNSELSFLLLFSLTLCFLCSLTFIGAPSEWSCMLRHTAFGITFVLCISCVLGKTVVVLMAFKATLPGSNVMKWFGPTQQRMTVVFFTFIQVLICTVWLILSPPFPMKNLTTYKEKIILECALGSAVGFWAVLGYIGLLAVFLLCVSCSSSKTT
>LOCXPOlfC19.262.HIT1.OlfC.2R.789.ANF_receptor.exons8.JAAMPK010000006.1.Nematolebias_whitei
MEICTFYIGLRFAVSLLELMSAVDLGGSVNGLQQKTEPIDDLTGADISIEASSMKCALQGTIRLPAMSEDGDFVIGGAFSIHHKLYTVIYNYTTKPESPRCTGSFNSRVLRFFRAMIFAIEEINNSTELLPGIKLGYEIHDSCVSVPVAVHVAFQLSNGQDPVFYKDSNCSQTGMVMAVIGDSGSTPSISIARTIGSFNVPLVSPFATCACLSDKKQFPTFFRTIPSDQFQADALAKLVKHFGWTWIGAVYSDSDYGNFGMSSFLAVAQKEGICVEYTEAFFRTDPHSKIQRIADVIRRSTAMVIVAFTASGDMSVLLEELALEPSPPRQWIGSEGWVTDPLLMGYSFCAGAIGVAIQKSVIPGLRDFLLDLSPTEVADSPVLTEFWEDAFNCSLKKNDNLGKRECDGTEDIKTLENPYTETSQLRVTNMVYKAVYAVAHAIHNAMCKERNLNFECDKHFRLESKQVFTELKKVNFSQNGYPVSFDANGDPVAFYELVNWQKRESGSIDLITVGYYDGSLSKGQELHIYRNITWVKHGTEIPVSVCSETCPLGTRKVLQKGKPICCYDCIPCPEGEISNKTDSPDCFTCPSEFWSNAQRDACFPKPVEFLSFDELLAIILATFSGFGACLAIITGIIFFRHRTTPIVRANNSELSFLLLFSLTLCFLCSLTFIGAPSEWSCMLRHTAFGIIFVLCISCVLGKTVVVLMAFKATLPGSNAMKWFGPPQQRMTVVFFTFIQVLICTVWLVLSPPFPIKNLTTYKEKIILECALGSVVGFWAVLGYIGLLAV
>LOCXPOlfC20.269.HIT1.OlfC.2R.874.ANF_receptor.exons8.JAAMPK010000006.1.Nematolebias_whitei
AYIGLGLAVNLLELTLVVVLGGSVNGLKQSTESIETLTGAGVSTNASSMKCTLQSTPRLPAFSMDGDFVIGGVFSIHYALQTVIYNYTTKPEPLRCTRSLNVRNVRFARAMIFAIEEINNSTELLPGIKTGYQIYDSCASVSVAMDAALQLLNGQDPVIYKDSNCSQSGEMKGLVGESGSSQSIGISRIVGPFYIPQVSYFSTCACLSDKQQYPTFFRTVPSDQFQADALAKLVKHFGWTWIGAVRSDSDYGNYGMASFLAAAQREGICVEYSESFYRTDPHSKIKRVADVIRRSTATVVVVFLAPGDMKVLLEELAQELPPPRQWIGSEAWITDPLMMSFSFCAGAIGLGIQQSVIPGLRNFLLDLSFTEVAANSVLTEFWGDAFNCTMIKSIDPKKRVCDGTENINTLISSYTETSQLRITNMVYKAVYAIAHAIHNAVCQETNFSIQCDKHFSLESKQVLSELKKVNFSRNGYPVSFDVNGDPVAFYELVNWQRSEGGDIELVTVGYYDASLPKGQEFHINRNITWVEGGIKVPVSMCNDNCLPGTRKVLQKGKPVCCYDCIPCPEGEISNTTDSPDCFPCLSEFWPNAERDACFPKPIEFLYFDEIFAKILAAFSVTGACLAIITAVIYFYHRTTPIVRANNSELSFLLLFSLTLCFLCSLTFIGAPSEWSCMLRHTAFGITFVFCISCVLGKTVVVLMAFKATLPGSNVMKWFGPPQQRLTVVFFTFIQVLICTIWLLLRPPFPMKNLTTYKEKIILECALGSAVGFWAVLGYIGLLAVFCFVLAVLARKLPDNFNEAKLITFSMLIFCAVWITFIPAYVSSPGKFTVAVEIFAILASSFGLLLCIFAPKCFIIIFQPEKNSKKYLMNK
>LOCXPOlfC21.277.HIT1.OlfC.2R.842.ANF_receptor.exons8.JAAMPK010000006.1.Nematolebias_whitei
EEAPTDVGVSTETSLMKCTMQSTRCLPAFSENGDFVIGGIFSIHYKLHAVIYNYTTKPEPSSCSGSIDSRELRFARAMIFAIEEINNSTKLLPGIKLGYQIYDSCASVPVSVHVAFQLSNGQDPEFYKGSNCSQSGVVMAVVGESGSTPSISMSHIFGPFSIPLVSHFATCACLSDKQQYPTFFRTIPSDHFQADALAKLVKHFGWTWIGAVRSDSDYGNNGMASFLDAAQREGICVEYSESFYRTDPSSKIKRVADVIRRSTAVVVVAFLSYGEMRVLLEELARAPSPPRQWIGSESWVTDPNLMSFSLCAGAIGVGIQQSVIPGLKDFLLDLSPTQVVASSLLTEFWENSFNCSLKKYPDPDKRMCDGTEDIMLLKNPYTELSPLRVTNMVYKAVYAIAHAIHNAMCQETNLTTQCYKYIKLLHKQVFTELKKVNFSQNGYPVSFDADGNPAAFYELINWQKSESGGIKLVTVGYYDASLPKRQEFQINRNITWVDGETEVPLSVCSGSCSPGTRKVLQKGKPICCYDCIPCPEGEISNTTDSHDCFPCRREFWPNARRDACLSKPLEFLSFNEVLSIILSAFSVLGACLAIMTAVMFFRHRTTPIVRANNSELSFLLLFSLTLCFLCSLTFIGVPSEWSCMLRHTAFGIIFVLCISCVLGKTVVVLMAFKATLPGSNVMKWFGSPQQRLTVLSLTLIQILICAIWLILSPPFPMKNLTTYKEKIILECALGSAVGFWAVLGYIGLLAVFCFALAVLARKLPDNFNEAKLITFSMLIFCAVWITFIPAYVSSPGKFTVAVEIFAILASSFGLILCIFAPKCFIIIFQPDKNSKKYLMNKN
>LOCXPOlfC23.279.HIT1.OlfC.2R.776.ANF_receptor.exons7.JAAMPK010000006.1.Nematolebias_whitei
SFSAWDLQFSRTMIFAIKEINNSTELLPDIKLGYQIYDTCASGLLAAHVAFQLSNGQDPVFYKGSSCSHMGMVTAVVGDSGSTPSISMARIIGPFNIPQVSHFATCACLSDKQQYPTFFRTIPSDQFQADALAKLVKHYGWTWIGAVRSDSDYGNYGMASFLDAVQKEGICVEYSESFFRTDPRSKIQKVADVIRRSTALVVVAFVAAGDMNVLLQELALEPTAPRQWIGTEGWITDPLMMSFSFCAGAIGFGIQRSVIPGLKDFLLDLSPTEVATSSVLTEFWEDAFNCSLTKNADPEKKVCDGNENLKSLKSPYTETSQLRASNMVYKAVYAIAHAIHNTLCHKRNHTTQCDRNIRLESKQVFTALQKVNFTRNGYPVSFDANGDPVAFYELINWQMSESGVIELITVGHYDASLPKGQEFQIKRKISWVEGRTQVPLSVCSKSCPQGTRKVLQKGKPKCCYDCIPCPEGEISNTTDSPDCFPCTNEFWPNTERNACFPKPVQFLSFDEVLSIILAALSVVGACLAITTAVIFFHHRTTPIVKANNSELSFMLLFSLTLCFLCSFTFIGAPSEWSCMLRHTAFGITFVLCISCVLGKTVVVLIAFKATLPGSNAMKWFGPPQQRLTVVFFTFIQVLICTIWLVLSPPFPIQNLTTYKEKIILECALGSAVGFWVVLGYIGLLAIFCFVLAVLARKLPDNFNEAKMITFSMLIFCAVWITFIPAYVSSPGKFTVAVEIFAILASSFGLILCIFAPKCFIILFQPKKNTKKYLMNK
>LOCXPOlfC22.287.HIT1.OlfC.2R.829.ANF_receptor.exons10.JAAMPK010000006.1.Nematolebias_whitei
SEVSNMKCILQGSARLPDFSMDGDYIIGGGFSIHNNMHTMIYNYTIAPAPPRCTGSIDARELRFSRAMIFAIEEVNNSTELLPDVKLGYQIFDSCASVPVASHVAFQLSNGQDPVIFKDSNCSQSGRVMAVVGESGSTPSISVSRIIGSLNIPQVSHYATCACLSNKQQYPTFFRTIPSDQFQADALAKLVKHFGWTWIGAVRSDSDYGNYGMASFLDAAHKEGICVEYSESFYRTNSRSKIQRVADVIRRSTAMVVVAFAAPGDMTMLLEELALEPPPPRQWIGSEAWITDPHLLRFSFCAGAIGVGIQQSIIPGLRDFLLDLSPTEVAASPVLTEFWEDAFNCTMTRSVHVDKNVCDGTEDIKILKSPYTETSQLRITNMVYKAVYAIAHAIHNAELQENNNTNKKHKGLILEQVFTELKKVNFYQNGYPVSFDVNGDPVAFYELVNWKKSESGVTELVTVGYYDASLPKGQEFHVNKNISWVEGGTQIPVSVCSESCPPGTHKVLQKGKPICCYDCIPCPEGEISNTTDSFDCFECPIEFWPNAVRDTCFLKPVEFLSFDEVLSIILAAFSVLGACLAIITAVIFFHNRTTPIVRANNSELSFLLLFSLTLCFLCSLTFIGAPSEWSCMLRHTAFGITFVLCISCVLGKTVVVLMAFKATLPGCNVMKWFGPPQQRMTVVFFTFIQVLICTVWLVLSPPFPMKDLNTYKDKIILECALGSAVGFWAVLGYIGLLAVFCFVLANPNKELPDTFNEAKFITFSMLIFIAVWISFIPAYMSSPGKFSVAVEIFAILASSFGVLLCIFVPKCYIILLHPERNIKKCVTGR
>LOCXPOlfC23.299.HIT1.OlfC.2R.842.ANF_receptor.exons8.JAAMPK010000006.1.Nematolebias_whitei
SRDGLTSAGVSTETSMIKCTLQGTPRLPAFLMDGDFVIGGTFFIHFKVQTVLNNYITKPEPARCTGSFNARDLRFSRTMIFAIKEINNSTELLPDIKLGYQIYDTCASGLVAAHVAFQLSNGQDPVFYKGSSCSQMGMVTAVVGDSGSTSSISMARIIGPFNIPQVSHFATCACLSDKQQYPTFFRTIPSDQFQADALAKLVKHYGWTWIGAVRSDSDYGNYGMASFLDAVQKEGICVEYSESFFRTDPRSKIKKVADVIRRSTALVVVAFVAAGDMIILLQELALEPTAPRQWIGTEGWITDPLLMSFSFCAGAIGFGIQRSVIPGLKDFLLDLSPTEVATSSVLTEFWEDAFNCSLTKNADPEKKVCDGNENIKTLKSPYTETSQLRASNMVYKAVYAIAHAIHNTLCHKRNFTTQCDRNIRLEYKQVFTALQKVNFTRNGYPVSFDANGDPVAFYELINWQMSESGDVELITVGNYDASLPKGHEFQIKRNIFWVEGRTQVPVSVCSQSCPQGTRKVLQKGKPKCCYDCVPCPEGEISNTTDSLDCFPCTNEFWPNTERNACFPKPVEFLSFDEVLSIILAALSVTGACLAITTTVIFFCHRTTPIVKANNSELSFMLLFSLTLCFLCSVTFIGVPSEWSCMLRHTAFGITFVLCISCVLGKTVVVLMAFKATLPGSNAMKWFGPPQQRMTVVFFTFIQVLICTIWLVLSPPFPMKNLTTYKEKIILECALGSAVGFWAVLGYIGLLAVFCFVLAVLARKLPDNFNEAKMITFSMLIFCAVWITFIPAYVSSPGKFTVAVEIFAILASSFGLILCIFAPKCFIILFQPEKNTKKYLMNK
>LOCXPOlfC24.302.HIT1.OlfC.2R.879.ANF_receptor.exons8.JAAMPK010000006.1.Nematolebias_whitei
MEIMSVYIGLRLVVSLLALTLVVVLGGSVNNLKQSTESIETLTGAGVSTNASSMKCTLQSTPRLPAFSMDGDFVIGGVFSIHYALQTVIYNYTTKPEPLRCTRSLNGRNIRFARAMIFAIEEINNSTELLPGITIGYQIYDSCASVSVAMDAAFQLLNGQDPVIYKDSNCSQSGEMKGLVGESGSSQSIGISRIVGPFYIPQVSYFSTCACLSDKQQYPAFFRTVPSDQFQADALAKLVKHFGWTWIGAVRSDSDYGNYGMASFLAAAQREGICVEYSESFYRTDPHSKIKRVADVIRRSTATVVVVFLSPGDVKVLLEELAQELPPPRQWIGSEAWITDPLMMSFSFCAGAIGLGIQQSVIPGLRNFLLDLSFTEVAANSVLTEFWGDAFNCTMIKSIDPKKRVCDGTENINTLISPYTETSQLRITNMVYKAVYAIAHAIHNAVCQETNFSIQCDKHFSLESKQVLSELKKVNFSRNGYSVSFDANGDPVAFYELVNWQRSESGDIELVTVGYYDASLPKGQQFHINRNIIWVEGGIKVPVSMCNDNCFPGNRKVLQKGKPVCCYDCIPCPEGEISNTTDSPDCFPCPSEFWPNEEGDACFPKPIEFLYFDEIFAKILAAFSVTGACLAIITAVIYFYHRTTPIVRANNSELSFLLLFSLTLCFLCSLTFIGAPSEWSCMLRHTAFGITFVFCISCVLGKTVVVLMAFTATIPGSNAMKWFGPPQQRLTVVFFTFIQVLICTIWLLLRPPFPMKNLTTYKDKIILECALGSAVGFWAVLGYIGLLAVFCFVLAVLARKLPDNFNEAKLITFSMLIFCAVWITFIPAYVSSPGKFTVAVEIFAILASSFGLLLCIFAPKCFIMISQPEKNSKKYLMNK
>LOCXPOlfC25.305.HIT1.OlfC.2R.841.ANF_receptor.exons8.JAAMPK010000006.1.Nematolebias_whitei
EAPTDVGVSTETSLMKCKMQSTRCLPAFSVDGDFVIGGIFSIHYKLHAVIYNYTTKPEPSRCSGSIDARDLRFARAMIFAIEEINNSTKLLPGIKLGYQIYDSCASVPVSVHVAFQLSNGQDPEFYKGSNCSQSGVVMAVVGESGSTPSISMSRIFGPFSIPLVSHFATCACLSDKQQYPTFFRTIPSDHFQADALAKLVKHFGWTWIGAVRSDSDYGNNGMASFLDAAQKEGICVEYSESFYRTDPSSKIKRVADVIRRSTAVVVVAFLSNGEMRVLLEELAQAPSPPRQWIGSESWVTDPNLMSFSFCAGAIGVGIQQSVIPGLRDFLLDLSPTQVVASSLLTEFWENSFNCSLKKYPDPDKRLCDGTEDIMLLKNPYTEPSPLRVTNMVYKAVYAIAHAIHNALCQETNLTTQCYKYIKLLPKQVFTELKKVNFSQNGYPVSFDANGDPVAFYELVNWQKSESGGIKMLTVGYYDASLPIGQEFRINMNITWMEGRTQVPVSVCSASCPSGTRKVLQKGKPICCYDCIPCPEGEISNTTDSHDCFPCQREFWPNAKRNACLSKSMEFLSFDDVLSITLSAFSVLGACLAMITAAIFFNHRTTPIVRANNSELSFLLLFSLTLCFLCSLTFIGAPSEWSCMLRHTAFGIIFVLCISCVLGKTVVVLMAFKATLPGSNVMKWFGPPQQRMTVVSLTLIQVLICAVWLILSPPFPVKNLTTYKEKIILECALGSAVGFWAVLGYIGLLAVFCFVLAVLARKLPDNFNEAKMITFSMLIFCAVWITFIPAYVSSPGKFTVAVEIFAILASSFGLILCIFAPKCFMIIFQPKKNSKRYLLNKN
>LOCXPOlfC26.313.HIT1.OlfC.2R.839.ANF_receptor.exons8.JAAMPK010000006.1.Nematolebias_whitei
LTGAGVSTEALSIKCTLQGTPRVPAFSMDGDFVIGGVFSIHYKPLTVINNYTTKPDPARCTGSIIGRELRFSSAMIFAIEEINNNSKLLPGIKLGYQIYDSCAAVPVAIQVAFQLSNGHTPVFYKDNNCSQFGVVKAIVGESGSTPSISMSRIFGSFHIPQVSHSATCACLSDKKQYPTFFRTTPSDQFQADALAKLVKTFGWTWIGAVHSDSDYGNYGMASFLDAAQREGICVEYSESFYRTDSRYKIKRVADAIRRSTAIIVVAFTATGDIRVLLEELAREPPPPRQWIGSEDWITDPYLMSFSFCAGAIGVTIQQSVIPGLRDFLLDLSPTEVAASSILTEFWEDAFNCSLTKNSGQYKSVCDGNENIKMLQNPYTDTSQLRVTNMVYKAVYAIAHAIHNAMCQRTNLTTQCYNNIRLESKKVLSELKNVNFSQNGYSVSFDVNGDPVPFYELVNWQKSESGGFKVVTVGYYDASQIKGQEFHINKNITWMEGGTKVPVSVCSESCPPGTHKVLQKGKPICCYDCIPCPEGEISNTTDSPDCIPCSGEFWTNEKRDACFQKPVEFLSFDEVLSIILAAFSLCGACLAIMTAAIFFRHRTTPIVRANNSELSFLLLFSLTLCFLCSLTFIGAPSEWSCMLRHTAFGITFVLCISCVLGKTVVVLMAFKATLPGSNVMKWFGPPQQRMTVVFFTFIQVLICTLWLVLSPPFPMKNLTTYKEKIILECALGSAVGFWAVLGYIGLLAVFCFVLAVLARKLPDNFNEARMITFSMLIFCAVWITFIPAYISSPGKFTVAVEIFAILASSFGLILCIFAPKCFIILFQSEKNSKKYLMNKN
>LOCXPOlfC27.319.HIT1.OlfC.2R.738.ANF_receptor.exons8.JAAMPK010000006.1.Nematolebias_whitei
LTTTDVSTQASSLKCTLQIPPRLPAFSVNGDFIIGGVFCLHYESESVIYNYTTNPETLQCTGSPTARELRFSRTLIFAIEEINNSTKLLPGIKLGYQIYDSCASVPVSVHVAFQLSNGHDPVFYKGSNCSHSGVVMAVVGDSGSTQSISLSRLIGSFNIPQVSHFATCACLSDKQQYPTFFRTIPSDQFQADALVKLVKHYGWTWIGAVRSDSDYGNYGMTTFLNAAQKEGICVEYSESLYRTDSSTKIQRVADVIRRSTANVVVAFLDSADMRVLLEELAQEFSPPRQWIGSEGWITDSYLMSFSFCAGAVGVAIQKSVIPGLRDFLLDLSPTEVAASSLLTEFWEDAFNCSLNKNAVPYKKICDGNEDIKTLKSPYTETTQLRVTNMVYKAVYAIAHAIHNAVCEKTNLTTLCKKQAGLESKQILSELKIVNFSHNGYPVSFDTNGDPVAFYELVNWQKSDSGVIELVTIGYYDASLPKGQEFLINRNITWVEGSLQVPVSVCSESCPPGTHKVLQKGKPICCYDCIPCPEGEISNNTDSPDCFPCPRELWPNEEKDHCFLKLVEFLSFDEVLSIILAAFSAFGACLAIITGIIFFHHRTTPIVRANNSELSFLLLFSLTLCFLCSLTFIGAPSEWSCMLRHTAFGIIFVLCISCVLGKTVVVLMAFKATLPGSNVMKWFGHPQQRLTVVSLTFIQILICTVWLVLSPPFPMKNLTTYKNKIILECALGSAVGFWX
>LOCXPOlfC27.324.HIT1.OlfC.2R.838.ANF_receptor.exons8.JAAMPK010000006.1.Nematolebias_whitei
LTGAGVSTETSLIKCTLQSTPRLPAFSTDGDFVIGGVFSIHYKVRTGTYDYNSKPEILMCAGSLIARELRFSRAMIFAVDEINKSTKLLPGIKLGYKIYDSCASVPVAVHVAFQLSNGQDPEFYKNRNCSQSGVVMAAVGDSASTPSMSVSSIIGSFNIPLVSHFATCACLSDKQRHPAFFRTIPSDQFQADALAKLVKHFGWTWIGAVRSDSDYGNNGMASFLNAAQREGICVEYSESFFRTDPQGKIKRVADVIRRSTAVVVVAFIASGDMRVLLEELALEPPPPRQWIGSEGWITDPNFLRFNFCAGAIGVAIQQSVIPGLRDFLLDLSPTEVAASSVLTEFWEDAFNCTLTKNNDTGKRVCDHTEDLKALKSPYTDTSQLRITNMVYKAVYAIAHAVHNAVCKETHFTTECDRNVRLENKQVLTELRKVKFSQNGYPVSFDANGDPVAFYELVNWQTSDSGVIKLVTVGYYDASLPKGQEFQINRNITWVEGGTQVPVSVCSESCPPGTHKVLQKGKPICCYDCIPCPEGEISNTTDSPDCFPCPIECWPNTEKDTCFPKLIEFLSFDDDLSIILAAFSVFGACLAIITGIIFFCQRTTPIVRANNSELSFLLLFSLTLCFLCSLTFIGAPSEWSCMLRHTAFGITFVLCISCVLGKTVVVLMAFKATLPGSNAMKWFGHPQQKMTVMFFTFIQILICTVWLILSPPFPMENLGTYKEKIILECALGSAVGFWAVLGYIGLLAVFCFVLAVLARKLPDNFNEAKLITFSMLIFCAVWITFIPAYVSSPGKFTVAVEIFAILASSFGMLLCIFAPKCFIIIFQPAKNTKKYVMNK
>LOCXPOlfC28.327.HIT1.OlfC.2R.827.ANF_receptor.exons8.JAAMPK010000006.1.Nematolebias_whitei
TKCTLQSSPHLPAFSMDGDFVIGGVFSLHYKQLTVIYNYTTKPEPSRCTGSLIPRELRFTRAMMFAVEEINNSTELLPDIKIGYHIYDTCTSVPMAMHVAFLLANGQDPVFYKGNICSQSGVVLAAVGDSASSPSITISRILGSFNIPLVSHFASCVCLSNKQQFPTFFRTVPSDQFQADVLVNLVKHFGWTWIGAVYSDSDYGNYGMGSFLKAAQTEGICVEYSESFFWTDPHSKIRRVADVIRRSTAMVVVAYIAPSEVRVLFEELAREPPSPRQWIGSEGWIIDLDLMSFSFCAGAIGVGIQQSLIPGLRDFLLDLSPTEVAASSVLTEFWEDAFKCTLTENVDPERKVCDGTEDITILTSPYTETSQLRVTNMVYKAVYAIAHAIHNAVCKETKTTTMCDKHIKLESKQVLSELKNVNFSRNGYPVSFDANGDPVPFYELVNWQKNENGVIKLVTVGYYDGSLPKGQELHINRNITWVQGGTQVPESLCTQSCPAGTHKVLQKGKPICCFDCIQCPEGEISNKTDSPDCFPCPSEFWPNAERNACFPKPVEFLSFDEVLSIILAVFSVIGACLAIITAAIFFHHRTTPIVRANNSELSFLLLFSLTLCFLCSLTFIGVPSKWSCILRHTAFGITFVLCISCVLGKTVVVLMAFKATLPGSNAMKWFGPPQQRMTVMTLTFIQILICTVWLILSPPFPMKNLSTYKEKIILECALGSAVGFWAVLGYIGLLAVFCFVLAVLARKLPDNFNEAKLITFSMLIFCAVWITFIPAYVSSPGKFTVAVEIFAILASSFGLILCIFAPKCFIIIFQPEQNSKKCLMNKN
>LOCXPOlfC29.331.HIT1.OlfC.2R.830.ANF_receptor.exons8.JAAMPK010000006.1.Nematolebias_whitei
TSSMTCTLQNNPRLPAFSMDGDFVIGGVFSIHYEMHIVNNDYTTKPEPSRCGGTFIGRELRFSRAMMFAIEEINNSTELLPGIKLGYQIFDSCASVPVAVHIAFQLSNGQDAVFYKGSACSNTGVVLAAVGDSASTPSISISRIIGPFNMPMVSYFSTCTCLSGKQQHPTFFRTIPSDQFQADALVKLVKHFGWTWIGAVRSDSDYGNYGMGSFLEVAQREGICVEYSVSFSWADPQSKIRGVADIIRRSTALAVVAFTASAEMKVLLEELSREPSPPRQWIGSEAWITDPHFLRFTFCAGAIGVGIQQSVIPGLRDFLLDLSPTEVAASSVLSEFWEDAFKCTLTKRAEPDKKLCDGTEDIKSLKNPYTDTSQLRITNLVYKAVYAIAHAIHKVVCEETNLSTQCDKHFRFESKQVLSQLKKVNFSRNGYPVSFDANGDPVGFYELVNWQKHESGVIDLVTVGYYDASLPKGQELHINRNITWVEGGTQVPVSVCSKICPEGTHKVLQKGKPICCFDCIPCPEGEISNVTGSLNCVLCSRDLWPNIERDACSPKPIEFLSFDEVLSTILAAFSVFGACLAVITGIIFFHHRTTPIVRANNSELSFLLLFSLTLCFLCSLTFIGAPSEWSCMLRHTAFGITFVLCISCVLGKTLVVLMAFKATLPGSNVMKWFGPPQQRMTVVLLTFIQILICTVWLILSPPFPMKNLTTYKEKIILECALGSAVGFWAVLGYIGLLAVFCFVLAVLARKLPDHFNEAKMITFSMLIFCAVWITFIPAYFSSPGKFTVAVEIFAILASSFGLILCIFAPKCFIIIFQPEKNTKKYLMNKS
>LOCXPOlfC30.337.HIT1.OlfC.2R.827.ANF_receptor.exons8.JAAMPK010000006.1.Nematolebias_whitei
ASSMKCTLQSSLRLPAFSMDGDFVVGGVFFLHYKAQTGTYNYSTKPEPPSCTGSLIARELRFSRAMIFAIEEINNSTELLPGIKLGYQIYDSCASVPVSVHVAFQLSNGQDPVFYKDSNCSQSGVVMAVVGDSGSTQSISLSRIIQSFHIPQVSHFATCACLSDKQQFPTFFRTIPSDQFQADALAKLVKHFGWTWIGAVRSDSDYGNFGMASFLDAAQREGICVEYSESFTWIDPLSKIQKVADVIRRSSATVIVAFIQSGDLRVLLEELAREPPPPRQWIGSEGWITDPNYLSFSFCVGAIGVAIQQSVIPGLRDFLLDLSPIEVAASSLLTEFWEEAFNCSLTKVAGPHKKLCDGTEDIKTLKTPYTETSQLRVTNMVYKAVYAVAHAIHNAVCQTNATQCDKHIRLQSKQVLSQLKKVNFSRNGYPVSFDANGDPVAFYELVNWQKRESGVIELVTVGYYDASLPKGQEFQINRNITWMHGGTQVPVSVCTESCPHGNRKVLQKGKPICCYDCILCPEGEISNITDSPNCIPCPREFWPNVERDTCLPKPVEFLSFDEVLAIILATLSVIGACLAIITAGIFFCHRTTPIVRANNSELSFLLLFSLTLCFLCSLTFIGAPSEWSCMLRHTAFGITFVLCISCVLGKTVVVLMAFKATLPGSNAMKWFGPPQQRMTVVLLTFIQIVLCTVWLLLSPPLPIKNLTTYKEKIILECAVGSAVGFWAVLGYIGLLAVFCFVLAVLARKLPDNFNEAKMITFSMLIFCAVWITFVPAYVSSPGKFTVAVEIFAILASSFGLILCIFAPKCFIIIFQPEKNTKKSLMNK
>LOCXPOlfC31.342.HIT1.OlfC.2R.839.ANF_receptor.exons8.JAAMPK010000006.1.Nematolebias_whitei
LPTAGASTQASSTKCAQQSSPRLPAFSMNGDFVIGGVFSIHYQMHIVIHNYTTKPEPSRCGGSLITRELRFSRTMIFAIEEINNSTELLPGITLGYQIFDSCASVPMAVDVAFQLSNGQDPVFYKDRNCSQSGVVMAAVGDSPSTPSISISRIIGSFNIPLVSYFATCACLSDKQQHPSFFRTIPSDQFQADALVKLVKHFGWTWIGAVRSNSDYGNYGMASFLNAAQKEGICVEYSEAFSWTDTHRKIQRVADVIRRSTALVVVAFIASAEMRVLLEELILEPPPPRQWIGSEVWITDPNLMSFSFCAGAIGVGIQQSVIPGLRDFLLELSPNDVAASLVLTEFWEEAFNCTLTKNGEPHKKMCDGTEDIKTLKNPYTETSQLRVTNMVYKAVYAVAHAIHNAVCKETNFRTQCNKNSHLESKQVLSKLKLVNFSQNGYPVSFDANGDPVAFYELVNWQKSESGDIELVTVGYYDASLPKGQELHINRNITWVEGGTKVPMSVCTEICPQGTRKVLQKGKPICCYDCIPCPEGEISNMTDSTDCFPCPGEFWPNAEKDTCFPKPVEFLSFDEVLAAILVAFSGFGACLAVITAVIFFHHRTTPVVRANNSELSFLLLFSLTLCFLCSLTFIGAPSEWSCMLRHTAFGITFVLCISCVLGKTAVVLMAFKATYPGGNFMKWFGPPQQRMTVILLTLIQVLICTVWLVLSPPFPVKNLTTYKEKIILECALGSAVGFWAVLGYIGLLAVFCFVLAVLARKLPDNFNEAKMITFSMLIFCSVWITFIPAYFSSPGKFTVAVEIFAILASSFGLILCIFAPKCFIIMLQPEKNSKKYLMNKN
>LOCXPOlfC32.347.HIT1.OlfC.2R.879.ANF_receptor.exons8.JAAMPK010000006.1.Nematolebias_whitei
MKIKFGFAGQRLAVTLFNVITVFLLGGSLDGLKQTMEPVEVLTGAGVSAASSLMKCTLQSTPRLPAFLMDGDFLIGGVFSLHYKLNTVIYNYITKPEPWKCTGSLIARELRFTRTMMFAIEEINNSTELLPGIKLGYQIYDSCASVPMVVHLAFRLSNGQDPVFYNGSNCSQSGLMLAIVGDSTSSSSISISRIIGLFDIPLVSHFATCACMSDKQQYPTFFRTIPSDQFQADALVKLVKHFGWTWIGAVRSDSEYGNYGMGSFLDAAQKEGICVEYSEAFVWSDPPSKIQRLADVIRRSTAMVVVTFIASADVRVLLEELAREPPPLRQWIGSEGWITDPYLMRFSLCAGAIGVAIQQSVIPGLRNFLLDLSPTDVAASSVLTEFWEDAFNCSLTKNADPKKKVCDGREDIKTLKSPYTDISQLRITNMVYKAVYAIAHAIHNAVCQETNSTIQCFKNIKLKSKKVLSELKKVKFSKNGYPVSFDANGDPVAFYELVNWQKSESGVIELVTVGYYDASLPKGQEFQINRNITWMHGGSQVPVSVCTQKCAAGTHKVLQKGKPICCYDCIPCPEGEISNTTDLSDCLSCPNEFWPNAERDSCFLKPVEFLSFDEVLATILAGLSIFGACLAIITAVIFFRHRTTPIVRANNSELSFLLLFSLTLCFLCSLTFIGAPSEWSCMLRHTAFGITFVLCISCVLGKTVVVLMAFKATLPGSNAMKWFGLPQQRMTVLFLTFIQIIICIVWLILSPPFPVKNLTTYKEKIILECALGSAVGFWAVLGYIGLLAVFCFVLAVLARKLPDNFNEAKLITFSMLIFCAVWITFIPAYVSSPGKFTVAVEIFAILASSFGLILCIFAPKCFIIMCQPEKNSKKYLMNK
>LOCXPOlfC30.150.HIT1.OlfC.2R.723.ANF_receptor.exons8.JAAMPK010000006.1.Nematolebias_whitei
ASSMKCTLWTTACQPVFSVHGDLIIGGIFSIHYKLLTVTNNYTTKPEPLRCTGSLLAPQLHFSRTMIFALEEINNSTELLPGIRLGYQIYDSCASVPVAVHIAFHLSNGHDHIFYKDSNCSQSGVVMAAVGETGSTPSISMSRIFGPFHFPQVSHSASCACLSNKQQYPTFFRTIPSDQFQADALAKLVKHFGWTWIGAVRSDSDYGNNGMASFLAAAKKDGICVEYSESFDKTNSHRKIQKVADVIRSSTAMVVVAFIDSSDMRVLLEELARNPPPPRQWIGSEGWITDSFFTSYSFCEGSIGVAIQQSFIPGLRDFLLDLSPTEVAASSVLTEFWEDAFNCTLTKKAISNRRMCDGTEDIKTLKNSYTNIFQLRMTNMVYKAVYAIAHAIHNALCQRTNLTIQCDKNIRLESKQVLSQLKKVNFSQNGYPVSFDANGDPVAFYELVNWQKSERGVIEVVAVGYYDASLPKGQEFQINKNITWVQGETQVPVSVCSESCPPGTHKVLQKGKPICCYDCIPCPEGEISNMTDSPDCLPCPSEYWPKAENDYCFPKPVEFLSFDEVLSIILAAFSIMGTCLAVITAVIFFHTRTTPIVRANNSELSFLLLFSLTLCFLCSLTFIGAPSKRSCMLRHTAFGIIFVLCISCVLGKTVVVLMAFKATLPGSNVMKWFGPPQQRLTVVSLTLIQVLICTVWLILSPPFPMKNLTTYKEKIILECALGX
>LOCXPOlfC33.154.HIT1.OlfC.2R.877.ANF_receptor.exons8.JAAMPK010000006.1.Nematolebias_whitei
MELISLFIGLRITASLLELMLIVVLGGSLDDLKQGIEPIEVLSTAGVSTEDSSVKCTLQSTPRLPAFSMDGDFVIGGVFTFHYNIYTVIYQYTTKPESLKCTGSLIIPQLHFSRTMIFALEEINNSTELLPGIKLGYHIYDSCASVPVAVHVAFQLSNGHDPLFYKDDNCSQSGVVTAVVGESGSTPSISISRIIGSFLIPQVSHSASCACLSDKKQFPTFFRTIPSDQFQADALAKLVKHFGWTWIGAVRSDSDYGNYGMASFLAAAQREGICVEYSESFYWTDPQSKIQRVADVIRRSTAKVVVAFMDTTEMRLLLEELAREPIPLRQWIGSEGWITDPELMDFAFCAGAIGVALEQFLIPGLTYFLLDLSPTEVAASSVLTEFWEDAFNCTLTKEAGSHKRLCNGTENMKMLKNSYTELTITNLVYKAVYAIAHAIHNAVCQKTNVTTQCDKHFRLESKQVLSELKKVNFSRNGYPVSFDVNGDPVAFYELVNWQKSESGDIEVVSVGYYDASLPKGQEFRINGGINWLEDDTHVPVSVCSKSCSPGTRKVLQKGKPICCYDCIPCPEGEISNTTDSPNCVQCPREFWPNVERDACFPKPVEFLSFDEVLSVILAALSVTGACLAIITGVIFFCHRTTPVVRANNSELSFLLLFSLTLCFLCSLTFIGAPSEWSCMLRHTAFGITFVLCISCVLGKTLVVLMAFKATLPGSNVMKWFGPPQQRMTVVFLTFIQVLICTVWLVLSPPFPVKNLTTYKEKIILECALGSAVGFWAVLGYIGLLAVFCFVLAVLARKLPDNFNEAKLITFSMLIFCAVWITFIPAYVSSPGKFTVAVEIFAILASSFGLILCVFAPKCFIIIFQPEKNSKRHLMNKN
>LOCXPOlfC34.158.HIT1.OlfC.2R.877.ANF_receptor.exons8.JAAMPK010000006.1.Nematolebias_whitei
MELISLYIGLRITASLLELMLIVVLGGSLDDLKQGIEPIEVLSTAGVSTEDSSVKCTLQSTPRLPAFSMDGDFVIGGVFTFHYNIYTVIYQYTTKPESLKCTGSLIVPQLHFSRTMIFALEEINNSTELLPGIKLGYHIYDSCASVPVAVHVAFQLSNGHDPLFYKDDNCSQSGVVTAVVGESGSTPSISISRIIGSFLIPQVSHSASCACLSDKKQFPTFFRTIPSDQFQADALAKLVKHFGWTWIGAVHSDSDYGNYGMASFLAAAQREGICVEYSESFYWTDPQSKIQRVADVIRRSTAKVVVAFMDTTEMRLLLEELAREPLPLRQWIGSEGWITDPELMDFAFCAGAIGVALEQFLIPGLTDFLLDLSPTEVAASSVLTEFWEDAFNCTLIKQAGSHKRLCNGTENMKMLENSFSELRNTNMVYKAVYAIAHAIHNAVCQKTNVTTQCDKHFRLESKQVLSELKKVNFSRNGYPVSFDANGDPVAFYELINWQKSESGDIEVVSVGYYDASLPKGQEFRINREITWLEDDTQVPVSVCSESCSPGTRKVLQKGKPICCYDCIPCPEGEISNTTDSSDCVQCPREFWPNVERDACFPKPVEFLSFDEVLSVILAALSVTGACLAIITGIIFFCHRTTPVVRANNSELSFLLLFSLTLCFLCSLTFIGAPSEWSCMLRHTAFGITFVLCISCVLGKTVVVLMAFKATLPGSNVMKWFGPPQQRMTVVFLTFIQVLICTVWLVLSPPFPVKNLSTYKEKIILECALGSAVGFWAVLGYIGLLAVFCFVLAVLARKLPDNFNEAKLITFSMLIFCAVWITFIPAYVSSPGKFTVAVEIFAILASSFGLILCIFAPKCFIIIFQPEKNSKKYLMNKN
>LOCXPOlfC35.182.HIT1.OlfC.2R.879.ANF_receptor.exons8.JAAMPK010000006.1.Nematolebias_whitei
MEISVFLIGLRLAMCWFEMNSVIGLGGSVDSLKQLTELSEDGADRVTTGASSLKCSLQGTTRSPAFSMEGDYTIGGAFSIHFKEDTKIYNYTTMPEPPSCTGSINSRELRFSRTMIFALEEINNSTELLPGVKLGYQIYDACASVPVAIHVAFQVSNGLDPVFYKGSNCSQSGVVMAVVGESGSTPSISMSRIIGSFNIPQVSHFATCACLSDKQQYPTFFRTIPSDKVQADAMAKLVKHFGWTWIGAVRSDSDYGNKGMASFLDAAQREGICVEYSESFYRTDPRIKIQNVADVIRRSTAMVVVAFVASGDMKFLLEELALKPPPPRQWIGSESWVTDPNLMKFSFCAGAIGVAIQQSVIPGLRDFLLDLSPTDVAASSVLTEFWEDAFNCTLTKIAEAKKKACDGNEDIKNLNISYTETSDFRIPNMVYKAVYAVAHAIHNEVCQEKKSIIECDKKSALELKQIVATLKMVNFSQNGYPVSFDQNGDPVAFYELVNWQKSESGTTELVTVGYYDASLPKGQEFNINRNLTWAQSGTQVPVSVCSESCPPGTRKVLQKGKPICCYDCIPCPEGEISNMTDSTDCFSCPSEFWPNLEKDACFPKPVEFLSFDEVLSIILAALSVSGACLAIITGVIFFHHRTTPVVRANNSELSFLLLFSLTLCFLCSLTFIGAPSEWSCMLRHTAFGITFVLCISCVLGKTVVVLMAFKATLPGSNVMKWFGPPQQRMTVVFFTFIQVLICTVWLILSPPFPKKNLTTYKEKIILECALGSAVGFWAVLGYIGLLAVFCFVLAVLARKLPDNFNEAKLITFSMLIFCAVWITFIPAYVSSPGKFTVAVEIFAILASSFGLILCIFAPKCFIIILQPEKNSKKYLMNKN
>LOCXPOlfC36.185.HIT1.OlfC.2R.867.ANF_receptor.exons9.JAAMPK010000006.1.Nematolebias_whitei
MGVFPQSSLSLYNCSILLYSFANFSLLSPVFASCKLRRQFHFNSMHKPGDVVLGGLFEVHYTSVFPELTFTSEPNKHICQGFDPPGFRHAMTMAFAIEEINKDPNLLPNVTLGYSLHDNCATLVIGFSAALSLASGQEEQFLPQKTCLGSPPVLGIVGDSFSTFSIATSDVLGLFRLPIVSYFATCSCLTDRQRFPSFFRTIPNDAFQVHAMIQVLKHFGWMWAGLLVSDDDYGLHVAQSFQSVLTQSGLGCLAYLEILPWGENPLELTRIVEVIKKSTARVLIVFAHQIHMIQLVEEVVKQNVIGLQWLASEAWTTAAVLQTPRLMPYLGGTLGIAIRRGEIPGLKDFLLKTHPGGNNNENSMVRQFWEYTFQCRFAPPPATWVESGGALCTGEELLETGETEFLDVSNLRPEYNIYKAVYALAHALNNMLQCEPGRGPFSGGSCANIQTFQSWQILYYLKKVNFTTPFGDQVSFDKNGDALPIYDILNWHWLPDGGIKIQNVGVVKKATFGGEEMRIEEHKIFWNFDNNQVSPPRSVCSESCPPGTRMTRKKEQPVCCFDCVPCSEGKFSNKTDSVACISCPEDFWSSPHHDNCIPKKTEFLSYQEPLGVCLTTASLLGTFVCTIVSGIFTYHRSTPIVRANNSELSFLILVSLKLCFLCSLLFIGRPRLWTCQLRHAAFGISFVLCVSCILVKTMVVLAVFNASKPGGGIHLKWFGAVQQRGTVFILTCIQAAICTIWIVSASPVPYKNTAYHNDKIIYECIVGSTIGFAVLLGYIGLLAILSFLLAFLARNLPDKFNEGKLITFSMLIFCAVWVAFVPAYVSSPGKYADAVEVFAILASSFGLLLALFGPKCYIILLRPEKNT
>LOCXPOlfC37.187.HIT1.OlfC.2R.872.ANF_receptor.exons9.JAAMPK010000006.1.Nematolebias_whitei
MGAYIVKCLLMNVYQIIIYFSIFFSESSFLPSSCNLLRKFYMNGLHKPGDVILGGLFEVHYSSVFPEQAFTAAPHQISCQGFDTLGFRHAMTMAFAIDEINKNPSLLPNVSLGYSLYDNCATLAIGFSAALSMVSGQEEQFLLQNCSGTPPVVGIVGDPFSTFSIAASDVLGLYKLPMVSYFATCSCLSDRRRFPSFFRTIPSDAFQVRAMILILKHFGWTWAGLLVSDDDYGLHVSRSFQTDLTQSGGGCLAYTEILPWGDHPNEYERIVNVMRKSTARVVIVFAHQMHMVQLMEQVVKQNLTGLQWIASEAWTLVDGLQTPTFMPFLRGTLGIAIRRGEIAGLQNFLLKIHPEQNNKNNDENNMIKLFWEHIFNCKFSPPPAGWVEAGGAQCTGQEDLENVTTDLLDVSELRPEYNIYKAVYALAHALNDMLRCVPGRGPFSGKSCANLQTLELGQLMYYLEKVNFTTSFGDQVSFDENGDALPIYDVMNWLWLPDGKTKVQSVGDVKRLDSNDEKLTLDETRIFWNFESKQPPRSVCSESCPSGTHVVRRRGEPLCCFYCVSCSEGKFSNETDSLECFSCPEDFWSCPQRDHCIPKKTEFLSFQEPLGICLTTTSLLGTFICAVVLGIFTYHYSTPMVRANNSELSFLLLLSLKLCFLCSLLFIGQPRLWTCQLRHAAFGLSFVLCVSCILVKTMVVLAVFKASKPGGGAHLKWFGAVQQRGTVFALTCIQAAICAVWILTDSPVPHKNTQYHNDIIVYECLVGSIIGFSALLGYIGILAIFSFMLAFLARNLPDNFNEAKLITFSMLVFCAVWIAFVPAYINSPGKYADAVEVFAILASSFGLLFALFGPKCYIILLKPERNTKKAIM
>LOCXPOlfC38.189.HIT1.OlfC.2R.839.ANF_receptor.exons9.JAAMPK010000006.1.Nematolebias_whitei
SCKLWKKFHLNEIHKPGEIVLGGLFEVHYTSVFPEWTYTSEPQQPSCKGFDTLGFRDAMTMAFAIDEINKNPDLLPNVTLGYSLYDNCGALVIGFSGALSLASGQEEQLLLQENCSGTPPVLGIVGDSYSTFSIAIADVLGLFKMPIVSYFATCSCLSNRQKFPSFFRTIPSDAFQVNAVIQILKHFGWTWVGLLVTDDDYGFYVAHSFQSDLVQSSGGCLAYLKVLPWDSNPGELKKIVNLIKTSTARVVIVFAHEIHTFRLIEEVVHQNVTGRQWIASEAWATAAVLQTPSFTPYLGGTLGIAIRRGEIPGLRDFLLQILPDKNDNNGKNMVRQFWEHTFNCSFNPADWSEDEGVLCTGEEDIRQAETEFLDISNLRPEYNVYKTVYALAYALDAMQQCESGKGPFNGYTCASFQTLKPWQLLHYLQKVNFTTPFGDQVSFDENGDALPIYDVMNWLQLPDGRVEVQYVGEVKRSAFREEELSLDEDAIFWNFESKQPPRSVCNENCPPGTRMARKKGQPVCCFDCISCSEGKISNTTNSRECFSCPEDFWSSPQRDHCVPKKTEFLSFQEPLGICLTTTSLLGTFICAAVLGVFIYHRSTPIVRANNSELSFLLLVSLKLCFLCSLLFIGRPRLWTCQLRHAAFGISFVLSVSCILVKTLVVLAVFKASKPGGGVHLKWFGPTKQRGTVFVLTCIQAAVCAVWIVSASPVPYKNTLYHNDKIVYECVVGSTVGFTILLGYIGLLAILSFMLAFLGKNLPDNFNEAKLITFSMLIFCAVWVAFVPAYINSPGKYADAVEVFAILASGFGLLVALFGPKCYIILLRPERNTKKAIMGR
>LOCXPOlfC39.193.HIT1.OlfC.2R.858.ANF_receptor.exons9.JAAMPK010000006.1.Nematolebias_whitei
SHLLLSVYLNFVYFVSFSLPLTCELGKKFHLNEMHKPGDVVLGGLFEVHYTSVFPKQTFTSEPQQPICKGFDTLGFRRAMTMAFAIDEINKNPDLLPNVTLGYSLYDNCGALVNGFSGALSLASGQEEKFVLQENCSGTPPVLGIVGDHYSTFSIAIADVLGLYKMLLVSYFATCSCLSDRQRFPTFFRTIPNDDFQVNAMIQILKHFGWTWVGLLVSDDDYGLNVARSFQSDLVQAGGGCLAYLEVLPWDSDPGELKRVVNLIKTSTAHVVIVFAHEIHMIQLMEEVVRQNVTGRQWIASETWSSASVLQTQQLVPYLSGTLGIAIRRGEIPGLKDFLSQISYDQNDGNKNNLVRQFWENTFQCKFDPADWVERDEALCTGDEDIEQVDTEFLDVSNLRPEYNVFKAVYALAYALDAMLQCEPGEASFSGHSCATLQTLEPRQLLHHMNDVNFTTSFGDQVTFDKNGDALPIYDVMNWLWLPDGRIKVQNVGEVKKSDSRGEELVLNENKIFWNTNKPPRSVCSEPCPPGTRMAREKGQPECCFSCIACSDGKISNKTNSLECFSCPEDFWSHPQRDHCLPKIIEFLSYEEPLGICLTTTSLLGTFICAVVLGIFICHRSTPIVRANNSELSFLLLMSLKLCFLCSLLFIGQPRLWTCQLRHAAFGISFVLCISCILVKTMVVLAVFKSSKAGGAANIKWFGAMQQRGTILVLTCIQATICTTWLVLSSPAPHKNTQYHIDKIVYQCAIGSTVGFAMLMGYIGILAVLSFLLAFFARNLPNNFNEAKLITFSMLIFCTVWVAFVPAYINSPGKYADAVEVFAILASSFGLLAALFGPKCYVLLMKPEKNTKKAIMGR
>LOCXPOlfC40.200.HIT1.OlfC.2R.865.ANF_receptor.exons9.JAAMPK010000006.1.Nematolebias_whitei
FLLLLWSHSIVFSIASSSLNSTSCLLQGQFHLNGMHKPGDVVLGGLFQVHFFSVFPDLSFNFEPEQITCYGFDVLGIRQAQTMAFAIDEINRNPKLLPNMTLGFSMYDNCLTLGISFRAALALISGQEEEIILDETCVGIAPVVGIVGDSSSTGTIAISNIAGFYRLPTVSYFATCSCLSDRQRFPSFFRTIPSDAFQVRAVIQILKHFGWTWAGLLISDDDYGLHAARSFQSDLSLSGEGCLAYLEVLPWEKDLSELKRIVDTMKKSTARVVIAFAHKSLIINLMEEVVRQNLTGLQWLASEAWATADVLQTPHLMPYLGGTLGIAIRRGEIPGLKNFLLQTRPDLHHNNSNENSMVNQFWEFTFQCRFAPPPTGWVENGGSICTGEEDLESVETELLDVSNLRPEYNVYKAVYALAYALDDMLQCEPGRGPFSGGRCADVQTLEPWQLVFYLEKVNFTTSFGDQVSFDANGDALPIYDVMNWLWLPDGRTKVQNVGDVKMSALKGEELMLYEDKIFWNFESKQPPQSMCSENCPPGSRIMKKKGEPFCCFDCIPCSEGTISNNTNSLECFSCPEDLWSSPQRDHCVPKKTEFLSYQEPLGICLTVASLLGTFICAVVLVIFIYHRSTPIVRANNSELSFQLLLSLKLCFLCSLLFIGRPRLWTCQLRHAVFGISFVLCVSCILVKTMVVLAVFNTSKPGGGASLKWFGVSQQRGTVLVLTSVQAAICTTWLVSSSPTPHKNTHYHNDKIVYECIVGSTVGFSVLLGYIGLLAVLSFVLAFLARNLPDNFNEAKLITFSMLIFCAVWVAFVPAYINSPGKHADAVEVFAILASSFGLLAALFGPKCYIILLRPERNTKKAIMGR
>LOCXPOlfC41.201.HIT1.OlfC.2R.874.ANF_receptor.exons11.JAAMPK010000006.1.Nematolebias_whitei
MSWMSWLITLWTCSITSMLFVELVGRQLGLRVGLQVVQTLNCSRWGTPSEKGVFEDGDVILGGLFNLRYTPPTSDHEFSQKPEYKSCTGLQNLPLQYIYAMIFTLDEINRSLTLLPGVKLGYHIHDSCALPAWALQAALSQVSGDTPSCNSAAGIGAKKGDPPIPLIIGGDSSITAQILSRILSPLSVPLVSYTASCPCLSDRQQHPSFFRTMASDIYQVQAIVQLAIKFKWTWVGAVAANNDYGLNAVKMFQEGIRGTGLCLAFVETFQRETIVSDARRAALTIQASTVKVILVFTWYTDVMELFLQLAKINVTDRQFLASEAWSTSSDLLQEPVTQKVASGVLGVAIRSSFLPGFASYIRNLNPSLRPDDKILKEFWEKQFLCSPGVTTLSASLPPCNGSESLSQVHNLFTDTSQLRVTYNVYLAVYAAAHALHTLFSCPDINNPSGNNSTCSLPNQISPRELLQHLSKVKFTTPQGELFYFQGADITAKYDLLNWQKTPEGQLKIALIGHVDGFDVHLNETAIQWSTGSNQVPVSVCSESCPPGTRVATRKGEPICCFDCIPCADGEISNKSDSLQCDRCPSEFWSNSERTVCIIRQLDFLSYDETLGITLTAIAVSGVTVTMAVFAVFIYYRQTPMVRANNSELSFLLLLSLKLCFLCSLVFIGRPAVWSCRFQQAAFGISFVLSVSCLQVKTMVVLAAFRSARPGAEALMKWFGPVQQRGSVCLFTSIQVIICVIWLSVSPPVPQPDFEVSGLKVTLKCAMNSVVGFSLVLGYIGLLGCTSLLLAFLARKLPDNFNEAKLITFSMLIFCAVWVGFVPAYVSSPGKYAVAVEIFAILASSYGLLFCIFAPKCFIILLRPEKNTKKHLMSR
