# Supplementary material for: Expanded olfactory system in ray-finned fishes capable of terrestrial exploration
Source: BMC Biol. 2023 Jul 31;21:163. doi: 10.1186/s12915-023-01661-8 (PMC10392011; doi:10.1186/s12915-023-01661-8)
Supplement: Supplementary file 3 — Additional file 3: Data S1. Protein sequences and genomic coordinates of OLF genes. FASTA and General Feature Format (GFF) files containing the protein sequences and genomic coordinates for all identified OLF genes in this study. [file 12915_2023_1661_MOESM3_ESM.zip › PROTEINS/Neostethus_bicornis.OLF_genes.fa]

>LOCXPCyseOR11.7-eta.308.160.HIT1.OR.1R.286.7tm_4.exons2.LR738557.1.Neostethus_bicornis
RDSLADMITKNVITVVLSAIVIYVNGTLVHTFRKNEVFTMNPRYILYIHLVVNDIIMLALFVILQALSYILRTLHVSFCIVLLMIAVPSTLNNPLTLAAMSIECYLAICFPLHHPRICTVQKAYIAIAIIWAVSSLTIIPDLFVVLAIKPLEFFHSRMFCMWSNAFPNPHLEKKRDVSNIILLVIVWLTLFYVYFRILFAAQAASANAKKARNTVLLHGFQLMLCMLSFISNLLIQGLGSLFPEKSLLIRYIASVLIQILPRLISPVIYGLRDKMFRDYLRKYMCC
>LOCXPDilaORUN.67-eta.333.162.HIT1.OR.1R.305.7tm_1.exons2.LR738557.1.Neostethus_bicornis
VIIRDTFTSAFVKNMIVVLVWLILTYINSAVVATFFRHQMFYGDPRYILFIHMVINDGIQLTVTITLFILSYALFTINVSFCCFFILVAVFTTRNTPVNLAGMAIERYIAICKPLRHAEICTVKRTRMVIGIIWFVCVAPDITDLFVTLATETPGFFHQSVFCLRQNVFKDPILAYKRQAFDIIYFSCVFLVLVFTYLKILFAARALSSQKTSAQKATNTILLHGAQLAMCMLSYISPSVEIILHIIFPGRILEIRYANYLIVYILPRFLSPIIYGVRDRKFRKYLKLHLLCFRCRNIIQEIPPE
>LOCXPTilORs.V262.335.165.HIT1.OR.1R.285.7TM_GPCR_Srx.exons4.LR738557.1.Neostethus_bicornis
RDSFSTALTKNIMAMLVWLVLSIINGSMVHTFLQHSFFYENPRYIMFICMVINDAVQLTLVTALLVVSYIFRKIHASICCPLVMTAVLTTRSTPLILAGMAVERFISICFPLHYNQMFTVPRTLILIVIIFILTATPPITDLLITIIKEPPSFFQSFLFCDQSLLFRDPSIYYKNCVFDGVYLSFVAFMLLYTYCRIMLTAQAASTTLASVKKARNTVLLHGVQLLLCMLAFVVPSLQAALISIFPQQILEIRYTFFLLVYIIPRFLSPMIYGFRDEMFRKYWIR
>LOCXPTaruORUn.88-beta.325.104.HIT1.OR.1R.283.7tm_4.exons1.LR738546.1.Neostethus_bicornis
FPKPLALPLSIVFLSVLLGNGVLIYVIRREERLRGPMYLLISALCVVDVLVVLVILPRMLIGLLFGQNRISLTSCLLQMFFTHLLSSVESTLLLAMALDRYVAVCQPLRYAHIMDSCTPLKLVLFTLARCVPVMASLVTLAGSLCFCGSNVIQHCYCDHMALVSLACGGTEKNRAAGLAVIVCFVGVDIPVIFFSYLKILSVVLRVAGEESLKAVHTCTTHLMVITCFYLVGSITFLSHNISIETDINTFLGVMYILLPATANPIIYGVRTKEIRTGLLRLFK
>LOCXPSichOR22.34-eta.329.90.HIT1.OR.1R.294.7tm_4.exons1.CACRXE010000005.1.Neostethus_bicornis
LENVLPFTLCSVAACVFLFINGTMLFTLRSKAVFRETCRYLLLYNLLCVDTVQLVQGQVLFLLAVCRVRLTYPVCGTLITSANLTTVISPLTLVAMSLERYVAVCFPLRHASIVTTRSTAAALITIWLFGSLDNLIRVLLLVEFPFRSLESLQMRNLCSNVAMLLTSASDLYDKGLTCFLFVSAAVAIVSSFIGVLLAARSASTDENSVQKAQNTLLLHLVQLGLSLSSTVYNPVLVALSKLVNRSVFMRVHEVLYLFFILLPRCLSSLIYGLRDASIRPVLLRHLVCRREVKI
>LOCXPSichOR22.34-eta.329.91.HIT1.OR.1R.292.7tm_1.exons1.CACRXE010000005.1.Neostethus_bicornis
VSNTSVEVQYQGLLERVMVSILCTVPCCLFLFINGTMLFTLRSKAVFRETCRYLLLYNLLFADTCQLAQVQVLFLMAVCRVSTSYPLCAFLLITTSLTTLISPLTLVAMSLERYVAVCFPLRHASIVTTRNTAAAVATCWTLSLSNNLAKIILFLQIPFEKMPLEELCTVIAYQLASLTNHYETAFTCFVFISAGMAILFSYVRVVMAAKSASAQKARYTLLLHLAQLGLSLSSTIYNPLITAVARLLPRIMLLWVQDVFYICFIILPRCLSSLIYGLRDQTIRPVLIYYLC
>LOCXPDilaORUN.79-eta.338.92.HIT1.OR.1R.297.7tm_1.exons1.CACRXE010000005.1.Neostethus_bicornis
LERLTYATLTSLPCFLFLYINGTMLFTLRSKAVFTETCRFVLLFNLLFADTVQLALSQILYLLAVFGVMITYPLCGVFFMLINLTNEISPLVLVLMSLERCVAVCFPLRHTSIVTARNTACSVLLVWGLCLLNVLIRVILLLQFPFYKLKTLQMDTFCNTLAVILTPLLFDYDRSYTSILFITAGLLIISSYVTVILAAKSASSDTALAAKARNTLLLHLVQLCLSLSSAVHNPLLVAVSKVLTRNMLLRIQNVFYMFIIILPRCLSALIYGLRDQTIRPVFIYNLCCRVRLPGVTK
>LOCXPDilaORUN.79-eta.338.93.HIT1.OR.1R.292.7tm_1.exons1.CACRXE010000005.1.Neostethus_bicornis
LERVIYTTLTSLPCFLFLYINGTMLFTLRSKAVFTETCRFVLLFNLLLADTVQLALSQMLYLLSIFRIMITYPLCGVFFMLINLTNEISPLMLVLMSLERCVAVCFPLRHTSIVTARNTACSVLLVWGLCLLNVLIRVILLLQFPFHKLKTLQMDTFCNILAMMLTPLDHGYDSVYTCVLFISAGLVIISSYVFVILAAKSASSDTTSAAKARNTLLLHLVQLCLSLSSAVHNPLIIAVSKVVTRNLILRIQNVFYMFIIILPRCLSALIYGLRDQTIRPVFIYNLCCRLRL
>LOCXPOR1.124.HIT1.OR.2R.302.7tm_1.exons2.LR738557.1.Neostethus_bicornis
MNTSSTNVTLEVRYQDSFSKALIKNMIVIILGISINYVNAILIHTFCKHEIFNTNPRYILYIHMVINDMIQVTLSISLFIISYTIYKLSVPVCCILIMVTLFVTENTPLNLACMAVECYIAISMPFRYLQICTVRRTHILIGLIWATSLLSVVPDLFITLASVPLSFFQTQVFCLRETVFPNPITIQKRDVTYLVFLVIVWFTIFYTYFKILFTAKTASKDAKKARNTIILHGCQVLLCMLNYASPLLLSTLQKIFPKTHSDSLFACYIVSQILPRAISPIIYGVRDNAFRKYMKKYFICEV
>LOCXPOR2.125.HIT1.OR.2R.309.7tm_1.exons2.LR738557.1.Neostethus_bicornis
MNLSSSATNASTVLIYRDTQATAVAKNVIVVILGLIINYINGILVHTFRKHQVFYVNPRYILFIHLVLNDMIQLAASISLFVLSYAFYFYHASLCCFVMTFAVFTTGNTPLTLAVMAVECYIAVCFPLKHNEWCTIKRTYILIGCIWGLSAVSVLPDIFLLIATEPDRLFYSTIFCHRDNLFHHPVSLKKRDISSQFYLSVVWLILFYTYFRIFLAARAINSVDGNMKKARNTVALHGFQLMLAMLTYVDEAIRQALLKWYPKNTIEILFTLFVVIQIIPRFVSPIVYGLRDKTFKMYLIKHLPCALGV
>LOCXPOR3.126.HIT1.OR.2R.313.7tm_1.exons2.LR738557.1.Neostethus_bicornis
MNSSSLLSNVSSSQIYRDSLIITVVKNVIVVVLGLVINYINGTLVYTFTKHQILYLNPRYILFVHLVLNDMIHLAASISLFVLSYAFYFIQASLCCFIIAFTVCTTFNTPLNLAMMVVECYIAVCFPLKHTNLCTIKRTYCLIGCIWVLGAIAVLPDIFLLIATEPHHLFYSSVYCERDSFFRHPVSKERRYVSYLLCLAVVWLVLFYSYFRIFLAARAIKSGDGNLKKGRNTILLHGVQLILSMLTYLAPVIKNVFQNWLPTQMYVQALFIWYIVIYVLPRFFSPIIYGLRDKTFKHYFRQHILCTMSGEKT
>LOCXPOR4.127.HIT1.OR.2R.308.7tm_4.exons2.LR738557.1.Neostethus_bicornis
LNTSSNIYNVSSSQTYFDDFSIRVLKNIIVVALGLVINYINSTLIHTFRKHEILYLNPRYILFIHLVLNDMIQLTASICLFVFPYTLYKINASVCCFIITFAASTTFNTPLNLAVMAVECYIAVCFPLKHTNLCTIKRTYILIGCIWVLSAFAVLPDIFLIIATEPDRLFYDSIYCERDNMFRHPASIKKKDVSYFFLLTVVWLVLFYSYLRIFLAARAIKSVDGNLKKGRNTILLHGFQLILSMLTYTANPIKDVLMKTFPMHIFIQLLFIWYIIIHILPRFISPIIYGLRDKKFKQYFKQHISCTV
>LOCXPOR6.130.HIT1.OR.2R.299.7tm_1.exons2.LR738557.1.Neostethus_bicornis
FQPSNSEMNVTTATRDSLTDAITKNVITVILSSIVIYINGTLVHTFRKNEVFTLNPRYILYIHLVVNDIIMLALFVILQALSYILHTLHVSFCIVLLMIAISSNLNNPLTLAAMSIECYLAICFPLHHPRICTVQKSYIVIAMIWAVSSLTIIPDLFVILAIKPLEFFHSRMFCMWANVFANPHLDKKRDVSNIILLVIVWLTLFYVYFRILFAAQAASANAKKARNTVLLHGFQLMLCMLSYISNILIQGLGSLFPEKVSLIRYVASVLIQILPRLISPVIYGLRDKMFRDYLRKYMC
>LOCXPOR7.118.HIT1.OR.2R.362.7tm_1.exons1.LR738550.1.Neostethus_bicornis
ENHVSFRVSSFVFSQSLTMDGYNVSTECHHLNQDNQTDSLMDASSHLFFSILPYQHTVPVLILIFVLLTLFSCLLNGLTLSSIGQTDDPSWQPRFAFCKSLIFSDLLQIFTTAPSVIHTLIQRRTIHSGVLCYLQYFLSSVSIFSSLVTITCMTLERYLYICFAMQYLSILNERRQRLVLVLIWLYSISIGVIILSLLLLTGRAEQNSLVTMGIFCEPDTIEQHMGSPQAPAIFRKVAGFFTLMLCLLVHAFSYFRMYEEACNAMMPFRAVNVRARRTVMFYTGMLFLQLLPVLVKVTSDLLWELRAPGMVESQSGGSCRMNATPSTVAAALHVALLIVMLVPPCINPLLYGLKNVEIRKAL
>LOCXPOR8.80.HIT1.OR.2R.303.7tm_4.exons1.LR738546.1.Neostethus_bicornis
VRMMNVTQVSFFILTAYLDSKFLKYLHFTFVLTLFLLIIGANFLMLVVICSDRNLHEPMYVFLCSLFINELYGSSSLFPFLLVQILSDVHTVSLPVCFLQIFSIYSYAHIEFYNLAIMAYDRYLAICRPLQYSSKMTFSLVMKLIGVAWVLPLLGSVVGIVSTLSLQLCGNVIDKIYCDSFSILKLSCGDISFKNISGIVYMFTIILGIILLILYTYVQILKVCSSGSNQTRQKAVTTCAPHLASLLNFSFGCFFDVMQSRFDMSGVPGVIRIILALYFLTCPPLFNPLLYGFNTSKIRNIAR
>LOCXPOR9.81.HIT1.OR.2R.303.7tm_4.exons1.LR738546.1.Neostethus_bicornis
KMANISTHQFFVLAGFDELGSLRPFLFLPFSILLGVALSANALLVYVVASHRSLHHPMCLLMAGMACVDFLVPIFFVPNMLLNFLFGWKGISLIGCLVQMELVHLFGAFQSTFLLWMALDRYFALCQPLHYQATMSPRSFLRFALPPVIRNVLAISQVVVLAGTHRYCSNVIHHCYCEHMALVELSCDSTASSNIAGLLAVFSIPVVDFLLIAASYVLIFSSVLRPGKSGVKALHTCFSHIMVHTFSVVVALVSFLSYRIRNNLPETARIFFSIMYMLLPCCVNPIVYGVRTTDIRQHMLRTL
>LOCXPOR10.82.HIT1.OR.2R.303.7tm_4.exons1.LR738546.1.Neostethus_bicornis
MMNSTQDSWFILSAYFDSKMLKYLWFIILIFLYLLIIFCNILLIVVICVDRNLHEPMYVFLCSLLINDLYGSSSLFPFLLDQILSDVHSVSLPLCFLQIVCLSTYGCTEFMNLAVMSYDRYLAICFPLQYSSKMTPKRIKALIAASWISSFLIIISTISLSFSLLLCGNVIDKVYCTNYAIVKLSCSDTTVNNIYGLSLAGVGFMFAGFTIIYTYMRILRVCYSGSKQTRQKALTTCSPHLASLINYCFGWFFEIIQSRFDMNQVPNILRIFLSLYFLTVTPLFNPLIYGLKLNKIRSSFKKM
>LOCXPOR11.83.HIT1.OR.2R.307.7tm_4.exons1.LR738546.1.Neostethus_bicornis
MMNSTQDSWFILSAYFDSKMLKYLWFIILIFLYLLIIFCNILLIVVICVDRNLHEPMYVFLCSLLINDLYGSSGLFPFLLDQILSDVHSVSLPLCFLQIFCLHTYGTIEFYILTVMSYDRYLAICFPLQYSSKMTPKRIKALIAASWIPGFLMVISTTSLSFSLPLCGNVINKVYCDNYSVIKLACSDTTLNNIYGLFISFTSVFIPVILIMLTYMRILRVCYSGSKQTRQKALITCSPHLASVINFCFGGLFEVSQSRFDMSRLPNLLRVFLSLYFLTCQPLLNPLLYGLTLSKIRRSCIKLFHSQ
>LOCXPOR12.84.HIT1.OR.2R.307.7tm_4.exons1.LR738546.1.Neostethus_bicornis
MMNSTQDSWFILSAYFDSKMLKYLWFIILIFLYLLIIFCNILLIVVICVDRNLHEPMYVFLCSLLINDLYGSSSLFPFLLDQILSDVHTVSFPLCFLQIFCLHTYGTIEFYILTVMSYDRYLAICFPLQYSSKMTPKRIKALVAASWLPGFIVVISTTSLSFSLPLCGNVINKVYCDNYSVIKLACSDTTLNNIYGLFISFSNVGIPVILIILTYMRILRVCYSGSKQTRQKALTTCSPHLASVINFCFGGLFETLQSRFDMSRLPNLLRIFLSLYFLTCQPLLNPLLYGLTLSKIRRSCIKLLYLQ
>LOCXPOR13.85.HIT1.OR.2R.303.7tm_4.exons1.LR738546.1.Neostethus_bicornis
MMNSTQDSWFILSAYFDSKMLKYLWFIILIFLYLLIIFCNILLIVVICVDRNLHEPMYVFLCSLLINDLYGSSSLFPFLLDQILSDVHTVSLPLCFMQIFCLHTYGSIEFHNLTVMSYDRYLAICFPLQYSSKMTPKRIKALVAASWIPSFLFVISTTSLSFSLPRCGNVIDKVYCINYAIVKLSCSDTTVNNIYGLFVTFYGFFVVGGIIIYSYMRILRVCYSGSKQTRQKALTTCSPHLASLINYCFGWFFEIIQSRFDMNQVPNILRIFLSLYFLTVTPLFNPLIYGLKLNKIRSSFKKM
>LOCXPOR14.86.HIT1.OR.2R.302.7tm_4.exons1.LR738546.1.Neostethus_bicornis
LNGTLSPFFVLGGYVEVGRLKYFLFLLLLLLYMVILCANLLMIVVICVDRNLHEPMYMLLCSLFVNELYGSSGFFPFLLVQILSDVHVVSAPLCFLQIFCLYTYAKTEFCNLAAMSYDRYLSICHSLQYHTLMSDWRVLILTGSFWFYSFITFTVSLYLSLRLTLCGNVLNSLYCRNYLVVKLSCSDTIFNNIFGLVGVTVSVLVPLVPILYSYIKILKVCYSGSRQMRQKAAGTCTLHLISLLNFSFGCLFEILQSRFEPTDIPVVLQAFMSLYFVILQPLLNPFMYGLQMSKIRTACMRL
>LOCXPOR14.87.HIT1.OR.2R.302.7tm_4.exons1.LR738546.1.Neostethus_bicornis
LNSSELLFFTLTAYLDMSELRYLYFSILLCVYVCILAANLLMIVVICMDRNLHEPMYVFLCSLFVNELYGSSGLFPFLLVQILSDVHSVSAPLCFLQIFCVYTYGGVEVLNLAVMSYDRYLAICSPLHYSRLMMCRKVSLLISVVWVVPCLAILVLVYLSARLQLCGKHIPKVYCGNYSIVKLSCSNTSINNIYGLLYTAVSIVIPLVLILYSYIRILQVCSSSSKQTRQKALSTCTPHLASIFNFCFGCIFQILQSRFDLERVPLSLDVFLSLYFLTCQPLLNPLIYGLKMNAIRDACKRL
>LOCXPOR15.88.HIT1.OR.2R.307.7tm_4.exons1.LR738546.1.Neostethus_bicornis
MMNSTQDSWFILSAYFDSKMLKYLWFIILIFLYLLIIFCNILLIVVICVDRNLHEPMYMFLCSLLINDLYGSSGFFPFLLDQILSDVHTVSLPLCFLQIFCLHTYGTIEFYILTVMSYDRYLAICFPLQYSSKMTPKRIKALVAASWIPGFLIVISTTSLSFSLPLCGNVINKVYCDNYSVIKLACSDTTLNNIYGLFISFSNVGIPVILIILTYMRILRVCYSGSKQTRQKALTTCSPHLASVINFCSGGLFEVLQSRFDMSRLPNLLRIFLSLYFLTCQPLLNPLLYGLTLSTIRRSCMKLLYLQ
>LOCXPOR16.89.HIT1.OR.2R.306.7tm_1.exons1.LR738546.1.Neostethus_bicornis
QNLTELPINATSNGNLSVIMKVCVVIPFFCIFLCCIFVMLHIFAAHRQFMETPRYILFAHMLINDTLQLLSSVMLFLLVMGRVRFPIGYCLPMLFISTATFQNTPLILAAMSLERFVAIFYPLQRPAAWRSDRIWIIILSLWFISFIFPITEYLLGIQERALDVLSTPVVCKTTSVNSSPIQGVFRVAVNVLFFAVVAVIILYTYVRILLETRKLRQDRASVSKAMHTVLLHGFQLLLCMLAFTNPTEILIKLNPNWPAEDVAFSNYFCFILIPRFLSPLIYGFRDQSLRAHISKTLLISSKKIKP
>LOCXPOR17.91.HIT1.OR.2R.304.7tm_1.exons1.LR738546.1.Neostethus_bicornis
MASNNSLTSGGSLVGQINERVIIVQIFVSIFLCINFFQIIIFLMKESFRTTMRYIFFAVILSSDCMYLIMSNLLLILAFSRVLIQTWLCLLIFFLSSVYTFVTALTLTAMTLERYVAICMPLRHAELCSPRSSLHLTIIIHSISAMPCTITLSIFFSVAPLTTYSKNIVCTAEMFVLYSWQGHIRSAVSQFYFFVMLITIIVSYAKVLKVARRASGESKKSSWKALRTVILHGVQLLLSLVQLWCAFIEAAVLQIDPNIYKEVRYFNYITFNLAPRCLSPLIYGLRDEMFFNAMKYYSLCGMVK
>LOCXPOR18.92.HIT1.OR.2R.308.7tm_4.exons1.LR738546.1.Neostethus_bicornis
MKINGTVLSDILEIEGFNISSNFMYPLFFLLLFVYCSLLFSNIGVLTLIITEKSLHQPMYFLFCNLSVNDLIGNTVLLPQLMAHILSTERFMTYNQCVIQAFQSHTFGSASHMILIIMAIDRYVAICHPLRYSSIMTTRAVVGLSATAWGTSLVLVSVLIGLTVRLSRCRSVIQNAYCDNASLFKLSCENVSINNIYGLFFTVLLFSCSIGGIVVTYLRIALICWTKKNKELNSRALQTCTSHLVLYLIMLWSGFLTIILHRFPDYPDLRKIAYILFHVVPANLNPIIYGMQTRSLRCKITQILRRKV
>LOCXPOR19.93.HIT1.OR.2R.309.7tm_4.exons1.LR738546.1.Neostethus_bicornis
MENQSYEFSSELTLDPFAIPPGGKYPIFFLGITIYLFGMSCNMTLLTLIILKRNLHKPMYFILFSLPLNDLIGITTMLPKILSDILTETNSTLYPLCVLQAFLLHMYGGGILFILAAMSFDRYIAICMPLRYNAIMTPRMVTWIICLVWGLDFVLILLLFCLQTKLPRCRSVIMNVFCDNPSLLKITCGNTTINNIVGLFNTAVMQLVSVSIQTFSYVKILITCLATVKSEAKTKAVNTCVAQLLILVIFEIVGTFTILSHRFKNVSADLQKIMGMLIFLVPPLLNPIVYGLYTAEIRHNLLSVFKKTF
>LOCXPOR20.94.HIT1.OR.2R.312.7tm_4.exons1.LR738546.1.Neostethus_bicornis
MFANSSAVDFLTLESLGLPPAYIYPTFLIGTLCYVMIVFCNVLVLTTIAVSKKLHKPMFILLINLPISDLLGATAFFPHLVYSILTQNRVVSLTACVFQAFFIHSYGTGNLIILSAMAYDRYIAICCPLKYNAIMSRHNLIKIIVLIWVTTFLVMFSLFILLVRFKFCRSDIVDLYCNNPSLMKVACGDVTVNNYYGMATIIFVMGCPLLIILYTYAQILRTCMMTNHPEARKKAMQTCGTHLAIFIILQINTTFTLISHRLQSVSPFLRRAFGVSILIFPPILDPIVYGLKTQELKQNMLMFLKRSVSPTK
>LOCXPOR21.95.HIT1.OR.2R.310.7tm_4.exons1.LR738546.1.Neostethus_bicornis
KSTMYNTSSVLYIHGFNLSAEHAFPAFLFATLSYMIILFCNLTLILTIALNKSLHQPMHLILINLPISDLIGSSALFPQLIKVILTNSKTIQYSACVAQAFFIHIYAAGSVFILSAMAYDRYMAISQPLKYNTVMTNAHIMKLITLVWSACIILIAVLFILLLRLNRCRSELSHSYCDNPSLLSLVCDDTSINNIYGLFISAITQVVVNGMVFYTYLQILIACFRSKHSDTKAKALQTCATHLLVFLLLECLGLFTIISYRIPNISPHLRRFLGVSTLIFPPTLNPIIYGLKTKEIREKIVYFFRNKMLP
>LOCXPOR22.96.HIT1.OR.2R.310.7tm_4.exons1.LR738546.1.Neostethus_bicornis
MSEMNQSRVTKFILVGFPGLHPDYFGLVSAIFFFVYFITVIGNGTIFVLFATNRSLHIPTYYIILNLTACDLLFSTITLPKMISNYWFQTRTISFDACFVQMYFVHYLGSVNSFVLFLMAFDRYLAICHPLRYANILKFSVIVILSATAWIVAIIFPFMMVLRAYPLPYCASNIIYHCYCDHVGITLLACTDRAPYAYPAFVGAMITLLGPLAFILFSYCAILVAVSKVANRQSCMKSLSTCSTQLIIIALYYLPRCSVYFFSTLGITFDADSRILIIVLYSLAPPMVNPLIYCLRAKDMRTCLFKQLGK
>LOCXPOR23.97.HIT1.OR.2R.318.7tm_4.exons1.LR738546.1.Neostethus_bicornis
MLYTNITVIKDFFLVGFPGLLPHYYGPVSVFLLIVFLTIVTGNTFILVLVTAERSLHKPTYLIFCHLALSDLFFGMVTLPRIISKYWFNDNIVGFYGCFAQMYFVHFLGATHSFILMVMALDRFIAVCAPLRYTSLFTNGTVSVLCGLSWLLPFSWMFGVVFDALSLPFCNSNVIVQCYCDHLAIINLGCERVRESTSLGVSLAMFSLLLPLSFIIFSYFVIIIVVLKMSSSEGRRKTLSTCIPQLLITTLFYLPRCFVYLANFVGYHFSSPVRIVLIMLYSLLPAVVNPIIYCFKTQAIKDYLKKRFLSYKININMK
>LOCXPOR24.98.HIT1.OR.2R.320.7tm_4.exons1.LR738546.1.Neostethus_bicornis
MKYNNATNIKNVILTGFPGLSPEYYGIVSVILLLVFLAIVFGNVLVLAVITFERALHKPTYLIFFHLAMTDVLFGTVTLPKIIARYWWDDFLTSFEACFTQMYFVHSLGAIHSLILLIMALDRFLAIWFPLQYSVSFTNKTATIVCSLCWAFTFLRMMGLALHALTLHYCDRNVIMQCYCDHISITKLACGDDEVKYVKYVALANSMFSLMVPLSFIILSYFLIIVAIIKMSHTVKYHKVLSTCAPQIFITCLYYVPRCFVYLADYLGMKFDIDTRIIITMSYSLIPAVVNPIIYCFKTKDIKDALIQRYRNKKISNAIR
>LOCXPOR25.119.HIT1.OR.2R.322.7tm_4.exons1.LR738555.1.Neostethus_bicornis
MELFNSALGKNISFVRPEYFIISGFVGIPNMKYYYVFLFFLYIVAVLGNLSVMTLICLDHSLRTPKYVAVFNLAFVDLFSSSALVPKVIDIFLFNHYSIPYIDCLMFFFFGFTCYSMQAFNLVALSYDRVVAILYPLHYQVKVTHRFMITLIGSFWFVVTLSFLVAVGFLTRLSFCDSVVINSFFCDHGQIFRLACNDYTPSRVLGNIFPIVVLYFPLVFIVCSYILIGKALAKVASPQERKKALKTCSAHLSLVAIYFLPVLVTFTMSANIDPNARIINLSLTTVFPPMLNPIIYVLQTQEIRASIRKIFKLRSPSTIRVK
>LOCXPOR26.120.HIT1.OR.2R.314.7tm_4.exons1.LR738555.1.Neostethus_bicornis
MDLFNSALGKNITFMRPPYFIIRGFIGIPNVKYYYIFLFFVYVISVLGNTVVMAVIYLDHNLKTPKYIAVFNLAFVDLFGSTALVPKVLDIFLFNHNVISYNDCLTFLFFCYTCLSMQSFNLVALAYDRLVAIIYPLHYQVKVTHRFMFSLIASFWLFAIIAVMISIGLITRLSICGSVVINSYFCDHGQIYRLACNDNFPNDVVSFLYPVIIFWLPLFFIVLSYLYISYTLAKVATLSQGIKAFKTCIAHLLLVVVYFTPVLITFTLMEKIHPNNRIINLSLTSVVPPMLNPIIYVLQTKEIKVSIQKILKIR
>LOCXPOR27.121.HIT1.OR.2R.320.7tm_4.exons1.LR738555.1.Neostethus_bicornis
MSSEGKSTIVLNMTFVRPAKFYLSGFSDLPHAKYYYAFLCFVYIISVLGNVFLLFVIILVRSLHTPKYMIVFNLALADLFGSTSLIPKVLDTFLFNRNYIVYEACLAYMFFVLYFTSMQSCTLVTMAIDRLVAICVPLRYHNIITKNSAIAMVMFSWIFIFIVLAFTVGMIDRLSFCGSVVVQSFYCDHGPLFSLACNDKSLNKTMAYLCFIVFLCIPLILIALTYVCIAIALSRIASKEERLRASKTCTSHLILVAIFYIPLIFINIGAVTSYLHPNVRIVNASVSHTLSSFLNPIIYALKTEEVWNAIKKLCKLNKQS
>LOCXPOR28.122.HIT1.OR.2R.314.7tm_4.exons1.LR738555.1.Neostethus_bicornis
MSFSRSAFNSSLIIHPPGFYIIAFESFPSISVYIIFLSFVYVVTVLFNSFLMFVVTFNPTLHTPKFLAIINLAVIDLLLNTCTIPSMIKVFLIKDNFVPFNLCLVQMSVYYLCLSLESYALTILAYDRLVAICFPLRQNSINSMRHMSCIVIVTWCFNLGMMAFTTAIMTQLSFCRSVRVFSYFCDYAPVFRLACNDYSLHWFAASSLTVLLLGVPFLFISLSYVSILVTVFKMKSVDRLKALGTCVEHIAIVAIFYIPLFVIFTIGFYFGAIDPDRRVLILSLSSCIPPCLNPIIYSLKTKEIKMGAVKFFKR
>LOCXPOR29.68.HIT1.OR.2R.301.7tm_4.exons1.CACRXE010000005.1.Neostethus_bicornis
NYTYNSFFLQLEGLKVAEDSTYPVFVSIFFSYIVILILNLGILAIIFFDKTLHQPMYLLFCNLTVSDIIGSTHILPRLLSDMLLPPSERLISYYECVIQAFTTHIFGTTSHTVLMIMAFDRFIAICHPLHYSTIMTKKMLIKLTISAWGVPFVLVGILLGLTIRLNRCRTLIVNPFCDNASLFKLSCESVFINDIYGLAFTLLLFVSSIGSMILTYTQIAAVCVRSKNKSLNSKALKTCSTHLLVYLIMSFTGMTFVVLHRFPQYSDYRKLCAVLFVIVPGFLNPVIYGVQSKEIRKFSSE
>LOCXPOR30.79.HIT1.OR.2R.311.7tm_4.exons1.CACRXE010000005.1.Neostethus_bicornis
MENYTYNSFVLQLEGFKVPKDSTYTIFFIICFLYVIFMIMNLGILVLIFIDKNLHQPMYLLFCNLTVSDIMGTTNILPRMLSDMLLPPSERLISYCECVVQAFTTQLFGSTSHTMLMVMAFDRYVAICHPLRYATIMTNKMLIKLTISAWGVPLVLVGILLGLTIRLNRCRTLIVNPFCDNASLFKLSCESNLINNIYGLAYTIVLLIASIGSTVLTYTRIAIVCRTSKNKSLNSKALKTCSTHLLVYLIMSLSGYVTVALHRFPQYTEYHKLSGILFVIVPGGLNPIIYGVQSKEIQNDLCKMFIAVKSL
>LOCXPOR31.90.HIT1.OR.2R.314.7tm_4.exons1.CACRXE010000005.1.Neostethus_bicornis
FRLMDNYTYNSAVLQLEGLNIVKDSIYLAFFFFLISYNVHLIMHLGILGLIIIKKNLHQPMYILFCNLSINDILTSSDILPRLLSDILLPPSERFIYYYECVIQAFILHLVSAASHTILMTMAFDRYVAICHPLQYLSIMTNKTLVKLTVFAWGAPLVMVAILLGLTIRLNRCRTLISGAYCANASLFMLSCESSVINNIYGLTFTVILFVSSIGTVLTTYTRIAVVCFISKNKSVNSKALRTCSTHLLVYLIMTLCGVLIITLHRFPQYVELRKIAAIVIIIVPGGLNPIIYGLQSKEIRSFFSKVFCARKFL
>LOCXPOR32.101.HIT1.OR.2R.306.7tm_4.exons1.CACRXE010000005.1.Neostethus_bicornis
NYTYNSFILQLEGYKVTEDLKYPVFFLFLSSYIIFMMMNLGMLTLIFIDKTLHQPMYLLFCNLTVSDIIGSTHILPRLLSDMLLPPSERLISYYECVIQAFTTHMFGATSHTMLMIMAFDRYVAICHPLRYSTIMTNKMLIKLTISAWGVPLFFVGILLGLTIRLNRCGTLITNPFCDNASLFKLSCESSLINNIYGLAYTVVLLIASTGSTVITYTRITIICLTSKNKSLNSKALKTCSTHLLVYLIMSFSGFTIVILHRFPEYSDYRKLSAILFVIVPGGLNPIIYGLQSKEIRNLLSKKFAVV
>LOCXPOR34.112.HIT1.OR.2R.312.7tm_4.exons3.CACRXE010000005.1.Neostethus_bicornis
MENKTTVIPLRQPIVFELEGFDVPPGFGPFLFFLTLLSYLVVLLGNGVVMWVIVVDKNLHRPMFVMVCHLFVCDLLGATTVMPRLMMHFLMGQKDIAYISAIAQAFCLHTYGAAIQTVLAAMAYDRYVAVCQPLRYHAIMTSARMHTCCAVAWIIGLLLMVVLFVFHLNVPLCGQLIKHVYCTNRGILNLACIPTPESNIYGLAMTWSLSTAVFIIIAFSYIRILTVSVNQGRKDKSVRSKAFQTCIPHLVIYVLYEIASLILVVSYRFPSLSENIRKFVSILFIIVPPAINPIIYGLVSKELCSSIIKHFT
>LOCXPOR34.123.HIT1.OR.2R.312.7tm_4.exons3.CACRXE010000005.1.Neostethus_bicornis
MENKTTVIPLRQPIVFELEGFDVPPGFGPFLFFLTLLSYLVVLLGNGVVMWVFIADKNLHRPMFVMVCHLFVCDLLGATAVLPHLMRHFLMGQKGIAYMPAIFQAFSVHMYGTAVQNVLGVMAYDRYVAVCEPLRYHAIMTSARMHAYCALAWVGALLLISSLFVLHINVPLCSQVIPHVYCSNRSILDLACIPTPESNIYGLIMTWSVSSGIFILIAFSYIKILTVSIKQGRTEKHSWTKAFQTCTPHIVTYILYELAALIIVMSYRFPSVSPNLRRFLSILFIIVPPGVNPLIYGLVSRELRSSIVKHFS
>LOCXPOR34.132.HIT1.OR.2R.312.7tm_4.exons3.CACRXE010000005.1.Neostethus_bicornis
MENKTTVIPLRQPIVFELEGFDVPPGFGPFLFFLTLLSYLVVLLGNGVVMWVIAVDKNLHRPMFVMVCHLFVCDLLGATAVLPHLMRHFLMGQREIAYIPAIAQAFSVHMYGAAVQTVLGIMAYDRYIAVCEPLRYHALMTSARLHTCCALAWIIALLLIAILFAFHMDVPLCGQIIQHVYCSNRSILNLACIPTPESNIYGLAMSWSLTTGIFLIIAYSYFRILSAALKHGRSDKSAQTKAFQTCAPHLVVYVLYQTANVIIIISLRFPSLSQNIRKFFSILTVIISPAINPFIYGWTNKELRTSIIKYFS
>LOCXPOR35.133.HIT1.OR.2R.336.7tm_4.exons3.CACRXE010000005.1.Neostethus_bicornis
PSDSSRLRLTNPRLSSVNNTWESNDVSFFIIQGLSNLGENRMILFVLLLLGYIIILGGNSLIIFVTLTDPKLKSPMFFFLRNLSFVDIFYTTTTIPNMLCGFLLDKLITSIPGCFLQMQFFIQLAVTGRGILTVMAYDRCVAICNPLRYTATITQPIQFLIVAGAWGFGILCSLPATLLGVHRQYCGPNVVRHGWCDPTSVRQLACGDTSVDNFVSLSFALVALLTTGVLILTSYVLIALSIFRMGVSQRLKAFGTCAAHLTVVSISYSAAAFVYISYRVGNFSPEVRIIVSVLYSALTPFLNPIIYSLRNKDLQEALKRSLSRWRPAVISAAKSI
>LOCXPOR36.134.HIT1.OR.2R.301.7tm_4.exons1.CACRXE010000005.1.Neostethus_bicornis
NYTHNSLILQVEGLLLDEDSVYPIFIFFLFSYVFIMTANIGIIIMVFIDKNLHQPMYLLFCNLPVNDILGASAMLPRLITDMLKPPSKIFISVNECVVQIFAIHVFSTVSHTALIIMAFDRYVAICKPLRYSTIMTNKMVIKLTVFAWGSALALVGILVGLSARLNRCRTMITNPYCDNASLFKLSCDDLTINHVYGLTFTIVLLLFSIGCIVLTYGKITLVCLTSKSKTLNSKAFTTCSTHLFLYVIMLFSGSIVIALHRFPQYAFERKLCAVLFHIIPGSLNPIIYGVHSAEMKKLLSK
>LOCXPOR37.69.HIT1.OR.2R.301.7tm_4.exons1.CACRXE010000005.1.Neostethus_bicornis
NYTFNSLILQVEGLLLDEDSVYPIFFFFLFSYVFIMVANIGIIIMVFIDKNLHQPMYLLFCNLPVNDIFGNTILLPRLMADMLKPSSKLFISYYECVVQAFGTHMFATTSHTMLMIMAFDRYVAICNPLQYASIMTNKMLINLTVSAWGIPFVLVGILLALTIRLNRCRTLITHSYCDNASLFKLSCENVTINNIYGLTFTVFLLTSSIGCTILTYSKITAVCLTSNSKTLNSKALKTCSTHLFVYMVMLFCGLLVVAMHRFPQYVFERKMAAILFHIIPGSLNPIIYGVQSAEMQKFFSK
>LOCXPOR38.70.HIT1.OR.2R.315.7tm_4.exons2.CACRXE010000005.1.Neostethus_bicornis
RQMENYTFNSFILQLEGLDVKASAMYPVFFLLLFFYIFIMIVNVGLIFLIFTDKNLHQPMYVLLCNMAFNDILGNSVMMPRVLLDILLPPSERLISYYECVVQAFISHIFGTAAHTVLMIMAFDRYVAICNPLRYSAIMTKKMLINLSAFAWGTSLVLIGILLGLTIRLNRCRTRIENTYCDNASLFKLSCENVTINNIYGLTFTVVLLTSSIGSIVLTYSKITVVCLTSKSKSLNKKALKTCSTHLFVYIIMLVCGKVNIILHRFPEYAEYRKVCVILFHIIPGSLNPIVYGVQSKEIKMFMSKMFSSRKVFLS
>LOCXPOR39.71.HIT1.OR.2R.311.7tm_4.exons1.CACRXE010000005.1.Neostethus_bicornis
MENYTFNSYTLQIEGLEISEASMYPVFFLLLFCYLFIMVANLGVIVLVVIDRNLHQPMYILLCNLSANDIIGNTYLLPRLISDVLLPPSERLIGYYECVLQAFVSHLFGTASHTVLMIMAFDRYVAICNPLRYATIMTRRMVMKLTMSAWGVAFVLVGVLLGLTIRLNRCRTLISNPYCDNASLFKLSCEDVSINNTYGLTFTVVLLTSSIGSIVLTYSKITVVCLTSSSKTLNRKALTTCSTHLFVYMIMFVCGKVHILLHRFPEYIQSRRVSAILFHVIPGSFNPIIYGLQSKEIKSFLARHFYPKKVL
>LOCXPOR40.72.HIT1.OR.2R.307.7tm_1.exons1.CACRXE010000005.1.Neostethus_bicornis
NLSQSNVTDEWLNQNLLRIGITSFMSAVPSFFFFYINGTMLYVLRSKAVFRETCRYILLYNLLLADTIQLCQSQVMFLLSTNRVKLPISLCIVLSMLANLTTGISPLTLVVMPLERYISVCYPLRSASIITVRSTKATVVTIWAVCSLNYVVRSLLLLQFPFHKMAKNDLCSNFALMLGALTGEYDRAYTCVVFVTAGMAVTVAYGGVIVAARSASTDKILVNKARNTLLLHLIQLGLSLSSTINNPLLVALSQILSKMSLLWIQSVTYVVLFIFPRCLTSLIYGLRDQTIRPVLVYHLYFGLRVKL
>LOCXPOR41.73.HIT1.OR.2R.318.7tm_1.exons1.CACRXE010000005.1.Neostethus_bicornis
KKMSSNQTQINSTVGLQRQGLVGLVMVTIMTTVPCCVCLIINGVMLFTLRSKLVFQETSRYVLLFNLLFVDTVQLAYSQTMFLLSVGNVKLLYTLCEALTALYTLPHGVSLLTLILMCLERYVAVCFPLRHAAIVTIRNTAVAIILVWTTASLHCLVHLSLVLAVHFADWENTQNMHLEDFCGKDKLHKNPVSQLYEQVTTYVLFVLAGLSVTLSYFGIIVAAKSASTDKASAKKAHKTLLLHLFQLGLTMSSTIHGSLIVLTSNLTDRLVVVNVQIFLYICLVIAPKCLSSLVYGLRDQSIRPVLLLHLSCRCRASP
>LOCXPOR42.74.HIT1.OR.2R.309.7tm_1.exons1.CACRXE010000005.1.Neostethus_bicornis
MFLSNQTLVNTTSGIQKQGLAGRVLFSMATTLPCCVCLFINGVMLFTLKSKPVFRETSRYILLFNLLFADTVQLAQSQTMFLLSTTQVVLLVSVCSILSALNAVFHLVSPLTLILMCLERYIAVCFPLRHAAIVTIRNTQVAICVVWTITSLNFLSRLILILKVLSRNSLNSQIIDLCGRDDLLLDPVLILYLKVFNYFLFTLAGLSVTFSYFGIIIAAKSASTDKASAKKARETLTLHLVQLCLTMSSIVQESLLLFFSSSVNRLETITIQVVLYVCLIVVPKCLSSLIYGLRDQTIRPVLLFHLSCQ
>LOCXPOR43.77.HIT1.OR.2R.302.7tm_4.exons1.LR738541.1.Neostethus_bicornis
NCSSFPSHFQLALFSDLGLFRYFFFTLCLLVYVLISCANAALIVSVCVDRSLHQPMYIFICCLAWNSVLGSAGFFPRFLYDLLSDSHCVSRPSCMAQIFILYMYACCEMTILSVMAYDRLLAICQPLHYRRKMSGRMVVRLVILAELYPVFICAVCLSLTVRLPLCGNRIHRLFCTNWPVVQLSCVDTKPNDAAGLFATITTILIPFSFVLYSYLQILLVARKSSAEFRGKALQTCLPHMVTFVNYSVSFLGELFLNRLKENQINPFVVVVLSLEFLIIPPIVNPLVYGLKLPQIKKVMLAF
>LOCXPOR44.78.HIT1.OR.2R.299.7tm_4.exons1.LR738541.1.Neostethus_bicornis
MGDQSNLTLIRFSGHIELHRFRLLYFSFMLLLYLFILFSNCTIILIILLHRTLHQPMYVFIAALLFNSVFYSTVIYPKLLVDFLSEEQVTSYAACLLQCFCYYTLNGAEFLLLAAMSYDRFLSICRPLRYAAVMATSRVAACVGVAWLLPACQVALPVALSVNTRLCSSDFRGIFCNNLIYKLHCRSSPLLSIYGVVALINLTVLPVAFILYTYSRIFLITYRSGSDVRRKAAHTCLPHLLVLINYTCFFASDVIFVKLEADFSNVVRLSMSLQVIGLHPLCNPIIYGLKMTEITRHIR
>LOCXPOR45.131.HIT1.OR.2R.306.7tm_1.exons1.LR738558.1.Neostethus_bicornis
MLCNTTTQTRDYTCVRFYVSTVSFSVLLFFNLIINWTIVREPSLRRHARFVLLFHLLVSALIHMGTSSIFYYQIHLNAHTSHSACLAMITIQVSSACNILLTLTVMALDRFCAVCHPMRYSACSAGYWPWLLGACTWMVALVIPLSLFIRPDVEYPKVCGREQLMKGELQKVIFIGVCALLILFSYVRILVEGRKLGVLNRRNRTGCRTIALHGTQLAVYILPNFVIFILSSLYKERVIVLETKELCAVVVFAFFSVAQCVAPVVYGLRKEELMEQLNRRFPCCSRYLKSLLGWTVRANWSSTQPK
>LOCXPOR46.99.HIT1.OR.2R.304.7tm_4.exons1.LR738549.1.Neostethus_bicornis
MNNISVISVLFLSGLNETRNYKSALFFLSSLCYCLIILVNMSLILIIILNNGLHEPMYIMLCAFCINGLIGTTGFFPKLLWDLLSPIHVISYSGCLVQAYVIYFFASSEMSILSVMAYDRYLAICRPLEYHSVMSKQMVVKLMCFSWLASFCIVGVNIYLASRLKLCSFLIPRVFCVNWSIVALACFSSQTLVNGIVGNITIIIYVSHALLIIWSYAYLIKTCAKSIENRAKFMQTCVPHIVSLLIFNLAVLSDVTISRINSTGLPQSVENFVAMAFLVVPPITNPLVYGFKLTKVRKRIFKIV
>LOCXPOR47.100.HIT1.OR.2R.300.7tm_4.exons1.LR738549.1.Neostethus_bicornis
MNNISVTTVFFLSGLNETRNYRSALFFLSLLCYCIIILVNVSLILIIIFDNSLHEPMYIMLCAFCVNGLYGTAGFFPKFLWDLLSPVHVISYSGCLVQAQVIYSFACNDVSILAVMAYDRYLAICRPLEYHSAMSKRKVFRLLCFSWFTPFCITVTNTFLTSRLKLCGSLIPRVFCVNWSIVALACYSSQTFINEIAGNITIIIYVLHACWIILSYIYLIKTCANSLENRAKFMQTCVPHLVSLLTFAFTILVDISLMRIGSISLPQSFQNFIAIEFLFIPPIVNPFIYGFKLTKIQKKI
>LOCXPOR48.102.HIT1.OR.2R.305.7tm_4.exons1.LR738549.1.Neostethus_bicornis
MENVSVVKIFTLTGINETMDYRITIFSFTLLYYCVILFLNISLIVIIVLDENLHEPMYILLCSDCFNSLYGTTGFFPKFLLDLLSSSQEISYEWCLLQAFVMYSFACCELSILAVMAYDRYLAICHPLHYHTLMTKKRLCQLVGFAWLTPFCIFSISIIQTSRLELCGSKIKRILCVNWIIVQLACSHSNTLSNNVVSYATMVIYVSHGFFIIWTYMHLVKTFTQSKDIRVKFMQTCVPHLVSLITFLVVILFDLMYMRFGSSNLPQNLQNFIAIGFLLFPPLMNPLIYGFKLHKIKNKILSLIF
>LOCXPOR49.103.HIT1.OR.2R.309.7tm_4.exons1.LR738549.1.Neostethus_bicornis
MENVSVVKIFTLSGLNETLDYRIVIFFFSLLYYCVSLFLNISLIVIIVLDENLHEPMYILLCSVCFNSLYGTLGFFPKFLLDLLLFSQEISYEWCLLQAYVMYSFACCELSILAVMAYDRYLAICHPLHYHTLMTKKRLCQLVGFSWLTPFCIFSFNVIQTSRLELCGSTIKRILCLNWMIVRLACSYSSTFLSSLVSYITIFIYVSHGFFIIWTYMHLIKTCVRSKDERVKFMQTCVPHLVSLITFVVVIFSDLMYMRYGSTDIPQSIQNYIAIEFLLFPPLLNPLIYGFKLNKIRNRVLSLIFVQQE
>LOCXPOR50.104.HIT1.OR.2R.301.7tm_4.exons1.LR738549.1.Neostethus_bicornis
MDNVSVITMFTQSGLSGIAGYRVILFVLTLLCYCVIWLVNVTIIVTIIVDKNLHEPMYIFLCNLCINGLYGTSGFYPKFLHDLLSNIHVISFSGCVLQGFVLHSSITADFSILALMAYDRYVAICRPLLYHIVMTKKRVCLYMFFAWLIPFFVLFLSSITTSTVKLCGSHIPKIYCVNWLISNLACSPSLAQVIIPAFSYTFYFGHAVFIVCSYVYLVKTSFRSQENKQKFLQTCLPHLISLVVVVVSILFDLLYMRFNSQQLSQNVQNFVAMEFLIIPPILNPLIYGLSLTKIRKRIFRF
>LOCXPOR51.105.HIT1.OR.2R.304.7tm_4.exons1.LR738549.1.Neostethus_bicornis
MENSTLPFYFKLTMFVNFRQYRFLVFTFSMLLYSFILSANVLMVAVISQYRILHKPMYLFIALLSLNSLYGSTGFFPRFFMDLLSDAHLISRPACYTQIYIIYTYACNELTILSIMAYDRYVAVCYPLHYHRRMTLKIVILLSALAWMFPAWFLTAIIFLSARLPLCGNEIQKVFCANGNVIKLSCVNTAANNTLGMLLTVVTVFLPFFYVLYTYLRILLVCWKKTTEFRGKVLQSCLPHMVSFVIYSITGFCDIALSRYNLEDTYPFVTVILSLEFVVIPPILNPLVYGLKLPDIRRHLLRFL
>LOCXPOR52.106.HIT1.OR.2R.308.7tm_4.exons1.LR738549.1.Neostethus_bicornis
MINATFFSMFSLLGLKETTTKTRLILFCLILLCYSVILLVNVALIVTIILEEKLHKPMYIFLCNLCINSLYGTAAFYPKFLFDLLSDAHVISYAGCLLQIFVIYSYAATDFSVLTVIAYDRYVAICRPLEYHSIMTKNRVAFLVGFSRLVPLLCQTVVVFMTSTLKLCGSQVEKLYCDNWSILKLSCNSTNANNIVGFLVIFFYLGHVVFIMCSYAQLVKLALQSREGRNKFLQTCVPHLLCLINVTAALLFDLMYARYGSELVPQSVKNFMGVQFLLIPPILNPIIYGLNLSQVRRSLLALCGCKKK
>LOCXPOR53.107.HIT1.OR.2R.310.7tm_4.exons1.LR738549.1.Neostethus_bicornis
NETWLSFGGHVDLPTYRFLYFFIMLFVYLMIICSNSLILCLIWTKKNLHEPMYVFIGALLFNSLLFSTNVYPKLLLDFLSDTQIISYSACSFQSFLYYSLCGSEFFLLSAMSYDRYLSICKPLVYPTKMNRCTVLTLLVLAWILPACQLAPSFILSNSLTICTLTLRGIYCNNSFSQIYCVNLSPAYLIYGVLIIVNTIFLPMLFIFFTYTKILIVSSQSSVSFRRKAAQTCSPHLLVLVTFSCFCSYDIIIARLKLDLDKTVSFVMSLQVILYHPLLNPIIYGLKLKKISQHLQEILSEIKLAVRVKID
>LOCXPOR54.108.HIT1.OR.2R.307.7tm_4.exons1.LR738549.1.Neostethus_bicornis
MDDQLNISIILEGYVELFKYKHVYFFVLFLAYVVIICSNSVIVYLIWSRPSLHDPMYVFIAALLLNSVVFSTTIYPKLLVDVLSDTPSISYPACLFQFVVFYFVGPAEFFLLAAMAYDRYISICRPLQYQTLVTRSRVVLFLGVAWLLPALHSLIAIVLLNSAAVKLCNFKINGVFCNNVIYTLQCERPVSVSVYGVFAILDVVLLPLIFITCTYIKILLVSYRSCKEVRRKAAETCLPHLLVLLSLTCLSVYDIVIVRIESNFPKTARLIMTMQVFLYHPLFNPFIYGLKMKEIYKHLKRLFSRKK
>LOCXPOR55.109.HIT1.OR.2R.303.7tm_4.exons1.LR738549.1.Neostethus_bicornis
MNVTYISLAGHVEVDKYRYLYFLITFIVYLLIICSNGLIVCLIGIRRNLHEPMYVFIAALLINSILFSTNIFPKLFYDFLSDKQIISYQACLVQVFVFYTLSGSEFLLLAAMSYDRYVSICKPLQYPTIMTSKKVAVFLILSWILPVCEICVTFLSNNKTKLCAFTLKGIFCNNAVNNLLCVISKPVMVYGMIVLITTAFCPVMFILFTYGRILILTYRSCRAVRRKAARTCVPHLLVLINYFCLITYDLLVIRLESNIPKMAHFLLTMQIITYNPLINPVIYGLKMKEINKYIKNIFNQIKV
>LOCXPOR53.110.HIT1.OR.2R.310.7tm_4.exons1.LR738549.1.Neostethus_bicornis
NETWLSFGGHVDLPTYRFLYFFIMLFVYLMIICSNSLILCLIWTKKNLHEPMYVFIGALLFNSLLFSTNVYPKLLLDFLSDTQIISYSACSFQSFLYYSLCGSEFFLLSAMSYDRYLSICKPLVYPTKMNRCTVLTLLVLAWILPACQLAPSFILSNSLTICTLTLRGIYCNNSFSQIYCVNLSPAYLIYGVLIIVNTIFLPMLFIFFTYTKILIVSSQSSVSFRRKAAQTCSPHLLVLVTFSCFCSYDIIIARLKLDLDKTVSFVMSLQVILYHPLLNPIIYGLKLKKISQHLQEILSEIKLAVRVKID
>LOCXPOR54.111.HIT1.OR.2R.307.7tm_4.exons1.LR738549.1.Neostethus_bicornis
MDDQLNISIILEGYVELFKYKHVYFFVLFLAYVVIICSNSVIVYLIWSRPSLHDPMYVFIAALLLNSVVFSTTIYPKLLVDVLSDTPSISYPACLFQFVVFYFVGPAEFFLLAAMAYDRYISICRPLQYQTLVTRSRVVLFLGVAWLLPALHSLIAIVLLNSAAVKLCNFKINGVFCNNVIYTLQCERPVSVSVYGVFAILDVVLLPLIFITCTYIKILLVSYRSCKEVRRKAAETCLPHLLVLLSLTCLSVYDIVIVRIESNFPKTARLIMTMQVFLYHPLFNPFIYGLKMKEIYKHLKRLFSRKK
>LOCXPOR55.113.HIT1.OR.2R.303.7tm_4.exons1.LR738549.1.Neostethus_bicornis
MNVTYISLAGHVEVDKYRYLYFLITFIVYLLIICSNGLIVCLIGIRRNLHEPMYVFIAALLINSILFSTNIFPKLFYDFLSDKQIISYQACLVQVFVFYTLSGSEFLLLAAMSYDRYVSICKPLQYPTIMTSKKVAVFLILSWILPVCEICVTFLSNNKTKLCAFTLKGIFCNNAVNNLLCVISKPVMVYGMIVLITTAFCPVMFILFTYGRILILTYRSCRAVRRKAARTCVPHLLVLINYFCLITYDLLVIRLESNIPKMAHFLLTMQIITYNPLINPVIYGLKMKEINKYIKNIFNQIKV
>LOCXPOR59.114.HIT1.OR.2R.300.7tm_4.exons1.LR738549.1.Neostethus_bicornis
EVFTLSGFNDTTNHRAAVFVFTFLCYFLIVFVNIFLILTIALDESLHEPMYILLCAYCINGLYGTAGFYPKFLGDLLSSHQVISYSGCLLQAFVLYSFVCSETSILAVMAYDRYLAICLPLRYRSLMNPKRLSYLVCLSWLTPFCIFSVNIVLTTRLTFCSTNIQRLFCVNWLIVKLACPGTDTLINNIYAFTTLSIYILHWLFVVWTYVYIVKTCVQSKKERVKFMQTCVPHLFSLVTLFVIVLSDLLQMRFTLQNVPQSFHNFSAMSVVLLPPLVNPLLYGFKLSKIRKKIIFLICLR
>LOCXPOR60.115.HIT1.OR.2R.300.7tm_4.exons1.LR738549.1.Neostethus_bicornis
ELNSSFITLDGFIQVHRYRFLYFSVMFTVYLLILCCNFMVLFVIVFQKSLHEPMYVFIAALLLNSVLFSTVVYPKLFIDVLSEKQIVSFSACFLQNFFYYSLGASEFLLLTVMSYDRYVSICKPLRYHSLMRRKTVVLLLLSAWILPALHFSVFQLSVLKLQKKLCSFTLRGIFCNGPLFHLFCSRSNTQLILTTILIIDMAVLPVLFILFTYTRILVVLHRTCKEVRRRAAGTCLPHLLVLISFSCFGLFNVVIFSLETEFSKTVSFILTVQIIIQQPLSNPLIYGLNMKEILTRLLKL
>LOCXPOR61.116.HIT1.OR.2R.306.7tm_4.exons1.LR738549.1.Neostethus_bicornis
MDVGVNWTLITLGGHVEVERFRLLYFLVMLTAYLLILSFNASIVFLIVTKKNLHQPMYVFIAALLSNSILLSSNIFPKLLLDFLSERQVIAYPACILQIFLFYSLSFSEFLLLAAMAVDRYASICRPLEYHSIMTRSFVCVLLASAWLVPACHVAMPLFLNINNKLCRFTLSGVFCNNAVTGLYCHTPPFLTFYGLIVLFNVGVLPMLFIVFTYTKILVVARQSGGDLRKKAAQTCLPHLFVLMNYAVLMTYDVVVTKLDSGIPKVARVVVSLQIIVYNPLCNPLIYGLKMKDISVHLKKLFCRKK
>LOCXPOR62.75.HIT1.OR.2R.307.7tm_4.exons1.CACRXE010000011.1.Neostethus_bicornis
MMNSTQDSWFILSAYFDSKMLKYLWFIILIFLYLLIIFCNILLIVVICVDRNLHEPMYMFLCSLLVNDLYGSSGLFPFLLPQILSDVHTVSLPLCFLQIFCLHTYGTIEFYILTVMSYDRYLAICFPLQYSSKMTPKRIKALVAASWIPGFLMVISTTSLSFPLPLCGNVINKVYCDNYSVIKLACSDTTLNNIYGLFMSFTSVFIPVILLMLTYMRILRVCYSGSKQTRQKALTTCSPHLASVINFCFGGLFETLQSRFDMSRLPNLLRIFLSLYFLTCQPLLNPLLYGLTLSKIRRSCIKLFYSQ
>LOCXPOR63.76.HIT1.OR.2R.307.7tm_4.exons1.CACRXE010000011.1.Neostethus_bicornis
MMNSTQDSWFILSAYFDSKMLKYLWFIILIFLYLLIIFCNILLIVVICVDRNLHEPMYMFLCSLLVNDLYGSSGLFPFLLPQILSDVHTVSLPLCFLQIFCLHTYGTIEFYILTVMSYDRYLAICFPLQYSSKMTPKRIKALVAASWIPGFLMVISTTSLSFPLPLCGNVINKVYCDNYSVIKLACSDTTLNNIYGLFISFSNVGIPVILIMLTYMRILRVCYFGSKQTRQKALTTCSPHLASVINFCFGGLFETLQSRFDMSRLPNLLRIFLSLYFLTCQPLLNPLLYGLTLSKIRRSCIKLLYLQ
>LOCXPTilTARf.A018.59.HIT1.TAAR.1R.330.7tm_1.exons3.LR738549.1.Neostethus_bicornis
MESLKGEELCFPQLPNTSCRKPPQHYAFNIFLLILLSCISLLTVLVEPHFVITVHFEMQLQTPTNLLLLSLAVSDFLVGLLLMPARTLNTTGCWVLGSPMCVLINYMAFFITCASVENMILVSVDRYIAICHPLSYPTKVTPGRVQISICICWIISIFYGGAILREFMKFPDKNNSCEGECVVVIDFVTGIFDVIFTFLGPITVIIVLYMRVFVVAVSQARAMRSHMTAVTLQGCVPVTAKTSERKAAKALGVVVIVFLVCYCSYFYPAFAGQDLLSSDNVTVFTIWLLYCNSSLNPVIYAFFYPWFRKSVKYILTFKILQSGSRDSKLL
>LOCXPTilTARf.A018.64.HIT1.TAAR.1R.295.7tm_1.exons2.LR738549.1.Neostethus_bicornis
MHLIGHFFLGCKFYSVIFFYVYRKLQTPTNFLLLSLAVSDFLVGLLLMPARLLQTEGCWFLGLIICVLFNYMSFILTSTSVGNMVLISIVRYIAICDPLCYSTKVTPRKVKICICLCWICSVSYNGVILKDYLKDLGSFNPCHGTCSIRVDSITSAFDVTFTFLGPITVIIVLYMMVFVVAVSQARAMRSHIAAVTLHGRVPVTAKKSERKAATALGVLVIVFLICYSPNFYPAVAGQDFSPSLDFIVFGIWLLYSNSCINPLIYAFFYPWFRKSVKCIATLQILQPGSRDANIL
>LOCXPMedTARs.017.50.HIT1.TAAR.1R.285.7tm_1.exons1.CACRXE010000029.1.Neostethus_bicornis
TLLALFIFYLEDVFLSPCRQLQTPTNILLLSLAVSDFLIGLLTMPGKIIQTTGCWYLGDSFCLLYKYVTYIVTSASVGGMVLISVDRYVAVCQPLSYPATVTEKRVKTCVCLCWLCSVLYNILFMSGQGRYNSCYGKCVTVVDVAAGTVDLILTFIGPVSVIVVLYMRVFVVAVSQARAVRSQVTVFNLQISVAKSKKSELKAARNLGVLIVVFLICFIPYYCVSLVEAELLDGHSAGLVYFVFYLNSTINPLIYALLYPWFRKSITFIVTSETFEPGSIQAKII
>LOCXPTAAR1.70.HIT1.TAAR.2R.327.7tm_1.exons1.LR738542.1.Neostethus_bicornis
MNSPEIAELCYPQLFNLSCTGLIRPRSETIPLYALFSSISVLTVTLNLLVIISISYFKQLHTPTNVLMLSLAFSDLLVGLLVMPIEMLRFIEPCWFLGDVMCALSYIIGFTLTSASVGNMVLISVDRYVAICFPLRYPTTVTYSRAELSVSLCWACSLLYNGLILKDHLAQPDRYNSCYGECLVVISLTSGTIDLVFTFILPCSIIVILYMKVFVVAVSQARAVHPRFNAGAAKFTAKKSEKKAARTLGIVVLVFLSTFCPYYYPSLAGQDISNSAFSWVIVSWMLYFNSCLNPLIYAFFYPWFRRAISFIVTLKILNRDFSKANIL
>LOCXPTAAR2.55.HIT1.TAAR.2R.321.7tm_1.exons1.LR738563.1.Neostethus_bicornis
DGRGDPSLCFQNLNSSCRRVPQSRSETSLFYLLLAFVSLLTVMLNLIVIISISHYRQLQTPTNALLLSLAVSDLLSGLLVMPVEGLRYLETCWLLGKILCAVTPYTSYCLASVSLGHMVLLCVDRYLAICDPLLYPCRITMSRVKLLIALCWLCSLLYNGLILQDHLREPEKHSVCHGDCVVVINQASGMVDLFITFIGPCAVMVVLYFRVFVVAVSQVRASRTPGAVSLVRRSEWKAARTLGVVVLVFLMCFCPYYYPSLAGENTSNNLSYFAALSWIMLLNSCMNPLIYALFYPWFRNAARNILTFRLTQRSSRDAKII
>LOCXPTAAR2.56.HIT1.TAAR.2R.321.7tm_1.exons1.LR738563.1.Neostethus_bicornis
DGRGDPSLCFQNLNSSCRRVPQSRSETSLFYLLLAFVSLLTVMLNLIVIISISHYRQLQTPTNALLLSLAVSDLLSGLLVMPVEGLRYLETCWLLGKILCAVTPYTSYCLASVSLGHMVLLCVDRYLAICDPLLYPCRITMSRVKLLIALCWLCSLLYNGLILQDHLREPEKHSVCHGDCVVVINQASGMVDLFITFIGPCAVMVVLYFRVFVVAVSQVRASRTPGAVSLVRRSEWKAARTLGVVVLVFLMCFCPYYYPSLAGENTSNNLSYFAALSWIMLLNSCMNPLIYALFYPWFRNAARNILTFRLTQRSSRDAKII
>LOCXPTAAR4.31.HIT1.TAAR.2R.323.7tm_1.exons2.LR738549.1.Neostethus_bicornis
MEEAELCFPHLFNASCRRTKIPHFEVLLSYIMLSFISVLTAFLNLLVIISISHFRQLHSPTNLLLLSLAVSDFFVGLFLFFQMMLIDGCWLLGDLMCTLYQYLAYIITSASIGTMVIISVDRYIAVCYPLHYASKVTQKRVKVCVCLCWVCSVIFQSLILMDNLEQPGRFNSCAGDCVFVYNYVAGYVDMTFSFILPITVIMILYLRVFAVAVSHARAMRSHITTFPPQSSLTVKKSELKAARTLGIVVLVFLLCMCPFYCVALSGQDSSLNASSATFVICLVYFNSCLNPIIYVFFYPWFRKTIKLILSLKILEKDSCDTNI
>LOCXPTAAR5.33.HIT1.TAAR.2R.323.7tm_1.exons2.LR738549.1.Neostethus_bicornis
MEESELCFPHLSNASCRKSMLPHFEVMLIYSMLSSISVVTVILNLLVIISISHFRQLQTPTNLLLLSLAISDFIVGILMFFQINLLNGCWFLGDIMCIIYQYLAYTITAASTGTMVIISLDRYVAVCYPLHYTTKVTQHRAKMCVCLCWICSMMFQCVILKEDLKHPGRFHSCVGECLIVIDYIVGYVDMTASFIIPVTVIVTVYFRVFVVAVTHARAMRSHITAFSLRGSATIKKSELKAARTLGIVVLVYLLCMCPYFCVAITGSNHLLNASSAMFVIFLIYFNSCLNPIIYTFVYSWFRKSIKLIVTLQILQQYSCDINI
>LOCXPTAAR7.36.HIT1.TAAR.2R.341.7tm_1.exons2.LR738549.1.Neostethus_bicornis
MESLKEEELCFPQLPNTSCRKPARHYAFNIFLLILLSCISLVTVLLNLLVIISIFHFRHKLKIFNYLLLQLQTPTNFLLLSLAVSDFLVGLLLMPCGIFQTEGCWVLGSSMCVLFNYMAYFLTCASVENMILVSVDRYIAICHPLSYPTKVTPGRVQISICLCWIISFIYSGVILRTFLKDPLRNRSCDGDCVVVIDFATGIFDVIFTFLGPITVIIVLYMRVFVVAVTQARAMRSHMTAVTLQGCVPVTAKKSERKAAKALGVVVVVFIVCYCPYFYPSFAGQDLLTNDDITVFTIWLLYCNSSLNPVIYAFFYPWFRKSVKCIVTLKILQSGSRDSKLL
>LOCXPTAAR7.38.HIT1.TAAR.2R.338.7tm_1.exons2.LR738549.1.Neostethus_bicornis
MESLKDDKLCFPQLPNTSCKKLPQTHAFNIFLFILLSCISLLTVLLNLLVIISIFHFRHKLNYLIMQLQTPTNLLLLSLAVSDFLVGLLLMPCQIFLTEGCWVLGFTMCVLFNYMAYFLTCASVENMILVSVDRYIAICHPLSYSNKVTPGRVQISICLCWIISMFYSSAILGEFLKDPEKNHSCDGGCVLVIDFVTGIFDVIFTFLCPITVIIVLYMRVFVVAVSQARAMRSHMTAVTLQGCVPVTAKKSERKAAKALGVVVIVFLVCYCPYFYPSFAGQDLLTTDNMTVFTIWLLYCNSSLNPVIYAFFYPWFRKSVKCIVTLKILQSGSRDKKLL
>LOCXPTAAR8.40.HIT1.TAAR.2R.336.7tm_1.exons2.LR738549.1.Neostethus_bicornis
MESLKEEELCFPQLPNTSCRKPPQHYAFNVFLLILLSCISLLTVLLNLLVIISIFHFRHKLKYLILQTPTNLLLLSLAVSDFLVGLLLMPARTVQITGCWVLGSSMCVVTNYMAFFLTCASVENMILVSVDRYIAICHPLSYPTKVTPGRVQISICICWIISIFYGGAILREFMKFPDKNNLCYGECVLVIDYVTGIVDVFFTFLGPITVIIVLYMRVFVVAVSQARAMRSHIAAVTQQGHSSIAAKKSERKAATAIGVVVIVFLVCYCPYFYPAFAGQDLLTSDNITVFTIWLLYCNSSLNPVIYAFFYPWFRKSVKCILTLQILEPGSRDLKIL
>LOCXPTAAR9.42.HIT1.TAAR.2R.316.7tm_1.exons2.LR738549.1.Neostethus_bicornis
MESLKEDELCFPQLPNISCRKPPRHYAFNILLFVLLSCLSLLTVLLNLLVIISIFHFRHRLKQQLHSPTNFLLLSLAVSDFLVGLLIMPTVIPWMEGCWFLGFTICILFNYMSYTLTSASVGNMVLISIDRYIAICEPLCYPNKVTPRRVQISICLCWICSVLYNGVILRDYLKDPESFNPCHGECGIAIDYMTSAFDVTFTFLGPITVIIVLYMMVFVVAVSQARAMRSHIAAVTLHGRVPVTAKKSERKAATALGNVVIVFLICYCPYFYPAVAGQDFLPSLDFIVFGIWLLYSNLCINPLIYAFFLSLVQEIC
>LOCXPTAAR10.50.HIT1.TAAR.2R.328.7tm_1.exons2.LR738549.1.Neostethus_bicornis
MESPNETELCFPQLLNTSCRKPAQQHVYNIFLYVLLSCVSSLTVFLNLMVIISISHFRHELMMLHTPTNIFILSLAVSDLLVGLLLMPVEIILMGGCWLLGIVVCGLYNYISFILTSASVGSMVLISVDRYIAICDPLSYPTKVTTCVCLCWTCSVCYNGVTLRGHLKDPDRYNLCYGECVLVIDYMTGAFDVIFTFFAPITVIVVLYMRVFVVAVSQARAMRSHMAAVTLPGRVPVTAKKSERKAATALGVVVVVFLICYCPYFYPSVAGHDLSTSQVFSVFGVWFLYCNSCINPVIYAFFYPWFRKSVKMIIRLWILQPGSSDANI
>LOCXPTAAR11.51.HIT1.TAAR.2R.293.7tm_1.exons1.LR738560.1.Neostethus_bicornis
SIICCLIDIILGVLSAVTVCGNLLVIISIIYFKQLHTPTNGLILSLAMIDLLVGALVFPLTMEYAISSCMHHESLFCKVQSGLNISLSTSSVLNLCCIAIDRYYAVCQPLTYRGKISSRVIVVMTLVSWGLPGMVAIGLVGFNNVKCEKDCFLAFVLGKILLIVMTFYLPMIVIMCIYLKIYLVAHRQAQCIQSTASSGGNVTKIERKATKTLAIVMGVFLMCWLPFFLCTTILSFTNVSDPVLLVEIFNWLALSNSMLNPFIYAYFYSWFRSAFRIIITGKIIFGDFSNSKL
>LOCXPTAAR11.52.HIT1.TAAR.2R.293.7tm_1.exons1.LR738560.1.Neostethus_bicornis
SIICGLIDIILGVLSAVTVCGNLLVIISIIYFKQLRTPTNGLILSLAMIDLLVGALVFPLTIEYTISSCMHHESLFCKVQSGLNISLSTSSVLNLCCIAIDRYYAVCQPLTYRAKISSRVIVVMTLVSWGLPAVVAIGLVGFNNVKCKKDCFTSFILGKILLIVMSFYLPMIVMLCIYLKIYLVAQRQAHCIQSTACSEGNVTKIEKKATKTLAIVMVFFLMCWLPLFLCTTILYFSNVSKPGLLVEIFNWLALSNSMLNPFIYAYFYSWFRSAFRIIITGKIIFGNFSNFKL
>LOCXPTAAR11.53.HIT1.TAAR.2R.297.7tm_1.exons1.LR738560.1.Neostethus_bicornis
LIRKQSTICVLLYIFLSLLSVVTTCGNLLVIISVIYFKQLHTPSNYLIISLAVTDLLVGVVVFPFSTAYSLSFCLFDRNIFCKIRDSFDVILSTTSIFNLCCISVDRYYAVCQPLTYRTKINTRVVSVMILMSWGVSVLVAIGFVIAELNQKACEENCFLDVVLEKTLAPVFSFYLPVILMIYIYLKIYLVAQRQARSIHSINPGVSVSSGEKKATRTLAIVMGVFLICWLPFFLSFSLQLTGHVTTPVYETLNWFTLSNSMLNPFIYAFFYSWFRSAFRMIISGKIFQGDFSNSKL
>LOCXPTAAR11.54.HIT1.TAAR.2R.299.7tm_1.exons1.LR738560.1.Neostethus_bicornis
ILMRKHSTVCVFLYIFLSLLSVITTCENFLVMISVIYFKQLHTPSNCLIFSMAVTDLLVGAVVFPFSTAYSLSSCLFHRDLFCKIRDSFDVVMSNTSIMNLCCISVDRYCAVCHPLMYRTKINICVVSFMILMNWTVSVLIAVGFVITEIKQARCQENCFSNDMVEKICAPFFSFYLPVIIMVYIYMKIYFVAQRQARSIHIITKSGVSVSSGERKATRTLAIVMGVFLICWMPFFLCFSLQLTGRVTTPVYETLNWFALSNSMLNPFIYAFFYSWFRSAFRMIITGKIFQGDFSNYKL
>LOCXPTAAR12.62.HIT1.TAAR.2R.308.7tm_1.exons2.CACRXE010000029.1.Neostethus_bicornis
DLCFPQLGNTSCRKPNLPSVTLGLLYSFLPLLSVLIIILNLFVIISVSHFRQLHRPTNFLLLSLAVSDLIVGLVLVPCEIFRKTSCWFLGDQMCLLYKYAAPLIMSSSVCTVELISVDRYVAICDPLRYASRITVTRVRLCICCCWFFSLSYSSLFLQSDADTRCVGECVFSINYVLGLVDLVLTFAVPVSVIVVLYLRVFMVAVFQARVLRAHLSEAQRSKKSELKAARTLAVLVFVFLICFCPIYLTSLAGDQSTTTATAVFTLVCLNSCLNPLIYALFYPWFRKAVRLILSLRILRAGSRDTNLL
>LOCXPTAAR13.64.HIT1.TAAR.2R.329.7tm_1.exons3.CACRXE010000029.1.Neostethus_bicornis
EDGGWNRTLFSRVFQHFLQPSVVFIGGKLLPLRHLVHRVPDHNAAQPASHHLPSVCRQLQTPTNLLLLSLAVSDFLVGLLLMPGEILRNTSCWYLGDAACSLYNYLSFTITSASVGDMVLVSVDRYVAVCDPLRYAGLVTERRVKVCVCLCWFCSGLYSSAMVMPDLARPGRQNSCYGECVIIVDQAAGTVDLLVTFLAPVSVIVVLYLRVFVVAMSQARATRPQVIAPLPQAVKVYVRVGRKSELKAARTLGVLILVFLSCFCPYYCVSLAGEALLSGSYASYVIFLFYLNSSLNPVVYALFYPWFRKAVKLILTLHMLQPETSELRM
>LOCXPOra1.8.HIT1.Ora.2R.340.7tm_1.exons2.LR738557.1.Neostethus_bicornis
MSEVLTVDAILFGLLVFSGILGNILVIHVVFQTAFESPTRRLSPSDMILVHLSLANLLTSLFRTVPIFVSDLGLDVSLSPGWCRVFMLLWVWWRAVGCWVTLALSIFHCTTLKRTHVNFGPLAMQKERRRVWIVLGLVWGANLAFSIPALVYSTHVHGNATVELMVISCTTRPLLGCIWEFPTEQQGSAFASASLALNEVLPLVLMACTNLATLHALAKHIRAVMAGSNSGGVHAELEKHVATERKAAHVIMSLVSLFVVCWALQVAAVTYYNHDRGHHAEGLLTVAHFSASLFVGFSPMVVALGHGKLRRKIMSMILTWTKVCQSNSSKIGQNSTSPKS
>LOCXPOra2.9.HIT1.Ora.2R.330.7tm_1.exons4.LR738557.1.Neostethus_bicornis
LADSMADDKTTKYVGMGLRAPVTLVQTALYFILVVLGILGNSVVIGVIGKSVITDQTGGHSSDIIIINMALSNLMVSLMRNTLLVISDLGLQLYSSKGWCQLMMGVWVWLRSVNVWSTLFLSAFHLQTLRRVAPAVGKTQASRSVPVHLLLNLGLLWFINFLYSIPAVVFSTNGNVNSTETLMLISSTTRPLLGCVWDFPSTDTGLAYATTSMVLHEIFPIVLMTVTNLSSLYTLYNHSRERSSQPASPVLKRIPAERRAAKVILALVMLFITSWGTSIISVNYFNYNRGSSAEFLLIVSRFANIIFIAFSPIILAIGHRRLRSWIKFLL
>LOCXPOra3.6.HIT1.Ora.2R.304.V1R.exons1.LR738541.1.Neostethus_bicornis
LIRGMLYLSLTVVGVPSNVAVIVAFLLLIYEEHRLLAADAIILHLACVNLLVVIVRCLMETLASFNLADVFGDIGCKSVIFVYRTSRALSIWLTFLLSAYQCLSIAPPGSCWANARSKLSQYLAVVFLFLWALNTTMSQAAILFTFSSKGNSSLTNNVVNVQYCPVHFPSKLSKEINGAVQVARDVVPMILMTLASLIILVLLYKHSQHVKALRGGGGSGAEQRAAKAVVVLVTIYVILFGVDNGLWVYTLTLKTRISSSLISDLRVFFASLYAALSPLVIIASNRKVNSRLGCAGQEKSSSEK
>LOCXPOra4.7.HIT1.Ora.2R.313.V1R.exons1.LR738541.1.Neostethus_bicornis
MDLCVTIKGVSFLLQTGLGILGNFVVLLAYAHIIYTEPKLLPVDMILCHLAFANLLLLLTRCVPQTMTVFGLKNLLNDPGCKVVIYAYRIGRALSVCITCMLSVFQALTIAPAGPRLSRIKPALPSLVLPTFAGLWFLNMAICIAAPFFSMAPRNGTVPAFTLNLGFCHVDFRDSLSYVINGVAVSGRDFVFVALMVGSSGYILLLLHQHSRKVKGLRRSQGGKTETRAAKTVLTLVVLYVVFFGIDNVIWIYMLTVPKVSPVVADMRVFFSSSYAFLSPYFIISSNKKVKGKIVCAAEQDQPSEDTQESNDK
>LOCXPOra5.10.HIT1.Ora.2R.308.7tm_1.exons1.LR738560.1.Neostethus_bicornis
MDDPTFYFLGLRVFVSCVGFVGNIFLFLSILQTKFSQIKSFELFLMGLAAANLEEIVIINIYDVIILQTSSTAAGTWLCDVLKFTIVFSEICSIFFTVIISIFRYQKLRDVTKRVSLPTCLDNIKSARILSGVCVLMSLLIGAPIFSINAQGSAENNTVTSSGCPTDFFHCDTNNCPKLHRTYKYLFILLCHLLPLIIVTVTSCLMIVVLLSQRKMVTPVVSGNPSNQVNKKSIDLRLNRSTVAIVAAMGLFQIDWTIYLIFQFFFSSNKFPFVAEAEFFISTSYTSISPYVYGIGQNLFSAKNLKKI
>LOCXPDreOlfCc1.176.HIT1.OlfC.1R.719.ANF_receptor.exons16.LR738546.1.Neostethus_bicornis
FSLGLCVFFCLYGSFSAESTCKLKAKFNLSGYKDVEKKRVVVGGMFPVHMRVASTDGNTSRVPVSSGCEGFNFRTFRWTQTMLFAINEINERTDLLPNTDLGYVIYDSCFTISKAVEGTLTYLTGQDEAVPNYRCGNGAPLAALVGAGGSDLSTATARILGLYHFPQVSYFSSCSTLNNKFPFPTFLRTIPNDDHQSTAMAEIVLHFGWTWVGIIAADDDYGKYGIKEFKDQVEEAGVCISFSETLPKVSSPEVIKSIVDTIAESTAKIIVVFSSDVDLSPLITELLHQNITNRTWIASEAWITSALINKPGVNSLLAGTLGFGVKRADIPGLQRHLLDLDPYTDPLTEEFWETLFNCTLSYERALQMAKEKTEESVGQLNNTYSDVSQLRITYNVYKSVYAVAHALHNLEHCQPGKGPFTRSSCANITNFEPWQLMYYLKNVRFVTPHTNEEVSFVDGEINGFYELINWQVNSNGEISYVNVGHYDASAAPESRLNIMNNSIIWNNAVLEPPRSVCSENCQPGTRKGIRQGEPVCCFDCIPCTDGEVSNTTNARECILCSEDYWSNDAHDACVPKIIEFLAFGEPLGITLIAISAFGALVTIAVGVVLVLHIGTPLVKANDVVLSFTLLLSLVVTFLCSIVFLGEPQRWSCMTSQVALALGFALCLSSIMGKAVVLMLRAQALKAARLKAKAAAKAAKAAAEAAANSGSPDCCYKTRS
>XPLOC_80.1.OlfC.1R.708.7tm_3.exons4.LR738560.1.Neostethus_bicornis
MMIHAVEEINKNRILGNLTLGYNIKDTCADVTVALRRIQPFFIVCFTNLDAQSPLPVLAVIGEYYSEISIAVTRQLNLKNIPQVNIFAQISYGSTSGLLSDKNRFPSFMRTVPEDHHQAGAIVEILKYFDWSWVGVVTTDGEYGRYAVEHLRRHAVENNICFAFTSILPESFSDTSLEKSIEEAVKNIVQANNVTVIVSFARSRHMMYLFNKLLKNPNGKKKIWVASDNWSQSTDALNTSAWKLEDVGTVIGTNLKSGNASEFEEFLHNLNLSRPNSNPFLNKLLTNKTDMEVIEELIKSTNPYAIFSIGLAVKAIAQAIKDLDCLSSQETISRCSRSCEPGERKVSADGQPVCCYQCEKCATDHFSNTTGLCPSKNYMGGNTMFSDSNMLLFLFFTDALTCHPCDRTYFSESGSSNCSKKIVVYMEWEDKYHIAVLVFTALGALLCVIVACIFIASWKTPVVRSSVGPVSVALLLSLFCTFASVVLFGGTPNNLQCKARQVVFGLCFTMCISCILVKSFKIILAFEFNPTTKGCLDKLYKPCVIITVCMMGQGLICALWIYFLPPKVSWQAQPKERLMYCEETSEHLFGAMLGYIGLLALICLGLAFKGRKLPGHYNDAKFITFSMLIFAMAWLIFGPVYVNITGKYLPAVEMVVILLSAYGILFCQFFTKCYIILCKKEENTVERFKNELLSFNNCKNTEDNFSGI
>XPLOC_81.1.OlfC.1R.764.ANF_receptor.exons6.LR738560.1.Neostethus_bicornis
APGDIIIGGIFPIHEGAEVSYDNGDQEWTCNTRLAQSLMMIHALEEINKNRILGNLTLGYNIKDTCADVTVALRRIQPFLSGNGEFTNLDAQSPPPVLAVIGEYYSEISIAVTRLLNLKNIPQVNNYVIFAQISYGSTSGLLSDKNRFPSFMRTVPEDHHQAGAIVEILKYFDWSWVGVVTTDGEYGRYAVEHFRRHAVENNICFAFTSILPESFSDTSLEKSIEEAVNNIVQANNVTVIVSFARSRHKMYLFNKLLKNPNGRKKIWVASDNWSQSTDALDTSAWKLEDVGTVIGTNLKSGNPSEFEEFLHTLNLSRPSSNPFLNKLLTNKTDMEVIEELVKCTNPYAIFSINLAVKAIAQAIKDLALRKAVFFMEGKKYSFDKRGDIDNGYDILLWKESDCLSSQEIISRCSRSCEPGERKVSADGQPVCCYQCEKCATDHFSNTTGLCPSKNYMGGNTTFSVSNMLFFFLTDALTCHPCDRTYFSESGSSNCSKKIVVYMEWEDKYHIIVLVFTALGALLCVIVACIFIASRKTPLVRSLMSPVSVALLVSLFCTFASVVLFGGTPNNLQCKARQVVFGLCFTMCISCILVKSFKIVCDFEFNPSTESCSAKLHKPCVIIAVCMMGQGLICALWIYFVPPKVSWQAQPKERLMYCEESSKGLFGAMLGYIGLLALLCLGLAFMGRKLPGHYNDAKFITFSMLIFAMAWLIFGPVYANVTGKYLPAVEMVVILLSAYGILFCLFFTKCYIILCKKEENTVERF
>LOCXPOlfC1.60.HIT1.OlfC.2R.846.ANF_receptor.exons12.LR738546.1.Neostethus_bicornis
QMGLQVVLAENCTRSGTPSDNGLFEDGDLILGGLFSLHYLPPADDKDFTRQPDNLPCTNLQNLPLQYIYAMIFALEEINHSSTLLPGVKLGYHIHDSCGLPAWALQAALSMVGGNSFMCNSANKYEEGSTEERGDRTVPMIIGGSSSVTAQILSRILGPLSVPLMSYTASCPCLSDRQQYPNFFRTMASDVYQAQAVAQLAISFKWTWIGAVIANNDYGHMAVKVFQQGVQEAEVCLAFVETLQRENIVSDARRAALTIQASTAKVILIFTWYTDVRELFVQLAKLNVTDRQFIASEAWSTSSDLLLNPVSSKVARGVLGVAIRSSVIPGFENFVQNLNPSLRPGDKFLREFWENEFGCSPGDTSLSLPSCNGTETLKTVHNLFTDTSQLRVTYNVYLAVYAVAHALHNLLSCPDINNPSGNISACSSPEQIKPSELMQHLSRVNFTTPQGEIFYFQGADTTAKYDLVNWQTTPEGRLKLVLIGRVDGFDLHLNESAVQWNTDSNQVPVSVCSESCSPGTRMASRKGEPICCFDCIPCADGEISNKTGSVVCERCLPDYWSNTERTTCIPRQLDFLSFNETLGITLTAVAVSGAAVTTAVFVVFLYYRQTPVVRANNSELSFLLLFSLKLCFLCALVFIGRPSAWSCRFQQAAFGISFVLCVSCLQVKTIVVLAAFRSARPGAEALMKWFGPAQQRGCVGFFTSIQVIICIIWLLISPPMPEPDLSVPGLKVTLRCAMASVVGFSLILGYIGLLGCTSLLLAFLARKLPDNFNEAKLITFSMLIFCAVWVAFVPAYVSSPGKYAVAVEIFAILASSFGLLFCIFAPKCFIILLRPEKNTKKHLMAR
>LOCXPOlfC2.109.HIT1.OlfC.2R.873.ANF_receptor.exons9.LR738546.1.Neostethus_bicornis
MRPTVPANVFLFVFFESAFLTPASFSQVSSSCQLQEQFQLNGMHKSGDVVLGGLFQIHFFSTFPDPSYTSKPPQLSCHSFDVLGFRQVQTMTFAIDEINRNLNLLPNVTLGYSLFDNCLTLWVGFRAAMAMISGQDEQITLNETCVGSPPVIGVVGDSSSTHTIAVSSILGLYRVPMVSHYATCSCLSDRQKFPSFFRTIPSDAFQVRAMIQILKHFGWSWAGLLISGDDYGVYAAQSFQTDLSVSGVGCLAYVEVLPWENDAAELKRIAEVIKKSAARVVIVFAHESLILNLMEEVIKQNMTGLQWMASEAWTASAVLQTSRHMPYLGGTLGIAIRRGEIPGFRDFLLQTRPYLNHNNTYQNNTVNQFWEFTFQCKFEPPSSDWVENGGRLCTGEEDLQSVLTEYLDVSDLRPEYNVYKAVYALAYALDDMLRCEPGEGPFAEHTCATLQNMEPWQLVHYLQKVNFTTSFGDQVSFDEKGDALPVYDIMNWRWLPDGRTEVVNVGEVKTSELNGEELIIGENKIFWNFKSKKPPQSVCNENCRPGTRVVRKKGEPECCFDCVPCSDGKISNKTNSLECISCQGDFTSNPEHDRCVLKKTEFLSYQEPLGICLTAASLLGTCICAVVLGIFTYHRSTPIVRANNSELSFQLLLSLKLCFLCSLLFIGRPKLWTCQLRHAAFGISFVLCVSCILVKTMVVLAVFKSSKPGGGTNLKWFGAMQQRGTVLILTSIQAVICTAWLVSSSPAPHKNTQYHHDKIVYECVVGSTVGFAVLLGYIGLLALLSFLLAFLARNLPDNFNEAKFITFSMLIFCAVWVAFVPAYINSPGKYADAVEVFAILASSFGLLLALFGPKCYIILLRPERNTKKAIMGR
>LOCXPOlfC3.126.HIT1.OlfC.2R.870.ANF_receptor.exons9.LR738546.1.Neostethus_bicornis
KVMRPSLTANMLLVVLFESAFSTAASSSCQLQEQFHLNGMHKTGDVILGGLFQIHFFSTFPDPSYTSKPPQLSCHSFDVLGFRRIQTMTFAIEEINRNVNLLPNVTLGYSLFDNCLTLWVGFRAAMAMISGQEKQITLNETCVGSPPVIGVVGDSSSTHTIAVSSILGLYRVPMVSHYATCSCLSDRQKFPSFFRTIPSDAFQVRAIIQILKHFGWSWAGLLISGDDYGIYAAQSFQTDLSVSGVGCLAYVEVLPWENDAAELRRITEVIKTSAARVVIVFAHESLILNLMEEVIKQKMTGLQWIASEAWTASVVLQTSRHMPYLGGTLGIAIRRGEIPGLKDYFLQTRPDQTHNNTYINKTVNQFWEFTFQCKFKPPSSDWVENGGRLCTGEEDLQSVLTEYLDVSDLRPEYNVYKAVYALAYALDDMLRCEPGKGPFVEQTCATLQNMEPWQLVHYLQKVNFTTSFGDQVSFDEKGDALPIYDIMNWRWIPDGKMEVVNVGEVKTSKLNGEELKIDENKIFWNFKSKKPPHSVCNENCQPGTRVVRKKGEPECCFDCVPCSDGKISNKTNTLECISCPEDLTSSPDHDQCVLKKTEFLSYQEPLGICLTAASLLGTCICAVVLAIFTYHRSTPIVRANNSELSFQLLLSLKLCFLCSLLFIGRPKLWTCQLRHAAFGISFVLCVSCILVKTMVVLAVFKSSKPGGGTNLKWFGAMQQRGTVLILTAIQAVICTAWLVTSSPAPHKNTQYHHDKIVYECVVGSTVGFAVLLGYIGLLALLSFLLAFLARNLPDNFNEAKFITFSMLIFCAVWVAFVPAYINSPGKYADAVEVFAILASSFGLLLALFGPKCYIILLRPERNTKKAIMGR
>LOCXPOlfC4.129.HIT1.OlfC.2R.864.ANF_receptor.exons9.LR738546.1.Neostethus_bicornis
MLLVVLFESAFSTAASSSCQLQGQFHLNGMHKSGDVILGGLFQIHFFSTFPDPSYASEPPQLTCHSFDVLGFRQVQTMTFAIDEINRNVNMLPNVTLGYSLFDNCLTLGVGFRAAMALISGQEKQIILNETCVGSLPVIGVVGDSSSTRSIAISSILGLYRVPMVSYFATCSCLSDREKFPSFFRTIPSDAFQVRAMIQILKHFGWSWAGLLISDDDYGIYAAQSFQTDLSVSGVGCLAYVEVLPWENDAAKMKRIADVIKTSAARVVIVFAHESQILNLMEEVIKQNMTGLQWMASEAWSAAAVLQTPQLMPYLGGTLGIAIRRGEIPGLKEFVLQTRPDLNHNNSNENSTVNQFWEFTFQCKFKPPSSDWVENGGRLCTGEEDLESVHSELLDVSDLRPEYNVYKAVYALAYALDDMLRCKPGKGPFVEQTCATLQSMEPWQLVHYLQKVNFTTSFGDQVSFDENGDALPVYDIMNWRWLPDGRTEVVNVGEVKTSELNGEELIIDENKIFWNFKSKKPPHSVCSESCRPGTRVVRKKGEPECCFDCVPCSDGKISNETNSLECIRCPEDFSSSPEHDRCVLKKTEFLSYQEPLGICLTAASLLGTCICAVVLAIFTYHRSTPIVRANNSELSFQLLLSLKLCFLCSLLFIGRPKLWTCQLRHAAFGISFVLCVSCILVKTMVVLAVFKSSKPGGGTNLKWFGAMQQRGTVLILTSIQAVICTAWLVTSSPAPHKNTQYHHDKIVYECVVGSTVGFAVLLGYIGLLALLSFLLAFLARNLPDNFNEAKLITFSMLIFCAVWVAFVPAYISSPGKYADAVEVFAILASSFGLLLALFGPKCYIILLRPERNTKKAIMGRGVQS
>LOCXPOlfC5.132.HIT1.OlfC.2R.854.ANF_receptor.exons9.LR738546.1.Neostethus_bicornis
IIFVHSTCSSLSLMCNLRRKFILNELHHPGDVILGGLFEVHYTSFFPDQTFTSKPQQPDCIGFDTLGFRHAMTMAFAIDEINKNPNLLPNVTLGYSIYDNCGALVVGFSGALSLASGQDDQFLLQQNCSGTPPVLGIVGDHYSTFSIAIANVLGLYKMPIVSYFATCSCLSDRQRYPTFFRTIPSDSFQVRAMIQILKHFGWTWVGLLVSDDDYGLHAAQAFQSDLASTGGGCLAYLEVLPWDSNPTDLKRIVQVIKKSTSRVVIVFAHEIHMIQLMEEVAKQNVTGRQWIASEAWTSAPVLQIPHFMPYLNGTLGIAIRRGEIPGLREFLFQISPDPQKNEKTNMVRQFWEHTFQCKFDPSDWTDAEGRLCTTEENITRVDTEFLDLSNLRAEYNVYKAVYSLAHALDDLLHCEPGRGPFTGHSCATLQTLEPWQLVHYLQKVNFSTSTGDQVTFDKNGNALPIYDVMNWRWQSDGKTKVVEVGEVKRSITGGEELKLNDNKIFWNSETSQPPRSVCSEDCPPGTRMARKKGEPECCFNCIPCSKGKITNKTNSLECISCPEDFWSNSQHDNCIPKKTEFLSYHEPLGICLTTGSLLGTFICTIVLGIFTQHRSTPVVRANNSELSFLLLLSLKLCFLCSLLFIGQPKQWTCQLRHAAFGISFVLCVSCILVKTMVVLAVFKSSKPGGEANLKWFGAMQQRGTVLILTCIQAAICAAWLVSSSPVPHKNTQYHEEKVVYECVFGSTVGFAVLMGYIGVLAILSFFLAFLARNLPNNFNEAKLITFSMLIFCAVWVAFVPAYINSPGKYADAVEVFAILASSFGLLLALFGPKCYIILMRPEKNTKRAIMNRST
>LOCXPOlfC5.135.HIT1.OlfC.2R.854.ANF_receptor.exons9.LR738546.1.Neostethus_bicornis
FFFSNSSFLFPSCNLKKHFYLNELHSTGDVILGGLFEVHYTSIFPELTFTSEPNKLSCQGFDPPGFRHAMTMAFAIDEINNNPNLLPNVTLGYKFYDNCATLVIGFSAALSLATGQEEQFLLQDDCFGTPPVLGIVGDSFSTFSIATSDVIGLFRLPLVSYFATCSCLSDRKRFPSFFRTIPSDSFQVQAMIQLLKRFAWTWVGLLVSDDDYGLNVAQSFQTDLVQAGEGCLAYLEILPWGENPAEIIRIVEVMKKSTARVVIVFAHQIHMIQLMEEVVKQKVTGLQWMASEAWTSAAVLQKPHLMPFLGGTLGIAIRRGEIPGLRKFLQQIRPDLNNNNENNLVRQFWEHTFKCRFDLPPVGGVEYEKTLCTGEEDLKSVETEFLDVSNLRPEYNIYKAVYALAHALDDMLQCEHGEGPFDGKNCASLEKLEPWQLMYYLEKVNFTTSFGDQVSFDENGDALPVYDIMNWMWLPDGGTKVQEVGVVRKTTFSKEELTLDEEKIFWNFELNQPPRSVCSESCPPGTRMARKKGQPKCCFDCVPCSEGKISNTTDSVECFSCQEDLWSNFQHDHCIPKKTEFLSYHEPLGICLTTASLLGTFICTIVLGIFTQHRSTPVVRANNSELSFLLLLSLKLCFLCSLLFIGRPKLWTCQLRHAAFGISFVLCVSCILVKTMVVLAVFKSSKPGGGTNLKWFGAMQQRGTVLVLTCIQAVICTVWIIIASPAPHKNTQYHNNKIIYECVIGSTIGFAMLLGYIGLLAIISFLLAFLARNLPDSFNEAKLITFSMLIFCAVWVAFVPAYINSPGKYADAVEVFAILASSFGLLLALFGPKCYIILLKPEQNTKKAIMGRST
>LOCXPOlfC6.136.HIT1.OlfC.2R.831.ANF_receptor.exons8.LR738546.1.Neostethus_bicornis
TTSAKCSLQGATTSPAFAMGGDYIIGGIFSLHYNQKKNIDDYRSMPEPPSCTGSLNGRELRFTRTMIFAIEEINNSLKLLPGIRLGYQIHDSCASVTMAVHVAFQLTNGQDPVFDAGNNCSHSGMVMGIIGESGSTPSISISRVISSFNIPQVSHFATCACLSDKQEYLTFFRTVPSDKFQADALAKMVKYFGWTWIGAVRSDSDYGNKGMASFLQVAQKEGICVEYSEAFYRTDPQGKIRKVADVIRRSTAKVIVAFAAGGDMVVLLKELARDPPTPRQWIGSESWATDPGFVQFGFSAGVIGVSIQQSVIPGLGEFLLDLSHSEVLASPILTEFWENSFNCSLGKNAAADKRLCDGTEDIKQLQNTYTKTSQFRISNMVYKGVYALAHAIHNAVCLETNNTTLCNKHTRMESKQVFNELKKVNFSRNGYKVSFDVNGDPPAVYELVNWQRDENGGTQLVTFGLYDASQPKGEEFYIYRNLTWVDGSTKVPISVCSDRCRPGTRKVLQKGKPICCYDCVSCPEGEISNVTDSPDCFPCPRELWPNAEKNMCLPKPVEFLSFDEILSIILAAFSVGGACLAVITAAVFFRHRTTPIVRANNSELSFLLLFSLTLCFLCSLTFIGMPSDWSCMLRHTAFGITFVLCISCVLGKTIVVLMAFRSTLPGNNMMKWFGPPQQRMTVVFFTFVQVLICTIWLVVSPPFPVKNLTTYREKIILECALGSAIGFWAVLGYIGLLAVFCFVLAVLARKLPDNFNEAKLITFSMLIFCAVWITFIPAYVSSPGKFTVAVEIFAILASSFGLILCIFAPKCFIILFHPEKNTKKHMMNKNQ
>LOCXPOlfC7.137.HIT1.OlfC.2R.869.ANF_receptor.exons8.LR738546.1.Neostethus_bicornis
METSVLLFVLRLTLGLSKANSVVALDESLDEMADNETDRVTTATSSIKCSLQGYGRPPVFSMDGDYIIGGVFSIHYKEKTVIYDYTTVPEPPSCTGGVNSRELRFSRAMIFAIEEINNSMELLPGVKLGYQIHDSCASVTAGVHVAFQLSNGQDAVFQTDDNCSHSGMVMGVIGESGSTPSISISRIISAFGIPQVSHFATCACLSDKIQFPTFFRTIPSDKFQADALAKLVKHFGWSWIGTVHSDSDYGNKGMASFLHAAKKEGICVEYTEAFFRTDPPSKIQKVADVIRRSTASVIVTFVALGDMRVLLEELARDPPPPLQWIGSESWVTDQRITQYKFCTGAVGFAIQRSVIPGLRDFLMDLSPSMVTASPVLTEFWEETFNCSLKTNRKKCDGSEDITSVRNSYTDTSQLRITNMVYKAVYAIAHAIHNAVCQNGNLTIQCNKHTELVPKEVFTELKKVKFSRNGYKVSFDVNGDPPAVYELINWQKDENGETQLVSVGIYDASRPKGEEFHIYRNLTWIEESTKVPKSVCSDTCHPGTRKVLQKGKPICCYDCVSCPDGEISNVTDSPDCFPCPKEFWPNEEKNMCLPKPVEFLSFEEVLSIILAAFSVGGACLAITTAVVFFRHRTTPIVRANNSELSFLLLFSLTLCFLCSLTFIGMPSDWSCMLRHTAFGITFVLCISCVLGKTIVVLMAFRSTLPGNNMMKWFGPPQQRMTVVFFTFVQVLICTIWLVVSPPFPVKNLTTYREKIILECALGSAIGFWAMLGYIGLLAVFCFVLAVLARKLPDNFNEAKLITFSMLIFCAVWITFIPAYVSSPGKFTVAVEIFAILASSFGLILCIFAPKCFIILFHPEKNTKKHMMNKS
>LOCXPOlfC8.61.HIT1.OlfC.2R.876.ANF_receptor.exons8.LR738546.1.Neostethus_bicornis
METSALLFLLGWALGLSKTNLVFTFDGSMNDPKYRAVLADTDGAITETSSKECRLQGDPRSPVFSMDGDYIIGGVFTIHHKEKTMIYDYTSKPEPRSCTSSVNQRELRISRAMVFAIEEINNSSELLPGIKLGYEIHDACASATVSSHVALQFTNRKDPMFHTDSECSRSGMVMGIIGDSGSTPSISISRIISPFNIPQVSHFATCACLSDKKQFPTFFRTVPSDKFQADALAKLVKYFGWTWIGAVHSDSDYGIKGMSSFLQAAKKEGICVEYIEAFFRTDPQSKIQKVADVIRRSTAKVIVGFLGFGDVLALLEELARDPPPPLQWIGSESWVTVPLLFKYSFCTGAIGFGIQRSIIPGLRDFLIDLSPSMVTASPVLTEFWEEIFNCTLEKNVAVDKKICDGSEDITSVHNSYIDTSQLRITNMVYKAVYAFAHAIHKAACEDAALTTQCNKKNSLVPKEVFNELKNVNFSRNGYKVSFDVNGDPPAVYELINWQKDENGETQLVSVGLYDASKPKGEELSIYRNLTWFDGSTKVPASVCSDRCHPGTRKVLQKGKPICCYDCVSCPEGEISNVTDSPDCFPCPKEFWPNEEKNVCLPKPVEFLSFDEVLSIILAVFSVGGACLAIITAAVFFRHRTTPIVRANNSELSFLLLFSLTLCFLCSLTFIGMPSDWSCMLRHTAFGITFVLCISCVLGKTIVVLMAFRSTLPGNNMMKWFGPPQQRMTVVFFTFVQVLICTIWLVVSPPFPVKNLTTYREKIILECALGSAIGFWAVLGYIGLLAVFCFVLAVLARKLPDNFNEAKLITFSMLIFCAVWITFIPAYVSSPGKFTVAVEIFAILASSFGLILCIFVPKCFIILFHPEKNTKKHMMNK
>LOCXPOlfC9.66.HIT1.OlfC.2R.864.ANF_receptor.exons13.LR738546.1.Neostethus_bicornis
EKLENLDTEEVNAVNSGSLECVKLDYKEPQTFQSDGDVVIGGFFPLHYMMPEIQHDYHTKPQITPCHGFDHRAFRWMMTMVFAVEEINNNPNLLPNVKLGYRIMDSCDNIRTSLQSLFSLISYSKTVPNVNQPEKLSCVSGSPIPVVIGLASSSPTRAVAQVLGALDIPLVSYFATCTCLTDKHMYPSFLRTVPSDYFQVRALVKMVTFFDWLWLGTIGTTDDYSQYGIQAFSAQFKKRGGCVSFHLTIPTSPTLDDLNKMVETLQSSTAKVVVVFAPEGQLLELFMELAQRNVTGLQWVASEAWVTANLLTSPLFHPLLEGTVGFSFPGVSIPGLREFLLNIQPSPEPGMEFINKFWEEHFGYSHNISPKILSDEGEDVAEKPACSGLEDLSSTTSSYTDVSQVRISYNVYKAVYAIAHALHNLLNCDSSENNKGLCDKQNPFTSKQLLHHLKNVNFTDQFKEKVHFDSNSEPVPLYDIINWQKNTEGEIRFIKVGSYDGSVPEEQQLRIKKSNIVWTGGLVQVPVSKCSAPCPPGSRQARREGEPSCCFDCIPCADGEISNQTGFTECVKCPEFYWSDKERVKCVKGVEEFLSFSDTMGIILVAVISLGVIMTSIVTIVFHRFRTTPIVKANNSEISFLLLLSIKLCFLCALVFIGQPSVWTCKLRQATFGISFVICLSCLLVKTIVVLLAFQSNGIGSRKLFGPSKQKAMIVFTTAPQICLCTGWLLGAPPFPFRNPAYQALTGKIVVECKEPWPPGFYLVLSYIGLLAFVCLLLAFLGRKLPDTFNEAKLITFSMLIFWAVWLSFIPAYVSSPGKFSVAVEIFAILASSFGLLLCIFVPKCYIILLHPERNVKRGMTGKF
>LOCXPOlfC10.71.HIT1.OlfC.2R.865.ANF_receptor.exons9.LR738546.1.Neostethus_bicornis
SFFPLVFSVNIWGPAYPPNSSFVTASSTPQKVCILQNNFLPDFVANGDFVIGGIFPLHYDQEMPDLNYTYRPAPVKCNGIDPRAFRWAQTMRLAVEEINQRMDIMPNYTLGYKIFDSCAYSLSAQRASLAVLNELDLENSSMCSGASPLIAVIGESGSTQSIVVSRVLQPFHIPMISYFSSCACLSDRKNFPTFFRVIPNDNYQVKAIAQMLIHFNWTWVGIIRGEHDYGRFAVQGLLKELQGSNVCVAYQEIIPLIYDQQRALKTIEVMQNSLAKVVVLFSAEGEMTPFLSDYKRKNITGIQWIASEAWVTASVFTGPEYYPFLGGTIGFGIRKGQIPGLNDYLLKINPQSYPDNTPVEELWEALYGCSSLASSSSQLPTCSGNEPLLEKHSAYMNTSSPRVAYNVYKAVYAIAHSLHNLLHCQEGRGPFQNNSCAQRDNVLPWQLQRYLQDVSFNINEEQVNFDLKGDSVPYYDIINWQKGGQGNIEFVTVGLFDGTKPAGKELVIQPDKITWGGHRSEASCSHSSLCSADCLPGSRKAVRRGQPVCCFDCIPCDSGKISNQTNSVECTVCPEDFWSNTERTACIPKKVEFLSYDGLGIALTVISVVGACLTLVVFAVFFHHRDTPIIRVNNSELSFFILFALTLCFLCSLVFIGEPSLWSCMLRHTAFSITFSLCISCILGKTLVVLAAFTATKPGDNVMRWLGPKQQRIIIFSSTLVQIVICTAWLTKAPPHPYRNTDYEHSKIILECNVGSALAFWCVLGYIGLQACFCFVLAFLARKLPGKFNEAKFITFSMLIFCAVWLGFIPAYISSPGNYADAVESFAILASSFGLLFCLFAPKCYIVLLHPEKNTKQHLMGKVKK
>LOCXPOlfC11.81.HIT1.OlfC.2R.850.ANF_receptor.exons6.LR738546.1.Neostethus_bicornis
MHRAHHLFLSFLYIDAACGCELLENFNIPSLVKKGDIMIGGIFPVFNKEVSSVSSFENEPPGVKCVGFDMRVFRWTQVMIFAVDEINKNSSLLPNISLGYRILDSCASPTNTLRAALTLNSQREKENTTSTCLPTISALIAESGSSQSIAVAGTLGPFHMPVVSYFSTCACLSNRAKYPTFFRTIPSDYFQAKALAALVQHFGWQWIGAIHSDNDYGRNGLLAFSEEVKKLGVCIAFVGTILRTYPLEKILKVVETIKQSTVKVILAFSPEGDFYPLMTEIVKENITKIQWIASEAWITAPRPSTPEMYKAFGGALGFVVQKMEIPNLKPFLTDINPYRDPDAAFVKDFWEIMVGCRADSNAEKTNDACTGNETLINSQDVFFNVTQLRVSYNVYKAVYAIAHALHQLVFCQSVGEKNPKPCMNVSEIQPKEVTTYLQKVNFWNQFGDHVFFDENGDPPASYDIINWQLKNGQVEHVILGHFALTRNKDYKLSIHEEMIEWRTGKMVPLSACSSVCPVGARKAQIKGKPLCCFDCIPCADGTISNSSGATECTVCPQEYWSNERRDECIPKAIEFLTYEEPMGIALTVVSLLGAFLSILTIFVFIHFRETPVVKASNSELSCFLLFSLFLCFLCPLTFIGRPTVWTCMLRHTAFGVTFALCISCILGKTIVVVTAFRATHPGNKAIGKFGPAQQRLIVCSCTLIQVVICILWLKINPPLPDRVFKYSNKKIVLECNTGSDAAFYVVLAYIGILAVICLVLAFMARKLPDNFNEAKFITFSMLIFCAVWITFIPAYVSSPGKLTVAVEIFAILSSSFGVLICIFLPKCYIILIKPEKNTKKHVKGVFIHKN
>LOCXPOlfC12.85.HIT1.OlfC.2R.835.ANF_receptor.exons6.LR738546.1.Neostethus_bicornis
LIFILLLALLVKTNTENQTCKLIGQTGFLEFSKEGDFIIGGVFSIQSSRSLRDNDYKAEPYSFCKRWNDRELKFARTLMFTVDEINRDQTLLGGMTLGYRVYSSCGTENLIRAAIEAVNGKDLKACNHQTLAVIGQSASAVSQGINSILSAVSVPQLSHLSTCACLSDKKQFPTFFRTVPSDRFQVTALVQLMKYYDWRWVGVVYSIGTYSEEGTADFIKEAKKEGICVEFSVMLKTTSSSFRAIVRTLKKSTSKVVLVFMSLSFATTFLSKMEAYKITGIQWIGSESWITQANLASVERKHILQGALGFALPKANIPGLGDFLLSLKPSNELENTLIKDFWEDMFGCTFSPSNTSTVCTGAEDLQTVSSDYTDVSNFREENNVYKAVYSVAYALHALLKCQNGLNPTMGKPCVTKTELLEFIKGVNFTTKNGVKVFFDENGDSSAHYEIVNWQMKEDGSVEIVNIGQYDGSLPEREKFILKKTAKIVWGGSFDEVPSSFCREPCPEGSRKAVNKNRPACCYDCFECDEGTISNKTDSLECFTCPTEYWPNNMSNECLPKLTEYLSYNELMGALLTGFGFVGVILSLVISIIFFLNKETPIVKANNSELSFLLLFSLKLCFLCSLTFIGRPTKWSCMLRHTAFSITFVLGISCVLGKTLVVLMAFRATLPGNNMMKWFGPLQQRLSIVFFTFIQAVICILWLTINPPFPNMNMKYYKDRIILECALGSTVGFWAVLGYIGFLAVICFILAFLARKLPDSFNEAKLITFSMLIFCSVWIAFIPAYVSSPGKFTVAVEIFAILASSFGLLFCIFAPKCFIIIFRPEQNSKKHLMGKT
>LOCXPOlfC13.87.HIT1.OlfC.2R.845.ANF_receptor.exons6.LR738546.1.Neostethus_bicornis
MQRATLGFIWVLYIKIVFCCDLLEKFNMPSLFKEGELMIGGIFPVLNKEISTISTFETKPTGVKCALYDLRAFRWTQVMVFAIEEINKNHTLLPNISLGYRIVNSCSSPTNTLRAALTLISTTDETEKSFHCPPRISAVIAEAGSSQSIAVAGILGPFQVPVVSYFSTCACLSNRAKYPTFFRTIPSDYFQAKALAALVQYFGWQWIGAIHSDNDYGRNGLLAFSEEVKKLGVCIAFVGIVQRTYPLEKILTVVETIKQSTVKVILAFSPEGDFSPLMKEVVKQNITGIQWLASEAWITAPQPSTPEMYKAFGGALGFVVQKMAIPDLKPFLTDINPYRDPDAAFVKDFWEIMVGCRVDSNAEKTNDACTGNETLKNSQDVFFNVTQLRVSYNVYKAVYAIAHALHQLVFCQSVGEKNPKPCMNVSEIQPKEVTNHLQKVNFWNQFGDHVFFDENGDPPASYDLINWQLKNGQVEHVTLGDFKLSKSGYYKLSIQEEMIEWRTGKKVPTSVCANICPVGTRKAQIKGQPTCCFDCISCADGTISNTSGATECTVCPQEYWSNERRDECIPKAIEFLTYEEPMGIALTVVSLLGAFLSILTIFVFIHFRETPVVKASNSELSCFLLFSLFLCFLCPLTFIGRPTVWTCMLRHTAFGVTFALCISCILGKTIVVVTAFRATHPGNKAIGKFGPAQQRLIVCSCTLIQVVICILWLKINPPLPDRVFKYSNKKIVLECNTGSDAAFYVVLAYIGILAVICLVLAFMARKLPDNFNEAKFITFSMLIFCAVWITFIPAYVSSPGKFTVAVEIFAILSSAFGLLFSIFSPKCYIILMKPEKNTKKHVMGK
>LOCXPOlfC12.88.HIT1.OlfC.2R.834.ANF_receptor.exons6.LR738546.1.Neostethus_bicornis
IMILLFTLLERTNTENHTCKVIGQTGFLQFSKGDFIMGGIFAIMSLRVLKGNAYKTELYSYCAGWNDRELKFARTLMFTVDEINRDQTLLVEMTLGYRVYSSCETENLNRASVEAVNGKDLQDCNNQTLAVIGQSASAVSHGINSILSAVSVPQLSHLSTCACLSHKKQFPTFFRTVPSDRFQVTALVQLLKYYDWHWVGVLYSIGPCSEEVTTDFITEAKKEGICFEFNLKYCKKHQEQLEVIVEALKTSSSKVVLMFMSPSYAKSFLSKMEAYNITGKQWIGSESWIMQADLASLKTKHILQGALGFALPQASIPGLRDFLLSLKPSDEPQSALIKSFWEKLFNCSSSPSNYSIACTDAADLQTVTSDYTDVSNFTAENNVYKAVYLVARALYSLLQCQQGLNLNTGKPCVTEMEVLEHIKQVNFTTKIGDKVFFDENGNSSAHYELVNWQIQEDGSVEIVKIGQIDDSLSDRKKLLLKKNAKIIWGGGADEEIKSVCRKPCLPGSRKAVNENKPVCCFDCIECPEGTISNETNSLECFPCPPEYWPNEMRSTCLPKPTEYFSYNDFLGVLLVGFGIGGIFLSLLISIIFIVHKETPIVQANNSELSFLLLFSIKLCFLCSLTFIGRPTKWSCMLRHTVFSITFVLGISCVLGKTIMVLMAFKATLPGSHVTKWFGPLQQRLSVVIFTLIQAVICILWLTIKPPFPNMNMKYYKDRIILECALGSAVGFWSVLGYIGFLALLCFKLAFLARKLPDSLNEAKLITLSMVIFCSVWIAFIPAYVSSPGKFTVAVEILAILASSFSLLICIFAPKCFIIVFMPEKNCKKYLTGKS
>LOCXPOlfC12.93.HIT1.OlfC.2R.831.ANF_receptor.exons6.LR738546.1.Neostethus_bicornis
MILFALLVGTNSENQTCKVIGQTDFLEFSKEGDFNIAGVFSIMSSRVLQDNNYVAEPYSYCKSWNDRELKFARTLMFTVDEINRDQTLLGGMTLGYRVYSSCGTENLIRAAIEGVNGKDSRACNRQTLAVIGQSASAVSQGINTVLSAVSVPQLSHLSTCACLSDKKQFPTFFRTVPSDRFQVTALVQLMKYYDWRWVGVVYSVGTYSEEGTADFIKQAKKEGICVEYSLIYTRSSTSLAKIVDTLGKSTSKVVLMFMSFTYAKNFLSKMEAYKITGIQWIGSESWITQANLASVERKHILQGALGFALQQAFIPGLGEFLLSLKPSDEQENSLIKDFWENFFDCSFSALLSTTTCTGAEDLRTVSSDYTDVSYFTAENNVYKAVYAVAHALHSLLQCEQSLNPNTGKPCVSKDEVLEHLRLVNFTTKNEAKVFFDENGDAIAQYDLVNWQMKEDGSVEIVNIGQYDDSLTGRGKFNLKKDVEITWGSNMNEIPISLCREPCTPGTRKAVNKNKPVCCYECLECPEGTISNQTDSPECFACPPEFWPNKLKSKCLPKPTEYLSYGEIMGALLTGIGVIGAILSLLISAIFLTHKDTPIVKANNSELSFLLLFSLKLCFLCSLTFIGQPTKWSCMLRHTAFSVTFVLCISCVLGKTLVVLMAFKATIPGSNVTKWFGPLQQRLSVVIFTLIQAVICILWLTINPPFPNMNMKYYKDRIILECALGSTVGFWAVLGYIGFLAALCFVLAFLARKLPDSFNEAKLITFSMLIFCSVWIAFIPAYVSSPGKFTVAVEIFAILASSFALLFCIFAPKCFIIIFRPEQNSKKHLIVK
>LOCXPOlfC14.96.HIT1.OlfC.2R.839.ANF_receptor.exons6.LR738546.1.Neostethus_bicornis
IIMLLSLLARIKSENQTCKLIGETGFLEFSKEGDFFIGGVFSISSTRTLNSYGYTALPDTYCKTWNDRELKFARTMMFTVEEINRDHALLPGVRLGYRVYNGCGTEHLIRAAIESVSDNDSQVCNTHPLAVIGHSSSGVSEGINNVLGTMSIPQLSHLATCACLSDKRLYPSFFRTVPSDRFQVTALIQLMKYFDWRWVGIVYSMGSYSEEGTANFIKEAKKEEICVEFYLKYFKTKPEKLKAIVEALKESTSKVVLMFMSLSYAKSFLSKMDAYNITGKQWIGSESWIMQADLVSVKRKHILQGALGFALPQASIPGLGDFLLSLKPSDEPQSALLKAFWEYLFGCSFSPSNTSIQCTGAENLQTVSSDYTDVSYFTTENNVYMAVYSVAHALHSLLQCQNGSNPTTGKPCVTKSEVLEHMKYVNFTTKNGAKIVFDENGNSVAQYDLVNWQIKEDGSVEIVNIGQFDNSLSGRKKFNIKQDVKIIWGSNKDEVPRSVCMEPCPPGTRKAVNKNKPVCCFDCFECQEGTISNQTDSLECFACSPEFWPNKMKSVCLPKPTEYLSYTEIMGALLTGVGSVGVCLSLLTSTIYFLHKDTPIVKANNSELSFLLLFSLKLCFLCSLTFIGQPTKWSCMLRHTAFSITFVLCISCVLGKTLVVLMAFRATLPGSNVMKWFGPLQQRLSVVIFTLIQAVICILWLTINPPFPNMNMKYYKDRIILECALGSAVGFWAVLGYIGFLAALCFILAFLARKLPDSFNEAKLITFSMLIFCSVWIAFIPAYVSSPGKFTVAVEIFAILASSFALLFCIFAPKCFIIIFRPEQNSKKHLMGKIPPKTL
>LOCXPOlfC15.98.HIT1.OlfC.2R.854.ANF_receptor.exons6.LR738546.1.Neostethus_bicornis
MMSAYSWLQQVRVLLPMLLVVSITKAEECRLLGDPENPQLVKDGDIMLGGIFSFHSSWKNMQDDYTEKPLRHQCKSLHFRGFQFAQTMLFAIDEINKSPTLLPGLSIGFKLYDACGSIARSVRIALALLNGNEDISSVSAACSKPAQVQAIMGETSSSTSAAVASVVGQFHIPQISHFSTCACLSDKTKYPSFLRTIPSDYYQSRGLAQLVKHFGWTWVGAVRTNDDYGNNGMATFTETAQQLGICLEYSLAFFRNDPLEKILKIIEVIKSSTSKVIIAFLSPMDLDVLLPELSKHNVSGYQWVGSEGWIFDSQLATADENNILAGAIGLSIPKAHVTGLKEFMFDVKQLNSSNNNLFTDFWEALFSCKFKPSKSEEIQRVCTGQEDLAGKENSFTDMSLMPIFNNVYKAVYAVAHALHVLLRCNQTCDKSVQLHPFTILQSIQKIRFKTKEREEVYFNKNGDPAAKYEIINWQQRENNIMEFVTVGLYDTSLPPDKQLNLNTNKSLIWTQNSQQVPVSVCSEKCPPGTRKVLQKGKPVCCYDCIRCAEGEMSNTTDSTTCVRCPPESWPNENRDACITKEAVFLSYEEIMGALLTATSLFGACITTIVAMIFFKHRKTPLVRANNAELSFLLLFSLTLCFLCSLTFIGQPSEWSCKLRHTAFGITFVLCISCVLGKTMVVLMAFKARLPGNNVMKWFGPTQQRLSVLGFTLIQVIICILWLTISPPFPLRNLREFKDKIILECALGSPVGFWAVLGYIGILAMLCFLFAFLARKLPDNFNEAKFITFSMLIFCAVWITFIPAYVSSPGKFSVAVEIFAILASSFGLLVCIFFPKCYVMLLKPESNTKKNMMGK
>LOCXPOlfC16.100.HIT1.OlfC.2R.857.ANF_receptor.exons6.LR738546.1.Neostethus_bicornis
MKYSIRWPEQCCLSLQLLLLMPFSLTDISVCRRRGDPQSPELFKNGDIMLGGIFSFHSNWRYKQNTYEENPLPLQCISLNFREFQFAKAMLFAIEEINNSSSLLPGVSLGYKLYDTCSSIVRSLKVALELTNGNDIVSSPDEATCTRPAQVQAIMGETSSSPSTATASLIGPLHIPQISHFSTCACLSDKTKYPSFLRTIPSDYYQSRGLAQLVKHFGWTWVGAVRTNDDYGNNGMATFTETAQQLGICLEYSVAFFRTDPLEKILKIIEVIKASTSKVIVAFLSHKDMDVLIHELNNHNLTGYQWVGSESWIFDSQIAAVDKNHILVGAIGLSIPKAHVTGLKEFMFDVKALNSLNNNLFTEFWEALFSCKFKQTESDEIQRVCTGQEDLAEVKNSFTDMSLMPIFNNVYKGVYAVAHALHTVLRCNQTCDTSVPLDPFMILQQIQKVHFKTKEGEEVYFNKNGDPAAKYEIINWQPRENNVVDFVTVGLYDASLPPDKQLNLNLIKSLIWTLNSQQVPVSVCSETCPPGTRKVLQKGKPVCCYDCIRCAEGEMSNRKDSSTCIRCSPEFWSNDGRDDCVEKQAVFLSYVETMGALLTAASIFGTCITTIVAMIFFKHRKTPLVRANNAELSFLLLFSLSLCFLCSLTFIGQPSEWSCKLRHTAFGITFVLCISCVLGKTMVVLMAFKARLPGNNVMKWFGPTQQRLSVLGFTLIQVIICILWLTISPPFPMRNLREFKDKIILECALGSSVGYWAVLGYIGILAMLCFLFAFLARKLPDNFNEAKFITFSMLIFCAVWITFIPAYVSSPGKFSVAVEIFAILASSFGLLVCIFFPKCYVMLLKPERNTKKNMMEK
>LOCXPOlfC17.102.HIT1.OlfC.2R.858.ANF_receptor.exons6.LR738546.1.Neostethus_bicornis
MMSTQKWPEQGFALLQLLLLVCFSQSKESTCKRRGDPGIPEFSKKGDIVLGGIFSFHSSWNNRYDTYKEKPLPLQCNSLNFREFQFAQAMFFAIEEINNSSELLPGVSLGYEIYDTCGSIAKSVEVALALINGNDDVSLDSEAPCTRPAQVQAIMGETSSSPSTAIATITGPFKIPLISHFSTCACLSDKTKYPSFLRTIPSDYYQSRALAQLVKHFGWTWVGAVRTNDDYGNNGMATFTETAQQLGICLEYSLAFFRTDPLEKILKIIEVIKSSTSKVIIAFLSHMDMDVLIHELSQHDMTGYQWVGSESWIFDSQIAAVDKNHILVGAIGLSIPKAHVTGLKEFMFDVKPLNSSNNNLFTEFWEALFSCKFKQIESDKIQRVCTGQEDLAEVKNSFTDMSLMPIFNNVYKGVYAVAHALHTVLHCNQTCDTSVPLDPLQILQQIQRIYFRTKEGDEVYFNKNGDPAAKYEIINWQPRENNAVDFVTVGLYDASLPPDKQLNLNLNKSLIWTQNTQQVPVSVCSEKCSPGTRKVLQKGKPVCCYDCIRCAEGEMSNITDSTTCMRCPYEFWSNENRDACIKKEAIFLSYEEIMGALLTAASLFGTCITTIVAMIFFKNRKTPLVRANNAELSFLLLFSLTLCFLCSLTFIGQPSDWSCKLRHTAFGITFVLCISCVLGKTMVVLMAFKARLPGNNVMKWFGPTQQRLSVLGFTLIQVIICILWLTISPPFPMRNLREFKDKIILECALGSSVGYWAVLGYIGILAMLCFLFAFLARKLPDNFNEAKFITFSMLIFCAVWITFIPAYVSSPGKFSVAVEIFAILASSFGLLICIFFPKCHIILLKPEKNNKKCMMGKG
>LOCXPOlfC18.104.HIT1.OlfC.2R.861.ANF_receptor.exons6.LR738546.1.Neostethus_bicornis
MLLIANMLSSLVLVVIGEKPPCETYGTKELPEFSKEGDINIGGIFSFHQTPVTANQTLEINPAAVQCEGLDLGELKYAHTMMFAIEEINNSSELLPDVKLGYRIFDSCPSIPLSIRASLNLMNKFETEESSCDKFSSVHAVIGDTTSTSTIDIARTLGPFNIPVISHSATCACLGNRRDFPSFFRTIPNDIYQSQALAKLVKHYGWTWVGAIRTNNDYGNGGMATFLEAAQKEGVCVEYSVAIYRTDPLQHFLDVVDIIKRSTSKVIVAFVDGTDLDILLKELYVQNVTGFQWVGSEGWITYRFIASPINYAVVQGAVGFAALNAHIPGLQEFLTNSKPSTTPGNQGLVEFWETRFGCDLSSKPYAHGQDCFATCKGTETLWNIDTPFTDVSDASLLNNVYKATYAVAHALNMLFTCKNGLGPFENNTCAEKGNVRPWQVLHYLTQVNFTTKTGEDVFFDDLGDPVARYALVNWQMDATGYIQFETIGDYDASRPDGEQFEMRDGIQAFWAGENFEVPRSICSESCLPGTRRAFVKGKPICCFDCISCADGEFSNSTNAVKCHKCPPEHKSNEERNRCDMKDIEFLTFTEILGVLLVVFSVFGTCLALTVTLIFFYHRQTPLVRATNSELSFLLLFSLSLCFLCSLTYISQPTEWSCMLRYTAFGITFVICMSCMLGKTIVVLIAFRATLPGSNVMKWFGPVQQRLSVLAFTFIQVLICILWLTINPPFPYKNSEYYKDKIILECALGSAVGFWAVLGYIGFLAMFCFILAFLARKLPDNFNEAKFITFSMLIFCAVWITFIPAYVSSPGKFIVAVEIFAILASSYGILCCIFLPKCYIILLKPEKNTKKYLMGKGNSKSI
>LOCXPOlfC19.106.HIT1.OlfC.2R.854.ANF_receptor.exons6.LR738546.1.Neostethus_bicornis
MCECICVVLLFKIVTGAFGAEDDIAVCEILGSPEFPLLSKKGDITIGGAFSIHSQISKPLMSYTDIPEPLRCSSINLREFRFAQTMMFAIEEINNSTILLPDINVGYKIFDSCASTITSTRAVMGLMNGQERTVGKTCTGQSSVHAVIGTSESSTTVLMLQISGPFQIPVISHFATCACLSNRKKYPSFFRTIPSDYYQSRALAKLVKHFGWTWVGAVRSDNDYGNNGMATFITAAIQEGVCVEYSEAISRTGSREQVERVVRVIRKGTARVLVAFLAYDEMDVLLEEALKQNLTGLQWVGSESWITSGHLAKKKYSGILAGSLGFAIRKAKIPGLKDFLLQVNPGQEPQNNLLKEFWEETFGCSFQSNTNGTNQCSGSERLHDMSNAFTDVSELRISNCVYKAVYAVAHALHNMLNCGQSDKAVNQSCNLGNYFEPKQVVNHLQNVNFTLHSGERVYFDEKGDPTATYELVNWQKNLEGDTVFVAVGSYDASLPSGKEFTMNGINMTWAADSTKRPRSVCSETCLPGFRQASIKGKPICCFSCVPCAAGEISDPKNSAECSRCPLDFWSNEDHSKCVQKVIEFLSYGETMGALLAAFSLFGAILTLMVMCVFFKFRHTPLVKASNSELSFLLLFSLTLCFLCSLTFIGQPTEWSCMLRHTAFGITFAMCISCILAKTVTVLMAFKASRPGNTVLQCSAPLQRTSVLSCTLLQVVICILWLTLSPPFPHKNTALVSDRIVLECDIGSPVGFWAVLGFIGLLAVLCFVLAFLARKLPDNFNEAKFITFSMLIFSAVWITFIPAYVSSPGKFTVAVEIFAILASSFGLLFCIFAPKCCILVLKPERNTKNHMMGRS
>LOCXPOlfC20.113.HIT1.OlfC.2R.853.ANF_receptor.exons6.LR738546.1.Neostethus_bicornis
MCECICVVLLFKIVTGAFGADHDIGVCEILGSPEFPLLSKKGDITIGGAFPIHSQISKPSMSYTDIPEPLRCSSINLREFRFAQTMMFAIEEINNSTILLPDINVGYKIFDSCASTITSTRAVMGLMNGQERTVGKTCTGQSSVHAVIGTSESSTTILLLQISGPFQIPVISHFALCACLSNRKKYPSFFRTIPSDYYQSRALAKLVKHFGWTWVGAVRSDNDYGNNGMATFITAASQEGVCVEYSEAISRTGSSEQVERVVRVIRRGTARVLVAFLSQSELDVLLEEALKQNLTGLQWVGSESWITSGHLAKKKYSGILAGSLGFAIRKAKIPGLKDFFLQVNPGQEPQNNLLKEFWEETFGCSFQSNTNGSNQCSGSESLHDMSNAFTDVSELRISNCVYKAVYAVAHALHNMLNCGQSDKAVNQSCNLGNYFEPKQVINHLQNVNVTLHSGERVYFDEKGDPTATYELVNWQKNLEGGTIFVAVGSYDASLPSGKEFTMNGINMTWAGDSTKRPGSVCSEACLPGFRQASIKGKPICCFSCVPCAAGEISDPKNSAECSRCPLDFWSNEDHSKCVQKVIEFLSYGETMGALLAAFSLFGAILTLMVMCVFFKFRHTPLVKASNSELSFLLLFSLTLCFLCSLTFIGQPTEWSCMLRHTAFGITFAMCISCILAKTVTVLMAFKASRPGNTVPQCSAPHQRTSVLSCTLLQVVICMIWLTLSPPFPHKNTALVSDRIVVECDIGSPVGFWAVLGYIGILAALCFVLAFLARKLPDNFNEAKFITFSMLIFSAVWITFIPAYVSSPGKFTIAVEIFAILASSFGLLFCIFAPKCYILLLKPERNTKNQMMGR
>LOCXPOlfC21.116.HIT1.OlfC.2R.853.ANF_receptor.exons6.LR738546.1.Neostethus_bicornis
MSVCTCLTFLLLVFMGVLALDDDSASCAMMGSAEFPLLSKEGDITIGGAFSIHDYISKPSFSLTDPPQPLKCFGINLGEFQFAQTMMFAIEEINNSSVILPDIKVGYKIFDSCASTLSSTRAVMGLMNGQERTVGKTCSGQASVHAIIGASESSTTIVMLQTAGIFQIPMISHFATCACLSNKKEYPSFFRTIPSDYYQSRALAKLVKQFGWTWVGAVRSDNDYGNNGMATFITAAIQEGVCVEYSEVISRTGSTEQVERVVRVIQRGTARVLVAFISQTELDALLEEALKQNLTGLQWVGNESWITLAKLADRKYSGILAGSIGFAIRKAKIPGLKDFLLQVNPSQEPQNNLLKEFWEETFGCSFQSNTNRTNQCSGSERLHDMSNVFTDVSELRISNCVYKAVYAVAHALHNMLNCGQSDKAVNQSYNLGNYLDPEQVVKHLQNVNFTLHSGEKVYFDEKGDPAATYELVNWQKNLEGDTVFVTVGSYDASLPSGKEFTMNGINMTWAGDSTKRPRSVCSETCLPGFRQASIKGKPICCFTCVPCAAGEISDPKNSAECSRCPLDFWSNEDHSKCVQKVIEFLSYGETMGALLAAFSLFGAILTLMIMCVFFKFRHTPLVKASNSELSFLLLFSLTLCFLCSLTFIGQPTEWTCMLRHTAFGITFAMCISCILAKTVTVLMAFKASRPGNTVLQCSAPLQRTSVLSCTLLQVVICLLWLTLYPPFPYKNTALVSDRIVLECDIGSPVGFWAVLGYIGMLAALCFVLAFLARKLPDNFNEAKFITFSMLIFSAVWITFIPAYISSPGKFTVAVEIFAILASSFGLLFCIFAPKCYILLLKPERNTKNHMMGR
>LOCXPOlfC22.118.HIT1.OlfC.2R.836.ANF_receptor.exons6.LR738546.1.Neostethus_bicornis
MLLTVTGLVMMVYLTAGGRAEEDVHLCQILQSPEFPLLHKKGDVMIGGAFPIHSKLIQPPRSFTEKPGPLKCSSIDLRVFRFAQTMIFAIQEINKSKMLLPNVTIGYRIYDSCGSTLSAMRATMALMNSDELSSGENCSGQSHVHAIIGESESSLTIVLSRTVGPFKIPVISHSATCECLSNRKEYPSFFRTIASDLYQSRALAQLVKHFGWTWVGAVNSNSEYGNNGMAIFLAAAEEEGVCVEYSEKFHKDEPDKLLKVIEVIQKSTARVIVAFMANVEMNNLLEQLSLHNITGRQFVGVEAWITANSLLTPSSFDVLGGSLGFAVPKVNISGMKDFFIRDFWETEFPCNNTNKNTSTENCKNIQDLIALKANEKDVDELRYPANIYKAIYAVASSIHNILKCSDDLHCGNAAEIEPWQVVESLKQVNITTKNGDRVWFDSSGAAVARYEVVNWQRGYDGSIFFKPVGYYDASLPPGQMFVLNMEDIMWPGGGKELPVSVCSKSCRPGTRKVLQKGKPICCYDCVPCPLGEISNITDSNDCTKCPEEFWSNQNRNACVMKMSEFLSFSDVMSKILVFFTLLGVLLTLTAATLFTINRDTPLVKANNSELSFLLLFSLSLCFLCSLTFIGQPSKWSCMLRHTAFSITFVLCISCILGKTIVVLMAFKATLPGSNVIKWFGSVQQRLSVLSFTLIQIIICVLWLTIKPPFPFKNVSIYDDRIILECALGSSVGFWAVLGYIGFLAICCFVLAFLARKLPDNFNEAKYITFSMLIFSAVWITFIPAYVSSPGKFTVAVEIFAILASSYGILFCIFAPKCFILTIRPELNTKKHILGKI
>LOCXPOlfC23.123.HIT1.OlfC.2R.836.ANF_receptor.exons6.LR738546.1.Neostethus_bicornis
MLLSVTGLVMMVFLISGGRAEEDIYLCRILQSPEFPLLHKKGDVMIGGAFPIHSKLIQPPRSFTEKPGPLKCSSINLRVFRFAQTMIFAIQEINKSKMLLPNVTIGYRIYDTCGSTLSAMRATMALMNSDELSSGENCSGQSHVHAIIGENESSLTIVLSRTIGPFKIPVISHSATCECLSNRKEYPSFFRTIASDLYQSRALAQLVKHFGWTWVGAVNSNSEYGNNGMAIFLAAAEEEGVCVEYSEKFHKDEPDKLLKVLEVIQKSTARVIVAFMANVEMNNLLEQLSLHNITGRQFVGVEAWITANSLLTPSSFDVLGGSLGFAVPKVNISGMKDFFIRDFWETEFPCNNTNKNTSTENCKNIQDLIALKANEKDVDELRYPANIYKAIYAVASSIHNILKCSDDLHCGNAAEIEPWQVVESLKQVNITTKNGDRVWFDSSGAAVARYEVVNWQRGYDGSIFFKPVGYYDASLPPGQMFVLNMEDIMWPGGGKELPVSVCGKSCRPGTRKVLQKGKPICCYDCVSCPLGEISNITDSNDCTKCPEEFWSNQNRNACVMKMSEFLSFSDVISKILVFFTLLGVLLTLTAATLFTINRDTPLVKANNSELSFLLLFSLSLCFLCSLTFIGQPSKWSCMLRHTAFGITFVLCISCILGKTIVVLMAFKATLPGSNVIKWFGPVQQRLSVLSFTLIQIIICVLWLTIKPPFPFKNVSIYDDRIILECALGSSVGFWAVLGYIGFLAICCFVLAFLARKLPDNFNEAKYITFSMLIFCAVWITFIPAYVSSPGKFTVAVEIFAILASSYGILFCIFAPKCFILAIRPELNTKKHILGKI
>LOCXPOlfC24.125.HIT1.OlfC.2R.879.ANF_receptor.exons10.LR738546.1.Neostethus_bicornis
LFWRRRHLLMFGLFWNATFPYGSHQNQDSECHIFPNAMSLPVLEKKGDIILGGLFSLHDTVMEPNRSFTFLPLPTVCTRFNFRTFRWMQTMIFAIEEVNKDDKLLPNITLGYKIYDSCSTPHQALKAAMELMGSEKSLAIERKGVNDRSCQGTVPVVIGDGGSSQSLVVAHFLGVFNIPQISYFSSCACLSDKKKFPAFLRTMASDLFQVNALVQLVKHFGWTWVGVIAGDDAYGRGGANIFAEKVTKAGACIALHAIIPKSQDQDVISSIISNIKSSEVKVVLVFAVEQDAETLFDEALRKGLTGIQWLASEAWSTAAVLSTPRKYHHILQGTMGFAIRQAHIPGLQDFLLDLNPTSSNPDENPFLVPFWEEAFQCSLGLQDKTHEALRKPLCSGREELKNITNIYSDVSQLRISYNVYKAVYAVAHALKALRSCVEGAGPFPQQTCPDKNNILPWQLLTYIKQVNSLTLFGDEIKFDKNGDPVAIYDLVNWQITENGDMKFVTIGKFDETATSAHQNLQIQEENILWNGNQTKVPLSVCSTICPPGTRKAIRPNFPVCCHDCVACTAGEISNQTDAIECVQCSLEHWSNAERTTCIPKRIEFLSFDDPMGIILMVISFLGSFSTCIVLIIFFWHRNTPIVRANNSELSFLLLFSLTLCFLSSLTFIGQPSKWSCMLRHTAFGISFVLCISCILGKTIVVLIAFKATLPGSDIVKWFGTVQQRLIIAACTIAQVIICTVWLVVAPPTPHQLMPRESAVIIVMCEEGSEIAFALVLCYIGFLACLCLFLAFLARKLPDNFNEARLITFSMIIFCAVWIAFIPAYISSPGKYATVTEVFAMLASSYGLLGCIFVPKCYIILYKPEKNTRKHIMAKPPSGK
>XPLOC_49.2R.1.OlfC.2R.721.ANF_receptor.exons..Neostethus_bicornis
YDVRGFLLSQVMIYTIQKINQNTTSKIPNLTLGYSIYDTCADVCLAIRATLELLRNDSDPDKCFLPSDIHLALPEPQTKVVIGESSSEVSTAVARLTALASVPQVCLYTRFPTFLRTVSSDAFQTEGIYELVNKLNFKSVAIVGSDDEYGKYGSDRLEDIFNQKHICVEFVKILPGNFNQKSSKELVKTLNSSIAEAIILFTKAANVKMIMEEAIELNLNRTWIASDTWSTSTKIFMLENISRVGQVLGFIFKRNEVPGFKEYVKSMFNGSTNSFLEHYKNKYPTCVNNKTECFDELTSNINEGESYSLYLAVHVVAKSLRSLLRCDDEEIKKVNFTMDNTHVYFVDGDPRLGYDIIQWDFSASNISSIGEYWPDKEIKFSEKLLERMINTVKVSVFNCSKSCPPGHMLKPQRKKCCFDCVPCAEGEFSTFAGTSCQRCGKNEYSQEGFRNECIQYPEDFLHWDDPFSVILMCLACIAMMVTIKMTFTFVNNRTTPIVKAVGGYLCFVELVFLFFCFSLTFTFFGKPTSFSSCLGIPLFGVAFSICVSCILANLLQIMVGFNFELRIGSWIKKLNQRLAVVIIIPVIPVLLASLWLKIRPPTIVREIENNIVFSQCYVEVNGFFIAMIVYSAVLCIACFLFGIKGRQLPDLYKNSTLICASMVVILFIWLAFIPVFISLKGKYRPAVNCTAILISSGIILCCHLAPKCYIMIFRDELNNER
