# Supplementary material for: Expanded olfactory system in ray-finned fishes capable of terrestrial exploration
Source: BMC Biol. 2023 Jul 31;21:163. doi: 10.1186/s12915-023-01661-8 (PMC10392011; doi:10.1186/s12915-023-01661-8)
Supplement: Supplementary file 3 — Additional file 3: Data S1. Protein sequences and genomic coordinates of OLF genes. FASTA and General Feature Format (GFF) files containing the protein sequences and genomic coordinates for all identified OLF genes in this study. [file 12915_2023_1661_MOESM3_ESM.zip › PROTEINS/Oncorhynchus_gorbuscha.OLF_genes.fa]

>LOCXPDilaOR14.1-eta.309.242.HIT1.OR.1R.288.7tm_1.exons3.CM029860.1.Oncorhynchus_gorbuscha
GFLSVSPCLLFLYINTIMLYSLKSRPMFRETSRYILFGNLLFADTILLLTSQLLYILAVAGLFVIRYICVVIVLVAIFTSAVSPLNLSVMSLERYVAICYPLRHASIVTPRTTGVVIAVVWILCSLNTIIKLVMLLVLESMPLDQFMQEFCSTSELFHLKIHNQVDNVFISIVFMTVGFIIIYSYIAMMMVAKSASADKDMNSKARNTVLLHLIQLGLSLSSTLVPTIVSALKSRAMDKATQIEYIVFIILIILPRCLSPLIYGLRDKAFRHILMYHLTCGLRCAVEP
>LOCXPLeocOR3.49-delta.322.256.HIT1.OR.1R.278.7tm_4.exons1.CM029865.1.Oncorhynchus_gorbuscha
FTFLLFFITIFANISLMLVIYLESHLHKPMYIFLFNLAVNGLIGCLSVCPKIMDNLVNDIKDISHKGCLLQVFFSSVYATCAYVILAVMAYDRYVSICKPLQYHSIMTPSKVKMLVALVYFIPITMVAFQIFITSRLPVCSYNINKLFCDNLAVVKLSCVESALSNLYGICMIASLVVLPFVLNVLSYVKILLVCLKVSKESRTKAFNTCAPHLITFINFSTAIIFSVIYNRHSTVSKDVNVLISVQFILFPPLVHPIIYGIRTKEIRTCITKIIRTR
>LOCXPDareOR15.1-delta.330.260.HIT1.OR.1R.298.7tm_4.exons1.CM029865.1.Oncorhynchus_gorbuscha
IFTAYGPPGPLNYAAFFFTFLLFFITIFANISLMLVIYLESHLHKPMYIFLFNLAVNGLIGCLSVCPKIMDNLVNDIKDISHKGCLLQVFFSSVYATCAYVILAVMAYDRYVSICKPLQYHSIMTPSKVKMLVALVYFIPITMLAFQIFITSRLPVCSYNINKLFCDNLSVVKLSCVESALSNLYGICMIASLVVSPFVLVVLSYIKILLVCLKVSKESRTKAFNTCAPHLITFINFSTAIIFSVIYNRHSTVSKEVNVLIAVQSILFPPLVHPIIYGIRTKEIRTCITKIIRSRIFS
>LOCXP_EluciusE.174.HIT1.OR.1R.331.7tm_4.exons6.CM029866.1.Oncorhynchus_gorbuscha
MSYLTSDPNQTENTDPIIRPPYFFISGFIDIPHMDYYYIFLCFVYIISLVGNTFVMMVIYMDNSLHSPKYVAVFNLAFADVCGSTAMVPKLLDMFLFSRQLISYNQCLTSLFFIFLFLTMQSFNLTILSYDRLVAICCPLRYHMMVTHRSMFQLMGAAWAFAVFLMLLAVCLITRLSFCRSLVINSYYCDHGPLFRLAAPCSDVVPNIVISYLNPCIVLYFPMVFIISSYICITHALFTITLPQDRVRALKTCTSHLILVAIFYLPVNITYLLHPIIPTNSRIINLSLTSVLPPMLNPIIYVLKTEEFKESAKKLLTKRRAQRAVVPIQST
>LOCXPSichOR6.1-kappa.319.178.HIT1.OR.1R.284.7tm_1.exons1.CM029867.1.Oncorhynchus_gorbuscha
DYTYVRVCASTIAFITLAFFNIVINWTILREDRLRGHARFVLVFHLLVSALVYFGMCSVFYLQIYFDTRPVASICVAMITVLITSASNILLTLTAMSLDRYFAVCHPLWYSSVWQWPWLVGLLTWGLALVIPLTLLSKTEMLGSDTNVECGREQLKKGGLEKILLISVCTALILYSYVRILFEGRRLGVMNRRNMVGCKTLALHGTQLAVYILPNFMNFVLTVLQKQGHIQPGTKELSAVVSFAFFSLAQCVAPIVYGLRKEELLEQVHRRFPCCSRHLKTVLG
>LOCXPSichOR6.1-kappa.319.182.HIT1.OR.1R.298.7tm_1.exons1.CM029871.1.Oncorhynchus_gorbuscha
DYTYVRVCASTVSFIILAFFNIVINWTIVREERLRGHARFVLVFHLLMSALVYFGMCSVFYLQIYLGARLVASICVAMVTVLITSASNILLTLTAMALDRYFAVCHPMKYSSVWHWPWLVGLLTWGLALVIPLTLLPKTELDATGPNGECGREQLKKGELKKILLISVCTILILYSYVRILFEGRRLGVINRRNSVGCKTIALHFTQLAVYILPNFVLIVIQKQEHLQSGTKELSAVVSFAFFSLAQCIAPIVYGLRKEELLEQVHLRFPCCSRHLKSVLEWTVRATTPRLHPQPRYV
>LOCXPOR1.105.HIT1.OR.2R.301.7tm_1.exons1.CM029848.1.Oncorhynchus_gorbuscha
NVSEPLTHLQLQVMRLATTEERIFKTFLVLGIHVVFIYINLAMLFTLWSKPSFRHTARYILFAHMLFNDTIHLAITLALYMLRNFYMFVVSVACAFMVLLSSCTFVNAPLNLAVMSLERYTAVCFPLRHSELATPGRTQLAVGLVWALGVINVLIDVCALFLKEPSFFLSPVLCTVEHLQTAGWQREKGVALNTLLFVTVTAVLVYTYVAIMLEARSASSSEPGSAQRAMRTILLHALQLGLSIMSFMYVVLESLLAKLPPAIYTQMRFINFMVVLILPRCLSSLIYGLRDKTFRSAFRQH
>LOCXPOR2.123.HIT1.OR.2R.303.7tm_4.exons1.CM029848.1.Oncorhynchus_gorbuscha
MDNTSVTVFTMTAYAVMENNKYLQFSIFMLLYILIISFNLLLIAVICCQGALHQPMYVFICNLAANGLYGSTGFLPSTLILLLSETYEISLPWCLIQIYWVHTYAAVEFHILAVMGYDRYVAICHPLHYHSIMSIPKMCKLIALAWLYPFSLFLMYFGFTLRLRFCGRFIHFKLFCVNFELVKNACSTTSYHSIVGLVLMAFIMIPQLLMIIFSYAHIFRVCLKSSKESQVKALKTCIPHLLSVINYSIGGFFEIAQSRFNMSGTSFMVRIIMSLYYTLLTPLINPAIYGMANQAIRTHVLKI
>LOCXPOR3.134.HIT1.OR.2R.308.7tm_4.exons1.CM029848.1.Oncorhynchus_gorbuscha
MENHTYNELVLLLEGLNVTHQSSYPAFIILLVIYIFTMVANISLAVVICMERSLHQPMYILLCNMSFNDALSITTFIPRVLSDIFKASGERYITYVECAIQAFCGHMFAATGHTILMIMAFDRYMAICNPLRYASIMNNKMLVKLCVFAWGVAFLIVAVLIGLSVRLSRCRSKVFNPFCDNASLFKLSCESVFINDIYGLFFTALLFIASIGTVALTYIRITMVCVRSKSKSLNSKALNTCFTHLAVYLIMLMTGFIIVFLHRYPQWSNHRKLASIIFSLVAPCLNPIIYGLQSKEIYKVVKKMFQSK
>LOCXPOR4.145.HIT1.OR.2R.301.7tm_4.exons1.CM029848.1.Oncorhynchus_gorbuscha
MENHTFSMDLLKLEGVKVIYQSTYPAFILLLIIYIVTMVANIGLTVLICMERSLHHPMYILLCNMSFNDALSITTIIPRVLFDILTPRSDRYITYNECFTQAFLGHWFGSNFHTILMIMAFDRYLAICNPLRYATIMNNKMLVKLCVFAWVVSLVFVAVLLGLTLRLSRCRSEIINPWCDNASLFKLSCESVLINNIYGLFFTTIFFIASMGSVALTYIRITMVCVRSKSKSLNSKALHTCFTHLAVYLIMLMTGFIIVFLHRYPEWSDHRKLASIMFYVVPPALNPIIYGLQSKDIRKLV
>LOCXPOR5.157.HIT1.OR.2R.312.7tm_4.exons1.CM029848.1.Oncorhynchus_gorbuscha
MENHTYPKNMFLLEGLKVTQQSSYPAFILLLIIYIFTMVSNIGLILLISMERSLHQPMYILFCNLPLNDALGATVIIPRLLSDIFVASAERYINNVACAIQAFCAHMFGTTSHTILIIMAFDRYVAICNPLRYATIMTNRMIAKLTFFAWGSAFLLVGVLLGLTLSLSRCRSEIFNPFCDNASLFKLSCESVIINNIYGLIFTILLLGSSIGSVTLTYLKIAMVCVRNKNRVLNSRALQTCSTHLSVYIIMLVSGFIIIFLHRFPQWADHRKLSAILFHVVPPWLNPIIYGLQTKEIRQKIFNKFQNNKVTV
>LOCXPOR7.207.HIT1.OR.2R.284.7tm_4.exons2.CM029848.1.Oncorhynchus_gorbuscha
LRSYQAHWPRGMNSTQSSPVAFFIIQGLASLGEKKMVLFIIFLLAYTVILGGNIMIIYLVRTDPKLGSPMYFFLHNLSIVDMIYTTVTIPNMLSGFLTEVKTVSVPGCFLQMYCFIHMSVTGRALLTAMAYDRYVAICNPLRYAAVMTRPVCLLLIIGAWTFGAICTFPTTSMAVQRSYCGPNVVRHCWCDPSSVRLLVCGDTQVDNIVSLSSALVALLTTGVLILTSYILICVKIAKMGAAERLKAFSTCAAHLTVVSISYSSASFVYISYRVGNFSPEVTLL
>LOCXPOR7.106.HIT1.OR.2R.284.7tm_4.exons2.CM029848.1.Oncorhynchus_gorbuscha
LRSYQAHWPRGMNSTQSSPVAFFIIQGLASLGEKKMVLFIIFLLAYTVILGGNIMIIYLVRTDPKLGSPMYFFLHNLSIVDMIYTTVTIPNMLSGFLTEVKTVSVPGCFLQMYCFIHMSVTGRALLTAMAYDRYVAICNPLRYAAVMTRPVCLLLIIGAWTFGAMCTFPNTSMAVQRSYCGPNVVRHCWCDPSSVRLLVCGDTQVDSIVSLSFALVALLTTGVLILTSYILIGVKIAKMGAAERLKAFSTCAAHLTVVSISYSSASFVYISYRVGNFSPEVTLL
>LOCXPOR8.112.HIT1.OR.2R.318.7tm_4.exons3.CM029848.1.Oncorhynchus_gorbuscha
MAHEQSVLVSSNATFVRPSYFYINGFENIPHIKYYYVFLGLVYAVTVLANSFIMTVIYLARNLHTAKYVVVFNLAATDLCGSTALIPKLIETFLFEKQYISYEACLSSMFFVYVFMTMQSLSLLTLAYDRFVAIVFPLRYHVIVTRTAMVVILVILWLFTLALISFTVSLITRLSFCGSLAIKSFFCDHGPTYALSCNNNSLNNIMAWVCFLVVMCVPIVLIVLTYFCIAIALIRIATGEERGKAMRTCTSHLILVAIFYLPMVGNNIAAVVSYIHPNARIINNSLTQTLPSMLNPIIYSLRTEEVMEAIRKLYKRST
>LOCXPOR9.113.HIT1.OR.2R.329.7tm_4.exons6.CM029848.1.Oncorhynchus_gorbuscha
MSSLTSDPNQTDVNTIIRPPYFFISGFRAIPDMNYYYIFLCFVYIISLVGNTFVMTGIYVDRSLHSPKYIAVFNLAFTDVCESTALVPKLLDMFLFSRQLISYDQCLTSLFFVFLFITMQSFNLTILSYDRLVAICCPLRYHMMITHRSMLQLTGAAWAFSVLMVLISVCLITRLSFCRSLVINSYFCDHGPLFRLAVPCSNVVPNQMMAYLNPCIVLYLPMIFIISSYICITHALFTITLPQDRLRAIKTCTSHLILVAIFYLPVILTYLLQSLIPTNARIINLSLTSILPPMLNPIIYVLKTEEFKVSAKKMLRRGAQRAVTQVKPT
>LOCXPOR10.115.HIT1.OR.2R.329.7tm_4.exons6.CM029848.1.Oncorhynchus_gorbuscha
MSSLTSDPNQTDVNTIIRPPYFFISGFIAIPDMNYYYIFLCFVYIISLVGNIFVMTGIYVDRSLHSPKYIAVFNLAFTDVCESTALVPKLLDMFLFSRQLISYDQCLTSLFFVFLFITMQSFNLTILSYDRLVAICYPLRYHMMITHRSMLQLTGAAWAFSVLMVLISVCLITRLSFCRSLVINSYFCDHGPLFRLAAPCSNVVPNIAMSEINPCIVLYLPMIFIISSYICITHALFTITLPQDRLRAIKTCTSHLILVAIFYLPIIFTYSLYTIIPTNARIINLSLTSILPPMLNPIIYVLKTEEFKVSAKKMLRRGAQRAVTQVKPT
>LOCXPOR11.116.HIT1.OR.2R.304.7tm_4.exons6.CM029848.1.Oncorhynchus_gorbuscha
GDENYTRVSEFVIVGFPGLHPSFFHLVAWFFFCVYVTTVVGNFLLVVLFALEHSLQKPMYIIMLSLALSDIGFATVALPNLIARWWWNDGRISFHTCMFQEQMIHYFGTLNSLIMLTMAMDRYLAICHPLRYPMLMTNRTMSGLTVFSWISAQVAPGIVTIDFSRKVSFCGPNRILHVYCDAIALTRLSCSNMVAINNSSYGLAMFVLLVPLSLIIFSYISIIVTVMRMANAQGRRKTFSTCGTQGCLILIYYIPRFIVYSTPYMPNVTITPDLRVCLSLIYSLFPPVANPFIYCFRTKEIRTI
>LOCXPOR12.119.HIT1.OR.2R.327.7tm_1.exons1.CM029849.1.Oncorhynchus_gorbuscha
ENGTDDNHIFDLGGCLFLSIMPSDTEVNVLICVFLMLTILSLALNGFTLLGLGRSEDLSWEPRYALLKNLILSDIVQTINLGPFVTHCLWQRRTMNFDTWCLIQYFTGSACIFCTLITITCMAIERYLYVCHAIHYLSILTPLRLRLTISLTWVLSISVGCINITLLHLGEGGYGTATSGLICEPDTVERHMGFPRAAAITRKLVGFIITLLCLLSYFFAYVRMYQDARNAVVPFNTVNTRARNTVLFYCGMLFLQLLPMFLKITSDALWELEGTGAMMAPLTTLSGAGTSLSAGTLHISLLALILVPPCINPLIYGLRNWEVRQAL
>LOCXPOR13.120.HIT1.OR.2R.323.7tm_1.exons1.CM029851.1.Oncorhynchus_gorbuscha
MNSSAGLLGNMSYALQIFERDTFTTAFMKNLIMVLVWFSLSYINSIVVATFFMNRVFYGNPRYILFIHMVINDAIQLTVTITLFVLSYIFYTINVSFCCFFILVAVFTTRTSPVNLAGMAIERYISICNPLRHAQICTARRTYTLIGFIWFICVVPDITDLFVTLATESLSFFHTRVFCLRQNVFKDPILTYKRQAFDTIYFSCVFFTLVYTYLRILFVARVLSSEKQSAQRARNTILLHGGQLLMCMMSYTSPTVETVLRFLLPGHILEIRFANYLIVYILPRFLSPIIYGVRDKEFRKYLKRYFVSNRCKGMSHQVNHSEE
>LOCXPOR14.121.HIT1.OR.2R.337.7tm_1.exons1.CM029851.1.Oncorhynchus_gorbuscha
FSIKKMNSTASLLDMNFTSQMSVGGGGYPKDSFSTALTKNIVAMLVWLALSFINVSMVHTFLKHNFFYEDPRYIMFIYMVINDALQLTLVTALYVVSYIFLKINASVCCLLVMTAVLTTRSTPLILAGMAVERYLSICFPLHYGHTCTVSRTIALIVVILFLTVAVPLTDLLVTLIKEPLGFFRTSIFCDHSLIFRDRSIYYKNAVFDSIYFSFVTLTLLYTYCKIMLTAHAASTDLVSIKRARNTVLLHGVQLLLCMLAFVVPSLQAALIALFPQFVLEIRYIFFLLVYIIPRFLSPMIYGFRDEKFRKYWARYLTCRRNNISRLWPAMKVNLNFR
>LOCXPOR15.122.HIT1.OR.2R.302.7tm_1.exons1.CM029851.1.Oncorhynchus_gorbuscha
MDNFNDAFIKNFTTIALGVIINYINGTFVYIFFKSHIFYSDPRYILYIHLVINDMIMLSFAVMLQVITYALPYGLNMFVCCMMLVITSTTNRNSPLNLAGMAIERYIAVCKPLHHIQICTVRRTYILICLIWSVAVIPALSNIIIVLATKPFTIFSTGVLCYNNAVYGSPYHEATSTAVHIVNLSFVFLTLFVTYFKVLFAAKAAITDPASARKARNTILLHGVQLLFCMLGYITPLTNMILLSLFPNKRTTILFSNFLFTNVLPRLLSPVIYGLRDQKFAKYMRVYYSCKQYDIQIKPTEV
>LOCXPOR16.124.HIT1.OR.2R.314.7tm_1.exons1.CM029856.1.Oncorhynchus_gorbuscha
DLGGCLFLFIMPFDAVVNVLVFVFLMLTILSLAVNGFTWLGLGRSEDLSWEPRYTLLKNLILSDMVQTINVGPFVTQCLLQRSTMNFNTLCLLQYFTGSVCIFSTLITITCMAIERYLYVCHAIHYLYILTPLRLRLTIGLTWVLSISLVCVNFTLLHQGEGEYGTATSGLICEPDTVERHMGFPRAAAITRKLLGFIFTLLCILSYCFAYVRMYQDARNAVVLFNTVNTRARNTVLFYCGMLFLQLLPMFLRITSDALWELEGTRAMMTALSGAGTSLSAGTLHISLLILIMVPPCINPLIYGIRNWEVRQAL
>LOCXPOR18.125.HIT1.OR.2R.306.7tm_4.exons1.CM029859.1.Oncorhynchus_gorbuscha
MNSTQLTSFILAGYSDIGHLKYLYFIILTVLYVSIVFANTVLIVVICMERSLHEPLYLFLCSLFVNDLYGSTGLFPALMTHLVSDDHTVSTVCCYLQIFVLYTYGSIEFSNLAAMSYDRYLAICYPLQYNVIMTPNRVCILICVIWLYSFAKFSIQLSLTIRLQLCGNVIDKVYCDNYLVVKLACSTSDTTVNKIYGLCGIVLSVTVPLITIVLSYIKILSICLKSSIETRQKAFSTCSPHLASLLNFSFGCFLTLLQSRFDSPMRNVPTVLHTILSVYYLMCQPLLNPIVYGVRMAKIRQACNNI
>LOCXPOR18.126.HIT1.OR.2R.306.7tm_4.exons1.CM029859.1.Oncorhynchus_gorbuscha
MNSTQLTSFILAGYSDIGHLKYLYFIILTVLYVSIVFANTVLIVVICMERSLHEPLYLFLCSLFVNDLYGSTGLFPALMTHLVSDDHTVSTVCCYLQIFVLYTYGSTEFINLAVMSYDRYLAICYPLQYNVIMTPNRVCILICVIWLYSFVKFTIQLSLTIRLRLCGNVIDKVYCDNYLVVKLACSTSDTTVNNISGLCGIVLTVAVPLITIVFSYIKILTICLKSSMETRQKAFSTCSPHLASLLNFSFGCFLTLLQSRFDSPMRNVPTVLHTILSVYYLMCQPLLNPIVYGVRMAKIRQACNNI
>LOCXPOR19.127.HIT1.OR.2R.302.7tm_4.exons1.CM029859.1.Oncorhynchus_gorbuscha
MENSTQVKLFYLFGLQETLNNKSVYFTLSLVTYLLIITVNLTLIITIIQEKGLHEPMYIFLCSLCINGLYGTAGFYPKLLLDLQSDVQVISYGGCLTQAYVIYTSVTCEMSILTVMSYDRYVAICRPLLYHNIVTSLTVRKLLLLSWCYPLFISLIALSLTVRIPLCGSRIDKIFCDNPSILKHACLPITINQIWSRCLIVVHVLQLLYIVFSYCQIVRTCVKSSKGRIKFTQTCVPHLITIFIFITVTLFDNLQGWNNVNITLNIRNAMAVQFLVIPPVLNPVIYGLNLKQIRRAVFRKCN
>LOCXPOR20.130.HIT1.OR.2R.302.7tm_4.exons1.CM029859.1.Oncorhynchus_gorbuscha
MENSTQVKIFYLFGLQETFNNKSVYFTMSLITYLLIITVNLTLILTIIQEKGLHEPMYIFLCSLCVNGLYGTAGFYPKFLLDLQSDVQVISYGGCFTQTYVIYTSVMCEMSTLTVMSYDRYVAICRPLLYHNIVKSLTVRKLLLLSWCYPLFIGLISLSLTVRLPLCGSRIDKIFCDFPSILKHACFSITINQIWSKCLVLVHVLQLLYIVFSYCQIVRTCVKSAKGRIKFTQTCVPHVLTIFIFITVTLFDHLQGWNNVNITLNMRNAMAVQFLVIPPVLNPVIYGLNLKQIRRAVFRKCN
>LOCXPOR21.131.HIT1.OR.2R.302.7tm_4.exons1.CM029859.1.Oncorhynchus_gorbuscha
MENSTQVKFFYLFGLQETFNNKSVYFTLSLITYLLIITVNLTLIITIIQEKGLHEPMYIFLCSLCINGLYGTAGFYPKFLLDLQSDVQVISYGGCFTQTYVIYTSVMCEMSTLTVMSYDRYVAICRPLLYHTIVTSLTVRKLLLFSWCYPLFIGLIAVSLAVGVPLCGSRIDKIFCDIPSILKHACLPITINQIWSKCLVLVHVLQLLYIVFSYGQIVRTCVKSAKGRIKFTQTCVPHLLTIVIFITVTLFDNLQGWNNVNITLNMRNAMAVQFLIIPPVFNPVIYGLNLKQIRRAVLIKCN
>LOCXPOR23.132.HIT1.OR.2R.302.7tm_4.exons1.CM029859.1.Oncorhynchus_gorbuscha
MENSTQVKLFYLFGLQETFNNKSVYFTLSLITYLLIITVNLTLIITIIQQKGLHEPMYIFLCSLCINGLYGTAGFYPKFLLDLQSDVQVISYGGCLTQTFVIYTSVMCEMSTLTVMSYDRYVAICRPLLYHTIVTSLTVRKLLLLSWCYPLFIGLIVVSLAVRVPLCGSRIDKIFCDIPSILKHACLPIPINQILNKFVIMVHVLPILFIVFSYCQIVRNCVKSDKGRIKFTQTCVPHLITIFIFITVTLFDNLQGWNNVNSTLNMRNAMAVQFLVIPPVFNPLIYGLNLQQIRRAVFRKCN
>LOCXPOR23.133.HIT1.OR.2R.302.7tm_4.exons1.CM029859.1.Oncorhynchus_gorbuscha
MENSTQVKLFYLFGLQETFNNKLVYFILPLITYLLIITVNLTMIITIIQEKGLHEPMYIFLCSLCINGMYGTAGFYPKLLLDLQSDVQVISYGGCLTQAYVIYTSVMCEISTLTVMSYDRYVAICRPLLYHTIVTSLTVRKLLLLSWCCPLFIALIAVSLTVRIPLCGSRIDKIFCDIPSILKHACLPITINQNLNKFVIVVNVLQILFIVFSYCQIVRTCVKSAKGRIKFTQTCVPHLITIFIFIAVTLFDNLQGWNNVNSTLNMRNAMAVQFLVIPPVFNPVIYGLNLQQIRRAVFRKCN
>LOCXPOR24.135.HIT1.OR.2R.303.7tm_4.exons1.CM029859.1.Oncorhynchus_gorbuscha
MENSTQVKLFYLFGLQETFNNKSVYFILSLITYLLIITVNLTLIMTVIQEKGLHEPMYIFLCSLCVNGLYGTAGFYPKLLLDLQSDVQVISYGGCLTQAYVIYTSVVCEISTLTVMSYDRYVAICRPLLYHTIVTSLTVRKLLLFSWCYPLFAGLISLISAVRIPLCGSRIDKIFCDIPSMLKHACLPITINPILNKCIIVVHFLQILFIVFSYCQIVSTCVKSAKGRIKFTQTCVPHLITMVIFITVTLFDTLQGWNSNVNITLNMRNAMAVQFLVIPPVFNPVIYGLNLHQIRSAVFRKCN
>LOCXPOR25.139.HIT1.OR.2R.303.7tm_4.exons1.CM029859.1.Oncorhynchus_gorbuscha
MENSTQVKIFYLFGLQETFINKSVYFTLSLITYLLIITVNLTLILTIIQEKGLHEPMYIFLCSLCINGLYGTAGFYPKLLLDLQSDVQVISYGGCFTQAYVIYTSVMCELSTLTVMSYDRYVAICRPLLYHTIVTSLTVRKLLLLSWCYPLFIALIAVSLAVRVPLCGSRIDKLFCDIPSILKHACLPITINQNLNKFVIVVHVLQILFIVFSYCQIVSTCVKSAKGRIKFTQTCVPHLITMVIFITVTLFDTLQGWNSSVNITLNMRNAMAVQFLVIPPVFNPVIYGLNLQQIRRTIFRKCN
>LOCXPOR26.140.HIT1.OR.2R.301.7tm_4.exons1.CM029859.1.Oncorhynchus_gorbuscha
MENSTQVKMFYLFGLQETNNKSVYFILPLITYLLIITVNLPLIITIIQVKGLHEPMYIFLCSLCVNGLYGTAGFYPKFLLDLQSDVQVISYGGCFTQAYVIYTSVMCELSTLTVMSYDRYVAICRPLLYHTIVTSLTVRKLLLLSWCYPLFIALIAVSLAVRVPLCGSRIDKIFCDIPSILKHACLPITINQNLNKFVIVVHVLQILFIVFSYCQIVRTCVNSAKGRIKFTQTCVPHLITIFIFITVTLFDNLQGWNNVNSTLNMRNAMAVQFLVIPPVFNPVIYGLNLQQIRRAVFRKCN
>LOCXPOR52.143.HIT1.OR.2R.292.7tm_1.exons1.CM029859.1.Oncorhynchus_gorbuscha
RPLNDKVVIVQVFIGIFLCINSLMIVTFFKKEAFFTNTRYIFFAHSLICDSMFLALTDVLLLMSYSRVPMPGGLCIFLIVILETLTVATPLTLTAMSLERYIAICMPLHHSELSTPARAMRCILFIQALSSVKWIIVISILFSAVPLSFYTSLLVCSFEQMIVFSWQGHLSSALCQFYFLVMSVVIAFTYVKIMVAARAASSDSRKSTNKGLRTVILHGFQLLLCLIQFWCPMIESAIMKINLNVFIEVRYIDYIIFILAPRCLIPLVYGLRDKDFVVAMKYYALFGYSKKV
>LOCXPOR27.144.HIT1.OR.2R.306.7tm_1.exons1.CM029859.1.Oncorhynchus_gorbuscha
MQNLTDLPGNATNSQKSLSVIIKVCVVIPFFCIFLYCIVVMLHTFASHRHFLDNSRYILFAYMLINDTLQLLSSVLLFLFVMGNVKFAIVYCAPLLFFSTSTFQNTPLILAAMSLERYVAIFYPLQRPAAWRADRIWIIILSLWLVSCILPIVDFSLGEPQPGMNVLSTPVLCKTTVLNASPVQTLFKVSLNGLFFAVVAAIIMFTYMRILLETRKMRQDRASVGKAMHTVLLHGFQLLLCMIAFTHPVTESHITMQAGWLQEHISFFNYFCFILLPRFLSPLIYGLRDESLKGYMRRAVWCCSHR
>LOCXPOR28.146.HIT1.OR.2R.309.7tm_4.exons1.CM029859.1.Oncorhynchus_gorbuscha
NVSLFSDFLIHGGELGLKEIYTDLAIFLLVVYIMILIGNAMIITLVLLDSKLHTPMYIFLCNLSLTDIVITTSVLPKMISVCLWNDLSISFAGCFLQMHTYLAFQTTEGFLLCAMAYDRYVAICNPLRYNSIMTIKICVILASTAWALGLILPALNVILASQLPFCRNQIMYWFCDYPPIVTLSCLDTTMLIDLALACALFVMYVPFTVIIWSYCKIIKSVCKIATSEGRKKAFSTCSSHLIVVLTFYIAHSCVYISAKSYHIHPNVLILISIVNCILTPLVNPLVYSFRNKQIKDSVLKLLFSNKVIP
>LOCXPOR29.147.HIT1.OR.2R.309.7tm_4.exons1.CM029859.1.Oncorhynchus_gorbuscha
MDNNMSLPSHILHIQGFQLPQTFMYPIFFSLLFVYLALLVSNIGFLVAIITERSLHQPMYILFCNLSVNDLIGNTVLLPRLMADIVSTERFITYSQCVAQAFFSHTFGSASHMILIIMAFDRYVAICYPLRYTSIMTTKTVVTLSVSAWGASLVLVSVLLGLTIRLSRCSSIIQNAYCDNASLFKLSCENVSINNIYGLFFTVLLFTSSMGSIAVTYFRIAVICWTKKSKELNNRALQTCASHLVVYLIMLWSGFLTIILHRFPDYPYLRKLAYILFHVVPANLNPIIYGLQTKSLKQKIIQILSRKVT
>LOCXPOR31.148.HIT1.OR.2R.308.7tm_4.exons1.CM029859.1.Oncorhynchus_gorbuscha
TNSTYMLSMESLAIAPSGVYPAFLFGTLMYCFIVFCNVTVLSTIALDRKLHKPMFILLFNMPINDLIGATAFFPQLLVSILAQNRSISYPACYLQALLIHLYGAGSLTILTGMAYDRYIAICCPLRYNSIMSSNNLMKIIIFTWLLVITLIVVLLALVTRFKICRTTIVDIYCNNPSLVRLICDDTRINNYYGLLITAVFQGVSLIVVIFTYIQILLSCVMNKSSDARSKAIQTCGTHLVVFLFLEFNACFSLIAHRFEQVAPSLRRAFGVSVMVFPPILNPLIYGLKTKEIRQNVLGFYKRKVSSVK
>LOCXPOR31.149.HIT1.OR.2R.308.7tm_4.exons1.CM029859.1.Oncorhynchus_gorbuscha
TNSTYMLSMESLAIAPSGVYPAFLFGTLMYCFIVFCNMTVLSTIALDRKLHKPMFILLFNMPINDLIGATAFFPQLLVSILAQNRSISYPACYLQALLIHLYGAGSLTILTGMAYDRYIAICCPLRYNSIMSSNNLMKIIIFMWLLVITLIVVLLALVTRFKICRTTIVEIYCNNPSLVRLICDDTRINNYYGLLITAVFQGVSLIVVIFTYIQILLSCVMNKSSDARSKAIQTCGTHLVVFLFLEFNACFSLIAHRFEHVAPSLRRAFGVSVMVFPPILNPLIYGLKTKEIRQNVLGFYKRKVSSVK
>LOCXPOR31.151.HIT1.OR.2R.301.7tm_4.exons1.CM029859.1.Oncorhynchus_gorbuscha
MGKIDLSSEGRYLTVLIGSLVYLFTLFGNLSLLAVIVFNRNLHGPMYLFLLNLSINDLIGISAMIPRVMSDVLSEDRHITYPACLIQAFCIHMYGGATLLILSIMSFDRYIAICHPLRYHSIMTKNTVVSLIASAWLIDFLLVGILFGLTLRFPVCKTVIVNIYCDNMSLLRLTCATETTVNNIYGLFITGLLHGAGAFSVVFSYSLILFTCFRGSDSDAKLKALHTCATHLLVFLIYEFSGIIVVLVYRIPNTPLLLQTFAGMIFVIFPPGLNPVIYGIKTKKIRVKLLQLFSMAKGSVR
>LOCXPOR67.152.HIT1.OR.2R.305.7tm_4.exons1.CM029859.1.Oncorhynchus_gorbuscha
NVSGKIIHQFVIGGFDTLDRPLTVGIVILCIYLLVMLSNLANICFILHDKRLHKPMYLLICNLAVVDMLYSSSACPTMIGVLVAGDKAIAYVSCFIQMFVFHLGGVMEMFAISVMAFDRLIAISNPLRYQSILTNVRTLVLTGALWLVACAFVAVMPATVLSLPYCHSTLKYTFCDYAALVRATCVNPSYYFNMITIITFFLLFGTFCSICLSYIWIIFAMVKMSSKNDKKKMYSTCFSHLIVVVCYYVPLFVRIVLTRLGVVLTLEERHGLMIGAILGPSLVNPFVYCFRTKEIKNKMLKMFNK
>LOCXPOR32.153.HIT1.OR.2R.312.7tm_4.exons1.CM029859.1.Oncorhynchus_gorbuscha
MEPNNRTTHTVTEFLITGLDEVQHPKLVGLAILLVLFLILIGSITNICVIAFNKPLHTPMYFFICSLAMVDIVYTSGISVTMLNVLLGEERRVPYAPCMIQCFLFTLGSTMEPFAIALMAYDRLIAISYPLRYQTILTNKNVCLLIIATWALGCMFASLFTGLVNNLPFCGSNKLQYSFCEYAALVRAACVNPTYYFNAISALGTAILWVNLSLIIVSYMKIVYVVIQMSSSKDRRKTFNTCVSHMIVVACFFIPKVLLMLVTRVGLVLTLSHRNGLIIGSTLGPSLVNPLVYCLKTKEIRGRLKYIFKRSE
>LOCXPOR33.154.HIT1.OR.2R.309.7tm_4.exons1.CM029859.1.Oncorhynchus_gorbuscha
MEPNNRTTHTVTEFLITGLDEVQHPKLVGLAILLVLFLILIGSITNICVIAFNKPLHIPMYFFICSLAVVDIVYTSGISVTMLNVLLGEERRVPYAPCMIQCFLFHLGSSMEPFAIALMAYDRLIAISYPLRYQTILTNTNVCLLIIATWALGCMFASLSTGLVNNLPFCGSNKLPYSFCEYAALVRAACVNPTFYFSVASTVATTTLWVNLALIFFSYMKIVYVVIQMSSSKDRRKTFNTCVSHMIVVACFFIPKVLLILVTRVGLVLTLSHRNGLIIGSTLGPSLVNPLVYCLKTKEIRGRLKYIFK
>LOCXPOR34.155.HIT1.OR.2R.309.7tm_4.exons1.CM029859.1.Oncorhynchus_gorbuscha
MEPNNRTTHTVTEFLITGLDEVQHPKLVGLAIFFALFLILIGSITNICVIAFNKPLHTPMYFFICSLAMVDIVYTSGISVTMLNVLLGEERRISYAPCMIQCFLFHLGSSMEPFAIALMAYDRLIAISYPLRYQTILTNTNVCLLILANWAVGCMLASLLTGLVNNLPYCGSNKLPYNFCDYAALVRASCVNLSHYFNAISALGTAILMVTLALIIVSYMKIVYVVIQMSSSKDRRKTFNTCVSHMIVVACFFIPKVVIILFTRVGLVLTVSHRNGLVIGSTLGPSLVNPLVYCLKTKEIRGRLKYIFK
>LOCXPOR35.156.HIT1.OR.2R.315.7tm_4.exons1.CM029859.1.Oncorhynchus_gorbuscha
IMSVRNHSFVTEFVIVGFPGLQPEFYGLASAVLLIVYCCTLIGNFAVLILFATPNILHKPMYIIILNLVVSDVLFSTTTLPKIIARYWFQAGAISFIGCFLQMYLVHYFGSVTSFLLLIMALDRYVAICFPLRYPMIIKNSTIHILNATAWIVAKACPLMMVIRAYPLPYCDSNTILQCFCDHISITKLACTDRAPYSFPAFVTAMVVLLGPLAFIIFSYCSIIVAVVQIASPQGRLKTLSTCSGQLIIIALYYLPRCFIYLASNIGIRFSTDLHIVIIMLYSLLPPMINPLIYCFKTKDMKQTLMKKFKKSTAP
>LOCXPOR36.159.HIT1.OR.2R.310.7tm_4.exons1.CM029862.1.Oncorhynchus_gorbuscha
MENYTYPNHVLLLEGLKVTQQSSYPAFILFLIIYIFTMVANIGLISLISMERSLHQPMYILFCNLPLNDIVGATVMIPRLLWDILTTAPERYITYIECVIQAFYTHVYATTSHTVLMIMAFDRYVAICNPLRYATIMTNKMVIRLSMSAWGVAIVLVGILLGLTIRLSRCRSNIFNPYCDNASLFKLSCESVFINNIYGLIFTVVLFVSSIGSISLTYLKIAIVCLSSKNSSLNSKALTTCSTHLLVYLIVLGCGFTIIVLHRFPAFTDLRKLSSVLGSVVPTCLNPIIYGLQTKEIKQRIFRVFHRAKV
>LOCXPOR36.161.HIT1.OR.2R.310.7tm_4.exons1.CM029862.1.Oncorhynchus_gorbuscha
MENHTYNDHVLLLEGIKVPQQSTYPAFTLLLITYIFIMVANIGLIALISMERSMHQPMYILFCNLPLNDIVGATGMIPRLLWDILTTAPERYITYIECVIQAFCAHLFATTSHTILMIMAFDRYVAICNPLRYATIMTNKMVIRLSMSAWGVAIVLVGILLGLTIRLSRCRSNIFNPYCDNASLFKLSCESVLINNIYGFIFTVVLFVSSIGSISLTYLKIAIVCLSSKNSSLNSKALTTCSTHLLVYLIVIGFGVTIIILHRFPKYAELGQMCSVLFPVIPTCLNPIIYGLQTKEIKQRIFRVFHRAKV
>LOCXPOR37.162.HIT1.OR.2R.303.7tm_4.exons1.CM029862.1.Oncorhynchus_gorbuscha
MENSSTVSSIILSAYFGMEDLKYLYFSIFLILYIAIVAENVIIIGVIYTEKTLHQPMYFLVCNLAANGLYGSTALLPALLKNVASHPSEVSLASCRTQIYCIHTYAIVEFTILGVMSYDRYVAICHPLRYHTIMSLTNVYKLVAFTWIYPLVAFLIFFIITLQLRFCDKTIDKLYCINYSLIKLSCTNTSVVNIIGLMSVVLYSVPQLVMIIYSYAHVLRVCALSSKESKLKALRTCTPHLFAVINYFVGCYFEILQSRFDTSHLPYRTQVFMSLYFLIFPPILNPAIYGLSIQAIRVKLLRL
>LOCXPOR38.163.HIT1.OR.2R.305.7tm_1.exons1.CM029862.1.Oncorhynchus_gorbuscha
MYNTTGATFQRLYGVPVKAVLYMTPCLLFLYVNGVMLFTLMSKPVFQETTRYILFGHLLFADSLHLTMSMVMYMLAVTRLKMISYVCMVMSCSAGIIAIISPFNLAVMSLERYVAICFPLRHTQIATCRRTHVAIAVMWVLGSLNSVIEVFVFVTTESTPFTMQIFCSRYNLYTQQMYIELNIAFTTLNFVTVGVIIIYTYIAILVTARSVSSDKTSASKANKTVLLHLIQLGLCLSSTLFNTINTMIYWHMDPVVVMHIQYVLFVGLIIFPRCLSPLIYGLRDPTFKHIFKYYFAFGFGNSVKP
>LOCXPOR39.165.HIT1.OR.2R.304.7tm_4.exons1.CM029865.1.Oncorhynchus_gorbuscha
MENSTHFKVFRLAAYGDIGQLKYCYFAVVTVLYFVIILANALLIGVICIERSLHEPMYMFLCALFVNQLYGSTGLFPALMFYLLSDTHDISLLYCYLQIYVLYTCALTEFSNLSVMSYDRYISICYPLQYNNIMTPKIICGLILLSCLSSFFLIAIIISLSLRLQFCGNVLDRLYCDNYSVVKLACSNTMLNNIWGLVVTVLYISCTIFPTIYSYVRILQICLKSSKETKQKAFNTCTPHIASMLNFLFGWLFVILQGRYETADLPPILRTILFVYFLICPPIFNPLMYGVRMVKIRHACNKVL
>LOCXPOR40.166.HIT1.OR.2R.299.7tm_4.exons1.CM029865.1.Oncorhynchus_gorbuscha
QIVFVLHGLNVTQINKHIYFSLTLILYILTIFVNLILIVTICLEKMLHEPMYLFLCNLCINGIYGASAFYPKILYDLLFDSHVITYIGCMTQILVIYSYAFCEFTSLTVMAYDRYVAICKPLQYHSIMTTRKVWTLLLLTWLFSWLESGFGMGITARLPLCGVDIDKLYCSNWAVVKLSCVDTTLNNLYGFIATFSHISQMILIVISYVNIIKASLRSRAERKKFMQTCLPHLITLTNFTISLTFDVMFARYSSNTSLLALRNIMAVEFLVVPPLVNPIIYGMKLTRIRNRVRQMFKHK
>LOCXPOR41.167.HIT1.OR.2R.303.7tm_4.exons1.CM029865.1.Oncorhynchus_gorbuscha
TQFTSFMLAGYSDSGHLKYFYLIILTVLYIFIVFANIVLIMVICMERSLHEPMYLFLCSLFVNELYGSTALFPALMIHVVSDAHSVSTVYCYLQIFCIYTYGSMEFCNLAVMSYDRYLAICYPLQYNVVMTPNRVCILVCVIWLYPFAKSIITLSLTIRLKLCGNVIDKVYCDNYLLVKLACSTSDTTVNNIYGLYSLVLSVVVPLITILFSYIKILRICLKSSIETRQKAFSTCTPHLASLLNFSFGCFLNLLQSRFDRPMRNVPTVLHTILSVYFLMCQPLLNPIMYGVRMTKIRQACKYI
>LOCXPOR42.168.HIT1.OR.2R.304.7tm_4.exons1.CM029865.1.Oncorhynchus_gorbuscha
MENSTHYEVFRLAAYGDIGQLKYCYFTVVTVLYFVIILANTLLIGVICIERSLHEPMYMFLCALFVNQLYGSTGLFPALMFYLLSDTHDISLLYCYLQIYVLYTYAITEFCNLAVMSYDRYISICYPLQYNNIMTPKIICGLILLPWVYSFFINAIIISLSLRLQFCGNILDRVYCDNYTVVKLACSNTMLNNIWGLVVTALSFSCTLFPTIYSYVRILQICLKSSKETKQKAFNTCTPHLASLLNFLFGCLFVILQGRYETAHLPPILRTILLVYFLMCPPLFNPIMYGIRMVNIRQACKKVL
>LOCXPOR43.169.HIT1.OR.2R.303.7tm_4.exons1.CM029865.1.Oncorhynchus_gorbuscha
MENSTHYEVFRLAAYGDIGQLKYCYFAVVTVLYFVIILANALLIGVICIERTLQEPMYLFLCALFVNQLYGSTGLFPALMFYLLSDTHDISLLYCYLQIYVLYTYAITEFSNLSVMSYDRYISICYPLHYNNIMTPKTICGLILLPWVYSFFLNAIVISLSLRLQFCGNVLDRVYCDNYSVVKLACSNTTLNNIWGLVGTVLSFSCTIFPTIYSYVRVLQICLKSSKETKQKAFNTCTPHIASMLNFSFGCLFVILQGRYETKDLPPILRTILLVYFLICPPLFNPIMYGIRMVNIRQACKKL
>LOCXPOR44.172.HIT1.OR.2R.307.7tm_4.exons1.CM029865.1.Oncorhynchus_gorbuscha
MNQTVLHSTVFFTAYGPPGPLNYAAFFTFLLFFITIFANISLMLVIYLESHLHKPMYIFLFNLAVNGLIGCLSVCPKIMDNLVNDIKDISHKGCLLQVFFSSVYATCAYVILAVMAYDRYVSICKPLQYHSIMTPSKVKMLVALVYFIPITMLAFQIFITSRLPVCSYNINKLFCDNLSVVKLSCVESALSNLYGICMIASLVVSPFVLVVLSYIKILLVCLKVSKESRTKAFNTCAPHLITFINFSTAIIFSVIYNRHSTVSKEVNVLIAVQSILFPPLVHPIIYGIRTKEIRTCITKIIRSRIFS
>LOCXPOR45.173.HIT1.OR.2R.308.7tm_4.exons1.CM029865.1.Oncorhynchus_gorbuscha
MNQTVLHSTVFFTAYGPPGPLNYAAFFFTFLLFFITIFANISLMLVIYLESHLHKPMYIFLFNLAVNGLIGCLSVCPKIMDNLVNDIKDISHKGCLLQVFFSSVYATCAYVILAVMAYDRYVSICKPLQYHSIMTPSKVKMLVALVYFIPITMLAFQIFITSRLPVCSYNINKLFCDNLSVVKLSCVESALSNLYGICMIASLVVSPFVLVVLSYIKILLVCLKVSKESRTKAFNTCAPHLITFINFSTAIIFSVIYNRHSTVSKEVNVLIAVQSILFPPLVHPIIYGIRTKEIRTCITKIIRSRIFS
>LOCXPOR46.175.HIT1.OR.2R.304.7tm_4.exons1.CM029865.1.Oncorhynchus_gorbuscha
MENSTHFKVFKLAAYGDIGQMKYFYFAVVTVLYFVIILVNALLIGVICIERSLHEPMYLFLCALFVNQLYGSTGLFPALMFYLLSDTHDISLLYCYLQIYVLYTYGLTEFCNLSVMSYDRYICICYPLQYNNIMTPKIVLGLILLSWVYSFFLNAIVISLSLRLQFCGNVLDRVYCDNYSVVKLACSNTTLNNIWGLVGTVLSFSCTIFPTIYSYVKILHICLKSSKETKQKAFNTCTPHIASLLNFSFGCIFVILQGRYDTAHLPPILRTILLVYFLICPPLFNPIMYGVRMVNIRQACKKVL
>LOCXPOR47.176.HIT1.OR.2R.304.7tm_4.exons1.CM029865.1.Oncorhynchus_gorbuscha
MENSTHFKVFKLAAYGDIGQMKYFYFAVVTVLYFVIILVNALLIGVICIERSLHEPMYLFLCALFVNQLYGSTGLFPALMFYLLSDTHDISLLYCYLQIYVLYTYGLTEFCNLSVMSYDRYICICYPLQYNNIMTPKIVLGLILLSWVYSFFLNAIVISLSLRLQFCGNVLDRVYCDNYSVVKLACSNTTLNNIWGLVGTVLSFSCTIFPTIYSYVKILHICLKSSKETKQKAFNTCTPHIASLLNFSFGCIFVILQGRYDTAHLPPILRTILLVYFLICPPLFNPIMYGVRMTKIRQACKKVL
>LOCXPOR43.177.HIT1.OR.2R.303.7tm_4.exons1.CM029865.1.Oncorhynchus_gorbuscha
MENSTHYEVFRLAAYGDIGQLKYFYFTVVTVLYLVIILANTLLIGVICIERSLHEPMYMFLCALFVNQLYGSTGLFPALMFYLLSDTHDISLLYCYLQIYVLYTYAITEFSNLSVMSYDRYISICYPLQYNNIMTPKTICGLILLPQVYSFFLNAIVISLSLRLQFCGNVLDRVYCDNYSVVKLACSNTTLNNIWGLVGTVLSFSCTIFPTIYSYVRILQICLKSSKETKQKAFNTCTPHLASLLNFLFGCLFLILQGRYETADLPPILRTILLVYFPICPPLFNPIMYGIRMVNIRQACKKL
>LOCXPOR49.178.HIT1.OR.2R.306.7tm_4.exons1.CM029865.1.Oncorhynchus_gorbuscha
ENSTQFTSFMLAGYSDSGHLKYFYLIILTVLYISIVFANIVLIMVICMERSLHEPMYLFLCSLFVNELYGSTALFPALMIHVVSDAHSVSTVYCYLQMFSIYTYGSIEFSNLAVMSYDRYLAICYPLQYNVIMTPNRVCILVCVIWLYSFVKFIITLSLTIRLKLCGNVIDKVYCDNYLLVKLACSTSDTTVNNIYGLYGVVLSVAIPLITILFSYIKILTICLKSSIETRQKAFSTCTPHLASLLNFSFGCFLNLLQSRFDSPMRNVPTVLHTILSVYFLMCQPLFNPVVYGVRMTKIRQACKYI
>LOCXPOR50.179.HIT1.OR.2R.303.7tm_4.exons1.CM029865.1.Oncorhynchus_gorbuscha
MENSTQVEFFYLCGLQETFNNKSVYFTLSLITYLLIITGNLTLIITIIQEKGLHEPMYIFLCSLCVNGLYGTAGFYPKFLLDLQSNVQVISYGGCLTQAYVIYTSIMCEVSILTVMSYDRYVAISRPLLYHTIVTSLTVRKLLLLSWCYPLFIALITVILTVRVPLCGSRIDKIFCDNPSILKHSCSPVTINHILSYCIIVLHVLQILFIAFSYCQIVRTCVKSAEGRIKFTQTCVPHLLTMVIFITVTLFDILQGWNSDVNITLNMRNAMGVQFLVIPPVLNPVIYGLNLQQIRSAVFKMCN
>LOCXPOR51.182.HIT1.OR.2R.299.7tm_4.exons1.CM029865.1.Oncorhynchus_gorbuscha
QIVFVLHGLNVTQTNKRIYFSLTLILYILTIFVNLILIVTIFLEKMLHEPMYLFLCNLCINGIYGASAFYPKILYDLLFDSHVITYIGCMTQILVIYSFAFCEFTSLTVMAYDRYVAICKPLQYHSIMTTRKVWTLLLLTWLFSWLESSIGMGLTARLPLCGVDIDKLYCSNWAVVKLSCVDTTLNNLYGFILTFSHVSQTILILISYMNIIKASLRSRVQRKKFMQTCLPHLITLTNFTISLTFDVMFARYGSNTSLLALRNIMAVEFLVVPPLVNPIIYGMKLTQIRNRVAQMFNRR
>LOCXPOR52.183.HIT1.OR.2R.299.7tm_1.exons1.CM029865.1.Oncorhynchus_gorbuscha
GSSSSLQQVNDRIIIVQVMNAIFIYIICLLIFTFFKKDTFLSNTRYIFFAHTLLADCLYLIMTNNLLLLTYFSVTMPAAVCVFFCVLLCELTFVTPLTLTAMSLERYVAICMPLRHGELSTVRRAIHCILLIHSISAIQPIIIVSIFFASVPLGFYTQYKLCSAEMFIAHKWQRHLRSVIGQLYFLVMSITIVFTYVRIFAVAKEASENKKSLSKCRKTVILHAIQLFLCLIQLWCPFIEAAILPINLKLYNNVRFFDYIVFILAPRCLCPLVYGLRDEKFFLAIKYYVFFGLNKNISP
>LOCXPOR52.184.HIT1.OR.2R.298.7tm_1.exons1.CM029865.1.Oncorhynchus_gorbuscha
GSSSSLQQVNDMIIIVQVMNAIFIYIICLLIFTFFKKDTFLSNTRYIFFAHTLLADCLYLIMTNNLLLLTYFSVTMPAAVCVFFCVLLCELTFVTPLTLTAMSLERYVAICMPLRHGELSTVRSAIHCILLIHSISAIQPIIIVSIFFASVPLGFYTQYKLCSADMFIAHKWQRHLRSVIGQFYFLVMSITIVFTYVRIIAVAKESSDNKKSLSKCRKTVILHAIQLFLCLIQLWCPFIEAAILPIHLKLYNVRFFDYIVFILAPRCLCPLVYGLRDEKFFLAIKCYVFFGLNKNISP
>LOCXPOR53.187.HIT1.OR.2R.311.7tm_4.exons1.CM029865.1.Oncorhynchus_gorbuscha
MDNNISFPSHILQIQGFEFSQTFMYPIFFSMLFVYLSLLVSNIGVLVVIITERNLHQPMYILFCNLSVNDLIGNTVLLPRLMADIVSTERFITYSQCVTQAFFSHTFGSASHMILIIMAFDRYVAICYPLRYTSIMTTKTVVSLSVSAWGASLVLVSVLLGLTIRLSRCSSIIQNAYCDNASLFKLSCENVSINNIYGLFFTVLLFTSSMGSIAVTYIRIAVICWTKKSKELNNRALQTCASHLVVYLIMLWSGFLTIILHRFPDYPYLRKLASVLFHVVPAHLNPIIYGLQTKSLKQKIIQILCRKVTYS
>LOCXPOR54.189.HIT1.OR.2R.307.7tm_4.exons1.CM029865.1.Oncorhynchus_gorbuscha
MENESFSVSYKLTLDPFFIPPGGKYPIFFLGIAIYSFCAFCNLTLLSVIVMQRNLHKPMYFILFSLPLNDLIGITAMLPKVLSDIVTETNTVFYPLCVIQGFLLHMYGGAVLFILAAMAFDRYVAICQPLRYSTIMTPRNVAVIILLVWGLDLLLILLLFSLQIKLPRCRSSIMNVFCDNPSLLKLTCGNTTLNNVIGLFNTAVMQVISVSIQIFSYVKILITCLVTRKSDAKSKALNTCVAQLVIFFIFEVVGTFTILSHRFKIVSADLQKIMGMLIFLVSPLMNPIVYGLNANEIRKTLLKVFLN
>LOCXPOR55.190.HIT1.OR.2R.313.7tm_4.exons1.CM029865.1.Oncorhynchus_gorbuscha
MSVQTLNQTFSYHLQIASFDIPTPMTYPVFIMGLLLYLFSVFCNLTILLLIITQRTLHKPMFYILFSLPLNDLVGISSMLPRVLSDIVTQTHSVYYPACVLQAFLCHLYGGGVLFVLAAMSIDRYFAICKPLQYPSIMTPFALCVIISAAWGLDMAMVLTLFALQSRVKRCKAYILNIYCDNPSLLRLSCGEDVTANNIYGLAMTAVMQIISVGIQLFSYINILVICIINRQSDTKSKAVNTCVAQLVTFLLFECTSTFVILSYRFQNIHPNTQKLCGMMIYLLLPIINPIIYGMKTKDIRKAFFMVVRKKKI
>LOCXPOR56.192.HIT1.OR.2R.310.7tm_4.exons1.CM029865.1.Oncorhynchus_gorbuscha
DFSNVSSVLTLEGFNIPPESVFSAIIFATLSYMVILFCNLVLILTIILNRSLHQPMYLLLLNLPINDLIGSTALFIQLIKELLLDTGTIQYSACVTQAFFIHVYGTGAVFILTAMAYDRYIAICSPLRYNTLMTNAHLRKIITLLWVCDLILIGVLFFLLLRLPRCRSLMSHSYCDNPSLLKLVCANTAINNIYGLFITALTQVIVVSTILYTYIQILVTCFRNKGSADTKSKALQTCATHLIVFLLLECLGLLTVISYRLSQFPPQLRRLIGVSTLIFPPTLNPIIYGLKTKDIRVKAMHFLRTKIFPS
>LOCXPOR57.193.HIT1.OR.2R.309.7tm_4.exons2.CM029865.1.Oncorhynchus_gorbuscha
NGTGSSDDGFYITAFHTLGNKNYLILALSIIYIITLMGNFVLLAVFIMNPSLQNPKYVAVCNLAVVDISLNSVIIPQMVPVFVFNLNYVSFGTCFSQMFCMHLFGDMESFSLALLAYDRVIAICFPLRYLTINTNLRMLLILLGIWTLAFLLEVYPVALASSLPYCASRVVQSCCCEHGPVYRLACSDISFNRKLATAKTLAVLLGPLSFIIFTYAVVVVAVLKFASTTQRWKAFHTCLTHLLLVLVYYLPVILAYVLGNLRLVQSPDLLTAILTVSVTLPPMLNPIIYSLKTEELREKIIKLFVKTKV
>LOCXPOR58.194.HIT1.OR.2R.323.7tm_4.exons1.CM029865.1.Oncorhynchus_gorbuscha
HVSWESQLCDRVCHRWVPGLQPEFYGLASTVLFLVYFCTAVGNVVILVLFATDRDLHKPMYFVILHLVVSDILFSTTTLPKIIARYWFQAGAISFTGCFVQMYLVHYFGTVNSYILFIMALDRYVSICFPLRYPMIIKNSTIHILSTTAWIVAKAGPLMMVIRAYPLPYCDSNKIMQCYCDHIAITTLACTDRVPYSFPAFVLAMVVLLGPLAFIIFSYCSIIVAVVQIASPQGRLKTLSTCSGQLIIIALYFLPRCFIYLASNIGIRFSTDLRIVIIMLYSLLPPMINPLIYSFKTKYIKQSLMKRFKKSTDPQKESVPAVS
>LOCXPOR60.197.HIT1.OR.2R.295.7tm_4.exons1.CM029865.1.Oncorhynchus_gorbuscha
IMSAGNHSFVTEFVIVGFPGLQPEFYGLASTVLFLVYFCTAVGNVVILVLFATDRDLHKPMYFVILHLVVSDILFSTTTLPKIIARYWFQAGAISFTGCFVQMYLVHYFGTVNSYILFIMALDRYVSICFPLRYPMIIKNSTIHILSATAWIVAKACPLMMVIRAYPLPYCDSNKIMQCYCDHIAITTLACTDRLPYSFPAFVFAMLALLGPLAFIIFSYCSIIVAVVQIASSQGRLKTLSTCSGQLIIIALYYLPRCFIYLASNIGIRFNTDLRIVIIMLYSLLPPMINPLIYC
>LOCXPOR59.198.HIT1.OR.2R.324.7tm_4.exons1.CM029865.1.Oncorhynchus_gorbuscha
IMSAGNHSFVTEFVIVGFPGLQPEFYGLASTVLFLVYFCTAVGNVVILVLFATDRDLHKPMYFVILHLVVSDILFSTTTLPKIIARYWFQAGAISFTGCFVQMYLVHYFGTVNSYILFIMALDRYVSICFPLRYPMIIKNSTIHILSTTAWIVAKAGPLMMVIRAYPLPYCDSNKIMQCYCDHIAITTLACTDRVPYSFPAFVLAMVVLLGPLAFIIFSYCSIIVAVVQIASPQGRLKTLSTCSGQLIIIALYFLPRCFIYLASNIGIRFSTDLRIVIIMLYSLLPPMINPLIYSFKTKYIKQSLMKRFKKSTDPQKESVPAVS
>LOCXPOR60.199.HIT1.OR.2R.314.7tm_4.exons1.CM029865.1.Oncorhynchus_gorbuscha
IMSAGNHSFVTEFVIVGFPGLQPEFYGLASTVLFLVYFCTAVGNVVILVLFATDRDLHKPMYFVILHLVVSDILFSTTTLPKIIARYWFQAGAISFTGCFVQMYLVHYFGTVNSYILFIMALDRYVSICFPLRYPMIIKNSTIHILSATAWIVAKACPLMMVIRAYPLPYCDSNKIMQCYCDHIAITTLACTDRLPYSFPAFVFAMLALLGPLAFIIFSYCSIIVAVVQIASSQGRLKTLSTCSGQLIIIALYYLPRCFIYLASNIGIRFNTDLRIVIIMLYSLLPPMINPLIYCLRTNEIKQIMIKRFRRIQV
>LOCXPOR61.200.HIT1.OR.2R.324.7tm_4.exons1.CM029865.1.Oncorhynchus_gorbuscha
IMSAGNHSFVTEFVIVGFPGLQPEFYGLASTVLFLVYFCTAVGNVVILVLFATDRDLHKPMYFVILHLVVSDILFSTTTLPKIIARYWFQAGAISFTGCFVQMYLVHYFGTVNSYILFIMALDRYVSICFPLRYPMIIKNSTIHILSATAWIVAKACPLMMVIRAYPLPYCDSNKIMQCYCDHIAITTLACTDRLPYSFPAFVFAMLALLGPLAFIIFSYCSIIVAVVQIASSQGRLKTLSTCSGQLIIIALYYLPRCFIYLASNIGIRFNTDLRIVIIMLYSLLPPMINPLIYCFKTKHIKTSLMKRFKKSIAPQKDHVFAVS
>LOCXPOR62.201.HIT1.OR.2R.313.7tm_4.exons1.CM029865.1.Oncorhynchus_gorbuscha
MSVRNHSFVTEFVIVGFPGLQPEFYGLASTVLFLVYCCILIGNVVVIILFATHNVLHKPMYFIILNLVVSDVLFSTTTLPKIIARYWFQAGAISFFGCFLQMYLVHYFGSVTSLLLLIMALDRYVSICFPLRYPMIIKNSTIHILNVTAWVLAHFPSLSLVIRAYPLPYCDSNKIMQCYCDHIAITTLACTDRVPYSFPAFVVAMVVLLGPLAFIIFSYCSIIVAVVQIASSQGRLKTLSTCSGQLIIIALYFLPRCFIYLASNIGIRFSTDLRIVVIMLYSLLPPMINPLIYCLRTNEIKQIMIKRFRRIQV
>LOCXPOR63.204.HIT1.OR.2R.313.7tm_4.exons1.CM029865.1.Oncorhynchus_gorbuscha
MSAGNHSFVTEFVIVGFPGLQPEFYGLASTVLFLVYCCILIGNVVVIILFATHNVLHKPMYFIILNLVVSDVLFSTTTLPKIIARYWFQAGAISFFGCFLQMYLVHYFGSVTSLLLLIMALDRYVSICFPLRYPMIINNSTIHILNVTAWVLAHLPSLSMVIRAYPLPYCDSNKIMQCYCDHIAITTLACTDRVPYSFPAFVLAMVVLLGPLAFIIFSYCSIIVAVVQIASSQGRLKTLSTCSGQLIIIALYFLPRCFIYLASNIGIRFSTDLRIVVIMLYSLLPPMINPLIYCLRTNEIKQIMIKRFRRIQV
>LOCXPOR64.205.HIT1.OR.2R.314.7tm_4.exons1.CM029865.1.Oncorhynchus_gorbuscha
GFNFSHSEFIFVGFPVIYEYRRLLSLPFFTAYILVLVGNSLLIYVIRIMESLHSPMYILICGLAVVDIVVATVIIPNMLLSFLFDWNDISLASCLTQMFFTHFLSSVESTILLAMALDRYVAICYPLHYARILNSAMFLRLLLFTVIRSGSIMFVLVALAGSLSFCGSNVIHHCYCDHMALVSLACGNTDKNNAMGLAVIICFVGIDICVIVFSYMKILNVVLRRAAGEDRWKAFHTCGTHLIVIMCFYLIGTVTFLSRNLNIQIPTDINTFLGVMYIVLPASVNPIIYGVRTKEIRNRILKIFNTRVNRELTV
>LOCXPOR65.206.HIT1.OR.2R.299.7tm_4.exons6.CM029866.1.Oncorhynchus_gorbuscha
TRVSEFVIVGFPGLHPSFYQLVAWFFFFIYVITVVGNLLLVVLFALVRSLQKPMYIIMLSLALSDIGFATVALPKVIARWWWDDGRISFHTCLFQEQMIHYFGTLNSLIMLTMAMDRYLAICHPLRYPMLMTNQIMSGLTVFSWMSATVSPAIGTIDFTRKVAFCGPNRILHAYCDALSLTKLSCSDMAAIQGSSIGLAYFVLLVPFSFIVFSYINIIVTVMRMANAQGRMKTFSTCATQGCIILIYYIPRFIVYATPYIPNLIMTPDLRIGLTLFYSLFPPVANPFIYSFRTKEIRAV
>LOCXPOR66.209.HIT1.OR.2R.301.7tm_4.exons6.CM029866.1.Oncorhynchus_gorbuscha
TRVSEFVIVGFPGLHPSFNQLVAWLFFFVYVITVVGNILLVVLFALERSLQKPMYIIMLSLALSDIGVCTVSLPKVIARYWWDDAGISFYTCLIQKQFIHYFGTLTSLIMMTMAMDRYLAICFPLRYTELMTNRTMSLLTALSWVSAMIVPGITTIQTSQMPFCGPNRIIHFYCNTVSMNQLSCADISSQSTVSVSLSMFVLFLPFSFIVFSYVNIIVSVMRMANGQGRMKTFSTCATQGCIILIYYIPRFIVNATPINPNLTMTPDLRIGLTLLHSLLPPLVNPFIYCIRTKEIRAFLAK
>LOCXPOR66.210.HIT1.OR.2R.301.7tm_4.exons6.CM029866.1.Oncorhynchus_gorbuscha
TRVSVFVIVGFPGLHPSFYQLVAWFFFFIYVITVVGNILLVVLFALERSLQKPMYIIMLSLALSDIGFCTVALPKVIARYWWDDAGISFFLCLIQKQFIHYFGALTSLIMMTMAMDKYLAICFPLRYTELMTNRTMSLLTALSWVSAMISPAITTIQSSQMPFCGSNRINHCYCDTTSLNQLSCADISSQSRLSFSLAMVVLFLPFGFIVFSYVNILFTVMRMANAQGRMKTFSTCATQGCIILIYYIPRFIVNATPYIPNLTTTPDLRISLAIFSSLLPPLVNPFIYCIRTKEIRAFLAK
>LOCXPOR67.211.HIT1.OR.2R.309.7tm_4.exons1.CM029866.1.Oncorhynchus_gorbuscha
NFTGKNVEEFTITGFDHLSHQKLLGFLIFITYFLVLLGSGTNICIILTDRRLHTPMYLLICNLAVVDIMFTSSTSTTMISVLLAEVKTISYYSCISRMYIYHLGDITGCLALSVMALDRTIAISNPLRYHSILTNARILVLIIASWFIGIICLGIALAWADFDNLPYCQPIIGYVFCDYPALIRAACVNPEPYFLIPTILALWLLAGQFPLIILSYVKIIYTLLRLPNSESRAQGFNTCICHIIVVSCYYAPKLVSVLLTRIGLRLNLTERNALMIIATLLPSLINPTVYCLKTKEIRKRLVQILSRKK
>LOCXPOR9.212.HIT1.OR.2R.331.7tm_4.exons6.CM029866.1.Oncorhynchus_gorbuscha
MSYLTSDPNQTENTDPIIRPPYFFISGFIDIPHMDYYYIFLCFVYIISLVGNTFVMMVIYMDNSLHSPKYIAVFNLAFTDVCGSTAMVPKLLDMFLFSRHLISYDHCLTSLFFIFLFLNMQSFNLTILSYDRLVAICCPLRYHMMVTHRSMFQLTGAAWAFAVFLVLLAVCLITRLSFCRSLVINSYFCDHGPLFRLAAPCSDVVPNIVISYLNPSIILLFPMVFIISSYICITHALFTITLPQDRVRALKTCTSHLILVSIFYLPIHFTYFLHSIIPTNARIINLSLTSVLPPMLNPIIYVLKTEEFKESAKKLLSKRRAQRAVVPIQST
>LOCXPOR70.213.HIT1.OR.2R.309.7tm_4.exons1.CM029866.1.Oncorhynchus_gorbuscha
NFTGKNVEEFTITGFDHLSHQKLLGFLIFITYFLVLLGSGTNICIILTDRRLHTPMYLLICNLAVVDIMFTTSTSITMISVLLAEVKTISYYSCISSMSIYHLGDIEEFLSLSLMALDRTIAISTPLRYHSILTNPRLFLLITATWLIGLGVMGVVAAQADSLPYCQPIIRYVFCDYPAMVRAACVNPEPYWVLPTILGLWLIGAQFIFILLSYVNLIYTVLRLPNNESRVQVFNTCICHILVVSCYYAPKLVSVLLTRIGVRLNLTERNALLIIATLLPSLINPVVYCLKTKEIRKRLVQILSRKRTA
>LOCXPOR70.214.HIT1.OR.2R.309.7tm_4.exons1.CM029866.1.Oncorhynchus_gorbuscha
NFTGKNVEEFTITGFDHLSHQKLLGFLIFITYFLVLLGSGTNICLILTDKRLHTPMYLLICNLAVVDIMFTTSTSTTMISVLLGEVKTISYYSCISRMYIYHLGGIEECLALSLMALDRTIAIRTPLRYHSILTNPRLFLLITATWLIGLGVMGVLTAQADSLPYCQPIIRYVFCDYPAMVRAACVNPEPYWVLPTILGLWLVGAQFIFILLSYLNLIYTVLRLPNNESRVQVFNTCICHIIVVFCYYAPKLVSVLLTRIGVMLNLTERNALLIMATLLPSLINPTVYCLKTKEIRKRLVQTMYRKITA
>LOCXPOR71.215.HIT1.OR.2R.307.7tm_4.exons1.CM029866.1.Oncorhynchus_gorbuscha
NFTGKNVEEFTITGFDHLSHQKLLGFLIFITYFLVLLGSGTNICIILTDRRLHTPMYLLICNLAVVDIMFTSSTSTTMISVLLGEVKTISYYSCISSMYIYHLGDIEECLALSLMALDRTIAIRTPLRYHSILTNPRLFLLITATWLIGLGVMGVVADQADSLPYCQPIIRYMFCDYPAMVRAACVNPEPYWMLPTILGLWLVGAQLTFILLSYVNLIYTVLRLPNNESRVQVFNTCICHIIVVFCYYAPKLVSVLLTRIGVMLNLTERNALMIIATLLPSLINPTVYCLKTKEIRKRLVQILSRKK
>LOCXPOR73.217.HIT1.OR.2R.308.7tm_4.exons1.CM029866.1.Oncorhynchus_gorbuscha
DSSVLIHPPGFYIIGFTSLPFANLYFIFLAFVYVVSVVFNTCVIYIISVDLRLHNPKYIAVGNLAVVDLVLNTCIIPGMLKAFLAKNNFVPFNLCMVQMYVYYSFISMESFSIAVLAYDRMIAICFPLRHGSINTMTSMSCILGVIWCFCLGIPIFSTAIMTRLSYCDSVNVYSYFCDYAPVFRLACNDNSLQWAVASVLSLVILLGPLSFIILSYMSILIAVFRMKSVESRVKALATCTEHLILVAVFFFPVLTIFMVGLLARIKPDPDLRVLSLSLASCIPPCLNPIVYSLKTKEIKSKVLTMFRR
>LOCXPOR73.218.HIT1.OR.2R.308.7tm_4.exons1.CM029866.1.Oncorhynchus_gorbuscha
DSSVLIHPPGFYIIGFTSLPFANLYFIFLAFVYVVSVVFNTFVIYIIMVDHRLHNPKYIAVGNLAVVDLVLNTCIIPGMLKAFLAKNNFVPFNLCMVQMYVYYSFISMESFSIAVLAYDRMIAICFPLRHGSINTMTSMSCILGVIWCFCLGIQIFSAAIMTRLSYCDSVNVYSYFCDYAPVFRLACNDNSLQWAVASVLSLVILLGPLSFIILSYMSILIAVFRMKSVESRVKALATCTEHLILVAVFFFPVLTIFMVGLLARIKPDPDLRVLSLSLASCIPPCLNPIVYSLKTKEIKSKVLTMFRR
>LOCXPOR75.109.HIT1.OR.2R.303.7tm_4.exons1.JADWMN010012874.1.Oncorhynchus_gorbuscha
MENSTQVKLINLFGLQETFNNKSIYFILPLITYLLIIIVNLTLIITIIQEKGLHEPMYIFLCSLCVNGLYGTAGFYPKFLLDLQSDVQVISYGGCFTQAYVIYTSVMCELSTLTVMSYDRYVAICRPLLYHTIVTSLTVRKLLLLSWCYPLFIALIALSLTVRIPLCGSRIDKIFCDIPSILKHACLPITINQNLNKCMILVHVLQVLLIVFSYCQIVRTCIKSAKGRIKFTQTCVPHLLTMVIFITVTLFDNLQGWISNVNITLNMRNAMAVQFLVIPPVFNPVIYGLNLQKIRRAVFRKCN
>LOCXPOR76.110.HIT1.OR.2R.302.7tm_4.exons1.JADWMN010012874.1.Oncorhynchus_gorbuscha
MENSTQVKLFYLFGLQETFNNKSVYFILSLIAYLLIITVNLTLIITIIQQKGLHEPMYIFLCSLCINGLYGTAGFYPKLLLDLQSDVQVISYGGCFTQAYVIYTSVMCELSTLTVMSYDRYVAICRPLLYHTIVTSLTVRKLLLLSWCYPLFIAVITLSLTVRIPLCGSRIDKIFCDNPSILKHACFSITINQIWSKCLVLVHVLQVLYIVFSYCQIVRTCAKSSKGRIKFTQTCVPHLLTIVIFITVTLFDNLQGWNNLNITLNMRNAMAVQFLIIPPVLNPVIYGLNLKQIRRAVFRKCN
>LOCXPOR77.111.HIT1.OR.2R.310.7tm_1.exons1.JADWMN010016123.1.Oncorhynchus_gorbuscha
MNFSVDGNVTHVSLNVRDTFVTALTKNIIVVALWISINYINGTFVHTFLKHETFNVNPRYILFIHLVINDMIQLTIAVFLHVISYILFTINVSFCCFLLMIAIFTTLNTPVNLATMALERYIAICIPLRHSQICTVRRTYILIGIIWIMATIPILPDLFILLATEPLQFFHSKIFCSRDSLFRNPYLIEKKNISHAVYLTVVWFTLFYTYFRIMFTAKAANADARKARNTILLHAVQLLMCMFTYIGPLIDSLMLYIFSTHALEIRFTSYVIVHILPRLISPIVYGLRDQTFCKYLKRYLMCRVNEHLSS
>LOCXPOR15.108.HIT1.OR.2R.297.7tm_1.exons1.JADWMN010007780.1.Oncorhynchus_gorbuscha
DFFEEALFKNIAVVLFGLVINYINGTLLYTFFTNVTFHSDSRYILYMQLIINDSIKMSFIVLLLVMSYVCPFLNVSVCIILILIGSNTHKNAPLNLAIMSIERFVAICHPLQHPLICTVSRTYVLIACIWVVGAIPGFINVIIAFVLKPLSFFSTGRMCYHQNVFDSVHNYNNNYAANILYMCFVWIILIYTYFRVMLSAKAATSDPVSARKAQITILLHGVQLLLCMLSYITPVMDTTLIILFPNFRSIILFCNNIITNMLPQLLSPLIYGLRDQKFKKHMKGSLLCMKTNPVVKP
>XPLOC_82.1.TAAR.1R.275.7tm_1.exons2.JADWMN010002696.1.Oncorhynchus_gorbuscha
KHEDVQYCFQDGNSSCRKAFLSTSIYITLYIFFSLISAVTVFLNLMVIISISHFKQLHTTTNLLILSLAASDLLVGLIVIPVMTVATMESCWGFGEYFCVFHTYIACLSPSLSLGNLVLISIDRYVAVCDPLLYHSKITTTRITCCISITWCCCIIYRAANIQYFVNVQVPSRCLKECTTLKGQSWLISVKTVQASKSERKAAKTLSIVVFNYLICWIPSLFVFFFFSVLIDNLLSYFIRFLSFVNSLINPIIYAFLYPWFKVTAKLILRRSLFQ
>LOCXPTAAR1.93.HIT1.TAAR.2R.306.7tm_1.exons2.CM029847.1.Oncorhynchus_gorbuscha
EKHEDIQYCFQDRNSSCRKALLSTSIYITLYIFLSLISAVTVFLNLMVIISISHFKQLHTTTNLLILSLAVSDLLVGLIVIPVMTAAIMESCWSFGKYFCVFQFYIAFLCTSLSLGNLVLISIDRYVAVCDPLLYHSKITITRMMCCISTTWCCCIIYRAAIIKNIVNVQVPSRCLNECFIVEGFMGGNIIDLVITMVVPCSIIITLYLKIFVVATSQARKVFSKEAASVSGRKAAKTLSIVVFNYFICWIPSLFLFFCFSFLIDHLFSFIMGFLPLLNSLINPIIYAFFYPWFKVTAKHILTLKL
>LOCXPTAAR2.111.HIT1.TAAR.2R.310.7tm_1.exons1.CM029847.1.Oncorhynchus_gorbuscha
EHEDVQYCFQDRNSSCRKALLSSSIYITLYIFFSLISAVTVFLNVLVIISISHFKQLHTPTNLLILSLAVADLLVGLIVIPVTTVALMESCWGFGEYFCVFYFYITCLCASLSLGNLVLISIDRYVAVCDPLLYHSKITITRMMCCISITWCFYIIYDAAIINIFVNVQVPSQCLKECFIVEGYMWGNIIDLVITMVVPCSIIITLYMKIFVVARSQARKVFSKEAASVSGGKTSQANKSETKATKTLSIVVINYLICWIPIQFYLFFLFIDNVSLFIISFLPLVNSLINPIIYAFFYPWFKVTAKIILT
>LOCXPTAAR3.132.HIT1.TAAR.2R.314.7tm_1.exons1.CM029847.1.Oncorhynchus_gorbuscha
EHEDVQYCFQDRNSSCRKALLSTSIYITLYIFFSLISAVTVFLNVLVIISISHFKQLHTPTNLLILSLAVSDLLVGLIVIPVTTVAIMEPCWGFGEHFCVFQFYITYLCTFLSLGNLVLISIDRYVAVCDPLLYHSKITITRIICCISITWCCCIIYRAAIIRNFVNVQVPSRCLTECVILERLNWVTLIDIAITMVVPCSVIITLYMKIFVVARSQARKVFSKEAVSVSGVKTIQANKSERKATKTLSIVVFNYLICWIPFLFVFFLSFLIEDFLLFIISFLPLVNSLINPIIYALFYPWFKITFKHFNIFTL
>LOCXPTAAR4.152.HIT1.TAAR.2R.310.7tm_1.exons1.CM029847.1.Oncorhynchus_gorbuscha
DVQYCFQDRNSSCRKALPLTSIHSAIYLFISVISAVTVFLNVLVIISISHFKQLHTPTNLLILSLAVSDLLVGLFALPVTTVAIMESCWGFGEHFCVFQFYITCLCTSLSLGNLVLISIDRYVAVCDPLLYHSKITITRTMCSISINWCCCIIHDAAIIKNFVNVQVPSRCLKECFILEGFNWVNIISLALKMVVPCAIIITLYLKIFVVARSQARKVFSKEAGVQTVRENMSERKATKTLSIVVFNYLICWTPSPVSFFLSFFGENVSSSIICFLPLVNSLINPIIYAFFYPWFKLTAKLIITLKFMRS
>LOCXPTAAR5.188.HIT1.TAAR.2R.317.7tm_1.exons1.CM029847.1.Oncorhynchus_gorbuscha
ELEDVQYCFQDRNSSCRKALPLTSIHSAIYLFMSVISTVTVFLNVLVIISISHFKHLHTPTNLLILSLAVSDLLVGLFVLPVTTVAIMESCWGFGEHFCVFQFYITCLCTSLSLGNLVLISIDRYVSVCDPLLYHSKITITRTMCCISFTWCLCVIHDAAIVKNFVNVQVPSRCLKECFILEGFNWVNIITIVLKMVVPCSIIITLYMKIFVVARSQARKVFSKEAASVSGVKTVQANTSERKATKTLSIVVFNYLICWTPSLFVFFLSFLGENVSSFILSFLPLVNSLINPIIYAFFYPWFKVTAKLIITLKFRCP
>LOCXPTAAR5.200.HIT1.TAAR.2R.312.7tm_1.exons1.CM029847.1.Oncorhynchus_gorbuscha
ELEDVQYCFQDRNSSCRKALPLTSIHSAIYLLISVISAVTVFLNVLVIISISHFKQLHTTTNLLILSLAVSDLLVGLFALPVTTVAIMESCWGFGEYFCVFQFYITCLCTSLSLGNLVLISIDRYVAVCDPLLYYSKITITRTMCCISFTWCLCVIHDAAIIKNFVNVQVPSRCLKECFILEGFNWVNIIDLVLKMVVPCSIIITLYMKIFVVARSQARKVFSKEAGVQTVQENKSERKATKTLSIVVFNYLICWTPSLFSFFLSFLGENVSSFIISFLPLINSLINPIIYAFFYPWFKVTAKLIITLKFRC
>LOCXPTAAR7.219.HIT1.TAAR.2R.306.7tm_1.exons2.CM029847.1.Oncorhynchus_gorbuscha
EKHEDFQYCFQDRNSSCRKALLSTSIYTALYIFCSLFSAVTVFLNLLVIISISHFKQLHTPTNLLILSLAVSDLLVGAIVIPVTTVALMESCWDFGKYFCAFHFYMAFLCTSLSLGNLVLISIDRYVAVCDPLLYHSKTTITRIMCCISITWFCCIIYQAVVIKICINVQVPSMCLKECFTVEGSIWGNIIDIVITMVVPCSIIITLYLKIFVVATSQARKVFSKEAASVSGRKAAKTLSIVVVNYLICWIPSLFILFFVQIFIDNLLSLFISFLPLVNSLINPIIYAFFYPWFKVTAKHILTLKL
>LOCXPTAAR8.94.HIT1.TAAR.2R.311.7tm_1.exons1.CM029847.1.Oncorhynchus_gorbuscha
KHEDVQYCFQDRNSSCRKVLLSTSIYITLYIFCSLISAVTAFLNVLVIISISHFKQLQTPTNLLILSLAVSDLLVGLIVIPVVTVAIMEPCWGFGEYFCVFQFYISCLCTSLSLGNLVLISIDRYVAVCDPLLYYSKITITRIICCISITWCYCIIYRAAIMKISVKIQVPSSCLKECFIVEELIWVNIIDLVLTMVVPCSIIITLYLKIFVVARSQARKVFSKEADSVSGVKTVQANKSETKAAKTLSIVVFTYLSCWIPFFFFYLVNLDSSSLFFSFLPLCNSLINPIIYAFFYPWFKVTAKRILTLKL
>LOCXPTAAR9.95.HIT1.TAAR.2R.314.7tm_1.exons1.CM029847.1.Oncorhynchus_gorbuscha
EDEDVQYCFQDGNSSCRKVLLSASIYITLYIFFSVISTITVFLNVIVIISISHFKQLQTPTNLLILSLAVSDLLVGLIVIPVMTVAIMESCWGFGEYFCVFQFYVSCLCTSLSLGNLVLISIDRYVAVCDPLLYHSKITIARMMCCISITWCCCIIYNATIIKNFVSVQVPSRCLKQCLIVEGLNWVTIIDLVLKTVVPCSIIITLYLKIFVVARSQARKVFSKEAVSVSGVKTVQANKSERKAAKTLSIVVFNYLICWTPSLFLFFLSFLTENVSFFIISFLPLVNSLINPIIYALFYPWFKVTAKIILTLNL
>LOCXPTAAR2.96.HIT1.TAAR.2R.312.7tm_1.exons1.CM029847.1.Oncorhynchus_gorbuscha
EHEDIKFCFQDRNSSCKKALLSISIYITLYIFFSLISAVTVFLNILVIISISHFKQLHTPTNLLILSLAVSDLLVGLIVIPVMTVAIIESCWGFGVYFCAFLLYITCLCTSFSLGSLVLISIDRYVAVCDPLLYHSKITITRMMCCISITWCCCTIYNAAIIKDIVNVQVPSRCLNECFIVEGITWGNIIDFVFTMVVPCSIIITLYLKIFAVARSQARKVFSKEAANVPGVKTVQANKSERKATKTLSIVVFNYFICWIPFLFSFFFVSFLSDNLLSFILSFLPLVNSLINPIIYAFFYPWFKVTAKHILT
>LOCXPTAAR11.98.HIT1.TAAR.2R.310.7tm_1.exons1.CM029847.1.Oncorhynchus_gorbuscha
EHEDIQYCFQDTNSSCRKALLWTSIYITLYILFSLISAVTVFLNLLVIISISHFKQLHTPTNLLILSLAVSDLLVGLIVIPITTVAVMEPCWGFGEYFCVFYFYITCLCASLSLGNLVLISIDRYVAVCDPLLYHSKITITRMMCCISITWCCCIIYYAATVNIFVNVQVPSRCLKECFIVEGVTWGTVIDLVITMVVPCSIIITLYMKIFVVARSQARKVFSKEAACVFGVKTVQANKSERKATKTLAIVVFTYLSCWIPFHLYLLFLLIDNLSSFIISFLPLLNSLINPIIYAFFYPWFKVTSKRILT
>LOCXPTAAR2.99.HIT1.TAAR.2R.312.7tm_1.exons1.CM029847.1.Oncorhynchus_gorbuscha
EHKDDQYCFQDRNSSCRKALLSISIYITLYIFFSLISVVTVFLNILVIISISHFKQLHTPTNLLILSLAASDLLVGLIVIPVMTVAIMESCWVFGEYFCVFLLYINCLCTSLSLGSLVLISIDRYVAVCDPLLYYSKITITRIICCISITWCCCIIYDAAIIKDIVNVQVPSSCLNECFTGEGYMWGNIIDFVITMVVPCSIIITLYLKIFVVARSQARKVFLKESASVPGVKTVQANKSERKAAKTLSIVVFTYLCCWIPFLFSFLFFSFLSDNLLSFIISFLPLANSLINPIIYALFYPWFKVTAKNILS
>LOCXPTAAR13.101.HIT1.TAAR.2R.315.7tm_1.exons1.CM029847.1.Oncorhynchus_gorbuscha
KHEDVQYCFQDGNSSCRKALLSTSIYITLYIFFSLISAVTVFLNVLVIISISHFKQLHTPTNLLILSLAVSDLLVGLFVIPATTVAIMEPCWGFGEYFCVFEFYIAYLCTSLSLGSLVLISIDRYVAVCDPLLYHSRITITRIMCFISITWWCCIIYDAVIIKNFVNVQVSSRCLKECFIVKGLNWVNIIGLVFTMAVPCSIILTLYMKIFVVARSQARKVFSKEAAIVSGVKTVQANKSETKATKTLSIVVFNYLICWIPSLFPFVFSFYFSDNLISFIISFLPLVNSLINPIIYAFFYPWFKVTCRHIFTLKL
>LOCXPTAAR1.102.HIT1.TAAR.2R.306.7tm_1.exons2.CM029847.1.Oncorhynchus_gorbuscha
EEHKDDQYCFQDRNSSCRKALLSTSIYITLYLFFSLISAVTVFLNLLVIISISHFKQLHTQTNLLILSLAVSDLLVGLIVIPVMIVAIIEPCWGFGKYFCAFLLYISCLCTSLSLGSLVLISIDRYVAVCDPLLYHSKITITRIMCCISITWCCCIIYNAAIIKDIVNVQVPSSCLDECFTGEGYMWGNIIDFVITMVVPCSIIIILYLKIFVVARSQARKVFSKQAVSVSGRKAAKTLSIVVFTYLSCWIPFLFSFLFLSFLSDNLLSFIISFLPLSNSLINPIIYALFYPWFKVTAKNILSLKL
>LOCXPTAAR14.106.HIT1.TAAR.2R.314.7tm_1.exons1.CM029847.1.Oncorhynchus_gorbuscha
KHEDVQYCFQDRNSSCRKALLSTSIYITLYIFFSLISAVTVFLNLLVIISISHFKQLHTPTNLLILSLAVADLLVGLIVIPVTTVAIMESCWGFGEYFCVFHLYMAFLCTSLSLGNLVLISIDRYVAVCDPLSYHSKTTITRMTCCISITWCCSIIYRAAIVKRFVNVQVPSRCLDECFIVEGITWANIVEILITMVVPCSIIITLYLKIFVVARSQARKVFSKEAASVCGVKTAQANKSEKKAAKTLSIVVVNYFICWIPSLFVFFFLSFLSDNLSLFIRFLPLVNSLINPIIYAFFYPWFKVTAKHIITLKV
>LOCXPTAAR15.108.HIT1.TAAR.2R.306.7tm_1.exons2.CM029847.1.Oncorhynchus_gorbuscha
EKHEDVQYCLQDRNSSCRKALLSTSIYITLYIFLSLISAVTVFLNLLVIISISHFKQLHTQTNLLILSLAVADLLVGLIVIPVTTVALMESCWGFGKYFCVFQIYVTFLCASLSLGNLVLISIDRYVAVCDPLLYHSKITVTRMMCCISITWCCCIIYRAAIINNFVNVQVPSRCLKECFIVEGITWGNIIDFVFTMVVPCSIIITLYMKIFVVARSQSRKVFSKESANKSERKAAKTLSIVVFNYFICWIPFLFSFFLYFLIDSLFSVMLIGFLPLFNSFINPIIYAFFYPWFKVTAKRILTLNF
>LOCXPTAAR16.110.HIT1.TAAR.2R.313.7tm_1.exons1.CM029847.1.Oncorhynchus_gorbuscha
KHEDVQYCLKDRNSSCRKALLSTSIYITLYLFLSLISAVTVFLNLLVIISISHFKQLHTLTNLLILSLAASDLLVGLIVIPITTVAVMEPCWGFGEYFCVFYFYIACLCTSLSLGNLVLISIDRYVAVCDPLLYHSKITIARMMCCISITWWCCIIYDVAIVEHFVNVQVPSRCLNECFIVEGVTWVNIIDLLFSMVVPCSIILSLYMKIFVVARSQSRKMFSKEAACVSGGKTVQANKSERKAAKTLSIVVFNYFICWIPFLFTNMFSFPSDNLSFIISFLPLVNSLINPIIYAFFYPWFKVTAKHILTLKL
>LOCXPTAAR17.113.HIT1.TAAR.2R.304.7tm_1.exons2.CM029847.1.Oncorhynchus_gorbuscha
EKHEDVINCFQDGNYSSRKASLSTSIYITLYIFFSLISAVTVFLNVLVIISISHFKQLHTPTNLLILSLAVSDLLVGLIVIPVTTVAIMESCWGFGEYFCVFHLYMAFLCTSLSLGNLILISIDRYVAVCDPLLYHSKITTTRMMCCISITWCCCIIYDAVIIKRVVNVQVLRRCLNECFIVEGITWVNIIDLLITMVVPCSIIITLYLKIFVVARSQARKVFSKDAPRVSGRKAAKTLAIVVVNYFICWIPSLFVFSFFSILLENVLSYFISFLPLVNSLINPIIYAFFYPWFKVTAKRILNL
>LOCXPTAAR18.119.HIT1.TAAR.2R.305.7tm_1.exons2.CM029847.1.Oncorhynchus_gorbuscha
EKYEDVQYCFQDGNSSCRKALLSTSIYITLYIFFSLISAVTVFLNLLVIMSISHFKQLHTPTNLLILSLAVSDLLVGLIVIPVVTVALMESCWGFGEYFCVFQIYITFLCTSLSLGNLVLISIDRYVAVCDPLLYHSKITVTRMMCCISITWCCCIIYRAAIIKNFVNVLVPSRCLKECFIVEGITWGNIIDVVITMVVPCSIIITLYMKIFVVARSQDRKVFSKEAANVSGRKATKTLSIVIVNYFICWIPFLFVFFFTFVIDNLFSVIIGFLPLFNSLINPIIYAFFYPWFKVTAKHILTLKI
>LOCXPTAAR19.123.HIT1.TAAR.2R.306.7tm_1.exons2.CM029847.1.Oncorhynchus_gorbuscha
EKHEDIKYCFQDGNSSCRKALLSTSIYITLYVFFSLISAVTVFLNVLVIISISHFKQLHTPTNLLILSLAVSDLLVGLIVIPVMIVAIMESCWGFGEYFCAFHFYMTFLCTSLSLGNLVLISIDRYVAVCDPLLYHSKITTTRTVCCISITWWCCIIYDAVIIKKVVNMQVLRRCLTECFIVEGITWVNIIEFVITMVVPCSIIITLYMNIFVVARSQARKVFSKETARVSGRKAAKTLSIVVVNYLICWIPSLFILFFFSILFDNLLSLFITFLPLFNSLINPIIYAFFYPWFKVTCRHILTLKL
>LOCXPTAAR20.125.HIT1.TAAR.2R.313.7tm_1.exons1.CM029847.1.Oncorhynchus_gorbuscha
EDVQYCFQDGNSSCRKALLSSSIYITLYNFFSLISAVTVFLNLLVIISISHFKQLHTTTNLLILSLAVSDLLVGLIAIPVTTVAIMEPCWRFGEYFCVFHIYIDFLFTSLSLGNMVLISIDRYVAVCDPLLYHSKITITRIMCCIFITWCCCIIYRAAIIKNFVNVQVPSRCLTECFLFEEITWGNIIDVVFTMVVPCSVIITLYLKIFVVARSQARKLFSKESVSVSGVKTVQANKSERKAAKTLSIVVFNYFICWIPSLCSSFFHLSFFSDNLSFIIGFLPLVNSLINPIIYAFFYPWFKVTAKHILTLKI
>LOCXPTAAR21.127.HIT1.TAAR.2R.305.7tm_1.exons2.CM029847.1.Oncorhynchus_gorbuscha
EKYEDVQYCFQDGNSSCRKALLSTSIYITLYIFFSLISAVTVFLNLLVIISISHFKQLHTTTNLLILSLAASDLLVGLIVIPVVTVALMESCWGFGEYFCVFHIYITFLCTSLSLGNLVLISIDRYVAVCDPLLYHSKITTTRMMCCISITWCCCIIYRAAIVKNVVNVQVPSRCLKECFIVEGITWVNIIDIVITMAVPCSIILTLYLKIFVVARSQARNVFSKEAASVSGRKATKTLSIVVFNYFNCWIPFLFVFFFTFVIDNLFSVIIGFLPLVNSLINPIIYAFFYPCFKVTAKHILTLNL
>LOCXPTAAR22.129.HIT1.TAAR.2R.305.7tm_1.exons2.CM029847.1.Oncorhynchus_gorbuscha
EKYEDVQYCFQDGNSSCRKALLSTSIYITLYIFFSLISAVTVFFNILVIMSISHFKQLHTPTNLLILSLAVSDLLVGLIVIPVVTVALMESCWGFGEYFCVFQIYITFLCTSLSLGNLVLISIDRYVAVCDPLLYHSKITVTRMMCCISITWCCCIIYRAAIIKNFVNVLVPSRCLKECFIVEGITWGNIIDVVITMVVPCSIIITLYMKIFVVARSQDRKVFSKEAANVSGRKATKTLSIVIVNYFICWIPFLFVFFFTFVIDNLFSVIIGFLPLFNSLINPIIYAFFYPWFKVTAKHILTLKI
>LOCXPTAAR30.131.HIT1.TAAR.2R.321.7tm_1.exons1.CM029847.1.Oncorhynchus_gorbuscha
DTLLQMEKYEDVQYCFQDGNSSCRKALLSTSIYITLYIFFSLISAVTVLLNVLVIISISHFKQLHTTTNLLILSLAVSDLLVGLIAIPVTTVAIMESCWDFGEYFCVFHIYIDVLCTSLSLGNMVLISIDRYVAVCDPLLYHSKITITRMMCCIFITWCCCIIYRAAIIKNFVNVQVPSRCLTECFIFEGITWGNIIDVVFTMVVPCSVIITLYLKIFVVARSQARKVFSKEAVSVSGVKTIQANKSERKAAKTLSIVVVNYFICWIPFLCCSFFHLSFFRDNLSFIIGFLPLVNSLINPIIYAFFYPWFKVTAKRILNLK
>LOCXPTAAR23.136.HIT1.TAAR.2R.305.7tm_1.exons2.CM029847.1.Oncorhynchus_gorbuscha
DVQYCFQDRNSSCRKALLSTSIYITLYIFFSLISAVTVFLNVLVIISISHFKQLHTPTNLLILSLAVSDLLVGLIVIPVATLTIMESCWGFGEYFCVFQFYITFLCTTLSLGNLVLISIDRYVAVCDPLLYHSKITITGTICCISITWCCCIIYDAVIIQNFVNVQIPSRCLTECFIVEGIIWVNIMYIVFIMVVPCSIILTLYMKIFVVARSQARKVFSKEAASVSGRKAAKTLGIVVFTYLLSWIPSLFIYFVFSVIGEHLISYFTSYLAFVNSLMNPIIYAFFYPWFKVTAKLILTMKIRRL
>LOCXPTAAR24.145.HIT1.TAAR.2R.306.7tm_1.exons2.CM029847.1.Oncorhynchus_gorbuscha
EKHEEIQYCFQDGNYYCRKASLSTSIYITLYIFFSLISAVTVFLNVLVIISISHFKQLHTPTNLLILSLAVADLLVGLIVIPVTTVALMESCWGFGEYFCVFHLYMAFLCTSLSLGNLVLISIDRYVAVCDPLLYHYKITTTRIMCCISITWCCCIIYRAAIIKNVVNVLVPSRCLKECFIVEELHWVNIIDIVITMVVPCSIIITLYMKIFVVARSQARKLFSKEAASVSGRKAAKTLSIVIFNYLICWIPSLFPFIFVSFLSENVLTFIISFLPLVNSLINPIIYAFFYPWFKVTAKLILTLKL
>LOCXPTAAR25.147.HIT1.TAAR.2R.309.7tm_1.exons2.CM029847.1.Oncorhynchus_gorbuscha
EKHEDVQYCFQDGNSSCRKAFLSTSIYITLYNFFSLISAVTVFLNLMVIISISHFKQLHTTTNLLILSLAVSDLLVGLIVIPVTTVATMEPCWDFGEYFCVFHIYIDFLCTSLSLGNMVLISIDRYVAVCDPLLYHAKITIPRMMCCISFTWFCCIIYRAAIIKNCVNVQVPSRCLTECFIFEEITWVNFTDLVITMVVPCSVIITLYLKIFVVARSQARKVFSKESANKSERKAAKTLSIVVVNYFICWIPFLCSSFFHLSFFSDNLSFIISFLPLVNSLINPIIYAFFYPWFKVTAKHILTLKLRRS
>LOCXPTAAR26.149.HIT1.TAAR.2R.306.7tm_1.exons2.CM029847.1.Oncorhynchus_gorbuscha
EKHEDVQYCFQDRNSSCRKALLSTSIYITLYIFFSLISAVTVFLNLLVIISISHFKQLHTTTNLLILSLAASDLMVGLIVIPVMTVATMESCWDFGEYFCVFQIYIASLCTSLSLGNLVLISIDRYVAVCDPLLYHSKITTTRITCFISITWCCCIIYRTANIQYFVNVQVPSRCLKECTAVEGSIWINITDIVITMVVPCSVIITLYMKIFVVATSQARKVFSKEAASVSGTKAAKTLSIVVFNYLICWIPSLLVFIFFSFLSYTLLSYFICFLAFVNSLINPIIYAFLYPWFKVTVKLILSLNL
>LOCXPTAAR27.156.HIT1.TAAR.2R.315.7tm_1.exons1.CM029847.1.Oncorhynchus_gorbuscha
KHEDVQYCFQDGNSSCRKALLSTSIYITLYIFFSLISAVTVFLNVLVIISISHFKQLHTPTNLLILSLAVSDLLVGLIVIPVMTVAILEPCWSFGEYFCVFHFYVIFLCTSLSLGNLVLISIDRYVAVCDPLLYHSKITITGTICCISITWCCCIIYDAVIIQNFVNVQTPSRCLTECVVVEGITWVNIISIVFIMVVPCSIIITLYMNIFVVARSQARKVFSKEAASVSGVKTVQANKSETKAAKTLAIVVFNYLLSWIPSLLIYFVVSVIGDHLISYFTSYLALFNSLINPIIYAFFYPWFKVTAKLILTLKI
>LOCXPTAAR28.160.HIT1.TAAR.2R.307.7tm_1.exons1.CM029847.1.Oncorhynchus_gorbuscha
KHEDVQYCFQDGNSSCRKALLSTSIYITLYIFFSLISAVTVFLNVLVIISISHFKQLHTPTNLLILSLAVSDLLVGLIVIPVMTVAILEPCWSFGEYFCVFHFYVIFLCTSLSLGNLVLISIDRYVAVCDPLLYHSKITITGTICCISITWSCCIIYDAVIIQNFVNVQTPSRCLTECVIVEGITWVNIISVVFIMVVPCSIIITLYMNIFVVARSQARKVFSKETNSESGIKTVQANKSERKAAKTLAIVVFNYLLSWIPSLLIYFVVSVIGDHLISYFTSYLALFNSLINPIIYAFFLSMVQSDS
>LOCXPTAAR31.165.HIT1.TAAR.2R.325.7tm_1.exons1.CM029847.1.Oncorhynchus_gorbuscha
DTLLQMEKHDDVQYCFQGRNSSCRKALLSTSIYITLYVFFSLISAVTVFLNLLVIISISHFKQLHTPTNLLILSLAASDLLVGLIVIPVATLTTMESCWGFGEYFCVFQFFITFLCTSLSLGNLVLISIDRYVAVCDPLLYHSKITITGTICCISITWSCCIIYDAVVIQNFVNVQTPSRCLTECVIVEGITWVNIISVVFIMVVPCSIIITLYLNIFVVARSQARKVFSKETNSESDVQTVQANKSERKAAKTLAIVVFTYLLSWIPSLFIYFVFSVTGDHLISYFTSYLAFVNSLINPIIYAFFYPWFKVTAKLILTLKITRL
>LOCXPTAAR32.172.HIT1.TAAR.2R.308.7tm_1.exons2.CM029849.1.Oncorhynchus_gorbuscha
EKHEDDQYCFQDRNSSCRKDLLSTSIYITLYIFFLLISAVTVFLNVLVIISISHFKQLHTPTNLLILSLAVSDLLVGLIVIPVMTVAVMESCWGFGGYFCAFQFYITFLCTTLSLGNLVLISIDRYVAVSDPLLYHSKITITGTICCISFTWCCCIIYDAVIIKNFVNVQIPSRCLTECVIVEGITWVNIIYVVFIMFVPCSIIITLYIKIFVVARSQARKVFSKEAASSETKAAKTLGIVVFTYLISWIPSLCIYFVFSVLGNHLISFFTSYLALVNSLINPIIYAFFYPWFKVTAKLILTLKIRRL
>LOCXPTAAR33.179.HIT1.TAAR.2R.335.7tm_1.exons1.CM029858.1.Oncorhynchus_gorbuscha
SHQHLDPKMFCYPESNASCTREIFSEGVQIALYIFFVSVILVTILGNGVVIISIAHIKQLHTPTNMLIMSLAVADLLVGVAVMPFSTIKAVEGCWYFGDAFCFLHSDMFLTSVSIFHLVFIAIDRYESVCSPLRYSTKITIPIAWLMVFASWAVAALYSYGLLYSKANVRGLDEFIASIYCLGSCNLFLNALWGALDTLIAFFFPCSVMVGLYTKIFLVAKEHLRKIEDSQKNSNEGGRGVVSQRSERKAAKTLGIVVGVFIFCWLPFFVNSIVDPYTNFSTPPILFEVFIWLGYFSSTANPIIYALFYPWFRKCLNLIVTLKIFNRNSSYINVF
>LOCXPTAAR34.180.HIT1.TAAR.2R.326.7tm_1.exons1.CM029858.1.Oncorhynchus_gorbuscha
FCYESLSGSCVRFARPLSVQVPMFTSMVLAILVTVIGNLLVITSIAHFKQLQTSVNQLLVSLAVCDLLLGVFVMPCSAVRSVQGCWYLGGFLCKLHTSTDIMLSTSSIFHLSFISIDRYFAVCRPLSYRLIITNNTVLIMITTSWLVPAIFSYGMIFPEINLKGKEDFYETHVKCIGGCQVFFSPVAALVASSFSFYIPGMILICIYSKIYWVARAQARSIKDLSRQFKEADSGRRERRGANILAIVVGVFLICWSPFSLCLIIDPFIQYSIPPLLGDTLVWFGYLNSAFNPIVYAFFYTWFRRALRIIISGHIFRRGSCRFKLYS
>LOCXPTAAR33.182.HIT1.TAAR.2R.298.7tm_1.exons1.CM029858.1.Oncorhynchus_gorbuscha
MLVTILGNGVVIISIAHIKQLHTPTNTLIMSLAVADLLLGVTVMPFSTMRAVEGCWYFGDAFCLLHSSFDMFLTSVSIFHLVFIAIDRYEAVCSPLRYSTKITIPIAWLMVFASWAVAALYSYGLLYSKANVRGLDEFIASIYCLGSCNLFLNALWGTLDTLIAFFFPCSVMVGLYTKIFLVAKEHLRKIEDSQKNSNEGGRGVVSQRSERKAAKTLGIVVGVFIFCWLPFFVNSIVDPYTNFSTPPILFEVFIWLGYFNSTANPIIYALFYPWFRKCLNLIVTLKIFNRHSSYINVF
>LOCXPTAAR33.184.HIT1.TAAR.2R.298.7tm_1.exons1.CM029858.1.Oncorhynchus_gorbuscha
MLVTILGNGVVIISIAHIKQLHTPTNTLIMSLAVADLLLGVTVMPFSTMRAVEGCWYFGDAFCLLHSSFDMFLTSVSIFHLVFIAIDRYEAVCSPLRYSTKITIPIAWLMVFASWAVAALYSYGLLYSKANVRGLDEFIASIYCLGSCNLFLNALWGALDTLIAFFFPCSVMVGLYTKIFLVAKEHLRKIEDSQKNSNEGGRGVVSQRSERKAAKTLGIVVGVFIFCWLPFFVNSIVDPYTNFSTPPILFEVFIWLGYFNSTANPIIYALFYPWFRKCLNLIVTLKIFNRHSSYINVF
>LOCXPTAAR35.186.HIT1.TAAR.2R.326.7tm_1.exons1.CM029858.1.Oncorhynchus_gorbuscha
FCYESLSGSCVRFARPLSVQVPMFTSMVLAILVTVIGNLLVITSIAHFKQLQTSVNQLLVSLAVCDLLLGVFVMPCSAVRSVQGCWYLGGFLCKLHTSTDIMLSTSSIFHLSFISIDRYFAVCRPLSYRLIITNNTVLIMITTSWLVPAIFAYGMIFPEINLKGKEDFYETHVKCIGGCQVFFSPVAALVVSSFCFYIPGMILICIYSKIYWVARAQARSIKDLSHQFKEADSGRRERRGANILAIVVGVFLICWSPFSLCLIIDPFIQYSIPPLLGDTLVWFGYLNSAFNPIVYAFFYTWFRKALRIIISGHIFHRGSCRFRLYS
>LOCXPTAAR36.187.HIT1.TAAR.2R.323.7tm_1.exons1.CM029860.1.Oncorhynchus_gorbuscha
LCFESVNGSCKRSIFPPTIRVLLYLLLGSMSVLTVCGNLLVIIPIIHFKQLHTPTNYLILSLAVSDLLLGVLVMPPRMVYSVDSCWYFGDLFCKIYTSTDVMLCNTSILNLCFISIDRYYAVCRPLLYRTKITVHVVLIMMLVTWTVSAVVGFCMIFLELNIWGIEDFYYNNVACEGGCILFQNKVSSIVASVISFYIPGVGMLSIYLKIFLIAQRQARSIQGTTNQNSVGKSQRKATKTLAIIMGVFLSFWTPFFVVNCIDPFISYSTPPVLFETLIWIGYLNSTINPMVYAFFYSWFRRAFRIIISGQIFQPDSSEIQLFS
>LOCXPTAAR37.189.HIT1.TAAR.2R.323.7tm_1.exons1.CM029860.1.Oncorhynchus_gorbuscha
LCFESVNGSCKRSIFPPTIRVLLYLLLGSMSVLTVCGNLLVIIPIIHFKQLHTSTNYLILSLAVSDLLLGVLVMPPRMVYSVESCWYFGDLFCKIQTSTDVMLSNTSILNLCFISIDRYYAVCRPLLYRTKITVHVVLIMMLVTWTGSAIVVFGIVFLGISTWGMEDFYYKNVACEGGCILFQNKVSSTASSVLSFFIPGVGLLSIYLKIFLIAQRQARSIQGTTNQNSVGKSQRKATKTLAIIMGVFLSFWTPFFVVNCIDPFISYSTPPVLLETLIWIAYFNSAINPMVYAFFYSWFRKAFRIIISGQIFQPDSSEIQLFS
>LOCXPTAAR38.190.HIT1.TAAR.2R.322.7tm_1.exons1.CM029860.1.Oncorhynchus_gorbuscha
LCFESVNGSCKRSIFPPTIRVLLYLLLGSMSVLTVCGNLLVIIPIIHFKQLHTPTNYLILSLAVSDLLLGLLVMPPSMVYSVESCWYFGDLFCKIYTSTDVMLSNTSILNLCFISIDRYYAVCRPLLYRTKITVHVVLIMMLVVWTGSAIVVFGIVFLELSIWGMEDVYYNNVACEGECIFFQNKASSTASLVLSFYIPGVGMLSIYLKIFLVAQRQARSIQGTTNQNSVGKSQRKATKTLAIIMGVFLSFWTPFFVINSIDPFINYSTPPVLFETLVWIGYFNSAINPMVYAFFYSWFRRAFRIIISGQIFQPDSSEIQLF
>LOCXPTAAR39.191.HIT1.TAAR.2R.323.7tm_1.exons1.CM029860.1.Oncorhynchus_gorbuscha
LCFESVNGSCKRSIFPPTIRVLLYLLLGSMSVLTVCGNLLVIIPIIHFKQLHTPTNYLILSLAVSDLLLGVLVMPPSMVHSLESCWYFGDLFCKIYTSTDVMLCTASILNLCFISIDRYYAVCRPLLYRTKITVHVVLIMMLVIWTVSAVVGFCMIFLGINIWGMEDFYYNNVACEGECILFQNKVSSTVSSVISFYIPGVGMLSIYLKIFLIAQRQARSIQGTTNQNSVGKSQRKATKTLAVIMGVFLSFWTPFFVVNCIDPFISYSTPPVLFVTFVWIGYLNSTINPMVYAFFYSWFRRAFRMIISGQIFQPDSSIMQLFS
>LOCXPTAAR40.192.HIT1.TAAR.2R.326.7tm_1.exons1.CM029860.1.Oncorhynchus_gorbuscha
CFESVNGSCKRSIFPPTIRVLLYLLLGSMSVLTVCGNLLVIIPIIHFKQLHTPTNYLILSLAVSDLLLGVLVMPPSMVYSLESCWYFGDLFCKIYTSTDVMLCTASILNLCFISIDRYYAVCRPLLYRTKITVHVVLIMMLVIWTGSAIVVFGMIFLELSTWGMEEFYYNNHNYNVACEGECIFFQNKASSTASLVLSFYIPGVGMLSIYLKIFLIAQRQARSIQGTTNQNSVGKSQRKATKTLAVIMGVFLSFWTPFFVVNCIDPFISYSTPPVLFVTFVWIGYLNSTINPMVYAFFYSWFRRAFRMIISGKIFQPDSSIMQLFS
>LOCXPTAAR43.194.HIT1.TAAR.2R.311.7tm_1.exons1.CM029862.1.Oncorhynchus_gorbuscha
EHKDAQHCFHNSSCRKASLSTSIYITLYILFSLISAVTVFLNILVIISIYHFKQLHTPTNLLILSLAVTDFLVGLIAIPVVTVAVMESCWVFGKYFCVFFLFIGYLIISLSLGNLVLISIDRYVAVCYPLLYHSKITIPRIICWILIIWCWCSIYNAAISNNSVTLQVPKMCFEECFVFEGFNWSKTIDFVIIMVVPCYIIITLYFKIFVVARSQARKIFSKEAATKSGVKTVLVNKTERKAAKTLSIVVFTYLTCWISIFFLHFFFLQSLTYLLLLPFLNSLINPIIYAFFYPWFKVIAKHILTLKLRRL
>LOCXPTAAR41.196.HIT1.TAAR.2R.304.7tm_1.exons2.CM029862.1.Oncorhynchus_gorbuscha
EEHDDAQNCFPKHNSSCRKVLLSTSMYITLYIFFLSIGAVTVFLNILVVISIFHFKRLHTPTNLLILSLAVADLLVGLIVIPVGTVAIMESCWFLGKYFCVFYVYISYFILSLSLGNLVLISIDRYVAVCDPLFYHSKITITRITCCISIIWFCCIIYNAAFIKITVNVEVPRRCFEECFIVEVYDSSSIIDLVITMVVPCSIIITLYLKIFVVARSQARKVFSVDAAIQSGRKAAKTLSIVVFTYLSCWTPIFFMQFFSHQSSNYLSFLPFVNSLINPIIYAFFYPWFKVTAKHILTLKLRRL
>LOCXPTAAR42.198.HIT1.TAAR.2R.301.7tm_1.exons2.CM029862.1.Oncorhynchus_gorbuscha
EEHEDAQYCFPDQNSSCRKALLSTAIYITLYIFISLISAVTVFLNVLVIISVSHFKKLHTSTNLLILSLAVADFLVGLIVIPVVAVTVMESCWFYGKYFCVISLYINYLCLSLSMGNLILISIDRYVAVCDPLKYHSKITITRIIGCIAITWCCCIIYNAVILTNYVNMKVPRQCLNECFVVVGFLWRSIIDILFSSVIPCSIIITLYLKIFFVARSQARKVFIKEPATKSGRKATKTLSIVVFTYLTCWIPIIFIQFFSHQSSFSLSFLPCVNSLINPIIYALFYPWFKVTAKHILTLKL
>LOCXPTAAR26.206.HIT1.TAAR.2R.306.7tm_1.exons2.JADWMN010002696.1.Oncorhynchus_gorbuscha
EKHGDVQYCFQDGNSSCRKALLSTSIYITLYIFLSLISAVTVFLNLMVIISISHFKQLHTTTNLLILSLAASDLLVGLIVIPVMTVAIMESCWDFGEYFCVFHGYIASLCTSLSLGNLVLISIDRYVAVCDPLLYHSKITVTRMTCCISITWCCCIIYRAANIQYFVNVQVPSRCLKECTAVEGSIWVNITDIVITIVVPCSVIITLYMKIFVVARSQARKVFSKEAASVSGTKTTKTLSIVVFNYLICWIPSLLVFIFFSFLSYTLLSYLISFLAFVNSLINPIIYAFLYPWFKVTVKLILSLNL
>LOCXPTAAR46.211.HIT1.TAAR.2R.318.7tm_1.exons1.JADWMN010002696.1.Oncorhynchus_gorbuscha
KHEDVQYCFQDGNSSCRKAFLSTSIYITLYIFFSLISAVTVFLNLLVIISISHFKQLHTPTNLLILSLAVSDLLVGLIVIPVMTVATMEPCWGFGEYFCVFHFYITFLCTTLSLGNLVLISIDRYVAVCDPLLYHSKITITGTICCISITWSCCIIYDAVIIQNFVNVQAPSRCLTECVIVEGITWVNIMYIAFIMVVPCSIIITLYMNIFVVARSQARKVFSKEAASVSGVKTEQRNKSETKAAKTLAIVVFTYLLSWIPSLFIFFVVSVIGDNIISYFTSYPALFNSLVNPIIYAFFYPWFKVTTKLILTLKIRNL
>LOCXPTAAR30.216.HIT1.TAAR.2R.318.7tm_1.exons1.JADWMN010002696.1.Oncorhynchus_gorbuscha
DTLLQMEKYEDVQYCFQDGNSSCRKALLSSSIYITLYNFFSLISAVTVFLNLLVIISISHFKQLHTTTNLLILSLAVSDLLVGLIAIPVAIMEPCWRFGEYFCVFHIYIDFLFTSLSLGNMVLISIDRYVAVCDPLLYHSKITITRIMCCIFITWCCCIIYRAAIIKNFVNVQVPSRCLTECFLFEEITWGNIIDVVFTMVVPCSVIITLYLKIFVVARSQARKLFSKESVSVSGVKTVQANKSERKAAKTLSIVVFNYFICWIPSLCSSFFHLSFFSDNLSFIIGFLPLVNSLINPIIYAFFYPWFKVTAKHILTLK
>LOCXPOra1.6.HIT1.Ora.2R.327.7tm_1.exons4.CM029849.1.Oncorhynchus_gorbuscha
RELEPVGVGLRVTTSPTQTAFYIILVLLGIVGNTTVIGVILDSVFKDPSGVRNSDIILMNMVLSNLLVSVLRNVLLVISDLGLELNSSRDGCHVLMGVWVWLRSVNVWSTLFLSAFHFQTLRRVAPPPGTVHGPRRPPKTLLISLGLIWFLNLIYAIPAHIYSTKGNKNSTETLMLVSSTTRPLLGCVWNFPSSYNGLAYATTSMVIHEILPIILMAITNLGSLYTLYTHGRTHNPAHMTQDAPVIKRIPAERRAAKVILALIMLFIGSWGTSIISINYFNYNRGLSAGFLLVIARFANTIFIAISPIVLALGHRRLRAVVKSFLTH
>LOCXPOra2.8.HIT1.Ora.2R.329.7tm_1.exons4.CM029849.1.Oncorhynchus_gorbuscha
ELRDMKPVEMGLGVNWYPFQNALYIILVLLGIVGNATVVGVISESVFKDPSGGRNSDIILINMALSNLLISLLRNILLVMSDLGLELNSSRDGCHVLMGVWVWLRSVNVWSTLFLSAFHFQTLRRVAPPSRTVHGPRRPPKTLLISLGLIWYLNLIYAIPAHIYSTKGNKNSTETLILVSSTTRPLLGCVWNFPSSYNTLTYTTTSMVIHEILPIILMAITNLGSLYTLYTHGRTNNPAHMTQDAPVIKRIPAERRAAKVILALTILFIVSWGTSIISINYLNYNKGSSDRFLPIIARFANSIFIAISPIVLAVGHRRLRAVVKSFLTH
>LOCXPOra3.9.HIT1.Ora.2R.361.7tm_1.exons2.CM029864.1.Oncorhynchus_gorbuscha
MSEVLTVDAILFGFLVFSGILGNILVIHVVFQSAIGNLSRRLPPSDIILVNLSLANLLTSLFRTVPIFVSDLGLDVSLSQGWCRLFMLLWVWWRAVGCWVTLTLSAFHCATLKRQHVAMGPLAQEHERRKVWVALGLVWGLNLAFSLPALVYTTHVQGNATVELMVISCTTRPLLGCMWEFPSEEQGSAFASTSLVLNEVVPLMLMVGTNLATLHSLAKHIRAVTSVGEAGGGTHGELDRHVSSERKASHVIMLLVMLFVVCWVLQVAAVTYYNHNRGHHAEELLTVAHFSASVFVGFSPMVVALGHGKLRRRIMRMIAGCADRVKCQQEKITDEIKSPDTRETTAKQTVFTIQKEREVIK
>LOCXPOra3.9.HIT1.Ora.2R.284.7tm_1.exons2.CM029864.1.Oncorhynchus_gorbuscha
FDNLSLLLNSENGLFCSRLPCVWRFDFICYFLLLTFHSVSTASDHPHDPPPQLAVSQSHHHGTEAHKHRSREVGHSQQLLRMVPPVMVIVCHRGNLQDPAHHKQHHKQHNHMTGLAFTGHMSVQLAMRPSPCLAYRGDGPDVFGQRVQRSQVGAHHQHQGNHLIEDQGGGGEGRALLLRGEFPHTAQQGPGGAADHHQLHCGIALDMCGVNQRWQGKGEIESPDKPQSHPHLPPLMLLCKGAHGHMLSLQGGTVEGTEGQSDPAAHGPPPHPQQHEEAAPALGQ
>LOCXPOra4.10.HIT1.Ora.2R.314.V1R.exons1.JADWMN010000255.1.Oncorhynchus_gorbuscha
EVVRGMLYLSLTVVGVPGNIAVIVAFLLARYQEHQLLPADAIVLHLACANLLVVSVRCLLETLATFRLVNIFGDTGCQGVIFVYRTSRSLSIWLTFVLSAYQCLSIATPGSRWASIRVLVARYLAVIFLTLWVINTSMSSAAIAFTLGSRNDSVNMQHSINVQFCYVRFPTMQSKQVNGAVQVGRDVVPMGMMTLASLVILLFLYRYSQQVKGLRSSSGASGGAEQRAAKAVVALVTLYVVLYGVDNGLWVYTLTMRKTMNSSLISDLRIFFSSLYAALSPLVIIATNRKVNSRLRCVVQERPVQDKVTTLSTV
>LOCXPOra5.11.HIT1.Ora.2R.316.V1R.exons1.JADWMN010000255.1.Oncorhynchus_gorbuscha
LDLCVTIKGVSFLLQTGLGFLGNTLVLLAYTQVVYSEYRLQPVDIILCHLAFVDLLLLLTRCVPQTMTVFGLRDLLNDPGCKVVIYTYRISRALSVCITCMLSVFQAVTIAPAGGPCLSRLKARLPRLIVPTIAGLWLFNMAICFAAPLFSIAPRNGTVPAFTLNLGFCHVDFRDRLSYKINGVVVSTRDFVFVGLMLWSSGYILLLLHRHSHQVRSIRRSSQGGGAETRAAKTVITLVVLYVVFFGIDNIIWIYMLTVDKVSPVVADMKIFFSSCYACLSPFFIISSNKKVKSKLVCVAADQEQPSVDTQDSNDK
>LOCXPSalmoOlfC.2.2.12005.HIT1.OlfC.1R.771.ANF_receptor.exons5.CM029859.1.Oncorhynchus_gorbuscha
SLSLRFDPRAFRWAQTMRLAVEEINQSEQLLPNHTLGYKIFDSCATPVTALRAVLAVLNGHGEEQSPMCSGASPLIAMVGESGSSQSIVLSRTLQPFRIPMISYFSTCSCLSDRKEYPTFFRVVPNDDYQVKAIASLLQRFGWKWIGVIREDHDYGHFALQGLKREIQNTDVCLAYDEMIPKDYSRERVLQILEVMRHSTARVVIVFSGEGELYPFLKEFVKQNITGTQWVASEAWVTANVLAETYPFLDGTIGFAIRSGKVPGLRDYLQTVNPRRYPSNPLVQQLWEALYGCSPSLSPSSTLMPPCSGQETLLEQHSAYMNTSSPRVAYNVYKAVYAIAHSLHNLLHCQAGAGPFHNRSCAHSTNVHPWQLQKYLQDVSFNVSGENMNFDQKGDAIPSYDLINWQRGPNGGPRFVTVGLYDGSKDSGKELAIQEEKIVASCAPGSRKAVRRGEPLCCFDCVPCDSGKISNQTDSIDCHECPEDYWSNTDGTLCIPKVVEFLSHDAMGIALTVIAVVGACLTVSILAVFLHHRTTPIVRINNSELSFFILLSLTLCFLCALMFIGEPTSWSCMLRHTAFSITFSLCISCILGKTLVVLAAFTAARPGNNIMKWLGPKQQRVIIFSCTLVQVLICAAWLMAAPPYPSKNIQDQRSKIILECSVGSQLAFWCVLGYIGLLACLCFILAFLARKLPDNFNEAKFITFSMLIFCAVWISFIPAYVSSPGKYTVAVEIFAILASSFGLLFCLFAPKCYIILLKPEKNTKQHLMGKK
>LOCXPOlfC3.137.HIT1.OlfC.2R.781.ANF_receptor.exons9.CM029859.1.Oncorhynchus_gorbuscha
MRSTETLTFCQTSHSDTNSTTTARSWAYRSVLPCHWPVGQRKSSYWMRLVLGHPPVLGIVGDPGSTHSIAISSVLGLFRVPMVSHYATCSCLSDRGKYPSFFRTIPSDAFQVRAMIQILRRLGWTWVGLVFSDDDYGVHAARSFHSSLAESGGCVAYSQVLPKDNRPTELQRIVGEIKSSSARVVVVFSVEAYLLPLVDEVVVQNVKGLQWIASEAWSSSSVFHTPRLMPYLGGTLGIAIRRGEIPGLRDFLRSIRPNDHPDNNPGNNMVRQFWEAVFGCRLEPTAGWVEAGGDVCTGQEDLRDVETNYGDVSELRPEYSAYKAVYALAHALHDLLQCVPGRGPFSGHSCASLGRLEPWQLVYYLERVKFTTGLGDRVSFDGNGDALAIYDIMNWVWLQDGSVQVENVGVMDESAPAGQELTLDEDRIFWNFESKKPPRSVCSESCPPGTRVARKKGEPVCCFDCISCAEGEVSNTTDSAKCSRCPEDFWSSPERDLCIPKRVEFLSYQEALGISLMTASLLGALICAVVLGIFTRYRNTPVVKANNSELSFLLLLSLKLCFLCSLLFIGRPRLWTCQLRHAAFGISFVLCVSCILVKTMVVLAVFRTSKPGGNSSLKWFGAGQQRGTVLVLTSFQAAICTAWLVSASPTPYKNTRYHNDKIVYECVVGSVAGFGALLGYIGLLAFLSFLLAFLARNLPDNFNEAKFITFSMLNFCAVWISFIPAYISSPGKYADAVEIFAILASSFGILVALFGPKCYIILLRPERNTKKALMGRASTKT
>LOCXPOlfC1.156.HIT1.OlfC.2R.868.ANF_receptor.exons9.CM029859.1.Oncorhynchus_gorbuscha
MILNSSSLSLLLNYSSASSTSPSCRLREQFSLNGMYQKGDVILGGLFEVHYFTVFPELSFTSEPQQLYCEGFTSCGFQQAQTMAFAVHEINRDPDLLPNIKLGYQLYDDCQKLGVSLRAAMSLASGKEKEFLLDENCSGSPPVLGIVGDPGSTNSIAISSVLGLFRVPMVSHYATCSCLSDRGKYPSFFRTIPSDAFQVRAMIQILRRLGWTWVGLVFSDDDYGVHAARSFHLSLAESGGCVAYSQVLPKDNRPTELQRIVGEIKSSSARVVVVFSNEAYLLPLVDEVVVQNVKGLQWIASEAWSTSSVFHTPRLMPYLGGTLGIAIRRGEIPGLRDFLLSIRPDDHPDNNPGNNMVRQFWEAMFGCRLEPTAGWVEAGGDVCTGQEDLRDVETNCGDLSELRPEYNVYKAVYALAHALHDLLQCVPGRGPFSGHSCASLQRLEHWQLVHYLERVNFTTGFGDRVSFDDNGDALAIYDILNWVWLQDGSIEVETVGVIDESAPTGQELTLDEDRIFWNFESRKPPRSVCSESCPPGTRVARKKGEPVCCFDCISCAEGEVSNTTDSAECLKCPEDFWSSPDRDLCIPKGVEFLSYQESLGISLMTASLLGALICAVVLGIFTHYRNTPVVKANNSELSFVLLLSLKLCFLCSLLFIGRPRLWTCQLRHAAFGISFVLCVSCILVKTLVVLAVFRTSKPGGNSSLKWFGAGQQRGTVLVLTSFQAAICTAWLVSASPTPHKNMRYHNDKIVYECVVGSVAGFGALLGYIGLLAFLSFLLAFLARNLPDNFNEAKFITFSMLIFCAVWISFVPAYISSPGKYADAVEIFAILASSFGILVALFGPKCYIILLRPERNTKKALMGRASTKT
>LOCXPOlfC2.158.HIT1.OlfC.2R.864.ANF_receptor.exons9.CM029859.1.Oncorhynchus_gorbuscha
MILNSSSLSLQLNYSTSSSCRLREHFSLNGMYQKGDVILGGLFEVHYFTVFPELSFTSEPQQLYCEGFTSCGFQQAQTMAFAVEEINRNPDLLPNIKLGYQLYDNCLKLGVALRAAMSLASGTEEEFLLYETCSGSPPVLGIVGDPGSTHSIAISSVLGLFRVPMVSHYSTCSCLSNRGKYPSFFRTIPSDAFQVRAMIQILRRLGWTWVGLVFSDDDYGVHAARSFHSSLAESGGCVAYSQVLPKDNRPTELQRIVGEIKSSSARVVVVFSNEAYLLPLVDEVVVQNVKGLQWIASEAWSTSSVFHTPRLMPYLGGTLGIAIRRGEIPGLRDFLLSIRPDDHPDNNPGNNMVRQFWEAVFGCRLEPTAGWVEAGGDVCTGQEDLRDVETNCGDLSELRPEYNVYKAVYALAHALHDLLQCVPGRGPFSGHSCASLQRLEHWQLVHYLQRVNFTTGFGDRVSFDDNGDALAIYDILNWVWLQDGSIEVETVGVIDESAPTGQELTLDEDRIFWNFESRKPPRSVCSESCPPGTRVARKKGEPVCCFNCISCAEGEVSNTTDSAECLRCPEDFWSSPDRDLCIPKGVEFLSYQESLGLSLMTASLLGALICALVLGIFTRYRNTPVVKANNSELSFLLLLSLKLCFLCSLLFIGRPRLWTCQLRHAAFGISFVLCVSCILVKTMVVLAVFRTSKPGGNASLKWFGAGQQRGTVLILTSFQAAICTAWLVSASPTPHKNTRYHNDKIVYECVVGSVAGFGALLGYIGLLAFLSFLLAFLARNLPDNFNEAKFITFSMLIFCAVWISFVPAYISSPGMYADAVEIFAILASSFGLLVALFGPKCYIILLRPERNTKKALMGRATTKT
>LOCXPOlfC3.164.HIT1.OlfC.2R.868.ANF_receptor.exons9.CM029859.1.Oncorhynchus_gorbuscha
MILNSSSLSLLLNYSSASSTSSSCRLREQFSLNGMYQKGDVILGGLFEVHYFTVFPELSFTSEPQQLYCEGFDSFGFQQAQTMVFAVDEINRNPDLLPNIKLGYQLYDNCLKLGVSFRAAMSLASGTEEEFLLDESCSGSPPVLGIVGDPGSTHSIAISSVLGLFRVPMVSHYATCSCLSDRGKYPSFFRTIPSDAFQVRAMIQILRRLGWTWVGLVFSDDDYGVHAARSFHSSLAESGGCVAYSQVLPKDNRPTELQRIVGEIKSSSARVVVVFSNEAYLLPLVDEVVVQNVKGLQWIASEAWSSSSVFHTPRLMPYLGGTLGIAIRRGEIPGLRDFLRSIRPNDHPDNNPGNNMVRQFWEAMFGCRLEPTAGWVEAGGDVCTGQEDLRDVETNYGDVSELRPEYNVYKAVYALAHALHDLLQCVPGRGPFSGNRCASLQRLEHWQLVHYLQRVNFTTGLGDRISFDDNGDALAIYDIMNWAWLQDGSVQVENVGVIDESAPAGQELTLDEDRIFWNFESKKPPRSVCSESCPPGTRVARKKGEPVCCFDCISCAEGEVSNTTDSAECLRCPEDFWSSPDRDLCIPKGVEFLSYQESLGISLMTASLLGALICAVVLGIFTRYRNTPVVKANNSELSFLLLLSLKLCFLCSLLFIGRPRLWTCQLRHAAFGISFVLCVSCILVKTMVVLAVFRTSKPGGNASLKWFGAGQQRGTVLVLTSFQAAICTAWLVSASPTPHKNTRYHIDKIVYECVVGSVAGFGALLGYIGLLAFLSFLLAFLARNLPDNFNEAKFITFSMLIFCAVWISFVPAYISSPGKYADAVEIFAILASSFGLLVALFGPKCYIILLRPERNTKKALMGRATTKT
>LOCXPOlfC4.177.HIT1.OlfC.2R.877.ANF_receptor.exons8.CM029859.1.Oncorhynchus_gorbuscha
WRTSLPDSCCWGFFCGPVGFALPHPRTGALSWGEEETSSFYQEGDVVLGGLFPLHYSPVSSVTSFQWEPQQTTYEYFSARALRWMETMMFAVKEINQRRDLLPHLTLGFHIRDSCDHVPVSLRGSLLLVNGQPEWGADYRGAGQGPGSDCTAVRRAVSPVIIGDAASGVSMAVLRTLGSFQIPLVSYFASCSCLSDQKQFPTFMRTMPSDAFQIRALARLVRYFHWTWVGVIGVESDYARFAIQLFLQESVHFGMCAAYVHFYPVVLTQHAVGQLVDTIQGSSSRVLLNFSGESELRSILRECLHRNVTGLQLIASEAWATSKSLWREFGDLLTGTLGFGIRKADVIPGLKDFLTRLGPSHGRQSAFLAEFWEETFNCRVNDSLNTHTHSVSYLDREPCSGREVLGDVYTPFADVSQLRVSYNVYKAVYLIAHALQDMTNCVAGQGPFINGTCGDPKHVKPWQLLHYMKQVKFSTLGEEVSFDHNGDPIASYDLMNWQRGQDGSLRLVKVGFYDASLADGRDLVINESVIQWPVGKQAARSVCSESCPPGTRVARRKGEPVCCFDCIPCAEGEVSNQTDSLNCIRCSDVTWPNEARDHCVPKTMEFLSYQESMGVVLCVVSILGACASLSVLAVFVANRHTPIVRGNNMELSFLLLLFLSICFLIGLLFIGEPSDWLCQIRYPAFGVSFALCISCLLAKTMVVLMAFRATLPGRDVMRWFGHAQQRASVVLCTAVQGLICLIWLLTTPPYTNLNTGHISSVIIIDCAMGSEVAFWCVLGYIGLLACMCFIMAFLARKLPDNFNEAKFITFSMLIFFAVWITFIPVYVSTAGKYTVAVHVFAILASAFGLLVCIFAPKCYIVVLRPEKNSRKHMMLKG
>LOCXPOlfC5.181.HIT1.OlfC.2R.804.ANF_receptor.exons6.CM029859.1.Oncorhynchus_gorbuscha
MPLLELVLLVLLLLIGEGEPVCRLQGRAELPELAKDGDLVIGGIFTFQTEYDGRVPNFQSLPDPPRCKNMNFREFQFAQTLIFAIEEINRNPAILPNHTLGYNIYNACGYDNILKSGLALASGQERFIDEGNCTKTDMAQAVIGHSASTPTIGLARIIGRFRIPVISHFATCACLSNRKEFPSFFRTIPSDFYQSRALAKLVKHFGWSWVGAISSDNDYGNRGLATFMISAQEEGVCIEYSEAFEQTGPRHELLRIVEIIKQSSSKVIMAFMTHREIKVLVSELYRHNITGLQWIGSDAWITDPSLTAIEGHSALVGAIGFTVTRAHIPGLGKHLRDVHPSHFPNSMFLRDFWEIVFDCSLNVTTAPKRKPCNGSESLRGVQNTFTDVSKLTFTNNVYKSVYAVAHALHNLLTCEESQGPFSNGSCAQPTRIQPWQLLHYLQSVNFTTGEDERVFFDSNGDSPARYELVNLQSATSGTMEVATVGFYGSSLTGDHQFTMNNVSIVWGGNSETVPVSVCSESCPPGTRKAVQKGKPVCCYDCVPCSGGEISNTTATIFFQFQDTPIVRANNSELSFLLLFSLTLCFLCSLTFIGRPSEWSCMLRHTAFGITFVLCISCVLGKTIVVLMAFRATLPASNVMKWFGPTQQRLSVLAFTLIQVLICVLWLTVSPPFPYKNMKTYKEKVILECDVGSAIGFWAVLGYIGLLALLCFVLAFLARKLPDNFNEAKFITFSMLIFCAVWITFIPAYVSSPGKFTVAVEIFAILASSYGMLFCIFLPKCFIILLRPKENTKKHMMGKTNDILY
>LOCXPOlfC6.184.HIT1.OlfC.2R.840.ANF_receptor.exons6.CM029859.1.Oncorhynchus_gorbuscha
MAAPAPICSLLGQPALPILSAEGDINIGAVFPLHRNALFKVHSFTSRPEKTPCISINQREFQFAQTLIFALEEINNSSDLLPGLSLGYQVYDSCSYAPLAIHSALALMNSPGPEDSLGDSSSCSRSPAVLGIVGESSSTSTIGISSLVGPFSIPVISHFATCACLSNKKKFPSFFRTIPSDFYQSRALAKLVKHFGWNWVGVVNSNNDYGNNGMATFMEAAWHEGVCVEYQESIHRTDPREKLLEVVKVIRRATARVVVLFMGLGDIVPLMNEMALEGDPGLQWVGSEAWITARMLTENKAYGFLRGAVGFAIRNARLDGLEEFLDKVHPSQAPDNTLLREFWETVFQCSFEGGSSTLCTGTESLAKLNNQYTDMSELRIPNKVYTAVYAIAHALHNLLTDLKNDTDSGKRPDYTPQQVLQYLNEVRFRVKTGEEIWFDDNGDVVAYYDLVNWQQEEDGTLQFHVVGLYDSSMPPEQRITFNKGKLVWAGGQAEAPASVCSESCPTGTRKAVQKGKPVCCYDCVPCAEGEISNITDSNGCYRCDLEYWSNEKRDLCVLKPVEFLSYEEMMGIVLVFFSLLGSTVTTLVAVVFSIHKDTPIVRANNSELSFLLLFFLTLCFLCSLTFIGRPSEWTCSLRHTAFGITFVLCMSCVLGKTIVVLMAFRATLPASNIMKWFGPTQQRLSVLAFTLIQVLICVLWLTVSPPFPYKNMKTYKEKVILECDVGSAIGFWAVLGYIGLLALLCFVLAFLARKLPDNFNEAKFITFSMLIFCAVWITFIPAYVSSPGKFTVAVEIFAILASSFGLLFCIFAPKCFIILLRPEQNTKKHVMGKTSNDVRY
>LOCXPOlfC7.188.HIT1.OlfC.2R.840.ANF_receptor.exons6.CM029859.1.Oncorhynchus_gorbuscha
IAAPAPICSLLGQPALPILSAEGDINIGAVFGIHRNALFKVHSFTSRPEKTPCISFNPREFQFAQTLIFALEEINNSSDLLPGLSLGYQVYDSCSYAPLAIHSALALMNSPGPEDSLGDSSSCSRSPAVLGIVGESSSTSTIGISSLVGPFSIPVISHFATCACLSNRKKFPSFFRTIPSDFYQSRALAKLVKHFGWNWVGVVNSNNDYGNNGMATFMEAAWHEGVCVEYQESIHRTDPREKLLEVVKVIRRATARVVVLFLTLGELIPLMNEMALEGDPGLQWVGSESWITARLLADNKAYGFLRGAVGFAIRNARLDGLEGFLDKVHPSQAPDNTLLREFWETVFQCSFEGGSSTLCTGTESLAKLNNQYTDVSELRISNKVYTAVYAIAHALHNLLTDLKNDTDSGKRPVYTPQQVLQYLKEVRFRVKTGEEIWFDDNGDVVACYDLVNWQQEEDGTLQFHVVGLYDSSMPPEQRITFNKGKLVWAGGQAEAPASVCSESCPTGTRKAVQKGKPVCCYDCVPCAEGEISNITDSNGCYRCDLEYWSNEKRDLCVLKPVEFLSYEEMMGIVLVFFSLLGSTVTTLVAVVFSIHKDTPIVRANNSELSFLLLFSLTLCFLCSLTFIGRPSEWSCTLRHTAFGITFVLCISCVLGKTIVVLMAFRATLPASNIMKWFGPTQQRLSVLAFTLIQVLICVLWLTVSPPFPYKNMKTYKEKVILECDVGSAIGFWAVLGYIGLLALLCFVLAFLARKLPDNFNEAKFITFSMLIFCAVWITFIPAYVSSPGKFTVAVEIFAILASSFGLLFCIFAPKCFIILLRPEQNTKKHMMGKTSNDIRY
>LOCXPOlfC8.192.HIT1.OlfC.2R.847.ANF_receptor.exons6.CM029859.1.Oncorhynchus_gorbuscha
LGAFWAEGEEALCRILGRPEFPMLSKEGDVTIGGAFSIHTKISEPPLSFTDTPPPLICSSMNLLDFHLAQTMIFAIEEINNSSSLLPNISIGYRIYDSCGSTLSSMRAIMALMNGQERTVGKTCSGQSAVHAIIGASDSSSTIVMSRSTGAFQIPVISHFATCACLSNRKEFPSFFRTIPSDFYQSRALAQLVKYFGWTWVGAVRSDNAYGNNGMATFMEAAGLEGVCIEYSEAILWNNPREQIARVVEVISRASAKVVVAFLSQWEMDVLLEEALAQNLTGLQWVGSESWITIDRLATRRSSAVLSGTLGFTISKSKIPGLREFLLRVGPAQHPNNTLLREFWETTFSCRFSPQQEKDSGPRQRQCSGSERLEEISNPFTDTSELRFSNNVYKAVYAVAHSIHDLLTCRHGEGQGGNRNCVHRESVEPGQVLRYLRDVKFIMKSGERVYFDENGDPTAIYELVNWQRNQAGETVFVTVGNYNASLPKGDQFAMNGIQIVWADNPSKRPRSVCSDSCLPGYRQAEIKGMPVCCFSCIPCAAGEISNLTDSAKCTQCSLEYWSNGDKSRCDPKVVEFLSFDETMGILLAAISLGGACLTIVVSLIFFCFRETPIVKASNSELSFLLLFSLTLCFLCSLTFIGRPSEWSCMLRHTVFGITFALCMSCVLAKTIAVVIAFQATMPGNTVPQCSIPLQRISVFSCTLLQVVICVLWLALAPSVPVKNTAHVIEKVILECDVGSAIGFWAVLGYIGLLALLCFVLAFLARKLPDNFSEAKFITFSMLIFCAVWITFIPAYVSSPGKFTVAVEIFAILASSFGLLFCIFGPKCYIILLKPEKNTKKHIMGKSH
>LOCXPOlfC8.197.HIT1.OlfC.2R.838.ANF_receptor.exons9.CM029859.1.Oncorhynchus_gorbuscha
MVGPSALPVLQRDGNVMLGGLFSLHDMMMQPDFSFTSKPARSRCTGFNFRTFRWMQTMMFAIEEINRDDHLLPNFTLGYKIYDSCSTPYHALRASVELMGGEGQGEVEGGSCHGLVPVVIGDGGSTLSLVVARFLGVFRVTQVSYFSSCACLSNKAEFPAFLRTMPSDFFQVDALVQLVQHFSWKWVGVVAGDDAYGRGGAQLFSEKVQRIGACMALHEIIPKNHAEGAMASIVARIRSSGAGVVLVFALEQDAGALFDEALRQGLTGVQWLASEAWSTASVLSTPTRFLPILQGSMGFAIRRAGHIPGLQEFLLRLHPSSPDASEDPFLRPFWEEVFRCSLQGDGGGDSQGGKPLCSGSEDLGSVRNIYSDVSQLRISYNVYKAVYAIAHALHAMRSCETGRGPFPLHACPNTDSIQPWQLLHYLKQVEFSNSFGDETKFDVNGDPVAVYDLVNWQLGAEGQVKFVTVGRFDETTSLGRKKLYIQKTNIIWNGNQTTVPLSVCSSSCLPGTRRAIRPHFPICCFDCVVCTAGEISNQTDAIECVRCLPEFWSNEECTACIPKQVDFLSYSDTMGMALLSVALLGSFCTATVVLIFACHHATPIVRANNSELSFLLLFSLTLCFLCSLTFIGRPSEWSCMLRHTAFGITFVLCISCVLGKTIVVLMAFRATLPGSNVMKWFGPLQQRAFISLCTMVQVVICAVWLAVSPPSPRRLMTRESACVILLCDEGSALGFCLVLGYIGLLASLCFLLAFLGRKLPDNFNEAKLITFSMLIFCAVWVAFVPAYVSSPGKYSTATEVFAILGSSFGLLTCLFLPKCYIILLKPEKNNRKHLMAKS
>LOCXPOlfC9.199.HIT1.OlfC.2R.868.ANF_receptor.exons10.CM029859.1.Oncorhynchus_gorbuscha
MSLCGWLWLLYCLHVPGSIWGLVGGGEGACRLIAKPVSGSVYRAGDVVIGGLFPIHVEAPLPEQEFRSINGNSTCTMFNQRAYRWLQTMIFAVEEINRDPALLPNLTLGFLASDTCRSEGTTLGAALAMVTGKETSVVGTECGTTPEVPVIIGDARSSASMVVAQTLGPFDLPMVSYFATCACLSDNWRYPSFFRTVPSDAFQARGMAKLLRRLGWVWVGLVSEDGDYGKFGVQVLLQELQGSGVCVAYSEVLPKLPSKRKIRHIADTIRGSTARVVVAFVGFAGHSRALMEEVVRQNITDKQWIASEAWVTFSTIAAPKNLPSLAGTIGFALKKAEIPGLGHFLTSLHPDRDNQNSDPFLRELWEEMFGCSLGFDLSVTLPSRRQCTGSEVIREGESQYADVSQLRASYNVYKAVYAIAYAIQDMMACRPGDRVFNGEHCPDIRKLQPSQIVHYLRGVNFSTPVGESFHFDMNGDPPASYDIINWHVTPEGTAEFVQVGHFLSSEGSDDQFHIDMDKVVWGGGSGDEVPVSVCSADCPPGTRHAVQKGKPVCCFDCLSCAEGEISNTTGSVECIRCPERFWSNPDRTACIPQLVDFLSYSDTMGVILSVISVSGATLTAGALATFLYHRHTALVKANNSELSFLLLLSLKLCFLCALVFIGRPKPWTCMLRHTLFGISFVFCISCLLSRTVVVLVAFRATLPGENLMRYFSPTQQRMGISLCTLIQVLICVLWLALAPPRPAERRGREGRGPRLVLECEVGSVVGFSLVLGYIGLLASLCLLLAFLARKLPDNFNEAKFITFSMLIFCAVWISFIPAYVSSPGKYTVAVEIFAILASSFGLLFCLFAPKCFIILLRPERNTKKYIMS
>LOCXPOlfC9.203.HIT1.OlfC.2R.729.ANF_receptor.exons10.CM029859.1.Oncorhynchus_gorbuscha
MCLCGWLWLLYCLHVPGSVWGLDGGGEGACRLIAKPVSGSVYRAGDVVIGGLFPIHVEAPLPEQEFRSIKENSTCTIFYQRAYRWLQTMIFAVEEINRDPALLPNLTLGFLASDTCLSEGTTLGAALAMVTGQEASVVGTECGTTPEVAVIIGDARSSASIVVAQTLGPFDLPMVSYFASCACLSDTWRYPSFFRTVPSDAFQARGMARLLRQLGWVWVGLVSGDDDYGKFGVQLLLQELQGSGLCVAYSEVIPKVGSQRRIRYIVDTIRGSTARVVVTFAITKDAHALMEEVVRQNITDKQWIASEAWVTDSTLSSPENLPSLAGTIGFALKKADIPGLGTFLTRLHPDGNYQKSDPFLKSMWEEMFGCSLGVELSMTQSSRRQCTGSEVIGEGESQYADVSQLRASYNVYKAVYAIAYAIQDMMACRPGDGVFNGGQCPDIRKLQPSQIVHYLRGVNFSTPVGESFHFDMNGDPPASYDIINWHVTPEGTAEFVQVGHFLSSDGSGGQIDIDMDKVVWGGGSGDEVPVSVCSADCPPGTRHAVQKGKPVCCFDCLSCAEGEISNTTGSVECIRCPERFWSNPDRTACIPQLVDFLSYSDTMGVILSVISVSGATLTAGALATFLYHRHTALVKANNSELSFLLLLSLKLCFLCALVFIGQPNPWTCMLRHTLFGISFVFCISCLLSRTVVVLVAFRATLPGENLMRYFSPTQQRMGISLCTLIQVNI
>LOCXPOlfC10.212.HIT1.OlfC.2R.865.ANF_receptor.exons11.CM029859.1.Oncorhynchus_gorbuscha
MSLCGWLWLLYCLHVWGLDGGGEGACRLEAKPVSGSVYRAGDVVIGGLFPIHVEAPLPEQEFKSIKENYTCTMFNQRAYRWLQTMIFAVEEINRDPGLLPNLTLGFLASDTCLSEGTTLGAALAMVTGKEASVVGTECGTTPEVPVIIGDARSSASIVVAQTLGPFDLPMVSYFATCACLSDTWRYPSFFRTVPSDAFQARGMAKLLRQLGWVWVGLLSGDGDYGKFGVQLLLQELQGSGVCVAYSEVIPKVPSKRQIRHIVDTIKGSTARVVVSFVGFTGHSGALMEEVVRQNITDKQWIASEAWVTYSTIASPKNLPSLAGTIGFALKKADIPGLGTFLTRLHPDGDYQKSDPFLRELWEEMFGCSLGVDPSVTLPSRRQCTGSEVIREGESQYADVSQLRASYNVYKAVYAIAYAIQDMMACRPGDRVFNGEHCPDIRKLQPSQIIHYLRGVNFSTPVGESFHFDMNGDPPASYDIINWHVTPEGTAEFVQVGHYLSSGGSDDQFHIDMDKVVWGGGSGDEVPVSVCSADCPPGTRHAVQKGKPVCCFDCLSCAEGEISNTTGSDDCIRCPEHFWSNPDRTACIAQLVDFLSYSDTMGVILSVISVSGATLTAGALATFLYHRHTALVKANNSELSFLLLLSLKICFLCALVFIGQPNPWTCMLRHTLFGISFVFCISCLLSRTVVVLVAFRATLPGENLMRYFSPTQQRMGISLCTLIQVLICVLWLALAPPRPAERRGREGRGPRVILECEVGSVVGFSLVLGYIGLLASLCLLLAFLARKLPDNFNEAKFITFSMLIFCAVWISFVPAYVSSPGKYTVAVEIFAILASSFGLLFCLFAPKCYIILLRPERNTKKHMMSN
>LOCXPOlfC11.217.HIT1.OlfC.2R.858.ANF_receptor.exons11.CM029859.1.Oncorhynchus_gorbuscha
MSLWGWLWLLYCLHVPGSVWGLDGGGEGACQLIAKPVSGSVYRAGDVVIGGLFPIHVEAPLPEQEFRSIKENSTCTIFKQRAYRWLQTMIFAVEEINRDPALLPNLTLGFLASDTCRSEGTTLGAALAMVTGKETSVVETDCGTTPEVPIIIGDARSSASIVVAQTLGPFDLPMVSYLATCTCLSDNWKYPSFFRTVPSDAFQARGMAKLLRLQRWVWVGLVSEDDDYGKFGVQLLLQELQGSGVPSKRKIRHIVDTIRGSSARVVVAFVGFTGHSGALMEEVVRQNITDKQWIASEAWVTYSTIASPKNMPSLAGTIGFALKKADIPGLGPFLTRLHPDGDYQKSDPFLRELWEEMFGCSLGVDLSVTLSSRRQCTGSEVIREGDSQYADVSQLRASYNVYKAVYAIAYAIQDMMACRPGDGVFNGGQCPDIRKLQPSQIIHYLRGVNFSTPVGESFHFDMNGDPPASYDIINWHVTPEGTAEFVQVGHFLSFEGSDDQFLIDMDKVVWGGGSGDEVPVSVCSADCPPGTRHAVQKGRPVCCFDCLSCAEGEISNTTGSVDCIRCPERFWSNPDRTACIPQLVDFLSYSDTMGVILSVISVSGATLTAGALATFLYHRHTALVKANNSELSFLLLLSLKLCFLCALVFIGQPNPWTCMLRHTLFGISFVFCISCLLSRTVVVLVAFRATLPGENLMRYFSPTQQRMGISLCTLIQVLICVLWLALAPPRPAERGDREGRGPRVVLECEVGSVVGFSLVLGYIGLLASLCLLLAFLARKLPDNFNEAKFITFSMLIFCAVWISFIPAYVSSPGKYTVAVEIFAILASSFGLLFCLFAPKCYIILLRPERNTKKHIMSK
>LOCXPOlfC11.234.HIT1.OlfC.2R.845.ANF_receptor.exons11.CM029859.1.Oncorhynchus_gorbuscha
MSLWGWLWLLYCLHVPGSVWGLDGGGEGACRLIAKPVSGSVYRAGDVVIGGLFPIHVEAPLPEQEFRSIKENSTCTIFKQRAYRWLQTMIFAVEEINRDPALLPNLTLGFLASDTCRTEGITLGAALAMVTGKETSVVETDCGTTPEVPVIIGDAHSSASMVVAQTLGPFDLPMVSYFATCACLSDNWKYPSFFRTVPSDAFQARGMAKLLRLLRWVWVGLVSEDDDYGKFGVQLLLQELQGSGLPSKRQIRHIADTIRGSTARVVVAFVGFTGHSGALMEEVVRQNITDKQWIASESWVTYSTIASPKNMPSLAGTIGFALKKADIPGLGPFLTRLHPDGDYQKSDPFLKDLWEEMFVCSLGVDLSVTLPSRRQCTGSEVIREGESQYADVSQLRASYNVYKAVYAIAYAIQDMMACRPGDGVFNGGQCPDIRKLQPSQIVRYLRGVNFSTPVGESFHFDMNGDPPASYDIINWHVTPEGTAEFVQVGHFLSSEGSDDQFHIDMDKVVWGGGSGDEVPVSVCSADCPPGTRHAVQKGRPVCCFDCLSCAEGEISNTTGSVECIRCPERFWSNPDRTACIPQLVDFLSYSDTMGIILSVISVSGATLTAGALATFLYHRHTALVKANNSELSFLLLLSLKLCFLCALVFIGQPNPWTCMLRHTLFGISFVFCISCLLSRTVVVLVAFRATLPGENLMRYFSPTQQRMGISFCTLIQVLICVLWLALAPPRPVERRGREGRGPRVVLECEVGSVIGFSLVLGYIGLLASLCLLLAFLARKLPDNFNEAKFITFSMLIFCAVWISFVPAYVSSPGKYTVAVEIFAILASSFGLLFCLFAPKCYIILL
>LOCXPOlfC12.235.HIT1.OlfC.2R.842.ANF_receptor.exons8.CM029861.1.Oncorhynchus_gorbuscha
LLVILSLLETCNAKVGDFKAAGATAPGDIIIGGLFAIHEGVEESANLSAPHASQCARFNMDGFTQALAMIHAVESANRSPVLTALGISLGYRIHDSCSDVTTALRASADFTQPTTDCGGGANTSNSSPPIMAVIGASSSEISISVAQQLNLELIPQISYASTAIILSDKKRFPTFLRTVPSDLYQTRAMVQLLSDSKWTWVGVVTTDGDYGRSALDSFFSQATASGICVAFKEILPNSLTRPDGESAVRQVASTLRRNPNVKVVVSFAKPTQMMYLYQELRGLASGLGERVWVASDSWSSSKEVLGKMDLPDIGHVVGFTFKTGNLAHFHHYLMNLSDSNDVIGNNSFLKEFYSLPNGSGDPKVVSSPTAAAEIPLNNSYANVVFNVEMAVSAIAHAVADICSKKDCKTPGNVQPWQVLEALRGSRFELEGKSYTFDQKGDINMGYDVTLWRSVRGVINIHDVVAEYHPINNSFSYTSGNTTNFTNLRDVVSVCSASCEPGKFKKTAEGRHTCCYECINCTENHYSNNTDMDQCLSCDTKREWSLEGSSGCTHKTLEFFSWQDGFAVVLLALAALGIVLVLLVGALFLHHHRTPVVKAAGGPLSQIILLSLVGSFVSAVFFVGHPSSLQCKVRQVLFGLSFTLCVSCILVKSLKILLAFQLNPDLKDVLRRLYQPYAIICLCMALQVLTCTLWLVLQSPREKATVFATTVLNECDEGSHVAFGVMLGYIAVLALVCFACAFKGRKLPQKYNEARFITFSMLLYLMSWAMFVPVYLTTSGKYLPAVEMVVILISNYGVLSCHFFPKCYVILFRKEHNTKSAFMKNVFEYSRKGITDSSSVSET
>LOCXPOlfC12.238.HIT1.OlfC.2R.839.ANF_receptor.exons8.CM029865.1.Oncorhynchus_gorbuscha
LLVILSLLEKGNAKVGDFKAAGATAPGDIIIGGLFPIHEGVEESPNISAPHEPQCARFSMDGFTQALAMIHAVESANRSPVLTTLGISLGYRIHDSCSDVTTALRASADFTQPTTDCGGGANTSNSSPPIMAVIGATSSEISISVARQLNLKLIPQISYASTAIILSDKIRFPAFLRTVPSDLYQTKAMVQLLSDSNWTWVGVVTTDGDYGRSALDSFVSQATTSGICVAFKEILPNSLNSPDSESAISQAADTLQSNHNVKVVVSFAKPTQMMYLYQKLRSLGSGERVWVASDSWSSSKEVLGEMDLPDIGNVVGFSFKRGNLAPFHRYLMNLSDINDVIGNNSFLKEFYSLLNRSENSGVLSSTVPAEILLKNSHVNLVFNVEMAVSAIAHAVADICSKKDCKTPGTVQPWEVLGALKDSCFELEGKNYTFDQKGDINLGYDVAVWRSVRGDINVNDVAAEYHPNNNSFSYTSGNTNNLTDLRDVVSVCSPSCEPGKFKKIAQGQHTCCYECINCTENHYSNNTDMDECLSCDTKREWSLEGSSGCTHKTLEFFSWQDGFAVALLTLAALGIVLVLMVGALFLHHHQTPVVRAAGGPLSQIILLSLVGSFVSAVFFVGHPSSLQCKVRQVLFGLSFTLCVSCILVKSLKILLAFQLNPDRKDVLRRLYQPYAIICLCVALQVLTCTLWLVLQSPREKATVFTTTVLAECDEGSQVAFGVMLCYIAVLALVCFACAFKGRKLPQKYNEARFITFSMLLYLMSWLIFVPVYVTTSGKYLPAVEMVVILFSNYGILSCHFFPKCYVILFKKEHNTKSAFMKNVFEYSRKGITDSSSVSET
>LOCXPOlfC13.251.HIT1.OlfC.2R.835.ANF_receptor.exons7.CM029865.1.Oncorhynchus_gorbuscha
ESVRCRLQGTPRPPAFSQDGDFVIGGVFSIHYYMHTVDHSYTSLPEPLQCTGSMDPRELRFSRAMIFAVEEINNSSYLLPGIMLGYQVHDSCASVPMAVKVAFQLANGLDPMFDTGEQCSGSATVTAIVGESGSTPTISMLRITGPFGIPQVSHSSTCACLSDKKQYPTFFRTIPSDQFQAAALAHLIRHFGWTWIGAVRSDTDYGNNGMAAFLQAAQEEGICVEYSEAFSLTNPHSRVQRVADVIRSSTAQVVVAFVSAWDMRILLREMERLPSPPRQWIGSESWVTDPNMLSFGLCAGAIGYGIQRSVIPGLRDFLLDLSPQKVSKSPLLTEFWEGAFGWTSTGVGVEEKVCDGSEDIQQLQTPYTDTSQLRVTNMVYKAVYAIAHAIHKVVCEERENSTVNCDKNLNVKPTQVLERLRRVNFSRNGYQVSFDANGDPVATYELVNWQRRKSGKMELVTVGRYDASLPPDQRLDIEREITWVKNSTQVPVSVCSESCPPGTRKAIQKGKPVCCYDCIQCAEGEISNNTDSSDCLICPEEYWPNAERDLCILKPVEFLSFHEVLGIILTACSVGGACLAIATATVFYHHRTSAIVRANNSELSFLLLFSLTLCFLCSLTFIGRPSEWSCMLRHTAFGITFVLCISCVLGKTIVVLMAFRATLPGSNVMKWFGPPQQRLTVVSFTFVQALICTLWLVLSPPFPIKNLTTYKEKIILECDVGSVIGFWAVLGYIGLLSLLCFVLAFLARKLPDNFNEAKFITFSMLIFCAVWITFIPAYFSSPGKLTVAVEIFAIITSSFGLFFLLFVPKCFIILFRPEKNTKKHLMEKTSNDKRY
>LOCXPOlfC14.256.HIT1.OlfC.2R.821.ANF_receptor.exons7.CM029865.1.Oncorhynchus_gorbuscha
GDFVIGGVFSMHYYMHTVDHSYTSLPEPLQCTGSMDSRELRFSRAMIFAVEEINNSSDLLPGVTLGYQVHDSCNSVPMAVKVAFQLANGLDTMFDTGEQCSGSATVTAIVGESASSPTISMLRIISPFGIPQVSHYSTCACLSDKKQYPTFFRTIPSDQFQAAALAHLIRHFGWTWIGAVRSDSDYGNNGMAAFLQAAEKEGICVEYSEAFSLTNPLSRVQRVADVIRSSTAQVVVAFVSAWDMRILLREMERLPSPPRQWIGSESWVTDPDLLRFGLCAGAIGFGIQRSVIPGLRDFLLDLSPQKVSNSPLLTEFWEGAFGCRLGIGTSTGVGVEEKVCDGSEDIQQLQAPYTDTSQLRVTNMVYKAVYAIAHAIHSIVCEEGENFTVNCDKNLNVKPTQVLERLRRVNFSRNGYQVSFDANGDPVATYELVNWQIRESGKTEFVTVGRYDASLPPDQRLDIEREITWVKNSTQVPVSVCSESCPPGTRKAVQKGKPVCCYDCIQCAEGEISNNTDSSDCLICPEEYWPNAERDLCILKPVEFLSFHEVLGIMLTACSVGGACLAIATATVFYRHRTSAIVRANNSELSFLLLFSLALCFLCSLTFIGRPSEWSCMLRHTAFGITFVLCISCVLGKTIVVLMAFRATLPASNVMKWFGPPQQRLTVVSFTFVQALICTLWLVLSPPFPIKNLTTYKEKIILECDVGSAIGFWAVLGYIGLLSLLCFVLAFLARKLPDNFNEAKFITFSMLIFCAVWITFIPAYVSSPGKLTVAVEIFAIITSSFGLFFLLFVPKCFTILFRPEKNTKKHLRDKTSYDIRY
>LOCXPOlfC15.259.HIT1.OlfC.2R.873.ANF_receptor.exons7.CM029865.1.Oncorhynchus_gorbuscha
MRLSPAPALDPSLAGSLVLLHLAVVAGGLALLASASVSASGLESVRCRLQGTPRPPAFSQDGDFVIGGVFSIHYYLNTLDHSYTSLPEPLQCTGRMDSRELRFSRAMVFAVEEINNSSDLLPGVTLGYQVYDSCSSVPMAVKVAVQLANGLDPMFDTGEQCSGSATVTAIVGESASTPTISMLRIIGPFGIPQVSHFSTCACLSDKKQYPTFFRTIPSDQFQAAALANLIRHFGWTWIGAVRSDSDYGNNGMAAFLQAAQEEGICVEYSEAFSRTNPLSRVQWVADVIRSSTAQVVVAFVASGDMRILLEEMERLPSPPRQWIGSETWVTDPDMLRFRLFAGAIGFGIQRSVIPGLRDFLLDLSPQKVSNSPLLTEFWEGAFGCVGVEEKVCDGSEDIQQLQTPYTDTSQLRVTNMVYKAVYAIAHAIHSIVCEERENSTVKCNKNLNVKPTQVLERLRRVNFSRNGYQVSFDANGDPVATYELVNWQIRESGNMEFVTVGRYDASLPPDQRFDMEREITWVKNSTQVPVSVCSESCPPGTRKAVQKGKPVCCYDCIQCADGEISNNTDSSDCLICPEEYWPNAERDLCILKPVEFLSFHEVLGIILTACSVVGACLAIATATVFYRHRTSAIVRANNSELSFLLLFSLALCFLCSLTFIGRPSEWSCMLRHTAFGITFVLCISCVLGKTIVVLMAFRATLPGSNVMKWFGPPQQRLTVVSFTFVQALICTLWLVLSPPFPIKNLTTYKEKIILECDVGSAIGFWAVLGYIGLLSLLCFVLAFLARKLPDNFNEAKFITFSMLIFCAVWITFIPAYVSSPGKLTVAVEIFAIITSSFGLFFLLFVPKCFIILFRPEKNTKKHLMEKTSNDKRY
>LOCXPOlfC16.264.HIT1.OlfC.2R.873.ANF_receptor.exons7.CM029865.1.Oncorhynchus_gorbuscha
MRLSPAPALDPSLAGSLVLLHLAVVAGGLAWLSSASVSASGLESVRCRLQGTPRPPAFSQDGDFVIGGVFSIHYYMHTVDHSYTSLPEPLQCTGRMDSRELRFSRTMIFAVEEINNSSHLLPGVTLGYQVHDSCASVPMAVKVAFQLANGLDPMFDTGQQCSGSATVTAIVGESGSTPTISMLRITGPFGIPQVSHSSTCACLSDKKQYPTFFRTIPSDQFQAAALANLIRHFGWTWIGAVRSDSDYGNNGMAAFLQAAQEEGICVEYSEAFYRTNPLSRVQRVADVIRSSTAQVVVAFVASGDMRILLEEMERLPSPPRQWIGSESWVTDPDMLRFGLCAGAIGFGIQRSVIPGLRDFLLDLSPQKVSNSLLLTEFWEGAFGCRLRIEKVCDGSEDIQQLQAPYTDTSQLRVTNMVYKAVYAIAHAIHSIVCEERENSTVNCDKNLNVKPTQVLERLRSVNFSRNGYQVSFDSNGDPVATYELVNWQIRESGKMEFVTVGRYDASLPPDQRLDMEREITWVKNSTEVPVSVCSERCPPGTRKAVQKGKPVCCYDCIQCADGEISNNTDSSDCLICPEEYWPNAERDLCILKPVEFLSFHEVLGIILTACSMGGVCLAIATATVFYRHRTSAIVRANNSELSFLLLFSLALCFLCSLTFIGRPSEWSCMLRHTAFGITFVLCISCVLGKTIVVLMAFRATLPASNVMKWFGPPQQRLTVVSFTFVQALICTLWLVLSPPFPIKNLTTYKEKIILECDVGSAIGFWAVMGYIGLLSLLCFVLAFLARKLPDNFNEAKFITFSMLIFCAVWITFIPAYVSSPGKFTVAVEIFAIITSSFGLFFLLFVPKCFIILFRPEKNTKKHLMEKTSNDKRY
>LOCXPOlfC17.275.HIT1.OlfC.2R.873.ANF_receptor.exons7.CM029865.1.Oncorhynchus_gorbuscha
MRLSLFPALDPSLAGSLVLLHLAVVAGGLALLSSASASASGLESVRCRLQGTPRPPAFSQDGDFVIGGVFSIHSYMHTVDHSYTSLPEPLQCTGSLNSRELRFSRTMVFAVDEINNSSDLLPGVTLGYQVHDSCNTVPMAMNVAFHLANGLDPMFDTGEQCSGSPTVTAIVGESASSPTISMLRTIGPFGIPQVSHFSTCACLSDKKQYPAFFRTIPSDQFQAAALAHLIRHFGWTWIGAVRSDSDYGNYGMAAFLQAAQEEGICVEYSEAFSRTNPLSRVQRVTDVIRSSTAQVVVAFVSYRDMKILLREMERLPSPPRQWIGTESWVTDPDMLHFSLCAGAIGFGIQRSVIPGLRDFLLDLSPQKVSNSPLLTEFWEGAFGCVGVEEKVCDGSEDIQQLQTPYTDTSQLRVTNMVYKAVYAIAHAIHSIVCEERENSTVNCDKNLNVKPTQILERLRRVNFSRNGYQVSFDANGDPVATYELVNWQRRESGKMEFVTVGLYDASLPPDQRLDVKREITWVKNSTQVPVSVCSESCPPGTRKAIQKGKPVCCYDCIQCAEGQISNKSDSSDCLICPEEYWPNAERDRCILKPVEFLSFHEVLGIILTACSVGGALLAIATAAVFYHHRHSAIVRANNSELSFLLLFSLALCFLCSLTFIGRPSEWSCMLRHTAFGITFVLCISCVLGKTIVVLMAFRATLPGSNVMKWFGPPQQRLTVVSFTFVQALICTLWLVLSPPFPIKNITTYKEKIILECDVGSAIGFWAVLGYIGLLSLLCFVLAFLARKLPDNFNEAKFITFSMLIFCAVWITFIPAYVSSPGKLTVAVEIFAIITSSFGLFFLLFVPKCFIILFRPEKNTKKHLMEKTSNDIRY
>LOCXPOlfC18.283.HIT1.OlfC.2R.821.ANF_receptor.exons7.CM029865.1.Oncorhynchus_gorbuscha
GDFVIGGVFSIHNYMHTVEHSYTRLPEPLQCTGSLDSRELRFSRTMVFAVEEINNSSDLLPGVTLGYQVHDSCTTVPMAVKVAFQLANGLDPMFDTGEQCSGSPTVTAIVGESGSTPTISMLRIIGPFGIPQVSHFSTCACLSDKKQYPTFFRTIPSDQFQAAALAHLIRHFGWTWIGAVRSDSDYGNNGMAAFLQAAQEEGICVEYSEAFSRTNPLSRVQRVADVIRSSTAQVVVAFVSSWDMKILLREMERLPSPPRQWIGSESWVTDPDMLHFGLCAGAIGIGIQRSVIPGLRDFLLDLSPQKVSKSPTLTEFWEGAFGCQLGTGTSTGVGVEEKVCDGSEDIQQLQTPYTDTSQLRVTNMVYKAVYAIAHAIHSIVCEERENSTVNCDKNLNVKPTQVLERLRRVNFSRNGYQVSFDANGDPVATYELVNWQRRESGKMELVTVGLYDASLPPDQRLDIEREITWVKNSTQVPVSVCSESCPPGTRKAVQKGKPVCCYDCIQCAEGEISNNTDSSDCLICPEEYWPNAERDLCILKPVEFLSFHEVLGIILTACSVGGACLAIATATVFYRHRTSAIVRANNSELSFLLLFSLALCFLCSLTFIGQPSEWSCMLRHTAFGITFVLCISCVLGKTIVVLMAFRATLPASNVMKWFGPPQQRLTVVSFTFVQALICTLWLVLSPPFPIKNLTTYKEKIILECDVGSAIGFWAVLGYIGLLALLCFVLAFLARKLPDNFNEAKFITFSMLIFCAVWITFIPAYVSSPGKLTVAVEIFAIITSSFGLFFLLFVPKCFIILFRPEKNTKKHLRDKTSYDIRY
>LOCXPOlfC19.286.HIT1.OlfC.2R.873.ANF_receptor.exons7.CM029865.1.Oncorhynchus_gorbuscha
MKLSPAPALDPSLAGSLVLLHLAVVTGGLALLSSASVSASGLESVRCRLQGTPRPPAFSQDGDFVIGGVFSIHYYMHTVDHSYTSLPEPLQCTGRMDSRELRFSRAMIFAVEEINNSSDLLPGVTLGYQVHDSCNLVPMAVKVAFQLANGLDPMFDTGEQCSGSATVTAIVGESASTPTISMLRIIGPFGIPQVSHSSTCACLSDKKQYPTFFRTIPSDQFQAAALAHLIRHFGWTWIGAVRSDSDYGNNGMAAFLKAAQEEGICVEYSEAFSLTNPISRVQRVADVIRSSTAQVVVAFVSSWDMRLLLREMERLPSPPRQWIGSESWVTEPEMLRFGLCAGTIGIGIQRSVIPGLRDFLLDLSPQKVSNSPLLTEFWEAAFGCVGVEEKVCDGSEDIQQLQTPYTDTSHLRVTNMVYKAVYAIAHAIHSIVCEERENSTVKCDKNLNVKPTQVLERLRRVNFSRNGYEVSFDANGDPVATYELVNWQIQESGKMEFVTVGRYDASLPPDQRLDIEREITWVKNSTQVPVSVCSESCPPGTRKAVQKGKPVCCYDCIQCAEGEISDNTDSSDCLICPEEYWPNAERDLCILKPVEFLSFHEVLGIILTACSVGGACLAIATAAVFYHHRNSAIVRANNSELSFLLLFSLALCFLCSLTFIGRPSEWSCMLRHTAFGITFVLCISCVLGKTIVVLMAFRATLPASNVMKWFGPQQQRLTVVSFTFVQALICTLWLVLSPPFPIKNLTTYKEKIILECDVGSAIGFWAVLGYIGLLALLCFVLAFLARKLPDNFNEAKFITFSMLIFCAVWITFIPAYFSSPGKLTVAVEIFAIITSSFGLFFLLFVPKCFIILFRPEKNTKKHLMEKTSNDKRY
>LOCXPOlfC20.293.HIT1.OlfC.2R.872.ANF_receptor.exons7.CM029865.1.Oncorhynchus_gorbuscha
MRLSPSPALDPSLAGSLVLLHLAVVAGGLALLSSASVSAPGLESIRCRLQGTPRPPAFSQDGDLVIGGVFSIHYYMHTVDHSYTSLPEPLKCTGSMDSRELRFSRAMIFAVEEINNSSYLLPGVTLGYQVHDSCASVPIAVKVAFQLANGLDPMFDTGEQCSGSATVTAIVGESASTPTISMLRVIGPFGIPQVSHSSTCACLSDKKQYPTFFRTIPSDQFQAAALANLIRHFGWTWIGAVRSDSDYGNNGMAAFLQAAQEEGICVEYSEAFSRTSPLSRVQRVADVIRSSTARVVVAFVSSGDMRILLREMERLPSPPRQWIGSETWVTDPDMLRFGLCAGAIGFGIQRSVIPGLRDFLLDLTPQKVSNSPTLTEFWEGAFGCRLETEVCDGSEDIQQLQTPYTDTSQLRVTNMVYKAVYAIAHAIHSIVCEERENSTAKCDKNLNVKPTQVLERLRRVNFSRNGYQVSFDANGDPVATYELVNWQRRESGKMEFVTVGRYDASLPPDQRFDINREITWVKNSTQVPVSVCSESCPPGTRKAVQKGKPVCCYDCIQCAEGEISNNTDSSDCLICPEEYWPNAERDLCILKPVEFLSFHEVLGIILTACSVGGACLAIATSTVFYHHRTSAIVRANNSELSFLLLFSLTLCFLCSLTFIGRPSEWSCMLRHTAFGITFVLCISCVLGKTIVVLMAFRATLPGSNVMKWFGPPQQRLTVVSFTFVQALICTLWLVLSPPFPIKNLTTYKEKIILECDVGSAIGFWAVLGYIGLLSLLCFVLAFLARKLPDNFNEAKFITFSMLIFCAVWITFIPAYFSSPGKLTVAVEIFAIITSSFGLFFLLFVPKCFIILFRPEKNTKKHLMEKTSNDIRY
>LOCXPOlfC21.300.HIT1.OlfC.2R.873.ANF_receptor.exons7.CM029865.1.Oncorhynchus_gorbuscha
MKLFPAPALDPSLAGSLVLLHLAVVTGGLALLSSASVSASGLESIRCRLQGTPRPPAFSKDGDFVIGGVFSMHYYMHTVDHSYTSLPEPLKCTGRMDSRELRFSRAMIFAVEEINNSSYLLPGIMLGYQVHDSCASVPMAVKVAFQLANGLDPMFDTGEQCSGSATVTAIVGESGSTPTISMLRVIGPFGIPQVSHSSTCACLSDKKQYPTFFRTIPSDQFQAAALAHLIRHFGWTWIGAVRSDSDYGNNGMAAFLQAAQEEGICVEYSEAFSRTSPLSRVQRVADVIRSSTARVVVAFVSSGDMRILLEEMERLPSPPRQWIGSDPWVTDPDMLRFDLCAGAIGFGIQRSVIPGLRDFLLDLTPQKVSNSPTLTEFWEGAFGCFGVEEKVCDGSEDIQQLQTPYTDTSQLRVTNMVYKAVYAIAHAIHSIVCEERENFTVNCDKNLNVKPTQVLERLRRVNFSRNGYQVSFDANGDPVANYELVNWQTRESGKMEFVTVGRYDASLPPDQRFDINREITWVKNSTQAPLSVCSESCPPGTRKAIQKGKPVCCYDCIQCAEGEISNNTDSSDCLICPEEYWPNAERDLCILKPVEFLSFHEVLGIILTACSVGGVCLAIATSTVFYHHRTSAIVRANNSELSFLLLFSLTLCFLCSLTFIGRPSEWSCMLRHTAFGITFVLCISCVLGKTIVVLMAFRATLPGSNVMKWFGPPQQRLTVVSFTFVQALICTLWLVLSPPFPIKNLTTYKEKIILECDVGSAIGFWAVLGYIGLLSLLCFVLAFLARKLPDNFNEAKFITFSMLIFCAVWITFIPAYFSSPGKLTVAVEIFAIITSSFGLFFLLFVPKCFIILFRPEKNTKKHLMEKTSNDKRY
>LOCXPOlfC22.306.HIT1.OlfC.2R.821.ANF_receptor.exons7.CM029865.1.Oncorhynchus_gorbuscha
GDFVIGGVFSMHYYMHSVDHSYTSLPEPLKCTGSLDSRELRFSRAMVFAVDEINNSSDLLPGVTLGYQVHDSCSSVPMAVKVAFQLANGLDPMFDTGEQCSGSATVTAIVGESGSTPTISMLRIIGPFAIPQVSHFSTCACLSDKKQYPTFFRTIPSDQFQAAALAHLIRHFGWTWIGAVRSDSDYGNNGMAAFLKAAQVEGICVEYSEAFYRTNPLSRVQRVADVIRSSTARVVVAFAATGDMRILLREMERLPSPPRQWIGSETWVTDPDMLRFAMCAGAIGFGIQRSVIPGLRDFLLDLSPQKVSNSPLLTEFWEGAFGCRLRIGTSTGVGVEEKVCDGSEDIQQLQTPYTDTSQLRVTNMVYKAVYAIAHAIHSIVCEERENSTVYCDNHLHVKPTQVLERLRRVNFSRNGYQVSFDANGDPVATYELVNWQIGESGKMEFVTVGRYDASLPPDKRFDMEREITWVKNSTQVPVSVCSESCPPGTRKAVQKGKPVCCYDCIQCAEGEISNNTDSSDCLICPEEYWPNAERDLCILKPVEFLSFHEVLGIILTACSVGGACLAIATAAVFYHHRNSAIVRANNSELSFLLLFSLTLCFLCSLTFIGRPSEWSCMLRHTAFGITFVLCISCVLGKTIVVLMAFRATLPGSNVMKWFGPPQQRLTVVSFTFVQALICTLWLVLSPPFPIKNLTTYKEKVLLECDLGSVGAFWAVLGYIGLLSLLCFVLAFLARKLPDNFNEAKFITFSMLIFCAVWITFIPAYVSSPGKLTVAVEIFAIITSSFGLFFLLFVPKCFIILFRPEKNTKKHLMEKTSNDKRY
>LOCXPOlfC23.313.HIT1.OlfC.2R.849.ANF_receptor.exons6.CM029865.1.Oncorhynchus_gorbuscha
LERVILGSLPLLCIHTVFACELLGRFDMPSLFKAGDVMIGGIFPVFNKQEDSSASFVKEPDKVKCAGFDLRAFRWTQVMMFAIDEINKDSSLLPNVSLGYRILDSCASPTNTLRAALTLVSSREEIEPTAPCLPTISALIAESGSSQSLAVAGTLGPFRVPMVSYFSTCACLSDKGKYPTFFRTIPSDYHQAKALAALVKHFGWTWIGAIQSDNDYGRNGVQAFTEEVKKLGVCIAFVGTVLRTYPSSKILDVVDMIKQSTVQVILSFVPEGDLYPLMREVVRQNITHIQWIASEAWITAARPSTPEIYSSFGGAIGFVVRKTAIPKLRHFLMGISPYTDRKAAFVSDFWEKMVGCRPLSASEPSVSERSRKTCTGAETLVDSQDLFFNVTQLRVSYNVYKAVYAVAHALHHLIFCKKEREGTMRPCVNLSQIQPNEVSDQLKTVHFINQFGEAVFFDENGDPPASYDVINWQLRAGQVQHVTVGHFGLAANQAYELSIQENSIVWRTGKLIPVAVCSQICPVGTRKAQIKGKSICCFDCIPCADGTIANATGAADCSPCPQEYWSTDGRDQCILKTVEFLSYHEPMGIALTMVSLLGACLSFATMLVFIHYKDTPVVKASNSELSSLLLFSLFLCFLCPLTFIGRPTAWTCMLRHTAFGVTFALCISCMLGKTIVVVTAFRATLPGNSVAGKFGPSQQRIIVCSCTVVQIFICVLWLNLNPPYRDFRYSHRKIVLECNTGSETAFYAVLGYIGFLAGICLVLAFLARKLPDNFNEAKFITFSMLIFCAVWITFIPAYVSSPGKFTVAVEIFAILSSTFGLLICIFAPKCYILFIKPEKNTKKHVMGRT
