# Supplementary material for: Expanded olfactory system in ray-finned fishes capable of terrestrial exploration
Source: BMC Biol. 2023 Jul 31;21:163. doi: 10.1186/s12915-023-01661-8 (PMC10392011; doi:10.1186/s12915-023-01661-8)
Supplement: Supplementary file 3 — Additional file 3: Data S1. Protein sequences and genomic coordinates of OLF genes. FASTA and General Feature Format (GFF) files containing the protein sequences and genomic coordinates for all identified OLF genes in this study. [file 12915_2023_1661_MOESM3_ESM.zip › PROTEINS/Oncorhynchus_kisutch.OLF_genes.fa]

>LOCXPSichOR6.1-kappa.319.195.HIT1.OR.1R.298.7tm_1.exons1.CM007726.2.Oncorhynchus_kisutch
DYTYVRVCASTVSFIILAFFNIVINWTIVREERLRGHARFVLVFHLLMSALVYFGMCSVFYLQIYLRARLVASICVAMVTVLITSASNILLTLTAMALDRYFAVCHPMKYSSVWHWPWLVGLLTWGLALVIPLTLLPKTELDATGPNGECGREQLKKGELKKILLISVCTILILYSYVRILFEGRRLGVINRRNSVGCKTIALHFTQLAVYILPNFVLIVIQKQGHLQSGTKELSAVVSFAFFSLAQCIAPIVYGLRKEELLEQVHRRFPCCSRHLKSVLEWTVRATTPRLHPQPRYV
>LOCXPSichOR6.1-kappa.319.255.HIT1.OR.1R.284.7tm_1.exons1.CM007733.2.Oncorhynchus_kisutch
DYTYVRVCASTIAFITLAFFNIVINWTILREDRLRGHARFVLVFHLLVSALVYFGMCSVFYLQIYFDAKPVASICVAMITVLITSASNILLTLTAMSLDRYFAVCHPLWYSSVWQWPWLVGLLTWGLALVIPLTLLSKTEMLGSDTHVECGREQLKKGGLEKILLISVCTALILYSYVRILFEGRRLGVMNRRNMVGCKTLALHGTQLAVYILPNFMNFVLTVLQKQGHIQPETKELSAVVSFAFFSLAQCVAPIVYGLRKEELMEQVHRRFPCCSRHLKTVLG
>LOCXPOR1.143.HIT1.OR.2R.310.7tm_1.exons1.CM007718.2.Oncorhynchus_kisutch
MNFSVDGNVTHVSLNVRDTFVTALTKNIIVVALWISINYINGTFVHTFLKHETFNVNPRYILFIHLVINDMIQLTIAVFLHVISYILFTINVSFCCFLLMIAIFTTLNTPVNLATMALERYIAICIPLRHSQICTVRRTYILIGIIWIMAAIPILPDLFILLATEPLQFFHSKIFCSRDSLFRNPYLIEKKNISHAVYLTVVWFILFYTYFRIMFTAKAANADARKARNTILLHAVQLLMCMFTYIGPLIDSLMLYIFSTHALEIRFTSYVIVHILPRLISPIVYGLRDQTFCKYLKRYLMCRVNEHLSS
>LOCXPOR2.221.HIT1.OR.2R.323.7tm_1.exons1.CM007722.2.Oncorhynchus_kisutch
MNSSAGLLGNMSYALQIFERDTFTTAFMKNLIMVLVWFSLSYINSIVVATFFMNRVFYGNPRYILFIHMVINDAIQLTVTITLFVLSYIFYTINVSFCCFFILVAVFTTRTSPVNLAGMAIERYISICNPLRHAQICTARRTYTLIGFIWFICVVPDITDLFVTLATESLSFFHTRVFCLRQNVFKDPILTYKRQAFDIIYFSCVFFTLVYTYLRILFVARVLSSEKQSAQRARNTILLHGGQLLMCMMSYTSPTVETVLRFILPGRILEIRFANYLIVYILPRFLSPIIYGVRDKEFRKYLKRYFVSDRCKGMSHRVNHSEE
>LOCXPOR3.233.HIT1.OR.2R.337.7tm_1.exons1.CM007722.2.Oncorhynchus_kisutch
FSIKKMNSTASLLDMNFTSQMSVGGGGYPKDSFSTALTKNIVAILVWLALSFINGSMVHTFLKHNFFYEDPRYIMFIYMVINDALQLTLVTALYVVSYIFFKIHASVCCLLVMTAVLTTRSTPLILAGMAVERYLSICFPLHYGHTCTVSRTIALIVVILFLTVAVPLTDLLVTLIKEPLGFFRTSIFCDHSFIFRDRSIYYKNAVFDSIYFSFVTLTLLYTYCKIMLTAHAASTDLVSIKRARNTVLLHGVQLLLCMLAFVVPSLQAALIALFPQFVLEIRYIFFLLVYIIPRFLSPMIYGFRDEKFRKYWARNLTCRRNNISRLWPAMKVNLKFR
>LOCXPOR4.245.HIT1.OR.2R.302.7tm_1.exons1.CM007722.2.Oncorhynchus_kisutch
MDNFSDAFIKNFTTIALGVIINYINGTFVYIFFKSHIFYSDPRYILYIHLVINDMIMLSFAVMLQVITYALPYGLNMFVCCMMLVITSTTNRNSPLNLAGMAIERYIAVCKPLHHIQICTVRRTYILICLIWSVAVIPALSDIIIVLATKPFTIFSIGVLCYNNAVYGSPYHEATSTAVHIVNLSFVFLTLFVTYFKVLFAAKAAITDPASARKARNTILLHGVQLLFCMLGYITPLTNMILLSLFPNKRTTILFSNFLFTNVLPRLLSPVIYGLRDQKFAKYMRVYYSCKQYDIQIKPTEV
>LOCXPOR5.256.HIT1.OR.2R.305.7tm_1.exons1.CM007723.2.Oncorhynchus_kisutch
MYNTTGATFQRLYGVPVKAVLYMTPCLLFFYVNGVMLFTLMSKPVFQETTRYILFGHLLFSDSLHLTMSMVMYMLAVTRLKMISYVCMVMSCSAGIIAIISPFNLAVMSLERYVAICFPLRHAQIATCRRTHVAIAVMWVLGSLNSLIEVFVFVTIESTPFTMQIFCSRYNLYTQQIYIELNIAFTTLTFVAVGVIIIYTYIAILVTARSVSSDKTSASKAHKTVLLHMIQLGLCLSSTLFNTINTLIHWHMDPVVVMHIQYVLFVGLIIFPRCLSPLIYGLRDPTFKHIFKYYFAFGFGNSVKP
>LOCXPOR6.267.HIT1.OR.2R.303.7tm_4.exons1.CM007723.2.Oncorhynchus_kisutch
MENSSTVSSIILSAYFGMEDLKYLYFSIFLILYIAIVAENVIIIGVIYTEKTLHQPMYFLVCNLAANGLYGSTALLPALLKNVVSHPSEVSLAGCRTQIYCIHTYAIVEFTILGVMSYDRYVAICHPLRYHTIMSLTKVYKLVAFTWIYPLVAFLIFFIITLQLRFCDKTIDKLYCINYSLIKLSCTNTSVVNIIGLMSVVLYSVPQLVMIIYSYAHVLRVCALSSKESKLKALRTCTPHLFAIINYFVGCYFEILQSRFDTSHLPYRTQVFMSLYFLIFPPILNPAIYGLSIQAIRVKLLKL
>LOCXPOR7.289.HIT1.OR.2R.310.7tm_4.exons1.CM007723.2.Oncorhynchus_kisutch
MENRTYNDHILLLEGLKVPQQSTYPAFTLLLITYIFIMVANIGLIALISMERSLHQPMYILFCNLPLNDIVGATGMIPRLLWDILTTAPERYITYIECVIQAFCAHLFATTSHTILMIMAFDRYVAICNPLRYATIMTNKMVIRLSMSAWGVAIVLVGILLGLTIRLSRCRSNIFNPYCDNASLFKLSCESVFINNIYGLIFTVVLFVSSIGSISLTYLKIANVCLSSKNSSLNSKALTTCSTHLLVYLIVIGFGVTIIILHRFPKYAELGQMCSVLFPVIPTCLNPIIYGLQTKEIKQRIFRVFHRAKV
>LOCXPOR7.298.HIT1.OR.2R.310.7tm_4.exons1.CM007723.2.Oncorhynchus_kisutch
MENHTYPNHVLLLEGLKVTQQSSYPAFILFLIIYIFTMVANIGLISLISMERSLHQPMYILFCNLPLNDIVGATVMIPRLLWDILTTAPERYITYTECVIQAFYTHVYATTSHTVLMIMAFDRYVAICNPLRYATIMTNKMVIRLSMSAWGVAIVLVGILLGLTIRLSRCRSNIFNPYCDNASLFKLSCESVLINNIYGLIFTVVLFVSSIGSISLTYLKIAIVCLSSKNSSLNSKALTTCSTHLLVYLIVLGCGFTIIVLHRFPAFADLRKVSSLLGSVVPTCLNPIIYGLQTKEIKQRIFRVFHRAKV
>LOCXPOR7.144.HIT1.OR.2R.310.7tm_4.exons1.CM007723.2.Oncorhynchus_kisutch
MENHTYPNHVLLLEGLKVTQQSSYPAFILFLIIYIFTMVANIGLISLISMERSLHQPMYILFCNLPLNDIVGATVMIPRLLWDILTTAPERYITYTECVIQAFYTHVYATTSHTVLMIMAFDRYVAICNPLRYATIMTNKMVIRLSMSAWGVAIVLVGILLGLTIRLSRCRSNIFNPYCDNASLFKLSCESVLINNIYGLIFTVVLFVSSIGSISLTYLKIAIVCLSSKNSSLNSKALTTCSTHLLVYLIVLGCGFTIIVLHRFPAFADLRKVSSLLGSVVPTCLNPIIYGLQTKEIKQRIFRVFHRAKV
>LOCXPOR85.176.HIT1.OR.2R.303.7tm_4.exons1.CM007732.2.Oncorhynchus_kisutch
TQLTSFILAGYSDIGHLKYLYFIILTVLYVSIVFANTVLIVVICMERSLHEPMYLFLCSLFVNDLYGTTGLFPALMTHLVSDDHTVSTVCCYIQIFVLYTYGSIEFSNLAVMSYDRYLAICHPLQYNVIMTPSMVCILICVIWLYSFAKFSIQLSLTIRLQLCGNVIDKVYCDNYLVVKLACSTSDVAVNKIYGLCGIVLSVTVPLITIVLSYIKILTICLKSSIETRQKAFSTCSPHLASLLNFSFGCFLTLLQSRFDSPMRNVPTVLHTILSVYYLMCQPLLNPIVYGVRMAKIRQACKYI
>LOCXPOR10.193.HIT1.OR.2R.304.7tm_4.exons1.CM007732.2.Oncorhynchus_kisutch
MNSTQLTSFILAGYSDIGHLKYLYFIILTVLYVSIVFANTVLIVVICMERSLHEPMYLFLCSLFVNDLYGTTGLFPALMTHLVSDDHTVSTVCCYIQIFVLYTYGSTEFSNLAVMSYDRYLAICYPLQYNVIMTPSRVCILICVIWLYSFVKFSIQLSLTIRLRLCGNVIDKVYCDNYLVVKLACSTSDATVNNISGLCGIVLSVTVPLITIVFSYIKILTICLKSSIETRQKAFSTCSPHLASLLNFAFGCFLTLLQSRFDSPMRNVPTVLHTILSVYYLMCQPLLNPIVYGVRMAKIRQACK
>LOCXPOR84.213.HIT1.OR.2R.302.7tm_4.exons1.CM007732.2.Oncorhynchus_kisutch
MENSTQVKFFYLFGLQETFNNKSVYFTLSLITYLLIITVNLTLIITIIQEKGLHEPMYIFLCSLCINGLYGTAGFYPKFLLDLQSDVQVISYGGCFTQAYVIYTSVTCEMSILTVMSYDRYVAICRPLLYHTIVTSLTVRKLLLLSWCYPLFISLIALSLTVRLPLCGSRIDKIFCDNPSILKHACLPITINQNWSRCLIVVHVLQLLYIVFSYCMIIRTCVKSSKGRIKFTQTCVPHLITIVIFITVTLFDNLQGWNNVNITLNMRNAMAVQFLIIPPVLNPLIYGLNLQQIRRAVFRKCN
>LOCXPOR85.214.HIT1.OR.2R.303.7tm_4.exons1.CM007732.2.Oncorhynchus_kisutch
TQLTSFILAGYSDIGHLKYLYFIILTVLYVSIVFANTVLIVVICMERSLHEPMYLFLCSLFVNDLYGTTGLFPALMTHLVSDDHTVSTVCCYIQIFVLYTYGSIEFSNLAVMSYDRYLAICHPLQYNVIMTPSMVCILICVIWLYSFAKFSIQLSLTIRLQLCGNVIDKVYCDNYLVVKLACSTSDVAVNKIYGLCGIVLSVTVPLITIVLSYIKILTICLKSSIETRQKAFSTCSPHLASLLNFSFGCFLTLLQSRFDSPMRNVPTVLHTILSVYYLMCQPLLNPIVYGVRMAKIRQACKYI
>LOCXPOR13.215.HIT1.OR.2R.304.7tm_4.exons1.CM007732.2.Oncorhynchus_kisutch
MNSTQFTSFILAGYSDIGHLKYLYFIILTVLYVSIVFANTVLIVVICMERSLHEPMYLFLCSLFVNDLYGTTGLFPALMTHLVSDDHTVSTVCCYLQIFVLYTYGSTEFINLAVMSYDRYLAICHPLQYNVIMTPNRVCILICVIWLYSFVKFTIQLSLTIRLRLCGNVIDKVYCDNYLVVKLACSTSDATVNNISGLCGIVLTVAVPLITIVFSYIKILTICLKSSIETRQKAFSTCSPHLASLLNFSFGCFLTLLQSRFDSPMRKVPTVLHTILSVYYLMCQPLLNPIVYGVRMAKIRQACK
>LOCXPOR14.220.HIT1.OR.2R.302.7tm_4.exons1.CM007732.2.Oncorhynchus_kisutch
MENSTQVKFFYLFGLQETFNNKSVYFTLSLITYLLIITVNLTLIITIIQEKGLHEPMYIFLCSLCINGLYGTAGFYPKFLLDLQSDVQVISYGGCLTQACVIYTSITCEISTLTVMSYDRYVAICRPLLYHTIVTSLTVRKLLLFSWCYPLFIALIALSLTVRIPLCGSRIDKIFCDNPSILKHACLPITINKIWSRCLIVVHVLQLLYIVFSYCMIVRTCVKSSKGRIKFTQTCVPHLLTIVIFITVTLFDNLQGWNNVNITLNMRNAMAVQFLVIPPVFNPLIYGLNLQQIRRAVFRKCN
>LOCXPOR15.223.HIT1.OR.2R.302.7tm_4.exons1.CM007732.2.Oncorhynchus_kisutch
MENTTQVKLFYLFGLQETINNKLVYFILSLITYLLIVTVNLTLIITIIQEKGLHEPMYIFLCSLCVNGLYGTAGFYPKLLLDLQSDVQVISYGGCFTQTYVIYTSVLCEMSTLTVMSYDRYVAICRPLLYHTIVTSLTVRKLLLLSWCYSLFTGLIAISLAVRIPLCGSRIDKIFCDIPSVLKHACFSITVNQIWSKCLVLVHVLQLLYIVFSYCQIVRTCVKSTKGRIKFTQTCVPHLLTICIFITVTLFDNLQGWNNVNITLNMRNAMAVQFLVIPPVFNPVIYGLNLKQIRRAVLIKCN
>LOCXPOR16.224.HIT1.OR.2R.303.7tm_4.exons1.CM007732.2.Oncorhynchus_kisutch
MENSTQVKLFYLFGLQETFNNKSVYFTMSLITYLLIITVNLTLIITVIQQKGLHEPMYIFLCSLCVNGLYGTAGFYPKLLLDLQSDVQVISYGGCLTQTFVIYTSVMCEMSTLTLMSYDRYVAICRPLLYHTIVTSLTVRKLLLLSWCYPLFIGLIVVSLTVRVPLCGSRIDKIFCDIPSILKHACLPIPINQILNKFVIMVHVLPILFIVFSYCQIVRTCVKSAKGRIKFTQTCVPHLITIFIFITVTLFDNLQGWNSNVNITLNMRNAMAVQFLVIPPVFNPLIYGLNLQQIRRAVFRKCN
>LOCXPOR17.229.HIT1.OR.2R.302.7tm_4.exons1.CM007732.2.Oncorhynchus_kisutch
MENSTQVKLFYLFGLQETFNNKSVYFILPLITYLLIITVNLTLIITVIQEKGLHEPMYIFLCSLCINGLYGTAGFYPKLLLDLQSDVQVISYGGCFTQAYVIYTSVMCEISTLTVMSYDRYVAICRPLLYHTIVTSLTVRNLLLFSWCCPLFIALIALSLAVRISLCGSRIDKIFCDIPSILKHACLPITFNQNLNKFVIVVNVLQILFIVFSYCQIVRTCVKSAKGRIKFTQTCVPHLITIFIFITVTLFDNLQGWNNVNSTLNMRNAMAVQFLVIPPVFNPLIYGLNLQKIRRAVFRKCN
>LOCXPOR18.230.HIT1.OR.2R.303.7tm_4.exons1.CM007732.2.Oncorhynchus_kisutch
MENSTQVKLFYLFGLKETFNNKSVYFILSLITYLLIITVNLTLIITIIQEKGLHEPMYIFLCSLCINGLYGTAGFYPKLLLDLQSDVQVISYGGCFTQAYVIYTSVLCEISTLTVMSYDRYVAICRPLLYHTIVTSLTVRKLLLFSWCCPLFAGLISLISAVRIPLCGSRIDKIFCDIPSMLKHACLPITINPILNKCIIVVNVLQILFIVFSYCKIIRNCVKSAKGRIKFTQTCVPHLITMLIFVTVTLFDTLQGWNSNVNITLNMRNAMAVQFLVIPPVFNPLIYGLNLHQIRSAVFRKCN
>LOCXPOR17.231.HIT1.OR.2R.302.7tm_4.exons1.CM007732.2.Oncorhynchus_kisutch
MENSTQVKLFYLFGLQETFNNKSVYFILPLITYLLIITVNLTLIITVIQEKGLHEPMYIFLCSLCINGLYGTAGFYPKLLLDLQSDVQVISYGGCFTQAYVIYTSVMCEISTLTVMSYDRYVAICRPLLYHTIVTSLTVRNLLLFSWCCPLFIALIALSLAVRISLCGSRIDKIFCDIPSILKHACLPITFNQNLNKFVIVVNVLQILFIVFSYCQIVRTCVKSAKGRIKFTQTCVPHLITIFIFITVTLFDTLQGWNNVNSTLNMRNAMAVQFLVIPPVFNPLIYGLNLQKIRRAVFRKCN
>LOCXPOR20.232.HIT1.OR.2R.302.7tm_4.exons1.CM007732.2.Oncorhynchus_kisutch
MENSTQVKLFYLFGLQETFNNKSVYFILPLITYLLIITVNLTLIITIIQEKGLHEPMYIFLCSLCVNGLYGTAGFYPKLLLDLQSDVQVISYGGCFTQAYVIYTSVMCEISTLTVMSYDRYVAICRPLLYHTIVTSLTVRKLLLFSWCCPLFIALIALSLAVRISLCGSRIDKIFCDIPSILKHACLPITINQNLNKFVIVVNVLQILFIVFSYCMIVRTCVKSAKGRIKFTQTCVPHLITIFIFITVTLFDNLQGWNNVNSTLNMRNAMAVQFLVIPPVFNPVIYGLNLQQIRRAVFRKCN
>LOCXPOR21.234.HIT1.OR.2R.303.7tm_4.exons1.CM007732.2.Oncorhynchus_kisutch
MENSTQVKLFYLFGLKETFNNKSVYFILSLITYLLIITVNLTLIITIIQEKVLHEPMYIFLCSLCVNGLYGTAGFYPKFLLDLQSDVQVISYGGCLTQAYVIYTSVLCEISTLTVMSYDRYVAICRPLLYHTIVTSLTVRKLLLLSWCYPLFAGLISLISAVRIPLCGSRIDKIFCDIPSMLKHACLPITINPILNKCIIVVHFLQILFIVFSYCKIVRTCVKSAKGRTKFTQTCVPHLITMVIFITVTLFDTLQGWNSNVNITLNMRNAMAVQFLVIPPVFNPLIYGLNLHQIRSAVFRKCN
>LOCXPOR22.242.HIT1.OR.2R.302.7tm_4.exons1.CM007732.2.Oncorhynchus_kisutch
MENSTQVKFFYLFGLQETFNNKSIYFFLSLVTYLLIITVNLTLIITIIQEKGLHEPMYIFLCSLCVNGLYGTAGFYPKFLLDLQSDVQVISYGGCLTQTYVIYTSVLCEMSTLTVMSYDRYVAICRPLLYHTIVTSLTVRKLLLLSWCYPLFISLIALSLTARLPLCGSRIDKIFCDNPSILKHACLPITINQNLNKCMVLVHVLQLLFIVFSYCQIVRNCVKSAKGRIKFTQTCVPHLITIFIFITVTLFDTLQGWNNVNITLNMRNAMAVQFLVIPPVFNPLIYGLNLQKIRRAVFRKCN
>LOCXPOR23.243.HIT1.OR.2R.303.7tm_4.exons1.CM007732.2.Oncorhynchus_kisutch
MENSTQVKVFYLFGLQETFINKSVYFTLSLITYLLIITVNLILIITIIQEKGLHEPMYIFLCSLCINGLYGTAGFYPKFLLDLQSDVQVISYGGCFTQTYVIYTSVMCELSTLTVMSYDRYVAICRPLLYHTIVTSLTVRKLLLLSWCYPLFIALIALSLAVRIPLCGSRIDKLFCDIPSILKHACSPITINQNLNKFVIVVHVLQILFIVFSYCQIVSTCVKSAKGRIKFTQTCVPHLITMVIFITVTLFDTLQGWNSNVNITLNMRNAMAVQFLVLPPVFNPVIYGLNLQQIRRAIFRKCN
>LOCXPOR24.244.HIT1.OR.2R.302.7tm_4.exons1.CM007732.2.Oncorhynchus_kisutch
MENSTQVKFFYLFGLQETLNNKSVYFILPLITYLLIITVNLPLIITIIQVKGLHEPMYIFLCSLCINGLYGTAGFYPKFLLDIQSDVQVISYGGCFTQAYVIYTSVMCELSTLTVMSYDRYVAICRPLLYHTIVTSLTVRKLLLFSWCYPLFIALIAVSLAVRLPLCGSRIDKIFCDIPSILKHACLPITINQNLNKFVIVVHVLQILFIVFSYCQIVRTCVKSAKGRIKFTQTCVPHLITIFIFITVTLFDNLQGWNNVNSTLNMRNAMAVQFLVIPPVFNPLIYGLNLQQIRSAVFRKCN
>LOCXPOR46.247.HIT1.OR.2R.292.7tm_1.exons1.CM007732.2.Oncorhynchus_kisutch
RPLNDKVVIVQVFIGIFLCINSLMIVTFFKKGAFFTNTRYIFFAHSLICDSMFLALTDVLLLMSYSRVPMPGGLCIFLIVILETLTIATPLTLTAMSLERYIAICMPLHHSELSTPVRAMRCILLIQALSSVKWIIVISILFSAVPLSFYTSLLVCSFEQMIVFSWQGYLNSALCQFYFLVMSVVIAFTYVKIMVAARGASSNSRKSTNKGLRTVILHGFQLLLSLIQFWCPVIESAIMKINLNVFIEVRYIDYILFILTPRCLIPLVYGLRDKDFVVVMKYYALFGYSKKV
>LOCXPOR25.248.HIT1.OR.2R.306.7tm_1.exons1.CM007732.2.Oncorhynchus_kisutch
MQNLTDLPGNATNSQKSLSVIIKVCVVIPFFCIFLYCIVVMLHTFASHRHFLDNSRYILFAYMLINDTLQLLSSVLLFLFVMGNVKFAIVYCAPLLFFSTSTFQNTPLILAAMSLERYVAIFYPLQRPAAWRADRIWIIILSLWLVSCILPIVDFSLGEPQPGMNVLSTPVLCKTVVLNSSPIQTLFKVSLNGLFFAVVAAIIMFTYMRILLETRKMRQDRASVGKAMHTVLLHGFQLLLCMIAFTHPVTESRISMQAGWLQEHISFFNYFCFILLPRFLSPLIYGLRDESLKGYMRRAVLCCSHR
>LOCXPOR26.249.HIT1.OR.2R.309.7tm_4.exons1.CM007732.2.Oncorhynchus_kisutch
NVSLFSDFLIHGGELGLKEIYTDLAIFLLVVYIMVLIGNAMIITLVLLDSKLHTPMYIFLCNLSLTDIVITTSVLPKMISVCLWNDVSISFAGCFLQMYIYLTFQTAEGFLLCAMAYDRYVAICNPLRYNSIMTIKVCVILASTAWALGLILPALNVILASQLPFCSNQIIYWFCDYPPIVTLSCLDTTLLIDLALACALFVMYVPFTVIIWSYCNIIKSVCKIATSEGRKKAFSTCSSHLIVVLTFYIAHSCVYISAKSYHIHPNVLILISIVNCILTPLVNPLVYSFRNKQIKDSVLKLLFSNKVIP
>LOCXPOR27.250.HIT1.OR.2R.311.7tm_4.exons1.CM007732.2.Oncorhynchus_kisutch
MDDNMSLPSHILHIQGFQLPQTFMYPIFFSLLFVYLALLVSNIGVLVAIITERSLHQPMYILFCNLSVNDLIGNTVLLPRLMADIVSTERFITYSQCVAQAFFSHTFGSASHMILIIMAFDRYVAICYPLRYTSIMTNKTLVMLSVSAWGASLVLVSVLLGLTIRLSRCSSIIQNAYCDNASLFKLSCENVSINNIYGLFFTVLLFTSSMGSIAVTYFRIAVICWTKKSKELNNRALQTCASHLVLYLIMLWSGFLTIILHRFPNYPYLRKLAYVLFHVVPANLNPIIYGLQTRSLRQKFIQILSRKVTHS
>LOCXPOR28.251.HIT1.OR.2R.309.7tm_4.exons1.CM007732.2.Oncorhynchus_kisutch
DTNSTYMLSMESLAIAPSGVYPAFLFGTLTYCFIVFCNVTVLSTIALDRKLHKPMFILLFNMPINDLIGATAFFPPLLVSILAQNRSISYPACYLQALLIHLYGAGSLTILTGMAYDRYIAICCPLRYNSIMSSNNLMKIIIFMWLLVITLIVVLLALVTRFKICRTTIVDIYCNNPSLVRLICDDTRINNYYGLLITAVFQGVSLIVVIFTYIQILLSCVLNKSSDARSKAIQTCGTHLVVFLFLEFNACFSLLAHRFEQAAPSLRRAFGVSVMVFPPILNPLIYGLKTKEIRQNVLGFYKRKVSSVK
>LOCXPOR28.253.HIT1.OR.2R.301.7tm_4.exons1.CM007732.2.Oncorhynchus_kisutch
MGKIDLSSEGKYLTVLIGSLVYLFTLFGNLSLLAVIVFNRNLHGPMYLFLLNLSINDLIGISAMIPRVMSDVLSEDRHITYPACLIQAFCIHMYGGATLLILSIMSFDRYIAICHPLRYHSIMTRNTVVSLIASAWLIDFLLVGILFGLTLRFPVCKTVIVNIYCDNMSLLRLTCATETTVNNIYGLFITGLLHGAGAFSVVFSYSLILFTCFRGSDSDAKLKALHTCATHLLVFLIYEFSGIIVVLVYRIPNTPLLLQTFAGMIFVIFPPGLNPVIYGIKTKKIRVKLLQLFSMAKGSVR
>LOCXPOR81.257.HIT1.OR.2R.308.7tm_4.exons1.CM007732.2.Oncorhynchus_kisutch
MSLGNVSGKIIHQFVIGGFDTLDRPLTVGIVILCIYLLVMLSNLANICFILHDKRLHKPMYLLICNLAVVDMLYSSSACPTMIGVLVAGDKAIAYVSCFIQMFVFHLGGVMEMFAISVMAFDRLIAISNPLRYQSILTNVRTLVLTGALWLVACAFVAVMPATVLSLPYCHSTLKYTFCDYAALVRATCVNPSYYFNMITIITFFLLFGTFCSICLSYIWIIFAMVKMSSKNDKRKMYSTCFSHLIVVVCYYVPLFVRIVLTRLGVVLTLEERHGLMIGAILGPSLVNPFVYCFRTKEIKNKMLKMFN
>LOCXPOR29.258.HIT1.OR.2R.312.7tm_4.exons1.CM007732.2.Oncorhynchus_kisutch
MEPNNRTTHTVTEFLITGLDEVQHPKLVGAAILFILFLILIGSITNICVIAFNKPLHTPMYFFICSLAMVDIVYTSGISVTMLNVLLGEERRVPYAPCMIQCFLFTLGSTMEPFAIALMAYDRLIAISYPLRYQTILTNTNVCLLIIATWALGCIFASLFTGLVNNLPFCDSNKLQYSFCEYAALVRAACVNPTYYFNTISAVGTAILWVNLALIFISYMKIVYVVIQMSSSKDRRKTFNTCVSHMIVVACFFIPKVLLMLVTRFGLVLTLSHRNGLIIGSTLGPSLVNPLVYCLKTKEIRGRLKYIFKRSE
>LOCXPOR30.259.HIT1.OR.2R.309.7tm_4.exons1.CM007732.2.Oncorhynchus_kisutch
MEPNNRTTYLVREFLITGLDEVQHPKLVGAAILLVLFLILIGSITNICVIAFNKPLHTPMYFFICSLAMVDIVFSSGTSVTMLNVLLGEERRVPYAPCMIQCFLFHFGGSMEPFAIALMAYDRLIAISYPLRYQTILTNTNVCLLILANWAVGCMLASLLTGLVNNLPFCGSNKLPYSFCEYAALVRAACVNPTYYFNAISALATAILWVNLALIMVSYMKIVYVVIQMSSSKDRRKTFNTCVSHMIVVACFFIPKVLLILVTRVGLVLTLSHRNGLVIGSSLGPSLVNPLVYCLKTKEIRGRLKYIFK
>LOCXPOR31.260.HIT1.OR.2R.309.7tm_4.exons1.CM007732.2.Oncorhynchus_kisutch
MEPNNRTTYLVIEFLITGLDEVQHPKLVGAAILFILCLILIGSITNICVIAFNKPLHTPMYFFICSLAMVDIVYTSGISVTMLNVLLGEERRVPYAPCMIQCFLFHLGSTMEPFAIALMAYDRLIAISYPLRYQTILTNTNVFLLIIATWALGCIFAGLWTGLVNNLPFCGSNKLPYSFCEYAALVRAACVNPTFYFSVASTVATTILWVNLALIFFSYMKIVYVVIQMSSSKDRRKTFNTCVSHMIVVACFFIPKVLLILVTRVGLVLTLSHRNGLIIGSTLGPSLVNPLVYCLKTKEIRGRLKYIFK
>LOCXPOR33.261.HIT1.OR.2R.309.7tm_4.exons1.CM007732.2.Oncorhynchus_kisutch
MEPNNRTTHTVTEFLITGFDGVQHPKLVGLAILLVLFLILIGSITNICVIAFNKPLHTPMYFFICSLAMVDIVYTSGISVTMLNVLLGEERRIPYAPCMIQCFLFHFGSSMEPFAIALMAYDRLIAISYPLRYQTILTNTNVCLLILANWAVGCMLASLLTGLVNNLPFCGSNKLPYSFCEYANLIRASCVNLSHYFNAISALGTAVLWVTLALIIVSYVKIVYVVIQMSSSKDRRKTFNTCVSHMIVVACFFIPKVLIILVTRVGLVLTLSHRNGLVIGSTLGPSLVNPLVYCLKTKEIRGRLKYIFK
>LOCXPOR33.262.HIT1.OR.2R.309.7tm_4.exons1.CM007732.2.Oncorhynchus_kisutch
MEPNNRTTHTVTEFLITGFDGVQHPKLVGLAILFALCLILIGSITNICVIAFNKPLHTPMYFFICSLAMVDIVYTSGISVTMLNVLLGEERRVPYAPCMIQCFLFTLGSTMEPFAIALMAYDRLIAISYPLRYQTILTNTNVCLLILANWAVGCMLASLLTGLVNNLPFCGSNKLPYSFCEYANLIRASCVNLSHYFNAISALGTAVLWVTLALIIVSYVKIVYVVIQMSSSKDRRKTFNTCVSHMIVVACFFIPKVLIILVTRVGLVLTLSHRNGLVIGSTLGPSLVNPLVYCLKTKEIRGRLKYIFK
>LOCXPOR34.263.HIT1.OR.2R.315.7tm_4.exons1.CM007732.2.Oncorhynchus_kisutch
IMSVRNHSFVTEFVIVGFPGLQPEFYGLASAVLLIVYCCTLIGNFAVLILFATPNILHKPMYIIILNLVVSDVLFSTTTLPKIIARYWFQAGAVSFIGCFLQMYLVHYFGSVTSFLLLIMALDRYVAICFPLRYPMIIKNSTIHILNATAWIVAKACPLMMVIRAYPLPYCDSNTILQCFCDHISITKLACTDRAPYSFPAFVTAMVVLLGPLVFIIFSYCSIIVAVLQIASPQGRLKTLSTCSSQLIIIALYYLPRCFIYLASNIGIRFSTDLHIVIIMSYSLLPPMINPLIYCFKTKDMKQTLMKKFKKSTAP
>LOCXPOR4.264.HIT1.OR.2R.296.7tm_1.exons1.CM007734.2.Oncorhynchus_kisutch
DFFEEALFKNLAVVLFGLVINYINGTLLYTFFNVTFHSNSRYILYMQLIINDSIKMSFIVVLLVMSYVCPFLNVSVCIILILIESNTHKNAPLNLAIMSIERFVAICHPLQHPLICTVSRTYALIACIWVVGAIPGFIDVIVAFVLKPLSFFSTGRMCYHQNVFGSVHNYNNNYATNILYMCFVWITLIYTYFRVMLSAKAATSDPVSVRKAQITILLHGVQLLLCMLSYITPVMDTTLIILFPNFRSIILFCNNILTNMLPQLLSPLIYGLRDQKFKKHIKGSLLCMKTNPVVKP
>LOCXPOR35.265.HIT1.OR.2R.327.7tm_1.exons1.CM007734.2.Oncorhynchus_kisutch
ENGTDDNHIFDLGGCLFLSMMPSDTEVNVLICVFLMLTILSLALNGFTLLGLGRSEDLSWEPRYALLKNLILSDIVQTINLGPFVTRCLWQRRTMNFDTWCLIQYFTGSTCIFCTLITITCMAIERYLYVCHAIHYLSILTPLRLRLTISLTWVLSISVGCINITLLHLGEGGYGTATSGLICEPDTVERHMGFPRAAAITRKLVGFIITLLCLLSYFFAYVRMYQDARNAVVPFNTVNTRARNTVLFYCGMLFLQLLPMFLKITSDALWELEGTGAMMAPLTTLSGAGTSLSAGTLHITLLALILVPPCINPLIYGLRNWEVRQAL
>LOCXPOR36.266.HIT1.OR.2R.323.7tm_4.exons1.CM007735.2.Oncorhynchus_kisutch
MIEEFQGFNFSHNEFIFLGFPVIYEYRRLLSLPFFTTYILVLVGNSLLIYVIRIMESLHSPMYILICGLAAVDIVVATVIIPNMLLSFLFDWNDISLASCLTQMFFTHFLSSVESTILLAMALDRYVAICYPLHYTRILNSTMFLRLFLFTVIRSGTIMFVLVALAGSLSFCGSNVIHHCYCDHMALVSLACGNTDKNNAMGLAVIICFVGIDICVIIFSYMKILNVVLRRAAGEDRWKAFHTCGTHLIVIMCFYLIGTVTFLSRNLNMQIPTDINTFLGVMYIVLPASVNPIIYGVRTKEIRNGILKLFNTRVNRELTVQVV
>LOCXPOR37.268.HIT1.OR.2R.313.7tm_4.exons1.CM007735.2.Oncorhynchus_kisutch
MSVRNQSFVTAFVIVGFPGLQPEFYGLASTVLFLVYCCILIGNVVVIILFATHNVLHKPMYFIILNLVVSDVLFSTTTLPKIIARYWFQAGAISFFGCFLQMYLVHYFGSVTSLLLLIMALDRYVSICFPLRYPMIINNSTIHILNVTAWVLAHLPSLSMVIRAYPLPYCDSNKIMQCYCDHIAITTLACTDRVPYSFPAFVVAMVVLLGPLAFIIFSYCSIIVAVVQIASPQGRLKTLSTCSGQLIIIALYYLPRCFIYLASNIGIRFSTDLRIVVIMLYSLLPPMINPLIYCLRTDEIKQIMIKRFRRIQV
>LOCXPOR38.269.HIT1.OR.2R.324.7tm_4.exons1.CM007735.2.Oncorhynchus_kisutch
IMSAGNHSFVTEFVIVGFPGLQPEFYGLASTVLFLVYFCTAVGNVVILVLFATDRDLHKPMYFVILHLVVSDILFSTTTLPKIIARYWFQAGAISFTGCFVQMYLVHYFGTVNSYILFIMALDRYVSICFPLRYPMIINNSTIHILSTTAWIVAKACPLMMVIRAYPLPYCDSNKIMQCYCDHIAITTLACTDRVPYSFPAFIFAMLALLGPLAFIIFSYCSIIVAVVQIASPQGRLKTLSTCSGQLIIIALYYLPRCFIYLASNIGIRFSTDLRIVIIMLYSLLPPMINPLIYCFKTKHIKTSLMKRFKKSIAPQKDNVFAVS
>LOCXPOR39.270.HIT1.OR.2R.324.7tm_4.exons1.CM007735.2.Oncorhynchus_kisutch
IMSAGNHSFVTEFVIVGFPGLQPEFYGLASTVLFLVYFCTAVGNVVILVLFATDRDLHKPMYFVILHLVVSDILFSTTTLPKIIARYWFQAGAISFTGCFVQMYLVHYFGTVNSYILFIMALDRYVSICFPLRYPMIIKNSTIHILSTTAWIVAKAGPLMMVIRAYPLPYCDSNKIMQCYCDHIAITTLACTDRVPYSFPAFVVAMLTLLGPLVFIIFSYCSIIVAVVQIASPQGRLKTLSTCSGQLIIIALYYLPRCFIYLSSNIGIRFSTDLRIVIIMLYSLLPPMINPLIYSFKTKYVKQSLMKRFKKSTDPQKESVPAVS
>LOCXPOR40.271.HIT1.OR.2R.314.7tm_4.exons2.CM007735.2.Oncorhynchus_kisutch
SSVLYNGTGSSDDGFYITAFHTLGNKNYLILALSIIYIITLMGNFVLLAVFIMNPSLQNPKYVAVCNLAVVDISLNSVIIPQMVPVFVFNLNYVSFGTCFSQMFFMHLFGDMESFSLALLAYDRVIAICFPLRYLTINTNLRMLLLLLGIWTLAFLLEVYPVALASSLPYCASRVVQSCCCEHGPVYRLACSDISFNRKLATAKTLAVLLGPLSFIIFTYAVVVVAVLKFASTTQRWKAFHTCLTHLLLVLVYYLPVILAYVLGNLRLVQSPDLLTAILTVSVTLPPMLNPIIYSLKTEELREKIIKLFVKTKV
>LOCXPOR41.272.HIT1.OR.2R.310.7tm_4.exons1.CM007735.2.Oncorhynchus_kisutch
DFSNVSSVLTLEGFNLPPESAFSAFIFAALSYMVILFCNLVLILTIILNRSLHQPMYLLLLNLPINDLIGSTALFIQLIKEILLDTRTIQYSACVTQAFFIHVYGTGAVLILTAMAYDRYIAICCPLRYNTLMTNAHLRKIITLLWVCDLILIGVLFFLLLRLPRCRSLMSHPYCDNPSLLKLVCANTTINNIYGLFITALMQVIVVSTILYTYIQILVTCFRNKGSADTKSKALQTCATHLIVFLLLECLGLLTIISYRLSQFPPQLRRLIGVSTLIFPPTLNPIIYGLKTKDIRVKAMHFLRTKIFPS
>LOCXPOR42.273.HIT1.OR.2R.313.7tm_4.exons1.CM007735.2.Oncorhynchus_kisutch
MSVQTLNQTFSYHLQIASFDIPTPMTYPVFIMGLLLYLFSVFCNLTILLLIITQRTLHKPMFYILFSLPLNDLVGISSMLPRVLSDIVTQTHSVYYPTCVFQAFLCHLYGGGVLFVLAAMSIDRYFAICKPLQYPSIMTPFTLCVIISAAWGLDMAMILTLFALQSRVKRCKAYILNIYCDNPSLLRLSCGEDVTANNIYGLAMTAVMQIISVGIQLFSYINILVICIINRQSDTKSKAVNTCVAQLVTFLLFECTSTFVILSYRFQNIPPNTQKLCGMMIYLLLPIINPIIYGMKTKDIRKAFFMVVRKKKI
>LOCXPOR43.274.HIT1.OR.2R.307.7tm_4.exons1.CM007735.2.Oncorhynchus_kisutch
MENESFSVSYKLTLDPFFIPPGGKYPIFFLGIAIYSFCAFCNLTLLSVIVMQRNLHKPMYFILFSLPLNDLIGITAMLPKVLSDIVTETNTVFYPLCVIQGFLLHMYGGAVLFILAAMAFDRYVAICQPLRYSTIMTPRNVAVIILLVWGLDLLLILLLFSLQIKLPRCRSSIMNVFCDNPSLLKLTCGNTTLNNVIGLFNTAVMQVISVSIQIFSYVKILITCLVTRKSDAKSKALNTCVAQLVIFFIFEVVGTFTILSHRFKIVSADLQKIMGMLIFLVSPLMNPIVYGLNASEIRITLLKVFLN
>LOCXPOR44.275.HIT1.OR.2R.311.7tm_4.exons1.CM007735.2.Oncorhynchus_kisutch
MDNNMSFPSHILQIQGFEFSQTFMYPIFFSMLFVYLSLLVSNIGVLVVIIKERNLHQPMYILFCNLSVNDLIGNTVLLPRLMADIVSTERFITYSQCVAQAFFSHMFGSASHMILIIMAFDRYVAICYPLRYMSIMTTKTVVTLSVSAWGASLVLVSVLLGLTIRLSRCSSIIQNVYCDNASLFKLSCENVSINNIYGLFFTVLLFTSSMGSIAVTYIRIAVICWTKKSKELNNRALQTCASHLVVYLIMLWSGFLTIILHRFPNYPYLRKLASVLFHVVPAHLNPIIYGLQTKSLRQKIIQILCRKVTHS
>LOCXPOR25.278.HIT1.OR.2R.274.7tm_1.exons1.CM007735.2.Oncorhynchus_kisutch
MPSTHIRVVCDNQGVCGVPFLLHLSLLHCGHAAHLRLPQTIPGQLPIHPVCLHADQGHSAAPLLCPPLPLHCGNMKFAIIYCAPLLFFSTSTFHNTPLILAAMSLERCMAIFYPLQRPAAWHADRIWIIILSLWLVSCILPIVDFSLGEPQPGVIVLSTLVLCKTLVPISSPIQTLFKVLLNGLFFAVLAAIIVFTYMRILLETRKMRQDRASVTKAMHTVLLQGFQLLLCMIAFTHSVLESLISMHAGWLSTSPSTTSASFCCPASSAQLSTA
>LOCXPOR45.281.HIT1.OR.2R.306.7tm_1.exons1.CM007735.2.Oncorhynchus_kisutch
MQNLTDLPGNAINSQKSLSVIIKVCVVIPFFCIFLYCIVVMVHTVASHRQFLDNSRYILFAYMLINDTLQLLSSVLLFLFIVGNVKFAIVYCAPLLFFSTSTFHNTPLILAAMSLERYVAIFYPLQRPAAWHADRIWIIILSLWLVSCILPIVDFSLGKPQPGVNVLSTPVVCRTMVLNSSPVQTLYKMSLNGLFFAVVLAIIMFTYMRILLETRKMRQDRASVAKAMHTVLLHGFQLLLCMISFTQPVTESLISVYAGLLAEHISFFIYFCFILLPRFLSPLIYGLRDESLRCYVMRDVLCCSHK
>LOCXPOR46.282.HIT1.OR.2R.298.7tm_1.exons1.CM007735.2.Oncorhynchus_kisutch
ASSSSLQQVNDMIIVVQVMNAIFIYIICLLIFTFFKKDTFLSNTRYIFFAHTLLADCLYLIMTNNLLLLTYFSVTMPAAVCVSFCVLLCELTFVTPLTLTAMSLERYVAICMPLRHGELSTVRRAIHCILLIHSISAIQPIIIVSIFFASVPLGFYTQYKLCSADMFIAHKWQRHLRSVIGQFYFLVMSITIVFTYVRIIAVAKESSDNKKSLSKCRKTVILHAIQLFLCLIQLWCPFIEAAILPIHLKMYNVRFFDYIVFILAPRCLCPLVYGLRDEKFFLAIKCYVFFGVNKNISP
>LOCXPOR46.283.HIT1.OR.2R.299.7tm_1.exons1.CM007735.2.Oncorhynchus_kisutch
GSSSSLQQVNDRIIVVQLMNAIFIYIICLLIFTFFKKDTFLSNTRYVFFAHTLLADCLYLIMTNNLLLLTYFSVTMPAAVCVFFCVLLCELTFVTPLTLTAMSLERYVAICMPLRHGELSTVRRAIHCILLIHSISAIQPIIIVSIFFASVPLGFYTQYKLCSAEMFIAHKWQRHLRSVIGQFYFLVMSITIVFTYVRIIAVAKEASENKKSLSKCRKTVILHAIQLFLCLIQLWCPFIEAAILPINLKLYNNVRFFDYIVFILAPRCLCPLVYGLRDEKFFLAIKYYVFFGLNKNISP
>LOCXPOR47.284.HIT1.OR.2R.299.7tm_4.exons1.CM007735.2.Oncorhynchus_kisutch
QIVFVLHGLNVTQTNKHIYFSLTLILYIVTIFVNLILIVTIFLEKMLHEPMYLFLCNLCINGIYGASAFYPKILYDLLFDSHVITYPGCMTQILVIYSYAFCEFTSLTVMAYDRYVAICKPLQYHSIMTTRKVWTLLLLTWLFSWLESSIGMGLTARLPLCGIDIDKLYCSNWAVVKLSCVDTTLNNLYGFILTFSHVSQTILILISYVNIIKASLRSRVQRKKFMQTCLPHLITLTNFTISLTFDVMYARYGSNTSLLALRNIMAVEFLVVPPLVNPIIYGMKLTQIRNRVAQMFNRK
>LOCXPOR48.285.HIT1.OR.2R.304.7tm_4.exons1.CM007735.2.Oncorhynchus_kisutch
MENSTQVEFFYLCGLQETFNNKSVYFTLSLITYLLIITGNLTLIITIIQEKGLHEPMYIFLCSLCVNGLYGTTGFYPKFLLDLQSDVQVISYGGCLTQAYVIYTSIMCEVSILTVMSYDRYVAISRPLLYHTIVTSLTVRKLLLLSWCYPLFIALITVILTVRVPLCGSRIDKIFCDNPSILKHSCSPITINHILSYCIIVLHVLQILFIAFSYCQIVRTCVKSAEGRIKFTQTCVPHLLTMVIFITVTLFDILQGWNNVNITLNMRNAMGVQFLVIPPVLNPVIYGLNLQQIRSAVFKMCNTR
>LOCXPOR49.286.HIT1.OR.2R.304.7tm_4.exons1.CM007735.2.Oncorhynchus_kisutch
MENSTHFKVFRLAAYGDIGQLKYFHFAVVTVLYVVIILANALLIGVICIERSLHEPMYLFLCALFVNQLYGSTGLFPALMFYLLSDTHDISLLYCYLQIYVLYTYGLTEFSNLSVMSYDRYISICYPLQYNNIMTPKTICGLILLPWVYSFFLIAIVISLSLRLQFCGNVLDRLYCDNYSVVKLACSNTMLNNIWGLVVTVLSISCTIFPTIYSYVRILQICLKSSKETKQKAFNTCTPHISSLLNFSFGWLFVIIQGRYETADLPPILRTILFVYFLICPPIFNPLMYGVRMVKIRHACNKVL
>LOCXPOR50.288.HIT1.OR.2R.301.7tm_4.exons1.CM007735.2.Oncorhynchus_kisutch
MENSTHFKVFRLAAYGDIGQLKYFYFAVVTVLYFAIILANALLIGVICIERSLHEPMYLFLCALFVNQLYGSTALFPALMFYLLSDTHDISLLYCYLQIYVLYTYALTEFSNLAVMSYDRYISISYPLQYNNIMTPKTICGLILLSCLSSFSLNAINISLSLRLQFCGNVLDRLYCDNYSIVKLACSNTMLNNIWGLVVTVLYISCTICPTIYSYVRILQICLKSSKETKQKAFNTCMPHIASMLNFFFGWLFVILQGRYETADLPPILRTILFVYFLICPPLFNPLMYGVRMIQIRHVCK
>LOCXPOR47.290.HIT1.OR.2R.299.7tm_4.exons1.CM007735.2.Oncorhynchus_kisutch
EIVFVLHGLNVTQINKHIYFSFTLILYIFTIFVNLILIVTIFLEKMLHEPMYLFLCNLCINGIYGASAFYPKILYDLLFDSHVITYIGCMTQILVIYSYAFCEFTSLTVMAYDRYVAICKPLQYHSIMTTRKVWTLLLLTWLFSWLESGFGMGITAKLPLCGLDIDKPYCSNWAVVKLSCVDTTLNNLYGFIATFSHISQMILIVISYVNIIKASLRSRAERKKFMQTCLPHLITLTNFTISLTFDVMFARYGSNTSLLALRNIMAVEFLVVPPLVNPIIYGMKLTRIRNRVGQMFKLK
>LOCXPOR51.291.HIT1.OR.2R.300.7tm_4.exons1.CM007735.2.Oncorhynchus_kisutch
MENSTHFKFFRLAAYGDIGQLKYFYFAVVTVLYFVIILANTLLIGVICIERSLHEPMYMFLCALFVNQLYGSTGLFPALMFYLLSDTHDISLLYCYLQIYVLYTCALTELSNLAVMSYDRYISICYPLQYNNIMTPKTICGLILLSCLSSFFLIAITILLSLRLRFCGNVLDRVYCDNYSLVKLACSNTMLNNIWGLVVTVLYISCTICPTIYSYVRILQICLKSSKETKQKAFNTCTPHIASLLNFSFGWLFVVLQGRYETADFPPILRTILFVYFLICPPIFNPLIYGVRMVKIRQAC
>LOCXPOR57.292.HIT1.OR.2R.306.7tm_4.exons1.CM007735.2.Oncorhynchus_kisutch
ENSTQFTSFMLAGYSDSGHLKYFYLIILTVLYISIVFANIVLIMVICMERSLHEPMYLFLCSLFVNELYGSTALFPALMIHLVSDAHSVSTVYCYLQIFCIYTYGSMEFCNLSVMSYDRYLAICYPLQYNVIMTPNRVCFLICVIWLYPFAKSIITLSLTIRLKLCGNVIDKVYCDNYLLVKLACSTSDTTVNNIYGLYSLVLSVVVPLITILFSYIKILTICLKSSIETRQKAFSTCTPHLASLLNFSFGCFLNLLQSRFDRPMRNVPTVLHTILSVYFLMCQPLLNPIMYGVRMTKIRQACKYI
>LOCXPOR53.293.HIT1.OR.2R.301.7tm_4.exons1.CM007735.2.Oncorhynchus_kisutch
MENSTHYEVFRLAAYGDIGQLKYFYFAVVTVLYFVIILANTLLIGVICIERSLHEPMYMFLCALFVNQLYGSTGLFPALMFYLLSDTHDISLLYCYLQIYVLYTYALTEFCNLAVMSYDRYISICYPLQYNNIMTPKTICGLILLSWVYSFFLNAIIISLSLRLQFCGNILDRVYCDNYSVVKLACSNTMLNNIWGLVVTVLYISCTICPTIYSYVRILQICLKSSKETKQKAFNTCMPHIASLLNFLFGCLFVVLQGRYETADLPPILRTILLVYFLICPPLFNPLMYGVRMVNIRQACK
>LOCXPOR54.294.HIT1.OR.2R.307.7tm_4.exons1.CM007735.2.Oncorhynchus_kisutch
MNQTVLHSTVFFTAYGPPGPLNYAAFFLTFLLFFITIFANISLMLVIYLESHLHKPMYIFLFNLAVNGLIGCLSVCPKIMDNLVHDIKDISHKGCLLQVFFSSVYATCAYVILAVMAYDRYVSICKPLQYHSIMTPSKVKMLVALVYFIPITMLAFQIFITSRLPVCSYNINKLFCDNLAVVKLSCVESALSNLYGICVIASLVVLPFVLVVLSYIKILLVCLKVSKESRTKAFNTCTPHLITFINFSTAILFSVIYNRHSTVSKEVNVLISVQFILFPPLVHPIIYGIRTKEIRTCITKIIRTRIF
>LOCXPOR55.299.HIT1.OR.2R.301.7tm_4.exons1.CM007735.2.Oncorhynchus_kisutch
MENSTHFKVFRLAAYGDIGQLKYFYFAVVTVLYFAIILANTLLIGVICIERSLHEPMYLFLCALFVNQLYGSTGLFPALMFYLLSDTNDISLLYCYLQIYVLYTYGLTEFSNLSVMSYDRYISICYPLQYNNIMTPKIVLGLILLSWLYSFFLNAIVISLSLRLRFCGNVLDRLYCDNYSIVKLACSNTMLNNIWGLVGTVLSFSCTICPTIYSYVRILQICLKSSKETKQKAFNTCMPHIASLLNFSSGWLFVILQGRYDTAHLPPILRTILLVYFLICPPLFNPIMYGIRMAKIRQACK
>LOCXPOR56.300.HIT1.OR.2R.304.7tm_4.exons1.CM007735.2.Oncorhynchus_kisutch
MENSTHYEVFRLAAYGDIGQLKYFYFAVVTVIYFVIILANTLLIGVICIERSLHEPMYLFLCALFVNQLYGSTGLFPALMFYLLSDTHDISLLYCYLQIYVLYTYAITEFSNLSVMSYDRYISICYPLQYNNIMTPKTICGLILLPQVYSFFLNAIVISLSLRLQFCGNILDRVYCDNYSVVKLACSNTMLNNIWGLVGTVLSFSCTICPTIYSYVRILQICLKSSKETKQKAFNTCTPHIASLLNFLFGCLFLILQGRYETADLPPILRTILLVYFPICPPLFNPIMYGIRMVNIRQACKKLL
>LOCXPOR57.301.HIT1.OR.2R.306.7tm_4.exons1.CM007735.2.Oncorhynchus_kisutch
ENSTQFTSFMLAGYSDSGHLKYFYLIILTVLYISIVFANIVLIMVICMERSLHEPMYLFLCSLFVNELYGSTALFPALMIHLVSDAHSVSTVYCYLQMFSIYTYGSIEFSNLAVMSYDRYLAICYPLQYNVVMTPNRVCILVCVIWLYSFVKFIITLSLTIRLKLCGNVIDKVYCDNYLLVKLACSTSDTTVNNIYGLYGVVLSVAIPLITILFSYIKILTICLKSSIETRQKAFSTCTPHLASLLNFSFGCFLNLLQSRFDRPMRNVPTVLHTILSVYFLMCQPLFNPVVYGVRMTKIRQACKYI
>LOCXPOR5.302.HIT1.OR.2R.286.7tm_1.exons3.CM007736.2.Oncorhynchus_kisutch
LSVSPCLLFLYINTIMLYSLKSKPMFRETSRYILFGNLLFADTILLLTSQLLYILAVAGLFVIRYICVMIVLVAIFTSAVSPLNLSVMSLERYVAICYPLRHASIVTPRTTGVVIAVVWILCSLNTIIKLVMLLVLESMPLDQFMQEFCSTSELFHLKIHNQVDNVFISIVFMTVGFIIIYSYIAMMMVAKSASADKDINSKARNTVLLHLIQLGLSLSSTLVPTIVSALKSRAMDKATQIEYIVFIILIILPRCLSPLIYGLRDKAFRHILMYHLTCGLRCAVEP
>LOCXPOR59.303.HIT1.OR.2R.319.7tm_1.exons1.CM007741.2.Oncorhynchus_kisutch
EDDNFDLGGCLFLFIMPFDAVVNVLVFVFLMLTILSLAVNGFTLLGLGRSEDLSWEPRYALLKNLILSDMVQTINVGPFVTHCLLQRSTMNFNTLCLLQYFTGSVCIFSTLITITCMAIERYLYVCHAIHYQSILTPLRLRLTIGLTWVLSISVGCVNFTLLHQGEGEYGTATSGLMCEPDTVECHMGFPRAAAITRKLLGFIFTLLCLLSYLFAYVRMYQDARNAMVPFNTVNTRARNTVLFYCSMLFLQLLPMFLKITSDALWELEGTGAMMTAFSGAGTSLSAGTLHISLLILIMVPPCINPLIFGIRNWEVRQAL
>LOCXPOR59.304.HIT1.OR.2R.319.7tm_1.exons1.CM007741.2.Oncorhynchus_kisutch
EDDNFDLGGCLFLFIMPFDAVVNVLVFVFLMLTILSLAVNGFTLLGLGRSEDLSWEPRYALLKNLILSDMVQTINLGPFVTHCLLQRSTMNFNTLCLLQYFTGSVCIFSTLITITCMAIERYLYVCHAIHYLSILTPLRLRLTVGLTWVLSISVGCVNFTLLHQGEGEYGTATSGLICEPDTVERHMGFPRAAAITRKLVGFIFTLLCLLSYLFAYVRMYQDARNAVVPFNTVNTRARNTVLFYCGMVFLQLLPMFLKITSDALWELEGTGAMMTAFSGAGTLLSAGTLHISLLILIMVPPCINPLIFGIRNWEVRQAL
>LOCXPOR5.305.HIT1.OR.2R.277.7tm_1.exons1.CM007745.2.Oncorhynchus_kisutch
KMFLVLGIHVVFIYINLAMLFTLWSKPSFRHTARYILFAHMLFNDTIHLAITLTLYMLGHFHLFVVRVACAFMVLLSSCTFVNAPLNLAVMSLERYTAVCFPLRHSELATPGRTQLAVGLVWALGVINVLIDVCALFLTEPSFFLSPALCTIEHLQTAGWQREKGVALNTLLFVTVTAVLVYTYVAIMLEARSASSSEPGSAERAMRTVLLHALQLGLSIMSFMYVVLESLLAKLPPAIYTQMRFINFMVVLILPRCLSSLIYGLRDKAFRSAFRQH
>LOCXPOR60.306.HIT1.OR.2R.320.7tm_1.exons1.CM007745.2.Oncorhynchus_kisutch
MAVTNETFQETSFIYEQMIVFEMNEKTMVKVAVAILMAVFFIYINCVMIFAMSSRITFMEIPRYILFTHLLLNDSMQLLVSCLMYVFALVYLRLVKVVCGLFVMFGSGMSRVAPLNLALMSLERYVAICLPLRHSDIATPKRSGIAIAVIWLVIFINLIIDMLYSTVKDPGFFVTPIFCTRQKLFIALWQMQVFQGFNAFCFVAVSLIIIYTYIAIIVTARSASSDKTKASKAHKTVLLHLVQLGLLLSSFLYAPIESALASVGSTTIFIDLRYLNFLFLIILPRCLSPLIYGLRDDAVRPLFLHYLTCRTRKVKAAVMV
>LOCXPOR61.146.HIT1.OR.2R.302.7tm_4.exons1.CM007745.2.Oncorhynchus_kisutch
MDNTSVTVFTMTAYAVMENNKYLQFSIFMLLYILIISFNLLLIAVICCQRALHQPMYVFICNLAVNGLYGSTGFLPSTLILLLSETYEISLPWCLIQIYWVHTYAVVEFHILAVMGYDRYVAICYPLHYHSIMSIPKMCKLIALAWLYPFSLFLMYFSFTLRLRFCGRFIHFKWFCVNFELVKNACSTTSYHSVVGLVLIAFLMIPQLLMIIFSYAHIFRVCLKSSKESQVKALKTCIPHLLSVINYSIGGLFEIAQSRFNMSGTSFMVRIIMSLYYTLLTPLINPAIYGMANQAIRTHVFK
>LOCXPOR62.148.HIT1.OR.2R.303.7tm_4.exons1.CM007745.2.Oncorhynchus_kisutch
MDNTSVTVFTMTAYAVMENNKYLQFSIFMLLYILIISFNLLLIAVICCQRALHQPMYVFICNLAANGLYGSTGFLPSTLILLLSETYEISLPWCLIQIYWVHTYAAVEFHILAVMGYDRYVAICYPLHYHSIMSIPKMCKLIALAWLYPFSLFLMYFGFTLRLRFCGRFIHFKLFCVNFELVKNACSTTSYHSVVGLVLIAFLMIPQLLMIIFSYAHIFRVCLKSSKESQVKALKTCIPHLLSVINYSIGGFFEIAQSRFNMSGTSFMVRIIMSLYYTLLTPLINPAIYGMANQAIRTHVLKI
>LOCXPOR63.149.HIT1.OR.2R.308.7tm_4.exons1.CM007745.2.Oncorhynchus_kisutch
MENHTYNEHVLLLEGLNVTPQSSYPAFIILLVIYIFTMVANISLAVVICMERSLHQPMYILLCNMSFNDALSITTFIPRVLSDIFKASAARYITYVECAIQAFCGHMFATTGHTILMIMAFDRYMAICNPLRYASIMNNKMLVKLCVFAWGVAFLFVAVLIGLSVRLSRCRSYVFNPFCDNASLFKLSCESVFINDIYGLFFTALLFIASIVSVSLTYIRITMVCVQSKSKSLNSKALNTCFTHLAVYVIMLMTGFIIVFLHRYPQWSNHRKVASIIFPLVAPCLNPIIYGLQSKEIYKVVKNMFQSK
>LOCXPOR64.150.HIT1.OR.2R.301.7tm_4.exons1.CM007745.2.Oncorhynchus_kisutch
MENHTFSMDLLKLEGVKVIYQSTYPAFILLLIIYIFTMVANIGLTVLICMERSLHHPMYILLCNMSFNDALSITTIIPRVLFDILTPRSDRYITYNECFTQAFLGHWFGSNFHTILMIMAFDRYLAICNPLRYATIMNTKMLVKLCVFAWVVSLVFVAVLLGLTLRLSRCRSEIINPWCDNASLFKLSCESVLINNIYGLFFTTIFFIASMGSVALTYIRITMVCVRSKSKSLNSKALHTCFTHLAVYLIMLMTGFIIVFLHRYPEWSDHRKLASIMFYVVPPALNPIIYGLQSKDIRKLV
>LOCXPOR65.151.HIT1.OR.2R.312.7tm_4.exons1.CM007745.2.Oncorhynchus_kisutch
MENHTYPKNMFLLEGLKVTQQSSYPAFILLLIIYIFTMVSNIGLILLISMERSLHQPMYILFCNLPLNDALGATVIIPRLLSDIFVASAERYINNVACAIQAFCAHMFGTTSHTILIIMAFDRYVAICYPLRYATIMTNRMIAKLTFFAWGSAFLLVGVLLGLTLSLSRCRSEIFNPFCDNASLFKLSCESVIINNIYGLTFTILLLGSSIGSVTLTYLKIAMVCMRNKNRVLNSRALQTCSTHLSVYIIMLVSGFIIIFLHRFPQWADHRKLSAIMFHVVPPWLNPIIYGLQTKEIRQKIFNKFQNNKVTV
>LOCXPOR67.154.HIT1.OR.2R.284.7tm_4.exons2.CM007745.2.Oncorhynchus_kisutch
LRSYQAHWPRGMNSTQSSPIAFFIIQGLASLGEKKMVLFIIFLLAYTVILGGNIMIIYLVRTDPKLGSPMYFFLHNLSIVDMIYTTVTIPNMLSGFLTEVKTVSVPGCFLQMYCFIHMSVTGRALLTAMAYDRYVAICNPLRYAALMTRPVCLLLIIGAWTFGAICTFPTTSMAMQRSYCGPNVVRHCWCDPSSVRLLVCGDTQVDNIVSLSSALVALLTTGVLILTSYILIGVKIAKMGAAERLKAFSTCAAHLTVVSISYSSASFVYISYRVGNFSPEVTLL
>LOCXPOR67.155.HIT1.OR.2R.284.7tm_4.exons2.CM007745.2.Oncorhynchus_kisutch
LRSYQAHWPRGMNSTQSSPIAFFIIQGLASLGEKKMVLFIIFLLAYTVILGGNIMIIYLVRTDPKLGSPMYFFLHNLSIVDMIYTTVTIPNMLSGFLTEVKTVSVPGCFLQMYCFIHMSVTGRALLTAMAYDRYVAICNPLRYAAVMTRPVCLLLIIGAWTFGAICTFPNTSMAVQRSYCGPNVVRHCWCDPSSVRLLVCGDTQVDSIVSLSFALIALLTTGVLILTSYILIGVKIAKMGAAERLKAFSTCAAHLTVVSISYSSASFVYISYRVGNFSPEVTLL
>LOCXPOR68.159.HIT1.OR.2R.318.7tm_4.exons3.CM007745.2.Oncorhynchus_kisutch
MAHEQSVLVSSNATFVRPSYFYINGFENIPHIKYYYVFLGLVYAVTVLANSFIMTIIYLARNLHTAKYVVVFNLAVTDLCGSTALIPKLIETFLFEKQYISYEACLSSMFFVYVFMTMQSLSLLTLAYDRFVAIVFPLRYHVIVTRTAMVVILVVLWLFTLALISFTVSLITRLSFCGSLVIKSFFCDHGPTYALSCNNNSLNNIMAWVCFLVVMCVPIILIVLTYFCIAIALIRIATGEERGKAMRTCTSHLILVAIFYLPMVGNNIAAVVSYIHPNARIINNSLTQTLPSMLNPIIYSLRTEEVMDAIRKIYKRNT
>LOCXPOR69.161.HIT1.OR.2R.323.7tm_4.exons6.CM007745.2.Oncorhynchus_kisutch
MSSLTSDPNQTDVNTIIRPPYFFISGFRAIPNMKYYYIFLCFVYIISLVGNTFVMTGIYVDRSLHSPKYIAVFNLAFTDVCESTALVPKLLDMFLFSRQLISYDQCLTSLFFVFLFITMQSFNLTILSYDRLVAICCPLRYHMMITHRSMLQLTGAAWAFAVLMMLISVCLITRLSFCRSLVIDSYLCDHGPLFRLAAPCSNVVPNQMMAYLNPCIVLYLPMVFIISSYICITHALFTVTLPQDRLRAIKTCTSHLILVAIFYLPVILTYLLQSLIPTNARIINLSLTSILPPMLNPIIYVLKTEEFKVSVKKMLRRGAQRAV
>LOCXPOR70.166.HIT1.OR.2R.323.7tm_4.exons6.CM007745.2.Oncorhynchus_kisutch
MSSLTSDPNQTDVNDIIRPPYFFISGFIAVPDMKYYYIFLCFVYIISLVGNTFVMTGIYVDRSLHSPKYIAVFNLAFTDVCESTALVPKLLDMFLFSRQLISYDQCLTSLFFVFLFITMQSFNLTILSYDRLVAICYPLRYHMMITHRSMLQLTGAAWAFAVLMVLISVCLITRLSFCRSLVINSYFCDHGPLFRLAAPCSNVVPNIAMSEINPCIVLYLPMIFIISSYICITHALFTVTLPQDRLRAIKTCTSHLILVAIFYLPIIFTYSLYTIIPTNARIINLSLTSILPPMLNPIVYVLKTEEFKVSAKKMLRRGAQRAV
>LOCXPOR71.168.HIT1.OR.2R.304.7tm_4.exons6.CM007745.2.Oncorhynchus_kisutch
GDENYTRVSEFVIVGFPGLHPSFFQLVAWFFFLVYVTTVVGNFLLVVLFALEHSLQKPMYIIMLSLALSDIGFATVALPNLIARWWWNDGRISFHTCMFQEQMIHYFGTLNSLIMLTMAMDRYLAICHPLRYPMLMTNRTMSGLTVFSWISAQVAPGIVTIDFSRKVSFCGPNRILHAYCDAIALTRLSCSNMVAINSSSYGLAMFVLLVPLSLIIFSYISIIVTVMRMANAQGRRKTFSTCGTQGCLILIYYIPRFIVYSTPYMPNLTITPDLRVGLSLIYSLFPPVANPFIYCFRTKEIRTI
>LOCXPOR73.171.HIT1.OR.2R.308.7tm_4.exons1.CM007746.2.Oncorhynchus_kisutch
DSSVLIHPPGFYIIGFTSLPFANLYFIFLAFVYVVSVVFNIFVIYIIMVDHRLHNPKFMAVGNLAVVDLVLNTCIIPGMLKAFLAKNNFVPFNLCMVQMYVYYSFISMESFSIAVLAYDRMIAICFPLRHGSINTMTSMSCILGVIWCFCLGIQIFSAAIMTRLSYCDSVNVYSYFCDYAPVFRLACNDNTLQWAVASVLSLVILLGPLSFIILSYMSILIAVFRMKSVESRVKALATCTEHLILVAVFFFPVLIIFMVGLLARIKPDPDLRVLSLSLASCIPPCLNPIVYSLKTKEIKSKVLTMFRR
>LOCXPOR73.172.HIT1.OR.2R.308.7tm_4.exons1.CM007746.2.Oncorhynchus_kisutch
DSSVLIHPPGFYIIGFTSLPFANLYFIFLAFVYVVSVVFNTCVIYIISVDLRLHNPKYIAVGNLAVVDLVLNTCIIPGMLKAFLAKNNFVPFNLCMVQMYVYYSFICMESFSIAVLAYDRMIAICFPLRHGSINTMTSMSCILGVIWCFCLGIPIFSTAIMTRLSYCDSVNVYSYFCDYAPVFRLACNDNTLQWAVASVLSLVILLGPLSFIILSYMSILIAVFRMKSVESRVKALATCTEHLILVAVFFFPVLIIFMVGLLARIKPDPDLRVLSLSLASCIPPCLNPIVYSLKTKEIKSKVLTMFRR
>LOCXPOR74.173.HIT1.OR.2R.331.7tm_4.exons6.CM007746.2.Oncorhynchus_kisutch
MSYLTSDPNQTENIDTIIRPPYFFISGFIDIPHMDYYYIFLCFVYIISLVGNTFVIMVIYMDNSLHSPKYIAVFNLAFADVCGSTAMVPKLLDMFLFSRQLISYNQCLTSLFFIFLFLTMQSFNLTILSYDRLVAICCPLRYHMMVTHRSMFQLMGAAWAFAVFLMLLAVCLITRLSFCRSLVINSYYCDHGPLYRLAAPCSDVVPNIVISYLNPCIVLYFPMVFIISSYICITHALFTITLPQDRVRALKTCTSHLILVAIFYLPVNFTYFLHSIIPTNARIINLSLTSVLPPMLNPIIYVLKTEEFKESAKKLLSKRRAQRAVVPIQST
>LOCXPOR75.178.HIT1.OR.2R.309.7tm_4.exons1.CM007746.2.Oncorhynchus_kisutch
NFTGKNVEEFTITGFDHLSYQKLLGFLIFITYFLVILGSGTNICIILTDRRLHTPMYLLICNLAVVDIMFTTSTSITMISVLLGEVKTISYYSCISSMYIYHLGDIEECLSLSLMALDRTIAIRTPLRYHSILTNPRLFLLITATWLIGLGVMGVLTAQADSLPYCQPIIRYVFCDYPAMVRAACVNPEPYWMLPTILGLWLVGAQLTFILLSYVNLIYTVLRLPNNESRVQVFNTCICHIIVVFCFYAPKLVSVLLTRIGVRLNLTERNALLIMATLLPSLINPVVYCLKTKEIRKRLVQILSRKRTA
>LOCXPOR76.181.HIT1.OR.2R.331.7tm_4.exons6.CM007746.2.Oncorhynchus_kisutch
MSYLTSDPNQTENIDTIIRPPYFFISGFIDIPHMEYYYIFLCFVYIISLVGNTFVMMVIYMDNSLHSPKCIAVFNLAFTDVCGSTAMVPKLLDTFLFSRQLISYNQCLASLFFIFLFLNMQSFNLIILSYDRLVAICCPLRYHMIVTHRSMFQLTGAAWAFAVFLVFLAVFFITRLSFCRSLVINSYFCDHGPLFRLAAPCSDVVPNIVISYLNPCLMLYFPMVFIISSYICITHALVTITLPQDRVRGLKTCTSHLILVAIFYLPINITYLLHPIIPTNARIFNLSLTLVLPPMLNPFVYVLKTEEFKESAKKLLRKRRAQRAVVPIQST
>LOCXPOR77.182.HIT1.OR.2R.309.7tm_4.exons1.CM007746.2.Oncorhynchus_kisutch
NFTGKNVEEFTITGFDHLSHQKLLGFLIFITYFLVLLGSSTNICIILTDRRLHTPMYLLICNLAVVDIMFTSSTSTTMISVLLGEVKTISYYSCISSMYIYHLGDIEECLALSLMALDRTIAISTPLRYHSILTNPRLFLLITATWLIGLGVMGVVAAQADSLPYCQPIIRYMFCDYPAMVRAACVNPEPYWMLPTILGLWLVGAQLTFILLSYVNLIYTVLRLPNNESRVQVFNTCICHIIVVFCFYAPKLVSVLLTRIGVRLNLTERNALMIIATLLPSLINPVVYCLKTKEIRKRLVQILSRKRTA
>LOCXPOR78.183.HIT1.OR.2R.324.7tm_4.exons6.CM007746.2.Oncorhynchus_kisutch
MSYLTSDPNQTENIDTIIRPPYFFISGFIDIPHMEYYYIFLCFVYIISLVGNTFVMMVIYMDNSLHSPKYVAVFNLAFTDVCGSTAMVPKLLDTFLFSRQLISYNQCLASLFFIFLFLNMQSFNLTILSYDRLVAICCPLRYHMMVTHRSMFQLTGAAWAFAVFLMLLAVCLITRLSFCRSLVINSYFCDHGPLYRLAAPCSDVVPNKVMAYLISTVLFLPMVFIISSYICITHALFTITLPQDRVRALKTCTSHLILVAIFYLPVNFTYFLHSIIPTNARIINLSLTSVLPPMLNPIIYVLKTEEFKESAKKLLSKRRAQRAV
>LOCXPOR79.187.HIT1.OR.2R.309.7tm_4.exons1.CM007746.2.Oncorhynchus_kisutch
NFTGKNVEEFTITGFDHLSHQKLLGFLIFITYFLVLLGSGTNICIILTDRRLHTPMYLLICNLAVVDIMFTTSTSITMISVLLAEVKTISYYSCISSMSIYHLGDIEEFLSLSLMALDRTIAISTPLRYHSILTNPRLFLLITATWLLGLGVMGVVAAQVDSLPYCQPIIRYVFCDYPAMVRAACVNPEPYWMLPTILGLWLIGAQFIFILLSYVNLIYTVLRLPNNESRVQVFNTCICHIIVVSCYYAPKLVSVLLTRIGVRLNLTERNALLIMATLLPSLINPVVYCLKTKEIRKRLVQILSRKRTA
>LOCXPOR80.189.HIT1.OR.2R.331.7tm_4.exons6.CM007746.2.Oncorhynchus_kisutch
MSYLTSDPNQTENIDTIIRPPYFFISGFIDIPHMEYYYIFLCFVYIISLVGNTFVMMVIYMDNSLHSPKYIAVFNLAFTDVCGSTAMVPKLLDMFLFSRHLISYDHCLTSLFFIFLFLNMQSFNLTILSYDRLVAICCPLRYHMIVTHRSMFQLTGAAWAFAVFLVFLAVFFITRLSFCRSLVINSYFCDHGPLFRLAAPCSDVVPNIVISYLNPSIILLFPMVFIISSYICITHALFTITLPQDRVRALKTCTSHLILVAIFYLPIHFTYFLHSIIPTNARIINLSLTSVLPPMLNPIIYVLKTEEFKESAKKLLSKRKAQRAVVPIQST
>LOCXPOR81.192.HIT1.OR.2R.313.7tm_4.exons1.CM007746.2.Oncorhynchus_kisutch
MSSVNFTGKNVEEFTITGFDHLSHQKLLGFLIFITYFLVLLGSGTNICIILTDRRLHTPMYLLICNLAVVDIMFTSSTSTTMISVLLGEVKTISYYSCISRMYIYHLGDITGCLALSVMALDRTIAISNPLRYHSILTNARIFVLIIASWFIGIICLGIALAWADFDNLPYCQPIIRYVFCDYPALIRAACVNPEPYFLIPTILALWLLAGQFPLIILSYVKIIYTLLRLPNSESRAQGFNTCICHIIVVSCYYAPKLVSVLLTRIGVRLNLTERNALMIIATLLPSLINPTVYCLKTKEIRKRLVQILSLKK
>LOCXPOR82.196.HIT1.OR.2R.297.7tm_4.exons6.CM007746.2.Oncorhynchus_kisutch
TRVSVFVIVGFPGLHPSFYQLVAWFFFFIYVITVVGNILLVVLFALERSLQKPMYIIMLSLALSDIGFCTVALPKVIARYWWDDAGISFFLCLIQKQFIHYFGALTSLIMMTMAMDKYLAICYPLRYNELMTNRTMSLLTALSWVLAMISPAITTIQSSQMPFCGSNRINHCYCDTTSLNQLSCADISSQSRLSFSLAMVVLFLPFGFIVFSYVNIIFTVMRMANAQGRMKTFSTCATQGCIILIYYIPRFIVNATPYIPNLTTTPDLRISLAIFSSLLPPLLNPFIYCIRTKEIRA
>LOCXPOR82.198.HIT1.OR.2R.297.7tm_4.exons6.CM007746.2.Oncorhynchus_kisutch
TRVSEFVIVGFPGLHPSFNQLVAWLFFFVYVITVVGNILLVVLFALERSLQKPMYIIMLSLALSDIGVCTVSLPKVIARYWWDDAGISFYTCLIQKQFIHYFGTLTSLIMMTMAMDRYLAICFPLRYTELMTNRTMSLLTALSWVSAMIVPGITTIQTSQMPFCGPNRIIHFYCNTVSMNQLSCADISSQSTVSVSLSMFVLFLPFSFIVFSYVNIIVSVMRMANAQGRMKTFSTCATQGCIILIYYIPRFVVNATPINPNLTMTPDLRIGLTLLHSLLPPLVNPFIYCIRTKEIRA
>LOCXPOR82.199.HIT1.OR.2R.299.7tm_4.exons6.CM007746.2.Oncorhynchus_kisutch
TRVSEFVIVGFPGLHPSFYQLVAWFFFFVYVITVVGNLLLVVLFALEHSLQKPMYIIMLSLALSDIGFATVALPKVIARWWWDDGRISFHTCLFQEQMIHYFGTLNSLIMLTMAMDRYLAICHPLRYPMLMTNQIMSGLTVFSWMSATVSPAIGTIDFTRKVAFCGPNRILHAYCDALSLTKLSCSDTAAIQGSSIGLAYFVLLVPFSFIVFSYINIIVTVMRMANVQGRLKTFSTCATQGCIILIYYIPRFIVYATPYIPNLIMTPDLRIGLTIFYSLFPPVANPFIYSFRTKEIRAV
>LOCXPOR57.201.HIT1.OR.2R.306.7tm_4.exons1.MPKV02002456.1.Oncorhynchus_kisutch
ENSTQFTSFMLAGYSDSGHLKYFYLIILTVLYISIVFANIVLIMVICMERSLHEPMYLFLCSLFVNELYGSTALFPALMIHLVSDAHSVSTVYCYLQMFSIYTYGSIEFSNLAVMSYDRYLAICYPLQYNVVMTPNRVCILVCVIWLYSFVKFIITLSLTIRLKLCGNVIDKVYCDNYLLVKLACSTSDTTVNNIYGLYGVVLSVAIPLITILFSYIKILTICLKSSIETRQKAFSTCTPHLASLLNFSFGCFLNLLQSRFDRPMRNVPTVLHTILSVYFLMCQPLFNPVVYGVRMTKIRQACKYI
>LOCXPOR84.210.HIT1.OR.2R.302.7tm_4.exons1.MPKV02002504.1.Oncorhynchus_kisutch
MENSTQVKFFYLFGLQETFNNKSVYFTLSLITYLLIITVNLTLIITIIQEKGLHEPMYIFLCSLCINGLYGTAGFYPKFLLDLQSDVQVISYGGCFTQAYVIYTSVTCEMSILTVMSYDRYVAICRPLLYHTIVTSLTVRKLLLLSWCYPLFISLIALSLTVRLPLCGSRIDKIFCDNPSILKHACLPITINQNWSRCLIVVHVLQLLYIVFSYCMIVRTCVKSSKGRIKFTQTCVPHLLTIVIFITVTLFDNLQGWNNVNITLNMRNAMAVQFLIIPPVLNPLIYGLNLQQIRRAVFRKCN
>LOCXPOR85.211.HIT1.OR.2R.303.7tm_4.exons1.MPKV02002504.1.Oncorhynchus_kisutch
TQLTSFILAGYSDIGHLKYLYFIILTVLYVSIVFANTVLIVVICMERSLHEPMYLFLCSLFVNDLYGTTGLFPALMTHLVSDDHTVSTVCCYLQIFVLYTYGSIEFSNLAVMSYDRYLAICHPLQYNVIMTPSMVCILICVIWLYSFAKFSIQLSLTIRLQLCGNVIDKVYCDNYLVVKLACSTSDVAVNKIYGLCGIVLSVTVPLITIVLSYIKILTICLKSSIETRQKAFSTCSPHLASLLNFSFGCFLTLLQSRFDSPMRNVPTVLHTILSVYYLMCQPLLNPIVYGVRMAKIRQACKYI
>LOCXPOR13.212.HIT1.OR.2R.304.7tm_4.exons1.MPKV02002504.1.Oncorhynchus_kisutch
MNSTQFTSFILAGYSDIGHLKYLYFIILTVLYVSIVFANTVLIVVICMERSLHEPMYLFLCSLFVNDLYGTTGLFPALMTHLVSDDHTVSTVCCYLQIFVLYTYGSTEFINLAVMSYDRYLAICHPLQYNVIMTPNRVCILICVIWLYSFVKFTIQLSLTIRLRLCGNVIDKVYCDNYLVVKLACSTSDATVNNISGLCGIVLTVAVPLITIVFSYIKILTICLKSSIETRQKAFSTCSPHLASLLNFSFGCFLTLLQSRFDSPMRKVPTVLHTILSVYYLMCQPLLNPIVYGVRMAKIRQACK
>LOCXPTAAR1.136.HIT1.TAAR.2R.310.7tm_1.exons1.CM007723.2.Oncorhynchus_kisutch
EHEDAQYCFPDQNSSCRKASLSTSIYITLYIFIALISAVTVFLNVLVIISVSHFKKLHTPTNLLILSLAVADFLVGLIVIPVVAVTLMESCWFYGKYFCVISLYINYLCLSLSMGNLILISIDRYVAVCDPLKYHSKITITRIIGCISITWCCCIIYNAVILNNYVNMKVPRQCLEECFVVVGFIWRSIIDILFSSVIPCSIIITLYLKIFVVARSQARKVFIKEPATKSGVKTVQSNKSERKAAKTLAIVVFTYLTCWIPIFFIQFFSHQSSVSLSFLPCVNSLINPIIYAFFYPWFKVTAKHILTLKL
>LOCXPTAAR2.157.HIT1.TAAR.2R.304.7tm_1.exons2.CM007723.2.Oncorhynchus_kisutch
EEHEDAQNCFPDQNSSCRKVLLSTSMYITLYIFFLSIGAVTVFLNILVIISIFHFKRLHTPTNLLILSLAVADLLVGLIVIPVGTIAIMESCWFLGKYFCVFYVYISYFILSLSLGNLVLISIDRYVAVCDPLFYHSKITITRITCCISIIWFCCIIYNAAFIKITVNVEVPRRCFEECFIVEVYDSSSIIDLVITMVVPCSIIITLYLKIFVVARSQARKVFSVEATIQSGRKAAKTLSIVVFTYLSCWTPIFFIQFFSHQSSNYLSFLPFVNSLINPIIYAFFYPWFKVTAKHILTLKLRRL
>LOCXPTAAR3.173.HIT1.TAAR.2R.318.7tm_1.exons1.CM007723.2.Oncorhynchus_kisutch
DPFLQMEEHKDAQHCFHNSSCRKASLSTSIYITLYILFSLISAVTVFLNILVIISIYHFKQLHTPTNLLILSLAVTDFLVGLIAIPVVTVAVMESCWVFGKYFCVFFLFIGYLIISLSLGNLVLISIDRYVAVCYPLLYHSKITIPRIICWILITWCWCSIYNAAISNNSVTLQVPKMCFEECFIFEGFNWSKTIDFVIIMVVPCYIIVTLYFKIFIVARSQARKIFSKETATKSGVKTVLVNKTERKAAKTLSIVVFTYLTCWISIFFLHFFFLQSLTYLLLLPFLNSLINPIIYAFFYPWFKAIAKHILTLKLRRL
>LOCXPTAAR4.86.HIT1.TAAR.2R.335.7tm_1.exons1.CM007729.2.Oncorhynchus_kisutch
SHQHLDPKMFCYPESNASCTREIFSEGVQIASYFFFVSVMLVTILGNGVVIISIAHIKQLHTPTNMLIMSLAVADLLVGVTVMPFSTIKAVEGCWYFGDAFCFLHSDMFLTSVSIFHLVFIAIDRYESVCSPLRYSTKITLPIAWLMVFASWAVAALYSYGLLYSKANVRGLDEFIASIYCLGSCNLFLNALWGALDTLIAFFFPCSVMVGLYTKIFLVAKKHIKKIEDRQNNSNVGGRGVVSQRSERKAAKTLGIVVGVFIFCWLPFFVNSIVDPYTNFSTPPILFEVFIWLGYFNSTANPIIYALFYPWFRKCLNLIVTLKIFNRNSSYINVF
>LOCXPTAAR5.87.HIT1.TAAR.2R.326.7tm_1.exons1.CM007729.2.Oncorhynchus_kisutch
FCYESLSGSCVRFARPLSVQVPMFTSMVLAILVTVIGNLLVITSIAHFKQLQTSVNQLLVSLAVCDLLLGVFVMPCSAVRSVQGCWYLGGFLCKLHTSTDIMLSTSSIFHLSFISIDRYFAVCRPLSYRLIITNNTVLIMITTSWLVPAIFSYGMIFPEINLKGKEDFYETHVKCIGGCQVFFSPVAALVASSFSFYIPGMILICIYSKIYWVARAQARSIKDLSRQFKEADSGRRERRGANILAIVVGVFLICWSPFSLCLIIDPFIQYSIPPLLGDTLVWFGYLNSAFNPIVYAFFYTWFRRALRIIISGHIFHRGSCRFKLYS
>LOCXPTAAR6.88.HIT1.TAAR.2R.337.7tm_1.exons1.CM007729.2.Oncorhynchus_kisutch
SHQHLDPKMFCYPESNASCTREIFSEGVQIALYFFFVSGMLVTILGNGVVIISIAHIKQLHTPTNTLIMSLAVADLLLGVTVMPFSTMRAVEGCWYFGDAFCLLHSSFDMFLTSASIFHLVFIAIDRYEAVCSPLRYSTKITIPIAWLMVFASWAVAALYSYGLLYSKANVRGLDEFIASIYCLGSCNLFLNALWGALDTLIAFFFPCSVMVGLYTKIFLVAKEHLRKIEDSQNNSSEGGRGVVSQRSERKAAKTLGIVVGVFIFCWLPFFVNSIVDPYTNFSTPPILFEVFIWLGYFNSTANPIIYALFYPWFRKCLNLIVTLKIFNRNSSYINVF
>LOCXPTAAR7.91.HIT1.TAAR.2R.326.7tm_1.exons1.CM007729.2.Oncorhynchus_kisutch
FCYESLSGSCVRFARPLSVQVPMFTSMVLAILVTVIGNLLVITSIAHFKQLQTSVNQLLVSLAVCDLLLGVFVMPCSAVRSVQGCWYLGGFLCKLHTSTDIMLSTSSIFHLSFISIDRYFAVCRPLSYRLIITNNTVLIMITTSWLVPAIFAYGMIFPEINLKGKEDFYETHVKCIGGCQVFFSPVAALVVSSFCFYIPGMILICIYSKIYWVARAQARSIKDLSRQFKEADSGRRERRGANILAIVVGVFLICWSPFSLCLIIDPFIQYSIPPLLGDTLVWFGYLNSAFNPIVYAFFYTWFRRALRIIISGHIFHRGSCRFRLYS
>LOCXPTAAR37.93.HIT1.TAAR.2R.277.7tm_1.exons1.CM007738.2.Oncorhynchus_kisutch
VDFSSYSIFEPTGDHLHLSLQAAPHSTTNLLILSLAVSDLLVGLIVIPVMTVATMDPCWGFGEYFCVFHAYIACLCTSLSLGNLVLISIDRYVVVCDPLLYHSKITTTRIICCISITWCCCIIYRAANNKTNFVNLRIPSRCLTECVIVEGITWVNIIYIVFTMVVPCSIIIPLSVKTFVVARSQARKVFSKEAASVSGVKTAQPNKSERKTANTLSIVVFTYYICWIPTLFIFLFLCVLSDNLSLFIHFLPLVNSFINNNNNNNLCIILSMVQSDS
>LOCXPTAAR12.95.HIT1.TAAR.2R.319.7tm_1.exons1.CM007738.2.Oncorhynchus_kisutch
EKHEDVQYCFQDRNSSCRKALLSTSIYITLYIIFSLISAVTVFLNALVIISISHFKQLHTPTNMLILSLAVSDLLVGLIVIPVMTVAVMESCWGSVGYFCVFQFYITFLCTTLSLGNLVLISIDRYVAVCDPLLYHSKITITGTICCISITWCCCIIYDAVIIQNFVNVQIPSRCLTECVIVEGITWVNIIYIVFIMVVPCSIIITLYLKIFVVARSQARKVFSKEVASVSGFKTVSANKSETKAAKTLAIVVFTYLISWIPSLFIYFVFSVLGNHLISFFTSYLALVNSLINPIIYAFFYPWFKVTAKLILTLKIRRL
>LOCXPTAAR8.96.HIT1.TAAR.2R.323.7tm_1.exons1.CM007738.2.Oncorhynchus_kisutch
LCFESVNGSCKRSIFPPTIRVLLYLLLGSMSVLTVCGNLLVIIPIIHFKQLHTPTNYLILSLAVSDLLLGVLVMPPSMVHSLESCWYFGDLFCKIYTSTDVMLCTASILNLCFISIDRYYAVCRPLLYRTKITVHVVLIMMLVIWTVSAVVGFCMIFLGINIWGIEDFYYNNVACEGECILFQNKVSSTVSSVISFYIPGVGMLSIYLKIFLIAQRQARSIQGTTNQNSVGKSQRKATKTLAVIMGVFLSFWTPFFVVNCIDPFISYSTPPVLFVTFVWIGYLNSTINPMVYAFFYSWFRKAFRMIISGQIFQPDSSIMQLFS
>LOCXPTAAR9.97.HIT1.TAAR.2R.318.7tm_1.exons1.CM007738.2.Oncorhynchus_kisutch
LCFESVNGSCKRSIFPPTIRVLLYLLLGSMSVLTVCGNLLVIIPIIHFKQLHTPTNYLILSLAVSDLLLGVLVMPPSMVHSLESCWYFGDLFCKIYTSTDVMLSNTSILNLCFISIDRYYAVCRPLLYRTKITVHFVLIMMLVIWTGSAMVVFGIVFLEPSTWGMEDVACEGECIFFQNKASSTASLVLSFYIPGVGMLSIYLKIFLVAQRQARSIQGTTNQNSVGKSQRKATKTLAIIMGVFLSFWTPFFVINSIDPFISYSTPPVLFETLIWIGYFNSAINPMVYAFFYSWFRRAFRIIISGQIFQPDSSEIQLFS
>LOCXPTAAR10.98.HIT1.TAAR.2R.323.7tm_1.exons1.CM007738.2.Oncorhynchus_kisutch
LCFESVNGSCKRSIFPPTIRVLLYLLLGSMSVLTVCGNLLVIIPIIHFKQLHTPTNYLILSLAVSDLLLGILVMPPRMVYSVESCWYFGDLFCKIQTSTDVMLSNTSILNLCFISIDRYYAVCRPLLYRTKITVHFVLIMMLVIWTCSAIVVFGIVFLELSTWGMEDFYYNNVACEGGCILFQNKASSTASSVLSFFIPGVGLLSIYLKIFLVAQRQARSIRGTTNQNSVGKSQRKATKTLAIIMGVFLSFWTPFFVINCIDPFISYSTPPVLLETLIWIAYFNSAINPMVYAFFYSWFRRAFRMIISGQIFQPDSSEIQLFS
>LOCXPTAAR11.99.HIT1.TAAR.2R.323.7tm_1.exons1.CM007738.2.Oncorhynchus_kisutch
LCFESVNGSCKRSIFPPTIRVLLYLLLGSMSVLTVCGNLLVIIPIIHFKQLHTPTNYLILSLAVSDLLLGVLVMPPRMVYSVESCWYFGDLFCKIYTSTDVMLCNTSILNLCFISIDRYYAVCHPLLYRTKITVHVVLIMMLVTWTVSAVVGFCMIFLELNIWGIEDFYYNNVACEGGCILFQNKVSSIVASVISFYIPGVGMLSIYLKIFLIAQRQARSIQGTTNQNSVGKSQRKATKTLAIIMGVFLSFWTPFFVINCIDPFISYSTPPVLFETLIWIGYLNSTINPMVYAFFYSWFRRAFRIIISGQIFQPDSSEIQLFS
>LOCXPTAAR13.101.HIT1.TAAR.2R.302.7tm_1.exons2.CM007743.2.Oncorhynchus_kisutch
DVQYCFQDRNASCRKAFLSTSIYITLYIFFSLISAVTVFLNLLVIISISHFKQLHTTTNLLILSLAVSDLLVGLIVIPVTTVATMESCWGFGKYFCVFQFYIAFLCTSLSLGNLVLISIDRYVAVCDPLLYHCKITITRMMCCIFITWCCCIIYRAAIIKYIVNVLVPSRCLKECFIVEGLIWVNIIDIVITMVVPCSIIITLYMKIFVVARSQARKVFSKQAASVSGRKATKTLSIVVFNYFICWIPSLFLFFFFSFLIDNLTTLFISFLPLVNSLINPIIYAFFYPWFKVTAKHILTLKL
>LOCXPTAAR14.103.HIT1.TAAR.2R.321.7tm_1.exons1.CM007743.2.Oncorhynchus_kisutch
LLLQMGEHEDVQYCFQDRNSSCRKAFLSTSIYITLYIFFSLISAVTVFLNLLVIISISHFKQLHTTTNLLILSLAVSDLLVGLIVIPVTTVASMESCWGFGEYFCVFYGYFASLWTSLSLGNLVLISIDRYVAVCDPLLYHSKITITRIRCCISITWCCCFIYRAAIIKNIVNVQVPSRCLNECFIVEGLIWVNIIDIVITMVVPCSIIITLYMKIFVVARSQARKVFSKEAASVSGVKPVQANKSERKAAKTLSIVVFNYFICWIPSLFLFFFFSFLIDNLTTLFISFLPLVNSLINPIIYAFFYPWFKVTAKHILTLKL
>LOCXPTAAR15.105.HIT1.TAAR.2R.310.7tm_1.exons1.CM007743.2.Oncorhynchus_kisutch
EHEDVQYCFQDGNSSCRKAFLSTSIYITLYIFFSLISAVTVFLNLLVIISISHFKQLHTTTNLLILSLAVSDLLVGLIVIPVTTVALMESCWGFGEYFCVFYFYITCLCASLSLGNLVLISIDRYVAVCDPLLYHSKITITRMMCCISITWCFYIIYDAAIIQIFVNVLVPSRCLNECFIVEGFMWGNIIDLVITMVVPCSIIITLYMKIFVVARSQARKVFSKQAASVSGVKTVQANKSERKATKTLSIVVINYLICWIPIQFYLFFLFIDNVSSFIISFLPLVNSLINPIIYAFFYPWFKVTAKIILT
>LOCXPTAAR16.107.HIT1.TAAR.2R.314.7tm_1.exons1.CM007743.2.Oncorhynchus_kisutch
EHEDVQYCFQDGNSSCRKALLSTSIYITLYIFFSLISAVTVFLNVLVIISISHFKQLHTPTNLLILSLAVSDLLVGLIVIPVTTVAIMEPCWGFGEYFCVFQFYITYLCTFLSLGNLVLISIDRYVAVCDPLLYHSKITITRIICCISITWCCCIIYRAAIIKNFVNVQVPSRCLNECVILERLNWVTLIDIVITMVVPCSIIITLYMKIFVVARSQARKVFSKEATSVSGVKTVQANKSERKATKTLSIVVINYFICWIPFLFVFFLSFLIEDFLSFIISFLPLVNSLINPIIYALFYPWFKITFKHFNISTL
>LOCXPTAAR35.109.HIT1.TAAR.2R.319.7tm_1.exons1.CM007743.2.Oncorhynchus_kisutch
DILLQMEELEDVQYCFQDRNSSCRKALPLTSIHSAIYLFISVISAVTVFLNVLVIISISHFKQLHTTTNLLILSLAVSDLLVGLIALPVTTVAIMESCWGFGEYFCVFQFYITCLCTSLSLGNLVLISIDRYVAVCDPLLYHSKITITRVMCCISITWCCCIIHDAAIIKNFVNVQLPSRCLKECFILEGFNWVNIIDLVLKMVVPCAIIITLYLKIFVVARSQARKVFSKEAASVSGVQTVQENKSERKATKTLSIVVFNYLICWTPSLFSFFLSFLGENVSSSIISFLPLVNSLINPIIYAFFYPWFKVTAKLILTL
>LOCXPTAAR17.115.HIT1.TAAR.2R.301.7tm_1.exons2.CM007743.2.Oncorhynchus_kisutch
DVQYCFQDRNSSCRKALLSTSIYTALYIFCSLFSAVTVFLNLLVIISISHFKQLHTPTNLLILSLAVSDLLVGAIVIPVTTVAILESCWGFGEYFCAFHFYMAFLCTSLSLGNLVLISIDRYVAVCDPLLYHSKITITRIMCCISITWCCCIIYQAVVIKICINVQVPSMCLKECFTVEGSIWGNIIDIVITMVVPCSIIITLYMKIFVVARSQARKVFSKEASVSGRKAAKTLSIVVFNYLICWIPSLFILFFVHIFIDNLLSLFISFLPLVNSLINPIIYAFFYPWFKVTAKHIITLNL
>LOCXPTAAR18.117.HIT1.TAAR.2R.313.7tm_1.exons1.CM007743.2.Oncorhynchus_kisutch
MEKHEDVQYCFQDRNSSCRKALLSTSIHITLYIFFSLISTVTVFLNLLVIISISHFKQLQTPTNLLILSLAVSDLLVGLIVIPVVTVAIMEPCWGFGEYFCVFQFYISCLCTSLSLGNLVLISIDRYVAVCDPLLYHSKITVTRIMCCISITWCYCIIYRAAIMKISVNVQVPSSCLKECFIVEGLIWVNIIDLIFTMVVPCSIIITLYMKIFVVARSQARKVFSKQAASVSGVKTVQANKSETKAAKTLSIVVFTYLSCWIPFFFFYLVNLDSSSLFFSFLPLFNSFINPIIYALFYPWFKVTAKCIITLKL
>LOCXPTAAR19.119.HIT1.TAAR.2R.314.7tm_1.exons1.CM007743.2.Oncorhynchus_kisutch
EHEDVQYCFQDRNSSCRKALLSTSIYITLYIFFSVISTVTVFLNVIVIISISHFKQLHTPTNLLILSLAVSDLLVGLIVIPVTTVAITESCWNFGEYFCVFQFYVSCLCTSLSLGNLVLISIDRYVAVCDPLLYHSKITIARMMCCISITWCCCIMYNATIIKNFVSVQVLGRCLKECLIVEGLNWVTIIDLVLKTVVPCSIIITLYMKIFVVARSQARKVFSKEAASVSGVKTIQANKSERKAAKTLSIVVFNYLICWTPSLFLFFLSFLTENVSFFIISFLPLVNSLINPIIYAFFYPWFKVTAKIILTLNL
>LOCXPTAAR15.121.HIT1.TAAR.2R.312.7tm_1.exons1.CM007743.2.Oncorhynchus_kisutch
EHEDIQYCFQDRNSSCRKALLSISIYITLYILFSLISAVTVFLNLLVIISISHFRQLHTPTNLLILALAASDLLVGLIVIPVMTVAIIESCWGFGEYFCAFLLYITCLCTSLSLGSLVLISIDRYVAVCYPLLYHSKITITRMMCCISITWCCCTIYNAVIIKDIVNVQVPSRCLNECFIVEGITWGNIIDFVFTMVVPCSIIITLYMKIFVVARSQARKVFSKEAASVSGVKTVQANKSERKAAKTLSIVVFTYLSCWIPFLFSFFFVSFLSDNLLSFILSFLPLVNSLINPIIYAFFYPWFKVTAKHILT
>LOCXPTAAR15.123.HIT1.TAAR.2R.310.7tm_1.exons1.CM007743.2.Oncorhynchus_kisutch
EHEDVQYCFQDRNSSCRKALVWTSIYITLYIFFSLISAVTVFLNVLVIISISHFKQLHTPTNLLILSLAVSDFLVGLIVIPVTTVAVMEPCWGFGEYFCVFYFYITCLCASLSLGNLVLISIDRYVAVCDPLLYHSKITITRIMCCISITWCCCIIYYAATVNIFVNVQVPSRCLKECLIVEGVTWGTVIDLVITMVVPCSIIITLYVKIFVVARSQARKVFSKEAASVFGVKTVQANKSERKATKTLAIVVFTYLSCWIPFHLYLLFLLIDNLSSFIISFLPLLNSLINPIIYAFFYPWFKVTAKRILT
>LOCXPTAAR15.125.HIT1.TAAR.2R.312.7tm_1.exons1.CM007743.2.Oncorhynchus_kisutch
EHKDDQYCFQDRNSSCRKALLSTSIYITLYIFFSLISAVTVLLNLLVIISISHFKQLHTQTNLLILSLAVSDFLVGLIVIPVMTVAIIEPCWSFGEYFCVFLLYINCLCTSLSLGSLVLISIDRYVAVCDPLLYHSKITITRVMCCIFITWCCCIIYDAAIIKDIVNVQVPSRCLSECFTGEGYMWGNIIDFVITMVVPCSIIITLYMKIFVVARSQARKVFSKQAARVSGVKTVQANKSERKAAKTLSIVVFTYLSCWIPFLFSFLFFSFLSDNLLSFIISFLPLANSLINPIIYALFYPWFKVTAKRILS
>LOCXPTAAR36.127.HIT1.TAAR.2R.315.7tm_1.exons1.CM007743.2.Oncorhynchus_kisutch
EHEDVQYCFQDRNSSCRKAFLSTSIYITLYIFFSLISAVTVFLNMLVIISISHFKQLHTTTNLLILSLAVSDLLVGLIVIPATTVAIMEPCWGFGEYFCVFEFYIAYLCTSLSLGNLVLISIDRYVAVCDPLLYHSKITITRIMCCISISWCCCIIYDAAIIQIFVNVQVSSRCLKECFIVKGLNWVNIIGLVFTMVVPCSIILTLYMKIFAVARSQARKVFSKETASVSGVKTVQANKSERKATKTLSIVVFNYLICWIPSLFPFVFSFYFSDNLLSFIISFLPLLNSLINPIIYAFFYPWFKVTCRHIFTLKL
>LOCXPTAAR23.129.HIT1.TAAR.2R.313.7tm_1.exons1.CM007743.2.Oncorhynchus_kisutch
KNKDVQYCFQDRNSSCRMELLSTSIYITLYIFFSLVSAVTVFFNILVIISISHFKQLHTTTNLLILSLAVSDLLVGLIVIPVTTVAIMESCWGFGEYFCVFYFYIACLCTSLSLGNLVLISIDRYVAVCDPLLYHSKITITRMMCCISITWCCCIIYRAAIIKNIVNVQVPSRCLNECFIVEELHWVNIIDLIFTMVVPCSIIITLYMKIFVVARSQARKVFSKEAASVSGVKTIQANKSEIKAAKTLSIVVFNYFICWIPFLFINMLFFSSENLSFIIGFLPLVNSLINPIIYAFFYPWFKVTAKHILTLKL
>LOCXPTAAR24.131.HIT1.TAAR.2R.305.7tm_1.exons2.CM007743.2.Oncorhynchus_kisutch
EKHEDVQYCFQDGNSSCRKAFLSTSIYITLYIFFSLISAVTVFLNLLVIISISHFKQLQTPTNLLILSLAVSDLLVGLIVIPVTTVAIMESCWGFGEYFCVFHLYMAFLCTSLSLGNLVLISIDRYVAVCDPLLYHSKTTITRMTCCISITWCSCIIYRAAIVKSFVNVQVPSRCLNECFTVEGITWANIVEIVITMVVPCSIIITLYMKIFVVARSQARKVFSKETARVSGRKAAKTLSIVVVNYFICWIPSLFVFFFLSFLSDNLSLFIRFLPLVNSLINPIIYALFYPWFKVTAKHIITLKV
>LOCXPTAAR25.133.HIT1.TAAR.2R.320.7tm_1.exons1.CM007743.2.Oncorhynchus_kisutch
DLLLQMEKHEDVQYCFQDRNSSCRKAFLSTSIYITLYIFFSLISAVTIFLNVLVIISISHFKQLHTTTNLLLLSLAVSDLLVGLIVIPVVTVALMESCWGFGQYFCVFHLYMAFLCTSLSLGNLVLISIDRYVAVCDPLLYHSKITITRIMCCIFITWCCCIIYRAAIIKNFVNVQVPSRCLNECFIVEGISWGNIIDLIFTMVVPCSIIITLYMKIFVVARSQARKVFSKEAASVSGVKTLQANKSERKAAKTLSIVVINYLICWIPFLFVFFLYFLIGSLFLVMIIGFLPLFNSFINPIIYAFFYPWFKVTAKRILTL
>LOCXPTAAR26.135.HIT1.TAAR.2R.305.7tm_1.exons2.CM007743.2.Oncorhynchus_kisutch
EEHEDVQYCFQDRNSSCRKALLSTSIYITLYIFFSLISAVTVFLNLLVIISISHFKQLHTTTNLLILSLAVADLLVGLIVIPVTTVALMESCWGFGKYFCVFQIYITFLCSSLSLGNLVLISIDRYVAVCDPLLYHSKITTTRMICCIFITWCCCIIYRAAIIKNFVNVQVPSRCLKECFIVEGITWGNIIDLIFTMVVPCSIIITLYMKIFVVARSQARKVFSKEAASVSGRKAAKTLAIVVFNYFICWIPFLFSFFLYFLIGSLFSVMIIGFLPLVNSFINPIIYAFFYPWFKVTAKRILTLN
>LOCXPTAAR27.140.HIT1.TAAR.2R.307.7tm_1.exons2.CM007743.2.Oncorhynchus_kisutch
EKHEDIQYCFQDRNSSCRKALLSTSIYITLYIFFSLISAVTVFLNVLVIISISHFKQLHTPTNLLIFSLAVSDLLVGLIVIPVVTVAIMESCWGFGEYFCAFQFYISFLCTSLSLGNLVLISIDRYVAVCDPLLYHSRITIRRMMCFISITWCCCIIYDAVIIKNVVNVQTPGRCLKECFIVEGKTWVNNIIYIAITMAVPCSIIITLYMKIFLVARSQARKVFSKQAASVSGRKAAKTLGIVVVNYFICWIPSLFVYFFSSFLIEIFSSYFISFLPLVNSLINPIIYAFFYPWFKVTAKLILTLKL
>LOCXPTAAR37.142.HIT1.TAAR.2R.313.7tm_1.exons1.CM007743.2.Oncorhynchus_kisutch
KHEDIQYCFQDGNSSCRKALLSSSIYITLYIFFSLISAVTVFLNVLVIISISHFKQLHTPTNLLILSLAVSDLLVGLIVIPVLTVAIMESCWGFGEYFCAFQFYITFLCTSLSLGNLVLISIDRYVAVCDPLLYHSKITTTRTICCISITWWCCIIYDAVIIKKVVNVQVLSRCLTECFIFEGITWVNIIYIVFIMVVPCSIIITLYMKIFVVARSQARKVFSKEAGSVSGVKTIQANKSERKAAKTLAIVVVNYFICWIPSLFVFSFFSLLFDNFLSFFIIFLPLVNSLINPIIYAFFYPWFKVTVKRILSL
>LOCXPTAAR29.144.HIT1.TAAR.2R.306.7tm_1.exons2.CM007743.2.Oncorhynchus_kisutch
EKHEDVQYCFQDGNSSCRKALLSTSIYITLYIFFSLISAVTVFLNVLVIISISHFKQLHTPTNLLILSLAVADLLVGLIVIPVMTVAIMEPCWVFGEYFCVFHAYIACLCTSLSLGNLVLISIDRYVAVCDPLLYQSKVTITKMMCCISITWCCCIIYRAANIENVANVLVPSRCLKECFIVEGSVWGNIIDLLFTMVVPCSVIITLYMKIFVVARSQSRKVFSKEAASVSGRKAAKTLAIVVFTFLICWIPTLFILLFLSFLSDNLSLFIRFLPLVNSLINPIIYAFFYPWFKVKTKLILNLKFL
>LOCXPTAAR30.150.HIT1.TAAR.2R.309.7tm_1.exons2.CM007743.2.Oncorhynchus_kisutch
EKYEDVQYCFQDGNSSCRKALLSTSIYITLYIFFSLISAVTVFLNLMVIISISHFKQLHTTTNLLILSLAASDLLVGLIVIPIMTVAIMESCWGFGEYFCVFQIYITSLCNSLSLGNLVLISIDRYVAVCDPLSYHSKITITRIRCCISITWCCCIIYRAANVQFFVNLQVPSRCLKECTTVEGSIWVNITDLVITMVVPCSVIITLYMKIFVVARSQARKVFSKEAASVSGRKAAKTLSIVVFNYFICWIPSLFVFLFFSVLIDNLLAYFISFLAFVNSLINPIIYAFLYPWFKVTAKLILTWKIRRH
>LOCXPTAAR31.154.HIT1.TAAR.2R.301.7tm_1.exons2.CM007743.2.Oncorhynchus_kisutch
DVQYCFQDGNSSCRKALLSTSIYITLYIFFSLISAVTVLLNLMVIISISHFKQLHTTTNLLILSLAVSDLLVGLIVIPVTTVALMEPCWGFGEYFCVFQIYITFLCTSLSLGNLVLISIDRYVAVCDPLLYHSKITTTRMMCCISITWCCCFIYRAAIIKNFVNVLVPGRCLKECFIVEGITWGNIIDLVITMVVPCSIIMTLYMKIFVVARSQARNVFSKESANVSGRKATKTLSIVVFNYFNCWIPFLFVFFFTFVIDNLLSVIIGFLPLVNSLINPIIYAFFYPWFKVTAKHILTLNL
>LOCXPTAAR32.159.HIT1.TAAR.2R.305.7tm_1.exons2.CM007743.2.Oncorhynchus_kisutch
EKHEDVQYCFQDRNSSCRKAFLSTSIYITLYVFFSLFSAVTVFLNILVIISISHFKQLHTSTNLLILSLAASDLLVGLIVIPVMTVAIMEPCWGFGEYFCAFHAYISFLCTSLSLGNLVLISIDRYVAVYDPLLYHSKITITRMMCCISITWCCCIIYRAAIIKMFVNVQVRSRCLKECFTVEITWVNITDIVITMVVPCSIIITLYMKIFVVARSQARKVFSKEAPRVSGRKAAKTLSIVVFNYLICWIPFLFSSFFLMSFLSDNVSFIIGLLPLVNSFINPIIYAFFYPWFKVTAKHILTLKL
>LOCXPTAAR37.162.HIT1.TAAR.2R.318.7tm_1.exons1.CM007743.2.Oncorhynchus_kisutch
KHEDVQYCFQDRNSSCRKAFLSTSIYITLYIFFSLISAVTVFLNVLVIISISHFKQLHTPTNLLILSLAVSDLLVGLIVIPVATLTIMEPCWGFGEYFCVFQFYITFLCTTLSLGNLVLISIDRYVAVCDPLLYHSKITITGTICCISVTWCCCILYDAVIIQNFVNVQTPSRCLTECVIVEGITWVNIIYIVFIMVVPCSIIITLYMKIFVVARSQARKVFSKEAASESGVQTVHANKSERKAAKTLGIVVFTYLLSWIPSLFIYFVFSVIGDHLISYFTSYLAFVNSLINPIIYAFFYPWFKVTAKLILTLKIRHL
>LOCXPTAAR33.166.HIT1.TAAR.2R.308.7tm_1.exons2.CM007743.2.Oncorhynchus_kisutch
EKHEDVQYCFQDRNSSCRKALLSTSIYITLYIFFSLISAVTVFLNVLVIISISHFKQLHTPTNLLILSLAASDLLVGLIVIPVMTVAIMEPCWGFGEYFCVFHLYMAFLCTSLSLGNLVLISIDRYVAVCDPLSYHSKITITRITCCISITWCCCIIYRAANVQFFVNLQVPSRCLKECTAVEGSIWVNITDIVITMVVPCSIIITLYMKIFVVARSQARKVFSKEAASESGRKAAKTLSIVVFNYFICWIPSLFAFFFFSVLGDYLLAYFISFLAFVNSLINPIIYAFLYPWFKVTAKLILRRSLFQ
>LOCXPTAAR37.170.HIT1.TAAR.2R.318.7tm_1.exons1.CM007743.2.Oncorhynchus_kisutch
KHEDVQYCFQDRNSSCRKAFLSTSIYITLYIFFSLISAVTVLLNLLVIISISHFKQLHTPTNLLILSLAVSDLLVGLIVIPVMTVAIMEPCWGFGEYFCVFHFYITFLCTSLSLGNLVLISIDRYVAVCDPLLYHSKITITGTICCISITWCCCILYDAVIIQNFVNVQTPSRCLTECVIVEGITWVNIMYIVFIMVVPCSIIITLYMKIFVVARSQARKVFSKEAASVSGFKTEQRNKSERKAAKTLAIVVFNYLLSWIPSLLIYFVFSVIGDHLISYFTSYLALFNSLVNPIIYAFFYPWFKVTAKLILTLKIRHL
>LOCXPTAAR34.172.HIT1.TAAR.2R.306.7tm_1.exons2.CM007743.2.Oncorhynchus_kisutch
EKHEDVQYCFQDRNSSCRKAFLSTSIYITLYIFFSLISAVTVFLNLLVIISISHFKQLHTPTNLLILSLAASDLLVGLIVIPVTTVAIMESCWGLGEYFCVFFGYITSLCTSLSLGNLVLISIDRYVAVCDPLLYHSKIRITRMMCCISITWCCCIIYRAANVQFFVRIQVPSRCLKECTTVEGSVWVNITDIVITMVVPCSVIITLYVKIFVVARSQARKVFSKEAPSVSGRKTAKTLSIVVFNYFICWIPFLFVFVFSSILSNKFIAYFIHFMGLVNSLINPIIYAFLYPWFKVTAKCILSLNL
>LOCXPTAAR37.175.HIT1.TAAR.2R.318.7tm_1.exons1.CM007743.2.Oncorhynchus_kisutch
KHEDVQYCFQDRNSSCRKAFLSTSIYITLYIFFSLISAVTVFLNVLVIISISHFKQLHTPTNLLILSLAVSDLLVGLIVIPVATLTIMEPCWGFGEYFCVFQFYITFLCTTLSLGNLVLISIDRYVAVCDPLLYHSKITITGTICCISITWCCCILYDAVIIQNFVNVQTPSRCLTECVIVEGITWVNIIYIVFIMVVPCSIIITLYMNIFVVARSQARKVFSKEAASESGVQTVHANKSERKAAKTLGIVVFTYLLSWIPSLFIYFVFSVIGDHLISYFTSYLAFVNSLINPIIYAFFYPWFKVTAKLILTLKIRHL
>LOCXPTAAR40.178.HIT1.TAAR.2R.320.7tm_1.exons1.CM007745.2.Oncorhynchus_kisutch
QAVQYCFPLHNSSCVKKERTIAENILLHLFFFSVSSFTVFVNLLVIISISHFKQLHTPTNLLILSLAVSDLLVGIVVIPVEGIKVIESCWYLGETMCSVFHGIVFSVIFASLYNLVIIAVDRYVAVCDPLLYISKITIGKTLTSIFLTWIFSFIYNLVILYCNGQWYRSQAHKNCHGECVLIISFTWGIIDLFVSFVAPCSVIICLYMNIFKVARIQVKVMNITTRIKMSESKATKTLGVVLSVFLVGWITYYVGSLSEDYLAHSDVIIAFLSWVVYINSFLNPLIYALFYPWFKTAVRHILTLHILAPSSSLINLFPEN
>LOCXPOra1.6.HIT1.Ora.2R.314.V1R.exons1.CM007718.2.Oncorhynchus_kisutch
EVVRGMLYLSLTVVGVPGNTAVIVAFLLALYQEHQLLPADAIVLHLACANLLVVSVRCLLETMATFRLVNIFGDTGCQGVIFVYRTSRSLSIWLTFVLSAYQCLSIATPGSRWASIRVLVARYLAVIFLTLWVINTSMSSAAIAFSLGSRNDSVNMQHSINVQFCYVRFPTMQSKQVNGAVQVGRDVVPMGMMTLASLVILLFLYRYSQQVKGLRSSSGASGGAEQRAAKAVVALVTLYVVLYGVDNGLWVYTLTVRKTMNSSLISDLRIFFSSLYAALSPLVIIATNRKVNSRLRCVVQERPVQDKVTTLSTV
>LOCXPOra2.7.HIT1.Ora.2R.316.V1R.exons1.CM007718.2.Oncorhynchus_kisutch
LDLCVTIKGVSFLLQTGLGFLGNTLVLLAYTQVVYSEYRLQPVDIILCHLAFVDLLLLLTRCVPQTMTVFGLRDLLNDPGCKVVIYTYRIARALSVCITCMLSVFQAVTIAPAGGPCLSRLKARLPRLIVPTIAGLWLFNMAVCFAAPLFSIAPRNGTVPAFTLNLGFCHVDFRDRLSYKINGVVVSTRDFVFVGLMLWSSGYILLLLHRHSRQVRSIRRSSQGGGAETRAAKTVITLVVLYVVFFGIDNIIWIYMLTVDKVSPVVADMKIFFSSCYACLSPFFIISSNKKVKSKLVCVAADQEQPSVDTQDSNDK
>LOCXPOra3.8.HIT1.Ora.2R.361.7tm_1.exons2.CM007718.2.Oncorhynchus_kisutch
MSEVLTVDAILFGFLVFSGILGNILVIHVVFQSAIGNLSRRLPPSDIILVNLSLANLLTSLFRTVPIFVSDLGLDVSLSQGWCRLFMLLWVWWRAVGCWVTLTLSAFHCATLKRQHVAMGPLAQEHERRKVWVALGLVWGLNLAFSLPALVYTTHVQGNATVELMVISCTTRPLLGCMWEFPSEEQGSAFASTSLVLNEVVPLMLMVGTNLATLHSLAKHIRAVTSAGEAGGGTHGALDRHVSSERKASHVIMLLVMLFVVCWVLQVAAVTYYNHNRGHHAEELLTVAHFSASVFVGFSPMVVALGHGKLRRRIMRMIAGCADRVKYQQEKIIDENKAPDTRETTAKQTVFTIQKEREVIK
>LOCXPOra3.8.HIT1.Ora.2R.284.7tm_1.exons2.CM007718.2.Oncorhynchus_kisutch
FDNLSLLLNSENGLFCSRLPCVWSFVFIYYFLLLIFHSVSTASDHPHYPPPQLAVSQSHHHGTEAHKHRSREVGHSQQLLCMVPPVMVIVCHRCNLQDPAHHKQHHKQHNHMTGLAFTGHMSVQRAMRASPCLACRGDGPDVFGQRVQRSQVGAHHQHQGNHLIEDQGGGGEGRALLLRGEFPHTAQQGPGGAADHHQLHRGIALDMCGVNQRWQGKGEIESPDKPQSHPHLPPLMLLCKGAHGHMLSLQGGTVEGTEGQSDPAAHGPPPHPQQHEEAAPALGQ
>LOCXPOra4.9.HIT1.Ora.2R.322.7tm_1.exons4.CM007722.2.Oncorhynchus_kisutch
VGVGLRVTTSPTQTAFYIILVLLGIVGNTTVIGVILDSVFKDPSGVRNSDIILMNMVLSNLLVSVLRNVLLVISDLGLELNSSRDGCHVLMGVWVWLRSVNVWSTLFLSAFHFQTLRRVAPPPGTVHGPRRPPKTLLISLGLIWFLNLIYAIPAHIYSTKGNKNSTETLMLVSSTTRPLLGCVWNFPSSYNGLAYATTSMVIHEILPIILMAITNLGSLYTLYTHGRTHNPAHMTQDAPVIKRIPAERRAAKVILALIMLFIGSWGTSIISINYFNYNRGLSAGFLLVIARFANTIFIAISPIVLALGHRRLRAVVKSFLTH
>LOCXPOra5.10.HIT1.Ora.2R.329.7tm_1.exons4.CM007722.2.Oncorhynchus_kisutch
ELRDAEPVEMGLGVNVYTFQNTLYTILVLLGIVGNATVVGVISESVFKDPSGGRNSDIILINMALSNLLLSLLRNVLLVMSDLGLELNSSRDGCHVLMGVWVWLRSVNVWSTLFLSAFHFQTLRRVAPPSRTVHRPHRPPKTLLISLGLIWYLNLIYAIPAHIYSTKGNKNSTETLMLVSSTTRPLLGCVWNFPSSYNTLAYTTTSMVIHEILPIILMAITNLGSLYTLYTYGRTRNPAHMTQDAPVIKRIPAERRAAKVILALTILFIVSWGTSIISINYLNYNKGSSDRFLPIIARFANSIFIAISPIVLAVGHRRLRAVVKSFLTH
>LOCXPSalmoOlfC.11.3.14895.HIT1.OlfC.1R.787.ANF_receptor.exons11.CM007735.2.Oncorhynchus_kisutch
GNVTCTIFYQRAYRWLQTMIFAVEEINRDPFLLPNLTLGFLAADTCLAEGTTLGAALAMVTGQEASVVGTECGATPEVPVVIGDARSSASIVVAQTLGPFDLPMVSYFASCACLSDNWRYPSFFRTIPSDAFQARGMARLLHQLGWEWVGLVSGDDDYGKFGVQMLLQDLQGSGVPSQRRIKNIVDTIRGSTARVVVTFAISQDARALMEEVVRQNITDRQWIASEAWVTYSTLSSPKNLPSLAGTIGFALKKAVIPSLGPFLTRLRPDGEYQKSDPFLRELWEEIFGCSLGIDLSMTPSSRQQCTGSEVIGEGESQYADVSQLRASYNVYKAVYAIAHAIQDMVACPPGEGPFSSGQCPDIRKLQPSQIAHYLRRVNFSTPVGDLIHFDMNGDPPASYDIINWHVTHEGTAEFVQVGHFLSSVGVDDQFHINMDKVVWGGGSGDEVPVSICSAACPPGTRHAVQKGRPVCCFDCLPCAEGEISNTTGSVECSRCPERFWSNPDRTACVPQLVDFLSYSDTMGVILSVISVSGATLTAGALATFFYHRHTPLVKANNSELSFLLLLSLKLCFLCALVFIGRPKPWTCMLRHTLFGISFVFCISCLLSRTVVVLVAFRATLPGENLMRYFSPVQQRMGISICTLIQVLICVLWLALAPPRPAERGDREGRGPRVVLECDVGSVVGFSLVLGYIGLLASLCLLLAFLARKLPDNFNEAKFITFSMLIFCAVWISFVPAYVSSPGKYTVAVEIFAILASSFGLLFCLFAPKCFIILLRPERNTKKHMMSK
>LOCXPDreOlfCc1.15020.HIT1.OlfC.1R.925.ANF_receptor.exons13.CM007735.2.Oncorhynchus_kisutch
MDNTGFNWKYRLLCGLCAFLHFHASISAESTCKLKAKFNLNGYRNIDKKQVVVGGMFPVHRRIASANTNSSSVPLSLGCEGFNFRTFRWTQTMLFAIDEINKRTDLLPDTDLGYVIYDSCFTISKAVEGTLTYLTGQEEAVPNYRCGTGAPLAALVGAGGSDLSIATARILGLYYFPQVSYSSSCSVLDSKFQFPTFLRTIPNDVYQSEAMARLVLHFGWTWVGTIAADDDYGKYGIKAFKEQVEEAGVCISFSETLPKVSSPEDIQRIVETVVESTAKIIVVFSSDVDLSPLIQELIQHNVTNRTWIASEAWVTSALINQPGVSSLLGGTLGFGLKRAEIPGLQRHLLNIDPYSNPLTEEFWETAFNCTLDYGRALRLAKTAGLCSGQESLGKLNNTYSDVTQLRITYSVYKAVYTVAHALHNMEICEPGQGPFNNNSCADITKFEPWQLMYYLKNVWFHVPHTKEPLFFLDGDVDGYYDIINWQVKGDGEISYVTIGRFNSTAAPDAMMTINNASIVWNNDELETPRSVCSESCQPGTRKGIRQGEPVCCFDCIPCADGEISNATDARECIQCTEDYWSNAARDTCVPKTIEFLDFSEPLGITLIVISAVGALITLAVGMVFLVNLGTPLVRANDPILSFSLLFSLVVTFLSSIVFLGEPQPWSCMTSQVGLALGFSLCLSSIMGKAAVLMLRARVLKAARSKAKATAKAAAQAAAADTSPDVIVTNGNINNNNNAVTAGNPDVDSLRPAHQRVLAAIATLIQAVACTVWLVILPPHPVKNTAAQNIKIILECDQGSVVFICCVFGYDILLALLAFVFSFIARKLEDNFSEAKCLTFGMLVFFIVWSSFVPAYLSTRGKFMVAVQIFAILASSFGLLACIFLPKCYVLLVKPEFNTEDMMRPRSKPRDGTGTGTSASLATVAT
>LOCXPOlfC1.222.HIT1.OlfC.2R.830.ANF_receptor.exons9.CM007719.2.Oncorhynchus_kisutch
LLVILSLLEKGNAKVGHFKAAGATAPGDIIIGGLFPIHEGVEESPNISAPHEPQCARFSMDGFTQALAMIHAVESANRSPVLTTLGISLGYRIHDSCSDVTTALRALADFTQPTTDCGGGANTSNSSPPIMAVIGATSSEISISVARQLNLKLIPQISYASTAIILSDKNRFPAFLRTVPSDVYQTQAMVQLLSDSKWTWVGVVTTDGDYGRSALDSFVSQATASGICVAFKEILPNSLTSPDSESAISQAAATLQLNHNVKVVVSFAKPTQMMYLYQKLRSLGSGERVWVASDSWSSSKEVLGEMDLPDIGNVVGFSFKRGNLAPFHRYLMNLSDINDVIGNNSFLKEFYSLPNRSEDSGILLNNSHVNLVFNVEMAVSAIAHAVADICSKKDCKTPGTVQPWEVLGALKDSCFELEGKNYTFDQKGDINLGYDVTLWRSVRGVIDIHDVAAEYHPNNNSFSYTSGNTNNLTNLRDVVSVCSPSCEPGKFKKFAQGQHTCCYECINCTENHYSNNTDMDQCLSCDTKREWSLEGSSGCTHKTLEFFSWQDGFAVALLTLAALGIVLVLLVGALFLHHHQTPVVRAAGGPLSQIILLSLVGSFVSAVFFVGHPSSLQCKVRQVLFGLSFTLCVSCILVKSLKILLAFQLNPDRKDVLRRLYQPYAIICLCVALQVLTCTLWLVLQSPREKAMVFTTTVLAECDEGSQVAFGVMLCYIAVLALVCFACAFKGRKLPQKYNEARFITFSMLLYLMSWLIFVPVYVTTSGKYLPAVEMVVILISNYGILSCHFFPKCYVILFKKEHNTKSAFMKNVFEYSRKGITDSSSVSET
>LOCXPOlfC2.275.HIT1.OlfC.2R.832.ANF_receptor.exons9.CM007730.2.Oncorhynchus_kisutch
LLVILSLLEKGNAKVGDFKAAGATAPGDIIIGGLFAIHEGVEESANLSAPHASQCARFNMDGFTQALAMIHAVESANRSPVLTTLGISLGYRIHDSCSDVTTALRASADFTQPTTDCGGGANTSNSSPPIMAVIGASSSEISISVARQLNLELIPQISYASTAIILSDKKRFPTFLRTVPSDLYQTRAMVQLLSDSKWTWVGVVTTDGDYGRSALDSFFSQATASGICVAFKEILPNSLTRPDGESAVRQVAATLRRNPNVKVVVSFAKPTQMMYLYQELRGLGSGLGERVWVASDSWSSSKEVLGKMDLPDIGHVVGFTFKTGNLAHFHHYLMNLSDSNDVIGNNSFLKEFYSLPNGSGDPKILLNNSYANVVFNVEMAVSAIAHAVADICSKKDCKTPGTVQPWEVLEALRGSRFELEGKSYTFDQKGDINTGYDVTLWRSVRGVINIHDVVAEYHPINNSFSYTSGNTKNITNLRDVVSVCSASCEPGKFKKTAEGRHTCCYECINCTENHYSNNTDMDQCLSCDTKKEWSLEGSSGCTHKTLEFFSWQDGFAVVLLALSALGIVLVLLVGALFLHHHQTPVVKAAGGPLSQIILLSLVGSFVSAVFFVGHPSSLQCKVRQVLFGLSFTLCVSCILVKSLKILLAFQLNPDLKDVLRHLYQPYAIICLCVALQVLTCTLWLVLQSPREKATIFATTVLAECDEGSHVAFGVMLGYIAVLALVCFACAFKGRKLPQKYNEARFITFSMLLYLMSWVMFVPVYVTTSGKYLPAVEMVVILISNYGVLSCHFFPKCYVILFKKEHNTKSAFMKNVFEYSRKGITDSSSVSET
>LOCXPOlfC3.141.HIT1.OlfC.2R.845.ANF_receptor.exons11.CM007732.2.Oncorhynchus_kisutch
MSPWLTWLTPAIPLLLPWLVRDGSGMVQATVCSRWDRSVGLDDRGLSQEGEVVIGGLIPFHNLPPAPDLSFSQPPDLQACVNFQEEPLQWAHALVFAVDEINRNPFLLPGVRLGYRILDSCNQHPWSLRGALSLVSGGNIRSHPSSDCPVPLVIGDASSTQTIILARTLGPLSVPVISYQASCGCLSDRQEFPNFFRTIPSDVYQALTMARLTWLLGWTWVGAIAVDNDYGRLAIQVFEEEIRGTGVCLAFFETLNRANLVRDVKRAADTVQASTARVILVFLWYTDMGALLLELGRRNVTDRQFLASEAWSTSGQLLRNPALFNVAQGVVGVAIRSAPIPGFEAHLRSLNPSRRPGDVLLKELWETVFGGAETLEGVQSPFTDTSQLRITYNVYLAVYAAAHALHSLLSCPQRHSPTWGSSFTCSLPYNISSAELLQHLNQVNFTTPLGEPFYFRGADVPAVYDLVNWQATPQGLLKLVTIGRVDGSNLLINQSAIQWNTGTNTVPVSVCSDSCPPGTRVARKKGEPVCCFDCISCSEGEVSNTTGSLQCDRCPLEFWSNSHRTACVPRQLEFLSFNDVMGVTLTTVAVCGAVATVAVFVFFVYHRHTPLVRANNSELSFLLLLSLKLCFLCSLVFIGRPSVWACRIRQAAFGVIFVLCLSCLLVKTIVVLAAFRSARPGAGQLMRCFGPVQQRGSVFLFTSVQVIICAVWLSMSPPLPYRDLGLKGSKVILECEVGSVVGFSLVLGYIGLLASLCLLLAFLARKLPDNFNEAKLITFSMLIFCAVWISFVPAYISSPGKYADAVEIFAILASSFGLLLCIFAPKCYIILLRPERNTKKHMMSK
>LOCXPOlfC4.172.HIT1.OlfC.2R.868.ANF_receptor.exons9.CM007732.2.Oncorhynchus_kisutch
MILNSSSLSLLLNYSSALSTSSSCRLREHFSLNGMYQKGDVILGGLFEVHYFTVFPELSFTSEPQQLYCEGFTSFGFQQAQTMAFAVDEINRNPDLLPNITLGYKLYDNCQKLGVSLRAAMSLASGTEKEFFLDETCSGSPPVLGIVGDPGSTHSIAISSVLGLFRVPMVSHYATCSCLSDRGKYPSFFRTIPSDAFQVRAMIQILRRLGWTWVGLVFSDDDYGVHAARSFHSSLAESGGCVAYSQVLPKDNRPTELQRIVGEIKSSSARVVVVFSVEAYLLPLVDEVVVQNVKGLQWIASEAWSSSSVFHTPRLMPYLGGTLGIAIRRGEIPGLRDFLLSIRPNNQPDNNPGNNMVRQFWEAVFGCRMEPPAGWVENGGDVCTGQEDLRDVETNYGDVSELRPEYSAYKAVYALAHALHDLLQCVPGRGPFSGHSCASLERLEPWQLVHYLERVKFTTGLGDRVSFDDNGDALAIYDIMNWVWLQDGSVQVENVGVMDESAPAGQELTLDEDRIFWNFESKKPPRSVCSDSCPPGTRVARKKGEPVCCFDCISCAEGEVSNTTDSAKCSRCPEDFWSSPERDLCIPKRVEFLSYQEALGISLMTASLLGALICAVVLGIFTHYRNTPVVKANNSELSFLLLLSLKLCFLCSLLFIGRPRLWTCQLRHAAFGISFVLCVSCILVKTMVVLAVFRSSKPGGNSSLKWFGAGQQRGTVLVLTSFQAAICTAWLVSASPTPHKNTRYHNDKIVYECVVGSVAGFGALLGYIGLLAFLSFLLAFLARNLPDNFNEAKFITFSMLNFCAVWISFVPAYISSPGKYADAVEIFAILASSFGILVALFGPKCYIILLRPERNTKKALMGRASTKT
>LOCXPOlfC5.178.HIT1.OlfC.2R.868.ANF_receptor.exons9.CM007732.2.Oncorhynchus_kisutch
MMLNSSSLSLLLNYSSASSTSSSCRLREHFSLNGMYQKGDVILGGLFEVHYFTVFPELSFTSEPQQLYCEGFTSCGFQQAQTMAFAVDEINRDPDLLPNIKLGYQLYDDCQKLGVSLRAAMSLASGTEKEFLLDENCSGSPPVLGIVGDPGSTNSIAISSVLGLFRVPMVSHYATCSCLSDRGKYPSFFRTIPSDAFQVRAMIQILRRLGWTWVGLLFSDDDYGVHAARSFHSSLAESGGCVAYSQVLPKDNRPTELQRIVGEIKSSSARVVVVFSNEAYLLPLVDEVVVQNVKGLQWIASEAWTTSSVFHTPRLMPYLGGTLGIAIRRGEIPGLRDFLFSIRPNNQPDNNPGNNMVRQFWEAVFGCRLEPPAGWVEAGGDVCTGQEDLRDVETNCGDVSELRPEYNVYKAVYALAHALHDLLQCVPGRGPFSGNRCASLERLEHWQLVHYLERVNFTTGFGDRISFDDNGDALAIYDILNWAWLQDGSVQVENVGVIDESAPAGQELTLDEDRIFWNFESRKPPRSVCSESCPPGTRVARRKGEPVCCFDCISCAEGEVSNTTDSAECLKCPEDFWSSPERDLCIPKGVEFLSYQESLGISLMTASLLGALICAVVLGIFTHYRNTPVVKANNSELSFLLLLSLKLCFLCSLLFIGRPRLWTCQLRHAAFGISFVLCVSCILVKTLVVLAVFRTSKPGGKASLKWFGAGQQRGTVLVLTSFQAAICTAWLVSASPTPHKNMRYHNDKIVYECVVGSVAGFGALLGYIGLLAFLSFFLAFLARNLPDNFNEAKFITFSMLIFCAVWISFVPAYISSPGKYADAVEIFAILASSFGILVALFGPKCYIILLRPERNTKKALMGRASTKT
>LOCXPOlfC6.182.HIT1.OlfC.2R.868.ANF_receptor.exons9.CM007732.2.Oncorhynchus_kisutch
MILNSSSLSLQLNYSSALSTSSSCRLREHFSLNGMYQKGDVILGGLFEVHYFTVFPELSFTSEPKQLYCEGFTSCGFQQAQTMAFAVDEINRNPDLLPNIKLGYQLYDNCLKLGVALRAAMSLASGTEEEFLLYETCSGSPPVLGIVGDPGSTHSIAISSVLGLFRVPMVSHYSTCSCLSNRGKYPSFFRTIPSDAFQVRAMIQILRRLGWTWVGLVFSDDDYGVHAARSFHSSLAESGGCVAYSQVLPKDNRPTELQRIVGEIKSSSARVVVVFSNEAYLLPLVDEVVVQNVKGLQWIASEAWSTSSVFHTPRLMPYLGGTLGIAIRRGEIPGLRDFLLSIRPDDQPDNNLGNNMVRQFWEAVFGCRLEPPAGWVEAGGDVCTGQEDLRDVETNCGDLSELRPEYNVYKAVYALAHALHDLLQCVPGRGPFSGNRCASLQRLEHWQLVHYLQRVNFTTGFGDHVSFDDNGDALAIYDILNWVWLQDGSIEVKTVGVIDESAPTGQELTLDEDRIFWNFESKKPPRSVCSESCPPGTRVARKKGEPVCCFNCISCAEGEVSNTTDSAECSRCPEDFWSSPERDLCIPKGVEFLSYQESLGLSLMTASLLGALICAVVLGIFTRYRNTPVVKANNSELSFLLLLSLKLCFLCSLLFIGRPRLWTCQLRHAAFGISFVLCVSCILVKTMVVLAVFRTSKPGGNASLKWFGAGQQRGTVLVLTSFQAAICTAWLVSASPTPHKNTRYHNDKIVYECVVGSVAGFGALLGYIGLLAFLSFLLAFLARNLPDNFNEAKFITFSMLIFCAVWISFVPAYISSPGMYADAVEIFAILASSFGLLVALFGPKCYIILLRPERNTKKALMGRATTKT
>LOCXPOlfC7.184.HIT1.OlfC.2R.868.ANF_receptor.exons9.CM007732.2.Oncorhynchus_kisutch
MILNSSSLSLQLNYSSASSTSSSCRLREHFSLNGMYQKGDVILGGLFEVHYFTVFPELSFTSEPQQLYCEGFDSFGFQQAQTMAFAVDEINRNPDLLPNITLGYQLYDNCLKLGVSFRAAMSLASGTEEEFLLDDTCSGTPPVLGIVGDPGSTHSIAISSVLGLFRVPMVSHYATCSCLSDRGKYPSFFRTIPSDSFQVRAMIQILRRLGWTWVGLLFSDDDYGFHAARSFHSSLAESGGCVAYSQVLPKDNRPTELQRIVGEIKSSSARVVVVFSNEAYLLPLVDEVVVQNVKGLQWIASEAWTSSSVFHTPRLMPYLGGTLGIAIRRGEIPGLRDFLLRIRPDDQPDNNPGNSMVRQFWEAVFGCRMEPPAGWVENGGDVCTGQEDLRDVETNYGDVSELRPEYNVYKAVYALAHALHDLLQCVPGRGPFSGNRCASLQRLEHWQLVYYLERVNFTTGFGDRVSFDDNGDALAIYDIMNWAWLQDGSVQVENVGVIDESAPAGQELTLDEDRIFWNFESKKPPRSVCSESCPPGTRVARKKGEPVCCFDCISCAEGEVSNTTDSAECSRCPEDFWSSPERDLCIPKGVEFLSYQESLGISLMTASLLGALICAVVLGIFTRYRNTPVVKANNSELSFLLLLSLKLCFLCSLLFIGRPRLWTCQLRHAAFGISFVLCVSCILVKTMVVLAVFRTSKPGGNASLKWFGAGQQRGTVLVLTSFQAAICTAWLVSASPTPHKNTRYHIDKIVYECVVGSVAGFGALLGYIGLLAFLSFLLAFLARNLPDNFNEAKFITFSMLIFCAVWISFVPAYISSPGKYADAVEIFAILASSFGLLVALFGPKCYIILLRPERNTKKALMGRATTKT
>LOCXPOlfC8.185.HIT1.OlfC.2R.807.ANF_receptor.exons8.CM007732.2.Oncorhynchus_kisutch
PGFVADGDFVIGGIFPLHYNQEMPDVNYTYQPTAVRCNGFDPRAFRWAQTMRLAVEEINQSEQLLPNHMLGYKIFDSCAYPLTGQRAALAMLNGLGQAHTHVCSGASPLLAVIGESGSAQSIVVSRILQPFKIPMISYFSSCACLGDRRKYPTFFRVIPNDDYQVKAMAQLLVRYDWRWVGVVRGDHEYGHFALQGLLRELKGTGVCVAYQEMIPLLYNQQRALEIIEVMRSSTARVVVVFSAEGEMTPFLKDYMAQNITGIQWVASEAWVTASLFTTSEYFPYLGGTIGFGIRQGQIPGLRDYLQTVNPRRYPSNPLVQQLWEALYGCSPSLSPSSTLMPPCSGQETLLEQHSAYMNTSSPRVAYNVYKAVYAIAHSLHNLLHCQAGAGPFHNRSCAHSTNVHPWQLQHYLQELAFYISGEEVNFDLKGDSIPYYDIINWQRGSGGNMEFINVGLFDGAKASGKELVIQEEKIVASCAPGSRKAVRRGEPLCCFDCVPCDSGKISNQTDSIDCTECPEDYWSNADGTMCIPKVVEFLSHDAMGIALTVIAVVGACLTVSILAVFLHHRTTPIVRVNNSELSFFILLSLTLCFLCALMFIGKPTSWSCMLRHTAFSITFSLCISCILSKTLVVLAAFTAARPGNNIMKWLGPKQQRVIIFSCTLVQVLICAAWLMAAPPYPSKNIQDQRSKIILECSVGSQLAFWCVLGYIGLLACLCFILAFLARKLPGNFNEAKFITFSMLIFCAVWISFIPAYVSSPGKYTVAVEIFAILASSFGLLFCLFAPKCYIILLKPEKNTKQHLMGNK
>LOCXPOlfC8.187.HIT1.OlfC.2R.811.ANF_receptor.exons6.CM007732.2.Oncorhynchus_kisutch
QGAFELPGFSAQGDFLMGGIFPLHYRVELPGTDYTHQPLAALCQGFDPRAFRWAQTMRLAVEEINQSEQLLPNHTLGYKIFDSCATPVTALRAVLAVLNGHSEEQSPMCSGASPLIAMVGESGSSQSIVLSRTLQPFRIPMISYFSTCSCLSDRQEYPTFFRVVPNDDYQVKAIASLLQRFGWKWIGVIREDHDYGHFALQGLKREIQNTDVCLAYDEMIPKDYSRERVLQILEVMRHSTARVVIVFSGEGELYPFLKEFVKQNITGTQWVASEAWVTANVLAETYPFLDGTIGFAIRSGKVPGLRDYLQTVNPRRYPSNPLVQQLWEALYGCSPSLSPSSTLMPPCSGQETLLEQHSAYMNTSSPRVAYNVYKAVYAIAHSLHNLLHCQAGAGPFHNRSCAHSTNVHPWQLQQYLQDVSFNVSGENMNFDQKGDAIPSYDLINWQRGPNGGPRFVTVGLYDGSKDAGKELAIQEEKIVASCAPGSRKAVRRGEPLCCFDCVPCDSGKISNQTDSIDCHECPEDYWSNADGTMCIPKVVEFLSHDAMGIALTVIAVVGACLTVSILAVFLHHRTTPIVRVNNSELSFFILLSLTLCFLCALMFIGEPTSWSCMLRHTAFSITFSLCISCILGKTLVVLAAFTAARPGNNIMKWLGPKQQRVIIFSCTLVQVLICAAWLMASPPYPSKNIQDQRSKIILECSVGSQLAFWCVLGYIGLLACLCFILAFLARKLPGNFNEAKFITFSMLIFCAVWISFIPAYVSSPGKYTVAVEIFAILASSFGLLFCLFAPKCYIILLKPEKNTKQHIMGKK
>LOCXPOlfC9.188.HIT1.OlfC.2R.877.ANF_receptor.exons8.CM007732.2.Oncorhynchus_kisutch
MAHLSARLLLLGLLLWASWVCSAAPQDGCTFLGEEETSSFYQEGDVVLGGLFPLHYSPVSSVTSFQREPQQTTYEYFSARALRWMETMMFAVKEINQRRDLLPHLTLGFHIRDSCDHVPVSLRGSLLLVNGQPEWVADYRGAGQGPGSDCTAVRRAVSPVIIGDAASGVSMAVLRTLGSFQIPLVSYFASCSCLSDQKQFPTFMRTMPSDAFQIRALVRLVRYFHWTWVGVIGVESDYARFAIQLFLQESVHFGMCAAYVHFYPVVLTQHAVGQLVDIIQGSSSRVLLNFSGESELRSILRECLHRNVTGLQLIASEAWATSKSLWREFGDLLTGTLGFGIRKADVIPGLKDFLTRLGPSHGRQSAFLAEFWEETFNCRVNDSLNTHTHSVSYLDREPCSGREVLGDVYTPFADVSQLRVSYNVYKAVYLIAHALQDMTNCVAGQGPFINGTCGDPKHVKPWQLLHYMKQVKFSTLGEEVSFDHNGDPIASYDLMNWQRGQDGSLRLVKVGFYDASLADGRDLVINESVIQWPVGKQAARSVCSESCPPGTRVARKKGEPVCCFDCIPCAEGEVSNQTDSLNCIRCSDVTWPNEARDHCVPKTIEFLSYQESMGVILCVVSILGACASLSVLAVFVANRHTPIVRGNNMELSFLLLLFLSICFLIGLLFIGEPSDWLCRIRYPAFGVSFALCISCLLAKTMVVLMAFRATLPGRDVMRWFGPAQQRASVVLCTAIQGLICLIWLLTRPPYTNLNTGHISSVIIIDCAMGSEVAFWCVLGYIGLLACMCFILAFLARKLPDNFNEAKFITFSMLIFFAVWITFIPVYVSTAGKYTVAVHVFAILASAFGLLVCIFAPKCYIVVLRPEKNSRKHMMLKG
>LOCXPOlfC10.195.HIT1.OlfC.2R.804.ANF_receptor.exons6.CM007732.2.Oncorhynchus_kisutch
MPLLELVLLVLLLVIGEGEPVCRLQGRADLPELAKDGDLVIGGIFTFQTEYDGRVPNFQSLPDPPRCKNMNFREFQFAQTLIFAIEEINRNPAILPNHTLGYNIYNACGYDNILKSGLALASGQEKFIDEGNCTKTDMAQAVIGHSASTPTIGLARIIGRFRIPVISHFATCACLSNRKEFPSFFRTIPSDFYQSRALAKLVKHFGWSWVGAISSDNDYGNRGIATFMISAQEEGVCIEYSETFEQTGPRHELLRIVEIIKQSSSKVIMAFMTHREIKVLASELYRHNITGLQWLGSDAWITDPSLTAIEGHSALVGAIGFTMTGAHIPGLGKHLRDVHPSHFPNSMFLRDFWEIVFDCSLNVTTAPKRKPCNGSESLRGVQNTFTDVSKLTFTNNVYKSVYAVAHALHNLLTCEESQGPFSNGSCAQPTRIQPWQLLHYLQSVNFTTGDDERVFFDSNGDSPARYELVNLQSATSGTMEVATVGFYGSSLTGDHQFTMNNVSIVWGGNSETVPVSVCSESCPPGTRKAVQKGKPVCCYDCVPCSGGEISNTTATIFFQFRDTPIVRANNSELSFLLLFSLTLCFLCSLTFIGRPSEWSCMLRHTAFGITFVLCISCVLGKTIVVLMAFRATLPASNIMKWFGPQQQRLSVLAFTLIQVMICVLWLTVSPPFPYKNMNTYKEKIILECDVGSAIGFWAVLGYIGLLALLCFVLAFLARKLPDNFNEAKFITFSMLIFCAVWITFIPAYVSSPGKFTVAVEIFAILASSYGMLFCIFLPKCFIILLRPKENTKKHMMGKTNDIRY
>LOCXPOlfC11.198.HIT1.OlfC.2R.840.ANF_receptor.exons6.CM007732.2.Oncorhynchus_kisutch
MAAPAPICSLLGQPALPLLSAEGDINIGAVFPLHRNALFKVHSFTSRPEKTPCISINQREFQFAQTLIFALEEINNSSDLLPGLSLGYQVYDSCSYAPLAIHSALALMNSPGPEDSLGDPSSCSRSPAVLGIVGESSSTSTIGISSLVGPFSIPVISHFATCACLSNKKKFPSFFRTIPSDFYQSRALAKLVKHFGWNWVGVVNSNNDYGNNGMATFMEAAWHEGVCVEYQESIHRTDPREKLLEVVKVIRRATARVVVLFMGLGDIVPLMNEMALEGDPGLQWVGSEAWITARMLTENKAYGFLRGAVGFAIRNARLDGLEGFLDKVHPSQAPDNTLLREFWETVFQCSFEGGSSTLCTGTESLAKLNNQYTDMSELRIPNKVYTAVYAIAHALHNLMTDIKNNTDSGKRPVYKPQQVLQYLKEVRFRVKTGEEIWFDDNGDVVACYDLVNWQQEEDGTLQFHVVGLYDSSMPPEQRINFNKGKLVWAGGQAEAPASVCSESCPTGTRKAVQKGKPVCCYDCVPCAEGEISNITDSNGCYRCDLEYWSNEKRDRCVLKPVEFLSYEEMMGIVLVFFSLLGSGVTTLVAVVFSIHKDTPIVRANNSELSFLLLFFLTLCFLCSLTFIGRPSEWSCSLRHTAFGITFVLCMSCVLGKTIVVLMAFRATLPASNIMKWFGPPQQRLSVLAFTLIQVLICVLWLTVSPPFPYKNMKTYKEKVILECDVGSAIGFWAVLGYIGLLALLCFVLAFLARKLPDNFNEAKFITFSMLIFCAVWITFIPAYVSSPGKFTVAVEIFAILASSFGLLFCIFAPKCFIILLRPEQNTKKHMMGKTSNDIRY
>LOCXPOlfC12.202.HIT1.OlfC.2R.840.ANF_receptor.exons6.CM007732.2.Oncorhynchus_kisutch
IAAPAPICSLLGQPALPLLSAEGDINIGAVFPLHRNALFKVHSFTSRPEKTPCISFNQREFQFAQTLIFALEEINNSSDLLPGLSLGYQVYDSCSHAPLAIHSALALMNIPGPEDSLGDPSSCSRSPAVLGIIGESISTSTIGISSLVGPFSIPVISHFATCACLSNKKKFPSFFRTIPSDFYQSRALAKLVKHFGWNWVGVVNSNNDYGNNGMATFMEAAWHEGVCVEYQESIHRTDPREKLLEVVKVIRRATARVVVLFVGLGDIVPLMNEMALEGDPGLQWVGSEAWITARLLTENKAYGFLRGAVGFAVRNARLDGLEQFLDKVHPSQAPDNTLLREFWETVFQCSFEGGSSTLCTGTESLAKLKNQYTDMSELRIPNKVYTAVYAIAHALHNLLTDLKNDTDSGKIPVYTPQQVLQYLKEVRFRVKTGEEIWFDDNGDVVACYDLVNWQQEEDGTLQFHVVGLYDSSMPPEQRITFNKGKLVWAGGQAEAPASVCSESCPTGTRKAVQKGKPVCCYDCVPCAEGEISNITDSNGCYRCDLEYWSNEKRDRCVLKPVEFLSYEEMMGIVLVFFSLLGSGVTTLVAVVFSIHKDTPIVRANNSELSFLLLFFLTLCFLCSLTFIGRPSEWSCMLRHTAFGITFVLCISCVLGKTIVVLMAFRATLPASNIMKWFGPPQQRLSVLAFTLIQVLICVLWLTVSPPFPYKNMKTYKEKIILECDVGSAIGFWAVLGYIGLLALLCFVLAFLARKLPDNFNEAKFITFSMLIFCAVWITFLPAYVSSPGKFTVAVEIFAILASSFGLLFCIFAPKCFIILLRPEQNTKKHMMGKTSNDIRY
>LOCXPOlfC13.206.HIT1.OlfC.2R.840.ANF_receptor.exons6.CM007732.2.Oncorhynchus_kisutch
IAAPAPICSLLGQPALPLLSAEGDINIGAVFPLHRNALFKVHSFTSRPEKTPCISFDPREFQFAQTLIFALEEINNSSDLLPGLSLGYQVYDSCSYAPLAIHSALALMNSPGPEDSLGEPSSCSRSPAVLGIVGESSSTSTIGMSSLVGPFNIPVISHFATCACLSNKKKFPSFFRTIPSDFYQSRALAKLVKHFGWNWVGVVNSNNDYGNNGMATFLEASWHEGVCVEYQESIHRTDPREKLLEVVKVIRRATARVVVLFLTLGELIPLMNEMALEGDPGLQWVGSEAWITARLLTENKAYGFLRGAVGFAIRNARLDGLEGFLQKVHPFQAPDNTLLREFWETVFKCSFEGGSSTLCTGTESLAKLKNQYTDMSELRISNKVYTAVYAIAHALHNLLTDLKNDTDSGKRPVYTPQQVLQYLKEVRFRVKTGEEIWFDDNGDVVAFYDLVNWQQEEDGTLQFHVVGLYDSSMPPEQRITFNKGKLVWVGGQAEAPASVCSESCPTGTRKAVQKGKPVCCYDCVPCAEGEISNITDSNGCYRCDLEYWSNEKRDLCVLKPVEFLSYEEMMGIVLVFFSLLGSGVTTLVAVVFSIHKDTPIVRANNSELSFLLLFFLTLCFLCSLTFIGRPSEWSCMLRHTAFGITFVLCISCVLGKTIVVLMAFRATLPASNIMKWFGPPQQRLSVLAFTIIQVMICVLWLTVSPPFPYKNMKTYKEKVILECDVGSAIGFWAVLGYIGLLALLCFVLAFLARKLPDNFNEAKFITFSMLIFCAVWITFIPAYVSSPGKFTVAVEIFAILASSFGLLFCIFAPKCFILLLRPEQNTKKHMMGKTSNDIRY
>LOCXPOlfC14.209.HIT1.OlfC.2R.840.ANF_receptor.exons6.CM007732.2.Oncorhynchus_kisutch
IAAPARNCSLLGQPALPLLSAEGDINIGAVFGIHRNALFKVHSFTSRPEKTPCISFNPREFQFAQTLIFALEEINNSSDLLPGLSLGYQVYDSCSYAPLAIHSALALMNSPGPEDSLGDPSSCSRSPAMLGIVGESSSTSTIGMSSLVGPFNIPVISHFATCACLSNRKKFPSFFRTIPSDFYQSRALAKLVKHFGWNWVGVVNSNNDYGNNGMATFMEAAWHEGVCVEYQESIHRTDPREKLLEVVKVIRRATARVVVLFLTLGELIPLMNEMALEGDPGLQWVGSESWITARLLADNKAYGFLRGAVGFAIRNARLDGLEGFLNKVHPSQAPDNTLLREFWETVFQCSFEGGSSTLCTGTESLAKLKNQYTDVSELRISSKVYTAVYAIAHALHNLLTDLKNDTDSGKRPVYKPQQVLQYLKEVRFRVKTGEEIWFDDNGDVVACYDLVNWQQEEDGTLQFHVVGLYDSSMPPEQRITFNKGKLVWIGGQAEAPASVCSESCPTGTRKAVQKGKPVCCYDCVPCAEGEISNITDSNGCYRCDLEYWSNEKRDLCVLKPVEFLSYEEMMGIVLVFFSLLGSGVTTLVAVVFSIHKDTPIVRANNSELSFLLLFSLTLCFLCSLTFIGRPSEWSCTLRHTAFGITFVLCISCVLGKTIVVLMAFRATLPASNIMKWFGPPQQRLSVLAFTLIQVLICVLWLTVSPPFPYKNMKTYKEKIILECDVGSAIGFWAVLGYIGLLALLCFVLAFLARKLPDNFNEAKFITFSMLIFCAVWITFIPAYVSSPGKFTVAVEIFAILASSFGLLFCIFAPKCFIILLRPEQNTKKHMMGKTSNDIRY
>LOCXPOlfC15.215.HIT1.OlfC.2R.846.ANF_receptor.exons6.CM007732.2.Oncorhynchus_kisutch
LGAFWAEGEEALCRILGRPEFPMLSKEGDVTIGGAFTIHTEISEPPLSFTDTPPPLICSSMNLIDFHLAQTMIFAIEEINNSSSLLPNISIGYRIYDSCGSTLSSMRAVMALMNGQDRTVGKTCSGQSAVHAIIGASDSSSTIVMSRSTGAFQIPVISHLATCACLSNRKEFPSFFRTIPSDFYQSRALAQLVKYFGWTWVGAVRSDNAYGNNGMATFMEAAGLEGVCIEYSEAILWNNPREQIARVVEVISRASSKVVVAFLSQLEMAVLLEEALAQNLTGLQWVGSESWTAIDRLATRRSSAVLSGTLGFTISKSKIPGLREFLLRVGPAQDPNNTLLKEFWENTFSCRFSPQQEKDSGPRQSQCSGSERLEEISNPFTDTSELRFSNNVYKAVYAVAHSIHDLLTCRHGEGQGGNRNCAHRDNIEPGQVLRYLRDVNFIMKSGERMYFDENGDPTAIYELVNWQRDQAGETVFVTVGNYNASLPKGDQFAMNGIQIVWAGNPLKRPRSVCSDSCLPGYRQAEIKGMPVCCFSCIPCAAGEISNLTDSAKCTQCSLEYWSNGDKSRCVPKVVEFLSFDETMGILLAAISLVGACLTIVVSLIFFCFRETPIVKASNSELSFLLLFSLTLCFLCSLTFIGRPSEWSCMLRHTAFGITFALCMSCVLAKTIAVVIAFQATMPGNTVPQCSIPLQRISVFSCTLLQVVICVLWLALAPSVPVKNAHATEKVILECDVGSAIGFWAVLGYIGLLALLCFVLAFLARKLPDNFSEAKFITFSMLIFCAVWITFIPAYVSSPGKFTVAVEIFAILASSFGLLFCIFGPKCYIILLKPEKNTKKHIMGKSH
>LOCXPOlfC16.219.HIT1.OlfC.2R.847.ANF_receptor.exons6.CM007732.2.Oncorhynchus_kisutch
LGAFWAEGEEALCRILGRPEFPMLSKEGDVTIGGAFSIHTKISEPPLSFTDTPPPLICSSMNLIDFHLAQTMIFAIEEINNSSSLLPNISIGYRIYDSCGSTLSSMRAVMALMNGQERTVGKTCSGQSAVHAIIGASDSSSTIVMSRSTGAFQIPVISHFATCACLSNRKEFPSFFRTIPSDFYQSRALAQLVKYFGWTWVGAVRSDNAYGNNGMATFMEAASLEGVCIEYSEAILWNNPREQIARVVEVISRASSKVVVAFLSQWEMDVLLEEALAQNLTGLQWVGSESWITIDRLATRRSSAVLSGTLGFTISKSKIPGLREFLLRVGPAQDPNNTLLKEFWENTFSCRFSPQQEKENGPRQSQCSGSERLEEISNPFTDTSSLRFSNNVYKAVYAVAHSIHDLLTCRHGEGQGGNRNCAHRDNIEPGQVLRYLRDLNFTMKSGERVYFDENGDPTAIYELVNWQRDQAGETVFVTVGNYNASLPKGDQFAMNGIQIVWADNPLKRPRSVCSDSCLPGYRQAEIKGMPVCCFSCIPCAAGEISNLTDSTKCTQCSLEYWSNGDKSRCVPKVVEFLSFDETMGILLAAISLVGACLTIVVSLIFFCFRETPIVKASNSELSFLLLFSLTLCFLCSLTFIGRPSEWSCMLRHTAFGITFALCMSCVLAKTIAVVIAFQATMPGNTVPQCSIPLQRISVFSCTLLQVVICVLWLALAPSVPVKNTAHATEKVILECDVGSAIGFWAVLGYIGLLALLCFVLAFLARKLPDNFSEAKFITFSMLIFCAVWITFIPAYVSSPGKFTVAVEIFAILASSFGLLFCIFGPKCYIILLKPEKNTKKHIMGKSH
>LOCXPOlfC7.220.HIT1.OlfC.2R.709.ANF_receptor.exons9.CM007732.2.Oncorhynchus_kisutch
ALPVLQRDGNVMLGGLFSLHDMVMQPDFFFTSKPARSRCTGFNFRTFRWMQTMMFAIEEINRDDHLLPNFTLGYKIYDSCSTPYHALRASVELMGGEGEGEVEGGSCHGLVPVVIGDGGSTLSLVVARFLGVFRLPQVSYFSSCACLSNKAEFPAFLRTMPSDFFQVDALVQLVQHFSWKWVGVVAGDDAYGRGGAQIFSEKVQRLGACMALHEIIPKNHAEGAMASIVARIRSSGAGVVLVFALEQDAGALFDEALRQGLTGVQWLASEAWSTASVLSTPPRFLPILQGSMGFAIRRAVHIPGLQEFLLRLHPSSPDASEDPFLRPFWEEVFKCSLQGDGGGDSQGGKPLCSGSEDLGSVRNIYSDVSQLRISYNVYKAVYAIAHALHAMRSCETGRGPFPLHACPNTDSIQPWQLLHYLKKVEFSNSFGDETKFDVNGDPVAVYDLVNWQLGAEGQVKFVTVGRFDETTSLGRKKLYIQKTDIIWNGNQTTVPLSVCSSSCLPGTRRAIRPHFPVCCFDCVVCTAGEISNKTDAIECVRCLPEFWSNEECTACIPKQVDFLSYGDTMGMALLSVALLGSFCTATVVLIFACHHATPIVRANNSELSFLLLFSLTLCFLCSLTFIGRPSEWSCMLRHTAFGITFVLCISCVLGKTIVVLMAFRATLPGSNVMKWFGPLQQRAFISLCTLVQVVICAVWLAVSPPSPRR
>LOCXPOlfC17.223.HIT1.OlfC.2R.858.ANF_receptor.exons11.CM007732.2.Oncorhynchus_kisutch
MSLCGWLWLLYCLHVPGCVWGLDGGGEGACRLEAKPVSGSVYRAGDVVIGGLFPIHVEAPLPEQEFRSIKGNSTCTMFNQRAYRWLQTMIFAVEEINRDPALLPNLTLGFLASDTCRSEGTTLGAALAMVTGKETSVVGTECGTTPEVPVIIGDARSSASMVVAQTLGPFDLPMVSYFATCACLSDTWRYPSFFRTVPSDAFQARGMAKLLRQLGWVWVGLVSEDGDYGKFGVQVLLQELQGSGLPSKRKIRHIADTIRGSTARVVVAFVGFAGHSGALMEEVVRQNITDKQWIASEAWVTFSTIAAPKNLPSLAGTIGFALKKAEIPGLGPFLTRLHPDGDYQKSDPFLRELWEEMFVCSLGVYPSLTLPSRRQCTGSEVIREGESQYADVSQLRASYNVYKAVYAIAYAIQDMMACRPGDGVFNGGQCPDIRKLQPSQIVHYLRGVNFSTPVGESFHFDMNGDPPASYDIINWHVTPEGTAEFVQVGHFLSSEGSDDQFHIDMDKVVWGGGSGDEVPVSVCSADCSPGTRRAVQKGRPVCCFDCLSCAEGEISNTTGSVECIRCPERFWSNPDRTACIPQLVDFLSYSDTMGVILSVISVSGATLTAGALATFLYHRHTALVKANNSELSFLLLLSLKLCFLCALVFIGRPKPWTCMLRHTLFGISFVFCISCLLSRTVVVLVAFRATLPGENLMRYFSPTQQRMGISLCTLIQVLICVLWLALAPPRPAERRGREGRGPRVVLECEVGSVVGFSLVLGYIGLLASLCLLLAFLARKLPDNFNEAKFITFSMLIFCSVWISFIPAYVSSPGKYTVAVEIFAILASSFGLLFCLFAPKCFIILLRPERNTKKHMMSK
>LOCXPOlfC19.231.HIT1.OlfC.2R.729.ANF_receptor.exons10.CM007732.2.Oncorhynchus_kisutch
MSLCGWMWLLYCLHVPGSVWGLDEGGEEACRLIAKPVSGSVYRAGDVVIGGLFPIHVEAPLPEQEFRSIKENSTCTIIYQRAYRWLQTMIFAVEEINRDPALLPNLTLGFLASDTCLSEGTTLGAALAMVTGQEASVVGTECGTTPEVPVIIGDARSSASIVVAQTLGPFDLPMVSYFASCACLSDNWRYPSFFRTVPSDAFQALGMARLLRQLGWVWVGLVSGDDDYGKFGVQLLLQELQGSGVCVAYSEVIPKVGSQRRIRYIVDTIRGSTARVVVTFAITKDAHALMEEVVRQNITDKQWIASEAWVTDSTLSSPENLPSLAGTIGFALKKADIPGLGTFLTRLHPDGNYQKSDPFLKSMWEEMFGCSLGVELNTTHSSRRQCTGSEVIGEGESQYADVSQLRASYNVYKAVYAIAYAIQDMMACRPGDGVFNGGQCPDIRKLQPSQIVHYLRGVNFSTPVGESFHFDMNGDPPASYDIINWHVTPEGTAEFVQVGHFLSSEGSDDQFHIDMDKVVWGGGSGDEVPVSVCSADCPPGTRHAVQKGRPVCCFDCLSCAEGEISNTTGSVECIRCPERFWSNPDRTACIPQLVDFLSYSDTMGVILSVISVSGATLTAGALATFLYHRHTALVKANNSELSFLLLLSLKLCFLCALVFIGQPNPWTCMLRHTLFGISFVFCISCLLSRTVVVLVAFKATLPGENLMRYFSPTQQRMGISLCTLIQVNI
>LOCXPOlfC19.236.HIT1.OlfC.2R.868.ANF_receptor.exons11.CM007732.2.Oncorhynchus_kisutch
MSLCGWLWLLYCLHVPGCVWGLDGGGEGACRLEAKPVSGSVYRAGDVVIGGLFPIHVEAPPPEQEFRSIKGNSTCTMFNQRAYRWLQTMIFAVEEINRDPALLPNLTLGFLASDTCLSEGTTLGAALAMVTGKEASVVGTECGTTPEVPVIIGDARSSASIVVAQTLGPFDLPMVSYFATCACLSDTWRYPSFFRTVPSDAFQARGMAKLLRQLGWVWVGLLSGDGDYGKFGVQLLLQELQGSGVCVAYSEVIPKVPSKRQIRHIVDTIKGSTARVVVAFVGFTGHSGALMEEVVRQNITDKQWIASEAWVTYSTIASPKNLPSLAGTLGFALKKADIPGLGPFLTRLHPDGDYQNSDPFLRELWEEMFGCSLGVDPSVTLPSRRQCTGSEVIREGESQYADVSQLRASYNVYKAVYAIAYAIQDMMACRPGDGVFNGGQCPDIRKLQPSQIVHYLRGVNFSTPVGESFHFDMNGDPPASYDIINWHVTPEGTAEFVQVGHFLSSEGSDDQFHIDMDKVVWGGGSGDEVPVSVCSADCPPGTRHAVQKGRPVCCFDCLSCAEGEISNTTGSDDCIRCPERFWSNPDLTACIPQLVDFLSYSDTMGVILSVISVSGATLTAGALATFLYHRHTALVKANNSELSFLLLLSLKICFLCALVFIGQPNPWTCMLRHTLFGISFVFCISCLLSRTVVVLVAFRATLPGENLMRYFSPTQQRMGISLCTLIQVLICVLWLALAPPRPAERRGREGRGPRVILECEVGSVVGFSLVLGYIGLLASLCLLLAFLARKLPDNFNEAKFITFSMLIFCAVWISFIPAYVSSPGKYTVAVEIFAILASSFGLLFCLFAPKCYIILLRPERNTKKHIMS
>LOCXPOlfC19.241.HIT1.OlfC.2R.868.ANF_receptor.exons11.CM007732.2.Oncorhynchus_kisutch
MSLCGWLWLLYCLHVPGSVWGLDGGGEGACRLEAKPVSGSVYRAGDVVIGGLFPIHVEAPLPEQEFRSIKGNPTCTMFNQRAYRWLQTMIFAVEEINRDPALLPNLTLGFLASDTCLSEGTTLGAALAMVTGKEASVVGTECGTTPEVPVIIGDARSSASIVVAQTLGPFDLPMVSYFATCACLSDTWRYPSFFRTVPSDAFQARGMAKLLRQLGWVWVGLLSGDGDYGKFGVQLLLQELQGSGVCVAYSEVIPKVPSKRQIRHIVDTIKGSTARVVVAFVGFLGHSGALMEEVVRQNITDKQWIASDAWVTYSTIASPKNMPSLAGTIGFALKKADIPGLGTFLTRLHPDGDYQKFDPFLTELWEEMFGCSLGVDPSVTLPSRRQCTGSEVIREGESQYADVSQLRASYNVYKAVYAIAYAIQDMMACRPGDGVFNGGQCPDIRKLQPSQIVHYLRGVNFSTPVGESFHFDMKGDPPASYDFINWHVTPEGTAEFVQVGHFLSSEGSDDQFHIDMDKVVWGGGSGDEVLVSVCSADCPPGTRHAVQKGRPVCCFDCLSCAEGEISNTTGSVECIRCPERFWSNPDRTACIPQLVDFLSFSDTMGVILSVISVSGATLTAGALATFLYHRHTALVKANNSELSFLLLLSLKLCFLCALVFIGQPNPWTCMLRHTLFGISFVFCISCLLSRTVVVLVAFRATLPGENLMRYFSPTQQRMGISLCTLIQVLICVLWLALAPPRPAERRGREGRGPRVVLECEVGSVVGFSLVLCYIGLLASLCLLLAFLARKLPDNFNEAKFITFSMLIFCAVWISFIPAYVSSPGKYTVAVEIFAILASSFGLLFCLFAPKCYIILLRPERNTKKYMMS
>LOCXPOlfC20.251.HIT1.OlfC.2R.868.ANF_receptor.exons11.CM007732.2.Oncorhynchus_kisutch
MSLWGWLWLLYCLHVPGSVWGLDGGGEGACRLIAKPVSGSVYRAGDVVIGGLFPIHVEAPLPEQEFRSIKGNSTCTIFKQRAYRWLQTMIFAVEEINRDPALLTNLTLGFLASDTCRSEGTTLGAALAMVTGKETSVVETDCGTTPEVPVIIGDARSTASIVVAQTLGPFDLPMVSYLATCTCLSDNWKYPSFFRTVPSDAFQARGMATLLRLQRWVWVGLVSEDDDYGKFGVQLLLQELQGSGVCVAYSEVLPKVPSKRKIRHIVDTIRGSTARVVVAFVGFTGHSGALMEEVVRQNITDKQWIASEAWVTYSTIASPKNMPSLAGTIGFALKKADIPGLGPFLTRLHPDGDYQNSDPFLRELWEEMFGCSLGVDLSVTLPSRRQCTGSEVIREGESQYADVSQLRASYNVYKAVYAIAYAIQDMMACRPGDGVFNGGQCPDIRKLQPSQIVHYLRGVNFSTPVGESFHFDMNGDPPASYDIINWHVTPEGTAEFVQVGHFLSSEGSDDQFHIDMDKVVWGGGSGDEVPVSVCSADCSPGTRHAVQKGRPVCCFDCLSCAEGEISNTTGSVECIRCPERFWSNPDRTACIPQLVDFLSYSDTMGVILSVISVSGATLTAGALATFLYHRHTALVKANNSELSFLLLLSLKLCFLCALVFIGQPKPWTCMLRHTLFGISFVFCISCLLSRTVVVLVAFRATLPGENLMRYFSPTQQRMGISLCTLIQVLICVLWLALAPPRPAERGDREGRGPRVVLECEVGSVVGFSLVLGYIGLLASLCLLLAFLARKLPDNFNEAKFITFSMLIFCAVWISFIPAYVSSPGKYTVAVEIFAILASSFGLLFCLFAPKCYIILLRPERNTKKHIMS
>LOCXPOlfC20.261.HIT1.OlfC.2R.868.ANF_receptor.exons11.CM007732.2.Oncorhynchus_kisutch
MSLCGWLWLLYCLHVPDSVWGLDGGGEGACRLIAKPVSGSVYRAGDVVIGGLFPIHVEAPLPEQEFRSIKGNSTCTIFKQRAYRWLQTMIFAVEEINRDPALLPNLTLGFLAADTCRSDGTTLGAALAMVSGKEASVVGTECGTTPEVPVIIGDAHSSASMVVAQTLGPFDLPMVSYFATCACLSDTWRYPSFFRTVPSDAFQARGMAKLLRQMGWVWVGLVSEDDDYGKFGVQLLLQELQGSGVCVAYSEVLPKLPSKRKIRHIADTIRGSTARVVVAFVGFTGHAEGLMEEVVRQNITDKQWIASEAWVTYSTIAAPTNLPSFAGTIGFALKKADIPGLGPFLTRLHPDGDYQKSDPFLRDLWEEMFVCSLGVDLSVTLSSRRLCTGSEVIREGESQYADVSQLRGSYNVYKAVYAIAYAIQDMMACRPGDGVFNGGQCPDIRKLQPSQIVHYLRGVNFSTPVGESFHFDMNGDPPASYDIINWHVTPEGTAEFVQVGHFLSSEGSDDQFHIDMDKVVWGGGSGDEVPVSVCSADCPPGTRHAVQKGRPVCCFDCLSCAEGEISNTTGSVECIRCPERFWSNPDRTACIPQLVDFLSYSDTMGVILSVISVSGATLTAGALATFLYHRHTALVKANNSEVSFLLLLSLKLCFLCALVFIGQPNPWTCMLRHTLFGISFVFCISCLLSRTVVVLVAFRATLPGENLMRYFSPTQQRMGISLCTLIQVLICVLWLALAPPRPAERRGREGRGPRVVLECEVGSVVGFSLVLGYIGLLASLCLLLAFLARKLPDNFNEAKFITFSMLIFCAVWISFIPAYVSSPGKYTVAVEIFAILASSFGLLFCLFAPKCYIILLRPERNTKKYMMS
>LOCXPOlfC20.270.HIT1.OlfC.2R.864.ANF_receptor.exons11.CM007732.2.Oncorhynchus_kisutch
MSLWGWLWLLYCLHVPGSVWGLDGGGEGACRLTAKPVSGSVYRAGDVVIGGLFPIHVEAPLPEQEFRSIKEDSTCTIFKQRAYRWLQTMIFAVEEINRDQALLPNLTLGFLAADTCRTEGITLGAALAMVSGKEASVVGTECGTTPEVPVIIGDAHSSASMVVAQTLGPFDLPMVSYFATCACLSDTWRYPSFFRTVPSDAFQARGMAKLLRQLGWVWVGLVSEDDDYGKFGVQLLLQELQGSGVCVAYSEVLPKLPSKRKIRHIADIIRGSTARVVVAFVGFTGHSGALMEEVVRQNITDKQWIASESWVTYSTIASPKNLPSLAGTIGFALKKADIPGLGPFLTRLHPDGDYQKSDPFLRDLWEEMFGCSLGVDLSVTLPSRQQCTGSEVIREGESQYADVSQLRASYNVYKAVYAIAYAIQDMMACRPGDGVFNGGQCPDIRKLQPSQIVHYLKGVNFSTPVGESFHFDMNGDPPASYDIINWHVTPEGTAEFVQVGHFLSSEGSDDQFHIDMDKVVWGGGSGDEVLVSVCSADCPPGTRHAVQKGRPVCCFDCLSCAEGEISNTTGSVECIRCPERFWSNPDRTACIPQLVDFLSYSDTMGVILSVISVSGATLTAGALATFLYHRHTALVKANNSELSFLLLLSLKLCFLCALVFIGQPNPWTCMLRHTLFGISFVFCISCLLSRTVVVLVAFRATLPGENLMRYFSPTQQRMGISLCTLIQVLICVLWLALAPPRPAERRGREGRGPRVILECEVGSVIGFSLVLGYIGLLASLCLLLAFLARKLPDNFNEAKFITFSMLIFCAVWISFIPAYVSSPGKYTVAVEIFAILASSFGLLFCLFAPKCYIILLRPERNTKK
>LOCXPOlfC21.274.HIT1.OlfC.2R.828.7tm_3.exons11.CM007735.2.Oncorhynchus_kisutch
MCLCGWLWLLCCLLIPGYVWGQSGGGGGACRLMANPISGSVYRAGDVVIGGLFPVHVEAPLPEQEFRSIEGNVTCTKFNQRAYRWLQTMIFAVEEINRDPFLLPNLTLGFLAADTCLAEGTTLGAALTMVTGQEASVVGTECGATPEVPVVIGDARSSASIVVAQTLGPFDLPMVSYFASCACLSDNWRYPSFFQTLSLIFPDSLPSLSLMGIPKVPSQRRIKNIVDTIRGSTARVVVTFAIAQDARALMEEVVRQNITDRQWIASEAWVTYSTLSSPKNLPSLAGTIGFALKKAVIPSLGPFLTRLRPDGDYQKSDPFLRELWEEIFGCSLGIDLSMTPSSRRQCTGSEVIGEGESQYADVSQLRASYNVYKAVYAIAHAIQDMVACPPGEGPFSSGQCPDIRKLQPSQIAHYLRRVNFSTPVGDLIHFDMNGDPPASYDIINWHVSPEETAEFVQVGHFLSSVGVDDQFHINMEKVVWGGGSGDEVPVSICSAACPPGTRHAVQKGRPVCCFDCLSCAEGEISNTTGSVECIRCPERFWSNPDHTACVPQLVDFLSYSDTMGVILSVISVSGATLTAGAMTTFFYHRHTPLVKANNSELSFLLLLSLKLCFLCALVFIGWPKPWTCMLRHTLFGVSFVFCISCLLSRTVVVLVAFRATLPGENLMRYFSPVQQRMGISICTLIQVLICVLWLALAPPRPAERGDREGRGPRVVLECDVGSVVGFSLVLGYIGLLASLCLLLAFLARKLPDNFNEAKFITFSMLIFCAVWISFVPAYVSSPGKYTVAVEIFAILASSFGLLFCLFAPKCFIILLRPKRNTKKHMMSK
>LOCXPOlfC22.280.HIT1.OlfC.2R.830.ANF_receptor.exons6.CM007735.2.Oncorhynchus_kisutch
VVVVGLFGVFGAEGTEAVCRMLGSPEFPLLSKEGDVTIGGAFSIHSKTTQPPLSFTETPPPLTCSSVNLREFRFAQTMIFAIEEINNSDTLLPNVSIGYHIYDNCGSTLYSMRAAMALMNGQERTVGKACFGQTAVHAIIGESESSSTIVMSRTTGPFQIPVISHSATCECLSSRKEYPSFFRTIASDLYQSRALAQLVKYFGWSWVGAVNSDSDYGNNGMAIFLASAQEEGVCVEYSEKFSRTEPEKLLKVVNVIRGGTARVIVGFLAHVEMNNLLEELSLQNITGLQFIGVEAWITADSLVTPTSYSVLGGSLGFAVQKANISGFSDFVIKQFWDTAFQCTETSHQENVSSPCSENQDLIELREYNADVDELRYSSNIYKAIYAVAHSLHSLLKCQDGLGCDQNVRTEPWQVVESLKQVNFTIKTGDQVWFDSTGAAAARYEVVNWQRGPDGGVQFKPVGYYDASLPPGQQFVLRTEDIMWPGELQQMPVSVCSESCPPGTRKAVQKGKPVCCYDCVPCSEGEISNATDSNGCIDCPDEYWSNLGRDKCIFKAIEFLTFTEVMGIVLMLFSLFGVFLTVLVAILYLIKKDTPIVRANNSELSFLLLFSLTLCFLCSLTFIGRPSEWSCMLRHTAFGITFVLCISCVLGKTIVVLMAFRATLPASNAMKWFGPPQQRLSVLAFTLIQVLICALWLTVAPPFPYKNMKTYKEKIILECNVGSAIGFWVVLGYIGLLSLLCFVLAFLARQLPDNFNEAKFITFSMLIFCAVWITFIPAYVSSPGKFTVAVEIFAILASSYGMLFCIFAPKCYIILFKPELNTKKHMMGKMK
>LOCXPOlfC23.281.HIT1.OlfC.2R.857.ANF_receptor.exons6.CM007735.2.Oncorhynchus_kisutch
MLQLADLLVITLLTVTAKAGQPVCRSYGTKELSQFSKEGDINLGGIFSFHQNPVSVNPTLQVNPGSIQCEGLDPGELQYAQTMIFAIEEINNSSELLPGLSLGYRIFDSCPSIPLSVRASLALMNGYEEEPQSCTKPSTVHAVIGETTSTSTIAMARTMGPFHIPVLSHSATCACLSNRRQYPSFFRTIPSDHYQSRALAQLLKHFGWTWVGAIRTNSDYGNNGMATFLKAASSEGVCVDYSVAIYRTDPREWFLKVVDIIKQSTSKVIVAFADGTDLEILIKELHLQNVTGLQWVGSEGWITYRYIASHVNYAVVQGAVGFAVPNAVIPGLGEFLASRRPSTQLGDRGLVELWESVFSCSMTPGSPVRACTGRESLRDTGSRYTDVSDASLLNNIYKAVYAVAHALHLLTTCQSGKGPFQDNTCAARDKIEPWQVLHYLTQVNFTTKHGERVFFDDQGDPSARYALVNWQMDSTGYIVFETIGYYDASQPEGQRFEMKEGVSAVWADNQPEVPRSICSESCLPGTRRAFVKGKPVCCFDCIACADGEFSNTTNAVTCTTCPPEYKSNEERNNCHLKGIEYLTFKELMGILLVAFSVFGGCLTMTIALIFFNYRKTPIVRANNSELSFLLLFSLTLCFLCSLTFIGRPSEWSCMLRHTAFGITFVLCISCVLGKTIVVLMAFRATLPASNVMKWFGPPQQRLSVLAFTLIQVLICALWLTVSPPFPYNNMKTYKDKIILECDVGSAIGFWAVLGYIGLLSLLCFVLAFLARKLPDNFNEAKFITFSMLIFCAVWITFIPAYVSTPGKFTVAVEIFAILASSYGMLFCIFLPKCYIILCKPEKNTKKHLMGKTSSKTL
>LOCXPOlfC24.282.HIT1.OlfC.2R.865.ANF_receptor.exons6.CM007735.2.Oncorhynchus_kisutch
MLSTHRWPEQGWAMLQLVLVAALSKAEPEGLVMCRRRGGPEYPQLAKDGDIILGGIFSFHSSWQNRELNYTQSPPPLQCTSLNFRAFQFTQAMLFAIEEINNSTSLLPGVSLGYKIYDSCGSIARGVRVALALANGNQETATEGSGCSRPAQVQAIMGEDSSSPSMATATVLGPFHIPMISHFATCGCLSDKVKYPSFFRTIPSDRYQSRALAQLVKHFGWTWVGAIRTNDDYGNNGMATFIETAEQLGICLEYSVAFFRTDPDEKLQRVIESIKTSKSKVIVAFLSFLDLDLLVRQFALHNLTGYQWVGSEGWIIDSYIARVDAHHVLNGAIGLSIAKAHVTGLGEFILDVRPLNSAGIDSSMFTEFWEALFDCRFRQGESSESETGQSQRECTGRENLSGLQNIFTDLSLMAIFNNVYKGVLAVAHALHNVWGCGETCGNKTQPDPQTILEHIKNVRFKTKEGEEVYFNEKGDVTAKYDIINWQPKEDGSVEFVTVGLYDASLPADRQLTINNSSLVWTQNAKLVPVSVCSDSCPPGTRKAVQKGKPVCCYDCIQCAEGEISNNTDSVTCDQCHPEFWTNKKRDMCEKKEIEFLSYEEIMGVLLTAVSLLGTCLTSIVAFIFFRYKKTPIVRANNSELSFLLLFSLALCFLCSLTFIGRPSEWSCMLRHTAFGITFVLCISCVLGKTIVVLMAFRATLPASNVMKWFGPPQQRLTVVSFTFVQALICTLWLVLSPPFPIKNLTTYKEKIILECDVGSVIGFWAVLGYIGLLSLLCFVLAFLARKLPDNFNEAKFITFSMLIFCAVWITFIPAYVSSPGKFTVAVEIFAILASSFGLLFCIFAPKCYIILMKPEKNTKKMMMGK
>LOCXPOlfC25.287.HIT1.OlfC.2R.800.ANF_receptor.exons7.CM007735.2.Oncorhynchus_kisutch
MPQLELVLSVLLVVMGEGEPVCRLQSRAELPDMAKDGDLVIGGIFSFRTEQDGVIDTFQTIPKIRRCINYNFREFQFAQTMIFAIEEINRNYEILPGIKLGYKIYNHCGTMDILRAAMALVNGQKSIINDNNCTESDTVQAILGHSGSTPTIGMAQMVGRFQIPVISHFATCGCLSNRKEFPSFFRTIPSDFYQSRALAQLVKHFGWSWVGAISSDNDYGNRGLATFMLAAQEEGVCIEYSEAFEQTGPRHEILRIVEIIKQSSSKVIMAFMTHREIKVLVSELYRHNITGLQWIGSDAWITDPSLTAIEGHSALLGAIGFTVTRAHIPGLGEHLKDVHPSHFPDSMFLRDFWEIVFDCSLNMTTEPKRKPCNGSESLRDVQNTFTDVSEFTFTNNVYKSVYAVAHALHNLLTCEESRGPFSNGSCAQPTRIQPWQVLYYLQTVNFTTEEGERVFFNGNGDSPARYELVNLQTTNPGTMDGVTVGTYDAALPKGHQFMMNNVSVIWRGRSKMIPVSVCSERCPPGTRKAVQKGKPVCCFDCVPCSDGEISNATDSIECMRETPIVRANNSELSFLLLFSLALCFLCSLTFIGRPSEWSCMLRHTAFGITFVLCISCVLGKTIVVLMAFRATLPASNVMKWFGPPQQRLSVLAFTLIQVLICTLWLTVSPPFPYKNMKTYQEKIILECDVGSAIGFWAVLGYIGLLSLFCFVLAFLARKLPDNFNEAKFITFSMLIFCAVWITFIPAYVSSPGKFTVAVEIFAILASSFGLLFCIFAPKCFIILLRPEQNTKKHMMGKTSN
>LOCXPOlfC26.289.HIT1.OlfC.2R.849.ANF_receptor.exons6.CM007735.2.Oncorhynchus_kisutch
LERVILGSLPLLCIHTVFACELLGRFDMPSLFKAGDVMIGGIFPVFNKQEDSSASFVKEPDKVKCAGFDLRAFRWTQVMMFAIDEINKDSSLLPNVSLGYRILDSCASPTNTLRAALTLVSSPEEIEPTAPCLPTISALIAESGSSQSLAVAGTLGPFRVPMVSYFSTCACLSDKGKYPTFFRTIPSDYHQAKALAALVKHFGWTWIGAIQSDNDYGRNGVQAFTEEVQKLGVCIAFVGTVLRTYPSSKILDVVDMIKQSTVQVILSFVPEGDLYPLMREVVRQNITHIQWIASEAWITAARPSTPEIYSSFGGAIGFVVRKMAIPKLRHFLMGISPYTDRKAAFVRDFWEKMVGCRPLSTGEPSVSERSSKTCTGAETLVDSQDLFFNVTQLRVSYNVYKAVYAVAHALHHLIFCKKEREGTMTPCVNLSQIQPNEVSDQLKTVHFINQFGEAVFFDENGDPPTLYDVINWQLRAGQVQHVTVGQFGLAANQAYELSIQEDSIVWRTGKLIPVAVCSQICPVGTRKAQIKGKSVCCFDCIPCADGTIANATGAADCSPCPQEYWSTDGRDQCILKTVEFLSYHEPMGIALTMVSLLGACLSFATMLVFIHYKDTPVVKASNSELSSLLLFSLFLCFLCPLTFIGRPTAWTCMLRHTAFGVTFALCISCMLGKTIVVVTAFRATLPGNSMAGKFGPSQQRIIVCSCTVVQIFICVLWLNLNPPYRDFRYSHRKIVLECNTGSETAFYAVLGYIGILAGICLVLAFLARKLPDNFNEAKFITFSMLIFCAVWITFIPAYVSSPGKFTVAVEIFAILSSAFGLLICIFAPKCYILFIKPEKNTKKHVMGRN
>LOCXPOlfC27.291.HIT1.OlfC.2R.875.ANF_receptor.exons7.CM007735.2.Oncorhynchus_kisutch
MRLSPAPALDPSLAGSLVLLHLAVVAGGLALLSSASDSDSASGMESVRCRLQGTPRPPAFSQDGDFVIGGVFSIHYYMHTVDHSYTSLPEPLQCTGSLDSRELRFSRAMVFAVEEINNSSDLLPGVTLGYQVHDSCSSVPMAVKVAFQLANGLDPMFDTGEQCSGSATVTAIVGESGSTPTISMLRIIGPFGIPQVSHFSTCACLSDKKQYPTFFRTIPSDQFQAAALAHLIRHFGWTWIGAVRSDSDYGNNGMAAFLQAAQEEGICVEYSEAFYRTNPLSRVQRVADVIRSSTARVVVAFAATGDMRILLRELDRLPSPPRQWIGSETWVTDPDMLRFAMCAGAIGFGIQRSVIPGLRDFLLDLSPQKVSNSPLLTEFWEGAFGCVGVEEKVCDGSEDIQQLQTPYTDTSQLRVTNMVYKAVYAIAHAIHSIVCEERENSTVNCDNHLHVKPTQVLERLRRVNFSQNGYQVSFDANGDPVPTYELVNWQIGESGKMEFVTVGRYDASLPPDQMFDMEKEITWVKNSTEVPVSVCSESCPPGTRKAVQKGRPVCCYDCIQCAEGEISNNTDSSDCLICPEEYWPNAERDLCILKPVEFLSFHEVLGIILTACSVGGACLAIATATVFYRHRTSAIVRANNSELSFLLLFSLTLCFLCSLTFIGRPSEWSCMLRHTAFGITFVLCISCVLGKTIVVLMAFRATLPGSNVMKWFGPPQQRLTVVSFTFVQALICTLWLVLSPPFPIKNLTTYKEKVLLECDLGSVGAFWAVLGYIGLLSLLCFVLAFLARKLPDNFNEAKFITFSMLIFCAVWITFIPAYVSSPGKFTVAVEIFAIITSSFGLFFLLFVPKCFIILFRPEKNTKKHLMEKTSNDIRH
>LOCXPOlfC28.294.HIT1.OlfC.2R.873.ANF_receptor.exons7.CM007735.2.Oncorhynchus_kisutch
MRLSPAPALDPSLAGSLVLLHLAVVAGGLALLSSASVSASGLESIRCRLQGTPRPPAFSQDGDFVIGGVFSIHYYMHTVDHSYTSLPEPLQCTGSMDSRELRFSRAMIFAVEEINNSSYLLPGIMLGYQVHDSCASVPIAVKVAFQLANGLDPMFDTGEQCSGSATVTAIVGESASTPTISMLRVIGPFGIPQVSHSSTCACLSDKKQYPTFFRTIPSDQFQAAALANLIRHFGWTWIGAVRSDSDYGNNGMAAFLQAAQEEGICVEYSEAFSRTSPLSRVQRVADVIRSSTARVVVAFVSSGDMRILLREMERLPSPPRQWIGSETWVTDPDMLRFGLCAGAIGFGIQRSVIPGLRDFLLDLSPQKVSNSPTLTEFWEGAFGCVGVEEKVCDGSEDIQQLQAPYTDTSQLRVTNMVYKAVYAIAHAIHSIVCEERENSTVNCDKNLNVKPTQVLERLRRVNFSRNGYQVSFDANGDPVATYELVNWQRRESGKIEFVTVGRYDASLPPDQRLDMEKEITWVKNSTQVPVSVCSESCPPGTRKAIQKGKPVCCYDCIQCAEGEISNNTDSSDCLICPEEYWPNAERDLCILKPVEFLSFHEVLGIILTACSVGGACLAIATSTVFYHHRTSAIVRANNSELSFLLLFSLTLCFLCSLTFIGRPSEWSCMLRHTAFGITFVLCISCVLGKTIVVLMAFRATLPGSNVMKWFGPPQQRLTVVSFTFVQALICTLWLVLSPPFPIKNLTTYKEKIILECDVGSAIGFWAVLGYIGLLSLLCFVLAFLARKLPDNFNEAKFITFSMLIFCAVWITFIPAYVSSPGKLTVAVEIFAIITSSFGLFFLLFVPKCFIILFRPEKNTKKHLMEKTSNDIHY
>LOCXPOlfC28.297.HIT1.OlfC.2R.873.ANF_receptor.exons7.CM007735.2.Oncorhynchus_kisutch
MRLSPAPALDPSLAGSLVILHLAVVAGGLAWLSSASVSASGLESIRCRLQGTPRPPAFSQDGDFVIGGVFSMHYYMHTVDHSYTSLPEPLQCTGSMDSRELRFSRAMIFAVEEINNSSYLLPGIMLGYQVHDSCASVPIAVKVAFQLANGLDPMFDTGEQCSGSDTVKAIVGESGSTPTISMLRIIGPFGIPQVSHSSTCACLSDKKQYPTFFRTIPSDQFQAAALAHLIRHFGWTWIGAVRSDSDYGNNGMAAFLQAAQEEGICVEYSEAFSRTSPLSRVQRVADVIRSSTARVVVAFVSSGDMRILLMEMERLPSPPRQWIGSDPWVTDPDMLRFGLCAGAIGFGIQRSVIPGLRDFLLDLSPQKVSNSPLLTEFWEGAFGCVVVEEKVCDGSEDIQQLQTPYTDTSQLRVTNMVYKAVYAIAHAIHSIVCEERENSTVYCDKNLNMKPTQVLERLRRVNFSRNGYQVSFDANGDPVANYELVNWQTRESEKMELVTVGRYDASLPPDQRFDINREITWIKNSTQVPVSVCSESCPPGTRKAIQKGKPVCCYDCIQCAEGEISNNTDSSDCLICPEEYWPNAERDLCILKTVEFLSFHEVLGIILTACSVGGACLAIATSTVFYHHRTSAIVRANNSELSFLLLFSLTLCFLCSLTFIGRPSEWSCMLRHTAFGITFVLCISCVLGKTIVVLMAFRATLPGSNVMKWFGPPQQRLTVVSFTFVQALICTLWLVLSPPFPIKNLTTYKEKIILECDVGSAIGFWAVLGYIGLLSLLCFVLAFLARKLPDNFNEAKFITFSMLIFCAVWITFIPAYVSSPGKLTVAVEIFAIITSSFGLFFLLFVPKCFIILFRPEKNTKKHLMEKTSNDIHY
>LOCXPOlfC29.301.HIT1.OlfC.2R.873.ANF_receptor.exons7.CM007735.2.Oncorhynchus_kisutch
MRLSPAPALDPSLAGSLVLLHLAVVAGRLALLSSASVSASGLESVRCRLQGTPRPPAFSQDGDFVIGGVFSIHYYMHTVDHSYTSLPEPLQCTGSMDSRELRFSRAMIFAVEEINNSSYLLPGIMLGYQVHDSCNLVPMAVKVAFQLANGLDPMFDTGEQCSGSATVTAIVGESASTPTISMLRIIGPFGIPQVSHSSTCACLSDKKQYPTFFRTIPSDQFQAAALAHLIRHFGWTWIGAVRSDSDYGNYGMAAFLQAAQEEGICVEYSEAFSLTNPLSRVQRVADVIRSSTARVVVAFVSSWDMRILLREMERLPSPPLQWIGSESWVTEPEMLHFGLCAGTIGIGIQRSVIPGLRDFLLDLSPQKVSNSPLLTEFWEAAFGCVGVEEKVCDGSEDIQQLQAPYTDTSQLRVTNMVYKAVYAIAHAIHSIVCEERENSTVNCDKNLNVKPTQVLERLRRVNFSRNGYQVSFDANGDPVATYELVNWQIQESGKMEFVTVGRYDGSLPLDQRLDIEREIIWVKNSTQVPVSVCSESCPPGTRKAVQKGKPVCCYDCIQCAEGEISDNTDSSDCLICPEEYWPNAERDRCILKPVEFLSFHEVLGIILTVCSVGGALLAIATAAVFYRHRNSAIVRANNSELSFLLLFSLALCFLCSLTFIGRPSEWSCMLRHTAFGITFVLCISCVLGKTIVVLMAFRATLPASNVMKWFGPQQQRLTVVSFTFVQAMICTLWLVLSPPFPIKNLTTYKEKIILECDVGSAIGFWAVLGYIGLLSLLCFVLAFLARKLPDNFNEAKFITFSMLIFCAVWITFIPAYVSSPGKLTVAVEIFAIITSSFGLFFLLFVPKCFIILFRPEKNTKKHLMEKTSNDIRY
>LOCXPOlfC30.305.HIT1.OlfC.2R.873.ANF_receptor.exons7.CM007735.2.Oncorhynchus_kisutch
MRLSPAPALDPGLAGSLVLLHLAVVAGGLALLSSASVSASGLESVRCRLQGTPRPPAFSQDGDFVIGGVFSIHNYMHTVEHSYTSLPEPLQCTGSLDSRELRFSRAMVFAVDEINNSSDLLPGVTLGYQVHDSCTTVPMAVKVAFQLANGLDPMFDTGEQCSGSPTVTAIVGESGSTPTISMLRIIGPFGIPQVSHFSTCACLSDKKQYPTFFRTIPSDQFQAAALAHLIRHFGWTWIGAVRSDSDYGNYGMAAFLQAAQEEGICVEYSEAFSRTSPLSRVQRVADVIRSSTARVVVAFVSSWDMKILLREMERLPSPPRQWIGSESWVTDPDMLHFGLCAGAIGIGIQRSVIPGLRDFLLDLSPQKVSKSPTLTEFWEGAFGCVGVEEKVCDGSEDIQQLQAPYTDTSQLRVTNMVYKAVYAIAHAIHSIVCEERENSTVNCDKNLNVKPTQVLERLRRVNFSRNGYQVSFDANGDPVATYELVNWQRQESGKMELVTVGLYDGSLPPDQRLDIEREITWVKNSTQVPVSVCSESCPPGTRKAVQKGKPVCCYDCIQCAEGEISNNTDSSDCLICPEEYWPNAESDRCVLKPVEFLSFHEVLGIILTACSVGGACLAIATATVFYRHRTSAIVRANNSELSFLLLFSLALCFLCSLTFIGQPSEWSCMLRHTAFGITFVLCISCVLGKTIVVLMAFRATLPASNVMKWFGPPQQRLTVVSFTFVQALICTLWLVLSPPFPIKNLTTYKEKIILECDVGSAIGFWAVLGYIGLLALLCFVLAFLARKLPDNFNEAKFITFSMLIFCAVWITFIPAYVSSPGKLTVAVEIFAIITSSFGLFFLLFVPKCFIILFRPEKNTKKHLMEKTSNDIRY
>LOCXPOlfC30.127.HIT1.OlfC.2R.873.ANF_receptor.exons7.CM007735.2.Oncorhynchus_kisutch
MRLSPAPALDPSLAGSLGLLHLAVVAGGLALLSSASASASGLESVRCKLQGTPRPPAFSQDGDFVIGGVFSIHSYMHTVDHSYTSLPEPLQCTGSLNSRELRFSRAMVFAVDEINNSSDLLPGVTLGYQVHDSCNTVPMAMNVAFHLANGLDPMFDTGEQCSGSPTVTAIVGESASSPTISMLRIIGPFGIPQVSHFSTCACLSDKKQYPTFFRTIPSDQFQAAALAHLIRHFGWTWIGAVRSDSDYGNYGMAAFLQAAQEEGICVEYSEAFSRTNPLSRVQRVADVIRSSTASVVVAFVSYRDMKILLREIDSLPSPPRQWIGTESWVTDPDMLRFGLCAGAIGFGIQRSVIPGLRNFLLDLSPQKVSNSPLLTEFWEGAFGYIGVEEKVCDGSEDIQQLQTPYTDTSQLRVTNMVYKAVYAIAHAIHSIVCEERENSTVNCDKNLNVKPTQVLERLRRVNFSRNGYQVSFDANGDPVATYELVNWQIQESGKMEFVTVGLYDGSLPPDQRLDIEREITWLKNSTQVPVSVCSESCPPGTRKAVQTGKPVCCYDCIQCAEGQISNKSDSSDCLICPEEYWPNAERDLCILKPVEFLSFHEVLGIILTACSVGGALLAIATAAVFYRHRHSAIVRANNSELSFLLLFSLALCFLCSLTFIGRPSEWSCMLRHTAFGITFVLCISCVLGKTIVVLMAFRATLPASNVMKWFGPPQQRLTVVSFTFVQAMICTLWLVLSPPFPVKNITTYKEKIILECDVGSAIGFWAVLGYIGLLSLLCFVLAFLARKLPDNFNEAKFITFSMLIFCAVWITFIPAYVSSPGKFTVAVEIFAIITSSFGLFFLLFVPKCFIILFRPEKNTKKHLMEKTSNDIRY
>LOCXPOlfC31.132.HIT1.OlfC.2R.873.ANF_receptor.exons7.CM007735.2.Oncorhynchus_kisutch
MRLSPAPALDPSLADSLVILHLAVVAGGLAWLSSASVSASGLESVRCRLQGTPRPPAFSQDGDFVIGGVFSIHYYMHTVDHSYTSLPEPLQCTGSMDSRELRFSRTMVFAVEEINNSSHLLPGVTLGYQVHDSCASVPMAVKVAFQLANGLDPMFDTGEQCSGSGTVTAIVGESGSTPTISMLRITGPFGIPQVSHSSTCACLSDKKQYPTFFRTIPSDQFQAAALAHLIRHFGWTWIGAVRSDSDYGNNGMAAFLQAAQEEGICVEYSEAFYRTNPLSRVQRVAEVIRSSTARVVVAFVASGDMRILLREMERLPSPPRQWIGSESWVTDPDMLRFGLCAGAIGFGIQRSVIPGLRDFLLDLSPQKVSNSHLLTEFWEGAFGCVGVEEKVCDGSEDIQQLQAPYTDTSQLRVTNMVYKAVYAIAHAIHSIVCEERENSTVNCDKNLNVKPTQVLERLRRVNFSRNGYQVSFDANGDPVATYELVNWQIRESGKMEFVTVGRYDASLPPDQRLDMEREITWVKNSTQVPVSVCSERCPPGTRKAVQKGKPVCCYDCIQCAEGEISNNTDSSDCLICPEEYWPNAERDHCILKPVEFLSFHEVLGIILTACSMGGVCLAIATATVFYRHRTSAIVRANNSELSFLLLFSLALCFLCSLTFIGRPSEWSCMLRHTAFGITFVLCISCVLGKTIVVLMAFRATLPASNVMKWFGPPQQRLTVVSFTFVQAMICTLWLVLSPPFPIKNLTTYKEKIILECDVGSAIGFWAVLGYIGLLSLLCFVLAFLARKLPDNFNEAKFITFSMLIFCAVWITFIPAYVSSPGKFTVAVEIFAIITSSFGLFFLLFVPKCFIILFRPEKNTKKHLMEKTSNDKRY
>LOCXPOlfC32.134.HIT1.OlfC.2R.873.ANF_receptor.exons7.CM007735.2.Oncorhynchus_kisutch
MRLSPAPALDPSLAGSLILLHLAVVAGGFALLASASSSASGLESVRCRLQGTPRPPAFSQDGDFVIGGVFSIHYYLNTLDHSYTSLPEPLQCKGRMDSRELRFSRAMVFAVEEINNSSDLLPGVTLGYQVYDSCSSVPMAVKVAVQLANGLDPIFDTGKQCSGSATVTAIVGESASTPTISMLRIIGPFGIPQVSHFSTCACLSDKKQYPTFFRTIPSDQFQAAALAHLIRHFGWTWIGAVRSDSDYGNNGMAAFLQAAQEEGICVEYSEAFSRTNPLSRVQRVADVIRSSTARVVVAFVSSGDMRNLLEEMERLPSPPRQWIGSETWVTDPDMLRFRLFAGAIGFGIQRSVIPGLRDFLLDLSPQKVSNSPLLTEFWEGAFGCVGVEEKVCDGSEDIQQLQAPYTDTSQLRVTNMVYKAVYAIAHAIHSIVCEERENSTMNCDKNLNVKPTQVLERLRRVNFSRNGYQVSFDSNGDPVATYELVNWQIRESGKMEFVTVGRYDASLPPDQRFDMEREITWVKNSTQVPVSVCSESCPPGTRKAVQKGKPLCCYDCIQCAEGEISNNTDSSDCLICPEEYWPNAERDRCILKPVEFLSFHEVLGIILTACSVGGALLAIATATVFYRHRTSAIVRANNSELSYLLLFSLTLCFLCSLTFIGQPSEWSCMLRHTAFGITFVLCISCVLGKTIVVLMAFRATLPASNVMKWFGPPQQRLTVVSFTFVQALICTLWLVLSPPFPIKNLTTYKEKIILECDVGSAIGFWAVLGYIGLLSLLCFVLAFLARKLPDNFNEAKFITFSMLIFCAVWITFIPAYVSSPGKLTVAVEIFAIITSSFGLFFLLFVPKCFIILFRPEKNTKKHIMEKTSNDKRY
>LOCXPOlfC33.137.HIT1.OlfC.2R.873.ANF_receptor.exons7.CM007735.2.Oncorhynchus_kisutch
MRLSSAPALDPSLAGSLVLLHLAVVTGGLALLSSASSSASGLESVRCRLQGTPRPPAFSQDGDFVIGGVFSMHYYMHTVEHSYTSLPEPLQCTGSMDSRELRFSRAMIFAVEEINNSSYLLPGVTLGYQVHDSCNSVPMAVKVAFQLANGLDPMFDTGEQCSGSATVTAIVGESASSPTISMLRIISPFGIPQVSHYSTCACLSDKKQYPTFFRTIPSDQFQAAALAHLIRHFGWTWIGAVRSDSDYGNNGMAAFLQAAQKEGICVEYSEAFSLTNPLSRVQRVADVIRSSTARVVVAFVSAWDMRILLREMERLPSPPRQWIGSESWVTDPDLLRFGLCAGAIGFGIQRSVIPGLRDFLLDLSQQKVSNSPLLTEFWEGAFGCVGVEEKVCDGSEDIQQLQAPYTDTSQLRVTNMVYKAVYAIAHAIHSIVCEERENSTVNCDKNLNVKPTQVLERLRRVNFSRNGYQVSFDANGDPVATYELVNWQRRKSGKMEFVTVGRYDASLPPDQRLDIDREITWVKNSTQVPVSVCSESCPPGTRKAIQKGKPVCCYDCIQCAEGEISNNTDSSDCLICPEEYWPNAERDRCILKSVEFLSFHEVLGIILTACSVGGACLAIATATVFYRHRTSAIVRANNSELSFLLLFSLALCFLCSLTFIGRPSEWSCMLRHTAFGITFVLCISCVLGKTIVVLMAFRATLPASNVMKWFGPPQQRLTVVSFTFVQALICTLWLVLSPPFPIKNLTTYKEKIILECDVGSAIGFWAVLGYIGLLSLLCFVLAFLARKLPDNFNEAKFITFSMLIFCAVWITFIPAYVSSPGKLTVAVEIFAIITSSFGLFFLLFVPKCFTILFRPEKNTKKHLRDKTSNDKRY
>LOCXPOlfC34.140.HIT1.OlfC.2R.873.ANF_receptor.exons7.CM007735.2.Oncorhynchus_kisutch
MRLSPAPALDPSLAGSLVLLHLAVVAGGLALLPSASVSSSGLESVRCRLQGTPRPPAFSQDGDFVIGGVFSIHYYMHTVDHSYTSLPEPLQCTGSMDSRELRFSRAMIFAVEEINNSSDLLPGVTLGYQVHDSCASVPMAVKVAFQLANGLDPMFDTGEQCSGSATVTAIVGESGSTPTISMLRITGPFGIPQVSHSSTCACLSDKKQYPTFFRTIPSDQFQAAALAHLIRHFGWTWIGAVRSDSDYGNNGMAAFLQAAQKEGICVEYSEAVSLTNPLSRVQRVADVIRSSTARVVVAFVSAWDMRILMREMERLPSLPRQWIGSESWVTDPNLLSFGLCAGAIGFGIQRSVIPGLRDFLLDLSPQNVSNSPLLTEFWEGAFGCVGVEEKVCDGSEDIQQLQTPYTDTSQLRVTNMVYKAVYAIAHAIHSIVCEERENSTVNCDKNLNVKPTQVLERLRRVNFSRNGYQVSFDANGDPVATYELVNWQRRKSGKMEFVTVGRYDASLPPDQRLDINREITWVKDSTQVPVSVCSESCPPGTRKAVQKGKPVCCYDCIQCAEGEISNNTDSSDCLICPEEYWPNAERDHCILKPVEFLSFHEVLGIILAACSVCGACLAIATATVFYHHRTSAIVRANNSELSFLLLFSLTLCFLCSLTFIGRPSEWSCMLRHTAFGITFVLCISCVLGKTIVVLMAFRATLPGSNVMKWFGPPQQRLTVVSFTFVQAMICTLWLVLSPPFPIKNLTTYKEKIILECDVGSAIGFWAVLGYIGLLSLLCFVLAFLARKLPDNFNEAKFITFSMLIFCAVWITFIPAYVSSPGKLTVAVEIFAIITSSFGLFFLLFVPKCFTILFRPEKNTKKHLRDKTSNDIRY
>LOCXPOlfC35.146.HIT1.OlfC.2R.858.ANF_receptor.exons7.CM007735.2.Oncorhynchus_kisutch
VAGGFALLSSTSVSASGLESVRCRLQGTPRPPAFSQDGDFVIGGVFSIHNYMHTVDHSYTRLPEPLQCTGSLDTRELRFSRAMVFAVEEINNSSDLLPGVTLGYQVHDSCTSVPMAMNVAFQLANGLDPMFDTGEQCSGSATVTAIVGESGSTPTISMLRIIGPFGIPQVSHFSTCACLSDKKQYPTFFRTIPSDQFQAAALAHLIRHFGWTWIGAVRSDSDYGNNGMAAFLQAAQEEGICVEYSEAFSRTNPLSRVQRVADVIRSSTARVVVAFTAIGEMRILLEEMERLPSPPRQWIGTESWVTDPDMLRFGLCAGAIGFGIQRSVIPGLRDFLLDLSPQKVSNSPLLTEFWEGAFDCRLGTGTSTGVGVEEKVCDGSEDIQQLQAPYTDTSQLRVTNMVYKAVYAIAHAIHSIVCEERENSTVNCDKNLNVKPTRVLERLRRVNFSRNGYQVSFDANGDPVATYELVNWQIRESGKMEFVTVGLYDASLSPDQRFDINREITWVKNSTEVPVSVCSESCPPGTRKAVQKGKPVCCYDCIQCAEGEISNNTDSSDCLICPEEYWPNAERDLCILKPVEFLSFHEVLGIILTACSVGGACLAIATATVFYHHRTSAIVRANNSELSFLLLFSLTLCFLCSLTFIGRPSDWSCMLRHTAFGITFVLCISCVLGKTIVVLMAFRATLPGSSVMKWFGPPQQRLTVVSFTFVQALICTLWLVLSPPFPIKNLTTYKEKIILECDVGSAIGFWAVLGYIGLLSLLCFVLAFLARKLPDNFNEAKFITFSMLIFCAVWITFIPAYVSSPGKFTVAVEIFAIITSSFGLFFLLFVPKCFIILFRPEKNTKKHLMEKTSNDIHY
>LOCXPOlfC36.152.HIT1.OlfC.2R.873.ANF_receptor.exons7.CM007735.2.Oncorhynchus_kisutch
MRLSPAPALDPSLAGSLVLLHLAVVAGGLALLSSASVSASGLESVRCRLQGTPRPPAFSQDGDFVIGGVFSIHNYMHTVDHSYTSLPEHLQCTGSLDSRELRFSRAMVFAVEEINNSSYLLPGVKLGYQVHDSCSSVPMAVKVAFQLANGLDPMFDTGEQCSGSATVTAIVGESGSTPTISMLRVIGPFGIPQVSHFSTCACLSDKKQYPTFFRTIPSDQFQAAALAHLIRHFGWTWIGAVRSDSDYGNNGMAAFLKAAQEEGICVEYSEAFYRTNPLSRVQRVADVIRSSTARVVVAFAAIGDMRILLRELDRLPSPPRQWIGSETWVTDPDMLRFGLCAGAIGFGIQRSVIPGLRDFLLDLSQQKVSNSPLLTEFWEGAFGCVGVEEKVCDGSEDIQQLQAPYTDTSQLRVTNMVYKAVYAIAHAIHSIVCEERENSTVNCDKNLNVKPTQVLERLRRVNFSRNGYQVSFDANGDPVATYELVNWQIRKSGKMEFVTVGRYDASLPPDQRFDMEKEITWVKNSTEVPVSVCSESCPPGTRKAVQKGKPVCCYDCIQCAEGEISNNTDSSDCLICPEEYWPNAERDLCILKPVEFLSFHEVLGIILTTCSVGGACLAIATATVFYRHRTSAIVRANNSELSFLLLFSLTLCFLCSLTFIGRPSEWSCMLRHTAFGITFVLCISCVLGKTIVVLMAFRATLPGSNVMKWFGPPQQRLTVVSFTFVQALICTLWLVLSPPFPIKNLTTYKEKIILECDVGSAIGFWAVLGYIGLLSLLCFVLAFLARKLPDNFNEAKFITFSMLIFCAVWITFIPAYVSSPGKFTVAVEIFAIITSSFGLFFLLFVPKCFIILFRPEKNTKKHLMEKTSNDIRY
>LOCXPOlfC7.154.HIT1.OlfC.2R.789.ANF_receptor.exons10.CM007735.2.Oncorhynchus_kisutch
MMTMVFTVDEINRNSTLLPGVRLGYRILDSCDHVHTSLRGALSVVTGKRTEEHIEKGVEERMPGCLAGAPVPAVVGLASSTPTGAVAHTLGPFNIPLVSYFATCTCLTDKLSYPSFLRTVPSDLFQVRGLVQLVSHFGWRWVGILGTSDDYSRYGIQAFTQQLKDQGGCLAFHLTIPNSPSPAGLRAMADTLQSSRARVVVAFATEGQLLEFLSELAARNITGFQWVASEAWVTASLLTSPQFHPLLQGTLGFSFPGVSIPGLGDFLLKVRPSPTPGSEFINMFWEELFGCKLDFGAGSSSKSSGLTAMCTGTEDLRDTESSYSDVSRVRISYNVYKAVYAIAHALHQLLQCDPTGHGQAQEKCNTSTYFTPRQLLHHLKRVNFTNQFGEKVHFDAYGEPVPLYDIINWQKVSSGDIKFQKVGSYDGSAPLSQQLQIEESAIVWIGGQSQVPVSLCSAPCPPGSRQARRPGEPPCCFDCLPCAAGAISNQTGSVDCTRCPEFYWSDRDRVKCVAGIEDFLSFYDTMGIILVSLSLLGVVSTTTVTAIFHLFRATPVVKANNSELSFLLLLSLKLCFLCSLLFIGRPSAWSCGLRQAAFGVSFVLCLSCLLVKTIVVLLAFRATVPGSSALMKLFGPSQQRTLILCSTAPQVCLCAGWLSMAPSIPFKNSSYQGLTGMVVLECKEPWPPGFYLVLGYIGLLASLCLLLAFLGRKLPDTFNEAKLITFSMLIFCAVWISFVPAYVSSPGKYTVAVEIFAILASSFGLLLCIFAPKCYIILLRPERNTKKTL
>LOCXPOlfC37.164.HIT1.OlfC.2R.825.7tm_3.exons11.CM007735.2.Oncorhynchus_kisutch
MSPWFTWLTQAIPLLLPWLVRVGVAMAQATVCSRWDHSVGLDDLGLSQEGDVVIGAVFPIHNLPPAPDLSFSQHPNLQSCVNFQEEPLRWVHALVFAVDEINRNPFLLPGVRLGYRVLDSCAWPSSDSHVPLLIGDASSTQAIVLARTLGPLSVPVISYQASCGCLSDRQEFPNFFRTIPSDVYQALTMARLTWLLGWTWVGAIAADNDYGRQAIQVFEAAVRGTGVCLAFFETLNRANLVRDVERAADTVQASTARVILVFLWYTDIGALLLELGRRNVTDRQFLASEAWSTSGQLLRNPALFNVARGVVGVAIRSAPMPGFEAHLRSLHPSRRPGDVLLKELWETEFGGAETLEVVQSPFTDTSQLRVTYNVYLAVYAAAHALHSLLSCPQRDSPSWGNSFTCSPPHKISPAELLQHLNQVNFTTPLGEPFYFQGADVPAVYDLVNWQATPQGLLKLVTIGRVEGSNILIDQSAIQWNAGSNMVPVSVCSDSCSPGTRVARKKGEPVCCFDCISCAEGEVSNTTGSLQCDRCPLEFWSNGNRTACIPRQLEFLSFNDTMGVTLTTVAVCGAVATAAVFMLFVYHRHTPLVRANNSELSFLLLLSLKLCFLCSLVFIGRPSVWACQIRQAAFGVIFVLCLSCLLVKTIVVLAAFRSARPGAGQLMRWFGPVQQRGSVFLFTSVQVIICAVWLSISPPLPYRDLGLKGSKVILECEMGSVAGFSLVLGYIGLLASLCLLLAFLARKLPDNFNEAKFITFSMLIFCAVWISFVPAYVSSPGKYADAVEIFAILASSFGLLFCLFAPKCFIILLRPERNTKKHMMSK
