# Supplementary material for: Expanded olfactory system in ray-finned fishes capable of terrestrial exploration
Source: BMC Biol. 2023 Jul 31;21:163. doi: 10.1186/s12915-023-01661-8 (PMC10392011; doi:10.1186/s12915-023-01661-8)
Supplement: Supplementary file 3 — Additional file 3: Data S1. Protein sequences and genomic coordinates of OLF genes. FASTA and General Feature Format (GFF) files containing the protein sequences and genomic coordinates for all identified OLF genes in this study. [file 12915_2023_1661_MOESM3_ESM.zip › PROTEINS/Oncorhynchus_mykiss.OLF_genes.fa]

>LOCXPSichOR6.1-kappa.319.225.HIT1.OR.1R.284.7tm_1.exons1.CM023227.1.Oncorhynchus_mykiss
DYTYVRVCASTIAFITLAFFNIVINWTILREDRLRGHARFVLVFHLLVSALVYFGMCSVFYLQIYFDAKPVASICVAMITVLITSASNILLTLTAMSLDRYFAVCHPLWYSSVWQWPWLVGLLTWGLALVIPLTLLSKTEMLGSDTNVECGREQLKKGGLEKIVLISVCTALILYSYVRILFEGRRLGVMNRRNMVGCKTLALHGTQLAVYILPNFMNFVLTVLQKQGHIQPGTKELSAVVSFAFFSLAQCVAPIVYGLRKEELLEQVHRRFPCCSRHLKTVLG
>XPLOC_30.1.OR.1R.277.7tm_4.exons1.CM023230.1.Oncorhynchus_mykiss
MDNISSIIMFTFSGLDESWTNRLIIFVFTLLGFILTIVLNLTLIVIIILHRTLHEPMYIFLCNLCINGLCGSTGFYPAFLYTLTGSNMISLSNCVLQIFVIMTYSLCEFTNLTVMALDRYMAICRPLHYQTVMTRVTICKLLIWLFPCGTTGVSISIMLRYPLCGSHIDRLFCQNWALIERLACQEDIVKHIVNGSFFVWFNLLVAFLILCMSTCLPHLIALVNFIILTIFDALFGSRDGPKVLGKLMSVASIVIPPFINPIIYGVKLTPIRTQIKK
>LOCXPSichOR6.1-kappa.319.211.HIT1.OR.1R.284.7tm_1.exons1.CM023239.1.Oncorhynchus_mykiss
DYTYVRVCASTVSFIILAFFNIVINWTIVREERLRSHARFVLVFHLLMSALVYFGMCSVFYLQIYLGARLVASICVAMVTVLITSASNILLTLTAMALDRYFAVCHPMKYSSVWHWPWLVGLLTWGLALVIPLTLLPKTELDATGPNGECGREQLKKGELKKILLISVCTILILYSYVRILFEGRRLGVINRRNSVGCKTIALHFTQLAVYILPNFVLIVIQKQEHLQSGTKELSAVVSFAFFSLAQCIAPIVYGLRKEELLEQVHRRFPCCSRHLKSVLEWTV
>LOCXPOR1.134.HIT1.OR.2R.321.7tm_1.exons1.CM023219.1.Oncorhynchus_mykiss
FHLLTPPLNSPQSMSLKRRNRQIIQNETSLVLLVLLFMTLFLFSVMVNSYLLIALKSSDSFSWRRRYTLLKNLIVSDLLLSLALSPTVLRCLLTRHTLVFGGWYLLQVTVCSTGILCSLLTLTLMAVERFIFICLGLHYMVILTSRRLRLAIVLTWVLSVTVAVVQVGLLLSGQTSFGRAIPGLLCNPIIMDKLPGLHWAMKMFHAVTINVVLLVCILTFSICYRRMYQAARRAVEPFHSDNNLARHTITFYFFMFFLQLLPIMGNIARLVLRKAMSMTPPDNLSLAERSMFLTALVAFMVPPCINPLAYGIRNMEVRHTL
>LOCXPOR2.195.HIT1.OR.2R.323.7tm_1.exons1.CM023225.1.Oncorhynchus_mykiss
MNSSAGLLGNMSYALQIFERDTFTTAFIKNLIMVLVWFSLSYINSIVVATFFMNRVFYGNPRYILFIHMVINDAIQLTVTITLFVLSYIFYTINVSFCCFFILVAVFTTRTSPVNLAGMAIERYIAICNPLRHAQICTAHRTYTLIGFIWFICVVPDITDLFVTLATESLSFFHTRVFCLRQNVFKDPILTYKRQAFDIIYFSCVFFTLVYTYLRILFVARVLSSEKQSAQRARNTILLHGGQLLMCMMSYTSPTVETVLRFILPGHVLEIRFANYLIVYILPRFLSPIIYGVRDKEFWKYLKRYFVSDRCKGMLHRVNHSEE
>LOCXPOR3.204.HIT1.OR.2R.316.7tm_1.exons1.CM023225.1.Oncorhynchus_mykiss
FSIKKMNSTASLLDMNFTSQMSVGGGGYPKDSFSTALTKNIVAMLVWLALSFINGSMVYTFLKHNFFYEDPRYIMFIYMVINDALQLTLVTALYVVSYIFFKIHASVCCLLVMTAVLTTRSTPLILAGMAVERYLSICFPLHYGHTCTVSRTIALIVVILFLTVAVPLTDLLVTLIKEPLGFFRTSIFCDHSFIFRDRSIYYKNAVFDSIYFSFVTLTLLYTYCKIMLTAHAASTDLVSIKRARNTVLLHGVQLLLCMLAFVVPSLQAALIALFPQFVLEIRYIFFLLVYIIPRFLSPMIYGFRDEKFRKYWARYL
>LOCXPOR4.215.HIT1.OR.2R.302.7tm_1.exons1.CM023225.1.Oncorhynchus_mykiss
MDNFNDAFIKNFTTIALGVIINYINGTFVYIFFKSHVFYSDPRYILYIHLVINDMIMLSFAVMLQVITYVLPYGLNMFVCCMMLVITSTTNRNSPLNLAGMAIERYIAVCKPLHHIQICTVRRTYILICLIWSVAVIPALSDIIIVLATKPFTIFSTGVLCYNNAVYGSPYHEATSTAVHIVNLSFVFLTLFVTYFKVLFAAKAAITDPASARNARNTILLHGVQLLFCMLGYITPLTNMILLSLFPNKRTTILFSNFLFTNVLPRLLSPVIYGLRDQKFAKYMRVYYSCKQYDIQIKPTEV
>LOCXPOR4.226.HIT1.OR.2R.297.7tm_1.exons1.CM023227.1.Oncorhynchus_mykiss
DFFEEALFKNLAVVLFGLVINYINGTLLYTFFTNESFHSDSRYILYMQLIINDSIKMSFIVLLLVMSYVCPFLNVSVCIILILIGSNTHKNAPLNLAIMSIERFVAICHPLQHPLICTVSRTYALIACIWVVGAIPGFIDVIIAFVLKPLSFFSTGRMCYHQNVFDSVHNYNNNYATNILYMCFVWITLIYTYFRVMLSAKAATSDPVSARKAQITILLHGVQLLLCMLSYITPVMDTTLIILFPNFRSIILFCNNILTNMLPQLLSPLIYGLRDQKFKKHMKGSLLCMKTNPVVKP
>LOCXPOR5.236.HIT1.OR.2R.327.7tm_1.exons1.CM023227.1.Oncorhynchus_mykiss
ENRTDGNHIFDLGGCLFLSMMPFDTEVNVLICVFLMLTILSLALNGFTLLGLGRSEDLSWEPRYALLKNLILSDIVQTINLGPFVTHCLWQRRTMNFDTWCLIQYFTGSTCIFCTLITITCMAIERYLYVCHAIHYLSILTPLRLRLTISLTWVLSISVGCINITLLHLGEGGYGTATSGLICEPDTVERHMGFPRAAAITRKLVGFIITLLCLLSYFFAYVRMYQDARNAVVPFNTVNTRARNTVLFYCGMLFLQLLPMFLKITSDALWELEGTGAMMAPLTTLSGAGTSLSAGTLHISLLALILVPPCINPLIYGLRNWEVRQAL
>LOCXPOR6.248.HIT1.OR.2R.303.7tm_4.exons6.CM023228.1.Oncorhynchus_mykiss
DENYTRVSEFVIVGFPGLHPSFFQLVAWFFFCVYVTTVVGNFLLVVLFALEHSLQKPMYIIMLSLALSDIGFATVALPNLIARWWWNDGRISFHTCMFQEQMIHYFGTLNSLIMLTMAMDRYLAICHPLRYPMLMTNRTMSGLTVFSWISAQVAPGIVTIDFSRKVSFCGPNHILHAYCDAIALTRLSCSNMVAINNSSYGLAMFVLLVPLSLIIFSYISIIVTVMRMANAQGRRKTFSTCGTQGCLILIYYIPRFIVYSTPYMPNLTITPDLRVGLSLICSLFPPVANPFIYCFRTKEIKTI
>LOCXPOR7.270.HIT1.OR.2R.329.7tm_4.exons6.CM023228.1.Oncorhynchus_mykiss
MSSLTSDPNQTDVNTIIRPPYFFISGFIAIPDMNYYYIFLCLVYIISLVGNTFVMTGIYVDRSLHSPKYIAVFNLAFTDVCESTALVPKLLDMFLFSRQLISYDQCLTSLFFVFLFITMQSFNLTILSYDRLVAICYPLRYHMMITHRSMLQLTGAAWAFAVLMVLISVCLITRLSFCRSLVINSYFCDHGPLFRLAAPCSNVVPNIAMSEINPCIVLYLPMIFIISSYICITHALFTITLPQDRLRAIKTCTSHLILVAIFYLPIIFTYSLYTIIPTNVRIINLSLTSILPPMLNPIIYVLKTEEFKVSVKKMLRRGAQRAVTQVKPT
>LOCXPOR8.135.HIT1.OR.2R.329.7tm_4.exons6.CM023228.1.Oncorhynchus_mykiss
MSSLTSDPNQTDVNTIIRPPYFFISGFIAIPDMNYYYIFLCFVYIISLVGNTFVMTGIYVDRSLHSPKYIAVFNLAFTDVCESTALVPKLLDMFLFSRQLISYDQCLTSLFFVFLFITMQSFNLTILSYDRLVAICCPLRYHMMITHRSMLQLTGAAWTFAVLMVLISVCLITRLSFCRSLVIDSYHCDHGPLFRLAAPCSNVFPNQMMAFLNPCIVLYLPMVFIISSYICITHALFTITLPQDRLRAIKTCTSHLILVAIFYLPVILTYLLQSLIPTNARIINLSLTSILPPMLNPIVYVLKTEEFKVSVKKMLRRGSQRAVTQVKPT
>LOCXPOR9.145.HIT1.OR.2R.329.7tm_4.exons6.CM023228.1.Oncorhynchus_mykiss
MSSLTSDPNQTDVNTIIRPPYFFISGFIAIPDMNYYYIFLCFVYIISLVGNTFVMTGIYVDRSLHSPKYIAVFNLAFTDVCESTALVPKLLDMFLFSRQLISYDQCLTSLFFVFLFITMQSFNLTILSYDRLVAICYPLRYHMMITHRSMLQLTGAAWTFAVLMVLISVCLITRLSFCRSLVIDSYLCDHGPLFRLAAPCSNVFPNQMMAFLNPCIVLYLPMVFIISSYICITHALFTITLPQDRLRAIKTCTSHLILVAIFYLPVILTYLLHSLIPTNARIINLSLTSILPPMLNPIIYVLKTEEFKVSVKKMLRRGSQRAVTQVKPT
>LOCXPOR10.163.HIT1.OR.2R.328.7tm_4.exons4.CM023228.1.Oncorhynchus_mykiss
GQRVVYSRRQRMAHEQSVLVSSNATFVRPSYFYINGFENIPHIKYYYVFLGLVYAVTVLANSFIMTVIYLARNLHTAKYVVVFNLAVTDLCGSTALIPKLIETFLFEKQYISYEACLSSMFFVYVFMTMQSLSLLTLAYDRFVAIVFPLRYHVIVTRTAMVMILVVLWLFTLALISFTVSLITRLSFCGSLVIKSFFCDHGPTYALSCNNNSLNNIMAWVCFLVVMCIPIVLIVLTYFCIAIALIRIATGEERGKAMRTCTSHLILVAIFYLPMVGNNIAAVVSYIHPNARIINNSLTQTLPSMLNPIIYSLRTEEVMDAIRKLYKRS
>LOCXPOR11.183.HIT1.OR.2R.292.7tm_4.exons2.CM023228.1.Oncorhynchus_mykiss
LRSYQAHWPRGMNSTQSSPVAFFIIQGLASLGEKKMVLFIIFLLAYTVILGGNIMIIYLVRTDPKLGSPMYFFLHNLSIVDMIYTTVTIPNMLSGFLTEVKTVSVPGCFLQMYCFIHMSVTGRALLTAMAYDRYVAICNPLRYAAVMTRPVCLLLIIGAWTFGAICTFPNTSMAVQRSYCGPNVVRHCWCDPSSVRLLVCGDTQVDSIVSLSFALIALLTTGVLILTSYILIGVKIAKMGAAERLKAFSTCAAHLTVVSISYSSASFVYISYRVGNFSPEVTLLFLPLLLSL
>LOCXPOR11.189.HIT1.OR.2R.284.7tm_4.exons2.CM023228.1.Oncorhynchus_mykiss
LRSYQAHWPRGMNSTQSSPVTFFIIQGLASLGEKKMVLFIIFLLAYTVILGGNIMIIYLVRTDPKLGSPMYFFLHNLSIVDMIYTTVTIPNMLSGFLTEVKTVSVPGCFLQMYCFIHMSVTGRALLTAMAYDRYVAICNPLRYAAVMTRSVCLLLIIGAWTFGAICTFPTTSMAMQRSYCGPNVVRHCWCDPSSVRLLVCGDTQVDNIVSLSSALVALLTTGVLILTSYILIGVKIAKMGATERLKAFSTCAAHLTVVSISYSSASFVYISYRVGNFSPEVTLL
>LOCXPOR13.193.HIT1.OR.2R.312.7tm_4.exons1.CM023228.1.Oncorhynchus_mykiss
MENHTYPKNMFLLEGLKVTQQSSYPAFILLLIIYIFTMVSNIGLILLISVERSLHQPMYILFCNLPLNDALGATVIIPRLLSDIFVASADRYINNVACAIQAFCAHMFGTTSHTILIIMAFDRYVAICYPLRYATIMTNRMIAKLTFFAWGSAFLLVGILLGLTLSLSRCRSEIFNPFCDNASLFKLSCESVIINNIYGLTFTILLLGSSIGSVTLTYLKIAMVCVRNKNRVLNSRALQTCSTHLSVYIIMLVSGFIIIFLHRFPQWADHRKLSAILFHVVPPWLNPIIYGLQTKEIRQKIFNKFQNNKVTV
>LOCXPOR14.194.HIT1.OR.2R.312.7tm_4.exons1.CM023228.1.Oncorhynchus_mykiss
MENHTYPKNMFLLEGLKVTQQSSYPAFILLLIIYIFTMVSNIGLILLISVERSLHQPMYILFCNLPLNDALGATVIIPRLLSDIFVASADRYINNVACAIQAFCAHMFGTTSHTILIIMAFDRYVAICYPLRYATIMTNRMIAKLTFFAWGSAFLLVGILLGLTLSLSRCRSEIFNPFCDNASLFKLSCESVIINNIYGLTFTILLLGSSIGSVTLTYLKIAMVCVRNKNRVLNSRALQTCSTHLSVYIIMLVSGFIIIFLHRFPQWADHRKLSAILFNVVPPWLNPIIYGLQTKEIRQKIFHKFQNNKVTV
>LOCXPOR15.196.HIT1.OR.2R.299.7tm_4.exons1.CM023228.1.Oncorhynchus_mykiss
MENHTFSLDLLKLEGVKVIHQSTYPAFILLLIIYIFTMVANIGLTVLICMERSLHHPMYILLCNMSFNDALSITTIIPRVLFDILTPRSERYITYNECFTQAFLGHWFGSNFHTILMIMAFDRYLAICNPLRYATIMNNKMLVKLCVFAWVVSLVFVAVLLGLTLRLSRCRSEIINPWCDNASLFKLSCESVLINNIYGLFFTTIFFIASMGSVALTYIRITMVCVRSKSKSLNSKALHTCFTHLAVYLIMLMTGFIIVFLHRYPEWSDHRKLASIMFYVVPPALNPIIYGLQSKDIRK
>LOCXPOR16.197.HIT1.OR.2R.308.7tm_4.exons1.CM023228.1.Oncorhynchus_mykiss
MENHTYNAHVLLLEGLNVTHQSSYPAFIILLVIYIFTMVANISLAVVICMERSLHQPMYILLCNMSFNDALSITTFIPRALSDIFKASAERYITYVECAIQAFCGHMFATTGHTILMIMAFDRYMAICNPLRYATIMNNKMLVKLCVFAWGVAFLFVAVLIGLSVRLSRCRSNVFNPFCDNASLFKLSCESVFINDIYGLFFTALLFIASILSVSLTYIRITMVCVRSKSKSLNSKALNTCFTHLAVYVIMLMTGFIIVFLHRYPQWSNHRKVASIIFPLVAPCLNPIIYGLQSKEIYKVLKNMFQSK
>LOCXPOR17.198.HIT1.OR.2R.302.7tm_4.exons1.CM023228.1.Oncorhynchus_mykiss
MDNTSVTVFTMTAYAVMENNKYLQFSIFMLLYILIISFNLLLIAVICCQRALHQPMYVFICNLAANGLYGSTGFLPSTLILLLSETYEISLPWCLIQIYWVHTYAAVEFHILAVMGYDRYVAICYPLHYHSIMSIPKMCKLIALAWLYPFSLFLMYFGFTLRLRFCGRFIHFKLFCVNFELVKNACSTTSYHSIVGLVLIAFLMIPQLLMIIFSYAHIFRVCLKSSKESQVKALKTCIPHLLSVINYSIGGFFEIAQSRFNMSGTSFMVRLIMSLYYTLLTPLINPAIYGMANQAIRTHVLK
>LOCXPOR18.199.HIT1.OR.2R.301.7tm_4.exons1.CM023228.1.Oncorhynchus_mykiss
MDNTSVTVFTMTAYAVMENNKYLQFSIFMLLYILIISFNLLLIAVICCQRALHQPMYVFICNLAANGLYGSTGFLPSTLILLLSETYEISLPWCLIQIFWIHTYASVEFHILAVMGYDRYVAICYPLHYHSIMSIPKMCKLIALAWLYPFSLFLMYFGFTLRLRFCGRFIHFKLFCVNFELVKNACSTTSYHSIVGLVLIAFLMIPQLLMIIFSYAHIFRVCLKSSKESQVKALKTCIPHLLSVINYSIGGLFEIAQSRFNMSGTSFMVRLIMSLYYTLLTPLINPAIYGMANQAIRTHVL
>LOCXPOR19.200.HIT1.OR.2R.319.7tm_1.exons1.CM023228.1.Oncorhynchus_mykiss
MAVTNETFQETSFIYEQMIIFEMNERNMVKVAVAILMAVCFIYINCVMIVAMSSRITFMKIPRYILFTHLLLNDSMQLLVSCLMYVFALVYLRLVKVVCGLFVMFGSGMSRVAPLNLALMSLERYAAICLPLRHSDIATPKRSGIAIAVIWLVIFINLIIDMLYSTVKDPGFFVTPIFCTRQNLFIALWQMQVFQGFNAFCFVAVSLIIIYTYIAIIVTARSASDKTKASKAHKTVLLHLVQLGLSLSSFLYTPIESALASVGSTTIFIDLRYLNFLFLIILPRCLSPLIYGLRDDAVRPLFLHYLTCRTRKVKAAVMV
>LOCXPOR19.201.HIT1.OR.2R.293.7tm_1.exons1.CM023228.1.Oncorhynchus_mykiss
QVMRLATTEERIFKMFLVVGIHMVFIYINLAMLFTLWSKPSFRHTARYILFAHMLFNDTIHLTITLTLYMLGNFHLFVVRVACAFMVLLSSCTFVNAPLNLAVMSLERYTAVCFPLRHSELATPRRTQLAVGLVWALGVINVLIDVCALFLTEPSFFLSPVLCTIEHLQTAGWQQEKGVALNTLLFVTVTAVLVYTYVAIMLEARSASSSEPGSAQRAMRTVLLHALQLGLSIMSFMYVVLESLLAKLPPAIYTQMRFINFMVVLILPRCLSSLIYGLRDEVFRSAFRQHLIC
>LOCXPOR20.202.HIT1.OR.2R.305.7tm_1.exons1.CM023230.1.Oncorhynchus_mykiss
MYNTTGATFQRLYGVPVKAVLYMTPCLLFLYVNGVMLFTLMSKPVFQETTRYILFGHLLFSDSLHLTMSMVMYMLAVIRLKMISYVCMVMSCSAGIIATISPFNLAVMSLERYVAICFPLRHAQIATCRRTHVAIAVMWVLGSLNSLIEVFVFVTIESTPFTMQIFCSRYNLYTQQIYIELNIAFTTLNFVTVGVIIIYTYIAILVTARSVSSDKTLASKAHKTVLLHLIQLGLCLSSTLFNTINTLIHWHMDPVVVMHIQYVLFVGLIIFPRCLSPLIYGLRDPTFKHVFKYYFAFGFRNSVKP
>LOCXPOR21.203.HIT1.OR.2R.303.7tm_4.exons1.CM023230.1.Oncorhynchus_mykiss
MENSSTVSSIILSAYFGMEDLKYLYFSIFLILYIAIVAENVIIIGVIYTEKTLHQPMYFLVCNLAVNGLYGSTALLPALLKNLASHPSEISLASCRTQIYCIHTYAIVEFTILGVMSYDRYVAICHPLRYHTIMSLTKVYKLVAFTWIYPLVAFLIFFIITLQLRFCDKTIDKLYCINYSLIKLSCTNTSVVNIIGFMSVVLYSVPQLVMILYSYAHVLRVCALSSKESKLKALRTCTPHLFAIINYVVGCYFEILQSRFDTSHLPYRTQVFMSLYFLIFPPILNPAIYGLSIQAIRVKLLKL
>LOCXPOR22.205.HIT1.OR.2R.310.7tm_4.exons1.CM023230.1.Oncorhynchus_mykiss
MENRTYNDHVLLLEGLKVPQQSTYPAFTLLLITYIFIMVANIGLIVLISMERSLHQPMYILFCNLPLNDIVGATVMIPRLLWDILTTAPERYITYIECVIQAFCAHLFATTSHTILMIMAFDRYVAICNPLRYATIMTNKMVIRLSMSAWGVAIVLVGILLGLTIRLSRCRSNIFNPYCDNASLFKLSCESVLINNIYGFTFTVVLFVSSIGSISLTYLKIAIVCLSSKNSSLNSKALTTCSTHLLVYLIVIGFGVTIIILHRFPKYAELGQMCSVLFPVIPTCLNPIIYGLQTKEIKQRIFRVFHRAKV
>LOCXPOR22.206.HIT1.OR.2R.310.7tm_4.exons1.CM023230.1.Oncorhynchus_mykiss
MENYTYPNHVLLLEGLKVTQQSAYPAFILFLIIYIFTMVANIGLISLISMERSLHQPMYILFCNLPLNDIVGATVMIPRLLWDILTTAPERYITYTECVIQAFYTHVYATTSHTVLMIMAFDRYVAICNPLRYATIMTNKMVIRLSMSAWGVAIVLVGILLGLTIRLSRCRSNIFNPYCDNASLFKLSCENVFINNIYGLIFTVVLFVSSIGSISLTYLKIAIVCLSSKNSSLNSKALTTCSTHLLVYLIVLGCGFTIIVLHRFPAFADLRKVSSVLGSVVPTCLNPIIYGLQTKEIKQRIFRVFHRAKV
>XPLOC_29.2R.1.OR.2R.274.7tm_4.exons..Oncorhynchus_mykiss
IMFTFSGLDESWTNRLIIFVFTLLGFILTIVLNLTLIVIIILHRTLHEPMYIFLCNLCINGLCGSTGFYPAFLYTLTGSNMISLSNCVLQIFVIMTYSLCEFTNLTVMALDRYMAICRPLHYQTVMTRVTICKLLIWLFPCGTTGVSISIMLRYPLCGSHIDRLFCQNWALIERLACQEDIVKHIVNGSFFVWFNLLVAFLILCMSTCLPHLIALVNFIILTIFDALFGSRDGPKVLGKLMSVASIVIPPFINPIIYGVKLTPIRTQIKKHFQQ
>XPLOC_30.2R.1.OR.2R.302.7tm_4.exons..Oncorhynchus_mykiss
VFELEGFEVSRSHGYPLFALVLAIYFLVLLGNVVVMGVIAIDKTLHKPMYVMVCNLAACDLLGGTAVMTQLMVIFLMGEKRIPYNSAYAQAICVHTYGAAVQTILSAMAYDRYAARYVAVCEPLRYHAIMTTAHMVFVILLAWAVAIILIAVLFALNVGTPLCGTYIRHVYCSNRSILNLACVPTPINDIYGKFGLCMTWILSSSSFLIIFFCYSKILSACLMRKSDKGSRSKALQTCASHLVIYLIFEIVSLIIILSNRFPQVPMNIKKFCTILIYIVPPLINPIIYGFVTKELRTSIIKL
>LOCXPOR20.207.HIT1.OR.2R.288.7tm_1.exons3.CM023233.1.Oncorhynchus_mykiss
SFLSVSPCLLFLYINTIMLYSLKSKPMFRETSRYILFGNLLFADTILLLTSQLLYILAVAGLFVIRYICVVIVLVAIFTSAVSPLNLSVMSLERYVAICFPLRHASIVTPRTTGVVIAVVWILCSLNTIIKLVMLLVLESMPLDQFMQEFCSTSELFHLKIHNQVDNVFISIVFMTVGFIIMYSYIAMMMVAKSASADKDINSKARNTVLLHLIQLGLSLSSTLVPTIVSALKSRAMDKATQIEYIVFIILIILPRCLSPLIYGLRDKAFRHILMYHLTCGLRRTVEP
>LOCXPOR23.208.HIT1.OR.2R.324.7tm_1.exons1.CM023234.1.Oncorhynchus_mykiss
NGTEDDNRNFDLGGCLFLFIMPFDAVVNVLVFVFLMLTILSLAVNGFTLLGLGRSEDLSWEPRYALLKNLILSDMVQTINLGPFVTHCLLQRSTMNFNTMCLVQYFTGSVCIFITLITITCMAIERYLYVCHAIHYLSILTPLRLRLTVGLTWVLSISVGCVNFTLLHQGEGEYGTATSGLICEPDTVERHMGFPRAAAITRKLVGFIFTLLCLLSYLFAYVRMYQDARNAVVPFNTVNTRARNTVLFYCGMVFLQLLPMFLKITSDALWELEGTGAMMTALSGAGTSLSAGTLHISLLILIMVPPCINPLIFGIRNWEVRQAL
>LOCXPOR24.210.HIT1.OR.2R.310.7tm_1.exons1.CM023235.1.Oncorhynchus_mykiss
MNFSVDGNVTYVSLNVRDTFVTALTKNIIVVALWISINYINGTFVHTFLKHETFNVNPRYILFIHLVINDMIQLTIAVFLHVISYILFTINVSFCCFLLMIAIFTTLNTPVNLATMALERYIAICIPLRHSQICTVRRTYILIGIIWIMAAIPILPDLFILLATEPLQFFHSKIFCSRDSLFRNPYLIEKKYISHAVYLTVVWFILFYTYFRIMFTAKAAHADARKARNTILLHAVQLLMCMFTYIGPLIDSLMLYIFSTHALEIRFTSYVIVHILPRLISPIVYGLRDQTFCKYLKRYLMCRVNEHLSS
>LOCXPOR25.211.HIT1.OR.2R.304.7tm_4.exons1.CM023242.1.Oncorhynchus_mykiss
MENSTHFKVFRLAAYGDIGQLKYFYFAVVTVLYFVIILANALLIGVICIERSLHEPMYLFLCALFVNQLYGSTGLFPALMFYLLSDTHDISLLYCYLQIYVLYTCALTEFSNLAVMSYDRYISICYPLQYNNIMTPKTICGLILLSCLSSFFLIAIIISLSLRLQFCGNVLDRLYCDNYSVVKLACSNTMLNNIWGLVVTVLYISCTIFPTIYSYVRILQVCLKSSKETKQKAFNTCTPHIASLLNFFFGWLFVILQGRYETADLPPILRTILFVYFLICPPLFNPLMYGVRMVKIRHACNKVL
>LOCXPOR26.212.HIT1.OR.2R.303.7tm_4.exons1.CM023242.1.Oncorhynchus_mykiss
MENSTHFKVFRLAAYGEIGQMKYCYFAVVTVLYFVIILANALLIGVICIERSLHEPMYLFLCALFVNQLYGSTALFPALMFYLLSDTQDISLLYCYLQIYVLYTYALTEFSNLAVMSYDRYISICYPLQYNNIMTPKIICGLILLSCLSSFFLNAINISLSLRLQFCGNILDRVYCDNYSVYSACSNTTLNNIWGLVGTVVYIYCTICPTIYSYVRILQICLKSSKETKQKAFNTCTPHIASMLNFFFGWLFVILQGRYETADLPPILRTILFVYFLICPPLFNPLMYGVRMVQIRHACKRVL
>LOCXPOR40.213.HIT1.OR.2R.299.7tm_4.exons1.CM023242.1.Oncorhynchus_mykiss
EIVFVLHGLNVTQINKHIYFSFTLILYIFTIFVNLILIVTIFLEKMLHEPMYLFLCNLCINGIYGASAFYPKILYDLLFDSHVITYIGCLTQILVIYSYAFCEFTSLTVMAYDRYVAICKPLQYHSIMTTRKVWTLLLLTWLFSWLESGFGMGITAKLPLCGLNIDKLYCSNWAVVKLSCVDTTLNNLYGFIATFSHISQMILIVISYVNIIKASLRSRAERKKFMQTCLPHLITLTNFTISLTFDVMFARYGSNTSLLALRNIMAVEFLVVPPLVNPIIYGMKLTRIRNRVGRMFKLK
>LOCXPOR27.214.HIT1.OR.2R.303.7tm_4.exons1.CM023242.1.Oncorhynchus_mykiss
TQFTSFMLAGYSDSGHLKYFYLIILTVLYISIVFANIVLIMVICMERSLHEPMYLFLCSLFVNELYGSTALFPALMIHLVSDAHSVSTVYCYLQIFCMYTYGSMEFCNLSVMSYDRYLAICYPLQYNVIMTPNRVCFLICVIWLYPFAKSIITLFLTIRLKLCGNVIDKVYCDNYLVVKLACSTSDTTVNNIYGLYSLVLSVVVPLITILFSYIKILTICLKSSIETRQKAFSTCTPHLASLLNFSFGCFLNLLQSRFDSPMRNVPTVLHTILSVYFLMCQPLLNPIMYGVRMTKIRQACKYI
>LOCXPOR28.216.HIT1.OR.2R.304.7tm_4.exons1.CM023242.1.Oncorhynchus_mykiss
MENSTHYEVFRLAAYGDIGQMKYFYFAVVTVLYFVIILANALLIGVICIERSLHEPMYLFLCALFVNQLYGSTGLFPALMFYLLSDTHDISLLYCYLQVYVLYTYAITEFCNLAVMSYDRYISICYPLQYNNIMTPKIICGLILLPWVYSFFINAIIISLSLRLQFCGNILDRVYCDNYSVVKLACSNTTLNNIWGLVVTALSFSCTLCPTIYSYVRILQVCLKSSKETKQKAFNTCTPHIASLLNFLFGCLFVILQGRYDTAHLPPILRTILLVYFLICPPLFNPLMYGVRMVKIRQACKKVL
>LOCXPOR30.217.HIT1.OR.2R.307.7tm_4.exons1.CM023242.1.Oncorhynchus_mykiss
MNQTVLHSTVFFTAYGPPGPLNYAAFFLTFLLFFITIFANISLMLVIYLESHLHKPMYIFLFNLAVNGLIGCLSVCPKIMDNLVNDIKDISHKGCLLQVFFSSVYATCAYVILAVMAYDRYVSICKPLQYHSIMTPSKVKMLVALVYFIPITMLAFQIFITSRLPVCSYNINKLFCDNLAVVKLSCVESALSNLYGICIISSLVVLPFVLVVLSYIKILLVCLKVSKESRTKAFNTCTPHLITFINFSTAILFSVIYNRHSTVSKEVNVLISVQSILFPPLVHPIIYGIRTKEIRTCITKIIRTRIF
>LOCXPOR30.218.HIT1.OR.2R.307.7tm_4.exons1.CM023242.1.Oncorhynchus_mykiss
MNQTVLHSTVFFTAYGPPGPLNYAAFFLTFLLFFITIFANISLMLVIYLESHLHKPMYIFLFNLAVNGLIGCLSVCPKIMDNLVNDIKDISHKGCLLQVFFSSVYATCAYVILAVMAYDRYVSICKPLQYHSIMTPSKVKMLVALVYFIPITMLAFQIFITSRLPVCSYNINKLFCDNLAVVKLSCVESALSNLYGICIISSLVVLPFVLVVLSYIKILLVCLKVSKESRTKAFNTCTPHLITFINFSTAILFSVIYNRHSTVSKEVNVLISVQFILFPPLVHPIIYGIRTKEIRTCVTKIIRTRIF
>LOCXPOR30.219.HIT1.OR.2R.307.7tm_4.exons1.CM023242.1.Oncorhynchus_mykiss
MNQTVLHSTVFFTAYGPPGPLNYAAFFLTFLLFFITIFANISLMLVIYLESHLHKPMYIFLFNLAVNGLIGCLSVCPKIMDNLVNDIKDISHKGCLLQVFFSSVYATCAYVILAVMAYDRYVSICKPLQYHSIMTPSKVKMLVALVYFIPITMLAFQIFITSRLPVCSYNINKLFCDNLAVVKLSCVESALSNLYGICIISSLVVLPFVLVVLSYIKILLVCLKVSKESRTKAFNTCTPHLITFINFSTAILFSVIYNRHSTVSKEVNVLISVQFILFPPLVHPIIYGIRTKEIRTCVTKIIRTRIF
>LOCXPOR32.220.HIT1.OR.2R.303.7tm_4.exons1.CM023242.1.Oncorhynchus_mykiss
MENSTHFKVFRLAAYGDIGQMKYFYFAVVTVLYFVIILANALLIGVICIERSLHEPMYLFLCALFVNQLYGSTGLFPALMFYLLSDTHDISLLYCYLQIYVLYTYAITEFNNLSVMSYDRYICICYPLQYNNIMTPKIVFGLILLSWLYSFSLNAIVISLSLRLQFCGNVLDRLYCDNYSVVKLACSNTMLNNIWGLVGTVLSISCTICPTIYSYVKILQICLKSSKETKQKAFNTCMPHIASLLNFSSGCLFVILQGRYDTAHLPPILRSILFVYFLICPPLFNPIMYGIRMVNIRQACKKV
>LOCXPOR32.221.HIT1.OR.2R.303.7tm_4.exons1.CM023242.1.Oncorhynchus_mykiss
MENSTHFKVFRLAAYGDIGQMKYFYFAVVTVLYFVIILANALLIGVICIERSLHEPMYLFLCALFVNQLYGSTGLFPALMFYLLSDTHDISLLYCYLQIYVLYTYAITEFNNLSVMSYDRYICICYPLQYNNIMTPKIVFGLILLSWLYSFSLNAIVISLSLRLQFCGNVLDRLYCDNYSVVKLACSNTMLNNIWGLVGTVLSISCTICPTIYSYVKILQICLKSSKETKQKAFNTCMPHIASLLNFSSGCLFVILQGRYDTAHLPPILRSILFVYFLICPPLFNPIMYGIRMVNIRQACKKV
>LOCXPOR34.222.HIT1.OR.2R.304.7tm_4.exons1.CM023242.1.Oncorhynchus_mykiss
MENSTHFKFFRLAAYGDIGQMKYCYFAVVTVLYFVIILANALLIGVICIERSLHEPMYLFLCALFVNQLYGSTGLFPALMFYLLSDTHDISILYCYLQIYVLYTYGLTEFCHLSVMSYDRYICICYPLQYNNIMTPKIVFGLILLSWLYSFFLNAIVISLSLRLQFCGNILDRLYCDNYSVVKLACSNTTLNDIWGLVGTVLSISCTICPTIYSYVKILQICLKSSKETKQKAFNTCMPHIASLLNFSSGCLFVILQGRYDTAHLPPILRSILFVYFLICPPLFNPIMYGIRMAKIRQACKKVL
>LOCXPOR35.223.HIT1.OR.2R.304.7tm_4.exons1.CM023242.1.Oncorhynchus_mykiss
MENSTPFKFFRLAAYGDIGQMKYCYFAVVTVLYFVIILANALLIGVICIERSLHEPMYLFLCALFVNQLYGSTGLFPALMFYLLSDTHDISLLYCYLQIYVLYTYAITEFSNLSVMSYDRYICICYPLQYNNIMTPKIVFGLILLSWLYSFFLNAIVISLSLRLQFCGNILDRVYCDNYSVVKLACSNTMLNNIWGLVCTVLSFSCTICPTIYSYVKILQICLKSSKETKQKAFNTCMPHIASLLNFSSGCLFVILQGRYDTAHLPPILRTILLVYFLICPPLFNPIMYGIRMAKIRQACKKVL
>LOCXPOR36.225.HIT1.OR.2R.304.7tm_4.exons1.CM023242.1.Oncorhynchus_mykiss
MENSTHYEVFRLAAYGDIGQMKYFYFAVVTVLYFVIILANALLIGVICIERSLHEPMYLFLCALFVNQLYGSTGLFPALMFYLLSDTHDISLLYCYLQIYVLYTYAITEFSNLAVMSYDRYISICYPLQYNNIMTPKTICGLILLPQVYSFSLNAIVISLSLRLQFCGNILDRVYCDNYSVVKLACSNTTLNDIWGLVGTALSFSCTIFPTIYSYVRILQVCLKSSKETKQKAFNTCTPHIASLLNFLFGCLFLILQGRYETAHLPPILRTILLVYFPICPPLFNPIMYGIRMVNIRQACKKLL
>LOCXPOR37.227.HIT1.OR.2R.306.7tm_4.exons1.CM023242.1.Oncorhynchus_mykiss
ENSTQFTSFMLAGYSDSGHFKYFYLIILTVLYISIVFANIVLIMVICMERSLHEPMYLFLCSLFVNELYGSTALFPALMIHLVSDAHSVSTVYCYLQMFSIYTYGSIEFSNLAVMSYDRYLAICYPLQYNVVMTPNRVCILVCVIWLYSFVKFIITLSLTIRLKLCGNVIDKVYCDNYLLVKLACSTSDTTVNNIYGLYGVVLSVAIPLITILFSYIKILTICLKSSIETRQKAFSTCTPHLASLLNFSFGCFLNLLQSRFDSPMRNVPTVLHTILSVYFLMCQPLFNPVVYGVRMTKIRQACKYI
>LOCXPOR38.228.HIT1.OR.2R.303.7tm_4.exons1.CM023242.1.Oncorhynchus_mykiss
MENSTQVEFFYLCGLQETFNNKSVYFTLSLITYLLIITGNLTLIITIIQEKGLHEPMYIFLCSLCVNGLYGTTGFYPKFLLDLQSDVQVISYGGCLTQAYVIYTSIMCEVSILTVMSYDRYVAISRPLLYHTIVTSLTVRKLLLLSWCYPLFIALITVILTVRVPLCGSRIDKIFCDNPSILKHSCSPITINHILSYCIIVLHVLQILFIAFSYCQIVRTCVKSAEGRIKFTQTCVPHLLTMVIFITVTLFDILQGWNSDVNITLNMRNAMGVQFLVIPPVLNPVIYGLNLQQIRSAVFKMCN
>LOCXPOR39.229.HIT1.OR.2R.304.7tm_4.exons1.CM023242.1.Oncorhynchus_mykiss
MENSTHFKVFRLAAYGDIGQLKYFYFAVVTVLYFVIILANALLIGVICIERSLHEPMYLFLCALFVNQLYGSTGLFPALMFYLLSDTHDISLLYCYLQIYVLYTYAITEFNNLSVMSYDRYISICYPLQYNNIMTPKIISGLILLSWLYSFFLNAIVISLSLRLQFCGNILDRVYCDNYSVVKLACSNTTLNNIWGLVGTVVYIYCTIFPTIYSYVRILQVCLKSSKETKQKAFNTCMPHIASLLNFSSGCLFVILQGRYETAHLPPILRTILFVYFPICPPLFNPLMYGIRMVNIRQACKKVL
>LOCXPOR40.230.HIT1.OR.2R.299.7tm_4.exons1.CM023242.1.Oncorhynchus_mykiss
QIVFVLHGLNVTQTNKHIYFSLTLILYIFTIFVNLILIVTIFLEKMLHEPMYLFLCNLCINGIYGASAFYPKILYDLLFDSHVITYPGCMTQILVIYSFAFCEFTSLTVMAYDRYVAICKPLQYHSIMTTRKVWTLLLLTWLFSWLESSIGMGLTARLPLCGVDIDKLYCSNWAVVKLSCVDTTLNNLYGFILTFSHVSQTILILISYMNIIKASLRSRVQRKKFMQTCLPHLITLTNFTISLTFDVMYARYGSNTSLLALRNIMAVEFLVVPPLVNPIIYGMKLTQIRNRVAQMFNRK
>LOCXPOR41.231.HIT1.OR.2R.298.7tm_1.exons1.CM023242.1.Oncorhynchus_mykiss
GSSSSLQQVNDMIIIVQVMNAIFIYIICLLIFTFFKKDTFLSNTRYIFFAHTLLVDCLYLIMTNNLLLLTYFSVTMPAAVCVFFCVLLCELTFVTPLTLTAMSLERYVAICMPLRHGELSTVRRAIHCILLIHSISAIQPIIIVSIFFASVPLGFYTQYKLCSADMFIAHKWQRHLRSVIGQFYFLAMSITIVFTYVRIIAVAKESSDNKKSLSKCRKTVILHAIQLFLCLIQLWCPFIEAAILPIHLKLYNVRFFDYIVFILAPRCLCPLVYGLRDEKFFLAIKCYVFFGVNKNISP
>LOCXPOR41.232.HIT1.OR.2R.299.7tm_1.exons1.CM023242.1.Oncorhynchus_mykiss
GSSSSLQQVNDRIIIVQVMNAIFIYIICLLIFTFFKKDTFLSNTRYIFFAHTLLVDCLYLIMTNNLLLLTYFSVTMPAAVCVFFCVLLCELTFVTPLTLTAMSLERYVAICMPLRHGELSTVRRAIHCILLIHSISAIQPIIIVSIFFASVPLGFYTQYKLCSAEMFIAHKWQRHLRSVIGQFYFLVMSITIVLTYVRIIAVAKEASENKKSLSKCRKTVILHAIQLFLCLIQLWCPFIEAAILPINLKLYNNVRFFDYIVFILAPRCLCPLVYGLRDEKFFLAIKYYVFFGVNKNISP
>LOCXPOR41.233.HIT1.OR.2R.299.7tm_1.exons1.CM023242.1.Oncorhynchus_mykiss
GSSSSLQQVNDRIIIVQVMNAIFIYIICLLIFTFFKKDTFLSNTRYIFFAHTLLVDCLYLIMTNNLLLLTYFSVTMPAAVCVFFCVLLCELTFVTPLTLTAMSLERYVAICMPLRHGELSTVRRAIHCILLIHSISAIQPIIIVSIFFASVPLGFYTQYKLCSAEMFIAHKWQRHLRSVIGQFYFLVMSITIVLTYVRIIAVAKEASENKKSLSKCRKTVILHAIQLFLCLIQLWCPFIEAAILPINLKLYNNVRFFDYIVFILAPRCLCPLVYGLRDEKFFLAIKYYVFFGVNKNISP
>LOCXPOR43.234.HIT1.OR.2R.306.7tm_1.exons1.CM023242.1.Oncorhynchus_mykiss
MQNLTDLPGNAINSQKSLSVIIKVCVVIPFFCIFLYCIVVMLHTFASHRQFLDNSRYILFAYMLINDTLQLLSSVLLFLFIVGNVKFAIVYCAPLLFFSTSTFHNTPLILAAMSLERYVAIFYPLQRPAAWHADRIWIIILSLWLVSCILPIVDFSLGKPQPGVNVLSTPVLCRTMVLNSSPVQTLFKMSLNGLFFAVVLAIIMFTYMRILLETRKMRQDRASVAKAMHTVLLHGFQLLLCMISFTQPVTESLISVYSGLLAEHISFFIYFCFILLPRFLSPLIYGLRDESLRCYVMRDVLCCSHK
>LOCXPOR44.239.HIT1.OR.2R.311.7tm_4.exons1.CM023242.1.Oncorhynchus_mykiss
MDNNMSFPSHILQIQGFEFSQTFMYPIFFSMLFVYLSLLVSNIGVLVVIIKERNLHQPMYILFCNLSVNDLIGNTVLLPRLMADIVSTDRFITYSQCVTQAFFSHMFGSASHMILIIMAFDRYVAICHPLRYTSIMTTKTVVTLSVSAWGASLVLVSVLLGLTIRLSRCTSIIRNVYCDNASLFKLSCENVSINNIYGLFFTVLLFTSSMGSIAVTYIRIAVICWTKKSKELNNRALQTCASHLVVYLIMLWSGFLTIILHRFPDYPYLRKLASVLFHVVPAHFNPIIYGLQTKSLRQKIKQILCRKVTHS
>LOCXPOR45.240.HIT1.OR.2R.307.7tm_4.exons1.CM023242.1.Oncorhynchus_mykiss
MENESFSVSYKLTLDPFFIPPGGKYPIFFLGVAIYSFCAFCNLTLLSVIVMQRNLHKPMYFILFSLPLNDLIGITAMLPKVLSDIVTETNTVFYPLCVIQGFLLHMYGGAVLFILAAMAFDRYVAICQPLRYSTIMTPRNVAVIILLVWGLDLLLILLLFSLQIKLPRCRSSIMNVFCDNPSLLKLTCGNTTLNNVIGLFNTAVMQVISVSIQIFSYVKILITCLVTRKSDAKSKALNTCVAQLVIFFIFEVVGTFTILSHRFKIVSADLQKIMGMLIFLVSPLMNPIVYGLNAKEIRITLLKVFLN
>LOCXPOR46.241.HIT1.OR.2R.313.7tm_4.exons1.CM023242.1.Oncorhynchus_mykiss
MSVQTLNQTFSYHLQIASFDIPTPMTYPVFIMGLLLYLFSVFCNLTIMLLIITQRTLHKPMFYILFSLPLNDLVGISSMLPRVLSDIVTQTHSVYYPTCVFQAFLCHLYGGGVLFVLAAMSIDRYFAICKPLQYPSIMTPFTLCVIISAAWGLDMAMILTLFALQSRVKRCKAYILNIYCDNPSLLRLSCGEDVTANNIYGLAMTAVMQIISVGIQLFSYINILVICIINRQSDTKSKAVNTCVAQLVTFLLFEITSTFVILSYRFQNIPPNTQKLCGMMIYLLLPIINPIIYGMKTKDIRKTFFMVVRKKKI
>LOCXPOR47.242.HIT1.OR.2R.310.7tm_4.exons1.CM023242.1.Oncorhynchus_mykiss
DFSNVSSVLTLEGFNLSPESAFSAFIFATLSYMVILFCNLVLILTIILNRSLHQPMYLLLLNLPINDLIGSTALFTQLIKELLLDTRTIQYSACVAQAFFIHVHVMGAVFILTAMAYDRYIAICCPLRYNTFMTNAHLRKIITLLWMCDLILIGVLFFLLLRLPRCRSLMSHSYCDNPSLLKLVCGNTAINNIYGLFITALLQVIVVSTILYTYVQILVTCFRNKGSADTKSKALQTCATHLIVFLLLECLGLLTIISYRLSQFPPQLRRLMGVSTFIFPPTLNPIIYGLRTKDIRVKALHFLRTKIFPS
>LOCXPOR48.243.HIT1.OR.2R.309.7tm_4.exons2.CM023242.1.Oncorhynchus_mykiss
NGTGSSDDGFYITAFHTLGNKNYLILALSIIYIITLMGNFVLLAVFIMNPSLQNPKYVAVCNLAVVDISLNSVIIPQMVPVFVFNLNYVSFGTCFSQMFFMHLFGDMESFSLALLAYDRVIAICFPLRYLTINTNLRMLLILLGIWTLAFLLEVYPVALASSLPYCASRVVQSCCCEHGPVYRLACSDISFNRKLATAKTLAVLLGPLSFIIFTYAVVVVAVLKFASTTQRWKAFHTCLTHLLLVLVYYLPVILAYVLGNLRLVQSPDLLTAILTVSVTLPPMLNPIIYSLKTEELREKIIKLFVKTKV
>LOCXPOR49.244.HIT1.OR.2R.324.7tm_4.exons1.CM023242.1.Oncorhynchus_mykiss
IMSAGNHSFVTEFVIVGFPGLQPEFYGLASTVLFLVYFCTAVGNVVVLVLFATDRDLHKPMYFVILHLVVSDILFSTTTLPKIIARYWFQAGAISFTGCFVQMYLVHYFGTVNSYILFIMALDRYVSICFPLRYPMIIKNSTIHILSTTAWIVAKAGPLMMVIRAYPLPYCDSNKIMQCYCDHIAITTLACTDRVPYSFPAFVVAMVALLGPLVFIIFSYCSIIVAVVQIASPQGRLKTLSTCSGQLIIIALYYLPRCFIYLSSNIGIRFSTDLRIVIIMLYSLLPPMINPLIYSFKTKYIKQSLMKRFKKSTDPQKESVPAVS
>LOCXPOR50.245.HIT1.OR.2R.324.7tm_4.exons1.CM023242.1.Oncorhynchus_mykiss
IMSAGNHSFVTEFVIVGFPGLLPEFYGLASTVLFLVYFCTAVGNVVILVLFATDRDLHKPMYFVILHLVVSDILFSTTTLPKIIARYWFQAGAISFTGCFVQMYLVHYFGTVNSYILFIMALDRYVSICFPLRYPMIIKNSTIHILSATAWIVAKACPLMMVIRAYPLPYCDSNKIMQCYCDHIAITTLACTDRAPYSFPAFIFAMLALLGPLAFIIFSYCSIIVAVVQIASPQGRLKTLSTCSGQLIIIALYYLPRCFIYLSSNIGIRFSTDLRIVIIMLYSLLPPMINPLIYSFKTKHIKQSLMKRFKKSTAPQKDNVFAVS
>LOCXPOR51.246.HIT1.OR.2R.313.7tm_4.exons1.CM023242.1.Oncorhynchus_mykiss
MSVRNHSFVTAFVIVGFPGLQPEFYGLASTVLFLVYCCILIGNVVVIILFATHNVLHKPMYFIILNLVVSDVLFSTTTLPKIIARYWFQAGAISFFGCFLQMYLVHYFGAVTSLLLLIMALDRYVSICFPLRYPMIINNSTIHILNVTAWVLAHLPSLSMVIRAYPLPYCDSNKIMQCYCDHIAITTLACTDRAPYSFPAFVVAMVVLLGPLAFIIFTYCSIIVAVVQIASPQGRLKTLSTCSGQLIIIALYYLPRCFVYLASNIGIRFSADLRIVIIMLYSLLPPMINPLIYCLRTDEIKQIMIKRFRRIQV
>LOCXPOR52.247.HIT1.OR.2R.311.7tm_4.exons1.CM023242.1.Oncorhynchus_mykiss
MESSPSNVSHQTLYLNGFGSLLHYRPLLFAPLCLVFVYSLVANSALILVITKQHTLHAPMYILIGAISALGIAVPVMFVPRTLVSFLSNINLISREECLVQMFCIHYCACFQSTILLGMAIDRYVAICLPLRYNDYINVTHSLIFNAVFVIRNTVVIIVMVGLIIPLKFCKSNTMYHCFCEHTSVVSLACGNVSRNYIAGIVAFCIPTTDCIFIVYSYVLIFMAILKSPSGDSRQKAINTCSTHIMVICVAYLSAMTAFIGYRVNAVPPDFRVFISLMYLLVPGCFNPVIYGYRTKEIRVHLLKYFTCNKI
>LOCXPOR53.250.HIT1.OR.2R.320.7tm_4.exons1.CM023242.1.Oncorhynchus_mykiss
MIEEFQGFNFSHNGFIFVGFPVIYEYRRLLSLPFLTTYILVLVGNSLLIYVIRIMESLHSPMYILICGLATVDIVVATVIIPNMLLSFLFDWNDISLASCLTQMFFTHFLSSVESTILLAMALDRYVAICYPLHYARILNPATFLRLLLFTVIRSGSIMFVLVALAGSLSFCGSNVINHCYCDHMALVSLACGNTDKNNAIGLAVIICFVGIDICVIVFSYVKILNVVLRRAAGEDRRKAFHTCGTHLIVIMCFYLIGTVTFLSRNLNIQIPTDINTFLGVMYIVLPASVNPIIYGVRTKEIRNRILKMFNTRVNRELTV
>LOCXPOR54.251.HIT1.OR.2R.304.7tm_4.exons1.CM023245.1.Oncorhynchus_mykiss
MNSTQLTSFILAGYSDIGHLKYMYFIILTVLYVSIVFANTVLIVVICMERSLHEPMYLFLCSLFVNDLYGTTGLFPALMTHLVSDDHTVSTGYCYLQIFVLYTYGSIEFSNLAVMSYDRYLAICYPLQYNNIMTLNRVCILICVIWLYSFAKFSIQLSLTIRLQLCGNLMDKVYCDNYLVVKLACSTSDTTVNKIYGLCGIVLSVTVPLITIVLSYIKILTICLKSCIETRQKAFSTCSPHLASLLNFSFGCFLTLLQSRFDSPMRNVPTVLHTFLSVYYLMCQPLLNPIVYGVRMAKIRQACK
>LOCXPOR55.252.HIT1.OR.2R.304.7tm_4.exons1.CM023245.1.Oncorhynchus_mykiss
NSTQFTFILAGYSDIGHLKYLYFIILTVLYVSIVFANTVLIVVICMERSLHEPMYLFLCSLFVNDLYGTTGLFPALMTHLVSDDHTVSTGYCYIQIFVLYTYGSTEFINLAVMSYDRYLAICYPLQYNVIMTPSKVCILICVIWLYSFVKFTIQLSLTIRLRLCGNVIDKVYCDNYLVVKLACSTSDTTVNNISGLCGIVLTVAVPLITIVFSYIKILTICLKSCIETRQKAFSTCSPHLASLLNFSFGCFLTLLQSRFDSPMRNVPTVLHTFLSVYYLMCQPLLNPIVYGVRMAKIRQACKNI
>LOCXPOR56.254.HIT1.OR.2R.302.7tm_4.exons1.CM023245.1.Oncorhynchus_mykiss
MENSTQVKFFYLFGLQETFNNKSVYFTLSLITYLLIITVNMTLIITIIQQKGLHEPMYIFLCSLCVNGLYGTAGFYPKFLLDLQSDVQVISYGGCLTQACVIYTSVTCEMSTLTVMSYDRYVAICRPLLYHTIMTSLTVRKLLLLSWCYPLFVALIALSLTARLPLCGSRIDKIFCDNPSILKHACLPITINQIWSRCLIVVHVLQLLFIVFSYCQIVRTCVKSSKGRIKFTQTCVPHLITIFIFITVTLFDTLQGWNNVNSTLNMRNAMAVQFLIIPPVLNPLIYGLNLQKIRRAVFRKCN
>LOCXPOR57.256.HIT1.OR.2R.302.7tm_4.exons1.CM023245.1.Oncorhynchus_mykiss
MENSTQVKLFYLFGLQETFINKSVYFILSLITYLLIVTVNLTLIITIIQEKGLHEPMYIFLCSLCINGLYGTAGFYPKFLLDLQSDVQVISYGGCLTQTYVIYTSVLCEMSTLTVMSYDRYVAICRPLLYHTIVTSLTVRKLLLFSWCYPLFIGIIVVSLTVRVPLCGSRIDKIFCDFPSILKHACLPITINQDLNKFVIVVHVLQILFIVFSYCQIVRTCVKSAKGRIKFTQTCVPHLITIFIFITVTLFDTLQGWNNVNITLNMRNAMAVQFLIIPPVLNPLIYGLNLQQIRRAVFRKCN
>LOCXPOR58.259.HIT1.OR.2R.302.7tm_4.exons1.CM023245.1.Oncorhynchus_mykiss
MENSTQVKLFYLFGLQETFNNKSVYFTLSLITYLLIITVNLTLIITIIQQKGLHEPMYIFLCSLCVNGLYGTAGFYPKFLLDLQSDVQGISYGGCLTQTYVIYTSVMCEMSTLTVMSYDRYVAICRPLLYHTIVTSLTVRKLLLFSWCYPLFIGLIVVSLTVRVPLCGSRIDKIFCDIPSILKHACLPIPINQILNKFVIMVHVLPILFIVFSYCQIVRNCVKSAKGRIKFTQTCVPHLITIFIFITVTLFDNLQGWNSNVNITLNMRNAMAVQFLVIPPVFNPLIYGLNLQQIRRAVFRKC
>LOCXPOR59.261.HIT1.OR.2R.303.7tm_4.exons1.CM023245.1.Oncorhynchus_mykiss
MENSTQVKLFYLFGLQETFSNKSVYFILSLITYLLIITVNLTLIITVIQEKGLHEPMYIFLCSLCVNGLYGTAGFYPKLLLDLQSDVQVISYGGCFTQAYVIYTSVLCEISTLTVMSYDRYVAICRPLLYHSIVTSLTVRKLLLFSWCYPLFAGLISLISAVRIPLCGSRIDKIFCDIPSMLKHACLPITINPILNKCIIVVHFLQILFIVFSYCKIVRTCVKSAKGRIKFTQTCVPHLITMVIFVTVTLFDTLQGWNSNVNITLNMRNAMAVQFLVIPPVFNPVIYGLNLHQIRSAVFRKCN
>LOCXPOR61.263.HIT1.OR.2R.302.7tm_4.exons1.CM023245.1.Oncorhynchus_mykiss
MENSTQVNLFYLFGLQETFNNKSIYFILSLITYLLIITVNLTLIITVIQEKGLHEPMYIFLCSLCVNGLYGTAGFYPKLLLDLQSDVQVISYGGCFTQAYVIYTSVMCEISTLTVMSYDRYVAICRPLLYHTIVTSLTVRKLLLFSWCYPLFISLIALSLTVRLPLCGSRIDKIFCDNPSILKHACLPITINQILNKCMILVHILQILFIVFSYCQIVRTCVKSSKGRIKFTQTCVPHLITIFIFITVTLFDTLQGWNNVNITLNMRNAMAVQFLVIPPVFNPLVYGLNLKQIRRAVFRKCN
>LOCXPOR61.266.HIT1.OR.2R.302.7tm_4.exons1.CM023245.1.Oncorhynchus_mykiss
MENSTQVKLFYLFGLQETFNNKSIYFFLSLVTYLLIITVNLTLIITIIQVKGLHEPMYIFLCSLCVNGLYGTAGFYPKLLLDLQSDVQVISYGGCLTQTYVIYTSVLCEMSTLTVMSYDRYVAICRPLLYHTIVTSLTVRKLLLFSWCYPLFISLIALSLTARLPLCGSRIDKIFCDNPSILKHACSPITINQILNKCMILVHVLQLLFIVFSYCQIVRNCVKSTKGRIKFTQTCVPHLLTIFIFITVTLFDTLQGWNNVNITLNMRNAMAVQFLVIPPVLNPLIYGLNLQKIRRAVFRKCN
>LOCXPOR62.267.HIT1.OR.2R.303.7tm_4.exons1.CM023245.1.Oncorhynchus_mykiss
MENSTQVKLFYIFGLQETFINKSVYFTLSLITYLLIITVNLTLIITIIQEKGLHEPMYIFLCSLCVNGLYGTAGFYPKFLLDLQSDVQVISYGGCFTQAYVIYTSVMCELSTLTVMSYDRYVAICRPLLYHNIVTSLTIRKLLLLSWCYPLFIALIALSLAVRIPLCGSRIDKLFCDIPSILKHACSPITINQILNKFVIVVHVLQILFIVFSYCQIVSTCVTSAKGRIKFTQTCVPHLITMVIFITVTLFDTLQGWNSSVNITLNMRNAMAVQFLVIPPVFNPVIYGLNLQQIRRAIFRKCN
>LOCXPOR63.268.HIT1.OR.2R.302.7tm_4.exons1.CM023245.1.Oncorhynchus_mykiss
MENSSQVKFFYLFGLQETFNNKSVYFILPLITYLLIITVNLPLIITIIQEKGLHEPMYIFLCSLCVNGLYGTAGFYPKFLLDLQSDVQVISYGGCFTQAYVIYTSVMCELSTLTVMSYDRYVAICRPLLYHTIVTSLTVRKLLLFSWCYPLFIALIAVSLAVRLPLCGSRIDKIFCDIPSILKHACSPITINQNLNKFVIVVHVLQILFIVFSYCQIVRTCVKSAKGRIKFTQTCVPHLITIFIFITVTLFDNLQGWNNINSTLNMRNAMAVQFLVIPPVFNPLIYGLNLQQIRRAVFRKCN
>LOCXPOR41.272.HIT1.OR.2R.292.7tm_1.exons1.CM023245.1.Oncorhynchus_mykiss
RPLNDKVVIVQVFIGIFLCINSLMIVTFFKKEAFFTNTRYIFFAHSLICDSVFLALTDVLLLMSYSRVPMPGGLCIFLIVITETLTIATPLTLTAMSLERYIAICMPLHHSELSTPVRAMRCILLIQALSSVNWIIVISILFSAVPLSFYTSVLVCSFEQMIVFSWQGHLSSALCQFYFLVMSVVIAFTYVKIMVAARAASSDSRKSTNKGLRTVILHGFQLLLSLIQFWCPMIESAIMKINLNVFIEVRYIDYIIFILAPRCLIPLVYGLRDKDFVVVMKYYALFGYSKKV
>LOCXPOR64.273.HIT1.OR.2R.306.7tm_1.exons1.CM023245.1.Oncorhynchus_mykiss
MQNLTDLPGNATNSQKSLSVIIKVCVVIPFFCIFLYCIVVMLHTFASHRHFLDNSRYILFAYMLINDTLQLLSSVLLFLFVMGNVKFAIVYCAPLLFFSTSTFQNTPLILAAMSLERYVAIFYPLQRPAAWRADRIWIIILSLWLVSCILPIVDFSLGEPQPGMNVLSTPVLCKTVVLNASPVQTLFKVSLNGLFFAVVAAIIMFTYTRILLETRKMRQDRESVGKAMHTVLLHGFQLLLCMIAFTHPVTESRISMQAGWLQEHISFFNYFCFILLPRFLSPLIYGLRDESLKGYMRRAVLCCSHR
>LOCXPOR65.274.HIT1.OR.2R.309.7tm_4.exons1.CM023245.1.Oncorhynchus_mykiss
NVSLFSDFLIHGGELGLKEIYTDLAIFLLVVYIMVLIGNAMIITLVLLDSKLHTPMYIFLCNLSVTDIVITTSVLPKMISVCLWNDVSISFAGCFLQMYTYLTFQTTEGFLLCAMAYDRYVAICNPLRYNSIMTIKVCVVLASTAWALGLILPALNVILASQLPFCSDQIMYWFCDYPPVVTLSCLDTTLLIDLALACALFVMYVPFTGITWSYCKIIKSVCKIATSEGRKKAFSTCSSHLIVVLTFYIAHSCVYISAKSYHIHPNVLILISIVNCILTPLVNPLVYSFRNKQIKDSVLKLLFSNKVIP
>LOCXPOR66.275.HIT1.OR.2R.309.7tm_4.exons1.CM023245.1.Oncorhynchus_mykiss
MDDNMSLPSHILHIQGFQLPQTLMYPIFFSLLFVYLALLVSNIGVLVAIITERSLHQPMYILFCNLSVNDLIGNTVLLPRLMADIVSTERFITYSQCVAQAFFSHTFGSASHMILIIMAFDRYVAICYPLRYTSIMTNKTLVMLSVSAWGASLVLVSVLLGLTIRLSRCSSIIQNAYCDNASLFKLSCENVSINNIYGLFFTVLLFTSSMGSIAVTYFRIAVICWTKKSKELNNRAFQTCASHLVLYLIMLWSGFLTIILHRFPDYPYLRKLAYVLFHVVPANLNPIIYGLQTKSLKQKIIQILSRKVT
>LOCXPOR67.276.HIT1.OR.2R.308.7tm_4.exons1.CM023245.1.Oncorhynchus_mykiss
TNSTYMLSMESLAIAPSGVYPAFLFGTLTYCFIVFCNVTVLSTIALDRKLHKPMFILLFNMPINDLIGATAFFPQLLVSILAQNRSISYPACYLQALLVHLYGAGSLTILTGMAYDRYIAICCPLRYNSIMSSNNLMKIIIFMWLLVITLIVVLLALVTRFKICRTTIVDIYCNNPSLVRLICDDTRVNNHYGLLITAVFQGVSLMVVIFTYIQILLSCVMNKSSDARSKAIQTCGTHLVVFLFLEFNACFSLITHRFEQAAPSLRRAFGVSVMVFPPILNPLIYGLKTKEIRQNVLGFYKRKVSSVK
>LOCXPOR67.278.HIT1.OR.2R.301.7tm_4.exons1.CM023245.1.Oncorhynchus_mykiss
LGKIDLSSEGKYLTVLIGSLIYLFTLFCNLSLLAVIVFNRNLHGPMYLFLLNLSINDLIGISAMIPRVMSDVLSEDRHITYPACLIQAFCIHMYGGATLLILSIMSFDRYIAICHPLRYHSIMTKNTVVSLIASAWLIDFLLVGILFGLTLRFPVCKTVIVNIYCDNMSLLRLTCATETTVNNIYGLFITGVLHGGGAFSVVFSYSFILFTCFRGSDSDAKLKALHTCATHLLVFLIYEFSGIIVVLVYRIPNTPLLLQTFAGMIFVIFPPGLNPVIYGIKTKKIRVKLLQLFSMAKGSVR
>LOCXPOR70.137.HIT1.OR.2R.309.7tm_4.exons1.CM023245.1.Oncorhynchus_mykiss
MSLGNVSGKIIHQFVIGGFDTLDRPLTVGIVILCIYLLVMLSNVANICFILHDKRLHKPMYLLICNLALVDMLYSSSACPTMIGVLVAGDKAIAYVSCFIQMFVFHLGGVMEMFAISVMAFDRLIAISNPLRYQSILTNVRTLVLTGALWLVACAFVAVMPATVLSLPYCHSTLKYTFCDYAALVRATCVNPSYYFNMITIITFFLLFGTFCSICLSYIWIIFAMVKMSSKNDKRKMYSTCFSHLIVVVCYYVPLFVRIVLTRLGVVLTLEERHGLMIGAILGPSLVNPFVYCFRTKEIKNKMLKMFNK
>LOCXPOR68.138.HIT1.OR.2R.312.7tm_4.exons1.CM023245.1.Oncorhynchus_mykiss
MEPNNRTTHTVTEFLITGLDEVQHPKVVGLAILFVLFLILIGSITNICVIAFNKPLHTPMYFFICSLAVVDIVYTSGISVTMLNVLLGEERRVPYAPCMIQCFLFTLGSTMEPFAIALMAYDRLIAISYPLRYQTILTNKNVCLLIIATWALGCMFASLFTGLVNNLPFCGSNKLQYSFCEYAALVRAACVNPSYYFNAISAVGTAILWVNLALIFFSYMKIVYVVIQMSSSKDRRKTFNTCVSHMIVVACFFIPKVLLMLVTRVGLVLTLSHRNGLIIGSTLGPSLVNPLVYCLKTKEIRGRLKYIFKRSE
>LOCXPOR71.139.HIT1.OR.2R.309.7tm_4.exons1.CM023245.1.Oncorhynchus_mykiss
MEPTNRTTHTVTEFLITGLDEVQHPKVVGLAILFVLFLILIGSITNICVIAFNKPLHTPMYFFICSLAVVDIVFSSGTSVTMLNVLLGEERRVPYAPCMIQCFLFHFGSSMEPFAIALMAYDRLIAISYPLRYQTILTNTNVCLLILANWAVGCMLASLLTGLVNNLPFCGSNKLPYSFCEYAALVRAACVNPSRYFNAISALATAILWLTLALIIVSYMKIVYVVIQMSSSIDRRKTFNTCVSHMIVVACFFIPKVLLILVTRVGLVLTLSHRNGLVIGSSLGPSLVNPLVYCLKTKEIRGRLKYIFK
>LOCXPOR70.140.HIT1.OR.2R.312.7tm_4.exons1.CM023245.1.Oncorhynchus_mykiss
MEPNNRTTHTVTEFLITGLDEVQHPKVVGLAILLVLFLILIGSITNICVIAFNKPLHTPMYFFICSLAVVDIVYTSGISVTMLNVLLGEERRVPYAPCMIQCFLFHLGSTMEPFAIALMAYDRLIAISHPLRYQTILTNTNVCLLIIATWALGCIFASLWTGLVNNLPFCGSNKLPYSFCEYAALVRAACVNPTFYFSVASTVATTILWVNLALIFFSYMKIVYVVIRMSSSKDRRKTFNTCVSHMIVVACFFIPKVLLILVTRVGLVLTLSHRNGLIIGSTLGPSLVNPLVYCLKTKEIRGRLKYIFKRSE
>LOCXPOR71.141.HIT1.OR.2R.309.7tm_4.exons1.CM023245.1.Oncorhynchus_mykiss
MEPNNRTTHTVTEFLITGLDEVQHPKVVGLAILLVLFLILIGSITNICVIAFNKPLHTPMYFFICSLAVVDIVYTSGISVTMLNVLLGEERRVPYAPCMIQCFLFHFGSSMEPFAIALMAYDRLIAISYPLRYQTILTNTNVCLLIIANWALGCMFASLLTGLVNNLPFCGSNKLPYSFCEYANLIRASCVNLSHYFNAISALGTAVLWVTLALIIISYMKIVYVVIQMSSSKDRRKTFNTCVSHMIVVACFFIPKVLIILVTRVGLVLTLSHRNGLVIGSTLGPSLVNPLVYCLKTKEIRGRLKYIFK
>LOCXPOR71.142.HIT1.OR.2R.309.7tm_4.exons1.CM023245.1.Oncorhynchus_mykiss
MEPNNRTTHTVTEFLITGLDEVQHPKVVGLAILLVLFLILIGSITNICVIAFNKPLHTPMYFFICSLAVVDIVYTSGISVTMLNVLLGEERRVPYAPCMIQCFLFTLGSSMEPFAIALMAYDRLIAISYPLRYQTILTNTNVCLLIIANWALGCMFASLLTGLVNNLPFCGSNKLPYSFCEYANLIRASCVNLSHYFNAISALGTAVLWVTLALIIISYIKIVYVVIQMSSSKDRRKTFNTCVSHMIVVACFFIPKVLIILVTRVGLVLTLSHRNGLVIGSTLGPSLVNPLVYCLKTKEIRGRLKYIFK
>LOCXPOR73.146.HIT1.OR.2R.315.7tm_4.exons1.CM023245.1.Oncorhynchus_mykiss
IMSVRNHSFVTEFVIVGFPGLQPEFYGLASAVLLIVYSCTLIGNFAVLILFATPNILQKPMYIIILNLVVSDVLFSTTTLPKIIARYWFQAGAISFIGCFLQMYLVHYFGSVTSFLLLIMALDRYVAICFPLRYPMIIKNSTIHILNATAWIVAKACPLMLVIRAYPLPYCDSNTISQCFCDHISITKLACTDRAPYSFPAFVTAMVVLLGPLVFIIFSYCSIIVAVLQIASPQGRLKTLSTCSGQLIIIALYYLPRCFIYLSSNIGIRFSTDLHIVIIMSYSLLPPMINPLIYCFKTKDMKQTLMKKFKKSTAP
>LOCXPOR75.148.HIT1.OR.2R.308.7tm_4.exons1.CM023247.1.Oncorhynchus_mykiss
DSSVLIHPPGFYIIGFTSLPFANLYFIFLAFVYVVSVVFNTFVIYIIMVDHRLHNPKFMAVGNLAVVDLVLNTCIIPGMLKAFLAKNNFVPFNLCMVQMYVYYSFISMESFSIAVLAYDRMIAICFPLRHGSINTMTSMSCILGVIWCFCLGIQIFSTAIMTRLSYCDSVNVYSYFCDYAPVFRLACNDNTLQWAVASVLSLVILLGPLSFIILSYMSILIAVFRMKSVESRVKALATCTEHLILVAVFFFPVLIIFMVGLLARIKPDPDLRVLSLSLASCIPPCLNPIVYSLKTKEIKSKVLTMFRR
>LOCXPOR75.150.HIT1.OR.2R.308.7tm_4.exons1.CM023247.1.Oncorhynchus_mykiss
DSSVLIHPPGFYIIGFTSLPFVNLYFIFLTFVYVVSVVFNTCVIYIIYVDLRLHNPKYIAVGNLAVVDLVLNTCIIPGMLKAFLAKNNFVPFNLCMVQMYVYYSFICMESFSIAVLAYDRMIAICFPLRHGSINTMTSMSCILGVIWCFCLGIPIFSTAIMTRLSYCDSVNVYSYFCDYAPVFRLACNDNTLQWAVASVLSLVILLGPLSFIILSYMSILIAVFRMKSVESRVKALATCTEHLILVAVFFFPVLIIFMVGLLARIKPDPDLRVLSLSLASCIPPCLNPIVYSLKTKEIKSKVLTMFRR
>LOCXPOR76.154.HIT1.OR.2R.309.7tm_4.exons1.CM023247.1.Oncorhynchus_mykiss
NFTGKNVEEFTITGFDHLSHQKLLGFLIFITYFLVLLGSSTNICIILTDRRLHTPMYLLICNLAVVDIMFTSSTSTTMISVLLGEVKTISYYSCISSMSIYHLGDIEECLALSLMALDRTIAISTPLRYHSILTNPRLFLLITATWLIGLGVMGVVAAQADSLPYCQPIIRYMFCDYPAMVRAACVNPEPYWMLPTILGLWLVGAQLTFILLSYVNLIYTVLRLPNNESRVQVFNTCMCHIIVVFCYYVPKLVSVLLTRIGVRLNLTERNALLIIATLLPSLINPVVYCLKTKEIRKRLVQILSRKRTA
>LOCXPOR77.157.HIT1.OR.2R.331.7tm_4.exons6.CM023247.1.Oncorhynchus_mykiss
MSYLTSDPNQTENTDPIIRPPYFFISGFIDIPHMEYYYIFLCFVYIISLVGNTFVMMVIYMDNSLHSPKYIAVFNLAFTDVCGSTAMVPKLLDTFLFSRQLISYNQCLTSLFFIFLFLNMQSFNLTILSYDRLVAICCPLRYHMMVTHRSMFQLTGAAWALAVFLVLLAVGLITRLSFCRSLVINSYFCDHGPLFRLAAPCSDVVPNIVISYLNPCLMLYFPMVFIISSYICITHALVTITLPQDRVRGLKTCTSHLILVAIFYLPINITYLLHPIIPTNARIFNLSLTLVLPPMLNPFVYVLKTEEFKESAKKLLRKRRAQRAVVPIQST
>LOCXPOR78.162.HIT1.OR.2R.309.7tm_4.exons1.CM023247.1.Oncorhynchus_mykiss
NFTGKNVEEFTITGFDHLSHQKLLGFLIFITYFLVILGSGTNICIILTDRRLHTPMYLLICNLAVVDIMFTSSTSTTMISVLLGEVKTISYYSCISRMYIYHLGDITECLALSLMALDRTIAIRTPLRYHSILTNPRLFLLITATWLLGLGVMGVLTAQADSLPYCQPIIRYVFCDYPAMVRAACVNPEPYWMFPTILGLWLIGAQFTFILLSYVNLIYTVVRLPNNESRVQVFNTCICHIIVVSCYFAPKLVSVLLTRIGVMLNLTERNALLIMATLLPSLINPTVYCLKTKEIRKRLVQIMYRKRTA
>LOCXPOR79.167.HIT1.OR.2R.322.7tm_4.exons6.CM023247.1.Oncorhynchus_mykiss
MSYLTSDPNQTDNIDTIIRPPYFFISGFIDIPHMEYYYVFLCFVYIISLVGNTFVMMVIYMDNSLHSPKCIAVFNLAFTDVCGSTAMVPKLLDTFLFSRQLISYNQCLTSLFFIFLFLNMQSFNLTILSYDRLVAICCPLRYHMMVTHRSMFQLTGAAWALAVFLMFLAVFFITRLSFCRSLVINSYFCDHGPLFRLAAPCSDVVPNRVMGYLIATVLFFPMVFIISSYICITHALFTITLPQDRVRALKTCTSHLILVAIFYLPVNFTYFLHSIIPTNARIINLSLTSVLPPMLNPIIYVLKTEEFKESAKKLLSKRRAQR
>LOCXPOR78.169.HIT1.OR.2R.309.7tm_4.exons1.CM023247.1.Oncorhynchus_mykiss
NFTGKNVEEFTITGFDHLSHQKLLGFLIFITYFLVILGSETNICIILTDRRLHTPMYLLICNLAVVDIMFTTSTSITMISVLLAEVKTISYYSCISSMSIYHLGDIEECLALSLMALDRTIAISTPLRYHSILTNPRLFLLITATWLIGLGVMGVVAAQVDSLPYCQPIIRYVFCDYPAMVRAACVNPEPYWMLPIILGLWLIGAQFIFILLSYVNLIYTVVRLPNNESRVQVFNTCICHIIVVSCYYAPKLVSVLLMRIGVRLNLTERNALLIMATLLPSLINPVVYCLKTKEIRKRLVQILSRKRTA
>LOCXPOR81.173.HIT1.OR.2R.331.7tm_4.exons6.CM023247.1.Oncorhynchus_mykiss
MSYLTSDPNQTDNIDTIIRPPYFFISGFIGIPHMEYYYVFLCFVYIISLVGNTFVMMVIYMDNSLHSPKYIAVFNLAFTDVCGSTAMVPKLLDMFLFSRHLISYDQCLTSLFFIFLFLNMQSFNLTILSYDRLVAICCPLRYHMIVTHRSMFQLTGAAWAIAVFLVLLAVCLITRLSFCRSLVINSYFCDHGPLFRLAAPCSDVVPNIVISYLNPSIILLFPMVFIISSYICITHALFTITLPQDRVRALKTCTSHLILVAIFYLPINFTYFLHSIIPTNARIINLSLTSVLPPMLNPIIYVLKTEEFKESAKKLLSKRRAQRAVVPIQST
>LOCXPOR82.178.HIT1.OR.2R.313.7tm_4.exons1.CM023247.1.Oncorhynchus_mykiss
MSSVNFTGKNVEEFTITGFDHLSHQKLLGFLIFITYFLVILGSGTNICIILTDRRLHTPMYLLICNLAVVDIMFTSSTSTTMISVLLGEVKTISYYSCISSMYIYHLGDITGCLALSLMALDRTIAISNPLRYHSILTNAQIFVLIIASWFIGIICLGIALAWADFDNLPYCQPIIRYVFCDYPALIRAACVNPEPYFLIPTILALWLLAGQFPLIILSYVKIIYTLLRLPNSESRAQGFNTCICHIIVVSCYYAPKLVSVLLTRIGVRLNLTERNALLIIATLLPSLINPTIYCLKTKEIRKRLVQILSKRK
>LOCXPOR83.180.HIT1.OR.2R.313.7tm_4.exons1.CM023247.1.Oncorhynchus_mykiss
MSSVNFTGKNVEEFTITGFDHLSHQKLLGFLIFITYFLVILGSGTNICIILTDRRLHTPMYLLICNLAVVDIMFTSSTSTTMISVLLGEVKTISYYSCISSMYIYHLGDITGCLALSLMALDRTIAISNPLRYHSILTNAQIFVLIIASWFIGIICLGIALAWADFDNLPYCQPIIRYVFCDYPALIRAACVNPEPYFLIPTILALWLLAGQFPLIILSYVKIIYTLLRLPNSESRAQGFNTCICHIIVVSCYYAPKLVSVLLTRIGVRLNLTERNALLIIATLLPSLINPTIYCLKTKEIRKRLVQILSRRK
>LOCXPOR84.182.HIT1.OR.2R.301.7tm_4.exons6.CM023247.1.Oncorhynchus_mykiss
TRVSVFVIVGFPGLHPSFYQLVAWFFFFIYVITVVGNILLVVLFALERSLQKPMYIIMLSLALSDIGFCTVALPKVIARYWWDDAGISFYLCLIQKQFIHYFGALTSLIMMTMAMDKYLAICYPLRYNELMTNRTMSLLTALSWVLAMISPAITTVQSSQMPFCGSNRINHCYCDTTSLNQLSCADISSQSRLSFSLAMVVLFLPFGFIVFSYVNIIFTVMRMANAQGRMKTFSTCATQGCIILIYYIPRFIVNATPFIPNLTTTPDLRISLAIFSSLLPPLLNPFIYCIRTKEIRAFLAK
>LOCXPOR84.184.HIT1.OR.2R.301.7tm_4.exons6.CM023247.1.Oncorhynchus_mykiss
TRVSEFVIVGFPGLHPSFNQLVAWLFFFVYVITVVGNILLVVLFALERSLQKPMYIIMLSLALSDIGVCTVSLPKVIARYWWDDAGISFYTCLIQKQFIHYFGTLTSLIMMTMAMDRYLAICYPLRYTELMTNRTMSLLTALSWVSAMIVPGITTIQTSLMPFCGPNRITHFYCNTVSMNQLSCADISSQSTVSVALSMFVLFLPFSFIVFSYVNIIVSVMRMANAQGRVKTFSTCATQGCIILIYYIPRFVVNATPINPNLTMTPDLRIGLTLLHSLLPPLVNPFIYCIRTKEIRAFLAK
>LOCXPOR85.188.HIT1.OR.2R.299.7tm_4.exons6.CM023247.1.Oncorhynchus_mykiss
TRVSEFVIVGFPGLHPSFYQLVAWFFFFVYVITVVGNLLLVVLFALERSLQKPMYIIMLSLALSDIGFATVALPKVIARWWWDDGRISFHTCLFQEQMIHYFGTLNSLIMLTMAMDRYLAICHPLRYPMLMTNQIMSGLTVFSWMSATISPAIGTIDFTRKVAFCGPNRILHAYCDALSLTKLSCSDMAAIQGSSVGLAYFVLLVPFSFIVFSYINIIVTVMRMANAQGRMKTFSTCATQGCIILIYYIPRFIVYATPYIPNLIMTPDLRIGLTIFYSLFPPVANPFIYSFRTKEIRAI
>LOCXPTAAR6.101.HIT1.TAAR.2R.312.7tm_1.exons1.CM023222.1.Oncorhynchus_mykiss
KHEDVQYCFQDRNSSCRKALLSTSIYITLYIFFSLISAVTVFLNVLVIISISHLKQLHTPTNLLILSLAVSDLLVGLIVIPVMTVATMESCWGFGEYFCVFHAYFACLCTSLSLGNLVLISIDRYVAVCDPLLYHSKITITRIMCCISITWCCCIIYRAANMQFFVNVQVPSRCLKECFTVEGSIWVNITDLVITMVVPCSVIVTLYMKIFVVARSQAKKVFSKEAASVSGGKTVQANKSERKAAKTQIVVFNYFICWIPSLFSFLFLSILSDYLLSYLINFLAFVNSLINPIIYAFLYPWIKVTAKHILSL
>LOCXPTAAR1.143.HIT1.TAAR.2R.309.7tm_1.exons1.CM023222.1.Oncorhynchus_mykiss
VQYCFQDRNSSCRKALLSTSIYITLYIFFSVISAVTVFLNLLVIISISHFKQLHTTTNLLILSLAASDLLVGLIVIPVMTVATMEPCWGFGEYFCVFHAYFACLCTSLSLGNLVLISIDRYVAVCDPLLYYSKITITRVMCCVSITWCCCIIYRAANIQFFVNVQVPSRCLKECLTVEGSVWINITDIVITMVVPCSVIVTLYMKIFVVARSQARKVFSKEAASVSGVKTAQANKSERKAAKTLAIVVFNYFICWIPSLFIFLFFSILSDPLLSYFINFLAFVNSLINPIIYAFLYPWIKVTAKLILSL
>LOCXPTAAR1.97.HIT1.TAAR.2R.309.7tm_1.exons1.CM023222.1.Oncorhynchus_mykiss
VQYCFQDRNSSCRKALLSTSIYITLYIFFSVISAVTVFLNLLVIISISHFKQLHTTTNLLILSLAASDLLVGLIVIPVMTVATMEPCWGFGEYFCVFHAYFACLCTSLSLGNLVLISIDRYVAVCDPLLYYSKITITRVMCCVSITWCCCIIYRAANIQFFVNVQVPSRCLKECLTVEGSVWINITDIVITMVVPCSVIVTLYMKIFVVARSQARKVFSKEAASVSGVKTAQANKSERKAAKTLAIVVFNYFICWIPSLFIFLFFSILSDPLLSYFINFLAFVNSLINPIIYAFLYPWIKVTAKLILSL
>LOCXPTAAR3.98.HIT1.TAAR.2R.323.7tm_1.exons1.CM023222.1.Oncorhynchus_mykiss
LCFESVNGSCKRSIFPPTIRVLLYLLLGSMSVLTVCGNLLVIIPIIHFKQLHTPTNYLILSLAVSDLLLGVLVMPPSMVHSLESCWYFGDLFCKIYTSTDVMLCTASILNLCFISIDRYYAVCRPLLYRTKITVHVVLIMMLVIWTVSAVVGFCMIFLGINIWGIEDYYYNNVACEGECILFQNKVSSTVSSVISFYIPGVGMLSIYLKIFLIAQRQARSIQGTTNQNSVGKSQRKATKTLAVIMGVFLSFWTPFFVVNCIDPFISYSTPPVLFVTFVWIGYLNSTINPMVYAFFYSWFRRAFRMIISGQIFQPDSSIMQLFS
>LOCXPTAAR4.99.HIT1.TAAR.2R.323.7tm_1.exons1.CM023222.1.Oncorhynchus_mykiss
LCFESVNGSCKRSIFPPTIRVLLYLLLGSMSVLTVCGNLLVIIPIIHFKQLHTPTNYLILSLAVSDLLLGVLVLPPRMVYSVESCWYFGDLFCKIYTSTDVMLSNTSILNLCFISIDRYYAVCHPLLYRTKITVHVVLIMMLVIWTGSAIVVFGIVFLELSTWGMEDFYSNNVACEGECIFFQNKASSTASLVLSFYIPGVGMLSIYLKIFLVAQRQARSIQGTTNQNSVGKSQRKATKTLAIIMGVFLSFWTPFFVINSIDPFISYSTPPVLFETLIWIGYLNSAINPMVYAFFYSWFRRAFRIIISGQIFQPDSSEIQLFS
>LOCXPTAAR5.100.HIT1.TAAR.2R.323.7tm_1.exons1.CM023222.1.Oncorhynchus_mykiss
LCFESVNGSCKRSIFPPTIRVLLYLLLGSMSVLTVCGNLLVIIPIIHFKQLHTPTNYLILSLAVSDLLLGVLVMPPRTVYSVESCWYFGDLFCKIYTSTDVMLCNTSILNLCFISIDRYYAVCHPLLYRTKITVHVVLIMMLVTWTVSAVVGFCMIFLELNIWGIEDYYYNNVACEGGCILFQNKLSSIVASVISFYIPGVGMLTIYLKIFLIAQRQARSIQGTTNQNSVGKSQRKATKTLAIIMGVFLSFWTPFFVVNCIDPFISYSTPPVLFETLIWIGYLNSTINPMVYAFFYSWFRRAFRIIISGQIFQPDSSEIQLFS
>LOCXPTAAR7.102.HIT1.TAAR.2R.335.7tm_1.exons1.CM023226.1.Oncorhynchus_mykiss
SHQHLDPKMFCYPESNASCTREIFSEGFQIASYFFFVSVMLVTILGNGVVIISVAHIKQLHTPTNILIMSLAVADLLVGVTVMPFSTIKAVEGCWYFGDAFCFLHSDMFLTSVSIFHLVFIAIDRYESVCSPLRYSTKITIPIAWLMVFASWAVAALYSYGLLYSKANVRGLDEFIASIYCLGSCNLFLNALWGALDTLIAFFFPCSVMVGLYTKIFLVAKEHLRKIEASQNNSNEGGRGVVSQRSERKAAKTLGIVVGVFIFCWLPFFVNSIVDPYTNFSTPPILFEVFIWLGYFNSTANPIIYALFYPWFRKCLNLIVTLKIFNRNSSYINVF
>LOCXPTAAR8.103.HIT1.TAAR.2R.326.7tm_1.exons1.CM023226.1.Oncorhynchus_mykiss
FCYESLTGSCVRFARPLSVQVPMFTSMVLAILVTVIGNLLVITSIAHFKQLQTSVNQLLVSLAVCDLLLGVFVMPCSAVRSVQGCWYLGGFLCKLHTSTDIMLSTSSIFHLSFISIDRYFAVCRPLSYRLIITNNTVLIMITTSWLVPAIFSYGMIFPEINLKGREDFYETHVKCIGGCQVFFSPVAALVASSFSFYIPGMILICIYSKIYWVARAQARSIKDLSRQFKEADSGRRERRGANILAIVVGVFLICWSPFSLCLIIDPFIQYSIPPLLGDTLVWFGYLNSAFNPIVYAFFYTWFRRALRIIISGHIFRRGSCRFRLYS
>LOCXPTAAR9.104.HIT1.TAAR.2R.337.7tm_1.exons1.CM023226.1.Oncorhynchus_mykiss
SHQHLDPKFLCYPESNASCTRDIFSEGFQIALYFFFVSGMLVTILGNGVVIISIAHIKQLHTPTNILIMSLAVADLLLGVTVMPFSTMRAVEGCWYFGDAFCLLHSSFDMFLTSVSIFHLVFIAIDRYEAVCSPLRYSTKITIPIAWLMVFASWAVAALYSYGLLYSKANVRGLDELIASIYCLGSCNLFLNALWGALDTLIAFFFPCSVMVGLYTKIFLVAKEHLRKIEDSQNNSNEGGRGVVSQRSERKAAKTLGIVVGVFIFCWLPFFVNSIVDPYTNFSTPPILFEVFIWLGYFNSTANPIIYALFYPWFRKCLNLIVTLKIFNRNSSYINVF
>LOCXPTAAR8.106.HIT1.TAAR.2R.326.7tm_1.exons1.CM023226.1.Oncorhynchus_mykiss
FCYESLSGSCVRFARPLSVQVPMFTSMVLAILVTVIGNLLVITSIAHFKQLQTSVNQLLVSLAVCDLLLGVFVMPCSAVRSVQGCWYLGGFLCKLHTSTDIMLSTSSIFHLSFISIDRYFAVCRPLSYRLIITNNTVLIMITTSWLVPAIFSYGMIFPEINLKGREDFYETHVKCIGGCQVFFSPVAALVASAFCFYIPGMILICIYSKIYWVARAQARSIKDLSGQFKEAGSGRRERRGANILAIVVGVFLICWSPFSLCLIIDPFIQYSIPPLLGDTLVWFGYLNSAFNPIVYAFFYTWFRRALKIIISGHIFHRGSCRFRLYS
>LOCXPTAAR11.108.HIT1.TAAR.2R.320.7tm_1.exons1.CM023228.1.Oncorhynchus_mykiss
QAVQYCFPLHNSSCVKEERSIAENILMHLFFFSVSSFTVFVNLLVIISISHFKQLHTPTNLLILSLAVSDLLVGIVVIPVEGIKVIESCWYLGETMCSVFHGIVFSVIFASLYNLVIIAVDRYVAVCDPLLYISKITIGKTVTSIFLTWIFSFIYNLVILYCNGQWYRSQAHKNCHGECVLIISFTWGIIDLFVSFVAPCSVIICLYMNIFKVARIQVKVMNITTRIKMSESKATKTLGVVLSVFLVGWITYYVGSLSEDYLAHSDVIIAFLSWVVYINSFLNPLIYALFYPWFKTAVRHILTLHILAPSSSLINLFPEN
>LOCXPTAAR12.111.HIT1.TAAR.2R.309.7tm_1.exons1.CM023230.1.Oncorhynchus_mykiss
EHEDAQYCFPDQNSSCRKALLSTSIYITLYVFISLTSAVTVFLNVLVIISVSHFKKLHTPTNLLILSLAVADFLVGLIVIPVVAVTVMESCWFYGKYFCVISLYINYLCLSLSMGNLILISIDRYVAVCDPLKYHSKITITRIISCISITWCCCIIYNAVILNNYVNMKVPRQCLEECFVVVGFIWRSIIDILFSSVIPCSIIITLYLKIFVVARSQARKVFIKEPATKSGVKTVQSNKSERKAAKTLSIVVFTYLTCWIPIFFIQFSHQSSVSLSFLPCVNSLINPIIYAFFYPWFKVTTKHILTLKL
>LOCXPTAAR13.117.HIT1.TAAR.2R.311.7tm_1.exons1.CM023230.1.Oncorhynchus_mykiss
EHKDAKHCFHNSSCRKASLSTSIYITLYILFSLISAVTVFLNILVIISIYHFKQLHTPTNLLILSLAVTDFLVGLIAIPVVTVAVMESCWVFGKYFCVFFLFIGYLIISLSLGNLVLISIDRYVAVCYPLLYHSKITIPRIICWILITWCWCSIYNAAISNNSVTLQVPKMCFEECFIFEGFNWSKTIDFVIIMVVPCYIIITLYFKIFVVARSQARKIFSKEAATKSGVKTVLVNKTERKAAKTLSIVVFTYLSCWISIFFLHFFFLQSLIYLLLLPFLNSLINPIIYAFFYPWFKAIAKHVLTLKLRRL
>LOCXPTAAR14.120.HIT1.TAAR.2R.306.7tm_1.exons2.CM023240.1.Oncorhynchus_mykiss
EEHEDVQYCFQDGNSSCRKALLSTSIYITLYIFFSLISAVTIFLNILVIISISHFKQLHTTTNLLILSLAASDLLVGLIVIPVTTVATMESCWGFGEYFCVFQFYIAFLCASLSLGNLVLISIDRYVAVCDPLMYHSKITITRMMCCISITWCCCIIYRAAIIKNLVNVQVPSRCLNECFTVEGLIWVNIVDLVITMVVPCSIIITLYLKIFVVARSQARKVFSKEAASVSGRKAAKTLSIVVVNYLICWIPSLFLFFFFSFLIDNLTTLFISFLPLVNSLINPIIYAFFYPWFKVTAKHILTLKL
>LOCXPTAAR15.122.HIT1.TAAR.2R.310.7tm_1.exons1.CM023240.1.Oncorhynchus_mykiss
EHEDVQYCFQDRNSSCRKALLSTSIYITLYIFFSLISAVTVFLNILVIISISHFKQLHTPTNLLILSLAVSDLLVGLIVIPVTTVALMESCWGFGEYFCVFYFYITCLCASLSLGSLVLISIDRYVAVYDPLLYHSKITTTRMMCCITITWCFYIIYDAAIIQIFVNVQVPSQCLNECFIVEGYMWGNIIDLVITMVVPCSIIITLYMKIFVVARSQARKIFSKEAACVFGVKTGQANKSERKATKTLSIVVFNYLICWIPIQFYLFFIFIDNVSSFIISFLPLVNSLINPIIYAFFYPWFKVTAKIILT
>LOCXPTAAR16.125.HIT1.TAAR.2R.305.7tm_1.exons2.CM023240.1.Oncorhynchus_mykiss
EEHEDVQYCFQDRNSSCRKALLSTSIYITLYIFFSLISAVTVFLNILVIISISHFKQLHTPTNLLLISLAASDLLVGLIVIPVTTVAIMEPCWGFGEHFCVFQFYITYLCTFLSLGNLVLISIDRYVAVCDPLLYHSKITVTRIMCCISITWCCCIIYRAAIIKNFVNVQVPSRCLKECVILERLNWVTLIDIAITMVVPCSVIITLYMKIFVVARSQARKVFSKEAASVSGRKATKTLSIVVFNYFICWIPFLFVFFLSFLIEDLLLFIISFLPLVNSLINPIIYALFYPWFKITFKHFNILTL
>LOCXPTAAR47.126.HIT1.TAAR.2R.319.7tm_1.exons1.CM023240.1.Oncorhynchus_mykiss
DILLQMEELEDVQYCFQDRNSSCRKALPLTSIHSAIYLFISVISAVTVFLNVLVIISISHFKQLHTTTNLLILSLAVSDLLVGLIALPVTAVAIMESCWGFGEYFCVFQFYITCLCTSLSLGNLVLISIDRYVAVCDPLLYHSKITTTRMMCCISITWCCCVIHDAAIIKNFVNVQVPSRCLKECFILERFNWVNIIDLVLKMVVPCSIIIILYMKIFVVARSQARKVFSKEAACVFGVKTVQANKSERKATKTLSIVVFNYLICWTPSLFVFFLSFLGENVSSSIISFLPLVNSLINPIIYAFFYPWFKVTAKLIITL
>LOCXPTAAR17.132.HIT1.TAAR.2R.306.7tm_1.exons2.CM023240.1.Oncorhynchus_mykiss
EEHKDDQYCFQDRNSSCRKALLSTSIYTALYIFCSLFSAVTVFLNVLVIISISHFKQLHTPTNLLILSLAVSDLLVGAIVIPVTTVAILESCWGFGKYFCAFHFYMAFLCTSLSLGNLVLISIDRYVAVCDPLLYHSKITITRIMCCISITWFCCIIYQAVVIKICINVQVPSRCLKECFTVDGSIWGNIIDIVITMVVPCSIIITLYMKIFVVARSQARKVFSKETASVSGRKAAKTLAIVVFNYLICWIPSLFILFFVHIFIDNLLSLFISFLPLVNSLINPIIYAFFYPWFKVTAKHILTLKL
>LOCXPTAAR18.134.HIT1.TAAR.2R.311.7tm_1.exons1.CM023240.1.Oncorhynchus_mykiss
KHEDIQYCFQDRNSSCIKALLSTSIYITLYIFFSLISAVTVFLNILVIISISHFKQLHTPTNLLILSLAVADLLVGLIVIPVVTVAIMEPCWGFGEYFCVFQFYISCLCTSLSLGNLVLISIDRYVAVCDPLLYHSKITVTRIMCCISITWCYCIIYRAAIMKISVKVQAPSSCLKECFIVEGLIWVNIIDLLFTMVVPCSIIITLYMKIFVVARSQARKVFTKEAASVSGVKTVQANKSETKAAKTLSIVVFTYLNCWIPFFFFYLVNLDSSSLFFSFLPLFNSFINPIIYAFFYPWFKVTAKRILTLKL
>LOCXPTAAR19.136.HIT1.TAAR.2R.311.7tm_1.exons1.CM023240.1.Oncorhynchus_mykiss
KHEDIQYCFQDRNSSCIKALLSTSIYITLYIFFSLISAVTVFLNILVIISISHFKQFHTPTNLLILSLAVADLLVGLIVIPVVTVAIMEPCWGFGEYFCVFQFYISCLCTSLSLGNLVLISIDRYVAVCDPLLYHSKITVTRIMCCISITWCYCIIYRAAIMKISVKVQAPSSCLKECFIVEGLIWINIIDLLFTMVVPCSIIITLYMKIFVVARSQARKVFSKEAARVSGVKTVQANKSETKAAKTLSIVVFTYLNCWIPFFFFYLVNLDSSSLFFSFLPLFNSFINPIIYAFFYPWFKVTAKHILTLKL
>LOCXPTAAR20.138.HIT1.TAAR.2R.313.7tm_1.exons1.CM023240.1.Oncorhynchus_mykiss
EHEDVQYCFQDSNSSCRKTSPLTSIYLILYIFFSVISAVTVFLNILVIISISHFKQLHTPTNLLILSLAVSDLLVGLIVIPATTIAIMESCWSFGEYFCVFQFYISCLCTSLSLGNLVLISIDRYVAVCDPLSYHSKITITRMMCCISITWCCCTIYNAAIIKNFVNVQVPSRCLKECFIVEGLNWVTIIDLLLKTVVPCSIIITLYMKIFVVARSQARKVFSKEAASVSCVQTVQASKSERKAAKTLSIVVFNYFICWTPSLFLFFLSFLSENVSLLIISFLPLVNSLINPIIYAFFYPWFKVTAKLIITLK
>LOCXPTAAR27.140.HIT1.TAAR.2R.315.7tm_1.exons1.CM023240.1.Oncorhynchus_mykiss
EHEDIQYCFQDRNSSCRNALLSISIYITLYIFFSLISAVTVFLNILVIISIFHFKQLHTPTNLLILALAASDLLMGLIVIPVMTVAIIESCWGFGKYFCAFLLYITCLCTSLSLGSLVLISIDRYVAVCYPLLYHSKITITRIMCCISITWCCCTIYNAAIIKDIVNVQVPSRCLNECFIVIGITWGNIFDFVFTMVVPCSIIITLYLKIFVVARSQARKVFSKEAPSVSGVKTVQANKSERKAAKTLSIVVFNYLICWIPFQFSFFFVSFSSDNLLSFILSFLPLVNSLINPIIYAFFYPWFKVTAKHILTLKL
>LOCXPTAAR27.142.HIT1.TAAR.2R.315.7tm_1.exons1.CM023240.1.Oncorhynchus_mykiss
EHEDIQYCFQDRNSSCRKALLSISIYITLYIFFSVISAVTVFLNVLVIISIFHFKQLHTPTNLLILALAASDLLVGLIVIPVMTVAIIESCWGFGKYFCAFLLYITCLCTSLSLGSLVLISIDRYVAVCYPLLYHSKITITRMMCCISITWCCCTIYNAAIIKDIVNVQVPSRCLNECFIVVGITWGNIIDFVFTMVVPCSIIITLYLKIFVVARSQARKVFSKEAANVSGVKTVQASKSERKAAKTLSIVVFNYFICWIPFLFSFFFVSFLSDNLLSFILSFLPLVNSLINPIIYAFFYPWFKVTAKHILTLKL
>LOCXPTAAR27.145.HIT1.TAAR.2R.315.7tm_1.exons1.CM023240.1.Oncorhynchus_mykiss
EHEDIQYCFQDRNSSCRKALLSISIYITLYIFFSVISAVTVFLNVLVIISIFHFKQLHTPTNLLILALAASDLLVGLIVIPVMTVAIIESCWGFGKYFCAFLLYITCLCTSLSLGSLVLISIDRYVAVCYPLLYHSKITITRMMCCISITWCCCTIYNAAIIKDIVNVQVPSRCLNECFIVVGITWGNIIDFVFTMVVPCSIIITLYLKIFVVARSQARKVFSKEAANVSGVKTVQASKSERKAAKTLSIVVFNYFICWIPFLFSFFFVSFLSDNLLSFILSFLPLVNSLINPIIYAFFYPWFKVTAKHILTLKL
>LOCXPTAAR24.149.HIT1.TAAR.2R.308.7tm_1.exons1.CM023240.1.Oncorhynchus_mykiss
EDIQYCFQDGNSSCRKALLSTSIYITLYIFFSLISAVTVFLNILVIISISHFKQLHTPTNLLILSLAVSDLLVGLIVIPVMTVAIMESCWGFGEYFCVFYFYISCLCASLSLGNLVLISIDRYVAVCDPLLYHSKITITRMMCCISITWCCCIIYYAAIIKIFVNVQVPSKCLKECFIVEGVTWGIVIDLLITMVVPCSIIITLYLKIFVVATSQARKVFSKEAASVSSVKTVQANKSERKATKTLAIVVFTYLSCWIPFHLYLIFIVIDNLSSFIISFLPLLNSLINPIIYSFFYPWFKVTAKRILT
>LOCXPTAAR25.151.HIT1.TAAR.2R.306.7tm_1.exons2.CM023240.1.Oncorhynchus_mykiss
EEHKDDQYCFQVRNSSCRKALLSTSIYITLYIFFSLISALTVFLNILVIISISHFKQLHTQTNLLILSLAVSDLLVGLIVIPVMTVAIIEPCWVFGEYFCVFLLYINCLCTSLSLGSLVLISIDRYVAVCDPLLYHSKITITRVICCMSITWCCCIIYDAAIIKDIVNVQVPSRCLNECFTGDGYMWGNIIDFVITMVVPCSIIITLYMKIFVVARSQARKVFLKEAANKSERKAAKTLSIVVFTYLSCWIPFLFSFLFFSFLSDNLLSFIISFLPLANSLINPIIYALFYPWFKVTAKHILSLKL
>LOCXPTAAR48.158.HIT1.TAAR.2R.322.7tm_1.exons1.CM023240.1.Oncorhynchus_mykiss
DPLLQMEKHEDDQYCFQDRNSSCRKALLSTSIYITLYIFFSLISAVTVFLNILVIISISHFKQLHTTTNLLILSLAVADLLVGLIVIPVMTVAIMESCWGFGEYFCAFLLYISCLCTSLSLGSLVLISIDRYVAVCDPLLYHSKITITRVMCCISISWCCCIIYDAAIIKDIVNVQVPSRCLNECFTGEGYMWGNIIDFVITMVVPCSIIITLYMKIFVVARSQARKVFSKEAACVSGVKTLQANKSERKAAKTLSIVVFTYLICWIPIQFSFLFLSFLSDNLLSFIISFLPLVNSLINPIIYALFYPWVKVTAKHILSLKL
>LOCXPTAAR26.160.HIT1.TAAR.2R.322.7tm_1.exons1.CM023240.1.Oncorhynchus_mykiss
NLLLQMEKHEDVQYCFQDRNSSCRKALLSTSIYITLYIFFSLISAVTVFLNVLVIISISHFKQLHTPTNLLILSLAVSDLLVGLIVIPATTVAIMESCWGFGEYFCVFEFYIAYLCTSLSLGNLVLISIDRYVAVCDPLLYHSKITITRIMCCISISWCCCIIYDAAIIKIFVNVQVSSRCLKECFIVKGLNWVNIIGLVFTMVVPCSIIMTLYMKIFVVARSQARKVFSKETASVSGVKTAQANKSERKATKTLAIVVFNYLICWIPSLFPFIFSFYFSENLISFIISFLPLLNSLINPIIYAFFYPWFKVTCRHIFTLKL
>LOCXPTAAR27.162.HIT1.TAAR.2R.313.7tm_1.exons1.CM023240.1.Oncorhynchus_mykiss
KNKDVQYCFQDRNSSCRMELLSTTIYITLYIFFSLISVVTVFLNILVIISISHFKQLHTTTNLLILSLAVSDLLVGLIVIPVTTIAIMESCWGFGEYFCVFYFYIACLCTSLSLGNLVLISIDRYVAVCDPLLYHSKITITRMMCCISFTWCCCIIYRAAIIKNLVNVQVPSRCLNECFIVEELHWVNIIALVFTMVVPCSIIITLYMKIFVVARSQARKIFSKEAACVSGVKTGQANKSERKAAKTLAIVVFNYLICWIPFLFINMFFFSSDNLSFIIGFLPLVNSLINPIIYAFFYPWFKVTAKHILTLKL
>LOCXPTAAR27.164.HIT1.TAAR.2R.314.7tm_1.exons1.CM023240.1.Oncorhynchus_mykiss
KHEDFQYCFQDRNSSCRKALLSTSIYITLYIILSLISSVTVFLNLLVIISISHFKQLHTTTNLLILSLAVADLLVGLIVIPVTTVAIMESCWGFGEYFCVFHLYMAFLCTSLSLGNLVLISIDRYVAVCDPLLYHSKITITRMICCISITWCCCIIYRAAIIKDIVNVQVPSRCLNECFIVEGIKWANIIDIVITMVVPCSIIITLYMKIFVVARSQARKVFSKEAASVSGVKTVQANKSESKAAKTISIVVVNYLISWIPSLFVFFFLSFFSDNLSLFIRFLPLVNSLINPIIYAFFYPWFRVTAKHILSLKV
>LOCXPTAAR29.167.HIT1.TAAR.2R.314.7tm_1.exons1.CM023240.1.Oncorhynchus_mykiss
EHKDDQYCFQDRNSSCRKALLSTSIYITLYIFFSLISAVTVFLNLLVIISISHFKQLHTTTNLLLLSLAVADLLVGLIVIPVTTVAIMESCWGFGQYFCVFHIYMACLCTSLSLGSLVLISIDRYVAVCDPLLYHSKITITRMICCISISWWCCTIYNAVIITDIVNVQVPSRCLKECFIVEGYMWGKIMDIVITMVVPCSIIITLYMKIFVVARSQARKVFSKEAARVSGVKTVQANKSERKAAKTLSIVVFNYLICWIPSLFGFFFLSFLSDNLSLFIRFLPLVNSLINPIIYALFYPWFKVTAKHILSLKV
>LOCXPTAAR30.168.HIT1.TAAR.2R.306.7tm_1.exons2.CM023240.1.Oncorhynchus_mykiss
EKHEDVQYCFQDRNSSCRKALLSTSIYITLYIFFSLISAVTVFLNLLVIISISHFKQLHTTTNLLILSLAVSDLLVGLIVIPVTTVALMESCWGFGKYFCVFQIYITFLCSSLSLGNLVLISIDRYVAVCDPLLYHSKITTTRIMCCISITWCCCIIYRAAIVKNFVNVQVPSRCLKECFIVEGITWGNIIDLLFTMVVPCSIIITLYMKIFVVARSQARKVFSKEAPSVSGRKAAKTLSIVVFNYFICWIPFLFSFFLYFLIDSLFSVMIIGFLPLFNSFINPIIYAFFYPWFKVTAKRILTLKF
>LOCXPTAAR29.170.HIT1.TAAR.2R.314.7tm_1.exons1.CM023240.1.Oncorhynchus_mykiss
EHKDDQYCFQDRNSSCRKALLSTSIYITLYIFFSLISAVTVFLNLLVIISISHFKQLHTTTNLLLLSLAVADLLVGLIVIPVTTVAIMESCWGFGQYFCVFHIYMACLCTSLSLGSLVLISIDRYVAVCDPLLYHSKITITRMICCISISWWCCTIYNAVIITDIVNVQVPSRCLKECFIVEGYMWGKIMDIVITMVVPCSIIITLYMKIFVVARSQARKVFSKEAARVSGVKTVQANKSERKAAKTLSIVVFNYLICWIPSLFGFFFLSFLSDNLSLFIRFLPLVNSLINPIIYALFYPWFKVTAKHILSLKV
>LOCXPTAAR32.171.HIT1.TAAR.2R.305.7tm_1.exons2.CM023240.1.Oncorhynchus_mykiss
EKHEDVQYCFQDRNSSCRKALLSTSIYITLYIFFSLISAVTIFLNLLVIISISHFKQLHTPTNLLILSLAVSDLLVGLIVIPVTTVAIMESCWGFGEYFCVFRLYMAFLCTSLSLGNLVLISFDRYVAVCDPLLYHSKITTTRIMCFISITWCCCIIYRAAIVKNIVNVLVPSRCLKECLTVAITSSNIIDIVITMVVPCSIIITSYMKIFAVARSQARKVFSKEAASVSGRKAAKTVSIVVFNYLICWIPSLFPFLFVSFLGENVLSFIISFLPLVNSLINPIIYALFYPWFKVTAKLILTLNL
>LOCXPTAAR33.172.HIT1.TAAR.2R.303.7tm_1.exons2.CM023240.1.Oncorhynchus_mykiss
EKHEDVQYCFQDRNSSCRKALLSTSIYITLYIFFSLISAVTVFLNVLVIISISHFKQLHTTTNLLILSLAVSDLLVGLIVIPVLTVAIMESCWGFGKYFCAFQFYITFLCTSLSLGNLVLISIDRYVAVCDPLLYHSKITTTRMMCCISITWCCCIIYDAVIIKKVVNVQVLSRCLTECFIFEGITWVNITDLVITMVVPCSIIITLYMKIFVVARSQARKVFSKEAASVSGRKAANTLSIVVVNYLICWIPSLFIFSFSVLFDNFSSFFIIFLPLVNSLINPIIYAFFYPWFKVTVKRILNL
>LOCXPTAAR34.174.HIT1.TAAR.2R.306.7tm_1.exons2.CM023240.1.Oncorhynchus_mykiss
EKNEDVQYCFQDGNSSCRKALLSTSIYITLYNFFSLISAVTVFLNVLVIISISHFKQLHTTTNLLILSLAVADLLVGLIVIPVTAVAIMEPCWDFGEYFCVFHIYIDFLCTSLSLGNMVLISIDRYVAVCDPLLYHAKITITRMICCISFTWFCCIIYRAAIIKYCVNIQVPSRCLKECFIFEGITWGNILDLVITMVVPCSVIITLYFKIFVVARSQARKVFSKEAASVSGRKAAKTLSIVVVNYFICWIPFLCSSFFHLSFFSDNLSFIISFLPLVNSFINPIIYAFFYPWFKVTAKHILTLKL
>LOCXPTAAR39.175.HIT1.TAAR.2R.314.7tm_1.exons1.CM023240.1.Oncorhynchus_mykiss
KKEDVRYCFQDRNSSCRKALLSTSIYITLYIFFSLISAVTVFLNLLVIISISHFKQLHTTTNLLILSLAVSDLLVGLIVIPVLTVAIMEPCWGFGEYFCAFQFYITFLCTSLSLGNLVLISIDRFVAVYDPLLYHSKITTTRMMCCISITWCCCIIYDAVIIQNFVNVQVLSRCLKEFFIVEGIISVNIIYIVITMVVPCSIIITLYMKIFVVARSQARTVFSKEAASVSCVKTLQANKSKRKAAKTLSIVVFNYFICWIPFLFSFFLYFLIDMFLSYFLIFLPIVNSLINPIIYAFFYPWFKVTAKLFLNLKI
>LOCXPTAAR36.176.HIT1.TAAR.2R.305.7tm_1.exons2.CM023240.1.Oncorhynchus_mykiss
EKNEDVQYCFQDGNSSCRKALLSTSIYITLYIFFSLISAVTVFLNILVIISISHFKQLHTPTNLLILSLAVSDLLVGLIVIPVVTVALMESCWGFGEYFCVFHIYITFLCTSLSLGNLVLISIDRYVAVCDPLLYQSKITTTRMMWCISITWCCCVIYRAAIVKNFVNVQVPSRCLKECFFVEGLIWVNIIDLVITMVVPCSIIMTLYMKIFVVARSQARNVFSKEAASVSGRKATKTLSIIVFNYFNCWIPFLFVFFFTFVIDNLLSVIIGFLPLVNSLINPIIYAFFYPWFKVTAKHILTLNL
>LOCXPTAAR37.178.HIT1.TAAR.2R.302.7tm_1.exons2.CM023240.1.Oncorhynchus_mykiss
EKHEDVQYCFQDRNSSCIKAFLSTSIYITLYIFFSLISAVTVFLNLLVIISISHFKQLHTTTNLLILSLAASDLLVGLIVIPVMTVATMEPCWGFGEYFCVFHTYIACLSPSLSLGNLVLISIDRYVAVCDPLLYHSKITTTRITCCISITWCCCIIYRAANIKYFVNVQVPRRCLKECITFEGSTWVNITDLVITMVVPCSVIITLYMKIFVVARSQARKVFSKEAASVSGRKAAKTLAIVVVNYFICWIPFLFVFFFFSVLIYNLLAYFIRFLSLVNSLINPIIYAFLYPWFKVTAKLIL
>LOCXPTAAR38.181.HIT1.TAAR.2R.315.7tm_1.exons1.CM023240.1.Oncorhynchus_mykiss
KHEDVQYCFQDRNSSCRKASLSTYIYITLYVFFSLISAVTVFLNLLVIISISHFKQLHTPTNLLILSLAVSDLLVGLIVIPVMTVAIMESCWGFGEYLCVFQIYIGCLCFSLSLGNLVLISIDRYVAVCDPLLYHSKITITRIMCCISITWCCCIIYRAANINYFVNVQVPSWCLKECTTVEGSIWVNFTDLVITMVVPCSVIITLYVKIFVVARSQARKVFSKEAVSVSGVKPVQASKSETKAAKTLAIVVFNYLICWIPSLFIFFFFSFLSDYLLAYFIHFLGLVNSLINPIIYAFLYPWFKVTAKLILTLKI
>LOCXPTAAR39.182.HIT1.TAAR.2R.310.7tm_1.exons1.CM023240.1.Oncorhynchus_mykiss
EKHEDVQCCFQDRNSSCRKALLSTSIYITLYIIFSLISAVTVFLNLLVIISISHFKQLHTPTNLLILSLAVSDLLVGLIVIPVMTVAIMEPCWCFGKYFCAFQFYITFLCTSLSLGNLVLISIDRYVAVCDPLLYHSKITTTRMMCCISVTWCCCIIYDAVIIQNFVNVQVPSRCLKECFIVEGIISVKIIYIVITMVVPCSIIITLYMKIFVVARSQARKVFSKEAVSVSCVNKSERKAAKTLSIVVFNYFICWIPFLFSFFLYFLIDMFLSYFLIFLPIVNSLINPIIYAFFYPWFKVTAKLFLNLKI
>LOCXPTAAR40.183.HIT1.TAAR.2R.306.7tm_1.exons2.CM023240.1.Oncorhynchus_mykiss
EKHEDVQYCFQDGNSSCRKALLSTSIYITLYIFFSLISAVTVFLNLLVIISISYFRQLHTTTNLLILSLAASDLLVGLIVIPAMTVATMESCWDFGEYFCVFQIYIASLCTSLSLGNLVLISIDRYVAVCDPLLYHSKITTTRITCCISITWCCCIIYRAANIQHFVNVQVPSRCLKECTTFEGSIWVNFTDLVITMVVPCSVIITLYMKIFVVARSQARKVFSKEAARVSGRKAAKTLSIVVFNYLICWIPSLFVFFFFSVLIDNLLSYFICFLAFVNSLINPIIYAFLYPWFKVTVKLILSLNL
>LOCXPTAAR41.185.HIT1.TAAR.2R.306.7tm_1.exons2.CM023240.1.Oncorhynchus_mykiss
EKHEDVQHCFKDRNSSCRKALLSTSIYITLYIFFSLISAVTVFLNILVIISISHFKQLHTPTNLLILSLAASDLLVGLIVIPVMTVATMESCWGFGGYFCVFHAYIASLWTSLTLGNLVLISIDRYVAVCDPLLYHSKITITRIMCCISITWCCCIIYRAANIQYFVNVQVRSRCLKECNTVEESVWVNITDLVITMVVPCSIIITLYLKIFVVARSQARKVFSKETPSVSGRKAAKTLAIVVFNYLFCWIPSLFIFLFFSILSDNLLSYFINFLALVNSLINPIIYAFLYPWFKVTAKRILSLNL
>LOCXPTAAR42.186.HIT1.TAAR.2R.301.7tm_1.exons2.CM023240.1.Oncorhynchus_mykiss
DVQYCFQDRNSSCRKTLLSTSIYITLYIVFSLISAVTIFLNLLVIISISHFKQLHTPTNLLILSLAVSDLLVGLIVIPVMTVAIMEPCWCFGKYFCAFQFYITFLCTSLSLGNLVLISIDRYVAVYDPLLYHSKITTTRMMCCISVTWCCCIIYDAVIIQNFVNVQVPSRCLKECFIVKGIISVNIIYIVFIMVVPCSIIITLYIKIFVVARSQARKVFSKEAASVSCRKAAKTLSIVVFNYFICWIPFLFSFFLYFLIDMFLSYFLIFLPIVNSLINPIIYAFFYPWFKVTAKLLINLKI
>LOCXPTAAR43.187.HIT1.TAAR.2R.306.7tm_1.exons2.CM023240.1.Oncorhynchus_mykiss
EKHEDVQYCFQDRNSSCRKALLSTSIYITLYIFFSLISAVTVFLNLLVIISISHFKQLHTPTNLLLLSLAVSDLLVGLIVIPVMTVAIMEPCWGFGKYFCVFPIYIACLCTSLSLGNLVLISIDRYVAVCDPLLYHSKITTTRIMCCISITWCCCIIYRAANITYFVNVQVPSRCLKECTTVEGSIWVNFTDLVITMVVPCSVIITLYLKIFVVARSQARKVFSKEAASVSGRKAAKTLAIVIFNYLLCWIPSLFVFYFFSFLRDHLLSYFISFLSFVNSLINPIIYAFLYPWFKVTTKLILTLKI
>LOCXPTAAR44.189.HIT1.TAAR.2R.306.7tm_1.exons2.CM023240.1.Oncorhynchus_mykiss
EKHEDVQYCFQDGNSSCRKAFLSTSIYITLYIFFSLISAVTVFLNILVIISISHFKQLHTPTNLLLLSLAASDLLVGLIVIPAMTVATMESCWDFGEYFCVFQIYIASLCTSLSLGNLVLISIDRYVAVCDPLLYHSKITTTRITCCISMTWCCCIIYRAANIQYFVNVQVPSRCLKECTTVEGSVWVNITDIVITMVVPCSVIITLYLKIFVVARSQARKVFSIEVHRVSGRKAAKTLSIVIFNYLICWIPSLFVFFFFSFLSDNLLSYFISFLSFVNSLINPIIYAFLYPWFKVTVKLILSLNL
>LOCXPTAAR45.190.HIT1.TAAR.2R.315.7tm_1.exons1.CM023240.1.Oncorhynchus_mykiss
KHEDVQYCFQDGNSSCRKALLSTYIYITLYIFFSLISAVTVFLNLLVIISISHFKQLHTPTNLLILSLSVSDLLVGLIVIPVATLTIMEPCWGFGEYFCVFQFYITFLCTTLSLGNLVLISIDRYVAVCDPLLYHSKITITGTICCISVSWCCCITCDAVIIQNFVNVQLPSRCLKECVIVEGITWVNIIYIVFIMVVPCSIIITLYLKIFVVARSQARKVFSKETASESGVKTVQANKSERKAAKTLAIVVFTYLLSWIPSLFIYFVFSVIGDHLISYFTSYLAFVNSLINPIIYAFFYPWFKVTAKLILTLKL
>LOCXPTAAR46.191.HIT1.TAAR.2R.315.7tm_1.exons1.CM023240.1.Oncorhynchus_mykiss
KHEDVQYCFQDRNSSCRKALLSTSIYITLYIFFSLISAVTVFLNLLVIISISHFKQLHTPTNLLILSLAVSDLLVGLIVIPVATLTIMEPCWGFGEYFCVFQFYITFLCTTLSLGNLVLISIDRYVAVCDPLLYHSKITITGTICCISITWCCCIIYDAVIIQNFVNVQTPSRCLTECVIVEGITWVNIIYIVFIMVVPCSIIITLYLNIFVVATSQARKVFSKEAASVSGVKTVQANKSERKAAKTLAIVVFTYLISWIPSLFIYFVFSVIGDHLISYFTSYLAFVNSLINPIIYAFFYPWFKVTAKLILTLKI
>LOCXPOra1.6.HIT1.Ora.2R.335.7tm_1.exons4.CM023225.1.Oncorhynchus_mykiss
MESPMPELRELEPVGVGLRVTTSPTQTAFYIILVLLGIVGNTTVIGVILDSVFKDPSGVRNSDIILMNMVLSNLLVSVLRNVLLVISDLGLELNSSKDGCHVLMGVWVWLRSVNVWSTLFLSAFHFQTLRRVAPPPGTVHGPRRPPKTLLISLGLIWFLNLIYAIPAHIYSTKGNKNSTETLMLVSSTTRPLLGCVWNFPSSYNGLAYATTSMVIHEILPIILMAITNLGSLYTLYTHGRTHNPAHMTQDVPVIKRIPAERRAAKVILALIMLFIGSWGTSIISINYFNYNRGLSAGFLLVIARFANTIFIAISPIVLAVGHRRLRAVVKSFLTH
>LOCXPOra1.7.HIT1.Ora.2R.335.7tm_1.exons4.CM023225.1.Oncorhynchus_mykiss
METPMPELRDAEPVEMGLGVNGYPLQNALYIILVLLGIVGNATVVGVISESVFTDPSGGRNSDIILINMALSNLLLSLLRNVLLVMSDLGLELNSSRDGCHVLMGVWVWIRSVNVWSTLFLSAFHFQTLRRVAPPPGTVHGPRRPPKTLLISLGLIWYLNLIYAIPAHIYSTNGNKNSTETLILVSSTTRPLLGCVWNFPSSYNTLAYTTTSMVIHEILPIILMAITNLGSLYTLYTHGRTRNPAHMTQDAPVIKRIPAERRAAKVILALTILFIVSWGTSIISINYLNYNKGSSDRFLPIIARFANSIFIAFSPIVLAVGHRRLRAVVKSFLTH
>LOCXPOra3.8.HIT1.Ora.2R.334.7tm_1.exons1.CM023235.1.Oncorhynchus_mykiss
SKVFQSDIGNLSHRLPPSDIILVNLSLANLLTSLFRTVPIFVSDLGLDVSLSQGWCRLFMLLWVWWRAVGCWVTLTLSAFHCATLKRQHVAMGPLAQEHERRKVWVALGLVWGLNLAFSLPALVYTTHVQGNATVELMVISCTTRPLLGCMWEFPSEEQGSAFASTSLVLNEVVPLMLMVGTNLATLHSLAKHIRAVTSTGEAGGGTHGELDRHVSSERKASHVIMLLVMLFVVCWVLQVAAVTYYNHNRGLHAEELLTVAHFSASVFVGFSPMVVALGHGKLRKRIMKMIAGCADRVKCQQEKIIDESKAPDTRETTAKQTVFTIQKEREVIK
>LOCXPOra3.8.HIT1.Ora.2R.284.7tm_1.exons1.CM023235.1.Oncorhynchus_mykiss
FDNLSLLLNSENGLFCSRLPCVWSFAFIYYFLLLTFHSVSTASDHLHDPLPQLAVSQSHHHGTEAHKHRSREVGHSQQLLRMEPPVMVIVCHRCNLQDPAHHKQHHQQHNHMTGLAFTGHMSVQLAMRPSPCLARRGDGPDVFGQRVQRSQVGAHHQHQGNHLIEDQGGGGEGRALLLRGEFPHTAQQGPGGAADHHQLHRGIALDMCGVNQRWQGKGEIESPDKPQSHPHLPPLMLLCKGAHGHMLSLQGGTVEGTEGQSDPAAHGPPPHPQQHEEAAPALGQ
>LOCXPOra4.9.HIT1.Ora.2R.316.V1R.exons1.CM023235.1.Oncorhynchus_mykiss
LDLCVTIKGVSFLLQTGLGFLGNTLVLLAYTQVVYSEYRLQPVDIILCHLAFVDLLLLLTRCVPQTMTVFGLRDLLNDPGCKVVIYTYRITRALSVCITCMLSVFQAVTIAPAGGPCLSRLKARLPKLIVPTIAGLWLFNMAVCFAAPLFSIAPRNGTVPAFTLNLGFCHVDFRDRLFYKINGVVVSTRDFVFVGLMLWSSGYILLLLHRHSRQVRSIRRSSQGGGAETRAAKTVITLVVLYVVFFGIDNIIWIYMLTVDKVSPVVADMKIFFSSCYACLSPFFIISSNKKVKSKLVCVAADQEQPSVDTQDSNDK
>LOCXPOra5.10.HIT1.Ora.2R.314.V1R.exons1.CM023235.1.Oncorhynchus_mykiss
EVVRGMLYLSLTVVGVPGNTAVIVAFLLALYQEHQLLPADAIVLHLACANLLVVSVRCLLETLATFRLVNIFGDTGCQGVIFVYRTSRSLSIWLTFVLSAYQCLSIATPGSRWASIRVLVARYLAVIFLTLWVINTSMSSASIAFSLGSRNDSVNMQHSINVQFCYVRFPTMQSKQVNGAVQVGRDVVPMGMMTLASLVILLFLYRYSQQVKGLRSSSGASGGAEQRAAKAVVALVTLYVVLYGVDNGLWVYTLTVTKTMNSSLISDLRIFFSSLYAALSPLVIIATNRKVNSRLRCVVQERPVQDKVTTLSTV
>LOCXPDreOlfCc1.15635.HIT1.OlfC.1R.728.ANF_receptor.exons13.CM023242.1.Oncorhynchus_mykiss
MDNTGFNWKYRLLCGLCAFLHFYASISAESTCKLKAKFNLNGYRNVDKKQVVVGGMFPVHRRIASANTNSSSVPLSLGCEGFNFRTFRWTQTMLFAIDEINKRTDLLPDTDLGYVIYDSCFTISKAVEGTLTYLTGQEEAVPNYRCGTGAPLAALVGAGGSDLSIATARILGLYYFPQVSYSSSCSVLDSKFQFPTFLRTIPNDVYQSEAMARLVLHFGWTWVGTIAADDDYGKYGIKAFKEQVEEAGVCISFSETLPKVSSPEDIQRIVETVVESTAKIIVVFSSDVDLSPLIQELIQHNVTNRTWIASEAWVTSALINQPGVSSLLGGTLGFGLKRAEIPGLQRHLLNIDPYSNPLTEEFWETAFNCTLDYGRALRLAKTAGLCSGQESLGKLNNTYSDVTQLRITYSVYKAVYTVAHALHNMEICEPGQGPFNNNSCADITKFEPWQLMYYLKNVWFHVPHTKEPLFFLDGDVDGYYDIINWQVKGDGEISYVTIGRFNSTAAPDAMMTINNASIVWNNDELETPRSVCSESCQPGTRKGIRQGEPVCCFDCIPCADGEISNTTDARECIQCTEDYWSNAARDTCVPKTIEFLDFSEPLGITLIVISAVGALITLAVGMVFLVNLGTPLVKANDPLLSFSLLFSLVVTFLSSIVFLGEPQPWSCMTSQVGLALGFSLCLSSIMGKAAVLMLRARVLKAARPPPLTPALMSLSPMATSTTTTTTMP
>LOCXPSalmoOlfC.15.2.15639.HIT1.OlfC.1R.825.7tm_3.exons11.CM023242.1.Oncorhynchus_mykiss
MSPWFTWLTQAIPLLLPWLVRVGVAMAQATVCSRWDHSVGLDDLGLSQEGDVVIGAVFPIHNLPPAPDLSFSQHPNLQSCVNFQEEPLRWVHALVFAVDEINRNPFLLPGVRLGYRVLDSCAWPLSDSHIPLVIGDASSTQAIILARTLGPLSVPVISYQASCGCLSDRQEFPNFFRTIPSDVYQALTMARLTRLLGWTWVGAIAADNDYGRQAIQVFEAAVRGTGVCLAFFETLNRANLVRDVKRAADTVQNSTARVILVFLWYTDTGALLLELGRRNVTDRQFLASEAWSTSGQLLRNPALFNVSRGVLGVAIRSAPMPGFEAHLRSLHPSRRPGDVLLKELWETEFGGAETLEMVQSPFTDTSQLRITYNVYLAVYAAAHALHSLLSCPQRDSPSWGNSFTCSPPHNISPAELLQHLNQVNFTTPLGEPFYFRGADVPAVYDLVNWQATPQGLLKLVTIGRVEGSNILIDQSAIQWNAGSNMVPVSVCSDSCPPGTRVARRKGEPVCCFDCISCAEGEVSNTTGSLQCDRCPLEFWSNGNRTACIPRQLEFLSFNDTMGVTLTTVAVCGAVATVAVFMLFVYHRHTPLVRANNSELSFLLLLSLKLCFLCSLVFIGRPSVWACQIRQAAFGVIFVLCLSCLLVKTIVVLAAFRSARPGAGQLMRWFGPVQQRGSVFLFTSVQVIICAVWLSISPPLPYRDLGLKGSKVILECEVGSVAGFSLVLGYIGLLASLCLLLAFLARKLPDNFNEAKFITFSMLIFCAVWISFVPAYVSSPGKYTVAVEIFAILASSFGLLFCLFAPKCFIILLRPERNTKKHMMDK
>LOCXPOlfC1.270.HIT1.OlfC.2R.832.ANF_receptor.exons9.CM023220.1.Oncorhynchus_mykiss
LLVILSLLETGNAKVGDFKAAGATAPGDIIIGGLFAIHEGVEESANLSAPHASQCARFNMDGFTQALAMIHAVESANRSPVLTTLGISLGYRIHDSCSDVTTALRASADFTQPTTDCGGGANTSNSSPPIMAVIGASSSEISISVARQLNLELIPQISYASTAIILSDKKRFPTFLRTVPSDLYQTRAMVQLLSDSKWTWVGVVTTDGDYGRSALDSFFSQATASGICVAFKEILPNSLTRPDGESAVRQVATTLRRNPNVKVVVSFAKPTQMMYLYQELRGLGLGLGERVWVASDSWSSSKEVLGKMDLPDIGHVVGFTFKTGNLAHFHHYLMNLSDNNDVIGNNSFLKEFYSLPNGSGDPKILLNNSYANVVFNVEMAVSAIAHAVADICSRKDCKTPGNVQPWQVLEALRGSRFELEGKSYTFDQKGDINMGYDVTLWRSVRGVINIHDVVAEYHPINNSFIYTSGNTKNITNLMDVVSVCSASCEPGKFKKTAEGRHTCCYECINCTENHYSNNTDMDQCLSCDTKREWSLEGSSGCTHKTLEFFSWQDGFAVVLLALSALGIVLVLLVGALFLHHHQTPVVKAAGGPLSQIILLSLVGSFVSAVFFVGHPSSLQCKVRQVLFGLSFTLCVSCILVKSLKILLAFQLNPDVKDVLRRLYQPYAIICLCVALQVLTCTLWLVLQSPREKATVFATTVLAECDEGSHVAFGVMLGYIAVLALVCFACAFKGRKLPQKYNEARFITFSMLLYLMSWVMFVPVYVTTSGKYLPAVEMVVILISNYGVLSCHFFPKCYVILFKKEHNTKSAFMKNVFEYSRKGITDSSSVSET
>LOCXPOlfC2.279.HIT1.OlfC.2R.828.ANF_receptor.exons8.CM023221.1.Oncorhynchus_mykiss
LLVILSLLEKGNAKVGHFKAAGATAPGDIIIGGLFPIHEGVEESPNISAPHEPHCVRFNMVGFTQALAMIHAVESANRSPVLTTLGISLGYRIHDSCSDVTTALRASADFTQDPNTGANTSTCSPPIMAVIGASSSEISIAVARQLNLELIPQISYASTAIILSDKIRFPAFLRTVPSDLYQTRAMVQLLSDSKWTWVGVVTTDGDYGRSALDSFVSQATASGICVAFKEILPNSLTSPDGESAFRQATATLLGNPNVKVVVSFARPIHMMYLYQELRVWGSLLGEKVWVASDSWSSSKEVLGEMDLLDIGHVVGFSFKRGNLAPFHRYLMNLININDVIGNNSFLKEFYSLLNESGDPGFRSSFTVPAEILLNNSDAKVVFSVEMAVSAIAHAVADICSRKDCKTPGTVQPWQVLETLRGSRFELEGKSYSFDQKGDINLGYDVTLWRSVRGVINIHDVVAVYHPINNSFSYTSGNTNNLTDLRDVVSVCSPSCEPGKFKKFAQGQHTCCYECINCTENHYSNNPDMDQCLSCDTKREWSLEGSSGCTHKTLEFFSWQDGFAEVLLALAALGIVLVLLVGALFLHYHQTPVVKAAGGPLSQIILLSLVGSFASAVFFVGQPSSLQCKVRQVLFGLSFTLCVSCILVKSLKILLAFQLNPDRKDVLRRLYQPYAIICLCVALQVLTCTLWLVLQSPREKATVFTTTVLAECDEGSQVAFGVMLCYIAVLALVCFACAFKGRKLPQKYNEARFITFSMLLYLMSWLIFVPVYVTTSGKYLPAVEMVVILISNYGILSCHFFPKCYVILFKKEHNTKSAFMKNVYDYSRK
>LOCXPOlfC3.321.HIT1.OlfC.2R.820.ANF_receptor.exons9.CM023221.1.Oncorhynchus_mykiss
LLVILSLLEKGNAKVGDFKAAGATAPGDIIIGGLFPIHEGVEESPNISAPHEPQCARFNMDGFTQALAMIHAVESANRSPVLTTLGISLGYRIHDSCSDVTTALRASADFTQPTTDCGGGANTSNSSPPIMAVIGASSSEISISVARQLNLKLIPQISYASTAIILSDKNRFPAFLRTVPSDVYQTQAMVQLLSDSKWTWVGVVTTDGDYGRSALDSFVSQATASGICVAFKEILPNSLTSPDSESAISQAAATLLRNPNVKVVVSFAKPTQMMYLYQKLRSLGSGLGERVWVASDSWSSSKEVLGEMDLPDIGNVVGFSFKRGNLAPFHRYLMNLSDNDVIGNNSFLKEFYSLPNRSENSGILINNSHVNLVFNVEMAVSAIAHAVADICSKKDCKTPGTVQPWQVLGALKDSCFELEGKSYSFDQKGDINLGYDVTLWRSVRGVINVHDVAAEYHPINNSFSYTSGNTKNLTDLRDVVSVCSPSCEPGKFKKFAQGQHTCCYECINCTENHYSNNTDMDQCLSCDTKREWSLEGSSGCTHKTLEFFSWQDGFAVALLTLAALGIVLVLLVGALFLHHHQTPVVRAAGGPLSQIILLSLVGSFVSAVFFVGHPSSLQCKVRQVLFGLSFTLCVSCILVKSLKILLAFQLNPDLKDVLRRLYQPYAIICLCVALQVLTCTLWLVLQSPREKATVFTTTVLAECDEGSQVAFGVMLCYIAVLALVCFACAFKGRKLPQKYNEARFITFSMLLYLMSWLIFVPVYVTTSGKYLPAVEMVVILISNYGVLSCHFFPKCYVILFKKEHNTKSAFMKNVYDYSRK
>LOCXPOlfC29.238.HIT1.OlfC.2R.789.ANF_receptor.exons10.CM023242.1.Oncorhynchus_mykiss
MMTMVFTVDEINRNSTLLPGVRLGYRILDSCDHVHTSLRGALSVVTGKRTEEHIEKGVEERMPGCLAGAPVPAVVGLASSTPTGAVAHTLGPFNIPLVSYFATCTCLTDKLSYPSFLRTVPSDLFQVRGLVQLVSHFGWRWVGILGTSDDYSRYGIQAFTQQLKDQGGCLAFHLTIPNSPSPAGLRAMADTLQSSRARVVVAFATEGQLLEFLSELAARNITGFQWVASEAWVTASLLTSPQFHPLLQGTLGFSFPGVSIPGLGDFLLKVRPSQTPGSEFINMFWEELFGCKLDFGADSISKSSGLTAMCTGSEDLRDTESSYSDVSRVRISYNVYKAVYAIAHALHQLLQCDSTGHGQAQEKCNTSTYFTPRQLLHHLKRVNFTNQFGEKVHFDANGEPVPLYDIINWQKVSSGDIKFQKVGSYDGSAPLSQQLQIDESAIVWIGGQSQVPVSLCSAPCPPGSRQARRPGEPPCCFDCLPCAAGAISNQTGSVDCTRCPEFYWSDRDRVKCVAGIEDFLSFYDTMGIILVSLSLLGVVSTTTVTAIFHRFRATPVVKANNSELSFLLLLSLKLCFLCSLLFIGRPSAWSCGLRQAAFGVSFVLCLSCLLVKTIVVLLAFRATVPGSSALMKLFGPSQQRTLILCSTAPQVCLCAGWLSMAPSIPFRNSSYQGLTGMVVLECKEPWPPGFYLVLGYIGLLASLCLLLAFLGRKLPDTFNEAKLITFSMLIFCAVWISFVPAYVSSPGKYTVAVEIFAILASSFGLLLCIFAPKCYIILLRPERNTKKTL
>LOCXPOlfC5.241.HIT1.OlfC.2R.873.ANF_receptor.exons7.CM023242.1.Oncorhynchus_mykiss
MRLSPAPALDPSLAGSLVLLHLAVVAGGFALLSSACVSASGLESVRCRLQGTPRPPAFSQDGDFVIGGVFSIHNYMHTVDHSYTSLPEPLQCTGSLDSRELRFSRAMVFAVEEINNSLELLPGVKLGYQVHDSCSSVPMAVKVAFQLANGLDPMFDTGEQCSGLATVTAIVGESGSTPTISMLRIIGPFGIPQVSHFSTCACLSDKKQYPTFFRTIPSDQFQAAALAHLIRHFGWTWIGAVRSDSDYGNNGMAAFLQAAQEEGICVEYSEAFYRTNPLSRVQRVADVIRSSTARVVVAFAAIGDMRILLRELERLPSPPRQWIGSETWVTDPDMLRFGLCAGSIGFGIQRSVIPGLRDFLLDLSPQKVSNSPLLTEFWEGAFGCVGVEERVCDGSEDIQQLQAPYTDTSQLRVTNMVYKAVYAIAHAIHSIVCEERENSTVNCDKNLNVKPTQVLERLRRVNFSRNGYQVSFDANGDPVATYELVNWQIQESGNMEFVTVGRYDASLPPDQRFDINREITWVKNSTQVPVSVCSESCPPGTRKAVQKGKPVCCYDCIQCAEGEISNNTDSSDCLICPEEYWPNAERDLCILKPVEFLSFHEVLGIILTTCSVGGACLAIATATVFYRHRTSAIVRANNSELSFLLLFSLTLCFLCSLTFIGRPSEWSCMLRHTAFGITFVLCISCVLGKTIVVLMAFRATLPASNVMKWFGPQQQRLTVVSFTFVQALICTLWLVLSPPFPIKNLTTYKEKIILECDVGSAIGFWAVLGYIGLLSLLCFVLAFLARKLPDNFNEAKFITFSMLIFCAVWITFIPAYVSSPGKFTVAVEIFAIITSSFGLFFLLFVPKCFIILFRPEKNTKKHLMEKTSNDIHY
>LOCXPOlfC6.245.HIT1.OlfC.2R.871.ANF_receptor.exons7.CM023242.1.Oncorhynchus_mykiss
MRLSPAPALDPSLAGSLVLLHLAVVAGGFALLSSASASGLESVRCRLQGTTRPPAFSQDGDLVIGGVFSIHNYMHTVDHSYTSLPEPLQCTGSLATRELRFSRAMVFAVDEINNSSDLLPGVTLGYQVHDSCTSIPMAMNVAFQLANGLDPMFYTGEQCSGSPTVTAIVGESGSTPTISMLRIIGPFGIPQVSHFSTCACLSDKKQYPTFFRTIPSDQFQAAALAHLIRHFGWTWIGAVRSDSDYGNNGMAAFLQAAQEEGICVEYSEAFSRTNPLSRVQRVADVIRSSTARVVVAFTAIGEMKILLKEMERLPSPPRQWIGTESWVTDPYMLRFGLCAGAIGFGIQRSVIPGLRDFLLDLSPQKVSSSPLLTEFWEEAFGCVEVEEKVCDGSEDIQQLQTPYTDTSQLRVTNMVYKAVYAIAHAIHSIVCEERENSTMNCDKNLNVKPTQVLERLRRVNFSRNGYQVSFDANGDPVATYELVNWQRRESGKIEFVTVGRYDASLPPDQRLDIDREITWVKNSTQVPVSVCSESCPPGTRKAVQKGKPVCCYDCIQCAEGEISNNTDSSDCLICPEEYWPNAERDLCILKPVEFLSFHEVLGIILTACSVGGASLAIATATVFYHHRTSAIVRANNSELSFLLLFSLTLCFLCSLTFIGRPSEWSCMLRHTAFGITFVLCISCVLGKTIVVLMAFRATLPGSNVMKWFGPPQQRLTVVSFTFVQALICTLWLVLSPPFPIKNLTTYKEKIILECDVGSAIGFWAVLGYIGLLSLLCFVLAFLARKLPDNFNEAKFITFSMLIFCAVWITFIPAYVSSPGKFTVAVEIFAIITSSFGLFFLLFVPKCFIILFRPEKNTKKHLMEKTSNDIHY
>LOCXPOlfC7.253.HIT1.OlfC.2R.873.ANF_receptor.exons7.CM023242.1.Oncorhynchus_mykiss
MRLFPSPALDPSLAGSLVLLHLAVVAGELALLSSASASASGLESIRCRLQGTPRSPAFSQDGDFVIGGVFSIHNYMHTVEHSYTSLPEPLQCTGSLDTRELRFSRAMVFAVEEINNSSDLLPGVTLGYQVHDSCTSVPMAMNVAFQLANGLDTMFDTGEQCSGSPTVTAIVGESGSTPTISMLRIIGPFGIPQVSHFSTCACLSDKKQYPTFFRTIPSDQFQAAALAHLIRHFGWTWIGAVRSDSDYGNNGMAAFLQAAQEEGICVEYSEAFSRTNPLSRVQRVADVIRSSTAPVVVAFTAIGEMKILLKEMERLPSPPRQWIGTESWVTDPDMLRFGLCAGAIGFGIQRSVIPGLRDFLLDLSPQKVSNSPLLTEFWEGAFGWVEVEEKVCDGSEDIQQLQTPYTDTSQLRVTNMVYKAVYAIAHAIHSIVCEERENSTVNCDKNLHVKPTQVLERLKRVNFSRNGYQVSFDANGDPVATYELVNWQIQESGNMEFVTVGCYDASLPPDQRFDINREITWVKNSTQVPVSVCSESCPPGTRKAVQKGKPVCCYDCIQCAEGEISNNTDSSDCLICPEEYWPNAERDLCILKPVEFLSFHEVLGIILTACSVGGASLAIATATVFYRHRTSAIVRANNSELSFLLLFSLTLCFLCSLTFIGRPSDWSCMLRHTAFGITFVLCISCVLGKTIVVLMAFRATLPGSNVMKWFGPPQQRLTVVSFTFVQALICTLWLVLSPPFPIKNLTTYKEKIILECDVGSAIGFWAVLGYIGLLSLLCFVLAFLARKLPDNFNEAKFITFSMLIFCAVWITFIPAYVSSPGKFTVAVEIFAIITSSFGLFFLLFVPKCFIILFRPEKNTKKHLMEKTSNDIHY
>LOCXPOlfC8.256.HIT1.OlfC.2R.827.ANF_receptor.exons8.CM023242.1.Oncorhynchus_mykiss
GPQRNPHRGTDGDFVIGGVFSMHYYMHTVEHSYTSLPEPLQCTGSMDSRELRFSRAMIFAVEEINNSSDLLPGITLGYQVHDSCASVPMAVKVAFQLANGLDPMFDTGEQCSGSTTVTAIVGESGSTPTISMLRITGPFGIPQVSHSSTCACLSDKKQYPTFFRTIPSDQFQAAALAHLIRHFGWTWIGAVRSDTDYGNNGMAAFLQAAQEEGICVEYSEAFSLTNPLSRVQRVADVIRSSTARVVVAFVSAWDMRILLREMERLPSPPRQWIGSESWVTDPNLLSFGLCAGAIGYGIQRSVIPGLRDFLLDLSPQKVSNSPLLTEFWEGAFGWTSTGVGVEEKVCDGSEDIQQLQTPYTDTSQLRVTNMVYKAVYAIAHAIHSIVCEERENSTVYCDKNLNVKPTQVLERLRRVNFSRNGYQVSFDANGDPVATYELVNWQRRKSGKIEFVTVGRYDASLPPDQRLDIDREITWVKNSTQVPVSVCSESCPPGTRKAVQKGKPVCCYDCIQCAEGEISNNTDSSDCLICPEEYWPNAERDLCILKPVEFLSFHEVLGIILTACSVGGASLAIATATVFYHHRTSAIVRANNSELSFLLLFSLTLCFLCSLTFIGRPSEWSCMLRHTAFGITFVLCISCVLGKTIVVLMAFRATLPGSNVMKWFGPPQQRLTVVSFTFVQALICTLWLVLSPPFPIKNLTTYKEKIILECDVGSAIGFWAVLGYIGLLSLLCFVLAFLARKLPDNFNEAKFITFSMLIFCAVWITFIPAYVSSPGKLTVAVEIFAIITSSFGLFFLLFVPKCFTILFRPEKNTKKHLRDKTSNDIRY
>LOCXPOlfC8.257.HIT1.OlfC.2R.783.ANF_receptor.exons6.CM023242.1.Oncorhynchus_mykiss
SMDSRELRFSRAMVFAVEEINNSSDLIPGITLGYQVHDSCASVPMAVKVAFQLANGLDPMFDTGEQCSGSTTVTAIVGESGSTPTISMLRITGPFGIPQVSHSSTCACLSDKKQYPTFFRTIPSDQFQAAALAHLIRHFGWTWIGAVRSDTDYGNNGMAAFLQAAQEEGICVEYSEAFSLTNPLSRVQRVADVIRSSTARVVVAFVSAWDMRILLREMERLPSPPRQWIGSESWVTDPNLLSFGLCAGAIGYGIQRSVIPGLRDFLLDLSPQKVSNSPLLTEFWEGAFGWTSTGVGVEEKVCDGSEDIQQLQTPYTDTSQLRVTNMVYKAVYAIAHAIHSIVCEERENSTVYCDKNLNVKPTQVLERLRRVNFSRNGYQVSFDANGDPVATYELVNWQRRKSGKIEFVTVGRYDASLPPDQRLDIEREITWVKNSTQVPVSVCSESCPPGTRKAVQKGKPVCCYDCIQCAEGEISNNTDSSDCLICPEEYWPNAERDRCILKPVEFLSFHEVLGIILTACSVGGASMAIATATVFYHHRTSAIVRANNSELSFLLLFSLTLCFLCSLTFIGRPSEWSCMLRHTAFGITFVLCISCVLGKTIVVLMAFRATIPGSNVMKWFGPPQQRLTVVSFTFVQALICTLWLVLSPPFPIKNLTTYKEKIILECDVGSAIGFWAVLGYIGLLSLLCFVLAFLARKLPDNFNEAKFITFSMLIFCAVWITFIPAYVSSPGKLTVAVEIFAIITSSFGLFFLLFVPKCFTILFRPEKNTKKHLRDKTSNDIRY
>LOCXPOlfC9.259.HIT1.OlfC.2R.873.ANF_receptor.exons7.CM023242.1.Oncorhynchus_mykiss
MRLSPAPALDPSLAGSLVLLHLAVVAGGLALLASASSSASGLESVRCRLQGTPCPPVFSQDGDFVIGGVFSMHYYMHTVDHSYTSLPEPLQCTGSMDSRELRFSRAMVFAVEEINNSSYLLPGVTLGYQVHDSCNSVPMAVKVAFQLANGLDPMFDTGEECSGSSTVTAIVGESASSPTISMLRIISPFGIPQVSHYSTCACLSDKKQYPTFFRTIPSDQFQAAALAHLIRHFGWTWIGAVRSDSDYGNNGMAAFLQAAQKEGICVEYSEAFSLTNPLSRVQRVADVIRSSTAPVVVAFVSAWDMRILLREMERLPSPPRQWIGSESWVTDPDLLRFGLCAGAIGFGIQRSVIPGLRDFLLDLSPQKVSNSPLLTEFWEGAFGCVGVEEKVCDGSEDIQQLQTPYTDTSQLRVTNMVYKAVYAIAHAIHSIVCEERENSTVNCDKNLNVKPTQVLERLRRVNFSRNGYQVSFDANGDPVATYELVNWQRRKSGKIEFVTVGRYDASLPPDQRLDIEREITWVKNSTQVPVSVCSESCPPGTRKAIQKGKPVCCYDCIQCAEGEISNNTDSSDCLICPEEYWPNAERDLCILKPVEFLSFHEVLGIILTACSVGGACLAIATATVFYRHRTSAIVRANNSELSFLLLFSLALCFLCSLTFIGRPSEWSCMLRHTAFGITFVLCISCVLGKTIVVLMAFRATLPASNVMKWFGPPQQRLTVVSFTFVQALICTLWLVLSPPFPIKNLTTYKEKIILECDVGSAIGFWAVLGYIGLLSLLCFVLAFLARKLPDNFNEAKFITFSMLIFCAVWITFIPAYVSSPGKLTVAVEIFAIITSSFGLFFLLFVPKCFTILFRPEKNTKKHLRDKTSNDIRY
>LOCXPOlfC10.265.HIT1.OlfC.2R.850.ANF_receptor.exons8.CM023242.1.Oncorhynchus_mykiss
MLCGCFIAGGTGALHKIDCIMRRENYVDILKQHLKTSDGDFVIGGVFSIHYYLNTLDHSYTSMPEPLQCTGRMDSRELRFSRAMVFAVEEINNSSDLLPGITLGYQVHDSCSSVPMAVKVAFQLANGLDPMFDTGEQCSGSTTVTAIVGESASTPTISMLRIIGPFGIPQVSHFSTCACLSDKKQYPTFFRTIPSDQFQAAALAHLIRHFGWTWIGAVRSDSDYGNNGMAAFLQAAQEEGICVEYSEAFSRTNPLSRVQRVADVIRSSTARVVVAFVSSGDMRILLEEMERLPSPPRQWIGSETWVTDPDMLRFRLFAGAIGFGIQRSVIPGLRDFLLDLSPQKVSNSTLLTEFWEGAFGCVGVEEKVCDGSEDIQQLQTPYTDTSQLRVTNMVYKAVYAIAHAIHSIVCEERENSTVNCNKNLNVKPTQVLERLRRVNFSRNGYQVSFDANGDPVATYELVNWQIRESGKMEFVTVGRYDASLPPDQRFDMEREITWVKNSTQVPVSVCSESCPPGTRKAVQKGKPVCCYDCIQCAEGEISNNTDSSDCLICPEEYWPNAERDRCILKPVEYLSFHEVLGIILTACSVVGACLAIATTTVFYRHRTSAIVRANNSELSYLLLFSLTLCFLCSLTFIGRPSEWSCMLRHTAFGITFVLCISCVLGKTIVVLMAFRATLPASNVMKWFGPPQQRLTVVSFTFVQALICTLWLVLSPPFPIKNLTTYKEKIILECDVGSAIGFWGVLGYIGLLSLLCFVLAFLARKLPDNFNEAKFITFSMLIFCAVWITFIPAYVSSPGKLTVAVEIFAIITSSFGLFFLLFVPKCFIILFRPEKNTKKHLMEKTSNDKRY
>LOCXPOlfC11.266.HIT1.OlfC.2R.873.ANF_receptor.exons7.CM023242.1.Oncorhynchus_mykiss
MRLSPSPALDPSLSDSLVLLHLAVVAGGLALLSSASVSASGLESVRCRLQGTPRPPAFSQDGDFVIGGVFSIHYYMHTVDHSYTSMPEPLQCTGSMDSRELRFSRTMVFAVEEINNSSHLLPGVTLGYQVHDSCSSVPMAVKVAFQLANGLDPMFDTGEQCSGSATVTAIVGESGSTPTISMLRITGPFDIPQVSHSSTCACLSDKKQYPTFFRTIPSDQFQAAALANLIRHFGWTWIGAVRSDSDYGNNGMAAFLKAAQEEGICVEYSEAFYRTNPLSRVQRVADVIRSSTARVVVAFVASGDMRILLREMERLPSPPRQWIGSESWVTDPDMLRFGLCAGAIGFGIQRSVIPGLRDFLLDLSPKKVSNSPLLTEFWEGAFGCVGVEEKVCDGSEDIQQLQAPYTDTSQLRVTNMVYKAVYAIAHAIHSIVCEERENSTVNCDKNLNVKPTQVLERLRRVNFSRNGYQVSFDANGDPVATYELVNWQTRESGKMEFVTVGRYDASLPPDQRLDMEREITWVKNSTQVPVSVCSESCPPGTRKAVQKGKPVCCYDCILCAEGEISNNTDSSECLICPEEYWPNAERDRCILKPVEFLSFREVLGIILTACSMGGVCLAIATATVFYRHRTSAIVRANNSELSFLLLFSLALCFLCSLTFIGRPSEWSCMLRHTAFGITFVLCISCVLGKTIVVLMAFRATLPASNVMKWFGPPQQRLTVVSFTFVQAMICTLWLVLSPPFPIKNLTTYKEKIILECDVGSAIGFWAVLGYIGLLSLLCFMLAFLARKLPDNFNEAKFITFSMLIFCAVWITFIPAYVSSPGKFTVAVEIFAIITSSFGLFFLLFVPKCFIILFRPEKNTKKHLMEKTSNDKRY
>LOCXPOlfC12.272.HIT1.OlfC.2R.827.ANF_receptor.exons8.CM023242.1.Oncorhynchus_mykiss
MYLAKDGDFVIGGVFSIHSYMHTVDHSYTSLPEPLQCTGSLNSRELRFSRAMVFAVDEINNSSDLLPGVTLGYQVHDSCNTVPMAMNVAFHLANGLDPMFDTGEQCSGSPTVTAIVGESASSPTISMLRIIGPFGIPQVSHFSTCACLSDKKQYPTFFRTIPSDQFQAAALAHLIRHFGWTWIGAVRSDSDYGNYGMAAFLQAAQEEGICVEYSEAFSRTNPLSRVQRVADVIRSSTARVVVAFVSYRDMKILLREIDRLPSPPRQWIGTESWVTDPDMLRFSLCAGAIGFGIQRSVIPGLRDFLLDLSPQKVSNSPLLTEFWEEAFGCRLGTGTSTGVGIEEKVCDGSEDIQQLQAPYTDTSQLRVTNMVYKAVYAIAHAIHSIVCEERENSTVNCDKNLNVKPTQVLERLRSVNFSRNGYHVSFDANGDPVATYELVNWQRREGGKMEFVTVGLYDGSLPPDQRLDIEREITWVKNSTQVPVSVCSESCPPGTRKAVQTGKPVCCYDCIQCAEGQISNKSDSSDCLICPEEYWPNAERDRCILKPVEFLSFHEFLGIILTACSVGGALLAIATAAVFYRHRHSAIVRANNSELSFLLLFSLALCFLCSLTFIGRPSEWSCMLRHTAFGITFVLCISCVLGKTIVVLMAFRATLPASNVMKWFGPPQQRLTVVSFTFVQAMICTLWLVLSPPFPIKNLTTYKEKIILECDVGSAIGFWAVLGYIGLLSLLCFVLAFLARKLPDNFNEAKFITFSMLIFCAVWITFIPAYVSSPGKFTVAVEIFAIITSSFGLFFLLFVPKCFIILFRPEKNTKKHLMEKASNDIRY
>LOCXPOlfC13.275.HIT1.OlfC.2R.850.ANF_receptor.exons8.CM023242.1.Oncorhynchus_mykiss
MLLGCFSAGGTSALHKIDGISKMENYVDILKQHLKTSDGNFVIGGVFSIHNYMHTVDHSYTSLPEPLQCTGSLDSRELRFSRAMVFAVDEINNSSDLLPGVTLGYQVHDSCTTVPMAMNVAFQLANGLDPMFDTGEQCSGSPTVTAIVGESGSTTTISMLRIIGPFGIPQVSHFSTCVCLSDKKQYPTFFRTIPSDQFQAAALAHLIKHFGWTWIGAVRSDSDYGNYGMAAFLQAAQEEGICVEYSEAFSLTNPLSRVQRVADVIRSSTARVVVAFVSSWDMKILLREMERLPSPPRQWIGSESWVTDPDMLRFSLCEGAIGYGIQRSVIPGLRDFLLDLSPQKVSNSPLLTEFWEGAFGCVGVEEKVCDGSEDIQQLQAPYTDTSQLRVTNMVYKAVYAIAHAIHSIVCEQRENSTMNCDKNLNVKPTQVLERLRRVNFSRNGYQVSFDANGDPVATYELVNWQRRESGKMEFVTVGLYDGSLPPDQRLDIEREITWVKNSTQVPVSVCSESCHPGTRKAVQKGKPVCCYDCIQCAEGEISNNTDSSDCLICPEEYWPNAERDCCVLKPVEFLSFHEVLGIILTACSVGGACLAIATATVFYRHQTSAIVRANNSELSFLLLFSLALCFLCSLTFIGRPSEWSCMLRHTAFGITFVLCISCVLGKTIVVLMAFRATLPGSNVMKWFGPPQQRLTVVSFTFVQALICTLWLVLSPPFPIKNLTTYKEKIILECDVGSAIGFWAVLGYIGLLSLLCFVLAFLARKLPDNFNEAKFITFSMLIFCAVWITFIPAYFSSPGKLTVAVEIFAIITSSFGLFFLLFVPKCFIILFRPEKNTKKHLMEKTSNDIRY
>LOCXPOlfC14.277.HIT1.OlfC.2R.843.ANF_receptor.exons7.CM023242.1.Oncorhynchus_mykiss
SASASGLESVRCRLQGTPRPPAFSQDGDFVIGGVFSIHNYMHTVEHSYTSLPEPLQCTGSLDSRELRFSRAMVFAVEEINNSSDLLPGVTLGYQVHDSCTTVPMAMNVAFQLANGLDPMFDTGEQCSGSPTVTAIVGESGSTPTISMLRIIGPFGIPQVSHFSTCACLSDKKQYPTFFRTIPSDQFQAAALAHLIRHFGWTWIGAVRSDSDYGNYGMAAFLQAAQEEGICVEYSEAFSRTNPLSRVQRLADVIRSSTARVVVAFVSSWDMKILLREMERLPSQPRQWIGSESWVTDPDMLRFDLCAGAIGIGIQRSVIPGLRDFLLDLSPQKVSKSPTLTEFWEGAFGCRLGTGVGVEEKVCDGSEDIQQLQTPYTDTSQLRVTNMVYKAVYAIAHAIHSIVCEERENSTVNCDKNLNVKPTQVLERLRRVNFSRNGYQVNFDANGDPVATYELVNWQRRESGKMELVTVGLYDGSLPPDQRLDIDREITWVKNSTQVPVSVCSESCPPGTRKAVQKGKPVCCYDCIQCAEGEISNNTDSSDCLICPEEYWPNAERDRCVLKPVEFLSFHEVLGIILTACSVGGACLAIATATVFYRHRTSAIVRANNSELSFLLLFSLALCFLCSLTFIGQPSEWSCMLRHTAFGITFVLCISCVLGKTIVVLMAFRATLPASNVMKWFGPPQQRLTVVSFTFVQAMICTLWLVLSPPFPIKNLTTYKEKIILECDVGSAIGFWAVLGYIGLLSLLCFVLAFLARKLPDNFNEAKFITFSMLIFCAVWITFIPAYVSSPGKLTVAVEIFAIITSSFGLFFLLFVPKCFIILFRPEKNTKKHLMEKTSNDIRY
>LOCXPOlfC15.281.HIT1.OlfC.2R.873.ANF_receptor.exons7.CM023242.1.Oncorhynchus_mykiss
MRLSPAPALDPSLAGSLVLLHLAVVAVGLALLSSASVSASGLESVRCRLQGTPRPPAFSQDGDFVIGGVFSIHYYMHSVDHSYTSLPEPLQCTGSMDSRELRFSRAMIFAVEEINNSSYLLPGIMLGYQVHDSCNLVPMAVKVAFQLANGLDPMFDTGEQCSGSATVTAIIGESASTPTISMLRIIGPFGIPQVSHSSTCACLSDKKQYPTFFRTIPSDQFQAAALAHLIRHFGWTWIGAVRSDSDYGNNGMAAFLQAAQEEGICVEYSEAFSLTNPLSRVQRVADVIRSSTARVVVAFVSSWDMRILLREMERLPSPPRQWIGSESWITEPEMLRFGLCAGAIGIGIQRSVIPGLRDFLLDLSPQKVSNSPLLTEFWEAAFGWVGVEEKMCDGSEDIQQLKTPYTDTSQLRVTNMVYKAVYAIAHAIHSIVCEERENSTVNCDKNLNVKPTQVLERLRRVNFSRNGYKVSFDANGDPVATYELVNWQIQESGNMEFVTVGHYDASLPLDQRLDIEREITWVKNSTQVPVSVCSESCLPGTRKAIQKGKPVCCYDCIQCAEGEISDNTDSSDCLICPEEYWPNAERDRCILKPVEFLSFHEVLGIILTACSVGGALLAIATAAVFYHHRNSAIVRANNSELSFLLLFSLALCFLCSLTFIGRPSEWSCMLRHTAFGITFVLCISCVLGKTIVVLMAFRATLPASNVMKWFGPQQQRLTVVSFTFVQAMICTLWLVLSPPFPIKNLTTYKEKIILECDVGSAIGFWAVLGYIGLLSLLCFVLAFLARKLPDNFNEAKFITFSMLIFCAVWITFIPAYFSSPGKLTVAVEIFAIITSSFGLFFLLFVPKCFIILFRPEKNTKKHLMEKASNDKRY
>LOCXPOlfC16.285.HIT1.OlfC.2R.873.ANF_receptor.exons7.CM023242.1.Oncorhynchus_mykiss
MRLSPAPALDPSLAGSLVLLHLAVVAGGLAWLSSASVSASGLESIRCRLEGTPRPPAFSQDGDFVIGGVFSMHYYMHTVDHSYTNLPEPLKCTGSMDSRELRFSRAMIFAVEEINNSSDLLPGVTLGYQVHDSCASVPIAVKVAFQLANGLDPMFDTGEQCSGSATVKAIVGESGSTPTISMLRVIGPFGIPQVSHSSTCACLSDKKQYPTFFRTIPSDQFQAAALAHLIRHFGWTWIGAVRSDSDYGNNGMAAFLQAAQEEGICVEYSEAFSRTSPLSRVQRVADVIRSSTAPVVVAFVSSGDMRILLMEMERLPSPPRQWIGSDPWVTDPDMLRFGLCAGAIGFGIQRSVIPGLRDFLLDLSPQKVSNSPTLTEFWEGAFGCVGVEEKVCDGSEDIQQLQAPYTDTSQLRVTNMVYKAVYAIAHAIHSIVCEERENSTVNCDKNLNVKPTQVLERLRRVNFSRNGYQVSFDANGDPVANYELVNWQTRESGKMEFVTVGRYDASLPPDQRFDINREITWVKNSTQVPVSVCSESCPPGTRKAIQKGKPVCCYDCIQCAEGEISNNTDSSDCLICPKEYWPNAERDLCILKPVEFLSFHEVLGIILTACSVGGACLAIATSTVFYHHRMSAIVRANNSELSFLLLFSLALCFLCSLTFIGRPSEWSCMLRHTAFGITFVLCISCVLGKTIVVLMAFRATLPGSNVMKWFGPPQQRLTVVSFTFVQALICTLWLVLSPPFPIKNLTTYKEKIILECDVGSAIGFWAVLGYIGLLSLLCFVLAFLARKLPDNFNEAKFITFSMLIFCAVWITFIPAYVSSPGKFTVAVEIFAIITSSFGLFFLLFVPKCFIILFRPEKNTKKHLMEKTSNDIRY
>LOCXPOlfC17.288.HIT1.OlfC.2R.875.ANF_receptor.exons7.CM023242.1.Oncorhynchus_mykiss
MRLSPAPALDPSLAGSLVLLHLAVVAGGLALLSSASASVSASGMESVRCRLQGTPRPPVFSQDGDFVIGGVFSMHYYMHTVEHSYTSLPEPLQCTGSLDSRELRFSRAMVFAVDEINNSSDLLPGVTLGYQVHDSCSSVPMAVKVAFQLANGLDPMFDTGEQCSESATVTAIVGESGSTPTISMLRIIGPFGIPQVSHFSTCACLSDKKQYPTFFRTIPSDQFQAAALAHLIRHFGWTWIGAVRSDSDYGNNGMAAFLKAAQEEGICVEYSEAFYRTNPLSRVQRVADVIRSSTARVVVAFAATGDMRILLREMERLPSPPRQWIGSETWVTDPDMLRFAMCAGAIGFGIQRSVIPGLRDFLMDLSPQKVSNSPLLTEFWEGAFGCVGVEEKVCDGSEDIQQLQTPYTDTSQLRVTNMVYKAVYAIAHAIHSIICEASENSTVNCDNHLHVKPTQVLERLRRVNFSRNGYQVSFDANGDPVPTYELVNWQIGESGKMEFVTVGRYDASLPPDQMFDMEKEITWVKNSTQVPVSVCSESCPPGTRKAVQKGMPVCCYDCIQCAEGEISNNTDSSDCLICPEEYWPNAERDLCILKPVEFLSFHEVLGIILTTCSVGGACLAIATATVFYRHRTSAIVRANNSELSFLLLFSLTLCFLCSLTFIGRPSEWSCMLRHTAFGITFVLCISCVLGKTIVVLMAFRATLPASNVMKWFGPSQQRLTVVSFTFVQALICTLWLVLSPPFPIKNLTTYKEKVLLECDLGSVGAFWAVLGYIGLLSLLCFVLAFLARKLPDNFNEAKFITFSMLIFCAVWITFIPAYVSSPGKFTVAVEIFAIITSSFGLFFLLFVPKCFIILFRPEKNTKKHLMEKTSNDKRY
>LOCXPOlfC18.291.HIT1.OlfC.2R.849.ANF_receptor.exons6.CM023242.1.Oncorhynchus_mykiss
LERVILGSLPLLCIHTVFACELFGRFDMPSLFKAGDVMIGGIFPVFNKQEDSSASFVKEPDKVKCAGFDLRAFRWTQVMMFAIDEINKDSILLPNVSLGYRILDSCASPTNTLRAALTLVSSPEEIEPTAPCLPTISALIAESGSSQSLAVAGTLGPFRVPMVSYFSTCACLSDKGKYPTFFRTIPSDYHQAKALAALVKHFGWTWIGAIQSDNDYGRNGVQAFTEEVKKLGVCIAFVGTVLRTYPSSKILDVVDMIKQSTVQVILSFVPEGDLYPLMREVVRQNITHIQWIASEAWITAARPSTPEIYSSFGGAIGFVVRKMAIPKLRHFLMGISPYTDRNAAFVRDFWEKMVGCRPLSAGEPSVSERSSKTCTGAETLVDSQDLFFNVTQLRVSYNVYKAVYAVAHALHHLIFCKEEREGTMRPCVNLSQIQPNEVSDQLKTVHFINQFGEAVFFDENGDPPASYDVINWQLRAGQVQHVTVGQFGLAANQAYELSIQEDSIVWRTGKLIPVAVCSQICPVGTRKAQIKGKSVCCFDCIPCADGTIANATGAADCSPCPQEYWSNDGRDQCILKTVEFLSYYEPMGIALTMVSLLGACLSFATMLVLIHYKETPVVKASNSELSSLLLFSLFLCFLCPLTFIGRPTAWTCMLRHTAFGVTFALCISCMLGKTIVVVTAFRATLPGNSMAGKFGPSQQRIIVCSCTVVQIFICVLWLNLNPPYMDFRYSHRKIVLECNTGSETAFYAVLGYIGILAGICLVLAFLARKLPDNFNEAKFITFSMLIFCAVWITFIPAYVSSPGKFTVAVEIFAILSSAFGLLICIFAPKCYILFIKPERNTKKHVMGRN
>LOCXPOlfC19.294.HIT1.OlfC.2R.805.ANF_receptor.exons7.CM023242.1.Oncorhynchus_mykiss
MPQLELVLSVLLVVVMGEGEPVCRLQSRAELPDMAKDGDLVIGGIFSFRTEQDGVIDTFQTIPKIRRCINYNFREFQFAQTMIFAIEEINRNYEILPGIKLGYKIYNHCGTMDILRAAMALVNGQKSIIHDNNCTESDTVQAILGHSGSTPTIGMAQMVGRFQIPVISHFATCGCLSNRKEFPSFFRTIPSDFYQSRALAQLVKHFGWSWVGAISSDNDYGNRGLATFMLAAQEEGVCIEYSEAFEQTGPRHEILRIVEIIKQSSSKVIMAFMTHREIKVLVSELYRHNITGLQWIGSDAWITDPSLTAIEGHSALLGAIGFTVTRAHIPGLGEHLKDVHPSHFPDSMFLRDFWEIVFDCSLNMTTEPKRKPCNGSESLRDVQNTFTDVSEFTFTNNVYKSVYAVAHALHNLLTCEESRGPFSNGSCAQPTRIQPWQVLHYLQTVNFTTEEGERVFFDGNGDSPARYELVNLQTTNPGTMDGVTVGTYDAALPKGHQFTMNNVSVIWRGRSKMIPVSVCSESCPPGTRKAVQKGKPVCCFDCVPCSDGEISNATDSIECMRETPIVRANNSELSFLLLFSLTLCFLCSLTFIGRPSEWSCMLRHTAFGITFVLCISCVLGKTIVVLMAFRATLPASNVMKWFGPPQQRLSVLAFTLIQVLICALWLTVSPPFPYKNMKTYQEKIILECDVGSAIGFWAVLGYIGLLSLLCFVLAFLARKLPDNFNEAKFITFSMLIFCAVWITFIPAYVSSPGKFTVAVEIFAILASSFGLLFCIFAPKCFIILLRPEQNTKKHMMGKTSNDIRH
>LOCXPOlfC20.296.HIT1.OlfC.2R.865.ANF_receptor.exons6.CM023242.1.Oncorhynchus_mykiss
MLSTHRWPEQGWAMLQLVLVAALSKAEPEGLVMCRRRGGPEYPQLAKDGDIILGGIFSFHSSWQNRELNYTQSPPPLQCTSLNFRAFQFTQAMLFAIEEINNSTSLLPGVSLGYKIYDSCGSIARGVRVALALANGNQETSTEGSGCSRPAQVQAIMGEDSSSPSMATATVLGPFHIPMISHFATCGCLSDKVKYPSFFRTIPSDRYQSRALAQLVKHFGWTWVGAIRTNDDYGNNGMATFIETAEQLGICLEYSVAFFRTDPEEKLQRVIESIKTSKSKVIVAFLSFLDLDLLVRQFALYNLTGYQWVGSEGWIIDSYIARVDAHHILNGAIGLSIAKAHVTGLGEFILDVRPLKSAGIDSSMFTEFWQALFDCRFRQGESSESETGQSQRECTGRENLSGLQNIFTDLSLMAIFNNVYKGVLAVAHALHNVWGCGETCGNKTQPDPQTILEHIKNVRFKTKEGEEVYFNEKGDVTAKYDIINWQPKEDGSVEFVTVGLYDASLPADRQLTINNSSLVWTQNAKLVPVSVCSDSCPPGTRKAVQKGKPVCCYDCIQCAEGEISNNTDSVTCDQCHPEFWTNKKRDVCEKKEIEFLSYEEIMGVLLTAVSLLGTCMTSIVAFIFFRYKKTPIVRANNSELSFLLLFSLALCFLCSLTFIGRPSEWSCMLRHTAFGITFVLCISCVLGKTIVVLMAFRATLPASNVMKWFGPPQQRLTVVSFTFVQALICTLWLVLSPPFPIKNLTTYKEKIILECDVGSVIGFWAVLGYIGLLSLLCFVLAFLARKLPDNFNEAKFITFSMLIFCAVWITFIPAYVSSPGKFTVAVEIFAILASSFGLLFCIFAPKCYIILMKPEKNTKKLMMGK
>LOCXPOlfC21.297.HIT1.OlfC.2R.857.ANF_receptor.exons6.CM023242.1.Oncorhynchus_mykiss
MLQLADLLVITLLTVTAKAGQPVCRSYGTKELSQFSKEGDVNLGGIFSFHQNPVSVNPTLQVNPGSIQCEGLDPGELQYAQTMIFAIEEINNSSELLPGLSLGYRIFDSCPSIPLSVRASLALMNGYEEEPQSCTKPSTVHAVIGETTSTSTIAMARTMGPFHIPVLSHSATCACLSNRKQYPSFFRTIPSDHYQSRALAQLVKHFGWTWVGAIRTNSDYGNNGMATFLKAASSEGVCVDYSVAIYRTDPREWFLKVVDVIKQSTSKVIVAFADGTDLEILIKELHLQNVTGLQWVGSEGWITYRYIASHVNYAVVQGAVGFAVPNAVIPGLGEFLANRRPSTQLGNRGLVELWESVFSCSMTPGSPGRACTGRESLRDTGSRYTDVSDASLLNNIYKAVYAVAHALHLLTTCQSGKGPFQDNTCAARDKIEPWQVLHYLTQVNFTTKHGERVFFDDQGDPSARYALVNWQMDSTGYILFETIGYYDASQPEGQRFEMKEGVSAVWADNQPEVPRSICSESCLPGTRRAFVKGKPFCCFDCIACADGEFSNTTNAVTCTTCPPEYKSNEERNNCHLKGIEYLTFKELMGILLVAFSVFGGCLTMTIALIFFNYRKTPIVRANNSELSFLLLFSLTLCFLCSLTFIGRPSEWSCMLRHTAFGITFVLCISCVLGKTIVVLMAFRATLPASNVMKWFGLPQQRLSVLAFTLIQVLICALWLTVSPPFPYNNMKTYKDKIILECDVGSAIGFWAVLGYIGLLSLLCFVLAFLARKLPDNFNEAKFITFSMLIFCAVWITFIPAYVSTPGKFTVAVEIFAILASSYGMLFCIFLPKCYIILCKPEKNTKKHLMGKTSSKAL
>LOCXPOlfC22.300.HIT1.OlfC.2R.830.ANF_receptor.exons6.CM023242.1.Oncorhynchus_mykiss
VVVVGLSGVFGAEGTEAVCRMLGSPEFPLLSKEGDVTIGGAFSIHSKTTQPPLSFTETPPPLTCSSVNLREFRFAQTMIFAIEEINNSDTLLPNVSIGYRIYDNCGSTLYSMRAAMALMNGQERTVGKACFGQTAVHAIIGESESSSTIVMSRTTGPFQIPVISHSATCECLSSRKEYPSFFRTIASDLYQSRALAQLVKYFGWSWVGAVNSDSDYGNNGMAIFLASAQEEGVCVEYSEKFSRTEPEKLLKVVNVIRGGTARVIVGFLAHVEMNNLLKELSLQNITGLQFIGVEAWITADSLVTPTSYSVLGGSLGFAVQKANISGFSDFVIKQFWDTAFQCTETSHQENVSSPCSESQDLIELRDYNADVDELRYSSNIYKAIYAVAHSLHSLLKCQDGLGCDQNVRTEPWQVVESLKQVNFTIKTGDQVWFDSTGAAAARYEVVNWQRGPDGGVQFKPVGYYDASLPPGQQFVLRTEDIMWPGELQQMPVSVCSESCPPGTRKAVQKGKPVCCYDCVPCSEGEISNATDSNGCIDCPDEYWSNLGRDKCIFKAIEFLTFTEVMGIVLMVFSLFGVFLTVLVAILYLIKKDTPIVRANNSELSFLLLFSLTLCFLCSLTFIGRPSEWSCMLRHTAFGITFVLCISCVLGKTIVVLMAFRATLPAINAMKWFGPPQQRLSVLAFTLIQVLICALWLTVSPPFPYKNMKTYKEKIILECNVGSAIGFWVVLGYIGLLSLLCFVLAFLARKLPDNFNEAKFITFSMLIFCAVWITFIPAYVSTPGKFTVAVEIFAILASSYGMLFCIFAPKCYIILFKPELNTKKHMMGKMK
>LOCXPOlfC23.303.HIT1.OlfC.2R.857.ANF_receptor.exons11.CM023242.1.Oncorhynchus_mykiss
MCLCGWLWLLCCLPIPGCVWGQSGGGGGACRLMANPISGSVYRAGDVVIGGLFPVHVEAPLPEQEFRSIEGNVTCTIFYQRAYRWLQTMIFAVEEINRDPFLLPNLTLGFLAADTCLAEGTTLGAALAMVTGQDASVAGTECGATPEVPVIIGDARSSASIVVAQTLGPFDLPMVSYFASCACLSDNWRYPSFFRTIPSDAFQARGMARLLHQLGWEWVGLVSGDDDYGKFGVQMLLQDLQGSGVPSQRRMKHIVDTIRGSTAKVVVTFAISQDARALMEEVVRQNITDRQWIASEAWVTYSTLSSPKNLPSLAGTIGFALKKAVIPSLGPFLTRLRPDEDYQKSDPFLRELWEEIFGCSLGIDLSMTPSSRRQCTGSEVIGEGESQYADVSQLRASYNVYKAVYAIAHAIQDMVACPPGEGPFNSGQCPDVRKLQPSQIAHYLRRVNFSTPVGDLIHFDMNGNPPASYDIINWHVTHEGTAEFVQVGHFLSSVGVDDQFHINMEKVVWGGGSGDEVPVSICSAACPPGTRHAVQKGRPVCCFDCLSCAEGEISNTTGSVECSRCPERFWSNPDRTACVPQLVDFLSYSDTMGVILSVISVSGATLTAGALATFFYHRHTPLVKANNSELSFLLLLSLKLCFLCALVFIGRPKPWTCMLRHTLFGISFVFCISCLLSRTVVVLVAFRATLPGENLMRYFSPAQQRMGISICTLIQVLICVLWLALAPPRPAERGGREGRGPRVVLECEVGSVVGFSLVLGYIGLLASLCLLLAFLARKLPDNFNEAKFITFSMLIFCAVWISFVPAYVSSPGKYTVAVEIFAILASSFGLLFCLFAPKCFIILLRPERNTKKHMMSK
>LOCXPOlfC24.309.HIT1.OlfC.2R.857.ANF_receptor.exons11.CM023242.1.Oncorhynchus_mykiss
MCLCGWLWLLCCLPIPGCVWGQSGGGGGACRLMANPISGSVYRAGDVVIGGLFPVHVEAPLPEQEFRSIEGNVTCTMFNQRAYRWLQTMIFAVEEINRDPFLLPNLTLGFLAADTCLAEGTTLGTALAMVTGQEASVAGTECGATPEVPVIIGDARSSASIVVAQTLGPFDLPMVSYFASCACLSDNWRYPSFFRTIPSDAFQARGMARLLHQLGWEWVGLVSGDDDYGKFGVQMLLQDLQGSGVPSQRRMKHIVDTIRGSTARVVVTFAIAQDARALMEEVVRQNITDRQWIASEAWVTYSTLSSPKNLPSLAGTIGFALKKAVIPSLGPFLTRLRPDGDYQKSDSFLRELWEEIFGCSLGIDLSMTPSSRRQCTGSEVIGEGESQYADVSQLRASYNVYKAVYAIAHAIQDMVACPPGEGPFNSGQCPDVRKLQPSQIAHYLRRVNFSTPVGDLIHFDINGDPPASYDIINWHVTHEGTAEFVQVGHFLSSVGVDDQFHINMEKVVWGGGSGDEVPVSICSAACPPGTRHAVQKGRPVCCFDCLSCAEGEISNTTGSVECIRCPERFWSNPDRTACIPQLVDFLSYSDTMGVILSVISVSGATLTAGALATFFYHRHTPLVKANNSELSFLLLLSLKLCFLCALVFIGWPKPWTCMLRHTLFGVSFVFCISCLLSRTVVVLVAFRATLPGENLMRYFSPAQQRMGISICTLIQVLICVLWLALAPPRPAERGGREGRGPRVVLECDVGSVVGFSLVLGYIGLLASLCLLLAFLARKLPDNFNEAKFITFSMLIFCAVWISFVPAYVSSPGKYTVAVEIFAILASSFGLLFCLFAPKCFIILLRPKRNTKKHMMSK
>LOCXPOlfC25.313.HIT1.OlfC.2R.845.ANF_receptor.exons11.CM023245.1.Oncorhynchus_mykiss
MSPWFTWLTPAIPLLLPWLVRDGSGMGQATVCSRWDRSVGLDDRGLFQEGEVVIGGLIPFHNLPPAPDLSFSQPPDLQACVNFQEEPLQWAHALVFAVDEINRNPFLLPGVQLGYRILDSCNQHPWSLRGALSLLSGGNIRSRPSSDCPVPLVIGDASSTQTIILSRTLGPLSVPVISYQASCGCLSDKQEFPNFFRTIPSDVYQALTMARLTWLLGWTWVGAIAVDNDYGRLAIQVFEEEIRGTGVCLAFFETLNRANLVRDVKRAADTVQASTARVILVFLWYTDMGALLLELGRRNVTDRQFLASEAWSTSGQLLRNPALFNVAQGVVGVAIRSAPIPGFEAHLRSLNPSRRPGDVLLKELWETVFGGAETLEGIQSPFTDTSQLRITYNVYLAVYSAAHALHSLLSCPQRDSPTWGSSFTCSLPYNISPAELLQHLNQVNFTTPLGEPFYFRGADVPAVYDLVNWQATPQGLLKLVTIGRVDGSNLLINQSAIQWNTGSNMVPVSVCSDSCPPGTRVARKKGEPVCCFDCISCAEGEVSNTTGSLQCDRCPLEFWSNSHRTACIPRQLEFLSFNDVMGVTLTTVAVCGAVATVAVFMFFVYHRHTPLVRANNSELSFLLLLSLKLCFLCSLVFIGRPSVWACRIRQAAFGVIFVLCLSCLLVKTIVVLAAFRSARPGAGQLMRCFGPVQQRGSVFLFTSVQVIICAVWLSTSPPLPYRDLGLKGSKVILECEVGSVVGFSLVLGYIGLLASLCLLLAFLARKLPDNFNEAKLITFSMLIFCAVWISFVPAYISSPGKYADAVEIFAILASSFGLLLCIFAPKCYIILLRPERNTKKHMMSK
>LOCXPOlfC26.318.HIT1.OlfC.2R.868.ANF_receptor.exons9.CM023245.1.Oncorhynchus_mykiss
MILNSSSLSLLLNYSSASSTSSSCRLREHFSLNGMYQKGDVILGGLFEVHYFTVFPELSFTSEPQQLYCEGFTSFGFQQAQTMAFAVDEINRNPDLLPNITLGYQLYDNCQKLGVSLRAAMSLASGTEKEFFLDETCSGSPPVLGIVGDPGSTHSIAISSVLGLFRVPMVSHYATCSCLSDRGKYPSFFRTIPSDSFQVRAMIQILRRLGWTWVGLVFSDDDYGVHAARSFHSSLAESGGCVAYSQVLPKDNRPTELQRIVGEIKSSSARVVVVFSVEAYLLPLVDEVVVQNVKGLQWIASEAWSSSSVFHTPRLMPYLGGTLGIAIRRGEIPGLRDFLLSIRPNDQPDNNPGNNMVRQFWEAVFGCRLEPPAGWVEAGGDVCTGQEDLRDVETNYGDVSELRPEYSAYKAVYALAHALHDLLQCVPGRGPFSGHSCASLERLEPWQLVHYLERVKFTTGLGDRVSFDDNGDALAIYDIMNWAWLQDGSVQVENVGVMDESAPAGQELTLDEDRIFWNFESKKPPRSVCSESCPPGTRVARKKGEPVCCFDCISCAEGEVSNTTDSAKCSRCPEDFWSSPERDLCIPKRVEFLSYQEALGISLMTASLLGALICAVVLGIFTHYRNTPVVKANNSELSFLLLLSLKLCFLCSLLFIGRPRLWTCQLRHAAFGISFVLCVSCILVKTMVVLAVFRTSKPGGKASLKWFGAGQQRGTVLVLTSFQAAICTAWLVSASPTPHKNTRYHNDKIVYECVVGSVAGFGALLGYIGLLAFLSFLLAFLARNLPDNFNEAKFITFSMLNFCAVWISFVPAYISSPGKYADAVEIFAILASSFGILVALFGPKCYIILLRPERNTKKALMGRASTKT
>LOCXPOlfC27.327.HIT1.OlfC.2R.868.ANF_receptor.exons9.CM023245.1.Oncorhynchus_mykiss
MILNSSSLSLLLNYSSASSTSSSCRLREHFSLNGMYQKGDVILGGLFEVHYFTVFPELSFTSEPQQLYCEGFTSCGFQQAQTMAFAVDEINRDPDLLPNIKLGYQLYDDCQKLGVSLRAALSLASGTEKEFLLDDNCSGSPPVLGIVGDPGSTNSIAISSVLGLFRVPMVSHYATCSCLSDRGKYPSFFRTIPSDSFQVRAMIQILRRLGWTWVGLLFSDDDYGVHAARSFQSSLAESGGCVAYSQVLPKDNRPTELQRIVGEIKSSSARVVVVFSNEAYLLPLVDEVVVQNVKGLQWIASEAWTTSSVFHTPRLMPYLGGTLGIAIRRGEIPGLRDFLLSIRPNDQPDNNPGNNMVRQFWEAVFGCRLEPPAGWVEAGGDVCTGQEDLRDVETNCGDVSELRPEYNVYKAVYALAHALHDLMQCVPGTGPFSGNRCASLQRLEHWQLVHYLERVNFTTGFGDRVSFDDNGDALAIYDILNWAWLQDGSVQVENVGVIDESAPAGQELTLDEDRIFWNFESRKPPRSVCSESCPPGTRVARKKGEPVCCFDCISCAEGEVSNTTDSAECLKCPEDFWSSPERDLCIPKGVEFLSYQESLGISLMTASLLGALICAVVLGIFTHYRNTPVVKANNSELSFLLLLSLKLCFLCSLLFIGRPRLWTCQLRHAAFGISFVLCVSCILVKTMVVLAVFRTSKPGGKASLKWFGAGQQRGTVLVLTSFQAAICTAWLVSASPTPHKNMRYHNDKIVYECVVGSVAGFGALLGYIGLLAFLSFLLAFLARNLPDNFNEAKFITFSMLIFCAVWISFVPAYISSPGKYADAVEIFAILASSFGILVALFGPKCYIILLRPERNTKKALMGRASTKT
>LOCXPOlfC28.330.HIT1.OlfC.2R.868.ANF_receptor.exons9.CM023245.1.Oncorhynchus_mykiss
MILNSSSPSLLLNYSSASSTSSSCRLREHFSLNGMYQKGDVILGGLFEVHYFTVFPELSFTSEPQQLYCEGFTSCGFQQAQTMAFAVDEINRNPDLLPNIKLGYQLYDNCLKLGVALRAAMSLASGTEEEFLLYETCSGSPPVLGIVGDPGSTHSIAISSVLGLFRVPMVSHYSTCSCLSNRGKYPSFFRTIPSDAFQVRAMIQILRRLGWTWVGLVFSDDDYGVHAARSFHSSLAESGGCVAYSQVLPKDNRPTELQRIVGEIKSSSARVVVVFSNEAYLLPLVDEVVVQNVKGLQWIASEAWSTSSVFHTPRLMPYLGGTLGIAIRRGEIPGLRDFLLSIRPDDQPDNNHGNNMVRQFWEAVFGCRLEPPAGWVEAGGDVCTGQEDLRDVETNCGDLSELRPEYNVYKAVYALAHALHDLLQCVPGRGPFSGNRCASLQRLEHWQLVHYLERVNFTTGFGDRVSFDDNGDALAIYDILNWVWLQDGSIEVETVGVIDESAPTGQELTLDEDRIFWNFESKKPPRSVCSESCPPGTRVARKKGEPVCCFNCISCAEGEVSNTTDSAECSRCPEDFWSSPERDFCIPKGVEFLSYQESLGLSLMTASLLGALICAVVLGIFTRYRNTPVVKANNSELSFLLLLSLKLCFLCSLLFIGRPRLWTCQLRHAAFGISFVLCVSCILVKTMVVLAVFRTSKPGGNASLKWFGAGQQRGTVLVLTSFQAAICTAWLVSASPTPHKNMRYHNDKIVYECVVGSVAGFGALLGYIGLLAFLSFLLAFLARNLPDNFNEAKFITFSMLIFCAVWISFVPAYISSPGMYADAVEIFAILASSFGLLVALFGPKCYIILLRPERNTKKALMGRATTKT
>LOCXPOlfC29.334.HIT1.OlfC.2R.867.ANF_receptor.exons9.CM023245.1.Oncorhynchus_mykiss
MILNSSSLSLLLNYSSASSTSSSCRLREHFSLNGMYQKGDVILGGLFEVHYFTVFPELSFTSEPQQLYCEGFDSFGFQQAQTMAFAVDEINRNPDLLPNIKLGYQLYDNCLKLGVSFRAAMSLASGTQEEFPLDESCSGSPPVLGIVGDPGSTHSIAISSVLGLFRVPMVSHYATCSCLSDRGKYPSFFRTIPSDSFQVRAMIQILRRLGWTWVGLVFSDDDYGFHAARSFHSSLAESGGCVAYSQVLPKDNRPTELQRIVGEIKSSSARVVVVFSNEAYLLPLVDEVVVQNVKGLQWIASEAWSSSSVFHTPRLMPYLGGTLGITIRRGEIPGLRDFLLSIRPDDQPDNNHGNNMVRQFWEAVFGCRLEPPAGWVEAGGDVCTGQEDLRDVETSYGDVSELRPEYNVYKAVYALAHALHDLLQCVPGRGPFSGNRCASLQRLEHWQLVHYLERVNFTTGFGDRVSFDDNGDALAIYDIMNWAWLQDGSVQVENVGVIDESAPAGQELTLDEDRIFWNFESKKPPRSVCSESCPPGTRVARKKGEPVCCFDCISCAEGEVSNTTDSAECSRCPEDFWSSPERDLCIPKGVEFLSYQESLGISLMTASLLGALICAVVLGIFTRYRNTPVVKANNSELSFLLLLSLKLCFLCSLLFIGRPRLWTCQLRHAAFGISFVLCVSCILVKTMVVLAVFRTSKPGGNASLKWFGAGQQRGTVLVLTSFQAAICTAWLVSASPTPHKNMRYHIDKIVYECVVGSVAGFGALLGYIGILAFLSFLLAFLARNLPDNFNEAKFITFSMLIFCAVWISFVPAYISSPGKYADAVEIFAILASSFGLLVALFGPKCYIILLRPERNTKKALMGRPTTK
>LOCXPOlfC30.336.HIT1.OlfC.2R.750.ANF_receptor.exons8.CM023245.1.Oncorhynchus_mykiss
FDPRAFRWAQTMRLAVEEINQSEQLLPNHMLGYKIFDSCAYPLTGQRAALAMLNGLGQAHTHMCSGASPLLAVIGESGSAQSIVVSRILQPFKIPMISYFSSCACLGDRRKYPTFFRVIPNDDYQVKAMAQLLVRYDWRWVGVVRGDHEYGHFALQGLLRELKGTGVCVAYQEMIPLLYNQQRALEIIEVMRSSTARVVVVFSAEGEMTPFLKDYMAQNITGIQWVASEAWVTASLFTTSEYFPYLGGTIGFGIRQGQIPGLRDYLQTVNPRSTLMPPCSGQEILLEQHSAYMNTSSPRVAYNVYKAVYAIAHSLHNLLHCQAGAGPFHNRSCAHSTNVHPWQLQHYLQELAFYISGEEVNFDLKGDSIPYYDIINWQRGSGGNMEFINVGLFDGAKASGKELVIQEEKILVVSVCSASCAPGSRKAVRRGESLCCFDCVPCDSGKISNQTDSIDCTECPEDYWSNADGTMCIPKVVEFLSHDAMGIALTVIAVVGACLTVSILAVFLHHRTTPIVRVNNSELSFFILLSLTLCFLCALMFIGEPTSWSCMLRHTAFSITFSLCISCILSKTLVVLAAFTAARPGNNIMKWLGPKQQRVIIFSCTLVQVLICAAWLIAAPPYPSKNIQDQRSKIILECSVGSQLAFWCVLGYIGLLACLCFILAFLARKLPGNFNEAKFITFSMLIFCAVWISFIPAYVSSPGKYTVAVEIFAILASSFGLLFCLFAPKCYIILLKPEKNTKQHLMGNKK
>LOCXPOlfC30.341.HIT1.OlfC.2R.822.ANF_receptor.exons9.CM023245.1.Oncorhynchus_mykiss
MSLLFLWSLSSSLTLSPSSTLATDTECVLLSGFDPGFVADGDFVIGGIFPLHYNQEMPDVNYTYQPTAVRCNGFDPRAFRWAQTMRLAVEEINQSEQLLPNHMLGYKIFDSCAYPLTGQRAALAMLNGLGQAHTHMCSGASPLLAVIGESGSAQSIVVSRILQPFKIPMISYFSSCACLGDRRKYPTFFRVIPNDDYQVKAMAQLLVRYDWRWVGVVRGDHEYGHFALQGLLRELKGTGVCVAYQEMIPLLYNQQRALEIIEVMRSSTARVVVVFSAEGEMTPFLKDYMAQNITGIQWVASEAWVTASLFTTSEYFPYLGGTIGFGIRQGQIPGLRDYLQTVNPRSTLMPPCSGQEILLEQHSAYMNTSSPRVAYNVYKAVYAIAHSLHNLLHCQAGAGPFHNRSCAHSTNVHPWQLQHYLQELAFYISGEEVNFDLKGDSIPYYDIINWQRGSGGNMEFINVGLFDGAKASGKELVIQEEKILVVSVCSASCAPGSRKAVRRGESLCCFDCVPCDSGKISNQTDSIDCTECPEDYWSNADGTMCIPKVVEFLSHDAMGIALTVIAVVGACLTVSILAVFLHHRTTPIVRVNNSELSFFILLSLTLCFLCALMFIGEPTSWSCMLRHTAFSITFSLCISCILGKTLVVLAAFTAARPGNNIMKWLGPKQQRAIIFSCTLVQVLICAAWLMAAPPYPSKNIQDQRSKIILECSVGSQLAFWCVLGYIGLLACLCLILAFLARKLPGNFNEAKFITFSMLIFCAVWISFIPAYVSSPGKYTVAVEIFAILASSFGLLFCLFAPTCYIILLKPEKNTKQHLMGKK
>LOCXPOlfC30.146.HIT1.OlfC.2R.737.ANF_receptor.exons8.CM023245.1.Oncorhynchus_mykiss
RLAVEEINQSEQLLPNHMLGYKIFDSCAYPLTGQRAALAMLNGLGQAHTHMCSGASPLLAVIGESGSAESIVVSRILQPFKIPMISYFSSCACLGDRRKYPTFFRVIPNDDYQVKAMAQLLVRYDWRWVGVVHGDHEYGHFALQGLLRELKGTGVCVAYQEMIPLLYNQQRALEIIEVIRSSTARVVVVFSAEGEMTPFLKDYMAQNITGIQWVASEAWVTASLFTTSEYFPYLGGTIGFGIRQGQIPGLWDYLQTVNPHSPLMPPCSGQETLLEQHSAYMNTSSPRVAYNVYKAVYAIAHSLHNLLHCQAGAGPFHNRSCAHSTNVHPWQLQHYLQELSFYISGEEVNFDLKGDSIPYYDIINWQRGSGGNIEFINVGLFDGAKDSGKELVIQEEKILVVSVCSASCAPGSRKAVRRGEPLCCFDCVPCDSGKISNQTDSIDCTECPEDYWSNADGTMCIPKVVEFLSHDAMGIALTVIAVVGACLTVSMLAVFLHHRTTPIVRVNNSELSFFILLSLTLCFLCALMFIGEPTSWSCMLRHTAFSITFSLCISCILGKTLVVLAAFTAARPGNNIMKWLGPKQQRAIIFSCTLVQVLICAAWLMAAPPYPSKNIQDQRSKIILECSVGSQLAFWCVLGYIGLLACLCLILAFLARKLPGNFNEAKFITFSMLIFCAVWISFIPAYVSSPGKYTVAVEIFAILASSFGLLFCLFAPTCYIILLKPEKNTKQHLMGKK
>LOCXPOlfC30.149.HIT1.OlfC.2R.822.ANF_receptor.exons7.CM023245.1.Oncorhynchus_mykiss
MSLFLWWSLYYPVSISPLTEATSTQPACSPQGAFELPGFSAQGDFLMGGIFPLHYRVELPGTDYTHQPLTALCQGFDPRAFRWAQTMRLAVEEINQSEQLLPNHTLGYKIFDSCATPVTALRAVLAVLNGHDEEQSPMCSGASPLIAMVGESGSSQSIVLSRTLQPFRIPMISYFSTCSCLSDRKEYPTFFRVVPNDDYQVKAIASLLQRFGWKWIGVIREDHDYGHFALQGLKREIQNTDVCLAYDEMIPKDYSRERVLQILEVMRLSTARVVIVFSGEGELYPFLKEFVKQNITGTQWVASEAWVTANVLAETYPFLDGTIGFAIRSGKVPGLRDYLQTVNPHSTLMPPCSGQETLLEQHSAYMNTSSPRVAYNVYKAVYAIAHSLHNLLHCQAGAGPFHNRSCAHSTNVHPWQLQQYLQDVSFNVSGENMNFDQKGDAIPSYDLINWQRGPNGGPRFVTVGLYDGSKDAGKELAIQEEKILVVSVCSASCAPGSRKAVRRGEPLCCFDCVPCDSGKISNQTDSIDCHECPEDYWSNTDGTMCIPKVVEFLSHDAMGIALTVIAVVGACLTVSILAVFLHHRTTPIVRVNNSELSFFILLSLTLCFLCALMFIGEPTSWSCMLRHTAFSITFSLCISCILGKTLVVLAAFTAARPGNNIMKWLGPKQQRVIIFSCTLVQVLICAAWLMAAPPYPSKNIEDHRSKIILECSVGSQLAFWCVLGYIGLLACLCFILAFLARKLPGNFNEAKFITFSMLIFCAVWISFIPAYVSSPGKYTVAVEIFAILASSFGLLFCLFAPKCYIILLKPEKNTKQHTMGKK
>LOCXPOlfC32.152.HIT1.OlfC.2R.877.ANF_receptor.exons8.CM023245.1.Oncorhynchus_mykiss
MAHLSARLLLLGLLLWASWVCSAAPQDGCTFLGEEETSSFYQEGDVVLGGLFPLHYSPVSSVTSFQREPQQTTYEYFSARALRWMETMMFAVKEINQRRDLLPHLTLGFHIRDSCDHVPVSLRGSLLLVNGHPEWGADYRGAGQGPGSDCAAVRRAVSPVIIGDAASGVSMAVLRTLGSFQIPLVSYFASCSCLSDQKQFPTFMRTMPSDAFQIRALARLVRYFHWTWVGVIGVESDYARFAIQLFLQESVHFGMCAAYVHFYPVVLTQHAVGQLVDTIQGSSSRVLLNFSGESELRSILRECLHRNVTGLQLIASEAWATSKSLWREFGGLLTGTLGFGIRKADVIPGLKDFLTRLGPSHGRQSAFLAEFWEETFNCRVNDSLNTHTHSVSYLDREPCSGREVLGDVYTPFADVSQLRVSYNVYKAVYLIAHALQDMTNCVAGQGPFINGTCGDPKHVKPWQLLHYMKQVKFSTLGEEVSFDHNGDPIASYDLMNWQRGQDGSLRLVKVGFYDASLADGRDLVINESVIQWPVGKQAARSVCSESCPPGTRVARKKGEPVCCFDCIPCAEGEVSNQTDSLNCIRCSDVTWPNEARDHCVPKTIEFLSYQESMGVVLCVVSILGACASLSVLAVFVANRHTPIVRGNNMELSFLLLLFLSICFLIGLLFIGEPSDWLCRIRYPAFGVSFALCISCLLAKTMVVLMAFRATLPGSDVMRWFGPAQQRASVVLCTAVQGLICLIWLLTRPPYTNLNTGHISSVIIIDCAMGSEVAFWCVLGYIGLLACMCFILAFLARKLPDNFNEAKFITFSMLIFFAVWITFIPVYVSTAGKYTVAVHVFAILASAFGLLVCIFAPKCYIVVLRPEKNSRKHMMLKG
>LOCXPOlfC33.156.HIT1.OlfC.2R.804.ANF_receptor.exons6.CM023245.1.Oncorhynchus_mykiss
MPLLELVLLVLLLVIGEGEPVCRLQGRAELPELAKDGDLVIGGIFTFQTEYDGRVPNFQSLPDPPRCKNMNFREFQFAQTLIFAIEEINRNPAILPNHTLGYNIYNACGYDNILKSGLALASGQEKFIDEGNCTKTDMAQAVLGHSASTPTIGLARIIGRFRIPVISHFATCACLSNRKEFPSFFRTIPSDFYQSRALAKLVKHFGWSWVGAISSDNDYGNRGIATFMISAQEEGVCIEYSEAFEQTGPRHELLRIVEIIKQSSSKVIMAFMTHREIKVLASELYRHNITGLQWLGSDAWITDPSLTAIEGHSALVGAIGFTVTRAHIPGLGKHLRDVHPSHFPNSMFLRDFWEIVFDCSLNVTTEPKRKPCNGSESLRDVQNTFTDVSKLTFTNNVYKSVYAVAHALHNLLTCEESQGPFSNGSCAQPTRIQPWQLLHYLQSVNFTTGEDERVFFDSNGDSPARYELVNLQSATSGTMEVATVGFYASSLTGDHQFTMNNVSVVWGGNSETVPVSVCSESCPPGTRKAVQKGKPVCCYDCVPCSGGEISNTTATIFFQFRDTPIVRANNSELSFLLLFSLTLCFLCSLTFIGRPSEWSCMLRHTAFGITFVLCISCVLGKTIVVLMAFRATLPASNVMKWFGPTQQRLSVLAFTLIQVLICVLWLTVSPPFPYKNMKTYKEKIILECDVGSAIGFWAVLGYIGLLALLCFVLAFLARKLPDNFNEAKFITFSMLIFCAVWITFIPAYVSSPGKFTVAVEIFAILASSYGMLFCIFLPKCFIILLRPKENTKKHMMGKTNDVRY
>LOCXPOlfC34.159.HIT1.OlfC.2R.840.ANF_receptor.exons6.CM023245.1.Oncorhynchus_mykiss
MAAPAPICSLLGQPALPLLSAEGDINIGAVFPLHRNALFKVHSFTSRPEKTPCISINQREFQFAQTLIFALEEINNSSDLLPGLSLGYQVYDSCSYAPLAIHSALALMNSPGPEDSLGNPSSCSRSPAVLGIVGESSSTSTIGISSLVGPFNIPVISHFATCACLSNKKKFPSFFRTIPSDFYQSRALAKLVKHFGWNWVGVVNSNNDYGNNGMATFVEAAWHEGVCVEYQESIHRTDPREKLLDVVKVIRRATARVVVLFMGLGDIIPLMNEMALEGDPGLQWVGSESWITARLLAENKAYGFLRGAVGFAIRNARLDGLEGFLDKVHPSQAPDNTLLREFWETVFQCSFEGGSSTLCTGTESLAKLKNQYTDMSELRIPNKVYTAVYAIAHALHNLLTDLKNDTDSGKRPVYTPQQVLQYLKEVRFRVKTGEEIWFDDNGDVVACYDLVNWQQEEDGTLQFHVVGLYDSSMPPEQRITFNKGKLVWVGGQAEAPASVCSASCPTGTRKAVQKGKPVCCYDCVPCAEGEISNITDSNGCYRCDLEYWSNEKRDLCVLKPVEFLSYEEMMGIVLVFFSLLGSGVTTLVAVVFSIHKDTPIVRANNSELSFLLLFFLTLCFLCSLTFIGRPSEWSCSLRHTAFGITFVLCMSCVLGKTIVVLMAFRATLPASNIMKWFGPPQQRLSVLAFTLIQVLICVLWLTVSPPFPYKNMKTYKEKVILECDVGSAIGFWAVLGYIGLLALLCFVLAFLARKLPDNFNEAKFITFSMLIFCAVWITFIPAYVSSPGKFTVAVEIFAILASSFGLLFCIFAPKCFIILLRPEQNTKKHMMGKTSNDTRY
>LOCXPOlfC35.164.HIT1.OlfC.2R.840.ANF_receptor.exons6.CM023245.1.Oncorhynchus_mykiss
MAAPAPICSLLGQPALPLLSAEGDINIGAVFPLHRNALFKVHSFTSRPEKTPCISFNQREFQFAQTLIFALEEINNSSDLLPGLSLGYQVYDSCSSAPLAIHSALALMNSPGPEDSLGDPSSCSRSPAVLGIVGESISTSTIGISSLVGPFNIPVISHFATCACLSNKKKFPSFFRTIPSDFYQSRALAKLVKHFGWNWVGVVNSNNDYGNNGMATFMEAAWHEGVCVEYQESIHRTDPREKLLEVIKVIRRATARVVVLFVGLGDIVPLMNEMALEGDPGLQWVGSEAWITARLLTENKSYGFLRGAVGFAIRNARLDGLEQFLDKVHPSQVPDNTLLREFWETVFQCSFEGGSSRLCTGAESLAKLNNQYTDMSELRIPNKVYTAVYAIAHALHNLLTDLKNDTDSGKIPVYTPQQVLRYLKEVRFRVKTGEEIWFDDNGDVVACYDLLNWQQEEDGTMQFHVVGLYDSSMPPEQRITFNKGKLVWAGGQAEAPASVCSESCPTGTRKAVQKGKPVCCYDCVPCAEGEISNITDSNGCYRCDLEYWSNEKRDLCVLKPVEFLSYEEIMGIVLVFFSLLGSGVTTLVAVVFSIHKDTPIVRANNSELSFLLLFFLTLCFLCSLTFIGRPSEWSCMLRHTAFGITFVLCISCVLGKTIVVLMAFRATLPASNIMKWFGPTQQRLSVLAFTLIQVLICVLWLTVSPPFPYKNMKTYKEKIILECDVGSAIGFWAVLGYIGLLALLCFVLAFLARKLPDNFNEAKFITFSMLIFCAVWITFLPAYVSSPGKFTVAVEIFAILASSFGLLFCIFAPKCFIILLRPEQNTKKHIMGKTSNDIRY
>LOCXPOlfC36.168.HIT1.OlfC.2R.840.ANF_receptor.exons6.CM023245.1.Oncorhynchus_mykiss
MAAPAPICSLLGQPALPLLSAEGDINIGAVFPLHRNALFKVHSFTSRPEKTSCISFDPREFQFAQTLIFALEEINNSSDLLPGLSLGYQVYDSCSYAPLAIHSALALMNSPGPEDSLGDPSSCSRSPAVLGIVGESSSTSTIGMSSLVGPFNIPVISHFATCACLSNKKKFPSFFRTIPSDFYQSRALAKLVKHFGWNWVGVVNSNNDYGNNGMATFLEASWHEGVCVEYQESIHRTDPREKLLEVVKVIRRATARVVVLFLTLGELIPLMNEMALEGDPGLQWVGSEAWITARLLTENKSYGFLRGAVGFAIRNARLDGLEGFLQKVHPFQAPDNTLLREFWETVFKCSFEGGSSTLCTGTESLAKLKNQYTDMSELRISSKVYTAVYAIAHALHNLLTDLKNDTDSGRRPVYTPQQVLQYLKEVRFRVKTGEEIWFDDNGDVVAFYDLVNWQQEEDGTLQFHVVGLYDSSMPPEQRITFNKGKLVWVGGQAETPAAVCSESCPTGTRKAVQKGKPVCCYDCVPCAEGEISNITDSNGCYRCDLEYWSNEKRDLCVLKPVEFLSYEEMMGIVLVFFSLLGSGVTTLVAVVFSIHKDTPIVRANNSELSFLLLFFLTLCFLCSLTFIGRPSEWSCMLRHTAFGITFVLCISCVLGKTIVVLMAFRATLPASNIMKWFGPTQQRLSVLAFTLIQVLICVLWLTVSPPFPYKNMKTYKEKVILECDVGSAIGFWAVLGYIGLLALLCFVLAFLARKLPDNFNEAKFITFSMLIFCAVWITFIPAYVSSPGKFTVAVEIFAILASSFGLLFCIFAPKCFIILLRPEQNTKKHIMGKTSNDIRY
>LOCXPOlfC37.170.HIT1.OlfC.2R.840.ANF_receptor.exons6.CM023245.1.Oncorhynchus_mykiss
IAAPARICSLLGQPALPLLSAEGDINIGAVFGIHRNALFKVHSFTSRPEKTPCISFNPREFQFAQTLIFALEEINNSSDLLPGLSLGYQVYDSCSYAPLAIHSALALMNSPGPEDSLGNPSSCSRSPAVLGIVGESSSTSTIGISSLVGPFNIPVISHFATCACLSNRKKFPSFFRTIPSDYYQSRALAKLVKHFGWNWVGVVNSNNDYGNNGMATFMEAAWLEGVCVEYQESIHRTDPREKLLEVVKVIRRATARVVVLFLTLGELIPLMNEMALEGDPGLQWVGSESWITARLLADNKAYGFLRGAVGFAIRNARLDGLGGFLDKVHPSQAPDNTLLREFWETVFQCSFEGGSSTLCTGTESLAKLKNQYTDVSELRISSKVYTAVYAIAHALHNLLTDLKNYTDSGKRPVYTPQQVLQYLKEVRFRVKTGEDIWFDDNGDVVACYDLVNWQQEEDGTLQFHAVGLYDSSMPPEQRITFNKGKLVWAGGQAEAPASVCSESCPTGTRKAVQKGKPVCCYDCVPCAEGEISNITDSNGCYRCDLEYWSNEKRDLCVLKPVEFLSYEEMMGIVLVFFSLLGSGVTTLVAVVFSIHKDTPIVRANNSELSFLLLFSLTLCFLCSLTFIGRPSEWSCTLRHTAFGITFVLCISCVLGKTIVVLMAFRATLPASNIMKWFGPPQQRLSVLAFTLIQVLICVLWLTVSPPFPYKNMKTYKEKVILECDVGSAIGFWAVLGYIGLLAVLCFVLAFLARKLPDNFNEAKFITFSMLIFCAVWITFIPAYVSSPGKFTVAVEIFAILASSFGLLFCIFAPKCFIILLRPEQNTKKHMMGKTSNDTQY
>LOCXPOlfC38.172.HIT1.OlfC.2R.842.ANF_receptor.exons6.CM023245.1.Oncorhynchus_mykiss
AEGEESLCRILGRPEFPMLSKEGDVTIGGAFSIHTKISEPLLSFTDTPPPLICSSMNLIDFHLAQTMIFAIEEINNSSSLLPNISIGYRIYDSCGSTLSSMRAVMALMNGQERTVGKTCSGQSAVHAIIGASDSSSTIVMSRSTGAFQIPVISHFATCACLSNRKEFPSFFRTIPSDFYQSRALAQLVKYFGWTWVGAVRSDNAYGNNGMATFMEAAGLEGVCIEYSEAILWNNPREQIARVVEVISRASSKVVVAFLSQWEMDVLLEEALAQNLTGLQWVGSESWITIDRLATRRSSAVLSGTLGFTISKSKIPGLREFLLRVGPAQDPNNTLLREFWEITFSCRFSPQQEKESGPRQSQCSGSERLEEIINPFTDTSALRFSNNVYKAVYAVAHSIHDLLTCRYGEGQGGNRNCAHRDSIEPGQVLRYLRDLNFTMKSGERVYFDENGDPTAIYELVNWQRDQAGETVFVTVGNYNASLPKGDQFAMNGIQIAWADNPLKRPRSVCSDSCLPGYRQAEIKGMPVCCFSCIPCAAGEISNLTDSAKCTQCSLEYWSNGDKSRCVPKVVEFLSFDETMGILLAAISLVGACLTIVVSLVFFSFRETPIVKASNSELSFLLLFSLTLCFLCSLTFIGRPSEWSCMLRHTAFGITFALCMSCVLAKTIAVVIAFQATMPGNTVPQCSIPLQRISVFSCTLLQVVICVLWLALAPSVPVKNTAHATEKVILECDVGSAIGFWAVLGYIGFLALLCFVLAFLARKLPDNFSEAKFITFSMLIFCAVWITFIPAYVSSPGKFTVAVEIFAILASSFGLLFCIFGPKCYIILLKPEKNTKKHIMGKSN
>LOCXPOlfC23.176.HIT1.OlfC.2R.715.7tm_3.exons10.CM023245.1.Oncorhynchus_mykiss
MAWFQWSSGMEVPLCLWWWLASWESSKYLRSVISLAVHVSVTRQSSKPSSGPCPVTSSRWMLWCSSSSTSAGNGWVWLPGTMHMVVGEHNYFLRRFVGYTVSFSPGAMASIVARIRSSGAGVVLVFALEQDAGALFDEALRQGLTGVQWLASEAWSTASVLSTPTRFLPILQGSMGFAIRRAVHIPGLQEFLLRLHPSSPDASEDPFLRPFWEEVFRCSLQGDGGGDSQGGKPLCSGSEDLGSVRNIYSDVSQLRISYNVYKAVYAIAHALHAMRSCETGRGPFPLHACPNTDSIQPWQLLHYLKQVEFSNSFGDETKFDVNGDPVAVYDLVNWQLGAEGQVKFVTVGRFDETTSLGRKKLYIQKTDIIWNGNQTTVPLSVCSSSCLPGTRRAIRPHFPVCCFDCVVCTAGEISNQTDAIECVRCLPEFWSNEECTACIPKQVDFLSYGDTMGMALLSVALLGSFCTATVVLIFACHHATPIVRANNSELSFLLLFSLTLCFLCSLTFIGRPSEWSCMLRHTAFGITFVLCISCVLGKTIVVLMAFRATLPGSNVMKWFGPLQQRAFISLCTVVQVVICAVWLAVSPPSPRRLMTRESASVILLCDEGSALGFCLVLGYIGLLASLCLLLAFLGRKLPDNFNEAKLITFSMLIFCAVWVAFVPAYVSSPGKYSTATEVFAILGSSFGLLTCLFLPKCYIILLKPEKNNRKHLMAK
>LOCXPOlfC39.178.HIT1.OlfC.2R.868.ANF_receptor.exons11.CM023245.1.Oncorhynchus_mykiss
MSLCGRLWLLYCLHVPGSVWGLDGGGEGACRLEAKPVSGSVYRAGDVVIGGLFPIHVEAPLPEQEFRSIKGNSTCTMFNQRAYRWLQTMIFAVEEINRDPALLPNLNLGFLASDTCRSEGTTLGAALAMVTGKEASVVGTECGTTPEVPVIIGDARSSASMVVAQTLGPFDLPMVSYFATCACLSDNWRYPSFFRTVPSDAFQARGMAKLLRQLGWVWVGLVSEDGDYGKFGVQVLLQELQGSGVCVAYSEVLPKLPSKRKIRHIADTIRGSTARVVVAFVGFAGHSGALMEEVVRQNITDKQWIASEAWVTFSTIAAPKNLPSLAGTIGFALKKAEIPGLGPFLTRLHPDGDYQKSDPFLRELWEEMFVCSLGVDPSVTLPSRRQCTGSEVIREGESQYADVSQLRASYNVYKAVYAIAYAIQDMMACRPGDGVFNGGQCPDIRKLQPSQIVHYLRGVNFSTPVGESFHFDINGDPPASYDIINWHVTPEGTAEFVQVGHFLSSEGSDDQFHIDMDKVVWGGGSGDEVPVSVCSADCPPGTRHAVQKGKPVCCFDCLSCAEGEISNTTGSVECIRCPERFWSNPDRTACIPQLVDFLSYSDTMSVILSVISVSGATLTAGALATFIYHRHTALVKANNSELSFLLLLSLKLCFLCALVFIGRPKPWTCMLRHTLFGISFVFCISCLLSRTVVVLVAFRATLPGENLMRYFSPTQQRMGISLCTLIQVLICVLWLALAPPRPAERRGREGRGPRVILECEVGSVVGFSLVLSYIGLLASLCLLLAFLARKLPDNFNEAKFITFSMLIFCAVWISFIPAYVSSPGKYTVAVEIFAILASSFGLLFCLFAPKCFIILLRPERNTKKHMMS
>LOCXPOlfC41.189.HIT1.OlfC.2R.729.ANF_receptor.exons10.CM023245.1.Oncorhynchus_mykiss
MCLCGWLWLLYCLHVPGCVWGLDGGGEGACRLIAKPVSGSVYRAGDVVIGGLFPIHVEAPSPEQEFRSIKENSTCTIFYQRAYRWLQTMIFAVEEINRDPALLPNLTLGFLASDTCLSEGTTLGAALAMVTGQEASVVGTECGTTPEVPIIIGDARSSASIVVAQTLGPFDLPMVSYFASCACLSDTWRYPSFFRTVPSDAFQARGMARLLHQLGWVWVGLVSGDDDYGKFGVQLLLQELQGSGVCVAYSEVIPKVGSQRRIRYIVDTIRGSTARVVVAFAITKDAHALMEEVVRQNITDKQWIASEAWVTDSTLSSPENLPSLAGTIGFALKKADIPGLGTFLTRLHPDGNYQKSDPFLKSMWEEMFGCSLGVELSMTQSSRRQCTGSEVIGEGESQYADVSQLRASYNVYKAVYAIAYAIQDMMACRPGDGVFNGGQCPDIRKLQPSQIVHYLRGVNFSTPVGESFHFDINGDPPASYDIINWHVTPEGTAEFVQVGHFLSSEGSGGQIDIDMDKVVWGGGSGDEVPVSVCSADCPPGTRHAVQKGKPVCCFDCLSCAEGEISNTTGSVECISCPERFWSNPDRTACIPQLVDFLSYSDTMGVILSVISVSGATLTAGALATFLYHRHTALVKANNSELSFLLLLSLKLCFLCALVFIGQPNPWTCMLRHTLFGISFVFCISCLLSRTVVVLVAFRATLPGENLMRYFSPTQQRMGISLCTLIQVNI
>LOCXPOlfC40.195.HIT1.OlfC.2R.858.ANF_receptor.exons11.CM023245.1.Oncorhynchus_mykiss
MSLCGWLWLLYCLHVPGSVWGLDGGGEGACRLEAKPVSGSVYRAGDVVIGGLFPIHVEAPLPEQEFRSIKGNSTCTMFNQRAYRWLQTMIFAVEEINRDPALLPNLNLGFLASDTCLSEGTTLGAALAMVTGKEASVVGTECGTTPEVPIIIGDARSSASIVVAQTLGPFDLPMVSYFATCACLSDTWRYPSFFRTVPSDAFQARGMAKLLRQLGWVWVGLLSGDGDYGKFGVQLLLQELQGSGVPSKRQIRHIVDTIKGSTARVVVAFVGFTGHSGALMEEVVRQNITDKQWIASEAWVTYSTIASQKNMPSLAGTIGFALKKADIPGLGPFLTRLHPDGNYQKSDPFLRELWEAMFGCSLGVDPSVTLPSRRQCTGSEVIREGESQYADVSQLRASYNVYKAVYAIAYAIQDMMACRPGDGVFNGGQCPDIRKLQPSQIVHYLRGVNFSTPVGESFHFDINGDPPASYDIINWHVTPEGTAEFVQVGHFLSSEGSDDQFHIDMDKVVWGGGSGDEVPVSVCSADCPPGTRHAVQKGRPVCCFDCLSCAEGEISNTTGSVECIRCPERFWSNPDRTACIPQLEDFLSYSDTMGVILSVISVSGATLTAGALATFLYHRHTALVKANNSELSFLLLLSLKICFLCALVFIGQPKPWTCMLRHTLFGISFVFCISCLLSRTVVVLVAFRATLPGENLMRYFSPTQQRMGISLCTLIQVLICVLWLALAPPRPAERGDREGRGPRVVLECEVGSVVGFSLVLGYIGLLASLCLLLAFLARKLPDNFNEAKFITFSMLIFCAVWISFIPAYVSSPGKYTVAVEIFAILASSFGLLFCLFAPKCYIILLRPERNTKKHMMSK
>LOCXPOlfC41.202.HIT1.OlfC.2R.868.ANF_receptor.exons11.CM023245.1.Oncorhynchus_mykiss
MSLCGWLWLLYCLHFLWSVWGLDGGGEGACRLEAKPVSGSVYRAGDVVIGGLFPIHVEAPLPEQEFRSIKGNSTCTMFNQRAYRWLQTMIFAVEEINRDPALLPNLTLGFLASDTCLSEGTTLGAALAMVTGKEASVVGTECGTTPEVPVIIGDARSSASIVVAQTLGPFNLPMVSYFATCACLSDTWRYPSFFRTVPSDAFQARGMAKLLRQLGWVWVGLLSGDGDYGKFGIQLLLQELQGSGVCVAYSEVIPKVPSKRQIRHIADTIRGSTARVVVAFVGFLGQSGALMEEVVRQNITDKQWIASDAWVTYSTISSPKNMPSLAGTIGFALKKADIPGLGTFLTRLHPDGDYQKSDLFLRELWEEMFGCSLGVDPSVTLPSRRQCTGSEVIREGESQYADVSQLRASYNVYKAVYAIAYAIQDMMACRPGDGVFNGGQCPDIRKLQPSQIVHYLRGVNFSTPVGESFHFDINGDPPASYDIINWHVTPEGTAEFVQVGHFLSSEGSDDQFHIDMDKVVWGGGSGDEVLVSVCSADCPPGTRHAVQKGRPVCCFDCLSCAEGEISNTTGSVECIRCPERFWSNPDRTACIPQLVDFLSYSDTMGVILSVISVSGATLTAGALATFLYHRHTALVKANNSELSFLLLLSLKLCFLCALVFIGQPNPWTCMLRHTLFGISFVFCISCLLSRTVVVLVAFRATLPGENLMRYFSPTKQRMGISLCTLIQVLICVLWLALAPPRPAERRGRQGRGPRVILECEVGSVVGFSLVLGYIGLLASLCLLLAFLARKLPDNFNEAKFITFSMLIFCAVWISFIPAYVSSPGKYTVAVEIFAILASSFGLLFCLFAPKCYIILLRPERNTKKHMMS
>LOCXPOlfC42.210.HIT1.OlfC.2R.857.ANF_receptor.exons11.CM023245.1.Oncorhynchus_mykiss
MSLWGWLWLLYCLHVPGSVWGLDGGGEGACRLIAKPVSGSVYQAGDVVIGGLFPIHVEAPLPEQEFRSIKGNSTCTIFKQRAYRWLQTMIFAVEEINRDPALLPNLTLGFLASDTCRSEGTTLGAALAMVTGKETSVVETDCGTTPEVPVIIGDARSTASIVVAQTLGPFDLPMVSYLATCTCLSDNWKYPSFFRTVPSDAFQARGMAKLLRLQRWVWVGLVSEDDDYGKFGVQLLLQELQGSGVPSKRKIRHIVDTIRGSTARVVVAFVGFTGHSGALMEEVVRQNITDKQWIASEAWVTYSTIASPKNMPSLAGTIGFALKKADIPGLGPFLTRLHPDGDYQKSDPFLRELWEEMFGCSLGVDLSVTLSSRQCTGSEVIREGESQYADVFQLRASYNVYKAVYAIAYAIQDMMACRPGDGVFNGGQCPDIRKLQPSQIVHYLRGVNFSTPVGESFHFDINGDPPASYDIINWHVTPEGTAEFVQVGHFLSSEGSDDQFHIDMDKVVWGGGSGNEVPVSVCSADCPPGTRHAVQKGRPVCCFDCLSCAEGEISNTTGSVECIRCPERFWSNPDRTACIPQLVDFLSYSDTMGVILSVISVSGATLTAGALATFLYHRHTALVKANNSELSFLLLLSLKLCFLCALVFIGQPKPWTCMLRHTLFGISFVFCISCLLSRTVVVLVAFRATLPGENLMRYFSPTQQRMGISLCTLIQVLICVLWLALAPPRPAERGDREGRGPRVVLECEVGSVVGFSLVLGYIGLLASLCLLLAFLARKLPDNFNEAKFITFSMLIFCAVWISFIPAYVSSPGKYTVAVEIFAILASSFGLLFCLFAPKCYIILLRPERNTKKHMMSK
>LOCXPOlfC39.216.HIT1.OlfC.2R.868.ANF_receptor.exons11.CM023245.1.Oncorhynchus_mykiss
MSLCGWLWLLYCLHVPGSVWGLDGGGEGACRLIAKPISGSVYQAGDVVIGGLFPIHVEAPLPEQEFRSIKGNSTCTIFKQRAYRWLQTMIFAVEEINRDPALLPNLTLGFLAADTCRSDGTTLGAALAMVTGKEASVVGTECGTTPEVPVIIGDPHSSASIVVAQTLGPFDLPMVSYFATCACLSDTWRYPSFFRTVPSDAFQARGMAKLLRQMGWVWVGLVSEDDDYGKFGVQLLLQELQGSGVCVAYSEVLPKLPSKRKIRHIADTIRGSTARVVVAFVGFTGHAEALMEEVVRQNITDKQWIASEAWVTYSTIAAPTNMPSFAGTIGFALKKADIPGLGPFLTRLHPDGDYQKSDPFLRELWEEMFGCSLGVDLSVTLSSRRQCTGSEVIREGESQYADVSQLRGSYNVYKAVYAIAYAIQDMMACRPGDGVFNGGQCPDIRNLQPSQIVHYLRGVNFSTPVGESFHFDINGDPPASYDIINWHVTPEGTAEFVQVGHFLSSEGSDDQFHIDMDKVVWGGGSGDEVLVSVCSADCPPGTRHAVQKGRPVCCFDCLSCAEGEISNTTGSVECIRCPERFWSNPDRTACIPQLVDFLSYSDTMGVILSVISVSGATLTAGALATFLYHRHTALVKANNSELSFLLLLSLKLCFLCALVFIGQPKPWTCMLRHTLFGISFVFCISCLLSRTVVVLVAFRATLPGENLMRYFSPTQQRMGISLCTLIQVLICVLWLALAPPRPAERRGREGRGPRVVLECEVGSVVGFSLVLGYIGLLASLCLILAFLARKLPDNFNEAKFITFSMLIFCAVWISFIPAYVSSPGKYTVAVEIFAILASSFGLLFCLFAPKCYIILLRPERNTKKHMMS
>LOCXPOlfC39.226.HIT1.OlfC.2R.868.ANF_receptor.exons11.CM023245.1.Oncorhynchus_mykiss
MSLWGWLWLLYCLHVPGSVWGLDGGGEGACRLIAKPVSGSVYRAGDVVIGGLFPIHVEAPLPEQEFRSIKENSTCTIFKQRAYRWLQTMIFAVEEINRDPALLPNLTLGFLASDTCRTEGITLGAALAMVTGKEASVVGTECGTTPEVPVIIGDAHSSASMVVAQTLGPFDLPMVSYFATCACLSDNWRYPSFFRTVPSDAFQARGMAKLLRLLRWVWVGLVSEDDDYGKFGVQLLLQELQGSGVCVAYSEVLPKLPSKRKIRHIADTIRGSTARVVVAFVGFTGHSGALMEEVVRQNITDKQWIASESWVTYSTIASPKNMPSLAGTIGFALKKADIPGLGPFLTRLHPDGDYQKSDPFLRDLWEEMFGCSLGVDLSVTLPSRRQCTGSEVIREGESQYADVSQLRASYNVYKAVYAIAYAIQDMMACRPGDGVFNGGQCPDIRKLQPSQIVHYLRGVNFSTPVGESFHFDINGDPPASYDIINWHVTPEGTAEFVQVGHFLSSEGSDDQFHIDMDKVVWGGGSGDEVLVSVCSADCPPGTRHAVQKGRPVCCFDCLSCAEGEISNTTGSVECIRCPERFWSNPDRTACIPQLVDFLSYSDTMGVILSVISVSGATLTAGALATFLYHRHTALVKANNSELSFLLLLSLKLCFLCALVFIGQPNPWTCMLRHTLFGISFVFCISCLLSRTVVVLVAFRATLPGENLMRYFSPTQQRMGISLCTLIQVLICVLWLALAPPRPVERRGREGRGPRVVLECEVGSVIGFSLVLGYIGLLASLCLLLAFLARKLPDNFNEAKFITFSMLIFCAVWISFIPAYVSSPGKYTVAVEIFAILASSFGLLFCLFAPKCYIILLRPERNTKKHIMS
