# Supplementary material for: Expanded olfactory system in ray-finned fishes capable of terrestrial exploration
Source: BMC Biol. 2023 Jul 31;21:163. doi: 10.1186/s12915-023-01661-8 (PMC10392011; doi:10.1186/s12915-023-01661-8)
Supplement: Supplementary file 3 — Additional file 3: Data S1. Protein sequences and genomic coordinates of OLF genes. FASTA and General Feature Format (GFF) files containing the protein sequences and genomic coordinates for all identified OLF genes in this study. [file 12915_2023_1661_MOESM3_ESM.zip › PROTEINS/Oncorhynchus_tshawytscha.OLF_genes.fa]

>LOCXPDareOR21.30-eta.323.185.HIT1.OR.1R.295.7tm_1.exons1.CM009206.1.Oncorhynchus_tshawytscha
THLQLQVMQLATTEERIFKMFLVLGIHVVFIYINLAMLFTLWSKPSFRHTARYILFAHMLFNDTIHLAITLTLYMLGHFHLFVVRVACAFMVLLSSCTFVNAPLNLAVMSLERYTAVCFPLRHSELATPGRTQLAVGLVWALGVINVLIDVCALFLTEPSFFLSPALCTIEHXQTAGWQREKGVALNTLLFVTVTAVLVSTYVAIMLEARSASSSEPGSAQRAMHTILLHTLQLGLSIMSFMYVVLESLLAKLPPAIYTQMRFINFMVVLILPRCLSSLIYGLRDKAFRSAFRQH
>LOCXPSichOR6.1-kappa.319.169.HIT1.OR.1R.284.7tm_1.exons1.CM009211.1.Oncorhynchus_tshawytscha
DYTYVRVCASTIAFITLAFFNIVINWTILREDRLRGHARFVLVFHLLVSALVYFGMCSVFYLQIYFDAKPVASICVAMITVLITSASNILLTLTAMSLDRYFAVCHPLWYSSVWQWPWLVGLLTWGLALVIPLTLLSKTEMLGSDTHVECGREQLKKGGLEKILLISVCTALILYSYVRILFEGRRLGVMNRRNMVGCKTLALHGTQLAVYILPNFMNFVLTVLQKQGHIQPGTKELSAVVSFAFFSLAQCVAPIVYGLRKEELMEQVHRRFPCCSCHLKTVLG
>LOCXPDilaORUN.13-eta.308.188.HIT1.OR.1R.293.7tm_1.exons1.CM009214.1.Oncorhynchus_tshawytscha
QRPLNDKVVIVQVFIGIFLCINSLMIVTFFKKEAFFTNTRYIFFAHSLICDSMFLALTDVLLLMSYSRVPMPGGLCIFLIVILETLTIATPLTLTAMSLERYIAICMPLHHSELSTPVRAMRCILLIQALSSVKWIIVISILFSAVPLSFYTSLLVCSFEQMIVFSWQGYLNSALCQFYFLVMSVVITFTYVKIMVAARGASSDSRKSTNKGLRTVILHGFQLLLSLIQFWCPVIESAIMKINLNVFIEVRYIDYILFILTPRCLIPLVYGLRDKDFVVVMKYYALFGYSKKV
>LOCXPGaacOR1.18-delta.317.196.HIT1.OR.1R.281.7tm_4.exons1.CM009214.1.Oncorhynchus_tshawytscha
GKYLTVLIGSLIYLFTLFGNLSLLAVIVFNRNLHGPMYLFLLNLSINDLIGISAMIPRVMSDVLSEDMHITYPACLIQAFCIHMYGGATLLILSIMSFDRYIAICHPLRYHSIMTKNTVVSLIASAWLIDFLLVGILFGLTLRFPVCKTVIVNIYCDNMSLLRLTCATETTVNNIYGLFITGLLHGAGAFSVVFSYSLILFTCFRGSDSDAKLKALHTCATHLLVFLIYEFSGIIVVLVYRIPNTPLLLQTFAGMIFVIFPPGLNPVIYGIKTKKIRVKLL
>LOCXPSichOR9.15-zeta.311.199.HIT1.OR.1R.296.7tm_4.exons1.CM009214.1.Oncorhynchus_tshawytscha
IHQFVIGGFDTLDRPLTVGIVILCIYLLVMLSNLANICFILHDKRLHKPMYLLICNLAVVDMLYSSSACPTMIGVLVAGDKAIAYVSCFIQMFVFHLGGVMEMFAISVMAFDRLIAISNPLRYQSILTNVRTLVLTGALWLVACAFVAVMPATVLSLPYCHSTLKYTFCDYSALVRATCVNPSYYFNMITIITFFLLFGTFCSICLSYIWIIFAMVKMSSKNDKRKMYSTCFSHLIVVVCYYVPLFVRIVLTRLGVVLTLEERHGLMIGAILGPSLVNPFVYCFRTKEIKNKMLKM
>LOCXPTilOR.G099.312.202.HIT1.OR.1R.296.7tm_4.exons1.CM009215.1.Oncorhynchus_tshawytscha
QIVFVLHGLNVTQTNKHIYFSLTLILYIFTIFVNLILIVTIFLEKMLHEPMYLFLCNLCINGIYGASAFYPKILYDLLFDSHVITYPGCMTQILVIYSFAFCEFTSLTVMAYDRYVAICKPLQYHSIMTTRKVWTLLLLTWLFSWLESSIGMGLTARLPLCGLDIDKLYCSNWAVVKLSCVDTTLNNLYGFILTFSHVSQTILILISYMNIIKASLRSRVQRKKFMQTCLPHLITLTNFTISLTFDVMYARYGSNTSLLALRNIMAVEFLVVPPLVNPIIYGMKLTQIRNRVAQMF
>LOCXPTilOR.G099.312.212.HIT1.OR.1R.296.7tm_4.exons1.CM009215.1.Oncorhynchus_tshawytscha
QIVFVLHGLNVTQTNKHIYFTFTLILYIVTIFVNLILIVTIFLEKMLHEPMYLFLCNLCINGIYGASAFYPKILYDLLFDSHVITYPGCMTQILVIYSFAFCEFTSLTVMAYDRYVAICKPLQYHSIMTTRKVWTLLLLTWLFSWLESSIGMGLTARLPLCGLDIDKLYCSNWAVVKLSCVDTTLNNLYGLIATFSHISQMILILISYVNIIKASLRSRAERKKFMQTCLPHLITLTNFTISLTFDVMFARYGSNTSLLALRNIMAVEFLVVPPLVNPIIYGMKLTRIRNRVGQMF
>LOCXPTilOR.G099.312.218.HIT1.OR.1R.296.7tm_4.exons1.CM009215.1.Oncorhynchus_tshawytscha
QIVFVLHGLNVTQTNKHIYFTFTLILYIVTIFVNLILIVTIFLEKMLHEPMYLFLCNLCINGIYGASAFYPKILYDLLFDSHVITYPGCMTQILVIYSFAFCEFTSLTVMAYDRYVAICKPLQYHSIMTTRKVWTLLLLTWLFSWLESSIGMGLTARLPLCGLDIDKLYCSNWAVVKLSCVDTTLNNLYGLIATFSHISQMILILISYVNIIKASLRSRAERKKFMQTCLPHLITLTNFTISLTFDVMFARYGSNTSLLALRNIMAVEFLVVPPLVNPIIYGMKLTRIRNRVGQMF
>LOCXPTilOR.G099.312.228.HIT1.OR.1R.296.7tm_4.exons1.CM009215.1.Oncorhynchus_tshawytscha
QIVFVLHGLNVTQTNKHIYFSLTLILYIFTIFVNLILIVTIFLEKMLHEPMYLFLCNLCINGIYGASAFYPKILYDLLFDSHVITYPGCMTQILVIYSFAFCEFTSLTVMAYDRYVAICKPLQYHSIMTTRKVWTLLLLTWLFSWLESSIGMGLTARLPLCGLDIDKLYCSNWAVVKLSCVDTTLNNLYGFILTFSHVSQTILILISYMNIIKASLRSRVQRKKFMQTCLPHLITLTNFTISLTFDVMYARYGSNTSLLALRNIMAVEFLVVPPLVNPIIYGMKLTQIRNRVAQMF
>LOCXPDilaORUN.13-eta.308.229.HIT1.OR.1R.298.7tm_1.exons1.CM009215.1.Oncorhynchus_tshawytscha
GSSSSLQQVNDMIIIVQVMNAIFIYIICLLIFTFFKKDTFLSNTRYIFFAHTLLADCLYLIMTNNLLLLTYFSVTMPAAVCVFFCVLLCELTFVTPLTLTAMSLERYVAICMPLRHGELSTVRRAIXCILLIHSISAIQPIIIVSIFFASVPLGFYTQYKLCSAEMFIAHKWQRHLRSVIGQFYFLVMSITIVFTYVRIIAVAKESSDNKKSFSKCRKTVILHAIQLFLCLIQLWCPFIEAAILPIYLKLYNIRFFDYIVFILAPRCLCPLVYGLRDEKFFLAIKYYVFFGLNKNISP
>LOCXPDareOR11.4-eta.308.244.HIT1.OR.1R.288.7tm_1.exons1.CM009217.1.Oncorhynchus_tshawytscha
DFFEEALFKNLAVVLFGLVINYINGTLLYTFFTNVTFHSNSRYILYMQLIINDSIKMSFIVLLLVMSYVCPFLNVSVCIILILIGSNTHKNTPLNLAIMSIERFVAICHPLQHPLICTVSRTYALIACIWVVGAIPGFIDVIVAFVLKPLSFFSTGRMCYHQNVFDSVHNYNNNYATNILYMCFVWITLIYTYFRVMLSAKAATSDPVSARKAQITILLHGVQLLLCMLSYITPVMDTTLIILFPNFRSIILFCNNILTNMLPQLLSPLIYGLRDQKFKKHMKGSLLC
>LOCXPDilaOR14.1-eta.309.247.HIT1.OR.1R.288.7tm_1.exons3.CM009218.1.Oncorhynchus_tshawytscha
GFLSVSPCLLFLYINTIMLYSLKSKPMFRETSRYILFGNLLFADTILLLTSQLLYILAVAGLFVIRYICVVIVLVAIFTSAVSPLNLSVMSLERYVAICYPLRHASIVTPRTTGVVIAVVWILCSLNTIIKLVMLLVLESMPLDQFMQEFCSTSELFHLKIHNQVDNVFISIVFMTVGFIIIYSYIAMMMVAKLASADKDINSKARNTVLLHLVQLGLSLSSTLVPTIVSALKSRAMDKATQIEYIVFIILIILPRCLSPLIYGLRDKAFRHILMYHLTCGLRCAVEP
>LOCXPDareOR21.30-eta.323.126.HIT1.OR.1R.295.7tm_1.exons1.CM009231.1.Oncorhynchus_tshawytscha
THLQLQVMQLATTEERIFKMFLVLGIHVVFIYINLAMLFTLWSKPSFRHTARYILFAHMLFNDTIHLAITLTLYMLGHFHLFVVRVACAFMVLLSSCTFVNAPLNLAVMSLERYTAVCFPLRHSELATPGRTQLAVGLVWALGVINVLIDVCALFLTEPSFFLSPALCTIEHXQTAGWQREKGVALNTLLFVTVTAVLVSTYVAIMLEARSASSSEPGSAQRAMHTILLHTLQLGLSIMSFMYVVLESLLAKLPPAIYTQMRFINFMVVLILPRCLSSLIYGLRDKAFRSAFRQH
>LOCXP_EluciusE.131.HIT1.OR.1R.285.7tm_4.exons4.CM009234.1.Oncorhynchus_tshawytscha
VCCINNIFPMEIIRSGSYPYSPKYIAVFNLAFADVCGSTAMVPKLLDMFLFSRQLISYNQCLTSLFFIFLFLTMQSFNLTILSYDRLVAICCPLRYHMMVTHRSMFQLMGAAWAFAVFLMLLAVCLITRLSFCRSLVINSYYCDHGPLYRLAAPCSDVVPNIVISYLNPCIVLYFPMVFIISSYICITHALFTITLPQDRVRALKTCTSHLILVAIFYLPVNFTYFLHSIIPTNARIINLSLTSVLPPMLNPIIYVLKTEEFKESAKKLLSKRRAQRAVVPIQST
>LOCXPDareOR10.31-epsilon.328.138.HIT1.OR.1R.301.7tm_4.exons6.CM009234.1.Oncorhynchus_tshawytscha
TRVSVFVIVGFPGLHPSFYQLVAWFFFFIYVITVVGNILLVVLFALERSLQKPMYIIMLSLALSDIGFCTVALPKVIARYWWDDAGISFFLCLIQKQFIHYFGALTSLIMMTMAMDKYLAICYPLRYNELMTNRTMSLLTALSWVLAMISPAITTIQSSQMPFCGSNRINHCYCDTTSLNQLSCADISSQSRLSFSLAMVVLFLPFGFIVFSYVNIIFTVMRMANAQGRVKTFSTCATQGCIILIYYIPRFIVNATPYIPNLTTTPDLRISLAIFSSLLPPLVNPFIYCIRTKEIRAFLAK
>LOCXP_EluciusE.143.HIT1.OR.1R.298.7tm_4.exons6.CM009234.1.Oncorhynchus_tshawytscha
MEYYYIFLCSYTSSLWLVQTSLVQIIKSGSYPYSPKXVAVFNLAFTDVCGSTAMVPKLLDXFXFSRXLISXXXCLXSLFFIFLFLNMQSFNLTILSYDRLVAICCPLRYHMIVTHRSMFQLTGAAWAFAVFLVFLAVFFISRLSFCRSLVINSYFCDHGPLFRLAAPCSDVVPNIVISYLNPSIILLFPMVFIISSYICITHALFTITLPQDRVRALKTCTSHLILVAIFYLPVNFTYLLHSIIPTNARIINLSLTSVLPPMLNPIIYVLKTEEFKESAKKLLSKRRAQRAVVLNQST
>LOCXPSichOR6.1-kappa.319.155.HIT1.OR.1R.298.7tm_1.exons1.PEKY01000032.1.Oncorhynchus_tshawytscha
DYTYVRVCASTVSFIILAFFNIVINWTIVREERLRGHARFVLVFHLLMSALVYFGMCSVFYLQIYLRARLVASICVAMVTVLITSASNILLTLTAMALDRYFAVCHPMKYSSVWHWPWLVGLLTWGLALVIPLTLLPKTELDATGPNGECGREQLKKGELKKILLISVCTILILYSYVRILFEGRRLGVINRRNSVGCKTIALHFTQLAVYILPNFVLIVIQKQEHLQSGTKELSAVVSFAFFSLAQCIAPIVYGLRKEELLEQVHRRFPCCSRHLKSVLEWTVRATTPRLHPQPRYV
>LOCXPSichOR6.1-kappa.319.156.HIT1.OR.1R.298.7tm_1.exons1.PEKY01000199.1.Oncorhynchus_tshawytscha
DYTYVRVCASTVSFIILAFFNIVINWTIVREERLRGHARFVLVFHLLMSALVYFGMCSVFYLQIYLRARLVASICVAMVTVLITSASNILLTLTAMALDRYFAVCHPMKYSSVWHWPWLVGLLTWGLALVIPLTLLPKTELDATGPNGECGREQLKKGELKKILLISVCTILILYSYVRILFEGRRLGVINRRNSVGCKTIALHFTQLAVYILPNFVLIVIQKQEHLQSGTKELSAVVSFAFFSLAQCIAPIVYGLRKEELLEQVHRRFPCCSRHLKSVLEWTVRATTPRLHPQPRYV
>XPLOC_122.1.OR.1R.325.7tm_4.exons1.PEKY01004880.1.Oncorhynchus_tshawytscha
IMSAGNHSFVTEFVIVGFPGLLPEFYGLASTVLFLVYFCTAVGNVVILVLXATDRDLHKPMYFVILHLVVSDILFSTTTLPKIIARYWFQAGAISFTGCFVQMYLVHYFGTVNSYILFIMALDRYVSICFPLRYPXIIKNSTIHILSTTAWIVAKAXPXMMVIRAYPLPYCDSNKIMQCYCDHIAITTLACTDRVPYSFPAFXXAMLALLGPLXXIIFSYCSIIVAVVQIASPQGRLKTLSTCSGQLIIIALYYFLSPGVLVIWPVISALRFSTDLVLFYHVSIACSLPMISTDLQFQTKYIKQSLMKRFKKSTDPQKESVPAVS
>LOCXPOR1.79.HIT1.OR.2R.310.7tm_1.exons1.CM009203.1.Oncorhynchus_tshawytscha
MNFSVDGNVTHVSLNVRDTFVTALTKNIIVVALWISINYINGTFVHTFLKHETFNVNPRYILFIHLVINDMIQLTIAVFLHVISYILFTINVYFCCFLLMIAIFTTLNTPVNLATMALERYIAICIPLRHSQICTVRRTYILIGIIWIMAAIPILPDLFILLATEPLQFFHSKIFCSRDSLFRNPYLIEKKNISHAVYLTVVWFIIFYTYFRIMFTAKAANADARKARNTILLHAVQLLMCMFTYIGPLIDSLMLYIFSTHALEIRFTSYVIVHILPRLISPIVYGLRDQTFCKYLKRYLMCRVNEHLSS
>LOCXPOR2.90.HIT1.OR.2R.320.7tm_1.exons1.CM009206.1.Oncorhynchus_tshawytscha
MAVTNETFQETSFIYEQMIVFEMNERTMVKVAVAILMAVFFICINCVMIFAMSSRITFMEIPRYILFTHLLLNDSMQLLVSCLMYVFALVYLRLVKVVCGLFVMFGSGMSRVAPLNLALMSLERYVAICLPLRHSDIATPKRSGIAIAVIWLVIFINLIIDMLYSTVKDPGFFVTPIFCTRQKLFIALWQMQVFQGFNAFCFVAVSLIIIYTYIAIIVTARSASSDKTKASKAHKTVLLHLVQLGLLLSSFLYAPIESALASVGSTTIFIDLRYLNFLFLIILPRCLSPLIYGLRDDAVRPLFLHYLTCRTRKVKAAVMV
>LOCXPOR3.101.HIT1.OR.2R.338.7tm_1.exons1.CM009207.1.Oncorhynchus_tshawytscha
IDYKDLNTTNCSHMVLSPLNQSTSVSSRQIHVSSGLFWQIVQNETSLVLLVLLFMTLFLFSVMVNSYLLIALKSSDSFSWRRRYTLLKNLIVSDLLLSLTLSPIVLRCLLTRHTLVFGGWYLLQVTVCSTGILCSLLTLTLMAMERFIFICLGLRYMVILTSRRLRLAIVLTWVLSVTVAVVQVGLLLSGQTSFGRTIPGLLCDRIIMDKLPGLHWAMKMFHAVTIIVVLLVCILTFSICYRRMYQAARRAVEPFHSDNNLARHTITFYFFMFFLQLLPIMGNIARLVLRKAMSMTPPDNLSLAEHLMFLTALVAFMVPPCINPLAYGIRNMEVRHTL
>LOCXPOR4.112.HIT1.OR.2R.323.7tm_1.exons1.CM009208.1.Oncorhynchus_tshawytscha
MNSSAGLLGNMSYALQIFERDTFTTAFMKNLIMVLVWFSLSYINSIVVATFFMNRVFYGNPRYILFIHMVINDAIQLTVTITLFVLSYIFYTINVSFCCFFILVAVFTTRTSPVNLAGMAIERYISICNPLRHAQICTARRTYTLIGFIWFICVVPDITDLFVTLATESLSFFHTRVFCLRQNVFKDPILTYKRQAFDIIYFSCVFFTLVYTYIRILFVARVLSSEKQSAQRARNTILLHGGQLLMCMMSYTSPTVETVLRFILPGRILEIRFANYLIVYILPRFLSPIIYGVRDKEFRKYLKRYFVSDRCKGMSHRVNHSEE
>LOCXPOR5.123.HIT1.OR.2R.337.7tm_1.exons1.CM009208.1.Oncorhynchus_tshawytscha
FSIKKMNSTASLLDMNFTSQMSVGGGGYPKDSFSTALTKNIVAILVWLALSFINGSMVHTFLKHNFFYEDPRYIMFIYMVINDALQLTLVTALYVVSYIFFKIHASVCCLLVMTAVLTTRSTPLILAGMAVERYLSICFPLHYGHTCTVSRTIALIVVILFLTVAVPLTDLLVTLIKEPLGFFRTSIFCDHSFIFRDRSIYYKNAVFDSIYFSFVTLTLLYTYCKIMLTAHAASTDLVSIKRARNTVLLHGVQLLLCMLAFVVPSLQAALIALFPQFVLEIRYIFFLLVYIIPRFLSPMIYGFRDEKFRKYWARYLTCRRNNISRLWPAMKVNLKFR
>LOCXPOR6.134.HIT1.OR.2R.302.7tm_1.exons1.CM009208.1.Oncorhynchus_tshawytscha
MDNFNDAFIKNFTTIALGVIINYINGTFVYIFFKNHIFYSDPRYILYIHLVINDMIMLSFAVMLQVITYALPYGLNMFVCCMMLVITSTTNRNSPLNLAGMAIERYIAVCKPLHHIQICTVRRTYILICLVWSVAVIPALSDIIIVLATKPFTIFSTGVLCYNNAVYGSPYHEATSTAVHIVNLSFVFLTLFVTYFKVLFAAKAAITDPASARKARNTILLHGVQLLFCMLGYITPLTNMILLSLFPNKRTTILFSNFLFTNVLPRLLSPVIYGLRDQKFAKYMRVYYSCKQYDIQIKPTEV
>LOCXPOR7.145.HIT1.OR.2R.305.7tm_1.exons1.CM009210.1.Oncorhynchus_tshawytscha
MYNTTGATFQRLYGVPVKAVLYMTPCLLFLYVNGIMLFTLMSKPVFQETTRYILFCHLLFSDSLHLTMSMVMYMLAVTRLKMISYVCMVMSCSAGIIAIISPFNLAVMSLERYVAICFPLRHAQIATCRRTHVAIAVMWVLGSLNTLIEVFVFVTIESTPFTMQIFCSRYNLYTQQIYIELNIAFTTLNFVTVGVIIVYTYIAILVTARSVSSDKTSASKAHKTVLLHLIQLGLCLSSTLFNTINTLIHWHMDPVVVMHIQYVLFVGLIIFPRCLSPLIYGLRDPKFKHIFKYYFAFGFGNSVKP
>LOCXPOR8.155.HIT1.OR.2R.303.7tm_4.exons1.CM009210.1.Oncorhynchus_tshawytscha
MENSSAVSSIILSAYFGMEDLKYLYFSIFLILYIAIVAENVILIGVIYTEKTLHQPMYFLVCNLAANGLYGSTALLPALLKNVASHPSEVSLASCRTQIYCIHTYAIVEFTILGVMSYDRYVAICHPLRYHTIMSLTKVYKLVAFTWIYPLVAFLIFFIITLQLRFCDKTIDKLYCINYLLIKLSCTNTSVVNIIGLMSVVLYSVPQLVMIIYSYAHVLRVCALSSKESKLKALRTCTPHLFAIINYFVGCYFEILQSRFDTSHLPYRTQVFMSLYFLIFPPILNPAIYGLSIQAIRVKLLKL
>LOCXPOR9.156.HIT1.OR.2R.310.7tm_4.exons1.CM009210.1.Oncorhynchus_tshawytscha
MENRTYNDHILLLEGLKVPQQSTYPAFTLLLITYIFIMVANIGLIALISMERSLHQPMYILFCNLPLNDIVGATVMIPRLLWDILTTAPERYITYTECVIQAFCAHLFGTTSHTILMIMAFDRYVAICNPLRYATIMTNKMVIRLSMSAWGVAIVLVGILLGLTIRLSRCRSNIFNPYCDNASLFKLSCESVLINNIYGLIFTVVLFVSSIGSISLTYLKIANVCLSSKNSSLNSKALTTCSTHLXVXXIVXGXXXTIIXLXRFPXXAXXXXXXSXLXXVXPTCLNPIIYGLQTKEIKQRIFRVFHRAKV
>LOCXPOR9.80.HIT1.OR.2R.310.7tm_4.exons1.CM009210.1.Oncorhynchus_tshawytscha
MENHTYPNHVLLLEGLKVTQQSTYPAFILFLIIYIFTMVANIGLISLISMERSLHQPMYILFCNLPLNDIVGATVMIPRLLWDILTTAPERYITYTECVIQAFYTHVYATSSHTVLMIMAFDRYVAICNPLRYATIMTNKMVIRLSMSAWGVAIVLVGILLGLTIRLSRCRSNIFNPYCDNASLFKLSCESVLINNIYGLIFTVVLFVSSIGSISLTYLNIAIVCLSSKNSSLNSKALTTCSTHLXVXXIVXGXXXTIIXLXRFPXXAXXXXXXSXLXXVXPTCLNPIIYGLQTKEIKQRIFRVFHRAKV
>LOCXPOR10.81.HIT1.OR.2R.302.7tm_4.exons1.CM009214.1.Oncorhynchus_tshawytscha
MKNSTQVKFFYLFGLQETLNNKSVYFILPLITYLLIITVNLPLIITIIQEKGLHEPMYIFLCSLCVNGLYGTAGFYPKFLLDLQSDVQVISYGGCFTQAYVIYTSVMCELSTLTVMSYDRYVAICRPLLYHTIVTSLTIRKLLLLSWCYPLFIALIAVSLAVRLPLCGSRIDKIFCDIPSILKHACLPITINQNLNKFVIVVHVLQILFIVFSYCQIVRTCVKSAKGRIKFTQTCVPHLITIFIFITVTLFDNLQGWNNVNSTLNMRNAMAVQFLVIPPVFNPVIYGLNLQQIRRAVFRKCN
>LOCXPOR11.82.HIT1.OR.2R.303.7tm_4.exons1.CM009214.1.Oncorhynchus_tshawytscha
MENSTQVKFFYLFGLQETFINKSVYFTLSLITYLLIITVNLTLIITIIQQKGLHEPMYIFLCSLCINGLYGTAGFYPKFLLDLQSDVQVISYGGCFTQAYVIYTSVMCELSTLTVMSYDRYVAICRPLLYHNIVTSLTIRKLLLLSWCYPLFIALIAVSLAVRLPLCGSRIDKIFCDIPSILKHACLPITINQNLNKFVIVVHVLQLLYIVFSYCQIVRTCVKSAKGRIKFTQTCVPHLITMVIFITVTLFDTLQGWNSSVNITLNMRNAMAVQFLVIPPVFNPLIYGLNLQQIRRAIFRKCN
>LOCXPOR12.83.HIT1.OR.2R.305.7tm_4.exons1.CM009214.1.Oncorhynchus_tshawytscha
MENSTQVKLFYLFGLQETFINKSVYFTLSLITYLLIITVNLTLIITIIQEKGLHEPMYIFLCSLCVNGLYGTAGFYPKXLLDLQSDVQVISYGGCFTQAYVIYTSVMCEISTLTVMSYDRYVAICRPLLYHTIVTSLTVRKLLLFSWCYPLFITLIALSLTFGIPLCGSRIDKIFCDIPSILKHACLPITFNQNLNKFVIVVHVLPILFIVFSYCQIVRTCVKSAKGRIKFPQTCVPHLITIFIFITVTLFDNLQGWNNVNSTLNMRNAMAVQFLVIPPVLNPLIYGVNLQQIRRAVFRKCNAHI
>LOCXPOR13.84.HIT1.OR.2R.303.7tm_4.exons1.CM009214.1.Oncorhynchus_tshawytscha
MENSTQVKLFYLFGLQETFNNKSVYFILSLITYLLIITVNLTLIITIIQEKGLHEPMYIFLCSLCVNGLYGTAGFYPKXLLDLQSDVQVISYGGCFTQXYVIYTXVLCEXSTXTVMSYDRYVAICRPLLYHTIVTSLTVRKLLLFSWCYPLFAGLISLISAVRIPLCGSRIDKIFCDIPSMLKHACLPITINPILNKCIIVVNFLQILFIVFSYCQIVRNCVKSAKGRIKFTQTCVPHLITMVIFVTVTLFDTLQGWNSNVNITLNMRNAMAVQFLVIPPVFNPLIYGLNLHQIRSAVFRKCN
>LOCXPOR14.88.HIT1.OR.2R.303.7tm_4.exons1.CM009214.1.Oncorhynchus_tshawytscha
MENSTQVKLFYLFGLQETFNNKSVYFTLSLITYLLIITVNLTLIITIIQQKGLHEPMYIFLCSLCVNGLYGTAGFYPKLLLDLQSDVQVISYGGCLSQTYVIYTSVMCEMSTLTVMSYDRYVAICRPLLYHTIVTSLTVRKLLLFSWCYPLFIGLIVVSLTIRVPLCGSRIDKIFCDIPSILKHACLPIPINQILNKFVIMVHVLPILFIVFSYCQIVRNCVKSAKGRIKFTQTCVPHLLTMVIFITVTLFDNLQGWNSNVNITLNMRNAMAVQFLVIPPVFNPLIYGLNLQQIRSAVFRKCN
>LOCXPOR15.89.HIT1.OR.2R.302.7tm_4.exons1.CM009214.1.Oncorhynchus_tshawytscha
MENTTQVKLFYLFGLQETINNKSVYFILSLITYLLIITVNLTLIITIIQQKGLHEPMYIFLCSLCVNGLYGTAGFYPKFLLDLQSDVQVISYGGCFTQTYVIYTXVLCEMSTXTVMSYDRYVAICRPLLYHTIVTSLTVRKLLLLSWCYSLFTGLIAISLAVRIPLCGSRIDKIFCDIPSVLKHACFSITVNQIWSKCLVLVHVLQLLYIVFSYCQIVRTCVKSTKGRIKFTQTCVPHLLTIVIFITVTLFDNLQGWNNVNITLNMRNAMAVQFLIIPPVFNPVIYGLNLKQIRRAVLIKCN
>LOCXPOR16.91.HIT1.OR.2R.302.7tm_4.exons1.CM009214.1.Oncorhynchus_tshawytscha
MENSTQVKLFYLFGLQETFNNKSVYFTLSLITYLLIITVNLTLIITIIQEKGLHEPMYIFLCSLCVNGLYGTAGFYPKFLLDLQSDVQVISYGGCFTQAYVIYTSVTCEMSILTVMSYDRYVAICRPLLYHTIVTSLTVRKLVLLSWCYPLFISLIALSLTVRLPLCGSRIDKIFCDNPSILKHACLPITINQIWSRCLIVVHVLQVLYIVFSYCQIVRTCVKSAKGRIKFTQTCVPHLLTIVIFMTVTLFDNLQGWNNVNITLKMRNAMAVQFLIIPPVLNPLIYGLNLQQIRRAVFRKCN
>LOCXPOR17.92.HIT1.OR.2R.303.7tm_4.exons1.CM009214.1.Oncorhynchus_tshawytscha
TQLTSFILAGYGDIGHLKYLYFIILTVLYVSIVFANTVLIVVICMERSLHEPLYLFLCSLFVNDLYGTTGLFPALMTHLASDDHTVSTVCCYIQIFVLYTYGSIEFSNLAVMSYDRYLAICYPLQYNVIMTPNRVCILICVIWLYSFAKFTIQLSLTICLQLCGNVIDKVYCDNYLVVKLACSTSDTTVNKIYGLCGIVLSVTVPLITIVLSYIKILTICLKSSIETRQKAFSTCSPHLVSLLNFSFGCFLXLLQSRFDSPMRNVPTVLHTILSVYYLMCQPLLNPIVYGVRMAKIRQACKYI
>LOCXPOR17.93.HIT1.OR.2R.303.7tm_4.exons1.CM009214.1.Oncorhynchus_tshawytscha
TQLTSFILAGYGDIGHLKYLYFIILTVLYVSIVFANTVLIVVICMERSLHEPLYLFLCSLFVNDLYGTTGLFPALMTHLASDDHTVSTVCCYIQIFVLYTYGSIEFSNLAVMSYDRYLAICYPLQYNVIMTPNRVCILICVIWLYSFAKFTIQLSLTICLQLCGNVIDKVYCDNYLVVKLACSTSDTTVNKIYGLCGIVLSVTVPLITIVLSYIKILTICLKSSIETRQKAFSTCSPHLVSLLNFSFGCFLXLLQSRFDSPMRNVPTVLHTILSVYYLMCQPLLNPIVYGVRMAKIRQACKYI
>LOCXPOR19.94.HIT1.OR.2R.303.7tm_4.exons1.CM009214.1.Oncorhynchus_tshawytscha
TQLTSFILAGYGDIGHLKYLYFIILTVLYVSIVFANTVLIVVICMERSLHEPLYLFLCSLFVNDLYGTTGLFPALMTHLASDDHTVSTVCCYIQIFVLYTYGSIEFSNLAVMSYDRYLAICYPLQYNVIMTPNRVCILICVIWLYSFAKFTIQLSLTICLQLCGNVIDKVYCDNYLVVKLACSTSDTTVNKIYGLCGIVLSVTVPLITIVLSYIKILTICLKSSIETRQKAFSTCSPHLVSLLNFSFGCFLNLLQSRFDSPMRNVPTVLHTILSVYYLMCQPLLNPIVYGVRMAKIRQACNNI
>LOCXPOR20.95.HIT1.OR.2R.306.7tm_1.exons1.CM009214.1.Oncorhynchus_tshawytscha
MQNLTDLPGNATNPQKSLSVIIKVCVVIPFFCIFLYCIVVMLHTFASHRHFLDNSRYILFAYMLINDTLQLLSSVLLFLFVMGNVKFAIVYCAPLLFFSTSTFQNTPLILAAMSLERYVAIFYPLQRPAAWRADRIWIIILSLWLVSCILPIVDFSLGEPQPGMNILSTPVLCKTVVLNSSPVQTLFKVSLNGLFFAVVAAIIMFTYMRILLETRKMRQDRASVGKAMHTVLLHGFQLLLCMIAFTHPVTESRISMQAGWLQEHISFFNYFCFILLPRFLSPLIYGLRDESLKGYMRRAVLCCSHR
>LOCXPOR21.96.HIT1.OR.2R.309.7tm_4.exons1.CM009214.1.Oncorhynchus_tshawytscha
NVSLFSDFLIHGGELGLKEIYTDLAIFLLVVYIMVLIGNAMIITLVLLDPKLHTPMYIFLCNLSLTDIVITTSVLPKMISVCLWNDVSISFAGCFLQMYIYLTFQTTEGFLLCAMAYDRYVAICNPLRYNSIMTIKVCVILASTAWALGLILPALNVILASQLPFCSNQIMYWFCDYPPIVTLSCLDTTLLIDLALACALFVMYVPFTVIIWSYCNIIKSVCKIATSEGRKKAFSTCSSHLIVVLTFYIAHSCVYISAKSYHIHPNVLILISIVNCILTPLVNPLVYSFRNKQIKDSVLKLLFSNKVIP
>LOCXPOR22.97.HIT1.OR.2R.309.7tm_4.exons1.CM009214.1.Oncorhynchus_tshawytscha
MDDNMSLPSHILHIQGFQLPQTFMYPIFFSLLFVYLALLVSNIGVLVAIITERSLHQPMYILFCNLSVNDLIGNTVLLPRLMADIVSTERFITYSQCVAQAFFSHTFGSASHMILIIMAFDRYVAICYPLRYTSIMTNKTLVMLSVSAWGASLVLVSVLLGLTIRLSRCSSIIQNAYCDNASLFKLSCENVSINNIYGLFFTVLLFTSSMGSIAVTYFRIAVICWTKKSKELNNRAFQTCASHLVLYLIMLWSGFLTIILHRFPDYPYLRKLAYILFHVVPANLNPIIYGLQTKSLKQKIIQILSRKVT
>LOCXPOR23.98.HIT1.OR.2R.308.7tm_4.exons1.CM009214.1.Oncorhynchus_tshawytscha
TNSTYMLSMESLAIAPSGVYPAFLFGTLTYCFIVFCNVMVLSTIALDRKLHKPMFILLFNMPINDLIGATAFFPQLLVSILAQNRSISYPACYLQALLVHLYGAGSLTILTGMAYDRYIAICCPLRYNSIMSSNNLMKIIIFMWLLVITLIVVLLALVTRFKICRTTIVDIYCNNPSLVRLICDDTRINNYYGLLITAVFQGVSLIVVTFTYIQILLSCVLNKSSDARSKAIQTCGTHLVVFLFLEFNACFSLIAHRFEQAAPSLRRAFGMSVMVFPPILNPLIYGLKTKEIRQNVLGFYKRKVSSVK
>LOCXPOR24.99.HIT1.OR.2R.309.7tm_4.exons1.CM009214.1.Oncorhynchus_tshawytscha
MEPNNRTTHTVTEFLITGLDEVQHPKLVGAAILXVLFLILIGSITNICVIAFNKPLHTPMYFFICSLAMVDIVYTSGISVTMLNVLLGEERRXPYAPCMIQCFXFXXGXXMEPFAIALMAYDRLIAISYPLRYXTILTNXNVCLLIXXXWAXGCXXASLXTGLVNNLPFCGSNKLPYSFCEYXXLXRAXXVNXXXYFXAXSAXGTAXLWVXLALIIVSYMKIVYVVIQMSSSKDRRKTFNTCVSHMIVVACFFIPKVLLXLVTRXGLVLTLSHRNGLVIGSTLGPSLVNPLVYCLKTKEIRGRLKYIFK
>LOCXPOR25.100.HIT1.OR.2R.315.7tm_4.exons1.CM009214.1.Oncorhynchus_tshawytscha
IMSVRNHSFVTEFVIVGFPGLQPEFYGLASAVLLIVYCCTLIGNFAVLFLFATPNILHKPMYIIILNLVVSDVLFSTTTLPKIIARYWFHAGAISFIGCFLQMYLVHYFGSVTSFLLLIMALDRYVAICFPLRYPMIIKNSTIHILNATAWIVAKACPLMMVIRAYPLPYCDSNTILQCFCDHISITKLACTDRAPYSFPAFVTAMVVLLGPLAFIIFSYCSIIVAVLQIASPQGRLKTLSTCSGQLIIIALYYLPRCFIYLASNIGIRFSTDLHIVIIMSYSLLPPMINPLIYCFKTKDMKQTLMKKFKKSTAP
>LOCXPOR26.102.HIT1.OR.2R.303.7tm_4.exons1.CM009215.1.Oncorhynchus_tshawytscha
MENSTHFKVFRLVAYGDIGQLKYFYFAVVTVLYFVIILANTLLIGVICIERSLHEPVYLFLCALFVNQLYGSTGLFPALMFYLLSDTHDISLLYCYLQIYVLYTCALTEFSNLAVMSYDRYISICYPLQYNNIMTPKIISSLILLPQVYSFFINAIIISLSLRLQFCGNILDTVYCDNYSIVKLACSNTTLNNIWGLVVPALSFSCTKCPTIYSYVRILQICLKSSKETKQKAFNTCIPHIASLLNLFGCLFVIIQGRYDTAHLPPILHTILLVYFPICPPLFNPIMYGIRMVNIRQACKKLL
>LOCXPOR27.103.HIT1.OR.2R.303.7tm_4.exons1.CM009215.1.Oncorhynchus_tshawytscha
MENSTQIEFFYLCGLQETFNNKSVYFTLSLITYLLIITGNLTLIITIIQEKGLHEPMYIFLCSLCVNGLYGTAGFYPKFLLDLQSDVQVISYGGCLTQAYVIYTSVMCEVSILTVMSYDRYVAISRPLLYHTIVTSLTVRKLLLLSWCYPLFIALITVILTVRVPLCGSRIDKIFCDNPSILKHSCSPITINHILSYCIIVLHVLQILFIAFSYCQIVRTCVKSAEGRIKFTQTCVPHLLTMVIFITVTLFDILQGWNSDVNITLNMRNAMGVQFLVIPPVLNPVIYGLNLQQIRSAVFKMCN
>LOCXPOR28.104.HIT1.OR.2R.306.7tm_4.exons1.CM009215.1.Oncorhynchus_tshawytscha
ENSTQFTSFMLAGYSDSGHLKYFYLIILTVLYISIVFANIVLIMVICMERSLHEPMYLFLCSLFVNELYGSTALFPALMIHLVSDAHSVSTVYCYLQMFSIYTYGSIEFSNLAVMSYDRYLAICYPLQYNVVMTPNRVCILVCVIWLYSFVKFIITLSLTIRLKLCGNVIDKVYCDNYLLVKLACSTSDTTVNNIYGLYGVVLSVAIPLITILFSYIKILTICLKSSIETRQKAFSTCTPHLASLLNFSFGCFLNLLQSRFDSPMRNVPTVLHTILSVYFLMCQPLFNPVVYGVRMTKIRQACKYI
>LOCXPOR29.105.HIT1.OR.2R.304.7tm_4.exons1.CM009215.1.Oncorhynchus_tshawytscha
MENSTHYEVFRLAAYGDIGQLKYFYFAVVTVIYFVIILANALLIGVIYIERSLHEPMYVFLCALFVNQLYGSTGLFPALMFYLLSDTHDISLLYCYLQIYVLYTYAITEFSNLSVMSYDRYISICYPLQYNNIMTPKTICGFILLPWVYSFFLNGIVISLSLRLQFCGNVLDRVYCDNYSVVKLACSNTTLNNIWGLVGTALSFSCTICPTIYSYVKILQICLKSSKETKQKAFNTCMPHIASLLNFLFGCLFLILQGRYETADLPPILRTILLVYFPICPPLFNPIMYGIRMVNIRQACKKLL
>LOCXPOR29.106.HIT1.OR.2R.304.7tm_4.exons1.CM009215.1.Oncorhynchus_tshawytscha
MENSTPFKFFRLAAYGDIGQMKYXYFAVVXVLYFVIILANALLIGVIXIERSLHEPXYLFLCALFVNQLYXSTGLFPALMFYLLSDTXDISLLYCYLQIYVLYTXXXXEFXNLSVMXYDRYISICYPLQYNNIMTPKIVLGLIXLSWXYSFFLNAIXISLSLRLQFCGNVLDRLYCDNYSVVKLACSNXXLNNIWGLXGTXXSFXCTICPTIYSYVRILQICLKSSKETKQKAFNTCTPHIASLLNFSSGXXFVILQGRYDTAHLPPILRTILLVYFLICPPLXNPIMYGIRMAKIRQACKKVL
>LOCXPOR31.107.HIT1.OR.2R.307.7tm_4.exons1.CM009215.1.Oncorhynchus_tshawytscha
MNQTVLHSTVFFTAYGPPGPLNYAAFFLTFLLFFITIFSNISLMLVIYLESHLHKPMYIFLFNLAVNGLIGCLSVCPKIMDNLVNDIKDISHKGCLLQVFFSSVYATCAYVILAVMAYDRYVSICKPLQYHSIMTPSKVKMLVALVYFIPITMLAFQIFITSRLPVCSHNINKLFCDNLAVVKLSCVESALSNLYGICVIASLVVLPFVLVVLSYIKILLVCLKVSKESRTKAFNTCTPHLITFINFSTAILFSVIYNRHSTVSKEVNVLISVQFILFPPLVHPIIYGIRTKEIRTCITKIIRTKIF
>LOCXPOR32.108.HIT1.OR.2R.304.7tm_4.exons1.CM009215.1.Oncorhynchus_tshawytscha
MENSTHYEVFRLAAYGDIGQMKYFYFAVVSVLYFVIILANALLIGVICIERSLHEPMYLFLCALFVNQLYGSTGLFPALMFYLLSDTHDISLLYCYLQIYVLYTXAXTEFXNLXVMSYDRYISICYPLQYNNIMTPKTICGXILLXXXXSFXLXXXXISLSLRLQFCGNVLDRVYCDNYSVVKLACSNTMLNNIWGLLVTVLYISCTICPTIYSYVRILQICLKSSKETKQKAFNTCTPHIASLLNFLFGCLFVVLQGRYDTAHLPPILRTILLVYFLICPPLFNPLMYGVRMVNIRQACKKVL
>LOCXPOR33.109.HIT1.OR.2R.303.7tm_4.exons1.CM009215.1.Oncorhynchus_tshawytscha
TQFTSFMLAGYSDSGHLKYFYLIILTVLYISIVFANIVLIMVICMERSLHEPMYLFLCSLFVNELYGSTALFPALMIHLVSDAHSVSTVYCYLQIFCMYTYGSMEFCNLSVMSYDRYLAICYPLQYNVIMTPNRVCFLICVIWLYPFAKSIITLFLTIRLKLCGNVIDKVYCDNYLVVKLACSTSDTTVNNIYGLYSLVLSVVVPLITILFSYIKILTICLKSSIETRQKAFSTCTPHLASLLNFSFGCFLNLLQSRFDSPMRNVPTVLHTILSVYFLMCQPLLNPIMYGVRMTKIRQACKYI
>LOCXPOR34.110.HIT1.OR.2R.304.7tm_4.exons1.CM009215.1.Oncorhynchus_tshawytscha
MENSTHFKVFRLAAYGDIGQLKYCYFAVVTVLYFVIILANALLIGVIYIERSLHEPMYXFLCALFVNQLYGSTALFPALMFYLLSDTHDISLLYCYLQIYVLYTYALTEFSNLAVMSYDRYISICYPLQYNNIMTPKIICGLILLSCLSSFSLNAVNISLSLRLQFCGNVLDRLYCDNYSVVKLACSNTTLNNIWGLLVTVVYLYCTICPTIYSYVRILQICLKSSKETKQKAFNTCTPHIASMLNFFFGWLFVILQGRYETADLPPILRTILFVYFLICPPLFNPLMYGVRMVQIRHACKRVL
>LOCXPOR35.111.HIT1.OR.2R.300.7tm_4.exons1.CM009215.1.Oncorhynchus_tshawytscha
NSTHFKVFRLAAYGDIGQLKYFYFAVVTVLYFVIILANTLLIGVICIERSLHEPMYMFLCALFVNQLYGSTGLFPAFMFYLLSDTHDISLLYCYLQIYVLYTCALTEFSNLAVMSYDRYISICYPLQYXNIMTPKTICGLILLSCLSSFFLIAXIISLSLRLQFCGNVLDRLYCDNYSIVKLACSNTTLNNIWGLLVTVLYISCTICPTIYSYVRILQICLKSSKETKQKAFNTCMPHIASLLNFSFGWLFVILQGRYETADLPPLLRTILFIYFLICPPIFNPLMYGVRMVKIKHACNK
>LOCXPOR35.113.HIT1.OR.2R.300.7tm_4.exons1.CM009215.1.Oncorhynchus_tshawytscha
NSTHFKVFRLAAYGDIGQLKYFYFAVVTVLYFVIILANTLLIGVICIERSLHEPMYMFLCALFVNQLYGSTGLFPAFMFYLLSDTHDISLLYCYLQIYVLYTCALTEFSNLAVMSYDRYISICYPLQYXNIMTPKTICGLILLSCLSSFFLIAXIISLSLRLQFCGNVLDRLYCDNYSIVKLACSNTTLNNIWGLLVTVLYISCTICPTIYSYVRILQICLKSSKETKQKAFNTCMPHIASLLNFSFGWLFVILQGRYETADLPPLLRTILFIYFLICPPIFNPLMYGVRMVKIKHACNK
>LOCXPOR34.114.HIT1.OR.2R.304.7tm_4.exons1.CM009215.1.Oncorhynchus_tshawytscha
MENSTHFKVFRLAAYGDIGQLKYCYFAVVTVLYFVIILANALLIGVIYIERSLHEPMYXFLCALFVNQLYGSTALFPALMFYLLSDTHDISLLYCYLQIYVLYTYALTEFSNLAVMSYDRYISICYPLQYNNIMTPKIICGLILLSCLSSFSLNAVNISLSLRLQFCGNVLDRLYCDNYSVVKLACSNTTLNNIWGLLVTVVYLYCTICPTIYSYVRILQICLKSSKETKQKAFNTCTPHIASMLNFFFGWLFVILQGRYETADLPPILRTILFVYFLICPPLFNPLMYGVRMVQIRHACKRVL
>LOCXPOR33.115.HIT1.OR.2R.303.7tm_4.exons1.CM009215.1.Oncorhynchus_tshawytscha
TQFTSFMLAGYSDSGHLKYFYLIILTVLYISIVFANIVLIMVICMERSLHEPMYLFLCSLFVNELYGSTALFPALMIHLVSDAHSVSTVYCYLQIFCMYTYGSMEFCNLSVMSYDRYLAICYPLQYNVIMTPNRVCFLICVIWLYPFAKSIITLFLTIRLKLCGNVIDKVYCDNYLVVKLACSTSDTTVNNIYGLYSLVLSVVVPLITILFSYIKILTICLKSSIETRQKAFSTCTPHLASLLNFSFGCFLNLLQSRFDSPMRNVPTVLHTILSVYFLMCQPLLNPIMYGVRMTKIRQACKYI
>LOCXPOR32.116.HIT1.OR.2R.304.7tm_4.exons1.CM009215.1.Oncorhynchus_tshawytscha
MENSTHYEVFRLAAYGDIGQMKYFYFAVVSVLYFVIILANALLIGVICIERSLHEPMYLFLCALFVNQLYGSTGLFPALMFYLLSDTHDISLLYCYLQIYVLYTXAXTEFXNLXVMSYDRYISICYPLQYNNIMTPKTICGXILLXXXXSFXLXXXXISLSLRLQFCGNVLDRVYCDNYSVVKLACSNTMLNNIWGLLVTVLYISCTICPTIYSYVRILQICLKSSKETKQKAFNTCTPHIASLLNFLFGCLFVVLQGRYDTAHLPPILRTILLVYFLICPPLFNPLMYGVRMVNIRQACKKVL
>LOCXPOR31.117.HIT1.OR.2R.307.7tm_4.exons1.CM009215.1.Oncorhynchus_tshawytscha
MNQTVLHSTVFFTAYGPPGPLNYAAFFLTFLLFFITIFSNISLMLVIYLESHLHKPMYIFLFNLAVNGLIGCLSVCPKIMDNLVNDIKDISHKGCLLQVFFSSVYATCAYVILAVMAYDRYVSICKPLQYHSIMTPSKVKMLVALVYFIPITMLAFQIFITSRLPVCSHNINKLFCDNLAVVKLSCVESALSNLYGICVIASLVVLPFVLVVLSYIKILLVCLKVSKESRTKAFNTCTPHLITFINFSTAILFSVIYNRHSTVSKEVNVLISVQFILFPPLVHPIIYGIRTKEIRTCITKIIRTKIF
>LOCXPOR29.118.HIT1.OR.2R.304.7tm_4.exons1.CM009215.1.Oncorhynchus_tshawytscha
MENSTPFKFFRLAAYGDIGQMKYXYFAVVXVLYFVIILANALLIGVIXIERSLHEPXYLFLCALFVNQLYXSTGLFPALMFYLLSDTXDISLLYCYLQIYVLYTXXXXEFXNLSVMXYDRYISICYPLQYNNIMTPKIVLGLIXLSWXYSFFLNAIXISLSLRLQFCGNVLDRLYCDNYSVVKLACSNXXLNNIWGLXGTXXSFXCTICPTIYSYVRILQICLKSSKETKQKAFNTCTPHIASLLNFSSGXXFVILQGRYDTAHLPPILRTILLVYFLICPPLXNPIMYGIRMAKIRQACKKVL
>LOCXPOR29.119.HIT1.OR.2R.304.7tm_4.exons1.CM009215.1.Oncorhynchus_tshawytscha
MENSTHYEVFRLAAYGDIGQLKYFYFAVVTVIYFVIILANALLIGVIYIERSLHEPMYVFLCALFVNQLYGSTGLFPALMFYLLSDTHDISLLYCYLQIYVLYTYAITEFSNLSVMSYDRYISICYPLQYNNIMTPKTICGFILLPWVYSFFLNGIVISLSLRLQFCGNVLDRVYCDNYSVVKLACSNTTLNNIWGLVGTALSFSCTICPTIYSYVKILQICLKSSKETKQKAFNTCMPHIASLLNFLFGCLFLILQGRYETADLPPILRTILLVYFPICPPLFNPIMYGIRMVNIRQACKKLL
>LOCXPOR28.120.HIT1.OR.2R.306.7tm_4.exons1.CM009215.1.Oncorhynchus_tshawytscha
ENSTQFTSFMLAGYSDSGHLKYFYLIILTVLYISIVFANIVLIMVICMERSLHEPMYLFLCSLFVNELYGSTALFPALMIHLVSDAHSVSTVYCYLQMFSIYTYGSIEFSNLAVMSYDRYLAICYPLQYNVVMTPNRVCILVCVIWLYSFVKFIITLSLTIRLKLCGNVIDKVYCDNYLLVKLACSTSDTTVNNIYGLYGVVLSVAIPLITILFSYIKILTICLKSSIETRQKAFSTCTPHLASLLNFSFGCFLNLLQSRFDSPMRNVPTVLHTILSVYFLMCQPLFNPVVYGVRMTKIRQACKYI
>LOCXPOR27.121.HIT1.OR.2R.303.7tm_4.exons1.CM009215.1.Oncorhynchus_tshawytscha
MENSTQIEFFYLCGLQETFNNKSVYFTLSLITYLLIITGNLTLIITIIQEKGLHEPMYIFLCSLCVNGLYGTAGFYPKFLLDLQSDVQVISYGGCLTQAYVIYTSVMCEVSILTVMSYDRYVAISRPLLYHTIVTSLTVRKLLLLSWCYPLFIALITVILTVRVPLCGSRIDKIFCDNPSILKHSCSPITINHILSYCIIVLHVLQILFIAFSYCQIVRTCVKSAEGRIKFTQTCVPHLLTMVIFITVTLFDILQGWNSDVNITLNMRNAMGVQFLVIPPVLNPVIYGLNLQQIRSAVFKMCN
>LOCXPOR26.122.HIT1.OR.2R.303.7tm_4.exons1.CM009215.1.Oncorhynchus_tshawytscha
MENSTHFKVFRLVAYGDIGQLKYFYFAVVTVLYFVIILANTLLIGVICIERSLHEPVYLFLCALFVNQLYGSTGLFPALMFYLLSDTHDISLLYCYLQIYVLYTCALTEFSNLAVMSYDRYISICYPLQYNNIMTPKIISSLILLPQVYSFFINAIIISLSLRLQFCGNILDTVYCDNYSIVKLACSNTTLNNIWGLVVPALSFSCTKCPTIYSYVRILQICLKSSKETKQKAFNTCIPHIASLLNLFGCLFVIIQGRYDTAHLPPILHTILLVYFPICPPLFNPIMYGIRMVNIRQACKKLL
>LOCXPOR46.124.HIT1.OR.2R.306.7tm_1.exons1.CM009215.1.Oncorhynchus_tshawytscha
MQNLTDLPGNAINSQKSLSVIIKVCVVIPFFCIFLYCIVVMLHTFASHRQFLDNSRYILFAYMLINDTLQLLSSVLLFLFIVGNVKFAIVYCAPLLFFSTSTFHNTPLILAAMSLERYVAIFYPLQRPAAWHADRIWIIILSLWLVSCILPIVDFSLGKPQPGVNVLSTPVLCRTMVLNSSPVQTLFKMSLNGLFFAVVLAIIMFTYMRILLETRKMRQDRASVAKAMHTVLLHGFQLLLCMISFTQPVTESLISVYAGLLAEHISFFIYFCFILLPRFLSPLIYGLRDESLRCYVMRDVLCCSHK
>LOCXPOR47.126.HIT1.OR.2R.311.7tm_4.exons1.CM009215.1.Oncorhynchus_tshawytscha
MDNNMSLPSHILQIQGFEFSQTFMYPIFFSLLFVYLSLLVSNIGVLVVIIKERSLHQPMYILFCNLSVNDLIGNTVLLPRLMADIVSTERFITYSQCVTQAFFSHTFGSASHMILIIMAFDRYVAICYPLRYMSIMTTKTVVTLSVSAWGASLVLVSVLLGLTIRLSRCSSIIQNAYCDNASLFKLSCENVSINNIYGLFFTVLLFTSSMGSIAVTYIRIAVICWTKKSKELNNRALQTCASHLVLYLIMLWSGFLTIILHRFPNYPYLRKLASVLFHVVPAHFNPIIYGLQTKSLRQKIIQILCRKVTHS
>LOCXPOR48.127.HIT1.OR.2R.307.7tm_4.exons1.CM009215.1.Oncorhynchus_tshawytscha
MENESISVSYKLTLDPFFIPPGGKYPIFFLGIAIYSFCAFCNLTLLSVIVMQRNLHKPMYFILFSLPLNDLIGITAMLPKVLSDIVTETNTVFYPLCVIQGFLLHMYGGAVLFILAAMAFDRYVAICQPLRYSTIMTPRNVAVIILLVWGLDLLLILLLFSLQIKLPRCRSSIMNVFCDNPSLLKLTCGNTTLNNVIGLFNTAVMQVISVSIQIFSYVKILITCLVTRKSDAKSKALNTCVAQLVIFFIFEVVGTFTILSHRFKIVSADLQKIMGMLIFLVSPLMNPIVYGLNASEIRITLLKVFLN
>LOCXPOR49.128.HIT1.OR.2R.313.7tm_4.exons1.CM009215.1.Oncorhynchus_tshawytscha
MSVQTLNQTFSYHLQIASFDISTPMTYPVFIMGLLLYLFSVFCNLTILLLIITQRTLHKPMFYILFSLPLNDLVGISSMLPRVLSDIVTQTHSVYYPTCVFQAFLCHLYGGGVLFVLAAMSIDRYFAICKPLQYPSIMTPFTLCVIISAAWGLDMAMILTLFALQSRVKRCKAYILNIYCDNPSLLRLSCGEDVTANNIYGLAMTAVMQIISVGIQLFSYINILVICMINRQSDTKSKALNTCVAQLVTFLLFECTSTFVILSYRFQNIPPNTQKLCGMMIYLLLPIINPIIYGMKTKDIRKAFFMVVRKKKI
>LOCXPOR50.129.HIT1.OR.2R.310.7tm_4.exons1.CM009215.1.Oncorhynchus_tshawytscha
DFSNVSSVLTLEGFNLPPESAFSALIFATLSYMVILFCNLVLILTIILNRSLHQPMYLLLLNLPINDLIGSTALFIQLIKELLLDTGTIQYSACVTQAFFIHVYGTGAVFILTAMAYDRYIAICCPLRYNTLMTNAHLRKIITLLWVCDLILIGVLFFLLLRLPRCRSLMSHSYCDNPSLLKLVCANTAINNTYGLFITALMQVIVVSTILYTYVQILVTCFRNKGSADTKSKALQTCATHLIVFLLLECLGLLTVISYRLSQFPPQLRRLIGVSTLIFPPTLNPIIYGLKTKDIRVKAMHFLRTKIFPS
>LOCXPOR51.130.HIT1.OR.2R.309.7tm_4.exons2.CM009215.1.Oncorhynchus_tshawytscha
NGTGSSDDGFYITAFHTLGNKNYLILALSIIYIITLMGNFVLLAVFIVNPSLQNPKYVAVCNLAVVDISLNSVIIPQMVPVFVFNLNYVSFGTCFSQMFFMHLFGDMESFSLALLAYDRVIAICFPLRYLTINTNLRMLLILLGIWTLAFLLEVYPVALASSLPYCASRVVQSCCCEHGPVYRLACSDISFNRKLATAKTLAVLLGPLSFIIFTYAVVVVAVLKFASTTQRWKAFHTCLTHLLLVLVYYLPVILAYILGNLRLVQSPDLLTAILTVSVTLPPMLNPIIYSLKTEELREKIIKLFVKTKV
>LOCXPOR52.133.HIT1.OR.2R.320.7tm_4.exons1.CM009215.1.Oncorhynchus_tshawytscha
MIEEFQGFNFSHNEFIFLGFPVIYEYRRLLSLPFFTTYILVLVGNSLLIYVIRIMESLHSPMYILICGLAAVDIVVATVIIPNMLLSFLFDWNDISLASCLTQMFFTHFLSSVESTILLAMALDRYVAICYPLHYARILNNVMFLKLLLFTVIRSGSIMFVLVALAGSLSFCGSNVINHCYCDHMALVSLACGNTDKNNAMGLAVIICFVGIDICVIIFSYMKILSVVLRRAAGEDRWKAFHTCGTHLIVIMCFYLIGTVTFLSRNLNIQIPTDINTFLGVMYIVLPASVNPIIYGVRTKEIRNRILKMFNTRVNRELTV
>LOCXPOR53.135.HIT1.OR.2R.327.7tm_1.exons1.CM009217.1.Oncorhynchus_tshawytscha
ENGTDDNHIFDLGGCLFLSMMPSDTEVNVLICVFLMLTILSLALNGFTLLGLGRSEDLSWEPRYALLKNLILSDIVQTINLGPFVTHCLWQRRTMNFDTWCLIQYFTGSTCIFCTLITITCMAIERYLYVCHAIHYLSILTPLRLRLTISLTWVLSISVGCINITLLHLGEGGYGTATSGLICEPDTVERHMGFPRAAAITRKLVGFIITLLCLLSYFFAYVRMYQDARNAVVPFNTVNTRARNTVLFYCGMLFLQLLPMFLKITSDALWELEGTGAMMAPLTTLSGAGTSLSAGTLHISLLALILVPPCINPLIYGLRNWEVRQAL
>LOCXPOR54.136.HIT1.OR.2R.321.7tm_1.exons1.CM009223.1.Oncorhynchus_tshawytscha
EDDNRNFDLGGCLFLFIMPFDAVVNVLVFVFLMLTILSLAVNGFTLLGLGRSEDLSWEPRYALLKNLILSDMVQTINLGPFVTHCLLQRSTMNFNTLCLLQYFTGSVCIFSTLITITCMAIERYLYVCHAIHYLSILTPLRLRLTVGLTWVLSISVGCVNFTLLHQGEGEYGTATSGLICEPDTVERHMGFPRAAAITRKLVGFIFTLLCLLSYLFAYVRMYQDARNAVVPFNTVNTRARNTVLFYCGMVFLQLLPMFLKITSDALWELEGTGAMMTAFSGAGTSLSAGTLHISLLILIMVPPCINPLIFGIRNWEVRQAL
>LOCXPOR55.137.HIT1.OR.2R.327.7tm_4.exons3.CM009231.1.Oncorhynchus_tshawytscha
LRSYQAHWPRGMNSTQFSPVAFFIIQGLASLGEKKMVLFIIFLLAYTVILGGNIMIIYLVRTDPKLGSPMYFFLHNLSIVDMIYTTVTIPNMLSGFLTEVKTVSVPGCFLQMYCFIHMSVTGRALLTAMAYDRYVAICNPLRYAAVMTRPVCLLLIIGAWTFGAICTFPNTSMAVQRSYCGPNVVRHCWCDPSSVRLLVCGDTQVDSIVSLSFALIALLTTGVLILTSYILIGVKIAKMGAAERLKAFSTCAAHLTVVSISYSSASFVYISYRVGNFSPEVRIIVSVLYSALTPFLNPMIYSLRNKELRVAIKRAFCRHRRLTAEPQ
>LOCXPOR55.138.HIT1.OR.2R.327.7tm_4.exons3.CM009231.1.Oncorhynchus_tshawytscha
LRSYQAHWPRGMNSTQSSPVAFFIIQGLASLGEKKMILFIIFLLAYTVILGGNIMIIYLVRTDPKLGSPMYFFLHNLSIVDMIYTTVTIPNMLSGFLTEVKTVSVPGCFLQMYCFIHMSVTGRALLTAMAYDRYVAICNPLRYAALMTRPVCLLLIIGAWTFGAICTFPTTSMAMQRSYCGPNVVRHCWCDPSSVRLLVCGDTQVDNIVSLSSALIALLTTGVLILTSYILIGVKIAKMGTAERLKAFSTCAAHLTVVSISYSSASFVYISYRVGNFSPEVRIIVSVLYSALTPFLNPMIYSLRNKELRAAIKRAFCRHRDVSPQSR
>LOCXPOR57.139.HIT1.OR.2R.312.7tm_4.exons1.CM009231.1.Oncorhynchus_tshawytscha
MENHTYPKNMFLLEGLKVTQQSSYPAFILLLIIYIFTMVSNIGLILLISMERSLHQPMYILFCNLPLNDALGATVIIPRLLSDIFVASAERYINNVACAIQAFCAHMFGTTSHTILIIMAFDRYVAICYPLRYATIMTNRMIAKLTFFAWGSAFLLVGVLLGLTLSLSRCRSEIFNPFCDNASLFKLSCESVIINNIYGLTFTILLLGSSIGSVTLTYLKIAMVCVRNKNRVLNSRALQTCSTHLSVYIIMLVSGFIIIFLHRFPQWADHRKLSAIMFHVVPPWLNPIIYGLQTKEIRQKIFNKFQNNKVTV
>LOCXPOR58.140.HIT1.OR.2R.301.7tm_4.exons1.CM009231.1.Oncorhynchus_tshawytscha
MENHTFSMDLLKLEGVKVIYQSTYPAFILLLIIYIFTMLANIGLTVLICMERSLHHPMYILLCNMSFNDALSITTIIPRVLFDILTPRSDRYITYNECFTQAFLGHWFGSNFHTILMIMAFDRYLAICNPLRYATIMNNKMLVKLCVFAWVVSLVFVAVLLGLTVRLSRCRSEIINPWCDNASLFKLSCESVLINNIYGLFFTTIFFIASMGSVALTYIRITMVCVRSKSKSLNSKALHTCFTHLAVYLIMLMTGFIIVFLHRYPEWSDHRKLASIMFYVVPPALNPIIYGLQSKDIRKLV
>LOCXPOR59.141.HIT1.OR.2R.308.7tm_4.exons1.CM009231.1.Oncorhynchus_tshawytscha
MENHTYNEHVLLLEGLNVTHQSSYPAFIILLVIYIFTMVANISLAVVICMERSLHQPMYILLCNMSFNDALSITTFIPRVLSDIFKASAARYITYVECAIQAFCGHMFATTGHTILMIMAFDRYMAICNPLRYATIMNNKMLVKLCVFAWGVAFLFVAVLIGLSVRLSRCRSNIFNPFCDNASLFKLSCESVFINDIYGLFFTALIFIASIVSVSLTYIRITMVCVRSKSKSLNSKALNTCFTHLAVYLIMLMTGFIIVFLHRYPQWSNHRKVASIIFPLVAPCLNPIIYGLQSKEIYKVVKNMFQSK
>LOCXPOR60.142.HIT1.OR.2R.302.7tm_4.exons1.CM009231.1.Oncorhynchus_tshawytscha
MDNTSVTVFTMTAYAVMENNKYLQFSIFMLLYILIISFNLLLIAVICCQRALHQPMYVFICNLAANGLYGSTGFLPSTLILLLSETYEISLPWCLIQIYWIHTYAAVEFHILAVMGYDRYVAICYPLHYHSIMSIPKMCKLIALAWLYPFSLFLMYFGFTLRLRFCGRFIHFKLFCVNFELVKNACSTTSYHSIVGLVLIAFLMIPQLLMIIFSYAHIFRVCLKSSKESQVKALKTCIPHLLSVINYSIGGLFEIAQSRFNMSGTSFMVRIIMSLYYTLLTPLINPAIYGMANQAIRTHVFK
>LOCXPOR2.143.HIT1.OR.2R.320.7tm_1.exons1.CM009231.1.Oncorhynchus_tshawytscha
MAVTNETFQETSFIYEQMIVFEMNERTMVKVAVAILMAVFFICINCVMIFAMSSRITFMEIPRYILFTHLLLNDSMQLLVSCLMYVFALVYLRLVKVVCGLFVMFGSGMSRVAPLNLALMSLERYVAICLPLRHSDIATPKRSGIAIAVIWLVIFINLIIDMLYSTVKDPGFFVTPIFCTRQKLFIALWQMQVFQGFNAFCFVAVSLIIIYTYIAIIVTARSASSDKTKASKAHKTVLLHLVQLGLLLSSFLYAPIESALASVGSTTIFIDLRYLNFLFLIILPRCLSPLIYGLRDDAVRPLFLHYLTCRTRKVKAAVMV
>LOCXPOR62.144.HIT1.OR.2R.308.7tm_4.exons1.CM009234.1.Oncorhynchus_tshawytscha
DSSVLIHPPGFYIIGFTSLPFANLYFIFLAFVYVXXVVFNTXVIYIXXVDXRLHXPKXXAVGNXAVVDLVLNTCIIPXMLKAFLAXNNFVPFNLCMVQMYVYYSFIXMESFSIAVLAYDRMIAICFPLRHGSINTMTSMSCIXGVIWCFCLGIXIFXXXIMTRLSYCDSVNVYSYFCDYAPVFRLACNDNTLQWAVASVLSLAILLGPLSFIILSYMSILIAVFRMKSVESRVKALATCTEHLILVAVFFFPXLIIFMVGLLARIKPDPDLRVLSLSLASCIPPCLNPIVYSLKTKGDQSKVLTMFRR
>LOCXPOR63.146.HIT1.OR.2R.308.7tm_4.exons1.CM009234.1.Oncorhynchus_tshawytscha
DSSVLIHPPGFYIIGFTSLPFANLYFIFLAFVYVXXVVFNTXVIYIXXVDXRLHXPKXXAVGNXAVVDLVLNTCIIPXMLKAFLAXNNFVPFNLCMVQMYVYYSFIXMESFSIAVLAYDRMIAICFPLRHGSINTMTSMSCIXGVIWCFCLGIXIFXXXIMTRLSYCDSVNVYSYFCDYAPVFRLACNDNTLQWAVASVLSLAILLGPLSFIILSYMSILIAVFRMKSVESRVKALATCTEHLILVAVFFFPXLIIFMVGLLARIKPDPDLRVLSLSLASCIPPCLNPIVYSLKTKEIKSKVLTMFRR
>LOCXPOR65.147.HIT1.OR.2R.309.7tm_4.exons1.CM009234.1.Oncorhynchus_tshawytscha
NFTGKNVEEFTITGFDHLSHQKLLGFLIFITYFLVLLGSGTNICIILTDRRLHTPMYLLICNLAVVDIMFTSSTSTTMISVLLGEVKTISYYSCISRMYIYHLCDITGCLALSVMALDRTIAISNPLRYHSILTNARIFVLIIASWFIGIICLGIALAWADFDNLPYCQPIIRYVFCDYPALIRAACVNPEPYFLIPTILALWLLAGQFPLIILSYIKIIYTLLRLPNSESRAQGFNTCICHIIVVSCYYAPKLVSVLLTRIGVRLNLTERNALMIIATLLPSLINXTIYCLKTKEIRKRLVQILSRKK
>LOCXPOR66.148.HIT1.OR.2R.309.7tm_4.exons1.CM009234.1.Oncorhynchus_tshawytscha
NFTGKNVEEFTITGFDHLSHQKLLGFLIFITYFLVLLGSGTNICIILTDRRLHTPMYLLICNLAVVDIMFTTSTSITMISVLLAEVKTISYYSCISSMSIYHLGDIEEFLSLSLMALDRTIAISTPLRYHSILTNPRLFLLITATWLIGLGVMGVVAAQVDSLPYCQPIIRYVFCDYPAMVRAACVNPEPYWMLPTILGLWLIGAQFIFILLSYVNLIYTVLRLPNNESRVQVFNTCICHIIVVSCYYAPKLVSVLLTRIGVRLNLTERNALLIMATLLPSLINPVVYCLKTKEIRKRLVQILSRKRTA
>LOCXPOR67.149.HIT1.OR.2R.330.7tm_4.exons6.CM009234.1.Oncorhynchus_tshawytscha
MSYLTSDPNQTENIDPIIRPPYFFISGFIDIPHMKYYYIFLCFVYIMSLVGNTFSYVIYMDNSLHNPKCIAVFNLAFTDVCGSTAMVPKLLDTFLFSRQLISYNQCLASLFFIFLFLNMQSFNLIILSYDRLVAICYPLRYHMIVTHRSMFQLTGAAWAFAVFLVFLAVFFISRLSFCRSLVINSYFCDHGPLFRLAAPCSDVVPNIVISYLNPCLMLYFPMVFIISSYICITHALVTITLPQDRVRGLKTCTSHLILVAIFYLPINITYLLHPIIPTNARIFNLSLTLVLPPMLNPFVYVLKTEEFKESAKKLLSKRRAQRAVVLNQST
>LOCXPOR69.150.HIT1.OR.2R.309.7tm_4.exons1.CM009234.1.Oncorhynchus_tshawytscha
NFTGKNVEEFTITGFDHLSHQKLLGFLIFITYFLVILGSGTNICIILTDRRLHTPMYLLICNLSVVDIMFTTSTSITMISVLLGEVKTISYYSCISSMYIYHLGDIEECLSLSLMALDRTIAIRTPLRYHSILTNPRLFLLVTATWLIGLGVMGVLTAQADSLPYCQPIIRYVFCDYPAMVRAACVNPEPYWMLPTILGLWLIGAQFIFILLSYVNLIYTVLRLPNXESRVQVFNTCICHIIVVXCXYAPKLVSVLLTRIGVRLNLTERNALLIMATLLPSLINPVVYCLKTKEIRKRLVQILSRKRTA
>LOCXPOR69.152.HIT1.OR.2R.309.7tm_4.exons1.CM009234.1.Oncorhynchus_tshawytscha
NFTGKNVEEFTITGFDHLSHQKLLGFLIFITYFLVLLGSSTNICIILTDRRLHTPMYLLICNLAMVDIMFTSSTSTTMISVLLGEVKTISYYSCISSMYIYHLGDIEECLALSLMALDRTIAISTPLRYHSILTNPRLFLLITATWLIGLGVMGVVAAQADSLPYCQPIIRYMFCDYPAMVRAACVNPEPYWMLPTILGLWLVGAQLTFILLSYVNLIYTVLRLPNNESRVQVFNTCICHIIVVFCFYAPKLVSVLLTRIGVRLNLTERNALMIIATLLPSLINPVVYCLKTKEIRKRLVQILSRKRTA
>LOCXPOR70.153.HIT1.OR.2R.318.7tm_4.exons3.PEKY01002808.1.Oncorhynchus_tshawytscha
MAHEQSVLVSSNATFVRPSYFYINGFENIPHIKYYYVFLGLVYAVTVLANSFIMTVIYLARNLHTAKYVIVFNLAVTDLCGSTALIPKLIETFLFEKQYISYEACLSSMFFVYVFMTMQSLSLLTLAYDRFVAIVFPLRYHVFVTRTAMVVILVVLWLFTLALISFTVSLITRLSFCGSLAIKSFFCDHGPTYALSCNNNSLNNIMAWVCFLVVMCVPIVLIVLTYFCIAIALIRIATGEERGKAMRTCTSHLILVAIFYLPMVGNNIAAVVSYIHPNARIINNSLTQTLPSMLNPIIYSLRTEEVMDAIRNLYKRST
>LOCXPTAAR2.83.HIT1.TAAR.2R.306.7tm_1.exons1.CM009204.1.Oncorhynchus_tshawytscha
KHEDVQYCFQDRNSSCRKALLSTSIYITLYIFFSLISAVTVFLNLLVIISISHFKQVVRSAQCITGGKLPALQDTYTTRCHRKTIKVIKGNNHPSHNHPSHCLHTPTNLLILSLAVSDLLVGLIVIPVVTVAIMESCWGFGEYFWACNFYISFECTSLLLSNLVLISINLYVAVCDPLLYHSKITIRGTICCISITLCCCIIYDAVIIKDVVNAQTPSRCLKECFIVEGKTWVNIIYIAITMVVPNSIIITLYMKIFVVARSQSRKVFSKDAARVSGVQTLQANKSETKAAKTLSIVVFNYFIKKN
>LOCXPTAAR1.93.HIT1.TAAR.2R.308.7tm_1.exons2.CM009204.1.Oncorhynchus_tshawytscha
EKHEDVQYCFQDRNFSCRKALLSTSIYITLYIFFSLISAVTVFLNLLVIISISHFKQLHTXTNLLILSLAASDLLVGLIVIPVMTVAIMESCWGFVGYFCVFQFYITFLCTXLSLGNLVLISIDRYVAVCDPLLYHSKITITGTICCISITWCCCIIYDAVIIQNFVNVQTPSRCLTECVIVEGITWVNIIYIVFIMVVPCSIIITLYLKIFVVARSQARKVFSKEVASSEIKAAKTLAIVVFTYLISWIPSLFIYLVFSVLGNHLISFFTSYLALVNSLINPIIYAFFYPWFKVTAKLILTLKIRRL
>LOCXPTAAR3.136.HIT1.TAAR.2R.333.7tm_1.exons1.CM009206.1.Oncorhynchus_tshawytscha
QHLDPKMFCYPESNASCTREIFSEGFQIASYFFFVSVMLVTILGNGVVIISIAHIKQLHTPTNMLIMSLAVADLLVGVTVMPFSTIKAVEGCWYFGDAFCFLHSDMFLTSVSIFHLVFIAIDRYESVCSPLRYSTKITIPIAWLMVFASWAVAALYSYGLLYSKANVRGLDEFIASIYCLGSCNLFLNALWGTLDTLIAFFFPCSVMVGLYTKIFLVAKKHIKKIEDSQKNSNEGGRGVVSQRSERKAAKTLGIVVGVFIFCWLPFFVNSIVDPYTNFSTPPILFEVFIWLGYFNSTANPIIYALFYPWFRKCLNLIVTLKIFNRNSSYINVF
>LOCXPTAAR4.144.HIT1.TAAR.2R.326.7tm_1.exons1.CM009206.1.Oncorhynchus_tshawytscha
FCYESLSGSCVRFARPLSVQVPMFTSMVLAILVTVIGNLLVITSIAHFKQLQTSVNQLLVSLAVCDLLLGVFVMPCSAVRSVQGCWYLGGFLCKLHTSTDIMLSTSSIFHLSFISIDRYFAVCRPLSYRLIITNNTVLFMITTSWLVPAIFSYGMIFPEINLKGKEDFYETHVKCIGGCQVFFSPVAALVASSFSFYIPGMILICIYSKIYWVARAQARSIKDLSRQFKEADSGRRERRGANILAIVVGVFLICWSPFSLCLIIDPFIQYSIPPMLGDTLVWFGYLNSAFNPIVYAFFYTWFRRALRIIISGHIFHRGSCRFRLYS
>LOCXPTAAR5.145.HIT1.TAAR.2R.323.7tm_1.exons1.CM009206.1.Oncorhynchus_tshawytscha
SHQHLDPKFFCYPESNASCTREIFSEGVQIALYFFFVSGMLVTILGNGVVIISIAHIKQLHTPTNMLIMSLAVADLLLGVTVMPFSTMRAVEGCWYFGDAFCLLHSSFDMFLTSVSIFHLVFIAIDRYEAVCSPLRYSTKITIPIAWLMVFASWAVAALYSYCLLYSKANVRGLDEFIASIYCLGSCNLFLNALWGTLDTLIAFFFPCSVMVGLYTKIFLVAKEHLRKIEDSQKNSNEGGRGVVSQRSERKAAKTLGIVVGVFIFCWLPFFVNSIVDPYTNFSTPPILFEVFIWRVTLILLQIQSSMHCFIHGXENVLISLSH
>LOCXPTAAR4.66.HIT1.TAAR.2R.326.7tm_1.exons1.CM009206.1.Oncorhynchus_tshawytscha
FCYESLSGSCVRFARPLSVQVPMFTSMVLAILVTVIGXLLVITSIAHFKQLQTSVNQLLVSLAVCDLLLGVFVMPCSAVRSVQGCWYLGGFLCKLHTSTDIMLSTSSIFHLSFIXIDRYFAVCRPLXYRLIITNNTVLFMITTSWLVPAIFXYGMIFPEINLKGKEDFYETHVKCIGGCQVFFSPVAAXVASSFXFYIPGMILICIYSKIYWVARAQARSIKDLSRQFKEADSGRRERRGANILAIVVGVFLICWSPFSLCLIIDPFIQYSIPPXLGDTLVWFGYLNSAFNPIVYAFFYTWFRRALRIIISGHIFHRGSCRFRLYS
>LOCXPTAAR26.67.HIT1.TAAR.2R.319.7tm_1.exons1.CM009206.1.Oncorhynchus_tshawytscha
QAVQYCFPLHNSSCVKKERTIAENILLHLFFFSVSSFTVFVNLLVIISISHFKQLHTPTNLLILSLAVSDLLVGIVVIPVEGIKVIESCWYLGETMCSVFHGIVFSVIFASLYNLVIIAVDRYVAVCDPLLYISKITIGKTLTSIFLTWIFSFIYNLVILYCNGQWYRSQAHKNCHGECVLIISFTWGIIDLFVSFVAPCSVIICLYMNIFKVARIQVKVMNITTRIKMSESKATKTLGVVLSVFLVGWITYYVGSLSEDYLEHSDVIIAFLSCVVYINSFLNPLIYALFYPWFKTAVRHILTLHILAPSSSLINLFPE
>LOCXPTAAR9.71.HIT1.TAAR.2R.314.7tm_1.exons1.CM009209.1.Oncorhynchus_tshawytscha
EHEDIQYCFQDRNSSCRKALLSISIYITLYILFSLISAVTVFLNLLVIISISHFKQLHTPTNLLILALAASDLLVGLIVIPVMTVAIIESCWGFGEYFCAFLLYITCLCTSLSLGSLVLISIDRYVAVCYPLLYHSKITITRMMCCISITWCCCTIYNAVIIKGIVNVQVPSRCLNECFIVKGITWGNIIDFVFTMVVPCSIIITLYMKIFVVARSQARKVFSKEAASVSGVKTVQANKSERKAAKTLSIVVFNYFFCWIPFLFSFFLYYLIDMFLSYFIIFLPLVNSLINPIIYAFFYPWFKVTAKHILTLNL
>LOCXPTAAR9.72.HIT1.TAAR.2R.314.7tm_1.exons1.CM009209.1.Oncorhynchus_tshawytscha
EHEDVQYCFQDRNSSCRKALLSTSIHITLYIFFSVISTVTVFLNILVIISISHFKQLHTPTNLLILSLAVSDLLVGLIVIPVTTVAITESCWSFGEYFCVFQFYVSCLCTSLSLGNLVLISIDRYVAVCDPLSYHSKITIARMMCCISITWCCCIMYNATIIKNFVSVQVLGRCLKECLIVEGLNWVTIIDLVLKTVVPCSIIITLYMKIFAVARSQARKVFSKEAASVSGVKTVQANKSERKAAKTLSIVVFNYLICWTPSLFLFFLSFLTENVSFFIISFLPLVNSLINPIIYAFFYPWFKVTAKIILTLNL
>LOCXPTAAR10.74.HIT1.TAAR.2R.311.7tm_1.exons1.CM009209.1.Oncorhynchus_tshawytscha
KHEDVQYCFQDRNSSCRKALLSTSIYITLYIFFSLISAFTAFLNVLVIISISHFKQLQTPTNLLILSLAVSDLLVGLIVIPVVTVAIMEPCWGFGEFFCVFQFYISCLCTSLSLGNLVLISIDRYVAVCDPLLYHSKITITRMMCCISITWCCCIMYRAAIIKNVVNVLVPSRCLKECFIVEGLIWVNIIDLVFTMVVPCSIIITLYMKIFVVARSQARKVFSKEAASVSGVKTIQANTSERKAAKTLSIVVFTYLSCWIPFFFFYLVNLDSSSLFFSFLPLFNSFINPIIYAFFYPWFKVTAKRILTLKL
>LOCXPTAAR11.76.HIT1.TAAR.2R.305.7tm_1.exons2.CM009209.1.Oncorhynchus_tshawytscha
EKHEDVQYCFQDRNSSCRKALLSSSIYITLYIFFALISAVTVFLNLLVIISISHFKQLHTPTNLLILSLAVSDLLVGAIVIPVTTVAILESCWGFGKYFCAFHFYMAFLCTSLSLGNLVLISIDRYVAVCDPLLYHSKITITRMMCCISITWCCCIIYQAVVIKICINVQVPSRCLKECFTVEGSIWGNIIDIVITMVVPCSIIITLYMKIFVVATSQARKVFSKEASVSGRKAAKTLSIVVFNYLICWIPSLFILFFVHIFIDNLLSLFISFLPLVNSLINPIIYAFFYPWFKVTAKHILTLKL
>LOCXPTAAR12.82.HIT1.TAAR.2R.320.7tm_1.exons1.CM009209.1.Oncorhynchus_tshawytscha
DILLQMEELEDVQYCFQDRNSSCRKALPLTSIHSAIYLFISVISAVTVXLNXLVXISISHFKQLHTPTNXLILSLAXSDLLVGLIALPVTXVAIMESCWGFGEYFCVFQFYITCLCTSLSLGNLVLISIDRYVAVCDPLLYHSKITITRTMCSISINWCCCIIHDAAIIKNFVNVQVPSRCLKECFIIEGFNWVNFISLVLKMVVPCALIITLYLKIFVVATSQARKVFTKEAAMVSGVKTVQVNKSERKATKTLSIVVFNYLICWTSSPVSFCLSFFGENVSSSIICFLPLVNSLINPIIYAFFYPWFKLTAKLILTLK
>LOCXPTAAR13.85.HIT1.TAAR.2R.313.7tm_1.exons1.CM009210.1.Oncorhynchus_tshawytscha
EHEDAQYCFPDQNSSCRKALLSTSIYITLYIFISLISAVTVFLNVLVIISVSHFKKLHTPTNLLILSLAVADFLVGLIVIPVVAVSVMESCWFYGKYFCVISLYINYLCLSLSMGNLILISIDRYVAVCDPLKYHSKITITRIIGCISITWCCCIIYNAVILNNYVNMKVPRQCLEECFVVVGFIWRSIIDILFSSVIPCSIIITLYLKIFVVARSQARKVFIKEPATKSGVKTVQSNKSERKAAKTLAIVVFTYLTCWIPIFFIQFFYHQSSVSLSFLPCVNSLINPIIYAFFYPWFKVTAKHILTLKLRRS
>LOCXPTAAR14.87.HIT1.TAAR.2R.301.7tm_1.exons2.CM009210.1.Oncorhynchus_tshawytscha
EEHEDAQNCFPEHNSSCRKVLLSTSIYITLYIFFLSIGAVTVFLNILVVISILHFKQLHTPTNLLILSLAVADLLVGLIVIPVGTVAIMESCWFLGKYFCVFYVYISYFILSLSLGNLVLISIDRYVAVCDPLFYHSKITTTRITCSISIIWFCCIIYNAAFIKITVNVEVPRRCFEECFIVEVYDSSSIIDLLITMVVPCSIIITLYLKIFVVARSQARKVFSVEATIQSGRKAAKTLSIVVFTYLSCWTPIFXIQFFSNQSSNYLSFLPFVNSLINPIIYAFFYPWFKVTAKHILTLKL
>LOCXPTAAR15.89.HIT1.TAAR.2R.311.7tm_1.exons1.CM009210.1.Oncorhynchus_tshawytscha
EHKDAQHCFHNSSCRKASLSTSIYITLYILFSFISAVTVFLNILVIISIYHFKQLHTPTNLLILSLAVTDFLVGLIAIPVVTVAVMESCWVFGKYFCVFFLFIGYLIISLSLGNLVLISIDRYVAVCYPLLYHSKITIPRIICWILITWCWCSIYNAAISSNSVTLQVPKMCFEECFIFEGFNWSKTIDFVIIMVVPCYIIITLYFKIFVVAKSQARKIFSKEAATKSGVKTVLVNKTERKAAKTLSIVVFTYLTCWISIFFLHFFFLQSLTYLLLLPFLNSLINPIIYAFFYPWFKAIAKHILTLKLRRL
>LOCXPTAAR10.91.HIT1.TAAR.2R.274.7tm_1.exons1.CM009213.1.Oncorhynchus_tshawytscha
KHEDVQYLFCGTRNSSCRKALLSTSIYITLYIFFSLISAVTVFLKLLVIISISHFKQLHITTNLLILSLVASDLLVGLIVIPVMTVATMESCWGFGEYFCVFQAYITSLCTSLSLGNLVLISIDRYVAVCDPLLYHSKITTTRIRCCISITWCCCIIYRAANVQFFVNVQVPSRCLKECTTVEGSIWVNITDIAITMVVPCSVIVTLYMKIFVVARSQARKVFSKKAASVFGVKTVQANKSEKKICKNSSDCCFQLSILLDSISIYFLIFFYFK
>LOCXPTAAR16.92.HIT1.TAAR.2R.323.7tm_1.exons1.CM009219.1.Oncorhynchus_tshawytscha
LCFESVNGSCKRSIFPPTIRVLLYLLLGSMSVLTVCGNLLVIIPIIHFKQLHTPTNYLILSLAVSDLLLGVLVMPPSMVHSLESCWYFGDLFCKIYTSTDVMLCTASILNLCFISIDRYYAVCRPLLYRTKITVHVVLIMMLVIWTVSAVVGFCMIFLGINIWGMEDFYYNNVACEGECILFQNKVSSTVSSVISFYIPGVGMLSIYLKIFLIAQRQARSIQGTTNQNSVGKSQRKATKTLAVIMGVFLSFWTPFFVVNCIDPFISYSTPPVLFVTFVWIGYLNSTINPMVYAFFYSWFRKAFRMIISGQIFQPDSSIMQLFS
>LOCXPTAAR17.95.HIT1.TAAR.2R.323.7tm_1.exons1.CM009219.1.Oncorhynchus_tshawytscha
LCFESVNGSCKRSIFPPTIRVLLYLLLGSMSVLTVCGNLLVIIPIIHFKQLHTPTNYLILSLAVSDLLLGVLVMPPSMVYSVESCWYFGDLFCKIYTSTDVMLSNTSILNLCFISIDRYYAVCRPLLYRTKITVHFVLIMMLVIWTGSAIVVFGIVFLELSTWGMEDFYYNNVACEGECIFFQNKASSTASLVLSFYIPGVGMLSIYLKIFLVAQRQARSIQGTTNQNSVGKSQRKATKTLAIIMGVFLSFWTPFFVINSIDPFISYSTPPVLFEALIWIGYFNSAINPMVYAFFYSWFRRAFRMIISGQIFQPDSSEIQLFS
>LOCXPTAAR18.96.HIT1.TAAR.2R.323.7tm_1.exons1.CM009219.1.Oncorhynchus_tshawytscha
LCFESVNGSCKRSIFPPTIRVLLYLLLGSMSVLTVCGNLLVIIPIIHFKQLHTPTNYLILSLAVSDLLLGVLVMPPRMVYSVESCWYFGDLFCKIQTSTDVMLSNTSILNLCFISIDRYYAVCRPLLYRTKITVHFVLIMMLVIWTGSAIVVFGIVFLGINIWGMEDFYYNNVACEGECILFQNKVSSIVASVISFYIPGVGLLSIYLKIFLIAQRQARSIRGTTNQNSVGKSQRKATKTLAIIMGVFLSFWTPFFVVNCIDPFISYSTPPVLLETLIWIAYFNSAINPMVYAFFYSWFRRAFIIIISGQIFQPDSSEIQLFS
>LOCXPTAAR19.97.HIT1.TAAR.2R.323.7tm_1.exons1.CM009219.1.Oncorhynchus_tshawytscha
LCFESVNGSCKRSIFPPTIRVLLYLLLGSMSVLTVCGNLLVIIPIIHFKQLHTPTNYLILSLAVSDLLLGVLVMPPRMVYSVESCWYFGDLFCKIYTSTDVMLCNTSILNLCFISIDRYYAVCHPLLYRTKITVHVVLIMMLVXWXXSXXVXFXXXFLXXNIWGXEDFYYNNVACEGGCILFQNKVSSIVASVISFYIPGVGMLSIYLKIFLIAQRQARSIQGTTNQNSVGKSQRKATKTLAIIMGVFLSFWTPFFVINCIDPFISYSTPPVLFETLIWIGYLNSTINPMVYAFFYSWFRKAFRMIISGKIFQPDSSEIQLFS
>LOCXPTAAR20.99.HIT1.TAAR.2R.302.7tm_1.exons2.CM009222.1.Oncorhynchus_tshawytscha
DVQYCFQDRNSSCRKAFLSTSIYITLYIFFSLISAVTVFLNLLVIISISYCKQLHTPNNLLILSLAVSDLLVGLIVIPVMTVAIMEPCWGFGEYFCVFHGYIASLCTSLSLGNLVLISIDRYVAVCDPLLYHSKITTTRIRCCISITWCCCIIYRAANIQYFVNVQVPSRCLKECTAVEGSFWVNFTDLVITMVVPCSVIITLYMKIFVVARSQARKVFTKEAASVSGRKAAKTLSIVVFNYLICWIPSLFVFFFFSVLIDNLFAYFISFLSFVNSLINPIIYAFLYPWFKVTAKLILTLKI
>LOCXPTAAR24.101.HIT1.TAAR.2R.320.7tm_1.exons1.CM009227.1.Oncorhynchus_tshawytscha
LLQMEEHKDDQYCFQDRNSSCRKDLLSISIYITLYIFFSLISAVTVFLNILVIISISHFKQLHTQTNLLILSLAASDLLVGLIVIPVMTVAIIEPCWVFGEYFCVFLLYINCLCTSLSLGSLVLISIDRYVAVCDPLLYHSKITITRVMCCXSXTWCCCIIYDXAIIKDIVNVQVPSRCLNECFTGEGYMWGNIIDFVITMVVPCSIIITLYMKIFVVATSQARKVFSKEAASVSGVKTVQANKSERKAAKTLAIVVFTYLSCWIPFLFSFLFFSFLSDNLLSFIISFLPLANSLINPIIYALFYPWFKVTAKHILSLKL
>LOCXPTAAR24.107.HIT1.TAAR.2R.322.7tm_1.exons1.CM009227.1.Oncorhynchus_tshawytscha
DPLLQMEEHKDDQYCFQDRNSSCRKDLLSTSIHITLYIFFSLISAVTVFLNVLVIISISHFKQLHTXTNLLILSLAASDLLVGLIVIPVMTVAIMESCWGFGEYFCVFHAYIACLCTSLSLGSLVLISIDRYVAVCDPLLYHSKITITRVMCCXSXTWCCCIIYDXAIIKDIVNVQVPSRCLNECFTGEGYMWGNIIDFVITMVVPCSIIITLYMKIFVVATSQARKVFSKQAASVSGVKTLQANKSERKAAKTLSIVVFTYLSCWIPFLFSFLFLSFLNDNLLSFIISFLPLVNSLINPIIYALFYPWFKVTAKHILSLKL
>LOCXPTAAR25.110.HIT1.TAAR.2R.318.7tm_1.exons1.CM009227.1.Oncorhynchus_tshawytscha
KHEDVQYCFQDRNSSCRKALLSSSIYITLYIFFSLISAVTVVLNLLVIISISHFKQLHTPTNLLILSLAVSDLLVGLIVIPATTVAIMESCWGFGEYFCVFEFYIAYLCTSLSLGNLVLISIDRYVAVCDPLLYHSKITITRIMCCISISWCCCIIYDAAIIKIFVNVQVSSRCLKECFIVKGLNWVNIIGLVFTMAVPCSIILTLYMKIFVVARSQARKIFSKEAASVSGVKTVQANKSERKAAKTLSIVVFNYFICWIPSLFPFVFSFYFSDNLISFIISFLPLLNSLINPIIYAFFYPWFKVTCRHIFTLKLRSL
>LOCXPTAAR22.112.HIT1.TAAR.2R.313.7tm_1.exons1.CM009227.1.Oncorhynchus_tshawytscha
KHEDVQYCFXDRNSSCRKALLSTSIYITLYIFFSLISAVTVFLNILVIISISHFKQLHTTTNLLILSLAVSDLLVGLIVIPVMTVAIMEPCWGFGEYFCVFEFYIACLCTSLSLGNLVLISIDRYVAVCDPLLYHSKITITRMMCCISITWCCCIXYRAAIIKNXVNVXVPSRCLXECFIXXXXXWXXXXXXVXTMVVPCSVIITLYMKIFVVARSQARKIFSKEAARVFGVKTVQANKSERKAAKTLAIVVFNYLICWIPFLFINMFFFSSDNLSFIIGFLPLVNSLINPIIYAXFYPWFKVTAKHIITLKL
>LOCXPTAAR23.114.HIT1.TAAR.2R.305.7tm_1.exons2.CM009227.1.Oncorhynchus_tshawytscha
EKHEDVQYCFQDRNSSCRKALLSSSIYITLYIFFSLISAVTVFLNLLVIISISHFKQLQTPTNLLILSLAVADLLVGLIVIPVTTVAIMESCWGFGEYFCVFHLYMAFLCTSLSLGNLVLISIDRYVAVCDPLLYHSKTTITRMTCCISITWCCCIIYRAAIVKSFVNVQVPSRCLNECFTVEGITWANIVEIVITMVVPCSIIITLYLKIFVVARSQARKVFSKETARVSDRKAAKTLSIVVVNYFICWIPSLFVFFFLSFLSDNLSLFIRFLPLVNSLINPIIYAFFYPWFKVTAKHILTLKV
>LOCXPTAAR26.115.HIT1.TAAR.2R.319.7tm_1.exons1.CM009231.1.Oncorhynchus_tshawytscha
QAVQYCFPLHNSSCVKKERTIAENILLHLFFFSVSSFTVFVNLLVIISISHFKQLHTPTNLLILSLAVSDLLVGIVVIPVEGIKVIESCWYLGETMCSVFHGIVFSVIFASLYNLVIIAVDRYVAVCDPLLYISKITIGKTLTSIFLTWIFSFIYNLVILYCNGQWYRSQAHKNCHGECVLIISFTWGIIDLFVSFVAPCSVIICLYMNIFKVARIQVKVMNITTRIKMSESKATKTLGVVLSVFLVGWITYYVGSLSEDYLEHSDVIIAFLSCVVYINSFLNPLIYALFYPWFKTAVRHILTLHILAPSSSLINLFPE
>LOCXPTAAR27.121.HIT1.TAAR.2R.302.7tm_1.exons2.PEKY01001758.1.Oncorhynchus_tshawytscha
EKQKDVQYCFQDRNSSCRKALLSTSIYITLYIFFSVISAVTVFLNLLVIISISHFKQLHTTTNLLILSLAASDLLVGLIVIPXMTVATMEPCWGFGEYFCVFHAYFACLCTSLSLGNLVLISIERYVAVCDPLLYHSKITITRIMCCISITWCCCIIYRAANIHFFVNVQVPSRCLKECFTVEGSIWVNITDIVITMVVPCSVILTLYMKIFVVARSQSRKVFSKEAANSERKAAKTLAIVVFTYFICWIPTLFIFLFFSILNDYLLAYFINFLAFVNSLINPIIYAFLYPWIKVTAKHILS
>LOCXPTAAR2.124.HIT1.TAAR.2R.303.7tm_1.exons1.PEKY01001758.1.Oncorhynchus_tshawytscha
KHEDVQYCFQDRNSSCRKDLLSISFYITLYIFFSLISAVTVFLNLLVIISISHFKQVVRSAQRITRGKLPALQDTYTTRCHRKTIKVIKDNNHPSHNHPSHCLHTPTNLLILSLAVSDLLVGLIVIPVVTVAIMESCWGFGEYFCAFHFCISFECTSLSLSNLVLISINRYVAVCDPLLYHSKITITGTICCISITWCCCIIYDAVIIKDVVNAQIPSRCLKECFIVEGKTWVNIIYIAITMVVPYSIIIALYMKIFVVARSQTRKVFSKDAARVSGVKTLQANKSETKSAKTLSIVVFHLFL
>LOCXPTAAR1.139.HIT1.TAAR.2R.308.7tm_1.exons2.PEKY01015301.1.Oncorhynchus_tshawytscha
EKHEDVQYCFQDRNFSCRKALLSTSIYITLYIFFSLISAVTVFLNLLVIISISHFKQLHTXTNLLILSLAASDLLVGLIVIPVMTVAIMESCWGFVGYFCVFQFYITFLCTXLSLGNLVLISIDRYVAVCDPLLYHSKITITGTICCISITWCCCIIYDAVIIQNFVNVQTPSRCLTECVIVEGITWVNIIYIVFIMVVPCSIIITLYLKIFVVARSQARKVFSKEVASSEIKAAKTLAIVVFTYLISWIPSLFIYLVFSVLGNHLISFFTSYLALVNSLINPIIYAFFYPWFKVTAKLILTLKIRRL
>LOCXPTAAR2.140.HIT1.TAAR.2R.306.7tm_1.exons1.PEKY01015301.1.Oncorhynchus_tshawytscha
KHEDVQYCFQDRNSSCRKALLSTSIYITLYIFFSLISAVTVFLNLLVIISISHFKQVVRSAQCITGGKLPALQDTYTTRCHRKTIKVIKGNNHPSHNHPSHCLHTPTNLLILSLAVSDLLVGLIVIPVVTVAIMESCWGFGEYFWACNFYISFECTSLLLSNLVLISINLYVAVCDPLLYHSKITIRGTICCISITLCCCIIYDAVIIKDVVNAQTPSRCLKECFIVEGKTWVNIIYIAITMVVPNSIIITLYMKIFVVARSQSRKVFSKDAARVSGVQTLQANKSETKAAKTLSIVVFNYFIKKN
>LOCXPOra1.7.HIT1.Ora.2R.361.7tm_1.exons2.CM009203.1.Oncorhynchus_tshawytscha
MSEVLTLDAILFGFLVFSGILGNILVIHVVFQSAIGNLSRRLPPSDIILVNLSLANLLTSLFRTVPIFVSDLGLDVSLSQGWCRLFMLLWVWWRAVGCWVTLTLSAFHCATLKRQHVAMGPLAQEHERRKVWVALGLVWGLNLAFSLPALVYTTHVQGNATVELMVISCTTRPLLGCMWEFPSEEQGSAFASTSLVLNEVVPLMLMVGTNLATLHSLAKHIRVVTSADEAGEGTHGALDRHVSSERKASHVIMLLVMLFVVCWVLQVAAVTYYNHNRGHHAEELLTVAHFSASVFVGFSPMVVALGHGKLRRRIMRMIAGCADRVKCQQEKIIDESKAPDTRETTAKQTVFTIQKEREVIK
>LOCXPOra1.7.HIT1.Ora.2R.284.7tm_1.exons2.CM009203.1.Oncorhynchus_tshawytscha
FDNLSLLLNSENGLFCSRLPCVWSFAFIYYFLLLTFHSVSTASDHPHYPPPQLAVSQSHHHGTEAHKHRSREVGHSQQLLRMVPPVMVIVCHRCNLQDPAHHKQHHKQHNHMTGLAFTGHMSVQRAMRAFPCLVCRGDDPDVFGQRVQGSQVGAHHQHQGNHLIEDQGGGGEGRALLLRGEFPHTAQQGPGGAADHHQLHRGIALDMCGVNQRWQGKGEIESPDKPQSHPHLPPLMLLCKGAHGHMLSLQGGTVEGTEGQSDPAAHGPPPHPQQHEEAAPALGQ
>LOCXPOra2.8.HIT1.Ora.2R.316.V1R.exons1.CM009203.1.Oncorhynchus_tshawytscha
LDLCVTIKGVSFLLQTGLGFLGNTLVLLAYTQVVYSEYRLQPVDIILCHLAFVDLLLLLTRCVPQTMTVFGLRDLLNDPGCKVVIYTYRIARALSVCITCMLSVFQAVTIAPAGGPCLSRLKARLPRLIVPTIAGLWLFNMAVCFAAPLFSIAPRNGTVPAFTLNLGFCHVDFRDRLSYKINGVVVSTRDFVFVGLMLWSSGYILLLLHRHSRQVRSIRRSSQGGGAETRAAKTVITLVVLYVVFFGIDNIIWIYMLTIDKVSPVVADMKIFFSSCYACLSPFFIISSNKKVKSKLVCVAADQEQPSVDTQDSNDK
>LOCXPOra3.9.HIT1.Ora.2R.314.V1R.exons1.CM009203.1.Oncorhynchus_tshawytscha
EMVRGMLYLSLTVVGVPGNIAVIVAFLLALYQEHQLLPADAIVLHLACANLLVVSVRCLLETLATFRLVNIFGDTGCQGVIFVYRTSRSLSIWLTFVLSAYQCLSIATPGSRWASIRVLVARYLAVIFLTLWVINTSMSSAAIAFSLGSRNDSVNMQHSINVQFCYVRFPTMQSKQVNGAVQVGRDVVPMGMMTLASLVILLFLYRYSQQVKGLRSSSGASGGAEQRAAKAVVALVTLYVVLYGVDNGLWVYTLTVRKTMNSSLISDLRIFFSSLYAALSPLVIIATNRKVNSRLRCVVQERPVQDKVTTLSTV
>LOCXPOra4.10.HIT1.Ora.2R.278.7tm_1.exons4.CM009208.1.Oncorhynchus_tshawytscha
ELRELEPVGVGLRVTTSPTQTAFYIILVLLGIVGNTTVIGVILDSVFKDPSGVRNSDIILMNMVLSNLLVSVLRNVLLVISDLGLELNSSRDGCHVLMGVWVWLRSVNVWSTLFLSAFHFQTLRRVAPPPGTVHGPRRPPKTLLISLGLIWFLNLIYAIPAHIYSTKGNKNSTETLMLVSSTTRPLLGCVWNFPSSYNGLAYATTSMVIHEILPIILMAITNLGSLYTLYTHGRTHNPAHMTQDAPVIKRIPAERRAAKVILALIMLFIGVWGNQHNF
>LOCXPOra4.11.HIT1.Ora.2R.329.7tm_1.exons4.CM009208.1.Oncorhynchus_tshawytscha
ELRDAEPVEMGLGVNGYPFQNALYIILVLLGIVGNATVVGVISESVFKDPSGGRNSDIILINMALSNLLLSLLRNVLLVMSDLGLELNSSRDGCHVLMGVWVWLRSVNVWSTLFLSAFHFQTLRRVAPPSRTVHGPHRPPKTLLISLGLIWYLNLIYAIPAHIYSTKGNKNSTETLILVSSTTRPLLGCVWNFPSSYNTLAYTTTSMVIHEILPIILMAITNLGSLYTLYTHGRTRNPAHMTQDAPVIKRIPAERRAAKVILALTILFIVSWGTSIISINYLNYNKGSSDRFLPIIARFANSIFIAMSPIVLAVGHRRLRAVVKSFLTH
>LOCXPOra4.12.HIT1.Ora.2R.277.7tm_1.exons4.CM009208.1.Oncorhynchus_tshawytscha
ELRDAEPVEMGLGVNGYPFQNALYIILVLLGIVGNATVVGVISESVFKDPSGGRNSDIILINMALSNLLLSLLRNVLLVMSDLGLELNSSRDGCHVLMGVWVWLRSVNVWSTLFLSAFHFQTLRRVAPPSRTVHGPHRPPKTLLISLGLIWYLNLIYAIPAHIYSTKGNKNSTETLILVSSTTRPLLGCVWNFPSSYNTLAYTTTSMVIHEILPIILMAITNLGSLYTLYTHGRTRNPAHMTQDAPVIKRIPAERRAAKVILALIMLFIGSWGTSXI
>LOCXPSalmoOlfC.17.3.14137.HIT1.OlfC.1R.792.ANF_receptor.exons6.CM009214.1.Oncorhynchus_tshawytscha
MAAPAPICSLLGQPALPLLSAEGDIIIGAVFPLHRNALFKVHSFTSRPEKTPCISXNQREFQFAQTLIFALEEINNSSDLLPGLSLGYQVYDSCXYAPLXIHSALALMNSPGPEDSLGXXSSCSRSPAVLGIVGESSSTSTIGISSLVGPFXIPVISHFATCACLSNKKKFPSFFRTIPSDFYQSXALAKLVKHFGWNWVGVVNSNNDYXNNGMATFMEAAWHEGVCVEYQESIHRTDPREKLLEVVKVIRRATARVVVLFXGLGDIXPLMNEMALEGDPGLQWVGSEAWITAXXLTENKAYGFLRGAVGFAIRNARLDGLEXFLDKXHPSQXPDNTLLREFWETVFQCSFEGGSSXLCTGTESLSKLKNQYTDMSELRIPNKVYTAVYAIAHALHNLLTDLKNDTDSGKRPVYTPQQVLQYLKEVRFRVKTGEEIWFDDNGDVVAXYDLVNWQQEEDGXLQFHVVGLYDSSMPPEQRITFNKGKLVWAGGQAEAPASVCSESCPTGTRKAVQKGKPVCCYDCVPCGEGEISNITDSNGCYRCDLEYWSNEKRDLCVLKPVEFLSYEEMMGIVLVFFSLLGSGVTTLVAXVFSIHKDTPIVRANNSELSFLLLFFLTLCFLCSLTFIGRPSEWSCMLRHTAFGITFVLCISCVLGKTIVVLMAFRATLPASNIMKWFGPPQQRLSVLAFTLIQVLICXLWLTVSPPFPYKNMKTYKEKVILECDVGSAIGFWAVLGYIGLLALLCFVLAFLARKLPDNFNEAKFITFSMLIFCAVWITFKSHLMSALLGSSL
>LOCXPOlfC1.198.HIT1.OlfC.2R.821.ANF_receptor.exons9.CM009204.1.Oncorhynchus_tshawytscha
LLVILSLLEKGNAKVGDFKAAGATAPGDIIIGGLFPIHEGVEESPNISAPHEPQCARFNMDGFTQALAMIHAVESANRSPVLTTLGISLGYRIHDSCSDVTTALRASADFTQPTMDCGGGANTSNSSPPIMAVIGASSSEISISVARQLNLKLIPQISYASTAIILSDKNRFPAFLRTVPSDVYQTQAMVQLLSDSKWTWVGVVTTDGDYGRSALDSFVSQATASGICVAFKEILPNSLTSPDSESAISQAATTLQLNHNVKVVVSFAKPTQMMYLYQKLRSLGSGLGERVWVASDSWSSSKEVLGEMDLPDIGNVVGFSFKRGNLAPFHRYLMNLSDINDVIGNNSFLKEFYSLPNRSENSGILLNNSYANVVFNVEMAVSAIAHAVADICSKKDCKTPGTVQPWEVLGALKDSCFELEGKSYTFDQKGDINLGYDVTVWRSVRGVINVHDVAAEYHPNNNSFSYTSGNTKNLTDLRDVVSVCSPSCEPGKFKKIAQGQHTCCYECINCTENHYSNNTDMDQCLSCETKREWSLEGSSGCTHKTLEFFSWQDGFAVALLTLAALGIILVLLVGALFLHHHQTPVVRAAGGPFSQIILLSLVGSFVSAVFFVGHPSSLQCKVRQVLFGLSFTLCVSCILVKSLKILLAFQLNPDRKNVLRRLYQPYAIICLCVALQVITCTLWLVLQSPREKATVFTTTVLAECDEGSQVAFGVMLCYIAVLALVCFACAFKGRKLPQKYNEARFITFSMLLYLMSWLIFVPVYVTTSGKYLPAVEMVVILISNYGILSCHFFPKCYVILFKKEHNTKSAFMKNVFEYSRK
>LOCXPOlfC2.261.HIT1.OlfC.2R.845.7tm_3.exons11.CM009214.1.Oncorhynchus_tshawytscha
MSPWFTWLTPAIPLLLPWLVRDGSGMVQATVCSRWDRSVGLDDRGLSQEGEVVIGGLIPFHNLPPAPDLSFSQPPDLQACVNFQEEPLQWAHALVFAVDEINRNPFLLPGVRLGYRILDSCNQHPWSLRGALSLVSGGDIRSQPPSDCPVPLVIGDASSTQTIILARTLGPLSVPVISYQASCGCLSDRQEFPNFFRTIPSDVYQALTMARLTWLLGWTWVGAIAVDNDYGRLAIQVFEEEIRGTGVCLAFFETLNRXNLVRDVKRAADTVQASTARVILVFLWYTDMGALLLEXGRXNVXDRQXLASEAWSTSGXLXXNPALFXVAQXVVXVAIRSAPIPGFEAXLRSLNPSRRPGDVLLKELWETVFGGAETLEGIQSPFTDTSQLRITYNVYLAVYAAAHALHSLLSCPQRHSPTWGSSFTCSLPYNISPAELLQHLNQVNFTTTLGEPFYFRGADVPAVYDLVNWQATPQGLFKLVTIGRVDGSNLLINQSAIQWNTGSNTVPVSVCSDSCPPGTRVARKKGEPVCCFDCISCSEGEVSNTTGSLQCDRCPLEFWSNSHRTACIPRQLEFLSFNDVMGVTLTTVAVCGAVATVAVFVFFVYHRNTPLVRANNSELSFLLLLSLKLCFLCSLVFIGRPSVWACRIRQAAFGVIFVLCLSCLLVKTIVVLAVFRSARPGAGQLMRCFGPVQQRGSVFLFTSVQVIICAVWLSVSPPLPYRDLGVKGSKVILECEVGSVVGFSLVLGYIGLLASLCLLLAFLARKLPDNFNEAKLITFSMLIFCAVWISFVPAYISSPGKYADAVEIFAILASSFGLLLCIFAPKCYIILLRPERNTKKHMMSK
>LOCXPOlfC3.159.HIT1.OlfC.2R.786.ANF_receptor.exons9.CM009214.1.Oncorhynchus_tshawytscha
MAFAVDEINRNPDLLPNITLGYQLYDNCQKLGVSLRAAMSLASGTEKEFFLDETCSGSPPVLGIVGDPGSTHSIAISSVLGLFRVPMVSHYATCSCLSDRGKYPSFFRTIPSDAFQVRAMIQILRRLGWTWVGLVFSDDDYGVHAARSFHSSLAESGGCVAYSQVLPKDNRPTELQRIVGEIKSSSARVVVVFSVEAYLLPLVDEVVVQNVKGLQWIASEAWSSSSVFHTPRLMPYLGGTLGIAIRRGEIPGLRDFLLSVRPNDQPDNNPGNNMVRQFWEAVFGCRLEPPAGWVEAGGDVCTGQEDLRDVETNYGDVSELRPEYSAYKAVYALAHALHDLLQCVPGRGPFSGHSCASLERLEPWQLVHYLERVKFTTGLGDRVSFDDNGDALAIYDIMNWAWLQDGTVQVENVGVMDESAPAGQELTLDEDRIFWNFESKKPPRSVCSESCPPGTRVARRKGEPVCCFDCISCAEGEVSNTTDSAKCSRCPEDFWSSPERDLCIPKKVEFLSYQEALGISLMTASLLGALICAVVLGIFTHYRNTPVVKANNSELSFLLLLSLKLCFLCSLLFIGRPRLWTCQLRHAAFGISFVLCVSCILVKTMVVLAVFRTSKPGGNSSLKWFGAGQQRGTVLVLTSFQAAICTAWLVSASPTPHKNTRYHNDKIVYECVVGSVAGFGALLGYIGLLAFLSFLLAFLXRNLPDNFNEAKFITFSMLXFCAXWISFXPAXISSPGXXAXAVEIFAILASSFGXLVALFGPKCYIILLRPERNTKKALMGRATTKT
>LOCXPOlfC3.194.HIT1.OlfC.2R.868.ANF_receptor.exons9.CM009214.1.Oncorhynchus_tshawytscha
MILNSSSLSLLLNYSSASSTSSSCRLREHFSLNGMYQKGDVILGGLFEVHYFTVFPELSFTSEPQQLYCEGFTSCGFQQAQTMAFAVDEINRDPDLLPNIKLGYQLYDDCQKLGVSLRAAMSLASGTEKEFLLDENCSGSPPVLGIVGDPGSTNSIAISSVLGLFRVPMVSHYATCSCLSDRGKYPSFFRTIPSDAFQVRAMIQILRRLGWTWVGLLFSDDDYGVQAARSFHSSLAESGGCVAYSQVLPKDNHPTELQRIVGEIKSSSARVVVVISNEAYLLPLVDEVVVQNVKGLQWIASEAWTTSSVFHTPRLMPYLGGTLGIAIRRGEIPGLRDFLLSIRPNDQPDNNPGNNMVRQFWEAVFGCRLEPPAGWVEAGGDICTGQEDLRDVETNCGDVSELRPEYNVYKAVYALAHALHDLLQCVPGRGPFSGNRCASLQRLEHWQLVYYLERVNFTTGFGDRVSFDDNGDALAIYDIMNWAWLQDGSVQVENVGVIDESAPAGQELTLDEDRIFWNFESKKPPRSVCSESCPPGTRVARRKGEPVCCFDCISCAEGEVSNTTDSAECLKCPEDFWSSPERDLCIPKGVEFLSYQESLGISLMTASLLGSLICAVVLGIFTHYRNTPVVKANNSELSFLLLLSLKLCFLCSLLFIGRPRLWTCQLRHAAFGISFVLCVSCILVKTLVVLAVFRTSKPGGKASLKWFGAGQQRGTVLVLTSFQAAICTAWLVSASPTPHKNMRYHNDKIVYECVVGSVAGFGALLGYIGLLAFLSFLLAFLARNLPDNFNEAKFITFSMLIFCAVWISFVPAYISSPGKYADAVEIFAILASSFGILVALFGPKCYIILLRPERNTKKALMGRASTKT
>LOCXPOlfC4.197.HIT1.OlfC.2R.868.ANF_receptor.exons9.CM009214.1.Oncorhynchus_tshawytscha
MILNSSSLSLLLNYSSASSTSSSCRLREHFSLNGMYQKGDVILGGLFEVHYFTVFPELSFTSEPQQLYCEGFTSCGFQQAQTMAFAVDEINRNPDLLPNIKLGYQLYDNCLKLGVALRAAMSLASGTEEEFLLYETCSGSPPVLGIVGDPGSTHSIAISSVLGLFRVPMVSHYSTCSCLSNRGKYPSFFRTIPSDAFQVRAMIQILRRLGWTWVGLVFSDDDYGVQAARSFHSSLAESGGCVAYSQVLPKDNRPTELQRIVGEIKSSSARVVVVISNEAYLLPLVDEVVVQNVKGLQWIASEAWSTSSVFHTPRLMPYLGGTLGIAIRHGEIPGLRDFLLSIRPNDQPDNNPGNNMVRQFWEAVFGCRLEPPAGWVEAGGDVCTGQEDLRNVETNCGDLSELRPEYNVYKAVYALAHALHDLLQCVPGRGPFSGNRCASLQRLEHWQLVYYLERVNFTTGFGDRVSFDDNGDALAIYDIMNWAWLQDGSVQVENVGVIDESAPAGQELTLDEDRIFWNFESKKPPRSVCSESCPPGTRVARKKGEPVCCFDCISCAEGEVSNTTDXXECSRCPEDFWSSPERDLCIXKGVEFLSYQESXXXSLMTASLLGALICAVVLGIFTRXRNXPVVKANNSELSFLLLLSLKLCFLCSLLFIGRPRLWTCQLRHAAFGISFVLCVSCILVKTMVVLAVFRTSKPGGNASLKWFGAGQQRGTVLVLTSFQAAICTAWLVSASPTPHKNMRYHNDKIVYECVVGSVAGFGALLGYIGLLAFLSFLLAFLARNLPDNFNEAKFITFSMLIFCAVWISFVPAYISSPGKYADAVEIFAILASSFGLLVALFGPKCYIILLRPERNTKKALMGRATTKT
>LOCXPOlfC5.202.HIT1.OlfC.2R.867.ANF_receptor.exons9.CM009214.1.Oncorhynchus_tshawytscha
ILNSSSLSLLLNYSSASSTSSSCRLREHFSLNGMYQTGDVILGGLFEVHYFTVFPELTFTSEPQQLYCEGFDSFGFQQAQTMAFAVDEINRNPDLLPNIKLGYQLYDNCLKLGVSFRAAMSLASGTEEEFLLDDTCSGSPPVLGIVGDPGSTHSIAISSVLGLFRVPMVSHYATCSCLSDRGKYPSFFRTIPSDSFQVRAMIQILRRLGWTWVGLVFSDDDYGFHAARSFHSSLAESGGCVAYSQVLPKDNRPTELQRIVGEIKSSSARVVVVFSNEAYLLPLVDEVVVQNVKGLQWIASEAWTSSSVFHTPRLMPYLGGTLGIAIRRGEIPGLRDFLLSIRPNDQPDNNPGNNMVRQFWEAVFGCRLEPPAGWVEAGGDICTGQEDLRDVETNYGDVSELRPEYNVYKAVYALAHALHDLLQCVPGRGPFSGNRCASLQRLEHWQLVYYLERVNFTTGFGDRVSFDDNGDALAIYDIMNWAWLQDGSVQVENVGVIDESAPAGQELTLDEDRIFWNFESKKPPRSVCSESCPPGTRVARKKGEPVCCFDCISCAEGEVSNTTDXXECSRCPEDFWSSPERDLCIXKGVEFLSYQESXXXSLMTASLLGALICAVVLGIFTRXRNXPVVKANNSELSFLLLLSLKLCFLCSLLFIGRPRLWTCQLRHAAFGISFVLCVSCILVKTMVVLAVFRTSKPGGNASLKWFGAGQQRGTVLVLTSFQAAICTAWLVSASPTPHKNMRYHNDKIVYECVVGSVAGFGALLGYIGLLAFLSFLLAFLARNLPDNFNEAKFITFSMLIFCAVWISFVPAYISSPGKYADAVEIFAILASSFGLLVALFGPKCYIILLRPERNTKKALMGRATTKT
>LOCXPOlfC6.205.HIT1.OlfC.2R.811.ANF_receptor.exons6.CM009214.1.Oncorhynchus_tshawytscha
QGAFELPGFSAQGDFLMGGIFPLHYRVELPGTDYTHQPLAALCHGFDPRAFRWAQTMRLAVEEINQSEQLLPNHTLGYKIFDSCATPVTALRAVLAVLNGHSEEQSPMCSGASPLIAMVGESGSSQSIVLSRTLQPFRIPMISYFSTCSCLSDRKEYPTFFRVVPNDDYQVKAIASLLQRFGWKWIGVIREDHDYGHFALQGLKREIENTDVCLAYDEMIPKDYSRERVLQILEVMRHSTARVVIVFSGEGELYPFLKEFVKQNITGTQWVASEAWVTANVLAETYPFLDGTIGFAIRSGKVPGLRDYLQTVNPHRYPFNPLVQQLWEALYGCSPSPSPSSTLMPPCSGQETLLEQHSAYMNTSSPRVAYNVYKAVYAIAHSLHNLLHCQAGAGPFHNRSCAHSTNVHPWQLQQYLQDVSFNVSGENMNFDQKGDAIPSYDLINWQRGPNGGPRFVTVGLYDGSKASGKELAIQEEKIVASCAPGSRKAVRRGEPLCCFDCVPCDSGKISNQTDSIDCHECPEDYWSNADGTMCIPKVVEFLSHDAMGIALTVIAVVGACLTVSILAVFLHHRTTPIVRINNSELSFFILLSLTLCFLCALMFIGEPTSWSCMLRHTAFSITFSLCISCILGKTLVVLAAFTAARPGNNIMKWLGPKQQRVIIFSCTLVQVLICAAWLIASPPYPSKNIQDQRSKIILECSVGSQLAFWCVLGYIGLLACLCFILAFLARKLPGNFNEAKFITFSMLIFCAVWISFIPAYVSSPGKYTVAVEIFAILASSFGLLFCLFAPKCYIILLKPEKNTKQHIMGKK
>LOCXPOlfC7.206.HIT1.OlfC.2R.877.ANF_receptor.exons8.CM009214.1.Oncorhynchus_tshawytscha
MAHLSARLLLLGLLLWASWVCSAAPQDGCTFLGEEETSSFYQEGDVVLGGLFPLHYSPVSSVTSFQREPQQTTYEYFSARALRWMETMMFAVKEINQRRDLLPHLTLGFHIRDSCDHVPVSLRGSLLLVNGQPEWGADYRGAGQGPGLDCTAVRRAVSPVIIGDAASGVSMAVLRTLGSFQIPLVSYFASCSCLSDQKQFPTFMRTMPSDAFQIRALVRLVRYFHWTWVGVIGVESDYARFAIQLFLQESVHFGMCAAYVHFYPVVLTQHAVGQLVDTIQGSSSRVLLNFSGESELRSILRECLHRNVTGLQLIASEAWATSKSLWREFGDLLTGTLGFGIRKADVIPGLKDFLTRLGPSHGRQSAFLAEFWEETFNCRVNDSLNTHTHSVSYLDREPCSGREVLGDVYTPFADVSQLRVSYNVYKAVYLIAHALQDMTNCVAGQGPFINGTCGDPKHVKPWQLLHYMKQVKFSTLGEEVSFDHNGDPIASYDLMNWQRGQDGSLRLVKVGFYDASLADGRDLVINESVIQWPVGKQAARSVCSESCPPGTRVARKKGEPVCCFDCIPCAEGEVSNQTDSLNCIRCSDVTWPNEARDHCVPKTIEFLSYQESMGVVLCVVSILGACASLSVLAVFVANRHTPIVRGNNMELSFLLLLFLSICFLIGLLFIGEPSDWLCRIRYPAFGVSFALCISCLLAKTMVVLMAFRATLPGRDVMRWFGPAQQRASVVLCTAIQGLICLIWLLTRPPYTNLNTGHISSVIIIDCAMGSEVAFWCVLGYIGLLACMCFILAFLARKLPDNFNEAKFITFSMLIFFAVWITFIPVYVSTAGKYTVAVHVFAILASAFGLLVCIFAPKCYIVVLRPEKNSRKHMMLKG
>LOCXPOlfC8.210.HIT1.OlfC.2R.804.ANF_receptor.exons6.CM009214.1.Oncorhynchus_tshawytscha
MPLLELVLLVLLLLIGEGEPVCRLQGRAELPELAKDGDLVIGGIFTFQTEYDGRVPNFQSLPDPPRCKNMNFREFQFAQTLIFAIEEINRNPAILPNHTLGYDIYNACGYDNILKAGLALASGQETFIDEGNCTKTDMAQAVVGHSASTPTIGLARIIGRFRIPVISHFATCACLSNRKEFPSFFRTIPSDFYQSRALAKLVKHFGWSWVGAISSDNDYGNRGIATFMISAQEEGVCIEYSEAFEQTGPRHELLRIVEIIKQSSSKVIMAFMTHREIKVLASELYRHNITGLQWLGSDAWITDPSLTAIEGHSALVGAIGFTVTRAHIPGLGKHLRDVHPSHFPNSMFLRDFWEIVFDCSLNVTTAPKRKPCNGSESLRGVQNTFTDVSKLTFTNNVYKSVYAVAHALHNLLTCEESQGPFANGSCAQPTRIQPWQLLHYLQSVNFTTEEDERVFFDSNGDSPARYELVNLQSATSGTMEVATVGFYGSSLTGDHQFTMNNVSIVWGGNSETVPVSVCSESCPPGTRKAVQKGKPVCCYDCVPCSGGEISNTTATIFFQFRDTPIVRANNSELSFLLLFSLTLCFLCSLTFIGRPSEWSCMLRHTAFGITFVLCISCVLGKTIVVLMAFRATLPASNXMKWFGPPQQRLSVXXFTLIQVLICXLWLTVSPPFXYKNMKXYKEKXILECDVGSAIGFWAVLGYIGLXALLCFVLAFLARKLPDNFNEAKFITFSMLIFCAVWITFIPAYVSSPGKFTVAVEIFAILASSYGMLFCIFLPKCFIILLRPKENTKKHMMGKTNDIRY
>LOCXPOlfC10.229.HIT1.OlfC.2R.847.ANF_receptor.exons6.CM009214.1.Oncorhynchus_tshawytscha
LGAFWAEGEEALCRILGRPEFPMLSKEGDVTIGGAFSIHTKISEPPLSFTDTPTPLICSSMNLIDFHLAQTMIFAIEEINNSSSLLPNISIGYRIYDSCGSTLSSMRAVMALMNGQERTGGKTCSGQSAVHAIIGASDSSSTIVMSRSTGAFQIPVISHXATXACLSXRKEFPSFFRTIPSDFYXSRALAQLVKYFXWTWVGAVRSDNAYGNNGMATFMEAASLEDVCIEYSEAILWNNPREQIARVVEVISRASSKVVVAFLSQXEMXVLLEEAXAQNLTGLQWXGSESWXXIDRLATRRSSAVLXGTLGFTISKSKIPGLREFLLRVGPAQDPNNTLLREFWETTFSCRFSPQQEKDSGPRQRQCSGSERLEEISNPFTDTSELRFSNNVYKAVYAVAHSIHDLLTCRHGEGQGGNRNCAHRDSIEPGQVLRYLRDVNFIMKSGERMYFDENGDPTAIYELVNWQRYQAGETVFVTVGNYNASLPKGDQFAMNGIQIVWAGNPLKRPRSVCSDSCLPGYRQAEIKGMPVCCFSCIPCAAGEISNLTDSAKCTQCSLEFWSNGDKSRCVPKVVEFLSFDETMGILLAAISLVGACLTIVVSLIFFCFRETPIVKASNSELSFLLLFSLTLCFLCSLTFIGRPSEWSCMLRHTXFGITFALCMSCVLAKTIAVVIAFQATXPGNTVPQCXIPLQRXSVFSCTLLQVVICVLWLXXAPSVPVKNTAHATEKVILECDVGSAIGFWAVLGYIGLLALLCFVLAFLARKLPDNFSEAKFITFSMLIFCAVWITFIPAYVSSPGKFTVAXEIFAILASSFGLLFCIFGPKCYIILLKPEKNTKKHIMGKSH
>LOCXPOlfC10.231.HIT1.OlfC.2R.847.ANF_receptor.exons6.CM009214.1.Oncorhynchus_tshawytscha
LGAFWAEGEEALCRILGRPEFPMLSKEGDVTIGGAFSIHTKISEPPLSFTDTPTPLICSSMNLIDFHLAQTMIFAIEEINNSSSLLPNISIGYRIYDSCGSTLSSMRAVMALMNGQERTGGKTCSGQSAVHAIIGASDSSSTIVMSRSTGAFQIPVISHXATXACLSXRKEFPSFFRTIPSDFYXSRALAQLVKYFXWTWVGAVRSDNAYGNNGMATFMEAASLEDVCIEYSEAILWNNPREQIARVVEVISRASSKVVVAFLSQXEMXVLLEEAXAQNLTGLQWXGSESWXXIDRLATRRSSAVLXGTLGFTISKSKIPGLREFLLRVGPAQDPNNTLLREFWETTFSCRFSPQQEKDSGPRQRQCSGSERLEEISNPFTDTSELRFSNNVYKAVYAVAHSIHDLLTCRHGEGQGGNRNCAHRDSIEPGQVLRYLRDVNFIMKSGERMYFDENGDPTAIYELVNWQRYQAGETVFVTVGNYNASLPKGDQFAMNGIQIVWAGNPLKRPRSVCSDSCLPGYRQAEIKGMPVCCFSCIPCAAGEISNLTDSAKCTQCSLEYWSNGDKSRCVPKVVEFLSFDETMGILLAAISLVGACLTIVVSLIFFCFRETPIVKASNSELSFLLLFSLTLCFLCSLTFIGRPSEWSCMLRHTAFGITFALCMSCVLAKTIAVVIAFQATMPGNTVPQCTIPLQRFSVFSCTLLQVVICVLWLALAPSVPVKNTAHATEKVILECDVGSAIGFWAVLGYIGLLALLCFVLAFLARKLPDNFSEAKFITFSMLIFCAVWITFIPAYVSSPGKFTVAVEIFAILASSFGLLFCIFGPKCYIILLKPEKNTKKHIMGKSH
>LOCXPOlfC5.233.HIT1.OlfC.2R.863.ANF_receptor.exons10.CM009214.1.Oncorhynchus_tshawytscha
LLHGLILCLLMDYSTPQSKLQQCRPMVGPSALPVLQRDGNVMLGGFFSLHDMVMQPDFFFTSKPARSRCTGFNFRTFRWMQTMMFAIEEINRDDHLLPNFTLGYKIYDSCSTPYHALRASVELMGGEGEGEVEGGSCHGLVPVVIGDGGSTLSLVVARFLGVFRVPQVSYFSSCACLSNKAEFPAFLRTMPSDFFQVDALVQLVQHFSWKWVGVVAGDDAYGRGGAQIFSEKVQRLGACMALHEIIPKNHAEGAMASIVARIRSSGAGVVLVFALEQDAGALFDEALRQGLTGVQWLASEAWSTASVLSTPPRFLPILQGSMGFAIRRAVHIPGLQEFLLRLHPSSPDASEDPFLRPFWEEVFKCSLQGDGGGDSQGGKPLCSGSEDLGSVRNIYSDVSQLRISYNVYKAVYAIAHALHAMRSCETGRGPFPLHACPNTDSIQPWQLLHYLKKVEFSNSFGDETKFDVNGDPVAVYDLVNWQLGAEGQVKFVTVGRFDETTSLGRKKLYIQKTDIIWNGNQTTVPLSVCSSSCLPGTRRAIRPHFPVCCFDCVVCTAGEISNQTDAIECVRCLPEFWSNEECTACIPKQVDFLSYGDTMGMALLSVALLGSFCTATVVLIFACHHATPIVRANNSELSFLLLFSLTLCFLCSLTFIGRPSEWSCMLRHTAFGITFVLCISCVLGKTIVVLMAFRATLPGSNVMKWFGPLQQRAFISLCTLVQVVICAVWLAVSPPSPRRLMTRESACVILLCDEGSALGFCLVLGYIGLLASLCLLLAFLGRKLPDNFNEAKLITFSMLIFCAVWVAFVPAYVSSPGKYSTATEVFAILGSSFGLLTCLFLPKCYIILLKPEKNNRKHLMAKS
>LOCXPOlfC11.248.HIT1.OlfC.2R.877.ANF_receptor.exons7.CM009215.1.Oncorhynchus_tshawytscha
MRLSPAPALDPSLAGSLVLLHLAVVAGGLALLSSASASDSASASGMESVRCRLQGTPRPPAFSQDGDFVIGGVFSIHYYMHTVDHSYTSLPEPLQCTGSLDSRELRFSRAMVFAVEEINNSSDLLPGVTLGYQVHDSCSSVPMAVKVAFQLANGLDPMFDTGEQCSGSATVTAIVGESGSTPTISMLRIIGPFGIPQVSHFSTCACLSDKKQYPTFFRTIPSDQFQAAALAHLIRHFGWTWIGAVRSDSDYGNNGMAAFLKAAQEEGICVEYSEAFYRTNPLSRVQRVADVIRSSTARVVVAFAATGDMRILLRELDRLPSPPRQWIGSETWVTDPDMLRFAMCAGAIGFGIQRSVIPGLRDFLLDLSPQKVSNSPLLTEFWEGAFGCVGVEEKVCDGSEDIQQLQTPYTDTSQLRVTNMVYKAVYAIAHAIHSIVCEERENSTVYCDNHLHVKPTQVLERLRRVNFSQNGYQVSFDANGDPVPTYELVNWQIGESGKMEFVTVGRYDASLPPDQMFDMEKEITWVKNSTQVPVSVCSESCPPGTRKAVQKGRPVCCYDCIQCAEGEISNNTDSSDCLICPEEYWPNAERDLCILKPVEFLSFHEVLGIILTTCSVGGACLAIATATVFYRHRTSAIVRANNSELSFLLLFSLTLCFLCSLTFMGRPSEWSCMLRHTAFGITFVLCISCVLGKTIVVLMAFRATLPGSNVMKWFGPPQQRLTVVSFTFVQALICTLWLVLSPPFPIKNLTTYKEKVLLECDLGSVGAFWAVLGYIGLLSLLCFVLAFLARKLPDNFNEAKFITFSMLIFCAVWITFIPAYVSSPGKFTVAVEIFAIITSSFGLFFLLFVPKCFIILFXPEKNTKKHXMEKTSNDIRH
>LOCXPOlfC12.252.HIT1.OlfC.2R.849.ANF_receptor.exons6.CM009215.1.Oncorhynchus_tshawytscha
LERVILGSLPLLCIHTVFACELLGRFDMPSLFKAGDVMIGGIFPVFNKQEDSSVSFVKEPDKVKCAGFDLRAFRWTQVMMFAIDEINKDSSLLPNVSLGYRILDSCASPTNTLRAALTLVSSPEEIEPTAPCLPTISALIAESGSSQSLAVAGTLGPFRVPMVSYFSTCACLSDKGKYPTFFRTIPSDYHQAKALAALVKHFGWTWIGAIQSDNDYGRNGVQAFTEEVQKLGVCIAFVGTVLRTYPSSKILDVVDMIKQSTVQVILSFVPEGDLYPLMREVVRQNITHIQWIASEAWITAARPSTPEIYSSFGGAIGFVVRKMAIPKLRHFLMGISPYTDRKAAFVRDFWEKMVGCRPLSAGEPSVSERSSKMCTGAETLVDSQDLFFNVTQLRVSYNVYKAVYAVAHALHHLIFCKKEREGTMRPCVNLSQIQPNEVSDQLKTVHFINQFGEAVFFDENGDPPASYDVINWQLRAGQVQHVTVGQFGLAANQAYELSIQEDSIVWRTGKLIPVAVCSQICPVGTRKAQIKGKSVCCFDCIPCADGTIANATGAADCSPCPQEYWSNDGRDQCILKTVEFLSYHEPMGIALTMVSLLGACLSFATMLVFIHYKDTPVVKASNSELSSLLLFSLFLCFLCPLTFIGRPTTWTCMLRHTTFGVTFALCISCMLGKTIVVVTAFRATLPGNSMAGKFGPSQQRIIVCSCTVVQIFICVLWLNLNPPYRDFRYSHRKIVLECNTGSETAFYAVLGYIGILAGICLVLAFLARKLPDNFNEAKFITFSMLIFCAVWITFIPAYVSSPGKFTVAVEIFAILSSAFGLLICIFAPKCYILFIKPEKNTKKHVMGRN
>LOCXPOlfC8.255.HIT1.OlfC.2R.765.ANF_receptor.exons7.CM009215.1.Oncorhynchus_tshawytscha
MPQLELVLSVLLVVMGEGEPVCRLQSRAELPDMAKDGDLVIGGIFSFRTEQDGVIDTFQTIPKIRRCINYNFREFQFAQTMIFAIEEINRNYEILPGIKLGYKIYNHCGTMDILRAAMALVNGQKSIINDNNCTESDTVQAILGHSGSTPTIGMAQMVGRFQIPVISHFATCGCLSNRKEFPSFFRTIPSDFYQSRALAQLVKHFGWSWVGAISSDNDYGNRGLATFMLAAQEEGVCIEYSEAFEQTGPRHEILRIVEIIKQSSSKVIMAFMTHREIKVLVSELYRHNITGLQWIGSDAWITDPSLTAIEGHSALLGAIGFTVTRAHIPGLGEHLKEVHPSHFPDSMFLRDFWEIVFDCSLNMTTEPKRKPCNGSESLRDVQNTFTDVSKFTFTNNVYKSVYAVAHALHNLLTCEESRGPFSNGSCAQPTRIQPWQVLYYLETVNFTTEEGERVFFDGNGDSPARYELVNLQTTNPGTMDGVTVGTYDAALPKGHQFMMNNVSVIWRGRSKMIPVSVCSESCPPGTRKAVQKGKPVCCFDCVPCSDGEISNATDSIECMRETPIVRANNSELSFLLLFSLTLCFLCSLTFIGRPSEWSCMLRHTAFGITFVLCISCVLGKTIVVLMAFRATLPASNVMKWFGXPQQRLSVLAFTLIQVLICALWLTVSPPFPYKNMKTYKEKIILECNVGSAIGFWVVLGYIGLLALLCFVLAFLARKLPDNFNEAKFITSACSYSVQSGSPLSSLCQLSGNVHCSCGDLCYSGL
>LOCXPOlfC13.258.HIT1.OlfC.2R.753.ANF_receptor.exons8.CM009215.1.Oncorhynchus_tshawytscha
MLQLVLVAALSKAEPEGLVMCRRRGGPEYPQLAKDGDIILGGIFSFHSSWQNRELNYTQSPPPLQCTSLNFRAFQFTQAMLFAIEEINNSTSLLPGVSLGYKIYDSCGSIARGVRVALALANGNQETATEGSGCSRPAQVQAIMGEDSSSPSMATATVLGPFHIPMISHFATCGCLSDKVKYPSFFRTIPSDRYQSRALAQLVKHFGWTWVGAIRTNDDYGNNGMATFIETAEQLGICLEYSVAFFRTDPEEKLQRVIESIKTSKSKVIVAFLSFLDLDLLVRQFALHNLTGYQWVGSEGWIIDSYIARVDAHHVLNGAIGLSIAKAHVTGLGEFILDVRPLNSAGIDSSMFTEQGESSESETGQSQRECTGRENLSGLQNIFTDLSLMAIFNNVYKGVLAVAHALHNVWGCGETNSDFHMSDISVQTTKKSWVILEHIKNVRFKTKEGEEVYFNEKGDVTAKYDIINWQPKEDGSVEFVTVGLYDASLPADRQLTINNSSLVWTQNAKLVPVSVCSDSCPPGTRKAVQKGRPVCCYDCIQCAEGEISNNTDSVTCDQCHPEFWTNKKRDMCEKKEIEFLSYEEIMGVLLTAVSLLGTCLTSIVAFIFFRYKKTPIVRANNSELSFLLLFSLALCFLCSLTFIGRPSEWSCMLRHTAFGITFVLCISCVLGKTIVVLMAFRATLPASNVMKWFGPPQQRLTVVSFTFVQALICTLWLVLSPPFPIKNLTTYKEKIILECDVGSAIGFWAVWVI
>LOCXPOlfC13.259.HIT1.OlfC.2R.853.ANF_receptor.exons6.CM009215.1.Oncorhynchus_tshawytscha
MLQLADLLVITLLTVTAKAGQPVCRSYGTKELSQFSKEGDINLGGIFSFHQNPVSVNPTLQVNPGSIQCEGLDPGELQYAQTMIFAIEEINNSSELLPGLSLGYRIFDSCPSIPLSVRASLALMNGYEEEPQSCTKPSTVHAVIGETTSTSTIAMARTMGPFHIPVLSHSATCACLSNRRQYPSFFRTIPSDHYQSRALAQLVKHFGWTWVGAIRTNSDYGNNGMATFLKAASSEGVCVDYSVAIYRTDPREWFLKVVDIIKQSTSKVIVAFADGTDLEILIKELHLQNVTGLQWVGSEGWITYRYIASHVNYAVVQGAVGFAVPNAVIPGLGEFLVNRRPSTQLGDKGLVELWESVFSCSMTPGSPGRACTGRESLRDTGSRYTDVSDASLLNNIYKAVYAVAHALHLLTTCQSGKGPFQDNTCAARDKIEPWQVLHYLTQVNFTTKHGERVFFDDQGDPSARYALVNWQMDSTGYILFETIGYYDASQPEGQKFEMKEGVSAVWADNQPEVPRSICSESCLPGTRRAFVKGKPFCCFDCIACADGEFSNTTNAVTCTTCPPEYKSNEERNNCHLKGIEYLTFKELMGILLVAFSVFGGCLTMTIALIFFNYRKTPIVRANNSELSFLLLFSLTLCFLCSLTFIGRPSDWSCMLRHTAFGITFVLCISCVLGKTIVVLMAFRATLPASNVMKWFGLPQQRLSVLAFTLIQVLICALWLTVSPPFPYNNMKTYKDKIILECDVGSAIGFWAVLGYIGLLSLLCFVLAFLARKLPDNFNEAKFITFSMLIFFAVWITFSQLMSALLGVTVAVEILLFWRSLECSFVFLPKCYIIYVNQRKHQKHLMGKTSSKTL
>LOCXPOlfC14.264.HIT1.OlfC.2R.828.ANF_receptor.exons6.CM009215.1.Oncorhynchus_tshawytscha
VVVVGLLGVFGAEGKEAVCRMLGSPEFPLLSKEGDVTIGGAFSIHSKTTQPPLSFTETPPPLTCSSVNLREFRFAQTMIFAIEEINNSDTLLPNVSIGYRIYDNCGSTLYSMRAAMALMNGQERTVGKACFGQTAVHAIIGESESSSTIVMSRTTGPFQLPVISHSATCECLSSRKEYPSFFRTIASDLYQSRALAQLVKYFGWSWVGAVNSDSDYGNNGMAIFLASAQEEGVCVEYSEKFSRTEPEKLLKVVNVIRGGTARVIVGFLAHVEMNNLLEELSLQNITGLQFIGVEAWITADSLVTPTSYSVLGGSLGFAVQKANISGFSDFVIKQFWDTAFQCTETSHQENVSSPCSESQDLIELRDYNADVDELRYSSNIYKAIYAVAHSLHSLLKCKDGLGCDQNVRTEPWQVVESLKQVNFTIKTGDQVWFDSTGAAAARYEVVNWQRGPDGGVQFKPVGYYDASLPPGQQFVLRTEDIMWPGELQQMPVSVCSESCPPGTRKAVQKGKPVCCYDCVPCSEGEISNATDSNGCIDCPDEYWSNLGRDKCIFKAIEFLTFTEVMGIVLLVFSLFGVFLTVLVAILYLIKKDTPIVRANNSELSFLLLFSLTLCFLCSLTFIGRPSXWSCMXRHTAFGITFVLCISCVLGKTIVVLMAFRATLPASNVMKWFGXPQQRLSVLAFTLIQVLICALWLTVSPPFPYKNMKXXXEKIIXECXVXSAIGFWXVLXYIGLLXLLCFVLAFLARKLPDNFNEAKFITFSMLIFCVVWITFIPAYVSTPGKFTVAVEIFAILASSYGMLFCIFAPKCYIILFKPELNTKKHMMGK
>LOCXPOlfC15.266.HIT1.OlfC.2R.873.ANF_receptor.exons7.CM009215.1.Oncorhynchus_tshawytscha
MRLSPAPALDPSLADSLVILHLAVVAGGLDWLSSASVSASGLESVRCRLQGTPRPPAFSQDGDFVIGGVFSIHYYMHTVDHSYTGMPEPLQCTGSMDSRELRFSRTMVFAVEEINNSSHLLPGIMLGYQVHDSCSSVPMAVKVAFQLANGLDPMFDTGEQCSGSATVTAIVGESGSTPTISMLRITGPFGIPQVSHSSTCACLSDKKQYPTFFRTIPSDQFQAAALANLIRHFGWTWIGAVRSDSDYGNNGMAAFLQAAQEEGICVEYSEAFYRTNPLSRVQRVAEVIRSSTARVVVAFVASGDMRILLREMERLPSPPRQWIGSESWVTDPDMLRFGLCAGAIGFGIQRSVIPGLRDFLLDLSPQKVSNSPLLTEFWEGAFGCVGVEEKVCDGSEDIQQLQAPYTDTSQLRVTNMVYKAVYAIAHAIHSIVCEERENSTVNCDKNLNVKPTQVLERLRRVNFSRNGYQVSFDANGDPVATYELVNWQIRKSGKMEFVTVGRYDASLPPDQRLDMEREITWVKNSTQVPVSVCSESCPPGTRKAVQKGRPLCCYDCIQCAEGEISNNTDSSDCLICPEEYWPNAERDRCILKPVEFLSFXEXLGIILXACSXGGXXLAIATAXVFYRHRXXAIVRANNSELSFLLLFSLALCFLCSLTFIGRPSXWSCMLRHTAFGITFVLCISCVLGKTIVVLMAFRATLPASNVMKWFGPPQQRLTVVSFTFVQAMICTLWLVLSPPFPIKNLTTYKEKIILECDVGSAIGFWAVLGYIGLLSLLCFVLAFLARKLPDNFNEAKFITFSMLIFCAVWITFIPAYVSSPGKFTVAVEIFAIITSSFGLFFLLFVPKCFIILFXXEKNTKKHLMEKTSNDXRY
>LOCXPOlfC15.272.HIT1.OlfC.2R.872.ANF_receptor.exons7.CM009215.1.Oncorhynchus_tshawytscha
MRLSPAPALDPSLAGSLVLLHLAVVAGGFALLASASSSASGLESVRCRLQGTPRPPAFSQDGDFVIGGVFSIHYYLNTLDHSYTSLPEPLQCTGRMDSRELRFSRAMIFAVEEINNSSDLLPGVTLGYQVYDSCSSVPMAVKVAVQLANGLDPMFDTGEQCSGSATVTAIVGESASTPTISMLRIIGPFGIPQVSHFSTCACLSDKKQYPTFFRTIPSDQFQAAALAHLIRHFGWTWIGAVRSDSDYGNNGMAAFLQAAQEEGICVEYSEAFSRTNPLSRVQRVADVIRSSTAQVVVAFVSAWDMRILLREMERLPSPPRQWIGSEAWVTDPDLLRFGLCAGAIGFGIQRSVIPGLRDFLLDLSQQKVSNSPLLTEFWEGAFGCVGVEEKVCDGSEDIQQLQTPYTDTSQLRVTNMVYKAVYAIAHAIHSIVCEERENSTVNCDKSLNVKPTQVLERLRRVNFSRNGYQVSFDANGDPVATYELVNWQXRXSGKMEFVTVGRYDXXLPPDQRXDXXREITWVKNSTQVPVSVCSESCPPGTRKAVQKGRPVCCYDCIQCAEGEISNNTDSSDCLICPEEYWPNAERDLCILKPVEFLSFHEVLGIILTACSVGGACLAIATATVFYRHRTSAIVRANNSELSYLLLFSLTLCFLCSLTFIGRPSEWSCMLRHTAFGITFVLCISCVLGKTIVVLMAFRATLPASNVMKWFGPPQQRLTVVSFTFVQALICTLWLVLSPPFPIKNLTTYKEKIILECNVGSAIGFWAVLGYIGLLSLLCFVLAFLARKLPDNFNEAKFITFSMLIFCAVWITFIPAYVSSPGKLTVAVEIFAIITSSFGLFFLLFVPKCFIILFRPEKNTKKHLMEKTSNDKR
>LOCXPOlfC15.146.HIT1.OlfC.2R.873.ANF_receptor.exons7.CM009215.1.Oncorhynchus_tshawytscha
MRLSPAPALDPSLADSLVILHLAVVAGGLDWLSSASVSASGLESVRCRLQGTPRPPAFSQDGDFVIGGVFSIHYYMHTVDHSYTGMPEPLQCTGSMDSRELRFSRTMVFAVEEINNSSHLLPGIMLGYQVHDSCSSVPMAVKVAFQLANGLDPMFDTGEQCSGSATVTAIVGESGSTPTISMLRITGPFGIPQVSHSSTCACLSDKKQYPTFFRTIPSDQFQAAALANLIRHFGWTWIGAVRSDSDYGNNGMAAFLQAAQEEGICVEYSEAFYRTNPLSRVQRVAEVIRSSTARVVVAFVASGDMRILLREMERLPSPPRQWIGSESWVTDPDMLRFGLCAGAIGFGIQRSVIPGLRDFLLDLSPQKVSNSPLLTEFWEGAFGCVGVEEKVCDGSEDIQQLQAPYTDTSQLRVTNMVYKAVYAIAHAIHSIVCEERENSTVNCDKNLNVKPTQVLERLRRVNFSRNGYQVSFDANGDPVATYELVNWQIRKSGKMEFVTVGRYDASLPPDQRLDMEREITWVKNSTQVPVSVCSESCPPGTRKAVQKGRPLCCYDCIQCAEGEISNNTDSSDCLICPEEYWPNAERDRCILKPVEFLSFXEXLGIILXACSXGGXXLAIATAXVFYRHRXXAIVRANNSELSFLLLFSLALCFLCSLTFIGRPSXWSCMLRHTAFGITFVLCISCVLGKTIVVLMAFRATLPASNVMKWFGPPQQRLTVVSFTFVQAMICTLWLVLSPPFPIKNLTTYKEKIILECDVGSAIGFWAVLGYIGLLSLLCFVLAFLARKLPDNFNEAKFITFSMLIFCAVWITFIPAYVSSPGKFTVAVEIFAIITSSFGLFFLLFVPKCFIILFXXEKNTKKHLMEKTSNDXRY
>LOCXPOlfC15.152.HIT1.OlfC.2R.872.ANF_receptor.exons7.CM009215.1.Oncorhynchus_tshawytscha
MRLSPAPALDPSLAGSLVLLHLAVVAGGFALLASASSSASGLESVRCRLQGTPRPPAFSQDGDFVIGGVFSIHYYLNTLDHSYTSLPEPLQCTGRMDSRELRFSRAMIFAVEEINNSSDLLPGVTLGYQVYDSCSSVPMAVKVAVQLANGLDPMFDTGEQCSGSATVTAIVGESASTPTISMLRIIGPFGIPQVSHFSTCACLSDKKQYPTFFRTIPSDQFQAAALAHLIRHFGWTWIGAVRSDSDYGNNGMAAFLQAAQEEGICVEYSEAFSRTNPLSRVQRVADVIRSSTAQVVVAFVSAWDMRILLREMERLPSPPRQWIGSEAWVTDPDLLRFGLCAGAIGFGIQRSVIPGLRDFLLDLSQQKVSNSPLLTEFWEGAFGCVGVEEKVCDGSEDIQQLQTPYTDTSQLRVTNMVYKAVYAIAHAIHSIVCEERENSTVNCDKSLNVKPTQVLERLRRVNFSRNGYQVSFDANGDPVATYELVNWQXRXSGKMEFVTVGRYDXXLPPDQRXDXXREITWVKNSTQVPVSVCSESCPPGTRKAVQKGRPVCCYDCIQCAEGEISNNTDSSDCLICPEEYWPNAERDLCILKPVEFLSFHEVLGIILTACSVGGACLAIATATVFYRHRTSAIVRANNSELSYLLLFSLTLCFLCSLTFIGRPSEWSCMLRHTAFGITFVLCISCVLGKTIVVLMAFRATLPASNVMKWFGPPQQRLTVVSFTFVQALICTLWLVLSPPFPIKNLTTYKEKIILECNVGSAIGFWAVLGYIGLLSLLCFVLAFLARKLPDNFNEAKFITFSMLIFCAVWITFIPAYVSSPGKLTVAVEIFAIITSSFGLFFLLFVPKCFIILFRPEKNTKKHLMEKTSNDKR
>LOCXPOlfC19.182.HIT1.OlfC.2R.825.7tm_3.exons11.CM009215.1.Oncorhynchus_tshawytscha
MSPWFTWLTQAIPLLLPWLVRVGVGMAQATVCSRRDHSVGLDDLGLSQEGDVVIGAVFPIHNLPPAPDLSFSQHPNLQSCVNFQEEPLRWMHALVFAVDEINRNPFLLPGVRLGYRVLDSCAWPSSDSHVPLVIGDASSTQAIVLARTLGPLSVPVISYQASCGCLSDRQEFPNFFRTIPSDVYQALTMARLTWLLGWTWVGAIAADNDYGRQAVQVFEAAVRGTGVCLAFFETLNRANLVRDVERAADTVQASTARVILVFLWYTDIGALLLELGRRNVTDRQFLASEAWSTSGQLLRNPALFNVARGVVGVAIRSAPMPGFEAHLRSLHPSRRPRDVLLKELWETEFGGAETLEMVQSPFTDTSQLRITYNVXLAVYAAAHALHSLLSCPQRDSPSWGNSFTCSPPYKISPAELLQHLNQVNFTTPLGEPFYFQGADVPAVYDLVNWQATPQGLLKLVTIGRVEGSNILIDQSAIQWNAGSNMVPVSVCSDSCSPGTRVARKKGEPVCCFDCISCAEGEVSNTTGSLQCDRCPLEFWSNGNRTACIPRQLEFLSFNDTMGVTLTTVAVCGAVATAAVFMLFVYHRHTPLVRANNSELSFLLLLSLKLCFLCSLVFIGRPSVWACQIRQAAFGVIFVLCLSCLLVKTIVVLAAFRSARPGAGQLMRWFGPVQQRGSVFLFTSVQVIICAVWLSICPPLPYRDLGLKGSKVILECEMGSVAGFSLVLGYIGLLASLCLLLAFLARKLPDNFNEAKFITFSMLIFCAVWISFVPAYISSPGKYADAVEIFAILASSFGLLFCLFAPKCFIILLRPERNTKKHMMDK
>LOCXPOlfC20.192.HIT1.OlfC.2R.830.ANF_receptor.exons9.PEKY01015725.1.Oncorhynchus_tshawytscha
LLVILSLLETGNAKVGDFKAAGATAPGDIIIGGLFAIHEGVEESANLSAPHASQCARFNMDGFTQALAMIHAVESANRSPVLTTLGISLGYRIHDSCSDVTTALRASADFTQPTTDCGGGANTSNSSPPIMAVIGASSSEISISVARQLNLELIPQISYASTAIILSDKKRFPTFLRTVPSDLYQTRAMVQLLSDSKWTWVGVVTTDGDYGRSALDSFFSQATASGICVAFKEILPNSLTRPDGESAVRQVAATLRRNPNVKVVVSFAKPTQMMYLYQELRGLGSGLGERVWVASDSWSSSKEVLGKMDLPDIGHVVGFTFKTGNLAHFHHYLMNLSDSNDAIGNNSFLKEFYSLPNGSGDPKILLNNSYANVVFNVEMAVSAIAHAVADICSKKDCKTPGTVQPWQVLEALRGSRFELEGKSYTFDQKGDINMGYDVTLWRSVRGVINIHDVVAEYHPINNSFSYTSGNNITNLRDVVSVCSASCEPGKFKKTAEGRHTCCYECINCTENHYSNNTDMDQCLSCDTKREWSLEGSSGCTHKTLEFFSWQDGFAVVLLALSALGIVLVLLVGALFLHHHQTPVVKAAGGPLSQIILLSLVGSFVSAVFFVGHPSSLQCKVRQVLFXLSFTLCVSCILVKSLKILLAFQLNPDLKDVLRRLYHPYAIICLCVALQVLTCTLWLVLQSPREKATVFATTVLAECDEGSHVAFGVMLGYIAVLALVCFACAFKGRKLPQKYNEARFITFSMLLYLMSWVMFVPVYVTTSGKYLPAVEMVVILISNYGILSCHFFPKCYVILFKKEHNTKSAFMKNVFEYSRKGITDSSSVSET
