# Supplementary material for: Expanded olfactory system in ray-finned fishes capable of terrestrial exploration
Source: BMC Biol. 2023 Jul 31;21:163. doi: 10.1186/s12915-023-01661-8 (PMC10392011; doi:10.1186/s12915-023-01661-8)
Supplement: Supplementary file 3 — Additional file 3: Data S1. Protein sequences and genomic coordinates of OLF genes. FASTA and General Feature Format (GFF) files containing the protein sequences and genomic coordinates for all identified OLF genes in this study. [file 12915_2023_1661_MOESM3_ESM.zip › PROTEINS/Oryzias_celebensis.OLF_genes.fa]

>LOCXPCyseOR11.7-eta.308.135.HIT1.OR.1R.285.7tm_1.exons2.BNCR01000005.1.Oryzias_celebensis
DFRSAVLKNMIISGLCISINYINSVLVHTFRKHQIFISNPRYILFIHLVINDMIQLILSSLLFILTYILQTFSVSVCIVLLILSIMTTYNTPLNLAVMAMECYIAVCMPLRHAQICTVRKTYLLIGLMWAVSGLSVLLDLLILLATEPLQFFHSRVWCLKDTVFRSKHNLEKRNVFNIVCLVLVWFTLLFTYFRILFAAKGAAADNKKARNTILLHGFQLLLSMLNYVRPLIEQALLLLWPNDYVHIAFASFVVVQILPRLISPIIYGLRDQTFRKCVRGYLLCE
>LOCXPSichOR4.1-eta.305.146.HIT1.OR.1R.285.7tm_1.exons2.BNCR01000005.1.Oryzias_celebensis
RDPRHIAITKNVFTVVLSVSIILFNSALVHTFRNHQVFFTNPRYILYIHLVINDIIMLALFLILQLISYVVFTLNVSFCIVLLIIAVSSNLNNPLTLAAMALECYLAVCFPLRYPQVCTVRRTCFVIGAVWFLSMLTVLPDVCVLLATNPMEFFSSSIFCLWANVFTDPTLSKKKEVSNIAYLVIVWLILFYAYFRILFAAQAASANARKARNTVLLHGFQLLLCMLSYVHSISIQGLSSLFPKDVLAIRYVISVLIQILPRLISPIVYGLRDKMFREYLQKSLL
>LOCXPTilOR.H119.310.158.HIT1.OR.1R.280.7tm_4.exons1.BNCR01000017.1.Oryzias_celebensis
ITTMEYFTLSAINDTINHRAAVFSFTLILYFLIVFCNASLILTIVLDEGLHEPMYILLCVFCINGLYGAAGFYPRFLADLLSSSQVISYGECLCQAFVLYSYVCSDTSILAVMAYDRYLAICLPLEYRAIMTKRKLFELVCFSWLTPFCIFSINIVLTTRLKFCDTKLQRLLCVNWMIVKLACPGTNTTINNIYAFTTLSIYILHWFFIVWTYIYIVKTCSQSAEDRAKFMQTCVPNLISLATFLSLWCQICCTCDMLQKIYRKVFKTLFPLQSSLFLLL
>LOCXPOR1.105.HIT1.OR.2R.299.7tm_4.exons2.BNCR01000005.1.Oryzias_celebensis
MNATSEGGNVTGSVDYFGSFFMDLGKNVIVVILGLSINSVNAAMVHTFRKHHALKSNPRYILFAHLVLNDMIQLTISISLYIFAFALHSIHVFICLLLILPAIISTMNTPLNLAVMATECFMSVCFPLRYDSICTVKRTYVTIGLIWAVSSLSVLPDVFILLATEQQQFFLSRVFCDRDKVFRSSFSIEKRNVSHILFLVLVWLTLFYAYFKVLFAAKAANADATKARNTILLHAFQVLLCMMTYVLPFLLQLLRYLFPKQIISIYFAFFVIIQIFPRFLSPVIYGLRDKTFRKYLGRY
>LOCXPOR1.117.HIT1.OR.2R.282.7tm_4.exons2.BNCR01000005.1.Oryzias_celebensis
ANFFTDLGKNVIVVILGISINSVNAVMVHTFTQHHVLKSNPRYILYFHLVLNDMIQLTISISLYIFAFALHSIHVFICLLLILPAIISTMNTPLNLAVMATECFMSVCFPLRYDSICTVKRTYVTIGLIWAVSSLSVLPDVFILLATEQQQFFLSRVFCESDSVFRSSFSKQKTNAVHLFFLVLVWLVLFCTYFRVLLTAKAANADATKARNTILLHAFQVLLCTMTFVQPFLLQLLRNLFPKGVVSLYFTAFVIIQIFPRFLSPVIYGLRDKTFRKYLSRY
>LOCXPOR2.151.HIT1.OR.2R.307.7tm_1.exons3.BNCR01000005.1.Oryzias_celebensis
LKSSSSASAWSQLLLVRDTFTTAFVKNLMVVLVWVLLTYINCTLVVTFFRHQTFYEDPRYILFIHMVINDGIQLTVTITLFVLSYAVYKINVSLCCVVILVAVFTTRNTPVNLASMAIERYVAICEPLRYAEVCTVRRTYVVIGLMWFLCAAPDITDLFVTLATEPLSFFHESVFCLRMNVFKGSILASKRQAFDIIYFCCVFLTLVFTYLKVLFAARALSSHRASAQKARNTILLHGAQLAMCLLSYISPSVETVLNIIFPGHILEIRYANYLIVYILPRFLSPIIYGVRDLKFRRFLRMYLVCYR
>LOCXPOR3.162.HIT1.OR.2R.334.7TM_GPCR_Srx.exons4.BNCR01000005.1.Oryzias_celebensis
MNSSAAASPLDLLLRNDSSLLTGGAAALPKDSFANALTKNIMAMLVWLAISVINVSMVQTFLQHSVFFENPRYIMFICMVVNDAVQLSLVTALYVVSYIFRKVLVLVCCPLIMTAVFTTRSTPLILAGMAVERFVSICSPLHYSQTCTVPRTFLLISIILILTAAPPATDLLISILTEPPTFFQSAIFCDHSLLFRHASVYYKNCVFDGLYLSFVVLTLLYTYCKIMLTARAASAGLASVNRARNTVLLHGVQLMLCMLAFVVPSLQAALIALFPLLSLEIRYVFFLLVYIIPRFLSPVIYGCRDELFRKYWIRNVSCRRHRIVGVRPAFLKAS
>LOCXPOR3.162.HIT1.OR.2R.334.7TM_GPCR_Srx.exons4.BNCR01000005.1.Oryzias_celebensis
GSFQKGRPDPHNPVAPTGHVPDPVLPEELVPAAVDHRTQETRDDVDQQEEDVTDLQTQQREKSDESGLKGGNHEGQHAQHQLHSMQQNGVPGSVDRGQAGGGGARRQHDLTVGVEQREDHEGQVQPVKHAVLVVDGRMAEEQRVVTENGALEEGRGLGEDADEEVCGRRGGREDQDDADEEEGARHCARLAVVEGRADGDEALHGHAGEDERGGAGGEHRRHYQRAADQDQDLPEDVADHIEGRDQAQLHRVVHHHADEHDVTGVLEENAVLQKGLHHADVDHADGQPHQHGHDVLRQSIGKAVFGESCSAPCQQRAVVTEEQIQRRGGGAGVH
>LOCXPOR6.173.HIT1.OR.2R.303.NadA.exons2.BNCR01000007.1.Oryzias_celebensis
QHLPDLRVPQPVHQRVDARRHQEQDEQRHVERGRRGRGGRAGAPDLPQRVRDDFDEQRQQLQEQHPAVEHHRSARFDVHRVERHHRVARVLVHPEVGQRVDQQAQQQSEGTKTFTKDGGRARGAHVLLQHVRLAHQPHCERRAAPVLRAPEQQQAYHDGADGDGVDPHHRQDLPQAPFRQDHHVVNGVTHVQVPLQRHAGDGDQTDEHAGRAHEVLDVTPAAGHHRPAMDEGVDDRRAKGDGLQEVAQDQVPAEGEARLPGRVVGAPDAGQCERVHREGQGGQQHKQADQRGHGRFRQQGAEQ
>LOCXPOR6.173.HIT1.OR.2R.303.NadA.exons2.BNCR01000007.1.Oryzias_celebensis
LFRSLLPEPAVPALICLFVLLTALSLAVNALTLSCIGRSDDPSWEPRFTFCRNLILSDLLQTVTFGPAVIHSLIHRRTMVSSCWCYVQYFVGSASVFISLVTITCMALERYLYVCYAIYYVVILTERRLRQILAVVWVYSISISAVMISLLLLRGAEDGSRSAFTMGLMCEPDVLEQHMGSPRPPAIFRKCFGAFTLLLCLLVHALSYFRMYKDARNAVVPFNAVNVKARRTVVFYCGMLFLQLLPLLIKVISDALWEVRGTGPAPTATAAALHVSLLILLLVPPCINPLVYGLRNAEVRQVL
>LOCXPOR7.184.HIT1.OR.2R.308.7tm_1.exons1.BNCR01000012.1.Oryzias_celebensis
MQNLTDLSVNATSPNSLSVIIKVCVVIPLFCLFLCCIIIMLHVFASNRQFMETSRYVLFAHMLINDTLQILSSVLLFLCVMAQVKFAVVLCVPLLVISTATFQNTTLILAAMSLERYVAIFYPLQRPAAWRSDRVWITVVSLWFISFVFPIIEFTMKNQNPAMFGLTTPVLCKATTINSSLIQTLFRAAVSVLFFAVVAFIILFTYVRILLETRKLRQDRLSVRRAMHTVLLHGFQLLLCILAFTSPITETLVVLHTVWTREDIAFFNYFCFILVPRFLSPLIYGFRDQVLRSHIVTNFFLCSKNVKP
>LOCXPOR8.95.HIT1.OR.2R.294.7tm_1.exons1.BNCR01000012.1.Oryzias_celebensis
MAKNTSVVGGFVVQQPRYRVIIVQVLVIIFFFINMLLIVTFFKKQSFHTSARYLLFALMLLSDSFLLIMSDILLVFAAFEIIMQVWLCIIVSIVVFLYNMVTPITLTAMTLERYVAICMPLRHAELCSTRSTVHCILIIHGISSVPCIVILSVFFASASLGVFKQNMVCSAEVFILYTWHNHVRSTVSQFFFLMMCIVIVFSYYKIMRVAKAASGESKKSTLRGLKTVILHAFQLLLCLIQLWCSFIESASLQVSIDFFINVRYTNYILFILAPRCLSPLIYGLRDETFFLALK
>LOCXPOR8.96.HIT1.OR.2R.294.7tm_1.exons1.BNCR01000012.1.Oryzias_celebensis
MAKNTSVVGGFVVQQPRYRVIIVQVLVIIFFFINMLLIVTFFKKQSFHTSARYLLFALMLLSDSFLLIMSDILLVLTAFEIVMQVWLCIIVSIVVFLYNMVTPITLTAMTLERYVAICMPLRHAELCSTRSTVHCILIIHGISSVPCIVILSVFFASASLGVFKQNMVCSVEMFILYTWHSDVRSAVSQFFFLIMCIVIVFSYYKIMRVAKAASGESKKSTLRGLKTVILHAFQLLLCLIQLWCPFIESASLQVSIDFFISVRYTNYILFILAPRCLSPLIYGLRDETFFLALK
>LOCXPOR8.97.HIT1.OR.2R.294.7tm_1.exons1.BNCR01000012.1.Oryzias_celebensis
MADNVSVVGGSEQQQADYRVIIVQILVIIFLWINMLLIVTFFKTESFHTSARYILFALMLLSDSFLLIMSDILLVLTVFRVAIEVWVCIIVFFVVLLYNMVTPITLAAMTLERYVAICMPLRHAELCSTRSTVHCILIIHGISSIPCIVILSVFFASASENVYKQNMVCTVEMFMLYTWHNDLRSAVSQFVFLIMCIVIVFSYYKIMRVAKAASGENKKSTLRGLTTVILHAFQLLLCLIQLWCPFIEAAALQIDVRLFAIVRYCNYVIFVLASRCLSPLIYGLRDETFFLALK
>LOCXPOR8.98.HIT1.OR.2R.294.7tm_1.exons1.BNCR01000012.1.Oryzias_celebensis
MADNASIVGGFALHQPSYRLIIVQILVIIFLCINMLLIGTFFKTESFHTSARYLLFALMLLSDSFLLFMSDIMMVFASFGLTMQVFMCVIFSLFVLLYNMVTPITLTAMTLERYVAICMPLRHAELCSTRSTLHGILIIHGISSVPCIVILSVFFASASSSIYKQNMVCTVEMFILYTWHNHVRSAVSQFVFLIMCIVIVFSYYKIMKVASAASGENKKSTLRGLKTVILHAFQLLLCLIQLWCPFIEAAALQIDINLFANVRYANYVIFVLASRCLSPLIYGLRDETFFLALK
>LOCXPOR8.99.HIT1.OR.2R.304.7tm_1.exons1.BNCR01000012.1.Oryzias_celebensis
MADNVSMVGGSEQRQADYRVIIVQILVIIFLWINMLLIVTFFKKRSFHTSARYLLFALVLLSDSFLLVVTDILLVLSFFRVVMQVWLCIIVSIVVFLYNMVTPITLAAMTLERYVAICMPLRHAELCSTRSTVHCILIIHGISSIPCIVILSVFFASASLGVFKQNMVCSVEMFILYTWHSDVRSAVSQFFFLMMCIVIVFSYYKIMRIAKAASGENKKSTLRGLRTVSLHAFQLLLCLIQLWCPFIEAAVLNINLVLYVNVRYFNYIMFFIAPKCLSSLIYGLRDETFFLALKSSFSFGSLKK
>LOCXPOR8.100.HIT1.OR.2R.291.7tm_1.exons1.BNCR01000012.1.Oryzias_celebensis
RQINNQIIIVQFLVVLFFFVNMLLIVTFFQRPSFHTSARYILFAFMLLSDSLMLIMSNFLLVLYYYNMTIPVPSCIVLCVVVFLYSAVTPITLAAMTLERYVAICMPLRHTELCSTRSTVHCILIIHGLGSVHGIVILSLFFASAPSSSYKGNKVCSADMFLLQTWHRDLRTALSQLYFYITFIIIAFSYFRIMKVAKAASGQNKKSSQKGLKTVSLHAFQLLLCLIELWCPFIEAAVLKMNLMLYVKMKYFNYVMFYVAPRCLSPLIYGLRDEAFILALKNSISFGLIKK
>LOCXPOR9.101.HIT1.OR.2R.305.7tm_1.exons1.BNCR01000012.1.Oryzias_celebensis
MESNSSVISGRFPMKRITDRVLIVQVLVTIFLAINLFLVSTFFRKDVFYTTMRYVLFAVTLLSDCLCLTMTNALLLLSYFGFTMQMWQCFILYIIMSVYTFVTPVTLTAMTLERYVAICMPLRHAELCTMRGALQLILIIHSISAVPCTVTLSIFSAIVAPTFYIQKRVCSVEMFVLSSWQGHLRSAVGQFYFLIMCSIIVFCYFKIMKAAKTASGENKKSTWKGVRTVILHGFQLLLCLIQLWCPFIEDAVLQINVMLFVNVRYFNYVMFFLAPRCLSPLIYGLRDELFFQALKSYALCGMHKK
>LOCXPOR10.102.HIT1.OR.2R.302.7tm_1.exons1.BNCR01000012.1.Oryzias_celebensis
MANNSSVISGNNPVKSISKEVIIVQVLIAVFISVNFFLISTFFRKDVFHTSMRYILFAVTLLSDCLFLILANVTLIMSYFGFTIQIWLCIILFALTSAYSYVTPVTLTAMTLERYVAICMPLRHAELCTPHGALKLILIIHSISTVPYTINLAIFCSEASPTFYGKRSICHGELFVLFTWQGHFRSAVSQLYFFIMFTIIVFSYIKILKVAKTASGENKKSTWKGLRTVILHGFQLLLSLVQLWSSFIEAAAFKVSLTLYINIRYFNYIMFFLAPRCLSPLIYGLRDELFFQALKSYASCGL
>LOCXPOR11.103.HIT1.OR.2R.303.7tm_1.exons1.BNCR01000012.1.Oryzias_celebensis
MANNSSVISGNNPVKSISRVIVVQVLIAVFISVNFFLISTFFRKDVFHTSMRYILFAVTLLSDCLFLILANVTLIMTYFGFTIQIWLCIILFALASVYSYVTPVTLTAMTLERYVAICMPLRHAELCTPHGALKLILIIHSISTVPYTINLAIFCSEASPTFYGQRSICHGELFVLFTWQGHFRSAVSQLYFFIMFTIIVFSYIKILKVAKTASGENKKSTWKGLRTVILHGFQLLLSLVQLWSSFIEAAAFKASLTLYINIRYFNYIVFFLAPRCLSPLIYGLRDELFFQALKSYASCGMYK
>LOCXPOR12.104.HIT1.OR.2R.305.7tm_1.exons1.BNCR01000012.1.Oryzias_celebensis
MAQNSSVSSGGFPIKMISNRIIIVQVSIAVFLSINFILISTFFRREVFYTTMRYILFAVTLLSDCLFLILTDSLLVLSFFGFTMRMWLCLIVYIVLSVYAFVTPLTLTAMTLERYVAICMPLRHAELCTLHSSLPLILIIHSVSAVSCTINLSVFFAEAPPSFFTQSKVCSAEMFILFSWQGHLRSAVSQFYFLIMLIVIVFSYVKILKVAQTASGENKKSTWKGLRTVILHGFQLLLGLIQLWCPFIEAAFYEVDLVLYNNVRFFNYIMFFLAPRCLSPLIYGLRDELFFHALKFYALCCLGKK
>LOCXPOR13.107.HIT1.OR.2R.305.7tm_1.exons1.BNCR01000012.1.Oryzias_celebensis
MASNSSVISVGFSAKTMNYQAIIVQALIAVFLSINLFLIFTFFRREVFYTTMRYILFALTLLSDCLFLIMTDSLLLLSYFGFTIHMWLCLIMYIILSVYAFVTPITLTAMALERYVAICMPLRHAELCSMSGALKLVFIIHSISAVPCTINLSIFSVAVSPSIYSQRRVCSVEMFILFSWQGHLRSAISQFYFLIIFTLIVFSYVQIMKVAKTASGENKKSTWKGLRTVILHGFQLLLGLIQLWCGFIEAAVLKVNLIVYINVRYFNYVMFFLAPRCLSPLIYGLRDEMFFQALKSFALCGFHKK
>LOCXPOR14.108.HIT1.OR.2R.308.7tm_4.exons1.BNCR01000012.1.Oryzias_celebensis
MDENTSILGDILEIQGFDISPELTYPLFFLLLVVYCSLLLSNLGVLAIIIAEKSLHQPMYLLFCNLSVNDLIGNTVLLPQLMAHILSTERFITYSQCVVQAFYSHTFGSASHMILVVMAIDRYVAICHPLRYSSIMTTRAVIGLSVVAWGVSLVLVSVLIGLTVRLTRCRSVLQNAYCDNASLFKLSCENVSVNNIYGLFFTVLLFTCSMGGILLTYVKIAVICWMRKNKETNNRALQTCASHLVLYLIMLWTGFLTIILHRFPKYPDLRKIAYILFHVVPGSLNPIIYGMQTTSLRHKITQILRKKV
>LOCXPOR15.109.HIT1.OR.2R.307.7tm_4.exons1.BNCR01000012.1.Oryzias_celebensis
MENSSFGFYSKLTMDPFFIPAGGKYPIFLLGFAIYLFGIFCNLTLLTLIILKKNLHKPMYFILFSLPLNDLIGITAMMPKVLSDIVTETNDVYYPLCVLQAFLLHMYGGAVLFILAAMSFDRYVAICMPLRYSSIMTLRTVICIVALVWGLDFVLILLLFSMQARLPRCTALIRNVFCDNPSLLKLTCVNTTVQNITGLFNTAVIQIISISIQVYSYVKILITCLDTRKSEAKTKAVHTCVSQLVILVIFEVVGTFTILSHRFKNVSVDLQKIMGMMIFLVPPLLNPVVYGLYTSEIRNTFLGVFKN
>LOCXPOR16.110.HIT1.OR.2R.309.7tm_4.exons1.BNCR01000012.1.Oryzias_celebensis
NSSSVDILSLSSLDVPFTYIYPSFIFGTLLYLIIVFCNLLVLLTIIVSKKLHKPMFILLLNLPISDIVGATALFPHFLFSIITENRLISSEACITQAFFLHIYGTGNLIILSAMAFDRYIAICCPLNYNSILTSQNVIKIIVLVWFLNVSMIFTLFLLLTRLKICRADVVDLFCNYPSVAKLVCGDSTLNNYYGIFTLIVIMGCPLMIILYTYVQILVTCIRTNNPDGRRKALQTCCTHVLVFLIFQINTNATYILHRTQSRLTVLRRAFGLSVAIFPPFVDPLIYGLNTRELRQSILMFLRRNLGSTK
>LOCXPOR17.114.HIT1.OR.2R.305.7tm_4.exons1.BNCR01000012.1.Oryzias_celebensis
MNSSQVLFFTLSAYTDPGPLRFLYFSLVLGVFVLIVFCNLLLIVVICVSRSLHEPMFLFLCSLFVNELLGSSGLFPFLLLQILSDVHLVSAPFCFLQVFVLYLYGSVEFFILAVMSYDRYVAICRPLQYHSLMTPQKVAVLVALTWALPFLTITVLVGMSAPLPLCGNVIDRIYCGNYAIVKLSCSDTRLNNIYGLSYTVLSVLLPFTSILYSYARILRVCCSGSRQTRQKALSTCTPHLASILNFSFGCCFQILQSRFETQRVSDPLQIFLSLYFLTCQPLFTPLLYGLKMARIQDACQQLLCG
>LOCXPOR18.115.HIT1.OR.2R.304.7tm_4.exons1.BNCR01000012.1.Oryzias_celebensis
MLNSTQVSVFILGGYFHAKHLKVPLFLLVLGVYVLIVFCNILLIVVICMSRSLHEPMFLFLCSLFVNELFGSSGLFPFLLLQILSDVHLVSAPLCFLQVFVVHSYGTVEFFTLAVMSYDRLVAVCSPLQYHSMLTWRKSTALTFAAWFAAFLLVVCTTSLSFPLQRCRNFIPKVYCDNYSVVKLACSDTTLNNIYGLFVTLVSVGLPVAFTLYSYSRILRVCLSGSRQTRHKAVSTCTPHLASLLNFSFGCVFEIIQSRFDMSGVPDALRVFLSLYFLTCQPLFTPLLYGLKLTRIRSACLRLL
>LOCXPOR19.116.HIT1.OR.2R.304.7tm_4.exons1.BNCR01000012.1.Oryzias_celebensis
MENNSQIVFVLHGLNQSLLNRRFSFGLALTAYLFTLFVNLTLIGTVLLEKTHLHQPMYFFLCNLCMNGICGASSFYPKLLHDLLADAPVVSYAGCLAQMFVGYSYIFCEFTSLTVMAYDRYVAICWPLRYRELMTLQKVALLLLLTWTFSLLETAVGLALVLQLQMCGHHISKMFCTNWELVKLACPPASYNDAYSFLITALHLSQAALIVVSYAQLIRSATSSRSDRRKFLQTCVPHLTALLVFAGSLLFDGAFSRYGGTAIEVLQNALAAEFLVVPPALNPIIYGMNLKEVRSRIHFRFTSR
>LOCXPOR19.116.HIT1.OR.2R.304.7tm_4.exons1.BNCR01000012.1.Oryzias_celebensis
SAGEPEVDPGADLLQVHAVNDGVQGRRHHQELCRQCVLQHLDGGAAIPREGAVKKQRPGKDQERGEVRDARLKELPAVRPGAGCAPDQLSIRNHNECGLRQVQRCDQEAVGVVVGRRRTRQLHQLPVGAEHLGDVVAAHLQLKHQGQAHGGLQQREGPGKQQQQRHLLQRHQLPVPQGPADGHIAVVGHDSQTGELAEDVAVAHEHLSQAASVRDDGGVGQQVMQELRVKAGRAADAVHAQVAQEEVHGLVEVGLLQEHSTDERQVHEEGEEVRGQSQAEGEPPVQQGLVQAVEHKHNLGVVLH
>LOCXPOR21.118.HIT1.OR.2R.308.7tm_4.exons1.BNCR01000012.1.Oryzias_celebensis
EAAMDTNFTHSSFVFRCFPELHAHRRLLALPFLLSFLSVLVGNSALIHVIRREERLHSPMHLLICMLCLADILVVMAILPNMLLDLLLDYSGISLAACLTQMFFTHFLSSVESTLLLAMALDRFTAICHPLHYSFIMNSCMLLRLLLFMLLRSSSIMATLVALVCSQRFCGSNIIQHCYCDHMAVVSLACDSTDRNWRAGVAVIICFVGVDIPVIFFSYIKILHVVLRAAREDRTKAFHTCTTHLMVILCFYLVGSVAFLSRDLSSGINAFMGVLYILLPATVNPIIYGVRTKEIRNSLLRLFQVRTR
>LOCXPOR23.119.HIT1.OR.2R.302.NTR2.exons1.BNCR01000012.1.Oryzias_celebensis
QCLLNVLFDLRGSDPVNDRINAAGEEQVHGAEKDPSRGGETISDPVGQEGYKRHHQAEAEDHDVSDAGVQSFVSRAGGRQHRAEDDNVRSSNDEEVQDGDEEDGHEPCQAVDGSAPTGQVHQSHVLTETVVDHIRAERARSCQTHEQRDDDHISDHKWDDEPEESLWRHLLVVVERPADGKIAVQSHPHQKSGLKGSKKVNEMHLSQAANQRDSPPAKQEAQQHVGDKEHWETHVHNRHASNQDAHGLMKAPLGEDHVHQQAVGQQRYDKGKEEREEEDGPQSSQLIKSIQQKVGVEGPVLH
>LOCXPOR23.119.HIT1.OR.2R.302.NTR2.exons1.BNCR01000012.1.Oryzias_celebensis
MENRSFNTYFLLNGFDELGALRPILFLPFFFAFVVSLLANGLLVYVVFSQRSLHQPMSILIAGMAVVDVCLPVFFVPNMLLSFLFGWRGISLIGCLTQMHFIHFFGAFQTTFLVWMALDRYFAICRPLYYHQQMAPQRFFRFVVPLVVRNVVVITLFVGLAGARSFCSDVIHHCFCEHMALVDLACGSTSINSLAGLVAIFFIPVLDFFVIAASYIVIFSSVLTSTRSGYKALHTCVTHIMVLGLSLMVALVAFLSYRVRNGLPTPARVFFSTMYLLFPSCINPIIYGIRTSEIKQHIQKTL
>LOCXPOR24.120.HIT1.OR.2R.305.7tm_4.exons1.BNCR01000012.1.Oryzias_celebensis
VMNSSQVGVFSLSAYLDWGLVRYVCFLLVLGVYVLIVFCNLLLIVVICVSRSLHEPMFLFLCSLFVNELFGSSGLFPFLLPQILSDVHLVSAPLCFLQIFIVHSYGAVELLNLAIMAFDRYLAICQPLQYHSRMTSRYILVLLTWTWCLPFLAMFISLTLIVPLRLCSNNIHKVYCDMHSVVKMACSNTTAVNAYGLVATFSTILGALLFILYSYARILKVCCSGSKQTRQKAVSTCSPHLASVLNFAIAGSFEVSQSRFNMVHTPDVLRVFLSVYFLSVVPLFNPLMYGLKMIKIRKACRSFLS
>LOCXPOR25.121.HIT1.OR.2R.311.7tm_4.exons1.BNCR01000012.1.Oryzias_celebensis
KQNVQMNHTTVSYFILAAYFDPGPLRFLYFSLVLVLLLLIVFCNLLLIVVICVSRSLHEPMFLFICSLFVNELFGSSGLFPFLLLQILSDVHLVSAPFCFLQVFVLYSYAGVQLSNLAVMSYDRYLAICCPLQYKTLMTLSRTSTLLVLVWFYPLLAVMVLVSLTSSLHRCGNIIHGIFCDNYSIVKLACSDTTFINVYGLTILCLLVLFPALLILYSYSRILRVCLCGSKQTRHKAVSTCTPHLASLLNFSFGCIFEIIQSRFDMSGVPGVLRVLLSVYYLTCQPLFNPVLYGLNLTKVRSLCGRLFCGE
>LOCXPOR26.122.HIT1.OR.2R.322.7tm_4.exons1.BNCR01000012.1.Oryzias_celebensis
MISTNVTKVKDFIMLGIPGLLPEYYGLASFVFFIVYLTILFGNIFILAVITFERVLHKPSYLIFAHLAMTDLIFGTLTLPKIIARYWWNDMITPYTTCFAQMFFVHSLGASHSFILLVMALDRFVAIWFPLRYPAIITNKTTSIACSLCWTLTFIRMMGIVLHASSLAFCDIKVSQCYCDHASVTKLACGEKVAFVQEVAFANAMVTLLFPLSFIIFSYFSIIIAVLKMSNHEGYHKVLSTCAPQILTTCLYYVPRCVVYITDNLKVKVSPDARIIITLLYSLIPAAVNPLIYCLKTADIKAALIKRFKNRKINIVFKSSNR
>LOCXPOR27.123.HIT1.OR.2R.322.7tm_4.exons1.BNCR01000012.1.Oryzias_celebensis
MISANVTKVKDFIMLGIPGLLPEYYGLASFVFFIVYLTILFGNIFILAVITFERVLHKPSYLIFAHLAMTDLIFGTLTLPKIIARYWWNDMITPYTTCFAQMFFVHSLGASHSFILLVMALDRFVAIWFPLRYPAIITNKTTSIACSLCWTLAFIQVLGLVLHASSLAFCDIKVFQCYCDHASVTKLACGEKVAFVQEVAFANAMVTLLFPLSFIIFSYFSIIIAVLKMSNHEGYHKVLSTCAPQILTTCLYYVPRCVVYITDNLKVKVSPDARIIITLLYSLIPAAVNPLIYCLKTADIKAALIKRFKNRKINIVFKSSNR
>LOCXPOR28.124.HIT1.OR.2R.317.7tm_4.exons1.BNCR01000012.1.Oryzias_celebensis
MYTNVTKINNFFITGFPELLPEYHGPVSTLLFVLYLVIAVGNIFILVFVICEKSLHKPSYLIFCHLALTDLMFGTVTLPKILSKYWFNGSIISFYGCFAQMYFVHFSAAAHSFILMVMALDRFIAICVPLRYTSLFTNVVASVLCGVSWLLPASWMTFVVVDALALPFCKSNIIVQCYCDHISIINLGCENVRQSTVFGFTGAMVALLFPLAFILLSYFVIIVAVLRISSSEGRIRTLSTCMPQLLITGLYYLPRCFVYLANFVGYTFGESVRIAVILLYSLLPAAVNPVIYCFKTKNIKENLKRKFLNNIQTLKTK
>LOCXPOR29.125.HIT1.OR.2R.318.7tm_4.exons1.BNCR01000012.1.Oryzias_celebensis
IIPNISRTESFLILGFPGLSPQYYPAVSVLFFFLYLTTAAGNIFILAFVICEKSLQKPSYIVFCHLALNDLTFSTFTLPKIIAKYWFDDSNISFNACFMQMFMVHYLGAVMSFLLLVMALDRFIAVCIPLRYPVIITNIISALCGVAWFIPLPLMVTIVLHALTLSYCKSNAIAQCYCDHISLTNLGCGGNLREVQVTTLCIAMLCLLLPLAFILFSYVSIIVVILRMSSSSGRKKTLSTCTPQIFITCLFYLPRCFVYVASTAGFSFSLNIRILLILLYSLLPPALNPFIYCFKTRDIKLTLMRKLKMSRFSIEIKI
>LOCXPOR30.126.HIT1.OR.2R.309.7tm_1.exons1.BNCR01000013.1.Oryzias_celebensis
FAMSNTSAINVTNPLPDEALVRVILLSTLSTVPACVFLFINGTMLFTLRSKPVFRETCRFILLFNLLLADTLQLAQSQLHLLFSACRVKLVYSICIALNMIVNLTTGISPLTLVLMPLEQYVAVCYPLRHASIITVRNTTAAVIAVWAISSLNNLTRVLMFLKFPFGKIKPTDVCANVSVMLAPLTAEYDRAYTCVLFVSAGVAVTSSYVGVIVAARSASTDKVLARKARHTLLLNLVQLGLSLSSTINNPVIIALSKLFTRMAFLWIQGIFYILFILFPRCMTSLIYGLRDQTIRPVLLYHLSCHFKV
>LOCXPOR31.127.HIT1.OR.2R.305.7tm_1.exons1.BNCR01000013.1.Oryzias_celebensis
NISQGNSTSELLYQNIVRTLIFAIISTVPSCVFLFINGTMLFTLRSKPVFRETCRFILLFNLLLADTLQLAQSQVQFLLSVCRVKLVYSICIALNMIVNLTTGISPLTLVLMPLEQYVAVCYPLRHASIITVRNTTAAVIAVWAISSLNNLTRVLMFLKFPFKKMEVYDICSNIALVLGALTAEYDRAYTCVLFVSAGVAVTSSYVGVIVAARSASTDKALARKARHTLLLNLVQLGLSLSSTVYNPLIIALSQILTRMVFLWVQNIFYVTFIISPRCMTSLIYGLRDQTIRPALLDHMSCHRKV
>LOCXPOR32.129.HIT1.OR.2R.307.7tm_1.exons1.BNCR01000013.1.Oryzias_celebensis
NISQGNSTSELLYQNIVRTLIFAIISTVPSCVFLFINGTMLFTLRSKPVFRETCRFILLFNLLLADTLQLAQSQVQFLLSVCRVKLVYFLCIILSMLANLTTGISPLTLVLMPLEQYVAVCYPLRHASIITVRNTTAAVIAVWAISSLNNLTRVLMFLKFPFKKMEVYDICSNIALVLGALTAEYDRAYTCVLFVSAGVAVTSSYVGVIVAARSASTDKALARKARHTLLLNLVQLGLSLSSTINNPLIIALSQILTRMVFLWVQNIFYVTFIIFPRCMTSLIYGLRDQTIRPVLLYHLSCRLKVII
>LOCXPOR33.130.HIT1.OR.2R.308.7tm_1.exons1.BNCR01000013.1.Oryzias_celebensis
MSNVNRSLINITTEQQYQGTEERALFSILSALPCCVFLFLNATMLRSLRSKVVFCQTCRYILLFNLLLVDTMQMILSQLLHILAVCRITLTYPLCGFLTSLANLLTVISPLTLVIMSLERFVAVCYPLRHAAITSMRKTTAAISAIWTLGLLHILTVNLLLVEYPFHQLQSLQMIDFCSMFAMLLWSGSDYYDKVFTTFLFVTAGMAVISTYIGVIIAARSAAADKALAQKARNTVLLHMLQLGLSVFATIFIPIIIAISRVVTRLIFVRILNVLYLFFLLLPRCLSSLIYGIRDQTIRPVLLNHLCC
>LOCXPOR34.131.HIT1.OR.2R.306.7tm_1.exons1.BNCR01000013.1.Oryzias_celebensis
MQNHSNLTAAVLRNGVVEVTLYFVVTTLPCCLFLFINVTMLFTLRCKAVFRETSRYILLFNLLFSDTVQMAHNQIMLLLSSGKPVGYPLCIALTGLSFFSHNASILTLVLMCLERYIAVCYPLRHAAIVTIKNTGEAVCGLWTFSLLIVLVEVVLMLNVPFKDLPNKQLKEFCGRENLYPDQVAEMYHKLFTYFLFTYAGVTVTFSYIGIMLAARSASTDKASARKARKTLLLHLVQLGLSMSATVQTSLLILIFQSIDRSSATALQVFLYILLSLLPKCLSSLIYGLRDQTIRPILMLNLSCGWK
>LOCXPOR35.132.HIT1.OR.2R.302.7tm_1.exons1.BNCR01000013.1.Oryzias_celebensis
NETEIPEMRQFGTSVKAMLSMLPCLFFLYVNSVMVFALLRKPLLLESSRYILFTHLLFIESVQLILTMLLYLFVVSMVQIISYVCIAITQLAAITIRLSPLTLAVMSLERYVAISFPLRHTTISTPRMAGVAIVVIWTVASLDTFIQIFWFVSLKGKGFSSQGICKRNSVFQMQVFVTLDKAFTVVNFVLVTTVVLYTYIAVMITAMTSLERSVNKAHKTLLLHLFQLCLCLVSTMFDMINSSELLTLAPSIAIDVQYVLFLGLIIFPKCLSPLIYGLRDHNLKHSFKYHFTFGCVSTVSPY
>LOCXPOR36.133.HIT1.OR.2R.318.7tm_4.exons1.BNCR01000013.1.Oryzias_celebensis
MDLFNSALGKNITFVRPAYFIVRGFIGIPNVEYYYIFLLFVYIVSVLGNAAVMALIYLDHNLRTAKYVAVFNLAFVDLLGSTALVPKVIDIFLFNHYYVPYNECLTFLFFCFTCLSMQALNLVTLCYDRLVAIMFPLHYQVRVTPKIMLSIVLSFWLFVIVAVLTATGLLTRLSFCDSLVINSYFCDHGQIYKLACNDNTPNLIIGNLMIAIILWVPLVVIMSSYVCIGHTLVKISTPHERVKAFKTCTAHLSLVAIYFIPILITFTMRANIHPNARIINLSLTSVFPPMLNPIIYVLQTQEIRASLRKIFQIKRKSR
>LOCXPOR37.134.HIT1.OR.2R.322.7tm_4.exons1.BNCR01000013.1.Oryzias_celebensis
MEFFNSALGKNITFVRPAYFKIVGFVGIPNMHYYYVFLFFVFFVSVLGNTAVMAVIYLDHNLRTGKYVAIFNLAFVDLLGNTALVPKVIDIFLFNHYLISYGECLTFYFFCNICLSMQSLNLVALCYDRLIAIMYPLHYQVRVTPKIMLSIVAFIWLFVLACVFIALGLLTRLSFCDSVIINSFYCDHGPIYRLGCNDLTPSFVHANLLIALFAWVPLLIIICSYICIGHTLAKISTAKERVKAFKTCTAHLSAVAIFFIPVLIVYNMRANIHPNARIINLSLTTVFPPMLNPIIYVLQTQEIRASLRKILQSKMKFKVALK
>LOCXPOR37.135.HIT1.OR.2R.322.7tm_4.exons1.BNCR01000013.1.Oryzias_celebensis
MEFFNSALGKNITFVRPAYFKIVGFVGIPNMHYYYVFLFFVFFVSVLGNTAVMAVIYLDHNLRTGKYVAIFNLAFVDLLGNTALVPKVIDIFLFNHYLISYGECLTFYFFCNICLSMQSLNLVALCYDRLIAIMYPLHYQVRVTPKIMLSIVAFIWLFVLACVFIALGLLTRLSFCDSVIINSFYCDHGPIYRLGCNDLTPSFVHANLLIALFAWVPLLIIICSYICIGHTLAKISTAKERVKAFKTCTAHLSAVAIFFIPVLIVYNMRANIHPNARIINLSLTTVFPPMLNPIIYVLQTQEIRASLRKILQSKMKFKVALK
>LOCXPOR37.136.HIT1.OR.2R.322.7tm_4.exons1.BNCR01000013.1.Oryzias_celebensis
MEFFNSALGKNITFVRPAYFKIVGFVGIPNMHYYYVFLFFVFFVSVLGNTAVMAVIYLDHNLRTGKYVAIFNLAFVDLLGNTALVPKVIDIFLFNHYLISYGECLTFYFFCNICLSMQSLNLVALCYDRLIAIMYPLHYQVRVTPKIMLSIVAFIWLFVLACVFIALGLLTRLSFCDSVIINSFYCDHGPIYRLGCNDLTPSFVHANLLITLILWVPLLIIICSYICIGHTLAKISTAKERVKAFKTCTAHLSLVAIYFIPILIVYNMRGNIHPNARIINLSLTTVFPPMLNPIIYVLQTQEIRASLRKILQSKMKFKVASK
>LOCXPOR40.137.HIT1.OR.2R.322.7tm_4.exons1.BNCR01000013.1.Oryzias_celebensis
MEFFNSALGQNITFVRPAFFKVSGFIGIPNMNYYYVFLFFVFLASVLGNTAVMAVIYLDHNLRTAKYVAVFNLAFVDLLGNTALVPKVIDTFLFNHYDIPYNDCITYLFFCYMCLSMQTLNLVALCYDRLIAIMYPLHYQVRVTPKKMLSLIASFWLFVIICILISAGLLTRLSFCDSLVINSFFCDHGQLYRLACNDKTPSFIFGNLLIALFVWAPLVMIICSYICIGHTLAKISTAKERLKAFKTCTAHLSLVAIYFIPILIVYNMRGNIHPNARIINLSLTTVFPPMLNPIVYVLQTQEIRTSLRKIFKYKKQSQFALK
>LOCXPOR41.138.HIT1.OR.2R.314.7tm_4.exons1.BNCR01000013.1.Oryzias_celebensis
MEFFNSALGKNITFVRPAYFKISGFIGIPNMNYYYVFLFFVFFVSVLGNTAVMAVIYLDHNLRTAKYVAVFNLAFVDLLGNTALVPKVIDIFLFNHYYISYNECMTFLFFCFTCLSMQALNLVALCYDRLVAILFPLYYQVTVTPKIMLSIVLSFWLFVIVAILTATGLLTRLSFCNSVVINSFFCDHGQIFRLACNDYSPSNVFGDLLIAIILWVPLIIVISSYICIGFALFNVATVHEGVKAFKTCTAHLSLVAIYFIPILITFTLRANIHPNARIINLSLTAVFPPMLNPIIYVLQTQEIKVSFRKILKRR
>LOCXPOR42.140.HIT1.OR.2R.313.7tm_4.exons1.BNCR01000013.1.Oryzias_celebensis
MDLFNSALGKNITFVRPPYFIITGFIGIPNVKYYYVFLFFVYIVSVVGNTAVMAVIYMDNSLRTPKYIAVFNLAFVDLLGNSALVPKVLDIFLFNHNMIPYNDCMTFLFFCYTCLSMQSFNLVALSYDRLVAIIFPLHYQLRVNQKFMLSMIASFWVFTITAVLISVGLLTRLSFCKSIVINSYFCDHGQLYRLACNDNFPNDVVSFFYPVVIFWLPLVFILSSYLYIGYTLVKVATLQQGIKAFKTCLAHLSLVVVYFTPLLMTFTLMEKIHPNTRIINLSLTSVFPPMLNPIIYVLQTKEIQTSMKKISKI
>LOCXPOR43.141.HIT1.OR.2R.319.7tm_4.exons1.BNCR01000013.1.Oryzias_celebensis
MVEEKQARAIMNVTFVRPEKFYISGFYNIPYTQYFYLFLCFVYVMTVVGNVFLLSVICLVRTLHSPKYMIVFNLALTDLCGSTALIPKLLDTFLFDRKYILYEACLSYMFFVLFFASLQSWTLACMAYDRFVAICFPLRYHSIVSKRSVAVILLVMWLIILFLIAFTVGHINRLSFCGSLEVQSLYCDHGPLYRLGCNDTSLNDIMAYVALILLICIPLLLIVMTYVCISVALSRIASKVERLRALQTCSSHIILVATFFIPIFATNIASVVTYLHPNIRIVNSCLTHTIPSLLNPIVYSLKTEEVLNAIKKMFHRNRL
>LOCXPOR44.142.HIT1.OR.2R.319.7tm_4.exons1.BNCR01000013.1.Oryzias_celebensis
MVEEQQARAIMNVTFVRPEKFYISGFYNIPYTQYFYLFLCFVYVMTVVGNVFLLSVICLVRTLHSPKYMIVFNLALTDLCGSTALIPKLLDTFLFDRKYILYEACLSYMFFVLFFASLQSWTLACMAYDRFVAICFPLRYHSIVSKRSVAVILLVMWLIILFLIAFTVGHINRLSFCGSLEVQSLYCDHGPLYRLGCNDTSLNDIMAYVALILLICIPLLLIVMTYVCISVALSRIASKVERLRALQTCSSHIILVATFFIPIFATNIASVVTYLHPNIRIVNSCLTHTIPSLLNPIVYSLKTEEVLNAIKKMFHRNRL
>LOCXPOR45.143.HIT1.OR.2R.318.7tm_4.exons1.BNCR01000013.1.Oryzias_celebensis
MSFLRTVFNSSVIIHPPGFYIIGFQSFPSVNIYFIFLAFVYVVTVLFNGLLIIIVVISPSLHTPKFLAVINLAVIDLCLNTCTIPGMIKAFLVKNNFIPFNLCLVQMFIYYAFASLESYALTILAYDRLVAICFPLRQNSINTVRSMFCIISITWSISLGVMSYITSLVTKLSFCNSVRVFSYFCDYAPVFRLACNDYSMQWFAGSLLSMLILAGPFAFIVLSYVSILVTVFRMKTLDRRLKALATCVEHIIIVAIFFIPLLVIFTIGFYLGAVNPDQRVLSLSMASCLPPCINPIVYSLKTKEIKIRALALLRKSKI
>LOCXPOR46.144.HIT1.OR.2R.317.7tm_4.exons1.BNCR01000013.1.Oryzias_celebensis
MSFLRTVFNSSVIIHPPGFYIIGYQSFPSVNIYFIFLAFVYVVTVLFNGLLIIIVVISPSLHTPKFLAVINLAVIDLCLNTCTIPGMIKIFLVKDNFIPFNLCLVQMFFYYVFATSESYALTILAYDRLVAICFPLRQNSINTVRSMFCIISITWCLVLGSITCSTSIMTKLSFCNSVRVFSYFCDYAPVFRLACNDYSMQWFAGSVLSVLNLAGPFAFIVLSYVSILVTVFRMKTLDRRLKALATCVEHIIIVAIFFIPLLVIFTIGFYLGAVNPDQRVLSLSMASCLPPCINPIVYSLKTKEIKIRALALLRKKR
>LOCXPOR48.145.HIT1.OR.2R.302.7tm_1.exons1.BNCR01000016.1.Oryzias_celebensis
HPPCPVLRLLPGAAHGPSQDSLEIAGTAGEPVIQLLQKLLFAQAVNNRRNALRQAEEGEDNHGGQLPGLLLDEFVLSQSSQHEGHKVGEDAQSQLGAVQRDGSTPGPVPPVQHPEPPPLPQNPHVRVENDHRAHAYEDHLLALASRELLLPARPARGVFALLLGQAERDQQRHRPGEQAQQPGPAARRERGAVAQRVAHGAEAVQSHDGERQQDVGGAADQQGDHRQARGAAGPRAHVDLVVEGAVGAHVDQRGHQQVEDQHEAGLAAQAPGAHDGPVDDEVEEEEQREGRGGNVKAHDGVL
>LOCXPOR48.145.HIT1.OR.2R.302.7tm_1.exons1.BNCR01000016.1.Oryzias_celebensis
EYSVVRFYVSAASFSLLLFFNLIINWTIVRAGSLRGQARFVLIFHLLVSALVYMGTNSAFYYQIHVGARPSRPACLAMITLLISSASNILLTLTVMALDRFCAVCHPLRYSASFTAGRWPWLLGLLTWTVALLIPLSLPEQQSKDASGGACGKEKLTGGKREKMVFISVCTVVILYTYVRILREGRRLGVLNRRNRAGCRTIALHGTQLALCILPNFVTFVLGTLRQHKLIQQKTRELSAVVVFAFFSLAQCIAAVVYGLRKEELLEQLDHRFPCCSRYLKAVLGWTVRGTWQQAQHRARWV
>LOCXPOR49.149.HIT1.OR.2R.301.7tm_4.exons1.BNCR01000017.1.Oryzias_celebensis
NTDMNVTYISLDGFVEIEKYRYFYFFMMLTVYMLIVCSNCTIVSLIVIHKNLHEPMYIFVAALLINSVLFSTNIYPKLLADFLSKKQMISYQACLFQILVFYSFCGSEFLLLAAMSYDRYVSICKPLQYAILMKNNTLSILLGLAWIVPVCHLVVPVIGNAKSELCSFTLKGIFCNNSINYLFCAGSKVLLTFGLVNLFNIVILPVLFIVFTYSKILIVAHKSCRKVRRKAAQTCLPHLLVLINYSCLAIYDVIIVRLESNLPKTVRFIMTLQLIMYNPLFNPIIYGLKMTEIYKQLRKLF
>LOCXPOR50.150.HIT1.OR.2R.301.7tm_4.exons1.BNCR01000017.1.Oryzias_celebensis
NTDMNVTYISLDGFVEIEKYRYFYFFMMLTVYMLIVCSNCTIVSLIVIYKNLHEPMYIFVAALLINSVLFSTNIYPKLLADFLSKKQMISYQACLFQILVFYSFCGSEFLLLAAMSYDRYVAICKPLQYAILMKNNTLSILLGLAWIVPVCHVVVSVIGFSNLELCSFTLKGIFCNTSINYLFCAGSKVLLTFGLVILFNIAILPMLFIVFTYSKILIVAYKSCRKVRRKAAQTCLPHLLVLINYSCLAIYDVIIVRLETNFPKTVRFIMTLQLIMYNPLFNPIIYGLKMTEIYKQLRKLF
>LOCXPOR51.152.HIT1.OR.2R.301.7tm_4.exons1.BNCR01000017.1.Oryzias_celebensis
NTDMNVTYISLDGFVEIEKYRYFYFFMMLTVYMLIVCSNCTIVSLIVIYKNLHGPMYIFIAALLINSVLFSTNIYPKLLADFLSKKQMISYQACLFQILVFYSFGGSEFLLLAAMSYDRYVAICKPLQYAILMKNNTLSILLGLAWIVPVCHLVVPVIGNAKSELCSFTLKGIFCNNSFNYLFCAGSKVLLTFGLVNLFNIVILPVLFIVFTYSKILIVAYKSCRKVRRKAAQTCLPHLLVLINYSCFAIYDVIVVRLESNLPKTARFIMTLQLIMYNPLFNPIIYGLKMTEIYKQLRKLF
>LOCXPOR51.153.HIT1.OR.2R.301.7tm_4.exons1.BNCR01000017.1.Oryzias_celebensis
NTDMNVTYISLDGFVEIEKYRYFYFFMMLTVYMLIVCSNCTIVSLIVIYKNLHGPMYIFIAALLINSVLFSTNIYPKLLADFLSKKQMISYQACLFQILVFYSFGGSEFLLLAAMSYDRYVAICKPLQYAILMKNNTLSILLGLAWIVPVCHLVVPVIGNAKSELCSFTLKGIFCNNSFNYLFCAGSKVLLTFGLVNLFNIVILPVLFIVFTYSKILIVAYKSCRKVRRKAAQTCLPHLLVLINYSCFAIYDVIVVRLESNLPKTARFIMTLQLIMYNPLFNPIIYGLKMTEIYKQLRKLF
>LOCXPOR51.154.HIT1.OR.2R.301.7tm_4.exons1.BNCR01000017.1.Oryzias_celebensis
NTDMNVTYISLDGFVEIEKYRYFYFFMMLTVYMLIVCSNCTIVSLIVIYKNLHGPMYIFIAALLINSVLFSTNIYPKLLADFLSKKQMISYQACLFQILVFYSFGGSEFLLLAAMSYDRYVAICKPLQYAILMKNNTLSILLGLAWIVPVCHLVVPVIGNAKSELCSFTLKGIFCNNSFNYLFCAGSKVLLTFGLVNLFNIVILPVLFIVFTYSKILIVAYKSCRKVRRKAAQTCLPHLLVLINYSCFAIYDVIVVRLESNLPKTARFIMTLQLIMYNPLFNPIIYGLKMTEIYKQLRKLF
>LOCXPOR54.155.HIT1.OR.2R.301.7tm_4.exons1.BNCR01000017.1.Oryzias_celebensis
NTDMNVTYISLDGFVEIEKYRYFYFFMMLTVYMLIVCSNCTIVSLIVIHKNLHEPMYIFIAALLINSVLFSTNIYPKLLADFLSKKQMISYQACLFQILVFYSFCGSEFLLLAAMSYDRFVSICKPLQYAILMKNNTLSILLGLAWIVPVCHLVVPVIGNAKSELCSFTLKGIFCNNSLNYLFCAGSKVLLTFGLVILFNIVILPVLFIVFTYSKILIVAYKSCRKVRRKAAQTCLPHLLVLINYSCLAIYDVIIVRLESNLPKTARFIMTLQLIMYNPLFNPIIYGLKMTEIYKQLRKLF
>LOCXPOR55.156.HIT1.OR.2R.302.7tm_4.exons1.BNCR01000017.1.Oryzias_celebensis
LNTDMNVTYISLDGFVEIEKYRYFYFFMMLTVYMLIVCSNCTIVSLIVIYKNLHGPMYIFIAALLINSVLFSTNIYPKLLADFLSKKQMISYQACLFQILVFYSFGSSEFLLLAAMSYDRYVSICKPLQYAILMKNNTLSILLGLAWIVPVCHLVVSVIGFSNLELCSFALKGIFCNTSINYLFCAGSKVLLTFGLVILFNIAILPMLFIVFTYSKILIVAYKSCRKVRRKAAQTCLPHLLVLINYSCLAIYDVIIVRLESNLPKTVRFIMTLQLIMYNPLFNPIIYGLKMREIYKQLRKLF
>LOCXPOR56.157.HIT1.OR.2R.303.7tm_4.exons1.BNCR01000017.1.Oryzias_celebensis
NMNVTYINLEGHVEIEKYRYLYFFMMLTVYMLIVCSNCTIVSLIVIHKNLHEPMYIFIAALLINSVLFSTNIYPKLLADFLSKKQMISYQACLFQILVFYSSSCSEFLLLAAMSYDRYVSICKPLQYAILMKNNTLSILLGLAWIVPVCHLVVPVIGNAKSELCSFTLKGIFCNNSLNYLFCAGSKALLTFGLLTLFNIAILPMLFIVFTYAKILIVAYKSCREVRRKAAQTCFPHLLVLVNYSCLLTYDMIIIRLESNFSKTARFIMTLQMIMYNPLCNPIIYGLKMTEIYKHVKKLFYKVR
>LOCXPOR57.158.HIT1.OR.2R.306.7tm_4.exons1.BNCR01000017.1.Oryzias_celebensis
LNTDMNVTYINLEGHLEIEKYRYFYFFMMLTVYMLIVCSNCTIVSLIVIHKNLHEPMYIFIAALLINSVLFSTNIYPKLLADFLSKKQMISYQACLFQILVFYSLSGSEFLLLAAMSYDRYVSICKPLQYAILMKKMIVFILLGLAWIVPVCHLVVPVVGNLNLELCSFTLKGIFCNNSINYLFCVGSKALLTFGLVTLFNIAILPLLFIIFTYAKILIVAYKSCREVRRKAAQTCFPHLLVLINYSCLVTYDMLIIRLESNFSKTARFIMTLQMIMYNPLCNPIIYGLKMTEIYKHIKKLFYKVR
>LOCXPOR58.159.HIT1.OR.2R.303.7tm_4.exons1.BNCR01000017.1.Oryzias_celebensis
NMNVTYISLDGFVEMEKYRYFYFFMMLTVYMLIVCSNCTIVSLIVIHKNLHEPMYIFIAALLINSVLFSTNIYPKLLADFLSKKQMISYQACLFQILAFYSSSCSEFLLLAAMSYDRYVSICKPLQYAILMKKNTVFILLGLAWIVPVCHLVVPVVGNLNLELCSFTLKGIFCNNSFNYLFCAGSKALLTFGLVILFNIVILPLLFIIFTYAKILIVAYKSCREVRRKAAQTCFPHLLVLINYFCLVTYDVLIIRLESNFSKTARFITTLQMIICNPLCNPIIYGLKVTEIYKHVKKLFYKVR
>LOCXPOR59.160.HIT1.OR.2R.306.7tm_4.exons1.BNCR01000017.1.Oryzias_celebensis
LNTDMNVTYINLDGFVEIEKYRYFYFFMMLTVYMLIVCSNCTIVSLIVIHKNLHEPMYIFIAALLINSVLFSTNIYPKLLADFLSKKQMISYEACVFQILFFYSFGGSEFLLLAAMSYDRYVSICKPLQYAILMKKNTVFILLGLAWIVPVCHLVVPVVGNLNLELCSFTLKGIFCNNSFNYLFCAGSKALLTFGLVILFNIAILPLLFIIFTYAKILIVAYKSCREVRRKAAQTCFPHLLVLINYSFLVTYDVLIIRLESNFSKTARFITTLQMIIYNPLCNPIIYGLKVTEIYKHVKKLFYKVR
>LOCXPOR60.161.HIT1.OR.2R.299.7tm_4.exons1.BNCR01000017.1.Oryzias_celebensis
DMNVTYISLDGFVEIEKYRYFYFLMMLTVYMLIVCSNCTIVSLIVIHKNLHEPMYIFIAALLINSVLFSTNIYPKLLTDLLAEKQMISYQACLFQIMNFYSLSCSEFLLLAAMSYDRYVSICKPLQYAILMKKMIVVILLGLAWIVPISHIVIIIVVNANLELCSFTLKGIFCNNSLNYLFCAGSKALLTFGLVTLFNIAILPMLFIIFTYAKILIVAYKSCREVRRKAAQTCFPHLLVLINYSCLLTYDMLIIRLESNFSKTARFIITLQMIMYNPLCNPIIYGLKMTEIYKHLKKLF
>LOCXPOR61.164.HIT1.OR.2R.303.7tm_4.exons1.BNCR01000017.1.Oryzias_celebensis
LNTDMNVTYISLDGFVEIEKYRYFYFLMMLTVYMLIVCSNCAIVSLIVIHKNLHEPMYIFIAALLINSVLFSTNIYPKLLTDLLAEKQMISYQACLFQILVFYSFGSSEFLLLAAMSYDRYVSICKPLQYAILMKKMIVVILLGLAWIVPISHIVIIIVVNANLELCSFTLKGIFCNNSINYLFCAGSKALLTFGLVTLFNIAILPMLFIIFTYAKILIVAYKSCREVRRKAAQTCFPHLLVLINYSCLVTYDMLIIRLESDFSKTARFIITLQMIMYNPLCNPIIYGLKMTEIYKHLKKLFH
>LOCXPOR62.165.HIT1.OR.2R.303.7tm_4.exons1.BNCR01000017.1.Oryzias_celebensis
MDNRLNVTHFTLNGYVELSKYRYLCFFIMFTVYFLIMCGNSAIIYIICSHKDLHKPMYVFIAALLLNCFTYSTTVYPKLLIDFLSEEQIISYSACLLQFFMFYSVGGSEFLLLAAMAYDRYVSICKPLRYAAIMTKKIVTALLILAWTVPPLHFSILTILNAEAKICKFDLNGIFCNNTMYKIYCLSSKLVTVIGIVALVDLVILPMLFTVFTYAKIFIISYQSCKEFRRKAAETCFPHLLVLFSFSCLVFYDVIIARVESEIPKIARLIMTLQALIYHPLLNPFIYGLKMKEISKHIKRYLR
>LOCXPOR63.166.HIT1.OR.2R.299.7tm_4.exons1.BNCR01000017.1.Oryzias_celebensis
MDNRLNITHITLSGYVEISKYRYLYFLVMFTVYFLIMCGNSAIIYIICSHKDLHKPMYVFIAALLLNCITYSTTVYPKLLIDFLSEEQIISYSACLLQFFMFYSVGGSEFLLLAAMAYDRYVSICKPLRYAAIMTKKIVTALLILAWTVPPLHISVLAILNAEAKICKFDLNGIFCNNTMYKIYCLSSRSVTVIGIVALVDLVILPMLFTVFTYAKIFIISYQSCKEFRRKAAETCFPHLLVLFSFSCLVFYDVIIARVESEIPKIARLIMTLQIILYHPLFNPFIYGLKMKEISKYFK
>LOCXPOR64.167.HIT1.OR.2R.299.7tm_4.exons1.BNCR01000017.1.Oryzias_celebensis
MDNRLNITHFTLNGYVELGKYRYLCFFIMFTVYFLIMCSNSAIIYIICSHKDLHKPMYVFIAALLLNCFTYSTTVYPKLLIDFLSEEQIISYSACLLQFFMFYSVGGSEFLLLAAMAYDRYVSICKPLRYAAIMTKKIVTALLILAWTVPPLHISVLTILNAEAKICKFDLNGIFCNNTMYKIYCLSSKLVTVIGIVALVDLAILPMLFTVFTYAKIFIISYQSCKEFRRKAAETCFPHLLVLFSFSCLVFYDVIIVRVESDIPKIARLIMTLQAILYHPLFNPFIYGLKMKEISKHLK
>LOCXPOR65.168.HIT1.OR.2R.306.7tm_4.exons1.BNCR01000017.1.Oryzias_celebensis
MDYEYNLTHITVSGYVELDKFRYFFFCIMFVIYSLIMCSNLTIVYLICVHKDLHKPMYIFIAALLLNCSVFSTTVYPKLLIDFLSEEQKISYSACLFQFFMFYCGSGSEFLLLAAMAYDRYVSICKPLRYAAIMKKKNIIVLIILACLAPPLHVSVLTILSAKAKICKFDLNGIFCNNTMYKLHCLSSKFLTIFGIVALVDLAILPMLFTVFTYAKIFIISYQSCKEFRRKAAETCFPHLLVLFSFSCLVLYDVIVARVNSEIPETLRFIMTLQMILYHPLFNPFIYGFKMKEISKYLTKLLCRIK
>LOCXPOR66.169.HIT1.OR.2R.303.7tm_4.exons1.BNCR01000017.1.Oryzias_celebensis
DNYNVSYITFTGYVDLQSYRFLYFVIMLIVYVLIIFGNLTIFCLICIHKSLHEPMYIFIAALLLNSLLFSTNIYPKLLTDFLSDRQIISLFLCHLQGFIYYTLSGAEFLLLSAMAYDRYVSICKPLQYASIMKKSTVSVLLVLAWLLPACQLVPSLYLISSIKVCNFNLKGIFCNNVISKLYCMGSSSAYVIYGVFLLLNSIFLPLIFIIFSYTKILLVSYRSSMNIRRKAAQTCSPHLLVLISFSCLCSYDIVIARLEIDLHKTARFIMTLQVVLYHPLFNPIIYGVKVKKISELLKRLLLQ
>LOCXPOR67.170.HIT1.OR.2R.303.7tm_4.exons1.BNCR01000017.1.Oryzias_celebensis
DDANITYITFAGHVDLQSYRFLYFVIMLIVYVLIIFANLTIFCLICIHKSLHEPMYIFIAALLLNSLLFSTNIYPKLLTDFLSDRQIISLFLCHLQSFIYYTLCGAEFLLLSAMAYDRYVSICKPLQYASIMKKSTVSVLLVLAWLLPACQLVPSLFMISNLKICHFSLKGIFCNNGISKLYCMNSATMYVVYGVFIILTTILIPMIFILFTYSKIFLVSYRSSMNIRRKAAQTCSPHLLVLISFSCLCSYDIVIARLEIDLHKTARFIMTLQVVLYHPLFNPVIYGVKVKKISELLKRLLLQ
>LOCXPOR51.171.HIT1.OR.2R.298.7tm_4.exons1.BNCR01000017.1.Oryzias_celebensis
NTDTNATYITLDGYVEIHQYKWLYFMVLLSAYVLIIFCNLSIVCIIVLHKELYKPMYILIAALLVNSVFFSTNVYPKLLIDVLSEKQTISYQFCLLQMYIFYSLSFSELLLLAVMAFDRYVAICKPLRYPIIMRQATVSTLMSLAWLMPACHFVVQIAVNVNLKLCRLTLKAIFCNNAFTSLHCAIPKMLYIYGVVTITNIGICPLFFILLSYTRILIVSCKSCGKVKKKAAQTCLPHLLVLINFSLLIAYHGVVVRVASGLPDIINFILTVHIIMCHPLLNPVIYGLKMKAIYKYIK
>LOCXPOR68.174.HIT1.OR.2R.303.7tm_4.exons1.BNCR01000017.1.Oryzias_celebensis
MELEFNGSLITLDGFIEIEKYRYLYFLIVLTVFILILFCNCTIVYIIVVKRSLHEPMYIFIAALLTNSVMFSSVVYPKLLVDIVSKRQVITYYGCLLQHVVYYSLGASEFLLLTAMSFDRYVSICKPLQYQTLMSKRRVTVMLMLSWLFPLFQLTVAISGKVIINQRPCSFILDGIFCDSTLQQLLCKNLEELAVLDMMILVNVALFPSFFILFTYIRILMISYQSSKEVRSKAAQTCLPHLLVLINFSCLSSFDVILGFFGSAYPKGLHLTVMLQIIIYHPLFNPIIYGLKMKQISRHVKML
>LOCXPOR69.175.HIT1.OR.2R.305.7tm_4.exons1.BNCR01000017.1.Oryzias_celebensis
MELEFNGSLISLDGFIEIEKYRYLYFLIVLTVFILILFCNCTIVYIIVVKRSLHEPMYIFIAALLTNSVMFSSAVYPKLLVDIVSKRQVITYYGCLLQHVVYYSLGASEFLLLTAMSFDRYVSICKPLQYQTLMSKRRVIVMLMLSWIFPLFQLTVSMSGKVIINQRPCSFILDGIFCNSALQKLLCKSLEELAVLDMMILVNVALLPFIFILFTYIRILIISYLSSKEIRSKAAQTCLPHLLVLINFSCLGSFDVILGFFGSAYPKGLHLTVILQIIIYQPLFNPIIYGLKMKQIFKHIKMLIC
>LOCXPOR70.176.HIT1.OR.2R.302.7tm_4.exons1.BNCR01000017.1.Oryzias_celebensis
MNNSTGVVLFSLSGFTGTSALRLTLFCLSLLCYSLIWMVNVFLILVIIFDQGLHEPMYIILCNLCINGLYGTAGFYPKFIADLLSDRHLISYTGCFLQIYVIYSYAKVDFSIIALMAYDRYVAICRPLEYHSVMSVQRTALLVMLSWVVPLCCEMTVVALTSTLKLCGSHIDKLYCENWSVVKLACGSTKANDVTGLIFVAFYICHVLWIAFSYVQLIRSALKSREGKGRFVQTCVPHFLCVLNVTASLLFDIMYSRYGSASLPQTLKNFMAIQFLLAPPILNPVVYGLMLTKIRRRMIRVL
>LOCXPOR70.177.HIT1.OR.2R.304.7tm_4.exons1.BNCR01000017.1.Oryzias_celebensis
MNNASAISVVFLSGLNDTRNYRSILFFLSLLCYCFIILVNVSLILIIILEKSLHEPMYILLCAFCMNGLYGTTGFYPKFLWDLLSPVHVISYYGCLIQVQVMYSFACSDLSILSVMAYDRYVAICRPLEYHSLMSKQNVVLLACFSWLTPFCIVAVNTYLTSRLKLCSSHLSRLFCVNWSIVRLACPQEDTTINSIVGNITIIIYICHGLFIVWSYLYLVKTCINSIENRAKFMQTCVPHLVSLITFLVTILTDIISLRLSFDDLPQTLQNFIAVEFLLIPPIMNPLIYGFKLTKIRYKIVKLV
>LOCXPOR70.178.HIT1.OR.2R.298.7tm_4.exons1.BNCR01000017.1.Oryzias_celebensis
LSVVFLSGLNETRIHRPTLFFLSLFCYCFILLVNVSLVVIIILEKSLHEPMYILLCAFCMNGLYGTTGFYPKFLWDLLSPVHVISYYGCLIQAQVMYSFACSDLSILSVMAYDRYVAICRPLEYHSLLSKQNVVLLACFSWLTPFCIMGLNVFLTSRLKLCSSHLSRLFCVNWSIVRLACPQEDTTINNIVANITIIIYVCHGLFIVWSYLYLVKTCINSIENRAKFMQTCVPHLVSLITFLVTILFDIVNMRLTSKNLDQLFQNFIAMEFLVIPPVMNPLIYGFKLTKIQRKINNLV
>LOCXPOR71.179.HIT1.OR.2R.301.7tm_4.exons1.BNCR01000028.1.Oryzias_celebensis
NFTYNSFVLQVEGFKVTKESTEYAFFLFFLSYVVIMVLNLGILAIIAIDKSLHQPMYLLFCNLPVSDIVGCTHILPRLLSDMLVPPPERLISYYECVVQAFTTHMFATTSHTVLMAMAFDRYVAICNPLRYANIMTNRMIIKLTAFAWGVPFIWVAVLLGLTVRLNRCRTLIEHPFCDNASLFKLSCESSVINNMYGLTFTVVLLTSSIGSMVLTYSKITAVCLISKSKSLNNKALQTCSTHLVVYLIMSFSGVSIVVLHRFPQYSDYRKLSAILFVMLPPSFNPIIYGVQSREIQKFLSE
>LOCXPOR72.180.HIT1.OR.2R.310.7tm_4.exons3.BNCR01000028.1.Oryzias_celebensis
MNNQTMLAPLKQPIVFEIEGFDVLPGSGPFLFLLALLVYMLVLLGNGVVVCVIVLDKKLHRPMFVMICHLVVCDLMGATAVLPRLMMDFLMGQKKIVYPAAISQAFCIHVYGVAMQTILGAMAYDRYVAVCEPLRYHTIMTSARLHICCALAWVVALVLIAVLFSFHLNVPLCGQTIQHVYCSNRSILNLACIPTPNNNVYGLSMTWSLSTAVFVIIAFSYIKILTAVLKQGGTNSSVRNKAFHTCSSHLVVYILYQIAIMVAIVSLRFPAAKNMWKFCSIMITIFPPAVNPIIYGLVSKELCTSIIQNF
>LOCXPOR73.182.HIT1.OR.2R.316.7tm_4.exons3.BNCR01000028.1.Oryzias_celebensis
MNNQTMLAPLKQPIVFEIEGFDVLPGSGPFLFLLALLVYMLVLLGNGVVVCVIVLDKKLHRPMFVMICHLVVCDLMGATAVLPRLMMDFLMGQKKIVYPAAISQAFCIHVYGVAMQTILGAMAYDRYVAVCEPLRYHTIMTSARLNLCCALAWIVALVLIAVLFSFHMNTPLCGRIIRHVYCSNRGILNLACSATPTNNIYGLCMTWSVSTAVFIIIALSYIRILTDSFKQRRTDNKCSVGAALVRSKAFQTCAPHLVIYTLYQIASVIIIVSYRFPAVHPNLIKFFSILFIILPPTINPVIYGLVIKELRTSIIQ
>LOCXPOR74.183.HIT1.OR.2R.332.7tm_4.exons4.BNCR01000028.1.Oryzias_celebensis
KQPKSAGASVSFNQRSLLVNETWEPGGPAFFIIQGLASLGEKRVVLFVILLLGYLVILGGNSMILFVTLSDRRLTSPMYFFLQNLSFVDLVYTTTTIPNMLAGFLMDRLTISIPGCFLQMYFFTQLVVTGRAILTVMAYDRYLAVCNPLRYTAIMTRSVRMLLVMGAWSFGLFCTLPPTAVAFLRPYCGPNVVRHSWCDLSSVRTLVCADTSMDNVLSLSCAMVALLTTGVLILTSYFLIGTSMYRMGVPERLKAFSTCAAHLTVVSISYSAASFVYISYRVGNFSSEVRIIVSVLYSALTPFLNPMIYSLRNKELRVAIRKTLACCRPAAM
>LOCXPOR75.185.HIT1.OR.2R.307.7tm_4.exons1.BNCR01000028.1.Oryzias_celebensis
MENQSVETDILLIEGLNVTPQSSIPAFILLLLIYVFIMLSNISLVVLISVERSLHQPMYLLFCNMGINDAFGASTILPHLLSNLFKPSSERIIRYASCAVQAFCGHMHATTAHTVLMIMAFDRYVAVCRPLQYSSIMSARMVVNLSVSAWGTSVVMVLILVGLSVRLSRCRAVILNPFCDNPSLFKLSCENILINNLYGLAFTAVVLICSLGSMTLTYLKIVVICLSSQRKTLNSRALQTCATHLTLYVIMMVSGIIIVILHRFPELSESRKLASIMLHVVPPAMNAIIYGLQIKAVRQKITAVFTR
>LOCXPOR76.187.HIT1.OR.2R.299.7tm_4.exons1.BNCR01000028.1.Oryzias_celebensis
MENITFNSFVLQLEGLKVTETSRYYVFLFFFFSYLFIMMTNVGIVVLVCLDRNLHQPMYLLFCNLPVNDVMGNSIMIPRLLVDILKPQSERLISYYECVVQAFTSHMFGTTSHTVLMIMAFDRYVAICNPLRYANIMTNRMVLKLTVSAWGVAFVLVAILLGLTIRLNRCRTLIENPFCDNASLFKLSCESVVINNIYGLTFTVVLFSSSIGSMVLTYTSISVVCLTSKNKSLNSKALKTCSTHLFIYMVMISCGLLFIVLHRFPQYSDQRKLSAILFHIIPGSLNPIIYGLQTKEVQQ
>LOCXPOR77.188.HIT1.OR.2R.301.7tm_4.exons1.BNCR01000028.1.Oryzias_celebensis
NYTLNSYYLQIESLNVSEPSMYPVFFCFLFIYLLIMVINVGIIVLIIMDRNLHQPMYLLFCNLPISDVIGNTYMIPRLLVDILKPQSERLISYYECVVQAFTSHMFGTTSHTVLMIMAFDRYVAICNPLRYANIMTNRMVLKLTVSAWGVAFVLVAILLGLTIRLNRCRTLIENPFCDNASLFKLSCESVVINNIYGLTFTVVLLTSSIGCMVLTYTRVCVVCLTSKNKSLNSKALKTCSTHLVVYLLMFVCGKINILLHRFPEHSYYRSISAIMFHILPGALNPIIYGVQSKEIRHFWSK
>LOCXPTAAR1.53.HIT1.TAAR.2R.321.7tm_1.exons1.BNCR01000002.1.Oryzias_celebensis
DGAGSSSLCFPNLNSSCRRLQRPRFEAALLYALLALVSLLTVTLNLLVIISISHFRQLHTPTNTLLLSLAVSDLVVGLLVMPIEGLRYLEACWLLGRLMCALTPFLSYCLLSGSLGHMVLISVDRYLAICEPLLYPRRVTLSRVVFMICLCWGCSALYNGCILMGHLRQPHRFRTCHGECMVVISLTSGTVDLLFTLVGPCSVMLVLYGRVFVAAAAQVSRLQTVSSAQTVKRSEWKAARTLGIVIAVFLMCFCPYYYPSLAGEDTTTHVPYFAILSWIMLLNSCMNPLIYALFYPWFRKAIRLIFTLKILQAHSSETKIL
>LOCXPTAAR2.65.HIT1.TAAR.2R.331.7tm_1.exons1.BNCR01000006.1.Oryzias_celebensis
QMEDVDRTELCFPQLLNLSCRGLMRPPLEDIFLYTLFLSISFLTVVLNLLVIISISYFKQLQTPTNVLLLSLAVADLLVGLLVMPVETVRFIEPCWLLGDVMCALSYIIGFTLTSASVGNMLLISIDRYIAICFPLQYSSRVTRSKAEVSVSLCWFCSLLYNGLILKEHLRQPDRYSSCYGECLVVISYVPGTVDLVFTFVVPCTVIVVLYVRVFVVAVSQAHSMQLSIRAAAGSRGKITAKKSERKAARTLGIVIVMFLLTFFPYYYPSLAGNDISNSASSWAVVSWLLYLNSCLNPLIYAFFYPWFRKAISLIVTLKIMEQDLSQTNIV
>LOCXPTAAR3.74.HIT1.TAAR.2R.328.7tm_1.exons2.BNCR01000017.1.Oryzias_celebensis
MSILDRTNLCFPHFPNNSCKKTAFSLSETVSLHLLLSFISLLTTALNMIIIIAVSHFRQLHTPTNTLLLSLAISDFLVGLFLMPAEIMIRTSCWFLGDVLCFLYIYVSYIITSASLGVMVLISVDRFVAICDPLHYPSRVTERRAKVCVCLCWLISALYNIILIKDQLIQLGIHDSCYGECVKKVNSVVGTLDLVVSFIVPVFVIVVLYMRVFVAAVSQARAMRSHVTAVTLQLPVPATTKKSELKAARALGVLVVVFLVCYCPYFCVFFAGTDLFQRFSDFVYFLLFFNSTINPLIYALFYSWFRKAVKLIITLQILEPGSCEKNIL
>LOCXPTAAR4.75.HIT1.TAAR.2R.327.7tm_1.exons3.BNCR01000017.1.Oryzias_celebensis
MEFQDSADFCFPQFLNRSCKKPASLSAEVALVHMGLFSISFLSVALNLLVIIAQFLWQLYSPTNILLLSLAASDFLTSLILMPAEIIRNVACWFLGDVVCALYNSLSFVITSASVGNMVLISVDRYVAVCDPLHYPTKVTDKRVKLSVCLCWLCSVFYGTFIVKEDFANRGRHNSCYGECVISVDYIGGTIDLIVSFIVPVFVIVVLYTRVFVVAFSQARAMRSHVTAVTLQPPMTRTVRKSELKAARTLGVLVVVFLMCFCPYYCISLAAENLLNHSFASYSLFLFYLNSTFNPVVYALFYPWFRKAVKLVVTFQILQPGSCDANV
>LOCXPTAAR4.78.HIT1.TAAR.2R.328.7tm_1.exons3.BNCR01000017.1.Oryzias_celebensis
MELQVGADLCFPPLSNSSCRKPKSALSEAVLLRFLLFSISLITVALNLLVIIAHAGLQLHTPTNILLLSLAVSDFLVGFLLMPGEILRNTACWFLGDLMCSLYNYVSYIITSTSVGDMVLISVDRYVAICDPLHYPSRVTERRVKVCVCLCWLCSALYNSVMVMSDLTQPGRYNSCHGECVIAVIYVVGTLDLVVTFIVPVFVIVVLYMRVFVAAVSQARAMRSHVTAVTLHLSVAATTKKSELKAARTLGVLMLVFLTCFCPYYCVSLVGDELLSESSASYSLFLFYLNSTLNPVIYAMFYPWFRKAMNLIVTLQILQPGSSEVNMH
>LOCXPTAAR5.38.HIT1.TAAR.2R.332.7tm_1.exons2.BNCR01000017.1.Oryzias_celebensis
MEVRDGAEFCFPQMLNISCRKPTLYGTKAIILNILLSIISIITVILNLLVIISISHFRQLHSPTNILLLSLAVSDFLVGLLLLPLDIYRNTSCWFLGEIMCAVYFFLASNVPLVSIGNIILISVDRYVAICHPLGYPIRITAVRAKLSVCLCWLWYALYSMFYIRDQITHLNQPFRGDSCLGNCAFLVSYATGVVDLILTFIFPVTVIVVLYMKVFVVAVIQARSMRSHVTFVSVQCPVKVKAKKSELKAARTLGVLVFFYLFSFCPYYCYSLLDINLTESVLVYFFIGFVYFNSCVNPMIYTLFYPWFRKAIKLIVTLQILKPDSRETNMQ
>LOCXPTAAR6.39.HIT1.TAAR.2R.312.7tm_1.exons2.BNCR01000017.1.Oryzias_celebensis
KPTLYGTKAIILNILLSIISIITVILNLLVIISISHFRQLHSPTNILLLSLAVSDFLVGLLLLPLEMYRNTSCWFLGKIMCAVYFFLACYIPFVSVGNIVFISVDRFVAICYPLHYPIRITTVRVSSCLLLCWLWYALYSMFYIKDKLIQLFDPGSNDSCLGECSISIDFLTRVVDLILTFIFPVTVIVFLYMKVFVVAVIQARSMRSHVTFVSVQRPVKVKAKKSELKAARTLGVLVLTYLLCFCPFYIYSLIQVNLTSTPFAYFLFVVYYFNSCINPVIYTFFSLWFRKAVKTIITLQILKPGSCDTNIL
>LOCXPTAAR7.41.HIT1.TAAR.2R.326.7tm_1.exons2.BNCR01000017.1.Oryzias_celebensis
MQTQEEEAGLCFPHLLNSSCRRSKRPPAESLFLYITLSSMSVLTVALNLLVIISISHFKQLQTPTNLLLLSLALSDFFVGLLVVFQILLIEGCWFLGDLMCVSYYIVDYIITSASVETVVLISVDCYVAICKPLQYSMKVTKRRVCIFVSGCWIFSFLCVFIVMKDNLRQPGRHNSCYGECVVVFDQFSGLVDVLFFFIGPVSVLVVVYVRVFVVAVSQARAMRSHPLSVHSSARVTLKKSDLKSVRTLGLVGLAFLICLCPYFSITVTGQEAQFQASSFAFVLFYFNSLLNPLIYALFYPWFRKSAKLIITLHVLRPGSSLLSVE
>LOCXPTAAR8.42.HIT1.TAAR.2R.323.7tm_1.exons2.BNCR01000017.1.Oryzias_celebensis
MEGGELCFPELNSSCHKQKRSASFTLLASVLLSFMSVLTAVLNLLLIISISHFRQLHTPTNLLLLSLAVADFFVGLLLLFQIPLLDGCWYLGDIMCVFYYICIVTTTCASIGTMVLISVDRYVAICYPLHYPVRITPKRAGISVFLCWTCSLFYDFLMMKDNFKQPGRFSSCTGDCVVQLSYVSHVVDQVVSFFVPITVIVVLYARVFVVAVSQGRAQRSHVATVPRKNKVTVRKSEIKAAGTLGLVVFVFIVCLFPSYSASLSGQETVIDAFSAAFMFFLAVFNSCLNPIIYAFFYPWFRKSIKLIMTLRVLKADSRDVNLM
>LOCXPTAAR9.43.HIT1.TAAR.2R.324.7tm_1.exons2.BNCR01000017.1.Oryzias_celebensis
MEEAELCFPELLNYSCRRTKPSPSAAVLIPLILSFISLTTVTLNLLVMVSVSYFRQLHTPTNILILSLAVSDFSVGFLIIFQILFLDGCWYLGDLMCVFYYVLDVVITSSSVGNMVLISVDRYVAICYPLHYPTKVTLSRAQLGVSLCWICSLLYDVVLLRESLKHPGKFNFCLGECVIGASSAETVTDLFITLLIPITAITVLCMRVFVVTMSQIRAIRPRAAAQRQRYGGAVRKSELRAARILGLVVLVFLMCLLPYYCVILDGPTGFLNASSAAFFTSLFYLNSCINPLIYALFYPWFRKSIKIIVTLKVMKPGSRDIKMM
>LOCXPTAAR10.45.HIT1.TAAR.2R.324.7tm_1.exons2.BNCR01000017.1.Oryzias_celebensis
MEGDDFCFPQLFNSSCRKTILPHSVFRIIYVVLILISVLTVTLNLLVIISISHFRQLHTSTNLLLLSLAISDFIMGLVMFFQVFLLEGCWYLGDIMCVLYYMVLFVITSSSIGNMVLISFDRYVAICCPLHYPRRATPKRARVCASLCWILSFISIAGLFKQNLTNRFHSCDGECMLEVTFEEMLADLIVTIVIPITVIILVYVRVFVVAVSQIQAMRSQVAALPWKHIGRGTAKKSELKAAGTLGIVVAAFVLCLCPYYCVSLIGRNISVISTSFDFVKFLFYFNSFLNPILYALFYPWFRKSVKLIVTLQVLKAGSSDAKIL
>LOCXPTAAR11.47.HIT1.TAAR.2R.328.7tm_1.exons2.BNCR01000017.1.Oryzias_celebensis
MMEALNTAELCFPHLLNASCRKPPQHHAENVFIFMVLCFLSVLTVTLNLLLLLLCVCRQLHTPTNLLLLSLAVSDFLVGFFVMPIRILLTEGCWVLGTFMCGLFNFVSFILTSVSVGNMVLISADRYVAICDPLRYPTKVTVRRVQVCVCLCWAASVLYNGIILRDSLRDPDKYNLCFGECVLLVDNLTGAFDVVITFFCPIIVIVVLYMRVFMVAVSQARAMRSHIVSLQISGHQSVKKSESKAAAALGVVVFMFLVCFCPYFLPSVTGQDLDSSHFSSIFGIWLFYSNSCLNPVIYAFFYPWFRKSLKSIVTLQILNAGSCDVLLL
>LOCXPTAAR12.49.HIT1.TAAR.2R.321.7tm_1.exons2.BNCR01000017.1.Oryzias_celebensis
MEALNTAELCFPHLLNASCRKPPQHHAENVFIFMVLCLLSVLTVTLNLLLLLLCVCRQLHTPTNLLLLSLAVSDFLVGFFVMPIRILLTEGCWVLGTFMCGLFNFVSFILTSVSVGNMVLISADRYVAICDPLRYPTKVTVRRVQVCVCLCWAASVLYNGIILKDFLEDPDKYNLCFGECVLLLDNKTEGFDVVITFFCPIIVIVVLYMRVFMVAVSQARAMRSHIVSLQISGHQSVKKSELKAAAALGVVVFMFLVCFCPYFYPNVAGVMLKSSESFAVFGIWLFYCNSCLNPVIYAFFYPWFRKSLKSIVTLQILKPDS
>LOCXPTAAR13.52.HIT1.TAAR.2R.321.7tm_1.exons2.BNCR01000017.1.Oryzias_celebensis
MEALNTAELCFPHLLNASCRKPPQHHAENVFIFMVLCLLSVLTVTLNLLLLLLCVCRQLHTPTNLLLLSLAVSDFLVGFFVMPIRILLTEGCWVLGTFMCGLFIFASFILTSVSVGNMVLISADRYVAICDPLRYPTKVTVRRVQVCVCLCWAASVLYNGVILKDFLEDPEKYNLCFGECVLLLDYITGAFDVVITFFCPIIVIVVLYMRVFMVAVSQARAMRSHIVSLQISGHSSVKKSESKAAAALGVVVFMFLVCFCPYFYPNVAGPAYKSSESFAVFGIWLFYSNSCLNPVIYAFFYPWFRKSLKSIVTLQILKPDS
>LOCXPTAAR14.54.HIT1.TAAR.2R.323.7tm_1.exons1.BNCR01000018.1.Oryzias_celebensis
MVKEKAGNFTFPVTDLCYEIAHFSYKLISIPSVICVILYFFLGLLSVITVCGNLLVIISVSYFKQLHTPTYSLILSLAVADLLVGIIVFPLSMAFSLRSCLFYEGLFCNIRKGFDITLSNCSIMNLCCISVDRYFAVCQPLMYKTKINQRVAVVMIVVSWGISVLVGIGLVIVGFSNTECEDSCLINVLIVNITGPVSSFYFPVIVILCIYLKIFLVAQRQARSIQITAKCTEALSKMERKSTKTLATVLGAFLCCWTPFFLCITFLPFTSSPVPVPGIEAMSWLALSNSTINPFIYAFYYRWFRSAFKIIVSGKIFRKNFTN
>LOCXPTAAR15.55.HIT1.TAAR.2R.323.7tm_1.exons1.BNCR01000018.1.Oryzias_celebensis
MVKEKAGNFTFPVTDLCYEIAHFSYKLTSTPSVICVILYFFLGLLSVITVCGNLLVIISVSYFKQLHTPTYSLILSLAVADLLVGIIVFPLSMAFSLSSCLFYEGLFCNIRKGFDITLSTCSIMNLCCISVDRYFAVCQPLMYKTKINQRVAVVMIVVSWGISVLVGIGLVIVGFRNTECEDSCLINVLIVNITGPILSFYFPVILILCIYLKIFLVAQRQARSIQITAKCAEALSKMERKSTKTLATVLGAFLCCWTPFFLCITFLPFTSSPVPVPVIEAMSWLALSNSTINPFIYAFYYRWFRSAFKIIVSGKIFQKNFTN
>LOCXPTAAR16.56.HIT1.TAAR.2R.326.7tm_1.exons1.BNCR01000018.1.Oryzias_celebensis
MESKAAVNFTQAVTDLHPCYEIDHFSYKLTSTPSVICVILYFFLGLLSVITVCGNLLVIISVSYFKQLHTPTHSLILSLSVADLLVGIIVFPLSMAFSLSSCLFYEGLFCKVRDSFDITLSTCSIMNLCCISVDRYFAVCQPLMYKTKINQRVAVVMIVVSWGISALIGIGVIFGGLNNDQCEGSCFIDVLMANTIGPVLSFYFPVIIILCIYLKIFLIAQRQARSIQITAKCAEALSKMERKSTKTLATVLGAFLCCWTPFFLCITFLPFTSSPVPAPVIETLNWLALSNSMLNPFIYAFFYQWFRSAFKIIVSGQIFQGNFANS
>LOCXPTAAR17.57.HIT1.TAAR.2R.326.7tm_1.exons1.BNCR01000018.1.Oryzias_celebensis
MDSKAAVNFTQAVTDLHPCYEIDHFSYKLTSTPSVICVILYFFLGLLSVITVCGNLLVIISVSYFKQLHTPTHSLILSLSVADLLVGIIVFPLSMAFSLSSCLFYEGLFCKVRDSFDITLSTCSIMNLCCISVDRYFAVCQPLMYKTKINQRVAVVMIVVSWGISALIGIGVIFGGLNNDQCEGSCFIDVLMANTIGPVLSFYFPVIIILCIYLKIFLIAQRQARSIQITAKCAEALSKMERKSTKTLATVLGAFLCCWTPFFLCITFLPFTSSPVPVPVIETLNWLTLSNSMLNPFIYAFFYQWFRSAFKIIVSGQIFQGNLANS
>LOCXPTAAR18.58.HIT1.TAAR.2R.300.7tm_1.exons1.BNCR01000018.1.Oryzias_celebensis
VLTWTSSMKCSLLYMFLGSLSVVTVSGNLLVIIAIIYFKQLHTPSNYLILSLAVTDLLVGLVVLPISIAFALSSCLYDRGLFCKIRDSFDVVLSTTSIFNLCCISVDRYYAVCQPLTYRVQMSTRVVAVMITLSWGISIFVAIGFVVAELNQEQCKDDCFSDVVLEKVLAPVFCFYLPVLIMLYIYLRIFFVAQRQARSIQNTTNSAATVSKMEKKATKTLAIVMGVFLMCWLPFFLCFSLQVLGGVSVQLYETLNWFTLCNSMLNPFIYAFFYSWFRSAFRMIISGKILQGNFSNYKLQ
>LOCXPTAAR19.59.HIT1.TAAR.2R.322.7tm_1.exons1.BNCR01000018.1.Oryzias_celebensis
MEQENKTQTFLLNTCYKLASSVLTESTSTVCTLLNFFVSGLSAVTVCGNLLVITSVVYFRQLHTPTNALVLSLAVADLLVGAVVLPLTMKFSVSTCLYNRSVFCLIRSSLDMILGSCSILNLCCISVDRYYAVCQPLTYRLKITNQVTGVMILISWLLPALFAVGFQLGFNRANCVQRCLSYALLTQFISFVFLFYLPLILMLCLYLKIFLVAQKQVNSLQKQTKCRENPNRMEKKATKTLAIVMGVFLLCWLPSFFCITIVSFSRSSDTGPLIEILNWLALSNSLLNPFIYAFFYSWFRSAFRLIISGKILFTDLTNMTFQ
>LOCXPTAAR22.62.HIT1.TAAR.2R.294.7tm_1.exons1.BNCR01000018.1.Oryzias_celebensis
QTEFAATSNMDTEFAVSGNKVISYTHPCFTINNDTYIFTRNPSFVCVLLYVFLGSLSVITSCGNLLVIASIIYFKQLHTPTNYLILSLAVADLLVGVLVFPFSMAVTVSSCMFYEDLFCKIRDSFDITLCTASILNLCCISIDRYYAVCQPLTYRSNMTAQVTAIMILGKLGISVFIGITITVAGFSQGSCEEDCSSDVVVANTLGPVFSFYLPAIIMLCIYFKIFLVAQKQVNSIQNASSSKSGADVSKIERKATKTLAIVMECFFYVSLLISFVSFFSRCLSLLHRSLLLKH
>LOCXPTAAR21.66.HIT1.TAAR.2R.339.7tm_1.exons1.BNCR01000055.1.Oryzias_celebensis
QVDPTEMTASDRKDNFIGFYVLSYMHPCYKLQNDTYIFTSNPSFVCVLLYVFLGSLSVITSCGNLLVITSIIYFKQLHTPTNYLILSLAVADLLVGVLVFPFSMVITVSSCMYRQEFFCKIRDSFDITLCTASILNLCCISIDRYYAVCQPLTYRSNMTAQVTAIMILVSWGISVFIGITITVAGFSQGSCEENCSSDVVVANTLGPVFSFYLPAIIMLCIYFKIFLVAQKQVNSIQNASSSKSGADVSKIEQKATKTLAIVMGVFLLCLTPYFICVVFQPLFVTPPQIPVIETLNWLALSNSLLNPLIYAFFYSWFRSAFRIIISGKIFHSYSASAQL
>LOCXPTAAR21.67.HIT1.TAAR.2R.339.7tm_1.exons1.BNCR01000055.1.Oryzias_celebensis
QVDPAEMTASDRKDNFIGFYVLSYMHPCYKLQNDTYIFTSNPSFVCVLLYVFLGSLSVITSCGNLLVITSIIYFKQLHTPTNYLILSLAVADLLVGILVFPFSMVITVSSCMYRQEFFCKIRDSFDITLCTASILNLCCISIDRYYAVCQPLTYRSNMTAQVTAIMILVSWGISVFIGITITVAGFSQGSCEEDCSSDVVVANTLGPVFAFYLPAIIMLCIYFKIFLVAQKQVNSIQNASSSKSGADVSKIERKATKTLAIVMGVFLLCLTPCFTCVVFQPLFVTPPQIPVIETLNWLALSNSLLNPLIYAFFYSWFRSAFRIIMSGKIFQSYSANTQL
>LOCXPTAAR22.69.HIT1.TAAR.2R.340.7tm_1.exons1.BNCR01000055.1.Oryzias_celebensis
QTEFAATSNMDTEFAVSGNKVISYTHPCFTINNDTYIFTRNPSFVCVLLYVFLGSLSVITSCGNLLVIASIIYFKQLHTPTNYLILSLAVADLLVGVLVFPFSMAVTVSSCMFYEDLFCKIRDSFDITLCTASILNLCCISIDRYYAVCQPLTYRSNMTAQVTAIMILVSWGISVFIGITITVAGFSQGSCEEDCSSDVVVANTLGPVFSFYLPAIIMLCIYFKIFLVAQKQVNSIQNASSSKSGADVSKIERKATKTLAIVMGVFLLCLTPYFICVVFQPLFVTPPQIPVIETLNWLTLSNSLLNPLIYAFFYSWFRSAFRIIMSGKIFQSYSASAQLL
>LOCXPTAAR23.70.HIT1.TAAR.2R.322.7tm_1.exons1.BNCR01000055.1.Oryzias_celebensis
KSVKVIHPCYELYDAVLTFANPPSISCVSLYIFLGLMSVVTVCGNLLVVVSIVYFRQLHTPTNYLILSLAVADLLVGILVFPSSMTVTVTSCWYQENLFCKLRGSFDVTLSTASILNLCCISIDRYYAVCKPLTYRSQMSHRVIGMMILASWGVAALIGIGIIVAGFNQGKCEGSCLIDALISTTLACVFSFYIPVIVMLSFYLKIFFVAQKQVKSIQSTTCQSIDCGTAVSRMERKATKTLAVVMGVFLFCWAPYFLCIIFQPLTYEETPVAVIETLNWLTLSNSMLNPFIYAFFYTWFRSAIRMIISGKIFQGNHANTTL
>LOCXPTAAR19.71.HIT1.TAAR.2R.321.7tm_1.exons1.BNCR01000055.1.Oryzias_celebensis
GAREQDTDFSLNTCYKLASSVLTESTSTVCTLLNFFVSGLSAVTVCGNLLVITSVVYFRQLHTPTNALVLSLAVADLLVGAVVLPLTMKFSVSTCLYNRSVFCLIRSSLDMILGSCSILNLCCISVDRYYAVCQPLTYRLKITNQVTGVMILISWLLPALFAVGFQLGFNRANCVQRCLSYALLTQFISFVFLFYLPLILMLCLYLKIFLVAQKQVNSLQKQTKCRENPNRMEKKATKTLAIVMGVFLLCWLPSFFCITIVSFSRSSDTGPLIEILNWLALSNSLLNPFIYAFFYSWFRSAFRLIISGKILFTDLTNMTFQ
>LOCXPTAAR16.73.HIT1.TAAR.2R.278.7tm_1.exons1.BNCR01000055.1.Oryzias_celebensis
SKAAVNFTQAVTDLHPCYEIDHFSYKLTSTPSVICVILYFFLGLLSVITVCGNLLVIISVSYFKQLHTPTHSLILSLSVADLLVGIIVFPLSMAFSLSSCLFYEGLFCKVRDSFDITLSTCSIMNLCCISVDRYFAVCQPLMYKTKINQRVAVVMIVVSWGISALIGIGVIFGGLNNDQCEGSCFIDVLMANTIGPVLSFYFPVIIILCIYLKIFLMLSDRLGASRSQQSALKLLANGEKIHQDSGNCSGSFSLLLDSFLSVHHIPAFYQQSSPCSCN
>LOCXPENSPFOP00000020313.1.22.HIT1.Ora.1R.298.7tm_1.exons1.BNCR01000018.1.Oryzias_celebensis
MAGIYVNLLGLRIAVSFTGLVGNVCLILSIIHIKWSHIKSFELFLLGLAAANLEEIVIINVHNVFMLQTSSNNWLCRFLKFLTMFGETTSIFFTVIITIFRYQKLRVSLSVHLDRIGVACLLSGVCVLFSFLLSFPIVAIKPVDLTKNATNYSGGCPADSFHCGENYCPAPNCAYKYLFILVSYLLPLIIITVINCIIITELLIQRRTITPEINVRQSNQNHRKGRDLRFQHSMMAVVAAMALFLVNWTFFLVFQFILKPNNLPSWSEIEFFTLTSYSSFSPYVYGIGHNLFSLENFK
>LOCXPOra1.16.HIT1.Ora.2R.313.V1R.exons1.BNCR01000005.1.Oryzias_celebensis
MDLCLTIKGVSFLLQTGLGILGNSVVLLVYSHIICTESKLLPVDMILCHLAFANLILLLTRCVPQTMTVFGLKDLLNDPGCKAVIYAYRIGRALSVCITCMLSVFQAVTIASGGPFLSMLKPALSSLVLPTFAGLWLLNMAVCIAAPFFSMAPRNGTVLPFTLNLGFCHVDFRDNLSYVINGVAVSVRDFAFVALMVGSSGFILLLLHRHSRQVRGIRRSHGNGAETRAAKTVLTLVILYVVFFGIDNMIWIYMLTVSKVSPVVADMRVFFSSCYASLSPYFIISSNKKVKGKIVCAAEQDQPSVETQESNDK
>LOCXPOra2.24.HIT1.Ora.2R.302.V1R.exons1.BNCR01000005.1.Oryzias_celebensis
MSSVDMVRRGLYASLTVVGVPGNLLVIVAFLLLSYEENRLLTADAIILHLTCANLLVVVVRCLTETLASFHVANVFGDAGCKGVIFIYRTSRALSIWLTFLLSTYQCLSIFPPGSFWASVRILLAQNVVFVFLFLWVLNTTLSSGALLFSLSSKNDSTPTNNAINIEFCFVSFPSESSKEIYGAIQVGRDVVPMALMTLASVIILVLLYQHSKHINSLHRNSNTSGGRCGAKRRAAKVVVVLVTLYLALYGVDCGLWVYTLTVKKTMSSSLISDLRVFFASLYAALSPLVIIVSNRKVNSRL
>LOCXPOra3.25.HIT1.Ora.2R.368.7tm_1.exons2.BNCR01000005.1.Oryzias_celebensis
MSKVLILDAILFGLLVFSGILGNMLVIYVVFQSAFETPPGRLSPSDTILVHLSLANLLTSLFRTVPIFVSDLGLDVSLSPGWCRVFMLLWMWWRAVGCWVTLTLSIFHCTTLKRHHVSLGPLVLQKEKRRVWIVLGLVWGANLAFSIPALVYSTHVHTNATVDLMVISSTTRPLLGCIWEFPTIQQGSAFAFTSLALNEVFPLVLMICTNLSTLHALAKHIRAVTSSMESGGSHGELNKHVSTERKAAHVIMSLVALFVVCWVLQVAAVTYYNHNRGLHAEGLLMVAHFSASTFVGFSPMVVALGHGKLRKKIMSMIPVWTKAFRCSSKDAGRRIQSPKKNKVKVFHVQQEIKVINFRESKTLNDRRE
>LOCXPOra6.28.HIT1.Ora.2R.317.7tm_1.exons4.BNCR01000005.1.Oryzias_celebensis
QDKNFTLMGTGLQTTVSSLQTVFYIILVVLGILGNTTVIVVIGKSVILDRSVAHNSNIIIINMAVSNLMVSVIRNILLLYLSKERCQFLMGVWVWLRSVNVWSTFYLSVFHLQTLRRVAPVGNLQASRGVPKTLLLNLLSIWLVNLLYSIPAHIFSTNGNANSTETLMLISSTTRPLLGCVWNFPSSYSGLAYATTSMVIHETLPIVLMTVTNLSSLYTLYTHGRTRSSIQDAPVVKRVPAERRAAKVILTLVLLFVISWGTSVISVNYFNYNRGTSSKFLLVIARFANIIFIALSPAVLAVGHRGLRSCIKTLLTY
>LOCXPOra4.31.HIT1.Ora.2R.308.7tm_1.exons4.BNCR01000005.1.Oryzias_celebensis
MSARSKMKKSSDVRLFVKAVTEMKDYMGPIGQPEDPKLVGMGLRTTVSTEQLAFYIILVVLGILGNTTVIVVIGKSVFMDRSVAQNSNIIIINMAVSNLMVSIMRNALLVLSDFGIELYLSKGWCQFLMGVWVWLRSVNVWSTFYLSVFHLQTLRRVAPSVGNLQASRGVPKTLLLNLLSIWLFNLLYSIPAHIFSTNGNANSTETLMLISSTTRPLLGCVWNFPSSYSGLAYATTSMVIHETLPIVLMTVTNLSSLYTLYTHGRTRSSVQDAPVVKRVPAERRAAKVRKRNDSRTSRNKTIPLKICD
>LOCXPOra5.18.HIT1.Ora.2R.295.7tm_1.exons4.BNCR01000294.1.Oryzias_celebensis
VMSRMKTQFDLSLAVEAATNMKDLIGPHGRGKNTKLVGIGLQMPVSNVQIVFHIIMVVLGILGNTIVIVVIGKSVILDRRVTHNSNIIIINMAVSNLMVSVMRNILLIVSDLRIQLYLSKERCQFLMGVWVWLRSVNVWSTFYLSVFHLQTLRRVAPSVGNLQASRGVPKTLLLKLLSIWLFNLLYSIPAHIFSTNGNINSTETLMLISSTTRPLLGCVWNFPSSYSGLAYATTSMVIHEILPIVLMTVTNLSSLYMLYTHGRTRSSIQDAPVIKRVPAERRAAKIREATPSSVP
>LOCXPOra6.21.HIT1.Ora.2R.317.7tm_1.exons4.BNCR01000294.1.Oryzias_celebensis
QDKNFTLMGTGLQTTVSSLQTVFYIILVVLGILGNTTVIVVIGKSVILDRSVAHNSNIIIINMAVSNLMVSVIRNILLLYLSKERCQFLMGVWVWLRSVNVWSTFYLSVFHLQTLRRVAPVGNLQASRGVPKTLLLNLLSIWLVNLLYSIPAHIFSTNGNANSTETLMLISSTTRPLLGCVWNFPSSYSGLAYATTSMVIHETLPIVLMTVTNLSSLYTLYTHGRTRSSVQDAPVVKRVPAERRAAKVILTLVLLFVISWGTSVISVNYFNYNRGTSSKFLLVIARFANIIFIALSPAVLAVGHRGLRSCIKTLLTY
>LOCXPOra7.23.HIT1.Ora.2R.368.7tm_1.exons2.BNCR01000294.1.Oryzias_celebensis
MSKVLILDAILFGLLVFSGILGNMLVIYVVFQSAFETPPGRLSPSDTILVHLSLANLLTSLFRTVPIFVSDLGLDVSLSPGWCRVFMLLWMWWRAVGCWVTLTLSIFHCTTLKRHHVSLGPLVLQKEKRRVWIVLGLVWGANLAFSIPALVYSTHVHTNATVDLMVISSTTRPLLGCIWEFPTIQQGSAFAFTSLALNEVFPLVLMICTNLSTLHALAKHIRAVTSSMESGGSHGELNKHVSTERKAAHVIMSLVALFVVCWVLQVAAVTYYNHNRGLHAEGLLMVAHFSASTFVGFSPMVVALGHGKLRKKIMSMIPVWTKAFRCSSKDAGRRIQSLKKNKVKVFHVQQEIKVINFRESKTLNDRRE
>LOCXPDreOlfCc1.95.HIT1.OlfC.1R.732.ANF_receptor.exons16.BNCR01000012.1.Oryzias_celebensis
FALGFCALFCLHGSVSAESTCKLKAKFNLNSYKDVEKKKVVIGGMFPVHKRIASNGGNTSRVPVSSGCEGFNFRTFRWTQTMLYAINEINRRTDLLPNTDLGYVIYDSCFTISKAVEGTLTYLTGQDEAVPNYRCGNGPPLAALVGAGGSDLSIATARILGLYHFPQVSYCSTCSALNNKFQFPTFLRTIPNDQHQSTAMAQMVLRFGWTWVGIIAAEDDYGKYGIKDFKEQVEEAGVCISFSETLPKVSSPAAIQRVVETVVESTAKIIVVFSSDVDLSPLISELLRHNVTNRTWIASEAWITSALINQPGVSPVLAGTLGFGVKRAEIPGLQRHLVDLDPFADPLTEEFWETLFNCTLDYGKALRMAREVNSTLSRAGLSNTYSDVSQLRITYSVYKAVYAVAYALHHLEHCEPGNGPFVGKSCADITNFEPWQLMYYLKNVHFKVPNTEEEVFFIDGDIEGYYDIINWQLGGDGEISYVTVGHYNGSAAPEDRLHIRNDSIVWNNEESTPPRSVCSENCQPGTRKGIRQGEPVCCFDCIPCADGEISNTTNARECILCSGDFWSNDAHDACVPKIIEFLAFGEPLGITLIVIAAFGALLTIAVGVVLILHIDTPLVKANDALLSFSLLFSLVVTFLCSIVFLGEPQPWSCMTSQVALALGFALCLSSIMGKAAVLMLRAQALKTARLKAKAAAKAAKAAAENQPAQSPLRPAPLPLRKRTVSLLLTRGR
>LOCXPOlfC1.60.HIT1.OlfC.2R.881.ANF_receptor.exons10.BNCR01000012.1.Oryzias_celebensis
SELGVMWRRARLVLFWLFWSVIFPCNTFQGQGTQCQKQTGAVSLPVLQKRGDIILGGLFSLHDMVVEPRLNFSAPSPPTKCTRFNFRTFRWMQTMIFALEEINRVGALLPNFTLGYKIYDSCSTPHQALKAAMELMGGKSSSEFEGETLNQDTCHGAVPVVIGDGGSTQSLVVARFLGVFQVPQVSYFSSCACLSDKKEFPSFLRTMPSDFFQVGALAQLVKHFSWTWVGIVAGDDAYGRGGAKIFADEISKLDACVAFSEIIPKNPSQTEISSIVASIRASGVQVILVFAVEQDAAAFFDEVVKSGLTGMQWLASEAWSTAAVLSNPRKYHHILQGTLGFAIRGVNIPGFQDFLLRLNPLSPDASEDPFLTPFWEEVFQCSLDIQADGRTADGKPPCTGTEELKSIQNTYTNVAQLRISYNVYKAVYAVAHALKAMRSCVKGEGPFPQRTCPDADNIQPWQLLHFIKYAQFQIPFADEVKFDENGDVAAMYDLVNWQLKPNGEMDFVTVGKFDETTHASGKKLWIQEQDIVWNGNQTKVPLSVCSYICPPGTRKAIRPNFPVCCHDCVACTAGKISNQTDTIECVKCLPEFWSNAERTACVPKQVEFLSFSDTMGITLMAISLTGSLSTSAVVLVFFLNRNTPIVKANNSHLSFLLLFSLTLCFLCPLTFIAQPSKWSCMLRHTAFGISSVICISCILGKTIVVLVAFKATHPGSKIIKWLGTAQQKTLITFSTLVQVIICAVWLIIAPPSPQQLMPRESSVVILFCDEGSLVAFASVLGYIGVLACSCLLLAFLARKLPDNFNEAKLITFSMLIFCTVWLAFIPAYISSPGKYATVTEVFAILASSYGLLGCIFAPKCYIILLRPGKNTRQQIMLKIPT
>LOCXPOlfC2.64.HIT1.OlfC.2R.835.ANF_receptor.exons6.BNCR01000012.1.Oryzias_celebensis
MAPLLMELLFMGLLLAHETAGEHVSDCHILESPELPLLSKGGDVVIGGAFSIHSKIAQPSLSFTEKPTPLTCSSINLREFRFAQTMIFAIEEINNSKNLLPNVSIGYRIYDNCGSTLSSMRAVMALMNGDELFLEKNCSGQSAVHAIIGESESSSTIVLARTTGPYQIPVISHSATCECLSSRKEYPSFFRTIASDLYQSRALAQLVKHFGWTWVGAVNSDSDYGNNGMAIFLSAAQEEGVCVEYIEKFNRAEPEKLLKVVEVIRKSTARVIVAFLAHVEMNNLLEKLNLHNITGRQFIGVEAWITADSLVTPTSFSVLGGSLGFAVQKTNISGLNTFLVKDFWETDFQCDGNLVDGASKSCKENQDLIKLRDYNEDVEELRYSSNIYKAIYAVAHSLHSIMKCSASQGCDKASEVKPWQVIEALKQVDFIIKNGEHVWFDSTGAVLARYEVVNWQQRSDGSVHFEPVGYYDASLPPGQKFVLNTEAIMWPGGSKKLPVSVCSESCRPGTYKVLERGKPVCCFHCLPCPDGEISNSTDSNDCNQCPEEYWSNQIRDACVPKNVEFLSYTEDMSKILMFFTLFGVVLTVTVAVLFLINRDTPLVKANNSELSFLLLFSLSLCFLCSLTFMGRPTEWSCMLRHTAFGITFVLCISCILGKTIVVLMAFKATLPSSNVMKWFGPAQQRFTVFSLTLIQIIICILWLTINPPFPFKNMKIFREKIILECSLGSAVGFWAVLGYIGFLAVSCFILAFLARKLPDNFNEAKFITFSMLIFSAVWITFIPAYVSSPGKLTVAVEIFAILASSYGILFCIFAPKCYILALKPELNTKRSMLSK
>LOCXPOlfC3.67.HIT1.OlfC.2R.835.ANF_receptor.exons6.BNCR01000012.1.Oryzias_celebensis
SEEETAVCEIWGNPEFPLLSKSGDIIIGGAFSVHSQMVVSSLALSDAPDPLFCTRVNFREFRFAQTMIFAIEEINNSSSLLPNISVGYKIFDSCGSTLPSTRAAMGLINGQERTFGQSCSGQSTVHAIIGTSESSSTIVLSQIAGIFQIPVISHFSTCACLSNRKEHPSFFRTIPSDYYQSRALAQLVKHFGWTWVGAVRSDNDYGNNGMATFIEAATQEGICVEYSEAISRTASKEQVERVVRVIRRGTAKVLVAFLSYDEMDALLEEALEQNLTGLQWVGSESWITAHHLTTLKYSHILYGSIGFAIKKAKIVGFQEFLLQVHPSQDPQNLMLKDFWEETFGCSFQASLLETKQCSGSERLRDIKNPFTDVSELRISNNVYKAVYAVAHAMHSMLKCGEKNEAVNTSCALENILQPKEVLKHIQDVNFSLPSGEKVYFDERGDPAATYQLVNWQRNSAGDIVFVVVGSYDASLQNGKEFTINGQNITWVTESFERPVSVCSQSCPPGFRQAMIKGKPICCFSCITCAAGEISNSTNSAECSPCPLQYWSNEDHNKCVPKVIEFLSYEETMGILLTAFSLFGASLTLVVSFVFFWFRHTPLVKASNSELSFLLLLSLTLCFLCSLTFIGQPTDWSCMLRHAAFGITFALCISCILTKTITVVIAFKAKRPANTVPQCSASLQKMGVVGGTFLQVLVCVVWLALAPPFPHKNTVYAAEKIILECNLGSSIGFWVVLGYIGLLAVLCLILAFLARKLPDNFNEAKFITFSMLIFSAVWVTFIPAYVSSPGKFTVAVEIFAILASSFGLLFCIFAPKCYILLLKPEKNTKNHMMGRD
>LOCXPOlfC4.69.HIT1.OlfC.2R.835.ANF_receptor.exons6.BNCR01000012.1.Oryzias_celebensis
AEDVTAVCEMLGSPEFPLLYKAGDIIIGGAFSLHSQLAVSSISSNNAPDPLICTRVNFREFRFAQTMIFAIEEINNSSSLLPNISVGYKIFDSCGSTLPSTRAAMGLINGQERTFGQSCSGQSTVHSIIGTSESSSTIVLSQIAGIFQIPVISHFSTCACLSNRKEHPSFFRTIPSDYYQSRALAQLVKHFGWTWVGAVRSDNDYGNNGMATFIEAATQEGICVEYSEAISRTASKEQVERVVRVIRRGTAKVLVAFLAQSEMEILLEEALEQNLTGLQWVGSESWITAHHLTTLKYSHILYGSIGFAIKKATIAGLQEFLLQVHPSQDPQNLMLKEFWEETFGCSFQASLLETKQCSGSERLRDIKNPFTDVSELRISNNVYKAVYAVAHAMHSMLKCGEKNEAVNTSCALENILQPKEVLKHIQDVNFSLPSGEKVYFDERGDPAATYQLVNWQRNSAGDIVFVVVGSYDASLQNGKEFTINGQNITWVTESFERPVSVCSQSCPPGFRQAMIKGKPNCCFSCIACAAGEISNSTNSAECSPCPLEYWSNKDHNLCVRKVLEFLSYTDTMGAVLTAFSLFGASLTLVVSFVFFWFRHTPLVKASNSELSFLLLLSLTLCFLCSLTFIGQPTDWSCMLRHAAFGITFALCISCILTKTITVVIAFKAKRPANTVPQCSASLQKMGVVGGTFLQVLVCVVWLALAPPFPHKNTVYAAEKIILECNLGSSIGFWVVLGYIGLLAVLCLILAFLARKLPDNFNEAKFITFSMLIFSAVWVTFIPAYVSSPGKFTVAVEIFAILASSFGLLFCIFAPKCYILLLKPERNTKNHMMGRD
>LOCXPOlfC5.72.HIT1.OlfC.2R.853.ANF_receptor.exons6.BNCR01000012.1.Oryzias_celebensis
MHDCVCVMVLYMVTVGVLAKDESVLCELLGSPVLPVLSKNGDVTIGGAFSVYTQTPKSSPSLTETPESLICTRISFREFRFAQTMIFAIEEINNSSSLLPNISVGYKIFDSCGSTLPSTRAAMGLINGQERTFGQSCSGQSTVHAIVGASKSSSTIVLSQIAGIFQIPVISHFSTCACLSNRKEHPSFFRTIPSDYYQSRALAQLVKHFGWTWVGAVRSDNDYGNNGMATFIEAATQEGICVEYSEAISGTSLYEQVERVVRVIKTGSARVLVAFLGYDEMDILLEEALKQNITGLQWVGSESWITSSNLALRRYSEILTGSIGFAIKKAKIVGLQEFLLQVHPSQDPQNLMLKEFWEETFGCSFQASLLETKQCSGSERLRDIKNPFTDVSELRISNNVYKAVYAVAHAMHSMLKCGEKNEAVNTSCTLKNILQPKEIAKHIQDVNFSLPTGEKVYFDERGDPAATYQLVNWQRNSAGDPVFVTVGSYDASLPKGKQFTINEMNITWVGESQQRPISVCSESCLPGFRQAVIKGKPICCFSCITCAAGEISNSTNSAECSPCPLEYWSNEDHNKCVPKVIEFLSYEETMGILLTAFSLFGASLTLVVSFVFFWFRHTPLVKASNSELSFLLLLSLTLCFLCSLTFIGQPTDWSCMLRHVAFGITFALCISCILTKTITVVIAFKAKRPANTVPQCSASLQKMGVVGGTFLQVLVCVIWLALAPPFPHKNTVYSAEKIILECNLGSSIGFWVVLGYIGLLAVLCLILAFLARKLPDNFNEAKFITFSMLIFSAVWVTFIPAYVSSPGKFTVAVEIFAILASSFGLLFCIFAPKCYILLLKPERNTKNHMIGRN
>LOCXPOlfC6.75.HIT1.OlfC.2R.860.ANF_receptor.exons6.BNCR01000012.1.Oryzias_celebensis
MLLIADLLLFFLVAVREGKPTCQTYGTKELSSFLKEGDITIGGIFSFHQSPVTASSALELNPGSIRCEGLDQGELQYAYTMMFAIEKINNSSELLPDVTLGYRIFDSCPSIPLSIRASLNLMNVYEGEESSCDKLSSVHAVIGDTTSTSTIGIARTLGPFHIPVISHSATCACLSNRRDYPSFFRTIPNDIFQSMALAKLVKHFGWSWVGAIRTNNDYGNDGMATFLDSAKKEGVCVEYSVAVYRTDPRKHFLEVVNIIKKSTSKVIVAFADGTDLDILFRELHAQSVTGLQWVGSEGWITYRQIATPMNYAVVQGAVGFAALSSPIPGLQEFLRNSKPSITEGNQGLVELWEMVFNCTLNHKTEAHAQDYAFCNGMETLRNFNLPFTDVSDTSLLNNVYKATYAIAHALNMLINCENEQGPFENSSCADRKNIQPWQVLYYLSRINFTTDTGENVFFDDLGDPVARYALVNWQMDDTGHTLFQTIGYYDASQPEGQQFDINPGVSAIWAGENREVPKSICSESCLPGTYRAFIKGKPICCFDCIPCAEGEFSNSTNAVNCDKCHPEYKSSEDRTSCDLKAIEFLTFTELMGILLVAFSVFGACLAMIVAVIFYHHRKTAIVKANNSELSFLLLFSLSLCFICPLTFISRPTKWSCMLRHSTFGIIFVLCMSCVLGKTIVVLMAFRATLPGSNVLKWFGPVQQRVSVLAFTLIQVLICILWLTINPPFPHKNVKYYKDKVILECSLGSSLGFWAVLGYIGLLSLLCFGLAFMARKLPNNFNEAKFITFSMLIFCAVWLTFIPAYVSSPGKFTVAVEIFAILASSYGMLCCIFFPKCYVILFKPEKNTKKHLMGKVTTKAI
>LOCXPOlfC7.76.HIT1.OlfC.2R.855.ANF_receptor.exons6.BNCR01000012.1.Oryzias_celebensis
SQKWPEQGCALLQLLLLISFSQTTETVCTQRGDPENPQLSKEGDILIGGIFSFHSSWINRQNTYKQNPLPLQCTSLNFREFQFAQTMLFAIEEINNSTELLPGITLGYKVYDTCGSIARSVKVALNLASGSDTESVVSNAPCIRPPQVQAIMGETSSSPSSAIATVIGPFSIPLISHFSTCACLSDKTKYPSFLRTIPSDYFQSRALAQLVKHFGWTWVGAIRTNDDYGNNGMATFTETAQQLGICLEYSVPFFRTDPPDRIQKIIDLIKTSTSKVIVAFLSHMDMDVLIKELSNHNISGYQWVGSESWIFDSQIAAVDQTHILDGAIGLSIPKAHVTGLQEFMLDVTPLNSSNNDLFIEFWEAMFSCGFKQSKSAAEIQGECTGEEDVASVKNSFTDMSLMPIFNDIYKGVYAVAHALHMILRCNVTCNTDVQLQPLEILKYIQKIRFKTKEGEDVYFNEKGDPAAKYEIINWQPRKGGIVDFVKVGLYDASLPADKQLNLQDKSLIWGKNSLMVPVSVCSEKCPPGTRKVLQKGKPVCCYDCVRCPEREISNSTDSVTCVKCPEESWPNEGRNACLEKESVFLSYKEIMGALLTAASLFGTCLTAIVAFIFFRHRKTPLVRANNSELSFLLLFSLILCFLCSLTFIGRPSEWTCKLRHTAFAITFVLCISCVLGKTIVVLMAFKARLPGGNMMKWFGPTQQRLSVLGLTLIQVLICILWLTISPPFPFKNFQEFRDKIILECALGSDFGFWAGLGYIGLLAVLCFISAFLARKLPDNFNEAKFITFSMLIFCAVWITFIPAYVSSPGKFSVAVEIFAILASSFGLLICIFFPKCYVILLKPEKNTKKYMMGKG
>LOCXPOlfC8.77.HIT1.OlfC.2R.851.ANF_receptor.exons6.BNCR01000012.1.Oryzias_celebensis
QSWHQQCWILVQLLLVASFTKPEKTTCWHSGDLENPQLVKDGDVILGGIFPFHSSWKNRQENFTHKPLPLKCESLNFRGFQFAQAMLYAIEEINNSTELLPGITLGYQMYDACDSIDRSVKVALALVNGNTAELVLKECTSAAKVQAIMGESTSTLSAAIATVIGPFHIPLISHYSTCACLSDKTKYPSFLRTIPSDYFQSRALAQLVKHFGWMWVGAIRTDDDYGNNGMAAFTETAQQLGICLEYSIPFFRMDPPDKIQKITDLIKTSTSKVIVAFLSHMDMDVLLHEFSKHNLSGYQWVGSEGWIFDFQTAARDKTHILDGAIGLSIPKAHVTGLQEFILDVTPLNSSNNDLFIEFWEAMFSCGFKQSKSAAEIQGECTGEEDVASVKNSFTDMSLMPILNNVYKGVYAFAHALHMILRCNVTCNTDVQLQPLEILEHIRKIHFRTKEGDEVYFNENGDPAAKYEIINWQPKENGIVDFVTVGLYDASLPAGKQLNLQNNLIWARNTHQVPVSVCSEQCQPGTRKVLQKGKPVCCHDCVTCAEGEISNNTDSIACVRCHPEFWSNERRDACVRKQEVFLSYKEIMGALLTAASLFGTCLTAIVAFIFFRHRKTPLVRANNSELSFLLLFSLILCFLCSLTFIGRPSEWTCKLRHTAFGITFVLCISCVLGKTIVVLMAFKARLPGGNMMKWFGPTQQRLSVLGLTLIQVLICILWLTISPPFPFKNFQEFRDKIILECALGSDFGFWAGLGYIGLLAVFCFISAFLARKLPDNFNEAKFITFSMLIFCAVWITFIPAYVSSPGKFSVAVEIFAILASSFGLLICIFFPKCYVILLKPEKNTKKYMMGKG
>LOCXPOlfC9.78.HIT1.OlfC.2R.858.ANF_receptor.exons6.BNCR01000012.1.Oryzias_celebensis
MQGLTLLYLYGLCMNTVSGCDTFAHFIMPSLFKPGDIMIGGIFPIFNKEISNTTMFEREPLKTVCSGFDLRAFRWTQVMIFAIEEINKDPAFLPNISLGYRILDSCASPTNALRAALTLAGGISQESPCPPAISALIAESGSSQSVAVAGALGPFQLPIISYFSTCACLSNRAKFPTFFRTIPSDYFQAKALAALVKHFGWKWIGAIQSDNDYGRNGIQAFTEEVKKMGVCVAFVGTVLRTYSISKILDVVEMIKQSSVKVILAFVPEGDFYPLMKEVSRQNITGIQWIASEAWITAARPSTPEMFPAFGGTLGFVVQKMAIPDLQSFLRNINPYTDPNAAFVRDFWEVMFGCRPVSAGIYRESTETNKICKGNETLLDSQDVFFNVTQLRVSYNVHKAVYAIAHALHELIFCQSVNRKPQRPCMNVSEIHPKKVTDHIKHVNFKNQFGDSVFFDEDGDPPASYDIINWQLDNGKVQHVTVGQFISTQNGNSKLQIDEKKIVWITGQTVPKSVCSEICPMGTRRASIRGKAMCCFDCIPCADGTISNSTGAADCTHCPQEYWSNERKDECIPKKNEFLMYTEPMGIVLTVVSLLGASLSLIIMGVFIHFRETPVIKASNSELSCFLLFSLFLCFLCPLTFIGRPTLWTCMLRHTAFGVTFALCISCVLGKTTVVVTAFKAKHPGNKAARQFGPVQQRIIVFSCTMIQVVICILWLRLSPPFPEKVFRYSNKKIVLECNTGSEVAFYAVLGYIGVLAVICLVFAFLARKLPDNFNEAKCIAFSMLIFCAVWITFIPAYVSSPGKFTAAVEIFAILSSTFGLLICIFAPKCYIILIKPEKNTKLHVLGPNMRKNHHRNSM
>LOCXPOlfC10.81.HIT1.OlfC.2R.880.ANF_receptor.exons8.BNCR01000012.1.Oryzias_celebensis
MALLAANILACIAVFSEHFCSAGEADSCVFLGEKEKLSLYEDGDVVIGGLFPLHFSPVSSPLTYKTKPPANSYNYSRALRWMHTMTFAIKEINERSNFLSNITLGFHIRDSCDDIPVSLRATLQLVNGQPDSNLPTEGVTRNSSIETTTNLGCAAVNRKVSSVIIGDAGSGVSMALLRSLGSFHIPMVSYFASCSCLSNQREFPTFMRTMPSDAFQIRALVQLVRYFGWTWVGVIGVESDYATFAIQLFLQESVHYGVCAAYTHFYPVELNQQALDDLLDVIQMATSKVIINFSGESEMQDILREVQRRKMTGLQWIASEAWATAKSLWEKSGKLLLGTLGFAIQRAAVIPGLHQHLTSLTKLSIHKTAFLAEFWEETFKCRLNDSINTHYHGEDTYNDRKLCKGTEKFDDVYSPFFDVTQLRVSYNVYKAVYLVAHSLQDMNNCKDGEGPFQNGSCANAKSFKPWELLHYMKHAHFSVLGKEVNFDQNGDPIAYYDLMNWQQMPDGSLSLVKVGFYDASLPSGQNLVINDSMIQWPAGKKALKSVCSESCPPGFRVARRKGKPICCYDCIPCAEGEISNATDSLECSPCSEDTWPNAARDVCIPKTVEYLSYYDTLGILLCATSVFGACMSLFVVAVFYKYKNTPIVRANNMELSFLLLVFLAICFLVGLLFIGKPSDWLCLIKFPAFGISFALCISCLLAKTSVVLMAFRARLPGSNVMKWFGPKQQRASVLLGTTIQVLVCLFWLLTAPPHANYNTNYHSSSIIIECVTDSEVGFWCVLGYIGFLACMCLGMAFLARRLPDNFNEAKFITFSMLIFFAVWITFIPVYMSTVGKYTVAVHVFAILASALGLLICIFAPKCYIILLRPEKNCKNKSMQK
>LOCXPOlfC11.87.HIT1.OlfC.2R.867.ANF_receptor.exons8.BNCR01000012.1.Oryzias_celebensis
MFALTPLSLFYSLNILTLTHSPSFSIISPAPSAKPCTLQNSFQPAFTASGDYVIGGIFPLHYNQEMPDLNCTYRPPPVRCNGFDPRAFRWALTMKLAVEEINQSAHLLPNYTLGYKIFDSCAYPLTGQRAAVAVLNGLSEEESPTCSGASPLLAVIGESGSAQSIVVSRILQPFRIPMISYFSSCACFTDRRSYPTFFRVIPNDDYQVKAIAQLLVRFNWTWVGVVRGDHEYGRFALQGLLRELKDTKVCVAYQEMIPLLYNRQKALEIMQVMKSSLAKVVVVFSAEGEMTPFLRDYMIQNITGIQWVASEAWITASVFTGSEYYPYLGGTIGFGIRRGYISQLSDYLMTVNPENYPNNPLVKELWEALYGCSPHVPSGSQLPLCTGQEVLRVQHSAYMNTSSPRVAYNVYKAVYAVAHSLHNTLLCQPGLGPFENNSCAQSNNVLPWQLQHYIEEVKFQIDGEEVNFDLKGDSVPYYDIINWQRGTSGNIEFVNVGLFDGTKPAGEELVIYENQITWAGHQREASCSHLSVCSASCPPGSRKAVRRGEPVCCFDCIPCDRGKISNQTNSIECTFCPEDFWSNEDRTICIPKKVEFLAYDSLGIALTVISVVGACLTIAVFLVFFCHRNTAVVRVNNSELSFFILFALTFCFLCSLVFIGEPTRWSCMLRHTAFSITFSLCISCILAKTLVVLAAFTATRPGDNIMKWLGPKHQRVIIFSCTMVQVIICAAWLIDASPYPSRNTKYERSKIILECSVGSSLAFWCVLGYIGLQACLCFVLAFLARKLPGNFNEAKFITFSILIFCAVWLAFIPAYISSPGLYADAVESFAILASSFGLLFCLFAPKCYIILLKPEKNTKQHLMGKEK
>LOCXPOlfC12.93.HIT1.OlfC.2R.855.ANF_receptor.exons13.BNCR01000012.1.Oryzias_celebensis
NEVDSGATQCVALGDSHPVILQSEGSVIIGGLFPLHYEASEPEHSYHSKPQTPPCTGFDQRAFRWLMTMVFAVEEINHSSALLPGVTLGYRITDSCDNIHNSLKALFPLIKQELRTTWSESSVCLSGSPVSAVIGLASSSPTRAVAQALGPFSIPLVSYFATCTCLTDKRMYPSFLRTVPSDIFQVRGLVQLVTFLGWRWLGTIGSMDDYSQYGIQAFSSQFQKQGGCVAFHLTIPKSPTLAEIQEMADKLQSSVTWVVVVFATEGQLLDLFFELAQRNVTHLQWVASEAWVTAALLTLPHFHSLLEGTLGFAFPGVNIPGLENFLLNIHPSAEPGKEFINMFWEDQFGCKLQFEKNGAIKNGANVNLKRPVCTGFENLSLAGNSYTDVSRVRISYNVYKAVYAIAHALHALLNCDSAEQNEKRCDKHKQFTSEQLLYHLKLVNFTNKFGEKVCFDSNGEPVPLYDIINWQKDKQGKMRFVKVGSYDGSAPLGRQLLLNQSNIIWTEGHTEVPVSLCSEPCPPGSRQARRKGEPPCCFDCLPCADGEISNETGSAECIKCPESYWSDAKKVKCVAAVEEFLSFKDSMGIISVALTLLGVVLTAAIIIIFHRFRTTPIVKANNSEISFLLLLSLKLCFLCSLVFIGQPSVWTCRIRQAAFGISFVICLSCLLVKTIVVLLAFQTKLPGSRALKLFGPSQQRIMIVCTTAPQVCLCAGWLLYAPPFPFRNTAYQASTRKIVVECKETWPPGFYLVLGYIGLLASVCLLLAFLGRKLPDTFNEARLITFSMLIFSAVWISFIPAYISSPGKFSVVVEIFAILASSFGLLLCIFGPKCYIILLHPERNIKKNVRGKFPK
>LOCXPOlfC13.95.HIT1.OlfC.2R.872.ANF_receptor.exons8.BNCR01000012.1.Oryzias_celebensis
MEISAFLTILVLPLCLFEMNSVFFLSASLTGLKQWTGVDVANIDASSVRCNLRGATRSPAFSMDGDLVIGGVFSIHYNMYTEIHNYVTMPEPLKCSGSINARNLRFSRTMIFAIEEINNSTELLPGITLGYQIHDSCGAVPVAVQAAFQLLNGGDNVFYKDNNCSQSGMMAAVVAEPASTPSISISRVIGSFHIPQVSHFATCACLSDKQQYPNFFRTIPSDAFQAVALAKLVKHFGWTWIGAICSDSDYGNNGMASFLQAAQKEGICVEFFISFHRTQPHKIQKVADFIRRSSAKVIVAFAAVGEMKVLLEELATKPSPSRQWIGSEAWITDTDLQMFTFCEGAIGFGIPKSDIPGLRAFLLHLSPSEVAASPVLTEFWEETFKCTLRKEVDTDQRLCNGSEDLQKVPNTFIQSSPLRITTLVYKAVYAIAHAIHSVVCVKKNITAQCDKHLMLESKQVLAALKKVNFTQNGYSVSFDANGDPMAAYELVNWQKGESGGIELVTVGYYDASLPKNKEFYISKNLTWVDGRVHVPESVCTESCPPGTHRVLQKGKPICCYDCIPCPEGEISNSTDSFDCFPCPIEFWPNAEKDSCHPKPVEFLSIDETLAIILAAFSVGGACLAILTATVFFHYRTTPIVRANNSELSFLLLFSLTLCFLCSLTFIGAPTEWSCMLRHSAFGITFVLCISCVLGKTIVVLMAFKATLPGSNAMKWFGPPQQRLTVVFFTFVQVLICTVWLVLRPPFPMKNFSTYKERIILECALGSAIGFWAVLGYIGLLAVFCFVLAVLARKLPDNFNEAKLITFSMLIFCAVWLTFIPAYVSSPGKFTVAVEIFAILASSFALIMCLFAPKCFIILCQPEKNTKKYLMNK
>LOCXPOlfC14.98.HIT1.OlfC.2R.871.ANF_receptor.exons8.BNCR01000012.1.Oryzias_celebensis
MEILAFLTILVLPLCLFEMNSVFFLSASLTALKQRTGVDFANIDASSVRCNLRGATRSPAFSMDGDFIIGGVFSIHYNMHTKIHNYVTMPEPPKCTGSINARNLRFSRTMIFAIEEINNSTELLPGITLGYQIHDSCAAVPVAAQAAFQLLNGQDNVFYKDKNCSQSGMMAAVVAESGSTPSISISRVIGSFHIPQVSHFATCACLSDKQQFPNFFRTIPSDAFQAVALAKLVKHFGWTWIGAICSDSDYGNNGMASFLQAAQKEGICVEFFISFHRTQPHKIQKVADFIRRSTTKVIVAFAGPGEMKVLLEELATKPSPSRQWIGSEAWITDRDLLRFTFCEGAIGFGIPKSDIPGLRDFLLHLSPSEVAASPVLTEFWEETFKCTLRKDVDTERLCNGSEDLQKVPNTFIQSSSLRITTMLYKAVYAIAHAIHSVVCVKKNLTGQCDKHLMLESKQVLAALKKVNFTQNGYSVSFDENGDPVAAYEVVNWQKGDSGEIELVTVGYYDASLSKMKEFYLNKNLTWMNGSEHVPVSMCTDSCPPGTHKVLQKGKPICCYDCIPCPEGEISNTTDSSDCFPCPIELWPNAEKDSCHPKPVEFLSIDETLAIILTFFSVGGACLAILTAAVFFHYRTTPIVRANNSELSFLLLFSLTLCFLCSLTFIGAPTEWSCMLRHSAFGITFVLCISCVLGKTIVVLMAFKATLPGSNAMKWFGPLQQRLTVVFVTFVQILICTVWLVLRPPFPMKNFSTYKERIILECALGSAIGFWAVLGYIGLLAVFCFVLAVLARKLPDNFNEAKLITFSMLIFCAVWLTFIPAYVSSPGKFTVAVEIFAILASSFGLIMCLFAPKCFIILCQPEKNTKKYLMNK
>LOCXPOlfC15.100.HIT1.OlfC.2R.872.ANF_receptor.exons8.BNCR01000012.1.Oryzias_celebensis
MEISAFFTFLVLPLCLFEMNSVFFLGGSLTGLKQRTGVDVTSVDTSSVRCNLRGVTRSPAFSMDGDFVIGGVFSIHYNMHTEIHNYVTMPEPPKCTGSINPRELRFSHSMIFAIEEINNSTELLPGIKLGYQIHDSCAAVPVAVQAAFQLLNGGDNVFYKDNNCSQSGMMAAVVAESGSTPSISISRIIGSFNIAQVSHFATCACLSDKQQYPNFFRTIPSDAFQAVALAKLVKHFGWTWIGTICSDSDYGNNGMASFLQAAQKEGICVEFFISFHRTQPHKIQKVADFIRRSTAKVIVAFAAAGEMKVLLEELATRPSPSRQWIGSESWITDTNVHRFTFCEGAIGFAIPKSDIPGLRDFLLNLSPSEVVASPVLTEFWEETFKCTLRKEVDTDQRFCNGSEDLQKVPNAFIQSSPLRITTLVYKAVYAIAHAIHSVVCVKKNITAQCDKHLMLESKQVLAALKKVNFTQNGYSVSFDANGDPVAAYELVNWQKGESGGIELVTVGYYDASLPKNKAFYISKNLTWVDGRVQVPESVCTESCPPGTHRVLQKGKPICCYDCIPCPEGEISNTTDSSDCFPCAIEFWPNAEKDSCHPKPVEFLSIDETLAIILAAFSVGGACLAILTAAVFFHHRTTPIVRANNSELSFLLLFSLTLCFLCSLTFIGAPTEWSCMLRHSAFGITFVLCISCVLGKTIVVLMAFKATLPGSNAMKWFGPPQQRMTVVFFTFVQILICTVWLVLRPPFPMKNFSTYKERIILECALGSAIGFWAVLGYIGLLAVFCFVLAVLARKLPDNFNEAKLITFSMLIFCAVWLTFIPAYVSSPGKFTVAVEIFAILASSFGLIMCLFAPKCFIILCQPEKNTKKYLMNK
>LOCXPOlfC16.103.HIT1.OlfC.2R.873.ANF_receptor.exons8.BNCR01000012.1.Oryzias_celebensis
MEISAFLTTLVLPLCLFEMNSVFFLSASLTGLKQRTGVDVANIDASSVRCNLRGVTRSAAFSMDGDFVIGGVFAIHTNMYTEIHNYVTMPEPPKCTGSINARNLRFSRTMIFAIEEINNSTELLPGITLGYQIHDSCAAVPAAAQAAFQLLNGQDNVFYKEKNCSQSGMMAAVVAESGSTPSISISRVIGSFDIPQVSHFATCACLSDKQQYPNFFRTIPSDAFQAVALAKLVKHFGWTWIGAICSDSDYGNYGMASFLQEAQKEGICVEFFISFDRAQAHKIQKVADFIRRSTAKVIVAFAGPGEMKVLFEELATQPSPSRQWIGSEAWITDTDLQRFTFCEGAIGFGIPKSDIPGLRAFLLHLSPSEVAASSVLTEFWKETFKCTLRNDVDTEERLCNGSEDLQKVPNTFIQSSPLRITTMVYKAVYAIAHAIHSVVCVKKNVTGQCDIHLMLESKQVLHVLKKVNFTQNGYSVSFDENGDPVAAYELVNWQKGDSGGIELVTVGYYDASLPKMKEFYLNKNLTWMNGSEHVPVSMCTDSCPPGTHKVLQKGKPICCYDCIPCPEGEISNSTDSSDCFPCPIELWPNAEKDSCHPKPIEFLSIDETLAIILTFFSVGGACLAILTAAVFFHYRTTPIVRANNSELSFLLLFSLTLCFLCSLTFIGAPTEWSCMLRHSAFGITFVLCISCVLGKTIVVLMAFKATLPGSNVMKWFGPLQQRLTVVFFTFVQVLICTVWLVLRPPFPMKNFSTYKERIILECALGSAIGFWAVLGYIGLLAVFCFVLAVLARKLPDNFNEAKLITFSMLIFCAVWLTFIPAYVSSPGKFTVAVEIFAILASSFGLIMCLFAPKCFIILCRPEKNTKKYLMNKN
>LOCXPOlfC17.106.HIT1.OlfC.2R.874.ANF_receptor.exons8.BNCR01000012.1.Oryzias_celebensis
MEISALFTILVLPLCLFEMNSVVFLGGSLTALKQRTGVDVANIDASSVRCNLRGVTRSPAFSMDGDFVIGGVFSIHYNMHTKIHNYVTMPEPPKCTGSMNARGLRFSRTMIFAIEEINNSTELLPGIKLGYQIHDSCAAVPVAVQAAFQLSNGGDNVFYKDNNCSQSGMMAAVVAESGSTPSISISRIIGSFDIPQVSHFATCACLSDKQQYPNFFRTIPSDAFQAVALAKLVKHFGWTWIGTICSDSDYGNNGMASFLQAAQKEGICVEFSESFYRTNPISKIQRIADVIRRATATVIVAFASSGDMKVLLEELATKSSPSHQWIGSEAWVTDPNLLKFDFCEGALGFGIQKSVIPGLREFLLDLSPSEVASSPLLTEFWENAFNCRLDKNVAAGERVCDGGEDIRNLQSPYTETSQLRVSNMVYKAVYAIAHAIHNVVCPGKNFTTKCEKILMLEPKQVLAALKKVNFTQNGYSVTFDANGDPVAVYELVNWQKGESGVNELVTVGYYDASLPINKEFNINRNLTWMDGRNQVPESVCTDSCPPGTRRVLQKGKPICCYDCITCPEGEISNTTDSSDCFPCPIEFWPNAEKDSCHPKPIEFLSIDETLAIILATFSVGGACLAILTAAVFFHHRTTPIVRANNSELSFLLLFSLTLCFLCSLTFIGAPTEWSCMLRHSAFGITFVLCISCVLGKTIVVLMAFKATLPGSNAMKWFGPPQQRLTVVFFTFVQVLICTVWLVLRPPFPMKNFSTYKERIILECALGSAIGFWAVLGYIGLLAVFCFVLAVLARKLPDNFNEAKLITFSMLIFCAVWLTFIPAYVSSPGKFTVAVEIFAILASSFGLILCLFAPKCFIILCQPEKNTKKYLMNKN
>LOCXPOlfC18.110.HIT1.OlfC.2R.873.ANF_receptor.exons8.BNCR01000012.1.Oryzias_celebensis
MEISAFLTILVLPLCLFEMNSVFFLSGSLTGLKQRTGVDVANIDASSVRCNLRGATRSPAFSMDGDFVIGGVFSIHYNMHTEIHNYVTMPEPPKCTGSINARNLRFSYTMIFAIEEINNSTELLPGIKLGYQIHDSCAAVPVAVQAAFQLSNGGDNVFYKDNNCSQSGMMAAVVAESGSTPSISISRIIGSFDIPQVSHIATCACLSDKQQYPNFFRTVPSDAFQAVALAKLVKHFGWTWIGTICSDSDYGNNGMASFLQAAQKEGICVEFSESFHRTQAHKIQKVADFIRRSTAKVIVAFAATGEMKVLLEELATKTSPSRQWIGSESWITDTDLQRFTFCEGAIGFAIPKSDIPGLRDFLLDLSPSEVAASPVLTEFWEETFKCTLRKEVSTDQHLCNGSEDLQKVPNAFIQSSPLRITTLVYKAVYAIAHAIHSVVCVKKNVTAQCDKHLMLESKQVLAALKKVNFTQNGYSVFFDENGDPVAAYELVNWQKGESGVIELVTVGYYDASLPKNKEFHMNRNLTWMDGRQEVPKSVCTDSCPPGTHRVLQKGKPICCYDCIPCPEGEISNTTDSSDCFPCPIEFWPNAEKDSCHPKPIEFLSIDETLAIILAVFSVGGACLAIITAAVFFHYRTTPIVRANNSELSFLLLFSLTLCFLCSLTFIGAPTEWSCMLRHSAFGITFVLCISCVLGKTIVVLMAFKATLPGSNVMKWFGPLQQRMTVVFVTFVQVFICTVWLVLRPPFPMKNFSTYKEKIILECDLGSAIGFWAVLGYIGLLAVFCFVLAVLARKLPDNFNEAKLITFSMLIFCAVWLTFIPAYVSSPGKFTVAVEIFAILASSFGLILCLFVPKCFIILCQPEKNTKKYIMNKN
>LOCXPOlfC19.113.HIT1.OlfC.2R.861.ANF_receptor.exons8.BNCR01000012.1.Oryzias_celebensis
LILGMEILPICTILVLGLSLVEKNSVFVLSESSTNGPSVRCKPLGTASAPTFSMDGDFNIGAVFSIYYKMHTEIYNYTFLPGPPRCTGSINTRELRFSRAMIFAIEEINNSTELLPGINLGYEIHDACAAVPVAMYAAFQLLNGQDTVFYKDNNCSQSGMVAGVIGGSGSTLSIGISQIIGSFNIPQVSHFSTCACLSDKQQFPNFFRTIPSDVFQAEGLATLVKHFGWTWIGTICSDSDYGNNGMASFLQAAQKKGICVEFSESFYRTNPISKIQRIADVIRRSTAKVIVVFAASGDMKVLLEELATKPSPSRQWIGSESWITDPNLLKFNFCEGALGFGNQKSVIPGLRDFLLDLSPSEVAASPLLTEFWENAFNCRLKKRERVCDGSEDLTKLQNPYTETSQLRVTNMVYKAVYAIAHAIHNVVCPGRNFTAKCDKHLMLESKQVLAALKKVNFTQNGYSVSFDANGDPVAVYELVNWQKGESGNIELVTVGYYDASLPKNKEFHINTNLTWLDGRKQVPKSVCTESCPPGTRRVLQKGKPICCYDCIPCPEGEISNTTDSSDCFPCPIEFWPNAEKDSCHPKPIEFLSIDETLAIILAVFSVGGTCLAILTAAVFFHHRTTPIVRANNSELSFLLLFSLTLCFLCSLTFIGAPTEWSCMLRHSAFGITFVLCISCVLGKTIVVLMAFKATLPGSNVMKWFGPLQQRLTVVFFTFVQVLICTVWLVLRPPFPMKNFSTYKERIILECALGSAIGFWAVLGYIGLLAVFCFVLAVLARKLPDNFNEAKLITFSMLIFCAVWLTFIPAYVSSPGKFTVAVEIFAILASSFGLIMCLFAPKCFIILCQPEKNTKKYLMNKS
>LOCXPOlfC20.122.HIT1.OlfC.2R.875.ANF_receptor.exons8.BNCR01000012.1.Oryzias_celebensis
METSAFCTFLFLAVALFEINSVYVLGAFVNGFKQRTGYSKSEITVSTNVSSVKCNLLGTAGSAVFSVDGDFVLGGVFSIHFNMHTKTHPYTAVPEPPRCTGSLDARELRFSRAMIFAIEEINNSTELLPGIKLGYQIHDSCAAVPVAMHKAFQLSNGEDSVFYMENKCSQSGMMAAVIAESGSTPSMSISQIIGPFNIPQVSHFATCACLSDKQQFPNFFRTIPSDAFQAEALAKLVKHFGWTWIGTICSDSDYGNNGMASFLQAAQKEGICVEFSVSFYRTNPHSKIQGVADVIRRSTAKVIVAFAASGDMKVLLEELATKPSPSRQWIGSESWITDPNFLKFNFCEGALGFGIPKSIIPGFRDFLLDLSPSEVAASPLLTEFWENAFECRLNVAAGERVCDGSEDLKKLQSPYTETSQLRVTNMVYKAVYAIAHAIHNVVCPGRNFTAKCDKHLMLESKQVLAALRKVNFTQNGYSVSFDANGDPVAVYELVNWQKGESGVNELVTVGYYDASLPKNKEFNINRNLTWMDGREQVPKSMCTESCPPGTRRVLQKGKPICCYDCIPCPEGEISNTTDSSDCFPCPIEFWPNAEKDSCHPKPIEFLSIDETLAIILAVFSVGGACLAFLTAAVFFHHRTTPIVRANNSELSFLLLFSLTLCFLCSLTFIGAPTEWSCMLRHSAFGITFVLCISCVLGKTIVVLMAFKATLPGSNVMKWFGPLQQRLTVVFFTFVQVLICTVWLVLRPPFPMKNVSTYKERIILECALGSAIGFWAVLGYIGLLAVFCFVLAVLARKLPDNFNEAKLITFSMLIFCAVWLTFIPAYVSSPGKFTVAVEIFAILASSFGLIMCLFAPKCFIILCQPEKNTKKYLMNK
>LOCXPOlfC21.124.HIT1.OlfC.2R.851.ANF_receptor.exons10.BNCR01000012.1.Oryzias_celebensis
ESSSIYSSCKLGKQFHLNGLHMPGDVILGGLFEVHFTSVFPELTFTSEPTKITCQGFDPLGFRHAMTMAFAIHEINENPNLLPNLTLGYSLYDNCATLVIGFSAAMSLFNGQDEEFMPQENCSGSPPVLGIVGDPFSTFTIAASDVISLFRLPIVSYYATCLCLSDRKRFPSFFRTIPSDAFQVHAMLQLLKRFGWTWVGMLFSDDDYGHHVAQSFQSELHHSVGGCLAYLEMLPWGENPVELKRIVGLMKKSTARVVIVFAHQIHMIHLLEEVVNQNVTGLQWMASEAWTSANVFETPRFMPYLGGTLGIAIRRGEIPGLRDFLLRIRPHGKTDSENSMVKQFWEHTFQCRFAPPPAEWMEAGGALCSGEEDLQTIETMFLDVSNLRPEYNIYKAVYALVYALDEMLRCEPGSGPFSDRSCASFQQLEPWQLMYYLEKVNFTTSFGDQVSFDKNGDALPIYDVMNWVWLPDGKIEVQNVGFFKKTTLKGEELIINEEKIFWNFEKVTLFQLPQSVCSESCPPGTRIVRRKGQPLCCFDCVPCSEGQISNQTDSVECLSCPEDFWSSRQNDRCVPKKIEFLSYHEPLGICLTAASLFGTFICSIVFAIFTYHRSTPVVRANNSELSFLILMSLKLCFLCSLLFIGQPQLWTCQLRHAVFGISFVLCVSCILVKTMVVLAVFKSSKPGGGANLKWFGSVQQRGTVFALTCVQAVVCIVWIISASPTPHANTRYHNDKIIYECVVGSTTGFAILLGYISLLAIISFLLAFLARNLPDNFNEAKFITFSMLIFCAVWVAFVPAYVNSPGKYADAVEVFAILASSFGLLVALFGPKCYIILLKPEKNTKKAIMGR
>LOCXPOlfC22.128.HIT1.OlfC.2R.850.ANF_receptor.exons9.BNCR01000012.1.Oryzias_celebensis
SSSIYSSCKLGKQFHLNGLHMPGDVILGGLFEVHFTSVFPELTFTSEPTKITCQGFDPLGFRHAMTMAFAIHEINENPNLLPNLTLGYSLYDNCATLVIGFSAAMSLFNGQDEEFMPQENCSGSPPVLGIVGDSFSTFTIAASDVISLFRLPIVSYYATCLCLSDRKRFPSFFRTIPSDAFQVHAMLQLLKRFGWTWVGLLFSDDDYGHHVAQSFQSELHHSVGGCLAYLEMLPWGENPVELKRIVGLMKKSTARVVIVFAHQIHMIHLLEEVVNQNVTGLQWMASEAWTSANVLQTPRFMPYLGGTLGIAIRRGEIPGLRDFLLRIRPHGKTDSENSMVKQFWEHTFQCRFAPPPAEWMEAGGALCSGEEDLQTIETMFLDVSNLRPEYNIYKAVYALVYALDEMLRCEPGSGPFSDRSCASFQQLEPWQLMYYLEKVNFTTSFGDQVSFDKNGDALPIYDVMNWVWLPDGKIEVQNVGFFKKTTLNGEELIINEEKIFWNFEKVTLFQLPQSVCSESCPPGTRIVRRKGQPLCCFDCVPCSEGQISNQTDSVECLSCPEDFWSSRQNDRCVPKKIEFLSYHEPLGICLTAASLFGTFICSIVFAIFTYHRSTPVVRANNSELSFLILMSLKLCFLCSLLFIGQPQLWTCQLRHAVFGISFVLCVSCILVKTMVVLAVFKSSKPGGGANLKWFGSVQQRGTVFALTCVQAVVCIVWIISASPTPHANTRYHNDKIIYECVVGSTIGFAILLGYISLLAIISFLLAFLARNLPDNFNEAKFITFSMLIFCAVWVAFVPAYVNSPGKYADAVEVFAILASSFGLLVALFGPKCYIILLKPEKNTKKAIMGR
>LOCXPOlfC23.133.HIT1.OlfC.2R.854.ANF_receptor.exons9.BNCR01000012.1.Oryzias_celebensis
LLLMVYFLTLYPKFSSLLTCNLRKNFTLNEIHKPGDVVLGGLFEVHYTSVLPERAFTSEPQQPLCKGFDTLGFRHAMTMAFAIDEINKNRNLLPNVTLGYRIYDNCGALVVGFSGALSLASGTDDQFQLLENCSGTPPVLGIVGDHYSTFSIAIANVLGLYKMPLVSYFATCSCLSDRQRFPTFFRTIPSDTFQVRAMVQILKHFGWTWVGLLVSDDDYGLHVAQSFQSDLARSGVGCLAYLEVLPWDNDQSELIRIVRLIKASTARVVIVFAHEIHMIQLMEEVVRQNVTGCQWIASETWTTAVVLQVPHLMPYLSGTLGIAIRRGEIPGLRDFLLQIKPVKSNSAGNNLVRQFWEHTFKCKFDQTGSVETEEHLCTGMEKMNAVQTEFLDLSNLRPEYNVYKAVYSLAHALHDMLQCEPGRGPPSCATLPTLEPWQLAHYLQKVNFTTPFGDQVSFDENGDALPIYDVMNWLWLPDGKTKVQNVGEVKSAGSGGEELHIDEDNIFWNTDSKQTPRSVCSENCPPGTRVARRKGEPECCFSCVLCSEGKVSNKTNSLECISCPEDFWSNSQRDLCVPKKTEFLSYHEPLGICLTTISLLGTFICAVVLAIFTFHRRTPIVRANNSELSFLLLVALKLCFLCSLLFIGQPRLWTCQLRHAAFGISFVLCVSCILVKTMVVLAVFKASEPGGGGHLKWFGPKQQRGTVFTLTCIQAAICTAWLISSSPAPRKNTQYHNDKIVYECEVGSTVGFAVILGYIGVLAILSFFLAFLARNLPNNFNEAKLITFSMLIFCAVWMAFVPAYINSPGKYADAVEVFAILASSFGLLVALFGPKCYIILLKPEKNTKKAIISR
>LOCXPOlfC1.138.HIT1.OlfC.2R.830.ANF_receptor.exons11.BNCR01000012.1.Oryzias_celebensis
GTYSDNGLFEDGDVIIGGLFSLRYTPPSLDYSFVQQPDNKPCTGVQNLPLQYIYAMLFALEEINRSLTLLPGVKLGYHIQDCCALPAWSLKAALSMKASIALNEIRSHLVLSSGNKPIPLIIGGSNSVTAQILSRVLGPLSVPVLSYTASCPCLSDRQQYPNFFRTMASDVYQARAVAQLAIHFKWTWIGAVIADNDYGHMAVKVFQESIQENSVCLAFVETLQRENIVSDATRAALTIQASSAKVILIFTWYTDVIELFHQLSKLNVTDRQFLASEAWSTSGDLLQHTASHKVARGVLGVAIRSRALPGFDSYIKSLSPILRPDDEYLRDFWQKEFGCDPSTNVSGQKASLPPCKGTETLEEVHNFFTDTSQLRVTYNVYLAVYAAAHALHSLLSCPQRGNSPGNISSCSFPKEVKPFELMQHLSKVNFTTPQEELFYFQGADITAKYDLVNWQSTPKGGLRLVLIGHVDGFDLHLNDTAIEWSTGSSQVPVSVCSESCPPGTRKASRKGEPICCFDCISCADGQMSNQTDSLQCEHCPAEFWSNTERTVCIPRQLDFLSFNETLGITLAAVAVTGATVTTAVFVVFLHHRQTPVVRANNSELSFLLLLSLKLCFLCSLLFIGRPSDWACRFQQAAFGISFVLCVSCLQVKTIVVLAAFRSARPGAEALMKWFGPGQQRGSVCFFTSIQVIICIIWLTLSPPIPQPDLGIPGLKVTLKCAMASVVGFSLVLGYIGLLGCTSLLLAFLARKLPDNFNEAKLITFSMLIFCAVWVAFVPAYVSSPGKYAVAVEVFAILASSFGLLFCIFAPKCFIILLRPEKNTKKHLMAR
