# Supplementary material for: Expanded olfactory system in ray-finned fishes capable of terrestrial exploration
Source: BMC Biol. 2023 Jul 31;21:163. doi: 10.1186/s12915-023-01661-8 (PMC10392011; doi:10.1186/s12915-023-01661-8)
Supplement: Supplementary file 3 — Additional file 3: Data S1. Protein sequences and genomic coordinates of OLF genes. FASTA and General Feature Format (GFF) files containing the protein sequences and genomic coordinates for all identified OLF genes in this study. [file 12915_2023_1661_MOESM3_ESM.zip › PROTEINS/Oryzias_javanicus.OLF_genes.fa]

>LOCXPSichOR4.1-eta.305.162.HIT1.OR.1R.288.7tm_1.exons2.CM012441.1.Oryzias_javanicus
EEDFRAALLKNMIVSSLCISINYINSILVHTFRKHQIFISNPRYILFIHLVINDMIQLILSSVLFIMIQVVQTSVSVCLIFLLLVITTTYNTPLNLAVMSVECYIAVCMPLRHAQICTVRKTYILIGLIWAVSGLSVLPDLLILVDTKPLQYFYSTVWCFRDVVFTSKLSAEKRNISNTVSLVLVWFTLFFTYFRILFAAKGAAADNKKARNTIVLHGFQLLLSMLNYVRPLCEQGLLLLWPNGYTHIVFASFVVVQILPRFVSPIIYGLRDKTFRKCMRGYMLCECS
>LOCXPSichOR4.1-eta.305.162.HIT1.OR.1R.288.7tm_1.exons2.CM012441.1.Oryzias_javanicus
AAFTEHVASHALPEGLVSEAVDDGTDEPRQDLDHDKGSKDDVGVAVGPQQEQTLFTQRSDVVQHGQEQLEAVEDDGVSGLLVVRCRSFSSKQDSEIREEKREPDQDQANGVGDVSLLRAQLAGEHDVSETPNCGVKVLQRFGVHKDQQVRQHGQAAHRPDEADEDVGLPDRADLCVAERHADGDVALHGHDRQVQRSVVGGGYDEQQEDEADRDRGLHHLNHDEEDRGQDQLDHVVDHQMDEENVARVGDEDLVFSEGVDQNAVDVVDGDAETGHDHVFQESSSEVFL
>LOCXPOR1.111.HIT1.OR.2R.304.7tm_4.exons2.CM012441.1.Oryzias_javanicus
MNSTVEAGNGTGSAQYLPIPSLVNALDKNLIVLILGICINSVNAMMVHTFRKHHVLRSNPRYILFAHLVLNDMIQLTISISLYIFAFALGSIHVFVCLLLILPAIISTMNTPLNLAVMATECFMSVCFPLRYNSLCTVKRTYISIGLIWAVSSLSVLPDVFILAATEQQHFFLSGVVCDRDTMFRSSVSKEKRNVSHILFFVLVWLTLFCSYFKVLFAAKAANADATKARNTILLHAFQVLLCMTTYALPFLLQLFRSLFPKLMVSIYFAIFVIIQIFPRFLSPVIYGLRDKTFRKYLSRYCLC
>LOCXPOR1.122.HIT1.OR.2R.281.7tm_4.exons2.CM012441.1.Oryzias_javanicus
LGKNVIVVILGISINSVNAVMVHTFTRHHILRSNPRYILYFHLVLNDMIQLTISISLYIFAFALGSIHVFICLLLILPAIISTMNTPLNLAVMATECFMSVCFPLRYNSLCTVKRTYISIGLIWAVSSLSVLPDVFILVATEQQHFFLSRVFCESDSVFRSSYSKEKTNAVHFFFLVLVWLVLFCTYFRVLLTAKAANADATKARNTILLHAFQVLLCTMTFVQPFLMQLLRNLVPQGQGMISMYFTTFVIIQIFPRFLSPVIYGLRDKTFRKYLSRYCLC
>LOCXPOR2.133.HIT1.OR.2R.291.7tm_1.exons2.CM012441.1.Oryzias_javanicus
VTRDPRHIAIIKNVFTVVISVSIILFNSALVHTFRNHQVFFTNPRYILYIHLVVNDIIMLALFLILQLISYVVFTLNVSFCIFLLIVAVSSNLNNPLTLAAMALECYLAVCFPLRYSQLCTVRKTYFVIGAVWFLSMLTVLPDVFVVMATNPVEFFSSSIFCLWANIFTNPALSKKKEVSNIAYLVIVWLTLFYAYFRILFAAQAASANARKARNTVLLHGFQLLLCMLSYVHSISIQGLSSLFPKDILDIRYVISVLIQILPRLISPIVYGLRDKMFREYLRKSLLPSRK
>LOCXPOR2.144.HIT1.OR.2R.289.7tm_4.exons2.CM012441.1.Oryzias_javanicus
VTRDPRHIAIIKNVFTVVISVSIILFNSALVHTFRNHQVFFTNPRYILYIHLVVNDIIMLALFSSLLIYVVFTLNVSFCIFSADRGSLLQSQQPADTGRHGSGVLPGCLLPAPLLSALHSQEDLLCDRSRVVPQHADRPAGCLCCHGHKPRGVLQLQHFLFVGKHFHKPRPLEEEGSFQHCVSGDCVADSLLRLFQDPFCSSGSFCQRQESQEHGSAARLPAAAVHAELRPQHLHPGSEQSVPQRHSGHSLRHLRPDPDSAQTHQPHRLRLKRQDVQRIPEEVPAAHQE
>LOCXPOR2.144.HIT1.OR.2R.289.7tm_4.exons2.CM012441.1.Oryzias_javanicus
SLGTLVTSPSSRMSSLWLSPSPSSCSTALWCTPSETTRFSSQTLGTSSTSIWSSMTSSCWLCSPHCSFMWFSPSMSPFAFFLLIVAVSSNLNNPLTLAAMALECYLAVCFPLRYSQLCTVRKTYFVIGAVWFLSMLTVLPDVFVVMATNPVEFFSSSIFCLWANIFTNPALSKKKEVSNIAYLVIVWLTLFYAYFRILFAAQAASANARKARNTVLLHGFQLLLCMLSYVHSISIQGLSSLFPKDILDIRYVISVLIQILPRLISPIVYGLRDKMFREYLRKSLLPTRK
>LOCXPOR2.167.HIT1.OR.2R.322.7tm_1.exons4.CM012441.1.Oryzias_javanicus
LKSCSSAPAWRQLLLVRDTFTSAFVKNLVVVVVWLLLTYINCSLVVTFFRHQTFYEDPRYILFTHMVINDGVQLTVTISLFVLSYAVYKINVSFCCFFILLAVFTTRNTPISLAGMAIERYVAICQPLRYAQVCTVRRTYVAIGLMWFLCAAPDITDLFVTLATEPLSFFHESVFCLRSNVFKDPALASKRQAFDIIYFSGVFLTLVFTYLKVLFAARALSSHRASAQKARNTILLHGAQLAMCLLSYISPSVETMLHIIFPGHVLEIRYANYLIVYILPRFLSPIVYGVRDAKFRRYLRMYLVCYRRELHLHSTFSEYASA
>LOCXPOR3.178.HIT1.OR.2R.329.7TM_GPCR_Srx.exons4.CM012441.1.Oryzias_javanicus
AAAAPPDLLLSNSSLLIGGAAALPKDSFANALTKNIMAMLVWLSISVISVSMLQTFLQHRVFYENPRYIMFISMVVNDALQLSLVTALYVVSYIFRKIPVPVCCPLVMTAVFTTRSTPLILAGMAVERFVSICFPLHYSQTCTVPRTLLLISIILILTAAPPATDLLISTLTEPPTFFQSAIFCDHSLLFRHASVYYKNCVFDGLYLSFVVLTLLYTYCRIMLAARAASAGLASVNRARNTVLLHGAQLMLCMLAFVVPSLQAALISLFPVLSLEIRYVFFLLVYIIPRFLSPVIYGCRDELFRKYWLRNVSCRRHRVVGVRPTCLKAS
>LOCXPOR3.178.HIT1.OR.2R.329.7TM_GPCR_Srx.exons4.CM012441.1.Oryzias_javanicus
GGFQTGGPDPHHPVAPTGHVPEPVLPEELVPAAVDDRTEEPRDDVDQQEEDVPDLQTQHREKRDEGGLEGGNHEGQHAEHQLRPVQQNGVPGSVDGGQAGGGGPRRQHDPAVGVEQREDHEGQVQPVKHAVLVVDRRVAEEQRVVAENGALEEGRGLGEGADEEVCGGGRGREDEDDADEEEGAGHCARLAVVEGKADGDEALHRHAGEDERGGAGGEHRRHHQRAADRHRDLPEDVADHIERRDQAELQSVVDHHADEHDVTRVLVEDSVLQERLQHADADHADGQPHQHGHDVLGQSIGKAVFGQSCSAPYQQRAVTEEQIRRSGGG
>LOCXPOR5.189.HIT1.OR.2R.315.NadA.exons1.CM012443.1.Oryzias_javanicus
QHLPDLRVPQPVHQRVDARRHQEQDEQRHVQRGRRGRGRRLQRAVASSLGRLQHAGAPELPQRVRGDFDEQRQQLQEQHPAVEHHRPARFHVHGVERHHRVARVLVHPEVGQRVDQQAQQQGEGTKELTKDGGRARGAHVLLQHVRLAQQPHGDRRAAPVLRAPQQQQAHHDGADGDGVDPHRRQDLPQAPLRQDHHVVNGVAHVQVPLQRHAGDGHQAGEHARRAHEVLDVTPGAGRHRPAMNEGVYDRGAEGDGLQQVAQDQAPAEGEARLPGRVVGAPDAGQGERVHGEGEDGQQHEQADQRGHGQFGQQGA
>LOCXPOR5.189.HIT1.OR.2R.315.NadA.exons1.CM012443.1.Oryzias_javanicus
RSLLPELAVPALICLFVLLTVFSLAVNALTLSSIGRSDDPSWQPRFTFCRSLILSDLLQTVTFGPAVIHSLIHRRTMSSSSWCYVQYFVGSASVFTSLVTITCMALERYLYVCYAIYYVVILTERRLRQILAAVWVYSISISAVMMSLLLLRGAEDRSGSAVTMGLLCEPDVLEQHMGSPRPPAIFRKFFGAFTLLLCLLVHALSYFRMYKDARNAVVPFNAVNVKARRTVVFYCGMLFLQLLPLLIKVTSDALWEFRGTGVLETSQAGGDCPLKPAPTATAAALHVSLLILLLVPPCINPLVYGLRNAEVRQVL
>LOCXPOR6.101.HIT1.OR.2R.308.7tm_1.exons1.CM012449.1.Oryzias_javanicus
MQNLTDFSVNVTSPNSLSVIIKVCVVMPLFCLFLCCIIIMLQVFASNRQFMETSRYVLFAHMLINDTLQILSSVLLFLCVMAQVKFAMVLCVPLLVISTATFQNTTLILAAMSLERYVAIFYPLQRPAAWRSDRIWITVVSLWFISFVFPIIEYAMKSGNPAVLGLTTPVLCKVTTINSSFIQTLFRAAVSVLFFAVVAFVILFTYVRILLETRKLRQDRLSVRRAMHTVLLHGFQLLLCILAFTGPITETLVVLHKVWTREDIAFFNYFCFILVPRFLSPLIYGFRDQVLRSHMVKNFLFCTKTVKP
>LOCXPOR7.102.HIT1.OR.2R.294.7tm_1.exons1.CM012449.1.Oryzias_javanicus
MAENNSTVSEFVVQQPSYRVIIVQVLVIAFFLINMLLIVTFFKKKSFHTSARYLLFALMLMSDSFLLVMSDILLVLTAFEVVMQVWLCVIVSIVVSLYSMVTPITLAAMTLERYVAICMPLRHAELCSPRSTVHCILIIHGISSIPCIIILSVFFASISLGIFKQNMVCTVEMFVLYKWHSDLRSAVSQFFCMVMCVVIVFSYYKIMKVAKAASGVNKKSTLKGLKTVILHAFQLLLCLFQLWCPFIEAASLQISINFFISVRYTNYILFIVAPRCLSPLIYGLRDETFFLALK
>LOCXPOR7.104.HIT1.OR.2R.297.7tm_1.exons1.CM012449.1.Oryzias_javanicus
MADNTSTVGGFAPRYPTYRLIIIQVLVIIFLCINTLLIGTFFKTESFHTSARYLLFALMLMSDSFLLFMSDILVVFTSLGMTMQVFICVIFSTFVLLYNMVTPITLVAMTLERYVAICIPLRHAEVCSTRSTMHCILIIHGISSIPCIVILSVFFASASLSIYQQNMVCTVNVFILYTWHNHLRSAVSQFFFLIMCIVICFSYYKIMMVAKAASGESKKSTLKGLKTVILHAFQLLLCLIQLWCPFIEAATLEIDINLFASVRYANYVIFFLASRCLSPLIYGLRDETFFLALKKFY
>LOCXPOR7.105.HIT1.OR.2R.305.7tm_1.exons1.CM012449.1.Oryzias_javanicus
MADNVSMVGGSVQRQADYRVIIVQILVIIFLWINMLLIVTFFEKRSFHSSARYLLFALVLLSDSFLLVVTDILLVLSFFRVVMQVWLCIIVSIVVFLYNMVTPITLAAMTLERYVAICMPLRHAELCSTRSTVHCILIIHGISSIPCIVILSVFFASASLGVFKQNMVCSVEMFILYTWHSDIRSAVSQFFFLIMCIVIFFSYFKIMRVAKAASGENKKSTLKGLRTVSLHAFQLLLCLIQLWCPFIEAAVLNVNLVLYVNVRYFNYIMFFIAPKCLSSLIYGLRDETFFLALKSSFGFGLLRKN
>LOCXPOR8.106.HIT1.OR.2R.299.7tm_1.exons1.CM012449.1.Oryzias_javanicus
MATNSSSIIELLQKINDQVIIVQFLVVVFFLVNMILIVTFFQNSSFFSFHSSARYILFAFMLISDSFMLIMSNFLLVLYYYKLTISVPSCIVLCIIVFLYGIVEQITLAAMTLERYVAVCMPLRHAELCSTRSTVHCILIIHGISSVHGIVILSMFFASAPSSFYKGNKVCSADMFLLQTWHRDLRTALSQLYFYIIFIIIAFSYFRIMKVAKAASGQNKKSSQKGLKTVTLHAFQLLLSLIELWSPFIEVAMLKMNLLSYVQLKYFNYILFYVAPRCLSPLIYGLRDEAFFLAMKNTL
>LOCXPOR9.107.HIT1.OR.2R.306.7tm_1.exons1.CM012449.1.Oryzias_javanicus
MASNNSVNIGGFPVRIINNRVLIIQVLISVFLGINIFMISTFFRKDVFHTTMRYIFFAVTLLSDCLFLIMTNALLILSFFGFTIQMWLCFILYVILSVYTFVTPITLTAMTLERYVAICMPLRHAELCSMRGALQLVLIIHSISAVPCTITLSIFSATVSPTFYTQGRICSVEMFILSSWQGHIRSAIGQFYFLIMCSVIVFSYVKIMKVAKTASGENKKSTWKGLRTVILHAFQLLLCLIQLWCPFIEAAVLKVDFTLFINVRYFNYILFIIAPRCLSPLIYGLRDELFFQALKSCALCGLYKKY
>LOCXPOR10.108.HIT1.OR.2R.305.7tm_1.exons1.CM012449.1.Oryzias_javanicus
MESNNSIISGGSPLKIINDRVLIVQILIIIFLAINLFLVSTFFRKDVFYTTMRYVLFAVTLLSDCVFLTITNVLLTLSYFGLTMQMWLCFILCIIVSVYTFVTPVTLTAMTLERYVAICMPLRHAELCGMQGALQLMLIIHSISAVPVTVTLSIFSAIMAPTFYTQNRVCSVEMFILSNWQGHIRSAISQLYFLIMFSVIVFCYVKIMRVAKTASGENKKSTWKGLRTVILHGFQLLLCLIQLWCPFIEVAVLQINFMLFINVRYFNYIMFFLAPRCLSPLIYGLRDELFFSGTKVVRSLWLAQK
>LOCXPOR11.109.HIT1.OR.2R.304.7tm_1.exons1.CM012449.1.Oryzias_javanicus
MANNSSVISGGFPAKKISNQVVIVQVFIGVFLSINLFLISTFFRKEVFYTTVRYILFAVTLLSDCLFLIITNSLLVSAYFGFTVHIWLCFIVYVILAVYTFVTPLTLTAMTLERYVAICMPLRHAELCSIRGALQLILIIHGLGAVPCSVTLYIFFGIVSPTFYSQSRVCSVETFILSAWQGHVRSAISQFYFLIMCSVIVFCYVQIMKAAKAASGENKKSTWKGLRTVILHGFQLLLCLIQLWCPFIEAAVFKIDLRLYNDVRFFDYIMFFLAPRCLSPLIYGLRDQSFFQALKSYILCGFHK
>LOCXPOR12.110.HIT1.OR.2R.305.7tm_1.exons1.CM012449.1.Oryzias_javanicus
MANNSSVITGNGSVRLLSKEIIFAQVLIGVFLCINFFFISTFFRKNVFYTSMRYILFAETLLSDCLFLILASVTLLLSYSRFSLPIWLCIILFVLSSVYSYVTPVTLTAMTLERYVAICMPLRHAELCTPHGALQLILIIHSISAVPCTINLAIFYSAASPTVYTQRAICHGEMFVLFTWQGHFRSAISQIYCFIMLTIIVFSYIEIMKVAKTASGENKKSTWKGLKTVILHGFQLLLSLIQMWSVFTEAAALKVSPVLYNYIRYFNYVMFFLAPRCLSPLIYGLRDELFSLALKSYASCGLYNK
>LOCXPOR13.112.HIT1.OR.2R.304.7tm_1.exons1.CM012449.1.Oryzias_javanicus
MANSSSVIGGNFPVKQISKEVIIVQVLIGVFLSINFFLISTFFRKDVFQTSMRYILFAETLLSDCLFLILANVALILSYFGVTMQMGICLILFFLTSVYAYVTPVTLTAMTLERYVAICMPLRHAELCTPHGALQLILIIHSISAVPITINLAVFYSAASPTFNTQWGICHGEMFVLFTWHGHFRSAVSQLYFFIMFTIIIFSYIKIMKVAKTASGENKKSTWKGLKTVILHGFQLLLSLIQLWCVFIEAAALKVSLTLYVNIRYFNYVMFFLAPRCLSPLIYGLRDELFFQALKSYASCGLYK
>LOCXPOR14.113.HIT1.OR.2R.304.7tm_1.exons1.CM012449.1.Oryzias_javanicus
MANSSSDISDNFPVKQISKEVIIVQVLIGVFLSINFFLISTFFRNYIFYTSMRYILFAETLLSDCLFLILANVTLILSYFRVTMPVWLCIILFVLSSVYSYVTPVTLTAMTLERYVAICMPLRHAELCTPHGALQLILIIHSISAVPCTINLAIFYSAASPTVYTQWGICHGEMFVLFTWQGHFRSAISQLYFFIMFTIIVLSYIKIMKVAKTASGENKKSTWKGLRTVILHGFQLLLILIQLWGVFIEAAALKVSLTLYVNIRYFNYIMFFLAPRCLSPLIYGLRDELFFKALKSYATCGMYK
>LOCXPOR15.115.HIT1.OR.2R.305.7tm_1.exons1.CM012449.1.Oryzias_javanicus
MALNSSVINSGSSVKPITNRILIVQVSIAVFLSINFFLISTFFRKDTFYTTMRYILFAVTLLSDCLFLIMSNALLVSTYFNFTMQIWMCCIVYTILSVYALVTPITLTAMTLERYVAICMPLRHAELCSMRGAVKLILIIHSISSVPCTVNLSIFSATVSSDLYTNSKLCYREMFVLFPWQGHLSSAMDQFYFLIMLSVIVFSYVQIMKAAKAASGENKKSTWKGLRTVILHAFQLLLCLIQLWSPFVENAVYKIDINLHRDIRYFNYVTFSLASRCLSPLIYGLRDELFFKALKSYALCRLYRK
>LOCXPOR16.116.HIT1.OR.2R.305.7tm_1.exons1.CM012449.1.Oryzias_javanicus
MASNSSVISDGFSIKKLNYQAIIVQVLIAVFLSINLFLISTFFRREVFYTTMRYILFAVTLLSDCLFLIMTDSLLLLSYFGFTIHMWLCLIMYIILSVYSFVTPITLTAMTLERYVAICMPLRHAELCTTRGALRLVFIIHSISAVPCTVNLSIFSAAMSPSIYSQSRVCSVEMFLLFSWQGHLRSAISQVYFLIIFTVIVFSYVQIMKVAKTASGENKKSTWKGLRTVILHGFQLLLGVIQLWCGFIEAAVLRVNLIVYINVRYFNYVMFFLAPRCLSPLIYGLRDELFFQALKSYIHCGFHKK
>LOCXPOR17.117.HIT1.OR.2R.307.7tm_4.exons1.CM012449.1.Oryzias_javanicus
MEENTSVLGDILEMQGFDISPELTYPLFFLLLFVYCSLLFSNLGVLAVIIAEKSLHQPMYLLFCNLSVNDLIGNTVLLPQLMAHVLSTERFITYSQCVIQAFYSHTFGSASHMILVIMAIDRYVAICHPLRYSSIMTTRAVIGLSVVAWGFSLVLVSVLIGLTVRLTRCRSVLQNAYCDNASLFKLSCEDVSVNNIYGLFFTVLLFTCSMGGILLTYVKIAVICWMRKNKEMNNRALQTCASHLVLYLIMLWSGFLTIILHRFPKYPDLRKIAYILFHVVPGSLNPIIYGMQTTSLRHKITQILKKK
>LOCXPOR18.118.HIT1.OR.2R.303.7tm_4.exons1.CM012449.1.Oryzias_javanicus
EFEFNSKLTMDPFFIPPAGKYPIFLIGIAVYLFGMSCNLTLLTLIILKKNLHKPMYFILFSLPLNDLIGITAMMPKVLSDIVTETNDVYYPLCVLQAFLLHMYGGAVLFILAAMSFDRYVAICMPLRYSSIMTLRAVICIVALVWGLDFVLILLLFSLQARLPKCSSLIRNVFCDNPSLLKLTCVNTTVQNITGLFNTAIMQAISISIQVYSYVKILITCLDTRKSEAKTKAVHTCVAQLVILVIFEVVGTFTILSHRFKNVSADLQKIMGMLIFLVPPLLNPVVYGLYTSEIRNTFLGVFKN
>LOCXPOR19.119.HIT1.OR.2R.309.7tm_4.exons1.CM012449.1.Oryzias_javanicus
NISSVDVLTLSTLDLQSRYIYPSFVFGTLIYLITVFCNLLVLITIIVSKKLHKPMFILLLNLPISDIVGATALFPHFLFSIITENRNISSEACITQAFFIHIYGTGNLIILSAMAFDRYVAICCPLNYHSILTSQNVIKIIFLVWFLNVSMIFTLFMLLTQYKICRADVVDLFCNYPSVLKLVCGDITLSNYYGIFTLIVIMGSPLMIIAFTYVQILVTCIMTNNPDGRRKALQTCCTHVLVFLVLQINANAAYILHRNQSTLTVLRKAFGLSVIIFPPFLDPLIYGLNTRELRQCIIMFLRRNVGSTK
>LOCXPOR20.120.HIT1.OR.2R.312.7tm_4.exons1.CM012449.1.Oryzias_javanicus
MFLNFSSETLLTLSSLDLSSMYVYPAFVFGTLIYLIIVFCNLLVLATIAASKKLHKPMFILLLNLPISDIVGATAFFPHLVFSIVTQNRFISSDACLTQAFLIHFYGTGNMLILSAMAYDRYMAICSPLKYNAIMNSYNLIKIIFLIWLINFALMFTLFMLLARFKFCRSNLADLYCNNPSLLKLVCNDITVNSYYGLFTIFIIMGAPLILIMYTYAQILFTCVMTNNTDGRRKAIQTCGTHLAVFLVLQINTTFTLISHRFENSSPFLRRALGVSILIFPPFLDPIIYGLRTSELKHCMIMFLKRSLGFTK
>LOCXPOR21.121.HIT1.OR.2R.309.7tm_4.exons1.CM012449.1.Oryzias_javanicus
NSSPVDILSLSSLEVQSRYIYPSFIFGTLLYLMIVFFNLLVFLTIVVSKKLHKPMFILLLNLPISDIVGATALFPHFLFSIITENRFIPTKACLTQALFIHIYGTGNMMILSAMAFDRYVAICRPLNYHSILTSKNLIRIIFLVWFLNVSMIFSLFLAFMQSNICRANVVDLFCNYPSVLKLICDDLTWNNYYGILNTIIILGLPLMIIVFTYVQILVTCIKTNNPDGRRKALQTCCTHVLVFLVLQINTNATYILHRNQSRLTVLRRAFGLSVIIFPPFLDPLIYGLNTRELRQCIIMFLRRNVGSTK
>LOCXPOR22.123.HIT1.OR.2R.309.7tm_4.exons1.CM012449.1.Oryzias_javanicus
NSSPVDILSLSSLEVQSRYIYPSFIFGTLLYLMIVFFNLLVFLTIVVSKKLHKPMFILLLNLPISDIVGATALFPHFLFSIITENRFIPTKACLTQALFIHIYGTGNMMILSAMAFDRYVAICRPLNYHSILTSKNLIRIIFLVWFLNVSMIFPYFLVFMQSNICRANVVDLFCNYPSVLKLICDDLTWNNYYGILNTIIILGLPLMIIVFTYVQILVTCIKTNNPDGRRKALQTCCTHVLVFLVLQINTNATYILHRNQSRLTVLRRAFGLSVIIFPPFLDPLIYGLNTRELRQCIIMFLRRNVGSTK
>LOCXPOR23.124.HIT1.OR.2R.309.7tm_4.exons1.CM012449.1.Oryzias_javanicus
NSSPVDILSLSSLEVQSRYIYPSFIFGTLLYLMIVFFNLLVFLTIVVSKKLHKPMFILLLNLPISDIVGATALFPHFLFSIITENRFIPTKACLTQALFIHIYGTGNMMILSAMAFDRYVAICRPLNYHSILTSKNLIRMIFLVWFLNVSLIFPYFLVFMQSNICRANVVDLFCNYPAVLKLICDDLTWNNYYGILNNMIILGLPLMIIVFTYVQILVTCIKTNNPDGRRKALQTCCTHVLVFLVLQINTNATYILHRNQSRLTVLRRAFGLSVVIFPPFLDPLIYGLNTKELRQCILMFLRRNVGSTK
>LOCXPOR24.125.HIT1.OR.2R.310.7tm_4.exons1.CM012449.1.Oryzias_javanicus
KMNMDNSSSVLHFNGFNLTAESAVPAFLFATLSYMVILFCNLTLILTIVLNKSLHQPMHLILLNLPINDLIGASALFPQFIKEILTNSRKIQYSACVTQAFFIHIYAAGTVLHLSAMAYDRFIAICYPLRYNTVMTNAHIMKLITLVWSFNLVLIGVLFILLLRLDRCRSEMSNPYCDNPNLLSLVCGDTTINNIYGLFISALSQLVVNGTVFYTYLRVLIACFKSKRSDTRAKALQTCATHLVVFLLLECLGLFTIISHRLPNIPPHLRRFMGLSTLIFPPTLNPIIYGLKTKEIREKILEVFRIRVHP
>LOCXPOR25.126.HIT1.OR.2R.319.7tm_4.exons1.CM012449.1.Oryzias_javanicus
IIPNISRPESFHILGFPGLPLQYYAPVSALFFFIYLTTAAGNVFILAFVICQKSLQKPSYIVFCHLALNDLTFSTFTLPKIIAKYWFGDGDISFNACFTQMFMVHYLGSVMSFLLLVMALDRFIAVCVPLRYPVLITNNIISVLCGFAWFIPVPLMVTIVLHALTLSFCKYNTIAQCYCDHISLTNQGCGGNLREVQVTALCIAMLCLLLPLAFILFSYASIIVVILKMSSSSGRKKTLSTCTPQIFITCLFYLPRSFVYVASTVGFSFSLDIRILLILLYSLLPPALNPLIYCFKTRDIKLTLMRKLKMSRVAVEISV
>LOCXPOR26.127.HIT1.OR.2R.309.7tm_4.exons1.CM012449.1.Oryzias_javanicus
MMFTNVTKINNFFITGFPELLPEYHGLVSTLLFLLYLVIAVGNIFILVFVICEKSLHIPSYLIFCHLALTDLMFGTVTLPKILSKYWFNGSVISFYGCFAQMYFVHFLGAAHSFILMVMALDRFIAICAPLRYTSLFTNAAASVLCGVAWLLPASWMVFIVFDALALPFCNSNIIVQCYCDHLSIINLGCENVRRSTVFGIIGAMVTLLFPLSFIILSYFVIVAAVLRISSSEGRLRTLSTCTPQLLITGLYYLPRCFVYLANFVGFTFSESVRIAVILLYSLLPAAANPVIYCFKTKDIKENMKRKFL
>LOCXPOR27.128.HIT1.OR.2R.322.7tm_4.exons1.CM012449.1.Oryzias_javanicus
MISANVTKVKDFLILGIPGLLPEYYGLASFVFLVVYLIILVGNIFILAVIIFERVLHKPSYLIFAHLAMTDVIFGTLTLPKMIALYWWNDMITSFTTCFAQMFFVHSLGAIHSFILLVMALDRFVAVWFPLRYPVVITNKTTSIACSLCWTLTFIRMMGIVLHASSLSFCNIRVSQCYCDHASVTKLACGENVAFVQQVAFANAMVTLLFPLSFIIFSYFFIIIAVLKMSNTDGYRKVLSTCAPQILTTCLYYVPRCVVYITDNLKVKVSPDARIIITLLYSLIPAAVNPLIYCLKTADIKAALIKRFKNRKINIAFKSNTK
>LOCXPOR28.129.HIT1.OR.2R.309.7tm_4.exons1.CM012449.1.Oryzias_javanicus
MKNMNQTRESHFVLTAYFDTGPLRFLLFLLVLVLLVLIVFCNLLLVVVICVSRSLHEPMFLFLCSLFVNELLGSSALFPFLLLQMLADVHRVSAPLCFLQVFVVYSYAGVEFANLAVMAFDRYLAICRPLQYRALMTSGRTGALLVLVWFYPLLAVTVLVSLTSGLQRCGNAIHGVFCDNYSVVKLACSDATFINVYGLAILCLLVLFPALLILYSYGRILRVCLSGSRQTRHKAVSTCTPHLASLLNFSFGCVFEIVQSRFDMSGVPGALRVLLSLYYLTCQPLFTPVLYGLNLTRIRSLCGRLLCGE
>LOCXPOR28.129.HIT1.OR.2R.309.7tm_4.exons1.CM012449.1.Oryzias_javanicus
LSTQQPSTQTADAGQVESVQNRGEERLAGQVVQRQEDAQRAGNAAHVEAALDDLKDAPEGEVEQGGQVGRAGADGLVPGLPGPAQADPEDPAVAVQDQQGGEKHQQAEDGEAVHVDEGGIGARQLHHRVVVTEDAVDGVPAPLQAGGQRHQNRHRKQGIEPHQNQQGAGPAGRHQGAVLQRAADGQVAVERHDGQVGELHAGVRVHHEDLQEAEGGGDSVDVRQHLQQQEGEEGGAPQQLVDKQAAEEQEHGLMQAAAHADHHHQEEVTEHDQNQQDQNQQEEQEPQRSGVKVRRQNEVRLSGLVHVLH
>LOCXPOR30.130.HIT1.OR.2R.304.7tm_4.exons1.CM012449.1.Oryzias_javanicus
VMNSSQVEVFSLTAYFDTGPLRFLLFLLVLVLLVLIVFCNVLLVVVICVSRSLHEPMFLFLCSLFVNELLGSSALFPFLLLQMLADVHRVSAPLCFLQVFVLYLYGSVEFLVLAVMAYDRYLAVCRPLQYGALMTRRRVLLLLGWTWAVPGLFMLASMSLLAPLRLCRRHIHKVYCDMHSLVKLACSDTAAVNAYGLAATFCTIVGALLFILYSYGRILRVCCSGSRQTRRKAVSTCSPHLASVLNFAVAGSFEVSQSRFDMSGVPGALRVFLSVYFLSAVPLFNPLVYGLKMRQIRNACWSLL
>LOCXPOR30.130.HIT1.OR.2R.304.7tm_4.exons1.CM012449.1.Oryzias_javanicus
QQAPAGVPDLPHLQAVHERVEERHGAQEVHGQEDAQRAGNAAHVEAALRHLEAAGHREVEDGGQVRRAGADGLAPGLPGPGAADPQDPAVAVQDEEQRAHDGAEGGRQPVGVDGGGVRARQLDQRVHVAVHLVDVAAAQTQRSEEAHGRQHEQTRHGPGPAQQQQDAPPRHQGAVLQRAAHGQVAVVRHDGQDQELHAAVQVQHEDLQEAEGGGDSVDVRQHLQQQEGEEGGAPQQLVDKQAAEEQEHGLMQAAAHADHHHQEDVTEHDQNQQDQNQQEEQEPQRSGVKVRRQREDLHLRGVHH
>LOCXPOR32.131.HIT1.OR.2R.303.7tm_4.exons1.CM012449.1.Oryzias_javanicus
MENRSVHTSFLLSGFDELGALRPALFLPFFSALAVSLLANGLLVLVVSSHRSLHQPMSVLIAGMAAVDACVPLFFVPHMLLSFLFGWRSISLIGCLTQMHFLHFFGAFQSTFLVWMALDRYFAICRPLCYRQQMAPQRFLRFVVPLVVRNVVVITPLVGLAGARSFCSGVIRHCFCEHMALVDLACGSTAANSLAGLAAIFLVPVLDFFIIAASYAVIFGSVLTSGRSGARALHTCATHLMVLSLSLAVALVAFLSYRVRNGLPPAARVFFSTAYLLLPCCANPIIYGIRTSEIRQHVQKTLT
>LOCXPOR32.131.HIT1.OR.2R.303.7tm_4.exons1.CM012449.1.Oryzias_javanicus
GQRLLDVLSDLRGSDPVDDGVSAAGEEQVGGAEEDPRGGGEPVSDPVRQEGDQRHRQAEAEHHEVGGAGVQRPGARAAGRQHGAEDDGVRRGDDEEVQHGDEEDGRQPRQAVGGGAAAGQVHQRHVLAEAVPDDARAEGARPRQAHQRRDDHHVPDHEGHHEPEEPLRRHLLAVTERPADGEVAVQSHPHQEGALEGSEKVKEVHLSQAANQRDAPPAKQEAQQHVRDEEERDAGVHRRHAGDQDAHGLMEAPVGGHHQHQQPVGQQGHGERREERQEERRPQSAELVEAAEQEGGVDGPVLH
>LOCXPOR32.131.HIT1.OR.2R.281.7tm_4.exons1.CM012449.1.Oryzias_javanicus
GEPVRPHLLPAQRLRRARRSEAGALPAVLLGARRVPAGQRAAGAGGVLPQEPPSAHERPDRRHGGGGRLRPALLRPAHAAELPVWLEEHLSDWLPDSDALPSLFRSLPEHLPGVDGSGPLLRHLQAALLPPADGAAEVPPVRGAPRGQERGGHHAAGGPGGGALLLLGRHPALLLRAHGAGGPGLRQHRRQQPGGAGGHLPRPRAGLLHHRRVVRRHLRLRADVRPLGRQGAAHLRHPPHGAQPQPGGGAGRLPVVPGQKRAPPRRAGLLQHRLPAPPLLR
>LOCXPOR34.132.HIT1.OR.2R.304.7tm_4.exons1.CM012449.1.Oryzias_javanicus
RNASSHSSFVLFSGFGQVGGPVRPLFVLFLFLMLLVSLSANSLLLFVIVCQRSLHTPMCVLIGAMACVDLAVPLFFFPDVLLGVLLPSRGISLSGCLFQMFFLHLFGSLQSTLLFLMALDRLFAICRPLSYHERTSPGRFLRAAAPLLLRNLLMVSVVVRLAASRSYCSGNVIRHCVCEHMALVELACGDTAVNSLVGLTAVFVVSVLDFLLILASYVVIFCSVLRPGRDGSRALRTCVTHIMVISVTLTFALAAFLSYRVRDGLSAPARVAVSAVYLFLPSCFNPIIYGVRTTEIRRHIVKTL
>LOCXPOR34.132.HIT1.OR.2R.304.7tm_4.exons1.CM012449.1.Oryzias_javanicus
QRLHDVPSDLGGSDSVDDGVEAAGQEEVDGADRDPSRRREPVSDPVRQEGRQREGQRHGDHHDVGDAGAQRSGTVPPRAQHRAEDDHVGRQDEEEVQHADDEHRRQPHQAVDGGVPAGQLHQRHVLADAVPDDVPGAVRPGRRQPHHHRHHQQVPEQQRGRRPQEPARGRALVVGQGPADGEEAVQRHQEEQRGLQGAEQVQEEHLEQAPAERDPPAGEQDAQQDVREEEERHGQVHARHGADQDAHGRVQAPLTNDDEQQQRVGGQGHQQHEEEEEDEERPDRPPHLTETAEEDEGRVRGGVP
>LOCXPOR34.132.HIT1.OR.2R.303.7tm_4.exons1.CM012449.1.Oryzias_javanicus
ERLLALVLRPLQRFRSGGGAGPAALRPLPLPHAAGVPVRQLSAAVRHRLSEEPAHAHVRPDRRHGVRGPGRAALLLPGRPAGRPAPQQGDLSQRVPVPDVLPALVRLPAVHAALLDGAGPPLRHLPAPVLPRAHVPGPVPAGGGPAAAPEPADGVGGGEAGGVPVLLLRERHPALRLRAHGAGGAGLRGHRRQQPGGADGGVRRQRAGLPPHPGVLRGHLLLGAAPGAGRFQSAAHLRHPHHGDLRDADLRAGGLPVLPGQRRALGAGSGRGQRRLPLPAQLLQPHHLRSQNHRDPTAHREDA
>LOCXPOR38.134.HIT1.OR.2R.301.7tm_4.exons1.CM012449.1.Oryzias_javanicus
EPGVDPGPDLLQVQPVNDGVEGRRQHQELRRQRVLQRLDGGAAVPREGAVEQQRAREDQQRGQVRDAGLEELPAVRPGSGGGPDQPGVGDHDERGLRQVQRRDQRAVGVVVGRGRTRQLHQLPVGAEHLGEAAAAQRQPQNQNQAHRRLQQREGPGEQQQQRHPPRRHQLPVPQRPADGHVAVVRHDGQAGELAEDVAVAHEHLSHAAGVRHHVGVGQQVVQELGVEAGRAADAVHAQVTQEEVHGLVEPGLLQEHRADERQVHQEREQVRRQSQAEPHLPGQDGLVQPAQNKHQLGGVLH
>LOCXPOR38.134.HIT1.OR.2R.301.7tm_4.exons1.CM012449.1.Oryzias_javanicus
MENSSQLVFVLGGLNQSVLTRQVWFGLALTAYLFTLLVNLTLIGTVLLEKTRLHQPMYFFLCNLCMNGICGASSFYPKLLHDLLADAHVVSYAGCVAQMFVSYSYIFCEFTSLTVMAYDRYVAICWPLRYRELMTPRRVALLLLLTWTFSLLETAVGLVLVLRLPLCGRRLSKMFCTDWELVKLACPPASYDDAYGSLITALHLSQAALIVVSYARLIRTAARSRSDRRKFLQTCVPHLAALLVFTGSLLFDGAFSRYGGTTVEALQNALAAEFLVLPPALNPIIYGLNLKEVRSRIHSRF
>LOCXPOR39.135.HIT1.OR.2R.304.7tm_4.exons1.CM012449.1.Oryzias_javanicus
MLNSTQVSVFVLGGYFHATHLKVLLFLLVLGVYVLIVFCNLLLVVVICVSRSLHEPMFLFLCSLFVNELLGSSGLFPFLLLQMLADVHRVSAPLCFLQVFVVHSYGLVEFFMLAVMSYDRLVAVCRPLQYHSVLTWRKSAALTAATWLAAVLLIVCTTSLSFPLQRCRNFIPKVYCDNFSVVKLACSDTTVNNVYGLLLTLLGVVLPVAFTLYSYGRILRVCLSGSRQTRHKAVSTCTPHLASLLNFSFGCVFEIVQSRFDMSGVPGALRVLLSLYFLTCQPLFTPVLYGLKMTRIRSACLRLL
>LOCXPOR41.136.HIT1.OR.2R.305.7tm_4.exons1.CM012449.1.Oryzias_javanicus
PAQQLPAGVLDAGHLQAVQQGGEERLAGQEVQRQEDLQRVRTPPPVEAALQDLEAAAEGEVEDGGQVGRAGAQGLVPGLPGPGAADLQDAGVAVEDGQRGQQDGQHGVRQAVHVVHTRVGARQLHDGVVPAVNPVDDVPAERQRRAQPHQDADGQEGQRPRQGQQQRHLLRRHQPVVLQRPADGHVAVVRHDGQDQELHAAVQVQHEDLQEAEGGGDSVDVRQHLQQQEGEEGGASQQLVDKQAAEEQEHGLMQAAAHADHHHQEEVTEHDQNQQDQNQQEEQEPQRSGLSVGAEREKQNLGGVH
>LOCXPOR41.136.HIT1.OR.2R.305.7tm_4.exons1.CM012449.1.Oryzias_javanicus
MNSSQILFFTLSAYGEPGPLRFLLFLLVLVLLVLIVFCNLLLVVVICVSRSLHEPMFLFLCSLFVNELLGSSALFPFLLLQMLADVHRVSAPLCFLQVFVLYLYGSVEFLVLAVMSYDRYVAICRPLQYHRLMTPQKVALLLALTWTLPFLTVGVLVGLSAALPLCGNVIDRIYCGNYAIVKLACSDTRVNNVYGLAYSVLSVLLPSLSVLYSYARILQVCCSGSRQTRHKALSTCAPHLASILNFSFGCCFQILQSRFDGGRGSDPLQVFLSLYFLTCQPLFTPLLYGLKMTRIQDACRQLLRG
>LOCXPOR45.137.HIT1.OR.2R.302.7tm_1.exons1.CM012450.1.Oryzias_javanicus
NVTNPLPDEGLARVIILSTLSTVPACVFLFINGTMLFTLRSKPVFRETCRFILLFNLLLADTLQLAQSQLHLLFSACRVQLAYSICIALNMIVNLTTGISPLTLVLMPLEQYVAVCYPLRHASIITVRNTAAAVIAVWAVSSLNNLTRVLLFLKFPFEKIKPTDVCANVSVLLAPLTAEYDRAYTCVLFVSAGVAVTSSYVGVIVAARSASTDKALARKARHTLLLHLVQLGLSLSSTINNPVIIALSKLLTRMAFLWIQGIFYIFFILFPRCMTSLIYGLRDQTIRPVLLYHLSCHFKVSV
>LOCXPOR42.138.HIT1.OR.2R.305.7tm_1.exons1.CM012450.1.Oryzias_javanicus
NMSQGNIASETLDLSFVGALIFSIISTVPSCVFLFINGTMLFTLRSKPVFRETCRFILLFNLLLADTVQLAQSQVQFLLTVCRVKMIYSLCIILSMLANLTTGISPLTLVLMPLEQYVAVCYPLRHASIITVRNTAAAVIAVWAVSSLNNMTRVLMFLKFPFEKMQLYNVCSNIALVLGVLTSEYDRAYTCVLFVSAGVAVISSYVGVIVAARSASTDKALARKARHTLLLHLVQLGLSLSSIIYNPLMVGLSNVLTRMVFLWIQNIFYVTFIIFPRCMTSLIYGLRDQTIRPVLLYHLSCKIRI
>LOCXPOR43.139.HIT1.OR.2R.299.7tm_1.exons1.CM012450.1.Oryzias_javanicus
SNFTTELIYENYVRLLIFSIISTVPSCVFLFINGTMLFTLRSKPVFRETCRFILLFNLLLGDTVQLAQSQLHFLLTVCRVKLIYSLCIALNMIVNLTAGISPLTLVLMPLEQYVAVCYPLRHASIITVRNTTAAVIAVWAVSSLNNLTRVLMFLKFPFEKMELYNVCSNIALVLGVLTAEYDRAYTCVLFVSAGVAVISSYVGVIVAARSASTDKALARKARHISLLHLVQLGLSLSSIIYNPLMVGLSNVLTRMVFLWIQKLFFTFIIFPRCMTSLIYGLRDQTIRPVLLYHLSCKIR
>LOCXPOR44.140.HIT1.OR.2R.303.7tm_1.exons1.CM012450.1.Oryzias_javanicus
SNFTSELIYQSYVRTLIFSIISTVPSCVFLFVNGTMLFTLRSKPVFRETCRFILLFNLLLGDTVQLAQSQVQFLMSVCRVKMIYSLCIALNMIVNLTAGISPLTLVLMPLEQYVAVCYPLRHASIITVRNTAAAVIAVWAVSSLNNMTRVLMFLKFPFETIELYDVCSNIALVLGVLTAEYDRAYTCVLFVSAGVAVISSYVGVIVAARSASTDKALARKARHTLLLHLVQLGLSLSSIIYNPLMVGLSNVLTRMVFLWIQNIFYVTFIIFPRCMTSLIYGLRDQTIRPVLLYHLSCRLKVII
>LOCXPOR45.141.HIT1.OR.2R.303.7tm_1.exons1.CM012450.1.Oryzias_javanicus
SNFTSELIYENFLKTLIFSIISTVPSCVFLFINGTMLFTLRSKPVFRETCRFILLFNLLLADTVQLAQSQVQFLLSVCRVKLIYSLCIILSMLANLTTGISPLTLVLMPLEQYVAVCYPLRHASIITVRNTAAAVIAVWAVSSLNNLTRVLLFLKFPFEKMELYDVCSNIALVLGVLTAEYDRAYTCVLFVSAGVAVTSSYVGVIVAARSASTDKALARKARHTLLLHLVQLGLSLSSTINNPLIIALSKVLTRMAFLWVQNIFYVTFIIFPRCMTSLIYGLRDQTIRPVLLYHLSCRLKVRI
>LOCXPOR47.142.HIT1.OR.2R.315.7tm_1.exons1.CM012450.1.Oryzias_javanicus
MSNVNTSLSNITTEQQYQGTEERVLFFTVTALPCCVFFFLNATMLRSLRSKAVFRQTCRYLLLFNLLLADTMQMILSELLHILAVCRITLTYPVCGCLTSLANFLTVISPLTLVIMSLERFVAVCYPLRHASITSMRNTTAAISAIWTLSSLHILTQTIILVQYPFHKLKSLQMADFCSMYAMLLWSGSDYYDKVYTTFLFSSAGLAIISTYVGVIIAARSAAADKALANKARNTVLLHVVQLALSVSATIFIPIIMAISRVITRLNLMRILNILYLFFLLLPRCLSSLVYGIRDQTIRPVLLNHLCCHCNTKAV
>LOCXPOR47.143.HIT1.OR.2R.315.7tm_1.exons1.CM012450.1.Oryzias_javanicus
MSNVNTSLSNITTEQQYVGTEEKVLFFTVIVLPCCVFFFLNATMLRSLRSKAVFRQTCRYLLLFNLLLADTMQMMLSQLVYILAVCRIILTYPVCGCLISLANFLTVISPLTLVIMSLERFVAVCYPLRHASITSMRNTTAAISAIWTLSSLHILTQTIILVQYPFHKLQSLQMADICSMHAMLLWSGSDYYDKVYTTFLFSSAGLAIISTYVGVIIAARSASADKALANKARNTVLLHVVQLTLNVSGTVFIPITTAVSRVLTRLNLMRTLSIFYLFFLLLPRCLSSLVYGIRDQTIRPVLLNHLCCHCNIKAV
>LOCXPOR48.145.HIT1.OR.2R.305.7tm_1.exons1.CM012450.1.Oryzias_javanicus
QNTSNLTAAVLRNGVLEVTLSFVVTTLPCCLFLFINVTMLFTLRSKAVFRETSRYILLFNLLFSDTVQLAHNQTMVLLTAGKPVGYPLCISLTGLSFFSHNASILTLVLMCLERYIAVCHPLRHAAIVTAKNTGDAVCGLWTFSLLIVLVEVVLMLNVPFKDLPNKQLKEFCGRENLYPDQVAEMYHKVFTYFLFTYAGVTVTFSYIGIMLAARSASTNKASATKARKTLLLHLVQLGLSTSATVQTSLLILIFQSINKNSATAVQVFLYILLSLFPKCLSSLIYGLRDQTIRPILMMNLTCRWK
>LOCXPOR49.146.HIT1.OR.2R.311.7tm_4.exons1.CM012450.1.Oryzias_javanicus
MENYTLNSYYLQLEGLIVSEASMLPVFFCFLFIYLLIMVINVGIVVLIIIDRNLHQPMYLLFCNLSVSDVIGSTYMIPRLLWDLLKPPSERLISYYECVVQAFTSHMFGTTSHTVLMVMAFDRYVAICNPLRYADIMTNRMVLKLTVSAWGAAFVLVAILLGLTIRLNRCRTLISNPYCDNASLFKLSCESVVINNIYGLTFTVVLLTSSIGCMVLTYTRVCVVCLTSKSKSLNSKALKTCSTHLMVYFIMFVCGKINILLYRFPELGHYRSISAIMFHVLPATLNPIIYGVQSKEIRHFLSKLFLSKKVM
>LOCXPOR50.147.HIT1.OR.2R.300.7tm_4.exons1.CM012450.1.Oryzias_javanicus
MENITFNSFVLQLEGLKVTETSRYYVFLFFFFSYLFIMMTNVGIVALVFMDRNLHQPMYLLFCNLPLNDVLGNSIMIPRLLWDILKPPSERLISYYECVVQAFTTHMFGTTSHTVLMIMAFDRYVAICNPLRYADIMTNRKVVTLTVFAWGVAFVLVGVLLGLTIRLNRCRTLIENPFCDNASLFKLSCESVVINNIYGLTFTVVLFTSSIGCMVLTYTSISVVCLTSKSKSLNSKALKTCSTHLFIYVVMISCGLLFIVLHRFPEYSDQRKLSAILFHIIPGSLNPIIYGLQSKEVQRF
>LOCXPOR51.148.HIT1.OR.2R.307.7tm_4.exons1.CM012450.1.Oryzias_javanicus
MENWTTSSEVLILEALRVTPQSSLPAFILLLFSYIFIMVANVGVLALIVCSSSLHQPMYLLLCNMTVNDAFGATITLPHVLKDLLLSGSERYIHYWACAAQAFCVHLHASVSHTVLVIMAVDRYVAICIPLRYAAVMTRRTVATLSWAAWGSALVLVGILVGLSVRLSRCRRTVLNVFCDNASLFSLSCESVLVNNVYGLVYTVLLLGSSMVSVALTYLKIVAVCLRSRSKALNGKALQTCTTHLAVYLMLLVSGFIIVVMHRFPQLSDHRKVAAVLGHVALPALNILIYGLQIREVRQKVFAAFDK
>LOCXPOR52.149.HIT1.OR.2R.309.7tm_4.exons1.CM012450.1.Oryzias_javanicus
MENESAETDLLFIEGLNVTPQSSIPAFILLLVIYVFIMLSNISLVVLISVERSLHQPMYLLFCNMGINDAFGASTILPHLLSNLFTPGSERTIHYSACAVQAFCGHVHGVTAHTVLMVMAFDRYVAVCRPLQYSSIMSARTVVSLSASAWGVSVVTVLALVGLSVRLSRCRRVVLNPFCDNPSLFKLSCQDLLINNLYGLAFTAVVLSASLGSVALTYLRIVVVCLSGQRKTVNGRALQTCATHLTLYVIMLVSGLIIVTLHRFPELSEVRKLSSIMFHVIPPALNAVIYGLQIKAVRQKITAVFTRNR
>LOCXPOR53.150.HIT1.OR.2R.336.7tm_4.exons4.CM012450.1.Oryzias_javanicus
PSGAPVSLSQRSLLVNQTRESGGPVFFIIQGLSSLGEKTMVLFVFFLLGYLVILGGNSMILFVTLSDSRLNSPMYFFLRNLSFVDLVYTTTTIPNMLAGFLMDRLTISIPGCFLQMYCFHQLAVTGRAILTVMAYDRYLAVCNPLRYAAIMTQSVRVLLVTGAWSFGLFCTLPSMVVAILQPYCGPNVVRHGWCDLSSVRTLVCADTSVDSVLSLSFALVALLITGVLILTSYFLIAASVYRMGAAERLKAFSTCAAHLTVVSISYSAASFVYISYRVGNFSSEVRIIVSVLYSALTPFLNPMIYSLRNKELRVAIRKTLAGIRPAAVSTVKAVST
>LOCXPOR55.151.HIT1.OR.2R.310.7tm_4.exons4.CM012450.1.Oryzias_javanicus
MNNQTMPAPLQQPIVFEIEGFDFLPGSGPFLFLLALLVYMLVLLGNGVVVCVIVLDRKLHRPMFVMICHLVVCDLLGATAVLPRLMMDFLMGQKKIVYPAAITQAFCIHVYGVAMQTILGAMAYDRYVAVCEPLRYHTIMTSARLHFCCAVAWIVALVLIAVLLSFHMNAPLCGRIIQHVYCSNRGILNLACSPTPTNNIYGLCMTWSVSTVVFIIIAFSYIRILTDSYRQRVSDSNKAFQTCAPHLVIYTLYQIASIIIIVSIRFPAAHPNLVKFFSILIIIVPPAINPIIYGLVIKELRTSILQKISI
>LOCXPOR55.154.HIT1.OR.2R.310.7tm_4.exons4.CM012450.1.Oryzias_javanicus
MNNQTMPAPLQQPIVFEIEGFDFLPGSGPFLFLLALLVYMLVLLGNGVVVCVIVLDRKLHRPMFVMICHLVVCDLLGATAVLPRLMMDFLMGQKKIVYPAAITQAFCIHVYGVAMQTILGAMAYDRYVAVCEPLRYHTIMTSARLHFCCAVAWIVALVLIAVLLSFHMNAPLCGRIIQHVYCSNRGILNLACSPTPTNNIYGLCMTWSVSTVVFIIIAFSYIRILTDSYRQRVSDSNKAFQTCAPHLVIYTLYQIASVIIILSYRFPAAHPNLIKFFSILFIIVPPAINPVIYGLVVKELRTSILQKISI
>LOCXPOR56.158.HIT1.OR.2R.309.7tm_4.exons3.CM012450.1.Oryzias_javanicus
MNNQTMPAPLQQPIVFEIEGFDFLPGSGPFLFLLALLVYMLVLLGNGVVVCVIVLDRKLHRPMFVMICHLVVCDLLGATAVLPRLMMDFLMGQKKIVYPAAITQAFCIHVYGVAMQTILGAMAYDRYVAVCEPLRYHTIMTSTRMHVCCALAWLVAVVLIAVLFSFHFNVPLCGQTIQHVYCSNRGILNLACVATPNNNVYGLSMTWSLSTAVFVVIAFSYIKILAATVKQGRTDSSVRSKAFHTCSSHLVVYILYQIALMIVIVSLRFPAAKNMWKFCSIMVTIFPPAVNPIIYGLVSKELRTSILQN
>LOCXPOR57.159.HIT1.OR.2R.301.7tm_4.exons1.CM012450.1.Oryzias_javanicus
NVTYNSFVLQLEGFKVTEESTEYAFFLFFFSYIVIMILNLGILAIIVIDKSLHQPMYLLFCNLPVSDIVGCTHILPRLLSDMLVPPSERLISYYECVVQAFTTHMFGTTSHTVLMIMAFDRYVAICNPLRYADIMTNRMIVKLTAFAWGVPFVWVAVLLGLTIRLNRCRTLIENPFCDNASLFKLSCESSAINNIYGLTFTVVLLTSSIGCIVLTYGKITAVCLTSKSKSLNNKALQTCSTHLVVYLIMSFSGFSIVVLHRFPQYSDYRKLSAILFVMLPPSFNPIIYGVQSREIQKFLSE
>LOCXPOR58.160.HIT1.OR.2R.302.7tm_1.exons1.CM012450.1.Oryzias_javanicus
NETEIPQIRPSGVPVKAMLSILPCLFFLYINSVMVFALLRKPLLLESPRYILFAHLLFIESLQLLLAMLLYLFVVSMVQMISYVCIAVTQLAAVTIRISPLNLAVMSIERYVAISFPLRHTSISTPRMAGVAIVVIWTVASLDTFIQIFLFVNLKSKDFSSQGICRRNSVFQMQVFVTLDRAFTAVNFVLVTTVVLYTYIAVMITAMTSLERSVNKAHKTLLLHLFQLCLCLVSTMFDMINSSKRLSLDPGIAIEVQYVLFLSLIIFPKCLSPLIYGLRDHTLKRSFKYHFTFGCVSSVSPY
>LOCXPOR59.161.HIT1.OR.2R.319.7tm_4.exons1.CM012450.1.Oryzias_javanicus
MDLFNSALGKNITFVRPAYFIVRGFIGIPNADYYYIFLLFVYIVSVLGNTSVMALIYLDHNLRTAKYVAVFNLAFVDLLGSTSLVPKVIDIFLFNHYNVPYNECMTFFFFCFTCLSMQALNLVALCYDRLVAIMFPLHYQVRVTPKIMLSIILSFWLLVIAAVLTSAGLLTRLSFCNSVVIDSYFCDHGPIYKLACNDNTPSLIIGNLMVVIIIFVPLVIIVSSYVCIGHALVKISTPHERVKAFKTCTAHLSLVVIYFIPILITFIKILNVHPNARIINLSLSSVIPPVLNPIVYVLQTQEIKASFRKFVKSRIQLKV
>LOCXPOR60.162.HIT1.OR.2R.319.7tm_4.exons1.CM012450.1.Oryzias_javanicus
MDLFNSALGKNITFVRPAYFIVRGFIGIPNADYYYIFLLFVYIVSVLGNTSVMVLIYLDHNLRTAKYVAVFNLALVDLLGSTSLVPKVIDIFLFNHYNVPYSECLTFLFFCFTCLSMQALNLVALCYDRLVAIMFPLHYQVRVTPKIMLSIILSFWLLVIAAVLTAAGLLTRLSFCNSVVIDSYFCDHGPIYKLACNDNTPSLIIGNLMVVIIIFVPLVIIVSSYVCIGHALVKISTPHERVKAFKTCTAHLSLVVIYFIPILITFIKILNVHPNVRIINLSLSSVIPPVLNPIVYVLQTQEIKASFRKFVKSRVQLKV
>LOCXPOR61.163.HIT1.OR.2R.318.7tm_4.exons1.CM012450.1.Oryzias_javanicus
MDLFNSALGKNITFVRPAYFSVRGFIGIPNVDYYYIFLLFVYIVSVLGNTSVMVLIYLDHNLRTAKYVAVFNLAFADLLGSTSLVPKVIDIFFFNHYNVPYSECLTFLFFCYTCLSMQALNLVALCYDRLVAIMFPLHYQVRVTPKIMLSIILSFWLFVIASVLTAAGLLTRLSICDSLVINSYFCDHALIYKIACNDKTPSLIIGYLLTAIILWVPLVIIVSSYICIGQTLIRISTPQERVKAFKTCTAHLSLVAIYFLPILIAFSSVNMHPNARIINLSLTSVFPPMLNPIIYVLQTQEIRASLRKLFKIRRQSRV
>LOCXPOR62.164.HIT1.OR.2R.319.7tm_4.exons1.CM012450.1.Oryzias_javanicus
MDLFNSALGKNITFVRPAYFIVRGFIGIPNADYYYIFLLFVYIVSVLGNTSVMALIYLDHNLRTAKYVAVFNLALVDLLGSTSLVPKVIDIFLFNHYNVPYNECLTFLFFCFTCLSMQALNLVALCYDRLVAIMFPLHYQVRVTPKIMLSIILSFWLFVIAAVLTAAGLLTRLSFCDSLVINSYFCDHGPIYKLACNDNTPSLIVGNLLIAIILWVPLVIIVSSYVCIGHALIKISTPHERVKAFKTCTAHLSLVVIYFIPILITFTMRANIHPNARIINLSLTSVFPPMLNPIIYVLQTQEIRASLRKLFKIRRQSRV
>LOCXPOR63.165.HIT1.OR.2R.322.7tm_4.exons1.CM012450.1.Oryzias_javanicus
MEFFNPAYGKNITFVRPAYFKIVGFNGIPNMHFYYVFLFFVFFVSVLGNITVIGLIYLDHNLRTAKYIALFNLALVDLIGNTALVPKVIDIFLFNHYYISYGECMTFYFFCNICLSMQSLNLVALCYDRLIAIMYPLHYQVRMTPRIMLSIVAFIWIFVVVCVLIALGLLTRLSFCDSVVINSFYCDHGPMYRLGCNDTTPNLVHGNLLIALILWVPLLIILCSYICIGRTLAKISTAKERVKAFKTCTAHLSLVAIYFIPISIVYNMRANIHPNARIINLSLTSIFPPMLNPIIYVLQTQEIRASLRKILQSKFKLRVASK
>LOCXPOR64.166.HIT1.OR.2R.322.7tm_4.exons1.CM012450.1.Oryzias_javanicus
MEFFNSAYGKNISFVRPAFFKISGFIGIPDMNYYYVFLLCVFLASVLGNVAVMTVICLDHNLRTAKYVAVFNLAFVDLLGNTALVPKVIDTFLFNHYYISYNDCITYMFFCYICLSLQSLNLLALCYDRLIAIMYPLHYQVRVTPKKMLSLIGSFWLFVVFCFLISAGLLTRLSFCESVVINSFYCDHGPMYRLACNDATPSMVNGNLLIALILWVPLLIITCSYICIGHTLAKISTAKERVKAFKTCTAHLSLVAIYFIPILIVYNMRANIHPNARIINLSLTAVIPPMLNPIVYVLQTQEIRTSLRKIFKCKTQSQIVLK
>LOCXPOR65.169.HIT1.OR.2R.305.7tm_4.exons1.CM012450.1.Oryzias_javanicus
GFVQLRFRKKHYFCASSIFHNYWIYRCTKCKYYYIFLFFVYIVSVIGNTAVMAVIYMDNSLRTPKYIAVFNLAFVDLLGNSALVPKVLDIFLFNHNLIPYNDCMTFLFFCYTCLSMQSFNLVALSYDRLVAIIFPLHYQLRVNQKFMLSMIASFWVFTITAVLISVGLLTRLSFCKSVLINSYFCDHGQLYRLACNDNFPNDVVSFLYPVIIFWLPLVFILSSYQYIGYTLIKVATLQQGIKAFKTCLAHLSLVVVYFTPLLMTFTLMEKIHPNHRIINLSLTSVFPPMLNPIIYVLQTKEIQTS
>LOCXPOR66.171.HIT1.OR.2R.319.7tm_4.exons1.CM012450.1.Oryzias_javanicus
MVEDKRARVIMNITFVRPEKFYISGFYNIPYTQYFYVFLCFVYVMTVIGNVFLLSVICLVRTLHSPKYMIVFHLALTDLCGSTALIPKVLDTFLFDRKYILYEACLSNMFFVLFFGSLQSWTLACMAYDRFVAICFPLRYHSIVSKRSVAVILLVIWLIILFLIAFTVGNINRLSFCGSLEVQSLYCDHGPLNRLACNDRSVNNIMAYVALILLICLPLILIVITYVCISVALGRIASKVERLRALKTCSSHIILVVTFFIPIVTTNIASVVTYLDPNIRIINACLTHTIPSLLNPIIYSLKTEEVLNAIKKLFQRNRL
>LOCXPOR67.172.HIT1.OR.2R.319.7tm_4.exons1.CM012450.1.Oryzias_javanicus
MVEEKRARVIMNITFVRPEKFYISGFYNIPYTQYFYVFLCFVYVMTVIGNVFLLSVICLVRTLHSPKYMIVFNLALTDLCGSTALIPKLLDTFLFERRYILYEACLSNMFFVMFFGSLQSWTLVCMAYDRFVAICFPLRYHSIVSKRSVAVILLFMWLALITLWSSTVGLLNRLSFCGSLEVQSFYCDHGPIFHLACNDNSINDFMAYVAFFLVLCIPIILIAITYACISIALSRIASTAERLKALKTCSSHIILAATFFIPLLFTNISAVVSNLHPNTRIINSCLAHTIPALLNPIVYSFKTEEVLNSIKKLFRRNQI
>LOCXPOR68.174.HIT1.OR.2R.316.7tm_4.exons1.CM012450.1.Oryzias_javanicus
MPFLRTASNSSVIIHPPGFYIIGFQSFSSVNVFFIFLAFVYVVTVLFNGLLIIVVVINPSLHTPKFLAVINLAVVDLCFTTCTIPGMIKTFLFKVNFVPFNLCLVQMYFYYVFTPLESYALMILAYDRLVAICFALRQNSINTIRSMCCIISITWCYNLGVTAYSVSLMTKLSFCNSVTVFSYFCDYAPVYRLACNDNSMQWFAGTFFSYLNLLGPFSFIVMSYISILLTVLKMKTSTNRVKTLATCAEHIILVAVFYIPFFVIYTLGFYLGPVNPDLRVLCLSMASCLPPCINPIVYSLKTKEIKTRALALIRKS
>LOCXPOR69.175.HIT1.OR.2R.316.7tm_4.exons1.CM012450.1.Oryzias_javanicus
MSFLRTVFNSSVIIHPPGFYIIGFQSFPSVNIYFIFLAIVYVVTVLFNGLLIIVIVINPSLHTPKFLAVINLAVIDLCLNTCTIPGMIKIFLVQDNFIPFNLCLVQMFFYYVFATSECYALTILAYDRLVAICFPLRQNSINTVRSMCCIISITWCLVLVSIACSTSIMTSLSFCNSVRVFSYFCDYAPVFRLACNDYSMQWFAGSFLSILSLGAPFSFIVLSYVSILVTVFRMKTVDRRLKALATCVEHIIIVAIFFIPLLVIFTIGFYLGAVHPDQRVLSLSMASCLPPCINPIVYSLKTKEIKTRALALIRKN
>LOCXPOR70.176.HIT1.OR.2R.300.7tm_1.exons1.CM012454.1.Oryzias_javanicus
DYPVVRFYVSTASFSLLLFFNLIINWTIVRAKSLRGQARFVLIFHLLVSALVHMGTNSVFYYQIHVSARPSAPACRAMITLLISSASNILLTLTVMALDRFCAVCHPLRYSASFAAGRWPWLLGLLTWTVALLIPLSLLAHDPVEDGSCGKEQLTGGKREKMVFISACTLVILYTYVRILREGRRLGVLNRRNRAGCRTIALHGTQLALCILPNFVNFVLGTLRQHKLIQRKTKDLSAVVVFAFFSLAQCIAAVVYGLRKEELLEHLDHRFPCCSRYLKAVLGWTVRANWSQAQHISRWV
>LOCXPOR71.177.HIT1.OR.2R.307.7tm_4.exons1.CM012457.1.Oryzias_javanicus
MNNASAVSVVFLSGLNDTRNYRPALFVLSLLCYCFIILVNVALILIIILGKSLHEPMYILLCAFFINGLYGTTGFYPKFLWDLLSPVHVISYYGCLIQAQVMYSFACSDLSILSVMAYDRYLAICRPLEYNSLMSNQNVVLWVCFSWFTPFCIVAVNISLTSRLRLCSPHLSRLFCVNWSIVRLACPHEETTANNIVANLTIIIYVCHGLFIVWSYMYLVKTCINSLENRAKFMQTCVPHLVSLIIFMVTILTDVMTLRFSFDDLPQTLQNLIALEFLLIPPIMNPLIYGFKLTKIRSKIIKLVTFK
>LOCXPOR72.179.HIT1.OR.2R.306.7tm_4.exons1.CM012457.1.Oryzias_javanicus
MSNLSVIFLSGVNDTRIHRPTLFVLSLLCYCLILLVNVSLVVIIVLDKRLHEPMYIMLCAFCINGLYGTTGFYPKFLWDLLSPVHIISYSGCLIQAQVMYSFACSDLSILSVMAYDRYLAICRPLEYHSLMSKQNVVLLVWFSWFTPFCIMGLNVFLTSRLRLCSPYMSRLFCVNWSIVRLACPLEDTTANNIVANLTIIIYVGHGLFIVWSYMYLVKTCINSLENRAKFMQTCVPHLVSLLTFLVTILFDLMNMRLTAKNLDQIFQDFIAIEFLVIPPIMNPLIYGFKLTKIQGKINKLLTFRWK
>LOCXPOR71.180.HIT1.OR.2R.302.7tm_4.exons1.CM012457.1.Oryzias_javanicus
MHNSTGVVLFTLSGISGTAAYRLTLFCLSLLCYCLIWMVNVFLILVIIFDQNLHEPMYIILCNLCINGLYGTAGFYPKFLSDLLSDKHVVSYTGCFLQIYVIYSYAKVDFSIIALMAYDRYVAICRPLEYHSVMSVQRTAVLVMLSWLVPLCCEMTVVSLTSTLKLCGSHIDKLYCENWSVVKLACGSTTANDITGLIFVAFYICHVLWIAFSYVQLIRSAVKTKEGKGRFVQTCVPHFLCVINVTTSLLFDIMYSRYGSASLPQTLKNFMAIQFLLAPPILNPVVYGLMLTKIRRRMIRVL
>LOCXPOR73.181.HIT1.OR.2R.304.7tm_4.exons1.CM012457.1.Oryzias_javanicus
VSHTTLDGFIQIEKYRVLYFLIVFTVFILILLCNCTIVFIIVAKKSLHEPMYIFIAALLTNSVMFSISVYPKLLIDILSNRQIITYYACLLQYVVYYSLGASEFLLLTAMSFDRYVSICKPLQYPTLMSKRRVTVMLMLSWLWPLLQLTVAITEKVIINQKPCSFSLETIFCNTALQKLLCRKLEEVAVLDMIILFNDALCPLVFILFTYIRILVISYQSSKEIRSKAAQTCLPHVIVLVNFSCLGSFDFMIGFFGSGYPKTLHLTVVLQIMIYQPLFNPIIYGLKMKEISRHVKMFFCTGKKS
>LOCXPOR74.182.HIT1.OR.2R.304.7tm_4.exons1.CM012457.1.Oryzias_javanicus
MELVFNESLITLDGFIQLEKYRVLYFLIVFTVFILILLCNCTIVFIIVAKKSLHEPMYIFIAALLTNSVMFSISVYPKLLIDILSKRQIITYYACLLQYVVYYSLGASEFLLLTAMSFDRYVSICKPLQYPTLMSKRRVTVMLMLSWLWPLLQFTVAISGKVIINQRPCSFSLETIFCDSTLQELFCKSVKELALLDTFILVNVALLPSLFILFTYIRILIISYRSSKEIRSKAAQTCLPHLLVLMNFSCLSSFDVIISFFGSGYPKTLHLTVMLQIIIYQPLFNPIIYGLKMKQISKHVKMLF
>LOCXPOR75.183.HIT1.OR.2R.308.7tm_4.exons1.CM012457.1.Oryzias_javanicus
MELEFNESLITLDGFIQIEKYRVLYFLIVFTVFILILLYNCTIVFIIVAKKSLHEPMYIFIAALLTNSVMFSISVYPKLLIDILSNRQIISYYTCFFQHGVYYFLGASEFLLLTAMSFDRYVSICKPLQYPTLMSKRRVTVMLMLSWLWPLLQFTVAISGKVIINQRPCSFSLEAIFCNTALQKLLCRKLEELAVLDMIILFNVVLLPSIFILFTYIRILIISYQSSKEIRSKAAQTCLPHVIVLVNFSCLGSFEVIIGFFGSGYPKTLHLTVMLQIIIYQPLFNPIIYGLKMKQISKHVKMLFCTGK
>LOCXPOR76.184.HIT1.OR.2R.307.7tm_4.exons1.CM012457.1.Oryzias_javanicus
MDSENNETVITLGGHIELQKYRFLYFFFLLVIYILILCSNSTIICLIWIHKNLHEPMYIFIAALLGNSILYSTSLYPKLLFDFLSEKQITTYSHCLLQCFLYYFLNGSEFLLLTAMAYDRYISINKPLQYAAIMGKTTVTLFLSLAWIVPACQIALPVALSGNVKLCNFVLKGIFCNNSIYKLQCVSSAALSVYGVFSLINLTVIPVLFILFTYTRIFILAYQRCGEIRKKAAQTCLPHLLILFNYTFLLTFDVTIVKLESDLSNSVRLTLTLQVIICHPLFNPIIYGLKMKEISKYLKKLFYHENV
>LOCXPOR76.185.HIT1.OR.2R.307.7tm_4.exons1.CM012457.1.Oryzias_javanicus
MDSENNETVITLGGHIELQKYRFLYFFFLLVIYILILCSNSTIICLIWIHKNLHEPMYIFIAALLWNSILYSTSLYPKLLFDFLSEKQITTYSHCLLQCFLYYFLNASEFLLLTAMAYDRYISINKPLQYAAIMGKTTVTLFLSLAWIVPACQIALPVALSANTKLCHFVLKGIFCNNSIYKLHCMSSAALSVYGVFSLINLTVIPVLFILFTYTRIFILAYQRCGEIRKKAAQTCLPHLLILFNFTFLFTYDVTLVKLESDLSNSVRLTLTLQVIICHPLFNPIIYGLKMKEISKSLKKLFYHENV
>LOCXPOR80.186.HIT1.OR.2R.294.7tm_4.exons1.CM012457.1.Oryzias_javanicus
NTTYITLDGFVEIHQYKWLYFIVLLTAYVFIICSNLSIVCIVILQKELHKPMYILIAALLVNSVVFSTNIYPKLLIDFLSEKQIISYQLCLFQIYIFYSLSFSEFLLLAFMAFDRYVAICKPLRYPRIMRQATVSTLLVLAWLVPACHFAVHVAVNVNLKLCRLTVKAVFCNNAFTALYCIVPKMLYIYGLTTVTNIGICPLFFVLFSYTKILIVSCKSCGKVRKKAAQTCLPHLLVLMNFSLLMAYHAVVVRVASDLPDIFNFTLTIQVIMCHPLFNPVIYGLKMKAIYKYVK
>LOCXPOR81.187.HIT1.OR.2R.298.7tm_4.exons1.CM012457.1.Oryzias_javanicus
NVTYITFTGYVDLQSYRLLYFVIMFTVYVLIILGNLTIFCLICVHKSLHEPMYIFIAALLLNSLLFSTNIYPKLLIDFLSDQQIISLSLCQFQGFIYYTLSGAEFLLLSAMAYDRYVSICKPLQYASIMKKSTVCVLLVLAWLLPACQIFPSLFLTSSIKVCNFKLNGIFCNNVISKLYCMGSSSAYVIYGVFLLLNNIFLPLTFIIFTYTKILLVSYRSSMNVRRKAAQTCSPHLLVLISFSCLCSYDIVIARLEIDLHKTARFIMTLQVVLYHPLFNPIIYGVKVKKISELLRRLF
>LOCXPOR78.192.HIT1.OR.2R.303.7tm_4.exons1.CM012457.1.Oryzias_javanicus
MDNSLNLTHITLSGYVEVSKYRYLYFFVMFVVYVLIMCGNSAIVYIICSHKDLHKPMYVFIAALLLNCFTYSTTVYPKLLIDFLSEEQIISYSACLLQFFMFYSVGGSEFLLLAAMAYDRYVSICKPLRYAAIMTKRIVTALLILAWTVPPLHISVLTILNAEAKICKNHLNGIFCNNTMYKIYCLSSRSVTVIGVVALVDLVILPMLFTVFTYAKIFIISYQSCKEFRRKAAETCFPHLLVLFSFSCLVLYDVIIARVDSDIPKVERLIMTLQIILYHPLFNPFIYGLKMKEISKHLKRYLR
>LOCXPOR79.193.HIT1.OR.2R.303.7tm_4.exons1.CM012457.1.Oryzias_javanicus
MDDRLNKTHFSLSGYVEVSKYRYLYFFVMFVVYVLIMCGNSAIVYIICSHKDLHKPMYVFIAALLLNCFTYSTTVYPKLLIDFLSEEQIISYSACLLQFFMFYSVGGSEFLLLAAMAYDRYVSICKPLRYAAIMTKRIVTALLILAWTVPPLHFSILTILNAEAKICKFDINGIFCNNTIYKLHCLSSRLVTVIGVVALVDLVILPMLFTVFTYAKIFIISYQSCKEFRRKAAETCFPHLLVLFSFSCLVLYDVIIARVDSDIPKVARLIMTLQAFIYHPLLNPFIYGLKMKEISKYLKRCLR
>LOCXPOR80.194.HIT1.OR.2R.303.7tm_4.exons1.CM012457.1.Oryzias_javanicus
DMNVTYISLEGHVELEKYRYFYFFMMLSVYILIVCSNCTIVSLIVIHKNLHEPMYIFIAALLINSVLFSTNIYPKLLADFLSKEQIISYEACLFQILIFYSSSCSEFLLLAAMSYDRYVSICKPLQYAILMKKTIVFVLLGFAWIVPVSHLVVPVIGNAKSELCSFTLKGIFCNNSINYLFCAGSKALLTFGLVTLFNIAILPMLFIIFTYAKILIVAFKSCREVRRKAAQTCLPHLLVLINYSCLLTYDMIIIRLESNFSKTARFIMTLQMIMYNPLCNPIIYGLKMTEIYRHVKNLFYRVR
>LOCXPOR80.195.HIT1.OR.2R.302.7tm_4.exons1.CM012457.1.Oryzias_javanicus
MNITYISLEGHVELEKYRYFYFFMMLSVYILIVCSNCTIFSLIVIHKNLHEPMYIFIAALLINSVLFSTNIYPKLLTDLLAEEQIISYEACLLQIFVFYSLSCSEFLLLAAMSYDRYVSICKPLQYTILMKKTTVIILLGLAWIVPFCHLVILVAGNANSQLCSFTLKGIFCNNSLNYLFCASSKALLTFGLVSLFNIAILPMLFIIFTYAKILIVDFKSCREVRRKAAQTCLPHLLVLINYSCLLTYDLLIIRLESNFSKTVRFIITLQMIMYNPLCNPIIYGLKMTEIYKHLKKLLYYFR
>LOCXPOR80.196.HIT1.OR.2R.302.7tm_4.exons1.CM012457.1.Oryzias_javanicus
MNVTYISLEGHVELEKYRYFYFFMMLTVYILIVCSNCTIVSLIVIHKNLHEPMYIFIAALLINSVIFSTNIYPKLLTDLLAEKQIISYEACLLQIFVFYSLSGSEFLLLAAMSYDRYVSICKPLQYTILMKKTTVIILLGLAWIVPFSHIVIIIAGNANLELCSFTLKGIFCNNSLNYLFCAGSKALLTFGLVSLFNIAILPMLFIIFTYAKILIVAFKSCREVRRKAAQTCLPHLLVLINYSCLLTYDMIIIRLESNFSKTARFIITLQMIMYNPLCNPIIYGLKMTEIYKHLKKLWYYFR
>LOCXPOR81.197.HIT1.OR.2R.299.7tm_4.exons1.CM012457.1.Oryzias_javanicus
MNVTYVSLDGFVDIEKYKYFYFFMMLSVYILIVCSNCTIVSLIVIHKNLHEPMYIFIAALLINSVLFSTNIYPKLLADFLSKEQMISYQVCLLQILIFYSFGGSEFLLLAAMSYDRYVSICKPLQYTILMKKTIVIILLGLAWIVPFCHLIVPVIKNTKKELCSFILKGIFCNNSLNNLFCAGSGEQVIFGLVIMVNVAVVPVLFIIFTYAKILIVASTSSGKVKRKAAQTCLPHLLVLINYSCLAIYDVIIVRLESNFSKTARFIMTLQLIMYNPLCNPIIYGLKMKEIYKHLKKLFC
>LOCXPOR82.198.HIT1.OR.2R.299.7tm_4.exons1.CM012457.1.Oryzias_javanicus
DMNVTYISLEGFVEIEKYRYFYFFMMLSVYILIVCSNCTIFSLIVIHKNLHEPMYIFIAALLINSVLFSTNIYPKLLTDLLAEKQIISYEACLLQIFVFYSLSGSEFLLLAAMSYDRYVSICKPLQYTILMKKTIVIILLGLACIVPFSHIVIIIVGDANLQLCSFTLKGIFCNNSLNYLFCAGSKALLTFGLVTLFNIAILPMLFIIFTYAKILMVATESSGKFKRKAAQTCLPHLLVLINYTCLAMYDIIIVRLESNFSKTARFIVTLQMMMYNPLCNPIIYGLKMTEIYKHLKKLF
>LOCXPOR83.199.HIT1.OR.2R.307.7tm_4.exons1.CM012457.1.Oryzias_javanicus
SKINRMEYFTLSAFNDTVNHRAVLFSLSLTCYFLIVFVNISLVLTIALDERLHEPMYILLCVFCINGLYGAAGFYPRFLADVLSSSQVISYGECLCQAFVLYSYVCSDTSILAVMAYDRYLAICLPLEYRAIMTKRRLFQLVCFSWLTPFCIFSINIVLTTRLKFCETKIQRLLCVNWMIVKLACPGTNTTINNIYAFTTLSIYILHWFFVAWTYIYIVKTCLQSAEDRAKFMQTCVPNLISLATFFVIVVSDLLHMRYAAKDLPESFQNFVSVAAVVIPPVMNPLLYGFKMTKIRKRILVLIQMRK
>LOCXPTAAR1.46.HIT1.TAAR.2R.316.7tm_1.exons1.CM012438.1.Oryzias_javanicus
DGAGGSSLCFPNLNSSCRRLAWPRSETALLYVLLAAVSLLTVTLNLLVVVSISHFRQLHTPTNALLLSLAASDLVVGLTVMPVEGLRYLETCWLLGRLMCALAPFLSYCLISGSLGHMVLISVDRYLAICQPLLYPSRVTLNRVVFLICLCWGCSALYNGCILMGHLRRPHLYRTCHGECVVVISRASGSVDLFFTLVGPCSVMLALYARVFVAAVSQAWRSPAPTVKGSEWKAARTLGIVIAVFLMCFCPYYYPSFAGEDTTTNLSYFAVLSWIMQLNSCINPLIYALFYPWFRKAIRLIFTLKILQPQSSRTKL
>LOCXPTAAR1.46.HIT1.TAAR.2R.303.7tm_1.exons1.CM012438.1.Oryzias_javanicus
RCWGLLSLLPQPELVLQAAGVAPLRDGAPLRPAGRRLSAHRDPEPAGRRLHLPLPAAAHAHQRAAAVPGRVRPGGGADGDARRRAALPGDVLAAGPAHVRPGAVPLLLPDLRLSGPHGPHIRGPIPGHLPAAAVPEQGHPQPGGVPDLPVLGLLRPLQRLHSDGTPEAAAPLPHLPRRVRGGHQPRIGKRRPLLHAGRALLRHAGAVRPGVRGGRVPGVALSCSHREGVGVESSPHSGHRDRRFPHVLLPVLLPLLRRRRHHHEPVLLRRPILDHAAELLHQSPHLRSVLPLVQEGHPTHLHP
>LOCXPTAAR3.61.HIT1.TAAR.2R.326.7tm_1.exons2.CM012457.1.Oryzias_javanicus
MQTQEKEAGLCFPHLLNSSCRRSGRPPAESMFMYITLSSMSVLTVALNLLVIISIAHFKRLQTPTNLLLLSLAFSDFFVGFLVVFQILLIDGCWFLGDVMCVGYYIVDYVITSASVEMVVLISVDCYVAICEPLRYSMKVTKRRVCISVSGCWIFSFLCVFIVMKDNLRQPGRHNSCYGECVVVFDQFSGLVDILFFFIGPVSVVVVLYVRVFVVAVSQARAMRSHPLSVHGSARVTLKKSDLKSARTLGLVGLAFLICLCPYFSLTLTGQEAEFQASSFAFVLFYFNSLLNPLIYALFYPWFRKSAKLIVTLQVLKPGSSQINVE
>LOCXPTAAR4.63.HIT1.TAAR.2R.323.7tm_1.exons2.CM012457.1.Oryzias_javanicus
MEGGDLCFPALNSSCHKLKRSPSFTLLASVLLSFLSVLTAVLNLLLIISISHFRQLHTPTNLLLLSLAVADFCVGLLLLFQIPLLDGCWYLGDLMCVFYYILVVVTTCASIGTMVLISVDRYVAICYPLHYPAKITPKRAGVGVFLCWTCSLLYDVLMMKDNLQQPGRFSSCSGDCVVHLSPVSHVVDQVVSFFVPIAVIAVLYARVFVVAVSQGRALRSQVAAGPRKNRATVRKSEMKAAGTLGVVVFVFILCLFPSYSASLSGQETVIDAVSAAFMFFLAFFNSCLNPIIYAFFYPWFRKSIKLIMTLGVLKADSRDANLM
>LOCXPTAAR5.65.HIT1.TAAR.2R.324.7tm_1.exons2.CM012457.1.Oryzias_javanicus
MEEVELCFPELLNSSCRRTKPSPSAAVLVPFMLSFICLITVTLNLLVIVSVSHFRQLHTPTNLLIPSLAVSDFSVGLLVVFQIFFADGCWYLGDLMCVSYYVLDVVVTCSSVGNMVLISADRYVAICHPLHYPSKVTLSRARLAVSLCWICSLFYDFVLLKENLKHPGKFNSCLGECVIGASSAETVVDLFITLVIPITAITFLCARVFVAAVSQIRAVRPRAAGQPQSGGAIARKSELRAARTLGVVVVVFLMCLLPYYCVILDGPAGFLNPSSAAFFTYLFYLNSCLNPLIYALFYPWFRKSVKIIVTLKVLKPGSRDIKMM
>LOCXPTAAR6.66.HIT1.TAAR.2R.322.7tm_1.exons2.CM012457.1.Oryzias_javanicus
MMEALNTAELCFPQLLNASCRKPPQHLAQNVFIFMVLCLLTVLTVTLNLLLLLLCVCRQLHTPTNLLLLSLAVSDFLVGFFVMPIRILLTDGCWVLGTFMCGMFNFASFVLTSVSVGTMVLISADRYVAICDPLRYHTKVTLRRVQVCICLCWAASILYNGVILRDSLRDPDKYNHCIGECVLLVDSLTGVFDVLITFFCPIIIIVVLYMRVFVVAVSQARAMRSHNISGNVKKSERKAAAALGVVVFLFLVCFCPYFLPSVTGNDLDSSHFSSIFGIWLFYGNSCLNPLIYAFFYPWFRKSLKSIVTLQILKADSCNVLLL
>LOCXPTAAR6.67.HIT1.TAAR.2R.325.7tm_1.exons2.CM012457.1.Oryzias_javanicus
MMEALNTAELCFPQLLNASCRKPPQHHSENVFIFMVLCLLTVLTVTLNLLLLLLCVCRQLHTPTNLLLLSLAVSDFLIGIFVMPIRILLTDGFWVLGTFMCGMFNFTSFILTSVSVGTMVLISADRYVAICDPLRYPTKVTLKRVQVCICLCWAASILYNGVILKDFLKDPDRLNLHIGECVLFLDYITGAVDVVITFFCPITVIVILYMRVFMEAVSQARAMRSHIRSSGQPRVKKSELKAATALGVVVFFFLVCFCPYFYPNIAGLTYKSNDASLGFGIWLFYSNSCINPLIYAFFYPWFRKSLKSIVTLQILQSDSSDANIL
>LOCXPTAAR6.30.HIT1.TAAR.2R.328.7tm_1.exons2.CM012457.1.Oryzias_javanicus
DGDSEHDRALLPSAPQCLLQEAASVSCCQLFHLHSVVPSHWADCDSEPDAVAFLCVCRQLHTPTNVLLLSLAVSDFFIGIFVMPIPFFFTEDCWILGTFMCGLYTFTAFILTSVSVGNMVLISADRYVAICDPLRYPTKVTVRRVQVCVCLCWAASFVYNGVTLNDFLKDPDRFNLCIGECVLFLDYITGAVDVVITFFCPITVIVILYMRVFMVAVSQARAMRSHIVSLRSSGQPRVKKSELKAATALGVVVFIFLVCFCPYFYPNIAGLTYKSNDFASVFGNWLFYSNSCINPLIYAFFYPWFRKSLKSIVTLQILQSDSSDANVL
>LOCXPTAAR7.33.HIT1.TAAR.2R.312.7tm_1.exons2.CM012457.1.Oryzias_javanicus
KPTLYWTKAVLLNILLSIISVITIVLNLLVIISISHFRQLHSPTNILLLSLAVSDFLVGLLLLPLEIYRNTSCWFLGEIMCAVYYYLACYIPFVSIGNIVFISVDRFVAICYPLHYPTRVTAVRVNACLLLCWLWYAFYSLFYIKDKLSQSFHPGSNDSCLGECSISIDFVTGVVDLILTFILPVTAIVVLYMKVFVVAVYQAHSMRSHVTFVSLQRPVKVKAKKSELKAARTLGVLVFTYLSCFCPFYIYSLIEVKLTSTSFAYFLFIVYYFNSCINPVIYTFSSLWFRKAVRTIITLRILKPGSRETNVL
>LOCXPTAAR8.34.HIT1.TAAR.2R.332.7tm_1.exons2.CM012457.1.Oryzias_javanicus
MEIQYTDDFCFPQILNISCRKPRLHWTKAAFFNVLLSILSIITVFLNLLVIIAISHFRQLHSPTNILLLSLAVSDFLVGLLLLPMDIYRNTSCWLLGEIMCAFVFFLASNVPLVSVGNIVLISVDRYVAICHPLHYSTRITAEKAKLCVCLCWLWYGLYSMFYIRDQITQIIKPFRNDSCLGRCDFLVSYATGVVDLILMFILPVTTIVVLYMKVFVVAVIQARSVRLQATFVSVQHPVKAKAKKSELKAARTLGVLVFVYLLSFCPYYCYSLQDVNLTESVFSYVLIGFVYFNSCVNPVIYTLFYPWFRKAVKLIITLQILKPDSCETNMQ
>LOCXPTAAR9.36.HIT1.TAAR.2R.327.7tm_1.exons2.CM012457.1.Oryzias_javanicus
MEIKDEVELCFPQLPNISCRRPRHHRAEAFFLENVLSIISIITVFLNLLVIMSVSHFRQLHSPTNIILLSLAVSDFLVGLLLLPFEIYRNTSCWFLGEIMCAVYYFLGCYIPYTSIGNIVLISVDRYVAICQPMHYSTRITTMRVKMCVCLCWLWYGLYSMFYIKDQMIHLIEPGSNVSCLGQCSIIISYVAGVVDLIVSFFLPVTAIVVLYMKVFVVAVIQARSMRSHVTFVSVQHPVKAKAKKSELKAARTLGVLVFTYLAFFCPAFCYILVGIHVPSDYLFIFLFYFNSCVNPVIYTLFYPWFRKAVKLIVTLQILKPDSCETN
>LOCXPTAAR10.38.HIT1.TAAR.2R.330.7tm_1.exons2.CM012457.1.Oryzias_javanicus
MIMEMQDELCFPQLFNSSCRKPKLHWTKAVLLNMLMSSLSLTTVVLNLLVIISVSHFRHRLTFPLQLHTPTNIFLLSLAVSDFFVGLLLMPVEILRNTACWLLGDIPCSFYLFVVSLLLCVSNGNIVLISIDRYQAICCPLHYSTRITTVKARRYVFLCWLLSALSSIFYVRDNLIQPGRSKSCFGECHLTIDYVAGIIDLIINFIFSITLIVVLYMRVFVVAVSQARAMCSRVTAAKPKAKRSELKAARTLGVLVVVYLICFCPYYGYSLDEVKNSNSSFAFFLVFLFYSNSCFNPVIYALFYSWFRKAIKLIITLQILQPGSCETNML
>LOCXPTAAR11.40.HIT1.TAAR.2R.326.7tm_1.exons3.CM012457.1.Oryzias_javanicus
MELQVEVDLCFPLLSNASCRKPKSEAVVLRFLLFSFSVMTVALNLLVIIASYSYMQLHTPTNILLLSLAVSDFLVGLLLMPGEILRNTACWLLGDLMCSLYNYVSYIITSTSVGDMVLISVDRYVAICDPLHYPSRVTERKVKVCVSLCWLCSALYNSGIVMGDLTKPGRYNSCYGECVIFVDSIIGTLDIVITFIAPVFVIVVLYMRVFVVAVSQARAMRSHVTAVTLQLSVAATTKKSELKAARTLGVLMLVFLSCFCPYYCVSLAGDELLSDSSASYSLFLFYLNSTLNPVIYAMFYPWFRKAVNLIVTLQILQPGSSEVNIH
>LOCXPTAAR12.49.HIT1.TAAR.2R.330.7tm_1.exons2.CM012457.1.Oryzias_javanicus
MSILDRTDLCFPHFPNNSCKKPTFSLSETVSLHFLLSCISLLTTALNLIIIIAVSHFRHNSLHTPTNILLLSLAVSDFLVGLLAMPVEVFRMTSCWFLGDFLCFLYNYVSYIITSASVGVMVLISVDRFVAICDPLHYPSRVTERRAKVSVCVCWFISALYNIILVKDELVQLGIHKSCYGECAVSMDSIIGTLDIVVTFIVPVFVIVVLYMRVFVVAVSQARAMRSHVTAVTLQLSVAATTKKSELKAAKTLGVLVLVFLLCFCPYFCVSVAGTELFQRFSEFVAFLFFFNSTINPLIYALFYPWFRKAVKLIVTLQILEPGSCETNIL
>LOCXPTAAR13.52.HIT1.TAAR.2R.331.7tm_1.exons2.CM012457.1.Oryzias_javanicus
MSLQDPTDLCFPQLFNDSCRKPASLLSETMLLHVVLSCISLITVVLNLMIIISVSHFRHKLSLHTPTNILLLSLAVSDFLVGLVSMPVDILRKTSCWYLGDFLCSLFMYVSYIITSASVGVMVLISVDRFVAICDPLHYPSRVTERRAKVSVCLCWFISALYNIILVKDELIQLGMHNSCHGECVIFVDSIIGTLDIVITFIVPVFVIVVLYMRVFVVAVSQARAMRSHVTAVTLQLSVAATTKKSELKAARTLGVLVLVFLFCFCPYYCVSIAGTELFNRFSEFVYYLFFFNSTINPLIYTLLYPWFRKAVKLIVTLQILKPGSCEANIL
>LOCXPTAAR14.53.HIT1.TAAR.2R.324.7tm_1.exons1.CM012460.1.Oryzias_javanicus
MVKDKAANLTYSVTDLCYEIDHFSYKLTSSPSVICVILYFFLALLSVITVCGNLLVIISVAYFKQLHTPTHSLILSLAVADLLVGIIVFPLSMAFSLSSCLFFEGLFCKVRDSFDITLSTCSIMNLCCISVDRYFAVCQPLMYKAKINQRVVVVMIMVSWGVSALVGMGVIIVGFNNTGCEDSCLINVLIGNITGPVLSFYFPVIIILCIYLKILLVAQRQARSIQITAKCVEAVSKMERKSTKTLATVLGVFLCCWTPFFLFITFLPFISSPVPVPVIETLSWLALSNSTLNPFIYAFFYRWFRSAFKIIMSGKIFQKNFTNS
>LOCXPTAAR15.54.HIT1.TAAR.2R.326.7tm_1.exons1.CM012460.1.Oryzias_javanicus
MESKAAVNFTQAVTDLHPCYEIDHFSYKLTSSPSVICVILYFFLALLSVITVCGNLLVIISVAYFKQLHTPTHSLILSLAVADLLVGIIVFPLSMAFSLSSCLFFEGLFCKVRDSFDITLSTCSIMNLCCISVDRYFAVCQPLMYKAKINQRVVVVMIMVSWGVSALIGIGVIIAGLNNDQCEGSCFIDILMANTIGPVLSFYFPVIIILCIYLKIFLVAQRQARSIQITAKCVEAVSKMERKSTKTLATVLGAFLCCWTPFFLCITFLPFISGPVPVPVIETLNWLTLSNSMLNPFIYAFFYQWFRSAFKIIVSGQIFQGNFANS
>LOCXPTAAR16.55.HIT1.TAAR.2R.300.7tm_1.exons1.CM012460.1.Oryzias_javanicus
VLTRTSSTTCSLLYMFLGSLSIVTVSGNLLVIIAIIYFKQLHTPSNYLILSLAVADLLVGLVVLPISIVFALSSCLYDRGLFCKIRDSFDVVLSTTSIFNLCCISVDRYYAVCQPLTYKVQMSTRVVAVMITMSWGVSICVAIGFVVAELHQKKCNDECFSDVVLEKVLAPVFSFYLPVLVMIYIYLRIFFVAQRQARSIQNTSNSAATVSNMERKATKTLAIVMGVFLMCWLPFFLCFSLQVLGGVSVQVYETLNWFTLCNSMLNPFIYAFFYSWFRSAFKMIISGKIFQGNFSNYKLQ
>LOCXPTAAR17.56.HIT1.TAAR.2R.300.7tm_1.exons1.CM012460.1.Oryzias_javanicus
VLTRISSTKCSLLYMFLGSLSIVTVSGNLLVIIAIIYFKQLHTPSNYLILSLAVADVLVGLVVLPISIVFALSSCLYNRGLFCKIRDSFDVVLSTTSIFNLCCISVDRYYAVCQPLTYKVQMSTRVVAVMITMSWGVSICVAIGFVVAELKQEQCENECFSDIILEKVFAPVFCFYLPVLVMIYIYLRIFFVAQRQARSIQNTSNSAATVSNMERKATKTLAIVMGVFLMCWLPFSLCFSLQVLGGVSVRVYETLNWFTLCNSMLNPFIYAFFYSWFRSAFKMIIFGKIFQGNFSNYKLQ
>LOCXPTAAR18.57.HIT1.TAAR.2R.322.7tm_1.exons1.CM012460.1.Oryzias_javanicus
MEQENKTQTFPLTTCYKLASSVLTETTSTACTLLNLFLSILSTVTVCGNLLVITSVVYFRQLHTPTNALVLSLAVADLMVGAVVLPLTMKFSVSTCLYNRSVFCLIRRSLDMILGSCSVLNLCCISVDRYYAVCQPLTYRLKISNPVIGVMILISWLLPAMFAIGFQLGFNRANCVQRCLSFALLTQFISFVFLFYLPLILMLCLYLKIFLVAQKQASSLQKHTKCRENQSRMEKKATKTLAIVMGVFLLCWLPSFFCITIISFSRSSDTGPLIEILNWLALSNSLLNPFIYAFFYSWFRSAFRLIISGKIFFTDLTNMTLQ
>LOCXPTAAR19.58.HIT1.TAAR.2R.322.7tm_1.exons1.CM012460.1.Oryzias_javanicus
ESVKVIHPCYELHDAVLTFANPPSVSCVSLYIFLGLMSIITVFGNLLVVVSIVYFRQLHTPTNYLILSLAVADLLVGILVFPSSMTVTVTSCWYQEDLFCKIRGGFDVTMSTASILNLCCISLDRYYAICKPLTYRSQMSHRVIGMMILASWGVSALIGIGIIVAGFNQGKCEGSCLIDALISTTLACVFSFYIPVIVMLSFYLKIFFVAQKQVKSIQSSTCQNSECGTTVSRMERKATKTLAVVMGVFLFCWAPYFLCIIFQPLTYKETPVAVIETLNWLTLSNSMLNPFIYAFFYTWFRSAIRMIISGKIFQGNHTNTTL
>LOCXPTAAR20.59.HIT1.TAAR.2R.356.7tm_1.exons2.CM012460.1.Oryzias_javanicus
LFILTSLFQTDSAEISIMDTEFATGADNMISYIHPCFTMKNGTYTFTSNPSFGCVLLYIFLGSLSVVTSCGNLLVITSIVYFKQLHTPTNYLILSLAVADLLVGVLVFPFSMAVTVSSCMYHEDLFCKIRDSFDITLCTASILNLCCISIDRYYAVCQPLTYVSNITTQVTAIMIAVSWGISVFIGITITVAGFSQGSCEENCSSDVVVANTLGPVFSFYLPAVIMLCIYFKILLVAQKQVNSIQNASSSKSGGEVSKMERKATKTLAIVMGVFLLCLTPYFICVVFQPLFITPPQISVIESLNWLTLSNSLLNPLIYAFFYSWFRSAFRIIMSGKIFQSHSANTQLILMFSENAN
>LOCXPTAAR21.60.HIT1.TAAR.2R.341.7tm_1.exons2.CM012460.1.Oryzias_javanicus
PEVDLEEMTSSERKENFIGFHVLSYIHPCYNLQNGTYIFTSNPSYICVLLYLFLGSLSVVTSCGNLLVITSIVYFKQLHTPTNYLILSLAVADLLVGVLVFPSSMAVTVSSCMHRQEFFCKIRDSFDITLCTASILNLCCISIDRYYAVCQPLTYVSNITTQVTAIMIVVSWGISVFIGITITVAGFSQGSCEENCSSDVVVANTLGPVFSFYLPAVIMLCIYFKILLVAQKQVNSIQNASSSKSGAEVSKMERKATKTLAIVMGVFLLCLTPYFICVVFQPLFITPPQISVIESLNWLALSNSMLNPLIYAFFYSWFRSAFRIIMSGKVFQKYSASAQLF
>LOCXPENSORLP00000028528.1.14.HIT1.Ora.1R.293.7tm_1.exons3.CM012441.1.Oryzias_javanicus
MSVMFRMKTQLDLRLAVEAATKIKNLFGPDEKDKKTKLVGVGLQMQISNVQIVFHIIMVVLGILGNATVIMVIGKSVIMERSVSHNSNIIIMNMAMSNLMVSVMRNILLIVSDLGIQLFLSKERCQFLMGVWVWLRSVNVWSTFYLSVFHLQTLRRVAPLVANLRASRGSKTLLLNLLSIWLLNLLYSIPAHIFSTNGNANSTETLMLISSTTRPLLGCVWNFPSSYSGLAYATTSMVIHEILPIVLMTVTNLSSLYMLYTYGRTRSSVQDASVVKRVPAERRAAKVRKRNSA
>LOCXPENSORLP00000028528.1.17.HIT1.Ora.1R.282.7tm_1.exons3.CM012441.1.Oryzias_javanicus
DVRLLVKAVKEMRDSMGPTGQPEEQLVGMGLRTTVSSEQLAFYIILVVLGILGNAIVIVVIGKTVIMDRSAAQNSNVIIINMAVSNLMVSIMRNALLVLSDLGIELFLSKSLCQFLMGVWVWLRSVNVWSTFYLSVFHLQTLRRVAPSVGNLQASRGAPKTLLLSLLSIWLLNLLYSIPAHIFSTNGNANSTETLMLISSTTRPLLGCVWNFPSSYSGLAYATTSMVIHETLPIVLMTVTNLSSLYTLYTHGRTRSSVQDAPVVKRVPAERRAAKVRQRNAL
>LOCXPENSPFOP00000020313.1.19.HIT1.Ora.1R.296.7tm_1.exons1.CM012460.1.Oryzias_javanicus
MAGIYVNLLGLRIAVSFTGLVGNVCLILSIVHVKWSHIKSFELFLLGLAAANLEEIVIINVYDLFLLQSSFSTWLCRFLKFMTIFGETASIFFTVIISIFRYQKLAVSLSVHLDHIGLARLLSAVCLAFSFLLSFPVVTIEPTGNATNSSGGGCPVDSFHCGENYSPASNCAYKYLFVLVSYLLPLVIITVTNCLIITMLLIQRRTITPEIRVQQPKHNHRKGRDLRFQHSTMAVVAAMALFLVNWTFYLVFQFILKPTDLPSWSEIEFFILTSYSSFSPYVYGIGQNLFSLENFK
>LOCXPOra1.4.HIT1.Ora.2R.313.V1R.exons1.CM012441.1.Oryzias_javanicus
MDLCVTIKGVSFLLQTGLGILGNSVVLLAYSHIICTEPKLLPVDMILCHLAFANLILLLTRCVPQTMTVFGLKDLLNDPGCKVVIYAYRIGRALSVCITCMLSVFQALTIAPAGPFLSRLKPALPSLVAPTFAGLWLLNMAVCIAAPFFSMAPRNGTVQPFTLNLGFCHVDFRDNLSYVINGVAVSVRDFAFVALMVGSSGYILLLLHRHSRQVRVIRRSHGNGAETRAAKTVLTLVILYVVFFGIDNVIWIYMLTVSKVSPVVADMRVFFSSCYASLSPYFIISSNKKVKGKIVCAAEQDQPSVETQESNDK
>LOCXPOra2.5.HIT1.Ora.2R.302.V1R.exons1.CM012441.1.Oryzias_javanicus
MSSVDVVRRGLYASLTVVGVPGNILVIVAFLLLSYEENRLLAADAIVLHLTCANLLVVAVRCLTETLASFHVGNIFGDAGCKGVIFIYRTSRGLSIWLTFLLSTYQCLSISPPGSCWASMRILLAQNLVFAFLFLWVLNTTMSSGALLFSSSSKNDSSPTNNAVNVEFCLVSFPSKLFKEIYGAVQVGRDVVPMALMTLASVIILVLLYQHSQHMNNLHRNSHTSGGRGGGKRRAAKIVVVLVTLYLALYGVDCGLWVYTLTVKKTMSTSLISDLRIFFASMYAALCPMVIIVSNRKVNSKL
>LOCXPOra3.6.HIT1.Ora.2R.367.7tm_1.exons2.CM012441.1.Oryzias_javanicus
MSKVLTLDAALFGLLVFSGILGNMLVIYVVFQSAFETPLGRLSPSDTILVHLSLANLLTSLFRTVPIFVSDLGFDVSLSPGWCRVFMLLWMWWRAVGCWVTLTLSMFHCTTLKRHHVSFGPLVLQKERRRVWIVLGLVWGANLAFSVPALVYSTHVHSNATVDLMVISSTTRPLLGCIWEFPSIQQGSAFAFTSLALNEVFPLVLMICTNVSTLHALAKHIRAVTASMESGGSHGELNKHASTERKAAHVIMSLVALFVVCWVLQVAAVTYYNHNRGLHAEGLLTVAHFSASTFVGFSPMVVALGHSKLRKRIMSMILVWTKAFHCSSKDTGNRVKSPKKKLKVFDVQQEMKVINVKECKTLNDRGE
>LOCXPDreOlfCc1.953.HIT1.OlfC.1R.705.ANF_receptor.exons13.CM012449.1.Oryzias_javanicus
FALGFCALFCLHGSVSAESTCKLKAKFNLNSYKDVEKKKVVIGGMFPVHRRIASNDGNTSRVPVSSGCEGFNFRTFRWTQTMLFAIDEINRRYDLLPNTDLGYVIYDSCFTISKAVEGTLTYLTGQDEAVPNYRCGNGPPLAALVGAGGSDLSIATARILGLYHFPQVSYSSTCSALNNKFQFPTFLRTIPNDQHQSKAMAQMVLHFGWTWVGIIAAEDDYGKYGIKDFKEQVEEAGVCISFSETLPKVSSPAAIQSVVQTVVESTAKIIVVFSSDVDLSPLISELLRHNVTNRTWIASEAWITSALINQPGVSPVLAGTLGFGVKRAEIAGLQRHLLDLDPFADPLTEEFWETLFNCTLDYSKALRVAREMNSTLSRAGLGNTYSDVSQLRITYSVYKAVYAVAHALHHLEHCEPGNGPFVGKSCADITNFEPWQLMYYLKNVHFKVPNTEEDIYFVDGDIEGYYDIINWQLGGDGEISYVTVGHYNGSAGPEDRLHIRNDSIVWNNEASTPPRSVCSENCQPGTRKGIRQGEPVCCFDCIPCADGEISNTTNARECVLCSGDFWSNDAHDACVPKIIEFLAFGEPLGITLIVISAFGALLTIAVGVVLILNIDTPLVKANDALLSFSLLLSLMVTFLCSIVFLGEPQHWSCMTSQVALALGFALCLSSIMGKAAVLMLRAQALKAARLKAKAAAKAAKAAAEN
>LOCXPOlfC1.60.HIT1.OlfC.2R.821.ANF_receptor.exons6.CM012449.1.Oryzias_javanicus
MVQLLIGLFVMGLQFACDTAGEDASFCRVLESPELPLLSKEGDVMIGGAFSIHSKIAQPSLAFTEKPTPLTCSSINLREFRFAQTMIFAIEEINKSENLLPNVSIGYRIYDNCGSTLSSMRAVMALMNGDELVLEKNCSGQSAVHAIIGESESSSTIVLARTTGPYQIPVISHSATCECLSSRKEYPSFFRTIASDLYQSRALAQLVKHFGWTWVGAVNSDSDYGNNGMAIFLSAAQEEGVCVEYIEKFDRAEPEKLLKVVEVIRKSSARVIVAFLAHVEMNNLLEQLNVLNITGRQFIGVEAWITADSLVTPTSFSVLGGSLGFAVQKTNISGLNTFLVKDFWETDFQCDKNRIDGASKSCKENQDLIKLRDYDDDVEELRYSSNIYKAIYAVAHSLHSIMKCSDSQGCDKVTEVKPWQVIEALKQVNFIKNGERVWFDRTGAVLAKYEVVNWQQRSDGSVHFVPVGYYDASLPPGQKFVLNTEAIMWPGGSLQLPVSVCSESCRPGTYKVLEKGKPVCCFHCLPCPDGEISNSTDSNDCNQCPEEYWSNQVRDACVPKNVEFLSYTEDMSKILMFFTLFGVVLTVTVAVLFLINRDTPLVKANNSELSFLLLFSLSLCFLCSLTFMGRPTEWSCMLRHTAFGITFVLCISCILGKTIVVLMAFKATLPSSNVMKWFGPPQQRLTVFSLTLIQVIICILWLTINPPFPFKNMKIFREKIILECSLGSTVGFWAVLGYIGFLAVSCFVLAFLARKLPDNFNEAKFITFSMLIFSAVWITFIPAYVSSPGKLTVAVEIFAILASSYGILFCIFAPKCYILAL
>LOCXPOlfC2.64.HIT1.OlfC.2R.833.ANF_receptor.exons6.CM012449.1.Oryzias_javanicus
AEDETALCELLGSPVLPVLSKSGDITIGGAFSVYTQTPKSSPSLTETPEPLICTRISFREFRFAQTMMFAIEEINNSSSLLPNISVGYKIFDSCGSTLPSTRAAMGLINGQEKTFGKSCSGQSTVHAIIGASKSSSTIVLSQIAGIFQIPVISHFSTCACLSNRKEHPSFFRTIPSDYYQSRALAQLVKHFGWTWVGAVRSDNDYGNNGMATFIEAATQEGICVEYSEAISWTSLDEQVERVVRVIKTGTAKVVVAFLGYDEMDILLEEALRQNITGLQWVGSESWITSSNLALRRYSGILTGSIGFAIKKAKITGLQDFLLQVHPSQNPQNRVLKEFWEETFGCSFQSSLEGVKQCSGSERLRDIKNPFTDVSELRISNNVYKAVYAVAHAMHSMLKCGEKSEAVNTSCTLKSILQPKDIAKHVQDVNFTLQSGEKVYFDERGDPAATYQLVNWQRNSAGDPVFVTVGSYDASLPTGKQFTIKEMNITWFGDSQQRPVSVCSESCLPGFRQAVIKGKPICCFSCIACAAGEISNSTNSAECSPCPLEYWSNEDHNKCVPKVIEFLSYEETMGALLAAFSLFGASLTLVVSFVFFWFRHTPLVKASNSELSFLLLLSLTLCFLCSLTFIGQPTDSSCMLRHVAFGIAFALCISCILTKTITVVIAFTAKRPANTVPQCSVSLQRMGVIGGTFLQVLVCVVWLALAPPFPYKNTVYAAERIILECNLGSSIGFWVVLGYIGLLAVLCLILAFLARKLPDNFNEAKFITFSLLIFSAVWVTFIPAYVSSPGKFTVAVEIFAILASSFGLLFCIFAPKCYIILLKPERNTKNHMMG
>LOCXPOlfC3.69.HIT1.OlfC.2R.851.ANF_receptor.exons6.CM012449.1.Oryzias_javanicus
QRWHQQCWRLVQLLLVASFSKPEKTTCRHSGDLENPQLVQDGDIILGGIFPFHSSWKNRQENFTHKPLPLHCESLNFRGFQFAQAMLYAIEEINNSTDLLPGITLGYQLYDACDSIARSIKVALALVNGNTAELTLKECASAAQVQAIMGETTSTLSAAVATVIGPFHIPLISHYSTCACLSDKTKYPSFLRTIPSDYFQSRALAQLVKHFGWTWVGAIRTNDDYGNNGMAAFTETAQRLGICLEYSVPFFRMDPPDKIQKITDLIKTSTSRVIVAFLSHMDMDVLLHEFSKHNLSGYQWVGSEGWIFDFQTAERDKTHILDGAIGLSIPKAHVSGLQEFMLDVTPLNSSNNDLFTEFWETMFSCEFKRSESAAQTQGECTGREDVAGVKNSFTDMSLMPILNNVYKGVYAVAHALHMILGCNKKCNTDVQLQPVEILEHIKKIHFRTKEGDEVYFNENGDPAAKYEIINWQPKENGIVDFVTVGLYDASLPAGKQLNLQNNLIWARNSRQVPVSICSEPCQPGTRKVLQKGKPVCCHDCVTCAEGQISNNTDSIACVRCHPEFWSNERRDACVKKQEVFLSYEEIMGALLTAASLFGTCLTAIVAFIFFRNRKTPLVRANNSELSFLLLFSLILCFLCSLTFIGRPSEWTCKLRHTAFGITFVLCISCVLGKTIVVLMAFKARLPGGNMMKWFGPVQQRLSVLGLTLIQVIICVLWLTISPPFPFKNFQELRDKIILECALGSDLGFWAGLGYIGLLAILCFISAFLARKLPDNFNEAKFITFSMLIFCAVWLTFIPAYVSSPGKFSVAVEIFAILASSFGLLICIFFPKCYVILLKPEKNTKKYMMGKG
>LOCXPOlfC4.70.HIT1.OlfC.2R.850.ANF_receptor.exons6.CM012449.1.Oryzias_javanicus
MQGLTLLYLYGVCMNTVSGCETFARFNMPTLFKPGDIMIGGIFPIFNKEISNTTMFEREPIGTVCSGFDLRAFRWTQVMIFAIEEINKDPAFLPNVSLGYRILDSCASPTNALRAALTLAGGTQGIQSPCPPAISALIAESGSSQSVAVAGALGPFQLPIISYFSTCACLSNRAKFPTFFRTIPSDYFQAKALAALVKHFGWKWIGAIQSDNDYGRNGIQAFIEEVKKMGVCVAFVGTVLRTYSMSKILDVVEMIKQSSVKVILAFVPEGDFYPLMKELLRQNVTGIQWIASEAWITAARPSTPEMFPAFGGTLGFVVQKMAIPDLQSFLRNINPYADPNAAFVRDFWEVMLGCRPISTGIYTGTNKICKGNETLMNSQDVFFNVTQLRVSYNVYKAVYAIAHALHELVFCQAFDKKPARPCMNVSEIHPKEVTDHIKHVNFRNQFGDSVFFDQDGDPPASYDIINWQLDNGKVQHVTVGQFISTQSGTYKLQIDEKKIVWMTGQMVPKSVCSDLCPMGTRRASIRGKATCCFDCIPCADGTISNSTGAADCTPCQQEYWSNESKDECIPKINEFLIYTEPMGIVLAVLSLLGASLSLITMGVFIHFRETPVIKASNSELSCYLLFSLFLCFLCPLTFIGRPTVWTCMLRHTAFGITFALCISCVLGKTTVVVTAFKAKHPGNKAARKFGPVQQRIIVCSCTMIQVVICILWLRLSPPFPEKVFRYSNKKIVLECNTGSEVAFYVVLGYIGVLAVICLVFAFLARKLPDNFNEAKFIAFSMLIFCAVWITFIPAYVSSPGKFTVAVEIFAILSSSFGLLVCIFAPKCYIILIKPEKNTKSHVLGPNILKH
>LOCXPOlfC5.72.HIT1.OlfC.2R.880.ANF_receptor.exons8.CM012449.1.Oryzias_javanicus
MALLAANVLAFIALFSGSSCTAGEADSCVFLGEKEELSLYEDGDVVIGGLFPLHFSPVSSPLTYKTKPPPNSYNYSRALRWMHTMTFAIKEINERSDFLSNITLGFHIRDSCDDIPVSLRATMQLVNGQPESNFPTESIRRNLSIETTTNLGCAAVNKRVSSVIIGDAGSGVSMALLRSLGSFHIPLVSYFASCSCLSNQREFPTFMRTMPSDAFQIRALVQLVRYFGWTWVGVIGVESDYATFAIQLFLQESVHYGVCAAYTHFYPVDLNQQALDKLLDVIQTKTSKVIINFSGESEMQGILREVQRRNMTGLQWIASEAWATAKSLWEKSGKLLLGTLGFAIQRADVIPGLHEHLTSLDPSSIHKTAFLAEFWEETFKCRLNDSFNTHYHGEDAYHDRKTCTGTEKLDDVYSPYFDVTQLRVSYNVYKAVYLVAHSLQDMSNCKDGEGPFQNGSCANPKNFKPWELLHYMKHANFSVFGKEVNFDQNGDPIAYYDLMNWQQMPDGSLTLVKVGFYDASLPSGQNLVINDSMIQWPLGLKALQSVCSESCPPGFRVARRKGEPICCYDCIPCAEGEISNATDSLECSPCSQYTWPNAAREVCIPKTVEYLSYYDVLGILLCATSVFGACVSLFVVAVFFKYKETPIVRANNMELSFLLLVFLAICFLVGLLFIGEPSDWLCLIKFPAFGISFALCISCLLAKTSVVLMAFRARLPGSNVMKWFGPKQQRASVLLGTAIQVLFCLSWLLTAPPHANNNTNYHSSTIIIECVTGSEIGFWCVLGYIGFLACMCLAMAFLARKLPDNFNEAKFITFSMLIFFAVWITFIPVYMSTVGKYTVAVHVFAILASSLGLLLCIFAPKCYIILLRPDKNSKKKSMQK
>LOCXPOlfC6.75.HIT1.OlfC.2R.865.ANF_receptor.exons8.CM012449.1.Oryzias_javanicus
MFTLTPLSLLYSLNILTLTHFPSFSAISTAPSVKPCTLQNSFQPAFTANGDFVIGGIFPLHYNQEMPDLNSTYRPPPVRCNGFDPRAFRWALTMKLAVEEINQSMQLLLNYTLGYKIFDSCAYPLTGQRAAVAVLNGISEEESPTCSGASPLLAVIGESGSAQSIVVSRILQPFRIPMISYFSSCACFTDRRSYPTFFRVIPNDDYQVKAIAQLLVRFNWTWVGVIRGDHEYGRFALQGLLRELRGTKVCVAYQEMIPLLYDRQKALEIMQVMKNSLAKVVVVFSAEGEMTPFLRDYMIQNITGIQWVASEAWVTASVFTGSEYYPYLGGTIGFGIRRGHISRLSDYLMTVRPENYSDNPLVEELWEALYGCSPHLPSASQLPLCTGQEELLVQHSAYMNTSSPRVAYNVYKAVYAVAYSLHNLLLCQPGVGPFENNSCAQTNNVLPWQLQHYIEEVKFKMAGEVVNFDLKGDSVPYYDIINWQRGTSGNIEFVNVGLFDGTKPAGEELVIYEDKITWAGHQREASCSHLSVCSASCPPGSRKAVRRGEPVCCFDCIPCDRGKISNQTNSIDCTFCPEDFWSNEDRTICIPKKVEFLAYDSVGIALTVISVVGACLTMGVFLVFFCNRNTAVVRVNNSELSFFILFALTFCFLCSLVFIGEPTRWSCMLRHTAFSITFSLCISCILAKTLVVLAAFTATRPGDNIMKWLGPKHQRVIIFSCTMVQVIICAAWLIDASPYPSRNTKYERSKIILECSVGSSLAFWCVLGYIGLQACLCFVLAFLARKLPGNFNEAKFITFSILIFCAVWLAFIPAYISSPGIYADAVESFAILASSFGLLFCLFAPKCYIILLKPEKNTKQHLMGK
>LOCXPOlfC7.88.HIT1.OlfC.2R.834.ANF_receptor.exons8.CM012449.1.Oryzias_javanicus
VANVDASSVRCNLRGTARSPVFSMDGDFVIGGVFSIHYNPIIENHNHATIPEPPKCTGSINVRELRFSRAMMFAIEEINNSTELLPGIRLGYQIHDSCAAVPVAVQVAFQLSNGQEYVFYKDNNCSQSGIMAAVVGESGSTPSISISRIIGSFDIPQVSHFSTCACLSDKQQFPNFFRTIPSDAFQAVALAKLVKHFGWTWIGTIYTDSDYGNNGMASFLQAAKKEGICVEFSEAFHRTNQISKIQRVADVIRRSTAKVIVAFAGMGEMEVLLEELATKPSPSRQWIGSEAWITNTHLQRFTVCEGAIGFAIPKSDIPGLRDFMLDLSPTEVAASPVLTEFWEETFKCTLRKGADTDQRVCNGSEDLRKVPNDFIPSSPLRITTMVYKAVYAIAHAIHNVVCVKKNATAQCDKNLMLESKQVLAALKTVNFTHNGHSVSFDANGDPVAVYELVNWQKGLSGNIESVTVGYYDASLPRNKELYINKNLTWMDGREQVPKSVCTDSCPPGTYKVLQKDKPICCYDCIKCPEGEISNTTDSSDCFLCLIEFWPNAEKDSCHPKPVEFLSINETLAIILVVFSVGGACLAILTAAIFFHYRTTPIVRANNSELSFLLLFSLTLCFLCSLTFIGAPTEWSCKLRHSAFGITFVLCISCVLGKTIVVLMAFKATLPGNNVMKWFGPLQQRLTVVFFTFVQVLICTVWLVLRPPFPMKNFSTYKERIILECALGSAIGFWAVLGYIGLLALFCFVLAVLARKLPDNFNEAKFITFSMLIFCAVWLTFIPAYVSSPGKFTVAVEIFAILASSFGLILCIFAPKCFIILCQPEKNTKKYLMNK
>LOCXPOlfC7.95.HIT1.OlfC.2R.869.ANF_receptor.exons8.CM012449.1.Oryzias_javanicus
LLLAVALFEINLVCVLGRFLSGFQQRTGFSGSGITVSINASSMKCNLLGTAGSPVFSKDGDFILGGMFTIHYKMHTEMYPYTAVPELPKCTGSIDARELRFSRAMMFAIEEINNSTELLPGITLGYQIHDSCGAVPVATHKAFQLSNGEDNVFYKDSNCSKSGMMAAFVAESGSTPSMSISRIIGPFNIPQVSHYATCACLSDKQQYPNFFRTIPSDAFQAEALAKLVKHFGWTWIGTVCSDSDYGNNGMSAFLQAAQKEGICVEFSESFYRTNPISKIKMVADVIRRSTAKVIVAFTASGDTKVLLEELSRKPTPSLQWIASESWIIDPNMLKFDFCEGALGFGIPKSVIPGFRDYLLDLSPLEVASSPLLTEFWEDAFNCRLSKNVSVGERVCDGNEDLKKLQSSYTETSQLRVTNMVYKAVYAIAHAIHNVVCEKRTFVTQCDKNLMLESKQVLAALKKVNFTQNGYSVSFDANGDPVAVYELVNWQKDKSGNIELVTVGYYDASLPPNEKFHINRNITWMDGREQMPVSVCSDSCPPGTHRVLQKGKPICCYDCIPCPEGEISNTTDSSDCFPCPIEFWPNAKKDSCHPKPVEFLSIDETLAVILAVFSVGGACLAIITAAVFFHHRTTPIVRANNSELSFLLLFSLTLCFLCSLTFIGAPTEWSCMLRHSAFGITFVLCISCVLGKTIVVLMAFKATLPGSNVMKWFGPLQQRLTVVFFTFVQVLICTVWLVVRPPFPIKNFSTYKERIILECALGSAIGFWAVLGYIGLLAVFCFVLAVLARKLPDNFNEAKFITFSMLIFCAVWLTFIPAYVSSPGKFTVAVEIFAILASSFGLILCIFAPKCFIILCQPEKNTKKYVMNKN
>LOCXPOlfC8.97.HIT1.OlfC.2R.858.ANF_receptor.exons10.CM012449.1.Oryzias_javanicus
FSSRYLSSSSIDLSCKLGRQFHLNGMHMPGDVILGGLFEVHFTSVFPELTFTSEPTKITCQGFDPLGFRHAMTMAFAIHEVNKNPNLLPNLTLGYSLYDNCATLVVGFSAAMSLFNGQDEEFMLQENCSGKPPVLGIVGDPFSTFTIAASDVISLFKLPMVSYYATCLCLSDRRRFPSFFRTIPSDAFQVHAMLQILKRFGWTWVGLLFSDDDYGHHVAQSFQSELHHSIRGCLAYLEMLPWGENPVEVKRIVGLMKKSTARVVIVFAHQIHMIHLLEEVVNQNVTGLQWMASEAWTSANVFETPRFMPYLGGTLGIAIRRGEIPGLRDFLQQIRPHGKIDSENSMVKQFWEHTFQCRFAPPPAEWMEAGGALCNGEEDLQTVETAFLDVSNLRPEYNIYKAVYALVYALDEMLRCEPGRGPFSEHSCASLQQLEPWQLMYYLEKVNFTTSFGDQVSFDKNGDALPIYDVMNWVWLPDGKIEVQNVGFFKKTTLNGEELIIDEDKIFWNFDKVTIFIYDSLSVCSESCPPGTRILRRKGQPLCCFDCVSCSEGKISNQTDSVECLTCPEDFWSSRQNDHCVPKKIEFLSYHEPLGICLTAASLLGTFVCSIVFAIFTYHRSTPVVRANNSELSFLILVSLKLCFLCSLLFIGQPQLWTCQLRHAVFGISFVLCVSCILVKTMVVLAVFKSSKPGGGANLKWFGSVQQRGTVLALTCVQAVVCTVWIISASPTPYANTRYHNDKIIYECVVGSTTGFAVLLGYISLLAIISFLLAFLARNLPDNFNEAKFITFSMLIFCAVWVAFVPAYVNSPGKYADAVEVFAILASSFGLLVALFGPKCYIILLKPEKNTKKAIMGR
>LOCXPOlfC8.104.HIT1.OlfC.2R.835.ANF_receptor.exons10.CM012449.1.Oryzias_javanicus
KKFTLNEIHKSGDVVLGGLFEVHYTSVLPERAFISEPQQPLCKGFDTLGFRHAMTMAFAIDEINKNGNLLPNMTLGYRIYDNCGALVVGFSGALSLASGTDDQFQLLENCSGTPPVLGIVGDHYSTFSIAIANVLGLYKMPLVSYFATCSCLSDRQRFPTFFRTIPSDAFQVRAMVQILKHFGWTWVGLLVSDDDYGLHVAQSFQSDLAGSGVGCLAYLEVLPWDNDQSELIRIVRLIKTSTARVVIVFAHEIHMIQLMEEVVSQNVTGRQWIASETWTTAVVLQVPHLMPYLSGTLGIAIRRGDLPGLRDFLLQIKPDKNNSTGNNLVRQFWEHTFKCKFDRAGSMETEEPLCTGMEQIDAVQTEFLDLSNLRPEYNVYKAVYSLAHALHDMLQCEPDRGPFSCGTMPTLEPWQLAHYLQKVNFTTPFGDQVSFDENGDALPIYDVMNWLWLPDGQTKVQNVGEVKSAGSGGEELYIDEDKIFWNTESKQIIFFTPRSVCSENCPPGTRIARRKGEPECCFSCVPCSEGKVSNKTNSLECNNCPEDFWSNSHRDLCVPKKTEFLSYHEPLGICLTTTSLLGTFICAVVLAIFTFHRRTPIVRANNSELSFLLLVALKLCFLCSLLFIGQPRLWTCQLRHAAFGISFVLCVSCILVKTVVVLAVFKASEPGGGGNLKWFGPKQQRGTVFTLTCIQAAICTAWLVSSSPAPRKNTQYHNDKIVYECEVGSTVAFAVILGYIGVLAILSFFLAFLARNLPNNFNEAKLITFSMLIFCAVWMAFVPAYINSPGRYADAVEVFAILASSFGLLLALFGPKCYILLLKPEKNTKKAIMGR
>LOCXPOlfC9.105.HIT1.OlfC.2R.865.ANF_receptor.exons11.CM012449.1.Oryzias_javanicus
LWTRHAPSLLLVGLLGRQLGLQAGFQVAETANCSRWGTPSDNGLFKDGDIIIGGLFSLRYTPPNIDYSFVQQPDIKSCEGVQNLPLQYIYAMLFALEEINHSLTLLPGVKLGYRIHDSCALPAWALKAALSMVGGDTFTCDTEAGNGQGDKPIPLIIGGSNSVTAQVLSRVLGPLSVPLLSYTASCPCLSDRRQYPNFFRTMASDVYQARAVAQLATHFNWTWIGAVIADNDYGHMAVKVFQESIQENSVCLAFVETLQRETIVNDATRAALTIQASTAKVILIFTWYTDVIELFHQLSKLNVTDRQFLASEAWSTSGDLLQDAASHKVARGVLGVAIRSTVLPGFDRYIRSLSPLLRPDDEFLKDLWQKEFGCDPNTNGSSHDASLPPCKGTETLERVQSFFTDTSQLRVTYNVYLAVYAAAHALHSLLSCPERGNSPGNTSSCSLPKEIKPFELMQHLSKVKFTTPQEELFYFQGGDITAKYDLVNWQSTPQGGLRLALIGRVDGFDLHLNDTAIEWSTGSSQVPVSVCSESCPPGTRKASRKGEPICCFDCISCADGEISNQTGSLQCEHCPAEFWSNTERTVCIPRQLDFLSFNKTLGITLTAVAVSGATVTTAVFVVFLHHRQTPVVRANNSELSFLLLLSLKLCFLCSLLFIGRPSVWACRFQQAAFGISFVLCVSCLQVKTIVVLAAFRSARPGAEALMKWFGPGQQRGCVCFFTSVQVIICIIWLTLSPPTPQPDLEIPGLKVTLKCAMASVVGFSLVLGYIGLLGCTSLLLAFLARKLPDNFNEAKLITFSMLIFCAVWVAFVPAYVSSPGKYAVAVEVFAILASSFGLLFCIFAPKCFIILLRPEKNTKKHLMAR
