# Supplementary material for: Expanded olfactory system in ray-finned fishes capable of terrestrial exploration
Source: BMC Biol. 2023 Jul 31;21:163. doi: 10.1186/s12915-023-01661-8 (PMC10392011; doi:10.1186/s12915-023-01661-8)
Supplement: Supplementary file 3 — Additional file 3: Data S1. Protein sequences and genomic coordinates of OLF genes. FASTA and General Feature Format (GFF) files containing the protein sequences and genomic coordinates for all identified OLF genes in this study. [file 12915_2023_1661_MOESM3_ESM.zip › PROTEINS/Oryzias_latipes.OLF_genes.fa]

>LOCXPDilaORUN.94-eta.306.180.HIT1.OR.1R.293.7tm_4.exons2.NC_019863.2.Oryzias_latipes
TSEGGNASGSFFTDVGRNVLVVILGLSINSVNATMVHTFRKHHVLRSNPRYVLFAHLVLNDMIQLTVSISVHVFSYTLRTIHVFICLLLMLPAIISNMNTPLNLGVMATECFLSVCFPLRYNNICTVKRTCILIGFIWAVSSLSVLPDVFILLATEQQHFFLSRVFCDRDNVFRSSYSKEKRNVSHILFFVLVWFTLFYTYFRVLLTAKAANADATKARSTILLHAFQVLLCMSTYALPFLLQLFRDLFPKQIVSIYFAFFVIIQIFPRFLSPIIYGLRDKTFRKYLSRYCLC
>LOCXPOR1.105.HIT1.OR.2R.319.7TM_GPCR_Srx.exons5.NC_019863.2.Oryzias_latipes
LLLECTGVMSGMNSSAAALPKDSFANAVTKNVMAVLVWLAISVINVSMVRTFLQHRAFYENPRYIMFICMVVNDALQLSLVTALYVVSYVFRKIPVLVCCPLIMAAVFTTRSTPLILAGMAVERFVSICFPLHYSQTCTVRRTLLLISIILILTAAPPATDLLIGTLTEPPTFFQSAVFCDHSLLFRHASVYYKNCVFDGLYLSSVALTLLYTYCRIMLAARAASAGLASVNRARNTVLLHGVQLMLCMLAFVVPSLQAALISLFPLLILEIRYIFFLLVYIIPRFLSPVIYGCRDQLFRKYWIQNVSCRRRGASRVLP
>LOCXPOR1.105.HIT1.OR.2R.309.7TM_GPCR_Srx.exons5.NC_019863.2.Oryzias_latipes
RQDPRRPATPTGHVLDPVLPEELVPAAVDHGAQEARDDVDQQEEDVPDLQDQQREERDESGLQGGNHEGQHAEHQLHPVQQDGVPGPVDRGQAGGGGPRRQHDPAVGVEQREGHGGQVQPVEHAVLVVDGGVAEEQRVVTENGALEEGRGLCEGADEEVCGRGGGREDEDDADEEERAAHRARLAVVEGKADGDEALHGHAGEDERGGAGGEHRRHDQRAADQHRDLPEDVADHVERRDQTQLQGVVDHHADEHDVAGVLVERSVLQEGPHHADVDHADGQPHQHGHDVLGHSVGKAVFGQSGGAGVHP
>LOCXPOR3.116.HIT1.OR.2R.305.7tm_1.exons2.NC_019863.2.Oryzias_latipes
DAASPPCPLQLLLFRDTFASAFVKNLLVVLVWLFLTYINLTLVATFFRHQTFYEDPRYILFTHMVINDGIQLTVTVSLFILSYAVYKINVSLCCVFILVAVFTTRNTPINLASMAIERYVAVCEPLRYAEVCTVRRTYLAIGLMWFLCAAPDVTDLFVTLATEPLSFFHDSVFCLRPNVFKDPILASKRQAFDIIYFCCVFLTLLFTYLKVLCAARAVSAHRASAQKATNTILLHGAQLAMCLLSYVSPSVEVLLHAIFPGRVLEIRYANYLIVYILPRFLSPIIYGVRDVKFRRSLRMYLVCYR
>LOCXPOR3.127.HIT1.OR.2R.288.7tm_1.exons2.NC_019863.2.Oryzias_latipes
EEELREALLKNLIVSGLCISINYINGVLVHTFRKHQIFYSNPRYILFIHLVMNDMIQLMQTSVLFILSYVLQTVSVSVCIVLLMVAILTTFNTPVNLAVMAAECYIAVCMPLRHAQICTVRKTYVLIGLMWAASGLSVLLDLLLLLAAEPLQFFHSRVWCFRDNVFRNKQGLEKRTAANILCLVLVWFTLFFTYFRILFAAKGAAADSGKARNTILLHGFQLLLTMLNYVRPLVEQALLLLWPNDHAHIVFASFVMVQIVPRFVSPIIYGLRDPTFRKCVRGHLLCGR
>LOCXPOR3.127.HIT1.OR.2R.287.7tm_1.exons2.NC_019863.2.Oryzias_latipes
GGVERSSIEKPHRLGSLHLHQLHQRCSGPHLQKTPDLLLKPSLHPLHPSGDERHDPADADVRPLHPVVRPADRLCVRLHRSADGRHIDHLQHSGELGGHGGGVLHRRLHASASRTDLHGEEDLRPDRPDVGGERTVRPAGPAPPPGGRTVAVLPLQSLVFPRQRVQKQTGLGEEDRRQHPLPRPGLVHPLLHVFPNPVCSQRSSSRQWKGQKHDPAARLPAAADHAQLRQAAGRTSPAPPVAQRPRPHRLCLLRHGPDRAEVRQSHHLRPQRPHLQEVREGPPAVWT
>LOCXPOR3.138.HIT1.OR.2R.291.zf-FPG_IleRS.exons2.NC_019863.2.Oryzias_latipes
QQGLLQVFSEHFVSQPVKDGADESGQNLDQDGDDVADGQSVVGEQAAQTLDGNAVDVAQHAQQQLEAVQQDRVPGFPGVGGRCLSCEKDPEISVEDRQPNNHQIGDVGNFFFLCEGGVGEDICPQAEDAGAEELCGVCGHEDKDVRQDGQHAEEPHRSHHKVGPPDRADLGVTERKADGQVALQGHGGQGQRVVEVGRDGDDQQNDAEGDIEGENHVTYDLKDEEQCQHDDVIDDQMDVEDVAGVCEENLVVPERVHQSAVEEDDGDGHNHSEHILGDGYVTRVPADGAAE
>LOCXPOR3.138.HIT1.OR.2R.291.zf-FPG_IleRS.exons2.NC_019863.2.Oryzias_latipes
LSSTVSRDPRHIAITKNVFTVVVSVSIILFNSALVHTFRNHQVFFTNPRYILYIHLVVNDIIMLALFLVLQVISYVVFTLNVSFCIVLLIIAVSSNLNNPLTLAAMALECYLAVCFPLRYSQVCTVRRTYFVMGAVWFLSMLTILPDVFVLVATNPAEFFSSSIFCLWANVFTDPALAKKKEVSNIAYLVIVWLSIFYAYFRILFAAQAASANARKARNTVLLHGFQLLLCMLSYVHSISIQGLSSLFPNDALAIRYVISVLIQILPRLISPVLYGLRDKMFREYLQKTLL
>LOCXPOR4.155.HIT1.OR.2R.284.7tm_4.exons2.NC_019863.2.Oryzias_latipes
NFFTDLGKNVIVVILGISINSVNAVMVHTFTRHHVLRSNPRYVLFFHLVLNDMIQLTISISLYIFAFALGTIHVFICLLLILPAIISTINTPLNLGVMATECFLSVCFPLRYNNICTVKRTCILIGFIWAVSSLSVLPDVFILLATEQQHFFLSRVFCDRDNVFPSSYSKEKTNAIFLVFLVLVWFTLFYTYFRVLLTAKAANADATKARSTILLHAFQVLLCTMTFLQPLLMQLLRYLFPQGVASVHFTIFVIIQIFPRFLSPIIYGLRDKTFRKYLSRYCLC
>LOCXPOR4.177.HIT1.OR.2R.302.7tm_1.exons2.NC_019863.2.Oryzias_latipes
MSSSSVNATSVILYPDSFGKAVAKNVLVVAVGITIVYINASLIHTFSRHQIFNTNPRYILFIHMVVNDMMQLILAISLFVISYTIKQLSVSICSVLVLVTLFTGENTPLNLACMAAECYIAICMPLRHAQIWTVKRTNWLIGLMWMTSLVSVLPDLFITLATKPLEFFHSRVFCVRETAFPNPLSIKKRDYTYYVYLVIVWIIIFYTYFKILFTAKTASKSSKKARNTILLHAVQVLLCTTTYAAPQLNQFILQTFPQNQTDSLFASFIIVQILPRSISPIIYGVRDNTMRKYLKRYLFCKV
>LOCXPOR4.177.HIT1.OR.2R.298.7tm_1.exons2.NC_019863.2.Oryzias_latipes
DFAEQIPLEVLPHGVVPHAVDDGADGARQDLHNDEAGKERVCLVLWEGLQDELVQLGGRVCGGAEQHLNCMQQNCVSGFLGTFARGFCSKQNLEVRVKDNDPNYNQIHIIGVVSLLDGERIWEGGFSDTKNSGMKKFQRLCGQGDEQIWKYGHQAGHPHQSNQPVCPFDRPDLGVAERHADGDVALRRHAGQVQRRVLAGEEGDQDQDATDGNAELFDGVADDEQGNGQNQLHHIVDHHVNKKDIARIRVENLVSGESVNETGVDVDDGDPNSHHQHVLGHGFAERVWIQNHRRRVDR
>LOCXPOR5.189.HIT1.OR.2R.320.7tm_1.exons1.NC_019865.2.Oryzias_latipes
LFRFLLPELAVPALICLFVLLTVFSLAVNVLTLSSIGRSDDPSWQPRFTFCRNLMLSDLLQTVTFGPAVIHCLIHRRTMVSSSWCYVQYFVGSASVFTSLVTITCMALERYLYVCYAIYYVVILTERRLRQIMAAVWVYSISISTVMISLLLLRGAEDKSDSAVTMGLLCEPDVLEQHMGSPRHLAIFRKFFGAFTLLLCLLVHAVSYFRMYKDARNAVVPFNAVNVKARKTVVFYCGMLFLQLLPLLIKVTSDALWEFQGTGVLETSQARGNCQQKQGPTATAAALHVSLLILLLVPPCINPLVYGLRNAEVRLALCKL
>LOCXPOR6.95.HIT1.OR.2R.305.7tm_4.exons1.NC_019871.2.Oryzias_latipes
MNSSQILFFTLSAYGDPGPLRFLYFSLVLVLLLLIVFCNVLLIAVICVTRSLHEPMFLFLCSLFANELLGSSGLFPFLLLQILADVHRVSAPLCFLQVFVLYLYGSVEFFILAVMSYDRYVAICRPLQYHSLMTPQKVAVLVALTWALPFLTITALVGMSAPLPLCRSVIDKIYCGNYAIVKLSCADTRLHNIYGLSYTVLSVVLPALSILYSYARILQVCCSGSRQTRQKALSTCTPHLASVLNFSFGCCFQILQSRFETRRASDPLQVFLSLYFLTCQPLFTPLLYGLKMAKIQDACQQLLCG
>LOCXPOR7.96.HIT1.OR.2R.301.7tm_4.exons1.NC_019871.2.Oryzias_latipes
MLNSTQVSVFVLGGYFHAKHLKVLLFLLVLGVYLLIVFCNVLLIAVICVTRSLHEPMFLFLCSLFANELLGSSGLFPFLLLQILADVHRVSAPLCFLQVFMVHSYGTAEFFILAVMSYDRLVAVCRPLQYHSVVTWTKVATLTAAAWLAAFLLVVCTTSLSFPLRRCRDFIPKVYCDNFSVVKLACADTTLNNVLGLFVTLLTVGLPLAFTLYSYARILLCGSTQTRHKAVSTCTPHLASLLNFFFGGMFEVVQSRFDMSGVPGVLRVFLSLYFLSCQPLFTPLLYGLNLTRIRTACRRLL
>LOCXPOR8.97.HIT1.OR.2R.304.7tm_4.exons1.NC_019871.2.Oryzias_latipes
MENNSQIVFVLHGLNQSLLNRQVSFGLALTAYLFTLFVNLTLIGTVLLEKTHLHQPMYFFLCNLCINGICGASSFYPKLLHDLLADAHVVSYAGCVAQMFVGYSYIFCEFTSLTVMAYDRYVAICSPLRYQELMTLQKVALLLLLTWTFSLLETAVGLVLVLQLPLCGNRISKMFCTNWELVKLACQPASYDDVYSFLITVLHLSQAALIVVSYAQLIRTASRSRSDRRKFLQTCVPHLAALLVFTGSLLFDGAFSRYGGTSIEMLQNALAAEFLVVPPALNPIIYGMNLKEVRSRIYFRFTTR
>LOCXPOR9.98.HIT1.OR.2R.310.7tm_4.exons1.NC_019871.2.Oryzias_latipes
MWEAAMDGNSSHSSFVFRCFPELHAHRRLLALPFFLSLLSVLLGNSALILVIRREERLRGPMHLLICALCLVDILVVVAILPNMLLGLTLDHSRISLAACLTQMFFTHFLSSVESTLLLTMALDRLAAICEPLRYRFIMDSCMLLRLLLFTLLRSGSIMATLVALAGSLRFCGSNVIQHCYCDHMALVSLACDSTDRSWSAGVAVIVCFVGVDIPIIFFSYVKILRVVLRAAREDRSKAFHTCSTHLMVIMCFYLVGSVAFLSRDLSSGVGAFMGVLYILLPATVNPIIYGIRTKEIRNGLLRLLKVRTR
>LOCXPOR10.99.HIT1.OR.2R.307.7tm_4.exons1.NC_019871.2.Oryzias_latipes
MMRMESLRDNVTSDTSFIFVSGFSELGPLRLVFLIFLMLLVSLLANCLLLFVIVWGWSLHTPMCVLIACMACVDLRVPLFFFPDVLLPSRWTSLSRCLLQMFFLHFFGSCQSTLLFWMALDRYLAICRPLSYHQHMSPRRFLRLAVPLLLRNLLMVSAVVNLAASLSYCFRNVIRHCVCEHMALVELACGSTAVNSLVGLTAVLLISVLDFLLIIASYVVIFCSVLRPGRAGSRALHTCTTHIMVISVTLTSVLAAFMSYRARDRLSAPARIAVSTLYQFLPSCFNPIIYGVRTSEIRRRCGAPSTS
>LOCXPOR11.100.HIT1.OR.2R.303.7tm_4.exons1.NC_019871.2.Oryzias_latipes
MENGSFHTYFVLNGFDELGVLRPLLFLPFSFAFLVSLLANGLLVYVVFSQRSLHQPMSVLIAGMAVVEVCLPVFFVPNMLLSFLFGWRDISLIGCLTQMHFIHTFGAFQTTFLVWMALDRYFAICRPLYYHQQMALQSFIRFVVPLVLRNVVVITLLVALAGARSFCSDVIHHCVCEHMALVELACGSTALNSLAGLMAIFLIPLLDFLIISASYIVIFSTVLSSARSGGKALHTCVTHIMVLSLSLTVALVAFLSYRVRNSLPTAVRVFFSTMYLLFPSCVNPIIYGIRTTEIRQHIMKTLT
>LOCXPOR12.101.HIT1.OR.2R.305.7tm_4.exons1.NC_019871.2.Oryzias_latipes
VLNASQVGVFSLSAYLDLGLLRYACFLLVLGVYLLIVFCNVLLIAVICVTRSLHEPMFLFLCSLFANELLGSSGLFPFLLLQILADVHRVSAPLCFLQVFIVHAYGAVELLNLAVMAFDRYLAICRPLQYHARMTSRRVAALLAWTWGLPFLAMVVSLTLIVPLRLCGRHIHKVYCDMHSVVKLACSDTTAANAYGLVATFSTILGALLFILYSYARILAVCCSGSRQTRQKAVSTCSPHLASVLNFAIAGSFEVSQSRFNMAHAPDVLRVFLSVYFLSAVPLFNPLMYGLKMRKIRNACVRILS
>LOCXPOR13.102.HIT1.OR.2R.312.7tm_4.exons1.NC_019871.2.Oryzias_latipes
KQNIQMNHTKVSYFILAAYLDPGPLRFLYFSLVLVLLLLIVFCNVLLIAVICVTRSLHEPMFLFLCSLFANELLGSSGLFPFLLLQILADVHRVSAPLCFLQVFILYLYASVQLSNLAVMSYDRYLAICCPLQYKSLMTSSRTGTLLVLVWFYPLLAVMVLVSLTSSLQRCGNIIHGVFCDNYSIVKLACSDTTFINVYGLAILCLLVVFPALLILYSYSSILRVCLCGSRQTRHKAVSTCTPHLASLLNFSFGCVFQIVQSRFDMSGVPGVLRVLLSVYYLTCQPLFNPVLYGLNLTKVRSLCGRMFCGES
>LOCXPOR14.103.HIT1.OR.2R.322.7tm_4.exons1.NC_019871.2.Oryzias_latipes
MISSNVTKVKDFIIVGIPGLLPEYHGLASFVFLAVYLTILFGNSFILAVIIFERVLHKPSYLIFAHLAMTDLIFGTLTLPKVIARYLWNDMITPFTTCFAQMFFVHSLGAIHSFILLVMALDRFVAVWFPLRYPAIITNKTTSIACSLCWTLTFIRMMGIVLHASSLSFCDSKILQCFCDHASITKLACGENVAFVQEVAFANAMVTLLFPLSFIIFSYFSIIVAVLKMTKAEGYHKVLSTCAPQILTTCLYYVPRCVVYITDNLKVKVSPDARIIIALLYSLIPAAVNPLIYCLKTADIKEALMKRFKNRKINLAFKSNTK
>LOCXPOR15.104.HIT1.OR.2R.318.7tm_4.exons1.NC_019871.2.Oryzias_latipes
IMFSNVTKINDFFITGFPELLPEYHSLVSTLLFLLYLVIAVGNIFILVFVIWEKRLHKPSYLIFCHLALTDLMFGTLTLPKILSKYWFNDSVISFYSCFAQMYFVHFLGAAHSFILMVMALDRFTAICAPLRYTSLFTNAVASVLCGLSWLVPASWMVFVVLDALSLPFCNSNIIVQCYCDHLSIINLGCENVRQSTVYGFIGAMVSLLLPLAFIILSYFVIIVTVLRISSSEGRLRTLSTCTPQLLITGLYYLPRCFVYLANFLGFTFGVSVRIAVIVLYSLLPAAVNPVIYCFKTKEIKENLKRKFLTTKKTITTK
>LOCXPOR16.106.HIT1.OR.2R.319.7tm_4.exons1.NC_019871.2.Oryzias_latipes
IIPNISRTESFHILGFPGLSPQYYAPVSALFFFIYLTTATGSVFILALVICEKSLQKPSYLVFCHLALNDLTFSTFTIPKIIAKYWFADSDISFNSCFTQMFMVHYLGSVMSFLLLVMALDRFIAVCIPLRYPVLITNNIISVLCGFAWFIPAPLMMTIVLHALTLSYCKSNIIAQCYCDHISLTNQGCGGNLREVQVTALCIAMLCLLLPLAFILFSYVSIIVVILKMSSSSGRKKTISTCTPQIFITCLFYLPRCFVYVASTVGFSFSLDIRILLILLYSLLPPALNPLIYCFKTRDIKLTLLRKLKMYRVAIEIQM
>LOCXPOR17.107.HIT1.OR.2R.300.7tm_4.exons1.NC_019871.2.Oryzias_latipes
NASSVIHFSGFNLTAESVVPAFLFATLSYMVILFCNLTLILTIVLNKSLHQPMHLILLNLPINDLIGSSALFPQLIKEILTNSRRIQYSACVAQAFFIHVYAAGTVFHLSAMAYDRFLAICYPLQYNTVMTNAHIMKLIALVWSSSLVLIGVLFILLLRLNNCRSEMSNPYCDNPNLLSLVCGDTTINNIYGLFISALSQAVANGIVFYTYLRVLIACFRSKQSDTRAKALQTCATHLVVFLLLECLGLFTIISHRLQNISPHLRRFMGLSTLIFPPTLNPIIYGLKTKEIREKILQFFR
>LOCXPOR18.108.HIT1.OR.2R.312.7tm_4.exons1.NC_019871.2.Oryzias_latipes
MFSNFSSETLLTLSSLGFSSIYIYPAFVFGTLFYLIIVFCNLLVLTTIAVSKKLHKPMFILLFSLPVSDIVGATAFFPHLVFSILTQNRLISSEACITQAFFVHFYGTGNLMFLTAMAYDRYMAICSPLKYNAVMNSQNLLRIICLIWFLNFALMFTLFMLLARFKFCRTNIADWYCNNPSLLKLVCSDITLNNYYGLFTIILDMGAPLILILYTYAQILFTCVKTNNTNGRKKAIQTCSTHLVVFLVLQVNTTFTLISHRFENASPFLRRALGVSVLIFPPFLDPLIYGLRTRELRQCMVVFLKRNFSFTK
>LOCXPOR19.109.HIT1.OR.2R.309.7tm_4.exons1.NC_019871.2.Oryzias_latipes
NSSSVDILTLSSLDLQPTYIYPSFVFGTLLYLITVFCNLLVLLTIAVSKKLHKPMFILLLNLPISDIVGATALFPHFLFSIITESRLISSEACITQAFFIHIYGTGNLIILSAMAFDRYIAICCPLNYNSILTSQNLMRIIFLVWFLNVSMILTLFMLLFRFKICRADVVDLFCNYPSVLKLVCGDITLNNNYGLFTLIVIMGVPLMIILYTYVQILVTCMMTNNPDGRRKALQTCCTHVLVFLVLQINSNAAYILHRSQSKLTVLRKAFGFSVILFPPFLDPLIYGLNTRELRQCIIMFLRRNAGSTK
>LOCXPOR20.110.HIT1.OR.2R.307.7tm_4.exons1.NC_019871.2.Oryzias_latipes
MENSSFGFYSKLTMDTFFIPAGGKYPIILLGIAIYLFGMSCNLTLLTLIILKKNLHKPMYFILFSLPLNDLIGITAMMPKVLSDIVTETNDVYYPLCVLQAFLLHMYGGAVLFILAAMSFDRYVAICMPLRYSSIMTLRMVTGIVTLVWGLDFVLILLLFSLQARLPRCTALIRNVFCDNPSLLKLTCVNTAVQNITGLFNTAVIQAISISIQVYSYVKILITCLATRTSEAKTKAVHTCVAQLVILVIFEVVGTFTILSHRFKDVSADLQKIMGMLIFLVPPLLNPLVYGLYTSEIRKTLLGVFKN
>LOCXPOR21.111.HIT1.OR.2R.308.7tm_4.exons1.NC_019871.2.Oryzias_latipes
MEENTSVVGDTLEIQGFDISPELTFPLFFLLLFVYCSLLLSNLGVLAVIISEKSLHQPMYLLFCNLSVNDLIGNTVLLPQLMAHILSTERFITYSQCVVQAFYSHTFGSASHMILVIMAIDRYVAICHPLRYSSIMTTRAVIGLSVVAWGFSLVLVSVLIGLTVRLTRCRSVLQNAYCDNASLFKLSCENVSVNNIYGLFFTVLLFTCSMGGILLTYVRIAVICWMRKNKELNSRALQTCASHLVLYLIMLWSGFLTIILHRFPNYPDLRKIAYILFHVVPGNLNPIIYGMQTTSLRQKITQLLRKMV
>LOCXPOR22.112.HIT1.OR.2R.305.7tm_1.exons1.NC_019871.2.Oryzias_latipes
MASNSSVMSVGFSAKNLNLQAVIVQVLIAVFLSINLFLISTFFRREVFYTTMRYILFVVTLLSDCLFLIMADSLLLLSYFGFAIHMWLCLILYIILSVYSFVTPLTLTAMSLERYVAICMPLRHAELCNTRGALKLIFIIHSISAVPCTVNLCIFSAAVSFSIYTQSRVCSVETFLLFSWQGHLRSAISQFYFLIIFTIIVFSYVKILKVAKTASGENKKSTWKGLRTVILHGFQLLLGLIQLWCGFIEAAVLKVNLTVYINVRYFNYVMFFLAPRCLSPLIYGLRDELFYQALKSYALCGLHKK
>LOCXPOR23.113.HIT1.OR.2R.305.7tm_1.exons1.NC_019871.2.Oryzias_latipes
MALNSSVISGGSPVRILNNRILIVQVAIVVCLCINFFLISTFFRKNIFYTTMRYILFAVTLLSDCLFLIMSNALLVSSYFSFTIQIWLCFIMYTILSVYALVTPLTLTAMTLERYVAICMPLRHAELCTTRGALQLILIIHSISAVPCTINLSIFSATVSSELYTNNRLCYREMFILFPWQDHLSSAMNQFYFLIMCSVIVFSYVQIMKAAKSASGENKKSTWKGLRTVILHAFQLLLCLIQLWCPFIEDAVYKIDLILHRDIRYFNYVTFSIASRCLSPLIYGLRDELFFQALRSYALCRLYRK
>LOCXPOR24.114.HIT1.OR.2R.304.7tm_1.exons1.NC_019871.2.Oryzias_latipes
MSLNSSASGGGFPVKIINDRIIIVQVSIAVFLSINFFLISTFFRRDVFYNTMRYILFAETLLSDCLFLILTDSLLILSFFGCTMQMWLCLFIYIILSVYSFVTPITLTAMTLERYVAICMPLRHAELCTPHGALQLILIIHSISAVSCIVILSIFFAAVSPTYFTQSTICSAEMFILFSWQRHLRSAISQFYFLIMVIIIVISYVKILKVAKTASGENKKSTRKGLRTVTLHGFQLQLGLIQLWCPFIEAAVYNVDPIVYNNLRFFNYIVFFLAPRCLSPLIYGLRDELFFQALKYHALRGLLK
>LOCXPOR25.115.HIT1.OR.2R.305.7tm_1.exons1.NC_019871.2.Oryzias_latipes
MANNSSVISGNFPVKLISKEVIIVQVLIVVFLSINFFLISTFFRKNVFHTSMRYILFAVTLLSDCLFLILANVTLILSYFGFTMQMWLCLIIFVLTSVYAYVTPVTLTAMTLERYVAICMPLRHAELCTPHGALQLILIINSISAVPCTINLAVFYSTASPTFNTQRGICYGERFVLFTWQGHFRSAVSQLYFFIMFTIIVFSYIKIMKVAKTASGENKKSTWKGLRTVVLHGFQLLLSLIQLWSVFIEDAALKVSLTLYVNIRYFNYVMFFLAPRCLSPLIYGLRDELFFQALKYFALCGLHRK
>LOCXPOR26.117.HIT1.OR.2R.305.7tm_1.exons1.NC_019871.2.Oryzias_latipes
MANNSSVISGNFPVKLISKDIIIVQVLIAIFLSINFFLISTFFRKNVFHTSMRYILFAVTLLSDCLFLMLANVTLIMTYFGFTIQMWLCLIIYLLTSVYSYVTPVTLTAMTLERYVAICMPLRHAELCTPHGALQLILIIHSISAVPCTINLAIFYSAASTTFLTQRGICYGERFILFTWQGQFRSAVSQLYFFIMFTIIVFSYIKIMKVAKTASGENKKSTWKGLRTVVLHGFQLFLSLIQLWSVLIEDAAFKVSLTLYNNIRYFNYVMFFLAPRCLSPFIYGLRDELFFQALKYYASCGLYKR
>LOCXPOR27.118.HIT1.OR.2R.305.7tm_1.exons1.NC_019871.2.Oryzias_latipes
MANNSSVISGNFPVKLISKEVIIVQVLIAVFLSINFFLISTFFRKNVFHTSMRYILFAVTLLSDCLFLILANVTLILSYFGFTIQMWLCLIIYLLSSVYSYVTPVTLTAMTLERYVAICMPLRHAELCTPHGALQLILIIHSISAVPCTINFAIFYSAASPTFYTQRGICYGERFTLFTWQSQFRSAVSQLYFFIMFTIIVFSYIKIMIVAKAASGDNKKSTWKGLRTVILHGFQLLLILIQLWSALIEDAALKVSLSLFINIRYFNYVMFFLAPRCLSPLIYGLRDELFFQALKYYASCGLYKK
>LOCXPOR28.119.HIT1.OR.2R.305.7tm_1.exons1.NC_019871.2.Oryzias_latipes
MANNSSATSGGFSVKMISNQVIIVQGLIGVFLSINLFLISTFFRKEVFYTTVRYVLFAVTLLSDCLFLIITNSLLVSTYFGLTIHIWLCFILYFILAVYTFVTPLTLTAMTLERYVAICMPLRHAELCTMRGALKLILIIHGLGALPCTVTLYIFFAIVSPTFYSQNRVCSVETFILSSWQGDVRSAISQFYFLIMCSVIVFSYVQIMKAAKAASGENKKSTWRGLRTVILHGFQLLLCLIQLWCPFIEAAVFKINLLLYNNVRFFNYIMFFLAPRCLSPLIYGLRDQSFFRALKLYALCGLYKK
>LOCXPOR29.120.HIT1.OR.2R.292.7tm_1.exons1.NC_019871.2.Oryzias_latipes
RQINDQVIIVQFLVIFFFSVNMLLIVTFFQKQSFRSSARYILFAFMLLSDSFLLIMSNFLLVLYYYKMTIPVPFCIVLCMIVFLYGAVTPITLASMTLERYVAICMPLRHAELCSTRSTVHCILIIHGIGSVQGVVILSLFFASAPLSLYKGNRVCSADMFMLLTWHSQLRTALSQLYFYITFIIIAFSYFRIMKVAKAASGQNKKSSQKGLKTVSLHASQLLLCLIELWCPFIEAAVLKQNLMLYVKMKYFNYVMFYVAPRCLSPLIYGLRDETFVLALKNTIGFGLIKKS
>LOCXPOR29.121.HIT1.OR.2R.305.7tm_1.exons1.NC_019871.2.Oryzias_latipes
MANNVSMVGGSEQRQADYRVIIVQILVIIFLWINMLLTVTFFKKQSFHTSARYLLFALVLLSDSFLLVVTDILLVLSFFRVVMQVWLCIIVSIVVFLYNMVTPITLAAMTLERYVAICMPLRHAELCSTRSTVHCILIIHGISSIPCIVILSVFFASVSLGVFTQNMVCSVEMFILYTWHSDLRSAVSQFFFLIMCIVIIFSYYKIMKAAKAASGENKKSTQRGLRTVSLHAFQLLLCLIQLWCPFIEAAVLNINLILYVNVRYFNYIMFFLAPRCLSSLIYGLRDETFFLALKSSFRFGLQKSS
>LOCXPOR29.122.HIT1.OR.2R.298.7tm_1.exons1.NC_019871.2.Oryzias_latipes
MADNSSIAGGFALRQPSYRLIIVQILVIIFLCINMLLIGTFFKTESFHTSARYLLFAVMLLSDSFLLFMSDIMMVFASFQLTMQVFLCVIFSAVVLLYNMVTPITLTVMTLERYVAICMPLRHAELCSTRSTVHCILIIHGISSIPCMVILSVFFASASLSIYKQNTVCTVNVFILYTWHNDLRSAVSQFFFLIMCIVIIFSYYKMMKVAKAASGENKKSSLRGLKTVLLHAFQLLLCLIQLWIPFIEAAALQIDVNLFANVRYSNYVIFVLASRCLSPLIYGLRDETFFLALKKFYR
>LOCXPOR29.123.HIT1.OR.2R.297.7tm_1.exons1.NC_019871.2.Oryzias_latipes
MAGNTSVVGDVRLPSGYPVIIVQILVIIFLWINMLLIATFLKTASFHTSARYLLFALMLLSDSFLLIVSDILVVLTALRVVMEVWLCIIVFFVVLLYNMVTPITLTVMTLERYVAICMPLRHAELCSTRNTVHCILIIHGISSIPCIVILSVFFASASASVYKQNMICSVEIFILYPWHNHLRSAVSQFFFLIMCIVIVFSYYKLMKVAKAASGENKKSTLRGLTTVLLHAFQLLLCLIQLWCPFIEAAALQIDINLFFIVRYSNYVVFVLASRCLSPLIYGLRDETFFLALKKFYR
>LOCXPOR29.124.HIT1.OR.2R.299.7tm_1.exons1.NC_019871.2.Oryzias_latipes
MANNTSVVGGFVVRQPSYRVIIVQVLVIIFFFINMLLIVTFFKKKSFHTSARYLLFALMLMSDSFLLAMSDILLVLTAFEVVMHVWVCVIVSIVVLLYNMVTPVTLAAMTLERYVAICMPLHHAELCSPRSTVHCILIIHGISSIPCMVILSVFFASVSLSIFKENMVCSVEMFILYKWHNDLRSAVSQFFFLIMCIVIVFSYYKIMRVAKAASGENKQSTLRGLKTVLLHAFQLLLCLIQLWCPFIEIAALQVSMNFFISVRYSNYIIFILAPRCLSPLIYGLRDETFFLALKKLWKI
>LOCXPOR30.125.HIT1.OR.2R.308.7tm_1.exons1.NC_019871.2.Oryzias_latipes
MQNLTDLPFNATPPSSLSVIIKVCVVIPLFCPFLCCIIVMLHVFASNRQFMETSRYVLFAHMLINDTLQILSSVLLFLCVMAQVKFAVVLCVPLLVISTATFQNTTLILAAMSLERYVAIFYPLQRPAAWRSERIWIMVVSLWFISFVFPIIEFALKSGNPAVLGLTTPVLCKATTINSSLIQTLFRAAVSVLFFAVVAFIILFTYVRILLETRKLRQDRLSVRRAMHTVLLHGFQLLLCILAFTSPITESLVVLHTVWTREDIAFFNYFCFILVPRFLSPLIYGFRDQVLRSHMVKNFLFCSKNIKP
>LOCXPOR31.126.HIT1.OR.2R.316.7tm_4.exons1.NC_019872.2.Oryzias_latipes
MSFLRTALNSSVIIHPPGFYIIGFESLPSVNIYFIFLAIVYVVTVLFNGLLIIVVVINPSLHTPKFLAVINLAVIDLCLNTCTIPGMIKIFLVKDNFIPFNLCLVQMYFYYFFANSESYALTILAYDRLVAICFPLRQNSINTMRSMCCIITFTWCLVLGITTFSTSLMTKLSFCNSVRVFSYFCDYAPVFRLACNDYSMQWFAASFLSMMTLVGPFAFIVLSYVSILVTVFRMKTLDRRLKALSTCVEHIIIVAIFFIPLLVIFTIGFNSGGINPDHRVLSLSMASCLPPCINPIVYSLKTKEIKTRALVLIRKN
>LOCXPOR32.128.HIT1.OR.2R.318.7tm_4.exons1.NC_019872.2.Oryzias_latipes
MSFLRTALNSSVIIHPPGFYIVGFESLPSVNVFFIFLAIVYVVTVLFNGLLIIVVVINPSLHTPKFLAVINLAVIDLCLNTCTIPGMIKIFLVKDNFIPFNLCLVQMYFYYVFATSESYALTILAYDRLVAICFPLRQNSINTMRSMCCIITFTWCWVLGSITFSTSLMTKLSFCNSVRVFSYFCDYAPVFRLACNDYSMQWFAASFLSMLTLAGPFAFIVLSYVSILVTVFRMKTLDRRLKALATCVEHIIIVAIFFIPLLVIFTIGFYLGGINPDHRVLSLSMASCLPPCINPIVYSLKTTEIKTRALTLIKKNTI
>LOCXPOR33.129.HIT1.OR.2R.315.7tm_4.exons1.NC_019872.2.Oryzias_latipes
MSFLRTALNSSVIIHPPGFYIVGFESLPSVNVFFIFLAIVYVVTVLFNGLLIIVVVINPSLHTPKFLAVINLAVIDLCFTACSIPGMIKIFLFKDNFVPFNQCLVQMFFYYVFAALESYALMILAYDRLVAICFALRQNSINTVRSMCCIITITWCYILGVTAYSVALITKLSFCSSVKVFSYFCDYAPVYRLACNDNSKQWFAGTFFSYLNLLGPFTFIVLSYVSILVTVFRMKTSDNRRKTLATCAEHIILVAIFYIPFFVIYTMGFYLGPVNPDLRVLSLSMASCLPPCINPVVYSLKTKELKTRALALVRK
>LOCXPOR34.130.HIT1.OR.2R.318.7tm_4.exons1.NC_019872.2.Oryzias_latipes
MSFLRTALNSSVIIHPPGFYIIGFESLPSVNIYFIFLAFVYVVTVLFNGLLIIVVVINPSLHTPKFLAVINLAVIDLCLNTCTIPGMIKIFLVKDNFIPFNLCLVQMFIYYAFASLESYALTILAYDRLVAICFPLRQNSINTMRSMCCIITFTWSISLGVMSYITNLVTKLSFCNSVRVFSYFCDYAPVFRLACNDYSMQWFAGSFLSMLTLAGPFAFIVLSYVSILVTVFRMKTLDRRLKALATCVEHIIIVAIFFIPLLVIFTIGYHLGAVNPDHRVLSLSMASCLPPCINPIVYSLKTKEIKTRALTLIKKNTI
>LOCXPOR35.131.HIT1.OR.2R.325.7tm_4.exons1.NC_019872.2.Oryzias_latipes
MVDEKRARVVLNITFVRPEKFYISGFSNIPHTQYFYVFLCFVYVMTVIGNVFLLSVICLVRTLHSPKYMIVFNLALIDLCGSTALIPKLLDTFLFDRRSILYEACLSNMFFVMFFGSLQSWTLTCMAYDRFVAICFPLRYHSIVSKRSVAVILLCMWLALIALWSSTVGLLNRLSFCGSLEVQSFYCDHGPIFQLACNDNSINDIMAYVAFLLVLCIPLILIGITYACIAIALSRIVSTAERLKALKTCSSHIILAATFFIPLLFTNISAVVSSLNPNTRIINSCLAHTIPALLNPIVYSFKTEDVLNAIKKLFRRNQLGIQNSK
>LOCXPOR36.132.HIT1.OR.2R.325.7tm_4.exons1.NC_019872.2.Oryzias_latipes
MDEEKRARVVLNITFVRPEKFYISGFSNIPHTQYFYVFLCFVYVMTVIGNVFLLSVICLVRTLHSPKYMIVFNLALIDLCGSTALIPKVLDTFLFDRRFILYEACLSNMFFVMFFSSLQSWTLACMAYDRFVAICLPLRYHSIVSKRSVAVILLCMWLIILFVAAFTVGNINRLSFCGSLEVQSFYCDHGPLNRLACNDRSINDVMAYIGLILFICIPFILIVITYLCISIALSRIASKVERLRALKTCSSHIILVVTFFIPLFATNIAAVVSYLHPNIRIINSCWTHTIPSLLNPIVYSLKTEELLNAIKKLFQRNRITKIESK
>LOCXPOR37.133.HIT1.OR.2R.325.7tm_4.exons1.NC_019872.2.Oryzias_latipes
MDEEKRARVVLNITFVRPEKFYISGFSNIPHTQYFYVFLCFVYVMTVIGNVFLLSVICLVRTLHSPKYMIVFNLALIDLCGSTALIPKVLDTFLFDRRFILYEACLSNMFFVMFFSSLQSWTLACMAYDRFVAICLPLRYHSIVSKRSVAVILLCMWLIILFVAAFTVGNINRLSFCGSLEVQSFYCDHGPLNRLACNDRSINDVMAYIGLILFICIPFILIVITYLCISIALSRIASKVERLRALKTCSSHIILVVTFFIPLFATNIAAVVSYLHPNIRIINSCWTHTIPSLLNPIVYSLKTEELLNAIKKLFQRNRMTKIESK
>LOCXPOR38.134.HIT1.OR.2R.317.7tm_4.exons1.NC_019872.2.Oryzias_latipes
MDLFNSALGRNITFVRPPYFIITGFIGIPNVKYYYIFLFFVYIVSVVGNTAVMAVIYMDNSLRTPKYIAVFNLAFVDLLGNSALVPKVLDIFLFNHNVIPYNDCMTFLFFCYTCLCMQSFNLVALSYDRLVAIIFPLHYQLRVNQTFMLSMIASFWVFTITAVLISVGLLTRLSFCKSVVINSYFCDHGQLYRLACNDNFPNDVVSFFYPVVIFWLPLVFILSSYLYIGYTLVKVATLQQGIKAFKTCLAHLSLVVVYFTPVLITFTLMDKIHPNNRIINLSLTSVFPPMLNPIIYVLQTKEIQTSLKKISKIYRKS
>LOCXPOR39.135.HIT1.OR.2R.318.7tm_4.exons1.NC_019872.2.Oryzias_latipes
MEFFNSALGKNITFVRPAYFKIAGFIGIPNMNYYYIFLFFVFFISVLGNTAVMTVIYLDHNLRTAKYVAVFNLAFVDLLGNTALVPKVIDTFLFNHYYISYNECLTYFFFCYMCLSMQALNLVALCYDRLVAIMFPLHYQVTVTPKIMLSIILAFWLFVIIAVSTAAGLLTRLSFCNSVVINSYFCDHGQIFGIACNDYSPSYIFSDVLIAIILWIPLIIVISSYVCICFALFKVSTIQEGVKAFKTCTAHLSLVAIYFFPILITFTNTNIHPNHRIINLSLTAVFPPMLNPIIYVLQTQEIKASFKKVLKIRSRFKV
>LOCXPOR40.136.HIT1.OR.2R.319.7tm_4.exons1.NC_019872.2.Oryzias_latipes
MEFFNSALGKNITFVRPAYFKIVGFIGIPNMNYYYIFLFFVFFVSVLGNTTVMALIYLDHNLRSGKYVAIFNLAFVDLLGNTALVPKVIDIFLFNHYYISYGECLTFYFFCNICLSMQSLNLVALCYDRLIAILYPLHYQVRVTPKIMLSIVAFIWLFVLTCVLIALGLLTRLSFCDSVVINSFYCDHGPMYRLACNDQTPNLVHGNLLIALILWVPLIIIMSSYICIGHTLAKIATAHERIKALKTCTGHLSLVAIYFIPVLTVYNMRANIHPNARIINLSMTTVFPPMLNPIIYVLQTQEIRASLKKILQSKMNLRV
>LOCXPOR41.137.HIT1.OR.2R.319.7tm_4.exons1.NC_019872.2.Oryzias_latipes
MEFFNSALGKNITFVRPAYFKIVGFIGIPNMNYYYIFLFFVFFVSVLGNTTVMALIYLDHNLRSGKYVAIFNLAFVDLLGNTALVPKVIDIFLFNHYYISYGECLTFYFFCNICLSMQSLNLVALCYDRLIAILYPLHYQVRVTPKIMLSIVAFIWLCVLTCVLIALGLLTRLSFCDSVVINSFYCDHGPMYRLACNDQTPNLVHGNLSIALFAWVPLITIICSYICIGHTLAKISTAKERIKAFKTCTAHLSAVAIFFIPVLTVYNMRANIHPNYRIINLSLTTVFPPMLNPIIYVLQTQEIRTSLKKILQSKMNLRV
>LOCXPOR42.139.HIT1.OR.2R.319.7tm_4.exons1.NC_019872.2.Oryzias_latipes
MDLFNSALGKNITFVRPAYFIVRGFIGIPNVDYYYIFLLFVYIVSVAGNTTVMALIYLDHNLKTAKYVAVFNLAFVDLLGSTALVPKVIDIFLFDHYYVPYNECMTFLFFCFTCLSMQALNLVALCYDRLVAIMFPLHYQVRVTHKIMLSIVFFFWLFVITAVLITVGLLTRLSFCDSLVINSYFCDHGQIYKLACNDNTPSLIIGNLLIAIILWVPLVIIMSSYVCIGHTLVKISTAHERVKALKTCTAHLSLVAIYFIPILITFTMRANIHPNARIINLSLTSVFPPMLNPIIYVLQTQEIRASLRKLFKIRKQSRV
>LOCXPOR43.140.HIT1.OR.2R.308.7tm_4.exons4.NC_019872.2.Oryzias_latipes
TKVSEFIIVGFPDLQQEYFHLVAWIFFLLYVITVVGNSILVVIFSLEPSLQKPMYIIMVSLALSDIGFATVALPKLIARYWWNDGIIGIHTCFFQTHMIHYFGSLNSLILLTMALDRCLAVCFPFRYPLLMTVPNMVGLTVFCWIIAHIFPGIGTINFTFASFCGPNKIIQAFCDTLSLTALSCGKTNQYGASYGAAMFILYFPLGLIIVSYFWIIISVFRMPNNQGKKKTISTCATQGCIISIYYIPRFFVYSTPFFPNLTMTADKRIITTLFYSFFPPLSNPFIYCLRTKEIKEILKRWIQRRKRI
>LOCXPOR44.141.HIT1.OR.2R.302.7tm_1.exons1.NC_019872.2.Oryzias_latipes
NETEIPQMKQFGTSVKAILSMLPCLFFLYVNSIMVFALLRKPLLLETPRYILFAHLLFTESIQLMLTMLLYIFAVTMVQIVGYVCIAVTQFAAITIRMSPLNLAVMSLERYVAISFPLRHTTISTPRLAGVAIVVIWTVASLDTFIQIFMFVSLKSNSFSSQGICKRNSVFQLHVFVIIDRAFTVVNFVLVTTIVLYTYIAVMITAMTSLERSINKAHKTLLLHLFQLCLCLVSTTFDMINSSELLTLDRAIAIDVQFVLFLSLIIFPKCLSPLIYGLRDHNLKHSFKYHFTFGCISTVTPY
>LOCXPOR45.142.HIT1.OR.2R.312.7tm_4.exons1.NC_019872.2.Oryzias_latipes
MENITYNSIVLQVEGFKVTKESTEYAFFLFFFSYIVIMILNLGILAIIAIDKSLHQPMYLLFCNLPVSDIVGCTHILPRLLSDMLVPPSERLISYYECVVQAFTTQMFGSTSHTVLMVMAFDRYVAICNPLRYANIMTSRMIIKLTVFAWGVPFVWVAVLLGLTIRLNRCRTLIENPFCDNASLFKLSCESSVINNIYGLTFTAVLLTSSIGSIVLTYSKITAVCLTSKSKSLNNKALQTCSTHLVVYLIMSISGVSIIVLHRFPQYSEYRKLSAILFVMLPPSLNPIIYGVQSREIQKFLSEKCCSRKIPF
>LOCXPOR46.143.HIT1.OR.2R.314.7tm_4.exons3.NC_019872.2.Oryzias_latipes
MLVPLQQPIVFEIEGFDILPGSGPFFFLLALLVYMLVLLGNGVVVCVIILDKKLHRPMFVMICHLVVCDLMGATAVLPHLMMDFLMGQKKIIYPAAISQAFCVHVYGTAVQTILGAMAYDRYVAVCEPLRYHTIMTSARLHFCCALAWIVALVLIALLFSSHMNAPLCGHIIRHVYCSNRGILNLACSPTPTNNIYGLCMTWSVSSVVFIIIAFSYIRILTDSYKQCRTDSKRSVGSALVRSKAFQTCAPHLVIYTLYQIASVIIIVGYRFPSVHPNLIKFFSILFIIIPPAINPVIYGLVIKDLRTSIIQIST
>LOCXPOR45.145.HIT1.OR.2R.309.7tm_4.exons1.NC_019872.2.Oryzias_latipes
MENITYNSIVLQVEGFKVTKESTEYAFFLFFFSYIVIMILNLGILAIIAIDKSLHQPMYLLFCNLPVSDIVGCTHILPRLLSDMLVPPSERLISYYECVVQAFTTHMFGTTSHTVLMVMAFDRYVAICNPLRYANIMTSRMIIKLTVFAWGVPFVWVAVLLGLTIRLNRCRTLIENPFCDNASLFKLSCESSVINNIYGLAFTVVLLTSSIGSIVLTYSKITAVCLTSKSKSLNNKALQTCSTHLVVYLIMSFSGVSIVVLHRFPQYSEYRKLSAILFVMIPPSLNPIIYGVQSREIQKFLSEKCCSRK
>LOCXPOR48.146.HIT1.OR.2R.310.7tm_4.exons3.NC_019872.2.Oryzias_latipes
MNNQTMLVPLQQPIVFEIEGFDILPGSGPFFFLLALLVYMLVLLGNGVVACVIVLDKKLHRPMFVMICHLVVCDLMGATAVLPHLMMDFLMGQKKIIYPAAISQAFCIHVYGTAVQTILGAMAYDRYVAVCEPLRYQTIMTSTRMHLCCALAWLVAFVLIAILFSFHLNVPLCGKTIQHVYCSNRGILNLACIPTPDNNLYGLSMTWSLSTAVFVIIAFSYIKILTVTLKQGRTDSSVRSKAFQTCSSHLMVYILYQIALLIVIVSLRFPTAKNMWKFCSIMITIFPPAVNPIIYGLVSKELRTSIIQNF
>LOCXPOR49.150.HIT1.OR.2R.310.7tm_4.exons3.NC_019872.2.Oryzias_latipes
MNNQTMLVPLQQPIVFEIEGFDILPGSGPFFFLLALLVYMLVLLGNGVVACVIILDKKLHRPMFVMICHLVVCDLMGATAVLPHLMMDFLMGQKKIIYPAAISQAFCIHFYGVAVQTILGAMAYDRYVAVCEPLRYQTIMTSTRMHLCCALAWLVAFVLIAILFSFHLNVPLCGKTIQHVYCSNRGILNLACIPTPDNNVYGLSMTWSLSTAVFVIIAFSYIKILTVTLKQGRTDSSVRSKAFQTCSSHLMVYILYQIALLIVIVSLRFPTAKNMWKFCSIMITIFPPAVNPIIYGLVSKELRTSIIQNF
>LOCXPOR50.154.HIT1.OR.2R.314.7tm_4.exons3.NC_019872.2.Oryzias_latipes
MLVPLQQPIVFEIEGFDILPGSGPFFFLLALLFYMLVLLGNGVVVCVIVLDKKLHRPMFVMICHLVVCDLMGATAVLPHLMMDFLMGQKKIVYLAAISQAFCVHVYGVAMQTILGAMAYDRYVAVCEPLRYHTIMTSARLHFCCALAWIVALVLIAVLFSFHMNAPLCGHIIRHVYCSNRGILNLACSPTPTNNIYGLCMTWSVSSVVFIIIAFSYIRILTDSYKQCRTDSKRSVGSALVRSKAFQTCAPHLVIYTLFEIASFIIIVSYRFPSVHPNLIKFFSILLIIIPPAINPVIYGLVIKDLRTSIIPIFT
>LOCXPOR51.156.HIT1.OR.2R.339.7tm_4.exons4.NC_019872.2.Oryzias_latipes
DAPESAGASVSLNQRSVFVNETWELGTPMFFIIQGLASIGEKRVVLFVILLLGYLVILGGNSMIIFVTLSDPRLTSPMYFFLQNLSFVDLVYTTTTIPNMLAGFLIDQLTISIPGCFLQMYFFTQLAVTGRAILTVMAYDRYLAVCNPLRYTAIMTRSVRMLLVTGAWCFGLLCTLPPTVLAFLRPYCGPNMVRHSWCDLSSVRTLACADTSIDNVLSLSFAMVALLTTGVLILTSYFLIATSMYQMGVPERLKAFSTCAAHLTVVSISYSAASFVYISYRVGNFSSEVRIIVSVLYSALTPFLNPMIYSLRNKELRIAIRKTLASFRPAATSTVKAIS
>LOCXPOR52.157.HIT1.OR.2R.307.7tm_4.exons1.NC_019872.2.Oryzias_latipes
MENQSSATDILLIEGLNVTAQSSIPVFILLLLIYVFIMLSNISLVVLISVERSLHQPMYLLFCNMGINDVFGASIIVPHLLSNHFKPSSERIIHYAACALQAFCGHVHATMTHTVLMIMAFDRYVAVCRPLQYSSIMSARMVVNLSVSAWGVSVVMVLILVGLSVRLSRCRRVIFNPFCDNPSLFKLSCENVFINNLYGLAFTAVLLSSSLGSLTLTYLRIIVVCLKNPAKTVNIRALQTCATHLTLYVIMMVSGMIIIILHRFPELSEHRKLASIMFHVVPPAMNGIIYGLQIKAVRQKITAVFTR
>LOCXPOR53.158.HIT1.OR.2R.315.7tm_4.exons1.NC_019872.2.Oryzias_latipes
MENWTTSTEVLILEALNVTPLSSLPVFILLFLFYIFIMVSNIGMVVLILCNSSLHQPMYLLLCNMTVNDAFGATIILPHLLKDLLLSSSERYIHYWACAAQAFCVHLHASVSHTVLVIMAIDRYMAICNPLRYAAVMTHQMVASLSWAAWGSACVLVGILVGLSVRLSRCRQIVFNLVCDNASLFSLSCESVLINNVYGLVYTVLLLGSSMVSVALTYLKIIAVCLSSRNKALNSKALQTCSTHLAVYLMLLVSGFIIVIMHRFPQLSQHRKVASVLGHVALPALNIVIYGLQIKEIRQKVFAAFNKKVFAIDVK
>LOCXPOR54.159.HIT1.OR.2R.311.7tm_4.exons1.NC_019872.2.Oryzias_latipes
MENYTLNSYYLQLESLNVSEASKYPVFFLFLFIYLLIMLTNVGILVLIIIDRNLHQPMYLLFCNLSVSDVIGNTYMIPRLLSDILKPPSERLISYYECVLQAFTSHMFGTTSHTVLMIMAFDRYVAICYPLRYANIMTNRMVLKLTVFAWGVAFVLVSILLGLTIRLNRCRTLISNSYCDNASLFKLSCESVVINNIYGLTFTVVLLTSSIGCMVLTYTSISVVCLTSKNKSLNSKALKTCSTHLVAYFLMFACGMINILLHRFPEYSYYRSITAFMFHILPGTLDPIIYGVQSKEIRHFLSKLLMSKKVV
>LOCXPOR54.160.HIT1.OR.2R.300.7tm_4.exons1.NC_019872.2.Oryzias_latipes
MENITFNSFYLQLEGLKVTETSKYYIFLIFFFSYIFIMVTNVGILVLIIIDRNLHQPMYLLFCNLPINDVMGNSIMIPRLLSVILKPPSERLISYYECVLQAFTAHMFGTTSNTVLMIMAFDRYVAICNPLRYTNIMTNRMVLKLTVFAWGSAFVLVAILLGLTIRLSRCRTLIENPFCDNASLFKLSCESVVINNIYGLTFTVVLFSSSIGSTVLTYTSISVVCLTSKNKSLNRKALKTCSTHLFVYMVMISCGLLNIVLHRFPEYSDQRKLIVILFHIIPGSLNPIIYGLQSKEVQRF
>LOCXPOR55.161.HIT1.OR.2R.311.7tm_1.exons1.NC_019872.2.Oryzias_latipes
FTMSSSSAMNVTSSLLDEGLMRVIILSTLSTVPACVFLVINGIMLFTLRSKPVFRETCRFVLLFNLLLADTLQLAQSQLHLLFSACRVQLAYSLCIALNMIVNLTTGISPLTLVLMPLERYVAVCYPLRHASIITIRNTAAAVIAVWAVSSLNNLTRVLMFLKFPFEKIKPTDVCANVSVMLAPLTADYDRAYTCVVFVSAGVAVTSSYVGVIVAARSASTDKALARKAQHTLLLHLVQLGLSLSSTINNPVIVALSKLLTRMAFLWIQGIFYIFFIIFPRCMTSLIYGLRDQTIRPVLMYHLSCHFKVSV
>LOCXPOR56.162.HIT1.OR.2R.303.7tm_1.exons1.NC_019872.2.Oryzias_latipes
GNITSESLYQNFGSTLIFSIISTVPSCVFLVINGIMLFTLRSKPVFRETCRFILLFNLLLADTLQLAQSQLHLLLTVCRVKVAYSLCIALNMIVNLATGISPLTLVLMPLERYVAVCYPLRHASVITVRNTVAAVIAVWAVSSLNSLTRVLMFLKFPFEKMEVYDLCSNIALVLGALTAEYDRAYTCVVFVSAGVAVTSSYVGVIVAARSASTDKALARKARHTLLLHLVQLGLSLSSTIYNPLVIALSKVLTRMAFLWIQNIFYVTFIIFPRCMTSLIYGLRDQTIRSLLLDHLCCRLKVRI
>LOCXPOR56.163.HIT1.OR.2R.303.7tm_1.exons1.NC_019872.2.Oryzias_latipes
GEVTSESLYQNFVRTLIFSIISTVTSCVFLVINGIMLFTLRSKPVFRETCRFILLYNLLLADTLQLAQSQLHLLLSVCRVKVAYSLCIALNMIVNLATGISPLTLVLMPLERYVAVCYPLRHASVITVRNTVAAVIAVWAVSSLNSLTRVLMFLKFPFEKMEVYDLCSNIALVLGVLTAEYDRAYTCVVFVSAGVAVTSSYVGVIVAARSASTDKALARKARHTLLLHLVQLGLSLSSTIYNPLVVALSKVLTRMAFLWIQNIFYVTFIIFPRCMTSLIYGLRDQTIRSLLLDHLCCRLKDRI
>LOCXPOR56.164.HIT1.OR.2R.303.7tm_1.exons1.NC_019872.2.Oryzias_latipes
GDVTSEYLYQNFVRTLIFSIISTVPSCVFLFINGIMLFTLRSKPVFRETCRFILLYNLLLADTVQLAQSQVQFLLSVCRVKLVYSLCIILSMLANLTTGISPLTLVLMPLERYVAVCYPLRHASVITVRNTVAAVIAVWAVSSLNNLTRVLMFLKFPFEKMEVYDLCSNIALVLGVLTAEYDRAYTCVVFVSAGVAVTSSYVGVIVAARSASTDKALARKARHTLLLHLVQLGLSLSSTINNPLVVALSKVLTRMAFLWIQNIFYVTFIIFPRCMTSLIYGLRDQTIRPVLLYHLSCRVKVRI
>LOCXPOR57.165.HIT1.OR.2R.308.7tm_1.exons1.NC_019872.2.Oryzias_latipes
MSNVNESLINITTEQRFQGTEERVLFSTVTALPCCMFLFINATMLRSLRSKAVFRQTCRYILLFNLLFADTIQMVLSQLLHILAACRISLTYPMCGSLTSLANLMTVISPLTLVIMSLERFVAVCYPLRHGSITSMRNTTAAISAIWTLSSLHMLTQNLLLIEYPFYQLQSLQMVDFCSMFAMLLGSGSDYYDKAFTTLLFVTAGMAVICTYIGVIIAARSASADKALAQKARNTVLLHVVQLGLSVSATIFIPIIIAIGRVVTRLNFVRILNLLYFFFLLLPRCLSSFIYGIRDQTIRPVLLNHLCC
>LOCXPOR58.167.HIT1.OR.2R.318.7tm_1.exons1.NC_019872.2.Oryzias_latipes
QNNSNLTAAVLRNGLVEVTLYYVVTTLPCCLFLFINVTMLFTLRSKAVFRETSRYILLFNLLFSDTVQLAHNQIMLLLSGGKPLVYPLCIALTALSFFSHNASILTLVLMCLERYIAVCYPLRHAAIVTIKNTGEAVCVLWTFSLLIVLVEVVLMLNVPFKDLPNKQLREFCGRENLYPDQVAEMYHKVFTYFLFTYAGVTVTFSYIAIMLAARSASTDKASARKARKTLLLHLMQLGLSMSATVQTSLLILIFQSIERSAATSVQVFLYILLSLLPKCLSSLIYGLRDQTIRPVLMLNLSCGWKSPSSTVAPVNVKI
>LOCXPOR59.168.HIT1.OR.2R.302.7tm_1.exons1.NC_019876.2.Oryzias_latipes
EYSVVRFYVSTVSFSLLLFFNLIINWTIVRAGSLRGQARFVLIFHLLVSALVYMGTNSVFYYQIHVSARPSRPACQAMITLLISSASNILLTLTVMALDRFCAVCHPLRYTASFTAGRWPWLLGLLTWTVALLIPLSLPAQPRDDAVGGTCGKEQLTGGKREKMVFISACTLVILYTYVRILREGRRLGVLNRRNRAGCRTIALHGTQLALCILPNFVNFVLGTLRQHRLIQQNTKELSAVVVFAFFSLAQCIAAVVYGLRKEELLEQLDHRFPCCSRYLKAVLGWTVRANWPQTQHRTRWV
>LOCXPOR59.168.HIT1.OR.2R.301.7tm_1.exons1.NC_019876.2.Oryzias_latipes
ILRRALLRLHRLILAAPLLQPHHQLDHRARREFARPGALRADLSPAGVRAGLHGHQQRLLLPDPRERAAQPPRVPGDDHPVDQQRLQHLADAHCHGSGPLLRRVPPTALHCLLHGGPLALAAGPAHLDCGAADPAQSAGAAKGRRRWRDVREGAADRGQTREDGLHKRVHAGDSVHVRADSAGGEATGGAEPTQPGWVQNHRAARHPAGSVHPPQLCELRAGNSETTQTHPTEHQGAVRRGRLRFLQLGAVHCGGCLRLAQRGTSRAARSQVPLLFPLSKGRPGMDRARQLATNATQNKVG
>LOCXPOR61.169.HIT1.OR.2R.301.7tm_4.exons1.NC_019879.2.Oryzias_latipes
DMNVTYIISLIGFVEIEKYRYFYFFMMLPVYIFIVCSNCTIISLIVIHKNLHEPMYIFIAGLLINSVLFSTNIYPKLLTDLLATKQVISYQACLFQVFVFYSFSCSEFLLLAAMSYDRYVSICKPLQYAIIMRRTIVFVLLGLAWIVPFCHIVIIVVGGNANSELCSFTLNGIFCNNSLNYLFCAGSKALLTFGLVTLFNIAILPMLFIIFTYIKILLVVNKGCREVRRKAAQTCLPHLLVLINYSCLMIYDIIIIRLESNFSKTARFIMTLQMIMYNPLFNPFIYGLKMTEIYKHLKKLF
>LOCXPOR62.170.HIT1.OR.2R.299.7tm_4.exons1.NC_019879.2.Oryzias_latipes
DMNVTYITLNGFVEIEKYRYFYFFMMLPVYIFIVCSNCTIISLIVIHKNLHEPMYLFIAGLLINSVLFSTNIYPKLLTDLLATKQVISYQACLFQVFVFYSFSCSEFLLLAAMSYDRYVSICKPLQYTIIMRRTIVFVLLGLAWIVPFCHLCVLVGGNVKSELCSSTLNGIFCNNSLNFLFCAGSKALLTFGLVTLFNIAILPMLFVIFTYIKILLVVNKSCREVRRKAAQTCLPHLLVLINYSCLMIYDIIIIRLESDFSKTARFIMTLQMIMYNPLCNPFIYGLKMTEIYKHLKKLF
>LOCXPOR63.171.HIT1.OR.2R.303.7tm_4.exons1.NC_019879.2.Oryzias_latipes
LSTDMNVTYISLDGLVEIEKYRYFYFFMMLTFYILIVCSNCTIISLIVIHKNLHEPMYIFIASLLINSVLFSTNIYPKLLADFLSNEQVISFQACLLQRIFFYSFGGSEFFLLAVMSYDRYVSICKPLQYAIIMKKIKAVVFVGLAWGVPVCHLVVPAIQNSKKELCSFKLTGIFCNSSLNDLFCAGLGEPMISGFIILFNVVILPMLFIIFTYTKILIVVYKSSRKVRGKAAQTCLPHLLVLINYSCLAIYDVTIVRVESNLSKTARFIMTLQLIMYTPLCNPIIYGLKMTEIYKHLRKLFC
>LOCXPOR64.172.HIT1.OR.2R.299.7tm_4.exons1.NC_019879.2.Oryzias_latipes
DMNVTYISLNGFVEIEKYRYCYFFMMLPVYIFIVCSNCTIISLIVIHKNLHEPMYIFIAGLLINSVLFSTNIYPKLLTDLLATKQVISYQACLFQIFVFYSFSCSEFLLLAAMSFDRYVSICKPLQYAIIMRKTILFVLLGLAWIVPFSHIVVFTVVNANLELCSFTLKGIFCNNSLNYLFCAGSKALLTFGLVTLFNIAILPMLFVIFTYVKILTVVYKSCREVRRKAAQTCLPHLLVLINYSCLITYDMIIIRLESDFSKTARFIITLQMIMYNPLCNPIIYGLKMTEIYKHLKKLF
>LOCXPOR65.173.HIT1.OR.2R.303.7tm_4.exons1.NC_019879.2.Oryzias_latipes
LSTDMNVTYISLDGLVEIEKYRYFYFFMMLTFYILIVCSNCTIISLIVIHKNLHEPMYIFIASLLINSVLFSTNIYPKLLADFLSNEQVISFQACLLQNMFFYLFGGSEFFLLAVMSYDRYVSICKPLQYAIIMKKIKAVVFVGLAWGVPVCHLVVPVIRNSKKELCSFTLTGIFCNNSINYLFCAGLGEQIISGLIILVNVAILPLLFIIFTYTKILIVVYKSSRKVRGKAAQTCLPHLLVLINYSCLAIYDVTIVRVESNLSKTARFIMTLQLIMYTPLCNPIIYGLKMTEIYKHLRKLLC
>LOCXPOR66.174.HIT1.OR.2R.303.7tm_4.exons1.NC_019879.2.Oryzias_latipes
NMNVTYISLKGHVEIEKYRYFYFFMMLPVYILIVCSNCTIISLIVIHKNLHEPMYIFIAGLLINSVLFSTNIYPKLLTDFLSNEQVISYQACLFQIFVFYSLSGSEFLLLAAMSYDRYVSICKPLQYAIIMRKKTVFILLGLAWIVPVCHLVFPVVVFAKLELCTFTLKGIFCNNSLTFLFCAGSKAPLTFGLVTMFNIVIFPILFIIFTYVKILIVVHKSCREVRRKAAQTCLPHLLVLINYSCLMTYDIIIIRLESNFSKTARFIITLQIIMYNPLCNPIIYGLKMTEISKHLKKLFFKIR
>LOCXPOR67.175.HIT1.OR.2R.299.7tm_4.exons1.NC_019879.2.Oryzias_latipes
NMNVTYISLKGHVEIEKYRYFYFFMMLTVYILIVCSNCTIISLIVIHKNLHEPMYIFIAALLTNSVLFSTNIYPKLLTDFLSNEQVISYQACLFQIFVFYSLSGSEFLLLAAMSYDRYVSICKPLQYAIIMRKRTVFILLGLAWIVPFCHLFVLVGGNVKSELCSFTLKGIFCNNSINYLFCAGSKSLLTFGLVTMINIVIFPILLIIFTYVKILIVVHKSCREVRRKAAQTCLPHLLVLINYSCLMIYDIIIIRLESDFSKTARFIMTLQIIMYNPLCNPIIYGLKMTEISKHLKKLF
>LOCXPOR68.176.HIT1.OR.2R.303.7tm_4.exons1.NC_019879.2.Oryzias_latipes
DMNVTYISLKGHVDIEKYRYFYFFMMLTVYILIVCSNCTIISLIVIHKNLHEPMYIFIAGLLINSVLFSTNIYPKLLTDFLSNEQVISYQACLFQIFVFYSLCGSEFLLLAAMSYDRYVSICKPLQYAIIMRKRTVFILLGLAWIVPFSHLVVAVVGNANLELCSFTLKGIFCNNSINYLFCAGSKALLTFGLVTLFNIGILPMLFVIFTYVKILTVVYKSCREVRRKAAQTCLPHLLVLINYSCLMTYDIIIIRLESDFSKIARFIITLQMIMYNPLCNPIIYGLKMTEIYKHLKKLLYKGR
>LOCXPOR69.179.HIT1.OR.2R.302.7tm_4.exons1.NC_019879.2.Oryzias_latipes
MNVTYISLKGHVELEKYRYFYFFMMLPVYILIVCSNCTIISLIVIHKNLHEPMYIYIAGLLINSVLFSTNIYPKLLTDFLSNEQVISYQACLFQILVFYSFSCSEFLLLAAMSYDRYVSICKPLQYAIIMRKTIVFILLGLAWIVPFSHLVVPVVIFANLELCSFTLNGIFCNNSINYLFCAGSKALLTFGTVTLFNIGILPMLFVIFTYVKILLVVYKSCREVRRKAAQTCLPHLLVLINYSCLMTFDLIIIRLESDFSKTTRLIMTLQIIMYNPLCNPIIYGLKMTEIYKHLKKLLYKGR
>LOCXPOR70.180.HIT1.OR.2R.305.7tm_4.exons1.NC_019879.2.Oryzias_latipes
NMNVTYISLKGHVEIEKYRYFYFFMMLTVYILIVCSNCTIISLIVIHKNLHEPMYIFIAALLTNSVLFSTNIYPKLLTDFLSNEQVISYQACLFQILVFYSFSCSEFLLLAAMSYDRYVSICKPLQYAIIMRKTVVFILLGLAWIAPVCHVVVPVVGNVKSKLCSFTLNGIFCNNSINYLFCAGSKALLTFGLVTLFNIVILPMLFIIFTYVKILLVVYKSCREVRRKAAETCLPHLLVLINYSCLMTYDIIIIRLESNFSKTARFVMTLQMIMYNPLCNPIIYGLKMTEIYKHLKMLLYKGRNN
>LOCXPOR71.181.HIT1.OR.2R.303.7tm_4.exons1.NC_019879.2.Oryzias_latipes
MDNRLNVTHITLSGYVEMSKYRYLYFFIMFAVYILIICGNSAIVYIICSHKDLHKPMYVFIAALLLNCLIYSTTVYPKLLIDFLSEEQIISYSACLLQFFMFYSVSGSEFLLLAAMAYDRYVSICKPLRYAAIMTKRIVTALLILAWTVPPFHMSVLTILNAEAKICKFDLNGIFCNNTMYKIYCLSSRSVTVIGIVALVDLVILPMLFTVFTYAKIFIISYQSCKEFRRKAAETCFPHLLVLFSFSCLVLYDVIIARVDSDIPKIARLIMTLQIILYHPLFNPFIYGLKMKGISKHLKRYLR
>LOCXPOR72.182.HIT1.OR.2R.300.7tm_4.exons1.NC_019879.2.Oryzias_latipes
MDNAFNLTHFTLNGYEELGKYIYLCFFIMFAVYVLIICGNSAIVYIICSHKDLHKPMYVFIAALLLNCFIYSTTVYPKLLIDFLSEEQIISYSSCLLQFFMFYSVGGSEFLLLAAMAYDRYVSICKPLRYAAIMTKRIVTALLILAWTVPPFHMSVLTILNAEAKICKFDINGIFCNNTMYKIYCLSSRMVTVIGIVTLVDLSILPMLFTVFTYAKIFIISYQSCKEFRRKAAETCFPHLLVLFSFSCLVLYDVIIARVDSDIPKIARLLMTLQAILYHPLLNPFIYGLKMKEISKHLKR
>LOCXPOR73.183.HIT1.OR.2R.306.7tm_4.exons1.NC_019879.2.Oryzias_latipes
MDYEHNLTHIRVAGYVELNKFRHFFFCIMFVVYSLILCSNFTIVYLICVHKDLHKPMYIFIAALLLNCCVFSTTVYPKLLIDFLSEEQIISYSACLFQFFMLYCGSCSEFLLLAAMAYDRYVSICKPLRYAAIMKKKNIIVLLIFACLIPPLHVSVLTILSSKAKICKFDLNGIFCNNTMYKLHCLRSKFLTIFGVVALVNLSILPMLFTVFTYTKIFIISYQSCKEFRRKAAETCFPHLLVLFSFSCLFFYDVIIARVDSDIPETLRFTMTLQMILYHPLFNPFIYGLKMKEISKYLKKLLCRAK
>LOCXPOR74.184.HIT1.OR.2R.306.7tm_4.exons1.NC_019879.2.Oryzias_latipes
MDYEHNLTHIRVAGYVELNKFRHFFFCIMFVVYSLILCSNFTIVYLICVHKDLHKPMYTFIAALLLNCCVFSTTVYPKLLIDFLSEEQIISYSACLFQFFMFYCGSGSEFLLLAAMAYDRYVSICKPLRYAAIMKKKNIIVLLIFACLIPPLHISVLTILSSKAKICKFDLNGIFCNNTMYKLHCLRSKFLTIFGVVALVDLSILPMLFTVFTYTKIFIISYQSCKEFRRKAAETCFPHLLVLFSFSCLVFYDVIIARVDSDIPETLRFTMTLQMILYHPLFNPFIYGLKMKEISKYLKKILCRAK
>LOCXPOR75.185.HIT1.OR.2R.308.7tm_4.exons1.NC_019879.2.Oryzias_latipes
DNFNVTFITFTGYVDLQSYRLLYFIIMFIVYVSIIFGNLTIFCLVCIHKSLHEPMYIFIAALLLNSLLFSTNIYPKLLIDFLSDQQIISLSLCHLQGFIYYTLCGAEFFLLSAMAYDRYVSICKPLRYASIMKKSTVCVLLVLAWLLPAGQLVPSLLLTSSMKVCNFNLNGIFCNNVISKLYCTGSSSAYVIYGVFLILNSVFLPLIFILFTYSKILLVSYRSSMNVRRKAAQTCSPHLLVLISFSCLCSYDIVIARLQIDLHKTARFIMTLQVVLYHPLFNPIIYGVKVKKISELLKRLFLQGNINM
>LOCXPOR76.186.HIT1.OR.2R.301.7tm_4.exons1.NC_019879.2.Oryzias_latipes
DDLNVTYITFAGHVELQSYRSLYFIIMFIVYVSIIFGNLTIFCLVCIHKSLHEPMYIFIAALLLNSLLFSTNIYPKLLIDFLSDQQIISLSLCHLQSFIYYTLCGAEFFLLSAMAYDRYVSICKPLQYASIMKKSTVCVLLVLAWLLPAGQLVPSLFLISNLRICHFSLKGIFCNNGISKLYCMNSETTYVVYGVLIIVTTIFVPMIFILFTYSKILLVSYRSSVNVRRKAAQTCSPHLLVLISFSCLCSYDIVIARLQIDLHKTARFIMTLQVVLYHPLFNPIIYGVKVKKISELLKRLF
>LOCXPOR77.188.HIT1.OR.2R.307.7tm_4.exons1.NC_019879.2.Oryzias_latipes
MDSEQNATLITLGGHIELRKYRFLYFFILLVIYVLILCSNSTIICLIWIHKNLHEPMYIFIAALLGNSILYSTSLYPKLLVDFLSEEQITTYSFCLLQCFSYYFLNGSEFLLLTAMAYDRYVSINKPLQYAAIMGKKTMALFLSFAWLAPACQIAVPVALGSKTKLCNFVLKGIFCNNSIYKLHCVSSAALSVYGVISLINLTVIPVLFILFTYIRIFILTYKSCGKIRKKVAQTCLPHLIILLNFTFMFTYDVTIVKLEADLSNSVRLTLTLQVIICHPLLNPIIYGLKMKEISKYLKRLFYRENV
>LOCXPOR78.190.HIT1.OR.2R.303.7tm_4.exons1.NC_019879.2.Oryzias_latipes
MELEFNVSLITLDGFIEIEKYRYLYFLIVFTVFILILLCNCTIIFIIVVQKSLHEPMYIFIAALLTNSVMFSMAVYPKLLVDILSKRQIITYYACFFQHGVYYSLGASEFLLLTAMSFDRYVSICKPLQYQSLMSKRRVTVMLMLSWLWPLFQLTVAISGKVIINQRPCSFSLEGIFCDSALQKLLCIKLEELAVLDMIILFNITVLPSLFILFTYIRILKISYRSSKEVRSKAAQTCLPHMLVLVNFSCLGSFEIIIGFFWSEYPKTLHLTVILQIIIYQPLFNPIIYGLKMKEISKHVKML
>LOCXPOR79.191.HIT1.OR.2R.303.7tm_4.exons1.NC_019879.2.Oryzias_latipes
MELEFNVSLITLDGFIEIEKYRCLYFLIVFTVFILILFCNCTIIFIIVVQKSLHEPMYIFIAALLTNSVMFSIAVYPKLLVDILSKRQIITYYACLLQYVVYYCLGASEFLLLTAMSFDRYVSICKPLQYQSLMSKRRVTVMLILSWLWPLFQLTVAISGKVIINQRPCSFSLEGIFCDSALQLLLCKKLEELAVLDTLILVNVVVLPSLFILFTYIRILKISYRSSKEVRSKAAQTCLPHLLVLVNFSCLSSFDVIIGFFGSGYPKTLHLTVMLQIIIYQPLFNPIIYGLKMKEISKHVKML
>LOCXPOR80.193.HIT1.OR.2R.311.7tm_4.exons1.NC_019879.2.Oryzias_latipes
NSTGVVLFSLSGFSGSATHRLTLFCLSLLCYCLIWMVNVFLILVIIFDQSLREPMYIILCSLCINGLYGTAGFYPKFLSDLLSDRYVISYIGCFLQIYVIYSYAKVDFSIIALMAYDRYVAICRPLEYHSVMSVQRTAVLVMLSWLVPLCCEMTVVSLTSTLKLCGSHIDKLYCENWSLVKLACGSTKANDVTGLIFVVFYICHVLWIVFSYVQLIRSALKSREGKGRFVQTCVPHFLCVLNVTASLLFDIMYSRYGSASLPQTLKNFMAIQFLLGPPLLNPVVYGLILTKIRKRMIRVLYVVCNRLKLKN
>LOCXPOR81.195.HIT1.OR.2R.307.7tm_4.exons1.NC_019879.2.Oryzias_latipes
RMNNLSVIFLSGLNETRVHRPTLFVLSLLCYCLILLVNVSLVIIIILDKSLHEPMYILLCAFCINGLYGTTGFYPKFLWDLLSPVHMISYYGCLIQAQVMYSFACSDLSILSVMAYDRYVAICRPLEYHFRMSKQNVVLLVCFSWFTPFCIMGLNVFLTSRLKLCSPHLSRLFCVNWSIVRLACPQEDTTANNIVANMTIIIYVCHGLFIVWSYMYLVKTCMNSIENRAKFMQTCVPHLVSLITFLVTILFDLMNMRLTSKNLDQIFQNFIAMEFLLIPPIMNPLIYGFKLTKIQRKIAKLTTFRSK
>LOCXPOR82.197.HIT1.OR.2R.299.7tm_4.exons1.NC_019879.2.Oryzias_latipes
NRMNNLSVIFLSGLNETRVHRPTLFVLSLLCYCLILLVNVSLVIIIILDKSLHEPMYILLCAFCINGLYGTTGFYPKFLWDLLSPVHMISYYGCLIQVQVMYSFACSDLSILSVMAYDRYVAICRPLEYRSLVSKQKVLVLVGFSWFTPFCIVAVNTCLTSSIKLCSRHLSRLFCVNWSIVRLACPQEEMTANNVVANITIIIYVCHGLFIVWSYMYLVKTCMNSIENRAKFMQTCVPHLVSLITFMVTILTDVISLRLGFDGMPQTLQNLIAIEFLLIPPIMNPLIYGFKLTKIRYKI
>LOCXPTAAR1.60.HIT1.TAAR.2R.323.7tm_1.exons1.NC_019860.2.Oryzias_latipes
MDDSGGGSSLCFPNLNSSCRRLLLPSFKTALLYVLLAFVSLLTVTLNLLVIISISHFRQLHTPTNALLLSLAGSDLVVGLLVMPIEGVRYLETCWLLGRLMCTLTPFLSYCLLSGSLGHMVLISVDRYLAICQPLLYPSRVTLSRVVFLICLCWGCSALYNGCILIGHLQRPHRVHTCHGECVVVISHTSGTVDLFFSLVGPCSVMLVLYARVFVAAVSQVSRLQTVPSVSMVKRSEWKAARTLGIVIAVFLMCFCPYYYPSLAGEDTTTKLSYYAVLSWVMLLNSCMNPLIYALFYPWFRKTTRLIFTLKILQLRSSETKIL
>LOCXPTAAR2.100.HIT1.TAAR.2R.331.7tm_1.exons2.NC_019879.2.Oryzias_latipes
MSLQDTTDLCFPQLFNYSCKKPVSLLSETMLLHVLLSCISLVTVVLNLMIIISVSHFRHRLSLHTPTNILLLSLAVSDFLVGLLSMPVDILRKTSCWFLGDSLCSLFIYVSYIITSASVGVMVLISADRFVAICDPLHYPSRVTERRAKVCVCLCWLISALYNIILVKDELIQLGMHNSCYGECVIIVDNITGTIDTVLTFIVPVFVIVVLYMRVFVVAVSQARAMRSHVTAVTLQLSVAATTKKSELKAARTLGVLVIVFLLCFCPYYCYSIAGSVLFDRFSEFVYYLFFFNSTINPLIYTLFYPWFRKAVKLIITLQILEPGSCETNIL
>LOCXPTAAR3.107.HIT1.TAAR.2R.328.7tm_1.exons3.NC_019879.2.Oryzias_latipes
MELQLGVELCFPPLSNSSCRKPRSALSEAVFLRFLLFSLSLITVALNLLVIIAHAELQLHTPTNILLLSLAVSDFLVGLLLMPGEILRNTACWFLGDLMCSLYNYVSCIITSTSVGDMVLISVDRYVAICDPLHYPSRVTERRVKVCVCLCWLCSALYNSGIVMSDLTQPGRYNSCHGECVIAVIYVVGSLDLVLTFIVPVFVIVVLYMRVFVVAVSQARAMRSHVTAVTLQLSVAATSKKSELKAARTLGVLMLVFLTCFCPYYCVSLAGDELISDSSASYSLFLFYLNSTLNPLIYAMFYPWFRKAVSLIVTLQILHPSSSEVNIH
>LOCXPTAAR4.46.HIT1.TAAR.2R.336.7tm_1.exons2.NC_019879.2.Oryzias_latipes
MEMQDEIELCFPQLLNSSCRKPKLHWTKAVLLNILMSCLSLTTVALNLLVIISVSHFRHRLTFPLQLHTPTNIFLLSLAVSDFLVGLLLMPFEILRNTACWLLGDIACSLYLFVVSLLLCVSNGNIVLISVDRYLAICYPLNYSTRITTAKAKRYIFLCWFLSSLSSVFYVRDQLIQPGKSNSCFGGCELAIDYVAGIVDLILNFIFSVTLIVVLYTQVFVVAVSQARAMCSRVTATSPQHSAKPKAKRSELKAARTLGILVFVYLLCFCPYYGYSLVQVKITSSSFAFFVVFLFFSNSCFNPVIYALFYRWFRKAIKLILTLQILQPGSCETNML
>LOCXPTAAR5.48.HIT1.TAAR.2R.332.7tm_1.exons2.NC_019879.2.Oryzias_latipes
MEIQDTGEFCFPQLLNSSCRKSTIQSTKAMFLNTVLSIISVITVVLNLLVIISVSHFRQLHSPTNIILLSLAVSDFLVGLLLLPLEIYRNTTCWYLGEIMCAVYYYLGCYIPYISISNIILISIDRYVAICHPLQYPTRITAVRVKLCVFLCWLWYGLYSIFYIKEQIINLIEPGNNVSCLGQCSLFLSYVIGVADLILTFIIPVTAIVVLYMRVFVVAVIQARSMRSHVTFVSVQHPSKVKAKRSELKAARTLGVLVITYLSCFCPLYCYTFIYINLTDLSNAYLFIVLFYFNSCLNPVIYTLFYPWFRKAVKLIITLQILKPDSCVTNIL
>LOCXPTAAR6.49.HIT1.TAAR.2R.332.7tm_1.exons2.NC_019879.2.Oryzias_latipes
MEIQDTGEFCFPQLLNSSCRKLTIQWTKAMFLNTVLSIISVITVVLNLLVIISVSHFRQLHSPTNIILLSLAVSDFLVGLLLLPLEIYRNTSCWYLGAIMCAVYYYLGCQIPFVSIGNIILISVDRYVAICHPLHYPTRITAVRVKLCVFLCWLWYGLYSIFYIRDQIIHLIKPDKDVSCLGQCSVIFSQVTGAADLILTFIIPVTAIVVLYMRVFVVAVIQARSMRSHVTFVSVQHPSKVKAKRSELKAARTLGVLVFTFLLCFCPLYCYTFIDINLIDTSNHYLLIGLFYFNSCLNPVIYTLFYPWFRKAVKLIITLQILKPDSCVTNIL
>LOCXPTAAR7.50.HIT1.TAAR.2R.332.7tm_1.exons2.NC_019879.2.Oryzias_latipes
MEIQDTGEFCFPQLLNSSCRKLTIQWTKAMFLNTVLSIISVITVVLNLLVIISVSHFRQLHSPTNIILLSLAVSDFLVGLLLLPLEIYRNTTCWYLGEIMCAVYYYLGCQIPFVSIGNIILISVDRYVAICHPLHYPTRITAVRVKLCVFLCWLWYGLYSIFYIQDQIIHLIKPDKDVSCLGQCSIIFSYVTGVADLILTFIIPVTAIVLLYMRVFVVAVIQARSMRSHVTFVSVQHPSKVKAKRSELKAARTLGVLVFTYLLCFCPLYCYTFIDINLIDTSNQYLLTGLFYFNSCLNPVIYTLFYPWFRKAVKLIITLQILKPDSCVTNIL
>LOCXPTAAR8.51.HIT1.TAAR.2R.330.7tm_1.exons2.NC_019879.2.Oryzias_latipes
MEIQDTGEFCFPQLLNSSCRKLTIQWTKAMFLNTVLSIISVITVVLNLLVIISVSHFRQLHSPTNIILLSLAVSDFLVGLLLLPLEIYRNTTCWYLGEIMCAVYYYLGCQIPLVSIGNIILISVDRYVAICHPLHYPTRITVVRVKLCVFLCWLWYGLYSIFYIQDQIIHLIKPDKDVSCLGQCSIIFSYVTGVADLILTFIIPVTAIVVLYMRVFVVAVIQARSMRSHVTFVSIQHPSKVKAKRSELKAARTLGVLVFTYLLCFCPLYTFLDINLIDTSNQYLLTGLFYFNSCLNPVIYTLFYPWFRKAVKLIITLQILKPDSCVTNIL
>LOCXPTAAR9.53.HIT1.TAAR.2R.332.7tm_1.exons2.NC_019879.2.Oryzias_latipes
MEIQDTGEFCFPQLLNSSCRKLTIQWTKAMFLNTVLSIISVITVVLNLLVIISVSHFRQLHSPTNIILLSLAVSDFLVGLLLLPLEIYRNTTCWYLGEIMCAVYYYFACSIPYTSIGNIILISADRYVAICHPLHYPTRITAVRVKLCVFLCWLWYGLYSIFYIRDQIIHLIKPDKDVSCLGQCSIIFSYVTGVADLILTFIIPVTAIVVLYMRVFVVAVIQARSMRSHVTFVSVQHPSKVKAKRSELKAARTLGVLVFTFLLCFCPLYCYTFIDINLIDTYNQYLLTGLFYFNSCLNPVIYTLFYPWFRKAVKLIITLQILKPDSCETNML
>LOCXPTAAR10.54.HIT1.TAAR.2R.327.7tm_1.exons2.NC_019879.2.Oryzias_latipes
MEIKDEDEFCFPQLPNISCTKPRLHWTEAFFLDTVLSVISIITVVLNLLVIIAVSHFRQLHSPTNILLLSLAVSDFIVGLLLLPLEIYRNTTCWYLGEIICAVYYYLGCYIPYTSIGNIILISADRYVAICHPLHYPTRITAVRVKLCVSLCWLWYGLYSIFYIKDQIIHLIEPDNNVSCLGQCSIILSYVAGVVDLLSTFIIPVTAIVVLYMRVFVVALIQARSMRSHVTFVSVQHPGKVKAKKSELKAARTLGVLVFTYLLCFCPAYCFSLVGIYVPSAYLFIILFYFNSCLNPVIYTLFYPWFRKAVKLIITLQILKHDSCETN
>LOCXPTAAR11.56.HIT1.TAAR.2R.329.7tm_1.exons2.NC_019879.2.Oryzias_latipes
MEIKDNVDFCFPQLLNISCRKPKLHWTKAFFLDTVLSIISIVTVVLNLLVIISVSHFRQLHSPTNIILLSLAVSDFLVGLLLLPLEIHRNTSCWFLGETICAVYYYLACQIPFVSIGNIILISVDRYVAICHPLHYPTRITAVRVKLCVFLCWLWYGLYSIFYIKDQIIHLIEPDNNVSCLGQCSIIFSYVTGVVDLILTFILPVTAIVVLYMRVFVVAVIQARSMRSHVTFVSVQHPGKVKAKRSELKAARTLGVLVFTYLSCFCPAYCFLLVEIDFSSSYLLVALFYFNSCLNPVIYTLFYPWFRKAVKLILTLQILKPDSCVTNML
>LOCXPTAAR12.59.HIT1.TAAR.2R.332.7tm_1.exons2.NC_019879.2.Oryzias_latipes
MEIQYAAELCFQQLPNISCRKPRLHWTKAAFFNIFLSIISIITVILNLLVIIAVSHFRQLHTPTNILLLSLAVSDFLVGLLSLPLDIYRSTSCWFLGEMMCAFFFFLACQIPFVSVGNMILISVDRYVAICHPLHYPTRITAVRAKICVCLCWLWYGLYSLFYIRDQITHLNQPFRKDSCLGECAYIVSYATGVVDLIFTLILPVTVIVFLYMRVFVVAVIQARTMRSHVTFVSVQHSGKVRAKRSELKAARTLGVIVFVYLLAFCPYYCYSLVDIYLTKSVFAYFLIGFIYFNSCLNPMIYTLFYPWFRKAIKLIITLQILKPNSCETNML
>LOCXPTAAR13.62.HIT1.TAAR.2R.342.7tm_1.exons2.NC_019879.2.Oryzias_latipes
MEIQYAAELCFQQLPNISCRKPRLHWTKAAFFNILLSIISIITVILNLLVIIAVSHFRQLHTPTNILLLSLAVSDFLVGLLLLPLDIYRSTSCWFLGEIMCAFNFFLACQIPFVSVGNMILISVDRYVAICHPLHYPTRITAVRAKIFVFLCWFWYGLYSLFYIRDQITDLTQPFRKDSCLGECAYIISYATGVVDLIFTLIFPVTVIVFLYMRVFMVAVIQARSMRSHVTFVSVQHSGKVRAKRSELKAARTLGVIVFVYLLAFCPYYCYSLVDINLTESVFAYFMIGFVYFNSCLNPMIYTLFYPWFRKAIKLIITLQILKPNSCETNMLKRDCGLTEAT
>LOCXPTAAR14.63.HIT1.TAAR.2R.312.7tm_1.exons2.NC_019879.2.Oryzias_latipes
KPTLYWTKFMFLNILLSIISVITVVLNLLVIISISHFRQLHSPTNIILLSLAVSDFLVGLLLLPIEIYRNTSCWFLGEIMCAIYYYLACYIPFVSIGNIIFISFDRFVAICHPLHYPTRITAAKVKMWVFLCWLWYAFYSIFYIKDKLIQLFDPGYNYSCLGECSITIDFVTGLVDLILTFILPVTAIVVLCTRVFVVAVIQARFMRSCVTFVSVQHPGKVKAKKSELKAARTLGVLVFTYLLCFCPFYIYSLIENNLTSNSFAYFLFVVYYFNSCINPVIYTFSSLWFRKAVKTIITLQILKPGSCEANII
>LOCXPTAAR15.64.HIT1.TAAR.2R.503.7tm_1.exons7.NC_019879.2.Oryzias_latipes
MTTAVDDQHEPGVTDTGKTPNRMLCLVYIREREEGGDSTTSSPIAPSHLVLGATWWSLEHRVKASVADPACILKPLHVPSRPWSHIAMDFITGLPSSRGKTVKMTAAYGYQPSFFPHQEQAASFSGPAAFVRRCCCFAESFRHRLLRHQERFTAVANCRRTAAPEYKPDPVPPPAPYIVVLSALFGSSSSPGGKPTLYWTKAMFVNILLPVISVITVVLNLLVIISISHFRQLHSPTNILLLSLAVSDFLVGLLLLPIEIYRNTSCWFLGEIMCAICYYLTCYIPFISIGNIVFISIDRYVAICYPLHYPTRITAAKVKMGVSLCWLWYAFYSTFYIKDHIIHLIARNVSCLGQCSVALDYATGFVDLILTFIFPVTVIVFLYTRVFVVAVIQARSMRSQVSFVSAQHPGKVKAKRSELKAARTLGVLVFTYLSCFCPFYMYSLIENNLTSTSYAYLLFVVAYFNSCINPVIYTFSSLWFRKAVKAIVTLQILKPGSCETNIL
>LOCXPTAAR16.70.HIT1.TAAR.2R.323.7tm_1.exons2.NC_019879.2.Oryzias_latipes
METLNTAELCFPHLLNASCRKPPQRPAENVFIFMVLCLLSVLTLPIQTLQLLFLCVCRQLHTPTNLLLLSLAVSDFLIGFFVMPIRIRITEGCWVLGTFMCGLYTFTAFILTSVSVGHMVLISADRYVAICDPLRYPTKVTLRRVQVCVCLCWATSAFYNGVILKDFLEDPDRYNLCLGECVLFIDYITGAFDVVITFFGPIIVIVVLYMRVFVVAVSQARAMRSHIVSVQSSAHRSVKKSELKAAAALGVVVFMFLVCFCPYFYPNIAGLAYKSSDFLRVFGTWLFHSNSCLNPVIYAFFYPWFRKSLKSIFTLQILQPDSS
>LOCXPTAAR17.73.HIT1.TAAR.2R.328.7tm_1.exons2.NC_019879.2.Oryzias_latipes
MMETLNTDELCFPHLLNASCRKPPQRPAENVFIFMVLCLLSVLTVTLNLLLLFLCVCRQLHTPTNLLLLSLAVSDFLVGFFVMPIRILLTEGCWVLGTFMCGLFNFASFILTSVSVGHMVLISADRYVAICDPLRYPTKVTLRRVQVCVCLCWAASAFYNGVILQVALTDPDNNNHCLGECVLLVDYLTGAFDVVITFFGPIIVIVVLYMSVFVVAVSHARAMRSHIISLQSSAHLSVKKSELKAAAALGVVVFMFLVCFCPYFLPSVTGQDLDSSHFSSIFGIWLFYANSCLNPVIYAFFYPWFRKSLKSIVTLQILHPNSCDVLLL
>LOCXPTAAR18.76.HIT1.TAAR.2R.324.7tm_1.exons2.NC_019879.2.Oryzias_latipes
MEGADLCFPQLLNSSCRKTILPRPVFTIIYILLTLISVLTVSLNLLVIISISHFRELHTSTNLLLLSLAISDFTMGLLMFFQVSFVEGCWYLGDIICILYYTVLFVITSSSIGNMVLISVDRYFAICCPLHYPSRVTTKRARVCVSLCWIFSLITLTGVVKQNMTGRFHSCDGECLVEVTFEEMLADLVVTIVIPITVIILLYVRVFVVAVSQIHAMRSHVAALPWRQTGRGTAKKSELKAAGTLGIVVAAFLLCLCPYYCVNLVGRKISIKSTSLEFVKFLFYFNSFLNPIIYGLFYPWFRKSVKLIVTLQVLKAGSSDAKIL
>LOCXPTAAR19.79.HIT1.TAAR.2R.324.7tm_1.exons2.NC_019879.2.Oryzias_latipes
MEEVELCFPELLNSSCRRTKPSPSAAVLIPFMLSFVSLTTVTLNLLVIVSVSHFRRLHTPTNLLILSLAVSDFCVGLLILFQVFFLDGCWYLGDLMCVFYYVLDVVVTSSSVGNMVLISVDRYVAICYPLHYPTKVTLGRAQLAVSLCWICSLLYDFVMMKENLKHPGKANLCLGECVISVSSAENVSDLFITVVIPITAITVLCVRVFVAAVSQIRAIRPGAAAQPQRGGVTVRKSELRAARTLGVVVLVFLVCLLPYYCVLLEGPAGFVNASYVAFFTSVFYLNSCINPLIYALFYPWFRKSVKIIVTFKVMKPGSRDIKMM
>LOCXPTAAR20.82.HIT1.TAAR.2R.324.7tm_1.exons2.NC_019879.2.Oryzias_latipes
MEEVELCFPELLNSSCRRTKPSPSAAVLIPFMLSFVSLTTVTLNLLVIVSVSHFRRLHTPTNLLILSLAVSDFCVGFLILFQIFFLDGCWYLGDLLCVFYYVLDVVVTSSSVGNMVLISVDRYVAICYPLHYPTKVTLSRARLAVSLCWICSLLYDFVLMRENLKHPGKANLCLGECVISFSSAENVSDLFITVVIPITAITVLCVRVFVAAVSQIRAIRPGAAAQPQRGGVTVRKSELRAARTLGVVVLVFLVCLLPYYCVVLEGPADFVNASYVAFVTSVFYLNSCINPLIYALFYPWFRKSVKIIVTFKVMKPGSRDIKMM
>LOCXPTAAR21.84.HIT1.TAAR.2R.331.7tm_1.exons3.NC_019879.2.Oryzias_latipes
MEGGDLCFPELNSSCHKQRRSPSFILLASVLLSVFSVLTAVLNLLLIISISHFRQLHTPTNLLLLSLGVADFFVGLLLLFQIPLLDGCWYLGDLMCVFYYIFMVTTTCASIGTMVLISVDRYVAICYPLHYPVKITPKRAGISVFLCWTCSFLYDILMMKDNFKQPGKFSSCSGDCVVRLSYVSQVVDQVVSFFLPITVIVVLYARVFAVAVSQGRAMRSHVAAVPRKTKVRVRKSEMKAAGTLGVVVFVFFVCLFPSYSASLSGQETVIDTFSAAFMFFLAFFNSCLNPIIYAFFYPWFRKSIKLIMTLGLLKADSRDANLIYTGAVETE
>LOCXPTAAR22.86.HIT1.TAAR.2R.324.7tm_1.exons2.NC_019879.2.Oryzias_latipes
MQTQAKEAELCFPHMLNSSCRRSGRPPAESMFMYIILCSMSVLTVALNLLVIISISHFKQLQTPTNLLLLSLAVSDFFVGLLVVFQILLIDGCWFLGDVMCVAYYIVDYVVTSASVETVVLISVDCYVAICEPLRYSMKVTKRRVCISVSGCWIFSFLCVFLVMKNNLQQPGSHNSCQGECVVVFDQFSGLVDVLFFFVGPVSVVLVLYIRVFVVAVSQVRAMRTCAVHGSARVTLKKSELKSARTLGLVGLAFLICLCPYFSVTQTGQEAQFQASSFAFVLFYFNSLLNPLIYALFYPWFRKSAKLIITLQVLRAGSSQINVE
>LOCXPTAAR24.87.HIT1.TAAR.2R.323.7tm_1.exons1.NC_019882.2.Oryzias_latipes
MVKDKALNITYSVTDLCYEFDHFSNKLTSSPSVICVILYFFLALLSVITVFGNLLVIISIAYFRQLHTPTHSLILSLAVADLLVGIVVFPLSMAFSLSSCLFYDGLLCKLRQGFDITFSTCSIMNLCCISVDRYFAVCQPLMYRTKINQRVVVVMIVVSWGVSVLVGIGVIIAGFNNTQCENYCLINVFIVSITGPVLSFYFPVIIMLCIYLKIFLVAQRQARSIQIAAKCAAAVSKMERKSTKTLATVLGVFLCCWTPSFLCITFLPFTSSPIPVPVIEAMSWLALSNSTLNPFIYAFYYRWFRSAFKMIVSGKILQKNFAH
>LOCXPTAAR24.88.HIT1.TAAR.2R.323.7tm_1.exons1.NC_019882.2.Oryzias_latipes
MVKDKALNITYSVTDLCYEFDHFSNKLTSSPSVICVILYFFLALLSVITVCGNLLVIISIAYFKQLHTPTHSLILSLAVADLLVGIVVFPLSMAFSLSSCLFYDGLLCKVRDSFDVTLSTCSIMNLCCISVDRYFAVCQPLMYKTKINQRVVVVMIVVSWGVSVLVGIGVIIAGFNNSRCEDYCLINVFIVNITGTVLSFYFPVIIMLCIYLKIFLVAQRQARSIQMAAKCAAAVSKMERKSTKTLATVLGVFLCCWTPFFLCITFLPFTSSPIPVPVIEAMSWLALSNSTLNPFIYAFYYRWFRSAFKMIVSGKILQKNFAH
>LOCXPTAAR25.89.HIT1.TAAR.2R.326.7tm_1.exons1.NC_019882.2.Oryzias_latipes
MESEAAVNFTQAVIDLHPCYEIDHFSYKLTSSPSVICVILYFFLALLSVITICGNLLVIISIAYFKQLHTPTHSLILSLAVADLLVGIVVFPLSMAFSLSSCLFYEGLLCKVRDSFDITLSTCSIMNLCCISVDRYFAVCQPLMYKTKINQHVVVFMIVVSWGISALIGIGVIIAGLNDDKCEGSCFIDILMANTIGPTVSFYFPVIIMLCIYLKIFLVAQRQARSIQMAAKCAAAVSKMERKSTKTLATVLGVFLCCWTPFFLCITFLPFTSSPIPVPVIETLNWLTLSNSMLNPFIYAFFYQWFRSAFKIIVSGQIFQGNFANS
>LOCXPTAAR26.90.HIT1.TAAR.2R.326.7tm_1.exons1.NC_019882.2.Oryzias_latipes
MESEAAVNFTQAVIDLHPCYEIDHFSYKLTSSPSVICVILYFFLALLSVITVCGNLLVIISIAYFKQLHTPTHSLILSLAVADLLVGIVVFPLSMAFSLSSCLFYEGLLCKVRDSFDITLSTCSIMNLCCISVDRYFAVCQPLMYKTKINQHVVVFMIVVSWGISALIGIGVIIAGLNNDKCKGSCFIDILMANTIGPTVSFYFPVIIMLCIYLKIFLVAQRQARSIQMAAKCAAAVSKMERKSTKTLATVLGVFLCCWTPFFLCITFLPFTSSPIPVPVIETLNWLALSNSMLNPFIYAFFYQWFRSAFKIIVSGQIFQGNFANS
>LOCXPTAAR27.91.HIT1.TAAR.2R.326.7tm_1.exons1.NC_019882.2.Oryzias_latipes
MESEAAVNFTQAVIDLHPCYEFDYFSYKLTSSPSVICVILYFFLALLSVITICGNLLVIISIAYFKQLHTPTHSLILSLAVADLLVGIVVFPLSMAFSLSSCLFYEGLLCKVRASFDITLSTCSIMNLCCISVDRYFAVCQPLMYRTKINQRVVVVMIVVSWGISVLVGIGVIIAGLNNDKCEGLCFIDILISNTIGPTVSFYFPVIIMLCIYLKIFLVAQRQARSIQMAAKCAAAVSKMERKSTKTLATVLGVFLCCWTPSFLCITFLPFTSSPIPVPVIETLNWLTLSNSMLNPFIYAFFYQWFRSAFKIIVSGQIFQGNFANS
>LOCXPTAAR28.92.HIT1.TAAR.2R.299.7tm_1.exons1.NC_019882.2.Oryzias_latipes
MLTRTSSTKCSLLYMFLGSLSVVTVCGNLLVIIAIIYFKQLHTPSNYLILSLAVTDLLVGLVVLPISIVFALSSCLYDRGIFCKIRDSFDVVLSTTSLFNLCCISVDRYYAVCQPLTYRVRMSTRVVAVMITMSWGISIFVAIGFVVAELKQEKCKDDCFSDVVLEKVMAPVFSFYLPVLIMIYIYLRIFFVAQRQARSIQNTNSAATVSHMERKATKTLAIVMGVFLMCWLPFFLCFSLQVLGGVSVPLYETLNWFTLCNSMLNPFIYGFFYSWFRSAFKMIISGKIFQWNCSNFKLQ
>LOCXPTAAR29.93.HIT1.TAAR.2R.322.7tm_1.exons1.NC_019882.2.Oryzias_latipes
MEQGNKTQTLPLNTCYKLASSVLTEATSTACMLLSLFLSTASTVTVCGNLLVITSVVYFRQLHTPTNALILSLAVADLLVGAVVLPLTMKFSVSTCLYNRSVFCLIRSSLDMILGSCSILNLCCISVDRYYAVCQPLTYRFKINNHVIGIMILISWFLPALFAVGFQLGFNRANCVQRCLSFALVTQFISFVFLFYLPLILMLCLYLKIFLVAQKQANSLQKHTKSRENANKLEKKATKTLAVIMGVFLLCWLPSFFCITIVSFSRSSDTGPLIEILNWLALSNSLLNPFIYAFFYSWFRSAFLLIISGKIFFTDLTNVTLQ
>LOCXPTAAR30.94.HIT1.TAAR.2R.322.7tm_1.exons1.NC_019882.2.Oryzias_latipes
KSVKVVHPCYELHDAVLTFANPPSISCVSLYIFLGFMSVITVCGNLLVVISIVYFRQLHTPTNYLILSLAVADLLVGILVFPSSMTVTVTSCWYQEDLFCKLRGSFDVTLSTASILNLCCISIDRYYAVCKPLTYRSQMTHRVIGMMILASWGVSALIGIGIIVAGFNQGKCEGSCLIDALISTTLACVFSFYVPVIVMLSFYLKILSVAQKQVKSIQSTTCQSSECGTTVSRMERKATKTLAVVMGVFLFCWAPYFLCIIFQPLTYEETPVAVIETLNWLTLSNSMLNPFIYAFFYTWFRSAIRMILSGRIFQGNHANTTL
>LOCXPTAAR31.95.HIT1.TAAR.2R.348.7tm_1.exons1.NC_019882.2.Oryzias_latipes
QTDSAETSNIDTEFAINGNKMISYIHPCYNLQNGTYVFTSNPSFACVLLYILLGSLSIVTSCGNLLVITSVIYFKQLHTPTNYLILSLAVADLLVGVLVFPFSMAVTVSSCMYHEDLFCKIRDSFDITLCTASILNLCCISLERYYAVCQPLTYRTSITAQVTAIMILVSWGISVFIGITITVAGFSQGSCEENCSSEVVVANTLGPVFSFYLPAIIMLCIYFKILLVAQKQVNSIKNASSSKSGAEVSKMERKATKTLAIVMGVFLLCLTPYFICVVFQPLFVTPPQIPVIETLNWLTLSNSMLNPLIYAFFYSWFRSAFRIIMSGKIFQRYSANTQLMMNLFENFN
>LOCXPTAAR32.96.HIT1.TAAR.2R.341.7tm_1.exons2.NC_019882.2.Oryzias_latipes
SQVDSTEMTSSDRKDNFIGLYVLSYIHPCYNLQNSTYKFTSNPSFACVLLYILLGSLSIVTSCGNLLVITSVIYFKQLHTPTNYLILSLAVADLLVGVLVFPVSMAVTVSSCMYHEDLFCKIRDSFDITLCTASILNLCCISIDRYYAVCQPLTYRTSITAQVTAIMILVSWGISVFIGITITVAGFSQGSCEENCSSEVVVANTLGPVFSFYLPAIIMLCIYFKILLVAQKQVNSIQNTSSSKSGAEVSKMERKATKTLAIVMGVFLLCLTPYFICVVFQPLFVTPPQIPVIETLNWVALLNSMLNPLIYAFFYSWFRSAFRIIMSGKIFQSYSASGQLF
>LOCXPTAAR34.97.HIT1.TAAR.2R.339.7tm_1.exons2.NC_019882.2.Oryzias_latipes
SQVDSTEMTSSDRKDNFIGLYVLSYIHPCYNLQNSTYVFTSSPSFACVLLYILLASLSIVTSCGNLLVITSVIYFKQLHTPTNYLILSLAVADLLVGVLVFPFSMAVPVSSCMYRQGIFCKIRDSFDITLCTASILNLCCISIDRYYAVCQPLTYRTSITAQVTAIMILVSWGISVFIGITIIVVGFSQGWCEENCSIDVVVANSLGPVFSFYLPAIIMLCIYFKILLVAQKQVNSIQNTSSSKSEVSKMERKATKTLAIVMGVFLLCFTPCFICVVFQPLFVTPPQIPVIETLNWLALSNSMLNPLIYAFFYSWFRSAFRIIMSGKIFQSYSASAQLF
>LOCXPTAAR34.98.HIT1.TAAR.2R.339.7tm_1.exons2.NC_019882.2.Oryzias_latipes
SQVDSTEMTSSDRKDNFIGLYVLSYIHPCYNLQNSTYVFTSNPSFVCVLLYILLGSLSIVTSCGNLLVITSVIYFKQLHTPTNYLILSLAVADLLVGVLVFPFSMAVTVSSCVYHEDLFCKIRDSFDITLCTASILNLCCISIDRYYAVCQPLTYRTRITAQVTAIMILVSWGISVFIGITITVAGFSQGSCEENCSSEVVVANSLGPVFSFYLPAIIMLCIYFKILLVAQKQVNSIQNTSSSKSEVSKMERKATKTLAIVMGVFLLCLTPCFICVVFQPLFVTPPQIPVIETLNWLALLNSMLNPLIYAFFYSWFRSAFRIIMSGKIFQSYSTSAQLF
>LOCXPTAAR35.99.HIT1.TAAR.2R.340.7tm_1.exons1.NC_019882.2.Oryzias_latipes
QVDSTEMFSSDRKDNFIGLYVLSYIHPCYNIQNGTYVFTSNPSFVCVLLYILLGSLSIVTSCGNLLVITSVIYFKQLHTPTNYLILSLAVADLLVGVLVFPVSMAVTVSSCMYHEDLFCKIRDSFDITLCTASILNLCCISIDRYYAVCQPLTYRTRITAQVTAIMILVSWGISVFIGITITVAGFSQGSCEENCSSEVVVANTLGPVFSYYLPAIIMLCIYFKILLIAQKQVNSIQNASSSKSGAEVSKMERKATKTLAIVMGVFLLCLTPCFICVVFQPLFVTPPQIPVIETLNWLTLSNSMLNPLIYAFFYSWFRSAFRIIMSGKIFQSYSASGQLF
>LOCXPOra1.9.HIT1.Ora.2R.368.7tm_1.exons2.NC_019863.2.Oryzias_latipes
MSKVLTLDAILFGLLVFSGLLGNTLVIYAVFQSAFETPPGRLSPSDTILVHLSLANLLTSLFRTVPIFVSDLGLDVSLSPGWCRVFMLLWMWWRAVGCWVTLTLSIFHCTTLKRHHVSLGPLVLQKEKRRVWIILGLVWGANLAFSIPALVYSTHVYSNATVDLMVISSTTRPLLGCIWEFPTTQQGSAFAFTSLALNEVFPLVLMICTNVSTLHALAKHIRAVTSSMESGGSHGEVNKLVSTERKAAHVIMLLVALFVVCWVLQVAAVTYYNHNRGLHAEGLLTVAHFSASTFVGFSPMVVALGHGKLRKKIMGMILVWTKAFHCSSKDTGRKRPSPKKKKLKVFDVQEEMRVINIRECKALNDRRE
>LOCXPOra2.10.HIT1.Ora.2R.400.TAS2R.exons3.NC_019863.2.Oryzias_latipes
LRLAVGADTEFMDFTGPIGPDKTFKLLGTGLQTTMSALQAVFYAILVVLGVLGNTTVIVVVGKSVIQDRRVAHNSNIIIINMAASNLMVSVMRNILLVMSDFGIQLFLSRERCQFLMGVWVWLRSVNVWSTFYLSVFHLQTLRRVAPSVGNLQASRGVPKTLLLNLLSIWILNLLYSIPAHIFSTNGNANSTETLMLISSTTRPLLGCVWNFPSSYSGLAYATTSMVIHETLPIVLMTVTNLSSLYTLHTYGRTRKSVQDAPVVKRVPAEKRAAKVRKRMTAYVQKRFLDPPMLQICYWIIQISFSCFPGDSYSCFALHCVLGNQRYICKLLQLQPRHLIRVPPGHRSLCPDPLHRLVSCCPGGWPSWAAFLYQVIADLLTELPGNCTPLKLCEENIHNC
>LOCXPOra3.13.HIT1.Ora.2R.304.7tm_1.exons4.NC_019863.2.Oryzias_latipes
MSAVSRMKTQLDLRPADEAAAKIKDFVGPEGRDENPKHVGIGLQVPVSDVQIVCHVIMVVLAILGNATVIVVIGKSVIQDRRVAHNSNIIIINMAVSNLMVSIMRNILLIVSDFGIQLFLSRERCQFLMGVWVWLRSVNVWSTFYLSVFHLQTLRRVAPSVGNLQASRGVPKTLLLNLLSIWLLNLLYSIPAHIFSTNGNANSTETLMLISTTTRPLLGCVWNFPSSHSGLAYATTSMVIHEALPILLMTATNLSSLYMLHTYSRTRTRTSIQHAPVIRGVPAERRAARSNLKKNSTVAVSKML
>LOCXPOra4.15.HIT1.Ora.2R.302.V1R.exons1.NC_019863.2.Oryzias_latipes
MPSDDLVRRGLYASLTIVGVPGNILVIMAFLLLSYEENRLLAAEAIVLHLTCANLLVVVVRCLTETLASFHVVNVFGDAGCKGVIFIYRTSRGLSIWLTFLLSTYQCLSVSPPGSYWASVRVLLAQNLVFVFLFLWVLNTTMSSGAILFSLSSKNDSSPINNAVNLEFCFVSFPSDLSKEIFGAVQVSRDVVPMALMTLTSVIILVLLYQHNQHMNDLHRNSNASGGRCGAKRRAAKVVVVLVTLYLGLYGVDCGLWVYTLTVKKTMSSSLISDLRVFFASMYAALSPLVIIVSNRKVNSRL
>LOCXPOra5.16.HIT1.Ora.2R.313.V1R.exons1.NC_019863.2.Oryzias_latipes
MDLCVTIKGVSFLLQTGLGILGNSVVLLVYSHIMCTGPKLLPVDMILCHLAFANLILLLTRCVPQTMTVFGLKDLLNDPGCKVVIYAYRIGRALSVCITCMLSVFQAVTIAPAGPFLSRLKLALSSLVFPTFVGLWLLNMAVCIAAPFFSMAPRNGTVLPFTLNLGFCHVDFRDNLSYVINGVAVSVRDFAFVALMVGSSGYILLLLHRHSHQVRKIRRSHSSGAETRAAKTVLILVILYVVFFGIDNVIWIYMLTVSNVSPVVADMRVFFSSCYASLSPYFIISSNKKVKRKIVCAAEQDQPSVETQESNDK
>LOCXPOra6.17.HIT1.Ora.2R.300.7tm_1.exons1.NC_019882.2.Oryzias_latipes
MEGIYVNLLGLRIAVSFTGLVGNVCLILSIIHVKWSHIKSFEVFLLGLAAANLEEIVILNVYDAFMLQTSSSDTWWCRFLKFMTMFGETASIFFTVIISIFRYQKLGVSLSVHPDRIGVAQLLSGVCVMFSFLLSFPVVAIKPAALTESAANNSGGGCPADSFHCGKNYCPAPNRAYKYLFILVSYLLPLIVITVTNCLILAVLLVQRRTITPEISVHQSNHSHTNGRDLRFQHSMMAVVAAMGLFLVNWTFYLLFLFLLKPNNLPSWREIEFFTLTSYSCFSPYVYGIGHNLFSLENFK
>LOCXPOlfC1.127.HIT1.OlfC.2R.878.ANF_receptor.exons11.NC_019871.2.Oryzias_latipes
MSWGYRLVTLWTSHAPSLLLVGLLGRQLGLQAGFQVVKTTNCSRWGTHSDNGLFEDGDIIIGGLFSLRYTPPSVDYSFKQQPDNKPCTGVQNLPLQYIYAMLYALEEINRSLTLLPGVKLGYQIHDSCALPAWELKAVLSMVGGNTFTCDTEAGNGMDIGQGDKPIPLIIGGSNSVTAQILSRVLGPLSVPVLSYTASCPCLSDRQQYPNFFRTMASDAYQARAVAQLAIHFNWTWIGAVIADNDYGHMAVKVFQESIQENSVCLAFVETLQRETIVSDAKRAALTIQASTAKVILIFTWYTDVIELFHQLSKLNVTDRQFLASEAWSTSGDLLQDTASHKVARGVLGVAIRSTALPGFDSYIRSLSPLLRPSDEFLREFWQKEFGCDPNTNGPTQKASLPPCKGTETLEEVQNFFTDTSQLRVTYNVYLAVYAAAHALHSLLSCPERANSPGNVSSCSFPKEIKPFELMQHLSQVNFTTPQDELFYFKGGDITAKYDLVNWQSTPQGGLRLALIGRVDGFDLHLNDTAIEWSTGTSQVPVSVCSESCAPGTRKASRKGEPICCFDCILCADGEISNQTGSLQCDHCPAEFWSNTERTVCVPRQLDFLSFNETLGVTLTAVAVSGATVTTAVFVVFLHHRQTPVVRANNSELSFLLLLSLKLCFLCSLLFIGRPSYWACRFQQAAFGISFVLCVSCLQVKTIVVLAAFRSARPGAEALMKWFGPGQQRGSVCFFTSIQVVICIIWLTLSPPIPQPDLEIPGLKVTLKCAMASVVGFSVVLGYIGLLGCTSLLLAFLARKLPDNFNEAKLITFSMLIFCAVWVAFVPAYVSSPGKYAVAVEVFAILASSFGLLFCIFAPKCFIILLRPEKNTKKHLMAR
>LOCXPOlfC2.53.HIT1.OlfC.2R.848.ANF_receptor.exons9.NC_019871.2.Oryzias_latipes
YFITLYPEFSSLLTCNLRKNFTLNEIHKPGDVVLGGLFEVHYTSVLPERAFTSEPQQPLCKGFDTLGFRHAMTMAFAIDEINKKINLLPNVTLGYRIYDNCGALVVGFSGALSLASGTDEQFKLLENCSGTPPVLGIVGDHYSTFSIAIANVLGLYKMPLVSYFATCSCLSDRQRYPTFFRTIPSDAFQVRAMVKILKHFGWTWVGLLVSDDDYGLHVAQSFQSDLARSGDGCLAYLKVLPWNSDQSELTQIVHLIKASTARVVIVFAHEIHMIQLMEEVVRQNVTGRQWIASETWTTAVVLQVPHLMPYLSGTLGIAIRRGEIPGLRDFLSQIKPVKNSSGNDLVRQFWEHTFKCKFDGAGSVETEKPLCTGMENIDAVQTEFLDLSNLRPEYNVYKAVYSLAYALHDMLKCQSESGPFSCATLSTLEPWQLAHYLQKVNFTTPFGDQVSFDKNGDALPIYDVMNWLWLPDGKTKVQNVGEVKSAGSGGEELYIDVDKIFWNTESKQPPQSVCSESCPPGTRVARRKGEPECCFSCVSCSEGKISNTTNSLECITCPEDFWSNSRRDLCVPKKTEFLSYHEPLGICLTTTSLLGTFICTVVLAIFAFHRRSPIVRANNSELSFLLLVALKLCFLCSLLFIGQPRLWTCQLRHAVFGISFVLCISCILVKTMVVLAVFKASEPGGGGNLKWFGPKQQRGTVFSLTCIQAAICAAWLVSSSPAPRKNTQYHNDKIVYECEVGSTIGFAVILGYIGMLAILSFFLAFLARNLPNNFNEAKLITFSMLIFCAVWMAFVPAYINSPGRYADAVEVFAILASSFGLLVPLFGPKCYIILLKPEKNTKKAIMGR
>LOCXPOlfC3.56.HIT1.OlfC.2R.852.ANF_receptor.exons9.NC_019871.2.Oryzias_latipes
DSSSIHSSCKLGRQFHLNALHMPGDVILGGLFEVHFTSVFPELIFTSEPTKISCQGFDPSGFRHAMTMAFAIYEVNENPNLLPNLTLGYSLYDNCATLVIGFSAAMSLFNGQDEEFMPEENCSGRPPVLGIVGDSFSTFTIATSDVISLFRLPIVSYYATCLCLSDRKRFPSFFRTIPSDAFQVHAMLQILKRFGWTWVGLLVSDDDYGHYVAQSFQSELHYSIGGCLAYLETLPWGDNPVELRRIVGLMKKSTARVVIVFAHQIHMIQLMEEVVNQNVTGLQWMASEAWTSANVLQTPRFMPYLGGTLGIAIRRGEIPGLRDFLLRIRPHDKIDDENSMVKQFWEHTFQCRFAPPPVEWMEAGGALCSGEEDLQTVETTFLDVSNLRPEYNIYKAVYALVYALDQMLRCEPGRGPFSEHSCASLQQLEPWQLMHYLEKVNFTTSFGDEVSFDKNGDALPIYDVMNWVWLPGGKTEVQNVGVVKKTPMKAEELMINEDKIFWNFDTVKLFDFVPRSVCSESCPPGTRIVRRKGQPLCCFDCVPCSEGKITNQTDSIECLSCPEDFWSSKQNDHCVPKEIEFLSYDDPLGICLTTASLLGTFICSIVFAIFIYHRSTPVVRANNSELSYLILVSLKLCFLCSLLFIGQPQLWTCQLRHAVFGISFVLCVSCILVKTMVVLAVFRSSKPGGGSKLKWFGSVQQRGTVLALTCVQAVVCTVWIISASPTPHANTRYHNDKIIYECVVGSTIGFAVLLGYISLLAIISFLLAFLARNLPDNFNEAKFITFSMLIFCAVWVAFVPAYVNSPGKYADAVEVFAILASSFGLLVALFGPKCYIILLKPEKNTRKAIMGR
>LOCXPOlfC4.60.HIT1.OlfC.2R.859.ANF_receptor.exons10.NC_019871.2.Oryzias_latipes
MFYYCVPVYYSSSIHSSCKLGRQFQLNALHMPGDVTLGGLFEVHFTSVFPELIFTSEPTKISCQGFDPLGFRHAMTMAFAIHEINKNPNLLPNLTLGYSLYDNCATLVIGFSAAMSLFNGQDEEFMLQENCSGRPPVLGIVGDPFSTFTIAASDVISLFRLPIVSYYATCLCLSDRKRFPSFFRTIPSDAFQVHAMLQILKHFSWTWVGLLFSDDDYGHHVAQSFQSELHHSVGGCLAYLEMLPWGDNPVELKRIVGLMKKSTARVVIVFAHQIHMIHLLEEVVNQNVTGLQWMASEAWTSANVFETPRFMPYLGGTLGIAIRRGEISGLRDFLLRIRPHDKNDNENSMVKQFWEHTFQCRFAPPPAEWMEAGGALCSGEEDLQTVETTFLDVSNLRPEYNIYKAVYALVYALDQMLRCEPGRGPFSEHSCASLQQLEPWQLIHYLEKVNFTTSFGDQVSFDKNGDALPIYDVMNWVWLPGKIEVQNVGFFKKTTLNDEELVIDEDKIFWNFDKVEFLFFTVLLCSESCPPGTRMVRRKGQPLCCFDCVPCSEGKITNQTDSIECLSCPEDFWSSKQNDLCVPKKIEFLSYNDPLGICLTTASLLGTFICSIVFAIFIYHRSTPVVRANNSELSFLILVSLKLCFLCSLLFIGQPQLWTCQLRHAVFGISFVLCVSCILVKTMVVLAVFSSSKPGGGSKLKWFGSVQQRGTVLALTCVQAVVCTVWIISASPTPHANTRYHNDKIIYECVVGSTAGFAVLLGYISLLAIISFLLAFLARNLPDNFNEAKFITFSMLIFCAVWVAFVPAYVNSPGKYADAVEVFAILASSFGLLVALFGPKCYIILLKPEKNTRKAIMGR
>LOCXPOlfC5.62.HIT1.OlfC.2R.868.ANF_receptor.exons8.NC_019871.2.Oryzias_latipes
LLLAVALLEINSVCVLCGLLTSFKQRAGLSESGVTISTDSSSVKCYLQGTAGSPVFSMEGDFVLGGVFSIHFNMDAKIHPYTAMPEPPRCTGGIDARELRFSRAMIFAIEEINNSTELLPGIRLGYQIHDSCGVVPVAMHKAFQLSNGGDSIFYTDNNCSQSGMMAAVVAESGSTPSISMSRIIGSFNIPQVSHYATCACLSDKQQYPNFFRTIPSDAFQAVALAKLVKHFGWTWIGAVCSDSDYGNNGMASFLQAAQKEGICVEFSESFYRTNPYSKIQRVADVIRRATAKVIVAFTASGEMKVLLEELARKPSPSRQWIGSESWITDPNMMKFDFCEGGIGFGIPKSVIPGLRDFLLDLSPSEVAASPLLTEFWENAFKCRLRKDVGAEERVCDGSEDMTKLQSPYTETSQLRVTNMVYKAVYAIAHAIHSVVCPEKNSTTKCDKHLMLESKQVLDALKKVNFTKNGYPVSFDTNGDPVAVYELVNWQKGESGNIELVTVGYYDASLPINKEFHINGNLTWMDGRKQVPVSVCTDSCPPGTHKVLQKGKPSCCYDCIPCPEGEISNTSDSSDCFPCPIEFWPNPEKDSCHPKPVEFLSIDETLAIILAVVSVGGACLAILTAAVFFHHRTTPIVRANNSELSFLLLFSLTLCFLCSLTFIGAPTEWSCMLRHSAFGITFVLCISCVLGKTIVVLMAFKATLPGSNVIKWFGPLQQRLTVVFFTFVQVLICMVWLVLRPPFPMKNFSTYKEKIILECALGSAIGFWAVLGYIGLLAVFCFVLAVLARKLPDNFNEAKLITFSMLIFCAVWLSFIPAYVSSPGKFTVAVEIFAILASSFGLIMCIFAPKCFIILCQPEKNTKNYLMNK
>LOCXPOlfC6.63.HIT1.OlfC.2R.827.ANF_receptor.exons8.NC_019871.2.Oryzias_latipes
VRCIPLATASSPAFSIDGDFIIGGVFSIYYTMHTEIYNYTILPGPPWCTGSINSRELRFSRAMIFAIEEINNSRELLPGIKLGYQIHDKCAAVPVAMYAAFQLISGKNTVFYKDKNCSQSGMVAAVIGGSGSTSSIGISRITGPFNIPQVSHFSSCACLSDKQQYPNFFRTIPSDAFQAVALAKLVKHFGWTWIGAVCSDSDYGNNGMASFLQAAQKEGICVEFSESFYRTNPYNEIQRVADVIRRATAKVIVAFTASGEMKVLLEELARKPSPSRQWIGSESWITDPNLLKFDFCEGGIGFGIPKSVIPGLRDFLLDLSPSEVAASPLLTEFWENAFKCRLRKNVGAEERVCDGSEDITKLQSPYTETSQLRVTNMVYKAVYAIAHAIHSVVCPKKNLTTKCDKHLMLESKQVLDALKKVNFTKNGYPVSFDANGDPVAVYELVNWQKGESGNIELVTVGYYDASLPINKEFHINGNLTWMDGRKQVPVSVCTDSCPPGTHKVLQKGKPICCYDCIPCPEGEISNTSDSSDCFPCPIEFWPNPEKDSCHPKPVEYLSIDETLAIILAAVSVGGACLAILTAAVFFHHRTTPIVRANNSELSFLLLFSLTLCFLCSLTFIGAPTEWSCMLRHSAFGITFVLCISCVLGKTIVVLMAFKATLPGSNVMKWFGPLQQRLTVVFFTFVQVLICMVWLVLRPPFPMKNFATYKERIILECALGSAIGFWAVLGYISLLAVFCFVLAVLARKLPDNFNEAKLITFSMLIFCAVWLSFIPAYVSSPGKFTVAVEIFAILASSFGLIMCIFAPKCFIILCQPEKNTKKYLMNKN
>LOCXPOlfC7.68.HIT1.OlfC.2R.864.ANF_receptor.exons9.NC_019871.2.Oryzias_latipes
LVLPLCLFEMNSVFFLSGSLIGLKQRTGVDVASADASYVRCNPWGTRHSPAFSMDGDFVIGGVLSIHYNMYTEMYNYATMPEPLKCTGSINARALRFSRTMIFAIEEINNSTELLPGIRLGYQIHDSCAAVPMAVQAAFQLSNREDKIFYKDSNCSQSGMMAAVVAESGSTPSISISRIIGSFNIPQVSHIATCACLSDKQQYPNFFRTIPSDAFQSVALAKLVKHFGWTWIGAICSDSDYGNNGMASFLQAAHKEGICVEFSESFHRTQPHKIQKVADFIRRSTAKVIVAFTATGDMKVLLEELAAKPSPSRQWIGSESWITDTNLQKFTFCEGAIGFAIPKSDIPGLKDFLLDLSLSEVAASPVLTEFWEETFKCRLRKGYVNTEQRVCNGSEDLQKVPNAFIPSSPLRITTLVYKAVYAIAHAIHSVVCVKKNETAECDKHLMLESKQVLDALKKVNFTKNGYPVSFDANGDPVAVYELVNWQKGESGNIELVTVGFYDASLPINKEFHIDRNLTWMDGQQQVPVSVCTDSCPPGTHKVLQKGKPICCFDCIPCPEGEISNTSDSSDCFPCPIEFWPNPEKDSCHPKPVEYLSIDETLAIILAVVSVGGACLAILTAAVFFHHRTTPIVRANNSELSFLLLFSLTLCFLCSLTFIGAPTEWSCMLRHSAFGITFVLCISCVLGKTIVVLMAFKATLPGSNVMKWFGPLQQRLTVVFFTFVQVLICIVWLVLRPPFPMKNFSTYKEKIILECALGSAIGFWAVLGYISLLAVFCFVLAVLARKLPDNFNEAKLITFSMLIFCAVWLSFIPAYVSSPGKFTVAVEIFAILASSFGLIMCIFAPKCFIILCQPEKNTKNYLMNK
>LOCXPOlfC8.70.HIT1.OlfC.2R.865.ANF_receptor.exons9.NC_019871.2.Oryzias_latipes
LVLPLCLFEMNSVFFLSGSLIGLKQRTGVDVASADASYVRCNPWGTRHSPAFSMDGDFVIGGVLSIHYNMYTEMYNYATMPEPLKCTGSINARDLRFSHTIMFAIEEINNSTELLPGIRLGYQIHDSCAAVPVAVQAAFQLSNREDKIFYKDSNCSQSGMMAAVVAESGSTPSISISRIIGSFNIPQVSHIATCACLSDKQQYPNFFRTVPSDAFQSVALAKLVKHFGWTWIGAICSDSDYGNNGMASFLQAAHKEGICVEFSESFHRTQPHKIQKVADFIRRSTAKVIVAFTATGEMKVLLEELAAKPSPSRQWIGSESWITDTNLQKFTFCEGAIGFAIPKSDIPGLRDFLLDLSLSEVAASPVLTEFWEETFKCRLKKGYVNTEQRVCNGSEDLQKVPNAFIPSSPLRITTLVYKAVYAIAHAIHSVVCVKKNETAECDKHLMLESKQVLDALKKVNFTKNGYPVSFDANGDPVAVYELVNWQKGESGNIELVTVGFYDASLPINKEFHIDRNLTWMDGQQPVPVSVCTDSCPPGTHKVLQKGKPSCCFDCIPCPEGEISNTSDLSDCFTCPIEFWPNPEKDSCHPKPVEYLSIDETLAIILAVVSVGGACLAILTAAVFFHHRTTPIVRANNSELSFLLLFSLTLCFLCSLTFIGAPTEWSCMLRHSAFGITFVLCISCVLGKTIVVLMAFKATLPGSNVMKWFGPPQQRLTVVFVTFVQVLICTVWLVLRPPFPMKNFSTYKEKIILECDLGSAIGFWAVLGYIGLLAVFCFVLAVLARKLPDNFNEAKLITFSMLIFCAVWLSFIPAYVSSPGKFTVAVEIFAILASSFGLIMCIFAPKCFIILCQPEKNTKKYLMNKN
>LOCXPOlfC9.73.HIT1.OlfC.2R.869.ANF_receptor.exons8.NC_019871.2.Oryzias_latipes
MEISAFFTILLLSLCLFEMNSVFLLSGSLTGLKQRTGFDVANIDASSVKCKLRGTTSLPAFWMDGDFVIGGVFSIHYTMYTEIHIHATMPEPPKCIGSINARELRFSRTMIFAIEEINNSTELLPGIRLGYQIHDSCAAVPMAMQAAFQLSNGGGKVFYKDSNCSQSGMMAAVVAESGSTPSISISRIIGPFNIPQVSHFATCACLSDKQQYPNFFRTVPSDAFQSVALAKLVKHFGWTWIGAICSDSDYGNNGMASFLQAAHKEGICVEFSESFHRTQPHKIQKVVDFIRRSTAKVVVAFAGFGEMKFLLEELAAKPTPSLQWVGSEAWITDTNLQRFTFCEGAIGFAIPKSVIPGLRDFLLDLSLSEVAASPVLTEFWEETFKCKLRKEQRACNGSEDLQKVPNAFIPSSPLRITTMVYKAVYAIAHAIHSVVCVKKNETAECDKRLMLESKQVLKALKKVNFTQNGYHVSFEENGDPVAVYELVNWQKSERGVIELVTVGFYDASMPINRKFHFDKNLTWMDGRKQVPVSVCTDSCPPGTHKVLQKGKPSCCFDCIPCPEGEISNTTDSSDCFPCPIEFWPNPEKDSCHPKPVEYLSIDETLAIILAAVSVGGACLAILTAAVFFHHRTTPIVRANNSELSFLLLFSLTLCFLCSLTFIGAPTEWSCMLRHSAFGITFVLCISCVLGKTIVVLMAFKATLPGSNVMKWFGLLQQRLTVVFLTFVQVLICIVWLVLRPPFPMKNFITYKERIILECALGSAIGFWAVLGYIGLLAVFCFVLAVMARKLPDNFNEAKLITFSMLIFCAVWLSFIPAYVSSPGKFTVAVEIFAILASSFGLIMCIFAPKCFVILFQPEKNTKKYLMNKN
>LOCXPOlfC10.75.HIT1.OlfC.2R.869.ANF_receptor.exons8.NC_019871.2.Oryzias_latipes
MEISAFFTILLLPLCFLEMNSVFLLSGYLTGLKQRTEDDVANIDASSVKCKLRGTTRLPAFSMDGDFVIGGVFSIHYTMYTEIHIHATMPDPPKCIGSINARELRFSRTMIFAIEEINNSTELLPGIRLGYQIHDSCAAVPVAMQAAFQLSNSGDKVFYKDSNCSQSGMMAAVVAESGSTPSISISRIIGPFNIPQVSHFATCACLSDKQQYPNFFRTVPSDAFQSVALAKLVKHFGWTWIGAICSDSDYGNNGMASFLQAAQKEGICVEFSESFHRTQPHKIQKVADFIRRSTAKVIVAFTSTGEMKVLLEELAAKPSPSRQWIGSESWITDTNLQKFTFCEGAIGFAIPKSDIPGLRDFLLDLSLSEVAASPVLTEFWEETFRCRLRKEQRVCNGSEDLQKVPNAFIPSSPLRITTMVYKAVYAIAHAIHSVVCVKENVTAQCDKHLMLESKQVLDALKKVNLTQNGYPVSFDANGDPVAVYELVNWQKGESGNIELVTVGFYDASLPKYKEFYINKNLTWVDGIQQVPVSVCTDSCPPGTHKVLQKGKPICCYDCIPCPEGEISNTTDSSDCFPCPIEFWPNPEKDSCHPKPVEFLSIDETLTIILAVVSVGGACLSILTAAVFFHHRTTPIVRANNSELSFLLLFSLTLCFLCSLTFIGAPTEWSCMLRHSAFGITFVLCISCVLGKTIVVLMAFKATLPGSNVIKWFGPLQQRLTVVFFTFVQVLICIVWLVLRPPFPMKNFSTYKERIILECALGSAIGFWAVLGYIGLLAVFCFVLAVLARKLPDNFNEAKLITFSMLIFCAVWLSFIPAYVSSPGKFTVAVEIFAILASSFGLIMCIFAPKCFIILCQPEKNTKKYLMNKN
>LOCXPOlfC2.76.HIT1.OlfC.2R.834.ANF_receptor.exons14.NC_019871.2.Oryzias_latipes
CPTTKNIIKKNTESEGDVIVGGLFPLHYEASEPEHTYHSKPPTTPCTGFDQRAFRWLMTMVFAVEEINHSSVLLPGVTLGYRITDSFTTAKAGNVTTYSKEQEFRTTWSETNACLSGSPVSAVIGLASSSPTRAVAQALGPFSIPLVSYFATCTCLTDKRMYPSFLRTVPSDIFQVRGLVQLVTFLGWRWVGTIGTTDDYSQYGIQSFSAQFQKQGGCVAFHLTIPKSPTLAEIQEMADRVQRSAARVVVVFATEGQLLDLYFELVQRNVTHLQWVASEAWVTAALLTLPHFHSLLEGTLGFSFPGVNIPSLENFLLNIHPSAEPGMEFINMFWEDQFGCKLHFEEDGSIKNPFCTGFENLSLTGSSYTDVSRVRISYNVYKAVYAIAHALHALLNCDSAEQNEKSCDKHKQFTSEQLLSHLKLVNFTNKFGEKVCFDSNGEPVPLYDIINWQKDKHGKMRFVTVGSYDGSVPLGRQLQLNQSNIIWTEGHTEVPVSLCSEPCPPGNRQARRKGEPQCCFDCFPCADGEISNETGSAECIKCPESYWSDEKKVKCVAGIEEFLSFKDSMGIILVALTLLGVVLTAVIIVIFHRFRTTPIVKANNSEISFLLLLSLKLCFLCSLVFIGQPSVWTCRIRQTAFGISFVICLSCLLVKTIVVLLAFQTKLPGSRALKLFGPSQQRIMIVFTTAPQVCLCAGWLLWAPPFPFRNSAYQASTRKIVVECKEPWPPGFCLVLGYIGLIASVCLLLAFLGRKLPDTFNEARLITFSMLIFSAVWISFIPAYISSPGKFSVVVEIFAILASSFGLLLCIFGPKCYIILLHPERNIKKCVRSK
>LOCXPOlfC11.81.HIT1.OlfC.2R.868.ANF_receptor.exons8.NC_019871.2.Oryzias_latipes
MFALTPLSLFYSVNILTLTHFQCFSVTSPAPSTVRPCTLQNRFQPAFTANGDYVIGGIFPLHYNQEMPDLNCTYRPPPVRCNGFDPRAFRWALTMKLAVEEINQSTQLLPNYTLGYKIFDSCAYPLTGQRAAVAVLNGISEEESPTCSDASLLLAVIGESGSAQSIVVSRILQPFRIPMISYFSSCACFTDRRSYPTFFRVIPNDDYQVKAIAQLLVRFNWTWVGVVRGDHEYGRFALQGLLRELKGTKVCVAYQEMIPLLYNRQKALEIMQVMKSSLAKVVVVFSAEGEMTPFLRDYMIQNITGIQWVASEAWVTASVFTGSEYYPFLGGTIGFGIRRGHISRLSDYLMTVSPENYPNNPLVKELWEALYGCSPHAPSASQLPLCTGQEILLVQHSAYMNTSSPRVAYNVYKAVYAVAHSLHNLLLCKPGMGPFENNSCAQSNNVLPWQLQHYIEEVKFNIAGEEVNFDLKGDSVPYYDIINWQKGTSGNIEFVNVGLFDGTKAAGEELVIYEDKLTWAGHQREASCSHLSVCSASCPPGSRKAVRRGEPICCFDCIPCDSGKISNETNSVECIFCPEDFWSNEDRTICIPKKVEFLAYDSLGIALTVISVVGACLTIGVFLVFFHHRNTAVVRVNNSELSFFILFALTFCFLCSLVFIGEPTRWSCMLRHTAFSITFSLCISCILAKTLVVLAAFTATRPGDNIMKWLGPKHQRVIIFSCTMVQVIICAAWLIDASPYPSRNTKYERSKIILECSVGSSLAFWCVLGYIGLQACLCFVLAFLARKLPGNFNEAKFITFSILIFCAVWLAFIPAYISSPGIYADAVESFAILASSFGLLFCLFAPKCYIILLKPEKNTKQHLMGKEK
>LOCXPOlfC12.84.HIT1.OlfC.2R.880.ANF_receptor.exons8.NC_019871.2.Oryzias_latipes
MALLAANVLAFIGLFTGRFCTAGTLDSCVFLGEREELSLYEDGDVVIGGLFPLHFSPVSSPLTYKTKPPPNSYNYSRALRWMHTMSFAIKEINKRNDFLSNITLGFHIRDSCDDIPVSLKATLQLVNGQPESNLSTEGVTRNSSMEITNTLGCAAVNRRVSSVIIGDAGSGVSMALLRSLGSFHIPLVSYFASCSCLSNQKEFPTFMRTMPSDAFQIRALIQLVRYFGWTWVGVIGVESDYARFAIQLFLQESMHYGVCAAYTNFYPVELNQHALDELLDVIQMKTSKVIVNFSGESEMQDILREVQRRNITGLQWIASEAWATAKSLWEKSGKLLQGTLGFAIQRAAVIPGLHQHLTSLSPLSIHKTAFLDEFWEETFKCRLNDSINTHYHGEDTYHDRKMCKGTEKFDDVYSPYFDVTQLRVSYNVYKAVYLVAHSLQDMSDCKDGKGPFQNGSCANPKNFKPWELLHYMKRTNFSVLGKEVNFDQNGDPIAYYDLMNWQQMSDGSLSLVKVGFYDASLPSGQNLVINDSMIQWPVGKKALQSVCSESCPPGFRVARRKGEPICCYDCIPCAEGEISNATDSLECSPCSEDTWPNAARDLCIPKSVEFLSYYDALGILLCTTSVLGACMSFFVVIVFFKYKDTPIVRANNMELSFLLLVFLAICFLVGLLFIGEPSDWLCLIKFPAFGISFALCISCLLAKTSVVLMAFRARLPGSNVMKWFGPKQQRASVLLGTAVQVFVCLSWLLTAPPHANYNTNYHSSTIIIECVTGSEVGFWCVLGYIGFLACMCLLMAFLARKLPDNFNEAKFITFSMLIFFAVWITFIPVYMSTVGKFTVAVHVFAILASTLGLLLCIFAPKCYILLLRPDKNCKKKSLQK
>LOCXPOlfC13.92.HIT1.OlfC.2R.852.ANF_receptor.exons6.NC_019871.2.Oryzias_latipes
MQRLTLLHLYGLCMSRVSGCDTFAHFNMPSLSKPGDIMIGGIFPIFNKEISNTVMFEREPLGTVCSGFDLRAFRWTQVMIFAIEEINKDPAFLPNVSLGYRILDSCASPTNALRTALTLAGGLQGMGSPCPPAISALIAESGSSQSVVVAGALGPFQLPIISYFSTCACLSNRAKFPTFFRTIPSDYFQAKALAALVKHFGWKWIGAIQSDNDYGRNGMQAFTEEVQKIGVCVAFVGTVLRTYSMSKILDVVEMIKQSSVKVILAFVPEGDFYPLMKEVSRQNITGIQWIASEAWITAARPSTPEMFPAFGGTLGFVVQKMAIPDLQPFLRKINPYTDPNAAFVKDFWEAMFGCRPVSTGIYRDSSEINKICQGNETLMNSQDVFFKVTELRVSYNVYKAVYAIAHALHELVFCQSVDRKSARPCMNVSEIHPKEVTEYVKRVNFSNRFGDNVFFDEDGDPPASYDIINWQLDNGKVQHVTVGQFISTQSGNYKLQIDEEKIIWMTGQMVPKSVCSDVCPTGTWKASIRGKATCCFDCIPCADGTISNSTGAADCEPCPQEYWSNERKDECIPKKKEFLTYSEPMGIILTVLSLLGASLSLITMVVFIHFKETPVVKASNSELSCFLLFSLFLCFICPLTFIGRPTLWTCMLRHTAFGITFALCISCVLGKTTVVVTAFKARHPGNKAARKFGPVQQRIIVCSCTVIQVVICILWLSLSPPFPEKVFRYSNKKIILECNTGSEAAFYVVLGYIGVLAVICLVFAFLARKLPDNFNEAKCITFSMLIFCAVWITFIPAYVSSPGKFTVAVEIFAILSSTFGLLICIFAPKCYIILIKPEKNTKSHVLGPILNK
>LOCXPOlfC14.94.HIT1.OlfC.2R.850.ANF_receptor.exons6.NC_019871.2.Oryzias_latipes
QSWHQQCWILVQFLLVVSLSKPETTCSHRGDLENPQIVKDGNILLGGIFPFHSSWKNRQENFTHKPLPLQCESLNFRGFQFAQAMLFAIEEINNSTELLPGITLGYQMYDACDSIARSVKVALALVNGNTAELTLKECKSAAQVQVIMGETTSTLSAAIASVMGPFHFPLISHYSTCACLSDKTKYPSFLRTIPSDYFQSRALAQLVKHFGWTWVGAIRTNDDYGNNGMATFTETAEQLGICLEYSVPFFRMDPPDKIQKITDLIKASTSKVIVAFLTHMDMDVLLHEFSKHNLSGYQWVGSEGWIFDFQTATTDKTHILDGAIGLSIPKAHVSGLREFMLDVTTLNSSNNDLFIEFWEAMFSCEFKQSKSAAEIQGECTGQEDVAGVKNSFTDMSLMPILNNVYKGVYAVAHALHVILRCNKTCNTNVQLQPLEILQHIRNINFRTKEGEEVYFNANGDPAAKYEIINWQPKEKGIVDFVTVGLYDASLPAGKQLNLQNNLIWTRNSRQVPVSVCSEKCQPGTRKVFQKGKPVCCHDCATCAEGEISNNTDSITCVRCHPEFWSNERRDACVRKQEVFLSYEEIMGALLTAASLFGTCLTAIVAFIFFRHRKTPLVRANNSELSFLLLFSLILCFLCSLTFIGRPSEWTCQLRHTAFAITFVLCISCVLGKTIVVLMAFKARLPGGNLMKWFGPAQQRLSVLGLTLIQVIICILWLTISPPFPFKNVQEFRDKIILECALGSELGFWAGLGYIGLLAVLCFISAFLARKLPDNFNEAKFITFSMLIFCAVWITFIPAYVSSPGKFSVAVEIFAILASSFGLLICIFIPKCYVILLKPEKNTRKYMMGKG
>LOCXPOlfC15.96.HIT1.OlfC.2R.850.ANF_receptor.exons6.NC_019871.2.Oryzias_latipes
QSWHQQCWILVQFLLVVSLSKPETTCSHRGDLENPQIVKDGNILLGGIFPFHSSWKNRQENFTHKPLPLQCESLNFRGFQFAQAMLFAIEEINNSTELLPGITLGYQMYDACYSIARSVKVALALVNGNTAELTLKECKSAAQVQVIMGETISILSAAIASVMGPFHIPLISHYSTCACLSDKTKYPSFLRTIPSDYFQSRALAQLVKHFGWTWVGAIRTNDDYGNNGMATFTETAEQLGICLEYSVPFFRMDPPDKIQKITDLIKASTSKVIVAFLTHMDMDVLLHEFSKHNLSGYQWVGSEGWIFDFQTATTDKTHILDGAIGLSIPKAHVSGLREFMLDVTTLNSSNNDLFIEFWEAMFSCEFKQSKSAAEIQGECTGQEDVAGVKNSFTDMSLMPILNNVYKGVYAVAHALHVILRCNKTCNTNVQLQPLEILQHIRKIHFRTKEGEEVYFDANGDPAAKYEIINWQPKEKGIVDFVTVGLYDASLPAGKQLNLQNNLIWTRNSRQVPVSVCSEKCQPGTRKVYQKGKPVCCHDCATCAEGEISNNTDSITCVRCHPEFWSNERRDACVRKQEVFLSYEEIMGALLTAASLFGTCLTAIVAFIFFRHRKTPLVRANNSELSFLLLFSLILCFLCSLTFIGRPSEWTCQLRHTAFAITFVLCISCVLGKTIVVLMAFKARLPGGNMMKWFGPAQQRLSVLGLTLIQVIICILWLTISPPFPFKNVQEFRDKIILECALGSELGFWAGLGYIGLLAVLCFISAFLARKLPDNFNEAKFITFSMLIFCAVWITFIPAYVSSPGKFSVAVEIFAILASSFGLLICIFIPKCYVILLKPEKNTRKYMMGKG
>LOCXPOlfC16.100.HIT1.OlfC.2R.855.ANF_receptor.exons6.NC_019871.2.Oryzias_latipes
SQKWPEQGCAFLQLLLLVSFSQSAETECTQRGDLDNPQLSKEGDILLGGIFSFHSSWINRENTYKQNPLPLQCTSLNFREFQFAQTMLFAIEEINNSTELLPGITLGYKVYDTCGSIARSVKVALNLASGSDTKTVMSKASCIKPAQVQAIMGETSSSPSSAIATVIGPFSIPLISHFSTCACLSDKTKYPSFLRTIPSDYFQSRALAQLVKHFGWMWVGAIRTNDDYGNNGMVTFTETAEQLGICLEYSVPFFRTDPPDKIQKIIDLIKASTSKVIVAFLSHMDMDVLIKELSNHNISGYQWVGSESWIFDSQIAAVDQTHILDGAIGLSIPKAHVSGLKEFMLDVTPLNSSSNDLFVEFWEAMFSCEFKQSKSAVEIHGECTGREDVAGVKNSFTDMSLMPIFNNVYKGVYAVAHALHMILKCNETCDNGVQLQPLEILKYIQKIRFKTKEGDEVYFNENGDPAAKYEIINWQPRENGIVDFVKVGLYDASLSADKQLNLQDESLIWAKNSLEVPVSVCSEKCPPGTRKVLQKGKPVCCYDCIRCPDGEISNSTDSITCVKCPEEAWPNERRDSCLDKESVFLSYEEIMGALLTAASLFGTCLTAIVAFIFFRHRKTPLVRANNSELSFLLLFSLILCFLCSLTFIGRPSEWTCQLRHTAFAITFVLCISCVLGKTIVVLMAFKARLPGGNMMKWFGPTQQRLSVLGLTLIQVIICILWLTISPPFPFKNVQEFRDKIILECALGSELGFWAGLGYIGLLAVLCFISAFLARKLPDNFNEAKFITFSMLIFCAVWITFIPAYVSSPGKFGVAVEIFAILASSFGLLICIFIPKCYVILLKPDKNTKKYMMGKG
>LOCXPOlfC17.102.HIT1.OlfC.2R.857.ANF_receptor.exons6.NC_019871.2.Oryzias_latipes
MLLIADLLLFFLVAVREGKPTCQTYGTKELSSFFKEGDITIGGIFSFHQSPVTASSTLELNPGSIQCKGLDQGELQYAYTMMFAIEKINNSSELLPDVTLGYRIFDSCPSIPLSIRASLSLMNMYKGEKSSCDKPSSVHAVIGDTTSTSTIGIARTLGPFHIPVISHSATCACLSNRREYPSFFRTIPNDIFQSKALAKLVKHFGWSWVGAIRTNNDYGNGGMATFLDSAKKEGVCVEYSVAIYRTDPRKHFLEVVNIIKKSTSKVIVAFADGTDLDILFKELHAQSVTGLQWVGSEGWITYRQIATPMNYAVVQGAVGFAALSSPIPGLQEFLRNSKPSITEGNQGLVELWEMVFNCTLNYKTEAHAQDYVAPCNGIETLRNINLPFTDVSDTSLLNNVYKATYAIAHALNLLINCENGQGPFDNKSCADRKNIQPWQVLYYLSRIRFTADTGENVFFDDLGDPVARYALVNWQIDETGQTRFQTIGYYDASRPEGQQFDINPGVSAVWAGENHEVPKSICSESCLPGTFRTFIKGKPICCFDCIPCAEGEFSNSTNAVNCHKCHPEYKSSEERTSCDLKAIEFLTFTELMGILLVAFSIFGACLAMIVAVIFYHHRKTPMVKANNSELSFLLLFSLSLCFLCPLTFISRPTKWSCMLRHSTFGIIFVLCMSCVLGKTIVVLMAFNATVPGSNVIKWFGPVQQRVSVLTFTIIQVLICIMWLTINPPYPHKNVKYYKDKVILECSHGSSLGFWAVLGYIGVLSLLCFGLAFMARKLPNNFNEAKFITFSMLIFCAVWLTFIPAYVSSPGKFTVAVEIFAILASSYGMLCCIFFPKCYIILFKPEKNTKKHLMGKET
>LOCXPOlfC18.104.HIT1.OlfC.2R.853.ANF_receptor.exons6.NC_019871.2.Oryzias_latipes
MHDCICVMVLFMLTMGVITEDETALCELLGSPVLPLLSKKGDITIGGAFSVYTQTPKSSPSLTETPEPLICTRISFREFRFAQTMMFAIEEINNSSSLLPNVSVGYKIFDSCGSTLSSTRAAMGLINGQERTFGKTCSGQSTVHAIVGASKSSSTIVLSQIAGTFQIPVISHFSTCACLSNRKVHPSFFRTIPSDYYQSRALAQLVKYFGWTWVGAVRSDNDYGNNGMATFIEAAPQEGICVEYSEAISGTSLYEQVERVVRVIKTGTAKVLVAFLGYDEMDILLEEALRQNLTGLQWVGSESWITSSNLALNRYSGILTGSIGFAIKKGKIAGLQDFLLQVHPSQDPQNHILKEFWEETFGCSFQSSLHGTKQCSGSERLRDIKNPFTDVSELRISNNVYKAVYAVAHAMHSMLKCGENSETVNASCTLKSILQPKEIVKHIQDVNFSLQSGEKVSFDERGDPAATYQLVNWQRNSAGEPVFVAVGSYDASLPNGKQFTIEEMNITWVGASRQRPISVCSESCLPGFRQAVIKGKPICCFSCIACAAGEISNSSNSADCSPCPLEYWSNEDHNKCVPKVIEFLSYEETMGTLLTAFSLFGAGLTLVVSFVFFWFRHTPLVKASNSELSFLLLLSLTFCFLCSLTFIGRPTDWSCMLRHVAFGIAFALCISCILTKTITVVIAFKARTPANTVPQCLASHQRMGVVGGTFLQVLVCVVWLALAPPFPHKNTIYAAERIILECNLGSSIGFWVVLGYIGLLAVLCLILAFLARKLPDNFNEAKFITFSMLIFSAVWVTFIPAYVSSPGKFTVAVEIFAILASSFGLLFCIFAPKCYILLLKPERNTKNHMMGRD
>LOCXPOlfC19.109.HIT1.OlfC.2R.835.ANF_receptor.exons6.NC_019871.2.Oryzias_latipes
AEDETALCELLGSPVLPLLSKKGDITIGGAFSVYTQTPKSSPSLTETPEPLICSRISFREFQFAQTMMFAIEEINNSSSLLPNVSVGYKIFDSCGSTLPSTRAAMGLINGQERTFGKTCTGQSTVHAIVGASKSSSTIVLSQIAGIFQIPVISHFSTCACLSNRKVHPSFFRTIPSDYYQSRALAQLVKYFGWTWVGAVRSDNDYGNNGMATFIEAATKEGICVEYSEAISGSSSYEQVERVVRVIKTGTAKVLVAFLDSDGMDILLEEALRQNLTGLQWVGSESWITAHHLATMKYSGILYGSIGFAIKKAKVAGLQDFLLQVHPSQDPQNHILKEFWEETFGCSFQSSLQGTKQCSGSERLRDIKNPFTDVSELRISNNVYKAVYAVAHAMHSMLKCGENSETVNASCTLKSILQPKEVVKHIQDVNFSLKSGEKVYFDERGDPAATYQLVNWQRNPAGDIVFVVVGSYDASLQSGKEFTMNGLNITWVTESFERPVSVCSESCPPGFRQAMIKGKPICCFSCITCAAGEISNSTNSAKCSPCPLGYWSNEDHNKCVPKVIEFLSYEETMGTLLTAFSLFGAGLTLVLLFVFFWFRHTPLVKASNSELSFLLLFSLTLCFLCSLTFIGRPTDWSCMLRHVAFGIAFALCISCILTKTITVVIAFKARTPGNRVPQCLASHQRMGVVGGTFLQVLVCVAWLAQAPPFPHKNTIYALERIILECNLGSSIGFWVVLGYIGLLAVLCLILAFLARKLPDNFNEAKFITFSMLIFSAVWVTFIPAYVSSPGKFTVAVEIFAILASSFGLLFCIFAPKCYILLLKPERNTKSHIMGRD
>LOCXPOlfC20.112.HIT1.OlfC.2R.835.ANF_receptor.exons6.NC_019871.2.Oryzias_latipes
AEEETANCELLGSPELPLLSKSGDIIIGGAFSVHSEMAASSLSLSDAPDPLICTRVNFREFRFAQTMIFAIEEINNSSSLLPNISIGYKIFDNCGSTLPSTRAAMGLINGQERNFGETCSGHSSVHAIVGTSESSSTIVLSQIAGVFQIPVISHFSTCACLSNRKEHPSFFRTIPSDYYQSRALAQLVKYFGWTWVGAVRSDNDYGNNGMATFIEAATKEGICVEYSEAIARTASKEQVERVVRVISRGTARVLIAFLAQSEIDILLEEALSQNLTGLQWVGSESWITAHHLATMKYSGILYGSIGFAIKKAKIAGLQDFLLQVHPSQDPQNHILKEFWEETFGCSFQSSLQDTKQCSGSERLRDIKNPFTDVSELRISNNVYKAVYAVAHAMHSMLKCGENSGAVNASCTLKSILQPKEVVKHIQDVNFSLKSGEKVYFDERGDPAATYQLVNWQRNPAGDIVFVVVGSYDASLQNGKEFTMNGLNITWVTESFERPVSVCSESCPPGFRQAMIKGKPICCFTCINCALGEISNSTNSAECSPCPLEYWSNEDHNKCVPKVLEFLSYEETMGTLLTAFSLFGAGLTLVVSFVFFWFRHTPLVKASNSELSFLLLFSLTLCFLCSLTFIGRPTDWSCMLRHVAFGIAFALCISCILTKTITVVIAFKARTPVNTVPQCLASHQRMGVVGGTFLQVLVCVVWLALAPPFPHKNTMYAAERIILECNLGSSIGFWVVLGYIGLLAVLCLILAFLARKLPDNFNEAKFITFSMLIFSAVWVTFIPAYVSSPGKFTVAVEIFAILASSFGLLFCIFAPKCYILLLKPERNTKNHIMGRD
>LOCXPOlfC21.117.HIT1.OlfC.2R.835.ANF_receptor.exons6.NC_019871.2.Oryzias_latipes
AEDDSAVCEMLGSPEFPLLSKSGDIIIGGAFSVHSQIVASSFSLSDAPDPLICTRLNFREFRFAQTMIFAIEEINKSSSLLPNISVGYKIFDSCGSTLPSTRAAMGLINGQERSFGKTCSGHSTVHVIVGTSESSSTLVLSQIAGIFQIPVISHFSTCACLSNRKEHPSFFRTIPSDYYQSRALAQLVKYFGWTWVGAVRSDNDYGNNGMATFIEAATKEGICVEYSEAIARTASKEQVERVVRVISRGTARVLIAFLSYDEMDALLEAALSQNLTGLQWVGSESWITAHHLATMKYSGILYGSIGFAIKKAKIAGLQDFLLQVHPSQDPQNHILKEFWEETFGCSFQSGLQDTKQCSGSERLRDIKNPFTDVSELRISNNVYKAVYAVAHAMHSMLKCGENSETVNASCTLKSILQPKEVVKHIQDVNFSLESGEKVYFDERGDPAATYQLVNWQRNPAGDIVFVVVGSYDASLQNGKEFTMNGLNITWVTESFERPVSVCSESCPPGFRQAIIKGKPICCFSCITCAAGEISNCTNSAECSPCPLEYWSNEDHNKCVPKVLEFLSYEETMGTLLTAFSLFGAGLTLVVSFVFFWFRHTPLVKASNSELSFLLLFSLTLCFLCSLTFIGRPTDWSCMLRHVAFGIAFALCISCILTKTITVVIAFKARTPANTVPQCLASHQRMGVVGGTFLQVLVCVVWLALAPPFPHKITMYAAERIILECNLGSSIGFWVVLGYIGLLAVLCLILAFLARKLPDNFNEAKFITFSMLIFSAVWVTFIPAYVSSPGKFTVAVEIFAILASSFGLLFCIFAPKCYILLLKPERNTKNHIMGRD
>LOCXPOlfC22.119.HIT1.OlfC.2R.835.ANF_receptor.exons6.NC_019871.2.Oryzias_latipes
MAPLLTGLFFMGLLLACDTAGEDASDCHVLESPELPLLSKDGDVMIGGAFSIHSKIAQPSLSFTEKPTPFTCSSINLREFRFAQTMIFAIEEINKSKHLLPNVSIGYRIYDNCGSTLSSMRAVMALMNGDELLIEKNCSGQSAVHAIIGESESSSTIVLSRTTGPYQIPVISHSATCECLSSRKEYPSFFRTIASDLHQSRALAQLVKHFGWSWVGAVNSDSDYGNNGMAIFLSAAQEEGVCVEYIEKFDRAEPEKLLKVVEVIRKSTARVIVAFLAHVEMNNLLEQLNVHNITGRQFIGVEAWITADSLVTPTSFSVLGGSLGFAVQKTNISGLNTFLVEDFWETDFQCEENHIDVASKSCKENQDLMKLRDYNDDVEELRYSSNIYKAVYAVAHSLHSIMKCSDSQGCDKTSEVKPWQVIEALKQVNFIIKNGEQVWFDSTGAVLARYEVVNWQQRSTGSVHFEPVGYYDASLPPGQKFVLNTEAIMWPGGSTKLPVSVCSESCRPGTYKVLERGKPVCCFHCLPCPDGEISNSTDSNDCNQCPEEFWSNQIRDACVPKNVEFLSYTEDMSKILMFFTLFGVVLTVTVAVLFLINRDTPLVKANNSELSFLLLFSLSLCFLCSLTFIGRPTEWSCMLRHTAFGITFVLCISCILGKTIVVLMAFKATLPSSNVMKWFGPVQQRLTVFSLTIIQVIICILWLTINPPFPFKNMKIFREKIILECSLGSSLGFWAVLGYIGILALLCFVLAFLARKLPDNFNEAKFITFSMVIFSAVWITFIPAYVSSPGKLTVAVEIFAILASSYGILFCIFAPKCYILALKPELNTKKSMLGK
>LOCXPOlfC23.122.HIT1.OlfC.2R.880.ANF_receptor.exons10.NC_019871.2.Oryzias_latipes
EFGEMLRRARLLFFGFFCSVVHNTLQGQGTQCQKNPSATSLSVLQKRGDIILGGLFSLHDMVVEPRLNFSSPSPPTKCTRFNFRTFRWMQTMIFAIEEINRVGALLPNFTLGYKIYDSCSTPHQALRAALELMGGESRSGLEGETLSQDTCHGAVPVVIGDGGSTQSLVVARFMGVFHVPQVSYFSSCACLSNKKEFPSFLRTMPSDFFQVGALAQLVKHFGWTWVGIVAGDDAYGRGGTKIFADEISKLGACVAFNEIIPKNPSQSEISPIVDSIRSSGVHVILVFAVEQDVAAFFDEVVRSGLTGMQWLASEAWSTAAILSNPRKYHHILQGTLGFAIRGVNIPGFRDFLLRLNPSSPNASEDPFLIPFWEEVFQCSLDTQADDQKADGKPSCTGTEDLKNIQNTYTNVDQLRISYNVYKAVYAVAYALKAMRSCVRGEGPFPQMTCPDADNVQPWQLLHFIKLVQFQNAFADEVKFDENGDVAAMYDLVNWQLKPNGEMDFVTVGKFDEATHVSGKKLQIQEEDILWNGNHTKVPLSVCSSICPPGTRKAIRPNFPICCHDCVACTAGKISNQTDTIECVRCLSEFWSNAERTACVPKQVEFLSFSDTMGITLMTISLTGSLSTSVVVLVFFLNRNTPIVKANNSHLSFLLLFSLTLCFLCPLTFIGQPSKWSCMLRHTAFGISSVLCISCILGKTIVVLFAFKATLPGSKIIKWFGTAQQKSIITFSTLVQVIICAVWLVVAPPRPHQMMPRESAVVILLCDEGSLVAFACVLGYIGLLACSCLLLAFLARKLPDNFNEAKLITFSMLIFCSVWLAFIPAYISSPGKYATVTEVFAILASSYGLLGCIFAPKCYIILLRPGKNTRQQIMLRILTGR
>LOCXPOlfC24.123.HIT1.OlfC.2R.904.ANF_receptor.exons16.NC_019871.2.Oryzias_latipes
FALGFCALFCLHGSVSAESTCKLKAKFNLNSYKDVEKKKVVIGGMFPVHKRIASNDGNTSRVPVSSGCEGFNFRTFRWTQTMLFAINEINKRNDLLPKTDLGYVIYDSCFTISKAVEGTLTYLTGQDEAVPNYRCGNGPPLAALVGAGGSDLSIATARILGLYHFPQVSYCSTCSALNNKFQFPTFLRTIPNDQHQSTAMAQMVLHFGWTWVGIIAAEDDYGKYGIKDFKDQVEEAGVCISFSETLPKVSSPAAIQRVVQTIVESTAKIIVVFSSDVDLSPLISELLRHNVTNRTWIASEAWITSALINQPGVSPVLAGTLGFGVKRAEIPGLQRHLLDLDPFADPLTEEFWETLFNCTLDYGKALRMAREVNRTLSRAGLSNTYSDVSQLRITYSVYKAVYAVAHALHHLEHCEPGNGPFVGKSCADITNFEPWQLMYYMKNVHFKVPNTEEEIYFVDGDIEGYYDIINWQLGGDGEISYVTVGHYNGSAAPEDRLHIRNDSIVWNNDESTPPRSVCSENCQPGTRKGIRQGEPVCCFDCIPCADGEISNTTNARECILCSGDFWSNDAHDTCVPKIIEFLAFGEPLGITLIVIAALGALLTIAVGVVLILHIDTPLVKANDPLLSFSLLFSLVVTFLCSIVFLGEPQHWSCMTSQVALALGFALCLSSIMGKAAVLMLRAQALKAARLKAKAAAKAAKAAAENVANGGGPDASTFPTPEKDILTCAHQRTIAMVATLVQVIACTVWLIILPPHPVKNTSAQNIKIILECDEGSIVFICCVFAYDIVLALLAFVFAFIARKLEDHFSEAKCVTFGMLVFFIVWISFVPAYLSTRGKFMVAVQIFAILASSFGLLFCIFLPKCYILLVKPERNKEEMMKPRPKPRDGTTTGTSASLATTATEIN
>LOCXPOlfC25.126.HIT1.OlfC.2R.818.ANF_receptor.exons6.NC_019874.2.Oryzias_latipes
ASAPGDFIIGGLFPIHEDVNTQNRSLSPQPLRCIRFEERGLTWALAMVNAIEVVNRSPLLTEANVSLGYHILDSCSDVSTALRATEDFLQRGAPLKPVTAVVGASFSETSIAVARLLTLNMIPQISYASTAVILSDKSRFPAFMRTVPNDEHQIAAMVTLLTAYNWTWVGVVTTDGDYGRSALENFGTLASENGICVAFRIVLPESVTSHDIQSAIRDTAKTIYNNPKVQVIVSFAKPTHMVYLYQELRNEMLRVGQGPKSMRRLWVASDSWASSSSARGNLSLEEIGQVIGFTFKKGNLTSFESYLDRLGSGELSFDRNDPFIQELFTQLNGSGYTDSELASKAAGILKQNTQADTIFSIELAVSAIAEAVASICRSRECKGPGALPPWEVLQALWMQEFTLDNHSYRFNSRGDINLGYDVKLWSSDGGNDIILNLVLEYHVKNNSFTNVNNIFMQLPDIISKCSNSCVPGEFKKTAEGQHTCCYECVSCTENYYSNDTDMDLCLSCDPRTQWSPAGSSTCITKALLFFSWNDGFAVVLLTFSALGIVLVLLVSALFLYHRDTPVVKAAGGPLSLIMLFSLILSYISAILFVGRPTHLQCNARQVLYSISFTLCVSCILVKTLKILLAFQFNLGPQGVLRRLYHPYIIITLCVALQAVICICWLVFASPFMQITIQPTTLLEDCHEGSYLAFGVMLGYIAVLAFVCFICAFKGRKLPHQYNEARFITFSMLLYLISWMLFIPIYVTTTGLYVPAVEMVVILLSNYGILCCHFFPKCYIILLKKEQNTSSAFRKNLYEYSNKTTNSVTESSNSQCHFK
