# Supplementary material for: Expanded olfactory system in ray-finned fishes capable of terrestrial exploration
Source: BMC Biol. 2023 Jul 31;21:163. doi: 10.1186/s12915-023-01661-8 (PMC10392011; doi:10.1186/s12915-023-01661-8)
Supplement: Supplementary file 3 — Additional file 3: Data S1. Protein sequences and genomic coordinates of OLF genes. FASTA and General Feature Format (GFF) files containing the protein sequences and genomic coordinates for all identified OLF genes in this study. [file 12915_2023_1661_MOESM3_ESM.zip › PROTEINS/Oryzias_melastigma.OLF_genes.fa]

>LOCXPSichOR4.1-eta.305.228.HIT1.OR.1R.302.7tm_1.exons2.NVQA01000258.1.Oryzias_melastigma
MTSAALNVTSVVRYPDPFSKAVAKNVMVVAVGITIVYINASLIHTFSKHQIFYMNPRYILFIHMVVNDMIQLILAISLFVISYTIRQLSVSICSILVLVTLFTSENTPLSLACMAVECYIAVCMPLRHAQIWTIRRTHLLIGFMWMTSLVSVLPDLFITLATEPLEFYHSRVFCVRETAFPNPIAIKKRDYTYYVYLVIVWLIIFYTYFKILFTAKTASKSSKKARNTILLHAVQVLLCTTTYAAPQLNEFILKTFPKDQADSLFASFIIVQILPRSISPIIYGVRDNTMRKYLKRYLLCNV
>LOCXPSichOR4.1-eta.305.130.HIT1.OR.1R.296.7tm_1.exons2.NVQA01006655.1.Oryzias_melastigma
SLTETGKREQDFRAALVKNLIVSGLCISINYINSILVHTFRKHQILLSNPRYILFIHLVINDMIQLILSSVLFIMIQVVQTSVSVCLIFLMLAITTTYNTPLNLAVMAVECYIAVCMPLRHAQICTVRKTYVLIGLMWAVSGLSVLPDLLILVETKPLQYFYSTVLCFRDIVFSSQLSAEKRNISNAVSLVLVWFTLFFTYFRILFAAKGAAADNKKARNTILLHGFQLLLSMLNYVRPLFEQGLLLLWPNDYPHIAFASFTMVQILPRFVSPIIYGLRDKTFRKCARGYLLCECS
>LOCXPOR1.113.HIT1.OR.2R.311.7tm_4.exons1.NVQA01000005.1.Oryzias_melastigma
MENYTWNSYYLQLESLNVSESSKYSVFFCFLFIYLLIMVINVGIIVLIIIDKNLHQPMYLLFCNLSVSDVIGNTYMIPRLLWDILKPPSERLISYYECVVQAFTSHMFGTTSHTVLMVMAFDRYVAICNPLRYADIMTNRMVLKLTVSAWGVAFVLVAVLLGLTIRLNRCRTLISNPYCDNASLFKLSCESVVINNIYGLAFTVVLLTSSIGCMVLTYTSISVVCLTSKNKSLNSKALKTCSTHLIVYFLMFVCGKINILLHRFPELSYYRSISAIMFHVLPGTLNPIIYGVQSKEIRLFFSKLFMSKKVV
>LOCXPOR2.135.HIT1.OR.2R.300.7tm_4.exons1.NVQA01000005.1.Oryzias_melastigma
MENITFNSFVLQLEGLKVTETSRYYVFLFFFFSYLFIMMTNVGIVVMVFMDRNLHQPMYLLFCNLPVNDMMGNSIMIPRLLWDILKPPSERLISYYECVVQAFTSHMFGTTSHTVLMIMAFDRYVAICNPLRYADIMTNRKVVTLTVSAWGVAFVLVAVLLGLTIRLNRCRTLIENPFCDNASLFKLSCESVVINNIYGLTFTVVLLTSSIGCMVLTYTSISVVCLTSKNKSLNSKALKTCSTHLFIYMVMISCGLLFIVLHRFPQYSDQRKLVAILFHIIPGSLNPIIYGLQSKEFQRF
>LOCXPOR3.146.HIT1.OR.2R.315.7tm_4.exons1.NVQA01000005.1.Oryzias_melastigma
MENWTTSPDVLILEALKVTPQSSLPAFILLLFSYIFIMVSNLGVLVLILCNSSLHQPMYLLLCNMTVNDAFGATVTLPHVLKDLLLSGSERYIHYWSCAAQAFCVHLHASVSHTVLVIMAVDRYVAICNPLRYAAVMTHQMVASLSWAAWGSACVLVGILVGLSVRLSRCRRMVLNVICDNASLFSLSCESVFVNNVYGLAYTVLLLGSSMVSVALTYLKIIAVCLRSRNQALNGKALQTCTTHLAVYLMLLVSGFIIVIMHRFPQLSDHRKVATVLGHVALPALNIVIYGLQIREVRQKVFAAFKKKVSAVDVK
>LOCXPOR4.156.HIT1.OR.2R.307.7tm_4.exons1.NVQA01000005.1.Oryzias_melastigma
MENESVETDILLIEGLNVTPQSSIPAFILLLIIYVFIMLSNISLVVLISVERSLHQPMYLLFCSMGINDAFGASAILPHLLSNLFTPSSERTIHYAACAVQAFCGHLHAAVAHSVLMVMAFDRYVAVCRPLQYSSIMSTRMVVNLSASAWGVSVVIVLTLVSLSVRLSRCRRVVFNPFCDNPCLFKLSCQDITINNLYGLASTAVMLTASLGSVTLTYLKIVVVCLSSQRKTLNSRALQTCATHLTLYVIMMVSGMVIVTLHRFPELSEIRKLSSIMFHVIPPALNPTIYGLQIKAVQQKITAIFTR
>LOCXPOR5.167.HIT1.OR.2R.325.7tm_4.exons3.NVQA01000005.1.Oryzias_melastigma
SQRSNQTWEPDRPVFFIIQGLSSLGEMKMVLFVIFLLGYLVILGGNSMILFVTLSDSRLTSPMYFFLQNLSFVDLVYTTTTIPNMLAGFLMDRLTISIPGCFLQMYCFHQLAVTGRAILTVMAYDRYLAVCNPLRYTAIMTRSVRMLLVTGAWSFGLFCTLPPTAVAYLRPYCGPNMVRHGWCDLSSVRTLVCADTSMDNVMSLSFAMVALLTTGVLILTSYFLIAASMYRMGVAERLKAFSTCAAHLTVVSISYSAASFVYISYRVGNFSSEVRIIVSVLYSALTPFLNPMIYSLRNKELRMAIRRTLVCFRPAAMSTVKAIST
>LOCXPOR6.179.HIT1.OR.2R.310.7tm_4.exons4.NVQA01000005.1.Oryzias_melastigma
MNNQTMLAPLKQPIVFEIEGFDFPPGSGPFLFLVALLVYMLVLLGNGVVVCVIVLDRKLHRPMFVMICHLVVCDLLGATAVLPRLMMDFLTGQKKIVYPAAITQAFCIHVYGVAMQTILGAMAYDRYLAVCEPLRYHTIMTSARLHFCCALAWIVALVLIAVLLSFHMNAPLCGHIIRHVYCSNRGILNLACSATPTNNIYGLCMTWSVSTVVFIIIAFSYIRILTDSYKQRITDSNKAFQTCAPHLVIYTLYQIASVIIVVSYRFPAVHPNLIKFFSILFIIVPPTFNPVIYGLVIKELRTSIIQKISI
>LOCXPOR7.203.HIT1.OR.2R.303.7tm_4.exons3.NVQA01000005.1.Oryzias_melastigma
MLAPLKQPIVFEIEGFDFPPGSGPFLFLVALLVYMLVLLGNGVVVCVIVLDRKLHRPMFVMICHLVVCDLLGATAVLPRLMMDFLTGQKKIVYPAAITQAFCIHVYGVAMQTILGAMAYDRYVAVCESLRYHTIMTSSRMHVCCALAWLVAIVLIGVLFSFHLNVPLCSQTIQHVYCSNRGILNLACIPTPDNNVYGLSMTWSLTTAVFVIIAFSYIKILAAAVKQGRMDSSVRSKAFHTCSSHLVVYILYQIASMIVIVSLRFPAAKNMWKLCSIMITIFPPAVNPIIYGLVSKELRTSILQ
>LOCXPOR8.214.HIT1.OR.2R.299.7tm_4.exons1.NVQA01000005.1.Oryzias_melastigma
NITYNSFILQVEGFKVTKESTEYAFFLFFFSYIVIMILNLGILAIIFIDKSLHQPMYLLFCNLPVSDIVGCTHILPRLLSDMLVSPSERLISYYECVVQAFTSHMFGTTSHTVLMVMAFDRYVAICNPLRYADIMSHRMIIKLTAFAWGVPFIWVAVLLGLTIRLNRCRTLIENPYCDNASLFKLSCESSAINNIYGLAFTVVLLTSSIGSMVLTYGKITAVCLTSKSKSLNNKALQTCSTHLVVYLIMSFSGVSIVVLHRFPQYSDYRKLSAILFVMLPPSFNPIIYGVQSREIQKFL
>LOCXPOR9.114.HIT1.OR.2R.302.7tm_1.exons1.NVQA01000005.1.Oryzias_melastigma
NETEIPQMRPSGVPVKAILSMLPCLFFLYVNSVMVFALLRKPLLLESPRYILFAHLLFIESLQLLLAMLLYLFVVSTVQMIGYVCIAVTQFAAVTIRMSPLNLAVMSLERYVAISFPLRHTTISTPRMAGVAIVVIWTVASLDTFIQIFLFVNLKSKDFSSQGICKRNSVFRMQVFVTLDRAFTVVNFVLVTTVVLYTYIAVMITAMTSLERSVNKAQKTLLLHLFQLCLCLVSTMFDMINSSEMLTLDPGIAIEVQYILFLSLIIFPKCLSPLIYGLRDHNLKRSFKYHFTFGCVSTVSPY
>LOCXPOR10.125.HIT1.OR.2R.310.7tm_4.exons4.NVQA01000005.1.Oryzias_melastigma
DTNFTTVSEFLIVGFPDLQREYFHLVAWFFFVLYVITVVGNLILVVVFALEPSLQKPMYIIMVSLALSDIGFTTVALPKLIARYWWNDGSIGVHTCFFQRHMIHYFGSLNSLILLTMALDRCLAVCFPFRYPLLMTVPNMLGLTVFSWIIAHIFPGIGTINFTFASFCGPNRIIQAFCDTLSLTALVCGETNQYGASYGAAMFILYFPLGFIIVSYFWIIFSVFRMSNNQGKKKTISTCATQGFIIAIYYLPRFFVYSTPFFPNLTMTADKRMVTTLFYSFFPPLINPFIYCLRTKEIQDIFKRWIQRQK
>LOCXPOR11.128.HIT1.OR.2R.319.7tm_4.exons1.NVQA01000005.1.Oryzias_melastigma
MDLFNSALGKNITFVRPGYFIVRGFIGIPNAEYYYIFLLFVYIVSVLGNTSVMALIYLDHNLRTAKYVAVFNLAFVDLLGSTVLVPKVIDIFLFNHYNVPYNECLTFLFFCFTCLSMQALNLVVLCYDRLVAIMFPLHYQVRVTSKIMLSIILFSWLFVIAAVLIAVGLLTRLSFCKSVVIDSYFCDHGPIYKLACNDNSPSLIIGNLLIVIILWIPLVIIMSSYVCIGHALVKISTPQERVKAFKTCTAHLSLVGIYFIPIFITFIKVINVHPNVRIINLSLTSVIPPVLNPIVYVLQTQEIKASFRKIVQSRMQLRV
>LOCXPOR11.129.HIT1.OR.2R.319.7tm_4.exons1.NVQA01000005.1.Oryzias_melastigma
MDLFNSALGKNITFVRPAYFIVRGFIGIPNAEYYYIFLLFVYIVSVLGNTSVMALIYLDHNLRTAKYVAVFNLAFVDLLGSTVLVPKVIDIFLFNHYNVPYNECLTFLFFCFTCLSMQALNLVVLCYDRLVAIMFPLHYQVRVTPKIMLSIILSSWLFVIAAILTLAGLLTRLSFCKSVVIDSYFCDHGPIYKLACNDNSPSLIIGNLLIVIILWIPLVIIMSSYVCIGHALVKISTPQERVKAFKTCTAHLSLVGIYFIPILITFIKVINVHPNVRIINLSLTSVIPPVLNPIVYVLQTQEIKASFRKIVQSRMQLKV
>LOCXPOR13.130.HIT1.OR.2R.319.7tm_4.exons1.NVQA01000005.1.Oryzias_melastigma
MDLFNSALGKNITFVRPAYFIVRGFIGIPNVEYYYIFLLFVYIVSVLGNTSVMALIYLDHNLRTAKYVAVFNLAFVDLLGSTVLVPKVIDIFLFNHYNVPYNECLTFLFFCFTCLSMQALNLVVLCYDRLVAIMFPLHYQVRVTPKIMLSIILFSWLFVIAAVLIAVGLLTRLSFCDSLVINSYFCDHGPIYKLACNDNTPNLIIGNLLIAIILWIPLVIIMSSYVCIGQTLIRISTPQERVKAFKTCTAHLSLVAIYFIPILITFTMRANIHPNARIINLSLTSVFPPMLNPIIYVLQTQEIRASLRKLFKIRRQSRV
>LOCXPOR14.131.HIT1.OR.2R.319.7tm_4.exons1.NVQA01000005.1.Oryzias_melastigma
MEFFNSALGKNITFVRPAYFKIVGFIGIPNMHYYYVFLFFVFFVSVLGNITVMGLIYLDHNLRTAKYIAIFNLAFVDLIGNTALVPKVIDIFLFNHYYISYGECLTFYFFCNICLSMQSLNLVALCYDRLIAIMYPLHYQVRMTPKIMFSIVAFIWLLVLSCVLIALGLLTRLSFCDSVVINSFYCDHGPIYRLGCNDTTPNLVHGNLLIALFAWVPLITIMCSYICIGRTLAKISTAKERIKAFKTCTAHLSAVAIFFIPVLIVYNMRANIHPNARIINLSLTTVFPPMLNPIIYVLQTQEIRASLRKILQSKLQLRV
>LOCXPOR15.132.HIT1.OR.2R.322.7tm_4.exons1.NVQA01000005.1.Oryzias_melastigma
MEFFNSALGKNITFVRPAYFKIAGFIGIPNMHYYYVFLFFVFFVSVLGNITVMGLIYLDHNLRTAKYIAIFNLAFVDLIGNTALVPKVIDIFLFNHYYISYGECLTFYFFCNICLSMQSLNLVALCYDRLIAIMYPLHYQVRVTPKIMFSIVAFIWLLVLSCVLIALGLLTRLSFCDSVVINSFYCDHGPIYRLGCNDTTPNLVYGNLLIALILWVPLIIIMCSYICIGRALARISTAKERIKAFKTCTAHLSLVAIYFVPILIVYNMRANIHPNARIINLSLTTVFPPMLNPIIYVLQTQEIRASLRKILQSKLKLRVASK
>LOCXPOR16.133.HIT1.OR.2R.322.7tm_4.exons1.NVQA01000005.1.Oryzias_melastigma
MEFFNSAFGKNITFVRPAFFKISGFIGIPDMNYYYVFLLFVFLASVLGNTAVMTVICLDHNLRTAKYVAVFNLAFVDLLGNTVLVPKVIDIFLFNHYYISYNDCITHMFFCFICLGMQSLNLVALCYDRLIAIMYPLHYQVRVTPKKMLSLIGSFWLFVVFCFLILVGLMTRISFCESVVINSFYCDHGPMHRLACNDATPNLVYGNLLIALLLWVPLLIIMCSYICIGRTLAKISTAKERVKAFKTCTSHLSLVAIYFIPILIVYNMRANIHPNARIINLSLTAIFPPMLNPIVYVLQTQEIRTSLRKILKCKKQSQIALK
>LOCXPOR17.134.HIT1.OR.2R.317.7tm_4.exons1.NVQA01000005.1.Oryzias_melastigma
MEFFNSGLGKNITFVRPAYFKIAGFIGIPHMNYYYAFLFFVFFISVLGNTAVMTVIYLDHNLRTAKYVAVFNLAFVDLLGSTSLVPKVIDTFLFNHYYISYNECLTFFFFCFTCLSMQALNLVALCYDRLVAIMFPLHYQVTVTPKIMLSIILSFWLFVIAAVLSAAGLLTRLSFCNSIVINSFFCDHGQIFQIACNDYSPSYIFSDVLIAMILWIPLIIVTSSYICIGFALCKVSTVHEGVKAFKTCAAHLSLVAIYFIPILITFTRNVHPNYRIINLSLTAVFPPMLNPIIYVLQTQEIKASFRKILKNRSQSKV
>LOCXPOR18.136.HIT1.OR.2R.317.7tm_4.exons1.NVQA01000005.1.Oryzias_melastigma
MDLFNSALGRNITFVRPPYFIITGFIGIPNVKYYYIFLFFVYIVSVVGNTAVMAVIYMDNSLRTPKYIAVFNLAFVDLLGNSALVPKVLDIFLFNHNVIPYNDCMTFLFFCYTCLSMQSFNLVALSYDRLVAIIFPLHYQLRVNQRFMLSMIASFWVFTITAVLISVGLITRLSFCKSVVINSYFCDHGQLYRLACNDNFPNDVVSFLYPVIIFWLPLVFILSSYLYIGYTLVKVATLQQGIKAFKTCLAHLSLVVVYFTPLLMTFTLMEKIHPNNRIINLSLTSVFPPMLNPIIYVLQTKEIQTSLKKISKICQKS
>LOCXPOR19.137.HIT1.OR.2R.319.7tm_4.exons1.NVQA01000005.1.Oryzias_melastigma
MDEEKQGRAIMNVTFVRPEKFYISGFYNIPYTQYFYIFLCLVYVMTVIGNVFLLSVICLVRTLHSPKFMIVFHLALTDLCGSTTIIPKLLDTFLFDRRYILYEACLSYIFFAFFFTGLQSWTLLCMAYDRFVAICFPLRYHSIVSKRSVAVILLVIWLILIILLSLTVGNINRLSFCGSLVIQSFHCDHGPLISLSCNDRSFNKIMAYVALILFMCIPPILIVITYFFISIALSRIASKVERLRALKTCSSHIILVATFFLPLVATNIASVVTYLHPNIRIINSCLTHTIPSLLNPIIYSLKTEEVLSAIKKLFQRNRL
>LOCXPOR20.138.HIT1.OR.2R.319.7tm_4.exons1.NVQA01000005.1.Oryzias_melastigma
MVEEKRARVILNVTFVRPEKFYISGFYNIPYTQYFYIFLCFVYVMTVIGNVFLLSVICLVRTLHSPKYMIVFNLALTDLCGSTALIPKVLDTFLFDRRYILYEACLSNMFFVLFFGSLQSWTLACLAYDRFVAICFPLRYHSIVSKKSVAVILLVIWLIILFLNAFTVGNINRLSFCGSLEVQSFYCDHGPLNRLACNDRSLNNIMAYVALILVICIPLILIVITYVFISIALSRIASKVERLRALKTCSSHIILVVTFFIPLIATNIAAVVTYLDPNIRIINTCLTHTIPSLLNPIIYSLKTEEVLSAIKKLFQRNRL
>LOCXPOR21.139.HIT1.OR.2R.319.7tm_4.exons1.NVQA01000005.1.Oryzias_melastigma
MVEDKGTRVIMNITFVRPEKFYISGFNNIPYTQYFYVFLCFVYVMTVIGNVFLLSVICLVRTLHSPKYMIVFNLALTDLCGSTALIPKVLDTFLFDRRYILYEACLGNMFFVSFFAGLQSWTLACMAYDRFVAICFPLRYHSIVSKRSVAVILLVIWLIILFLSALTVGNINRLSFCGSLEVQSLYCDHGPLNRLACNDRSLNNIMAYVVLILVICIPLILIVITYVFISIALSRIASKVERLRALKTCSSHIILVVTFFLPIVTTNIAAVVTYLDPNIRIINTCFTHTIPSLLNPIIYSLKTEEVLNAIKKMFQRNRL
>LOCXPOR22.140.HIT1.OR.2R.325.7tm_4.exons1.NVQA01000005.1.Oryzias_melastigma
MVEEKRARVVLNITFFRPEKFYISGFYNIPYTQYFYVFLCFVYVMTVIGNVFLLSVICLVRTLHSPKYMIVFNLALTDLCGSTALIPKLLDTFLFERRYILYEACLSYMFFVMFFGSLQSWTLVCMAYDRFVAICFPLRYHSIVSKRSVAVILLFMWLALITLWSSTVGLLNRLSFCGSLEVQSFYCDHGPIFRLACNDNSINNIMAYAAFLLVLCIPIILIAITYACISIALSRIASTAERLKALKMCSSHIILAATFFIPLVITNVSAITSNLQPNTRIINSCLAHTIPALLNPIVYSFKTEEVLNAIKKLFRRNQIEFQNGK
>LOCXPOR23.142.HIT1.OR.2R.318.7tm_4.exons1.NVQA01000005.1.Oryzias_melastigma
MLFLRTVFNSSVIVHPPGFYIIGFQSFPSVNIYFIFLAFVYVVTVLFNGLLIIVIVINRSLHTPKFLAVINLAVIDLCLNTCTIPGMIKIFLVQDNFIPFNLCLMQMFIYYACASLESYALTILAYDRLVAICFPLRHNSINTVRSMCCIISITWSISLGVMSFIISLVTKLSFCNSVRVFSYFCDYAPVFRLACNDYSIHWFAGSFLTILTLGVPFSFIVLSYVSILVTVFRMKTLDRRLKALATCVEHIIIVAIFFIPLLVIFTIGFYLGAIPPDQRVLSLSMASCLPPCINPIVYSLKTKEIKTRALALVRKTII
>LOCXPOR24.143.HIT1.OR.2R.314.7tm_4.exons1.NVQA01000005.1.Oryzias_melastigma
MSFLRTLVNSSVIVHPPGFYIIGFQSFASANVFFIFLAFVYVVTVLFNGLLIIIVVINPSLHTPKFLAVINLAVVDLCFTTCTIPGMIKTFLFKVNFVPFNSCLVQMYFYYVFAPLESYALMILAYDRLVAICFALRHNSINTIRSMCCIISITWCYNLGATAYSVSLMTRLSFCNSVTVFSYFCDYAPVYRLACNDNSMQWFAGTFFSYLNILVPLSFIVVSYISILLTVFKMKTNRVKTLATCAEHIILVAVFYIPFFVIYTLGFYLGPVNPDLRVLCLSLASCLPPCINPIVYSLKTKEIKTRALALIRQS
>LOCXPOR27.144.HIT1.OR.2R.315.7tm_4.exons1.NVQA01000005.1.Oryzias_melastigma
MLFLRTVFNSSVIVHPPGFYIIGFQSFPSVNIYFIFLAFVYVVTVLFNGLLIIVIVINRSLHTPKFLAVINLAVIDLCLNTCTIPGMIKIFLVQDNFIPFNLCLVQMFFYYIFATSECYALTILAYDRLVAICFPLRHNSINTVRSMCCIISITWCLVLGSITYSTSIMTNLSFCNSVRVFSYFCDYAPVFRLACNDNSMQWSVGSFLSIVNLAVPFSFIVLSYVSILVTVFRMKTLDRRLKALATCVEHIIIVAIFFIPILVIFTIGFYLGAIPPDQRVLSLSMASCLPPCINPIVYSLKTKEIKTRALALVRK
>LOCXPOR27.145.HIT1.OR.2R.315.7tm_4.exons1.NVQA01000005.1.Oryzias_melastigma
MLFLRTVFNSSVIVHPPGFYIIGFQSFPSVNIYFIFIAIVYVVTVLFNGLLIIVVVINRSLHTPKFLAVSNLAVIDICLNTCTIPGMIKIFLVQDNFIPFNLCLVQMFFYYIFATSECYALTILAYDRLVAICFPLRHNSINTVRSMCCIMSITWCLVLGSITYSTSIMTNLSFCNSVRVFSYFCDYAPVFRLACNDNSMQWSVGSFLSIVNLAVPFSFIVLSYVSILVTVFRMKTLDRRLKALATCVEHIIIVAIFFIPILVIFTIGFYLGAIPPDQRVLSLSMASCLPPCINPIVYSLKTKEIKTRALALVRK
>LOCXPOR27.147.HIT1.OR.2R.315.7tm_4.exons1.NVQA01000005.1.Oryzias_melastigma
MSFLRTVFNSSLIVHPPGFYIIGFQSFPSVNIYFIFIAIVYLVTVLFNGLLIIVIVINRSLHTPKFLAVSNLAVIDICLNTCTIPGMIKIFLVQDNFIPFNLCLVQMFFYYALASLESYALTILAYDRLVAICFPLRHNSINTVRSMCCIISITWCLVLGSITYSTSIMTNLSFCNSVRVFSYFCDYAPVFRLACNDNSMQWSVGSFLTILTLGVPFSFIVLSYVSILVTVFRMKTLDRRLKALATCVEHIIIVAIFFIPLLVIFTIGFYLGAIHPDQRVLSLSMASCLPPCINPIVYSLKTKEIKTRALALIRK
>LOCXPOR28.148.HIT1.OR.2R.319.7tm_4.exons1.NVQA01000006.1.Oryzias_melastigma
MVEEKRARVILNVTFVRPEKFYISGFYNIPYTQYFYIFLCFVYVMTVIGNVFLLSVICLLKTLHSPKYMIVFNLALTDLCGSTALIPKLLDTFLFDRRYILYEACLSYMFFFLLFGSLQSWTLLCMAYDRFVAICFPLRYHSIVSKRSVAVILLFMWLIIFSFLAFTVGNINRLSFCGSLVIQSFHCDHGPLISLSCNDRSLNKIMAYVALILFMCIPPILIVITYVFIAIALSRISSKVERLRALKTCSSHIILVATFFLPLVATNIASVVTYLHPNIRIINSCFTHTIPSLLNPIIYSLKTEEVLNAIKKLFQRNRL
>LOCXPOR29.149.HIT1.OR.2R.308.7tm_1.exons1.NVQA01000013.1.Oryzias_melastigma
MQNLTEFSVNATSPNSLSVIIKVCVVIPLFCLFLCCILIMLQVFASNRQFMETSRYVLFAHMLINDTLQILSSVLLFLCVMAQVKFAMVLCVPLLVISTATFQNTTLILAAMSLERYVAIFYPLQRPAAWRSERIWITVVSLWFVSFVFPIIEYAMKSGNPAVLGLTTPVLCKVAAINSSFIQTLFRAAVSVLFFAVVAFVILFTYVRILLETRKLRQDRLSVKRAMHTVLLHGFQLLLCILAFTGPITETLVVLHKVWTREDIAFFNYFCFILVPRFLSPLIYGFRDQVLRRHMVKNFLFCTKTVKP
>LOCXPOR30.150.HIT1.OR.2R.294.7tm_1.exons1.NVQA01000013.1.Oryzias_melastigma
MANNTSTVGEFVVQQPRYRLIIVQVFVIAFFLINMLLIVTFFKKKSFHTTTRYLLFALMLLSDSFLLVMSDILLVLTAFEVVMQVWMCIIVSIAMFLFNMVTPITLTAMTLERYVAICMPLRHAELCSTRSTVHCILIIHGISSIPCIVILSMFFASVSLSIFKQNMVCSTEIFLLYKWHHDLRSAVSQSFFLIMCIVIVFSYYKIMRVAKAASGENKKSTLKGLKTVILHGFQLLLCLIQLWCSFIETASLQVSISFFISVRYANYIVFTLAPRCLSPLIYGLRDETFFLALK
>LOCXPOR30.151.HIT1.OR.2R.294.7tm_1.exons1.NVQA01000013.1.Oryzias_melastigma
MANNTSTVGEFVAQQPRYRVIIVQVLVIAFFLINMSLIVTFFKKKSFHTSTRYLLFALMLLSDSFLLVMSDILLVLTAFEVVMQVWLCIIVSIAVFLYNMVTPITLTAMTLERYVAICMPLRHAELCSTRSTMHCILIIHGISSIPCIVILSMFFASVSLSIFKQNMVCSVEMFILYKWHNDLRSALGQSFFLIMCIVMFFSYYKIMRVAKAASGENKKSTLKGLKTVILHGFQLLLCLFQLWCSFIETASLQVSISFFISVRYTNYIVFTLAPRCLSPLIYGLRDETFFLALK
>LOCXPOR30.154.HIT1.OR.2R.294.7tm_1.exons1.NVQA01000013.1.Oryzias_melastigma
MANNTSIIGDLKHPKNDHQIIIVQILVIIFLWINMLLIVTFLKTKSFHTSARYLLFALMLLSDSFLLVLSDILLLLTALRVPMPVWLCIIVFFVVLLYNMVTPITLAAMTLERYVAICMPLRHAELCSTRSTVHCILIIHGISSVPSIAILSVFFASASTNVYKQNMVCSVEIFILYPWHNHLRSTISQFFFFIMCIIIIFSYYKIMKVAKAASGENKKSTLRGLTTVILHAFQLLLCLIQLWSPFIEAAALQIDLRLYAVVRYCNYVIFVLASRCLSPLIYGLRDETFFLALK
>LOCXPOR30.155.HIT1.OR.2R.294.7tm_1.exons1.NVQA01000013.1.Oryzias_melastigma
MANNTSIIGDLKRPNNDNMIIIVQILVIIFFWINMLLIVTFLKTESFHTSARYLLFALTLLSDSFLLVLSDVLLLLTALKVPMPVWLYIIVYFVVLLYNMVTPITLTAMTLERYAAICMPLRHAELCSTRSTVHCILIIHGISSVPSIAILSVFFASAPTSIYKQNMVCSVEIFILYPWHNHLRSTISQFFFFIMCIIIIFSYYKIMKVAKAASGENKKSTLRGLTTVILHAFQLLLCLIQLWTPFIEAAVLQIDLRLYGIVRYVNYVIFVLASRCLSPLIYGLRDETFFLALK
>LOCXPOR30.157.HIT1.OR.2R.297.7tm_1.exons1.NVQA01000013.1.Oryzias_melastigma
MADNSSIVGGFAPRYPTYRLIIIQILVTIFLCINMLLIGTFFKTESFHTSARYLLFALMLMSDSFLLFMSDIMVVCTSLGFTMQVFVCVIFSTTVLLYNMVTPITLVAMTLERYAAICMPLRHAELCSTRSTVHCILIIHGISSVPCIIILSVFFASASLSIYKQNMVCTVNVFILYTWHNHLRSAVSQFFFLMMCIVICFSYYKIMKVANAASGESKKSTLRGLKTVILHAFQLLLCLIQLWCPFIEAATLEIDLNLFASVRYANYVIFFLASRCLSPLIYGLRDETFFLALKKFY
>LOCXPOR30.158.HIT1.OR.2R.305.7tm_1.exons1.NVQA01000013.1.Oryzias_melastigma
MADNVSMVGGSAQRQADFRVIIVQILVIIFIWINIMLIVTFFKKRSFHNSARYLLFALVLLSDSFLLVVTDILLVLSFFRVVMQVWLCIIVSIVVFLYNMVTPITLAAMTLERFVAICMPLRHAELCSTRSTVHCILIIHGISSIPCIVILSVFFASASLGVFKQNMVCSVEMFILYTWHSDVRSAVSQFFFLIMCIVIFFSYFKIMRVAKAASGENKKSTLKGLRTVSLHAFQLLLCLIQLWCPFIEAAVLNVNLVLYVNVRYFNYIMFFIAPKCLSSLIYGLRDETFFLALKSSFGFGQLRKS
>LOCXPOR30.159.HIT1.OR.2R.292.7tm_1.exons1.NVQA01000013.1.Oryzias_melastigma
RQINDRVIIVQFLVVVFFFVNMMLVVTFFQSTSFHTSARYILFAFMLLSDSFMLIMSNFLLVLYYYKLTIPVPSCIVLCIVVFLYGVVEQITLAAMTLERYVAICMPLRHAELCSTRSTVHCILIIHGISSVHGIVILSVFFASAPSSFYKGNKVCSADMFLLQTWHRDLRTAISQLYFYIIFIIVAFSYFKIMKVAKAASGQNKKSSQKGLKTVTLHAFQLLLCLIELWSPFIEVVMLKMNLLSYVQLKYFNYIMFYVAPRCLSPLIYGLRDEAFFLAMKNTFSFGLIKRS
>LOCXPOR31.160.HIT1.OR.2R.306.7tm_1.exons1.NVQA01000013.1.Oryzias_melastigma
MASNNSVISGGFPVRIINNRVLIIQVLISVFLGINIFMISTFFRKDVFYTTMRYIFFAVTLLSDCLFLVMTNSLLILSFFGFPIQMWLCFILYVVLSVYTFVTPITLTAMTLERYVAICMPLRHAELCTMRGALQLILIIHSISIVPCTVTLSIFSATVSPTFYSKDRVCSVEIFILSGWQGHVRSAIGQFYFLIMCSVIVFSYVKIMKVAKTASGENKKSTWKGLRTVILHAFQLLLCLVQLWCPFIESAVMEVDFTLFINVRYINYIFFIITPRCLSPLIYGLRDELFFQALKSCALCGLYKKY
>LOCXPOR32.161.HIT1.OR.2R.306.7tm_1.exons1.NVQA01000013.1.Oryzias_melastigma
MASNNSVISGGFPVRIINNRVLIIQVLISVFLGINIFMISTFFRKDVFYTTMRYIFFAVTLLSDCLFLVMTNALLILSFFGFPIQMWLCFILNVVLCVYTFVTPITLTAMTLERYVAICMPLRHAELCTMRAALQLILIIHCISLVPCTVTLSIFSVTVSPTFYSKDRVCSVEIFILASWQAHVRSAISQFYFLIMCSVIVFSYVQIMKVAKTASGENKMSTWKGLRTVILHAFQLLLCLVQLWCPFIESAVLEIDFTLFINVRYFNYIFFIITPRCLSPLIYGLRDELFFQALKSCALCGLYKKY
>LOCXPOR33.162.HIT1.OR.2R.305.7tm_1.exons1.NVQA01000013.1.Oryzias_melastigma
MESNNSIISGGFPLRIINDRVLIVQILIIIFLAINLFLVSTFFRKDVFYTTMRYVLFAVTLLSDCLFLVMTNALLTLNYFGITLQMWLCSILCFIVSVYTFVTPVTLTAMTLERYVAICMPLRHAELCSIQGVLQLMLIIHCISAVPVTVTLSIFSAIMAPNLYTKNSVCSVEMFLLSDWQGHIRSAIGQLYFLMMFSVIVFCYVKIMRVAKTASGENKKSTWKGLRTVILHGFQLLLCLIQLWCPFIEVAVLQINFMLFINVRYFNYIMFFLAPRCLSPLIYGLRDELFFQALKSYALCGLHKK
>LOCXPOR34.165.HIT1.OR.2R.303.7tm_1.exons1.NVQA01000013.1.Oryzias_melastigma
NNSSVISGNQSERLLSKEIIFAQVLIGVFLCINFFFISTFFRKDVFYTSMRYILFAETLLSDCLFLILASVTLLLGYFRFTLPVWLCIILFVLSSLYSYVTPVTLTAMTLERYVAICMPLRHAELCTPHGALQLILVIHSISAVPCTINLAIFYSAASPTIYTQRAICYGEMFVLFTWQGHFRSAISQLYCFIMFTIIVFSYIKIMKVAKTASGENKKSTWKGLRTVILHGFQLMLSLIQMWSVFTEAAALKVSPVLYNYIRYFNYVTFFLTPRCLSPLIYGLRDELFSLALKSYASCGLYRK
>LOCXPOR35.166.HIT1.OR.2R.304.7tm_1.exons1.NVQA01000013.1.Oryzias_melastigma
MANNSSVLSGNFPVKQISKEVIIVQVLIGVFLSINFFLIITFFKKDVFHTSMRYILFAETLLSDCLFLILANVTLILSYFGVTMQMGFCLILFFLTSLYSYVTPVTLTAMTLERYVAICMPLRHAELCTPHGALQLILIIHSISAVPITINLAVFYSTASPTFNTKRAICHGEMFVLVTWQGHFRSAISQLYFFIMFTIIVFSYIKIMKVAKTASGEHKKSTWKGLRTVILHGFQLLLSLIQLWSVFIEAAALKVSLTLYINIRYFDYIMFFLAPRCLSPLIYGLRDELFFKALKSYALWGLHK
>LOCXPOR36.168.HIT1.OR.2R.304.7tm_1.exons1.NVQA01000013.1.Oryzias_melastigma
MANNSSVISGNFPVKRISKEVIIVQVLIGVFLSINFFLILTFFRNYGFYTSMRYILFAETLLSDCLFLILANITLILSYFGVTLPVWLCLILFVLSSLYSYVTPVTLTAMTLERFVAICMPLRHADLCTPHGALQLILIIHFISAVPCTINLAIFYSAASPTIYTQRAICHGEMFVLFTWQGHFRSAVSQLYFFIMFTIIVFSYIKIMKVAKTASGENKKSTWKGLRTVILHGFQLLLSLIQLWSVFIEAAALKVSLILYVNIRYINYVMFFLAPRCLSPLIYGLRDELFFKALKSYASCGFYK
>LOCXPOR37.169.HIT1.OR.2R.307.7tm_1.exons1.NVQA01000013.1.Oryzias_melastigma
MALNGSVSSGGFPIKIINNRVIIVQVSIALFLSINFFLISTFFRREVFYTTMRYILFAVTLLSDCLFLILTDSLLVLSYFDSTMDMWLCLIMYIILSVYSFVTPLTLTAMTLERYVAICMPLRHAELCTPHGALQLIFIIHSISAVSCTVNLSIFVPVVSPSFFTQRKVCSVEMFILFSWQGHLRSAVGQFYFLLMLIVIVFSYVKILKVAKTASGENKKSTWKGLRTVILHGFQLLLGLIQLWCPFIEAAVLKIDLILYINVRFFNYIIFFLAPRCLSPLIYGLRDELFFQALKSYALCGLGKKHN
>LOCXPOR38.170.HIT1.OR.2R.304.7tm_1.exons1.NVQA01000013.1.Oryzias_melastigma
MALNSSATSGSPVKTITTRILIVQVSIAVFLSINFLLISTFFRKDTFYTTMRYILFAVTLLADCLFLIMSNALLVSAYFNFTMQIWLCCIVYTILSVYALVTPITLTVMSLERYVAICMPLRHAELCTMRGAVQLILIIHSISAVPCTVNLSIFSATVSSNLYSNSRLCFREMFVLFPWQDHLNSAMNQFYFLIMLSVIIFSYVQIMKAAKAASGENKKSTWKGLRTVILHAFQLLLCLIQLWCPFVEDAVYKIDMSLHRDIRYFNYVTFSLASRCLSPLIYGLRDELFFQALKSYAFCRLYRK
>LOCXPOR39.171.HIT1.OR.2R.305.7tm_1.exons1.NVQA01000013.1.Oryzias_melastigma
MASNSSVISVGFSPKKLNYQAIIVQVLIAVFLCINLFLISTFFRREVFYTTMRYILFALTLLSDCLFLIMTDSLLLLSSFGFTIHMWLCLILYIILSVYSFVTPITLTAMSLERYVAICMPLRHAELCTTRGALKLVFIIHSISAIPCTVNLSIFSAAVSPSIYSQSRVCSVEMFLLFSWQGHLRSAISQFYFLIIFTVIVFSYVQIMKVAKTASGENKKSTWKGLRTVILHGFQLLLGVIQLWCGFIEAAVLRVNLIVYINVRYFNYVMFFLAPRCLSPLIYGLRDELFFQALKSYIRCGFHKK
>LOCXPOR40.173.HIT1.OR.2R.307.7tm_4.exons1.NVQA01000013.1.Oryzias_melastigma
MEENTSVFGDILEIQGFDISPELTYPLFFLLLFVYCSLLFSNLGILAVIIAEKSLHQPMYLLFCNLSVNDLIGNTVLLPQLMAHVLSTERFITYSQCVIQAFYSHTFGSASHMILVIMAIDRYVAICHPLRYSSIMTTRAVIGLSVVAWGVSLVLVSVLIGLTVRLTRCRSVLQNAYCDNASLFKLSCENVSVNNIYGLFFTVLLFTCSMGGILLTYVRIAVICWMRKNKETNNRALQTCASHLVLYLIMLWSGFLTIILHRFPKYPDLRKIAYILFHVVPGNLNPIIYGMQTTSLRDKITQILRKK
>LOCXPOR41.175.HIT1.OR.2R.308.7tm_4.exons1.NVQA01000013.1.Oryzias_melastigma
NSSSVGVLTLSTLDLQSRYIYPSFVFGTLIYLIIVFCNLLVLLTIIVSKKLHKPMFILLLNLPISDIVGATALFPHFLFSIITENRHISSEACITQAFFIHIYGTGNLIILSAMAFDRYIAICCPLNYNSILTTQNVIKIIFSVWFLDVFMIFTLFMLLTQYKICRMDVVDLFCNYPSVLKLACGDITSSNYYGMFTLIVIMGCPLMIILYTYVQILVTCIMTNNPDGRRKALQTCCTHVLVFLVLQINANATYILHRSQSQLTVLRKAFGMSVAIFPSFLDPLIYGLNTRELRQCIIMFLRRNVGST
>LOCXPOR42.176.HIT1.OR.2R.312.7tm_4.exons1.NVQA01000013.1.Oryzias_melastigma
MFLNFSSETLLTLSSLGFSSMYVYPAFVFGTLIYLIIVFCNLLVLTTIAASKKLHKPMFILLLNLPISDILGATAFFPHLVFSIVTQNRLISSDACLTQAFLIHFYGTGNMLILSAMAYDRYMAICSPLKYNAIMNSNNLIKIICLIWFLNFALMFTLFMLLARFKFCRSNLADLYCNNPSLLKLVCNDISLNNYYGLFTIFLVMGAPLILIMYTYAQILFTCVMTNNTDGRRKAIQTCGTHLAVFLVLQVNTTFTLISHRFDSASPFLRRALGVSILIFPPFLDPLIYGLRTRELKQCMIMFLKRSLGFTK
>LOCXPOR43.177.HIT1.OR.2R.310.7tm_4.exons1.NVQA01000013.1.Oryzias_melastigma
MLSNSSPVDILSLSSLEVQSKYIYPSFIFGTLLYLIIVFFNLLVLLTIIVSKKLHKPMFILLLNLPISDIVGATALFPHLLFSIITENRHIPTKACLTQALFIHIYGTGNMMILSAMAFDRYVAICRPLNYHSILTSKNLIRIIFLVWFINVSMIFSLFMLLTQYKICRADVVDLFCNYPSVLKLVCGYLTWHNYYGIFTNIIILGCPLMIIVFTYVQILVTCIKTNNPDGRRKALQTCCTHVLVFLVLQINTNATYILHRSQSQLTLLRKAFGMSVVIFPPFLDPLIYGLNTRELRQCIVMFLRRNVGS
>LOCXPOR44.178.HIT1.OR.2R.309.7tm_4.exons1.NVQA01000013.1.Oryzias_melastigma
NSSPVDILSLSSLEIQSKYIYPSFIFGTLLYLIIVFFNLLVLLTILVSKKLHKPMFILLLNLPISDILGSTALFPHLLFSIITENRHIPTKACLTQALFIHIYGTGNLMILSAMAFDRYVAICRPLNYHSILTSKNVIRIIVLVWFINVSMIFTLFLAFMQSNICRTEVVDLFCNYPSVLKVICDDLTWNNYYGIFNSMIILGCPLMIILYTYVQILVTCIKTNNPDCRRKALQTCCTHVLVFLVLQINTNATYILHRSQSRLTVLRRAFGLSVVIFPPFLDPLIYGLNARELRQCIVMFLRRNVGSTK
>LOCXPOR45.181.HIT1.OR.2R.305.7tm_4.exons1.NVQA01000013.1.Oryzias_melastigma
NTSSVLHFSGFNLSAESVVPAFLFATLSYMVILFCNLTLILTIVLNKSLHQPMHLILLNLPINDLIGSSALFPQLIKEILTNSRKIQYSACVTQAFFIHVYAAGTVFHLSAMAYDRFVAICYPLRYNTVMTNAHIMKLITLVWSSSLVLISVLFILLLRLDRCRSEMSNPYCDNPNLLSLVCGDTTINNIYGLCISALSQLVANGTVLYTYLRVLIACFRSKRSDTRAKALQTCATHLVVFLLLECLGLFTIISHRLHNISPHLRRFMGLSTLIFPPTLNPIIYGLKTKEIREKILQLFRIRVHP
>LOCXPOR46.182.HIT1.OR.2R.316.7tm_4.exons1.NVQA01000013.1.Oryzias_melastigma
NISRPESFHILGFPGLPLQYYAPVSALFFFIYLTTAAGNVFILAFVICQKSLQKPSYIVFCHLALNDLTFSTFTLPKIIAKYWFGDGDISFNACFTQMFMVHYLGSVMSFLLLVMALDRFIAVCVPLRYPVLITNNIISVLCGFAWFIPVPLMVTIVLHALTLSYCKYNTIAQCYCDHISLTNQGCGVNLREVQVTALCIAMLCLLLPLAFILFSYASIIVVILRMSSSSGRKKTLSTCTPQIFITCLFYLPRCFVYVASTVGFSFSLDIRILLILLYSLLPPALNPLIYCFKTRDIKLNLMRKLKMSRVAIEISI
>LOCXPOR47.183.HIT1.OR.2R.317.7tm_4.exons1.NVQA01000013.1.Oryzias_melastigma
MYTNITKINHFFITGFPELLPEYHGPVSTLLFLLYLVIAVGNIFILVFVTCEKSLHKPSYLIFCHLSLTDLMFGTVTLPKILSKYWFNDSVISFYGCFAQMYFVHFLGAAHSFILMVMALDRFIAICAPLRYTSLFTNAAASVLCGVAWLLPASWMLFVVLDALSLPFCNSNIIAQCYCDQISIINLGCENVRQSTVLGFIGAMVSLLFPLSFIILSYFVIIVAVLRISSSEGRLRTLSTCTPQLLITGLYYLPRCFVYLANFVGFTFGESVRIAVILLYSLLPAAVNPVIYCFKTKDIKGNLKRKFLTNIKSMTTK
>LOCXPOR48.184.HIT1.OR.2R.322.7tm_4.exons1.NVQA01000013.1.Oryzias_melastigma
MISVNVTKVKDFIILGIPGLLPEYYGLASFVFLVVYIIILFGNIFILAVIIFERVLHKPSYLIFAHLAMTDVIFGTLTIPKIIARYWWNDMITPFTTCFAQMFFVHSLGAIHSFILLVMALDRFVAVWFPLRYPAVITNKTTSIACSLCWTLTFIRMMGIVLHASSLSFCDIRVSQCYCDHASVTKLACGENVAFVQEVAFANAMVTLLFPLSFIIFSYFSIIIAVLKMSNTEGYRKVLSTCAPQILTTCLYYVPRCVVYITDNLKVKVSPDARIIIALLYSLIPAAVNPLIYCLKTADIKAALIKRFKSRKINMALKSNTK
>LOCXPOR49.185.HIT1.OR.2R.303.7tm_4.exons1.NVQA01000013.1.Oryzias_melastigma
MNHTRVSYLVLAAYFDTGPLRFLFFLLVLVLLLLIVFCNLLLIVVICVSRSLHEPMFLFLCSLFVNELLGSSGLFPFLLLQILADVHRVSAPLCFLQVFVVYSYAGVELSNLAVMAFDRYLAICCPLQYRTLMTSNRTGALLVLVWFYPLLAVMVLVSVTSSLQRCGNVIHGVFCDNYSMVKLACSDTTFINVYGLAILCLLVVFPALLILYSYARILRVCLSGSKQTRHKAVSTCTPHLASLLNFSFGCVFEIVQSRFDMSGVPGVLRVLLSLYYLTCQPLFNPVLYGLKLTRIRSLCARLL
>LOCXPOR49.185.HIT1.OR.2R.303.7tm_4.exons1.NVQA01000013.1.Oryzias_melastigma
EQPGTQTADAGQLESVQNRVEERLAGQVVQGQEDAQHAGNAAHVEAALDDLEDAAEGEVEQRGQVGRAGADGLVPGLFGPAQADPEDPGVAVQDQQGGKNHQQAEDGEAVHVDEGGVGARQLHHGVVIAEDAVDDVPASLQAGGHRHQNHHCKERIEPHQNKEGAGPVGRHQGSVLQRTADGQVAVERHDGQVTELHAGVRVHHEDLQEAQGGGDPVDVRQDLQQQEGEQAGAPQQLVDKQAAEEQEHGLMQAAAHADHHDEEEVTEHDQQQQDQNQQEEQEPQRSGVKVRCQNQVRHSGVVH
>LOCXPOR51.186.HIT1.OR.2R.305.7tm_4.exons1.NVQA01000013.1.Oryzias_melastigma
VMNSSQVGVFSLTAYLDWGRLRFLLFLLVLGVYALIVFCNLLLIVVICVSRSLHEPMFLFLCSLFVNELLGSSGLFPFLLLQILADVHRVSAPLCFLQVFVVHSYGAVELLNLAVMAFDRYLAICCPLQYHAHMTPRRVLLLLGWTWTLPVLFMLVSLSLLVPLRLCRRDIHKVYCDMHSVVKLACSDTAAVNAYGLVATFSTIVGALLFILYSYGRILRVCCSGSRQTRQKAVSTCSPHLASVLNFAVAGSFEVSQSRFNMAHTPDVLRVFLSVYFLSAVPLFNPLMYGLKMSQIRNACRSLMS
>LOCXPOR51.186.HIT1.OR.2R.305.7tm_4.exons1.NVQA01000013.1.Oryzias_melastigma
THQAPAGVPDLAHLQAVHERVKERHGAQEVDGQEDAQHVRRVRHVEAALRHLEAAGHREVQDGGQVRRAGADRLLPGLPGPGAADPQDPAVAVQDEEQRAHDGAEGGHQPVGVDGGGVRARQLDHRVHVAVDFVDVAAAQTQRNEEAQRHQHEQNRKGPGPAQQQQDAPRRHVGVVLQRTANGQVAVERHDGQVQQLHRPVRVHHEDLQEAQGGGDPVDVRQDLQQQEGEQAGAPQQLVDKQAAEEQEHGLMQAAAHADHHDEEEVTEHDQSVHAQNQQEEQEPQPPPVQVRRQREDPHLRGVHH
>LOCXPOR53.187.HIT1.OR.2R.304.7tm_4.exons1.NVQA01000013.1.Oryzias_melastigma
RMENRSVHTYFLLSGFDELGALRPALFLPFFFAFAVSLLANGLLVFVVSSQRSLHQPMSVLIAGMAVVDVCIPLFFVPNMLLSFLFGWRGISLIGCLTQMHFIHFFGAFQTTFLVWMALDRYFAICRPLYYHQQMAPQRFFRFVAPLVVRNVVVITLFVGLAGARSFCSDVIHHCFCEHMALVDLACGSTSINSLAGLAAIFLIPVLDFFIIAASYIVIFSSVLTSTRPGFKALHTCITHIMVLSLSLVVALVAFLSYRVRNALPPAVRVFFSTMYLLFPSCVNPIIYGIRTSEIRQHIQKTLT
>LOCXPOR53.187.HIT1.OR.2R.304.7tm_4.exons1.NVQA01000013.1.Oryzias_melastigma
RQRLLDVLSDLRGSDPVNDGVNAAGEEQVHGAEEDSDCGGERVSDPVRQEGDQRHHQAEAEHHDVSDAGVQSFEPRAGGRQHGAEDDDVRCGDDEEVQHGDEEDGRQPRQAVDGGAAAGQVHQRHVLAEAVMDHIGTERARSCQAHEQRDDDHVPDHEGSHKPEEPLRRHLLVVVERPADGKVAVQSHPHQEGGLEGSKEVNEMHLSQAANQRDAPPAKQEAQQHVGDEEQRDTHVHHRHAGDQDAHGLMEAPLGGDHEHQQAVGQKRHGEGEEERQEERRPQSPKLVKAAQQEVGVDGPVLHP
>LOCXPOR55.188.HIT1.OR.2R.304.7tm_4.exons1.NVQA01000013.1.Oryzias_melastigma
RNVSSHSSFIFFSGFSEVGGPLRLLFVLFLFLMLLVSLSANSLLLFVIVSQRSLHTPMCILIGCMACVDLAVPLFFFPDVLLGVLLPGRWISLSRCLFQMFFLHLFGSLQSTLLFWMALDRYFAICRPLSYHEHMSLGRFLRTAVPLLLRNLLMVSVVVNLAASLSYCFRNVIQHCVCEHMALVELACGNTAVNSLVGLMAVFVISVLDFLLILASYVVIFYSVLRPGRAGSRALHTCITHIMVISMTLTFVLAAFLSYRARDSLSAPARVTVSAVYLFLPSCFNPIIYGVRTTEIRRHIVKML
>LOCXPOR56.189.HIT1.OR.2R.324.7tm_4.exons1.NVQA01000013.1.Oryzias_melastigma
MWAAAMDRNSSHSSFVFRCFPELHAQRRLLALPFLLALLSVLLGNSALIHVIRRGERLHGPMHLLICMLCLVDILVVMAILPNMLLGLLLDRNGISLAACLTQMFFTHFLSSVESTLLLAMALDRFVAICEPLRYGFIVDSCMLLRLLLFTLLRSGSIMATLVALAGSRQFCGSNVIQHCYCDHMAVVSLACDSTDGNWRAGVAVIVFFVGLDIPVIVFSYVKILRVVLRAAREDRSKAFHTCSTHLMVIMCFYLVGSVAFLSRDLSSGINAFMGVLYILLPATVNPIIYGIRTKEIRNGLLRLLRVRTRNGSEKTFPEGRRQS
>LOCXPOR57.190.HIT1.OR.2R.304.7tm_4.exons1.NVQA01000013.1.Oryzias_melastigma
MENNSQLVFVLGGLNQSLLNRQVWFGLALTAYLFTLLVNLTLIGTVVLEKTHLHQPMYFFLCNLCMNGICGASSFYPKLLHDLLADAHVVSYAGCVAQMFVGYSYIFCEFTSLTVMAYDRYVAICWPLRYRELMTLRKVALLLLLTWTFSLLETAVGLVLVLRLPLCGHHISKMFCTDWELVKLACPPASYNDIYSFLITALHLSQAALIVVSYARLIRTATRSRSDRRKFLQTCVPHLAALLVFTGSLLFDGAFSRYGGTTIEALQNALAAEFLVLPPALNPIIYGLNLKEVRSRIHFGFSSR
>LOCXPOR58.192.HIT1.OR.2R.304.7tm_4.exons1.NVQA01000013.1.Oryzias_melastigma
MLNSTQVSVFVLGGYFHAKHLKVLLFLLVLGVYALIVFCNLLLIVVICVSRSLHEPMFLFLCSLFVNELLGSSGLFPFLLLQILADVHRVSAPLCFLQVFVVHSYGAVEFFMLAVMSYDRLVAVCHPLQYHSVLTWRKSAALTAAPWVAAVLLIVCTTSLSFPLQRCRNFIPKVYCDNFSMVKLACSDTTLNNVYGLLLTLLGVGLPVAFTLYSYARILRVCLSGSKQTRHKAVSTCTPHLASLLNFSFGCVFEIVQSRFDMSGVPGVLRVLLSLYFLTCQPLFTPLLYGLKMTRIRSACLRLL
>LOCXPOR58.192.HIT1.OR.2R.304.7tm_4.exons1.NVQA01000013.1.Oryzias_melastigma
QQAQAGAADAGHLQAVQQRREERLAGQEVQGQEDAQHAGNAAHVEAALDDLEDAAEGEVEQRGQVGRAGADGLVPGLFGPTQADPEDPGVAVQGKGHGEADAQQGQQQAVDVVEGGVGAGQLHHGEVIAVNFRDEVPAALQREAQGCGADDEEHSSNPRRRGESGALPPRQHAVVLQRMAHRHQPVVRHDGQHEELHRPVRVHHEDLQEAQGGGDPVDVRQDLQQQEGEQAGAPQQLVDKQAAEEQEHGLMQAAAHADHHDEEEVTEHDQSVHAQNQQEEQHLQVFGVEVTTQNKNRHLGGVQH
>LOCXPOR61.193.HIT1.OR.2R.305.7tm_4.exons1.NVQA01000013.1.Oryzias_melastigma
PTQQLLAGVLDPGHLQAVQQGGEERLAGQKVQRHKDLQRVRTPLPVKAALQDLEAAAEGEVQDGGQVRRAGAQSLLPGLPRPGAADLQDPGVAVEDGQRGQQDRQHGVGQAVDVVQTRVGAAQLDDGVVPAVDPVDHIPAERQRGTHPHQDADGQEGQRPRQSQQYRHLLRRHQAVVLQRPADGHVAVIRHDGQDKELHAAVQVQDKNLQEAEGGGDPVDVRQDLQQQEGEQAGAPQQLVDKQAAEEQEHGLMQAAAHADHHDEEEVTEHDQQQQDQNQQEEQEPQRSGVCVGAEREKQNLRGVH
>LOCXPOR61.193.HIT1.OR.2R.305.7tm_4.exons1.NVQA01000013.1.Oryzias_melastigma
MNSSQVLFFTLGAYADPGPLRFLFFLLVLVLLLLIVFCNLLLIVVICVSRSLHEPMFLFLCSLFVNELLGSSGLFPFLLLQILADVHRVSAPLCFLQVFVLYLYGSVEFFVLAVMSYDRYVAICRPLQYHRLMTPQKVAVLLALTWALPFLTISVLVGMSAALPLCGNVIDRIYCGNYAIVKLSCSDTRLNNIYGLAYTVLSVLLPSLSILYSYARILQVCCSGSRQTRQKALSTCTPHLASILNFSFGCCFQILQSRFDRQRGSDPLQVFMSLYFLTCQPLFTPLLYGLKMTRIQDACQQLLCG
>LOCXPOR62.194.HIT1.OR.2R.304.7tm_4.exons1.NVQA01000019.1.Oryzias_melastigma
MNNASAISVVFLSGLNDTRNYRPALFFLTLLCYCFIILVNVSLILIIILEKSLHEPMYILLCAFCINSLYGTTGFYPKFLWDLLSPVHVISYYGCLIQAQVMYSFACSDLSILSVMAYDRYLAICRPLEYHSLMSNQNVVLWVCFSWFTPFWIVAVNISLTSRLRLCSPHMSRLFCVNWSIVRLACPQEETTANSIVANLTIIIYVCHGLFIVWSYMYLVKNCINSLENRAKFMQTCVPHLISLLTFIVTILTDIMSLRLSFDDLPQTLQNLIALEFLLIPPIMNPLIYGFKLTKIRYKIIKLV
>LOCXPOR63.195.HIT1.OR.2R.306.7tm_4.exons1.NVQA01000019.1.Oryzias_melastigma
MSNLSVIFLSGLNETRIHRPTLFVLSLLCYCLILLVNVSLVVIVVLDKSLHEPMYILLCAFCINGLYGTTGFYPKFLWDLLSPVHIISYSGCLIQAQVMYSFACSDLSILSVMAYDRYLAICRPLEYHSLMSKQNVVLLAWFSWFTPFCIMGLNVVLTSRLRLCSPHMSRLFCVNWSIVRLACPLEDTTANNIVANLIIIIYVCHGLFIVWSYMYLVKTCINSLENRAKFMQTCVPHLVSLITFLVTILFDLMNMRLASKNLDQIFQDFIAIEFLVIPPIMNPLIYGFKLTKIQRKFNKLLTFRWK
>LOCXPOR64.196.HIT1.OR.2R.312.7tm_4.exons1.NVQA01000019.1.Oryzias_melastigma
QNSTGVVLFSLSGISGTAAYRLTLFCLSFLCYSLIWMVNVFLILVIIFDQSLHEPMYIILCNLCINGLYGTAGFYPKFLSDLLFDRHVVSYTGCFLQIYVIYSYAKVDFSIIALMAYDRYVAICRPLEYHSVMSLQRTAGLVMLSWLVPLSIEMTVVSLTSTLKLCGSHIDKLYCENWSVVKLACGSTTANDITGLIFVTFYICHVLWIAFSYVQIIRSALKSREGKGRFVQTCVPHFLCVINVTASLLFDIMYSRYGSASLPQALKNFMAIQFLLAPPVLNPVVYGLMLTKIRRRMIRVLYVVCDKLKLKS
>LOCXPOR65.197.HIT1.OR.2R.305.7tm_1.exons1.NVQA01000020.1.Oryzias_melastigma
DYSVVRFYVSTASFSLLLFFNLIINWTIVRAGSLRGQARFVLIFHLLVSALVHMGTNSVFYYQIHVSARPSPPACRAMITLLISSASNILLTLTVMALDRFCAVCHPLRYSASFAAGRWPWLLGLLTWTVALLIPLSLLAQPRTTHDPPEDGSCGKEQLTGGKREKMVFISACTLVILYTYVRILREGRRLGVLNRRNRAGCRTIALHGTQLALCILPNFVNFVLGTLRQHKLIQQKTKDLSAVVVFAFFSLAQCIAAVVYGLRKEELLEHLDHRFPCCSRYLKAVLGWTVRANWSQAQHRSRWV
>LOCXPOR65.197.HIT1.OR.2R.304.7tm_1.exons1.NVQA01000020.1.Oryzias_melastigma
LLRRALLRLHRLLLAAPLLQPHHQLDHRARGEPARPGPLRADLPPAGVRAGPHGHQQRLLLPDPRERAAQPPRVPGDDHPADQQRLQHPADAHRHGPGPLLRRVPPAALQRLLRGGPLALAAGAAHLDGGAADPAQPAGAAEDDARPARGRLVREGAADGRQAREDGLHQRVHAGHPLHVRADSAGGEAARGAEPAQPGRMQNHRAARHPAGSVHPPQLCELRAGNSETAQTHPTENQGPVRRGGLRLLQLGAVHCGGCLRIAQRGTPGASGSQVPLLFPLSEGCPGVDRARQLVTSATQIKVG
>LOCXPOR67.198.HIT1.OR.2R.317.7tm_1.exons1.NVQA01000024.1.Oryzias_melastigma
QHLPDLRVPQPVHQRVDARRHQEQDEQRHVQRGRRGRGRRLQRAVSSSLGGLQHAGAPELPQRVRGDFDEQRQQLQEQHPAVEHHRPARFHVHGVERHDRVARVLVHPEVGQRVDQQAQQQREGAKKLTKDGGRARGAHVLLQHVRLAQQPHGDRRAAPVLRAQQQQQAHHDGADGDGVDPHRRQDLPQAPLRQDHHVVNGVAHVQVPLQRHAGDGHQAGEHARRAHEVLDVTPGAGHHRPAMDEGVDDRGAEGDGLQQVAQDQVPAEGEARLPGRVVGAPDAGQGERVHGEGEDGQQHKQADQRGHGQFRQQGAEQ
>LOCXPOR67.198.HIT1.OR.2R.317.7tm_1.exons1.NVQA01000024.1.Oryzias_melastigma
LFRSLLPELAVPALICLFVLLTVFSLAVNALTLSSIGRSDDPSWQPRFTFCRNLILSDLLQTVTFGPAVIHSLIHRRTMVSSSWCYVQYFVGSASVFTSLVTITCMALERYLYVCYAIYYVVILTERRLWQILAAVWVYSISISAVMMSLLLLLGAEDRGGSAVTMGLLCEPDVLEQHMGSPRPPAIFRKFFGAFTLLLCLLVHALSYFRMYKDARNAVVPFNAVNVKARRTVVFYCGMLFLQLLPLLIKVTSDALWEFRGTGVLETSQARGDCPLKPAPTATAAALHVSLLILLLVPPCINPLVYGLRNAEVRQVL
>LOCXPOR68.199.HIT1.OR.2R.306.7tm_4.exons1.NVQA01000039.1.Oryzias_melastigma
EVNTMEYFTLSAFNDTVNHRAVLFCLSLMCYILIVFFNISLVLTIVLDERLHEPMYILLCVFCINGLYGAAGFYPRFLADVLSSAQVISYGECLCQAFVLYSYVCSDTSILAVMAYDRYLAICLPLEYRTIMTKRRLFELVCFSWLTPFCIFSINIVLTTRLKFCETKIQRLLCVNWMIVKLACPGTNTTINNIYAFTTLSIYILHWFFVVWTYIYIVKTCLQSAEDRAKFMQTCVPNLISLATFFVIVVSDLLHMRYAAKDFPESFQNFVSIAVVVIPPLMNPLLYGFKLTKIRKRILVLIHMRR
>LOCXPOR69.200.HIT1.OR.2R.299.7tm_4.exons1.NVQA01000039.1.Oryzias_melastigma
DMNVTYISLDGFVEIEKYRYFYFFMMLTVYILIVCSNCTIVSLIVIHKNLHEPMYIFIAALLINSVLFSTNIYPKLLTDLLAEKQMIAYEACLLQIFVFYSLSGSEFLLLAVMSYDRYVSICKPLQYTILMKKTTVVILLGLAWIVPFCHIVIIIVGDAKLELCSFSLKGIFCNNSLNYLFCAVSKALLTFGLVTLFNIAFVPVLFIIFTYAKILIVASKGSGKVKRKAAQTCLPHLLVLINYSCLTLYDVIIVRLESNFSKTARFIATLQILMYNPLCNPVIYGLKMTEIYKHLKKLF
>LOCXPOR70.201.HIT1.OR.2R.299.7tm_4.exons1.NVQA01000039.1.Oryzias_melastigma
MNVTYVSLDGFVEIEKLKYFYFFMMLTVYILIVCSNCTIVSLIVIHKNLHEPMYIFIAALLINSVLFSTNIYPKLLSDFLSNEQMISYQVCLLQILFFYSFGGSEFLLLAAMSYDRYVSICKPLQYTILMKKIKVGIFVGMAWIVPFCHLIVPVIKNTKKELCSFSLKGIFCNNSLNYLFCAGSGEQVIIGLVIMVNVAIVPVLFIIFTYAKILIVASKSCGKVKRKAAQTCLPHLLVLINYSCLAIYDVIIVRLESNFSKTARFIMTLQLIMYNPLCNPVIYGLKMTEIYKHLKKLFC
>LOCXPOR71.205.HIT1.OR.2R.308.7tm_4.exons1.NVQA01000039.1.Oryzias_melastigma
LTTDMNVTYISLEGHVEIEKYRYFYFFMMLTVYILIVCSNCTIVSLIVIQKNLHEPMYIFIAALLINSVLFSTNIYPKLLADFLSKEQIISYEACLLQIFVFYSLSGSEFLLLAAMSYDRYVSICKPLQYAILMKKMNVILLLGSAWIVPFCHLVVPIVGDANLELCSFSLKGIFCNNSINYLFCAGSKALLTFGLVTLFNIAILPMLFIIFTYAKILIVAYKSCKEVRRKAAQTCLPHLLVLINYSCLVTYDMIIIRLESNFSKSARFIMTLQMIMYNPLCNPIIYGLKMTEIYKHLKKLFYKIRHN
>LOCXPOR72.206.HIT1.OR.2R.303.7tm_4.exons1.NVQA01000039.1.Oryzias_melastigma
DMNVTYISLEGHVEIEKYRYFYFFMMLTVYILIVCSNCTIVSLIVIHKNLHEPMYIFIAALLINSVLFSTNIYPKLLADFLSKEQIISYEACLLQILIFYSSSCSEFLLLAAMSYDRYVSICKPLQYAILMKKTIVFILLGLAWIVPVCHLIVPVIGNAKSELCSFTLKGIFCNNSINYLFCAGSKALLTFGLVTLFNIAILPMLFIIFTYAKILIVAYKSCREVRRKAAQTCLPHLLVLINYSCLLTYDMIIIRLESNFSKTARFIMTLQMIMYNPLCNPIIYGLKMTEIYKHVKNLFYKVR
>LOCXPOR73.207.HIT1.OR.2R.305.7tm_4.exons1.NVQA01000039.1.Oryzias_melastigma
DMNVTYISLDGFVEIEKYRYFYFFMMLTVYILIVCSNCTIVSLIVIHKNLHEPMYIFIAALLINSVLFSTNIYPKLLADFLSKEQIISYQACLFQILLFYSFCCSEFLLLAAMSYDRYVSICNPLQYALIMRKITVNVFLLVAWIVPVCPIVVAVVENANSKLCKYTLSNVFCNNSISRLYCVRSSALVVYPLVVLLIIAILPMLLVIFTYAKILIVAYKSCREVRRKAAQTCLPHLLVLINFSCLLTYDMIIIRLESNFSKSARFIMTLQMIMYNPLCNPIIYGLKMTEIYKHLKNVFHKFRQN
>LOCXPOR74.208.HIT1.OR.2R.303.7tm_4.exons1.NVQA01000039.1.Oryzias_melastigma
MDKSLNITHFTLSGYVELSKYRYLCFFVMFAVYILIMCGNSAIVYIICSHRDLHKPMYVFIAALLLNCFTYSTTVYPKLLIDFLSEEQTISYSACLLQFFTFYSVGGSEFLLLAAMAYDRYVSICKPLRYAAIMTKKIVTALLILAWTVPPLHFSILTILNAEAKICKYDINGIFCNNTFYKLHCLSSRLVTVIGVVALVDLVILPMLFTVFTYAKIFIISYQSCKEFRRKAAETCFPHLLVLVSFSCLVLYDVIIARVDSDIPKIARLIMTLQAFIYHPLLNPFIYGLKMKEISKHLKRCLR
>LOCXPOR75.209.HIT1.OR.2R.303.7tm_4.exons1.NVQA01000039.1.Oryzias_melastigma
MDNSLNLTHITLSGYVEISKYRYLYFFIMFAVYVLIICSNSAIVYIICSHRDLHKPMYVFIAALLLNCFTYSTTVYPKLLIDFLSEEQTISYSACLLQFFTFYSVGGSEFLLLAAMAYDRYVSICKPLRYAAIMTKKIVTALLILAWTVPPLHISVLTILNAEAKICKYDLNGIFCNNTMYKIYCLSSRSVTVIGVVALVDLVILPMLFTVFTYAKIFIISYQSCKEFRRKAAETCFPHLLVLVSFSCLVLYDVIIARVDSDIPKIARLIMTLQIILYHPLFNPFIYGLKMKEISKHLKRCLR
>LOCXPOR76.210.HIT1.OR.2R.303.7tm_4.exons1.NVQA01000039.1.Oryzias_melastigma
MDNRLNITQFTLHGYGELGEYRYLCFFIMFTVYILIICSNSAIVYIICSHRDLHKPMYVFIAALLLNCFTYSTTVYPKLLIDFLSEEQTISYSACLLQFFMFYSVGGSEFLLLAAMAYDRYVSICKPLRYAAIMTKKIVTALLILAWTFPPLHTSVLTILNAEAKICKYDLNGIFCNNTMYKIYCLSSRLVTVIGIVALVDLAILPMLFTVFTYAKIFIISYQSCKEFRRKAAETCFPHLLVLFSFSCLVFYDVIIARVDSDIPKIARLIMTLQAILYHPLFNPFIYGLKMKEISKHLKKYLR
>LOCXPOR77.211.HIT1.OR.2R.301.7tm_4.exons1.NVQA01000039.1.Oryzias_melastigma
MDYEYNLTHITVSGYVEIDKLRYFFFCIMFVIYSLILCSNFTIVYLICVHKDLHKPMYIFIAALLLNCSVFSTTVYPKLLIDFLSEEQIVSYSFCLFQFFMFYCGSGSEFLLLAAMAYDRYVSICKPLRYAAIMKKKNIIALLVFACLTPPLHISVLTILSAKARICKFDLNGIFCNNTMYKLHCLSSRFLTIFGVVALVDLMILPMLFTVFTYAKIFIISYQSCKEFRRKAAETCFPHLLVLFSFSCLVFYDVIIARVDSDISETLRFIMTLQMILYHPLFNPFIYGLKMKEISKYLRKL
>LOCXPOR78.212.HIT1.OR.2R.311.7tm_4.exons1.NVQA01000039.1.Oryzias_melastigma
NVTYITFTGFVDLQSYRLLYFVIMFTVYVSIIFGNLTIFCLICIHKSLHEPMYIFIAALLLNSLLFSTNIYPKLLIDFLSDQQIISLSLCQFQGFIYYTLSGAEFLLLSAMAYDRYVSICKPFQYASIMKKSTVSVLLVLSWVLPACQIIPSLFLTSSIKICNFNLNGVFCNNVISKLYCMGSSSAYVIYGVFLLLNNIFLPLIFIIFTYTKILLVSYRSSMNVRRKAAQTCSPHLLVLISFSCLCSYDIVIARLQVDLHKTARFIMTLQVVLYHPLFNPIIYGVKVKKISELLKRLFLQGKITLCFKIDV
>LOCXPOR78.215.HIT1.OR.2R.308.7tm_4.exons3.NVQA01000039.1.Oryzias_melastigma
NITYITFTGFVDLQSYRLLYFVIMFTVYVSIIFGNLTIFCLICIHKSLHEPITNIYPKLLIDFFTNIYPKLLIDFLSDQQIISLSLCHLQSFIYYTLCGAEFLLLSAMAYDRYVSICKPLQYASIMNRSTVSILLVLSWLLPACQLIPSLFMISNLEMCHFSLKGIFCNNGISKLYCMNSATTYVVYGVFIILTTIFIPMIFIIFTYTKILLVSYRSSMNVRRKAAQTCSPHLLVLISFSCLCSYDIVIARLQVDLHKTARFIMTLQVVLYHPLFNPIIYGVKVKKISELLKRLFLQGKITLCFKIDV
>LOCXPOR69.216.HIT1.OR.2R.294.7tm_4.exons1.NVQA01000039.1.Oryzias_melastigma
NTTYITLDGFVEIHQYRWLYFIILLTAYVFIICSNLSIVCIIILHKELYKPMYFLIAALLVNSVLFSTNIYPKLLIDFLSEKQIISYQLCLLQIYIFYSLSLSEFLLLAFMAFDRYVAICKPLSYPRIMRQATVSTLMALAWLLPACHLAVHAAVNVNSKLCRLTVKAVFCNNAFTALYCFIPKMLFIYGLTTVTNIWICPLFFVLFSYTKILIVSCKSCGKIKKKAAQTCLPHLLVLINFSLLTIYHVIVVRVAYGLPDMINFILTIQIIMCHPLLNPVIYGLKMKAIYKYVK
>LOCXPOR79.217.HIT1.OR.2R.302.7tm_4.exons1.NVQA01000039.1.Oryzias_melastigma
MDHENNGTVITLGGHIELQKYRFLYFFFLLVIYVLILCSNSTIICLIWIHKSLHEPMYIFIAALLGNSILYSTSLYPKLLFDFLSEKQITSYSNCLLQCFFYYFLNASEFLLLTAMAYDRYISINKPLQYAAIMGKTTVTLFLSLAWLVPACQIAVPVALSGNTKLCNFVLKGIFCNNSIYKLHCVSSAALSAYGVISLINLTVIPVLFILFTYTRIFILAYQRCGEIRKKAAQTCLPHLLILFNFTFLFTYDVTIVKLESDLSNSVRLTLTLQVIIFHPLFNPIIYGLKMKEISKYLKRLF
>LOCXPOR80.219.HIT1.OR.2R.308.7tm_4.exons1.NVQA01000039.1.Oryzias_melastigma
MELKYNVSLITLDGFIQIEKYRVLYFLIVFTVFILILLCNCTIVFIIVAKKSLHEPMYIFIAALLTNSLMFSAAVYPKLLVDILSKRQTITYYTCFFQHGVYYSLGASEFLLLTAMSFDRYVSICKPLQYPSLMSKRRVTAMLMLSWLWPLLQLMVAISGKVIINQRPCSFSLEAIFCNTELQKLLCIKLEEFAVLDMMILINVALLPALFILFTYIRILIISYQSSKEIRSRAAQTCLPHVLVLVNFSCLGSFEVIIGFFGSGYPKALRLTVMLQIIIYQPLFNPTIYGLKMKQISRHVKMLFCPDK
>LOCXPOR82.221.HIT1.OR.2R.305.7tm_1.exons1.NVQA01001395.1.Oryzias_melastigma
QNHSNLTAAVLRNGVVEVTLSFVVTTLPCCLFLFINVTMLFTLRSKAVFRETSRYILLFNLLFSDTVQLAHNQIMVLLSAGKPVGYPLCIALTALSFFSHNASILTLVLMCLERYIAVCHPLRHAAIVTVKSTGEAVCGLWTFSLLIVLVEVVLMLNVPFKDLPNKQLKEFCGRENLYPDQVAEMYHKVFTYFLFTYAGVTVTFSYIGIMLAARSASTDRASATKARKTLLLHLVQLGLSMSATVQTSLLILIIQSIDKSSATAVQVFLYILLSLLPKCLSSLIYGLRDQTIRPILMLNLSCRWK
>LOCXPOR83.222.HIT1.OR.2R.315.7tm_1.exons1.NVQA01001395.1.Oryzias_melastigma
MSNVNSSLINITTEQRYQGTEERVLFSTLTALPCCVFLFLNATMLRSLRSKAVFRQTCRYLLLFNLLLADTMQMMLSQLLHILAVCRITLTYPLCGCLTSLANLMTVISPLTLVIMSLERFVAVCYPLRHASITSMRNTTAAISAIWTLSSLHILTQNLLLVEYPFHQLQSLQMVDFCSMFAMLLWSGSDYYDKFFTTFLFATAGMAVISTYVGVIIAARSASADKALANKARNTVLLHVVQLALSVSATIFIPIIMAIARVVSRLNFVRILNVMYLFFLLLPRCLSSLIYGIRDQTIRPVLLNHLCCHCNVKAV
>LOCXPOR84.223.HIT1.OR.2R.303.7tm_1.exons1.NVQA01001395.1.Oryzias_melastigma
GNFTSELLYENFLKTLIFSIMSTVPSCVFLFINGTMLFTLRSKPVFRETCRFILLFNLLLADTVQLAQSQVQFLLSVCRVRLVYSLCIILSMLANLTTGISPLTLVLMPLEQYVAVCYPLRHASIITVRNTAAAVIAVWAVSSLNNLTRVLLFLKFPFEKMELYDVCSNIALILGVLTAEYDRAYTCVLFVSAGVAVTSSYVGVIVAAKSASTDKALARKARHTLLLHLVQLGLSLSSTINNPLIIALSKVLTRMAFLWIQNVFYVTFIIFPRCMTSLIYGLRDQTIRPVLLYHLSCRLKVRI
>LOCXPOR85.115.HIT1.OR.2R.303.7tm_4.exons1.NVQA01001395.1.Oryzias_melastigma
SNLTSELLYENFLKTLLYSIISTVPSCVFLFINGTMLFTLRSKPVFRETCRFILLFNLLLGDTLQLAQSQIHFLLSVCRVKMVYSLCIILSMLANLTNLISPLTLVLMPLEQYVAVCYPLRHASIITVRNTAAAVIAVWAVSSLNNLTRVLLFFKFPFEKMELYDLCSNIALILGVMTAEYDRAYTCVLFVSAGLAVIFSYVGVIVAAKSASTDKALARKARHTLLLHLVQLGLSLSSTIYYPLMMSLSKVLTRMVFLWIQNAFYVTFIIFPRCMTSLIYGLRDQTIRPVLLYHLSCRLKVII
>LOCXPOR86.116.HIT1.OR.2R.302.7tm_1.exons1.NVQA01001395.1.Oryzias_melastigma
AMENISQGNITSELLNMNYPRLLIFSIISTVSCCVFLFINGTMLFTLRSKPVFRETCRFILLFNLLLGDTVQLAHSQIHFLFTVCRVKLVFSICIALNMIVNLTSGISPLTLVLMPLEQYVAVCYPLRHASIITVRNTAAAVIAVWAVSSFNSLTRVLLFLKFPLKKMEVYDVCTNIVLVLGVMTAEYDRAYTCVLFVSAGLAVISSYVGVIVAAKSASTDKALARKARHTLLLHLVQLGLSLSSTLYNPLMVGLSKILTNVVFLWFQSTFYILFITFPRCMTSLIYGLRDQTIRPVLLYHL
>LOCXPOR87.117.HIT1.OR.2R.310.7tm_1.exons1.NVQA01001395.1.Oryzias_melastigma
AMSNIPATNVTNPLPDEGLVRVIILSTLSTVPACVFLFINGTMLFTLRSKPVFRETCRFILLFNLLLADTLQLAQSQLHLLFSACSVKLAYSICIALNMIVNLTTGISPLTLVLMPLEQYVAVCYPLRHASIITVRNTAAAVIAVWAVSSFNNLTRVLLFLKFPFEKIKPTDVCANVSVLLAPLTAEYDRAYTCVLFVSAGVAVTSSYVGVIVAAKSASTDKALARKARHTLLLHLVQLGLSLSSTINNPVIIALSKLLTRMAFLWIQGIFYILFILFPRCMTSLIYGLRDQTVRPVLLYHLSCHFKISV
>LOCXPOR24.118.HIT1.OR.2R.314.7tm_4.exons1.NVQA01002140.1.Oryzias_melastigma
MSFLRTLVNSSVIVHPPGFYIIGFQSFASANVFFIFLAFVYVVTVLFNGLLIIIVVINPSLHTPKFLAVINLAVVDLCFTTCTIPGMIKTFLFKVNFVPFNSCLVQMYFYYVFAPLESYALMILAYDRLVAICFALRHNSINTIRSMCCIISITWCYNLGATAYSVSLMTRLSFCNSVTVFSYFCDYAPVYRLACNDNSMQWFAGTFFSYLNILVPLSFIVVSYISILLTVFKMKTNRVKTLATCAEHIILVAVFYIPFFVIYTLGFYLGPVNPDLRVLCLSLASCLPPCINPIVYSLKTKEIKTRALALIRQS
>LOCXPOR33.119.HIT1.OR.2R.279.7tm_1.exons1.NVQA01005489.1.Oryzias_melastigma
MESNNSIISGGFPLRIINDRVLIVQILIIIFLAINLFLVSTFFRKDVFYTTMRYVLFAVTLLSDCLFLVMTNALLTLNYFGITLQMWLCSILCFIVSVYTFVTPVTLTAMTLERYVAICMPLRHAELCSIQGVLQLMLIIHCISAVPVTVTLSIFSAIMAPTLYTKNSVCSVEMFLLSDWQGHIRSAIGQLYFLMMFSVIVFCYVKIMRVAKTASGENKKSTWKGLRTVILHGFQLLLCLIQLWCPFIEVAVLQINFMLFINVRYFNYIMFFLAPRCLS
>LOCXPOR89.120.HIT1.OR.2R.310.7tm_4.exons1.NVQA01006355.1.Oryzias_melastigma
MLSNSSPVDILSLSSLEVQSKYIYPSFIFGTLLYLIIVFFNLLVLLTIIVSKKLHKPMFILLLNLPISDIVGATALFPHFLFSIITENRHIPTKACLTQALFIHIYGTGNMMILSAMAFDRYVAICRPLNYHSILTSKNLITIIFLVWFLNVSMIFSLFMLLTQYKICRADVVDLFCNYPSVLKLVCGYLTWHNYYGIFTNIIILGCPLMIIVFTYIQILVTCIKTNNPDGRRKALQTCCTHVLVFLVLQINTNATYILHRSQSQLTLLRKAFGMSVVIFPPFLDPLIYGLNTRELRQCIVMFLRRNVGS
>LOCXPOR42.121.HIT1.OR.2R.312.7tm_4.exons1.NVQA01006355.1.Oryzias_melastigma
MFLNFSSETLLTLSSLGFSSMYVYPAFVFGTLIYLIIVFCNLLVLTTIAASKKLHKPMFILLLNLPISDILGATAFFPHLVFSIVTQNRLISSDACLTQAFLIHFYGTGNMLILSAMAYDRYMAICSPLKYNAIMNSNNLIKIICLIWFLNFALMFTLFMLLARFKFCRSNLADLYCNNPSLLKLVCNDISLNNYYGLFTIFLVMGAPLILIMYTYAQILFTCVMTNNTDGRRKAIQTCGTHLAVFLVLQVNTTFTLISHRFDSASPFLRRALGVSILIFPPFLDPLIYGLRTRELKQCMIMFLKRSLGFTK
>LOCXPOR81.123.HIT1.OR.2R.296.7tm_1.exons2.NVQA01006655.1.Oryzias_melastigma
AGMNLTTTTVTRDPRHIAITKNVFTVVISVSIILFNSALVQTFRSHQVFFTNPRYILYIHLVINDIIMLALFLILQLISYVVFTLNVSFCLFLLIIAVSSNLNNPLTLAAMALECYLAVCFPLRYAQVCTVRKTYFVIGAVWFLSMLTVLPDVFVVMATNPVEYFGSSIFCLWANIFTNPALSKKKEVSNIAYLVIVWLTLFYAYFRILFAAQAASANARKARNTVLLHGFQLLLCMLSYIHSISIQGLSSLFPKDILDIRYVISVLIQILPRLISPIVYGLRDKMFREYLHKSLL
>LOCXPOR91.124.HIT1.OR.2R.294.7tm_4.exons2.NVQA01006655.1.Oryzias_melastigma
VGGSGTRANFFTDLGKNVIVVILGISINSVNAVMVQTFTRHHILRSNPRYILYFHLVLNDMIQLTISISLYMFAFALGSIPVFICLLLILPAIISTINTPLNLAVMATECFMSICFPLRYNNICTVKRTYITIGLIWAVSSLSVLPDVFILVATEQQHFFLSRVFCESDSVFRSSYSKEKTNAVHFFFLVLVWLVLFYTYFRVLLTAKAANADATKARNTILLHAFQVLLCTMTFVQPFLMQLLRNLVPQGPGIVSLYFTTFVIIQIFPRFLSPVIYGLRDKTFRKYLSRYCIC
>LOCXPOR91.126.HIT1.OR.2R.301.YwiC.exons2.NVQA01006655.1.Oryzias_melastigma
MNSTVGVGNGTGSAHYMFSFFQALDKNLIVVILGISINSVNATMVHTFRKHYILRSNPRYILFAHLVLNDMIQLTISISLFILSFALGSIPVFICLFLILPAIISTMNTPLNLAVMATECFMSICFPLRYNYICTVKRTYITIGLIWAVSSLSVLPDVFILVATEQHFLLSRVLCERDTMFRSSLSKEKRNASHILFFVLVWLTLFCAYFKVLFAAKAANTDATKARNTILLHAFQVLLCMTTYVHPFLLQLFRFLFPEQMISIYFAMFVITQIFPRFLSTVIYGLRDKTFRKYLSRYCIC
>LOCXPOR92.127.HIT1.OR.2R.333.7TM_GPCR_Srx.exons4.NVQA01007751.1.Oryzias_melastigma
MTSSAAAAPPDLLLSNSSLLAGGAAALPKDSFANALTKNIMAMLVWLAISVISVSMVQTFLQHRVFYENPRYIMFISMVVNDALQLSLVTALYVVSYIFRKVPVPVCCPLVMTAVFTTRSTPLILAGMAVERFVSICFPLHYSQTCTVPRTLLLISIILILTAAPPVTDLLITTLTEPPTFFQSAIFCDHSQLFRHSSVYYKNCVFDGLYLSFVVLTLLYTYCRIMLTARAASAGLASVNRARNTVLLHGVQLMLCMLAFVVPSLQAALISLFPLLSLEIRYVFFLLVYIIPRFLSPVIYGCRDELFRKYWIRNVSCRRHRVVGVRPTCLKAS
>LOCXPTAAR1.64.HIT1.TAAR.2R.326.7tm_1.exons1.NVQA01000012.1.Oryzias_melastigma
METEAAVNFTQTVTDLHPCYEIDHFSYKLTSSPSVICVILYFFLALLSVITVCGNLLVIISVAYFKQLHTPTHSLILSLAVADLLVGIIVFPLSMAFSLSSCLFYEGLFCKVRDSFDITLSTCSIMNLCCISVDRYFAVCQPLMYKTKINQRVVVVMIMVSWGVSALIGIGVIFAGLNNDQCEGSCFIDVLMANTIGPVLSFYFPVIIILCIYLKIFLVAQRQARSIQITAKCVEAVSKMERKSTKTLATVLGAFLCCWTPFFLCITFLPFINSPVPVPVIETLNWLTLSNSMLNPFIYAFFYQYFRSAFKIIVSGQIFQGNFANS
>LOCXPTAAR2.73.HIT1.TAAR.2R.326.7tm_1.exons2.NVQA01000019.1.Oryzias_melastigma
MQTQEKEAGLCFPHLQNSSCRRSGRPPAESMLMYITLSSMSVLTVALNLLVIISISHFKRLQTPTNLLLLSLAVSDFFVGLLVVFQILLIDGCWFLGDVMCVGYYIVDYVITSASVETVVLISVDCYVAICEPLQYFMKVTKRRVCISVSGCWIFSFLCVFIVMKDNLRQPGRHNSCYGECVVVFDQFSGLVDILFFFIGPVSVVVVLYVRVFVVAVSQARAMRSHPLSVHGSARVTLKKSDLKSARTLGLVGLAFLICLCPYFSLTLTGSEVEFQASSFAFVLFYFNSLLNPLIYALFYPWFRKSAKLIVTLQVLRPGSSQINVE
>LOCXPTAAR3.74.HIT1.TAAR.2R.323.7tm_1.exons2.NVQA01000019.1.Oryzias_melastigma
MEGGDLCFPAINGSCPKQKRSPSFTLLASVLLSFLSVLTAVLNLLLIISISHFRQLHTPTNLLLLSLAVADFCVGLLLLFQIPLLDGCWYLGDVMCVFYYILVVVTTCASIGTMVLISVDRYVAICYPLHYPAKITPKRAGVGVVLCWSCSLLYDILMMKDNLKQPGRFSSCSGDCVVHLSPASHVVDQVVSFFVPIAVIAVLYGRVFVVAVSQGRALRSQVAAGPRKNRAMVRKSEMKAAGTLGVVVFVFILCLFPSYSASLTGQETLIDAVSAAFMFFLAFFNSCLNPIIYAFFYPWFRKSIKLIMTLGVLKADSRDANLM
>LOCXPTAAR4.76.HIT1.TAAR.2R.324.7tm_1.exons2.NVQA01000019.1.Oryzias_melastigma
MEEVELCFPELLNSSCRRTKPSPSAAVLVPLTLSFICLTAVTLNLLVIISVSQFRQLHTPTNLLILSLAVSDFSAGLLVVFQILFLDGCWYLGDLMCVFYYVLDFAVTCSSVGNMVLISVDRYIAICHPLHYASKVTLSRARLAVSLCWICSLFYDFVLLNENLKHPGKFNLCLGECVIGASSAEAVTDLLVSLVIPITAITVLSARVFAAAVSQIRAVRPQAAGQPQSGGVTVRKSELRAARTLGVVVVVFLTCLLPYYCAVLEGPAGFVSLSSVVFFTYLFYLNSCLNPLIYALFYPWFRKSVKIIVTLQVLKPGSRDIKMM
>LOCXPTAAR5.78.HIT1.TAAR.2R.324.7tm_1.exons2.NVQA01000019.1.Oryzias_melastigma
MEEVELCFPELLNSSCRRTKPSQFAAVLVPLTLSFICLTTMTLNLLVIISVSHFRQLHTPTNLLILSLAVSDFSVGLLVVFQILFLDGCWYLGDLLCVFYYVLDIVVTSSSVGNMVLISVDRYVAICHPLHYASKVTLSRARLAVSLCWICSLFYDFVLLNENLKHPGKFNLCLGECVIGVSSAEAVTDLLVTLVIPITAITVLCARVFVAAVSQIRAVRPRAAGHTQSGGMTVRKSELRAARTLGVVVVVFLTCLLPYYCVILEGPASFVSLSSVVFFTYLFYLNSCLNPLIYALFYPWFRKSVKIIVTLQVLKPGSRDIKMM
>LOCXPTAAR6.39.HIT1.TAAR.2R.321.7tm_1.exons2.NVQA01000019.1.Oryzias_melastigma
METLNTAELCFPQLLNASCRKPLHHVAENVFIFLVLCLLTVLTSDSNTAAVALCVCRQLHTPTNLLLLSLAVSDFLVGFFVMPIRILLTEDCWVLGTFMCGMFNFTSFILTSVSVGTMVLISADRYVAICDPLRYPTKVTLRRVQVCVCLCWAASILYNGVILRDSLRDPDKFNHCFGECVLLVDSLTGAFDVVITFFCPITIIVILYMRVFVVAVSQARAMRSHIVSLQSSAQPRVKKSELKAATALGVVVFMFLVCFCPYFLPSVTGQDLDSSDFSAVFGIWLFYGNSCLNPLIYAFFYPWFRKSLKSIVTLKILKADS
>LOCXPTAAR6.41.HIT1.TAAR.2R.320.7tm_1.exons2.NVQA01000019.1.Oryzias_melastigma
METLNSEELCFPQLLNASCRKPPQHHENVFIFMVLCLLSVLTVTLNLLLLLLCVCRQLHTPTNLLLLSLAVSDFLIGFYVMPICILLTEDCWVLGTFMCGMFNFAAFILTSVSVGTMVLISADRYVAICDPLRYPTKVTLRRVQVCVCLSWAASILYNGVILRDSLRDPDKYNHCFGECLLLVDSLTGAVDVVITFFCPITIIVILYMRVFMVAVSQARAMRSHIVSLQSSAQPRVKKSELKAATALGVVVFMFLVCFCPYFYPNIAGLTYKSSDFAAVFGMWLFYSNSCINPLIYAFFYPWFRKSLKSIVTLQILQPDS
>LOCXPTAAR7.43.HIT1.TAAR.2R.321.7tm_1.exons2.NVQA01000019.1.Oryzias_melastigma
METLNTTELCFPQLLNASCRKPPQHLAANFFIFIALSLLIGLTVTLNLLLLLLCVCRQLHTPTNVLLLSLAVSDFLIGLCVMPIPFFFTEDCWILGTFMCGLYTFTAFILTSVSVGNMVLISADRYVAICDPLRYPTKVTLRRVQVCVCLCWAASFFYNGVTLKDFLKDPDIFNLCIGECVLLLDYITGAVDVVITFFCPITVIVILYIRVFMVAVSQARAMRSHIVSLQSSAQPRVKKSELKAATALGVVVFIFLVCFCPYFYPNIAGLTYKSSDFASVFGNWLFYSNSCINPLIYAFFYPWFRKSLKSIVTLQILQPDS
>LOCXPTAAR8.46.HIT1.TAAR.2R.332.7tm_1.exons2.NVQA01000019.1.Oryzias_melastigma
MELKDEVEFCFPQLLNISCRKPRLHWTKAFFLNTVLSIISIITVVLNLLVIIAVSHFRQLHSPTNIILLSLAVSDFLVGLLLLPLEIYRNTSCWFLGEIMCAVYYYLACYIPYTSIGNIILISVDRYVAICQPLHYPTRITTVRVKTCVCLCWLCYGLYSLYSIIYIKDQIHRLFEPGKHDLCFGQCSVTFTYVTGVADLILTFVLPVTVIVVLYMKIFVVIVNQARSMRSHVKCAAFQHPVTLKAKKSELKAARTLGVLVLTYLLCYCPSYCSVFVGMDILSVYLLIVLFYFNSCLNPVIYTLFYSWFRKAVKIIITLQILKPDSRETNML
>LOCXPTAAR9.48.HIT1.TAAR.2R.329.7tm_1.exons2.NVQA01000019.1.Oryzias_melastigma
MSLRDPADLCFPQLVNDSCRKPASLLSDTMFLHVTLSCISLITVVLNLIIIISVSHFRHKLSLHTPTNTLLLSLAVSDFLVGLVSMPVDILRKTSCWYLGDFLCSLFMYVSYIITSASVGVMVLISVDRFVAICDPLHYPGRVTERRAKVCVCLCWLISALYNIILVKDELIQLGMHNSCHGECVIFVDSIIGTLDIVITFIAPVFVIVVLYMRVFVVAVSQARAMRSHVTAVTLQLSVATKKSELKAARTLGVLVLVFLLCFCPYYCFSIAGTELFDRFSEFVYYLFFFNSTLNPLIYTLLYPWFRKAVKLIVTLQILKPGSCETNIL
>LOCXPTAAR10.49.HIT1.TAAR.2R.328.7tm_1.exons2.NVQA01000019.1.Oryzias_melastigma
MSILDGTDLCFPHFPNNSCKKPTFSLSETVSLHFLLSCISLLTTALNLIIIIARHNLVLLQLHTPTNILLLSLAVSDFVVGLFAMPAEIMRRTSCWYLGDSLCFLYNYVSYIITSASVGVMVLISVDRFVAICDPLHYPGRVTERRAKVCVCLCWLISALYNIALVKDELIQLGIQNSCHGECVSFVDSIIGTLDIVITFIAPVFVIVVLYMRVFVVAVSQARAMRSHVTAVTLQLSVATKKSELKAARTLGVLVLVFLLCFCPYFCVSVAGSELFQRFSEFVDFLFFFNSTINPLIYALFYPWFRKAVKLIITLQILEPGSCETNIL
>LOCXPTAAR19.50.HIT1.TAAR.2R.329.7tm_1.exons3.NVQA01000019.1.Oryzias_melastigma
MEFQDGADFCFPQFLNISCRKPASLSAEAVLVQIMLFSISFLTVALNLLVIIALFKTILQLHSPTNTLLLSLAVSDFLTSLILMPAEIIRNVPCWFLGDAACSLYNSLSFVLTSASVGNMVLISVDRYVAVCDPLHYPTKVTDNRVKLSVCLCWLCSVFYGTLIVKEDFANQGRYRSCYGECVVTVDYIEGTIDLVVSFIAPVFVIVVLYMRVFVVAVSQARAMRSHVTAVTLQPPVTQTVRKSELKAARTLGVLVVVFLMCFCPYYCISLAADNLLNHSFASYSIFLFYLNSTFNPVVYALFYPWFRKAVKLVVTLQILQPGSCDTNV
>LOCXPTAAR11.51.HIT1.TAAR.2R.327.7tm_1.exons2.NVQA01000019.1.Oryzias_melastigma
MELQVEVDLCFPLLSNSSCRKPKSALSEAALLRFLLFSFSVITVALNLLVIIAVSHFRQLHTPTNTLLLSLAVSDFLVGLLLMPGEILRNTACWLLGDLMCSLYNYVSYIITSTSVGDMVLISVDRYVAICDPLHYPSRVTERKVKVCVCLCWLCSALYNSGIVMSDLTHPGRFNSCHGECVIFVDSIIGTLDIVITFIAPVFVIVVLYMRVFVVAVSQARAMRSHVTAVTLQLSVATKKSELKAARTLGVLMLVFLSCFCPYYCVSLAGDELLSDSSASYSLFLFYLNSTLNPVIYAMFYPWFRKAVNLIVTLQILQPGSSEVSIH
>LOCXPTAAR12.52.HIT1.TAAR.2R.311.7tm_1.exons2.NVQA01000019.1.Oryzias_melastigma
MEMQDENDLCFPQLLNSSCRKPKLHWTKAVLLNILMSGLSVTTVVLNLLVIISVSHFRHRLTFPLQLHTPTNIFLLSLAVSDFLVGLLLMPVEILRNTACWLLGDITCSFYLFVVSLLLCVSNGNIVLISIDRYQAICCPLHYSTRITTAKARRYVFLCWLFSALSSIFYVRDNLIQPGRSKSCFGECHLTIEYVASIVDLIINFIFSVSLIVVLYMRVFVVAVSQARAMCSRVTAASLQREAKPKAKRSELKAARTLGVLVFVYLLCFCPYYSYSLVEVKITSSSFAIFLVFLFYSSSCFNPVIYALFYS
>LOCXPTAAR13.53.HIT1.TAAR.2R.332.7tm_1.exons2.NVQA01000019.1.Oryzias_melastigma
MEIQDRGEFCFPQLLNISCRKLTIHWTKAMFLNIVFSIISVITVVLNLLVIISVSHFRQLHSPTNTILLSLAVSDFLVGLLLLPLEIYRNTSCWFLGEIVCAVYYFLGCYIPYTSIGNIVLISVDRYVAICHPLHYPTTITAVKAKLCVCLCWFWYGLYSVFYIRDQITQIIEPGNNVPCLGQCSIFFSYATGVVDLILTFVLPVTAIVVLYMKVFVVAVIQARSMRSHVTFVSVQHPVKVKAKKSELKAARTLGVLVFTYLLCFCPLYCYTFIDVNLTDTSNMYLLTGLFYFNSCLNPVIYTLFYPWFRKAVKVIITLQILNPDSCETNML
>LOCXPTAAR14.55.HIT1.TAAR.2R.327.7tm_1.exons2.NVQA01000019.1.Oryzias_melastigma
MEIKDEVEFCFPQLPNISCMKPQLHWAEAFFLENVLSIISIITVFLNLLVIISVSHFRQLHSPTNIILLSLAVSDFLVGLLLLPLEIYRNKNCWFLGEIMCAIYFYFGCYIPYTSIGNIILISVDRYVAICHPLHYPTTITTVRVKIGVCLCWLWYGLYSIFYIKDQIIHLIETGENVGCLGQCSIIVSYVAGAVDLILSFFLPVTAIVVLYMKVFVVALIQARSMRSHVTFVSVQHPAKAKAKKSELKAARTLGILVVTYLLCFCPAFCFILVGIYFPSAYLFIFLFYFNSCVNPMIYTLFYPWFRKAVKLIITLQILTPDSCETN
>LOCXPTAAR15.56.HIT1.TAAR.2R.329.7tm_1.exons2.NVQA01000019.1.Oryzias_melastigma
MEIKDEVEFCFPQLLNVSCRKPRLHLTKAFFLDTVLSIISIITVVLNLLVIIAVSHFRQLHSPTNIILLSLAVSDFLVGLLLLPLEIYRNTSCWFLGEIMCAVYYHLACCIPFVSIGNIVLISVDRYVAICHPLHYPTRITTVRVKTCVCLCWLWYGLYSILYIKDQIIHLIEPGDNVGCLGQCFIIFNYTIGVVDLILTFVLPVTAIVVLYMKVFVVAVIQARSMRSHVTFVSVQHPVKAKAKKSELKAARTLGILVVTYLSCFCPAFCSVLLEIDLFSAYMLFALFYFNSCVNPVIYTLFYPWFRKAIKIIITLQILKPDSRETNML
>LOCXPTAAR16.57.HIT1.TAAR.2R.329.7tm_1.exons2.NVQA01000019.1.Oryzias_melastigma
MEIKDEVEFCFPQLLNISCRKPRLHLTKAFFLDTVLSIISIITVVLNLLVIIAVSHFRQLHSPTNIILLSLAVSDFLVGLLLLPLEVYRNTSCWFLGEIMCAVYYYLACCIPFVSIGNIVLISVDRYVAICHPLQYPTRITTVRVKTCVCLCWLWYGLYSILYIKDQIIHLIEPGENFGCLGQCSIIFNYTIGVVDLILTFVLPVTAIVVLYMKVFVVALIQARSMRSHVTFVSVQHPAKAKAKKSELKAARTLGILVVTYLSCFCPAYCAVLVEIDFLSAYMLLALFYFNSCVNPVIYTLFYPWFRKAIKIIITLQILKPDSRETNML
>LOCXPTAAR17.59.HIT1.TAAR.2R.332.7tm_1.exons2.NVQA01000019.1.Oryzias_melastigma
MEIQYGAQFCFPQMLNISCKKPTLYWTKAAFFNILLPIFSIITVVLNLLVIIAISHFRQLHSPTNILLLSLAVSDSLVGLVLLPLDIYNNTSCWFLGEIMCAIYFFLACKVPLVSVGNIVLISVDRYVAICHPLHYSTRITAVRVKTCVCLCWLWNGLYSMFFIREQITHLHQPFRNDSCFGRCDFLFSYATGVVDLILSFILPVTAIVVLYMKVFVVAVIQARSMRSHVTFVSVQHPVKVKAKKSELKAARTLGVLVFVYLLSFCPYYCYSLVEINFTDNVFAYLLIGFVYFNSCVNPIIYTLFYPWFRKAVKIIITLHILKPDSRETNML
>LOCXPTAAR18.60.HIT1.TAAR.2R.284.7tm_1.exons2.NVQA01000019.1.Oryzias_melastigma
LVIISISHFRQLHSPTNILLLSLAVSDFLVGLLLLPLEIYRNTSCWFLGEIMCAVYYYLACYIPFVSVGNIVFISIDRFVAICYPLHYPTRITAVRVNTCLLLCWLWYAFYSMFYIKDKLIQLFDQGSNDSCLGQCSISIDFAIGVVDLILTFILPVTAIVVLYMRVFVVAVYQAHSMRSHVTFVSVQHPVKVKAKKSELKAARTLGVLVFTYLSCFCPFYIYSLIEVKLTSTSFAYFLFVVYYFNSCINPVIYTFSSMWFRKAVRTIITLQILKPGSCETNIL
>LOCXPTAAR18.61.HIT1.TAAR.2R.310.7tm_1.exons2.NVQA01000019.1.Oryzias_melastigma
KPTLHWTKAMFLNILLSIISIITVVLNLLVIISISHFRQLHSPTNLILLSLAVSDFLVGLLLLPLEIYRNTSCWFLGEIMCAVYCYLACYIPLVSIGNIVFISIDRFVAICYPLHYPNRITAVRVKLCVCLCWLWYGLYSMFYIKDQIIHLIARNDSCLGQCSVAIDYATGVIDLILSFIFPVTVIVFLYVRVFVVAVYQARSMRSHVTFVSVQHPVKVKAKKSELKAARTLGVLVLTYLLCFCPFYIYSLIEVKLTSTSYAYLLFLVFYFNSCINPVIYTFSSLWFRKAVKAIITLQILKPGSCETNIL
>LOCXPTAAR19.63.HIT1.TAAR.2R.328.7tm_1.exons3.NVQA01000019.1.Oryzias_melastigma
MEVQDLAELCFPQLLNGSCRKPALPWTKAVLLNILLSFISVMTVSLNLLVIISLFSQMQLHTPTNILLLSLAVSDFLVGLLLMPGEILRNTACWFLGDAICALYSYLVCQIVSASIGNIILISADRYEAICHPLHYSTRITVGRIKFSACLCWLGAALYSIIYVKDELIEPGRTNSCTGECTFAISYITGIVDLVLNFVFTVTVIVVLYMRVFVVAVSQARAMHFHVTAASMQHSANSKAKRSELKAAKTLGVLVFVYLLCFCPYYGYSLVEVNVTSTTYASFLIFIFYLNSCLNPIIYALFYPWFRKAIKLIVTLRILQPSSCDANM
>LOCXPTAAR20.65.HIT1.TAAR.2R.341.7tm_1.exons2.NVQA01000023.1.Oryzias_melastigma
TEVDLGEMTSSDRKDNFIGFYVLSYIHPCYTLQNGTYIFMSNPSYVCALLYIFLGFLSFVTSCGNLLVITSIVYFKQLHTPTNYLILSLAVADLLVGVLVFPSSMAVTVSSCMHRQEFFCKIRDSFDITLCTASILNLCCISIDRYYAVCQPLTYVSNITAKVTAIMILVSWGISVFIGITITVAGFSQGSCEENCSSDVVVANTLGPVFSFYLPAVIMLCIYFKIFLVAQKQVNSIQNASSSKCGAEVSKMERKATKTLAIVMGVFLLCLTPYFICVVFQPLFVTPPQIPVIETLNWLALSNSLLNPLIYAFFYSWFRSAFRIIVSGKIFQKYSASAQLF
>LOCXPTAAR21.66.HIT1.TAAR.2R.347.7tm_1.exons1.NVQA01000023.1.Oryzias_melastigma
TGSAETSIMNTEFATGADNMISYIHPCFTMKNDTYMFTSNPSFVCVLLYIFLGSLSVVTSCGNLLVITSIVYFKQLHTPTNYLILSLAVADLLVGVLVFPFSMAVTVSSCMYHEDLFCKIRDCFDITLCTASILNLCCISIDRYYAVCQPLTYLSNITAKVTAIMILVSWGISVFIGITITVAGFSQGSCEENCSSDVVVANTLGPVFSFYLPAVIMLCIYFKIFLVAQKQVNSIQNASSSKCGAEVSKMERKATKTLAIVMGVFLLCLTPYFICVVFQPLFVTPPQIPVIETLNWLTLSNSMLNPLIYAFFYSWFRSAFRIIMSGKIFQSHSANTQLIIKFSENAN
>LOCXPTAAR22.67.HIT1.TAAR.2R.322.7tm_1.exons1.NVQA01000023.1.Oryzias_melastigma
KSVKVIHPCYELHDAALTFANPPSISCVSLYIFLGLMSVITVCGNLLVVVSIVYFRQLHTPTNYLILSLAVADLLVGVLVFPSSMTVTVTSCWYQEDLFCKLRGSFDVTLSTASILNLCCISLDRYYAVCKPLTYRSQMSHRVIGMMILASWGVSALIGIGIIVAGFNQGKCEGSCLIDALISTTLACVFSFYIPVIVMLSFYLKIFFVAQKQVKSIQSTTCQNSECGTTVSRMERKATKTLAVVMGVFIFCWAPYFLCIIFQPLTYEETPVAVIETLNWLTLSNSMLNPFIYAFFYTWFRSAIRMIISGKIFQGNHTNTTL
>LOCXPTAAR23.68.HIT1.TAAR.2R.322.7tm_1.exons1.NVQA01000023.1.Oryzias_melastigma
MEQENKTQTFPLNTCYKLASFVLTETTTTACTLLNLFLSSMSAVTVCGNLLVITSVVYFRQLHTPTNALVLSLAVTDLLVGAVVLPLTMKFSVSTCLYNRSVFCLIRRSLDMIIGSCSILNLCCISVDRYYAVCQPLTYRLKISNPVIGVMILTSWLLPALFAVGFQLGFNRANCVQRCLSFALLTQFISFVFLFYLPLILMLCLYFKIFLVAQKQASSLQKHTKCRENPNRTEKKATKTLAIVMGVFLLCWLPSFFCITVVSFSKSTDTGPLIEILNWLALSNSLLNPFIYAFFYSWFRSAFRLIISGKIFFTDLTNMTLQ
>LOCXPTAAR24.69.HIT1.TAAR.2R.300.7tm_1.exons1.NVQA01000023.1.Oryzias_melastigma
VLTRTSSTKCSLLYMFLGSLSVVTVFGNLLVIIAIIYFKQLHTPSNYLILSLAVTDLLVGLVVLPISIVFALSSCLYDRGLFCKIRDSFDVVLSTTSIFNLCCISVDRYYAVCQPLTYRVQMSTRVVVVMITMSWGVSIFVAIGFVIAELNQEQCKDDCFSDVVLEKVLAPVFCFYLPVLIMVYIYLRIFFVAQRQARSIQNSTNSAGTVSNMERKATKTLAIVMGIFLMCWMPFFLCFSLQVLGGVSVPVYETLNWFTLCNSMLNPFIYAFFYSWFRSAFRMIISGKIFQGNFSNYKLQ
>LOCXPTAAR25.70.HIT1.TAAR.2R.323.7tm_1.exons1.NVQA01000023.1.Oryzias_melastigma
MVKEKAANFTYSVTDLCYEIDHFSYKLTSSPSVICVILYFFLALLSVITVCGNLLVIISVAYFKQLHTPTHSLILSLAVADLLVGILVFPLSMAFSLSSCLFYEGLFCKVRDSFDITLSTCSIMNLCCISVDRYFAVCQPLMYKTKINQRVVVVMIVMSWGVSALVGMGVIIVGFNNTGCEDSCLINVLIGNITGPVLSFYFPVIIMLCIYLKIFLVAQRQARNIQIRAKCVDGVSKIERKSTKTLATVLGVFLCCWTPFFLCITFLPFFSSPVPVPVIETLSWLALSNSTLNPFIYAFYYRWFRSAFKIIISGKIFQKNVSN
>LOCXPTAAR26.72.HIT1.TAAR.2R.317.7tm_1.exons1.NVQA01000025.1.Oryzias_melastigma
DGAGDSSLCFPNLNSSCRRLPWPRSELALLYVLLAFVSLLTVSLNLLVIISISHFRQLHTPTNALLLSLAVSDLVVGLTVMPIEGLRYLETCWLLGRLMCALAPFLSYCLISGSLGHMVLISVDRYLAICQPLLYPSRVTLSRVVFLICLCWGCSALYNGCILMGHLRRPHLFRSCHGECVVVISRISGSVDLLFSLVGPCSVMLVLYARVFVAAVSQVSRSPAPIVKGSEWKAARTLGIVIAVFLMCFCPYYYPSFVGEDTTTNLSYFAVLSWIMQLNSCINPLIYALFYPWFRKAVRLIFTLRILQPHSSETKLL
>LOCXPENSOMEP00000013911.1.15.HIT1.Ora.1R.296.7tm_1.exons4.NVQA01000009.1.Oryzias_melastigma
MVVLGILGNATVILVIGKSVIMERSVVHNSNIIIINMAVSNLMVSVMRNILLIVSDFGIQLFLSKERCQFLMGVWVWLRSVNVWSTFYLSVFHLQTLRRVAPSVGNLKASRGVPKALLLNLLSIWLVNLLYSIPAHIFSTNGNANSTETLMLISSTTRPLLGCVWNFPSSYSGLAYATTSMVIHEILPIVLMTGTNLSSLYMLYTYGRTRSSVQDAPVAKRVPAERRAAKVILTLVLLFVISWGTSVISVNYFNYNGGTSSEFLLVIARFANIIFIALSPAVLAVGHRGLRSCIKS
>LOCXPENSPFOP00000020313.1.12.HIT1.Ora.1R.297.7tm_1.exons1.NVQA01000023.1.Oryzias_melastigma
MAEIYVNLLGLRIAVSFTGLVGNVCLILSIVHIKWSHIKSFELFLLGLAAANLEEIVIINVYDLFILQSSFSNTWSCRFLKFMTMFGETASIFFTVIISIFRYQKLAVSLSVPLDRIGVARLLSGVCVMVSFLLSFPVVAIKPTENATNSSGSRCSAESFHCGENYCPTPNCAYKYLFVLVSYLLPLIIITVTNCLIITVLLIQRRTITPEISVHQPNHNHRKGRDLRFQHSTIAVVAAMALFLVNWTFYLVFQFILKPKDLPSWSEIEFFILTSYSSFSPYVYGIGHNLFSLENFK
>LOCXPOra1.6.HIT1.Ora.2R.368.7tm_1.exons2.NVQA01000009.1.Oryzias_melastigma
MSKVLTLDAVLFGLLVFSGILGNMLVIYVVFQSAFETPPGRLSPSDTILVHLSLANLLTSLFRTVPIFVSDLGLDVSLSPGWCRVFMLLWMWWRAVGCWVTLTLSIFHCTTLKRHHVSFGPLVLQKERRRVWIVLGLVWGANLAFSIPALVYTTHVHNNTTVDLMVISSTTRPLLGCIWEFPSIQQGSAFAFTSLALNEVFPLLLMICTNVSTLHALAKHIRAVTSSMESGGSHGELNKHAATERKAAHVIMSLVALFVVCWVLQVAAVTYYNHNRGLHAEGLLTVAHFSASTFVGFSPMVVALGHGKLRKKITSMILVWTKAFHCSDKDTGRTVKSPQKKKLKVFDVQQEMKVINVRECKTLNDRRE
>LOCXPOra2.7.HIT1.Ora.2R.322.7tm_1.exons4.NVQA01000009.1.Oryzias_melastigma
GPSWQDKNFKLMGAGLQTTVSSLQTVFYIVLVVLGILGNTTVIVVIGKSVMMDRSVPHNSNIIIINMAVSNLMVSVMRNILLLFLSKERCQFLMGVWVWLRSVNVWSTFYLSVFHLQTLRRVAPSVGNLQASRGVPKALLLNLLSIWLVNLLYSIPAHIFSTNGNANSTETLMLISSTTRPLLGCVWNFPSSYSGLAYATTSMVIHETLPIVLMTGTNLSSLYTLYTYGRTRSSVQDAPVVKRVPAERRAAKVILILVLLFIVCWGTSVTSVNYFNYNRGTSSEFLLVIARFANIIFIALSPAVLAVGHRGLRSCIKSSLTY
>LOCXPOra3.16.HIT1.Ora.2R.326.7tm_1.exons5.NVQA01000009.1.Oryzias_melastigma
MKKLSDVRLFLVGMGLRTTVSTEQLAFYIILVVLGILGNATVILVIGKSVITDRSVAQNSNVIIINMAVSNLMVSIMRNALLVVSDLGIEVCLCQFLMGVWVWLRSVNVWSTFYLSVFHLQTLRRVAPSVGNLQASRGVPKALLLNLLSIWLVNLLYSIPAHIFSTNGNANSTETLMLISSTTRPLLGCVWNFPSSYSGLAYATTSMVIHETLPIVLMTGTNLSSLYTLYTYGRTRSSVQDAPVVKRVPAERRAAKVILILVLLFIASWGTSVISVNYFNYNRGTSSEFLLVIARFANIIFIALSPAVLAVGHRGLRSCIKSSLTY
>LOCXPOra4.17.HIT1.Ora.2R.313.V1R.exons1.NVQA01000009.1.Oryzias_melastigma
MDLCVTIKGVSFLLQTGLGILGNSVVLLAYSHIICTEPKLLPVDMILCHLAFANLILLLTRCVPQTMTVFGLKDLLNDPGCKVVIYAYRIGRALSVCITCMLSVFQAVTIAPAGPFLSRLKPALSSLVVPTFAGLWLLNMAVCIAAPFFSMAPRNGTILPFTLNLGFCHVDFRDNLSYVINGVAVSVRDFAFVALMVGSSGYILLLLHRHSRQVRVIRRSHGNGAETRAAKTVLTLVILYVVFFGIDNVIWIYMLTVSKVSPVVADMRVFFSSCYASLSPYFIISSNKKVKGKIVCAAEQDQPSVETQESNDK
>LOCXPDreOlfCc1.447.HIT1.OlfC.1R.709.ANF_receptor.exons16.NVQA01000013.1.Oryzias_melastigma
FALGFCALFCLHGSVSAVSTCKLKAKFNLNSYKDVEKKKVVIGGMFPVHKRIASNDGNTSRVPVSSGCEGFNFRTFRWTQTMLFAIDEINRRTDLLPNTNLGYVIYDSCFTISKAVEGTLTYLTGQDEAVPNYRCGNGPPLAALVGAGGSDLSIATARILGLYHFPQVSYSSTCSALNNKFQFPTFLRTIPNDQHQSTAMAQMVLHFGWTWVGIIAAEDDYGKYGIKDFKEQVEEAGVCISFSETLPKVSSPAAIQSVVQTVVESTAKIIVVFSSDVDLSPLISELLRHNVTNRTWIASEAWITSALINQPGVSPVLAGTLGFGVKRAEIPGLQRHLLDLDPFADPLTEEFWETLFNCTLDYGKALRLAREVNSTLSRAGLGNTYSDVSQLRITYSVYKAVYAVAHALHHLEHCEPGNGPFVGKSCADITNFEPWQLMYYLKNVHFKVPNTDEDIYFVDGDIEGYYDIINWQLGGDGEISYVTVGHYNGSAAPEDRLHIRNDSIVWNNDASTPPRSVCSENCQPGTRKGIRQGEPVCCFDCIPCADGEISNTTNARECVLCSGDFWSNDAHDACVPKIIEFLAFGEPLGITLIVIAAFGALLTIAVGVVLILNINTPLVKANDALLSFSLLFSLMVTFLCSIVFLGEPQHWSCMTSQVALALGFALCLSSIMGKTAVLMLRAQALKAARLKAKAAAKAAKAAAENHDQH
>LOCXPOlfC1.74.HIT1.OlfC.2R.876.ANF_receptor.exons10.NVQA01000013.1.Oryzias_melastigma
WMSARLVFFWLFWSVIFPCNTLQSQGTQCQKNPSAMSLPVLQKKGDIILGGLFSLHDMVVEPRLNFSSPSPPTKCTRFNFRTFRWMQTMIFAIEEINRVGALLPNFTLGYKIYDSCSTPHQALKAAMELMGGEESGSEFEGETLSPDACHGAVPVVIGDGGSTQSLVVARFLGVFQVPQVSYFSSCACLSDKKEFPSFLRTMPSDFFQVGALAQLVKHFGWIWVGIVAGDDAYGRGGAKIFADEINKLGACVAFNEIIPKNPSQTEISSIVASIRSSGVHVILVFAVEQDVAAFFDEVVRSGLTGMQWLASEAWSTASVLSNPRKYHHILQGTLGFAIRGINIPGFQDFLLRLNPSSPDASKNPFLVPFWEEVFQCSLDIHAGGWKADGKPPCTGTEELKSIQNTYTNVAQLRISYNVYKAVYAIAHALKAMRSCVKGDGPFPQRSCPDVENVQPWQLLHFLKQVQFRNPFADEVKFDENGDVAAMYDLVNWQLKPNGEMDFITVGKFDETTHATGKKLQIQEQDILWNGNQTKVPLSVCSSICPPGTRKAIRPNFPVCCHDCVACTAGKISNQTDTIECVSCLPEFWSNAERTACVPKQVEFLSFSDTMGITLMAISLTGSLSTSLVVLVFFLNRNTPIVKANNSHLSFLLLFSLTLCFLCPLTFIGQPSKWSCMLRHTAFGISSVLCISCILGKTIVVLVAFKATLPGSNIIKWFGKAQQKTIITFSTLVQVVICAVWLVVAPPRPHRLMPRESAVVILLCDEGSLVAFACVLGYIGFLACSCLLLAFLARKLPDNFNEAKLITFSMLIFCTVWLTFIPAYISSPGKYATVTEVFAILASSYGLLGCIFAPKCYIILLRPQKNTRQQIMLKIPT
>LOCXPOlfC2.75.HIT1.OlfC.2R.835.ANF_receptor.exons6.NVQA01000013.1.Oryzias_melastigma
MVQLLKGLFFMGVLLARDTAGEDASFCHVLESPELPLLSKEGDVMIGGAFSIHSKIAQPSLSFTEKPTPLTCSSINLREFRFAQTMIFAIEEINKSENLLPNVSIGYRIYDNCGSTLSSMRAVMALMNGDELVLEKNCSGQSAVHAIIGESESSSTIVLARTTGPYQIPVISHSATCECLSSRKEYPSFFRTIASDLYQSRALAQLVKHFGWTWVGAVNSDSDYGNNGMAIFLSAAQEEGVCVEYIEKFDRAEPEKLLKVVEVIRKSTAQVIVAFLAHVEMNNLLEQLNVHNITGRQFIGVEAWITADSLVTPTSFSVLGGSLGFAVQKTNISGLNTFLVKDFWETDFQCDENQTDGASKSCKENQDLMKLRDYDDDVEELRYSSNIYKAIYAVAHSLHSIMKCSDSQGCDKVYEVKPWQVIEALKQVNFVIKNGERVWFDSTGAVLAKYEVVNWQQRSDGSVHFVPVGYYDASLPPGQKFVLNTEAIMWPGGSQQLPASVCSESCRPGTYKVLERGKPVCCFHCLPCPDGEISNSTDSNDCNQCPEEYWSNQIRDACVPKNVEFLSYTEDMSIILMFFTLFGVVLTVTVAVLFLINRDTPLVKANNSELSFLLLFSLSLCFLCSLTFMGRPTEWSCMLRHTAFGITFVLCISCILGKTIVVLMAFKATLPSSNVMKWFGPPQQRITVFFLTLIQVIICILWLTINPPFPFKNMKIFREKIILECSLGSSVGFWAVLGYIGFLAVSCFVLAFLARKLPDNFNEAKFITFSMLIFSAVWITFIPAYVSSPGKLTVAVEIFAILASSYGILFCIFAPKCYILALKPELNTKRSMLGK
>LOCXPOlfC3.82.HIT1.OlfC.2R.835.ANF_receptor.exons6.NVQA01000013.1.Oryzias_melastigma
AEEETAVCEMWGSPEFPLLFKSGDIMIGGAFFVHSQVSASSVTSSDAPDPLICTRLNFREFRFAQTMIFAIEEINNSSSLLPNISVGYKIFDSCGSTLPSTRAALGLINGQERTFGKSCSGQSTVHAIVGATKSSSTIVLSQIAGIFQIPVISHFSTCACLSNRKEHPSFFRTIPSDYYQSRALAQLVKHFGWTWVGAVRSDNDYGNNGMATFIEAATQEGICVEYSEAISWTSLDEQVERVVRVIKTGTAKVVVAFLGYDEMDILLEEALRQNITGLQWVGSESWITSSNLALRKYSGILTGSIGFAIKKAKIAGLQEFLLQVHPSQDPQNHILREFWEETFGCSFQPSLQGVKQCSGSERLRDIKNPFTDVSELRISNNVYKAVYAVAHAMHSMLKCGEKSEEVNMSCTWKSILPPKEIAKHIQDVNFSLQSGEKVYFDERGDPPATYQLVNWQKNSAGDTVFVTVGSYDASLPDGKQFTIKEMNLTWFGESKQRPISVCSESCFPGFRQAVIKGKPICCFSCIACAAGEISNSTNSAECSPCPLEYWSNEDHNKCVPKVIEFLSYEETMGALLAGFSLFGASLTLVVSFVFFWFRHTPLVKASNSELSFLLLLSLTLCFLCALTFIGQPTDWSCMLRHVAFGITFALCISCILTKTITVVIAFTAKRPANTVPQCSVLLQRMGVLGGTFLQVLICVVWLTLAPPFPHKNTVYAAERIILECSLGSSIGFWVVLGYIGLLAVLCLILAFLARKLPDNFNEAKFITFSMLIFIAVWVTFIPAYVSSPGKFTVAVEIFAILASSFGLLFCIFAPKCYILLLKPERNTKNHMMGRN
>LOCXPOlfC4.84.HIT1.OlfC.2R.836.ANF_receptor.exons6.NVQA01000013.1.Oryzias_melastigma
VAVKEGKPTCQTYGTKELSSFFKEGDITIGGIFSYHKSAVTASSALKLNPSSIKCEGLDQGELQYAYTMMFAIEEINSSSELLPDVTLGYRIFDSCPSIPLSIRALLNLMNVYGGEKSSCDKPSSVHAVIGDTTSTSTIGIERTLGPFHIPVISHSATCACLSNRGDYPSFFRTIPSEIFQSNALAKLVKPFGWSWVGAIRTNNDYGNGGMATFLESAKKEGVCVEYSVAIYRTDPRQRFLDVVNIIKKSTSKVIVAFADGTDLDIHFRELHAQRVTGLQWVGSEGWITYRQIATPMNYAVVQGAVGFAALSSPIPGLQEFLRNSKPSITEGNQGLVELWEMVFNCTLKYKTEAQDYKPCNGMETLRKVNLPFTDVSDTSLLNNIYKGTYAIAHALNMLINCENEQGPFENNSCADRKNIQPWQVLYYLSRVNFTTDTGENVFFDDLGDPVAHYALVNWQMDETGHTLFQTIGYYDASQPEGQQFDVNPGVSAIWAGENCEVPKSICSETCLPGTYRAFMKGKPICCFDCIPCAEGEFSNSTNDLNCDKCHPEYKSSEERTSCDLKAIEFLTFTELTGIPLVAFSVFGACLAIFVAVTFYHHRKTHIVKANNSELSFLLLFSLSLCFLCPLTFISQPTKWPCILRHSTFGIIFVLCISCVLGKTIVVLMAFRATLPGSNMLKWFGPVQQRISVLAFTLIQVLICILWLTINPPYPHKNVKYYKDKVILECSLGLSLGFWAVLGYIGLLSLLCFGLAFMARKLPKNFNEAKFITFSMLIFCAVWLTFIPAYVSSPGKFSVAVEIFAILASSYGLLCCIFSRSATLFYSNLRRIQRHI
>LOCXPOlfC5.88.HIT1.OlfC.2R.836.ANF_receptor.exons6.NVQA01000013.1.Oryzias_melastigma
VAVKEGKPTCQTYGTKELSSFFKEGDITIGGIFSFHQSPVTASSALELNPGSIQCEGLDQGELQYAYTMMFAIEEINNSSELLPDVTLGYRIFDSCPSIPLSIRASLNLMNVYEGEKSSCDKPSSVHAVIGDTTSTSTIGIARTLGPFHIPVISHSATCACLSNRGDYPSFFRTIPNDVFQSKALAKLVKPFGWSWVGAIRTNNDYGNGGMATFLESAKEEGVCVEYSVAIYRTDPRHRFLDVVNIIKKSTSKVIVAFADGTDLDILFRELHAQRVTGLQWVGSEGWITYRQIATPMNYAVVQGAVGFAALSSPIPGLQEFLRNSKPSITEGNQGLVELWEMVFNCTLKYKTEAQDYKLCNGMETLRKVNLPFTDVSDTSLLNNIYKATYAIAHALNMLINCENEQGPFENNSCADRKNIQPWQVLYYLSRVNFTTDTGENVFFDDLGDPVTHYALVNWQMDETGHTLFQTIGYYDASQPEGQQFDVNPGVSAIWAEENREVPKSICSESCLPGTYRVFIKGKPICCFDCIPCTEGEFSNSTNAVNCDKCHPEYKSSEERTSCDLKPIEFLTFTELLGILLAVFSVFGACLAMFVAVTFYHHRKTPIVKANNSELSFLLLFSLSLCFLCPLTFISRPTKWSCMLRHSTFGIIFVLCISCVLGKTIVVLMAFGATLQGSNMLKWFGPVQQRISVLAFTLIQVSICILWFTINPPYPHKNVKYSKDQVILECSLGSSLGFWAVLGYIGLLSLLCFGLALMARKLPNNFNEAKFITFSMLIFCAVWLTFIPAYVSSPGKFSVAVEIFAILASSYGLLCCIFSRSATLFYSNLRRIQRHI
>LOCXPOlfC6.91.HIT1.OlfC.2R.834.ANF_receptor.exons6.NVQA01000013.1.Oryzias_melastigma
AEEETAVCEMWGSPEFPLLFKSGDIMIGGAFSMHSQIDASSVTLSDAPDPLICTRVNFREFRFAQTMIFAIEEINKSSSLLPNISVGYKIFDSCGSTLPSTRAAMGLINGQEKTFGKSCSGQSTVHAIIGTSESSSTIVLSQISGIFQMPVISHFSTCACLSNRKEHPSFFRTIPSDYYQSRALAQLVKHFGWTWVGAVRSDNDYGNNGMATFIEAATQEGICVEYSEAIARTASKEQVERVVRVITRGTAKVLVAFLAQSEMDILLEEALRQNLTGLQWVGSESWITAQHLTTMKYSNILYGSIGFAIKKAKIAGLQEFLLQVHPSQDPQNHILKEFWEETFGCSFQSSLQGVKQCSGSERLRDIKNPFTDVSELRISNNVYKAVYAVAHAMHSMLKCGEKSEAVNMSCTWKSILPPKEIVKHIQNVNFSLPSGERVYFDEKGDPAATYQLVNWQRNSAGDIVFVVVGSYDASLQNGKEFTMNGLNITWVTESFERPVSVCSESCPPGFRQAMIKGKPICCFSCIACTAGEISNSTNSAECSPCPLEYWSNEDHNKCVPKVIEFLSYEETMGALLAAFSLFGASLTLVVSFVFFWFRHTPLVKASNSELSFLLLLSLNLCFLCALTFIGQPTDWSCMLRHVAFGITFALCISCILTKTITVVIAFTAKRPANTVPQCSVSLQRMGVLGGTFLQVLVCAVWLTLAPPFPYNNTVYATERIVLECSLGSSIGFWVVLGYIGLLAILCLILAFLARKLPDNFNEAKFITFSMLIFSAVWVTFIPAYVSSPGKFTVAVEIFAILASSFGLLFCIFAPKCYILLLKPERNTKNHMMGR
>LOCXPOlfC7.93.HIT1.OlfC.2R.853.ANF_receptor.exons6.NVQA01000013.1.Oryzias_melastigma
MHDFICVIVLFIVAMGVLAEDETSLCELLGSPVLPVLSKSGDITIGGAFSVYTQTPKSSSSLTETPEPLICTRISFREFRFAQTMIFAIEEINNSSSLLPNISVGYKIFDSCGSTLPSTRAAMGLINGQERTFGKSCSGQSTVHAIIGASKSSSTIVLSQIAGIFQIPVISHFSTCACLSNRKEHPSFFRTIPSDYYQSRALAQLVKHFGWTWVGAVRSDNDYGNNGMATFIEAATQEGICVEYSEAISWTSLDEQVERVVRVIKTGTAKVIVAFLGYDEMDILLEEALRQNITGLQWVGSESWITSSNLALRKYSGILTGSIGFAIKKAKIAGLQEFLLQVHPSQDPQNHILREFWEETFGCSFQPSLQGVKQCSGSERLRDIKNPFTDVSELRISNNVYKAVYAVAHAMHSMLKCGEKSEAVNMSCTLKSILPPKEIAKHIQDVNFSLQSGEKVYFDERGDPAATYQLVNWQKNSAGDPVFVTVGSYDASLPDGKQFTIKEMNLTWFGESKQRPISVCSESCFPGFRQAVIKGKPICCFSCIACAAGEISNSTNSAECSPCPLEYWSNEDHNKCVPKVIEFLSYEETMGALLAAFSLFGASLTLVVSFVFFWFRHTPLVKASNSELSFLLLLSLTLCFLCALTFIGQPTDWSCMLRHVAFGITFALCISCILTKTITVVIAFTAKRPANTVPQCSVSLQRMGVLGGTFLQVLVCVVWLTLAPPFPYKNTVYAAERIILECNLGSSIGFWVVLGYIGLLAMLCLILAFLARKLPDNFNEAKFITFSMLIFSAVWVTFIPAYVSSPGKFTVAVEIFAILASSFGLLFCIFAPKCYILILKPERNTKNHMMGRN
>LOCXPOlfC8.96.HIT1.OlfC.2R.858.ANF_receptor.exons6.NVQA01000013.1.Oryzias_melastigma
MLLLADLLLFFLVVVREGKPTCQTYGTKELSSFFKEGDITIGGIFSFHQSPVTASSALELNPGSIQCEGLDQGELQYAYTMMFAIEEINNSSELLPDVTLGYRIFDSCPSIPLSIRASLNLMNAYKGEKSSCDKPSSVHAVIGDTTSTSTIGIARTLGPFHIPVISHSATCACLSNRRDYPSFFRTIPNDIFQSKALAKLVKHFGWSWVGAIRTNNDYGNGGMATFLESAKKEGVCVEYSVAIYRTDPRQRFLDVVNIIKKSTSKVIVAFADGTDLDILFRELHAQSVTGLQWVGSEGWITYRQIATPMNYAVVQGAVGFAALSSPIPGLQEFLRNSKPSITEGNQGLVELWEMVFNCTLKYKTEAQDYKPCNGMETLRKVNLPFTDVSDTSLLNNIYKATYAIAHALNMLINCENEQGPFENNSCADRKNIQPWQVLYYLSRVNFTTDTGENVFFDDLGDPVARYALVNWQMDETGHTLFQTIGYYDASQPEGQQFDVNPGVSAIWAGENREVPKSICSESCLPGTYRAFIKGKPICCFDCIPCAEGEFSNSTNAVNCDKCHPEYKSSEERTSCDLKAIEFLTFTELMGILLVAFSVFGACLAMFVAVTFYHHRKTPIVKANNSELSFLLLFSLSLCFLCPLTFISRPTKWSCMLRHSTFGIIFVLCMSCVLGKTIVVLMAFRATLPGSNMLKWFGPVQQRISVLAFTLIQVSICILWLTINPPYPHKNVKYYKDKVILECSLGSSLGFWAVLGYIGLLSLLCFGLALMARKLPNNFNEAKFITFSMLIFCAVWLTFIPAYVSSPGKFSVAVEIFAILASSYGLLCCIFFPKCYIILFKPEKNTKKHLMGKVTKEAI
>LOCXPOlfC9.97.HIT1.OlfC.2R.852.ANF_receptor.exons7.NVQA01000013.1.Oryzias_melastigma
SQKWPEQGCAFLQLLLLMSFSQSTETVCTQRGDPENPQLSKEGDILLGGIFSFHSSWINRENSYKQNPPPLECTSLNFREFQFAQTMLFAIEEINNSTELLPGITLGYKVYDTCGSIARSVKVALNLASGKSVISKDACSKPAQVQAIMGETSSSPSSAIATVIGPFSIPLISHFSTCACLSDKTKYPSFLRTIPSDYFQSRALAQLVKHFGWTWVGAIRTNDDYGNNGMATFTETAQQLGICLEYSVPFFRTDPPDKIQKIIDLIKASTSKVIVAFLSHMDMDVLIKELSNHNISGYQWVGSESWIFDSQIAAVDQTHILDGAIGLSIPKAHVSGLQEFMLDVTPLNSSNNDLFKEFWGAMFSCEFKRLSSATEIQGECTGREDVAGVKNSFTDMSLMPIFNNIYKGVYAVSHALHMILRCNKTCNTDVQLQPLEILKYIKKIRFKTKEGDEVYFNEHGDPAAKYEIINWQPRKTGIVDFVKVGLYDASLPADKQLNLQDESLIWGKNSLQVPVSVCSDKCPPGTRKVLQKGKPVCCYDCIRCPEGEISNSTDSITCVKCPEESWPNEGRDACLEKDSVFLSYEEIMGALLTAASLFGTCLTAIVAFIFFRHRKTPLVRANNSELSFLLLFSLILCFLCSLTFIGRPSEWTCKLRHTAFAITFVLCISCVLGKTIVVLMAFKARLPGGNMMKWFGPIQQRLSVLGLTLIQVIICVLWLTISPPFPFKNFQELRDKIILECALGSDLGFWAGLGYIGLLAILCFISAFLARKLPDNFNEAKFITFSMLIFCAVWLTFIPAYVSSPGKFSVAVEIFAILASSFGLLICIFFPKCYVILLKPEKNTKKYMMGKG
>LOCXPOlfC10.101.HIT1.OlfC.2R.851.ANF_receptor.exons6.NVQA01000013.1.Oryzias_melastigma
QSWQQQCWILVQLLLVASFSKPENTTCRHSGDLENPQLVQDGDIILGGIFPFHSSWKNRQENFTHKPLPLQCESLNFRGFQFAQAMRYAIEEINNRTDLLPGITLGYQMYDACDSIARSIKVALALVNGNTAELTLKECTSAAQVQAIMGETTSTLSAAVATAIGPFHIPLISHYSTCACLSDKTKYPSFLRTIPSDYFQSRALAQLVKHFGWMWVGAIRTDDDYGNNGMAAFTETAQRLGICLEYSVPFFRMDPPDKIQKITDLIKASTSKVIVAFLSHMDMDVLLHEFSKHNLSGYQWVGSEGWIFDFQTAARDKTHILDGAIGLSIPKAHVSGLQEFMLDVTPLNSSSNDLFIEFWETMFSCEFKRSVSAAQIQGECTGHEDVAGVKNSFTDMSLMPILNNVYKGVYAVAHALHMILGCNKTCNTDVQPQPLEILEHVKKIHFKTKEGDEVYFNENGDPAAKYEIINWQPKENGIVDFVTVGLYDASLPAGKQLNLQSDLIWARNSLQVPVSICSEPCQPGTRKVLQKGKPVCCHDCVTCAEGEISNNTDSITCVRCHPEFWSNERRDACVKKQEVFLSYEEIMGALLTAASLFGTCLTAIVAFIFFRHRKTPLVRANNSELSFLLLFSLILCFLCSLTFIGRPSEWTCKLRHTAFGITFVLCISCVLGKTIVVLMAFKARLPGGNMMKWFGPIQQRLSVLGLTLIQVIICVLWLTISPPFPFKNFQELRDKIILECALGSDLGFWAGLGYIGLLAILCFISAFLARKLPDNFNEAKFITFSMLIFCAVWLTFIPAYVSSPGKFSVAVEIFAILASSFGLLICIFFPKCYVILLKPEKNTKKYMMGKG
>LOCXPOlfC11.105.HIT1.OlfC.2R.850.ANF_receptor.exons6.NVQA01000013.1.Oryzias_melastigma
MQGLTLLYLFGVCMDTVSGCDTFALFNMPSLFKPGDIMIGGIFPIFNKEISNTIVFEREPGGTVCSGFDLRAFRWTQVMIFAIEEINKDPAFLPNVSLGYRILDSCASPTNALRAASTLAAGPQGIESPCPPAISALIAESGSSQSVAVAGVLGPFQLPIISYFSTCACLSNRDKFPTFFRTIPSDYFQAKALAALVKHFGWKWIGAIQSDNDYGRNGIQAFIEEVKKMGVCVAFVGTVLRTYSMSKILDVVEMIKQSSVKVILAFVPEGDFYPLMKELSRQNITGIQWIASEAWITAARPSTPEMFPAFGGTLGFVVQKMAIPDLQSFLRNINPYADPNAAFVRDFWEVMFGCRPVSTGIYTGTNKICEGNETLMNSQDVFFNVTQLRVSYNVYKAVYAIAHALHELVFCQSVDRKPARPCMNVSEIQPQEVTDHIKHVNFRNRFGDSVFFDQDGDPPASYDIINWQLDNGKVQHVTVGQFISTQSGTYKLQIDEKKIVWMTGQMVPKSVCSDVCPMGTRRASIRGKATCCFDCIPCADGTISNSTGAADCTPCPQEYWSNESKDECIPKKNEFLMYTEPMGIVLTVLSLLGAFLSLITMVIFIHFRETPVIKASNSELSCFLLFSLFLCFLCPLTFIGRPTVWTCMLRHTAFGITFAFCISCVLGKTTVVVTAFKAKHPGNKAARKFGPVQQRIIVCSCTMIQVVICILWLRLSPPFPEKVFRYSNKKIVLECNTGSEAAFYVVLGYIGVLAVICLVFAFLARKLPDNFNEAKFIAFSMLIFCAVWITFIPAYVSSPGKFTVAVEIFAILSSSFGLLICIFAPKCYIILIKPEKNTKSHVLGPNILKH
>LOCXPOlfC12.109.HIT1.OlfC.2R.880.ANF_receptor.exons8.NVQA01000013.1.Oryzias_melastigma
MALLAANVLAFIVLFSGSSCTAGEADSCVFLGEKEELSLYEDGDVVIGGLFPLHFSPVSSLLTYKTKPPPNSYNYSRALRWMYTMTFAIKEINKRSDFLSNITLGFHIRDSCDDIPVSLRATLQLVNGQPESNLPTESIRGNLSIETTTNLGCAAVDRRVSSVIIGDAGSGVSMALLRSLGSFHIPLVSYFASCSCLSSQREFPTFMRTMPSDAFQIRALVQLVRYFGWTWVGLIGVESDYATFAIQLFLQESVHYGVCAAYTHFYPVDLNQQALDELLNVIQTKTSKVIINFSGESEMQGILREVQRRNMTGLQWIASEAWATAKSLWEKSGKLLLGTLGFAIQRADVIPGLHQHLTSLDPLSIHKTAFLTEFWEETFKCRLNDSINTHYHGEDTNHDRKTCKGTEKLDDVYSPYFDVTQLRVSYNVYKAVYLVAHALQDMSNCKDGEGPFQNGSCANPKNFRPWELLHYMKHANFSVLGKEVNFDLNGDPIAYYDLMNWQQMPDGSLSLVKVGFYDASLPSGQNLVINDSMIQWPAGQKALQSVCSESCPPGFRVARRKGEPICCYDCIPCAEGEISNATDSLECSPCSEDTWPDAAREACIPKTVEYLSYYDVLGILLCATSVFGACVSLFVVAVFFKYKDTPIVRANNMELSFLLLVFLAICFLVGLLFIGEPSDWLCLIKFPAFGISFALCISCLLAKTSVVLMAFRARLPGSNVMKWFGPKQQRASVLLGTAIQVLVCLSWLLTAPPHANNNTNYHSSTIIIECVTGSEIGFWCVLGYIGFLACMCLAMAFLARKLPDNFNEAKFITFSMLIFFAVWITFIPVYMSTVGKYTVAVHVFAILASSLGLLLCIFAPKCYIILLRPDKNCKKKSMQK
>LOCXPOlfC13.115.HIT1.OlfC.2R.867.ANF_receptor.exons8.NVQA01000013.1.Oryzias_melastigma
MFTLTPLSLLYSLNILTLTHSPSFSITSPAPSDKPCTLQNSFQPAFTANGDFVIGGIFPLHYNQEMPDLNCTYRPPPVRCNGFDPRAFRWALTMKLAVEEINQSTQLLPNYTLGYKIFDSCAYPLTGQRAAVAVLNGISEEESPTCSGASPLLAVIGESGSAQSIVVSRILQPFRIPMISYFSSCACFTDRRSYPTFFRVIPNDDYQVKAIAQLLVRFNWTWVGVVRGDHEYGRFALQGLLRELQGTKVCVAYQEMIPLLYNRQKALEIMQVMKNSLAKVVVVFSAEGEMTPFLRDYMIQNITGIQWVASEAWVTASVFTGSEYYPYLGGTIGFGIRRGHISRLSDYLMTVSPENYPDNPLVEELWEALYGCSPHLPSASQLPLCTGQEELLVQHSAYMNTSSPRVAYNVYKAVYAVAHSLHNLVLCQPGVGPFENNSCAQTNNVHPWQLQHYIEEVKFKMAGEVVNFDLKGDSVPYYDIINWQRGTSGNIEFVNVGLFDGTKRAGEELVIYEDKITWAGHQREASCSHLSVCSASCPPGSRKAVRRGEPVCCFDCIPCDRGKISNQTNSIDCTFCPEDFWSNEDRTICIPKKVEFLAYDSVGIALTVIAVVGACLTIGVFLVFFCHRNTAVVRVNNSELSFFILFALTFCFLCSLVFIGEPTRWSCMLRHTAFSITFSLCISCILAKTLVVLAAFTATRPGDNIMKWLGPKQQRVIIFSCTMVQVIICAAWLIDASPYPSRNTKYERSKIILECSVGSSLAFWCVLGYIGLQACLCFVLAFLARKLPGNFNEAKFITFSILIFCAVWLAFIPAYISSPGIYADAVESFAILASSFGLLFCLFAPKCYIILLKPEKNTKQHLMGKEK
>LOCXPOlfC14.118.HIT1.OlfC.2R.862.ANF_receptor.exons13.NVQA01000013.1.Oryzias_melastigma
NEVDSGSSQCVTLGDSHPVMLQSEGDVTIGGLFPLHYEASEPEHSYHSKPQTTPCTGFDQRAFRWLMTMVFAVEEINHSSVLLPGVTLGYRITDSCDNVHHSLKALFPLIRNLTTYNKEQEMRTTWSETSACLYGSPVSAVIGLASSSPTRAVAQALGPFSVPLVSYFATCTCLTDKRMYPSFLRTVPSDIFQVRGLVQLVTFLGWRWLGTIGTTDDYSQYGIQAFTTQFQKQGGCVAFHLTIPKSSTLTEIQEMADRLQSSVARVVVVFATEGQLLDLFFELAQRNVTHLQWVASEAWVTATLLTLPHFHSLLEGTLGFSFPGVNIPSLENFLLNIHPSAEPGREFINMFWEDQFGCKLQFEENRAIKNDLNLSETPVCTGFENLSLTGSSYIDVSRVRISYNVYKAVYAIAHALHALLNCDSAEQSEKRCDKHKQFTSEQLLYHLKLVNFTNQFGEKVCFDSNGEPVPLYDIINWQKDKQGKMRFVKVGSYDGSAPLRHQLQLNQSNIIWTEGHTEVPVSLCSEPCPPGSRQARRKGEPQCCFDCLPCADGEISNETGSAECVKCPESYWSDAKKVKCVAGIEEFLSFKDSMGIISVALTLLGVALTAVIIVIFHHFRTTPIVKANNSEISFLLLLSIKLCFLCSLVFIGQPSVWTCRIRQAAFGISFVICLSCLLVKTIVVLLAFQTKLPGSRALKLFGPSQQRIMIVCTTAPQVCLCAGWLFCAPPFPFRNSAYQASTRKIVVECKEQWPPGFYLVLGYIGLLASVCLLLAFLGRKLPDTFNEARLITFSMLIFSAVWISFIPAYISSPGKFSVVVEIFAILASSFGLLLCIFGPKCYIILLHPERNVKKVVRGKYSR
>LOCXPOlfC15.124.HIT1.OlfC.2R.868.ANF_receptor.exons8.NVQA01000013.1.Oryzias_melastigma
MEISAFLTILLLPLCLFEINPVFFLGGSLTGLTQRTGVDVANVDASSVRCNLRGTTRSPAFSMDGDFVIGGVFSIHYNMYTEIHSHDTKPDPPKCTGSINARELRFSRTMIFAIEEINNSTELLPGIILGYQIHDSCAAVPVAMQVAFQLSNGGENIFYRNNNCSHSGMMAAVVGESGSTPSISISRVIGSFDIPQVSHFATCACLSDKKQYPNFFRTVPSDAFQAVALAKLVKHFGWTWIGAICSDSDYGNNGMASFLQAAQKEGICVEFTEAFYRTQPYKTQKVADVIRRSTAKVIVAFTAAGEMKVLLEELARKPSPSRQWIGSESWITDTNLHKFTFCEGAIGFGIPRSDIPGLRDFLLDLSPSEVAASAVLTQFWEETFKCTLRKGQHVCNGSEDLQKVPNTFIPSSPLRITTMVYKAVYAIAHAIHNVVCVKKNATTQCDKHLMLESKQVLAALKRVNFTQNGYSVSFDVNGDPVAAYELVNWRKDESGNIEVVAVGYYDASLPKNKEFLINKNLTWMDGRQEVPKSVCTESCPPGTHRVLQKGKPICCYDCIPCPEGEISNTTDSSDCFPCPIEFWPNAVKDSCHPKPVEFLSNNETLAIILAVFSVSGACLAILTAAVFFHHRTTPIVRANNSELSFLLLFSLTLCFLCSLTFIGAPTEWSCMLRHSAFGITFVLCISCVLGKTIVVLMAFKATLPGSNVMKWFGPLQQRLTVVFFTFVQVLICTVWLVLRPPFPMKNFSTYKERIILECALGSAIGFWAVLGYIGLLAVFCFVLAVLARKLPDNFNEAKFITFSMLIFCAVWLTFIPAYVSSPGKFTVAVEIFAILASSFGLIMCIFAPKCFIILCQPEKNTKKYLMNK
>LOCXPOlfC16.132.HIT1.OlfC.2R.872.ANF_receptor.exons9.NVQA01000013.1.Oryzias_melastigma
MEISTFFNTVVLPLCLFEMNSVFFLDGSLTGLKQRTGVDVANVDASSNRCNLRGATHSPVFSMDGDFVIGGVFAIHYNMMTEIHNHNTMPEPPKCTGSLSIRMIKESIAIFLVNAINNSTELLPGIKLGYQIHDSCAAVPVAMQAAFQLSNGQDNVFYKDKNCSQSGRMVAVVGDSGSTQSIAISLIIGSFDIPQVSHFSTCACLSDKKQFPNFFRTIPSDAFQAVALAKLVKHFGWTWIGAICSDSDYGNNGMASFLKAAQEEGICVEFSESFLRSNPISKIQRVADLIRRSTAKVIVAFAGMGEMDVLLEELATKPSPSRQWIGSEAWITDTNLQRFTFCEGAIGFAIPKSNIPGLRDFLLDLSLTEVVASPVLTEFWEKTFKCTLKKDGDTDKQVCNGSEDLQKVPNDFILSSQLRITTMVYKAVYAIAHAIHNVVCVDKNATAQCDKHLMLESKQVLTALKKVNFTQNGYSVSFDTNGDPVAAYELVNWHKGESGNIESVTVGYYDASRPKNKELYINKNLTWMDGRQEVPVSVCSDRCPPGTYKVLQKGKPICCYDCIKCPEGEISNTTDSSDCFPCPIEFWPNAERDSCHPKPVEFLSINETLAIILAFFSVGGACLAILTAAVFFHHRTTPIVRANNSELSFLLLFSLTLCFLCSLTFIGAPTEWSCKLRHSAFGITFVLCISCVLGKTIVVLMAFKATLPGSNVMKWFGPLQQRLTVVLFTFVQVLICTVWLVLRPPFPMKNFSTYKERIILECALGSAIGFWAVLGYIGLLAVFCFVLAVLARKLPDNFNEAKLITFSMLIFCAVWLTFIPSYVSSPGKFTVAVEIFAILASSFGLIMCIFAPKCFIILCQPKKNTKKYLMSK
>LOCXPOlfC17.135.HIT1.OlfC.2R.874.ANF_receptor.exons9.NVQA01000013.1.Oryzias_melastigma
MEISAFFTFLVLPLCVFEMNSVFFLSGSLTGLKQRTGVDVANIDASSVRCNLRGATRSPAFSKDGDFIIGGVFSIHYNMYTEIYNYITMPDPPRCTGSINARDLRFSRAMIFAIEEINNSTELLPGINLGYQIHDSCAAVPVAVQSAFQLSNGGDNVYYKDNNCSQSGMMAGVVAESGSTPSIAISRVIGSFDIPQVSHIATCACLSDKQQFPNFFRTIPSDAFQAEALAKLVKHFGWTWIGAICSDSDYGNNGMASFLQAAEKEGICVEFSEAFYRTQAHKIQKVADFIRRSTAKVIVAFAATGEMKVLLEELATKPSPSRLWIGSESWITDTNLQRFTFCEGAIGFAIPKSDILGLRDFLLDLSPTEVAASPLLTEFWEDTFKCTLKKDVTAGQRVCNGSEDLQKVPNTFILSSPPRITTLVYKAVYAIAHAIHNVVCVKKSVKAQCDKHLILDTKQVLAALKTVNFSHNGHSVSFDANGDPVAVYELVNWQKDESGNIEVVTVGYYDASLPKNKEFLINRNLTWMDGRQEVPKSVCTESCPPGTHRVVLQKGKPICCYDCIPCPEGEISNTTDSLDCFLCPLEFWPNAERDSCHPKPVEFLSINETLAIILAAFSVGGACLAILTAAVFFHHRTTPIVRANNSELSFLLLFSLTLCFLCSLTFIGAPTEWSCMLRHSAFGITFVLCISCVLGKTIVVLMAFKATLPGSNVMKWFGPPQQRLTVVLLTFVQVLICTVWLVLRPPFPMKNFSTYKERIILECALGSAIGFWAVLGYIGLLAVFCFVLAVLARKLPDNFNEAKFITFSMLIFCAVWLTFIPAYVSSPGKFTVAVEIFAILASSFGLIMCIFAPKCFIILCHPERNTKKYLMNKN
>LOCXPOlfC18.143.HIT1.OlfC.2R.873.ANF_receptor.exons8.NVQA01000013.1.Oryzias_melastigma
MEISALFMILVLPLCLFEMNSVFFLGGSLTGLKQRTGVDVANIDASSVRCNLRGVARSPGFSKDGDFIIGGVFSIHYNMYTEMYNYVTMPDPPKCTGSMNVRGLRFARAMIFAIEEINNSTELLPGINLGYQIHDSCSAVPVAVQAAFQLSNGGDNIFYKNDICSQSGMMAAFVAESGSTPSIGISQVIGSFDIPQVSHFATCACLSDKQQFPNFFRTIPSDAFQAEALAKLVKHFGWTWIGTICSDSDYGNYGMASFLQAAKKEGICVEFSESFYRTNQISKIQRVADVIRRSTATVIVAFASSGDMKVLLGELARKPSRSWQWIGSEAWVTDPNLLKFDFCEGALGFGIQKAIIPGLRDFLLDLSPSEVAASPLLKEFWENAFQCRLGKSVAAGERVCDGSEDITNLQSPYTETSQLRVTNMVYKAVYAIAHAIHSVVCPERNFTTKCDKRLMLKSKQVLAALKKVNFTRNGYSVSFDVNGDPVAVYELVNWQKGESGVNELVTVGYYDASFPINKEFHITRNLTWMDGSKQVPKSKCTDSCPTGTHKVLQKGKPICCYDCIQCPEGEISNTTDSSDCFPCSIEFWPSAERDSCHPKPVEFLSIDETLAIVLAVFSVSGACLAILTAAVFFYHRTTPIVRANNSELSFLLLFSLTLCFLCSLTFIGAPTEWSCMLRHSAFGITFVLCISCVLGKTIVVLMAFKATLPGSNVMKWFGPPQQRLTVVLFTFVQVLICTVWLVARPPFPMKNFSTYKEKIILECALGSAIGFWAVLGYIGLLAVFCFVLAVLARKLPDNFNEAKFITFSMVIFCAVWLTFIPAFVSSPGKLTVAVEIFAILASSFGLIMCLFAPKCFIILCQPEKNTKKYLMNK
>LOCXPOlfC19.145.HIT1.OlfC.2R.868.ANF_receptor.exons8.NVQA01000013.1.Oryzias_melastigma
MEISAFSNIVVLSLCLFEINYGFFLDESLTGLKQRTGVDVANVDASSLRCNLRGATRSPAFSMDGDFVIGGVFSIHYNMYTDIYNYVTMPDPPKCTGSINARNLRFSYTMIFAIEEINNSTELLPGINLGYQIHDSCAAVPVAVQSAFQLSNGGDNVFYKDNNCSQSGMMAGVVAESGSTPSIAISRVIGSFDIPQVSHIATCACLSDKQQYPNFFRTVPSDAFQAVALAKLVKHFGWTWIGAICSDSDYGNNGMASFLQAAEKEGICVEFSEAFHRTQPHKIQKVADLIRRSTAKVIVAFTATGEMKVLFEELATKPSPSRQWIGSESWITDTNLLRFTFCEGAIGFAIPKSDIPGLRDFLLDLSPTEVESSPVLTEFWEETFKCTLKKGQRVCNGSEDLQKVSNDFVHSSPLRITTLVYKAVYAIAHAIHTVVCLERNFITKCDKQLMLESKQVLAALKKVNFTQNGYSVFFDANGDPVAAYELVNWQKDISGNIELVTVGYYDASLPKNKEFIINRNLTWMDGRQKVPKSVCTESCPPGTHRVLQKGKPICCYDCIPCPEGEISNTTDSSDCFPCPIEFWPNAERDSCHPKPVEFLTIDETLAIILAAFSVGGACLAILTAAVFFHHRTTPIVRANNSELSFLLLFSLTLCFLCSLTFIGAPTEWSCMLRHSAFGITFVLCISCVLGKTIVVLMAFKATLPGSNVMKWFGPLQQRLTVVFVTFVQVIICTVWLVARPPFPMKNFSTYKEKILLECALGSAIGFWAVLGYIGLLAVFCFVLAVLARKLPDNFNEAKFITFSMLIFCAVWLTFIPAYVSSPGKFTVAVEIFAILASSFGLILCLFVPKCFIILCQPEKNTKKYLMNK
>LOCXPOlfC20.150.HIT1.OlfC.2R.872.ANF_receptor.exons8.NVQA01000013.1.Oryzias_melastigma
MEISALFTTLLLPLCLFEMNSFFFLGGSLTGLKQRTGVDVANVDASSVRCNLWGATRSPAFSMDGDFVIGAVFSIHYHMYTEIYNYVTMPDPPKCTGSINARNLRFAYTMIFAIEEINNSTELLPDINLGYQIHDSCAAVPVAVQSAFQLSNGGDNVYYKDNNCSQSGMMAGVVAESGSTPSIAISRVIGSFDIPQVSHIATCACLSDKKQYPNFFRTVPSDAFQAVVLAKLVKHFGWTWIGAICSDSDYGNNGMASFLQAAEKEGICVEFSEAFHRTQPHKIQKVADFIRRSTAKVIVSFTATGEMKVLFEELATKPSPSRQWIGSEAWITDPNLLRFTFCEGAIGYAIPKSDIPGLRDFMLDLSPTEVASSPVLTEFWEETFKCTLRKDAAAELHVCNGSEDLQKVPNDFVQSSPLRMSTLVYKAVYAIAHAIHIVVCTERNFTKNCDKQLMMESKQVLAALKKVNFTHNGYSVSFDANGDTVAVYELVNWQKDESGNIEVLTVGYYDASLPKNKEFHMNRNITWMDGKQEVPKSVCTDSCPAGTHRVLQKGKPICCYDCIPCPEGEISNTTDSLDCFLCPIEFWPNAVKDSCHPKPVEFLSINETLAIILAVFSVGGACLAILTAAVFFHHRTTPIVRANNSELSFLLLFSLTLCFLCSLTFIGAPTEWSCKLRHAAFGITFVLCISCVLGKTIVVLMAFKATLPGSNITKWFGPPQQRLTVMFFTFVQILICTVWLVVRPPFPMKNFSTYKEKIILECALGSAIGFWAVLGYIGLLAVFCFVLAVLARKLPDNFNEAKFITFSMLIFCAVWLTFIPAYVSSPGKFTVAVEIFAILASSFGLIMCLFAPKCFIILCQPEKNTKKYVMNK
>LOCXPOlfC21.152.HIT1.OlfC.2R.828.ANF_receptor.exons8.NVQA01000013.1.Oryzias_melastigma
SVKCKPLATASSTVFSMEGDFNIGGVFSIYYKMHAEIYNHTFSPGPPRCTGSINARELRFSRAMIFAIEEINNSTELLPGIKLGYHIHDSCAAVPVAMYAAFQLSSGKDTVFFKDSNCSKSGMVAGVIGGSGSTPSIGISQIIGSFNIPQVSHFATCACLSDKRQFPNFFRTIPSDAFQAEALAKLVKHFGWTWIGTICSDSDYGNNGMASFLQAAQKEGICVEFSESFYRTNPNSKIQRIANVIRRATAKVIVAFASSGDMKVLLEELARKPSPSLQWIGSESWITDPNLLKFDFCEGALGFGIPKSVIPGLRDYLLNLSPSEVAASHLLTEFWEDAFKCRLQKNVSEGELVCDGSEDLKKLQSPYTETSQLRITNMVYKGVYAIAHAIHRVVCPEINFITKCDKHLMLESKQVLAALKKVNFTQNGYSVSFDANGDPVAIYELVNWQKGENRNIELVTVGYYDASQPINKGFHLYTNPTWVDGREQVPVSVCTDSCPPGTHKVLQKGRPICCYDCIPCPEGEISNTTDSSDCFPCPIEFWPNAERDSCHPKPVEFLSINETLAIILAFFSVGGACLAILTAAVFFYHRTTPIVRANNSELSFLLLFSLTLCFLCSLTFIGAPTEWSCMLRHSAFGITFVLCISCVLGKTIVVLMAFKATLPGSNVMKWFGPPQQRLTVVFFTFVQVLICTVWLVLRPPFPMRNFSTYKERIILECALGSAIGFWAVLGYIGLLAVFCFVLAVLARKLPDNFNEAKFITFSMLIFCAVWLTFIPAYVSSPGKFTVAVEIFAILASSFGLIMCIFAPKCFIILCQPEKNTKKYLMNKH
>LOCXPOlfC21.160.HIT1.OlfC.2R.727.ANF_receptor.exons8.NVQA01000013.1.Oryzias_melastigma
SVKCKPLATASSTVFSMEGDFNIGGVFSIYYKMHAEIYNHTFSPGPPRCTGSINARELRFSRAMIFAIEEINNSTELLPGIKLGYQIHDCCAAVPVAMYAAFQLSSGKNTVFYKDSNCSQSGMVAGVIGGAGSTPSIGISQIIGSFNIPQVSYFSTCACLSDKKQFPNFFRTIPSDAFQAIVLAKLVKRFGWTWIGTICSDSDYGNNGMASFLQAAQKEGICVEFSESFYRTNPISKIQRIANVIRRATAKVIVAFTASGDMKVLLEELARKPTPSIQWIGSESWITDPNLLKFDFCEGALGFGIPKSVIPGLRDYLLNLSPSEVAASPLLTEFWEDAFKCRLQKNVSEGELVCDGSEDLKKLQSPYTETSQLRITNMVYKGVYAIAHAIHRVVCPEINFITKCDKHLMLESKQVLAALKKVNFTQNGYSVSFDANGDPVAIYELVNWQKGESGNIELVTVGYYDASESINKEFHINTNLTWVDGRERVPVSVCTDSCPPGTHKVLQKGKPICCYDCIPCPEGEISNTTDSSDCFPCPIEFWPNAERDSCHPKPVEFLSINETLAIVLAAFSVGGACLAILTAAVFFHHRTTPIVRANNSELSFLLLFSLTLCFLCSLTFIGAPTEWSCMLRHSAFGITFVLCISCVLGKTIVVLMAFKATLPDSNVMKWFGPPQQRLTVVLFTSVQVLICTVWLVLRPPFPMKNFSTYKERIILECALGSAIGFWA
>LOCXPOlfC22.165.HIT1.OlfC.2R.878.ANF_receptor.exons8.NVQA01000013.1.Oryzias_melastigma
MEISALCMLFLLAVALFEINVVCVLGRLLTGFQQRTDFSGSGITASTNASSVKCNLLGTAGSPVFSKDGDFVLGGMFTIHYKMHTEIYPYTAVPEPPKCTGSIDARELRFSRAMIFAIEEINNSTELLPGIKLGYQIHDSCGAVPVAMYKAFQLSNGEDNVFYKDNKCAQSGMMAALVAESGSTPSISISRIIGPFNIPQVSHYATCACLSDKQQFPNFFRTIPSDAFQAEALAKLVKHFGWTWIGTICSDSDYGNNGMASFLQAAQKEGICVEFSESFYRTNPISKIQTVADVIRRATAKVIVAFTASGDMKVLLEELARKPAPSLQWIGSESWIIDPNMLKFDFCEGALGFGIPKSVIPGLRDYLLDISPLEVGASPLLTEFWEDAFKCRLSKNAAAGERVCDGSEDLKKLQSSYTETSQLRVTNMVYKAVYAIAHAIHSVVCQKRTFITRCDKNLMLESKQVLAALKKVNFTQNGYSVSFDANGDPVAVYELVNWQKDISGNIELVTVGYYDASLPMTEKFHINRNITWMDGRELMPVSVCTDSCPPGTHRVLQKGKPICCYDCIPCPEGEISNTTDSSDCFPCPMEFWPNAERDSCHPKPVEFLSINETLAIILAAFSVGGACLAILTAAVFFHHRTTPIVRANNSELSFLLLFSLTLCFLCSLTFIGAPTEWSCMLRHSAFGITFVLCISCVLGKTIVVLMAFKATLPGSNVMKWFGPPQQRLTVVLFTFVQVLICTVWLVVRPPFPMKNFSTYKERIILECALGSSIGFWAVLGYIGLLAVFCFVLAVLARKLPDNFNEAKFITFSMLIFCAVWLTFIPAYVSSPGKFTVAVEIFAILASSFGLIMCLFAPKCFIILCQPEKNTKKHLMNKN
>LOCXPOlfC23.167.HIT1.OlfC.2R.865.ANF_receptor.exons10.NVQA01000013.1.Oryzias_melastigma
FIYLCGFFFHNPLIGSSSIDLSCKLGRQFHLNGLHMSGDVILGGLFEVHFTSVFPELTFTSEPTKITCQGFDPLGFRHAMTMAFAIHEINENPNLLPNLTLGYSLYDNCATLVVGFSAAMSLFNGQDEEFLLQEDCSGRPPVLGIVGDPFSTFTIAASDVISLFRLPMVSYYATCLCLSDRKRFPSFFRTIPSDAFQVHAMLQILKRFGWTWVGLLFSDDDYGHHVAQSFQSELHHSIGGCLAYLEMLPWGENPVELKRIVGLMKKSTARVVIVFAHQIHMIHLLEEVVNQNVTGLQWMASEAWTSANVFETHRFMPYLGGTLGIAIRRGEIPGLRDFLLQIRPHGTIDSENSMVKQFWEHTFQCRFAPPPVEWMEAGGALCTGEEDLQTVETAFLDVSNLRPEYNIYKAVYALVYALDEMLRCEPGRGPFSEHSCASLQQLEPWQLMYYLEKVNFTTSFGDQVSFDKNGDALPIYDVMNWVWLPDGKIEVQNVGFFKKTTLNGEELVIDQDKIFWNFNKVTLFQLPQSVCSESCPPGTRIVRRKGQPLCCFDCVPCSEGKISNQTDSVECLTCPEDFWSSRQNDHCVPKKIEFLSYHEPLGICLTAASLLGTFICSIVFAIFTYHRSTPVVRANNSELSFLILVSLKLCFLCSLLFIGQPQLWTCQLRHAVFGISFVLCVSCILVKTMVVLAVFKSSKPGGGANLKWFGSVQQRGTVLGLTCVQAIVCTVWIISASPTPYANTRYHNDKIIYECVVGSTTGFAVLLGYISLLAIISFLLAFLARNLPDNFNEAKFITFSMLIFCAVWVAFVPAYVNSPGKYADAVEVFAILASSFGLLVALFGPKCYIILLKPEKNTRKAIMGR
>LOCXPOlfC24.174.HIT1.OlfC.2R.851.ANF_receptor.exons9.NVQA01000013.1.Oryzias_melastigma
SSSNDLSCKLGRQFHLNGLHMPGDLILGGLFEVHFTSVFPELTFTSEPTKITCQGFDPSAFRHAMTMAFAIHEINENPNLLPNLTLGYSLYDNCATLVVGFSAAMSLFNGQDEEFLLQENCSGRPPVLGIVGDTFSTFTIATSDVISLFRLPIVSYYATCLCLSDRRRFPSFFRTIPSDGFQVHAMLQILKRFGWTWVGLLISDDDYGHHVAQSFQSELHHSIGGCLAYLEMLPWGEHPVEVKRIVGLMKKSTARVVIVFAHQIHMIQLMEEVVNQNATGLQWMASEAWTSANVLQTPRFMPYLRGTLGIAIRRGEIPGLRDFLLQIRPHGTIDSENSMVKQFWEHTFQCRFAPPPVEWMEAGGALCTGEEDLQTVETAFLDVSNLRPEYNIYKAVYALVYALDEMLQCEPGRGPFSEHGCASLQQLEPWQLMYYLEKVNFTTSFGDQVSFDKNGDALPIYDVMNWVWLPDGKIEVRNVGVVKKTTLNTEELTINEEKIFWNFKEVTYFFFMFQSLCSESCPPGTRMVRRKGQPLCCFDCVPCSEGKISNQTDSVECLTCPEDFWSSRQNDHCVPKKIEFLSYHEPLGICLTAASLLGTFICSIVFAIFTYHRSTPVVRANNSELSFLILVSLKLCFLCSLLFIGQPQLWTCQLRHAVFGISFVLCVSCILVKTMVVLAVFKSSKPGGGANLKWFGSVQQRGTVLGLTCVQAIVCTVWIISASPTPYANTRYHNDKIIYECVVGSTIGFAVLLGYISLLAIISFLLAFLARNLPDNFNEAKFITFSMLIFCAVWVAFVPAYVNSPGKYADAVEVFAILASSFGLLVALFGPKCYIILLKPEKNTRKAIMGR
>LOCXPOlfC25.181.HIT1.OlfC.2R.857.ANF_receptor.exons10.NVQA01000013.1.Oryzias_melastigma
LMLHFDIYSDCSSSNDLSCKLGRQFHLNGLHMSGDLILGGLFEVHVTSVFPELTFTSEPTKITCQGVDPLGFRHAMTMAFAIHEINKNPNLLPNLTLGYSIYDNCATLVVGFSAAMSLFNGQDEEFLLQENCSGRPPVLGIVGDTFSTFTIATSDVISLFRLPIVSYYATCLCLSDRRRFPSFFRTIPSDGFQVHAMLQILKRFGWTWVGLLISDDDYGHHVAQSFQSELHHSVGGCLAYLEMLPWGEHPVEVKRIVGLMKKSTARVVIVFAHQIHMIQLMEEVVNQNATGLQWMASEAWTSANVLQTPRFMPYLRGTLGIAIRRGEIPGLRDFLLQIRPHGTIDSENSMVKQFWEHTFQCRFAPPPVEWMEAGGALCTGEEDLQTVETAFLDVSNLRPEYNIYKAVYALVYALDEMLQCEPGRGPFSEHSCASLQQLEPWQLMYYLEKVNFTTSFGDQVSFDKNGDALPIYDVMNWVWLPDGKIEVRNVGVVKKTTLNAEELTINEEKIFWNFKEQLPQSVCSESCPPGTRIVRRKGQPLCCFDCVPCSEGKISNQTDSVECLTCPEDFWSSKQNDHCVPKKIEFLSYHEPLGICLTAASLLGTFICSIVFAIFTYHRSTPVVRANNSELSFLILVSLKLCFLCSLLFIGQPQLWTCQLRHAVFGISFVLCVSCILVKTMVVLAVFKSSKPGGGANLKWFGSVQQRGTVLGLTCVQAIVCTVWIISASPTPYANTRYHNDKIIYECVVGSTIGFAVLLGYISLLAITSFLLAFLARNLPDNFNEAKFITFSMLIFCAVWVAFVPAYVNSPGKYADVVEVFAILASSFGLLVALFGPKCYIILLKPEKNTRKAIMGR
>LOCXPOlfC26.184.HIT1.OlfC.2R.854.ANF_receptor.exons9.NVQA01000013.1.Oryzias_melastigma
LLWTFYFITLYTEFSSLLTCNLRKNFTLNEIYKPGDVVLGGLFEVHYTSVLPERAFTSEPQQPLCKGFDTLGFRHAMTMAFAIDEINKNRNLLPNMTLGYRIYDNCGALVVGFSGALSLASGTDDQFQLLENCSGTPPVLGIVGDHYSTFSIAIANVLGLYKMPLVSYFATCSCLSDRQRFPTFFRTIPSDAFQVRAMVQILKHFGWTWVGLLVSNDDYGLHVAQSFQSDLAGSGVGCLAYLEVLPWDNDQSELTRIVRLIKASTARVVIVFAHEIHMIQLMEEVVSQNVTGRQWIASETWTTAVVLQVPHLMPYLSGTLGIAIRRGEIPGLRDFLSQIKPDKNSSTGNNLVKQFWEHTFKCKFDQVGSVETEEPLCTGMERIDAVQTEFLDLSNLRPEYNVYKAVYSLAHALHDMLQCEPKRGPFSCGTLPTLEPWQLAHYLQKVNFTTPFGDQVSFDKNGDALPIYDVMNWLWLPDGKTKVQNVGEVKSAVSGGEELHIDEDNIFWNTESKQRPRSVCSENCPPGTRVARRKGEPECCFSCVPCSEGKVSNKTNSLECNNCPEDFWSNSHRDLCVPKKTEFLSYHEPLGICLTTTSLLGTFICAVVLAIFTFHRRTPIVRANNSELSFLLLVALKLCFLCSLLFIGQPRLWTCQLRHAAFGISFVLCVSCILVKTVVVLAVFKASEPGGGGNLKWFGPKQQRGTVFTLTCIQAAICTAWLVSSSPAPRKNTQYHNDKIVYECEVGSTVAFAVILGYIGVLAILSFFLAFLARNLPNNFNEAKLITFSMLIFCAVWMAFVPAYINSPGRYADAVEVFAILASSFGLLLALFGPKCYILLLKPEKNTKKAIMGR
>LOCXPOlfC27.188.HIT1.OlfC.2R.869.ANF_receptor.exons11.NVQA01000013.1.Oryzias_melastigma
VWTRYAPSLLLVGLLGRQLGLQAGFQVVETANCSRWGTSSDNGLFEDGDIIIGGLFSLRYTPPSIDYSFMQQPDIKACKGVQNLPLQYIYAMLFALEEINRSLTLLPGVKLGYHIHDSCALPAWALKAALSMVGGNSFTCDTEAGNGMEPGQGDKPIPLIIGGSNSVTAQILSRVLGPLSVPLLSYTASCPCLSDRQQYPNFFRTMASDVYQARAVAQLATHFKWTWIGAVIADNDYGHMAVKVFQESIQENSVCLAFVETLQRETIVNDATRAALTIQASTAKVILIFTWYTDVIELFHQLSNLNVTDRQFLASEAWSTSGDLLQDVASHKVARGVLGVAIRSTVLPGFDSYIRRLSPLLRPDDEFLKDFWQKEFGCDPNTNGSSQDASLPPCKGTETLEEVQNFFTDTSQLRVTYNVYLAVYAAAHALHSLLSCPERGNSPGNTSSCSLPKEIKPFELMQHLSKVKFTTPQEELFYFQGGDITAKYDLVNWQSTPQGGLQLVLIGRVDGFDLRLNDTAIEWSTGSNQVPVSVCSESCAPGTRKASRKGEPICCFDCISCADGEISNQTGSLQCEHCPAEFWSNTERTVCIPRQLDFLSFNETLGITLTAVAVSGVTVTTAVFVVFLHHRQTPVVRANNSELSFLLLLSLKLCFLCSLLFIGRPSDWACRFQQAAFGISFVLCVSCLQVKTFVVLAAFRSARPGAEALMKWFGPGQQRGSVCFFTSIQVIICIIWLTVSPPTPQPDLQIPGLKVTLKCAMASVVGFSLVLGYIGLLGCTSLLLAFLARKLPDNFNEAKLITFSMLIFCAVWVAFVPAYVSSPGKYAVAVEVFAILASSFGLLFCIFAPKCFIILLRPEKNTKKHLMAR
