# Supplementary material for: Expanded olfactory system in ray-finned fishes capable of terrestrial exploration
Source: BMC Biol. 2023 Jul 31;21:163. doi: 10.1186/s12915-023-01661-8 (PMC10392011; doi:10.1186/s12915-023-01661-8)
Supplement: Supplementary file 3 — Additional file 3: Data S1. Protein sequences and genomic coordinates of OLF genes. FASTA and General Feature Format (GFF) files containing the protein sequences and genomic coordinates for all identified OLF genes in this study. [file 12915_2023_1661_MOESM3_ESM.zip › PROTEINS/Paralichthys_olivaceus.OLF_genes.fa]

>LOCXPDilaORUN.66-eta.351.100.HIT1.OR.1R.339.7TM_GPCR_Srx.exons4.CM007757.1.Paralichthys_olivaceus
VMLNSTSSSPLGLLLSNSSFTLTGGAVAVPKDSFSNALTKNIVAMLVWLTLSVINSSMVLTFLRHSLFYENPRYIMFICMVINDALQLTLVTALYVASYIFRKIHTSVCCLLIMTAVLTTRFTPLILAGMAVERYISICFPLHYSQMCTVPRTLLLICIIFFLTATPPVTDLLVALVKEPPSFFHATIFCDHTLLFRDRSIYYKNCVFDGTYLSCVALTLLFTYCKIMLTARAASTGLASVKRARNTVVLHGVQLLLCMLAFVVPSLQAALISLFPRFSLEIRYIFFLLVYIIPRFLSPIIYGFRDELFRKYWSRALACRGLGVVRVRPVVQKVNLKVK
>LOCXPDilaORUN.66-eta.351.100.HIT1.OR.1R.339.7TM_GPCR_Srx.exons4.CM007757.1.Paralichthys_olivaceus
FHLQVDLLNHRPDPDDTEASTSQGPGPVLPEQLVPETIYDGAQEARDDVDEQEEDVTNLQAEAREEGDERRLQGGNHEGEHAEQQLDPVEHHGVPRSLHRGQARGGRPGRQHDLTVSEEQRQSHARQVRPVKHAVLVVDGAVAEKKRVVAENGGVEETGGLLDEGDEEVGDGRGGGEEEDDADEEEGARHGAHLAVVQREADGDVALHRHAGQDERGEAGGQDRRHDQEAADGGVDLPEDVTGHVQSCDQGQLQSIVYHHADEHDVSRVLIEEAVSEEGEHHAAVDDTEGQPHQHGHYVLGQSIREAVFRYSHSAPCQCEAAVTQQQAQRAGGGGVEHH
>LOCXPOR1.85.HIT2.OR.2R.274.7tm_1.exons2.CM007757.1.Paralichthys_olivaceus
MNLSSTNVTVFIQSRDSFTKAVTKNVIVVVLSISINYINAGLIHTFCKHQIFYMNPRYILFIHLVVNDMIQVTLTVTLFLISYTIYKLNVSVCCIFILIALFTTENTPLNLACMVVECYIAICIPLRHVQICTVKRTLMLIGLIWATSMLSVLPDLFITLATEPLDFFNSKVFCLRETVFPSPHILKKRDITYIIYLVIVWVIIFYTYFRIIFTAKAASKDQKHNSPSWIPAAALYDHICSPSVIQCFAAMVPSDLYRLCLCLLYYCADAATIH
>LOCXPOR1.84.HIT1.OR.2R.315.7tm_1.exons3.CM007757.1.Paralichthys_olivaceus
MNSSSYNINVTILSYRESQGTAVAKNVLLLALGLTINYINCTLIHTFRKHEILYLNPRYILFIHLVLNDMIQLTITISLFFISYVFYKIQATLCCLIITLAVFTTLNTPLNLAAMAVECYIAICLPLQHAEFCTIKRTCIAIGWIWALNIVSALSDVFIVLATEPLRLRSTIFCERKNLFRHPISLKKREVSYVIYLICVWLTLLYAYFKIFLAAKAAKESKSGDGDAKKASKTILLHGFQLMLCMLTYLAHVIKDALLYLSPKHFVHVMFVSYIIIQVLPRFISPIVYGLRDKTFRQHLKKHLMFTLSSTIKPW
>LOCXPOR1.91.HIT1.OR.2R.278.7tm_1.exons2.CM007757.1.Paralichthys_olivaceus
LLIVYASVIFSNTTLSRAYQTSSIFNSSPRYILFIHLVINDMMQLALSTLLHIISYALYKINVPFCLILLIITIITTLNTPLNLAGMAIECYIAICIPLRHSQICTVRTTYILIGLIWAVGALSILPDLFIILVTEPLQFFHSGVFCVRDKVFRSTYSLKKRDASHIVCLVFVWFTLIYTYFRILFTAKGVTADFKKARNTILLHGFQLLLCMIVYVRPMFEQCLLYLLPQNYLTIRFSSYVIVQILPRFVSPIVYGLRDQLFRRYVTRYLLCKVSTS
>LOCXPOR2.92.HIT1.OR.2R.281.7tm_1.exons2.CM007757.1.Paralichthys_olivaceus
SYINSTLVSTFFRHQTFYEDPRYILFIHMVINDAIQLTVTVTIFVLSYIFYKINVSFCCFLILVAVFTTRNTPINLASMAIERYIAICQPLRHSQICTVRKTYIVIGVIWFICVAPDITDLFVTLATESLSFFHESVFCLRHNVFKDPILAYKRQAFDIIYFSCVFLTLLFTYFRILFAARAVSTEKMSAQRARNTILLHGLQLAMCLLSYISPSVELVLHLIFPGRILEIRFANYLVVYILPRFLSPIIYGVRDKKFRKYFKMYLLSNGCRKKLKKVTPQ
>LOCXPOR2.95.HIT1.OR.2R.298.7tm_1.exons4.CM007757.1.Paralichthys_olivaceus
DSQNEALSKNLITFTLGFIINCVNVAFVYIYFKNQVFHRNPRYVLYIHLVINDMIMLTVSVALQIFTYTVPLRFAPCCIMLLILVTTNKNSPLNLAGMAVERYIAVCRPLHHVQMCTVQRAYALIALIWGVSLIPGLTDIIIALATRSVSMDSRPVVCYPSFVYNTPHHRAQREVAQILMFSFVFLTLIITYLKVLRIARTVSGSYQASARNAHNTILLHGVQLFICMLSFLSPFINIALVTMWPNQRTTILFVIFLFTNVLPRLLSPLIYGVRDKTFNSHIRRHFCCQCCNTGENKV
>LOCXPOR5.96.HIT1.OR.2R.301.7tm_1.exons1.CM007765.1.Paralichthys_olivaceus
EYTCVRFYVSTVSFSVLLFFNLIINWTIVREERLRTRARFVLVFQLLVSALLHLGMSSVFYYQVHLDAQPGRTACLLMVTILICSASCILLTLTVMALDRYCAVCHPMRYTATCIAGHWPWLLGALTWLVALVIPLSLLLQPSQEDNYSGKCGPEQLRRGVLQKVLFIGLCTMLILYSYVCILVEGRRLGVLNRRNRAGCRTIALHGTQLAVYILPSFVSFVLTTLHKHELILTRTRELSAVVTFAFFSLAQCVAPIVYGLRKEELLENVSHRFPCCSRYLKSVLGWTVRGSWVPPHHRTR
>LOCXPOR6.98.HIT1.OR.2R.308.7tm_4.exons1.CM007771.1.Paralichthys_olivaceus
MDDEVNVTYITLDGHVEVQKYRYVYFVVMFAFYILIICWNSTIVYLIVIHKNLHEPMYVFIAALLINSILYSTTIYPKLLIDFLSEKQITTFPRCLFQAAVYYTLATSEFLLLSAMAYDRYVSICKPLQYPTIMRKTTVQVFLFAAWFVPVCEFGISVVLYINVKICHDRLNGIFCNTSIFTLQCVRSVALSIYGVFLLLNIVLVPMLFILFTYTRIFLVTYRGFKTMRRKALQTCLPHLLVLINLSCFIAYDVIVVRLQSDLPKFARLILTLQIIVYHPLLNPFIYGLKMKEISKHLKHLLVQVKFH
>LOCXPOR7.99.HIT1.OR.2R.314.7tm_4.exons1.CM007771.1.Paralichthys_olivaceus
STETLSFVLAMYGDAGQLKYLYFTLALLFYISVIVANSVLIIIIYMDQNLHEPMYLFLCGLFVNEIYGSTSLLPCFMVHILSETHEISASLCFIQVFNIHTYGTIEFGTLTIMAYDRYVCICKPLHYSVTITKRKVQIVILFIWTFCFLEIGVLLSFTVRLKFCGTVINKVFCAHHLVADLSCSSDRTVSLVHDVFFGLIVTVTGPVSYISYSYGNILLVCLKGSKETRKKALETCTPHFVSLISFVFACFYSLISQRSDASSVPYPLCVFLSAYAMVIQPLLNPVIYGLKLSKIKNACKNLLTLKTSQLYISP
>LOCXPOR8.100.HIT1.OR.2R.301.7tm_4.exons1.CM007771.1.Paralichthys_olivaceus
MDNVSVIKIFYLSGLTESVNYRFILFSLTLLCYCVILLANLSVIVTIILDKNLHEPMYILLCVFCMNSLYGTTGFFPKFLWDLLSPVHVISYSGCLIQVQVLYSFAGGDLSILAVMAYDRYVAICRPLEYHNIMSKKNILKLVCFFWSTPFCLMAINVSLTSRLKLCSPYIARLFCVNWIIVTLACFPAETIINNVVAYITILIYVSLGVFIVWSYIYVIRTCVNSIENRAKFMQTCVPHLLSLITFLLTLFFDFINLRFGSKYLPQHLQNFAEIEFLVIPPVMNPLIYGFKLTEIRKRLL
>LOCXPOR8.102.HIT1.OR.2R.288.7tm_4.exons1.CM007771.1.Paralichthys_olivaceus
MDNVSVIKIFYLSGLTESVNYRFILFFLSLLCYCVILLANLSVIVTIILDKNLHEPMYILLCAFCMNSLYGTTGFFPKFLWDLLSPVHVISYSGCLIQVQVLYSFAGGDLSILAVMAYDRYVAICRPLEYHNIMSKKNILKLVCFFWSTPFCLMAINVSLTSRLKLCSPYIARLFCVNWIIVRLSCFPAETIVNNISTYITMLVYVSLGVFIVWSYIYLIKTCVNSIENRAKFMQTCVPHLLSLITFLFTLLVDVMNMRFSSKQIPLPLKNFVAIEFLVIPPIMNPLI
>LOCXPOR9.103.HIT1.OR.2R.309.7tm_4.exons1.CM007771.1.Paralichthys_olivaceus
MENISVITLFFLSGLNETKNQRLIIFSITLLFYCVTLLVNICLIVTIILDKNLHEPLYILLCAFCMNGLYGTIGFFPKFLWDLLSPVHVISYSGCLVQALVMYSYACSDLSFLAVMAYDRYVAICRPLQYHSVMSKQRLIKLVCFSWFTPFCIIGSNICLTSRLKLCSPYIARLFCVNWIIVALACFPAETIINNIVAYITILIYVFHGVFIVWSYIYLIRTCFNSIENQAKFMQTCVPHLLSLMTFLFTVLFDIMSIRYGSKELPQSLENFIAMEIVVIPPLLNPLIYGFKLTKIRNRFLSHITFRIK
>LOCXPOR10.104.HIT1.OR.2R.315.7tm_4.exons1.CM007771.1.Paralichthys_olivaceus
MINPAGIVVFSLSGFNATVNYRATLFSLTLLSYCAILLVNVSLVVIIALDRTLHEPMYICLCSLCINAIYGTTGFYPKFAFDLLSDIKVISYAGCLLQIFVLYSSAKIDFSILALMAYDRYVAICLPLKYHSHMSVRRTALLVCLSWLVPLSNDIVIVVLASNLRLCGSQIQKLYCENWAIVKLACGATTVNDIVGLIVISVYIGHVLFILNSYVQVVRSALKSKDSVRKFTQTCVPHLLCLLNVTAALLFDVMYSRYGSSSVPQSLKNFMAIQFLLIPPLINPIIYGLILTKVRKRIISLCVTAGQRFKLRLKV
>LOCXPOR11.105.HIT1.OR.2R.304.7tm_4.exons1.CM007771.1.Paralichthys_olivaceus
MENDTAPFYFEFTMFVNIGSYYYIAFVFSLLLYSFIVSANLIIILVISREKSLHEPMYMFIALLSVNSLYGSAGFFPRFLMDLMSDSHLISRPACFTQIYVIYTYACYEMTILGIMAYDRYVAVCLPLHYHRQMTFRTVFNLIVIAWFFPTFVLTACISLSATLPLCGNEIQKVYCANWSVVKLSCVTTSINNVVGMFLTIGIVFLPLFFVLYTYLRIVVVCWKKSAEFKGKVLQSCLPHLVSFVIYSIAGFCDIALSRYDPDEINPFVAVILSLEFVVIPPVLNPLVYGLKLPKIRRHIIGMI
>LOCXPOR12.106.HIT1.OR.2R.308.7tm_4.exons1.CM007771.1.Paralichthys_olivaceus
VDNVSVVAMFTLSELSGTVHYRVTLFILTLLCYCVIWLINVTIIVTIIVDKNLHEPMYIFLCNLCINGLYGTAGFYPKFLSDLLSSSHVISYAGCLLQGFVLHSSVGADFSILVLMAYDRYVAICQPLMYHSVMTKGKIGLFVFFAWFIPHYLVMVGTITTSITKICGSHIPKIYCINYLVNRLACTPPIASVIVPAFNYTVYIIHAGFIVWSYMYLIRKCLGSGENRSKFIQTCLPHLLCLNTFLFSMLFDLMYVRFGTSAIPQGVKNFMAIEFLVIPPILNPLIYGLKLTQIRNRIVQFFKGRTDM
>LOCXPOR13.107.HIT1.OR.2R.303.7tm_4.exons1.CM007771.1.Paralichthys_olivaceus
MENVSVVRNFILVGFNETFNYRVALFSLTLLYYCVILFFNISLITIIILDENLHEPMYILLCSFCINELYGTTGFYPKFLIDLLSSAQEISYAGCLLQAFVMYSFACCELSILAVMAYDRYLAICRPLHYHSLMSKRRLSQLVCFSWLTPFCIFSINVLLTSRLKLCNTNLQKLFCVNWIIVKLACSDADTFSNQVVAYIIILIYCFHGFFIIWTYLHLIRTCVRSKDDSIKFMQTCVPHLTSLLTFAVAKTFDLMYMRFGFAGLPQNLLNFISIEFLVIPPFINPLIYGFKLSKIRNRILWL
>LOCXPOR14.108.HIT1.OR.2R.309.7tm_4.exons1.CM007771.1.Paralichthys_olivaceus
MENVSVVRMFTLSGINETMNYRLSIFSLTLLYYCVILFFNISLITIIILDENLHEPMYILLCSFCVNGLYGTTGFYPKFLIDLLSSAQEISYAGCLLQAFVMYSFACCELSILAVMAYDRYLAICRPLHYHSLMAKRRLSQLVCFSWLTPFCIFSISIILTSRLRLCGSKIPKLFCVNWIIYKLACSEADTFSNNILSYATIIIYVSHGFFIVWTYMHLIKNIVKSKDGRVRFMQTCVPHLVSITTFLVVIVFDLMYMRFGSTDLPQGLQNFIAIEFLLIPPLMNPLIYGFKLTKIRNRIFSLIHGGRK
>LOCXPOR15.109.HIT1.OR.2R.309.7tm_4.exons1.CM007771.1.Paralichthys_olivaceus
MENVSVVRMFTLSGINETMNYRLSIFSLTLLYYCVILFFNISLITIIILDENLHEPMYILLCSFCVNGLYGTTGFYPKFLIDLLSSAQEISYAGCLLQAFVMYSFACCELSILAVMAYDRYLAICRPLHYHSLMSKRRLSQLVCFSWLTPFCIFSISIILTSRLRLCGSKIPKLFCVNWIIYKLACSEADTFSNNILSYATIIIYVSHGFFIVWTYMHLIKNIVKSKDGRVRFMQTCVPHLVSITTFLVVIVFDLMYMRFGSTDLPQSLQNFIAIEFLLIPPLMNPLIYGFKLTKIRNRIFSLIHGGRK
>LOCXPOR16.110.HIT1.OR.2R.303.7tm_4.exons1.CM007771.1.Paralichthys_olivaceus
MENNTNPPYFNLTMFVNLGSYRYPTFVLCLLLYAFTVSANLVIILAISQEKKLHEPMYIFIMCLSINSMYGSAGFFLRFLRDLLSDTHMISRSACFTQVYIIYTYASYELTILGIMAYDRYVAVCQPLHYHNKITLKVVSKLILLAWIYPSISVGVCVYLSSRLPLCGNKIPKVFCANWPVVKLSCVATVINNLVGMLVSTSTVFLPLAFVLYTYVRIFCVCRKRTSKFKGKVIQSCVPHIVTFVNYSITVFCDVALSRINVEELNPFLGVILSLEFVAIPPILNPLVYGLKLPEIRKIITRM
>LOCXPOR17.111.HIT1.OR.2R.303.7tm_4.exons1.CM007771.1.Paralichthys_olivaceus
MENNTNPPYFNLTMFVNLGSYRYPTFVLCLLLYAFIVSANLVIILAISQEKKLHEPMYIFIMCLSINSMYGSAGFFLRFLRDLLSDTHMISRSACFTQVYIIYTYASYELTILGIMAYDRYVAVCQPLHYHNKITLKVVSKSIVLALFFPAISVGVCVYLSSRLPLCGNKIPKVFCANWPVVKLSCVATVINNLVGMLLTTSTVFLPLAFVLYTYVQIIFVCRKRISKFKGKVIQSCVPHIVTFVSFSITVFCDISLSRINVEELNPFLGVILSLEFVAIPPILNPLVYGLKLPEIRKIITRM
>LOCXPOR18.112.HIT1.OR.2R.309.7tm_4.exons1.CM007771.1.Paralichthys_olivaceus
MENASDVTLLTLSGLDFTSEYKITLFLLTLLWYLIILLGNISVIVAIVVDKNLHEPMYIFLGNLCINALYGTLGFYPKFLLDLLSSHVISYAGCMLQGFVIHSSICCDFSILALMAYDRYVAICQPLVYNSFMTKQRVTIFVFFSWLIPIYCMFMNTATLLGSSLCGSHVKKIYCVNWMIFTLTCSPPTANIGVTYFNLLFYFAHFVFIIWSYVYLIKTCLGSTENWGKFMQTCLPHLISLATFTISVLLDLLYMRYGSPNLSQDLSNFMSMEFLLIPPAVNPFVYGFKLTKIRNTFVNFVYIKRKKRV
>LOCXPOR9.113.HIT1.OR.2R.307.7tm_4.exons1.CM007771.1.Paralichthys_olivaceus
MDNVSVITIFYLSGLNDKMSHRFILFFLSLLCYCVILLVNITLIVTIILDKNLHEPMYILLCAFCMNSLYGTTGFFPKFLWDLLSPVHVISYSGCFLQAQVLYSFAASELSFLAVMAYDRYVAICRPLQYNSVMSKQRLIKLLCFSWFIPFCIIGSNICLTSRLKLCSPYIARLFCVNWIIVALACFPAETIINNIVAYISIIIYVFHGVFIVWSYIYLIRTCVNSKENRAKFMQTCVPHLLSLITFLFTILFDMISIRFGSKNLPQPFKNFFAIEFLVIPPIMNPLIYGFKLTKIRNRLRGIVFFK
>LOCXPOR19.114.HIT1.OR.2R.307.7tm_1.exons2.CM007773.1.Paralichthys_olivaceus
DTAGCLFQSIMPNGDAVPALICLLVLLNIFSFLVNGVTLLGIGCSEDLSWEPRCAFLKNLILSDLMQTLSFSPPVIHSLVLRRTMEFNTWCYVQYFAGTTSIFSSLVTITCMALERYLYVCHAIHYLVILTQVRLRNTLSLIWVFSISIGIVNMLLLHTGSGHKIERATKGLLCEPDVVEQHMGFPRASAVFRKLVGSCTLLLCLFVHAFSYLRMYRDARNAVIPFNTVNTTARKTVLFYCGMLFLQLLPLLIKTASDAVWELEGTMTPSAIASGLHVSLLVMLIVPPCINPLVYVLRTADLRQALL
>LOCXPOR20.115.HIT1.OR.2R.324.7tm_1.exons1.CM007776.1.Paralichthys_olivaceus
MLSANLSMTNGTAGAQYQGLLERLLFSTVTTVPCCIFFFINTTMLFTLRSKAVFRESSRYVLLFNLLFADTLQMTLSQLLYIIAVCRTRLTFPVCGVLNMLARLTNEVSPLTLLVMSLERYVAVCHPLRHATIITITNTAVAIVVVWAVSSLNVLVRVLLLLDFPFEDLDTLQMNDFCSDIAMLIGPLSDDYDKAYTCFVFLSATVVITCSYIGVMVAARSASTDKASVRKTRNTLLLHLVQLGLSLSSTIYNPIVIAVSRSVKRLVFVRLQNVFYVCIFIFPRCLSSLIYGIRDQTIRPALLFYLCCRMKVSVIPDKVKVSAL
>LOCXPOR21.116.HIT1.OR.2R.310.7tm_1.exons1.CM007776.1.Paralichthys_olivaceus
MSRTAQANITTGVVFLERVMLATVTTVPCCIFFFINITMLFTLRSKAVFRESSRYILLFNLLVADTLQMTLSQLMYLLSACRTRLTYPVCGVLVMLTNFTNEVSPLTLVVMSLERYVAICHPLRHATIITITNTAVAIVVVLAICSLNVLVRVLLLLDFPFEDLDTLQMNDFCGTLVMFLGPLSDDYDKAYTCFVFLSATVVITCSYIGVMVAARSASTDKASVRKARNTLLLDLVQLGLSLLSTIHNSIVGTIARIVTRSILLIILNTFYVFIIMLPRCLSSFIYGLRDQTIRPVLLHHLCCRLKLKPE
>LOCXPOR22.117.HIT1.OR.2R.301.7tm_4.exons1.CM007776.1.Paralichthys_olivaceus
NYTYNSFTLQMEGIKVTKDTMYPVFFLYFISYIVIMVMNIGISILIVIDKNLHQPMYLLFCNLSVSDIIGSTHIVPRLLSDILRPPSERLISYYECVVQAFTSHMFGTTSHTVLMIMAFDRYVAICHPLRYAAIMTNKMVIKLTVSAWGVAFVLVGILLGLTIRLNRCRTKIMNPYCDNASLFKLSCESVFVNNVYGLTFTVVLLSASIGSIVLTYTQITIVCLTSKNKSLNSKALKTCSTHLMVYLIMTFSGIIIIALHRFPQYSDYRKLSSILFHIIPCSLNPVIYGVQSKEIRKFLSK
>LOCXPOR23.118.HIT1.OR.2R.323.7tm_4.exons1.CM007776.1.Paralichthys_olivaceus
MNLFNSALGKNITFVHPAYFIISGFSGIPNIKHYYVFLFFVYIVSVLGNAAVMAVICLDHNLRTPKYIAVFNLAFVDLFGNSALVPKVLDVFLFNHHHIPYNDCLTFLFFCYTCLSMQSFNLVALSYDRLIAISFPLHYQVKITHRFMLYLIASFWAFVIVAVLIAVGLITRLSFCESVVVNSYFCDHGQIYRLSCNDHYPNYVLSCLYPVLIFWLPLVFILMGYLYIGCTLAKVATAHQSLKAFKTCIGHLSLVAVYFIPLLIVFTLMEKIEPNARIINLSLTSVFPPMLNPIVYVLQTQEIRESLKKLLNIRGKLKKITAM
>LOCXPOR24.119.HIT1.OR.2R.327.7tm_4.exons1.CM007776.1.Paralichthys_olivaceus
MDSEERAAAVFNATFVRPAKFYLSGFSNIPYVKYYFIFLCFVYVFTVLGNGLLLSMICLIKTLHTPRYMIVFNLAVTDLFGSTALIPKLLDTFLFNNRYIVYEACLSYMFFVFFLLSVQSWTLVTMAYDRFVAICFPLKYHSMVTKPSIGVMLLSVWASLLSLVAFTVGLIDRLSFCGSTVVKSFFCDHAPVYLLACNDSSLNNIMAYVAFIIVLILPLILIVLTYVGISVALSRIASAQERLKALRTCTSHLIIVAIFFLPILGTNIAAVTSTLHPNARIINSSLTHTIPALLNPIVYSLKTEEVLISIKKLYKRNRLNNFTSSKL
>LOCXPOR25.120.HIT1.OR.2R.318.7tm_4.exons1.CM007776.1.Paralichthys_olivaceus
MSFPRTVLNDSVIIHPPGFYIVGFQMYSSISVYFVFLAFVYVVTVLFNSLVIYIIAFNNCLHTPKFLAVVNLAVIDVILNTCTIPSMIKIFLVKDNFIPFNSCLVQMFFYYAFGTLESFALAILAYDRLIAICFPLRHNSINTLQNMTCIVGLTWCVALGLLLFSVAIMTRLSFCNSVRVLSYFCDYAPVFRLACNDYTMHWSVASLLTYLLLVAPFTFILLSYLSILVTVFRMKSLDSRLKALATCVEHLILVAVFYIPLITIFIIGFYLRIIDTDQRVLSLSLSSCLPPCVNPIVYSLKTKEIKTRALALVRRGKI
>LOCXPOR26.121.HIT1.OR.2R.322.7tm_4.exons1.CM007776.1.Paralichthys_olivaceus
MSFPRTVLNDSVIVHPPGFYIIGFQKIPSVSVYFIFLALVYVVTVLFNSLVIYVIASNRCLHTPKFLAVVNLAVIDLVLNTCTIPSMIKIFLMKDNFIPFNLCFVQMYVYYTCVSLDSYALAVLAYDRLIAICFPLRQNSINTLRSMSCIVGLTWCVALGVTAFATIIMTRLSFCRSVSVFSYFCDYAPVFRLACNDYTMHWSAASVLSFVNLGLPCTFIFLSYISILVTVFRMKSLGSRFKALATCVEHIILVAIFYIPLLVIFMIGFYLRVIEPDQRVLSLSLASCIPPCVNPIVYSLKTKEIKVRALALIRKHKTKTQQ
>LOCXPOR26.123.HIT1.OR.2R.280.7tm_4.exons1.CM007776.1.Paralichthys_olivaceus
MAFVYLVTVVFNLLLMCIIALDHNLHTPKFLAVVNLAVIDVMLNTSTIPSMIKTFLVKDNFVPFNLCLLQMFVHYVNVSLESYALAILAYDRLIAICFPLRQNILNTRPIMFCIVGVTWVYNVGLLTYSTVIMTRLSFCRSVRVFSYFCDYAPVFRLACNDISLQWSAASASLFNLLGPFTFILLSYISIIVTVFKMKSVSSRMKALTTCIEHLILVGIFFVPIFSIFLIGLFLGSVDPDQRVLSLSLASCIPPCINPIVYSLKTKEIKTRIVALVWRVK
>LOCXPOR27.124.HIT1.OR.2R.317.7tm_4.exons1.CM007776.1.Paralichthys_olivaceus
MYNETTLTFTMTAYAVMENYKYWMFILFLLIYLTIIFLNVLLITVISQNKELHQPMNVFPCILSINEIYGSTALLPTIMAVLLSETHEITIKWCIAQVYFLHTYACAEFCILAAMGYDRFVAICNPLHYHSIISNSKAGKLAVLAGIYPAVVFGGFYSLTIRLRFCGKVLPKLYCVNMELVKNSCSPPPYISIVGLVLIMFTVLPQIMMIVFSYAQISRVCRKLSRQSQRNAFKTCLPHLLSLTNYTIASLFEIVQSRFNMSHLAVEARIFLSLYFVILPPITNPMLYGLGTQMVRVTLLKLFFRYKMLPTLLAKAV
>LOCXPOR28.125.HIT1.OR.2R.301.7tm_4.exons1.CM007776.1.Paralichthys_olivaceus
MTNFSEVTSFLLSDYYGMKDLKLLYFCIFLILYITIIVENVALIRLVYREKHLHEPMYLLLCNLAVNGLYGGTALLPAVLSIMLSHSYEISLSLCQTQIYAVHSFVIIEFTILAVMSYDRYVAICYPLPYHAIMSQRLVKLIIFMWLYPLLAFLIVFIFTLQLRFCKRTIEKLYCVNYPLVKLACTDTSVINIIGLLSVGVCALPQLIMIFYSYVHILRICALSFSKSGFKALKTCMPHLLAIANFTIGCFFEIAQSRFNTSNLLYGIKLFLSLYFLIFPPILNPAIYGLGIKGIRVQLFK
>LOCXPOR29.126.HIT1.OR.2R.306.7tm_1.exons1.CM007776.1.Paralichthys_olivaceus
MNATTEVTQLYQKPLKVVLSMLPCLFFLYVNGVMVFALLRKPLLLESSRYILFAHLLLTDSMQLVIAMLLYIFAVTMVKMISYLCVVITMIAVITLKLSPLNLAVMSLERYVAICFPLRHVDIATTRRTGKAIAVIWTVASLDSVTQVFVFVSLENKSFTVPRFCDKNNVFRLQIFSTLNMAFNILYFVLVGLVIIYTYVAIMITVKSASSCNHNASKAHRTVLLHLLQFCLCLTSTLFSMIDSRGQWNIDRTMAIHVQYTLFLSLIIFPKCLSPLIYGLRDHTFKHIFKYYFTFGLKSNVRSFTK
>LOCXPOR30.127.HIT1.OR.2R.306.7tm_1.exons1.CM007776.1.Paralichthys_olivaceus
MNATTEVTQQYQKPLKVVLSMLPCLFFLYVNGVMVFALLRKPLLLESSRYILFAHLLLTDSMQLVIAMLLYIFAVTMVKMISYLCVVITMIAVIAVKLSPLNLAVMSLERYVAICFPLRHVDIATTRRTGKAIAVIWTVASLDSVTQVFVFVSLENKSFTVPRFCDKNSVFRLQIFSTLNMAFNILYFVLVGLVIIYTYVAIMITVKSASSCNHNASKAHRTVLLHLLQFCLCLTSTLFSMIDSRGQWNIDPTMAMHVTYTLFLGLIIFPKCLSPLIYGLRDHTFKHIFKYYFTFGLKSNVRSFTK
>LOCXPOR31.128.HIT1.OR.2R.306.7tm_4.exons1.CM007777.1.Paralichthys_olivaceus
LNSTHVSYFTLGAYFDTGLFKYLYFMILFILYLLIVCANVLLIVVICMNRSLHEPMYVFLCSLFVNELYGSTGLFPLLLVQILSDVHTVSASVCLLQVFCLYSYGGVEIFTLAIMSYDRYLAICLPLQYNRQMTSNKIIMLVALSWIYPLLSNFFFSQAVPLQLCGNIINKVYCDNYYIVKLSCSDTTVNNIVGLTHMFTVIFGLIILILYTYTRILKVCFSGSKQTRQKAVSTCTPHLLSLLNFSFGAFFEIMQSRFNLKSLPKLLRIFLSLYWLLCQPLVNPLLYGLQMSKIRIVYKNLLFGRK
>LOCXPOR32.129.HIT1.OR.2R.307.7tm_4.exons1.CM007777.1.Paralichthys_olivaceus
VMNSSRVSYFTLAAYVDSGLLRYLFFMMLLSLYLLIVCANVLLIVVICMNRSLHEPMYVFLCSLFVNELYGSTGLFPLLLVQILSDVHTVSLPLCFLQIFCVHSYGHVEFLTLAIMSYDRYLAICRPLQYNSVMTANKVAALTAVIWSVSVIAVLVTVSLMARLKLCGNIITKVYCDNYSLVKLACSDTSVNNIFGLLYMFSVVISLLVLILFTYARILKVCFSGSKQTRQKAISTCTPHLLSLLNFSFGAFFEIMQSRFNMSSLHMMSRVFLSLYWLTCQPLFNPVLYGLKISKIRIMFKNVLCGK
>LOCXPOR33.130.HIT1.OR.2R.310.7tm_4.exons1.CM007777.1.Paralichthys_olivaceus
RIVMNSSRVSYFTLAAYLDSGLLRYLFFMMLLSLYLLIVCANVLLIVVICMNRSLHEPMYVFLCSLFVNELYGSTGLFPLLLVQILSDVHTVSLPLCFLQNFLLYSYGGAEYLNLAVMSYDRYLAICCPLQYNTHMTVKKIAVLISVAWFCPLLLCLVMTSLSNSLHLCGTIIEKVYCDNFSIVKLACSDTTVNNIYGLFVSSLSIFSPLILIFFSYMKILKICLSGSKQTRQKAVSTCAPHLVSLLNFSCGACFEILQSRFRMRTLPNVLRIFLSLYWLTCQPLLNPLVYGLNLSKMRIICKSLVVAEI
>LOCXPOR34.131.HIT1.OR.2R.310.7tm_4.exons1.CM007777.1.Paralichthys_olivaceus
MMMMNSSRVSYFTLAAYLDSGLLRYLFFMMLLSLYLLIVCANVLLIVVICMNRSLHEPMYVFLCSLFVNELYDSTGLFPLLLVQILSDVHTVSLPLCFLQIFCVYSYACVEFFNLAVMSYDRYLAICCPLQYNTRMTTTKVTMLIVAVWLFPCLAIVVLISLTSPLQLCGNIIHKVYCGNYAIVKLSCSDTTVNNIYGLMYTVISIILPLVLILYTYVRILTVCFSGCKQTRQKAVSTCTPHLLSLLNFSFGVCFQILQSRFDMSGVPHILGILLSLYFLTCQPLFTPALYGLKMSKIWIICKRMLCGNM
>LOCXPOR34.132.HIT1.OR.2R.295.7tm_4.exons1.CM007777.1.Paralichthys_olivaceus
MNSSRVSYFTLAAYLDSGLLRYLFFMMLLSLYLLIVCANVLLIVVICMNRSLHEPMYVFLCSLFVNELYGSTGLFPLLLVQILSDVHTVSLPLCFLQIFCLYTYAHVEFCNLAVMSYDRYLAICCPLQYNTHMTTTKVMMLIVVSWLFPCLAVVVLISLTSPLQLCGNIIHKVYCDNYSVVKLSCSDTTVNNIYGLMYTVIAIILPLVLILYTYLRILTVCFSGCKQTRQKAVSTCTPHLLSLLNFSFGVCFEVLQSRFDMSSVPTVLRIFLSLYFLTCQPLFNPVMYGLKTSKI
>LOCXPOR35.133.HIT1.OR.2R.310.7tm_4.exons1.CM007777.1.Paralichthys_olivaceus
MMNSTQFSYFMLSAFFNSGLLRYLFFMMLLSLYLLIVCANVLLIVVICMNRSLHEPMYVFLCSLFVNELYGSTGLFPLLLVQILSDVHTVSLPLCFLQIFCVYSYGSVEFTNLAVMSYDRYLAICCPLQYNTHMTPHKIAFLIAVVWLPPCAAVFVTTFLTWSLQLCGNIIHKVYCDNYSVIKLACSDTRVNNIYELVAAFLTVCVPVSVSLYFYVRILTVCFSGCKQTRQKAVSTCTPHLLSLLNFSCGVCFEVLQSRFDMSTLPLVMRIFLSLYFLTCQPLFNSIMYGLNMSKIRLLCKSLLLRSSSK
>LOCXPOR36.134.HIT1.OR.2R.311.7tm_4.exons1.CM007777.1.Paralichthys_olivaceus
TLNDFVLGAYLHVGTLRYLFFMLTAVLYMFIIISNTSLIVVICMNRSLHEPMYVFLCSLFVNELYGSTGLFPFLLVQILSDVHTVSPPLCFLQIFCLYTYANVEFCNLAVMSYDRYLAICCPLQYNTRMTSNKAVIFIIVLWLYSSVKFLVTLLLNIRLTLCGNVIDSLYCNNFLVVKLACSDTTVNNIYGLFGTVLTVLVPLLPILFSYMKILKVCFSGSKRTRQKAVSTVTPHLVSLLNFSFGCCFEILQSRFDVSNLPKVLRLILSLYFSVLQPLLNPIMFGLQMSKLRNTCKRQLWFVVFTGHRVSV
>LOCXPOR37.135.HIT1.OR.2R.300.7tm_4.exons1.CM007777.1.Paralichthys_olivaceus
MENNSEIVFVLQGLNDSLINRQLYFALALTSYLFTIFVNVTLIATVCVEKTLHEPIYIFLCNLCMNGICGASSFYPKLLHDLLADSHVISYLGCMMQMFVAYSYMFCEFTSLTVMAYDRYLAICRPLQYRALMTPQKVAQLLLLTWCFTLLESMVGMVLTTRLQLCGRNLDKLFCTNWDVVKLSCGGDTLVNNVYGFVLMLSHVTQTGLILVSYAHLVRASLRSRSDRRKFVQTCLPHLVTLLVFTLSTVFDVMYSRYGSGSAPQALRNALAAECLVIPPLINPMIYGIKLQHIRTRILR
>LOCXPOR38.136.HIT1.OR.2R.306.7tm_4.exons1.CM007777.1.Paralichthys_olivaceus
MLNSTSSTLSYFVLGAYLHVGTLRYLFFMLTAVLYMFIIISNTSLIVVICMNRSLHEPMYVFLCSLFVNELYGSTGLFPLLLVQILSDVHTVSLPLCFLQIFCLYTYAHVEFCNLAVMSYDRYLAICCPLQYNTRMTSNKAVIFIIVLWLYSSVKFLVTLLLNIRLTLCGNVIDSLYCHNFLVVKLACSDTTVNNIYGLFGIFITILVPLLPILFSYMKILKVCFSGSKQTRQKAVSTVTPHLVSLLNFSFGCCFEILRSRFDMSSVSTEMQIILSLYFLIIQPLLSPIMFGMQMSKIRQTYKRLF
>LOCXPOR38.137.HIT1.OR.2R.292.7tm_4.exons1.CM007777.1.Paralichthys_olivaceus
MLNSTSSTLSYFVLGAYLHVGTLRYLFFMLTAVLYMFIIISNTSLIVVICMNRSLHEPMYVFLCSLFVNELYGSTGLFPLLLVQILSDVHTVSPPLCFLQIFCLYTYANVEFCNLAVMSYDRYLAICCPLQYNTRMTSNKAVIFIIVLWLYSSVKFLVTLLLNIRLTLCGNVLNNLYCHNFLVVKLACSDTTVNNIYGLFGAVLTVLVPLLPILFSYMKTRQKAVSTVTPHLVSLLNFSSACLFETLQSRFDMNTFPSELRIVLSLYFLMIQPLLNPLMFGLQMSTVRNAWK
>LOCXPOR39.138.HIT1.OR.2R.306.7tm_4.exons1.CM007777.1.Paralichthys_olivaceus
MLNSTRVSYFVLTAYVHTAHFKHVCFVLVLFVYLLIVCANVLLIVVICMNRSLHEPMYVFLCSLFVNELYGSTGLFPLLLVQILSDSHTVSLPLCFLQIFCLYTYASVQFSSLCVMSYDRYLAICCPLQYNTRMTSSRVALLIALSWFYPFVAILVLVSLSVSLQLCGNMIHKVYCDNYSVVKLSCSDTTVNNLYGIFYTFTTVFLVLFIFYSYVKILKVCFSGSKQTRQKAVNTVTPHLVSLLNFSCGCFFEIAQNRFDMKYVSNMLRIFLSLYWLTCQSLFNPVMYGLKITIIRIALKNLVFGK
>LOCXPOR40.139.HIT1.OR.2R.305.7tm_4.exons1.CM007777.1.Paralichthys_olivaceus
MINSTIISYFTLAAYLDSGLLRYLFFMMLLSLYLLIVCANVLLIVVICMNRSLHEPMYVFLCSLFVNELYGSTGLFPLLLVQILSDVHTVSLPLCFLQIFCLYSYACVEFFNLAVMSYDRYLAICCPLQYNTRMTHRKITALITVTWIYASVVCLIPLAMIVPLQLCGNIINKVYCDNYYIVKLSCSDTTVNNIYGLAATSLIILSPVSLIFFSYLRILKVCFSGSKQTRQKAVSTCTPHLLSLLNFSFGAFFEIMQSRFNMDKVPSLLRIILSLYWLTCQPLFNPLMYGLNMSRIRIICKNLFF
>LOCXPOR41.140.HIT1.OR.2R.317.7tm_4.exons1.CM007777.1.Paralichthys_olivaceus
MLNSSPSWNFSHNTFVLRGFPELQPQRRLLALPFFVSYVSVLLGNSVLVHVIRRVESLHSPMYLLICTLCVVDILVVTAIIPNTLLGLLFDWNEISLAGCLTQMFFTHFLSSVESTLLLAMALDRYVAICQPLRYADIIDSSMFVRLLLFTLVRSGSIMATLVGLAGSLWFCDSNVIWHCYCDHMALVSLACDDTQKNSTAGLTVIVCFVGVDISLIILSYMKILSVVLRAAAASEDRWKAFHTCGTHLMVMMCFYLVGSVTFLSHNLNIHIPIGVNTSMGLVYILFPATVNPVIYGVRTKEIRNGFLRIFKLREKK
>LOCXPOR42.141.HIT1.OR.2R.321.7tm_1.exons2.CM007777.1.Paralichthys_olivaceus
MQNLTELQTNATSHRSLSVIIKLCVVIQFFCIFLCCIAVMLHIFASQRQFLDTSRYILFAYMLVNDTLQLMTSVLLFLFVMGRVKFSLVYCVPLLLISKVTFQNTPLILATMSLERYIAIIYPLRRPASWRSDRIWIIILSLWFISCIFPVIDFSIGKHDPAVDVLSTPVLCETAVVNPSPIQTLIRAAVNVLFFAVVAVIILFTYVTILLETRKLRQDKVSVSKAMHTVLLHGFQLLLCVLAFTHPITESLIVLHANWQPEDVAFFNYFCFILIPRFLSPLIYGFRDQSIRGCIRKTFFSCSKKVKPCIRSAANTVITAA
>LOCXPOR43.143.HIT1.OR.2R.320.7tm_4.exons1.CM007777.1.Paralichthys_olivaceus
MKFTNSTNIKDFIIVGFPGLPPEYYGPVSVLLLLLLLAILVGNSFILTVIIYEQTLHKPTYLIFFHLAMTDIAFGLVTLPKIIARYWWNDMISLFGTCFAQMYFVHSLGAIHSFLLLIMALDRFVAIWFPFRYPVLVTNTTICIACLLCWVLTFIRMLGIVLHALTLPYCNLNVIMQCYCDHISITQLGCGEDVAYVKQVSFANALVTLLVPLAFIIFSYFSIIVAALKMSQSHKVMSTCAPQIFVTCLYYVPRCFVYLSYNLGFTFSIQARVVITMMYSLIPAMVNPVIYCLKTKDIKMALTQRFRNRKISIAHKTDHK
>LOCXPOR44.144.HIT1.OR.2R.317.7tm_4.exons1.CM007777.1.Paralichthys_olivaceus
MFNTNVTRIKDFFIIGFPGLSLDLYKPVSALLFLLYLAIVGGNIFILVFVKCEKALHKPTYLIFCHLAFTDLAFGTVTLPKIITKYWFDDSIISFYSCFAQMYFVHSLATAHSFILMVMALDRFIAICAPLRYTTLLTNTKVSVLCGMSWLLPVLWMVGVLFNALTLPYCNSNIIIQCYCDYIAITALGCENVREVQVIAFGFAMFSLLVPLGFIVFSYFVIIVAVGRISSSEGRVRTLSTCMPQLLITFLYYMPRCFVYLANNVGFTFSVPVRIVVVMLYSLLPAAVNPMIYCFKTKDIKENLKKKLFNRKIDIRT
>LOCXPOR45.145.HIT1.OR.2R.321.7tm_4.exons1.CM007777.1.Paralichthys_olivaceus
MVSNFTWMRSFLILGFPGLSPQFYAPVSALLFFLYLLIAIGNIFILTFVFCEKSLQKPTYVVFCHLALIDLTFGTATLPKIISKYWFGDNIISFNGCFTQMFFVHYLGSVTSFMLLVMALDRFIAICIPLRYPVLITNNIISVLCGFAWIIPLPLMVAIVLHALTLLFCKSNVIAQCYCDHISITSQACGDDVIIVKVIALCVAMICLLVPLSFIVFSYISIIVVILKISNVAGRKKTLSTCTPQILITCLFYLPRCFVYVANIVEFSFSLDVRILLILLYSLFPAAINPIIYCFKTQDIKQMLMKRLRKTRIGIEIKFSY
>LOCXPOR46.146.HIT1.OR.2R.324.7tm_4.exons1.CM007777.1.Paralichthys_olivaceus
MAEGNHTTVTEFFLTGFPGLHPEYQGLTSAVLFLVYFLTLIFNATIIFLYATDSCLHKPMYYIILNLCACDILFSTTTLPKIISKYWFQSGTISFTACFIQMYFVHYLGTVNSLILFLMALDRYLAICHPLRYSLILKKSTIYILSITAWIVSKTGPLMLVIRAYPLPFCASNIINHCYCDHIGITTLACTDRAPYGFPAFVFAMVLLLGPLALIIFSYCSIIITVLKMANVQGRLKTLSTCSTQLIIILLYYLPRCFVYLASNVGIQFSPDVRIVIIMLYSLCPPMINPLIYCLRAKDMKESLRKKFNKRTPTQKTQVSVVTD
>LOCXPOR48.147.HIT1.OR.2R.281.7tm_4.exons1.CM007777.1.Paralichthys_olivaceus
CVPFCNSQLHDYTFLQPHSHLHHCTEQIFAPAHASVTAAPTXXXXXINDLIGSTAFFSQVIKEILTDSRTIHYSTCVAQAFFIHIYAGGAVFFLTAMAYDRYIAICCPLKYNTVMTNAHIMRIITIVWLSCLFLIALLFFLLLRLPRCRSEITQPYCDNPSLLSLVCANTTINHIYGLCMVAISQLISIAVIVYTYLQILVACFRSKRLDTRAKALQTCATHLIVFLLLECLGLFTIISYRIKNLSPQLRRFMGVSTLIFPPTLNPIIYGLKTKEIREKVV
>LOCXPOR47.148.HIT1.OR.2R.312.7tm_4.exons1.CM007777.1.Paralichthys_olivaceus
MYTNVSASVLLSLATLGIPDANIYPAFLLVTLLYLLIMFFNLLVLAAIVVSKNLHKPMFILLFNLPITDMMGATAFFPHLISSIVTQNRLISQPACITQAFLIHFYGTGNFLILSSMAYDRYVAICCPLRYNAVMTPQNLFKIIISIWLITFSIIVTLILLLARFKMCRTRVVDLFCNNPSLLKMVCEDIRVNNYYGLTIMCLIQGGTLAITIYTYIQILRTCIMTNHPDARRKAIQTCGSHLVVFLLLQFNSIIALIAHRIESASPYIRRVLGVSVLIFPPFLDPIIYGFKITELKQGIKRFLKRSVVSIK
>LOCXPOR48.149.HIT1.OR.2R.304.7tm_4.exons1.CM007777.1.Paralichthys_olivaceus
MDNRSFGFMSELTLDTFVIPLGGKYPIFLLGIMIYFFGIICNLILLTLIIMKKNLHKPMYFILFSLPLNDLIGISAMLPKVLSDIVTETNKVYYPLCVLQAFLLHMYGGGILFILAAMSFDRYVAICMPLRYTSVMTPRVLICIITLVWGLDFALILTLFCLQTRLPRCRSVILNVFCDNPSLLKLTCENTTVNNIIGLFNTAVMQAVSLSIQAFSYVKILITCVLTRRSEAKTKAVNTCVAQIVILVIFEIAGTFTILSHRFKNVSADLQKIMGMLIFLVPPVLNPIVYGLYTSEIRSTLLNV
>LOCXPOR49.150.HIT1.OR.2R.310.7tm_4.exons1.CM007777.1.Paralichthys_olivaceus
MERNTTVASDILQIQGFDISPEFTYPVFFLLLFVYFSLLFSNIGILALIITEKSLHQPMYILFCNLPVNDLIGNTVLLPRLMAHVISTERFITYNQCVVQAFHSHTFGSASHMILVIMAIDRYVAICHPLRYHSIMTTRAVIGLSVTAWGVSLVLVSVLMGLTVRLSRCRSVIQNAYCDNASLFKLSCEDVSVNNIYGLFFTVLLFSCSIGGIAVTYFRIALICWIKKNKELNNRALQTCASHLVLYLIMLWSGFLTIILHRFPNYPDLRKIAYILFHVIPANLNPIIYGMQTRLLRDKIIQIMQRKMNA
>LOCXPOR50.151.HIT1.OR.2R.309.7tm_4.exons1.KV918710.1.Paralichthys_olivaceus
MENQSFRPNVLLLEGLKVSPASSVPAFVLLLLIYVFIMVSNVGLVLLISTERSLHQPMYLLFCNMSINDAFGATIFIPHVLRDIFMSNSERYIHYVDCVVQAFCVHLYGSTSHTVLMVMAFDRYVAICNPLRYATIMTTNMVVKLSVAAWGTALVLVAILLGLTVRLSRCRQVISNLFCDNASLFKLSCESVFINQVYGLGYTVVLLGSSICSVTLTYLKIAAVCVHSKNKVLNNRALQTCTSHLTVYVLLLVSAFIIVILHRFPQLSDHRKVAAIVGEVALPALNAIIYGLQMKEVRQRITKVFHSKQ
>LOCXPOR51.152.HIT1.OR.2R.308.7tm_4.exons1.KV918710.1.Paralichthys_olivaceus
RMNNVSVDLLQLEGLKVSPASSVPAFVLLLLIYVFIMVSNVGLVLLISTERSLHQPMYLLFCNMSINDAFGATVVIPRLLSDVFTPVTQRYIHYYECVLQAFCAHFHGGTSHTVLMIMAFDRYVAICDPLRYAAIMTTRMVVNLSVSAWMVSLLLVVVLVGLSVRLSRCRWIIFNPFCDNASLFKLSCENVLINHIYGLGSAMATMACSLASVTLTYLRIAMVCLSSRNKVLNGRALTTCASQLAGYIIMLVSGSVIIVLHRFPHLSDHRKLASIMFHVVPPAMNAIIYGLQIKTVREKITIMFIKKK
>LOCXPOR52.156.HIT1.OR.2R.316.7tm_4.exons1.KV918710.1.Paralichthys_olivaceus
APMENSSYNSLTLQLEGLKVTKTSKHPIFICLLFIYVFIFVANVGIVLLIWTDRRLHQPMYLLFCNLSINDIMGNSLLVPRVLSDILVPPSERFIHYYECLMQAFTTHMFGTNAHTVLMIMAFDRYVAICDPLRYAAIMSNKMVIKLTVSAWGVAFALVAVLLSLTVRLNRCRTLITNPYCDNASLFKLSCENVFINNIYGLTFTVVLLSASIGSIILTYSKITAACVTSKSKSLNSKALKTCSTHLCLYLIMLVSGMILITLHRFPELAEYRKISAILFNVVPGSLNPVIYGLQSQEIHKCLSNIFQRKKVKPSF
>LOCXPTAAR1.22.HIT1.TAAR.2R.316.7tm_1.exons1.CM007758.1.Paralichthys_olivaceus
CYESGTSSCIMAITPSTIRTFLYMFIGSTVSVLTISGNLLVITSIIYFRQLHTPTNYLILSLAVADLLVGALVLQFNMALSVKSCLYFGDLFCKMRRSFDISLVMTSIFNLCCISIDRYYAVCQPLSYRTKMNGRVVVIMILVSWTVSALSGFGITFVGLKHTVCEGRCFIFHIPESNIFGSVVSFYLPVIIMLCIYLKIFIVAQRQARSIHNTTCQSTKSGAVVSKMERKATKTLATVMGVFLFCWLPFFLYLTFKPVSNFSIPPPLNETLAWLGWSNSMLNPFVYAFFYRWFRAAFRIIISGKIFRGNFTNSKL
>LOCXPTAAR2.23.HIT1.TAAR.2R.331.7tm_1.exons1.CM007758.1.Paralichthys_olivaceus
KSRSMEAELTVNSTFVVNDIHPCYVSDNSTNLFTSNPSIICVLLYIFLGSLSVGTICGNLLVIISIVYFKQLHTPTNYLILSLAVADLLVGVLVFPFSMAFTVTSCLYHEDFFCKIRDSFDVSLCSSSILNLCCISIDRYYAVCQPLTYRSKINVHVTVIMSLVSWGIAVLIGIIIIFAGSSQGTCEEQCSVDVVIANTVGPVFSFYLPAIIMLSIYFKIFLVAQKQVSSIQAAKSGTSVSKMERKATKTLATVMGVFLLCLTPFFLCIVFQPLAYYPPPVPVLETLNWLTLSNSMLNPLIYAFFYSWFRSAFKIIITGKIFQGDFTNCKL
>LOCXPTAAR3.24.HIT1.TAAR.2R.333.7tm_1.exons1.CM007758.1.Paralichthys_olivaceus
MEADWTINETGAVNDIHLCYESDNVTYTFTSNPSIICVVLYIFLGSLSVVTICGNLLVIISIIYFKQLHTPTNYLILSLAVADLLVGVLVFPFSMAFTVTSCWYHEGLFCKVRGSLDVTLSTASILNLYCISVDRYYAVCQPLRYKTKINNCVITVMILVCWGIAVLVGIGLIIAGFNQGKCEESCLIDALILTTVTCIFSFYIPVIIMLCIYLKIFLVAQRQAYSIQRSTACQSTKSGAGISKMERKATKTLATVMGVFLLCWTPYFVFIIFQPLTYSVTPIAVIEALNWLTLSNSMLNPFIYAFFYTWFRSAFRMIISGKIFQGDFANARL
>LOCXPTAAR4.25.HIT1.TAAR.2R.332.7tm_1.exons1.CM007758.1.Paralichthys_olivaceus
MEMDIRFNRSNVFTEIHPCYKIDLYHVLTSYPSAVCVLFHVFLGSLSVVTICGNLLVIISIIYFKQLHTPTNSLILSLAVADLLVGVVVFPLTIEFSITFCLFYDDLFCKVRGTFDVSLCTSSILNLCCISIDRYYAVCQPLSYKTKINDHVVVTMILVSWGLSVLIGLSFIVAGINQEDCTEMCITDVVLANIMGLIFSFYLPVVVMLCIYMKIFCVAQRQARSIHNTTCQSTKSGAAVSKMERKATKTLAIVMGVFLLCWLPFFLCTTVMSFSHVYVPLPLIELLNWLALSNSMLNPFIYAFFYSWFRSAFRMIISGKLIQGDFTNSKLH
>LOCXPTAAR5.26.HIT1.TAAR.2R.331.7tm_1.exons1.CM007761.1.Paralichthys_olivaceus
MMDGLEAAELCYPQLLNSSCRGLPRPPTEALLLYALLSFITVLTVTLNLLVVISISHFRQLHTPTNLLLLSLAISDLLVGLLVMPVEMVRFIESCWLLGDVMCALSYIIGFTLTSASVGNMVLISIDRYVAICYPLHYPNKITRSRIEVCVCLCWACSLLYSGLILKDHLRQPDRHTSCYGECVVVIDFVSGAVDLVFTFIGPCSSIVVLYMRVFVVAVSQARVLRSHITAVAGGSVTVTAKRSERKAARTLGVVILVFLMTFCPYYYPSLAGQDTSNSAIAWPIVSWLLYFNSCLNPLIYAFFYPWFRKSIKIIVTLKILKQQSSHASVL
>LOCXPTAAR5.26.HIT1.TAAR.2R.291.7tm_1.exons1.CM007761.1.Paralichthys_olivaceus
DGRSGGCRALLPSAPQLVLQGFASSSHGGPPPLRSALLHHRAHSNPQPAGRHLHLSLPPAPHPHQPAPALPGHLRPPRRAPGDAGGDGEIHRKLLAAGRRHVRPVLHHRLHSHIGLSGEHGAHIHRPLRGHLLPSALPQQNHSQQDRGVCVSVLGLLSPLQRADPEGPSQAAGQTHVLLRGVCGGDRLCLRCGRPGVHFHRPLLEHCRAVHESVCCGGVSGSCSAVSHYSCCRRFSDGHCKEVREESSQDSGCGHTGVFDDLLSVLLPVACGTGHLKQCNSLAHRVLALVF
>LOCXPTAAR6.17.HIT1.TAAR.2R.335.7tm_1.exons2.CM007771.1.Paralichthys_olivaceus
LKMEDGAQLCFPLHINSSCRRPTPAWPEAVLVLVVPYSVSVLTVALNLLVIISISHFRQRHLSHCLHTPTNILLLSLAVSDLLVGLLLMPGEVLRKSSCWFLGDLVCSLYNYVSFIVTSASVGDMVLISVDRYLAICEPLRYGSRVTEGRVKVCVCVCWLCSVFYSSLFLKDDLTHPDRFNSCYGQCLIVIDYVAGAVDLVLTFVVPITVIVVLYTRVFVVAVSQARAMRCHVTAVTLQLSVTVNTRRSELKAARTLGVLVLVFLVCFCPYYGVSLAGDDLLNSSSGTFAMFLFYSNSCFNPLIYALFYPWFRRAVRLIVSLQILQPGSCQANVL
>LOCXPTAAR7.18.HIT1.TAAR.2R.313.7tm_1.exons3.CM007771.1.Paralichthys_olivaceus
KLCFPHINTSCRRTTLPHSELIYSGLSCVTLLTVVLNLLMLIFSHFRQLHTTTNLLLLSLAVADFCVGVLQMPVLLLHNQGCWYLGDRMCGVHYFLGFLVISVSVGSMVLISVDRYIAICDPMFYTTRVTLKRVKLSVCLCWIFSVIHSSWILRDFLKEPNRFNSCYGNCVVVVSFAEGLVDLVVTLLGPILVIAVLYLRVFVVVVSQARAMRGHVAAVERSESVKATKSELKAARTLGIVIVVFLLCSCPYYCFAVAAESNLVGASYAALQIWLLYFNSCLNPVIYVFFYPWFRKAIKHIVTLKILHTGSRE
>LOCXPTAAR8.19.HIT1.TAAR.2R.327.7tm_1.exons2.CM007771.1.Paralichthys_olivaceus
MENPEGGELCFPRFNSSCRKPSQPYTQAMLIYVLLSSISIITVALNLLVVMNFSLSRQLHTPTNLLLLSLAISDLFVGILLMPVEIIYIEKCWFLGDIVCTLYYVLDYMITSASVATMVLISFDRYIAICDPLRYPTKVTKRRAQVCVCFCWVCSVFYRLLLLNDHLRRPGRSNSCFGECVVVISYIAGVIDLIFTFIIPIALIIVLYLRVFMVALAHARAIRTHVVAVTAQRSGTVKKTEMKAAGTLGIVVVVFLICFCPYFFPTLAGEDTSIDASSAAVEIWLAHFNSCLNPVIYAFFYPWFRKCIKLILTLKILKPGSRDIKLL
>LOCXPTAAR9.20.HIT1.TAAR.2R.317.7tm_1.exons3.CM007771.1.Paralichthys_olivaceus
LEEVELCFPHINTSCRRTTLPHSELIYSGLSCVTLLTVVLNLLMLIFSHFRQLHTTTNLLLLSLAVADFGVGVLQMPVLLLHNQGCWYLGDRMCGVHYFLGFLVISVSVGSMVLISVDRYIAICDPMFYTTRVTLKRVKLSVCLCWIFSVIHSSWILRDFLKEPNRFNSCYGNCVVVVSFAEGLVDLVVTLLGPILVIAVLYLRVFVVVVSQARAMRGHVAAVERSESVKATKSELKAARTLGIVIVVFLLCSCPYYCFAVAAESNLVGASYAALQIWLLYFNSCLNPVIYVFFYPWFRKAIKHIVTLKILHTGSRE
>LOCXPTAAR10.21.HIT1.TAAR.2R.321.7tm_1.exons2.CM007771.1.Paralichthys_olivaceus
LQEAELCFPLLLNSSCRRLVLPQSVRLVSVAALSFISLLTVTLNLLVIISISHYRQLHTSTNLILLSLAVSDFLVGLRIFFQTLLLDGCWLLGDLMCSLFIGWDYIITSASIGNIVLVSIDRYLAVCDPMHYLTKFTRRRVRVCVCVCWAGSALWQTVMLRDNLKPSGRLESCTGECVVVIDHVYGFVDLLVTFIGPVGVIMVLYLRIFLVVVTQARAIRSQITTFAAVKVRVKKSEIKAARNLGFVILVFLICICPYFAVLILSQDNSINTSSDIVLMCLFNLNFCLNPIIYVLFYPWFRKSLKLVVSLQILRPGSRDTH
>LOCXPOra1.5.HIT1.Ora.2R.369.7tm_1.exons2.CM007757.1.Paralichthys_olivaceus
MSEVLTVEAILFGLLVFSGILGNILVIHVVFQSASESSARRLPSSDTILVHLSLANLLTSLFRTVPIFVSDLGLNVSLSPGWCRVFMLLWVWWRAVGCWVTLALSVFHCTTLRRQHMAFGPLAHQRERRRVWTVLGLVWGANLVFSIPALVYSTHVHGNATVELMVISCTTRPLLGCIWEFPSEQQGSAFASTSLALNEVLPLVLMMFTNLATLHALAKHIRAVTSGGESGGTHGELDKHVSTERKAAHVIMSLVSLFVVCWAMQVAAVTYYNHDGGHHAEGLLTVAHFSASLFVGFSPMVVALGHGKLRRRIMSMILGWSKVLKRHREVTEQGSTSPQTTGKKGKQTVFVVQNKREVINVEEKTKAGK
>LOCXPOra2.6.HIT1.Ora.2R.321.V1R.exons1.CM007757.1.Paralichthys_olivaceus
MSSEVFVRGMLYLSLTVIGVPGNTAVILAFLLLLHQENRLLPADAIVLHLACMNLLVVGVRCLLETLVSFELADVFSDVGCKAVIFIYRTSRSLSIWLTFVLSAYQCLSIAPPGSRWASARALVARYLGCVFFFLWLLNTSMSSAAILFSFGKKSNSTMINHSINVQFCYVQFASKLSKEANGAVQVGRDVVPMALMTLASLIILVFLYKHSQQVKGLRSSRGGGGGSGGAERRATKAVVTLVTLYVVLYGVDNGLWVYTLTVRQTMKSSLISDLRIFFSSLYAALSPVVIIASNRKVNGQLRCVAQEKPIQEKATSLSTM
>LOCXPOra3.7.HIT1.Ora.2R.313.V1R.exons1.CM007757.1.Paralichthys_olivaceus
MDLCVTIKGVSFLLQTGMGILGNAVVLLAYSHIIYTEPKLLPVDMILCHLAFANLMLLLTRCVPQTMTVFGLRDLLNDGSCKVVIYAYRIGRALSVCITCMLSVFQAVTIAPAGPRLSRLKPALPSLVLPTFAGLWLLNMAICIAAPFFSMAPRNGTVPAFTLNLGFCHVDFRDNLSYVINGVAVSLRDFAFVALMLGSSGYILVLLHRHSHQVRGIRRSQGGGAETRAAKTVITLVVLYVVFFGIDNVIWIYMLTVAKVSPVVADMRVFFSSCYASLSPYFIMSSNKKVKAKIMCASEQEQPSADTQESNDK
>LOCXPOra4.8.HIT1.Ora.2R.304.7tm_1.exons1.CM007758.1.Paralichthys_olivaceus
MNGISVSFLSLRILISCIGLVGNVILILSIIQTKFFRVKSFEFFLLGLATANLEEIVIMNIYDTVILEGYFIITSTWPCRILKFLTVFGEISSILFTVLISIYRYQKLRDASKRASLPICLDSIRSAWMMSGVCVALSLLLSFPSFVIKLHGPAHNATGDRGSCPPDFFQCDKHFCPLINRIYKYMFLMMCNLLPLIIVTGTGCLIIRVLLSQGKRVTSVASVSMSSQNTKKSKGPRLQRSLIAVLAAMWLFQLDWTLYLIFQLAFMPTDLPFWDEMEFFISASYASISPFVYGIGNNLFSVKN
>LOCXPDreOlfCa1.81.HIT1.OlfC.1R.785.7tm_3.exons6.CM007762.1.Paralichthys_olivaceus
APEPQPCGSSDKRGLIKALAMINAIEVMNNSSRLKALNVTLGYRILDSCTDPNTALRVIGDFMQRGHCYTESNNSACAQPVMAVIGGSLSEISITIARQLTLQMIPQISYSSSAVILSDKVRFPAFLRTVPNDKHQTAGMVSLLHTYGWNWVGIVITDGDYGRSALDNFVSQASKIGICVSFKLILPQFQTSKELLSAIEHTATTILNNPKVQVIVSFAKSNQMKHLFQKLKNQTLRAGKNMESMRRVWVASDSWSSSKSVTENMTLRDIGQVVGFTFKSGDGSSLGNYLNKLEAAGHEYTGNNSFLTKFSVLQNTTEVMKTLREHIHAPTIFSTEMAVSAITETVISVCGSRDCKTPGKMQPWEILKALQEREFTLGGKTYKFDKKGDISLGYDVTMWWSDGETIKISDVVAEYHPHTNNFTYTDHINTQYFQDLKKIISKCSNSCVPGEFKKTAEGQHTCCYECINCTENYYSNKTDMDQCLSCDTNREWSAEGSSSCTLKEVVYFSWQDKYAVVLLTFSALGILLAVIVSALFLHQRETPVVKAAGGPVSQVILFSLVISYISAMLFVGRPNHFQCKARQVLFGISFTLCVSCILVKTLQILLAFQFNPALQGVLRRFFKPYIIVVFCVALQVITCICWLVMKSPYHKTNPQPTTLLEECNEGSYLAFGVMLGYIALLAFVCFICAFKGRKLPEFYNEAKFITFSMLLYLISWMLFVPVYITTSGVYLSAVEMVVILISNYGIFSCHFLPKCYIIIFKKEQNTMNAFRKNVYDYSSRTSNSI
>LOCXPDreOlfCb1.83.HIT1.OlfC.1R.759.ANF_receptor.exons7.CM007766.1.Paralichthys_olivaceus
DVIIGILLPCHRKVKAIHERIRPETFQCSDFDPTSFIRSFATIHEIEKINTAGFLPGVRLGYLMCDTCSYASKALQNVMHMLAVNGSLNVACNYTDFRPGVKIILGALYSEESIAVARLLNVYMVPLLSSTSSSQELSDKPRYPSFVRIVPSDIHQTKAVTKIMHHYQWNWVGVVYGDDDDGKATFDSFIRDAGANNVCLAYQEVVPHYLDHVNNEQRIKQVAQQIRSSNAQVVVLILKAELVELLFKEMIRTRTTRTWIASDAWSRSGSLAQMDGINRVGDILGFTFVAGKTESFDNYLKNLSATPGGYNHFTEEYKSLRFNCSPECFLTALDKSETFLHRVAVWATANALKKLLKCNSSSCSEDINFAPWELLRELKEVEFTYDNMNFHFNINDDSTNGYDLLRWEMFGQHRRFLKSGTYQVLNEQVEFDGDINFAPWEAPRSRCSEPCPGGSEKKILNVSCCYNCTQCVEGMYSDDPELNNCKMSPSGTWSLKGWDHCQPRSESYLRWSNPYPIAVTTAAALGILLLLFTLIIFLVYRYSPAIKKAELRLSCVMKAGVAASFVSMLCFMGKPSVHLCRARQVVYAMGFTLCVSCIVVKAYRTFLAFFPLDHITSRPLHKLYKPPVIISVLTGVQGIICLLWMIFDSPDIDDTLPSLQSIEKIIQCTEGETYIGFGILLSYIGLLVFVCFLLAFKGRRVPQENSETGYIIFSMLMHLFVWVCFIPVYITRNEEGTIVQASAILVSSYGIFFCHFFPK
>LOCXPOlfC1.37.HIT1.OlfC.2R.904.ANF_receptor.exons16.CM007777.1.Paralichthys_olivaceus
RFLLGFCAFFYISRSVSAQSTCKLKAKFNLSGYKNVEKKKVVIGGMFPVHKRIASTDGNTSRVPISSGCEGFNFRTFRWTQTMLFAINEINKKKDLLPNTDLGYVIYDSCFTISKAVEGTLTYLTGQDEAVPNYRCGNGAPLAALVGAGGSDLSIATARILGLYHFPQVSYCSSCSALESKFQFPTFLRTIPNDKHQSTAMAQLVLHFGWTWVGTIAADDDYGKYGIKEFKEQVEEAGVCISFSETLPKVSSQEDIQRIVDTVVESTANIIVVFSSDVDLSPLILELLRHNVTNRTWIASEAWVTSALINQPGVSSVLGGALGFGLKRADIPDLLRHLLDLDPYADPLTEEFWETLFNCTLDYDKALRRVKQKAKEESLAQLNNTYSDVSQLRITYSVYKAVYAVAHALHNLEHCVDGQGPFSGSSCADITNFEPWQLMYYLKNVRFKVPNTDEEIYFEEGDVEGFYDIINWQVNSQGEISYITVGRYNGSAAPRDRMTITNGSILWNNEVLEPPRSVCSENCQPGTRKGIRQGEPVCCFDCIPCADGEISNTTNARECILCSGDYWSNDAHDACVPKIIEYLAFGEPLGITLIVISAFGALVTIAVGIVFVLHIGTPLVKANDTLLSFSLLLSLVVTFLCSIVFLGEPQHWSCMTSQVALALGFALCLSSIMGKAAVLMLRAQALKAAPAAEAAANSSGPDIIMTNTNNNSDANVYAKPEVDIITCAHQRAIAAVATLIQAIACTVWLIVLPPHPVKNTSAQNIKIILECDEGSVVFICCIFAYDILLALLAFIFAFIARKLEDNFSEAKCVTFGMLVFFIVWISFVPAYLSTRGKFMVAVQIFAILASSFGLLTCIFLPKSYVLLIKPERNTEEMMRPRPKLRDGTSTGTSASLATTATEIN
>LOCXPOlfC2.51.HIT1.OlfC.2R.861.ANF_receptor.exons6.CM007777.1.Paralichthys_olivaceus
MLLMADLLLVSLLAVRGGNPVCQTYGTKELSQFSKEGDINIGGIFSFHQNPVSVSPALQVNSGIIQCEGLDPGELQYAYTMMFAIEEINNSSELLPGMTLGYRIFDSCPSIPLSIKASLNLMNRYESGEGSCNKLSNVHAVIGETTSTSTIGIARTMGPFHIPVISHSATCACLSNRRDYPSFFRTIPSDIYQSKALAKLVKHFGWTWVGAIRTNSDYGNGGMATFLEAAEKEGVCVEYSVAIYRTDPRKWFLEVVDIIKKSTSKVIVAFADGTDLDILIKELHAQNVTGLQWVGSEGWITYRYIASPVNYAVVQGAVGFAALNAHIPGLQEFLSNSRPSTTPGDWGLVELWEMVFSCTLTPQAEAHSQGSVAACTGKESLRDRNTRFTDVSDASLMNNVYKATYAVGHALHMLFTCKDGQGPFENNTCADRENIQPWQVLHYLTQVNFTTKIGENVFFDERGDPVARYALVNWQMDETGYILFETIGYYDASRPEGQQFEMKRDVKAIWAGENLEVPRSICSESCVQGTRRAFVKGKPICCFDCIICADGEFSNSTNAVKCDKCPPEYKSNAERNSCDLKAIEFLTFRELMGILLVTFSVFGACLAMTIALIFFYFRQTPIVRANNSELSFLLLFSLTLCFLCSLTFIGRPSEWSCMLRHTAFGITFVLCISCVLGKTIVVLMAFKATLPGRNVMKWFGPAQQRISVLAFTLIQVLICILWLTINPPFPFKNMNHYKEKIILECALGSAVGFWAVLGYIGLLAMLCFVLAFLARKLPDNFNEAKFITFSMLIFCAVWITFIPAYVSSPGKFTVAVEIFAILASSYGMLFCIFLPKCYIILLKPEKNTKKHLMGKVTLRSL
>LOCXPOlfC3.58.HIT1.OlfC.2R.802.ANF_receptor.exons6.CM007777.1.Paralichthys_olivaceus
MPLFRLLLSVLLIGNGAAVCRLQGSAQPPELAQDGDLVLGGIFSFRTGQDYVTNTFQTLPDVRKCKNFNFREFKFAQAMIFAINEINRNPDMLPNVTLGYRIYGDCGTMDILRAALTLVSGVNKEVSDDNCTQEEMVQAILGHSGSKPTIAFQQVVGRFHVPVISHFSTCACLSNRKRYPTFFRTIPSDYYQSRALAKLVRLFSWTWIGAIAVDNEYGHNGINAFIQSAQEYGVCIEYSESFSSSGPPENLQRIIKIIRHATSRVIVAFMSHREIKLLAAELYQQNLTGLQFVGSDAWITDHSLTDIEGHSILEGSLGFTVSRAQIPGLEEHLRRLHPSQFPDSQFVRDFWEDVFDCSLNESANTQRKSCSGSESLQNVESQFTDVSELRFTNNVYKSVYAAAHALDNLIKCEDGKGPFASGSCADIKHIQPWQVVQYLSTVNFTTGEGERVFFDKNGDSPARYELINLQMANKGTMKGVTVGLYDASLPESHQFIMNNIPVVWGHRLTEVPVSVCSESCHQGTHKVLQKGRPICCYDCIPCPAGEISNSTVITTLVFYCHIETPLVRANNSELSFLLLFSLTLCFLCSLTFIGQPSEWSCMLRHTAFGITFVLCISCVLGKTIVVLMAFRATLPGRNVMKWFGPAQQRISVLVFTLIQVVICILWLTINPPFPFKNLYLYEDRIILECDLGSAVGFWAVLGYIGLLAMLCFILAFLSRKLPDNFNEAKLITFSMLIFCAVWITFIPAYVSSPGKFTVAVEIFAILASSFGLLFCIFLPKCFIIMFRPEHNTKKHIMGKTSN
>LOCXPOlfC3.60.HIT1.OlfC.2R.804.ANF_receptor.exons6.CM007777.1.Paralichthys_olivaceus
MPLLKLILLVFLINGGNPLCRLQGTVQPPELTKAGDFTLGGIFTFRTGYRGSVPTFHTSPPPPKCLNINVREFKFAQTMIFAIEEINQNPAILPNHTLGYKIYNSCGMTNIIKAAIDLTNGHREIIDERNCTKADTALVVLGHSASAPTMGFARVIGRFHIPVISHFATCVCLSNREEFPSFFRTIPSDLHQSRALAKLVKFFGWTWVGAISNKNDYGINGITSFIHAAQEEGVCIEYYQAFEQTGSLRELTKVVETVKHSTSKVIVAFMSHREVKVLAAELYKQNITGLQFVGSDAWITDNSLADSEGHSILEGSLGFVVSRAQIPGLEEHLRRLRPSQFPNSQFVRDFWEETFDCSLGNNTNTQKKLCSGSESLQNVETYFTDVSELRFTNNVYKSVYAAAHALHNLVTCEEKMDPSYNGSCADPKHIEPWQVLHYLQNINFTTSQGERVTFDQNGDSPARYELINLQRVTSGTAHVSTVGVFDAILPGERQFIMKGMKIVWGGGSYTVPVSVCSESCPPGKRKALQKGKPVCCYDCVPCAEGEISKTVVIALVFFHFRETPIVRANNSELSFLLLFSLTLCFLCSLTFIGQPSEWSCMLRHTAFGITFVLCISCVLGKTIVVLMAFRATLPGRNAMKWFGPAQQRISVLSFTLIQVLICILWLTINPPFPNKNMNHYKEKIILECALGSAVGFWAVLGYIGLLAMLCFVLAFLARKLPDNFNEAKLITFSMLIFCAVWITFIPAYVSSPGKFTVAVEIFAILASSYGLLFCIFIPKCYVILLRPEQNTKKHLMGKTKDIQY
>LOCXPOlfC2.61.HIT1.OlfC.2R.842.ANF_receptor.exons6.CM007777.1.Paralichthys_olivaceus
IFFTLLAGIKSEKQTCKVIGQTGFKEFSKDGDLIIGGVFSLSSRRKLIDNGYQALPYAYCEKLNDRELKFARIVMFTVEEINRDTKLLPGLSLGYRLYNGCGSENLIRAAVEAVNGEDSKGCADQIQALLGHSSSGVSEDINIILSQLSIPQVSHLSTCACLSDKRRFPTFFRTVPSDRFQVIGLVQLMKFFDWRWVGIIYSEGLYSDEGTTEFVKEAEKEGICVEYRLPHSNTDEKKFLAIAETLRESSSKVVLLFLSLFYTKSFLSKIETYNITGKQWVGSEAWVTQADLASDKRKNLLQGALGFALPQASIPGLGEFLLSLKPSDEPQSAIVKDFWESFFDCSFSLSNTSAMCTGTEDLSKVSSDYTDVTHFRAENNVYKAVYLVAYAIHALLQCHNGSNPTSGKSCVTKDEVRPKFVLEHIKYVNFTTQSGAKVFFDENGDSVAQYDLVNWQIKDDGSVEIVNIGQYDTSLPEGEKFQLKDNTRIVWGGNSIEVPRSVCREPCPPGTRKAINKRKPVCCFDCFECPEGTISNETNSPDCLICPPEFWPNEMKDQCLPKPTEYLSYKEIMGALLTGFSCVGVFLSLLTSIIFLTHKETPIVKANNSELSFLLLFSLKLCFLCSLTFIGRPSEWSCMLRHTAFGITFVLCISCVLGKTIVVLMAFRATLPGRNVMKWFGPTQQRISVLTLTLVQVVICVLWLTTNPPFPKMNMKYYKEKIILECALGSAVGFWAVLGYIGLLALLCFILAFFARKLPDSFNEAKLITFSMLIFCAVWITFIPAYVSSPGKFTVAVEIFAILASSFGLLTCIFVPKCYIIIFRPEQNSKKHLMGKIQPRTL
>LOCXPOlfC4.63.HIT1.OlfC.2R.857.ANF_receptor.exons6.CM007777.1.Paralichthys_olivaceus
MWRAFLLSLVALYLNRVSGCELFARFDMPSLFKQGDIMIGGIFPVFNKEIGSTYTFEKEPPAVKCAGFDLRAFRWTQVMIFAIEEINKQSALLPNITLGYRILNSCASPTNTLRAALTLASGAEEMKSTSPCPPAVSALIAESGSSQSLAVAGTLGPFQVPIVSYFSTCACLSDRAKYPTFFRTIPSDYFQAKALAALVKRFGWQWIGTIQSDNDYGRNGILAFTEEVRKLGVCIAFVGTILRTYTMDKILDVVEMIKQSTVKVILAFVPEGDFYPLMKEVVKQNITGIQWIASEAWITAARPSTPEIYQAFGGALGFVVQKMAIPNLKPFLTGISPHVDPSAAFVKNFWEVMVGCQPALPGEHTGSKATNEMCTGNETLLYSQHVFFDVTQLRVSYNVYKAVYAIAHALHELVFCQLAGKPGGKPMMPCLNVSEIQPKQVTDHLQRVHFRNQFGDDVFFNENGDPPASYDIINWQLRDGHVQHVTVGHFASAANGDYKLSIQEEEIMWRIGEMVPTSVCSNICPVGTRKAQIKGKPSCCFDCIPCADGTIANSTGAADCTQCPQDFWSSERKDTCIPKTVEFLTYYEPLGIAITVVSLLGAFLSVATLVVFIQHRETPVIKASNAELSCFLLFSLFLCFLCPLTFIGRPTVWTCMLRHTAFGLTFALCISCVLGKTIVVVMAFKATFPGNQVAGKFGPAQQRIIVCSCTFIQILICILWLKLNPPFPDMVFRYSNKKIVLECNTGSEAAFYAVLGYIGLLAIICLVLAFLARKLPDNFNEAKFITFSMLIFCAVWITFIPAYVSSPGKFTVAVETFAILSSAFGLFICIFAPKCYIILIKPEKNTKKHVMAKNLNK
>LOCXPOlfC5.66.HIT1.OlfC.2R.827.ANF_receptor.exons8.CM007777.1.Paralichthys_olivaceus
GAGIKCKLQGTADPPAFSMDGDYVVGGVFSIHYYMHTVRYNYTTVPEPLRCTGSIDSRELRFSRAMVFAIEEINNSSRLLPGVTLGYHIYDSCASVPMAVRLAFQLSNGLDPEFSPGNDYNCSQSGKVMAIVGESGSTPSISMSRVIGPFHIPQVSHYATCACLSDKQQYPSFFRTIPSDQFQANALAKLVKHFGWTWIGAVRSDSDYGNNGMASFLDAAHKEGICVEYSESFYRTHPRSKIQRVAEVIRRSTATVVVAFAASGDMRILFEELSREPSPPRQWLGSEAWVTDSELLRFSFCAGAIGIGIQQSVIPGLRDFLLDLPLTKVAASPLLTEFWESEFRCRLGQRESLCDGTEDVQTLQSPYTDTSQLRITNMVYKAVYAIAHAIHNAVCRKTNSTIQCDKLTRIESKQVLTELKKVSFSQNGYDVSFDANGDSVATYELVNWQSASGSIELVTVGHYDPSLPVGQEFHINRNLMWVEGGTQVPTSVCTDSCPAGTRKVLQKGKPICCYDCIPCPEGEISNATDSPDCFPCSKEFWPNAEKNTCLPKPVEFLSIHEVLGIVLAAFSVGGACLAIITAAIFIRHRTTPIVRANNSELSFLLLFSLTLCFLCSLTFMGAPSEWSCMLRHTAFGITFVLCISCVLGKTIVVLMAFRATLPGSNVMKWFGPPQQRMTVVSFTFIQVLICIIWLVVSPPFPMKNLTTYKERIILECALGSAIGFWAVLGYIGLLAVFCFALAVLARKLPDSFNEAKLITFSMLIFCAVWITFIPAYVSSPGKFTVAVEIFAILASSFGLILCIFSPKCYIILFQPEKNTKKHLMNKN
>LOCXPOlfC6.67.HIT1.OlfC.2R.881.ANF_receptor.exons9.CM007777.1.Paralichthys_olivaceus
MGPFLHTSFFFHGFSLLIMFSFSFFSSESSSHSSSCKLRRQFYLNGMHKPGDVILGGLFEVHYTSVFPELTFTSEPNQLSCQGLDPPGFRHAMTMAFAIDEINRSVDLLPDVTLGYSLYDNCATLVIGFSAALSLASGREEHSLLQEACVGPPPVLGIVGDPFSTFSIATSDVIGLFRLPIVSYFATCSCLSDRQRFPSFFRTIPSDAFQVRAMIQILKHFGWTWAGLLVSDDDYGLHVSRSFQSDLAASGGGCLAYTETLPWGDNPVELGRIVEVMKKSTARVVIVFAHQIHLIQLMKEVVKQNVTGLQWMASEALTSAAVLQSPDFMPYLGGTLGIAIRRGEIPGLRDYLLHIRPDSEDNNNNGNSMVRQFWEHTFQCRFAPAPTAWMEAAGALCTGDEDIENVETEFLDVSNLRPEYNIYKAVYALAYALDDLLRCEPGRGPFSEHSCAAVQNLEPWQLMYYLEKVNFTTPFGDEVSFDQNGDALLIYDIMNWRWLPDGGAKVHSVGEVKKSASKGEELTLHDDKIFWNFESKQPPQSVCSESCPPGTRMARKKGEPVCCFDCVPCSEGEFTNETDSMECTSCPEDFWSSPQHDHCIPKKTEFLSYHEPLGICLTTASLLGTIISAVVLGIFIHHRSTPIVRANNSELSFQLLLSLKFCFLCSLLFIGRPRAWTCQLRHAAFGISFVLCVSCILVKTMVVLAVFKASKPGGGATLKWFGSVQQRGTVLVLTFVQAAICTAWLVFASPAPHKNTQYHNDKIVYECVVGSTVGFAVLLGYIGLLAVLSFLLAFLARNLPDNFNEAKLITFSMLIFCAVWVAFVPAYVNSPGKYADAVEVFAILASSFGLLVALFGPKCYIILLRPERNTKKAIMSRGTTK
>LOCXPOlfC6.68.HIT1.OlfC.2R.747.ANF_receptor.exons10.CM007777.1.Paralichthys_olivaceus
MLMYSCFSSAVSPPLYSSSCRLRGQFHLNGMHKTGDVVLGGLFAAHFFSAYPDLSYTSEPRQPTCHGFDVIGFRQAQTMAFAIDEINRNSNLLPNVTLGYSLYDNCRRLGIGFSAAMSLANGQEERVTLHDTCVGAPTVLGVVGDSSSRRSIAISTVLGLYRMPMVSYFATCSCLSDRQKFPSFFRTIPSDAFQVRAMIQLLKRFGWTWAGLLISGDDYGVHAARSFQSDLGPSGGGCLAYMEILPWGDDRAELRRIVNLMKKSTARVVIVFAHESHMINLMEEVVRQNVTGLQWMASEAWTSAAVLHTPHLMPYLGGTLGIAIRLGEIPGLRDFLLKIRPDPYHNNSYDKSMVNQFWEHTFQCRFAPPPAGWVEAGGALCTGQEDLETVETDFLDVSNLRPEYNVYKAVYALAYALRDMLQCEPGRGPFSGHSCGDLHRLELWQLVYYLEGINFTTSFGDEVSFDENGDVLPIYDIMNWQWLPGGGTKVDRVGEVKKSASKGEELTLHDDKIFWNFQSKQPPRSVCSDSCPPGTRMARRKGKAPCCFDCIPCSEGKISNKTDSMECTSCPEDFWSSPQNDHCVPKKTEFLSYHEPLGICLTTTSLLGTFICAVVLGIFIHHRSTPIVRANNSELSFQLLLSLKFCFLCSLLFIGRPRAWTCQLRHAAFGISFVLCVSCILVKTMVVLAVFKASKPGGGATLKCGLALCSREGRFWSLLLFKQQSALPGLCLLHQLLIKTPSTTMTR
