# Supplementary material for: Expanded olfactory system in ray-finned fishes capable of terrestrial exploration
Source: BMC Biol. 2023 Jul 31;21:163. doi: 10.1186/s12915-023-01661-8 (PMC10392011; doi:10.1186/s12915-023-01661-8)
Supplement: Supplementary file 3 — Additional file 3: Data S1. Protein sequences and genomic coordinates of OLF genes. FASTA and General Feature Format (GFF) files containing the protein sequences and genomic coordinates for all identified OLF genes in this study. [file 12915_2023_1661_MOESM3_ESM.zip › PROTEINS/Perca_flavescens.OLF_genes.fa]

>LOCXPSichOR9.15-zeta.311.473.HIT1.OR.1R.283.7tm_4.exons1.CM014937.1.Perca_flavescens
MSLQNASINITEFIIGGFDTTKRPIVVGVVILIIYVLAVLANILNILFIIYDKRLHKPMYLLICNLAVVDLLYTCSCLTMIGVLVAGVNTISYVPCLIQMFVYHLGAVMEMFALSVMAFDRLIAFSYPFHYHSYLTNVHTIVLTCILWIVACGFVAVLPATLLPLPHCNSKLKYTFCEYAALIRTTCVDPTYYFNLVTVISFFLLFFTFSFICLTYFWIIVFVKISSNNDKIKMGSTCLSHLIVVTFYYSPLFITIVLTRLGVILTLEARHGLTIGSVVAHPF
>LOCXPSichOR4.3-eta.305.260.HIT1.OR.1R.298.7tm_1.exons2.CM014938.1.Perca_flavescens
MNRSSANVTVVLQYRDSLSKAVIKNVIVVVLGIFINYINASLIHTFCKHQIFYMNPRYILFIHLVVNDMLQVTLTVILFVISYTIYTINVSLCCIFILFALFTTENTPLNLACMAVECYIAICIPLRHVQICTVRRTLMLIGLIWKTSMLSVLSDLFITLATEPLDFFHSKVFCIRQTVFPNPIIIKKRDITYSVFLVLVWITIFYTYFRILFTAKTASKHAKKARNTILLHGFQVLLCMTTYAAPQLLTVLQQWFPKNYTDSLFACYVIVQILPRSISPIIYGVRDNTFRKYLKKYL
>LOCXPDareOR10.31-epsilon.328.362.HIT1.OR.1R.301.7tm_4.exons4.CM014947.1.Perca_flavescens
DENYTRVSEFVIVGFPSLQPEYFDLVGWFFFFLYVTTVVGNLLLVVLFSLEHSLQKPMYIIMVSLALADIGFTTVALPKLIARYWWNNGSLGFHMCLFQRHMIHYFGSLNSLILLTMALDRYLAICFPFRYPMWMTNQTMTGLTLFCWAVAHIFTVISTINFTMIPFCGPNKIKQAFCDTLSLTALVCGDPSQLISAAYASAMFILYVPLAFIIFSYICIIISVLHMASGQGRMKTFSTCVTHSCIISIYYLPRFFVYSTPFFPNLKMTPDKGIATTLFYSLFPPLMNPFIYCLRTKEIKR
>LOCXPOR1.228.HIT1.OR.2R.321.7tm_1.exons1.CM014937.1.Perca_flavescens
MQNLTEFPGNATSHKSLSVIIKVCVVIPFFCVFLCCIIVMLHIFASHRQFLDTSRYILFAYMLINDTLQLLSSVLLFLFVMGQVKFAIVYCIPLLFLSTATFQNTPLILATMSLERYVAILYPLQRPAAWRSDRIWIIILSLWLISCIFPVIHYSIGKRDPAVDILSTSVLCKSIVVNRSPIQALFQATVNILFFAVVAVIILFTYVRILLETRKLRQDKVSVSKAMHTVLLHGFQLLLCMLAFTLPITENLIVLHVNWLPEDIAFFNYFCFILIPRFLSPLIYGFRDQSVRGCIEKTFLCCSNKVKPGGRGKLQDNVTAS
>LOCXPOR2.390.HIT1.OR.2R.305.7tm_1.exons1.CM014937.1.Perca_flavescens
MADNNSLVGGESLMQKISKQVIIFQGFIALFLCVNLSLITTFFMRDFFYTSMRYILFANTLLSDSLILILTNMLFICSYFHFTMPMWLCIIIYIVLSLYIFVTPVTLTAMTLERYVAICMPLRHGELCSSRSAIHSILIIHGLSSAPCIVVLSIFFSSASLSFYTQYSACSVEIFILYRWQEHLRSAVCQFYFLIMYITIIFCYVKIMKVAKSASGENKKSSWKRLRTVILRGFQLMLCLIQLWCPFIEAAIFHINVMLYINVRHFNYITLYLAPRCLSPLIYGIRDETFFLALKYYVLCGFVKN
>LOCXPOR3.398.HIT1.OR.2R.306.7tm_4.exons1.CM014937.1.Perca_flavescens
MESNMTSDILTIQGFDISPQFTYPLFFLLLFVYVTLLFSNIGVLVLIVTEKSLHQPMYILFCNLSVNDLIGNTVLLPQLMAHIISTERLITYNQCVVQAFHSHTFGSASHMILIIMAVDRYVAICHPLRYNSIMTTRTVIGLSASAWGVSLVLVSVLIGLTMRLTRCRSVIQNAYCDNASLFKLSCEDVSINNIYGLFFTVLLFSCSMGGIAVTYFRIALICWVKKNKELKNKAIQTCASHLVLYLIMLWSGFLTIILHRFPNYPDLRKIAHILFHVVPANLNPIIYGMQTRLLRDKIIQIVQRKV
>LOCXPOR4.410.HIT1.OR.2R.307.7tm_4.exons1.CM014937.1.Perca_flavescens
MENESFGFRSELTLDPFVIPPGGKYPIFFLGLAIYCFAIFCNLILLTLIILKRNLHKPMYFILFSLPLNDLIGITAMLPKVISDIVTETNKVYYPLCVLQAFLLHMYGGGVLFILAAMSFDRYAAICMPLRYSSVMTPRFVICIISLVWGLDFVLIVSLFSLQTRLPRCNSLIMNVFCDNPSLLKLTCENTTVNNIIGLFNTAVIQSVSVSIQAFSYVKILITCVFTRRSEAKTKAVNTCVAQLLILIIFEIVGTFTILSHRFKNVSADLQKIMGMLIFIVPPLLNPIVYGLYTSEIRNTLLSVLKN
>LOCXPOR5.421.HIT1.OR.2R.313.7tm_4.exons1.CM014937.1.Perca_flavescens
MYANASTREFLTLAPLDLSATDIYPAFVFGTLTYLIIVFCNLLVLTTIAVSKKLHKPMFILLFNLPISDIVGATAFFPQLLFSIVTQDRLISHPACITQAFLIHFYGTGNMLILTAMAYDRYIAICCPLRYNAIMSPHNLIRIIILIWFINFSMIFTLCVMVARFKVCRTNIVDLYCNNPSLLKLVCEDTRVNNYYGIATIFMIMGGPLLVIIYTYAQILRTCVMTNHTDARRKALQTCGTHLVVFLILQINTTFTLISHRIESASPYIRRILGVSVLIFPPFLDPIIYGLKTTELKQNILMFLKRNFGSSKL
>LOCXPOR6.432.HIT1.OR.2R.321.7tm_4.exons1.CM014937.1.Perca_flavescens
FFNFLGRKSIKMDNLYNTSYVLVLNRFNLSSEEVFPAFLFATLSYIIILFCNLILILTIVLNKSLHQPMYLILLNLPINDLIGSSALFSQLIKDILTNSKTMQYSACVAQAFFIHIYAAGTVTILCAMAYDRYIAICLPLKYNTVMTYAHIMRIIIVVWVCCLVLIGVLFFLLLRLPRCRSEITHPYCDNPSLLTLVCANTTINNIYGLFIVALTQVIANGMILYTYLQILVACFKSKRPDTKAKALQTCATHLFVFLLLECLGLFTIISYRINNISPQLRSFIGMSTLIFPPTLNPIIYGLKTKEIREKLVYFFRNTILP
>LOCXPOR7.446.HIT1.OR.2R.336.7tm_4.exons1.CM014937.1.Perca_flavescens
FSVCSGNLYSIMPGGNQSIVTEFILTGFPGLHPEYQGIVSAVLFLVYFLTVTGNVTIFFLFATDRSLHKPMYYIILNLSACDILFSTTTLPKIISSYWFQLGNISFTACFVQMYFVHYLGTVNSLILFLMALDRYLAICHPLRYPLVLKNSTILILSITAWVIANAASLMLVIRAYPLPYCASNIINHCYCDHVGITTLACTDRAPYGFPAFVLAMVMLLGPLAFILFSYCSIIIAVFKIANVQSRIKSLSTCSPQLIIISLYYLPRCCVYLASNGFGIKFSDDVRIVIIMLYSLCPPMINPLIYCLRAKDMRESLQKQFNRRAVPQKAQVSAISN
>LOCXPOR8.457.HIT1.OR.2R.299.7tm_4.exons1.CM014937.1.Perca_flavescens
FSVCSGNLYSMPGGNQSIVTEFILTGFPGLHPEYQGIVSAVLFLVYFLTVTGNVTIFFLFATDRSLHKPMYYIILNLSACDILFSTTTLPKIISRYWFQLGNISFTACFVQMYFVHYLGTVNSLILFLMALDMYLAICHPLRYPLVLKNSTILILSITAWVIANAASLMLVIRAYPLPYCASNIINHCYCDHVGITTLACTDRAPYGFPAFVLAMVMLLGPLAFILFSYCSIIIAVFKIANVQSRIKSLSTCSPQLIIISLYYLPRCCVYLASNGFGIKLSDDVRIVIIMLYSLCPPHD
>LOCXPOR9.229.HIT1.OR.2R.310.7tm_4.exons1.CM014937.1.Perca_flavescens
MIITNKTTIKDFIILGFPGLDPMYYGPVCTLLFFTYMAILVGNIFILVFVGVERHLHKPTYLIFCMATNDLLFGTVTLPKMISRYWWDDKIISFGACFTQMYFVHSLGAIQSLLLLIMALDRFIAVCFPLKYPVLLTNNIVSMACGLSWICTFLRMMYIVFHALTLPYCKSNIVQCYCDHTSVINLACGGDVKYVQTVALILAMFSLLLPLSFILFSFISIFVVVLRIGNAEGRYKTLSTCTPQLLISCLYYMPRCFVYLAHYIGFSFSLDIRILLVLLYSLLPCAVNPIIYMLQNKIYQRYFDEEIEKC
>LOCXPOR10.246.HIT1.OR.2R.321.7tm_4.exons1.CM014937.1.Perca_flavescens
MIVTNKTAIKDFIIFGFPGLDPMYYGTVSTLLFFNYMAILVGNIFILVFVGVERHLHTPTYLIFCHMAINDLLFGTVTLPKMISRYWWDDKIISFGACFTQMYFVHSLGAIQSLLLLIMAVDRFIAVCFPLKYPVLLTNNIVSMACGLSWICTFLRMMGVIYHALTLSYCNSNIIVQCYCDHTSVTNLGCGGDVKYVQTVAVSLAMFSLLLPLSFILFSFISIFVVVLRIGNAEGRSKTFSTCTPQLLICSIYYLPRCFVYLANYIGFSFSLDIRILLILLYSLLPCAVNPIIYCFKTKCIKDILMKRLKNAKVGIKLHSK
>LOCXPOR11.261.HIT1.OR.2R.321.7tm_4.exons1.CM014937.1.Perca_flavescens
MINNFTTVRSFLILGFPGLSPQYYGPVSALLFFIYIAIAIGNIFILAFVVYENSLQKPTYLVFCHLALNDLTFGTVTLPKIISQYWLGDSIISFYACFTQMFFVHYLGSVTSFILLVMALDRFIAICIPLRYPALITNNIISVLCGFAWFIPLPLMVAVVLHTLTLPFCKSNVIAQCYCDHISITSQACGENVKIVQVTSLCVAMFCLSLPLAIILFSYVSIIVVILKMSNASGRKKTLLTCTPQIFITCLFYLPRCFVYVANTVGFSFSLDVRILLILLYSIFPAAVNPIIYCFKTQDIKQMLIKRLKKTKIGIKIKLSY
>LOCXPOR12.272.HIT1.OR.2R.320.7tm_4.exons1.CM014937.1.Perca_flavescens
MFYTNVTRIKNFFILGFPGLSQEYYGPVSALLLVLFLAIAVGNIFILVFVRCERSLHKPTYLIFCHLALTDLMFGTVTLPKIISKYWFGDSIISFYGCFVQMYFVHFLGASHSFILMVMALDRFIAICAPLRYTALFTNNTVSVLCGISWILPMSWMVGIVVDTLRLPYCNSNIIIHCFCDHIAITVLGCENVREVQVVAFGMAMFTLILPLGFIIFSYFVIIVAVMRMTSSNSSRMLALSTCLPQILITFLYYMPRCFVYLANFVGFTFSVPVRIVVVMLYSILPAAINPLIYCFKTKDIKEHLKKKLVTRKINSSTTT
>LOCXPOR13.283.HIT1.OR.2R.320.7tm_4.exons1.CM014937.1.Perca_flavescens
MFYTNVTRINNFFILGFPGLSQEYYGPVSALLLVLFLAIAVGNIFILVFVRCERSLHKPTYLIFCHLALTDLMFGTVTLPKIISKYWFDDSIISFYVCFVQMYFVHFLGASHSFILMVMALDRFIAICAPLRYTALFTNNTVSVLCGISWILPMSWMVGIVVDTLRLPYCNSNIIIHCFCDHIAITVLGCENVREVQVVAFGGAMFFLILPLGFVIFSYFVIIVAVMRMTSSNSSRLLALSTCSPQILITFLYYMPRCFVYLANFVGFTFSVPVRIVVVMLYSILPAAINPLIYCFKTKDIKEHLKKKLVTRKINSSTTT
>LOCXPOR14.328.HIT1.OR.2R.310.7tm_4.exons1.CM014937.1.Perca_flavescens
MIMINSTQVSYFTFGAYFDIGLFKYLFFLIIICFYAVIICANLLLIVVICINRSLHEPMYLFLCSLFVNELFGSTVLFPFLLVQILSDIHTISAPFCFLQIYCVYNYANIQFINLSIMSYDRYLAICYPLQYNTRMTSNKVTVLIALTWFYPFVGDAVLISLSAPLQLCGNIINKVYCDNYSIVKLACSDTRVNNIYGLINTCLVILGLLILILYTYMMIFKVCYSGSKQTRQKAVSTCTPHLASLINFSFGCFFEIVQSRFDMSSVPMMLRIFLSLYFLTCQPIFNPLMYGLQMSKIRSLCKSLIFGQM
>LOCXPOR15.349.HIT1.OR.2R.309.7tm_4.exons1.CM014937.1.Perca_flavescens
MSNSTQVSYFKLAAYFDTGVFKYFYFMIVMSLYMLIVCANFLLIVVICMNRSLHEPMYLFLCSLFVNELFGSTGLFPFLLVQILSDFHTVSAPFCFLQIFCVYTYVCVEFANLAVMSYDRYLAICYPLQYNTRMTSNKVAVLIVSVWLFSVLEVVVIMSLSVPLQLCGNMIQKVFCDNYSIVKLACFDTTVNNIYGIVFTLTGLFGLIILILYSYMRILNVCYSGSKQTRQKAVSTCTPHLLSLLNFSFGGFFEVTQGRFNMNHLPIMLRIFLSLYWLTCQPLFNPVMYGLKMSKIRNICRNLAFGKRM
>LOCXPOR16.360.HIT1.OR.2R.308.7tm_4.exons1.CM014937.1.Perca_flavescens
MINSTQVSYFTFNAYFNIGLFKYLLFLIIMCFYALIVCANLLLIVVICMNRSLHEPMYLFLCSLFVNELYGSTGLFPFLLVQILSDIHTIYAPFCFLQIFCLYTYAAIQLINLSIMSYDRYLAICYPLQYNTRMTSNKVAMLIALTWLFPFFATAVPIFLSSSLQLCGNIINKVYCNNYYVVKLACSIDTVNNIYGLFITCLLGFGPLSLILYTYMKIFKVCFSGSKQTRQKAVSTGTPHLASLLNFSFGSFFEIVQSRFDMSSVPMMLRIFMSLYFLTCQPIFNPLMYGLQMSKIRSLCKSFVFGKM
>LOCXPOR17.374.HIT1.OR.2R.308.7tm_4.exons1.CM014937.1.Perca_flavescens
IIMINSTRVLYFALLAYFDTGVFKYLYFIIVMSLYMVIISANLLLIVVICMNRSLHEPMYLFLCSLFVNELYGSTGLFPFLLVQILSDIHTVSVPFCFLQIFCLYSYGAVEFWTLSILSYDRYLAICYPLQYNTRMTNNMVAVLIALTWLFPFFEIAVPIFLSSSLQLCGNIINKGFCDNYYVVKLACSDTTVNNIYGLINTCLVIFVPLSLILYTYVKILKVCFSGSKQTRQKALSTCTPHLASILNFSFGCSFEILQSRFDMSSVPMMLRIVLSSYFLTCQPIFNPLMYGLQMSKIRSVCKSLIFG
>LOCXPOR18.383.HIT1.OR.2R.309.7tm_4.exons1.CM014937.1.Perca_flavescens
MINSTQVSYFKLGAYFDIGIFKYLYFMIVMSLYMLIFCGNILVTVVICMNRSLHEPMYLFLCSLFVNELFGSTGLFPFLLVQILSDIHTVSASLCFLQIFCLYTYGNVEFFTLGVMSYDRYLAICYPLQYHTRMTSNKVAVLIASVWLFSVLEIVVMISLSVTLQLCGNTIQKVYCDNYSIVKLACFDTTVNNIYGLVYIFTVLFALIILILYSYMRILKVCFSGSKQTRQKAVSTCTPHLASLLNFSFGSFFELVQGRFNMNSLPIMLRIFLSLYWLTCQPLFNPVMYGLKMSKIRNICRSLAFGKIM
>LOCXPOR19.386.HIT1.OR.2R.303.7tm_4.exons1.CM014937.1.Perca_flavescens
MMNFTQVSYFTFNAYFNIGLFKYLLFLFMMCFYALIFCANVLLIVVICMNRSLHEPMYLFLCSLFVNELYGSTGLFPFLLVQILSDIHIISAPFCFLQIFCVYTYASIQFFNLSIMSYDRYLAICYPLQYNTRMTFNKVTVLIALSWLYPFVGDAVVISLSAPLQLCGNIIDKVYCNNYSVVKLACFDTSVNNIFGLICTCLLVFGPLSLIIYTYVKILKVCYSGSKQTRQKAVSTCTPHLASLLNFSFGGFFEIVQSRFDMSSVPLMLRIFLSLYFLTCQPIFNPLIYGLQMSKIRSLCKSL
>LOCXPOR20.387.HIT1.OR.2R.310.7tm_4.exons1.CM014937.1.Perca_flavescens
MIMINSTQVSYFTFGAYFNIGLFKYFLFLIIMCFYALILCANVLLIVVICMNRSLHEPMYLFLCSLFVNELYGSTGLFPFLLVQILSDIHTIYAPFCFLQIFCLYTYASIQFINLSVMSYDRYLAICYPLQYNTRMTSNMVAVLIVLTWLFPFFATAVPIFLSSSLQLCGNIINKVYCNNYYVVKLACAATTVNNIYGLFNTCLVIFGPLILILYTYVKILKVCYSGSKQTRQKAVSTCTPHLASLLNFSFGGFFEIVQSRFDMSSVPMMLHIFMSLYFLTCQPIFNPLMYGLQMSKIRSLCKSLVFGKM
>LOCXPOR21.388.HIT1.OR.2R.306.7tm_4.exons1.CM014937.1.Perca_flavescens
MIMINSTQVSYFTFGAYFSIGLFKYLFFMIIMCFYAVIICANLLLIVVICMNRSLHEPMYLFLCSLFVNELYGSTGLFPFLLVQILSDIHTVSVPFCFLQIFCLHSYGAVEFWTLAIMSYDRYLAICYPLQYNTCMTSNNVTVLIALTWLFPFFATAVPIFLSSSLQLCGNIINKVYCDNYYVVKLACSDTRVNNIYGLINLCLVVFGPLSLIIYTYVKILKVCFCGSKQTRQKALSTCTPHLASILNFSFGSFFEILQSRFDMSSVPMMVRIFLSLYFLTCQPIFNPLMYGLQMSKIRSLCKSII
>LOCXPOR22.389.HIT1.OR.2R.310.7tm_4.exons1.CM014937.1.Perca_flavescens
MIMINSTQVSYFTFGAYFNIGLFKYVFFLIIMCFYAVIICANLLLIVVICMNRSLHEPMYLFLCSLFVNELYGSTGLFPFLLVQILSDIHTVSAPFCFLQIFCVYTYGSVEFCNLSIMSYDRYLAICYPLQYNTRMTSNKVTVLIALTWLFPFFAIAVLVFLSSSLQLCGNIINKVYCDNYYVVKLACSDTRVNNIYGLIYTCLVIFGPLILIIYTYVKIFKVCYSGSKQTRQKAVSTCTPHLASLLNFSFGGFFEIVQSRFDMNRAPIMLRIVLSLYFLTCQPIFNPLMYGLQMSKIRSLCKSLIFGKM
>LOCXPOR23.391.HIT1.OR.2R.307.7tm_4.exons1.CM014937.1.Perca_flavescens
IMINSTQVSYFTFGAYFDTGLFKYLLFFIIMCFYTLIICTNLLLIVVICMNRSLHEPMYLFLCSLFVNELYGSTGLFPFLLVQILSDIHIISAPFCFLQIFCVYTYGSVEFSNLSIMSYDRYLAICYPLQYNTRMTSNKVTVLITLTWLLPFFAIAVPMSLSSSLQLCGNIINKVYCDNYSVVKLACSVTTVNNIYGLINTCLIVFGPLILILYTYMKILKVCYSGSKQTRQKAVSTCTPHLASLLNFSFGCSFEVLQSRFNMSSVPMMLRIFLSLYFLTCQPIFNPLMYGLQTSKIRSLCKSLIFG
>LOCXPOR24.392.HIT1.OR.2R.310.7tm_4.exons1.CM014937.1.Perca_flavescens
MIMINSTQVSYFTFGAYFDTGLFKYLFFLIIMCFYALIICTNLLLIVVICMNRSLHEPMYLFLCSLFVNELFGSTGLFPFLLVQILSDIHIIYAPFCFLQIYCLYTYAAIQFINLSIMSYDRYLAICYPLQYNTCMTSNAVAVLIALTWLFPFFATAVVIFLSSSLQLCGNIINTVYCNNYYVVKLACSETRVNNIYGLIYMCLVVFGPLILILYTYIMILKVCYSGSKQTRQKAVSTCTPHLASLINFSFGSFFEIVQSRFDMSSVPMMLRIFLSLYFLTCQPIFNPLMYGLQMSKIRSLCKSLIFGKM
>LOCXPOR25.393.HIT1.OR.2R.316.7tm_4.exons1.CM014937.1.Perca_flavescens
MLNTTFSTLSYIILGAFVDVGTLKYFYFMLTAMLYIVIIITNTSLIVVICKNRSLHEPMYLFLCSLFVNELYGSTGLFPFLLVQILSDIHTVSASLCYLQIFCLYTYANVEFSNLAIMSYDRYLAICYPLQYNTRMTSNKAVILIIMLWLYCCVRFLITLSLNIRLTLCGNTINSLYCDNYLVAKLACSDIKVNNIYGLFSISFSILVPLVLILFSYMKIINICFAGSKQTRQKAVSTCTPHLASLLNFSFGCCFEILQSRFDMTSVPSVLCIILSLYFAIIQPLFNPVMYGLQMSKIRNTCKHILRYKMFSCRRN
>LOCXPOR26.395.HIT1.OR.2R.309.7tm_4.exons1.CM014937.1.Perca_flavescens
IMVNATQVSFFTLSAYFDTGVFKYLYFLIIISLYMLIICANLLLIVVICMNRSLHEPMYLFLCSLFVNELYGSTGLFPFLLVQILSDIHTVSASLCFLQIYCVYTYVCVEFCNLAVMSYDRYLAICYPLQYNTLMTSNKVAMLIALTWLFPFLAIAVLISLSAPLKLCGNIIDKVYCGNYSIVKLACADTRVNNIYGLCYTVISIIIPLLLILYTYMKIFKVCFSGSKQTRQKAVSTCTPHLASLLNFSFGGSFQIIQSRFDMSSVPNMLSILLSLYFLTCQPLFTPVLYGLKMSKIRMICKRLVCGKV
>LOCXPOR27.396.HIT1.OR.2R.308.7tm_4.exons1.CM014937.1.Perca_flavescens
MENNSEVVFVLQGLNDSLTNRQMYFAVALMSYLFTIFVNLTLIVTVCLERTLHEPIYIFLCNLCFNGICGASSFYPKLLHGLLSDSNVITYAGCLTQIFVVYCYVFCEFTSLTIMAYDRYLAICKPLQYPMLMPVQRVALLLLLTWCFSLLEAIIGIILTARLPLCKRHINQIFCTNWEVVKLSCSDTTGSNIYGFLILFSHSSQTGLILVSYIYLVRASLRLASSRKKFVQTCVPHLATLIIFASSLMFDSIYSRYGGGSGTLQALQNLLAAEFLVVPPLINPIIYGINLHQIRSRIILNFSHKPEI
>LOCXPOR28.397.HIT1.OR.2R.309.7tm_4.exons1.CM014937.1.Perca_flavescens
IMINSSYVSYFTLAAYFDTEMFKYLYFLLILSLYVFIVCANLLLIVVICMNRSLHEPMYLFLCSLFVNELYGSTGLFPFLLVQILSDIHTVSAPFCFLQIFCLYSYGGVESWTLVIMSYDRYLAICYPLQYHMHMTSKKVVVLIAVTWSVPFFAVFVTTSLSASLQLCGNIINKVYCDNYYIIKLACYETRVNNVYELIAVSLTVCVPVSVIFYTYIKILKVCFSGSKQTRQKAVSTCTPHLVSLLNFFLGSFFEILQSRFDMSSVPNVLRILLSLYFLTCQPIFNPVMYGLNMSKIRIMCQSLLSSSV
>LOCXPOR29.399.HIT1.OR.2R.307.7tm_4.exons1.CM014937.1.Perca_flavescens
MINSSYVSYFTFGAYFDIGLFKYLLFLIIMCFYALIVCANLLLIVVICMNRSLHEPMYLFLCSLFLTELFGSTGLFPFLLVQILSDIHTVSAPFCFLQIYCLNVYATIQFQNLAILSYDRYLAICYPLQYNTRMTSNKVAMLIALAWIYSFVGVAVLISLSASLQLCGTIINKVYCNNYIVVKLACSDTRVNNIYGLINTCVVIFGPLILIIYTYIKIFKVCFSGSKQTRQKAVSTCTPHLASLLNFSFGSFFEILQSRFDMRSVPMMLQIFLSLYFLTCQPIFNPLIYGLQFSKIRSLCKSLIFGK
>LOCXPOR62.402.HIT1.OR.2R.295.7tm_4.exons1.CM014937.1.Perca_flavescens
IMINSSYVSYFTFGAYFDIGLFKYLFFLIIMCFYALIICANLLLIVVICMKRSLHEPMYLFLCSLFVNELYGSTGLFPFLLVQILSDIHTVSAPICFLQIYCLNAYATIQFNNLSIVSYDRYLAICYPLQYNTRMTSNKVTVLIALTWLYPFVGVAVLISLSASLQLCGNIINKVYCNNYSVVKLACSDTRVNNIYGLICTCLVVFGPLSLIIYTYVKILKVCFSGSKQTRQKALSTCTPHLASLLNFSFGGFFDILQSRFDMSSVPMILRIFFVLILPDLPTNLQPFNVWFAND
>LOCXPOR30.403.HIT1.OR.2R.309.7tm_4.exons1.CM014937.1.Perca_flavescens
IMINSSYVLYFTLAAYFDIELFKFLYFFLILSLYVFIVCANLLLIVVICINRSLHEPMYLFLCSLFVNELYGSTGLFPFLLVQILSDIHTVSAPFCFLQMFCVYTYGSVEFINLALMSYDRYLAICYPLQYHVHMTSNKVVVLIAVTWSLPFFAVFVTTLLSVSLQLCGNIINSVYCDNYSIIKLACYDTRVNNVYELVAASLIVCVPVSVIFYTYIKILKVCFSGSKQTRKKSVSTCTPHLASLINFSFGVSFEILQSRFDMSSVPNMLRILLSLYFLTCQPIFNPVIYGLNMSKIRIMCQSLFSNSV
>LOCXPOR31.406.HIT1.OR.2R.309.7tm_4.exons1.CM014937.1.Perca_flavescens
IMVNSSYVSYFTLAAYFDTDVFTYLYFLLILSLYVFIVCANLLLIVVICMNRSLHEPMYLFLCSLFVNELFGSTGLFPFLLVQILSDIHTVSAPFCFLQMFCVYTYGGVEFTNLAVMSYDRYLAICYPLQYHVHMTSNKVVVLIAVTWSVPFFAVFVTTLLSASLQLCGNIIDSVYCDNYSIIKLACYDTRVNNVYELVAAYLIFCVPVSVIFYTYIKILKVCYSGSKQTRQKAVSTCTPHLASLLNFFLGSFFEILQSRFDMISVPNMLRTLLPLYFLTCQPIFNPVMYGLNMSKIRIMCQSLLSNSV
>LOCXPOR32.407.HIT1.OR.2R.309.7tm_4.exons1.CM014937.1.Perca_flavescens
IMINSSYVSYFTLAAYFDTEMFKYVYFLLILSLYMLIACANLLLIVVICMNRSLHEPMYLFLCSLFVNELYGSTGLFPFLLVQILSDIHTVSAPFCFLQIFCLYTYGSVEFTNLAIMSYDRYLAICYPLQYHIHMTSNKVVVLIAVTWSLPFFAVFVTTLLSASLQLCGNIINKVYCDNYSIIKLACYETRVNNVYELIAVSVTVCVPITVIFYTYFKILKVCFSGSKQTRQKAVSTCTPHLASLLNFFLGSFFEILQSRFDMNSVPNVLRILLSLYFLTCQPIFNPVIYGLNMSKIRIMCQSLLSSSV
>LOCXPOR33.408.HIT1.OR.2R.309.7tm_4.exons1.CM014937.1.Perca_flavescens
IMMNSSYVSYFTLAAYFDTEMFKYLYFLLILSLYVFIVCANLLLIVVISMNRSLHEPMYLFLCSLFVNELYGSTGLFPFLLVQILSDIHTVSAPFCFLQMFCVYTYGSVEFTNLAVISYDRYLAICYPLQYHLHMTSNKVVVLIAVTWSLPFFAVFVTTSLSASLQLCGNIISTVYCDNYSIIKLACYETRVNNVYELIAASLTVCVPITVIFYTYIKILKVCFFGSKQTRQKAVSTCTPHLASLLNFSFGVSFEILQSRFDMSSVPNMLRILLSLYFPTCQPIFNPVIYGLNMSKIRIKCQSLLSSSV
>LOCXPOR34.411.HIT1.OR.2R.309.7tm_4.exons1.CM014937.1.Perca_flavescens
IMMNSTQVSYFTLATYFDTGVFKYLYFLIILSLYVFIVCANLLLIVVICMNRSLHEPMYLFLCSLFVNELYGSTGLFPFLLVQILSDIHTVSAPFCLLQMFCVYTYGSVEFTNLAVISYDRYLAICYPLQYHVHMTSKKVVVLIAVTWTLPFFAVFVTTLLSASLQLCGNIINIVYCDNYSIMKLACYETRVNNVYELVAASLTVCVPVSVIFYTYIKILKVCFSGSKQTRQKAVSTCTPHLASLLNFFFGSFFEILQSRFDMSSVPNVLRIFLSLYFLTCQPIFNPVMYGLNMSKIRIMCQSLLSSSV
>LOCXPOR35.413.HIT1.OR.2R.310.7tm_4.exons1.CM014937.1.Perca_flavescens
IIMINSSYVSYFILAAYFDTESFKYLYFLLILSLYVFIVCANLLLIVVICIDRSLHEPMYLFLCSLFVNELFGSTGLFPFLLVQILSDIHTVSAPFCFLQMFCVYTYGGVEFTNLAVISYDRYLAICYPLQYHVHMTSNKVVLLIAVTWSLPFFAVFVTTLLSASLQLCGNIINIVYCDNYSIIKLACYDTRVNNVYELVAASLIFCVPVSVIFYTYIKILKVCFSGSKQTRQKAVSTCTPHLASLLNFFFGSFFEILQSRFDMSSVPNVLRILLSLYFLTCQPIFNPVIYGLNMSKIRVMCQSFLSSSV
>LOCXPOR36.414.HIT1.OR.2R.310.7tm_4.exons1.CM014937.1.Perca_flavescens
IIMINSSYVSYFILAAYFDTKLLTFFYFLLIMSLYILIVWANLLLIVVICMNRSLHEPMYLFLCSLFVNELYGSTGLFPFLLVQILSDIHTVSAPFCFLQMFCVYTYGSVEFTNLAIISYDRYLAIGYPLQYHVHMTSNKVVVLIAVTWSLPFFAVFVTTLLSASLQLCGNIINRVYCDNYSIIKLACYETRVNNVYELIAASLTVGVPVSVILYTYFKILKVCFSGSKQTRQKAVSTCTPHLASLINFSFGVSFEILQSRFDMSSVPNMLRILLPLYFLTCQPIFNPVIYGLNMSKIRIKCQSLLSSSV
>LOCXPOR37.415.HIT1.OR.2R.305.7tm_4.exons1.CM014937.1.Perca_flavescens
IMINSTQVSYFTLGAYFDTGVLKDLYLLLIMSLYVFIVFANLLLIVVICMNRSLHEPMYLFLCSLFVNELYGSTGLFPFLVVQILSDIHTVSAPFCFLQIFCVYTYVCVEFSNLAVMSYDRYLAICYPLQYNTHMTSKKVAMLIALPWLYSFLTIVVLISLIVPLQLCGNIIDKVYCNNYSIVKLACSETTANNIYGLILTFLTVFVPFIIILYTYMRILKVCFSGSKQSRQKAVSTCTPHLASLLNFSFGVCFEILQSRYDTKSVHSVLKTVLSLYYLTCQPLFNPVMYGLKMSKIYVICKCLL
>LOCXPOR38.416.HIT1.OR.2R.306.7tm_4.exons1.CM014937.1.Perca_flavescens
MENNSEVVFVLQGLNDSLTNRQMYFVFALMSYLFTIFVNLTLIVTVCLERTLHEPIYIFLCSLCFNGICGASSFYPKLLHGLLSDSNVITYAGCLTQIFVVYCYVFCEFTSLTVMAYDRYLAICKPLQYPMLMPVQRVALLLLLTWCFSLLETIIGVILTARLPLCRRHINKIFCTNWEVVKLSCSDTTGNNIYGFVLLFTHTSQAGLILVSYTHLVGASLRLASNRRKFIQTCVPHLTTLLIFVSSQVFDSIYSRYGGGTLQVLQNLLAAELLVVPPLINPIIYGINLHQIRARIILNFSHKPGI
>LOCXPOR39.417.HIT1.OR.2R.309.7tm_4.exons1.CM014937.1.Perca_flavescens
IMINSSFVSYFILAAYFDTKLLTFFYFLLIMSLYILIVCTNLLLIVVICINRSLHEPMYLFLCSLFVNELYGSTGLFPFLLVQILSDIHTVSAPFCFLQMFCVYTYGGVEFTNLALISYDRYLAICYPLQYHVHMTSNKVVVLIAVTWSLPFFAVFVTTLLSASLQLCGNIINKVYCDNYYIIKLACYETRVNNVYELVAASLIVCVPVSVIFYTYIKILKVCFSGSKQTRQKAVSTCTPHLASLINFFLGVSFEILHSRFDMNSVPKMLRILLSLYFLTCQPIFNPVIYGLNMSKIRIVCQSLLSGSV
>LOCXPOR40.418.HIT1.OR.2R.304.7tm_4.exons1.CM014937.1.Perca_flavescens
MENNSEVVFVLQDLNDSLTNRQMYFVVALMSYLFTIFVNLTLIVTVCLERTLHEPIYIFLCNLCFNGICGASSFYPKLLHGLLSDSNVITYAGCLTQIFVVYCYVFCEFTSLTIMAYDRYLAICKPLQYPMLMPVQRVALLLLLTWCFSLLEAIIGIILTARLPLCKRHINQIFCTNWEVVKLSCSDTTGNNIYGFVLIFTHFSQTGLILVSYTHLVRASLRLASNRKKFIQTCVPHLATLLIFASSLMFNSIYSRYGGGGTLQALQNLLAAEFLVVPPLINPIIYGINLHQIRSRIIHNFSHK
>LOCXPOR41.420.HIT1.OR.2R.306.7tm_4.exons1.CM014937.1.Perca_flavescens
MENNSEVVFVLQGLNDSLTNRQMYFAVALMSYLFTIFVNLTLIVTVCLERTLHEPIYIFLCNLCFNGICGASSFYPKLLHGLLSDSNVITYAGCLTQMFVVYYYIFCEFTSLTIMAYDRYLAICKPLQYPMLMPVQRVALLLLLTWCFSLLETIIGVILTTRLPLCRRHINRLFCTNWEVVKLSCSDTTGNNIYGFVLLFTHTSQTGLILVSYYHLVGASLRLASNRRKFIQTCVPHLTTLLIFVSSQVFDSVYSRYGGGTLQALQNLLAAELLVVPPLINPIIYGINLHQIRSRIILNFSYKPRI
>LOCXPOR42.422.HIT1.OR.2R.311.7tm_4.exons1.CM014937.1.Perca_flavescens
MENNSEVVFVLQGLNDSLTNRQMYFVFALMLYLFTIFVNLTLIVTVCLERTLHEPIYIFLCNLCFNGICGASSFYPKLLHGLLSDSNVITYAGCLTQIFVVYCYVFCEFTSLTVMAYDRYLAICKPLQYPMLMPVQRVALLLLLTWCFSLLEAIIGVILTTRLPLCRRHINKIFCTNWEVVKLSCANTNVNSIYSLVLIFSHSSQTGLILVSYIYLVRASLRLASNRKKFVQTCVPHLATLIIFASSLMFDSIYARYGGDSGTLQVVQNLLAAEFLVVPPLINPIIYGINLHQIRSRIILNFSHKREIHKK
>LOCXPOR43.423.HIT1.OR.2R.305.7tm_4.exons1.CM014937.1.Perca_flavescens
MENNSEVVFVLQGLNDSLTNRQMYFAVALMSYLFTIFVNLTLIVTVCLERTLHEPIYIFLCNLCFNGICGASSFYPKLLHDLLSDSNVITYAGCLTQMFVVYYYIFCEFTSLTIMAYDRYLAICKPLQYPMLMPVQRVVLLLLLTWCFSLLETIIGVILTTRLPLCRRHINRILCTNWEVVKLSCANTTSSNIYGIVLIFTHTSQTGLILVSYYHLVRASLRLASNRRKFIQTCVPHLATLLIFVSSQVFDSIYSRYGGGTLQVLQNLLAAELLVVPPLINPIIYGINLHQIRARIILNFSYKPG
>LOCXPOR44.424.HIT1.OR.2R.308.7tm_4.exons1.CM014937.1.Perca_flavescens
MINSTQVSYFTLGAYFDIGLFKYLFFTIIICFYTVIICANLLLIVVICMNRSLHEPMYLFLCNLFVNELFGSTVIFPLLLVQILSDIHTVSAPFCFLQIYCVFAYGFVQFFNLAIMSYDRYLAICYPLQYNTRMTSNKVAVLIALTWLFPIIELTVLISLTSSLQLCGNIINKVYCDNYSVVKLACFDTTVNNIYGLFMSSLVIFGPLSLIFYTYMRILKVCYSGSKQTRQKALSTCTPHLASLLNFSFGSFFEIVQSRFDMSSVPMMLRIILSLYFLTCQPIFNPLMFGLQMSKIRILCKSLVFGQM
>LOCXPOR45.425.HIT1.OR.2R.308.7tm_4.exons1.CM014937.1.Perca_flavescens
MINSTQVSYFTFGAYFDIGLFKYLLFTIIVCLYAVIICANVLLIVVICMNRSLHEPMYLFLCSLFVNELFGSTVLFPFLLVQILSDIHIISAPFCFLQIYCVFAYGTVQFINLSIMSYDRYLAICYPLQYNTRMTSNKVAMLIALTWLFPFMEVAVTISLSSSLQLCGNIINKVYCDNYSVVKLACFDTTVNNIQGLFITCLVVFCPLIVILYTYMRILKVCYSGSKQTRQKALSTCTPHLASLINFFFGSFFEVVQSRFDMNSVPMMLRIILSLYFLTCQPIFNPLMFGLQMSKIRSLCKSLIFGKM
>LOCXPOR46.426.HIT1.OR.2R.307.7tm_4.exons1.CM014937.1.Perca_flavescens
DKLYTGFIFHFGSYFDIGLFKYLLFTIIIGLYAVIICANVLLIVVICMNRSLHEPMYLFLCSLFVNELFGSTVLFPFLLVQILSDIHIISAPFCFLQIYCVFAYATIQFINLSIMSYDRYLAICYPLQYNTRMTSNKVAMLIALTWLFPFMEVAVTISLSSSLQLCGNIINKVYCDNYSVVKLACFDTTVNNIQGLFITCLVVFCPLIVILYTYMRILKVCYSGSKQTRQKALSTCTPHLASLINFFFGSFFEVVQSRFNMSSVPMMLRIILSLYFLTCQPIFNPLMFGLQMSKIRSLCKSLIFGKM
>LOCXPOR47.427.HIT1.OR.2R.312.7tm_4.exons1.CM014937.1.Perca_flavescens
STSSYFILSPYLNMGTLKYLCFMFTAMLYIIIIITNTSLIVVICMNRSLHEPMYLFLCSLFVNELYGSTGLFPFLLVQILSDIHTVSAPFCFLQIFCLYTYAHVEFCNLAIMSYDRYLAICYPLQYNTRMTSNKAVILIIVIWLYSCVKFLITLSLNIRLTLCGNIINSLYCHNYLVAKLACSDVKVNNIYGLFGTVLTILVPLLPILFSYVRILKVCFSGSKQTRQKAVSTCTPHLASLLNFSFGCCFEILQSRFDMTSVPSVFRIIFSLYFLIIQPLLNPVMYGLQMSKIRNTCKHVLCYKMFACRRDTM
>LOCXPOR48.429.HIT1.OR.2R.310.7tm_4.exons1.CM014937.1.Perca_flavescens
MIMINSTQVSYFTLGAYFDIGLFKYLLFTIIICFYAVIVCANLLLIVIICMNRSLHEPMYRFLCSLFVNELFGSTTMLPFLLVQILSDIHTVSASFCFLQIYCVFAYGTIEIINLSVMSYDRYLAICYPLQYNTSMTYNKVAMLIALTWLFPFIEVAVTISLSSSLQLCGNIINKVYCDNYSVVKLACSVATVNNIYGLFITCLVVFGPLILILYTYMMILKVCFSGSKQTRQKALSTCTPHLASLINFFFGSFFEILQSRFDMSRLPVMLRIFLSLYFLTCQPIFNPLMYGLQMSKIRSLCKSLVFGKM
>LOCXPOR49.433.HIT1.OR.2R.310.7tm_4.exons1.CM014937.1.Perca_flavescens
MIMINSTQVSYFTFGAYFDIGLFKYLFFTIIMCFYAVIVCANLLLIVVICMNRSLHEPMYLFLCSLFVNELFGSTTMFPFLLVQVLSDIHTVSASLCFLQIYCVFVYGTIEMINLSVMSYDRYLAICYPLQYNTRMTSNKVAMLIALTWLFPLIEVAVKISLSSSLQLCGNIIDKVYCDNYSIVKLACSVATVNNIYGLIYTCFIVFGPLSLILYTYIKILKVCFSGSKQTRQKAVSTCTPHLASLLNFFFGSFFEIVQSRFDMSSVPMMLRIFLSLYVLICQPIFNPLMYGLQMSKIRGLCKSLVFGKM
>LOCXPOR50.438.HIT1.OR.2R.309.7tm_4.exons1.CM014937.1.Perca_flavescens
IMVNATQVSFFTLSAYFDTGVFKYLYFLMIISVYIVIICTNLLLIVVICMNRSLHEPMYLFLCSLFVNELYGSTGLFPFLLVQILSDIHTVSASLCFLQIYCVYTYGSVEFCNLAVMSYDRYLAICYPLQYNTLMTSNKVAMLIALTWLFPFLAIAVLISLSAPLKLCGNIIDKVYCGNYSIVKLACADTRVNNIYGLCYTVISIIIPLLLILYTYMKIFKVCFSGSKQTRQKAVSTCTPHLASLLNFSFGGSFQIIQSRFDMSSVPNMLSILLSLYFLTCQPLFTPVLYGLKMSKIRMICKRLVCGKV
>LOCXPOR51.439.HIT1.OR.2R.316.7tm_4.exons1.CM014937.1.Perca_flavescens
CLMRQKEIMINSTQVSYFTLGAYFDTGLFKYLYFLIVMSLYMLIVCANLLLIVVICMNRSLHEPMYLFLCSLFVNELFGSTGLFPFLLVQILSDIHTVPASVCFLQNFLLFSYGGVEYLNLAVMAYDRYLAICCPLQYNIQMSFNKIAMLIGATWFYPLLMCVVMTSLSCSLQLCGNIINKVYCDNYSVVKLACSDTKVNNIYGLFITSFSIICPLILIFYTYMKILKVCFSGSKQTRQKAVSTCTPHLASLLNFSFGSFFEIVQSRFDMRSVPNSLRIFLSLYWLTCQPVFNPLLYGLNMSKIRIICSSLVFAKV
>LOCXPOR52.440.HIT1.OR.2R.309.7tm_4.exons1.CM014937.1.Perca_flavescens
MVNATQVSFFTLSAYFDTGIFKYLYLIIVICLYIVIICTNLLLIVVICMNRSLHEPMYLFLCSLFVNELYGSTGLFPFLLVQILSDIHTVSAPFCFLQIFCLFSYGGREFWTLAIMSYDRYLAICYPLQYYTRMTSKKIAILIALTWLFPSLTNALVVFGLTAPLQLCGNIINKVYCDNYSVVKLACSDTRVNNIFGLVDIFTVNCSLIILILFSYMRILKVCLSGSKQTRQKALSTCTPHLFSLLNFSCGAFFEIVQSRFNMNYLPNMLRIFLSLYWLTCQPLINPLLYGLKLSKIRIICRLLLFGGK
>LOCXPOR57.441.HIT1.OR.2R.309.7tm_4.exons1.CM014937.1.Perca_flavescens
MINSTQVSYFKLAAYFDTGVFKYLYFMIVMSLYMVIVCANVLLIVVICMNRSLHEPMYLFLCSLFVNELFGSTGLFPFLLVQILSDIHTVSASLCFLQIFSVHFYGHVEFFTLGVMSYDRYLAICYPLHYNTRMTSNKVAVLIASVWLYSVLCIVVMMSLSVPLQLCGNTIQKVYCDNYSIVKLACFDTTVNNIYGLVYIFTVIFALIILILYSYMRILKVCFSGSKQTRQKAVSTCTPHLLSLLNFSFGSFFELVQGRFNMNSLPIMLRIFLSLYWLTCQPLFNPVMYGLKMSKIRNVCRNLAFGKRM
>LOCXPOR54.442.HIT1.OR.2R.309.7tm_4.exons1.CM014937.1.Perca_flavescens
MVNATQVSFFTLSAYFDTGVFKYLYLIIVICLYIVIICTNLLLIVVICMNRSLHEPMYLFLCSLFVNELYGSTGLFPFLLVQILSDIHTVSAPFCFLQIFCLHSYGSVELWTLAIMSYDRYLAICYPLQYYTRMTSKKIAVLIALTWLFPSLTNILVVFGLTAPLQLCGNIINKVYCGNYSVVKLACSDTRVNNIFGLVHIFTINIALIILILFSYMRILKVCLSGSKQTRQKALSTCTPHLFSLLNFSCGCAFEIVQSRFNMNYLPNILRIFLSLYWLTCQPLINPLMYGLKMSQIRIVCRRLLFGGK
>LOCXPOR55.443.HIT1.OR.2R.309.7tm_4.exons1.CM014937.1.Perca_flavescens
MVNATQVSFFTLSAYFDTGVFKYLYCIIVISLYIAIICTNLLLIVVICMNRSLHEPMYLFLCSLFVNELYGSTGLFPFLLVQILSDIHTVSAPFCFLQIFCLHSYGGREFWTLAIMSYDRYLAICYPLQYHTRMTSKKIAMLIALTWLYPSLTNALVVFGLTAPLQLCGNLINKVYCDNYSVVKLACSDTTANNIYGLVHLFTVNCGLIILILFSYMRILKVCLSGSKQTRQKALSTCTPHLFSLLNFSCGAFFEIVQSRFNMNYLPKMLRIFLSLYWLTFQPLINPLLYGLKMSKIRIICRRLLFGGK
>LOCXPOR56.444.HIT1.OR.2R.310.7tm_4.exons1.CM014937.1.Perca_flavescens
MIMVNSTQVSYFTFGAYFDIGLFKYLLFTIIMCFYTVIVCANLLLIVVICVNRSLHEPMYLFLCSLFVNELFGSTTMFPFLLVQILSHIHTISASLCFLQDFCLYTYVNVQFYNLAVMSYDRYLAICYPLQYNTRMTSNKVAVLILLSWLFPLLAIVVMISLSSSLQLCGNRIDRLVCDNYSIVKLACSDTTVNNIYGLINTFIVVFGLAILIFYTYIRILKVSCSGSKHTRQKAVSTCTPHLASLLNFSFGCFFEILQSRFNMSNAPIMLRIFLSSYFLTCQPLFNPLMYGLNLTKIRIICKSLIFGKV
>LOCXPOR57.445.HIT1.OR.2R.309.7tm_4.exons1.CM014937.1.Perca_flavescens
MINSTQVSYFKLGAYFDIGVFKYLYFMIVMSLYMLIVCANVLLIVVICMNRSLHEPMYLFLCSLFVNELLGSTGLFPFLLVQILSDIHTVSASLCFLQIFSVHFYGHVEFFTLGVMSYDRYLAICYPLQYHTRMTSNKVAVLIASVWLYSVLHIVVMMSLSVPLQLCGNMIQKVYCDNYSIVKLACFDTTVNNIHGLVYMFTVIFALIILIIYSYMRILKVCYSGSKQTRQKAVSTCTPHLLSLLNFSFGAFFEIVQGRFNMNSLPIMLRIFLSLYWLTCQPLFNPVMYGLNMSKIRNVCRNLAFGKRM
>LOCXPOR58.447.HIT1.OR.2R.308.7tm_4.exons1.CM014937.1.Perca_flavescens
IMVNATQFSFFTLSAYFDTGVFKYLYFIIIISLYIVIICTNLLLIVVICMNRSLHEPMYLFLCSLFVNELYGSTGLFPFLLVQILSDIHTVSASLCFLQIFCLYTYANVEFFTLVVMSYDRYLAICYPLQYNTCMTSSKVAMLIALTWLYPFVGVAVLISLSAPLQLCGNIINTVYCDNYSIVKLACSESRVNNIYGLIYTCLVVFGPLSLILYTYIKILKVCFSGSKQTRQKAVSTCTPHLASLLNFFFGSFFQILQSRFDMSSVPMMLRNLLSLYFLTCQPIFNPLMYGLQMSKIRSLCKSLIFGK
>LOCXPOR59.448.HIT1.OR.2R.308.7tm_4.exons1.CM014937.1.Perca_flavescens
VMINSTQVSYFTFGAYFNIGLFKYVFFLIIMCFYALIVCANLLLIVVICMNRSLHEPMYLFLCSLFVNELYGSTGLFPFLLVQILSDIHTVSAPFCFLQIYCLYTYAAIQFINLSIMSYDRYLAICYPLQYNTRMTYKKVAMLIALTWLVPLIGVAVTISLSVPLQLCGNIINKVYCDNYLVVKLACSDTRVNNIYGLCYTVISIIIPLLLILYTYIKIFKVCFSGSKQTRQKAVSTCTPHLASLLNFSFSCLFEILQSRFDMSSVPMLLRIILSLYFLTCQPIFNPLMFGLQMSKIRSLCKNLIFGK
>LOCXPOR60.449.HIT1.OR.2R.310.7tm_4.exons1.CM014937.1.Perca_flavescens
MIMINSTQVSYFTFGAYFNIGLFKYLFFLIIMCFYAVIISANLLLIVVICVNRSLHEPMYLFLCSLFVNELYGSTGLFPFLLVQILSDIHIVSAPFCFLQIFCVYAYATIQFHNLSIMSYDRYLAICYPLQYNTHMTSIKVAVLIALTWLYPFVVVAVTISLSAPLQLCGNIIDTVYCDNYSIVKLACSETRVNNLYGLIYTCLVVFGPLRLILYTYIKILKVCFSGSKQTRQKALSTCTTHLASLLNFSFGSFFQILQSRFDMSSVPMMLRNLLSLYFLTCQPIFNPLMYGLQMSKIRSLCKSLIFGKM
>LOCXPOR61.450.HIT1.OR.2R.310.7tm_4.exons1.CM014937.1.Perca_flavescens
MIMINSTQVSYFTFGAYFNIGLFKYLFFLIIMCFYAVIISANLLLIVVICMNRSLHEPMYLFLCSLFVNELFGSTGLFPFLLVQIFADIHIVSAPFCFLQIFCVYAYATIQFHNLSIMSYDRYLAICYPLQYNTQMTSIKVAVLIALTWLYPFVGVAVTISLSAPLQLCGNIIDTVYCDNYSIVKLACSETRVNNLYGLIYTCLVVFGPLSLILYTYIKILKVCFSGSKQTRQKAFSTCTPHLASLLNFSFGSFFQILQSRFDMSSVPMMLRNLLSLYFLTCQPIFNPLMYGLQMSKIRSLCKSLIFGKM
>LOCXPOR62.451.HIT1.OR.2R.308.7tm_4.exons1.CM014937.1.Perca_flavescens
MIMINSTQVSYFTFGAYFNIGLFKYLFFLIIMCFYALIICANLLLIVVICMNRSLHEPMYLFLCSLFVNELYGSTGLFPFLLVQILSDIHTVSSPFCFLQIYCLNAYAAIQFINLSIMSYDRYLAICYPLQYNTRMTYNKAAILIALSWLYPFVGVAVTISLSAPLQLCGNILNKVYCDNYSIVKLACSDTRVNNIYGLICTCLLVFGPLSLILYTYIKILKVCFSGSKQTRQKAVSTCTPHLASLLNFFFGSFFEIVQSRFDMSSVPMMLRIFLSLYFLTCQPIFNPLMYGLQMTKIRSLCKSLIFG
>LOCXPOR63.452.HIT1.OR.2R.309.7tm_4.exons1.CM014937.1.Perca_flavescens
MIMINSTQVSYFTFGAYFNIGLFKYLFFLIIMCFYALIVCANLLLIVVICMNRSLHEPMYLFLCSLFVNELYGSTGLFPFLLVQILSDIHTVSAPFCFLQIFCVYTYVCIEISNLAIMSYDRYLAICYPLQYNTQMTSIKVTMLITLTWLYPFLGVAVSIFLSSSLQLCGNIINTVYCGNYSIVKLACSDTRVNNLYGLIYTCLVVFGPLSLILYTYIKILKVCFSGSKQTRQKAVSTCTPHLASLLNFSFGSFFQILQSRFDMSSVPMMLRNLLSLYFLTCQPIFNPLMYGLQMSKLRSLCKSLIFGK
>LOCXPOR64.453.HIT1.OR.2R.308.7tm_4.exons1.CM014937.1.Perca_flavescens
MINSTQVSYFTFGAYFNIGLFKYLFFLIIMCFYAFIICANLLLIVVICKNRSLHEPMYLFLCSLFVNELYGSTGLFPFLLVQILSDIHTVSSPFCFLQTYCVFAYAAIQFHNLSILSYDRYLAICYPLQYNTRMTSNKVTMLITLTWLYPFVGVAVLISLSAPLQLCGNIINKVYCDNYSIVKLACSDTRVNNIYGLIYICLLVFGPLSLILYTYVKILKVCFSGSKQTRQKAVSTCTPHLASLLNFFFGSFFEIVQSRFDMSSVPMMLRIFLSLYFLTCQPIFNPLMYGLQMSKIRSSCKSIILGKM
>LOCXPOR65.455.HIT1.OR.2R.307.7tm_4.exons1.CM014937.1.Perca_flavescens
MINSTQVSYFILAAYFDTGGFKYLLFLLILSLYVFIVCANILLIVVICMNRSLHEPMYLFLCSLFVNELYGSTGLFPFLLVQILSDIHTVSAPFCFLQIFCLYSYGGVELWTLAIMSYDRYLAICYPLQYHTRMTSKKIAMLIALTWLYSFLVIFLIAFGLTAPLQLCGNIINKVYCDNYYLVNLACSDTRVNNIFGLVHMFTVIFALIILILFSYMRILKVCLSGSKQTRQKALSTCTPHLFSLLNFSCGAFFEIVQSRFNMNYLPNMLRIFLSLYWLTFQPLINPLLYGLKMSKIRIICRLLLFG
>LOCXPOR66.456.HIT1.OR.2R.309.7tm_4.exons1.CM014937.1.Perca_flavescens
MINSTQVSYFILAAYFDTRGFKYLLFLLILSLYVFIICTNLLLIVVICMNRSLHEPMYLFLCSLFVNELYGSTGLFPFLLVQILSDIHTVSASFCFLQIFCLYSYGGVEFWTLAIMSYDRYLAICYPLQYHTRMTSKKIAVLIALTWLYSFLRYVLIVSGLTAPLQLCGNIINKVYCDNYSVVNLACSDTRVNNIFGLVHIFTVIFGLKILILFSYMRILKVCLSGSKQTRQKALSTCTPQLFSLLNFSCGGFFELVQSRFNMNYLPNMLRIFLSLYWLTFQPLINPLLYGLKMSKIRIICRLLLFGGK
>LOCXPOR67.458.HIT1.OR.2R.307.7tm_4.exons1.CM014937.1.Perca_flavescens
MINSTQVSYFILAAYFDTGGFKYLLFLLILSLYVFIVCANVLLIVVICMNRSLHEPMYLFLCSLFVNELYGSTGLFPFLLVQILSDIHTVSAPFCFLQIFCAHSYGAVEYLNLAIMSYDRYLAICYPLQYNTRMTSKKIAVLIAVTWLYPCFAMVVLLSLRSPLQLCGNVINKVYCDTHSVVKLSCSDTNAINVYGLIATFSTISVSLLLILYTYMIILKVCFSGSKQTRQKALSTCTPHLASLLNFSFGACFEVLQSRFNMNSLPNMLRIFLSLYFLTCPPLFNPVLYGLQMSKIRVICKSLISKA
>LOCXPOR68.459.HIT1.OR.2R.307.7tm_4.exons1.CM014937.1.Perca_flavescens
MINSTQVSYFKLAAYFDTGVFKYLFFLIIMCFYAVIIYANLLLIVVICMNRSLHEPMYLFLCSLFVNELYGSTGLFPFLLVQIFSDIHTVSAPFCFLQIFCLHSYGGVELWTLAIMSYDRYLAICYPLQYHTRMTSKKIAVLIALTWLYPSLTNALSVSGQTAPLQLCGNIINKVYCDNYSVVKLACSDTRVNNIFGLVYIFTVIFGFIILILFSYMRILKVCLSGSKQTRQKALSTCTPQLFSLLNFSCGGFFELVQSRFNMNYLPNMLRIVLSLYWLTCQPLINPLLYGLKMSKIRIVCRRLLFG
>LOCXPOR69.460.HIT1.OR.2R.309.7tm_4.exons1.CM014937.1.Perca_flavescens
MINSTQVSYFKLAAYFDTGVFKCLFFLIIMCFYAVIICANVLLIVVICMNRSLHEPMYLFLCSLFVNELYGSTGLFPFLLVQILSDIHTVSAPFCFLQIFCLYSYGGVELWTLAIMSYDRYLAICYPLQYHTRMTSKKIAVLIALTWLYSFLVHILVVFGLTAPLQLCGNIINKVYCDNYSVVKLACSDTTANNIFGLVHMFTVIFALIILILFSYMSILIVCLSGSKQTRQKAFSTCTPQLFSLLNFSFGAFFEIVQSRFNMNYLPNMLRIFLSLYWLTCQPLINPLLYGLKMSKIRIVCRRLLFGGK
>LOCXPOR70.461.HIT1.OR.2R.309.7tm_4.exons1.CM014937.1.Perca_flavescens
MINSTQVLYFALVAYFDTGAFKYLYFMIVISLYMLIVFTNLLLIVVICMNRSLHEPMYLFLCSLFVNELFGSTGLFPFLLVQILSDIHTVSASLCYLQIYCVHFYGHVELFTLGVMSYDRYLAICYPLHYNTRMTSNKVAVLIVSVWLFSVLEIVVMMSLSVTLQLCGNTIQKVYCDNYSIVKLACFDTIVNNIYGLVYMFTVIFALIILILYSYMRILKVCYSGSKQTRQKAVSTCTPHLLSLLNFSFGSFFEIVQGRFNMNSLPIMLRIFLSLYWLTCQPLFNPVMYGLKMSKIRNICRSLAFGKIM
>LOCXPOR71.462.HIT1.OR.2R.307.7tm_4.exons1.CM014937.1.Perca_flavescens
MNSTQVSYFTFAAYLDTGPFKYLYFMIVMALYIFIVTVNALLIVVICMNRSLHEPMYIFLCSLFVNNLYGSTGLFPFLLVQILSDIHTVSAPFCFLQIYCVHTYGAVEYLNLAAMSYDRYLAICYPLQYITRMTSKKIATLIALTWLYPLIACIVYSIYLHSHSRLCGNVINKVYCDGHSIVKLACSDSHIVNALGLILSFGVIFGSLIVIVYTYMNIFKVCFDGSKQTRQKAVSTCTPHLISLLNFSVGASFELLQSRFNLSNVTIIMRIFLSVYFLTFPPLFNPVMYGLKMSKIRVIGKSLMANV
>LOCXPOR72.463.HIT1.OR.2R.304.7tm_4.exons1.CM014937.1.Perca_flavescens
MINSTQVSYFILGAYFDTGLFKYLCFMIVMSLYVFIICANLLLIVVISMNRSLHEPMYLFLCSLFVNELYGSTGLFPFLLVQILSDIHTVSAPFCFLQIFFVYSYGSIEFLNLAVMSYDRYLAICYPLQYNTRMTYKKVASLIAITWSLVFFVNFCTLPLIVPLHLCGNIINKVYCDNHSVVKLACSDTTVNNIYGLIVSALSVFVPLILILYTYMKIFKVCFSGSKQTRQKAVSTCTPHLASLLNFSFGACFEILQSRFNMSSLPIMVRIFISLYFLTCPPLFNPVMYGLKLSNIRVACKNLV
>LOCXPOR73.465.HIT1.OR.2R.314.7tm_4.exons1.CM014937.1.Perca_flavescens
MQNVSSHKHFILDGFSELGALRPVLFVPYSIMFVVSLSANSLLLYVVISQRSLHSPMYILIAGMACVDLSLPLFFVPHMLLSFLFDWRGISLIGCLVQMFFIHSLGAYQSTLLVWMALDRYFAICTPLYYHERMALTRFLKFIIPLVLRNVFMDSLLVSLAGKLSFCRNVMNHCFCEHMALVELACGSTAINNLVGLLVVFLIPVVDFIIITASYIIIFSSVPKSGGSGVKALQTCVTHIVVIIVSLTIALVAFLSYRIKNGLPAESRVFFSTMYVLFPSCFNPIIYGIRTAKIRQNIVDTLKRCRLVSTGTHS
>LOCXPOR74.466.HIT1.OR.2R.323.7tm_4.exons1.CM014937.1.Perca_flavescens
MLEGSLGGNFSHITFVFGGFPELQKHRRLLALPFSASYLTVLLGNCLLVYVIRSVESLHSPMYLLICTLCVVDVLVVTAIIPKMLLGLLFDWDEISLAGCLTQMFFTHFLSSLESTLLLAMALDRYVAICQPLRYAKIINSSALAKLLPFALVRSGSIMATLVALAGSLRFCGSDIIEHCYCDHMALVSLACGSTEKNQAAGLAVIVFFVGVDIPLIFLSYVKILSAVLRATADGEERWKAFHTCGTHLMAMMCFYLVGSVTFLSHNLNIPISTDANTFMGLVYILFPATANPIIYGVRTKEIRNVFFRFFKVRMKTIRKVSP
>LOCXPOR75.467.HIT1.OR.2R.305.7tm_1.exons2.CM014938.1.Perca_flavescens
MNVSSANVTVVIEYRDSFTKAVTKNVIVVVLCISINYINAGLIQTFRNHQIFYMNPRYILFIHLVVNDMLQVTLTVMLFIISYTLYKINVSVCGTFILLALFTTENTPLNLACMAVECYIAICVPLRHVQICTVKRTLMLIGFIWATSMFSVLPDLFITLATEPWDFFHSQVFCLRETVFRNPHIIRKRDITYIVYLVIVWFVIFFTYFNILFTAKTASKYAKKAKNTILLHGFQVLLCMATYADPLLRSALLQWFPKNYADSLFACYIIIQILPRSISPIIYGVRDKTFRKYLKRYLLCKMSHQ
>LOCXPOR76.230.HIT1.OR.2R.304.7tm_4.exons2.CM014938.1.Perca_flavescens
MNASSANVTVVLQYRDSFIKAVIKNVIVVVLGISINYINAGLIHTFCKHQIFYMNPRYVLFIHLVVNDMVQMTLTVILFVISYIIRQINVPICCILILFALSTTENTPLNLACMAVECYIAICVPLRHVQLCTVNRTLILIGSIWATSMFSALADLFITLATEPLDFFYSQVFCQTQTVFPNPVIIKKREITYAVFLVLVWITIFYTYFNILFTAQTASKDAKKARNTIILHGFQLLLCMTTYVAPQLSTVLLQWFPKNYTDSLFSVHLIVQVLPRAISPIIYGVRDTTFRKYLKRYMLCKMSP
>LOCXPOR77.232.HIT1.OR.2R.303.7tm_1.exons2.CM014938.1.Perca_flavescens
MNASSANVTVVLQYRDSFTKAVIKNVIVVVLGISINYINASLIHTFCKHQIFHMNPRYVLFIHLVINDMIEVTVTVILFVISYTIYQINVSICCVFILFALSTTENTPLNLACMAVECYIAICVPLRHMQICTVKRTLMLIGLIWATTMFSALADLFITLATEPRDYFYSRLFCLPKTVFPNPVIIKKRDITYSVYLVLVWITIFYTYFRILLTAKTASKDAKKARNTILLHGFQVLLCMTQYADSPLKEALLQWFPKNYTDSLFSYYIIIQILPRSISPVIYGIRDKTFRKYLRRNLVCKIS
>LOCXPOR78.238.HIT1.OR.2R.315.7tm_1.exons2.CM014938.1.Perca_flavescens
MNLSNTGSNFTIAVYRDTLNTAIIKNVITVVLCISINYVNSTLVYTFTKHQVFKMNPRYILYIHLVINDIILLSLFTLVHVLSYIVFTLKVSLCIILVMIATFASLNNPLTLAFMAVECYIAICFPLRHTQICTVRKTYVVIGLIWAISILSILPDLFVALETESLEFFRSRVYCVRDIVFRNSNLTVKRDVSNSVFMVIVWLTLFYTYFRILFAAKAAAKDAKKARNTVLLHGFQLLLCMLTYVYDLMLQGLTYLLPKEVLVIRYTVAIFIQVLPRLISPVVYGLRDKTFTKYLKRYLLCTTTANTHPLNTLKR
>LOCXPOR78.239.HIT1.OR.2R.315.7tm_4.exons2.CM014938.1.Perca_flavescens
MNLSNTGSNFTTAVYRDTLNTAIIKNGITVVLCLSINYVNSTLVYTFTKHQVFNVNPRYILYIHLVINDIILLSLFTLLQVLSYIVYTLNISLCIVLVMISTIASLNNPLTLAFMAVECYIAICFPLRHTQICTVRKTYVVIGLIWAISILSITPDLFVALATESLEFFRSRVFCLRDNVFRDPNLTVKRDVSNSVCMVIVWLTLFYTYFWILFAAKAAAKDAKKARNTVLLHGFQLLLCMLTYVYHLIIQGLTYLFPNEALAIRFTASIFIQVLPRLMSPVVYGLRDKTFRNHLKRYLFCSTSATTHPQTTQKQ
>LOCXPOR78.242.HIT1.OR.2R.315.7tm_1.exons2.CM014938.1.Perca_flavescens
MNLSNTGSNFTTTLYRDTLNTALIKNVITVVLCISINYVNSTLVYTFTKHQVFKMNPRYILYIHLVINDIILLSLFTLVQVLSYIVFTLNVSLCIVLVMIATFASLNNPLTLALMAVECYIAICFPLRHTQICTVRKTYVVIGLIWAISILSILPDLFVALATESLEFFRSRVYCVRDTVFRNSTLTVKRDVSNSVFMVIFWLTLFYTYFRILFAAKAAAKDAKKARNTVLLHGFQLLLCMLTYVYDLMLQGLTYLLPKEVLVIRYTVAIFIQVLPRLISPVVYGLRDKTFTKYLKRYLLCITSANTHPLNTLKR
>LOCXPOR79.247.HIT1.OR.2R.315.7tm_4.exons2.CM014938.1.Perca_flavescens
MNLSNTGSNFTTAVYRDTLNTAIMKNVITVVLCISINYVNSTLVYTFTKHQVFNVNPRYILYIHLVINDIILLSLFTLLHVLSYVVYTLNVSLCIVLVMISTIASLNNPLTLAFMAVECYFAICFPLRHTQICTVRKTYVVIGLIWAISILSITPDLFVALATESLEFFHSRVFCLRDNVFRDPNLTVKRDVSNSVCMVIVWLTLFYTYFWILFAAKAAATDAKKARNTVLLHGFQLLLCMLTYVYHLIIQGLTYLFPNEALAIRFTASIFIQVLPRLMSPVVYGLRDKTFRNYLKRYLFCTTSATTHPLTSQKQ
>LOCXPOR78.250.HIT1.OR.2R.315.7tm_1.exons2.CM014938.1.Perca_flavescens
MNLSNTGSNFTTTVYRDTLNTALIKNVITVVLCISINYVNSTLVYTFTKHQVFKMNPRYILYIHLVINDIILLSLFTLIQVLSYIVFTLNVSLCIVLVMIATFASLNNPLTLAFMAVECYIAICFPLRHTQICTVRKTYVVIGLIWAVCIISILPDLFVALATESMEFFRSRVFCLIDTIFRNSNLTVKRDVSNSVFMVIFWLTLFYTYFRILFAAKAAAKDAKKARNTVLLHGFQLLLCMLTYVHDLIIQGLTYLLPKEVLAIRYTVSIFIHVLPRLISPVVYGIRDKTFRKYLKRYLLCTTSATTHPLTTLKK
>LOCXPOR79.252.HIT1.OR.2R.315.7tm_1.exons2.CM014938.1.Perca_flavescens
MNLSNIGINFTTAVYRDTLNTAIIKNMITVVLCISINYVNSTLVYTFTKHQVFNVNPRYILYIHLVINDIILLSLFTLLQVLSYVVYTLNVSLCIVLVMISIFASLNNPLTLAVMAVECYIAVCFPLRHTQICTVRKTYVVIGLIWAISILWILPYLFVALATESLEFFRSRVFCLRVNVFRDPNLTVKRDVSNSVCMVIVWLTLFYTYFRILFAAKAAATDAKKARNTVLLHGFQLLLCMLTYVYDLITQGLTYLFPNEVLAIRFTVSIFIQVLPRLISPVVYGLRDKTFRKYLKRYLLCTTSATTHPLTTLKR
>LOCXPOR80.256.HIT1.OR.2R.315.7tm_1.exons2.CM014938.1.Perca_flavescens
MNLSNTGSNFTTAVYRDTLNTDIMKNVITVVLCISINYVNSTLVYTFTKHQVFNVNPRYILYIHLVINDIILLSLFTLLQVLSYILYTLNVSLCIVLVMIATIVSLNNPLTLAFMAVECYFAICFPLRHTQICTVRKTYVVIGLIWAISILSILPDLFVALATESLEFFRSRVSCLRENVFRDPNLTVKRDVSNSVCMVIVCLTLFYTYFWILFAAKAAATDAKKARNTVLLHGFQLLLCMLTYVFHLIIQGLTYLLPNKMLAIRYTASIFIQVLPRLISPVVYGLRDKTFRNYLKRYLFCTTSATTHPQTTQKQ
>LOCXPOR81.258.HIT1.OR.2R.290.7tm_1.exons1.CM014938.1.Perca_flavescens
YVFHSPLSSFIFLQTFCEDPRYILFIHMVINDGIQLTVTVTLFVLSYLFYKIKVSFCCFFILVAVFTTRITPVNLASMAIERYVAVCEPLRHPQICTVRRTYIVIGWMWFICVAPDITDLFMTLATESLSFFHESVFCTRQNVFKDPILAFKRQVFDIIYFSCVFLTLVFTYLRVLFAARALSTDKMSAQRARNTILIHGVQMAMCMLSYISPSVEIILQLIFPGRISEIKYAHYLIVYILPRFLSPIVYGVRDKKFRVYLRMYLVSNRCRVKVQTVAPLKTTQMNWKKK
>LOCXPOR82.259.HIT1.OR.2R.305.7tm_1.exons2.CM014938.1.Perca_flavescens
LVLFRDTFTTALVKNLIVVLVWLILGYINGSLVATFLRHQTFCEDPRYILFIHMVINDGIQLTVTVTLFVLSYLFYKIKVSFCCFFILVAVFTTRITPVNLASMAIERYVAVCEPLRHPQICTVRRTYIVIGWMWFICVAPDITDLFMTLATESLSFFHESVFCIRPNVFKDPILAFKRQVFDIIYFSCVFLTLVFTYLRVLFAAWALSTDKISAQRARNTILIHGAQMAMCMLSYISPSVEIILQLIFPGRIPEIRYANYLIVYILPRFLSPIVYGVRDKKFRKYLKMYLVSNRCRVKLQTVAP
>LOCXPOR83.262.HIT1.OR.2R.328.7tm_1.exons4.CM014938.1.Perca_flavescens
SDPQELLMSNSSSALTAGAKDSFSNALTKNIVAMLVWLALSVINGSMVHTFLRNSLFYENPRYIMFVYMVINDALLLSLVTALYVVSYIFRMIHASVCCFLIMTAVLTTRSTPLILAGMAVERYISICFPLYYSQMCTVPRTLRLIGVILILTAAPPVSDLLITLVYQPLSFFQTSIFCDHPLLFRHQSIYYKNCVFDGVYLSFVALTLLYTYCKIMLVAQAASMGLASVKRARNTVLLHGLQLLLCLLAFVVPSLQAALISLFPRFSLEIRYIFFLVVYIIPRFMSPLIYGFRDEQFRKYWTQYLACRGKSIVRVRPVLLPVNLHAK
>LOCXPOR84.263.HIT1.OR.2R.307.7tm_1.exons2.CM014941.1.Perca_flavescens
DTAGCLFLSILPYGQAVSVLIWIFVLLTVFSFLINGVTLFGIGRSEDLSWDTRVAFFKNLILSDLLQTVTIGPTVIYSLVQRRTIAFSTWCHTQYFVGTVCIFSSLLTITCMALERYVYVCHAIRYLVIITQVRLRLALIFIWVYSIIFSTSNMLLVHNLGRQNNETVTSGLLCEPDIVERHMGSPRAAAVFRKLLGFFTLLMCLLVNVFCYLRMYKDARNAVVPFHAVNTKARKTVLFYLIMLFLQLFPLVLKVTSDALSEVESTPKPSYTAAVLHMSMLVMLLVPPCINPLVYGLRNAEMRRSML
>LOCXPOR85.264.HIT1.OR.2R.307.7tm_4.exons1.CM014945.1.Perca_flavescens
MKSNNSLNPLYFQFTLFADFGPLRYLFFSLCLLLYMTVVSANIVIILTVCLEKSLHQPMYIFICCLSFNSLYGSAGFFPRFLMDILSDTHLISRLLCFIQIYVIYSYASCELTILSIMAYDRFVAICQPLHYHSKMTFKMVIHLVIFAVLYPAFAMGFMLYLTVRLPLCGNKLNRLFCSNWPVVQLSCVDTTLNNIVGHFILMTTVFIPLFFVLYTYLRILLVCRRSSSEFRGKALQTCLPHIVTFMTYSFSLFCELLLTRFEADKTNPIITVVLSLEYLMIPPINNPLVYGLSLPQIKGVIFRFFK
>LOCXPOR86.265.HIT1.OR.2R.307.7tm_4.exons1.CM014945.1.Perca_flavescens
MKSNNSLNPLYFQFTLFADFGPLRYLFFSLCLLFYMTVVSANIVIILTVCLEKSLHQPMYIFICCLSVNSLYGSAGFFPRFLMDILSDTHLISRPLCFIQMYVIYTYASCELTILSIMAYDRFVAICQPLHYHSKMTFKMVTHLVIFAVLYPAFAMGFMLYLTVRLPLCGNKLHRLFCSNWPVVLLSCVDTNLNNIAGRLFTITTIFIPRFFVLYTYLRILLVCRRSSSEFRGKALQTCLPHIVTFMTYSFSVFCELLLTRFEADKINPIITVVLSLEYLMIPPINNPLVYGLSLPQIKGVIFRLLK
>LOCXPOR126.266.HIT1.OR.2R.307.7tm_4.exons1.CM014945.1.Perca_flavescens
MKSNNSLNPLYFQFTLFADFGPLRYLFFSLCLLLYMTVVSANIVIILTVCLEKSLHQPMYIFICCLSVNSLYGSAGFFPRFLMDILSDTHLISRPLCFIQIYVIYTYASCEMTILSIMAYDRFVAICQPLHYHSKMTFKMVTHLVIFAVLYPAFAMGFCLFLTVRLPLCGNKLNRLFCSNWPVVLLSCVDTTLNNIITQFVTMTTIFIPLFFVLYTYLRILLVCRRSSSEFRGKALQTCLPHIVTFMTYSFSVFCELSLTRFEADKINPIITVVLSLEYLMIPPINNPLVYGMNLPQIKGVIFRLLK
>LOCXPOR88.267.HIT1.OR.2R.307.7tm_4.exons1.CM014945.1.Perca_flavescens
MNSTNSLNPLYFQFTLFADFGPLRYLFFSLCLLLYMTVVSANIVIILTVCLEKSLHQPMYIFICCLSVNSLYGSAGFFPRFLMDILSDTHLISRPLCFIQIYVIYTYVGYELTILSIMAYDRFVAICHPLHYHSKMTFKMVTHLVIFAVLYPAFAMGFMLYLTVRLPLCGNKLNRLFCSNWPVVQLSCVDTTLNNIVAQFVTITTIFIPLFFVLYTYLRILLVCRRSSSEFRGKALQTCLPHIVTFMTYSFSLFCELSLTRFEADKMNPIITVVLSLEYLMIPPINNPLVYGLSLPQIKGVIYRFLK
>LOCXPOR89.268.HIT1.OR.2R.307.7tm_4.exons1.CM014945.1.Perca_flavescens
MKSNNSLNPLYFQFTLFADFGPLRYLFFSLCLLLYMTVVSANIVIILTVCLEKSLHQPMYIFICCLTFNSLYGSAGFFPRFLMDILSDTHLISRLLCFIQIYVIYTYASCEVTILSIMAYDRFVAICQPLHYHSKMTFKMVTHLVIFAVLYPAFAMGFMLYLTVRLPLCGNKLHRLFCSNWPVVLLSCVDTTLNNIAGQFVTITTVFIPLFFVLYTYLRILLVCRRSSSEFRGKALQTCLPHIVTFMTYSFSVFCELSLTRFEADKMNPIITVVLSLEYLMIPPINNPLVYGLSLPQIKIVIFRFLK
>LOCXPOR90.269.HIT1.OR.2R.307.7tm_4.exons1.CM014945.1.Perca_flavescens
MKSNNSLNPLYFQFTLFADFGPLRYLFFSLCLLLYMTVVSANIVIILTVCLKKSLHQPMYIFICCLTFNSLYGSAGFFPRFLMDILSDTHLISRPLCFIQIYIIYTYASCEQTILSIMAYDRFVAICHPLHYHSKMTFTMVTHLVIFAVLYPAFAVGFCLYLTVRLTLCGNKLNRVFCSNWPVVQLSCVDTTLNNIVGRFVTITTVFIPLFFVLYTYLRILLVCRRSSSEFRGKALQTCLPHIVTFMTYSFSVFCELLLTRFEADKINPIITVVLSLEYLIIPPINNPLVYGLSLPQIKEVIFRFFQ
>LOCXPOR126.270.HIT1.OR.2R.307.7tm_4.exons1.CM014945.1.Perca_flavescens
MKSNNSLNPLYFQFTLFADFGPLRYLFFSLCLLLYMTVVSANIVIILTVCLEKSLHQPMYIFICCLSFNSLYGSAGFFPRFLMDILSDTHLISRPLCFIQIYVIYTYASCELTILSIMAYDRFVAICQPLHYHSKMTFKMVTHLVIFAVLYPAFAIGFGLLLTVRLPLCGNKLHRLFCSNWPVVQLSCVDTTLNNIITQFVTITTIFIPLFFVLYTYLRILLVCRRSSSEFRGKALQTCLPHIVTFMTYSFSVFCELSLTRFEADKINPIITVVLSLEYLMIPPINNPLVYGLNLPQIKGVIFRFLK
>LOCXPOR92.271.HIT1.OR.2R.307.7tm_4.exons1.CM014945.1.Perca_flavescens
MNSTNSLNPLYFQFTLFADFGPLRYLFFSLCLLFYMTVVSANIVIILSVCLEKSLHQPMYIFICCLSVNSLYGSAGFFPRFLMDILSDTHLMSRPLCFIQIYVIYSYASCEQTILSIMAYDRFAAICHPLHYHSKMTFKMVTHLVTFAVLYPAFGVGFMLYLTLRLPLCGNKLHRIFCSNWPVVQLSCVDTTLNNIVGQSLVITIIFIPLFFVLYTYLRILLVCRRSSSEFRGKALQTCLPHIVTFMTYSFSLFCELSLTRFEADKTNPIITVVLSLEYLMIPPINNPLVYGLSLPQIKGVIFRFFK
>LOCXPOR93.273.HIT1.OR.2R.307.7tm_4.exons1.CM014945.1.Perca_flavescens
MKSNNSLNPLYFQFTLFADFGPLRYLFFSLCLLLYMTVVSANIVIILTVCLEKSLHQPMYIFICCLSVNSLYGSAGFFPRFLMDILSDTHLISRLLCFIQIYVIYTYAGYELTLLGIMAYDRFVAICQPLHYHSKMTFKMVTHLVIFAVLVPAFAVGFMLYLTVRLPLCGNKLNRLFCSNWPVVQLSCVDTTLNNIVGQSLVITTIFIPLFFVLYTYLRILLVCRRSSSEFRGKALQTCLPHIVTFVNYCISVFCELLLSRYSIDEINPFVIVVLSLEFLIIPPINNPLVYGLCLPQIRRVIFSFFK
>LOCXPOR94.276.HIT1.OR.2R.307.7tm_4.exons1.CM014945.1.Perca_flavescens
MNSNNSLNPLYFQFTLFADFGPLRYLFFSLCLLLYMTVVSANIVIILTVCLEKSLHQPMYIFICCLSVNSLYGSAGFFPRFLMDILSDTHLISRPLCFIQIYVIYTYASCEMTLLGIMAYDRFVAICQPLHYHSKMTFQIVRHLLFFAVLYPAFAIGFCLYLTVRLTLCGNKLHRLFCSNWPVVQLSCVDTTLNNIAGQFFTMTTIFVPLFFVLYTYLRILLVCRRSSSEFRGKALQTCLPHIVTFMTYSFSLFCELSLTRFEADKMNPIITVVLSLEYLIIPPINNPLVYGLSLPQIKIVIFRFLK
>LOCXPOR95.277.HIT1.OR.2R.306.7tm_4.exons1.CM014945.1.Perca_flavescens
MDDELNVTYITLGGHVEVEKYRYIYFFIMFIVYLLIICSNSTIVYIIWVHQNLHEPMYIFIAALLANSVLFSTAVYPKLLIDFLSEKQTISYSACLFQFHLFYSLGGSEFLLLAAMSYDRYVSICKPLQYHTIMRKTTVSIFLGLAWILPASQVAVPAGLSADKKLCRFILKGVFCNNTVYKLQCVISRAQIIHDMVILLNVALVPMLFILFTYTRIFIITYRSSREVRKKAAQTCLPHLIVLINFSCLCAYDVIIVQLESDFPKTVNLIMSLQIVMYHPLFNPIMYGLNMKEISKHLKKLFCQAK
>LOCXPOR96.278.HIT1.OR.2R.308.7tm_4.exons1.CM014945.1.Perca_flavescens
MDDELNVTYITLGGYVEVDKYRYVYFFIMFIVYLLIICSNSTIVYLIWVHQNLHEPMYIFIAALLINSVLFSTAVYPKLLIDFLSEKQTISYSACLFQFHLFYSLGGSEFLLLAAMSYDRYVSICKPLQYHTIMRKTTVSIFLGLAWIVPASQIAVPAGLSAKEKLCSFILKGIFCNNTVYKLQCVISGARVVRDMIILLNVALVPVLFILFTYTRIFIITYRSSQEVRKKAAQTCLPHLIILINFSCLCAYDVIIVGLEPNFPKIVHLIMTLQVILYHPLFNPIMYGLKMKEISKHLKRLFCTAKNN
>LOCXPOR97.279.HIT1.OR.2R.302.7tm_4.exons1.CM014945.1.Perca_flavescens
MDNELNGTYITFDGHVELQKYRYLYFVIMFTAYILILCSNSTIVGIIVINKALHEPMYIFIAALLINSVLYSTAIYPKLLIDFLSEKQIISYSACLFQWYIYYTLAISEFFLLSVMAYDRYVSICKPLQYSTIMRTKTVYVFLILAWILPACQFSVGPLLIANKKLCYFILKGIICNSTIQKLHCVSSTVLNVYGLIVFVIAVPLPVLFILFTYTRILIITYRSNREVRRKAAQTCLPHLLVLINFSCLSAYDVLLARLETDFSKTVYLIMSLQMILYHPLFNPIIYGLKMNDIFKHLKRLF
>LOCXPOR98.280.HIT1.OR.2R.302.7tm_4.exons1.CM014945.1.Perca_flavescens
MDNELNATYITFDGHVDVQKYKYLYFVIMFTAYILIICSNSTIVGIIVINKALHEPMYIFIAALLINSVLYSTAIYPKLLIDFLSEKQIISYSACIFQWFIYYTLAISEFFLLSAMAYDRYVSICKPLQYPTIMKKTTINIFLILAWILPVCQTSVSTLISANKKLCYFILKGIICNSTIQNLHCVSSAVLNVYGLIVFVIAVPLPVLFILFTYTRIFIITYGSSREVRRKAAQTCLPHLLVLINFSCLSAYDVLLARLETNVPKTVRLIMSLQIILYHPLFNPIIYGLKMKEIYKHLKKLF
>LOCXPOR99.282.HIT1.OR.2R.306.7tm_4.exons1.CM014945.1.Perca_flavescens
MDNELNVTYITFDGHVEVQKYRYLYFVIMFTAYILIICSNSTIVCIIVIHKALHEPMYIFIAALLINSVLYSTAIYPKLLIDFLSEKQIISYSACLFQWFVYYTLGGSEFFLLSVMAYDRYVSICKPLQYPTIMRKTTVNILLIFAWILPACQFSVGPFLIANKKLCYFILKGIICNSTIQKLHCIRSTVQNIYGLIVFVISVPLPLLFILFTYTRIFIITYQSSREVRRKAAQTCLPHLLVLINFSCFMSYDVLLARLETDFPKTVHLIMSLQLVIYHPLFNPIMYGLKMKEIYKLLKRLFFKVV
>LOCXPOR100.284.HIT1.OR.2R.302.7tm_4.exons2.CM014945.1.Perca_flavescens
MDNELNVTYITFDGHVQVQKYRYLYFVIMFTAYILIICSNCTIVGIIVINKALHEPMYIFIAALLINSVLYSTAIYPKLLIDFLSEKQIISYSGCLFQWMDGWTLAISEFFLLSAMAYDRYVSICKLLQYPTIMKKTTVYVFLILAWTLPACQFSVGMLVNANKKLCYFILKGIICNSTVQKLQCVSSPELNIYGLIVFVIAVPLPVLFILFTYTRILIITYRSSREVRRKAAQTCLPHLLVLINFSCLSTYDVLLARLETDFSKTVYLIMSLQMILYHPLFNPIIYGLKMKDIFKHLKRLF
>LOCXPOR101.286.HIT1.OR.2R.305.7tm_4.exons1.CM014945.1.Perca_flavescens
MDDELNVTYITFDGHVELQKYRYLYFVIMFTAYILIICSNSTILGIIVINKALHEPMYIFIAALLINSVLFSTAIYPKLLIDFLSEKQIISYSACLFQWFIYYTLGVSEFFLLSVMAYDRYVSICKPLQYPTIMSKTTVNIFLILAWLLPACQVSVVILLSANRKLCNFILKGIICNSTVQKLHCVSSAVLNIYGLIGFVCDSPLSLLFILFTYTRVFIITYRSSREVRRKAAQTCLPHLLVLINFSCLSGYDVLLPRLETDFPKTVRLIMFLQVILYHPLFNPIIYGLKMKDIYKHLMVLYCKI
>LOCXPOR102.287.HIT1.OR.2R.302.7tm_4.exons1.CM014945.1.Perca_flavescens
MDNELNVTYITFDGHVELHKYRYLYFVIMFAAYILIISSNSTIVGIIVINKALHEPMYIFIAALLINSVLFSTAIYPKLLIDFLSEKQIISYSACHFQWFIYYTLASSEFFLLSAMSYDRYVSICKPLQYHTIMTKKTVCIFLILAWILPACQVSGGPLMSVNKKLCYFVLKGIICNSTVQKLHCGSSTMQNIYGLIVFAVVVPLQVLFILFTYTRILIITYRSSREVRRKAAQTCLPHLLVLINFSCLSTYDVLLARLETNFPKTVYLIMSLQIILYHPLFNPIIYGLKMKDIYKHLKRLF
>LOCXPOR103.288.HIT1.OR.2R.302.7tm_4.exons1.CM014945.1.Perca_flavescens
MDDELNVTYITFDGHVEVQKYRYLYFVIMFTAYILIICSNSTIVCIIVINKALHEPMYIFIAALLINSVLFSTAIYPKLLIDFLSEKQIISYSGCLFQWYINYTLTCSEFFLLSVMAYDRYVSICKPLQYHTIMRKTTVYIFLILAWILPVCQVSVGMLLNANRKLCTFILKGILCNSTVQNLHCVTSTVANIYGLILFVEFVPLPVLFILFTYTRIFIITYRSSKEVRRKAAQTCLPHLLVLINFSCLTTYDVLLARLETNVPKTVRLIMSLQMIFYHPLFNPIIYGFKMKEIYKHLKRLF
>LOCXPOR104.289.HIT1.OR.2R.302.7tm_4.exons1.CM014945.1.Perca_flavescens
MDNELNVTYITFDGHVEVQKYRYLYFMIMFTAYILIICSNSTIVCIIVINKSLHEPMYIFIAALLINSVLYSTAIYPKLLIDFLSEKQIISYSACLFQWFIYYTLASSEFFLLSAMAYDRYVSICKPLQYRTIMRKTTVYILLFFSWILPACQVSGVPLMSVNKKLCYFVLKGIICNSTVQKLLCVSSTMQNIYGLIVFAVVVPLQVLFILFTYTRILMITYQSSREVRRKAAQTCLPHLLVLINFSCLSTYDVLLARLETNFPKTVYLIMSLQMILYHPLFNPIIYGLKMKDIYKHLKRLF
>LOCXPOR105.290.HIT1.OR.2R.302.7tm_4.exons1.CM014945.1.Perca_flavescens
MDDELNATYITFDGHVEVQKYIYLYFVIMFTAYILIICSNSTIVGIIVINKALHEPMYIFIAALLINSVLFSTAIYPKLLIDFLSEKQIISYSACLFQGFIYYTLASSEFLVLSVMAYDRYVSICKPLQYPTIMRKTTVYIFLILAWILPTCQVSVGTLLNANRKLCTFILKGILCNSTVQNLHCVTSTVANIYGLILFVEFVPLPVLFILFTYTRILIITYGSSREVRRKAAQTCLPHLLVLINFSCLTTYDVLVGRLETNVPKTVRLIMSLQMIFYHPLFNPIIYGFKMKEIYKHLKRLF
>LOCXPOR106.292.HIT1.OR.2R.302.7tm_4.exons1.CM014945.1.Perca_flavescens
MDDELNVTYITFDGHVEVQKYRYLYFVIMFTAYILILCSNSTIVCIIVINKALHEPMYIFIAALLINSVLYSTAIYPKLLIDFLSEKQIISYSACLFQWFIYYTLAASEFFLLAAMSYDRYVSICKPLQYPTIMRKTTVYIFLILAWILPVCQVSVGTLLNANRKLCTFILKGIICNSTVQNLHCVSSTVINIYGLILFVEFVPLPVLFILFTYTRIFIITYRSSREVRRKAAQTCLPHLLVLINFSCLSTYDVLLARLETNVPKTVRLIMSLQIIFYHPLFNPIIYGFKMKEIYKHLKRLF
>LOCXPOR104.293.HIT1.OR.2R.302.7tm_4.exons1.CM014945.1.Perca_flavescens
MDNELNVTCITFDGHVEVQKYRYLYFMIMFTAYILIICSNSTIVCIIVINKALHEPMYIFIAALLINSVLYSTAIYPKLLIDFLSEKQIISYSACLFQWFIYYTLASSEFFLLSVMAYDRYVSICKPLQYHTIMRKTTVYIFLFFSWILPACQFSGVPLMSVNKKLCNFVLKGIICNSTVQKLLCVTSTMQNIYGLIVFAVVVPLPVLFILFTYTRILIITYRSSREVRRKATQTCLPHLLVLINFSCLSTYDVLLARLETNFPKTVYLIMSLQMILYHPLFNPIIYGLKMKEIYKHLKRLF
>LOCXPOR108.295.HIT1.OR.2R.300.7tm_4.exons1.CM014945.1.Perca_flavescens
DKLNVTYITFDGHVEVQKYRYLYFVIMFTAYILIICSNSTIVCIIVINKALHEPMYIFIAALLINSVLYSTAIYPKLLIDFLSEKQIISYSACLFQGFIYYTLASSEFFLLSVMAYDRYVSICKPLQYSTIMRKKTVYIFLILAWILPACQVSVGTLLNANRKLCTFILKGIICNSTVQNLHCVSSAVLNIYGLIVLVSTVPLPVLFILFTYTRILIITYRSSREVRRKAAQTCLPHLLVLINFSCLSTYDVLLARLETNVPKTVRLIMSLQMILYHPLFNPIIYGLKMKEIFKHLKRFF
>LOCXPOR109.296.HIT1.OR.2R.302.7tm_4.exons1.CM014945.1.Perca_flavescens
MDNELNVTYITFDGHVEVHTYRYLYFVIMFTAYILIICSNSTIVGIIVINKSLHEPMYIFIAALLINSVLFSTAIYPKLLIDFLSEKQIISYSACLFQWCIYYTLASSEFFLLSAMAYDRYVSICKPLQYHTIMRKTTVYIFLILAWILPACQMSVGPLLISNEKLCFFILKGIICNSTVNTLHCVTSKGQNIYGLIVFVSAVPLPLLFILFTYTRILIITYRSSREVRRKAAQTCLPHLLVLFNFSCLSTYDVLVGRLETNVPKTVRLIMSLQMILYHPLFNPIIYGLKMKDIFKHLKRLF
>LOCXPOR110.297.HIT1.OR.2R.302.7tm_4.exons1.CM014945.1.Perca_flavescens
MDNELNVTYITFDGHVEVQKYRYLYFVIIFTAYILIICSTSTIVGIIVINKALHEPMYIFIAALLINSVLFSTAIYPKLLIDFLSEKQIISYSACLFQWFIYYTLASSEFFLLSVMAYDRYVSICKPLQYHTIMRKTTVYIFLILAWILPACQVSVVILLSVNEKLCYFILKGIICNSTVQKLHCVSSRVVNIYGLIVLVIAVPLPVLFILFTYTRILIITYRSSREVRRKAAQTCLPHLLVLINFSCLSTYDVLLARLETNVPKTVRLIMSLQMILYHPLFNPIIYGLKMKEIFKHLKRLF
>LOCXPOR111.298.HIT1.OR.2R.302.7tm_4.exons1.CM014945.1.Perca_flavescens
MDNELNVTYITFDGHVELHKYRYLYFVIMFTAYILIICSNSTIVGIIVINKALHEPMYIFIAALLINSVLFSTAIYPKLLIDFLSEKQIISYSACLFQWFIYYTLASSEFFLLSVMSYDRYVSICKPLQYPTIMRKTTVNMFLILAWILNACQMSVGPLLIANEKLCYFVLKGIICNSTIQKLHCVISTVQNIYGLILFVIAVPLPVLFILFTYTRIFIITYQSSREVRRKAAQTCLPHLLVLINFSCLSTYDVLLSRLETNVPKTVRLIMSLQIILYHPLFNPIIYGLKMKEIYKHIKKLF
>LOCXPOR112.299.HIT1.OR.2R.306.7tm_4.exons1.CM014945.1.Perca_flavescens
MDNELNVTYITFDGHVEVQKYRYLYFMIMFTAYILIICSNSTILGIIVINKALHEPMYIFIAALLINSVLFSTAIYPKLLIDFLSEKQIISYSACLFQWFIYYTLASSEFFLLSVMAYDRYVSICKPLQYHTIMRKTTVYIFLVLAWILPASQMSVGPLLIANEKLCYFILKGIICNSTINTLHCVSSAVLNILGLIVFVIAVPLPVLFILFTYTRIFIITYRSSREVRRKAAQTCLPHLLVLINFSCLLAYDVLLFRLKIDFHKTVRLIMSLQLVIYHPLFNPIMYGLKMKEIYKHLKRLLCKMV
>LOCXPOR113.300.HIT1.OR.2R.303.7tm_4.exons1.CM014945.1.Perca_flavescens
MDNELNVTYITFDGHVELQKYRYLYFVIMFTAYILILCSNSTIVGIIVINKSLHEPMYIFIAALLINSVLYSTAIYPKLLIDFLSEKQIISYSGCLFQWFIYYTLAISEFFLLSVMAYDRYVSICKPLQYPTIMRKKTVYMFLILAWILPVCQMSMGPLLIANEKLCFFILKGIICNSTINTIQCVSSAVVNICGLILFLGSVPLPVLFILFTYTRIFIITYRSSREVRRKAAQTCLPHLLVLINFSCLSTYDVLLARLETNVPKTVRLIMSLQIILYHPLFNPIIYGLKMKEIYKHLKRLFC
>LOCXPOR114.301.HIT1.OR.2R.303.7tm_4.exons1.CM014945.1.Perca_flavescens
MDNELNVTYITFDGHVELQKYRYLYFVIMFTAYILILCSNSTIVGIIVINKALHEPMYIFIAALLINSVLFSTAIYPKLLIDFLSEKQIISYSGCLFQWFIYYTLAISEFFLLSVMAYDRYVSICKPLQYPTIMRKKTVYMFLILAWILPVCQMSMGPLLIANEKLCLFILKGIICNSTINTLQCVSSAVVNICGLILFLGSVPLPVLFILFTYTRIFIITYRSSREVRRKAAQTCLPHLLVLINFSCLSTYDVLLARLETNVPKTVRLIMSLQMILYHPLFNPIIYGLKMKEIYKHLKRLFC
>LOCXPOR115.302.HIT1.OR.2R.302.7tm_4.exons1.CM014945.1.Perca_flavescens
MDNELNVTYITFDGHVEVQKYRYLYFVIMFAAYILIICSNSTIVCIIVINKALHEPMYIFIAALLINSVLFSTAIYPKLLIDFLSEKQIIFYSACIFQWFIYYTLGSSEFFLLSVMAYDRYVSICKPLQYPTIMRKKTVYIFLILAWILPACQISVGVLLSANDKLCYFILKGIICNSTVQKLHCVSSAVVNIYGLIVFVISVPLPVLFILFTYTRILIITYRSSREVRRKAAQTCLPHLLVLINFSCLSTYDVLLARLETNVPKTVRLIMSLQMILYHPLFNPIIYGLKMKEIYKHLKRLF
>LOCXPOR116.304.HIT1.OR.2R.306.7tm_4.exons1.CM014945.1.Perca_flavescens
MDNELNVTYITFDGHVEVQKYRYLYFVIMFTAYILIICSNSTIVGIIVINKALHEPMYIFIAALLINSVLFSTAIYPKLMIDFLSEKQIISYSACLFQWFIYYTLGISEFFLLVVMAYDRYVSICKPLQYPTIMSKTTVNMFLILAWILPACHISVGIVLSANKKLCYLILKGIICNSSVQKLHCGSSTVLNIYGLIVFVDAIPLPVLFILFTYTRIFIITYQSSREVRRKAAQTCLPHLLVLINFSCLSAYDVLLPRLEIDFPKTVRLIMSLQVILYHPLFNPIIYGLKMKEIFKHLKRLFCKSV
>LOCXPOR117.306.HIT1.OR.2R.308.7tm_4.exons1.CM014945.1.Perca_flavescens
MDSELNITYITLGGHVEVDKYRYLYFLMMFTVYFLIICSNSTIVYLIWLHQNLHEPMYIFIAALLLNSVLFSTNIYPKLLIDFISEKQVISYSACLFQCFLYYSLNGSEFLLLAAMSYDRYVSICKPLQYHTIMKKTTVRIFLGFAWFVPACQIAVPVSLSANTKLCNFTLKGIFCNNSIYKLHCVSSRELSVYGVIVLFNVSLLPVLFILFTYTKIFLITYQSHREVRMKAAQTCLPHLLVLISFSCFSTYDVIIVKLESEFPKTIRLIMTLQVILYHPLFNPIIYGLKMKEIYKHIKRLLCQRELN
>LOCXPOR117.307.HIT1.OR.2R.284.7tm_4.exons1.CM014945.1.Perca_flavescens
YNLMMFTVYILIICSNSTIVYLIWVHQNLHEPMYIFIAALLLNSVLFSTNIYPKLLIDFISEKQVISYSACLFQCFLYYSLNGSEFLLLAAMCYDRYVSICKPLQYHTIMKKTTVRIFLSLAWFVPASQVALPVSLSKNTKLYNFTLKGIFCNNSIYKLHCVSSIALTVHSGIVIFNVTLLPVFYIIFTYTKIFIVTYQSRREVRMKAAHPCLPHLLVLISFSFLFTYDVVIVKLELELPKTIHFIMTLQVILYHPLFNPIIYGIKMKEIYNHIRRLFCQRELH
>LOCXPOR118.308.HIT1.OR.2R.306.7tm_4.exons1.CM014945.1.Perca_flavescens
MDDEFNVTYITLGGYAEMGRSRYFYFVIMFTVYIVAILFSVTIVCLICMHRNLHEPMYVFIAALLMNSIVYNTAMYPNLLVNFFTEKQIISYSACLLQLFLYYFLSASDFLLLSAMAYDRYVSICKPLQYPNIMRKTTVSIILGVAWFVPAFQLAVSIILSSNMKLCHFTLNAIFCNNSVYSLQCVASEVRAIFDLFALLSLALLPLLFIIFTYTRILIITYRSGREVRKKAAQTCLPHLIVLLIFSFLCAYDVIVIQLDVGSEVHLIMTLQAFLYYPLFYPIIYGLQMKEISKHIKRLFCQAKVI
>LOCXPOR119.309.HIT1.OR.2R.306.7tm_4.exons1.CM014945.1.Perca_flavescens
NEANVTYITLGGHVEVNKYRYVYFFIMFIVYTLIICSNCIIVYLIWVHQNLHEPMYIFIAALLVNSVVYSTNIYPKLLIDFLSEKQIISFSACLFQFYIFYTFASSEFLLLSAMAYDRYVSICKPLQYHTIMRKTTVSIFLLFAWLVPACHIAVPTILSSKAKLCDLTLKGIFCNNSIYKLQCVTSRVITIYGVVSLVDLSILPMLFIIFTYTKIFIITYRSCREVRKKAADTCLPHLLVLISFSILCAYDISIARVESNFSKTARLIMMLQTILYHSLFNPLIYGLKMKEISKHIKKLLCKGKII
>LOCXPOR120.310.HIT1.OR.2R.305.7tm_4.exons1.CM014945.1.Perca_flavescens
MDELNVTYITLGGHVEVDKFRYVYFFIMFIAYILILCSNSIIVYLIWVHQNLHEPMYIFIAALLVNSVVYSTNIYPKLLFDFLSEKQIISYSACLFQFQIFYSLGISEFLLLSAMAYDRYVSICKPLQYPNIMTKTTVSIFLLFAWLLPACHLAVQTILSSEAKLCDLTLKGIFCNNSIYKLQCETSRVITIFGIVILLDLSILPMLFIIFTYTKIFIVTYRSCRKVRKKVADTCLPHLMVLISFSFLFAYDVIIARVQSNFLKTARLIMMLQIILYHPLFNPLIYGLKMKEISKHLKRLFCSAK
>LOCXPOR121.311.HIT1.OR.2R.301.7tm_4.exons1.CM014945.1.Perca_flavescens
MDDELNLTYITLGGHVEVHKYRFLYFGIMFAVYILIILCNSTIVCIIVNYQNLHEPMYIFIAALLINSVLFSTAIYPKLLIDFLSEKQIISHSMCHFQYFLFYTLGGSEFLLLSAMAYDRYVSICKPLQYPTIMRKLTISIFLVLAWLLPACQVAASAALSATRKLCNFTLNGIFCNNSVQKLHCVVSRGLSVYGVIILLNIVFFPMLFIVFTYTRIFIITYQSSREVRTKAAQTCLPHLLVLISFSLLCTYDIMILRLESEFPKIARFIMTLQLILYHPLFNPIIYGLKMKEIFKHLKRL
>LOCXPOR122.312.HIT1.OR.2R.301.7tm_4.exons1.CM014945.1.Perca_flavescens
MDNEANVTYITLDGHVEVNKYRYVYFFIMFIVYTLIICSNCIIVYLIWVHQNLHEPMYIFIAALLVNSVVYSTNIYPKLLIDFLSEKQIISYSACLFQFYIFYTFGSSEFLLLSAMAYDRYVSICKPLQYPNIMTKTTVGIFLLFAWLVPACHMAVPTILSSKAKLCDLTLKGIFCNNSIYKLQCVTSRVITIYGVVSLVDLSILPMLFIIFTYTKIFIITYRSCREVRKKAAETCLPHLLVLISFSILCAYDISIARVESNFSKTARLIMMLQTILYHSLFNPLIYGLKMKEISKHIKRL
>LOCXPOR123.313.HIT1.OR.2R.307.7tm_4.exons1.CM014945.1.Perca_flavescens
MDNEANVTYITLDGHVEVNKYRYVYFFIMFIVYTLIICSNSIIVYLIWVHQNLHEPMYIFIAALLLNSVVYSTNIYPKLLIDFISEKQIISYSACLFQFYIFYSFGSSEFLLLSAMAYDRYVSICKPLQYPNIMTKTTVSILLLFAWLVPACHVAVLTILSAETKLCDSTLKGIFCNNSIYKLQCVTSSVITIHGVVSLIDLSILPMLFIIFTYTKIFILTYRSCREVRKKAAETCLPHLLVLISFSILSAYDISIARVESNFPKTARLIMTLQIILYHPLFNPLIYGLKMKEISKHIKRLFRPVKF
>LOCXPOR124.315.HIT1.OR.2R.306.7tm_4.exons1.CM014945.1.Perca_flavescens
DELNATYITLGGHVEVNKYRYVYFFIMLLVYILIICSNSAIVYLIYVHQNLHEPMYIFIAALLINSLLYSTAIYPKLLIDFLSEKQIISYSACLFQFQIFYSLASSEFLLLSAMSYDRYVSICKPLQYHTIMRKTTVSIFLLFAWLVPVCHVAVLTILSAETKLCDSTLKGIFCNNSIYKLQCVTSRVITIYGVVSLIDLSILPMLFIIFTYTKIFIITYRSCREVRKKAAETCLPHLMVLISFSILSTYDVIIARVESNFPKSARLIMTLQMILYHSLFNPLIYGLKMKEISEHLKRLFCPAKFI
>LOCXPOR125.316.HIT1.OR.2R.307.7tm_4.exons1.CM014945.1.Perca_flavescens
MDELNVTYITLGGHVEVDRFRYVYFFIMFIAYILILCSNSIIVYLIWVHQNLHEPMYIFIAALTLNCLLYSTAIYPKLLIDFLSEKQIISYSACLFQFQIFYSLGSSEFLLLSAMAYDRYVSICKPLQYPNIMTKTTVSIFLFFAWLVPACHLAVQTILSSEAKLCDLTLKGIFCNNSIYKLQCVTSRVITIFGIVILLDLSILPMLFIIFTYAKIFIVTYRSCRKVRKKVADTCLPHLMVLISFSCLFAYDIIIARVQSNFPKSARLIMTLQIILYQPLFNPLIYGLKMKEISKHLKRLFCPAKFI
>LOCXPOR126.323.HIT1.OR.2R.307.7tm_4.exons1.CM014945.1.Perca_flavescens
MKSNNSLNPLYFQFTLFADFGPLRYLFFSLCLLFYMTVVSANIVIILTVCLEKSLHQPMYIFICCLSVNSLYGSAGFFPRFLMDILSDTHLISRLLCFIQIYVIYTYASCEMTILSIMAYDRFVAICQPLHYHSKMTFKMVTHLVIFAVLYPAFAVGFCLFLTVRLPLCGNKLNRLFCSNWSVVQLSCVDTTLNNIVTQFALMTTVFIPLFFVLYTYLRILLVCRRSSSEFRGKALQTCLPHIVTFMTYSFSVFCELLLTRFEADKMNPIITVVLSLEYLMIPPINNPLVYGLNLPQIKGVIFRFLK
>LOCXPOR127.324.HIT1.OR.2R.300.7tm_4.exons1.CM014945.1.Perca_flavescens
VTSLTLVGLAPLSNHSLFFFFVFLSVYLFVLSADSLVVYIICSQRSLRRPMFCFVAAVLLNSLAASAMVYPKPRSDLLAGGGSVHVSRSACLCQGSSFMLLSAMALDRYLSICRPLRYAALVSPAAVAVLLLLCWLLPATLVGGGVLLASRLPLCSTQLSRLYCDIYSFVSLSCGGGAAQLSEVYGLICTTATVFLPTAFVLFSYGRILAICLQSSRSFSSKALHTCLPHLLVFLSYSISTAFEMLHRQLQARSDPAASLAASLAASVVLVVVPTVLNPVIYGLKMKEVFGHVTRLLTCR
>LOCXPOR128.325.HIT1.OR.2R.311.7tm_4.exons1.CM014945.1.Perca_flavescens
STQIKSFVLAMYGNMGPLKYLYFTVALLFYISVILANTVLIVIIYVDRNLHEPMYIFLCNLFVNEIYGSTSLLPCLMHQVLLDTHEIPVHFCFLQIFNIHTYVAVEFGTLTIMAYDRYVCICKPLHYNAIITKQIVLKVILIIWIVSFVEVGVLLSFTIRLKLCGTVIHKVFCAHHLVVQLSCSPDRTVSLIHDLVFGLFFTVAVPVTYISFTYVKILAVCLKGSKETKVKAVDTCTPHLVSLISFVFACFYNLITQRFDSVPYPLCVVFSMYIVIVQPLQNPIMYGLKLSKIRHACKHLLTLKSLQLYIF
>LOCXPOR129.330.HIT1.OR.2R.300.7tm_4.exons1.CM014947.1.Perca_flavescens
NLSEITYFYLSDYNGMEGFKPLYFCIFLIIYMTIVAENVVLIGLVYSEKTLHEPMYFLLCNLAVNGLYGSTALLPAVLSNLLSHSYEISLPFCQTQIYALHTYTITEFTILAAMSYDRYVAICYPLLYHSIMSQRVVKIIAFTWLYPLLAFVIVLIFTLRLRFCGRTIDKVYCMNYSLVKLACTDTSIVNIVGLLSVVLYSLPQIIMICYSYAHILRICVLSFSKSKLKALRTCTPHLIAITNYSIGCFFEIAQSRFNISHLPYQSKLFLSLYFLIFPSILNPVIYGLSIQIIRTRLFRL
>LOCXPOR129.331.HIT1.OR.2R.300.7tm_4.exons1.CM014947.1.Perca_flavescens
NFSEVTYFYLSDYNGMEGFKPLYFCIFLIIYMTIVAENVVLIGLVYSEKTLHEPMYFLLCNLAVNGLYGSTALLPAVLSNLLSHSYEISLPFCQTQIYALHTYTITEFTILAAMSYDRYVAICYPLLYHSIMSQRVVKIIAFTWLYPLLAFVIVLIFTLRLRFCGRTIDKVYCMNYSLVKLACTDTSIVNIVGLLSVVLYTLPQIIMICYSYAHILRICVLSFSKSKLKALRTCTPHLLAITNYSIGCFFEIAQSRFNISHLPYQSKLFLSLYFLIFPPILNPLLYGLSIQIIRTRLFRL
>LOCXPOR132.333.HIT1.OR.2R.338.7tm_4.exons1.CM014947.1.Perca_flavescens
MDFFNSALGKNITFVRPAYFIISGFIGIPYIKYIYVLLFFVFIVSVLGNTVVMAVIYLDHNLRTPKYVAVFNLAFVDLCGSSALVPKLLDIFLLNHPYIPYNDCLAFLFFCYTCLSMQSFNLVALSYDRLIAIIFPLHYQVKVTHRFMLLLIASFWVFVIIVVLIAVGLLTRLSFCTSVVINSYFCDHGQIYRLACNDTTPNSVIVVLLPLLILWLPLTFILFSYSYIGYALSKVATVQERVKAFKTCTAHLSLVTIYFLPIIITFTMSSKIDPNARIINLALTSVFPPMLNPIIYVLQTREIKESVKKILKIRKKIQNYSEEMNPKVTICISILGFV
>LOCXPOR133.334.HIT1.OR.2R.317.7tm_4.exons1.CM014947.1.Perca_flavescens
MELFNSALEKNTTFVHPEYFIITGLSGFPNINHYYVFLFFVFIVSVLGNTVVMAVIYLDHNLRTPKYVAVFNLAFVDLFGNSALVPKLLDIFLLNHPYIPYNDCLAFLFFCYTCLSMQSFNLVALSYDRLIAIIFPLHYQVKVTHRFMLSLIASFWVFVIIAVLIAVGLLTRLSFCKSVVINSYFCDHGQIYRLACNDHFPNYIIGCLYPVLIFWLPFIFILLSYLYIVYTLAKVATVQQGLKAFKTCIAHLSLVAIYFIPLLITFTLMEKIHPNARIINLSLTSVFPPMLNPIIYVLQTQEIKESVKRLLRIRGKS
>LOCXPOR134.335.HIT1.OR.2R.315.7tm_4.exons1.CM014947.1.Perca_flavescens
MSSLRTVLNDSLIIHPPGFYIIGFETFSFISVYFIFLAFVYVVTVLFNSLVIYVIAFNHCLHTPKFLAVVNLAVVDVILNTCTIPSMLKIFLVKDNFIPFNLCLLQMFVYYAIISLESCALAILAYDRLIAICFPLRHNSINTLRSMSCIVGLTWSFALGVTTFSTSIMTRLSFCNSVRVFSYFCDYAPVFRLACNDYTMQWSAASFLSVLLLGGPFTFILLSYVSILVTVFRMKSLDSRVKALATCVEHIILVAVFYIPVFTIFTVGFYLGRIDPDQRVLSLSLASCIPPCINPIVYSLKTKDIKIRALALVRK
>LOCXPOR135.337.HIT1.OR.2R.310.7tm_4.exons3.CM014947.1.Perca_flavescens
MENVTMVTPLTQPIVFELEGFDVPPGYGAFLFFLALLHYMVMLLGNCVVLCVIVIDKNLHRPMFVMVCNLVVCDLLGATAVLPRLMIHFLTGQKKIAYIPAIAQAFSVHTYGVAAQTILGVMAYDRYIAVCEPLRYHTIMTSARLHSCCALAWFIALLLIGVLFAWHVDTPLCGNTIQHIYCSNRGILGLACSPTPINNIYGLSMSWFLSTSIFLVIAFSYCRILHASVKRGRADSTIRSKAFQTCASHLVVYVLYEISSLVVIVSQRFPSISQNIKKFFSILFTIVPPVINPIIYGLVSKELRASIIKH
>LOCXPOR138.338.HIT1.OR.2R.316.7tm_4.exons1.CM014947.1.Perca_flavescens
FRLMENYTYNSFNLQLEGLKVTEVSVYPVFLFFFFSYLIIIFANVGIVILVFMDKSLHQPMYLLFCNLPVNDVIGNSILLPRLLSDILQSSSVHIISYYECVIQAFTTHVYGTTSHTVLMIMAFDRYLAICNPLRYAAIMTNKMVIKLTVSAWGVALVMVGILLGLTIRLNRCRTLIQNPYCDNASLFKLSCEDVSINNIYGLAFTVVLFTGSIGSTVLTYTTITVVCLMSNNKSLNSKALKTCSTHLLAYLIMLLSGMLVIILHRFPQYSDYRKLAAILFHIIPGCLNPIIYGVQSKEIQKFLSQWFHLRKVLPS
>LOCXPOR137.339.HIT1.OR.2R.302.7tm_4.exons1.CM014947.1.Perca_flavescens
NYTYNSFNLQLEGLIVSKESTYTVFLFLFFSYLLIIVANVGIAILVFIDKNLHQPMYLLFCNLPLNDVLGNSIMVPRLLLDMLRPPSERIISYYECVIQAFTTHIFGTTAHTVLMIMAFDRYVAICNPLRYAAIMTNKMVIKLTVSAWGVSFMLVGILLGLTIRLNRCRTLITNPYCDNASLFKLSCEDVFINNVYGLTFVVVLVTVSIGSTVLTYTKIAVVCLMSNNKSLNRKALKTCSTHLFAYLIMISSGTLIIILHRFPQYSDYRKMAAILFHIIPGCLNPIIYGVQSKEIQKFLSQS
>LOCXPOR138.340.HIT1.OR.2R.317.7tm_4.exons1.CM014947.1.Perca_flavescens
SFRLMENYTYNSFTLKLEGFKVTELSVYPVFLFFFFSYLIIILANVGIVVLIFMDKSLHKPMYLLFCNLPVNDIIGNSILLPRLSSDILQSSSVHIISYYECVIQAFTIHIYATTCHTVLMIMAFDRYVAICNPLRYAAIMTNKMVIKLTVSAWGVALVMVGILLGLTIRLNRCRTLITNPYCDNASLFKLSCEDVFINNIYGLAFTVVLFTGSIGFMVLTYTKIAVVCLMSNNKSLNSKALKTCSTHLFAYLIMLLCGMLVIILHRFPQYSDYRKMSAILFHIIPGCLNPIIYGMQSKEIQKFLSQWFQLRKVLPS
>LOCXPOR138.341.HIT1.OR.2R.280.7tm_4.exons1.CM014947.1.Perca_flavescens
TCPVYPLKVTEVSVYPVFLFFFFSYLIIILANVGIVILVFMDKSLHQPMYLLFCNLLVNDVTGNSNMVPRLLSDILQPPSERIISYYECVIQAFTIHIYATTCHTALMIMAFDRYVAICNPLRYAAIMTNKMVIKLTVSAWGVALVMVGILLGLTIRLNRCRTLITNPYCDNASLFKLSCEDVFINNVYGLAFTVVPFTCSIGCMVLTYTKIAVVCLMSNNKSLNSKALKTCSTHLFAYLIMLLCGMLVIILHRFPQYSDYRKLAAILFHIIPGCLNPII
>LOCXPOR139.342.HIT1.OR.2R.310.7tm_4.exons1.CM014947.1.Perca_flavescens
MENNTSVGDILILEGLNVTSQSYIPAFILLLLIYIFIIVSNIGLVVLILRSKSLQQPMYLLVCNMSINDVFGATIVIPHVLRDLLISDSERYIHYIDCAVQAFCVHLHMGASHTVLMIMAFDRYVAICNPLRYAAVMTNRMVVSLSVAAWGTIFVLVAILLGLSIRLSRCRSVIFNPFCDNASLFKLSCESILINNIYGIGYTVVLLGSSLCSVTLTYLRIAMVCLSSKNKALNSKALQTCTTHLVVYVILMVSGCLNVILHRFPLLAEPRKAASVVGHVVMPALNAVIYGLQNKEVRQMIKTLFHNNKV
>LOCXPOR140.343.HIT1.OR.2R.310.7tm_4.exons1.CM014947.1.Perca_flavescens
MENNTSVGDILILEGLNVTSQSFIPTFIFLLLIYIFIIVSNIGLVVLILRSKNLQQPMYLLVCNMSINDVFGATIVIPHVLRDLLISDSERYIHYIDCAVQAFCVHLHMGASQTVLMIMAFDRYVAICNPLRYAAIMTNRMVVSLSVAAWGTAFVLVAILVGLSIRLSRCRSVIFNPFCDNPSLFKLSCESILINNIYGLGYTVVLMGSSLGSVTLTYLRIAMVCLSSKNKALNSKALQTCTTHLVVYVILVLSGFLVVILHRFPLLAELRNAASVMGQVAPPALNAFIYGLQNKEIRQRIKTLFHNNKV
>LOCXPOR141.344.HIT1.OR.2R.310.7tm_4.exons1.CM014947.1.Perca_flavescens
MENNTSVGDILILEGLNVTSQSFIPTFIFLLLIYIFIIVSNIGLVVLILRSKNLQQPMYLLVCNMSINDVFGATIVIPHVLRDLLISDSERYIHYIDCAFQAFCVHLHVGTSHTVLMIMAFDRYVAICNPLRYAAVMTKRMVVSLSVAAWGTIFVLVAILVGLSIRLSRCRSVIFNPFCDNPSLFKLSCESILINNIYGLGYTVVLLGSSLCSVTLTYLRIAMVCLSSKNKALNSKALQTCATHLIVYVILVVSHFLIVILHRFPLLADLRKVASVVGHVVLPALNPVIYGLQNKEIRHMIKTLFHNNKV
>LOCXPOR142.345.HIT1.OR.2R.310.7tm_4.exons1.CM014947.1.Perca_flavescens
MENGTFVGDILILEGLYVTSQSFIPTFIFLLLIYIFIIMSNIGLVVLIFRSKSLLQPMYLLVCNMSINDVFGATVIIPHFLRDLLFSDSERYIHYIDCAFQAFCVHLHMGTSHTVLMIMAFDRYLAICNPLRYAAVMTNRMVVLLSAAAWGTIFVLVAILVGLSIRLSRCRSVIFNPFCDNPSLFKLSCESILINNIYGLGYTVVVLGSSLCSVTLTYLRIAMVCLSSKNKALNSKALQTCATHLIVYVILVVSHFLVVILHRFPLLADLRKVASVVGHVVLPALNPVIYGLQNKEIRHMIKTLFHNNKV
>LOCXPOR139.346.HIT1.OR.2R.306.7tm_4.exons1.CM014947.1.Perca_flavescens
MENDTFVGDILILEGLNVTSQSFIPTFIFLLLIYIFILVSNIGLVVLIFRSKSLQQPMYLLVCNMSINDVFGATIVIPHVLRDLLFSDSERYIHYIDCAFQAFCVHLHMGASHTVLMIMAFDRYMAICNPLRYAAVMTNRMVVSLSVAAWGTAFVLVAILVGLSIRLSRCRSVILNPFCDNPSLFKLSCESILINNIYGIGYTVVLLGSSLCSVTLTYLRIAMVCLSSKNKALNSKALQTCTTHLVVYVILVLTVFLIVILHRFPLLADLRKAASVVGHVVLPALNAVIYGLQNKEVRQRIKTLFN
>LOCXPOR144.347.HIT1.OR.2R.309.7tm_4.exons1.CM014947.1.Perca_flavescens
MENQTLNEDILLLEGLNISPQSTIPAFIILLLIYVFALVSNISLVTLIFTSRSLHQPMYLLFCNMSINDIFGASIVTPHVLRDIFIPHSERYIRYIHCAVQAFCVHFYWATTHTVLIIMAFDRYMAICNPLRYASIMTYRMVVKLSVSAWAVSLLIASTLVGLSIRLSRCRRVVPNPFCDNASLFNLSCENVTVNNIVGISYTVLLLGISVGSVSITYLNIAAVCVRSKNKSLNSKALQTCSTHLAVYVFLFVSAAIIIALHRFPRTADYRKVVSVLCEATLLAFNAVIYGLQIKEIKQRIITLFRNSK
>LOCXPOR139.350.HIT1.OR.2R.310.7tm_4.exons1.CM014947.1.Perca_flavescens
MENNTFVGDILILEGLNVISQGLIPTFIFLLLIYIFILVSNIGLVVLIFRSKSLQQPMYLLVCNMSINDVFGATVIIPHVLQDLLISDSERYIHYIDCAFQAFCVHLHVGASHTVLMIMAFDRYVAICNPLRYAAVMTNRMVVLLSVAAWGTIFVLVAILVGLSIRLSRCRSVIFNPFCDNASLFKLSCESILVNNIYGLGYTVVLLGSSLSSVTLTYLRIAMVCLSSKNKALNSKALQTCTTHLVAYIIFMVSGFLIVILHRFPLLADLRKAASVVGHVVLPALNAAIYGLQNKEVRQIIKTLFHINKV
>LOCXPOR144.351.HIT1.OR.2R.309.7tm_4.exons1.CM014947.1.Perca_flavescens
MENQTLNEDILLLEGLNISPQSNIPAFIILLLIYIFALVSNISLVTLIFTSRSLHQPMYLLFCNMSINDIFGASIVTPHVLRDIFIPHSERYIRYIHCAVQAFCVHLYASTTHTVLIIMAFDRYMAICNPLRYASVMTNRMVVKLSVSAWAVSLLSVSMLVGLSIRLSRCRRVVPNPFCDNASLFNLSCENVTVNNIVGIGYTVLLLGFSVCFVSITYLNIAAVCVRSKNKALNSKALQTCSTHLAVYVFLFVSAAVIIALHRFPRTADYRKVVSVLCEATLPAFNAVIYGLQIKEIKQRIITLFRNSK
>LOCXPOR139.352.HIT1.OR.2R.310.7tm_4.exons1.CM014947.1.Perca_flavescens
MGNSTFVGDILILEGLNVTSQSFIPTFILLLLIYIFIIMSNIGLVVLIFRSKSLQQPMYLLVCNMSINDVFGATIVIPHVLRDLLISDSERYIHYIACAVQAFCVHLHASASHTVLMIMAFDRYVAICNPLRYAAVMTNRMVVSLSVAAWGTAFVLVAILVGLSIRLSRCRSVVFNLFCDNASLFQLSCENLLINNIYGLGYTVVLLGSSLGSVTLTYLRIAMVCLSSKNKALNSKALQTCATHLVVYVILVVSGFLIVILHRFPLLAESRKVASVLGHVVLPALNAVIYGLQNKEVRQMIKTLFHNNKV
>LOCXPOR148.353.HIT1.OR.2R.314.7tm_4.exons1.CM014947.1.Perca_flavescens
MDNATFSMDILQLEGLKVSPESSFPAFILLLLIYVFIMVSNFGLVVLIFADRSLHLPMYLLFCNMSINDVFGATTIIPPLLSDVFIPITDRYIHYNECVVQAFCAHFHASASHTVLMIMAFDRYVAICNPLRYTTIMTTRIVVSLSLSAWAVALFMVVILVGLSVRLSRCRWVILNPFCDNASLFKLSCESILINNIYGLGYTVVLLGSSLGSIIFTYLRIAMVCLSSKNKALNSKALQTCTTHLAVYIIMFVSGCIIIILHRFPDLSDHRKMASILFHVVPPALNAVIYGLQIKAVREKFFIRFTRKKTNMTK
>LOCXPOR149.354.HIT1.OR.2R.309.7tm_4.exons1.CM014947.1.Perca_flavescens
MDNATFNMDILQLEGLKVSPESSFPAFILLLLIYVFIMVSNIGLVVLIFMERSLQEPMYLLFCNMSINDVFGATTIIPRILSDIFTPIPDRYIHYYECVVQAFCAHFHAGISHTVLIIMAFDRYVAICNPLRYATIMTNRVVVALSVSAWCVPFFLVAIVIILSVRLSRCRRSVTNPFCDNASLFKLSCENILINNIYGLGTAMLTMACSLCSVMLTYLRIAMVCLSSKNKTLNSKALQTCATHLAVYILLLLSGNIIIIFHRFPDLSDERKLASILLHVVPPSLNAVIYGLQIKAIREQIYIIFTRKK
>LOCXPOR150.355.HIT1.OR.2R.291.7tm_4.exons2.CM014947.1.Perca_flavescens
DSQLPLSTNHRSSFVNGTWEPHGVTFFIIEGLASLGEKKIIFFVILLLGYITILGGNSMIIFVALTDPKLNSPMYFFLYNLSFVDIVYTTTTIPQMLAGFLTDMNTISYPGCFFQMYFFAQLAVTGRAMLTVMAYDRYVAICNPLRYTAIMTRPVRLLLIAGAWSFGICCTLPAISMSLLRSYCGLNVVKHGWCDPSSVRRLVCGDTSVDGIVSLSLALFALLTTGILILTSYVLIGVTISKMGVAQRLKAFGTCAAHLTVVFISYSSASFVYISYRVGNFSPEVREKILF
>LOCXPOR151.356.HIT1.OR.2R.348.7tm_4.exons4.CM014947.1.Perca_flavescens
MELLPFDISPKSPRDSYLPLSTNHRASFVNGTWEPDGVTFFIIQGLTGLGEKKIIIFVTILLGYIIILGGNSMIIFVAWTDSKLNSPMYFFLYNLSFVDIVYTTTTIPKMLSGFLTDVNTISFPGCFLQMYFVIQLGITSRSILTVMAFDRYVAICNPLRYTAIMTRTVRLLLIAGAWSFGNLSILPTISLSLPRSYCGPNVVKHGWCDPSSVRRLVCGDTSVESVMSLSSAIVSLLSTGVLILTSYILIGISISRMGVAQRLKAFGTCAAHLIVVSISYTSASFVYISYRVGNFSPEVRIIVSVLYAALTPFLNPMIYSLRNKELRESIIRTLGRFRPSAVLPIKDV
>LOCXPOR152.358.HIT1.OR.2R.346.7tm_4.exons4.CM014947.1.Perca_flavescens
MEVLPFDISPKSPRDSHPILSNNHRSSFVNSTWEPDGITFFIIQGFAGLGEKKIIIFVILLLGYIIILGGNSMIIFVALTDTKLNSPMYFFLYNLAFVDIVYTTITIPKMLSGLLTDVNTISILACFVQMHFFFTVSVTEYAILTVMAYDRYVAICNPLRYTTIMTRTVRLLLIAGAWCFGTICTLPATAMTWQRSYCGPNVVIHAWCDLSSVRRLVCGDTKIDNIVSISFAILALLTTGVLILTSYVLIGVSILRMGVTQRLKAFGTCAAHLTVVSISYSSASFVYISYRVGRFSPEERIIVSVLFSALTPFLNPMIYSLRNKELRESIRRTLRRLRTVAVLPKK
>LOCXPOR153.361.HIT1.OR.2R.336.7tm_4.exons1.CM014947.1.Perca_flavescens
SISLIISLSLSLSLSFYFCIAQMENYTYNSLTLQLEGLMVTKTNKYPVFLFLLLAYVFILIANMGIVILIWKNRSLHQPMYLLFCNLSINDVMGNSLLVPRVLADILVPPSERIIHYYECLMQAFTGHMFGTNSHTVLMIMAFDRYVAICNPLRYATIMNGKMVIKLTVSAWGVSFVLVAILLSLTIRLNRCRTLITNPFCDNPSLYKLSCEDVFINNVYGLAFTVVLLSSSICSIILTYSNITAACLTSNSKSLNSKALKTCSTHLCLYLIMLVTGLIPIALHRFPQFPEYRKISVILFCIVPGSLNPVIYGLQSQEILKCLSKLFHLERVKPSF
>LOCXPOR154.362.HIT1.OR.2R.301.7tm_4.exons1.CM014947.1.Perca_flavescens
NYTYNSYTLQLEGLIVSQESTYPVFLFVFFSYLFIIVTNVGITVLVFNEKNLHQPMYLLFCNLPLNDVLGNSNMVPRLLLDMLRPPSERIISYYECVVQAFVSHMFGTASHTVLMIMAFDRYLAICNPLRYASIMTNKMVIKLTVSAWGVALVMVGILLGLTIRLNRCTTMIQNPYCDNASLFKLSCEDVFINNIYGLAYTVVLLTSSIGCMVLTYINIAVVCLMSNNKSLNSKALKTCSTHLFAYLIMLLSGTVVIILHRFPQYSDYRKLTVILFHIVPGSLNPIIYGLQSKEIQKFFFK
>LOCXPOR155.363.HIT1.OR.2R.310.7tm_4.exons1.CM014947.1.Perca_flavescens
NYTYNSYTLQLEGLIVSKESTYPVFLFFFFSYLFIIITNVGIAVLVFIDKNLHQPMYVLFCNLTLNDVLGNSIMVPRLLLDMLHPPSERIISYNECVVQAFATHMFGTTSHTVLMIMAFDRYVAICNPLRYASIMTNKMVIKLSVSAWGVALVMVGILLSLTIRLNRCRTLIQSPFCDNASLFKLSCEDVSINNAYGLAFTIVLFTSSIGCMVLTYTKITVVCLTSNNKSLNSKAVKTCSTHLIVYLIMAFSGMSNIVLHRFPQYTDLRKIISIMFPIIPCSLNPIIYGLQSKEIRRFLSNLKFKKVLPS
>LOCXPOR156.364.HIT1.OR.2R.332.7tm_4.exons1.CM014947.1.Perca_flavescens
LSLIIPPLSLSFYFCIAQMENYTYNSLTLQLEGLIVTKTNKYPVFLFLLLAYVFILIANMGIVILILMDRGLHQPMYLLFCNLSINDVMGNSLLVPRVLADILVPPSERIIHYYECLMQAFTTHMFGTNAHTVLMIMAFDRYVAICNPLRYAMIMNGKMVIKLTVSAWGVSFVLVAILLSLTIRLNRCRTLITNPFCDNPSLYKLSCEDVFINNVYGLAFTVVLLSSSICSIILTYSKITAACLTSHSKSLNSKALKTCSTHLCLYLIMLVTGLIPIALHRFPQFPEYRKIVAILFNVVPGSLNPVIYGLQSQEILKCLSKLFHLGRVKPSF
>LOCXPOR157.366.HIT1.OR.2R.310.7tm_4.exons3.CM014947.1.Perca_flavescens
MENVTMVTPLTQPIVFELEGFDVPPGYGAFLFFLALFNYMVMLLGNCVVLCVIVIDKNLHRPMFVMVCNLVVCDLLGATAVLPRLMIHFLTGQKKIAYIPAIAQAFSVHTYGVAAQTILGVMAYDRYIAVCEPLRYHTIMTSARLHSCCALAWFIALLLIGVLFAWHVDTPLCGNTIQHIYCSNRGILSLACSPTPINNIYGLAMSWFLSTSIFLVIAFSYCRILHASVKRGRANSTIRSKAFQTCASHLVVYVLYEIASVVLILSQRFPSISQNIKKFFSILFIIIPPVINPIIYGLVSKELRASIIKH
>LOCXPOR158.369.HIT1.OR.2R.310.7tm_4.exons3.CM014947.1.Perca_flavescens
MENVTMVTPLTQPIVFELEGFDVPPGYGAFLFFLALFNYMVMLLGNCVVLCVIVIDKNLHRPMFVMVCNLVVCDLLGATAVLPRLMIHFLTGQKKIAYIPAIAQAFSVHTYGVAAQTILGVMAYDRYIAVCEPLRYHTIMTSARLHSYCALAWFIALLFIGVLFAWHIDTPLCGNTIQHIYCSNRAILSLACSPTPINNIYGLSMSWFVSTSIFLVIAFSYCRILHASVKRGRADSTIRSKAFQTCASHLVVYVLYEIASTVIIVSQRFPSSSQNIKKFFSILFIVIPPVINPIIYGLVSKELRASIIKH
>LOCXPOR159.370.HIT1.OR.2R.320.7tm_1.exons1.CM014947.1.Perca_flavescens
MSYANQSLTNVTAEQQYQGLLERLLFSTLTTVPCCVFLYINGTMLFTLRSKTVFRETSRYILLFNLLFADTVLMALSQLLYILAVSILRLTYPLCGVLTMLADLTNEISPLTLVVMSLERYVAVCYPLRHSIIITIRNTEVAIIVVWVFCLLNTLIRVILLLDFPFKDLESLEMKEFCSHISMFLGRMSDNYDKVYTCVLFVSAGVAVISSYIGVMIAARSASTDKASAQKARNTLLLHLGQLALSLSSTIYSPILIALSRIVTRIVFVRAYNVLNVCIILLPRCLSSLIYGIRDQTIRPVLMNHLCCRLKLSVISAKAK
>LOCXPOR160.371.HIT1.OR.2R.314.7tm_1.exons1.CM014947.1.Perca_flavescens
MSYTDQSLTNVTAEQQYQGLLERLLFSTVTTVPCCVFLYINGTMLFTLRSKTVFRETSRYILLFNLLFADTVLIALGQVLYILAVSILRLTYPLCGVLTMLADLTNEISPLTLVVMSLERCVAVCYPLRHSTIITIRNTEVAIIVVWVFCLLNTLIRVILLLDFPFKELESLEMKEFCSHISMFLGRMSDNYDKVYTCVLFVSAGVAVISSYIGVMIAARSASTDKASARKARNTLLLHLGQLALSLSSTIYSPILIALSRIVTRIVFVRAYTVLYVCIFILPRCLSSLIYGIRDQTIRPVLINRLLCCRLKPS
>LOCXPOR161.372.HIT1.OR.2R.317.7tm_4.exons1.CM014947.1.Perca_flavescens
MGDLLQAKANVTASLDPDTEEYELILFGLFIVSSICSFFYINCVLLFTLRSKPVFCETSRFILLFNLLFADTFQQIPSLLLYILSCFNRKIPFDACGFLVLLCLVTDSISPLTLAVMSVERYVAVCLPLRHATIFTVRSTGMAIAMVWALSFIHILIRVFMLVHVFTIIPFNPHMNNFCSKESLFFAPIFNDFEKVYASTLFVSVGLAIIGSYIGVALVATSASTDKASARNVLQTLLLHLIQLCLVLTSIMYSAIITPIVRTMTRLTILRIYNVCFVFLSILPRCLSALIYGLRDQTIRRVLMQNLCCRRRASVFP
>LOCXPOR161.373.HIT1.OR.2R.314.7tm_4.exons1.CM014947.1.Perca_flavescens
LLQGKANVTTSLDPGPEKYELILFGMLIVSAICCFFYINCVLLFTLRSKPVFCETSRFILLFNLLFADTFQQIPSLLLYILSCFNRKIPFDACGFLVLLCLATDSISPLTLAVMSVERYVAVCLPLRHATIFTVRSTGMAIAMVWALSFIHILIRVFMLVHVFTIIPFNLHMNNFCSKEAIFFSPIFNDFEKVYASTLFVSVGLAIIGSYIGVALVATSASTDKASARKVLQTLLLHLIQLCLVLTSITYSTIIIAIARTVGRLTISRIYNVCFVFLNILPRCLSALIYGLRDQTIRPVLMHNLCCGCKSSVIP
>LOCXPOR162.375.HIT1.OR.2R.328.7tm_1.exons1.CM014947.1.Perca_flavescens
KMSNANLSQTNNTVGLEYVGILGKVLFSTVTTVPCCVFLFINGTMLFTLKSKIVFRETSRYILLFNLLFADTVQMALSQLLFMLAVCRISLTYPVCGVPTMLISLTSQISPLTLVVMSLERCVAVCYPLRHSTFITIRNTEVAIIVVWVFNSLNVLTQVILLLDFPFDNLESLQMKAFCAIENMQLGRMSDDYDKAFTSFLFVSASVVITSSYIGVIIAARSASTDKASALKARNTLLLHLVQLGFSLSSTIHNPLLKAISKLLDKVILVHIQMVLCVFYYLPKMSEFSHLWNQRPDHQTHTITQSWLSEETLTFPLNEGKNQHAYHF
>LOCXPOR163.376.HIT1.OR.2R.335.7tm_1.exons1.CM014947.1.Perca_flavescens
NLAFQLHQGVKHFMSLKCFSKMSTAIQSQTNITVGQGLLERALFCTLTTVPCCVFLFINGTMLFTLRSKTVFQETSRYILLFNLLFADTVQLSLSQLLYILAACRIRLMYPLCGVLTMLSDLTNEISPLTLVVMSLERYVAVCYPLRHSTFITIRNTEVAIILVWVFSSLNVLTKVILLLNFPFENLESLQMNYFCARENMLLGRMSGDYDKAFTYFLFVSAGVAVTSSYIGVMIAARSASTDKASTRKARNTLLLHLGQLGLSLSSTIHTPLLIAMSKVLDRIILVRIQIFLYVCIIIFPRCLSSLIYGIRDQTIRPILIYNLCCQWRHSLSLS
>LOCXPOR163.377.HIT1.OR.2R.334.7tm_1.exons1.CM014947.1.Perca_flavescens
NLAFQLHQGVKYFMSLQCFTKMSNAIQSQTNITVGQGLLERALFCALTAVPSCVFLYVNGTMLFTLRNKTVFQETSRYILLFNLLFADTVQLALSQLLYILAACRITLTYPLCGVLTMLADLTNEISPLTLVVMSLERYVAVCYPLRHSTLITIRNTEVAIILVWVFSSLNVLTKVLLLLNFPFENLESLQMKDFCARENMLLGRMSDDYDKAFTYFLFLSDGMAVTSSYIGVMIAARSASTDKASTRKARNTLLLHLGQLGLSLSSTIQTPLLIAMSKVLERIILVRIQIFLHVCIIIFPRCLSSLIYGIRDQTIRPILIYNLCCQWRHSLSL
>LOCXPOR163.378.HIT1.OR.2R.322.7tm_1.exons1.CM014947.1.Perca_flavescens
ILSFMSLQCFLKMANAIQSQTNITVGRGLLERVLFSTVTTVPCCVFLFINGTMLFTLRSKTVFCETSRYILLFNLLFADTVQLALSQLLYILAACRIRLTYPLCGVLTMLSDLTNEISPLTLVVMSLERYVAVCYPLRHSTLITIRNTEVAIIVVWVFSSLNILTQILLLLDFPFENLESLEMKDFCARENMLLGRMSDDYDKAFTYFLFVSAGVAVTSTYIGVMIAARSASTDKGSARKARNTLLLHLGQLGLSLSSTIYNPLLIAMSKVLQKIVLVRIQIVLYVCIVIFPRCLSALIYGIRDQTIRPILICYLCCRLKLS
>LOCXPOR165.381.HIT1.OR.2R.318.7tm_1.exons1.CM014953.1.Perca_flavescens
STGSTTQMRDYTCVRFYVSTVSFSVLLFFNLIINWTIVRVKQLRNQARFVLIFHLLVSALVYLGMSSVFYYQIHLDARPVRSACLAMITVLISSASNILLTLTVMALDRYCAVCHPMRYTSTCTVGRWPWLLGAFTWLVALIIPISLLPLNPDSQDTGAGYKCGPEQLRKGQLQKVLFIALCALLILYSYARILMEGRRLGVLNRRNRAWCRTIALHGSQLAVYILPNFVNFFLTVLFNRELIQPETKELAAVVIFAFFSLAQCVAPVVYGLRKEELMEQLSHRFPCCSRYLKSALGWTVHANWPHTQHITRYVPKMH
>LOCXPOR166.382.HIT1.OR.2R.321.7tm_1.exons1.CM014953.1.Perca_flavescens
MSYANESQSNNTVGLQYMGFLELVLFSTVTSVPCCVFLFINGTMLFTLRSKVVFRETSRYVLLFNLLFADTVQMSLGQLLFILNAFRIRLTYPVCGVFTMLAYFTNVIPPLTLVVMSLERYVAVCYPLRHSTIVTIRNTAVAIMVVLGFSSLNILTQVILLLDFKFENLESLTMKENCVRETMRLGSVSDLYDKVYVYFVFVSAGVAILCSYIGVSIAARSASTDKASARKGRNTLLLHMVQLGLSLSSTIHNPLQLVLSKVLDKKIFVRIQIVLYVCVIIFPSCLSSLIYGIRDQTIRPILINNLCCQWRCALSLSVVPA
>LOCXPTilTARs.A056.246.HIT1.TAAR.1R.274.7tm_1.exons2.CM014945.1.Perca_flavescens
MGVGSTHPPTSSLLSLAVSDFLVGLVLMPGEIFRNTSCWFLGDLVCTLYNYVSGIISVSSIGDIVLISVDRYVAICYPLHYTTKVTVNRVKLCVCLCWLCSVSYSFLFVKDDLTQPGRFNSCYGECVLVVDYVVKAVDLVLTFIVPFIVIIALYLRVFAVAVSQARAMRSHITAVTLQLSVTPKAKKSELKAARNLGVLVVVFLMCFCPYYSVSLAGDSLVNAPSASYVLFVFYSNSCLNPVIYALFYPWFRKSVKLIVTLQILQPGSCETNML
>LOCXPTAAR1.252.HIT1.TAAR.2R.328.7tm_1.exons2.CM014936.1.Perca_flavescens
ETQDGAELCFPQLFNTSCRKVTSPWFEVMLIHILLYSISVLTVALNLLVIISVSHFRQLHTPTNILLLSLAVSDLLVGLLLMPGEILRRTACWFLGDFVCFFYNYLSTIITVSSIGDMVLISVDRYVAICDPLHYNNRITVNTVKLCVCLCWLYSVSYSFLFVKDDLTQLGSYKSCYGECVLVVDYILAAVDVVLSFIIPFTVIIALYLKIFAVAVSQARAMRSHITVVTLQHSETPKAKKSELKAARTLGVLVVVFLLCFCPYFSVSLAGDSLVNASSASYVLFVLFCNSCLNPVIYALFYPWFRKSVKLIVTLQILQPGSCETNML
>LOCXPTAAR2.278.HIT1.TAAR.2R.328.7tm_1.exons2.CM014936.1.Perca_flavescens
ETQDGAELCFPQLFNTSCRKVTSPWFEVMLIHILLYSISVLTVALNLFVIISVSHFRQLHTPTNILLLSLAVSDLLVGLVAMPGEILRRTSCWFLGDFVCFFFKYISNIITVSSIGDIVLISVDRYVAICDPLHYNNRITVNTVKLSVCLCWLYSVSYSFLFVKDELTQPGRYKSCYGECVLVVDYILGAVDVVLSFIVPVTVIIALYLRVFFVAVSQARAMRSHITVVTLQHSETPKAKKSELKAARTLGVLVVVFLLCFCPYYSVSLAGDSLVSASSASYVLFVLFCNSGLNPVIYALFYPWFRKSVKLIVTLQILQPGSCETNML
>LOCXPTAAR37.310.HIT1.TAAR.2R.276.7tm_1.exons1.CM014936.1.Perca_flavescens
MVIISISHFRQLHTPTNLLLLSLAISDLLVGLLVMPVETARFIETCWLLGDLMCALSYIFGFTLTSASVGNMVLISIDRFVAICYPLQYSNKITRSRIEVSVCLCWVCSFLYNGLILKDHLREPNRYNSCYGECVVVINYVSGTVDLVITFIGPCSVILVLYMQVFIVAVSQARAMQSLQVTGVTAKKSERKAARTLGIVILVFLMSFCPYYYPSLVGQDISNSASSWAIVSWLLYFNSCLNPLIYAFFYPWFRKAIKLIVTLKILEQDSSQANIL
>LOCXPTAAR3.336.HIT1.TAAR.2R.279.7tm_1.exons2.CM014936.1.Perca_flavescens
RISLYAFLSVGIVCTVVGNFLVVLSIAYFKQLQSPTNSFVMSLAVADCLVGLIVMPYSMIRTVEGCWYFGVLFCKLHSSLDVMLCTASIFHLSCIAFDRYYAVCNPLVYSLKMSRSRVALLIVVCWAVPMLISFGPIMLDLHVAGVDILLPKDVCVFLVNRIYAVMASMVAFYLPMAVMLIAYWKIFKAAKHGCWSGQRLKQETKTPKHYEEGKKGSKNIGDNYGSFPNLLDALLYSQHCGSVHRIQHGGGCMGYIFVARIYQLISKSLPVWFLQPFLP
>LOCXPTAAR3.359.HIT1.TAAR.2R.330.7tm_1.exons1.CM014937.1.Perca_flavescens
MEPVLCYESRNGSCLRTIYPLSIRITLYMILGVTVILTVCGNLLVTVSIAYFKQLHTPTNYLIASLAMSDFLLGLLVMFPSMIKCIESCWYFGDIFCKVYMSSDVMLCTASILNLSFISLDRHFAVCQPLLYKRKISVNVVLIMILLSWSISALIGFGMIFLKLNLWGIEEFYYNHIVCEGGCVLFQSRLSSTVSSVLSFYIPGIIMLGVYLKIFLVAQRQLHSIQNTSCLKSARISNKSQTKATKTLAIIMGAFLSFWTPFFVCNIIDPFISYSTPPVLFETLVWVGYLNSTVNPLIYAFFYSWFRKAFQLFTSVNIFKSDISETTLFT
>LOCXPTAAR4.385.HIT1.TAAR.2R.329.7tm_1.exons1.CM014937.1.Perca_flavescens
EEYCFPGSNASCVSAQFSVGSKVALYFLFALGMLVTILGNSVVIVSIGHFKQLHNPTNVLVLSLALADLLVGVTVMPFSAIRTIHGCWFYGDDFCLLHSSFDMFLTSVSIFHLICIAVDRQQAICNPMQYSRNIPMSVAWIMACASWALAAVYSYGLLYSKANIAGLEDYLALINCLGSCNLLFNPLWGVLDSVAAFFFPCTVMVCLYTKIFFVAREHVRKIGDMSNYSNNSVKGGLIKQSEHKAAKTLGIVLGAFIFCWMPFFISSIIDAYNGFSTPAAIFEACVWMGYFNSTLNPIIYAFFYPWFKKCFYLIVNLKIFDSHSSTIKV
>LOCXPTAAR5.400.HIT1.TAAR.2R.329.7tm_1.exons1.CM014937.1.Perca_flavescens
EEYCFPGSNASCVSAQFSVGSKVALYFLFALGMLVTILGNSVVIVSIGHFKQLHNPTNVLVLSLALVDLLVGVTVMPFSAIRTIHGCWFYGDDFCLLHSSFDMFLTTLSIFHLICIAVDRQQAICNPMHYSRNITMSVAWIMACASWALAAVYSYGLLYSKANIAGLEDYLASINCLGSCNLLFNPLWGVLDSVICFFFPCTVMVCMYTKIFFVAREHVRKIGDMSNYSNNSVRGGLIKQSEHKAAKTLGIVLGVFIFCWMPFFINSIIDVYIGFSTPVAIFEAFVWLGYFNSTLNPIIYAFFYPCFKKCFYCIVTLKIFASNSSTMTM
>LOCXPTAAR7.193.HIT1.TAAR.2R.334.7tm_1.exons2.CM014945.1.Perca_flavescens
DRAQLCFPQFPNTSCRKPLSPWPQTVTIVLYSISLITVTLNLLIIISISHFRQIFTSQLLSTGYLHTPTNILLLSLAVSDFLVGLVLMPGEIFRKTSCWFLGDFVCITYIIFSGIIPSASIVDMVLISVDRYVAICYPLHYTTKVTVNRVKLCVCLCWLCSVSYSFLFVKDDLTQPGRFYSCYGECVFVADYVLGALDVVFSFIVPVILIIALYVRVFAVAVSQARAMRSHITAVTLKLSVTPKAKKSELKAARTLGVLVVVFLMCFCPYYSISLAGDTLVNAPSASYVLFVFYCNSCLNPVIYALFYPWFRKAVKLIVTLQILQPGSSETTML
>LOCXPTAAR6.206.HIT1.TAAR.2R.332.7tm_1.exons2.CM014945.1.Perca_flavescens
ETQDGAELCFPQLFNTSCRKLTPPWFEVMLIHTLLYSISLLTVALNLLVIISVSHFRQRSLQLHTPTNILLLSLAVSDFLVGLVLMPAEIFRNTSCWFLGDLVCTLFKYATVIIPASSIGDMVLISVDRYVAICYPLHYTTKVTVNRVKLCVYLCWLYSVTYSFLFVKDDLIQPGRYNSCYGECVLVIDYVLGALDLVLCFIVPVILIIVLYLRIFAVAVSQARAMRSHITAVTLQLSVTLKAKKSELKAARTLGVLVVVFLMCFCPYYSVSLAGDSLVNAPSASYVLFLFYCNSCLNPVIYALFYPWFRKSVKLIVTLQILQPGSCETNML
>LOCXPTAAR7.224.HIT1.TAAR.2R.329.7tm_1.exons2.CM014945.1.Perca_flavescens
DGAELCFPQLFNTSCRKLTPPWFEVMLIHTLLYSISLLTVALNLLVIISVSHFRQRSLQLHTPTNILLLSLAVSDFLVGLVLMPGEILRKTPCWFLGDFVCFLYKNLSAIIPASSIGDMVLISVDRYVAICYPLHYTTKVTVNRVKLCVCLCWLYSVSYSFLFLKDNLTQPGRYNSCYGECVLVVDYVLGALDVVFSFIVPVILIIALYLRVFAVAVSQARAMRSHITAVTLQLSVTPKAKKSELKAARTLGVLVVVFLMCFCPYYSVSLAGDSLVNASSAAYVLFVFYSNSCLNPVIYAFLYPWFRKSVKLIVTLQILQPGSCETNML
>LOCXPTAAR8.240.HIT1.TAAR.2R.338.7tm_1.exons2.CM014945.1.Perca_flavescens
MEVEDRAQLCFPQFPNTSCRKPLSPWPQTVTIVLYSISLITVTLNLLIIISISHFRQIFTFFSLQDMQLHTPTNILLLSLAVSDFLVGLVLMPGEIFRKTFCWFLGDFVCAMYTLLSTIITLSSVIDIVLISVDRYVAICYPLHYASKVTGSRVKLCVYLCWLCSVSYSFLYLKNLLTQPGRYKSCYGECVFFIDNISVTVELVLVFFLPVTVIVALYLRVFAVAVSQARAMRSHITAVTLQLSVTPKAKKSELKAARTLGVLVVVFLMCLSPCYSLIIAGDNLIIAYFASFALFMFYCNSCLNPVIYAFLYPWFRKSVKLIVTLQILQPGSSETTML
>LOCXPTAAR9.242.HIT1.TAAR.2R.330.7tm_1.exons3.CM014945.1.Perca_flavescens
MEVEDRAQLCFPQFPNTSCRKPLSPWPQTVTIMLYSISLITTVVHVLSLTNTKHCFCPLQLHTPTNILLFSLAVSDFLVGLMLMPGEIFRKTSCWFLGDFVCITYIIFSGIIPVSSIIDMVLISVDRYVAICYPLHYTTRITVNRVKLCVNLCWLYSVSYNFLYLKNLLTQLGRYNSCYGECMFFIDNISVTVDLVLTFVVPVILIIALYLRVFAVAVSQARAMRSHITAVTLQLSVTPKAKKSELKAARNLGVLVVVFLMCFCPYYSISLAGDSLVNAPSASYVPFVFYSNSCLNPVIYALFYPWFRKAVKLIVTLQILQPGSSETNML
>LOCXPTAAR9.254.HIT1.TAAR.2R.330.7tm_1.exons3.CM014945.1.Perca_flavescens
MEVEDRAQLCFPQFPNTSCRKPLSPWPQTLLINMMLYSISLITTVVNVLSLTNTKHCFLQLHTPTNILLFSLAVSDFLVGLMLMPGEIFRKTSCWFFGDFVCFLYNYLSTIITVSSIGDMVLISVDRYVAICYPLHYTTKVTGSRVKLCVYLCWLYSVSYSFLYLKNLLTQPGRYNSCYGECVLVIDNISVTVDLVLTFLVPVTVIIALYVRVFAVAVSQARAMRSHITAVTLQLSVTPKAKKSELKAARTLGVLVVVFLMCFCPFYSVSLAGDSLVNAPSASYVPFVFYCNSCLNPVIYALFYPWFRKASKLIVTLQILQPGSCETNML
>LOCXPTAAR10.257.HIT1.TAAR.2R.332.7tm_1.exons2.CM014945.1.Perca_flavescens
ETQDGAELCFPQLFNTSCRKLTPPRFEVMLIHTLLYSISLLTVALNLLVIISVSHFRQRSLQLHTPTNILLLSLAVSDFLVGLVLMPAEIFRNTSCWFLGDLVCTLFKYATVIIPASSIGDMVLISVDRYVAICYPLHYTTKVTVNRVKLCVCLCWLCSLSYSFLFVKDVLTQPGRYNSCYGECVLVVDYVLGALDLVLCFIVPVILIIALYVGVFAVAVSQARAMRSHITAVTLQLSVTLKAKKSELKAARNLGVLVVVFLMCFCPYYSVYLAGDSLVNAPSASYVLFVFYCNSCLNPVIYALFYPWFRKSVKLIVTLQILQPGSSETNML
>LOCXPTAAR11.259.HIT1.TAAR.2R.332.7tm_1.exons2.CM014945.1.Perca_flavescens
ETQDGAELCFPQLFNTSCRKLTPPWFEVMLIHTLLYSISLLTVALNLLVIISVSHFRQRSLQLDTPTNILLLSLAVSDFLVGLVLMPGEIFRNTSCWFLGDLVCTLYNYVSGIIPLSSIGDMVLISVDRYVAICYPLHYTTKVTVNRVKLCVYLCWLCSVSYSFLYVKDDLTQPGRYNSCYGECVLVIDYVLGAVDLVLYFIVPVTVIIALYMRVFAVAVSQARAMRSHITAVTLQLSVTPKAKKSELKAARTLGVLVVVFLMCFCPYYSVYLAGDSLVNAPSAAYVIFVFYCNSCLNPVIYALFYPWFRKSVKLIVTLQILQPGSSETNML
>LOCXPTAAR12.263.HIT1.TAAR.2R.332.7tm_1.exons2.CM014945.1.Perca_flavescens
ETQDGAELCFPQLFNTSCRKLTPPWFEVMLIHTLLYSISLLTVALNLLVIISVSHFRQRSLQLHTPTNILLLSLAVSDFLVGLVLMPGEIFRNTSCWFLGDLVCTLYNYVSGIIPLSSIGDMVLISVDRYVAICYPLHYTTKVTVNRVKLCVYLCWLCSVSYSFLYVKDVLTQPGRYKSCYGECVLVIDYVLGAVDLVLYFIFPVTVIIALYVRVFAVAVSQARAMRSHITAVTLQLSVTPKAKKSELKAARTLGVLVVVFLMCFCPYYSVSLAGDSLVNAPSTAYVIFVFYCNSCLNPVIYALFYPWFRKSVKLIVTLQILQPGSSETTML
>LOCXPTAAR13.268.HIT1.TAAR.2R.332.7tm_1.exons2.CM014945.1.Perca_flavescens
ETQDGAELCFPQLFNTSCRKLTPPRFEVMLIHTLLYSISLLTVALNLLVIISVSHFRQRSLQLHTPTNILLLSLAVSDFLVGLVLMPGEILRKTSCWFLGDLVCFLYKNISAIITVSSIGDMVLISVDRYVAICYPLHYTARITVNRVKLCVCLCWLYSVTYSFLFLKDDLTQPGRYNSCYGECVFLVDYVLGALDLVLCFIVPVTVIIALYLRVFAVAVSQARAMRSHITAVTLQHSVTPKAKKSELKAARTLGVLVVVFLMCFCPLYSVSLAGDSLVNASSTAYVIFVFYSNSCLNPVIYAFLYPWFRKSVKLIVTLQILQPGSSETNML
>LOCXPTAAR26.272.HIT1.TAAR.2R.326.7tm_1.exons2.CM014945.1.Perca_flavescens
EVEDGAQLCFPQFPNTSCRKPVSPWPPTVTFVFYSTSLITMSLNLLIIISISHFRQILTSLLLSTGIVTSKYFLVGLVIMPGEIFRKISCWFLGDPVCTVYKYVTAIILSASTGDIVLISVDRYVAICDPLHYTTSITDNRVKLCVCLCWLCSVSYSFLFVKDELTQPGRLNSCYGECVLVIDFVVGALDVVLTFIVPVTVIIALYLRVFVVAVSQARAMRSHITAVTLQHSVTPKAKKSELKAARTLGVLVVVFLMCFCPYYSVSLAGDSLVNAPSASYVLFVYYSNSCLNPVIYALFYPWFRKAVKLIVTLQILQPGSSEANML
>LOCXPTAAR15.281.HIT1.TAAR.2R.327.7tm_1.exons2.CM014945.1.Perca_flavescens
MEVKDRDKLCFPQFPNTSCRKPSSPWPQTVTIMFYSISLITVTLNLLIIISISHFRQLHTPTNILLLSLAVSDLLVGLLLMPVEILRKTSCWFLGDYVCSVYSLISTNIPSSSIGDIVLISVDRYVAICDPLHYNTKVTVRRVKLCVCLCWLCSVSYSLFYLKDLPTQSERNNYCYGACVFFYDPVSVTFDLVLTFIIPVTVIVALYLRIFAVAVSQARAMRSHITAVTLQHSVTPKAKKSELKAARKLGVLVLVFLICFCPYYGFAIAGDTFLTTSFASFIVPMYYSNSCLNPVIYAFLYPWFRKSVKLIVTLQILQPGSSETNML
>LOCXPTAAR16.284.HIT1.TAAR.2R.335.7tm_1.exons2.CM014945.1.Perca_flavescens
MEVEDGDKLCFPQFLNTSCRKPLSPWHETLLINIVWYSISLITATLNLLIIISISHFRQILTSQQLHTPTNILLLSLSVSDLLVGLLLMPVEILRKTSCWFLGDLVCATFTLLSGIIPASSIGTIVLISVDRYVAICDPLHYTTKVTVNRVKLCVCLWWLYSVSYSLLFVKDDLTQLERFHYCHGECVLVIDFVLGPVDLVLSFIVPVTAIIALYLRIFAVAVSQARAMRSHITAVTLQLSVTPKAKKSELKAARNLGVLVLVFLICFCPFYAISLAGDSLVSASSTSYVIFVFYCNSCLNPVIYAFLYPWFRKSVKLIVTLQILQPGSSETNML
>LOCXPTAAR17.287.HIT1.TAAR.2R.324.7tm_1.exons3.CM014945.1.Perca_flavescens
MEVEDRDKLCFPQFPNTSCRKPSPPWPQAVTIVFYSISPITADINFSASLYRICNIQLHTPTNILLLSLAVSDLLVGLVVMPVEIFLRTSCWYFGDFVCSTYALLTFIIITASIGDIVLISVDRYVAICDPLHYTTKVTVRRVKFCVCLCWLCSVSYSFLNPPTQPKKYNSCYGECAFFFDPISLTVEFVLIFFLPVTVIVALYLRIFAVAVSQARAMRSHITTVTLQHSVTPKAKKSELKAARNLGVLVLVFLICFSPYYSVSLAGDSLLNESSASYVIFVFYSNSCLNPVIYALFYPWFRKAVTLIVSLQILQPGSSEANML
>LOCXPTAAR18.290.HIT1.TAAR.2R.326.7tm_1.exons3.CM014945.1.Perca_flavescens
MEVGDGAELCFPQFPNTSCWKPSPPWPQTVTIMLYSISPITVTLNLILTSQLLSTGFLHTPTNILLLSLAVSDLLVGLVLMPPEVLRRTSCWFLGDFVCATRILLCLIIPSASIGDIVLISVDRYVAICDPLHYNTKVTARRVKFCVCLCWLCSFTYSLLYVKDLPTQPGSYKFCYGECFIVSDDILLLFDLFLNFIVPVTVIVALYLRVFAVAVSQARAMRSHITAVTLQHSVTPKAKKSELKAARNLGVLVVVFLICLCPLYTIKFMDYNWIVALIDTFSYTLYLSNSCLNPVIYAFLYPWFRKSVKLIVTLQILQPGSSEINM
>LOCXPTAAR19.293.HIT1.TAAR.2R.327.7tm_1.exons2.CM014945.1.Perca_flavescens
MEVEDGAELCFPQFPNTSCRKPLFPWPQTVTNMLYSISPITATLNLLIIISISHFRQLHTPTNILLLSLAVSDLLVGLVLIPLEVLSRTSCWFLGDFVCAMYTLLCIIISSSSIGDIVLISVDRYVAICDPLHYNTKVTARRVKFCVCLCWLCSFTYSLLYVKDLPTQPGSYKFCYGACVIAPDKSSLLFDLFVNFIVPVTVIIVVYLRIFAVAVSQARAMRSHITAVTLQHSVTPKAKKSELKAARNLGVLVVVFLICICPLYILTWVDFNWIVAFIQPFSAILYMCNSCLNPVIYAFLYPWFRKSVKLIVTLQILQPGSSETNML
>LOCXPTAAR25.298.HIT1.TAAR.2R.337.7tm_1.exons2.CM014945.1.Perca_flavescens
MEVEDGDKLCFPQFPNTSCRKPSPWPQTVTIMLYSISPITVTLNLLIIISISHFRQILTSQLLSTGFLHTPTNVLLLSLAVSDLLVGLVLMPLEVLSRTSCWFLGDFVCAMYTLICLIIPSSSIGDIVLISADRYVAICDPLHYTTKVTARRVKFCVFLCWLWSFTYSLLYVKDLPTQPGSYRYCYGACFISPDKSSLLFDFFINFIFPVTVIVALYLRIFAVAVSQARAMRSHITAVTLQHSVTPKAKKSELKAARNLGVLVVVFLICVCPLYIVTWVDYNWIVAFIQPFSAILYLSNSCLNPLIYAFLYPWFRKAVKQIVTLQILQPGSSETNML
>LOCXPTAAR25.302.HIT1.TAAR.2R.338.7tm_1.exons2.CM014945.1.Perca_flavescens
MEVEDRDKLCFPQFPNTSCWKPLPPWPQTVTIMLYSISPITVTLNLLIIISISHFRQILTSQLLFTRILHTPTNILLLSLAVSDLLVGLVLMPVEILSRTSCWFLGDFVCAMYTLICLIIPSSSIGDIVLISVDRYVAICDPLHYNTKVTVRRVKFCVCLCWLCSFTYSLLYVKDLPTQPGSFKFCYGACFIAPDKSSLLFDLFVNFIFPVTVIVALYLRIFAVAVSQARAMRSHITAVTLQHSVTPKAKKSELKAARKLGVLVVVFLICVCPLYIVTWVPYNWIVAFIQPFSAVLFLSNSCLNPVIYAFLYPWFRKSVKQIVTLQILQPGSSETNML
>LOCXPTAAR20.304.HIT1.TAAR.2R.327.7tm_1.exons2.CM014945.1.Perca_flavescens
MEVEDGAELCFPQFPNTSCRKPLFPWPQTVTNMLYSISPITATLNLLIIISISHFRQLHTPTNILLLSLAVSDLLVGLVLMPVEILSRTSCWFFGDFVCAMYTLLCLIISSSSIGDIVLISVDRYVAICDPLHYNTKVTVRRVKFCVCMCWLCSFTYSLLYVKDLPTQPGSYKFCYGACFIAPDKSSLLFDLFVNLIVPVTVIVALYLRIFAVAVSQARAMRSHITAVTLQHSVTPKAKKSELKAARKLGVLVVVFLICICPLYIITWVDHNWIVALIEPFSVILHLSNSCLNPVIYAFLYPWFRKSVKLIVTLQILQPGSSETNML
>LOCXPTAAR25.314.HIT1.TAAR.2R.337.7tm_1.exons2.CM014945.1.Perca_flavescens
MEVEDRDKLCFPQFPNTSCRKPSPWPQTVTIMLYSISPITVTLNLLIIISISHFRQILTSQLLSTGILHTPTNILLLSLAVSDLLVGLVLMPVEVLSRTSCWFLGDFVCAMYTLICLIIPSSSIGDIVLISADRYVAICDPLHYNTKVTARRVKFCVCLCWLWSFTYSLLYVKDLPTQPGSYRYCYGACFIAPDKSSLLFDFFVNFIFPVTVIVALYLRIFAVAVSQARAMRSHITAVTLQHSVTPKAKKSELKAARKLGVLVVVFLMCVCPLYIVTWVPYNWILAFIQPFSAILYLSNSCLNPVIYAFLYPWFRKAVKLIVTLQILQPGSSETNML
>LOCXPTAAR21.316.HIT1.TAAR.2R.337.7tm_1.exons2.CM014945.1.Perca_flavescens
MEVEDGAELCFPQFPNTSCRKPSPPWPPTVTIVFYSISPITVTLNLLIMISISHFRQILTSQLLSTGFLHTPTNFLLLSLAVSDLLVGLVVMPGEIFRATSCWFLGDLVCATYFLLSSIITVCSIGDIVLISVDRYVAICDPLHYNTKITARRVKFCVCLCWLCSVSYSLLFVKDLPTQTKRNKSCYGACYLISDSISLFIDLLVNFIVPVTVIVALYLRIFAVAVSQARAMRSHITAVTLQHSVTPKAKKSELKAARNLGVLVVVFLICLCPFYFITWVDRVLAASISNFLLILVYFNSCLNPVIYAFLYPWFRKAVKLIVTLQILQPGSSETNML
>LOCXPTAAR24.320.HIT1.TAAR.2R.338.7tm_1.exons2.CM014945.1.Perca_flavescens
MEVEDRAELCFPQFPNTSCRKPLPPWPQTVTIMLYSISPITVTLNLLIIISISHFRQILTSQLLFTRILHTPTNILLLSLAVSDLLVGLVLIPVEVLIRTSCWFLGDFVCAMCTLLGLMISSSSICDIVLISVDRYVAICDPLHYTTKVTERRVKFCVCLCWLCSFTYSLLYVKDLPTQSGSYKFCYGACFIAPDKSSLLFDLFVNFIVPVTVIVALYLRIFAVAVSQARAMRSHITAVTLQHSVTPKAKKSELKAARKLGVLVVVFLMCVCPLYIVTWVDYNWIVALIQPFSAILFLSNSCLNPVIYAFLYPWFRKAVKLIVTLQILQPGSSETNML
>LOCXPTAAR21.322.HIT1.TAAR.2R.329.7tm_1.exons2.CM014945.1.Perca_flavescens
MEVEDGAELCFPQFPNTSCRKPSPPWPPTVTIVFYSISPITVTLNLLIMISISHFRHILILHTPTNFLLLSLAVSDLLVGLVVMPGEIFRATSCWFLGELVCATYFLLSSIITVCSIGDIVLISVDRYVAICDPLHYTTKITARRVKFCVCLCWLCSVSYSLLFVKDLPTQTKRNKSCHGACVLFSDSISLFIDLLVNFIVPVTVIVALYLRVFVVAVSQARAMRSHITAVTLQHSVTPKAKKSELKAARNLGVLVVVFLICVCPFYFVTWVDRVLVASISTFLLILFYFNSCLNPVIYAFLYPWFRKAVKLIVTLQILQPGSSETNML
>LOCXPTAAR25.326.HIT1.TAAR.2R.284.7tm_1.exons3.CM014945.1.Perca_flavescens
MNSHCTFRRIVFEQLHTPTNVLLLSLAVSDLLVGLVVLPLEILCRTSCWFLGDFVCAMYTIICLIIPASSVGDIVLISADRYVAICDPLHYNTKVTVRRVKFCVCLCWLWSFTYSLIFVKDLPTQPGSYRYCYGACFISADKSSLLFDFFINFIFPVTVIVALYLRIFAVAVSQARAMRSHITAVTLQHSVTPKAKKSELKAARKLGVLVVVFLICVCPLYIVTWVDYNWIVASIQPFSAILYLSNSCLNPLIYAFLYPWFRKAVKQIVTLQILQPGSSETNML
>LOCXPTAAR1.331.HIT1.TAAR.2R.328.7tm_1.exons2.CM014945.1.Perca_flavescens
ETQDGAELCFPQLFNTSCRKLTPPWFEVMLIHILFYSISLLTVALNLLVIISVSHFRQLQTPTNILLLSLAVSDLLVGLVVMPGEIFRKTSCWFLGDLVCFLYNYLSGIINVSSIGDMVLISVDRYVAICDPLHYTTRITINRVKLCVCLCWLYSVSYSLLFVKDELTQLGRYNSCYGECVLVVDYVLGAVDVVFSFIVPVTVIIALYLRIFVVAVSQARAMRSHITAVTLQHSVTPKAKKSELKAARTLGVLVVVFLICFCPYFSVSLAGDSLVSASSASYVLFVFYCNSCLNPVIYALFYPWFRKAVKLIVTLQILQPSSCEANML
>LOCXPTAAR24.340.HIT1.TAAR.2R.335.7tm_1.exons2.CM014945.1.Perca_flavescens
MEVEDGAELCFPQFPNTSCIKPRPQTVTNMLYSISLITVTLNLLIIISISHFRQILTSQLLSTGFLHTPTNILLLSLAVSDLLVGLVLMPVEILIRTSCWFLGDFVCAMYTLICLIISSSSIGDIVLISVDRYVAICDPLHYTTKVTVRRVKFCVCLCWLWSFTYSLLYVKDLPTQPGSYRYCYGECFIAPDKSSLLFDLFVNFIVPVTVIVALYLRIFAVAVSQARAMRSHITAVTLQHSVTPKAKKSELKAARKLGVLVVVFLICICPLYILTWVDNNWIVNLIQPFSAILYMSNSCLNPVIYAFLYPWFRKSVKLIVTLQILQPGSSETNML
>LOCXPTAAR23.342.HIT1.TAAR.2R.329.7tm_1.exons3.CM014945.1.Perca_flavescens
MEVGDGAKLCFPQFPNTSCRKPLFPWPPTVTIVFYSVCPITADINFSASLYRMCNLNMQLHTPTNFLLLSLAVSDLLVGLVVMPGEIFRATSCWFLGDLVCATYSLLTSIITVCSIANIVLISVDRYVAICDPLHYTTKITARRVKFCVCLCWLCSVSYSLLFVKDLPTQTKKNKSCYGACYLISDSISLFIDLLVNFIVPVTVIVALYLRIFVVAVSQARAMRSHITAVTLQHSLTPKAKKSELKAARNLGVLVLVFLICFCPLYVVTWVDYSLVVASISTFLPILFCFNSCLNPVIYALFYPWFRKAVKLIVTLQILQPGSSETNML
>LOCXPTAAR54.346.HIT1.TAAR.2R.329.7tm_1.exons3.CM014945.1.Perca_flavescens
MEIEDVAELCFPQFPNTSCWKPSPPWPPTVTIMLYSISPITADINFSASFYRICNLKIQLHTPTNILLLSLAVSDLLVGLVLMPLEVLSRTSCWYFGDFVCSTFDILAIIIPSASIGDIVLISADRYVAICDPLHYTTKVTARRVKFCVCLCWLCSVTYSLLFVKDSKFQPAGYKFCYGECIVFNENILLLFDLFVNFAVPVTVIIALYLRIFFVAVSQARAMRSHITAVTLKQSVTPKAKKSELKAARNLGVLVVVFLICLCPIYTIKFIDYNWIIALINNFSYILYLSNSCLNPVIYAFLYPWFRKSVKLIVTLQILQPGSSETNML
>LOCXPTAAR24.348.HIT1.TAAR.2R.333.7tm_1.exons2.CM014945.1.Perca_flavescens
MEVEDRAELCFPQFPNTSCIKPLFPWPQTVTNMLYSISPITATLNLLIIISISHFRQILTSQQLHTPTNILLLSLAVSDLLVGLVLMPVEVLSRTSCWFLGDFVCAMYTLICIIISSSSIGDIVLISVDRYVAICDPLHYNTKVTARRVKFCVCLCWLCSFTYSLLYVKDLPTQPGIFKFCYGECFIAPDKSSLLFDLFVNFIVPVTVIIVLYLRIFAVAVSQARAMRSHITAVTLQHSVTPKAKKSELKAARKLGVLVVVFLICVCPLYIKTWVPYNWIVAFIQPFSAILYMSNSCLNPVIYALLYPWFRKSVKLIVTLQILQPGSSETNML
>LOCXPTAAR19.350.HIT1.TAAR.2R.332.7tm_1.exons2.CM014945.1.Perca_flavescens
MEVEDGAELCFPQFPNTSCIKPSPWPQTVTIMLYSISPITVTLNLLIIISISHFRQILTSQQLHTPTNILLLSLAVSDLLVGLVVIPLEVLKRTSCWFLGDFVCAMYTLLCLIIPLASIGDIVLISADRYVAICDPLHYTTKVTVRRVKFCVCLCWLCSFTYSLLYVKDLPTQPGSYRYCYGECFLAPDASSLLFDLFLNFIFPVTVIVVLYLRIFAVAVSQARAMRSHITAVTLQHSVTPKAKKSELKAARKLGVLVVVFLICVCPLCIVTWVPYNWIVAFIHPLTAILYLCNSCLNPVIYAFLYPWFRKAVKLIVTLQILQPGSSETNML
>LOCXPTAAR54.353.HIT1.TAAR.2R.329.7tm_1.exons3.CM014945.1.Perca_flavescens
MEVKDRDKLCFPQFPNTSCRKPSPPWPQAVTIVFYSISPITADINFSASLYRICNLKIQLHTPTNILLLSLAVSDLLVGLVVMPVEIFLRTSCWYFGDFVCSTYALLTFIIITASIGDIVLISVDRYVAICDPLHYTTKVTARRVKFCVCLCWLCSVTYNLLFVKDLPSQPGSHKYCYGECSVGSDDFSVMFDLVANFLVPVTVILALYLRIFAVAVSQARAMRSHITAVTLKHSVTPKAKKSELKAARNLGVLVVVFLICFCPVYTIKWVDYNWIVELIYALSCILYLCNSCLNPVIYAFLYPWFRKSVKLIVTLQILQPGSSETNML
>LOCXPTAAR54.356.HIT1.TAAR.2R.329.7tm_1.exons3.CM014945.1.Perca_flavescens
MEVEDGAELCFPQFPNTSCRKPSPPWPPTVTIMLYSISPITADINFSASLYRICNLKIQLHTPTNFLLLSLAVSDLVVGLVLMPLEVLSRTSCWFLGDFVCSTFDMLAIIIPSASIGDIVLISADRYVAICDPLHYNTKVTVRRVKFCVCVCWLCSVTYSLLFLMDFNSEPAWYKFCYGECIVFNEYILLLFDLFVNFAFPVTVIVALYLRIFFVAVSQARAMRSHITAVTLQHSVTPKAKKSELKAARNLGVLVVVFLICVCPIYIIKFIDYNWIIALINNFSYILYLSNSCLNPVIYAFLYPWFRKAVKQIVTLQILQPGSSETNML
>LOCXPTAAR25.358.HIT1.TAAR.2R.333.7tm_1.exons2.CM014945.1.Perca_flavescens
MEVEDRDKLCFPQFPNTSCRKPLFPWPPTVTNMLYSISPITATLNLLVIISISHFRQILTSQQLHTPTNILLLSLAVSDLLVGLVVIPVEVLIRTSCWFLGDFVCAMYTLLCLIISSSSIGDIVLISVDRYVAICDPLHYNTKVTARRVKFCVCLCWLCSFTYSLLYVKDLPTQPGSYKFCYGACFISTDDGSLLFDLFVNFIVPVTVIVALYLRIFAVAVSQARAMRSHITAVTLQHSVTPKAKKSELKAARKLGVLIVVFLICVCPLYILTWVDHNWIVDLIQPFSAILFLSNSCLNPVIYAFLYPWFRKAVKLIVTLQILQPGSSETNML
>LOCXPTAAR23.361.HIT1.TAAR.2R.320.7tm_1.exons4.CM014945.1.Perca_flavescens
MEVGDGAKLCFPQFPNTSCRKPLFPWPPTLTIVFYSVCPITADINFSASLYRNCNLNILLFMSTLLPILSIVSVAPHTHQLPPPLSGCLRPSSGPRGDLVCATYSLLTSIITVCSIGDIILISVDRYVAICDPLHYTTKITARKVKFCVCLCWLCSVSYSLLFVKDLPTQTKKNKSCYGACYLISDSISLFIDLLVNFIVPVTVIVALYLRIFAVAVSQARAMRSHITAVTLQHSVTPKAKKSELKAARNLGVLVLYVVTWVDYSLVVASISTFLPILFCFNSCLNPVIYALFYPWFRKAVKLIVTLQILQPGSSETNML
>LOCXPTAAR26.366.HIT1.TAAR.2R.328.7tm_1.exons2.CM014945.1.Perca_flavescens
ETQNGAELCFPQLFNTSCRKLTPPWFEVMLIHILLYSISLLTVALNLLVIISVSHFRQLHTPTNILLLSLAVSDFLVGLLLMPGEILRKTSCWFLGDIVCTLYKYVTAIILASSIGDIVLISVDRYVAICDPLHYTTRITVNRVKFCVCLCWLCSLSYSFLYLKDDLTQTGRYNSCYGECVFVIEYFIGVMDLVLCFIVPVILIVALYLRIFAVAVSQAHAMRSHITAVTLQHSVTPKAKKSELKAARTLGVLVVVFLMCFCPYYSVSLAGDNLVNASAAFYVLFLFYSNSCLNPVIYAFFYPWFRKSVKLIVTLQILQPGSSETNML
>LOCXPTAAR27.368.HIT1.TAAR.2R.327.7tm_1.exons3.CM014945.1.Perca_flavescens
MEVEDRDKLCFPQFPNTSCWKPLPRWPQTVTIMLYSISPITVTLNLILTSQLLSTGILHTPTNFLLLSLAVSDLLVGLLLMPVEVLLKTSCWFLGDFACSTIMVLAIIIPSASIGDIVLISVDRYVAICDPLHYNTKVTARRVKFCVCVCWLCAVTYSFFFVKDLPTQPGGYKYCDGACFMVSEDISLLFDLFVNFIVPVTVIVALYLRVFAVAVSQARAMRSHITAVTLQHSVTPKAKKSELKAARNLGVLVVVFLMCVCPLYIIKWVDYNWIIALIGQYSYTLYLSNSCLNPVIYAFLYPWFRKAVKLIVTLQILQPGSSETNML
>LOCXPTAAR28.371.HIT1.TAAR.2R.327.7tm_1.exons2.CM014945.1.Perca_flavescens
MEVGDGAKLCFPQFPNTSCWKPSPPWSETITIVWYSISLITVTLNLLIIISISHFRQLHTPTDILLLSLAVSDLLVGLVLMPAEILRKISCWFLGDIVCATYTLLSVNIPSSSIGTIVLISVDRYVAICDPLHYNTKVTARRVKFCVCLCWLCSVTYSLLYLKDLPTQSGKYKSCYGECVFLYDPILLTVDLVLTFIFPVTVIVALYLRVFAVAVSQARAMRSHITAVTLQHSVTPKAKKSELKAARNLGVLVVVFLLCFCPYYSVSLAGDNWVNASFASCGLLVFYCNSCLNPVIYAFLYPWFRKAVKLIVTLQILQPGSSETNML
>LOCXPTAAR29.373.HIT1.TAAR.2R.333.7tm_1.exons2.CM014945.1.Perca_flavescens
MEVEDGAELCFPQFPNTSCSKLLPPWPEAVTIVFYSISAITVALNLVIIISISHFRQILTSQQLHTTTNILLLSLAVSDLLVGLVLMPLEVLRKTSCWYLGEVVCATYTLLSISIPSASIGNIVLISVDRYVAICDPLHYNTKVTARRVKFSVCLCWLCSVFYSLLYVKDLPTQTERNKYCYGACWLISDDISMLFDLFVTFLVPVTVIVALYLRIFAVAVSQARAMRSHIAAVTLQHSVTPKAKKSELKAARNLGVLVLVFLICFSPYYVVTWVDYNWIRALIGPFILILYFFNSCLNPVIYAFLYPWFRKAVKLIVTLQILQPGSSETNML
>LOCXPTAAR30.374.HIT1.TAAR.2R.333.7tm_1.exons2.CM014945.1.Perca_flavescens
MEVEDGAELCFPQFPNTSCSKLLPPWPKAVTIVFYSISAITVALNLVIIISISHFRQILTSQQLHTPTNILLLSLAVSDLLVGLVVMPVEVFQKTSCWYLGEVVCATYTLLSISIPSASIGDVVLISVERYVAICDPLHYNTKVTARRVKFSVCLCWLCSVFYSLLYVKDIPPETERNKYCYKSCWLISDEISTIFDLFVNFLVPVTVIVALYLRIFAVAVSQARAMRSHIAAVTLQHSVTPKAKKSELKAARNLGVLVLVFLMCFCPFYIITWVDYNWIIALIAPFITILYFSNSCLNPVIYAFLYPWFRKAVKLIVTLQILQPGSSETNML
>LOCXPTAAR31.375.HIT1.TAAR.2R.334.7tm_1.exons2.CM014945.1.Perca_flavescens
METQVREELCFPQLFNTSCRKLTPPWFEVLLIHILLSSISLLTVALNLLVIISVSHFRQRLMQLHTPTNILLLSLAVSDFLVGLLLIPGAILQKTSCWFLGDFLCSLYSYLELIIISSSVGDMVLISVDRYVAICDPLHYTSRITMNRVKFCVHLCWLCCVSYSLLFTKGFPTQPDRYIPCYGECVLVVGYIAGIVDLVLTFIVPVTVIVVLYLRIFAVAVSQARAMRSHITAVTLQLSVTPKAKKSELKAARTLGVLVVVFLICFSPYYCISLAADNLLTASYASFMVPMFYFLNSCLNPVIYAFFYPWFRKAVKLIVTLQILQPGSSEANIL
>LOCXPTAAR33.384.HIT1.TAAR.2R.325.7tm_1.exons2.CM014945.1.Perca_flavescens
LEGTELCFPQLLNTSCRKPMRPQFEAMLIYILLSSISLLTVTLNLLVIISISHFRQLQTPTNLLLLSLAVSDFFVGLLMFFQIMLIDGCWFLGDIMCVVYQCVSYIITSASVGTMVLISVDRYVAICDPLHYSTKVTDKKVVVCVCLCWICSGIFQSLVLKDTIKQPGRYNSCFGECNNFVTYIAGIADAIFSFIVPVTVIVVLYMRVFVVAVSQARAMRSHIAAVTLQFSVKVTAKKSEMKAAKTLGVVVLVFLICFCPYYCVTLTGQDNLLNASSAASVICLFYFNSCLNPVIYAFFYPWFRKSINFILTLKIFQPNSCEANM
>LOCXPTAAR32.386.HIT1.TAAR.2R.325.7tm_1.exons2.CM014945.1.Perca_flavescens
LEGTELCFPQLLNISCRKPMRPHFESMLIYILLSSISLLTVTLNLLVIISISHFRQLQTPTNLLLLSLAFSDFFVGLLMFFQIMLIDGCWFFGDSMCVVYQYLAYIITWVSVATMVLISIDRYVAICDPLHYSTKVTEKRVQVCVCLCWICSVIYQSLALKDNLKQPGRFKSCFGECVVFINYIAGLVDIVVSFICPITIIIVLYMRVFVVAVSQARAMRCHITAVTLQFSVKVTAKKSEMKAARTLGVVVVVFLICLSPFYCVVLAGQNKLFNPSYAVFAICLSYFNSCLNPVIYAFFYPWFRKSIIFIVTLKILQPDSCEANM
>LOCXPTAAR33.387.HIT1.TAAR.2R.325.7tm_1.exons2.CM014945.1.Perca_flavescens
LEGTELCFPQLLNTSCRKPMRPHFESMLIYILLSSISLLTVTLNLLVIISISHFRQLQTPTNILLLSLAVSDFFVGLLMFFQIILIDGCWFLGDLMCTLYQYLAYIITSASVGTMVLISVDRYVAICDPLHYSTKVTHKRVQVCVCLCWICSVIFQSMILKDILKQPGRYNSCFGECINFVTYIAGITDVIFSFIVPVNVIVVLYMRVFVVAVSQARAMRCHIATVTLQFSVKVTAKKSELKAARTLGVVVVVFLICLCPYYCVVLTGQDNLLNASSTASVICLFYFNSCLNPVIYAFFYPWFRKSINFIVTLKILQPHSCEANM
>LOCXPTAAR34.390.HIT1.TAAR.2R.325.7tm_1.exons2.CM014945.1.Perca_flavescens
LEGTELCFPQLLNTSCRKPMRPHFESMLIYILLSSISLLTVTLNLLVIISISHFRQLQTPTNLLLLSLAVSDFFVGFLMFFQIILIDGCWFLGDLICTLYQYLAYIITSASAGTMVLISIDRYVAICYPLHYSTKVTYKRVQVCVCLCWICSVIFQSLVLNDILKQPGSFNSCIGECIFFTNYIAGITDVIFSFIVPITVIVVLYMRVFVVAVSQARAMRSHIAAVTRQRSLKVTAKKSEIKAARSIGVVVVVFLICLCPFYCVAITGQDNLLNASSAAFVICLYYFNSCLNPMIYAFLYPWFRKSIYFIVTLKILQPDSCETNM
>LOCXPTAAR35.391.HIT1.TAAR.2R.321.7tm_1.exons2.CM014945.1.Perca_flavescens
ELCFPQLNSSCRKPKHSNSETVFIYIGLSFIALLTVTLNLLVIISISHFRQLQTPTNLLLLSLAVSDFFVGLLVFFQIILIDGCWFLSDFMCVVYLDLSYIITSASVGNMVLISVDRYVAICDPLHYSNIVTVRRVTICICLCWICSVLYNSLILKDNLKHPGMYNSCSGECVVVISYIAGVADLIFTFTVPVTVIIVLYMRVFVVAVSQARAMRSHIAAVTLQFSFKVTAKKSEMKAARTLGVVVVVFLICLCPYYCTVLTGQDNLVNASSAVLVICLSYFNSCLNPVIYAFFYPWFRKSIKVIVTLQILNPGSCETNML
>LOCXPTAAR36.392.HIT1.TAAR.2R.322.7tm_1.exons2.CM014945.1.Perca_flavescens
ERVDHCFPQLNFSCRKPEPPHSGAVLIYILLAFISLLTAALNLLVIISISHFRQLHTPTNLLLLSLAVSDFLVGLVVMPVEILLTKTCWILGDLMCVLYYMIPGILITASTGNIVLISVDRYVAICDPLHYPTKITLKVATICLLLCWIYSFVYIIIIMNDNLKQPGRYISCYGECVVNITGAADIAVSFIIPITVIIVLYMRVFVVALSQARAMRSHIATVSLKHSKTVKVKKSEIKAARTLGVLVVVYLMCYCPYYCVSLSGQNILLGSSIEGFMIFLIYFNSCLNPIIYALFYSWFKKTIRLIVTFQILQPGSSEAQIL
>LOCXPTAAR37.394.HIT1.TAAR.2R.330.7tm_1.exons3.CM014945.1.Perca_flavescens
WRLCKTLNSAFHNYSTPPAGSQCNTMLRPYFFTFCCLASLCSLWLSTCCSPHLQYYMQQLQSPTNLLILSLAVSDFFVGLLLMPVKILLIRGCWVLGSLTCGLFYYVSYILTSASVGNMVLISVDRYVAICDPLCYLTKVTQNRVKVCVCLCWTCSVFYNGVILMDFLKHPDRYNSCYGECVVVINYVTGAVDVMLTFVSPIAVIIVLYMRVFVVAVSQARAMRSHIAAVTLQGSVTVTAKKSEKKAARTLGVVVVVFLICFCPYFYPCLAGQDLSTSVEFSIFGVWLLYCNSCLNPVLYAFFYPWFRRSIKLIVTLQILQPDSCDANIL
>LOCXPTAAR37.396.HIT1.TAAR.2R.330.7tm_1.exons3.CM014945.1.Perca_flavescens
METLQDSELCFPQLLNTSCRKPMQHRAETIFLYILLSCISSLTVALNLLFSPSTRHMQQLQSPTNLLILSLAFSDFFVGLLLMPVQILLIGGCWVLGSLTCGLFYYASFILTSASVGNMVLISVDRYVAICDPLCYPTKVTQNRVKVCVCLCWACSVFYNGVILMDFLKHPDRYNSCYGECVVVINYVTGAVDVMLTFVSPIAVIIVLYMRVFVVAVSQARAMRSHIAAVTLQGSVTVTAKKSERKAARTLGVVVVVFLICFCPYFYPCLAGQDLSTSVEFSIFGVWLLYCNSCLNPVLYAFFYPWFRKSIKLIITLQILQPDSCDANIL
>LOCXPTAAR38.397.HIT1.TAAR.2R.329.7tm_1.exons3.CM014945.1.Perca_flavescens
ETLQDAELCFPQLLNTSCRKPMQHRAETIFLYILLSCISSLTVALNLLFSPSTRHMQQLQSPTNLIILSLAVSDFYVGLLLMPVRTLRIGGCWVLGSLTCGLFNYASYILTSASVGNMVLISVDRYVAICDPLCYPTKVTQNRVKVCVCLCWACSVFYNGVILMDFLKHPDRYNSCYGECVVVINYVTGAVDVMLTFVGPIAVIIVLYMRVFVVAVSQARAMRSHIAAVTLQDSVTVTAKKSERKAARTLGVVVVVFLICFCPYFYPYIVGLDLSTSVDFSIFGTWLLYSNSCLNPVLYAFFYPWFRKSIKLIVTLQILQPDSCDANIL
>LOCXPTAAR39.399.HIT1.TAAR.2R.330.7tm_1.exons3.CM014945.1.Perca_flavescens
METRQDSELCFPQLLNTSCRKPMQHRAETIFLYILLSCISLLTVALNLLFSPSTRHMQQLQSPTNLIILSLAVSDFLIGLLLMPVRTLLIGGCWVLGSLTCGFFYYASSILTSASVGNMVLISVDRYVAICDPLCYLTKVTQNRVKVCVCLCWACSVFYNVVILMDFLKHPDRYNSCYGECVVVINFVTGAVDVMLTFVGPIAVIIVLYMRVFVVAVSQARAMRSHIAAVTLQDSVTVTAKKSEKKAARTLGVVVVVFLICFCPYFYPSIAGQDLSTSVDFSIFGVWLLYCNSCLNPIVYAFFYPWFRRSIKLIITLQILQPDSCDANIL
>LOCXPTAAR40.401.HIT1.TAAR.2R.324.7tm_1.exons2.CM014945.1.Perca_flavescens
ILEEVELCFPQLLNSSCKKPMRTHFEFILSYITLSSITVLTTTLNLLVIISIAHFKQLHSPTNLLLLSLAVSDFFVGLLMFFQIILIDGCWFLGDLMCTLYYVLDYIISSASVGTMVLISVDRYVAICDPLHYSTKVTEKRVQVCVCLCWICSVIFQILVLSDNLTQPGKYISCSGECVVVSSYIAGFVDLVVSFIIPVTVIIVLYMKVFVVAVSQARAMQSHVAAVTLQRPVKVTAKKSEMKAARTLGVVVVVFLICLCPYFCVALTDTLLNPSSDAFVMCLYYFNSCLNPLIYAFFYPWFRKCLKLVVTLQILQPGSSETNI
>LOCXPTAAR41.402.HIT1.TAAR.2R.325.7tm_1.exons2.CM014945.1.Perca_flavescens
ILEEVELCFPQLLNASCKKPMRTHFEFILSYIILSSITLLTTTLNLLVIISISHFKQLYTPSNLLILSLAVSDFFVGLLMFFQIILIDGCWFLGDLMCTLYYVLDYTITSASIGTMVLISIDRYVAICDPLHYSSKVTQKRVQVCVCLCWICSVIFQILILKDNLKQPGRYNSCSGECVVVSDYITELVDLVVSFIGPVTVIIVLYLRVFVVAVSQARAMRSHIAAVTIQGSVKVTAKKSEMKAARTLGVVVVVFLICLCPYFCVAYTGDNLLNASSDAFVMCLFYFNSCLNPLIYAFFYPWFRKCLKLVVTLQILQPGSSETNV
>LOCXPTAAR42.403.HIT1.TAAR.2R.328.7tm_1.exons2.CM014945.1.Perca_flavescens
MEILEEVELCFPELLNASCKKQMRTHFEFILSYVTLSSITVITTTLNLLVIISIAHFKQLQTPTNLLLLSLAVSDFFVGLLMFFQIILIDGCWFLGDLMCTLYYVLDYTITSASVGSMVLISIDRYVAICDPLHYSTKVTEKRVQVCVCLCWICSVIFQILVLSDNLKQPGRYNSCSGECVVVNNYMAGLVDLVVSFIGPVTVIIVLYMKVFVVAVSQARAMRSHIAAVTLQGSMKVTAKKSEMKAARTLGVVIVVFLICFSPYYCVALPGDNLLNASSDAFVLCLFYFNSCLNPLIYTLFYPWFRKCLKLIVTLQILQPGSSETNIL
>LOCXPTAAR43.405.HIT1.TAAR.2R.325.7tm_1.exons2.CM014945.1.Perca_flavescens
ILEEVELCFPQLLNASCKKPIRTHFEFILSYIILSSITLLTTTLNLLVIISISHFKQLYTPSNLLLLSLAVSDFFVGLLMFFQIILIDGCWFLGDLMCTLYYVLDYTITSASIGTMVLISIDRYVAICDPLHYSTKVTQKRVQVCVGLCWICSVIFQILVLKDNLKEPGRYNSCSGECVVFSDYITELVDLVVTFIGPVTVIIVLYMRVFVVAVSQAHAMRSHIAAVTIQGSVKVTAKKSEMKAARTLGVVIVVFLICLCPYYCVAYTGDNLLNASSDAFVMCLFYFNSCLNPLIYAFFYPWFRKCLKLIITLQILQPGSSETNI
>LOCXPTAAR44.406.HIT1.TAAR.2R.324.7tm_1.exons2.CM014945.1.Perca_flavescens
ILEEVELCFPQLLNASCKKPMRTHFEVILSYIILSSITLLTTTLNLLVIISISHFKQLHSPTNLLLLSLAVSDFFVGLLMFFQIVLIEGCWFLSDLMCTLYYLLDYIITSASVGSMVLISIDRYVAICDPLHYSTKVTEKRVQVCVCLCWICSVIFQILVLKDNLKQPGRYNSCSGECVVVSDYIAGLVDLVLSFIGPVTVIIVLYMRVFVVAVSQARAMRSHIAAVTLQGSVKVTAKSSEIKAARTLGVVVVVFLICLCPYYSVALTDTMLNPVSAAFVICLYYFNSCLNPLIYAFFYPWFRKCLKLVVTLQILQPGSSETNI
>LOCXPTAAR45.407.HIT1.TAAR.2R.325.7tm_1.exons2.CM014945.1.Perca_flavescens
ILEEVELCFPQLLNASCKKPMRTHFEFILSYIILSSITLLTTTLNLLVIISISHFKQLYTPSNLLILSLAVSDFFVGLLMFFQIILIDGCWFLGDLMCTLYYVLDYTITSASIGTMVLISIDRYVAICDPLHYSTKVTEKRVHVCVCLCWICSVIFQILILKDNLKQPGRYNSCSGECVVFSDYTAGLVDLVVSFIGPVTVIIVLYMRVFVVAVSQARAMRSHIAAVTLQGSVKVTAKKSEMKAARTLGVVVVVFLICLCPYFCVAYTGDNLLNASSDAFVTCLFYCNSCLNPLIYAFFYPWFRKCLKLVVTLQILQPGSSETNI
>LOCXPTAAR46.408.HIT1.TAAR.2R.327.7tm_1.exons2.CM014945.1.Perca_flavescens
MEILEEVELCFPQLLNASCKKPIRTHFEIILSYIILSSITLLTTTLNLLVIISISHFKQLHSPTNLLLLSLAVSDFFVGLLMFFQIVLIEGCWFLSDLMCTLYYLLDYIITSASVGSMVLISIDRYVAICDPLHYSTKVTEKRVQVCVCLCWICSVIFQILVLKDNLKQPGRYNSCSGECVVVSDYTAGLVDLVVSFIGPVTVIIVLYMRVFVVAVSQARAMRSHIAAVTLQGSVKVTAKSSEIKAARTLGIVVVVFLICLCPYYSVALTDTMLNPVSAAFVIRLYYFNSFLNPLIYAFFYPWFRKCLKLVVTFHILQTGSSETNIL
>LOCXPTAAR47.412.HIT1.TAAR.2R.325.7tm_1.exons2.CM014946.1.Perca_flavescens
DGAELCFPQLFNTSCRKLTSPWFKVMLIHIFLYSISLLTVALNLLVIISVSHFRQLHTPTNILLLSLAVSDFLVGLVVMPGEILRRTSCWFLSDFVCFLYNLLSAIIPTSSIGDIVLISVDCYVAICDPLHYITRITVNRVKLCVCLFWLYSVSYCFLCVKDDLTQPGRYNSCYGECVLVVDSVLGAVDVVLSFIVPVILIIALYLRIFAVAVSQARAMRAHITAVTLQLSVTPKAKKSELKAARTLGVLVVVFLMCFCPYYSVSLTGDSLVNASSASYVLFVFYCNSCLNPVIYALFYPWFRKSVKLIVTLQILQPGSCGTNML
>LOCXPTAAR48.415.HIT1.TAAR.2R.328.7tm_1.exons2.CM014946.1.Perca_flavescens
ETQDGAELCFPQLFNTSCRKLKSPWFEVMLIHIFLYSISLLTVALNLLVIISVSHFRQLHTPTNILLLSLAVSDLLVGLVVMPGEILRKTSCWFLGDFVCALYNYVSNIISVSSIGDIVLISVDRYVAICDPLHYNNRITVNRVKLCVCLCWLYSVSYSFLFIKDDLTQPGRYNSCYGECVLAIDYVAAAVDVVLSFIVPVTVIIALYLRIFAVAVSQARAMRSHITAVTLQLSVTPKAKKSELKAARTLGVLVVVFLMCFCPYYSVSLAGDSLVNASSATYFLFVLYCNSCLNPVIYALFYPWFRKSVKLIVTLQILQPGSCGTNML
>LOCXPTAAR49.416.HIT1.TAAR.2R.310.7tm_1.exons2.CM014946.1.Perca_flavescens
DGAELCFPQLFNTSCRKLTSPWFEVMLIHIFLYSISLLTVALNLLVIISVSHFRQLHTPTNILLLSLAVSDLLVGLVVMPGEIFRKTSCWFLGDFVCFLYNLLSAIIPASSIGDIVLISVDRYVAICDPLHYNNRITVNRVKLCVCLCWLCSVSYSFLYVKDDLTQPGRYNSCYGECVFVIDNISVNIDLVLNFIVPVTVIVALYLRVFAVAVSQARAMRSHITAVTLQLSVTPKAKKSELKAARTLGVLVVVFLMCFCPYYSVSLAGDSLGNSSAVSYVIFVLFCNSCLNPVIYAFFFTPGLEKQLNSL
>LOCXPTAAR50.418.HIT1.TAAR.2R.325.7tm_1.exons2.CM014946.1.Perca_flavescens
DGAELCFPQLFNTSCRKLTSPWFEVMLIHIFLYSISLLTVALNLLVIISVSHFRQLHTPTNILLLSLAVSDFLVGLVVMPGEILRRTSCWYFGDFVCLLYNYLSSIIPASSIGDMVLISVDRYVAICDPLHYTTRITVNRVKLCVYLCWLYSVSYCFLFVKDDLTQPGRYNSCYRECVFVVDSVLGAVDVVLSFIVPVILIIALYLRIFAVAVSQARAMRAHITAVTLQLSVTPKAKKSELKAARTLGVLVVVFLMCFCPYYSVSLASDSLVNASSASYVLFVFYCNSCLNPIIYALFYPWFRKSLKLIVTLQILQPGSCETNIL
>LOCXPTAAR29.425.HIT1.TAAR.2R.300.7tm_1.exons2.CM014946.1.Perca_flavescens
VEDGAELCFPQFPNTSCKKPLPPWPQTLTIVFYSISPITVALNLLIIISISHFRQILTFQLLSTGFLHTPTNILLLSLAVSDLLVGLVLMPVEVLRKTSCWFLGEFVCSTFTLLSVNIPSASIGDMVLISVDRYVAICDPLHYTTKVTTRRVKLCVCLCWLCAVSYSLHFVKDLPSQTQNHNYCYGECLMNTDGISLFIDLLLTFIVPVTVIIALYLRIFAVAVSQARAMRSHITAVTLQLSVTPKAKKSELKAARNLGVLVLVFLICFCPFFVIGWIDYNWIRTSIGQFILILYFLTLV
>LOCXPTAAR51.430.HIT1.TAAR.2R.326.7tm_1.exons2.CM014946.1.Perca_flavescens
DGAELCFPQLFNTSCRKLTPPWFEVMLIHILLSSISLLTVALNLLVIISVSHFRQMQLHTPTNILLLSLAVSDLLVGLVLMPAESIRNTTCWFLGDFVCSLYNYLSVIITVASIGTIVLISVDRYVAICDPLHYNNRITVNRVKLCVYLCWLYCVSYSFLCVKDDLTQPGRYNSCYGECVLVVDYVLKAVDLVLSFIVPFTVIVALYLRIFAVAVSQARAMRSHITAVTLQLSVTPKAKKSELKAARNLGVLVVVFLICFCPYYGLLIAGDDWVSASSSFVVYLFYLNSCLNPVIYAFFYPWFRKAVKLIVTLQILQPGSCETNML
>LOCXPTAAR55.431.HIT1.TAAR.2R.328.7tm_1.exons2.CM014946.1.Perca_flavescens
ESQDGAELCFPQLFNTSCRRLTSPWFEVMLIHIFLYSISLLTVALNLLVIISVSHFRQLHTPTNILLLSLAVSDLLVCLVVMPGEILRRTSCWFLGDFVCFLYNYLSNIIPVSSIGDMVLISVDRYVAICDPLHYTTRITVNRVKLCVCLCWLYSVSYSFLFVKDNLTQPGRYKSCYGECVLVVDYVLGAVDVVLSFIFPVAVIIALYLRVFAVAVSQARAMRSHITAVTLQHSVTPKAKKSELKAARTLGVLVVVFLLCFCPYYSVSLAGDSLVSASSASYVLFVLYCNSCLNPVIYALFYSWFRKSVKLIVTLQILQPGSCETNML
>LOCXPTAAR53.436.HIT1.TAAR.2R.329.7tm_1.exons2.CM014946.1.Perca_flavescens
ETQDGAELCFPQLFNTSCRKLTPPWFEVMFIHILLSSISLLTVALNLLIIISVSHFRQMQLHTPTNILLLSLAVSDLLVGLVLMPAESIRNTTCWFLGDIVCSLYNYLSVIITVASIGTIVLISVDRYVAICDPLHYNIRITVNRVKLCVYLCWLYCVSYSFLCVKDDLTQPGRYNSCYGECVLVVDYVLKAVDLVLSFIVPFTVIIALYLRIFAVAVCQARAMRSHITAVTLQHSVTPKAKKSELKAARNLGVLVVVFLICFCPYYGLLIAGDDWVSASSSFVVYLFYLNSCLNPVIYAFFYPWFRKAVKLIVTLQILQPGSSETNML
>LOCXPTAAR54.151.HIT1.TAAR.2R.329.7tm_1.exons3.CM014946.1.Perca_flavescens
MEVEDGAELCFPQFPNTSCKKPSPPWPPTVTIILYSISPITADINFFAFLHWIFNLKMQLHTPTNILLLSLAVSDLLVGLVLMPLEVLSRTSCWFLGDFVCATFSLLTTIIPSASIGDIVLISVDRYVAICDPLHYITKVTARRVKLCVYLCWLCSVTYSLLFVKDLPTQPGSYKFCYGACFTSSDDILLFFDLVVNFIVPVTVIIALYLRVFAVAVSQARAMRSHITAVTLQHSVTPKAKKSELKAARNLGVLVVVFIICVCPLYSIKWVDYNWIIALINNFSYILYLSNSCLNPVIYAFLYPWFRKAIKLIVTLKILQHGSCETNML
>LOCXPTAAR55.156.HIT1.TAAR.2R.328.7tm_1.exons2.CM014946.1.Perca_flavescens
ESQDGAELCFPQLFNTSCRRLTSPWFEVMLIHIFLYSISLLTVALNLLVIISVSHFRQLHIPTNILLLSLAVSDFQVGLVLMPGEILRKTSCWFLGDFVCFLYNYLSAIIPASSIGDMVLISVDRYVAICDPLHYTTRITVNRVKLCVCLCWLYSVSYSFLYVKDDLTKLGRYNSCYGECVLVIDFFLGAVDVVFSFIVPVTVIIALYLRVFAVAVSQARAMRSHITAVTLQLSVTPKAKKSELKAARTLGVLVVVFLLCFCPFYSVSLAGDSLVNASSASYVLFVFYCNSCLNPVIYALFYPWFRKSVKLIVTLQILQPGSCGTNML
>LOCXPTAAR9.158.HIT1.TAAR.2R.330.7tm_1.exons3.CM014946.1.Perca_flavescens
MEVEVGAELCFPQFPNTSCRKPLSPWPQTVTIMLYSISLITTVVHVHSLTNIKHCFCPPQLHTPTNILLLSLAVSDLLVGLVLMPVEVPRKTSCWFLGDFVCATYIILSGIIPSASIGDIVLISVDRYVAICDPLHYTTKVTGGRVKLCVCLCWLYSVSYSFLYLKDLPTQPGSYKSCYGACVFVTTNNSGTVELVLTFLVPVTVIIALYLRVFAVAVSQARAMRSHITAVTLQLSVTPKAKKSELKAARNLGVLVVVFLMCFCPYYLVSLAGDNLVNASSASYVLFVFYCNSCLNPVIYALFYSWFRKSVKLIVTLQILQPGSCETNML
>LOCXPTAAR56.163.HIT1.TAAR.2R.328.7tm_1.exons2.CM014946.1.Perca_flavescens
METQDGAELCFPQLFNTSCRKLTPLWFEVMLIHIFLYSISLLTVALNLLVIISVSHFRQLHTPTNILLLSLAVSDFLVGLVVMPGEIFRKTSCWFLGDFVCFLYNILSVIIPASSIGDMVLISVDRYVAICDPLHYNNRISFNRVKLCVCLCWLCSVSYSFLFYDTLTQPGRYNSCYGECVFVIDKISTNIDLVLNFIVPVTVIIALYLRVFAVAVSQARAMRSHITAVTLQHSVTPKAKKSELKAARTLGVLVVVFLMCFCPYYSVSLVGNSLVNSSAVSYVLFVFYCNSCLNPVIYAFFYPWFRKSVKLIVTLQILQPGSCETNML
>LOCXPTAAR57.165.HIT1.TAAR.2R.331.7tm_1.exons2.CM014946.1.Perca_flavescens
METQDGAELCFPQLFNTSCRKLTPPWFEVMFIHILLYSISLLTVALNLLVIISVSHFRQRLMQLHTPTNILLLSLAVSDILVGLVLMPGEILRNTSCWFLGDFVCFLYNYLSFIITTSSIGDMVLISIDRYVAICDPLHYTTRITVNRVKLCVCLCWLFSVSYSFLFVKDDLTQPGRYKSCYGECVLVIDYVAAAVDLVLGFIVPVTVIIALYLRVFAVAVSQARAMRSHITAVTLQHSVTPKAKKSELKAARNLGVLVVVFLLCFCPYYSVSLAGDSSVNALYAFYVLFYCNSCLNPVIYAFLYPWFRKAVKLIVSLQILQPGSCATNML
>LOCXPTAAR58.172.HIT1.TAAR.2R.310.7tm_1.exons2.CM014946.1.Perca_flavescens
METQDGAELCFPQLFNTSCRKLTPPWFEVMLIHIFLHSISLLTVALNLLVIISVSHFRQRLMQLHTPTNILLLSLAVSDFLVGLVVMPGEIFRKISCWFLGDFVCVLYMYVTVIIPVSSVGDMVLISVDRYVAICDPLHYSIKITINRVKLWVCLWWLFSISYSFLFVKDELTQPGRYKSCYGECVLVVDYFTGVIDLVFCFIVPITVIIALYLRVFVVAVSQARAMRSHITAVTLQHSVTPKAKKSELKAARTLGVLVFVFLLCFCPYYSVSLAGYSFVNASSASYVLFVCQFNSCLNPVIYAFFLPMV
>LOCXPTAAR29.175.HIT1.TAAR.2R.332.7tm_1.exons3.CM014946.1.Perca_flavescens
MEVEDGAELCFPQFPNTSCRKPLSPWPQTVTIMLYSISLITVTLNLLIIISISHFRQILTSQLLFMSTLLPILSIALYFLVGLVLIPVEVLRKTSCWFLGDFVCATYTLLSCIIPSASIGDIVLISVDRYVAICDPLHYNNRITINRVKLCVCLCWLCSVTYSFLFVKDLPTQPGKNKLCYGECFLTSDDISMLFDLFVTFVVPVTVIIALYLRIFAVAVSQARAMRSHITAVTLQHSVTPKAKKSELKAARNLGVLVLVFLMCFCPYYVIVWVDENWVRTLIGQFILFLYFFNSCLNPVIYAFLYPWFRKAVKLIVTLQILQPGSSETNML
>LOCXPTAAR57.176.HIT1.TAAR.2R.296.7tm_1.exons2.CM014946.1.Perca_flavescens
ETQDGAELCFPQLFNTSCRKLTSPWFEVMLIHILLSSISLLTVALNLLVIISVSHFRLRLLQLHTPTNILLLSLAVSDFLVGLVVMPGEILRKTSCWFLGDFVCTLYNYVSSIISVSSIGDIVLISVDRYVAICDPLHYTTRITVNRVKLCVYLCWLYSVSYCFLFVKDDLTQPGRYNSCYGECVLAIDYVAAAVDLVLSFVVPFTVIIALYLRIFAVAVSQARAMRSHITAVTLHNSVTPKAKKSELKAARTLGVLVVVFLLCFCPYYSVSLAGDSLVNASSATYFSLCSIVTLV
>LOCXPTAAR59.178.HIT1.TAAR.2R.328.7tm_1.exons2.CM014946.1.Perca_flavescens
ETQDGAELCFPQLFNTSCRKLTSPWFEVMLIHILLYSISLLTVALNLLVIISVSHFRQLHTPTNILLLSLAVSDFLVGLVVMPGEILRRTSCWYFGDFVCFLYNYLSAIIPASSIGDIVLISVDRYVAICDPLHYNTRITVNRVKLCVCLCWLYSVSYCFLFVKDDLTQPGRYDSCYGECLLVVDNVLEAVDVVFSFIVPVTVIIALYLRIFAVAVSQARAMRSHITAVTLQLSVTPKAKKSELKAARTLGVLVVVFLMCFFPLYSVFLTDDILVNASSASYVLFVFYCNSCLNPVIYALFYPWFRKAVKLIVTLQILQPGSSDTNML
>LOCXPTAAR60.189.HIT1.TAAR.2R.334.7tm_1.exons1.CM014952.1.Perca_flavescens
KSMEPEVTVNGTYTVNGIHPCYESANTSYVFTSNPSIVCVLVYIFLGILSVATICGNLLVIISIIYFKELHTPTNYLILSLGVADLLVGVLVFPFSMAFTVSSCMYHEHVLCKIRDSFDVSLCTSSILNLCCISIDRYYAVCQPLTYRTKINVHVTVVMILVTWGVSVLIGIGIIIAGFSQGACEGMCSVDVVMANTIGPVLSFYLPAIIMLCIYLKIFLAAQKQARSIQNTTCQSTKSGATVSKMERKATKTLAIVMGVFLLCLTPYFLCIVFQPLSYNPPPVPVIETLNWLTLSNSTLNPFIYAFFYSWFRSAFKMIISGKIFQGDFANSKL
>LOCXPTAAR61.190.HIT1.TAAR.2R.333.7tm_1.exons1.CM014952.1.Perca_flavescens
MEPEVTVTGTYNVNEIHPCYELDNTTYIFTSNPSIICVLLYFFLGALSVVTICGNFLVIISIIYFKQLHIPTNYLILSLAVADLLVGVLVFPFSMVFTVTSCWYHEGLFCKVRGSFDVTLSTASILNLCCISIDRYYAVCKPLAYESKINDHIIRIMILVSWGIASLIGIGIIIAGFNQGKCEESCLIDALISTTLACIFSFYIPVIIMLCIYLKIFLVAQEQARSIQNTTCQSKKSGATVSKNERKATKTLAIVLGVFLLCWTPYFLCIIFQPLTYNVTPIAVIETLNWLTLLNSMLNPFIYAFFYSWFRSAFRMIISGKIFQGHFANSKLL
>LOCXPTAAR62.191.HIT1.TAAR.2R.331.7tm_1.exons1.CM014952.1.Perca_flavescens
MDMGISINRTNELTVIHPCYKIDASSVLTSNPSGICVLLHIFIGSLSVVTVCGNLLVIISIIYFKQLHTPTNYLILSLAVADLLVGFLVIPLTMEFSGTLCLYYEDLFCKVRSTFDVSLCTSSILNLCCISIDRYYAVCQPLTYRTKINDYVAVIMISVSWGVSVVIVISFIIVGINHEKCAPTCLINAIMANIFGLIFSFYLPVIIMLCIYLKIFLVAQKQARSIQNTTCQSKTSGATVSKNERKATKTLAIVMGIFLICWLPFFLCTTVLSFSHVYVPLPLIELLNWLALSNSMLNPFIYAFFYSWFRSAFRMIISGKIIQDDFTNSKL
>LOCXPTAAR63.195.HIT1.TAAR.2R.305.7tm_1.exons1.CM014952.1.Perca_flavescens
MAPDVTVNRTDVDYMHLCYEIDNFFNIMKGNPSAMCVLLYIFLGSLSVVTVCGNLLVIISIIYFKQLHSPTNSLILSLAVADLLVGVVVFPVSMAFTVTSCFYYKDIFCKIRDSFDATLSTASILNLFCISIDRYYAVCQPLIYRTKINVNVVMVMILLRWGVSVLIAIGFMIPDLKHEKCEENCFIDALLANIFGPVFSFYLPVIVMLCIYLKIFLVAQKQARSIQNNTCQSKKSGATVSKMERKATKTLATVLGVFLICWTPFFFCFILQLLPHVSVPLPLFETLNWLALLNSMLNPFIYAFF
>LOCXPTAAR64.196.HIT1.TAAR.2R.305.7tm_1.exons1.CM014952.1.Perca_flavescens
MVPEVTVNRTDVDYMHLCYEIDNFFNIMKGNPSAMCVLLYIFLGSLSVVTVCGNLLVIISIIYFKQLHSPTNSLILSLAVADLLVGVVVFPVSMAFTVTSCFYYKDIFCKIRDSFDATLSTASILNLFCISIDRYYAVCQPLIYRTKINVNVVMVMILLSWGVSVLIAIGFMIPDLKHEKCEENCFIDALLANILGPVFAFYLPVIVMLCIYLKIFLVAQKQARSIQNNTCQSKKSGATVSKMERKATKTLATVLGVFLICWTPFFLCFILQLLPHVSVPLPFFETLNWLALLNSMLNPFIYAFF
>LOCXPTAAR65.197.HIT1.TAAR.2R.299.7tm_1.exons1.CM014952.1.Perca_flavescens
SPMCVLLYIFLGSLSVVTVCGNLLVIISIIYFQQLHTPTNYLILSLAVADLLVGFVVFPVSMAFTVTSCFYYKDIFCKVRDSFDAMLSTASILNLSCISIDRYYAVCQPLIYRTKMNVNVVMVMILLSWGVSLLVTIGFRIPDLKHEKCVENCFNDALLADICGPMMSFYLPVIVMLCIYLKIYLVAQKQARSIQNNTCQSKKSGATVSKMERKATKTLATVLGVFLMCWSPFFLCFTFQLFLQVSVPLPFFETLNWLALLNSMLNPFIYAFFYSWFRSAFRMIISGKIFQGDFSNTKL
>LOCXPTAAR66.198.HIT1.TAAR.2R.324.7tm_1.exons1.CM014952.1.Perca_flavescens
SSVLTAIHPCYEIDDFNFILTKTPSTICVLLYFFLMLLSVITICGNFLVIISIFYFQQLHTPTNYLILSLAVADLLVGIIVFPFSMAFSLSSCLYHEGLFCKVRGSFDITLSTASILHLCCISIDRYYAVCQPLTYRTKINHCVVVIMIAVCWGSSALIAISITIAGLNNDKCGERCFIDVLIFNTIGPIFSFYLPVIIMLCIYLKIFLVAQKQARSIQNTTCQSKKSGATVSKNERKATKTLVIVLGVFLLCWTPFFLCTTVLPFSNDSVPVPVIETLNWLTLSNSMLNPFIYAFFYSWFRSAFRMIISGKIFHDDYTNSKLS
>LOCXPTAAR67.200.HIT1.TAAR.2R.324.7tm_1.exons1.CM014952.1.Perca_flavescens
TSVVTTMHPCYEIDNFNFILTKTPSVICVLLYFFLMLLSVITTCGNLLVIISVLYFQQLHTPTNYLIVSLAVADLFVGIIVFPFSMAFSYSSCLYYEDLFCKVRGFCDITLSTTSIMHLCCISIDRYYAVCQPLTYRTKINHCVVVNMIVVSWGVSVLLAISITIAGLNNDKCVERCFIDVLIFNNIGPIFSFYLPVIIMLCIYLKIFLVAQKQARSIQNTTCQSKKSGATVSKNERKASKTLAIVLGVFLLFWTPYFLCTSVLPFSNDPVPVSVIETLAWLALSNSMLNPFIYAFFYSWFRSAFRMIISGKIFTGDYTNSKLS
>LOCXPTAAR68.202.HIT1.TAAR.2R.324.7tm_1.exons1.CM014952.1.Perca_flavescens
TSVVTAIHPCYEIDNFNFILTKTPSIICVLLYFFLMLLSVITTCGNLLVIISVSYFQQLHIPTNYLILSLAVADLLVGIIVFPFSMAFSYSSCLYYEDLFCKLRGSFDITLSTTSILHLCCISIDRYYAVCQPLTYRTKINHCVVVVMIVVSWGSSALIAISITIAGLNNDKCGERCLIDVVMANTIGPIFSFYLPVIIMLCIYLKIFLAAQKQARSIQNTTCQSKKSGATVRKNERKATKTLAIVMGVFLLFWTPFFLCISVLPFSNDPVPVPVIETLNWLTLSNSMLNPFIYAFFYSWFRSAFRMIISGKIFTGDYTTSKLS
>LOCXPTAAR69.203.HIT1.TAAR.2R.324.7tm_1.exons1.CM014952.1.Perca_flavescens
TSVVTAIHPCYEIDNFNFILTKTPSISCVLLYFFLMLLSVITTCGNLLVIISIFYFQQLHTPTNYLILSLAVADLLVGIIVFPFSMAFSYSSCLYHEDLFCKVRGSFDITLSTTSILHLSCIAIDRYYAVCQPLTYRAKINHCVVVNMILVSWGSSALIAISITIAGLNNDKCGERCWIDVLIANNIGPIFSFYLPVIIMLCIYLKIFLAAQKQARSIQNTTCQSKKSGANVSKNERKATKTLAIVLGVFLLCWTPLFLCITVLPFNNDQVPVPVIETLNWLALSNSMLNPFIYAFFYSWFRSAFRMIISGKIFNGDYTNSKLS
>LOCXPTAAR70.204.HIT1.TAAR.2R.324.7tm_1.exons1.CM014952.1.Perca_flavescens
TSVVTAMHPCYEIDNFNFILTKTPSVICVLLYFFLMLMSVITTCGNLLIIISVLYFQQLHTPTNYLILSLAVADLLVGIIVFPFSMAFSYSSCLYYEDLFCKLRGGFDITLSTTSIMHLCCISIDRYYAVCQPLTYRTKINNCVIVIMILVSWGSSALTAIGIFFAGLSNDKCGERCFINQLIFHHIGPIFSFYLPVIIMLCIYLKIFLVAQKQAHSIQNTTCQSKKSGATVRKNERKATKTLAIVMGVFLLFWTPFFLCNSVMPFSNDPVPVPVFEALAWLALSNSMLNPFIYAFFYSWFRSAFRMIISGKIFNGDYTTSKLS
>LOCXPTAAR71.208.HIT1.TAAR.2R.324.7tm_1.exons1.CM014952.1.Perca_flavescens
TSVVTTTHPCYEIDNFNFILTKTPSVICVLLYFFLMLMSIITTCGNLLIIISVLYFQQLHTPTNYLIVSLAVADLLVGIIVFPFSIAFSYSSCLYYEDFFCKLRGGFDITLSTTSIMHLCCISIDRYYAVCQPLIYRTKINNCVIVIMILVSWGSSALTAIGIFFAGLSNDKCGERCFINQLIFHHIGPIFSFYLPVIIMLCIYLKIFLVAQKQAHSIQNTTCQSKKSGATVRKNERKATKTLAIVMGVFLLFWTPFFLCNTVMPFSNDPVPVSVFETLNWLALSNSMLNPFIYAFFYSWFRSAFRMIISGKIFNGDYTTSKLS
>LOCXPTAAR73.209.HIT1.TAAR.2R.289.7tm_1.exons1.CM014952.1.Perca_flavescens
MLLSVITTCGNLLVIISVFYFQQLHTPTNYLIIPLAVADLLVGIIVFPFSMAFSYSSCLYYEDLFCKVRGSFDITLSTTSILHLCCISIDRYYAVCQPLTYRTKINHCVVVIMIVVSWGSSALIAISITIAELNNDKCEERCLIDVVMANTIGPIFSFYLPVIIMLCVYLKIFLAAQKQAHSIQNTTCQSKKSGATVSKNERKATKTLAIVMGVFLLCWTPFFLCITVLPFSDHSVPVPVIETLNWLTLSNSMLNPFIYAFFYSWFRSAFRMIISGKIFTGDYTTSKLS
>LOCXPTAAR72.210.HIT1.TAAR.2R.324.7tm_1.exons1.CM014952.1.Perca_flavescens
TSIVTAIHPCYEIDNFNFILTKTPSIVCVLLYFFLMLLSVITIFGNLLVIISVFYFQQLHTPTNYLILSLAVADLLVGIIVFPFSMAFSLSSCLYHEGLFCKVRGSFDITLSTTSILHLSCIAIDRYYAVCQPLTYRTKINHCVVVNMIVVSWGSSALIAISITIAGLNNDKCGERCLIDVLIANNIGYFFSYYLPVIILLCIYLKIFLAAQKQARSIPNTTCQSKKSGATVRKNERKATKTLAIVLGVFLLCWTPLFLCITVLPFSNDSVPVPVIETLNWLALSNSMLNPFIYAFFYSWFRSAFRMIISGKILNGDYTNSKLS
>LOCXPTAAR73.212.HIT1.TAAR.2R.324.7tm_1.exons1.CM014952.1.Perca_flavescens
TSIVTAIHPCYEIDNFNFILTKTPSIICVLLYFFLMLLSVITTCGNLLVIISVFYFQQLHTPTNYLILSLAVADLLVGIIVFPFSMAFSLSSCLYHESLFCKVRGSFDITLSTTSILHLCCISIDRYYAVCQPLTYRTKINHCVVVIMIVVSWGGSALIAISITIAGLNNDKCEERCLIDVVMANTIGPIFSFYLPVIIMLCIYLKIFLAAQKQARSIQNTTCQSKRFGATVSKNERKATKTLAIIMGVFLLCWTPFFLCITVLPFSNDSVPVPVIETLNWLALSNSMLNPFIYAFFYSWFRSAFRMIISGKIFTGDYTYSKLS
>LOCXPTAAR31.214.HIT1.TAAR.2R.333.7tm_1.exons2.CM014952.1.Perca_flavescens
METQDGAELCFPQLFNTSCRKPTPPWFEVMLIHILLSSISLLTVALNLLVIISVSHFRQRLQLHTPTNVLLLSLAVSDLLVGLVLMPGEILRKTSCWFLGDVVCSLYNYLDLIIMSSSVGDMVLISVDRYVAICEPLHYTIRITMNRVKFCVFLFWLCCLSYSIFFTKVDLTQPDRYIPCYGECMLVVGYIAGIVDLVLIFIVPVTVIIALYLRIFAVAVSQARAMRSHITAVTLQLSVTPKAKKSELKAARNLGALVVVFLICFSPYYCISLAADNLLTASYASFVVPMLYFLNSCLNPVMYALFYPWFRKAVKLIVTLQILQPGSSETNML
>LOCXPTAAR74.218.HIT1.TAAR.2R.333.7tm_1.exons2.CM014952.1.Perca_flavescens
METQDGAELCFPQLFNTSCRKLTPPWFEVMLIHILLYSISLLTVALNLLVIISVSHFRQRLLQLHTPTNILLLSLAVSDLLVGLVVMPGEILRKTSCWFLGDFMCFLYKYLSSIITASSIGDMVLISVDRYVAICDPLHYTTRITVNRVKLCVCLCWLYSVSYSFPFVNDALTQPGRYNSCYGECVFVADYVLGAVDLVLSFIVPVILIIALYLRVFAVAVSQAHAMRSHITAVTLQLSVTPKAKKSELKAARTLGVLVVVFLLCFCPYYSVSLAGDSLLNASSASYVLFVFYCNSSLNPVIYALFYPWFRKSVKLILTLQILQTGSSETNML
>LOCXPTAAR8.229.HIT1.TAAR.2R.336.7tm_1.exons2.CM014952.1.Perca_flavescens
WRLRTEPSSAFHSSQTPPAGSPCLLGPKQLPLCSTPSLRSLCLSTCSSSSQSPTSGRYSLFCFSLQNLQLHTPTNILLLSLSVSDFLVGLLLMPVEVLRKISCWFLGDYLCATYTIVSSVITTSSVGDMVLISVDRYIAICDPLHYNNRITVNRAKLCVYLCWLYSVSYSCLNLPTQPGKYTSCYGECVFFYDPVSLTVELVLIFFLPVTVIIALYLRVFAVAVSQARAMRSHITAVTLQHSVTPKAKKSELKAARNLGVLILVFLMCFGPCYGFIIADDNLIIAFSASFAVFLYYFNSCLNPVIYAFFYPWFRKAVKLIVTLQILQPGSSETNML
>LOCXPTAAR57.231.HIT1.TAAR.2R.330.7tm_1.exons2.CM014953.1.Perca_flavescens
METQDGAELCFPQLFNTSCRKLTTPWFEVMFIHILLYSISLLTVVLNLLVIISVSHFRQSLMQLHTPTNILLLSLAVSDLLVGLVLMPGEILQKTSCWFLGDFVCFLYNYLFFIIPASSVGDMVLISVDRYVAICDPLHYTTRITVNRVKLCVCLCWLCSLFYSFPFVKDELTQPGRYNSCYGECVLVIDYVAAAVDLVLDFIVPITVIIALYLRIFAVAVSQARAMRSHITAVTLQHSVTPKAKKSELKAARNLGVVVVVFILCFCPYYAVSLAGDSLVNALSANALFYCHSCLNPVIYAFVYPWFRKAVKLIVTLQILQPGSSEINIM
>LOCXPTAAR57.236.HIT1.TAAR.2R.331.7tm_1.exons2.CM014953.1.Perca_flavescens
METQDGAELCFPQLFNTSCRKLTSPGFEVMFIPILLYSISLLTVALNLLVIISVSHFRQSLMQLHTPTNILLLSLAVSDLVVGLVLMPGEIFRNTSCWFLGDFVCFLYNYISFIIPYSSVGDMVLISVDRYVAICDPLHYTTRITVNRVKLCVCLCWLCSFSYSFIFVKNELTQPGRYNSCYGECMFVIDYVVAAVDLVLSFIVPVTVIITLYLRIFAVAVSQARAMCSHITAVTFQHSVTPKAKKSELKAARNLGVLVVVFILCFCPYYAVSLAGDSLVNALSATYALFYCHSCLNPVIYAFVYPWFRKAVKLIVTFQILQPGSSEINIM
>LOCXPTAAR57.239.HIT1.TAAR.2R.331.7tm_1.exons2.CM014953.1.Perca_flavescens
METQDGAELCFPQLFNTSCRKLTTPWFEVMFIHILLYSISLLTVALNLLVIISVSHFRQSLMQLHTPTNILLLSLAVSDLLVGLVLMPGEILRNTSCWFLGDFVCFLYKYLSFIIPYSSVGDMVLISVDRYVAICDPLHYTTRITVNRVKLCVCLCWLCSFSYSFIFVKDELTQPGRYNSCYGECVLVIDYVVAAVDLVLSFIVPVTVIITLYLRIFAVAVSQARAMRSHITAVTLQHSVTPKPKKSELKAARNLGVVVVVFILCFCPYYAVSLAGDSLVNALSATNALFYCHSCLNPVIYALFYPWFRKAVKLIVTLQILQPGSSETNIM
>LOCXPENSTRUP00000055032.1.14.HIT1.Ora.1R.288.7tm_1.exons1.CM014952.1.Perca_flavescens
VIVSCIGLVGNIFLIHAIIQIKSSHFKTFELFLLALAAANLEEIIIVNIYDIIIYQTSSPPINAWPCRTLKFLTVFGEIASILFSVLISIFRQQKLRHADKRVIPIYLDSIRSAWMVSGICVMLALLLSLPIFVLNVQGPAGNITRNSSRCPPQLFQCSGNDCPALNRIYKYLFTTVCNLLPLIIITVNSCFIITVLLSQRKTLTPEVSVSGKSKGPRHQHSTTAVLAAMALFQVDWTLYMIFQLTVSPTDFPFWAETELFISTSYTSLSPYVYGIGTNLFSLKTCMK
>LOCXPOra1.5.HIT1.Ora.2R.313.V1R.exons1.CM014938.1.Perca_flavescens
MDLCVTIKGVSFLLQTGVGILGNTVVLLAYAHLMYTEPKLLPVDMILCHLAFANLMLLMTRCVPQTMTVFGMRDLLNDPGCKVVIYAYRIARALSVCITCMLSVFQAVTIAPAGPRVSKLKPALPSLVLPTFAGLWLLNMAICIAAPFFSMAPRNGTVPAFTLNLGFCHVDFRDNLSYVINGVAVSGRDFAFVALMVGSSGYILLLLHRHSRKVRGIRRSQGGGAETRAAKTVITLVVLYVVFFGIDNIIWIYMLTVAKVSPVVADMRVFFSSSYASLSPYFIISSNKKIKAKIVCAAEQDQPSMDNQESRDK
>LOCXPOra2.6.HIT1.Ora.2R.316.V1R.exons1.CM014938.1.Perca_flavescens
EFVRGMLYLSLTVVGVPGNASIILAFLLLLYQENRLHPADVIVLHLACVNLLVVGVRCLLETLASFRLANIFGDVGCKAVIFVYRTSRSLSIWLTFVLSGYQCLSVAPPGSRWASVRTLVAQYLGFVFLFLWLFNTSMSSAAILFSFSTKNASSLTDNGINVEFCSVSFPSQLSKEANGAIQVGRDVVPMALMTLASLIILVFLYKHSQQVKGLRSSSGGGGSGGAEQRAAKAVVALVTLYVILYGVDNGLWVYTLTVRKTMSSSLISDLRIFFSSLYAALSPVVIIASNRKVNGRLRCVVHEKPVQEQATSISTM
>LOCXPOra3.7.HIT1.Ora.2R.341.7tm_1.exons2.CM014938.1.Perca_flavescens
MSEVLTLDAILFGLLVFSGILGNILVIHVVFQSAVETTSRRLPPSDTILVHLSLANLLTSLFRTVPIFVSDLGLDVSLSPGWCRIFMLLWVWWRGVGCWVTLALSVFHYTTLRRQYVAFGPLTQQRERRRVWIVLGLVWGANLAISTPALVYSTHVQGNTTVELMVISCTTRPLLGCVWEFPSNQQGSAFASSSLAINEVLPLVLMVCTNLATLHALAKHIRAVTSGAESGGIHGELDKHVSTERKAAYVIMSLVLLFVVCWALQVAAVTYYNYDRGQHAKGLLTVAQFSASLFVGFSPMVVALGHGKLRRRIMSMILMWFKVLKCHREDTGEVGKSPKTK
>LOCXPOra4.8.HIT1.Ora.2R.319.7tm_1.exons4.CM014938.1.Perca_flavescens
AGDTKLVGMGLPVSASPVQNALYIILVMLGILGNATVIVVIGKSVIMDRGVGRTSDIIIINMALSNLLVSLIRNTLLVISDMGVKIYLSKGWCQYFMAVWVWLRSVNVWSTLFLSAFHFRTLRRVAPTIACRGIPKTLLLSLALIWFLNFIYSIPAHIFSTSGGINSTETLMLVSSTTRPLLGCVWKFPSSLHGLAYATTSIIINEAIPIILMVFTNLGSFFTLYTYGRMQSSGKGAPLIKRVPAERRAAKVILALIMLFIASWGTSVISVNYFNYNRGSSVEFFLVIARFSNSTFIAMSPVILAVGHRHLRAFIKSLL
>LOCXPHaplo16.18aa.280.HIT1.OlfC.1R.788.ANF_receptor.exons8.CM014937.1.Perca_flavescens
FRHTMTMVFAVDEINSNSNLLRNLTLGYSVYDNCGALVIGFRAALALASGQEEQFLLQENCFGTPPVLGIVGDSYSTFTIATSNVLGLFRLPMVSHFATCSCLSDRQRFPSFFRTIPSDAFQVRAMIQILKHFGWTWVGLLVSDDDYGLHVARSFQSDLVQFGGGCLAYAEVLPWGSDPAELRRIVDVMKKSTARVVMVFAHEIHIYKLMEEVVRQNVTGLQWMASEAWASVDVLQTPDFMPYLGGTLGIAIRRGEIAGFKDFLLRIHPNQYHNNYGNSLVNQFWEDIFPCKFAPPPAGWVEAGGALCTGQEVLHNVESELFDVSNLRPEYNVYKAVYALAYALDDMLHCVPGRGPFSGHSCATLQRLEPWQLVYYLDKVNFTTPFGDQVTFDENGDALPIYDVMNWLWLPDGKAKIQNVGEVKESAKGKELTLDEAKIFWNFESKQPPRSVCSESCPPGTRMARKKGEPECCFDCIPCSEGKISNKTDSMECTSCPEDFWSSPQRDHCVPKKTEFLSYQEPLGICLTTTSLLGTFICAVVLVIFIYHRSTPMVRANNSELSFLLLVSLKLCFLCSLLFIGRPSQWTCQLRHAAFGISFVLCVSCILVKTMVVLAVFKASQPGGGASLKWFGAVQQRGTVLVLTSIQATICTAWLVSFSPVPHKNTQYYNDKIVYECVVGSTIGFAVLLGYISLLAILSFLLAFLARNLPDNFNEAKLITFSMLIFCAVWVAFVPAYVNSPGKYADAVEVFAILASSFGLLVALFGPKCYIILLRPERNTKKAIMGRG
>LOCXPHaplo8.1aa.440.HIT1.OlfC.1R.857.ANF_receptor.exons6.CM014937.1.Perca_flavescens
MTSRHRWPEKGWCLLQLLLVVSVSQAEELVCRQRGDPENPQLLKDGDIILGGIFSFHNSWINRQDTYRHKPLPLQCTSLNFRGFQYSQAMLFAIEEINNSTVLLPDISLGYKIYDSCSSIARSVRVTLALANGNEVLSALSAPCTRPAQVQAIMGEGSSSPCMAIATVIGPFHIPMISHFATCACLSDKNKYPSFLRTIPSDYYQSRALAQLVKHFGWTWVGAIRSNDDYGNNGMATFTETAQQLGICLEYSVTFFRTDPPDKIQKIVDIIKASTSKVIVTFLSPMDSNALVQQLSLRNMTGYQWVGTEAWIFDSQTAAIDINHILDGAVGLSIPKAHVSGMREFLMNVKPLNSSSNEMFPEFWEKLFSCKFKQSTSLVGNQRECTGHEDLTGVQNSFTDMSLMPILYNVYKGVYAVAHALHNILSCNKTCNKKVQLDPYTILQRLKKIKFKTKEGDEVYFNENGDPAAKYEIINWQPTEHGIVDFVTVGLHDASLPADKQLNLQNTSLIWAPNSKQVPLSVCSEKCPPGTRKVLQKGKPVCCYDCLRCAEGEISNMTDSITCVRCHPEFWSNERRDACVKKEAEFLSYEDIMGALLTAASLFGTCITAVVAFIFFRYRKTPIVRANNSELSFLLLFSLTLCFLCSLTFIGRPSEWSCMLRHTAFGITFVLCISCVLGKTIVVLMAFRATLPGSNVMKWFGPTQQKLSVLGFTLIQVIICIIWLTISPPFPFINFKKFKDKIILECALGSAVGFWGVLGYIGLLAMLCFILAFLARKLPDNFNDAKFITFSMLIFCAVWITFIPAYISSPGKFSVAVEIFAILASSFGLLFCIFIPKCYIILLKPENNTKKNIMGKG
>LOCXPDreOlfCb1.241.HIT1.OlfC.1R.796.ANF_receptor.exons7.CM014952.1.Perca_flavescens
CDYAQSICGAQAPGDVVIGIMLPCHRKVSLQERIRPESFQCSDFDLVSFMRSLATIHEIDEINAAGFLPGVRLGYLMCDTCSFASKALDDVNYMLEGSRTLNVKCNYTDFRPKVKIILGALNSDVSIALAGLLTTYMVPLLSSTSSATKLSDKLRFPSFLRTIPSDVHQTKAVAKMMKHYDWNWVGVVYGDDEYGKAAFQSFLTDAQANNVCLAYQEVLPHYLDNSQTMQRIEQVAKQIRSSNAQVVLLILKSDQVEGLFKEMIKTNTSRIWIASDAWSRSRTISQMANINKVGDILGFTFLSGKSDSFEKYLKNLTATPGGYNYFIEEYKSLRFNCSSEYPQEQNDDYLVNTLDTSQAFLHKVAVQAVANALKKLLKCNSSLCLGEINFPPWKLLEELKKVNFSYDNQSFSFNENGDFANFYELIMWKTDGEHRKFQRIGNYSVNETVEVETNIFWLSTANITSRCSESCAPGSVKKILNASCCYNCIPCEEGTYSDKPDLNNCTPCKIGTWSLKNSTGCEPRGESYMKWSDPHPIVMMAAAAFGILLLLVIFIIFLVYRDSPPMKRAEVRLSCVMMAGLSVSFASVICFMGKPNVHLCRARQVMYAMGFTLCVSCILVKAYRTFLAFLPFGQLTSRQLHKLYHPPAIVIIITTLQGIICLLWLIFDSPDIDKKPPSPQSMTILIHCEEGNTYIGFGIMLSYIALLSLICFLLAIKGRKVPQEVSETGYIIFSMLMYLFVWVCFIPVYITNNENGTPVQASAILVSSYGIIFCHFLPKCYEALWGSKTNTMEKIL
>LOCXPOlfC1.103.HIT1.OlfC.2R.876.ANF_receptor.exons12.CM014937.1.Perca_flavescens
MSRFPWLLARWPSSALSLLLLSVVGRQMGLEVVQAIVCSWWGAPSNKSLSQDGDVIIGGLFNLYYKPSYVEQVFNTLPHYEPCTGLDPEVLQNVYAMAFAVEEINRNNTLLPGVKLGYRIFDSCVRYPWALQAALSLVAGDKHSCNVTASTSRSAAGETAGGQPVPLLIGDATSTTTIFLSRILGPLSVPFISYLSSCPCLSDKIKFPNVFRTIPSDIYQARAMAQLAIRFGWTWMGAVVDNNDYGLFAIQAFQKETQGKGVCLEFLETVHRETIESDARRVALTIQASTARVILIFCLYIDVKTIFLELAKLNVTDRQFLASEAWSTNNDLLRNLAISKVASGVLGVAIRSSTIPGFENYLRRLHPIRNPDDDFLQEFWENEFGCSPGADAEPLSSPLKRRSDHPSNKASLSPCSGTESLEGLHNPITDTSQLRVTYNVYLAVYAAAHALHSLLSCPDTDSSHGNNSSTCSSPKNIKSIELLQHLNNLHFSTPQGEMFYFQGGDAPAKYDLVNWQNTPEGSLKLVLIGRVDGFDLHLNQSAVQWSNGSNQVPTSVCSESCPPGTRVANRKGEPLCCFDCIPCADGEISNQTGSLHCERCPLEFWSNAKRTACIPRQLDFLSFNETLGITLSTAAVSGTVVTTAVFVVFLYNRQTPMVRANNSELSFLLLLSLKLCFLCSLVFIGRPSVWACRFQQAAFGISFVLCVSCLLVKTIVVLAAFRSARPGAEALMKWFGPGQQRGSVCLFTSIQVIICATWLSLSPPVPQRDLGFQGSKVTLGCAMSSVVGFSLVLGYIGLLACTCLFLAFLARKLPDNFNEAKLITFSMLIFCAVWVAFVPAYVSSPGKYTVAVEVFAILASSYALLLCIFAPKCFII
>LOCXPOlfC1.122.HIT1.OlfC.2R.876.ANF_receptor.exons12.CM014937.1.Perca_flavescens
MSRFPWLLARWPSSALSLLLLSVVGRQMGLEVVQAIVCSRWGAPSNKSLSQDGDVIIGGLFNLYYKTSYVEQVFTTLPHYEPCTGLDPEVLQNVYAMAFAVEEINRNNTLLPGVKLGYRIFDSCGRYPWALQAALSLVAGDEHSCNVTVSTSPSAAGETAGGQPVPLLIGDATSTTTIFLSRILGPLSVPFISYLSSCPCLSDKIKFPNVFRTIPSDIYQARAMAQLAIRFGWTWMGAVVDNSDYGLFAIQAFQKETQGKGVCLEFIETVHRETIESDARRVALTIQASTARVILIFCLYIDVKTIFLELAKINVTDRQFLASEAWSTNNDLLRNLAISKVASGVLGVAIRSSTIPGFENYLRRLHPIRNPDDDFLQEFWENEFGCSPEADAEPLSSPLRTRSDHPSNKASLSPCSGTESLEGLHNPITDTSQLRVTYNVYLAVYAAAHALHSLLSCPDTDSSPGNNSSTCSSPKNIKSIELLQHLNNLHFSTPQGEMFYFQGGDAPAKYDLVNWQNTPEGSLKLVLIGRVDGFDLHLNQSAGQWSNGSNQVPTSVCSESCPPGTRVANRKGEPLCCFDCIPCADGEISNQTGSLHCERCPLEFWSNAKRTACIPRQLDFLSFNETLGITLSTAAVSGTVVTTAVFVVFLYYRQTPMVRANNSELSFLLLLSLKLCFLCSLVFIGRPSVWACRFQQAAFGISFVLCVSCLLVKTIVVLAAFRSARPGAEALMKWFGPGQQRGSVCLFTSIQVIICATWLSLSPPVPQRDLGFQGSKVTLGCAMSSVVGFSLVLGYIGLLACTCLFLAFLARKLPDNFNEAKLITFSMLIFCAVWVAFVPAYVSSPGKYTVAVEVFAILASSYALLLCIFAPKCFII
>LOCXPOlfC1.179.HIT1.OlfC.2R.876.ANF_receptor.exons12.CM014937.1.Perca_flavescens
MSRFPWLLARWPSSALSLLLLSVVGRQMGLEVVQAIVCSWWGAPSNKSLSQDGDVIIGGLFNLYYKPSYVEQVFNTLPHYEPCTGLDPEVLQNVYAMAFAVEEINRNNTLLPGVKLGYRIFDSCVRYPWALQAALSLVAGDEHSCNVTASTSRTAAGETTGGQPVPLLIGDAASTTTIFLSRILGPLSVPFISYLSSCPCLSDKIKFPNIFRTIPSDIFQARAMAQLAIRFCWTWMGAVVVNNDYGLLAIQAFQEGTQGKGVCLEFIETLRKETIESDARRVALTIQASTARVILIFCWYTEVKKVFLELAKINVTDRQFLASEAWSTNNDLLRNLAISKVASGVLGVAIRSSTIPGFENYLRRLHPIRNPDDDFLREFWENEFGCSPEADAEPLSSPLRTRSDHPSNKASLSPCSGTESLEGLHNPITDTSQLRVTYNVYLAVYAAAHALHSLLSCPDTDSSHGNNRPTCSSPKNIKSIELLQHLNNLHFTTPQGEMFYFEGGDAPAKYDLVNWQNTPEGSLKLVLIGRVDGFDLHLNQSAVQWSNGSNQVPTSVCSESCPPGTRVANRKGEPLCCFDCIPCADGEISNQHGSLHCERCPLEFWSNAKRTACIPRQLDFLSFNETLGITLSTAAVSGTVVTTAVFVVFLYYRQTPMVRANNSELSFLLLLSLKLCFLCSLVFIGRPSVWACRLQQAAFGISFVLCVSCLLVKTIVVLAAFRSARPGAEALMKWFGPGQQRGSVCLFTSIQVIICATWLSLSPPVPQRDLGFQGSKVTLECAMASVVGFSLVLGYIGLLACTCLVLAFLARKLPDNFNEAKLITFSMLIFCAVWVAFVPAYVSSPGKYTVAVEVFAILASSYGLLLCIFAPKCFII
>LOCXPOlfC1.319.HIT1.OlfC.2R.886.ANF_receptor.exons11.CM014937.1.Perca_flavescens
MSWFSWLFTLWPSSAPSLLLFGLVGRQLGLRVGLQVVQTVSCSRWGTPSNQGLFQDGDVVIGGLFNVHSKPPAIDNDFTQLPHFNPCTGLENLPLQYIYAMVFALEEINHSTTLLPGVKLGYYIRDSCGISLWAMQGALSLVGGDSASCNSTDPPDYSAGYGEGIGEKKGDQPVPLIIGGSSSEEAKILSRSLGPLSVPLMSYTASCPCLSDRRQYPNFFRTMPSDIYQAWAIAQLAIRFNWTWIGAVVVNNDYGHVAIKLFQEETQEAGVCLAFIETLQRENIVSDARRAALTIQASTAKVILIFTWYTDVRELFLQLSKINVTDKQFVASEAWSTSGDLLQDPLTSVVARGVLGVAIRSRAIPGFENYIRSLNPSRHLDNTFLREFWEKMFSCSPGATQFSTYASSLLSQSDRLLQKTSQQPCSGTESLEGVQNHFTDTSQLRVTYNVYLAVYAAAHALHSLLCPVRNSSPENNSSTCSSPKNIKPIELLRHLNNVNFTTPQGEMFYFQDDDTPAKYDLLNWQNTPEGSLKLVLIGRVDGFDLQLNESAIQWSTGSNQVPTSVCSESCPPGTREASRKGEPLCCFDCIPCADGEISNQTGSLHCERCPLEFWSNAKRTACIPRQLDFLSFSETLGIALTTAAVSGTVVTTAVFVVFLYYRQTPMVRANNSELSFLLLLSLKLCFLCSLVFIGRPSVWTCRFQQAAFGISFVLCVSCLQVKTIVVLAAFRSARPGAEALMKWFGPGQQRGSVCLFSCLQVFICLIWLSLSPPVPQADLDIPGLKVTLKCAMSSVVGFSLVLGYIGLLACTCLLLAFLARKLPDNFNEAKLITFSMLIFCAVWIAFVPAYVSSPGKYAVAVEIFAILASSYGLLFCIFAPKCFIIF
>LOCXPOlfC1.338.HIT1.OlfC.2R.722.ANF_receptor.exons12.CM014937.1.Perca_flavescens
MSWFSWLFTLWPSSAPSLLLVGLVGRQLGLRVGLRVVHTVSCSRWGTPSNQGLFQDGDVVIGGLFNLHNQTPAIDNDFTQLPHNKPCTGLEHVPLQYIYAMVFALEEINHSTTLLPGVKLGYYIFDSSGRPPWGLQAALSLVGGESASCNSTDPPDYSAGYGEGIGERRGDHPIPLIIGGASSQEAKILSRILGPLSVPVISYLASCPCLSNRLQFPNFFRTIPSDIYQARAIAQLAMRFNWTWIGAVVENTDYGHVALKVFQEETQGAGVCLAFVEILQGENIVSDARRAALTIQASTAKVILIFTWYTDVMELFLQLSKINVTDRQFLASEAWSTSGDLLQNVVTSKVAKGVLGVAISSSAVSGFENYIRGLHPIYQPDDEFLRELWEAEFGCSLGAAPLFSHSSPSFTSVMPSQRASLSPCRGTESLEGVQNQFTDVSQLRVTYNVYLAVYAAAHALHSLLSCPDTDSSHGNNSSICSSPKHIKSIELLQHLNNVNFTTPQGEMFYFQEGDIPAKYDLVNWQNTPEGSLKLVLIGRVDGFDLHLNQSAVMWSTGSNQVPTSVCSESCPPGTRKASRKGEPLCCFDCIPCADGAISNQTDSLHCERCPLEFWSNAKRTACIPHQLDFLSFNETLGITLSTAAVSGTVVTTAVFVVFLCYRQTPMVRANNSELSFLLLLSLKLCFLCSLVFIGRPSVWACRLPPSEDHSSSGSFPLSSAWC
>LOCXPOlfC2.402.HIT1.OlfC.2R.869.ANF_receptor.exons9.CM014937.1.Perca_flavescens
LLVYFMLLYSYFSSAVSSPLYSTSCQLQGQFHLNGMHKAGDVVLGGVFEIHFFAVFPDQSFISEPQEPTCHGFDVLGFRQAQTMAFAIDEINRNSNLLPNVTLGYSLYDNCVQLGIGFRAALSLASGQEEKVVLDKTCVGTPPILGIVGDSSSTRSIAISTVYGLYRVPLVSYFATCSCLSDRHKFPSFFRTIPSDAFQVRAMIQILSHFGWTWTGLLVSDDDYGLHAARTFQSDLVQTGGGCLAYLEVLPWGNDQAELRRIVDVMRKSTARVVIVFAHESHMINLMEEVVRQNVTGLQWIASEAWTSAAVLQTPHLMPYLGGTLGIAIRRGEIPGFRDFLLQIRPDLQHNNSYGNSIVNQFWEDTFQCRFAPPPTGWVEAGGALCTGNEDLENVETEFLDISNLRPEYNVYKAVYALAFALDDMLQCEPGRGPFSGHSCGNLQRLEPWQLVYYLEKVNFTTPFGDQVSFDENGDALPIYDIMNWLWLPDGTTKVQNVGAVKESVKDEELILDEDKIFWNFESKQPPQSVCSESCLPGTRMARKKGEPECCFECIPCSEGKISNSTDSMECTSCPEDFWSNAQRDHCVPKKTEFLSYQEPLGICLTTISLLGTFICTVVLGIFIYYRSTPIVRANNSELSFHLLLSLKLCFLCSLLFIGRPRLWTCQLRHAAFGISFVLCVSCILVKTMVVLAVFRASKPEGGDSLKWFGVLQQRGTVLVLTSIQAAICTAWLVSASPAPHKNTQYHNDKIVYECVVGSTVGFVVLLGYIGLLAILSFLLAFLARNLPDSFNEAKLITFSMLIFCAVWVAFVPAYISSPGKYADALEVFAILASSFGLLVALFGPKCYIILLRPERNTKKAIMGRGIGS
>LOCXPOlfC3.105.HIT1.OlfC.2R.873.ANF_receptor.exons9.CM014937.1.Perca_flavescens
MWAFFYVNLLMYFMLLYSYFSSAVPSPLYSTSCQLQGQFHLNGMHKAGDVVLGGVFQIHFFSVFPDQTFISEPQQPTCNGFDVLGFRQAQTMAFAIDEINRNSNLLPNVTLGYSLYDNCLKLGIGLRAALSLASGQEEKVVLDETCVGTPPILGIVGDSSSTSSIAISTVYGLYRVPLVSYFATCSCMSDRQKFPSFFRTIPSDAFQVRAMIQILILFGWTWTGLLVSDDDYGLHAAQSFQSDLVQTGGGCLAYLEVLPWGNDQAELRRIVDVMRKSTARVVIVFAHESHMINLMEEVVKQNVTGLQWMASEAWTSAAVLQTPQLMPYLGGTLGIAIRRGEIPGFRDFLLQIRPDLQHNNSYGNSIVNQFWEDTFQCRFAPPPTGWVEAGGALCTGNEDLENVETDLLDISNLRSEYNVYKAVYALAYAVDDMLQCEPGRGPFSGHSCGNLQRLEPWQLVYYLEKVNFTTPFGDQVSFDENGDALPIYDIMNWLWLPDGTTKVQNVGAVKESFKGEELILDEDKIFWNFESKQPPQSVCSKSCPPGTRMARKKGEPECCFDCIPCSEGEISNKTDSMECTSCPEDFWSSLQRDHCIPKKTEFLSYYEPLGIFLTTTSLLGTIICAVVLVIFTYHRSTPMVRANNSELSFLLLVSLKLCFLCSLLFMGRPSLWTCQLRHAAFGISFVLCVSCILVKTMVVLAVFKASKPGGGASLKWFGAVQQRGTVLVLTCIQAAICTAWIVSASPAPHKNTQYYNDKIFYECVVGSTVGFAVLLGYIGLLAILSFLLAFLARNLPDNFNEAKLITFSMLIFCAVWVAFVPAYINSPGKYADAVEVFAILASSFGLLVALFGPKCYTILLRPERNTKKAIMGR
>LOCXPOlfC4.107.HIT1.OlfC.2R.871.ANF_receptor.exons9.CM014937.1.Perca_flavescens
HILQDGSENLLYINIIQLMYVMSSLPSSCKLRRKFHLNEMHKPGDVVLGGLFEVHYTSVFPERTFISEPEQPRCKGFDTLGFRHAMTMAFAIDEINKNSNLLPNVTLGYSLYDNCGALIVGFRGALLLASGREEQFLLEENCLGTPPVLGIVGDHYSTFSIAISNVLGLYRMPIVSYFATCSCLSDRQRFPSFFRTIPSDAFQVRAMIQILKHFGWTWVGLLVSDDDYGRHVARSFQSDLAQSGEGCLAYLEVLPWDSDPNELMRIVHLIKTSTARVVIVFAHEIHMIQLMEEVARQNVTGRQWMASETWTTASVLQTPHLMPYLSSTLGIAIRRGEIPGLRDYLLRIDPDQHDDNIYGNNMVRQFWEYTFQCRFAPPPAGWVEAGGEVCTGQEDIEHVETEFLDLSNLRPEYNVYKAVYALAYALDEMLRCVPGRGPFSGHSCATLQRLEPWQLVHYVQNVNFTTPFGDQVSFDENGDVLPIYDIMNWLWLPDGRIKVQNVGEVKESAKGEELTLDEDKIFWSFESREPQQSVCSESCPPGTRMARKKGEPKCCFDCIPCSEGKISNKTDSMECISCPEDFWSSPQRDHCVPKKTEFLSYYEPLGIFLTTTSLLGTFICAVVLVIFTYHRSTPMVRANNSELSFLLLVSLKLCFLCSLLFMGRPSLWTCQLRHAAFGISFVLCVSCILVKTMVVLAVFKASKPGGRASLKWFGAVQQRGTVLVLTCIQAAICTAWIVSASPAPHKNTQYHNDKIVYECVVGSTVGFAVLMGYIGLLAIISFLLAFLARNLPDNFNEAKLITFSMLIFCAVWVAFVPAYINSPGKYADAVEVFAILASSFGLLVALFGPKCYTILLRPEKNTKKAIMGRGT
>LOCXPOlfC6.114.HIT1.OlfC.2R.882.ANF_receptor.exons9.CM014937.1.Perca_flavescens
MGAFLNIYLLLCIYLFMLFISSSALCSMSSSLPSSCKLRRKFHLNAMHKPGDVVLGGLFEVHYTSVFPEQTFTSQPNQPSCQGFDPPGFRHAVTMAFAIDEINKNSTLLPNVTLGYSLYDNCATLAIGFSAAMSLASGREEQFLLQENCLGAPPVLGIVGDPFSTFSIAISNVLGLFKLPIVSYFATCSCLSDRRRFPSFFRMIPSDAFQVRAMIQILKRFGWTWAGLLVSDDDYGLHAARSFQSDLARSGGGCLAYSEVLPWGDNPAELKRIVEVMTKSTARVVIVFAHQIHMIQLMEEVVRQNVTTLQWIASEAWALLDGLHTPAFMPYLRGTLGIAIRRGKIPGLRDFLLRINHVQHLNNSYDNSMVKQFWEYTFQCRFAPLPAGWVEAGGELCTGLEDLENVETEVLDVSNLRPEYNIYKAVYALAYALDDMLRCVPGRGPFNGHSCATLQRLEPWQLVYYLEKVNFTTTFGDQVSFDENGDALPIYDIMNWLWLPDGRTKVQSVGVVKMSASKGEELTLDEDKIFWNFESKEPPRSVCSESCSPGTRMARKRGMPVCCFDCIPCSEGMISNGTDSMECTSCPEDYWSNPQRDHCIPKKMEFLSYYEPLGICLTTASLLGTFICAVVLGIFTYHRSTPMVRANNSELSFLLLVSLKLCFLCSLLFIGRPKLWTCQLRHAAFGISFVLCVSCILVKTMVVLAVFKASKPGGGDSLKWFGVLQQRGTVMVLTSIQAAICTAWLASASPAPYKNTQYHNDMIVYECVVGSTVGFAVLLGYIGLLAILSFLLAFLARNLPDNFNEAKLITFSMLIFCAVWVAFVPAYVNSPGKYADAVEVFAILASSFGLLVALFGPKCYIILLRPERNTKKAIMGRGTTKS
>LOCXPOlfC5.117.HIT1.OlfC.2R.848.ANF_receptor.exons9.CM014937.1.Perca_flavescens
SFSSSLPSSCKLRRKFHLNEMHKPGDVVLGGMFEVHYTSVFPERTFISEPEQPRCEGFDILGFRHAMTMAFAIDEINKNSNLLPNVTLGYSLYDNCGALAVGFSGSLSLASGREEQFLLEENCLGTPPVLGIVGDSASTYTIAISNVLGLYRMPIVSYFSTCSCLSDRKRFPSFFRTIPSDAFQVRAMIQILKHFGWSWVGLLVSDDDYGLHVARSFQSDLTQSGGGCLAYSEVLPWDSDPSELRRIVHLIKTSTAHVVMVFAHEFHMIHLMEEVVQQNVTGRQWIASEAWTGSTVLHTPLLMPYLSGTLGIAIRHGEIPGLKDFLLQIHPGQYDEIYGNNMVTQYWEYTFQCKFVPAGWVEAGGALCTGQEDIEHVETEFLDLSNLRPEYNIYKAVYALAYALDEMLRCVPGRGPFSGHSCATLQRLEPWQLVNYLQKVNFMTPFGDQVSFDENGDVLPIYDIMNWLWLPDGRTKVQNVGAVKGSANGEELTIDEDNIFWNFESKQPPQSVCSESCPPGTRMARKKGKPECCFDCIPCSEGKISNKTDSMECTSCPEDFWSSPQGDHCIPKKIEFLSYQEPLGICLTTTSLLGTFICAVVLVIFIYHRNTPMVRANNSELSFLILASLKLCFLCSLLFIGRPRLWTCQLRHAAFGISFVLCVSCILVKTIVVLAVFKASKPGGGASLKWFGAVQQRGTVLVLTSIQAAICTAWLVSSSPVPYKNTKYHNDKIVYECVVGSTVGFAVLLGYIGLLAILSFLLAFLARNLPDNFNEAKLITFSMLIFCAVWVAFVPAYVNSPGKYADAVEVFAILASSFGLLVALFGPKCYIIVLKPERNTKKAIMGRG
>LOCXPOlfC6.121.HIT1.OlfC.2R.881.ANF_receptor.exons9.CM014937.1.Perca_flavescens
MGAFLDTFLFLYGYLILILFSTPFFLSESSSLISSCKLRRQFYHNGMHKPGDVILGGLFEVHYTSVFPELTFTSEPNQLNCQGFDPPGFRHAMTMAFAIDEINKNSNLLPNVTLGYSLYDNCATLVIGLSAALSLASGQEEQFPPQENCLGTPPVLGIVGDSFSTFSIATSDVIGLFKLPIVSYFATCSCLSDRRRFPSFFRTIPSDAFQVLAMIQILKRFGWTWTGLLVSDDDYGRYVARSFQSDLAQSGGGCLAYLEILPWGDNPAELRRIVEVMKKSTARVVIVFAHQIHMIQLMEEVVRQNVTGLQWMASEAWTSAAVLQTPHLMPYLGGTLGIAIRRGEIPGLREFLLRILPDLHDEIHENSMVRQFWEYTFQCRFAPPPLGWVEAGGALCTGLEDLENVETEFLDVSNLRPEYNIYKAVYALAYALDEMLRCVPERGPFSGHSCATLQRLEPWQLMYYLEKVNFTTPFGDQVSFDENGDALPIYDIMNWLWLPDGRTKVQRVGIVKKSATKGEELTLDENKIFWNFDSKQSPQSVCSESCPPGTRMARKKGQPVCCFDCVPCSDGKFSNETDSMECTSCPEDFWSNAQRDHCVPKITEFLSYHEPLGICLATASLIGTFICAVVLGIFIYHRSTPMVRANNSELSFLLLVSLKLCFLCSLLFIGHPRLWICQLRHAAFGISFVLCVSCILVKTMVVLAVFKASQPGGGASLKWFGVLQQRGTVLFLTSIQAAICTAWLVSSSPAPHKNTQYHNDKIVYECVVGSTVGFAVLLGYIGLLAILSFLLAFLARNLPDNFNEAKLITFSMLIFCAVWVAFVPAYVNSPGKYADAVEVFAILASSFGLLVALFGPKCYIILLRPEMNTKKAIMGRGTTKT
>LOCXPOlfC7.133.HIT1.OlfC.2R.874.ANF_receptor.exons8.CM014937.1.Perca_flavescens
MEISALFIGLILSWFLCKPNLALALNGSEDDVKQKAGLTEDSETSSVKCMLQGTTRLPAFSMDGDYVIGGVFAIHQYMHTVKHNYTTMPEPLRCSRSVIPRELRFSRAMIFAIEEINNSTELLPGIKLGYHIYDSCASVPATVHVAFQLSNALDPVFYTGNNCSQSGMVMAVVGESASSPSISMSRIIGPFNIPQVSHFATCACLSDKQQYPNFFRTIPSDHFQADALAKLVKHFGWTWIGAVRSDSDYGNNGMASFLDAAHREGICVEYSISFDWNHPRSWIQRVADVIRRSTAMVVVAFTSPGDIRILLKELSLEPFPPRQWIGSEAWVTDPDMLRFSFCAGAIGFGIQKSVIPGLRDFLLDLSPSKVSASPVLTEFWEDAFNCRLGKNATDKRVCDGTEDIKTLQSPYTDTSQLRITNMVYKAVYAIAHAIHKAMCQKTNSTTRCDKLPRIESKKVLTQLKKVHFSQNGYDVSFDANGDPVARYELVNWQKSESGSIKLVTVGQYDASLPVGQNFRINKNLTWVDGGTQVPVSVCTDSCPPGTRKVLQKGKPICCYDCIPCPEGEISNATDSPDCFPCPKEFWPNAERDTCLPKPVEFLSYNEVLGIILAAFSVGGACLAIITAAVFYRHRTSPIVRANNSELSFLLLFSLTLCFLCSLTFIGAPSEWSCMLRHTAFGITFVLCMSCVLGKTIVVLMAFKATLPGSNVMKWFGPPQQRMTVVSFTFIQVLICTIWLVLSPPFPMKNLTIYKERIILECALGSAIGFWAVLGYIGLLAVFCFVLAVLARKLPDNFNEAKLITFSMLIFCAVWITFIPAYLSSPGKFTVAVEIFAILASSFGLILCIFAPKCFIILLKPEKNTKKHLMNKNLS
>LOCXPOlfC8.143.HIT1.OlfC.2R.882.ANF_receptor.exons8.CM014937.1.Perca_flavescens
MEISALCIGLILSLGLCGLNSDVALNGSEDDVKQRTGLTEDRTGAGVSTQTSSVKCKLQGTTRLPVFSMDGDYVIGGVFSIHYYMHTVNHNYTTMPEVPRCTGSIDSRELRFSRAMIFAIKEINNSTELLPGIKLGYHIYDSCASVPVAVHVAFQLSNGLDPVFYTGDNCSQSGMVMAVVGETGSSPSISMSRIIGPFNIPQVSHFATCACLSDKQQYPSFFRTIPSDKFQAEALAKLVKHFGWTWIGAVRSDSDYGNNGMASFLDAANKEGICVEYSESFYWNHPRSKINRVADVIRRSTAMVVVAFTSPGDLRILLEELSLEPSPPRQWIGSEAWVTDTDMRRFSFCAGAIGFGIQKSVIPGVRDFLLDLSPSKVAASPVLTEFWEDAFNCRLRKSAAIDKRLCDGTEDIKTLQSPYTDTSQLRITNMVYKAVYAIAHAIHKAVCQETNSTTQCDKFTRIESKEVLIQLKKVNFSKNGYDVSFDANGDPVARYDLVNWQKSESGSITLVTVGQYDASLPVGQKFRINRNITWVDGGTHVPVSVCTDSCHPGTRKMLQKGKPTCCYDCILCPEGEINNATDSPDCFPCPKEFWPNAERDTCLPKSVEFLSYNEVLGIILATFSVGGACLAIITAAVFYRHRTSPIVRANNSELSFLLLFSLTLCFLCSLTFIGAPSEWSCMLRHTAFGITFVLCMSCVLGKTIVVLMAFKATLPGSNVMKWFGPPQQRMTVVSFTLIQVLICTIWLVLSPPFPMKNLTIYKERIILECALGSAIGFWAVLGYIGLLAVFCFVLAVLARKLPDNFNEAKLITFSMLIFCAVWITFIPAYLSSPGKFTVAVEIFAILASSFGLILCIFVPKCFIILVKPEKNTKKHLMNKNQS
>LOCXPOlfC8.155.HIT1.OlfC.2R.882.ANF_receptor.exons8.CM014937.1.Perca_flavescens
MEISALCIGLILSLGLCGLNSALALNDSEDDVKQRAGLTEDRTGAGVSTPTSSVKCKLQGTTRLPAFAMNGDFIIGGVLSIHYYMYTVKHNYTTMPEPLRCTGSIDSRELRFSRAMIFAIEEINNSTELLPGIKLGYQIYDSCGSVPVAVHVAFQLSNGLDPVFYTGDNCSQSGMVMAVVGESGSSPSISISRITGPFNIPQVSHFATCACLSDKQQYPNFFRTVPSDQFQADALAKLVKHFGWTWIGAVRSDSDYGNNGMASFLDAAHREGICVEYSESFFRNHPRSRIQRVADVIRRSTAMVVVAFTSPGDLRILLEELSLKPFPPRQWIGSEAWVTDPDMLRFSFCAGAIGFGIQKSGIPGLRDFLLDLSPSKVAASPVLTEFWEDAFNCRLEKSTAADKRLCDGTEDIKTLQSPYTDTSQLRITNMVYKAVYAIAHAIHKTVCQKTHFTTQCDKFTRIESKEVLTQLKEVHFSQNGYDVSFDDNGDPVARYELVNWQNSESGSIKLVTVGHYDASLPVGQKFCINRNLTWVDGGTQVPMSVCTDSCHSGTRKVLQKGKPICCYDCIPCPEGEISNATDSSDCFPCPKEFWPNAERDTCLPKPVEFLSYNEVLGIILATFSVGGACLAIITAAVFYRHRTSPIVRANNSELSFLLLFSLTLCFLCSLTFIGAPSEWSCMLRHTAFGITFVLCMSCVLGKTIVVLMAFKATLPGSNVMKWFGPPQQRMTVVSFTLIQVLICTIWLVLSPPFPMKNLTIYKERIILECALGSAIGFWAVLGYIGLLAVFCFVLAVLARKLPDNFNEAKLITFSMLIFCAVWITFIPAYVSSPGKFTVAVEIFAILASSFGLILCIFAPKCFIILVKPEKNTKKHLMNKNQS
>LOCXPOlfC9.167.HIT1.OlfC.2R.881.ANF_receptor.exons8.CM014937.1.Perca_flavescens
MELSALYIGLILSLGLCDLNSALALTGSEDDVKQRAGLTEDRTGAGVSTQTSSVRCKLQGTTRLPVFSMDGDYVIGGVLSIHYYMPTVKHDYATMPEPLRCTGSINTRELRFSRAMIFAIEEINNSTELLPGIKLGYHIYDACGSVPVAVHVAFQLSNALDPVFYTGDNCSKSGMVMAVVGESESTSSISISRIIGPFNIPQVSYFAVCACLSDKQQYPNFFRTIPSDQFRAEALAKLVKHFGWTWIGAVRSDSDYGNNGMASFLDAARKEGICVEYSESFYRTYPRSRIQKVADVIRRSTAMVVVAFTSPVDLRFLLEELSLEPSPPRQWIGSEWVTAPDLLKFSFCAGTIGFGIQKSVIPGLRDFLLDLSPSKVAASPMLTEFWEDAFNCRLGKSAATDERLCDGTEDIKTLQSPYTDTSQLRITNMVYKAVYAIAHAIHKAVCQETNSTTQCDKFTRIESKEVLTQLKKVNFSQNGYDVSFDANGDPVARYELVNWQKSESGSIKLVTVGQYDESLPVGQKFKINRNLTWVDGGTQVPVSVCTDSCPPGTRKLLQKGKPICCYDCILCPEGEISNATDSPDCFPCPKEFWPNAERDTCLPKPVEFLSYNEVLGIILATFSVGGACLAIITAAVFYRNRTSPIVRANNSELSFLLLFSLTLCFLCSLTFIGAPSEWSCMLRHTAFGITFVLCMSCVLGKTIVVLMAFKATLPGSNVMKWFGPPQQRMTVVSFTFFQVLICTIWLVLSPPFPMKNLTIYKERIILECALGSAIGFWAVLGYIGLLAVFCFVLAVLARKLPDNFNEAKLITFSMLIFCAVWITFIPAYLSSPGKFTVAVEIFAILASSFGLILCIFAPKCFIILFKPEKNTKKHLMNKNVS
>LOCXPOlfC10.182.HIT1.OlfC.2R.875.ANF_receptor.exons8.CM014937.1.Perca_flavescens
MEISALCIGLILSLGLCDLNSALALTGSEDGVKQKAGLTEDRTGAGVSTQTSSVKCKLQGTTRLPVFSMDGDYVIGGVFSIHNYMPTVKHDYATMPELLRCTGSINTRELRFSRAMIFAIEEINNSTELLPGIKLGYHIYDACASVPVAVHVAFQLSNALDPVFYTGDNCSKSGMVMAVVGESESTSSISISRIIGPFNIPQVSYFAVCACLSDKQQYPNFFRTVPSDQFRADQLAKLVKHFGWTWIGAVRSDSDYGNSGMATFLDAARKEGICVEYSESFYRTDPHSWIQKVADIIRRSTAMVVVAYTSRKDLMFLLEELSLEPSPPRQWIGSDWVTDPDLLSFSFCAGTIGFGIQKSVIPGLRDFLLDLSPSKVAASPMLTEFWEDAFNCRLGKNKRLCDGTEDIKTLQSPYTDTSQLRITNMVYKAVYAIAHAIHKAVCQETNSTTQCDKFTRTESKEVLTQLKKVHFSQNGYEVSFDANGDPVARYELVNWQKSESGSIKLVTVGQYDESLPVGQKFQINRNITWVDGSTQVPMSVCTDSCPPGTRKLLQKGKPICCYDCILCPEGEISNATDSPDCFPCPKEFWPNAERDTCLPKPVEFLSYNEVLGIILATFSVGGACLAIITAAVFYRNRTSPIVRANNSELSFLLLFSLTLCFLCSLTFIGAPSEWSCMLRHTAFGITFVLCMSCVLGKTIVVLMAFKATLPGSNVMKWFGPPQQRMTVVSFTFIQVLICTIWLVLSPPFPMKNLTIYKERIILECALGSAIGFWAVLGYIGLLAVFCFVLAVLARKLPDNFNEAKLITFSMLIFCAVWITFIPAYLSSPGKFTVAVEIFAILASSFGLILCIFAPKCFIILFKPEKNTKKHLMNKN
>LOCXPOlfC11.191.HIT1.OlfC.2R.881.ANF_receptor.exons8.CM014937.1.Perca_flavescens
MEISALCIGLILSLGLCDLNSALALNGSEDGVKQRAGLTEDRTGAGVSTQTSSVKCKLQGTTRLPVFSMDGDYVIGGVLSIHYYMPTVKHDYATMPEPLRCTGSINTRELRFSRAMIFAIEEINNSTELLPGIKLGYHIYDACASVPVAVHVAFQLSNALDPVFYTGHNCSQSGMVMAVVGESESTSSISISRIIGPFNIPQVSYLATCACLSDKQQYPSFFRTIPSDQFRADQLAKLVKHFGWTWIGAVRSDSDYGNSGMASFLDAARKEGICVEYSESFYRTHPRSRIQKVADVIRRSTAMVVVAFTSRKDLMFLLEELSLEPSPPRQWIGTDWVTEPDLLRFSFCAGTIGFGIQKSVIPGLRDFLLDLSPSKVAASPVLTEFWEDAFNCRLGKSAAIDKRLCDGTEDIKTLRSPYTDTSQLRITNMVYKAVYAIAHAIHKAVCQETNSTTQCDKFTRIESKEVLTQLKKVNFSRNGYEVSFDANGDPVARYELVNWQKSESGSIKFVTVGQYDESLPVGQKFKINRNITWMDGSTQVPVSVCTDSCPPGTRKLLQKGKPTCCYDCILCPEGEISNATDSPDCFPCPKEFWPNAERDTCLPKPLEFLSYNEVLGIILATFSVGGACLAIITAAVFYRHRTSPIVRANNSELSFLLLFSLTLCFLCSLTFIGAPSEWSCMLRHTAFGITFVLCMSCVLGKTIVVLMAFKATLPGSNVMKWFGPPQQRMTVVSFTFIQVLICTIWLVLSPPFPMKNLTIYKERIILECALGSAIGFWAVIGYIGLLAVFCFVLAVLARKLPDNFNEAKLITFSMLIFCAVWITFIPAYLSSPGKFTVAVEIFAILASSFGLILCIFAPKCFIILFKPEKNTKKHLMNKNES
>LOCXPOlfC12.196.HIT1.OlfC.2R.879.ANF_receptor.exons8.CM014937.1.Perca_flavescens
MEISALCIGLILSLGLCELNSALALNGSEDDVKQRTGFTEDRTGAGVSTQTSSVKCKLQGTTRLPVFSMDGDYVIGGVFSIHHYMHTVKHNYTTMPEPLRCTSINTRELRFSRAMIFAIEEINNSTELLPGIKLGYHIYDACGSVPVAVHVAFQLSNALDPVFYTGDNCSQSGMVKAVVGESESTPSISMSRIIGPFNIPQVSYFATCACLSDKQQYPNFFRTVPSDQFQADALAKLVKHFGWTWIGAVRSDSDYGNNGMASFLDAARKEGICVEYSESFYRTHPRSRIQRVADVIRRSTAMVVVAFTSPVDLRILLEELSLEPFKPRQWIGSESWVTAPDLLRFSFCAGTIGFGIQKSVIPGLRNFLLDLSPSKVAASPVLTEFWEDAFNCRLGKSAAIDERLCDGTGDIKTLQSPYTDTSQLRITNMVYKAIYAIAHAIHKAVCQETNFTTQCDTFNRLEPKEVLTQLKKVNFSRNGYDVSFDANGDPVARYELVNWQKSQSGSIKLVTVGQYDESLPVGLKFQINRNLTWVDGGTQVPVSVCTDSCPPGTRKLLQKGKPTCCYDCILCPEGEISNATDSPDCFPCPKEFWPNAERDTCLPKPVEFLSYNEVLGIILATFSVGGACLAIITAAVFYRHRTSPIVRANNSELSFLLLFSLTLCFLCSLTFIGAPSEWSCMLRHTAFGITFVLCMSCVLGKTIVVLMAFKATLPGSNVMKWFGPPQQRMTVVSFTLIQVLICTIWLVLSPPFPMKNLTIYKERIILECALGSAVGFWAVLGYIGLLAVFCFVLAVLARKLPDNFNEAKLITFSMLIFCAVWITFIPAYLSSPGKFTVAVEIFAILASSFGLILCIFTPKCFIILFKPEKNTKKHLMNKN
>LOCXPOlfC13.202.HIT1.OlfC.2R.880.ANF_receptor.exons8.CM014937.1.Perca_flavescens
MEISALCIGLILSLGLCELNSALALNGSEDDVKQRAGFTEDRTGAGVSTQTSSVKCKLQGTTRLPVFSMDGDYVIGGVLSIHYNMQTVKHNYTTMPEPLRCTGSINTRELRFSRAMIFAIEEINNSTELLPGIKLGYHIYDACGSVPVAVHVAFQLSNGLDPVFYTGDNCSQSGMVMAVVGESGSTPSISISRIIGPFNIPQVSYFSTCACLSNKQQYPNFFRTIPSDQFQADALAKLVKHFGWTWIGAVRSDSDYGNNGMASFLDAARKEGICVEYSESFYRTHPRSRFQRVADVIRRSTAMVVVAFTSPGDIRILLEELSLEPFPPRQWIGSESWVTAPDLLKFSFCAGTIGFGIQKSVIPGLRDFLLDLSPSKVAASPVLTEFWEDAFSCRLGKSAAIDKRLCDGTEDIKTLQSPYTDTSQLRITNMVYKAVYAIAHAIHKAVCQETNSTTQCDKFTRIESKEILSQLKKVDFSRNGYDVSFDANGDPVARYELVNWQKSQSGSIKLVTVGQYDESLPVGLKFQINRNLTWVDGGTQVPVSVCTDSCPPGTRKLLQKGKPTCCYDCILCPEGEISNATDAPDCFPCPKEFWPNAKRDTCLPKPVEFLSYNEVLGITLATFSVGGACLAIITAAVFYHHRTSPIVRANNSELSFLLLFSLTLCFLCSLTFIGAPSEWSCMLRHTAFGITFVLCMSCVLGKTIVVLMVFKATLPGSNVLKWFGPPQQRMTVVSFTLIQVLICTIWLVLSPPFPMKNLTIYKERIILECALGSAIGFWAVIGYIGLLAVFCFVLAVLARKLPDNFNEAKLITFSMLIFCAVWITFIPAYLSSPGKFTVAVEIFAILASSFGLILCIFTPKCFIILFKPEKNTKKHLMNKD
>LOCXPOlfC14.205.HIT1.OlfC.2R.881.ANF_receptor.exons8.CM014937.1.Perca_flavescens
MEISALCIGLILSLGLCDLNSALALNGSEDGVKQRVGLTKYRTGAGVSNQASSVKCKLQGTTRLPAFAKGGDYVIGGVFSIHYYIHTVQHDYTTIPESLRCTGSIDSRQLRFSRAMIFAIEEINNSTELLPGIKLGYHIYDSCASVPVAVHVAFQISNGLDPVFYTDDNCSQSGMVMAVVGESGSTPSISMLRITGPFNIPQVSYFATCACLSNKQQYPNFFRTVPSDQFQADALAKLVKHFGWTWIGAVRSDSDYGNNGMASFLDAARKEGICVEYSESFYRTHPRSRIQKVADVIRRSTAMVVVAFAASGDMRLLLEELSLKPSPPRQWIGSEDWVTDTDMLRFSFCAGTIGFGIERSVIPGLRDFLLDLSPSKVAASPVLTEFWEDAFSCRLGKSAADERVCDGTEDIKTLQSPYTDTSQLRITNMVYKAVYAIAHAIHKAMCQETNSTIQCDKFTRIESKEVLSQLKKVNFSRNGYDVSFDANGDPVASYELVNWQKSESGSIKLVTVGHYDASLPVGQKFRINRNLTWVDSGTQVPVSVCTDSCPPGTRKVLQKGKPICCYDCILCPEGEISNATDSPDCFPCPKEFWPNAERDTCLPKPVEFLSYNEVLGIILATFSVGGACLAIITAAVFYRHRTSPIVRANNSELSFLLLFSLTLCFLCSLTFIGAPSEWSCMLRHTAFGITFVLCMSCVLGKTIVVLMAFRATLPGSNVMKWFGPPQQRMTVVSFTFIQVLICTIWLVLSPPFPMKNLTIYKERIILECALGSAIGFWAVLGYIGLLAVFCFVLAVLARKLPDNFNEAKLITFSMLIFCAVWITFIPAYLSSPGKFTVAVEIFAILASSFGLTLCIFAPKCFIILLKPEKNTKKHLMNKHQS
>LOCXPOlfC15.211.HIT1.OlfC.2R.882.ANF_receptor.exons8.CM014937.1.Perca_flavescens
MEISALCIGLILSLGLCDLNSALALNGSEDYVKQRTGLIEDRTGAGVSTQTSSVKCKLQGTTRLPAFSMDGDYVIGGVFSIHYNMHTVKHNYTTIPEPLRCTGSINTRELRFSRAMTFAIEEINNSTELLPGIKLGYQIYDSCASVPMAVHVAFQLSNGLDPVFYTGDNCSQSGMVMAVVGESGSTPTISMLRIIGPFNIPQVSHFATCACLSDKQQYPSFFRTIPSDQFQADALAKLVKHFGWTWIGAVRSDSDYGNSGMTSFLDAAHREGICVEYSESFYRTHPRSRIQRVADVIRRSTAMVVVAFVAFGEARLLLEELSLEPSPPRQWIGSEAWVTDPKLLRFSFCAGAIGFAIERSVIPGLRDFLLDLSPSKVAASPVLTEFWEDAFNCRLGKSAAKDERLCDGTEDIKTLQSPYTDTSQLRITNMVYKAVYAIAHAIHKAVCQKTNSTTQCDKFTRIESKEVLTQLKKVNFSRNGYDVSFDANGDPVARYELINWQKSEIGSIKLVTVGHYDASLPIGQKFKVNRNITWVDGGTQMPVSVCTDSCPPGTRKVLQKGKPICCYDCILCPEGEISNATDSPDCFPCPKELWPNAERDTCLPKPVEFLSYNEVLGIILATFSVGGACLAIITAAVFYRHRTSPIVRANNSELSFLLLFSLTLCFLCSLTFIGAPSEWSCMLRHTAFGITFVLCMSCVLGKTVVVLMAFRATLPGSNVMKWFGPPQQRMTVVSFTFIQVLICTIWLILSPPFPMKNLTIYKERIILECALGSAIGFWAALGYIGLLAVFCFVLAVLARKLPDNFNEAKLITFSMLIFCAVWITFIPAYLSSPGKFTVAVEIFAILASSFGLILCIFAPKCFIILFKPDKNTKKHLMNKNES
>LOCXPOlfC15.217.HIT1.OlfC.2R.706.ANF_receptor.exons8.CM014937.1.Perca_flavescens
MVMAVVGESESTPSISMSRIIGPFNIPQVSHFATCACLSDKQQYPSFFRTIPSDQFQADALAKLVKHFGWTWIGAVRSDSDYGNSGMASFLDAAHREGICVEYSESFFWTHPRSRIQRVADIIRRSTAMVVVAFVALGDIRILLEELSLEPSPPRQWIGSEAWVTNTELLRFSFCAGAIGFAIERSVIPGLRDFLLDLSPSKVAASPVLTEFWEDAFNCKLGKSAAKDERLCNGTEDIKTLQSPYTDTSQLRITNMVYKAVYAIAHAIHKAVCQKTNCTTQSDKFTRIESKEVLTQLKKVNFSRNGYDVSFDANGDPVARYELVNWQKSDSGSIEMVTVGHYDASLPIGQKFKVNRNITWVDGGTQVPVSVCTDSCPPGTRKVLQKGKPICCYDCILCPEGEISNATDSPDCFLCPKEFWPNAERDTCLPKPVEFLSYNEVLGIILATFSVGGACLAIITAAVFYRHRTSPIVRANNSELSFLLLFSLTLCFLCSLTFIGAPSEWSCMLRHTAFGITFVLCMSCVLGKTIVVLMAFKATLPGSNVMKWFGPPQQRMTVVSFTFIQVLICTIWLILSPPFPMKNLTIYKERIILECALGSAIGFWAALGYIGLLAVFCFVLAVLARKLPDNFNEAKLITFSMLIFCAVWITFIPAYLSSPGKFTVAVEIFAILASSFGLILCIFAPKCFIILFKPEKNTKKHLMNKN
>LOCXPOlfC17.224.HIT1.OlfC.2R.879.ANF_receptor.exons8.CM014937.1.Perca_flavescens
MEISTICIGLILSLVLCDLNSVNLNGSEDYVKQRAGFTEDRTGAGVSTQTSSVKCKLQGTTRLPVFSMDGDYVIGGVLSIHYNMHTVKHDYTTMPELLRCTGSINTRELRFSRAMIFAIEEINNSTELLPGIKLGYQIYDSCASVPVAVHVAFQLSNSLDPVFYTGDNCSQSSMVMAVVGESGSTPSISISRIIGPFNIPQVSHFATCACMSDKQQYPSFFRTIPSDQFQADALAKLVKHFGWTWIGAVRSDSDYGNNGMASFLDAAHREGICVEYSESFYRTHPRSRIQRVADVIRRSTAMVVVAFVALGDIRILLEELSLVPSPPRQWIGSEAWVTDTKLLRFSFCAGAIGFGIERSVIPGLRDFLLDLSPSKVAASPMLTEFWEDAFNCRLGKSAAEDERLCDGTEDIKTLQSPYTDTSQLRITNMVYKAVYAIAHAIHKAVCQERNSTTHCDKFTRIESKEVLTKLKKVNFSRNGYDVSFDANGDPVARYELVNWQKSESGSITLVTVGHYDASLPIGQKFKVNRNITWVDGGTQVPVSVCTDICPPGTRKVLQKGKPICCYDCILCPEGEISNATDSPDCFPCPKEFWPNAERDICLPKPVEFLSYNEVLGITLATFSVGGACLAIITAAVFYRHRTSPIVRANNSELSFLLLFSLTLCFLCSLTFIGAPSEWSCMLRHTAFGITFVLCMSCVLGKTTVVLMAFKATLPGSNVMKWFGPPQQRITVVSFTFIQVLICTIWLVLSPPFPMKNLTIYKERIILECALGSAVGFWAVIGYIGLLAVFCFVLAVLARKLPDNFNEAKLITFSMLIFCAVWITFIPAYLSSPGKFTVAVEIFAILASSFGLILCIFAPKCFIILMKPEKNTKKHLMNKD
>LOCXPOlfC16.229.HIT1.OlfC.2R.882.ANF_receptor.exons8.CM014937.1.Perca_flavescens
MEISALCIGLILSLGLCDLNSALALNGSEDGVKQRAGFTEDRTGAGVSTQTSSVKCKLQGTTRLPVFSMDGDYVIGGVFSIHNNMHTVKHNYTTMPEPLRCTGSIKTRELRFSRAMIFAIEEINNSTELLPGIKLGYQIYDSCASVPMAVHVAFQLSNGLDPVFYTGDNCSQSGMVMAVVGESGSTPSISISRIIGPFNIPQVSHFSTCACLSDKQQYPSFFRTIPSDQFQADALAKLVKHFGWTWIGAVRSDSDYGNNGMASFLDAAHREGICVEYSESFYRTHPRSRIQKVADVIRKSTAMVVVAFAAFGDLRLLLEELLLEPSPPRQWIGSEDWVTDTELLRFSFCAGAIGFGIERSVIPGLRDFLLDLSPSKVAASPMLTEFWEDAFNCRLVKSAVTDKSVCDGTEDIKTLQSPYTDTSQLRITNMVYKAVYAIAHAIHKAVCQERNSTTQCDKFTRIEAKEVLSQLKKVNFSRNGYDVSFDANGDPVARYELVNWQKSESGSIELVTVGHYDASLPVGQKFRINRNLTWVDDGTQVPVSVCTDSCPPGNRKVLQKGKPICCYDCIPCPEGEISNATDSPDCFPCPKELWPNAERDTCLPKPVEFLSYNEVLGIILATFSVGGACLAIITAAVFYRHRTSPIVRANNSELSFLLLFSLTLCFLCSLTFIGAPSEWSCMLRHTAFGITFVLCMSCVLGKTIVVLMAFKATLPGSNVMKWFGPPQQRMTVVSFTFIQVLICTIWLGLSPPFPVKNLTIYKKRIILECALGSAVGFWAELGYIGLLAVFCFVLAVLARKLPDNFNEAKLITFSMLIFCAVWITFIPAYLSSPGKFTVAVEIFAILASSFGLILCIFAPKCFIILFKPEKNTKKHLMNKNQS
>LOCXPOlfC17.236.HIT1.OlfC.2R.881.ANF_receptor.exons8.CM014937.1.Perca_flavescens
MEISALCIGLILSLVLCELNLALALNGSEDDVKQRAGLTEDRTGAGVSTQTSSVKCKRQGTTRLPVFSTDGDYVIGGVFSIHQYVYTVKNNYTTMPEPLRCTGSIKTRELRFSRAMIFAIEEINNSTELLPGIKLGYQIYDSCASVTVAVHVAFQLSNGLDPVFYTGDNCSQSGMVKAVVGETGSMPSISMSRIIGPFNIPQVSHFATCACLSNKQQYPNFFRTVPSDQFQADALAELVKHFGWTWIGAVRSDSDYGNNGMASFLDAARKEGICVEYSESFHRTQPHSRIQRVADIIRRSTAMVVVAFVALGDIRILLDELSLEPSPPRQWIGSEAWVTDPELLRFSFCAGAIGFGIERSVIPGLRDFLLDLSPSKVAASPVLTEFWEDAFNCRLGKSAAEDKRLCDGTEDIKTLQSPYTDTSQLRITNMVYKAVYAIAHAIHKAVCQETNSTTQCDKFTRIESKEVLSQLKKVNFSRNGYDVSFDANGDPVARYELINWQKSESGSIKLVTVGHYDASLPVGQKFKVNRNITWVDGGTQVPVSVCTESCPPGTRKVLQKGKPICCYDCILCPEGDISNATDSPDCFPCPKEFWPNAERDTCLPKPVEFLSYNEVLGIILATFSVGGACLAIITAAVFYRHRTSPIVRANNSELSFLLLFSLTLCFLCSLTFIGAPSEWSCMLRHTTFGITFVLCMSCVLGKTIVVLMAFKATLPRSNVMKWFGPPQQRMTVVSFTFIQVLICTIWLVLSPPFPIKNLTIYKKRIILECALGSAIGFWAVLGYIGLLAVFCFVLAVLARKLPDNFNEAKLITFSMLIFCAVWITFIPAYLSSPGKFTVAVEIFAILASSFGLILCIFAPKCFIILFKPEKNTKKHLMKKNQ
>LOCXPOlfC16.243.HIT1.OlfC.2R.882.ANF_receptor.exons8.CM014937.1.Perca_flavescens
MEISALCIGLILSLGLCELNSTLALNGSEDGVKQRAGLIEDRTGAGVSTQTLSVKCKLQGTTRLPVFSMDGDYVIGGVFSIHHYMHTVKHNYTTMPEPLRCTGSIKTRELRFSRAMIFAIEEINNSTELLPGIKLGYQIYDSCASVPVAVHVAFKLSNGLDPVFYTGDNCSQSGMVMAVVGETGSSPSISMSRIIGPFNIPQVSHFATCACLSDKQQYPNFFRTIPSDQFQAEALAKLVKHFGWTWIGAVRSDSDYGNNGMASFLDSAHREGICVEYSESFYRTHPRSRIQKVADVIRRSTAMVVVAFAAFGEVRLLLEELALEPSPPRQWIGSEAWVTDTELLRFSFCAGAIGFGIQKSVIPGLRDFLLDLSPSKVAASPVLTEFWEDAFNCRLGKSAATDERVCDGTEDIKTLQSPYTDTSQLRITNMVYKAVYAIAHAIHKAVCQKKNSTTQCDKFTRIESKEVLTQLKKVNFSRNGYDVSFDANGDPVARYELVNWQRSESGSIKLVTVGQYDASLPVGQKFRINRNLTWVDGGTQVPMSVCTDSCSPGTRKVLQRGKPICCYDCLLCPEGEISNATDSPDCFPCPKEFWPNAERDTCLPKPVEFLSYNEVLGITLAAFSVGGACLAIITAAVFYRHRTSPIVRANNSELSFLLLFSLTLCFLCSLTFIGAPSEWSCMLRHTAFGITFVLCMSCVLGKTIVVLMAFKATLPGSNVMKWFGPPQQRMTVVSFTLIQVLICTIWLVLSPPFPMKNLTIYKKRIILECALGSAVGFWAVLGYIGLLAIFCFVLAVLARKLPDNFNEAKLITFSMLIFCAVWITFIPAYLSSPGKFTVAVEIFAILASSFGLILCIFAPKCFIILFKPEKNTKKYLMNKNRS
>LOCXPOlfC18.252.HIT1.OlfC.2R.881.ANF_receptor.exons8.CM014937.1.Perca_flavescens
MEISALCIGLILSLGLCDLISALALNSSEDDVKQRAGLTEDRTGAGVSTQTSSVKCKLQGTTRLPAFTMDGDYIIGGVFSIHYNMHTVNHNYTAMPEPLRCTGSINTRELHFSLAMIFAIEEINNSTELLPGIKLGYQIYDSCASVPVAVHVAFQLSNGLDPVFYTGDNCSQSGMVKAVVGETGSTPSISMSRIIGPFNIPQVSPFATCACLSNKQQYPSFFRTVPSDQFQADALAKLIKHFGWTWIGAVRSDSDYGNNGMASFLDAARKEGICVEYSESFYRTHPRSRIQRVADVIRRSTAMVVVAFAASGDLRLLLEELLLEPSPPRQWIGSEAWVTNTDMLRFSFCAGAIGFAIERSVIPGLRDFLLDLSPSKVAASPVLTEFWEDAFNCRLGKSAATDERLCDGTEDIKTLQIPYTDTSQLRITNVVYKAVYAIAHAIHKAVCQKTNSTTQCYKVSRIESKEVLNQLKKVHFSQNGYDVSFDANGDPVARYELVNWQKRESGSIEIVTVGHYDASMPVGQKFRINRNITWVNGGTQAPVSVCTDSCPLGTRKVLQKGKPICCYDCVPCPEGEISNATDSPDCFPCPKEFWPNAERDTCLPKPVEFLSYNEVLGIILAAFSVGGACLAIITAAVFYRHRTSPIVRANNSELSFLLLFSLTLCFLCSLTFIGAPSEWSCMLRHTAFGITFVLCMSCVLGKTIVVLMAFKATLPGSNVMKWFGPPQQRMTVVSFTFIQVLICTIWLVISPPFPMKNLTIYKKRIILECALGSAVGFWAVLGYIGLLAIFCFVLAVLARKLPDNFNEAKLITFSVLIFCAVWITFIPAYLSSPGKFTVAVEIFAILASSFGLILCIFAPKCFIILFKPEKNTKKHLMNKNQ
>LOCXPOlfC16.259.HIT1.OlfC.2R.881.ANF_receptor.exons8.CM014937.1.Perca_flavescens
MEISALCIGLILSLGLCKLNSALALNGSEDDVKQRAGLTEDSTGAGVSTQTLSVKCKLQGTTRLPVFSMDGDYVIGGVFSIHHIMHTVKHNYTTIPEPLRCTGSIKTRDLRFSRAMIFAIEEINNSTELLPGIKLGYQIYDSCASVPVAVHVAFQLSNGLDPVFYTGDNCSQSGMVKAVVGESGSTPSISMSHIIGPFNIPQVSPLATCACLSDKQQYPNFFRTIPSDQFQAEALAKLVKHFGWTWIGAVRSDSDYGNNGMASFLDAAHREGICVEYSESFYRTHPRSRIQRVADVIRRSTAMVVVAFAAFGEVRLLLEELSLEPSPPRQWIGSEAWVTDTELLRFSFCAGAIGFGIQKSVIPGLRDFLLDLSPSKVAASPVLTEFWEDAFNCRLGKSAATDETVCDGTENIKTLQIPYTDTSQLRITNMVYKAVYAIAHAIHKAMCQKKSFTTQCDKFTRIESKEVLTQLKKVNFSRNGYDVSFDANGDPVARYELVNWQKSESGSIEMVTVGQYDASLPVGLKFRINRKLTWVDGGTQVPVSVCSDSCSPGTRKVLQRGKPICCYDCLLCPEGEISNATDSPDCFPCPKEFWPNAERDTCLPKPVEFLSYNEVLGIILATFSVGGACLAIITAAVFYRHRTSPIVRANNSELSFLLLFSLTLCFLCSLTFIGAPSEWSCMLRHTAFGITFVLCMSCVLGKTIVVLMAFKATLPGSNAMKWFGPPQQRMTVVSFTLIQVLICTIWLVLSPPFPMKNLTIYKKRIILECALGSAIGFWAVIGYIGLLAVFCFVLAVLARKLPDNFNEAKLITFSMLIFCAVWITFIPAYVSSPGKFTVAVEIFAILASSFGLILCIFAPKCFIILFKPEKNTKKHLMNKNQ
>LOCXPOlfC16.267.HIT1.OlfC.2R.882.ANF_receptor.exons8.CM014937.1.Perca_flavescens
MEISALCIGLILSLGLCELNSALALNSSEDDVKQRAGHIEDRTGAGVSTQTSSVKCKLQGTTRLPVFSMDGDYVIGGVFSIHHYMHTVKHNYTTMPEPLRCTGSIKTRDLRFSRAMIFAIKEINNSTELLPGIKLGYQIYDSCASVTVAVHVAFQLSNGLDPVFYTGDNCSQSGMVKAVVGETGSSPSISMSRIIGPFNIPQVSHLATCACLSDKQQYPNFFRTVPSDQFQAEALAKLVKHFGWTWIGAVRSDSDYGNNGMASFLDAAHREGICVEYSESFYRTHPRSRIQKVADVIRRSTAMVVVAFAAFGEVRLLLEELALEPSPPRQWIGSEAWVTDTELLRFSFCAGAIGFGIQKSVIPGLRDFLLDLSPSKVAASPVLTEFWEDAFNCRLGKSAATDERVCDGTEDIKTLQSPYTDTSQLRITNMVYKAVYAIAHAIHKAVCQKTNSTTQCDKFTRIESKEVLTQLKKVNFSRNGYDVSFDANGDPVARYELVNWQKSESGSIEMVTVGQYDASLPVGQKFRINRNLTWVDGGTQVPMSVCTDSCSPGTRKVLQRGKPICCYDCLLCPEGEISNDTDSPDCFPCPKEFWPNAERDTCLPKPVEFLSYNEVLGIILATFSVGGASLAIITAAVFYRHRTSPIVRANNSELSFLLLFSLTLCFLCSLTFIGAPSEWSCMLRHTAFGITFVLCMSCVLGKTIVVLMAFKATLPGSNVMKWFGPPQQRMTVVSFTLIQVLICTIWLVLSPPFPMKNLTIYKKRIILECALGSAIGFWAVIGYIGLLAVFCFVLAVLARKLPDNFNEAKLITFSMLIFCAVWITFIPAYLSSPGKFTVAVEIFAILASSFGLILCIFAPKCFIILFKPEKNTKKHLMNKNES
>LOCXPOlfC19.277.HIT1.OlfC.2R.882.ANF_receptor.exons8.CM014937.1.Perca_flavescens
MEISALCIGLILSLGLCELNSALALNGSEDDLKQRAGLTEDRTGAGVSTQTSSVKCNLQGTTRLPVFSMDGDYIIGGVFSIHYYMQTVKHNYTAMPEPLRCRGSINTRELHFSRAMIFAIEEINNSTELLPGIKLGYQIYDSCASVPVAVHVAFQISNGLDPVFYTGDNCSQSGMVMAVVGETGSTPSISISRIIGPFNIPQVSHFATCACLSDKQQYPSFFRTIPSDQFQADALAKLVKHFGWTWIGAVRSDSDYGNNGMASFLDAAHREGICVEYSESFYRTHPRSRIQRVADVIRRSTAMVVVAFAASGDLRLLLEELLLEPSPPRQWIGSEAWVTNADMLRFSFCAGAIGFGIERSVIPGLRDFLLDLSRSKVAASPVLTEFWEDAFNCRLGKSAATDERVCDGTEDIKTLQSPYTDTSQLRITNMVYKAVYAIAHAIHKRVCHKTNSTTECDKLTRIESNEVLTQLKKVNFSQNGYDVSFDANGDPVARYELVNWQKRESGNIEMVTVGHYDASLPVGQKFRINRNITWVDGGTQVPVSVCTNSCSPGTRKVLQKGKPICCYDCIPCPEGEISNATDSPDCFPCPKEFWPNAERDTCLPKPVEFLSYNEVLGIILATFSVGGACLAIITAAVFYRHRTSPIVRANNSELSFLLLFSLTLCFLCSLTFIGAPSEWSCMLRHTTFGITFVLCMSCVLGKTIVVLMAFKATLPGSNVMKWFGPPQQRMTVVSFTFIQVLICTIWLVLSPPFPMKNLTIYKKRIILECALGSAIGFWAVLGYIGLLAVFCFVLAVLARKLPDNFNEAKLITFSMLIFCAVWITFIPAYLSSPGKFTVAVEIFAILASSFGLILCIFAPKCFIILFKPEKNTKKHVMNKNQS
>LOCXPOlfC19.287.HIT1.OlfC.2R.770.ANF_receptor.exons8.CM014937.1.Perca_flavescens
MEISALCIGLILSLGLCELNSALALNGSEDDVKQRAGLTEDRTGAGVSTQISSVKCKLQGTTRLPAFSMDGDYVIGGVFSIHHYMQTVKHNYTAMPEPLRCTGSMTTRELRFSRAMIFAIEEINNSTELLPGIKLGYQIYDSCASVPVAVHVAFQISNGLDPVFYTGDNCSQSGMVMAVIGETGSTPSISISRIIGPFNIPQVSHFATCACLSNKQQYPSFFRTIPSDQFQADALAKLVKHFGWTWIGAVRSDSDYGNNGMASFLDAARKEGICVEYSESFYRTHPRSRFQKVADVIRRSTAMVVVAFAAFGDLRLLLEELSLEPSPPRQWIGSEAWVTDTELLRFSFCAGAIGFGIQKSVIPGLRDFLLDLSPSKVAASPVLTEFWEDAFNCRLRKSATTDERVCDGTEDIKTLQSPYTDTSQLRITNMVYKAVYAIAHAIHKAVCQKTNSTTQCDKFTRIESKEVLTQLKKVHFSRNGYDVSFDANGDPVARYEMVNWQKSETGSIEMVTVGQYDASLPVGQKFRINRNITWVDGGTQVPVSVCTDSCSPGTRKVLQKGKPICCYDCLPCPEGEISNATDSPDCFPCPKEFWPNAERDTCLPKPVEFLSYNEVLGIILATFSVGGACLAIITAAVFYRHRTSPIVRANNSELSFLLLFSLTLCFLCSLTFIGAPSEWSCMLRHTAFGITFVLCMSCVLGKTIVVLMAFKATLPGSNAMKWFGPPQQRMTVVSFTFIQVLICTIWLVVSPPFPMKNLTIYKRESSWSVH
>LOCXPOlfC20.305.HIT1.OlfC.2R.878.ANF_receptor.exons8.CM014937.1.Perca_flavescens
MEISALCIGLILSLGLCGLNSDGSEDDVKQRTGLTEDRIGAGVSTQTSSVKCKLQGTTRLPVFSMDGDYVIGGVFSIHHYMNTVKHNYITMPEPLRCTGSIDSRELRFSRAMIFAIEEINNSTELLPGIKLGYQIYDSCASVPVAVHVAFQLSNGLDPVFYTGDNCSQSGMVKAVVGESGSSPSISMSRIIGPCNIPQVSHFATCACLSNKQQYPNFFRTIPSDQFQADALAKLVKHFGWTWIGAVRSDSDYGNNGMASFLDAAHREGICVEYSESFYRTHPRSRFQRVADVIRRSTAMVVVAFAAAGDLRLLLEELLLEPSPPRQWIGSEAWVTNTDMLRFSFCAGAIGFAIERSVIPGLRDFLLDLSRSKVAASPVLTEFWEDAFNCRLGKSAAIDKRLCDGTEDIKTLQSPYTDTSQLRITNMVYKAVYAIAHAIHKSVCQKTNSTTQCDKVTRIESKEVLTQLKKANFSQNGYDVSFDANGDPVARYELVNWQKSESGSIEMVTVGHYDASLPVGQKFRINRNITWVDGGTQVPVSVCTDSCPPGTHKVLQKGKPICCYDCILCPEGEISNATDSPDCFPCPKEFWPNEERDTCLPKPVEFLSYNEVLGIILATFSVGGACLAIITAAVFYRHRTSPIVRANNSELSFLLLFSLTLCFLCSLTFIGAPSEWSCMLRHTAFGITFVLCMSCVLGKTIVVLMAFKATLPSSNVMKWFGPPQQRMTVVSFTIIQVLICTIWLGLSPPFPMKNLTIYKKRIILECALGSAIGFWAVLGYIGLLAVFCFVLAVLARKLPDNFNEAKLITFSMLIFCAVWITFIPAYLSSPGKFTVAVEIFAILASSFGLILCIFAPKCFIILFKPEKNTKKHLMNKNPS
>LOCXPOlfC21.308.HIT1.OlfC.2R.866.ANF_receptor.exons13.CM014937.1.Perca_flavescens
LTERLSGLGIEGVSGAGSTLPQCVKLADSEPLALQLEGDVVIGGLFPLHYVAPKPQHSYHSKPQLTPCSGFDHRAFRWMMAMVFAVEEINRNSSLLPGVKLGYRIMDSCDDVHTSLQALLSLVSYSKAVMSEVKQILSLCLADSPVPAVIGLASSSPTRAVAQTLGPFDLPLVSYFATCTCLSDKDMYPSFLRTVPSDFFQVRGLVQLVTFLGWLWVGTIGTTDDYSQYGIQAFSNQFRQQGGCLAFHLTIPTSPTAAEIQEMADTLQSSTARVVVVFATEGQLLDLLLELAQRNVTGIQWVASEAWVTASLLTSSRFHPVLEGTLGFSFPTVRIPGFKEFLLNVYPSPKPGMTFVNMFWEELFGCRLDMVKESADENYKGAAEKPVCTGSEDLRYTNSSFTDVSDVSYNVYKAVYAIAHALHTLLNCDSAGHNKGMCDNHKSFTSRQLLHHLKIVNFTNQFEEKVYFDSNGEPVPLYDIINWQKDSKGIIRFIKVGSYDGSAPLRRQLQIEQNTIVWTKGQSQVPASQCSAPCSPGSRQARRPGEPHCCFDCLPCADGQISNQTGSTECTKCPEYYWSDKDKVKCIAGIEEFLSFHDTMGIILVTLTLLGVVMTTIITAVFYRFRSTPIVKANNSEISFFLLLSLKLCFLCSLLFIGHPSVWTCRLRQAAFGISFVLCLSCLLVKTIVVLLAFRANAPGSRGLKLFGPSQQKILILCTTAPQVCVCAGWVLGATPFPFKNPNYQATTGKIVVECKEPWPPGFYLVLGYIGLLAFICLLLAFLGRKLPDTFNEAKLITFSMLIFLAVWISFIPAYVSSPGKFTVAVEVFAILVSSFGLLLCIFLPKCYIILLQPQMNIKKGMTRKY
>LOCXPOlfC22.310.HIT1.OlfC.2R.869.ANF_receptor.exons8.CM014937.1.Perca_flavescens
MTPFVLFPLLYSLCVLTIKYIPISSFTSPPPSATKVCTLRNSFQPGFVSKGDFVIGGIFPLHYNQEMPDFNCTYRPPPVKCNGFDPRAFRWAQTLRLAVEEINQSAELLPNYTIGYKIFDSCAYPLTGQRAAVAMLNGLSEDDAPVCSGASPLLAVIGESGSAQSIVVSRILQPFRIPMISYFSSCACLTDRRQYPTFFRVIPNDDYQVKAIAQLLLRFNWTWVGLVRGDHEYGRFAVQGLLRELQGTKVCVAYLEIIPLLYNHKRALEIMQVMRSSSAKVVVVFSAEGEMTPFLRDYMKQNITGIQWVASEAWVTASVFTGSEYYPYLGGTIGFGIRKGHISRLSDYLQKVNPQTYPNNVLVEELWEALYGCNPSLSPGSQLPPCSGQESLLKQHSAYMNTSSPRVAYNVYKAVYAIAHSLHNLLLCHPGSGPFQNNSCAQSNTIHPWQLQHYIQEVTFNIAGEEVNFDLKGDSIPYYDILNWQRGTGGNIEFVTVGLFDGTKPGGEELVIQEDRIMWAGHQSEASCSHCSVCSTSCLPGSRKAVRRGEPVCCFDCVPCDSGKISNETNSIDCTFCPEDFWSNNDRTACIPKKVEFLAYDSVGLALTVISVMGACLTIVVFAVFFYHRNTAIVRVNNSELSFFILFALTLCFLCSLVFIGEPTTWSCMLRHTAFSITFSLCISCILGKTLVVLAAFTATRPGDNIMKWLGPNQQRAIIFSCTLIQVVICAAWLINAPPFPSRNTQYERSKIILECSVGSSLAFWCVLGYIGLQACLCFVLAFLARRLPGKFNEAKFITFSILIFCAVWLAFIPAYISSPGIYADSVESFAILASSFGLLFCLFAPKCYIILLKPEKNTKQHLMGKEKK
>LOCXPOlfC23.312.HIT1.OlfC.2R.874.ANF_receptor.exons8.CM014937.1.Perca_flavescens
MAMLAAKHIMFLFLFGVKPTPAAFVDNCVFLGEEEKNSLYEDGDVVIGGLFPLHYSPVSSLPTYKTKPTVNMYKYFNSRALRWMQTMTFAIKEINQRSDLLPQLKLGFHIRDSCDDIPVSLRAYLLLVNGQPEIGTRAERVNRDKGQERNISSNLGCAAVQSTVSPVVIGDAASGVSMALLRSLGSFHISLVSYFASCSCLSNQRDFPTFMRTMPSDAFQIRALAQLVSYFGWTWVGVLGLESDYARFAIQLFLQESVQYGVCAAYTHFYPVVLSQQALDDLLDVIQMSSSKVIINFCSDSEMKGILREVQHRNITGLQWIASEAWATAKTLWENFGGLLAGTLGFAIRRADVIPGLKQHLMSLKPSSIHKSAFLAELWEELFNCRLNGSVNSHSHVGDNYLDRLPCKGTEDLNDVYSAYSDVTQLRVSYNVYKAVYLVAHALQDMSNCIVGQGPLPNGTCADPKNVKPWQLIHYMKRANFSTLGEKVIFDQNGDPIAYYDLLNWQRMPDGSLHLVKVGFYDASSPAGRSLVINDSMIKWPVGKQASRSVCSDSCPPGSRIARRKGEPICCFDCVPCAEGEVSNMTDSLECSHCSANTWPNKGRHLCIPKTIEFLSYHELMGIVLCVVSVLGACISLSILAIFFTYNDTPLVRANNMELSFLLLVFLAVCFLVGLLFIGEPSDWLCRIRYPAFGISFALCISCLLAKTVVVLMAFRSTMPGNNVIKWFGPNQQRASVLLGTAVQVIICAIWLLTSPPHANKNTDYSANIIIECVTGSEVGFWCVLGYIGILACMCFLLAFLARKLPDNFNEAKFITFSMLIFFAVWITFIPVYVSTAGKHTVAVHVFAILASAFGLLFCIFSPKCYVIILKPEK
>LOCXPOlfC23.316.HIT1.OlfC.2R.870.ANF_receptor.exons8.CM014937.1.Perca_flavescens
MAMPAAKLLMLLSLFGGKPTSAAALDNCVFLGEEEKNSLYEDGDVVIGGLFPLHYSPVSSLPTYKTKPTANMYKYFSSRALRWMQTMTFAIKEINQRSDLLPQLKLGFHIRDSCDDIPVSLRASLLLVNGQPEIGTRAERVNRDKGQERNSSNLGCAAVPSTVSPVIIGDAASGLSMALLSSFHIPLVSYCASCSCLINQKDFPTFMRTMPSDAFHIRALAQLVSYFGWTWVGVIGLESDHARFAIQLFLQELVQYGVCAAYTHFYPVVLSQQALDELLDVIQMSSSKVIINFCSDSEMNWILREVQRRNLTGLQWIASEAWTTTKTLWENFGGLLAGTLGFAIQRADVIPGLKQHLMSLRPSSIHKSAFLAEFWEELFNCRLNWSVNSHSHVGDNYLDRLPCKGTEDLNDVYSTYSDVTQLRVSYNVYKAVYLVAHALQDMSNCIVGQGPLPNGTCADPKNVKPWQLIHYMKRANFSTLGEKVIFDQNRDPIAYYDLLNLQRMPDGSLHMVKVGFYDASLPAGRSLVINDSMIKWPVGKQASRSVCSDSCPPGSRIARRKGEPICCFDCVPCAEGEVSNMTDALECSRCSENTWPNKGRDLCIPKTIEFLSYHELMGIVLCVVSVLGACISLSILAIFFTYKDTPLVRANNMELSFLLLVFLAVCFLVGLLFIGEPSDWLCRFRYPAFGISFALCISCLLAKTVVVLMVFRSTLPGSNVMKWFGPNQQRASVLLGTAVQVIICAIWLLTSPPHAKNNTAYSATIIIECVTGSEVGFWCVLGYIGILACMCFLMAFLARKLPDNFNEAKFITLSMLIFFAVWITFIPVYVSTAGKHTVAVHVFAILASAFGLLFCIFSPKCYVIILKPEK
>LOCXPOlfC24.322.HIT1.OlfC.2R.881.ANF_receptor.exons8.CM014937.1.Perca_flavescens
MAMPAAKLLMLLSLFGGKPTSAAALDNCFFMGEEENNSLYEDGDVVIGGLFPLHYSPVSSIPTYKTKSTANMYKYSRALRWMQTMTFAIKEINQRSDLLPQLKLGFHIRDSCDDIPVSLRASLLLVNGQPEIGTRAERVNTSKGQERNIISNLGCSAVQSTVSPVIIGDAASGLSMALLRSLGSFHIPLVSYFASCSCLSNQRDFPTFMRTMPSDTFQIRALAQLVRYFGWTWVGIIGVESDYARFAIQLFLQESVQYDVCAAYTHFYPVVLSQQALDELLDVIQMASSKVIINFCSESEMNGILREIRRQNITGLQWIASEAWSTAKSLWEEFGDLLTGTLGFAIQRADVIPGLKQHLTSLRPSSIHKSAFLAEFWEEMFNCRLNGSVNSHSHGGDNYLDRLPCKGTEDLNDVYSAYSDVTQLRVSYNVYKAVYLVAHALQDMSNCRVGQGPLPNGTCADPKNVKPWQLIHYMKRANFSALGKKVNFDQNGDPIAYYDLMNWQRMPDGSLHLVKVGFYDASLPAGHSLVINDSVIQWPVGKQASRSVCSDSCPPGSRIARRKGEPICCFDCVPCAEGEVSNTTDSLECSRCSENTWPNKGRDLCIPKTIEFLSYHELMGIVLCVVSVLGACFSLSILAIFFTYKHTPLVRANNMELSFLLLVFLAVCFLVGLLFIGEPSDWLCRIRYPAFGISFALCISCLLAKTVVVLMAFRSTLPGSNVMKWFGPNQQRASVLLGTAVQVIICAIWLFTSPPHANDNRDYSATIIIECVTGSEVGFWCVLGYVGILACICFLMAFLARKLPDNFNEAKFITFSMLIFFAVWITFIPVYVSTAGKHTVAVHIFAILASAFGLLFCIFAPKCYVIILKPEKNNKKNMIQR
>LOCXPOlfC24.324.HIT1.OlfC.2R.881.ANF_receptor.exons8.CM014937.1.Perca_flavescens
MAMPAAKLLMLLFLFGGKPSSATALDNCVFLGEEEKNSLYENGDVVIGGLFPLHYSPVSSIPTYKTKPTANRHKYSRALRWMQTMTFAIKEINQRSDLLPQLKLGFHIRDSCNDISVSQRAALLLVNGQPEIGTRAERVNRSKGQERNDISNLGCAAVQSTVSPVIIGDAASGLSMALLRSLGSFHIPLVSYFASCSCLSNQRDFPTFMRTMPSDTFQIRALAQMVRYFGWTWVGVIGMESDYARFAIQLFLQESVQYGVCAAYTHVYPIVLSQQALDDLLDVIQMASPKVIINFCSESEMNYILRGIRHRNITGLQWIASEAWSTAKSLWEEFGDLLTGTLGFAIRRADVIPGLKQHLTSLRPSSIHESAFLAEFWEEMFNCRLNGSVNSHSHGGDNYLDRLPCKGTEDLNDVYSAYSDMTQLRVSYNVYKAVYLVAHALQDMSNCIVGQGPLPNGTCADPKNVKPWQLIHYMKRAHFSSLGEKVTFDQNGDPIAYYDLMNWQRMPDGSLHLVKVGFYDDASSPGRALVINDSVIQWPVGKQASRSVCSDSCPPGSRIARRKGEPICCFDCVPCAEGEVSNTTDSLECSRCSENTWPNKGRDLCIPKTIEFLSYHELMGIVLCVVSVLGACFSLSILAIFFTYKDTPLVRANNMELSFLLLVFLAVCFLVGLLFIGEPSDWLCRIRYPAFGISFALCISCLLAKTVVVLMAFRSTLPGSKVMKWFGPNQQRASVLLGTVVQVIICAIWLFTSPPHANNNTDYSVTIIIECVTGSEVGFWCVLGYIGILACMCFLMAFLARKLPDNFNEAKFITFSMLIFFAVWITFIPVYVSTAGKYTVAVHIFAILASAFGLLFCIFAPKCYVIIMKPEKNSKKNLIQR
>LOCXPOlfC25.331.HIT1.OlfC.2R.848.ANF_receptor.exons6.CM014937.1.Perca_flavescens
ILTLYVLYLNRVSGCELFSRFDMPSLFKRGDIMIGGIFPVFNKEISSTSTFKSKPLGVKCEGFDLRAFRWTQMMIFTIEEINKDPALLSNISLGYRILNSCASPTNTIRAALTLASGPEKMELNSPCPPAISALIAESGSSQSIAVAGTLGPFGVPIVSYFSTCVCLSDRAKYPTFFRTIPSDYFQAKALAALVKRFGWQWIGAIQSDNDYGRSGILAFTEEVKKLGVCIAFVGTILRTFTMDKILDVVEMIKQSTVKVVLAFVPEGDFYPLMKEVVKQNITGIQWIASEAWITAPRPSTPEIYQAFGGTLGFVVQKMAIPNLKPFLTGISPHTDPSAAFVRDFWEIMVGCQPVLPGEHTGTEASNKICKGNETLMNSQDVFFNVTQLRVAYNVYKAVYAIAHALHQLVFCQPVGEKTMRPCLNISEIQPKEVTDHLQKVHFRNQFGDDVFFDVNGDFPVSYDIINWQLIDGQVQHVTLGNFASAANGDYKLSIQEEEIVWRTGKKIPKSVCSNVCPVGTRKAQMKGKPTCCFDCIQCADGTIANSTGAADCTPCPQEYWSNEKKDKCIPKTIEFLTYHEPMGIAITVVSLFGASLTLAMMLVFIRYRETPVIKASNSELSCFLLFSLFLCFLCPLTFIGRPTVWTCMLRHTAFGVTFALCISCVLGKTIVVVTAFKATFPGNKFAGKIGPAQQRMIVCSCTLIQMIICVLWLELSPPFPDMVFRYSNKKIVLECNTGSEAAFYAVLGYIGILAILCLVLAFLARKLPDNFNEAKCITFSMLIFCAVWITFIPAYVSSPGKFTVAVEIFAILSSAFGLLITIFVPKCYIILIKPEKNTKKHVMGKPLN
>LOCXPOlfC31.334.HIT1.OlfC.2R.841.ANF_receptor.exons7.CM014937.1.Perca_flavescens
LLRLLLLFLLMRRGDSVCRLQGSAQPPELAQDGNLIIGGIFSFRTGQDYVINTFQTFPDVRKCKNFNFREFKFAQTVIFAVNEINTNPDLLPNVKLGYKIYDNCGTMDILRAALVLLSGLKEEISDEICTETETVQAILGHSGSRPTIAFAQVVGRFHMPVISHFATCACLSNRKEYPTFFRTIPSDYYQSRALAKLVRHFGWTWIGALAVDNEYGLNGIAAFIQVAQEYGVCIEYSETFSSSDPPDSLQRIIEIIKHATSKVIMAFVSHSEMNVLSTELYKQNITGLQWVGSDAWITDYSLTDSEGHSLLVGSLGFTVSTTKIPGLEEHLRRLHYSQFPDSQFVRDFWEEVFDCALNDTANTQRKPCSGFESLQNVQSQLTDVSELRFTNNVYKSVYAVAHALDNLIKCEEGKGPFANGEKPSVLQYLNTVNFTTEEGERVHFDSNGDSPAKYELVNLQMTNKGTMEVVTVGIYDASLPENHQFIMNNIPVFRGNGLTEVPVSVCSESCLPGTRKVHQEGKPVCCYNCIPCPAGEISNLTDSIDCMKCPPEYWSNKQRDACIHKEIEFLAYDEILGTLLALFSLLGVFLTMITMLIFYGHRETPLVRANNSELSFLLLFSLTLCFLCSLTFIGRPSEWSCMLRHTAFGITFVLCISCVLGKTIVVLMAFRATLPGSNFMKWFGPAQQRLTVVGFTLIQVLICILWLIINPSFPFKNMKQYQEKIILECALGSPVAFWVVLGYIGLLAVLCYVLAFLARKLPDNFNEAKFITFSMLIFCAVWITFIPAYVSSPGKFTVAVEIFAILASSYGLLFCIFLPKCYIILLKPEQNTKKQIMGKTS
>LOCXPOlfC27.341.HIT1.OlfC.2R.856.ANF_receptor.exons6.CM014937.1.Perca_flavescens
MTSRHRWPEKGWGLLQLLLVVSVSQAEELVCRQRGDPENPQLLKDGDIMLGGIFSFHNSWINRKDTYRHKPLPLQCTSLNFRGFQYSQAMLFAIEEINNSTVLLPDISLGYKIYDSCSSIARSVRVTLALANGNEVLSALSAPCTRPAQVQAIMGEGSSSPCMAIATVIGPFHIPMISHFATCACLSDKNKYPSFLRTIPSDYYQSRALAQLVKHFGWTWVGAIRSNDDYGNNGMATFTEAAQQLGICLEYSVTFFRTDPPDKIQKIVDIIKASTSKVIVTFLSAMDINALVQQLSLRNMTGYQWVGTEAWIFDSQTAAMDSNHILDGAVGLSIPKAHVSGMREFLMNVKPLNSSSNEMFPEFWEKLFSCKFKQSTSLVGNQRECTGHEDLTGVQNSFTDMSLMPILYNVYKGVYAVAHALDNILSCNKTCNKKVQLDPYMILQRLKKIKFKTKEGDEVYFNENGDPAAKYEIINWQPTEHGIVDFVTVGLHDASLPADKQLNLQNKSLIWAQNSQQVPLSVCSEKCPPGTRKVLQKGKPVCCYDCLRCAEGEISNRTDSITCVRCHPEFWSNERRDACVKKEAEFLSYEEIMGALLTAASLFGTCITAVVAFIFFRYRKTPIVRANNSELSFLLLFSLTLCFMCSLTFIGRPSEWSCMLRHTAFGITFVLCISCVLGKTIVVLMAFKATLPGSNVMKWFGPTQQKLSVLGFTLIQVIICVIWLTISPPFPFINFKKFKDKIILECALGTAVGFWSVLGYIGLLAMLCFILAFLARKLPDNFNEAKFITFSMLIFCAVWITFIPAYVSSPGKFSVAVEIFAILASSFGLLFCIFIPKCYIILLKPDKNTKKNMMGK
>LOCXPOlfC28.348.HIT1.OlfC.2R.858.ANF_receptor.exons6.CM014937.1.Perca_flavescens
MTSRHRLPEKGWGLLQLLLVVSVSQAEELVCRQRGDPENPQLLKDGDIMLGGIFSFHSSWINRQDTYRHKPLPLQCISLNFRGFQYSKAMLFAIEEINNSTALLPGISLGYKIYDSCTSIARSVRVTLALANGNEVLSALSAPCTRPAQVQAIMGEGSSSPCMAIATVIGPFHIPMISHFATCACLSDKTKYPSFLRTIPSDYYQSRALAQLVKHFGWTWVGAIRTNDGYGNYGMAIFTEAAQQLGICLEYSVTFFRSDPPDKIQKIVDIIKASTSKVIVTFLSPMDINALVQQLSLRNLTGYQWVGTEAWIFDSQTAAMDINHILDGAVGLSIPQAHVSGMREFMMDVKPLNSSSNEMFPEFWEKLFSCKFKQSTTLVGNQRECTGHEDLTGVQNSFTDMSLMPIFNNVYKGVYAVAHALHNILSCNKTCNKKVQLDPYTILQRLKKIKFNTKEGDEVYFNENGDPAAKYEIINWQPTEHGIVDFVTVGLYDASLPADKQLNLQNKSLIWAQNSQQVPLSVCSEKCPPGTRKVLQKGKPVCCYDCLRCAEGEISNMTDSITCVRCHPEFWSNERRDACVKKEAEFLSYEEIMGALLTAASLFGTCITAVVAFIFFRYRKTPIVRANNSELSFLLLFSLTLCFLCSLTFIGRPSEWSCMLRHTAFGITFVLCISCVLGKTIAVLMAFRATLPGSNVMKWFGPTQQKLSVLGFTLIQVIICILWLTISPPIPFINFKKFKDKIILECALGSVVGFWGVLGYIGILAMLCFILAFLARKLPDNFNEAKFITFSMLIFCAVWITFIPAYVSSPGKFSVAVEIFAILASSFGLLFCIFIPKCYIILLKPDKNTKKNMMGKEP
>LOCXPOlfC29.353.HIT1.OlfC.2R.856.ANF_receptor.exons6.CM014937.1.Perca_flavescens
MTSRHRWPEKGWALLELLLVVSVSQAEELVCRQRGDPENPQLLKDGDIMLGGIFSFHSSWINRQDTYRHKPLPLQCTSLNFRGFQYAQAMLFAIEEINNSTVLLPDISLGYKIYDACTSIARSVRVTLALANGNEVLSALSAPCTRPAQIQAIMGETSSSPCMAISTVIGPFHIPVISHFATCACLSDKTKYPSFLRTIPSDYYQSKALAQLVKHFGWTWVGALRTNDGYGNYGMAIFTEAAQQLGICLEYSVSFFRTDPPDKIQKIIDIIKASTSKVIVTFLSPTDINALVQQLSLHNMTGYQWVGTEAWIFDSQTAAMDSNHILDGAVGLSIPKAHVSGMREFLMNVKPLNSSSNEMFPEFWEKLFSCKFKQSTSLVGNQRECTGHEDLTGVQNSFTDMSLMPIFNNVYKGVYAVAHALHNILSCNKTCNKKVQLDPYTILQHLKKIKFKTKEGDEVYFNENGDPAAKYEIINWQPTEHGIVDFVTVGLHDASLPADKQLNLQNKSLIWAQNSQQVPLSVCSEKCPPGTRKVLQKGKPVCCYDCLRCAEGEISNMTDSITCVRCHPEFWSNERRDACVKKEAEFLSYEEIMGALLTAASLFGTCITAVVAFIFFRYRKTPIVRANNSELSFLLLFSLTLCFLCSLTFIGRPSEWSCMLRHTAFGITFVLCISCVLGKTIVVLMAFKATLPGSNVMKWFGPTQQKLSVLGFTLIQVIICILWLTISPPFPFINFKKFKNKIILECALGSVVGFWGVLGYIGILAMLCFILAFLARKLPDNFNEAKFITFSMLIFCAVWITFIPAYVSSPGKFSVAVEIFAILASSFGLLFCIFIPKCYIILLKPDKNTKKNMMGK
>LOCXPOlfC28.359.HIT1.OlfC.2R.857.ANF_receptor.exons6.CM014937.1.Perca_flavescens
MMSRHRWPEKGWGLLQLLLVVSVSQAEELVCRQRGDPENPQLLKHGDIMLGGIFSFRSSWINRQDTYRHKPLPLQCTSLNFRGFQYAQAMLFAIEEINNSTVLLPDISLGYKIYDSCKSITRSVRVALALANGNEELSALSAPCTRPAQVQAIMGETSSSPCMAIATVIGPFHIPMISHFATCACLSDKTKYPSFLRTIPSDYYQSRALAQLVKHFGWTWVGALRTNDDYGNNGMATFTETAQKLGVCLEYSVSFFKTDPPDKIQKIIEIIKASTSMVIVAFLSLVDIDLLIQELSLHNMTGYQWVGTEAWIFDSQTAAMDINHILDGAIGLSIPKAHVRGMRKFMLDVKPLNSSSNEMFPEFWEKLFSCKFKQSTSLLGNQTECTGHEDLTGVQNSFTDMSLMPIFNNVYKGVYAVAHALHNILSCNKTCNKKVQLDPYTILQRLKKIKFNTKEGDEVYFNENGEPAAKYEIINWQPTEHGIVDFVTVGLYDTSLPADKQLNLQNKSLIWAQNSQQVPLSVCSEKCPPGTRKVLQKGKPVCCYDCLRCAEGEISNMTDSITCVRCHPEFWSNERRDACVKKVAEFLSYEEIMGTLLTAASLFGTCITAVVAFIFFRYRKTPIVRANNSELSFLLLFSLTLCFLCSLTFIGRPSEWSCMLRHTAFGITFVLCISCVLGKTIVVLMAFKATLPGSNVMKWFGPTQQKLTVLGFTLIQVIICIIWLTISPPFPIISFKKFKDKIILECALGSVVGFWAVLGYIGLLAMLCFILAFLARKLPDNFNDAKFITFSMLIFCAVWITFIPAYVSSPGKFSVAVEIFAILASSFGLLFCIFIPKCYIILLKPEKNTKKNIMGKE
>LOCXPOlfC30.365.HIT1.OlfC.2R.859.ANF_receptor.exons6.CM014937.1.Perca_flavescens
MMSTHRGPEKGCLLLQLLLVAFFSQAEELVCRQRGEADNPQLSKDGDFMLGGIFSFHSSWINRQDSYTQKPLPLECTSLNFRGFQYSQAMLFAIEEINNSTELLPGISLGYKIYDVCGSIARGVRVTLSLANGNEVLSSLSSPCTRPAQVQAIMGETSSSPCMAIATVIGPFHIPMISHFATCACLSDKTKYPSFLRTIPSDYYQSRALAQLVCHFGWTWVGAIRTNDDYGNNGMAIFTETAEHLGICLEYSVSFFRTDPPEKIQKIISMIKASTSKVIVAFLSHMDMDVLIHELSNHKLTGYQWVGSESWIFDSQIAAMDINHILDGAIGLSIPKAYVSGMREFMLDVKPLNSSSNEMFSEFWETLFNCKFKQSKSSAGNQRECTGHEDLTGVQNSFTDMSLMPIFNNVYKGVYAVAHALHNILSCNKTCNNVVQLDPLTILQHIKMIQFKTKEGDEVYFNVNGDPAAKYEIINWQPTEHGIADFVTVGLYDASLPADKQLNLQNKSLIWANNSKQVPLSVCSEKCPPGTRKVLQKGKPVCCYDCLRCAEGEMSNITDSITCVRCHPEFWSNERRDACVKKEAEFLSYEEIMGALLTAASLFGTCITAVVAFIFFRYRKTPIVRANNSELSFLLLFSLTLCFLCSLTFIGRPSEWSCMLRHTAFGITFVLCISCVLGKTIVVLMAFRATLPGSNVMKWFGPAQQKLSVLGFTLIQVIICILWLTISPPFPFKNFDEFKHKIILECALGSAVGFWAVLGYIGILAMLCFILAFLARKLPDNFNEAKFITFSMLIFCAVWITFIPAYVSSPGKFSVAVEIFAILASSFGLLFCIFIPKCYIILLKPDKNTKKNMMGKETP
>LOCXPOlfC31.370.HIT1.OlfC.2R.860.ANF_receptor.exons6.CM014937.1.Perca_flavescens
MLSTQRWPEQGWALLQLLLVASFSQAEEPVCWQRGDPDNPQLSKNGDIMLGGIFSFHSSWKARHDTYKQKPLPLECTSLNFREFQFAQAMLFAIEEINNSTEILPGISLGYKIYDLCGSTARSVRYALALTNGNEVLSALNKAPCTRPAQVQAIMGDTSSSPCMAIATVIGPFHIPMISHFATCACLSDKTKYPSFLRTIPSDYYQSRALAQLVWQFGWTWVGAIRTNDDYGNNGMAIFTETAQHLGICLEYSVSFFRTDPPEKIQKIISMIKVSTSKVIVAFLNHMDMDVLIQELSNHKLTGYQWVGSESWISDSQIAAMDRHHILDGALGLSIPKAHVSGMREFILDVKPLNSSSNVMFPEFWETLFSCKFKQSKASAGNQRECTGHEDLTGVQNSFTDMSLMPIFNNVYKGVYAVAHALHNILSCNKTCNNQVQLDPFTILQHIKKIKFITKEGDEVYFNENGDPAAKYEIINWQPTEHGTVDFVTVGLYDASLPANKQLNLQNKSLIWAHNSQQVPLSVCSEKCLPGTRKVLQKGKPVCCYDCLRCAEGEMSNVTDSITCVRCHPEFWSNERRDACVKKEAEFLSYEEIMGALLTAASLCGTCITAVVAFIFFRYRKTPIVRANNSELSFLLLFSLTLCFLCSLTFIGRPSEWSCKLRHTAFGITFVLCISCVLGKTLVVLMAFRATLPGSNVMKWFGPAQQKLSVLGFTLIQVIICILWLTISPPFPFKNFKEFKDKIILECALGSAVGFWAVLGYIGLLAMLCFILAFLARKLPDNFNEAKFITFSMLIFCAVWITFIPAYVSSPGKFSVAVEIFAILASSFGLLFCIFIPKCYIILLKPEKNTKNNMMGKVAP
>LOCXPOlfC32.372.HIT1.OlfC.2R.860.ANF_receptor.exons6.CM014937.1.Perca_flavescens
MLSTQRWPEQGWALLQLLLVASFSQAEEPVCRQRGDPENPQLSKNGDIMLGGIFSFHTSWKARHDTYRQKPLPLECTSLNFREFQFAQAMLFAIEEINSSTEILPGISLGYKIYDLCGSTARSVRYALALTNGNEVLSALNEAPCTRPAQVQAIMGDTSSSPCMAISTVIGPFHIPMISHFATCACLSDKTKYPSFLRTIPSDYYQSRALAQLVLHFGWTWVGAIRSNDDYGNNGMATFTETAQHLGICLEYSASFFRTDPPDKIQKIIDIFKASTSKVIVAFLNHMDMDVLIQELSNHNLTGYQWIGSEGWISDSQIAAMDRHHILDGAVGLSIPKAHVSGMREFILDVKPLNSSSNVMFPEFWETLFSCKFKHSKSSAGNQRECTGHEDLTGVQNSFTDMSLMPIFYNVYKGVYAVAHALHNILSCNKTCNNKVQLDPFTILQHIKKIKFITKEGDEVDFNENGDPAAKYEIINWQPTEHGIVDFVTVGLYDASLPANKQLNLQNKSLIWAQNSQQVPLSVCSEKCLPGTRKVLQKGKPVCCYDCSRCAEGEMSNVTDSINCVRCHPEFWSNERRDACVKKEAEFLSYEEIMGALLTAASLFGTCITAVVAFIFFRYRKTPIVRANNSELSFLLLFSLTLCFLCSLTFIGRPSEWSCMLRHTAFGITFVLCISCVLGKTIVVLMAFKATLPGSNVMKWFGPTQQKLSVLGFTLIQVIICILWLTISPPFPFKNFKEFKDKIILECALGSAVGFWAVLGYIGLLAMLCFILAFLARKLPDNFNEAKFITFSMLIFCAVWITFIPAYVSSPGKFSVAVEIFAILASSFGLLFCIFIPKCYIILLKPEKNTKNNIMGKAAP
>LOCXPOlfC33.383.HIT1.OlfC.2R.860.ANF_receptor.exons6.CM014937.1.Perca_flavescens
MPSTQRWPEQGWALLQLLLVASFSQAEEPVCRQRGDPENPQISKNGDIMLGGIFSFHTSWKARHDTYRQKPLPLECTSLNFRDFQFAQAMLFAIEEINNSTDLLPGISLGYKIYDVCGSIARSVRYALALTNGNEVLSALTEAPCTRPAQVQAIMGDTSSSPCMAIATVIGPFHIPMISHFATCACLSDKTKYPSFLRTIPSDYYQSRALAQLVKHFGWTWVGAIRTNDDYGNNGMATFTETAQHLGICLEYSVSFFRTDPPDKIQKIIDIFKASTSKVIVAFLSHMDMDVLIQELSNHKLTGYQWVGSEGWISDSQIAAMDRHHILDGALGLSIPKAHVSGMREFILDVKPLNSSSNVMFPEFWETLFSCKFKQSKASAGNQRECTGHEDLTGVQNSFTDMSLMPIFNNVYKGVYAVAHALHNILSCNKTCNNQVQLDPFMILQHIKKIKFITKEGDEVYFNENGDPAAKYEIINWQPTEHGIVDFVTVGLYDESLPANKQLNLQNKSLIWAQNSQQVPLSVCSEKCPPGTRKVLQKGKPVCCYDCSRCAEGEMSNVTDSTTCVRCHPEFWSNERRDACVKKEAEFLSYEEIMGALLTAASLCGTCITAVVAFIFFRYRKTPIVRANNSELSFLLLFSLTLCFLCSLTFIGRPSEWSCMLRHTAFGITFVLCISCVLGKTLVVLMAFRATLPGSNVMKWFGPAQQKLSVLGFTLIQVIICILWLTISPPFPFKNFKEFKDKIILECALGSAVGFWAVLGYIGLLAMLCFILAFLARKLPDNFNEAKFITFSMLIFCAVWITFIPAYVSSPGKFSVAVEIFAILASSFGLLFCIFIPKCYIILLKPEKNTKNNIMGKAAP
>LOCXPOlfC34.386.HIT1.OlfC.2R.857.ANF_receptor.exons6.CM014937.1.Perca_flavescens
MPSTQRWPEQGCALLQLLLVASFSQAEEPVCRQRGDPENPQISKNGDIMLGGIFSFHTSWNDRHDTYTQKPLPLECTSLNFRDFQFAQAMLFAIEEINNSTDLLPGISLGYKIYDACGSIARSVRVALALTNGNEVLSALTEASCTRPAQVQAIMGESSSSPCMAVVTVIGPFHIPMISHFATCACLSDKTKYPSFLRTIPSDYYQSRALAQLVKHFGWTWVGAIRTNDDYGNYGMTIFTETAQHLGICLEYSVSFFRTDPPDKIQKIIEIFKASTSKVIVAFLSHVDMDVLIQELSNHNLTGYQWIGSEGWIFDSQIAAMDRHHILDGAVGLSIPKAHVSGMIEFILDVKPLNSSSNEMFPEFWETLFNCKFKQSKSSAGNQRECTGHEDLTGVQNSFTDMSLMPIFYNVYKGVYAVAHALHNILSCNKTCNNKVQLDPLTILQHIKNIKFITKEGDEVYFNENGDPAAKYEIINWQPTEHGIVDFVTVGLYDTSLPANKQLNLQNKSLIWAHNSQQVPLSVCSEKCLPGTRKVLQKGKPVCCYDCSRCAEGEMSNVTDSTTCVRCHPEFWSNERRDACVKKEAEFLSYGEIMGALLTAASLFGTCITAVVAFIFFRYRKTPIVRANNSELSFLLLFSLTLCFLCSLTFIGRPSEWSCMLRHTAFGITFVLCISCVLGKTIVVLMAFRATLPGSNVMKWFGPTQQKLSVLGFTLIQVIICILWLTISPPFPFKNFQEFKDKIILECALGSAVGFWAVLGYIGLLAMLCFILAFLARKLPDNFNEAKFITFSMLIFCAVWITFIPAYVSSPGKFSVAVEIFAILASSFGLLFCIFIPKCYIILLKPEKNTKSNIMGK
>LOCXPOlfC35.392.HIT1.OlfC.2R.860.ANF_receptor.exons6.CM014937.1.Perca_flavescens
MTSTQKWPEQGWALLQLLLVASFSQAEEPVCRQRGDPENPQLFKNGDIMLGGIFSFHTSWNDRQDTYTQKPLPLDCTSLNFRDFQFAQAMLFAIEEINNSTDLLPGISLGYKIYDACGSIARSVRVALALTNDNEVLSALNKAPCTRPAQVQAIMGETSSSPCMAISTVIGPFHIPMISHFATCACISDKTKYPSFLRTIPSDYYQSRALAQLVKHFGWTWVGAIRTNDDYGNNGMATFTESAQKLGICLEYSVSFFRTDPPDKIQTIIEIIKASTSMVIVAFLSLMDIDLLIQELSNHKLTGYQWVGSEGWIFDSQIAAMDRHHILDGAIGLSIPKAHVSGMRDFMLDVKLLNSSSNEMFPEFWETLFSCKFKQSKSSAGNQRECTGHEDLTGVQNSFTDMSLMPIFNNLYKGVYAVANALHNILSCNKTCNNKVQLDPFTILQHIKKIKFKTKEGDEVYFNENGDPAAKYEIINWQPTEHGIVDFVTVGLYDASVPADKQLNLQNKSLIWAQNSQQVPLSVCSEKCPPGTRKVLQKGKPVCCYDCLRCAEGEISNITDSTTCVRCHPEFWSNERRDACVKKEAEFLSYEEIMGALLTAASLFGTCITAVVAFIFFRYRKTPIVRANNSELSFLLLFSLTLCFLCSLTFIGRPSEWSCMLRHTAFGITFVLCISCVLGKTIVVLMAFKARLPGSNVMKFFGPAQQKLSVLGFTLIQVIICILWLTISPPFPFKNFKEFKDKIILECALGSAVGFWAVLGYIGLLAMLCFILAFLARKLPDNFNEAKFITFSMLIFCAVWITFIPAYVSSPGKFSVAVEIFAILASSFGLLFCIFIPKCYIILLKPEKNTKSNLMGKAAP
>LOCXPOlfC36.394.HIT1.OlfC.2R.838.ANF_receptor.exons6.CM014937.1.Perca_flavescens
IFMGLLLAFGAADGAAEREAPFCQILGSLEFPLLSKEGDVMIGGAFSIHSKITQPPLSFTEKPTRLTCSSVNLREFRFAQTMIFAIEEINKSEFLLPNVSIGYRIYDNCGSTVSSMRAVMALLNSDEWTAGKSCSSQSAVHAIIGESESSSTIVLSRTTGPFKIPVISHSATCECLSNRNEYPSFFRTIASDLHQSRALAQLVKHFGWTWVGAVNSDSDYGNNGMAIFLAAAQEEGVCVEYTEKFHREEPEKLMKVVEVIQKSTARVIVGFLAHVEMNNLLEQLSLHNITGLQFVGVEAWITADSLVTPTSFSVLGGSLGFAVQKANVSGLDDFLIKDFWETEFKCKETNGATMTETPQCKEKNDLIDLKHYDDDVAELRYSSNIYKAIYAVAHSLHSILKCFKSQGCDHTVKVTPWQVVESLKQVNFTIKNGDQVWFDSTGAAVARYEVVNWQRGSDDSVQFKPVGYYDASLPPGQKFVLKTEAIIWPGEKTEANIIIHLCSESCHPGTYKVLQKGKPVCCYDCIPCAEGEISNSTDSNDCKKCPEEYWSNQNRDACVLKNVEFLYFTEVMGIILVFFTLFGALLTLIVATIFLFNKDSPLVKANNSELSFLLLFSLTLCFLCSLTFIGRPSEWSCMLRHTAFGITFVLCISCVLGKTLVVLMAFRATLPGSNIMKWFGPAQQRLTVLTFTLIQVIICILWLIINPPFPFKNMKHYKDKIILECALGSPVGFWVVLGYIGFLAVLCFVLAFLARKLPDNFNEAKLITFSMLIFCAVWITFIPAYVSSPGKFTVAVEIFAMLASSYGLLLSIFAPKCFIIVFKPKLNTKKHLMGKMGS
>LOCXPOlfC37.396.HIT1.OlfC.2R.854.ANF_receptor.exons6.CM014937.1.Perca_flavescens
MFDCFYVMLLFVLLVGAFGAEEDTALCEILGSPEFPLLSKEGDITIGGVFSIHSQISRPPLTFTDAPEPLKCSRINFREFRFAQTMIFAIHEINNSSSLLPNISIGYKIFDGCGSNLPSTRAVMGLINGPERTLEKTCSSHLSVHAIVGASESSSTIAMLQISGIFQIPVVSHFATCACLSNKKEYPSFFRTIPSDYHQSRALAKLVKHFGWTWVGAVRSDNDYGNNGMATFITAASQEGVCIEYSEAISRTDPSEQVARVVRVIQSGSARVLVAFLAQGEMDILLEEALKQNLTGLQWVGSESWITARHLATKGYSRILTGSLGFTIRKSNITGLREFLLQVNPSQDPYNNMLREFWEATFGCSFQSSPHGQTQCSGTERLQDIKNPFTDVSELRISNNVYKAVYAVANAMHNVLKCGQSDEVVNHPCIWKDALESKQVVKHLRDVNFTLQSGERVYFDENGDPTATYELVNWQRNQAGDVVFVAVGRYDASLPNGKQFTMNGINTTWAAESLERPQSVCSESCLPGFRQAVIKGKPICCFSCIACAAGEISNFSNSAECSRCPLEYWSDEDHSQCVPKVIEFLSYGETMGALLTGFSLFGASLTLVVSCVFFWFRHTPLVKASNSELSFLLLFSLTLCFLCSLTFIGRPSEWSCMLRHTAFGITFALCMSCILAKTIAVVIAFKAKRPANTVPQCSAPLQRTSVLSCTLLQVLVCMLWLTLAPPFPYQNTAHATERIILECDLGSPIGFWAVLGYIGLLAVLCFILAFLARKLPDNFNEAKFITFSMLIFCAVWVTFIPAYVSSPGKFTVAVEIFAILASSFGLLFCIFAPKCYILLLKPEKNTKKHMMGRN
>LOCXPOlfC38.400.HIT1.OlfC.2R.861.ANF_receptor.exons6.CM014937.1.Perca_flavescens
MLLIADLLLLSLLAVRGGEPMCQTYGRKVVSQFSKTGDINIGGIFSFHQNPFSVSTALQVNPGTIQCEGLDPGELQYAYTMIFAVEEINNSSNLLPGVTLGYRIFDSCPSIPLSISASLNLMNKYDSGKGSCSKLSNVHAVIGETTSTSTIGIARTMGPFHIPVISHSATCACLSNRREYPSFFRTIPSDFYQSKALAKLVKYFGWTWVGAIRTNSDYGNGGMATFLEAAEREGVCVEYSVAIYRTDPRKWFLEVADMIKKSTSKVIVAFADGTDLDILFKELHAQNVTGLQWVGSEGWITYRYIASPVNYAVVQGAVGFAALNAHIPGLQEFLANSRPSITPGDQGLVELWETVFGCTLTPQAETQAQVSVAACTGNESLWNTNSRFTDVSDASLLNNVYKATYAVAHALDMLFTCKDGQGPFENNTCADRENVQSWQVLHYLTQVNFTTKTGENVFFNEFGDPVARYALVNWQIDEAGYIVFETIGFYDASQPEGQQFEMKADVQAIWAGDNLEVPRSVCSKSCLPGTRRAFVKGKPICCFDCITCADGEFSNSTNAVKCDKCHPEYKPNEERNNCDLKAIEFLTYSELMGTLLVTFSVFGACLSMTIALVFFHYRQTPIVRANNSELSFLLLFSLTLCFLCSLTFIGRPSEWSCMLRHTAFGITFVLCISCVLGRTIVVLMAFKATLPGSNVMKWFGPTQQRLSVLTFTLIQVLICTLWLTSNPPFPFRNMKHYEETIILECALGSPVGFWAVLGYIGLLAMLCFVLAFLARKLPDNFNEAKFITFSMLIFCAVWITFIPAYASSPGKFTVAVEIFAILASSYGMLFCIFLPKCYIILLKPENNTRKHMLCKVTPRTL
>LOCXPOlfC39.405.HIT1.OlfC.2R.861.ANF_receptor.exons6.CM014937.1.Perca_flavescens
SMMSTQRWPEQGWALLQLLLVASFSQAKEPVCRQRGDPENPQLFKNGDIMLGGIFSFHSSWINRQDTYMHKPLPLECTSFNFRDLQYAQAMLFAIEEINNSTEILPGISLGYKIYDVCGSIARSVRVALALANGNEILSAPFEAPCTRHAHVQAIMGETSSSPCMAVATVIGPFHIPMISHFATCACLSDKTKYQSFLRTIPSDYYQSRALAQLVKHFGWTWVGAIRSNEDYGNNGMAIFTETAQHLGICLEYSVSFFRTDPPDKIRKIIDIIKASTSKVIVTFLSHMDIDIIISEMSNHNLTGYQWVGTEAWISDSHTAVMDKNHILDGAIGLSIPKAHVSGMREFMLDVKPLNSSSNEMFSEFWETLFSCKFKQSKSSAGNQRECTGYEDLSGVQNSFIDMSLMPIFNNVYKGVYAVAHALHNILSCNKTCNKKVQLDPLTILQHIQMIQFKTKEGDEVYFNRNGDPAAKYEIINWQPTEHGIVDFVTVGLYDASLPADKQLNLQNKSLFWAQNSQQVPLSVCSEKCPPGTRKVLQKGKPVCCYDCLTCAEGEISNITDSITCVRCHPEFWSNERRDACVKKEAEFLSYEEIMGALLTAASLFGTCVTAVVAFIFFRYRKTPIVRANNSELSFLLLFALILCFLCSLTFIGRPSEWSCMLRHTAFGITFVLCISCVLGKTIVVLMAFRATLPGSNVMKWFGPAQQKLSVVGFTVIQVIICILWLTISPPFPFKNLKIFKDKIILECALGSAVGFWAVLGYIGLLAMLCFILAFLARKLPDNFNEAKFITFSMLIFCAVWITFIPAYVSSPGKFSVAVEIFAILASSFGLLFCIFIPKCYIILLKPENNTKKNIMGKGVP
>LOCXPOlfC40.409.HIT1.OlfC.2R.860.ANF_receptor.exons6.CM014937.1.Perca_flavescens
MPSTQRWPEQGWALLQLLLVASFSQAEEPVCRQRGDPDNPQLSKNGDIMLGGIFSFHTSWKDRQDTYRQKPLPLECTSLNFRGFQFAQAMLFAIEEINNSTELLPGISLGYKIYDSCASIARSVSVALALANGNEVLSALSKAPCTRTAQLQAIMGETSSSPCMAIATVIGPFHIPMISHFATCACLSDKNKYPSFLRTIPSDYYQSRALAQLVKHFGWTWVGAIRTNDDYGNNGMAIFTETAQQVGICLEYSVAFFRTDPPDKIQKIIDIIKASTSKVIVAFLSHKDMDVLIHDLSNHNLTGYQWVGSESWIFDSQIAAMDINHILDGAIGLSIPKAYVSGMREFMLDVKPLNSSSNEMFPEFWETLFSCKFKQSTSLVGNQRECTGREDLTGVQNSFTDMSLMPIFNNVYKGVYAVAHTFHNILSCNKTCNNKVQLDPFMILQNIKKIKFKTKEGDEVYFNENGDPAAKYEIINWQPTEHGIVDFVTIGFHDASLPADKQLNLQNKSLIWAQNSQQVPLSICSEKCPPGTRKVLQKGKPVCCYDCLRCAEGEMSNITDSITCVRCHPEFWSNERRDACVKKEAEFLSYEEIMGALLTAASLFGTCITAVVAFIFFRYRKTPIVRANNSELSFLLLFSLTLCFLCSLTFIGRPSEWSCKLRHTAFGITFVLCISCVLGKTIVVLMAFRATLPGSNVMKWFGPTQQKLSVLGFTLIQVIICILWLTISPPFPFKNFDESKDKIILECALGSAVGFWAVLGYIGLLAMLCFFLAFLARKLPDNFNEAKFITFSMLIFCAVWITFIPAYVSSPGKFSVAVEIFAILASSFGLLFCIFIPKCYIILLKPEKNTKKNIMGKGVR
>LOCXPOlfC41.414.HIT1.OlfC.2R.879.ANF_receptor.exons10.CM014937.1.Perca_flavescens
VEHSLSRRRTEVVFLSLLWCVLFPCNSLQEQSQQCKLIPGSMSLPVLEKKGDIVLGGLFSLHDMVVEPSLSFTSTPPPAQCTRFNFRTFRWMQTMIFAIEEINRNGKLLPNITLGYKIYDSCSTPHQALKAAMELVGSEKGSWVEETQSKDTCPGRVPAVIGDGGSTQSLVVARFLGAFHLPQVSYFSSCACLSNKKEFPAFLRTMPSDFFQVDALVQLVKHFGWTWVGVIAGDDAYGRGGANIFADEVRKLGACVAFQEVIPRNRAQTTLSSIVSKIRSSGARVILVFAVEQDAAALFDEAHRHDTYIQWLASEAWSTAAILSTPKRHHHILQGSMGFAIRRAHIPGLKDFLLRLHPSSPDALADPFLIPFWEEVFLCSLGVQAEGQEHNVEGKPPCSGAEKLGNVTNIYSDVSQLRISYNVYKAVYAIVNALKDMRSCVKGKGPFPQQACPDVDNIQPWQLLHYIKKVKYLNSIGDETKFDENGDPPAMYDLVNWQLRDGEMEFVTIGKFDETTTVGKQKLQIQEHIIVWNGNQTKIPLSVCSSICPPGTRKAIRPNFPICCHDCVLCTAGEISNHTDAIECVQCLPEFWSNAERTACIPKQVEFLSFSDTMGITLMAVSLIGSFCTCVVALIFSCHRITPIVRANNSELSFLLLFSLTLCFLCSLTFIGRPSELSCMLRHTAFSITFVLCISCILGKTMVVLMAFKATLPGSNVMKWFGPAQQKAIITFCTLVQVIICTVWLVVAPPTPRQLMPRESVLVILLCDEGSAIAFALVLGYIGLLACLCLLLAFLARKLPDNFNEARLITFSMLIFCAVWIAFVPAYISSPGKYSTVTEVFAILASSYGLLGCIFAPKCYIILLRPEKNTWKHIMSKAT
>LOCXPOlfC42.423.HIT1.OlfC.2R.882.ANF_receptor.exons8.CM014937.1.Perca_flavescens
MEISALCIGLILSLGLCKLNSALALNGSEDGFKQRAGLTEDRTGAGVSTQTSSVKCKLQSATRLPVFSMDGDYVIGGVFSIHFYIQTVKHNYNAMPEPLRCTGSINTRELHSSRTMIFAIEEINNSTELLPGIKLGYQIYDSCASVPVAVHVAFQLSNSLDPVFYTGDNCSQSGMVKAVVGENGSSLSISISRIIGPFNIPQVSHFSTCACLSDKQQYPSFFRTVPSDQFQADALAKLIKHFGWNWIGAVRSDSDYGNNGMASFLDAARKEGICVEYSESLSRTQPRSRFQRVADVIRRSTAMVVVAFAAAGDLRLLLEELLLEPSPPRQWIGSEAWVTNTDMLRFSFCAGTIGFGIERSVIPGLRDFLLDLSPSKVAVSPVLTEFWEDAFNCRLGKSAAIDKRLCDGTEDIKTLQIPYTDISQIRITSMVYKAVYAIAHAIHKAVCQKTNSTTQCDKFTRIESKEVLTQLKKVNFSQNGYDVSFDANGDPVARYELVNWQKRESGNIEMVTVGHYDASLPVGQKFRINRNITWVNGGTQVPVSVCTNSCSPGTRKVLQKGKPICCYDCIPCPEGEISNATDSPDCFPCPNEFWPNAERETCLPKPVEFLSNNEVLGIILAAFSVGGASLAIITAAVFYRHRTSPIVRANNSELSFLLLFSLTLCFLCSLTFIGAPSEWSCMLRHTAFGITFVLCMSCVLGKTIVVLMAFRATLPGSNVMKWFGPPQQRMTVVSFTFIQVLICTIWLVLSPPFPMKNLTIYKERIILECALGSAVGFWAVLGYIGLLAVFCFVLAVLARKLPDNFNEAKLITFSMLIFCAVWITFIPAYLSSPGKFTVAVEIFAILASSFGLILCIFAPKCFIILFKPEKNTKKHLMNKNQS
>LOCXPOlfC43.427.HIT1.OlfC.2R.913.ANF_receptor.exons15.CM014937.1.Perca_flavescens
RFLLGLCAFIHFYGSVSAESTCKLKAKFNLNGYKNVEKKTVVIGGMFPVHKRIASSDGNTSRVPVSSGCEGFNFRTFRWTQTMLFAISEINKKNNLLPDTDLGYVIYDSCFTISKAVEGTLTYLTGQDEAVPNYRCGTGAPLAALVGAGGSDLSIATARILGLYHFPQVSYCSTCSALESKFQFPTFLRTIPNDKHQSTAIAQLVLHFGWTWVGTIAADDDYGKYGIKAFKEQVEEAGVCISFSETLPKVSSPEVIQRIVKTVVEATAKIIVVFSSDVDFSPLILELLRHNVTNRTWIASEAWVTSALINQPGVSSLLSGTLGFGVKRADIPGLQQHLLEIDPYTDPLTEEFWETLFNCTLNYGKAGVPDGLCTGKESLAQLNNTYSDVSQLRITYSVYKAVYAVAHALHNLEHCEKGQGPFNGNDCANITNFEPWQLMYYLKNVRFKVPHTGEEIHFDEGDVEGVYDIINWQFNSNGEISYVTVGHYNGSAAPVDRMTINNTSILWNNEVLEPPRSVCSENCQPGTRKGIRQGEPVCCFDCIPCADGEISNSTNARACILCSYQDWSNDAHDACVPKIIEFLAFGEPLGITLIIISAFGALVTIAVGVVFVAHIGTPLVKANDPLLSFSLLFSLVVTFLCSIVFLGEPQHWSCMTSQVALALGFALCLSSIMGKAAVLMMRARALKKARAMAKAAAKAAKAAAEAAANSGSPDVLVTNILNNNNANACADPEVDSLTCAHQRAIAAVATIIQAVACTVWLVILPPFPIQNTSAQNIKIILECDQGSVVFICCIFAYDILLALLAFIFAFIARKLEDHFSEAKSVTFGMLVFFIVWISFVPAYLSTRGKFMVAVQIFAILASSFGLLTCIFLPKCYVLLVKPERNTEEMMRPRAKPRDGTSTGTSASFATAAT
