# Supplementary material for: Expanded olfactory system in ray-finned fishes capable of terrestrial exploration
Source: BMC Biol. 2023 Jul 31;21:163. doi: 10.1186/s12915-023-01661-8 (PMC10392011; doi:10.1186/s12915-023-01661-8)
Supplement: Supplementary file 3 — Additional file 3: Data S1. Protein sequences and genomic coordinates of OLF genes. FASTA and General Feature Format (GFF) files containing the protein sequences and genomic coordinates for all identified OLF genes in this study. [file 12915_2023_1661_MOESM3_ESM.zip › PROTEINS/Perca_fluviatilis.OLF_genes.fa]

>LOCXPDilaORUN.67-eta.333.352.HIT1.OR.1R.305.7tm_1.exons2.CM020912.1.Perca_fluviatilis
LVLVRDTFTTALVKNLIVVMVWLILGYINSSLVATFLRHQTFNEDPRYILFIHMVINDGIQLTVTITLFVLSYIFYKINVSFCCFFILVAVFTTRITPVNLASMAIERYIAVCEPLRHPQICTVRRTYIVIGWMWFICVAPDITDLFMTLATESLSFFHESVFCIRPNVFKDPILAFKRQVFDIIYFSYVFLTLVFTYLRVLFAARALSTDKISAQRARNTILIHGAQMAMCMLSYISPSVEIILQLIFPGRISEIRYANYLIVYLLPRFLSPIVYGVRDKKFRKYLKMYLVSNSCRVKLQTVAP
>LOCXPTilORs.W240.305.360.HIT1.OR.1R.275.7tm_4.exons2.CM020912.1.Perca_fluviatilis
VTVCSGGMYSNVRLCCKLTKNKVFNVNPRYILYIHLVINDIILLSLFTLLHVLSYIVYTLNVSLCIVLVMISIFASLNNPLTLAVMAVECYIAVCFPLRHTQICTVRKTYVVIGLIWAISILSILPYLFVALATESLEFFRSSVFCLRVNVFRDPNLTVKRDVSNSVCMVIVWLTLFYTYFRILFAAKAAATDAKKARNTVLLHSFQLLLCMLTYVYDLITQGLTFLFPNEVLAIRFTVSIFIQVLPRLISPVVYGLRDKTFRKYLKRYLLCTTS
>LOCXPSichOR4.1-eta.305.376.HIT1.OR.1R.303.7tm_1.exons2.CM020912.1.Perca_fluviatilis
MNESSANVTVVLQYRDSFTKAVIKNVIVVVLGISINYIYAGLIHTFCKHQIFYTNPRYILFIHLVINDMIEVTVTVILFVISYTIYQINVSLCCIFILFALSTTENTPLNLACMAVECYIAICVPLRHVQICTIKRTLMLIGLIWATTMFSAFADLCITLATEPRDYFSSRLFCLPKAVFPNPVIIKKRDITYSVYLVLVWITIFYTYFRILLTAKTASKDAKKARNTILLHGFQVLLCMTTYADSPLKEALLQWFPKNYTDSLFSCYIIIQILPRSISPVIYGMRDKTFRKYLRRNLVCKIN
>LOCXPSichOR4.1-eta.305.381.HIT1.OR.1R.296.7tm_1.exons2.CM020912.1.Perca_fluviatilis
VVIEYRDSFTKAVTKNVIVVVLCISINYINAGLIQTFRNHQIFYMNPRYILFIHLVVNDMLQVTLTVMLFIISYTLYKINVSVCGTFILLALFATENTPLNLACMAVECYIAICVPLRHMQICTVNRTLMLIGLIWATSMFSVLPDLFMTLATEPRDFFHSQVFCLRETVFRNPHIIRKRDITYIVYLVIVWFVIFFTYFNILFTAKTASKDAKKARNTILLHGFQVLLCMATYADPLLRSALLQWFPKNYADSLFACYIIIQVLPRSISPIIYGVRDKTFRKYLKRYLLCKMSHQ
>LOCXPOR1.306.HIT1.OR.2R.309.7tm_4.exons1.CM020910.1.Perca_fluviatilis
MVNATQVSFFRLSAYFDTGPFKYLYFMIVMSLYMLIICANLLLIVVICKNRSLHEPMYLFLCSLFVNELFGSTGLFPFLLVQILSDIHTVSAPFCFIQIFSLHVYANVELFTLGVMSYDRYLAICYPLQYNTRMTSNKVAVLIASVWLFCVLHIVVAISLSITLQLCGNTIQKVYCDNYPIVKLACFDTTANNIYGLVYMFTVFFGLIILNLYSYMRILKVCFSGSKQTRQKAVSTCTPHLASLINFSFGCFFEIVQSRFDMSSVPMMLRIILSLYFLTCQPIFNPLIYGLQMTKIRSLCKSLIFGKVM
>LOCXPOR2.445.HIT1.OR.2R.309.7tm_4.exons1.CM020910.1.Perca_fluviatilis
MINSTQVSYFKLGAFFDTGVFRYLYFMIVMSLYIVIICTNLLLIVVICKNRSLHEPMYLFLCSLFVNELYGSTGLFPFLLVQILSDIHTVYASLCFIQIFSLHVYANVELFTLGVMSYDRYLAICYPLQYNTRMTSNKVAVLIASVWLFCVLHIVVVMSLSVPLQLCGNTIQKVYCDNYPIVKLACFDTTVNNIYGLVFMFTVLFGLIILNLYSYMMILKVCFSGSKQTRQKAVSTCTPHLASLINFSFGCFFEIVQSRFDMSSVPMMLRIILSLYFLTCQPIFNPLIYGLQMTKIRSLCKSLIFGKVM
>LOCXPOR3.595.HIT1.OR.2R.309.7tm_4.exons1.CM020910.1.Perca_fluviatilis
MINSTQVSYFKLGAYFDTGVFKYLYFMIVMSLYMLIVCTNLLVIVVICMNRSLHEPMYLFLCSLFVNELYGSTGLFPFLLVQILSDIHTVSAYLCFLQIFSVHFYGHVEFFTLGVMSYDRYLAICYPLQYHTRMTSNKVAVLIVSVWLFSVLGIVVMMSLSVPLQLCGNTIQKVYCDNYSIVKLACFDTTVNNIYGLVYMFTVLFAVIILILYSYMMILKVCFSGSKQTRQKAVSTCTPHLLSLLNFSFGSFFEIVQGRFNMNSLPIMLRIFLSLYWLTCQPLFNPVMYGLKISKIRNICRSLGFGKRM
>LOCXPOR8.620.HIT1.OR.2R.280.7tm_4.exons1.CM020910.1.Perca_fluviatilis
MIIMCFYAVIVCANLLLIVVICMNRSLHEPMYLFLCSLFVNELFGSTGLFPFLLVQILSDIHTISAPFCFLQIYCVYNYANIQFINLSIMSYDRYLAICYPLQYNTHMTSNKVTVLIALTWLYPFVGDAVLISLSAPLQLCGNIINKVYCDNYSVVKLACSDTRVNNIYGLINTCLVILGLLILILYTYMMILKVCYSGSKQTRQKAVSTCTPHLASLINFSFGGFFEIVQSRFDMSSVPMMLRIFLSLYFLTCQPIFNPLMYGLQMSKIRSLCKSLIFG
>LOCXPOR4.641.HIT1.OR.2R.310.7tm_4.exons1.CM020910.1.Perca_fluviatilis
MIMINFTQVSYFTFGAYFNIGLFKYLFFFIIMCFYALIVCANLLLIVVICMNRILHEPMYLFLCSLFVNELYGSTGLFPFLLVQILSDIHTVFAPFCFLQSFCLYTYAAIQLINLSVMSYDRYLAICYPLQYNTRMTYNKIAMLIALTWLFPFFATAVPIFLNSSLQLCGNIINKVYCNSYYVVKLACSVTTVNNIYGLFITCLLVFVPLSLILYTYMKILKVCYSGSKQTRQKAVSTCTPHLASLLNFSFGCFFEIVQSRFDMSSVPMMLGIFMSLYFLTCQPIFNPLMYGLQMSKIRSLCKSLVFGKM
>LOCXPOR5.659.HIT1.OR.2R.305.7tm_4.exons1.CM020910.1.Perca_fluviatilis
MINSTRVLYFALLAYFDTGVFKYLYFIIVMSLYMLIVCGNLLLIVVICMNRSLHEPMYLFLCSLFVNELYGSTGLFPFLLVQILSDIHTVSVPFCFLQIFCLYSYGAVEFWTLAIMSYDRYLAICYPLQYNTRMTSNKVAVLIALTWLFPFFEIAVPIFLSSSLQLCGNIINKGFCDNYYVVKLACSDTTVNNIYGLINTCLVIFGPLSLILYTYVKILKVCYSGSKQTRQKAVSTCTPHLASLLNFSFGCSFEILQSRFDMSSVPMMLRIVLSSYFLTCQPIFNPLMYGLQMSKIRSLCKSLIF
>LOCXPOR6.679.HIT1.OR.2R.308.7tm_4.exons1.CM020910.1.Perca_fluviatilis
MINSTQVSYFKLGAYFDTGVFKYLYFMIVMSLYMLIVCGNILVTVVICMNRSLHEPMYLFLCSLFVNELYGSTGLFPFLLVQILSDIHTVSAPFCFLQIFCVYTYGNVEFFTLGVMSYDRYLAICYPLQYHTRMTSNKVAVLIVSVWLYSVLEVVVMMSLSVPLQLCGNTIQKVYCDNYSIVKLACFDTTVNNIYGLLFMLTVLFGLIILILYSYMMILKVCFSGSKQTRQKAVSTCTPHLASLLNFSFGTFFEIVQGRFNMNSLPIMLRIFLSLYWLTCQPLFNPVMYGLKLSKIRNICRSLAFGKL
>LOCXPOR7.698.HIT1.OR.2R.309.7tm_4.exons1.CM020910.1.Perca_fluviatilis
MINSTQVSYFKLGAYFDIGVFRYLYLMIVMSLYMLIVCTNLLLIVVICMNRSLHEPMYLFLCSLFVNELYGSTGLFPFLLVQILSDIHTVSAPFCFLQILWIHTYGNVEFFTLGVMSYDRYLAICYPLQYHTRMTSNKVAVLIVSVWLFSVLEVVVMMSLSVPLQLCGNTIQKVYCDNYSIVKLACFDTTINNIFGLVYMFTVLFALIILILYSYMMILKVCFSGSKQTRQKAVSTCTPHLFSLLNFSFGCFFEVVQGRFNMNSLPIMLRIFLSLYWLTCQPLFNPVMYGLKLSKIRNICRSLAFGKIM
>LOCXPOR8.721.HIT1.OR.2R.308.7tm_4.exons1.CM020910.1.Perca_fluviatilis
MIMINSTQVSYFTFGAYFDIGIFKYLFFLIIMCFYALIVCANLLLIVVICMNRSLHEPMYLFLCSLFVNELYGSTGLFPFLLVQILSNIHTVCAQFCFLQIFCVYTYASIQFFNLSIISYDRYLAICYPLQYNTRMTFNKVTVLIALTWSLPFVGDAVVISLSAPLQLCGNIINKVYCNNYSVVKLACSDTRVNNIYGLICTCLLVFGPLILILYTYMKILKVCYSGSKQTRQKAFSTCTPHLASLINFSFGGFFEIVQSRYDMSSVPMMLRIFLSLYFLTCQPIFNPLMYGLQMSKIRSLCKSLIFG
>LOCXPOR9.307.HIT1.OR.2R.310.7tm_4.exons1.CM020910.1.Perca_fluviatilis
MIMLNSTQVSYFTFGAYFDIGLFKYLFFLIIMCFYALIICANLLLIVVICKNRSLHEPMYLFLCSLFVNELYGSTGLFPFLLVQILSDIHTVSAPFCFLQIYCLYTYAAIQFINLSIMSYDRYLAICYPLQYNTRMTFNAVAVLIALTWLLPFFATAVPIFLSSSLQLCGNIINTVYCNNYYVVKLACSETRVNNIYGLIYMCLVVFGPLILILYTYMKILKVCYSGSKQTRQKAVSTCTPHLASLINFSFGSFFEIVQSRLDMSSVPMMLRIFLSLYFLTCQPIFNPLMYGLQMSKIRSLCKSLTFGKM
>LOCXPOR42.319.HIT1.OR.2R.291.7tm_4.exons1.CM020910.1.Perca_fluviatilis
VQNSTQVSYFTFGAYFNIGLFKYFLVLIIMCFYALILCANLLLIVVICMNRSLHEPMYLFLCSLFVNELYGSTGLFPFLLVQILSDIHTIYAPFCFLQIFCLYTYASIQLINLSIMSYDRYLAIGYPLQYNTRMTSNKVAMLIALTWLFPFFVVPIFLSSSLQLCGNIINTVYCNSYYVVKLACSDTTVNNIYGLINTCLVVFGPLILILYTYMKILKVCYSGSKQTRQKAVSTCTPHLASLLNFSFGGFFEIVQSRFDISSVPMMLHIFMSLYFLTFQPIFNPLIYGLLM
>LOCXPOR10.332.HIT1.OR.2R.308.7tm_4.exons1.CM020910.1.Perca_fluviatilis
MIMINSTQVSYFTFGAYFNIGLFKYLFFIIIMCFYAVIISTNLLLIVVICMNRSLHEPMYLFLCSLFVNELYGSTGLFPFLLVQILSDIHTVSAPFCFLQIFCLYSYGAVEFWTLAIMSYDRYLAICYPLQYNTRMTSNKVAVLIALTWLFPFFAIAVPIFLSSSLQLCGNIIKKVYCDNYYVVKLACSDTRVNNIYGLINLCLIVFGPLSLIIYTYVMILKVCFSGSKQTRQKAVSTCTPHLASLLNFSFGCFFEIVQSRFDMSSVPMMLRIFLSLYFLTCQPIFNPLMYGLQMSKIRSLCKSLIFG
>LOCXPOR11.409.HIT1.OR.2R.317.7tm_4.exons1.CM020910.1.Perca_fluviatilis
MLNSTFSTLSYLILGAFVDVGTLKYFYFMVTAMLYIIIIITNTSLIVVICMNRSLHEPMYLFLCSLFVNELYGSTGLFPFLLVQILSDIHTISAPFCFLQIFCLYTYANVEFSNLAVMSYDRYLAICYPLQYNTRMTSNKVVILIMVIWLYCCVRFLITLSLNIRLTLCGNTINSLYCDNYLVAKLACSDIKVNNIYGLFSISFSILIPLILILFSYMKILKVCFSGSKQTRQKAVSTCTPHLASLLNFSFGCCFEILQSRFDMTSVPSVFCIILSLYFVIIQPLLNPVMYGLQMSKIRNTCKRILRYKMFVCRRDT
>LOCXPOR12.469.HIT1.OR.2R.310.7tm_4.exons1.CM020910.1.Perca_fluviatilis
MVNATQVSFFTLSAYFDTGVFKYLYFIIIISLYMLIICANLLLIVVICMNRSLHEPMYLFLCSLFVNELYGSTGLFPFFLVQILSDIHTVSASLCFLQIFCLYSYALTEFWTLAIMSYDRYLAICYPLQYHTRMTSIKIAMLIALTWLYSFLANALVVFGLTAPLQLCGNIINKVYCDNYYVVKLACSDTRINNIFGLVHMFTVIFALIILILFSYMRILKVCFSGSKQTRQKALSTCTPHLFSLLNFSFGAFFEIMQSRFNMNYLPNMLRIFLSLYWLTCQPLINPLLYGLKMSKIRSVCRRLLFGGGN
>LOCXPOR13.489.HIT1.OR.2R.309.7tm_4.exons1.CM020910.1.Perca_fluviatilis
IMVNSTQVSFFTLSAYFDTGVFKYLYFLIIISVYMLIICANLLLIVVICMNRSLHEPMYLFLCSLFVNELYGSTGLFPFLLVQILSDIHTVSAPFCFLQIYCVYTYVCVEFCNLAVMSYDRYLAICYPLQYNTRMTSNKVAMLIALTWLFPFLAIVVLISLSAPLKLCGNIIDKVYCGNYSIVKLACADTRVNNIYGLCYTVISIIIPLLLILYTYMKIFKVCFSGSKQTRQKALSTCTPHLASLLNFSFGGSFQIIQSRFDMSSVPNMLSILLSLYFLTCQPLFTPVLYGLKMSKIRMICKRLVCGKV
>LOCXPOR14.515.HIT1.OR.2R.307.7tm_4.exons1.CM020910.1.Perca_fluviatilis
MQNNSEVVFVLQGLNDSLTNRQMYFAVALMSYLFTIFVNLMLIVTVCLERTLHEPIYIFLCSLCFNGICGASSFYPKLLHGLLADSNVITYAGCLTQIFVVYCYVFCEFTSLTVMAYDRYLAICKPLQYPMLMPVQRVALLLLLTWCFSLLEAIIGITLTARLPLCKRHINQIFCTNWEVVKLSCSDTTGSNIYGFLILFSHSSQTGLILVSYTHLVGASLRLASNRKKFVQTCVPHLATLLIFASSLMFDSIYSRYGGRGTLQALQNLLAAEFLVVPPLINPIIYGINLHQIRSRIILNFSHKPEI
>LOCXPOR15.573.HIT1.OR.2R.308.7tm_4.exons1.CM020910.1.Perca_fluviatilis
IMINSSYVSYFTFGAYFDIGIFKYLLFLIIMCFYALIVCANLLLTVVICMNRSLHEPMYLFLCSLFLTELFGSTGLFPFLLVQILSDIHTVFAPFCFLQIYCLNVYATIQFQNLAILSYDRYLAICYPLQYNTRMTSNKVTMFIALTWLYSFVGVAVLISLSAPLQLCGNIINKVYCNNYIVVKLACSDTRVNNIYGLINTCVVIFGPLILIIYTYIKILKVCFSGSKQTRQKAVSTCTPHLASLLNFSFGSFFEILQSRFDMRSVPMMLQIFLSLYFLTCQPIFNPLIYGLQLSKIRSLCKSLIFGK
>LOCXPOR16.610.HIT1.OR.2R.309.7tm_4.exons1.CM020910.1.Perca_fluviatilis
IMINSSNVSYFTLAAYFDIELFKFLYFFLILSLYVFIVCANLLLIVVICMNRSLHEPMYLFLCSLFVNELYGSTGLFPFLLVQILSDIHTVSAPFCFLQIFCVYTYGSVEFTNLALMSYDRYLAICYPLQYHVHMTSNKVVVLIAVTWSLPFFAVFVTTLLSASLQLCGNIINKVYCDNYSIIKLACYETRVNNVYELVAAYLIFCVPVSIIFYTYIKILKVCFSGSKQTRQKAVSTCTPHLASLLNFFFGSFFEILQSRFDMSSVPNVLRILLSLYFLTCQPIFNPVIYGLNMSKMLIMCQSLLSSSV
>LOCXPOR17.617.HIT1.OR.2R.302.7tm_4.exons1.CM020910.1.Perca_fluviatilis
MFHISLLVLTLTLGSLNTLFFMIIMCFYALIVCANLLLIVVICMNRSLHEPMYLFLCSLFVNELYGSTGLFPFLLVQILSDIHTVSAPFCFLQIYCLNAYATIQFHNLSIMSYDRYIAICYPLQYNTRMTYNKVAMLIALTWLYPFVGVAVLISLSAPLQLCGNIIKKVYCNNYSIVTLACSDTTVNNIYGLICTCVVIFGPLILILYTYIKILKVCFSGSKQTRQKAVSTCTPHLASLINFSFGGFFEIVQSRFDMSSVPMILRIYLSLYFLICQPIFNPLMFGLQMTEIRSLCKSLIFGK
>LOCXPOR18.619.HIT1.OR.2R.309.7tm_4.exons1.CM020910.1.Perca_fluviatilis
IMINSSNVSYFTLAAYFDIELFTFLYFFLILSLYVFIVCANLLLIVVICMNRSLHEPMYLFLCSLFVNELYGSTGLFPFLLVQILSDIHTVSAPFCFLQMFCVYTYGSVEFINLALMSYDRYLAICYPLQYHVHMTSNKVVVLIAVTWSLPFFAVFVTTLLSASLQLCGNIINSVYCDNYSIIKLACYETRVNNVYELVAASLTVCVPVSIIFYTYMKIFKVCFSGSKQTRQKAVSTCTPHLASLLNFSFGVSFEILQSRFDMSSVPMMLRILLSLYFLTCQPIFNPVIYGLNMSKIRIMCQSLFSISV
>LOCXPOR19.621.HIT1.OR.2R.306.7tm_4.exons1.CM020910.1.Perca_fluviatilis
MENNSEVVFVLQGLNDSLTNRQMYCAFALVSYLFTIFVNLTLIVIVCLERTLHEPIYIFLCSLCFNGICGASSFYPKLLHSLLADSNVITYAGCLTQIFVVYCYVFCDFTSLTVMSYDRYLAICKPLQYPMLMSVQRVALLLLLTWCFSLLEAIIGITLTARLPLCRHHINQIFCTNWEVVKLSCSDTTGNNIYSFVLIFTHTLQTGLILVSYTHLVRASLRLASNRKKFVQTCVPHLVTLLIFASSLVFDSIYSRYGGGKLQVLQNLLAAEFLVVPPLINPIIYGINLHQIRSRIIHNFSHKPGL
>LOCXPOR20.623.HIT1.OR.2R.309.7tm_4.exons1.CM020910.1.Perca_fluviatilis
IMINSSYVSYFTLAAYFDTDVFKYLYFLLIFSLYVFIVCANLLLIVVICMNRSLHEPMYIFLCSLFVNELYGSTGLFPFLLVQILSDIHTVSAPFCFLQIFCVYTYGGVEYTNLAVMSYDRYLAICYPLQYHVHMTSNKVVLLIAVTWSVPFFAVFVTTLLSASLQLCGNIINSVYCDNYSIIKLACYDTRVNNVYELVAAYLIFCVPVSIIFYTYIKILKVCFSGSKQTRQKAVSTCTPHLASLLNFFFGSFFEILQSRFDMSSVPNVLQTLLPLYFLTCQPIFNPVMYGLNMSKIRIMCQSLLSNSV
>LOCXPOR21.625.HIT1.OR.2R.311.7tm_4.exons1.CM020910.1.Perca_fluviatilis
IMINSSYVSYFTLAAYFDTEMFKYLYFLLILSLYMLIVCANLLLIVVICKNRSLHEPMYLFLCSLFVNELYGSTGLFPFLLVQILSDIHTVSAPFCFLQIFCLYTYGSVEFTNLAVMSYDRYLAICYPLQYHIHMTSNKVVVLIAVTWSLPFFAVFVTTLLSASLQLCGNIINKVYCDNYYIIKLACYETRVNNVYELVAVSLSVCVPVTVIFYTYIKILKVCFSGSKQTRQKAVSTCTPHLASLINFFLGSFFEILQSRFDMSSVPNVLRILLSLYFLTCQPIFNPLMYGLNMSKIRIMCQSLFSVLGGC
>LOCXPOR22.638.HIT1.OR.2R.309.7tm_4.exons1.CM020910.1.Perca_fluviatilis
IMINSTQVSYFTLDTYFDTGVFKYLYFLLILSLYVFIVCANILLIVVICVNRSLHEPMYLFLCSLFVNELYGSTGLFPFLLVQILSDIHTVSAPFCLLQMFCVYTYGSVEFTNLAVMSYDRYLAICYPLQYHTHMTSNKVVVLIAVTWSVPFFAVFVTTLLSASLQLCGNIINIVYCDNYSIIKLACYETRVNNVYELVAASLTVCVPVSVIFYTYIKILKVCFSGSKQTRQKAVSTCTPHLASLINFFLGSFFEILQSRFDMSSVPNVLRILLSLYFLMCQPIFNPLIYGLNMSKIRIMCQSLFSSSV
>LOCXPOR23.643.HIT1.OR.2R.309.7tm_4.exons1.CM020910.1.Perca_fluviatilis
IMINTSYVSYFILAAYFDTESFKYLYFLLILSLYVFIICANLLLIVVICMNRILHAPMYLFLCSLFVNELYGSTGLFPFLLVQILSDIHTVSAPFCFLQMFCVYTYGGVEFTNLAVISYDRYLAICYPLQYHVHMTSNKVVLLIAVTWSLPFFAVFVTTLLSASLQLCGNIINIVYCDNYSIIKLSCYDTRVNNVYELVAASLILCVPVTVIFYTYIKILKVSFSGSKQTRQKAVSTCTPHLASLLNFFLGSFFEILQSRFDMSSVPNVLRILLSLYFLTCQPIFNPVMYGLNMSKIRIMCQSFLSSSV
>LOCXPOR24.647.HIT1.OR.2R.304.7tm_4.exons1.CM020910.1.Perca_fluviatilis
MINSTQVSYFTLAAYFDTGVLKYLYLLLIMSLYVFIVCANLLLILVICKNRSLHEPMYLFLCSLFVNELYGSTGLFPFLLVQILSDIHTVSAPFCFLQIFCVYTYVCVEFSNLAVMSYDRYLAICYPLQYHTHMTSKKVAMLIALPWLYSFLTIVVLISLIVPLQLCGNIIDKVYCNNYSIVKLACSETTANNIYGLILTFLTVFVPFIIILYTYMRILKVCFSGSKQTRQKAVSTCTPHLTSLLNFSFGVCFEILQSRYDTNIVHSVLKTVLSLYYLTCQPLFNPVMYGLKMSKIYVICKRLL
>LOCXPOR25.648.HIT1.OR.2R.305.7tm_4.exons1.CM020910.1.Perca_fluviatilis
MENNSEVVFVLQGLNDSLTNRQIYFAFALFSYLFTIFVNLTLIVTVCLERTLHEPIYIFLCNLCFNGICGASSFYPKLLHSILADSNVITYAGCLTQMFVVYCYIFCEFTSLTVMAYDRYLAICKPLQYPMLMSVQRVAQMLLLTWCVSLLETIIGITLTARLPLCRRHINKIFCTNWEVVRLSCSDTTGNNIYGFVLIFTHTSQTGLILVSYIHLVGASLRLASNRRKFIQTCVPHLATLLIFVSSQVFDFIYSRYGGGTLQALQNLLSAELLVVPPLINPIIYGINLHQIRSRIILNFYHKPG
>LOCXPOR26.651.HIT1.OR.2R.308.7tm_4.exons1.CM020910.1.Perca_fluviatilis
MQNNSEVVFVLQGLNDSLTNRQMYFAVALMSYLFTIFVNLTLIITVCLERTLHEPIYIFLCNLCFNGICGASSFYPKLLHGLLADSNVITYAGCLTQIFVVYCYVFCEFTGLTVMAYDRYLAICKPLQYPMLMPVQRVALLLLLTWCFSLLEAIIGITLTARLPLCRRHINKIFCTNWEVVKLSCANTNVSSIYSLVLIFSHSSQTGLILVSYIYLVQASLRLASSRKKFVQTCVPHLATLLIFASSLMFDSIYARYGGGTLQLLQNLLAAEFLVVPPLINPIIYGINLHQIRSRIIHNFSHKREIHK
>LOCXPOR27.653.HIT1.OR.2R.303.7tm_4.exons1.CM020910.1.Perca_fluviatilis
MQNNSEVVFVLQGLNDSLTNRQMYFAVALMSYLFTIFVNLTLIVTVCLDKTLHEPIYIFLCSLCFNGICGASSFYPKLLHGLLADSNVITYAGCLTQMFVIYCYVFCEFTSLTVMAYDRYLAICKPLQYPMLMSVQRVALLLLLTWCFSLLEAIIGNILTTRLPLCRRHINQFFCTNWEVVKLSCSDTTGNNIYGFVLIFMHTSQTGLILVSYTHLVRASLRLASNRKKFVQTCVPHLATLLIFASSLMFNSIYSRYGAGTLQALQNLLAAEFLVVPPLINPIIYGINLHQIRSRIIHNFSHK
>LOCXPOR28.658.HIT1.OR.2R.308.7tm_4.exons1.CM020910.1.Perca_fluviatilis
MINSTQVSYFTFGAYFDIGLFKYLFFTVIMCFYALIICANLLLIVVICKNRSLHEPMYLFLCSLFVNELYGSTGLFPFLLVQILSDIHTVSAPFCFLQIYCVFAYGFIQFINLSIMSYDRYLAICYPLQYNTRMTSNKVTVLIALTWLLPFIEVAVLISLSSSLQLCGNIINKVYCDNYSIVKLACSDTTVNNIYGLIMTCLVVFGPLSLILYTYMRILKVCYSGSKQTRQKAVSTCTPHLASLINFFFGSFFEIVQSRFDMSSVPNMLRIILSLYFLTCQPIFNPLMFGLQMSKIRILCKSLVFGQM
>LOCXPOR29.661.HIT1.OR.2R.308.7tm_4.exons1.CM020910.1.Perca_fluviatilis
MINFTQVSYFTLGAYFDIGLFKYLLFTIIIYFYALIICANVLLIVVICKNRSLHEPMYIFLCSLFVNELFGSTVLFPFLLVQILSDIHIIYAPFCFLQIYCVFAYGTVQFINLSVMSYDRYLAICYPLQYNTRMTSNKVAMLIALTWLFPFMEVAVTISLSSTLQLCGNIINKVYCDNYSVVKLACFDTTVNNIQGLFITCFVVFCPLIVILYTYMRILKVCYSGSKQTRQKALSTCTPHLASLINFFFGSFFEVVQSRFNMNSVPMMLRIILSLYFLTCQPIFNPLMFGLQMSKIRSLCKSLIFGKM
>LOCXPOR30.663.HIT1.OR.2R.310.7tm_4.exons1.CM020910.1.Perca_fluviatilis
IMINFTQVSYFTLGAYFDIGLFKYLLFTIIYYRFYAVIICANLLLIVVICMNRSLHEPMYIFLCNLFVNELFGSTVLFPFLLVQILSDIHIIYAPFCFLQIYCVFAYATVQFINLSIMSYDRYLAICYPLQYNTRMTYNKVAMLIALTWLFPFMEVAVTISLSSSLQLCGNIINKVYCDNYSVVKLACFDTTVNNIQGLFITCFVVFCPLIVILYTYMRILKVCYSGSKQTRQKALSTCTPHLASLINFFFGSFFEVVQSRFNMSSVPMMLRIILSLYFLTCQPIFNPLMFGLQMSKIRSLCKSLIFGKV
>LOCXPOR31.665.HIT1.OR.2R.308.7tm_4.exons1.CM020910.1.Perca_fluviatilis
LIMINFTQVSYFTLGAYFDIGLFKYLLFTIIIYFCALIICANVLLIVVICKNRSLHEPMYIFLCSLFVNELFGSTVLFPFLLVQILSDIHIIYAPFCFLQIYCVFAYGTVQFINLSVMSYDRYLAICYPLQYNTRMTYNKVAMLIALTWLFPFMEVAVTISLSSTLQLCGNIINKVYCDNYSVVKLACFDTTVNNIQGLFITCFVVFCPLRVILYTYMRILKVCYSGSKQTRQKALSTCTPHLASLINFFFGSFFEVVQSRFNMNSVPMMLRIILSLYFLTCQPIFNPLMFGLQMSKIKYVVYVKVLS
>LOCXPOR32.667.HIT1.OR.2R.309.7tm_4.exons1.CM020910.1.Perca_fluviatilis
IMINFTQVSYFTLGAYFDIGLFKYLLFTIIICFYAVIICANLLLIVVICMNRSLHEPMYIFLCNLFVNELFGSTVLFPFLLVQILSDIHIIYAPFCFLQIYCVFAYATVQFINLSIMSYDRYLAICYPAYAIHIMTYNKVAMLIALTWLFPFMEVAVTISLSSSLQLCGNIINKVYCDNYSVVKLACFDTTVNNIQGLFITCFVVFCPLIVILYTYMRILKVCYSGSKQTRQKALSTCTPHLASLINFFFGSFFEVVQSRFNMSSVPMMLRIILSLYFLTCQPIFNPLMFGLQMSKIRSLCKSLIFGKV
>LOCXPOR33.671.HIT1.OR.2R.311.7tm_4.exons1.CM020910.1.Perca_fluviatilis
STSSYFILSPYLNVGTLKYLCFMFTAMLYIIIIITNTSLIVVICMNRSLHEPMYLFLCSLFVNELYGSTGLFPFLLVQILSDIHTVSAPFCFLQIFCLYTYAHVEFCNLAIMSYDRYLAICYPLQYNTRITSNKAVILVIVIWLYSCVKFLITLSLNIHLTLCGNIINSLYCHNYLVAKLACSDVKVNNIYGLFGTVLTILVPLLPILFSYVRILKVCFSGSKQTRQKAVSTCTPHLASLLNFSFGCCFEIIQSRFDMTSVPSVFRIIFSLYFLIIQPLLNPVMYGLQMSKIRNTCKHVLCYKMFPCRRET
>LOCXPOR34.673.HIT1.OR.2R.302.7tm_4.exons1.CM020910.1.Perca_fluviatilis
STLSYFILGAYVYVGTLRYFYFIITAILYILIVITNTSLIVVICMNRSLHEPMYLFLCSLFVNELYGSTGLFPFLLVQILSDIHTVSAPFCFLQIFCLYTYANVEFCNLAAMAYDRYLAICYPLQYNTCMTTNNVFTFIVVIWLYSFVKCLITLSLNIRLTMCGNVINSLVCRNYLIVKLACSDIQVNNINGLIGVVLSIFVPLLPILFSYMKILKICFSGSKQTRQKAVSTCTPHLASLLNFSFGCLFEILQSRFDMTSVPSVLLIILSLYFVIIQPLFNPVMYGMQMSKIRNTCKKSLLL
>LOCXPOR35.675.HIT1.OR.2R.310.7tm_4.exons1.CM020910.1.Perca_fluviatilis
MIMINSTQVSYFTLGAYFDIGLFKYLLFTIIISFYALIVCANILLIVVICMNRSLHEPMYLFLCSLFVNELYGSTTMLPFLLVQILSDIHIIYAPFCFLQIYCVFAYGTIEIINLSIMSYDRYLAICYPLQYNTSMTSNKVAVLIALTWLFPFIEVAVTISLSSSLQLCGNIINKVYCDNYSVVKLACSVATVNNIYGLFITCLVVFGPLILILYTYMMILKVCFSGSKQTRQKAVSTCTPHLASLINFFFGSFFEILQSRFDMSRLPVMLRIFLSLYFLTCQPIFNPLMYGLQMSKIRSLCKSLVFGKM
>LOCXPOR36.677.HIT1.OR.2R.310.7tm_4.exons1.CM020910.1.Perca_fluviatilis
MIMMNSTQVSYFTFGAYFDIGLFKYLFFTIIMCFYAVIVCANLLLIVVICMNRSLHEPMYLFLCSLFVNELYGSTTMLPFLLVQILSDIHIISAPFCFLQIYCVFAYGTIEIINLSVMSYDRYLAICYPLQYNTSMTSNKVAVLIALTWLFPFIEVAVKISLSSSLQLCGNIINKVYCDNYSVVKLACSVATVNNIYGLIYTCLIVFVPLSLILYTYIKIFKVCFSGSKQTRQKAVSTCTPHLASVLNFFFGCFFEILQSRFNMSSVPMMLRIVLSLYFLTCQPIFNPLMYGLQMSKIRGLCKSLVFGKM
>LOCXPOR37.681.HIT1.OR.2R.310.7tm_4.exons1.CM020910.1.Perca_fluviatilis
MIMINSTQVSYFTFGAYFDIGLFKYLFFTIIICFYALIVCANLLLIVVICMNRSLHEPMYLFLCSLFVNELFGSTTMLPFLLVQILSDIHTVSASLCFLQIYCVFAYGTIEMINLSVMSYDRYLAICYPLQYNTSMTSNKVAVLIALTWLFPLIEVAVKISLSSSLQLCGNIINKVYCDNYSVVKLACSVATVNNIYGLIYTCLIVFGPLSLILYTYMKILKVCFSGSKQTRQKAVSTCTPHLASVLNFFFGSFFEIVQSRFDMSSVPMMLRIFLSLYVLTCQPIFNPLMYGLQMSKIRGLCKSLVFGKM
>LOCXPOR38.684.HIT1.OR.2R.309.7tm_4.exons1.CM020910.1.Perca_fluviatilis
IMVNATQVSLFTLSAYFDTGVFKYLYFIIIISSYIVILCTNLLLIVVICKNRSLHEPMYLFLCSLFVNELYGSTGLFPFLLVQILSDIHTVSAPFCFLQIFCVYTYGSVEFCNLAVMSYDRYLAICYPLQYNTRMTSNKVAMLIALTWLFPFLAIAVLISLSAPLKLCGNIIDKVYCGNYSIVKLACADTRVNNIYGLCYTVISIIIPLLLILYTYMKIFKVCFSGSKQTRQKAVSTCTPHLASLLNFSFGGSFQIIQSRFDMSSVPNMLSILLSLYFLTCQPLFTPVLYGLKISKIRMICKRLVCGKV
>LOCXPOR39.686.HIT1.OR.2R.316.7tm_4.exons1.CM020910.1.Perca_fluviatilis
CLMRQKEIMINSTQVSYFTLSAYFDTGLFKYFYFLIVMSLYMLIVCANLLLIVVICMNRSLHEPMYLFLCSLFVNELFGSTGLFPFLLVQILSDIHTVPASVCFLQNFLLFSYGGVEYLNLAVMSYDRYLAICCPLQYNTQMSFNKIAMLIGATWFYPLLMCVVMTSLSRSLQLCGNIINKVYCDNYSVVKLACSDTRVNNIYGLFVTSLSIICPLILIFYTYIKILKVCYSGSKQTRQKAVSTCTPHLASLLNFSFGSFFEIVQSRFDMRSVPNNLRIFLSLYWLTCQPVFNPLLYGLNMSKIRIICNSLVFAKV
>LOCXPOR40.688.HIT1.OR.2R.309.7tm_4.exons1.CM020910.1.Perca_fluviatilis
MVNATQVSFFTLSAYFDTGAFKYLYFIIIMSLYVVIICTNLLLIVVICMNRSLHEPMYLFLCSLFVNELYGSTGLFPFLLVQIISDIHTVSTSFCFIQIFCLFSYGGREFWTLAIMSYDRYLAICYPLQYHTHMTSKKIAMLISLTWLYPTLTNALVVFGLTAPLQLCGNIINKVYCDNYSVVKLACSDTRVNNIFGLVDIFTVNVSLIFLILFSYMRILKVCLSGSKQTRQKALSTCTPHLFSLLNFSCGGAFEIMQSRFNMNYLPNILRIFLSLYWLTCQPLINPLLYGLKMSKIRIVCRRLLFGGK
>LOCXPOR41.690.HIT1.OR.2R.305.7tm_4.exons1.CM020910.1.Perca_fluviatilis
MVNATQVSFFTLSAYFDTRVFKYLYFIIVICLYIVIICTNLLLIVVICMYRSLHEPMYLFLCSLFVNELYGSTGLFPFLLVQIISDIHTISASLCFIQIFCLYSYGTREFWTLAIMSYDRYLAICYPLQYHTRMTSKKIAVLIALTWLYSFLANALVVFGLTAPLQLCGNIINKVYCDNYSVVKLACSDTTANNIYGLVHLFTVNCGLIILILFSYMRILKVCFSGSKQTRQKALSTCTPQLFSLLNFSCGAFFEIVQSRFNMNYLPNMFRIFLSLYWLTFQPLINPLLYGLKMSKIRIVCRRLL
>LOCXPOR42.696.HIT1.OR.2R.310.7tm_4.exons1.CM020910.1.Perca_fluviatilis
MIMMNSTQVSYFTFGAYFDIGFFKYLLFLIIMCFYALILCANLLLIVVICMNRSLHEPMYLFLCSLFVNELYGSTGLFPFLLVQILSDIHTIYAPFCFLQIFCLYTYASIQFINLSVMSYDRYLAICYPLQYNTRMTSNKVAMLIALTWLFPFFATAVPIFLSSSLQLCGNIINKVYCNNYYVVKLACSVTTVNNIYGLINTCLVIFGPLSLILYTYMKILKVCFSGSKQTRQKAVSTCTPHLASILNFSFGGFFEIVQSRFDMSSVPMMLHIFMSLYFLTCQPIFNPLMFGMQMSKIRSLCKSLVFGKM
>LOCXPOR43.702.HIT1.OR.2R.308.7tm_4.exons1.CM020910.1.Perca_fluviatilis
IMVNSTQVSFFTLSAYFDTGVFKYLYFIIIISLYIVIICTNLLLIVVICMNRSLHEPMYLFLCSLFVNELYGSTGLFPFLLVQILSDIHTVPASLCFLQIFCLYTYANVEFFTLVVMSYDRYLAICYPLQYNTCMTSSKVAVLIALTWLYPFVGVAVLISLSAPLQLCGNIINTVYCDNFSIVKLACSESRVNNIYGLIYTCLVVFGPLSLILYTYIKILKVCFSGSKQTRQKAVSTCTPHLASLLNFFFGSFFQILQSRFDMSSVPIMLRNLLSLYFLTCQPIFNPLMYGLQMTKIRRLCKSLIFGK
>LOCXPOR44.704.HIT1.OR.2R.309.7tm_4.exons1.CM020910.1.Perca_fluviatilis
LSMINSTQVSYFTFGAYFNIGLFKYVFFLIIMCFYALIVCANLLLIVVICMNRSLHEPMYLFLCSLFVNELYGSTGLFPFLLVQILSDIHTVSAPFCFLQIYCLYTYAAIQFINLSIMSYDRYLAICYPLQYNTRMTYKKVAMLIAVTWLVPLIGVAVTISLSVPLQLCGNIINKVYCDNYLVVKLACSDTRVNNIYGLCYTVISIIIPLLLILYTYIKIFKVCFSGSKQTRQKAVSTCTPHLASLLNFSFSCFFEILQSRFDMSSVPMMLRIILSLYFLTCQPIFNPLMFGLQMTKIRSLCKSLIFGQ
>LOCXPOR45.706.HIT1.OR.2R.310.7tm_4.exons1.CM020910.1.Perca_fluviatilis
LIMVNSTQVSYFTFGAYFNIGLFKYLFFMIIMCFYAVIICTNLLLIVVICMNRSLHEPMYLFLCSLFVNELYGSTGLFPFLLVQILSDIHTVSAPFCFLQIYCLNAYAAIQFINLSIVSYDRYLAICYPLQYNTRMTYDKVAMLITLTWLFPFFAMAVLVFLSSSLQLCGNIINKVYCNNYYVVKLACSDTTVNNIYGLFITCLLIFGPLILILYTYFKIFKVCFSGSKQTRQKAVSTCTPHLASLLNFSFGGFFEIVQSRFDMSSVPMMLRIFLSLYFLTCQPIFNPLMFGLQMTKIRSLCKTLVFGKM
>LOCXPOR46.708.HIT1.OR.2R.310.7tm_4.exons1.CM020910.1.Perca_fluviatilis
MIMKNSTQVSYFTFGAYFNIGLFKYLFFLIIMCFYAVIICTNLLLIVVMCMNRSLHEPMYLFLCSLFVNELYGSTGLFPFLLVQILSDIHTVSAPCCFLQMYCLYTYAAIQFINLSIMSYDRYLAICYPLQYNTRMTYKKVAMLIAVTWLVPLIGVAVPIFLSSSLQLCGNIINKVYCNNYYVVKLACSDTTGNNIYGLINTCLFVFGPLSLILYTYVKILKVCYSGSKQTRQKAVSTCTPHLASLLNFSFGGLFEIVESRFVMSSVPMMLRIFLSLYFLTCQPIFNPLMFGLQMTKIRSLCKTLVFGKM
>LOCXPOR47.712.HIT1.OR.2R.306.7tm_4.exons1.CM020910.1.Perca_fluviatilis
MIMINSTQVSYFTFGAYFNIGLFKYLFFLIIMCCYAVIICANLLLIVVICKNRSLHEPMYLFLCSLFVNELFGSTGLFPFLLVQIFADIHTVSAPFCFLQIFCVYAYATIQFHNLSIMSYDRYLAICYPLQYNTHMTSIKVAMLIAVTWIYPFVGVAVTISLSAPLQLCGNIINTVYCDNYSIVKLACSETRVNNLYGLIYTCLVVFGPLSLILYTYIKILKVCFSGSKQTRQKAVSTCTPHLASLLNFSFGSFFQILQSRFDMSSVPMMLRNLLSLYFLTCQPIFNPLMYGLQMSKIRSLCKVVL
>LOCXPOR48.720.HIT1.OR.2R.309.7tm_4.exons1.CM020910.1.Perca_fluviatilis
MINSTQVSYFILAAYFDTRGFKYLLFLLILSLYVFIICTNLLLIVVICMNRSLHEPMYLFLCSLFVNELYGSTGLFPFLLVQILSDIHTVSAPLCFLQIFCLYSYGASEFWTLAVMSYDRYLAICYPLQYHTRMTSKKIAMLIALTWLYSFLRYVLIVFGLTAPLQLCGNIINKVYCDNYSVVKLACSDTTANNIFGLIHMFTVIFGLIILILFSYMRILKVCLSGSKQTRQKALSTCTPHLFSLLNFSCGGFFELVQSRFNMNYLPNMLRIFLSLYCLTCQPLINPLLYGLKMSKIRIVCRRLLFGGK
>LOCXPOR49.726.HIT1.OR.2R.307.7tm_4.exons1.CM020910.1.Perca_fluviatilis
MINSTQVSYFILAAYFDTGGFKYLLFLLILSLYVFIVWANVLLIVVICMNRSLHEPMYLFLCSLFVNELYGSTGLFPFLLVQILSDIHTVSAPFCFLQIFCAHSYGAVEYLNLAIMSYDRYLAICYPLQYNTRMTSKKIAVLIAVTWLYPCFAMVVLLSLRSPLQLCGNVINKVYCDTHSVVKLSCSDSNAINMYGLIATFSTISVSLLLILYTYMSILKVCFSGSKQTRQKALSTCTPHLASLLNFSFGACFEVLQSRFDMSSLPNMLRIFLSLYFLTCPPLFNPVLYGLQMSKIRVICKSLISKA
>LOCXPOR50.728.HIT1.OR.2R.309.7tm_4.exons1.CM020910.1.Perca_fluviatilis
MINSTQVSYFKLAAYFDTGVFKYLLFLIIMCFYAVIICANVLLIVVICMNRSLHEPMYLFLCSLFVNELYGSTGLFPFLLVQILSDIHTVSAPFCFLQIFCLYSYGGVELWTLAVMSYDRYLAICYPLQYHTRMTSKKIAMLIALTWLYSFLVHILIVSGLTAPLQLCGNIINKVYCDNYYVVKLACSDTTANNIFGLVHMFTVIFGLIILILFSYMSILKVCLSGSKQTRQKALSTCTPHLFSLLNFSCGAFFEIVQSRFNMNYLPNILRIFLSLYWLTCQPLINPLLYGLQMSKIRIVCRRLLFGGK
>LOCXPOR51.730.HIT1.OR.2R.309.7tm_4.exons1.CM020910.1.Perca_fluviatilis
MINSTQVLYFALVAYFDTGAFKYLYFMIVMFLYMLIVCTNLLLIVVICMNRSLHEPMYLFLCSLFVNELYGSTGLFPFLLVQILSDIHTVSASLCYLQIYCVHFYGSVELFTLGVMSYDRYLAICYPLHYNTRMTSNKVAMLIAAVWLYSVLPTVVIMSLSVPLQLCGKKIQKVYCDNYSIVKLACFDTTVNNIYGLVYMFTVIFVLIILILYSYMRILKVCYSGSKQTRQKAISTCIPHLLSLLNFSFGCFFEVVQGRFNMNSLPIMLRIFLSLYWLTCQPLFNPVMYGLKMSKIRNICRSLAFGKIM
>LOCXPOR52.732.HIT1.OR.2R.307.7tm_4.exons1.CM020910.1.Perca_fluviatilis
MNSTQVSYFTLAAYLDTGPFKYLYFMIVMALYIFIVSVNALLIVVICMNRSLHEPMYIFLCSLFVNNLYGSTGLFPFLLVQILSDIHTVSAPFCFLQIYCVHTYGAVEYLNLAAMSYDRYLAICYPLQYITRMTSKKIATLIALTWLYPLIACIVYSIYLHSHSRLCGNVINKVYCDGHSIVKLACSDSHIVNALGLILSFGVIFGALIVIVYTYMNIFKVCFSGSKQTRQKAVSTCTPHLASLLNFSVGASFELLQSRFNLSNVPIMMRIFLSVYFLTFPPLFNPVMYGLKMSKIRVVGKSLMANV
>LOCXPOR53.734.HIT1.OR.2R.304.7tm_4.exons1.CM020910.1.Perca_fluviatilis
MINSTQVSYFILGAYFDTGLFKYLCFMIVMSLYFFIICANLLLIVVICMNRSLHEPMYIFLCSLFVNQLYGSTGLFPFLLVQILSDIHTVSAPFCFLQIFFVYSYGSIEFLNLAVMSYDRYLAICYPLQYNTRMTNKKVASLIAITWSLVFFVNFSTLPLIVPLHLCGNIINKVYCDNHSVVKLACSDTTVNNIYGLIVSALSVFVPLILILYTYMKIFKVCYSGSKQTRQKAVSTCTPHLASLINFSFGACFEILQSRFNMSSLPIMVRIFISLYFLTCPPLFNPVMYGLKLSNIRVACKNLV
>LOCXPOR54.735.HIT1.OR.2R.315.7tm_4.exons1.CM020910.1.Perca_fluviatilis
MENVSSHKHFILDGFSELGALRPVLFIPYSIMFVVSLSANSLLLYVVISQRSLHSPMYILIAGMACVDLSLPLFFVPHMLLSFLFAWRGISLIGCLVQMFFIHFVGAFQSTLLVWMALDRYFAICTPLYYHERMALTRFLKFIIPLVIRNVFMVSLLVSLAGKLSFCFRNVMNHCFCEHMALVELACGSTAINNLVGLMTVFLIPVVDFIIITASYIVIFSSVPKSGGSGVKALQTCVTHIVVIIVSLTIALVAFLSYRIRNGLPAESRVFFSTMYLLFPSCFNPIIYGIRTAKIRQHIVNTLKRCRLVSTGTHS
>LOCXPOR55.736.HIT1.OR.2R.314.7tm_4.exons1.CM020910.1.Perca_fluviatilis
MENVSSHKHFILDGFSELGALRPVLFIPYSIMFVVSLSANSLLLYVVISQRSLHSPMYILIAGMACVDLSLPLFFVPHMLLSFLFDWRGSSLIGCLVQMFFIHFVGAYQSTLLVWMALDRYFAICTPLYYHEHMALTRFLKFIIPLVLRNVFMDSLLVSLAGKLSFCRNVMNHCFCEHMALVELACGSTAINNLVGLMTVFLIPVVDFIIITASYIVIFSSVPKSGGSGVKALQTCVTHIVVIIVSLTIGLVAFLSYRIRSGLPAESRVFFSTMYVLFPSCFNPIIYGIRTAKIRQHIVNTLKRCRLVSTGTHS
>LOCXPOR56.738.HIT1.OR.2R.315.7tm_4.exons1.CM020910.1.Perca_fluviatilis
MENVSSHKHFILDGFSELGALRPVLFIPYSIMFVVSLSANSLLLYVVISQRSLHSPMYILIAAMACVDLSLPLFFVPHMLLSFLFDWSGISLIGCLVQMHLIHLLGAFQSTLLVWMALDRYFAICTPLYYHERMALTRFLKFIIPLVIRNVFMVSLLVSLAGKLSFCFRNVMNHCFCEHMALVELACGSIAINNLLGLLAVFLIPVADFIVITASYIIIFSSVLSSGKSGIKALHTCVTHIVVMSVSLTIILTAFLSYRIRNGLPEAIRVFFSTMYLFFPSCFNPIIYGIRTAEIRQQIMNTLKCFRFVRTVTHS
>LOCXPOR57.308.HIT1.OR.2R.323.7tm_4.exons1.CM020910.1.Perca_fluviatilis
MLEGSLGGNFSHITFVFGGFPELQKHRRLLALPFSASYLTVLLGNCLLVYVIRSVESLHSPMYLLISTLCVVDMLVATAIIPKILLGLLFDWDEISLAGCLTQMFFTHFLSSLESTLLLAMALDRYVAICQPLRYAKIINSSALAKLLPFALVRSGSIMATLVALAGSLRFCSSDIIKHCYCDHMALVSLACGSTEKNRAAGLAVIVFFVGVDIPLIFLSYMKILSAVLRATADSEERWKAFHTCGTHLMAMMCFYLVGSVTFLSHNLNIPIPTDANTFMGLVYILFPATANPIIYGVRTKEIRNVFFRIFKVRVKTIRKVSP
>LOCXPOR57.308.HIT1.OR.2R.318.7tm_4.exons1.CM020910.1.Perca_fluviatilis
RRNLPYCLHSDFKNPEKNIPNFFSSNSVDDGVGRRREQNVNESHEGVGVRRYGDVEVVREERDATHEVETHHGHKVSAARVERLPAFLAVRCRSQNRAQNLHVGEEDERYVHAHEEDDHSESRRSVFLRAAACQAHQRHVVTVAVLDDVGAAEAQRTGQSDQRRHDGAAAHQSKGQQLRQRGGVDDFGVAQRLADSHVSVERHRQQQRGLQRGEEVREEHLSQAAGQRDLVPVEEEAEEYFGDDGGRYEHVDDAQCADEEVHGAVQALHAADHIHQQTVSQQHRQVGGGERQRQQTAVFLQLRKTSEHERDVGEVSTQ
>LOCXPOR59.309.HIT1.OR.2R.321.7tm_1.exons1.CM020910.1.Perca_fluviatilis
MQNLTEFAGNATSHKSLSVIIKVCVVIPFFCVFLCCIIVMLHIFASHKQFLDTSRYILFAYMLINDTLQLLSSVLLFLFVMGQVKFAIVYCIPLLFLSTATFQNTPLILATMSLERYVAILYPLQRPAAWRSDRIWIIILSLWLISCIFPMIHYSIGKRDPAVDILSTSVLCKSIVVNKSPIQALFQATVNILFFAVVAVIILFTYVRILLETRKLRQDKVSVSKAMHTVLLHGFQLLLCMLAFTLPITENLIVLHVNWLPEDIAFFNYFCFILIPRFLSPLIYGFRDKSVRGCIEKTFLCFSNKVIPGGRGKLQDNVTAS
>LOCXPOR60.310.HIT1.OR.2R.303.7tm_1.exons1.CM020910.1.Perca_fluviatilis
MADNRSLVGGEPLQRQINDKVIIVQILVMIFLCINFLLIVTFLKKESLHTTARYMLFATSILSDSFILFMSDILLIFNYFEITMNVWSCIIISVVALLYSTVTPVTLTAMTLERYVAICMPLRHGELCSSRSTMHCILIIHGLSSVPCIVVLSTFFASASLRFYKQYSICSVEIFILYRWQDHIRSAVYQFYFLIMCITIIFCYVKIMKVAKSASGENRKSNWKGLRTVILHGFQLMLCLIQLWCPFIETSILQISLRLFIDVRYTNYILFSLAPRCLSPLIYGLRDETFFLALKNYAFFSLY
>LOCXPOR60.311.HIT1.OR.2R.303.7tm_1.exons1.CM020910.1.Perca_fluviatilis
MSDNNSIAGGKSLRLHINEKFIIVQVLVVIFLSINMLLIVTFFKKESFYTTARYILFAVTLLSDSLILFMSDILLILTYFRFTMQIGLCIIIYIPLSLYTFVTPVTLTAMTLERYVAICMPLRHGELCSTRNALNSILVIHGLSSVPCIVVLSIFFASASHNLYTQYRICSMDIFVFLRWQDHIKLAVYQSYFLIMSVTIIFSYIGIVKVAKAASGENKKSSWKGLRTVILHAFQLLLCLIQLWCPFIETAIFQINLMLYNNVRIFNYITFYLAPRCLSPLIYGLRDENFFRALKYYVLFGYY
>LOCXPOR61.312.HIT1.OR.2R.305.7tm_1.exons1.CM020910.1.Perca_fluviatilis
MADNNSLVGGESLMQKINEQVIIVQVFIALFLCINLSLITTFFMRDFFYTSMRYILFANTLLSDSLILILTNILLICSYFHFTMPMWLCIIIYIISSLYIFVTPVTLTAMTLERYVAICMPLRHGELCSCGSAIHSILIIHGLSSVPCIVVLSIFFSSASLSFYTHYSICSVEIFILYRWQEHLRSAVCQFYFLIMCITIIFCYVKIMKVAKSASGENRKSSWKRLRTVILHGFQLMLCLIQLWCPFIEAAIFQINVMLYTNVRYFNYITFYLAPRCLSPLIYGLRDETFFLALKYYVLCGFVKN
>LOCXPOR62.313.HIT1.OR.2R.306.7tm_4.exons1.CM020910.1.Perca_fluviatilis
MESNMTSDILTIQGFDISPQFTYPLFFLLLFVYVTLVFSNIGVLVLIVTEKSLHQPMYILFCNLSVNDLIGNTVLLPQLMAHIISTERLITYNQCVVQAFHSHMFGSASHMILVIMAVDRYVAICHPLRYKSIMTTRTVIGLSASAWGVSLVLVSVLIGLTMRLTHCRSVIQNAYCDNASLFKLSCEDVSINNIYGLFFTVLLFSCSMGGIAVTYFRIALICWVKKNKELKNKAIQTCASHLVLYLIMLWSGFLTIILHRFPNYPDLRKIAHILFHVVPANLNPIIYGMQTRLLRDKIIQIVQRKV
>LOCXPOR63.314.HIT1.OR.2R.307.7tm_4.exons1.CM020910.1.Perca_fluviatilis
MENESFGFRSELTLDPFVIPPGGKYPIFFLGLAIYCFAIFCNLILLTLIILKRNLHKPMYFILFSLPLNDLIGITAMLPKVISDIVTETNKVYYPLCVLQAFLLHMYGGGVLFILAAMSFDRYAAICMPLRYCSVMTPRFVICIISLVWGLDFVLIVSLFSLQTRLPRCNSLIMNVFCDNPSLLKLTCENTTVNNIIGLFNTAVIQAVSVSIQAFSYVKILITCVFTRRSEAKTKAVNTCVAQLLILIIFEIVGTFTILSHRFKNVSADLQKIMGMLIFIVPPLLNPIVYGLYTSEIRNTLLSVLKN
>LOCXPOR64.315.HIT1.OR.2R.313.7tm_4.exons1.CM020910.1.Perca_fluviatilis
MYTNASTREFLTLAPLDLSATDIYPAFVFGTLTYLIIVFCNLLVLTTIALSKKLHKPMFILLFNLPISDMVGATAFFPQLLFSIVTQERLISHPACITQAFLIHFYGTGNMLILTAMAYDRYIAICCPLRYNAIMSPHNLIRIIILIWFINFSMIFTLCVMVARFKVCRTNIVDLCCNNPSLLKLVCEDTRVNNYYGIATIFMIMGGPLLVIIYTYAQILRTCVMTNHTDARRKALQTCGTHLVVFLILQINTTFTLISHRIESASPYIRRIIGVSVLIFPPFLDPIIYGLKTTELKQNMLMFLKRNFGSTKL
>LOCXPOR65.316.HIT1.OR.2R.311.7tm_4.exons1.CM020910.1.Perca_fluviatilis
MDNLYNTSYVLVLNRFNLSSEDVFPAFLFATLSYMIILFCNLILILTIVLNKSLHQPMYLILLNLPINDLIGSSALFSQLIKDILTNSKTMQYSACVAQAFFIHIYAAGTVTILCAMAYDRYIAICLPLKYNTVMTYAHIMRITIVVWVCCLVLIGVLFFLLLRLPRCRSEITHPYCDNPSLLTLVCANTTINNIYGLFIVALTQVVANGMILYTYLRILVACFKSKRPDTKAKALQTCATHLFVFLLLECLGLFTIISYRINNISPQLRSFIGMSTLIFPPTLNPIIYGLKTKEIREKLVYFLRNKILPS
>LOCXPOR66.317.HIT1.OR.2R.322.7tm_4.exons1.CM020910.1.Perca_fluviatilis
GNLYSIMPGGNQSIVTEFILTGFPGLHPEYQGIVSAVLFLVYFLTVTGNVTIFFLFATDRSLHKPMYYIILNLSACDILFSTTTLPKIISRYWFQLGNISFTACFVQMYFVHYLGTVNSLILFLMALDRYLAICHPLRYPLVLKNSTILILSITAWVTANAPSLMLVIRAYPLPYCASNIINHCYCDHVGITTLACTDRAPYGFPAFVLAMVMLLGPLAFILFSYCSIIIAVFKIANVQSPIKSLSTCTPQLIIISLYYLPRCCVYLASNGFGIKFSDDVRIVIIMLYSLCPPMINPLIYCLRAKDMRESLRKQFNRRAVPQ
>LOCXPOR67.320.HIT1.OR.2R.310.7tm_4.exons1.CM020910.1.Perca_fluviatilis
MSLQNASINITEFIIGGFDTTKRPIVVGVVILIIYVLAVLANIFNILFIIYDKRLHKPMYLLICNLAVVDLLYTCSCPTMIGVLVAGVNTISYVPCLIQMFVYHLGAVMEMFALSVMAFDRLIAFSYPFHYHSYLTNVRTLVLTCILWIVACGFLAVMPATLLPLPHCDSKLKYTFCEYAALIRTTCVDPTYYFNLVTVISFFLLFFTFSFICLTYFWIIVFVKISSNNDKIKMGSTCLSHLIVVTFYYSPLFITIVLTRLGVILTLEARHGLTIGSIVAHPLLNPLVYCLRTKEIKCKIFRIFKKVMTS
>LOCXPOR68.322.HIT1.OR.2R.319.7tm_4.exons1.CM020910.1.Perca_fluviatilis
MIITNKTAIKDFIILGFPGLDPMYYGPVSTLLFFTYMAILVGNIFILVFVGVERHLHKPTYLIFCHMAMNDLLFGTVTLPKMISRYWWDDKIISFGACFTQMFFVHSLGAIQSLLLLIMALDRFIAVCFPLKYPVLLTNNIVSMACGLSWIGTFLRMMYIVFHALTLPYCKSNIVQCYCDHTSVTNLACGGDVKYVQTVALILAMFSLLLPLSFILFSFISIFVVVLRIGNAEGRYKTLSTCTPQLLISCLYYVPRCFVYLAHYTEFSFSLDIRILLVLLYSLLPCAVNPIIYCFKTKYIKDILMKRLKNAKVGMRLHS
>LOCXPOR69.323.HIT1.OR.2R.319.7tm_4.exons1.CM020910.1.Perca_fluviatilis
MIVTNKTAVKDFLIFGFPGLDPMYYGPVSTLLFFTYMAILVGNIFILVFVGVEKHLHKPTYLIFCHMAMNDLLFGTVTLPKMISRYWWDDKIISFGACFTQMFFVHSLGAIQSLLLLIMALDRFIAVCFPLKYHVLLTNNIVSMACGLSWIGTFLRMMGVIYHALTLPYCKSNIVQCYCDHTSVTNLACGGDVKYVQTVALILAMFSLLLPLSFILFSFISIFVVALRIGNAEGRYKTFSTCTPQLLISCLYYVPRCFVYLAHYTGFSFSLDIRILLVLLYSLLPCAVNPIIYCFKTKYIKDILMKRLKNAKVGMKLHS
>LOCXPOR70.324.HIT1.OR.2R.320.7tm_4.exons1.CM020910.1.Perca_fluviatilis
MITNFTTVRSFLILGFPGLSPQYYGPVSALLFFIYLAITIGNIFILAFVFYEKSLQKPTYLVFCHLALNDLTFGTVTLPKIISQYWLGDSIISFYACFTQMFFVHYLGSVTSFILLVMALDRFIAICIPLRYPALITNIISVLCGFAWFIPLPLMVAVVLHTITLPFCKSNVIAQCYCDHIPITSQACGENVKIVQVTSLCVAMFCLLLPLAIILFSYVSIIVVILKMSNASGRKKTLLTCTPQIFITCLFYLPRCFVYVANTVGFSFSLDVRILLILLYSIFPAAVNPIIYCFKTQDIKQMLMKRLKKTKIGIKIKLSY
>LOCXPOR71.325.HIT1.OR.2R.320.7tm_4.exons1.CM020910.1.Perca_fluviatilis
MFYTNVTRITNFFILGFPGLSQEYYGPVSALLLILFLAIAVGNIFILMFVKCERSLHKPTYLIFCHLALTDLMFGTVTLPKIISKYWFDDSIISFYGCFVQMYFVHFLGASHSFILMVMALDRFIAICAPLRYTALFTNNTVSVLCGISWILPMSWMVGIVVDTLRLPYCNSNIIIHCFCDHIAITVLGCENVREVQVVAFGGAMFFLILPLGFVIFSYFVIIVAVMRMTSSNSSRMLALSTCSPQILITFLYYMPRCFVYLANFVGFTFSVPVRIVVVMLYSILPAAINPLIYCFKTKDIKEHLKKKLVTRKINSSTTT
>LOCXPOR72.326.HIT1.OR.2R.320.7tm_4.exons1.CM020910.1.Perca_fluviatilis
MFYTNVTRITNFFILGFPGLSQEYYGPVSALLLVLFLAIAVGNIFILVFVRCERSLHKPTYLIFCHLALTDLTFGTVTLPKIISKYWFDDSTISFYGCFVQMYFVHFLGASHSFILMVMALDRFIAICVPLRYTALFTNNTVSVLCGISWILPMSGIVGVVVDALRLPYCNSNIITHCFCDHIAITVLGCENVREVQVVAFGMAMFSLMLPLGFVIFSYFVIIVAVMRMTSSNSSRMLALSTCLPQILITFLYYMPRCFVYLANFVGFTFSVPVRIVVVMLYSILPAAINPLIYCFKTKDIKEHLKKKLVTRKINSSTTT
>LOCXPOR73.327.HIT1.OR.2R.320.7tm_4.exons1.CM020910.1.Perca_fluviatilis
MFYTNVTRITNFFILGFPGLSQEYYGAASALLLVLFLAIAVGNIFILVFVRCERSLHKPTYLIFCHLALTDLMFGTVTLPKIISKYWFDDSIISFYGCFVQMYFVHFLGASHSFILMVMALDRFIAICAPLRYTALFTNNTVSVLCGISWILPMSWMVGIVVDALRLPYCNSNIITHCFCDHIAITVLGCENVREVQVVAFGMAMFSLMLPLAFIIFSYFVIIVAVMRMTSSNSSRMLALSTCSPQILITFLYYMPRCFVYLANFVGFTFSVPVRIVVVMLYSILPAAINPLIYCFKTKDIKEHLKKKLVTRKINSSTTT
>LOCXPOR74.330.HIT1.OR.2R.320.7tm_4.exons1.CM020910.1.Perca_fluviatilis
MFYTNVTRITNFFILGFPGLSQEYYGPVSALLLVLFLAIAVGNIFILVFVRCERSLHKPTYLIFCHLALTDLMFGTVTLPKIISKYWFDDSIISFYGCFVQMYFVHFLGASHSFILMVMALDRFIAICAPLRYTALFTNNTVSVLCGISWILPMSWMVGIVVDTLRLPYCNSNIIIQCYCDHLAIAVLGCEEIRENLALALGGAMFFLMLPLAFIILSYFVIIVAVMRMTSSNSSRMLALSTCLPQIIITFLYYTPRCFVYLANFVGFTFSVPVRIVVVMLYSILPAAINPLIYCFKTKDIKEHLKKKLVTRKFNSSTTT
>LOCXPOR75.333.HIT1.OR.2R.328.7tm_1.exons4.CM020912.1.Perca_fluviatilis
SDPQELLMSNSSSALTADAKDSFSNALTKNIVAMLVWLALSVINGSMVLTFLRNSLFYENPRYIMFIYMVINDALLLSLVTALYVVSYIFRMIHASVCCFLIMTAVLTTRSTPLILAGMAVERYISICFPLYYSQMCTVPRTLRLIGVILILTAAPPVTDLLITLVYQPLSFFQTSIFCDHPLLFRHQSIYYKNCVFDGVYLSFVALSLLYTYCKIMLAAQAASMGLASVKRARNTVLLHGLQLLLCLLAFVVPSLQAALISLFPRFSLEIRYIFFLVVYIIPRFMSPLIYGFRDEQFRKYWTRYLACRGKSIVRVRPVLLPVNLHAK
>LOCXPOR77.335.HIT1.OR.2R.290.7tm_1.exons1.CM020912.1.Perca_fluviatilis
YVFHSPLSSFIFLQTFYEDPRYILFIHMVINDGIQLTITVILFVLNYALYKINVSFCCFFILVAVFTTRITPVNLASMAIERYIAVCEPLRHPQICTVRRTYIVIGWMWFICVAPDITDLFMTLATESLSFFHESVLCIRPNVFKDPILAFKRQVFDIIYFSCVFLTLVFTYLRVLFAARALSTDKISTQRARNTILIHGVQMAMCMLSYISASVEIILLLIFPGRISEIKYAHYLIVYILPRFLSPIVYGVRDKKFRVYLRMYLVSTRCRVKLQTVAPLKTTQVNWKKK
>LOCXPOR78.337.HIT1.OR.2R.315.7tm_1.exons2.CM020912.1.Perca_fluviatilis
MNLSNTGSNFTTAVYQDTLNTAIMKNVITVVLCLSINYVNSTLVYTFSKHQVFNVNPRYILYIHLVINDIILLSLFTLLHVLSYIVYTLNVSLCIVLVMIATIASLNNPLTLAFMAVECYIAICFPLRHTQICTVRKTYVVIGLIWAISILSILPDLFVALATESLEFFRSRVSCLRENVFRDPNLTVKRDVSNSVCMVIVCLTLFYTYFWILFAAKAAATDAKKARNTVLLHGFQLLLCMFTYVFHLIIQGLTYLLPNKMLAIRFTASIFIQVLPRLISPVVYGLRDKTFRNYLKRYLFCTTSATTHPQTTQKQ
>LOCXPOR79.338.HIT1.OR.2R.299.7tm_4.exons2.CM020912.1.Perca_fluviatilis
MNLSNTGSNFTTAVYRDTLNTAIIKNVITVVLCISINYVNSTLVYTFTKHQVFKMNPRYILYIHLVINDIILLSLFILVQVLSYIIFTLNVSLCIVLLMISIFANLNNPLTLAFMAVECYIAICFPLRHTQICTVRKTYGVIGLIWAISILSILPDVFVALATESLEFFHSRVFCLRVNVFRNSNLTVKRDASNSVFLVTVWLTLFYTYFRILFAAKAAATDAKKARNTVLLHGFQLLLCMLTYIYDLIIQGLTFLFPNEVLAIRFTVSIFIQVLPRLISPVVYGLRDKTFRKYLKRYL
>LOCXPOR78.345.HIT1.OR.2R.315.7tm_1.exons2.CM020912.1.Perca_fluviatilis
MNLSNTGSNFTTAVYRDTLNTAIMKNVITVVLCISINYVNSTLVYTFTKHQVFNVNPRYILYIHLVINDIVLLSLFTLLQVLSYIVYTLNVSLCIVLLMIATIASLNNPLTLAFMAVECYIAICLPLHHTQICTVRKTYVVIGLIWAISILSILPDLFVALATEPLQFFRSRVFCLRDNVFRDPNLTVKRDVSNSVCMVIVWLTLFYTYFWIMFAAKAAATDAKKARNTVLLHGFQLLLCMLTYVFHLIIQGLTYLFPNEALAIRFTASIFIQVLPRLISPVVYGLRDKTFRNHLKRYLFCTTSASTHPQTTQKQ
>LOCXPOR79.346.HIT1.OR.2R.299.7tm_1.exons2.CM020912.1.Perca_fluviatilis
MNLSNTGSNFTTAVYRDTLNTAIIKNVITVVLCISINYVNSTLVYTFTKHQVFKMNPRYILYIHLVINDIILLSLFTLVHVLSYIVFTLKVSLCIVLVTIATLASLNNPLTLAFMAVECYIAICFPLRHTQICTVRKTYVVIGLIWAISILSILPDVFVALATESLEFFHSRVYCVRDTVFRNSNLTVKRDVSNSVFLVIFWLTLFYTYFRILFAAKAAAKDAKKARNTVLLHGFQLLLCMLTYVYDLMLQGLTYLLPKEVLAIRYTVAIFIQVLPRLISPVVYGLRDKTFTKYLKRYL
>LOCXPOR78.348.HIT1.OR.2R.315.7tm_4.exons3.CM020912.1.Perca_fluviatilis
MNLSYTGSNFTTAVYRDTLNTAIMKNGITVVLCLSINYVNSTLVHSQNIREVFNVNPRYILYIHLVINDIVLLSLFTLLQVLSYIVYTLNISLCIVLLMIATIASLNNPLTLAFMAVECYIAICFPLRHTQICTVRKTYVVIGLIWAISILSITPDLFVALATESLEFFRSRVFCLRDNVFRDPNLTVKRDVSNSVCMVIVWLTLFYTYFWILFAAKAAATDAKKARNTVLLHGFQLLLCMLTYVYHLIIQGLTYLFPNEALAIRFTASIFIQVLPRLISPVVYGLRDKTFRNHLKRYLFCTTSANTHPQTTQKQ
>LOCXPOR81.352.HIT1.OR.2R.298.7tm_1.exons2.CM020912.1.Perca_fluviatilis
INMSSANVTVVLQYRDSFSKAVTKNVIVVVLGIFINYINASLIHTFCKHQIFYMNPRYILFIHLVINDMLQVTLTVILFVISYTIYTINVSLCCIFILFALFTTENTPLNLACMAVECYIAICIPLRHGQICTVRRTLMLIGLIWKTSMLSVLSDLFITLATVPLDFFHSKVFCIRQTVFPNPIIIKKRDITYSVFLVLVWITIFYSYFRILFTAKTASKHAKKARNTILLHGFQVLLCMTTYAAPQLLSVLQQWFPKNYTDSLFACYVIVQILPRSISPIIYGVRDNTFRKYLKKYL
>LOCXPOR81.356.HIT1.OR.2R.303.7tm_1.exons2.CM020912.1.Perca_fluviatilis
MNESSANVTVVLQYRDSFTKAVIKNVIVVVLGISINYINASLIHTFCKHQIFYMNPRYILFIHLVINDMIEVTVTVILFVISYTIYQINVSLCCIFILFGLSTTENTPLNLACMAVECYIAICVPLRHVQICTIKRTLMLIGLIWATTMFSAFADLCITLATEPRDYFSSRLFCLPKTVFPNPVIIKKRDITYSVYLVLVWITIFYTYFRILLTAKTASKDAKKARNTILLHGFQVLLCMTQYADSPLKEALLQWFPKNYTDSLFSCYIIIQILPRSISPVIYGMRDKTFRKYLRRNLVCKIS
>LOCXPOR82.362.HIT1.OR.2R.305.7tm_1.exons2.CM020913.1.Perca_fluviatilis
DTAGCLFLSILPYGQAVSALIWIFVLLTVFSFLINGLTLFGIGRSEDLSWDTRVAFFKNLILSDLLQTVTIGPTVIYSLVQRRTIAFSTWCHTQYFVGTVSIFSSLLTITCMALERYVYVCHAIRYLVIITQVRLRLALIIIWVYSVIISTSNMLLVHTLGVQKNETFTSGLLCEPDIVERHMGFPRAAAVFRKLLGSFTLLICLLVNVFCYSRMYKDARNAVIPFHAVNTKARNTVLFYCSMLCLQLLPLLLKVISDALWAATPKPSYSAAVLHMSMLVMLLVPPCINPLVYGLRNVEMRLSML
>LOCXPOR83.366.HIT1.OR.2R.311.7tm_4.exons1.CM020920.1.Perca_fluviatilis
STQIKSFVLAMYGNMGPLKYLYFTVALLFYISVILANTVLIVIIYVDRNLHEPMYIFLCNLFVNEIYGSTSLLPCLMHQVLLDTHEIPVHFCFLQIFNIHTYVAVEFGTLTIMAYDRYICICKPLHYNAIITKQIVLKVILIIWIVSFVEVGVLLSFTIRLKRCGTVIHKVFCAHHLVVELSCSPDRTVSLIHDLVFGLFFTVAIPVTYISFTYVKILAVCLKGSKETKVKAVDTCTPHLVSLISFVFACFYNLISQRFASVPYPLCVVFSMYIVIVQPLQNPIMYGLKLSKIRHACKHLLTLKSLQLYIF
>LOCXPOR84.368.HIT1.OR.2R.313.7tm_4.exons1.CM020920.1.Perca_fluviatilis
STQIKSFVLAMYGNMGPLKYLYFTVALLFYISVILANTVLIVIIYVDRNLHEPMYIFLCNLFVNEIYGSTSLLPCLMHQVLLDTHEIPVHFCFLQIFNIHTYVAVEFGTLTIMAYDRFICICKPLHYNAIITKQIVLKVILIIWIVSFVEVGVLLSFTIRLKRCGTVIHKVFCAHHLVVELSCSPDRTVSLIHDLVFGLFFTVAVPVTYISFTYVKILAVCLKGSKETKVKAVDTCTPHLISLISFVFACFYSLITQRFDMFSVPYPLCVVLSMYVVIVQPLQNPIMYGLKLSKIRHACKHLLTLKSLQLYIF
>LOCXPOR85.369.HIT1.OR.2R.308.7tm_4.exons1.CM020920.1.Perca_fluviatilis
MDSELNITYITLGGHVEVDKYRYLYFLMMFTIYILIICSNSTIVYLIWLHQNLHEPMYIFIAALLLNSVLFSTNIYPKLLIDFLSEKQIISYSACLFQCFLYYSLNGSEFLLLAAMSYDRYVSICKPLQYHTIMKKTTVRIFLGLAWFVPACQVSVPVSFSANTKLCNFTLKGIFCNNSIYKLHCVSSRAITVFGVIVFFNVSILPVLFIIFTYTKIFLMTYQSRREVRMKAAQTCLPHLLVLISFSCLFTYDIIIDKLESECPKTIRLIMTLQVILYHPLFNPIIYGLKMKEIYKHIKKLFCQRKLH
>LOCXPOR86.370.HIT1.OR.2R.306.7tm_4.exons1.CM020920.1.Perca_fluviatilis
MDDEFNVTYITLGGYAEMGKSRYFYFVIMFTVYILAILFSVTIVCLICIHRNLHEPMYIFIAALLMNSIVYNTAMYPNLLVNFFTEKQIISYSACLLQLFLYYFLSASDFLLLSAMAYDRYVSICKPLQYPNIMRKTTVSIILGVAWFVPAFQLAVSIILSSNMKLCHFTLNAIFCNNSVYSLQCVVSEVRAIFDIFALLSLALLPLLFILFTYTRILIITYRSGREVRKKAAQTCLPHLIVLLIFSILCAYDVIVIQLDVGSEVHLIMTLQAFLYYPLFYPIIYGLQMKEISKHLKRLFCQAKVI
>LOCXPOR87.371.HIT1.OR.2R.306.7tm_4.exons1.CM020920.1.Perca_fluviatilis
MDSELNITYITLGGHVEVDKYRYLYFLMMFTVYILIICSNSTIVYLIWVHQNLHEPMYIFIGALLLNSLLISTAIYPKLLNDFLSEKQLISYSACLFQCFLYYSLNSSEFLLLAAMAYDRYVSICKPLQYQTIMKKTTVCIFLALAWFVPACQVAVPVALGAIAKLCNFTLKGIFCNNSIYKLHCVSSKALTVYSVIVFFNVSILPVLFIIFTYTKIFIVTYQSRREVRMKAAQTCLPHLLVLISFSFLFTYDVVIVKLELELPKTIHLIMTLQVILYHPLFNPIIYGLKLKEIHKHIKKLFCQRK
>LOCXPOR88.372.HIT1.OR.2R.305.7tm_4.exons1.CM020920.1.Perca_fluviatilis
EANVTYITLDGHVEVNKYRYVYFFIMFIVYTLIICSNSTIVYLIWVHQNLHEPMYIFIAALLINSVVYSTNIYPKLLFDFLSEKQIISYSACLFQFYIFYTFASSEFLLLSAMAYDRYVSICKPLQYHTIMRKTTVSIFLLFAWLLPACHIALPTILSSKAKLCDLTLKGIFCNNSIYKLQCVTSRVITIYGVVSLADLSILPMLFIIFTYIKIFIVTYRSCREVRKKAADTCLPHLLVLISFSILCAYDISIARVESNFSKTARLIMTLQTILYHSLFNPLIYGLKMKEISKHLKRLLCPAKII
>LOCXPOR89.375.HIT1.OR.2R.305.7tm_4.exons1.CM020920.1.Perca_fluviatilis
MDELNVTYITLGGHVEVDKFRYVYFFIMFIAYILILCSNSIIVYLIWVHQNLHEPMYIFIAALLVNSVLYSTAIYPKLLFDFLSEKQIISYSACLFQFQIFYSLGISEFLLLSAMAYDRYVSICKPLQYPNIMTKTTVSIFLFFAWLVPACHLAVQTILSSEAKLCDLTLKGIFCNNSIYKLQCETSRVITIFGIVILLDLSILPMLFIIFTYTKIFIVTYRSCRKVRKKAADTCLPHLMVLISFSFLFAYDVIIARVQSNFLKTARLIMMLQIILYHPLFNPLIYGLKMKEISKHLKRLFCSTK
>LOCXPOR90.376.HIT1.OR.2R.301.7tm_4.exons1.CM020920.1.Perca_fluviatilis
MDDELNLTYITLGGHVEVHKYRFLYFGIMFAVYILIILCNSTIVCIIVNYQNLHEPMYIFIAALLINSVLFSTAIYPKLLIDFLSEKQIISHSMCHFQYFLFYTLGGSEFLLLSAMAYDRYVSICKPFQYPTIMRKLTISIFLVLAWLLPACQVAGSAALSATKKLCNFTLNGIFCNNSVQKLHCAVSRGLSVYGVILLLNIVFFPMLFIVFTYTRIFIITYRSSREVRTKAAQTCLPHLLVLISFSLLCTYDIMILRLESEFPKIARFIMTLQLILYHPLFNPIIYGLKMKEIFKHLKRL
>LOCXPOR91.378.HIT1.OR.2R.308.7tm_4.exons1.CM020920.1.Perca_fluviatilis
MDNEANVTYITLDGHVEVNKYRYVYFCIMFIVYTLIICSNSTIVYIIWVHQNLHEPMYIFIAALLLNSVVYSTNIYPKLLIDFLSEKQIISYSACLFQFYMYYSFGGSEFLLLSAMAYDRYVSICKPLQYHTIMRKTTVSIFLLFAWLVPACHVAVLTILSAETKLCDLTLKGIFCSNSIYKLQCVTSRVITIHGVVSLIDLSILPMLFIIFTYTKIFIITYRSCREVRKKAAETCLPHLLVLISLSILTTYDISIVRVESNFPKTARLIMTLQKMLYHPLFNPLIYGLKMKEISKHIKRLLCPVKFI
>LOCXPOR102.379.HIT1.OR.2R.308.7tm_4.exons1.CM020920.1.Perca_fluviatilis
MDNEANVTYITLDGHGGGKKKKKFFFFFMFIVYTLIICSNSIIVYIIWVHQNLHEPMYILIAALLLNSVVYSTNIYPKLLIDFISEKQIISYSACLFQFYIFYSFGSSEFLLLSAMAYDRYVSICKPLQYHTIMRKTTVSIFLLFAWLVPVCHVAVLTILSAETKLCDLTLKGIFCNNSIYKLQCVTSRVITIHGVVSLIDLSILPMLFIIFTYTKIFIITYRSYREVRKKAAETCLPHLLVLISFSILSAYDISIARVESNFPKTARLIMSLQIILYHPLFNPLIYGLKMKEISKHIKRLLCPVKFI
>LOCXPOR100.380.HIT1.OR.2R.306.7tm_4.exons1.CM020920.1.Perca_fluviatilis
DELNATYITLGGHVEINKYRYVYFFIMLLVYILIICSNSAIVYLIYVHQNLHEPMYIFIAALLINSLLYSTNIFPKLLIDFLSEKQIISYSACLFQFQIFYSLASSELLLLSAMAYDRYVSICKPLQYPNIMRKTTVSIFLLFAWLVPACHVAVLTILSAETTLCDLTLKGIFCNNSIYKLQCVTSRVITIHGVVSLIDLSILPMLFIIFTYTKIFIITYRSCREVRKKAAETCLPHLLVLISFSILSAYDISIARVESNFPKTARLIMTLQMILYQPLFNPLIYGLRMKEISKHLKRLFCPAKFI
>LOCXPOR94.381.HIT1.OR.2R.307.7tm_4.exons1.CM020920.1.Perca_fluviatilis
MDELNVTYITLGGHVEVDRFRYVYFFIMFIAYILILCSNSIIVYLIWVHPNLHEPMYIFIAGLTLNSVLYSTAIYPKLLFDFLSEKQIISYSACLFQFQIFYSLGSSEFLLLSAMAYDRYVSICKPLQYPNIMTKTTVSIFLFFAWLVPACHLAVQTIWSSEAKLCDLTLKGIFCNNSIYKLQCVTSRVITIFGIVILLDLSILPMLFIVFTYTKIFIITYRSCRKVRKKVADTCLPHLMVLISFSCLFAYDIIIARVQSNFPKPARLIMTLQIILYQPLFNPLIYGLRMKEISEHLKRLFCPAKFI
>LOCXPOR138.387.HIT1.OR.2R.307.7tm_4.exons1.CM020920.1.Perca_fluviatilis
MKSNNSLNPLYFQFTLFADFGPLRYLFFSLCLLLYMTVVSANIVIILTVCLEKSLHQPMYIFICCLSFNSLYGSAGFFPRFMIDILSDTHLISRLLCFIQMYVIYTYASCELTILSIMAYDRYVAICQPLHYHSKMTFKMVTHLVIFAVLYPAFAMGCSLFLTVRLPLCGNKLNRLFCSNWPVVLLSCVDTTLNNIVGQFILITTIFIPLFFVLYTYLRILLVCRRSSSEFRGKALQTCLPHIVTFMTYSFSLFCELLLTRFEADKMNPIITCVLSLEYLMIPPINNPLVYGLNLPQIKGVIFRFLK
>LOCXPOR96.391.HIT1.OR.2R.307.7tm_4.exons1.CM020920.1.Perca_fluviatilis
MKSNNSLNPLYFQFTLFADFGPLRYLFFSLCLLLYMTVVSANIVIILTVCLEKSLHQPMYIFICCLSFNSLYGSAGFFPRFLMDILSDTHLILRPLCFIQMYVIYTYASCELTILSIMAYDRYVAICQPLHYHSKMTFKMVTHLVIFAVLYPAFANGFGLFLTVRLPLCGNKLNRLFCSNWPVVLLSCVDTTLNNIVGQFVTITTIFIPLFFVLYTYLRILLVCRRSSSEFRGKALQTCLPHIVTFMTYSFSVFCELSLTRFEADKMNPIITCVLSLEYLMIPPINNPLVYGLNLPQIKGVIFGFFK
>LOCXPOR97.393.HIT1.OR.2R.307.7tm_4.exons1.CM020920.1.Perca_fluviatilis
MKSNNSLNPLYFQFTLFADFGPLRYLFFSLCLLLYMTIVSANIVIILTVCLEKSLHQPMYIFICCLSFNSLYGSASFFPRFLMDILSDTHLISRPLCFIQMYAIYTYASCELTILSIMAYDRYVAICHPLHYHSKMTFKMVIHLVIFAVLYPAFAMGCSLFLTVRLPLCGNKLNRLFCSNWPVVLLSCVDTTLNNIVGQFILMTTILIPLFFVLYTYLRILLVCRRSSSEFRGKALQTCLPHIVTFMTYSFSLFCELSLTRFEADKMNPIITCVLSLEYLMIPPINNPLVYGLNLPQIKGVIFRFLK
>LOCXPOR133.399.HIT1.OR.2R.283.7tm_4.exons1.CM020920.1.Perca_fluviatilis
MKSNNSLNPLYFQFTLFADFGPLRYLFFSLCLLLYMTIVSANVVIILTVCLEKSLHQPMYIFICCLSFNSGALSRLLPQVSDGHSVGHLFDLKRPLCFIQMYVIYTYVGYELTLLGIMAYDRFVAISQPLHYHSKMTFKMVTHLVTFAVLYPAFAVGFLLYFTVRLLLCENKLHRLFCSNWPVVQLSCVDTTLNNIVGGSLVITTIFIPLFFVLYTYLRILHVCRRSSSEFRGKALQTCLPHIVTFVNYCISVFCEPLLSRYSIDEINLCYCFIAGVFDHSPH
>LOCXPOR98.400.HIT1.OR.2R.306.7tm_4.exons1.CM020920.1.Perca_fluviatilis
MDSELNITYITLGGHVEMDKYRYLYFLMMFTVYFLIICSNSTIVYLIWIHQILHEPMYIFIAALLLNSLLISTAIYPKLLIDFLSEKQLISYSACLFQCFLYYSLNSSEFLLLAAMSYDRYVSICKPLQYQTIMKKTTVRIFLALAWFVPACQVALPVSLSANTKLCNFTLKGIFCNNSIYKLHCVSSRALTVYSVIVFFNVSILPVLFIIFTYTKIFIVTYQSRREVRMKAAQTCLPHLLVLISFSFLFTYDVVIVKLELELPKTIHFIMTLQVILYHPLFNPIIYGLKMKEIYNHIRRLFCQRK
>LOCXPOR94.406.HIT1.OR.2R.307.7tm_4.exons1.CM020920.1.Perca_fluviatilis
MDELNVTYITLGEHVEVDRFRYVYFFIMFIAYILILCSNSIILYLICVHQNLHEPMYIFIAALTLNCLLYSTAIYPKLLFDFLSEKQIISYSACLFQFQIFYSLGSSEFLLLSAMAYDRYVSICKPLQYPNIMTKTTVSIFLFFAWLVPACHLAVQTILSSEAKLCDLTLKGIFCNNSIYKLQCVTSRVITIFGIVILLDLSILPMLFIIFTYTKIFIITYRSCRKVRKKVADTCLPHLMVLISFSCLFAYDIIIARVQSNFPKTARLIMTLQIILYQPLFNPLIYGLRMKDISEHLKRLFCPAKFI
>LOCXPOR100.407.HIT1.OR.2R.306.7tm_4.exons1.CM020920.1.Perca_fluviatilis
DELNATYITLGGHVEINKYRYVYFFIMLLVYILIICSNSAIVYLIYVHQNLHEPMYIFIAALLINSLLYSTNIYPKLLIDFLSEKQIISYSACLFQFQIFYSLASSEFLLLSAMAYDRYVSICKPLQYHTIMRKTTVSILLLFAWLVPACHVAVLTILSAETTLCDSTLKGIFCNNSIYKLQCVTSRVITIHGVVSLIDLSILPMLFIIFTYTKIFIVTYRSCREVRKKAAETCLPHLMVLISFSILSAYDISIARVESNFPKTARLIMTLQMILYHSLFNPLIYGLKMKEISKHLKRLFCPDKFI
>LOCXPOR101.410.HIT1.OR.2R.306.7tm_4.exons1.CM020920.1.Perca_fluviatilis
EELNVTYITLGGHVEVNKYRYVYFFIMLLVYILIIFSNYIIVYIIWVHQNLHEPMYIFIAALLINSLLYSTAIYPKLLIDFLSEKQIISYSACLFQFQIFYSLGSSEFLLLSAMAYDRYVSICKPLQYPNIMTKTTVSISLLFAWLVPACHMAVQTILSSEAKLCDLTLKGIFCNNSIYKLQCVTSRVITIFGIVILSDLSILPMLFIVFTYTKIFIVTYQSCRKVRKKVADTCLPHLMVLISFSCLCAYETSIARVQSNFPKTAHLIMMLQTILYHPLFNPLIYGLKMKEISKHLKRLFCPAKYI
>LOCXPOR102.411.HIT1.OR.2R.308.7tm_4.exons1.CM020920.1.Perca_fluviatilis
MDNEANVTYITLDGHVEVNKYRYVYFCIMFIVYTLIICSNSIIVYLIWVHQNLHEPMYIFIAALLLNSVVYSTNIYPKLLIDFISEKQIISYSACLFQFYIFYSFGSSEFLLLSAMAYDRYVSICKPLQYPNIMRKTTVSILLLFAWLVPACHVAVLTILSAETKLCDSTLKGIFCNNSIYKLQCVTSRVITIHGVVSLIDLSILPMLFIIFTYTKIFIITYRSCREVRKKAAETCLPHLLVLISFSILSAYDVSIARVESNFPKTARLIMTLQIILYHPLFNPLIYGLKMKEISKHIKRLLCPVKFI
>LOCXPOR103.414.HIT1.OR.2R.308.7tm_4.exons1.CM020920.1.Perca_fluviatilis
MDNEANVTYITLDGHVEVNKYRYVYFCIMFIVYTLIICSNSTIVYIIWVHQNLHEPMYIFIAALLLNSVVYSTNIYPKLLIDFLSEKQIISYSACLFQFYIYYSFGGSEFLLLSAMAYDRYVSICKPLQYHTIMRKTTVSIFLLFAWLVPACHVAVLTILSAETKLCDLTLKGIFCSNSIYKLQCVTSRVITIHGVVSLIDLSILPMLFIIFTYTKIFIITYRSCREVRKKAAETCLPHLLVLISLSILTTYDITIARVESNFPKTARLIMTLQKMLYHPLFNPLIYGLKMKEISKQIKRLLCPVKFI
>LOCXPOR104.415.HIT1.OR.2R.301.7tm_4.exons1.CM020920.1.Perca_fluviatilis
MDNEANVTYITLDGHVEVNKYRYVYFCIMFIVYTLIICSNSTIVYIIWVQQNLHEPMYIFIAALLLNSVVYSTNIYPKLLIDFLSEKQIISYSACLFQFYIFYSFGSSEFLLLSAMAYDRYVSICKPLQYPNIMTKTTVGIFLLFAWLVPACHVAVLTILSAETKLCDLTLKGIFCNNSIYKLQCVTSRVITIHGVVCLIDLSILPMLFIIFTYINIFIITYRSCREVRKKAAETCLPHLLVLISFSILSAYDISIARVESNFPKTTRLIMTLQNFLYHPLFNPLIYGLKMKEISKHLKRL
>LOCXPOR105.416.HIT1.OR.2R.306.7tm_4.exons1.CM020920.1.Perca_fluviatilis
NEANVTYITLDGHVEVNKYRYVYFFIMFIVYTLIICSNSIIVYLIWVHQNLHEPMYIFIAALLLNSVVYSTNIYPKLLIDFLSEKQIISYSACLFQFYIFYTFGGSEFLLLSAMAYDRYVSICKPLQYHTIMRKTTVSVFLLFAWLVPACHIAVPTILSSKAKLSDLTLKGIFCNNSIYKLQCVTSRVITIFGVVSLVDLSILPMLFIIFTYIKIFIVTYRSCREVRKKAAETCLPHLLVLISFSILCAYDISIARVESNFSKTAHLIMMLQTILYHSLFNPLIYGLKMKEISKHLKRLLCPAKII
>LOCXPOR106.419.HIT1.OR.2R.305.7tm_4.exons1.CM020920.1.Perca_fluviatilis
MDEFNVTYITLGGHVEVDKFRYVYFFIMFIAYILIICSNSIIVYLIWVHQNLHEPMYIFIAALLVNSLLYSTNIYPKLLFDFLSEKQIISYSACLFQFQIFYSLGISEFLLLSAMAYDRYVSICKPLQYPNIMTKTTVSIFLFFAWLVPACHLAVQTILSSEAKLCDFTLKGIFCNNSIYKLQCETSRVITIFGIVILLDLSILPMLFIIFTYTKIFIVTYQSCRKVRKKVADTCLPHLMVLISFSFLIAYDVIIARVQSNFLKTARLIMMLQIILYHPLFNPLIYGLKMKEISKHLKRLFCSAK
>LOCXPOR105.420.HIT1.OR.2R.306.7tm_4.exons1.CM020920.1.Perca_fluviatilis
NEANVTYITLDGHVEVNTYRYVYFFIMFIVYTLIICSNSTIVYLIWVHQNLHEPMYIFIAALLLNSVVYSTNIYPKLLIDFLSEKQIISYSACLFQFYIFYTFASSEFLLLSAMAYDRYVSICKPLQYHTIMSKTAVSVFLFFAWLLPACHIAVPTILSSKAKLCDLTLKGIFCNNSIYKLQCVTSRVITIYGVVSLVDLSILPMLFIIFTYTKIFIITYRSCREVRKKAAETCLPHLLVLISFSILCAYDISIARVESNFSKTAHLIMMLQTILYHSLFNPLIYGLKMKEISKHIKRLLCKGKSI
>LOCXPOR108.422.HIT1.OR.2R.306.7tm_4.exons1.CM020920.1.Perca_fluviatilis
MDDEFNVTYITLGGYAEMGKSRYFYFVIMFTVYIVAILFSVTIVCLICMHRNLHEPMYIFIAALLMNSIVYNTAMYPNLLVNFFTEKQIISYSACLLQLFLYYFLSASDFLLLSAMAYDRYVSICKPLQYPNIMRKTTVSIILGVAWFVPAFQLAVSIILSSNMKLCHFTLNAIFCNNSVYSLQCVASEIRAIFDLFALLSLALLPLLFILFTYTRILIITYRSGREVRKKAAQTCLPHLIVLLIFSFLCAYDVIVIQLDVGSEVHLIMTLQAFLYYPLFYPIIYGLQMKEISKHIKRLFCQAKVI
>LOCXPOR109.423.HIT1.OR.2R.307.7tm_4.exons1.CM020920.1.Perca_fluviatilis
MDSELNITYITLGGHVEVDKYRYLYFLMMFTVYFLIICSNSTIVYLIWVHQNLHKPMYIFIAALLLNSLLISTAIYPKLLIDLSEKQLISYSACLFQCFLYYSLNGSEFLLLAAMSYDRYVSICKPLQYHTIMKKTTVRIFLGFAWFVPACQVALPVSLSANTKLCNFTLKAIFCNNSIYKLHCVSSRALTVYSGIFFFNVTLLPVLFIIFTYTKIFIVTYQSRREVRMKAAQTCLPHLLVLISFSFLFTYDVVIVKLELELPKTIHFIMTLQVILYHPLFNPIIYGLKMKEIYNHIRRLFCQRKLH
>LOCXPOR110.424.HIT1.OR.2R.308.7tm_4.exons1.CM020920.1.Perca_fluviatilis
MDSELNITYITLGGHVEVDRYRYLYFLMMFTVYFLIICSNSTIVYLIWLHQNLHEPMYIFIAALLLNSVLFSTNIYPKLLIDFLSEKQVISYSACLFQCFLYYSLNGSEFLLLAAMSYDRYVSICKPLQYHTIMKKTTVRIFLGLAWFVPACQVAVPVSLSANTKLCNFTLKGIFCNNSIYKLHCVSSRALAVYSVIVLLNVTILPVLFILFTYTKIFIVTYQSHREVRMKAAQTCLPHLLVLISFSCLITYDVVIVKLESEFPKTIRLIMTLQVILYHPLFNPIIYGLKMKEIYKHIKRMFCQRKLN
>LOCXPOR111.425.HIT1.OR.2R.308.7tm_4.exons1.CM020920.1.Perca_fluviatilis
MDSELNITYITLGGHVEVDKYRYLYFWIMFTVYILIICSNSTIVYLIWLHQNLHEPMYIFIAALLLNSVLFSTNIYPKLLIDFLSEKQVISFSACLFQCFLYYSLNGSEFLLLAAMSYDRYVSICKPLQYHTIMKKTTVRIFLGLAWFVPACQIAVPVALGVNTKLCNFTLKGIFCNNSVYKLHCVSSTELSVYGVIVLFNVSLLPVLFILFTYTKIFLITYQSHREVRMKAAQTCLPHLLVLISFSCFFTYDVIIVKLESEFPKTIRLIMTLQVILYHPLFNPIIYGLKMKEIYKHIKRLLCQREQN
>LOCXPOR112.437.HIT1.OR.2R.308.7tm_4.exons1.CM020920.1.Perca_fluviatilis
MDSELNITYITLGGHVEVDKYRYLYFLIMFTVYILIICSNSTIVYLIWVHQNLHEPMYIFIAALLLNSVLFSTNIYPKLLIDFLSEKQVISFSACLFQCFLYYSLNGSEFLLLAAMSYDRYVSICKPLQYHTIMKKATVRIFLGFAWFVPACQIAVPVALGVNTKLCNFTLKGIFCNNSVYKLHCVSSTELSVYGVIVLFNVSLLPVLFILFTYTKIFLITYQSHREVRMKAAQTCLPHLLVLISFSCFFTYDVIIVKLESEFPKTIRLIMTLQVILYHPLFNPIIYGLKMKEIYKHIKRLLCQREQN
>LOCXPOR113.439.HIT1.OR.2R.308.7tm_4.exons1.CM020920.1.Perca_fluviatilis
MDSELNITYITLGGHVEVDKYRYLYFLMMFTVYILIICSNSIIVYLIWLHQILHEPMYIFIAALLLNSVLFSTNIYPKLLIDFLSEKQVISYSACLFQCFLYYSLNGSEFLLLAAMSYDRYVSLCKPLQYHTIMKKTTVRIFLGLAWFVPACQVAVPVSFSANTKLCNFTLKGIFCNNSIYKLHCVSSRAITVFGVIVFFNVSIVPVLFILFTYTKIFLMTYQSRREVRMKAAQTCLPHLLVLISFSCLFTYDIIIDKLESECPKTIRLIMTLQVILYHPLFNPIIYGLKLKEIYKHIKKLFCQRKLH
>LOCXPOR114.442.HIT1.OR.2R.302.7tm_4.exons1.CM020920.1.Perca_fluviatilis
MDNELNVTYITFDGHVEVQQYRYLYFVIMFTAYILIICSNSTIVGIIMINKALHEPMYIFIAALLINSVLYSTAIYPKLLIDFLSEKQIISYSACLFQWFIYYTLGISEFFLLSAMAYDRYVSICKPLQYPTIMRKKTVYIFLILSWILPACQVSVGILLSANDKLCYLILKGIICNSTVQKLHCVSSAVVNIYGLIVFVIAVPLPVLFILFTYTRILIITYRSSREVRRKAAQTCLPHLLVLINFSCLGTYDVLLARLETNVPKTVRLIMSLQMILYHPLFNPIIYGLKMKDIYKHLKRLF
>LOCXPOR115.443.HIT1.OR.2R.303.7tm_4.exons1.CM020920.1.Perca_fluviatilis
MDIELNGTYITFDGHVEVQKYRYLYFMIMFTAYILIICSNSTIVGIIVINKALHEPMYIFIAALLINSVLFSTAIYPKLLIDFLSEKQIISYSACLFQWFIYYTLASSEFFLLSAMAYDRYVSICKPLQYPTIMRKTTVKMFLILAWILNACQFSVGPLLIANEKLCYFVLKGIICNSTVQKLHCVTSTVLNIYGLILFVGSVPLTVLFILFTYTRIFIITYRSSREVRRKAAQTCLPHLLVLINFSCLSTYDVLLARLETNVPKTVRLIMSLQMILYHPLFNPIIYGLKMKEIHKHLKRLFC
>LOCXPOR116.446.HIT1.OR.2R.302.7tm_4.exons1.CM020920.1.Perca_fluviatilis
MESELNVTYITFDGHVEVHKYRYLYFVIMCTAYILIICSNSTIVGIIVINKALHEPMYIFIAALLINSVLFSTAIYPKLLIDFLSEKQIISYSACLFQWYIYYTLAISEFFLLSVMSYDRYVSICKPLQYPTIMRKTTVQMFLILAWILPACQFSVAPLLIANKKLCYFILKGIICNSTIQKLQCVSSTVLNIYGLIVFASAVPLPLLFILFTYTRILIITYRSSREVRRKAAQTCLPHLLVLINFSCLGTYDVLLGRLETNVSKTVRLIMFLQMILYHPLFNPIIYGLKMKEIYKHLKRFF
>LOCXPOR117.447.HIT1.OR.2R.306.7tm_4.exons1.CM020920.1.Perca_fluviatilis
MDNELNVTYITFDGHVEVQKYRYLYFMIMFTAYILIICSNCTIVGIIVINKSLHEPMYIFIAALLINSVLFSTAIYPKLLIDFLSEKQIISYSACLFQWFIYYTLASSEFFLLAVMAYDRYVSICKPLQYPTIMRKKTVNIFLVLAWILPASQMSVGPLLIANEKLCYFILKGIICNSTINTLHCVSSAVLNILGLIVFVIAVPLPVLFILFTYTRIFIITYQSSREVRRKAAQTCLPHLLVLINFSCLLAYDVLLFRLKIDFHKTVRLIMSLQLVIYHPLFNPIMYGLKMKEIYKHLKRLLCKMV
>LOCXPOR118.451.HIT1.OR.2R.302.7tm_4.exons1.CM020920.1.Perca_fluviatilis
MDNELNVTYITFDGHVEVHTYRYLYFVIMFTAYILIICSNSTIVGIIVINKALHEPMYIFIAALLINSVLFSTAIYPKLLIDFLSEKQIISYSGCLFQWFIYYTLASSEFFLLSAMAYDRYVSICKPLQYSTIMRKTTVYIFLILAWVLPACQMSVGPLLIANEKLCYFILKGIICNSTVNTLHCVTSKGQNIYGLIVFVSAVPLPLLFILFTYTRILIITYQSSREVRRKAAQTCLPHLLVLINFSCLSAYDVLVGRLETNVPKTVRLIMSLQMILYHPLFNPIIYGLKMKDIFKHLKRLF
>LOCXPOR119.452.HIT1.OR.2R.300.7tm_4.exons1.CM020920.1.Perca_fluviatilis
DKLNVTYITFDGHVEVQKYRYLYFVIMFTAYILIICSNSTIVGIIVINKALHEPMYIFIAALLINSVLYSTAIYPKLLIDFLSEKQIISYSGCLFQGFIYYTLASSEFFLLSVMAYDRYVSICKPLQYPTIMRKTTVYIFLILAWILPACQVSVGTLLNANRKLCTFILKGIICNSTVQNLHCVNSAVLNIYGLIVLVSTVPLPVLFILFTYTRILIITYGSSREVRRKAAQTCLPHLLVLINFSCLTTYDVLLARLETNVPKTVRLIMSLQMILYHPLFNPIIYGLKMKEIYKHLKRFF
>LOCXPOR120.453.HIT1.OR.2R.306.7tm_4.exons1.CM020920.1.Perca_fluviatilis
MDNELNGTYLTFDGHVEVQKYRYLYFVIMFAAYILIICSNSTIVCIIVINKSLHEPMYIFIAALLINSVLFSTAIYPKLLIDFLSEKQIISYSACLFQWFIYYTLASSEFYLLAAMAYDRYVSICKPLQYPTIMTKKTVNIFLVLAWILPASQMSVGPLLIANEKLCYFILKGIICNSTVNTLQCVSSAVQNIYGLLVFVSAVPLPLLFILFTYNRIFIITYRSSREVRRKAAQTCLPHLLVLINFSCLIAYDVLLFRLKIDFHKTVRLIMSLQLVIYHPLFNPIMYGLKMKEIYKHLKRLLCKMV
>LOCXPOR121.454.HIT1.OR.2R.302.7tm_4.exons1.CM020920.1.Perca_fluviatilis
MDTELNVTYITLDGHVEVQKYRYLYFMIIFTAYILIMCSNSTIVGIIVINKSLHEPMYIFIAALLINSVLFSTAIYPKLLIDFLSEKQIISYSTCLFQWFIYYTLASSEFFLLAVMAYDRYVSICKPLQYPTIMRKKTVCIFLILAWALPACQVSGGPLMSVNKKLCYFVLKGIICNSTVQKLHCGSSIMQNIYGLIVFVIVVPLPVLFILFTYTRILIITYRSSREVRRKAAQTCLPHLLVLINFSCLSAYDVLLARLETNFPKTVYLIMSLQIILYHPLFNPIIYGLKMKDIYKHLKRLF
>LOCXPOR122.455.HIT1.OR.2R.302.7tm_4.exons1.CM020920.1.Perca_fluviatilis
MDNELNVTYITFDGHVEVQKYRYLYFVIMFTAYILIICSNSTIVGIIVIQKALHEPMYIFIAALLINSVLFSTAIYPKLLIDFLSEKQIISYSACLFQWFIYYTLASSEFFLLAAMAYDRYVSICKPLQYPTIMRTKTVYVFLILAWILPACQFSVGPLLIANKKLCYFILKGIICNSTIQKLHCVSSTVLNAYGLIVFVIAVPLPVLFILFTYTRILIITYGSSREVRRKAAQTCLPHLLVLINFSCLTTYDVLVGRLETNVPKTVRLIMSLQMIFYHPLFNPIIYGFKMKEIYKHLKRLF
>LOCXPOR123.460.HIT1.OR.2R.306.7tm_4.exons1.CM020920.1.Perca_fluviatilis
MDNELNVTYITFDGHVEVQKYRYLYFVIMFTAYILILCSNSTIVGIIVINKALHEPMYIFIAALLINSVLFSTAIYPKLLIDFLSEKQIISYSACLFQWFIYYTLVCSEFFLLSAMAYDRYVSICKPLQYPTIMTKKTVYNFLVLAWMLPASQMSVGPLLIVNEKLCFFILKGIICNSTVNTLHCVSSAVLNIYGLIVFVIAVPLPVLFILFTYTRIFIITYRSSREVRRKAAHTCLPHLLVLINFSCLLAYDVLLFRLKIDFHKTVRLIMSLQLVIYHPLFNPIMYGLKMKEIYKHLKRLLCKMV
>LOCXPOR124.461.HIT1.OR.2R.302.7tm_4.exons1.CM020920.1.Perca_fluviatilis
MDNELNVTYITFDGHVELHKYRYLYFVIMFTAYILIICSNSTIVGIIVINKSLHEPMYIFIAALLINSVLFSTAIYPKLLIDFLSEKQIISYSACHFQWFIYYTLASSEFFLLAVMAYDRYVSICKPLQYPTIMRKKTVYIFLILAWILPACQVSGGPLMSFNKKLCYFVLKGIICNSTVQKLHCGSSIMQNIYGLIVFVIVVPLPVLFILFTYTRILIITYRSSREVRRKAAQTCLPHLLVLINFSCLSAYDVLLARLETNFPKTVYLIMSLQMILYHPLFNPIIYGLKMKDIYKHLKRLF
>LOCXPOR125.462.HIT1.OR.2R.302.7tm_4.exons1.CM020920.1.Perca_fluviatilis
MDNELNVTYITFDGHVELHTYRYLYFVIMFTAYILIICSNSTIVGIIVINKSLHEPMYIFIAALLINSVLYSTAIYPKLLIDFLSEKQIISYSGCLFQWFIYYTLASSEFFLLSAMAYDRYVSICKPLQYPNIMRKKTVCIFLILAWALPACQVSGVPLMSVNKKLCYSVLKGIICNSTVQKLHCVSSIMQNIYGLIVFAIVVPLPVLFILSTYTSILIITYRSSREVRRKAAQTCLPHLLVLINFSCLSAYDVLLARLETNFPKTVYLIMSLQMILYHPLFNPIIYGLKMKEIYKHLKRLF
>LOCXPOR126.465.HIT1.OR.2R.304.7tm_4.exons1.CM020920.1.Perca_fluviatilis
MDNELNVTYITFDGHVEVQKYRYLYFVIMFTAYILIMCSNSTIVGIIVINKALHEPMYIFIAALLINSVLFSTAIYPKLLIDFLSEKQIISYSACLFQWFIYYTLASSEFFLLSVMAYDRYVSICKPLQYPTIMKKTTVYVFLILAWTLPACQFSVGMLVNANKKLCYFILKGIICNSTVQKLQCVSSTELNIYGLLVFVSAVPFPLLFILFTYTRILIITYRSSREVRRKAAQTCLPHLLVLINFSCLSTYDVLLARLETDFSKTVYLIMSLQMILYHPLFNPIIYGLKMKDIFKHLKRLFSR
>LOCXPOR127.466.HIT1.OR.2R.306.7tm_4.exons1.CM020920.1.Perca_fluviatilis
MDNESNVTYITFDGHVEVQRYRYLYFVIMFTAYILIICSNSTIVCIIVIHKALHEPMYIFIAALLINSVLYSTAIYPKLLIDFLSEKQIISYSACLFQWFVYYTLGGSEFFLLSVMAYDRYVSICKPLQYPTIMRKTTVNILLIFAWILPACQFSVGPFLIANKKLCYFILKGIICNSTIQKLHCIRSTVQNIYGLIVFVISVPLPLLFILFTYTRIFIITYQSSREVRRKAAQTCLPHLLVLINFSCFMSYDVLLARLETDFPKTVHLIMSLQLVIYHPLFNPIMYGLKMKEIYKLLKRLFLKVV
>LOCXPOR128.470.HIT1.OR.2R.302.7tm_4.exons1.CM020920.1.Perca_fluviatilis
MDNELNATYITFDGHVDVQKYKYLYFVIMFTAYILIICSNSTIVGIIVINKALHEPMYIFIAALLINSVLYSTAIYPKLLIDFLSEKQIISYSACIFQWFIYYTLAISEFFLLSAMAYDRYVSICKPLQYPTIMKKTTINIFLILAWILPVCQTSVSTLISANKKLCYFILKGIICNSTIQNLHCVSSAVLNVYGLIVFVIAVPLPVLFILFTYTRIFIITYRSSREVRRKAAQTCLPHLLVLINFSCLSAYDVLLARLETNVPKTVRLIMSLQIILYHPLFNPIIYGLKMKEIYKHLKKLF
>LOCXPOR129.471.HIT1.OR.2R.302.7tm_4.exons1.CM020920.1.Perca_fluviatilis
MDNELNGTYITFDGHVEVQKYRYLYFVIMFSAYILIICSNSTIVGIIVINKALHEPMYIFIAALLINSVLYSTAIYPKLLIDFLSEKQIISYSACLFQWYIYYTLAISEFFLLSVMAYDRYVSICKPLQYPTIMRTKTVYVFLILAWILPACQFSVGPLLIANKKLCYFILKGIICNSTIQKLHCVSSTVLNVYGLIVFVIAVPLPVLFILFTYTRILIITYQSSREVRRKAAQTCLPHLLVLINFSCLSTYDVLLARLETDFSKTVYLIMSLQMIFYHPLFNPIIYGLKMKDIFKHLKRLF
>LOCXPOR130.473.HIT1.OR.2R.308.7tm_4.exons1.CM020920.1.Perca_fluviatilis
MDDELNVTYITLGGYVEVDKYRYVYFVIMFIVYLLIICSNSTIVYLIWVHQNLHEPMYIFIAALLINSVLFSTAVYPKLLIDFLSEKQTISYSACLFQFHLFYSLGGSEFLLLAAMSYDRYVSICKPLQYHSIMRKKTVSIFLGLAWIVPASQIAVPAGLSAKEKLCSFILKGIFCNNTVYKLQCVISGARVVRDMIILLNVALVPVLFILFTYTRIFIITYRSSREVRKKAAQTCLPHLIILINFSCLCAYDVIIVGLEPHFPKIVHLIMTLQVILYHPLFNPIMYGLKMKEISKHLKRLFCTAKNN
>LOCXPOR131.475.HIT1.OR.2R.306.7tm_4.exons1.CM020920.1.Perca_fluviatilis
MDDELNVTYITLGGHVEVEKYRYIYFFIMFIVYLLIICSNSTIVYIIWVHQNLHEPMYIFIAALLANSVLFSTAVYPKLLIDFLSEKQTISYSACLFQFHTFYSLGGSEFLLLAAMSYDRYVSICKPLQYHTIMRKTTVSVFLGLAWILPASQVAVPAGLSADKKLCRFILKGVFCNNTVYKLQCVISRAQIIHDMVILLNVALVPMLFILFTYTRIFIITYRSSREVRKKAAQTCLPHLIVLINFSCLCAYDVIIVQLESDFPKTVNLIMSLQIVMYHPLFNPIMYGLNMKEISKHLKKLFCQAK
>LOCXPOR132.478.HIT1.OR.2R.307.7tm_4.exons1.CM020920.1.Perca_fluviatilis
MKSNNSLNPLYFQFTLFADFGPLRYLFFSLCLLLYMTIVSANVVIILTVCLEKSLHQPMYIFICCLSFNSLYGSAGFFPRFLMDILSDTHLISRPLCFIQIYVIYTYASCEMTLLGIMAYDRFVAICQPLHYHSKMTFKIVRHLLFFAVLYPALAIGFCLYLTVRLTLCGNKLHRLFCSNWPVVQLSCVDTTLNNIVGQFFTIITVFIPLFFVLYTYLRILLVCRRSSSEFRGKALQTCLPHIVTFMTYSFSLFCELSLTRFEADKMNPIITVVLSLEYLIIPPINNPLVYGLSLPQIKIVIFRFLK
>LOCXPOR133.487.HIT1.OR.2R.310.7tm_4.exons1.CM020920.1.Perca_fluviatilis
MKSNNSLNPLYFQFTLFVDFGPLRYLFFSLCLLLYMIVVSANIVIILTVCLEKSLHQPMYIFICCLSVNSLYGSAGFFPRFLTDILSDTHLISRPLCFIQIYVIYTYVGYELTLLGIMAYDRFVAISQPLHYHSKMTFKMVTHLVIFAVLVPAFAVGFMLYLTVRLRLCGNKLNRLFCSNWPVVQLSCVDTTLNNIVGQSLVITTIFIPLFFVLYTYLRILLVCRRSSSEFRGKALQTCLPHIVTFVNYCISVFCELLLSRYSIDEMNPFVIVVLSLEFLIIPPINNPLVYGLSLPQIRRVIFSFFKRYR
>LOCXPOR134.496.HIT1.OR.2R.307.7tm_4.exons1.CM020920.1.Perca_fluviatilis
MNSTNSLNPLYFQFTLFADFGPLRYLFFSLCLLLYMTVVSANIVIILTVCLEKSLHQPMYIFICCLSVNSLYGSAGFFPRFLIDILSDTHLISRPLCFIQIYVIYSYASCEQTILSIMAYDRFAAICHPLHYHSKMTFKMVTHLVTFAVLYPAFGVGFMLYLTLRLPLCGNKLHRIFCSNWPVVQLSCVDTTLNNIVGQSLVITIIFIPLFFVLYTYLRILLVCRRSSSEFRGKALQTCLPHIVTFMTYSFSLFCELSLTRFEADKMNPIITVVLSLEYLMIPPINNPLVYGLSLPQIKGVIFRFFK
>LOCXPOR135.500.HIT1.OR.2R.307.7tm_4.exons1.CM020920.1.Perca_fluviatilis
MNSNNSLNPLYFQFTLFADFGPLRYLFFSLCLLLYMTVVSANIVIILTVCLEKSLHQPMYIFICCLSFNSLYGSAAFFPRFLMDILSDTHLISRQLCFIQIYVIYTYASCELTLLGIMAYDRFVAICQPLHYHSKMTFKMVTHLVIFAMLYPAFAMGFMWYLTDRLPLCGNKLNRLFCSNWPVVLLSCVDTTLNNIAGQFLTMTTIFIPLFFVLYTYLRILLVCRRSSSEFRGKALQTCLPHIVTFMTYSFSLFCELSLTRFEADKMNPIITVVLSLEYLMIPPINNPLVYGLSLPQIKGVIFSFFK
>LOCXPOR136.503.HIT1.OR.2R.307.7tm_4.exons1.CM020920.1.Perca_fluviatilis
MNSNNSLNPLYFQFTLFADFGPLRYLFFSLCLLLYMTVVSANIVIILTVCLEKSLHQPMYIFICCLSFNSLYGSAGFFPRFLMDILSDTHLISHPLCFIQIYVIYTYASCEMTILSIMAYDRFVAICQPLHYHSKMTFKMVTHLVIFAVIYPAFAIGFGLLLTVRLPLCGNKLHRLFCSNWPVVLLSCVDTTLNNIITQFVTMTTILIPLFFVLYTYLRILLVCRRSSSEFRGKALQTCLPHIVTFMTYSFSIFCELTLTRFEADKINPIITVVLSLEYLMIPPINNPLVYGLSLPQIKGVIFRFLK
>LOCXPOR137.506.HIT1.OR.2R.307.7tm_4.exons1.CM020920.1.Perca_fluviatilis
MNSNNSLNPLYFQFTLFADFGPLRYLFFSLCLLLYMTVVSANIVIILTVCLEKSLHQPMYIFICCLSFNSLYGSAGFFPRFLMDILSDTHVISRPLCFIQMYLIYTYASCEQTILSIMAYDRFVAICQPLHYHSKMTFTMVTHLVIFAVLYPAFAMGFCLYLTVRLPLCGNKLNRVFCSNWPVVQLSCVDTTLNNIVGRFVTITTVFIPLFFVLYTYLRILLVCRRSSSEFRGKALQTCLPHIVTFMTYSFSVFCELLLTRFEADQINPIITVVLSLEYLIIPPINNPLVYGLSLPQIKEVIFRFFK
>LOCXPOR138.509.HIT1.OR.2R.307.7tm_4.exons1.CM020920.1.Perca_fluviatilis
MKSNNSLNPLYFQFTLFADFGPLRYLFFSLCLLFYMTVVSANIVIILTVCLEKSLHQPMYIFICCLSFNSLYGSAGFFPRFLIDILSDTHLISRLLCFIQMYVIYTYASCEVTILSIMAYDRFVAICQPLHYHSKMTFKMVTHLVTFAVLYPAFAMGFMLYLSVRLPLCGNKLNRLFCSNWPVVLLSCVDTTLNNIAGQFVTITTVFIPLFFVLYTYLRILLVCRRSSSEFRGKALQTCLPHIVTFMTYSFSVFCELSLTRFEADKMNPIITVVLSLEYLMIPPINNPLVYGLSLPQIKIVIFRFLK
>LOCXPOR139.512.HIT1.OR.2R.307.7tm_4.exons1.CM020920.1.Perca_fluviatilis
MNSNNSLNPLYFQFTLFADFGPLRYLFFSLCLLLYMTVVSANIVIILTVCLEKSLHQPMYIFICCLSFNSLYGSAGFFPRFLMDILSDTHLISRPLCFIQMYVIYTYAGYELTLLGIMAYDRFVAICQPLHYHSKMTFQMVTHLVIFAVLYPAFAMGFMLYLSDRLPLCGNKLHRLFCSIWPVVQLSCVDTTLNNIVAQFVTITTIFIPLFFVLYTYLRILLVCRRSSSEFRGKALQTCLPHIVTFMTYSFSLFCELSLTRFEADKINPIITVVLSLEYLMIPPINNPLVYGLNLPQIKGVIFRFLK
>LOCXPOR140.514.HIT1.OR.2R.307.7tm_4.exons1.CM020920.1.Perca_fluviatilis
MKSNNSLNPLYFQFTLFADFGPLRYLFFSLCLLLYMTVVSANIVIILTVCLEKSLHQPMYIFICCLSFNSLYGSAGFFPRFLMDILSDTHLISRPLCFIQMYVIYTYASFELTLLGIMAYDRLVAICHPLHYHSKMTFRIVRNLVIFAGLYPAFANGFGLFLTVRLPLCGNKLNRLFCSNWPVVQLSCVDTTLNNIVGQFVTMTTILIPLFFVLYTYLRILLVCRRSSSEFRGKALQTCLPHIVTFMTYSFSLFCELSLTRFETDKLNPIITVVLSLEYLMIPPINNPLVYGMNLPQIKGVIFRFLK
>LOCXPOR138.518.HIT1.OR.2R.288.7tm_4.exons1.CM020920.1.Perca_fluviatilis
MKSNNSLNPLYFQFTLFADFGPLRYLFFSLCLLLYMTVVSANIVIILTVCLEKSLHQPMYIFICCLTFNSLYGSAGFFPRFLMDILSDTHLISRQLCFTQIYVIYTYASCEMTILSIMAYDRFVAICQPLHYHSKMTFKIVTHLVIIAVLYPAFAMGFCLFLTVRLTLCGNKLNRLFCSNWPVVQLSCVDTTLNNIVTQFVTMTTIFIPLFFVLYTYLRILLVCRRSSSEFRGKALQTCLPHIVTFMTYSFSVFCELSLTRFEADKINPIITVVLSLEYLMIPPLITL
>LOCXPOR138.527.HIT1.OR.2R.307.7tm_4.exons1.CM020920.1.Perca_fluviatilis
MNSNNSLNPLYFQFTLFADFGPLRYLFFSLCLLLYMTVVSANIVIILTVCLEKSLHQPMYIFICCLSFNSLYGSAGFFPRFLMDILSDTHLISRPLCFIQIYVIYTYASCEVTILSIMAYDRFVAICQPLHYHSKMTFKMVTHLVIFAVLYPAFATGFMLYLTVRLPLCGNKLHRLFCSNWPVVQLSCVDTTLNNIAGQFVTITTVFIPLFFVLYTYLRILLVCRRSSSEFRGKALQTCLPHIVTFMTYSFSVFCELSLTRFEADKMNPIITVVLSLEYLMTPPINNPLVYGLSLPQIKGVIFRFLK
>LOCXPOR142.529.HIT1.OR.2R.307.7tm_4.exons1.CM020920.1.Perca_fluviatilis
MNSNNSLNPLYFQFTLFADFGPLRYLFFSLCLLLYMTIVSANIVIILTVCLEKSLHQPMYIFICCLSFNSLYGSAGFFPRFLIDILSDTHLILRLLCFIQMYVIYTYASCELTILSIMAYDRYVAICQPLHYHSKMTFTMVTHLVIFAVLYPAFAIGCSLFLTVRLTLCGNKLHRLFCSNWPVVLLSCEDTTLNNIAGRFITITTVFIPLFFVLYTYLRILLVCRRSSSEFRGKALQTCLPHIVTFMTYSFSLFCELLLTRFEADQINPIITVVLSLEYLMIPPINNPLVYGLNLPQIKGVIFRFFK
>LOCXPOR143.531.HIT1.OR.2R.307.7tm_4.exons1.CM020920.1.Perca_fluviatilis
MKCNNSLNPLYFQFTLFADFGPLRYLFFSLCLLLYMTVVSANIVIILTVCLEKSLHQPMYIFICCLSFNSLYGSASFFPRFLIDILSDTHLISRPLCFIQMYVIYTYASCELTILSIMAYDRFVAICQPLHYHSKMTFKMVTHLVIFAVLYPAFAIGCSLFLTVRLPLCGNKLHRLFCSNWPVVLLSCVDTTLNNIVCQFILITTVFIPLFFVLYTYLRILLVCRRSSSEFRGKALQTCLPHIVTFMTYSFSLFCELLLTRFEADQMNPIITVVLSLEYLMIPPINNPLVYGLSLPQIKGMIFRFFK
>LOCXPOR144.532.HIT1.OR.2R.304.7tm_4.exons1.CM020920.1.Perca_fluviatilis
VTSLTLVGLAPLSNHSLFFFFVFLSVYLFVLSADSLVVYIICSQRSLRRPMFFFVAAVLLNSLAASAMVYPKLLSDLLAGGSSVHVSRFACLCQAFLLYSLGGSSFMLLSAMALDRYLSICRPLRYAALVSPAAVAVLLLLCWLLPAILVGGGVLLASRLPLCSTQLSRLYCDIYSFVSLSCGGGAAQLSEVYGLICTTATVFLPTAFVLFSYGRILAICLQSSRSFSSKALQTCLPHLLVFLSYSISTAFEMLHRQLQARSDPAASLAASVVLVVVPTVLNPVIYGLKMKEVFGHVTRLLTCR
>LOCXPOR145.533.HIT1.OR.2R.314.7tm_1.exons1.CM020922.1.Perca_fluviatilis
MSYANQSQSNNTVGLQYMGFLELVLFSTVTSVPCCVFLFINGTMLFTLRSKVVFCETSRYILLFNLLFADTVQMSLGQLLFILNAFRIRLTYPVCGVFTMLAYFTNVIPPLTLVVMSLERYVAVCYPLRHSTIVTIRNTAVAIMAVWGFSSLNILTQVILLLDFKFENLDSLTMKENCVRETMRLGSTSDLYDKVYVYFVFVSAGVAILCSYIGVSIAARSASTDKASARKGRNTLLLHMVQLGLSLSSTIHNPLQLVLSKVLDKKIFVRIQIVLYVCVIIFPSCLSSLIYGIRDQTIRPILIKNLCCQWRCAL
>LOCXPOR146.534.HIT1.OR.2R.318.7tm_1.exons1.CM020922.1.Perca_fluviatilis
STGSTTQMRDYTCVRFYVSTVSFSVLLFFNLIINWTIVRVKQLRNQTRFVLIFHLLVSALLYLGMSSVFYYQIHLDARPVRSACLAMITVLISSASNILLTLTVMALDRYCAVCHPMRYTSTCTAGRWPWLLGAFTWLVALTIPISLLPLHPDSQDTRAGYKCGPEQLRKGQLQKVLFIALCALLILYSYARILMEGRRLGVLNRRNRAWCRTIALHGSQLAVYILPNFVNFFLTVLFNRELIQPETKALAAVVIFAFFSLAQCVAPVVYGLRKEELMEQLSHRFPCCSRYLKSALGWTVHANWPHTQHITRYVPKMH
>LOCXPOR147.537.HIT1.OR.2R.322.7tm_1.exons1.CM020924.1.Perca_fluviatilis
VKHFMSLQCFLKMANAIQSQTNITVGRGLLERVLFSTVTTVPCCVFLFINGTMLFTLRSKNVFCETSRYILLFNLLFADTVQLALSQLLYILAACRIRLAYPLCGVLTMLSDLTNEVSPLTLVVMSLERYVAVCHPLRHSTLITIRNTEVAIIVVWVFSSLNILTQILLLLDFPFENLESLEMKDFCARENMLLGRMSDDYDKAFTYFLFVSAGVAVTSSYIGVMIAARSASTDKASARKARNTLLLHLGQLGLSLSSTIYNPLLIAMSKVLQKIVLVRIQIVLYVCIVIFPRCLSALIYGIRDQTIRPILICYLCCRLKLS
>LOCXPOR147.538.HIT1.OR.2R.333.7tm_1.exons1.CM020924.1.Perca_fluviatilis
NLAFQLHQGVKHFMSFQCFSKMSNAIQSQTNITVGLLERALFCTFTAVPCCVFLFINGTMLFTLRSKTVFQETSRYILLFNLLFADTVQLALSQLLFIVAACRIRLTYPLCGVLTMLSDLTNEISPLTLVVMSLERYVAVCYPLRHSTLITIRNTEVAIIVVWVFSSLNVLTKVILLLNFPFENLESQQMKDFCARENMLLGRMSDDYDKAFTYFLFVSAGMAVTSSYMGVMIAARSASTDKASTRKARNTLLLHLGQLGLSLSSTIQTPLLIAMSKVLERIILVRIQIFLHVCIIIFPRCLSSLIYGIRDQTIRPILIYNLCCQWRHSLSLS
>LOCXPOR147.539.HIT1.OR.2R.335.7tm_1.exons1.CM020924.1.Perca_fluviatilis
NLAFQLHQGVKHFMSLQCFTKMSNAIQSQTNITVGQGLLERALFCTLTTVPCCVFLFINGTMLFTLRSKTVFCQTSRYILLFNLLLADTVQLALSQLLYILAACRIRLTYPLCGVLTMLSDLTNEVSPLTLVVMSLERYVAVCYPLRHSTLITIRNTEVAIIVVWVFSSLNVLTKILLLLNFPFENLESLQMNYFCARENMLLGRMSDDYDKAFTYFLFVSAGVAVISSYIGVMIAARSASTDKASTRKARNTLLLHLGQLGLSLSSTIHTPLLIAMSKVLERIILVRIQIFLYVCIIIFPRCLSSLIYGIRDQTIRPILIYNLCCQWRHSLSLS
>LOCXPOR148.540.HIT1.OR.2R.329.7tm_1.exons1.CM020924.1.Perca_fluviatilis
KMSNANLSQTNNTVGLEYVGIMGKVLFSIVTTVPCCVFLFINGTMLFTLKSKIVFRETSRYILLFNLLFADTVQMALSQLLFMLAVCRIRLTYPVCGVPTMLISLTSQISPLTLVVMSLERYVAVCYPLRHSTFITIRNTEVAIIVVWVFNSLNVFTQVILLLDFPFDTLESLQMKAFCAIENILLGRMSDDYDKAFTYVLFVSASVVITSSYIGVIIAARSASTDKASALKARNTLLLHLVQLGFSLSSTIHNPLLKAISKLLDKIILVHIQMVLYVCFIISPRCLSSLIYGIRDQTIRPILLHNLGCQRRLSFSLSTKAKISMRITS
>LOCXPOR149.541.HIT1.OR.2R.319.7tm_1.exons1.CM020924.1.Perca_fluviatilis
MVYLLQPKANVTASLDPGQEAQEVMLFGLFIVSSICSFFYIDCVLLFTLRSKPVFCETSRFILLFNLLFADTFQQVPNLLLYILACFRMKIQYYACGFLVLLCVVAESISPLTLAVMSVERYVAVCLPLRHATIFTVRSTGMAIAMVWAFSFIYTLIRVFMLVHVFTKFPFLSHMNDFCSKEAVFFAPIFNDFEKVYASTLFVSVGLAIIGSYIGVALVATSASTDKASARKVLQTLLLHLIQLCLVLTSSMFSNIIIAIARTVGRLTIVRIYNVCFVFLSILPRCLSALIYGLRDRTIRPVLMQNLCCGCKSSVFPNK
>LOCXPOR149.542.HIT1.OR.2R.316.7tm_1.exons1.CM020924.1.Perca_fluviatilis
MVYLLQAKANITASLDPGQEAQEVMLFGLFIVSSICSFFYIDCVLLFTLRSKPVFCETSRFILLFNLLFAETFQQVPNLLLYILACFRMKIQYYECGFLVLLSVVAQSISPLTLAVMSVERYVAVCLPLRHATIFTVRSTGMAIAMVWSFSFIHILIRVFVLIHVSTIIPFVSHMNDFCSKEAVFFAPIFNDFEKVYASIVFLSVGLAIIGSYIGVALVATSASTDKASARKVLQTLLLHLIQLCLVLTSSMFSNIIIAIARTVGRLTIVRIYNVCFVFLSILPRCLSALIYGLWDKTIRPVLIQNLCCGGRDSVF
>LOCXPOR149.543.HIT1.OR.2R.320.7tm_4.exons1.CM020924.1.Perca_fluviatilis
MVYLLQAKANVTASLDLAPEAYEIILFGLFIVSSICSFFYINCVLLFTLRSKPVFCETSRFILLFNLLFADTFQQVPSLLLYILACFNRKIPFDACGFLVLLCLATDSISPLTLAVMSVERYVAVCLPLRHATIFTVKSTGMAIAMVWTLSFIHILIRGFVLIHVFTITPFNPHMNNFCSKESLFFAPIFNDYEKVYASIVFLSVGLAIIGSYIGVALVATSASTDKASARKVLQTLLLHLIQLCMVLTSIMYSTIITPIVRTMTRLTILRIYNVCFVFLSIFPRCLSALIYGLRDQTIRPVLIQNLCCGWKISNFPQQE
>LOCXPOR149.544.HIT1.OR.2R.319.7tm_1.exons1.CM020924.1.Perca_fluviatilis
MVYLLQAKANVTASLDPDTEEYELILFGLFIVSSICSFFYINCVLLFTLRSKPVFCETSRFILLFNLLFADTFQQVPNLLLYILAFFGMRIPFDSCGFLVLISIATDSISPLTLAVMSVERYVAVCLPLRHATIFTVRSTGMAIAMVWSFSFIHILIRVFMLVHVFTIISFNPHLNDFCSKEAVFFAPIFNDFEKVYTSTLFVSVGLAIIGSYIGVALIATSASTDKASARKVLQTLLLHLIQLCLVLTSITYSAIITAIARTMRRLIILRIYNVCFVFLSILPRCLSALIYGLWDKTIRPVLIQNLCCGGRASVFPNK
>LOCXPOR150.545.HIT1.OR.2R.314.7tm_1.exons1.CM020924.1.Perca_fluviatilis
MSYTDQSVTNVTDEQQSQGLLEILLFSTVTTVPCCVFLYINGTMLFTLRSKTVFRETYRYILLFNLLFADTVLIALGQVLYILAVSKLRLTYPLCGVLNMLADLTNEVSPLTLVVMSLERCVAVCYPLRHSTIITIRNTEVAIIVVWVFCLLNTLIRVILLLDFPFKDLESLEMKEFCSHVSMFLGRMSDNYDKVYTCVLFVSAGVAVISSYIGVMIAARSASTDKASARKARNTLLLHLGQLALSLSSTIYSPILIALSRIVRRIVFVRAYSVLYVCIFILPRCLSSLIYGIRDQTIRPVLINRLLCCRLKLS
>LOCXPOR151.546.HIT1.OR.2R.320.7tm_1.exons1.CM020924.1.Perca_fluviatilis
MSYVNQSLTNVTAEQQSQGLLERLIFSTLTTVPCCVFLYINGTMLFTLRSKTVFRETSRYILLFILLFADTVQMALSQFLYILAVSKLRLTYPLCGVLTMLADLTNEISPLTLVVMSLERYVAVCYPLRHSTLITIRNTEVAIIVVWVFSSLNTLIRVILLLDFPFKDLESLEMKDFCSHIAMFLGRMSDNYDKVYTCVLFVSAGVAITSSYIGVMIAARSASTDKASAQKARNTLLLHLGQLGLSLSSTIYSPILIALSRIVTRIVFVRVFNVLNVCIILLPRCLSSLIYGIRDQTIRPVLMNHLCCRLKLSVISAKAK
>LOCXPOR152.549.HIT1.OR.2R.313.7tm_1.exons1.CM020924.1.Perca_fluviatilis
MSYANRSLTNVTAEQQYQGLLERLLFSTVTTVPCCVFLYINGTLLFTLRSKTVFRETSRYILLFILLFADTVQMALSQLLYIVAACKLKLTYPLCGVLTMFADLTNEISPLTLVVMSLERYVAVCYPLRHSTIITIRNTEVAIIVVWVFCLLNTLIRVILLLDFPFKDLESLEMKDFCSHISMFLGPMSDNYDKVYTCVLFVSAGVAVISSYIGVMIAARSASTDKASALKARNTLLLHLGQLGLSLSSTIYSPIIIALSRIVTRIVFVRAQNVLYVCIFILPRCLSSLIYGIRDQTIRPVLMNHLCCRLKLS
>LOCXPOR153.550.HIT1.OR.2R.310.7tm_4.exons3.CM020924.1.Perca_fluviatilis
MENVTMVTPLTQPIVFELEGFYVPPGYGAFFFFLALLNYMVMLFGNCVVLCVIVIDKNLHRPMFVMVCNLVVCDLLGATAVLPRLMLHFLTGQKKIAYIPAIAQAFSVHTYGVAAQTILGVMAYDRYIAVCEPLRYHTIMTSARLHSCCALAWFIALLLIGVLFSWHVDTPLCGNTIQHIYCSNRAILSLACSPTPVNNIYGLSMSWFVSTSIFLVIAFSYCRILHASVKRGRADSTIRSKAFQTCASHLVVYVLYEIASMVIIVSQRFPSISQNIKKFFSILFIVIPPVINPIIYGLVSKELRASIIKH
>LOCXPOR154.552.HIT1.OR.2R.310.7tm_4.exons3.CM020924.1.Perca_fluviatilis
MENVTMVTPLTQPIVFELEGFYVPPGYGAFFFFLALLNYMVMLLGNCVVLCVIVIDKNLHRPMFVMVCNLVVCDLLGATAVLPRLMLHFLTGQKKIAYIPAIAQAFSVHTYGVAAQTILGVMAYDRYIAVCEPLRYHAIMTSARLHSCCALAWFVALLLIGVLFSWHVDTPLCGNTIQHIYCSNRGILGLACSPTPVNNIYGLSMSWFVSTSIFLVIAFSYCRILHASVKRGRADSTIRSKAFQTCASHLVVYVLYEIASVVLILSQRFPSISQNIKKFFSILFIIIPPVINPIIYGLVSKELRASIIKH
>LOCXPOR155.553.HIT1.OR.2R.303.7tm_4.exons1.CM020924.1.Perca_fluviatilis
NYTYNSYTLQLEGLTVSKESTYPVFLFFFFSYLFIMIANVGIAVLVFIDTNLHQPMYVLFCNLTLNDVLGNSIMVPRLLLDMLRPPSERIISYYECVVQAFTTHMFGTTSHTVLMIMAFDRYVAICNPLRYAAIMTNKMVIKLTVSAWGLALVLVGILLGLTIRLNRCRTLIQSPYCDNASLFKLSCEDVSINNAYGLAFTVVLFTGSIGCMVLTYTKITVVCLTSNNKSLNSKALKTCSTHLVVYLIMAFSGMSNIVLHRFPQYTTYRKLSMILFHIIPGSLNPIIYGLQSKEIRRFLSNLK
>LOCXPOR156.555.HIT1.OR.2R.321.7tm_4.exons1.CM020924.1.Perca_fluviatilis
FYFCIAQMENYTYNSLTLQLEGLMVTKTNKYPVFFFLLLAYVFILTANVGIVILIWMDRSLHQPMYLLFCNLSINDVMGNSLLVPRVLADILVPPSERIIHYYECLMQAFTTHMFGTNAHTVLMVMAFDRYVAICNPLRYATIMNGKMVIKLTVSAWGVSFVLVAILLGLTIRLNRCRTLITNPFCDNPSLFKLSCEDVFINNVYGLAFTVVLLSSSICSIILTYSKITAACLTSNSKSLNGKALKTCSTHLCLYLIMLVTGLIPIALHRFPQFPEYRKIVAILFNVVPGSLNPVIYGLQSQEILKCLSKLFHLKRVKPSY
>LOCXPOR157.557.HIT1.OR.2R.323.7tm_4.exons1.CM020924.1.Perca_fluviatilis
FSFYFCIAQMENYTYNSLTLQLEGLMVTKTNKYPVFFFLLLAYVFILTANVGIVILILMDRSLHQPMYLLFCNLSINDVMGNSLLVPRVLADILVPPSERIIHYYECLMQAFTTHMFGTNAHTVLMVMAFDRYVAICNPLRYATIMNGKMVIKLTVSAWGVSFVLVAILLGLTIRLNRCRTLITNPFCDNPSLFKLSCEDVFINNVYGLAFTVVLLSSSICSIILTYSKITAACLTSNSKSLNGKALKTCSTHLCLYLIMLVTGLIPIALHRFPQFPEYRKIVAILFNVVPGSLNPVIYGLQSQEILKCLSKLFHLKRVKPSF
>LOCXPOR158.559.HIT1.OR.2R.300.7tm_4.exons1.CM020924.1.Perca_fluviatilis
LHLQQLHTPTGGVNCFKRVYAPVFLFFFFSYLFIMIANVGIAVLVFIDTNLHQPMYLLFCNLPLNDVLGNSIMVPRLLLDMLRPPSERIISYYECVVQAFVSNMFGTTSHTVLMIMAFDRYVAICNPLRYAAIMTNKMVIKLTVSAWGVAFVMIGILLGLTIRLNRCRTLITNPFCDNASLFKLSCEDVFINNVYGLAYTVVLLTSSIGSIVLTYTKIAVVCLTSNNKSLNSKALKTCSTHLFAYLIMMSSGMLIVILHRFPQYSDYRKLAAILFHIVPGSLNPIIYGLQSKEIQKFLFK
>LOCXPOR159.562.HIT1.OR.2R.301.7tm_4.exons1.CM020924.1.Perca_fluviatilis
NYTYNSYTLQLEGLIVSKDSTYPVFLFFFFSYLFIIVTNVGMAVLVFIDKNLHQPMYVLFCNLPFNDVLGNSIMVPRLLLDMLRPPSERIISYYECVVQAFVSHMFGTACHTALMIMAFDRYVAICNPLRYAAIMTNKMVIKLTVSAWGVALVMVGILLGLTIRLNRCRTLIQNPYCDNASLFKLSCEDVFINNVYGLAYTVVLFTSSIGSMVLTYTKIAVVCLMTNNKSLNSKALKTCSTHLFAYLIMLLSGTVVIILHRFPQYSDYRKLTVILFHIVPGSLNPIIYGLQSKEIRKFFFK
>LOCXPOR156.563.HIT1.OR.2R.321.7tm_4.exons1.CM020924.1.Perca_fluviatilis
FYFCIAQMENYTYNSLTLQLEGLMVTKTNKYPIFLFLLLAYVFILTANVGIVILIWTNRSLHQPMYLLFCNLSINDVMGNSLLVPRVIADILVPPSERVIHYYECLMQAFTGHMFGTNSHTVLMVMAFDRYVAICNPLRYATIMNGKMVIKLTVSAWGVSFVLVAILLGLTIRLNRCRTLITNPYCDNPSLFKLSCEDVFINNVYGLAFTVVLLSSSICSIILTYSNITAACLTSNSKSLNSKALKTCSTHLCLYLIMLVTGLIPIALHRFPQFPEYRKISAILFYVVPGSLNPVIYGLQFQEILKCLSKLFHLKRVKPSF
>LOCXPOR161.568.HIT1.OR.2R.352.7tm_4.exons4.CM020924.1.Perca_fluviatilis
MELLPFDISPKSPRDSHPLLSNNHRSSFVNGTWEPDGVTFFIIQGFAGLGEKKIIIFVILLLGYIIILGGNSMIIFVASTDTKLNSPMYFFLYNLAFVDIVYTTITIPKMLSGLLTDLNTISVLACFVQMHFFFTLSVTEYAILTVMAYDRYVAICNPLRYTTIMTRTVQLLLIAGAWCFGTFCTLPATAMTWQRSYCGPNVVIHAWCDLSSVRQLVCGDTKIDNIVSISFAILALLTTGVLILTSYVLIGVSISRMGVAQRLKAFGTCAAHLTVVSISYSSASFVYISYRVGRFSPEERIIVSVLFSALTPFLNPMIYSLRNKELRESIRRTLTRFKTVAVLPKKDFNTVS
>LOCXPOR162.569.HIT1.OR.2R.348.7tm_4.exons4.CM020924.1.Perca_fluviatilis
MELLPFDISPKSHRDSYLPLLTNHRSSFVNGTWEPDGVTFFIIQGLTSLGEKKIIIFVTMLLGYITILGGNSMIIFLALTDSKLNSPMYFFLYNLSFVDIVYTTTTIPKMLSGFLTDVNTISFPGCFLQMYFVIQLGITSRSILTVMAYDRYVAICNPLRYTAIMTRTVRLLLIAGAWSFGNLCILPTISLSLPRSYCGPNVVKHGWCDPSSVRRLVCGDTSVESIMSLSSAIVSLLSTGVLILTSYILIGISISRMGVAQRLKAFGTCAAHLTVVSISYTSASFVYISYRVGNFSPEVRIIVSVLYAALTPFLNPMIYSLRNKELRESIMRTLGRFRPSAVLPIKDV
>LOCXPOR163.570.HIT1.OR.2R.330.7tm_4.exons3.CM020924.1.Perca_fluviatilis
DSQLPLSTNHRSSFVNGTWEPHGVTFFIIEGLASLGEKKIIFFVILLLGYITILGGNSMIIFVALTDPKLKSPMYFFLYNLSFVDIVYTTTTIPQMLAGFLTDMNTISYPGCFFQMYFFVQLAVTGRAMLTVMAYDRYVAICNPLRYTAVMTRPVRLLLIAGAWSFGTCCTLPAISMSLLRSYCGPNVVKHGWCDPSSVRRLVCGDTSVDGIVSLSLALFALLTTGILILTSYVLIGVTILKMSVAQRLKVFGTCAAHLTVVFISYSSASFVYISYRVGNFSPELRIIVSVLYAALTPFLNPMIYSLRNKELRESIKRTLGRFRLSAVLP
>LOCXPOR164.571.HIT1.OR.2R.309.7tm_4.exons1.CM020924.1.Perca_fluviatilis
MDNETFNMDILQLEGLKVSPESSFPAFLLLLLIYVFIIVSNIGLVVLIFMERSLQEPMYLLFCNMSINDVFGATTIIPRILSDIFTPIPDRYIHYYECVVQAFCAHFHAGISHAVLIIMAFDRYVAICNPLRYATIMTNRVVVALSVSAWGVPFFLVAIVIILSVRLSRCRRSVTNPFCDNASLFKLSCENILINNIYGLGTAMLTMACSLCSVTLTYLRIAMVCLSSKNKALNSKALQTCGTHLAMYILLLLSGNIIIIFHRFPDLSDERKLASILLHVVPPSMNAVIYGLQIKAIREQIYIIFTRKK
>LOCXPOR165.574.HIT1.OR.2R.316.7tm_4.exons1.CM020924.1.Perca_fluviatilis
MDNATFNMDILQLEGLKVSPESSFPAFILLLLIYVFIMVSNIGLVVLIFADRNLHLPMYLLFCNMSINDVFGATTIIPPLLSDVFTPITDRYIHYYECVVQAFCAHFHASASHTVLMIMAFDRYVAICNPLRYATIMTNRIVVSLSLSAWAVALFMVVILVGLSIRLSRCRWVILNPFCDNASLFKLSCESILINNIYGLGYTVVLLGSSLGSVTLTYLRITMVCLSSKNRALNTKALQTCATHLAVYIIMFVSGCIIIILHRFPDLSDQRKMASILFHVVPPALNAVIYGLQIKAVREKFFIRFTRKKKNMTEAK
>LOCXPOR166.575.HIT1.OR.2R.310.7tm_4.exons1.CM020924.1.Perca_fluviatilis
MGNGTFVGDNLILEGLNITSQSFIPAFILLLLIYIFILVSNIGLVFLIFRSKSLQQPMYLLVCNMSINDVFGATIVIPHFLRDLLISDSERYIHYIACAVQAFCVHLHASASHTVLMIMAFDRYMAICNPLRYAAIMTNRMVVSLSVAAWATAFVLVAILVGLSIRLSRCRSVIFNLFCDNASLFQLSCESVLINNIYGLGYTVVLLGSSLGSVTLTYLRIAMVCLNSKSEALNSKALQTCATHLVVYVILVVSGFLIVILHRFPLLAEHRKVASVLGHVVLPALNAVIYGLQNKEVRQMIKTLFHSNKV
>LOCXPOR167.576.HIT1.OR.2R.309.7tm_4.exons1.CM020924.1.Perca_fluviatilis
MENQTLNEDILLLEGLNISPQSNIPAFIILLLIYVFALVSNISLVTLIFTSRSLHQPMYLLFCNMSINDIFGATIVTPHVLRDIFIPHSERYIRYVHCAIQAFCVHLYAATTHTVLIIMAFDRYMAICNPLRYASVMTNGMVVKLSVSAWAVSLLIASTLVGLSIRLSRCRRVIPNPFCDNASLFNLSCENVTVNNIVGIGYTVLLLGFSVCCVSITYLNIAAVCVRSKNKALNSKALQTCSTHLAVYVFLFVSAAVIIALHRFPRTADYRKVVSVLCEVTLPAFNAVIYGLQIKEIKQRIITLFCNSK
>LOCXPOR168.577.HIT1.OR.2R.309.7tm_4.exons1.CM020924.1.Perca_fluviatilis
MENQTLNEDILLLEGLNISPQSNIPAFILLLLIYVFALVSNISLVTVIFTSRSLHQPMYLLFCNMSINDIFGATIVTPHVLRDIFIPHSERYIRYVHCAVQAFCVHLYASTTHTVLIIMAFDRYMAICNPLRYASVMTNGMVVKLSVSAWAVSFLSVSILVGLSVRLSRCRRVIPNPFCDNASLFNLSCENVTVNNIVGIGYTVLLLGFSVCCVSITYLNIAAVCVRSKNKALNSKALQTCSTHLAVYVFLLVSAAVIIALHRFPRTADYRKVVSVLCEATLPAFNAVIYGLQIKEIKQRIITLFHNIK
>LOCXPOR171.579.HIT1.OR.2R.310.7tm_4.exons1.CM020924.1.Perca_fluviatilis
MENDTFVGDILILEGLNITSQGLIPTFIFLLLIYIFILVSNIGLVVLIFRSKSLQQPMYLLVCNMSINDVFGATVIIPHVLQDLLISDSERYIHYIDCAVQAFCVHLHVGTSHTVLMIMAFDRYVAICNPLRYAAVMTNRMVVLLSVAAWGTIFVLVAILLGLSIRLSRCRSVIFNPFCDNASLFKLSCESILINNIYGLGYTVVLLGSSLGSVTLTYLRIAMVCLSSKNKALNSKALQTCTTHLVAYIIFMVSGFLIVILHRFPLLADLRKAASVVGHVVLPALNAAIYGLQNKEVRQMIKTLFHINKV
>LOCXPOR170.586.HIT1.OR.2R.310.7tm_4.exons1.CM020924.1.Perca_fluviatilis
MENNTFVGDILILEGLNVTSQSFIPTFIFLLLIYIFIIVSNIGLVVLIFRSKSLQQPMYLLVCNMSINDVFGATIVIPHVLRDLLISDSERYINYIDCAFQAFCVHLHMGASQTVLMIMAFDRYVAICNPLRYAAVMTNRMVVSLSVTAWGTAFVLVAILVGLSIRLSRCRSVIFNPFCDNPSLFKLSCESILINNIYGLGYTVVLMGSSLSSITLTYLRIAMVCLSSKNKALNSKALQTCTTHLVVYVILVLSGFLVVILHRFPLLAELRNAASVMGQVAPPALNAVIYGLQNKEIRQRIKTLFHNNKL
>LOCXPOR171.587.HIT1.OR.2R.310.7tm_4.exons1.CM020924.1.Perca_fluviatilis
MENNTFVGDILILEGLNVTSQSYIPAFILLLLIYIFIIVSNIGLVVLILRSKSLQQPMYLLVCNMSINDLFGATIVIPHVLRDLLISDSERYIHYIDCAVQAFCVHLHMGASHTVLMIMAFDRYVAICNPLRYAAVMTRRMVVSLSAAAWGTIFVMVAILLGLSIRLSRCRSVIFNPFCDNASLFKLSCESILINNIYGLGYTVVLLGSSLCSVTLTYLRIAMVCLSSKNKALNSKALQTCTTHLVVYVILMVSGCLNVILHRFPLLAEPRKAASVVGHVVMPALNAVIYGLQNKEVRQMIKTLFHNNKV
>LOCXPOR172.588.HIT1.OR.2R.301.7tm_4.exons1.CM020924.1.Perca_fluviatilis
NYTYNSFTLQLEGLKVTDVSVYPVFLFFFFSYLIIILVNVGIAVLVFIDKSLHQPMYLLFCNLPVNDIVGNSIMVPRLLSDILQPPSERTISYYECVVQAFTTHVYGTTCHTALMIMAFDRYVAICNPLRYAAIMTNKMVIKLTVSAWGVAFVLVGILLGLTIRLNRCRTLITNPFCDNASLFKLSCEDVFINNIYGLAFTVVLFTGSIGSTVLTYTKITVVCLMSNNKSLNSKALKTCSTHLFAYLIMLSSGMVIIILHRFPQYSDYRKLAAILFHIIPGCLNPIIYGVQSKEIRKFLSQ
>LOCXPOR173.589.HIT1.OR.2R.301.7tm_4.exons1.CM020924.1.Perca_fluviatilis
NYTYNSFTLKLEGFKVTELSMYPVFLFFFFSYLIIILANVGIVVLIFMDKSLHQPMYLLFCNLPVNDIIGNSILLPRLSSDILQSSFVHIISYYECVIQAFTIHIYATTCHTALMIMAFDRYVAICNPLRYAAIMTNKMVIKLTVSAWGVAFVLVGILLGLTIRLNRCRTLITNPYCDNASLFKLSCEDVFINNVYGLAFTVVLFTGSIGSMVLTYTKIAVVCLTSNNKSLNSKALKTCSTHLFAYLIMLSSGMLVIILHRFPQYSDYRKLAAILFHIIPGCLNPIIYGVQSKEIRKFLSQ
>LOCXPOR174.590.HIT1.OR.2R.302.7tm_4.exons1.CM020924.1.Perca_fluviatilis
NYTYNSFTLQLEGLIVSKESTYTVFLFLFFSYLLIIVANVGIAILVFIDKNLHQPMYLLFCNLPLNDVLGNSIMVPRLLLDMLRPPSERIITYNECVVQAFTTHIFGTTAHTVLMIMAFDRYVAICNPLRYAAIMTNKMVIKLTVSAWGVSFMLVGILLGLTIRLNRCRTLIQNPYCDNASLFKLSCEDVFINNVYGLTFVVVLVTVSIGSTVLTYTKITVVCLMSNNKSLNSKALKTCSTHLFAYLIMISTGTLIIILHRFPQYSDYRKLAAILFHIIPGCLNPIIYGVQSKEIRKFLSQS
>LOCXPOR175.591.HIT1.OR.2R.301.7tm_4.exons1.CM020924.1.Perca_fluviatilis
NYTYNSFTLKLEGLKVTEVSVYPVFLFFFFSYLIIIFANVGIVILVFIDKSLHQPMYLLFCNLPVNDVIGNSILLPRLLSDILQSSSVHIISYYECVIQAFTTHIYGTTCHTALMIMAFDRYVAICYPLRYAAIMTNKIVIKLTVSAWGVAFVLVGILLGLTIRLNRCRTLIQNPYCDNASLFKLSCEDVSINNGYGLAFTVVLFTGSIGSTVLTYTKIAVVCLMSNNKSLNSKALKTCSTHLLAYLIMLLSGMLVIILHRFPQYSDYRKLAAILFHIIPGCLNPIIYGVQSKEIRKFLSQ
>LOCXPOR153.592.HIT1.OR.2R.288.7tm_4.exons3.CM020924.1.Perca_fluviatilis
MYHQATAPSSSSWLCLTTWSCCWDTGVVRVIVIDKNLHRPMFVMVCNLVVCDLLGATAVLPRLMIHFLTGQKKIAYIPAIAQAFSVHTYGVAAQTILGVMAYDRYIAVCEPLRYHAIMTSARLHSCCALAWFIALLLIGVLFSWHVDTPLCGNTIQHIYCSNRGILGLACSPTPVNNIYGLAMSWFLSTSIFLVIAFSYCRILHASVKRGRADSTIRSKAFQTCASHLVVYVLYEISSLVVIVSQRFPSISQNIKKFFSILFTIIPPVINPIIYGLVSKELRASIIKH
>LOCXPOR176.594.HIT1.OR.2R.320.7tm_4.exons1.CM020924.1.Perca_fluviatilis
MSSLTTVSNDSVIIHPPGFYIIGFETFPYISVYIIFLAFVYVVTLVFNILLIYIIACDHCLHTPKFLAVVNLAVIDIMLNTSTIPSMLKTFLFMDNFVPFNICLLQMYVYYATASLESYALAILAYDRFIAICFPLRQNLFNTLPIMSCIVGVTWVYSLGQLAYSTAIMTRLSFCSSVKVYSYFCDYAPVFRLACNDYTLQWSVASASSMVNLMAPFIFIILTYISILITVFRMKSVSSRMKALATCIEHIVLVAVFYIPMFSIFLIGLYVRTIDRDQRVLSLSLSSCIPPCINPIVYSLKTKEIKTRALALVHRLKTSP
>LOCXPOR177.598.HIT1.OR.2R.315.7tm_4.exons1.CM020924.1.Perca_fluviatilis
MSSLRTVLNDSLIIHPPGFYIIGFETFPFISVYFIFLAFVYAVTVLFNSLVIYVIAFNHCLHTPKFLAVVNLAVVDVILNTCTIPSMLKIFLVKDNFIPFNLCLLQMFVYYAIISLESCALAILAYDRLIAICFPLRHNSINTLRSMSCIVGLTWSFALGVTTFSTSIMTQLSFCNSVRVFSYFCDYAPVFRLACNDYTMHWSAASFLTVLLLGGPFTFILLSYVSILVTVFRMKSLDSRVKALATCVEHIILVAVFYIPLFTIFTVGFYLGRIDPDQRVLSLSLASCIPPCINPIVYSLKTKDIKIRALALVRK
>LOCXPOR178.599.HIT1.OR.2R.317.7tm_4.exons1.CM020924.1.Perca_fluviatilis
MELFNSALEKNTTFVHPAYFIITGLSGFPNINHYYVFLFFVFIVSVLGNTVVMAVIYLDHNLRTPKYVAVFNLAFVDLFGNSALVPKLLDIFLLNHPYIPYNDCLTFLFFCYTCLSMQSFNLVALSCDRLIAIIFPLHYQVKVTHRFMLSLIASFWVFVIIAVLIAVGLLTRLSFCKSVVINSYFCDHGQIYRLACNDHFPNYIIGCLYPVLIFWLPFIFILLSYLYIVYTLAKVATVQQGLKAFKTCIAHLSLVAIYFIPLLITFTLMEKIHPNARIINLSLTSVFPPMLNPIIYVLQTQEIKESVKRLLKIRGKS
>LOCXPOR179.600.HIT1.OR.2R.323.7tm_4.exons1.CM020924.1.Perca_fluviatilis
MDFFNSALGKNNTFVRPAYFIISGFIGIPYIKYIYVFLFFVYLVSVLGNTVVMAVIYLDHNLRTPKYVAVFNLAFVDLCGSSALVPKLLDIFLFNHPYIPYNDCLAFLFFCYTCLSMQSFNLVALSYDRLIAIIFPLHYQVKVTHRFMLSLIASFWVFVIIVVLIAVGLLTRLSFCTSVVINSYFCDHGQIYRLACNDTTPNSVISVLLPLLILWLPLTFILFSYSYIGYALSKVATVQERVKAFKTCTAHLSLVTIYFLPIIITFTMTSKIDPNARIINLALTSVFPPMLNPIIYVLQTREIKESVKKILKIRKKSKITVKK
>LOCXPOR180.603.HIT1.OR.2R.300.7tm_4.exons1.CM020924.1.Perca_fluviatilis
NFSEVTYFYLSDYNEMEGFKPLYFCIFLIIYITIVAENVVLIGLVYSEKNLHEPMYFLLCNLAVNGLYGSTALLPAVLSNLLSHSYEISLPFCQTQIYALHTYAITEFTILAAMSYDRYVAICYPLLYHSIMSQRVVKLIAFTWLYPMLAFVIVLIFTLRLRFCGRTIDKVYCMNYSLVKLACTDTSLVNIVGLLSVVLYTLPQIIMICYSYAHILRICVLSFSKSKLKALRTCTPHLIAITNYSIGCFFEIAQSRFNISHLPYQIKLFLSLYCLIFPPILNPLIYGLSIQIIRTRLFRL
>LOCXPOR181.606.HIT1.OR.2R.300.7tm_4.exons1.CM020924.1.Perca_fluviatilis
NFSEVTYFYLSDYNGMEGFKPLYFCIFLIIYITIVAENVVLIRLVYCEKTLHEPMYFLLCNLAVNGLYGSTALLPAVLSNLLSHSYEISLPFCQTQIYALHTYTITEFTILAAMSYDRYVAICYPLLYHSIMSQRVVKLIAFTWLYPMLAFVIVLIFTLRLRFCGRTIDKVYCMNYSLVKLACTDTSIVNIVGLLSVVLYSLPQIIMICYSYAHILRICVLSFSKSKLKALRTCTPHLIAITNYSIGCFFEIAQSRFNISHLPYQSKLFLSLYFLIFPSILNPVIYGLSIQIIRTRLFRL
>LOCXPTAAR20.191.HIT1.TAAR.2R.328.7tm_1.exons3.CM020909.1.Perca_fluviatilis
MEVEDRAELCFPQFPNTSCRKPLSPWPQTVTMMLYSISLITADINFSASLNRMCILKMQLHTPTNILLLSLAVSDLVGLLLMPVEVLRITSCWFLGDFVCATYTLLSVNIPSASIGDMVLISVDRYVAICDPLHYTTKVTARRVQFCVCLCWLGSVSYSLLFVKDLPTQPGRYKSCYGACVFVVTNNSGTVQLVLSFIVPVTVIIALYLRVFSVAVSQARAMRSHITVVTLQLSVTPKAKKSELKAARTLGVLVVVFLICFCPCYGFSIAGDSLLSGLSASFVIYLFYFNACLNPVIYAFLYPWFRKAVKRIVTLQILQPGSCETNML
>LOCXPTAAR1.475.HIT1.TAAR.2R.328.7tm_1.exons2.CM020909.1.Perca_fluviatilis
ETQDGAELCFPQLFNTSCRKVTPPWFEVMLIHILLFSISVLTVALNLLVIISVSYFRQLHTPTNILLLSLAVSDLLVGLLLMPGEILRRTSCWFLGDFVCFLQNYLSTIIFASSIGDMVLISVDRYVAICDPLHYNNRITVNRVKLCVCLCWLYSVSYSFLFVKDELTQLGRYKSCYGECVLVVDYVLGAVDVVLSFIIPFTLIIALYLRIFAVAVSQARAMRSHITAVTLQHSVTPKAKKSELKAARTLGVLVVVFLLCFCPYFSVSLAGDSLVNASSASYVLFVLYCNSCLNPVIYALFYPWFRKSVKLIVTLQILQPGSCETKML
>LOCXPTAAR2.509.HIT1.TAAR.2R.329.7tm_1.exons2.CM020909.1.Perca_fluviatilis
METQDGAELCFPQLFNTSCRKVTSPWFEVMLIHILLFSISLLTVALNLLVIISVSHFKQLHTPTNILLLSLAVSDLLVGLLAMPGEIVRRTSCWFLGDFVCFLYNYLSTIIFASSVGDMVLISVDRYVAICDPLHYNNRITVNRVKLCVCLCWLYSVSYSFLFVKDELTQLGRYKSCYGECVLVVDYVLGAVDVVLSFIIPFTVIIALYLRIFAVAVSQARAMRSHITAVTLQHSETPKAKKSELKAARTLGVLVVVFLLCFCPYFSVSLAGDSLVNASSASYVLFVLYCNSCLNPVIYALFYPWFRKSVKLIVTLQILQPGSCETNML
>LOCXPTAAR3.558.HIT1.TAAR.2R.329.7tm_1.exons2.CM020909.1.Perca_fluviatilis
METQDGAELCFPQLFNTSCRKMTPPLFEVMLIHILLYSISVLTVALNLLVIISVSHFRQLHTPTNILLLSLAVSDLLVGLVVMPGEILRRTSCWFLGDFVCFLHKYLSNIITVSSVGDIVLISVDRYVAICDPLHYNNRITVNTVKLCVCLCWLYSVSYSFLFVKDELTQPGSYNSCYGECVFVVDYVLVAVDVVLSFIIPFTVIIALYLRVFAVAVSQARAMHSHITVVTLQHSETPKAKKSELKAARNLGVLVVVFLLCFCPYFSVFLAGDSLVNASSASYVLFVLYCNSCLNPVIYALFYPWFRKSVKLIVTLQILQPGSCETNML
>LOCXPTAAR4.588.HIT1.TAAR.2R.328.7tm_1.exons2.CM020909.1.Perca_fluviatilis
ETQDGAELCFPQLFNTSCRKVTSPWFEVMLIHILLYSISVLTVALNLLVIISVSHFRQLHTPTNILLLSLAVSDLLVGLVAMPGEILRRTSCWFLGDFVCFLYNYISNIITVSSISDIVLISVDRYVAICDPLHYNNRITVSTVKLCVCLCWLYSVSYSFLFVKDDLTQLGRYKSCYGECVLVVDYVLGAVDVVLSFIVPVTVILALYLRVFFVAVSQARAMRSHITAVTLQHSVTPKAKKSELKAARTLGVLVVVFLLCFCPYYSVFLAGDSLVNASSASYVLFVLFCNSCLNPVIYALFYTWFRKSVKLIVTLQILQPGSCETNML
>LOCXPTAAR5.617.HIT1.TAAR.2R.331.7tm_1.exons1.CM020909.1.Perca_fluviatilis
MMHGLGGEELCYPQLLNSSCRGLMRPRSEAVLLYALLSSISVLTAALNLMVIISISHFRQLHTPTNLLLLSLAISDLLVGLLVMPVETARFIETCWLLGDLMCALSYIFGFTLTSASVGNMVLISIDRFVAICYPLQYSNKITRSRIEVSVCLCWACSLIYNGLILKDHLREPNRYNSCYGECVVVINYVSGTVDLVITFIGPCSVILVLYMRVFTVAVSQARAMQSHITAVGGGAVRVTAKKSERKAARTLGIVILVFLISFCPYYYPSLVGQDISNSASSWAIVSWLLYFNSCLNPLIYAFFYPWFRKAIKLIVTLKILEQDSSQANIL
>LOCXPTAAR6.213.HIT1.TAAR.2R.330.7tm_1.exons1.CM020910.1.Perca_fluviatilis
MEPVLCYESRNGSCLRTIYPLSIRITFYMILGVTVILTVCGNLLVTVSIAYFKQLHTPTNYLIASLAMSDFLLGLLVMFPSMIKCIESCWYFGDIFCKVYMSSDVMLCTASILNLSFISLDRHFAVCQPLLYKRKISVNVVLIMILLSWSISALIGFGMIFLKLNLWGIEEFYYNHIVCEGGCVLFQSRLSSTVSSVLSFYIPGIIMLGVYLKIFLVAQRQLHSIQNTSCLKSARISNKSQTKATKTLAIIMGAFLSFWTPFFVCNIIDPFISYSTPPVLFETLVWVGYLNSTVNPLIYAFFYSWFRKAFQLFTSGNIFKSDISETTLFT
>LOCXPTAAR7.279.HIT1.TAAR.2R.329.7tm_1.exons1.CM020910.1.Perca_fluviatilis
EEYCFPGSNASCVSAQFSVGSKVALYFLFALGMLVTILGNSVVIVSIGHFKQLHNPTNVLVLSLALVDLLVGVTVMPFSAIRTIHGCWFYGDDFCLLHSSFDMFLTTLSIFHLICIAVDRQQAICNPMHYSRNITMSVAWIMACASWALAAVYSYGLLYSKANIAGLEDYLASINCLGSCNLLFNPLWGVLDSVICFFFPCTVMVCMYTKIFFVAREHVRKIGDMSNYSNNSVKGGLIKQSEHKAAKTLGIVLGVFIFCWMPFFINSIIDVYIGFSTPVAIFEAFVWLGYFNSMLNPIIYAFFYPCFKKCFYCIVTLKIFASNSSTMTM
>LOCXPTAAR50.361.HIT1.TAAR.2R.328.7tm_1.exons3.CM020913.1.Perca_fluviatilis
MEVEDGAELCFPQFPNTSCRKPVSPWPQTVSIVFYSISLITADINFSASLYRNCNLKMQLHTPTNILLLSLAVSDLLVGLVLMPLEVLRKTSCWFLGDFVCATYILLSANIPLASIGAIVLISVDRYVAICDPLHYTTKVTTRRVKLCVCLCWLCSVSHSLHFVKDLPSQTEKYKYYYGECMLQTDDISMFFDLLVTFVVPVTVIVALYLRVFAVAVSQARAMRSHITAVTLQHSVTPKAKKSELKAARNLGVLVVVFLMCLCPYFVITWVDENWVRTVIGQFILFLYFFNSCLNPVIYAFLYPWFRKAVKLIVTLQILRPGSSETNM
>LOCXPTAAR40.421.HIT1.TAAR.2R.322.7tm_1.exons2.CM020919.1.Perca_fluviatilis
ELCFPQLFNTSCRKLTPPWFEVMLIHILLSSISLLTVALNLLVIISVSHFRLRLLQLHTPTNILLLSLAVSDLLVGLVLMPAESIRNTTCWFLGDIVCSLYNYLSVVITVASIGTIVLISVDRYVAICDPLLYTTRITVNRVKLCVYLCWLYCVSYSFLCVKDDLTQPGRYNSCYGECVLVVDYVVKAVDLVLSFIVPFTIIIALYLRVFAVAVSQARAMRSHITAVTLQLSVTPKAKKSELKAARNLGVLVVVFLICFCPYYGLLIAGDDWVSASSSFVVYLFYLNSCLNPVIYAFFYPWFRKAVVTLQILQPGSSETNML
>LOCXPTAAR45.423.HIT1.TAAR.2R.330.7tm_1.exons3.CM020919.1.Perca_fluviatilis
MEVEDGAELCFPQFPNTSCKKPSPPWPPTVTIMLYSISPITTVVHVHSLTSIKHCFCPPQLHTPTNILLLSLAVSDLLVGLVLMPLEVLSRTSCWFLGDFVCATFSLLTIIIPSASIGDIVLISADRYVAICDPLHYTTKVTARRVKFCVCLCWLCSVTYSLLFVKDLPTQPGSYKFCYGACFTSSDDISLFFDLVVNFIVPVTVIVALYLRVFAVAVSQARAMRSHITAVTLQHSVTPKAKKSELKAARNLGVLVVVFIICVCPLYSIKWADYNWIIALINNFSYILYLSNSCLNPVIYALLYPWFRKAVKLIVTLKILQPGSCDTNML
>LOCXPTAAR10.429.HIT1.TAAR.2R.326.7tm_1.exons3.CM020919.1.Perca_fluviatilis
EDGAELCFPQFPNTSCIKPLSPWPKTVTIMLYSISLVTADINFSASLYRNCNLKMQLYTPTNILLFSLAVSDFLVGLVLMPVEVLLKTSCWCFGDIVCSLCNYVSVINCTFINVDMVLISVDRYVAICDPLHYNTRITVKRVKLCVCLCWLCSVSYSVYFLKEDLTQPGRYNSCHGECVFVIDYVAEVIDLFLCFIVPIAVIIALYLRVFAVAVSQAHAMRSHITAVTLQHSVTPKAKKSELKAARNLGVLVLVFLMCFCPYYVVTLVDYNWITASIKPFFSILYFCNSCLNPVIYAFLYPWFRKAVKLIITLQILQPGSSETNML
>LOCXPTAAR11.433.HIT1.TAAR.2R.322.7tm_1.exons2.CM020919.1.Perca_fluviatilis
DGAELCFPQLFNTSCRKLTSPLFEVMLIHILLSSISLLTVALNLLVIISVSHFRQLHTPTNILLLSLAVSDLLVGLVVMPGEILRRTSCWYFGDFVCLLYNYLPSIITISSIGDMVLISVDRYVAICDPLHYNNRITVKRVKLCVYLCWLYSVSFSFLFVKDELTQPGRYNSCYGECVLVIDYALGAVDVVLSFVVPFTAIIALYLRIFAVAVSQARAMRSHITAVTLQLSVTPKAKKSELKAARNLGVLVVVFLMCFCPYYSVSLAGNSLVNSSAASYVIFCNSCLNPVIYAFLYPWFRKAVKLIVTLQILQPGSCEANML
>LOCXPTAAR12.436.HIT1.TAAR.2R.324.7tm_1.exons3.CM020919.1.Perca_fluviatilis
DGAELCFPQLFNTSCRKLTPWFEVMLIHILLYSISLLTVALNLLVITSVSHFRQLHTPTNTLLLSLAVSDFLVGLVLMPGEIFRKTSCWFLGDFVCFLYNYLSAILPASSIGDMVLISVDRYVAICDPLHYNTRITVHRAKLCVCLCWLCSVSYSFLYVKDDLTQLGRYNSCYGECVLVIDFVLGAVDVVFSFIVPVTVIIALYLRVFAVAVSQARAMRSHVTAVTLQLSVTPKAKKSELKAARTLGVLVFVFLLCFCPFYSVSLAGDSLVNASAASYVLFVFYCNSCLNPVIYGLFYPWFRKAVKLFRYCSLAPPGSCETNML
>LOCXPTAAR13.451.HIT1.TAAR.2R.328.7tm_1.exons2.CM020919.1.Perca_fluviatilis
ETQDGAELCFPQLFNTSCRKLTPPWFEVMLIHILLYSISLLTVALNLLVIISVSHFSQLHTPTNILLLSLAVSDFLVGLVVMPGEILRKTSCWFLGDFVCTLYNYVSSIISVSSIGDIVLISVDRYVAICDPLHYNNRITVHRVKLCVYLCWLYSVSYSFLFVKDDLTQPGRYNSCYGECVLAIDYVAAAVDLVLSFVVPFTVIIALYLRIFAVAVSQARAMRSHVTAVTLQHSVTPKAKKSELKAARTLGVLVVVFLICFCPYYSVSLAGDSLVNASSATYFLFVFYCNSCLNPVIYAFLYPWFRKSVKLIVTLQILQPGSSETNML
>LOCXPTAAR14.455.HIT1.TAAR.2R.331.7tm_1.exons2.CM020919.1.Perca_fluviatilis
METQDGAELCFPQLFNTSCRKLKPPWFEVMFIHILLYSISLLTVALNLLIIISVSHFRQRLMQLHTPTNILLLSLAVSDLLVGLVLMPGEILRNTSCWFLGDFVCFLYNYLSFIITTSSIGDMVLISIDRYVAICDPLHYTTRITVNRVKLCVCLCWLFSVSYSFLFVKDELTQPGRYNSCYGECVLVIDYVAAAVDLVLGFIVPVTVIIALYLRVFAVAVFQARAMRSHITAVTLQHSVTPKAKKSELKAARNLGVLVFVFLLCFCPYYSVSLAGDSLVNALSATYVLFYCNSCLNPLIYAFLYPWFRKSVKLIVTLQILQPGSCETNML
>LOCXPTAAR15.467.HIT1.TAAR.2R.329.7tm_1.exons2.CM020919.1.Perca_fluviatilis
METQDGAELCFPQLFNTSCRKLTPPWFEVMLIHSLLYSISLLTVALNLLVIISVSHFRQLHTPTNILLLSLAVSDLLVGLVVMPGEILRRTSCWFLGDFVCFLYNYLSAIIPVSSIGDMVLISVDRYVAICHPLHYNTRITVNTVKLCVCLCWLYSVSYSFFFVKDDLTQPGRYKSCYGECVLVVDYVLGAVDVVLSFVVPFTVILALYLRVFAVAVSQARAMRSYITAVTLQHSVTPKAKKSELKAARTFGVLVVVFLMCFCPYYSVSLAGDSLGNVSSASYVLFVLYCNSCLNPVIYALFYPWFRKSVKLIITLQILQPGSSETNML
>LOCXPTAAR16.470.HIT1.TAAR.2R.328.7tm_1.exons2.CM020919.1.Perca_fluviatilis
ETQEGAELCFPQLFNTSCRKLTSPWFEVMLIQIFLYSISLLTVALNLLVIISVSHFRQLHTPTNILLLSLAVSDLLVGLVVMPREIFRKTSCWFLGDFVCFLYNYLSSIIPASSIGDMVLISVDRYVAICDPLHYNTRITVKRVKLCVCLCWLCSVSYCFLFVKDDLTQPGRYKSCYGECVFVVDYVLGAVDVVLCFIIPVILILALYLRIFAVAVSQARAMRSHITAVTLQHSVTPKAKKSELKAARNLGVLVLVFLMCFCPFYSFSLAGDSLVTASSASYVLFLLYSNSCLNPVIYALFYPWFRKAVKLIVTLQILQPGSSETNML
>LOCXPTAAR17.473.HIT1.TAAR.2R.329.7tm_1.exons2.CM020919.1.Perca_fluviatilis
METQDGAELCFPQLFNTSCRKLTSPWFEVMLIHIFLYSISLLTVALNLLVILSVSHFRQLHTPTNILLLSLAVSDLLVGLVVMPGEILRRTSCWFLGDFVCFLYNILSAIIPASSIGDIVLISVDRYVAICDPLHYNTRITVNRVKLCVCLCWLCSVSYSFLYVKEDLTQPGRYKSCYGECVFVIDNISVNIDLVLNFIVPVIVIIALYLRVFAVAVSQARAMRSHVTAVTLQLSVTPKAKKSELKAARTLGVLVVVFLMCFCPYYSVSLAGDSLGNSSAVSYVIFVLFCNSCLNPVIYAFFYPWFRKAVKLIVTLQILQPGSCETNML
>LOCXPTAAR18.477.HIT1.TAAR.2R.329.7tm_1.exons2.CM020919.1.Perca_fluviatilis
METQDGAELCFPQLFNTSCRKLTSPWFEVMLIHIFLYSISLLTVALNLLVILSVSHFRQLHTPTNILLLSLAVSDLLVGLVVMPGEILRRTSCWYFGDFVCFLYNYLSAIIPASSIGDMVLISVDRYVAICDPLHYNTRITVNRVKLCVCLCWLYSVSYCFLFVKDDLTQPGRYNSCYGECVLVVDNVLGAVDVVFSFIVPVTVIIALYLRVFAVAVSQARAMRSHITAVTLQLSVTPKAKKSELKAARTLGVLVVVFLMCFFPLYSVFLTDDILVNASSASYVLFVFYCNSCLNPVIYALFYPWFRKAVKLIVTLQILQPGSSETNML
>LOCXPTAAR44.486.HIT1.TAAR.2R.327.7tm_1.exons3.CM020919.1.Perca_fluviatilis
MEVEDGAELCFPQFPNTSCIKPLSPWPESLTIVFYSISLITADINFSASLYRICNLKMQLHTPTNILLLSLAVSDLLVGLVLMPVEVLRKTFCWYFGDFVCATFILLSVNIPSASVGDIVLISVDRYVAICDPLHYTTKVTARRVKLCVCLCWLCSVSYSLLFVKDIPTQTDRNKNCYGECFMQSDDISLFFDLWVTFIVPVTVIIALYLRVFAVAVSQARAMRSHITAVTLHLSVTPKAKKSELKATKKLLVLVFLICFCPLYVTIWSGYNLVTASIFPFLTILFCFNSCLNPVIYAFLYPWFRKAVKLIITLQILRPGSSETNML
>LOCXPTAAR19.493.HIT1.TAAR.2R.329.7tm_1.exons3.CM020919.1.Perca_fluviatilis
MEVEDGAELCFPQFPNTSCIKPLPPWPQTLTIVFYSISPITADINFSASLYRICNLKMQLHTPTNILLLSLAVSDLLVGLVLMPVEVLRKTSCWFLGEFVCSTFTLLSVNIPSASIGDIVLISVDRYVAICDPLHYTTKVTAKRVKLCVCLCWLCAVSYSLHFVKDLPSQTQNHKYCYGECLMNTDGISLLIDLLLTFIFPVTVIVALYLRIFAVAVSQARAMRSHITAVTLQHSVTPKAKKSELKAAKNLGVLVLVFLICFCPFFVIGWVDYNWIRTPIGQFILILYFFNSCLNPVIYAFLYPWFRKSVKLIVTLKILQPGSSETKML
>LOCXPTAAR20.501.HIT1.TAAR.2R.329.7tm_1.exons3.CM020919.1.Perca_fluviatilis
MEVEDRAELSFPQFPNTSCIKPLSPWPQTVTIMLYFISLITADINFSASLYRICNLKMQLHTPTNILLLSLAVSDLLVGLVLMPVEVLRKTSCWFLGDLVCATYTLHSGIITSVSIGNIVLISVDRYVAICDPLHYTTKVTARRVQFCVCLCWLYSVSYSFLYLKDLPTQPGRYKSCYGACVFVISNNSVTVELVLSFIVPVTVIVALYLRIFAVAVSQARAMRSHITAVTLQLSVTPKAKKSELKAARNLGVLVLVFLICFCPYYGFFIAGDNLLSALSASFVIYLFYCNSCLNPVIYALFYPWFRKSVKLIITLQILQPGSCEANML
>LOCXPTAAR21.504.HIT1.TAAR.2R.329.7tm_1.exons3.CM020919.1.Perca_fluviatilis
MEVEDGAELCFPQFPNTSCIKPLSPWPESLTIVFYSISLITADINFSASLYRICNLKMQLHTPTNILLLSLAVSDLLVGLVLMPVEVLRKTSCWFLGDFVCATYTLLSVIITSASIGDIVLISFDRYVAICDPLHYTIKVTGTRVKLCVYLCWLYSVSYSFLYLKDLPTQPGRYKSCYGACVFFIDNISVTFDLVLTFFLPVTVIIALYLRVFAVAVSQARAMRSHITAVTLQLSVTPKAKKSELKAARTLGVLVLVFLICFCPYYCFFIAGDNLLSDLSASFIIYLFYLNSCLNPVIYALFYPWFRKAVKLIVTLQILQPGSSETNML
>LOCXPTAAR56.507.HIT1.TAAR.2R.327.7tm_1.exons2.CM020919.1.Perca_fluviatilis
ETQDGAELCFPQLFNTSCRKLTSPWFEVMLIHSLLYSISLLTVALNLLVILSVSHFRQLHTPTNILLLSLAVSDFLLGLVVMPGEILRKTSCWFLGDFVCTLYNYVSSIISVSSIGDIVLISVDRYVAICDPLHYNNRITVNRVKLCVCLCWLCSVSYSFLFVKDDLTQPGRYNSCYGECVFVVDNVLGAVDVVLSFIVPVTVIIALYLRVFAVAVSQAHAMRSHVTAVTLQLSVTPKAMKSELKAARTLGVLVVVFLMCFCPYYSVSLAGDSLVNASSASYVLFMLYCNSCLNPVIYAFFYPWFRKSVKLILTLQILQPGSSETNM
>LOCXPTAAR23.512.HIT1.TAAR.2R.329.7tm_1.exons3.CM020919.1.Perca_fluviatilis
MEVEDRAELCFPQFPNTSCIKPLSPWPQTVTIVFYSISPITADINFSASLYRNCNLIMQLHTPTNILLLSLAVSDLLVGLVLMPVEVLRKTSCWFLGEFVCSTFTLLSVNIPSASIGDIVLISVDRYVAICDPLHYTTKVTGRIVKLSVCLCWLCSVSYSLHFVKDLPSQPGSYKSCYGECLLNTDDISMLFDLCVTFIVPVTVIIALYLRIFAVAVSQARAMRSHITAVTLQHSVTPKAKKSELKAARNLGVLVLVFLICFCPYFVVAWVDENWVRTLIGQFILILYFFNSCLNPVIYAFLYPWFRKAVKLIVTLQILQPGSSETNML
>LOCXPTAAR24.516.HIT1.TAAR.2R.329.7tm_1.exons2.CM020919.1.Perca_fluviatilis
MERQDGAELCFPQLFNTSCRKLTPPWFEVMLIHIFLYSISLLTLALNLLVIISVSHFRQLHTPTNILLLSLAVSDLLVGLVVMPGEILRRTSCWFLGDFVCFLYNYLSNIIPVSSIGDMVLISVDRYVAICDPLHYTTRITVNTVKLCVCLCWLYSVSYSFLFVKDTLTQPGRYKSCYGECVLVVDYVLGAVDVVLSFIVPVTVILALYLRVFAVAVSQARAMRSHITAVTLQHSVTPKAKKSELKAARTLGVLVVVFLICFCPYYTVSLAGDNWVNASSASYVLFVLYCNSCLNPVIYALFYPWFRKSVKLIITLQILQPGSCETNML
>LOCXPTAAR25.519.HIT1.TAAR.2R.327.7tm_1.exons2.CM020919.1.Perca_fluviatilis
MEVEDGAELCFPQFPNTSCIKPLPPWPQTVTIMLYSISLITVALNLLIIISISHFRQLHTPTNILLLSLAVSDLLVGLVLMPVEVLRKTSCWFLGDFVCAMYISVSTIITVSSIGDIVLISVDRYVAICDPLHYTTKVTARRVKLCVYLCWLYSVSYSFLFVKDLPTQPGRYKSCYGACVFFVDNNSVTVELVLIFFLPVIVIIALYLRVFAVAVSQARAMRSHITAVTLQLSVTPKAKKSELKAARNLGVLVVVFLMCLGPCYGFIIAGDNLIIAFSASFAVFLYYFNSCLNPVMYALFYPWFRKAVKLIVTLQILQPGSSETNML
>LOCXPTAAR26.524.HIT1.TAAR.2R.324.7tm_1.exons2.CM020920.1.Perca_fluviatilis
ILEEVELCFPQLLNASCKKPMRTHFEIILSYIILSSITLLTTTLNLLVIISISHFKQLHSPTNLLLLSLAVSDFFVGLLMFFQIELIDGCWFLGDLVCTLSYLLSCIITSASVGSMVLISIDRYVAICDPLHYSTKVTEKRVQVCVCLCWICSVIFQILVLKDNLKQPGRYNSCSGECVVVSDYIAGLVDLVVTFIGPVTVIIVLYMRVFVVAVSQARAMRSHIAAVTLQGSVKVTAKSSEMKAARTLGVVIVVFLICLCPYYSVALTDNLLNPVSAAFVICLYYFNSCLNPLIYSFFYPWFRKCLKLVVTFHILQPGSSETNI
>LOCXPTAAR27.526.HIT1.TAAR.2R.325.7tm_1.exons2.CM020920.1.Perca_fluviatilis
ILEEVELCFPQLLNASCKKPMRTHFEVILSYIILSSITLLTTTLNLLVIISIAHFKQLYTPSNILILSLAVSDFFVGLLMFFQIILIDGCWFLGDLMCTLYYVLDYTITSASIGTMVLISIDRYVAICDPLHYSTKVTQKRVHVCVCLCWIYSVIFQILILKGNLKQPGRYNSCSGECVVVSDYITELVDLVVSFIGPVTVIIVLYMKVFVVAVSQARAMRSHIAAITLQGSVKVTVKKSEMKAARTLGVVVVVFLICLCPYFCVAYTGDNLLNASSDAFVTCLFYFNSCLNPLIYAFFYPWFRKCLKLVVTLQILQPGSSETNV
>LOCXPTAAR28.528.HIT1.TAAR.2R.324.7tm_1.exons2.CM020920.1.Perca_fluviatilis
ILEEVELCFPQLLNASCKKPMRTHFEVILSYIILSSITLLTTTLNLLVIISISHFKQLHSPTNLLLLSLAVSDFFVGLLMFFQIVLIDGCWFLSDLMCTLYYLLDYIITSASVGSMVLISIDRYVAICDPMHYSTKVTEKRVQVCVCLCWICSVIFQILVLKDNLKQPGRYNSCSGECVVVSDYIAGLFDLVLSFIGPVIVIIVLYLRVFVVAVSQARAMRSHIAAVTLQGSVKVTAKSSEIKAARTLGVVVVVFLICLCPYYSVALTDNMLNPVSAAFVICLYYFNSCLNPLIYAFFYPWFRKCLKLVVTLQILQPGSSETNI
>LOCXPTAAR30.530.HIT1.TAAR.2R.328.7tm_1.exons2.CM020920.1.Perca_fluviatilis
MEILEEVELCFPQLLNASCKKPIRSHFEFILSYIILSSITLLTTTLNLLVIISIAHFKQLYTPSNLLLLSLAVSDFFVGLLMFFQIILIDGCWFLGDLMCTLYYVLDYTITSASIGTMVLISIDRYVAICDPLHYSTKVTQKRVQVCVCLCWICSIIFQIVVLKDNLKQPGRYNSCSGECVVFSDYITELVDLVVTFIGPVTMIIVLYLRVFVVAVSQAHAMRSHIAAVTIQGSVKVTAKKSEMKAARTLGVVVVVFLICLCPYYCVAYTGDNLLNASSDAFVMCLFYFNSCLNPLIYAFFYPWFRKCLKLIITLKILQPGSSETNIL
>LOCXPTAAR30.532.HIT1.TAAR.2R.328.7tm_1.exons2.CM020920.1.Perca_fluviatilis
MEILEEVELCFPQLLNASCKKPMRTHFEIILSYIILSSITLLTTTLNLLVIISISHFKQLYTPSNLLILSLAVSDFFVGLLMFFQIILIDGCWFLGDLMCTLYYVLDYTITSASIGTMVLISIDRYVAICDPLHYSTKVTEKRVQVCVCLCWICSLIFLILILKDNLKQPGRYNSCSGECVVVSDYITELVDLVVTFIGPVTVIIVLYLRVFVVAVSQARAMRSHIAAVTIQGSVKVTAKKSEMKAARTLGVVVVVFLICLCPYFCVAYTGDNLLNASSDAFVMCLFYFNSCLNPLIYAFFYPWFRKCLKLVVTLQILQPGSSETNVL
>LOCXPTAAR31.537.HIT1.TAAR.2R.325.7tm_1.exons2.CM020920.1.Perca_fluviatilis
ILEEVELCFPQLLNASCKKPMRTHFEFILSYVTLSSITVITTTLNLLVIISIAHFKQLQTPTNLLLLSLAVSDFFVGLLMFFQIILIDGCWFLGDLMCTLYYVLDYTITSTSVGSMVLISIDRYVAICDPLHYSTKVTKNRVQVCVCLCWICSVIFQVLVLSDNLKQPGRYNSCSGECVVVNNYIAGLVDLVVSFIGPVTVIIVLYVKVFVVAVSQARAMRSHIAAITLQGSVKVTAKKSEMKAARTLGVVVVVFLICFSPYYCVALPGDNLLNASSDAFVLCLFYFNSCLNPLIYALFYPWFRKCLKLVVTLQILQPGSSETNV
>LOCXPTAAR32.539.HIT1.TAAR.2R.325.7tm_1.exons2.CM020920.1.Perca_fluviatilis
ILEEVELCFPQLLNASCNKPMRTHFEVILSYIILSSITLFTTTLNLLVIISISHFKQLYTPSNLLILSLAVSDFFVGLLMFFQIILIDGCWFLGDLMCTLYYVLDYTITSASIGTMVLISIDRYVAICDPMHYSTKVTEKRVQVCVCLCWICSLIFQILILKDNLKQPGRYNSCSGECVVVSDYITELVDLVVSFIGPVTVIIVLYLRVFVVAVSQARAMRSHIAAVTIQGSVKVTVKKSEMKAARTLGVVVVVFLICLCPYFCVAYTGDNLLNASSDAFVMCLFYFNSCLNPLIYAFFYPWFRKCLKLVVTLQILQPGSSETNV
>LOCXPTAAR33.541.HIT1.TAAR.2R.324.7tm_1.exons2.CM020920.1.Perca_fluviatilis
ILEEVELCFPQLLNASCKKPMRTQFEFILSYVTLSSITLLTTTLNLLVIISIAHFKQLHSPTNLLLLSLAVSDFFVGLLIFFQIILIDGCWFLGDLMCTLYYVLDYIISSASVGTMVLISIDRYVAICDPLHYSTKVTEKRVQVCVCLCWICSVFFQILVLSDNLTQPGKYISCSGECVVVSSYIAGFVDLVVSFIIPVTVIIVLYMKVFVVAVSQARAMQSHVAAVTLQRSVKVSAKKSEMKAARTLGVVVVVFLICLCPYFCVALTDTLLNPSSDAFVMCLYYFNSCLNPLIYAFFYPWFRKCLKLVVTLQILQPGSSETNI
>LOCXPTAAR38.544.HIT1.TAAR.2R.326.7tm_1.exons3.CM020920.1.Perca_fluviatilis
LQDAELCFPQLLNTSCRKPVQHRAETIFLYILLSCISSLTVALNLLFSPSTRHMQQLQSPTNLIILSLAVSDFLVGLLLMPVRTLRIGGCWVLGSLTCGLFNYASYILTSASVGNMVLISVDRYVAICDPLCYPTKVTQNRVKMCVCLCWACSVFYNGVILIDFLKHPDQYNSCYGECVVVINYITGAVDVMLTFVGPIAVIIVLYMRVFVVAVSQARAMRSHIAAVTLQDPVTVTAKKSERKAARTLGVVVVVFLICFCPYFYPYIVGLDLSTSVDFSIFGTWLLYCNSCLNPVVYAFFYPWFRRSIKLIVTLQILQPDSCDANI
>LOCXPTAAR34.550.HIT1.TAAR.2R.329.7tm_1.exons3.CM020920.1.Perca_fluviatilis
MATLRGAELCFPQLNSSCKKPTLPHTEAMLIYVLLSSISLLTVALNLLSVIIFSLSRQLHTPTNLLLLSLAVSDLLVGLLLMPVEIIYIEACWFLGDIVCTLYYLVDYIITSASVANMVLISVDRYIAICYPMHYPTKVTKRRVQISVCLCWILSGFYRILLLHDHLEQPGRSSSCFGECVVVINYIEGVVDLVFTFIIPIIVIIVLYFRVFMVAVSQARVIRLQITALKAQRSGTVTAKKKEVKAARTIGVVIVVFLFCFCPYYFPTLAGQDTSVDASAAPFEIWLAHFNSCLNPVIYAFFYPWFRKSIELILTLQILKPGSRDAQIL
>LOCXPTAAR35.552.HIT1.TAAR.2R.317.7tm_1.exons2.CM020920.1.Perca_fluviatilis
CFPQLNLSCRKPDPPHSGAVLIYILLAFISLLTAALNLLVIISISHFRQLHTPTNLLLLSLAVSDFLVGLVVMPVEILLTKTCWILGDLMCVLYYMIPGILITASTGNIVLISVDRYLAICDPLHYPTKLTLKVATICLLLCWIYSFVYIIIIMNENLKQPGKYISCYGECVVNITGAADIAVSFIIPITVIIVLYMRVFVVALSQARAMRSHIATVSLKHCKTVKVKKSEIKAARTLGVLVVVYLMCYCPYYCVSLSGQNILLGSSVVGFMIFLIYFNSCLNPIIYAIFYPWFKKTIRLIVTLQILQPGSREAQIL
>LOCXPTAAR36.554.HIT1.TAAR.2R.321.7tm_1.exons2.CM020920.1.Perca_fluviatilis
ELCFPQLNSSCRKLKHSHSETVFIYIGLSFITLLTVTLNLLVIISISHFRQLQTPTNLLLLSLAVSDFFVGLLVFFQIILIDGCWFLSDFMCVVYLDLSYIITSASVGNMVLISVDRYVAICDPLHYSNIVTVRRVTICICLCWICSVLYNSLILKDNLNHPGMYNSCSGECVVVISYIAGVADLIFTFTVPVTVIIVLYMKVFVVAVSQARAMRSHIAAVTLQFSFKVTAKKSEMKAARTLGVVVVVFLICLCPYYCTVLTGQDNLVNASSAVLVICLSYFNSCLNPVIYAFFYPWFRKSIKVIVTLQILNPGSCETNML
>LOCXPTAAR37.557.HIT1.TAAR.2R.325.7tm_1.exons2.CM020920.1.Perca_fluviatilis
LEGTELCFPQLLNTTCRKPMRPHFESMLIYILLSSISLLTVTLNLLVIISISHFRQLQTPTNLLLLSLAVSDFFVGFLMFFQIILIDGCWFLGDLMCTLYQYLAYIITSASAGTMVLISVDRYVAICYPLHYSTKVTYKRVQVCVCLCWICSVIFQSLVLNDILKQPGSFNSCIGECIFFTNYIAGIADVIFSFIVPITVIVVLYMRVFVVAVSQARAVRSHIAAVTRQRSVKVTAKKSEIKAARSIGVVVVVFLICLCPFYCVAITGQDNLLNASSAAFVICLYYFNSCLNPLIYAFLYPWFRKSIHFIITLKILQPDSCETNM
>LOCXPTAAR38.560.HIT1.TAAR.2R.325.7tm_1.exons2.CM020920.1.Perca_fluviatilis
LEGTELCFPQLLNTSCRKPMRPHFEAMLIYILLSSISLLTVTLNLLVIISISHFRQLQTPTNILLLSLAVSDFFVGLLMFFQIILIDGCWFLGDLMCTLYQYLAYIITSASVGTMVLISVDRYVAICDPLHYSTKVTHKRVKVCVCLCWICSVIFQSIILKDILKQPGRYNSCFGECINFVTYIAGITDVIFSFIVPVNVIVVLYMRVFVVAVSQARAMRSHIAAVTLQFSVKVTAKKSELKAARTLGIVVVVFLICLCPYYCVALTGQDNLLNASSTASVICLFYFNSCLNPVIYAFFYPWFRKSINFIVTLKILQPYSCEANM
>LOCXPTAAR39.565.HIT1.TAAR.2R.328.7tm_1.exons2.CM020920.1.Perca_fluviatilis
METLEGTELCFPQLLNTSCRKLMRPHFESMLIYILLSSISLLTVTLNLLVIISISHFRQLQTPTNLLLLSLAFSDFFMGLLIFFQIMLIDGCWFFSDFMCVVYQYLAYIITWVSVATMVLISIDRYVAICDPLHYSTKVTEKRVQVCVCLCWICSVIYQSLALKDTLKQPGRLKSCFGECVVVINYIDGLVDVVVSFICPITIIIVLYMRVFVVAVSQARAMRSHITAVKLQFSVKATAKNSEMKAARTLGVVVVVFLICLSPYYCVALAGQNKLFNPSSAVFAICLSYFNSCLNPVIYAFFILGLENLLFSLLNLKYCSLTPVRPTC
>LOCXPTAAR38.569.HIT1.TAAR.2R.325.7tm_1.exons2.CM020920.1.Perca_fluviatilis
LEGTELCFPQLLNTSCRKPMRPYFESMLIYILLSSISLLTVTLNLLVIISISHFRQLQTPTNLLLLSLAVSDFFVGLLMFFQIMLIDGCWFLGDIMCVVYQCVSYIITSASVGTMVLISVDRYVAICDPLHYSTKVTDKRVLVCVCLCWICSGIFQSLVLKDTLKQPGRFNSCFGECNNFVTYIAGIADAIFSFIVPVTVIVVLYMRVFMVAVSQARAVRSHIAAVTLQFSVKVTAKKSEMKAAKTLGVVVVVFLICFCPYYCVTLTGQDNLLNASSAASVICLFYFNSCLNPVIYAFFYPWFRKSMHFILTLKIFQPNSCEANM
>LOCXPTAAR40.571.HIT1.TAAR.2R.325.7tm_1.exons2.CM020920.1.Perca_fluviatilis
ELCFPQLFNTSCRKLTSPLFEVLLIHILLSSISLLTVALNLLVIISVSHFRQRLMQLHTPTNILLLSLAVSDFLVGLLLMPAESIRNTTCWFLGDFVCSLYNYLSVIITVASIGNMVLISFERYVAICDPLHYTTRITVNRVKLCVYLCWLYCVSYSFVFVKDDLTQPGMYNSCHGECVFIIDDIVVALDLVLSFIVPFTVIVGLYLRVFAVAVSQARAMRSHITAVTLQHSVTPKAKKSELKAARNLGVLVVVFLICFCPYYGLLIAGDDWVSASSSFVVYLFYLNSCLNPVIYAFLYPWFRKAVKNIVTLQILQPGSCEANIL
>LOCXPTAAR41.581.HIT1.TAAR.2R.330.7tm_1.exons2.CM020920.1.Perca_fluviatilis
METQVGEELCFPQLFNTSCRKLTSPLFEVMLIHILLSSISLLTVALNLLVIISVSHFRHLHTPTNILLLSLAVSDFLVGLLLIPGAILQKTSCWFLGDFLCSLYSYLELIIISSSVGDMVLISVDRYVAICDPLHYTTRITMDRVKLCVYLCWLCCVSYSLLFTKGFPTQPDRYIPCYGECVLVVGYIAGIVDLVLTFIVPVTVIVALYLRIFVVAVSQARAMRSHITAVTLQISVTSKAKKSELKAARTLGVLVVVFLICFSPYYCISLAADNLLTASYASFMVPMFYFLNSCLNPVIYAFFYPWFRKAVKLIVTLQILQPGSSEANIL
>LOCXPTAAR42.592.HIT1.TAAR.2R.329.7tm_1.exons3.CM020920.1.Perca_fluviatilis
MEVEDRAELCFPQFPNTSCRKPSPPWPQTVTIMLYSISLITADINFSASFYRICNLKMQLHTPTNILLLSLAVSDLLVGLVLMPPEVLRRTSCWFLGDFVCATRILLSLIIPSASIGDIVLISVDRYVAICDPLHYTTKFTARKAKFCVCLCWLCSFTYSLLFVKDLPTQPGSYKFCYGECFIVSHDILLLFDLLVNFLVPVTVIIALYLRIFAVAVSQARAMRSHITAVTLQHSVTPKAKKSELKAARNLGVLVVVFLICLCPLYTIKLMDYNWIVALIDTFSYILYLSNSCLNPVIYAFLYPWFRKAVKLIVTLQILQPGSSETNML
>LOCXPTAAR43.602.HIT1.TAAR.2R.329.7tm_1.exons3.CM020920.1.Perca_fluviatilis
MEVEDGAELCFPQFPNTSCWKPLTPWSETVTIVWYSISLITADINFFASLYRICNLKMQLHTPTNILLLSLAVSDLLVGLVLMPAEILRKISCWFFGDLVCATYTLLSVNIPSSSIGTIVLISVDRYVAICDPLHYTTKITGRRVKLCVCLCWLCSVFYSLLYLKDLPTQSGKYKSCYGECVFLYDPISLTVDLVLTFIFPVTVIIALYLRVFAVAVSQARAMRSHITAVTLQHSVTPKAKKSELKAARNLGVLVVVFLICFCPYYSVSLAGDNWVNASFASCGLLVFYCNSCLNPVIYALLYPWFRKSVKLIVTLQILQPGSSETNML
>LOCXPTAAR44.606.HIT1.TAAR.2R.329.7tm_1.exons3.CM020920.1.Perca_fluviatilis
MEVEDGAELCFPQFPNMSCTKPLSPWPQTVTIILYSISLITADINFFASLYRNFNLKMQLHTPTNILLLSLAVSDLLVGLVLMPGEIFRATSCWFLGDFVCATYTLLSVNIPSASIGDIVLISVDRYLAICDPLHYTTKVTARRVKFCVCLCWLCSVTYSLLFVKDLPTQTEMDKSCYGACFMFSDTISLFFDLFINFIVPVTVIIALYLRVFAAAVSQARVMRSHITAVTLQHSVTPKAKKSELKAARKLGVLVVVFLICFCPLYTLGFENYNSFIALIKPFLNILFCFNSCLNPVIYAFLYPWFRKAVKLIVTLQILQPGSSETNML
>LOCXPTAAR44.608.HIT1.TAAR.2R.329.7tm_1.exons3.CM020920.1.Perca_fluviatilis
MEVEDRDELCFPQFPNTSCRKPSPPWPQTVTIMFYSISLITADINFSASLYRICNLKMQLQTPTNILLLSRAVSDLLLGLALMPGEIFQPTSCWFLGDFVCATYALLSLIIPSASIGDIVLISVDRYVAICDPLHYTTKVTARRVKFCVCLCWLCYVSYSLLFVKDLPTQTVIDKSCYGECFLLSDTISLFFDLLVNFIVPVTVIIALYLRVFAASVSQARAMRSHITAVALQHSVTPKAKKSELKAARNLGVLVVVFPICFCPLYTLGLEHYNSFIALIKPFLNILFCFNSCLNPVIYAFLYPWFRKAVKLIVTLQILQPGSSETNML
>LOCXPTAAR45.611.HIT1.TAAR.2R.329.7tm_1.exons3.CM020920.1.Perca_fluviatilis
MEVEDRDDLCFPQFPNTSCIKPSPWPQTVTIMLYSISPITSVVHVHSLTNIKHCFCPPQLHTSTNILLLSLAVSDLLVGLVLMPVEVLSRTSCWFLGDFVCAMYTLICIIIPSSSIGDIVLISADRYVAICDPLHYTTKVTTRRVKFCVCLCWLWSFTYSLLYVKDLPTQPGSYRYCYGACFISPDKSSLLFDFFINFIVPVTVIVALYLRIFAVAVSQARAMRSHITAVTLQHSVTPKAKKSELKAARKLGVLVVVFLICVCPLYIVTWVDYNWIVAFIQPFSAILYLSNSCLNPVIYAFLYPWFRKAVKLIVTLQILQPGSSETNML
>LOCXPTAAR44.613.HIT1.TAAR.2R.297.7tm_1.exons3.CM020920.1.Perca_fluviatilis
MLYSISPITADINFSASLYSICNLKMQLHTPTNFLLLSLAVSDLLVGLVVMPGEIFRETSCWFLGDLVCATYFLLSSIITVCSIGDIVLISVDRYVAICDPLHYTTKITARRVKFCVCLCWLCSVTYSLLFVKDLPTQTKRNKSCYGACVLFSDNISLFIDLLVNFIVPVTVIVALYLRVFAAAVSQARAMRSHITAVTLQHSVTPKAKKSELKAARNLGVLVVVFLMCLCPFYFVSWVDYRVVVPSISTSLLILVYFNSCLNPVIYAFLYPWFRKAVKLIVTLQILQPGSSETNML
>LOCXPTAAR45.616.HIT1.TAAR.2R.289.7tm_1.exons2.CM020920.1.Perca_fluviatilis
TVVHVHSLTNIKHCFCPPQLQTPTNILLLSLAVSDLLVGLVVMPVQIFNRSSCWFFGDFVCATYILISIIIPLATISDIVLISADRYVAICDPLHYTTKVTTRRVKFCVCLCWLCSFTYSLFYVKDLPTQPGSYKPCYGACFINPDEISLLFDLFINFIVPVTVIVALYLRVFAAAVSQARAMRSHITAVTLQHSVTPKAKKSELKAARKLGVLVVVFLICVCPLCILTWVDYNWIVGLIHPFSAILFLSNSCLNPVIYAFLYPWFRKAVKLIVTLQILQPGSSETNML
>LOCXPTAAR45.619.HIT1.TAAR.2R.329.7tm_1.exons3.CM020920.1.Perca_fluviatilis
MEVEDRAELCFPQFPNTSCRKPSPWPPTVNIMFYSISLITTVVHVHSLTNIKRCFCPLQLHTPTNILLLSLAVSDLLVGLVLIPVEILRRTSCWFLGDFVCATYILICIIIPLATISDIVLISADRYVAICDPLHYTTKVTTRRVKFCVCLCWLCSVTYSLLFVKDLPTLPGSYRYCYGECFIDPDYSSLLFDLVVNFIVPVTVIVALYLRVFAVAVSQARAMRSHITAVTLHHSVTPKAKKSELKAARKLGVLVLVFLLCACPLYILTWAPYSLTMASLLHFSVILYFSNSCLNPVIYAFLYPWFRKAVKLIVTVQILQPGSSETNML
>LOCXPTAAR45.622.HIT1.TAAR.2R.332.7tm_1.exons3.CM020920.1.Perca_fluviatilis
EVEDRPELCFPQFPNTSCIKSSPWPQTVTIMFYSISLITTVVHVHSLNNIIYNIKHCFCPPQLHTPTNILLLSLAVSDLIVGLVLMPVQIFNRTSCWVFGDFVCATYISISIIIPSASIGDIVLISVDRYVAICYPLHYTTKITVRRVKFCVCLCWLWYFTYSLLIVKDLPTQTGSYKPCYGACGLSPDNGLLIFDLFLNFIVPVTVIVALYLRVFAVAVSQARAMRSHITAVTLQHSVTPKAKKSELKAARKLGVLVLVFLICISPLYIIGWLDYNWIVAPLLDASVILFLSNSCLNPVIYAFLYPWFRKAVKLIVTLQILQPGSSETNML
>LOCXPTAAR45.624.HIT1.TAAR.2R.289.7tm_1.exons3.CM020920.1.Perca_fluviatilis
MSTLLPILSIVSVHHDLNQLHTPTNILLLSLAVSDLLIDLLLMPVQIFNRTSCWFFGDFVCATYTSISLIIPSTSIGDIVLILVDRYVAICDPLHYTTKVTARRVKFCVCLCWLWSFTYSLLFVKDLPTQPGSYKFCYGACALSPDNGSLLFDLFLNFIVPVTAIVALYLRIFAVAVSQARTMRSHITAVTLQHSVTPKAKKSELKATRKLGVLVLVFLLCVCPLYIITWVPYNLTMDSLLDFSVILFLSNCCLNPVIYAFLYPWFRKAVKLIVTLQILQPGSSETNML
>LOCXPTAAR45.626.HIT1.TAAR.2R.330.7tm_1.exons3.CM020920.1.Perca_fluviatilis
MEVEDRAELCFPQFPNTSCRKPSPPWPQTVTIMLYSISPITTVVHVHSLTNIKHCFCPLQLHTSTNILLLSLAVSDLLVGLVLMPLEVLSRTSCWFLGEFVCSTFDLLAIIIPSASIGDIVLISADRYVAICDPLHYTTKVTARRVKFCVCLCWLCSVTYSLLFLMDFHSEPAWYKPCYGECIVFNQYFLLLFDLFVNFAVPVTVIVVLYLRVFAAAVSQARAMRSHITAVTLQHSVTPKAKKSELKAARNLGVLVVVFLICVCPLYTIKFMDYNWIIALINNFSYILYLSNSCLNPVIYAFLYPWFRKAVKLIVTLQILQPGSSETNML
>LOCXPTAAR45.628.HIT1.TAAR.2R.329.7tm_1.exons3.CM020920.1.Perca_fluviatilis
MEVEDRDDLCFPQFPNTSCRKPSPWPPTVTIMFYSISPITTVVHVHSLTNINHCFCPPQLHTPTNILLLSLAVSDLLVGLVLIAVEVLRRTSCWFFGDFVCSTYTLICLIIPSASIGDIVLISVDRYVAICDPLHYTTKVTARRVKFCVCLCWLWSFTYSLLFVKDLPNQPGSYKLCYGECLMYSDASSLLFDLFINFIVPVTVIIALYLRIFAVAVSQARAMRSHITAVTLQHSVTPKAKKSELKAARNLGVLVVVFLICVCPICILTWVPYNWIVALIHSLSVILYLSNSCLNPVIYAFLYPWFRKAVKLIVTLQILQPGSSETNML
>LOCXPTAAR46.194.HIT1.TAAR.2R.329.7tm_1.exons3.CM020920.1.Perca_fluviatilis
MEVEDRDDLCFPQFPNTSCWKPLPPWPQTVTIMLYSISLITADINFSASLYRNCNLKMQLHTPTNMLLLSLAVSDLLVGLLLMPVLVLRKTSCWFLGDFVCSTISLINIIIPSASIGDIVLISVDRYVAICDPLHYTTKVTARRVKFCVCLCWLCSVTYSLLYVKDLPTQTDKDKFCYGECFPSSDSNSLLFDLFINFIVPVTVIVALYLRIFVVAVSQARAMRSHITAVTLQHSVTPKAKKSELKAARNLGVLVVVFLICLCPLYTVTWVDYNWIVALIQPSLIILYLSNSCLNPVIYAFLYPWFRKAVKLIVTLQILQPGSSETNML
>LOCXPTAAR47.201.HIT1.TAAR.2R.328.7tm_1.exons2.CM020920.1.Perca_fluviatilis
ETQDGAELCFPQLFNTSCRKLTPPWFEVMLIHIFLYSISLLTVALNLLVIISVSHFRQLHTPTNILLLSLAVSDFLVGLVLMPGEILRKTSCWFLGDIVCTLYKYVTAIILASSIGDIVLISVDRYLAICDPLHYTTRITVNRVKFCVCLCWLCSLSYSFLYLKDDLTQMGRYNSCYGECVLVIEYFTGVMDLVLCFIVPVILIIALYLRIFAVAVSQARAMRSHITAVTLQHSVTPKAKKSELKAARTLGVLVLVFLICFCPYYSVSLAGDNLVNASAAFYVLFVFYSNSCLNPVIYAFFYPWFRKAVKLIVTLQILQPGSCEANML
>LOCXPTAAR48.203.HIT1.TAAR.2R.329.7tm_1.exons3.CM020920.1.Perca_fluviatilis
MEVEDRAELCFPQFPNTSCIKPLSPWPPTVTIMLYSISLITADINFSASLYRICNLKMQLHTPTNILLLSLAVSDLLVGLVLMPVEVLRKTSCWFLGDCVCSVYSLISTNIPSSSIGDIVLISVDRYVAICDPLHYTTKVTVRRVKLCVCLCWLCSVSYSFLYLKDLPTQSERNNSCYGACVFFYDPVSVTFDLVLTFIVPVTVIIALYLRVFAVAVSQARAMRSHITAVTLQLSVTPKAKKSELKAARNLGVLVLVFLMCFCPYYGLPIAGDTFLTTSFASFIVPMYYSNSCLNPVIYALFYPWFRKSVKLIVTLQILQPGSSETNML
>LOCXPTAAR45.209.HIT1.TAAR.2R.287.7tm_1.exons3.CM020920.1.Perca_fluviatilis
MSTLLPILSIVSVHHDLNQTPTNILLLSLAVSDFLVGLVLMPVEVLSRTSCWFFGDFVCATYTLLCLIIPLASIGDIVLISVDRYVAICDPLHYTTKVTVRRVKFCVCLCWLCSVTYSLLFVKDLPTQTDKDKFCYGVCDVSSDLISLLFDLCVNFLVPVTVIIALYLRIFAVAVSQARAMRSHITAVTLQHSVTPKAKKSELKAARNLGVLVVVFLICVCPLYTVKWVHYNWIIVLINKFSYILYLSNSCLNPVIYAFLYPWFRKAVKLIVTLQILQPGSSETNML
>LOCXPTAAR49.215.HIT1.TAAR.2R.333.7tm_1.exons2.CM020920.1.Perca_fluviatilis
MEVENRAELCFPQFPNTSCRKPSPPWPQTVTIMLYSISPITVTLNLLIIISISHFRQILTSQQLHTPTNFLLLSLAVSDLLVGLVLMPVEVLRKTSCWFLGEFVCSTFTLLSVNIPSASIGDIVLISVDRYVAICDPLHYTTKVTGRRVKFCVCLCWLCAVSYSLHFVKDLPSQTDVHKYCYGECRLNTDIASLFFDLLVTFIVPVTAIIALYLRIFAVAVSQARAMRSHITAVTLQHSVTPKAKKSELKAARKLGVLVLVFLICFCPYFVIGWVDFDWVRTVIGQFILFLYFFNSCLNPVIYAFLYPWFRKAVKLIVTLQILQPGSSETNML
>LOCXPTAAR50.219.HIT1.TAAR.2R.329.7tm_1.exons3.CM020920.1.Perca_fluviatilis
MEVEDRAELCFPQFPNTSCWKPSPPWPPTVTIMFYSISPITADINFSASLHRNCNLKMQLHTPTNILLLSLAVSDLLVGLVLMPLEVLRKTSCWFLGEFVCSTFMILSFNIPSASIGDIVLISVDRYVAICDPLHYTTKVTARRVKFCVCLCWLCAVSYSLHFVKDLPSQTDRHKYCYGECRLNTDIASLFFDLLVTFIVPVTAIVALYLRIFAAAVSQARAMRSHITAVTLQHSVTPKAKKSELKAARNLGVLVLVFLMCFCPFFVIGWVDFNWVRTVIGQFILFLYFFNSCLNPVIYAFLYPWFRKAVKLIVTLQILQPGSSETNML
>LOCXPTAAR51.223.HIT1.TAAR.2R.329.7tm_1.exons3.CM020920.1.Perca_fluviatilis
MEVEDRAELCFPQFPNTSCWKPSPPWPQTVTIVFYSISPITADINFSASLYRNCNLKMQLHTPTNILLLSLAVSDLLVGLLLMPVEVLRKTSCWFLGDLVCSMYSYFSVIITAASVVDIVLISVDRYVAICDPLHYTTKVTGRRVKIVVCLCWLCSVFYCFIFVKDDPTDIGRTNSCYGECVMYTNYIPEVVDLVLIFIVPVTVIIALYLRIFAVAVSQARAMRFHITAVTLQLSVTPKAKKSELKAARTLGVLVLVFLICFCPYYCFFFAGDNVPSALSASFVIYLYYLNSCLNPVIYALFYPWFRKAVKLIVTLQILQPGSSETNML
>LOCXPTAAR45.225.HIT1.TAAR.2R.329.7tm_1.exons3.CM020920.1.Perca_fluviatilis
MEVEDGAELCFPQFPNTSCIKPSPWPPTVTIMLYSISPITTVVHVHSLTNIKHCFCPPQLHTPTNILLLSLAVSDLLIGLVLIPVEVLIRTSCWFLGDFVCATYTLICLIIPSASISDIVLISADRYVAICYPLHYTTKVTARRVKFCVCLCWLCSFTYSLLFVKDLPTQPGSYKPCYGACFINPDDISLLFDLFINFIVPVTVIVALYLRIFAVAVSQARAMRSHITAVTLQHSVTPKAKKSELKAARKLGVLVVVFLICICPLCILTWAPYNWIVALIHPLSTILYLSNSCLNPVIYAFLYPWFRKAVKLIVTLQILQPGSSETNML
>LOCXPTAAR52.230.HIT1.TAAR.2R.329.7tm_1.exons3.CM020920.1.Perca_fluviatilis
MEVEDRAELCFPQFPNTSCIKPLSPWPPTVTIMLYSISPITADINFSASLYKICNLKMQLHTPTNILLLSLAVSDLLVGLLLMPGEIFRATSCWFLGDLVCATYFLLTSIITVCSIGAIVLISADRYVAICDPLHYTTKVTARRVKFCVCLCWLCSFTYSLLYVKDLPTQTKRNEYCYGACFLMSDSISLFIDLLLNFIFPVTVIIALYLRIFAVAVSQARAMRSHITAVTLQHSVTPKAKKSELKAARNLGVLVLVFLICICPVYIVTWVDYNWIIELFYSFSIILFFFNSCLNPVIYAFLYPWFRKAVKLIVTLQILQPGSSETNML
>LOCXPTAAR45.232.HIT1.TAAR.2R.329.7tm_1.exons3.CM020920.1.Perca_fluviatilis
MEVEDRDDLCFPHFPNTSCIKSSPWPQTVTIMLYSISPITTVVHVHSLTNIKHCFCPPQLHTPTNILLLSLAVSDLLVGLVLMPVQIFNRTSCWFFGDFVCAMYNLISIIITSASIGDIVLISVDRYVAICYPLHYTTKVTARRVKFCVCLCWLCSFTYSLLYVKDLPTQPGSYKYCYGACGLSPDNGSLLFDLFLNFIVPVTVIIALYLRIFAVAVSQARAMRSHITAVTLQHSVTPKAKKSELKAARKLGVLVLVFLLCVCPLYIITWVDYNLTMASLQDFSVILFLSNSCLNPVIYAFLYPWFRKAVKLIVTLQILQPGSSETNML
>LOCXPTAAR45.235.HIT1.TAAR.2R.329.7tm_1.exons3.CM020920.1.Perca_fluviatilis
MEVEDRDDLCFPQFPNTSCIKPSPWPQTVTIVFYSISLITTVVHVHSLTNIKHCFCPPQLHTPTNILLLSLAVSDLIVGLVLMPVQIFNRTSCWFFGDFVCATYISISLIIPSASIGDIVLISVDRYVAICDPLHYNTKVTTRRVKFCVCLCWLWSFTYSLLFVKDLPTQPGSYKPCYGTCALSAGIGSLLFDLFLNFIVPVTVIIALYLRIFAVAVSQARAMRSHITAVTVQHSVTPKAKKSELKAARKLGVLVVVFLICVCPLYIIGWVDYNWIVASLFDSSVILFLSNSCLNPVIYAFLYPWFRKAVKLIVTLQILQPDSSETNML
>LOCXPTAAR42.244.HIT1.TAAR.2R.329.7tm_1.exons3.CM020920.1.Perca_fluviatilis
MEVEDRAELCFPQFPNTSCWKPSPPWPQTVTIMLYSISLITADINFSASLYRNCNLKMQLHTPTNILLLSLAVSDLLVGLVLMPPEVLRRTSCWFLGDFVCATRILLSLIIPSASIGDIVLISVDRYVAICDPLHYTTKVTARRVKFCVCLCWLCSVTYSLLFVKDLPTQPGSYKFCYGECFIVSDDILLLFDLFLNFIVPVTVIIALYLRIFAVAVSQARAMRSHITAVTLQHSVTPKAKKSELKAARNLGVLVLVFLICLCPLYTIKFMDYNWIVALIDTFSYILYLSNSCLNPVIYAFLYPWFRKAVKLIVTLQILQPGSSETNML
>LOCXPTAAR45.253.HIT1.TAAR.2R.329.7tm_1.exons3.CM020920.1.Perca_fluviatilis
MEVEDGAELCFPQFPNTSCIKPSPWPQTVTIMFYSICPITTVVHVHSLTNIKHCFCPPQLQTPTNILLLSLAVSDLLVGLVVMPVQIFNRTSCWFFGDFVCATYILIGIIIPLATISDIVLISVDRYVAICDPLHYTTKVTVRRVKFCVCLCWLCSVTYSLLYVKDLPTQPGSYRYCYGECFIDPDNISLLFDLFINFIVPVTVIIALYLRVFAVAVSQARVMRSHITAVTLQHSVTPKAKKSELKAARKLGVLVVVFLICVCPLCILTWVDYNWIVAFIHPLSAILFLSNSCLNPVIYAFLYPWFRKAVKLIVTLQILQPGSSETNML
>LOCXPTAAR49.260.HIT1.TAAR.2R.321.7tm_1.exons2.CM020920.1.Perca_fluviatilis
PPTSCWKPSPPWPPTVTIVFYSISLITVTLNLLIIISISHFRQILTSQLLSTGILLTPTNILLLSLAVSDLLVGLVLMPVEVLRKTSCWFFGDIVCATYTIVSTISTSSSIGDIVLISVDRYVAVCDPLHYTTKVTGRRVKFCVYMCWLYSVSYSFLNPPTQPRKYKSCYGECVFFFDPISLTVEFVLIFFLPVTAIIALYLRVFAVAVSQARAMRSHITAVTLQHSVTPKAKKSELKAARNLGVLVLVFLICFSPYYSVSLAGDSLLNASSASYVIFVFYSNSCLNPVIYALFYPWFRKAVKLIVTLQILQPGSSETNML
>LOCXPTAAR21.268.HIT1.TAAR.2R.276.7tm_1.exons3.CM020920.1.Perca_fluviatilis
MLLQMQLHTPTNILLLSLAVSDLLVGLVLMPLEVLRKTSCWFLGDFVCATYTLLSVIITSASIGDIVLISVDRYVAICDPLHYTTKVTGRRVTLCVYLCWFYSVSYSLLFLKDLPTQPGKYKSCYGACVFFIDNISVTFDLVLTFFLPVTVIVALYLRIFAVAVSQARAMRSHITAVTLQHSVTPKAKKSELKAARNLGVLVLLFLMCFCPYYCFFIAGDNLLSALSASFVIYLFYSNSCLNPVIYALFYPWFRKSVKYIVTLQILQPGSSEINMM
>LOCXPTAAR48.271.HIT1.TAAR.2R.329.7tm_1.exons3.CM020920.1.Perca_fluviatilis
MEVEDRAELCHPQFPNTSCWKPLSPWPQTVTIMFYSISLITADINFSASLYRNCNLKMQLHTPTNILLLSLAVSDLLVGLLLMPVEVLRKTSCWFLGEFVCSSYSLISTNIPSSSIGDIVLISVDRYVAICDPLHYTTKVTGRRVKLCVCLCWLCSVSYSLLYLKDLPTQSERNKSCYGACVFFYDPVSVTFDLVLTFIVPVTVIVALYLRVFAVAVSQARAMRSHITAVTLQHSVTPKAKKSELKAARNLGVLVLVFLICFCPYYGFAIAGDTFLTTSFASFIVPLYYSNSCLNPVIYALFYPWFRKSVKLIVTLQILQPGSSETNML
>LOCXPTAAR53.274.HIT1.TAAR.2R.327.7tm_1.exons4.CM020920.1.Perca_fluviatilis
MEVEDRDELCFPQFPNTSCWKPSPPWPPTVTIMLYSMSLITVVLNLLIIISISHFRKLHTHTNILLLSLAVTDFVVGLMLMPVEVLRKTSCWFLGDYLDEFLPGLLASVRDASIGTIVLISVDRYVAICDPLHYTTKVTVRRVQFCVYLCWLCSFSYSLLYLNGLPTQPGNYKSCYGACVFYIDNNLTTVELVVTFFLPVTAIIALYLRIFAVAVSQARAMRSHITAVTLQHSGTPKAKKSELKAARKLGVLVLGFLMCFAPYYGVIIAGPQLIIESSATFAVHLYYSNSCLNPVIYAFFYPWFRKAVKQIVTLQILQPGSSETNML
>LOCXPTAAR54.283.HIT1.TAAR.2R.329.7tm_1.exons2.CM020920.1.Perca_fluviatilis
MEVEDRAQLCFPQFPNTSCRKPLSPWPQTLVINITLYFISLITVTLNLLIIISISHFRQLHTPTNILLLSLAVSDFLVGLLLMPGEIFRKTSCWFFGDLVCFLYNYLSTIITVSSIVDMVLISVDRYVSICDPLHYTTKVTVNRVKLCVCLCWLYSVSYSFLYLKDVLTQPGRYNSCYGECVLVIDNISVTIDLVLTFLVPVTVIIALYLRVFAVAVSQARAMRSHITAVTLQLSVTPKAKKSELKAARTLGVLVAAFLICFCPFYSVSLAGDSLVNAPSASYVPFVFYCNSCLNPVIYALFYPWFRKSVKLIVTLQILQPGSSETNML
>LOCXPTAAR55.288.HIT1.TAAR.2R.329.7tm_1.exons3.CM020920.1.Perca_fluviatilis
MEVEDRAQLCFPQFPNTSCRKPLSPWPQTVTIMLYSISLITADINFSSSLYRICNLKMQLHTPTNILLLSLAVSDFLVGLVLMPLVVLRQTFCWFLGDLVCAMYTIFSGIITSASIGDMVLISVDRYVAICDPLHYTTKVTVNRVKLCVCLCWLYSVSYNFLFLKDDLTQPGRYNSCYGECALLVDYVLAAVDVVLSFIVPVILIIALYLRIFAVAVSQARAMRSHITAVTLQLSETPKAKKSELKAARTLGVLVVVFLMCFCPFYSVSLAGDSLVNTPSLSYVLFLFYCNSCLNPVIYALFYPWFRKAVKLIVTLQILQPGSCETTML
>LOCXPTAAR56.290.HIT1.TAAR.2R.327.7tm_1.exons2.CM020920.1.Perca_fluviatilis
ETQDGAELCFPQLFNTSCRKLTPPWFEVMLIHTLLYSISLLTVALNLIVIISVSHFRQLHTPTNILLLSLAVSDFLVGLVLMPAEIFRNTSCWFLGDLVCTLFKYAIVIIPASSIGDMVLISVDRYVAICDPLHYTTKVTVNRVKLCVCLCWLYSVSYSFLFVKDDLTQPGRYNSCYGECVIVVDFVLGALDLVLCFIVPVILIIALYLRIFAVAVSQARAMRSHITAVTLQLSVTPKAKKSELKAARTLGVLVVVFLMCFCPYYSVSLAGDSLVNAPSASYVLFVFYCNSCLNPVIYALFYPWFRKSVKLIVNLQILQPGSCETTM
>LOCXPTAAR57.297.HIT1.TAAR.2R.328.7tm_1.exons3.CM020920.1.Perca_fluviatilis
MEVEDRAQLCFPQFPNTSCRKPLSPWPQTVTIMLYSISLITADINFSASLYRMCNLIMQLHTPTNILLLSLAVSDFLVGLVLMPGEIFRKTSCWFLGDLVCVMYTIFSGIITVCSIGDMVLISVDRYVAICDPLHYTTKVTVNRVNLCVCLCWLYSISYSFVFVKDELTEPGRYNSCYGECVFVVDNVLGAVDLVLTFIVPVILITALYVRVFAVAVSQARAMRSHITAVTLQLSVTPKAKKSELKAARTLGVLVVVFLMCFCPYYSVSLAGDKWLNASYSSFIIFVFYSNSCVNPVIYAFLYPWFRKSVKLIVTLQILQPGSCETTM
>LOCXPTAAR54.309.HIT1.TAAR.2R.337.7tm_1.exons2.CM020920.1.Perca_fluviatilis
MEVEDRAQLCFPQFPNTSCRKPLSPWPQTVTIMLYSISLITVTLNLLIIISISHFRQILTSHLLSTGCLHTPTNILLLSLAVSDFLVGLVVMPGEIFRKTSCWIFGDLVCFLYNYLSTIITVSSIVDMVLISVDRYVAICYPLHYTTRITVNRVKLCVCLCWLYSVSYSFLFLKDVLTQPGRYNSCYGACVFFIDNISVTVDLVLTFIVPVTVIIALYVRVFAVAVSQARAMRSHITAVTLQLSVTPKAKKSELKAARTLGVLVVVFLMCFCPYYSVSLAGDSLVNASSAAYVLFVFSFNSCLNPVIYALFYPWFRKAGKLIVTLQILQPGSCETTM
>LOCXPTAAR60.315.HIT1.TAAR.2R.327.7tm_1.exons3.CM020920.1.Perca_fluviatilis
EVEDRAQLCFPQFPNTSCRKPLSPLPQTVTIMLYSISLLTTVVHVLSLTNTKHCFLQLHTPTNILLLSLAVSDFLVGLVLMPREVLRQTSCWFLGDFVCATYIIFSGIIPSASIFDMVLISVDRYVAICYPLHYTTRITVNRVKLCVCLCWLYSVSYSFLFVKDELTQPGRFYSCYGECVFVVDYFLGALDVVLSFIVPVILIIALYVRVFAVAVSQARAMRSHITAVTLQLSVTPKAKKSELKAARTLGVLVVVFLMCFCPYYSVSLAGDSLVNASSASYVIFVFYCNSCLNPVIYALFYPWFRKAVKLIVTLQILQPGSCETTML
>LOCXPTAAR58.327.HIT1.TAAR.2R.328.7tm_1.exons3.CM020920.1.Perca_fluviatilis
MEVEDRAQLCFPQFPNTSCRKPLSPWPQTVTIMLYSISLITTVVHVLSLTNTKHCFLQLHTPTNILLLSLAVSDFLVGLVLMPGEILRKTSCWFLGDFVCATYIILSGIITVSSIGDMVLISVDRYVAICYPLHYTTKVTMNRVKLCVYLCLLYSVSYNVLFVKDELTQQGRFNSCYGECVLVIDYVLGALDLVLYFIVPVTVIIALYVRVFAVAVSQARAMRSHITAVTLQLSVTPKAKKSELKAARTLGVLVVVFLMCFCPYYSVSLAGDSLVNASSAAYVLFVFYCNSCLNPVIYALFYPWFRKSVKLIVTLQILQPGSCETNML
>LOCXPTAAR60.332.HIT1.TAAR.2R.276.7tm_1.exons3.CM020920.1.Perca_fluviatilis
MLLQMQLHTPTNILLLSLAVSDFLVGLMLMPREVLRQTSCWFLGDLVCATYIIFSGIIPSASIVDMVLISVDRYVAICDPLHYTTRITVNRVKLCVCLCWLCSVSYSFLFVKDVLTQPGRYNSCYGECVLVVDFVLGPVDVVLSFIVPVTVIIALYVRVFAVAVSQARAMRSHITAVTLQLSETPKAKKSELKAARTLGVLVVVFLMCFCPYYSVSLAGDSLVNASSASYVLFVFYCNSCLNPVIYALFYPWFRKAVKLIVTLQILQPGSSETPML
>LOCXPTAAR59.336.HIT1.TAAR.2R.328.7tm_1.exons3.CM020920.1.Perca_fluviatilis
MEVEDRAQLCFPQFPNTSCRKPLSPWPQTVTIMLYSISLITTVVHVLSLTNTKHCYLQLHTPTNILLLSLAVSDFLVGLVLMPGEILRKTSCWFLGDFVCAMYTLLSTIITLSSVIDIVLISVDRYVAICDPLHYASKVTGRRVKLCVYLCWLYSVSYSFLYLKNLLIQPGRYNSCYGACVFFVDNISVTVELVLIFFLPVTVIIALYVRIFAVAVSQARAMRSHITAVTLQLSETPKAKKSELKAARTLGVLVVVFLMCLSPCYSLIIAGDNLIIAYFASFALFLFYCNSCLNPVIYALFYPWFRKAVKLIVNLQILQPGSSETTML
>LOCXPTAAR60.339.HIT1.TAAR.2R.327.7tm_1.exons2.CM020920.1.Perca_fluviatilis
WRLRTEPSSAFHSSQTPPAGSPCFPPPPSFLFFFFLSSLITVTLNLLIIISISHFRQLHTPTNILLLSLAVSDFLVGLLLMPGEIIRKTSCWFLGDLVCAMYTIFSGIIPVCSIVDMVLISVDRYVAICDPLHYTTRITVNRVKLCVCLCWLYSVSYSFLYVKDDLTEPGRFYSCHGECVFVVDYFLGALDLVLTFIVPVIVIIALYVRVFAVAVSQARAMRSHITAVTLQLSVTPKAKKSELKAARTLGVLVVVFLMCFCPYYSVSLAGDNWLSASYSSFIIFVFCCNSCLNPVIYALFYPWFRKAVKLIVTLQILQPGSSETTML
>LOCXPTAAR47.351.HIT1.TAAR.2R.326.7tm_1.exons2.CM020920.1.Perca_fluviatilis
EVEDRAQLCFPQFPNTSCRKPLSPWPQTVTFVWYSISLITVTLNLLIIISISHFRQILTSLLLSIRFVTSKYFLVGLVIMPGEIFRRISCWFLGDPVCTLYKYVTAIILSASTGDIVLISVDRYVAICDPLHYTTSITDNRVKLCVWLCWLCSVSYSFLFVKDELTQPGRYNSCYGECVLVIDIVVGALDVVLTFIVPVTVIIALYLRVFAVAVSQARAMRSHITAVTLQHSVTPKAKKSELKAARTLGVLVVVFLMCFCPYYSVSLAGDSLVNASSASYVLFVYYSNSCLNPVIYALFYPWFRKAVKLIVTLQILQPGSCEANIL
>LOCXPTAAR14.354.HIT1.TAAR.2R.331.7tm_1.exons2.CM020922.1.Perca_fluviatilis
METQNGAELCFPQLFNTSCRKLTPPWFEVMFIHILLYSISLLTVVLNLLVIISVSHFRQRLMQLHTPTNILLLSLAVSDLLVGLVLMPGEILRNTSCWFLGDFVCFLYKYLSFVIPYSSVGDMVLISVDRYVAICDPLHYTTRITVNRVKLCVCLCWLCSFSYSFLFVKDELTQPGRYNSCYGECVLVIVYVVAAVDLVLSFIVPVTVIIALYLRIFSVAVSQAHAMRSHITAVTLQHSVTPKAKKSELKAARTLGVLVVVFILCFCPYYAVSLADDSLVNALFATYALFYCHSCLNPVIYALFYPWFRKAVKLIVTLQILQPGSSETNIM
>LOCXPTAAR62.359.HIT1.TAAR.2R.330.7tm_1.exons2.CM020922.1.Perca_fluviatilis
METQDGAELCFPQLFNTSCRKLTSPWFEVMFIHILLYSISLLTVALNLLVIISISHFRQRLMQLHTTTNILLLSLAVSDLVGGLVLMPGEIFRKTSCWFLGDFVCFLYNYLSFIIPYSSVGNMVLISVDRYVAICDPLHYTTRITVNRVKLCVCLCWLCSLFYSFLFVKDELTQPGRYNSCYGECVLVIDYVTAVVDLVLDFIVPITVIIALYLRIFAVAVSQARAMRSHITAVTLQHSVTPKAKKSELKAARNLGVVVVVFILCFCPYYAVSFAGDSLVNALSTNALFYCHSCLNPVIYAFVYPWFRKAVKLIVTLQILQPGSSETNIM
>LOCXPTAAR63.366.HIT1.TAAR.2R.320.7tm_1.exons2.CM020926.1.Perca_fluviatilis
METQDGAELCFPQLFNTSCRKLTPPWFEVMLIHILLYSISLLTVALNLLVIISVSHFRQRSLQLHTPTNILLLSLAVSDLLVGLVVMPGEILRKTSCWFLGDLLCTLYNYLSSIITTSSIGDIVLISVERYIAICDPLHYTTRITVNRVKLCVCLCWLYSISYSFLFVNDDLTQLGRYNSCYGECVFVVHYVTGVIDAVLCFIVPVTVIVALYLRIFAVAVSQARAMRSHITAVTLQLSVTPKAKKSELKAARNLGVLVVVFLLCFCPYYSASYVLFVFYCNSCLNPVIYAFFYPWFRKAVKLIVTLQILQPGSSETTML
>LOCXPTAAR64.369.HIT1.TAAR.2R.333.7tm_1.exons2.CM020926.1.Perca_fluviatilis
METQDGAELCFPQLFNTSCRKLTPPWFEVMLIHILLYSISLLTLALNLLVIISVSHFRQRSLQLHTPTNILLLSLAVSDLLVGLVLMPGEILRKTSCWFLGDFLCFLYNYFSSIITASSIGDMVLISVDRYVAICDPLHYTTRITVNRVKLCVCLCWLYSISYSFLYVKDVLTQPGRYNSCHGECVLVIDYVVKAVDLVLSFVVPFTVIIALYLRIFAVAVSQARAMRSHITAVKLQLSVTPKAKKSELKAARTLGVLVVVFLICFFPYYTVSLAGDNWVNASSASYVLFMFYSNSCLNPVIYAFFYPWFRKAVKVIVTLQILQPGSCETNIL
>LOCXPTAAR65.372.HIT1.TAAR.2R.334.7tm_1.exons2.CM020926.1.Perca_fluviatilis
METQDGAELCFPQLFNTSCRKLTPPWFEVMLIHILLSSISLLTVALNLLVIISVSHFRQRSLQLHTPTNILLLSLAVSDLLVGLVLMPGAILQKTSCWFLGDLVCSLYNYLDLIIMSSSIGDMVLISVDRYVAICDPLHYTTRITMNRVKFCVFLFWLCCVSYSIFFTKVDLTLPDRYIPCYGECLLVVGYIAGIVDLILIFIVPVTVIVALYLRIFAVAVSQARAMRSHITAVTLQLSVTPKAKKSELKAARTLGVLVVVFLICFSPYYCISLAAENLLTASYASFVVPVFYFLNSCLNPVIYALFYPWFRKAVKLIVTLQILQPGSCETNML
>LOCXPTAAR14.378.HIT1.TAAR.2R.276.7tm_1.exons2.CM020926.1.Perca_fluviatilis
METQDGAELCFPQLFNTSCRKLTPPWFEVMLIHILLSSISLLTVALNLLVIISVSHFRQRSLQLHTPTNILLLSLAVSDLLVGLMVMPGEILRKTSCWFLGDFVCFLYNYLSGIITVTSVGDIMLISFDRYVAICDPLHYTTRITVNRVKLCVCLCWLCSVSYSFLYVKDDLTQPGRYNSCYGECVLVIDYVLEVVDVVFTFFLPVTVIIALYLRVFAVAVVSGSCHALSHYSCHTPAFSDSKGQEIRAESSQKSWCSCSCVSDMFLPIFRGLSCR
>LOCXPTAAR66.382.HIT1.TAAR.2R.329.7tm_1.exons2.CM020926.1.Perca_fluviatilis
DGAELCFPQLFNTSCRKLTPPWFEVMLIHILLSSISLLTVALNLLVIISVSHFRQRSLQLHTPTNILLLSLAVSDLLVGLMVMPGEILRKTSCWFLGDFVCFLYKYLSSIITASSIGDIVLISFDRYIAICDPLHYTTRITVNRVKLCVCLCWLYSVSYSFPFVNDALTQPGRYNSCYGECVFVVDYVLGAVDLVLSFIVPVTVIVALYLRIFAVAVSQARAMRSHITAVTLQLSVTPKAKKSELKAARTLGVLVVVFLICFCPYYSVSLAGDSLLNASSASYVLFVFYCNSCLNPVIYSFFYPWFRKAVKLIVTLQILQPGSSETNML
>LOCXPTAAR67.392.HIT1.TAAR.2R.334.7tm_1.exons1.CM020926.1.Perca_fluviatilis
KSMEPDVTVNGTYTVNGIHPCYESANTSYVFTSNPSIVCVLVYIFLGILSVATICGNLLVIISIIYFKELHTPTNYLILSLGVADLLVGVLVFPFSMAFTVSSCMYHEHVLCKIRDSFDVSLCTSSILNLCCISIDRYYAVCQPLTYRTKINVHVTVVMILVTWGVSVLIGIGIIIAGFSQGACEGMCSVDVVMANTIGPVLSFYLPAIIMLCIYLKIFLVAKKQVNSIQNTTCQSTKSGATVSKMERKATKTLAIVMGVFLLCLTPYFLCIVFQPLSYNPPPVAVIETLNWLTLSNSTLNPFIYAFFYSWFRSAFKMIISGKIFQGDFANSKL
>LOCXPTAAR68.394.HIT1.TAAR.2R.333.7tm_1.exons1.CM020926.1.Perca_fluviatilis
MEPEVTVPGTYNVNEIHPCYVLANTTYIFTSNPSIICVLLYFFLSTLSVVTICGNFLVIISIIYFKQLHIPTNYLILSLAVADLLVGVLVFPFSMVFTVTSCWYHEGLFCKVRGSFDVTLSTASILNLCCISIDRYYAVCKPLVYESKINDHIIRIMILVSWGIASLIGIGIIIAGFNQGKCEESCLIDALISTTLACIFSFYIPVIIMLSIYLKIFLVAQEQARSIQNTTCQSKKSGGTVSKNERKATKTLAIVLGVFLLCWTPYFLCIIFQPLTYNVTPIAVIETLNWLTLLNSMLNPFIYAFFYSWFRSAFRMIISGKIFQGHFANSKLL
>LOCXPTAAR69.396.HIT1.TAAR.2R.331.7tm_1.exons1.CM020926.1.Perca_fluviatilis
MDMGISINRTNDLTVIHPCYKIDASSVLTSNPSGICVLLHIFLGSLSVVTVCGNLVVIISIIYFKQLHTPTNYLILSLAVADLLVGFLVIPLTMEFSETLCLYYEGLFCEVRSTVDVSLCTSSILHLCCISIDRYYAVCQPLTYRTKINDHVAVIMILVSWGVSVVIVISFIIVGINQEKCAATCLINAIMANIFGLIFSFYLPVILMLCIYFKIFLVAQKQARSIQNTTCPSKTSGATVSKNERKATKTLAIVMGFFLICWLPFFLCTTVRSFSHVYVPLPLIELLNWLAVSNSMLNPFIYAFFYSWFRSAFRMIISGKIIQDDFTNSKL
>LOCXPTAAR71.397.HIT1.TAAR.2R.320.7tm_1.exons1.CM020926.1.Perca_fluviatilis
VDYMHLCYEIDNFFNIMKGNPSAMCVLLYIFLGSLSVVTVCGNLLVIISIIYFKQLHSPTNSLILSLAVADLLVGVVVFPVSMAFTVTSCFYYKNIFCKIRDSVDATLSTASILNLFCISIDRYYAVCQPLMYRTKINVNVVMVMILLSWGVSVLIAIGFMIPDLKHEKCEENCFIDALLANILGPVFAFYLPVIVMLCIYLKIFLVAQEQVRSIQNNTCQSKKSGATVSKMERKATKTLATVLGVFLMCWTPFFLCFISQLLPHVSVPLPLFETLNWLALLNSMLNPFIYAFFYSWFRSAFRMIVSGKIFQGDFSNTKL
>LOCXPTAAR71.398.HIT1.TAAR.2R.320.7tm_1.exons1.CM020926.1.Perca_fluviatilis
VDYMHLCYEIDNFFNIMKGNPSPMCVLLYIFLGSLSVVTVCGNLLVIISIIYFQQLHTPTNSLILSLAVADLLVGFVVFPVSMAFTVTSCFYHKDIFCKVRDSFDAMLSTASILNLCCISIDRYYAVCQPLIYRTKINVNVVMVMILLSWGVSLLVTIGFRIPDLKHEKCEENCFNDALLADICGPMMSFYLPVIVMLCIYLKIFLVAQKQARSIQNNTCQSKKSGATVSKMERKATKTLATVLGVFLMCWSPFFLCFTFQLFLHVSVPLPLFETLNWLALLNSMLNPFIYAFFYSWFRSAFRMIISGKIFQGDFSNTKL
>LOCXPTAAR71.400.HIT1.TAAR.2R.276.7tm_1.exons1.CM020926.1.Perca_fluviatilis
VNYMHPCYEIDTFSNRIKGTLSAMCVSLYIFLGSLSVVTVCGNLLVIISIIYFKQLHTPTNYLILSLAVADLLVGVVVFPVSMAFTVTSLFFSKGIFNKIRDGFDITLSTASILNLCCISIDRYYAVCQPLIYRTKINVNVVMVMILLIWGVSLLVTIGFMIPNLKHEKCEVNCFNDVLLANIFGPIFSFYLPVIVMLCIYLKIFLVAQEQVRSIQNNTCQSKKSGATVSKMERKATKTLATVLGVFLMCWTPFFLCFTFQLLPHVSVPLPYFYCL
>LOCXPTAAR72.401.HIT1.TAAR.2R.324.7tm_1.exons1.CM020926.1.Perca_fluviatilis
TSIVTAIHPCYEMDDFNFILTKTPSTICVLLYFFLMLLSVITICGNLLVIISIFYFQQLHTPTNYLILSLAVADLLVGIIVFPFSMAFSLSSCLYHEGLFCKVRGSFDITLSTASILHLCCIAIDRYYAVCQPLTYRSKINHCVVVIMIAVCWGGSALIAISITIAGLNNDKCGERCFIDVLIFNTIGPIFSFYLPVIIMLCIYLKIFLVAQKQARSIQNTTYQSKKSGATVSKNERKATKTLVIVLGVFLLCWTPFFLCTTILPFSNDPVPVPVIETLNWLTLSNSMLNPFIYAFFYSWFRSAFRMIISGKIFHDDYTNSKLS
>LOCXPTAAR73.402.HIT1.TAAR.2R.324.7tm_1.exons1.CM020926.1.Perca_fluviatilis
TSIVTAIHPCYEMDDFHFILTKTPSTICVLLYFFLMLLSVITTCGNFLVIISIFYFQQLHTPTNYLILSLAVADLLGGIIVFPFSMAFSLSSCLYHEDLFCKVRSSFDITLSTTSILHLCCISIDRYYAVCQPLTYRTKINHCVVVIMILVSWGVSLLIGISVIIAGLNNEKCEARCLIDVLIANTIGPIFSFYLPVIIMLCIYLKIFLAAQKQTRSIQNTTCQSKTSGATVSKNERKATKTLAIVLGVFLFCWTPFFLCITVLPFSNDSVPVPVIETLNWLALSNSMLNPFIYAFFYSWFRSAFRMIISGKIFNGDYANSKLS
>LOCXPTAAR74.403.HIT1.TAAR.2R.324.7tm_1.exons1.CM020926.1.Perca_fluviatilis
TNIVTAIHPCYEIDNFNFILTKTPSIICVLLYFFLMLLSVITTCGNLLVIISVFYFQQLHTPTNYLILSLAAADLLVGIIVFPFSMAFSLSSCLYHEGLFCKVRGSFDITLSTTSILHLSCIAIDRYYAVCQPLTYRTKINHCVVLNMIVGSWGGSVLIAISITVAGLNNDKCGERCLIDVLIANTIGSILSFYLPVIIMLCIYLKIFFVAQKQARSIQNTTCQSKKSGATVSKNERKATKTLAIVLGVFLFCWTPFFLCITVLPFSNDSVPVPVIETLNWLALSNSMLNPFIYAFFYSWFRSAFRMIISGKIFNGDYANSKLS
>LOCXPTAAR75.407.HIT1.TAAR.2R.324.7tm_1.exons1.CM020926.1.Perca_fluviatilis
TSVVTTMHPCYEIDNFNFILTKTPSIICVFLYFFLMLLSVITICGNFLIIISVLYFHQLHTPTNYLILSLAVADLLVGIIVFPFSMAFSYSSCLYYEDLFCTLRGGFDITLSTTSIMHLCCISIDRYYAVCQPLTYRTKINYCVVVIMIMVSWGSSALTAIGIFFAGLNHDKCGERCFINVLIFHNIGPIFSFYLPVIIMLCIYLKIFLVAQKQARSIQKTTCQSKKSGGTVSKNERKATKTLAIVLGVFILFWTPFFLCNTVMPYSNDPVPVPVFETLAWLALSNSMLNPFIYAFFYSWFRSAFRMIISGKIFLGDYTNSKLS
>LOCXPTAAR76.409.HIT1.TAAR.2R.324.7tm_1.exons1.CM020926.1.Perca_fluviatilis
TSVVTAIHPCYEIDNFNFILTKTPSIICVLLYFFLMLLSVITTCGNFLVIISVFYFQQLHTPTNYLILSLAVADLLVGIIVFPFSMAFSYSSCLYHEGLFCKVRGSFDITLSTTSILHLCCISIDRYYAVCQPLTYRTKINPCVVVIMILVSWGVSALIAITITIAGLNNDKCGERCFIDVLIANTIGPILSFYLPVIIMLCIYLKIFLVAQKQERSIQNTTCQSKKSGATVSKNERKASKTLAIVLGVFLLCWTPFFLCITVMPFSNDPVPVPVFETLAWLALSNSMLNPFIYAFFYSWFRSAFRMIISGKIFNGDYANSKLS
>LOCXPTAAR77.416.HIT1.TAAR.2R.324.7tm_1.exons1.CM020926.1.Perca_fluviatilis
TSIVTAIHPCYEIDNFNFIRTKTPSIICVLLYFFLMLLSVITICGNLLVIISVLYFQQLHTPTNYLILSLAVADLLVGIIVFPFSMAFSLSSCLYHEGLFCKVRGSFDITLSTTSILHLSCIAIDRYYAVCQPLTYRTKINHCVVVNMIVVCWGSSALIAISITIAGLNNDKCGERCLIDVLIANNIGFIFSFYLPVIIMLCIYLKIFLAAQKQARSIQNTTCQSKKSGATVSKNERKATKTLAIVLGVFLLCWTPLFLCITVLPFSNDSVPVPVIETLNWFALSNSMLNPFIYAFFYSWFRSAFRMIISGKIFNGDYTNSKLS
>LOCXPTAAR78.417.HIT1.TAAR.2R.324.7tm_1.exons1.CM020926.1.Perca_fluviatilis
TSVVTAIHPCYEIDNFNFILTKTPSIICVLLYVFLMLLSVITICGNFLVIISVFYFQQLHTPTNYLILSLAVADLLVGIIVFPFSMAFSVSSCLYHEGLFCKVRGSFDITLSTTSILHLCCIAIDRYYAVCQPLTYRTKINHCVVVIMILVSWGVSLLIGISIIIAGLNNDKCEERCLIDVLMANTIGPILSFYLPVIIMLCIYLKIFLAAQKQARSIQNTTCQSKKSGATVSKNERKATKTLAIVLGVFLLCWTPFFLCITVLPFSNDSVPVPVIETLNWLTLSNSMLNPFIYAFFYSWFRSAFRMIISGKIFNGDYSNSKLS
>LOCXPOra1.6.HIT1.Ora.2R.319.7tm_1.exons4.CM020912.1.Perca_fluviatilis
AGDTKLVGMGLPVSASPVQNALYIILVMLGILGNATVIVVIGKSVIMDRGVGRTSDIIIINMTLSNLLVSLIRNTLLVISDTGVKIYLSKGWCQYFMGVWVWLRSVNVWSTLFLSVFHFRTLRRVAPTIACRGIPKTLLLSLALIWFLNFIYSIPAHIFSTSGSINSTETLMLVSSTTRPLLGCVWKFPSSLHGLAYATTSIIINEAIPIILMVFTNLGSFFTLYTYGRTQSSGKDAPLIKRVPAERRAAKVILALIMLFIASWGTSIISVNYFNYNRGSSVEFLLVIARFSNTTFIAMSPVILAVGHRHLRAFIKSLL
>LOCXPOra2.7.HIT1.Ora.2R.361.7tm_1.exons2.CM020912.1.Perca_fluviatilis
MSEVLTLDAILFGLLVFSGILGNILVIHVVFQSVVETPSRRLPPSDTILVHLSLANLLTSLFCTVPIFVSDLGLDVSLSPGWCRIFMLLWVWWRGVGCWMTLALSVFHYTTLKRQYIAFGPLTQQRERRRVWIVLGLVWGANLAISTPALVYSTHVQGNTTVELMVISCTTRPLLGCVWEFPSNQQGSAFASSSLAINEVLPLVLMVCTNLATLPLAKHIRAVTSGAESGGIHGELDKHVSTERKAAHVIMSLVLLFVVCWALQVAAVTYYNYDRGQHATGLLTVAQFSASLFVGFSPMVVALGHGKLRRRIMSMILMWFKVLKCHREDTEEVGKSPKTKRKKGKLTVFSVQKEMKVIKVK
>LOCXPOra3.8.HIT1.Ora.2R.315.V1R.exons1.CM020912.1.Perca_fluviatilis
EFVRGMLYLSLTVVGVPGNASIILAFLLLLYQENRLHPADVIVLHLACVNLLVVGVRCLLETLASFRLANIFGDVGCKAVIFIYRTSRSLSIWLTFVLSGYQCLSVAPPGSRWASVRTLVAQYLGFVFLFLWLFNTSISSAAILFSFSTKNASIPTDHGINVEFCSVSFPSQLSKEANGAIQVGRDVVPMALMTLASLIILVFLYKHSQQVKGLRSNSGGGGSGGAEQRAAKAVVALVTLYVILYGVDNGLWVYTLTVRKTLSSSLISDLRIFFSSLYAALSPVVIIASNRKVNGRLRCVVHEKPVQEQATSIST
>LOCXPOra4.9.HIT1.Ora.2R.313.V1R.exons1.CM020912.1.Perca_fluviatilis
MDLCVTIKGVSFLLQTGVGILGNTVVLLAYAHLMYTEPKLLPVDMILCHLAFANLMLLLTRCVPQTMTAFGMSDLLNDPGCKVVIYAYRIGRALSVCITCMLSVFQAVTIAPAGPRVSKLKPALPSLVLPTFAGLWLLNMAICIAAPFFSMAPRNGTVPAFTLNLGFCHVDFRDNLSYIINGVAVSGRDFAFVALMVGSSGYILLLLHRHSRKVRGIRRSQGGGAETRAAKTVITLVVLYVVFFGIDNIIWIYMLTVAKVSPVVADMRVFFSSSYASLSPYFIISSNKKIKAKIVCAAEQDQPSVDNQESRDK
>LOCXPOra5.10.HIT1.Ora.2R.307.7tm_1.exons1.CM020926.1.Perca_fluviatilis
MVGFSVILLGLRVIVSCIGLVGNIFLIHAIIQIKSSHFKTFELFLLALAAANLEEIIIVTIYEIIIYQASSTLINTWSCRTLKFLTVFGEIASILFSVLISIFRQQKLRHAEKRVIPIYLDSIRSAWMVSGICVMLATLLSLPIFVLNFQGPAGNITRNSSRCPPQLFQCSGNDCPVPNRIYKYLFTTVCNLLPLIIITVNSCFIITVLLSQRKTLTPEVSVSGSSQFGRKSKGPRHQHSTTAVLAAMGLFQVNWTLYMIFQLTVSPTDFPFWAETELFISTSYTSLSPYVYGIGTNLFSLKTFMKK
>LOCXPHaplo4.5aa.249.HIT1.OlfC.1R.882.ANF_receptor.exons8.CM020910.1.Perca_fluviatilis
MEISALCIGLILSLGLCGLNSDIALNGSKDDVKQRAGLTEDMIDAGVSTQTSSVKCILQGTTRPPAFAMNGDYVIGGVFSIHYYMHTVNHNYTTMPELPRCTGSIDSRELRFSRAMIFAIEEINNSTELLPGIKLGYQIYDSCASVPVAVHVAFQLSNGLDPVFYTGDNCSHSGMVKAVVGETGSTPSISMSRIIGPFNIPQVSHFATCACLSDKQQYPSFFRTVPSDQFQADALAQLVKHFGWTWIGAVRSDSDYGNNGMASFLDAANKEGICVEYSESFYWNHPRSKIKRVADVIRRSTAMVVVAFTSPGDLRILLEELSLEPSPPRQWIGSEAWVTDTDMRRFSFCAGAIGFGIQKSVIPGVRDFLLDLSPSKVAASPVLTEFWEDAFNCRLGKSAAINKRLCDGTEDIKTLQSPYTDTSQLRITNMVYKAVYAIAHAIHKAVCQKTNSTTQCDKFTRIESKEVLIQLKKVNFSRNGYDVSFDANGDPVARYDLVNWQKSESGSIKLVTVGHYDASLPVGQKFCINRNITWVDGGTHVPVSVCTDSCHPGTRKMLQKGKPICCYDCILCPEGEISNATDSTYCFPCPKEFWPNAERDTCLPKPVEFLSYNEVLGIILATFSVGGACLAIITAAVFYRHRTSPIVRANNSELSFLLLFSLTLCFLCSLTFIGAPSEWSCMLRHTAFGITFVLCMSCVLGKTIVVLMAFKATLPGSNVMKWFGPPQQRMTVVSFTFIQVLICTIWLILSPPFPMKNLTIYKERIILECALGSAIGFWAVLGYIGLLAVFCFVLAVLARKLPDNFNEAKLITFSMLIFCAVWITFIPAYLSSPGKFTVAVEIFAILASSFGLILCIFVPKCFTILVKPEKNTKKHLMNKNQS
>LOCXPOlfC1.118.HIT1.OlfC.2R.846.ANF_receptor.exons8.CM020910.1.Perca_fluviatilis
GLTEDRTGAGVSTQTSSVKCKLQSATCLPVFSVDGDYIVGGVFSIHFYIQTVKHNHTAMPEPLRCTGSINTRELHSSRAMIFAIEEINNSTELLPGIKLGYQIYDSCASVPVAVHVAFQLSNSLDPVFYTGDNCSQSGMVKAVVGENGSSLSISLSRIIGPFNIPQVSHFSTCACLSDKQQYPSFFRTVPSDQFQADALAKLVKHFGWNWIGAVRSDSDYGNNGMASFLDAARKEGICVEYSESLSRTQPRSRFQRVADVIRRSTSTVVVAFAAAGDLRLLLEELLLEPSPPRQWIGSEAWVTNTDMLRFSFCAGTIGFGIERSVIPGLRDFLLDLSPSKVAASPVLTEFWEETFNCRLGKSAATDKRLCDGTEDIKTLQIPYTDISQIRITSMVYKAVYAIAHAIHNAVCQKTNSTTQCDKFTRIESKEVLTQLKKVNFSQHGYDVSFDANGDPVARYELVNWQKRESGSIEIVTVGHYDASLPVGQKFRTNRNLTWVNGGTQVPVSVCTNSCSPGTRKVLQKGKPICCYDCIPCPEGEISNVTDSPDCFPCPNEFWPNAERDTCLPKPVEFLSYNEVLGIILAAFSVGGASLAIITAAVFYRNRTSPIVRANNSELSFLLLFSLTLCFLCSLTFIGAPSEWSCMLRHTAFGITFVLCMSCVLGKTIVVLMAFKATLPGSNVMKWFGPPQQRMTVVSFTFIQVLICTIWLVLSPPFPMKNLTIYKKRIILECALGSAIGFWSVLGYIGLLAVFCFVLAVLARKLPDNFNEAKLITFSMLIFCAVWITFIPAYLSFSWEITVAVEIFAIYWLQFWTNTVYIFAPKCFIILFSRKTPKKNLMKQNQS
>LOCXPOlfC2.157.HIT1.OlfC.2R.882.ANF_receptor.exons10.CM020910.1.Perca_fluviatilis
VEHSLSGRRTEVVFLSLLWCALFPCNSLQEQSQQCKLIPGSMSLPVLEKKGDIILGGLFSLHDMVVEPSLSFTSTPPPAQCTRFNFRTFRWMQTMIFAIEEINRNGKLLPNITLGYKIYDSCSTPHQALKAVMELVGSEKGSGVEETQSKDTCPGSVPAVIGDGGSTQSLVVARFLGAFHLPQVSYFSSCACLSNKKEFPAFLRTMPSDFFQVDALVQLVKHFGWTWVGVIAGDDAYGRGGANIFADEVRKLGTCVAFQEVIPRNRAQTTLSSIVSKIRSSGARVILVFAVEQDAAALFDEARRHDTYIQWLASEAWSTAAILSTPKRHHQILQGSMGFAIRRAHIPGLKDFLLRLHPSSPNALADPFLIPFWEEVFQCSLCVQAEGQEHNVEGKPPCSDAEKLGNVTNIYSDVSQLRISYNVYKAVYAIVNALKDMRSCVKGKGPFPQQACPDVDNIQPWQLFHYIKKVKYLNSIGDETKFDENGDPPAMYDLVNWQLRDGEMEFVTIGKFDETTTAGKQKLQIQEHIIVWNGNQTKIPLSVCSSICPPGTRKAIRPNFPICCHDCVLCTAGEISNHTDAIECVHCLPEFWSNAERTACIPKQVEFLSFSDTMGITLMAISLIGSFCTCVVALIFSCHRITPIVRANNSELSFLLLFSLTLCFLCSLTFIGRPSEWSCMLRHTAFGITFVLCISCILGKTMVVLMAFKATLPGSNVMKWFGPAQQKAIITFCTLVQVIICTVWLVVAPPTPRQLMPRESVLVILLCDEGSAIAFALVLGYIGLLAGLCLLLAFLARKLPDNFNEARLITFSMLIFCAVWIAFVPAYISSPGKYSTVTEVFAILASSYGLLGCIFAPKCYIILLRPEKNTWKHIMSKAATDK
>LOCXPOlfC3.163.HIT1.OlfC.2R.857.ANF_receptor.exons6.CM020910.1.Perca_fluviatilis
MPSTQRWPEQGWALLQLLLVASFSQAEEPVCRQRGDPENPQLSKNGDIMLGGIYSFHTSWKDRQDTYRQKPLPLECTSLNFRGFQFAQAMLFAIEEINNSTEILPGISLGYKIYDSCASIARSVRVALALANGNEILSALSEAPCRTAQLQAIMGETSSSPCMAVATVIGPFHIPMISHFATCACLSDKTKYPSFLRTIPSDYYQSRALAQLVWHFGWTWVGAIRTNDDYGNNGMAIFTEASQHLGICLEYSVAFFRTDPPDKIQKIIDIIKASTSKVIVAFLSHKDMDVLIHDLSDHNLTGYQWVGSESWIFDSQIAAMDRHHILDGAIGLSIPKAHVSGMREFMMDVKPLNSSSNEMFPEFWETLFNCKFKQSKSSAGNQRECTGHEDLTGVQNSFTDMSLMPIFNNVYKGVYAVAHALHNILSCNKTCDNKVQLDPFMILQHIKKIKFKTKEGDEVYFNENGDPAAKYEIINWQPTEHGIVDFVTIGLHDASLPADKQLNLQNKSLIWAQNSQQVPLSVCSEKCPPGTRKVLQKGKPVCCYDCLTCAEGEMSNITDSITCVRCHPEFWSNERRDACVKKEAEFLSYEEIMGALLTAASLSGTCITAVVAFIFFRYRKTPIVRANNSELSFLLLFSLTLCFLCSLTFIGRPSEWSCKLRHTAFGITFVLCISCVLGKTIVVLMAFRATLPGSNVMKWFGPTQQKLSVLGFTLIQVIICILWLTISPPFPFNNFDESKDKIILECALGSAIGFWAVLGYIGLLAMLCFILAFLARKLPDNFNEAKFITFSMLIFCAVWITFIPAYVSSPGKFSVAVEIFAILASSFGLLFCIFIPKCYIILIKPEKNTKKNIMGKG
>LOCXPOlfC4.167.HIT1.OlfC.2R.839.ANF_receptor.exons6.CM020910.1.Perca_fluviatilis
SIMSTQRWSEQGWALLQLLLVASFSQAEEPVCRQRGDPENPQLFKNGDIMLGGIFSIHTSWINRQNTYMHKPLPLECTSFNFRDLQYAQAMLFAIEEINNSTEILPGISLGYKIYDVCGSITRSVRVALALTNGNEILSAPFEAPCTRPAHVQAIMGESSSSPCMAVATVIGPFLIPMISHFATCACLSDKTKYPSFLRTIPSDYYQSRALAQLVKHFGWTWVGAIRSNEDYGNNGMAIFTETAQQLGICLEYSVSFFRTDPPDKIRKIIDIIKASTSKVIVTFLSHMDIDIIISEMSNHNLTGYQWVGTEAWISDSHTAVMDKNHILDGAIGLSIPKAHVSGMREFMLDVKPLNSSSNEMFSEFWETLFSCKFKQSKSSAGNQRECTGHEDLTGVQNSFIDMSLMPFFNNVYKGVYAVAHALHNILNCNKTCNKKVQLDPLTILQHIKMIQFKTKEGDEVSFNRNGDPAAKYEIINWQPTEHGIVDFVTVGLYDASLPADKQLNLQNKSLIWAQNSQQVPLSVCSEKCPPGTRKVLQKGKPVCCYDCLTCAEGEISNITDSITCVRCHPEFWSNERRDACVKKEAEFLSYEEIMGALLTAASLFGTCITAVVAFIFFRYRKTPIVRANNSELSFLLLFALILCFLCSLTFIGRPSEWSCMLRHTAFGITFVLCISCVLGKTIVVLMAFRATLPGSNAMKWFGPAQQKLSVLGFTLIQVIICILWLTISPPFPFKNLKMFKDKIILECALGSAVGFWAVLGYIGLLAMLCFILAFLARKLPDNFNEAKFITFSMLIFCAVWITFIPAYVSSPGKFSVAVEIFAILASSFGLLFCIFIPK
>LOCXPOlfC5.171.HIT1.OlfC.2R.862.ANF_receptor.exons6.CM020910.1.Perca_fluviatilis
SMTSTQRWPEQGWALLQLLLVASFSQAEEPVCRQRGDPENPQLFKNGDIMLGGIFSFHSSWINRQDTYMHKPLPLECTSFNFRDLQYAQAMLFAIEEINNSTEILPGISLGYKIYDVCGSIARSVRVALALANGNEILSAPFEAPCTRPAHVQAIMGETSSSPCMAVATVIGPFHIPMISHFATCACLSDKTKYQSFLRTIPSDYYQSRALAQLVWHFGWTWVGAIRSNEDYGNNGMAIFTETAQHLGICLEYSVSFFRTDPPDTIRKIIEIIKASTSKVIVTFLSHMDIDIIISEMSNHNLTGYQWVGTEAWISDSHTAVMDKNHILDGAIGLSIPKAHVSGMREFMLDVKPLNSSSNEMFSEFWETLFSCKFKQSKSSAGNQRECTGHEDLTGVQNSFIDMSLMPIFNNIYKGVYAVAHALHNILSCNKTCDNKVQLDPLTILQHIKNIKFITKEGDEVYFNEHGDPAAKYEIINWQPTEHGIVDFVTVGLYDASLPANKQLNLQNKSLIWAQNSQQVPLSVCSEKCPPGTRKVLQKGKPVCCYDCLTCAEGEISNITGTIPSPARCHPEFWSNERRDACVKKEAEFLSYEEIMGALLTAASLFGTCITAVVAFIFFRYRKTPIVRANNSELSFLLLFALILCFLCSLTFIGRPSEWSCMLRHTAFGITFVLCISCVLGKTIVVLMAFRATLPGSNVMKWFGPAQQKLSVVGFTVIQVIICILWLTISPPFPFKNLKIFKDKIILECALGSAVGFWAVLGYIGLLAMLCFILAFLARKLPDNFNEAKFITFSMLIFCAVWITFIPAYVSSPGKFSVAVEIFAILASSFGLLLCIFIPKCYIILLKPEKNTKKNIMGKGVP
>LOCXPOlfC6.174.HIT1.OlfC.2R.861.ANF_receptor.exons6.CM020910.1.Perca_fluviatilis
MLLIADLLLLSILAVRGWEPMCQTYGRKVVSQFSKEGDINIGGIFSFHQNPVSVSPALQVNPGTIQCEGLDPGELQYAYTMIFAIEEINNSSDLLPGVTLGYRIFDSCPSIPLSISASLNLMNRYDSGKGSCSKLSNVHAVIGETTSTSTIGIARTMGPFHIPVISHSATCACLSNRRDYPSFFRTIPSDFHQSKALAKLVKYFGWTWVGAIRTNSDYGNGGMATFLEAAEREGVCVEYSVAIYRTDPRKWFLEVVDMIKKSTSKVIVAFADGTDLDILFKELHAQNVTGLQWVGSEGWITYRYIASPVNYAVVQGAVGFAALNAHIPGLQEFLANSRPSTTPGDQGLVELWETVFGCTLTPQAETQAQVSVAACTGKESLWNTNSRFTDVSDAGLLNNVYKATYAVAHALDMLFTCKDGQGPFENNTCADRENVQSWQVLHYLTQVNFTTKTGENVFFNEFGDPVARYALVNWQIDEAGYIVFETIGFYDASQPEGQQFEMKADVQAIWAGDNLEVPRSVCSKSCLPGTRRAFVKGKPICCFDCITCADGEFSNSTNAVKCDKCHPEYKPSEERNNCDLKAIEFLTYSELMGTLLVTFSVFGACLSMTIALIFFHYRQTPIVRANNSELSFLLLFSLTLCFLCSLTFIGRPSEWSCMLRHTAFGITFVLCISCVLGRTIVVLMAFKATLPGSNVMKWFGPTQQRLTVLTFTLIQVLICTLWLTSNPPFPFRNMKHYEETIILECALGSPVGFWAVLGYIGLLAMLCFVLAFLARKLPDNFNEAKFITFSMLIFCTVWITFIPAYASSPGKFTVAVEIFAILASSYGMLFCIFLPKCYIILLKPENNTRKHMLCKVTPRTL
>LOCXPOlfC7.176.HIT1.OlfC.2R.854.ANF_receptor.exons6.CM020910.1.Perca_fluviatilis
MFDCLYVMLLFVLLVGAFGAEEDTALCEILGSPEFPLLSKEGDITIGGVFSIHSQISRPPLTFTDAPEPLKCSRINFREFRFAQTMIFAIHEINNSSSLLPNISIGYKIFDGCGSNLPSTRAVMGLINGPERTLEKTCSSQLSVHAIVGASESSSTIAMLQISGIFQIPVVSHFATCACLSNKKEYRSFFRTIPSDYHQSRALAKLVKHFGWTWVGAVRSDNDYGNNGMATFITAASQEGVCIEYSEAISRTDQSEQVARVVRVIQSGSARVLVAFLAQGEMDILLEEALKQNLTGLQWVGSESWITARHLATKGYSRILTGSLGFTIRKSKITGLREFLLQVNPSQDPYNNLLREFWEATFGCSFQSSPHGQTQCSGTERLQDIKNPFTDVSELRISNNVYKAVYAVAYAMHNVLKCGQSGKVVNHPCIWKDALESKQVVKHLRDVNFTLQSGESVYFDENGDPTATYELVNWQRNQAGDIVFVAVGSYDASLPNGKQFTMNGLNATWAAESLERPQSVCSESCLPGFRQAVIKGKPICCFSCIACAAGEISNFSNSAECSRCPLEYWSDEEHSQCVPKVIEFLSYGETMGALLTAFSLFGASLTLVVSCVFFWFRHTPLVKASNSELSFLLLFSLTLCFLCSLTFIGQPSEWSCMLRHTAFGITFALCMSCILAKTIAVVIAFKAKRPANTVPQCSAPLQRTSVLSCTLLQVLVCMLWLTLAPPFPYKNTAHATERIILECDLGSPIGFWAVLGYVGLLAVLCFILAFLARKLPDNFNEAKFITFSMLIFCAVWVTFIPAYVSSPGKFTVAVEIFAILASSFGLLFCIFAPKCYILLLKPEKNTKKHMMGRN
>LOCXPOlfC8.177.HIT1.OlfC.2R.838.ANF_receptor.exons6.CM020910.1.Perca_fluviatilis
IFMGLLLAFGAADGAAEMEAPFCQILGSQEFPLLSKEGDVMIGGAFSIHSKITQPPLSFTEKPTRLTCSSVNLREFRFAQTMIFAIEEINKSEFLLPNVSIGYRIYDNCGSTVSSMRAVMALLNSDEWTAGKSCSSQSAVHAIIGESESSSTIVLSRTTGPFNIPVISHSATCECLSNRNEYPSFFRTIASDLHQSRALAQLVKHFGWTWVGAVNSDSDYGNNGMAIFLAAAQEEGVCVEYTEKFHREEPEKLMKVVEVIRKSTARVIVGFLAHVEMNNLLEQLSLHNITGLQFVGVEAWITADSLVTPTSFSVLGGSLGFAVQKANVSGLDDFLIKDFWETEFKCKETNRATMTETPQCKEKNHLIDLKDYDDDVAELRYSSNIYKAIYAVAHSLHSILKCFKSQGCDHTVKVTPWQVVESLKQVNFTIKNGDQVWFDSTGAAVARYEVVNWQRGSDDSVQFKPVGYYDASLPPGQKFVLKTEAIIWPGEKTEANIIIHLCSESCHPGTYKVLQKGKPICCYDCIPCAEGEISNSTDSNDCKKCPEEYWSNQNRDACVLKNVEFLYFTEVMGITLVFFTLFGALLTLIVATIFLFNKDSPLVKANNSELSFLLLFSLTLCFLCSLTFIGRPSEWSCMLRHTAFGITFVLCISCVLGKTLVVLMAFRATLPGSNIMKWFGPAQQRLTVLTFTLIQVIICILWLIINPPFPFKNMKHYKDKIILECALGSPVAFWVVLGYIGLLAVLCFVLAFLARKLPDNFNEAKLITFSMLIFCAVWITFIPAYVSSPGKFTVAVEIFAILASSYGLLLSIFAPKCFIIVFKPKLNTKKHLMGKMGS
>LOCXPOlfC9.180.HIT1.OlfC.2R.857.ANF_receptor.exons6.CM020910.1.Perca_fluviatilis
MTSTQRWPEQGWALLQLLLVASFSQAEEPVCRQRGDPENPQLFKNGDIMLGGIFSFHTSWNDRQDTYTQKPLPLECTSLNFRDFQFAQAMLFAIEEINNSTEILPGISLGYKIYDACGSIARSVRVALALTNGNEVLSALTEAPCTRPAQVQAIMGETSSSPCMAISTVIGPFHIPMISHFATCACLSDKTKYPSFLRTIPSDYYQSRALAQLVWHFGWTWVGAIRTNDDYGNNGMATFTESAQKLGICLEYSLSFFRTDPPDKIQTIIEIIKASTSMVIVAFLSLMDIDLLIQELSLHNMTGYQWVGSEGWIFDSQIAAMDRHHVLDGAIGLSIPKAHVSGMRDFMLDVKLLNSSSNEMFPEFWETLFSCKFKQSKSSAGNQRECTGHEDLTGVQNSFTDMSLMPIFNNLYKGVYAVAHALHNILSCNKTCNNKVQLDPFTILQHIKKIQFKTKEGDEVYFNENGDPAAKYEIINWQPTEHGIVDFVTVGLYDASLPANKQLNLHNKSVIWAQNSQQVPLSVCSEKCPPGTRKVLQKGKPVCCYDCLRCAEGEISNMTDSTTCVRCHPEFWSNERRDACVKKEAEFLSYEEIMGALLTAASLFGTCITAVVAFIFFRYRKTPIVRANNSELSFLLLFSLTLCFLCSLTFIGRPSEWSCMLRHTAFGITFVLCISCVLGKTIVVLMAFKARLPGSNVMKFFGPAQQKLSVLGFTLIQVIICILWLTISPPFPFKNFKEFKDKIILECALGSAVGFWAVLVYIGLLAMLCFILAFLARKLPDNFNEAKFITFSMLIFCAVWITFIPAYISSPGKFTVAVEIFAILASSFGLLFCIFIPKCYIILLKPEKNTKSNLMGK
>LOCXPOlfC10.184.HIT1.OlfC.2R.868.ANF_receptor.exons6.CM020910.1.Perca_fluviatilis
MPPSGLALDDMPSIQRWPEQGCALLQLLLVATFTQAEEPVCRQRGDPENPQLSKNGDIMLGGIFSFHTSWNDRQDTYRQKPLPLECTSLNFRDFQFAQAMLFAIEEINNSTEILPGISLGYKIYDACGSIARSVSVALALTNGNEVLSALTEEPCTRPAQVQAIIGESSSSPCMAVATVIGPFHIPMISHFATCACLSDKTKYPSFLRTIPSDYYQSRALAQLVWHFGWTWVGAIRTNDDYGKYGMSIFTETAQHLGICLEYSVSFFRTDPPDKIQKIIDIIKASTSKVIVAFLSHVDMDVLIQQLSNHNLTGYQWVGSEGWIFDSQIAAMDRHHILDGAVGLSIPKAHVSGMIEFILDVKPLNSSSNVMFPEFWETLFNCKFKQSKSSAGNQRECTGHEDLTGVQNSFTDMSLMPIFYNVYKGVYAVANALHNILSCNKTCNSMVQLDPLTILQHIKNIKFITKEGDEVYFNEHGDPAAKYEIINWQPTEHGIVDFVTVGLYDANKQLNLQNKSLIWAQNSQQVPLSVCSEKCPPGTRKVLQKGKPVCCYDCSRCAEGEISNVTDSTTCVRCHPEFWPNEIRDACVKKEAEFLSYEEIMGALLTAASLFGTCITAVVAFIFFRYRKTPIVRANNSELSFLLLFSLTLCFLCSLTFIGRPSEWSCMLRHTAFGITFVLCISCVLGKTIVVLMAFRATLPGSNVMKWFGPTQQKLSVLGFTLIQVIICILWLTISPPFPFKNFQEFKDKIILECALGSAVGFWAVLGYIGLLAMLCFILAFLARKLPDNFNEAKFITFSMLIFCAVWITFIPAYVSSPGKFSVAVEIFAILASSFGLLFCIFIPKCFIILLKPEKNTKRNIMGKAAPKS
>LOCXPOlfC11.187.HIT1.OlfC.2R.860.ANF_receptor.exons6.CM020910.1.Perca_fluviatilis
MPSTQRWPEQGWALLQLLLVASFSQAEEPVCRQRGDPENPQLSKNGDIMLGGIFSFHTSWKARHDTYRQKPLPLECTSLNFRDFQFAQAMLFAIEEINNSTEILPGVSLGYKIYDVCGSIARSVRYALALTNGNEVLSALTEAPCTRPAQVQAIMGDTSSSPCMAIATVIGPFHIPMISHFATCACLSDKTKYPSFLRTIPSDFYQSRALAQLVKHFGWTWVGAIRTNDDYGNNGMATFTETAQHLGICLEYSVSFFRTDPPDKIKKIIDMFKASTSKVIVAFLSHMDMDVLIQELSNHNLTGYQWVGSEGWISDSQIAAMDRHHILDGAIGLSIPKAHVRGMREFILDVKPLNSTSNVMFPEFWETLFSCKFKQSKSSAGNQRECTGHEDLTGVQNSFTDMSLMPIFNNVYKGVYAVAHALHNILSCNKTCNNMVQLDPFTILQHIKKITFITKEGDEVYFNENGDPAAKYEIINWQPTEHGIVDFVTVGLYDESLPANKQLNLQNKSLIWAQNSQQVPLSVCSEKCPPGTRKVLQKGKPVCCYDCSRCAEGEISNVTDSITCLRCHPEFWSNERRDACVKKEAEFLSYEEIMGALLTAASLFGTCITAVVAFIFFRYRKTPIVRANNSELSFLLLFSLTLCFLCSLTFIGRPSEWSCMLRHTAFGITFVLCISCVLGKTIVVLMAFRATLPGSNVMKWFGPTQQKLSVLGFTLIQVIICILWLTISPPFPFKNFKEFKDKIILECALGSAVGFWAVLGYIGLLAMLCFILAFLARKLPDNFNEAKFITFSMLIFCAVWITFIPAYVSSPGKFSVAVEIFAILASSFGLLFCIFFPKCYIILLKPEKNTKNNIMGKAAP
>LOCXPOlfC12.191.HIT1.OlfC.2R.860.ANF_receptor.exons6.CM020910.1.Perca_fluviatilis
MPSTQRWPEQGWALLQLLLVASFSQAEEPVCRQRGDPENPQLSKNGDIMLGGIFSFHTSWKARHDNYRQKPLPLECTSLNFREFQFAQAMLFAIEEINNSTEILPGISLGYKIYDLCGSTARSVRYALALTNGNEVLSALTEAPCTRPAQVQAIMGDTSSSPCMAVSTVIGPFHIPMISHFATCACLSDKTKYPSFLRTIPSDYYQSRALAQLVKHFGWTWVGAIRSNDDYGNNGMATFTETAQHLGICLEYSASFFRTDPPDKIQKIIDIFMASTSKVIVAFLNHMDMDVLIQEFSNHNLTGYQWVGSEGWISDSQIAAMDRHHILDGAVGLSIPKTHVSGMREFMMDVKPLNSSSNEMFPEFWEMLFSCKFKQSKSSAGNQRECTGHEDLTGVQNSFTDMSLMPIFYNVYKGVYAVAHALHNILSCNKTCNKKVQLDPFTILQHIKKIKFITKEGDEVYFNENGDPTAKYEIINWQPKEHGIADFVTVGLYDASLPADKQLNLQNKSLIWAHNSQQVPLSVCSEKCPPGTRKVLQKGKPVCCYDCSRCAEGEMSNVTDSITCVRCHPEFWSNERRDACVKKEAEFLSYEEIMGVLLTAASLFGTCITAVVAFIFFRYRKTPIVRANNSELSFLLLFSLTLCFLCSLTFIGRPSEWSCMLRHTAFGITFVLCISCVLGKTIVVLMAFRATLPGSNVMKWFGPTQQKLSVLGFTLIQVIICILWLTISPPFPFKNFKEFKDKIILECALGSAVGFWAVLGYIGLLAMLCFILAFLARKLPDNFNEAKLITFSMLIFCAVWITFIPAYVSSPGKFSVAVEIFAILASSFGLLFCIFIPKCYIILLKPEKNTKNNIMGKAAP
>LOCXPOlfC10.196.HIT1.OlfC.2R.872.ANF_receptor.exons6.CM020910.1.Perca_fluviatilis
MPPSGLALYSMPSTQRWPEQGCALLQLLLVASFSQAEEPVCRQRGDPENPQLSKNGDIMLGGIFSFHTSWKARQDTYRQKPLPLECTSLNFREFQFAQAMLFAIEEINNSTEILPGISLGYKIYDACGSTARSVSVALALTNGNEVLSALTEAPCTRPAQVQAIMGESSSSPCMAVATVVGPFHIPMISHFATCACLSDKTKYPSFLRTIPSDYYQSRALAQLVKHFGWTWVGAIRSNDDYGNYGMAIFTETAQHLGICLEYTVSFFRTDPPDKIQKIIDIFNASTSKVIVAFLSSVDMDVLIQELSNHNLTGYQWVGSEGWIFDSQIVAMDRHHILDGAVGLSIPKAHVNGMRDFILDVKLLNSSSNEMFPEFWETLFNCKFKQSKSSAGNQRECTGHEDLTGVQNSFTDMSLMPIFNNVYKGVYAVAHALHNILSCNKTCNNKVQLDPFTILQHIKNIKFITNEGDEVYFNENGDPAAKYEIINWQPTEHGIADFVTVGLYDASLPADKQLNLQNKSLIWAQNSQQVPLSVCSEKCLPGTRKVLQKGKPVCCYDCSRCAEGEISNVTDSTTCVRCHPEFWSNERRDACVKKEAEFLSYEEIMGALLTAASLSGTCITAVVAFIFFRYRKTPIVRANNSELSFLLLFSLTLCFLCSLTFIGRPSEWSCMLRHTTFGITFVLCISCVLGKTIVVLMAFRATLPGSNVMKWFGPTQQKLTVLGFTLIQVIICILWLTISPPFPFKNFKEFKDKIILECALGSTVGFWAVLGYIGLLAMLCFILAFLARKLPDNFNEAKFITFSMLIFCAVWITFIPAYVSSPGKFSVAVEIFAILASTFGLLICIFIPKCYIILLKPEKNTKNNIMGKAAPKS
>LOCXPOlfC14.199.HIT1.OlfC.2R.860.ANF_receptor.exons6.CM020910.1.Perca_fluviatilis
MPSTQRWPEQGWALLQLLLVASFSQAEEPVCRNRGDPENPQLFKNGDIMLGGIFSFHSSWKARHDTYRQKPLPLECTSLNFREFQFAQTMLFAIEEINNSTEILPGISLGYKIYDLCGSTARGVRYALALTNGNEVLSALTEAPCTRPAQVQAIMGDTSSSPCMAIATVIGPFHIPMISHFATCACLSDKTKYPSFLRTIPSDYYQSRALAQLVWHFGWTWVGAIRTNDDYGNNGMATFTETAQHLGICLEYSASFFRTDPPDKIQKIIDIIKASTSKVIVAFLNHMDMDVLIQELSNHNLTGYQWVGSESWISDSQIAAMDRHHILDGAVGVSIPKAYVSGMREFILDVKPLNSSSNEMFPEFWETLFSCKFKQSKASAGNQRECTGYEDLTGVQNSFTDMSLMPIFNNLYKGVYAVAHALHNILSCNKTCNNMVQLDPFTILQHIKKIKFITKEGDKVYFNENGDPAAKYEIINWQPTEHGIADFVTVGLYDASLPANKQLILQNKSLIWAQNSQQVPLSVCSEKCPPGTRKVLQKGKPVCCYDCLRCAEGEISNVTDSITCVRCHPEFWSNERRDACVKKEAEFLSYEEIMGALLTAASLFGTCITAVVAFIFFRYRKTPIVRANNSELSFLLLFSLTLCFLCSLTFIGRPSEWSCKLRHTAFGVTFVLCISCVLGKTLVVLMAFRATLPGSNVMKWFGPTQQKLCVLGFTLIQFIICIIWLTISPPFPFKNFKEFKDKIILQCALGSAVGFWAVLGYIGLLAMLCFILAFLARKLPDNFNEAKFITFSMLIFCAVWITFIPAYVSSPGKFSVAVEIFAILASSFGLLFCIFIPKCYIILLKPEKNTKNNMMGKVAP
>LOCXPOlfC15.203.HIT1.OlfC.2R.856.ANF_receptor.exons6.CM020910.1.Perca_fluviatilis
MTSTHRGPEKGCLLLQLLLVAFFSQAEELVCRQRGEADRPQLSKDGDFMLGGIFSFHSSWINRQDSYTQKPLPLECTSLNFRGFQYSQAMLFAIEEINNSTELLPGISLGYKIYDVCGSIARGVRVTLSLANGNEVLSSLSAPCTRPAQVQAIMGETSSSPCMAIATVIGPFHIPMISHFATCACLSDKTKYPSFLRTIPSDYYQSRALAQLVWHFGWTWVGAIRTNDDYGNNGMAIFTETAQHLGICLEYSVAFFRTDPPEKIQKIISMIKASTSKVIVAFLSHMDMDVLIHELSDHNLTGYQWVGSESWIFDSQIAVMDINHILDGAVGLSIPKAHVSGMREFMLDVKPLNSSSNEMFSEFWETLFNCKFKQSKTSARNQRECTGHEDLTGVQNSFTDMSLMPIFNNVYKGVYAVAHALHNILSCNKTCNNVVQLDPLTILQHIKMIQFKTKEGDEVYFNENGDPAAKYEIINWQPTEHGIADFVTVGLYDASLPADKQLNLQNKSLIWAHNSKQVPLSVCSEKCPPGTRKVLQKGKPVCCYDCLRCAEGEMSNITDSITCVRCHPEFWSNERRDACVKKEAEFLSYEEVMGALLTAASLSGTCITAVVAFIFFRYRKTPIVRANNSELSFLLLFSLTLCFLCSLTFIGRPSEWSCMLRHTAFGITFVLCISCVLGKTIVVLMAFRATLPGSNVMKWFGPAQQKLSVLGFTLIQIIICILWLTISPPFPFKNFDEFKHKIILECALGSAVGFWAVLGYIGILAMLCFILAFLARKLPDNFNEAKFITFSMLIFCAVWITFIPAYVSSPGKFSVAVEIFAILASSFGLLFCIFIPKCYIILLKPDKNTKKNMMGK
>LOCXPOlfC17.208.HIT1.OlfC.2R.860.ANF_receptor.exons6.CM020910.1.Perca_fluviatilis
MTSRHRWPEKGWGLLQLLLVVSVSQAEELVCRQRGDPENPQLLKDGDIMLGGIFSFRSSWINRQDTYRHTPLPLQCTSLNFRGFQYAQAMLFAIEEINNSTVLLPDISLGYKIYDSCKSITRSVRIALALANGNEVLSALSAPCTRPAQVQAIMGETSSSPCMAIATVIGPFHIPMISHFATCACLSDKTKYPSFLRTIPSDYYQSRALAQLVWHFGWTWVGAIRSNDDYGNHGMATFTETAQKLGVCLEYSLSFFRTDPPDKIQKIIEIIKASTSMVIVAFLSLVDIDLLIQELSLHNMTGYQWVGTEAWIFDSQTAAMDINHILDGAVGLSIPKAHVRGMRKFMLDVKPLNSSSNEMFLEFWEKLFSCKFKQSMSLLGNQTECTGHEDLTGVQNSFTDMSLMPIFYNVYKGVYAVAHALHNILSCNKTCNKTCNKTVQLDPYTILQRLKKIKFNTKEGDEVYFNENGDPAAKYEIINWQPTEHGIVDFVTVGLYDASLPADKQLNLQNKSLIWAQNSQQVPFSVCSEKCPPGTRKVLQKGKPVCCYDCLRCAEGEISNMTDSITCVRCHPEFWSNERRDACVKKEAEFLSYEEIMGALLTAASLSGTCITAVVALIFFRYRKTPIVRANNSELSFLLLFSLTLCFLCSLTFIGRPSEWSCMLRHTAFGITFVLCISCVLGKTIVVLMAFRATLPGSNVMKWFGPTQQKLTVLGFTLIQVIICIIWLTISPPFPIINFKKFKDKIILECALGSAVGFWAVLGYIGLLAMLCFILAFLARKLPDNFNDAKFITFSMLIFCAVWITFIPAYVSSPGKFSVAVEIFAILASSFGLLFCIFIPKCYIILLKPDKNTKKNIMGK
>LOCXPOlfC16.212.HIT1.OlfC.2R.857.ANF_receptor.exons6.CM020910.1.Perca_fluviatilis
MTSRHRWPEMGWALLQLLLVVSVSQAEELVCRQRGDPENPQLLKDGDIMLGGIFSFHSSWINRQDTYRHKPLPLQCTSLNFRGFQYAQAMLFAIEEINNSTVILPGISLGYKIYDACTSIARSVRVTLALANGNEVLSALTEAPCTRPAQVQAIMGETSSSPCMAIATVIGPFHIPMISHFATCACLSDKTKYPSFLRTIPSDYYQSRALAQLVKHFGWTWVGALRTNDGYGNYGMAIFTEAAQQLGICLEYSVSFFRTDPPDKIQKIIDIIKASTSKVIVTFLSPTDINALVQQLSLRNMTGYQWVGTEAWIFDSQTAAMDINHILDGAVGLSIPKAHVSGMREFMMDVKPLNSSSNEMFPEFWEKLFSCKFKQSTSLVGNQRECTGHEDLTGVQNSFTDMSLMPIFNNVYKGVYAVAHALHNILSCNKTCNKKVQLDPYMILQHLKKIKFKTKEADEVYFNENGDPAAKYEIINWQPTEHGIVDFVTVGLHDASLPADKQLNLQNKSLIWAQNSQQVPLSVCSEKCPPGTRKVLQKGKPVCCYDCLRCAEGEISNMTDSITCVRCHPEFWSNERRDACVKKEAEFLSYEEIMGALLTAASLFGTCITAVVAFIFFRYRKTPIVRANNSELSFLLLFSLTLCFLCSLTFIGRPSEWSCMLRHTAFGITFVLCISCVLGKTIVVLMAFKATLPGSNVMKWFGPTQQKLSVLGFTVIQVIICILWLTISPPFPFINFKKFKDKIILECALGSVVGFWAVLGYIGILAMLCFILAFLARKLPDNFNEAKFITFSMLIFCAVWITFIPAYVSSPGKFSVAVEIFAILASSFGLLFCIFIPKCYIILLKPDKNTKKNMMGK
>LOCXPOlfC17.217.HIT1.OlfC.2R.856.ANF_receptor.exons6.CM020910.1.Perca_fluviatilis
MTSRHRWPEKGWGLLQLLLVVSVSQAEELVCRQGGDPENPQLLKDGDIMLGGIFSFHSSWINRQDTYRHKPLPLQCTSLNFRSFQCAQAMLFAIEEINNSTVLLPGISLGYKIYDSCKSITRSVKVALALANGNEVLSALSAPCTRPAQVQAIMGETSSSPCMAIATVIGPFHIPMISPFATCACLSDKTKYPSFLRTIPSDYYQSRALAQLVWHFGWTWVGALRTNDDYGNNGMATFTETAQKLGICLEYSLSFFRTDPPDKIQKIIEIIKASTSMVIVAFLSLTDIDLLIQELSLHNMTGYQWVGTEAWIFDSQIAAMDINHILDGAVGLSIPKAHVRGMRKFMLDVKPLNSSSNEIFPKFWEKLFSCKFKQSTSLVGNQTECTGHEDLTGVQNSFTDMTLMPVLNNVYKGVYAVAHALHNILSCNKTCNKTVQLDPYTILQRLKKIKFNTKEGDEVYFNENGDPAAKYEIINWQPTEHGIVDFVTVGLYDASLPADKQLNLQNKSFIWAQNSQQVPLSVCSEKCPPGTRKVLQKGKPVCCYDCLRCAEGEISNMTDSITCVRCHPEFWSNERRDACVKKEAEFLSYEEIMGALLTAASLFGTCITAVVAFIFFRYRKTPIVRANNSELSFLLLFSLTLCFLCSLTFIGRPSEWSCMLRHTAFGITFVLCISCVLGKTIVVLMAFRATLPGSNVMKWFGPTQQKLSVLGFTLIQVIICIIWLTISPPFPFIHFKKFKDKIILECALGSAVGFWAVLGYIGILAMLCFILAFLARKLPDNFNEAKFITFSMLIFCAVWITFIPAYVSSPGKFSVAVEIFAILASSFGLLFCIFIPKCYIILLKPDKNTKKNMMGK
>LOCXPOlfC18.220.HIT1.OlfC.2R.857.ANF_receptor.exons6.CM020910.1.Perca_fluviatilis
MTSRHRWPEKGWGLLQLLLVVSVSQAEELVCRQRGDPENPQLLKDGDIMLGGIFSFHNSWINRQDTYRHKPLPLQCTSLNFRGFQYSQAMLFAIEEINNSTVLLPDISLGYKIYDSCSSIARSVRVTLALANGNEVLSALSTPCTRPAQVQAIMGEGSSSPCMAIATVIGPFHIPMISHFATCACLSDKTKYPSFLRTIPSDYYQSRALAQLVKHFGWTWVGAIRSNDDYGNNGMATFTEAAQQLGICLEYSVTFFRTDPPDKIQKIIDIIKASTSKVIVTFLSPMDSNALVQQLSLRNLTGYQWVGTEAWIFDSQTAAIDINHILDGAIGLSIPKAHVSGMREFLMDVKLLNSSSNEMFPEFWEKLFSCKFKQSTSLGGNQRECTGHEDLTGVQNSFTDMSLMPILYNVYKGVYAVAHALHNILSCNKTCNKKVQLDPYMILQHLKKIKFKTKEGDEVYFNENGDPAAKYEIINWQPTEHGIVDFVTVGLHDASLPADKQLNLQNKSLIWAWNSQQVPLSVCSEKCPPGTRKVLQKGKPVCCYDCLRCAEGEISNMTDSITCVRCHPEFWSNERRDACVKKEAEFLSYEEIMGALLTAASLFGTCITAVVAFIFFRYRKSPIVRANNSELSFLLLFSLTLCFLCSLTFIGRPSEWSCMLRHTAFGITFVLCISCVLGKTIVVLMAFRATLPGSNVMKWFGPTQQKLSVLGFTIIQVIICIIWLTISPPFPFINFKIFKDKIILECALGSAVGFWGVLGYIGLLAMLCFILAFLARKLPDNFNEAKFITFSMLIFCAVWITFIPAYISSPGKFSVAVEIFAILASSFGLLICIFIPKCYIILLKPEKNTKKNIMGKG
>LOCXPOlfC14.224.HIT1.OlfC.2R.853.ANF_receptor.exons7.CM020910.1.Perca_fluviatilis
PDWANLKSRAMPLLRLLLLFLLMRRGDSVCRLQGSAQPPELAQDGNLVIGGIFSFRTGQDYVINTFQTFPDVRKCKNFNFREFKFAQTVIFAVNEINTNPDLLPNVKLGYKIYDNCGTMDILRAALVLLSGLKEEISDDICTKTETVQAILGHSGSRPTIAFAQVVGRFHMPVISHFATCACLSNRKEYPTFFRTIPSDYYQSRALAKLVRHFGWTWIGALAVDNEYGLNGIAAFIQVAQEYGVCIEYSETFSSSDPPDSLQRIIEIIKHATSKVIMAFVSHSEINVLSTELYKQNITGLQWVGSDAWITDYSLTDSEGHSLLVGSLGFTVSTTKIPGLEEHLRRLHYSQFPDSQFVRDFWEEVFDCALNDTANTQRKPCSGFESLQNVQSQLTDVSELRFTNNVYKSVYAVAHALDNLIKCEEGKGPFSNGEEPSVLQYLNTVNFTTEEGERVHFDSNGDSPAKYELVNLQMTNKGTMEVVTVGIYDASLPENHQFIMNNIPVFRGNGLTEVPVSVCSESCLPGTRKVHQQGKPVCCYNCIPCPAGKISNLTDSIDCMKCPPEYWSNKQRDACIPKEIEFLAYDEILGTSLALFSLLGVFLTIITTLIFYGHRETPLVRANNSELSFLLLFSLTLCFLCSLTFIGRPSEWSCKLRHTAFGITFVLCISCVLGKTIVVLMAFRATLPGSNFMKWFGPTQQRLTVVGFTLIQVLICILWLIINPSFPFKNMKHYQEKIILECALGSPVAFWVVLGYIGLLAVLCYVLAFLARKLPDNFNEAKFITFSMLIFCAVWITFIPAYISSPGKFTVAVEIFAILASSYGLLFCIFLPKCYIIVLKPEQNTKKQIMGKTS
>LOCXPOlfC19.226.HIT1.OlfC.2R.853.ANF_receptor.exons6.CM020910.1.Perca_fluviatilis
LQIAIILTLYVLYLNRVSGCELFSRFDMPSLFKQGDIMIGGIFPVFNKEISSTSTFKSKPLGVKCEGFDLRAFRWTQVMIFAIEEINKDPALLSNISLGYRILNSCASPTNTIRAALTLASGPEEMERNSPCPPAISALIAESGSSQSIAVAGTLGPFGVPIVSYFSTCVCLSDRAKYPTFFRTIPSDYFQAKALAALVKRFGWQWIGAIQSDNDYGRSGILAFTEEVKKLGVCIAFVGTILRTYTMDKILDVVEMINQSTVKVILAFVPEGDFYPLMKEVVKQNITGIQWIASEAWITALRPSTPEIYQAFGGTLGFVVQKMAIPNLKPFLTGISPYTDPSAAFVRDFWEIMVSCQPVLPGEHTGTEASNKICKGNETLMNSQDVFFNVTQLRVTYNVYKAVYAIAHALHQLVFCQPVGEKTMRPCLNISEIQPKEVTDHLQKVHFRNQFGDDVFFDVNGDFPVSYDIINWQLIDGQVQHVTLGNFASAANGDYKLSIQEEEIVWRTGKRVPKSVCSNICPVGTRKAQMKGNPTCCFECIQCADGTIANSTGAADCTPCPQEYWSNEKKDECIPKTIEFLTYHEPMGIAITVVSLFGASLSLAMMLVFIRYRETPVIKASNSELSCFLLFSLFLCFLCPLTFIGRPTIWTCMLRHTAFGVTFALCISCVLGKTIVVVTAFKATFPGNKFAGKFGPAQQRMIVCSCTLIQMIICVLWLELSPPFPDMVFRYSNKKIVLECNTGSEAAFYAVLGYIGILAILCLVLAFLARKLPDNFNEAKCITFSMLIFCAVWITFIPAYVSSPGKFTVAVEIFAILSSAFGLLISIFVPKCYIILIKPEKNTKKHVMGKTLN
>LOCXPOlfC20.229.HIT1.OlfC.2R.782.ANF_receptor.exons8.CM020910.1.Perca_fluviatilis
VLLKSVFLGEEENNSLYEDGDVVIGGLFPLHYSPVSSIPTYKTKPTANMHKYSRALRWMQTMTFAIKEINQRSDLLPQLKLGFHIRDSCNDISVSQRAALLLVNGQPEIGTTAERVNKSKGQERNDISNLGCAAVQSTVSPVIIGDAASGLSMALLRSLGSFHIPLVSYFASCSCLSNQRDFPTFMRTMPSDTFQIRALAQLVRYFGWTWVGVIGMESDYARFAIQLFLQESVQYGVCAAYTHVYPIVLSQQALDELLDVIQMASPKVIINFCSESEMNYILRAIRHRNITGLQWIASEAWSTAKSLWEEFGDLLTGTLGFAIRRADVIPGLKQHLTSLRPSSIHKSAFLAEFWEEMFNCRLNGSVNSHSHGGDNYLDRLPCKGTEDLNDVYSAYSDVTQLRVSYNVYKAVYLVAHALQDMSNCIVGQGPLPNGTCADPKNVKPWQLIHYMKRAHFSSLEEKVIFDQNGDPIAYYDLMNWQRMPDGSLHLVKVGFYDDASSPGRSLVINDSVIQWPVGKQASRSVCSDSCPPGSRIARRKGEPICCFDCVPCAEGEVSNTTDSLECSRCSENTWPNKVRDLCIPKTIEFLSYHELMGIVLCVVSVLGACFSLSILAIFFTYKDTPLVRANNMELSFLLLVFLAVCFLVGLLFIGEPSDWLCRIRYPAFGISFALCISCLLAKTVVVLMAFRSTLPGSKVMKWFGPNQQRASVLLGTAVQVIICVIWLLTSPPHANNNTDYSVTIIIECVTGSEVGFWCVLGYIGILACMCFLMAFLARKLPD
>LOCXPOlfC21.239.HIT1.OlfC.2R.881.ANF_receptor.exons8.CM020910.1.Perca_fluviatilis
MAMPAAKLLMLLSLFGGKPTSAAALDNCVFLGEEEKNSLYEDGDVVIGGLFPLHYSPVSSLPTYKTKPTANMYKYPRALRWMQTMTFAIKEINQRSDLLPQLKLGFHIRDSCDDIPVSLRTSLLLVNGQPEIGTRAERVNRSKGQERNIISNLGCSAVQSTVSPVIIGDAATGLSMALLRSLGSFHIPLVSYFASCSCLSNQRDFPTFMRTMPSDTFQIRALTQLVRYFGWTWVGIIGVESDYARFAIQLFLQESVQYGVCAAYTHFYPVVLSQQALDELLDVIQMASSKVIINFSSESEMNGILREIRRQNITGLQWIASEAWSTAKSLWEEFGDLLTGTLGFAIRRADVIPGLKQHLTSLRPSSIHKSAFLAEFWEEMFNCRLNGSVNSHSHVGDNYLDRLPCKGTEDLNDVYSAYSDVTQLRVSYNVYKAVYLVANALQDMSNCRVGQGPLPNGTCADPKNVKPWQLIHYMKRANFSALGEKVNFDQNGDPIAYYDLMNWKRMLDGSLHLLKVGFYDASSPAGRSLVINDSVIQWPVGKQASRSVCSDSCPPGSRIARRKGEPICCFDCVPCAEGEVSNTTDFLECSRCSENTWPNKGRDLCIPKTIEFLSYHELMGIVLCVVSVLGACFSLSILAIFFTYKHTPLVRANNMELSFLLLVFLAVCFLVGLLFIGEPSDWLCRIRYPAFGISFALCISCLLAKTVVVLMAFRSTLPGSNVMKWFGPNQQRASVLLGTAVQVIICAIWLLTSPPHANDNRDYSATIIIECVTGSEVGFWCVLGYIGILACICFLMAFLARKLPDNFNEAKFITFSMLIFFAVWITFIPVYVSTAGKYTVAVHIFAILASAFGLLFCIFAPKCYVIILKPEKNSKKNMIQR
>LOCXPOlfC20.244.HIT1.OlfC.2R.849.ANF_receptor.exons8.CM020910.1.Perca_fluviatilis
VFLGEEEKNSLFEDGDVVIGGLFPLHYSPVSSLPTYKTKPTANMYKYSRALRWMQTMTFAIKEINQRSDLLPQLKLGFHIRDSCDDIPVSLRASLLLVNGQPEIGTRAERVNRDKGQERNSSNLGCAAVQSTVSPVIIGDAASGLSVALLSSFHIPLVSYCASCSCLSNHKDFPTFMRTMPSDAFHIRALAQLVSYFGWTWVGVIGLESDHARFAIQLFLQESVQYGVCAAYTHFYPVVLSQQALDELLDVIQMSSSKVIINFCSDSEMNWILREVQRRNITGLQWIASEAWTTTKTLWENFGGLLAGTLGFAIQRADVIPGLKQHLMSLRSSSIHKSAFLAEFWEELFNCRLNGSVNNHSHVGDNYLDRLPCKGSEDLNDVYSTYSDVTQLRVSYNVYKAVYLVAHALQDMSNCIVGQGPLPNGTCADPKNVKPWQLIHYMKRAHFSTLGEKVIFDQNRDPIAYYDLLNLQRMPDGSLHMVKVGFYDASSPAGRSLVINDSMIKWPVGKQASRSVCSDSCPPGSRIARRKREPICCFDCVPCAEGEVSNMTDALECTRCSENTWPNKGRDLCIPKTIEFLSYHELMGIVLCVVSVLGACISLSILAIFFTYKDTPLVRANNMELSFLLLVFLAVCFLVGLLFIGEPSDWLCRIRYPAFGISFALCISCLLAKTVVVLMAFRSTLPGSNVMKWFGPNQQRGSVLLGTAVQVIICAIWLFASPPHANNNTAYSATIIIECVTGSEVGFWCVLGYIGILACMCFLMAFLARKLPDNFNEAKFITLSMLIFFAVWITFIPVYVSTAGKHTVAVHVFAILASAFGLLFCIFSPKCYVIILKPEKNSKKNLIKK
>LOCXPOlfC21.247.HIT1.OlfC.2R.745.ANF_receptor.exons7.CM020910.1.Perca_fluviatilis
MAMLAAKLIMFLFLFGVKPTSAASVDNCVFLGEEEKNSLYEDGDVVIGGLFPLHYSPVSSLPTYKTKPTANMYKYFNSRALRWMQTMTFAIKEINQRSDLLPQLKLGFHIRDSCDDIPVSLRAYLLLVNGQPEIGTRAERVNRDKGQERNISSNLGCAAVQSTVSPVVIGDAASGVSMALLRSLGSFHIPLVSYFASCSCLSNQRDFPTFMRTMPSDAFQIRALAQLVSYFGWTWVGVLGLESDYARFAIQLFLQESVQYGVCAAYTHFYPVVLSQQALDELLDVIQMSSSKVIINFCSDSEMKGILKEVQRRNITGLQWIASEAWATAKTLWENFGGLLAGTLGFAIRRADVIPGLKEHLTSLRPSSIHKSAFLAEFWEDMFNCRLNGSVNSHSHGGDIYLDRLPCKGTEDLNDVYSTYSDVTQLRVSYNVYKAVYLVAHALQDMSNCRVGQGLLPNGTCADPKNVKPWQLIHYMKHAHFSTLGEKIIFDQNGDPIAYYDLLNWQSMPDGSLHLVKVGFYDASSPAGRSLVINDSMIKWPVGKQASRSVCSDSCPPGSRIARRKGEPICCFDCVSCAEGEVSNTTDSLECSHCSANTWPNKGRNLCIPKTIEFLSYHELMGIVLCVVSVLGACISLSILAIFFTYKHTPLVRANNMELSFLLLVFLAVCFLVGLLFIGEPSDWLCRIRYPAFGISFALCISCLLAKTVVVLMAFRSTLPGSNVMKWFGPNQQRASVLLGTVVQV
>LOCXPOlfC22.250.HIT1.OlfC.2R.869.ANF_receptor.exons8.CM020910.1.Perca_fluviatilis
MTPLVLFPLLYSLCVLTIKYIPISSFTSPPPSATKVCTLQNSFQPGFVTKGDYVIGGIFPLHYNQEMPDLNCTYRPPPVKCNGFDPRAFRWAQTMRLAVEEINQSAELLPNYTLGYKIFDSCAYPLTGQRAAVAVLNGLSEDDSPMCSGASPLLAVIGESGSAQSIVVSRILQPFRIPMISYFSSCACLTDRRQYPTFFRVIPNDDYQVKAIAQLLLHFNWTWVGLVRGDHEYGRFAVQGLLRELQGTKVCVAYLEMIPLLYNRKRALEIMQVMRSSSAKVVVVFSAEGEMTPFLRDYMKQNITGIQWVASEAWVTASVFTGSEYYPYLGGTIGFGIRKGHISRLSDYLQKVNPQTYPNNILVKELWEALYGCNPSLSPDSHLPPCSGQESLLKQHSAYMNTSSPRVAYNVYKAVYAIAHSLHNLLLCHPGSGPFQNNSCAQSNNIHPWQLQHYIQEVTFNIAREEVNFDLKGDSIPYYDILNWQRGTGGNIEFVNVGLFDGTKPGREELVIQEDRIMWAGHQSEASCSHCSVCSTSCLPGSRKAVRRGEPVCCFDCVPCDSGKISNETNSIDCTFCPEDFWSNNDRTACIPKKVEFLAYDSVGLALTVISVMGACLTIVVFAVFFYHRNTAIVRVNNSELSFFILFALTLCFLCSLVFIGEPTTWSCMLRHTAFSITFSLCISCILGKTLVVLAAFTATRPGDNIMKWLGPKQQRAIIFSCTLIQVVICTAWLINAPPFPSRNTQYERSKIILECSVGSSLAFWCVLGYIGLQACLCFVLAFLARRLPGKFNEAKFITFSILIFCAVWLAFIPAYISSPGIYADSVESFAILASSFGLLFCLFAPKCYIILLKPEKNTKQHLMGKEKK
>LOCXPOlfC23.259.HIT1.OlfC.2R.866.ANF_receptor.exons13.CM020910.1.Perca_fluviatilis
LIERLSGLGIEGVSGAGSTLPQCVKLSDSEPLALQSEGDVVIGGLFPLHYVAPKPQHSYHSKPQLTPCSGFDHRAFHWMMAMVFAVEEINRNSSLLPGVKLGYRIIDSCDDVHTSLQALLSLVSYSKAVMSEVKQIFSLCLADSPVPAVIGLASSSPTRAVAQTLGPFNLPLVSYFATCTCLSDKHMYPSFLRTVPSDFFQVRGLVQLVTFLGWLWVGTIGTTDDYSQYGIQAFSNQFRQQGGCLAFHQTIPTSPTAAEIQEMVDTLQSSTARVMVVFATEGQLLDLFLELAQRNVTGIQWVASEAWVTASLLTSSHFHPVLEGTLGFSFPTVRIPGFKEFLLNVYPSPKPGMTFVNMFWEELFGCRLDMVKESADENYKGAAEKPVCTGSEDLRYTNSSFTDVSDVSYNVYKAVYAIAHALHTLLNCDSAGHNKGTCDNHKLFTSRQLLHHLKIVNFTNQFEEKVYFDSNGEPVPLYDIINWQKDSKGIIRFIKVGSYDGSAPLRRQLQIEQNTIVWTKGQSQVPASQCSAPCSPGSRQARRPGEPHCCFDCLPCADGQITNQTGSTECTKCPEYYWSDKDKVKCIAGIEEFLSFHDTMGIILVTLTLLGVVMTTIVTAVFYRFRSTPIVKANNSEISFLLLLSLKLCFLCPLLFIGQPSMWTCRLRQAAFGISFVLCLSCLLVKTIVVLLAFRANAPGSRGLKLFGPSQQRILILCTTAPQVCLCAGWLLGAAPFPFKNPNYQATTGKIVVECKEPWPPGFYLVLGYIGLLAFICLLLAFLGRKLPDTFNEAKLITFSMLIFLAVWISFIPAYVSSPGKFTVAVEVFAILASSFGLLLCIFVPKCYIILLQPQRNIKKGMTRKY
>LOCXPOlfC24.261.HIT1.OlfC.2R.850.ANF_receptor.exons8.CM020910.1.Perca_fluviatilis
GLNSDGSEDDVKQRTGLTQDRIGANVKCKLQGTTRLPVFSMDGDYIIGGVFSIHHYMKTVKHNYTTMPEPLRCTGSIDSRELRFSHAMIFAIEEINNSTELLPGIKLGYQIYDSCASVPVTVHVAFQLSNGLDPVFYIADNCSQSGMVKAVVGESGSSPSISMSRIIGPFNIPQVSYFATCACLSNKQQYPNFFRTIPSDQFQADALAKLVKHFGWTWIGAVRSDSDYGNNGMASFLDAAQREGICVEYSESFYRTHPRSRIQRVADVIRRSTAMVVVAFAASGDLRLLLEELLLEPSPPRQWIGSEAWVTDTELLRFSFCAGAIGFGIERSVIPGLRDFLLDLSPSKVAASPVLTEFWEDAFNCRLGKNKRLCDGTEDIKTLQSPYTDTSKLRITNMVYKAVYAIAHAIYKPVCQKTNSTTQCEKFTRIESKEVLTQLKKVHFSQNGYDVSFDANGDPVARYELVNWQKSESGSIEMVTVGHYDASLPVSQKFRINRNLTWVDGGTQVPVSVCTDSCPPGTHKVLRKGKPICCYDCILCPEGEISNATDSPDCFPCPKEFWPNAERDTCLPKPVEFLSYNEVLGVILATFSVGGACLAIITAAVFYRHRTSPIVRANNSELSFLLLFSLTLCFLCSLTFIGAPSEWSCMLRHTAFGITFVLCMSCVLGKTIVVLMAFKATLPGSNVMKWFGPPQQRMTVVSFTFIQVLICTIWLGLSPPFPMKNLTIYKKRIILECALGSAIGFWAVLGYIGLLAVFCFVLAVLARKLPDNFNEAKLITFSMLIFCAVWITFIPAYLSSPGKFTVAVEIFAILASSFGLILCIFAPKCFIILFKPEKNTKKHLMNKNPS
>LOCXPOlfC25.272.HIT1.OlfC.2R.882.ANF_receptor.exons8.CM020910.1.Perca_fluviatilis
MEISSLCIGLILSLGLCELNSALALNGSEDDVKQRAGLTEDRTGAVVSTQTSSVKCKLQGTTLLPVFSTDGDYVIGGVFSIHHYMNTVKHNYTTMPEPPRCTGSIDSRELRFSRAMIFAIEEINNSTELLPGIKLVYQIYDSCASVPVAVHVAFQLSNGLDPVFYTGDNCLQSGMVMAVVGESGSSPSISMLRIIGPFNIPQVSHFATCACLSNKQQYPTFFRTVPSDQFQADALAKLVKHFGWTWIGAVRSDSDYGNNGMASFLDAAHREGICVEYSESFYRTHPRSRFQRVADVIRRSTAMVVVAFADFGDLRLLLEELLLKPSPPRQWIGSEAWVTDTELLRFSFCAGAIGFGIERSVIPGLRDFLLDLSPSEVAASPVLTEFWEDAFNCRLGKNAAKDERLCDGTEDIKTLQSPYTDTSQLRITNMVYKAVYAIAHAIHKAVCQKTNSTTHCDKFTRIESKEVLTQLKKVNFSQNGYDVSFDANGDPVARYELVNWQKSQSGRIEMVTVGQYDASLPVGQKFRINKNLTWGDGGTQVPVSVCTDSCPPGTRKVLQKGKPICCYDCILCPEGEISNATDSPDCFPCPKEFWPNAERDTCLPMPVEFLSYNEILGITLATFSVGGACLAIITAAVFYRHRTSPIVRANNSELSFLLLFSLTLCFLCSLTFIGAPSEWSCMLRHTAFGITFVLCMSCVLGKTIVVLMAFKATLPGSNVMKWFGPPQQRMTVLSFTFIQVLICTIWLGLSPPFPMKNLTIYKKRIILECALGSAIGFWAVLGYIGLLAVFCFVLAVLARKLPDNFNEAKLITFSMLIFCAVWITFIPAYISSPGKFTVAVEIFAILASSFGLILCIFAPKCFIILFKPKKNTKKHLMNKNQS
>LOCXPOlfC26.292.HIT1.OlfC.2R.880.ANF_receptor.exons8.CM020910.1.Perca_fluviatilis
MEISALCIGLILSLGLCELSSALALNGSEDGVKQRAGLTEDRTGAGVSTQTVSCKLQSATRLPVFSMDGDYVIGGVFSIHYYMQTVKHNYTTMPEPLRCTGSINTRELHFSRAMIFAIEEINNSTELLPGIKLGYQIYDSCASVPVAVHVAFQLSNGLDPVIYTGDNCSQSGIVMAVIGETGSTPSISISRIIGPFNIPQVSHFATCACLSDKQQYPSFFRTVPSDQFQADALAKLVKHFGWTWIGAVRSDSDYGNNGMASFLDAARKEGICVEYSESFYRTQPRSRIQRVADVIRRSTAMVVVAFAASGDLRLLLEELSLEPSPRRQWIGSEAWVTNTDMLRFSFCAGAIGFAIERSVIPGLRDFLLDLSPSKVAASPVLTEFWEDAFNCRLGKSAATDERVCDGTEDIKTLHSPYTDTSQLRITNMVYKAVYAIAHAIHKAVCQKTNSTTQCDKFTMTESNEVLTQLKKVHFSQNGYDVSFDANGDPVARYELVNWQKKESGSIEMVTVGHYDASLPVGQKFRINRNLTWVNGGTQVPVSVCTNSCSPGTRKVLQKGKPICCYDCIPCPEGEISNATDAPDCFPCAKEFWPNVERDTCLPKPVEFLSYNEVLGIILAAFSVGGACLAIITAAVFYRNRTSPIVRANNSELSFLLLFSLTLCFLCSLTFIGAPSEWSCMLRHTAFGITFVLCMSCVLGKTIVVLMAFRATLPSSNVMKWFGPPQQRMTVVSFTFIQVLICTIWLVLSPPFPMKNLTIYKKRIILECALGSAIGFWAVLGYIGLLAVFCFVLAVLARKLPDNFNEAKLITFSMLIFCAVWITFIPAYLSSPGKFTVAVEIFAILASSFGLILCIFAPKCFIILFKPEKNTKKHLMNKNQS
>LOCXPOlfC27.300.HIT1.OlfC.2R.882.ANF_receptor.exons8.CM020910.1.Perca_fluviatilis
MEISALCIGLILSLSLCELNSALALNGSEDDVKQRAGLTEDRTGAGVSTQTSSVKCKLQGTTRLPVFSMDGDYIIGGVFSIHHYMQTVKHNYTTMPEPLRCTGSIKTRDLRFSRAMIFAIGEINNSTELLPGIKLGYQIYDSCASVTVAVHVAFQLLNCLDPVFYTGDNCSQSGMVKAVVGETGSSPSISMSRIIGPFNIPQVSHLATCACLSDKQQYPNFFRTVPSDQFQAEALAKLVKHFGWTWIGAVRSDSDYGNNGMASFLDAAHREGICVEYSESFYRTHPRSRIQRVADVIRRSTAMVVVAFAAFGEVRLLLEELSLEPSPPRQWIGSEAWVTDTELLRFSFCAGAIGFGIQKSVIPGLRDFLLDLSPSKVAASPVLTEFWEDAFNCRLGKSAATDERVCDGTEDIKMLQSPYTDTSQLRITNMVYKAVYAIAHAIHKAVCQETNSTTQCDKFTRIESKEVLTQLKKVNFSRNGYDVSFDANGDPVARYELVNWQKSESGSITLVTVGQYDASLPVGQKFRINRNLTWVDGGTQVPVSVCTDSCPPGTRKVLQKGKPICCYDCLLCPEGEISNATDSPDCFPCPKEFWPNAERDTCLPKPVEFLSYNEVLGIILATFSVGGACLAIITAAVFYRHRTSPIVRANNSELSFLLLFSLTLCFLCSLTFIGAPSEWSCMLRHTAFGITFVLCMSCVLGKTIVVLMAFKATLPGSNVMKWFGPPQQRMTVVSFTFIQVLICTIWLVLSPPFPMKNLTIYKKRIILECALGSAIGFWAVLGYIGLLAVFCFVLAVLARKLPDNFNEAKLITFSMLIFCAVWITFIPAYLSSPGKFTVAVEIFAILASSFGLILCIFAPKCFIILFKPEKNTKKHLMNKNKS
>LOCXPOlfC27.308.HIT1.OlfC.2R.881.ANF_receptor.exons8.CM020910.1.Perca_fluviatilis
MEISALCIGLILSLGLCELNSALALNGSEDDVKQGAGLTEDRTGAGVNTQTSSVKCKLQGTTRLPVFSMDGDYIIGGVFSIHHYMHTVKHNYTTMPEPLRCTGSIKTRELRFSRAMIFAIEEINNSTELLQGIKLGYQIYDSCASVPVAVHVAFQLSNGLDPVIYTGDNCSQSGMVKAVVGETGSSPSISMSRIIGPFNIPQVSHFATCACLSDKQQYPNFFRTIPSDQFQAEALAKLVKHFGWNWIGAVRSDSDYGNNGMESFLDAAHREGICVEYSESFYRTHPRSRIQRVADVIRRSTAMVVVAFAAFGEVRLLLEELSLEPSPPRQWIGSEAWVTDTELLRFSFCAGAIGFGIQKSVIPGLRDFLLDLSPSKVAASPVLTEFWEDAFNCRLGKSAATDERVCDGNEDIKTLQSPYTDTSQLRITNMVYKAVYAIAHAIHKAVCQETNSTTQCDKFTRIESKEVLTQLKKVNFSRNGYDVSFDANGDPVARYELVNWQKSENGSIKLVTVGQYDASLPVGQKFRINRNLTWVDGGTQVPVSVCTDSCPPGTRKVLQKGKPICCYDCLLCPEGEISNATDSPDCFPCPKEFWPNAERDTCLPKPVEFLSYNEVLGIILATFSVGGASLAIITAAVFYHHRTSPIVRANNSELSFLLLFSLTLCFLCSLTFIGAPSEWSCMLRHTAFGITFVLCMSCVLGKTIVVLMAFKATLPGSNVMKWFGPPQQRMTVVSFTLIQVLICTIWLVLSPPFPMKNLTIYKKRIILECALGSAIGFWAVLGYIGLLAVFCFVLAVLARKLPDNFNEAKLITFSMLIFCAVWITFIPAYLSSPGKFTVAVEIFAILASSFGLILCIFAPKCFIILFKPEKNTKKHLMNKNQ
>LOCXPOlfC28.314.HIT1.OlfC.2R.881.ANF_receptor.exons8.CM020910.1.Perca_fluviatilis
MEISALCIGLILSLGLCELNSALALNGSEDDVKQRAGLTEDRTGAGVSTQTSSVKCKRQGTTRLPVFSTDGDYVIGGVFSIHQYVYTVNNNYTTMPEPLRCTGSIKTRELRFSRAMIFAIEEINNSTELLPGIKLGYQIYDSCASVTVAVHVAFQLSNGLDPVFYTGDNCSQSGMVKAVVGETGSMPSISMSRIIGPFNIPQVSHFATCACLSNKQQYPNFFRTVPSDQFQADALAKLVKHFGWTWIGAVRSDSDYGNNGMASFLDAARKEGICVEYSESFHRTHPHSRIQRVADVIRRSTAMVVVAFVALGDIRILLDELSLEPSPPRQWIGSEAWVTDPELLKFIFCAGAIGFGIERSVIPGLRDFLLDLSPSKVSVSPVLTEFWEDAFNCRLGKSAAKDERLCDGTEDIKTLQSPYTDTSQLRITNMVYKAVYAIAHAIHKAVCQETNSTTQCDKFTRIESKEVLTQLKKVNFSRNGYDVSFDANGDPVARYELVNWQKSESGSIKLVTVGHYDASLPVGQKFKVNRNITWVDGGTQVPVSVCTDSCPPGTRKVLQKGKPICCYDCILCPEGEISNATDSPDCFPCPKEFWPNAERDTCLPKPVEFLSYNEVLGIILATFSVGGACLAIITAAVFYRHRKSPIVRANNSELSFLLLFSLTLCFLCSLTFIGAPSEWSCMLRHTAFGITFVLCMSCVLGKTIVVLMAFKATLPGSNVMKWFGPPQQRMTVVSFTFIQVLICTIWLVLSPPFPMKNLTIYKKRIILECALGSAIGFWAVLGYIGLLAVFCFVLAVLARKLPDNFNEAKLITFSMLIFCAVWITFIPAYLSSPGKFTVAVEIFAILASSFGLILCIFAPKCFIILFKPEKNTKKHLMNKNQ
>LOCXPOlfC29.320.HIT1.OlfC.2R.882.ANF_receptor.exons8.CM020910.1.Perca_fluviatilis
MEISALCIGLILSLGLCDLNSALALNGCEDDVKQRAWLTEDRTGAGVSTQTSSVKCKLQSATRLPVFSMDGDYIIGGVFSIHYNMHTVKHNYTTMPEPLRCTGSINTRELRFSRAMIFAIEEINNSTELLPGIKIGYQIYDSCASVPVAVHVAFQLSNGLDPVIYTGDNCSQSGIVMAVVGESGSTPSISISRIFGPFNIPQVSHFATCACLSDKQQYPSFFRTIPSDQFQADALAKLVKHFGWTWIGAVRSDSDYGNNGMASFLDAARKEGICVEYSESFYRTQPRSRIQRVADVIRRSTAMVVVAFAAFGDLRLLLEELLLEPSPPRQWIGSEDWVTDTELLKFSFCAGAIGFGIERSVIPGLRDFLLDLSPSKVAASPVLTEFREDAFNCRLVKSAAKDERLCDGTEDIKTLQSPYTDTSQLRITNMVYKAVYAIAHAIHKAVCQERNSTTQCDKFTRIEAKEVLSQLKKVNFSRNGYDVSFDTNGDPVARYELVNWQKSESGSIELVTVGHYDASLPVGQKFRINRNLTWVDGGTQVPVSVCTDSCPPGTRKVLQKGKPICCYDCIPCPEGEISNATDSPNCFPCLKELWPNAERDTCLPKPVEFLSYNEVLGIILATFSVGGACLAIITAAVFYRHRTSPIVRANNSELSFLLLFSLTLCFLCSLTFIGAPSEWSCMLRHTAFGITFVLCMSCVLGKTIVVLMAFKATLPGSNVMKWFGPPQQRMTVVSFTFIQVLICTIWLGLSPPFPVKNLTIYKKRIILECALGSAIGFWAVLGYIGLLAVFCFVLAVLARKLPDNFNEAKLITFSMLIFCAVWITFIPAYLSSPGKFTVAVEIFAILASSFGLILCIFAPKCFIILLKPEKNTKKHLMNKNQS
>LOCXPOlfC28.324.HIT1.OlfC.2R.880.ANF_receptor.exons8.CM020910.1.Perca_fluviatilis
MEISALCIGLIMSLGLCDLNSALAVNGSEDGVKQRAGLTEDRTGAGVSTQTSSVKCKLQGTTRLPVFSMDGDYIIGGVFSIHYNMHTVKHNYTTMPEPLRCTGSINTRELRFSRAMIFAIEEINNSTELLPGIKLGYQIHDSCASVPVAVHVAFQLSNGLDPVFYTGDNCSQSGMVKAVVGESGSTPTISISRIIGPFNIPQVSHFATCACLSDKQQYPSFFRTIPSDQFQADALAKLVKHFGWTWIGAVRSDSDYGNNGMASFLDAAHREGICVEYSESFYRTHPRSRIQRVADVIRRSTALVVVAFVALGDIRILLEELSLEPSPPRQWIGSEAWVTDTKLLRFSFCAGAIGFGIERSVIPGLRDFLLDLSPSKAAASPVLTEFWEDAFNCRLGKSAAKDERLCDGTEDIKTLQSPYTDTSQLRITNMVYKAVYAIAHAIHKAVCQETNSTTQCDKFTRIESKEVLTQLKKVNFSRNGYDVSFDANGDPVARYELVNWQKSESGSIKLVTVGHYDASLPVGQKFKVNRNITWVDGGTQVPVSVCTDSCPPGTRKVLQRGKPICCYDCIPCPEGEISNATDSPDCFPCPKEFWPNAERDTCLPKPVEFLSYNEVLGIILAAFSVGGACLAILTAAVFYCHRTSPIVRANNSELSFLLLFSLTLCFLCSLTFIGAPSEWSCMLRHTAFGITFVLCMSCVLGKTIVVLMAFKATLPGSNVMKWFGPPQQRMTVVSFTFIQFLICTIWLVLSPPFPMKNLTIYKERIIMECALGSAIGFWAVLGYIGLLAVFCFVLAVLARKLPDNFNEAKLITFSMLIFCAVWITFIPAYLSSPGKFTVAVEIFAILASSFGLILCIFAPKCFIILFKPEKNTKKHLMNKN
>LOCXPOlfC28.331.HIT1.OlfC.2R.715.ANF_receptor.exons8.CM020910.1.Perca_fluviatilis
MEISALCIGLILSLGLCDLNSALALNGSDDGVKQRAGLREDRTRAGVSTQTSSVKCKLQGTTRLPVFSVDGDYIIGGVFSIHNMHTVKHNYTTMPEPLRCTGSIDIRELRFSRAMIFAIEEINNSTELLPGIKLGYQIYDSCASVPVAVHVAFQLSNGLDPVFYTGDNCSQSGMVMAVVGESESTPSISISRIIGPFNIPQVSHFATCACLSDKQQYPSFFRTIPSDQFQADALAKLVKHFGWTWIGAVRSDSDYGNNGMASFLDAAHREGICVEYSESFYWTQPRSRIQRVADVIRRSTAMVVVAFVALGDIRILLEELSLEPSPPRQWIGSEAWVTNTELLRFSFCAGAIGFAIERSVIPGLRDFLLDLSPSKVAASPVLTEFWEDAFNCRLGKSAAKDERLCDGTEDIKTLQSPYTDTSQLRITNMVYKAVYAIAHAIHKAVCQKTNSTTQFDKFTRIESKEVLTQLKKVNFSRNGYDVSFDANGDPVARYELVNWQRSESGSIKLVTVGHYDASLPVGQKFKVNRNITWVDGGTQVPVSVCTDSCPPGTRKVLQKGKPICCYDCILCPEGEISNATDSPDCFPCPKEFWPNAERDTCLPKPVEFLSYNEVLGIILATFSVGGACLAILTAAVFYCHRTSPIVRANNSELSFLLLFSLTLCFLCSLTFIGAPSEWSCMLRHTAFGITFVLCMSCVLGKTIVVLRGASPHPPR
>LOCXPOlfC30.342.HIT1.OlfC.2R.840.ANF_receptor.exons8.CM020910.1.Perca_fluviatilis
TRAGVSTQTSSVKCKLQGTTRLPVFSTDGDYIIGGVFSIHYNMHTVKHNYTTIPEPLRCTGSINTRELRFSRAMIFAIEEINNSTELLPGIKLGYQIYDSCASVPVAVHVAFQLSNGLDPVFYTGDNCSQSGMVKAVVGESGSTPTISMLRIIGPFNIPQVSHFATCACLSDKQQYPSFFRTIPSDQFQADALAKLVKHFGWTWIGAVRSDSDYGNNGMASFLDAAHREGICVEYSESFYRTHPRSRIQRVADVIRRSTAMVVVAFVAFGEARLLLEELSLEPSPPRQWIGSEAWVTDPKLLRFSFCAGAIGFAIERSVIPGLRDFLLDLSPSKVAASPVLTEFWEDAFNCRLGKSAAKDERLCDGTEDIKTLQSPYTDTSQLRITNMVYKAVYAIAHAIHKAVCQKTNSTKQCDKFTRIESKEVLTQLKKVNFSRNGYDVSFDANGDPVARYELVNWQKSESGSIKLVTVGHYDASLPVGQKFKVNRNITWVDGGTQVPVSVCTDSCPPGTRKVLQKGKPICCYDCILCPEGEISNATDCPDCFPCPKEFWPNAERDTCLPKPVEFLSYNEVLGIILATFSVGGACLAIITAAVFYRHRTSPIVRANNSELSFLLLFSLTLCFLCSLTFIGAPSEWSCMLRHTAFGITFVLCMSCVLGKTIVVLMAFKATLPGSNVMKWFGPPQQRMTVVSFTFIQVLICTIWLVLSPPFPMKNLTIYKERIILECALGSAIGFWAVLGYIGLLAVFCFVLAVLARKLPDNFNEAKLITFSMLIFCAVWITFIPAYLSSPGKFTVAVEIFAILASSFGLILCIFAPKCFIILFKPEKNTKKHLMNKNES
>LOCXPOlfC31.346.HIT1.OlfC.2R.881.ANF_receptor.exons8.CM020910.1.Perca_fluviatilis
MEISALCIGLILFLCLCDLNSALALNGSEDDVKQRAGLTEDRTGAGVSTQTSSVKCKLQSATRLPAFAKGGDYVIGGVFSIHYYIQTVQHDYTTIPEPLRCTGSIDSRQLRFSRAMIFAIEEINNSTELLPGIKLGYQIYDSCASVPVAVHVAFQISNGPDPVFYTGDNCSQTGMVMAVVGESGSTPTISMLRITGPFNIPQVSYFATCACLSNKQQYPNFFRTVPSDQFQADALAKLVKHFGWTWIGAVRSDSDYGNNGMASFLDAARKDGICVEYSESFYRTQPRSRIQRIADVIRRSTAMVVVAFAASGDMRLLLEELSLKPSPPRQWIGSEDWVTDTDMLRFSFCAGAIGFGIERSVIPGLRDFLLDLSPSKVAASPVLTEFWEDAFNCRLGKSAADERVCDGTEDIKTLQSPYTDTSQLRITNMVYKAVYAIANAVHKAMCQETNSTTQCDKFTRIESKEVLSQLKKVNFSRNGYDVSFDANGDPVARYELVNWQKSDSGSIKLVTVGHYDASLPVGQKFRINRNLTWVDGGTRVPVSMCTDRCPPGTRKVLQRGKPICCYDCILCPEGEISNATDSRECFPCPKEFWPNAKRDTCLPKPVEFLSYNEVLGIILAAFSVGGACLAIITAAVFYRHRTSPIVRANNSELSFLLLFSLTLCFLCSLTFIGAPSEWSCMLRHTAFGITFVLCMSCVLGKTIVVLMAFKATLPGSNVMKWFGPPQQRMTVVSFTFIQVLICTIWLVLSPPFPMKNLTIYKERIILECALGSAIGFWAVLGYIGLLAVFCFVLAILARKLPDNFNEAKLITFSMLIFCAVWITFIPAYLSSPGKFTVAVEIFAILASSFGLILCIFAPKCFIILLKPEKNTKKHLMNKHQS
>LOCXPOlfC32.353.HIT1.OlfC.2R.880.ANF_receptor.exons8.CM020910.1.Perca_fluviatilis
MEISALCIGLILSLGLCELNSALALNGSEDGVKQRAGLTEDRTGAGVSTQTSSVKCKLQGTTRLPVFSMDGDYVIGGVLSIHYNMQTVKHNYTTMPEPLRCTGSINTRELRFSRAMIFAIEEINNSTELLPGIKLGYHIYDACGSVTVAVHVAFQLSNGLDPVFYTGDSCSQSGMVMAVVGESGSSPSISMSRIIGPFNIPQVSYFATCACLSDKQQYPNFFRTIPSDQFQADALAKLVKHFGWTWIGAVRSDSDYGNNGMASFLDAARKEGICVEYSESFYRTHPRSRIQRVADVIRRSTAMVVVAFTSPGEIRILLEELSLEPSPPRQWIGSESWVTAPDMLRFSFCAGTIGFGIQKSVIPGLRNFLLDLSPSKVAASPVLTEFWEDAFNCRLGKSAAIDKRLCDGTEDIKTLQCPYTDTSQLRITNMVYKAVYAIAHAIHKAVCQETNSTTQCDKFTRIESKEVLTQLKKVNFSRNGYDMSFDANGDPVARYELVNWQKAESGSIKLVTVGQYDESLPVGQKFQINRNLTWVDGGTQVPVSVCTDSCPPGTRKLLQKGKPICCYDCILCPEGEISNATDSPDCFPCPKEFWPNAERDTCLPKPVEFLSYNEVLGIILATFSVGGACLAIITAAVFYRHRTSPIVRANNSELSFLLLFSLTLCFLCSLTFIGAPSEWSCMLRHTAFGITFVLCMSCVLGKTIVVLMAFKATLPGSNVMKWFGPPQQRMTVVSFTLIQVLICTIWLGLSPPFPMKNLTIYKERIILECALGSAVGFWAVLGYIGLLAVFCFVLAVLARKLPDNFNEAKLITFSMLIFCAVWITFIPAYLSSPGKFTVAVEIFAILASSFGLILCIFTPKCFIILFKPEKNTKKHLMNKD
>LOCXPOlfC33.359.HIT1.OlfC.2R.879.ANF_receptor.exons8.CM020910.1.Perca_fluviatilis
MEISALCIGLILSLGLCELNSALALNGSEDDVKQRTGFTEDRTGAGVSTQTSSVKCKLQGTTRLPVFSMDGDYIIGGVFSIHHYMHTVKHNYTTMPEPLRCTSINTRELRFSRAMIFAIEEINNSTELLPGIKLGYHIYDACGSVPVAVHVAFQLSNGLDTVFYTSDNCSQSGMVKAVVGESESTPSISMSRIIGPFNIPQVSYFATCACLSDKQQYPNFLRTVPSDQFQADALAKLVKHFGWTWIGAVRSDSDYGNNGMASFLDAARKEGICVEYSESFYRTHPRSRIQKVADVIRRSTAMVVVAFTSPVDLSILLEELSLEPFKPRQWIGSESWVTAPDMLRFSFCAGTIGFGIQKSVIPGVRDFLLDLSPSKVAASPVLTEFWEDAFNCRLGKSAAIDERLCDGTEDIKTLQSPYTDTSQLRITNMVYKAVYAIAHAIHKAVCQETNSTTQCDTFTRLEPKEVLTQLKKVNFSRNGYDVSFDANSDPVARYELVNSQKSESGSIKLVTVGQYDASLPVGQKFQINRNLTWVDGGTQVPVSVCTDSCPPGTRKLLQKGKPICCYDCILCPEGEISNATDSPGCFPCPKEFWPNAERDTCLPKPVEFLSYNEVLGIILAAFSVGGACLAIVTAAVFYRHRTSPIVRANNSELSFLLLFSLTLCFLCSLTFIGAPSEWSCMLRHTAFGITFVLCMSCVLGKTIVVLMAFKATLPGSNVMKWFGPPQQRMTVVSFTLIQVLICTIWLVLSPPFPMKNLTIYKERIILECALGSAVGFWAVLGYIGLLAVFCFVLAVLARKLPDNFNEAKLITFSMLIFCAVWITFIPAYLSSPGKFTVAVEIFAILASSFGLILCIFTPKCFIILFKPEKNTKKHLMNKN
>LOCXPOlfC32.370.HIT1.OlfC.2R.785.ANF_receptor.exons8.CM020910.1.Perca_fluviatilis
MPEPLRCTGSINTRELRFSRAMIFAIEEINNSTDLLPGIKLGYHTYDACASVPVAVHVAFQLSNGLDPVFYTGDNCSQSGMVMAVVGESESTSSISISRIIGPFNIPQVSYLATCACLSDKQQYPNFFRTVPSDQFRADQLAKLVKHFGWTWIGAVRSDSDYGNSGMASFLDAARKEGICVEYSESFYRTHPRSRIQKVADVIRRSTAMVVVAFTSRKDLMILLEELSLEPFPHRQWIGSEWVTDPDLLKFSFCAGTIGFGIQKSVIPGLRDFLLDLSPSKVAASPVLTEFWEDAFNCRPGKSATIGKRLCDGTEDIKTIQSPYTDTSQLRITNMVYKAVYAIAHAIHKAVCQETNSTTQCDKFTRIESKEVLTQLKKVNFSRNGYEVSFDANGDPVARYELVNWQKSESGSIKFVTVGQYDESLPVGQKFQINRNITWVDGGTQVPVSVCTDSCPPGTRKLLQKGKPICCYDCILCPEGEISNATDSPDCFPCPKEFWPNAERDTCLPKPLEFLSYNEVLGIILATLSVGGACLAIITAAVFYRHRTSPIVRANNSELSFLLLFSLTLCFLCSLTFIGAPSEWSCMLRHTAFGITFVLCMSCVLGKTIVVLMAFKATLPGSNVMKWFGPPQQRMTVVSFTFIQVLICTIWLVLSSPFPMKNLTIYKERIILECALGSAIGFWAVLGYIGLLAVFCFVLAVLARKLPDNFNEAKLITFSMLIFCAVWITFIPAYVSSPGKFTVAVEIFAILASSFGLILCIFAPKCFIILFKPEKNTKKHLMNKN
>LOCXPOlfC34.395.HIT1.OlfC.2R.882.ANF_receptor.exons8.CM020910.1.Perca_fluviatilis
MEISALCIGLILCLGLCLLNSALALNGSEDDVKKRAGLSEDRTGAGVSTQTSSVKCKLQGTTRLPVFAMDGDFIIGGVLSIHYYMYTVKHNYTTMPEPLRCTGSINTRELQSSRAMIFAIEEINNSTELLPGIKLGYQIYDSCSSVPVAVHVAFQLSNGLDPVFYTGDNCSKSGMVMAVVGESGSSQSISISRITGPFNIPQVSHFATCACLSNKQQYPNFFRTVPSDQFQAEALAKLVKHFGWTWIGAVRSDSDYGNNGMASFLNAANKEGICVEYSESFYRTHPRSRIQRVADVIRRSTAMVVVAFTSPGDLRILLEELSLMPFPPRQWIGSEAWVTDPDMLRFSFCAGAIGFGIQKSVIPGLRDFLLDLSPSKVAASPVLTEFWEDAFSCRLEKSTAADKRLCDGTEDIKTLQSPYTDTSQLRITNMVYKAVYAIAHAIHKTVCQKTHSTTECDKFTRIESKEVLTQLKEVHFSQNGYDVSFDDNGDPVARYELVNWQKSESGSIKLVTVGHYDASLPVGQKFCINRNLTWMDGGTQVPVSVCTDSCHSGTRKVLQKGKPICCYDCIPCPEGEISNATDSSDCFPCPKEFWPNAERDTCLPKPVEFLSYNEVLGIILATFSVGGACLAIITAAVFYHNRTSPIVRANNSELSFLLLFSLTLCFLCSLTFIGAPSEWSCMLRHTAFGITFVLCMSCVLGKTIVVLMAFKATLPGSNVMKWFGPPQQRMTVVSFTLIQVLICTIWLVLSPPFPMKNLTIYKERIILECALGSAIGFWAVLGYIGLLAVFCFVLAVLARKLPNNFNEAKLITFSMLIFCAVWITFIPAYVSSPGKFTVAVEIFAILASSFGLILCIFAPKCFIILFKPEKNTKKHLMNKNQS
>LOCXPOlfC35.412.HIT1.OlfC.2R.874.ANF_receptor.exons8.CM020910.1.Perca_fluviatilis
MEISALFIGLILSWFLCKPNSVLALNGSEDDVKQKAGLTEDSETSSVKCTLQGTTRLPAFSMDGDYVIGGVFAIHQYMHTVKHNYTTMPEPLRCSRSVIPRELRFSRAMIFAIEEINNSTELLSGIKLGYHIYDSCASVPATVHVAFQLSNGLDPVFYTGNNCSQSGMVMAVVGESASSPSISMSRIIGPFNIPQVSHFATCACLSDKQQYPNFFRTIPSDQFQADALAKLVKHFGWTWIGAVRSDSDYGNNGMASFLDAARKEGICVEYSISFDWNHPRSWIQRVADIIRRSTAMVVVAFTSPGDIRILLKELSLEPFPPRQWIGSEAWVTDPDMLRFSFCAGAIGFGIQKSVIPGLRDFLLDLSPSKVAASPVLTEFWEDAFNCRLGKNATDRRVCDGTEDIKTLQSPYTDTSQLRITNMVYKAVYAIAHAIHKAMCQKTNSTTRCDKLTRIESKEVLTQLKKVHFSQNGYDVSFDANGDPVARYELVNWQKSESGSIKLVTVGQYDASLPVGQNFRINRNLTWVDGGTQVPVSVCTDSCPPGTRKVLQKGKPICCYDCIPCPEGEISNATDSPDCFPCPKEFWPNAERDTCLPKPVEFLSYNEVLGIILAAFSVGGACLAIITAAVFYRHRTSPIVRANNSELSFLLLFSLTLCFLCSLTFIGAPSEWSCMLRHTAFGITFVLCMSCVLGKTIVVLMAFKATLPGSNVMKWFGPPQQRITVVSFTFIQVLICTIWLVLSPPFPMKNLTIYKERIILECALGSAIGFWAVLGYIGLLAVFCFVLAVLARKLPDNFNEAKLITFSMLIFCAVWITFIPAYLSSPGKFTVAVEIFAILASSFGLILCIFAPKCFIILLKPEKNTKKHLMNKTLS
>LOCXPOlfC37.422.HIT1.OlfC.2R.861.ANF_receptor.exons9.CM020910.1.Perca_fluviatilis
LLLFSTSFFFSLSSALSSSCKLRRQFHLNGLHKAGDVVLGGLFEVHYTSIFPEWTFTSEPEQPTCKGFDTQGFRHTMTMVFAVDEINSNSNLLPNLTLGYSLYDNCGALVIGFRAALALASGQEEQFLLQENCFGTPPVLGIVGDSYSTFTIATSNVLGLFRLPMVSHFATCSCLSDRQRFPSFFRTIPSDAFQVRAMIQILKHFGWTWVGLLVSDDDYGLHVARSFQSDLVQFGVGCLAYAEVLPWGSDPAELRRIVDVMKKSTARVVMVFAHEIHIYKLMEEVVRQNVTGLQWMASEAWASVDVLQTPDFMPYLGGTLGIAIRRGEIAGFKDFLLRIHPNQYHNNYGNSLVNQFWEDIFPCKFAPPPAGWLEAGGALCTGQEVLHNVESELFDVSNLRPEYNVYKAVYALAYALDDMLRCVPGRGPFSGHSCATLQRLEPWQLVYYLDKVNFTTPFGDQVTFDENGDALPIYDVMNWLWLPDGKAKIQNVGEVKESAKGKELTLDEAKIFWNFESKQPPWSVCSESCPPGTRMARKKGEPECCFDCIPCSEGKISNKTDSMECTSCPEDFWSSPQRDHCVPKKTEFLSYQEPLGICLTTASLLGTFICAVVLVIFIYHRSTPMVRANNSELSFLLLVSLKLCFLCSLLFIGRPSQWTCQLRHAAFGISFVLCVSCILVKTMVVLAVFKASQPGGGASLKWFGAVQQRGTVLVLTSIQATICTAWLVSFSPVPHKNTQYYNDKIVYECVVGSTIGFAVLLGYISLLAILSFLLAFLARNLPDNFNEAKLITFSMLVFCAVWVAFVPAYVNSPGKYADAVEVFAILASSFGLLVALFGPKCYIILLRPERNTKKAIMGRGT
>LOCXPOlfC36.427.HIT1.OlfC.2R.881.ANF_receptor.exons9.CM020910.1.Perca_fluviatilis
MGAFLDTFLFLYVYLILILFSTPFFLSESSSLLSSCKLRRQFHHNGMHKPGDVILGGLFEIHYTSVFPELTFTSEPNQLNCQGFDPPGFRHAMTMAFAIDEINKNSNLLPNVTLGYSLYDNCATLVIGLSAALSLASGQEEQFLPQEKCLGTPPVLGIVGDSFSTFSIATSDVIGLFKLPIVSYFATCSCLSDRRRFPSFFRTIPSDAFQVRAMIQILKRFGWTWTGLLVSDDDYGRYVARSFQSDLAQSGGGCLAYLEILPWGDNPAELRRIVEVMKKSTARVVIVFAHQIHMIQLMEEVVRQNVTGLQWMASEAWTSAAVLQTPHLMPYLGGTLGIAIRRGEIPGLREFLLRILPDLHDEIHENSMVRQFWEYTFECRFSPPPLGWVEAGGGLCTGLEDLENVETEFLDVSNLRPEYNIYKAVYALAYALDDMLRCVPERGPFSGHSCATLQRLEPWQLMYYLEKVNFTTPFGDQVSFDENGDALPIYDIMNWLWLPDGITKVQSVGIVKKSATKGEELTLDENKIFWNFDSKQSPQSVCSESCPPGTRMARKKGQPVCCFDCVPCSDGKFSNETDSMECTSCPEDFWSNAQRDHCVPKITEFLSYHEPLGICLTTASLIGTFICAVVLGIFIYHRSTPMVRANNSELSFLLLVSLKLCFLCSLLFIGRPRLWTCQLRHAAFGISFVLCVSCILVKTMVVLAVFKASQPGGAASLKWFGVLQQRGTVLFLTSIQAAICTAWLVSSSPAPHKNTQYHNDKIVYECVVGSTVGFAVLLGYIGLLAILSFLLAFLARNLPDNFNEAKLITFSMLIFCAVWVAFVPAYVNSPGKYADAVEVFAILASSFGLLVALFGPKCYIILLRPEMNTKKAIMGRGTTKT
>LOCXPOlfC37.433.HIT1.OlfC.2R.863.ANF_receptor.exons9.CM020910.1.Perca_fluviatilis
LDTYMLLCVYLILFSFSSSLPSSCKLRRKFHLNEIHKPGDVVLGGMFEVHFTSVFPERTFISEPEQPRCEGFDILGFRHAMTMAFAIDEINKNSNLLPNVTLGYSLYDNCGALVVGFSGSLSLASGREEQFLLEENCLGTPPVLGIVGDSASTYTIAISNVLGLYRMPIVSYFSTCSCLSDRKRFPSFFRTIPSDAFQVRAMIQILKYFGWSWVGLLVSDDDYGLHVARSFQSDLAQSGGGCLAYSEVLPWDSDPSELRRIVHLIKTSTAHVVMVFAHEFHMIHLMEEVAQQNVTGRQWIASEAWTGSTVLHTPLLMPYLSGTLGIAIRHGEIPGLKDFLLQIHPGQYDKIYGNNMVTQYWEYTFQCKFVPAGWVEAGGALCTGQEDIKHVETEFLDLSNLRPEYNIYKAVYALAYALDEMLRCVPGRGPFSGHSCATLQRLEPWQLVHYLQKVNFMTPFGDQVSFDENGDVLPIYDIMNWLWLPDGRTEVQNVGAVKGSANGEELTIDEDNIFWNFESKQPPQSVCSDSCPPGTRMARKKGEPECCFDCIPCSEGKISNKTDSMECTSCPEDFWSSPQGDHCIPKKIEFLSYQEPLGICLTTTSLLGTFICAVVLVIFIYHRNTPMVRANNSELSFLILASLKLCFLCSLLFIGRPRLWTCQLRHAAFGISFVLCVSCILVKTMVVLAVFKASKPGGGASLKWFGTVQQRGTVLVLTSIQAAICTAWLVSSSPVPYKNTKYHNDKIVYECVVGSTVGFAVLLGYIGLLAILSFLLAFLARNLPDNFNEAKLITFSMLIFCAVWVAFVPAYVNSPGKYADAVEVFAILASSFGLLVALFGPKCYIIVLKPERNTKKAIMGRGT
>LOCXPOlfC38.437.HIT1.OlfC.2R.867.ANF_receptor.exons9.CM020910.1.Perca_fluviatilis
IYLFMLFIFSSALCSMSSSLPSSCKLRRKFHLNAMHKPGDVVLGGLFEVHYTSVFPERTFTSQPNQPSCQGFDPPGFRHAVTMAFAIDEINKNSTLLPNVTLGYSLYDNCATLAIGFSAAMSLASGREEQFLLQENCLGAPPVLGIVGDPFSTFSIAISNVLGLFKLPIVSYFATCSCLSDRQRFPSFFRMIPSDAFQVRAMIQILKRFGWTWAGLLVSDDDYGLHAARSFQSDLARSGGGCLAYSEVLPWGDNPAELKRIVEVMTKSTARVVIVFAHQIHMIQLMEEVVRQNVTTLQWIASEAWALLDGLHTPAFMPYLRGTLGIAIRRGKIPGLRDFLLRINHVQHLNNSYDNSMVKQFWEYTFQCRFAPLPAGWVEAGGEVCTGLEDLENVETEVLDVSNLRPEYNIYKAVYALAYALDDMLRCVPGRGPFSGHSCATLQTLEPWQLVYYLEKVNFTTTFGDQVSFDENGDALPIYDIMNWLWLPDGRTKVQSVGVVKMSASKGEELTLDEDKIFWNFESKEPPRSVCSESCPPGTRMARKRGMPVCCFDCIPCSEGMISNETDSMECTSCPEDYWSNPQRDHCIPKKMEFLSYYEPLGICLTTASLLGTFICAVVLGIFTYHRSTPMVRANNSELSFLLLVSLKLCFLCSLLFIGRPKLWTCQLRHAAFGISFVLCVSCILVKTMVVLAVFKASKPGGGDSLKWFGVLQQRGTVMVLTSIQAAICTAWLASASPAPYKNTQYQNDMIVYECVVGSTVGFAVLLGYIGLLAILSFLLAILARNLPDNFNEAKLITFSMLIFCAVWVAFVPAYVNSPGKYADAVEVFAILASSFGLLVALFGPKCYIILLRPERNTKKAIMGRGT
>LOCXPOlfC37.441.HIT1.OlfC.2R.797.ANF_receptor.exons9.CM020910.1.Perca_fluviatilis
LDTYLLLCVYLILFSFSSSLPSSCKLRRKFHLNEMHKPGDVVLGGLFEVHYTSVFPERTFISEPEQPRCNGFDILGFRHAMTMAFAIDEINKNSNLLPNVTLGYSLYDNCGALIVGFRGALLLASGREEQFLLEENCLGTPPVLGIVGDHYSTFSISISNVLGLYRMPIVSYFATCSCLSDRQRFPSFFRTIPSDAFQVRAMIQILKHFGWTWVGLLVSDDDYGRHVARSFQSDLAQSGEGCLAYLEVLPWDSDPNELMRIVHLIKTSTARVVIVFAHEIHMIQLMEEVVRQNVTGRQWMASETWTTASVLQTPHLMPYLSSTLGIAIRRGEIPGLRDYLLRIRPDQHDDNIYGNNMVRQFWEYTFQCRFAPPPAGWVEAGGEVCTGQEDIEHVETEFLDLSNLRPEYNVYKAVYALAYALDEMLRCVPGRGPFSGHSCATLQRLEPWQLVHYVQNVNFTTPFGDQVSFDENGDVLPIYDIMNWLWLPDGRIKVQNVGEVKESAKGEELTLDEDKIFWSFESREPQQSVCSERCPPGTRMARKKGEPECCFDCIPCSEGKISNKTDSMECISCPEDFWSSPQRDHCVPKKTEFLSYYEPLGIFLTTTSLLGTFICAVVLVIFTYHRSTPMVRANNSELSFLLLVSLKLCFLCSLLFMGRPSLWTCQLRHAAFGISFVLCVSCILVKTMVVLAVFKASKPGGGASLKWFGAVQQRGTVLALTCIQAAICTAWIVSASPAPHKNTQYHNDKIVYECVVGSTVGFAVLMLFGLAIINFPFSISGRDKNFKRNKITSLSAC
>LOCXPOlfC39.125.HIT1.OlfC.2R.873.ANF_receptor.exons9.CM020910.1.Perca_fluviatilis
MWAFFYVNLLMYFMLLYSYFSSAVPSPLYSTSCQLQGQFHLNGMHKAGDVVLGGVFQIHFFSVFPDQTFISEPQQPTCNGFDVLGFRQAQTMAFAIDEINRNPNLLPNVTLGYSLYDNCLKLGIGLRAALSLASGQEEKVVLDETCVGTPPILGIVGDSSSTSSIAISTVYGLYRVPLVSYFATCSCMSDRQKFPSFFRTIPSDAFQVRAMIQILILFGWTWTGLLVSDDDYGLHAAQSFQSDLVQTGGGCLAYVEVLPWGNDQAELRRIVDVMRKSTARVVIVFAHESHMINLMEEVVRQNVTGLQWMASEAWTAAAVLQTPQLMPYLGGTLGIAIRRGEIAGFRDFLLQIRPDLQHNNSYGNSIVNQFWEDTFQCRFAPPPTGWVEAGGALCTGNEDLENVETDLLDISNLRSEYNVYKAVYALAFALDDMLQCEPGRGPFSGHSCGNLQRLEPWQLVYYLEKVNFTTPFGDQVSFDKNGDALPIYDIMNWLWLPDGRTKVQNVGAVKESFKGEELILDEDKIFWNFESKQPPQSVCSKSCPPGTRMARKKGEPECCFDCIPCSEGEISNKTDSMECTSCPEDFWSSPQHDHCVPKKTEFLSYYEPLGIFLTTTSLLGTIICAVVLVIFTYHRSTPMVRANNSELSFLLLLSLKLCFLCSLLFMGRPSLWTCQLRHAAFGISFVLCVSCILVKTMVVLAVFKASKPGGGASLKWFGAVQQRGTVLVLTCIQAGICTAWIVSASPAPHKNTQYYNDKIFYECVVGSTVGFAVLLGYIGLLAILSFLLAFLARNLPDNFNEAKLITFSMLIFCAVWVAFVPAYVNSPGKYADAVEVFAILASSFGLLVALFGPKCYTILLRPERNTKKAIMGR
>LOCXPOlfC40.132.HIT1.OlfC.2R.868.ANF_receptor.exons9.CM020910.1.Perca_fluviatilis
LVYFMLLYSYFSSAVPSPLYSTSCQLQGQFHLNGMHKAGDVVLGGVFEIHFFAVFPDQSFISEPQQPTCHGFDVLGFRQAQTMAFAIDEINRNPNLLPNVTLGYSLYDNCVQLGIGFRAALSLASGQEEKVVLDETCVGTPPILGIVGDSSSTRSIAISTVYGLYRVPLVSYFATCSCLSDRHKFPSFFRTIPSDAFQVHAMIQILSHFGWTWTGLLVSDDDYGLHAARTFQSDLVQTGGGCLAYVEVLPWGNDQAELRRIVDVMRKSTARVVIVFAHESHMINLMEEVVRQNVTGLQWMASEAWTSAAVLQTPHLMPYLGGTLGIAIRRGEIAGFRDFLLQIRPDLQHNNSYGNSIINQFWEDTFQCRFAPPPTGWVEAGGALCTGNEDLENVETEFLDISNLRPEYNVYKAVYALAFALDDMLQCEPGRGPFSGHSCGNLQRLEPWQLVYYLEKVNFTTPFGDQVSFDENGDALPIYDIMNWLWLPDGRTKVQNVGAVKESFKGEELILDEDKIFWNFESKQPPQSVCSESCPPGTRMARKKGEPECCFECIPCSEGKISNNTDSMECTSCPEDFWSNAQRDHCVPKKTEFLSYQEPLGICFTTVSLLGTFICAVVLGIFIYYRSTPMVRANNSELSFHLLLSLKLCFLCSLLFIGRPRLWTCQLRHAAFGISFVLCVSCILVKTMVVLAVFRASKPGGGDSLKWFGVLQQRGTVLVLTSIQAAICTAWLVSASPAPHKNTQYHNDKIVYECVVGSTVGFVVLLGYIGLLAILSFLLAFLARNLPDSFNEAKLITFSMLIFCAVWVAFVPAYISSPGKYADALEVFAILASSFGLLVALFGPKCYIILLRPERNTKKAIMGRGIES
>LOCXPOlfC41.134.HIT1.OlfC.2R.920.ANF_receptor.exons11.CM020910.1.Perca_fluviatilis
MSWFSWLFTLWPSSAPSLLLVGLVGRQLGLRVGLQVVQTVFCSRWGTPSNQGLFQVGDVVIGGLFNLHNQTPAIDNDFTQLPHNKPCTGLEHVPLQYIYAMVFALEEINHSTTLLPGVKLGYYIFDSSGRPPWGLQAALSLVGGESASCNSTNPPDYSAGYGEGIGERRGDHPVPLIIGGASSQEAKILSRILGPLSVPVISYLASCPCLSNRLQFPNFFRTIPSDIYQARAIAQLAIRFNWTWIGAVVENTDYGHVALKVFQEETQGAGVCLAFVEILQGENIVSDARRAAVTIQTSTAKVILIFSWYTDVTELFLQLSKINVTDRQFLASEAWSTSGDLLQNVVTSKVAKGVLGVAIRSSAVSGFENYIRGLHPIYQPDDEFLRELWEAEFGCSLGAAPLFSHSSPSFTSVMPSQRSSHPLNISTQLSTPAKTLQRASLSPCRGTESLEGVQNQFTDVSQLRVTYNVYLAVYAAAHALHSLLSCPDTDSSHGNNRPTCSSPKHIKSIELLQHLNNVNFTTPQGEKFYFQEGDIPAKYDLVNWQNTPEGSLRLVLIGRVDGFDLHLNQSAVMWSTGSNQVPTSVCSESCPPGTRKASRKGEPLCCYDCIPCADGEISNQTGSLHCERCPLEFWSNAKRTACIPRQLDFLSFNETLGITLSTAAVSGTVVTTAVFVVFLCYRQTPMVRANNSELSFLLLLSLKLCFLCSLVFIGRPSVWACWFQQAAFGISFVLCVSCLQVKTIVVLAAFRSARPGAEGLIKWFGPGQQRGSVFILTCIQIIICVTWLSLSPPVPQRDLGFQGSKVTLGCAMSSVVGFSLVLGYIGLLACTCLLLAFLARKLPDNFNEAKLITFSMLIFCAVWVAFVPAYVSSPGKYAVAVEVFAILASSYGLLLCIFAPKCFIILLRPEKNSKKHLMAR
>LOCXPOlfC42.141.HIT1.OlfC.2R.900.ANF_receptor.exons11.CM020910.1.Perca_fluviatilis
MSWFSRLFTLWPSSAPSLLLVGLVGRQLGLRVGLQVVQTVSCSRWGTPSNQGLFQDGDVVIGGLFNVHSKPPAIDNDFTQLPHFKPCTGLENLPLQYIYAMVFALEEINHSTTLLPGVKLGYYIRDSCGIPLWAMQGALSLVGGDSASCNSTDPPDYSAGYGEGIGERKGDQPVPLIIGGSSSEEAKILSRSLGPLSVPLMSYTASCPCLSDRHQYPNFFRTMPSDIYQAWAIAQLAIRFNWTWIGAVVVNNDYGHVAIKLFQEETQEAGVCLAFVETLQRENIVSDARRAALTIQASTAKVILIFNWYTDVRELFLQLSKINVTDKQFVASEAWSTSGDLLQDPVTSVVARGVLGVAIRSRAIPGFENYIRSLNPSRHLDNTFLREFWEKMFSCSPGATQFSTYASSLLSQSDRLLQKASQPPCSGTESLEGVQNHFTDTSQLRVTYNVYLAVYAAAHALHSLLCPVRNSSPGNNSPTCSSLKHIKPIELLQHLNNVNFTTPQGEMFYFQDDNTPAKYDLLNWQNTPEGSLKLVVIGRVDGFDLHLNESAIQWSTGSNQVPTSVCSESCPPGTREASRKGEPLCCFDCIPCADGEISNQTGSLHCERCPLEFWSNAKRTACIPRQLDFLSFNETLGIALTTAAVSGTVVTTAVFVVFLYYRQTPMVRANNSELSFLLLLSLKLCFLCSLVFIGRPSVWACRFQQAAFGISFVLCVSCLQVKTIVVLAAFRSARPGAETLMKWFGPGQQRGSVCLFSCLQVFICLIWLSLSPPMPQADLDIPGLKVTLKCAMSSVVGFSLVLGYIGLLACTSLLLAFLARKLPDNFNEAKLITFSMLIFCAVWIAFVPAYVSSPGKYAVAVEIFAILASSYGLLFCIFAPKCFIILLRPDKNTRKHLMAR
