# Supplementary material for: Expanded olfactory system in ray-finned fishes capable of terrestrial exploration
Source: BMC Biol. 2023 Jul 31;21:163. doi: 10.1186/s12915-023-01661-8 (PMC10392011; doi:10.1186/s12915-023-01661-8)
Supplement: Supplementary file 3 — Additional file 3: Data S1. Protein sequences and genomic coordinates of OLF genes. FASTA and General Feature Format (GFF) files containing the protein sequences and genomic coordinates for all identified OLF genes in this study. [file 12915_2023_1661_MOESM3_ESM.zip › PROTEINS/Periophthalmus_magnuspinnatus.OLF_genes.fa]

>LOCXPSichOR4.1-eta.305.196.HIT1.OR.1R.301.7tm_1.exons2.CM020595.1.Periophthalmus_magnuspinnatus
SGNVTLVIEYRDSLFKAVTKNVIVVVLSISINYINASLIQTFRKHQIFYTNPRYILFCHLVINDMIQVCLTVVLFLLSYILYTINTSVCCAFILMALFTTENTPLNVACMAVECYIAICLPLRHSQICTVKRTYFLIGLIWMTSVISVIPDLFITLATMPIEFFQSEVFCLRETAFPNPLLLQKRQVTYMLYLVLVWMIIIYTYFKILFTAKTASKDARKARDTIILHGFQVLLCMATYAEHVLKIALKEWFPRNYADSLFACYIVVQILPRSISPIIYGVRDKMFRKYLRRHLLCRVKSE
>LOCXPSichOR4.1-eta.305.321.HIT1.OR.1R.287.7tm_1.exons2.CM020595.1.Periophthalmus_magnuspinnatus
RDDLKTAILKNVITVTLFVCINYINATLVYTFVRHEIFKMNPRYILYINLVITDISLLTVLTIVQVLSYIIYTLKVWLCIILLFVGVIANVNNPMTLAVMAIECYVAVCFPLRHSLLITVKKTYIVIGFMWFISMMFFLPDLFISLATEPFDFFQSRVFCLKQNILRMTIFNMKDTIIRVVLLIAVCLTLIYTYFRILFTAKSASSDAKKARNTVLLHSFQLMLSMLTYVNNPISEALTLLFPQSVLAIRFSVAIIVNVIPRLVSPLIYGIRDKEFRKYLKRYLVCK
>LOCXPDilaORUN.13-eta.308.356.HIT1.OR.1R.284.7tm_1.exons1.CM020603.1.Periophthalmus_magnuspinnatus
LYLVQVLIIIFLYINSLMITTFFMKEFFYRTMRYILFTSALMADCLYLVVTNILMIFTYFKIYMQMWLCLIIVITSVLLNVITPVTLTVMTLERYVAICMPLQHGQLCSTQRALYCILVIHGVSFIPCLIMILAVFVTVNVSLYREDVICSVEKMTIAIWQSHLRSGVSQFYFLVMFIVVVFSYIKIMRVAQAATVENKKASKKGLQTVLLHAFQLLLCLIQFWCPTLETALLQISVILYINVRYFNYIAFSLTPRCLSPLIYGLRDKEFFEVLRFYASWGLYK
>LOCXPOR2.317.HIT1.OR.2R.303.7tm_1.exons2.CM020595.1.Periophthalmus_magnuspinnatus
NSSFGQNGSTVVRYTDSFGVIIAKNATVVLLGMSINYLNGTLIHTFRKHQVFYHNPRYILFIHLVVNDMIQLTTAITLFVCTYVFFTINTYLCCFILSFVVFTSLNTPLNLAVMAVECYIAVCFPLQHPQLCNIKKIYIVIGCMWALSILSFLPDIFFLVATEPVLSLSTVFCELTHLLRNPIMIKKKEVTNSMYLVGVWLVLTYTYVQIFLAARSVKTTNSDAKKARNTILLHSFQLLLCMSTYVFTAVQKHIFILFPSIYSYFIFVWYILLQILPRFLSPIVYGLRDNMFRKHLKKHLSCT
>LOCXPOR3.328.HIT1.OR.2R.302.7tm_1.exons2.CM020595.1.Periophthalmus_magnuspinnatus
NSSFGQNGSSYVRYSDSFSTAIAKNVMVVLLGISINYLNGTLIHTFRKHQVFYHNPRYILFIHLVVNDMIQLTTAITLFVCAYVFYTINTFLCCIILAFAVCTTLNSPLNLAVMAVECYIAVCFPLQHPQLCNIKNIYIVIGCMWALSILSFLPDIFFLAATDPALFFSTVLCEMTHLIHNPIMVKKREVIFAMCLIGVWLVLIYSYIQIFLVARSAKITNSDAKKARNTILLHSFQLLLCMSTYVFSIVQQLVLILFPRIYLHFLFVWYILLQILPRFLSPIVYGLRDNMFREHLKKHLSC
>LOCXPOR6.340.HIT1.OR.2R.304.7tm_1.exons2.CM020595.1.Periophthalmus_magnuspinnatus
MNSLSVQNGSSYVRYPDSFSTAIAKNVTVVLLGISINYLNGTLIHTFRKHQVFYHNPRYILFIHLVVNDTVQLTTAVTLFVCTYVFYTINTYLCCFILSFVVFTSLNSPLNLAVMAVECYIAVCFPLQHPQLCNIKKIYIVIGCIWAMNLLSFLPDIFFLAATEPALFSSTVVCETTHLFRNPIMIKKREVTYSVYFVGVWLVLTYTYVQIFLAARSVKTTNSDAKKARNTILLHSFQLLLSMLTYVFSTVLQLVFILFPRIHLHFIFVWYILLQILPRFLSPMVYGLRDNMFREHLKKYLSCS
>LOCXPOR4.354.HIT1.OR.2R.303.7tm_1.exons2.CM020595.1.Periophthalmus_magnuspinnatus
NLSSAQNGTAVVRYSDSFSTIIAKNVTVVLLGISINYLNGTLIYTFRKHQVFNHNPRYILFIHLVVNDMIQLTTAITLFVCTYVFYTINTFLCCFILTVAVFTSLNTPLNLAVMAVECYIAVCFPLQHPQLCNIKNIYIVIGCMWALSILSFLPDIFFLAATEPVLSLSTVFCEPSQLFRNPIMIKKKEVTYSVYFVSVWLVLTYTYVQIFLVARSAKTPNSDAKKARNTILLHSFQVLLCMLTYVFSTVQQLILILFPRIYIHFMFVWYILLQILPRFLSPIVYGLRDNMFRKHLKKHLSCS
>LOCXPOR4.364.HIT1.OR.2R.303.7tm_1.exons2.CM020595.1.Periophthalmus_magnuspinnatus
NSSSGQNGSSYIRYSDSFSTAIAKNLTIALLGISINYLNGTLIHTFRKHQVFYHNPRYILFIHLVVNDMIQLTTAITLFVSSYVFYTINTFLCCFILTVAVFTSLNTPMNLAVMAVECYIAVCFPLQHPQLCNIKNIYIVIGCMWALSILSFLPDTFFLAATDPALFFSTVVCEMTQLFQNPIMIKKREVIFAMYLVGVWLILIYSYIQIFLVARSAKINNSDAKKARNTILLHSFQLLLCMLTYVYFTVQQLVLILFPRIYIHFMFVWYILLQILPRFLSPIVYGLRDNMFRKHLKKHLSCT
>LOCXPOR4.375.HIT1.OR.2R.303.7tm_1.exons2.CM020595.1.Periophthalmus_magnuspinnatus
NSSSGQNGSSYIRYSDSFSTAIAKNFTVALLGISINYLNGTLIHTFRKHQVFYHNPRYILFIHLVVNDMIQLTTAVTLFVSSYVFYTINTFLCCFILTVAVFTSLNTPLNLAVMAMECYIAVCFPLQHPQLCNIKNIYIVIGCMWALSILSFLPDIFFLAATDPALFFSTVVCEMTQLFQNPIMIKKREVIFAMYLIGVWLILIYSYIQIFLVARSAKIKSSDAKKARNTILLHSFQLLLCMLTYVFSIVQQLVLILFPRIYIHFMFVWYILLQILPRFLSPIVYGLRDNMFRKHLKKHLSCT
>LOCXPOR6.187.HIT1.OR.2R.304.7tm_1.exons2.CM020595.1.Periophthalmus_magnuspinnatus
MNSSSIQNGSSYVRYPDSFSTAIAKNITVVLLGISINYLNGTLIHTFRKHQVFYHNPRYILFIHLVVNDMIQLTTAITLFVCAYVFYTINTFLCSIILSFAVCTTLNSPLNLAVMAVECYIAVCFPLQHPQLCNIKNIYIVIGCMWALSILSFLPDIFFLAVTEPAKFFSVVLCEATHLIENPIMKKKREVTFAMYLVGVWLVLIYSYIQIFLAARSAKTTNSDAKKARNTILLHSFQLLLCMSTYVYPSVQQLVLILFKRTYLHFLFVWYILLQILPRFLSPIVYGLRDNMFRKHLKKYLSCS
>LOCXPOR3.200.HIT1.OR.2R.289.7tm_1.exons2.CM020595.1.Periophthalmus_magnuspinnatus
QDSFDSAVAKNVLVVALGITISYINGTMIYTFWKHQVFYMNSRYILFIHLVINDMIQLSTSILLFVLSYFFHINAFLCCIIIAFAVLTTVNTPLNLAVMAVECYVAVCFPLRHSDMCTVKRIYIVIACIWALSLLSSLPDIFYFMAANPDQLFSSTLLCTINTLITNSIFIKKKEILYIVYFVSVWLVFIYTYFKIFFATKSLKSLKSSETKKAQNTILLHSFQLLLSMLTYIYPMTLKQIFQLFSLYYVHVIYLWYILVQILPRCVSPILYGLRDVLFRNHLKKYLPC
>LOCXPOR7.226.HIT1.OR.2R.300.7tm_1.exons2.CM020595.1.Periophthalmus_magnuspinnatus
MNFSSSSSNSSPVVRDDLKNAIFKNIIIVTLCLFINYINATLLYTFTKHEIFKMNPRYILFIHLVINDIILLTLLTLMYILSYTIYIYNVSLCILLILIGSSSNFNNPMTLALMAIECYVAVCFPLRHSQIITVKKTYIVIVFIWLISALYLLPDVFIALAKEPLDFFYSKIFCTRPNIFRHSQVAEKDIIFNAVFMVIIWSTLFYTYLQIVFTAKSASAGARKARNTVLLHSFQLSLSMLTYLYFVIYYELTALFPESASAIRFAMMIFINIIPRLVSPLVYGIRDKTFRKYFTQHLFC
>LOCXPOR8.237.HIT1.OR.2R.299.7tm_4.exons2.CM020595.1.Periophthalmus_magnuspinnatus
SSSSSNSTPAVVRDDLQNAILKNIITVTLCLFINYINATLLYTFIKHEIFKMNPRYILYIHLVINDIIVLTVVTLIHVLSYIIYTLHVWLCMTLIIITLFSALNNPMTLAFMAIECYVAVCFPLRHSQIITVKKTYIAIAFIWLISAQSFLPDVFVSLATERLDFFLFRVFCERPNIFRQADLRLKNIIYNSVLLAIVWLTLIYTYFKILFTAKSASTNAKKARNTVLLHSFQLMLSMLTYVYNPISVGLLFLFPQSVLAIRFAVAIVVNVMPRLVSPLVYGIRDKEFRKYFKRHLFCE
>LOCXPOR8.249.HIT1.OR.2R.299.7tm_4.exons2.CM020595.1.Periophthalmus_magnuspinnatus
SSSGSNSTPVVVRDDLKTAIMKNIITVTLCLSINYINATLVYTFIKHEIFKMNPRYILYIHLVINDIILLTLLTLIQVLTYIIYMFHVWLCILFFLLGLPANLNNPMTLAFMAIECYVAVCFPLRHSQIITVKRTYIVISFIWLISAQSVLPDIFFSLATERLHFFQSRVFCQRSDILRHPGIEKKDTIFNAVLMGIVWLTLIYTYFKILFTAKSASADAKKARNTVLLHSFQLMLSMLTYLYSALITGLIFLFPQSVSNVRFVVTILVNVMPRLVSPLVYGIRDKTFWKYFKKNLICE
>LOCXPOR8.262.HIT1.OR.2R.299.7tm_4.exons2.CM020595.1.Periophthalmus_magnuspinnatus
SSSGSNSTPVVVRDDLKTAIMKNIITVTLCLSINYINATLVYTFIKHEIFKMNPRYILYIHLVINDIILLTLLTLIQVLSYIIFTLHVWLCILFLLLALPANFNNPMTLAFMAIECYVAVCFPLRHSQIFTVKRTYILIAFIWLISAQSVLPDLFVSLATERLHFFQSRMFCLRSDIFRISILHEKHNIMHAVLLATVWLTLIYTYFKILFTAKMASADAKKARNTVLLHSFQLMLTMLTYVNNQISVGLTFLFPKSVLAIRFTMAIIVNVMPRLVSPLVYGIRDKTFRKYLKQYLFCE
>LOCXPOR8.273.HIT1.OR.2R.298.7tm_1.exons2.CM020595.1.Periophthalmus_magnuspinnatus
SSSGSNSTPVVVRDDLKTAIVKNVITVILCLSINYINATLVYIFMKHEIFKMNPRYILYIHLVINDIILMTLLTLIQVMVYILYTFHVWLCILFHLFSVPINLNNPMTLAIMAIECYVAVCFPLRHSKIITVKKTYIAIAFIWLISAQSVLPDIFVALATERLDYFQFQVFCQRKDIFRNSVIEKKETIFNAVLMAIVWLTLIYTYFKILFTAKSASADAKKARNTVLLHSFQLMLSMLTYLYTALMTGLIFLFPQSASNVRFVVTIIANVMPRLVSPLVYGIRDKTFRKYLKIYFFC
>LOCXPOR8.295.HIT1.OR.2R.297.7tm_1.exons2.CM020595.1.Periophthalmus_magnuspinnatus
SSSGSNSTPVVVRDDLKTAIVKNVITVILCLSINYINATLVYIFMKHEIFKMNPRYILYIHLVINDIILMTLLTLIQVLLYIVYTFHVWLCILFHLFSVPINLNNPMTLAFMAIECYVAVCFPLRHSKIITVKKTYIAIAFIWLISAQSVLPDLFVALATERLDYFQFQVFCQRKYIFRNPVIEKKETIFNAVLMAIVWLTLIYTYFKILFTAKSASADAKKARNTVLLHSFQLMLSMLTYLYTALITGLIFLFPQSASNVRFVVTIIANVMPRLVSPLVYGIRDKTFRKYLKIYFF
>LOCXPOR8.298.HIT1.OR.2R.297.7tm_4.exons2.CM020595.1.Periophthalmus_magnuspinnatus
SSFGSNSTPVVVREDLKTAIMKNIITVTLCLSINYINATLVYIFMKHEIFKMNPRYILYIHLVINDIILLTLLTLIQVLLYIVYMLHVWLCIIFLLFSLPINLNNPMTLAFMAIECYVAVCFPLRHSQIITVKKTYIAIAFIWLISVQSVLPDLFVALATERLDFFQSQVFCQRQDVFRFPGTDKKETIFNAVLMGIVWLTLIYTYFKILFTAKSASADAKKARNTVLLHSFQLMLSMLTYLYTALTIELIYLFPQSASNVRFVVATIVNVMPRLVSPLVYGIRDKTFRKYLKIYFF
>LOCXPOR9.300.HIT1.OR.2R.299.7tm_4.exons2.CM020595.1.Periophthalmus_magnuspinnatus
SSSVSNVTSEAAQDDLSSVILKNVLTVGLCITINYINVVLVHIFVRHETLNVNPRYILYIHLVINDILLLTMLTLIHTLSYIVYSINVSLCILLVMIGTYTSMNNPMTLAVMAIECYIAVCYPLRHSQICTVNKTYTVIGLIWVICTVNLLPDLFVTLATEPLEFFHLQVFCTYGNIFRHQYLAVKRDISNALLLVAVWLTLLYSYFKILFAAQSISSDAKKARNTILLHSFQLVLSMLIYVKSEIGNGLIYFFPKSVTAVRFGVALLVNILPRLVTPLVYGVRDKTFRKYLKQYLFCR
>LOCXPOR10.303.HIT1.OR.2R.326.7tm_1.exons4.CM020595.1.Periophthalmus_magnuspinnatus
MQNSTSLLHTLVGNSSAPVSVNAVSVSKDSFSNALTKNIVAMLVWLALSIINSSMVHTFLRHSLFYENPRYIMFITMVINDALQLSLVTALYVVSYIFRKIQASICCILIMTAVLTTRSTPLILAGMALERYFAICFPLHYTQMCTVPRTLLLIGIIFILTSAPPISDLLITVVKEPPSFFRTSIFCDHSFLFRDRSIYYKNCVFDGTYLSFVALTLVYTYCKIMLTAKAASGLASVRRARNTVLLHGVQLLLCMLAFVVPSLQAALISLFPQLSLEIRYIFFLVVYIIPRFLSPVIYGFRDEQFRKYWTRYLRCGRDTQQRVLPL
>LOCXPOR11.304.HIT1.OR.2R.329.7tm_1.exons1.CM020597.1.Periophthalmus_magnuspinnatus
KDGARSPETAHCIFLSIMPHERTVPALLWLFVLLTLCSYLINALTLWGLGRSDNPSWEPRLALLKNLILSDILQSSNSGPAVIYSLLQRRTVRLNSWCLVQYFLGSLTIFSSLVTITLMALERYLYVCHAIHYLVILTPVRMRVALLLIWVYATVVSAANLILLNMGQLHPHEEVTRGLLCEPDTVEQVMGFPRAAAVYRKITGSLTLLLCLLAYAFSYVRMYRDARNAVIPFNAANTTARKTVLFYCGMLFVQLLPVLIKVISDALWEVEGTAAMVELLPPSDKRGGTAPSATAAAMHVSLLVMLVVPPCINPLVFGLRNVEIRHVLL
>LOCXPOR12.305.HIT1.OR.2R.314.7tm_4.exons1.CM020601.1.Periophthalmus_magnuspinnatus
SSLVLLGFEQLLPVRWLLLLLLLFVWLFVLLSDSLVIFVIVTRRVLHRPMFIFIAAVLSNSLMASSIIYPQLLRDLGQMGLRPGLDLGLGSVQVSLGACLTQAFLLHTVGSSSFMLLGAMALDRYMSITFPLRYTVLMSPWRVLCLLLFCWVCPLALVGTAVVLASRLPLCAHAVHRIYCDPYTVISVSCPGAMARLTSVYGLFMVVLVLFVPGSFVVFSYGKILWVCLFRSRSFSRKALATCMPHIAVFLNFLLSTAFDLLHRRVSTSAGASPALEKLGTAASLSSVMIPTVFNPLVYGLKVSEIYRQITTLL
>LOCXPOR13.307.HIT1.OR.2R.305.7tm_1.exons1.CM020603.1.Periophthalmus_magnuspinnatus
MFNLSDLQPNSTAHHALPVIIKVSIVIPLTCMFLGCIIVMLHTFASHRQFLETSRYLLFAYMLVNDAFQVISSVVLFVLFVCQIKFPICYCIPLLFVSTATFQNTPLILAAMSLERYIAIVYPLQRPLAWRSDRIWVIILSLWIVSCLFPFIDFSIGKQDPNVDPFSTPVLCKTIKLNSSPIQMLFKAVISILFFAVVAVIILFTYVRILLETKKLRQDRASVNKAMYTVLLHGFQLVLCVLAFTHPITETLVVVHGWQPEDMAFFNYFTFILIPRFLSPLIYGFRDQSLRACIGKSLLYCSQKV
>LOCXPOR14.308.HIT1.OR.2R.311.7tm_4.exons1.CM020603.1.Periophthalmus_magnuspinnatus
MGANSTMLGDLLEIQGFHIALPFRYPLFFSLLLVYCSLLLSNVGVLLVIFSDRSLHQPMYLLFCNLPLNDLMGNTVLLPRLMMHIVSGERYISYQQCVVQAFHSHTFGSASHMILIIMAIDRYIAICHPLRYSTIMTSRTVTGLSVAAWGISLVLVSILIGLTVRLSRCRNVIQNAYCDNASLFKLSCDDVSINNIYGLFFTVLLFCCSIGGIGITYIRIALLCWIKKNKELNRRAVQTCASHLVLYLIMMCTDFLTIILHRFPEYPYLRQIAYVLFHVVPASLNPVIYGLQTKSLRDKIMYYVRRKVLPN
>LOCXPOR16.309.HIT1.OR.2R.292.7tm_4.exons1.CM020603.1.Periophthalmus_magnuspinnatus
LTLNNFVIPSGGKYPIFFFGIAIYLFSVSCNVTLLLLIILKRNLHKPMYIILFSLPLNDLIGINTMLPKVLSGIVSESHRVSYPLCVLQAFLLHMYGGGVLFILAAMAFDRYVAICMPLRYSTVMTPKLILCIISLVWGLDLILNCILFSLQSRLPKCRSVILNVFCDNPSLLKLTCGNTTLNNIIGLFNTALMQAISVSVQGFSYVKILITCLVSEKLETKTKAINTCMAQLVIFVMFEIVATFTILSHRFQNVSADLQKIMGMLIFLVPPLLNPIVYGLYTNEIRNTLMK
>LOCXPOR15.310.HIT1.OR.2R.310.7tm_4.exons1.CM020603.1.Periophthalmus_magnuspinnatus
MSENTSLDNFLTLEELGLHSSSTQYPAFIFAILMYTLILIFNSMVLLSIVTSKTLHKPMFLLLCNLPISDMVGASAFFPHLVFGIITKNRIISYNSCMFQGFLIHFYGTANLLTLSAMAYDRYVAICSPLRYNSIMTMQTLVKLIIMIWFTNVGIIGTLFALHVRLKICRTKIVDLYCNNPSLLKLACFSSNTMLINYYGVFNIVLLQGGTLLVIMYTYMQILRLCIMSKQTEVRSKAAQTCSSHLVSFLVLQINTVIALSAHRLTNASSFLRRSMGVSVVIFPPFLDPIIYGLSSREIKTAFFGLLKRN
>LOCXPOR16.311.HIT1.OR.2R.316.7tm_4.exons1.CM020603.1.Periophthalmus_magnuspinnatus
SQQYINMNSTYNITPYVTLVSYNLPPDSVISTFLFACLSYVTILFCNLTLMLTIILNKCLHQPMYLILINLPINDLMGSSAFFIQTIKQIITRSQIVSYPACVTQAFFIHIYAAGAMFMLTAMAYDRYIAICWPLRYNDVMTNSQVMKVITFAWLCCFILIGVLFGLLLRLPRCRSEMMQPYCDNPSLLSLVCENTSLNNIYGLFSVAVTQVVANGMILFTYLRILIACFRSKRADTKAKALQTCATHLLVVILFESLGLFTIISYRFKDMSPHLRRFLGMSTLIFPPTLNPIIYGLKTKEIRVKIMQYLRNMLFK
>LOCXPOR17.312.HIT1.OR.2R.318.7tm_4.exons1.CM020603.1.Periophthalmus_magnuspinnatus
MLVNLTRQDHFTLLGFPGLHPQYYGPVSAVMFFVYIAIGFGNIFILVFVMCEKKIQKPRYLIFCHLALSDLTFGTVTLPKIIAKYWFGNSLISFYGCFVQMFFVHYLGSVQSFNLMVMALDRFISVCLPMRYPVLISNTVVSVLCGISWFIPLPIMITIVLQAVFLPFCKSNVIAQCYCDRMSIVTQACAENIVSLNTISLSLAMFCLLLPLAFILFSYTSIIVVIMKMTNAKGRRKTFSTCTSQILITCLFYLPRCFVYLSNFKGFFYSLDLRILLIMLYSMLPAAVNPVIYCFKTQDIKQSLLMKLHWARISIEQK
>LOCXPOR23.313.HIT1.OR.2R.282.7tm_4.exons1.CM020603.1.Periophthalmus_magnuspinnatus
MFIVYLVIGFGNIFILVFVMCEKKIQKTTYLIFCHIVLSDLTFGTVTLPKIIAQYWFGNSLISFSVCFVQMFFVHYLGSVQSFNLMVMALDRFISVCLPMLYTALISNTVVSVLCGISWFIPLPIMITVVMQTVFLPFCKSNVIAQCYCDRMSIISKTCAENILSLNMTALSLAMFCLLLPLAFILFSYTSLIVVILKMTHAKGRRKTFSTCTSQILFTCFYLPRCFLYLSNFKDFSFSLDFRILLIMLLPAAVNPVIYCFKTQDIKKSLFMKLHRATVSIE
>LOCXPOR18.314.HIT1.OR.2R.318.7tm_4.exons1.CM020603.1.Periophthalmus_magnuspinnatus
MLVNLTRRDHFTLLGFPGLHPQYYGPVSAVMFFVYITIVFGNIFILVFVIYEKKIQKPRYLIFCHLALSDLTFGTVTLPKIIAKYWFGNSIISFYGCFVQMFFIHYLGSVQSFNLMVMALDRFISICLPMRYPVLISNTVVSVLCGISWFIPLPIMITVVLQAVFLPFCKSNVIAHCYCDRLSIVSQACTENIVLLNTISLSFAMFCLLLPLSFILFSYTSVIVVILKMTNVKGRRKTFSTCTPQILITCLFYLPRCFLYLSNFTGFSFSLDFRILLIMLYGLLPAAVNPIIYCFKTQKIKQSLLMKLHRARISIEQK
>LOCXPOR19.315.HIT1.OR.2R.316.7tm_4.exons1.CM020603.1.Periophthalmus_magnuspinnatus
MLVNLTKQDHFTLLGFPGLHPQYYGPVSAVMFFVYLVIGFGNIFILVFVMCEKKIQKPTYLIFCHIALSDLTFGTVTLPKIIAKYWFGNSLISFYGCFVQMFFVHYLGSVQSFNLMVMALDRFISICLPMRYPVLISNTVVSVLCGISWLIPLPVMVTVVLQAVFLPFCKSNVIAQCYCDHISIMSQTCTERFLSVSTTAVSLAMFCLLLPLAFILFSYTSIIVMILKMTNANGRRKTFSTCTPQILITCLFYLPRCFVYLSNLKGFSFSLDFRSFLIMLYSLLPAAVNPVIYCFKTQNIKQSLFMKLHRARISIE
>LOCXPOR20.316.HIT1.OR.2R.321.7tm_4.exons1.CM020603.1.Periophthalmus_magnuspinnatus
MLVNLTRRDHFTLLGFPGLHPQYYGPVSAVMFFVYIAIGFGNIFILVFVMCEKKIQKPTYLIFCHLALSDLTFGTVTLPKIIAKYWFGNSLISFYGCFVQMFFIHYLGSVQSFNLMVMALDRFISICLPMRYPVLISNTVVSVLCGISWFIPLPIMITVVMQTVFLPFCKSNVIAQCYCDRISIISQTCAENMLSLNTTAVSLAMFCLLLPLAFILFSYTSVIVVILKMTNVNGCRKTFSTCTPQIIITCLFYLPRCFVYFSFFKGFSFSLDFQIFLIMLYSLLPAAVNPVIYCFKTQDIKKSLLMKLHRARISIEQKGIY
>LOCXPOR21.318.HIT1.OR.2R.321.7tm_4.exons1.CM020603.1.Periophthalmus_magnuspinnatus
MLVNLTRRDHFTLLGFPGLHPQYYGPVSAVMFFVYIAIGFGNIFILVFVMCEKKIQKPTYLIFCHIALSDLTFGTVTLPKIIAKYWFGNSLISFYGCFVQMFFVHYLGSVQSFNLMVMALDRFISICLPMRYPVLISNTVVSVLCGISWCIPLPIIITVVLQTVFLPFCKSNVISQCYCDRMSIISQTCTENMLSLNTTALSLAMFCLLLPLAFILFSYTSVIVVILKMTNAKGCRKTFSTCTPQIIITCLFYLPRCFLYLSNFTGFSFSLDFRILLIMLYSLLPAAVNPVIYCFKTQDIKKSLLMKLHRARINIEQKGIY
>LOCXPOR21.319.HIT1.OR.2R.321.7tm_4.exons1.CM020603.1.Periophthalmus_magnuspinnatus
MLVNLTRRDHFTLLGFPGLHPQYYGPVSAVMFFVYIAIGFGNIFILVFVMCEKKIQKPTYLIFCHIALSDLTFGTVTLPKIIAKYWFGNSLISFYGCFVQMFFVHYLGSVQSFNLMVMALDRFISICLPMRYPVLISNTVVSVLCGISWFIPLPIIITVVLQTVFLPFCKSNVISQCYCDRMSIISQTCAENMLSLNTTALSLAMFCLLLPLAFILFSYTSVIVVILKMTNAKGCRKTFSTCTPQIIITCLFYLPRCFLYLSNFTGFSFSLDFRILLIMLYSLLPAAVNPVIYCFKTQDIKKSLLMKLHRARISIEQRGIY
>LOCXPOR23.320.HIT1.OR.2R.316.7tm_4.exons1.CM020603.1.Periophthalmus_magnuspinnatus
MLVNLTRRDHFTLLGFPGLHPQYYGPVSAVMFFVYIAIGFGNIFILVFVMCEKKIQKPTYLIFCHIALSDLTFGTVTLPKIIAKYWFGNSLISFYGCFVQMFFIHYLGSVQSFNLMVMALDRFISICLPMRYPVLISNTVVSVLCGISWFIPLPIMITVVLQTVFLPFCKSNVIAQCYCDRISIISQTCAENILSLNTTAVSLAMFCLLLPLAFILFSYTSVIVVILKMTNAKGRRKTFSTCTSQILITCLFYLPRCFVYLSNFKGFSFSLDFRILLIMLYGLLPAAVNPVIYCFKTQDIKQSLFMKLHRTRISIE
>LOCXPOR24.321.HIT1.OR.2R.316.7tm_4.exons1.CM020603.1.Periophthalmus_magnuspinnatus
MQYNNGTRINHFFLTGFPGLSAQYYAPVSVVLLIVFLAIAFGNIFIIALVKCERSLHKPTYLIFCHLALTDLAFGTTTLPKIISKYWFDDSLIEFNSCFVQMFFVHFLGAAHSLILMVMALDRFLAISFPLRYPNIFTNTTASFLCGLSWLISISWMIFIAIDAYTLSYCESNIIVQCYCDHIGITALGCENVRDVQVIAFGGAMFFLLVPLTFIIFSYFAIIVAVMRISSHESRVRTLSTCTPQLLITLLYYAPRCFVYLANNVGFTFSVPVRILVVMLYSLIPAAVNPLIYCFKTKNIKECLNKRYNRTKVQVG
>LOCXPOR25.322.HIT1.OR.2R.316.7tm_4.exons1.CM020603.1.Periophthalmus_magnuspinnatus
MQYNNGTRINHFFITGFPGLSAQYYAPVSLLLFIAFLAIAFGNIFILVLVKCEHSLHKPTYLIFCHLASTDLAFGIVILPKIISKYWFDDSLIEFNSCFVQMFFVHFLASVHSFILMIMALDRFLAISFPLRYPSAFTNTTASVLCGVSWFLAMSWMIFVVMHALTLPYCNSNVIVQCYCDHYTITTLSCDPRPDVQAFATGGAMFVLLVPLTFIIASYFSIIVVVVRISSHESRMRTFSTCTPQLLITLLYYTPRCFVYLAAYVGFGLSLPNRIVVVMLYSVIPAAVNPLIYCFKTKDIKECLSKRYKMAKVYVG
>LOCXPOR26.324.HIT1.OR.2R.316.7tm_4.exons1.CM020603.1.Periophthalmus_magnuspinnatus
MQYNNGTRINHFFITGFPGLSAQYYAPVSLLLFITFLAIAFGNILILVLVKCERSLHKPTYLIFCHLASTDLAFGIVILPKIISKYWFDDSLIEFNSCFVQMFFVHFLASVHSFILMIMALDRFLAISFPLHYPSAFTNTTASVLCGVSWFLALSCMIFIVIDALTLPYCNSNVIVQCYCDHYTITTLSCDPRPDVQAFATGSAMFVLLVPLTFIIASYFSIIVVVVRISSHESRMKTFSTCTPQLLITLLYYTPRCFVYLAAYVGFGLSLPNRIVVVMLYSVIPAEVNPLIYCFKTKDIKECLSKRYKMAKVYVG
>LOCXPOR27.325.HIT1.OR.2R.320.7tm_4.exons1.CM020603.1.Periophthalmus_magnuspinnatus
MLVSNGTNLKHFVMVGFPGLSSVYFGPVSVLLLFVFLAIIVGNAFTVAVIYLIKSLHKPTYIIFVNLAMTDIIFAIVTLPKVISRYWWDDTLTLFGTCFTQMYFVHSMGSITSLILLLMALDRFIAVWFPLRYPTVVNNRSISIACFLCWCLTFIRMVGVVSHALTLPYCGIHGNIIPHCYCDHLSITQLGCGNEVKYVKVVSLGIALFGLLMPLAFIIFSYFSVIVAVIKMSQAESRYRVLSTCAPQIFITCLYYVPRCFVYIAHNLGLKIGQEIQVVIVMLYSFVPAIVNPLIYCFKTKDIKDALSQRLKRRRVSDGI
>LOCXPOR28.326.HIT1.OR.2R.299.7tm_4.exons2.CM020603.1.Periophthalmus_magnuspinnatus
LNQSDFQFLAFPFLLWQRSLIALPLVLVLGLVIVANGCLLLVVIHVEALWSPMYILVGALCLVDMLSSLVIVPNALLVLLNPTHSISLAECLTQMFLTHFLSSLESTLLLAMALDRYMAICHPLKYRQLVGRSFFLTLFLFTLVRSGSVMAVLVALAGSLDFCGGRVIEHLYCDHMALVRLGCGDTGASRGAGVAVIVCFVGLDIPIILLSYLQILVVVHRAREDRWKALHTCGTHLIVLLVFYLVGTVAFLSHTLQLSLSADLNTLMGLVYILLPAAVNPIIYGVRTAEIQQGFNQVF
>LOCXPOR28.326.HIT1.OR.2R.278.7tm_4.exons2.CM020603.1.Periophthalmus_magnuspinnatus
EPVRLSVPGIPIPAVAAQPDRSAASLSLRTCDSGKWLSAAGCHPRGGFVESHVHPGGGAVSGGHALFSGHRPKCSSSPAKPHPQHLIGRVSDADVPDTLPVVTGVYTSPRHGTGSLHGHLPPTQVQTAGGPLVLPDPLPLHSGSEWFCHGGPGGVGWLSGLLWRSRHRAPVLRPHGAGTVGLWRHRGQSRGRCGRDRVLRGSGHPHYPSVVPADLGGGASCEGGQVEGSAHLWYSPDSSLGVLPGGHGRVPFPHSTAEPLRGPEHSHGSGLYPAARCG
>LOCXPOR29.327.HIT1.OR.2R.300.7tm_4.exons1.CM020603.1.Periophthalmus_magnuspinnatus
NITSHTVFELSCFLELGRLRPLLFLPLSLFYFLSLGANFLLVFVILRHRSLQSPMYLLIAGMACVDGALPLLVLSPLLLSFLWGWTQMSLGTCLLQMFVVHLLGAFQSTILLWMAVDRCLAVVCPLRYSARLSGRVLLGLAVPLVLRNVTLISGLVVLVGRLHFCDFVLLNCFCEHMAVVRLACGDTSLNSALGLLTIGLVPVLDFILIAVSYVVVLATALSGRIVTKATNTVVTHIIVMSISLAVILVAFISYRVHHKLPHTARLLCSALYLFLPSTTNPLAFGIRTQEIRKQILHLLR
>LOCXPOR30.329.HIT1.OR.2R.307.7tm_4.exons1.CM020603.1.Periophthalmus_magnuspinnatus
MSNVTNFTHFMLTAYLDLGMFRYLVFLLLLVLYIMTLSSNLLLISVIVLNRTLAQPMYLFLCSLFLSELYGSTMLFPMLLHHVVWQLHQISVSFCFLQIYCLHSYATIEYLNLAVLSYDRYIAICFPLQYHSHMNRDRMIKLIVSAWLYGFFIVLTTEGITITLKLCDNKIPKVYCDNYSVVRMACSDISYVNIHGLIVTFVTIVIPFLYMLYTYVRILRVCFSGSKSLRQKALSTCMPHLVTILNFTIGGSFELVQSRFNMGGTPIAVRVFLSLYCISSQPLLSPLIYGFNISKLRSMCKGLLLSR
>LOCXPOR31.330.HIT1.OR.2R.307.7tm_4.exons1.CM020603.1.Periophthalmus_magnuspinnatus
MSNVTNFTHFMLTAYLDLGMFRYLVFLLLLVLYIMTLSSNLLLISVIVLNRTLAQPMYLFLCSLFLSELYGSTMLFPMLLHHVIWQLHQISVSFCFLQIYCLHSYATIEYLNLAVLSYDRYIAICFPLQYHSHMNRNRMIKLIASTWLYGLLSVLQTLCITVSLKLCNNVIPKVYCDNYSVVRMACSDISILNIHGLVFSFVTIVIPFLFIIFTYICILRSCFLGSKSLQQKALSTCMPHLVTIINFTIGGSFELVQSRFNMGGTHLALRVFLSLYCISSQPLLSPLIYGFNISKLRSVCKGLLLSR
>LOCXPOR32.331.HIT1.OR.2R.310.7tm_4.exons1.CM020603.1.Periophthalmus_magnuspinnatus
RMNPNSSNVAFFSLTAYFHLGPLRYLVFAVLLILYVLMLLSNALIVAVIYQNRSLHEPMYILVCSLFGNGIFGSSIMFPFLLYQILQDVHIVPSQFCYFQAFAIHVYGIVEYFTLSVMSYDRYLAICVPLQYNTRMTRDKTAVMMVIPWLYACFICLVMIMLSSSLRLCGNAIQKVYCDNFPIVRLACSDTSILNAYGLVISIVNIFSPMLLILITYFRILRVCFLGSVQTRRKALATCMPHVVSLMNFGLGAAFEIIQYRFNLSYLPESVRIFLSLYFWLVQPILDPFVYGLSISKIRVLCKNLFVSKI
>LOCXPOR33.332.HIT1.OR.2R.306.7tm_4.exons1.CM020603.1.Periophthalmus_magnuspinnatus
MSNSSHVFHFTLSAYFDVGLFKYPLFLVTLLLYIFILFSNVLLITIICLNRTFHEPMYVFLCALFLNEVYGSTGLFPFLLLHILRRVHVVPAAPCFLQIYTLHTYGLVEYLSLAVLSYDRYVAICRPLQYNMCMSKSRLAVLIAVPWCYSFAICGVMILLTSTLSFCGNIIHKVYCDNFPVVKLACVNTTGINLYGLIITFNHILLPLICIVTTYTRILKVCVGGSKQTRHKAFSTCAPHVASLINYSIGVVFEILQGRFDMSRVPSMFRIFMSLYFLLCPPLFNPLIYGLALTKVRFMCKSLLFS
>LOCXPOR34.333.HIT1.OR.2R.305.7tm_4.exons1.CM020603.1.Periophthalmus_magnuspinnatus
MMVNFSQVSHFTLGAYFDTGPLKWLYFVIILSLYILILLSNLLLIVVICLNRTLHEPMYIFLCSLFVNELYGSTALYPFLLSQIPQDVHKVSYSFCLAHIFTIYYYGSLEFSSLSVISYDRYVAICFPLQYNSRMNNRQVVFLFILIWLPPFVVVLITTILTSSLTLCGNVLDTVLCDNYCVVKLSCFDTTINNLYELVAASIIVMLPVCVVIFTYIHIFKVCFNGSKQTRLKAASTCTPHICSLVNGAFGALFFVLQTRFNMSHWPHIVRIILPLYHLACQPLFNPLMYGLKLTKMRNACKNIL
>LOCXPOR35.334.HIT1.OR.2R.305.7tm_4.exons1.CM020603.1.Periophthalmus_magnuspinnatus
MMVNFSQVSHFTLGAYFDTGPLKWLYFVIILSLYILILLSNLLLIVVICLNRTLHEPMYIFLCSLFVNELYGSTALYPFLLSQIPQDVHKVSYSFCLAHIFTIYYYGSLEFSSLSVISYDRYVAICFPLQYNSRMNNRKVVFLFILIWLPPFVAVLITTILTSSLTLCGNVLDTVLCDNYCVVKLSCFDTTINNLYELVAASVTVMLPVCVIIFTYIHIFKVCFNGSKQTRQKAASTCTPHICSLVNGAFGALFLIIQTRFNMSHWPHIVRIILPLYHLACQPLFNPLMYGLKLTKMRNACKNIL
>LOCXPOR36.335.HIT1.OR.2R.307.7tm_4.exons1.CM020603.1.Periophthalmus_magnuspinnatus
MMNFSQVSYFTLGAYFDPGPLRWLYFVIILSVYVLIVLSNLLLIVVICLNKTLHEPMYIFICSLFINEVNGSTVCLVFIAYQILQDVHTISYNLCFLQIFFLYSYLGVNFTNLAVMSYDRYVAICFPLHYNTHMTLRKVTCLIVVTWLSPLVAVGITIVLTASLKLCGNIMDSVYCDNYLIIKLACSDATVNNFYEVVAAAVFVSVPLIIIFFTYIQIFRVCFNGTKQTRQKAVSTCTPHLFSVVNFAIGTSFQISQTRFDLSHLPQMLRIILSLYHLTCQPLFNTPMYGLNLTKIRNVCKNLFSKS
>LOCXPOR37.336.HIT1.OR.2R.308.7tm_4.exons1.CM020603.1.Periophthalmus_magnuspinnatus
VMMNFSQVSYFTLGAYFDPGPLRWLYFVIILSVYVLIVLSNLLLIVVICLNKTLHEPMYIFLCSLFINEINGSTVCLVFIAYQILQDIHTISYNLCFLQIFILYSYIGVNFTNLAVMSYDRYVAICFPLHYNTHMTLRKVTCLIVVTWLSPFVAVGITIVLTASLKLCGNIMDSVYCDNYLIIKLACSDTTMNNIYEVVAATVFVSIPVFIIFFTYIQIFRVCFNGTKQTRQKAVSTCTPHLFSVVNFAFGSSFQICQTRFDLSHLPQMLRIILSLYHLTCQPLFNTPMYGLNLTKIRNVCKNIFSKS
>LOCXPOR38.337.HIT1.OR.2R.304.7tm_4.exons1.CM020603.1.Periophthalmus_magnuspinnatus
MVNFSQVPYFTLGAYFDPGPLRWLYFVIILSVYVLIVLSNLLLIVVICLNKTLHEPMYIFLCSLFINEINGSTVCLVFIAYQILQDVHTISYNLCLLQIFLLYSYGAVNFTNLAVMSYDRYVAICFPLHYNTHMTQRKVTCLIVIVIWLSPLVAVGITVVLTASLKLCGNIMDSVYCDNYLIIKLACSDTTVNNIYEVVAATVFLATPVLVIFFTYIQIFRVCFNGTKQTRQKAVSTCTPHLFSVVNFAFGSAFQIFQTRYDLSHLPQILRIILSLYHLTCQPLFNTPMYGLNLTKVRNMCKNI
>LOCXPOR39.338.HIT1.OR.2R.303.7tm_4.exons1.CM020603.1.Periophthalmus_magnuspinnatus
MVNFSHNSYFTLGAYFDPGPLRWLYFVIILSVYVLIVLSNLLLIVVICLNKTLHEPMYLFLCSLFINEINGSTVFLVFIAYQILQDVHTISYNLCFLQIFFLYSYGGVTFTNLAVMSYDRYVAICFPLHYNTHMTQRKVTCLIVVAWLSVFVAVAITIVLTASLKLCGNIMDSVYCENYLIVKLACSDATANNIYEAVAVTIVLTIPLIIIFFTYIQIFRVCFNGTKQTRQKAVSTCTPHLFSVVNFAFGSWFQIFQSRFDLSHLPEILRIILSLYHLTCQPLFNTLMYGLNLTKIRNMCKNI
>LOCXPOR40.342.HIT1.OR.2R.307.7tm_4.exons1.CM020603.1.Periophthalmus_magnuspinnatus
MGNSSQVSHFTLGAYYETGLLRWLYFLIILSVYILIVLSNLLLIVVICSNRTLHEPMYLFLCSLFVNELYGSTTLFPFLLVQILSDSHLIPIPFCFLQIFCMYHYASAEFFMLAAMSYDRYMAICFPLQYNTKMNVTKVSLLIFLSWFVAFVGIAVMTSLSVPLKLCGTIIDRIICGNYSIVKLACFNTKANNIFGLLYTLLSVVPTLSLILFTYVRILQVCFSGSMDMRHKALGTCAPHLLSVLNFSFGCSFQIVQSRFDMNSINRVVGILLTLYFLTVQPLFSPVVYGLKMSKIKDLCKRLLCGK
>LOCXPOR41.343.HIT1.OR.2R.307.7tm_4.exons1.CM020603.1.Periophthalmus_magnuspinnatus
LNSTFPYYFTLSAYIDVGGFRYLLFLIILCLFLCIIGANSLLVYVISVNRSLHEPMYIFLCSLFINEVYGSSALFPLLLVQILSHVHQVAVPLCFLQNFCLFAYGGSELLILAVMSYDRYLAICCPLDYQARMTPNRISFLIALTWVCPLFFCVVMTSLSATLHLCNNVIQKVYCDNHSITKSACTDTSLINAWGLLITSLSVFVPLVIIFYSYVLILKVCFSGSKQTRQKAVSTCSPHIASLLNFSFGACFEILQSRFDMSGVPNVLRIILSLYWLTCQPLFNPLLYGLNMSKIRIICKSLFLSRV
>LOCXPOR42.344.HIT1.OR.2R.309.7tm_4.exons1.CM020603.1.Periophthalmus_magnuspinnatus
MANSSQVSHFTLGAYFDTGPFKWLSFLIIMSVYILIVLSNLLVIVVICLNRTLHEPMYLFLCSLFVNELYGSTTLFPFLLLQILKDFHTIPAPFCFLQIFCITYYGHVEFLTLAVMSYDRYLAICFPLQYHSKMTHTKVFILIALTWLLLLIAVIILISLSAPLPLCGNTINKVYCDNYAIVKLACFDTSVNNIYGLIQLFLIMVLPSSLILFTYFRIFKVCFRGSKQTRQKALNTCTPHLASLLNFSFGVSFEIIQNRFNMSSVPNLVRIILSLYFLTVQPLFNPVMYGLKMSKIRSLCKKTLLGKHI
>LOCXPOR44.345.HIT1.OR.2R.307.7tm_4.exons1.CM020603.1.Periophthalmus_magnuspinnatus
MGNFSQVSHFTLGAYFDTGPFKWLSFLIIMSVYILIVLSNLLLIVVICLNRTLHEPMYLFLCSLFVNELYGSTALFPFLLLQILKDFHTIPAPFCFLQIFSMFSYGHVEFHTLAVMSYDRYLAICFPLHYHSKMTHTKVFILIALTWLLLFIAIIILISLSAPLPLCGNIINKVYCDNYSVVKLACFDTTVNNIYGFIHLFLITLSPSSLILFTYFRIFKVCFRGSKQTRQKALSTCTPHLASLLNFSFGVGFESIQSRFNMSSVPNLVRIILSLYFLTVQPLFNPVMYGLKMSKIRSSCKKTLLGK
>LOCXPOR44.346.HIT1.OR.2R.307.7tm_4.exons1.CM020603.1.Periophthalmus_magnuspinnatus
MANFSQVSHFTLGAYFDTGPFKWLSFLIIMSVYILIVLSNLLLIVVICLNRTLHEPMYLFLCSLFVNELYGSTALFPFLLLQILKDFHTIPAPFCFLQIFSMFSYAHVEFHTLAVMSYDRYLAICFPLQYHSKMTHTKVFILIALTWLLLFIAVIILISLSAPLPLCGNTINKVYCDNYSVVKLACFDTSVNNIYGFIHLFLITLSPSILILFTYFRIFKVCFRGSKQTRQKALSTCTPHLASLLNFSFGVGFEIIQSRFNMSSVPNIIRIILSLYFLTVQPLFNPVMYGLKMSKIRSLCKKTLTGK
>LOCXPOR45.347.HIT1.OR.2R.307.7tm_4.exons1.CM020603.1.Periophthalmus_magnuspinnatus
MGNFSQVSHFTLGAYFDTGPFKWLSFFIIMSVYILIVLSNLLLIVVICLNRTLHEPMYLFLCSLFVNELCGSTALFPFLLLQILKDFHTIPAPFCFLQIFCLLSYGNIEFLTLTIMSYDRYLAICFPLQYHSKMTHTKVFILIALTWLLLFIAVIIGISLSAPLPLCGNIINKVYCDNYSVVKLACFDTSVNNIYGLIQLFLVAVLPSNLILFTYFRIFKVCFRGSKQTRQKALNTCTPHLASLLNFSFGVSFEIIQNRFNMSSVPNLVRIILSLYFLTVQPLFNPVMYGLKMSKIRSLCKKTLTGK
>LOCXPOR45.348.HIT1.OR.2R.307.7tm_4.exons1.CM020603.1.Periophthalmus_magnuspinnatus
MANFSQVSHFTLGAYFDTGPFKWLSFFIIMSVYILIVLSNLLLIVVICLNRTLHEPMYLFLCSLFVNELYGSTALFPFLLLQILKDFHTIPAPFCFLQIFCIFSYGNIEFLTLAVMSYDRYLAICFPLQYHSKMTHTKVFILIALTWLLLFIAVIILISLSAPLPLCGNIINKVYCDNYSVVKLACFDTSVNNIYGLIHLFLITVLPLNLILFTYFRIFKVCFRGSKQTRQKALNTCTPHLASLLNFCFGVSFEIIQSRFNMSSVPNLIRIILSLYFLIVQPLFNPVMYGLKMSKIRSLCKKTLLGK
>LOCXPOR45.349.HIT1.OR.2R.307.7tm_4.exons3.CM020603.1.Periophthalmus_magnuspinnatus
MANFSQVSHFTLGAYFDTGPFKWLSFLIIMSVYILIVLSNLLLIVVICLNRTLHEPMYLFLCSLFVNELYGSTALFPFLLLQILKDFHTIPAPFCFLQIFCIFSYGNIEFLTLAVMSYDRYLAICFPLQYHSKMTHTKVFILIALTWLLLFIAIIILISLSAPLPLCGNIINKVYCDNYSVVKLACFDTTVNNIYGLIQLFLITVLPSSLILFTYFRIFKVCFRGSKQTRQKALNTCTPHLASLFNFSFGLHFEIIQNRFNMSSVPNLVRIILSLYFLTVQPLFNPVMYGLKMSKIRSLCKKTLLGK
>LOCXPOR48.353.HIT1.OR.2R.308.7tm_4.exons2.CM020603.1.Periophthalmus_magnuspinnatus
MNSTPVTHFVLGAYIDIGSLKYLCFLVLLLMYSAILLCNIVLIVLICLNRNLHEPMFIFLCSLFFNELYGSAAIFPVLLIQVLQDVHVVSTLVCLLQIFVLYSYGGIEFAMLAVMSYDRYLAICHPLQYGSRMTPNKIAFLTALSWCYPLMMNLFITYGLTAPLTLCGNIIHKVYCDNYWVVRLSCFDTRLNNVFGLTHMFSVILGLVLLIIYTYIRILRVCFNGSRQTRQKALSTCTPHLLSLINFSFGAFFEIVQSRFNMGSLSNPLRIFLSLYWLSVQPLANPLLYGLRMTKVRLILRMLLFGKK
>LOCXPOR49.355.HIT1.OR.2R.306.7tm_4.exons1.CM020603.1.Periophthalmus_magnuspinnatus
MSNQTHVSYFILTGYFNVSQLRYLIFVFLGFLYTVILFANIFLITVISMNRTLHEPMFVFLCSLFLNEIYGSTSLFPFLLFHMLRDVHTVSHSLCFLQIFCLYSYATVEFFSLAVMSYDRYVAVCFPLQYHLQMNTRKVLVLIVISWSCPVVINIIPIILSAPLKLCGNIIPKVYCDNYFIVSMACSNTRVNNIYGLIATFLTVFVPVTFILFTYLRILFACFHASPQTKQKALSTCMPHFVSLINFSFGVCFEILQSRFNMSHVPNAFRVLLSLYWLVSPSILNPFMYGLNSSKVKTSCINLFGK
>LOCXPOR49.356.HIT1.OR.2R.307.7tm_4.exons1.CM020603.1.Periophthalmus_magnuspinnatus
MFNASQVSHFTLGAYFDTGSFRWLYFFILLCIYIVILFSNVLLIVVICLNRTLHEPMYIFLCSLFVNELWGSTGLFPFLLVQMLQDVHSVSYAFCFLQIFCVYVYASTEMFTLSTMAYDRYLAICCPLRYNMRMNTYKISALIFVSWLYPLCAIITVQILAASLQLCGNAIPTVYCNNFYIVQLACHETLVHNVFGLANLFVTVFCPLSVILFSYASILRVCFNGCKQARQKALNTCTPHLASVINLCCGMLFEIVQSRFNMTNVPKLIRIVLSVYFLALQPLFNPVMYGLKLAKVRVLCKKMLSRS
>LOCXPOR50.357.HIT1.OR.2R.304.7tm_4.exons1.CM020603.1.Periophthalmus_magnuspinnatus
MVNFSQVSHFTLGAYIDPGPLRWLYFVIILSVYVLILLSNLLLIIIICLNRTLHEPMYIFLCSLFMNELYGSTALFPLLLYQIPVDVHTVSPPFCFIQIFCIYSYVSIEFLTLAIMSYDRFLSICFPLQYSTHMNVTKVFLLIAFSWFYPCVSILLLIIFSIPLQLCDNVIPKVYCDNYFIVKMACYDTKLNNIYGLIITSVIVLGPLGMIFFTYLRILKVCFRGSKQTQHKALNTCAPHLASIINFSFGVCFEVLQSRFDLKNVHKVLKVVLSLYFLAVQPLFNPLMYGLKLTKIRALCRNLL
>LOCXPOR51.358.HIT1.OR.2R.304.7tm_4.exons1.CM020603.1.Periophthalmus_magnuspinnatus
MVNSSQVSHFTLGAYYDTGPLKWLYFVIILSVYILIVLSNLLLIIVICLNRTLHEPMYIFLCSLFMNELFGSTALFPMLLWEIIQDVHIITAFFCFLQIFLVHSYVSIQFVILAVISYDRYLAICHPLQYPTRMNTKKVLFLLFFPWFYAFAIVLVVVLLTSLLQLCEHSIVKVYCNNYSVVKLSCSDTSINNIYGLCVTFLTVVGPLVVMISTYVCILKVCFRGSKHTRHKALSTCAPHLASFLNFSFGVFFEVLGSRFSLQNLHSMVALVLSLYFLVVQPLFNPLIYGFKLTKVRELCKNML
>LOCXPOR95.359.HIT1.OR.2R.297.7tm_4.exons1.CM020603.1.Periophthalmus_magnuspinnatus
NSSLSHFLLGVYLPLGNFRYFLVVLTAALYLLILFLNSFLITVISLRPSLHEPTQLFLCNLFLNEIYGSTGLFIFLLHQTLKDVHTVTVTHCFLQIFCHYTYATVEILNLAVMSYDRYVAICRPLQYRTIMTLNKAALFAVLIWIYSFIRCFITISLTLRLTLCGNFIDNLFCHNYLIVRLACSDTQLNNIYGFFATASTLLLPLMPILFSYAHILRVALSCPQKGRKAVHTCIPHIVSLLNFALGSFLDILQTRFNLSTAPVVIRIVFPLYFYVLQPILNPIMYGMKTSAIQTACK
>LOCXPOR52.360.HIT1.OR.2R.301.7tm_4.exons1.CM020603.1.Periophthalmus_magnuspinnatus
STLSYFVLSAYLPLGSVRFVLVLCVALIYTLILVLNCFLVVLILVSRSLHEPMYLLLCSLFVNELYGSGGLFPFLLVQVPLDIHVVSAPFCFLQIFCLYTYAQVEFCTLALMAYDRYLAICCPLQYHTRMTLRRVGLLVLLVWIFLFLKFLVTLSLSLRLTYCGNSISSVYCHNYLVAKLACSGNSVNNFYGLFGVVLTVLVPLVPIVFSYARILSICYAGSGHARQKALSTCTPQIVSLLNFSFGCSFEILQSRFDLSAFPGLVRVLLSLYFLVMQPLLNPLMYGLQMSRIRKAARRLLC
>LOCXPOR53.361.HIT1.OR.2R.308.7tm_4.exons1.CM020603.1.Periophthalmus_magnuspinnatus
SSPMMNVTISLPLFSTFSSLERGLLVVTVAMYLLSVLLSLFLTAVISLDARLHRPMYVLLVNLSLCGVLGGSTLCPAVLRFLLWGRSQLSLVDCLVQIFFTNVYTGAVFCLLAVMAFDRYVSICLPLRYHSVMTPPRLRLLLLWLYCFLVAVAAVQAYLTSRVALCRFSIDKLMCDSLALSNLACRQTLVVSAFGLFCSLSVIMFPCLLVLLSYAQIFIVILKKPGVSRRKAFRTCTPHLITFANFSMASFFGVINRRLSDEVPKSVNIVVCLVVLVFPPLLHPIVYGIKTQEIQQSVKRTLHRHLQV
>LOCXPOR54.362.HIT1.OR.2R.305.7tm_4.exons1.CM020603.1.Periophthalmus_magnuspinnatus
MFNSSEVTQFSLVAFRDPGMFRFLFFSVALILYILIVFSNVLLIVVVYLSRTLHEPMYVLLCSLFLNELWGSSAMLPFLLVQILRDAAFAPYSLCLLQLFCVYSYASVEFTSLSVISYDRYVAICCPLEYHARMSPNKVRVLVVLIWLPPLVAVAITTILTASLTLCGNVIDKVYCDNYCIVKLSCYDTTVNNWYELVAASLTVVAPLVVIFYTYVQILRVCFRGSAHTRQKAVSTCAPHLGSVLNLGFGVLFEVIQTRFDTSVLPTMLRILLPVYHVTVQPLLNPLMYGLNLRQIRRQCQRLLL
>LOCXPOR55.363.HIT1.OR.2R.312.7tm_4.exons1.CM020603.1.Periophthalmus_magnuspinnatus
MSNWTQVTHFSLGAYSEPGPLRWLYFLLILCAYVLIVGSNLLLTALISLSRGLHQPMYLLLCSLFVNEVYGSSALFPFLLYQVLQEEHSVPYSLCFLQIFCIYLYACVEIFTLAAMAYDRYLAICCPLQYHSLMTHRQVALLLCVTWLVPSLFIAVLVWLSASLPLCGNVIDKVFCGNYSIVKLACSATRLNNIYGLLYTVLSMMLPLLLILYTYGRILHVCVSAPGQARQRARLRALGTCVPHLASLINFSFGCCSQVVMSRFDVSWIPAALQVALSLYFFACQPLFNPLIYGLNLRQVRQECQRLLRGKL
>LOCXPOR56.365.HIT1.OR.2R.308.7tm_4.exons1.CM020603.1.Periophthalmus_magnuspinnatus
MENVSLFVFELSGLNDSVTNRQIYFGVALTSYAVTVFFNLTLVATIAREKTLHQPMYVFLANICINGICGASSFYPKLLQELLRDSGRISYTDCLLQMCGIYCYVFCEFTSLTVMAFDRYVAICRPLQYHGVMTRSAVTRLVALTWSFSLLETIIGAVLTTRLPLCGNRLPKFFCTNWEVVKLSCVDTTVNNIYGFLLILSHLLQTVLILLSYVGLVGAALRSRADRRKFVQTCLPHLVALLIFTLSNCFDSMFSRYGNGVPGMRALSNALAAEFLVVPPLLNPIIYGIKMQQIRAPITRLFSRETRV
>LOCXPOR57.366.HIT1.OR.2R.306.7tm_4.exons1.CM020603.1.Periophthalmus_magnuspinnatus
MASANVSSSSSLTLAAYWDLGSLRSLWFLLLLLLYVAVLGCNLVVIAAIFVDRSLHQPMYVLICNLLTNQLCGSVAIYPFLLFQLLQSTHAVSHAACLVQVFFLFFYGNVQIMTLAAMSYDRYVAICCPLQYHRRMSSQRTLRLLLLVWLLPLLEVSFMVSLSAPLRLCGNHISKVYCDNYSVVKLACGDTTLNNVYGLIYTCVALLSVPALILYTYVRIIRVCLSSGASTRRKALSTCAPHLASLLNVTLACFCEVVMTRFNVTAVPNAVRVVMSLYFITCPPLFDPLVYGLALNKVRRSCRALL
>LOCXPOR58.367.HIT1.OR.2R.299.7tm_4.exons1.CM020603.1.Periophthalmus_magnuspinnatus
SSLVLDSVYAGSLAPLFLALALLLFLGIVALNVFLVAVIIAHAALHAPVYVFMCSLFLNGMVGGSSLLPFLLAQLSNLTHRVSLTSCGLQMFLMYTYSSVEFFNLAAMAYDRYVAICFPLSYRQRLNPRTIGLTLGLVWGVSLGLGVFVATLVRSVAFCGNRIHKIYCNFYDLSSLVCAEDAFVGPTIKVMETLYMSTALLGMVVFIVFTYARILVVCFRGSKQMRQKAVSTCAPHLASLTNYGLSVFLEETQTKFDVGNLSRVFQVFLSLYIVIGPPLLNALLYGLNMSKLRAVCRGL
>LOCXPOR49.368.HIT1.OR.2R.301.7tm_4.exons1.CM020603.1.Periophthalmus_magnuspinnatus
HVPQVAVFSLAWYTDLGPWRFVVFFVVLLLYLFIVGANLLVIVAICSQRSLHEPMYMFLCSLLLNELNGSAGLFPFFLVQLAQDVHTVKAALCSLQIFCLYFYVNVQFYSFAVMSYDRYLAICRPLRYAALMRPRAAALLIFLSWCLPVVAIVTMTTLSATLTYCRHVLERLYCDNYSVVKLSCDDTVVNNVYGLLYTFIVLFGLTLVIIVCYARILRVCFTSLKQRQKALSTCTPHLASLFNFSLGCFLEIIQSRLNMAAVPRWLRVVLSLYFVTFQPLFNPLLFGLNLSKIRAACKRLL
>LOCXPOR49.368.HIT1.OR.2R.301.7tm_4.exons1.CM020603.1.Periophthalmus_magnuspinnatus
QQPFAGGADLAEVESEQQRVEQRLKGDEVQRQDHAQPPRHGRHVEPALDDLQETAQREVEERGQMRRARAQGLLPLLQARETHSEDPRVADDDDERESKQHDEGVQEPVHVIDHGVVARQLHHRVVIAVQPLQHVAAVRQRRRQRRHGDDGHDGQTPGEEDEQRRRARPHEGGVAQRPADGQVAVVGHDGEAVKLNVNVKIETEDLQRAERRLHRVNVLRQLHQEEREQPGAAVQLVQQQRTQEHVHGLVQRALGADRHDHQQVRSDDEQIQQQHHEEDHEPPRPQVCVPRQREDRHLRHV
>LOCXPOR59.369.HIT1.OR.2R.304.7tm_1.exons3.CM020604.1.Periophthalmus_magnuspinnatus
LNSSASAQSRSVLERALAGFTACLLCLVFLWVNFMMLYTLRSRAVFREAARHVLLFHLLFSDTLQMVLTQVLFVLAYVQVLLSFPLCALLVLMTHASHDFSPLMLVLMSLERFVAVCLPLRHAAIATPRNSACACLAAWAFTIIMILVRLSYMLPPSALFVLRSQTVQTCNSLVLYPTAESRLFDEALLYSLFLAAFLSIAGSYAAVMRAAHSLSTDQASARKARTTLLLHLFQLSLMVVSTFHDILLVALYRSVSRLIFSRVQTVMYIFLIILPKCLSVLVYGLRDPTIRAALVLHLCCHIGL
>LOCXPOR59.370.HIT1.OR.2R.304.7tm_1.exons3.CM020604.1.Periophthalmus_magnuspinnatus
LNSSSTAQYMNVLERALAGVTACLLCLVFLWVNFMMLYTLRSRAVFREAARHVLLFHLLFSDTLEMVLSQVLFVLAYVRVLLFFPLCALLVLMTHASHNFSPLMLVLMSLERFVAVCLPLRHAAIATPRNSACACLAAWAFTIIMILVRLSYMLPPSALSVLRSQMAQTCNSLVLYPTAESRLFDEALLYSLFLAAFLSITGSYAAVMRAAWSLSTDQASARKARTTLLLHLFQLSLMVVSTFHDVLLVALYHALPRLVFSRVQTVMYILLIILPKCLSVLVYGLRDPTIRAALVLHLCCHIGL
>LOCXPOR60.372.HIT1.OR.2R.309.7tm_1.exons1.CM020604.1.Periophthalmus_magnuspinnatus
EWQNYFQNLTEKQWTTLISFKFAFVTVTSLACLIFLVINVIIIHTLCSRPVFRETSRYMLLLNLVVADSFMLFMGQLMYLKNAFYMFVSYPVCGFYIMISYLSAQIAPLTLSVMSIERYIAVCFPFHYPTIVTMRNTAFAILSVWGLGCVDIFIRALLVLEIHLLPNLQMNIFCSSSTLLRGPGSKVYEMASTMALFLLSALVIASSFISVMVVALSASTDKVSADKSRNMLLLHMFQLSLNLMSTMGQSIFSSVSTLVEPLLARKVFVLFYVFLVMMPRCLTALIYGLKDPSLRLILVSRLCCHLQAS
>LOCXPOR62.373.HIT1.OR.2R.307.7tm_1.exons1.CM020604.1.Periophthalmus_magnuspinnatus
SFYQNLTEQARTTIISFRIVFVTLTNLAALIFLVINGIIIHTLCSRPVFRETSRYMLLLNLVVGDSIVLFMGQVMYMQSIANVNLSYPLCGFYTMISYLCVKISPLTLSVMSTERYIAVCFPFHYPTIVTMRNTAFAIVCVWGMGCVDVLIRVLLLVEFPFHLLPSLQMNSYCSSVALLLGPRSKVYQTISTIVLFLFTGLVIMSSFIGVMVVALSASTEKESANKARNMLLMHMFQLSLTLMSTMGPFLRAEVAMVDPVLAGRLSVVVNVFLLMMPRCLTTLTYGLKDSSLRMVLVSRLCCHLQVS
>LOCXPOR61.374.HIT1.OR.2R.306.7tm_1.exons1.CM020604.1.Periophthalmus_magnuspinnatus
QSFYQNLTGQDWTKMISFRFAFAVLTNLAALIFLVINGIIIHTLCSRPVFRETSRYMLLLNLVVGDSIVLFMGQLLYMHSTANVNLSYPLCGFYVMITYLCVKIAPLTLTVMSTERYISVCFPFHYPTIVTMRNTAFAILCVWGMGCVDILIQVLLLVEFPFHLLPSLQMNSYCSSVALLLGPRSKVYQTISTIVLFLLSGLVIMSSFIGVMVVALSASTEKESANKAQNMLLVHMFQLSLNLMSITEQPIFRVVAALANPGRLFVMVHVFLVMMPRCLTTLTYGLKDSSLRPVLVSHLCCHLQVS
>LOCXPOR62.376.HIT1.OR.2R.307.7tm_1.exons1.CM020604.1.Periophthalmus_magnuspinnatus
SFYQNLTEQARTTIISFRIVFVTLTNLAGLIFLVINGIIIHTLCSRPVFRETSRYMLLLNLVVGDSIVLFMGQLLYMQSIANLNLSYPLCGFYIMISYLSVKIAPLTLTVMSTERYIAVCFPFHYPTIVTMRNTAFAILSVWGMGCVDVLIQVLLLVEFPFHLLPSLQMNSYCSPVALLLGPRSKVYQTISTIVLFLFAGLVIMLSFIGVMVVALSASTEKESANKARNMLLMHMFQLSLTLMSTMGPVLRAEVAMVDPVLAGRLSVVVHVFLLMMPRCLTTLTYGLKDSSLRPVLVSRLCCHLQVS
>LOCXPOR62.377.HIT1.OR.2R.308.7tm_1.exons1.CM020604.1.Periophthalmus_magnuspinnatus
QSFYQNLTEQARTTIIGFRIVFVTLTNLAALIFLVINGIIIHTLCSRPVFRETSRYMLLLNLVVGDSIVLFMGQLLYMHSVANVNLSYPLCGFYIMISYLSVKIAPLTLSIMSIERYIAVCFPFHYPTIVTMRNTAFAILSVWGMGCVDILIQVLLLVEFPFHLLPSLQMNSYCSFVTLMLGPRSKVYQTISTIVLFLLSGLVIMSSFIGVMVVALSASTEKESANKARNMLLMHMFQLSLTLMSTMVPVFNRVAALANPVLAGRLLVMVHVFLAMMPRCLTTLTYGLKDSSLRPILVSHLCCHLQVS
>LOCXPOR62.378.HIT1.OR.2R.308.7tm_1.exons1.CM020604.1.Periophthalmus_magnuspinnatus
QSFYQNLTEQAWTTIIGFRIVFVTLTNLAALIFLVINGIIIHTLCSRPVFRETSRYMLLLNLVVGDSIVLFMGQLLYIHGIANLNLSYPLCGFYIMISNLSVKIAPLTLSVMSTERYIAVCFPFHYPTIVTMRNTAFAILCVWGMGCVDILIQVLLLVEFPFHLLPSLQMNSYCSFVTLLLGPRSKVYQTISTIVLFLFSGLVIMSSFIGVMVVALSASTEKESANKARNMLLVHMFQLSLTLMSTMGPVFNRVAALANPVLAGRLLVMVYVFLAMMPRCLTTLTYGLKDSSLRPVLVSRLCCHLQVS
>LOCXPOR62.379.HIT1.OR.2R.308.7tm_1.exons1.CM020604.1.Periophthalmus_magnuspinnatus
QSLSQNLTEQAWTRMITFKFAFVALTNLAGLIFLVINGIIIHTLCSRPVFRETSRYMLLLNLVVGDSIVLFMGQLLYMHSTANLNLSYPLCGFYIMISYLSVKIAPLTLTVMSTERYIAVCFPFHYPTIVTMRNTAFAILCVWGMGCVDILIWVLLLVEFPFHLLPSLQMNSYCSSVALLLGPRSKIYQTISTIVLFLFSGLVIMSSFIGVMVVALSASTEKESANKARNMLLMHMFQLSLTLMSTMGPVFSSVAALANPVLAGQLFVVIHVFLVMMPRCLTTLTYGLKDSSLRPVLVSRLCCHLQVS
>LOCXPOR62.380.HIT1.OR.2R.307.7tm_1.exons1.CM020604.1.Periophthalmus_magnuspinnatus
SFYQNLTEQARTTIISFRIMFVMLTNLASFMFLVINGIIIHTLCSRPVFRETSRYMLLLNLVVGDSIVLFMGQLMYLQSIANVNLSYPLCGFYVMISYLTSQIAPLTLSVMSTERYIAVCFPFHYPTIVTMRNTAFAILCVWGMGCVDVLIRVLLLVEFPFHLLPSLQMNSYCFSVTLLLGPRSKVYQTISTIVLFLFSGLVIMSSFIGVMVVALSASTEKESANKARNMLLMHMFQLSLTLMSTMGPVFSSVAALADPVLAGRFFVMVYVFLVMMPRCLTTLTYGLKNSSLRPVLVSRLCCHLQVS
>LOCXPOR62.381.HIT1.OR.2R.308.7tm_1.exons1.CM020604.1.Periophthalmus_magnuspinnatus
QSFHQNLTGQDWTTMIAFRFAFVALTNLAGLIFLVINGIIIHTLCSRPVFRETSRYMLLLNLVVGDSIVLFMGQLMYVQSITNVNLSYPLCGFYVMITYLTSQIAPLTLSVMSTERYIAVCFPFHYPTIVTMRNTAFAILCVWGMGCVDILIRVLLLVEFPFHLLPSLQMNSYCFSVTLLLGPRSKVYQTISTIVLFLFSGLVIMSSFIGVMVVALSASTEKESANKAQNMLLVHMFQLSLTLMSTMGPVFSSVAALANPVLAGRLFVMVYVFLVMMPRCLTTLTYGLKDSSLRPVLVSRLCCHLQVS
>LOCXPOR62.382.HIT1.OR.2R.308.7tm_1.exons1.CM020604.1.Periophthalmus_magnuspinnatus
QSFYQNLTGQDWTNIIGFRFAFAVLTNLAGLIFLVINGIIIHTLCSRPVFRETSRYMLLLNLVVGDSIVLFMGQLLYMQNIANVNLSYPLCGFYVMITYLTSQIAPLTLSVMSIERYIAVCFPFHYPTIVTMRNTAFAILCVWGMGCVDILIRVLLLVEFPFHLLPSLQMNSYCFYVALLLGPRSKVYQTISTIVLFLFSGLVIMLSFIGVMVVALSASTEKESANKAQNMLLVHMFQLSLTLMSTMGPVFSSVAALANPVLAGQLLVIVYVFLVMMPRCLTTLTYGLKDSNLRLVLVSRLCCHLQVS
>LOCXPOR62.383.HIT1.OR.2R.301.7tm_1.exons1.CM020604.1.Periophthalmus_magnuspinnatus
TNSSSVNLIGARVFFLCATCVFCCLFFITNGTILFFLCSKPALSHCPRYVLLFNLVLADTILIAQAETLYLLASFQIRISYSLCAALAMVSFMTVQISPYTLIFMSLERCVAVCFPFRHSAVVTLRNTFISIFLIWTFSFANILTRILLLLEVPFRDLATLQMHRFCDNVGMVLTPKSKVFDVASAYFLFLFSSLIISASFVAVVVAARAASSDKASTDKAKKTLLLHMFQLFLNLVSTLNMAFFTAIAGSGDQWLVGKFFVVVYILVILSPRCVSSLTYGLRDPNLRPLLLSRLCCSVCV
>LOCXPOR14.384.HIT1.OR.2R.291.7tm_4.exons1.CM020604.1.Periophthalmus_magnuspinnatus
GALLQLEGLSLPHSSVLPVFCCILLSYVLMMLMNLGNSVLILKERSLHQPMYLLLCNLCINDIIGGTHVIPQFLSDLLRAPEERLISYGACVTQAFVSHVFATASHTILMIMAFDRYVAICNPLHYSTIMSGRMLVKLMAFAWGVPLVLVSVLIGLSVRLSRCRSVVTNPYCDNASLFKLSCESTLINNVYGLLFTALLLSASIGSTLLTYLRITLVCLRRHSSSLNRRALQTCSTHLLVYLLLLLSGVVVITLHRFPEYTHHRKMTAVILFTGPGTVNPIIYGVQCRDIR
>LOCXPOR14.385.HIT1.OR.2R.291.7tm_4.exons1.CM020604.1.Periophthalmus_magnuspinnatus
GALLQLEGLSLPHSSVLPVFCCILLSYVLMMLVNLGNSVLILKERSLHQPMYLLLCNLCVNDIIGGTHVIPPLLFNMLRAPEERLISYSACVTQAFVSHVFATASHTILMIMAFDRYVAICNPLHYSTIMSGHMLVKLMAFAWGVPLVLVSVLIGLSVRLSRCRSVVTNPHCDNASLFKLSCESTLINNMFGLLFTALLLSASIGSTLLTYLRITLVCLRRHSSSLNRRALQTCSTHLLVYLLLLLSGVVVITLHRFPEYTHHRKMTAVIWFTGPGTVHPIIYGVQCRDIR
>LOCXPOR14.188.HIT1.OR.2R.291.7tm_4.exons1.CM020604.1.Periophthalmus_magnuspinnatus
GALLQLEGLSLPHSSVLPVFCCILLSYVLMMLMNLGNSVLILKERSLHQPMYLLLCNLCINDIIGGTHVIPPLLFNMLRAPEEHLISYSACVTQAFVSHLFGTTSHTILMIMAFDRYVAICNPLHYSTIMSGRMLVKLMAFAWGVALVLVSVLIGLSVRLSRCRSVVTNPYCDNASLFKLSCESTLINNVYGLLFTALLLSASIGSTLLTYLRITLVCLRRHSSSLNRRALQTCSTHLLVYLLLLLSGVVVITLHRFPEYTHHRKMAAVILFTGPGMVNPIIYGVQCRDIR
>LOCXPOR63.189.HIT1.OR.2R.300.7tm_4.exons1.CM020604.1.Periophthalmus_magnuspinnatus
DSLDLLLEGLTVDPGSTLPVFLLLLFSYLFVLFSNLSMCILIIRNRSLHQPMYLLYLNLSTNDLLGNTTVMPRLLYDLLRPSELRHIHLFTCVIQAFLSILFNTTGHTILMIMAFDRYMAICSPLRYSTLMSTRMLVRLIVWAWGVAFVFVAVLLGLTLRLSRCRSLVSGLYCSNASLFKLSCESTYINNVYGLFFTVVLFSGSIGSIVLTYTKITVVCLTSKSMSLNRKALQTCSTHLLSYLVFMCSGMLIITFHRFSNLVQERKFITVMHHLLPSGLNPLIYGLQSKDVRHSFRQMLT
>LOCXPOR63.190.HIT1.OR.2R.304.7tm_4.exons1.CM020604.1.Periophthalmus_magnuspinnatus
DSLDLLLEGLTVDPGSTLPVFLLLLFSYLFVLFSNLSMCILIIRNRSLHQPMYLLYLNLSTNDLLGNTTVMPRLLYDLLQPLALRHIHLFTCVIQAFLSHLFNTTGHTILMIMAFDRYMAICSPLRYSTLMSTRTLVGLIVWAWGVAFVFVAVLLGLTLRLSRCRSLVSGLYCSNASLFKLSCESTYINNVYGLFFTVVLFSGSMGSIILTYTKITVVCLTSKSMSLNRKALQTCSTHLLSYLVFICSGMLIIAFHRFPNLVQERKFITVMYHLLPSGLNPLIYGLQSKDVRHSFRRMFSIFAS
>LOCXPOR64.191.HIT1.OR.2R.309.7tm_4.exons1.CM020604.1.Periophthalmus_magnuspinnatus
SEALMENVTVNSPVLLLEGFSLPPLLSLCVCVCLLLSFLFIVGANTVVVCAVISDRRLHTPMYLLFCNLAVTDVLANVNVVPRVLLDTLRPPAERLISYPECVAQAFWAHLLATGMRTVLMVMAFDRYVAVCLPLRYSAIMSPRMLVKLLVAAWSAALVLVSVLIGLTVRLNRCRLLVVGLQCSNAALFGLSCESVFVNNVYGLTFTTMLYLSSAGSLVLTYGSIIAVSVRRDRTLNLKALRTCLSHLLVYFLSLFSGLTVILFTRFPKLRQERHLASVLYTVLPGCFNPLIYGLQSQEIRNYVRAVFR
>LOCXPOR65.192.HIT1.OR.2R.307.7tm_4.exons3.CM020604.1.Periophthalmus_magnuspinnatus
MDNETWDMDVLLLEGLRVDPGFSLAAFLLLLLVYIFILVSNVGLVLLIFAEKTLRTPMYLLFCNLILNDVFGATIIIPHVLLDISSPSDQRRIPFSFCALQAFCVNLYGSTSHTVLMAMAFDRYVAICNPLRYSSIMSPGMVLRLSLASWGSTLVMVAVLLGLTLRLSRCRRVVPNLFCDNASLFKLSCDDLTVNNVFGLVYTVLLLGSSLLAVSLTYFKIACVCLRRRSATLNRRALHTCASHLCVYLLLLVSAFAVVTLHRFPKFSEQKKVVSVVGEVLLPALNALIYGVQIRQIRARVGALFCR
>LOCXPOR63.193.HIT1.OR.2R.288.7tm_4.exons1.CM020604.1.Periophthalmus_magnuspinnatus
LQVEGFFLSGGWSVVAMVCFLLLYVVVLAANGSVAVVIACDRALHTPMYLLFVQLSLNDILGNSAVVPQVLMDLLRPPERRVLHLSACVLQAFLVHLCGSASYTILMTMAFDRYVAICHPLRYATIMSGHTLVKLTVLAWGGALLLPSVLISTTLQLSRCRSLIRGLYCANASLFKLSCESVLLHNVLGLVFTAALMVGSVSVMLLTYVRITVVCVKQQSSSLNRKAVQTCSTHLLLYLLLMLGGLSIVGLQRAPGLVEERKALALLKDLLPGALNPIVYGLQSKELR
>LOCXPOR63.194.HIT1.OR.2R.294.7tm_4.exons1.CM020604.1.Periophthalmus_magnuspinnatus
LQLEGLLVPASFLTPAFLGLFFSHLFIVTANMGVVALICSDSALHQPMYILLCQLSINDILGNTALVPRLLYDMPRPPRRRLISLGSCVVQAFITHLFGTNNHTILMIMAFDRYAAICTPLRYSAVMGTRTLVTLTAAAWGGGSVLVAALLGLTLRLSRCRSLLLNAYCDNASLFKLSCENTFINNVYGLTFSVVLLTSSIGAIVVTYSYITAACVTKRSRSLNRKALQTCSTHLLLYLVMFLSGMLIIALHRYPQYEPYRKTTTILFNIIPPALNPVIYGFQCHEIHQSLRRL
>LOCXPOR66.195.HIT1.OR.2R.304.7tm_4.exons3.CM020604.1.Periophthalmus_magnuspinnatus
DPVVFVLEGFRVAPGYGPLLFLLLLCIFLLVLAGNGLMLVAVATERRLWRPMFVLMVNLALVDLLGASAICPRLLMLLLYAGGPISYRSISHAHALLQAIAVHTYGVAMLTVLAAMAYDRYVAVCEPLRYHSVMTPLRVFWLCFWSWFLAVVLIGILFGFHIGTKFCGTLIQHVYCSNRGILQLSCEPSPVNNYYGLVMTYAVGTSVLLVTTFSYIRILMAVLGRGGPDPVQTRSKALQTCSSHLVVFVLYNVSCVIIVISYRFPALAPNIKKLFSILFIIVPPTVNPLIYGLVSHELRSAICR
>LOCXPOR67.197.HIT1.OR.2R.304.7tm_4.exons3.CM020604.1.Periophthalmus_magnuspinnatus
DPVVFVLEGFLVAPGYGPLLFLLLLCIFLLVLAGNGLVLVAVATERRLWRPMFVLMVNLALVDLLGASAICPRLLMLLLYAGGPISYRSISHAHALLQAIAVHTYGVAMLTVLAAMAYDRYVAVCEPLRYHSVMTPLRVFWLCFWSWFLAVVLIGILFGFHIGTKFCGTLIQHVYCSNRGILQLSCEPSPVNNYYGLVMTYAVSTSVFLVTTFSYIRILMAVLGRGGPDPVQTRSKALQTCSSHLVVYVLYNVAIVIIVISYRFPALAPNIKKLFSILFIIVPPTVNPLIYGLVSHELRSAICR
>LOCXPOR67.199.HIT1.OR.2R.304.7tm_4.exons3.CM020604.1.Periophthalmus_magnuspinnatus
DPVVFVLEGFRVAPGYGPLLFLLLLCIFLLVLAGNGLVLVAVATERRLWRPMFVLMVNLALVDLLGASAICPRLLMLLLYAGGPISYRSISHAHALLQAIAVHTYGVAMLTVLAAMAYDRYVAVCEPLRYHSVMTPLRVFWLCFWSWFLAVVLIGILFGFHIGTKFCGTLIQHVYCSNRGILQLSCEPSPVNNYYGLVMTYAVSTSVFLVTTFSYIRILMAVLGRGGPDPVQTRSKALQTCSSHLVVYVLYNVAIVIIVISYRFPALAPNIKKLFSILFIIVPPTVNPLIYGLVSHELRSAICR
>LOCXPOR69.202.HIT1.OR.2R.307.7tm_4.exons3.CM020604.1.Periophthalmus_magnuspinnatus
DPVVFVLEGFRVAPGYGPLLFLLLLCNFLLVLAGNGVVLVAVATERQLRRPMFVLMVNLALVDLLGALAVCPRLLMHFLYAGGPISYRSISHGHALLQAIAVHTYGVAVQTVLAAMAYDRYVAVCEPLRYHSVMTPLRVFWLCFWSWFLAVVLIGILFGFHIGTKFCGTLIQHVYCSNRGILQLSCEPSPVNNYYGLVMTYAVSTSVFLVTAFSYIRILMAVLGRGGPDPVQTRSKALQTCSSHLVVYVLYNVAAFIIIISYRFPALAPNIKKLFSILFIIVPPTVNPLIYGLVSHELRSAICRRLR
>LOCXPOR70.203.HIT1.OR.2R.305.7tm_1.exons1.CM020604.1.Periophthalmus_magnuspinnatus
RMSNSSGVDEAQYMSKEERVIFAIFVIFPCVVCLFVNGLLLWTLLSKAILRETPRYCLLFNLLLSDTLHMSLSQMLYMLATSRTHLYFPVCALLTLITDVSNEVSPLTVVAMSLERYVAVCFPLHHATLLGGRRASVVAVLLWALCLLNLVVRVGLLMQFPFHTLDTLMMNDYCSSLVIRIAPLSTAYDQGYSAFLFVSSAVVILWSYVMVMMAARRCASEKSVKARNTLLLHLFQLVLSLSATIYLPLLVGLARLMALPRLTYVRIQNVLYVLLMTLPRALSVLIYGIKDQTMKSTMLAIIFCK
>LOCXPOR76.204.HIT1.OR.2R.324.7tm_4.exons1.CM020604.1.Periophthalmus_magnuspinnatus
MDSFNSALGKNITFVRPPFFIIRGFIGIPNVKYYYVFLFFVFVFSIIGNAFVMLLILMDHNLQTPKYIAVFNLALCDLLQICALVPKLLDLFLFNHNRIAYNECMTFLFFCYTCLSMEALNLVALSYDRLIAIISPLHYTTRVTHKFMSTLIAFLWIFVVLVVLITVGLLTRVSFCDSLIIKSYFCDHGQLYILGCNDTFPNWAIASLLIVLILWFPLAFILASYIRISIALAKIATNQERVKAFKTCSAHLSLVAIYFVPVLTTFTIGSALDPNVRIINLSLTSVVPPLLNPVIYVLQTQEIKDSIKKLIKVKRQKAITLRAV
>LOCXPOR76.205.HIT1.OR.2R.324.7tm_4.exons1.CM020604.1.Periophthalmus_magnuspinnatus
MDSFNSALGKNITFVRPPFFIIRGFIGIPNGKYYYVFLFFVFVFSIIGNAFVMLLILMDHNLQTPKYIAVFNLALCDLLQICALVPKLLDLFLFNHNRIAYNECMIFLFFCYTCLSMEALNLVALSYDRLIAIISPLHYTTRVTHKFMSTLIAFLWIFVVLVVLITVGLLTRVSFCDSLIIKSYFCDHGQLYILGCNDTFPNWAIASLLIVLILWFPLAFILASYIRISIALAKIATNQERVKAFKTCSAHLSLVAIYFVPILTTFTISSALDPNVRIINLSLTSVVPPLLNPVIYVLQTQEIKDSIKKLIKVKRQKAITLRAV
>LOCXPOR76.206.HIT1.OR.2R.324.7tm_4.exons1.CM020604.1.Periophthalmus_magnuspinnatus
MDSFNSALGKNITFVRPPFFIIRGFIGIPNVKYYYVFLFFVFVFSIIGNAFVMLLILMDHNLQTPKYIAVFNLALSDLLQICALVPKLLDLFLFNHNRIAYNECMTFLFFCYTCLSMEALNLVALSYDRLVAIISPLHYTTRVTHKFMSTLIAFFWIFVIVVVLIAIGLLTRVSFCDSLVIKSYFCDHGQLYRLGCNDTSPNRAIANLLLVLILWLPLAFILASYIRISIALAKIMTKQERVKAFKTCSAHLSLVAIYFVPVLTTFTISSALDPNVRIINLSLTSVVPPLLNPVIYVLQTQEIKDSIKKLIKVKRQKVIALRVV
>LOCXPOR74.207.HIT1.OR.2R.324.7tm_4.exons1.CM020604.1.Periophthalmus_magnuspinnatus
MDSFNSALGKNITFVRPPFFIIRGFIGIPNVKYYYVFLFFVFVFSIIGNAFVMLLILMDHNLQTPKYIAVFNLALCDLLQICALVPKLLDLFLFNHNRIAYNECITFLFFCYTCLSMEALNLVALSYDRLVAVISPLHYTTRVTHRFMSTLIAFFWIYVILSVLIAIGLLTRVSFCDSLVIKSYFCDYGQILTLGCNDLSLNWTIAKLIPVFVLWFPLAFILASYIRISIALAKIMTKQERVKAFKTCSAHLSLVAIYFVPILTTFTISSALDPNVRIINLSLTSVVPPLLNPVIYVLQTQEIKDSIKKLIKVKRQKAITLRAV
>LOCXPOR76.208.HIT1.OR.2R.324.7tm_4.exons1.CM020604.1.Periophthalmus_magnuspinnatus
MDSFNSALGKNITFVRPPFFIIRGFIGIPNVKYYYVFLFFVFVFSIIGNAFVMLLILMDHNLQTPKYIAVFNLALCDLLQICALVPKLLDLFLFNHNRIAYNECMTFLFFCYTCLSMEALNLVALSYDRLVAIISPLHYTTRVTHKFMSTLIAFFWIFVIVVVLIAIGLLTRLSFCDSLVIKSYFCDHGQLYKLGCNDTSPNRAIANLLLVLILWLPLAFILASYIRISIALAKIMTKQERVKAFKTCSAHLSLVAIYFVPILTTFTISSALDPNVRIINLSLTSVVPPLLNPVIYVLQTQEIKDSIKKLIKVKRQKAITLRVV
>LOCXPOR76.209.HIT1.OR.2R.324.7tm_4.exons1.CM020604.1.Periophthalmus_magnuspinnatus
MDSFNSALGKNITFVRPPFFIIRGFIGIPNVKYYYVFLFFVFVFSIIGNAFVMLLILMDHNLQTPKYIAVFNLALCDLLQICALVPKLLDLFLFNHNRIAYNECMTFLFFCYTCLAMEALNLVALSYDRLIAIISPLHYTTRVTHKFMSTLIAFFWIFVIAVLLIATGLLTRLSFCDSLVIKSYFCDHSQLLTLGCNDTSLNWAIANLLAVLILWFPLAFILASYIRISIALAKTVTKQERVKAFKTCSAHLSLVAIYFVPVLTTFTIGSALDPNVRIINLSLTSVVPPLLNPVIYVLQTQEIKDSIKKLIKVKRQKAITLRAV
>LOCXPOR77.216.HIT1.OR.2R.324.7tm_4.exons1.CM020604.1.Periophthalmus_magnuspinnatus
MDSFNSALGKNITFVRPPFFIIRGFIGIPNVKYYYVFLFFVFVFSIIGNAFVMLLILMDHNLQTPKYIAVFNLALCDLLQICALVPKLLDLFLFNHNRIAYNECMTFLFFCYTCLSMEALNLVALSYDRLVAIISPLHYTTRVTHKFMSTLIAFFWIFVILGVLITVGLLTRVSFCDSLVIKSYFCDHGQLYRLGCNDTFPNWTIAKLLPALFMWLPLAFILASYIRISIALAKITTKQERVKAFKTCSAHLSLVAIYFVPVLTTFTIGSALDPNVRIINLSLTSVVPPLLNPVIYVLQTQEIKDSIKKLIKVKRQKAITLRAV
>LOCXPOR78.217.HIT1.OR.2R.318.7tm_4.exons1.CM020604.1.Periophthalmus_magnuspinnatus
MEFFNPATNNKNITFVRPPYFLITGLSGISNIKHYYVFLFIVYIVSVIGNSFVMAVIVLDHNLRTPKYIAVFNMAFVDLLGNTALVPKLLDIFLFNRPYIRYNDCMTYLFFCYTCLSMQSFNLAALAYDRLMAISYPLHYQVKVTTTFMLCLIGFLWLFIILAVLIAVGLITRLSFCQSVVINSYFCDHGQIYRLSCNDHFPNYVVSCLYPILIFWLPLAFILFSYVYIVFTLANVATVREGLRALKTCIGHLLLVAIYFIPLLIVFTLMEKIQPNARIINLSMTSVFPPMLNPIIYVLQTQEIKDSVKRLLHMRRKS
>LOCXPOR79.218.HIT1.OR.2R.322.7tm_4.exons1.CM020604.1.Periophthalmus_magnuspinnatus
MEFFNSALGKNISFVRPPYFIITGLTGIPHVNYYWGIVFFIYVGSMIGNISVMAVIILGNHLKSPKYIAVFNLIFTDVLNICALVPKVIDTFLFNNNVIPYRECLVYMLFTFVFLSMQSFNLVVLAIDRLIAIAAPLHYHVKVTKTFIISIIAFFWIYSLTLTLVAMGLITRLSICESVIIQSHFCDHGPIYRLGCNDLTPSHTMAGLSPTLKLWLPLFFIVVSYIFIGYTIVKISVPQERVKALKTCSAHLSLVAVYYVPFIFVYRFGSKIPTNARVMSLSINAIVPPMLNPIIYVLQTKEIKDSIKKMLKFKRLSVVETR
>LOCXPOR80.219.HIT1.OR.2R.313.7tm_4.exons1.CM020604.1.Periophthalmus_magnuspinnatus
MEKEKKQRSLTNSTFVRPEQFYISGFHDFPHGTYFYIFLCFVYIMTVFGNVVLLLIILLVRSLHTPKYMIVFNLALTDLCGSTALIPKVLDTFLFENRYISYEACLSYMFFVLFFGSVQSWTLVTMSFDRFVAICFPLHYHKVVTPSAVAVMLLFVWLLSLSVISSLAGLINRLSFCNSLVIQSFFCDHGPVYRLACNSYLLNLDVAVFGAFIMLFFPFFLIALTYFFIGLALKRIAKGKERLKALKTCTSHLILVTIFFMPIISSNIAVLTTYLKPNTRMINSTLTHTIPSLLNPIIYTLKTEEMLTIIKCL
>LOCXPOR81.220.HIT1.OR.2R.314.7tm_4.exons1.CM020604.1.Periophthalmus_magnuspinnatus
MDFFNSALGKNITFVRPPYFLIAGLIGIPHVNYYYAFLFAIYIVSVVGNVFVMVVIILDRRLRTPKYVAVFSLAITDLCGTCALVPKVIDTFLFQHNRIPYNDCLAYMFFCFVFLSMQSLNLVALAIDRLMAIADPLHYHVRVTFKFMFALLGSFWLSVVLLVMISSGLLTRLSFCESVVIKSYYCDHGPIYRIACNDVTPSRVVAGLCPILLLWIPLIFILASYVYISYALSKISVAQERIKAIKTCSGHLSLVAIYYIPILFVYRFAANIHPNVRIITVSLTTLLPAMLNPAVYVLQTNEIRHSVKTTFKMK
>LOCXPOR82.221.HIT1.OR.2R.312.7tm_4.exons1.CM020604.1.Periophthalmus_magnuspinnatus
MEKEKKQRSLTNSTFVRPEQFYIGFHDFPHDTYFYIFLCFVYIMTVFGNVVLLLIILLVRSLHTPKYMIVFNLALTDLCGSTALIPKVLDTFLFENRYISYEACLSYMFFVLFFASVQSWTLVTMSFDRFVAICFPLHYHKVVTKSAVAVMLLFVWLLSLSVISSLAGLINRLSFCNSLVIQSFYCGNGPVYRLACNSYLLNLNVSIFGVFIMLFFPFFLIALTYFFIGLALKRIAKGKERLKALKTCTSHLILVTIFFMPLISSNIAVLTTYLNPNTRMINSTLTHTIPPLLDPIIYTLKTEEMLTIIKRL
>LOCXPOR80.222.HIT1.OR.2R.313.7tm_4.exons1.CM020604.1.Periophthalmus_magnuspinnatus
MEKEKKQRSLTNSTFVRPEQFYISGFHDFPHGTYFYIFLCFVYIMTVFGNVVLLLIILLVRSLHTPKYMIVFNLALTDLCGSTALIPKVLDTFLFENRYISYEACLSYMFFVLFFGSVQSWTLVTMSFDRFVAICFPLHYHKVVTKSAVAVMLLFVWLLSLSVISSLAGLINRLSFCNSLVIQSFYCDHGSVFRLACNSYLLNYNFSSFVLSVMLFFPFFLIALTYFFIGLALKRIAKGKERLKALKTCTSHLILVTIFFMPIISTNIAVLTTYLKPNTRMINSTLTHTIPSLLNPIIYTLKTEEMLTIIKRL
>LOCXPOR84.223.HIT1.OR.2R.312.7tm_4.exons1.CM020604.1.Periophthalmus_magnuspinnatus
MEKEKKQRSLTNSTFVRPEQFYISGFHDFPHDTYFYIFLCFVYIMTVFGNVVLLLIILLVRSLHTPKYMIVFNLALTDLCGSTALIPKVLDTFLFENRYISYEACLSYMFFVLFFGSVQSWTLVTMSFDRFVAICFPLHYHKVVTKSAVAVMLLFVWLLSLSVISSLAGLINRLSFCNSLVIQSFFCDHGPVFRLACNSYLLNHYVAIFGAFIMLFFPFFLIALTYFFIGLALKRIAKGKERLKALKTCTSHLILVTIFFIPLISTNITAFATYFTPNTRMINSTLTHTIPPLLDPIIYTLKTEEMLTIIKR
>LOCXPOR85.224.HIT1.OR.2R.312.7tm_4.exons1.CM020604.1.Periophthalmus_magnuspinnatus
MEKEKKQRSLTNSTFVRPEQFYISGFHDFPHGTYFYIFLCFVYIMTVFGNVVLLLIILLVRSLHTPKYMIVFNLALTDLCGSTALIPKVLDTFLFENRYISYEACLSYMFFVLFFGSVQSWTLVTMSFDRFVAICFPLHYHKVVTKSAVAVMLLFVWLLSLSVISSLAGLINRLSFCNSLVIQSFFCDHGPVFRLACNSYLLNHYVAIFGAFIMLFFPFFLIALTYFFIGLALKRIAKGKERLKALKTCTSHLILVTIFFIPLISTNITAFATYFTPNTRMINSTLTHTIPPLLDPIIYTLKTEEMLTIIKR
>LOCXPOR80.225.HIT1.OR.2R.311.7tm_4.exons1.CM020604.1.Periophthalmus_magnuspinnatus
MEKEKKQRSLTNSTFVRPEQFYISGFHDFPHDTYFYIFLCFVYIMTVFGNVVLLLIILLVRSLHTPKYMIVFNLALTDLCGSTALIPKVLDTFLFENRYISYEACLSYMFFVLFFGSVQSWTLVTMSFDRFVAICFPLHYHKVVTKSAVAVMLLFVWLLSLSVISSLAGLINRLSFCNSLVIQSFFCDHGPVYRLACNSYLLNYNFSSFVLSVMLFFPFFLIALTYFFIGLALKRIAKGKERLKALKTCTSHLILVTIFFMPIISTNIAVLTTYLKPNTRMINSTLTHTIPSLLNPIIYTLKTEEMLTIIK
>LOCXPOR87.227.HIT1.OR.2R.311.7tm_4.exons1.CM020604.1.Periophthalmus_magnuspinnatus
EESSFALSNMTFVRPAHFYINGFYDFPHGTYFYIFLCFVYIMTVFGNVVLLLIILLVRSLHTPKYMIVFNLALTDLCGSTALIPKLLDTFLFENRYISYEACLSYMFFVLFFGSVQSWTLVAMSFDRFVAICFPLHYHSVVSKPVIAALLTFVWLLALGVIAPLAGLIDRLSFCKTVVIQSFYCDNAPVYRISCNTYFINNQVGIFSAVIMLLVPLALVGCSYACITYALKRIVSGGERLKALKTCTSHLILVAIFFIPVISTNIAVHFPNFHPNTRMINSALTHTVPALLNPFIYSLKTEEMLTAIKKIC
>LOCXPOR88.228.HIT1.OR.2R.306.7tm_4.exons1.CM020604.1.Periophthalmus_magnuspinnatus
ILLNMTFIHPAQFYINGFYDFPNGIYFYIFLCFVYIMTVFGNVVLLLIILLVRSLHTPKYMIVFNLALTDLCGSTALIPKLLDTFLFENRYISYEACLSYMFFVLIFISMQSWTLVTMSFDRFIAICLPLYYHSVMTKPAVALMLLFVWLLAHGVIGTVVGLINRLSFCKSLVIQSFYCDHASMYHLACNSALVNRRFVVFSGAIVFIFPLFLIGSSYVSISVALKRTGSSGDRFKTFKTCSSHLMLVVIFFIPLVGTNIAAYFPNFHPNTRMINSTLSQTFPSLLNPFIYSLNTDEIRAAIKTIC
>LOCXPOR89.229.HIT1.OR.2R.298.7tm_4.exons1.CM020604.1.Periophthalmus_magnuspinnatus
VSPMKFYISGFFDFPEGKYFYTFMWFVYITTVFGNVVLLLIILLVRSLHTPKYMIVFNLALTDLCGSTALIPKLLDTFLFENRYIEFKACLSYMFFVLFFGSMQSWTLAVMSFDRFIAICFPLHYHIVVTKPAIALMLLFVWLISVCILGAVVGLIDHLSFCKSLVIQSYYCDHESLYRIACNSVLVNQQFAMFGGVAVFLIPLSLIGCSYVNIAVVLKRTSVGDRVKAIKTCTSHLMLVAIFFIPLISAKTVVHLPSFNPNTRMINFILSQTIPSLLNPFVYSLKTEEMLNVIKSIC
>LOCXPOR89.230.HIT1.OR.2R.303.7tm_4.exons1.CM020604.1.Periophthalmus_magnuspinnatus
NSSFVRPALFYISGFYNFAHGRYYYIFLCFVYIMTVFGNVVLLLIILLVRSLHTPKYMIVFNLALTDLCGSTALIPKLLDTFLFENRYISYEACLSYMFFVLFFGSMQSWTLAVMAFDRFIAICFPLHYHNVVTKPAVSGMLLFVWLLPFIVMGTVVGLVSQLSFCNSLVVQSFYCDHAPVYRLACSSTVVNQGLALFGGAIIFLVPMALIGCSYLSIAFALKRNANGGERFKALKTCTSHLMLVAIFFIPLTTTNIVIYFPNFHPNTRMINSTLTHTVPSLLNPFIYSLKTEEVLTVIQKIC
>LOCXPOR90.231.HIT1.OR.2R.316.7tm_4.exons1.CM020604.1.Periophthalmus_magnuspinnatus
MPYLRTIWNNSVLLHPPGFYIIGFQTLPFISIYFIFLAFVYAVTVIFNCLVIYIIVFNNALHTPKFLAVVNLAIIDLILNTCIIPSMIKIFLAKDNFIPFNLCLVQMHTYFTFGSLESCALAILAYDRLVAICFPMQQNSVNSLKSMSCILAITWSITIGVNTFAVGIMTWLSFCRSLSIFSYFCDYSPVYRLSCNDYSVHFYTASIFTVLVLVIPFLFILMTYMSILITVLNMKSVDRRIKALSTCVEHVILVAIFYLPVFIIYIYGLYFGGIDPDQRVLCLSMASCVPPCLNPIVYSLKTKEIKVRFKAIVRKQ
>LOCXPOR91.232.HIT1.OR.2R.312.7tm_4.exons1.CM020604.1.Periophthalmus_magnuspinnatus
LNSSSIIHPPGFYIVSFQTFPYIKIYFIVLAFMYLFTVIFNAFLIFIVIIDPCLHTPKFLVVVNLAIVDTILSTSLIPSMIKVFLLKDNFISYNLCMVQMYVYYAFISMESHVLVILSYDRFIAICFPLRQASINTVKSMFCITACTWGLNLGRLIYSVTIMTRLSFCDSVKVSSYFCDYAPVFRLACNDNSLQWSIASVSSMVNLIVPFCLIILTYVVILVTVFKMKTIGSRLKALATCIEHIVIVAVFFVPIVTVFLFGLYIRLIDVDKRVLTLSMASCFPPFINPIVYSLKTKEIKTRWLAVVRKLKVS
>LOCXPOR92.233.HIT1.OR.2R.305.7tm_1.exons1.CM020604.1.Periophthalmus_magnuspinnatus
MNDTAEVVRSIQTPSRALLSMLPCFLFLYVNAVMLFALLRKPLLLESSRYILFGHLLFTDSLQLLVSMLLYIFAVTMIKMSSYVCIIFTLIAGVTVKMSPLNLAVMSLERYVAICFPLRYINIATTRTTGVAIAVMWSMASLDSFTQLFLFVSSTNTSFTTHCTRQSVFKLHIYTTLNRSFTIMYFVLVSMIIIYSYIAIMVSVKTSSANVCHVDKAHRTVLLHLLQLCLCLTSTLFNMINSSGLWNIDPATAIHVQYALFLGLIMFPKCLSPLLYGLRDNHFRHVLKDCFTFGLERRAKIRPAP
>LOCXPOR93.234.HIT1.OR.2R.305.7tm_4.exons1.CM020604.1.Periophthalmus_magnuspinnatus
MFNFSEVTSIYLAGYYGMEKTKEWYFVLFFIIYLIIIVENVLLIGTVCVDKSLHEPMYILMCNLAVNGLYGATALLPALLSNVLSRSKDISLALCQTQLYAIHTYAITEFTVLAAMSYDRYMAICFPLTYHTFMSKRVFRMILLTWLYPLVAFFLVFALTIRLKICKNTIDKVYCLNYLLVQLSCTNTALENTVGLLSVALYTGPQLIMVIYSYVHILRICLKTFCKSKLKALRTCIPHLLSLSNYSVGCFFEIAQGRINNTLSYQTKLFLALYFLIFPPILNPVIYGLSIQVIRVKFINIFSRK
>LOCXPOR94.235.HIT1.OR.2R.317.7tm_4.exons1.CM020604.1.Periophthalmus_magnuspinnatus
MANSTVVTFSMPAFALLKADKYELFALFLTLYIITITLNISLITVISKNKSLHQPMNIFSCLLAANEIYGSTALLPAILVLLLSDTFEVSVKWCMAQVFFLHTYAGAEFCILAVMGYDRYTAICHPLHYHSIMSNSRLSKLIALTLLYPFIIFFMYYSLTLKLKFCGNHMPKLYCVNMELVKNACSNVTHISIVGLCLIFFYVVPQVLMLVFSYIQILRVCRKLTKESQRNALKTCVPHLLSIVNYTVGSLFEILQTRFSMRHLSLEARIFLSLYFIVIPTITNPVLYGLGTQLVRIQILKLFIKYKILPTKITVAV
>LOCXPOR95.236.HIT1.OR.2R.303.7tm_4.exons1.CM020605.1.Periophthalmus_magnuspinnatus
NSTPVASFVLSAYSHPGSLRWLFFCVLLTLYALIVFSNLLLILVIALNRSLHEPMYVFLCSLFLNELYGSAVLFPFLLVHILQDTHIVPAPFCFFQIYVIHGYATVEFFTLASMSYDRYVAICHPLHYKSLMSRKKIAALVLFPWMYALLRSGVLISLSSSLELCGNVIDKVYCDNYPIVRQACYDTSIINIYGIVGTFNVIVFPFVTILYTYGRILRVCRSAPGQTWHRAVHTCGPHLASLLNFTVASFFEVLQGRFNMSYLPNALRILLSLYFLLCQPLFNPLIYGLVLTKIRLVCKHLLF
>LOCXPOR96.238.HIT1.OR.2R.303.7tm_4.exons1.CM020605.1.Periophthalmus_magnuspinnatus
NSTPVASFVLSAYSHPGSLRWLFFCVLLTLYALIVFSNLLLILVIALNRSLHEPMYVFLCSLFLNELYGSAVLFPFLLVHILRDTHVVPAPFCFFQIYVIHGYGTVEFFTLASMSYDRYVAICHPLHYKSLMSRKKIAALVLFPWTYALLMMGVMISLSSSLELCGYVIDKVYCDNYPIVRQACYDTSIINIYGIVGTFNVIVFPFVTILYTYGRILRVCRSAPGQTWHRAVHTCGPHLASLLNFTVASFFEVLQGRFDMSYLPNALRILLSLYFLLCQPLFNPLIYGLVLTKIRLVCKHLLF
>LOCXPOR97.239.HIT1.OR.2R.303.7tm_4.exons1.CM020605.1.Periophthalmus_magnuspinnatus
NSTPVASFVLSAYSHPGSLHWLFFCVLLTLYALIVFSNLLLILVIALNRSLHEPMYVFLCSLFLNELYGSAVLFPFLLVHILRDTHVVPAPFCFFQIYVIYGYATVEFFTLASMSYDRYVAICHPLHYKSLMTRKKIAALILFPWTYALLMMGVMISLSSSLELCGNVIDKVYCDNYPIVRQACYDTSIINIYGIVVTFNVIVFPFVTILYTYGRILRVCRSAPGQTWHRAVHTCGPHLASLLNFTVASFFEVLQGRFNMSYLPNALRIFLSLYFLLCQPLFNPLIYGLVLTKIRLVCKHLLF
>LOCXPOR98.240.HIT1.OR.2R.303.7tm_4.exons1.CM020605.1.Periophthalmus_magnuspinnatus
NSTPVASFVLSAYSHPGSLRWLFFCVLLMLYALIVFSNLLLIVVIALNRSLHEPMYVFLCSLFLNELYGSAVLFPFLLVHILRDTHVVPAPFCFFQIYVIHGYGTVEFFTLASMSYDRYVAICHPLHYKSLMSRKKIAALILFPWTYALVVKVIMVGMSSSLELCGNVIDKVYCDNYPIVRQACYDTSIINIYGIVGTFNTIVFPFVTILYTYGRILRVCRSAPGQTWHRAVHTCGPHLASLLNFTVASFFEVLQGRFNMSYLPNALRILLSLYFLLCQPLFNPLIYGLVLTKIRLVCKHLLF
>LOCXPOR4.252.HIT1.OR.2R.303.7tm_1.exons3.CM020606.1.Periophthalmus_magnuspinnatus
SMVPMNETRVVILQDTFASAVAKNVLLVVLGLTINYINGILIHTYRKHQIFYTNPRYILFAHLVLNDMLQLCLSISLFVLSNTSRKIICPLCLILLCVSVLTTHNTPLNLAVMAVECYIAVCFPLHHAQLCTIQRTYALIGGIWAMTSLIILPDIIILVVTKPPEFFVSTMRCERTSVFDHPIIMLKRDVQYIVYLSGVWFILIYTYCHIFFAARAAKSSAHKSKKARNTILLHGFQLLLCMLSYVDHFLLRVLMIWFLKYIKHIAFVMYVVVMVLPRLISPILYGLRDKVFREHFTKYLVCT
>LOCXPOR1.254.HIT1.OR.2R.299.7tm_1.exons2.CM020606.1.Periophthalmus_magnuspinnatus
NETRVVILQDTFASAVAKNVLLVVLGLTINYINGILIHTYRKHQIFYTNPRYILFAHLVLNDMLQLFLTIALVMLSSISHDILCHVCLIFMCALVLTSHNTPINLTVMAVECYIAVCFPLHHAQLCTIQRTYALIGGIWAMTTLIILPDIIILVVTKPPEFFVSRVYCEREIVFDHPVILLKRDVQYIVYLSGVWFILIYTYCHIFFAARAAKSSAHQSKKAQNTILLHGFQLLLCMLSYVDHFLLRVLMIWFLQYIVHITFAVYVVTMVLPRLISPILYGLRDKVFREHFTKYLVCTV
>LOCXPOR99.257.HIT1.OR.2R.302.7tm_1.exons1.CM020608.1.Periophthalmus_magnuspinnatus
GAFSAAEATDYTCVRFYVSALSFSVLLFFNLIINSTIIRVERLRTHARFVLLFHLLVSALLYLGTSCIFYLQMHLHAQPHRSACVAIVTVLISSASNILLTLTAMALDRYCAVCHPLRYTATRACASWPWLCGACTWVIALVIPLSLVQPSISPSGECGQEQLRKGQLHKVLFLSACTLLILYSYARILIETRRLGVLNKRNRTGCRTIALHGSQLAVYILPNFVNFILTVLHKKMLIRPDTKELSAVVIFAFFSLAQCIAPVVYGLRKEELMEEMSHKFPCCTGHLKRVLGWTVMATWTPG
>LOCXPOR100.258.HIT1.OR.2R.309.7tm_4.exons1.CM020611.1.Periophthalmus_magnuspinnatus
IVKMNFSVSTLHLDGVAQLYEHRLWLAFLFLLLYVFVMLSDSLVVYIVCSQRRLHQPMYVFVVAVLVNSAVGSTSIYPKLLWDLVQGCRVVQVSRLACLCQAFLTGSLGSSSFMLLSAMAFDRYLSICRPMRYAALMSPYTVTALLLVCWMLPACRVAGAMFLSSRLPICYTQVTRIYCDTYTFISMSCGGASTRISNMYGLMSATITIFLPVTFVLFSYGRILVICLKRSRTFSTKALNTCLPHILVFMNFSLTASTELLHRRLESHSVTVTTSILVVVIPTVFNPVVYGLKVAEIYKHVKRLLRCPR
>LOCXPOR101.259.HIT1.OR.2R.308.7tm_4.exons1.CM020611.1.Periophthalmus_magnuspinnatus
VSTLHLDGVAQLYEHRLWLAFLFLLLYVFVMLSDSLVVYIVCSQRRLHQPMYVFVVAVLVNSAVGSTSVYPKLLWDLLQGRRVVQVSRLACLSQAFILSSLGGSSYLLLSAMAFDRYLSICHPMRYAALMSPAAVTTLLLLCWLLPPLPIAGAVLIAHRLQPCLDRLTRLYCNMHTYLSLSCSGEYASMQGRIVYSFLCRTMLFYLPIAFVLFSYGRIIILCLQHSGTFASKALNTCLPHVIVVVNYTVCTIVDMQQKATPSEGQIHGTLTSTLLIVAVTTVSNPIIYGLKVREIYQSLKKLLHCQRS
>LOCXPOR102.260.HIT1.OR.2R.304.7tm_4.exons1.CM020611.1.Periophthalmus_magnuspinnatus
MENSTVPLYFNLTMFINIGHYRYPAFVVCLLIYCFIMFANAVLITVISREKSLHEPMYLFVACLSFNALYGSIGFFPRFLMDLLSDSHLISRPACFIQLYVIYTFAAYELTLLGVMAYDRYAAVCHPLHYHRKMTIKTVTVLATIAFVYPAFSISACLFLSMKLPLCGNKIHKVFCANWNIVKLSCISTVSNNILGMFVTITTVFCPLFFVLYTYLRIVLVCWKSSSEFKGKVFQNCLPHIVSFATYSITVFCDVSLSRYDLEKVNPILAVILSLEFVVITPILNPLVYGLKLPAIRKQISRIL
>LOCXPOR103.263.HIT1.OR.2R.304.7tm_4.exons1.CM020611.1.Periophthalmus_magnuspinnatus
MDNSTASLYFNLTMFRTLDTYKYPVFVFFLLLYVFITFANLILITVISQEKSLHEPMYIFIACLSFNALYGSAGFFPRFLMDLLSDTHLISRPACFTQIYVIYSYASFELTLLGIMAYDRYVAVCHPLHYHRKMQLKIVIVLALFAWLCPPCLIIPVIYLATTLPLCGNKLHKVYCANWNIVKLSCISTAKNNISGMFVTIATVFCPLFFVLFTYFRIIIICWKKSSEFKGKVLQKCLPHIISFATYSITAFCDITLSRYNPDEISPYLVIFLSLEFVVIPPILNPLVYGLKLPEIRRHVVRML
>LOCXPOR104.264.HIT1.OR.2R.302.7tm_4.exons1.CM020611.1.Periophthalmus_magnuspinnatus
NTTQFLFFNLTMFLKIEVYRYPAFVLCLLIYCFILFANLVVITVISRERSLHEPMYLFIACLSFNALYGSTGFFPRFLMDLLSDTHLISRPACFIQVYTIYSFVGCDLMILGVMAYDRYAAVCYPLHYHRKMNLNTFAILAVVTYIYPFVIVIACVLLSAKLPLCGNKIHKVYCANWNIVKLSCVSTALNNMVGMLLSITVVFIPLLFVLYTYLRIVTICWKASSEYKGKIFQNCLPHIISFTTFCLASFCDVILSRIDLEMINPVLAVILSMEVVIITPIVNPLVYGLKLPEIRKQSFKML
>LOCXPOR105.265.HIT1.OR.2R.309.7tm_4.exons1.CM020611.1.Periophthalmus_magnuspinnatus
MDNASAVRLFTLSGLNETMPYRVTLFSLTLAYYCVILFANIFLIVIIVLDSNLHEPMYILLCSFCFNALYGTAGFYPKFLIDLQTTSPEISYDACLLQAFIMYSFACSDLSILAVMAYDRYLAICQPLHYHSIMTKKRLSQLICISWLTPWCIFALNVILTSQLQLCGAHIQRMLCVNWVIVKLACPKANVFPNSVTAYCTMFIYTGHGVFVVWTYMHMIKTCIRSKDDRVKFMQTCVPHLTSMLTFVCTILFDLMHMRFGPENLPQHLKNFIAIEFILVPPFVNPLIYGFKLTKIRNRIEGIFCVKSK
>LOCXPOR106.266.HIT1.OR.2R.308.7tm_4.exons1.CM020611.1.Periophthalmus_magnuspinnatus
MDNVSTVRLFTLSGLNETMTFRLTLFSLTLVYYCLILFFNISIILIIVLDSNLHEPMYILLCSFCFNALYGTAGFYPKFLIDLQTTSPEISYDACLLQAFIMYSFACSDLSILAVMAYDRYLAICQPLHYHSIMTKKRLSQLVCFSWLTPCCILGINIALTSQLTLCSSHIHRLFCANWIIVKLRCITSDTSVHNVIAYATIIIYFCHGIFIVWTYMHMVKTCVRSKEDRGRFLQTCVPHLASMLTFVFTILFDVMHMRFGSDYLPHHFQNFIAIEFLLFPPFVNPLIYGFKLTKIRNRIGGLVYVRK
>LOCXPOR105.267.HIT1.OR.2R.305.7tm_4.exons1.CM020611.1.Periophthalmus_magnuspinnatus
MDNVSAMTVITLSGLSGLEKYRIPLFIATFLCYCLIWVANVTIIVTIIMEKNLHEPMYIFLCNLCINGLFGTTGFFPKFLIDLLSSTHVISYAGCLLQGYVLHVYIGADLSILLLMAFDRYVAICRPLVYHSVMTRQTISILIFFAWFIPLQLISLGSLTVTGVKICSTHINKIYCVPYLVNRLACTPFLAAVVVPAFNYTFYFCHFGVIFWSYIHIINTCIKSKENQVKFMKTCLPHIICLLTFVVCILFDLLYIRSGSKLVSKSVENFMAVEYLVVPPICNPLVYGLNLTKIRNHLLKTFRLK
>LOCXPOR105.268.HIT1.OR.2R.296.7tm_4.exons1.CM020611.1.Periophthalmus_magnuspinnatus
MDNTSTLVFTLSGLNGTEKYRIPLFVVTFLCYSLIWVANVTIIVTIIMDKNFHEPMYICLCNLCVNGLFGTAGFFPKFLSDLLSSAHVISYAGCLLQGFVVHASLTADLSILLLMAFDRYVAICRPLMYHSVMTRQRLSVMIFFSWFIPLQLNALGPIATSTIRLCGSHIPKLYCINFLVNRLACTPFIADIIIPSFNYTFYLGHFVVVFLSYINIIKTCLKSREGWDKFMKTCLPHIICLIIFTVSITFDLMYVRFGSNLAEGVKNFLAIECLIIPPLFNPVIYGLKLTKIRNRL
>LOCXPOR107.269.HIT1.OR.2R.304.7tm_4.exons1.CM020611.1.Periophthalmus_magnuspinnatus
MDNASAVKVFTLSAVNETVTYKLTIFSLALVYYCLILFLNISLIVIIVLDSNLHEPMYILLCSFCFNALYGTAGFYPKFLIDLQTTSPEISYDACLLQAFIMYSFACSDLSILAVMAYDRYLAICRPLHYHSIMSKKRLSQLVCFSWMMPLSIFAISIIRTSKLRLCSSRIQKIFCVNWVVVKLACPENEIISNNILSYATIIIYVCHGFFIMWTYMHMVKTCIRSKDDQRKFMQTCVPHLTSLTTFLFTILYDLMYMRFGSTTIPQSLQNFIAIEFVVIPPFINPLIYGLKLAKIRKRIVYLL
>LOCXPOR105.270.HIT1.OR.2R.305.7tm_4.exons1.CM020611.1.Periophthalmus_magnuspinnatus
MDNASAITVFTLSGLNGTEKYRIPLFVVTFLCYSLIWVANVIIIVTIIMDKNLHEPMYILLCNLCISGLFGTAGFYPKFLSDLLSSTHVISFPGCLLQGFVVHAYIGVDFSILLIMSLDRYVAICRPLVYHSVMTRQRVGLLVLYAWLLPATLVMVGSITTFILKLCDSHIPRLYCINYFVNKLACTASVANFIIPACTYTIYVCHFVIIFWSYFYLIRTCRQSKEKMSKFMQTCLPHLFCLKILGVSLLFDLMYIRFGSVDLPQGLQNFIAIEFLVVPPILNPVIYGMKLTQVRNRIAQLFGVK
>LOCXPOR107.271.HIT1.OR.2R.301.7tm_4.exons1.CM020611.1.Periophthalmus_magnuspinnatus
MDNASAITVFTLSGLNGTEKYRIPLFVVTFLCYSLIWVANVTIIVTIIMDKNLHEPMYILLCNLCINGLFGTAGFYPKFLSDLLSSTHVISFSGCLLQGFVVHAYIGADLSILLVMSLDRYVSICRPLVYHSVMTRQRVGLLVLFAWLLPATLVMVSSITTFILKLCDSHIPRLYCINFFVNKLACTASAASFIIPACTYTIYVCHFGFICLSYFYLIRTCRQSKNNMSKFMQTCLPHVICLIIVGIGFLFDLMYIRFGSVDLPQGLQNFMAIEFLVVPPILNPVIYGMKLTQVRNRIAQL
>LOCXPOR108.272.HIT1.OR.2R.299.7tm_4.exons1.CM020611.1.Periophthalmus_magnuspinnatus
LNETYIILDGFMDIERYRALYFIIMFTAYVFILCSNCTIVCLIWIHKDLHEPMYLFIAALLLNSVLFTTALYPKILTDILSEKQVVSYSTCLFQWYIFYAIAGAEFWLLMMMAYDRYMAICKPLQYPTVMNKSKVNVLLAVAWIVPACQVAITITAASHRKLCTFIFRGILCNSTVYKLHCVQSAALHVWGVFVLLNFTFVPLIFNCFTYTRIFIITTKRGPAVRRKALQTCLPHLVVLFNFCWLGTFDVLLARLDTELPKMMRVIMSFQLILYHPLFNPIIYGLKMKKISTHLKRLFC
>LOCXPOR109.275.HIT1.OR.2R.299.7tm_4.exons1.CM020611.1.Periophthalmus_magnuspinnatus
LNETYIILDGFMDIERYRALYFIIMFTAYVFILCSNCTIVCLIWIHKDLHEPMYLFIAALLLNSVLFTTALYPKILTDILSEKQVVSYSTCLFQWYIFYAIAGAEFWLLMMMAYDRYMAICKPLQYPTVMNKSKVNVLLAVAWIVPACQVAITITAASHRKLCTFIFRGILCNSTVYKLHCVQSAALHVWGLFVLLNFTFVPLIFNCFTYTRIFIITTKRGPAVRRKALQTCLPHLVVLFNFCWLGTFDVLLARLDTELPKMMRVIMSFQLILYHPLFNPIIYGLKMKKISTHLKRLFC
>LOCXPOR110.276.HIT1.OR.2R.299.7tm_4.exons1.CM020611.1.Periophthalmus_magnuspinnatus
LNETYIILDGFMDIERYRALYFIIMFTAYVFILCSNCTIVCLIWIHKDLHEPMYLFIAALLLNSVLFTTALYPKILTDILSEKQVVSYSTCLFQWYIFYAIAGAEFWLLMMMAYDRYMAICKPLQYPTVMNKSKVNVLLAVAWIVPACQVAITITAASHRKLCTFIFRGILCNSTVYKLHCVQSAALHVWGVFVLLNITFVPLIFNCFTYTRIFIIITKRGPAVRRKALQTCLPHLVVLFNFCWLGTFDVLLARLDTELPKMMRVIMSFQLILYHPLFNPIIYGLKMKKISTHLKRLFC
>LOCXPOR111.277.HIT1.OR.2R.299.7tm_4.exons1.CM020611.1.Periophthalmus_magnuspinnatus
LNETYIILDGFMDIERYRALYFIIMFTAYVFILCSNCTIVCLIWIHKDLHEPMYLFIAALLLNSVLFTTAFYPKILTDILSEKQVVSYSTCLFQWYIFYSIGGAEFWLLMMMAYDRYMAICKPLQYPTVMNKSKVNVLLAVAWIVPACQVAITITAASHRKLCTFIFRGILCNSTVYKLHCVQSAALHVWGVFVLLNFTFVPLIFNCFTYTRIFIIITKRGPAVRRKALQTCLPHLVVLFNFCWLGTFDVLLARLDTELPKMMRVIMSFQLILYHPLFNPIIYGLKMKKISTHLKRLFC
>LOCXPOR112.278.HIT1.OR.2R.299.7tm_4.exons1.CM020611.1.Periophthalmus_magnuspinnatus
LNETYIILDGFMDIERYRALYFIIMFTAYVFILCSNCTIVCLIWIHKDLHEPMYLFIAALLLNSVLFTTAFYPKILTDILSEKQVVSYSTCLFQWYIFYSIGGAEFWLLMMMAYDRYMAICKPLQYPTVMNKSKVNVLLAVAWIVPACQVAITITAASHRKLCTFIFRGILCNSTVYKLHCVQSAALHVWGLFVLLNFTFVPLIFNCFTYTRIFIITTKRGPAVRRKALQTCLPHLVVLFNFCWLTTFDVLLARLDTELPKMVRVIMSFQLILYHPLFNPIIYGLKMKKISTHLKRLFC
>LOCXPOR113.279.HIT1.OR.2R.302.7tm_4.exons1.CM020611.1.Periophthalmus_magnuspinnatus
MDSKANISYITLGGFVEVEKYKFLYFFIMLIVYIIIICSNVTIVCLIWIHQNLHEPMYIFIAALLCNSVLFSSVIYPKMLLDFLSEKQVITYSACLFQCFLYYGFSCSEFVLLAVMAYDRYVSICKPLQYPTIMKKTNIKRLLVFAWLFPAAQVSVPIAMNAETELCNLTLKGIYCNNLVNTLHCVMSRTVTIYGVIVLLNVTIFPVLFIVFTYTKIFVITFRNCKEVRKKAAETCLPHLLVLINFSCLITYEIVLVRIQFDLPNTVRLIVTLQLVICHPLFNPIIYGIKMKEISKHLKMLF
>LOCXPOR114.280.HIT1.OR.2R.303.7tm_4.exons1.CM020611.1.Periophthalmus_magnuspinnatus
MDSKANISYITLGGFVEVEKYKFLYFFIMLIVYIVIICSNVTIVCLIWIHQNLHEPMYIFIAALLCNSVLFSSVIYPKMLLDFLSEKQVITISACLFQCFLYYSFGGSEFVLLAVMAYDRYVSICKPLQYPTIMGKTNIKRLLFFAWLFPAAQVSVPIVLNAEKNDLCNFTLKGIFCNNLVNTLYCTMSGVVAVFGMIVLLNVTIFSVLFIIFTYIKIFVISYRSCKEVRKKAAETCLPHLLVLINFSCLITYEIVLVRIQFDLPNTVRLIVTLQLVICHPLFNPIIYGIKMKEISKHLKMLF
>LOCXPOR115.281.HIT1.OR.2R.307.7tm_4.exons1.CM020611.1.Periophthalmus_magnuspinnatus
MNSETNATVVTIGGYVEVEKYKFAYFFTMLLVYIVIICSNVTIVCLIWIHQNLHEPMYIFIAALLCNSVLFSSVIYPKMMIDVLSEKQVVTYSACIAQCFLYYSLNGSEFLLLAAMAYDRFVSICKPLQYPNIMGKSTVYGFLVLAWLVPSVQISVPNILIAKTKLCNPTLKGIYCNNLIYKLHCTMSKAMSIYGVVVLINVAILPVFFILFTYAKIFVITYRSCKEVRKKAAETCLPHLFVLINFSCLLTYDVVTVKLEFDVSKTVRLIMTLQVVLYHPLVNPIIYGLKMKEISKHLKRLFTMENV
>LOCXPOR116.282.HIT1.OR.2R.302.7tm_4.exons1.CM020611.1.Periophthalmus_magnuspinnatus
MDSNANTSLITLDGYVGIEQYRALYFIVMFTAYVIVICSNVTIICLIWIHKNLHEPMYFFIAALLCNSVLFSSVTYPKMMLEILSEKQVVSYSMCLLQYFFFYALIGSEFLLLTAMAYDRYLAICKPLHYSATMKKATVIKLIVFAWVMPFCLLSVPTIVNRNKKLCNLVFEGIICNSTIYRLHCANAGFLNILGLLVLINLCFFPVLFECFTYARIFIIANSRGAVVRRKAVQTCLPHLLVLINLTCSATYDVLLVRIQTVFPKTVRLTMTFQMVLYHPLFHPIIYGLKMKEISKHLKKLF
>LOCXPOR117.283.HIT1.OR.2R.305.7tm_4.exons1.CM020611.1.Periophthalmus_magnuspinnatus
MENKSSASYITVDGYVEVQKYGSFYFVLMISAYVLILFSNSLIVYLIWIHPNLHEPMYIFIAALSVNSILYSSTIYPKLLIDFLSETQVVSYAGCLFQWFTYYNLGGSEFMLLTAMAYDRYVSICKPLKYATIMSRRNVIVLVAFAWLFPLCQTIVPLCLNAKRKICHFIFKGIICNSTVYKLYCVGSTALTIYGLIVFANLVILPVLFILYTYSKIFFIARRSGEMRRKAIETCLPHLVILINFTVFSAYDVLLLRIETEYTKTVRFIVTLQIIMYHPLFNPIIYGLKMKEINKHIKTLLCLFI
>LOCXPOR118.284.HIT1.OR.2R.305.7tm_4.exons1.CM020611.1.Periophthalmus_magnuspinnatus
MDNRSDPAYITVDGYIDVHTYGSLYFFIMLLVYISVICSNSLIIYIIWKEPNLHKPMYFFIAALSFNSLLFSSTVYPKLLIDLLSDKQVILYMACLFQWFSYYNLVGSEFLLLASMAYDRYVSICKPLQYLNIMRNSKICVFVGFAWVFPVCHTIIPLSFNYNKKLCHFNFRGIICNSTVYRLFCVASPALSIFGMIIFTNVVIFPFLFIFYTYSRIFYIVKRSKEMRKKAFETCLPHLVVLINFAVFSTYDIILLRIETEFPKPVRFFVTLQMIIYHPLLNPLIYGLKMKEIYKHIKKFLCSLI
>LOCXPOR115.286.HIT1.OR.2R.290.7tm_4.exons1.CM020611.1.Periophthalmus_magnuspinnatus
MISETNATIVTIGGYVEVEKYKFAYFFTMLLVYIFIICSNVTIVCLIWIHQNLHEPMYIFIAALLCNSVLFSSVIYPKMMIDVLSEKQVITISACLFQCFLYYAFSCSEFVLLAVMAYDRYVSICKPLQYPTIMRKRTVISLLVLAWLVPTAQVAVPVISNIETKLCNLNFEGIYCNNLIYKLHCTMSKAMSIYGVVVLINVAILPVFFILFTYAKIFVITYRSCKEVRKKAAETCLPHLFVLINFSCLLTYDVVTVKLEFDVSKTVRLIMTLQVVLYHPLVIQSYMDSK
>LOCXPOR119.287.HIT1.OR.2R.309.7tm_4.exons1.CM020611.1.Periophthalmus_magnuspinnatus
MKGNFTQNPAYFQLTLFADYGRLRYLFFTLCLLIYIMIISANMVIIITIMLERSLHQPMFIFICCLSVNSLYGSAGFFPRFLVDLLSDSHLVSRPCCFTQIYVIYTYASYEFTILGVMAYDRFVAICQPLHYHTKITIRKAVFLWGIAVVYPAFAIGYGVSLSVQLPLCGNKLPRIFCSNWPVVKKSCVDTTHNNAVGQFVTVTTIFIPLLFVLFSYVQILIVCKTASAELRGKALQTCVPHLVTFVTYSFSVFLELSLTRFDTNKINPIVTAVLSLEYLMVPSINNPLIYGLKLPQIRAAVYQRFKIK
>LOCXPOR120.288.HIT1.OR.2R.309.7tm_4.exons1.CM020611.1.Periophthalmus_magnuspinnatus
VMKNITQNPGYFQFTLFADYGRLRYLFFMLSLLIYITIISANMVIIITILLEKSLHQPMFIFICCLSVNSLYGSAGFFPRFLVDLLSDTHFISRTSCFIQIYVIYTYASCEFTILGVMAYDRFVAICQPLHYHTKMTIRKAVFLWGVAVVYPICTLTYAIALTSELPICENKLDRIFCANRAVVNNSCGDSTHGDIVGYFIIFSTVFIPLFFVLYSYLRILVECKRGSAELRGKALQTCLPHLVTFVTYSFSLFIEMAIAKYDTNTINPVISAILSLEYLMVPSINNPLIYGLKLPQIRTAIVRRYKIR
>LOCXPOR121.289.HIT1.OR.2R.307.7tm_4.exons1.CM020611.1.Periophthalmus_magnuspinnatus
KNVTQNPAYFHLTLFGDYGRLRYLFFMLSLLIYIMIISANMVIIIIIMLERSLHQPMYIFICCLSVNSLYGSAGFFPRFLVDLLSDTHFISRTSCFIQIHVIYTYVSCEFTILGVMAYDRFVAICQPLHYHTKMTIRKAVFLWGIAVVYPVFTVTYALVLTSLLSLCGNELPRIFCANRAVVHHSCGDVTHSVIVGYIIFFTTIFVPLFFILSSYVQILIVCKRGSAELRGKALQTCLPHLVTFVVYSCSVFVEMSISQFNTGQINPVVTAIISLEYLMVPSINNPLIYGLKLPKIRAAVSRHFKIR
>LOCXPOR122.290.HIT1.OR.2R.309.7tm_4.exons1.CM020611.1.Periophthalmus_magnuspinnatus
VMKNVTQNPAYFQLTLFADYGRLRYLFFTLCLLIYIMIISANMVIIITIMLERSLHQPMFIFICCLSVNSLYGSAGFFPRFLVDLLSDSHFISRPSCFIQMYVIYTYASCEFTILGVMAYDRFVAICQPLHYHTKMTIRKALSLWMTGISYPFVCCFVGMYLTVQLPLCGNKLPRIFCSNWPVVKNSCVDTTHNNAVGQFVTITTIFIPLLFVLFSYVQILIVCKTASAELRGKALQTCVPHLVTFVTYSFSVFLELSLTRFDTNKINPIVTAVLSLEYLMVPSINNPLIYGLKLPQIRAAVYQRFTIR
>LOCXPOR123.291.HIT1.OR.2R.301.7tm_4.exons1.CM020611.1.Periophthalmus_magnuspinnatus
NPAYFELTLFMDYGHLRYLFFALCLLIYITIISANMVIIITIMLERSLHQPMFIFICCLSVNSLYGSTGFFPRFLTDLLSDSHFISRPSCFIQMYVIYTYASCEFTILGIMAYDRFVAICQPLHYRSKMTIQKALCLWAAGIIYPAIFCGLCLYLSIRLPLCGYKLHRIFCSNWPVVKISCVDTILNNILGQYTTMTTIFIPLLFVLYSYLRILIVCRTGSLETRKKALQTCIPHLVTFVMYSTCLFCELSITRFDKDKVNPYVVAVLSLEYLVIPSLNNPFIYGLNLPQIRTVIFRRFNI
>LOCXPTilTAR.B061.131.HIT1.TAAR.1R.283.7tm_1.exons1.CM020598.1.Periophthalmus_magnuspinnatus
ILAVLTFVTVSGNLLVIISIVYFRQLHTLTNYLVLSLAVSDLLVGLMVLPFVIFLFTTPCSPLHGVLCRVRGFFDGILCLASILSLYCICVERYYAVCQPLTYQTKITPRVISGMIFVTWIVALTLSFVLNFGEKIPKERCAVVQILKLSVVAAVIVFYIPFVVMLTLYMKILLAVRRQARSIHTANLSEGVNRVEKKATLTLAMVICVFFISWAPFSICVTYLPFHHFSVPLPVMEAFKFLGWLNSMFNPFIYAYTHSWFRSAFRFILTGKIFTEIGANARL
>LOCXPTilTARs.A051.127.HIT1.TAAR.1R.322.7tm_1.exons2.CM020611.1.Periophthalmus_magnuspinnatus
MIYSSRYACYPELGNLSCIKGDPAVGYSIYLTGFYCFAFFSGILNFMVIVAIAHFRQLHTRTNLILLNLAISDFLVCSFVIPLEGGIFFFCWRASDYMCVTYFVFVFTVISVSTADMFLIALDRYIAICHPLHYSSISLGAYNIILGCCWIISTCYAIGFYNNEVVSPGRYTNCKGKCHTVVMLVSDYVDLSLNYIGPFVLIMILYLRVFIVAVIQARAMRSHITAKTQQQGASSKKSELKAAKNLGFVLFVFLLCYTAYYAISPRVQLHPYLRFTLLYLLYFNSCFNPLLYTVMYPWFRKAVKQILTLNIFKSGSSDASLL
>LOCXPTilTARs.A056.137.HIT1.TAAR.1R.315.7tm_1.exons2.CM020611.1.Periophthalmus_magnuspinnatus
LCFPHLLNSSCRKSQSHSFHVYFVYALLTLISLFTTILNLLVIISIAHFRQLHSSTNLILLSLAVSDFLIGLVVIPIHGLMWRTCWFFGDILCALYHLLPLSLTTGSVGTVVLISVDRYLAIIDPLHYQIRMTDKVVNRSISLCWLYAFIYAIFISFDNLQNPGKYKSCNGECMVHFSKEADIIFVFVIPVIIIIVLYMRVFVVAMSQARIMRSHVTMMTCKACKNTEIKAARNLGIVVIVYLMCYCPYYCVAYSGVNLLFLGAPIEMVMLFLMLFNSCLNPLIYAMLYPWFRKTIELIVTLKILKSGSRDFMVL
>LOCXPTilTARs.A034.139.HIT1.TAAR.1R.315.7tm_1.exons2.CM020611.1.Periophthalmus_magnuspinnatus
AELCFPHLHNSSCRKPLKHTSETYITLMLYTLMTIAIILLNLLVIVSIAHFRQLHSASNFILLSLAVSDFLVGLVVSPFVNYIMIACWYFGEILCAFFYVVTCIVLCASVGTIVLISIDRYIAISDPLRYSTKMNSKTVNISISICWMNALLYSVFVMFENWLNLGAYKSCHGECVISFLKEVDLIWAFVLPIAIIIILYFQVFLVVVSQSRAMRSHVAAVNYKNTKKSETKAAKNLGLVVLVYVLCYCPYYCVAYSDTLAIASPVQTFIFFLLFINSALNPLIYTMIYPWFRKSIKLIVTLQILRSGSRDFLIL
>LOCXPTilTARs.A028.145.HIT1.TAAR.1R.319.7tm_1.exons2.CM020611.1.Periophthalmus_magnuspinnatus
MEEIELCFPHLHNSSCRKSKTDPTNDQITDVLLGFVSMLTCVLNLLAIIAISHFRKLHTSSNLMLLSLAVSDFLVGLVVIPVDGIRWKICWTLGDLMCVIYYILSLTLYMSSVGNIILISVDRYVAICQPLHYQSRMTGKVVKISICMCWMYSIGYSVLFLSENLMYPGKYKSCEGECVVSYSKEADLIISCIIPFGIIVVLYTIVTIVAVSQARAMLSHVTAVTSKTSKRSEIKAVRNLGIIVVMYVACYCPYLIAVYSEAYITILGTPLIVIAISIICVNSCMNPLMYTFLFPWFRKAIKLIVTLQILKPGSSDVNI
>LOCXPTilTARs.A028.147.HIT1.TAAR.1R.317.7tm_1.exons2.CM020611.1.Periophthalmus_magnuspinnatus
EIELCFPHLHNSSCRKTKIDPTDDQITDVLLGFASMLTCVLNLLAVIAISHFRKLHTSTNLMLLSLAVSDFLVGLMVIPVDSIKWKICWTLGDLMCVIYYILSYTLYMSSVGNIILISVDRYVAICQPLHYQSRMTGKVVKISICMCWMYSIGYSVLFLSENLMYPGKYKSCEGECVVSYSKEADLIISCIIPFGIIFVLYTIVAIVAVSQARAMLSHVTAVTSKTSKRSEIKAVRNLGIIVVVYVACYCPYLIAVYSEAYITILGTPLIVIAISIVFLNSCVNPLMYTFLFPWFRKAIKLIVTLQILKPGSSDVNI
>LOCXPMedTAR.020.152.HIT1.TAAR.1R.289.7tm_1.exons1.CM020614.1.Periophthalmus_magnuspinnatus
IVCVVLGIIATVTMCGNLLVITAIIYFQQLHTPTNYLVLSLGVSDLLVGVIVLPFSIFLFLNRCWHPQGILCKIRGVFDILLCSSSIFNLCFISIDRYYVVCQPLSYRSKINVHVIIVMILVTWTLSSFSGVIITVWGRKRGNSERCVFFQNVSTAVVGAVFSFYIPAVILIGIYAKIFLVAHRQARRIQAAKSRATDSKMERKATRTLAIVMGVFLLCWAPFFSCITSLPFNNYVIPLTVVETFKWFGWSNSMLNPFIYAFFYSWFRSAFKIILSGKIFHKNFTTIRL
>LOCXPTilTAR.B061.153.HIT1.TAAR.1R.292.7tm_1.exons1.CM020614.1.Periophthalmus_magnuspinnatus
TFITYFICSVLGTVAVVTMCGNMLVIFAVIYFRQLHAPTNYLVLSLAMADLLVGAIVLPFSILLFVSPCWNQHEILCRVRGGFDIMSCICSILNLCFISIDRYYAVCKPLSYRSKMNVYGTVVMVLITWAISVLCGIVMSVGGQKQETRCAFFQNLNLGVVAAVVAFYVPAIIMFTIYIKILFVAQRQARSIHSMQTGMGVRKRERKATRTLAIVMGVFVVFWSPFFICVTYLPFNNFKIPLSVMETFKCLGWSNSMLNPFIYAFFYSWFRSAFRIILTGRIFKGNYASAKL
>LOCXPTilTAR.B061.154.HIT1.TAAR.1R.298.7tm_1.exons1.CM020614.1.Periophthalmus_magnuspinnatus
ICTPQNTFITYFICSVLGTVAVVTMCGNMLVIFAVIYFRQLHAPTNYLVLSLAMADLLVGAIVLPFSILLFVSPCWNQHEILCRVRGGFDIMSCICSILNLCFISIDRYYAVCKPLSYRSKMNVYGTVVMVLITWAISVLCGIVMSVGGQKQETRCAFFQNLNLGVVGAVVAFCVPAIIMFTFYIKILFVAQRQARSIHSMQTGMGVRKTERKATRTLAIVMGVFVVFWSPFFICVMYLPFNNFKIPLSVVETFKCLGWSNSMLNPFIYAFFYSWFRSAFRIILTGRIFKGNYASAKL
>LOCXPMedTAR.020.155.HIT1.TAAR.1R.294.7tm_1.exons1.CM020614.1.Periophthalmus_magnuspinnatus
SANSRTQWLCFVLGTLATVTMCGNLLVILSIIYFKQLHTPTNYLVLSLAVADLLVGVVVIPFSTALFANPCWYLQDVVCFLRGVFDIALCSASILNLCFISIDRYYAVCQPLNYRTKINVPVTAIMILITWTVSIVCGTVITLGGRKIESRCAFVQGLKLGAVAAVVAFYIPAIIMITIYLKIFHVAQKQARSIHSTHTGEAVSKMEKKATRTLAIVMGVFFLCWSPIALFGTFLSLNNFKVPLIAMEIFKWFGWSNSMLNPFIYAYFYSWFRCAFRIILSGKIFKGKYTNAKL
>LOCXPMedTAR.020.156.HIT1.TAAR.1R.297.7tm_1.exons1.CM020614.1.Periophthalmus_magnuspinnatus
SESLRSLLLSFVFGTISVVIMCGNLLVIMAVTYFRQLHTPTNYLVLSLAVSDLLIGAVVLPFSTVLFVNPCWDLQRILCNIRATFDIILSISSILNLCFISIDRYYAVCQPLIYRSKITFQIVGIMIFITWAGAVSSGIIITSGGKAHGKAKQRCAFFRNSNLNVIGAFTGLYIPILIMFPIYTKILLVARRQARSIQSTNSGVTASRMERKATCTLAIVVGVFFFCWAPFLISMTCLPFIDYTVSDSIFEAFKWFAWTNSGLNPFIYAFFYSWFRSAFRIILSGQIFFRNVTNAKL
>LOCXPTAAR1.55.HIT1.TAAR.2R.327.7tm_1.exons1.CM020592.1.Periophthalmus_magnuspinnatus
EGSGDSSWCFPHLNSSCRRLQQPLSSTALIYTLLALISLLTVVLNLLVIVSIFHFRQLHTPTNALLQSLAVSDLVVGLLVMPIEGVRNMEMCWLLGRLLCALTPYVSYCLLSASLGNMVLISIDRYLAICDPLLYSSKVSLSRVRVLICLCWACSLLYNGCILMGHLSQPQRYSTCHGECVVVITHTAGTVDLLVSFVTPCTIMVVLYIRVFAAAVAQVRAGRKRVTSNVEETGPRVKRSETKAARTLGIVVAVFLMCFCPFYYPAFTGEDTSTSLSYYALLSWIMLLNSSMNPLIYAMFYPWFRKAVKLIITFRILQPHSKEAIVL
>LOCXPTAAR2.68.HIT1.TAAR.2R.326.7tm_1.exons1.CM020592.1.Periophthalmus_magnuspinnatus
MEQGSGDWSLCFPHLNSSCRRLQQPLSSTALLYTLLALISLLTVVLNLLVIVSIFHFRQLHTPTNALLQSLAVSDLVVGLLVMPIEGVRYMEMCWLLGRLLCALTPYVSYCLLSASLGNMVLISIDRYLAICDPLLYSSKVSLSRVRALICLCWACSLLYNGCILIGHLSQPQRYSTCHGECVVVISHTAGTVDLFVTCVGPCTVMIVLYIRVFAVAASQARAMRVRIASTAIVSVATMAKPSEKKAARTLGVVILVFLICFCPYYYPAIAGVETSNMLSYFSILSWIMLLNSCMNPLIYAMFYPWFRKAVKLIITFRILQPHSKE
>LOCXPTAAR3.93.HIT1.TAAR.2R.323.7tm_1.exons3.CM020611.1.Periophthalmus_magnuspinnatus
SLDQDVFCYPHLNSSCRKPTHPYVEAMLIYVLLSCVSLITVALNLLVIISIAHFRFFFVYLSVLLLHQNGLDQTVFFILISERSIYIESCWNLGDIVCSSYYLIDYIITSASVANMVLISVDRYIAICDPLNYHTKVTMKRTKSCILLCWLLSVVYRMVIMHDQLKHPGMSNTCAGECVVIIHFISGAIDLVCTFVIPILIIIVLYLRVFVVAVSQARATRSHILSANMPQMGNVTAKKKELKAAGTLGIVVVVFLVCFCPYYVPSLLGEDTAVDASSVDVEIWLAHFNSCLNPVIYAFFYPWFRKSIKLILTMQIVKPGSRD
>LOCXPTAAR4.111.HIT1.TAAR.2R.319.7tm_1.exons3.CM020611.1.Periophthalmus_magnuspinnatus
EAELCFPTINNSCRRSPRPELESTVIYIVLSAITAMTVVLNLLNAAGKQTQLHTSTNLLLLSLAVTDFLVGSIQMPFQIFYFGGCWLLGDLSCVVCFVSGYLVIGVSCGNMILLSADRYIAVCDPLLYHSKVTIRRVQACVCICWISVIVHVSWIMRDFVKQPGVFNTCVGECVFVLVHPEEGIADIVISLVSPFTIITVLYLKVFTVAVSQARALRSQITSLGLQPSGAKKMELKAAKTLGVLLIVFIICCSPYYAFTLSAETPHLDPLSGVVEVWLICFNSCINPIIYAFSYPWFRKSIKHIVTLQIFKPNSRNSRI
>LOCXPTAAR4.130.HIT1.TAAR.2R.319.7tm_1.exons3.CM020611.1.Periophthalmus_magnuspinnatus
EAELCFPTINNSCRRSPRPELESTVIYIVLSAITAMTVVLNLLNAAGKQTQLHTSTNLLLLSLAVTDFLVGSIQMPFQIFYFGGCWLLGDLSCVVCFVSGYLVIGVSCGNMILLSADRYIAVCDPLLYHSKVTIRRVQACVCICWISVIVHVSWIMRDFVKQPGVFNTCVGECVFVLVHPEEGIADIVISLVSPFTIITVLYLKVFTVAVSQARALRSQITSLGLQPSGAKKMELKAAKTLGVLLIVFIICCSPYYAFTLSAETPHLDPLSGVVEVWLICFNSCINPIIYAFSYPWFRKSIKHIVTLQIFKPNSRNSRI
>LOCXPTAAR4.132.HIT1.TAAR.2R.319.7tm_1.exons3.CM020611.1.Periophthalmus_magnuspinnatus
EAELCFPTINNSCRRSPRPELESTVIYIVLSAITAMTVVLNLLNAAGKQTQLHTSTNLLLLSLAVTDFLVGSIQMPFQIFYFGGCWLLGDLSCVVCFVSGYLVIGVSCGNMILLSADRYIAVCDPLLYHSKVTIRRVQACVCICWISVIVHVSWIMRDFVKQPGVFNTCVGECVFVLVHPEEGIADIVISLVSPFTIITVLYLKVFTVAVSQARALRSQITSLGLQPSGAKKMELKAAKTLGVLLIVFIICCSPYYAFTLSAETPHLDPLSGVVEVWLICFNSCINPIIYAFSYPWFRKSIKHIVTLQIFKPNSRNSRI
>LOCXPTAAR4.56.HIT1.TAAR.2R.300.7tm_1.exons3.CM020611.1.Periophthalmus_magnuspinnatus
ESTVIYIVLSAITAMTVVLNLLSPGNEWKSMQLHTSTNLLLLSLAVTDFLVGSIQMPFQIFYFGGCWLLGDLSCVVCFVSGYLVIGVSCGNMILLSADRYIAVCDPLLYHSKVTIRRVQACVCICWISVIVHVSWIMRDFVKQPGVFNTCVGECVFVLVHPEEGIADIVISLVSPFTIITVLYLKVFTVAVSQARALRSQITSLGLQPSGAKKMELKAAKTLGVLLIVFIICCSPYYAFTLSAETPHLDPLSGVVEVWLICFNSCINPIIYAFSYPWFRKSIKHIVTLQIFKPNSRNSRI
>LOCXPTAAR4.57.HIT1.TAAR.2R.300.7tm_1.exons3.CM020611.1.Periophthalmus_magnuspinnatus
ESTVIYIVLSAITAMTVVLNLLSPGNEWKSMQLHTSTNLLLLSLAVTDFLVGSIQMPFQIFYFGGCWLLGDLSCVVCFVSGYLVIGVSCGNMILLSADRYIAVCDPLLYHSKVTIRRVQACVCICWISVIVHVSWIMRDFVKQPGVFNTCVGECVFVLVHPEEGIADIVISLVSPFTIITVLYLKVFTVAVSQARALRSQITSLGLQPSGAKKMELKAAKTLGVLLIVFIICCSPYYAFTLSAETPHLDPLSGVVEVWLICFNSCINPIIYAFSYPWFRKSIKHIVTLQIFKPNSRNSRI
>LOCXPTAAR3.58.HIT1.TAAR.2R.323.7tm_1.exons2.CM020611.1.Periophthalmus_magnuspinnatus
SLDQDVFCYPHLNSSCRKPTHPYVEAMLIYVLLSCVSLITVALNLLVIISIAHFRQLHTRTNLLLLSLAVSDLLVGLVLMPVEIIYIESCWNLGDIVCSSYYLINYIITSASVANMVLISVDRYIAICDPLNYHTKVTMKRTKSCILLCWLLSVVYRMVIMHDQLKHPGMSNTCAGECVVIIHFISGAIDLVCTFVIPILIIIVLYLRVFVVAVSQARATRSHILSANMPQMGNVTAKKKELKAAGTLGIVVVVFLVCFCPYYVPSLLGEDTAVDASSVDIEIWLAHFNSCLNPVIYAFFYPWFRKSIKLILTMQIVKPGSRD
>LOCXPTAAR4.59.HIT1.TAAR.2R.279.7tm_1.exons2.CM020611.1.Periophthalmus_magnuspinnatus
KCWHLNGAVQLHTCTNLLLLSLAFSDFLVGSIQMPCQIFHYRGCWFLGDITCVVYYFSGFLAVSASVGNVVLISIDRYVAICDPLSYPAKVTVTRIKACIGLCWIFSIVHASWILRDMFKQPDVYNSCIGECMLAVNHAEGTVDIVATFIIPFTLITVLYLRVFSVAVSQARAVRSHIGTIALQRSGAMAKKSELKAAKTLGVLVTVFLFCSCPYYAFSVAGESNQIGASSGGVQLWLIYFNSCANPLIYTFSYSWFRRCIKRIVTLQILQPDSRQSNV
>LOCXPTAAR5.60.HIT1.TAAR.2R.321.7tm_1.exons3.CM020611.1.Periophthalmus_magnuspinnatus
AEDELCFPLINNSCRKILHSSPDAALGLSALTTITLLTVLLNLLVYYHIFHNYALHTCTNLLLLSLAVADLMVGTLEMPVEILLYRGCFFLGDFVCSMYGFVSFLVISVSVGNMVMISIDRYVAICEPMSYHTKVTYKRVQVCVVSCWFFSTVHAAWMSRELLQRPDRYNSCFGECVIVVNEAEAAFDLLVTFLAPISVITVLYMRVFVVAVTQARVLRSQVTSVSVKRSGAKKSELKAAKTLGLVILMFIVCSCPYYVYTLLYDSGLTQSSGAAELWLIYLNSCINPIIYAFCYPWFLRASKNIVTLQILKSGSSDTILL
>LOCXPTAAR6.61.HIT1.TAAR.2R.319.7tm_1.exons2.CM020611.1.Periophthalmus_magnuspinnatus
VEEENLCFPQMLNASCKKIVRPYFTAILIYTALYLLSLVTTVFNLLVIISIAHYKQLHTPTNFLILSLAASDFCVGFFMFFQILFVDGCWLLGDAVCIVYQLVSFIVTSASSGTVVLISVERYIAICQPLHYHTKVTEKRVRFCICLSWFCSAFYNSLVLKESVAQIGSFNSCYGECVAAVSYVAGVIDILVSFLIPVTAISILYIRVFIVVLTQVRAMRSHIMAPKSQRKVFANKSELKAARTLGIIIVMFVFCLCPYYILIIGESGHLSASAAAVIYLIYLNSCLNPVIYTFCYPWFRKCLKHIVTLQILQPGSSKT
>LOCXPTAAR7.63.HIT1.TAAR.2R.321.7tm_1.exons2.CM020611.1.Periophthalmus_magnuspinnatus
VEEENLCFPQMLNASCKKIVRPYFTAILIYTALYLLSLVTTVFNLLVIISIAHYKQLHTPTNFLILSLAASDFCVGFFMFFQILFVDGCWLLGDAVCIVYQLVSFIVTSASSGTVVLISVERYIAICQPLHYHTKVTEKRVRFCICLSWLGSTFYNSLVLKESVAQMGSFNSCYGECVAAVSYIAGVIDILVSFLIPVTAISILYMRVFIAVLTQVRAMRSHIMAPKSQRKVFAKKSELKAARTLGIIIVMFVFCLCPYYILIIGQSGHLSASAAAVIYLIYLNSCLNPVIYTFCYPWFRKCLKHIVTLQILQPGSSKTSV
>LOCXPTAAR8.64.HIT1.TAAR.2R.320.7tm_1.exons2.CM020611.1.Periophthalmus_magnuspinnatus
DFCFPHLFNVSCIKIARPYAVTLLIYTVLYIISMVTTTLNLLVVISLSHYKQLRTPTNLLLLSLGISDLSVGLLMFLQTLFVDGCWLFGDTMCIVYQYLSYVVTCASMGTIVLISVDRYVAICQPLHYYMRVTECRVRFCICLSWLCTVVYSAVVLRENMEKPGSFNTCSGQCVAAINYYVGIADLFISFIFPVGVIAVLYTRVFAVIMTQIRVMRSQITAAQSQRTVFANKSELKAARTLGVVIIMFLICLCPYYFVVLTGQDTVLDASNAAAVLYLVYFNSCLNPIIYTFFYSWFRKCLKNIATLQILQPGSSKSNIM
>LOCXPTAAR9.67.HIT1.TAAR.2R.324.7tm_1.exons3.CM020611.1.Periophthalmus_magnuspinnatus
ELCFPELHNISCRKPQPAPSDALLSYNLLSLMSLLTVTMNLLHCSLFESYHLIWQLHSPTNLLILSLAVPDFLVGLLLIPVEIFLTQACWIVGSTLCALYYMTDFTITSSSIGNIVLISVDRYLAICDPLHYNTKVTVNRVRFCVCACWLCALIYNSLILKDFLSDPDAGSSCYGECVLVVNHVSGNVDLVCTFIGPITVIVVLYVRVFMVVVSQARSMQSKVVTLHQTVTMSARKSELKAARTLGIVILVFIACLCPYYIPSFTGEDIVDNSTATPLVTWIWFFNSCVNPFVYALFYPWFRKCIKQIVTLKIVQPHSSHANIL
>LOCXPTAAR11.72.HIT2.TAAR.2R.277.7tm_1.exons2.CM020611.1.Periophthalmus_magnuspinnatus
SGARDRRQLHSPTNLLILSLAVSDFLVGLLLIPVEILLSEACWFLGSVLCALYYMTDFTITASSIGNIVLISVDRYLAICDPLHYNTKVTINRVRFCVCACWLCALIYNSLIFQDFLIDPDAGSSCYGECVVVLNYVTGNVDLVCTFIGPITVIVVLYVRIFMVVVSQARSMQSKVTTLHQTVTMSARKSELKAARTLGIVILVFIVCLCPYYIPSFTGENIVDSSLSTRLSVWIWFFNSCVNPFVYALFYPWFRKCIKQIVTLKIVQPHSSHANIL
>LOCXPTAAR12.76.HIT1.TAAR.2R.329.7tm_1.exons2.CM020611.1.Periophthalmus_magnuspinnatus
ELCFPELHNISCRKPQPAPSDALLSYNLLSLISLLTVTMNLLVIISIAHFRQSIAHYLNLLHSPTNLLILSLAVSDFLVGLLPIPLQILLTETCWVMGSELCALYNITVFTITASAIGSIVLISIDRYLAICDPLHYNTKVTVNRVRFCVCACWLCALFYYSLILKDFLSDPDAHSSCYGECVVVLNHVTGNVDFVFTFISPITVIVVLYVRIFMVVVSQARSMQSKVMTLHQTVTMSARKSELKAARTLGIVILVFIACLFPYYIPSFTGEDIVDSSLSTRLSVWIWFFNSCVNPFVYALFYPWFRKCIKQIVTLKIVLPHSSHANIL
>LOCXPTAAR11.78.HIT1.TAAR.2R.329.7tm_1.exons2.CM020611.1.Periophthalmus_magnuspinnatus
ELCFPELHNISCRKPQPAPSDALLSYNLLSLISLLTVTMNLLVIISIAHFRQSIAHYLNFLHSPTNLLILSLAVSDLLVGLLLIPVEIFLTQACWIVGSTLCALYYMTDFTITSSSIGNIVLISIDRYLAICDPLHYNTKVTVNRVRFCVCACWLCALIYNSVVFQDFLINPDAGSSCYGECVVVLNHLTGNVDLVCTFIGPVTVIMVLYVRIFMVVVSQARSMQSKVVTLHQTVTMSARKLELKAARTLGIVILVFIACLCPYYIPSFTGEDIVESSTATPVVVWFWFINSCINPFIYALFYPWFRKCIQLIITLQILQPHSSHTNVL
>LOCXPTAAR12.80.HIT1.TAAR.2R.329.7tm_1.exons2.CM020611.1.Periophthalmus_magnuspinnatus
ELCFPELHNISCRKPQPVPSDALLSYNLLSLISLLTLTMNLLVIISIAHFRQSIAHYLNLLHSPTNLLILSLAVSDFLVGLLPIPLQILLTETCWVMGSELCALYYITVFTITASAIGSIVLISIDRYLAICDPLHYNTKVTVNRVRFCVCACWLCALIYNSLILKDFVSDPDAGSSCYGECVLVLNHVTGNVDFVFTFISPITVIVVLYVRIFMVVVSQARSVQSKVVTLQQTVTMSARKSELKAARTLGIVILVFIACLCPYYIPSFTGEDIVDSSLITRLSVWIWFFNSCVNPFVYALFYPWFRKCIKLIVTLKIVLPRSSHANIL
>LOCXPTAAR11.82.HIT1.TAAR.2R.329.7tm_1.exons2.CM020611.1.Periophthalmus_magnuspinnatus
ELCFPELHNISCRKPQPAPSDALLSYNLLSLISLLTVTMNLLVIISIAHFRQSIAHYLNFLHSPTNLLILSLAVSDFLVGLLPIPLQILLTETCWVMGSELCALYYITVFTITASAIGSIVLISIDRYLAICDPLHYNTKVTINRVRFCVCACWLCALFYYSLILKDFLIDPDAHSSCYGECVVVLNYVTGNVDFVFTFISPITVIVVLYVRIFMVVISQARSMQSKVVTLHQTVTMSARKSELKAARTLGIVILVFIACLCPYYIPSFTGEDIVESSLSTRLSVWIWFFNSCINPFVYALFYPWFRKCIQQIVTLKIVQPHSSHANIL
>LOCXPTAAR11.84.HIT1.TAAR.2R.329.7tm_1.exons2.CM020611.1.Periophthalmus_magnuspinnatus
ELCFPELHNISCRKPQPAPSDALLSYNLLSLISLLTVTMNLLVIISIAHFRQSIAHYLNLLHSPTNLLILSLAVSDFLVGLLLIPVEILLTEACWILGSTLCILYYMTDFTITASSIGNIVLISVDRYLAICDPLHYNTKVTVNRVRFCVCACWLCALIYNSLIFKDFLINPDVGSSCYGECVVVLNYVTGNVDLVCTFIGPVTVIVVLYVRIFMVVVSQARSVQSKVVTLHQTVTMSARKSELKAARTLGIVILVFIACLCPYYIPSFTGEDIVDSSTATPLVTWLWFINSCVNPFVYALFYPWFRKCIKLIVTLKIVQPHSSHANIL
>LOCXPTAAR10.86.HIT1.TAAR.2R.323.7tm_1.exons2.CM020611.1.Periophthalmus_magnuspinnatus
ELCFPELHNISCRKPQPAPSDALLSYNLLSLISLLTVTMNLLVIISIAHFRQSILHSPTNLLILSLAVSDLLVGLLLIPVEIFLTQACWIMGSELCALYYMTDFTISASTIGNIVLISVDRYLAICDPLHYNTKVTVNRVRFCVCACWLCTIIYNSVVFQDFLINPNAGSSCYGECVLVLNHVNGNVDFVFTFISPITVIVVLYVRIFMVVVSQARSMQSKVVTLHQTVTMSARKSELKAARTLGIVILVFIACLCPYYIPSFTGEDIVESSTATPVVVWFWFFNSCINPFIYALFYPWFRKCIKLIITLQILQPHSSHANVL
>LOCXPTAAR11.88.HIT1.TAAR.2R.322.7tm_1.exons2.CM020611.1.Periophthalmus_magnuspinnatus
ELCFPELHNISCRKPQPAPSDALLSYNLLSLISLLTVTMNLLVIISIAHFRQSLHSPTNLLILSLAVSDFLVGLLLIPVEILLTEACWIVGSTLCALYYMTDFTICSSSIGNIVLISVDRYLAICDPLHYNTKVTVNRVRFCVCACWLCALIYNSLILKDFLIDPDAHSSCYGECVAVLNHVTGNVDFVFTFISPITVIVVLYVRIFMVVVSQARSVQSKVVTLHQTVTMSARKSELKAARTLGIVILVFISCLCPYYIPSFTGEDTVVSSTATPLVTWLWFFNSCVNPFVYALFYPWFRKCIKQIVTLKIVQPHSSHANIL
>LOCXPTAAR12.90.HIT1.TAAR.2R.323.7tm_1.exons2.CM020611.1.Periophthalmus_magnuspinnatus
ELCFPELHNISCRKPQPAPSDALLSYNLLSLISLLTVTMNLLVIISIAHFRQSILHSPTQLLILSLAVSDFLVGLFLIPVEILLTEACWILGSTLCALYYMTNFTICSSSIGNIVLISVDRYLAICDPLHYNTKVTINRVRFCVCACWLCALIYNSLILKDFLSDPDAHSSCYGECVVVLNYVTGNVDFVFTFISPITVIVVLYVRIFMVVVSQAHSMQSKVMTLQQTVTMSARKSELKAARTLGIVILVFIACLCPYYIPSFTGEDIVASSTATPLVTWLWFFNSCVNPFVYALFYPWFRKCIKQIVTLKIVQPHSSHANIL
>LOCXPTAAR11.92.HIT1.TAAR.2R.326.7tm_1.exons2.CM020611.1.Periophthalmus_magnuspinnatus
ELCYPELHNISCRKPQRLQDAMLFYNLLCLISLVTVTMNLLVIISITHFRQRIDHYSNLSPTNLLILSLAVSDFLVGLLLIPGEILLTDSCWFLGSTLCILYYMTDFTITSSSIGSIMLISIDRYLAICDPLHYNTKVTVNRVRFCVCACWLCALIYNSLIFTDYFIDPDAVSSCYGECILVVSHVTGNVDLICTFIGPITVIVVLYVRIFMVVVSQARSMQSKIVALQQTVTMSARKSELKAARTLGIVILVFIACLCPYYIPSFTGEDIEERNSTTFIVSWLWLLNSCVNPFVYASFYPWFRKTIKVIVTLEILKPHSSYATVL
>LOCXPTAAR11.95.HIT1.TAAR.2R.328.7tm_1.exons2.CM020611.1.Periophthalmus_magnuspinnatus
ELCYPELHNISCRKPQRLQDAMLFYNLLCLMSLLTVTMNLLVIISIAHFRQRIAHYSNLLHSPTNLLILSLAVSDLLVGLLLIPAEILITDSCWFLGNTLCILFYMIDLTIILSSIGNIVLISVDRYLAICDPLHYNTKVTVNRVMFCVCACWLCALIYNSLIFTDYFIDPDAVSSCYGECVVVYNHVTGNVDFVCTFIGPVTVVVVLYVRIFMVVVSQARSMQSKVVTLHQTVTMPARKSELKAARTLGIVILIFIVCLCPFYIPSFTGEDNEEYSSITFFFSWLWFFNSCINPFIYASFYPWFRKTIKVIVTLEILKPHSSYATVL
>LOCXPTAAR14.98.HIT1.TAAR.2R.288.7tm_1.exons1.CM020611.1.Periophthalmus_magnuspinnatus
ILKILLAILFTFTLLIFFLHRQLHSSTNFILLSLAVSDFLVGIVVFPVESLMSRTCWTLGDVICVAYYAIPVTLVSASVGNMVLISVDRYIAICDPLHYQTRMTIKIIGISISICWLGSLLYTFCLMYENFVEPGRHTSCRGECVISVSGEADLVIVFIIPVGIIIVLYLRVFVVAVTQARAMRCHISSHQNVVTIAAQKSEIKAARNLGVVVVVFLICYSPYYCISLTGGNLLIGSPTEMLMSFWMYCNSTLNPVIYSLFYPWFRKAIKLIVTLQIFKPGSCDANIL
>LOCXPTAAR15.99.HIT1.TAAR.2R.292.7tm_1.exons2.CM020611.1.Periophthalmus_magnuspinnatus
VSVLLSLLSTLTAALNLLVIISISHFRQLHSTTNLILLSLAVSDFIVGLVVIPIFDTMWKVCWYFGELLCGLVYLVPSTAIMASVGTVMLISVDRYVAICDPMHYPTRMTEKVVGVSISVCWIYAFLYAIWVYIDNVVNIDKYRLCHGECMVYTSREANFILAFSIPVTTIVCLYMKIFIMAASQARAIRSNTTTMISKTSRKSEIKAARNLGILVLVYLMCHSPYYFVAYSEANILVFGVPIQLVSIYLYFLNSCINPLMYAMLYPWFRKAIKLVVTLQILKHGSCDLKIL
>LOCXPTAAR15.100.HIT1.TAAR.2R.303.7tm_1.exons2.CM020611.1.Periophthalmus_magnuspinnatus
KYQANIFEINLVSVLLSLLSTLTAALNLLVIISISHFRQLHSTTNLILLSLAVSDLIVGLVDIPIFGTMWKVCWYFGELLCGLVYLVPCTSIMASVGTVVLISVDRYVAICDPMHYPTRMTEKVVGVSISVCWIYAFLYAIWVYIDNVVNIDKYRLCHGECIAYTSREANFIVAFFIPVITIVCLYMKIFIRAASQARAIRSNTTTMISKTSRKSEIKAARNLGILVLVYLMCHSPYYFVAFSEANILVFGVPIQLVSIYLYFLNACINPLMYAMLYPWFRKAIKLVVTLQILKHGSCDLKIL
>LOCXPTAAR18.102.HIT1.TAAR.2R.315.7tm_1.exons2.CM020611.1.Periophthalmus_magnuspinnatus
LCFPHLLNSSCRKSQSHSFHVYFVYALLTLISLFTTILNLLVIISIAHFRQLHSSTNLILLSLAVSDFLIGLVVIPIHGLMWRTCWFFGDILCALYYLLPSSLTTSSVETVVLISVDRYLAIIDPLHYQIRMTDKVVNRSISLCWLYAFIYAIFISFDNLQNPGKYKSCDGECMVHFSKEADIIFVFVIPVIIIIVLYMRVFVVAMSQARIMRSHVTTVTCKASKNTEIKAARNLGIVVIVYLMCYCPYYCVAYSGVNLLFLGAPIEMVMLFLMLFNSCLNPLIYAMLYPWFRKTIELIVTLKILRSGSRDFMVL
>LOCXPTAAR20.107.HIT1.TAAR.2R.316.7tm_1.exons2.CM020611.1.Periophthalmus_magnuspinnatus
ETELCFPHLHNSSCRKSKIDPTDNLITNVLLGFASMLTSILNLLVIIAITHFKKLHTAPNLILLSLAVSDFLVGLVVIPVDGIKWKICWSLSDLMCVMYYILVSAIFFSSVGNIILLSVDRYVAICQPLHYQNRMTGKVINISICVCWLYAFGYSILFFYGNLMYPGKFKSCEGECVIYFSKEVDIIMGFVIPFGIIIVLYTTVVIVAVSQVRAMRSHVTAVTSKQKSKRSEIKAVRKLGIVVVVYLACYCPYFFAVYSKTYITILGTPLILITISIIYLNSCLNPLMYTFLFAWFRKAIKLIVTLQILKPGSSDA
>LOCXPTAAR21.110.HIT1.TAAR.2R.317.7tm_1.exons2.CM020611.1.Periophthalmus_magnuspinnatus
ETELCFPHLQNGSCRKSKIDPTDNLITNVLLGVASVLTIILNLLVIIAITHFRKLRTAPNLIILSLAVSDFLVGLVVIPFDGNRWKICWTLGDLTCVMCYILVFTIFFSSVGNIILISVDRYVAICQPLLYQNRMTGKVVNINICVCWLSAFGYSIVFLSENLMYPGKYKSCDGECVINYSKEVDIIMCFVLPFGIIIVLYTIVVLVAVSQARAMRSHTKAITSKMSKRSEIKAVRNLGIVVVVYLACYCPYFFAMYSETYITILGTPLIVITISIIYLNSCLNPLMYTFLFPWFRKAIKLIVTLQILTPGSSDVNI
>LOCXPTAAR11.115.HIT1.TAAR.2R.329.7tm_1.exons2.CM020611.1.Periophthalmus_magnuspinnatus
ELCFPELHNISCRKPQPAPSDALLSYNLLSLISLLTVIMNLLVIISIAHFRQSIAYYLKILHSPTNLLILSLAVSDFVVGLLPIPVQILLTETCWLMGSLLCALYNLTIFTITASAIGSIVLISIDRYLAICDPLHYNTKVTVNRVRFCVCACWLCALIYCSLILKDFLNDPDAHSSCYGECVVVLNHVTGNVDFVFTFVSPITVIVVLYVRIFMVVVSQARSVQSKVVTLQQTVTMSARKSELKAARTLGIVILVFIVCLCPYYIPSFTGEDIVDSSLATRLAVWVWFFNSCVNPFVYALFYPWFRKCIKLIVTLKIVQSHSSHANVL
>LOCXPTAAR11.117.HIT1.TAAR.2R.329.7tm_1.exons2.CM020611.1.Periophthalmus_magnuspinnatus
ELCFPELHNISCRKPQPAPSDALLSYNLLSLISLLTVTMNLLVIISIAHFRQSIAYYSKILHSPTNLLILSLAVSDFVVGLLPIPVQILLTETCWLMGSLLCALYNLTIFTITASAIGSIVLISIDRYLAICDPLHYNTKVTVNRVRFCVCACWLCALIYCSLILKDFLNDPDAHSSCYGECVVVLNHVTGNVDFVFTFVSPITVIVVLYVRIFMVVVSQARSVQSKVVTLQQTVTMSARKSELKAARTLGIVILVFIACLCPYYIPSFTGEDIVDSSLATRLAVWVWFFNSCVNPFVYALFYPWFRKCIKLIVTLKIVQPHSSHANVL
>LOCXPTAAR24.118.HIT1.TAAR.2R.322.7tm_1.exons1.CM020614.1.Periophthalmus_magnuspinnatus
YVLDMNRTYSDTHPCFELYNATYIFLHNPSILCVFLYIVISCLCLATVCGNLLVIISIVYFKQLHIPTNYLILSLAVADLLVGVVVFPFSMAQTLTSCLYQENVFCKIRDWFDITLSTSSILNLCCISIDRYYAICKPLTYKNIVTGRVAGFMIFMTWSVAAMIGSSILIGGNNQEACTEPCLDVVLTNITGPIFAFFMPAVIMICIYLKLFFVAQRQRNSIQISKCGTISKTERKATKTLAIVMGVFLLCMTPYFLCIVFLPLTSETPPFSLIEALNWLTLSNSMLNPFIYAFFYSWFRSACKMIVFGQIFKSNLASTKLM
>LOCXPTAAR29.119.HIT1.TAAR.2R.323.7tm_1.exons1.CM020614.1.Periophthalmus_magnuspinnatus
KVTMNAIYTVYNIHPCFQLDNFTTLLFPPESSTLCALLYLVLLSAVTVCGNLLVIISIVYFKQLHIPTNYLILSLAVADLLVGVIVFPFSMAQTLTSCLYHENVFCKIRDCFDASLCTSSILNLCCISIDRYYAICKPLTYKNIVTGRVAGVMIFMTWSLAAVIGIGIVIGGYSQGTCEEICSVNVILSNVSGPVFSFFMPAVIMLCIYTKIFIVAQKQRNSIQISKCGTISKTERKATKTLAIVMGVFLLCMTPYFLCIVFLPLASETPPFPLIEALNWLTLSNSMLNPFIYAFFYSWFRSSCKMILSGQIFSGNFASIKLV
>LOCXPTAAR24.120.HIT1.TAAR.2R.322.7tm_1.exons1.CM020614.1.Periophthalmus_magnuspinnatus
YVLDMNQTYSDTHPCFELYNATYIFLHNPSILCVFLYIVISCLCLATVCGNLLVIISIVYFKQLHIPTNYLILSLAVADLLVGVVVFPFSMAQTLTSCLYQENVFCKIRDWFDITLSTSSILNLCCISIDRYYAICKPLTYKNIVTGRVAGFMIFMTWSVAAMIGSSILIEGNNQEACTEPCLDVVLTNITGSIFAFFMPAVIMICIYLKIFFVAQRQRSSIQISKCGTISKTERKATKTLAIVMGVFLLCMTPYFLCIVFLPLTSETPPFSLIEALNWLTLSNSMLNPFIYAFFYSWFRSACKMIVFGQIFKSNLASTKLM
>LOCXPTAAR27.121.HIT1.TAAR.2R.325.7tm_1.exons1.CM020614.1.Periophthalmus_magnuspinnatus
KVTMNAIYTVYNIHPCFQLDNFTTLLFPPESSTLCALIYLVLGLLSAVTVCGNLLVIISIVYFKQLHIPTNYLILSLAVADLLVGVIVFPFSMAQTLTSCLYHENVFCKIRDCFDASLCTSSILNLCCISIDRYYALCKPLTYKNIVTGRVAGGMIFMTWSLAAVIGIGIVIGGYSQGTCEEICSVNVILSNVSGPVFSFFMPAVIMLCIYTKIFIVAQKQRNSIQISKCGTISKTERKATKTLAIVMGVFLLCMTPYFLCIVFLPLASETPPFPLIEALNWLTLSNSMLNPFIYAFFYSWFRSSCKMILSGQIFSGNFASIKLV
>LOCXPTAAR28.122.HIT1.TAAR.2R.317.7tm_1.exons1.CM020614.1.Periophthalmus_magnuspinnatus
MNQTYSDTHPCFELYNATYIFLHNPSILCVFLYIVISCLCLATVCGNLLVIISIVYFKQLHIPTNYLILSLAVADLLVGVVVFPFSMAQTLTSCLYQENVFCKIRAWFDITLSTSSILNLCCISIDRYYAICKPLTYKNIVTGRVAGFMIFMTWSVAAMIGSSILIEGNNQEACTEPCLDVVLTNITGSIFAFFMPAVIMICIYLKIFFVAQRQRSSIQISKCGTISKTERKATKTLAIVMGVFLLCMTPYFLCIVFLPLTSETPPFSLIEALNWLTLSNSMLNPFIYAFFYSWFRSACKMIVFGQIFKSNLASTKL
>LOCXPTAAR29.123.HIT1.TAAR.2R.323.7tm_1.exons1.CM020614.1.Periophthalmus_magnuspinnatus
KVTMNAIYTVYNIHPCFQLDNFTTLLFPPESSTLCALIYLGLLSAVTVCGNLLVIISIVYFKQLHIPTNYLILSLAVADLLVGVIVFPFSMAQTLTSCLYHENVFFKIRDCFDASLCTSSILNLCCISIDRYYAICKPLTYKNIVTGRVAGVMIFMTWSLAAVIGIGIVIGGYSQGTCEEICSVNVILSNVSGPVFSFFMPAVIMLCIYTKIFIVAQKQRNSIQISKCGTISKTERKATKTLAIVMGVFLLCMTPYFLCIVFLPLASETPPFPLIEALNWLTLSNSMLNPFIYAFFYSWFRSSCKMILSGQIFSGNFASIKLV
>LOCXPTAAR28.125.HIT1.TAAR.2R.317.7tm_1.exons1.CM020614.1.Periophthalmus_magnuspinnatus
MNQTYSDTHPCFELYNATYIFLHNPSILCVFLYIVISCLCLATVCGNLLVIISIVYFKQLHIPTNYLILSLAVADLLVGVVVFPFSMAQTLTSCLYQENVFCKIRAWFDITLSTSSILNLCCISIDRYYAICKPLTYKNIVTGRVAGFMIFMTWSVAAMIGSSILIEGNNQEACTEPCLDVVLTNITGSIFAFFMPAVIMICIYLKIFFVAQRQRSSIQISKCGTISKTERKATKTLAIVMGVFLLCMTPYFLCIVFLPLTSETPPFSLIEALNWLTLSNSMLNPFIYAFFYSWFRSACKMIVFGQIFKSNLASTKL
>LOCXPTAAR29.126.HIT1.TAAR.2R.323.7tm_1.exons1.CM020614.1.Periophthalmus_magnuspinnatus
KVTMNAIYTVYNIHPCFQLDNFTTLLFPPESSTLCALIYLGLLSAVTVCGNLLVIISIVYFKQLHIPTNYLILSLAVADLLVGVIVFPFSMAQTLTSCLYHENVFFKIRDCFDASLCTSSILNLCCISIDRYYAICKPLTYKNIVTGRVAGVMIFMTWSLAAVIGIGIVIGGYSQGTCEEICSVNVILSNVSGPVFSFFMPAVIMLCIYTKIFIVAQKQRNSIQISKCGTISKTERKATKTLAIVMGVFLLCMTPYFLCIVFLPLASETPPFPLIEALNWLTLSNSMLNPFIYAFFYSWFRSSCKMILSGQIFSGNFASIKLV
>LOCXPTAAR32.127.HIT1.TAAR.2R.321.7tm_1.exons1.CM020614.1.Periophthalmus_magnuspinnatus
MNASHTVHNIHPCFQLDNFTTLLFPPESSTLCALIYLVLGLLSAVTVCGNLLVIISIVYFKQLHIPTNYLILSLAVADLLVGVVVFPFSMAQTLTSCLYHENVFCKIRDCFDVTISTSSILNLCCISIDRYYAICKPLTYKNTVTVRVAGGMIFMSWTAAAVVGTSIVIGGHSQGTCVEMCLVDFLITVAGAIFAFFMPAFIMLCIYIKIFIVAQKQRNNIQTSKCGAISKMERKATKTLAIVMGVFLLCMTPYFLCIVFLPLTSETPPFSLIEALNWLTLSNSMLNPFIYAFFYSWFRSACKIILSGQIFTGNITNIRLM
>LOCXPTAAR33.128.HIT1.TAAR.2R.324.7tm_1.exons1.CM020614.1.Periophthalmus_magnuspinnatus
MDTEMRLNRSDSYIEIHPCHRLNVNSFVLTDNPSALCILLNFCIGLLSLITICGNLLVIISIIYFRQLHTPTNYLILSLAMADLLVGFVVFPLTIQFSISSCLFERELFCIVRSTFDMSLCTSSILNLCCISIDRYYSVCQPLTYKAKITDSVVLVMIFVSWTISAFIGIGLTIMNQIPCEGNCFHNVILVNIMCLIFAFYVPVFVMLCIYLNIFLVAQKQAQSIQGTQSGVSKMEKKATKTLATVMGLFLLCWLPFYICTTVMSFDPGSLLPLAFIEFLNWLALINSTLNPFIYAFFYSWFRAAFRMIISGKIFMGDFANCKL
>LOCXPTAAR34.129.HIT1.TAAR.2R.324.7tm_1.exons1.CM020614.1.Periophthalmus_magnuspinnatus
MDTEMRLNRSDSYIEIHPCHRLNVNSFVLTDNPSALCILLNFCIGLLSLITICGNLLVIISIIYFRQLHTPTNYLILSLAMADLLVGFVVFPLTIQFSISSCRVERELFCIVRSTFDMSLCTSSILNLCCISIDRYYSVCQPLTYKAKITDSVVLVMIFVSWTISAFIGIGLTIMNQIPCEANCFVDVVLANIMCLIFAFYAPVFIMLCIYFKIFLVAQKQAQSIVETQSGVNKMEKKATKTLATVMGFFLLCWLPFYICTTIISFSSHSLVPLSFIEFLNWLALINSTLNPFIYAFFYSWFRAAFRMIISGKILIGDFANCKL
>LOCXPENSPMGP00000015991.1.11.HIT1.Ora.1R.291.V1R.exons1.CM020595.1.Periophthalmus_magnuspinnatus
LAVIMAFLLLLYRENRLLPANAIVLHLACANLLVVGVRCLLETLESFSLTEVFTDVGCKTVIFIYRTSRSLSIWLTFVLSTYQCLSIAAPGSHWASARAVFAKYLGLVFFCLWLINTCMSSAGIVFSFGNQNISALHGINVQFCHVYFPSRLSKEANGAAQVGRDVVPMVLMTLASLIILIFLYKHSKQVKGLRGGSGGGAEQRAAKAVVALVTLYVVLYGVDNGIWVYTLTVKTTMKSSLMSDLRIFFSSLYAALSPLVIIASNRKVHGLLGCLRIEKPITEKATTLSTM
>LOCXPENSPFOP00000020313.1.13.HIT1.Ora.1R.291.7tm_1.exons1.CM020614.1.Periophthalmus_magnuspinnatus
TNLLGIRIFISCIGCFGNVVLIFSIAHSHAKISAVKSFEVFLLGLAVSNLEEILIVNIYDILIHQNLSTETGTWSCCLLKFLTLSGELSSISFTVVICIFRYEKVKHAAERVNVPTHFNNVTSAILVSFFCFVISFSLSSPVFILRVHSENETTSCAPGFSQCDDLHCPTENCTYKYIFIVVCNILPMLVVTVTSCRIIAGLLHQRKNVEPGIHASGSRNFCWKTHRSTVAVLAAMGLFQVDWSLYLIFHFYCNGSNFVFWNEMKFFISTSYTSISPYVFGIGNNLFSIKH
>LOCXPOra1.5.HIT1.Ora.2R.326.7tm_1.exons2.CM020595.1.Periophthalmus_magnuspinnatus
MSEAYTVEAILFGFLVLFGILGNIWVIFVVFQSAINSPTHRLSSSDTILVHLSVANLLTSLFRTVPIFVSDLGLEVSLSDGWCRVFMLLWVWWRAVGCWVTLALSIFHCTTLKRRHVAFGPLAQQQERRRVWIVLTVVWAANLAFSLPALFYTTHALGNATVELMVISCTTRPLLGCIWEFPTEQQGSVFASTSLALNEVLPLILMICTNLATLHALAKHIRMITAGGKAGESLGELSKHVASERKAGHVIMSLVVLFIVCWTLQVAAVTYYNHDRGHHAEGLLTVAHFSASLFEGFSPLVVALGHGKLRRKIVRMIQQGLELLKC
>LOCXPOra2.7.HIT1.Ora.2R.328.7tm_1.exons4.CM020595.1.Periophthalmus_magnuspinnatus
MGNAVDEKLVGMGLRVSVSPAQTAFYIILVMMGILGNATVVGVIGKSVLMDRGGGRNSDIIIINMSLSNLLVSVMRNTLLIISDVGLGLYSSKVWCQFLMGVWVWLRAVNVWSTLFLSAFHLQTLRRVAPAMSNLSGFHGPPKMLLLTLGFIWILNYIYCIPAHIFSTNGDVNSTETLMLVSGTTRPLLGCVWNFPSRSSGLAYATTSMVIHETIPIILMALTNLASLYTLYTHGRMRSSAQDAPMIKRVPAERRAAKVILALIMLFIASWGTSIISVNYFNYNRGSSSEFLLVIARFANIIFITFSPAVLAIGHRRLRSFIKSLLSH
>LOCXPOra3.8.HIT1.Ora.2R.315.V1R.exons1.CM020595.1.Periophthalmus_magnuspinnatus
MDLCLTIKGVSFLFQTGMGILGNSAVLLAYAHIIYSEPKLLPVDMILCHLVFANLLLLLTRGVPQTMTVFGLRDLLNDASCKVVIYAYRIGRALSVCITCMLSVFQAVTIAPAGPCLSRLKLALPSLVLPTFAGLWFLNMAICIAAPFFSMAPRNGTVPAFTLNLGFCHVDFRDNLSYVINGIAVSGRDFAFVALMLASSGYILLLLHRHSRQVRGIRRTQGGETRAAKTVVTLVVLYAVFFGIDNVIWIYMLTVPQVSPVVADMRVFFSSCYASLSPYFIISSNKKVKTKIVCAAEQEQPSGSTKESREVTISK
>LOCXPDreOlfCc1.166.HIT1.OlfC.1R.763.ANF_receptor.exons14.CM020603.1.Periophthalmus_magnuspinnatus
VLSFCLLSFFPLSISAEATCNLKAKFNLSGYKDIKKKVVIGGMFPIHMRIASSDGNTSRVPVSAGCEGFNFRAFRWTQTMLFAINEINNRQDLLPKTDLGYVIYDSCFTISKAVEGTLTYLTGQDEAVPNYRCGSGPPLGALVGAGGSDLSIATARIMGLYHFPQISYCSTCSALNNKFQFPTFLRTVPNDMYQSTAMAQLVLHFGWTWVGTIAADDDYGKYGIKDFKEQVEEAGVCISFSEILPKVHSPEDIQRIVETVVESTAKIIVVFSSEVDLSPLIGELLRHNVTNRTWIASEAWITSALINQPGVSSLLGGTLGFAVKMADIPGLEEYLLDVDPYDPLTEEFWETYFQCTLRFNSALKQSRLWARLELLNKINNTYWDVSQLRITYSVYKAVYAVAHALHNLEHCEEGKGPFTGNTCANISSFEPWQLMYYMKNVEYTVPTGESIYFDDGEVEAYYDIINWQVNSDGEVFYVTVGHYNASANNSMIIRNDSIIWNSQEPTPPKSVCSENCQPGTRKGIRQGEPVCCFDCIPCADGEISNLTNARECILCHEDYWSNKAHDECVPKIIEFLAFGEPLGITLIVISAFGAFLTIAVGVVFIVNVNTPLVKANDPMLSFSLLFSLVVTFLCSIVFLGRPQHWSCMTSQVALALGFALCLSSIMGKAAVLMLRALALKASRARTKAAAKAAKAAAEAAASSGSPDVIVTNTNNNIDVSAVPEKDKLTCGHQRAMAVMATLLQAIACTVWLLTFPPHPIKNT
>LOCXPOlfC1.39.HIT1.OlfC.2R.839.ANF_receptor.exons11.CM020603.1.Periophthalmus_magnuspinnatus
AILCSRYDNKNQRGLSLNGDVIIGGLFNLFYIPSYPGILNFTTQPYYELCKGLDPETLKSVYVMAFAVEEINRNRSLLPGVKLGYRILGSCSRYPWALTDTISLISGSSPKCQSESPEKWVTRENEELQVAPVIIGAASSTIGIMLSNILTALSTPIISHLASCPCLSERAKYPNFFRTIPSDVFQSHAMAELAIHFKWSWVGAVIANNDYGHLSLQVFQKATEGKGICVDFIVPVKRETIQSDAERAALTIQASTARVILIFCWYTDVREVFTQLVKRNITDKQFIASEAWSTSEDIIENVNLLKVANGVLGVAIRSAEIPGFENYVRNLHPSQRPHDEFLREYWEQVFGCTPLSSSSSPFPPCNGTESLYGVQNHFTDMSQLRVTNNVYLAVYAAAHALHSLLSCPNTEASAATTNCSSPQNVTSAQVLQHLNKVKISTPHGEWFRFHGADIQPKFDLVNWQKTPEGSLRLVLIGRVDGFDIVLNETAIQWTTGSSQVPVSVCTVSCEPGTRKALRKGEPVCCFDCIPCGDGEVSNKTDALQCDRCPLEFWSNPARTSCIPRQLDFLAFNETLGITLTTVAVSGAVVTTAVFVVFLYYRQTPMVRANNKELSFLLLVSLKLCFLCSLVFIGRPSAWSCRFQQAAFGISFVLCVSCLLVKTLVVLVAFRSARPGSESLMKWFGPHQQRGSVGFFTTIQILICIVWLCVSPPEPHVDLGVQGSKVTLECAMESVLGFSLVLGYIGLLACTCLLLAFLARKLPDNFNEAKLITFSMLIFCAVWVAFVPAYVSSPGKYVVAVEIFAILASSYGLLICIFAPKCYIILLRPEENTKKHIIGR
>LOCXPOlfC2.66.HIT1.OlfC.2R.849.ANF_receptor.exons11.CM020603.1.Periophthalmus_magnuspinnatus
IRGVYVTQCFLWDMPINKEISKDGDVTIGGLFSLNNIPPFVEQDFTKLPQYESCHGLLLDITALQSVYVMEFAVEEINRNKSLLPEVTLGYRILDNCGSYPLSPLQSSMSIVGGQRNTCKFVNSTHENTGMKEKDKHSSGLHVIIGPASSTAGIYLSNILRPFSVPLISYLAVCPCLSDKERFPHFFRTIPSDIYQSRAVAQLAIHFKWSWVGAIIADNDYGQLAIKVIQEEIEGKGVCLDFVISVHRSSIQIDAKRAADAIQASSARVIFIVSWYTDVIHIFAELVARNITDRHFLSVAAWSTSEDMLQNKAFSKLGLGVLGVAIRSAVIPGFENYVRSLHPSQRPHDEFLREYWETEFGCTPLSSSSSPLPPCNGTESLYGVQNHFTDMSQLRVTNNVYLAVYAAAHALHSLLSCPNTEASAATTNCSSPQNVTSAQLVQHLNKVTISTPHGETFVFQDGDFPPTFDLVNWQRTNEGTLKNVLIGFVDEHGIHLNESAIQWGTESAQVPVSVCTVSCEPGTRKALRKGEPVCCFDCIPCGDGEVSNKTDALQCDRCPLEFWSNPARTSCIPRQLDFLSFNETLGITLTTVAVSGVAVTTAVFVVFLYYRQTPMVRANNKELSFLLLVSLKLCFLCSLVFIGRPSAWSCRFQQAAFGISFVLCVSCLLVKTMVVLAAFRSARPGSETLMKWFGPHQQRGSVGFFTTIQILICIVWLCVSPPEPQVDLSVQGSKVTLECAMESVLGFSLVLGYIGLLACTCLLLAFLARKLPDNFNEAKLITFSMLIFCAVWVAFVPAYVSSPGKYVVAVEIFAILGSSYGLLICIFAPKCLIILIRPEKNTKKYLLEK
>LOCXPOlfC21.122.HIT1.OlfC.2R.841.ANF_receptor.exons11.CM020603.1.Periophthalmus_magnuspinnatus
LRLVQSLSCTHWRSMSNQGLYQDGDVVIGGLYSLHYLPPNIDSDFTHPPLFKMCSGIEDLPMQYIYAMMFAVDEINDSESLLPGVRLGYRILDSCALHPWAMEAALSLVGGDSTFLDRNLKKASFCSIGVKTVPLIIGGASSKTAIILTRVLGPLSVPLMSYQSSCPCLSDKRQYPNFFRTIPSDIYQARALAQLAIQFQWKWIGAVVAENDYGLVAVKVFQEEIEKAGLCMAFVRTLRRENLVPDAREAALTIQASAATVILVVSWYTDIRELFVQLEKINVTDRQYLASEAWSTSGDLLQHPASSRVARGVFGVAIRSSNIEGFENYIKSLHPSQRPENEFLREYWEKVFGCTPLSSSSSPLPPCNGTESLYGVQNHFTDMSQLRVTYNVYLAVYAAAHALHSLLSCPNTEASAATSNCSSPQNVTPAQLLEHLHTVNFTTPQGERFYFQGGDIPAKYDLINWQKTPEGSLRLVLIGRVDGFDIVLNETAIQWTTGSSQVPVSVCTVSCEPGTRKALRKGEPVCCFDCIPCGDGEVSNKTDALQCDRCPLEFWSNPARTSCIPRQLDFLAFNETLGITLTTVAVSGAVVTTAVFVVFLYYRQTPMVRANNSELSFLLLVSLKLCFLCSLVFIGRPSVWTCRFQQAAFGISFVLSVSCLQVKTMVVLAAFRSARPGSESLMKWFGPNQQRGSVGIFTSVQVLICVIWLSLNPPLPQPDWEMTGVKVTLECAMESALGFSLVLGYIGLLACTCLLLAFLARKLPDNFNEAKLITFSMLIFCAVWVAFVPAYVSSPGKYSVAVEIFAILASSYGLLFCIFAPKCFIILLRPEKNTKKHLMAR
>LOCXPOlfC4.125.HIT1.OlfC.2R.782.ANF_receptor.exons10.CM020603.1.Periophthalmus_magnuspinnatus
SIALQYVYAMIFAVEEINHSKRLLPGVKVGYQILDDCGRPPWALQAVLSLVGGDAKSCTSVDKSATNNLNKQGLVPIIIGGPSSSTSIALSSVLRPLSVPIISYFATCPCLSDRQQYPNFFRSIPSDIYQARALAQLAIRFQWTWIGAVVSNTDYGLGAVKIFQEETVGSVCLAFVRTLRRENIISDAREAALTIKASAAKVIVIFTWYTDVRELFVQLNRINVTDRQYLASEAWSTSGDLLQHPASSRVARGVFGVAIRSSNIEGFENYIKSLHPSQCPENEFLREYWEMVFGCTPLSSSSSPLPPCNGTESLYGVQNHFTDMSQLRVTYNVYLAVYAAAHALHSLLSCPNTEASAATSNCSSPQNVTPAQLLEHLHTVNFTTPQGERFYFQGGDIPAKYDLINWQKTPEGSLRLVLIGRVDGFDIVLNEKAIQWSTGANEVPTSVCSVSCPPGTRKAVRKGEPPCCFDCISCASGEMSNKTNSLKCHRCPAKYWSNAYKTSCIPRQLDFLSFNETLGITLTTVAVSGAVVTTAVFVVFLYYRQTPMVRANNSELSFLLLVSLKLCFLCSLVFIGRPSVWTCRFQQAAFGISFVLSVSCLQVKTMVVLAAFRSARPGAEMFVKWFGPTKQRGSVCLLTCIQILICIVWLCVSPPEPHVDLSVQGSKVTLECAMESMLGFSLVLGYIGLLACTCLLLAFLARKLPDNFNEAKLITFSMLIFCAVWVAFVPAYVSSPGKYSVAVEIFAILASSYGLLFCIFAPKCFIILLRPEKNTKKYVMKR
>LOCXPOlfC5.127.HIT1.OlfC.2R.843.ANF_receptor.exons9.CM020603.1.Periophthalmus_magnuspinnatus
STCQLQGQFHLNTMQKDGDVILGGLFEIHFFSDYPDLTFTSQPQQPVCFGFDVLGFRQALTMAFAVKEINSNTDLLPNVTLGYSLYDNCVELSIGFRAALSLAAGQKKHFVLNDSCVGAPPVLGIVGDSSSTRSIAISNVLGLYRVPLVSYFATCSCLSDHTKYPAFFRTIPSDAFQVHAIIQILKHFGWSWVGLLVSDDDYGLHAAQSFQSDVLPLGEACLAYLKVLPLDNNQYEIERIVHVIKKSTARVVIAFAHESNMIPLMEEVVRQNVTGLQWIASEAWTTATVLHTPHFIPYLRGTLGIAIRRGEIPGLKEFLLQTLSTQSNKSASNNDIVNQFWEHTFKCRFAPAPAEWTEAGGALCTGHEDLQNIDTEFLDVSNLRPEYNVYKAVYALAHALDQLLRCEPGRGPFPGNSCATLHALEPWQFVHYLQNVNFTTSFGDEVSFDKDGDAIPLYDVMNWLWLPSGNIQVQNVGVVKKSAQRGEQLHLNEDAIFWNFEPMRPPMSVCSKKCPLGTRRVRRKGEPECCFDCITCSEGEISNTTDSTECIPCPEDFWSTPDRYQCVPMKTEFLSYHEPLGICLSTVAVLGTFICAIVLLVFVHNRKTPIVRANNSELSFQVLLSLKLCFLCSLLFIGRPRLWTCQLRHAAFGISFVLCVSCILVKTMVVLAVFKASKPGGGAILKWFGALQQRGTVFTLTFIQAVICVTWLVTASPAPYKNTDYHNDKIVYECVIGSSVGFAVLLGYIGLLALLSFMLAFLARNLPDNFNEAKLITFSMLMFCAVWVAFVPAYVNSPGKYADAVEVFAILASSFGLLVALFGPKCYIILFRPERNTKKVVMG
>LOCXPOlfC6.129.HIT1.OlfC.2R.843.ANF_receptor.exons9.CM020603.1.Periophthalmus_magnuspinnatus
TCQLRKEFILNTLHQAGDVVLGGLFEVHYTAMFPNRSFTSEPQPPVCLGFDTLGFRHASTMAFTVDEINRRSDLLPNLTLGYSLFDNCGALVVGLSSALAAAGGQERQYVLQENCTAPPPVIAIVGDHYSTFSIAISDVFGLYRMPIVSYFATCSCLSNRQKFPSFFRTIPSDAFQVRSMIQILKNFGWTWVGLLVSDDDYGLHVAQSFQSDLPQFGGGCLAYTETLPWDSDPEELRRIVHVIKTSTARVVIAFAHEIHMINLLEEVVRQNVIGLQWMASETWSTATVLQTPNLIPHLAGTIGIAIRRGEIPGLKDFLSNIKPEAYSNRHNMVNKFWEHTFKCTFAPAPAEWTEAGGALCTGHEDLQNIDTEFLDVSNLRPEYNVYKAVYALAHALDQLLRCEPGRGPFSGNSCATLHTLEPWQLVHYLQKVNFSTSFGDQVSFDENGNVLPIYDIMNWNWLPNDQIYIQNIGEVKMTSAGEDLRIHENKIFWNFENKQPPRSVCSESCPAGSRMARQRGQPVCCFDCILCSEGTISNTSGSMDCSVCPEDFWSSPARDQCVPKKTEFLSYHEPLGICLTTASLLGAFICAVVFGIFTYHRSTPLVRANNSEMSFLLLVSLKLCFLCSLLFIGRPRLWTCQLRHAAFGISFVLCVSCILVKTMVVLAVFKASKPGGGAILKWFGALQQRGTVFTLTFIQAVICVTWLVTASPAPQKNTDYHTDKIVCECVVGSTAWFIVLLGYIYFLALLSFMLAFLARNLPDNFNEAKLITFSMLMFCAVWVAFVPAYVNSPGKYADAVEVFAILASSFALLVALFGPKCYIILFRPERNTKKGILNQTLSK
>LOCXPOlfC7.42.HIT1.OlfC.2R.873.ANF_receptor.exons9.CM020603.1.Periophthalmus_magnuspinnatus
MHLLLQILGILLFFVLYLSESTKFSPSCKLWRRFDINSLHKAGDVILGGLFEVHYSSLFPEWIFTSEPQEPGCSGFDPLGFRHAMTMTFAVEEINNSTELLPNLTLGYSLYDNCATLDIGLSAALSMASVQTESFVLQENCTGIPPVIGIVGDPFSTFSIAISNVLGLFRLPIVSYFATCSCLSDRQMFPSFFRTIPSDVFQVHAVMQILKHFAWTWVGLLVSDDDYGLHVARAFQTDFAQAGEGCLAYTEILPWGYDLDIYSKIVDVIKSSSAKVVIVFAHQMHMIQLITEARPKNINNVRGLQWISSEAWTCVEGLHTPEFMPYLSGTLGIAIRRGEMPGFQNFLLNINPKQNSKEKDMVHQFWEHTFECRFAPAPAEWTEAGGALCTGHEDLQNIDTEFLDVSNLRPEYNVYKAVYALAHALDQLLRCEPGRGPFPGNSCATLHTLEPWHLLYYLEKVHFTTQFGDEVLFDENGDALPTYDVMNWQWLQNGQTKVVNVGEFKKSAFQEERIILYEHKIMWNMQFTEPPRSVCSESCPAGSRMARQRGQPVCCFDCILCSEGTISNTSDSMDCSVCPEDFWSSPACDQCVPKKTEFLSYHEPLGICLTTASLLGAFICAAVFGIFTYHRSTPLVRANNSEMSFLLLVSLKLCFLCSLLFIGRPRLWTCQLRHAAFGISFVLCVSCILVKTMVVLAVFKASKPGGGATLKWFGALQQRGTVFALTSVQAVICVAWLVSASPTPHKNIKYHNDKIVYECVVGSTMGFAVLLGYIGLLALLSFMLAFLARNLPDNFNEAKLITFSMLMFCAVWVAFVPAYVNSPGKYADAVEVFAILVSSFGLLVALFGPKCYIILLRPERNTKNAIMNRCNTK
>LOCXPOlfC8.46.HIT1.OlfC.2R.869.ANF_receptor.exons9.CM020603.1.Periophthalmus_magnuspinnatus
YLYIKLSVMLFCFCVTSHCSPPCELRRQFHLNGVHKSGDVILGGLFEVHYTSVFPELTFTSEPQHLKCQGFDPPGFRHAMTMAFAVEEINQNSDFLPNVTLGYSLYDNCATLVTGFSAALSMASGQEDKFLLRDDCTGTKSVLGIVGDSFSTFTIATSDVIGLFRLPLVSYFATCSCLSNRQKFPSFFRTIPSDAFQVQAMIQILKRFGWRWAGLLVSDDDYGLHVARSFPSDLAQAYGGCLAYTEVLPWGEDQAELSRIVNVMKKSTARVVIVFAHQIHMIQLMKEVVVQNVTGLQWIASEAWTTATVLQTPQLMPYLGGALGIAIRRGEIPGLKDFLSKLQLNFFDDRTGNDMMIEFWEHTFECRFAPAPAEWLKAGGALCTGHEDLQNIDTEFLDVSNLRPEYNVYKAVYALAHALGQLLRCEPGRGPFSGNSCATLHTLEPWQLMYYLENINFTTSFGDEVSFDENGDALPAYDVMNWMVLPDGEIAVQNVGVVKKSAFKGEAMTLDEDKIFWNFQFKGVIGKPAPVSVCSVSCPPGTRMAQKKGEPVCCFDCIPCSDGKISNTTDSMDCGVCPEDFWSSPARDQCVPKKTEFLSYHEPLGICLTTASLLGAFICAVVFGIFTYHRSTPLVRANNSEMSFLLLVSLKLCFLCSLLFIGRPRLWTCQLRHAAFGISFVLCVSCILVKTMVVLAVFKASKPGGGATLKWFGALQQRGTVFALTSVQAVICVAWLVSASPTPHKNIKYHNDKIVYECVVGSTMGFAVLLGYIGLLALLSFMLAFLARNLPDNFNEAKLITFSMLMFCAVWVAFVPAYVNSPGKYADAVEVFAILASSFGLLVALFGPKCYIILLRPERNTKKAIMGHG
>LOCXPOlfC13.52.HIT1.OlfC.2R.726.ANF_receptor.exons12.CM020603.1.Periophthalmus_magnuspinnatus
MEKQFKLKKSGCLAGSPVSAVIGLASSSPTRAVAQTVGPFNIPLVSYFATCTCLTNKKMYPSFLRTVPSDLFQVRGLVQLVTFLGWNWVGTIGTTDDYSHYGIQAFIHEFSKYGGCVAFHVTIPKGPSVAQVRSMADRLQSSTARVVVVFATEGQLVELFSELSQRNVTGIQWVASEAWVTASLLTSTEFHNLLEGTVGFSFPGVYIPRLKEFLQSVRPSSQPGMELVNVFWEELFDCKLKYGTHEESVGFVKKECSGFEDLNGTVVNGYTDVSQVRISYNVYKATYAISHALHRLLKCDPQKQTCELRTFTSTELLQYLKDVNFTDQFGERVSFDSNGEPVPLYNIINWQKDREQKIRFIKVGSYDGSAPLGQQLQMEQSKITWTTGLKQVPSSQCSAPCPPGTRKATRMGQPPCCFDCLPCADGEISNQSESTECIKCPQYYWSDLKKVKCVAGVEEFLSYSDSMGIILVTLTILGVSLTAVITTVFHCFRSTPIVKANNSEISFLLLAALKLCFLCSLVFIGQPSVWTCRLRQAAFGVSFVLCLSCLLVKTVVVLLAFRTNTPHSKALRLFGPIQQRVLILCTTVPQVCLCAGWLVAAPPFPFRNPDYQATTGKIVLECREPWPPGFYLVLGYIGLLAFLCLLLAFLGRKLPDTFNEAKLISFSMLIFCAVWICFIPAYVSSPGKFTVAVEIFAILASSFGLLLCIFMPKCYIILFKPERNVK
>LOCXPOlfC9.55.HIT1.OlfC.2R.834.ANF_receptor.exons8.CM020603.1.Periophthalmus_magnuspinnatus
CRLQNHFEPAFMAQGDFLLGGIFPLHYNQEMPDLNSTYRPPPVKCNGFDPRAFRWALTMILTVDEINQNKELLPNHTLGYKIFDSCAYPLTGQRAALAVLNGVTEEGHGVCGGASPLLAIIGESGSAQSIVVSRILRPFRIPMISYFSSCACFTDRQKYPTFFRVIPNDDYQVKALAQLLVHFNWTWVGLIRGDHEYGRFAVQGLLRELQGTKVCVAYTEMIPLLYNQQRALEIIQVIRTSRAKVVVVFSAEGEMTPFLRDYMEQNITGIQWVASEAWVTASVFSGSVYYPYLGGTIGFGIKTGYIPGLGDFIQRVTPYVYPSNPLMQELWEALYGCAPVSPSDSDLPLCSGDETLLEKHAAYMNTSSPRVAYNVYKAVYAVAHSLHNLFLCQPGAGPFENNSCAQSTNIHPWQLQQYLQEVEFTINGEEVNFDLKGDSIPYYDIINWQRGASGNIEFVPVGLFDGTKAAGQELVIKEDRIVWAGHQSKASCSSNLSVCSDSCAPGSRKAVRRGELVCCFDCVPCDSGKISNETDSIECRECPEDFWSNSDRTACIPKEVEFLAYDTVGIVLTVISVVGACLTIAVLVIFIYHRNTPIIRMNNSELSFFILLSLTLCFLCCLVFIGEPTAWSCMLRHTVFSITFSLCISCILGKTLVVLAAFTATRPGNNLMKWLGPKQQRAIIFISTLVQVVICVAWLIDAPPHPFRNMEYERSKIILECSNGSSLAFWCVLGYIGLQAGLCFLLAFLARNLPGNFNEAKVITFSILIFCAVWLAFIPAYISSPGNYADAVESFAILASSFGLLLCLFVPKCYIILLKPEKNTKQHLIGKDKK
>LOCXPOlfC10.56.HIT1.OlfC.2R.849.ANF_receptor.exons6.CM020603.1.Periophthalmus_magnuspinnatus
MLQKSMLFSLLHYANALSSCKLLGPGNLPSLFQEGEIMIGGIFPVYNKEIFNASRFPSEPAAATCTGFNLRVFRWTQVMIFAIEEVNRSLLLLPNVTVGYMILNSCSSPSTALKAALAMAGGVGRTQPPACTPAVSALIAESGSSQSIAVAGTLGPFQVPVVSYFSTCACLSDRAKFPSFFRTIPSDYFQAKALAALVKHFNWHWIGAVQSDDDYGRNGVSAFIQEAKKLGVCVAFVGTVLRTYSMDKILKVVDMIKMSSVKVVLGFAPEGDMYPLMLEIVKQNITGIQWLASEAWITAAVPSTPEMYPSFGGALGFVMHKRAIPKLKSFLTDINPYASPEAAFVKEFWEDVIGCTPNINGVTEEYEPTKKLCTGKETLKDSDHVFFDVTQLRASYNVYNAVYAVAHALHQLLFCQAALNQTFKQCKKVSEISPKLVTENLKKVNFQNMFGDDIFFDANGNPPPSYDLINWQMSEGKVQHVTVGHFLSAKGDYKLRVNEKDIIWKTEQTVPKSVCSTLCPVGTRKAQIKGKPVCCFDCIPCAEGTIANKTGEVECTPCPEEYWSNSLKNACIPKTMEYLSYQEPMGIALTFVSLMGTALSMATMLIFILYRDTPVIKASNTELSCFLLFSLFLCFLCPLTFIGKPTMWTCMLRHTAFGVTFAFCMSCVLGRTIVVVAAFKAIFPGNSTAVKFGHAQQRIIVGSCTLVQILLCAAWLNISPPFPDRVFKYSNTKIVLECNTGSQPAFCAVLGYIGLLAITCLVLAFLARKLPDNFNEAKFITFSMLIFCAVWIAFIPAYVSSPGKFTVAVEIFAILSSAFGLLISIFAPKCYIILIKPEKNTKKYMMRKI
>LOCXPOlfC11.59.HIT1.OlfC.2R.813.ANF_receptor.exons6.CM020603.1.Periophthalmus_magnuspinnatus
QTCTFIGKSGYLEFSQEGDFILAGVFSITSTRIYLYPDFTDIPQDICSKWNHRELRFARTVIFTIAEINRNPKLLPGITLGYRLYNGCGSENLIRAAIEALNGESCSGQMIGLLGHSSSGISQYINYILSSLSVPHVSHLSTCACLSNKKIYPTFFRTVPSDFFQVTGLLELMKYFDWRWVGFVYSLEMYSLEGTETFLKLSKQYSICVEYLIKYTRTKRMDKIVETLKSSTSNVIVLFMGLSYTEDFLSRIEDYSITGKQFIGSESWITQTKLTSAERMSILQGAMGFAIPEATVPGLGDYLLTLNPLEEPQSEIVKGVWADIFGCTFTPSETSAMCTGSEDLLSIPNNYAAFTDLRTESNVYNAVYSFAYALHSLLQCKNGLNPTTGKACVSQSQLLEHLHNVNFTTSTGDRVFFDKNGDPASRYDLVNWQIGENGSAEIVNIGVYDTSLPEGANLQVLNSKITWSGGNNKAVRSVCREPCPPGTRKAINKNRPVCCFDCLKCPEGTISNQTDSLDCMACPPEFWSNENKVKCISKPTEYLSYKEIMGTLLTIFSCIGVFLSLLVFIIFFTHKETPIVRANNSELSFLLLFSLILCFLCSLTFIGRPSEWSCMLRHTAFGIAFVLCIACVLGKTMLVLLAFRATLPGNNMMRRFGPLQQRLTVVMITSVQVVICTLWLSTNPPIPKKNMKYYKEKIILECAVGSAVGFWAVLGYIGCLALLCFMLAFLARKLPDSFNEAKLITFSMLIFCAVWITFIPAYVSSPGKFTVAVEIFAILASSFGLLICIFVPKCYIIIFRPQQNSKKHVTAKV
>LOCXPOlfC12.62.HIT1.OlfC.2R.792.ANF_receptor.exons6.CM020603.1.Periophthalmus_magnuspinnatus
VLLSLVWLVHRCSSLCKPLGQIQPPELSQSGDIILGGIFTFRTAYRGSVPTFTTKPTAPTCMNLNEREFKFAQTMIFAIHEINKNPGLLPRHTIGYKIYNACGMSNIVMSAIVLANGQKEQLDGTCSGPGSATAVLGHSGSAPTMAFARVIGRFQVPVVSHFATCACLSDREEFPSFFRTIPSDEHQSRALAKLVKHFGWMWVGAISNLNAYGVNGINAFIQAAVEEGVCIEYYEAFEQSGPASALDKVVETVKRSTSKVIVAFMSHREVTVLAAELYKNNITSLQWVGSDAWISDSSLSDSEGSSILVGSLGFVVSKANIPGLEDHLRQLHPSQFPNSQFIREFWEYIFECSLANSTNTEMKACTGIESLQNVDTYFTDVSDLRFVNNVYKSVYAVAHALHALISERRNSSSNNNQPIEPWQVLQYLQKVNFMTSQGERVTFDENGNIFAQYELINIQSMASSIMHTTTVGFYDPTLPHDHQVQMTSTHVVWGGGRQTVPVSVCSDSCPPGQRKVIYKTKPVCCFDCIPCGEAEISNATGLLKKQKKHSPIVRANNSELSFLLLFSLSLCFLCSLTFIGRPSEWSCMLRHTAFSITFVLCISCVLGKTIVVLMAFRATLPGSNVMKWFGPVQQRLSVFGATFIQVLICILWLTIDPPFPNRNMLYFKDIIILECNLGSHVGFCAALGYIGLLALLCFVLAFFARKLPDNFNEAKFITFSMLIFCAVWITFIPAYVSSPGKFTVAVEIFAILSSSYGLLLCIFVPKVFIILFQSEKKHQKAHHGKDSKGHSL
>LOCXPOlfC12.70.HIT1.OlfC.2R.799.ANF_receptor.exons6.CM020603.1.Periophthalmus_magnuspinnatus
VLLLLAVWTHGGDSVCWLHSSVQLPELAQDGDLNIGGIFSFRTGQNYFVNTFQNVPEFRKCNNFNFREFKFAQTMIFAINEINRDPHILPNITLGWRIYDNCGTMDILRAGMALVSGVRQEIQYGNCTKRETVQAILGHSGSTPTIGLAQVVGRFNIPVISHFATCACLTNRKMYPTFYRTIPSDYYQSTAMAKLIKRFGWTWIGVIAVNNYYGLSGVASFVQSAQEYEICIEYSEAFSSSDPPELLQKIVKVIKHATSRVILAFMSHREIKMLAAELYKQNITGLQWVGSEAWITDYSLTDSEGYSLLIGSLGFVVSKTHIPGLEDHLRSLHPSQFPNSQFAKDFWESVFDCALVNSSNARRKPCTGKESLQNVDIDFTDVSELRFENNVYKSMYAVAHALDDLFKCEEGKGPFANRSCADKKNIEPSQVLHYLDNVDFITREGQRVFFDSNGDSPARYELVNLQITDKGALEAVTVGVFDASFPESQQFIMNNKSLIWGNNSMLTPVSVCSSSCDPGAYKVLTKGRPVCCYDCISCPAGEITNQTGTFYFTPLSTPLVRANNCELSFLLLFSLSLCFLCSLTFIGRPSEWSCMLRHTAFGITFVLCISCVLGKTIVVLMAFRATLPGSNVMKWFGPLEQRLSVFGATFIQVLICILWLTIDPPFPNRNMLYYKDTIILECNVGSPIGYWAVLGYIGLLALLCFVLAFFARKLPDNFNEAKFITFSMLIFCAVWITFIPAYVSSPGKFTVAVEIFAILSSSYGLLFCIFMPKVFIILFQPDKNTKKHIMGKTQNSIRY
>LOCXPOlfC13.73.HIT1.OlfC.2R.854.ANF_receptor.exons6.CM020603.1.Periophthalmus_magnuspinnatus
MMTSQRWQEQGWALLQLLLIASFSQSNELFCRHLGDIEAFHMSMDGDVILGAIFSFHSSWENRQANYAERPLTLQCTRLNLRGFQYAQAMLFAIAEINNSSVILPGLSLGYRMYDACGSIIRAVKGAFALVNGNEEEIVSSETPCTRSGQVQAILGETSSSLCIGIATVLGPFHLPLISHFATCACLSDKVKYPSFFRTIPSDLYQSRALAQLVRHFGWTWVGAIRTNDDYGNNGMATFAETAKQLSICLEYSVSFFRTDPLDKVQYIVNTIKRSTSKVIVTFLAPTELMLLVNALSEHNVTGYQWVGTEAWIFDSKTMAMDKKHILDGAIGLSIPKAYVSGMEEFMMDVRSLNTSGNQLFTKFWEELFNCEFNAETYHKRCTGTEDLSQVDNSFTDMSLMPIFNNVYKGVYAVAYALHKILKCNKTCQTDVDLDPHMILQHLKNIHFQTKEGEEVYFNENGDPTAKYEIINWQPTAQGTVDFVTVGLYDASLPTDRQLTLQNVSIYWAQNSKQVPISVCSSACSPGTRKVLQKGKPVCCYDCVLCAEGEISNSTDSTTCVQCPPDFWSNAQRDTCVRKETEFLSYEEIMGALLTAASLFGTCMTCVVACIFFRYRKTPIVRANNSELSFLLLFSLSLCFLCSLTFIGRPSEWSCMLRHTAFGITFVLCISCVLGKTIVVLMAFRATLPGSNVMKWFGPLQQRLSVVGFTLIQVLICVLWLTISPPFPFKNVKQFTYKIIIECAMGSDIGFWVVLGYIGLLALLCFVLAFFARKLPDNFNEAKFIIFSMLIFCTVWITFIPAYVSSPGKFSVAVEIFAILASSFGLLVCIFIPKCYIILLKPERNKKANIMGKG
>LOCXPOlfC14.76.HIT1.OlfC.2R.851.ANF_receptor.exons6.CM020603.1.Periophthalmus_magnuspinnatus
MTTTHRWPEQGLALLQLLLVASFSHGREPVCQQIGEVREPHISKDGDVTLGAILSFHSSWINTLHSYTQKPNPLQCTSLNFRDFQFAQAMLFAIEEINNSLNILPGLSLGYKMYDACGSVAEAVRGALALANGNEEILVFSETPCTRSGQVQAILGETSSSPCMAIATVLGPFHLPLISHFATCACLSDKVKYPSFFRTIPSDLYQSRALAQLVRHFGWTWVGVIRTNDDYGNYGMATFAETAKQLGICLEYSVSFFRTDPPEKILNIINIIKHSSSKVIVAFMSHMDMDVIIHKLSDHNVSGYQWVGSEGWIFDAQTAAADKYHILNGAIGLSIPKAYVSGMEEFMMDVRSLNTSGNQLFTEFWEELFNCEFNAETYHKRCTGTEDLSQVDNSFTDMSLMPIFNNVYKGVYAVAYALHKILKCNKTCQTDVNLDPHMILQQLKNIHFQTKEGEGVYFNENGDPTAKYEIINWQPTAQGTVDFVTVGLYDASLPADRQLTLQNVSIYWAQNSKQVPISVCSRACSPGTRKVLQKGKPVCCYDCVLCAEGEISNSTDSTTCVQCPPDFWSNAQRDTCVRKETEFLSYEEIMGALLTAASLFGTCMTCVVACIFFKYRKTPIVRANNSELSFLLLFSLSLCFLCSLTFIGRPSEWSCMLRHTAFGITFVLCISCVLGKTIVVLMAFRATLPGSNVMKWFGPLQQKLSVVGFTLIQVLICVLWLTMSPPFPFKNFKEFKSKIIVECSLGSSFGFWAVLGYIGLLALLCFVLAFFARKLPDNLNEAKFITFSMLIFCAVWITFIPAYVSSPGKFSVAVEIFAILASSFGLLFCIFIPKCYILLMKPETNTKMNII
>LOCXPOlfC15.79.HIT1.OlfC.2R.837.ANF_receptor.exons6.CM020603.1.Periophthalmus_magnuspinnatus
LIKVSMLHTENNVCFKRGDQANFHFLKDGEFLLGGIFSFHETWIVREYNYTEKPKPRECIGVSFRDFQFAQAMRFAITEINNRSDLLPGISLGYKLYDSCGSILHGVRGALSLANGNEEVLVSSETPCTRSAQVQAILGETSSSACVAIAPVLGPFHLPLISHFATCACLSDKVKYPSFFRTIPSDLYQSRALAQLVKHFGWTWVGAIRTNDDYGNNGMATFAETAQKLGICLEYSVSFFRADPPEKILNIIKRIRQSVSKVIVTFLTPNEVVVLITALSEHNVTGYQWVGTEAWIFDSKIMAMDKKHILDGAIGLSIPKAYVSGMEEFMMDVRSLNTSGNQLFTEFWEELFNCEFNAETYHKRCTGTEDLSQVDNSFTDMSLMPIFNNVYKGVYAVAYALHKILKCNKTCQTDVNLDPHMILQHLKNIHFQTKEGEEVYFNENGDPTAKYEIINWQPTAQGTVDFVTVGLYDASLPADRQLTLQNVSIYWAQNSKQVPISVCSRACSPGTRKVLQKGKPVCCYDCVLCAEGEISNSTDSTTCVQCPPDFWSNVQRDTCVRKETEFLSYEEIMGALLTAASLFGTCMTCVVACIFFRYRKTPIVRANNSELSFLLLFSLSLCFLCSLTFIGRPSEWSCMLRHTAFGITFVLCISCVLGKTIVVLMAFRATLPGSNVMKWFGPLQQKLSVVGFTLIQVLICVLWLTISPPFPFKNVKQFTHKIIIECAMGSDIGFWAVLGYIGLLALLCFVLAFFARKLPDNLNEAKFITFSMLIFCTVWITFIPAYVSSPGKFSVAVEIFAILASSFGLLFCIFIPKCYIILLKPEKNTKKNIMGKG
>LOCXPOlfC16.85.HIT1.OlfC.2R.861.ANF_receptor.exons6.CM020603.1.Periophthalmus_magnuspinnatus
MLLNADVLLLTLLSVRASQPHCKTYATKEMSQFNKEGDINIGGIFSFHQNPVSVFPSTFQVNPGTIQCSGLDPGELQYAYTMMFAIEEINNSTELLPDVTLGYRIFDSCPSIPLSIRASLNLMNRYESGEGESCERLSMVHAVIGETTSTSTIGIARTMGPFHIPVISHSATCACLSNRRDYPSFFRTIPSDLYQSKALAKLVKHLGWTWVGAIRTRSDYGNGGMATFMEAAAKEGVCVEYSVAIYRTDPKKWFLEVVDIIKTSTSKVIVAFADGTDLDILIKELYAQNVTGLQWVGSEGWITYRYIASAVNYAVVQGAVGFAALNAHIPGLQEFLANSRPSTQLGDQGLVELWESVFKCTPNPTQETISLLPACNGSEALWDTDSRFTDVSDASLLNNVYKATYAIAYALDMLFTCQKGLGPFENNSCAEKGNVKPWQVLHYLTQVNFSTKMGENVFFDAVGDPVARYALVNWQMDATGYILFKTIGYYDASQPEGQQFDMKSGEKAIWADNSPEVPRSVCSESCLPGTRRAFVKGKPVCCFDCITCADGEYSNSTNAVKCHKCPPEYKSNAKRTKCDPKAIEYLTYRELMGIILVSFSVFGACLALTIALIFFHYRQTPIVRANNSEMSFLLLFSLSLCFLCSLTFIGRPSEWSCMLRHTAFGITFVLCISCVLGKTIVVLMAFRATLPGSNVMKWFGPVQQRLSVLAFTLVQVVICILWLTINPPFPFKNMSHYKEKIILECALGSAIGFWAVLGYIGLLALLCFVLAFLARKLPDNFNEAKFITFSMLIFCAVWITFIPAYVSSPGKFTVAVEIFAILASSYGMLFCIFLPKCFIILFKPEHNTRKHLMGKASHKAL
>LOCXPOlfC17.86.HIT1.OlfC.2R.840.ANF_receptor.exons6.CM020603.1.Periophthalmus_magnuspinnatus
CQDYMLLLLIVLRVLEATEEQNDCQMLGSLEHPHFYKVGDILIGGAFSLHSQISRTTTTFTSVPEALRCTRIKTRELRFAYTMIFAIEEINKSGVLLPNISIGYKVLDGCGSAQQAVMALLNGQERDTGQTCSGQNKVQAIIGASESSSTIVISQTAGIFNIPVISHFATCACLSNRKEYPTFFRTIPSDYYQSRALAKLVKHFGWTWVGAVRSNNDYGNNGMATFISAAAQEGVCIEYSEAICRTDPVEKVASVVKIIQQGTAKVLVAFLAQVEMNLLLEEALKQNMTRVQWVGSESWITDHYLATSRYAAILTGSLGFSLPRARIPGLREFLLQVNPMKDPQNSLLREFWEETFGCNFQASMYNQTQCTGREQLNDIESPFTDVSELRISHNVYKAVYAVAHAFHSIFNCTDQECSSNNTTETNQVVEQLQQVHFTLKSGDMVHFDENGDPSATYELVNWQKSDKGGISFIAVGSYDALPPDGRLFKMNGKKITWGAHFKERPQSVCSQSCPPGFRQAQIKGKPLCCFSCIRCAAGEISRQNNTDCMLCPLEYWSNRNHSQCVPKVTEFLSYEETMGALLAALSLFGASLTIMVMCVFFWFRHTPLVKASNSELSFLLLVSLTLCFLCSLTFIGRPSEWSCMLRHTAFGITFALCMSCILAKTIAVVVAFKMRKPANTVPQCSIPIQRTSVFVFTFIQVVACVLWLSIAPPLPHKNIVYAKDKIILECHLGSVVGFWAVLSYIGVLALMCFILAFLARKLPDNFNEAKFITFSMLIFCAVWITFIPAYVSTPGKLTVAVEIFAILASSVGLLFCIFFPKCYVLILKPEKNTKKHMMGR
>LOCXPOlfC18.101.HIT1.OlfC.2R.845.ANF_receptor.exons10.CM020603.1.Periophthalmus_magnuspinnatus
SDVCKIIPSSMSLPVLHKEGDIVLGGLFSLHDMVLEPSISFQSAPMPTQCTRFNFRTFRWMQTMIFAIDEINRHGTLLPNITLGYNIYDSCSTPHQALKAAMELMGSKEDARHPAEVKGCHGTVPVVIGDGGSTQSLVVARFLGVFYVPQVSYFSSCACLSDKKQFPGFLRTMPSDFFQVDALVQLVKHFGWTWVGVVAGDDAYGRGGANIFAEEVWKLGACVALHEVIPKIHTHDKISNIISIIRSSGAKVILVFAVEQDAAALFDGALREGLTGIHWLASEAWSTAAVLSTPKKYHQILQGSMGFAIRRVEIPELQDFLLQLDPSKSDSSKNPFLIPFWEEVFQCNFGVSNSQENITKRKPACSGTEDLKSLTNIYSDVSQLRISYNVYKAVYAIANALKAMRDCKEGNGPFDRNTCPDIDKIESWQLLHYLKQTKYFTRFGDEIQFDRNGDPAAMYDLVNWQLNSNGEMDYVTIGKFDETTVTGQLQITHGNVVWNGNQTDVPLSVCSSICPPGTRKAIKLNFPICCHDCVVCTAGEISNQTDAIECVRCLPEFWSNDERTECIPKQEEFLSFSDTMGIILTTISLFGSFCTCIVVFIFSRNRNTPIVKANNSDLSFLLLLSLTLCFLCSLTFIGKPTQWSCMLRHTAFGITFVLCISCILGKTIVVLIAFRATLPGSNMIKWFGPAKQKAIIASCTLTQVIICTVWLVVAPPSPRRLMPRESAIVILLCEEGSAVGFGLVLGYIGLLACICLLLAFLARKLPGNFNEARLITFSMLIFCAVWVAFVPAYISSPGKYATVTEVFAILASSYGLLGCIFAPKCYIILLRPEKNTKKYLMSKAS
>LOCXPOlfC19.103.HIT1.OlfC.2R.723.7tm_3.exons8.CM020606.1.Periophthalmus_magnuspinnatus
KSYRYKEVSSRRRRPVMALVGAGQSEISIAVARQLTLQMIPQISYSSTASILSDKSRFPAFLRTIPNDEHQTGAMVSLISSFQWSWVGMVTTDGDYGLSALNNFLWQTADRQICVAFKSVLPESVTNQNIHAAIRQTALTIYNNPKVKVIVSFAKPTIMESLFKELKRQTLAAGDSLDAMRRVWIASDSWSSMDLKNVEELGHVVGFHFKRGNIEQFVNFLSRLEASEEGEGPENSPELKRFYRTLNAEKEGRSLRPELYADAVFSVQMAVLAIAYAAVEMCRHNDCKTPEAIQPWQLLEALWMEEFETEGARYRFDQRGDINLGYDVSVWKVQAGGTVQETVAEYQPQNHSFSFTRGDAMNPLTALKNIVSRCSSSCAPGQFKKSAEGQHTCCYECINCTENYYSNSTDMDQCFSCNTDREWAPEGSVACIPKEMLFFCWNNGFAIVLVAFSALGIVLALLISALFYHQRHTPVVRASGGPLSQVILYSLIVSFVSAMLFVGQPNSAQCKARQVLYGISFTVCVSCVLVKTLQILLAFQFNPAQQDVLRKLFQPYVIVSVCSALQVVTCICWLVRKSPFSYIINQNTTLLQDCHEGSYIAFGVMLGYIALLAFICFVCAFKCRKLPQQYNEARFITFSMLLYLMSWLLFIPIYVTTSGVYLPAVEMVVILISNYGILSCHFFPKCYVILLKKDKNTQSAFKKSLYEYSSKSTASFETSESSE
>LOCXPOlfC1.104.HIT1.OlfC.2R.765.ANF_receptor.exons11.WNMA01000040.1.Periophthalmus_magnuspinnatus
AILCSRYDNKNQRGLSLNGDVIIGGLFNLFYIPSYPGILNFTTQPYYELCKGLDPETLKSVYVMAFAVEEINRNRSLLPGVKLGYRILGSCSRYPWALTDTISLISGSSPKCQSESPEKWVTRENEELQVAPVIIGAASSTIGIMLSNILTALSTPIISHLASCPCLSERAKYPNFFRTIPSDVFQSHAMAELAIHFKWSWVGAVIANNDYGHLSLQVFQKATEGKGICVDFIVPVKRETIQSDAERAALTIQASTARVILIFCWYTDVREVFTQLVKRNITDKQFIASEAWSTSEDIIENVNLLKVANGVLGVAIRSAEIPGFENYVRNLHPSQRPHDEFLREYWEQVFGCTPLSSSSSPFPPCNGTESLYGVQNHFTDMSQLRVTNNVYLAVYAAAHALHSLLSCPNTEASAATTNCSSPQNVTSAQVLQHLNKVKISTPHGEWFRFHGADIQPKFDLVNWQKTPEGSLRLVLIGRVDGFDIVLNETAIQWTTGSSQVPVSVCTVSCEPGTRKALRKGEPVCCFDCIPCGDGEVSNKTDALQCDRCPLEFWSNPARTSCIPRQLDFLAFNETLGITLTTVAVSGAVVTTAVFVVFLYYRQTPMVRANNKELSFLLLVSLKLCFLCSLVFIGRPSAWSCRFQQAAFGISFVLCVSCLLVKTLVVLVAFRSARPGSESLMKWFGPHQQRGSVGFFTLYRSSSVLCGCVSVLQSLTWTWVCRVKGHSGVCHGVCAGLLSGPGIHRAAGLHMPPLGFSGSKTPRQLQ
>LOCXPOlfC2.107.HIT1.OlfC.2R.849.ANF_receptor.exons11.WNMA01000040.1.Periophthalmus_magnuspinnatus
IRGVYVTQCFLWDMPINKEISKDGDVTIGGLFSLNNIPPFVEQDFTKLPQYESCHGLLLDITALQSVYVMEFAVEEINRNKSLLPEVTLGYRILDNCGSYPLSPLQSSMSIVGGQRNTCKFVNSTHENTGMKEKDKHSSGLHVIIGPASSTAGIYLSNILRPFSVPLISYLAVCPCLSDKERFPHFFRTIPSDIYQSRAVAQLAIHFKWSWVGAIIADNDYGQLAIKVIQEEIEGKGVCLDFVISVHRSSIQIDAKRAADAIQASSARVIFIVSWYTDVIHIFAELVARNITDRHFLSVAAWSTSEDMLQNKAFSKLGLGVLGVAIRSAVIPGFENYVRSLHPSQRPHDEFLREYWETEFGCTPLSSSSSPLPPCNGTESLYGVQNHFTDMSQLRVTNNVYLAVYAAAHALHSLLSCPNTEASAATTNCSSPQNVTSAQLVQHLNKVTISTPHGETFVFQDGDFPPTFDLVNWQRTNEGTLKNVLIGFVDEHGIHLNESAIQWGTESAQVPVSVCTVSCEPGTRKALRKGEPVCCFDCIPCGDGEVSNKTDALQCDRCPLEFWSNPARTSCIPRQLDFLSFNETLGITLTTVAVSGVAVTTAVFVVFLYYRQTPMVRANNKELSFLLLVSLKLCFLCSLVFIGRPSAWSCRFQQAAFGISFVLCVSCLLVKTMVVLAAFRSARPGSETLMKWFGPHQQRGSVGFFTTIQILICIVWLCVSPPEPQVDLSVQGSKVTLECAMESVLGFSLVLGYIGLLACTCLLLAFLARKLPDNFNEAKLITFSMLIFCAVWVAFVPAYVSSPGKYVVAVEIFAILGSSYGLLICIFAPKCLIILIRPEKNTKKYLLEK
>LOCXPOlfC21.114.HIT1.OlfC.2R.841.ANF_receptor.exons11.WNMA01000040.1.Periophthalmus_magnuspinnatus
LRLVQSLSCTHWRSMSNQGLYQDGDVVIGGLYSLHYLPPNIDSDFTHPPLFKMCSGIEDLPMQYIYAMMFAVDEINDSESLLPGVRLGYRILDSCALHPWAMEAALSLVGGDSTFLDRNLKKASFCSIGVKTVPLIIGGASSKTAIILTRVLGPLSVPLMSYQSSCPCLSDKRQYPNFFRTIPSDIYQARALAQLAIQFQWKWIGAVVAENDYGLVAVKVFQEEIEKAGLCMAFVRTLRRENLVPDAREAALTIQASAATVILVVSWYTDIRELFVQLEKINVTDRQYLASEAWSTSGDLLQHPASSRVARGVFGVAIRSSNIEGFENYIKSLHPSQRPENEFLREYWEKVFGCTPLSSSSSPLPPCNGTESLYGVQNHFTDMSQLRVTYNVYLAVYAAAHALHSLLSCPNTEASAATSNCSSPQNVTPAQLLEHLHTVNFTTPQGERFYFQGGDIPAKYDLINWQKTPEGSLRLVLIGRVDGFDIVLNETAIQWTTGSSQVPVSVCTVSCEPGTRKALRKGEPVCCFDCIPCGDGEVSNKTDALQCDRCPLEFWSNPARTSCIPRQLDFLAFNETLGITLTTVAVSGAVVTTAVFVVFLYYRQTPMVRANNSELSFLLLVSLKLCFLCSLVFIGRPSVWTCRFQQAAFGISFVLSVSCLQVKTMVVLAAFRSARPGSESLMKWFGPNQQRGSVGIFTSVQVLICVIWLSLNPPLPQPDWEMTGVKVTLECAMESALGFSLVLGYIGLLACTCLLLAFLARKLPDNFNEAKLITFSMLIFCAVWVAFVPAYVSSPGKYSVAVEIFAILASSYGLLFCIFAPKCFIILLRPEKNTKKHLMAR
