# Supplementary material for: Expanded olfactory system in ray-finned fishes capable of terrestrial exploration
Source: BMC Biol. 2023 Jul 31;21:163. doi: 10.1186/s12915-023-01661-8 (PMC10392011; doi:10.1186/s12915-023-01661-8)
Supplement: Supplementary file 3 — Additional file 3: Data S1. Protein sequences and genomic coordinates of OLF genes. FASTA and General Feature Format (GFF) files containing the protein sequences and genomic coordinates for all identified OLF genes in this study. [file 12915_2023_1661_MOESM3_ESM.zip › PROTEINS/Pholidichthys_leucotaenia.OLF_genes.fa]

>LOCXPTilOR.H119.310.388.HIT1.OR.1R.298.7tm_4.exons2.CM035843.1.Pholidichthys_leucotaenia
FYCLLCVSEAVRHRAILFPLALLCYCVIVFLNVSIIMTIVFEENLHQPMYILLCVCCINGLYGTTGFYPRFLADLLSSSQVISYGECLSQAFVMYSFVCSDTSVLAFMAYDRYLAICQPLQYHSIMTKKRLILLVCLSWLIPFCNYSINIMLTNRLTFCGTNIQRLFCVNWLIVKLACPSTDTSINNAYAYITLSIYILHWFFVVWTYIYIIKTCVQSKKDRTKFMQTCVPHLISLITFFVIVVSDLMHMRFGSKDLPQSFQNVVDLAVLVIPPILNPLLYGIRLNKIRNRIVAIVHI
>LOCXPCyseOR19.5-zeta.323.431.HIT1.OR.1R.314.7tm_4.exons3.CM035844.1.Pholidichthys_leucotaenia
MDLFNSALERNITFVHPAFFIISGLSGIPNIKLYYVFLFFVYIVSVLGNTIVMAVIFFDYNLRSPKYVAVFNLAFVDLLGNTALVPKVLDIFLFNHPRIPFNDCLTFLFFCYTCLCMQSFNLVILSYDRILAIIFPLHYQVKMTHSSPQYLLLANIYFNLIAVLISVGLLTRLSFCNSVVINSYFCDHGQIYRLSCNDHFPSYVISCLYPVLIFWLPLVFILLSYLYISCTLAKVATLQQGLKAFKTCIAHLSLVAIYFIPLLITFTLMEKIHPNARIINLSLTAVFPPMLNPIIYVLQTQEIKESVKRLLKIK
>LOCXPOR1.228.HIT1.OR.2R.302.7tm_1.exons1.CM035836.1.Pholidichthys_leucotaenia
DYTCVRFYVSTTSFSVLLFFNLIINWTIIRDNALRRHARFVLVFHLLVSALVHMGTSSVFYCQIYLEARPHRAACTTLIVILISSASNILLTLTVMALDRLCAVCHPMRYSSVCAQALRPWLLGVLSWLVALLIPLSLILRPQDDSSGYNGECGREQLRRGELQKVVFIGVCSLLILYSYVRILVEGRRLGVLNRRNRAGCRTIALHGTQLAVYILPNFVNFGLSVLYKRKLIRRETKELSAVLIFAFFSLAQCIAPVVYGLRKEELMEQLSHRFPGCSRYLKDVLGRTVRANWPNTHQRAR
>LOCXPOR1.228.HIT1.OR.2R.301.7tm_1.exons1.CM035836.1.Pholidichthys_leucotaenia
LHLRALLRVHHLLLGAALLQPHHQLDHHQGQRAPPSRALRAGLPPARVRPGAHGHEQRLLLPDLPGGAAPPRRVHDPNRDPDQQRLQHPPDPDRHGSGPLVRRVPPHALQLGVRPGAAAVAAGRPELAGGPADPPQSDPAAPGRQLRLQRRVRPGAAAQGGAAEGGVHRRVLAAHPLQLRADPGGGAAARGSQSAEPGRLQDYRPAWHAASRLHPPQLCELWTVGSVQTEADPAGDQRAVSGAYFCLFQPGAVYCASCLRFTQRGTDGAVESQVPRLFPVLEGCPRADCARQLAKYAPESK
>LOCXPOR66.349.HIT1.OR.2R.287.7tm_1.exons1.CM035836.1.Pholidichthys_leucotaenia
LLSTLTTLPCFVLILINVTMLVTLRRKKVFGETSRYILLFNLLLADTVLTTLNQLLYILSMGGLFLSYPVCGVLIMIATLTNEVSPLTLVAMSLERYVAVSFPLRHAVIVTMRGTVAVIGVLWAFCSLNILVRVLLLLEFPFDRLESLQMQHFCSSFLMFITPKFHEYDKAYTCFLFISASIAVMSSYIGVMVVAQSASKDTSSARKTRNTLLLHLIQLALSLFTTMHNSLLLAMSTVVRRRVLVAVQNVFYVFIIMLPKCLNPLIYVLRDPVIRPVFMGNFRCPLK
>LOCXPOR66.390.HIT1.OR.2R.287.7tm_1.exons1.CM035836.1.Pholidichthys_leucotaenia
LLSTLTTLPCFVLILINVTMLVTLRRKKVFGETSRYILLFNLLLADTVLTTLNQLLYILSMGGLFLSYPVCGVLIMIATLTNEVSPLTLVAMSLERYVAVSFPLRHAVIVTMRGTVAVIGVLWAFCSLNILVRVLLLLEFPFDRLESLQMQHFCSPFLMFITPKSHDYDKAYTCFLFISASIAVMSSYIGVMVVAQSASKDTSSARKTRNTLLLHLIQLALSLFTTMHNSLLLAMSTVVRRRVLVAVQNVFYVFIIMLPKCLNPLIYVLRDPVIRPVFMGNFRCPLK
>LOCXPOR66.402.HIT1.OR.2R.287.7tm_1.exons1.CM035836.1.Pholidichthys_leucotaenia
LLSTLTTLPCFVLILINVTMLVTLRRKKVFGETSRYILLFNLLLADTMLMALNQLLYILSMGGLFLSYPVCGVLIMIATLTNEVSPLTLVAMSLERYVAVSFPLRHAVIVTMRGTVAVIGVLWAFCSLNILVRVLLLLEFPFDRLESLQMQHFCSPFLMFITPKSHDYDKAYTCFLFISASIAVMSSYIGVMVVAQSASKDTSSARKTRDTLLLHLIQLALSLFTTMHNSLLLAMSTVVRRRVLVAVQNVFYVFIIMLPKCLNPLIYVLRDPVIRPVFMGNFRCPLK
>LOCXPOR3.412.HIT1.OR.2R.310.7tm_1.exons1.CM035836.1.Pholidichthys_leucotaenia
MMNESQSHSNITAELEDQKLLRLLIISILSMAPTCVFLFINGTMLFTLRSKPVFRETCRYILLYNLLFADTIQLAQGQLQYLLSICKVKLPYSVCGFLSFLANLTTAISPLTLVLMPLERYVAVCYPLRHAAILTIRNTGSAISLIWGISSLNNLTRLLFFLDFPLENLQVKNVCSRIALLLAAKTDLYDKVYTCVLFISAGVAVLFSYISVIIAARSASTDKTLACRARNTLLLNLTQLGLSLSSTFNTPLLIALSGIMTRMAFLWIQNAFYVIFIIFPRCFSSLIYGLRDQTIRPVLMYHLCCQGKIS
>LOCXPOR4.304.HIT1.OR.2R.303.7tm_4.exons2.CM035837.1.Pholidichthys_leucotaenia
MNTSTANVTVVVQYRDSLTSAVTKNVIVAAIGISINYINAGLIQTFRRHQIFYTNPRYILFVHLVINDMIQVMLTVTMFIISYILYKIEVSICCILILVALFTTENTPLNLACMAVECYIAVCFPLRHAQVCTIKRTRMLIGLIWITSMFSVLPDLFITLATESLDFFDSKVFCLRHTAFRSPLITKKRDITYIVYLVIVWLIIFFTYFKILFIAKTASKDAKKARNTILLHGFQVLLCMTIYVAPLLQKALIQRFPKNVADCLFVCYIIFQVLPRSISPIIYGVRDKTFRKYLKRYLLCRSS
>LOCXPOR5.338.HIT1.OR.2R.301.7tm_4.exons2.CM035837.1.Pholidichthys_leucotaenia
MNSSSANKTVVVEYRDPFTSAVTKNVIVVAVSISINYINAGLIQTFRRHQIFYSNPRYILFAHLMINDMIQLMLTVLLFIISYSLHKIEVSACCTLILVTLFTTENTPLNLACMVVECYIAVCFPLHHAQICTVKRTRMLIGLIWMTSMLSVLPDLFITLATESLDFFDSKVFCLRETVFRNPLLIQKRDITYIVYLVLVWLVIFFTYFRILFTAKTASKDAKKARNTILIHGFQVLLCMAIYADPLLQKVLVQRFPNNIADCLFACYILFQILPRFLNPIIYGVRDKTFRKYLKTYLLCR
>LOCXPOR66.351.HIT1.OR.2R.287.7tm_1.exons1.CM035839.1.Pholidichthys_leucotaenia
LLSTLTMLPGFVLILINVTMLATLRSKKVFGETSRYILLFNLLLADTMLMTLNQVLYILSVGGLFLSYPVCGVLIMIATLTNEVSPLTLVAMSLEHYVAISFPLRHAVIVTMRGTVMVIGVLWAFCSLNILVRVLLLLDFPFDHLESLQMQHFCSPFLMFITPKSHDYDKLYTCFLFISASIAVMSSYIGVMVVAQSASKDTSSAGKTRNTLLLHLVQLALSLFTTMHNSVLLAMSAVVRRRVLVVIQNVFYIFIIMLPKCLNPLIYVLRDPVIRPVFMGNFRCPLK
>LOCXPOR6.362.HIT1.OR.2R.309.7tm_1.exons1.CM035839.1.Pholidichthys_leucotaenia
RAQSNHTSGLQQRTFLEVMLTSALISTFCCVFLFINCIMIVTLRSKPVFRESSCYILLFNLLITDTLQMTLSQILFYLSIGWVRLTYPVCGFLKEIGVLFTSISPLTLMLMSVERYVAVCHPLRHTAISTIRNTRLAILGVWAFGLLNALIESLLLLEFPFSDLTTLLMSDFCSNVSMALTQMAVHYKKAFTCFLFVSVCVVIISSYFHVVVTARSASANKASAQKARNTLLLHLIQLSLCLTAIVFNPLITEISKVCDRDTTMRIWAVSYVLMLLVPRCLSPLIYGLRHKTIRTQLVYHICGQLTVSV
>LOCXPOR7.373.HIT1.OR.2R.310.7tm_4.exons1.CM035841.1.Pholidichthys_leucotaenia
MNNDSVIRVFYLSGLNETMHLRLVLFFLSLQCYCIILLLNVSLIVIILTDNSLHEPMYILLSVFCFNSLYGTAGFYPKFLWDLLSSLHVISYSGCLLQAQVMYSFACSDLSILAVMAYDRYLAICQPLEYHSIMSKQRLAKLICFSWLTPLCIIGTNIFLTSRLTLCSQYISRLFCVNWSIVQLVCFPAQTAISGIVANITTIIYVFHGVFIVWSYMYLIKTCLLSLENRSKFMQTCVPHLISLITFLGTILMDVMNMRLDSKALPQTVQNFVAVEFLVIPPLMNPLIYGFKLNKIRKKICSVVIFRVCK
>LOCXPOR8.382.HIT1.OR.2R.310.7tm_4.exons1.CM035841.1.Pholidichthys_leucotaenia
MNNGSVIRVFYLSGLNETMHLRLVLFFLSLQCYCIILLLNVSLIVIILTDNSLHEPMYILLSVFCFNSLYGAAGFYPKFLWDLLSSLHVISYSGCLLQAQVMYSFACSDLSILAVMAYDRYLAICRPLEYHSIMSKQRLAKLICFSWLTPFCIIGTNIFLTSRLTLCSQYISRLFCVNWSIVQLACFPAQTAISGIVANITIIIYVFHGIFIVWSYMYLIKTCLSSLESRSKFMQTCVPHLISLITFLGTILMDVMNMRLDSKALPQTVQNFVAVEFLVIPPLMNPLIYGFKLNKIRKKICSVVIFRVCK
>LOCXPOR9.383.HIT1.OR.2R.303.7tm_4.exons1.CM035841.1.Pholidichthys_leucotaenia
NVSVITFFLSGLNHKSHYRLILFCLSLLCYCIILLLNVSLIVIILTDNSLHEPMYILLCVFCFNSLYGTAGFYPKFLWDLLSPLHVISYSGCLLQAQVMYSFACSDLSILAVMAYDRYLAICRPLEYHSIMSKQRIIQLACFSRLTPFCIMAINIFLTSRLTYCSQYISRLFCVNWSIVQLACFPAQTTINSIFAYIIILIYVFHGIFILWSYMYLIKTCLYSIENRSKFMQTCVPHLISLLTFIVTILFDVMNMRFTSKDLPQSLQNFVAMEFLVIPPIMNPLIYGVKLTKIRKRICRVVTF
>LOCXPOR10.384.HIT1.OR.2R.307.7tm_4.exons1.CM035841.1.Pholidichthys_leucotaenia
MENHSYSPYFNLTMFENLGNGRYPIFILCLLLYAFILSANLVIILLISQENSLHEPMYVLIMCLSFNSLYGSAGFFFRFLFDLLSDTHLIPRVACFSQIYVIYTYASYELTILGIMAYDRYVAVCQPLHYHNKITPRLISKLISLALIYPAFSVGACVYLASVLPLCGNQIPKVFCANWPVVKLSCVPTVMNNLIGMLVSITTVFLPLAFVLYTYMRILFVCRKHSSEFKSKVIQSCFPHIVSFVNYSITVFCDVALSRINLEELNPFVAVVLSLEFVVIPPILDPLVYGLKLPEIRKAMLRRLSCL
>LOCXPOR11.385.HIT1.OR.2R.309.7tm_4.exons1.CM035843.1.Pholidichthys_leucotaenia
MDNASVVQIFTLSGINETVNVRLTIFSLTLLYYGLILFFNISLILIIVFDENLHEPMYILLASFCMNGLYGTTGFYPKFLLDLLSTSPQISYEGCLLQAFIMYSFACCDLSVLAVMAYDRYLAICRPLHYHSFMTKQKLSGLVCFSWLTPFSIFSINVLLTSRLKLCGSKIQKLFCVNWIIFKLACSDAETLSNDIISYATILIYISHGLFIIWTYMHLIRTCARSKDDRVKFMQTCVPHLVSLIVFLVVILFDLMYMRLFSTDLPLNLQNFIAIEFLLIPPVMNPLIYGFKLTKIRNRILSLVYFHRK
>LOCXPOR12.386.HIT1.OR.2R.309.7tm_4.exons1.CM035843.1.Pholidichthys_leucotaenia
MDNASVVQIFTLLGINDTVNVRLTIFSLTLLYYGLILFFNISLILVIVFDGNLHEPMYILLASFCMNGLYGTTGFYPKFLLDLLSTSPQISYEGCLLQAFVIHSFACCDMSVLAVMAYDRYLAICRPLHYHSFMTKQKLSGMVCFSWLTPFSIFSINVLLTSALKLCGFSIQKLMCINWLIVRLACPDANTFLNGVYAYAVMLVYVCHGLFIIWTYMHLIRTCARSKDDRMKFMQTCVPHLISLVTFVFTIMFDLMYIRFGSSDLPLSLQNFISIEFLLIPPVMNPLIYGFKLTKIRNRILSLVCVKRK
>LOCXPOR13.391.HIT1.OR.2R.309.7tm_4.exons1.CM035843.1.Pholidichthys_leucotaenia
MDNVSNVRIFVLSGLNETVNVRLTIFSLTLLYYCLILFFNISLILVIVFDENLHEPMYILLASFCMNGLYGTTGFYPKFLLDLLSTSPQISYEGCLLQAFIMYSFACCDLSVLAVMALDRYLAICRPLHYHSFMTKRKLSGLVCFSWLTPFSIFSINVLLTSTLKLCGFNIRRLLCINWLIVRLACPDANTFLNSVYAYATILAYVCHGLFIIWTYMHLIRTCARSKDDRMKFMQTCVPHLISLVTFLLTIVFDLMYIRFGSTDLPLSFQNFISIEFLLFPPMMNPLIYGFKLTKIRNRILSLVCVKRK
>LOCXPOR14.392.HIT1.OR.2R.310.7tm_4.exons1.CM035843.1.Pholidichthys_leucotaenia
NTCSAALFVLSGFTVTVNYRAELFSLTLLCYCLILIVNASLILTIVLDPKLHEPMYIFLCSLCINALYGSVGFYPKFVFDLISDIHVISYVGCMMQVFVIYSNVKIDYSILVLMAYDRYVAICRPLQYHSIMSVRRTAVLLTLSWLVPLCCETLVISLTSTLKLCGSHIDKLYCENWSIVKLACGSTKANDVVGLILISFYICHALCIACSYVQLVKSALRSKESRRKFKQTCGPHLFCLLNVTTALLFDVLYSRYGSASVSQHLKNFMAMEFLIIPPILNPVFYGLTLTKIRNRMICLSGIVHQRLRLK
>LOCXPOR14.393.HIT1.OR.2R.295.7tm_4.exons1.CM035843.1.Pholidichthys_leucotaenia
KTASVGLFFLTGFSVTVNYSISLFFFTLLCFSLILIVNISIILTIILDSKLHKPMYTLICSLCVNGVYGSVGFYPKFASDLLSDVHVISYAGCLLQCYILYSYMMVHFSILVLMAYDRYVAICQPLQYHSLMSAQRTAVLLFLSWLVPLCCEGLLIIWSSTLKMCGSRIQKLYCGTVVDLACGSTTANEIVALIVLTFYLCHGLCIVCSYIQLVKSALTSRESRMKFKQTCVPQLFCLFIATTASLFDLLHIRYGSVSLEQNAKNFISLQFIIFPPILSPVIYGLILTGIRKRMV
>LOCXPOR14.394.HIT1.OR.2R.295.7tm_4.exons1.CM035843.1.Pholidichthys_leucotaenia
KTASVGLFFLTGFSVTVNYSISLFFFTLLCFSLILIVNISIILTIILDSKLHKPMYTLICSLCVNGVYGSVGFYPKFASDLLSDVHVISYAGCLLQCYILYSYMMVHFSILVLMAYDRYVAICQPLQYHSLMSAQRTAVLLFLSWLVPLCCEGLLIIWSSTLKLCGSRVQKLYCGTVVELACGSTTANEIVALIVLTFYLCHGLCIVCSYIQLVKSALTSRESRMKFKQTCVPQLFCLFIAITASLFDLLHTRYGSVSLEQNVKNFISLQFIIFPPILSPVIYGLILTGIRKRMV
>LOCXPOR15.395.HIT1.OR.2R.310.7tm_4.exons1.CM035843.1.Pholidichthys_leucotaenia
MKNSTAAVVSFMLSAYGDIGELKYLYFCITLSWYLTICVANMLLIVVIYADRRLHEPMYILLCNLFVNEISGSTSLYPLLLSQMLSDSHEVTLPCCFLQMCWMYTSASVEFCSLAAMAYDRYNAICHPLHYSVTMNTFRVFTVILLVWLYSYLSFIISFSFIRSLNFCGNIIEKVFCDHQLLINLACSVSVFTYICDIFFFLVTIAIPFAFISVSYIKILIVCQSASIEKKQKAFTTCTPQIISVSNLFVGCIFHFADSQLKASQVPDKVRIILSVYLLVCQPVVTPFIYGLKLPKIRHSCKRLFEKINM
>LOCXPOR16.396.HIT1.OR.2R.306.7tm_4.exons1.CM035843.1.Pholidichthys_leucotaenia
MGNGSELTAFSLSAFSEAVRHRAILFPLALLCYCVIVFLNVSIIMTIVFEENLHQPMYILLCVCCINGLYGTTGFYPRFLADLLSSSQVISYGECLCQAFVMYSFVCSDTSVLAFMAYDRYLAICQPLQYHSIMTKKRLILLVCLSWLIPFCNYSINIMLTNRLTFCGTNIQRLFCVNWLIVKLACPSTDTSINNAYAYITLSIYILHWFFVVWTYIYIIKTCVQSKKDRSKFMQTCVPHLISLITFFVIVVSDLMHMRFGSKDLPQSFQNVVDLAVLVIPPILNPLLYGIRLNKIRNRIVAIVHI
>LOCXPOR17.397.HIT1.OR.2R.306.7tm_4.exons1.CM035843.1.Pholidichthys_leucotaenia
MGNGSELTAFSLSAFSEAVRHRAILFPLALLCYCVIVFLNVSIIMTIVFEENLHQPMYILLCVCCINGFYGTTGFYPRFLADLLSSSQVISYGECLCQAFVMYSFVCSDTSVLAFMAYDRYLAICQPLQYHSIMTKKRLILLVCLSWLIPFCNYSINIMLTNRLTFCGTNIQRLFCVNWLIVKLACPSTDTSINNVYAYITLSIYIWHWFFVVWTYIYIIKTCVQSKKDRSKFMQTCVPHLISLITFFVIVGSDLMHMRFGSKDLPQSFQNVVDLAVLVIPPILNPLLYGIRLNKIRNRIVAIVHI
>LOCXPOR18.400.HIT1.OR.2R.303.7tm_4.exons1.CM035843.1.Pholidichthys_leucotaenia
EMNVTYLTFDGHVEIDRYRYLYFVIMFTVYILIICSNSTIVCLIVIRQSLHEPMYIFIAALLLNSILLSTAIYPKLLIDFLSEKQIILYQVCLFQIFLFYGFSTSEFILLAVMSYDRYVSICRPLQYPTVMRKTAINILLVLAWFLPAAHVSVPIIEFVATNTPLCSNTLKGIFCNNAFNHLRCVSSAVVSMYGVIALFNVGILPMLFILVTYIRIIIIASRSCGEVRKKAVQTCLPHLLVLINYSCLMTYDIVIIRLESDFPKTARFIMTLQIITYNPLCNPIIYGLKMKEISKHLKHLFCQ
>LOCXPOR19.403.HIT1.OR.2R.302.7tm_4.exons1.CM035843.1.Pholidichthys_leucotaenia
MGDDFNATYVTLAGYVEVVKYRYVYFVMMIAVYFLIIISNLTIVYLIWTHKNLHEPMYIFIAALLLNSVLYSTSVYPKLLIDFISEKQIIPYSACLFQFFIFYSLGGTEFLLLTAMAYDRYVSICKPLQYPTTMRKNTVCVFLVLSWIVPPCHIAVQTIESTKAKLCSFNLKSVFCNNRIYSLQCQISRLINIFGVVSLTNLVILPLFFIVFTYAIILVASYRSCKQVKKKAVETCLPHLSVLISFACLTLYDVITARLESDLPKTARLIMTSQIVLYHPLFNPFIYGLKMKEISKHLKRLF
>LOCXPOR20.404.HIT1.OR.2R.302.7tm_4.exons1.CM035843.1.Pholidichthys_leucotaenia
MGDDFNATYVTLAGYVEVVKYRYVYFVMMIAVYFLIIISNLTIVYLIWTHKNLHEPMYIFIAALLLNCVLYSTSVYPKLLIDFISEKQIIPYSACLFQFFIFYSLGGTEFLLLTAMAYDRYVSICKPLQYPTTMRKNTVCVFLVLSWIVPPCHIAVQTIESTKAKLCSFNLKSIFCNNRIYSLQCQRSKLINIFGVVSLTNLVILPLFFIVFTYAIILVASYRSCKQVKKKAVETCLPHLSVLISIACLTLYDVITARLESDLPKTARLIMTLQIVLYHPLFNPFIYGLKMKEISKHLKRLF
>LOCXPOR21.406.HIT1.OR.2R.306.7tm_4.exons1.CM035843.1.Pholidichthys_leucotaenia
ITEMNVTYLSFEGHVELDKYRYLYFVIMFAMYVLIICSNSTIMCLIMIHKSLHEPMYIFIAALLLNSVLLSTTIYPKLLIDFLSEKQIILYQACLLQIFLFYALSGSEFLLLAVMSYDRYVSICKPLQYPTIMTKATVNTLLLVAWLTPAVYVAVLVIDFINTILCSFTLKGIFCNNAINHLRCVSSRVMTAYGLIVLCSVALLPMLFILFTYTRIITIAMKSGREVRKKAAQTCLPHLLVLINYSCLITYDVVIIRMESDLPKTARFAMALQIITYNPLCNPVIYGLKMKEISKHLKNLFCQTKV
>LOCXPOR22.407.HIT1.OR.2R.302.7tm_4.exons1.CM035843.1.Pholidichthys_leucotaenia
MGDDFNETYVTLAGYVEVVKYRYVYFFMMVIIYFLIIISNLMIVYLIWTHKNLHEPMYIFIAALLLNCVLYSTSVYPKLLIDFLSEKQIILYSACLFQFFIFYSLGGTEFLILAAMAYDRYVSICKPLQYPTIMRKNTVCVFLVLSWIVPACHLAVLATENAKAKLCDFKLKSIFCNNAVYSLQCERSRFITVFGVVGLINLVILPLVFIVFTYTIILVVSYQSCKEVKKKAAETCLPHLSVLISFSCLILYDVSIARLESDLPKTARLIMTLQIVLYHPLFNPFIYGLKMKEISKHLKRLF
>LOCXPOR23.410.HIT1.OR.2R.302.7tm_4.exons1.CM035843.1.Pholidichthys_leucotaenia
MGDDFNATYVSLAGYVEVVKYRYVYFFMMFIIYFLIIISNLTIVCLVWSHKNLHEPMYIFIAALLLNCVLYSTSVYPKLFIDFISEKQIILYSACLFQFFLFYSLGGTEFLLLAAMAYDRYVSICKPLQYPTIMRKNTVCVFLVLSWIVPACHLAILATESAKAKLCDFKLKSVFCNNAVYSLQCERSRFITVFGVISLVNLVILPLVFIVFTYTIILVVSYRSCKEVKKKAAETCLPHLSVLISFSCLMMYDVSIARLEPDLPKTARLIMTLQTVLYHPLFNPFIYGLKMKEISKDLKSLF
>LOCXPOR24.415.HIT1.OR.2R.307.7tm_4.exons1.CM035843.1.Pholidichthys_leucotaenia
MDLTLNASYITLDGHVQLQKYRYSYFVIMFAVYILILCCNLIIVFLIVVKESLHEPMYIFIAALLLNSVMFVSVIYPKLLIDFLSERQIISYSACLFQFFMFYSLGGSEFLLLLAMAYDRYVSICKPLKYPTIMRNTTVSIFLLLAWILPSSQVLVTVILNTNKKLCSFTLNGIFCNNTIYRLLCERSKVQSMQDLAVMLNVVGLPLVFIFFTYTRILIISYRSSKTVRRKAAETCVPHLLVLISFSCFCAYDIIISGLDSDFPKTVRLVMTLQIVMYPPLFNPIMYGLKMKEIFKQIKILFCRITM
>LOCXPOR25.416.HIT1.OR.2R.307.7tm_4.exons1.CM035843.1.Pholidichthys_leucotaenia
MDLKLNATYITLDGYVQLHKYRYLYFVIMFAVYILILCCNLTIVSLIVFKKSLHEPMYIFIAALLMNSVMFSTVVYPKLFIDFLSERQIISYKACLFQSFMFYSLGGSEFLLLSAMAYDRYVSICKPLQYPTIMRNTTISIFLVLAWILPSSQVAVAAVLLASDTICSFKLKGIFCNNAILELLCVRKIAHIIHDIVILFIVALFPFFFILFTYTRILIISFQRNRAFRTKAAQTCLPHLLVLVSFSCSGTYDVFISNIDTDFSKTEYLVMTLQMLIYTPLFNPIIYGLKMKKISNYIKKLFCRIAI
>LOCXPOR26.417.HIT1.OR.2R.302.7tm_4.exons1.CM035843.1.Pholidichthys_leucotaenia
MDAEFNVTYITLDGYIQVLKYRYLYFVIMFVIYILILCCNFTIVFLIVVEKSLHEPMYIFIAALLMNSVMFSTVVYPKLLTDFLSERQVISPSACLFQLFMFYSIGGSEFLLLLSMAYDRYVSICKPLQYSVIMRNTTVTILLVLAWILPSAQVAIPTVLHTSDKMCSFNLKGIFCNNTVIRLFCVRPKAKAIYEIIILLNVSLVPVLFILFTYTRILIVSYRSSRAVRRKAAQTCLPHLLVLISFSCFCAYDIVISSLDADFSKTVHLVMTLQIVIYPPLFNPVIYGLKMTGISKHIKRLF
>LOCXPOR27.418.HIT1.OR.2R.301.7tm_4.exons1.CM035843.1.Pholidichthys_leucotaenia
MGLKLNETYFTLDGYVQLHKYRYLYFVIMFAVYILILCCNLTIVFLIVFKKSLHEPMYIFIAALLMNSVMFSTVVYPKLFIDFLSERQVMSYEACLFQSFMFYSLGGSEFLLLSAMAYDRYVSICKPLQYPTIMRNTTISIFLVLAWILPSSQVAVMTVLFANDAICSFKVKGIFCNNAILELLCVRKIAHIIHEIVILFIVALFPFFFILFTYTRILIISFQRNRAFRTKAAQTCLPHLLVLVTFSCSGTYDVLISNIDSDFSKTEYLVMTLQMLIYTPLFNPIIYGLKIKKISNYIKKI
>LOCXPOR25.421.HIT1.OR.2R.307.7tm_4.exons3.CM035843.1.Pholidichthys_leucotaenia
MGLKLNETYFTLDGYVQLHKYRYLYFVIMFAVYILILCCNLTIVFLIVFKKSLHEPMYIFIAALLMNSVMFSTVVYPKLFIDFLSERQIISYKACLFQSFMFYSLGGSEFLLLSAMAYDRYVSICKPLRYPTIMRNTTISIFLVLAWILPSSQVAVMTVLLASDTICSFKLKGIFCNNAILELLCVQKIAHIIHEIVILFVMRPIPLNTSLYSFTQILIISFQRNKVFRTKAAQTCLPHLLVLVTFSCSGTYDVLISNIDSDFSKTEYLVMTLQMLIYTPLFNQIIYGLKIKKISNYIKKLFCRIAI
>LOCXPOR28.423.HIT1.OR.2R.301.7tm_4.exons1.CM035843.1.Pholidichthys_leucotaenia
MDAEFNVTYITLDGYIQVHKYRYLYFVIMFVVYILILCCNFTLVFLIVVEKSLHEPMYIFIAALLMNSVMFSTVVYPKLLIDFLSERQVISPSACLFQLFMFYSIGGSEFLLLLSMAYDRYVSICKPLQYSVIMRNTTVTILLVLAWILPSVQVAIPTVLHTSDTMCSFKLKAIFCNNTVIGLFCVRPKAKDIYDIFILLNVSLIPVLFILFTYTRILIISCRSSRAVRRKAAQTCLPHLLVLISFSCFCAYDVVISSLDTYFSKTVHFIMTLQIVIYPPLFNPIIYGLKMTGISKHIKRL
>LOCXPOR29.424.HIT1.OR.2R.300.7tm_4.exons1.CM035843.1.Pholidichthys_leucotaenia
MDADNNITYIITFDGYVELDRYWYLYFLITFALYCLILCCNFTIVCLIWFHKTLHEPMYIFIAALLINSVLYSTTIYPKLLSDVLSEKQTISYSLCLFQGFAYYTLVGSEFLLLAAMAYDRYVSICKPLQYPIIMRKTTVNVRLVLVWLIPALENTVSVVLYSKIKLCSFTLKAIFCNNSGYKLQCISSLFVSLYGVFILINIGLLPLLFILFSYSRILRISYQSCREVRKKAAQTCSPHLLVLISFSCFVVFEVILVRLESHVPKTIRLILTFTAILFHPLLNPLIYGLKMSEIYKCLK
>LOCXPOR30.426.HIT1.OR.2R.300.7tm_4.exons1.CM035843.1.Pholidichthys_leucotaenia
MDTESNITYIITFDGYVELDRYRYLYFLVIFTLYCLILCCNFTIVSLIWFHKTLHEPMYIFIAALLINSVLYSTTIYPKLLSDVLSEKQTISYSLCLFQGFAYYTLVGSEFLLLAAMAYDRYVSICKPLQYPTIMRKTSINICLVLVWLVPALEIAVSVVLYAYIKLCSFSLKAIFCNNSGYKLQCMPSIAISVYGVITLINIGLLPLFFILFSYARILKISYQSCREVRKKAAQTCLPHLLVLINFSCFVVYDVIIVRQETYFPKTVRLILTFQAILFHPLINPVIYGLKMSKIYNHLK
>LOCXPOR29.427.HIT1.OR.2R.291.7tm_4.exons1.CM035843.1.Pholidichthys_leucotaenia
MDADNNITYIITFDGYVELDRYRYLYFLLTFALYCLLLCCNFTIVCLIWFHKTLHEPMYIFIAALLINSVLYSTTIYPKLLSDVLSEKQTISYSFCLFQGFAYYTLVGSEFLLLAVMAYDRYVSICKPLQYPIIMRKTAVNVCLVLVWLIPALENTVSVVLYSKIKLCSFTLKAIFCNNSGYKLQCISSLFISVYGVFILINIGFLPLLFILFSYSRILRISYQSCRKVRKKAAQTCSPHLLVLIIFSGFVVFEVILVCLESHVPKTIRLILTFQAILFHPFLNLSYMDSK
>LOCXPOR32.428.HIT1.OR.2R.302.7tm_4.exons2.CM035843.1.Pholidichthys_leucotaenia
MDVELNLTYVTLGGHVEVHKYRYLYFLLMFTAYILIILFNGCIIRLIVIHRNLHEPMYVFIAALLLNSILFSTNIYPKLLIDFLSEKQIISYQACLLQIFIFYTLSSSEFLLLAAMAYDRYISVCNPLKYVTIVRKTTVTVLLVLAWLVPAGHIAVPVLVNINSKLCNSTLKGIFCNNSAYGLCVASRILSVYGIIVLINTGLLPLLFIIFTYIRIIIIAVVSSGEVRKKATQTCLPHLVVLINYSILFSYDVIIVKIESSLPKTARFIMTMQILVYSPLCNPIIYGLKMKEINKHLKRLFC
>LOCXPOR32.429.HIT1.OR.2R.303.7tm_4.exons1.CM035843.1.Pholidichthys_leucotaenia
MDVELNLTYVTLGGHVEVHKYRYLYFLLMFTAYILIILFNGCIIRLIVIHRNLHEPMYIFIAALLLNSVLFSTNIYPKLLIDFLSEKQIISYQACLLQIFIFYALSCSEFVLLAAMAYDRYISVCNPLKYVTIMRKTTVTVLLVLAWLVPAGHVAVPVLVNINSKLCNSTLKGIFCNNSAYGLLCVASRILSVYGIIVLINTGLLPLLFIIFTYIRIIIIAFRSSGEVRKKATQTCLPHLVVLINYSILFSYDVIIVKIESSLPQTARFIMTMQILVYSPLCNPIIYGLKMKEINKHLKRLFC
>LOCXPOR33.430.HIT1.OR.2R.308.7tm_4.exons1.CM035843.1.Pholidichthys_leucotaenia
MGNEFNATFIIFGGHVNLQRFRFLYFLIMLMVYVVILCSNSTIICLICIHKTLHEPMYIFIAALLLNSVFFSTTIYPKLLIDFLSEKQSTTHSFCLFQCFLYYSLNGAEFLLLSAMAYDRYVSICKPLQYPTIMRKSTVNLCLGLAWLVPACQITVPIALEANAKLCSFTLKGIFCNNSITRLNCVTSRVVTVYGVIVLLNISVFPLLFILFTYAKIFIITHNSQREVRRKAVQTCLPHLLVLISFSCLVTYDVIIVKLESSIPQTARLIMTLQVILYHPLFNPIMYGLKMKEISKHIKRLFCCNYYN
>LOCXPOR34.431.HIT1.OR.2R.320.7tm_4.exons1.CM035844.1.Pholidichthys_leucotaenia
MPFHRATLNNSAIIHPPGFYIIGFETFPFISVYFIFLAFVYGVTVVFNSLVICVIAFNHCLHTPKCLAIVNLAVVDLILNSCTIPSMIKIFLVKDNFIPFNLCMLHMYIYYAYSALGSLALAILAYDRLIAICFPLRQNSINTLRRMWYTVGLTWGVVLGVVGFTTGIMARLSFCKSVSVFSYFCDYAPVFRLACNDNTLQWVSASSLSVLLIVVPFAFILLSYATILVTVFRMKSLASRVKAIATCVEHIIVVTIFYIPQGVIFMIGFYQGGIDPDQRVLSLSLASCIPPCVDPIVYSLKTKEIRIRIWSLLRGAKVSA
>LOCXPOR35.432.HIT1.OR.2R.314.7tm_4.exons1.CM035844.1.Pholidichthys_leucotaenia
MDLFNSALERNITFVHPAFFIISGLSGIPNIKLYYVFLFFVYIVSVLGNTIVMAVIFFDYNLRSPKYVAVFNLAFVDLLGNTALVPKVLDIFLFNHPRIPFNDCLTFLFFCYTCLCMQSFNLVILSYDRIVAIIFPLHYQVKMTHRFMFSLIASFWVFTVIALLISVGLLTRLSFCNSVVINSYFCDHGQIYRLSCNDHFPNYVLSCLYPVLIFWLPLVFILLSYLYISCTLAKVATLQQGLKAFKTCIAHLSLVAIYFIPLLITFTLMEKIHPNARIINLSLTAVFPPMLNPIIYVLQTQEIKESVKRLLKIK
>LOCXPOR37.434.HIT1.OR.2R.314.7tm_4.exons1.CM035844.1.Pholidichthys_leucotaenia
MDLFNSALERNITFVHPAFFIISGLSGIPNIKLYYVFLFFVYIVSVLGNTVVMAVIFFDYNLRSPKYVAVFNLAFVELLGNTALVPKVLDIFLFNHPRIPFNDCLTFLFFCYTCLSMQSFNLVILSYDRIVAIIFPLHYQVKMTHRFVFSLIASFWGFAVIAALISAGLLTRLSFCNSVVINSYFCDHGQIYRLSCNDHFPNYVISCLYPVLIFWLPLVFILLSYLYISCTLAKVATLQQGLKAFKTCIAHLSLVAIYFIPLLITFTLMEKIHPNARIINLSLTAVFPPMLNPIIYVLQTQEIKESVKRLLKIK
>LOCXPOR41.438.HIT1.OR.2R.314.7tm_4.exons1.CM035844.1.Pholidichthys_leucotaenia
MEFFNSALGRNITFVRPAYFIISGFTGVPNNRYYFIFLGFIFIVSVVGNTIVMAVIIVDHNLRSPKYVAVFNLALTDLLISCAFVPKVLDIFLFNHNHISYNDCLTFMFFCFSLVSMQSMNLVVLSFDRLIAIVYPLHYHVKMTHKLMLSLIAFFWLFVITVTLIAVGLLTRLSFCGSVVIKSYFCDHGPIFRLACNDVTPNFVISHLFPFVILGLPLGFILVSYCWIAYALIKISTFQERIKAFKTCTSHLLLVALNFLPTIFVYSYASKIHLNARIINLSLNNIIPLMLDPIIYVLQTQEIIDCLKKLLKNR
>LOCXPOR39.439.HIT1.OR.2R.314.7tm_4.exons1.CM035844.1.Pholidichthys_leucotaenia
MEFFNSALGRNITFVRPAYFIISGFTGVPNNRYYFIFLGFIFIVSVVGNTIVMGVIIVDHNLRSPKYVAVFNLALTDLLINCAFVPKVLDIFLFNHNYISYNDCLTFMFFCFSLVSMQSMNLVVLSFDRLIAIVYPLHYHVKMTHKLMLSLIAFFWLFVITVTLIAVGLLTRLSFCGSVVIKSYFCDHGPIYWLACNDVTPNFVIGCLFPFVILGLPLGFILVSYCWIAYALIKISTFQERIKALKTCTSHLLLVALNFLPTIFVYSYVGKIHLNARIINLSLTNIIPPMLDPIIYVLQTQEIIDSLKKLLKNR
>LOCXPOR40.440.HIT1.OR.2R.314.7tm_4.exons1.CM035844.1.Pholidichthys_leucotaenia
MEFFNSALGRNITFVRPAYFIISGFTGVPNNRYYFIFLGFIFIVSVVGNTIVMGVIIVDHNLRSPKYVAVFNLALTDLLINCAFVPKVLDIFLFNHNYISYNDCLTFMFFCFSLVSMQSMNLVALSFDRLIAIVYPLHYHVKMTHKLMLSLIAFFWLFVITVTLIAVGLLTRLSFCGSVVIKSYFCDHGPIYWLACNDVTPNFVIGCLFPFVILGLPLGFILVSYCWIAYALIKISTFQERIKALKTCTSHLLLVALNFLPTIFVYSYVGKIHLNARIINLSLTNIIPPMLDPIIYVLQTQEIIDSLKKLLKNR
>LOCXPOR41.441.HIT1.OR.2R.314.7tm_4.exons1.CM035844.1.Pholidichthys_leucotaenia
MEFFNSALGRNITFVRPAYFIISGFTGVPNNRYYFIFLGFIFFVSVVGNTIVMAVIIVDHNLRSPKYVAVFNLALTDLLINCAFVPKVLDIFLFNHNYISYNDCLTFMFFCFSLVSMQSMNLVVLSFDRLIAIVYPLHYHVKMTHKLMLSLIAFFWLFVITVTLIAVGLLTRLSFCGSVVIKSYFCDHGPIYWLACNDVTPNFVIGRLFPFVILGLPLGFILVSYCWIAYALIKISTFQERIKALKTCTSHLLLVALNFLPTIFVYSYAGKIHLNARIINLSLTNIIPPMLDPIIYVLQTQEIIDCLKKLLKNR
>LOCXPOR42.442.HIT1.OR.2R.319.7tm_4.exons1.CM035844.1.Pholidichthys_leucotaenia
MELFNSALGRNITFVRPAYFIVRAFVGIPNVKYYFIFLCVVFFISLVGNIIVMSAIILDHTLRTPKYMAIFNLALTDLLTSSTLVPNVIDMFLFNHTSISYNGCMAYLFFSFTFVSVQFMNLVILSFDRLMAIVYPLHYHVKVTNKLMLSLIVFFWLFIIVLMLIAVGFLTRLSICGSVVIKSYFCDHGPIFHLACNDVTPSLVISLLFPVVILGLPLVFIVVSYCWIAYALAKISTLRESIKAFKTCSSHLLLVALNFLPTIFVYSYVGKIHPNARVINLSLTNIIPPMLDPIIYVLQTQEIRDSLKKLLRSRWMGKI
>LOCXPOR43.443.HIT1.OR.2R.319.7tm_4.exons1.CM035844.1.Pholidichthys_leucotaenia
MELFNSALGRNITFVRPAYFIVRAFVGIPNVKYYFIFLCVVFFISLVGNIIVMSAIILDHTLRTPKYMAIFNLALTDLLTSSTLVPNVIDMFLFNHTSISYNGCMAYLFFSFTFVSVQLMNLVILSFDRLMAIVYPLHYHVKVTNKLMLSLIVFFWLFIIVLVLIAVGFLTRLSICGSVVIKSYFCDHGPIFHLACNDVTPSLVISLLFPVVILGLPLVFIVVSYCWIAYALAKISTLRESIKAFKTCSSHLLLVALNFLPTIFVYSYVGKIHPNARVINLSLTNIIPPMLDPIIYVLQTQEIRDSLKKLLRSRWMGKI
>LOCXPOR44.444.HIT1.OR.2R.319.7tm_4.exons1.CM035844.1.Pholidichthys_leucotaenia
MELFNSALGRNITFVRPAYFIVRAFVGIPNVKYYFIFLCVVFFISLVGNIIVMSAIILDHTLRTPKYMAIFNLALTDLLTSSTLVPNVIDMFLFNHTSISYNGCMAYLFFSFTFISVQFMNLVILSFDRLMAIVYPLHYHVKVTNKLMLSLIVFFWLFIIVLVLIAVGFLTRLSICGSVVIKSYFCDHGPIFHLACNDVTPSLVISLLFPVVILGLPLVFIVVSYCWIAYALAKISTLRESIKAFKTCSSHLLLVALNFLPTIFVYSYVGKIHPNARVINLSLTNIIPPMLDPIIYVLQTQEIRDSLKKFLRSRWMGKI
>LOCXPOR51.446.HIT1.OR.2R.310.7tm_4.exons3.CM035844.1.Pholidichthys_leucotaenia
MDNLTMVTPLKQPIVFELEGFHVAQGYGPFFFFLALLNYTVVLLGNGVLVCVIITDNSLHRPMFLMLCHLLVCDLLGATAVLPRLMVHFLTGQKRISYIPAIAQAFCVHTYAVAVLAILTVMAYDRYIAVCEPLRYHSIMTSTRLHTCCALAWLFALVIIIVLFITHINVPFCGRTIQHVYCSNRAILNLACVPTPVNNIYGLLTFWAVNAVIFLLIAFSYIRIFHASLKQGHSDSGTRSRAFQTCAPHLVVYSLFEIASVIIVISHRFPSLTQNVKKFFSILFIIVPPTINPFIYGLVSKDLRSSIINH
>LOCXPOR46.449.HIT1.OR.2R.313.7tm_4.exons3.CM035844.1.Pholidichthys_leucotaenia
MENLTMITPLKQPIVFELEGFDVAQGYSPFFFFLALLAYTVVLLGNGVVVCVIITNKSLHRPMFVMVCHLVVCDLLGATAVLPHLMMQFLVVQKRIFYIPAIIQAFCVHTYGAAVQTILGVMAYDRYIAVCEPLRYHAIMTSARLHSCCALAWFVALLLMAVLFGTHMNVPLCSQTIPHVYCSNRDILRLACVPTPVNNIYGLSMSWTLGTAIMLIMTFSYIKILQASLKRDQSNSSSRSKAFQTCGPHLAVYVLFSIAAVTIIISNRFSSVTSNLKKFFSILYIIVPPAINPIIYGLVSKDLRASIIKHFRV
>LOCXPOR47.450.HIT1.OR.2R.301.7tm_4.exons1.CM035844.1.Pholidichthys_leucotaenia
NYTYNSLTLQMEGLKVPEDSVLPVFLILLFSYIYIMVMNIGITVIIFMEKSLNQPMYFLFCNLPISDVIFATNIMPRILSDLLLPPSKRLISYSGCVVQAFITNFFSSTSHTVLMIMAFDRYMAICNPLRYSSIMTNRMVIKLTVYAWGVPFVWVVVLVSLSIRLNRCRTMIFNPFCDNASLFKLSCDDVSVNNIYGLTFTVILFVFSIGSIVLTYAKITVVCLTRKSKSLNSKALKTCSTHLLVYLIMMVGGLISVVLHRFPQQSFYRKIFGLLYIIVPAGLNPIIYGVEFKEIRLFIQK
>LOCXPOR48.451.HIT1.OR.2R.310.7tm_4.exons3.CM035844.1.Pholidichthys_leucotaenia
MVNLTMVTPLKQPIVFELEGFDVAQTYSPFFFFLALLAYTVVLLGNGVVVCVIITDKSLHRPMFVMVCHLVVCDLLGVTAVLPRIMMHFLTGQKRISYIPAITQAFFVHTYGALVQTILGVMAYDRYTAVCEPLRYHAIMTSARLHSCCALAWFVALLLIAVLFGTHMNVPLCSQTIQHVYCSNRAILNLACVPTPVNNIYGLSMSWTLSTAVFLIITFSYIKILQASLKRDQSNNSSRNKAFQTCGSHLAVYVLFSIATVTIIISQRFPSVTSNLKKFLGILYIIVPPAINPIIYGLASKDLRASIIKH
>LOCXPOR49.453.HIT1.OR.2R.301.7tm_4.exons1.CM035844.1.Pholidichthys_leucotaenia
NYTYNSLTLQLEGLKVPEDSVLPVFLILLFSYVYIMLMNIGITVIIFVEKSLNQPMYFFFCNLPVSDVILMTNTVPHVLSDLLLPPSKRLISYSGCVVQAFITNFFSSTSHTVLMIMAFDRYVAICNPLHYSSIMTNRMVIKLTVYAWGVPFVWLVVLVSLSIRLNRCRTMIMNPVCDNASLFKLSCDDVSINNIYGLTFTVILFAFSIGSMVLTYAKITVVCLTRKSKSLNSKALITCSTHLLVYLILMGGGIIAVALHRFPQYSYERKICSFLYLLVPAGLNPIIYGVQTKEIRLFIQK
>LOCXPOR50.454.HIT1.OR.2R.309.7tm_4.exons1.CM035844.1.Pholidichthys_leucotaenia
MENYTYNSLTLQLEGLKVPEDSVLPVFLILLFSYIYIVLMNIGITVIIFMEKSLNQPMYFLFCNLPVSDIILMTNTVPHVLSALLLPPPKCLISYSGCVVQAFITQLLSSTSHTVLMIMAFDRYVAICNPLCYSSIMTNRMVIKLTLYAWGVPFVWLVVLVSLSVRLNRCRTMIMNPFCDNASLFKLSCNDVSINNIYGLTFTVVLLGSSIGSMVLTYVKITVVCLTRKSKSLKSKALITCSTHLLVYLILMGSGIIAIALHRFPQYPYERKISSFLYLLVPTGLNPIIYGVQSKEIRLFIQKSFCSKE
>LOCXPOR51.455.HIT1.OR.2R.313.7tm_4.exons3.CM035844.1.Pholidichthys_leucotaenia
MVNLTMVTPLKQPIVFELEGFDVAQGYSPFFFFLALLAYTVVLLGNGVVMCVIITDKSLHRPMFVMVCHLVVCDLLGVTAVLPRIMMHFLTGQKRISYIPAITQAFFVHTYGALVQTILGVMAYDRYIAVCEPLRYQAIMTSARLHSCCALAWFVALLLIAVLFGTHMNVPLCSQTIQHVYCSNRAILNLACVPTPVNNIYGLSLSWTLSTAVFLIITFSYIKILQASLRRDQSNNSSRSKAFQTCGSHLAVYVLFSIATVTIIISHRFPSVTSNLKKFFSILYIIVPPAINPIIYGLVSKDLRASIIKHFRV
>LOCXPOR50.456.HIT1.OR.2R.309.7tm_4.exons1.CM035844.1.Pholidichthys_leucotaenia
MENYTYNSLTLQLEGLKVPEDSVLPVFLILLFSYVYIVLMNIGITVIIFMEKSLNQPMYFLFCNLPVSDIILMTNTVPHVLSALLLLPSKRLISYSGCVIQAFITQLLSSTSHTVLMIMAFDRYVDICNPLHYSSIMTNRMVIKLTVYAWGVPFVWVVVLVSLSVRLNRCRSMIMNPFCDNASLFKLSCNDVSINNIYGLTFTVVLLGSSIGSMVLTYTKITVVCLTRKSKSLNSKALITCSTHLLVCLILMGGGIIGVALHRFPQYPYERKITSFLYLLVPAGLNPIIYGVQSKEIRLFIQKSFCSEE
>LOCXPOR53.458.HIT1.OR.2R.313.7tm_4.exons3.CM035844.1.Pholidichthys_leucotaenia
MVNLTMVTPLKQPIVFELEGFDVAQGYSPFFFFLAMLAYTVVLLGNGVVVCVIITDKSLHRPMFVMVCHLVVCDLLGVTAVLPRIMMHFLTGQKRIPYIPAITQAFFVHTYGVLVQTILGVMAYDRYIAVCEPLRYHGIMTSARLHSCCALAWFVALLLIAVLFGTHMNVPLCSQTIQHVYCSNRAILNLACVPTPVNNIYGLSMSWTLSTAVFLIITFSYIKILQASLKRDQSNNSSRNKAFQTCGSHLAVYVLFSIAAVTIIISHRFPSVTSNLKKFFSILYIIVPPAINPIIYGLASKDLRASIIKHFRV
>LOCXPOR54.459.HIT1.OR.2R.301.7tm_4.exons1.CM035844.1.Pholidichthys_leucotaenia
NYTYNSLTLQLEGLKVPEDSVLPVFLILLFSYIYIMLMNIGITVIIFVEKSLNQPMYFLFCNLPVSDIILMTNTVPHVLSDLLLPPSKRLISYSGCVVQAFITNFFSSISHTVLMIMAFDRYVAICYPLRYSSIMTNRMVIKLTVYAWGVPFVWVVVLVSLSIWLNRCRTMIMNLFCDNASLFKLSCDDVSINNIYGLTFTVILFAFSIGSMVLTYAKITVVCLTRKSKSLNSKALITCSTHLLVYLILMGSGIITIALHRFPQYSYERKISSFLYLLVPAGLNPIIYGVQTKEIRLFIQK
>LOCXPOR50.460.HIT1.OR.2R.309.7tm_4.exons1.CM035844.1.Pholidichthys_leucotaenia
MENYTYNSLTLQLEGLKVSEDSVLPVFLILLFSYVYIMLMNIGITVIIFMEKSLNQPMYFLFCNLPVSDIILMTNTVPHVLLDLLLPPSKRLISYSGCVVQAFITQFLSSTSHTVLMIMAFDRYVAICNPLRYSSIMTNRMVIKLTLYAWGVPFVWVVVLVSLSIWLNRCRTMIMNPFCDNASLFKLSCDDVSINNIYGLTFTVILLGSSIGIIVLTYAKITVVCLTRKSKSLNSKALITCSTHLLVYLILMGGGIIAIALHRFPQYPYERKISSLMYLLVPASLNPIIYGVQSKEIRLFIQKSFCSKE
>LOCXPOR56.461.HIT1.OR.2R.336.7tm_4.exons3.CM035844.1.Pholidichthys_leucotaenia
LTSSTNQRSGAANNTLESGSVTFFIIEGLASLGEKKMILFVLMLVGYIIILGGNSMIVFVTLFDPKLTSPMYFFLRNLSFVDIIYATTTIPKMLSGFLTDISTISILGCFLQMYFFIQLAVTGRAILTVMAYDRYVAICNPLHYTAVMTQPMQLLLIAGAWGFSIFLALPPIIMGGRHLYCGPNLVRHSWCDPSSVRRLVCEDTSVDGMVSLSCALVSLLTTGVLILTSYIVIGVSMSRMGVTQRLKAFGTCAAHLTVVSISYGSATFVYISYRVGNFSPEVRVIVAVLYSALTPFLNPLIYSLRNKELRESIRRTVGRFRIGAAVSAVKDINTVS
>LOCXPOR57.462.HIT1.OR.2R.336.7tm_4.exons3.CM035844.1.Pholidichthys_leucotaenia
LTSSTNQRFGSANNTLESGSVTFFIIEGLASLGEKKMILFVLMLVGYIVILGGNSMIVFLTLSDPKLTSPMYFFLRNLSFVDMVYTTTTIPKMLSGFLTDISTISVLGCFLQMYFFIQLAVTGRAILTVMAYDRYVAICNPLRYTAVMTRPVRLLLIAGAWGFSIVIPLPSIILGGHRPYCGPNVVRHGWCDPSSVRRLACTNTTVDSTVSLSFALVALLTTGVLILTSYIIIGVSMSKMGATQRLKAFGTCAAHLTVVSISYGSATFVYISYRVGNFSPEVRIIVAVLYSALTPFLNPLIYSLRNKELRDSIRRTVGPFRTGAAVPAVKDINTVS
>LOCXPOR58.463.HIT1.OR.2R.310.7tm_4.exons1.CM035844.1.Pholidichthys_leucotaenia
MKNQSLDTELLFLEGLKVSPGSTIPSFILLLLIYIFIMVANIGLVLLIFRSKSLHQPMYLLFCNMSINDMFGATTIIPRLLSDILTTNSDRFIYYSECVVQAFCAHFSASVVHTVLMAMAFDRYVAICNPLRYGTIMTNKMVVTLTLWMWGSTLVLVLILVGLSVRLSRCRQRILNPFCDNASLFKLSCESILINNIYGLGYTVVLMGSTLGSITFTYLRITMVCLSSKNQTLNHRALQTCASHLAAYVIMISSGSIIIILHRFPQLSDHRKLASILFHVVPPALNPVIYGLQIKAVRQKIFILLTTNTV
>LOCXPOR60.464.HIT1.OR.2R.308.7tm_4.exons1.CM035844.1.Pholidichthys_leucotaenia
MKNQSLDTELLFLEGLKVSPGSTIPAFTLLLLIYIFIMVANIGLVLLIFRSKSLHQPMYLLFCNMSINDMFGATTIIPRLLSDILTTNSDRFIYYSECVVQAFCGHFSASVVHTVLMAMAFDRYVAICNPLRYGTIMTNKMVVTLTLWMWGSTLVLVLILVGLSVRLSRCRQRILNPFCDNASLFKLSCESILINNIYGLGYTVVLFGSSLGSITFTYLRITMVCLSSKNQTLNHRALQTCASHLAAYVIMISSGSIIIILHRFPQLSDHRKLASILFHVVPPALNPVIYGLQIKAVRQKIFKLLTTN
>LOCXPOR60.465.HIT1.OR.2R.309.7tm_4.exons1.CM035844.1.Pholidichthys_leucotaenia
MKNQSLDTELLFLEGLKVSPGSTIPAFTLLLLIYIFIMVANIGLVLLIFRSKSLHQPMYLLFCNMSINDMFGATTIIPRLLSDILTTNSDRFIYYSECVVQAFCGHFSASVVHTVLMAMAFDRYVAICNPLRYGTIMTNKMVVTLTLWMWGSTLVLVLILVGLSVRLSRCRQRILNPFCDNASLFKLSCESILINNIYGLGYTVVLMGSTLGSITFTYLRITMVCLSSKNQTLNHRALQTCASHLAAYVIMISSGSIIIILHRFPQLSDHRKLASILFHVVPPALNPVIYGLQIKAVRQKIFKLLTTNR
>LOCXPOR61.466.HIT1.OR.2R.314.7tm_4.exons1.CM035844.1.Pholidichthys_leucotaenia
FSLMENYTFNSPTLYLEGLKVTEVSKYPAFFFLLISYIIIMVTNIGIVVLIFTDNSLHQPVYLLFCNLPFTDVIGNSSVMPRLLSDVLLSPSQHLISYYECVVQVFLGHWCSTNHHTVLMIMAFDRYLAICNPLHYSTIMTKRMMIKLAVSAWGVAFVLVGILVSLTVRLNRCRTLITGPFCDNASLFKLSCESVVINHIYGITFTVVLFIASIGSMVLTYGHITVVCLISKSKSLNSKALRTCSTHLIVYLVMSFSGILVIAFHRFPQYTEYRKLVQILFVIIPSTLNPVIYGVQSKEIRKFLSKSLQFNKVL
>LOCXPOR62.231.HIT1.OR.2R.308.7tm_1.exons1.CM035844.1.Pholidichthys_leucotaenia
TSQSHTNATTDQESLTLVGEVFTLAVSTAPACVFLFINGTMLYTLRSKPVFRETCRYILLYNLLAADTLQLAQAQVHFYLSRFKVKMIPIVCVSFTLFTTLTNVISPLTLVLMPMERYIAVCYPLRHSNIITTRNTGAAVAVVWAISSLNVLIRHLIFLALSLEILQNLEAIDYCSNINMLLGLNADLYDKVYTCIVFIAAGVSIIFSYIGVIAAARAASTDKTLARNAKNTVMLNLIQLSLSLSITMYNPIFVALSRTLPWTAFIVLQNIFYVFIVILPRCLSAFIYGLRDQTIRPVLISHLCCQKK
>LOCXPOR63.233.HIT1.OR.2R.307.7tm_1.exons1.CM035844.1.Pholidichthys_leucotaenia
SQSHTNATADQESLTLVGEVFTLAVSTAPTCVFLFINGTMLYTLRSKPVFRETCRYILLYNLLAADTLQLAQAQVHFYLSRFRVKMIPIVCVSFTLFTTITGVISPLTLVLMPMERYIAVCYPLRHSTIITTRNTGAAIAVVWAISSLNVLIRHLIFLEFSLEILQNLEAIDYCSNIYILLGLNTDLYDKVFTCFVFISAGVSIIFSYIGVIAAARAASTDKTLARNAKNTVLLNLIQLSLSLSITMYNPIFVTLSRTLPWIVFKVLENIFYVFIVILPRCLSALIYGLRDQTLKPVLISHLCCQKK
>LOCXPOR64.235.HIT1.OR.2R.308.7tm_1.exons1.CM035844.1.Pholidichthys_leucotaenia
TSQSHTNATTDQESLTLVGEVFTFAVSSAPTCVFLFINGTMLYTLRSKPVFRETCRYILLYNLLAADTLQLAQAQVHFYLSRFRVKMIPIVCVSFTLFTTLTNVISPLTLVLMPMERYIAVCYPLRHSTIITTRNTGAAIAVVWAISSLNVLIRHLIFLEFSLEILQNLEAIDYCSNINILLGLSTDLYDKVFTCIVFISAGVSIIFSYIGVIAAARAASTDKTLARNAKNTVLLNLIQLSLSLFMTMYNPIFVTLSRTLPWIAFKVLQNIFYVFIVILPRCLSTLIYGLRDQTIRPILISYLCCQKK
>LOCXPOR65.237.HIT1.OR.2R.308.7tm_1.exons1.CM035844.1.Pholidichthys_leucotaenia
TSQSHTNATADQESLTLVGEVFTFAVSSAPTCVFLFINGTTLYTLRSKPVFRETCRYILLYNLLAADTLQLAQAQVHFYLSRFRVKMIPIVCVSFTLFTTITGVISPLTLVLMPMERYIAVCYPLRHSTIITTRNTGAAIAVVWAISSLNVLIRHLIFLAPSLEVLQNLEAIDYCSNINMLLGLNTDLYDKVFTCIVFIAAGVSIIFSYIGVIAAARAAPTDKTLARNAKNTVLLNLIQLSLSLSVTIYNPIFVALSRTLPWIAFKVLQNIFYVFIVILPRCLSALIYGLRDQAIRPVLISYLCCQKK
>LOCXPOR66.243.HIT1.OR.2R.311.7tm_1.exons1.CM035844.1.Pholidichthys_leucotaenia
MMNESQSHFNITAELQEQELLRILIISTLSTAPACVFLFINGIMLFTLRSKPVFRETCRYILLYNLLLADTVQLAQGQVQYLLSVCRVKLPYSVCGFLSFLARLTNGISPLTLVLMPLERYVAVCYPLRHATILTIRNTGTAISLIWALSSLNNLTRLWFFLHFSLEKLQNLQVKDVCSRIALLLAVKADLYDKVYTCIVFITAGVAVLFSYTGVIKAAKLASTDKTLASRARNTLVLNLMQLCLSLSSTIYTPFIIALSGIVTRMVFLWIQNVFYVVLIILPRCLSSLIYGLRDQTIRPVLMYQLCCQRK
>LOCXPOR67.245.HIT1.OR.2R.319.7tm_1.exons1.CM035844.1.Pholidichthys_leucotaenia
MSFVNRSAANVSVGLQYQGVFERALFSTLTTLPCCVFLFINGTMLFTLRSKSVFRETSRYILLCNLLFADTGQMALSQILYIIAASRVTLTYPLCGFLNMLTILVTTVSPLTLVLMSLERYVAVCYPLRHTAIVNIRNTWVAIAVVWAISSLNVLTQVLLLVEFPFEQLQSLQMKDYCSETAIMLGSKSAEFSKVFTSFLFISSSVVITSTYVSVMVAARSASTEKTSVHKARNTLLLHLVQLSLSLCSTVYSSLLISLSRVLQRIVFVRIQNFLYVFIFIFPRCLSSLIYGIRDQSIRPVLMYHLCCRHKLRSGPVKV
>LOCXPOR68.247.HIT1.OR.2R.319.7tm_1.exons1.CM035844.1.Pholidichthys_leucotaenia
MSFVNWYAANVSVGLQHRGVLERALFCTLTTLPCCVFLFINGTMLFTLRSKSVFRETSRYILLCNLLFADTGQMALSQILYIIAASRITLTYPLCGFLNMLTFLVTTVSPLTLVLMSLERYVAVCYPLRHTAIVSIKNTWVTIAAVWAISSLNVLTRVLLLLEFPFEQLQSLQMKDFCSEIAMLLGSKSAEFNKVFTSFLFISSSVVITSTYISVMVAARSASTEKTSVHKVRNTLLLHLVQLSLILCSTVYSSLLISLSRVLQRIVFVRIQIFLYISIFIFPRCLSSLIYGIRDQSIRPVLIYHLCCRLKLRSGPVKV
>LOCXPOR69.250.HIT1.OR.2R.312.7tm_1.exons1.CM035844.1.Pholidichthys_leucotaenia
MSFVNWSVANVSVGLQHRGVLERALFATLTTLPCCVFLFINGTMLFTLRSKSVFRETSRYILLCNLLFADTGQMALSQIMYIIAASRITLTYPLCGFLNMLAFLVTTVSPLTLVLMSLERYVAVCYPLRHTAIVSIRNTWVAIAAVWAISSRNVLTRVLLLLEFPFKQLQSLQMKDYCSAIAVLLGSKTVEFNKVFTSFLFISSSVVITSTYISVMVVARSASTEKTSVHKVRNTLLLHLVQLSLSLCSTVYRELLISLSRVLQRIVLVRIQLFLYISIFIFLRCLSSLIYGIRDQSIRPVLMYYLCRRLKL
>LOCXPOR67.255.HIT1.OR.2R.308.7tm_1.exons1.CM035844.1.Pholidichthys_leucotaenia
MSFVNWSAANVSVGLQHQGVLERVLFATLTTLPCCVFLFINGTMLFTLRSKSVFRETSRYIFLCNLLFADTGQMALSQILYIIAASRVTLMYPLCGFLNMLTILVTTVSPLTLVLMSLGRYVAVCYPLRHTAIVSIRNTWVVIAAVWAISSLNVLTRVLLLLEFTFEQLQSLQMKDLCSEIAMLLGSNSAKFNKVFTSFLFISSSVVITSTYISVMVAARSASTEKTSVHKVRKTLLLHLVQLSLSLCLTIYSSLLISLSRVLQRIVFVRIQIFLYISIFIFPRCLSSLIYGIRDQSIRPVLVYYLCC
>LOCXPOR71.260.HIT1.OR.2R.309.7tm_1.exons1.CM035844.1.Pholidichthys_leucotaenia
MLSALRSQSNHTSGPQYRTFLELLLVSAPTATVCCVFLLINSIMIVTLRSKPVFRESSCYILLLNLLLVDTMQIIVTQLFYFLSVCRVRLTYPMCGFLESIADLLTSISPLTLELMSLERYVAVCHPLRHATITTIRNTRMGIVMVWAFGLVDTLIEALLLLEFPFSDLKTLLMNDACSDLTMNLTHSSNLYKKVSTGVLFVSAATVIMSSYVRVALEARSASVEKASAQKARNTLLLHLIQLSLCMCGTVHDPLITEIAKVLERKILMQIWNVFYVFLVLVPRFLNPLIYGLRDKTIRTLLMYRICCR
>LOCXPOR72.263.HIT1.OR.2R.307.7tm_1.exons1.CM035844.1.Pholidichthys_leucotaenia
RSQSNHTSGLQYRTFLELLLVSAPTTTACCVFLFINSIMIVTLTSKPVFREHSCYILLFNLLVSDTMHIPVSQLFIFLSIFRVILTYPACGFLISIVGLLARISPFTVVLMALERYVAVCHPLRHATIATIRNTRMGIVMVWAFGLLIILINVLLLLDFPFSDLKTLLMNDFCSSLSMTLTHMSDLYNKVYSGVLFVSAAMVIISSYVRVAVVAHSASVDKASAQKARNTLLLHLIQLSLCLCETLHDPLITGISKVLDRATIMRIWNVFYILMVLVPRFLSSLIYGLRDKTIRTVLIYHICCRLTL
>LOCXPOR73.264.HIT1.OR.2R.309.7tm_1.exons1.CM035844.1.Pholidichthys_leucotaenia
MMSGLRSQSNHTSGLQYRTFLELLLVFAPTTTVCCVFLFINSIMIVTLTSKPVFRESSCYILLFNLLVSDTMYIPVSQLFIFLSIFRVRLTYPACGFLVSIADLLSRIAPFTVVLMALERYVAVCHPLRHATIATIRNTLMGIVMVWAFVSVTVLIKFLLLLDFTFSDLKTLLMNDFCSSLSMNLTQMSDLYNKIYSGVLFVSAAMVITSSYVRVAVVSRSASVDKASARKARNTLLLHLIQLSLSLCATVHDPLITGISKVLDRATIMRIWNVFFIFMVLVPKFLSSLIYGLRDKTIRTMLMYHICCR
>LOCXPOR74.268.HIT1.OR.2R.309.7tm_1.exons2.CM035844.1.Pholidichthys_leucotaenia
RSQSNHTSGLQYRTFLELFLISAPTTTACCVFLFINSIMIVTLMSKPAYLILSYLILLFNLLVSDTMYIPVSQIFIFLSIFRVKLTYPACGFLISIVGLLSRVSPFTVVLMALERYVAVCHPLRHATIATIRNTSMGIVMVWAFGLVTILMKALLLLDFPFSDLKTLLMNDFCSSLSMNLTQMSDLYNNVYTGVLFVSAAMVITSSYVRVAAVARSASVDKASARKARNTLLLHLIQLSLCLCATVHDPLITGISKVLDKATIMRIWNVFYILIVLVPRFLSSLIYGLRDKTIRTVLMYHICCRLTLRV
>LOCXPOR75.269.HIT1.OR.2R.309.7tm_1.exons1.CM035844.1.Pholidichthys_leucotaenia
MVSGLRSQSNHTSGLQYRTFLELFLISAPTTTVCCVFLIINSIMIVTLMSKPVFREHSCYILLFNLLVSDTMFIPVSQLFIFLSIFRVRLTYPACGFLISMLDFIARIAPFTVVLMAVERYVAVCHPLRHATIATIRNTRMGIVMVWAFVSVTILIKVLLLLDFPFSDLKTLLMKDFCNSLSMTLTQISDLYNKVYSGVLFVSAAMVITSSYVRVAVVARSASVDKASAWKARNTLLLHLIQLSLCLCETLHDPLIIGISKVLGRAAIMRIWNIFYIFMVLIPRFLSSLIYGLRDKTIRTMLMHHICCR
>LOCXPOR76.270.HIT1.OR.2R.309.7tm_1.exons1.CM035844.1.Pholidichthys_leucotaenia
MLSGLRSESNHTSGLQYRTFLEVFLVSAPTTTVCCVFLFINGIMVLTLRSKPVFRESSCYILLFNLLLSDTMQIPLSQLFYFLSVFRVRMTYPLCGFLKSISDLLTGISPFTLVLMSLERYVAVCHPLRHATIATIRNTRMGIVMVWAFGLVNVLIEVLALLDFPFNDLKSLMMNDFCSNLTMVLTQMSDLYNKVYTGVLFVLAAIVIISSYVSVAVVAHSVSVDKASARKARNTLLLHLIQLSLCLCATIHDPLITWISKVLNRTTMMRIWNAFYVLMVLVPRFLSPLIYGLRDKTIRTLLMYRICCR
>LOCXPOR77.272.HIT1.OR.2R.309.7tm_1.exons1.CM035844.1.Pholidichthys_leucotaenia
MLSGLHSESNHTSGLQYRTFLELFLVSAPTTTVCCVFLFINGIMVLTLRSKPVFRESSCYILLFNLLLSDTMQIPLSQLFYFLSVFRVRMTYPLCGFLKSINDLLTGISPFTLVLMSLERYVAVCHPLRHATIATIRNTRMGIVIVWAFGLVNVLIEVLALLDFPFNDLKSLMMNDFCSNLTMMLTQMSDLYSKVYTGVLFVSAAIVIISSYVSVAVVAHSVSVDKASAQKARNTLLLHLIQLSLCLCATIHDPLIIGISKVLSRATIMRIWNVFYVFLVLVPRFLSSLIYGLRDKTIRTLLMYRICCR
>LOCXPOR71.273.HIT1.OR.2R.309.7tm_1.exons1.CM035844.1.Pholidichthys_leucotaenia
MLSALRSQSNHTSGSQYRTFLELLLVSAPTATVCCVFLFINSIMIVTLRSKPVFRESSCYILLLNLLLVDTMQIIVTQLFYFLSVCRVRLTYPVCGFLESIAGLLNGISPLTLVLMSLERYVAVCHPLRHATITTIRNTRMGIVMVWAFGLVDTLIEGLLLLEFPFSDLKTLLMNDACSDLTMNLTHSSNLYKKVSTGVLFVSAATVMMSSYVRVALVARSASVEKASAQKARNTLLLHLIQLSLCMCGTVHDPLITEIAKVLERKILMRIWNVFYVFLVLVPRFLNPLIYGLRDKTIRTLLMYRICCR
>LOCXPOR71.274.HIT1.OR.2R.309.7tm_1.exons1.CM035844.1.Pholidichthys_leucotaenia
MLSALRSQSNHTSGPQYRTFLELLLVSTPITTVCCVFLFINSIMVVTLRSKPVFRESSCYILLLNLLLVDTMQISVTQLFYFLSVCRVRLTYPVCGFLESIADLLTGISPLTLVLMSLERYVAVCHPLRHATITTIRNTRMGIVMVWAFGLVDILIEGLLLLEFPFSDLKTLLMNDACSDLTMNLTHSSNLYKRVYTGVLFVSAATVIMSSYVRVALVARSASVEKASAQKARNTLLLHLIQLSLCMCSTVNDPLISEIVKVLERKILMRIWNVIYVFLVLVPRFLNPLIYGLRDKTIRTLLMYRICCR
>LOCXPOR80.275.HIT1.OR.2R.309.7tm_1.exons2.CM035844.1.Pholidichthys_leucotaenia
RSQSNHTSGPQYRTFLELLLVSAPTATVCCVFLFINSIMIVRSKPVFLSYGSLCYILLRNLLLVDTMQISVTQLFYFLSVCRVRLTYPVCGFLESVADLLTSISPLTLVLMSLERYVAVCHPLRHATITTIRNTRMGIVMVWAFGLVDILIEGLLLLEFPFSDLKTLLMNDFCSDLTLNLTHSSNLYKKVSTGVLFISAATVMMSSYVRVALVARSASVEKASAQKARNTLLLHLIQLSLCMCGTVHDPLISEIVNVLERKILMRIWNFVYDFLILVPRFLNPLIYGLRDKTIRTLLMYHICCRLTLKV
>LOCXPOR81.276.HIT1.OR.2R.309.7tm_1.exons1.CM035844.1.Pholidichthys_leucotaenia
RSQSNYTSGPQYRTFLELLLVSTPITTVCCVFLFINSIMILTLRSKPVFRESSCYILLFNLLLVDTMQISVTQLFYFLSVCRVRLTYPMCGFLESIAGLLTSISPLTLVLMSLERYVAVCHPLRHATITTIRNTRMGIVMVWAFGLVDILIEGLLLLEFPFSDLKTLLMDDACSDLTLNLTHSSNLYKKVYAGVLFVSAAMVIMSSYVRVALVARSASVEKASAQKARNTLLLHLIQLSLCMCGTVHDTLITEIVKVLERKILMRIWNVIYVFLVLVPRFLNPLIYGLRDKTIRTLLMYRICCRLTLKV
>LOCXPOR71.277.HIT1.OR.2R.309.7tm_1.exons1.CM035844.1.Pholidichthys_leucotaenia
MLSALRSQSNHTSGPQYRTFLELLLISAPTTTVCCVFLFINSIMIVTLRSKPVFRESSCYILLFNLLLVDTMQISVTQLFYFLSVCRVRLTYPVCGFLESIVDLLTSISPLTLVLMSLERYVAVCHPLRHATITTIRNTRMGIVMVWAFGLVDILIEGLLLLEFPFSDLKTLLMNDACSDLTMNLTHSSNLYKKVYTGVLFVAAAMVIMSSYVRVALVARSASVEKASAQKARNTLLLHLIQLSLCMCGTVHDTLITEIVKVLERKILMRIWNVIYVFLVLVPRFLNPLIYGLRDKTIRTLLMYRICCR
>LOCXPOR83.278.HIT1.OR.2R.330.7tm_4.exons1.CM035847.1.Pholidichthys_leucotaenia
MLETSSGWNFSHSAFVFGGFSELQKHRRLLVLPFSISYLSVLLGNSLLVYVIRSVESLQSPMYTLICLLCVVDILVVTAIVPNMLLNFLFDWNQISLAGCLTQMFFTHFLSSLESTLLLAMALDRYVAICKPLHYTEIIGSSMMVKLLLFTLVRSVSIMATLVGLAGSLWFCNSNVIQHCYCEHMALVSLACSSTEKNSAAGVAVIICFVGIDIPLIFLSYVKILSVVIQGSAAIEERWKAFHTCGTHLIVMMCFYLVGSITFLSHNLNIPIPTNVNTFMGLLYILLPATVNPIIYGIRTKEIRKGFLRILNPSAKRLLVIKVSPSGKGK
>LOCXPOR84.279.HIT1.OR.2R.305.7tm_4.exons1.CM035847.1.Pholidichthys_leucotaenia
NQMENISSHFVLDGFSELGALRPVLFIPFAVLFLVSLSANSLLLYVIISQRSLHTPMCILIAGMACADLSHPVFIVPHMLLNFLFDWKGISRIGCLAQMQFIHFFAAFQSTFLLWMALDRYFAICTPLFYHQHMTLSGFLKFVIPLVVRNTVMVTLLVSLAGTLSFCKNVMNHCFCEHMAMVELACGSTTINNQLGLLAIFFIPVFDFVVIALSYVVIFCSMLRSGTSSVRALHTCITHIVVITVSLTVALTAFLSYRIRNRLSAASRVFFSTMYLLFPSCFNPIIYGIRTSEIRQHIMKTLTRC
>LOCXPOR85.280.HIT1.OR.2R.307.7tm_4.exons1.CM035847.1.Pholidichthys_leucotaenia
RALMQNYTEVPFFSLSAYFDTGSFKYLYFFIVISLYVFIIVANVLLIVVICMSRSLHEPMYMFLCSLFVNELYGSTGLFPFLLVQILSDVHTVSAPLCFQHIFSVYSYGNVEYLNLAIMSYDRYLAICCPLRYKQCMTFHRVAVLIAVIWLPPILVNFFTLSLIVPLKRCGNVINKVYCDNHSVVKLACSDATGNNIYGLSVSALSVFAPLILILYTYMKIFRVCFSGSKQTRQKVTNTCTPHLASLLNFSIGACFEILQSRFDMSGVPNVLRIFLSLYFLTCPPLFNPLMYGLNLSEIRLKCKNVI
>LOCXPOR86.281.HIT1.OR.2R.304.7tm_4.exons1.CM035847.1.Pholidichthys_leucotaenia
MQNYTEVPFFSLSAYFDTGSFKYLYFFIVISLYVFIIAANVLLIVVICMSRSLHEPMYMFLCSLFVNELYGSTGLFPFLLVQILSDVHTVSAPLCFQHIFSVYSYGSVEYLNLAIMSYDRYLAICCPLRYKQCMTFHRVAVLIAVIWLPPILVNFFTLCLIVPLKRCGNVIKKVYCDNHSVVKLACSDATGNNIYGLSVSALSVFAPLILILYTYMKIFRVCFSGSKQTRQKVVNTCTPHLASLLNFSVGACFEILQSRFDMSGVPNVLRIFLSLYFLTCPPLFNPVMYGLNLSEIRLKCKNVI
>LOCXPOR87.284.HIT1.OR.2R.304.7tm_4.exons1.CM035847.1.Pholidichthys_leucotaenia
MRNSTEFSYFTLAFPDVGIFRYIGFMFVLCFFLSIVCANVLLIVVICVNRSLHEPIYIFLCSLFINALYGSTGLFPFLLVQILSDVHVVFTSLCFFQIFCLFCYGNVEYLNLAVMSYDRYLAICCPLQYNTRTTFNKTIVLIATTWLYGILICAVTISLSSSVQLCGNIINKVYCDNYSVVKLACSDTTALNIYGSTITILDVGCPLVFIMYTYIKILKVCFSGSKQIKWKAVSTCTPHLASVLNFTCGCCFEIFQSRFTMSSVPVMFRIFLSLYFLMTQPLLNPLIYGLNMSKIRISCRKLFS
>LOCXPOR88.285.HIT1.OR.2R.304.7tm_4.exons1.CM035847.1.Pholidichthys_leucotaenia
MRNSTEFSYFTLAFPDVGIFRYIGFMFVLCFFLSIVCANVLLIVVICVNRSLHEPMYIFLCSLFINALYGSTGLFPFLLVQILSDVHVVFTSLCFFQIFCLFCYGNVEYLNLAVMSYDRYLAICCPLQYNTRMTFNKTIILIATTWLYGILICAVTISLSSSVQLCGNIINKVYCDNYSVVKLACSDTTALNIYGSTITILDVGCPLVFIMYTYIKILKVCFSGSKQIKWKAVSTCTPHLASVLNFTCGGCFEIFQSRFTMSSVPVMFRIFLSLYVLMTQPLLNPLIYGLNMSKIRISCRKLFS
>LOCXPOR89.286.HIT1.OR.2R.304.7tm_4.exons1.CM035847.1.Pholidichthys_leucotaenia
MRNSTEFSYFTLAFPDVGIFRYIGFMFVLCFFFSIVCANVLLIVVICVNRSLHEPMYIFLCSLFINALYGSTGLFPFLLVQILSDVHVVFTSLCFFQIFCLFCYGTVEYLNLAVMSYDRYLAICCPLQYNTRMTFNKTIVLIATTWLYGILICAVMISLSSSVQLCGNIINKVYCDNYSVVKLACSDTTALNIYGSTITILDVGCPLVFIMYTYIKILKVCFSGSKQIKRKAVSTCTPHLASVLNFTCGACFEIFQSRFTMSSVPVVFRIFLSLYVLISQPLLNPLIYGLNMSKIRISCRKLFS
>LOCXPOR90.287.HIT1.OR.2R.305.7tm_4.exons1.CM035847.1.Pholidichthys_leucotaenia
LAMINSTQFSYFTLAFPEIGIFRYIGFVFLLCFYFSIVCANVLLIAVICVNRSLHEPMYIFLCSLFINALYGSTALFPLLLVQILPDVHAVSTSLCFFQIYCLFCYGTVEYLNLAVMSYDRYLAICFPSQYSTRMTFNKTAALIAATWLKGVLLCAVMISLSSSLLLCGNVINKVYCDNYSVVKMACSDTTVINVYGLIITFLTVGCSLIFIFYTYIKILKVCFSGSIQTRQKAVSTCAPHIASVLNFTCGSFFEILQSRFTMRSVPIMFRIFLSLYWLMSQPLLNPLIYGLNMSKIRILCKNSL
>LOCXPOR91.288.HIT1.OR.2R.304.7tm_4.exons1.CM035847.1.Pholidichthys_leucotaenia
LYIMNSTQILYFTLAFVNLGIFKYVVFIFVMCFYLSIVSTNISLIVVICMNRTLHEPMYILLCSLFINAVYGSTGLFPSLLFQIISEVHTISTSMCFLQIFSLHCYGSVEYFNLAVMSVDRYLAICSPLQYNKRMTNIKTALLAATTWVLSLISMSLMIYMTSSFKLCGNIISKVYCDNYSVAKLSCYDNGLRVNGLIHVYIQVGIPLIIIFYSYIEILKVCFQTCREKRQKAVSTCTPHLVSLINVTFGASFEYVTNRFNMNSVPLLLRIFLSLYWLAAQPLLNPLIYGLSLTKIRILCKNML
>LOCXPOR92.289.HIT1.OR.2R.307.7tm_4.exons1.CM035847.1.Pholidichthys_leucotaenia
MKNSTRVSFFTLAAYFDTGDFQYLCFVIVMSLYVFIVGANIFLIVVICVNRSLHEPMYMFLCSLFVNELYGSTGLFPFLLVQIVSDVHTVSAPLCFLQIFCVYTYVNVQYFNLAVMSYDRYLAICCPLQYSTRMTSNRVAILIALTWLYPFLAILILISLSSPLQLCGNIIDKVYCDNYSIVKLACFDTTVNNIYGLVCTCTLSFLVILILNSYIKILKVCFSGSRQTRQKALSTCTPHLASLVNFSCGAFFEILQNRFDMRHLPNVMRIFLSLYWLTCQPLFNPVVYGLNLTKIRITCKNIVFGKI
>LOCXPOR93.290.HIT1.OR.2R.307.7tm_4.exons1.CM035847.1.Pholidichthys_leucotaenia
MRNSTRVSFFTLTAYFDTGDFKYFCFIIVMSLYFFKVGANMFLIVIICMNRSLHEPMYMFLCSLFVNELVGSTGLFPFLLFQILSDVHTVSAPLCFLQIFCLYIYSNIQFCNLAVMSYDRYLAICCPLQYSTRMTSNNVAILIALSWLYPFVTVLLLISLSSTLQLCGSIIDKVYCDNCSIVKLACSDTTVNNIYGLVCLCALALLVILIVNSYIKIFKVCFSGSRQMRQKALNTCIPHLASLLNFSCGGSFEILQNRFDMRHLPNVMHIFLSLYWLTCQPLFNPVVYGLNLTKIRITCKNIIFGKI
>LOCXPOR94.291.HIT1.OR.2R.307.7tm_4.exons1.CM035847.1.Pholidichthys_leucotaenia
MKNSTRVSFFTLTAYFDTRDFQYLCFTIVMFLYVFIVGANIFLIVVICVNRSLHEPMYMLLCSLFVNELYGSTGLFPFLLVQIISDVHTVSAPLCFLQIFCVYTYASIQFCNLAVMSYDRYLAICCPLQYSTRMTSNNVAILIALSWLYPFVAMLLLISLSSPLQLCGNIIHKVYCDNYSIVKLACSDTTVNNIYGLLYTCILALLVFLILNSYVKILKVCFSGSRQMRQKALSTCTPHLASLVNFSCGIFFEILQNRFDMRHLPNVMRIFLSLYWLTCQPLFNPVVYGLSLTKIRIACKNVLFGKI
>LOCXPOR95.292.HIT1.OR.2R.306.7tm_4.exons1.CM035847.1.Pholidichthys_leucotaenia
ITNSTKIPYFTLAAYIDSTHFDFLIFTILLLLYVLILCSNALLIVVICMSRSLHEPMYMFLGSLFVNELYGSTAVFPFLLVQILFDVHTVSVPLCFLQIFGIYTYANVEFCNLAVMSYDRYLAICYPLRYNSLMANSKTAILLSLTWLYPFLAVGVLISLSASLRLCGSIISKVYCDNYSIVKLACFDTTINNAYGLFYTAVTVCVVLTIFYSYMRILKVCFSGSKQTRQKAVSTCAPHLASLLNFSCGCFFEIVQNRFDMKDTATLLRIFLSLYWLTCQPLFNPVLYGLNLTKICSICKIIFFGK
>LOCXPOR96.294.HIT1.OR.2R.306.7tm_4.exons1.CM035847.1.Pholidichthys_leucotaenia
MILNSTQVSYFMFSAYLDSGILKYVFFLVALFLYILTLGANVLLIVLICMNRSLHEPMYMFLCSLFVNQLYGSTGLFPFLLVQILSNIHIIPAPFCFLQVFCVYSYGSVEFAILAVMSYDRYLAICFPLQYNTQMTSSKVAMLIALSWLLPFLAIVVLISLIVPLQLCGNIINKVYCDNYSIVKLSCHDTTVNNIYGLIASSLTILCPVSLIFYTYMRILKICFSGSKQTQQKAISTCTPHLASLLNFSFGCFFEILQSRFNMNGVPNMLRIFLSLYFLTCQPLFNPLMHGLNMSKIYLICKNLFL
>LOCXPOR97.295.HIT1.OR.2R.306.7tm_4.exons1.CM035847.1.Pholidichthys_leucotaenia
MMLNSTQVSYFMFSAYLDSGILKYVFFLVALFLYILTLGANVLLIVLICMNRSLHEPMYMFLCSLFVNQLYGSTGLFPFLLVQILSNIHIIPAPFCFLQVFCIYSYGSVELAILAVMSYDRYLAICFPLQYNTQMTSSKVAMLIALSWLLPFLAIVGLISLIVPLQLCGNIINKVYCDNYSIVKLSCHDTTVNNIYGLIATSLTILCPVSLIFYTYMRILKICFSGSKQTRQKAVSTCTPHLASLLSFIFGGFFEILQSRFNMNGVPNMLRIFLSLYFLTCQPLFNPLMHGLNRSKIYLICKNLFL
>LOCXPOR98.296.HIT1.OR.2R.304.7tm_4.exons1.CM035847.1.Pholidichthys_leucotaenia
STLSFFTLSSYISMGTLKYFCFILTAILYMIIVIANMSLIVVICMNRSLHEPLYMFLCSLFVNELYGSTGLFPFLLVQILSDVHTVSASLCFLQIYCLYTYVHVEFCNLAIMSYDRYLAVCCPLQYHTRMTYNKAVIFIGLTWLYSFVKFLITLSLNIRLTLCGNVIKGLYCQNYQVVKLACSDTQVNNIYGLFGTALTVLVPLLPVLYSYTRILKICFTGSKQMRQKAVTTCTPHLISLLNFSFGCLFVTLDGRFDMNSVPNILQILLSLYFVVIQPLLNPVMYGMKMSKIQRAYKHVCCNKK
>LOCXPOR99.297.HIT1.OR.2R.301.7tm_4.exons1.CM035847.1.Pholidichthys_leucotaenia
NLTSFSYFILEAYMHLDISRYLYFMVTLMLYTAIIIANISLVAVICMNRSLHEPMYMFLCSLLVNELYGSTGLFPFLLIQILSDVHSISVIFCYLQIFCLYSYAYLELYNLAIMSYDRYLAICSPLQYNSHMTHKVIMLVTVIWLFAFVRCFINTCINMHLTLCGNHINSLYCQNYHIMKLACSDTKLNNISGLLGLLPAIVLPMLSILYSYMKILKICFAGSKQMRQRTVNTCAPHLASLLNFSFGCLFEMLLSRFDASSLPSISRNLISLYFGILQPLMNPIMFGMQMSKLRKAVIVFC
>LOCXPOR100.298.HIT1.OR.2R.303.7tm_4.exons1.CM035847.1.Pholidichthys_leucotaenia
TSLTHFIFTAYLYIGSLKFLCFTLTALLYFVIVFANMSLIVVICMNRSLHEPMYMFLCSLFVNELYGSTGLFPFLLVQILSDVHTISAALCFLQVFCVHTFGSIELSNLAVMSYDRYLAICRPLEYNKLMTLNYAAVLITVIWLYNFLRFLIPFLLSVTLTLCSNMIEKLYCLNYQIVKLACSDTTLNNIYGLVDAAAVIALHLFPILYSYTKILEVCFHGSKQMKLKALSTCTPHLVSLINFSLGCSFEVFQTRFDMSSVPSILRIILFLYFYIMQPLLNPIMFGMQMSKIKEKVKLLFCGK
>LOCXPOR103.299.HIT1.OR.2R.299.7tm_4.exons1.CM035847.1.Pholidichthys_leucotaenia
LTHFIFTAYLDIGSLKFLCFTLTALLYFVIVFANMSLIVVICMNRSLHEPMYMFLCSLFVNELYSSTGWFPFLLVQILSDVHSVSASLCFLQVFCVHTAVSIEFSNLAVMSYDRYLAICRPLEYNKLMTLNYAAVLITVIWLCNFLRFLIALILTLTLTLCGNVIETFYCHNYHIVQLACSDTTFNNIYGLVVIAVLLSFQVFLILYSYTKILRVCFNGSKEMQQKAVSTCTPHLVSLITFSVGCSFEVIQSRTDVSIFPSMLRIIVFLYLLIMQPLLNPIMFGMQMSKIREKVQLVFC
>LOCXPOR101.300.HIT1.OR.2R.318.7tm_4.exons1.CM035847.1.Pholidichthys_leucotaenia
MLNVTSSHLSYFILGAFKTHVYDQNLKYFCFIITAASYLLILTANTSLIVVICMNRSLHEPMYMFLCSLFVNELYGSTGLFPFLLVRILSDVRTLSLPLCFLQIFVLYTYGNVEFLNLAVMSYDRYLAICCPLEYSTTITSNKVFLFITLVWLSSFAKFLIPLSLTIHLTLCGNTIDSLYCQNYQIVKLACSGTEEYNIYGLFATLVTILVPLFPILYSYTKILHICFTGSQQTRRKAFATCAPHLSSLLNFSFGCLFEIIQSRFDMSSVLTALRAVLSLYFLVMQPLLNPIMYGMQLSKLRNACKSVYCNKLFHVHR
>LOCXPOR102.301.HIT1.OR.2R.301.7tm_4.exons1.CM035847.1.Pholidichthys_leucotaenia
LTHFIFTAYLYIGSLKFLCFTITALLYFVIAFANMSLIVVICMNRSLHEPMYMFLCSLFVNELYGSTGLFPFLLVQILSDVHTISAALCFLQVFCVHTFGSIELSNLAVMSYDRYLAICRPLEYNKLMTLNYAAVLITVIWLYNFLRFLIPFLLSVTLTLCSNMIEKLYCLNYQIVKLACSDTTLNNIYGLVDTAAVIALHLFPILYSYTKILEVCFHGSKQMKLKALSTCTPHLVSLINFSLGCSFEVFQTRFDMSSVPSILRIILFLYFYIMQPLLNPIMFGMQMSKIKEKVRLLFCGK
>LOCXPOR103.302.HIT1.OR.2R.299.7tm_4.exons1.CM035847.1.Pholidichthys_leucotaenia
LTHFIFTAYLDIGSLKFLCFTLTALLYFVIVFANMSLIVVICMNRSLHEPMHMFLCSLFVNELYSSTGSFPFLLVQILSDVHSVSASLCFLQVFCIHTAVSIEFSNLAVMSYDRYLAICRPLEYNKLMTLNYSAVLITVIWLCNFLRFLIALILTLTLTLCGNIIETFYCQNDQTVKLACSDTTFNNIYGLVVIAVQISLHLFPILYSYTKILRVCFNGSKEMQQKAVSTCTPHLVSLITFSVGCSFELIQSRFDVSSFPSMLRIIVFLYLLIMQPLLNPIMFGMQTSKIREKVKLLFC
>LOCXPOR103.303.HIT1.OR.2R.299.7tm_4.exons1.CM035847.1.Pholidichthys_leucotaenia
LTHFIFTAYLDIGSLKFLCFTLTALLYFVIVFANMSLIVVICMNRSLHEPMYMFPCSLFVNELYSSTGSFPFLLVQILSDVHTVSASLCFLQVFCIHTAGSIEFSNLAVMSYDRYLAICRPLEYNKLMTLNYAAVLITVIWLCNILRFLIALILTLTLTLCGNIIETFHCHNYHIVKLACSDTTFNNIYRLVVIAVLMSFQVFLILYSYTKILRVCFNGSKEMKEKAVSTCTPHLVSLITFSVGCLFEVIQSRFDVNSLPSMLRIIVFLYLLIMQPLLNPIMFGMQMSKIREKVKLVFC
>LOCXPOR103.305.HIT1.OR.2R.299.7tm_4.exons5.CM035847.1.Pholidichthys_leucotaenia
LTHFIFTAYLDIGSLKFLCFTLTALLYFVIVFANMSLIVVICMNRSLHEPMYMFPCSLFVNELYSSTGSFPFLLVQILSDVHTVSASLCFLQVFCIHTAGSIEFSNLAVMSYALYLAICRPLEYNKLMTLNFAAVLITIIWLCNILRFLIALILTLTLTLCGNIIETFYCQNNQIVKVQMHDTTFNNIYRLVVIAVLISFQVFLILYSYTKILRVCFNGCKEMKEKAVSTCTPHLVSLITFSVGCSFEIIQSRFDVSSFHSMLRIIVFLYLLIMQPLLNPIMFGMQMSKIREKVKLVFC
>LOCXPOR103.306.HIT1.OR.2R.299.7tm_4.exons1.CM035847.1.Pholidichthys_leucotaenia
LTHFIFTAYLDIGSLKFLCFTLTALLYFVIVFANMSLIVVICMNRSLHEPMYMFPCSLFVNELYSSTGSFPFLLVQILSDVHTVSASLCFLQVFCIHTAVSIEFSNLAVMSYDRYLAICRPLEYNKLMTLNYAAVLITVIWLCNILRFLIALILTLTLTLCGNIIETFYCQNDQIVKLACSDTTFNNIYGLVVTAVLISFQVFLILYSYTKILRVCFNGFKEMKEKAVSTCTPHLVSLITFSVGCSFEVIQSRFDVNSLPSMLRIIVFLYLLIMQPLLNPIMFGMQMSKIREKVKLVFC
>LOCXPOR104.307.HIT1.OR.2R.305.7tm_4.exons1.CM035847.1.Pholidichthys_leucotaenia
MLNESHVELLLLSGFGELNHLRYLYFSITCIGYLLILLLNVSIFSLICAKPRLHQPMFIFLASLTLNTLIGCAAFYPKLLDDLLMEVQLISRTGCLLQAFFVHTYVSVECNILTVMAYDRYAAISHPLTYHSLLSSSMVYRLLAAAWLFPVAAYMCLLSLSSTLPLCASKVSRTFCDNRSITYLSCVDISVISLMELVFASTTVFLPLLVIFCCYVKILSVSFHLSRSSRANKALSTCIPHLVTYCSFVTSIVFEVIQPALAGKNFPHQFRVIMSMEGFLLPPLLNPLIYGIKLADIRNSFRQMF
>LOCXPOR108.308.HIT1.OR.2R.304.7tm_4.exons1.CM035847.1.Pholidichthys_leucotaenia
MLNESHVELLLLSGFGELNHLRYLYFSITCIGYLLILLLNVSIFSLICAKPRLHQPMFIFLASLMLNTLIGCAAFYPKLLDNLLREVQLISRTSCLLQAFFVHMNVSVEWNILTVMAYDRYAAISHPLTYHSLLSSSMVYRLLAAAWLFPFAANMCLLSLSSTLPLCASKVSRTFCDNRSITYLLCVDISVISLMELVFASTTVFLPLLVIFCCYVKILSVSFHLSWSSRANKALSTCIHHLVTYCSFVTSIVFEVIQPTLAGKNLPHQFRVIMSMEGFLLPPLLNPLIYGINWPTSKTASDRC
>LOCXPOR105.309.HIT1.OR.2R.306.7tm_4.exons1.CM035847.1.Pholidichthys_leucotaenia
MENNSEILFVLQGLNNTLTNRQIYFALTLVSYLFTLFINLTLIVTICVDKTLHEPIYIFLCSLCFNGICGASSFYPKLLHDLLTNSHVITYTACLSQMFVTYSYLLCEFTSLTVMAYDCYLAICRPLQYQVLMTPQKVAKLLLLTWFFSMLETAVGITLTSRLPLCGRHIPKIFCTNWEVVKLSCSDTTLNDIYGYILMLSLLVETGFIVVSYAYLIQASIRSRANRRKFIQTCLPHLITLLIFATSILFDNMYSRYSRGTPGPLENALAAEFLVIPPIINPIIYGMNLQQIRTRILRKFTARAEV
>LOCXPOR106.310.HIT1.OR.2R.303.7tm_4.exons1.CM035847.1.Pholidichthys_leucotaenia
MENNSEILFVLQGLNDTLTNRQIYFALALVSYLFTLFLNLTLIITICVDKTLHEPIYIFLCSLCFNGIWGASSFYPKLLHDLLVEAPVITYVACLSQMFFMYSYVLCEFTSLTVMAYDCYLAICRPLQYRVLMTLQKVVKLLLLTWCFSLLEIAVGFTLTSKLPLCGRHIPKIFCTNWEVVKLSCSDTTLNDIYGYILMLSFLVETGFIVVSYAYLIRASVRSHASRKKFVQTCLPHLITLLIFAYSILFDNMYSRYGGGIQGALKNALAAEFLVVPPLINPIIYGMNLQQIRTRILHRFPIR
>LOCXPOR107.311.HIT1.OR.2R.308.7tm_4.exons1.CM035847.1.Pholidichthys_leucotaenia
MENNSEILFVLQGLNNTLTNRQIYFALALMSYLFTLFVNLTLIVTICVDKMLHEPIYIFLCSLSFNSICGASSFYPKLLHDLLADAHVITYVGCLSQMFVMYCYVFCEFTGLTVMAYDRYLAICRPLQYRALMTAQKVAKLLLLTWVFSLLESAVGITLTSRLPLCGHHIPKIFCTNWEVVKLSCSDTTINNIYGFVLLLSHMSQTGLILVSYGYLVQASVRSHTDRRKFVQTCLPHLIALLIFTTSLVFDTLYSRYGGGGGIAEVLQNILAAEFLVVPPLVNPIIYGMNLQQIRIRILHRFPIRAEI
>LOCXPOR108.312.HIT1.OR.2R.305.7tm_4.exons1.CM035847.1.Pholidichthys_leucotaenia
MQNESHVELLLLSGFGELNHLRYLYFSITCIGYLLILLLNVSIFSLICAKPRLHQPMFIFLASLMLNTLIGCAAFYPKLLDDLLREVQLISRTGCLLQAFFVHTYVSVECNILTVMAYDRYAAISHPLTYHSLLSSSMVYRLLAAAWLFPVAANMCLLSLSSTLPLCAFKVSRTFCDNRSITYLSCVDISVISLMELVFASTTIFLPLLVIFCCYVKILSVSFHLSRSSRANKALSTCIPHLVTYCSFVTSIVLEVIQPALAGKNLPHQFRVIMSMEGFLLPPLLNPLIYGIKLADIRNSFRQMF
>LOCXPOR109.313.HIT1.OR.2R.303.7tm_4.exons1.CM035847.1.Pholidichthys_leucotaenia
MLNTSSSSFTYFILGAYMDVGDLKYFYSTVTAVLYIGIVAANTCLIVVICTNRSLHEPMYMFLCSLFVNELYGSTGLFPFLLIQLISYVHNVSAPLCFLQIFCLYTYVNIEFCNLAIMSYDRYLAVCYPLQYNTMMTCKKAVVFITAVWLSCFAKLLMTVSLTIRLTLCGNTIDSLFCRNYLVVKLACSGTEVNNVYGLFSTVITILVPLLLVLFSYTRILKICFSGSRQTRQKAVTTCTPHLASLLNFSFGCLFEVLQSRFDMSTVPSVLLTVLSLYFLIIQPLFTPVMYGIQMSKLRNTCK
>LOCXPOR110.314.HIT1.OR.2R.308.7tm_4.exons1.CM035847.1.Pholidichthys_leucotaenia
ILVINSTEHLYFTLAAYFHTGGFRYLCFFIVLFLYFSILAANLFLIVVICMNRSLHEPMYMFMCSLFVNELYGSTGLFPFLLIQILSDVHTVSAPLCFLQIFCIYSYVCVEFSTLAVMSYDRYHAICYPLQYNTHMTPNKVAVLVALSWLYSFLAIAALISLIAPLQLCGNVIYKVYCLNYSIVKLACFETIANNVYGLMITFLTVFAPVGFILYTYMRIFKVCFSGSRQTRQKAVSTCAPHLASLLNFSFGVCFEVMQSRFDMRSVHVMLQITLSLYFLTCQPLFNPVLYGLKITKISDMCKSLLCG
>LOCXPOR111.316.HIT1.OR.2R.300.7tm_4.exons1.CM035847.1.Pholidichthys_leucotaenia
YFIHGAYIDVGNVKYFYFMITAILYITIVTANMSVIAVICMNRSLHEPMYMFLCGLFVNELYGSTALFPFLLVHILSYVHAVPASLCFLQIFILYTYNTTEFCNLAVMSYDRYLAICCPLKYSMLMTHKKGVLFIVFIWLYSFLKFLITLYINSQLKLCGNIISNSQCPNYLVVKLACSNTEVSSIFGLIATVVTVLVPLLPILYSYAKILKICFAGSKQTRQRAVTTCAPHLISLLNFSFGSLFEIIQSRFDTSSVPGVVRIILSLYFLIIQPLLNPVMYGMQMSKIRKACKVLFCNKM
>LOCXPOR112.317.HIT1.OR.2R.303.7tm_4.exons1.CM035847.1.Pholidichthys_leucotaenia
MTNSTQVSYFILDAYFNIGLTKYLLFILLMGLYSLILLANVFLIVVICMNRSLREPMYMFLCSLFVNELYGSTSLFPFLLIQILSDVHAVTNFFCFLQIYCLYTYAGAEFSILAVMSYDRYLAICHPLQYHTQMKSNKVNVLIALSWIYILLLTVMTVSLSSTLQLCGNIINKVYCDNYSIIKLACTETMIINIYGLVVTFFAVLVPVFLIIYTYIRILKVCFLGSKQTRQKAISTCTPHLASLLNFSFGTCFEVVQNRFNMSSVPNVLLIFLSLYWLICQPLFNPLLFGLKISKILNICRSI
>LOCXPOR113.318.HIT1.OR.2R.312.7tm_4.exons1.CM035847.1.Pholidichthys_leucotaenia
IMINSTQVSYFILAAYFNSQPFEYLFFLITIVFYILTVGANMLLIVVICVNRGLHEPMYMFLCNLSVNELYGSTGLFPFLMIQILSEVHTVPAPLCFLQIFCIYSYVSVEFFNLAIMSYDRYLAIAFPLQYKTLMTSTKVVCLIAVTWLPSFLAVGITTSLSASLQLCGNVINKVYCDNHSVIKLGCNDTTVNNLYELIAASLTVCVPVSVIIFTYVQILKICFSGSGQTRQKAISTCTPHLASLFNVSFGVFFEVLQSRFDMSGVPNMLRIFLSLYIITSQPLFSSVMYGLNLSKIRNACRRLLLGCAGKC
>LOCXPOR114.320.HIT1.OR.2R.315.7tm_4.exons2.CM035847.1.Pholidichthys_leucotaenia
MKNSTQVSFFTLSFYFDTGALRHLYFIIIMSLYVFIVCANLFLIVVICMNRSLHEPMYMFLCSLFVNELYGSTGLFPFLLVQILSDVHTLSKLFCFLQIFCVYSYACVEFSNLVMMSYDRYLAICYPLQYNQNMTSKTVALLIVLSWLIPFAAITALISLSAPLKLCGNVIHKVFCGNYAIVKLACGNTRVNNIYGLIYTFISVVIPLILILYTYTKILKVCFSGSKQTRQKAIRTYVPHLVSILNFSFGSCFQIIQSRFDMSDVPKVLSILLSVYFLTCQPFFTPVLYGLKMTRIRIACKQVICGEITRTPQCT
>LOCXPOR115.321.HIT1.OR.2R.306.7tm_4.exons1.CM035847.1.Pholidichthys_leucotaenia
MMNFTQVTYFILSANFDNGELKYLYFIITLSLHVFIVCANLFLIVVICMNRSLHEPMYMFLCSLFVNELYGSTGLFPFLLVQVLSDIHTLSKLFCFLQIFCVYSYACVEFSNLVTMSYDRYLAICYPLQYNRNMTSRAVALLIALSWLIPFVFIAVMISLSAPLKLCGNVINHVLCGNYMIVKLACGSTRVNNVYGLIYTFISAIIPLILILYTYMKILIVCFSGSKQTRRKAVSTCVPHLVSILNFSFGSCFQIMQSRFDMSDMPKVLSIFLSLYLLMCQPFFTPVLYGLKMTRIRIACKQVICG
>LOCXPOR116.324.HIT1.OR.2R.304.7tm_4.exons1.CM035847.1.Pholidichthys_leucotaenia
MINSTEVIYFTFAAYFDIGALKYVVFIFIMSLYLLIVCANVFLIAVICMNRSLHEPMYMFLCSLCVNELYGSAGLFPFLLVQILSDVHTVSKLFCFLQVFFVHVYGGVEFFMLGAMSYDRYLAICHSLHYNLQMTPIKVAGITAFVWLSSALTIVVVMSLSTPLQLCGNVIEKVYCDNYSIVKLACSDATVNNIFGLVYLFTILVSVIVLIFYSYLRILRVCFSGSKQTRQKAISTCTPHLVSLLNFSFGVFFEITQSRFDMSHIPNVLRILLSVYFLSCPPLFNPVIYGLNMSKVRNIFKSFA
>LOCXPOR117.325.HIT1.OR.2R.307.7tm_4.exons1.CM035847.1.Pholidichthys_leucotaenia
MINSTEVTYFTFAAYFDIGALKYVVFIFIMSLYLLIVCANVFLIAVISMNRSLHEPMYMFLCSLCVNELYGSAGLFPFLLVQILSDVHTISKLFCFLQVFFLHVYGTVEFFMLGAMSYDRYLAICHSLHYNLQMTPIKVAGITAFVWSFTALSVVVVMSLSTPLQLCGNVIEKVYCDNYSIVKLACSDTTVNNIFGLVYLFTILVSVIVLIFYSYLRILRVCFSGSKQTQQKAISTCTPHLVSLLNFSLAVFFEITQNRFDMSHIPNVLRILLSLYFLSCPPLFNPVIYGLNMSKVRNILKSFALGE
>LOCXPOR118.331.HIT1.OR.2R.307.7tm_4.exons1.CM035847.1.Pholidichthys_leucotaenia
MINSTEVTYFTFAGYFDIGSFKFVIFIFIMSLYLLIVCANVFLIAVICMNRSLHEPMYMFLCSLCVNELYGSAGLFPFLLVQILSDVHTVSKLFCFLQVFFVHVYGVVEFFMLGAMSYDQYLAICHSLHYNLQMTPIKVAGITAFVWLSSALTIVVVMSLSTPLQLCGNVIEKVYCDNYSIVKLACSDTTVSNIFGLVYLFTILVSVIILIFYSYLRILRVCFSGSKQTRQKAISTCTPHLVSLLNFSFGVFFEITQSRFDMSHIPNVLRILLSLYFLSCPPLLNPVIYGLNMSKVRNIFKSFALGE
>LOCXPOR119.332.HIT1.OR.2R.307.7tm_4.exons1.CM035847.1.Pholidichthys_leucotaenia
MENSTRFSYFRLTAYYDTGALKYVVFIFVLSLYLLIMCANVFLILAIRMNRSLHEPMYMFLCSLFVNELYGSTGLFPFLLVHILSDVHTVSSFFCFLQIFFVHFYGNVEYFTLGAMSYDRYLAICHPLYYNMRMAPCKVVAITAFVCLYSVLATVVMMSLSVPLQLCGNIIDKVYCDNYSIVKLACGDTTVNNIYGLVYIFTVIVCLVILIFYSYLRILKVCFSGSKLTRQKAVRTCTPHLASLLNFSFGAFFEITQSRFDMSHVPHVLRIFLSLYFLSCQPLINPVLYGLNMSKVRNTFRSLAFGR
>LOCXPOR120.333.HIT1.OR.2R.307.7tm_4.exons1.CM035847.1.Pholidichthys_leucotaenia
MENSTRFSYFRLTAYYDTGTLKYVVFIFVLSLYLLIMCANVFLILAICMNRSLHEPMYMFLCSLFVNELYGSTGLFPFLLVHILSDVHTVSSFFCFLQIFFVHFYGSVEYFTLGAMSYDRYLAICHPLYYNMRMTPCKVVAITAFVCLYSVLATVVMMSLSVPLQLCGNIIDKVYCDNYSIVKLACGDTTVNNIYGLVYIFTVIVCLVILIFYSYLRILKVCFSGSKLTRQKAVRTCTPHLASLLNFSFGAFFEITQSRFDMSHVPHVLRIFLSLYFLSCPPLINPVLYGLNMPKVRNTFRSLAFGR
>LOCXPOR121.334.HIT1.OR.2R.304.7tm_4.exons1.CM035847.1.Pholidichthys_leucotaenia
LNSTQVSYFILGAYFDTGRFHYLYFVITVSLYFLIIAANVLLIVIICMNRSLHEPMYMLLCSLFVNELYGSTGLFPFLLNQILSDVHTVSIPLCFLQIFCVYTYGIVEFLTLAVMSYDRYLAICHPLHYHSRMTFRKVVVLVAVVWLYAFFIMAVFCLTIPSQLCGNVIDKVYCDNHYIMKLACSDTTVNSIMGVVHMFTVILGMIIIIVYTYVRILRVCFSGSKETRQKAFSTCTPHLFSLFNFSFGVFFEIMQSRFDMKSLPNILRVFLSLYFLTCQPLFNPVLYGLKMSKIRNMVKDLLSG
>LOCXPOR122.335.HIT1.OR.2R.303.7tm_4.exons1.CM035847.1.Pholidichthys_leucotaenia
LNSTQISFFILGAYFDTGRFHYLYFVITVSLYFLIIAANVLLIVIICMNRSLHEPMYMLLCSLFVNELYGSTGLFPFLLNQILSDVHTVSIPLCFLQIFCVYTYGIVEFLTFAVMSYDRYLAICHPLHYHSRMTFRKVVVLVAVVWLYAFFIMAVFCLTIPSQLCGNVIDKVYCDNHYIMKLACSDTTVNSIMGVIHTFTVILGMIIIIVYTYVRILRVCFSGSKETRHKAVSTCTPHLFSLFNFSFGVFFELMQSRFDMKSLPNILRVFLSLYFLTCQPLFNPVLYGLKMSKIRNMVKDLLS
>LOCXPOR130.336.HIT1.OR.2R.297.7tm_4.exons1.CM035847.1.Pholidichthys_leucotaenia
NSTQVSYIILSAYFDTGHLKYLYFIIIMLLYMVMLGANVLLIVVICMNRSLHEPMYMFLCSLFVNELFGSTSLFPFLLVQILSDVHTVSVPLCFLQIYCLYIYGKVEIFTLGVMSYDRYVAICFPLQYNTRMTHYKVAKIISFIWFYAALYFAVVLYLTLPLPLCGNVIDKVYCDFYSIAKLACSDTTASKILGLIYLFTVFFSVILLIIFSYMKILKVCFSGSKQTRQKAISTCTPHLTSLLNFSFGAFFEITQSRFNVIHVPHMFGVFLSLYWLTPLFNPLLYGLNLSKIRNICI
>LOCXPOR130.339.HIT1.OR.2R.299.7tm_4.exons1.CM035847.1.Pholidichthys_leucotaenia
NSTQVSYIILTAYFDTGHLKYFYFISIVFIYILVLGANVLLIVVICMNRSLHEPMYMFLCSLFVNELLGSTGLFPFLLVQILSDAHIVSVPLCLLQIYCLYLYGNVEFYTLGVMSYDRYVAICFPLQYNTRMTCGKVAKIISGIWLYSALYVGVSISLTIPLPLCGNIINKVYCDYYPIAKLACSDSTASKIYELVYLFTVIFSVVFLILFTYMKILKVCLCGSKQTRQKAISTCAPHLASLLNFSFGAFFELTQTRFNMSHLPNMLRVFLSIYWLTCTPLLNPLLYGLNMSKIRNICI
>LOCXPOR123.340.HIT1.OR.2R.305.7tm_4.exons1.CM035847.1.Pholidichthys_leucotaenia
NSTEVSFFTLAAYFETGYFKYLYFILLMSLYLFIVVANVMLTVVICMNRSLHEPMYMFLCSLFVNELYGSAGLFPFLLVQILSDVHTVSVPLCLMQIRWLNLYGSVECFTLGAMSYDRYVAICFPLQYNTHMTCCKVAKIVSFIWFYNTLFTAVAISLSAPLQLCGNIINKVYCDNYSIIKLACSDTTVNNIYGLVYIFIVTLPAISLILFSYMRILKVCFSGSKQTQQKAIRTCTPQLICLLIFSLGSCFEITQRRLNMSHVPNMLGVVFSLYWAVGMPLFNPVIYGLNMSKLRNICVGLTIGR
>LOCXPOR124.341.HIT1.OR.2R.306.7tm_4.exons1.CM035847.1.Pholidichthys_leucotaenia
INSTQVTYFTLSAYADTGHLKYFYFAIILSLYLFIVGVNVLLIVVICMNRSLHEPMYMFLCSLFVNELYGSTGMYPFLLVQILSDVHTVNVPLCFLQIFCLALYAQVEYFTLGIMSYDRYVAICLPLQYTTRMACQKAVKIIAFIWLCNAVNVAVLVSVTAPLQLCGNIINEAYCDNHSVTKLACSDATFSDIYGPVYIFTVIFPLIILIIFSYMRILKVCFSGSKQTRQKAVSTCTPHLVCLINISVAAFFEITQSRFNVSHMPHMLRVFLSLYWLMCPPLLNPVLYGMKMTKIRNICMTTAFGK
>LOCXPOR125.342.HIT1.OR.2R.303.7tm_4.exons1.CM035847.1.Pholidichthys_leucotaenia
MNSTKVTYFTLSAYFDTGHFKYLYFMIIISLYLFIAGANVLLIVVICTNRSLHEPMYMFLCSLFVNELYGSTGLFPFLLVQILSDVHNVSVPHCFLQIYCVYLYANVEIFTLGVMSYDRFVAVCFPLQYKTRMTCCKVAKMITFIWLCNAVNTAVPICVTATFQLCGNVINKVLCESPSVTKLACYNTTLSDNDVPIYLLIVFLPIISLIFFSYMRILKVCFSGSKQTRQKAVSTCTPHLISLLNFYLGAFFELTHGRYNVNHVPDILRAFLSLYWLMCPPVLNPVLYGLSITKIRKICMNLT
>LOCXPOR125.343.HIT1.OR.2R.278.7tm_4.exons3.CM035847.1.Pholidichthys_leucotaenia
MIIISLYLFIAGANVLLIVVICTNRSLHEPIYMFLCSLFVNELHGSTGLFPFLLVQILSDVHNVSVPLCFLQIYCVYLYANVEIFTLGVVFYDRYVAVCFPLQYNTWMTCCKVAKMIAFIWLRNAVNAAVPICATATFQLCGNIINKVRCDRPSVTKLACSNTTFSDIYVPVYLLIVFFPIISLIFFFYLRILKACFSGSKQTRQKAVSTYTPHLISLLNFYLGAFFELTQDRFNVSHVHDVLHAFLSLYWLMCPPVSNPVLYELSITKICKICMNLT
>LOCXPOR130.345.HIT1.OR.2R.299.7tm_4.exons1.CM035847.1.Pholidichthys_leucotaenia
NSTQVSYVILTAYFDTGHLKYFYFISVMFIYILVLGANVLLIVVICMNRSLHEPMYMFLCSLFVTELLGSTGLFPFLLVQILSDAHIVSVPLCLLQIYCLYLYGNVEYYTLGVMSYDRYVAICFPLQYNTRMTCGKVAKIISGIWLYCALYVGVTISLTVPLPLCGNIINKVYCDYYPIAKLACSDSTASKIYELVYLFTVIFSVVFLILFTYMKILKVCLCGSKQTRQKAISTCAPHLASLLNFSFGALFELTQTRFNMSHLPNMLRVFLSIYWLTCTPLLNPLLYGLNMSKIRNICI
>LOCXPOR130.346.HIT1.OR.2R.299.7tm_4.exons1.CM035847.1.Pholidichthys_leucotaenia
NSTQVSYVILTAYFDTGHLKYFYFVSIVFIYILVLGANVLLIVVICMNRSLHEPMYMFLCSLFVNELLGSTGLFPFLLVQILSDAHIVSVPLCLLQIYCLYLYGNVEYYTLGVMSYDRYVAICFPLQYNTRMTCGKVAKIISGIWLYSALYVGVSISLTIPLPLCGNIINKVYCDYYPIAKLACSDSTASKIYELVYLFTITFSIVFLILFTYMKILKVCLCGSKQTRQKAISTCAPHLASLLNFSFGAFFELTQTRFNMSHLPNMLRVFLSIYWLICTPLLNPLLYGLNMSKIRNICI
>LOCXPOR130.347.HIT1.OR.2R.297.7tm_4.exons1.CM035847.1.Pholidichthys_leucotaenia
NSTQVSYIILSAYFDTGHLKYLYFIIIMLLYMVMLGANVLLIVIICMNRSLHEPMYMFLCSLFVNELLGSTSLFPFLLVQILSDVHTVSVPLCFLQIYCLYIYGKVEIFTLGVMSYDRYVAICFPLQYNTQMTHYTVGKIISFIWLYAALYFAVVLYLTLPLPLCGNIIDKVYCDFYSIAKLACSDTTASKILGLVYLFTVFFSVILLIIFSYMKILKVCFSGSKQTRQKAISTCTPHLTSLLNFSFGAFFEITQSRFNVIHVPHMFGVFLSLYWLTPLFNPLLYGLNLSKIRNICI
>LOCXPOR125.352.HIT1.OR.2R.303.7tm_4.exons1.CM035847.1.Pholidichthys_leucotaenia
MNSTKVAYFTLSTYFDTGHFKYLYFMIIISLYLFIAGANVLLIVVICTNRSLHEPMYMFLCSLFVNELYGSTGLFPFLLVQILSDVHNVSVPLCFLQIYCVYLYTNVEIFTLGVMSYDRYVAVCFPLQYKTRMTCCKVAKIITFIWLCNAVNAAVPICVTATFQLCGNIINKVWCDSPSVSKLACSNTTFSDIYVPVYLLIVFFPIISLIFFSYMGILKVCFSGSKQTRQKAVSTCTPHLISLLNFYLGAFFELTQGRFNVSHVPDMLRAFLSLYWLMCPPVLNPVLYGLSITKIRNICMNLT
>LOCXPOR125.353.HIT1.OR.2R.303.7tm_4.exons1.CM035847.1.Pholidichthys_leucotaenia
MNSTKITYFTLSTYFDTGHFKYLYFMIIISLYLFIAGANVLLIVVICAKRSLHEPMYMFLCSLFVNELYGSTGLFPFLLVQILSDVHNVSVPLCFLQIYCVYLYANVEIFTLGVMSYDRYVAVCFPLQYKTRMTCCKVAKIITFIWLCNAVNAAVLICVTATFQLCGNIINKVWCDCPSVTKLACSNTTFSDIYVPVYLLIVFFPIISLIFFSYMGILKVCFSGSKQTRQKAVSTCTPHLISLLNFYLGAFFELTQGRFNVSHVPDMLRAFLSLYWLMCPPVLNPILYGLSITKIRNICMNLT
>LOCXPOR125.354.HIT1.OR.2R.303.7tm_4.exons1.CM035847.1.Pholidichthys_leucotaenia
MNSTKVTYFTLSAYFDTGHLKYLYFMIIISLYLVIAGANVLLIVVICTNRSLHEPMYMFLCSLFVNELYGSTGLFPFLLVQILSDVHNVSVPFCFLQIYCVYLYTNVEIFTLGVMSYDRYVAVCFPLQYNTRMTCCKVAKMITFIWLCNAVNAAVLICVSATLQLCGNVINKVWCDSPSVTKLACSDTTFSDFYGPVYLLIVFVPLIILILFSYMRILKVCFSGSKQTRQKAVSTCTPHLICLLNFYFGCFFEITQRGFNISHVSDMLRAFLSLYWVMSPPILNPVLYGLSMTKIRNICINLT
>LOCXPOR126.355.HIT1.OR.2R.307.7tm_4.exons1.CM035847.1.Pholidichthys_leucotaenia
VSSTQVAFFTQSAYFDTGHLKYLYFVIILSLYLFIVVANVLLIVVICMNRSLHEPMYMFLCSLFVNELYGSTSLFPFLLVQILSDVHTVSVPLCFLQIYCLLFYGNLEYFTLGAMSYDRYVAICLPLQYNTRMTCRKVVKIIAIMWLYSAVNASVLISVIVPLQLCGNIINKVYCDIPAVTKLGCSDGTFIDIYGPIYIFVIFFPLIIFILFSYVKILKVCFSGSKQTRQKVVSTCTPHLISLLNFSFGAFFEIIQSRFDMSHESNIRVFLSLYWLMSPPFFNPVLYGLNMTKIRNICLSLVFGKSV
>LOCXPOR127.356.HIT1.OR.2R.303.7tm_4.exons1.CM035847.1.Pholidichthys_leucotaenia
MNSTKVTYFTLSAYFDTGHLKYLYFMIIISLYLVIAGANVLLIVVICTNRSLHEPMYMFLCSLFVNELYGSTGLFPFLLVQILSDVHNVSVPLCFLQIHCLYLYANVEIFTLGVMSYDRYVAVCFPLQYNTRMTYCKVAKMITFIWLCNAVNAAVLICVTAMLQLCGNVINKVWCDSPSVTKLACSDNTFSDIYGPVYLLIVFVPLIILILFSYMRILKVCFSGSKQTRQKAVSTCTPHLISLLNFYFGGFFEITQRGFNISHVSDMLRAFLSLYWTMSPPILNPVLYGLSMTKIRNICTNLT
>LOCXPOR128.357.HIT1.OR.2R.307.7tm_4.exons1.CM035847.1.Pholidichthys_leucotaenia
INSTQVTYFTLSAYFDTGHLKYMFFLIITCLYLFIIVANVLLIVIICMNRSLHEPMYMLLCNLFINELFGSTGLFPFLLVQILSDVHTISVPLCYLQIYCFYLYGNVEFFTLGAMSYDRYVAICFPLQYNTRMTCQKVAKIIAFAWLYKAINITVLISLSAPLPLCGNVINKVYCVNHDITKLACSDTTFRDVYGPVFIFTVIFPLIVLILFSYIKILQVCFSGSKRTQQKAVSTCTPHLISLFNFSFGLFFEITQSRFNMSHVPISIRVVLSLYWLMCPPLLNPVLYGLNMTKIRSICINLVLGKM
>LOCXPOR129.358.HIT1.OR.2R.306.7tm_4.exons1.CM035847.1.Pholidichthys_leucotaenia
INSTRVAYFTLTAYFDTGPLKYLYFMIIISSYLIIVGANVLLIVVICMNRSLHEPMYIFMCSLFVNELYGSTGLFPFLLVQILSDVHTVSVPLCFLQIFYVCLYAHVEFFTLGAMSYDRYVAICFPLQYNTCMTYHKVTKIIAFIWLCNVINIAIMMSLRIPSQLCGNIINKVYCDIHAITKLDCSDGTFGDIYGPIYIFIIFFPLIIVILFSYLRILQVCFSGSKQTQQKAISTCTPHLVSLLNFYFGGFFEIIQSRFNMSHVPNILRVVLSLYWLMCLPLFNPVLYGLNMTKIRNICINLAFAK
>LOCXPOR130.359.HIT1.OR.2R.306.7tm_4.exons1.CM035847.1.Pholidichthys_leucotaenia
INSTQVTYFTLSAYFDTGHFKYLYFMIIISLYLIIACASVLLIVVICMNRSLHEPMYMFLCSLFVNELYGSTWLFPFLLVQILSDVHTISAPLCFFQIYCLYVYANVEIFTLGAMSYDRYVAICFPLQYSIRMTCHKVAKIITFIWVCNAGNVAALMSIALLLPLCGNIINKVYCDNHSVTKLACSDTTFSDILGIVYLFTVIFPVIILILFSYMKILKVCFSGSKQTRQKAVSTCTPHLISLLNFSLGSFFEITQSRFLMSHVPNMLRIFMSLYWLMCPPLFNPVLYGLKVTTIRSICISLAFGK
>LOCXPOR131.360.HIT1.OR.2R.321.7tm_1.exons1.CM035847.1.Pholidichthys_leucotaenia
MQNLTELPVNASSHNSLSVIIKVCVVVPFFCIFLCCIAVMLHIFASHRQFLESPRYILFACMLINDTLQILTSVLFFLLVMGQVKFVPVYCVPLLFISTVTFQNTPLILATMSLERFVAILYPLQRPIAWRLERIWIVILSLGLISGITVIIEFSIGESDPAPSLLSTPALCKMVVISSSPVQTLFRAAVSVLFFAVVAIVIFSTYVRILLETRTMRQDRMSVSRAMHTVLLHGFQLLLCMLAFTLPITENLIVLHANWLQEDVAYFNFFSFVLIPRVLSPLIYGFRDQHIRGYIRKTFLCCSNKVRPRVRGKLPGNMCAS
>LOCXPOR132.361.HIT1.OR.2R.321.7tm_1.exons1.CM035847.1.Pholidichthys_leucotaenia
MQNLTELPVNASSHNSLSVIIKVCVVVPFFCIFLCCIAVMLHIFASHRQFLESPRYILFACMLVNDTLQILTSVLLFLLVMGQVKFVPVYCVPLLFISTVTFQNTPLILATMSLERFVAILYPLQRPIAWRLERIWIVILSLGLISSITLVIEFSIGESDPAPRLLSTPALCKMVVISSSPVQTLFRAAVSVLFFAVVAIVIFSTYVRILLETRTMRQDRMSVSRAMHTVLLHGFQLLLCMLAFTLPITENLIVLHANWLQEDVAYFNFFSFVLIPRVLSPLIYGFRDQHIRGYIRKTFLCCSNKVRPRVRGKLPENMCAS
>LOCXPOR133.363.HIT1.OR.2R.294.7tm_1.exons1.CM035847.1.Pholidichthys_leucotaenia
MAENRSLDGMFLRQQIKSRIITVQILVIVFLCVNLLLIVTFFQRECFYTCPRYILFAVTLISDSLVLFISNFLLLLDYFQSTLQVWLCIIISFVVILCTLVTPVTLTVMALECYVAICMPLRHAELCSTRSTVHCVIIIHSLSSVYCIVIFSLFFASASFSIYGQYRLCSVQLFILHRWQDHIRSSLNQFYFLIMCIAIFYSYVQIMKVAKAASGKNKKLTNKGLRTVVLHAFQLLLCLIRFWCPFIEAAVLQIDFILFINVRYFNYIMFILVPKCINPLIYGLRDKNFSLALK
>LOCXPOR133.364.HIT1.OR.2R.294.7tm_1.exons1.CM035847.1.Pholidichthys_leucotaenia
MAENRSLDGMFLRQQIKSRIITVQILVIVFLCVNLLLIVTFFQRECFYTCPHYILFAVTLISDSLVLFISNFLLLLDYFQSTLQVWLCIIIAFVVILCTIVTPVTLTVMALECYVAICMPLRHAELCSTRSTVHCVIIIHSLSSVYWIVIFSLFFASASFSIYGQYRLCSVQLFILHRWQDHIRSSLNQFYFLIMCIAIFYSYVQIMKAAKAASGKNKKLTNKGLRTVVLHAFQLLLCLIRFWCPFIEAAVFQIDFILFINVRYFNYIMFILVPKCINPLIYGLRDEKFCLALK
>LOCXPOR133.365.HIT1.OR.2R.294.7tm_1.exons1.CM035847.1.Pholidichthys_leucotaenia
MAENRSLDGMFLRQQIKSRIITVQILVIVFLCVNLLLIVTFFQRECFYTCPRYILFAVTLISDRLVLFISNFLLLLDYFQSTLQVWLCIIISFVVILCTIVTPVTLTVMALECYVAICMPLRHAELCSTRSTVHCVIIIHSLSSVYCIVIFSLFFASASFSIYGQYRLCSVQLFILHRWQDHIRSSLSQFYFLIMCIAIFYSYVQIMKAAKAASGKNKKLTNKGLRTVVLHAFQLLLCLIRFWCPFIETAVLQIDFILFINVRYFNYIMFILVPKCINPLIYGLRDKNFSLALK
>LOCXPOR133.366.HIT1.OR.2R.294.7tm_1.exons1.CM035847.1.Pholidichthys_leucotaenia
MAENRSLDGMFLRQQIKSRIITVQILVIVFLCVNLLLIVTFFQRECFYTCPHYILFAVTLISDSLVLFISNFLLLLDYFQSTLQVWLCIIISFVVILCTIVTPVTLTVMALECYVAICMPLRHAELCSTRSTVHCVIIIHSLSSVYCIVIFSLFFASASFSIYGQYRLCSEELFILHRWQDHIRSSLSQFYFLIMCIAIFYSYVQIMKAAKAASGKNKKLTNKGLRTVVLHAFQLLLCLIRFWCPFIEAAVLQIDFILFINVRYFNYIMFILVPKCINPLIYGLRDEKFSLALK
>LOCXPOR133.367.HIT1.OR.2R.299.7tm_1.exons1.CM035847.1.Pholidichthys_leucotaenia
MADNNSLSSVFLQQQRFNRVIIVQILVIVFLCINLWLIVTFFKKESFHASARYILFAVTLLSDSLLLFSSDITYIMAYLNFTMQVWLCCILSLVLFLYSIVTPVTLTAMTLERYVAICKPLHHGQLCSPRKTIYCILIIHGLSCLPCIVTLTMFFVSAPYTFYTQYRLCSEEVFTFHRWQDHVRSAVFQFYFLIMCITIVFSYIQIMNVAKAASGVNKKLTRKGLRTVVLHAFQLLLCLIRLWCPLIETAVFQTDFTSYVNVRYVNYVMFYLAPKCLSPLIYGLRDELFFLELQKTIAT
>LOCXPOR134.368.HIT1.OR.2R.304.7tm_1.exons1.CM035847.1.Pholidichthys_leucotaenia
MADNNSLSSVFLQQQRFNRVIIVQILVIVFLCINLWLIVTFFKKESFHASARYILFAVTLLSDSLLLFSSDITYIMAYLNFTMQVWLCCVVSLVLSLYSMVTPVTLTAMTLERYVAICKPLHHGQLCSPRKTIYCIFIIHGLSSLPCIVTLTMFFVSAPYTFYTQYRLCSEEVFTFHRWQDHVRSAVFQFYFLIMCITIVFSYIQIMNVAKAASGVNTKLTRKGLRTVVFHAFQLLLCLILLWCPLIETAVFQTDFTLYVNVRYVNYVMFYIAPKCLSPLIYGFRDELFFLELQKTIATLACLK
>LOCXPOR135.369.HIT1.OR.2R.309.7tm_4.exons1.CM035847.1.Pholidichthys_leucotaenia
MENESFGLNAELSLAPFVIPPGGKYPIFLFGAVIYAFGTSCNLTLLSLIILNRNLHKPMYFILFSLPLNDLIGITAMFPKVLSDIITETHKVYYPLCVLQAFLLHLYGGGILFILAAMSIDRYIAICMPLRYNSLITSRTVMCMIALVWSLDFVLIVSLFSLQTSLPMCKYVIMNVFCDNPSLLKLTCGDTTVNNTIGLFNTAVIQALSVSIQAYSYVKILITCVVTRKSKAKSKAVNTCIAQLIILIIFEIVGIFTILSHRFKNVSTDLQKIMGMLIFLVPPILNPIVYGLYTSEIRNTLLRVLRSRI
>LOCXPOR136.370.HIT1.OR.2R.309.7tm_4.exons1.CM035847.1.Pholidichthys_leucotaenia
KMTLYNTSSLLQLHGLNLSSEGIFLAFLFATLNYMIILFCNLTLILTIVLNKSLHQPMYLILLNLPVADLIGSSAFFPQAIKGILTSSGMIQYSLCVAQAFFIHIYAGGTVFSLSAMAYDRYIAICHPLKYNTVMTNGHMMKIVTVVWMSCLILIGVLFVLLLRLPRCRSAIIHPYCDNATLLTLVCADTTINNLYGLFSVALTQVISNGMVLYTYLRILIACFKSKRTDTKAKALQTCATHLTVFLLLECLGLFTIISYRLKHVSPHLRRFMGVSTLIFPPTLNPLIYGLKTKEIREKVVLFIRNRLL
>LOCXPOR137.371.HIT1.OR.2R.310.7tm_4.exons1.CM035847.1.Pholidichthys_leucotaenia
MTVYNLSSVLQLHGLNLSSDSVFPAFLFATLSYMIILFCNLTLILTIVLNKSLHQPMYLILLNLPVADLIGSSAFFPQVIREILRNSGTIQYSRCVAQAFFLHIYAAGTVFSLSAMAYDRYIAICHPLQYNTVMNNGHIMRIITLVWMSCLLLIGVLFVLLLRLPRCRSVITGPYCDNPTLLTLVCADTTINNIYGLFMVAVSQVISNGMVLYTYLRILIACFKSKRTDTKAKALQTCATHLTVFLLLECLGLFTIISYRLQHVSPHLRRFMGVSTLIFPPTLNPVIYGLKTKDIREKVVLFIRNRLLSS
>LOCXPOR138.372.HIT1.OR.2R.309.7tm_4.exons1.CM035847.1.Pholidichthys_leucotaenia
NSSSQIQVQLDMLDLSTMQMYPSFVFGTLAYLIIVLCNLLVIATIAVSKKLHKPMFILLINLPLSDIAGATAFFPHFLYSMVTQNRVVSYPACVTQAFVIHFYGTGNLLILTAMAYDRYIAICCPLRYTSVMSSNNLIRLIVLIWLITFSMMFILFILLARFKICKTNIVDLYCNNPSLVKLVCEDTRVNNYFGIFTMILLMGGPLLLILYTYTQILRTCIITRHNDSRRKAIQTCGSHLVVFLCLQINTAFTLISHRFERVSPFLRKVFGVSVLVFPPILDPIIYGLKIAELKQSIILLIKRNIISAK
>LOCXPOR139.374.HIT1.OR.2R.308.7tm_4.exons1.CM035847.1.Pholidichthys_leucotaenia
MSFQNASVRITQFVIHGFDGVIRPVEVGVVLLIIYLLAVLANVVNILFVVFDKKLHKPMFILICNLAVVDFLYASSVTPTMIGVLLAGAKTISYVACLIQLYFSQLGLLLERFALTIMAFDRLLAVIYPFKYQIYLTNTRTLVLVYAAWVIPCSVIAVIVAEVVPLATCTSRLRYTFCDYGAVIRATCADHNYYFDQGAIRSFFFFSLTLTFICLSYCAILYFTKLLTSNDKRKMGSTLVSHMVCVICHYCPLLIIIVLTRVGVVLTLEARQGLLIGSILGPSLINPFVYCLRTKEMRNNIMRIFIKV
>LOCXPOR140.375.HIT1.OR.2R.320.7tm_4.exons1.CM035847.1.Pholidichthys_leucotaenia
MNANVSRMKSFFILGFPGLSAQYHGPVSSLLFLIYLTIAIGNMFILAFVVYEKSLQKPTYLVFCHLALNDLTFGTATLPKIISKYWFGDNIIPFYGCFAQMFFVHYLGSVTSFILLVMALDRFIAICIPLRYRVLITNSTIFVLCGFAWFIPLPLMVAVIIHVLKLPFCKSNVIAQCYCDHISITSQACGEDVKHVAVTSLCVAMFCLLLPLAFILFSYISIIVAILKMSNAAGRRKTLSTCTPQIFITCLFYLPRCFIYVANTVGFSFSIDVRILLILLYSLFPPAVNPIIYCFKTQDIKQLLVKKLKKTKIGVDIKLS
>LOCXPOR141.376.HIT1.OR.2R.317.7tm_4.exons1.CM035847.1.Pholidichthys_leucotaenia
SNITRMRSFFILGFPTLSLQYHGPVSALLFFIYLAIVTGNIFILAFVISEKSLQKPTYLVFCHLALNDLTFGTVTLPKIISKYWLDDSIIPFIGCFTQMFFVHYLGSVTSFILLVMALDRLIAICVPLRYPVLISNRNISVLCAFAWFIPMPLLVTIVIQALGLSYCKSNIIAQCYCDHISITSQACGEDVKIVQVTTLCMAMFCLLLPLVFILFSYISIIAVIMKMSSAAGRKRTLSTCTPQIFITCLFYLPRCFVYVANTVGFSFSLDVRILLILLYSLFPPAVNPVIYCFKTQDIKQTLIKKLKTTRIGIDIKL
>LOCXPOR142.377.HIT1.OR.2R.319.7tm_4.exons1.CM035847.1.Pholidichthys_leucotaenia
MTYTNITTIKNFVITGFLGLPPEYYGYVSALLLLLYLVIVFGNAFIQAVIMWERTLHKPTYWIFFHLAMTDLAFGTVTLPKIIARYWWNDMISSFGACFTQMYFVHSLGAIHSFILLIMALDRFVAVWFPFKYPVLLTNKTISIACSLCWILLFVDMLGIVFHALSLPYCNLNVIMQCYCDHRSITQLGCGKELPYVTSVAFGNAMVILLVPLIFIFFSYFSIIIAVLKMSHTERGHKVLSTCAPQIFITCLFYVPRCVVYLANTIGFHISPVARVIITMLYSLIPAAVNPLIYCFKTKDIKKALMQRLKNRKVNIAPK
>LOCXPOR143.378.HIT1.OR.2R.323.7tm_4.exons1.CM035847.1.Pholidichthys_leucotaenia
MTYTNITTIKNFVISGFPGLPPEYYGYVSALLLLVYLVIVFGNAFILTFIMWEQTLHKPTYWIFFHLAMTDLGFATVTLPKIITGYWWNDMVSSFGACFTQMYFVHSLGATHSLILMMMALDRFVAIWFPFRYPLLLTNKTVSIACSLCWILSYIDMLFIVFLTLSLPFCNINVIMQCYCDHGSILQLGCGENVPHLTNVSFANAMVILLVPLIFVFFSYFTIIIFVLKMKMSHTERSHKVLSTCAPQIFITCLFYVPRCFVYLTYTIGFSFSPVARIIIIMMYSLIPAAVNPVIYCFKTKDIKKALMKRLKNTKVNIETKTD
>LOCXPOR144.379.HIT1.OR.2R.323.7tm_4.exons1.CM035847.1.Pholidichthys_leucotaenia
MTYTNNTAIKNFVITGFPGLPPEYYGYVSALLLLVYLVIVFGNTFVLAVIMWERSLHKPTYWIFFHLAMTDLAFGTVTLPKIIARYWWNDMVSSFGACFTQMYFVHSLGATHSLILMMMALDRFTAICFPFKYTVLLTNKTVSIACSLCWIITFIRLMGIVAHALSLPYCNLNVIMQCYCDHRSITQLGCGENVAYVTNVAFANAMVTLLVPLTFIIFSYFSIIITVFKMSHREKSHKVLSTCAPQVFITCLFYVPRCSVYLTNALGFHFSPVARVVTVMMYSLIPASVNPVIYCFKTKDIKMALMKRLNITKVSSAAQADRK
>LOCXPOR145.380.HIT1.OR.2R.323.7tm_4.exons1.CM035847.1.Pholidichthys_leucotaenia
MTITNITAIKNFVITGFPGLPPEYYGYVSALLLLVYLVIVFGNTFVLAVIMWEQTLHKPTYWIFFHLAMTDLAFGTVTLPKIIARYWWNDMVSSFGACFTQMYFVHSLGATHSLILMMMALDRFIAICFPFKYTVLLTNKTVSIACSLCWIITFIRLMGIVAHALSLPYCNLNVIMQCYCDHRSITQLGCGENVAYVTNVAFANAMVTLLVPLTFISISYFSIIITVFKMSHREKSHKVLSTCAPQVFITCLFYVPRCSVYVTNTLGFHFSPVARVVIIMMYSLIPASVNPVIYCFKTKDIKMALMKRLNITKVSTAAQADRK
>LOCXPOR146.381.HIT1.OR.2R.323.7tm_4.exons1.CM035847.1.Pholidichthys_leucotaenia
MTITNITAIKNFVITGFPGLPPEYYGYVSALLLLVYLVIVFGNTFVLAVIMWEQTLHKPTYWIFFHLAMTDLAFGTVTLPKIIARYWWNDMVSSFEACFTQMYFVHSLGATHSLILMMMALDRFIAICFPFKYTVLLTNKTVSIACSLCWIITFIHLLGIAAHALSLPYCNLNVIMQCYCDHRSITQLGCGENVAYVTNVAFASAMVTLLVPLTFIIFSYFSIIITVFKMSHREKSHKVLSTCAPQVFITCLFYVPRCSVYLTNTLGFHFSPVARVVTVMMYSLIPASVNPVIYCFKTKDIKMALMKRLNITKVSTAAQADSK
>LOCXPTAAR1.86.HIT1.TAAR.2R.314.7tm_1.exons1.CM035842.1.Pholidichthys_leucotaenia
DIHPCYMIENSNYILTSIPSTACVSLYAFLTLLSVFTVCGNLVVIISIFYFKQLHTPTNLLILSLAVADLLVGIIVFPFSMAFSLSSCLYLEGLLCKIRGSFDISLSTCSILNLCSISIDRYYAVCRPLTYETKISRHVVLIMISVSWGVSGLIGISVIIAGLSDEKCEERCLIDVLMENTVGPLLSFYLPVIIMLCIYLKIFLVAQKQVRSIRSTNRCSVALSKMERKATKTLAVVLSVFLLCWMPFFLCITSLPFINVSVPVPVIETLNWLTLVNSMLNPFIYAFFYTWFRLSFKMIISGKIFQGDCRNTKL
>LOCXPTAAR2.106.HIT1.TAAR.2R.314.7tm_1.exons1.CM035842.1.Pholidichthys_leucotaenia
DIHPCYVVDKMSHTLIGTPSTECVLLYIFLGLSSVVMVCGNLLVIIAIIYFKQLHTPTNSLILSLAVADLLVGLLVFPFSMKFIVSACVFQQNVFCKVRDNIDITLSTASILNLCCISIDRYHAVCQPLTYRTKINSRVVVVMILFVWGVSVLVTVGFIIAGLNYENCGESCFIDVLFANIVGPILSFYLPVIIMLCIYLKIFLVAQRQVRNIQNMMKSGATVSKMERKSTKTLAIVLGVFLVCWLPFFLCFVTQISIHVSVPLAVYETLNWLALFNSMLNPFIYAFFYSWFRSAFRIIMSGKIFHRNIANTKL
>LOCXPTAAR3.124.HIT1.TAAR.2R.314.7tm_1.exons1.CM035842.1.Pholidichthys_leucotaenia
DIHPCYVVDKMSHTLIDTQSTECVLLYIFLGLSSVVMVCGNLLVIIAIIYFKQLHTPTNSLILSLAVADLLVGLLVFPFSMKFSMSACVFQQNVFCKVRDYIDITLSTASILNLCCISIDRYHAVCQPLTYRTKINSRVVVVMILFVWGVSVLVIVGFIIAGLNYEKCGESCFIDVLFANIVGPILSFYLPVIIMLCIYLKIFLVAQRQVRNIQNMMKSGATVSKMERKSTKTLAIVLGVFLVCWLPFFLCFVTQISIHVSVPLTVLETLNWLSLFNSMLNPFIYAFFYSWFRSAFRIIMSGKIFHRNIANTKL
>LOCXPTAAR10.158.HIT1.TAAR.2R.316.7tm_1.exons1.CM035842.1.Pholidichthys_leucotaenia
VDDISLCYMIDEASFMPTSTPSTECVLLYIFLGLSSVVTVCGNLLVIISIIYFKQLHTPTNSLILSLAVADLLVGLLVFPLSMKVTVTACLFYQNILCKVRTNFDVTMSTASILNLCCISIDRYHAVCQPLTYRTKINAHVVVVMMLFVWGVSVLVAVGLLIAGLNYEKCGEKCLLDVVLATILGSVLAFYLPVIIMLCIYLKIFLVAQTQVRSIHNVMKSGAAVSKMERKSTKTLAMVLGVFLVCWLPFFLCNIAETSVYVSVPLVVYESLNWLALFNSMLNPFIYAFFYSWFRSAFRIIMSGKIFLANFANAKL
>LOCXPTAAR5.190.HIT1.TAAR.2R.316.7tm_1.exons1.CM035842.1.Pholidichthys_leucotaenia
VDDISLCYMIDEASFMPTSTPSTECVLLYIFLGLSSVVTVCGNLLVIISIIYFKQLHTPTNSLILSLAVADLLVGLLVFPLSMKVTVTACLFYQNILCKVRTNFDVTMSTASILNLCCISIDRYHAVCQPLTYRTKINAHVVVVMMLFVWGVSVLVAVGLLTAGLNYEKCGEKCLLDVVLANILGSVLSFYVPVIIMLCIYLKIFLVAQTQVRSIQNVMKSGAAVSKMERKSTKTLAMVLGVFLVCWLPLFLCFVTQISIHVSVPLAVYESLNWLALFNSMLNPFIYAFFYSWFRSAFRIIMSGKIFLGNFANAKL
>LOCXPTAAR6.206.HIT1.TAAR.2R.320.7tm_1.exons1.CM035842.1.Pholidichthys_leucotaenia
TAGDTHPCYEVHDVTYVFARKPSVTCVLLYIFLGMLAVTTICGNLLVIISVIYFKQLHTPTNYLILSLAVADLLVGVVVFPFSMTFTVTSCWYHEGLFCKVRGSFDVTLSTASILNLCCISIDRYYAICKPLTYKSKISSSVIGIMILVSWGVSALIGIGITVAGFNQGKCEQSCFIDSVISATLACIFSFYIPVIIMLCIYLKIFLVAQNQINSIQTIACQSTNSGRTANKMERKATKTLAIVMGAFLLCWTPYFLCIIFQPLTYNVTPIAVIETLNWLTLSNSMLNPFIYAFFYSWFRSAFKMIVDGQIFHSDVSNSQ
>LOCXPTAAR7.214.HIT1.TAAR.2R.316.7tm_1.exons1.CM035842.1.Pholidichthys_leucotaenia
VDDMSLCYVIDEASFMPTNTPSTECVLLYIFLSLSSVVTVCGNLLVIISIIYFKQLHTPTNSLILSLAMADLLVGLLVFPLSMKVTWTACLFYQNILCKVRTNFDVTMSTASILNLCCISIDRYYAVCQPLTYRTKINAHVVMVMILFVWGVSVLAAVGFIIAGLNFEKCGEKCFLDVVLAIILSSLLSFYVPVLIMLCIYLKIFLVAQRQVRSIQNVMKSGAAVSKMERKSTKTLAIVLGVFLVCWLPFFLCNTAETSVYVSVPPVVYEALGWLGLFNSMLNPFIYAFFYSWFRSAFRIIMSGKVFLGNFANAKL
>LOCXPTAAR10.88.HIT1.TAAR.2R.316.7tm_1.exons1.CM035842.1.Pholidichthys_leucotaenia
VDDISLCYVMDEASFMRTNTPSTECVLLYIFLSLSSVVTVCGNLLVIISIIYFRQLHTPTNSLILSLAVADLLVGLLVFPLSMKVTLTACLVYQNILCKVRTNFDVTMSTASILNLCCISIDRYYAVCQPLTYRTKINAHVVVVMMLFVWGVSVLVSVGLLIAGLNYEQCGEKCFVDVALANILGSFLSFYLPVIIMLCIYLKIFLVAQRQVRSIQNVMKSGAAVSKIERKSTKTLTIVLGVFLVCWLPFFLCFVTQVSIHVSVPLAVIETLNWLGLFNSMLNPFIYAFFYSWFRSAFRIIMSGKIFLGNFANAKL
>LOCXPTAAR10.90.HIT1.TAAR.2R.316.7tm_1.exons1.CM035842.1.Pholidichthys_leucotaenia
VDDINLCYVIDEASFMPTNTPSTKCVLLYIFLGLSSVVTVCGNLLVIISIIYFRQLHTPTNSLILSLAVADLLVGLLVFPLSMKVTVTACLFYQNILCKVRANFDVTMSTASILNLCCISIDRYYAVCQPLTYRTKINAHVVVVMMLFVWGVSVLVAVGLLIAGLNYEQCGEKCFLDVALANIFGSVLSFYLPVIIMLCIYLKIFLVAQRQVCSIQNVMKSGAAVSKMERKSTKTLAIVLGVFLVCWLPFFLCNTAEISVFVSVPLVVYETLNWLTLFNSMLNPFIYAFFYSWFRSAFRIIMSGKIFLGNFANAKL
>LOCXPTAAR10.92.HIT1.TAAR.2R.316.7tm_1.exons1.CM035842.1.Pholidichthys_leucotaenia
VNDMSLCYVLDEASFMPTNTPSTECVLLYIFFSLSSVVTVCGNLLVIISIIYFKQLHTPTNSLILSLAMADLLVGLLVFPLSMKVTWTACLFYQNILCKVRTNFDVTMSTASILNLCCISIDRYYAVCQPLTYRTKINAHVVMVMMLFVWGVSVLAAVGFIIAGLNYEKCGEKCFLDMVLAIILSSLLSFYLPVIIMLCIYLKIFLVAQRQVRSIQNVMKSGAAVSKMERKSTKTLAIVLGVFLVCWLPFFLCNIAETSVYVSVPPVVYEALSLLGLFNSMLNPFIYAFFYSWFRSAFRIIMSGKIFLGNFANAKL
>LOCXPTAAR10.94.HIT1.TAAR.2R.316.7tm_1.exons1.CM035842.1.Pholidichthys_leucotaenia
VDDISLCYVIDEASFMPTNTPSTECVLLYIFLGLSSVVTVCGNLLVIISIIYFKQLHTPTNALILSLAVADLLVGLLVFPLSMKVTWTACLFDQNILCKVRTNVDVTMSTASILNLCCISIDRYYAVCQPLTYRTKINAHVVVVMMLFVWGVSVLVAVGLLIAGLNYEQCGEKCFLDVALANIFGSVLSFYLPVIIMLCIYLKIFLVAQRQVRSIQNVMKSGAAVSKMERKSTKTLAIVLGVFLVCWLPFFLCNTAETLVYVSVPLVVYEALSWLALFNSMLNPFIYAFFYSWFRSAFRIIMSDNIFLGNFANAKL
>LOCXPTAAR12.96.HIT1.TAAR.2R.311.7tm_1.exons1.CM035842.1.Pholidichthys_leucotaenia
HSSLLYDRKLQLHSDKHPFYCMCITVCFPHTAVCFHSLREPCRDNLHLLLQTAAHSHQPSHPLSGDLLVGIIVFPFSMAFSLSSCLYLEGLLCKIRGSFDISLSTCSILNLCSISIDRYYAVCWPLTYETKISRHVVLIMISVSWGVSGLIGISVIIAGLNDEKCEERCLIDVLMENTVGPLLSFYLPVIIMFCIYLKIFVVAQRQVRSIRSTNRCSVGVSKMERKATKTLVVVLGVFLLCWMPFFLCITSLPFINVSVPVPVIETLNWLALVNSMLNPFIYAFFYSWFRLSFKMIISGKIFQGDCTNTKL
>LOCXPTAAR13.100.HIT1.TAAR.2R.322.7tm_1.exons4.CM035843.1.Pholidichthys_leucotaenia
MVTQDQTELCFPTFLNASCRRPTLHWSEAMLNILLSTISLLTVILNLLVIIRTTHFVQLHTPTNILLLSLAVSDFLVGLLLVPAQILEKTACWKLGDLLCSLYYCLIYIITSASTGDMVLISVDRYVAICDPLHYPTRVTERRVKLCVCLCWLCSVFYGGLVIKDDLVHPGRHKSCLGECVIFVSYIAGVIDFILIFIIPITVIIVLYMRVFVVAVSQARAMRSHITVSTVQCSGTKAKKSELKAAKALGVLVLVFVICFCPYYCVTFAGVSVSSITFVVFLYYFNSCVNPLIYALCYPWFRNAVKLIATLQMCRKGSCEVN
>LOCXPTAAR13.104.HIT1.TAAR.2R.322.7tm_1.exons4.CM035843.1.Pholidichthys_leucotaenia
MVTQDQTELCFPTFLNASCRRPTLHWSEAMLNILLSTISLLTVILNLLVIIRTTHFVQLHTPTNILLLSLAVSDFLVGLLLVPAQILEKTACWILGDLLCSLYYCLIYIITSASTGDMVLISVDRYVAICDPLHYPTRVTERRVKLCVCLCWLCSVFYGSIVFKDDFFHPGRHKSCLGECVIFVSYIAGVIDFILFFIIPITVIIVLYMRVFVVAVSQARAMRSHITVSTVQCSGTKAKKSELKAAKALGVLVLVFVICFCPYYCVIFAGASVSSITFVVFLYYFNSCVNPLIYALCYPWFRNAVKLIATLQMCRKGSCEVN
>LOCXPTAAR14.107.HIT1.TAAR.2R.328.7tm_1.exons3.CM035843.1.Pholidichthys_leucotaenia
METQDSAELCFPQLYNTSCRKPRLHWSEAVFLNILLSSISVITASLNLLVIISLPKCELLHTPTNILLLSLAVSDFLAGLLLMPLEILRKTFCWVLGDTVCSLYCFLTCNIITASTGNVFLISIDRYIAICNPLHYPTKVTVARIKTCVCLCWLYSVFYSTFYVRDILTHPGRQNSCYGECVFVINYITGSIDLVISFVVPITVIIVLYMKVFVVAVSHARAMRSHVTTVALQHSMRPTAKKSELKAARSLGVLIIVFLLCFCPYYSYFLVEDNVISASSASFVILFFYCNSCMNPVIYALFYPWFRQTVKIIVTLQILQPGSHETHI
>LOCXPTAAR15.108.HIT1.TAAR.2R.329.7tm_1.exons2.CM035843.1.Pholidichthys_leucotaenia
HNKEALCFPELLNTSCRKPAAPWTSTLNLLLSSLSLVTAGLNLLVIISISHFRQTITSEMQLHTPTNILLLSLAVSDFLVGLVSMPLETLRITACWFLGDLVCSVFNYASFTITGASIGDVVLISIDRYVAICDPLRYSSRVTVRRAKLCVCLCWICSLFYGSLVFKDELAQPGGEKSCDGECVIIVSYVAGVFDFIITFIIPVTVIIVLYMRVFVVAVSQARTMRSHVTAGTHLHAVNIRTKKSELKAARTLGVLVVVFLICFCPYYCASLAEDKYNALYDAVFYLFYCNSCLNPVIYALFYPWFRKAIKLIVTLQILHPGSCNTNAL
>LOCXPTAAR16.109.HIT1.TAAR.2R.326.7tm_1.exons2.CM035843.1.Pholidichthys_leucotaenia
GDSQQSGAMLPRTLQHLLQKANSSLDLRLEPSAFIPLSGHCSPQPTCHHLHLPFQAKQLHTPTNILLLSLAVSDFLVGLVSMPLETLRITACWFLGDLLCSLFNYISFMITCASVGDVVLISVDRYVAICDPLCYFSRVTVRRAKLCVCLCWICSLLFCSLAFKDELAQPGRKKSCHGECVIIVSYVAGVVDFIITFIIPVTVIIVLYMRVFVVAVSQARTMRSHVTAGTHLHSVTLRTKKSELKAARTLGVLVVVFLFCCCPYYCASLAGGEPNDLYDAVFYLFYCNSCLNPVIYALFYPWFRKAIKLIVTLQILKRDSCNASIL
>LOCXPTAAR17.113.HIT1.TAAR.2R.321.7tm_1.exons2.CM035843.1.Pholidichthys_leucotaenia
FCFPELLNTSCKKPTLHWSEAVLLNILLSSISVITVVLNLLIIISISHYRQLHTPTNILLLSLAVSDFLVGLLSMPGEIFRKTACWFLGDLMCSLYNYVMLTITSASIGTIVLISVDRYVAICAPLHYPTRVTLARGKFCVCLCWLCSVFYISLLVKDELADPGRRKSCYGECVITIGLIESFVDLILTFIIPVSVILILYMRIFVVAVSQARAMRSHVKGVTHLHSVTLTAKRSELKAARTLSVLVIMFLICFCPFYIVSLAGYETLSISAEFYILHLFTFNSCINPVIYALFYPWFRRSIKLIVTLQILQPGSCEANVL
>LOCXPTAAR18.114.HIT1.TAAR.2R.327.7tm_1.exons3.CM035843.1.Pholidichthys_leucotaenia
MMDIQDKFCFPELSNKSCMKPTFHWSEAVLLNILLCTVSVITAEIISFIFVFVINYIQLHSPTNTLLLSLAVSDFLVGLLVMPVEIHLRTACWFLGDLLCSFYNYLSFITTSASVGNIVLISVDRYVAICDPLHYPTRVTVTRVKICVCLCWVCSIIYNTLLVKDDLTQTVKHNTCQGECVIIIQYIASTADFVLTFIVPVNVIIVLYMRVFVVAASHARAMRSHVTAVTLTHSITFAANKSELKAARTLGILVVVFLICFFPYYCVSLTGSDSITDSTVFYVFFLFPLNSCMNPVIYALFYPWFRKTIKHIVTLQIFGHGSCEISM
>LOCXPTAAR19.119.HIT1.TAAR.2R.321.7tm_1.exons2.CM035843.1.Pholidichthys_leucotaenia
FCFPELLNTSCKKPTLHWSEAVLLNILQSSISVITVVLNLLIIISISHYRQLHTPTNILLLSLAVSDFLVGLLSMPGEILRKTSCWFLGDLMCSLYTFVSFIITSASIGTIVLISVDRYVAICAPLHYPTRVTVAKGKLCVCLCWLCSIFYTSLLLKDELSDPGKHKSCYGECVITIGLIEGVVDLILTFIVPISVILILYMRVFVVAVSQARAMRSHVTGVEHLHSVTLTAKKSELKAARTLGVLVIMFLICFFPYYSISLAGNVVLSYSTEFYSVLHLFYFNSCINPVIYALFYHWFRKCIKQIITLQIFQPGSCDANI
>LOCXPTAAR20.121.HIT1.TAAR.2R.321.7tm_1.exons2.CM035843.1.Pholidichthys_leucotaenia
FCFPELLNTSCKKPTLHWSEAVLLNILLSSISVITVILNLLIIISISHYRQLHTPTNILLLSLAVSDFLVGLLSMPGEIFRKTACWFLGDLMCSLYNYVLLIITSASIGTIVLISVDRYVAICAPLHYPTRVTLARGKFCVCLCWLGSVFYTSLLVKDELSDPGRSKSCYGECVIAIGLIESFVDLILTFIVPVSVILILYMRVFVVAVSQAHAMRSHVKGVTHLNSVTLTAKRSELKAARTLSILVIMFLICFCPFYTVPLAGYETLGNSADFYILHLFTFNSCINPVIYALFYPWFRRSIKLIVTLQILQPGSCEANVL
>LOCXPTAAR21.123.HIT1.TAAR.2R.320.7tm_1.exons2.CM035843.1.Pholidichthys_leucotaenia
LCFPELLNTSCKKPTLHWSEAVLLNILQSSISVITVVLNLLIIISISHYRQLHTPTNILLLSLAVSDFLVGLLSMPGEIFRKTACWFLGDLMCSLYNFVSYIITSASIGTIVLISVDRYVAICAPLHYPTRVTVAKGKFCVCLCWLCSIFYISLLLKDELSDPGRHKSCYGECVITIGIIEGVVDLILTFIVPVSVILILYMRVFVVAVSQARAMRSRVTGVAHLHSVTLKAKKSELKAARTLGVLVIMFLICFFPYYSISLAGNVVLSYSTEFYVLHLFYFNSCINPVIYALFYHWFRNCIKQIITLQILQPGSCDANI
>LOCXPTAAR22.125.HIT1.TAAR.2R.321.7tm_1.exons3.CM035843.1.Pholidichthys_leucotaenia
KFCFPELNNKSCMKPTFHWSEAVLLNNLLCTVSVITAEIFSFIFVFAINYIQLHSPTNTLLLSLAVSDFLVGLLVMPVVIHRRTACWFLGDLLCSFYNYLSFITTSASVGNIVLISVDRYVAICDPLHYPTRVTVTRVKICVCLCWVCSIIYNTLLVRDDLTQTVKHNTCQGECVIIIQYIASTVDFVLTFIVPVNVIIVLYMRVFVVAASHARAMRSHVTAVTLKHSITLAANKSELKAARTLGILVVIFLICFFPYYCVSLDRSGSITDSTVFYVFFLFSFNSCMNPVIYALFYPWFRKTIKHIVTLQIFEHGSCEISM
>LOCXPTAAR22.128.HIT1.TAAR.2R.321.7tm_1.exons3.CM035843.1.Pholidichthys_leucotaenia
KFCFPELNNKSCMKPTFHWSEAVLLNILLCTVSVITAEIFSFIFVFAINYIQLHSPTNTLLLSLAVSDFLVGLLVMPDVIHRRTACWFLGDLLCSFYNYLSFITTSASVGNIVLISVDRYVAICDPLHYPTRVTVTRVEICVCLCWVCSIIYNTLLVKEDLTQTVKHNTCQGECVIIIQYIASTVDFVLTFIVPVNVIIVLYMRVFVVAASHARAMRSHVTAVTLKHSITIAANKSELKAARTLGILVVIFLICFFPYYCVSLAGSGSITDSKVFYVFFLFSFNSCMNPVIYALFYPWFRKTIKHIVTLQIFEHGSCEISM
>LOCXPTAAR23.130.HIT1.TAAR.2R.327.7tm_1.exons3.CM035843.1.Pholidichthys_leucotaenia
VMDNQDKFCFPELNNKSCMKPTFHWSEAVLLNNLLCTVSVITAEIISFIFVFVINYIQLHSPTNTLLLSLAVSDFLVGLLVMPVEIHLRTACWFLGDLLCSFYNYLSFITTSASVGNIVLISVDRYVAICDPLHYPTRVTVTRVKICVCLCWVCSIIYNTLLVKDDLTQTVKHNTCQGECVIIIQYIASTVDFVLTFIVPVNVIIVLYMRVFVVAVSHARAMRSHVTAVTLKHSITLAANKSELKAARTLGILVIIFLICFFPYYCVSLAGSGSITDSTVFYVFFLFSFNSCMNPVIYALFYPWFRKTIKHIVTLQIFEHGSCEISM
>LOCXPTAAR24.133.HIT1.TAAR.2R.315.7tm_1.exons2.CM035843.1.Pholidichthys_leucotaenia
FCFPELLNISCKKPTLHWSEAVLHNFLLSSISVITVVLNLLIIISISHYRQLHTPTNILLLSLAVSDFLVGLLSMPGEIFRKTACWFLGDLMCSLYKFVSFIITSASIGTIVLISVDRYAAICAPLHYPTRVTVAGGKFCVCLCWLCSVFYISLLLKDELSDPGRHKSCYGECVITIGIIEGAVDLILTFIVPVSVILILYMRVFVVAVSQARAMRSHVTGVAHLHSVILTAKKSELKAARTLGVLVIMFLICFFPYYSISLAGNVVLSYSTEFYVLQLFSFNSCINPVIYALFYPWFRKSIKQIITLQILQPGS
>LOCXPTAAR25.135.HIT1.TAAR.2R.320.7tm_1.exons2.CM035843.1.Pholidichthys_leucotaenia
ELCFPQLNTSCKKPTPLHSEALLLTLLKSSVCLITAALNLLVIIAVSHFRQLHTPTNILLLSLAVSDFLVGLLSMPGEIVRTTTCWFFGDVMCSLYNYVSFTNTSSSVGKMVLISVDRYVAICDPLHYPTKVTLSRTKLCVCVCWLCSLFYNALLLKDDVTQPGRYTSCYGECVVFIDYIAGNVDLVLTFIIPNTVIIVLYMRVFVAAVSQARAMRSHVTTATLQHSLTLTAKKSELKAARTLGVLVIVFFICFCPYYCISLAGDDLLNSPYASFVPFLFYFNSSLNPVIYALFYPWFRKAVKIIVTLRIMKPGSRESNI
>LOCXPTAAR26.139.HIT1.TAAR.2R.321.7tm_1.exons2.CM035843.1.Pholidichthys_leucotaenia
ELCFPQLNTSCKKPTPLHSEALLLTLLKSSVCLITAAFNLLVIIAVSHFRQLHTPTNILLLSLAVSDFLVGLLSMPGEIVRTTTCWIFGDVMCSLYNYVSFTNTSSSVGKMVLISVDRYIAICDPLHYPTKVTLSRTKLCVCVCWLCSLFYNALLLKDDLTQPGRYTSCYGECTFFIDYIAGNVDLVLTFIIPITVIIVLYMRVFVAAVSQARAMRSHVTTATLQHSLTLTAKKSELKAARTLGVLVIVFFICFCPYYCISLTVDDFLNSPSASFVPFLFYFNSSLNPVIYALFYPWFRKAVKIVVTLRIMQPGSCESNIL
>LOCXPTAAR27.140.HIT1.TAAR.2R.328.7tm_1.exons3.CM035843.1.Pholidichthys_leucotaenia
KMKEESDLCFPQLINISCRKPMTPYAETLFLTLLLSSVSLITVALNLLVIISLSDFAHLHTPTNILLLSLAVSDFLVGLLSMPVEIVQITTCWFLGEHVCSLYNYVSFIITSACAGKMVLISADRYIAICDPLHYPTKVTVRRTKLCVCLCWLCSLFYNALLLKDDLTQPGRYTSCYGECVVFIDYIAGNVDLVLTFIIPITVIIILYMRVFVVAVSQARAMRSHVTTVTCQRSMHETAKKSELKAARTLGVLVLVFLLCFCPYYCISLVGDDLLISSSASFVHFLFYFNSSLNPIVYALFYPWFRKAVKLIVTLQIMQPGSCESNIL
>LOCXPTAAR28.148.HIT1.TAAR.2R.320.7tm_1.exons2.CM035843.1.Pholidichthys_leucotaenia
LCFPHLNTSCKKPTPPHSEALLLTLFMSSVSLITTALNLLVIIAVSHFRQLHTPTNILLLSLAVSDFLVGLLLMPGEIVRIKACWFLGQLMCSLYSYVSFIITSASVGKMVLISVDRYVAICDPLHYPTRVTLRRTKLCVCLCWLCSAFYNTLLLKDDLTQPGRHNSCYGECVVLIDYNAGNVDLVLTFIIPITVIIVLYMRVFVVAVSQARAMRSHVTTVTLQHSLTLTAKKSELKAARTLGVLVIVFLLCFCPYYCVSLAGDDLLKSSSASFVHFLFYFNSSLNPIIYALFYPWFRKAVKMIATLWIMQPGSCESNIL
>LOCXPTAAR29.149.HIT1.TAAR.2R.329.7tm_1.exons2.CM035843.1.Pholidichthys_leucotaenia
MEIRYEAELCFPRLLNASCRKPLQHSSQSIFFYILLSGISLLTVALNLLVIISISHFRQLHTPTNLVLLSLAISDFFVGLLLMPVQILLLGGCWILGTLICGLFYYASFILTSASVGNMVLVSVDRYMAICNPLLYSSTVTEWRVKVCVCLCWAASILYNGMILKDFLQHPDRYNSCYGECIVVIDFITGVCDVILTFLGPVAVIVILYTRVLVVAVSQARAMRAQVTATVQGSVRVTAKKSERKAAMAVGVVVVVFLMCFCPYFYPSLAGQEMSTSVDFTVFGVWLLYCNSCLNPVIYAFFYPWFRRCVKLIVTLQILKSHSRDAKII
>LOCXPTAAR30.150.HIT1.TAAR.2R.329.7tm_1.exons2.CM035843.1.Pholidichthys_leucotaenia
MEIRYEAELCFPRLLNASCRKPLQHSSQSIFFYILLSGISLLTVALNLLVIISISLFRQLHTPTNLVLLSLAISDFFVGLLLMPVQILLLGGCWILGTLICGLFYYASFILTSASVGNMVLVSVDRYMAICNPLLYSSTVTEWRVKVCVCLCWAASILYNGMILKDFLQHPDRHNSCYGECIVFIDFITGVCDVILTFLGPVAVIVILYTRVLVVAVSQARAMRAQVTAAVQGSVRVTAKKSERKVAMAVGVVVVVFLMCFCPYFYPSLAGQEMSTSFDFTFFELWLLYCNSCLNPVIYAFFYPWFRRCVKLIVTLQILKSHSRDAKII
>LOCXPTAAR31.153.HIT1.TAAR.2R.322.7tm_1.exons3.CM035843.1.Pholidichthys_leucotaenia
EGVELCFPHLHNASCRKPEPPHSETVLIYCVLYVVSMITAALNLLEFLFGLKLLQLHTPTNFLLLSLAVSDFLVGLLLMPVEILLMQTCWMLGDLMCAVYYVLLLVIMVASVEVMVLISVDRYVAISDPLHYPTRITKRRTSVCVCVCWIYSVLMSIFSFYDHLKEPGRYNSCFGECLVIIQAIVDLVLGFIIPITIIIVLYVRVFVVAVSQARAMRSHVAVVTLPTSKTVKPGKSEVKAARTLGVVVAVFLMCYCPYYCVSITGHSIKIGYSTEVYMIFLMYVNSCLNPVIYAFFYPWFRKSLRLIINLHILKPGSCDINL
>LOCXPTAAR32.155.HIT1.TAAR.2R.322.7tm_1.exons2.CM035843.1.Pholidichthys_leucotaenia
MKALEDSELCFPQLLNSSCRKTAHPRSASMLIYFILSSISLLTIALNLLVIISISYFKKLHSPTNILLLSLAISDCFVGFLMFFQIILLDGCWFLGDLMCSLYFLLDYIITSASIGTMVLISVDRYVAICDPLHYSTRVTQTRVKLCVFLCWVCSALFQCLLLRDSLKHPGMYNSCSGECVVVVDYAGGIADVLLSFVGPVTVIVILYSRVCAAAVSQARTLALHGSVSVNAKKSELKAVRAISIVIIVFLICICPYFCVTLTGQDAMLSASSVAFVMCLFYFNSCLNPLIYALFYPWFRKAARQIVTLRILMPGSREANVI
>LOCXPTAAR33.156.HIT1.TAAR.2R.325.7tm_1.exons2.CM035843.1.Pholidichthys_leucotaenia
MEPFEDAELCFPQLNSSCRKIHRRPVVLMLIYMTLSSISLITVTLNLLIIISISHFKQLHTPTNLLLLSLAISDFLVGFLMCFQILNIEGCWFLGDLMCAVYYVLDYIITAASVGTMVLISLDRYVAVCYPLHYQSKVTQSGAKVAVSLCWSCSVLCHSLLLKDNLQHPGRYNSCYGECVIVLDYAAGYVDVFVSFAGPITVIVVLYLRVFVVAASQARAMRSQVIATHQQSGRGTVKKSELKAARTLGVVVVVFLSCVCPYYVMSLTGDTLLNTTAIMFFVCLFYVNSCLNPLMYAFFYPWFRKSIKLIVTLQILKPGSSHTNI
>LOCXPTAAR34.163.HIT1.TAAR.2R.323.7tm_1.exons3.CM035843.1.Pholidichthys_leucotaenia
TEEGDGLCFPHLHNASCRKPDPPHSETVLVYCVLYIVSMITAALNLLVIRLSAFQQLHTPTNFLLLSLAVSDFLVGLLVMPVEILLMQTCWMLGDLMCAVYYVLPSIIIAASVGVMVLISVDRYMAISDPLHYSTRITKTKIMVCVCVCWLYSVFISFFIFYDHLKEPGRYNSCLGECLVVIQGDVDLVFSFVIPITIIIVLYVKVFVVAVSQARAIRSHVAAVTLQTSKTMKSGKSEVKAARTLGVVVAVFLTCYCPYYCVSVTGRSIKIGYSTEVYMTFLMYLNSCLNPVIYAFFYPWFRKCLRLIINLHILKPGSCDVNL
>LOCXPTAAR35.165.HIT1.TAAR.2R.325.7tm_1.exons3.CM035843.1.Pholidichthys_leucotaenia
MEPFQDAELCFPQLNSSCRKITRRLIVTVIIYMILSSMSLITVTLNLLIIISISHFKQLHSPTNLLLLSLAVSDFLVGFLVCFQIMIIDGCWFLGDFMCVLSSLFDYIISTSSVGTTVLISVDRYVAICYPFYYPSKITKTGTKVAVSLCWTCSALFYSLMLKDNLQHPGRYNSCYGECVLVLDHAAAYVDLLLSFAGPITVIVLLYLRVFVVAASQARAMRSQVAATHQQSVRVTVKKSELKAARTLGVVVVVFVACVCPFFCVTFTGEDTLLNTTATFLICLFYFNSCVNPLIYAFFYPWFRKCIKLIFTLQILKPGSSHTNI
>LOCXPTAAR36.167.HIT1.TAAR.2R.322.7tm_1.exons2.CM035843.1.Pholidichthys_leucotaenia
FQDGELCFPHLNSSCRKIIQRHAVSMLIYMTLSSISLLTVTLNLLIIISISYFKQLHTPTNLLLLSLAVSDFLVGIQMCFKIMIIEGCWFLGDLTCSLCSVLDYIITSASVGTMVLISVDRYAAVCHPLYYQNKVTQNETKVAVSLCWMCSALCQGLMLKDNLQHPGRYKSCYGECVIVVDYVSAYVDLLLSFIGPITVIVVLYVRVFVVAAFQARAMRSQITATFQSSVKVKVKKSELKAAGTLGVVVVVFLACYCPYFCVALTGEDSLLNISAIAFVTCLLYINSCVNPLIYAHFYPWFRKSIKLILTFQILKPGSSHTN
>LOCXPTAAR36.169.HIT1.TAAR.2R.303.7tm_1.exons2.CM035843.1.Pholidichthys_leucotaenia
FKMLNFAFHNFSSCRKITQCHAVSVLIYMTLSSISLLTVTLNLLIIISISYFKQLHTPTNLILLSLAVSDFLVGIQMCFQIMVIEGCWFLGDLMCSLCSVLEYIITSASVGTMVLISVDRYAAVCHPLYYQNKVTQNEAKVAVSLCWTCSALCQGLMLKDNLQHPGRYMFCYGECVIVVDYVSTYVDLFLSFLGPITVIVVLYVRVFVVAAFQARAMRSQITATFQSSVKVLVKKSELKAAGTLGVVVVVFLACYCPYFCVALTGEDSLLNISAIAFVTCHLYINSCVNPLIYAHFYPGSENQ
>LOCXPTAAR37.171.HIT1.TAAR.2R.320.7tm_1.exons2.CM035843.1.Pholidichthys_leucotaenia
LQDAELCFPQLNSSCRKITRRRIVTVTIYMTLSSISLITVTLNLLIIISISHFKQLHSPTNLLLLSLAVSDFLVGFLMWFQIMIIDGCWLFGDFMCVLAALFDSIISTSSIGTMVLISVDRYVAICYPFYYSSKITKTGAKIAISLCWMCSALSYSLMLKENLQHPGRYNSCYGECVVAANHIAAYVDLFLAFVGPITVIVVLYLRVFVVAASQARAMRSQVVATRQVSVKVKKSELKAARTLGVVVVLFLTCLCPYFCVTLSGEDTLNISAVTFFICLFYVNSCLNPLIYALFYPWFRKSINLIVTLQILKHGSSHTNM
>LOCXPTAAR38.173.HIT1.TAAR.2R.320.7tm_1.exons2.CM035843.1.Pholidichthys_leucotaenia
FQDAELCFPQLNSSCRKITRHHIITVIIYMTLSSMSLITVTLNLFIIISIAHFKQLHSPTNLLLLSLAVSDFLVGFLMCFQIMIIDGCWFLGDFMCALSALFDYIISTSSIGTMVLISVDRYVAICYPFYYSSKITKTGAKVAVSLCWTCSALRQGLMLKDNLQHPGMYNSCYGECVLVLDHVAAYIDLLLSFVGPITVIVVLYLRVFVVAASQARAMRAQVAATHQVSVKVKKSELKAARTLGVVVVLFLMCFCPYFCVTLSGEDTLNTSAVTFFICLFHANSCLNPLIYALFYPWFRKSIKLIVTLQMLKPGSSCINM
>LOCXPTAAR39.175.HIT1.TAAR.2R.327.7tm_1.exons2.CM035843.1.Pholidichthys_leucotaenia
FQDAELCFPQLNSSCRKITCRRIVTVIIYMTLSSMSLITVTLNLLIIISIAHFKQLHSPTNLLLLSLAVSDFLVGFLVCFLVFLCFLCAMIFDGCWFLGDFMCPLSALFDYIISTSSIGTMVLISVDRYVAICYPFYYSTKIMKTGGKMAVSLCWTCSALCQGLMLKDNLQHPGRYKSCYGECVLVLDHVAAYIDLFLSFVGPIAVIIVLYLRVFVVAASQARAMRAQVAATHQVSVKVKKSELKAARTLGVVVVLFLMCFCPCFCVTLSGEDSLDTSAVTFFICLFHVNSCLNPLIYALFYTCFRKSIKLIVTLPIMKPGSSCTNM
>LOCXPTAAR40.180.HIT1.TAAR.2R.323.7tm_1.exons2.CM035843.1.Pholidichthys_leucotaenia
MEQFQDAELCFPKLNLSCRKITRHPAISVLIYMTLSSISLITVTLNLFVIISISHFKQLHTPTNLLLLSLAVSDFLVGFLVCFQIMIIEGCWFLGDLMCALYHVLDYIITFASIGTMVLISVDRHVAICYPLHYKSRVTQNGSKVAVSLCWACSLLYNCLIMKDNLHLPGLYNSCYGECLIVLDHAAAYVDLFLSFVGPIAVIVVLYLRVFVVAVSQARAMRSQVAATHQQSVKLKKSELKAARTLGIVVVIFLACFCPYFCVTLSGEETLNISAVTFFICLFYFNSCLNPLIYAFFYPWFRKSVKSIITLQILKSGSSHTNI
>LOCXPTAAR41.181.HIT1.TAAR.2R.325.7tm_1.exons2.CM035843.1.Pholidichthys_leucotaenia
MEPFQDTELCFPQLNSSCRKISHLHVVSILIYITLASISLITVTLNLFVIISVSHFKQLHTPTNLLLVSLAVSDFLVGILMCFQIMIIDGCWFLGDLPCAVYNVLDYVITSASIGTMVLISMDRYVAVCHPLYYQRKVTQNGAKFAVSLCWMFSVMCNCLILKDNLQHPGRFNSCYGECVIILNYIAGYADTFLSFVGPVIVIVVLYLRVFVVALSQARTMRSQVAATCQRSVRVRVKSEFKAVRTLGIVVVVFVMCTCPYFCATLTGEDTLFSTTALAFFNCLFYINSCINPLIYAFFYPWFRKSIKLIATLQILKPGSSHTNI
>LOCXPTAAR43.185.HIT1.TAAR.2R.325.7tm_1.exons2.CM035843.1.Pholidichthys_leucotaenia
METFQDAKLCFPQLNSSCRKIFRLPVVSVLIYIALSSISLITVTLNLFIIISISHFKQLHTPTNLLLLSLAVSDFLVGFLICFKIMIIEGCWLLGDLMCALYYVLNYVITSASIGTMVLISLDRYVAICHPLYYQGKVTQNRAKFVVLLCWVCSVFCHCLILKDNLQHPGRYNSCYGECVVFLDHVAGYVDVFVSFVGPVTVIVVLYLRVFVVAASQARTMRSQVAATQQSVRVRVKKSEFKAVRTLGVVVVVFVTCVCPFFCATLTGEDTLFNSTALAFFSTLFYLNSCINPLIYALFYPWFRKSIKLIVTLQILKPGSSHTYI
>LOCXPTAAR43.186.HIT1.TAAR.2R.325.7tm_1.exons2.CM035843.1.Pholidichthys_leucotaenia
METFQDAKRCFPQLNSSCKKIFRLPVVSVLIYIALSSISLITVTLNLFIIISISHFKQLHTPTNLLLLSLAVSDFLVGFLICFKIMIIEGCWLLGDLMCALYYVLNYVITSASIGTMVLISLDRYVAICHPLYYQGKVTQNRAKFVVLLCWVCSVFCHCLILKDNLQHPGRYNSCYGECVVFLDHVAGYVDVFVSFVGPVTIIVVLYLRVFVVAASQARTMRSQVAATQQSVRVRVKKSEFKAVRTLGVVVVVFVTCVCPFFCATLTGEDTLFNSTALAFFGTLFYLNSCINPLIYALFYPWFRKSIKLIVTLQILKPGSSHTNI
>LOCXPTAAR43.187.HIT1.TAAR.2R.325.7tm_1.exons2.CM035843.1.Pholidichthys_leucotaenia
METFQDAKLCFPQLNSSCRKISRLPVVSVLIYIALSSISLITVTLNLFIIISISHFKQLHTPTNLLLLSLAVSDFLVGFLICFQIMIIEGCWFLGDLMCALYYILDYVITSASIGTMVLISADRYVAICRPLYYQGKVTQNRAKFAVLLCWVCSVFCHCLILKDNLQHPGRYNSCYGECVVFLDHVAGYVDVFVSFVGPVTVIVVLYLRVFVVAASQARTMRSQVAATQQSVRVRVKKSEFKAVRTLGVVVVVFVTCVCPFFCATLTGEDTLFNSTALAFFNTLFYLNSCINPLIYALFYPWFRKSIKLIVTLQILKPGSSHTNI
>LOCXPTAAR43.189.HIT1.TAAR.2R.325.7tm_1.exons2.CM035843.1.Pholidichthys_leucotaenia
METFQDAELCFPQLNSSCKKISRLPVVSVLIYIALSSISLITVTLNLFIIISISHFKQLHTPTNLLLLSLAVSDFLVGFLICFQIVIIEGCWFLGDLMCALYYILDYVITSASIGTMVLISLDRYVAICHPLYYQGKVTQNRAKFAVLLCWVCSVFCHCLILKDNLQHPGRYNSCYGECVVFLDHVAGYVDVFVSFVGPVTVIVVLYLRVFVVAASQARTMRSQVAATQQSVRVRVKKSEFKAVRTLGVVVVVFVTCVCPFFCATLTGEDTLFNSTALAFFLNLFYLNSCLNPLIYALFYPWFRKSIKLIVTLQILKPGSSHTSI
>LOCXPTAAR46.191.HIT1.TAAR.2R.326.7tm_1.exons2.CM035843.1.Pholidichthys_leucotaenia
MEPIQDAELCFPQLNSSCRKITHLHDVSVLIYLTLSSISLITVTLNLLIIISISHYKQLHTPTNLLLLSLAVSDFLVGILMCFQIMIIEGCWFLGDLMCSLYNVLNYVITAASIGTMVLISADRYVAVCYPLHYQSRVTLKRAKVAILLCWMFSVLCHCLLLNDNLRHPGRYNSCYGECVVVLDYAAGYVDMFLSFIGPIMAIIVLYLRVFVVAASQARAMRSKTAATHQQSVRGTAKKSELKAARTLGVVIVVFLSCVCPYFCMSLTGGDTMLNTTAIAFFICLFYFNSCLNPLMYAFFYPWFRESIKLIVTFQILKPGSSHTNI
>LOCXPTAAR47.192.HIT1.TAAR.2R.326.7tm_1.exons2.CM035843.1.Pholidichthys_leucotaenia
MEPIQDAELCFPQLNSSCRKISRLHIVSVLIYMTLSSISLITVTLNLLIIISISHFKQLHNPTNLLLLSLAVSDFLVGIQMCFQIMIIEGCWFLGDLMCSLYNVLGYVITAASIGTMVLISADRYVAVCYPLHYQSRVTLKRAKVAVSLCWMFYVLCHCLLLNDNLRHTGRYNSCYGECVVVLDYAAGYVDIFLSFIGPIMAIIVLYLRVFVVAASQARAMRSKTAATHQQSVRGTVKKSELKAARTLRVVIVVFLSCVCPYFCMSLTGGDTLLNATAIAFFIGLFSFNSCLNPLMYAFFYPWFRESIKLIVTFQILKPGSSHTNI
>LOCXPTAAR48.193.HIT1.TAAR.2R.326.7tm_1.exons2.CM035843.1.Pholidichthys_leucotaenia
MEPIQDAELCFPQLNSSCRKISRLYFVSVLIYMTLSSISLITVTLNLLIIISISHFKQLHTPTNLLLLSLAVSDFLVGIQMCFQIMITEGCWFLGDLMCSLYNVLGYVITAASIGTMVLISADRYVAVCYPLHYQSRVTLKRAKVAVSLCWMFSVLCHCLLLNDNLRHPGRYNSCYGECVVVLDYAAGYVDMFLSFIGPIMAIIVLYLRVFVVAASQARAMRSKTAATHQQSVRGTVKKSELKAARTLGVIIVVFLSCVCPYFCMSLTGGDTLLNTTAIAFFICLFYFNSCLNPLMYAFFYPWFRESIKLIVTFQILKPGSSHTNI
>LOCXPTAAR47.194.HIT1.TAAR.2R.294.7tm_1.exons2.CM035843.1.Pholidichthys_leucotaenia
MTLSSISLITVTLNLLIIISISHFKQLHTPTNLLLLSLAVSDFLVGIQMCFQIMIIEGCWFLGDLMCSLYNVLGYVITAASIGTMVLISADRYVAVCYPLHYQSRVTLKRAKVAVSLCWMFSVLCHCLLLNDNLRHPGRYNSCYGECVVVLDYAAGYVDIFLSFNGPIMAIIVLYLRVFVVAASQARAMRSKTAATHQQSVRGTVKKSELKAARTLWVVIVVFLSCVCPFFCMSLTGGDTLLNATVIAFFIWLFNLNSFLNPLMYAFFYSWFRESIKLIVTFQILKPGSSHTNI
>LOCXPTAAR49.195.HIT1.TAAR.2R.326.7tm_1.exons2.CM035843.1.Pholidichthys_leucotaenia
MEPIQDAELCFPQLNSSCRKISRLHIVSVLIYMTLSSISLITVTLNLLIIISISHFKQLHTPTNLLLLSLAVSDFFVGILMCFQIMIIEGCWFLGDLMCSLYNVLGYVITSASIGTMVLISADRYVAVCYPLHYQSRVTLKRAKVAVSLCWMFSVLCHCLLLNDNLRHPGRYNSCYGECVVVLDYAAGYVDIFLSFIGPIMAIIVLYLRVFVVAASQARAMRSKTAATHQQSVRGTAKKSELKAARTLGVVIVVFLSCVCPYFCMSLTGGDTLLNATAIAFFICLFSFNSCLNPLMYAFFYPWFRESIKLIVTFQILKPGSSHTNI
>LOCXPTAAR28.197.HIT1.TAAR.2R.277.7tm_1.exons3.CM035843.1.Pholidichthys_leucotaenia
MSVMMSSHHRQLHSPTNLLILCLVISDFLVGLLLMPINILSTEVCWFFNDLLCTLYYVVDFINTSSSMGNIVLISVDLYLANIWVLFLTMLFTLDRTKVCICMCWICSVLYNSLTLKDFLGRPGSQNTCHGECVVAFGSVTCLLDLFCIFFSPITVIVTPCMKVFTVAVSQARAMRSHISVATQQRAVAQTINKSKMKAAKTLGVVVVMFLICFCPYYSLSFVGEDIEDSSSSSPFVVWLLYFSSCLNPIIYAMFYPWLRKSVIFIVTFQILQASSC
>LOCXPTAAR50.199.HIT1.TAAR.2R.324.7tm_1.exons2.CM035843.1.Pholidichthys_leucotaenia
MMEETELCFPQLLNSSCRRPKRPHFEVLLTYVVLSAISLLTVTLNLLVIISISHFRQLHTPTNLLLLSLAVSDFFVGLLMFFQIVLIDGCWFFGDVLCVLYQYLAYIITSAATGNMVIISVDRYIAICHPLHYSAKITQQRVKIFVCLCWICSLVFQSLNLKDNLEQPGRYSSCTGECVIVINHIAGFADLILTFIAPITVIVVLYLRVFVVAVSQARAVRSHVTAVQGSVHATAKKSELKAARTLGVVVVVFLVCMSPFFCVTLTGQDGLLNASSAAFVICLFYFNSCLNPVVYAFFYPWFRKSTKLVVSLQILKPGSCKTNI
>LOCXPTAAR51.201.HIT1.TAAR.2R.325.7tm_1.exons2.CM035843.1.Pholidichthys_leucotaenia
VMEESELCFPELSNSSCLRPVRPHFEVLLTYVLLSSISLLTVFLNLLVIISISHFRQLHTPTNLLLLSLAVSDFFVGLLMSFQIILIDGCWFLGDIMCTLYQYIAFIITSASIGTMVVISVDRYVAVCHPLRYSTKITQQRVKLLVSLCWICSVVFQSVIVKDNLKQPGSYKSCIGECVFVINYIAGLFDLIFSFIAPIALIVALYLKVFVVAVSQARIMRSQITAPHQQSVALTVRRSELKAARTLGVVVVVFLLCMCPYYCVALTGQDNLLNASSAAFVICLVYFNSCLNPIIYVFFYPWFRKSIRLIVTLQILQPDSCETNM
>LOCXPTAAR52.202.HIT1.TAAR.2R.318.7tm_1.exons2.CM035843.1.Pholidichthys_leucotaenia
IMEDTELCYPQFLNSSCWRPKRPLSEVLLIYILLSSISLLTIILNLLVIISISHFRQLHTPTNLLLLSLAISDFLVGLLMFCQIVLIDGCWFFGDVMCVAYQYLAFIITSASIGTMVVISVDRYVAICHPLHYSAGITQQRVKMLVCMCWVCSVVFQSLTLKENLKQPGKYHSCMGECAFIIDYIAGLFDLVFTFIAPIAVIVVLYLRVFVVAVSQARTMRSQITATHSGTLKVQKSELKAARTLGVVVIVFLICMCPYYCFALTGQTNFLNVSIFLFYFNSCLNPIIYVFFYPWFRQSIRFIVTLKILQRGSSQTKM
>LOCXPTAAR53.204.HIT1.TAAR.2R.324.7tm_1.exons2.CM035843.1.Pholidichthys_leucotaenia
MEETELCFPELLNSSCQRLRRPHSEVMLTYVLLSAISLFTVILNLLVIISISHFRQLHTPTNLLLLSLAISDFLVGLLMSFQIVLIDGCWLFGDVLCVLYQYLAYIITSASIGIMVIISIDRYMAICYPLHYSTRTTPQRVKVIVCLCWIGSVVFQSLTLKDNLRHPGRYNSCIGECVIIVSHIAGMFDFVISFIAPITVIVVLYVRVFLVAMSQARAVRSQVAVKHQLSIRVTAKKSELKAARTLGVVVVVFLVCICPYFCVALTGQDNRINASSAAFVICLVYVNSLLNPIIYAFFYPWFRKSIKHIITLQILQSDSGKVNM
>LOCXPTAAR54.209.HIT1.TAAR.2R.325.7tm_1.exons2.CM035843.1.Pholidichthys_leucotaenia
VMKEAEPCFPQLLNTSCTRPKRPYFEVMLTYILLSFISLLTVILNLMVMISISHFRQLHTPTNLLLLSLAVSDFFVGLLVFFQIVLIDGCWLFGDVICVLYQFLAYAVTAASIGTLIIISVDRYVAICDPMQYSIKVTQKRVTLCVSVCWICSVIFQIVIQRDNLSAPGRYNSCVGECIVAIDHISSIFDMIFNLIAPITVIVILYVRVFAVAVSQAQAMRSQIAATHQHSVRVTVKKSELKAARTLGVVVAVFLICMCPFFCVTITGQDSLLDPSSATFVICLIYFNSCLNPMIYAFFYPWFRKSMRLILTLQILQPDSSQANI
>LOCXPTAAR55.210.HIT1.TAAR.2R.325.7tm_1.exons2.CM035843.1.Pholidichthys_leucotaenia
VMEEAELCFPQLLNSSCIRPKRPYFEVMLTYILLSFISLLTVILNLMVIISISHFRQLHTPTNLLLLSLAVSDFFVGLLMFFQIVLIDGCWFFGDVICVLYLYLAYIITAASIGTLMVISVDRYVAICYPMQYSTQVTQKRVKMCVSVCWICSVIFQTVILKDDLKTPGRYNSCIGECIIVINYIAGIFDLIFNLVGPITVIVVLYVRVFAVAVSQARVMRSQIAATHQQSVRVTVKKSELKAARTLGVVVVVFLICMCPYFCVAITGQDNLLNASSATFVICLIYFNSCLNPVIYAFFYPWFRKSMRLILTLHILQPDSSQANI
>LOCXPTAAR56.211.HIT1.TAAR.2R.327.7tm_1.exons1.CM035848.1.Pholidichthys_leucotaenia
MEGLDGAELCYPQLLNLSCRGVTRPPSEAILLYTLFFSISVLTVVLNVLVIISISHFKQLHTPTNVLLLSLAIADLFVGLLVMPVEIVRFIETCWRLGDFMCALSYIIGFILTSASVGNMVLISVDRYVAICYPLQYPNIITRRRAEVTVGLCWAISVLFNGLILKDHLSQPDRHNSCYGECLVVIDYVSGTIDLVSTFIGPCSVIVILYLRVFVVAVSQARAMRSRVTAQTVKITAKNSERKAAGTLGIVILVFLLSFCPYYYPSLAGQDISNNVLSWAIVSWMVYFNSCLNPLIYAFFYPWFRRAICLIVGLKILEKDSCHANIV
>LOCXPTAAR57.212.HIT1.TAAR.2R.327.7tm_1.exons1.CM035848.1.Pholidichthys_leucotaenia
MEGLDGAELCYPQLLNLSCRGVTRPPSEAILLYTLFFSISVLTVVLNVLVIISISHFKQLHTPTNVLLLSLAIADLFVGLLVMPVEILRFIETCWRLGDFMCALSYINGFILTSASVGNMVLISVDRYVAICYPLQYPNIITYKRAEVTVGLCWAISVLFNGLILKDHLSQPDRHNSCYGECLVVIDYVSGTIDLVATFIGPCSVIVILYLRVFVVAVSQARAMWSRVTVQTVKITAKNSERKAAGTLGIVILVFLLSFCPYYYPSLAGQDISNNVLSWAIVSWMALFNSCLNPLIYAFFYPWFRRAICLIVGLKILEKDSCQANIV
>LOCXPTAAR58.213.HIT1.TAAR.2R.327.7tm_1.exons1.CM035848.1.Pholidichthys_leucotaenia
MEGLDGAELCYPQLLNLSCRGVTRPPSEAILLYTLFFSISVLTVVLNVLVIISISHFKQLYTPTNVLLLSLAIADLFVGLLVMPVETVRFIEACWRLGDFMCALSYINSFILTSASVGNMVLISVDRYVAICYALQYPSIITCRRAEVTVGLCWAISVLFNGLMLKDHLSQLDRHNSCYGECLVVIDYVSGTIDLVATFIGPCSVIVILYLRVFVVALSQARAIRSRVTVQTVKITAKNSERKAARTLGIVILVFLLSFCPYYYPSLAEMDISNNVLSWAIVSWMVLFNSCLNPLIYAFFYPWFRRAICLIVGLKILEKDSCHANIV
>LOCXPOra1.5.HIT1.Ora.2R.312.V1R.exons1.CM035837.1.Pholidichthys_leucotaenia
MDLCVTIKGVSFLLQTGMGILGNTVVLAVYAQIICTEAKLLPVDMILCHLAFANLLLLLTRCIPQTMTVFGLRELLNDSGCKVVIYAYRIARALSVCITCMLSVFQAVTIAPSGPRLSRLKPALPSLVLPTFVGLWLLNMAICIAAPFFSMAPRNGTVPAFTLNLGFCHVDFRDNLSYVINGVFLSVRDFTFVALMVGSSGYILLLLHHHSHQVRGLRRSHSGGVEARAAKTVVTLVILYVVFFGIDNVIWIYMLTVAKVSPVVADMRVFFSSCYAFLSPYFIISSNKKVKARIVCAAEQDQQTADSQDTQD
>LOCXPOra2.6.HIT1.Ora.2R.303.V1R.exons1.CM035837.1.Pholidichthys_leucotaenia
FVHGMLCLFLTVVGITGNTAVIMAFLLLFHQENRLLTADAIVLHLACVNLLVVVVRSLLETLASFHLAKIFGDTGCKSVIFIYRTSRALSIWLTFLLSTYQCLSIVPPGSRWASIRALLAQYLGCVFLCLWVLNICMTTAPILFSYSIKNDSSLPMNCINVEFCFLKFPSKLARDANGAAQVGRDVVPMALMTLASLIILVFLYKHSNQVKGLRRSSGGGGGGGNSGAEQRAAKSVVALVTLYVVLYGVDNGLWVYTLTVKKTMSSSLISNLRIFFGSLYAALSPVVIIASNRKVNSRLGCAA
>LOCXPOra3.7.HIT1.Ora.2R.367.7tm_1.exons2.CM035837.1.Pholidichthys_leucotaenia
MSEVLTVDAILFGLLVFSGIVGNILVIHVVFQSAFESPSRRLSPSDTILVHLSLANLLTSLFRTIPIFVSDLGLDVSLSPGWCRVFMLLWVWWRAVGCWVTFALSAFHWTILTRHRVTFSHLALKRQRRRVWIVLGMVWGANLAFSIPALVYTTHVDGNATVKLMVISCTTKPLLGCVWEFPSDQQGSAFASISMALNELLPLLLMISTNLATLHSLTKHIRTVTSGGDSGVAAGQLDKHVATERKAAHVIMSLVSLFVVCWTLQVASVTYYNHDGGHHAEGLLTVAHFSASVFIGFSPMVVALGHGKLRRKITDAILGWTTFLNCYNKDTKDQRMSLKTAGTKGKEPIFVIQKEMKVINVEGKGNK
>LOCXPOra4.8.HIT1.Ora.2R.305.7tm_1.exons1.CM035842.1.Pholidichthys_leucotaenia
MGSSTVNLMSLRIVVSCIGFVGNIFLITSMLKNNFSKVKSFELFLLGLATANLEEIIIINIYDIINILPFSTTTYGTWWCWLLKFMIIIGEINSILFTVLICIFRYQKLRDAKRVSLPVFLDSIRSAWLMSGVCVMLSTLLSLPIFVMSHPNHAENTTRSIGCPPDFFHCSETHCPVLHHLYKYFFIVLCHLLPLIIVTVTSCLILTILLNQRKTVTPADTVSRSSQFSRKKKDAWLYRSTVAVLAAMGLFQVDWTLYLIFKLAFSSTDSPLWGEIEFFLSTSYTSISPYVYGLGYATFSLKTCK
>LOCXPHaplo15.1aa.491.HIT1.OlfC.1R.879.ANF_receptor.exons11.CM035847.1.Pholidichthys_leucotaenia
WSSSASFMLLLGLVGRQLGLWVGPQSVQAVTCSRWSKTSNQDLFQDGDIIIGGLFPLHLQLQSVDSDFSQQPHIKPCTGLEYVTLRFMYAMVFALEEINHSTSLLPGVKLGYHIFDSCVHPQWALQAAMSLVAGDRSSCNSTKSPNYSAGKGEGIKITRGGRPIPLIIGGASSTTSQILSKILGPLSVPLISYLSTCPCLSDRHRYPTFFRTIPSDVYQVRAIVQLAIQFNWTWIGAVLENSDYGRMAIKVFQEEIQWSEVCLAFVETLEMKNLVRDIKRAALTIKASTAKVILIFTWYRNVKELFVQLDKINVTDRQFLASEAWSTSVDLLQNPVTKKVARGVLGVAIRSSPIPGFENYLRSLHPVSHPHDEFLREFWEMEFGCSYRGNFSTSSRANITLQTFSLSPCPGTESLKGVQSLFTDTSQLRVAYNVYLAVYAAAHILHRVLSCPSKNNSTCLSPKYIKPTELLYHFNQMNFTTPQGEIFYFQGPDISASYDLVNWQNTHEGSLKLALIGRVDGFELHLNESAIQWSTGSNQVPVSVCSVSCLPGTRKVRRKGEPLCCFDCVPCADGEISDQTNSLHCERCPSEFWSNPKRTACILRQQDFLSFNETLGITLTAAAVCGATVTAVVFVVFLQHRHTPMVRANNLELSFLLLVSLKLCFLCSLVFIGRPSVWSCRFQQAAFGISFVLCVSCLQVKTIVVLAAFHSARPGTEALIRWFGPGEQRGSVGLLTCIQIVICAVWLSLSPPVPRLDLGFQGSKVTLECAMTSVVGFCLVLGYIGLLASTCLILAFYARKLPDNFNEAKLITFSMLIFCAVWVAFVPAYVSSPGKYTVAVEIFAILASSYGLLFCIFAPKCFIILMRPEKNTKKFMMAR
>LOCXPHaplo15.2aa.502.HIT1.OlfC.1R.840.ANF_receptor.exons12.CM035847.1.Pholidichthys_leucotaenia
LGLRVSPQSVQAVTCSQWGTTSNQDLFQDGDIIIGGLFPLHLQLPALGSDFTEQPHIKPCTGLEYGPLKYMYAMVFALEEINHSTTLLPGVKLGYHIFDSCVLPQWALQAAMLLVAGDRSSCNSTKPPDGEEIKNRGQPVPLIIGGASSTTSQILCQMLGPLSIPLISYLSSCPCLSDTHQYPTFFRTIPSDVYQVRTIAQLAIRFNWTWIGAVVANNDYGHMAITVFQEGIQGSQVCLAFVETMQRENIVRDARQAAHTIQASTAKVIMIFVWYTEVRELFVQLDKLNVTDRQFLASEAWSTSGDLLKNPVTKEVAHGVLGVAIRSSPIPGFENYLRSLHPINRPHDEFLREFWEKEFGCTNMSLHKSSLPPCTGTESLKGVQNLFTDTSQLRVTYNVYLAVYTVAYALHGLFSCPTGNNSMCYINPIKVLQHISKVNFTTPQGEPFYFQGADIPAKYDLVNWQNTGDGPLKLVLIGRVDGLELHLNESAIQWSTRSTEVPVSVCSKSCPPGTRKANRKGEPLCCFDCIPCADGEISNKTGSTLCERCSSDFWSNDERTACVPRQLDFLSFNETLGITLTAVAVSGVTVTTAVFVVFLYYRHTPMVRANNSELSFLLLVSLKLCFLCSLVFIGRPSVWSCRFQQAAFGISFVLCVSCLQVKTIVVLVAFRSARPGAEALMRWFGPGQQRGSVGLFTCIQVIICIIWLSLSPPVPQPDLDIPGLKVTLKCAMTSVVGFSLVLGYIGLLACTSLLLAFLARKLPDNFNEAKLITFSMLIFCAVWVAFVPAYVSSPGKYAVTVEIFAILASSYGLLFCIFAPKCFIILLRPEKNTKKHLMAR
>LOCXPOlfC1.240.HIT1.OlfC.2R.854.ANF_receptor.exons10.CM035847.1.Pholidichthys_leucotaenia
QCKFIRGSTRLPVLEKKGDVLLGGLFSLHDMVVEPSLSFNSTPHSLQCTRFNFRTFRWMQTMIFAIEEINRDGKLLPNMTLGYKIYDSCSTPHQALKAAIELMGSEKGPGVKGMLNPADNCHGIVPVVIGDGGSTQSLVVAHFLGVFYVPQVSYFSSCACLSDKKEFPAFLRTMPSDFFQVDSLVQLVKHFGWTWVGVIAGDDDYGRGGASKFVTEIRNLGACIALHEIIPKNRAQAAISSIISNIRSSGVWVILVFAVEQDAAVLFDEVLREGLTGIQWLASEAWSTAAILSSPKKYHRILQGSMGFAIHRAHIPGLQDFLLRLNPSSPDFHRDPFLVPFWEELFQCRLGGQAEGQKYNIEENPPCSGTEELRNITSIYSDVSQLRISYNVYKAVYAVAHGLKAMRSCVEGKEPFSFHACSDTNNMQPWQLLHYIKHVAYTNQFGDEIRFDENGDPAAIYDLVNWQLRQNGEMEFVFVGKFDKATVAVAQKLQIDEQKILWNGNQTKVPLSMCSSICPPGTRKAIQPHFPICCYDCVACAAGEISNYTDAIECVRCLPEFWSNAEKTACIPKQVEFLSFTDTMGICLSAISLIGSFSTCVVILIFYCHRTTPIVKANNSELSFLLLFSLTLCFLCSLTFIGEPSKWSCMFRHTAFGIIFVLCVACILGKTIVVLIAFKATMPGTNVMKWFGPTQQKTIIIFCTLVQVIICTVWLVVAPPIPRQLMPPKSAVVILLCDEGSHVAFALVLAYIGFLACLCLLLAFLARKLPDNFNEARFISFSMVIFCAVWVAFIPAYISSPGKYSTVTEVFAILASSYGLLGCIFVPKCYIILLNPEKNSRKYFLSKSLTGRNF
>LOCXPOlfC2.100.HIT1.OlfC.2R.820.ANF_receptor.exons6.CM035847.1.Pholidichthys_leucotaenia
TTKEEGPLFQIMETPEFPLLSKTGDVVIGGAFSIHSKIIQPPLHFTEKPAQLRCYSINLREFRFAQAMVFAIEEINKSQFLLPNVSIGYRIYDNCGSTLSSMRAVMALMNGDEWTLGKSCSGQSAVHAIIGESESSSTIVLSQTTGPFQMPVISHSATCECLSSRTEYPSFFRTIASDLYQSRALAQLVKHFGWTWVGAVNSDSDYGNNGMAIFLEAAQEEGVCVEYTEKFHRAEPEKLLKVVEVIRKSTARVIVGFLAHVEMNNLLEQLSRHNITGRQFIGVEAWITADSLVTPTSFSVLGGALGFAVQKANISGLENYLVKGFWETEFQCKQAGRDSEKKDTTCKETQDLLELRDYDEDVAELRYSGNIYKAIYAIAYSMHNLLSCSSSQGCGKQVNMTHQQVVESLKQVNFTIKNGDQVWFDSTGAAVAKYEVVNWQRGPDGSVHFIPVGYYDASLPPGQRFLLKTESIMWPEGSQELPVSVCSKSCHPGTHKVLQKGKPVCCYDCIPCAEGEISNTTDSNECKNCPEEYWSNQNRDACVPKIVEFLSFTEVMGKILVFFTLFGVLLTSVVAILFLMNKDTPLVKANNSELSFLLLFSLTLCFLCSLTFIGRPSEWSCMLRHTAFGVTFVLCISCILGKTIVVLMAFKATIPSSNVMKWFGPVQQRLSVLGFTLIQVFICILWLTIKPPFPYQNMNIYKEKVILECALGSPVGFWAVLGYIGLLAIFCFLLAFLARKLPDNFNEAKFITFSMLIFCAVWLTFIPAYVSSPGKFTVAVEIFAILASSYGILLCIFTPKCFILVFKPGLNTKKHLMGKV
>LOCXPOlfC3.102.HIT1.OlfC.2R.836.ANF_receptor.exons6.CM035847.1.Pholidichthys_leucotaenia
LMGAIRGEDGTLCNILGSPKFPLLSKKGDITIGGAFSIHSQMAKPSYSLNYTPEPLTCSRINLREFHFAQTMIFAIEEINNSSSLLPNVSIGYKIFDTCGLTLPSTHAMMGLMNGQEKTLGKTCFSQSSAHAIIGASESSSTIAMLQISGIFQIPVISHFATCACLSNRQEYPTFFRTIPSDYYQSRALAKLVKQFGWTWVGAVRSDNDYGNNGIATFIKAASQEGVCVEYSETISRTDSRDQVARVVGVIRGGSARVLVAFLAQREMSILLEEALKQNLTGLQWVGSESWITATHFASRRFSGILMGSLGFTIKKSKIAGLQDFLLQVNPSQDPQNNLLREFWEETFSCIFKPSLRGERQCSGSERLEETHNPFTDVSELRISNNVYKAVYAVAQAVHNMLKCDDVQNQSCVWNDHLKPKEVLKHLHDVNFTLHSGERVYFDRNGDPAATYELVNWQKNHAGDIVFVSVGSYDASLPKRKQFTMNGINITWVTESERRPRSVCSESCLPGFRQAVVTGKPICCFSCVACAAGEISNTNNSAECSRCPPEYWSNENHSQCVQKVIEFLSYEETMGGLLTALSLFGASLSLTVSGVFFRFHHTPLVKASNSELSFLLLFSLTLCFLCSLTFIGQPTEWSCMLRHTAFGTTFALCISCILAKTITVVKAFKTQQPLNTSPQCSPSLQRASVLCGTLLQVLVCVLWLTIAPPFPHKNTFEDVEKIILECALGSSIGFCAVLGYIGLLAVLCLILAFLARKLPDNFNEAKFIAFSMLIFSAVWITFIPAYVSSPGKFTVAVEVFAILASSFGLFFCIFAPKCYILLLKPERNTKKHMIER
>LOCXPOlfC4.104.HIT1.OlfC.2R.856.ANF_receptor.exons6.CM035847.1.Pholidichthys_leucotaenia
MVLIIYLLLLSLLAVRGGYPLCQTYGANELPQFSQEGDINIGGIFSFHHYPVSVSPAFDLNPGTIQCEGLDPGELQYAYTMIFAIEEINNSSELLPDVTLGYRIFDSCPSIPLSIRASLNLMNRYEGQVDSCNKLSNVHAIIGDTTSTSTIGIARTMGPFNIPVISHSATCACLSNRRDYPSFFRTIPNDIYQSKALAKLVKHFGWTWVGAVRTNSDYGNGGMATFLEAAEREGICVEYSVAIYRTDPKKWFLEVVDIIKRSTAKVIVAFADGIDLGILIKELHAQNVTGLQWVGSEGWITYRYVASSLNYAVVQGAVGFATLNVHIPGLQEFLANSRPSTVPGNRGLVELWEMVFSCILNPQTDSSDGNSVTTCSGKESLWDVKTQFTDVSDASLLNNVYKATYAVAHALDMLFGCKDLQGPFENNMCADPKNVQAWQVLHYLTQVSFTTKMGEKVFFDELGDPVARYVLVNWQLGETGHVLFETIGYYDASQPEGHQFKMKAGVGAIWAAGSLEVPRSVCSESCLPGTHRAFIKGKPLCCFDCIPCANGEYSNSANAVKCDKCPPEYTSNEVRDSCDMKDIEFLTFTELMGILLVSISVFGAFLAIMVALIFFHYRHTPIVRANNSELSFLLLFSLTLCFLCSLTFIGRPSEWSCMLRHTAFGITFVLCISCILGKTIVVLMAFRATLPQSNVMKWFGPTQQRISVLAFTLIQVLICILWLTINPPVPFKNMNIYKEKIILECALGSPVGFWAILGYIGLLAILCFLFAFLARKLPDNFNEAKFITFSMLIFCAVWITFIPAYVSSPGKFTVAVEIFAILASSYGMLFCIFLPKCYIILLKPETNTKKHLMSKG
>LOCXPOlfC5.106.HIT1.OlfC.2R.867.ANF_receptor.exons6.CM035847.1.Pholidichthys_leucotaenia
SDLSGCVMSTQSWSEQGWALLQLLLVTSFSQGEKPVCKRIGDQEYPHLSKTGNIILGGMFSFHSSWKDRQDTYKSKPLPLQCTSLNFREFQFAQAMLFAIEEINNSTDLLPGISLGYKMYDTCGSIARSVGVALSLANDIEMLSGHSEASCEALQVQAIMGETSSSPSTAIATVLGPIFIPLISHFATCACLSDKTKYPSFLRTVPSDYYQSRALAHLVKHFGWTWVGAIRTNDDYGNNGMATFTEIAEELGICLEYSVSFFRTDPSDKIRKIINTIKSSTSKVIVAFLSHMDMDVLIHELSHHNLTGYQWVGSESWIFDSQTAALDKHHILDGAIGLSIPKAHVSGLREFMLDVKPLNSSDNEMLTGFWEALFSCKFKQSKSLTEIQQECTGNEDLSGVQNSFTDMSLRPIFNNVYKGVYAVAHAIHHILGCNKTCKNNVQLDPFMILQQIKKIHFKTKEGEEVYFNENGDPSAKYEIINWQPRENGLVDFFTVGLYDASLPEKKQLNLQKKTLIWAKNSKQVPVSVCSQKCPPGTRKVLQKWKPVCCYDCIRCADGEISNNTDANTCVRCLLEFWSNERRDACIKKESVFLSYEEIMGALLTAASLLGTCMTAVVTFIFFRYRKTPVVRANNSELSFLLLLSLTLCFLCSLTFIGQPSQWSCMLRHTAFGITFVICISCVLGKTIVVLMAFRATLPGSNVMKWFGPTQQRLSVLCFTLIQVIICILWLTISPPFPFKNFKEFKDKIVLECALGSAVGYWAVLGYIALLALLCFVFAFLARKLPDNFNEAKFITFSMLIFCAVWITFIPVYVSSPGKFSVAVEIFAILASSFGLLFCIFIPKCYIILLKPEKNTKKNMIGKGAPLS
>LOCXPOlfC6.109.HIT1.OlfC.2R.861.ANF_receptor.exons6.CM035847.1.Pholidichthys_leucotaenia
SMTSTQHWPEQGWLFLQLLLVASFSQSEEQTCKQRGELENPQLYKDGDIVLGGMFSFHSSWKDRKDSYTYKPLPLQCTSLNLRDFQFAQAMLFAIEEINNSTKLLPGISLGYKIYDTCGSVARSVGVALPLVNGNEIDNVQLDANCTRPAQVQVIIGETSSSPSMVIATVIGPFHVPLISHFATCACLSDKTKYPSFLRTIPSDYYQSRALAHLVKYFDWTWVGAIRTNNDYGNNGMAIFTEIAEELGICIEYSVSFFRTDPPYKIQTIINTIKSSTSRVIVAFLSHVDMDVLIHELSHHNLTGYQWVGSESWIFDSQTAALDKHHILDGAIGLSIPKAHVGGLREFMLDVKPLNSSDNEMFTEFWEALFSCKFKKSKSPTEIQQECTGNEELSGVQSSFTDMSLMPIFNNVYKGVYAVAHAVHAIFECNKTCKNTSHLNSFMILEQIKKIHFKTKEGEEVYFNENGDPAAKYEIINWQPRENGLVVFVTVGLYDASFTSRKQLNLQNKTLIWAKNSTQVPISVCSEKCPPGTRKVLQKGKPICCYDCIRCAEGETSNMEDSVTCMRCLPEFWSNERRDACIKKESVFLSYDEIMGALLTAASLLGTCMTAAVAFIFFRYRKTPIVRANNSELSFLLLLSLTLCFLCSLTFIGQPSQWSCMLRHTAFGITFVLCISCVLGKTVVVLMAFRATLPGSDVMKWFGPTQQRLSVLCFTLIQVIICILWLTISPPFPSRNFKEFKDKIILECALGSALGFWAVLGYIGLLAMLCFVFAFLARKLPNNFNEAKFITFSMLIFCAVWITFIPAYVSSPGKFSVAVEIFAILASSYGLLLCIFIPKCYIILLKPEKNTKKNILGKETP
>LOCXPOlfC7.110.HIT1.OlfC.2R.858.ANF_receptor.exons6.CM035847.1.Pholidichthys_leucotaenia
SMTCTQRWPQQGWALLQLFLVMSFSQTEDQVCVQRGHPENPQLSKDGDITLGGIFSFHSSWKDSQDTYTQKPLPLQCISLNFRGFQFAQAMLFAIEEINNSTELLPGISLGYKIYNACGSIARSIRVALALANGNETVSASYGITCKRPAQVQAIMGETSSSPCMAISTVIGPFYIPLISHFATCACLSDKTKYPSFLRTIPSDYYQSRALAHLVKHFGWTWVGAIRTNDDYGNNGMATFIDTAYELGICLEYSVSFFRTDPSYKIQKIINTMKSSTSKVIVAFLSHMDMDVLIHELSHHNLTGFQWVGSEGWIFDSQTATLDKHHILDGAIGLSIPKAHVSGLREFMLDVKPLNSSNNEMFTEFWEALFSCKFKESESPAEIQEVCTGNEELSGSQNSFTDMSLMPIFNNVYKGVYAVAHALHNILSCNKTCKNNVQLDPFMILQHIQNIHFKTKEGEEVYFNQNGDPAAKYEIINWQPRENGMVDFVTVGLYDASLPANKQLNLQKKGLTWAENSKQVPVSVCSEKCPPGTRKVLQKGKPICCYDCIRCAEGEISNVTDSVTCMRCLPEFWSNERRDACIKKESVFLSYEEIMGALLAAASLLGTCMTAAVAFIFFRYRKSPIIRANNSELSFLLLLSLVLCFLCSLTFIGQPSQWSCVLRHTAFGITFVLCIACILGKTIVVLMAFRATLPGRNVMKWFGPTQQRFSILCFTLIQFVICIFWLAISPPSPLKNFKEIKDKIVLECALGSALGFWAVLGYIGLLAMLCFIFAFLARKLPDNFNEAKFITFSMLIFCAVWIAFIPAYVSSPGKFSVAVEIFAILASSFGLLFCIFIPKCYIILLKPEKNTKKHMMGR
>LOCXPOlfC3.113.HIT1.OlfC.2R.824.ANF_receptor.exons6.CM035847.1.Pholidichthys_leucotaenia
NSVCQLQGYTQLPELAQDGDLVIGGIFSFRTGQDYVADTFQAVPEFRKCKNFNLREFKFAQAMIFAINEINANHEFLPKVKLGYSIYDNCGTMDILRAALALVSGVNRNGSDCTQTVQAILGHSGSRPTIAFARVVGRFQIPVISHFATCACLSNRREYPTFFRTIPSDYYQSKALAKLVKHFGWTWVGAIAVDNEYGLNGIATFIQAAREYGVCIEYSEAFSSSYPPKGLQRITKIVMHSTSRVIIAFMSHREIKLLAAELYKQNITGLQWIGSDAWITDHSLTDSEGHTILVGSLGFTVARAKIPGLGEYLRQLHPSQFPSSQFVRDFWEDVFDCSLNASMNIQRQLCSGSESLENVESQFTDMSELRFTNNVYKSVYAVAHAVDSLIKCDALSNESCPYPKQIQPWQVLQYLSIVNFTTKEGERVYFNNEGESPARYELVNLQITNRGTMEGKTVGIYDASLPESQQFIMNRIPVVWGNGLTEEVPVSVCNKKCLPGTHKVLQKGKPECCYDCIPCPAGEISNLTDSVNCMKCPLDYWSNKGRNTCILKEIEFLSYDEILGASLVVFSLFGVFLTMITTLVFYCHRETPLVRANNSELSFLLLFSLTLCFLCSLTFIGRPTEWSCMLRHTAFGITFVLCISCVLGKTIVVLMAFRATLPGSHVMKWFGPTQQRLSVLTFTLVQVLICILWLTINPPFPFMNFQLYEDRIILECNLGTGVGFCAVLGYIGLLAVLCLVLAFLGRKLPDNFNEAKFITFSMLTFSAVWITFIPAYVSSPGKFTVAVEIFAILASSFGLLSCIFLPKCYIILLKPEQNTKKHVM
>LOCXPOlfC8.115.HIT1.OlfC.2R.834.ANF_receptor.exons6.CM035847.1.Pholidichthys_leucotaenia
IKSETQTCKLIGQTGYTEFSKEGDLTIGGVFTLTGVRKLVDKNYQELPYTYCTKWNHRELKLARTMIFTVEEINRDAMLLPGVSLGYKVYNGCGSENLIRAAIEALNGENLHNCSGQVLAIIGHSSSAVTKYINIILSSFSVPQVSHLSTCACLSDKSLYPTFFRTVPSDHFQIAGLVQLMKYFDWQWVGIVYSVGTYSEEGAADLITETEKEGICVEFSLPYAETSKSNLEAIVNTLRDSSSNVIVMFMALTYANSFLSKMEAYNITGKQWLGTESWVTSSDLASVDRMYILQGAMGFALPKASIPGLGEFLLSLKPSDEPESAIIKAFWENFFDCSFFPSNTSEMCTGAEDLQTVSSVYTDVSGFSEENNVYKAVYSVAYALHTLLQCQNGSNPTSGKPCVTKNEVQPKLVLEHMKYVNFTIKNGAKVLFDEYGESVAQYDLVNWQMKEDGSVEIKTIAQFDTSFPEGERLKIKKDAKIIWGGNNDKVPRSVCTEPCPPGTRKAINKNRPVCCFNCVQCPAGTISNQTNSPDCLICPPEFWSNEKRDQCLPKPTEYLSYKEIMGALLAGFCCIGVFLSLLISIIFLTHKETPIVRANNSELSFLLLFSLKLCFLCSLTFIGRPTEWSCMLRHTAFGITFVLCISCMLGKTLVVLLAFKATLPSSNIMKWFGPIQQRLSVLTFTLVQVVICILWVTINPPFPNMNTKYYKEKIILECALGSAVAFWAVLGYIGLLAILCFVLAFLARKLPDSFNEAKLITFSMLIFCAVWVTFIPAYVSSPGKFTVAVEIFAILASSFGLLICIFFPKCYIIIFRPDQNSKKHVMGKTPTRTL
>LOCXPOlfC9.116.HIT1.OlfC.2R.851.ANF_receptor.exons6.CM035847.1.Pholidichthys_leucotaenia
MLKALLLFLNALYSSTVSGCELFGRFSMPSLFKQGDIMIGGIFPVFNKEINSISTFNMEPSGVKCALFDMRAFRWTQVMIFTIEEINRDPSLLPNLTLGYRILNSCSSPTNTLRAALSLASTTEETNLTSCSPKISAVIAEAGSSQSLAVAGTLGPFNMPIVSYFSTCACLSDRAKYPTFFRTIPSDYFQAKALAALVNHFGWQWIGAIQSDNDYGRNAIQAFTEEVNKLGICVAFVGTVKRTYGRDKILDVVELIKSSTVKVILAFSPEGDFTPLMKEVVKQNITGIQWIGSEAWITAPQPSTPEIYQAFGGALGFALQKMAIPNLEQFLKGINPFTDPQAAFVKEFWEIMVGCTPVLPGIHMSTEGRNKMCRGNETLENSRDVFFNVTQLRVSYNVYKGVYAIANALHQLIFCQPAGEMRVKPCLNLSDIQPKEVAYHLQKVNFRNQMGDNVFFDENGDPPASYDIINWQLKNGQVRHVTLGHFTSTVNGDYKLTIQEENIVWRKEKMVPISVCSNVCPVGTRKAQIKGKPTCCFDCIPCADGTIANSTGSADCTLCPQEYWSSHLKNECIPKTVEYLTYFEPMGIALTVVSLLGAILSLATLGLFIHYRETPVIKASNTELSCFLLLSLFLCFLCSLTFIGRPTVWTCMLRHTAFGVTFALCISCILGKTIVVVTAFKATIPGSKIAGNFGPLQQRIIVCSCTLIQIVICILWLKLNPPFPDMVFRYSNEKIILECNTGSEAAFYAVLGYIGVLAIICLILAFLVRKLPDNFNEAKFITFSMLIFCAVWITFIPAYVSSPGKFTVAVEIFAILSSSFGLLISIFAPKCYIILIKPEKNTKRHVMGKNV
>LOCXPOlfC10.119.HIT1.OlfC.2R.834.ANF_receptor.exons6.CM035847.1.Pholidichthys_leucotaenia
TIKSETQICKLVGQTGYTEFSKEGDLTVGGIFSMTSTMELVDNNYQELPYTYCRKWNHRELKFARTMIFTVEEINRDAMLLPGVSLGYKVYNGCGGNLIRAAIEALNGEDIHNCSGQVQAVLGHSSSGVSEDVNIILSSFSVPQVSHLSTCACLSDKSLYPTFFRTVPSDHFQIAGLVQLMKFFDWQWFGIIYAVGRYAEEGTADLIMEAKKAGICVEFILSYTKTSMSGVKAIVNTLRHSTSNVIVIFMSLSNTKSFLSKMERYNISGKQWLGTEAWITTSDLASVDRMYILQGAMGFALPKASIPGLGEFLLSLKPSDEPESASIKAFWENVFHCSFFPSNSSELCTGAEDLQTVSSVYTDVSGFSEENNVYKAVYSVAYALHTLLQCQNGSNPTSGKPCVTKNEVQPKLVLEHMKYVNFTTKNGAKVLFDEYGESVAQYDLVNWQMKEDGSAEIKIIAQFDTSFPEGEQLKIKKDTKIIWGGNNDKVPRSVCTEPCPPGTRKATNKNRPVCCFNCVQCPAGTISNQTNSPDCLICPPEFWSNENRDQCLPKPTEYLSYKEIMGALLAGFCCIGVFLSLLISIIFLTHKETPIVRANNSELSFLLLFSLKLCFLCSLTFIGRPTEWLCMLRHTAFGITFVLCISCVLGKTLVVLLAFKATLPNSNIMKWFGPIQQRLSVLTFTLVQVVICILWVTINPPFPNMNTKYYKEKIILECALGSAVAFWAVLGYIGLLAILCFVLAFLARKLPDSFNEAKLITFSMLIFCAVWITFIPAYVSSPGKFTVAVEIFAILASSFGLLICIFFPKCYIIIFRPDQNSKKHVMGKIPTRTL
>LOCXPOlfC11.126.HIT1.OlfC.2R.835.ANF_receptor.exons6.CM035847.1.Pholidichthys_leucotaenia
TIKSETQTCKLIGQTGYIEFSKEGDLTIGGVFSMTSTMELVDNNYQELPYTYCTKWNDRELKFARTMIFTVEEINRDAMLLPGVSLGYKVYNGCGGENLIRAAIEALNGEDLQNCSGQVLAVLGHSSSGVSEDINIILSSFSVPQVSHLSTCACLSDKSLYPTFFRTVPSDHFQIAGLVQLMKYFDWQWFGIIYAVGPYAEEGTADLIMETKKEGICVEFSLPYTKTSKSELKTIVNTLRDSSSNVIIIFMSLSNTKSFLSKMERYNISGKQWLGTEAWITTSDLASVDRMYILQGAMGFALPKTSIPGLGEFLLSLKPSDEPESAIIKAFWENFFDCSFFPSNTSEMCTGAEDLQTVSSVYTDVSGFSEENNVYKAVYSVAYALHTLLQCQNGSNPTSGKPCVTKNEVQPKLVLEQMKYVNFTTKNGAKVLFDEYGESVAQYDLVNWQMEEDGSVEIKTIAQFDTSFPEGERLKIKKDTKIIWGGNNDKVPRSVCTEPCPPGTRKLINKNRPVCCFNCVQCPAGTISNQTNSPDCLICPPEFWSNEKRDQCLPKPTEYLSYKEITGALLAGFCCIGVFLSLLISIIFLTHKETPIVRANNSELSFLLLFSLKLCFLCSLTFIDRPTEWSCMLRHTAFGITFVLCISCVLGKTLVVLLAFKATLPSSNIMKWFGPIQQRLSVLTFTLVQVVICILWVTINPPFPNMNTKYYKEKIILECALGSAVAFWAVLGYVGLLAILCFVLAFLARKLPDSFNEAKLITFSMLIFCAVWITFIPAYVSSPGKFTVAVEIFAILASSFGLLICIFFPKCYIIIFRPDQNSKKHVMGKIPTRNL
>LOCXPOlfC12.130.HIT1.OlfC.2R.883.ANF_receptor.exons8.CM035847.1.Pholidichthys_leucotaenia
MVLRFTSLVVFLLIVWIKPGSAVVLDNCVFLGGEEKNSLYADGDVVIGGLFPLHYSPVFSLPAYRVKPKPNTYKYSRALRWMQTMTFTVNEINQRSDLLPQLKLGFHIRDSCDNIPVSLRASFLLVNGQPEASEVTANNFNTDKRLHRNKDSVLGCAAVQKKVSSVIIGDASSGVSLALLRSLGSFHIPLVSYFASCSCLSDQQEFPTFMRTMPSDAFQIRALTQLVSYFNWTWVGIIGVESDYARFAIQLFLQESVQCDVCAAYTHIYPVVLNQRALDELLDVIQMSSARVIINFSSESEMQSILRMIQRRNVTGLQWIASEAWATAKSLWETSGDLLIGTLGFAIRRASMIPGLKQHLTGVMPADIHNSAFLAEFWEEVFNCRWNESVNSHTYGADNYPERLPCKGTEDLNDVYSSYSDVTQLRVSYNVYKAVYLVAHALQDMSSCNVGKGPFSNGTCADPKNFEPFQLLHYMKQVNFSVLGEKVNFDQNGDPIAYYDLVNWQRRPDGSLHLVKVGFYDASLSTGHSLGVYDSVIQGALGKKAVWSACSDSCPPGSRIVRRKGEPICCYDCVLCTDGEVSNKTNSLECLRCSEDSWPNKARDRCILKSVEYLSYHDLMGILLCVVSIVGACISFFGFIIFLTHKDTPLVRANNMELSFLLLVFLAICFLIVLLFIGEPSDWLCRLRYPAFGVSFALCISCLLTKTAVVLMAFRSTLPGRNVMKWFGATQQRATVVVATLVQVIICLIWLVKSPPHASNNADYHRFTIIVECVAGSQTCFWCVIGYIGFLACVCLLMAFLARRLPDNFNEARIITFSMLIFFAVWITFIPVYMSTTGKYTVAVHIFAILASAFGLLFCIFVPKCYIILFQQEKNTKRNIMQR
>LOCXPOlfC1.132.HIT1.OlfC.2R.770.ANF_receptor.exons9.CM035847.1.Pholidichthys_leucotaenia
MRLAVEEINQNPEILPNYTLGYKVFDSCAYPLTGQRAAIAVLNGLSEQDSLMCSGASPLLAVIGESGSAQSIVVSRILRPFRIPMISYFSSCACFTDRRKYPTFFRVIPNDDYQVKAIAQLLVRFKWTWVGLVRGDHEYGRFAVQGLLRELQDTSVCVAYQEMIPLLYNRQRALEIMQVMRNSLAKVVVVFSAEGELTPFLRDYMEQNITGIQWVASEAWVTASVFTGREYYPVLGGTIGFGIKKGHISRLSDYLQTVNPQMYPNNSLVHELWEALYGCSASLLSPSQLPPCSGKEVLLEQHSAYLNTSSPRVAYNVYKAVYAIAYSLHNLLLCEPGSGPFQNKSCAQSHNVLPWQVLYYYLQEVKFIIAGEEVNFDLKGDSVPYYDVINWQRGTSGNIEFVNVGLFDGTKPAGEELLIQEDGIMWAGHQIKVPVSVCSSSCFPGSRKAVRRGEPVCCFDCIPCDSGKISNQTNSVECISCPEDFWSNKYRTACIPKKVEFLAYDSLGIALTVTSVVGACLTVAVSAVFFYHRNTAIVRKNNSELSFFILFSLTLCFLCSLVFIGEPTVWSCMLRHTSFSITFSLCISCILGKTLVVLAAFTATRPGENIMKWLGPKQQRAIIFSCTLVQVVICVAWLIDAPPYPTQNTKYERSKIILECSVGSSLAFWCVLGYIGLQACLCFVLAFLARKLPGNFNEAKFITFSMLIFSAVWLAFIPAYISSPGNYADAVESFAILVSSFGLLFCLFAPKCYIILLKPEKNTKQHLMGR
>LOCXPOlfC13.137.HIT1.OlfC.2R.851.ANF_receptor.exons12.CM035847.1.Pholidichthys_leucotaenia
QALTDCVKLEDNGPLTLHSEGDVVIGGLFPLHFIASTSQQSYHSKPQITPCSGFDRRAFRWMMTMVFAVEEINRNSSLLPGLKLGYRITDSCDSVHNSLQALFSLFKMPGKEIKRNHIEASTCLSASPVPAVIGLASSSPTQAVAHTLGPFKIPLVSYFATCTCLTNKHLYPSFLRTVPSDLFQVRGLVQMVTFFGWRWVGTLGSTDDYGQYGIQSFSQQFRKEGGCVAFHITIPKSPRVAEIQEIADKLQSLTAVVVVVFATEGQLLDLFLELVQRNVTGIQWIASEAWVTASRLTLPHFRHLLEGTLGFSFPGVSIPGLKEFLQNIRPSPKPGMEFINMFLKEQFRCKLVFEGDQSDEGAAAKSMCTYSDNMRHTNSSYSDINLARISYSVYKAVYAIAHALHNLFECDSSGLNGGRCEKHDSIISEQLLYHLKKVNFTNQFDEKIYFDSNGEPVPRYDIINWQKDGSKNEIRFIKVGSYDGSSPLEKKLQIDRGNIVWTKGQSQVPVSQCSAPCPPGSRQASRPGEPKCCFDCLPCADGEISNQTGSTECTKCPEYYWSDKARIKCVPGVEEFLSFSDTMGLILVALTLLGFILTAIVTIIFHHFRSTPLVRANNSEISFMLLLSLKLCFLCCLAFIGQPSVWRCGLRQAAFGISFVFCLSCLLVKTIVVLLAFRANVPGSTGLKLFGPSQQRTLILCATAPQICLCVGWLLGSPPFPFRNPSYQASTGRIVVECKEPWPPGFYLVLSYIGLLAFICLLLAFLGRKLPGTFNESKLITFSMLIFWAVWISFIPAYVSSPGKFTVAVEIFAVLASSFGLLLCIFFPKCYIILMKPERNVKKCMSRKYQR
>LOCXPOlfC14.141.HIT1.OlfC.2R.851.ANF_receptor.exons6.CM035847.1.Pholidichthys_leucotaenia
MVRSILTLLCVLYMNTINGCDQLGRFGMPSLFKGGDIMIGGIFPVLNKEISSTSLFETEPPRVKCAGFDLRVFRWTQVMIFAIEEINKDPTLLPNITLGYKILNSCASPTNTLRAALTLASRAKEVNLTSPCSPVISALIAESGSTQSLAVARTLGPFQVPIVSYFSTCACLSDRAKYPTFFRTIPSDYYQAKALAALVKHFGWQWIGAIQSDNDYGRNGIMAFTKEVKKLGVCVAFVGTVLRTYRKEKILDVVEMIKSSTVKVILAFVPEGDFYPLMTEVVQQNITGIQWIASEAWITAARPATPEIYKAFGGTLGFVVQKMALPNLKSFLIDISPYRDPHAAFVKEFWEIMVGCTPVLPGIHTSTEEKNKTCKGNETLANSQDVFFNVTQLRVSYNVYKGVYAIAHALHRLVFCQPAGEMKVKPCLNLSDIQHKEVAYHLQKVNFRNQMGDNVFFDENGDPPASYDIINWQLKNGQVRHVTLGHYGSTANGDYMLQIQEEKIVWRTGKMVPISVCSTVCPVGTRKAQIKGKTKCCFDCIPCADGTVANSTGSADCTPCPQEYWSSDLKDACIPKAVKFLTYFEPMGIVLTVISLLGATLSLATLGLFIHYRETPVIKASNTELSCFLLLSLFLCFLCSLTFIGRPTVWTCMLRHTAFGVTFALCISCILGKTIVVVTAFKATIPGSKIAGNFGPLQQRIIVCSCTLIQIVICILWLKLNPPFPDMVFRYSNEIILECNKGSEAAFYAVLGYIGVLAIICLVLAFLVRKLPDNFNEAKFITFSMLIFCAVWITFIPAYVSSPGKFTVAVEIFAILSSSFGLLISIFVPKCYIILMKPKENTKKHVMGKIV
>LOCXPOlfC15.150.HIT1.OlfC.2R.857.ANF_receptor.exons9.CM035847.1.Pholidichthys_leucotaenia
LFLPFFFNSSLSSSCKLRRKFDLNEMHKPGDVVLGGLFEVHYTSVFPEHTYSSKPQQPLCKGFDSLGFRHAMTMAFAVDEINKSSDLLPNVTLGYSLYDNCGALLIGLSGALSLASGQEDLFLNQGNCSGPPPVLGVVGDHYSTFSIAISSVLGSYKMPIVSYFATCSCLSDRQRFPTFFRTIPSDAFQVQAMIQILKHFGWTWVGLLVSDDDYGHHVAQSFQSDLALTGGGCLAYLEVLPWDSDQSELKRIVHILTTSTAHVVIVFAHEIHMIHLMEEVVRQNATGLQWIGSEAWTTAAVLQTTRFMPYLSGTLGIAIRRGEIPGLREFLLQIRPNQNDIYESNMVRQFWEYTFNCSFDPADWIKAGRAQCTGQEDIENMETEFLHFSDFRPEYNVYKAVYALAHALDDMLKCEPGKGPFSGHSCATKHTLEPWQLLHYLQKVNFITNFRDQVSFDENGDALPIYDVMNWQWLADGRVELQTVGDVKRSIFKDGELSIDEEKIFWNFEPKEPPHSVCSESCPPGARMARKKGRPEYCFICIPCSDGKISNNTNSMECTICPDDFWSSPSKDHCVPKRTEFLSYYEPLGICFASASLLGTFVCGVVLMIFIHHRNTPMVQASNSELSFLLLVSLKFCFLCSLLFIGRPKLWTCQLRHATFGISFVVCVSCILVKTLVVLAIFKASKPGGGAILKWLGAMQQRITVLFLTCVQAAICTGWLVSSSPSPYKNTHYHNDKIVYECSVGSAIGFALLLSYIGILAILSFLLAFLARNLPDNFNEAKLITFSMLIFCAVWVAFVPAYVNSPGKYADAVEVFAILASSFGLLLALFGPKCYIILMRPERNTKKSVIGQFSMKQ
>LOCXPOlfC16.158.HIT1.OlfC.2R.857.ANF_receptor.exons9.CM035847.1.Pholidichthys_leucotaenia
LFLPFFFNSSLSSSCKLRRKFDLNEMHKPGDVVLGGLFEVHYTSVFPEHTYSSKPQQPLCKGFDSLGFRHAMTMAFAVDEINKSSDLLPNVTLGYSLYDNCGALLIGLSGALSLASGQEDLFLNQGNCSGPPPVLGVVGDHYSTFSIAISSVLGSYKMPIVSYFATCSCLSDRQRFPTFFRTIPSDAFQVQAMIQILKHFGWTWVGLLVSDDDYGHHVAQSFQSDLALTGGGCLAYLEVLPWDSDQSELKRIVHILKTSTAHVVIVFAHEIHMIHLMEEVVRQNATGLQWIGSEAWTTAAVLQTTRFMPYLSGTLGIAIRRGEIPGLREFLLQIRPNQNDIYENKMVRQFWEYTFNCSFDPADWIKAGRAQCTGQEDIENLETKFLHFSDFRPEYNVYKAVYALAHALDDMLKCEPGKGPFSGHSCATKHTLEPWQLLHYLQKVNFTTSFRDQVSFDENGDALPIYDVMNWQWLADGRVELQTVGDVKRSIFKDGELSIDEEKIFWNFEPKEPPHSVCSESCPPGARMARKKGRPECCFICIPCSDGKISNNTNSMECTICPDDFWSSPSKDHCVPKRTEFLSYYEPLGICFASASLLGTFVCGVVLMIFIHHRNTPMVRANNSELSFLLLVSLKFCFLCSLLFIGRPKLWTCQLRHATFGISFVVCVSCILVKTLVVLAIFKASKPGGGAILKWFGAMQQRITVLFLTCVQAAICTGWLVSSSPSPHKNTHYHNDKIVYECAVGSAIGFALLLSYIGILAILSFLLAFLARNLPDNFNEAKLITFSMLIFCAVWVAFVPAYVNSPGKYADAVEVFAILASSFGLLLALFGPKCYIILMRPERNTKKSVIGQFSMKQ
>LOCXPOlfC17.162.HIT1.OlfC.2R.865.ANF_receptor.exons10.CM035847.1.Pholidichthys_leucotaenia
LLLLLRSLCSSASSPPSLSSCRLQSQFHLNRMHKAGDVVLGGLFEIHFFSVFPDLSFTSEPQQPTCNGFDILGFREAQTMAFAIDEINRDSNLLSNVTLGYSLFDNCLNLAIGFRAALSLASGQEKQIVLDDVCDGNPPVLGIVGDSSSTRSIAISAVLGLYRVPMVSYFATCSCLSDRQKYPSFFRTIPSDAFQVRAMIQILRHFSWTWAGLLVSDDDYGLHAAQSFQFDLSLSGEVCLAYLEVLPWGNDEAELKRIVDVMKKSTARVVIVFAHESHMINLMEEVVRQNVTGLQWLASEAWTAAAVLQTRHLMPYLGGTIGIAIRRGEIAGLREFLLKIRPELHHSYYGNSMVNQFWEFAFRCRFAPPSAGWVEAGGALCTGQENLADVETEFLDISNLRPDYNVYKAVYALAYALDNMLQCEPGRGPFRENSCATLETLESWQAFVLLGKVNFTTPFGDQVSFDENGDALPIYDVMNWCWLPDGSTTVQTVGEVKRSAHKGEELTLNEDKIFWNFENQKPPRSACSESCPPGTHMVRMKGKPVCCFDCIPCSAGKFSNTTDSLECTSCPEDFWSSPQTDHCVPKKIEFLSYHEPLGICFTAASLLGTFCSAVVLVIFMYHRKTPLVRANNSELSFQLLVSLKLCFLFSLLFIGRPRLWTCQLRHAMFGISFVLCVSCILVKTMVVLAVFKASKPGGGASLKWFGVVQQRGTVLILTSVQAAICTAWLISSSPAFHKNTQYHNDKIVYECVIGSTAGFAVLLGYIGLLAILSFLIAFLARNLPDNFNEAKLITFSMLIFCAVWVTFVPAYVSSPGKYADAVEVFAILASSFGLLVALFGPKCYIILMRPEINTKKAIMGRGTES
>LOCXPOlfC24.178.HIT1.OlfC.2R.704.ANF_receptor.exons10.CM035847.1.Pholidichthys_leucotaenia
MVSYFATCSCLSDRQKYPSFFRTIPSDAFQVRAVIQILRHFRWTWAGLLVSDDDYGLHAAQSFQSDLSLSGEGCLAYLEVLPWGNDEAELRRIVDVMKKSTARVVIVFAHESHMINLMEEVVRQNVTGLQWLASEAWTAAAVLQTPHLMPYLGGTLGIAIRRGETAGLREFLLKIRPELHHSYNRNSMVNQFWEFAFHCRFAPPSAGWVEAGGSLCTGQENLADVETEFLDISNLRPEYNVYKAVYALAYALDNMLQCEPGRGPFRENSCATLETLEPWQLLYYLEKVNFTTPFGDQVSFDENGDALPIYDVMNWCWLPDGSTMVQMVGEVKSSALKGEELTLNEDKIFWNFENQKVTKQPPRSACSKSCPPGTHMVRKKGKPVCCFDCIPCSAGKFSNTTDSLACTSCPEDFWSSPQRDHCVPKKIEFLSYHEPMGICLTAASLLGTFCSAVVLVIFIYHRKTPLVRANNSELSFQLLVSLKLCFLCSLLFIGRPRLWTCQLRHAVFGISFVLCVSCILVKTMVVLGVFKASKPGGGASLKWFGVVQQRGTVLILTSVQAAICTAWLVSSSPASHKNTQYHNDKIVYECVIGSTAGFAVLLGYIGLLAILSFLIAFLVRNLPDNFNEAKLITFSMLIFCAVWVAFVPAYISSPGKYADAVEVFAILASSFGLLVALFGPKFYIILMRPEINTKKAIMGRGIES
>LOCXPOlfC24.200.HIT1.OlfC.2R.790.ANF_receptor.exons10.CM035847.1.Pholidichthys_leucotaenia
MAFAIDEINRDSNLLSNVTLGYSLFDNCLNLATGFRAALSLANGQEKQIVLDDVCDGSPPVLRIVGDSSSTRSIAISTVLGLYRVPMVSYFATCSCLSDRQKYPSFFRTIPSDAFQVCAMIQILRHFNWTWAGLLVSDDDDGLHAAQLFQSDLSLSGEGCLAYLEVLPWRNDEAELRRIVDVMKKSTARVVLVFAHKSHMINLMEEVVRQNVKGLQWLASEAWTAAAVLQTRHLMPYLGGTLGIAIRRGEIAGLREFLLKIRPELHHSYYGNSMVNQFWEFAFHCRFAPPSAGWVEAGGALCTGQENLADVETEFLDISNLRPEYNVYKAVYALAYALDNMLQCEPGRGPFRENSCATLEKLEPWQLLYYLEKVNFTTPFGDQVSFDENGDALPIYDVMNWCWLPDGSTMVQNVGEVKRSAHKGEELTLNEDKIFWNFDNQTVMKQPPRSTCSESCPPGTHMVRKKGKPVCCFDCIPCSAGKFSNTTDSLECTSCPEDFWSSTQRDHCVSKKIEFLSYHEPLGICLTAASLLGTFCSAVVLVIFIYHRKTPLVRANNSELSFQLLVSLKLCFLCSLLFIGRPRLWTCQRRHAVFGISFVLCVSCILMKTMVVFAVFKASKPGGGTSLKWFGIVQQRGTVLILTSVQAAICTAWLVSSSPASHKNTQYHNDKIVYECVTGSTAGFAVLLGYIGLLAILSFLIAFLVRNLPDNFNEAKLITFSMLIFCAVWVAFVPAYISSPGKYADAVEVFAILASSFGLLVALFGPKCYIILMRPEINTKKAIMGRGIES
>LOCXPOlfC18.203.HIT1.OlfC.2R.866.ANF_receptor.exons9.CM035847.1.Pholidichthys_leucotaenia
LLLLLRSVCSSALSPPSLSSCQLQSQFHLDGIHKAGDVVLGGLFQIHFFSVFPDLSFTSEPQQPTCNGFDILGFREAQTMVFAIDEINRDSNLLSNVTLGYSLFDNCLNLAIGFRAALSLASGQEKQIVLDDVCDGSPPVLDIVGDSSSTRSIAISTVLGLYRVPMVMSYFATCSCLSDRQKYPSFFRTIPSDAFQVRAMIQILRHFNWTWAGLLVSDDDYGLHAAQSFQSDLSLSGEGCLAYLEVLPWGNDEAELRRIVDVMKKSTARVVIGFAHQSHMINLMEEVVRQNVTGLQWLASEAWTGAAVLQTPHLMPYLGGTLGIAIRRGEIAGLREFLLKIRPELHHSYYRNSMVNQFWEFAFRCRFAPPSAGWVEAGGALCTGQENPADVETEFLDISNLRPEYNVYKAVYALAYALDNMLQCEPGRGPFRENSCATLETLEPWQLLYYLEKVNFTTPFGDQVSFDENGDALPIYDVMNWCWLPDGSTMVQTVGEVKRSAHKGEELTLNEDKIFWSFENQMPPRSACSDSCPPGTHMVRKKGKPVCCFDCIPCSAGKFSNTTDSLECTSCPEDFWSSPQRDHCVSKKIEFLSYHEPLGICFTAASLLGTFCSAVVLVIFIYHRKTPLVRANNSELSFQLLVSLKLCFLCSLLFIGRPRLWTCQLRHAVFGISFVLCVSCILVKTMVVFAVFKASKPGGGTSLKWFGVVQQRGIVLILTSVQAAICTAWLVSSSPASHKNTQYHNDKIVYECVIGSTAGFAVLLGYIGLLAILSFLIAFLVRNLPDNFNEAKLITFSMLIFCAVWVAFVPAYVSSPGKYADAVEVFAILASSFGLLVALFGPKCYIILMRPEINTKKAIMGRGTES
>LOCXPOlfC19.211.HIT1.OlfC.2R.828.ANF_receptor.exons9.CM035847.1.Pholidichthys_leucotaenia
LLLLLRSLCSSAPSPPSLSSCRLQSQFHLNRMHKAGDVVLGGLFQIHFFSVFPDLSFTSEPQQPTCNGFDILGFRQAQTMAFAIDEINRDSNLLSNVTLGYSLFDNCLNLAIGFRAALSLASGQEKQIVLDDVCDGSPPVLGIVGDSSSTGSIAISTVLGLYRVPMVSYFATCSCLSDRQKYPSFFRTIPSDAFQVRAMIQILRHFNWTWAGLLVSDDYYGLHVAQLFQSDLSLSGEGCLAYLEVLPWGNDEAELRRIVDVMKKSTARVVIVFAHQNHMINLMEEVVRQNVTGLQWLASEAWTAAAVLQTRHLMPYLGGTLGIAIRRGEIAGLREFLLKIRPELHYSYYGNSMVNQFWEFAFRCRFAPPSAGWVEAGGALCTGQENPADVETEFLDITNLRPEYNVYKAVYALAYALDNMLQCEPGRGPFRENSCATLETLEPWQLLYYLEKVNFTTPFGDQVSFDENGDALPIYDIMNWSWLPDGSTMVQTVGEVKRSAHKGEELTLNEDKIFWNFENQTPPWSACSESCPPGTHMVRKKGKPVCCFDCIPCSAGKFSNTTGKRCTSCPEDFWSSPQRDHCVSKKREFLSYHEPLGICLTAASLLGTFCSAVVLVIFIYHRKTPLVRANNSELSFQLLVSLKLCFLCSLLFIGRPRLWTCQLRHAVFGISFVLCVSCILVKTMVVFAVFKASKPGGGTSLKWFGVVQQRGTVLILTSVQAAICTAWLISSSPASHKNTQYHNDKIVYECVIGSTAGFAVLLGYIGLLAILSFLIAFLVRNLPDNFNEAKLITFSMLIFCVVWVAFVPAYVSSPGKYADAVEVFAILA
>LOCXPOlfC20.214.HIT1.OlfC.2R.866.ANF_receptor.exons9.CM035847.1.Pholidichthys_leucotaenia
LLLLLRSLCSSAPSPPSLSSCRLQSQFHLNRMHKAGDVVLGGLFQIHFFSVFPDLSFTSEPQQPTCNGFDILGFREAQTMAFAIDEINRDSNLLSNVTLGYSLFDNCLNLAIGFRAALSLASGQEKQIVLDDVCDGSPPVLGIVGDSSSTRSIAISTVLGLYRVPMVMSYFATCSCLSDRQKYPSFFRTIPSDAFQVRAMIQILRHFNWTWAGLLVSDDDYGLHVAQSFQSDLSLSGEGCLAYLEVLPWGNDEVELRRIVDVMKKSTARVVIVFAHQNHMINLMEEVVRQNVIGLQWLASEAWTAAAVLQTRHLMPYLGGTLGIAIRRGEIAGLREFLLKIRPELHHSYYGNSVVNQFWEFAFRCRFAPPSAGWVEAGGALCTGQENLADVETELLDITNLRPEYNVYKAVYALAYALDNMLQCEPGRGPFRENSCATLETLEPWQLLYYLEKVNFTTPFDDQVSFDENGDALPIYDVMNWCLLPDGSTMVQTVGEVKRSAHKGEELTLNEDKIFWNFENQTPPRSACSESCPPGTHMVRKKGKPVCCFDCIPCSAGKFSNTTDTLGCTSCPEDFWSSPQRDHCVSKKIEFLSYHEPLGICFTAASLLGTFCSAVVLVIFIYHRKTPLVRANNSELSFQLLVSLKLCFLCSLLFIGRPRLWTCQLRHAVFGISFVLCVSCILMKTMVVFAVFKASKPGGGASLKWFGIVQQRGTVLILTSVQAAICTAWLVSSSPASHKNTKYHNDKIVYECVIGSTAGFAVLLGYIGLLAILSFLIAFLVRNLPDNFNKAKLITFSMLIFCAVWVAFVPAYVSSPGKYADAVEVFAILASNFGLLVALFGPKCYIILMRPEINTKKAIMGRGIES
>LOCXPOlfC21.228.HIT1.OlfC.2R.865.ANF_receptor.exons9.CM035847.1.Pholidichthys_leucotaenia
LLLLLRSVCSSAPSPPSLSSCQLQSQFHLDGIHKAGDVVLGGLFQIHFFSVFPDLSFTSEPQQPTCNGFDILGFRQAQIMAFAIDEINRDSNLLSNVTLGYSLFDNCLNLAIGFRAALSLASGQEKQIVLDDVCDGSPPVLGIVGDSSSTRSIAISTVLGLYRVPMVSYFATCSCLSDRQKYPSFFRTIPSDAFQVRAMIQILRHFNWTWAGLLVSDDDYGLHAAQSFQSDLSLSGEGCLAYLEVLPWGNDEAELRRIVDVMKKSTARVVIGFAHHSHMINLMEEVVRQNVTGLQWLASEAWTGAAVLQTPHLMPYLGGTLGIAIRRGEIAGLQEFLLKIRPELHHSYYRNSTVNQFWEFAFRCRFAPPSAGWVEAGGALCTGQENLADVETEFLDISNLRPEYNVYKAVYALAYALDNMLQCEPGRGPFRENSCATLETLEPWQLLYYLEKVNFTTPFGDQVSFDENGDALPIYDVMNWSWLPDGSTMVQTVGEVKRSAHKGEELTLNEDKIFWSFENQMPPRSACSDSCPPGTHMVRKKGKPVCCFDCIPCSAGKFSNTTDSLECTSCPEDFWSSPQRDHCVPKKIEFLSYHEPLGICFTAASLLGTFCSAVVLVIFIYHRKTPLVRANNSELSFQLLVSLKLCFLCSLLFIGRPRLWTCQLRHAVFGISFVLCVSCILVKTMVVFAVFKASKPGGGTSLKWFGVVQQRGTVLILTSVQAAICTAWLVSSSPASHKNTQYHNDKIVYECVIGSTAGFAVLLGYIGLLAILSFLIAFLVRNLPDNFNEAKLITFSMLIFCAVWVAFVPAYVSSPGKYADAVEVFAILASSFGLLVALFGPKCYIILMRPEINTKKAIMGRGTES
>LOCXPOlfC22.236.HIT1.OlfC.2R.865.ANF_receptor.exons9.CM035847.1.Pholidichthys_leucotaenia
LLLLLRSLCSSARSPPSLSSCRLQSQFHLNRMHKAGDVVLGGLFQIHFFSVFPDLSFTSEPQQPTCNGFDILGFRQAQTMAFAIDEINRDSNLLSNVTLGYSLFDNCLNLAIGFRAALSLASGQEKQIVLDDVCDGSPPVLGIVGDSSSTGSIAISTVLGLYRVPMVSYFATCSCLSDRQKYPSFFRTIPSDAFQVRAMIQILRHFNWTWAGLLVSDDDYGLHVAQSFQSDLSLSGEGFLAYLEVLPWGNDEAELRRIVDVMKKSTARVVIGFAHQNHMINLMEEVVRQNVTGLQWLASEAWTAAAVLQTPHLMPYLGGTLGIAIRRGEKAGLREFLLKIHPELHYSYYGNSMVNQFWEFAFCCRFAPPSAGWVEAGGALCTGQENPADVETEFLDITNLRPEYNVYKAVYALAYALDNMLQCEPGRGPFRENSCATLETLEPWQLLYYLEKVNFTTPFGDQVSFDENGDALPIYDVMNWSWLPDGSTMVQTVGEVKRSAHKGEELTLNEDKIFWNFENQTPSRSACSDSCPPGTHMVRKKGKPVCCFDCIPCSAGKFSNTINSLECTNCPEDFWSSPQRDHCVSMKIEFLSYYEPLGICLTAASLLGTFCNAVVLVIFIYHCKTPLVRANNSELSFQLLVSLKLCFLCSLLFIGRPRLWTCQLRHAVFGISFVLCVSCILVKTMVVFAVFKASKPGGGASLKWFGVVQQRGTVLILTSVQAAICTAWLISSSPASHKNTQYHNDKIVYECVIGSTAGFAVLLGYIGLLAILSFLIAFLVRNLPDNFNEAKLITFSMLIFCVVWVAFVPAYVSSPGKYADAVEVFAILASSFGLLVALFGPKCYIILMRPEINTKKAIMGQGIES
>LOCXPOlfC23.242.HIT1.OlfC.2R.865.ANF_receptor.exons9.CM035847.1.Pholidichthys_leucotaenia
LLLLLCSLCSSASSPPSLSSCQLQSQFHLNRMHKAGDVVLGGLFKIHFFSVFPDLSFTSEPQQPTCNGFDILGFRQAQTMAFAIDEINRDSNLLSNVTLGYSLFDNCLNLAIGFRAALSLASGQEKQIVLDDVCDGSPPVLGIVGDSSSTSSIAISAVLGLYRVPMVSYFATCSCLSDRQKYPSFFRTIPSDAFQVRAMIQILRHFSWTWAGLLVSDDDYGLHAAQSFQSDLSLSGEGCLAYLEVLPWGNDEAELRRIVDVMKKSTARVVIVFAHQNHMINLMEEVVRQNVTGLQWLASEAWTAAAVLQTPHLMPYLGGTLGIAIRRGEIAGLREFLLKIRPELHHSYYGNSMVNQFWEFAFLCRFAPPSAGWVEAGGALCTGQENLADVETEFLDISNLRPEYNVYKAVYALAYALDNMLQCEPGRGPFRENSCATLETLEPWQLLYYLEKVNFTTPFGDQVSFDENGDALPIYDVMNWSWLPDGSTMVQTVGEVKRSAHKGEELTLNEDKIFWNFENQKPPRSACSDSCPPGTHMVRKKGKPVCCFDCIPCSAGKFSNTINSLECTNCPEDFWSSPQRDHCVSKKIEFLSYHEPLGICLTAASLLGTFCSAVVLVIFIYHRKTPLVRANNSELSFQLLVSLKLCFLCSLLFIGRPRLWTCQLRHAVFGISFVLCVSCILVKTMVVFAVFKASKPGGGASLKWFGVVQQRGTVLILTSVQAAICTAWLVSSSPASHKNTQYHNDKIVYECVIGSTAGFAVLLGYIGLLAILSFLIAFLVRNLPDNFNEAKLITFSMLIFCAVWVAFVPAYISSPGKYADAVEVFAILASSFGLLVALFGPKCYIILMRPEINTKKAIMGRGIES
>LOCXPOlfC24.247.HIT1.OlfC.2R.869.ANF_receptor.exons10.CM035847.1.Pholidichthys_leucotaenia
LLLLLRSLCSSAPSPPSLSSCRLQSQFHLNRMHKAGDVVLGGLFQIHFFSVFPDLSFTSEPQQPTCNGFDILGFRQAQTMAFAIDEINRDSNLLSNVTLGYSLFDNCLNLAIGFRAALSLASGQEKQIVLDDVCDGSPPVLGIVGDSSSTRSIAISTVLGLYRVPMVSYFATCSCLSDRQKYPSFFRTIPSDAFQVRAMIQILRHFNWTWAGLLVSDDDYGLHAAQSFQSDLSLSGEVCLAYLEVLPWGNDEAELRRIVDVMKKSTARVVIVFAHESHMINLMEEVVRQNVTGLQWLASEAWTAAAVLQTRHLMPYLGGTLGIAIRRGEIAGLREFLLKIRPELHHSYYRNSMVNQFWEFAFRCRFAPPSAGWVEAGGALCTGQENLADVETEFLDISNLRPEYNVYKAVYALAYALDNMLQCEPGRGPFRENSCATLETLEPWQLLYYLEKVNFTTPFGDQVSFDENGDALPIYDVMNWSWLPDGSTMVQTVGEVKRSAHKGEELTLNEDKIFWNFENQKIMKQPPRSACSESCPPGTHMVRKKGKPVCCFDCIPCSAGKFSNTTDTLECTSCPEDFWSSPQRDHCVSKKIEFLSYHEPLGICLTAASLLGTFCSAVFLVIFIYHRKTPLVRANNSELSFQLLVSLKLCFLCSLLFIGRPRLWTCQLRHAVFGISFVLCVSCILVKTMVVFAVFKASKPGGGASLKWFGVVQQRGTVLILTSVQAAICTAWLISSSPASHKNTQYHKDKIVYECVIGSTAGFAVLLGYIGLLAILSFLIAFLVRNLPDNFNEAKLITFSMLIFCAVWVAFVPAYVSSPGKYADAVEVFAILASSFGLLLALFGPKCYIILMRPEINTKKAIMGRGIES
>LOCXPOlfC26.252.HIT1.OlfC.2R.883.ANF_receptor.exons11.CM035847.1.Pholidichthys_leucotaenia
WFFWSSSAPFMLLLGLVASQVGLRVSPQSVQAVTCSQWGTTSNQHLFQDGDIIIGGLFPLHLQLPAIDGDFTQQPHIKPCIGLEYVHLQYMYAMVFALEEINHSKTLLPGVKLGYHIFDSCGRPPWALQAAMLLVGGDGSSCNSIKSADYSAGNGEEIKKKNRSRPVPLIIGGASSTTSQILSKILGPLSVPLISYLSTCPCLSDKHQYPTFFRTIPSDVYQVRAIAQLAIRFSWTWIGAVVANNDYGHMAITVFQEEIRGSEVCLAFVETLERENIVRDAGRAALTIQASTARVILIFTWYTDVRELFVQLDKINVTDRQFLASESWSTSGDLLQNPSTKKVARGVLGVAIRSSPIPGLENYLRSLNPINRPHDEFLREIWEKEFGCSYRANFSTSSLVEMSLYKSSLSPCTGTESLKGFQNLFTDISQLRVTYNVYLAVYAVAHALHSLLSCPPTNNNSTCFSPKYINPMELLYNFNQLNFTTPQGEIFYFQGPDISASYDLVNWQNTHEGSLKLALIGRVDGFELHLNESAIQWSTGSNQVPVSVCSVSCLPGTRKVRRKGEPLCCFDCVPCADGEISDQTNSLHCERCPSEFWSNPKRTACILRQQDFLSFNETLGITLTAAAVCGATVTAVVFVVFLQYRHTPMVRANNSELSFLLLMSLKLCFLCSLVFIGRPSVWSCRFQQAAFGISFVLCVSCLQVKTIVVLAAFRSARPGAEALIRWFGPGQQRGSVGLLTFIQIIICAVWLSFNPPVPRLDLGFQGSKVTLECAMTSVVGFCLVLGYIGLLAATCLILAFFARKLPDNFNEAKLITFSMLIFCAVWVAFVPAYVSSPGKYTVAVEIFAILASSYGLLFCIFAPKCFIILMRPEKNTKKFLMAR
>LOCXPOlfC28.268.HIT1.OlfC.2R.882.ANF_receptor.exons11.CM035847.1.Pholidichthys_leucotaenia
MSWVYCLSYLWSCSVPSLLLVGLVGEQLGLRLGLQVVQTLICSRWGAPSDRGLFEDGDVIIGGLFSLRYSPPALDHDFTQLPYYKPCSGLQNLPLQYIYAMVFAVEEINNSTSLLPGVKLGYHIRDSCALPAWAIQGALSLVGGETIICNAENVEETGERTGDKPIPLIIGGASSITAQILTKMLGPLSVPLMSYTASCPCLSDRRQFPNFFRTMASDIYQARAVAQLAIHFNWTWIGAVIANNDYGYMAVKIFEEEIQGAQVCLAFVETLERENIVRDARRAALTIQASTAKVILIFTWYTDVREVFVQLDKINVTDRQFLASEAWSTSGDLLQNPVTKKVARGVLGVAIRSSPIPGFENFLTSLHPINRPHDEFFREFWEKEFGCSFYSNFSTSSLTNMFLHKSSLSPCTGTESLKGVQNLFTDTSQLRVTYNVYLAVYAVAHALHSLLSCMHQNSSSTCLSPKYIKPYKLLQHMAEVNFTTPQGEPFYFQGADIPAKYDLVNWQNTGDGPLKLVLIGRVDGLELHLNESAIQWSTGSTEVPVSVCSKSCPPGTRKANRKGEPLCCFDCIPCADGEISNKTGSTLCERCPSDFWSNEERTACVPRQLDFLSFNETLGITLTAVAVSGVTVTTAVFVVFLYYRHTPMVRANNSELSFLLLVSLKLCFLCSLVFIGRPSVWSCRFQQAAFGISFVLCVSCLQVKTIVVLVAFRSARPGAEALMRWFGPGQQRGSVGLFTCIQVIICIIWLSLSPPVPQPDLDIPGLKVTLKCAMTSVVGFSLVLGYIGLLACTSLLLAFLARKLPDNFNEAKLITFSMLIFCAVWVAFVPAYVSSPGKYAVAVEIFAILASSYGLLFCIFAPKCFIILLRPEKNTKKHLMAR
>LOCXPOlfC29.271.HIT1.OlfC.2R.877.ANF_receptor.exons12.CM035847.1.Pholidichthys_leucotaenia
SSAFSLLLLSVVGRQMELQVPQPILCSQWSAPASKSLFLDGDVIIGGLFNLYHTPSYAEQDFTKMPHYEPCTGLDLEVLKYMYAMAIAVEEINRNNTLLPGVRMGYRVFDSCTRYPWALQGAFSLAGGLAQSCNLADSTRYSETYNQPRETTGVQTSPVIIGTAASTTGVMLSRILGPLSLPIISPLASCPCLSDRSKFSNFFRTIPSDIYQARAMAQLALRFNWTWIGAVIANNDYGQNAIKVFQEMFRGKRVCFDFIQTVSRETIVSDAKHAALTIQASTAKVIVIFCWYTDVKKVFLELAKRNVTDRQFLASEAWSTSDDLLQDFAISEVASGVIGVAIRSSVIPGFENYLRSLNPTHHPNDDFLREFWEKEFECMSDHRSHPSSSSSVKKASHLPQCSGKESLEGIQHPFTDTSQLRVANNVYLAVYAVAHALHSLLSCPGTHSPPLSNTSTCSSPKNITPTELMQHMAKVNFTTPQGERFYFQGADAPAKYDLVNWQKTPEGPLKLVLIGHVDEFDLHLNKSAIQWSTGSKQVPVSVCSKSCPPGTRLANRKGQPLCCFDCIPCADGEISNKTDSLHCEHCPFELWSNVEKTACNPRQLDFLSFNETLGITLTAAAVSGAAATTAVFVVFLYYRQTPMVRANNSELSFLLLLSLKLCFLCSLVFIGRPSVWSCQFQQAAFGISFVLCVSCLLVKTIVVLAVFNSARPGAEVSMKWFGPGQQRGSVGFFTCIQVIICVIWLSLSPPVPQHDLGFQGSKITLECAMDSVVGFSLVLGYIGLLACTCLVLAFLARKLPDNFNEAKLITFSMLIFCAVWVAFVPAYVSSPGKYVVAVEIFAILASSYGLLLCIFAPKCFIIILRPDKNTKKHLMGR
