# Supplementary material for: Expanded olfactory system in ray-finned fishes capable of terrestrial exploration
Source: BMC Biol. 2023 Jul 31;21:163. doi: 10.1186/s12915-023-01661-8 (PMC10392011; doi:10.1186/s12915-023-01661-8)
Supplement: Supplementary file 3 — Additional file 3: Data S1. Protein sequences and genomic coordinates of OLF genes. FASTA and General Feature Format (GFF) files containing the protein sequences and genomic coordinates for all identified OLF genes in this study. [file 12915_2023_1661_MOESM3_ESM.zip › PROTEINS/Pholis_gunnellus.OLF_genes.fa]

>LOCXPDilaORUN.67-eta.333.238.HIT1.OR.1R.298.7tm_4.exons2.OU342805.1.Pholis_gunnellus
LVRDTFSTAFVKNLIVVLVWIILSYINGSMVVTFFRHQMFYEDPRYILFIHMVINDAVQLTVSVTLFVLSYIFYRINVSLCCFFILVAVFTTRNTPVSLASMAIERYVAICWPLRYHQLCTVRRTYVVIGLVWLVCVAPGITDLFVTLAKESLSFFHESVFCLRPNVFKDLILARQRLAFDIIYFSCVFLTLVFTYLQILFAARALSTEKVSAQRARNTILIHGAQLAMCMLSYVSPSVEIVLRLIFPGRVLKISFANYLIVYILPRFLSPIVYGVRDKQFRKYLKMHLKRNRCRVQL
>LOCXPDilaORUN.66-eta.351.248.HIT1.OR.1R.331.DUF4079.exons4.OU342805.1.Pholis_gunnellus
SSSSSSLELLMSNTSSSLPAGSKDSFSNALTKNTVAMLVWLTLSVINGSMVLTFLRHSRFYENPRYIMFIYMVINDALQLSLVTALYVVSYIFRKIHASVCCFLIMTAVLTTRSTPLILAGMALERYISICFPLHYGHMCTVPRTFLLVFIILILTAAPPVTDLLITAVHRPLSFFHTDIFCDHPLLFRHRSVYYKNCVFDGVYLSFVALTLLYTYCRIMATAQAASTGLASVKRARNTVLLHGVQLLLCMLTFVVPSLQAALISLFPRFSLEIRYIFFLLVYIIPRFMSPIIYGFRDELFRKYWTRNLACRGQSTVRVRPVLLKVNQEVK
>LOCXPOR1.190.HIT1.OR.2R.314.7tm_1.exons1.OU342812.1.Pholis_gunnellus
DPAGCLFRSILPHDQAVPALVWIFVLLTLFSFLVNGLTLFGLGRSEDLSWEPRVAFFKNLILSDLLQTVTFGPAVIHSLVLRRTMAFSAWCNVQYFVGTVSIFSSLLTITSMALERYVYVCHAIHYLVILTQMRRRLALALIWIYSISLGTINVMLLHMGTGQNNEQVTRGLLCEPDMVEQHMGFPRASAVFRKCVGSITLLVCLLVNAFSYLRMYQDACNAMMPFPTVNNKARRTVLFYCGMLLLQLLPLLLKVASDALWEVEGTAAMVALREPIPSDTAVVLHMSLLVMLLVPPLINPVVYGLRNAEMRRAM
>LOCXPOR2.129.HIT1.OR.2R.302.7tm_4.exons2.OU342805.1.Pholis_gunnellus
AESNVTGALSYRDSFVMAVGKNVIVVVFGITINYINATMVHTFNRHHIFRTNPRFILFIHLLLNDMIQLTTSISLFVFTYTFHTIYVYFCCLLILPAVFTTQNTPLNLAFMAAECYVAVCIPLRYNSICTVRRTYIIIGMIWTLSSLSVLPDVFILLATEPLQFLNSRVFCSRDTVFRSTYSLKKRDASHILFLVVVWLPLFYTYFRIFFVAKAAKADAKKAQNTIMLHGFQVLLCMMVYVQPMLAEVLTYFFPGSLAAISFAFFIINQMLPRFVNPIVYGLRDKTFRKYIRRYLCRVNCHP
>LOCXPOR3.169.HIT1.OR.2R.317.7tm_1.exons2.OU342805.1.Pholis_gunnellus
MNSSSSGFNASTATHRDSFSSVVAKNVIVVTLGLVINYINGSLIHTFRKHQVFYVNPRYILFIHLVVNDMIQLTTSISLFVFSYIFYRINVSLCLLIIVFTVFTNINTPLNLAVMAVECYVAVCLPLRHAELCTIRRTHLLIALIWAVSAVSTLPDVFILLATEPVELFYSTIFCHNDNLFRHPIHLKKKEASHTVYLVVVWLTLLYAYIKIILAAKTAKASKSAKGDTKKARNTILLHGFQLLLCMLTYVAHLIRKALAYSFPEHTLNIVFASYIIVQMLPRLVSPIVYGLRDNTFRQHLKKYLLCTKRPSIKPWS
>LOCXPOR5.180.HIT1.OR.2R.321.7tm_4.exons1.OU342811.1.Pholis_gunnellus
MIANFTGMRSFLILGFPGLSPKYYGPVSALLFFFYLAIVMGNIFILTFVVQEKSLQKPTYLVFCHLALNDLTFGTLTLPKIISKYWFGDSIISFHVCFTQMFFVHYLGSVTSFILLVMALDRFIAICIPLRYPVLITNNNISVLCGFAWVIPLPLMLTIVIHALTLPFCKSNVIAQCYCDHISITSQACGENVKIVQVTALCVAMFCLLLPLAFILFSYISIFVVILNISNAAGRRRTLSTCTPQIFITCLFYLPRCFVYVANTVGFSFSLDVRILLILLYSLFPAAFNPIIYCFKTQDIKQTLIKKMKRTRIGIEIKLSF
>LOCXPOR6.191.HIT1.OR.2R.321.7tm_4.exons1.OU342811.1.Pholis_gunnellus
MIANFTGMRSFLILGFPGLSPKYYGPVSALLFFFYLAIVMGNIFILTIVVQVKSLQKPTYLVFCHLALNDLTFGTLTLPKIISKYWFGDSIISFYGCFTQMFFVHYLGSVTSFILLVMALDRFIAICIPLRYPVLITNNNISVLCGFAWVIPLPLMLTIVIHALALPFCKSNVIAQCYCDHISITSQACGENVIIAQVTTLCMAMFCLLLPLAFILFSYISIFVVILNISNAAGRRRTLSTCTPQIFITCLFYLPRCFVYVANTVGFSFSLDVRILLILLYSLFPAAVNPIIYCFKTQDIKQTLIKKMKQTRIGIEIKLSF
>LOCXPOR7.202.HIT1.OR.2R.317.7tm_4.exons1.OU342811.1.Pholis_gunnellus
MMNTNITAIKDFIILGFPGLEPTYYGPVSTLLFFTYLVILVGNGFILIFVGVERQLYKPTYLIFCHLAMNDLLFGTVTLPKMISRYWWDDKVISFEACFTQMYFVHSLGAIHSLLLLIMALDRFIAVCFPFKYPVLITNNIVSMACGFSWIGTFLRMMAVVFHALTLTYCNSNIIVQCYCDHISITNLACGGAITYVRAVAVSLAMFSLLLPLSFVIFSYISIFVVVLKRTNQEGRYKTLSTCTPQLLISCLYYLPRCFVYLAHATGFSFSLEIRVGLILLYSLLPCAVNPIIYCFKTKHIKDILMKRLKNSIVGVK
>LOCXPOR8.213.HIT1.OR.2R.324.7tm_4.exons1.OU342811.1.Pholis_gunnellus
MPEGNQSTVTEFILTGFPGLYPEYQGLVSAILFLVYVLTLTGNVTIFFLFATNRSLHKPMYYIILNLSTCDILFSTTTLPKIISKYWFQSGTISFTACFVQMYFVHYLGTANSLILFLMALDRYLAVCHPLRYPIVFKNSTIKILSITAWIVAKAAPLMLVIRAYPLPYCASNIINHCFCDHIGITTLACTNRAPYGFPAFVLAMVFLLGPLAFILFSYCSIIIAVLKIANLQGRIKSLSTCSTQLIIISLYYLPRCFVYLASNVGITFSADMRIVIIMLYSLFPPMINPLIYCLRAKDMRESLWKLFNRRIIHQKAQVSSINN
>LOCXPOR9.224.HIT1.OR.2R.324.7tm_4.exons1.OU342811.1.Pholis_gunnellus
MPEGNQSTVTEFILTGFPGLYPEYQGLVSAILFLVYVLTLTGNVTIFFLFATNRSLHKPMYYIILNLSTCDILFSTTTLPKIISKYWFQSGTISFTACFVQMYFVHYLGTANSLILFLMALDRYLAVCHPLRYPIVFKNSTIKILSITAWVMSQPSNLMITIRAYPLPYCASNIINHCFCDHIGITTLACTNRAPYGFPAFVLAMVYLLGPLAFILFSYCSIIIAVLKIANIEGRKKALSTCSTQLIIISLYYLPRCFVYLASNVGITFSADMRIVIIMLYSLFPPMINPLIYCLRAKDMRESLWKLFTSRIIPQKAQVSSINN
>LOCXPOR10.235.HIT1.OR.2R.327.7tm_4.exons1.OU342811.1.Pholis_gunnellus
QCLFLNFFFVLFYLDILLNMPLQNASIKVTEFVIGGFESTNRPMLVGVVILITYVLIILANILNILFIIVDKRLHKPMYLLICNLAVVDILHASSSTPTMIGVLVAGVNTISYVPCLVQMFAVLLGGTMEMLALSAMAFDRLIAVSYPFQYQSYLTNVRSFVIICFLWVVTCSLVAVLLVTLLPLPHCSSKLQYTYCGYAAIIRTTCVDPTYYFNMVSIMFFFIYFFTLILICLSYLYILFFVKLSSNNDKRKMGGTCLTHLIVVAGYYVPSLIRIVLTRLGVVLTLEATHGLMIGIILGPTLLNPVVYCLRTKEIKIKIFNIFKKV
>LOCXPOR11.246.HIT1.OR.2R.322.7tm_4.exons1.OU342811.1.Pholis_gunnellus
LFNFPGRKSIKMENLYNTSSVLVLNRFDISSENVFPAFLFATLSYMIILFCNLILILTIVLSKSLHQPMYLILLNLPINDLIGSSAFFLHVINEILTDRKTMQYSACVAQAFFIHIYATCTVFILSAMAYDRYIAICWPLKYNTVMTYAHIMRIITLVWMSCLVLVCVLFFLLLRLPRCRSELTHPYCDNPSLLSLVCANTTINNIYGLLMTTISQVFTNGMILYTYLQILVACFRSKRSDTKAKALQTCATHLTVFLLLECLGLFTIISYRIKNLSPHLRRFMGVSTLIFPPTLNPIIYGLKTKEIREKVVHFFRNKILPS
>LOCXPOR12.130.HIT1.OR.2R.313.7tm_4.exons1.OU342811.1.Pholis_gunnellus
MYTNASSMDLLTLVPLDISANHIYPVFVLATLTYLIIVFCNLCVLSTIAVTKNLHKPMFILLFNLPISDMVGTTAFFPHLLYSIVTQNRVISHSACMTQAFLIHFYGTGNLLILSAMAYDRYIAICCPLRYNAIMSPKKVIIIIFLIWFINFSIIVTVILLLTRLKSCRTNIVDLYCNNPSLMKLICEDTRINNYYGLITFVLMMGGPLLIIAYTYAQILRTCVMTNHPDARKKAFQTCGTHLVVFLILQINTTFTLITHRIQSASPYIRRLLGISILLFPPFLDPIIYGLKTTELKLSVVMFLKRNICSSKL
>LOCXPOR13.141.HIT1.OR.2R.313.7tm_4.exons1.OU342811.1.Pholis_gunnellus
MYTNASSMDLLTLVPLDISANHIYPVFVLATLTYLIIVFCNLCVLSTIAVTKNLHKPMFILLFNLPISDMVGTTAFFPHLLYSIVTQNRVISHSACMTQAFLIHFYGTGNLLILSAMAYDRYIAICCPLRYNAIMSPKKVIIIIFLIWFINFSIIVTLILLLTRFKSCRTNIVDLYCNNPSLVKLICEDTRINNYYGLSTIVLIMGVPLLIIAYTYAQILRTCVMTNHPDARKKAFQTCGTHLVVFLILQINTTFTLITHRIQSASPYIRRLLGISILLFPPFLDPIIYGLKTTELKRSVVMFLKRNICSSKL
>LOCXPOR14.152.HIT1.OR.2R.307.7tm_4.exons1.OU342811.1.Pholis_gunnellus
MENKSFWFGSELTLNTFVIPPGGKYPIFLFGIVIYFFSIFCNLTLLSLIILKRNLHKPMYFILLSLPLNDLIGITAMLPKVLSDIVTETNKVYYPLCVLQAFLLHMYGGAVLFILAAMSFDRYAAICMPLRYSSVMTPRVVLCIIALVWGLDFVLIVSLFSLQTRLPRCKSVIMNVFCDNPSLLKLTCGNTMVNNIIGLFNTSVMQAVSVSIQAFSYVKILIACVVTRRSEAKTKAVNTCVAQLLILIIFEIVGTFTILSHRFKNVSVDLQKIMGMLIFLVPPLLNPIVYGLYTSEIRNTLLTVLKN
>LOCXPOR15.162.HIT1.OR.2R.309.7tm_4.exons1.OU342811.1.Pholis_gunnellus
MESNMTSDILKIQGFDISPKFTYPLFFLLLFVYCTLLCSNIGVLVLIITEKSLHQPMYILFCNLSVNDLIGNTVLLPQLMAHIISTERFITYNQCVVQAFHSHTFGSASHMILIIMAIDRYVAICHPLRYSSIMTTKAVVVLSATAWAVSLLLVSVLIGLTVRLSRCRSVIQNAYCDNASLFKLSCEDVSINNIYGLFFTVLLFSCSMGGIAVTYFRIAVICWIRKNKELNNRALQTCASHLVLYLIMLWSGFLTIILHRFPNYPDLRKIAYILFHVVPANLNPVIYGMQSRALRDKIIQILQRKVTPT
>LOCXPOR16.163.HIT1.OR.2R.309.7tm_1.exons1.OU342811.1.Pholis_gunnellus
MAANNSVVGGESSTYKISDRVIVVQVLVSVFLCINFLLITTFFMKDFYTAMRYILFAITLLSDSLFLIMTDILLIFHYIKFTMQMWLCVIMYIVLSMYAFVTPVTLTAMTLERFVAICMPLRHGELCSTRRALNCILIIHSLSSIPCVVILSISFASAPFSFYAQYRICSVEMFIFYKWQGHLRSAIQQFYFFIMCITIVFCYVKIMKVAKAASGEKRKSTWKGLRTVILHTFQLLLCLIQLWCPLVEAAVLQMNLLLYINVRYINYITFILAPRCLSPLVYGLRDEIFFHALKYYALCGLYKQQSSNV
>LOCXPOR17.164.HIT1.OR.2R.305.7tm_1.exons1.OU342811.1.Pholis_gunnellus
MADNNSLVFGDVSLLQMNEQVIIVQILVTIFLCINLLLIMTFFKKECFYKTTRYILFAVTLLSDSFLLVMSNIMLIFTYFQVTMPVWLCIIVFVVVILYFVVTPVTLTAMTLERYVAICMPLRHGELCSQSSTVYCILIIHGLSSVPFFVVLSIFFASASLSFYTQYRVCSIEMFILYRWQDDIRAGVYQFYFVLMCITIVFCYVKIMKVAKAASGEKRKSTWKGLRTVILHAFQLLLCLIQLWCPFIETAVLQISFKLFIFVKYINYILFILAPRCLSPLIYGLRDETFVHALKSYASFGLCKR
>LOCXPOR18.165.HIT1.OR.2R.303.7tm_1.exons1.OU342811.1.Pholis_gunnellus
MEDNSSLVGGQSLRKIHARVIIVQILVTIFLCINLLLIMTFFKKECFYKTTRYILFAVTLLSDSFLLFMTNIMLICNYFQFTMPVWFCMTISAVVILYFVVTPVTLTAMTLERYVAICMPLRHAELCSQSTTVYCILIIHGLSSVPFIVFFSIFFASASLSFYTQYRVCLAEIFILYRWQDDIRAGVYQLYFVLMCITIVFCYVKIMKVAKAASGEQRKSIWKGLRTVILHAFQLLLCLIQLWLPFIETAVLQVSFEIIFLVKYINYILFILAPRCLSPLIYGLRDETFVHALKSYASFGLCK
>LOCXPOR19.166.HIT1.OR.2R.303.7tm_1.exons1.OU342811.1.Pholis_gunnellus
MEDNSSLVGGQSLRRINERVIIVQILVMIFLCINLLLIMTFFKKECFYKTTRYILFALTLLSDSFLLVMSNIMLIFNHFKVTMPVWLCIIVSVVVILYLAVTPLTLTAMTLERYVAICMPLRHGELCSQSTTVNCILIIHGLSSVPFFVVLSIFFASASLSFYTQYRVCLAEMFILYRWQDDIRAGVYQLYFVLMCITIVFCYVKIMKVAKAASGEQRKSTWKGLRTVILHAFQLLLCLIQLWCPFIETAVLQISFKLFIDVRYINYLTFILAPKCLSPLIYGLRDETFVHALKSYASFGLCK
>LOCXPOR20.167.HIT1.OR.2R.303.7tm_1.exons1.OU342811.1.Pholis_gunnellus
MADNSSLVGGQSLRRINDQVIIVQILVMIFLCINLLLIMTFFKKECFYKTTRYILFAVTLLSDSFLLVMSNIMLIFNYFKVTMPVWLCIVISAVIILYFIVTPVTLTAMTLERYVAICMPLRHADLCSQSSTVYCILIIHCLSSVPFIVVLSIFFASASLSFYTQYRVCVSEIFILYRWQDDIRAGVYQLYFVLMCITIVFCYVKIMKVAKAASGEQRKSIWKGLRTVILHAFQLLLCLIQLWLPFIETAVLEISFKLFIFVKYINYILFILAPRCLSPLIYGLRDETFVHALKSYASFGLCK
>LOCXPOR21.168.HIT1.OR.2R.303.7tm_1.exons1.OU342811.1.Pholis_gunnellus
MADNSSLVGGQSLRKIHARVIIVQILVMIFLCINLLLIMTFFKKECFYKTTRYIFFAVTLLSDSFLLFMSNIMLICNYFQFTMPVWFCMIISAVVILYFVVTPVTLTAMTLERYVAICMPLRHGELCSQSSTVYCILIIHGLSSVPFIIFFSIFFASASLSFYTQYRVCLAEIFVLYRWQDDIRAGVYQLYFVLMCITIVFCYVKIMKVAKAASGEQRKSIWKGLRTVILHAFQLLLCLIQLWLPFIETAVLEISFKLFIFVKYIDYILFILAPRCLSPLIYGLRDETFVHALKSYASFGLCK
>LOCXPOR22.170.HIT1.OR.2R.303.7tm_1.exons1.OU342811.1.Pholis_gunnellus
MADNSSLVGGQSLRRINERVIIVQILVMIFLCINLLLIMTFFKKECFYKTTRYILFALTLLSDSFLLVMSNIMLIFNHFKVTMPVWLCIIVSVVVILYLAVTPVTLTAMTLERYVAICMPLRHAELCSQSTTVNCILIIHGLSSVPFFVVLSIFFASASLSFYTQYRVCSIEIFILYRWQDDIRAGVYQLYFVLMCITIVFCYVKIMKVAKAASGEQRKSTWKGLRTVILHAFQLLLCLIQLWCPFIETAVLQISFKLFIDVRYINYLTFILAPKCLSPLIYGLRDETFVHALKSYASFGLCK
>LOCXPOR23.171.HIT1.OR.2R.303.7tm_1.exons1.OU342811.1.Pholis_gunnellus
MEDNSSLVGGQSLRRINDQVIIVQILVMIFLCINLLLIMTFFKKECFYKTTRYILFAVTLLSDSFLLVMSNIMLIFNYFKVTMPVWLCIVISAVIILYFIVTPVTLTAMTLERYVAICMPLRHGELCSQSTTVNCILIIHCLSSVPFIVVLSIFFASASLSFYTQYRVCSIEIFILYRWQDDIRAGVYQLYFVLMCITIVFCYVKIMKVAKAASGEQRKSTRKGLRTVILHAFQLLLCLIQLWCPFIETAVLQISFKLFIFVRYIDYIIFILAPRCLSPLIYGLRDETFVHALKSYASFGLSK
>LOCXPOR25.172.HIT1.OR.2R.322.7tm_1.exons1.OU342811.1.Pholis_gunnellus
MHNLTEFPGNATTNKSLSVIIKVCVVIPVFCIFLYCIAVMLHIFASHRQYLDSTRYILFAYMLINDTIQLLSSVLLFLFVMGQVTFSIAFCVPLLFLSTATFQNTPLILATMSLERYVAIFYPLQRPAAWRSDRIWVIILSLWLISCIFPIVNYSIFARDSAAVDILSTSLICKSAIFTTSPVQALFELSVYVLFFAVVTVVILFTYVRILLETRKLRQDKESVSKAMHTVLLHGIQLLLCILAFTDPITKTLLVLHANWLPEDIAFFNYFCFILTPRFLSPLIYGFRDQNLRGSIRKTIVCCSNKVKPGERGKLQDNLSAS
>LOCXPOR25.173.HIT1.OR.2R.322.7tm_1.exons1.OU342811.1.Pholis_gunnellus
MNNLTEFPGNATTNRSLSVIIKVCVVIPVFCIFLYCIAVMLHIFVSHRQYLDSTRYILFAYMLINDTIQVLSSVLLFLFAMGQVTFSIAFCVPLLFLTTATFQNTPLILATMSLERYVAIFYPLQRPAAWRSDRIWVIILSLWLISCIFPIVYYSIFARDSAAVDILSTSLICRSTFFTTSPVQALFELSVYILFFAVVTVVILFTYVRILLETRKLRQDKESVSKAMHTVLLHGFQLLLCILAFTRPITETLLVLHANWLPADIAFFNYFCFFLIPRFLSPLIYGFRDQNLRGSIRKTIVCCSNKVKPCERGKLQDNLSAS
>LOCXPOR25.174.HIT1.OR.2R.322.7tm_1.exons1.OU342811.1.Pholis_gunnellus
MNNLTEFPGNATTNRSLSVIIKVCVVIPVFCIFLYCIAVMLHIFASRRQYLDSTRYILFAYMLINDTIQLLSSVLLFLFVMGQVTFSIAFCVPLLFLSTATFQNTPLILATMSLERYVAIFYPLQRPAAWRSDRIWVIILSLWLISCIFPIVNYSIFARDSAAVDILSTSLICRSTFFATSPVQALFELSVYVLFFAVVTVVILFTYVRILLETRKLRQDKVSVSKAMHTVLLHGFQLLLCILAFTDPITKTLLVLHANWLPEDIAFFNYFCFVLTPRFLSPLIYGFRDQNLRGSIRKTIVCCSNKVKPGERGKLQDNLSAS
>LOCXPOR27.175.HIT1.OR.2R.320.7tm_4.exons1.OU342811.1.Pholis_gunnellus
NSSHSTFVFRGFVALQKHRRLLALPFTASYLTALLGNGLLVYVIRRTESLHSPMYLLICTLCVVDVLVVTAIVPNMLLGLLFDLDRISLAGCLTQMFFTHFLSSLESTLLLAMALDRYAAICRPLRYTKLMDLSVFLKLMLFTLVRSGSIMAMLVALAGSLRFCGSDVIRHCYCDHMALVSLACDGTEQNVAAGLAVIVCFVGVDIPLIFFSYMKILSAVLRATAAGEERRKAFHTCGTHLIVMMCFYLVGSVTFLSHNLNIPIPTDVNTFMGLVYILFPATVNPLIYGVRTKEIRSGFFRLFKVRVKKITMVKVSPAGK
>LOCXPOR28.176.HIT1.OR.2R.303.7tm_4.exons1.OU342811.1.Pholis_gunnellus
MKNVTSHKHFILDGFGELGALRPVLFLPFSVMFVVSLFANSLLLYVVVSQRSLHSPMCVLIAGMALVDLSLPMFFVPHMLLSFLFDWRGISLTGCLVQMFLIHFVGGFQSLLLVWMALDRYFAICKPLTYHEQMVLPKFLRFIVPLMARNVLTNSLVVSLAGTLSFCASNVVNHCFCEHMALVQLACGSTAINNLVGLMAVFVNIVTDFIFIVASYVVIFNSVLKSGKSSAKALHTCVTHILVMTVSLIIALVAFLSYRITSGLPAAVRVFFSTMYMLFPSCFNPIIYGMRTAEIKKHILRTL
>LOCXPOR29.177.HIT1.OR.2R.303.7tm_4.exons1.OU342811.1.Pholis_gunnellus
MKNVTSHKHFILDGFGELGALRPVLFLPFSVMFVVSLLANSLLLYVVVSQRSLHSPMCVLIAGMALVDLSLTVFFVPHMLLSFLFDWRGISLTGCLVQMYLIHFAGVFHSTLLVWMALDRYFAICKPLTYHEQMVLPKFLRFIVPLVARNVLTNSLVVSLAGTLSFCASNVVNHCFCEHMALVQLACGSTAINNLVGLMAVFVNIVADFIFIAASYVVIFNSVLKSGKSSAKALHTCVTHILVMTVSLIIALVAFLSYRITSGLPAAVRVFFSTMYLLFPSCFNPIIYGMRTAEIKKHILRTL
>LOCXPOR30.178.HIT1.OR.2R.304.7tm_4.exons1.OU342811.1.Pholis_gunnellus
MINSTQVSYFTLSAYFDTGLFKYLCFMIVMSLYVLIVGSNLLLVVVICMNRSLHEPMYLFLCSLFVNELVGSSGLFPFLLVQILSDIHTVSAPLCFLQIFSVYSYGSLELVNLAVMSYDRYLAICCPLQYNTRMTNKKVATLIAVTWLLLFIENGLTLTLIVPLQLCGNIIDKVYCDNYSVVKLACYNTSVNNVYGLVATSLVIFGPLTLILFSYVRILRVCFSGSKQTRQKAVSTCTPHLASLLNFSFGAFFEILQSRFDMNGVPNMLRIFLSIYFLTCPPLFNPLMYGLNLSKIRVSCKNLI
>LOCXPOR31.179.HIT1.OR.2R.307.7tm_4.exons1.OU342811.1.Pholis_gunnellus
MINSTQVSYFTLSAYFDTGLFKYLCFMIVMSLYVLIVGSNLLLVVVICMNRSLHEPMYLFLCSLFVNELVGSSGLFPFLLVQILSDSHTVSAPLCFLQIFCVHYYGAVEYLNLAVMSYDRYLAICYPLQYNTRMTYNKIATLIALTWLCPCCAMVVLMSLTSSLQLCRNTIYKVYCDTHSVVKLSCSDINVINVYGLIATFSTIFGSLLLILFSYVRILRVCFSGSKQTRQKAVSTCTPHLASLLNFSVGACFEVSQSRFNMSTLPNVLRIFLSLYFLTCPPLFNPVLYGLNLSKIRVIFKSLISNA
>LOCXPOR32.181.HIT1.OR.2R.305.7tm_4.exons1.OU342811.1.Pholis_gunnellus
MMMNSTQVLYFTLSAYFDTGVLKYLYFMIVMSLYVLIVGSNLLLVVVICMNRSLHEPMYLFLCSLFVNELVGSSGLFPFLLVQILSDIHTVSAPLCFLQIFCLYTYANVQFYNLAVMSYDRYLAICYPLQYNTRMTFNKVAMLIALAWLFPLLNIVVMISLSASLQLCGNIIDKLICDNYSVVKLACYDTTGNNIYGLMYTFIVVFGLAILISFSYMKILRVCFSGSKQTRQKAVSTCTPHLASLLNFSFGAFFEISQGRFDMNGVPIMLRVFLSLYWLTCQPLFNPFLYGLNLSKIRILTRNVI
>LOCXPOR33.182.HIT1.OR.2R.311.7tm_4.exons1.OU342811.1.Pholis_gunnellus
MENNSQVVFVLRGLNDSLTNRQVFFALALTSYLVTIVVNVTLIVTVFLEKTLHEPIYVFLCNLCFNGLCGASAFYPKLLHDLVADAHVVTYAGCLTQIFAVYCYVFCEFTGLTVMAYDRYLAICRPLRYRALMPARRVALLLLLTWCFSLLETGIGVVLTAGLPLCGRHIDKIFCTNWEVVKLSCVDTTVNNIYGFVLMFSHISQTGLILVSYTHLVRASLRLCSDRKKFFQTCVPHLSALLVFTGSLVFDVMYSRYGAGAGGSLQALHNALAAEFLVVPPLINPIIYGINLHQIRTRILQNLSHKPEVHK
>LOCXPOR33.182.HIT1.OR.2R.284.7tm_4.exons1.OU342811.1.Pholis_gunnellus
FVDLWFVAEVLEDPGPDLVQVDAVDDGVDERRDHQELCGQRVVQRLQRPAGAGAVARVHDVEHQRAGEDEQRGEVRHTRLEELLAVGAQSERGPDQVGVGHQDESGLRDVREHQHEAVDVVDGRVDARQLHHLPVGAEDLVDVASAERQAGGQHHADPRLQQREAPGEQQQQSHPPRRHQGAVPQRPADGQVAVVRHDGQTGELAEHVAVDREYLSQAAGVRDHVGVGHEVVEQLRVEGGRSAEPVETQVAQEDVDGLVERLLQEHGDDERHVDHDGDEVRRQS
>LOCXPOR34.183.HIT1.OR.2R.312.7tm_4.exons1.OU342811.1.Pholis_gunnellus
TQVPYFILSAYFDTGLFKYLCFMIVMSLYVLIVGSNLLLIVVICMNRSLHEPMYLFLCSLFVNELVGSSGLFPFLLVQILSDSHTVSAPLCFLQIFCLYSYVNVQFCNLAVMSYDRYLAICCPLQYNTRMTCNKAVIFIAVLWFYSCVKVLITLSLSIRLTFCGNILNSLNCSNYLVVKLACSDTEVNNIYGLFGVVLTILVPLLPILFSYMRILRVCFSGSKQTRQKAVSTCTPHLTSLLNFSFGCCFEIIQSRFDMTGVPRALRIFLSLYFLIIQPLLNPIMFGLQMSKIRNTCKRILCYKMLTCYKDTM
>LOCXPOR35.184.HIT1.OR.2R.309.7tm_4.exons1.OU342811.1.Pholis_gunnellus
MVNSTLTYFILDTYIHVGTLRYLYFMLTAMLYIVIVTVNLLLVVVICMNRSLHEPMYLFLCSLFVNELVGSSGLFPFLLVQILSDIHTVSAPLCFLQIFCLYTYAHVQFCNLAVISYDRYLAICCPLQYNTRMTCNKAVIFIAVLWFYSCVKVLITLSLSIRLTFCGNILNSLYCHNYRVVKLACSDTEVNNIYGLFGVVLTILVPLLPILFSYMRILRVCFSGSKQTRQKAVSTCTPHLTSLLNFSFGCCFEIIQSRFDMTGVPRALRIFLSLYFLIIQPLLNPIMFGLQMSKIRNTCKRILCYKMLT
>LOCXPOR36.185.HIT1.OR.2R.312.7tm_4.exons1.OU342811.1.Pholis_gunnellus
MMMMMMNSTQVSYFTFSNYFDLGLLKYLLFMIIMCIYVLIVCTNLLLIVVICMNRSLHEPMYLFLCSLFVNELVGSSGLFPFLLVQILSDIHTVSAPLCFLQIFCLYTYANVQFYNLAVMSYDRYLAICCPLQYNTRMTFNKVAMLIALAWLFPLLNIVVMISLSASLQLCGNIIDKLFCNNYSVVKLACYDTTVNNIYGLMYTFIVLFGLAILISYSYVRILRVCFSGSKQTRQKAVSTCTPHLASLLNFSFGCCFEIIQSRLNMNRAPIVLRIFLSLYFLTCQPLFNPLMYGLNLTKIHIICKSLVFGQM
>LOCXPOR37.187.HIT1.OR.2R.318.7tm_4.exons1.OU342811.1.Pholis_gunnellus
MKHFKTKGFIMMNSTNVSYFILSAYFDTGLFKYLCFMIVMSLYVLIVGSNLLLVVVICMNRSLHEPMYLFLCSLFVNELVGSSGLFPFLLVQILSDIHTVSAPLCFLQNFFLYCYGGVEYLNLAAMSYDRYLAICYPLQYNTRMTFNRITVLFAVTWLCPFLLCVVMTSLSSSLQLCGNIIDKVYCDNYSVVKLACYDTSVNNVYGLVSTSLIIFCPLILIFYTYMKILRVCFSGSKQTRQKAVSTCTPHLASLLNFSCGACFEISQSRFNMNNLPNTLRIVLSLYWLTCQPVFNPLLYGLNMSKIRIICKSLVFAKM
>LOCXPOR38.188.HIT1.OR.2R.305.7tm_4.exons1.OU342811.1.Pholis_gunnellus
MNSSESLASVTFTVYGSLGLNNAALLICISVLYVSGLCINLFLLLVVCMESGLRRPMYVLLVNLCLSGVMGSSSVCPHIITHLLADREATLSGCLTQVFFINVYSGCIFCILALMAYDRYVSICKPLLYHSLMTPAKVRLMLLLLYSGLGSSSAVQVLLTSRLRLCRHSVDKLVCDSLVVANLSCTNTPLINVFGLCCAVCWVLFPCLLVIVSYVHIFSVVLRSSRASQRKGLQTLTPHLLTFINFSVASFFGVIYNRLSHRVPEAVNVFTAINFFILPPLLHPIIYGVKMQEIRQSVKKMMRRK
>LOCXPOR39.189.HIT1.OR.2R.309.7tm_4.exons1.OU342811.1.Pholis_gunnellus
MMNSTNVPYFTLSAYFDTGLFKYLCFMIVMSLYVLIVGSNLLLVVVICMNRSLHEPMYLFLCSLFVNELVGSSGLFPFLLVQILSDSHTVSAPLCFLQIFFVHYYGSVEFFTLGVMSYDRYLAICCPLHYNKHMTSSQVVLLTVFVWLYSVLATVVMMSLSASLQLCGNTVQKVYCDNYSVVKLACYDTTLNNVYGLVYMFTVIFALITLILFSYVRILRVCFSGSKQTRQKAVSTCTPHLASLLNFSFGAFFEISQGRFDMTGVPNMLRVFLSLYWLTCQPLFNPLMYGLNVSKIRIICNSLAFGKRM
>LOCXPOR40.192.HIT1.OR.2R.308.7tm_4.exons1.OU342815.1.Pholis_gunnellus
MMHNVSHVKLFFLSGLSETMNYRVVLFSLTLLCYCFIVLVNVALIVTIILDKTMHEPMYILLCTFCMNGLYGTTGFYPKILWDLLSPVHVISYSGCLVQALVMYSYACSDLYILAVMAYDRYVAICRPLEYHSIMSKQRLSLLVCFSWLTPFCIIGTNIILTSRLKLCSPYIDRLFCVNWVIVKLACFPADTIVNSIVAYITIIIYVFHGFFIFWSYVYVIKTCVNSLENRAKFMQTCVPHLTSLLIFLVTILFDVMNMRFGSNNLPQTLQHFVAIEFLIIPPIVNPLIYGFKLTKIRNRILGGITFK
>LOCXPOR41.193.HIT1.OR.2R.308.7tm_4.exons1.OU342815.1.Pholis_gunnellus
MDNVSRVTSFVLSGLNVTVNYRVALFSLTLLCYCFVVLVNVVLIVTIILDKTMHEPMYILLCTFCMNGLYGTTGFYPKILCDLLSSVHVISYSGCLVQALVMSSYVYSDLSILAVMAYDRYVAICRPLVYHSIMSKQRVLLLVCFSLLTSFCISAINIILISRLKLCSPYIARLYCINWIIVKLACFTADTIVNNIVAYITIIIYMLHGFFIVWSYVYVIKTCVNSLENRAKFMQTCVPHLTSLIIFLVTILFDVFNVRFGSNLPPTIQNVIAIELLIIPPMMNPLVYGFKLTKIRNRILVGVTCTIK
>LOCXPOR42.194.HIT1.OR.2R.316.7tm_4.exons1.OU342815.1.Pholis_gunnellus
MENGTFPPYFNLTMFVNLGNYRYLAFVLCLLLYAFIILANLVIIVLISREKTLHEPMYIFIMCLSINSLYGSAGFFFRFLRDLLSDTHLIPRTACFAQIYVIYTYASYELTLLGIMAYDRYVAICQPLNYHNKITSKMVSKLIAFAWIYPGFSVAACVYLASRLPLCGNKIPKVFCANWPVVKLSCASTVINNLVGMLVSTSTVFLPLAFVMYTYIRIILICRKRSSEFKSKVIQNCLPHIVTFVNYSVTVFCDVALSRMDLEALNPFLAIMLSLEFVVIPPIVNPIVYGLKLPEIRKCLLNMLSCSEPERTNHKK
>LOCXPOR43.195.HIT1.OR.2R.313.7tm_4.exons1.OU342815.1.Pholis_gunnellus
MKHNLSHVRLFFLSGLSETMNYRVAIFSLTLLCYCFIVLVNVALIVTIILDKNMHEPMYILLCAFCMNGLYGTTGFYPKILWDLLSPVHVISYSGCLVQTLVIYSFVCSDMSILAVMAYDRYVAICRPLVYHSIMSTLRLLMLVCFSWLTPFCIIGTNIILTSRLKLCSPHINRLFCVNWAIVKLACFPADTIINNIVAYITIIIYVFHVFFIFCSYVYVIKTCVNSLENRAKFMQTCVPHLTSLLIFLVSVLFDIMQIRYGSTDLPQALDNFIAIQYLVIPPIMNPLIYGFKLTKIRKRILGCITFKFKVLR
>LOCXPOR44.196.HIT1.OR.2R.313.7tm_4.exons1.OU342815.1.Pholis_gunnellus
MMHNVSHVSLFFLSGLSETMNYRVVIFSLTLLCYCCIVLVNVALIVTIILDKNMHEPMYILLATFCMNGLYGPTGFYPKILWDLLSPVHVISYSGCLVQALVIHSFVCSDMSILAVMAYDRYVSICRPLVYHSIMSTPRLLMLVCFSWLTPFCISAMNIILASRLKLCSPYIDRLICVNWAIVKLACFPADTIVNNIVAYITMIIYVCHGFCIFCSYVYVIKTCVHSLENRAKFMQTCVPHLTSLLIFLMTVVLDIMHIRFGSTDLPQTLDNFIAIEFLVIPPIINPLIYGFKLTKIRNRILGCITFKIKLLR
>LOCXPOR45.198.HIT1.OR.2R.308.7tm_4.exons1.OU342815.1.Pholis_gunnellus
MDNVSQVTSFVLSGLNVAMNYRVALFSLTLISYCFVVLVNVALIVTIILDKNMHEPMYILLCIFCMNGLYGTTGFYPKILWDLFSPVHVISYSGCLVQALVMSAFVCSDLSILAVMAYDRYVAICRPLVYHSIMSKQRVLLLVCFSWLTPFCISAMHIILTSRLKLCSPYIDRLYCINWIIVKLACFPADTIVVIIVAYITMIIFVFHGVFIVWSYVYVIKTCVNSLENRAKFMQTCVPYLTSLLIFLVTILFDVFNLRFGSNLPPTIQNVIAIELIIIPPMMNPLVYGFKLTIIRNRILGGVTRIIK
>LOCXPOR46.199.HIT1.OR.2R.308.7tm_4.exons1.OU342815.1.Pholis_gunnellus
MDNVSRVTSFVLSGLNVTMNYRVALFSLTLLCYCFIVLVNVALIVTIILDKNMHEPMYILLCTFCMNGLYGTTGFYPKILWDLLSPVHVISYSGCLVQAFGMSTYVCVDLSILAVMAYDRYVAICRPLVYHSIMSKQRVLLLVCFSLLTPFCISAMNMILISRLKLCSPYIARLYCINWAIVKLACFTADTIVNNIVAYITLIIYMLHGVFIVWSYVYVIKTCVNSLENRAKFMQTCVPHLTSLLIFLVTVLFEVFNVRFGSNLHSTIQNVFAIELLIIPPIMNPLVYGFKLTIIRNKILGGVTCEIK
>LOCXPOR47.200.HIT1.OR.2R.307.7tm_4.exons1.OU342815.1.Pholis_gunnellus
MKNSTKIVSFVLAAYGDIGNLKYLYFSLMLFWYLSICVSNTIVIVVIYMDRSLHEPMYILLCNLFVNEIGGSTSMYPLLLSQMFSDTHEVTLQWCFLQMCYIYTCTSVEFCSLAAMAYDRYVCICYPLHYNVIMSTGRVGLIIALIWMYSFVNFIFSFSFVIPLTFCGNIIDKVFCDQHLVIKLACSASVLTSISDLLFAFVSVVIPFSLILVSYMKILLVCLNLSKENKQKAVTTCTPQIVSVSNLFVGGVFHFVDSRFDVAHVPDEVRIFLSIYLLIFQPMITPFMYGFNLPKIRQSCKRFLFER
>LOCXPOR48.201.HIT1.OR.2R.307.7tm_4.exons1.OU342815.1.Pholis_gunnellus
MENSTEIVSFVLAAYGDIGNLKYLYFSLMLFWYLSICVSNTIVIVVIYMDRNLHEPMYILLCNLFVNEIGGSTSMYPLLLSQMFSDTHEVTLQWCFLQMCYIYTCTSVEFCSLAAMAYDRYVCICYPLHYNVIMSTGRVGLIIALIWMYSFVNFIFSFSFVIPLTFCGNIIDKVFCDQHLVIKLACSASVLTSISDLLFAFVSVVIPFSLILVSYIKILSVCLNLSKENKQKAVTTCTPQIVSVSNLFVGGVFHFVDSRFDVAHVPDEVRIFLSIYVFIFQPMITPFMYGFNLPKIRQSCKRFLFDR
>LOCXPOR49.203.HIT1.OR.2R.308.7tm_4.exons1.OU342815.1.Pholis_gunnellus
MINATILSSFSLSGLDDSTTKHRVTLFSLTLLCYGVILLVNGALIVTIILEEKLHEPMYIFVGNLCINSLYGTVGFYPKFLFDLLSNTHVISYTACLLQVFVVYSYVATDFSILALMAYDRYVAICRPLEYHSVMTKHNALLMVCFSRLLPLLCQTVVTVMTSKMELCGSNIEKLYCDNWSILKLSCNSITTNNIVGFIFIFLYFGHDLFIVCSYVQLVKSALKSREGRRKFMQTCVPHLLCLFNISVALLFDFMYARYGSRSVSQSVNNFMAIQFLMIPPILNPIIYGLKLTQVRNSFLSLCTVNKQ
>LOCXPOR50.204.HIT1.OR.2R.315.7tm_4.exons1.OU342815.1.Pholis_gunnellus
MSNTSKIVLFSLSGFSATANYKITLFSLTLLCYCLIVVVNVSLILTVILDKNLHEPMYVFICSLCINGLYGSLGFYPKFVFDLQSKIQVISYEGCHLQVFVIYSNALIDYSILVLMAYDRYVAICRPLEYHSVMSVRRIAVLICLSWLVPLCCEAMILTLTSTLKLCGSKIDKLYCENWSIVKLACGSTRANNIVGLIIIAFYCVHFLFILWSYVRLIRSALKSREGKRKFTQTCVPHLLCLLNVSVALLFDAMYSRYGSASLPQSVKNFMGIQFLIIPPIINPIIYGLILTKIRNKIIYLCVMTGQRFKLRFKV
>LOCXPOR51.205.HIT1.OR.2R.315.7tm_4.exons1.OU342815.1.Pholis_gunnellus
MSNSSNIILFSLSGFSATANYKITLFSLTLLCYFLIVVVNVSLILTIILDQNLHEPMYVFICSLCINGLYGSLGFYPKFVFDLQSKIQVISYEGCLLQVFVIYSNTVIDYSILVLMAYDRYVAICRPLEYHSVMSVRRIALLNGLSWLVPLCCEVMAISLTASLKLCGSKIDKLYCENWSIVKLACGSTRASDIVGLIYTAFYCVHFLFILWSYVRLIRSALKSREGKRKFTQTCVPHLLCLLNVTVALLFDVMYSRYGSASLPQSVKNFMAIQFLIIPPIINPIIYGLILTKIRNKIISLCVMTGQRFKLKFKV
>LOCXPOR52.206.HIT1.OR.2R.314.7tm_4.exons1.OU342815.1.Pholis_gunnellus
MSNSSNIVLFSLSGFSATANYRITLFSLTLLCYCLIVVVNVSLILTIILDQNLHEPMYVFICNLCINILYGTAGFYPKCIFDILSDIQIISYEGCLLQVFVIYTYATIDLSVLALMAYDRYVAICRPLEYHSVMSVRRIAVLIGLSWLVPLCCEVMVITLTSTLKLCGSKIDKLYCENWSIVKLACSTSAANNIVGLIIIAFYCAHFLFILWSYVRLIRSALKSREGKRKFTQTCVPHLLCLLNVTVALLFDVMYSRYGSVSVPQSLRNFMAIQIVMMPPILNPLIYGLILSKIRYRMVALCMMAGERFKLRLK
>LOCXPOR53.207.HIT1.OR.2R.305.7tm_4.exons1.OU342815.1.Pholis_gunnellus
MENSTVSFYFNLTMFVSIGYYRYPVFVFCLLIYGFIVSANLVIILVIFRERTLHQPMYMFIACLSVNSLYGSTGFFPRFLLDLLSDTHMISRPACFTQIYVIYTYASYEFPILGIMAYDRYVAVCHPLHYHRKMTSQTVWKLAVFAWICPSFFISVCIYLSSRLPLCGNEIQKVFCAIWNITKLSCVSTAVNNIVGMLVTATASLPLIYVLYTYLRIVLVCWKSSAEFKGKVLQSCLPHVVSFVIYSLVSFSDIALSRYNIEEINPYMSVILSLEFVVIPPILNPLVYGLKLPEIRKHILKMLLW
>LOCXPOR54.208.HIT1.OR.2R.306.7tm_4.exons1.OU342815.1.Pholis_gunnellus
MDNVSVITMFTLSGLSGTNNYRVILFALTLLCYGVIWLVNLTIIVTIIVDKKLHEPMYIFLCNLCINGLYGTAGFYPKFLMDLLSTTHVISYAGCLLQGFVLHSSACADFSLLVLMAYDRYVAICRPLVYNSVMTKQRVCVFVFFAWLIPFLLLLTSTVTTATSRLCSSHIPKIYCVNWLISKLACSASVATIIIPAFNYTFYFGHCMFVCWSYIYMVRTCLKSKEDMSKFMQTSVPHLFSLVVVVVSLLFDLLYMRFGSKDASQDAQNFMAMEFVIVPPIVNPLIYGIKLTQIRNSIQNVLRNKN
>LOCXPOR55.209.HIT1.OR.2R.304.7tm_4.exons1.OU342815.1.Pholis_gunnellus
MDNVSVITMFTLSGLSGTNNYRVILFALTLLCYCVIWLVNLTIIVTIIVDKKLHEPMYIFLCNLCINGLYGTAGFYPKFLMDLLSTTHVISYVGCFLQAFVLHSSVCADLSLLALMAYDRYVAICRPLVYHSVMTKQRVCMFVFFAWLIPFYLVFMSGVINSRLRLCGSHIPKIYCVHWLIGKLACSASIANIAIPAFNYTFYCSHFLFIIWSYVYLIRTCLKSKEKRAKFMQTCFPHVFCLLSFVVCVLFDLLYMRFNSKPLEQSTRNFIAIEFLLIPPMINPVIYGLKLTQIRNRIIPFLTS
>LOCXPOR56.210.HIT1.OR.2R.304.7tm_4.exons1.OU342815.1.Pholis_gunnellus
MDNVSVITMFTLSGLSGTNNYRVILFALTLLCYCVIWLVNLTIIVTIIVDKKLHEPMYIFLCNLCINGLYGTAGFYPKFLMDLLSTTHVISYVGCFLQAFVLQSSICADLSLLALMAYDRYVAICRPLVYHSVMTKQRVCMFVFFAWLIPFYLVFMSGVINSRLRLCGSHIPKIYCVHWLIGKLACSASIANIAIPAFNYTFYSSHFLFIIWSYVYLIRTCLKSKEKRAKFMQTCFPHVFCLLSFVVCVLFDLLYMRFNSKPLEQSTRNFIAIEFLLIPPMINPVIYGLKLTQIRNRILPFLTS
>LOCXPOR57.211.HIT1.OR.2R.304.7tm_4.exons1.OU342815.1.Pholis_gunnellus
SYLIMDNVSVVRVFILSGLNETNNYIVTLLTFTLLYYCVILFFNISIIMMIILDQHLHEPMYILLCSFCINGLYGTTGFYPKFLLDLFSSSQQISYEGCLLQAFVMYSFACSELSILAVMAYDRYLAICRPLHYCFVMTKRRLSQLICFSWLTPFSLFSINVLLTSRLKLCGAKIDRLFCVNWVIVKLTCPDTDTFLNNITAYFTMLIYLAHGLFIMWTYLHMIRTCVRSKNDRTKFMQTCVPHLVSLVTFIVALLFDLMYMRFGSRDVSQSIQNFIAIEFLLISPVLNPLIYGFKLTKIRNRI
>LOCXPOR58.212.HIT1.OR.2R.309.7tm_4.exons1.OU342815.1.Pholis_gunnellus
MDNVSVVRIFILSGINETMNYRIAIFSLTLLYYCVILFLNTSIIMMIILDQNLHEPMYILLCSFSINGLYGTTGFYPKFLLDLLSSSQQISYEGCLLQAFVMYSFACSELSILAVMAYDRYLAICRPLHYCFVMTKRRLSQLICFSWLTPFSLFSINVLLTSRLKLCGAKIDRLFCVNWIIVKLTCPDTDNVSNNILSYAIIIIYVSHGLFTMWTYLHMIRTCVRSKDDRAKFMQTCVPHLVSLLTFLVVIVFDLMYMRFGSTDLPQSIQNFIAIEFLLISPVLNPLIYGFKLTKIRNRILGFVNVDKK
>LOCXPOR59.214.HIT1.OR.2R.309.7tm_4.exons1.OU342815.1.Pholis_gunnellus
MDNVSVVRIFILSGINETMNYRIAIFSLTLLYYCLILFLNTSIIMMIILDQNLHEPMYILLCSFCINGLYGTTGFYPKFLLDLLSSSHQISYEGCLLQAFVMYSFACCELSILAVMAYDRYLAICRPLHYRFVMTKRRLSQLICFSWLAPFSLFSISIVLTSTLKLCGSKIPKLFCVNWIIFKLACPGTETVSSSILSHATTIIYVCHGLFTMWTYLHMIRTCVRSKDDRAKFMQTCVPHLVSLLTFLVVIVFDLMYMRFGSTDLPQSIQNFIAIEFLLISPVLNPLIYGFKLTKIRNRILGFVNVDKK
>LOCXPOR60.215.HIT1.OR.2R.303.7tm_4.exons1.OU342815.1.Pholis_gunnellus
MDNRYNMTYITFDGHVEVHRYRYLYFVIMFTMYILIISSNFTIVSIIVIHKSLHEPMYIFIAALLINSVLFSTVIYPKLLIDFLSEKQIISYPACLFQWFSYYSLAASEFFLLSVMAYDRYVSICNPLHYSTIMRKTTVNMFLICAWILPACQISVPMLLSAKKTICTFHLKGILCNSTVHKLHCVSSRLLHIYGLVVFVTSVLFPVLFIFFTYTRILVICYRCRGVRRKAAQTCLPHLLVLINFSCLIAYDVLLARLELDVPITLRLILALQIVTYQPLFNPIIYGLKMRGIYEHLKRLFCK
>LOCXPOR61.216.HIT1.OR.2R.305.7tm_4.exons1.OU342815.1.Pholis_gunnellus
MDNRFNVTYITFDGHVEVHKYRYLYFVIMFTVYILIISSNFTIVSIIVIHKSLHEPMYIFIAALLINSVLFSTAIYPKLLIDFLSEKQIISYPACLFQWFINYSLGCSEYFLLAVMAYDRYVSICNPLQYSIIMRKTTVNMFLIVAWILPACQVSVPMLLSAKKEICTFHLKGILCNSTVQKLHCVSSRLLNIYGLVVFVSAVLLPVLFILFTYTRILVISYRCRGVRRKAAQTCLPHLLVLINFFCLSAYDVLLARLEFDFPKIVRLTMALQIVIYHPLFNPIIYGLKMRGIYEHLKRLFCKRV
>LOCXPOR62.217.HIT1.OR.2R.305.7tm_4.exons1.OU342815.1.Pholis_gunnellus
MDNRFNVTYITFDGHVEVRKYRYLYFVIMFTMYILIISSNFTIVSIIVIHKSLHEPMYIFIAALLINSVLFSTAIYPKLLIDFLSEKQIISYPACLFQWFSYYSLGCSEFFLLSVMAYDRYVSICNPLQYSTIMRKTTVNMFLIFPWILPACQVSVPMLLSAKKEICTFHMKGILCNSTVQKLHCVSSRLLNIYGLVVFVSAVLLPVLFIFFTYTRILVISYRCRGVRRKAAQTCLPHLLVLINFSCFTAYDVLLARLELDVPKTLRLIMILLVVIYQPLFNPIIYGLKMRGIYEHLKRLFCKRV
>LOCXPOR63.218.HIT1.OR.2R.305.7tm_4.exons1.OU342815.1.Pholis_gunnellus
MDNRYNVTYITFDGHVEVHRYRYLYFVIMFTVYILIISSNFTIVSIIVIHKSLHEPMYIFIAALLINSVLFSTAIYPKLLIDFLSEKQIISYPACLFQWCSYYSLAASEFFLLSVMAYDRYVSICNPLHYSTIMRKTTVNMFLIFPWILPACEFSVLILLSAKKEICTFHLKGILCNSTVLNLHCVRSRLLNIYGLVVLASAALLPVLFILFTYTRILVISYRCRGVRRKAAQTCLPHLLVLINFSCLSAYDVLLARLEVDFHKSVRLIMTLQMIIYQPLFNPIIYGLKMRGIYEHLKRLFCKRV
>LOCXPOR70.219.HIT1.OR.2R.305.7tm_4.exons1.OU342815.1.Pholis_gunnellus
MDNRYNLTYITFDGHVEVHRYKYLYFVIMFTVYILIISSNFTIVSIIVIHKSLHEPMYIFIAALLINSVLFSTAIYPKLLIDFLSEKQIISYPACLFQWFSFYSLGGSEYFLLAVMAYDRYVSICNPLQYSIIMRKTTVNMFLIVAWILPACQVSVLILLSAKKEICTFHLKGLLCNSTVQKLHCVRSRLLNIYGLVVLASAVLLPVLFILFTYTRILVISYRCRGVRRKAAQTCLPHLLVLINFFCLTAYDVLLARLEVDFGKIVRLIMILQVVIYHPIFNPIIYGLKMRGIYEHLKRLFCKRV
>LOCXPOR65.220.HIT1.OR.2R.305.7tm_4.exons1.OU342815.1.Pholis_gunnellus
MDNRFNVTYITFDGHVEVRKYRYLYFVIMFTMYILIISSNFTIVSIIVIHKSLHEPMYIFIAALLINSVLFSTVIYPKLFIDFLSEKQIISYPACLFQWFSYYSLGCSEFFLLSVMAYDRYVSICNPLQYSTIMRRTTVNMFLIFPWILPACEFSVLILLSAKKEICTFHLKGIHCNSTVLKLHCVSSRLLNIYGLVVFVSAVLLPVLFIFFTYTRILVICYRCRGVRRKAAQTCLPHLLVLINFSCLSAYDVLLARLEVDFPKIVRLIMTLQIVTYQPLFNPIIYGLKMRGIYDHLKRLFCKRV
>LOCXPOR66.221.HIT1.OR.2R.305.7tm_4.exons1.OU342815.1.Pholis_gunnellus
MDNRYNVTYITFDGHVEVHRYRYLYFVIMFTVYILIISSNFTIVSIIVIHKSLHEPMYIFIAALLINSVLFSTAIYPKLLIDFLSEKQIISYPACLFQWFSYYSLAASEFFLLSVMAYDRYVSICNPLHYSTIMRKTTVNMFLIVAWILPACEFSVLILLSAKKQICTFHLKGILCNSTVLNLHCVRSRLLNIYGLVVLASAALLPVLFILFTYTRILVISYRCRGVRRKAAQTCLPHLLVLINFSCLSAYDVLLARLEVDFHKSVRLIMTLQMIIYQPLFNPIIYGLKMRGIYEHLKRLFCKRV
>LOCXPOR67.222.HIT1.OR.2R.303.7tm_4.exons1.OU342815.1.Pholis_gunnellus
MDNRFNVTYITFDGHVEVHKYRYLYFVIMFTMYILIISSNFTIVSIIVIHKSLHEPMYIFIAALLINSVLFSTVIYPKLLIDFLSEKQIISYPACLFQWFSYYSLAGSEFFLLSVMAYDRYVSICNPLQYSTIMRKTTVNMFLICAWILPACQVLVPILLSVKKTICKFHLKGILCNSTVHKLHCVSSRLLHIYGLVVFVTSVLFPVLFIFFTYTRILVISYRCRGVRRKAAQTCLPHLLVLINFSCLIAYDVLLARLELDVPITLRLIMALQIVTYQPLFNPIIYGLKMRGIYEHLKRLFCK
>LOCXPOR68.223.HIT1.OR.2R.305.7tm_4.exons1.OU342815.1.Pholis_gunnellus
MDNRFNVTYITFDGHVEVHRYRYLYFVIMFTMYILIISSNITIVSIIVIHKSLHEPMYIFIAALLINSVLFSTAIYPKLLIDFLSEKQIISYSACLFQWFSYYSLAGSEYFLLSVMAYDRYVSICNPLHYSTIMRKTTVNMFLICAWILPACQISVPMLLSAKKEICTFLLKGIYCNSTVQKLHCVSSRLLNIYGLVVFVSAVLLPVLFILFTYTRILVICYRCRGVRRKAAQTCLPHLLVLINFSCLSAYDVLLARLEVDFHKIVSLIMTLQMIIYQPLFNPIIYGLKMSGIYEHLKRLFCKRV
>LOCXPOR69.225.HIT1.OR.2R.305.7tm_4.exons1.OU342815.1.Pholis_gunnellus
MDNRYNLTYITFDGHVEVRKYRYLYFVIMFTMYILIISSNFTIVSIIVIHKSLHEPMYIFIAALLINSVLFSTVIYPKLLIDFLSENQIISYSACLFQWFSFYSLGGAEFFLLSVMAYDRYVSICNPLHYSTIMRKTTVNMFLIFAWILPACQVSVPMLLSAKKEICTFHMKGILCNSTVQKLHCVSSRLLNIYGLVVFVSAVLLPVLFIFFTYTRILVISYRCRGVRRKAAQTCLPHLLVLINFSCLSAYDVLLARLEVDVPKTLRLIMTLVVVIYQPLFNPIIYGLKMRGIYEHLKRLFCKRV
>LOCXPOR70.226.HIT1.OR.2R.305.7tm_4.exons1.OU342815.1.Pholis_gunnellus
MDNRYNLTYITFDGHVEVHRYKYLYFVIMFTVYILIISSNFTIVSIIVIHKSLHEPMYIFIAALLINSVLFSTAIYPKLLIDFLSEKQIISYPACLFQWFSFYSLGGSEYFLLAVMAYDRYVSICNPLQYSTIMRKTTVNMFLIVAWILPACQVSVLILLSAKKEICTFHLKGLLCNSTVQKLHCVRSRLLNIYGLVVSASAALLPVLFILFTYTRILVISYRCRGVRRKAAQTCLPHLLVLINFFCLTAYDVLLARLEVDFGKIVRLIMILQVVIYHPIFNPIIYGLKMRGIYDHLKRLFCKRV
>LOCXPOR71.227.HIT1.OR.2R.305.7tm_4.exons1.OU342815.1.Pholis_gunnellus
MDNRLNVTYITFDGHVEVHRYRYLYFVIMFTMYILIISSNFTIVSIIVIHKSLHEPMYIFIAALLINSVLFSTAIYPKLLIDFLSEKQIISYPACLFQWFINYSLGCSEFFLLAVMAYDRYVSICNPLQYSTIMRKTTVHMFLIFAWILPACEFSVLMLLSAKKEICKFHLKGILCNSTVLKLHCVRSRLLNIYGLVVFVSAVLLPVLFILFTYTRILVISYRCRGVRRKAAQTCLPHLLVLINFSCLTAYDVLLARLEVDFGKIVRLIMILQVVIYHPIFNPIIYGLKMRGIYEHLKRLFCKRV
>LOCXPOR72.228.HIT1.OR.2R.305.7tm_4.exons1.OU342815.1.Pholis_gunnellus
MDNRYNLTYITFDGHVEVRKYRYLYFVIMFTMYILIISSNFTIVSIIVIHKSLHEPMYIFIAALLINSVLFSTVIYPKLLIDFLSEKQIISYPACLFQWFSYYSLGCSEFFLLAVMAYDRYVSICSPLHYSIIMRKTTVHMFLIVAWILPACQVSVGILLSAKKEICTFHLKGIHCNSTVQKLHCASSRLINIYGLVVFVSAVLLPVLFIFFTYTRILVICYRCRGVRRKAAQTCLPHLLVLINFSCLSAYDVLLARLEVDFHKIVRLIMTLQMISYQPLFNPIIYGLKMKGIYEHLKRLFCKRV
>LOCXPOR73.229.HIT1.OR.2R.305.7tm_4.exons1.OU342815.1.Pholis_gunnellus
MDNRLNVTYITFDGHVEVHRYRYLYFVIMFTMYILIISSNFTIVSIIVIHKSLHEPMYIFIAALLINSVLFSTVIYPKLLIDFLSEKQIISYPACLFQWFSYYSLGCSEFFLLSVMAYDRYVSICNPLQYSTIMRRTTVNMFLIFPWILPACEFSVLILLSAKKEICTFHLKGIHCNSTVLKLHCVSSRLLNIYGLVVFVSAVLLPVLFIFFTYTRILVISYRCRGVRRKAAQTCLPHLLVLINFSCLSAYDVLLARLEVDFPKIVRLIMTLQIVIYHPLFNPIIYGLKMRGIYDHLKRLFCKRV
>LOCXPOR74.230.HIT1.OR.2R.306.7tm_4.exons1.OU342815.1.Pholis_gunnellus
MDNELNVTYITFGGHVEVHTYGFLYFVIMFTAYLLIICSNSTIVCIIVIHKNLHEPMYVFIAALLINSVLYSTAIYPKLLIDFLSEKQMISYLACIFQWYIYYALTGSEFLLLSVMAYDRYVSICKPLQYPTIMTKNTVKILLISAWIVPSFQIAVPMPQIASKKLCSFTLKGIICNSTVHNLHCVRSQLLNIYGLIVLVNVVLLPLLFIVFTYIKIFVITYRSSREVRSRAAQTCLPHLLVLVSFSCLVTYDVLLARLDAKFPKTVQFILSLQMILYHPLFNPIIYGLKMKDIYKHLSGLFCKTV
>LOCXPOR75.231.HIT1.OR.2R.306.7tm_4.exons1.OU342815.1.Pholis_gunnellus
MDNELNVTYITFGGHVEVHKYGFLYFVIMFTAYLLIICSNSTIVCIIVIHKNLHEPMYVFIAALLINSVLYSTAIYPKLLIDFLSEKQMISYLACIFQRSIYYTLTGSEFLLLSVMAYDRYVSICKPLHYPTIMTKNTVKILLISAWIVPVFQMSVPIPQSASTKLCSFTLKGIICNSSILSLHCVRSQLLNIYGLIVLVNVVLLPLLFIVSTYIKIFVITYRSSREVRSRAAQTCLPHLLVLVSFSCLVTYDVLSARLDAEFPKTVQFILSLQMILYHPLFNPIIYGLKMKDIYKHLSGLFCKTV
>LOCXPOR76.232.HIT1.OR.2R.306.7tm_4.exons1.OU342815.1.Pholis_gunnellus
MDNELNVTYITFGGHVEVHTYGFLYFVIMFTAYLLIICSNSTIVCIIVIHKNLHEPMYVFIAALLINSVLYSTAIYPKLLIDFLSEKQMISYLACIFQWYIYYALTGSEFLLLSVMAYDRYVSICKPLQYPTIMTKTTVKILLISAWIVPFCQMSMMIEQSASKKLCSFTLKGIICNSTVHSLHCVRSQLMNIYGLILLVNLVLLPLFFIVFTYIKIFVITYRSSREVRSRAAQTCLPHLLVLVSFSCLVTYDVLLARLDAEFPKIVQFILSLQMILYHPLFNPIIYGLKMKDIYKHLSGLFCKTV
>LOCXPOR77.233.HIT1.OR.2R.306.7tm_4.exons1.OU342815.1.Pholis_gunnellus
MDNELNVTYITFGGHVEVHTYGFLYFVIMFTAYLLIICSNSTIVCIIVIHKNLHEPMYIFIAALLINSVLYSTAIYPKLLIDFLSEKQMISYLACIFQWYIYYALTGSEFLLLSVMAYDRYVSICKPLQYPTIMTKTTVKILLISAWIVPFCQMSVMIEQSASKKLCSFTLKGIICNSTVHRLHCVRSQLLNIYGLIVLVYMVLLPLLFIVSTYIKIFVITYRSSREVRSRAAQTCLPHLLVLVSFSCLVTYDVLSARLDAKFPKTVQFILSLQMILYHPLFNPIIYGLKMKDIYKHLSGLFCKTV
>LOCXPOR78.234.HIT1.OR.2R.304.7tm_4.exons1.OU342815.1.Pholis_gunnellus
MDDEFNVTYITLGGYVEMGKYRYLYFCIMFTVYILTICFNCTIVYLIWIHENLHEPMYIFIAALLLNSIVYNTAMYPKLLSDLLSEKQLISYSACLFQFFVYYTLSASDFFLLSAMSYDRYVAICKPLRYPTIMRKSTVTSILLLAWLVPASEMAVSVTLVTNSKLCNSTLRAFFCNNSLYKLFCESSRALSIFDVLALLSMALFPLLFILFTYTRILTISYRSGRNVRKKAAQTCLPHLIVLICFSSLCGYDVIAIQLGSDLHFMITLQAFFYYPLLNPVIYGLKVKEISKHLKNLFCQAEVM
>LOCXPOR78.236.HIT1.OR.2R.304.7tm_4.exons1.OU342815.1.Pholis_gunnellus
MDDEFNVTYITLGGYVEMGKYRYLYFCIMFTVYILTICFNCTIVYLIWIHENLHEPMYIFIAALLLNSIVYNTAMYPKLLSDLLSEKQLISYSACLFQFFVYYTLSASDFFLLSAMSYDRYVAICKPLRYPTIMRKSTVTSILLLAWLVPASEMAVSVTLVTNSKLCNSTLRAFFCNNSLYKLFCESSRALSIFDVLALLSMALFPLLFILFTYTRILTISYRSGRNVRKKAAQTCLPHLIVLICFSSLCGYDVIAIQLGSDLHFMITLQAFFYYPLLNPVIYGLKVKEISKHLKNLFCQAEVM
>LOCXPOR78.237.HIT1.OR.2R.304.7tm_4.exons1.OU342815.1.Pholis_gunnellus
MDDEFNVTYITLGGYVEMGKYRYLYFCIMFTVYILTICFNCTIVYLIWIHENLHEPMYIFIAALLLNSIVYNTAMYPKLLSDLLSEKQLISYSACLFQFFVYYTLSASDFFLLSAMSYDRYVAICKPLRYPTIMRKSTVTSILLLAWLVPASEMAVSVTLVTNSKLCNSTLRAFFCNNSLYKLFCESSRALSIFDVLALLSMALFPLLFILFTYTRILTISYRSGRNVRKKAAQTCLPHLIVLICFSSLCGYDVIAIQLGSDLHFMITLQAFFYYPLLNPVIYGLKVKEISKHLKNLFCQAEVM
>LOCXPOR78.238.HIT1.OR.2R.304.7tm_4.exons1.OU342815.1.Pholis_gunnellus
MDDEFNVTYITLGGYVEMGKYRYLYFCIMFTVYILTICFNCTIVYLIWIHENLHEPMYIFIAALLLNSIVYNTAMYPKLLSDLLSEKQLISYSACLFQFFVYYTLSASDFFLLSAMSYDRYVAICKPLRYPTIMRKSTVTSILLLAWLVPASEMAVSVTLVTNSKLCNSTLRAFFCNNSLYKLFCESSRALSIFDVLALLSMALFPLLFILFTYTRILTISYRSGRNVRKKAAQTCLPHLIVLICFSSLCGYDVIAIQLGSDLHFMITLQAFFYYPLLNPVIYGLKVKEISKHLKNLFCQAEVM
>LOCXPOR78.239.HIT1.OR.2R.304.7tm_4.exons1.OU342815.1.Pholis_gunnellus
MDDEFNVTYITLGGYVEMGKYRYLYFCIMFTVYILTICFNCTIVYLIWIHENLHEPMYIFIAALLLNSIVYNTAMYPKLLSDLLSEKQLISYSACLFQFFVYYTLSASDFFLLSAMSYDRYVAICKPLRYPTIMRKSTVTSILLLAWLVPASEMAVSVTLVTNSKLCNSTLRAFFCNNSLYKLFCESSRALSIFDVLALLSMALFPLLFILFTYTRILTISYRSGRNVRKKAAQTCLPHLIVLICFSSLCGYDVIAIQLGSDLHFMITLQAFFYYPLLNPVIYGLKVKEISKHLKNLFCQAEVM
>LOCXPOR83.240.HIT1.OR.2R.308.7tm_4.exons1.OU342815.1.Pholis_gunnellus
MDADLNVTYVTLGGHVDLHKYRYVYFVIMFTAYLLIICSNSTIVCIIVIHKNLHEPMYVFIAALLINSVLYSTAIYPKLLIDFLSEKQMISYSACLFQCFLYYSLDGSEFLLLSVMAYDRYVSICKPLQYPTIMTKTTVCILLALAGFVPACQIAVPVTLSVNTKLCNFTLRGIFCNNLIYKLHCVSSRVLSVYGVIVLFNVVLFPVLFILSTYTKIFIITNRSCGEVRMKAAQTCLPHLLVLINFCSLVTYDVITVKLESEFPKTIHFIMTLQVMLYHPLFNPIIYGLKMTEISKHIKRLFCQDKPN
>LOCXPOR84.241.HIT1.OR.2R.310.7tm_4.exons3.OU342816.1.Pholis_gunnellus
MENITMVTPLKQPIVFHLEGFYVPPGYGAFLFFLALFYYIVMLLANGVVLCVIVMDKNLHRPMFVMVCNLVVCDLLGATAVLPSLMMHFLMGQKKIAYIPAITQAFSVHMYGVAVQTILAVMAYDRYIAVCEPLRYHAIMTPARLHSCCGLAWFIAVLLIAVLFIFHMNAPLCGNTIQHVYCSNRAILNLACSPTPLNNIYGLSIYWFVNTSIFLIIAYSYSRILHACVKHGRADSSIRSKTFQTCAPHLVIYVLYQIATLVIIISHRFPSLSQNIKKFFSILFIIIPPAMNPIIYGLVSKEIRASIIKH
>LOCXPOR87.242.HIT1.OR.2R.320.7tm_4.exons1.OU342816.1.Pholis_gunnellus
FCCFRLMENYTYNSPTLQLEALNVSKESVYPVFFLFLFTYLFIMIANVSIAVLIFIDKNLHQPMYLLFCNLPFNDILGNSILLPRLLIDMLRPPSELFISYYECVVQAFVSHMFGTTSLTVLMIMAFDRYVAISNPLRYNTIMTNKMVMKLIACAWGVALVLVGILLGLTIRLNRCRTLIESPYCENASLFKLSCDSVLINNVYGLTFTVVLFTGSIGSMVITYTKITVVCLTSNSKSLNSKALKTCSTHLVVFLVVVFSGMSNIALHRFPQYSDYRKLSSILFHVVPGSLNPIIYGVQSKEIRHFLFKLFESKKVLPSL
>LOCXPOR87.243.HIT1.OR.2R.320.7tm_4.exons1.OU342816.1.Pholis_gunnellus
FCCFRLMENYTYNSPTLQLEALNVSKESVYPVFFLFLFTYLFIMIANVGIAVLIFIDKNLHQPMYLLFCNLPFNDILGNSILMPRLLIDMLRPPSELFISYYECVVQAFTTHMFGTTSHTVLMIMAFDRYVAISNPLRYNTIMTNKMVMKLIACAWGVALVLVGILLGLTIRLNRCRTMIRNPSCDNASLFKLSCDSVLINNVYGLTFTVVLFTGSLGSIVITYTKITVVCLTSNSKSLNSKALKTCSTHLVVYLIMVFSGMSIIALHRFPQYSDYRKLSSILFHVVPGSLNPIIYGVQSKEIRHFLFKLFESKKVLPSL
>LOCXPOR87.244.HIT1.OR.2R.320.7tm_4.exons1.OU342816.1.Pholis_gunnellus
FCCFRLMENYTYNSPTLQLEALNVSKESVYPVFFLFLFTYLFLMVANVSIAVLIFIDKNLHQPMYLLFCNLPFNDILGNSILLPRLLIDMLRPPSELFISYYECVVQAFTTHMFGTTSLTVLMIMAFDRYVAISNPLRYNTIMTNKMVMKLIACAWGVALVLVGILLGLTIRLNRCRTLIESPYCDNASLFKLSCDSVLINNVYGLTFTVVLFTGSIGSMVITYTKITVVCLTNNSKSLNSKALKTCSTHLVVFLIMMISALSNITLHRFPQYTDYRKLSRLLFHVVPGSLNPIIYGVQSKEIRFFLSKLFDSKKVLPSL
>LOCXPOR87.245.HIT1.OR.2R.320.7tm_4.exons1.OU342816.1.Pholis_gunnellus
FCCFRLMENYTYNSPTLQLEALNVSKESVYPVFFLFLFTYLFIMIANVGIAVLIFIDKNLHQPMYLLFCNLPFNDILGNSILMPRLLIDMLRPPSELFISYYECVVQAFTTHMFGTTSLTVLMIMAFDRYVAISNPLRYNTIMTNKMVMKLIACAWGVALVLVGILLGLTIRLNRCRTMIRNPSCDNASLFKLSCDSVLINNIYGLTFTVVLFTGSIGSIVITYTKITVVCLTSNSKSLNSKALKTCSTHLVVFLVVVFSGMSIIALHRFPQYSDYRKLSSILFHVVPGSLNPIIYGVQSKEIRHFLFKLFESKKVLPSL
>LOCXPOR89.247.HIT1.OR.2R.315.7tm_4.exons1.OU342816.1.Pholis_gunnellus
RLMENYTYNSFTLQLEGLNVSKKSTYPVFLFLFFFYLFIIVANVGIAVLVFMDKNLHQPMYLLFWNLSVNDILGNSILLPRLLIDMLRPPSELFISYYECVFQAFTTHMFSTTAHTVLMIMAFDRYVAICYPLRYATIMTNKMLIKLTVCAWGVALVLVGILLGLTLRLNRCRTLIRSPYCDNASLFKLSCESVLINNVYGLTFTVVLFTGSIGSMVITYTKITVVCLTSNSKSLNRKALKTCSTHLVVYIVMLLSGMCIIILHRFPQYSDYRKLAAILYHIIPGSLNPIIYGLQSKEMCKFVSTLFESKKVFPS
>LOCXPOR90.248.HIT1.OR.2R.320.7tm_4.exons1.OU342816.1.Pholis_gunnellus
ELCYCRLMENYTFNSFTLQLEGLNVSKDSVYPVFLFLFFSYIFIMLMNVGIACLVFIDKSLHQPMYLLFCNLPFNDILGNSIMVPRLLIDMLKPRSELFISYYECVVQAFTTHMFGATTHTVLMIMAFDRYVAISNPLRYNTIMTNKMVMKLTVCAWGVALVLVGILLGLTIRLNRCRTMIRNPYCDNASLFKLSCDSVLINNVYGLTFTVVLFTGSIGSMVITYTKITVVCLTSNSKSLNSKALKTCSTHLVVYLIMLISGFIVIILHRFPQYSDYRKLSAILFHIIPGSLNPVIYGVQSAEICKSLSKLLRSKPVMPL
>LOCXPOR91.249.HIT1.OR.2R.314.7tm_4.exons1.OU342816.1.Pholis_gunnellus
MENYTYNSLTLQLEGLRVTETSKYPIFVFLLFAYVFILITNVGIVILIWMERSLHQPMYLLFCNLSINDIMGNSLLVPRLLVDLLVPPSERLIHYYECLMQAFTTHMFSTNAHTVLMIMAFDRYVAISNPLRYNTIMTNKMVMKLTACAWGVALVLVGILLGLTIRLNRCRTMIRNPYCDNASLFKLSCDSVLINNIYGLTFTIVLLSSSIGSIIITYSKITAACLTSKSKSLNSKALKTCSTHLCLYLIMLISGLILITLHRFPQYTEYRKISAILFNVVPGSLNPVIYGLQSQEIHKCLSKIFQLKKVKPSF
>LOCXPOR92.250.HIT1.OR.2R.340.7tm_4.exons4.OU342816.1.Pholis_gunnellus
LLLFRLHLFKPDDSHLPLSTHHRSSSVNGTWGPDGVTFFIIQGLASLGQEKMILFVILLLGYVIILGGNSMIIFVALTDSKLNSPMYFFLYNLSFVDIIYTTTTIPNLLSGLLAGTTTISVPGCFLQMHVFIQLAVTGRAILTVMAYDRYVAICNPLRYNAIMTLPVRLLLIAGAWSFGALCTLPATSIAFQRSYCGPNVVKHGWCDLSSVRRLVCGDVTVDNIVSLSFALVALLTTGVLILTSYVLIGVSVSKLGVAQRLKAFGTCAAHLTVVSISYSSASCVYISYRVGNVPPEVRIIVSVLYAALTPFLNPMIYSLKNKELRESIRRTLTRFRPAAV
>LOCXPOR93.251.HIT1.OR.2R.309.7tm_4.exons1.OU342816.1.Pholis_gunnellus
MENSTVSMDIISMEGLKVSPEFSVSAFVLLLLIYIFIMVSNVGLVVLITMERSLHQPMYLLFCNMSVNDAFGATTVIPRLLSNVFTPITERYIHYIDCVAQAFCSHFHAGVSHAVLMIMAFDRYVAICSPLRYAAIMTSRTVVKLSVSAWTAAFISVAILLGLTIRLTRCRRVIVNPFCDNASLFKLSCQNLLINNIYGLGSAVVILGSSLGSVTLTYLRIAVVCLSGKNKVLNSRAVQTCATHLAVYLIMLVASFTPMIIHRRPEWADSGKVASVMFHIVPPVLNPIIYGLQCKELRQKIVRVFIKNK
>LOCXPOR93.251.HIT1.OR.2R.293.7tm_4.exons1.OU342816.1.Pholis_gunnellus
FVLDEHPDNLLPELFTLQPVDYGVQDRRDNVEHDGRHFPTVRPLGPTVNDHGREGRNQHDQVHGQVCGAGLHRPAVQHLVLAAQTHDGDPQVGERHAPEGGAQDDHGAAEPVDVVNEKVLARELEQGGVVAERVDDDPPAARQADGETQEDRNRDEGRRPRRHRQLHHRPAGHDGGVSQRAADGHVAVEGHDHEHRVGDAGMKVRTESLSDAVDVVDVALCDRSKHVTQQARDDGRRPERIVNTHVAEEQVHGLVEAPLHGDQDHQADVGHHDEDVDEEEEDEGGNGELWADL
>LOCXPOR94.252.HIT1.OR.2R.306.7tm_4.exons1.OU342816.1.Pholis_gunnellus
MENHSLNTDILNLEGLKVSPEFSVSAFVLLLLIYIFIMVSNIGLVVLITMERSLHQPMYLLFCNMSVNDAFGATTIIPRVLWDVFTPMTQRYIHYYECVIQAFCAHFHAGVSHTVLMIMTFDRYVAICSPLRYATIMTSRTVVKLSVAAWTVALMMVVILLGLSIRLSRCRRTVLHPFCDNASLFKLSCESVLANHIYGLGYTVVILGSSLGSVTLTYLKIAVVCLSSRNKSLNGKALQTCATHLAVYVILLLSGSIIVVLHRFPHLSHHRKLASILFHVVPPSMNAVIYGLQIKAVREQMIVIFT
>LOCXPOR94.252.HIT1.OR.2R.290.7tm_4.exons1.OU342816.1.Pholis_gunnellus
SKYDDHLFSDGFNLQSVDNGVHGRRNYVEQDGGQLPVVRQVREPMEDDDDGARQKQDDVHGQVCGAGLQRFAVQRLVPAAQTHDGDLQVGERHAAEGGAQDDHCVAEAVDVVGEDALTGELEQGGVVTERVEYSPSTARQADAEPQEDHHHHQRHRPRRHRQLHHRPAGHDGGVAQRAADGHVAVEGHDHEHRVGDAGMKVSTEGLDDTLIVVNVALSHWSENIPQDTRDDGRRPERIVNTHVAEEQVHGLVEAPLHGDQDHQADVGHHDEDVDEEEEDEGGNGELWADL
>LOCXPOR95.253.HIT1.OR.2R.307.7tm_4.exons1.OU342816.1.Pholis_gunnellus
MENHSLNTDILNLEGLKVSPEFSVSAFVLLLLIYIFIMVSNIGLVVLITMERSLHQPMYLLFCNMSVNDAFGATTIIPRLLSNVFTPITERYIHYIDCVAQAFCTHINMGVSHTVLMIMTFDRYVAICSPLRYATIMTSRTVVKLSVAAWTVALMMVVILLGLSIRLSRCRRTVLHPFCDNASLFKLSCESVLANHIYGLGYTVVLLGSSLGSVTLTYLKIAVVCLSSSNKSLNGKALQTCATHLAVYVIMFVSGSVIVVLHRFPHLSDHRKLASILFHVVPPAMNAVIHGLQIKAVRQKIVIMFTR
>LOCXPOR96.254.HIT1.OR.2R.315.7tm_4.exons1.OU342816.1.Pholis_gunnellus
MENSTFGGEILILERLKLTSQSFIPAFVLLLLVYIFIMVSNIGLVVLIFRSRSLQQPMYLLFCNMSINDFFGATIIIPHVLRDLLLSDSERLIRYTDCAVQAFCVHLHASVSHTVLMIMTFDRYVAICSPLRYATIMTSRTVAALSAVAWTVALLMVAILVGLSVRLSRCRSVVSNLFCDNASLFKLSCESVLINNIYGLGYTVVLLGSSIGSVTLTYLKIAVVCLSSRNKSLNSKALQTCATHLAVYVFLLVSGFIIVTLHRFPQLADHRKVASVLGHVVLPVLNAVIYGLQIKEVRQRIKALFHNNKVALMDV
>LOCXPOR97.255.HIT1.OR.2R.312.7tm_4.exons1.OU342816.1.Pholis_gunnellus
MENQTLGEGVLLLEGLKVSSQSTLPAFIALLLIYIFALVSNISLVVLILTSRTLHQPMYLLFCNMSINDIFGATIVTPHILRDIFRPPSERFIHYIDCAIQAFCVHLYANVTHTVLMIMAFDRYVAICKPLQYATIMTGRTVAALSAAAWTVAFTAVAILVGLSIRLSRCRRVIPNPFCDNASLFGLSCESVLVNHVYGLGLTAVLLGSSFVSVTITYLKIGVVCVRSKNKALNSKALQTCGTHLAVYVFLLVSALVIITLHRFPQMSDYRKVASVLCEVTLPAFNAVIYGLQIKEIKQRIIALLHNRKVAQ
>LOCXPOR99.256.HIT1.OR.2R.284.7tm_1.exons1.OU342816.1.Pholis_gunnellus
CVFIFINITMLFTLRSKLVFRETPRYILLFNLLCADTMQMALSQLLYLLSISRITLTYPLCGVLAMLAELTNQISPLTLVVMSLERYVAVCYPLRHTTIITMRNTAVAIIAVWAFSSLNILTRVILMLDFPFEDLESLQMTDFCSLFIIFLGPMSDLYDKGYIYFLFVSAGGAITCSYIGVMIAARSASTDKASARKARHTLLLHMVQLGLSLSSFMHNLFLVAVSKLVTRIVLVRIQNVFYVFLIILPKCLSSLIYGLRDQTIRYALVYHLCCRLKLSVVTAK
>LOCXPOR98.131.HIT1.OR.2R.317.7tm_1.exons1.OU342816.1.Pholis_gunnellus
MSDATQSQTNITAGLQYQGLLEVVLFSTLTTLPCCVFLFINITMLFTLRSKTVFRETSRYNLLFNLLCADTMQMALSQLLYLLAACRITLTYPLCGVLAMLADLTNEISPLTLVVMSMERYVAVCYPLRHTTIITMRNTAVAIIAVWAFSSLNILTRVILLLDFPFEDLESLQMTDFCAKVNLLLGQMSGLYDKGYTYFLFVSASVVIISTYIGVMIAARSASTDKASAQKARNTLLLHVVQLGLSLSSTIYSPILIALSRNVTRLIFVRIQNVFYVCIFISPRCLSSLIYGIRDQTIRPVLISHLCCRLKLSVVPA
>LOCXPOR99.132.HIT1.OR.2R.318.7tm_1.exons1.OU342816.1.Pholis_gunnellus
MSDATQSQTNITVGLQYRGLLEKVILSTLTTLPCCVFLFINGIMLFTLRSKLVFRETPRYILLFNLLCADTMQMALSQLLYLLSISRTTLTYPLCGVLVMFAILTKEVSPLTLVVMSLERYVAVCYPLRHTTIITMRNTAVAIIAVWAFSSLNILTRVILLLDFPFEDLESLQMTDFCSSFIILRGPMSDLYDKGYIYFLFVSAGGAITCTYIGVMIAARSASTDKASARKARHTLLLHMVQLGLSLSSFMYNLFLVAVSKLVTRIVLVRINNVFYVFLIILPKCLSSLIYGLRDQTIRYALVYHLCCRLKLSVVTAK
>LOCXPOR100.133.HIT1.OR.2R.317.7tm_1.exons1.OU342816.1.Pholis_gunnellus
MSDATQSQTNITAGLQYQGLLEVVLFSTLTTLPCCVFLFINGIMLFTLRSKTVFRETSRYILLFNLLCADTMQMALSQLLYLLAISRITLTYPLCGVLAMLAVLTNDISPLTLVVMSMERYVAVCYPLRHTTIITMRNTAVAIIAVWAFSSLNILTRVILLLDFPFEDLESLQMTDFCAKVNLLLGQMSGLYDKGYTYFLFVSASVVIISTYIGVMIAARSASTDKASAQKARNTLLLHVVQLGLSLSSFINSPILIALSRYVTRLIFERIQHVFYVCIFISPRCLSSLIYGIRDQTIRPVLISHLCCRLKLSVVPA
>LOCXPOR101.134.HIT1.OR.2R.318.7tm_1.exons1.OU342816.1.Pholis_gunnellus
MLYLLQPKANITASLLRPEPYETMLFGLLSFGSICSFFYINCVLLFTLRSKQVFCETSRFILLFNLIFADIFQQVPSLLFYLLSVLQLKIPYYACGVPVMLIVFLESISPLTLAVMSLERYVSVCHPLRHATIFTVRSTGTAIAVVLTCGFIHILIRALMLVYVFTTISVNLQMNDFCSKEHFFFAPIFNDFEKVHASTLFLSVGVAIISSTIGVALVARSASTNKESAKKALHTLLLHLIHLSLFLTASLFTTIILTISRTVGRLDLMRIQNLFFVFLVILPRCLSTLIYGLRDQTIRPVLLQNLGCRWRSSVFLNK
>LOCXPOR101.135.HIT1.OR.2R.315.7tm_1.exons1.OU342816.1.Pholis_gunnellus
MLSFLQPKANITASPPSDEMLLFGFLSFGSICSFFYINCVLMFTLRSKQVFCETSRFILLFNLIFADTAHLVLNLLLYVMSYFRTKVPYYACGALVLLVVFSQLISPLTLAVMSLERYVSVCHPLRHATIFTVRSTGTAIAVVWTCGFIHILIRALMLVYVFTTISVNLQMNDFCSKEGIFFAPIFNDFEKVHASTLFLSVGVAIISSTIGVALVARSASTNKESAKKALHTLLLHLIHLSLILAASLFSTIILAISRTVGRSALIRIYNVFFVFLNILPRCLSTLIYGLRDQTIRPVLVLNLCCWWRSSVFLNK
>LOCXPOR102.136.HIT1.OR.2R.302.7tm_1.exons1.OU342816.1.Pholis_gunnellus
LHEAAVMNNTTEATQVMQLQKPVKVLASVLPCLFFLYVNAVMLFALLSKPLLRESPRYILFGHLLLADSLQLLLSMLLYIFAVIMIRMMSFVCILITMLARVAFNLSPLNLAVMSLERYVSICFPLRHANIVTTRMAGVAIAVMWTVASLDFFTHLFLLISLENTGFTVLRVCHKHVFKLQIYTTVTEGFTIAYFVSVCTVSIYTCIAVMITVKSASSSDRYSSKPHKTMLLHLIQLCLCLTTILFDMVKFNSLKKNPAMAVHIQYVLFLCLIILPKCLSPLIYGLRDRAFRPVFLYYFTFG
>LOCXPOR103.137.HIT1.OR.2R.316.7tm_4.exons1.OU342816.1.Pholis_gunnellus
MDNTTVQTFTMTAYTVMENYKHGVFTMFLLLYCITIILNSLLITVIHQNKALHQPMNVFICMLSINEIYGSTSLLPAIMVVLMSETHEVIVKWCMAQVYFLHTYAAAEFLILAVMGYDRYAAICFPLHYHSIMSNSKVGMLVALAGLYPLIVFACFYSLTLQLSFCGKVMPKLYCVNMELVKNACSNDSQLYISRVGLVILPLFIVPQVVMIAFSYVKISRVCMNLSRESQRNALKTCIPHLLSLLNYTIGSLFEIIQTRFDMTRVSFETRIFMSLYFVIIPSIANPVLYGLGTQIVRVQILNLFVRYKILPTNLA
>LOCXPOR103.138.HIT1.OR.2R.316.7tm_4.exons1.OU342816.1.Pholis_gunnellus
MDNTTVLTFTMTAYTVMENYKHGLFTMFLLLYCITIILNSLLITVIHQNKALHQPMNVFICMLSINEIYGSTSLLPAIMVVLMSETHEVIVKWCMAQVYFLHTYAAAEFLIFAVMGYDRYAAICFPLHYHSIMSNSKVGMLVALAGLYPLIAFACFYSLTLQLSFCGKVMSKLYCVNMELVKNACSNDSQLYISRVGLVILPLFIVPQVVMIAFSYVKISRVCMNLSRESQRNALKTCIPHLLSLLIYTIGLLFEMMQTRFDMIRVSFETRIFMSLYFVIIPSIANPVLYGLGTQIVRVQILNLFVRYKILPTNLA
>LOCXPOR105.139.HIT1.OR.2R.320.7tm_4.exons1.OU342816.1.Pholis_gunnellus
MSSLRTVLNDSLIIHPPGFYIVAFQTFPFISVYIIFLAFVYVVTLVFNIVLIFIIARDHCLHTPKFLAVANLAVIDVTLSTCIIPGMIKTFLFKDNFVPFNLCLLQMYVYYAVISLESYALAILAFDRFIAICFPLRQNILNTLPIMSCIVGATWVYNLCRAAYSTAIMTRLSFCNSVRVFSYFCDYAPVFRLACNDYTLHWSIASTSSMVNLMFPFTCVILSYLSILVTVFRMKSLSNRKKALATCIEHLVLVAVFYIPIFSIFLIGLYVRSIDPDQRVLSLSLATCIPPCINPIVYSLKTKEIKTRALALVHRIKTSP
>LOCXPOR106.140.HIT1.OR.2R.320.7tm_4.exons1.OU342816.1.Pholis_gunnellus
MSSLRTVLNDSLIIHPPGFYIVAFETFPFISVYIIFLAFVYVATLVFNIVLIFIIARDHCLHTPKFLAVANLAVIDVTLSTCIIPGMIKTFLFKDNFVPFNLCLLQMYVYYAVISLESYALAILAYDRFIAICFPLRQNILNTLPIMSCIVGATWVYNLCRVAYSTAIMTRLSFCNSVRVFSYFCDYAPVFRLACNDYTLHWSIASTSSMVNLMFPFTCVILSYLSILVTVFRMKSLSNRKKALATCIEHLVLVAVFYIPIFSIFLIGLYVRSIDPDQRVLSLSLATCIPPCINPIVYSLKTKEIKTRALALVHRIKTSP
>LOCXPOR107.142.HIT1.OR.2R.332.7tm_4.exons1.OU342816.1.Pholis_gunnellus
MSFLRTVLNDSLIIHPPGFYIIGFETFPFIGVYFIFLSFVYVVTVLFNSLVIYVISFNHCLHTPKFLAVINLAVIDIVLNTCNIPSMVKIFLVKDNFIPFNLCLVQMFVYYAFGSLESFALAILAYDRLIAICFPLRHNSVNTLRSMSCIIGLTWAFALGVTAFSTGIMTRLSFCNSVRVFSYFCDYAPVFRLACNDYTMQWSAASFLTIMILVGPFTFILLSYVAILVTVFRMKSLDSRVKALATCVEHIILVAVFYIPLITIFTIGFYLRLIDLDQRVLSLSLASCIPPCVNPIVYSLKTKEIKIRALALVRINKIGTDQCKSKPLRINK
>LOCXPOR108.143.HIT1.OR.2R.323.7tm_4.exons1.OU342816.1.Pholis_gunnellus
MSFLRTVLNDSLIIHPPGFYIIGFETFPFIGVYFIFLSFVYVVTVLFNSLVIYVISFNHCLHTPKFLAVINLAVIDIVLNTCNIPSMVKIFLVKDNFIPFNLCLLQMFVYYSFVSLESFALAILAYDRLIAICFPLRHNSVNTLRSMSCIIGLTWAFALGVTAFSTGIMTRLSFCNSVRVFSYFCDYAPVFRLACNDYTMQWSAASFLTIMILVGPFTFILLSYVAILVTVFRMKSLDSRVKALATCVEHIILVAVFYIPLITIFTIGFYLRLIDPDQRVLSLSLASCIPPCVNPIVYSLKTKEIKIRALALVRKKSNSTRPM
>LOCXPOR109.144.HIT1.OR.2R.324.7tm_4.exons1.OU342816.1.Pholis_gunnellus
MTPEERALTNFNATFVRPAKFYVSGFSNVPHIKYYYVFLFFAYIITVLGNSFLLSIIYLVKTLHTPKYMIVLNLAFTDLCGSTALIPKVLDTLVFDRRYIVYEACLSHMFFVLVFVSIQSWILVTMAYDRFIAICFPLRYHSIVTKPVIAAMLLFVWAFFFCLLALTVGSIDRLSFCRSLVVKSIYCDHAPVYYLACNDTSLNNILAYVAFVVVLCIPLVLIALTYVCISVALSRIATGAERLKAFQTCTSHLILVAIFFLPILGTNVAAVTTYIHPNARIINSSLTHIVPALLNPIIYSLKTEEVLISIKKLCKRNRIQNTTK
>LOCXPOR110.145.HIT1.OR.2R.324.7tm_4.exons1.OU342816.1.Pholis_gunnellus
MTPEERALTNFNATFVHPAKFYVSGFSNVPHIKYYYVFLCFAYIITVLGNSFLLSIIYLDKTLHTPKYMIVLNLAFTDLCGSTAFIPKVLDTLVFDRRYIVYEACLSHMFFILVFVSIQSWTLVTMAYDRFIAICFPLRYHSIVTKPVIAAMLLFVWAFFSCLLALTVGSIDRLSFCRSLVVKSIYCDHAPVFLLACNDTSLNNILAYIAFVVVLCIPLVLIALTYVCISVALCRIATGAERLKAFQTCTSHLILVAIFFLPIVGTNIAAVTTYIHPNARIINSSLTHIVPALLNPIIYSLKTEEVLISIKKLCKRNRIQNTTK
>LOCXPOR111.146.HIT1.OR.2R.324.7tm_4.exons1.OU342816.1.Pholis_gunnellus
MTPEERALTNFNATFVRPAKFYVSGFSNVAHIKYYYVFLFFAYIITVLGNSFLLSIIYLDKTLHTPKYMIVLNLAFTDLCGSTALIPKVLDTLVFDRRYIVYEACLSHMFFILVFVSIQSWTLVTMAYDRFIAICFPLRYHSIVTKPVIAAMLLFVWAFFFCLLALLVGSIDRLSFCRSLVVKSIYCDHAPVYLLACNDTSLNNILAYVTFVVVLCIPLVLIALTYVCISVALSRIATGAERLKAFQTCTSHLILVAIFFLPIVGTNVAAVTTFIHPNARIINSSLTHIVPALLNPIIYSLKTEEVLISIKKLCKRNRIQNTTK
>LOCXPOR112.147.HIT1.OR.2R.324.7tm_4.exons1.OU342816.1.Pholis_gunnellus
MTPEERALTNFNATFVRPAKFYVSGFSNVPHIKYYYVFLFFSYIITVLGNSFLLSIIYLDKTLHTPKYMIVLNLAFTDLCGSTALIPKVLDTLVFDRRYIVYEACLSHMFFILVFVSIQSWTLVTMAYDRFIAICFPLRYHSIVTKPVIAAMLLFVWAFFFCLLALLVGSIDRLSFCRSLVVKSIYCDHAPVYLLACNDTSLNNILAYVTFVVALCIPLVLIALTYVCISVALSRIATGAERLKAFQTCTSHLILVAIFFLPIVGTNVAAVTTYIHPNARIINSSLTHIVPALLNPIIYSLKTEEVLISIKKLCKRNRIQNTTK
>LOCXPOR113.148.HIT1.OR.2R.324.7tm_4.exons1.OU342816.1.Pholis_gunnellus
MTPEERALTNFNATFVRPAKFYVNGFSNVPHIKYYYVFLFFAYIITVLGNSFLLSIIYLVKTLHTPKYMIVFNLAFTDLCGSTAFIPKVLDTLVFDRRYIVYEACLSHMFFVLVFVSIQSWTLVTMAYDRFIAICFPLRYHSIVTKPVIAAMLLFVWAFSFCLLALLVGSVDRLSFCRSLVVKSIYCDHAPVFLLACNDTSLNKILAYVTFVVALCIPLVLIALTYVCISVALSRIATGAERLKAFQTCTSHLILVAIFFLPIVGTNVAAVTTYIHPNARIINSSLTHIVPALLNPIIYSLKTEEVLISIKKLCKRNRIQNTTK
>LOCXPOR112.149.HIT1.OR.2R.324.7tm_4.exons1.OU342816.1.Pholis_gunnellus
MTPEERALTNFNATFVRPAKFYVSGFSNVPHIKYYYVFLFFSYIITVLGNSFLLSIIYLDKTLHTPKYMIVLNLAFTDLCGSTALIPKVLDTLVFDRRYIVYEACLSHMFFILVFVSIQSWTLVTMAYDRFIAICFPLRYHSIVTKPVIAAMLLFVWAFFFCLLALLVGSIDRLSFCRSLVVKSIYCDHAPVYLLACNDTSLNNILAYVTFVVALCIPLVLIALTYVCISVALSRIATGAERLKAFQTCTSHLILVAIFFLPIVGTNVAAVTTYIHPNARIINSSLTHIVPALLNPIIYSLKTEEVLISIKKLCKRNRIQNTTK
>LOCXPOR115.150.HIT1.OR.2R.320.7tm_4.exons1.OU342816.1.Pholis_gunnellus
MNLFNSALGDNITFVRPANFIISGLSGIQEIKYYYVFLCFVYIVSVLGNTAVMAVIYLDHNLRTPKYIAVLNLAFVDLFGSSALMPKLLDIFLFNHRNVPYNDCLTFLFFCYTCLSMQSFNLVALSYDRLIAIIHPLHYQVKVTHRFMLSLIASFWVFVIIAVLIAVGLLTRLSFCKSLVINSYFCDHGQIYRLACNDHCPNYVISCLYPVLIFWLPFLFILLSYLYIGCTLAKVATVQEGLKAFKTCIAHLSLVAIYFIPVLITFTLMEKIHPNARIINLSLTSIFPPMLNPIIYVLQTQEIKQSVKRLLKIRGKSKII
>LOCXPOR116.151.HIT1.OR.2R.323.7tm_4.exons1.OU342816.1.Pholis_gunnellus
MNLFNSALGKNITFVRPEYFIVRGFIGIPKIKYYYVFLCFVYIVSVIGNTAVMAVIYLDHNLRTPKYIAVFHLAFVDLFGSSALMPKLLDIFLFNHRYVPYNDCLTFLFFCYICLSMQVLNLVALSYDRLIAIMYPLHYQVKVTHRFMLSLIASFWVFVVTVVLIAVGLLTRLSFCKSVVINSYFCDHGQIYRLACNDYTPSYVFSKFLIALILWLPLAFILLSYLCIGYALSKVATAQERYRAFKTCTAHLSLVAIYFLPILITFTMNSKIHPNARIINLSLTSVFPPMLNPIIYVLQTQEIKASVKRLLRIRGKSKITTNK
>LOCXPOR117.153.HIT1.OR.2R.322.7tm_4.exons1.OU342816.1.Pholis_gunnellus
MNLFNSALGKNITFVRPEYFIVRGFIGIPNINYYYVFLCFVYIVSVLGNTAVMAVIYLDHNLRTPKYIAVFHLAFVDLFGSSALMPKVLDIFLFNHRYVPYNDCLTFLFFCYTCLSMQVLNLVALSYDRLIAIMYPLHYHVKVTHRFMLSLIASFWVFVVTVVLIAVGLLTRLSFCKSVVINSYFCDHGKIFRLACNDYTPSVDLSTFLALILWLPLAFILLSYLCIGYALAKVATAQERYRAFKTCTAHLSLVAIYFLPISLTFTLMEKIHPNARIINLSLTSVFPPMLNPIIYVLQTQEIKASVKRLLRIRGKSKITTNK
>LOCXPOR121.154.HIT1.OR.2R.313.7tm_4.exons1.OU342816.1.Pholis_gunnellus
MNLFNSALGKNITFVRPEYFIVRGFIGIPNINYYYVFLCLVYIVSVLGNTAVMAVIYLDHNLRTPKYIAVFHLAFVDLFGSSALMPKVLDIFLFNHRYVPYNDCLTFLFFCYTCLSMQSFNLVALSYDRLIAIIHPLHYQVKVTHRFMLSLIASFWVFVVTVILILVGLLTRLSFCKSVVINSYFCDHGKIYRLACNDYTPSHVFGLFLVALILWLPLAFILLSYLCIGHALSEVATAQERYRAFKTCTAHLSLVAIYFLPILITFMSFNIHPNARIINLSLTSVFPPMLNPIIYVLQTQEIKVSVKKILNIR
>LOCXPOR119.155.HIT1.OR.2R.312.7tm_4.exons4.OU342816.1.Pholis_gunnellus
TRVSEFVIVGFLSLQPKYFDLVAWSFFFLYVTTVVGNLLLVVLFALKHSLQKPMYIIMVSLALSDIGFSTVALPKLIARYWWNDGSLGFHTCLFQKHMIHYFGSLNSLILMTMALDRYLAVCFPLRYPMWMTNTTMTGLTLLSWVVSNIFSGISTVNFTMMSFCGPNQIIQAFCDTISLTALACGDTRQEFNTAFSVAMFILNGPLAFIIFSYICIVVSVLRMSGGQGRMKTFSTCATQGCIISIYYIPRFFVYSARFFPNMTMTPDKRIITTLFYSLFPPLINPFIYCLRTREIKQILTRWVRRRKRITPS
>LOCXPOR120.157.HIT1.OR.2R.324.7tm_4.exons1.OU342816.1.Pholis_gunnellus
MNLFNSALGDNITFVRPAYFIISGLSGIQEIKYYYVFLCFVYIVSVLGNTAVMAVIYLDHNLRTPKYIAVLNLAFVDLFGSSALMPKLLDIFLFNHRNVPYNDCLTFLFFCYTCLCMQSFNLVALSYDRLIAIIHPLHYQVKVTHRFMLSLIASFWVFVIIAVLIAVGLLTRLSFCKSLVINSYFCDHGQIYRLACNDHFPNYIISCLYPVLIFWLPFLFILLSYLYIGCTLAKVATVQEGLKAFKTCIAHLSLVAIYFIPVLITFTLMEKIHPNARIINLSLTSIFPPMLNPIIYVLQTQEIKQSVKRLLKIRGKSKIIKKLT
>LOCXPOR121.159.HIT1.OR.2R.314.7tm_4.exons1.OU342816.1.Pholis_gunnellus
MNLFNSALGKNITFVRPEYFIVRGFIGIPKIKYYYVFLCFVYIVSVIGNTAVMAVIYLDHNLRTPKYIAVFHLAFVDLFGSSALMPKLLDISLFNHRYVPYNDCLTFFFFCYTYLSMQVLNLVALSYDRLIAIMYPLHYQVKVTHRFMLSSIFSFWVFVVTVILIAVGLLTRLSFCKSVIINSYFCDHGQIYRLACNDYTPSYVFGMFLIALIIWLPLAFILLSYVCIGYALSKVATAQERYRAFKTCTAHLSLVAIYFLPILITFTMRSNIHPNARIINLSLTSVFPPMLNPIIYVLQTQEIKVSVKKILNIR
>LOCXPOR122.161.HIT1.OR.2R.307.7tm_1.exons1.OU342826.1.Pholis_gunnellus
VADYTCVRFYVSTVSFSVLLFFNLVINWTIVRVERLRSHARFVLVFHLLVSALVHLGMSSVFYYQIHLDARPVRSACLAMITVLISSASNIMLTLTAMALDRYCAVCHPMRYTSACASGRWPWPWLLGALTWLVALVIPLSLLLQPDSRAYNGACGRDQLRKGQLQKMLFIGLCTLLILYSYVRILVEGRRLGVVNRRNRAGCRTIALHGSQLAVCILPNFVSYVLTVLINQKLIQRETKELSAVVNFAFFSLAQCVAPVVYGLRKEELLEQLSHRFPCCSRYLKSFLGWTVRASWPHTQHITRYVP
>LOCXPOR122.161.HIT1.OR.2R.307.7tm_1.exons1.OU342826.1.Pholis_gunnellus
WDVPCYVLGVWPTGAHSPAEETLQVTGTAGEPVTQLLQKFLFTQTVNNRRNALRQAEESKVNHGRQLFGLPLDELLVDQHRQHVAHKVGEDANRQLAPVQRDRPAPGPVAPVHHPQPPPLHQYPHVAVQDEQRAQTDEQHLLQLAFPQLIPAARPVIGPGVRLQEQTQGDHQSHEPGERAQQPGPGPAARGAGGGVAHRVAHRAVAVQSHRRERQHDVGGAADQNGDHGEARGADRPRVQVDLVVEDAAHPQVNQGGHQQVEHQHEAGVTPEPLHAHYGPVDDEVEEEQHREGHGGHVKAHAGVVGH
>LOCXPTilTARf.A018.91.HIT1.TAAR.1R.339.7tm_1.exons2.OU342815.1.Pholis_gunnellus
METLEGAELCFPQLLNTSCKKPMQHRTETILLDILLSCISLLTVTLNLLVIISISHFRHKDKLTNISQLHSSTNLLLLSLAVSDFLVGLLLMPFQILLLRGCWVLGNTICGLYFYTSYTLTSASVGNMMLISVDRYVAICDPLCYPTKVTQKRVKICICLCWICSVFYNVLILIDILAQSDRYSSCYGECVVVIDFITGAVDVLMTFVGPISVIIVLYMRVFVVAVSQARAMRSHIAAVTLRGSVTVTAKKSERKAARTLGVVVVVFLICFCPYFYPSFASQDMLTSAAFSIFGVWLLYCNSCLNPMVYAYFYPWFRRSIKLIVTLQILQRDSCDANIM
>LOCXPTAAR1.60.HIT1.TAAR.2R.329.7tm_1.exons1.OU342807.1.Pholis_gunnellus
MMDGLEGAELCYPQLLNSSCRGLMRPRTESVLLYTLLFFITVLTVALNLLVVISISHFRQLHTPTNLLLLSLAISDLLVGLLVMPVETVRFIETCWLLGDLMCALSYIVGFSLTSASVGNMVLISIDRFVAICYPLQYPIQITRSRIELSVCLCWAGSFLYNGLILKDHLRQPDRQNSCYGECMVVISYVSGTIDLVFTFIGPCSVILILYMRVFLVAVSQARAMQSHITAVGAVTVTAKKSERKAARTLGIVILVFLMSFCPYYYPSLAGQDISNNASSWAIVSWLLFFNSCLNPLIYAFFYPWFRKAIKSIVTLKILKQNSSQENII
>LOCXPTAAR2.79.HIT1.TAAR.2R.328.7tm_1.exons1.OU342811.1.Pholis_gunnellus
MEPVLCYESRNRSCLRTIYPLPIRITVYMILGVTVILTVCGNLLVTVSIVYFKQLHTPTNYLIASLAVSDLLLGLLVMFPSMVHCVESCWYFGDVFCKVYMSSDVMLCTTSILNLSFISIDRHYAVCQPLVYRRKMSVNVVLMMILLSWSISALIGFGMIFLKFNLWGIEEFYYNHIECEGECVLFQSGLSSTVSSALSFYIPGIIMLGVYLKIFLVARRQLQRIQNANSERISNTSQTKATTTLAIIMGAFLSFWTPFFVCNIIDPFISYSTPPALFKTLVWVGYLNSTVNPLIYALFYSWFRKALRLFISGNIFKSDISETTLFSM
>LOCXPTAAR3.93.HIT1.TAAR.2R.329.7tm_1.exons1.OU342811.1.Pholis_gunnellus
EQYCFPGSNASCVGAQFNMGTKVALYLLFSLGMLITILGNSVVIVSVGHFKQLHHPTNVLILSLALADLLVGVTVMPFSAIRTIHGCWFYGDDFCLLHSSFDLFLTTVSIFHLICIAIDRQQAICNPLHYSRIFTMSVAWIMVCASWALAAVYSFGLLYSKANEAGIEEYMASINCLGSCNLVFNPLWGLLDNVIGFFFPCTLMVCLYTNIFIVANEHVKKIEDMSKSSINRGRGGLIKQSEHKAAKTLGIVLGAFIFCWMPFFTNSIIDAYTGFSTPASVFEAFVWLGYFNSTLNPIIYALFYPCFRKCFYCIVTLKICSTNSSTMTI
>LOCXPTAAR4.97.HIT1.TAAR.2R.327.7tm_1.exons2.OU342815.1.Pholis_gunnellus
MKSLEEAELCFPELLNSSCRKDMRPHSVSMLTYILLTSISLLTVTLNLLVIISISHFKQLHTPTNLLLLSLAVSDFFVGFIMCFQIVVIEGCWSFGDLMCTLYHYLGFIITATSVGTMVLISVDRYVAICDPLHYPNKVTQKRVKICVCLCWICSVFLDSLLLKDNLEQPGRYNSCFGECVFVINYIAGLADLFFTFIGPVTVIIVLYMRVFVVAVSHARAMRSHTAAFSLKCSVSVTANKSELKAARTLGVVVVVFLVCLCPYYCVSLTGTLIDASTATFVICLFNFNSCLNPVIYAFFYPWFRKSIRLIVTLKILQPGSCETNML
>LOCXPTAAR5.98.HIT1.TAAR.2R.329.7tm_1.exons2.OU342815.1.Pholis_gunnellus
MKSLEEAELCFPELLNSSCRKDMRPHSVSMLTYIFLSPISLLTVTLNLLVIISISHFKQLHTPTNLLLLSLAVSDFFVGFLMCFEIVLIDGCWLLGDLICILYSVLAYIITSASVGTMVLISVDRYVAICDPLHYPNKVTQKRVKICVCLCWICSAFLQSLLLKDNLEQPGRYNSCFGECVIVIDYIAGLADLFLSFIGPVTVIIVLYMRVFVVAVSQARAMRSHTAAFSLKSSVSVTAKKSELKAARTLGVVVVVFLVCLCPYYCVALTGQDTLIDASSAAFVISLFYFNSCLNPVIYAFFYPWFRKSIRLIVTLKILQPGSCETNML
>LOCXPTAAR6.101.HIT1.TAAR.2R.329.7tm_1.exons2.OU342815.1.Pholis_gunnellus
MKSFEEVELCFPELLNSSCRKAVRPHSVSMLTYILLSSISLLTVTLNLLVIISISHFKQLHTPTNLLLLSLAVSDFFVGFLMCFQIVLIDGCWFFGDHMCILYQYLGYIITSASVGTMVLISVDRYVAICDPLHYPNKVTQKRVKICVCLSWICSVFIHSLLLKDNLEQPGRYNSCFGECVIVMNYFAGLADLFLSFIVPVTVIIVLYMRVFVVAVSHARAMRSHIAAFSIKCSVSVTAKKSELKAARTLGVVVVVFLVCICPYYCVALTGQDTLLNTSSAAFVICLVYCNSCLNPVIYAFFYPWFRKSIRLIVTLKILQPGSCDTNML
>LOCXPTAAR7.40.HIT1.TAAR.2R.329.7tm_1.exons2.OU342815.1.Pholis_gunnellus
MKKLEEVELCFPELLNSSCRKAVRPHSVSMLTYILLSSISLITVTLNLLVIISISHFKQLHTPTNLLLLSLAVSDFFVGFLMCFQIVVIEGCWFFGDHMCILYQYLGYIITAASVATMVLISVDRYVAICEPLHYPNKVTQKRVKICICLCWICSAFLQTLLLKDNLEQPGRYNSCFGECVVVINYIAGLVDIFLSFIGPFTVIIVLYMKVFLVAVSHARAMRSHTAAFSLKSSVSVTAKKSELKAARSLGVVIVVFLMCICPYYCVALTGQDILLNASTATFVICLVYFNSCLNPVIYAFFYPWFRKSIKLIVTLKILQPGSYATNML
>LOCXPTAAR8.41.HIT1.TAAR.2R.328.7tm_1.exons2.OU342815.1.Pholis_gunnellus
MKSFEEAELCFPELLNSSCRKAMRPHSVSILTYILLTSISLITVTLNLLVIISISHFKQLHTPTNLLLLSLAVSDFFVGFLVFFQIVLIEGCWLLGDLMCILYYVLDYIITSASVGTMVLISVDRYVAICDPLHYPNKVTQKRVKICVCLSWICSAFLQTLLLKDNLEQPGRYNSCFGECVFVINYVVGLADLFLSFIGPVTVIIVLYMRVFVVAVSHARAMRSHTAAFSIKCSVSVTAKKSELKAARTLGVVVVVFLVCICPYFCVALTGQDTLLNASTAAFVINLFYFNSCLNPVIYAFFYPWFRKSIRLIVTLKILQPGSCGTNM
>LOCXPTAAR9.43.HIT1.TAAR.2R.329.7tm_1.exons2.OU342815.1.Pholis_gunnellus
MKSFEEVELCFPELLNSSCRKDMRPHSVSMLTYILLSSISLLTVTLNLLVIISISHFKQLHTPTNLLLLSLAISDFFVGFLMCFQIVLIDVCWLLGDLACSLFYFLDYIITSTSVGTMVLISVDRYVAICDPLHYPNKVTQKRVKICVCLCWICSVFFDSLLMKDNLEQPGRYNSCFGECVVLMNYIAGFADLFFTVIGPVTVIIVLYMRVFVVAVSQARAMRSHTAAFSLKCSVSVTANKSELKAARTLGVVIVVFLVCLCPYYCVALTGQDTLFNVSSAAFVTCLFYFNSCLNPVIYAFFYPWFRKSIRLIVTLKILQPGSCDTNML
>LOCXPTAAR10.45.HIT1.TAAR.2R.329.7tm_1.exons2.OU342815.1.Pholis_gunnellus
MKSFEEAELCFPELLNSSCRKAMRPHFVSILTYILLSSISLITVTLNLLVIISISHFKQLHTPTNLLLLSLAVSDFFVGFLVCFQIVLIDGCWLLGDLMCILYYVLYYIITSASVGTMVLISVDRYVAIFYPLHYPNKVTQKRVKICICLCWICSAFIHSLLLKDNLEQPGRYNSCFGECVIVINYIAGLTDLFFTFIGPVTVVIVLYMRVFVVAVSHARAMRSHIAAFSIKSSVSVTAKKSELKAARTLGVVVVVFLVCICPFFCVALTGQDTLLNASSAAFVLCLFYFNSCLNPVIYAFFYPWFRKSIRLIATLKILQPGSCETNML
>LOCXPTAAR11.48.HIT1.TAAR.2R.329.7tm_1.exons2.OU342815.1.Pholis_gunnellus
MKSFEEAELCFPELLNSSCRKAMRPHSVSILTYILLSSISLLTVTLNLLVIISISHFKQLHTPTNLLLLSLAVSDFFVGFLMCFQIVLIDGCWLLGDLMCSLYSVLDYIITSTSVGTMVLISVDRYVAICDPLHYPNKVTQKRVKICICLCWICSAFIHSLLLKDNLKQPGRYNSCFGECVIVIDYFAGLADLFLSFIVPVTVIIVLYMRVFVVAVSQARAMRSHTAAFSLKCSVSVTAKKSELKAARTLGVVVVVFLVCLCPYFCVALTGQDTLFNASSAAFIICLFYFNSCLNPVIYAFFYPWFRKSIRLIVTLKILQPGSCDTNML
>LOCXPTAAR12.50.HIT1.TAAR.2R.329.7tm_1.exons2.OU342815.1.Pholis_gunnellus
MKSFEEVELCFPELLNSSCRKAVHPHSVSMLTYILLSSISLLTVTLNLLVIISISHFKQLHTPTNLLLLSLAVSDFFVGFLVCFQIVLIDGCWFFGDLVCVLYQYLGYIITSTSVGTMVLISVDRYVAICDPLHYPNKVTQKRVKICVCLCWICSVFLDSLLLKDNLEQPGRYNSCFGECVFVINYIAGLADVFLTFIGPVTVIIVLYMRVFVVAVSQARAMRSHTAAFSLKCSVSVTAKKSELKAARTLGVVVVVFLMCICPYFCVSLTGQDTLLNASSAAFVICLFYFNSCLNPVIYAFFYPWFRKSIRLIVTLKILQPGSCETNML
>LOCXPTAAR11.52.HIT1.TAAR.2R.329.7tm_1.exons2.OU342815.1.Pholis_gunnellus
MKSFEEVELCFPELLNSSCRKAVRPHSVSMLTYILLCSISLLTVTLNLLVIISISHFKQLHTSTNILLLSLAVSDFFVGFLMFFPIVLIEGCWLLGDLMCSLYSVLTFTITSTSVGTMVLISVDRYVAICDPLHYPNKVTQKRVKICVCLCWICSAFLQSLLLKDNLEQPGRYSSCFGECVVVIDYFAGRANLFLTFFGPVTVIIVLYMRVFVVAVSHARAMRSHTAAFSLKSSVSVTANKSELKAARTLGVVVVVFLVCLCPYYCISLTGQDTLLNTSTIAFIICLFYFNSCLNPVIYAFFYPWFRKSIRLIVTLKILQPGSCDTNML
>LOCXPTAAR13.54.HIT1.TAAR.2R.328.7tm_1.exons2.OU342815.1.Pholis_gunnellus
MKRFEEAELCFPELLNSSCRKAMRPHSVSILTYILLSSISLITVTLNLLVIISISHFKQLHTPTNLLLLSLAVSDFFVGFLVCFQIVLIEGCWLLGDHMCILYSVLDYIITYASVGTMVLISVDRYVAICDPLHYPNKVTQKRVKICVCLCWICSVFIHSLLMKDNLEQPGRYNSCFGECVIVIDYFAGLADFFLSFIGPVTVIIVLYMRVFVVAVSQARAMRSHTAASSLKCSVSVTAKKSELKAARTLGVVVVVFLVCLCPYFCVTLTGQDTLFNASSAAFVICLFYFNSCLNPVIYAFFYPWFRKSIRLIVTLKILQPGSCETNM
>LOCXPTAAR14.57.HIT1.TAAR.2R.328.7tm_1.exons2.OU342815.1.Pholis_gunnellus
MKSFEEVELCFPELLNSSCRKAVRSHSVSILTYILLSSISLLTVTLNLLVIISISHFKQLHTPTNLLLLSLAVSDFFVGFLVFFQIVLIDGCWFFGDLVCVLYQYLGYIITAASVGTMVLISVDRYVAICDPLHYPNKVTQKRGKICICLCWICSVFFDSLLLKDYLEQPGRYNSCFGECVFVINYVAGLADLLFTFIGPFTVIIVLYMRVFVVAVSQARAMRSHTGAFSLKCSVSVTANKSELKAARTLGVVIVVFLVCLCPYFCVSLTGQDTLFNPSSAAFVLCLFYFNSCLNPVIYAFFYPWFRKSIRLIVTLKILQPGSCDTNM
>LOCXPTAAR15.59.HIT1.TAAR.2R.328.7tm_1.exons3.OU342815.1.Pholis_gunnellus
MKAPEGADLCFPLLLNNSCRKPVPPQSDGMLVLLSFISLLTAALNLLLTLSINQYMQLHSPTNLLILSLALSDLLVGLLLMPVEILSTETCWFLGDLMCALYYVVDFIITSSSVGNMVLISIDRYLAICDPLRYNTTVTLDKTKICVCLCWMYSVLYNSLILMDFLRHPDSHNSCYGECVVVLNHITGSVDFVFTFISPITVIIVLYLRIFMVAVSQAQIMRSHIAAVTQQSSVRVTAKKSEMKAARTLGVVVVVFLICFCPYYSPSLMGEVIEDSSSSSTFVVWLLYFNSCLNPVIYAFFYPWFRKSIKLIVTLKILQPGSCDAKIL
>LOCXPTAAR16.62.HIT1.TAAR.2R.328.7tm_1.exons2.OU342815.1.Pholis_gunnellus
MKAPEGADLCFPLLLNNSCRKPVPPQSDGMLVLLSFISLLTAALNLLVIISISHFRQLHSPTNLLILSLALSDLLVGLLLMPVEILSTETCWSLGDLMCALYYVVNFIITSSSVGNMVLISIDRYLAICDPLRYNTTVTLDKTKICVCLCWMYSVLYNSLILMDFLRHPDSHNTCYGECVVVLNHITGSVDFVFTFIGPITVIIVLYLRIFMVAVSQAQIMRSHIAAVTQQSSVRVTAKKSEMKAARTLGVVVVVFLICFCPYYSPSLMGEVIEDSSSSSMFVVWLLFFNSCLNPVIYAFFYPWFRKSIKLIVTLKILQPGSCDAKIL
>LOCXPTAAR17.67.HIT1.TAAR.2R.329.7tm_1.exons2.OU342815.1.Pholis_gunnellus
METLRGADLCFPQLNSSCETPTHPHAETMLIYSLLSSISLITVTLNLLVIISISHFRQLHSPTNLLILSLAVSDLLVGLLLMPVEIIYIEACWFLGDILCTLYYLVDYIITSASVANMVLISVDRYIAICDPLHYTTKVTKRRAQNCVWLCWIWSFIYRIVLLHDHLEKPGRSNSCSGECVVVINYSAGLVDLVFTFIVPILVIIVLYLKVFVVVVSQARAMRSHVAAATTRRSGALTVKKKEMKAARTLGFVIVVFLFCFCPYYYPTLVGEDTSIDASSAAFEIWLAHFNSCLNPVIYAFFYPWFRKSMKLILTLQILKPGSSDANVL
>LOCXPTAAR19.72.HIT1.TAAR.2R.338.7tm_1.exons2.OU342815.1.Pholis_gunnellus
METLEGAELCFPQLLNTSCKKPMQHRTETIFLYVLLSCISLLTVTLNLLVIISISHFRHKDKFTNISQLHSSTNLLLLSLAVSDFLVGLLLMPFRILLLRGCWFLGNTICGLFFYTSFIITSASVGNMVLISVDRYVAICDPLCYPTKVTQKRVKICICLCWICSVFYSFWILIDILASYSYSSCYGECVGGIDIITGAVDVLMTFVGPISVIIVLYMRVFVVAVSQARAMRSHIAAVRLRGSVTVTAKKSERKAARTLGVVVVVFLICFCPYFYPSFASQEKSTSVPFSIFGVWLLYCNSCLNPIVYAYFYPWFRRSIKLIVTLQILQRDSCDANIM
>LOCXPTAAR20.73.HIT1.TAAR.2R.279.7tm_1.exons1.OU342815.1.Pholis_gunnellus
MLFFLSRQLHSSTNLLLLSLAVSDFLVGLLLMPFQILLLRGCWFLGNTICGLFYFASFTLTSASVGNMVLISVDRYVAICDPLCYPTKVTQKRVKICICLCWICSVFYNVLILIDFLAQPDRYSSCYGECVVVIDFITGAVDVSMTFVGPISVIIVLYMRVFVVAVSQARAMRSHIAAVTLRGSVTVTAKKSERKAARTLGVVVVVFLICFCPYFYPSFASQEMSTSVAFSIFGVWLLYCNSCLNPIVYAYFYPWFRRSIKLIVTLQILQRDSCDANIM
>LOCXPTAAR21.75.HIT1.TAAR.2R.324.7tm_1.exons1.OU342822.1.Pholis_gunnellus
TDVVTATHPCYEIDNFYFILTKPPSIICVLLYMFLMLLSVVTICGNLLVIISVFYFQQLHTPTNYLILSLAVADLLVGIIVFPFSMAFSLSSCVYHEGLFCKVRSTFDISLSTASILNLCCISIDRYYAICQPLTYKTKISYRVIVIMILVSWGVSVLIGVSIIIAGLNNETCDERCLIDVLIENTIGPILSFYLPVIVILCIYLKIFLVAQRQARSIWNSTCQRAKCGANASKMERKATKTLATVLGVFLLCWTPFFLCVTLLPFINNSVPVPVIETLNWLTLSNSMLNPFIYAFFYSWFRSAFKMIISGKIFQGDFTNSKLS
>LOCXPTAAR22.77.HIT1.TAAR.2R.315.7tm_1.exons1.OU342822.1.Pholis_gunnellus
CYEINIFDFIHTKTPSIICILLYIFFMLLSVKTICGNLLVIISVFYFQQLHTPTNYLILSLAVADLLVGIIVFPFSMAFSLSSCVYHEGLFCKVRSTFDISLSTASILNLCCISIDRYYAICQPLTYKTKISYRVIVIMILVSWGVSVLIGVSIIIAGLNNETCDERCLVDVLIENTIGPILSFYLPVIIMLCIYLKIFLVAQRQARSIWNSTCQRAKCGANASKMERKATKTLATVLGVFLLCWTPIVLCVTLLPFINTSVPLPVIETLNWLALSNSMLNPFIYAFFYSWFRSAFKMIISGKIFQGDFANSKLS
>LOCXPTAAR23.78.HIT1.TAAR.2R.323.7tm_1.exons1.OU342822.1.Pholis_gunnellus
TNVVTATHPCYEIDNFYFILTKPPSIICVLLYMFLMLLSVVTICGNLLVIISVFYFQQLHTPTNYLILSLAVADLLVGIIVFPFSMAFSLSSCVYHEGLFCKVRSTFDISLSTASILNLCCISIDRYYAICQPLTYKTKISYRVIVIMINIHLDLMDLDEYIIIAGLNNETCDERCLIDVLIENTIGPILSFYLPVIIMLCIYLKIFLVAQRQARSIWNSTCQREKCGANASKMERKATKTLATVLGVFLLCWTPIVLCVTLLPFINTSVPLPVIETLNWLTLSNSMLNPFIYAFFYSWFRSAFKMIISGKIFQGDFANSKLS
>LOCXPTAAR24.81.HIT1.TAAR.2R.331.7tm_1.exons1.OU342822.1.Pholis_gunnellus
LEMDMSINRTNVLSEIHPCYKIDVSYVLTSNPSAICLLFHIFLGSLSAITVCGNLLVIISITYFKQLHTSTNYLILSLALADLLVGLLVFPLTMEFSITSCLYYEDLFCKVRSAFDVLLCTSSILNLCCISIDRYYAVCQPLTYRAKINNYVVVIMILVSWGVSAVIGIGFIIVGINQEICAGTCLIVSLMANILGLIFSFYLPAIVMLFVYLKIFLVAQRQARSIQNTTRQRTKCGATVSKMERKATKTLAIVMGTFLLSWLPFFLCTTVLSFSHVYVPLPLIELLNWFALSNSMLNPFIYAMFYSWFRSAFRMIISGKIIQGDFTNSKL
>LOCXPTAAR25.83.HIT1.TAAR.2R.331.7tm_1.exons1.OU342822.1.Pholis_gunnellus
LEMDISINRTNVLTEIHPCYKIDVSYLLTSNPSAICVLFRIFLGSLSAITVCGNLLVIISITYFKQLHTSTNYLILSLALADLLVGLLVFPLTMEFSRTSCLYYEDLFCKVLSTFDVLLCTSSILNLCCISIDRYYAVCQPLTYRAKINNHVVVIMILVIWGAPALIGIGFIIVGINQEICAGTCLIVSLMANILGLIFLFYLPAIVMLFIYLKIFLVAQRQARSIQNTTRQRTKCGATVTKMERKATKTLAIVMGTFLLSWLPFFLCTTVLSFSHVYVPLPLIELLNWLALSNSMLNPFIYALFYSWFRSAFRMIISGKLFQGDFANSKL
>LOCXPTAAR26.85.HIT1.TAAR.2R.332.7tm_1.exons1.OU342822.1.Pholis_gunnellus
MEPEATDNGSYTVNDIHPCYESDNSTYLFTSNPSIICVLLYVFLGALSVVTICGNLLVIISVSYFKQLHIPTNYLILSLAVADLLVGVLVFPFSMAFTVTSCWYHEGLFCKVRGSFDVTLSTASILHLCCISIDRYYAVCQPLSYKSKVNDRVIGIMILMSWAVAAVIGIGIIIAGFNQGKCEESCLIDALISTTLACIFSFYIPVIIMLSIYLKIFLVAKRQAISIQNTTGLSTKSGATVSKMERKATKTLAIVLGVFLLCWTPYFLCIIFQPLTYDVTPIAVIETLNWLTLSNSMLNPFIYAFFYSWFRSAFRMIISGKLFQGDFANSKL
>LOCXPTAAR25.86.HIT1.TAAR.2R.291.7tm_1.exons1.OU342822.1.Pholis_gunnellus
IFVGCLSVLIMCGNLLVIISITYFKQLHTPTNYLILSLAMADLLVGVLVLPFSMILTVCSCWYPEDLLCKVRGTFDVFLCVSSILNLCCISVDRYYAVCQPLRYRAKINANVIVIMILVTWTVSALIGIGSTIRGLNQGQPNRCLCFSQTSTSLIGSIFAFYLPAIGMFTIYLKILLVAQRQARSIQSTICQSIKSGETVSKMERKATKTLAIVMGIFLICWTPFFICITFYLLSNYNIPVPVVEMFKWLGWSNSMLNPFVYAFFYTWFRSSFRMIISGKIFQGDFTHSKL
>LOCXPTAAR27.87.HIT1.TAAR.2R.324.7tm_1.exons1.OU342827.1.Pholis_gunnellus
MDSTDGSLLCFPNLNSSCRRLPKPRSETALLSTMLASVSLLTVTLNLLVIISISHFRQLNTPTNTLLLSLAMSDLMVGLLVMPMEGLRYVETCWLLGEVMCALTLYVSFCLVSASLGSMVLISVDRYVAICNPLLYATKITLNRVKTCICICWASSLLHNGWFMMGHFEQPDRFNSCHGECVVVISHIAGTVDLFITFVGPCTVMVVLSTRVFIVAISQQRVIRLQTAATTVTLAPTAKRSERKAARTLGIVIAVFLMCFCPLYFPSLAGKDTSTSTSYFAALFWILLLNSCLNPLIYALFYPWFRKAIKLVITLKILQPHSQD
>LOCXPTAAR28.88.HIT1.TAAR.2R.324.7tm_1.exons1.OU342827.1.Pholis_gunnellus
MDSTDGSLLCFPNLNSSCRRLPKPRSETALLSTLLASVSLLTVTLNLFVIISISHFRQLHTPTNTLLLSLAVSDLMVGLPVMPMVGLRYVETCWLLGEVMCALTPYVSHCLVSASVGSMVLISVDRYVAICNPLLYATKITLNRVKICICICWACSLLFNGWLMMGHLGQPDRFNSCHGECVVVISHIAGTVDLVITFVGPCTVMVVLSTRVFIVAISQQRVIRLQTAATTVTLAPTAKRSERKAARTLGIVIAVFLMCFCPYYYPSLAGKDTSTSTSYFAVLIWIMLLNSCLNPLIYALFYPWFRKAIKLIITLKILQPHSQD
>LOCXPTAAR29.89.HIT1.TAAR.2R.324.7tm_1.exons1.OU342827.1.Pholis_gunnellus
MDSTEGSLLCFPNLNSSCRRLPKPRSETALLYTLLASVSLLTVTLNLFVIISISHFRQLHTPTNTLLLSLAVSDLMVGLLVMPIESLRYVETCWLLGEVMCALTPYVSFCVVSASVGSMVLISVDRYVAICNPLLYATKITLNRVKTCICLCWACSLLFNGWLMMGHFGQPDRFNSCHGECVVVISHIAGTVDLFITFVGPCTVMVVLYMRVFIVAISQQRVIRLQTAATTVTLAPTAKRSERKAARTLGIVIAVFLMCFCPFYFPSLAGKDISTSASSFAAVSSILLLNSCVNPLIYALFYPWFRKAIKLIITLKILQPHSQD
>LOCXPTAAR31.90.HIT1.TAAR.2R.324.7tm_1.exons1.OU342827.1.Pholis_gunnellus
MDSTDGSLLCFPNLNSSCRRLPKPRSETALLSTMLASVSLLTVTLNLLVIISISHFRQLNTPTNTLLLSLAVSDLMVGLLVMPMEGLRYVETCWLLGEVMCALALYVSLCLISASVGSMVLISVDRYIAICNPLLYATKITLNRVKTCISICWVCSLLFNGWLMMGHFRQPDRFNSCHGECVLVISHIAGTVDLVITFVGPCTVMVVLYMRVFIVAISQQRVIRLQTAATTVTLAPTAKRSERKAARTLGIVIAVFLMCFCPYYYPSLAGKDISTSASYFAALFWILLLNSCLNPLIYALFYPWFRKAIKLIITLKILQPHSQD
>LOCXPTAAR31.91.HIT1.TAAR.2R.324.7tm_1.exons1.OU342827.1.Pholis_gunnellus
MDSTEGSLLCFPNLNSSCRRLPKPRSETALLYTLLASVSLLTVTLNMLVIISISHFRQLHTPTNTLLLSLAVSDLMVGLLVMPMEGLRYVETCWLLGEVMCALAPYVSFCLVSASVGSMVLISIDRYVAICNPLLYATKITLNRVKICISICWACSLLLNGCFLMGHFRQPDRFNSCLGECVLVYSQISVTVDLFITFVGPCTVMVVLYMRVFIVAISQLRVIRLQTAATTVTLAPTAKRSERKAARTLGIVIAVFLMCFCPYYYPSLAGKDISTSASYFAALFWILQFNSCVNPLIYALFYPWFRKAIKLVITLKILQPHSQD
>LOCXPTAAR32.92.HIT1.TAAR.2R.324.7tm_1.exons1.OU342827.1.Pholis_gunnellus
MDSTDGSLLCFPNLNSSCRRLPKPRSETALLYTLLASVSLLTVTLNMLVIISISHFRQLHTPTNTLLLSLAVSDLMVGLLVMPTVGLRYVETCWLLGEVMCALTPYVSLCLVSASVGSMVLISVDRYVAICNPLLYATKITLNRVKTCICICWAFSFLLNGCFLMEHLGQPDRFNSCHGECVVVISHIAGTVDLFITFVVPCTVMVVLSTRVFIVAISQQRVIRLQTAATTVTLAPTAKRSERKAARTLGIVIAVFLMCFCPYYYPSLAGKDTSTSILSFAVLLWILLLNSCLNPLIYALFYPWFRKAIKLIITLKILQPHSQD
>LOCXPOra1.6.HIT1.Ora.2R.313.V1R.exons1.OU342805.1.Pholis_gunnellus
MDLCVTIKGVSFLLQTGMGILGNTVVLLAYAHIFYTGPKLLPVDMILCHLAFANLMLLLTRCVPQTMTVFGLRDLLNDPGCKVVIYAYRVGRALSVCITCMLSVFQAVTLAPAGPRLSRLKHALPSLVLPTFAGLWLLNMAICIAAPFFSMAPRNGTVPAFTLNLGFCHVDFRDNLSYVINGVAVSGRDFGFVALMLGSSSYILLLLHRHSRQVRGIRRPQGAGAETRAAKTVITLVVLYVVFFGIDNAIWIYMLTVAKVSPVVADMRVFFSSCYASLSPYFIISSNKKVKAKIVCAAEQDQPSVDNQESRDK
>LOCXPOra2.7.HIT1.Ora.2R.318.V1R.exons1.OU342805.1.Pholis_gunnellus
MPSELFVRGMLYLTLTVVGVPGNATVILAFLLLLYQKNHLLPSDVIVLHLACVNLLVVVVRCLLETLASLRLPSIFGDVGCKAVIFVYRTSRSLSIWLTFVLSAYQCLSIAPPGSRWASFRTMLAQYLGFVFLFLWVLNTCMTSAAILFSFGTKNVSSLSNHGINVQFCYVNFPSKLSIEANGAAQVGRDVVPMALMALASLIILVFLYKHRQQVKGLRSSGSSGGGAERRAAKTVVALVTLYVVLYGVDNGLWVYTLTVRKAMTSSLISDLRIFFSSLYAALSPVVIIASNRKVNGRLRCDVKRKPVQEKDTCLSTV
>LOCXPOra3.8.HIT1.Ora.2R.365.7tm_1.exons2.OU342805.1.Pholis_gunnellus
MSEVLTVDAILFGLLVFSGILGNILVIHVVFQSAVESPSRSLPPSDTILVHLSVANLLTSLFRTVPIFVSDLGLDVTLSPGWCRIFMLLWVWWRAVGCWVTLALSVFHCTTLRRQHMTSGPLAQQRERRRIWIVLGLVWGANLAFSIPALVYSTHVHGNATVELMVISCTTRPLLGCIWEFPSNQQGSAFASSSLALNEVLPLVLMICTNLATLHALAKHIRAVASGVESGETHKEVDKHVSTERKAAHVIMSLVSLFVVCWALQVAAVTYYNHDGGHHAEGLLTVAHFSASLFVGFSPMVVALGHGKLRKRILSMILMWSRVPKCHKEDTKEGVKSPETKGKRGKQTVFIVQKERTVIKVKDKA
>LOCXPOra4.9.HIT1.Ora.2R.324.7tm_1.exons4.OU342805.1.Pholis_gunnellus
EDGETMLVGMGLRVSVSPVQTTFYLFLVILGILGNSTVVGVIGKSVITDHGGGRNSDIIIINMALSNLLVSVMRNVPLVISDIGLELYSSKEWCQILMGVWVWLRSVNVWSTLFLSAFHLQTLRRVTPTMVTRNGPRGFPKTLLLSLALIWLLNFVYSIPAHIFSTNGDENTTETLMLVSSTTRPLLGCVWNFPSIYSGLAYATTSMVIHETIPIILMAFTNLGSLYTLYTHSRVRSSAEDAPVIKRVPAERRAAKVILTLIMLFIASWGTSIISVNYFNYNRGSSAEFLLVIARFANIIFIAMSPAVLAVGHRRLRSFVKSTL
>LOCXPOra5.10.HIT1.Ora.2R.299.7tm_1.exons1.OU342822.1.Pholis_gunnellus
MDGFSINLLGLRVFILCIGLMGNVFLILAIIQIKFTRVKSFDLFLLGLASANLGEIVIVTVFDVITLQTSSDGVDAWSCRSLKFLTKFGEIASILFTVLISVFRQQKLRDANQRASLPIYLDSIRSAWMASGVCVLLAALLSLPIFIIDPEGPAGNVTRNSSDCPPDVFQCSERYCPALNGVYKYLFLLVCNLLPLAVVTVTGCLIIAVLLGQRTKVTPASGGRRSRGSNLHRSTVAVLAAMGLFQLDWTLYLILQLTVDPTDFPFWAEAEFLISFSYTSISPYVYGIGINLFSLKNFK
>LOCXPSalmoOlfC.17.5.271.HIT1.OlfC.1R.794.ANF_receptor.exons6.OU342811.1.Pholis_gunnellus
LRLLLLVVLMAKGDSVCRLHGSAQPPELAQDGDLVIGGIFSFRTAQDYVINTFQKFPELRKCKNFNLREFKFAQVVIFAINEINNNTNLLPNVKLGYKIYDNCGTMGILRAALALVSGLKGELSDNNCNKSETVQAILGHSGSRPTIAFAQVVGRFDIPVISHFATCACLSNRKEYPTFFRTIPSDYYQSRALAKLVKHFGWTWIGALSVENEYGLNGIAAFIQAAQEYGVCIEYSEVFSSSDPPDSLQRIIEIIKHATSKVIMAFMSHREIKLLAKELFKQNITELQWVGSDAWTTDDSLTDSEGHHILVGSLGFTVSKAKIPGLEEHLRQLHPSQFPDSQFVRDFWEVVFDCALNGTANAQRKPCSGFESLQTVESKFTDGSELRFTNNVYKSVYAVAHALENLIKCEEGKGPFSNRSCADTKHIQPWQVLQYLNTVNFTTEEGERVYFDSNGDSPARYELVNLQMTNKGTMEGVTVGIYDASLPEIDQFILNNIPVVWGNGLTKVPVSVCSESCLPGTRKVLQKGKPICCYNCIPCQAGEMSNSTVFYGHKETPVVRANNSELSFLLLFSLTLCFLCSLTFIGRPTEWSCMLRHTAFGITFVLCISCVLGKTIVVLMAFRATLPGRNVMKWFGSAQQRLSVLAFTFIQVLICTLWLTINPPFPFNNMWLHKDRIILECNFGSAVGFWAVLGYIGLLAILCFVLAFLARKLPDNFNEAKFITFSMLIFCAVWITFIPAYISSPGKFTVAVEIFAILASSYGLLFCIFMPKCYIILFRPEQNTKKHIMGKTSN
>LOCXPOlfC1.136.HIT1.OlfC.2R.896.ANF_receptor.exons11.OU342811.1.Pholis_gunnellus
AASMSWFPWLFTPWSPSALSLLLLSVMDRHTGLEVVQATVCSRWGAPINKSLSQDGDVIIGGLFNLYYKSSAVEHGFTQLPHYEPCTGLDLESLKNAYTMTFAVEEINRNRTLLPGVKLGYRILDSCASSYWGQQVALSLVGGDAHSCNVTPSTPRSAAYGQPGEAAAGQPVPLLIGTASSTSTIVLSRVLGPLSVPLISYMASCPCLSDRLNFPNVFRTIPSDIYQARAMARMAIRFRWTWIGAVIVNKDYGHLAIQAFQEETQGKGVCFDFIETVLKETIVSDASRVALTIQASTARVILVFCWYTEIKEVFLELAKINVTDRQFLASEAWSTSDDLLQDLDIAKVASGVVGVAIRSSPIPGFENYLRNLHPMRRPDDEFLREFWEKEFGCNLGATQSRAASLFPAKESSQKGSLPLCSGTESLEGVKNQFTDISQLRVAYNVYLAVYAAAHALHSLLSCPDRESSSGNNSSTCSSPKHIKPKELLQHLNKLNVTTPQGEMFYFQGADIPAKYDLVNWQETPEGLLKLALIGRVDGFDLHLNESAIQWSTGSNQVPVSVCTESCPPGTRKANTKGERLCCFDCIRCAEGEISNQTDSLHCERCPSEFWPNAKQTACIPRQLDFLSFNETLGITLTTAALSGAVVTTAVFVMFLCYRQTPVVRANNSELSFLLLLSLKLCFLCSLVFIGRPSVWSCRFQQAAFGISFVLCVSCLLVKTVVVLAVFRSARPGAGALMKWFGPGQQRGSVCLFTSIQIIICVTWLSLSPPVPQRDLGFQGSTVTLECAMASVVGFSLVLGYIGLLACTCLLLAFLARKLPDNFNEAKLITFSMLIFCAVWVAFVPAYISSPGKYTVAVEIFAILASSYGLLLCIFAPKCFIILFRPEKNTKKHLMAR
>LOCXPOlfC2.200.HIT1.OlfC.2R.886.ANF_receptor.exons12.OU342811.1.Pholis_gunnellus
MSWLSWFFTLRLCSSLLLVGLVCRQLGLRVGLQVVQTATCSRWGALSDQGLFQEGDVVIGGLFSLYYKPPAIDSDFTQLPYYKPCTGLQNLPLQYIYAMLFAVEEINHSTTLLPGVKLGYHIRDSCGLPLWAMQAALSLVGGDSASCNSTALPDYSAGEGIRERRGDQTVPLIIGGSSSKTAQILSTILGPLAVPLMSYTASCPCLSDRRQFPNFFRTMPSDIYQARAIAQLSIRFNWTWIGAVVANNDYGLVAIKVFQEETQRAGVCLAFVETLQRENIVSDARRAALTIQASTAKVILIFTWYTDVKELFLQLAKINVTDRQFLASEAWSTSGDLLQDPVTSKVASGVLGVAIRSSAIPGFENYIRSLKPSGRPDNKFLKEFWEKMFGCSLRATPLSTSASSPPPQKDRGTESLEGVQNQFTDISQLRVTYNVYLAVYAAAHALHSLLSCPDRESSSGNNSFSCFSPKHIKPIELLQHLSNLNFTTPQGEMFYFQGGDTPAKYDLVNWQETPEGSLKLVLIGRVDGFDLHLNESTIQWSTGSNQVPVSVCTESCTPGTRKANRKGEPLCCFDCIQCAEGEISNQTDSLHCERCQSEFWSNAKQTACIPRQLDFLSFNETLGITLTTVAVSGAVVTTAVFVVFLYYRQTPMVRANNSELSFLLLLSLKLCFLCSLVFIGHPSVWSCRFQQAAFGISFVLCVSCLQVKTIVVLAAFRSARPGAGALMKWFGPGQQRGSVCLFSFIQVFICIIWLLYSPPVPQVDLDIPGLKVTLECAMASVVGFSLVLGYIGLLACTCLLLAFLARKLPDNFNEAKLITFSMLIFCAVWIAFVPAYVSSPGKYAVAVEIFAILASSYGLLLCIFAPKCFIILLRPEKNTKKHLMAR
>LOCXPOlfC3.218.HIT1.OlfC.2R.910.ANF_receptor.exons11.OU342811.1.Pholis_gunnellus
MCWFSCLFTLWPSSVPSLLLVWLVGRQLGLRVGLQCVQTATCSRWGAPGSQGLLQDGDVVIGGLLPLHYKPPANDNDFTQLPHYKPCTGLENVSLQYIYAMVFAVEEINHSTRLLPGVKLGYQILDSCGRPPWALKTALSLVGGDNASCNTTDPPDYSAGEGIIERRGDHRVPLIIGGPSSETVKILSRTLGPLSVPLISYFASCPCLSDRLQFPNFFRTIPSDIYQARAIAQLSIRFNWTWIGAVVENNDYGLVAIKLFQEETRRAGVCLAFVETLQSESIVSDARRAALTIQASTAKVILIFTWYTFVKELFLQLAKINVTDRQYLASEAWSTSGDLLQNVVSTKVAKGVFGVAVKSSPIPGFENYIRSLHPIHRPEDELLREFWEAEFGCSSGASPLFSHSSSSFKYVTPLNISTSSPANRFSQKGSLPLCSGTKSLEGVKNPFTDISQLRVTYNVYLAVYAAAHALHSLLSCPDRESSSGNNSSTCSSPKHIKPIELLQHLNNLNFTTPQGEMFYFQGADIPAKYDLVNWQETPEGSLKLVLIGRVDGFDLHLNESTIQWSTGSNQVPTSVCTESCPPGTRKANKKGEPLCCFDCVQCAEGEISNQTDSLHCERCPSDFWSNAERTACIPRQLDFLSFNETLGIALTTAAVSGAAVTTAVFVVFLYYRQTPMVRANNSELSFLLLLSLKLCFLCSLVFIGRPSVWSCRFQQAAFGISFVLCVSCLQVKTIVVLAAFRSARPGAGALIRWFGPGPQRGSVCLLTCVQIIICVTWLSLSPPVPQRDLGFQGSTVTLECAMASVVGFSLVLGYIGLLACTCLLLAFLARKLPDKFNEAKLITFSMLIFCAVWVAFVPAYISSPGKYTVAVEIFAILASSYGLLLCIFAPKCFIILLRPEKNTKKHLMAR
>LOCXPOlfC4.230.HIT1.OlfC.2R.910.ANF_receptor.exons11.OU342811.1.Pholis_gunnellus
MCWFSCLFTLWPSSVPSLLLVWLVGRQLGLRVGLQCVQTATCSRWGAPGSQGLLQDGDVVIGGLFSLHFQPPAVDNDFTQLPHYKPCTGLENVPLQYIYAMVFAVEEINHSTRLLPGVKLGYQILDSCGIPPWALKTALSLVGGDNASCNTTDPPDYSAGEGIIERRGDHRVPLIIGGPSSETVKILSRTLGPLSVPLISYFASCPCLSDRLQFPNFFRTMPSDIYQARAIAQLSIRFNWTWIGAVVENNDYGLVAIKLFQEETQRAGVCLAFVETHQRENIVSDARRAALTIQASTAKVILIFTRYTFVKELFLQLVKINVTDRQYLASEAWSTSGDLLQNVVSTKVAKGVFGVAVKSSPIPGFENYIRSLHPIHRPEDEFLREFWEAEFGCSSGASPLFSHSSSSFKYVTPLNISTSSPANRFSQKSSLPLCSGTKSLEGVKNPFTDISQLRVTYNVYLAVYAAAHALHSLLSCPDRESSSGNNSSTCSSPKHIKPIELLQHLNNLNFTTPQGEMFYFQGADIPAKYDLVNWQETPEGSLKLVLIGRVDGFDLHLNESTIQWSTGSNQVPTSVCTESCPPGTRKANKKGEPLCCFDCVQCAEGEISNQTDSLHCERCPSDFWSNAERTACIPRQLDFLSFNETLGIALTTAAVSGAAVTTAVFVVFLYYRQTPVVRANNSELSFLLLLSLKLCFLCSLVFIGRPSVWSCRFQQAAFGISFVLCVSCLQVKTIVVLAAFRSARPGAGALMKWFGPGQQRGSICLLTCVQIIICVTWLSLSPPVPQRDLGFQGSTVTLECAMASVVGFSLVLGYIGLLACTCLLLAFLARKLPDKFNEAKLITFSMLIFCAVWVAFIPAYISSPGKYTVAVEIFAILASSYGLLLCIFAPKCFIILLRPEKNTKKHLMAR
>LOCXPOlfC5.233.HIT1.OlfC.2R.910.ANF_receptor.exons11.OU342811.1.Pholis_gunnellus
MCWFSCLFTLWPSSVPSLLLVWLVGRQLGLRVGLQCVQTATCSRWGATGNQGLLQDGDVVIGGLFSLHFQPPAVDNDFTQLPHYKPCTGLENVPLQYLYAMVFAVEEINHSTRLLPGVKLGYQILDSCGRPPWALKTALSLVGGDNASCNTTDPSDYSAGEGIIERRGDHRVPLIIGGHSSVTGQILSRTLGPLSVPLISYFASCPCLSDRLQFPNFFRTMPSDIYQARAIAQLSIRFNWTWIGAVVENNDYGLVAIKLFQEETRRAGVCLAFVETLQRESIVSDARRAALTIQASTAKVILIFTWYTFVKELFLQLAKINVTDRQYLASEAWSTSGDLLQNVVSTKVAKGVFGVAVKSSPIPGFENYIRSLHPIHRPEDEFLREFWEAEFGCSSGASPLFSHSSPSFKYVTPLNISTSSPANRFSQKGSLPLCSGTESLEGVKNPFADISRFRVTYNVYLAVYAAAHALHSLLSCPDRESSSGNNSSTCSSPKHIKPIELLQHLNNLNFTTPQGEMFYFQGSDIPAKYDLVNWQETPEGSLKLALIGRVDGFDLYLNESAIQWSTGSNQVPTSVCTESCPPGTRKANKKGEPLCCFDCVQCAEGEISNQTDSLHCERCPSDFWSNAERTACIPRQLDFLSFNETLGIALTTAAVSGAVVSTAVFVMFLCYRQTPVVRANNSELSFLLLLSLKLCFLCSLVFIGRPSVWSCRFQQAAFGISFVLCVSCLLVKTVVVLAVFRSARPGAGALMKWFGPGQQRGSVCLFTSIQIIICVTWLSLSPPVPQRDLGFQGSTVTLECAMASVVGFSLVLGYIGLLACTCLLLAFLARKLPDKFNEAKLITFSMLIFCAVWVAFVPAYISSPGKYTVAVEIFAILASSYGLLLCIFSPKCFIILLRPEKNTKKHLMAR
>LOCXPOlfC6.73.HIT1.OlfC.2R.910.ANF_receptor.exons11.OU342811.1.Pholis_gunnellus
MCWFSCLFTLWPSSVPSLILVWLVDRQLGLRVGLQCVQTATCSRWGAPSNHGLLQDGDVVIGGLFSLHYKPPAIDNDFTQLPHYKPCTGLENVPLQYIYAMVFAVEEINHSTRLLPGVKLGYQILDSCGRPPWALKTALSLVGGDNASCNTTDPPDYSAGEGIIERRGDHRVPLIIGGPSSVTGQILSRTLGPLSVPLISYFASCPCLSDRLQFPNFFRTMPSDIYQARAIAQLSIRFNWTWIGAVVANNDYGLVAIKVFQEETQRAGVCLAFVETLQRKNIVSDARRAALTIQASTAKVILIFTWYTDVKELFLQLAKINVTDRQYLASEAWSTSGDLLQNVVSTKVAKGVFGVAVKSSPIPGFENYIRSLHPIHRPEDEFLREFWEAEFGCSSGASPLFSHSSPSFKYVTPLNISTSSPANRFSQKGSLPLCSGTESLEGVKNPFTDISQLRVTYNVYLAVYAAAHALHSLLSCPDRESSSGNNSSTCSSPKHIKPIELLQHLNNLNFTTPQGEMFYFQGADIPAKYDLVNWQETPEGSLKLVLIGRVDGFDLHLNESTIQWSTGSNQVPTSVCTESCPPGTRKANKKGEPLCCFDCVQCAEGEISNQTDSLHCDRCPSDFWSNAERTACIPRQLDFLSFNETLGIALTTAAVSGAAVTTAVFVVFLYYRQTPMVRANNSELSFLLLLSLKLCFLCSLVFIGRPSVWSCRFQQAAFGISFVLCVSCLQVKTIVVLAAFRSARPGAGALMKWFGPGQQRGSICLLTCVQIIICVTWLSLSPPVPQRDLGFQGSTVTLECAMASVVGFSLVLGYIGLLACTCLLLAFLARKLPDKFNEAKLITFSMLIFCAVWVAFVPAYISSPGKYTVAVEIFAILASSYGLLLCIFAPKCFIILLRPEKNTKKHLMAR
>LOCXPOlfC7.74.HIT1.OlfC.2R.871.ANF_receptor.exons9.OU342811.1.Pholis_gunnellus
LLLFVYFLLLYSYFSSSVPSHLYSTSCQLRGQFHLNGMHKAGDVVLGGLFEIHFFSVFPDLSFTSEPQQPTCHSFDILGFRQAQSMAFAIDEINRNTKLLPNVTLGYSLYDNCVKLGIGFRAALSLASSREEQFILDDTCVGTPPVLGIVGDSSSTRSIAISTVLGLYRVPMVSYFATCSCLSDRQKFPSFFRTIPSDAFQVRAMIQILRHFGWTWTGLLVSDDDYGLHAARSFQSDMAQSGAGCLAYLEVLPWGNDPAELRRIVDVMRKSTARVVIVFAHESHMINLMEEVVRQNVTGLQWIASEAWIAATVLQTPRLMPYIGGTLGIAIRRGEIPGFKDFLLQIRPDLQHNKSYGNSMVNQFWEYTFQCRFAPPHAGWVDAGGSLCTGQEDLENVETEFLDISNLRPEYNVYKAVYALAYALDNMLQCEPGRGPFSGNSCGTLQRLESWQLVYYLEMVNFTTPFGDQVSFDENGDAIPIYDVMNWLWLPGGRTKIQNVGEVKESAKGEELTLDEDKIFWNSESKKAPRSVCSESCPPGTRMARKKGESECCFDCIPCSEGKISNETDSLECTNCPEDFWSSPQRDQCVPKKTEFLSYQEPLGICLTTISLLGTFICAVVLWIFIYYHSTPIVRANNSELSFQLLLSLKLCFLCSLLFIGRPRLWTCQLRHAAFGISFVLCVSCILVKTMVVLAVFKASKPGGGTSLKWFGAVQQRGTVIVLTSIQAAICTAWIVSASPAPHKNTQYHKDKIVYECVVGSTVGFAVLLGYIGLLAILSFILAFLARNLPDSFNEAKLITFSMLIFCAVWVAFVPAYINSPGKYADAVEVFAILASSFGLLVALFGPKCYIILLRPERNTKKAIMGRIIQS
>LOCXPOlfC8.80.HIT1.OlfC.2R.875.ANF_receptor.exons9.OU342811.1.Pholis_gunnellus
MWAFLEINLLLFVYFLLLYSYFSSSVPSHLYSTSCQLQGQFHLNGMHKAGDVVLGGLFQIHFFSVFPDLSFTSEAQQPTCHSFDILGFRQAQSMAFAIDEINRNTKLLPNVTLGYSLYDNCVKLGIGFRAALSLASSREEQFILDDTCVGTPPVLGIVGDSSSTRSIAISTVLGLYRVPMVSYFATCSCLSDRQKFPSFFRTIPSDAFQVRAMIQILRHFGWTWTGLLVIDDDYGLHAARSFQSDMAQSGAGCLAYLEVLPWGNDPAELRRIVDVMRKSTARVVIVFAHESHMINLMEEVVRQNVTGLQWIASEAWIAATVLQTPRLMPYIGGTLGIAIRRGEIPGFKDFLLQIRPDLQHNKSYGNSMVNQFWEYTFQCRFAPPHAGWVDAGGSLCTGQEDLENVETEFLDISNLRPEYNVYKAVYALAYALDNMLQCEPGRGPFSGNSCGTLQRLESWQLVYYLEMVNFTTPFGDQVSFDENGDAIPIYDVMNWLWLPGGRTKIQNVGEVKESVKGEELTLDEDKIFWNSESKKAPRSVCSESCPPGTRMARKKGESECCFDCIPCSEGKISNETDSLECTNCPEDFWSSPQRDQCVPKKTEFLSYQEPLGICLTTISLLGTFICAVVLWIFIYYHSTPIVRANNSELSFQLLLSLKLCFLCSLLFIGRPRLWTCQLRHAAFGISFVLCVSCILVKTMVVLAVFKASKPGGGTSLKWFGAVQQRGTVIVLTSIQAAICTAWIVSASPAPHKNTQYHNNKIVYECVFGSTVGFAVLLGYIGLLAILSFLLAFLARNLPDNFNEAKLITFSMLIFCAVWVAFVPAYVNSPGKYADAVEVFAILASSFGLLLALFGPKCYIILLRPERNTKKAIMGR
>LOCXPOlfC9.83.HIT1.OlfC.2R.875.ANF_receptor.exons9.OU342811.1.Pholis_gunnellus
FVYFLLLYSYFSSSVPSHLYSTSCQLRGQFHLNGMHKAGDVVLGGLFEIHFFSVFPDLSFTSEPQQPTCHSFDIPGFRHAQSMAFAIDEINRNTKLLPNVTLGYSLYDNCVKLGIGFPAALSLANGREEQFILDDTCVGTPPVLGIVGDSSSTRSIAISTVLGLYRVPMVSYFATCSCLSDRQKFPSFFRTIPSDAFQVRAMIQILRHFGWTWTGLLVSDDDYGLHAARSFQSDMAQSGAGCLAYLEVLPWGNDPAELRRIVDVMRKSTARVVIVFAHESHMINLMEEVVRQNVTGLQWIASEAWIAATALQTPRLMPYIGGILGIAIRRGEIPGFKDFLLQIRPDLQHNKSYGNSMVNQFWEYTFQCKFAPPHAGWVDAGGSLCTGQEDLENVETEFLDISNLRPEYNVYKAVYALAYALDNMLQCEPGRGPFSGNSCGTLQRLESWQLVYYLEMVNFTTPFGDQVSFDENGDAIPIYDVMNWLWLPGGRTKIQNVGEVKESAKGEELTLDEDKIFWNSESKKVIPDYSDNYFAPRSVCSESCPPGTRMARKKGESECCFDCIPCSEGKISNETDSLECTNCPEDFWSSPQRDQCVPKKTEFLSYQEPLGICLTTISLLGTFICAVVLWIFIYYHSTPIVRANNSELSFQLLLSLKLCFLCSLLFIGRPRLWTCQLRHAAFGISFVLCVSCILVKTMVVLAVFKASKPGGGTSLKWFGAVQQRGTVIVLTSIQAAICTAWIVSASPAPHKNTQYHNNKIVYECVVGSTVGFAVLLGYIGLLAVLSFLLAFLARNLPDNFNEAKLITFSMLIFCAVWVAFVPAYVNSPGKYADAVEVFAILASSFGLLLALFGPKCYIILLRPERNTKKAIMGRG
>LOCXPOlfC10.100.HIT1.OlfC.2R.882.ANF_receptor.exons9.OU342811.1.Pholis_gunnellus
MEMSPLFIGLILLLGLYELNSALVMNGSGDGVKQRAWLTEERTGVGLSTEASSVQCKLQGTTRLPAFSMDGDYIIGGVFSIHYYMHTVKHNYTTMPDPIRCSGSIDSRELRFSRAMIFAIEEINNSTELLPGIKLGYQIYDSCASVPVAVHVAFQLLSGLDPVFYIGDNCSQSGTVMAIVGESGSTPSISMSRIIGPFNIPQVSHFATCACLSDKQQYPSFFRTIPSDQFQADALAKLVKHFGWTWIGAIRSDSDYGNNGMASFLNAAHKEGICVEYSESFYRTHPRSRIQRVAEIIRRSTAVVIVAFTSPGDMRILLEELSLKPSSPRQWIGSESWVTDPDMLRFSFCAGTIGFGIEKSVIPGLRDFLLDLSPSKVVASPVLTEFWEEEFNCRLGQSKKTTENNACDGTEDIETIRSPYTDTSQLRITNMVYKAAYAIAHAIHNAVCQETHSITQCDKFTSIKSKQVLTQLKKVKFSQNGYDVSFDANGDPVATYELINWQKSESGSIEMVTVGHYDASLPVGQEFHINRNLTWVEGGTQVPVSVCSDSCPAGTRKVLQKGKPICCYDCIPCPEGAISNATDSPDCCPCSKEFWPNAKRDTCLPKPVEFLSFNEALGIILAAFSVGGACLTIITAAVFHRHRTSPIVRANNSELSFLLLFSLTLCFLCSLTFIGAPSEWSCMLRHTAFGITFVLCMSCVLGKTIVVLMAFKATLPGRNVMKWFGPPQQRMTVVSFTSIQVVICTLWLVLSPPFPLKNLTTYKERIILECALGSAIGFWAVLGYIGLLAVFCFVLAVLARKLPDNFNEAKLITFSMLIFCAVWVTFIPAYVSSPGKFTVAVEIFAILASSFGLILCIFAPKCFIILFKPEKNTKKHLMNKSQ
>LOCXPOlfC11.105.HIT1.OlfC.2R.882.ANF_receptor.exons9.OU342811.1.Pholis_gunnellus
MEMSPLFIGLILLLGLCELNSALALNGSGDGVKQRAWLTEERTGVGLSTEASSVQCKLQGTTHLPAFSMDGDYIIGGLFSIRKYMHTVKHNYTTMPEPIRCSGSIDSRELRFSRAMIFAIEEINNSTELLPGIKLGYQIYDSCASAPMAVHVTFQLLSGLDPVFYTGDNCSQSGTMMAIVGDSGSTRSISMSRIIGPFNIPQVSYFATCACLSDKQQYPSFFRTIPSDQFQADALAKLVKHFGWTWIGAIRSDSDYGNNGMASFLNAAHKEGICVEYSESFHRTHPRSRIQRVAEIIRRSTAVVIVAFTSPGDMRILLEELSLKPSPPRQWIGTEAWVTDPDMLRFSFCAGTIGFGIEKSIIPGLRDFLLDLSPSKVAASPVLTEFWEEEFNCRLGQSKKSTENNACDGTEAIETIRSPYTDTSQLRITNMVYKATYAIAHAIHNAVCQETHSITQCDKFTSIKSKQVLTQLKKVKFSQNGYDVSFDANGDPVATYELINWQKSESGSIELVTVGHYDASLPVGQEFHINRNLTWVEGGTQVPVSVCSDSCPAGTRKVLQKGKPNCCYDCIPCPDGEISNATYSPDCFPCSKEFWPNPKRDTCLPKPVEFLSFNEALGIILAAFSVGGACLTIITAAVFHRHRTSPIVRANNSELSFLLLFSLTLCFLCSLTFIGAPSEWSCMLRHTAFGITFVLCMSCVLGKTIVVLMAFKAALPGRNVMKWFGPPQQRMTVVSFTFIQVVICTLWLVFSPPFPMKNLTTYKERIILECALGSAIGFWAVLGYIGLLAVFCFVLAVLARKLPDNFNEAKLITFSMLIFCAVWVTFIPAYVSSPGKFTVAVEIFAILASSFGLILCIFAPKCFIILFKPEKNTKKHLMNKSQ
>LOCXPOlfC12.114.HIT1.OlfC.2R.876.ANF_receptor.exons8.OU342811.1.Pholis_gunnellus
MEMSPLFIGLILLLGLCELNSVLALNGSVDGVKQRAWLTEERTGVGLSTEASSVQCKLQGTTRLPAFSMDGDYIIGGVFSIRKYMYRVKHNYTTMPEPIRCYGSIDSRELRFSRAMIFAIEEINNSTELLPGIKLGYQIYDSCASVPVVVHVTFQLLRGLDPVFYTGDNCSQSGTVMAIVGDSGSTPSISMSRIIGPFNIPQVSHFATCACLSDKQQYPSFFRTIPSDQFQADALAKLVKHFGWTWIGAIRSDSDYGNNGMASFLNAAHKEGICVEYSESFHRTHPRSRIQRIAEIIRRSTAVVIVAFTSSGDLRILLEELSLKPSPPRQWIGSESWVTDPDMLRFSFCAGTIGFGIEKSVIPGLRDFLLDLSPSKVTASPVLTEFWEEEFNCRLGQKNNACDGTEDIETIQSPYTDTSQLRITNMVYKAAYAIAHAIHNAVCQETHSITQCDKFTSIKSKQVLTQLKKVKFSQNGYDVSFDANGDPVATYELINWQKSESGSIEMVTVGHYDASLPVGQEFHINRNLTWVEGGTQVPVSVCSDSCPAGTRKVLQKGKPICCYDCIPCPDGEISNATYSPDCFPCSKEFWPNPKRDTCLPKPVEFLSFNEALGIILAAFSVGGACLTIITAAVFHRHRTSPIVRANNSELSFLLLFSLTLCFLCSLTFIGAPSEWSCMLRHTAFGITFVLCMSCVLGKTIVVLMAFKATLPGRNVMKWFGLPQQRMTVVSFTSIQVVICTLWLVLSPPFPLKNLTTYKERIILECALGSAIGFWAVLGYIGLLAVFCFVLAVLARKLPDNFNEAKLITFSMLIFCAVWVTFIPAYVSSPGKFTVAVEIFAILASSFGLILCIFAPKCFIILFKPEKNTKKHLMNKS
>LOCXPOlfC13.121.HIT1.OlfC.2R.882.ANF_receptor.exons9.OU342811.1.Pholis_gunnellus
MEMSPLFIGLIVLLGLCELNSALALNGSGDGVKQRAWLTEERTGVGLSTEASSVQCKLQGTTRLPAFSMDGDYIIGGLFSIRKYMHTVKHNYTTMPEPIRCSGSIDSRELRFSRAMIFAIEEINNSTELLPGIKLGYQIYDSCASAPVAVHVTFQLLSGLDPVFYTGDNCSQSGTVMAIVGESGSTPSISMSRIIGPFNIPQVSHFATCACLSDKQQYPSFFRTIPSDQFQADALAKLVKHFGWTWIGAIRSDSEYGKNGMASFLNAAHKEGICVEYSESFYRTHPRSRIQRVAEIIRRSTAVVIVAFTSPRDLRILLEELSLKPSPPRQWIGTESWVTDPDMLRFSFCAGTIGFGIEKSIIPGLRDFLLDLSPSKVAASPVLTEFWEDEFNCRLGQSKKTTEINACDGTEDIETIRSPYTDTSQLRITNMVYKAAYAIAHAIHNAVCQETHSITQCDKFTSIKSKQVLTQLKKVKFSQNGYDVSFDANGDPVATYELINWQKSESGYIELVTVGHYDASLPVGQEFHINRNLTWVEGGTQVPVSVCSDSCPEGTRKVLQKGKPICCYDCIPCPEGEISNATDSPDCFPCSKEFWPNPKRDTCLPKPVEFLSFNEGLGIILAAFSVGGACLTIITAAVFHRHRTSPIVRANNSELSFLLLFSLTLCFLCSLTFIGEPSEWSCMLRHTAFGITFVLCMSCVLGKTIVVLMAFKATLPGRNVMKWFGLPQQRMTVVSFTSIQVVICTLWLVLSPPFPMKNLTTYKERIILECALGSAIGFWAVLGYIGLLAVFCFVLAVLARKLPDNFNEAKLITFSMLIFCAVWVTFIPAYVSSPGKFTVAVEIFAILASSFGLILCIFAPKCFIILFKPEKNTKKHLMNKSQ
>LOCXPOlfC14.132.HIT1.OlfC.2R.876.ANF_receptor.exons8.OU342811.1.Pholis_gunnellus
MEMSPLFIGLIVLLGLCELSSALALNGSGDGVKQRAWLTEERTGVGLSTEASSVQCKLQGTTRQPAFSMDGDYVIGGVFSIHYNMHTVKHNYTTMPEPIRCSGSINSRELRFSRTMIFAIEEINNGMELLPGIKLGYQIYDSCASVPVAVHVAFQLSSGLDPVFYTGDNCSQSGTVMAIVGESGSTPSISMSRIIGPFNVPQVSYFATCACLSDKQQYPSFFRTIPSDQFQADALAKLVKHFGWTWIGAIRSDSDYGNNGMASFLKAAHKEGICVEYSESFHRTHPRSRIQRVAEIIRRSTAVVIVAFTSPGDLRILLEELSLKPSPPRQWIGSESWVTDPDMLRFSFCAGTIGFGIEKSIIPGLRDFLLDLSPSKVAASPVLTEFWEDEFNCRLGQKINACDGTEDIETIRSPYTDTSQLRITNMVYKAAYAIAHAIHNAVCQETHSITQCDKFTSIKSKQVLTQLKKVKFSQNGYDVSFDANGDPVATYELINWQQSESGSIELVTVGHYDASLPVGREFHINRNLTWVEGGTQVPVSVCSDSCPAGTRKVLQKGKPICCYDCIPCPDGEISNATDSPDCCPCSKEFWPNAKRDTCLPKPVEFLSFNEGLGIILAAFSVGGACLTIITAAVFHRHRTSPIVRANNSELSFLLLFSLTLCFLCSLTFIGAPSEWSCMLRHTAFGITFVLCMSCVLGKTIVVLMAFKATLPGRNVMKWFGPPQQRMTVVSFTFIQVVICILWLVLSPPFPMKNLTTYKERIILECALGSAIGFWAVLGYIGLLAVFCFVLAVLARKLPDNFNEAKLITFSMLIFCAVWVTFIPAYVSSPGKFTVAVEIFAILASSFGLILCIFAPKCFIILFKPEKNTKKHLMNKS
>LOCXPOlfC15.141.HIT1.OlfC.2R.882.ANF_receptor.exons9.OU342811.1.Pholis_gunnellus
MEMSPLFIGLIVLLGLCELNSALALNGSGDGVKQRAWLTEERTGVGLSTEASSVQCKLQGTTRQPAFSMDGDYIIGGVLPIHHYAHTFKHNYTTMPEPHRCSGSINSRQLRFSRAMIFAIEEINNSTELLPGIKLGYQIYDSCASVPVAVHVTFQLSSGLDPVFYTGDNCSQSGTVMAIVGESGSTRSISMSRIIGPFNIPQVSYFATCACLSDKQQYPSFFRTIPSDQFQADALAKLVKHFGWTWIGAIRSDSDYGNNGMASFLNAAHKEGICVEYSESFYRTHSRSRIQRVAEIIRRSTAVVIVAFTSPGDLRILLEELSLKPSPPRQWIGTESWVTDPDMLRFSFCAGTIGFGIEKSVIPGLRDFLLDLSPSKVAASPVLTEFWEDEFNCRLGQSKKTTEKNACDGTEDIETIRSPYTDTSQLRITNMVYKATYAIAHAIHNAVCQETHSITQCDKFTSIKSKQVLTQLKKVKFSQNGHDVSFDANGDPVATYELINWQQSESGSIELVTVGHYDASLPVGREFHINRNLTWVEGGTQVPVSVCSDSCPAGTRKVLQKGKPICCYDCIPCPDGEISNATDSPDCFPCSKEFWPNTKRDTCLPKPVEFLSFNEALGIILAAFSVGGACLTIITAAVFHRHRTSPIVRANNSELSFLLLFSLTLCFLCSLTFIGAPSEWSCMLRHTAFGITFVLCMSCVLGKTIVVLMAFKATLPGRNVMKWFGPPQQRMTVLSFTFIQVVICILWLVLSPPFPLKNLTTYKERIILECALGSAIGFWAVLGYIGLLAVFCFVLAVLARKLPDNFNEAKLITFSMLIFCAVWVTFIPAYVSSPGKFTVAVEIFAILASSFGLILCIFAPKCFIILFKPEKNTKKHLMNKSQ
>LOCXPOlfC16.157.HIT1.OlfC.2R.871.ANF_receptor.exons8.OU342811.1.Pholis_gunnellus
MEMSPLFIGLILLLCLCELNSALVMNGSGDGVKQRAGLSSEASSVQCKLQGTTRLPAFSMDGDYVIGGVLSIHHYVHTVKHNYTTMPEPLKCSGSIDARELRFSRAMIFAIEEINNSTELLPGIKLGYQIYDSCASVPVAVHVAFQLSSGLDPVFYTGDNCSQSGTVMAIVGESGSTPSISMSRIIGPFNIPQVSHFATCACLSDKQQYPSFFRTIPSDQFQADALAKLVKHFGWTWIGAIRSDSDYGNNGMASFLNAAHKEGICVEYSESFYRTHPRSRIQRIAEIIRRSTAMVVVAFTTTGDLSILLEELSLKPSPPRQWIGSESWVTDPDMLRFSFCAGTIGFGIEKSIIPGLRDFLLDLSPSKVVASPVLTEFWEDEFNCRLGQRSATEQNACDGTEDIEMIRSPYTDTSQLRITNMVYKAVYAIAHAIHNAMCQETNSITQCVKFTSIESKQVLTQLKNVNFSQNGYDVSFDANGDTVATYELVNWQKTESGYIELVTVGHYDASLPVGQEFRINRNLTWVEGGTQVPVSVCTDSCPPGTRKVLQKGKPICCFDCIPCPEGEISNATDSPDCFLCPKEFWPNAKRDTCLPKPVEFLSFNEGLGIILAAFSVGGACLTIITAAVFHRHRTSPIVRANNSELSFLLLFSLTLCFLCSLTFIGEPSEWSCMLRHTAFGITFVLCMSCVLGKTIVVLMAFKATLPGRNVMKWFGPPQQRMTVVSFTSIQVVICTLWLVLSPPFPMKNLTTYKERIILECALGSAIGFWAVLGYIGLLAVFCFVLAVLARKLPDNFNEAKLITFSMLIFCAVWVTFIPAYVSSPGKFTVAVEIFAILASSFGLILCIFAPKCFIILFKPEKNTKKHLMNKS
>LOCXPOlfC16.168.HIT1.OlfC.2R.882.ANF_receptor.exons8.OU342811.1.Pholis_gunnellus
MEMSPLFIGMILLLGLCELSSALALNGSGDGVKQRAWLTEERTGVGLSTEASSVQCKLQGTTRQPAFSMDGDYVIGGILSIHHYAHTVKNNYTTMPEPLKCSGSIDARELRFSRAMIFAIEEINNSTELLPGIKLGYQIYDSCASVPVAVHVAFQLSSGLDPVFYTGDNCSQSGTVMAIVGESGSTPSISMSRIIGPFNVPQVSHFATCACLSDKQQYPSFFRTIPSDQFQADALAKLVKHFGWTWIGAIRSDSDYGNNGMASFLNAAHKEGICVEYSESFYRTHPRSRIQRVAEIIRSSTAMVVVAFTSSGDLRILLEELSLKPSPPRQWIGSESWVTDPDMLRFSFCAGTIGFGIEKSVIPGLRDFLLDLSPSKVAASPVLTEFWEDEFNCRLGQRSATEQNACEGTEDIETIRSPYTDTSQLRITNMVYKAAYAIAHAIHNAMCQETNSMTQCDKFTSIETKQVLTQLKNVNFSQNGYDVSFDANGDPVATYELVNWQKTESGYIELVTVGHYDASLPVGQEFRINRNLTWVEGGTQVPVSVCTDSCPPGTRKVLQKGKPICCFDCIPCPEGEISNATDSPDCFLCSKEFWPNAKRDTCLPKPVEFLSFNEGLGIILAAFSVGGACLTIITAAVFHRHRTSPIVRANNSELSFLLLFSLTLCFLCSLTFIGAPSEWSCMLRHTAFGITFVLCMSCVLGKTIVVLMAFKATLPGRNVMKWFGPPQQRMTVVSFTFIQVVICTLWLVLSPPFPMKNLTTYKERIILECALGSAIGFWAVLGYIGLLAVFCFVLAVLARKLPDNFNEAKLITFSMLIFCAVWVTFIPAYVSSPGKFTVAVEIFAILASSFGLILCIFGPKCFIILFKPEKNTKKHLMNKNVS
>LOCXPOlfC17.175.HIT1.OlfC.2R.869.ANF_receptor.exons8.OU342811.1.Pholis_gunnellus
MSLLVLFPLLYSLCVLTITCNPISSFTSSPPSAAIVCTLQNSFQPSFVAKGDYVIGGIFPLHYNQEMPDLNCTYRALPVKCNGFDPRAFRWAQTMRLAVDEINQNADLLPNYTLGYKIFDSCAYPLTGQRAALAVLNGLSEDDSPMCQGASPLLAVIGESGSAQSIVVSRILQPFRIPMISYFSSCACLTDRRQYPTFFRVIPNDDYQVKAIAQLLVRFKWTWVGLVRGDHEYGRFAVQGLLRELQGTKVCVAYQEMIPLLYNRQRALEIMEVMRWSSAKVVVVFSAEGEMTPFLRDYMTQNITGIQWVASEAWVTASVFTGSEFYPYLGGTIGFGIRKGHISRLSLYLQTVNPQMYPNNILVKELWEALYGCNPSPSPGSQLPLCSGQESLLEQHSAYMNTSSPRVAYNVYKAVYAVAHSLHNLLLCKPGTGPFQNNSCAQSNNIYPWQLQYYLQEVKFNIAEEEVNFDLKGDSIPYYDILNWQRGTDGNIEFVNVGLFDGTKPAGEELVIQEDRIMWAGHQSEASCSHLSVCSASCLPGSRKAVRRGEPVCCFDCVPCDSGKISNQTNSIECSLCPEDFWSNNDRAACIHKKVEFLAYDSLGITLTVISVVGACLAIAVFAIFFYHRNTAIVRVNNSELSFFILFALTLCFLCSLLFIGEPTFWSCMLRHTAFSITFSLCISCILGKTLVVLAAFTATRPGANIMKWLGPKQQRAIIFMCTLIQVVICTAWLIDAPPSPSPNTQYERSKIILECSVGSSIAFWCVLGYIGLQACLCFVLAFLARTLPGNFNEAKFITFSMLIFCAVWLAFIPAYISSPGNYADAVESFAILASSFGLLFCLFAPKCYIILLKPEKNTKQHLMGKEKK
>LOCXPOlfC18.176.HIT1.OlfC.2R.852.ANF_receptor.exons6.OU342811.1.Pholis_gunnellus
LRRAIILSLFVLCPSTVSGCELFRKFDMPSLFKQGDVMIGGIFPVFNKEISSTPTFESEPPRVKCAGFDLRAFRWTQVMIFATEEINNDPAFLPNISLGYRILNSCASPTNTLRAALSLASGPEERELNSTCPPAISALIAESGSSQSLAVAGTLGPFQVPIVSYFSTCACLSDRAKYPTFFRTIPSDYFQAKALAALVERFGWQWIGAIQSDNDYGRGGIQAFTEEVKKLGVCIAFVGTILRTYTMDKILDVVEMIKQSAVKVILAFVPEGDFYPLMKEVVKQNITGIQWIASEAWITATRPSTPEIYRAFGGALGFVVQKMAIPNLKQFLTGISPYADPSAAFVRDFWEIMVGCRPLLPGEQRGTEATNEICTGYETLLNSQDVFFNVTQLRVSYNVYKAVHAIAHALHQLIFCQPVGENTVRPCLNISKIQHKEVTDHLRRVNFKNQFGEHVFFDVNGDPPPSYDIINWQLIDGQVQHVTVGHFASAAHVNYKLRIQKEDIVWKTGKMVPTAMCSDVCPVGTRKAQKKGKPHCCFDCIPCADGTIANSTGAADCTPCSREYWSNAGKDECIPKTFEFLTYHEPMGIAITVVSLLGASLSLAMMMVFIRYRETPVIKASNSELSCFLLLSLFLCFLCPLTFIGRPTVWTCMLRHTAFGVTFALCISCVLGKTIVVVTAFKATFPGNTFAGKFGPAQQRIIVCSCTLIQIVICVLWLKLNPPFPDMVFRHSNKKIVLECNTGSEAAFYAVLGYIGILALICLLLAFLARKLPDNFNEAKLITFSMLIFCAVWVTFIPAYLSSPGKFTVAVEIFAILSSAFGLFTSIFAPKCYIILIKPEKNTKKHVMGKTL
>LOCXPOlfC19.178.HIT1.OlfC.2R.839.ANF_receptor.exons6.OU342811.1.Pholis_gunnellus
ITFILFSLLARARSENQTCKVIGQTGFMEFSKGGDLIIGGVFSMTSTRKLIDNGYQELPHSYCIKWNDRELKFARTVIFTVEEINRDTKLLPGVSLGYRLYNGCGSENLMRAAVEAVNGADSKGCSNQIQALIGHSSSGVSEDINTILSPLSIPQVSHLSTCACLSDKRLYPTFFRTVPSDHFQILGLVQIMKYFDWRWVGIIYSKDLYSEEGTAKFNMEAQKKGICVEYALPYSQTGLVKFDAIVQTLRESSSKVVLLFMPLFNTKSFLSKIEKYNITGKQWLGGEAWITQADLASVKRKNILQGAMGFALPLAYIPGLGEYLLNLKPSDEPQSTIIEAFWEKFFDCSFSPSNTTTMCTGTEDLSTVSSDYTDVTQFRNENNVYKAVYLVAYALHALLQCQNGSNPTTGKPCVNKTEVQPKLVLEHINYVNFTTQNGAKVFLDENGDSVAQYDLVNWQMKEDGSVEIVNVGQYDTSYPEGEEFKLKDNTKIVWGGNSHEVPRSVCKEPCPPGTRKAINKFKPVCCFDCFECPEGSISNQTNSLHCLICPPEFWPNEKKDKCLPKPTEYLSYKEILGSVLTGFGCGGVFLSLLISIIFFTHKETPIVRANNSGLSFLLLFSLKLCFLCSLTFIGRPTEWSCMLRHTAFGITFVLCISCVLGKTIVVLMAFRATLPGRNVMKWFGPAQQRLSVSAFTLIQVIICILWLRINPPFPKRNMKYYKEKIILECALGSAFGFWAVLGYIGLLALLCFVLAFLARKLPDSFNEAKLITFSMLIFCAVWITFIPAYVSSPGKFTVAVEIFAILASSFGLLVCIFFPKCYIIIFRPERNSKKHLMGK
>LOCXPOlfC20.183.HIT1.OlfC.2R.818.ANF_receptor.exons6.OU342811.1.Pholis_gunnellus
QTCKVIGQTGFMEFSKGGDLIIGGVFSMTSIRKLIDNGYQELPHSYCIKWNDRELKFARTVIFTVEEINRDTKLLPGVSLGYRLYNGCGSENLIRAAVEAVNGADSKGCSNQIQALIGHSSSGVSKDINTILSPLSIPQVSHLSTCACLSDKKLYPTFFRTVPSDHFQILGLVQIMKYFDWRWVGIIYSTGSYSEKGTAKFNMEAQKEGICVEYTIQYSPTSLVKFDAIVQTLRESSSKVVLLFMSLAFTKSFLSKIEKYNITGKQWLGGEAWITQADLASVKRKNILQGAMGFGLPLAYIPGLGEYLLNLKPSDEPQSTIIKAFWEKFFDCSFSPSNTTTMCTGTEDLRTVSIDYTDVTQFRNENNVYKAVYLVAYALHALLQCQNGSNPTTGKPCVNKTEVLEHINYVNFTTPNGAKVFFDENGDSVAQYDLVNWQMKEDGSVEIVNVGQYDTSYPEGEEFKLKDNTKIVWGGNSHEVPRSVCKEPCPPGTRKTINKFKPVCCFDCFECPEGSISNQTNSLHCLICPPEFWPNEKKDKCLPKPTEYLSYKEILGSVLTGFGCGGVFLSLLISIIFLTHKETPIVRANNSGLSFLLLFSLKLCFLCSLTFIGRPTEWSCMLRHTAFGITFVLCISCVLGKTIVVLMAFRATLPGRNVMKWFGPAQQRLSVSAFTLIQVLICILWLRINPPFPKRNMKYYKEKIILECALGSAFGFWAVLGYIGLLALLCFVLAFLARKLPDSFNEAKLITFSMLIFCAVWITFIPAYVSSPGKFTVAVEIFAILASSFGLLVCIFFPKCYIIIFRPERNSKKHLMGK
>LOCXPOlfC26.186.HIT1.OlfC.2R.845.ANF_receptor.exons6.OU342811.1.Pholis_gunnellus
LVLLVLLCRWGAPVCLLQGKAQPTELTKAGDFVTGGIFTFRTGYRGSVPTFQTLPDPPTCLDINVREFKFAQTMIFAIEEINQNPAILPNHTMGYKIYNSCGMSNIIRAALDLANGQREIIDERNCTKADTAQAVLGHSGSAPTVGFARIIGRFQIPVISHFATCACLSNREEFPSFFRTIPSDLHQSRALAKLVKHFSWTWVGAISNKNEYGINGIAAFIQAAQEEGVCIEYYQAFEQTGPLHELTKVVESVKYSTSKVIVAFMSHREINVLVTELYKQNITGLQWVGSDAWITDDSLTDSEGHSLLVGSLGFTVSKAKIPGLEEHLKQLHPSQFPDSQFVRDFWEDVFDCALNGTANAQRKPCSGFESLQTVESYFTDVSELRFTNNVYKSVYTVAHALHSLLMCEEGRGPFYNRSCADTGNIQPWQVLHYLQNVNFTTNEKERVTFDQNGDLPARYELVNLQHVTSRTMHVATVGVFDSTLPRERQFIMNGMKIVWGGRSNTVPVSVCSESCPPGKRNVLQKSKHICCYDCIPCAEGQISNITDSMECFKCPIDYWPNTRGDTCILKEIEFLSYAEIMGIILTFFCLMGAIVTTVIASIFFHFRETPIVRANNSELSFLLLFSLTLCFLCSLTFIGRPTEWSCMLRHTAFGITFVLCISCVLGKTIVVLMAFRATLPGRNVMKWFGPAQQRLSVLAFTLIQVLICILWLTINPPFPYKNMNHYKEKIILECSLGSPVGFWAVLGYIGLLAVLCFVLAFMARKLPDNFNEAKFITFSMLIFWAVWIAFIPAYVSSPGKFTVAVEIFAIIASSYGLLLCIFMPKCYVILLRPEQNTKRHIMSKS
>LOCXPOlfC21.197.HIT1.OlfC.2R.860.ANF_receptor.exons6.OU342811.1.Pholis_gunnellus
MPSTQRWPEQGWAILQLLLVASFSQTEELVCRRRGDPESPQLYKDGDIMLGGIFSFHSSWKDRQDTYIQKPLPLQCTSLNFRGFQFAQAMLFAIEEINNSTYLLPGISLGYKIYDACGSIARSVRVALALANGNDAASALSEAPCTRLSQVQAIMGETSSSPCMAIATVIGPFHIPMISHFATCACLSDKTKYPSFLRTVPSDYYQSRALAQLVKHFGWTWVGAIRTNDDYGNNGMATFTETAQRLGICLEFSVSFFRTDPPDKIQKIIDTIKTCTSKVIVAFLSHMDMDVVLHELSHHNLTGYQWVGTEGWIFDSQTAAMDRHHILDGAIGLSIPKAHVSGIREFMLDVKPLNSSSNEMYTEFWEVLFSCKFRQSKSSSGNQRECTGHEDLTRVQNSFTDMSLMPIFNNVYKGVYAVAHTLHGILNCNKTCNNTVQLDPYKILQLMKKIQFKTKEGEEVYFNENGDPAAKYEIINWQPTEKGIVDFVTVGLHDASLPADKQLNLQNKSLIWTQNSQKVPLSVCSEKCPAGTRKVLQKGKPVCCYDCLRCAEGEISNITDSIACVRCYPEFWSNERRDACVKKKAEFLSYEEIMGALLTAASLFGTCITNVVALIFFRYRKTPIVRANNSELSFLLLFSLTLCFLCSLTFIGRPTEWSCMLRHTAFGITFVLCISCVLGKTIVVLMAFRATLPSSNVMKWFGPAQQRLCVLCFTLIQVIICVLWLTISPPFPLKNFKEIKDKIILECALGSAVGFWAVLGYIGLLALFCFILAFLARKLPDNFNEAKFITFSMLIFCTVWLTFIPAYISSPGKFSVAVEIFAILASSFGLLFCIFFPKCYIILLKPEKNTKKNMMGKGAP
>LOCXPOlfC22.203.HIT1.OlfC.2R.858.ANF_receptor.exons6.OU342811.1.Pholis_gunnellus
MPSTQRWPEQGWAILQLLLVASFSQTEELVCRRRGDPESPQLYKDGDIMLGGIFSFHSSWKNRQDTYIQKPLPLQCTSLNFRGFQYAQAMLFAIEEINNSTYLLPGISLGYKIYDACGSIARSVRVALALANGNDAASALSEAPCTRLSQVQAIMGETSSSPCMAIATVIGPFHIPMISHFATCACLSDKTKYPSFLRTIPSDYYQSRALAQLVKYFGWTWVGAIRTNDDYGNNGMATFTETAQRLGICLEFSVSFFRTDPPDKIQKIIDTIKTSTSKVIVAFVSGLDMDVVLHKLSHHNLTGYQWVGTEGWIFDFQTAAIDRHHILDGAIGLSIPKAHVSGVREFMLDVKPLNSSSNEMFTEFWEALFSCKFRQSKSSSGNQRQCTGHEDLTRVQNSFTDMSLMPIFNNVYKGVYAVAHTLHGILNCNKTCNNTVQLDPYKILQLMKKIQFKTKEGEEVYFNENGDPAAKYEIINWQPTEKGIVDFVTVGLHDASLPADKQLNLQNKSLIWAQNSQKVPLSVCSEKCRAGTRKVLQKGKPVCCYDCLRCAEGEISNITDSIACVRCYPEFWSNERRDACVKKKAEFLSYEEIMGALLTAASLFGTCITNVVALIFFRYRKTPIVRANNSELSFLLLFSLKLCFLCSLTFIGRPTEWSCMLRHTAFGITFVLCISCVLGKTIVVLMAFRATLPSSNVMKWFGPAQQRLCVLCFTLIQVIICVLWLTISPPFPFKNFKEIKDKIILECALGSAVGFWAVLGYIGLLALFCFILAFLARKLPDNFNEAKFITFSMLIFCTVWLTFIPAYISSPGKFSVAIEIFAILASSFGLLFCIFFPKCYIILLKPEKNTKKNMMGKG
>LOCXPOlfC23.210.HIT1.OlfC.2R.860.ANF_receptor.exons6.OU342811.1.Pholis_gunnellus
MPSTQRWPEQGWAILQLLLVASFSQTEELVCRRRGDPESPQLYKDGDIMLGGILSFHSSWKDRQDTYIQKPLPLQCTSLDFRGFKFAQAMLFAIEEINNSTYLLPGISLGYKIYDACGSIARSVRVALALANGNDAASALSEAPCTRLSQVQAIMGEAASSPCMAIATVIGPFHIPMISHFATCACLSDKTKYPSFLRTIPSDYYQSRALAQLVKHFGWTWVGAIRTNDDYGNNGMATFTETAQRLGICLEFSVSFFRTDPPDKIQKIIDTIKTSTSKVIVAFLSGLDMDVVLHELSHHNLTGYQWVGTEGWIFDYQIAAMDRHHILDGAIGLSIPKAHVSGVREFMLDVKPLNSSSNEMFTEFWEALFSCKFRQSKSSSGNQRQCTGHEDLTRVQNSFTDMSLMPIFNNVYKGVYAVAHTLHGILNCNKTCNNTVQLDPYKILQLMKKIQFKTKEGEEVYFDENGDPAAKYEIINWQPTEKGIVDFVTVGLHDASLPADKQLNLQNKSLIWAQNSQKVPLSVCSEKCPAGTRKVLQKGKPVCCYDCLRCAEGEISNITDSIACVRCYPEFWSNERRDACVKKKAEFLSYEEIMGALLTAASLFGTCITNVVALIFFTYRKTPIVRANNSELSFLLLFSLKLCFLCSLTFIGRPTEWSCMLRHTAFGITFVLCISCVLGKTIVVLMAFRATLPSSNVMKWFGPAQQRLCVLCFTLIQVIICVLWLTISPPFPFKNFKEIKDKIILECALGSAVGFWAVLGYIGLLALFCFILAFLARKLPDNFNEAKFITFSMLIFCTVWLTFIPAYISSPGKFSVAVEIFAILASSFGLLFCIFFPKCYIILLKPGKNTKKNMMGKGAP
>LOCXPOlfC24.212.HIT1.OlfC.2R.840.ANF_receptor.exons6.OU342811.1.Pholis_gunnellus
MSQVIIGLLFLWHLLTCGAAKENAPFCQILGSPEFPLMSKEGDVMIGGAFSIHSKITQPPLSFTEKPSRVTCSSVNLREFRFAQTMIFAIQEINKSKFLLPNVSIGYRIYDNCGSTLTSMRAAMALMNGDEWTVGKSCSGQSAVHAIIGESESSSTIVLSRTTGPFKIPVISHSATCECLSDRKEYPSFFRTIASDLYQSRALAQMVKHFGWTWVGAVNSDSDYGNNGMAIFLAAAQEEGVCVEYTEKFHRAEPEKLMKVVEVIRKSTARVIVGFLAHVEMNNLLEKLSLHNITGLQFIGVEAWITADSLVTPTSFSVLGGSLGFAVQKANISGLGDFLIKDFWETEFKCKETNKDTKAASCKGNQDLIELQDNDDDVAELRYSNNIYRAVYAVAHSLHSILKCSKSQGCDRTIKVTPWQVVESLKQVNFTINNGDQVWFDSTGAAVARYEVVNWQRGSEDSVQFKPVGYYDASLPPGQKFVLNTEAILWPGGKTEANIFFDMCSKRCRPGTHKVLQKGKPVCCYHCIPCAEGEISNSTDSNDCKKCPEEYWPNQNRDACVLKNVEFLYFTEVMGIILVFFTLFGVFLTLIVATLFLVNKDSPLVKANNSELSFLLLFSLTLCFLCSLTFIGRPTEWSCMLRHTAFGITFVLCISCVLGKTIVVLMAFRATLPNSNVMKWFGPAQQRLSVLAFTFIQVLICILWLTINPPFPYKNMKHYKEKIILECTLGSTVGFWAVLGYIGLLAVLCFVLAFLARKLPDNFNEAKFITFSMLIFCAVWITFIPAYVSSPGKFTVAVEIFAILASSYGLLLCIFAPKCFIIVLKPELNTKKHLMGKTGS
>LOCXPOlfC25.213.HIT1.OlfC.2R.854.ANF_receptor.exons6.OU342811.1.Pholis_gunnellus
MWDCVDVMLLFVLFVGVCGAMDDTALCEMLGSPEFPLLSKEGDITIGGAFSIHSQISKPSLSFTNAPESLICSRINLREFRFAQTMIFAIQEINNSSSLLPNISIGYKVFDSCGSTLPSMRAVMGLINGQERTLGKTCSRQSSVHAIIGASESSSTIVMLQISGIFQIPVISHFATCACLSNRKEYPSFFRTIPSDYYQSRALAKLLKHFGWTWVGAVRSDNDYGNNGMETFITAASQEGVCVEYSEAISRTDPSWQVARVVRVIHSGSARVLVAFLAQGEMDILLDEALKQNLTGLQWVGSESWITAGHLATERYSGILTGSLGFAIKKTKITGLREFLLMVNPSQNPHNDLLREFWEATFGCSFQSNLNGQTQCSGSERLEDINNPFTDVSELRISNNVYKAVYAVAHAMHNMLKCGHNDEAVNQSCNWKDNLQIKQVVKHLQRVNFTLQSGERVNFDGNGDPSATYELVNWQRNQAGDTVFVAVGSYDASLPNGKQFIMNKKNKTWAAESPKRPQSVCSESCLPGFRQAVINGKPICCFSCIACAAGEISNSSSPGECSRCPLEYWSNEDHSQCVPKGIEFLSFGETMGALLTAFSLFGASLTLVVSCVFFRFHHTPLVKASNSELSFLQLFSLTLCFLCSLTFIGRPTEWSCMLRHTAFGITFALCISCMLAKTLAVVIAFKAKRPANPAPQCSAPLQRTSVLSCTLLQVLVCLLWLILAPPFPYKNTAYATERIILECNLGSPIWFWAVLGYIGLLAVLCFILAFLARKVPDNFNEAKFITFSMLIFCAVWVTFIPAYVSSPGKFTVAVEIFAILASSFGLLFCIFAPKCYILLLKPERNTKKHMIGRN
>LOCXPOlfC26.216.HIT1.OlfC.2R.861.ANF_receptor.exons6.OU342811.1.Pholis_gunnellus
MLLIADLLLLSLLAVRGGKPVCQTYGTKEQSQFSKEGDINIGGIFSFHQNPVSVNPAHQVNPGTIQCEGLDPGELQYAFTMIFAIGEINNSSDLLPGVTLGYRIFDSCPSIPLSIRASLNLMNRYVSGDGSCSKLSNVHAVIGETTSTSTIGIARTMGPFNIPVISHSATCACLSNRRDYPSFFRTIPSDIHQSKALAKLVKHFGWTWVGAIRTNSDYGNGGMATFLEAAEREGVCVEYSVAIYRTDPRKWFLEVVDIIKKSTSKVIVAFADGTDLDILIKELHEQNVTGLQWVGSEGWITYRYIASPVNYAVVQGAVGFSALNAHIPGLQEFLANSRPSTTPGDQGLVELWETVFGCTLTPQAETQAQGSVAACTGKESLWDKSTRFTDVSDASLLNNVYKATYAVAQAMHMLFTCKDGQGPFENNTCADWENTQPWQVLHYLTQVNFTTKIGERVFFDELGNPVASYALVNWQMDETDYIVFKTIGFYDASQPEGQQFKMKADVKAIWAGENLEVPRSVCSESCLPGTRRAFVKGKPVCCFDCITCADGEFSNSTNAVKCDKCLPEYKSSEERNNCDLKDIEFITFRELMGILLVTFSVFGACLAMTIALIFFHYRQTPIVRANNSELSFLLLFSLTLCFLCSLTFIGRPTEWSCMLRHTAFGITFVLCISCVLGKTIVVLMAFRATLPGSNVMKWFGPAQQRLSVLAFTLIQVLICILWLTINPPFPYKNMNHYKEKIILECALGSPVGFWAVLGYIGFLAVLCFVLAFLARKLPDNFNEAKFITFSMLIFCAVWITFIPAYASSPGKFTVAVEIFAILASSYGMLFCVFLPKCYIILLKPENNTKKHLLSKATRRAL
>LOCXPOlfC23.226.HIT1.OlfC.2R.839.ANF_receptor.exons11.OU342811.1.Pholis_gunnellus
RIPGSMALPVLEKKGDIILGGLFSLHDMVVEPSLPFTSSPPPEQCTRFNFRTFRWMQTMIFAIEEINRDGKLLPNITLGYRIYDSCSTPHQALKAAMELVGSEKSSGVEGETRSKGTCRGTVPAVIGDGGSTQSLVVARFLGVFHVPQVSYFSSCACLSDKKEFPAFLRTMPSDFFQVDALVQLVMHFGWTWVGVIAGDDAYGLGGANIFANEVRKLGACVALHEVIPKNRAQTTISSIVSKIRSSGARVILVFAVEQDAAALFDEALRHDLEELTGIQWLASEAWSTASVLSTPKKHHHILQGSMGFAIRRAHIPRLQDFLLRLHPSSPHALADPFLIAFWEEMFQCSLGVQAEGQEHNVEGKPPCSGAEELGSVTNIYSDVSQLRISYNVYKAVYAIVHALKAMRSCACPDADNIQPWQLLHYIKLVEYMNSFGDEIKFDENGDPAAMYDLVNWQLRPDGEMEFVTIGKFDETTTGGKQKLQIQEPIIVWNGNQTKIPLSVCSSICVPGTRKAIRPNFPICCHDCVICRAGEISNQTDAIECVACLPEFWSNTERTACIPKQVEFLSYSSTMGITMVAISLIGSFCTCVVAFIFSCHRATPIVRANNSELSFLLLFSLTLCFLCSLTFIGRPSEWSCMLRHTAFGITFVLCISCILGKTIVVLMAFKATLPGRNVIKWFGPAQQKAIISLCTLVQVIICTVWLVVAPPTPRQLMPRKSILVILLCDEGSPVAFALVLGYIGLLACLCLVLAFLARKLPDNFNEARLITFSMLIFCAVWIAFVPAYISSPGKYSTATEVFAILASSYGLLGCIFAPKCYIILLRPEKNTWKRLMSKAA
