# Supplementary material for: Expanded olfactory system in ray-finned fishes capable of terrestrial exploration
Source: BMC Biol. 2023 Jul 31;21:163. doi: 10.1186/s12915-023-01661-8 (PMC10392011; doi:10.1186/s12915-023-01661-8)
Supplement: Supplementary file 3 — Additional file 3: Data S1. Protein sequences and genomic coordinates of OLF genes. FASTA and General Feature Format (GFF) files containing the protein sequences and genomic coordinates for all identified OLF genes in this study. [file 12915_2023_1661_MOESM3_ESM.zip › PROTEINS/Phyllopteryx_taeniolatus.OLF_genes.fa]

>LOCXPSichOR19.10-delta.306.16.HIT1.OR.1R.292.7tm_4.exons1.CM034163.1.Phyllopteryx_taeniolatus
LRLGGYVDVDKYRYVYLMFFLALYVLILYSNCIIICVIWMHRNLHEPMYVFIAALSLNSLLFSTAIYPKLIVDVLSHQQSISYSGCLVQAFLFYSLSGSDLMVLSAMAYDRYVSICRPLQYATTMGTTTVSVFLALAWFFPACQMLVSTVIQSKQKICNFTLGGFYCNITLVTIHCTTPKSLTVWTSISLISIGLIPMLFIVFTYVKIFIVAYRSHGEVRKKALDTCLPHLIVLITFTCLVFFDIITELLESVLPRSARLIMSLQIVVFNPLFNPIMYGLKMKEIWKHIKRL
>LOCXPSichOR4.1-eta.305.32.HIT1.OR.1R.299.7tm_1.exons2.CM034167.1.Phyllopteryx_taeniolatus
ANVSGVVEYRDSLGKAVVKNVVVLAIGLSINYIDVSLMYTFCKHQMFYSNPRYILFFTLVLNDMIQMSVGITLFVNSYARYRITVMSCAPFILTAIITTENTPLILACMAGECYVAVRLPLHHARICTVRRTLLLIASILTISVVSAFPDLFVTLATERRDFFSSKIFCLRETAFPSKKLAQKRDITYIVYLILVWSVIFFTYFKILFTAQAAGKDAKKARRTIVLHGVQVLLCMTTYAAPLVKDALLRVFPKSYSDSLFACYIIVQVWPRSISPIIYGVRDKCFRKYLKHYLICRTAP
>LOCXPSichOR19.11-delta.306.34.HIT1.OR.1R.293.7tm_4.exons1.CM034170.1.Phyllopteryx_taeniolatus
VLIILGGYVDLDKYRYVYFVLLFTLYVLILCSNCAIICVIWIHRSLHEPMYVFIAALSLNSVLFSTAIYPKLFVDVLSHQQTVSPSACMLQYFVFYTLGGADFYLLSAMAYDRYVSICKPLQYATSMGTTSVVVFLALAWFVPACHLLVPTVVSAKQNTCHSTLAGIFCNNSIHKLFCVTPRFLTLWGLFALTNLTLLPVLFILFTYIKILTVVYRSCGEVKKKAADTCLPHLMVLISFSCLCAFDVIKARLEGDLSKSVRLIMSLQFMVYNPLFNPIIYGVKMKQIWKHIKR
>LOCXPSichOR19.9-delta.308.21.HIT1.OR.1R.292.7tm_4.exons1.CM034170.1.Phyllopteryx_taeniolatus
ISLGGYVNVDKYRYVYFVFLLILYVLILCSNCTIICVIWIHRNLHQPMYVFIAALSLNSLLFSTAIYPKLFVDVLSRRQSVSHTACMSQYLIFYSLAGSDFLLLSAMAYDRYVSICKPLRYATTMGTTAVAVLLALVWLLPACHVLVATVISAKQKMCHFILAGIFCNNSVQQLFCSIPRFLTVWGLLVLTNITLIPVLFILFTYIKIFMVAYRSCGEVRKKAAETCLPHLMVLISFSCLCGFDVIIARLESDLSKTLRLVMSLQIVVYNPLFNPIIYGVKMKEIWKRITRL
>LOCXPOR1.9.HIT1.OR.2R.327.7tm_4.exons3.CM034166.1.Phyllopteryx_taeniolatus
ENSSHGTFVFRGFPALDERRWVLAPPLVAASAAALLGNALLIYVIVSVERLHSPMYLLICSLCVVDLLAIGAIVPSTVVGLLVDRDRVSLAGCLAQMFATHFLSSIESTLLLAMALDRYVAVCHPLRYKQLVGWRAAVTLTLFTLARSGGVMATLVGLAGSLRFCASDVIRHCYCDHMALVSLACGDTDRSAAAGVAVIACFVGVDIPLIVFSYLKILGAVVRAAAPGDERRKAFHTCGTHLMVMMVFYLVGSVTFLSHNLGLGIPTDANSAMGLLYILIPAAANPIIYGVRTAEIRNGFYRLIGFGARPPTPPSRCEGTMGARGRV
>LOCXPOR1.9.HIT1.OR.2R.286.7tm_4.exons3.CM034166.1.Phyllopteryx_taeniolatus
HTTASAHSAFTSRRRCWRASPKADESVEAIPDLCRADAVDDGVGGGRDEDVQEPHGAVGVSWDTETEVVRQEGDTAHQVEHHHHHQVGAARVEGLTTLIPGGRCPHHGAQDLQVGEDDERDVHAHEACNDSHAGGGATVGVAARQADQRHVVAVAVADDVGSAEPQRARQAHQGGHDAAASGQREERQRDRRSPAHQLLVAQRVAHGHVAIQRHGQEQGGLDRRQEVSGKHLRQAAGQGHAVPVHKQTHDRAGDDGADGQEVHHAQGADQQVHGAVEALHADDDIN
>LOCXPOR2.10.HIT1.OR.2R.300.7tm_1.exons1.CM034166.1.Phyllopteryx_taeniolatus
GREERAAAAALTTSFCLIFLFVNGVMLLTLGSKRVFRETSRYVLLSNLLLGDTLQLAVVQLLYLLSASRVTLTYPVCGVLVMLGNLFSRISPLVLAVMSLERYVAVCHPLRHASIITSRNTAVAVLAVWVFTFLNVLILGLLLTMFPFDQLESLQMSQFCSFHAILLVPVAESYYEVYTYLLFISASLTIVFGYVGVIVSARSAATDKDSARKARDTLLLHLAQLGLSLLSVFYTSLTLRISTLLSRAVLVRIQSTLFVCLFLLPRCLSSLVYGLRDQSLRVVFVYHLCFHLKVSVTPVK
>LOCXPOR3.11.HIT1.OR.2R.304.7tm_1.exons2.CM034167.1.Phyllopteryx_taeniolatus
RAALANVSGGVEYRDSLGKAVVKNVAVLAIGLSINYINVSLMYTFCKHQIFYCNPRYILFFHLVLNDMIQMSVSVILFVVSYALYRISVSVCGAFILMAVITSENTPLNLACMAAECYVAVCLPLGHARICTVRRTLVLIALIWTVSLISTFPDLFVTLATEPLEFFSTEVFCVRETAFPNPMLAQKRDITYIVYLVLVWSVIFFLYFKILFTAQLASNDSKKALRTIVLHGVQVLMCMTMYAEAPVKIALLRWFPENYSDSLFGCYIIVQILPRAISPVIYGVRDKCFRKYLKHYLICRKSPQ
>LOCXPOR5.13.HIT1.OR.2R.304.7tm_4.exons1.CM034170.1.Phyllopteryx_taeniolatus
MANLTVPPYFNLTMFVNIGPYRYPALATCLLLYVFIVCANWAVVLTICREKTLHKPMYIFVASLSFNALYGSTGFFPRFLLDLASDTHLISRVACYTQIYFIYTYATNEMTTLCVMAYDRYLAVCHPLHYHTRMTVKKAQTLAGLVWLFSVFILFTAIYMSAKLPLCGNKIQKVFCANWNVVKLSCVPTVVNNVVGMSITICTVFFPLAFVFYTYTRIINVTWRSSAKFKGRVFQSCLPHMISFVIYSITAFCDIALSRYNIEEMNPFVAIILSLEFVFIPPLFNPLVYGMKLTDIRRHIFKML
>LOCXPOR6.14.HIT1.OR.2R.304.7tm_4.exons1.CM034170.1.Phyllopteryx_taeniolatus
MPNLTLSPYFNLTMFVNIGPYRYPALAACLLLYVFIVCANLVVVLTICREKTLHEPMYIFIASLSFNALYGSTGFFPRFLLDLASDAHLISRAACFTQIYFIYTYGCNEMTTLCVMAYDRYLAVCHPLHYHTRMTVKKALTLAGLAWLIPAFFLTTLIYLSATLPLCGNEIQKVFCANWNVVKLSCVPTVVNNVVGMFMTICTVFLPLAYVLYTYTRIMKITRRRSAEFKGRVFQSCLPHMVSFVIYSIAAFSDIALSRYNMEDMNRFVAIILSLEFVVIPPLLNPLVYGMKLSYIRRHIFKML
>LOCXPOR7.15.HIT1.OR.2R.300.7tm_4.exons1.CM034170.1.Phyllopteryx_taeniolatus
MTNATALTFFHLTGLSHMTQRLRVLVFAVTLLCYAAILLVNGLLIVTIVLEKKLHEPMYFFVCNQCVNGLYGTVAFFPKFLYDLLSKSHIISYFGCLMQVFIIYSYAASEIAILAVMAYDRYVAISRPLEYHAIMTKCRVLLLVTFSRIVPMLCQAVVTIMSSKLELCGSHINKLYCENWSLLKLSCNPVTSNSIVGFVNIVFYFGHDLFIMCSYVQLVKLAFRSEDGKKKFTQTCVPHLLSLFNITVALLFDLMYARYGTSSMPQSLKNFMAIQILAIPPLLNPIIYGMKLSKIRNKIL
>LOCXPOR9.16.HIT1.OR.2R.311.7tm_4.exons2.CM034175.1.Phyllopteryx_taeniolatus
DEPAQRLFNLLRLQRVYDGVEHGREDGGERQVDDAAVRVDVLHQREGDEQRDEVDGHQREVGDAGAEGLEALPDGGHLGQGAADGRVAEQDEGQRQPEDHHRVHAAHHVVGVVAVAGQPVDLAVVAEVAVDHHRLAEGQSGQQARGHRHQDRHQQPEAQDQRQHEAVRHPHLVVQREDDGQEPVVGQRDQVEGLHRQAGVAEEQESEAAAEGDAAVAEQEHVQELGNQGRAPEQVREGQVEDRHILGGLQPPVQADDGHHGAVGQHGHRVDQEQEDVVKLDVRDPGQAADDEVLGVHHGHVLVLCRIEQVH
>LOCXPOR9.16.HIT1.OR.2R.311.7tm_4.exons2.CM034175.1.Phyllopteryx_taeniolatus
MNLFNPAEDENVSMVHPEYFIISGLSGVPHIKLYYVFLFLVYTVSVLANGTVMTVICLDRRLQTPKYVAVFNLAFADLFGSSALVPKLLDVFLFGHRRVPFRSCLTFLFFCYTCLSMQSFNLVALAYDRLLAIIFPLHYQVRMTHRFMLSLILSFWLLVAVLVAVATGLLTRLSFCKSVVINSYFCDHGQIYRLACNSHYPNYVVSCVYPVVIFWLPLAFILLSYAAIGCTLAKVAPVRERLKAFRTCVAHLSLVAIYFIPLLITFTLMENIHPDGRIVNLSLTSVFPPVLNPVIYTLQTQEIKESLSRLI
>LOCXPOR9.16.HIT1.OR.2R.302.7tm_4.exons2.CM034175.1.Phyllopteryx_taeniolatus
EPVQSGRGRERVHGAPRVLHHQRPVRGPSHQALLRLPVPGLHGVRAGQRHRDDRHLPGPAAADPQVCGGLQPGLRGPVRELGPGSQAPGRVPVRPPPRPLPQLPHFPVLLLHLLVDAVLQLGRAGLRPAPGHHLPAALPGEDDAPLHVVADPELLAAGGGPGGGGHGPADPTVLLQVGGDQQLLLRPRPDLPAGLQQPLPQLRGELRVPGGDLLAAAGLHPAQLRGHRLHPGQGGPRPGAPQGLPHLRRPPLAGGHLLHPAAHHLHADGEHPPGRPHRQPVAHLRLPARAQPRHIHAADARD
>LOCXPTAAR1.30.HIT1.TAAR.2R.318.7tm_1.exons2.CM034170.1.Phyllopteryx_taeniolatus
EAELCFPRLGNTSCSKTQHPRPVTAYMLLSVISVITVTLNLLVIISISHFKQLHTPTNLLLLSLATSDFLVGFLMLFQISLLGGCWFFGDLMCVVYYIVDHSVTSASIGSMVFISVDRYVAICDPLCYTVKVTKTRVDISVYLCWATSFVFHCMCLLDTLKQPGRFNTCVGECVIVVAYFVGITDLFVSFIGPITVILVLHMKVFAVAVSQARALRSCAGGVTLQGSATKKSELKAARTLGVVVVVFIACIMPYFCIAISGQDVLLNASSAAFIICLFYFNSCLNPLIYAFFYPWFRKSIKLIVTLQILKPDSCQANI
>LOCXPTAAR2.31.HIT1.TAAR.2R.326.7tm_1.exons2.CM034170.1.Phyllopteryx_taeniolatus
DQSELCFPQVANISCRKSLSGLSEGVLSAVLLPVVCVLTVLLNLLVIIAISHFRHMQLHTPTNLLLLSLAVSDFLVGLLLWPGEIYMSTSCWALGDVACFWYHFLSFIITSASVGNMVLISADRYVAICDPLHYNLKVTVKRIQICVCLCWFLCFVYSSIILRDQMAHPEKCSSCYGECVINIDIDGGILDLVVIFILPLCIIVTLYLRVFVVAVSQARAMRSHVACGKLQHAVSLGANKSELKAARTLGVLVLFFLVCFCPFYIVSLMGDSTFSSSAQYVLYLFDFNSCVNPFIYALFYPWFRRAVTHIVTLRIVQPGSREVNIL
>LOCXPTAAR3.34.HIT1.TAAR.2R.324.7tm_1.exons2.CM034170.1.Phyllopteryx_taeniolatus
DLCFPQLANTSCRKPSSDWSEGVLLRVLQPIVCILTVLLNLLVIISISHFRHMQLHTPTNLLLLSLAVSDLLVGLMAMPGEIYMSTSCWFLGDIACSLWNYTTFTAGSSSVGNMVLISADRYVAICHPLHYNVKVTVKRIRSCVCLSWVAALLHCAIILKDQLVRPGMYNSCRGECVIGFEVYAGILDLVVNFVLPLSVIFMLYMRVFVVAVSQARAMRAHVKCLKLQHSAPFRAKSSELKAAMTLGVLVLVFLVCFCPYYIVTLVADNENFGSGTKFVLYLYDVNSCVNPLIYALFYPWFRKAVKHIVTLRILQPASREANIL
>LOCXPTAAR4.36.HIT1.TAAR.2R.324.7tm_1.exons2.CM034170.1.Phyllopteryx_taeniolatus
DLCFPQLGNTSCRKPSSDWSEGVLLRVLQPIVCILTVLLNLLVIISISHFRHMQLHTPTNLLLLSLAVSDLLVGLVAMPGEIYMSTSCWFLGDIACSLWSYTTFTAGSSSVGNMVLISADRYVAICHPLHYNVKVTVKRIRFCLCLSWVAALLHCAIILKDQLVHPGMYNSCRGECVIGFEVYAGILDLVVNFVLPLSVIFMLYMRVFVVAVSQARAMRAHVKCLKLQHSAPFRAKSSELKAAMTLGVLVLVFLVCFCPYYIVSLVADNENFGSLTKFVLYLYDVNSCVNPLIYALFYRWFRKAAKHIVTLRILQPASREANIL
>LOCXPTAAR5.37.HIT1.TAAR.2R.324.7tm_1.exons2.CM034170.1.Phyllopteryx_taeniolatus
DLCFPHLANISCGKPSSDWSEGVLLRVLQPIVCILTVLLNLLVIISISHFRHMQLHTPTNLLLLSLAVSDLLVGLVAMPGEIYMSTSCWFLGDIACSLWSYTTFTAASSSVGNMVLISADRYVAICHPLHYNVKVTVKRIRSCVCLSWVAALLHCAIILKDQLVRPGMYNSCRGECVIGFEVYAGILDLVVNFVLPLSIIFMLYMRVFVVAVSQARAMRAHVKCLKLQHSAPFRAKSSELKAAMTLGVLVLVFLVCFCPYYIVTLVADNENFGSLTKFVLYLYDVNSCVNPLIYALFYPWFRKAVKHIVTLRILQPASREANIL
>LOCXPTAAR6.24.HIT1.TAAR.2R.321.7tm_1.exons1.CM034179.1.Phyllopteryx_taeniolatus
NILGYIHPCYVLDNTSYTFTSNPSKICVALYVFLGLLSICTICGNLLVVITIIYFKQLHMPTNYLILSLAVADLFVGILVFPFSMAFTVFSCWHHEGLFCKIRGCFDVTLSTASILNLCCISIDRYYAVCQPLTYKSKINYRVIGIMILVSWGVSALIGIGITVAGFNQGKCEERCFIDALISTTVACIFSFYIPVIIMLSIYLRIFLVAQRQVRSIQSTCQSTMSRATVSKMETKATKTLAIVMGIFILCWTPYFICIIFQPLTFDVTPIAVIETLNWLALSNSMLNPLIYAFFYSWFRAAFRLIITGKIFQGDFTKTKL
>LOCXPTAAR7.25.HIT1.TAAR.2R.321.7tm_1.exons1.CM034179.1.Phyllopteryx_taeniolatus
NILSYIHPCYVLDNTSYTFTSNPSKICVALYVFLGLLSICTICGNLLVVITIIYFKQLHTPTNYLILSLAVADLFVGILVFPFSMAFTVFSCWHHDGLFCKIRGCFDVILSTASILNLCCISIDRYYAVCKPLTYKSKINYHVIGIMILVNWGVSALIGIGITVAGFNQGKCEERCLIDALISTTLGCIFSFYIPVIIMLSIYLRIFLVAQRQVRSIQSTCQSTMSRATVSKMETKATKTLAIVMGIFILCWTPYFIFLIFQPLTFDVTPVAVIETLNWLTLSNSMLNPLIYAFFYSWFRAAFRLIITGKIFQGNFTKTKL
>LOCXPTAAR8.26.HIT1.TAAR.2R.321.7tm_1.exons1.CM034179.1.Phyllopteryx_taeniolatus
NILSYIHPCYVLDNTSYTFTSNPSKICVALYVFLGLLSICTICGNLLVVITIIYFKQLHTPTNYLILSLAVADLFVGILVFPFSMAFTVFSCWHHDGLFCKIRGCFDVILSTTSILNLCCISIDRYYAVCKPLTYKSKINYRVIGIMILVSWGVSALIGIGITVAGFNQGKCEERCLIDALISTTLGCIFSFYIPVIIMLSIYLRIFLVAQRQVRSIQSTCQSTMSRATVSKMETKATKTLAIVMGIFILCWTPCFIFLIFQPLTFDVTPVAVIETLNWLTLSNSMLNPLIYAFFYSWFRAAFRLIITGKIFQGNFTKTKL
>LOCXPTAAR9.27.HIT1.TAAR.2R.316.7tm_1.exons1.CM034179.1.Phyllopteryx_taeniolatus
IHPCYVLDNTSYTFTSNPSKICVALYVFLGLLSICTICGNLLVVITIIYFKQLHMPTNYLILSLAVADLFVGILVFPFSMAFTVFSCWHHEGLFCKIRGCFDVILSTASILNLCCISIDRYYAVCQPLTYKSKINYRVIGIMILVSWGVSALIGIGITVAGFNQGKCEERCFIDALISTTLACIFSFYIPVIIMLSIYLRIFLVAHRQVRSIQSTCQSTMSRATVSKMETKATKTLAIVMGIFILCWTPYFICIIFQPLTFDVTPIAVIETLNWLTLSNSMLNPLIYAFFYSWFRAAFRLIITGKIFQGDFTKTKL
>LOCXPTAAR10.29.HIT1.TAAR.2R.317.7tm_1.exons1.CM034179.1.Phyllopteryx_taeniolatus
TDVINDVHPCYHIDNLSYVLTSSPSFTCVSLYMFLALLSVVTICGNLLVIMTILYFKQLQNPTNYLILSLAVADVLVGLLVFPLSMAFSLSSCMYHEDLFCKIRGSFDISLSTCSILNLCCISIDRYYAVCQPLTYRAKMNHCVVVIMILINWGVSALIATGVMIAGLQNEDCEERCLIDVVMENTIGPILSFYLPVVIILCIYLKILFVALRHAHSIHISTKPGLTVSKIERKATKTLACVLGVFLICWTPFFLCITFLPFIDVLVPVPVIEMLNWLTLSNSMLNPFIYAFFYSWFRSAFRMIISGKIFQGDYANS
>LOCXPOra1.2.HIT1.Ora.2R.311.V1R.exons1.CM034167.1.Phyllopteryx_taeniolatus
MASEELVRGMLYLSLTVAGVPGNLAVILAFLSLLYQDKRLLVADVIVLHLACVNLTAVAVRCLPETLASFRLARIFDDAGCKGVIFVYRMSRSLSIWLTFVLSAYRCLSVAPPGSRRASVRTLAARYLGPVFLVLWLVNACMTSAAVLFSFGAGNASASHSINVEFCFVNFPSELSKEANGAAQVGRDVVPMALMALASLVILLFLYKRSRQARGRRGGGSERRAAKAVVTLVTLYVVLYGVDNGLWVYTLTVKKTMSSSLVSDLRVFFSSLYAALSPLVVIASNRKVSGRLGCAVKVRVGEERAATLSSI
>LOCXPHaplo12.1aa.56.HIT1.OlfC.1R.729.ANF_receptor.exons9.CM034166.1.Phyllopteryx_taeniolatus
SWWRTELVVWSILWVVMLFPHKSHEDQKRLCDIIPGSMNLPVLEKKGDIVLGGLFSLHDMVVEPSLTFSSKPTPTQCTRFNFRTFRWMQTMIFAIEEINKEGKLLPNVTLGYKIYDSCSTAHQALKAAMELMDSENASMAEGGLQGHSICRGAVPAVIGDGGSTQSLVVARFLGVLHVPQVSYFSSCACLSDKKEFPAFLRTMPSDFFQVDALVQLVKHFGWTWVGVIAGDDAYGRGGANIFADEVRKLGACVALHEIIPKHRTQKAISSIISQIRSLGARVVLVFALEQDAAALFDEALREGLNGIQWLASEAWSTAAVLSTPEKYQAILQGSMGFAIRRVDIPGLRDFLLRLHPSNPDASEDPFLIPFWEDVFQCSLGEGSDNPPCTGAEDLRSVANIYSDVSQLRISYNVYKAVYAIVYALRSMGDCEDGKGPFALQACPDAHSIQPWQLLHYIKQVEYFNSFGDDITFDGNGDPAAMYDLVNWQLRPSGGLQFVTIGKFDETVANRQQTLRIQSEDIVWNGNQTQVPLSVCSNICPPGTRKAIRPNFPICCHDCMVCAAGEISNQTDAIECVRCLPEFWSNSERTACIPKQLEFLSFSDTMGITLMVIALIGSFCTCVVVLVFSYHRTTPVVRANNSGLSFLLLFSLTLCFLCSLTFIGRPSRWLCMLRRTAFGITFVLCISCILGKTIVVLMAFKASLPGSQVMRWFGPAQQKAIISLCTLVQV
>LOCXPOlfC1.8.HIT1.OlfC.2R.821.ANF_receptor.exons6.CM034166.1.Phyllopteryx_taeniolatus
TNSENRTCKLIGQTGFLEFSREGDILIGGIFSLASTRKLNDNDYKAVPYSYCTKWNDRELKFVRTVMFTVEEINRNTQLLPGISLGYRIYNGCGSENLIRAAIEAVSREESACGGRIQALLGHSSSGISEDINILLSPLSIPQVSHLSTCACLSDKNLYPTFFRTVPSDHFQVLGLVQLMKYFDWRWVGIIYSATLYADEGTAEFIVEAMKEGICVEYRLPYLKTSTKKQKAIVKMLRESSSKVVLLFMSLSYTKSFLSKMESYNINGKHWVGSEAWITQQDLASLERKNILQGAMGFALPDVSIPGLGEFLLDLKPSDEPDTGIIEAFWEKFFDCSFSPSNTSNLCTGAEDLKTVSSDYTDVNNLRAENNVYKAVYWVAYALHSLLQCENGVNPTTGNSCVNKSEVLEHIKYVNFTTQNGAKVFFDDNGDSVAQYDLVNWHMKDDGSVEILNIGQYDTSFPEGKKLKLREDANIVWGGNSTEMPRSVCTEPCPPGTRKAINKNKPVCCFDCFECPEGTISNKTDSPDCLACSLEFWPNAKKDQCLPKPTEYLSHKDIMGALLTAFSCVGVFLAFLTFLIFLTHKETPIVKANNSELSFLLLISLKLCFLCSLTFIGRPTEWSCMLRHTAFGITFVLCISCVLGKTVVVLMAFRATFPGKNIKLFGHAQQRLSVLVLTLVQVLFCIIWLCTNPPFPAMNVKYYKEKIILECALGSAVGFWGVLGYIGLLALLCFILAFLARNLPDSFNEAKLITFSMLIFCMVWIVFIPVYVSSPGKFTVAVEIFAILASSFGMLVCIFVPKCYIIIFRPEKNCRKHLMGK
>LOCXPOlfC2.10.HIT1.OlfC.2R.800.ANF_receptor.exons7.CM034166.1.Phyllopteryx_taeniolatus
MSLLSLLILVLLTEKKGECVCQMRGPPHLPELAQDGDLVIGAIFSFRTGQDYAVNTFQVIPEVRPCKNFNFREFKFAQAMIFAINEINENPQILPRVKLGYKIYDDCGTMDILRAALALMGGLERKVSDENCTKMETVQAILGHSGSRPTIAFAPVVGRFHVPVVSHFATCACLSNRKEYPTFFRTVPSDYYQSRALAKLVKHLGWTWIGAIAVNNEYGLNGIAAFIQAAQEYEVCIEYSDAFSSSGPPEDLQRILSKIQSASSKVIMAFMSHREIKLLAKELYKQNVTGLQWVGSDAWITDHSLTDSEGHGVLVGSLGFAVSRARIPGLEEHLRGLHPSLFPHSQFVRDFWEDVFNCSLKATTTGQQKPCSGLESLRNVESQFTDVSELRFTNNVYKSVYSVAHALDALLKCGEVSGPFSNRSCANSAHTEPWQVLQYLSSVNFTTPGGERVYFDSNGDSPARYELVNLQITNRGTMEGVTVGIYDASQVDSHQFIMSNIPVVWGNGSSEVPISVCSESCLPGSRKVLQKGRPLCCYDCIMCLAGEISNSTELVFYCHKETPLVRANNSELSFLLLFSLTMCFLCSLTFIGRPTEWSCMLRHTAFGITFVLCISCVLGKTILVLMAFKASLPGSYLLKWFGPTQQRLCVVAFTLIQVIICILWLTISPPFPFKNLILYQDRIILACQLGSALGFWAVLGYIGVLAILCFVIAFFARKLPDNFNEAKCITFSMLIFCAVWFAFIPAYISSPGKFTVAVEIFAILASSYGLLFCIFMPKCFIILFRPEKNTKKHIMGKSNN
>LOCXPOlfC3.12.HIT1.OlfC.2R.859.ANF_receptor.exons6.CM034166.1.Phyllopteryx_taeniolatus
MTPTHKWAEQGWALLHLFLVATFSWAEQPICRRRGDLEKPQLFKDGDIMLGGIFSLHSSWKDRQDSYAHKPLPLQCTSLNFRGFQFAQAMVFAIEEINNRTDLLPGLSLGYKIYDSCGSIARGVRVALALANGDGDSRLDEPCIRPAQVQAIVGETSSSPCMAIATVIGPFQIPLISHFATCACLSDKVKYPSFLRTIPSDYYQSRALAQLVKHFGWTWVGAIRTNDDYGNHGMATFTETARQLGICLEFSVSFFRMDPADKIKKIIDVIKVSTSKVIVTFLSHMDLDVLIHQLSHHNLTGYQWVGTESWIVDSQTAAMDQKHILDGAIGLSIPKAHVSGMREFMLDIKRLNTSGDDTFRLFWETLFKCQLERAKSSGGNQRGCSGFEDLSSVQNTFTDMSLMPIFNNVYKAVYAVAHALHGILGCNTTCKTNVQLEPFTILHHMKKITFRTKEGDEVYFNENGDPTAKYEIINWQPTVNGTVKFVTVGLYDTSANKKLNLNNRSMIWAENSQKVPVSVCSEKCHPGTRKVLQKGKPVCCYNCVRCAEGEFSNTTDSVTCVRCHPEFWSNQRRDACTRKEAEFLSHEGVMGSLLTTASLLGSCLTAAVAFVFFKNRSTPIVRANNSELSFLLLLSLSLCFLSSLTFIARPTEWSCMLRHTAFGITFVLCISCVLGKTVVVLMAFRSTLPDSHVLKWFGPLQQRLSVLAFTLIQVVICVLWLIIAPPFPFKNFKEFKDKIILECAVGSALGFWAVLGYIGILALLCFILAFLARKLPDNFNEAKLITFSMLIFSAVWITFIPAYVSSPGKFSVAVEIFAILASSFGLLICIFIPKCYIILMQPEKNTKKSIRSKGTEKSL
