# Supplementary material for: Expanded olfactory system in ray-finned fishes capable of terrestrial exploration
Source: BMC Biol. 2023 Jul 31;21:163. doi: 10.1186/s12915-023-01661-8 (PMC10392011; doi:10.1186/s12915-023-01661-8)
Supplement: Supplementary file 3 — Additional file 3: Data S1. Protein sequences and genomic coordinates of OLF genes. FASTA and General Feature Format (GFF) files containing the protein sequences and genomic coordinates for all identified OLF genes in this study. [file 12915_2023_1661_MOESM3_ESM.zip › PROTEINS/Plectropomus_leopardus.OLF_genes.fa]

>LOCXPDilaORUN.66-eta.351.136.HIT1.OR.1R.340.7tm_1.exons4.AP022700.1.Plectropomus_leopardus
EEMLVILNSTSSNPLDLLIGNTSSTLTGGAVAASKDSFSNALTKNILAMLVWLALSVINGSMVHTFLRHSLFYENPRYIMFIYMVINDALQLSLVTALYVVSYIFRKIHASVCCFLIMTAVLTTRSTPLILAGMAVERYISICFPLHYSQMCTVPRTLLLIGVILILTAAPPITDFLITVVHRPLSYFHTTMFCDHPLLFRHRSIYYKNCVFDGVYLSFVALTLLYTYCRIMLTARAASMGLASVKRARNTVLLHGVQLLLCMLAFVVPSLQAALISLFPRFGLEIRYIFFLVVYIIPRFMSPIIYGFRDEQFRKYWTRYLACRGQREVRVRPVLLKVNL
>LOCXPSichOR4.1-eta.305.211.HIT1.OR.1R.296.7tm_4.exons2.AP022700.1.Plectropomus_leopardus
TTVVYRDTLNTAVIKNVITVVLCISINFVNGTLVHTFTKHQVFNMNPRYILYIHLVINDIILLTLFTLIQVLSYIVFTLKVSLCIIFLMIAILANLNNPLTLGVMAVECYIAICFPLRHTQICTVRKAYAAIAVIWVLSSLTILPDLFVALETESLGFFRSRVFCLRENIFRHPDLSQKRDASNTIFMVIVWLTLFYTYFRILFTAKAAATDAKKARNTVLLHGFQLLLCMLTYVFHVIIAGLTYLHPKGVLAIRFTISILVHVLPRLISPVVYGLRDKMFRKYLKRHIFCTGSAQ
>LOCXPDilaORUN.95-eta.305.244.HIT1.OR.1R.296.7tm_1.exons2.AP022700.1.Plectropomus_leopardus
MNVSSANVTGRDADSFSKAVTKYVIVMVLGISLNFINASLIHTFCKHQIFYMNPRYVLFIHLVVNDMIQVIVTIILFVISYTIHKINVYICCIFVLIALFTTENTPLNLACMAVECYIAICLPLRHVQICTVKRTVMLIGLIWATTILSVLPDLFITLATEPLDFFHTRVLCLRQTVFPHPLIIKKRDITYSVFLVLVWITIFYTYFRILFTAKTASKDAKKARNTIILHGFQLLLCMTTYVAPQLVTVLTQWFPKNFTDYLFAYYIIVQVLPRSISPIIYGIRDNTFRNYLKRYL
>LOCXPOR2.122.HIT1.OR.2R.301.7tm_1.exons3.AP022700.1.Plectropomus_leopardus
SSVNDTVIIIGNQRDNFSTAVTKNVIITALCISINYINGTLVYTFRKHQIFYTNPRYILFIHLVINDMTQLALSTLLFIISYTLHTISVSLCLILLITTILTTLNTPLNLASMAVECYVAICIPLRHGQICIVRNTYILIGMIWIASGFSILPDLFILLATEPLHFFHSKVLCSRDFVFRSSYSVKKRDASHIVCLVLVWVTLFYTYFKILFAAKEATVDIRKARNTILLHGFQLLLCMLTYVRPMFAQGLLYFFPKEYRAIRFACYIMIQILPRFVSPIVYGLRDLTFRRHTRRHLLCKT
>LOCXPOR8.155.HIT1.OR.2R.311.7tm_4.exons3.AP022700.1.Plectropomus_leopardus
MNLTPRESNVTGAVNYRDTFVMAVCKNVIVVVLGIAINYINATMVHTFNRHHVCKIKIFKMNPRFILFIHLVVNNIIQLTTSITLCIFTYTFHTIHVSLCCLFILPAILTTQNYPLNLAFMAAECYVAVCIPLRYNHICTVKRTYIVIGIVWTLSSLSVLPDVFILLATEPPEFLNSRVLCLRDTVFRNTYSLKKRDASHILFLVAVWLTLFYTYFRILFVAKAADADAKKARNTIILHGFQVLLCMMVYVEPMLRQVLIYMFPRGVVAINFVIFIINQILPRFLSPIVYGVREKTFRKYIQKYLCTVNCH
>LOCXPOR3.178.HIT1.OR.2R.300.7tm_1.exons2.AP022700.1.Plectropomus_leopardus
MNASSLNVTMVLQYRDSFTKAVIKNVIVVVLGIFITYINGGLIQTFCKHQIFYMNPRYILFIHLVVNDMIQVTLTIMMFVISYTIYKINVSICCIFVLIALFTTENTPLNLACMAVECYIAICLPLRHVQICTVRRTVMLIGLIWATTTLSVFSDLFITLTTEPLDFFHTRVFCLRESVFPHPLIIKKRDITYSVFLVLVWITIFYTYFRILFTAKTASKDAKKARNTIILHGFQLLLCMTSYAAHWLKGALRQWFPKYYTDSLFASYIIVQVLPRSISPIIYGIRDNTFRKYLKKYLIC
>LOCXPOR4.189.HIT1.OR.2R.300.7tm_4.exons2.AP022700.1.Plectropomus_leopardus
MNASCLNVTMVLQYRDFFTKAVIKNVIVVVLGIFITYINGGLIQTFCKHQIFYINPRYVLFIHLVFNDTIQVTVTIMLFVISYVLYKINVSVCCILVLISLFTTENTRLNLACMAVECYIAICLPLRHVQICTVKKTLKLIGLIWATSMLMALPDLFITLATEPLDFFGSKVFCTVQSVFPNPFIIKKRTIIYSVFLVLVWITIFYTYFRILFTAKAASKDAKKARNTILIHGLQLLLSMASYVEPVLKEALLKWFPKNITDSLFACYVFVQVLPRSISPVIYGVRDKTFRKYLKGYVLC
>LOCXPOR5.200.HIT1.OR.2R.300.7tm_4.exons2.AP022700.1.Plectropomus_leopardus
MNASSLNVTMVLQYRDSFTKAVIKNVIVVVLGIFITYINGGLIQTFCKHQIFYINPRYVLFIHLVFNDTIQVTVTIMLFVISYVLYKINVSVCCILVLISLFTTENTRLNLACMAVECYIAICLPLRHVQICTVKKTLKLIGLIWATSMLMALPDLFITLATEPLDFFGSKVFCTEQSVFPNPFIIKKRTIIYSVFLVLVWITIFYTYFRILFTAKAASKDAKKARNTILIHGLQLLLSMASYVEPVLKEALLKWFPKNITDSLFACYVFVQVLPRSISPVIYGVRDKTFRKYLKGYVLC
>LOCXPOR6.213.HIT1.OR.2R.300.7tm_4.exons2.AP022700.1.Plectropomus_leopardus
MNASCLNVTVVLQYRDSFTKAVIKNVIVVVLGIFITYINGGLIQTFCKHQIFYINPRYVLFIHLVFNDTIQVTVTIMLFVISYVLYKINVSVCCILVLISLFTTENTRLNLACMAVECYIAICLPLRHVQICTVKKTLKLIGLIWATSMLMALPDLFITLATEPLDFFGSKVFCTEQSVFPNPFIIKKRTIIYSVFLVLVWITIFYTYFRILFTAKAASKDAKKARNTILIHGLQLLLSMASYVEPVLKEALLKWFPKNITDSLFACYVFVQVLPRSISPVIYGVRDKTFRKYLKGYVLC
>LOCXPOR7.227.HIT1.OR.2R.305.7tm_1.exons2.AP022700.1.Plectropomus_leopardus
MNVSSANVTVVIEHRDSFSKALTKNVIVVVLSISINYINVGLIQTFRKHQIFYMNPRYILFIHLVFNDMIQVMLTVMLFIISYILYKINVSVCGAFILIALFTTENTPLNLACMAVECYIAICLPLRHVQICTVKRTVMLIGLIWATSMLSVLPDLFITLATEPLDFFHTRVFCLRETAFRNPHIIKKRDVTYIVYLVVVWFIIFYTYFKILFTAQTASKDAKKARNTIILHGFQLLLCMSTYAEPLLKEGLMRWFPKNFPDIMFACYIIIQILPRSISPIIYGIRDKTFRKYLKRYVFCERSPK
>LOCXPOR9.239.HIT1.OR.2R.318.7tm_4.exons1.AP022703.1.Plectropomus_leopardus
MLYTNVTSIKHFFILGFPGLSQVYYGPASVLLFLVFLAIAVGNIFILVFVKCERSLHQPSYLLFCHLALTDLAFGTVTLPKIISKYWFDDSIISFYGCFAQMYFVHFLGATHSFILMVMALDRFIAICAPLRYPALFTNTTVSVLCGISWFMPMSWMVGIVLDALSLPFCNSNIIVQCYCDHIAITVLGCESVREVQVVAFGLAMFSLLLPLGFIIFSYFVIIVAVVRMSNSDGHHIRALSTCTPQLLITCLYYMPRCFVYLANNVGFTFSVPVRIVVVMLYSLLPAAINPVIYCFKTKDIKENLKKRFFRRIINIST
>LOCXPOR10.123.HIT1.OR.2R.318.7tm_4.exons1.AP022703.1.Plectropomus_leopardus
SNLTRMRSFVILGFPGLSSKYYGPVSALLFFVYLAIAIGNVFILAFVIYEKSLQKPTYLVFCHLALNDLTFGTLTLPKIISKYWFGDDMISFYGCFTQMFFVHYLGSVTSFILLVMALDRFIAICIPLRYPVLITNNIISVLCGFAWFIPVSLMVTIVLHALTLPFCKSNVIAQCFCDHISITSQACGDDVKIVQVTTLCMAMFCLLLPLAFILFSYISIIVVILKMSNAAGRKRTLSTCTPQIFITCLFYLPRCFVYVANTVGFSISLDVRILLVLLYSLFPAAVNPIIYCFKTQDIKQTLMKKLKTTRIGIEITLS
>LOCXPOR11.134.HIT1.OR.2R.321.7tm_4.exons1.AP022703.1.Plectropomus_leopardus
MMANFTSVRSFFILGFPGLSPKYYGPASALLFFVYLAIAIGNIFILAFVIYEKSLQKPTYLVFCHLALNDLTFGTLTLPKIISKYWFGDDMISFYGCFTQMFFVHYLGSVTSFILLVMALDRFIAICIPLRYPVLITNNIISVLCGFAWFIPLPLMVGVVLHALTLPFCKSNVIAQCFCDHISITSQACGDDVKIVAVTSLCVAMFCLLLPLAFILFSYISIIVGILKIFNAAGRKRTLSTCTPQIFITCLFYLPRCFVYVANTVGFSFSFDVRILLILLYSLFPAAVNPIIYCFKTQDIKMLLMKRLKKTKIGIKIQLSY
>LOCXPOR12.145.HIT1.OR.2R.311.7tm_4.exons1.AP022703.1.Plectropomus_leopardus
TTIKDFVILGFPGLDPTYYGPVSTLLFFTYLAILVGNIFILVFVGVERTLYKPTYLVFCHLAMNDLLFGTVTLPKIISRYWWDDKITSFAACFTQMYFVHSLGAIHSLLLLIMALDRFIAICFPLKYPVLISNKIISLSCGLSWIGTFLRMMGIALHALTLPYCDSNIIVQCYCDHISITNMACGGDVKYVKTVAVTFAMFSLLLPISFILFSYISIFVVVLRMQNKEGRYKTLSTCTPQLFISCLYYLPRCFVYLAHNTGFTFSPDIRILLVLLYSLIPCAVNPIIYCFKTKDIKDILMKRLKNVKVGIK
>LOCXPOR13.148.HIT1.OR.2R.324.7tm_4.exons1.AP022703.1.Plectropomus_leopardus
MPEGNQSMITEFILTGFPGLHPQYQHLASAVLFLVYFLTVTGNVIFLFLFATDRSLHKPMYYIILNLSVCDLLFSTTTLPKIISKYWFQSGSISFTACFVQMYFVHYLGTVNSYILFLMALDRYLAICHPLRYHLILKNSTILILSITAWVVAKAPSLMLVIRAYPLPYCASNIINHCYCDHIGITMLACTNRAPYGFPAFVLAMIMLLGPLSFIIFSYCSIIIAVFKIANLQSRMKSLSTCSTQLIIISLYYLPRCFVYLASNVGIKFSADMRIVIIMLYSLCPPMINPLLYCLRAKDMRESLQKHFKKKAAPQKAQVSAISD
>LOCXPOR14.149.HIT1.OR.2R.312.7tm_4.exons1.AP022703.1.Plectropomus_leopardus
MPLQNASITVTEFIIGGFETTKRPMVIGMVILVTYVLTILGNVLNILFIVFDKRLHKPMYLLICNLAVVDILYTSSASPTMIAVLVAGVNTISYAPCIIQMFVYHVGGVMEMFALAVMAFDRLIAISYPFQYHSYLTNVRTVVLTFILWIVACGFVAVMPATLLPLPHCHSKLKYTFCDYPALIRSTCVNPTFYFNLVTIIGFFLLFFTFFLICLSYFWMIVAVKLSSNNEKKKMGSTCLSHLLVVSFYYCPLFVTVVLTRIGVVLTLEARHGLTIGAILGPSLLNPLVYCLRTTEIKCKIFKMFTKVETSL
>LOCXPOR15.150.HIT1.OR.2R.312.7tm_4.exons1.AP022703.1.Plectropomus_leopardus
MPLQNASITVTEFIIGGFETTKRPMVIGMVILVTYVLTILGNVLNILFIVFDKRLHKPMYLLICNLAVVDILYTSSASPTMIAVLVAGVNTISYAPCIIQMFVYHVGGVMEMFALAVMAFDRLIAISYPFQYHSYLTNVRTVVLTFILWIVACGFVAVMPATLLPLPHCHSKLKYTFCDYPALIRSTCVNPTFYFNLVTIIGFFLLFFTFFLICLSYFWMIVAVKLSSNNEKKKMGSTCLSHLLVVSFYYCPLFVTGVLTRIGVVLTLEARHGLTIGAILGPSLLNPLVYCLRTTEIKCKIFKMFTKVETSL
>LOCXPOR16.151.HIT1.OR.2R.307.7tm_4.exons1.AP022703.1.Plectropomus_leopardus
MPLQNASITVTEFIIGGFETTKRPMVIGMVILVTYVLTILGNVLNILFIVFDKRLHKPMYLLICNLAVVDILYTSSASPTMIAVLVAGVDTVSYAPCIIQMFVFHVGGVMEMFALAVMAFDRLIAISYPFQYHSYLTNVRTVVLTFILWIVACGFVAVMPATLLPLPHCHSKLKYTFCDYAAVIRSTCVNPTFYFNLVTIISFFLLFFTFIFICLSYLWMIVAVKISSNNEKKKMGSTCLSHLLVVSFYYCPLFIRIVLTRIGVVLTLEARHGLMIGAILGPSLLNPLVYCLRTTEIKCKILKIFKK
>LOCXPOR17.152.HIT1.OR.2R.311.7tm_4.exons1.AP022703.1.Plectropomus_leopardus
MDDLYNTSSVLMLNRFNLSSEDAFPAFLFATLSYMIILFCNLILILTIVLNKSLHQPMYLILLNLPINDLIGSTAFFSQAIKDLLTNSKTIQYSACVAQAFFIHIYAAGTVFILSAMAYDRYIAICFPLKYNTVMTYAHIMRIITLVWMSSLVIIGVLFFLLLRLPRCRSELTHPYCDNPSLLTLVCGNTTINNIYGLFIVALSQVIANGMILYTYLQILVACFRSKRSDTKAKALQTCATHLIVFLLLECLGLFTIISYRIKNISSHLRRFMGLSTLIFPPTLNPIIYGLKTKEIREKVLSFFRSKILPS
>LOCXPOR18.153.HIT1.OR.2R.312.7tm_4.exons1.AP022703.1.Plectropomus_leopardus
MYTNASSRELLTMAPLGLSAMHIYPVFVFGTLTYLIIVFCNLLVLSTIAVSKKLHKPMFILLFNLPISDMVGATAFFPQLLFSMVTQNRQISHPACISQGFFIHFYGSGNLLILTAMAYDRYIAICCPLRYNTIMSPNNLIKIITVIWLLNFSIMFTLFALVARFKVCRTNIVDLSCNNPTLLKLICEDTRVNNYYGIASMIVIMVIPLVVILFTYAQILRTCVMTNHTDARRKAIQTCGTHLIVFLILQINTACTLISHRIEGTSPYIRRALGVSVLIFPPFLDPIIYGLKTAELRQSILIFLKRHLCSTK
>LOCXPOR19.154.HIT1.OR.2R.313.7tm_4.exons1.AP022703.1.Plectropomus_leopardus
MYTNASSRELLTMAPLGLSAMHIYPVFVFGTLTYLIIVFCNLLVLSTIAVSKKLHKPMFILLFNLPISDMVGATAFFPQLLFSMVTQNRQISHPACISQGFFIHLYGTGNLLILTAMAYDRYIAICCPLRYNSIISPRNLIKIIIVIWSINFSIIFTLFLLVARFKICRTNIVDLYCNNPSLTKLICEDTRVNNYYGIMSLFICPGGPLAVILYTYARIFYTCIMTKNVEAWKKAIQTCGTHLVVFLILEINTTFTFIVHRIPGASPYVRRALGVSVLIFPPFLDPIIYGLKTTELKQSMLLFLKRNPCSNKL
>LOCXPOR20.157.HIT1.OR.2R.311.7tm_4.exons1.AP022703.1.Plectropomus_leopardus
MYINASSAVLLTLQTLGLSDTDIYPAFLFGTLLYVVILFCNLLVLSTIAVSKKLHKPMFILLFNLPISDMVGATAFFPQLLFSMVTQNRQISHPACVIQAFVIHVYGTGNLLTLGAMAYDRYVAICCPLRYNAIMTPYKLFTIIFSLWFVNISVIMLLMLLLERYKICRTNIVDLFCNNPTLLKLACEDTRATNYFGVFTLIIFQSVPLSVILFTYAQILRTCIMTNQPEAWKKAIQTCGTHLVVYLILEISAVITLVSHRFESAPPLMRRALGVSVLVGPPFVDPLVYGLRSTELKQSILMLLKRNAGST
>LOCXPOR21.158.HIT1.OR.2R.302.7tm_4.exons1.AP022703.1.Plectropomus_leopardus
MDNKSFGFSYELSLNPFVIPAGGKYPIFFFGIAIYFLAIFCNLTLLTVIILKRNLHKPMYFIQFSLPLNDLIGITAMLPKVLSDIVTETNTIYYPLCVLQAFLLHMYGGGILFILAAMSFDRYAAICMPLRYSSFMTPRVVVFIISLVWGVDFILIVSLFSLQTRLPRCKSVIMNVFCDNPSLLKLTCGNTTLNNIIGLFNTAVMQAVSVSIQAFSYVKILITCVVTRRSEAKMKAINTCVAQLLILIIFEIVGTFTILSHRFKNVSSDLQKIMGMLIFLVPPLLNPIVYGLYTSEIRNTLL
>LOCXPOR22.159.HIT1.OR.2R.307.7tm_4.exons1.AP022703.1.Plectropomus_leopardus
MESNMTSDILKIQGFDISPEFTYPLFFLLLFVYFTLLFSNIGVLVLIVTEKSLHQPMYILFCNLSVNDLIGNTVLLPQLMAHIISTERLITYNQCVVQAFHSHTFGSASHMILIVMAIDRYVAICHPLRYRSIMTTKTVIWLSASAWGVSLVLVSVLIGLTVRLSRCRSVVQNAYCDNASLFKLSCEDVSINNIYGLFFTVLLFSCSMGGIAVTYFRIALICWVKKNNELKNKALQTCASHLVLYLIMLWSGFLTIILHRFPNYPDLRKIAYILFHVIPANLNPIIYGMQTKSLRDKIIQILQRKVT
>LOCXPOR23.160.HIT1.OR.2R.304.7tm_1.exons1.AP022703.1.Plectropomus_leopardus
MANNNSLVGGGSSVRKINYRVILVQVLIALFLCINFLLIITFFMKDFFYTTMRYILFAVTLLSDCLIMIVTNFMLIFDYFHLTMQIWHCLIFYILSAVYTVVTPLTLTAMTLERYVAICMPLRHGELCSTRSTMHCIFIIHGLSSVPCFIVLSTFFASASNSVYTQYNACSAEILILQKWQGHLRSAVYQFYFLIMCIIIVFSYIKIMKVAKAASGENKKSTWKGLRTVILHAFQLLLCLIQLWYPFINNAVLQINFMLYINIRYFNYITFFLAPRCLSPLIYGLRDEMFFRALKYYALSGLYK
>LOCXPOR24.161.HIT1.OR.2R.305.7tm_1.exons1.AP022703.1.Plectropomus_leopardus
MANNNSSVAGESVMQKITDWAIVVQVLVSVFLCINFLLLTTFFMKEFFYTNMRYILFATTLLSDCLILILSNILAIFDNFQWTMQILLCLIFCILSFVYTVVTPLTLTAMTLERYVAICMPLRHGELCSTRSTMHCIFIIHGLSSVPCFVNVLIFFASAPLSFYTQYRVCSAEIFILYSWQGHIWSAIYQFYFLIMCITIVFSYIKIMKVAKAASGENKKSTWKGLRTVILHAFQLLLCLIQLWCPFIEAAVLQIDVRLYINVRYFNYIIFYLTPRCLSPLIYGLRDEKFFLALKYYVFCGLVEN
>LOCXPOR25.162.HIT1.OR.2R.305.7tm_1.exons1.AP022703.1.Plectropomus_leopardus
MANNNSLDSAESIMKKIDYRVMLVQVLIALFLCINFLLIITFFMKEFFYMTMRYILFAVTLLSDCLILIVTNILLIYDYFHLTMQIWHCLIFYILLAVYTVVTPVTLTAMTLERYVAICMPLRHRELCSTRSTMHCILIIHALSSVPVFIVLLIFFASAPLRFYTQYRICSALLFISQTWLIYLMSAMKQLYFLIMCITIVFSYIKIMKVAKAASGENKKSTWKGLRTVILHAFQLLLCLIQLWCPFIDAAVLQIDFRLFINVRYFNYIIFYLTPRCLSPLIYGLRDEKFFLALKYYVFCGFVKS
>LOCXPOR26.163.HIT1.OR.2R.305.7tm_1.exons1.AP022703.1.Plectropomus_leopardus
MANNNSLVGGEFVTQRNSDMIIVIQVLVYVFLCINFLLLTTFFMKDFFYKTMRYILFATTLLSDCLILILSNFLAIYDTFQWTMQLWLCLIFCILLFVYTVVTPLTLTAMTLERYVAICMPLRHGELCSTRSTMHCIFIIHGLSSVPCFVIVLIFFASAPLSFYTQYRVCSVEIFILYSWQGHIWSVIYQFYFLIMCITIVFSYIKIMKVAKAASGENKKSTWKGLRTVILHAFQLLLCLIQLWCPFIEAAVLQIDFRLYINVRYFNYIIFYLTPRCLSPLIYGLRDEKFFLALKYYVFCGFVKN
>LOCXPOR29.164.HIT1.OR.2R.304.7tm_1.exons1.AP022703.1.Plectropomus_leopardus
MANNNSSVGGESVMQKITDWAIVVQVLVSVFLCINFLLLTTFYMKKMFYTTTRYILFTSTLLSDCLILILSNILTIFDTFQLTMQIWLCLIFCILLFVYTVVTPLTLTAMTLERYVAICMPLRHGELCSTRSTMHCIFIIHGLSSVPCFVNVLIFFASAPLSFYTQYRVCSAEIFIFYRWQGHIWSAIYQFYFLIMCITIVFSYIKIMKVAKAASGENKKSTWKGLRTVILHAFQLLLCLIQLWCPFIEAAVLQIDFRLYINIRYFNYIIFYLTPRCLSPLIYGLRDEKFFLALKYYVFCGLVE
>LOCXPOR28.165.HIT1.OR.2R.305.7tm_1.exons1.AP022703.1.Plectropomus_leopardus
MANNNSFVGGESVTRHNSDMIIVIQVLVYVFLCINFLLLTTFFMKDFFYKTMRYILFATTLLSDCLILILSNILAIFDNFQWTMQLWLCLIFCILSFVYTVITPLTLTAMTLERYVAICMPLRHGELCSTRSTMHCIFIIHGLSSVPCFVNVLIFFASAPLSFYTQYRVCSVEIFILYSWQGHIWSAIYQFYFLIMCIIIVFSYIKIMKVAKAASGENKKSTWKGLRTVILHAFQLLLCLIQLWCPFIEAAVLQIDFRLYINVRYFNYIIFYLTPRCLSPLIYGLRDEKFFLTLKYYVFCGFVKN
>LOCXPOR29.166.HIT1.OR.2R.304.7tm_1.exons1.AP022703.1.Plectropomus_leopardus
MANNNSSVGGESVMQKITDWAIVVQVLVSVFLCINFLLLTTFYMKKMFYTTTRYILFASTLLSDCLILILSNILTIFDTFQLTMQIWLCLIFCILLFVYTVVTPLTLTAMTLERYVAICMPLRHGELCSTRSTMHCIFIIHGLSSVPCFVNVLIFFASAPLSFYTQYRICSAEIFIFYRWQGHIWSAIYQFYFLIMCITIVFSYIKIMKVAKAASGENKKSTWKGLRTVILHAFQLLLCLIQLWCPFIEAAVLQIDFRLYINVRYFNYIIFYLTPRCLSPLIYGLRDEKFFLALKYYVFCGFVK
>LOCXPOR30.168.HIT1.OR.2R.305.7tm_1.exons1.AP022703.1.Plectropomus_leopardus
MANNNSLVGGESVTRRNSNMIIVIQVLVYVFLCINFLLLTTFFMKDFFYKTMRYILFATTLLSDCLILILSNFLAIYDIFQWTMQLWLCLIFCILLFVYTVITPLTLTAMTLERYVAICMPLRHGELCSTRSTMHCIFIIHGLSSVPCFVIVLIFFASAPLSFYTQYRVCSAEIFIFYSWQGHIWSAIYQFYFLIMCIIIVFSYIKIMKVAKAASGENKKSTWKGLSTVILHAFQLLLCLIQLWCPFIEAAVLQIDFRLYINVRYFNYIIFYLTPRCLSPLIYGLRDEKFFLALKYYVFCGFVKN
>LOCXPOR29.169.HIT1.OR.2R.304.7tm_1.exons1.AP022703.1.Plectropomus_leopardus
MANNNSSVGGESVMQKITDRAIVVQVLVSVFLCINFLLLTTFFMKKMFYTTTRYILFATTLLSDCLILILSNILTIFDTFQLTMQILLCLIFCILLFVYTVVTPLTLTAMTLERYVAICMPLRHGELCSTRSTMHCIFIIHGLSSVPCFVNVLIFFASAPLSFYTQYRVCSAEIFILNSWQGHIWSAIYQFYFLIMCITIVFSYIKIMKVAKAASGENKKSTWKGLRTVILHAFQLLLCLIQLWCPFIDAAVLQIDFRLFINVRYFNYIIFYLTPRCLSPLIYGLRDEKFFLALKYYVFCGFVK
>LOCXPOR32.170.HIT1.OR.2R.305.7tm_1.exons1.AP022703.1.Plectropomus_leopardus
MANNNSLDSAESIMKKIDYRVMLVQVLIALFLCINFLLIITFFMKEFFYMTMRYILFAVTLLSDCLILIVTNILLISDYFHLTMQIWHCLIFYILSAVYTVVTPVTLTAMTLERYVAICMPLRHGELCSTRSTMHCIFIIHALSSVPVFIVLLIFFASAPLRFHTQYRICSALLFISQTWLIYLMSAMKQLYFLIMCIIIVFSYIKIMKVAKAASGENKKSTWKGLRTVILHAFQLLLCLIQLWCPFIEATLFQIDFNLFIHVRYFNYIIFYLTPRCLSPLIYGLRDEKFFLALKYYVFCGFVKS
>LOCXPOR33.171.HIT1.OR.2R.305.7tm_1.exons1.AP022703.1.Plectropomus_leopardus
MANNNSLDSAESIMKKIGYRVMLVQVLIALFLCINFLLIITFFMKEFFYMTMRYILFAVTLLSDCLILIVTNILLISDYFHLTMQIWHCLIFYILSAVYTVVTPVTLTAMTLERYVAICMPLRHRELCSTRSTMHCILIIHGLSSVPVFIVLLIFFASAPLRFYTQYRICSALLFILQTWLIYLMSAMKQLYFLIMCITIVFSYIKIMKVAKAASGENKKSTWKGLRTVILHAFQLLLCLIQLWCPFIEAAVLQIDFNLFIHVRYFNYIIFYIAPRCLSPLIYGLRDEKFFLALKYYVFCGFVKS
>LOCXPOR28.172.HIT1.OR.2R.303.7tm_1.exons1.AP022703.1.Plectropomus_leopardus
MANNNSFVGNSSRQQINGQVIIVQILVMIFLCINFLLIVTVFKKECFYRTTRYILFAVTLLSDSFMLFMSNVLLILSYFQIAMHVWLCIIISVVVLVYLIITPVTLTAMTLERYVAICMPLRHGELCTTRRTVYCILIIHALSSVPCFIVLAVFFASAYLKFYKQYQICSVEIFILHRWQGHLRSAVHQFYFLIMCITIVFSYVKIIKIAKTASGENRKSIWKGLRTVILHAFQLLLCLIQLWCPFIEAAVLQINVTLFRNVRYFNYIVFNLVPRCLSPLIYGLRDEKFFLTLKSYAFFGSYK
>LOCXPOR34.173.HIT1.OR.2R.304.7tm_1.exons1.AP022703.1.Plectropomus_leopardus
MADNSSFVVGGSSEQQINEQVIIVQLLVTIFLCINFLLILTFFKNEYFYTTTRYILFAVTLLSDSFILFMSNVLLILSYFQITMDVCLCIIISVAVILYAMVTPVTLTAMTLERYVAICMPLRHRELCSTRSTVYCILIIHALSSVPCIVILSTFFASAHLSFYTQYRICTVEIFVLYTWQDHIRSAIYQFYFLMMCITIVLSYVKIMKVAKAASGEDKKSTWKGLRTVILHAFQLLLCLIRLWCPLIEAAILQISLRLFINVRYFNYIMFSLVPRCLSPLIYGLRDEMFFHALKKDVLFGLYK
>LOCXPOR37.174.HIT1.OR.2R.304.7tm_1.exons1.AP022703.1.Plectropomus_leopardus
MADNSSLVVGGSSEQQINEQVIIVQLLVMIFLCINLLLILTFFKKEYFYTTTRYILFAVTLLSDSFILFMSNVLLILSYFQITMDVCLCIIISVAVFLYLMVTPVTLTAMTLERYVAICMPLRHGELCSTRSTVYCILIIHALSSVPCIVILSTFFASAHLNFYTQYRICTVEIFILYTWQDHIRSAVHQFYFLIMCIIIVFSYVKIMKVAKAASGEDKKSTWKGLRTVILHAFQLLLCLIRLWCPLIEAAILQISLRLFINVRYFNYIMFSLVPRCLSPLIYGLRDEMFFHALKKDVLFGLYK
>LOCXPOR37.175.HIT1.OR.2R.304.7tm_1.exons1.AP022703.1.Plectropomus_leopardus
MADNSSLVVGGSSEQQINEQVIIVQLLVMIFLCINLLLILTFFKKEYFYTTTRYILFAVTLLSDSFILFMSNVLLILSYFQITMDVCLCIIISVAVFLYLMVTPVTLTAMTQERYVAICMPLRHRELCSTRSTVYCILIIHALSSVPCIVILSTFFASAHLNFYTQYRICTVEIFILYTWQDHIRSAVHQFYFLIMCIIIVFSYVKIMKVAKAASGEDKKSTWKGLRTVILHAFQLLLCLLRLWCPLIEAAILQISLRLFINVRYFNYIMFSLVPRCLSPLIYGLRDEMFFHALKKDVLFGLYK
>LOCXPOR37.176.HIT1.OR.2R.304.7tm_1.exons1.AP022703.1.Plectropomus_leopardus
MADNSSLVVGGSSEQQINEQVIIVQLLVMIFLCINLLLILTFFKKEHFYTTTRYILFAVTLLSDSFILFMSDVLLILTYYQITMDVWLCIIISVAVFLYLMVTPVTLTAMTQERYVAICMPLRHRELCSTRSTVYCILIIHALSSVPCIVILSTFFASAHLSFYTQYRICTVEIFILYTWQDHIRSAVHQFYFLIMCIIIVFSYVKIMKVAKAASGEDKKSTWKGLRTVILHAFQLLLCLIRLWCPLIEAAILQISLRLFINVRYFNYIMFSLVPRCLSPLIYGLRDEMFFHALKKDVLFGLYK
>LOCXPOR37.177.HIT1.OR.2R.303.7tm_1.exons1.AP022703.1.Plectropomus_leopardus
MYDNNSLVGGSPEQQINEQVIIVQLLVIIFLCINLLLVITFFKKEYFYTTTRYILFAVTLLSDSFILFMSDVLLILTYYQITMDVWLCIIISVAVFLYLMVTPVTLTAMTLERYVAICMPLRHGELCSTRSTVYCILIIHALSSVPCIVILSTFFASAHLSFYTQYRICTVEIFILYTWQDHIRSAVHQFYFLMMCITIVFSYVKIMTVAKAASGEDKKSTWKGLRTVILHAFQLLLCLFRLWCPLIEAAVLQINFRIFNKVRYFNYIMFSLAPKCLSPLIYGLRDEMFFLELKKYALFGLYK
>LOCXPOR38.179.HIT1.OR.2R.321.7tm_1.exons1.AP022703.1.Plectropomus_leopardus
MQNLTEFPEYATSNKSLSVIIKVCVVVPFFCIFLCCIMVMLHIFASHRQFLDTSRYILFASMLINDTIQLLFSVLLFFFAMGRVKFAFVYCVPLLFISTATFQNTPLILATMSLERYVAIFYPLQRPAAWRSDRIWIIILSLWLISSIFPVIHYSIGEIDPAMDILSTSVLCKSTLVNSSPIQEMFLVIVNILFFAVVAVVILFTYVRILLETRRMRQDKVSVNKAMHTVLLHGFQLLLCMLAFTHPITETLIVLHADWNPADIAFFNYFSFILIPRFLSPLIYGFRDQTLRGCIRKTFLCSSDKVKPGVRGQRQDNLSAS
>LOCXPOR39.180.HIT1.OR.2R.318.7tm_1.exons1.AP022703.1.Plectropomus_leopardus
MQNLTGFPGNVTSNKNLSVIIKVCVVVPFFCIFLCCIMVMLHIFASHRQFLETSRYNLFASMLINDTIQLLFSVLLFLFAMGQVKFAFILCIPLLFVSSATFQNTPLILATMSLERYVAIFYPLQRPAAWRSDRIWIIILSLWLISSIFPVIHYSIGEIDPAVDIFSTPVYCSSSIINSSPIQDIFRAAENILFFAVVAVVILFTYVRILLETRRMRQDKVSVNKAMHTVLLHGFQLLLCVLAFSYPITETLIVLHADWNPADIAFFNYFSFILIPRFLSPLIYGFRDQTLRGCIRKTFLCSSDKVKPGVRGQRQDNL
>LOCXPOR40.181.HIT1.OR.2R.321.7tm_4.exons1.AP022703.1.Plectropomus_leopardus
LSEDDRMENVSSHTHFLLDGFSELGALRPVLFIPFFIMFVVALSANSLLLYVVVSQRSLHSPMYVLIAGMACVDLSLPLFFVPNMLLSFLFDWRGISLIGCLVQMHFVHFVGAFQSTLLVWMALDRYFAICTPLYYHERMALPRFLKFIIPLVVRNVLMVTLFVSLAGSLSFCAENVMNHCFCEHMALVQLACGSTAINNLVGLMAIFLIPVADFVFIAASYVVIFSSVLSSGRSAVKALHTCFTHIVVITVSLTIALVAFLSYRIRNGLPAAMRVFFSTMYLLFPSCFNPIIYGIRTAEIRQQILKTLMHSRFVRTVRHS
>LOCXPOR41.182.HIT1.OR.2R.303.7tm_4.exons1.AP022703.1.Plectropomus_leopardus
MNSTQVSYFALVAYFDAKLFKYVFFIIVLILYIAVICANVCVIVVICVNRSLHEPMYLFLVSLCVNELYGSSGLFPFLLLQILSDLHTVSAAACFLQIFCIYSYGSIELLNLAVMSYDRYLAVCFPLQYNARMTNNKVIILVALIWFLIFLVNFLTLSLIVPLQLCGNVINKVYCDNHSVVKLACSDTSVYNVYGLSVTSLSVFCPVILIFSSYIKILRVCFSGSRQTRQKAVSTCTPHLASLLNFSFAAFFEILQSRFDMSAVPNVLRIFLSLYFLTCPPLFNPLMYGLKLPKIRVVCKHLI
>LOCXPOR42.183.HIT1.OR.2R.304.7tm_4.exons1.AP022703.1.Plectropomus_leopardus
MINSSQVSHFTLAAYFDTGLLKYFVFSVVMCLYVIIVAANVCVIVVICVNRSLHEPMYLFLVSLCVNELYGSSGLFPFLLLQILSDLHTVSAAACFLQIFCLYSYGNIEVLNLAVMSYDRYLAICFPLQYKTRMTTKKVFLLIALNWFSPFLVFAVLILIIVPLQLCGNIINKVYCDYYLIVKMSCYDTTVYNTYGLIYIFLTVSWTLSLIGYSYIKILKVCFSGSRQTRQKAVSTCSPHLASLLNFFVGASFEIVQSRFDMSNTPIMLRIFLSLYFLTCPPLFNPVLYGLKLSKIRVLCKNVI
>LOCXPOR43.184.HIT1.OR.2R.306.7tm_4.exons1.AP022703.1.Plectropomus_leopardus
MNSTQVSYFTLAAYFDGGSLKYLYFVIVVILYVFIVAANVCVIVVICVNRSLHEPMYLFLVSLCVNELYGSSGLFPFLLLQILSDLHTVSAAACFLQVYCVHTYGAVEYLNLAVMSYDRYLAICLPLQYNARMTLSRVGALVALTWSYPLLACIVVIYLNSQSRLCGSVIHKVYCDSHSVVKLACSDAHVVNAYGLVASFGTIFGAFAFILYTYVKILLVCFSGSKQTRQKAVSTCSPHLASLCNFSVGASFELIQSRFDMSSVPNVLRIFLSLYFLTCPPLFNPVLYGLNLSKIRLIGKSLLPKV
>LOCXPOR44.185.HIT1.OR.2R.311.7tm_4.exons1.AP022703.1.Plectropomus_leopardus
LFIMINHTQVSYFTFGAYFDIGHLKYFVFTIMTCFYVVIICANVCVIVVICVNRSLHEPMYLFLVSLCVNELYGSSGLFPFLLLQILSDLHTVSAAACFLQIFCLYTYVNVQFYNLAVMSYDRYLAICCPLQYNTRMTTNKVTVLIALSWFFPLVAIVVMISLNASLQLCGDVIDRLYCDNYSVVKLACYDTTVNNIYGLIYTFTVLIGLAILIFCMYMKILRVCFSGSKQTRQKAVSTCTPHLASLLNFSLGCFIEVLQSRFDMSGTPISLRLFLSLYFLTCQPLFNPLMYGLNLTKIRIICKSLVFGKV
>LOCXPOR45.186.HIT1.OR.2R.311.7tm_4.exons1.AP022703.1.Plectropomus_leopardus
STLSYFILSGYLDVGTLRYLYFWITVMLYAVTVAANVCVIVVICVNRSLHEPMYLFLVSLCVNELYGSSGLFPFLLLQILSDLHTVSAAACFLQIFCLYTYAHVEFLTLAVMSYDRYLAICCPLRYNARMTFNKALLLVAVIWLYSFVKFLITLSLSVRLTLCGNVINSLYCHNFLVVKLACSDTKVNNIYGLFGIVLTIAVPLLPILFSYIKILRVCFSGSRRTRQKAVSTCTPHLASLLNFSFGCCFEILQSRFDMSGGVLRIIFSLYFLIIQPLLNPIMYGLQMSKIRNTCKQVLCYKLSAERRDTVE
>LOCXPOR46.187.HIT1.OR.2R.312.7tm_4.exons1.AP022703.1.Plectropomus_leopardus
MLQNQSELVFVLQGLNDSASNRQLFFAFALTSYLLTIFVNVTLIVTVSLEKTLHEPIYIFLCNLCFNSLCGASSFYPKLLHDLLAASHIITYGGCLAQLCGIYCYVFCEFTSLTVMAYDRYLAICRPLQYRTLMTVQRVAQLLLLSLELLAAGDGGRRGADREPAALPPPHQQDLLHQLGGGEAVVLRHHPQQHLRLRAHVLALGADRAHLGVLHVPGPRLAAAALKPQEVRPDMPAAPRHTARLHRHAGLRHHVLPLWRRRRAAGAAEPAGRRVPGGPAPHQPHHLRHQPAPGPLSDPPQLQHQTRAAETT
>LOCXPOR47.188.HIT1.OR.2R.311.7tm_4.exons1.AP022703.1.Plectropomus_leopardus
MLTNSTHVSYFVLGAYFDTGLLKYFVFSVVMCLYVIIVAANVCVIVVICVNRSLHEPMYLFLVSLCVNELYGSSGLFPFLLLQILSDLHTVSAAACFLQIFCLYTYGGVELTNLAVVSYDRYLAVCFPLQYSASMTSVKVVTMVAVAWFPPVLGVLVATALSASLQLCGNVIDKVYCDNYFVIKLACSDTRENNIYELIAFSASVCVPVSLILYSYTEILKVCFSGSRQTRQKAVSTCSPHLASLLNFSLSSFFEIMQSRFDMSGVPKMLQIFLSLYFFMCQPLFNPAMYGLNMSKIRSTCKRLLARSAGK
>LOCXPOR48.190.HIT1.OR.2R.309.7tm_4.exons1.AP022703.1.Plectropomus_leopardus
MMNSSQVSYFTLGAYFDTGVFKYLFFLIILAFYILIICANVCVIVVICVNRSLHEPMYLFLVSLFVNELYGSSGLFPLLLVQILSDLHTVSAAACFLQIFCLYSYGGVEFLTLAIMSYDRYLAICCPLQYNTRMTTNRIAVLTALIWIYPFLVNTFITFGLTFPLRLCGNVINKVYCDNYYVVKLACADTTLNNSFGLAHMFTVIFGLILLIIYTYIRILRVCFSGSQQTRQKAVSTCTPHLASLLNFSSGCFFEIVQSRFNLYNLPNMLRIFLSLYWLTCQPLINPLLYGLKMTKVRVLLRNLFFGEK
>LOCXPOR49.191.HIT1.OR.2R.307.7tm_4.exons1.AP022703.1.Plectropomus_leopardus
MNSSQVSYFTLAAYVDTGPLRLVFVAGVACVYAVTVAANMCVIVVICVNRSLHEPMYLFLVSLCVNELYGSSGLFPFLLLQILSDLHTVSAAACFLQIFCLYSYCAVEYLNLAVMSYDRYLAVCRPLRYNSQMSFNKIAALIAVTWIYPLLLCVVMTSLSASLQLCGTIIHKVYCDNYSIVKLACSDITAINIYGLLITSLSLFCPLSLILYSYTKILRVCFLGSRQTRQKAVSTCTPHLASLLNFSVGSFFEILQSRFDMSGVPNVLRILLSLYCLACQPLFNPLLYGLRMSKVRIRFKSLVFAKM
>LOCXPOR50.192.HIT1.OR.2R.304.7tm_4.exons1.AP022703.1.Plectropomus_leopardus
VNVSFFTLSAYTDPGVFRHLYFFILMCLYVIIVAANVCVIVVICVNRSLHEPMYLFLVSLCVNELYGSSGLFPFLLLQILSDLHTVSAAACFLQIFCVFSYVCVEILNLAVMSYDRYLAICCPLQYKTHMTIKKVAMLIAVSWLFPFLAIAVLISLSAPLQLCGNVINKIICGNYAIVKLACSETRLHNIYGLIYTAISIIIPLLLILYSYTKILKVCFLGSRQTRQKAVRTCTPHLASLLNFSLGACFQVLLSRFDTSAIPRPLDIFLSLYFLTCQPLFTPVLYGLKMSKIRLICKRLLCGEV
>LOCXPOR49.193.HIT1.OR.2R.307.7tm_4.exons1.AP022703.1.Plectropomus_leopardus
MNSSQVSYFTLAAYVDTGPLRLVFVAGVACVYAVTVAANMCVIVVICVNRSLHEPMYLFLVSLCVNELYGSSGLFPFLLLQILSDLHTVSAAACFLQIFCLYSYCAVEYLNLAVMSYDRYLAVCRPLRYNSQMSFNKIAALIAVTWIYPLLLCVVMTSLSASLQLCGTIIHKVYCDNYSIVKLACSDITAINIYGLLITSLSLFCPLSLILYSYTKILRVCFLGSRQTRQKAVSTCTPHLASLLNFSVGSFFEILQSRFDMSGVPNVLRILLSLYCLACQPLFNPLLYGLRMSKVRIRFKSLVFAKM
>LOCXPOR52.194.HIT1.OR.2R.307.7tm_4.exons1.AP022703.1.Plectropomus_leopardus
MINSSQVSHFTLAAYFDTGLLKYLIFSVVMCLYVIIVAANMCVIVVICVNRSLHEPMYLFLVSLCVNELYGSSGLFPFLLLQILSDLHTVSAAACFLQIYCVHFYGSVEMLTLAVMSYDRYLAICFPLQYSTRMTSRRVGVLTAFVWFYSVLATVAMMSLSAPLQLCGNTIQKVYCDNYSIVKLACFDTTLNNIYGMVYIFTVIVALIVLIISSYIKILRVIFSGSRQTRQKAVSTCTPHLASLLNFSFGAFFEIVQGRFDMSGVPITLRVFLSLYFLTCQPLFNPVLYGLQLSKIRIICRSLAFGQ
>LOCXPOR54.195.HIT1.OR.2R.308.7tm_4.exons1.AP022703.1.Plectropomus_leopardus
DYFPAHHFADTLLDLLQLNPVDDGVQQRREDKKVDRREDIDCFWDVLMETIIQDAEKRGHGEVEKGDKVRRARLQRFRAGLFAGFQDHRENLSVGQDDQETGDEHDADGAAQAERADGRRPLTGELRNHQTVTRQFVHRVRAQGERGDHVHVHGRKRAEQRVHRQQHQRDPGRRHDAAVQQRFADGHVAVIGHQRQDAEHAAAVHVGEKHLRQTAGQRRLRRVGHQVSHHEGTHGRAAHRAARGQVRQQHVHRPVQPPLRADDHQQQQADAQTADVKRADADEQSDVIDTQRAVETEGERDRRHVHPQ
>LOCXPOR54.195.HIT1.OR.2R.308.7tm_4.exons1.AP022703.1.Plectropomus_leopardus
LRMNVSSVPLTFSLYSSLRVYNVALFVCVCALYVCGLCVSLLLLVVICAERRLHRPMYVLLANLAASGAVGSSAVCPLVMRHLMADAPQTSLAGCLTQVFFTNVYGGCVFCILALMAYDRYVSICKPLLYGCVMTPARVALMLLAVYALLGTLSAVHVYMISSLALCTHTVDKLTCDSLVVSKLSCERSPAVGAFGLCSAVCVMLVPGLLVVLSYAQIFTVILKTCKESRTKALQTCTPHFVTFLNFSVASFFGVLYNRLHQHVPKTVNVLTSINFFVLPPLLHPVVYGIQLQEIQQSIRKMMSGKII
>LOCXPOR55.196.HIT1.OR.2R.315.7tm_4.exons1.AP022703.1.Plectropomus_leopardus
LSEDDRMENVSSHTHFLLDGFSELGALRPVLFIPFFIMFVVALSANSLLLYVVVSQRSLHSPMYVLIAGMACVDLSLPLFFVPNMLLSFLFDWRGISLIGCLVQMHFVHFVGAFQSTLLVWMALDRYFAICTPLYYHERMALPRFLKFIIPFLIRNFLLNTVMVSLAGSLSFCAENVMNHCFCEHMALVQLACGSTAINNLVGLLTAFLIPVADFVFIAASYVVIFSSVLSSGRSAVKALHTCFTHIVVITVSLTIALVAFLSYRIRNGLPAAMRVFFSTMYLLFPSCFNPIIYGIRTAEIRQQILKTLMHSRFV
>LOCXPOR56.197.HIT1.OR.2R.315.7tm_1.exons1.AP022709.1.Plectropomus_leopardus
DSGACLFLSILPYEEAVPALMWMFVLLTLFSLLVNGFTLFGLGRSDDLSLQPHVAFFKNLILSDLLQTVTFAPPVIYSLVQRRTMSFSAWCCVQYFLGTVSIFSSLVTITWMALERYFFVCHAIRYLVILTEVRRRLILSLIWVYSICIGIVNVVLLFTGRGPQAERVTNGLLCEPDTVEQHMGFPRAAAIFRKSIGSFTLLLCLLVYAFSYLRMYQDACNAVAPFNEVNAAARKTVLFYCGMLILQLLPVLVKVTSDALWEVEGTAAMMAPSSPSQGARKAVVLHMSLLVMLFVPPCINPLVYGTRNAEMRRML
>LOCXPOR57.198.HIT1.OR.2R.308.7tm_4.exons1.AP022710.1.Plectropomus_leopardus
MDNDSVLTFFRLSGLNYTVQHRIILFVLTLLCYSIIWIANVVLIITITVDRKLHEPMYIFLCNLCINGLYGTAGFFPKFLTDLVSDTHVISYAACLLQSYVIYSSCGADLSILAVMAYDRYVAICQPLMYHSVMTTQRISLLVAFFWLLPLFCMLANTMTIFQLKLCGSHIPKLYCSNSLIAKLACSTPLTNMSISYFNIIIYIFHFFFLVWSYIYLVKKCLTSRQGRKKFMQTCMPHLVSLFNFATAVLFDLMYARFGSRILSQSLQNFMAVEFLLIPPVITPLVYGLTLTAIRSRILVFLGKKNKV
>LOCXPOR58.199.HIT1.OR.2R.308.7tm_4.exons1.AP022710.1.Plectropomus_leopardus
MDNTSVITMFTLSGLSGIQNYRIGLFVLTLLCYCVIWVVNLTIIVTIIMDKKLHEPMYIFLCNLCINGLYGTAGFYPKFLIDLLSTTHVISYAGCLLQGFVLHSSACADFSLLALMAYDRYVAICSPLLYHSVMTKQKICVFVFFAWLIPFYLLFMSTITTSTSRLCGSHIPKIYCINWLVNKLACSASIANIIIPAFNYTFYFGHCVFVAWSYAYLIKTCMTSKENRSKFMQTCVPHLFSLAVVVGSLLFDLLYVRFGSKALPQSANNFIAMEFLIVPPIINPLMYGLKLTQIRNRIQRFICSRNSV
>LOCXPOR59.201.HIT1.OR.2R.311.7tm_4.exons1.AP022710.1.Plectropomus_leopardus
MENDTTMFHFNLTMYVNIGPYRYPAFALCFLLFAFNVFANLLLLVVISRKRTLHEPMYVFIAFLSVNSLYGSAGFFPRFLMDLLSDTHLISRPACFTQIYVIYTYASYEFTILSIMAYDRYVAVCDPLHYHSKVAPRTVCWLAAFAWICPAFSVGVCLYLTIRLPLCGNKILKVYCAIWNVAKLSCVTTFINNIVGLLVTAITIILPLIYVLYTYFRLILVCKKRSAEFKSKVWQTCLPHTVTFVSYSITAFCDIALSRVNVEKLNPFFAVILSLEFVMIPPLLNPLVYGLKLPEIRRHIFSMLSCLKALS
>LOCXPOR60.202.HIT1.OR.2R.313.7tm_4.exons1.AP022710.1.Plectropomus_leopardus
MRNNTDLFYFNLTMFMNIGHFRYLAFVFCLLLYSFIVTANLAMILIIIRERTLHEPMYVFIAFLSVNSLYGSTGFFPRFLMDLLSDTHLISRPACFTQIFIIYTYASYELTILCIMAYDRYVAVCHPLHYHRKMNSKTVYALSFFAWVCPACNLTVTINMTVSIPLCGNNIQKVYCASWNIVKLSCVSNAVSNVGATLGATIITVLPFGFILFTYLRIVIACWKKSSEVRGKVLQSCLPHVITFAIFSITSFSDVTLNRQNLDEINPFVAVILSLEFIIIPPLLNPLVYGLKLPEIRKHIVEILFAKPKTNKN
>LOCXPOR61.206.HIT1.OR.2R.318.7tm_4.exons1.AP022710.1.Plectropomus_leopardus
MENSTLLYYFNLTMFINIGNYRYIAFVSCLLCYSFIVIANLAMILIIVQERTLHEPMYVFIAFLSVNSLYGSAGFFPRFLMDVLTDIHLISRPACFTQIYIIYTYSLYELTILCIMAYDRYVAVCHPLHYHRKMNSKTVYTLSFFAWVCPTCYLTVSINTIVRLPLCGNNIQKVYCASWNVVKLSCVTTAVNSIVAMLGAIAIAFLPFGFILFTYFRIVVACWKKSSEVRGKVLQSCLPHVISFMIYSITSFSDTALSRQNLKEINPFLAVVLSLEFVIIPPVLNPLVYGLKLPEIRKHILKILCLKLQTKKNFCRTL
>LOCXPOR62.207.HIT1.OR.2R.312.7tm_4.exons1.AP022710.1.Plectropomus_leopardus
MENITVSFYLNLTMFMNIGHYRYPTFVFCLLFYSFIVSTNFTMILIIIRERTLHEPMYVFIAFLSVNSLYGSTSFFPRFLMDLLSDIHLISRPACFTQIYVIHTYAFYELTTLSSMAYDRYVAVCHPLHYHRKMNSKTVYTLTFFAWVCPACYLSVSLFMIVRLPLCGNNIQKVYCASWNIVKLSCVTTAVNDIVALLGAIAVAFLPFGCILYTYLRIVLACWKKSSEVRRKVLQSCLPHVISFVIYSITSFSDTALNRQNLEEINPFVAVILSVEFIIIPPFLNPLVYGLKLPEIRKHIYKIFLYASDHKE
>LOCXPOR63.208.HIT1.OR.2R.311.7tm_4.exons1.AP022710.1.Plectropomus_leopardus
MENSTVFFYLNLTMFMNIGHYRYPTFVFCLLLYSFIVTANLAMILIIIREKTLHEPMYVFIAFLSVNSLYGSAGFFPRFLMDLLSDTHLISRPACFTQIFIIYTYATYELTILSIMAYDRYVAVCHPLHYHRKMNSKTVYTLSCLAWVCPACNLTVSLFMIVRLPLCGNNIQKVYCASWNIVKLSCVTTAVNSIVALLGAIAIAFLPFSCILYTYLRIVVACWKKSSEVRGKVLQSCLPHVISFVIYSITSFSDTALSRQNPDEINPFVAVIMSLEFVIIPPVLNPLVYGLKLPEIRKHILKILCEKPQTK
>LOCXPOR64.209.HIT1.OR.2R.312.7tm_4.exons1.AP022710.1.Plectropomus_leopardus
NISSVVLFTLSGFGVTVNYRVILFSLTLLCYILIVVVNVSLVLTIILDQNLHEPMYAFLCSLCINGLYGTVAFYPKFVFDLLSDIQVISYAACFVQVFVIYSYATGDFSILALMAYDRYVAICRPLEYHSVMSVRKTAVLISLSWVVPLCCQVMVVSLTSTLKLCGSRIDKLYCENWAIVKLACGTTRANSIVGLVVIAFYCAHVLLIACSYVQLVMSSLSSREGRRKFMQTCVPHLLCLLNVTAALLFDTMYSRYGTASMPRSLRNFMALHFLVMPPILNPIIYGLILTKIRKRVGALCMLVMQRIRLRLR
>LOCXPOR65.210.HIT1.OR.2R.304.7tm_4.exons1.AP022710.1.Plectropomus_leopardus
MKNSTEIMAFVLTAYGDIGKLKYLYFIIMLLWYISICVANTVLIVVIYVDRRLHEPMYILLCNLFVNEISGSTAIYPLLLSQMFSDTHEVTLPWCFLQMGYLYTCASVEFCSLAAMAYDRYVSICHPLHYNAIMNTGRVGMIILLIWGYSFANFLFSFSFIIHLTFCGNVIDKVFCDHHLIIKLACSVSVINNISDLLFAFVTIVIPFSLISVSYMKILNVCLNTPKEKQKAITTCTPQIVSVSNLFIGCTFNFVDSRFDVVLVPDKLRIILSVYLLICQPMITPFMYGFYLLKIRQSCKRLLF
>LOCXPOR66.215.HIT1.OR.2R.303.7tm_4.exons1.AP022710.1.Plectropomus_leopardus
MKNSTEIMSFVLTAYGDIGKLKYLYFIIMLLWYISICVANTVLIVVIYVDRRLHEPMYILLCNLFVNEMGGSTAIYPLLLSQMFSDTHEVTLPWCFLQMGYLYTCASVEFCSLAAMAYDRYVSICHPLHYNAVMNTGRVGMIILLIWGYSFANFLFSFSFIIHLTFCGNVIDKVFCDHHLIIKLACSVSVINNISDLLFAFVTIVIPFSLTFISYVKILNVCLNTSKENKQKAITTCTPQVVSLSNMFVGSMFHFLDSRFDVALIPDKARIFLSVYLLICQPMMTPFIYGFYLPKIRQSCKHF
>LOCXPOR67.216.HIT1.OR.2R.300.7tm_4.exons1.AP022710.1.Plectropomus_leopardus
FVLAMYGNMGNFKHLYFLLAMLLYISVIFANFVLIVIIYVDRNLHEPMYLFLCSLFINEIYGCTSLLPCLMVHILSETHEIAFFYCFIQIFSMHTYVAAEFGTLTVMAYDRYVCICKPLHYNIMITNRKVKIVILVIWMVSFIEVGVLLSFTIHSKFCGAVINKVSCDNNLVVELSCSPNRTLSYIYDVVFGLLFTVTFPLSFISYTYVRIIAVCLKASKETRMKAFDTCTPHFVSLMSFVFACFYNLISQRFDMTFVPYELHVIFSSCLLIIQPLLNPMIYGLKLSKIRHAFKLFLKLK
>LOCXPOR68.219.HIT1.OR.2R.303.7tm_4.exons1.AP022710.1.Plectropomus_leopardus
DLNVTYITFDGHVEVQKYRYVYFVILFTVYILVICCNSLIVSLVCIHQSLHKPMYIFIAALSINSVLFSTNIYPKLLIDFLSEKQVITYQVCYFQGAVYYTLMYSEFALLAAMAYDRYVAICKPLQYATVMRKATVGVFLVLSWLVPACETTGAVVLNANSRLCRFTLRGIFCNNTINYLYCVQSKALSLYGMVMLFNVAVLPVLFILFTYTRILIISYRSNREVRTKAAHTCVPHLLVLTSFSCFVAYDVIVVRIGSDIPKTARLIMTLQVVLYHPLFNPIIYGLKMKEISKHIEKLLCQVK
>LOCXPOR69.220.HIT1.OR.2R.307.7tm_4.exons1.AP022710.1.Plectropomus_leopardus
MDEEFNVTYITLGGHVEVHKYRFLYFVIMFIAYILIICSNSTIVYLIVINRTLHEPMYIFIAALLINSVLFSTAVYPKLLIDFLSEKQVISYAACLFQGFVFYALGGSEFLLLAAMAYDRYVSICKPLQYSNVMTKRTVCIFLALAWILPAGELVPSAVINVNRKLCRYILTAIYCNNSVFKLHCVSSRAQSIYGVVILLNVALFPMLFVLFTYIRIFTITYRSCREVRRKAAETCLPHMLVLINFSLLCTYDIIIVRLESDIPKPLGLIMTFQLILYHPLVNPIIYGLKMKEISKHLKQLFCQVKI
>LOCXPOR70.221.HIT1.OR.2R.308.7tm_4.exons1.AP022710.1.Plectropomus_leopardus
MDDELNVTYITLDGHVEVHKYRYAYFFIMFTAYILIICFNYTIVYLIWTHKSLHEPMYIFIAALLLNSVLFSTAMYPKLLIDYLSETQIISYSACLFQFFLCYTLCGTEFLLLAAMAYDRYVSICKPLQYTTIMTKTTVNILLVLAWILPACQTAVPVILSADVKLCNLTLKGIFCNNSIYSLHCVISKARSVYGYVALLNFALFPMLFILFTYTRILVISYKSSREVRAKAVQTCLPHLLVLISFSCLCAYDVIIVRLGSDFPKTVRLIMTLQTVLYHPLFNPIIYGLKMKEISKHLKRLFCQAKLI
>LOCXPOR71.222.HIT1.OR.2R.302.7tm_4.exons1.AP022710.1.Plectropomus_leopardus
MEDEFNVTYVTLDGLVEVKKYGYVYFLIMFTVYILIICCNSTIVYLICTNKNLHDPMYIFIAALLLNSVLYSTVVYPKLLIDFLSEKQIISYSVCLCQFYLFYVVGSSEFLLLSAMAYDRYVSICKPLQYTTIMRKTTVSIILFFAWLLPAGHIALPTILSTEAKLCNFTLKGIFCNNAVYRLHCVTSRVITVYGVVALLDLAVLPMLFIIFTYTKIFLITYKSCREVRKKAADTCLPHLLVLISFSCLSLYDISIARLESDFPKTARLIMMLQIVLYHPLLNPLIYGLKMKEISKHLKRLF
>LOCXPOR72.223.HIT1.OR.2R.302.7tm_4.exons1.AP022710.1.Plectropomus_leopardus
MEDEFNVTYVTLDGLVEVKKYGYVYFLIMFTVYILIICCNSTIVYLICTNKNLHDPMYIFIAALLLNSVLFSTVVYPKLLIDFLSEKQIISYSVCLCQFYLFYVVGSSEFLLLSAMAYDRYVSICKPLQYTTIMRKTTVSIILFFAWLLPAGHIALPTILSTEAKLCNFTLKGIFCNNAVYRLHCVTSRVITVYGVVALLDLAVLPMLFIIFTYAKIFLITYKSCREVRKKAADTCLPHLLVLISFSCLSLYDISIARLESDFPKTARLIMMLQIVLYHPLLNPLIYGLKMKEISKHLKRLF
>LOCXPOR73.224.HIT1.OR.2R.306.7tm_4.exons1.AP022710.1.Plectropomus_leopardus
MADELNVTYINLYGYDEMGNYRYLIFLNMLIVYILSVSFNIIIVYLIWIHKNLHEPMYIFIAALLLNSVITSTTVYPKLLIDILSEKQVITYSACLLQCFLYYSVSASDFLLLAAMAYDRYVSICKPLQYTTIMTKTVVSIILSLAWFLPACQIAVSTVLSANMKLCHFTLKAIFCNNSYYNLFCVTSVVRDINDMVTLFNVAVLPIFFILFTYTRILIISYRSSRNVRKKAAQTCSPHLIILISFSSLCLYDVLIIRLDKGSNLHFIMTLQAFLYYPLFNPVVYGLKVKEIYKHLKKLLCPAKMI
>LOCXPOR74.229.HIT1.OR.2R.303.7tm_4.exons1.AP022710.1.Plectropomus_leopardus
DTFNVSYITFDGHVEVQKYRYLYFVVMFVAFILIIFCNSTIVWIIVVHKSLHEPMYIFIAALLINSVFFSTAVYPKLLIDFLSEKQIISYSACLFQWYIYYSLGGSEFLLLAVMAYDRYVSISKPLQYPNIMTKTSVSVFLVLAWLLPLCHNAVVPVLNVKKKLCNFTLKGIISNSTVSKLQCVRSTLLNIYGLILFVVFLPLPVLFILSTYTRIFQIANRSCREVQRKAAQTCSAHLLVLISFSCLSAYHVLQTRLEADFPKTAHLIMTLQVIVYHFLCNPIIYGLKMKEISKHLRRSFCKV
>LOCXPOR75.230.HIT1.OR.2R.308.7tm_4.exons1.AP022710.1.Plectropomus_leopardus
MDARLNITYVTLGGHVEVNKYKYIYFATMFAVYILIICSNSTIVYLICVHKNLHEPMYIFIAALLLNSVLFSTAVYPKLLIDFLSEKHIISYAACLFQGFIFYSLGSSEFLLLAAMAYDRYVSICKPLQYPTIMTKRTVCVFLVLAWILPAFQVAVSTVFIAQMKLCRFILKGVFCNNKIYKLQCVISGAHLVRDVVVLLNVALVPVLFILFTYTKILIITYRSSREVRKKAAQTCLPHVIVLVNFSCLCAYDVIIGGLELDFSKTVHLIMTLQIVLYHPLFNPIMYGLKMKEISKHLKRLFCPAKMN
>LOCXPOR76.231.HIT1.OR.2R.308.7tm_4.exons1.AP022710.1.Plectropomus_leopardus
MDDEFNVTYVTLGGHVEVNQYKYVYFVIIFIAYILIICSNSTIVYLICVHKNLHDPMYIFIAALLLNSVLFSTAVYPKLLIDFLSEKQLISYSACLFQFHIFYSLGGSEFLLLAVMAYDRYVSICKPLQYPTIMTKTTISIFLALAWILPACQVAVPAGLSANKKLCSFILKGVFCKNTVYKLQCVISRAQIIHDMVILLNVALVPMLFILFTYIRILLITYRSSREVRKKAAQTCLPHLIVLINFSCLCAYDVITVQLESDFSKTLSLIMSLQIVMYHPLFNPIMYGLKMKEISKHLKKLFCQAKMI
>LOCXPOR77.232.HIT1.OR.2R.307.7tm_4.exons1.AP022710.1.Plectropomus_leopardus
MRSNSSLNPLHFELTLFADLGPLRYLFFSLSLLIYATIVSANALVVLTVCLHRSLHQPMYVFVCSLSLNSLYGSAGFFPRFLVDLLSDSHLISRSWCFLQIYVISTSVAYEVMILGVMAYDRFVAICQPLHYHSKMSFKTMRRLLFSAVLYPACAFGFCLYLTLRLPLCGNKLHKLFCSNWPVVKLSCVDTTVNNLMGQFLAVTTTFLPLLFILYTYLRILLVCRRSSAELRGKALQTCLPHIVTFINFTLSIFCDLSLTRFQNGKMNPIIVVVLSLEYLIIPPINNPLVYGLNLPQIKEAIFRFLK
>LOCXPOR78.233.HIT1.OR.2R.306.7tm_4.exons1.AP022710.1.Plectropomus_leopardus
MRSNSSLNPLHFELTLFADLGPLRYLFFSLSLLIYATIVSANALVVLSVCLHRSLHQPMYVFVCSLSLNSLYGSAGFFPRFLVDLLSDSHLISRSWCFLQIHVIYSYSACEPLILSVMAYDRYVAICQPLHYHSKMSFKTVRQLVLFAVLYPASAVGLCVYLTARLPLCGHKVHRLFCSVVQLSCVDTTVNRIAGSIFTATTTVLPLLFILYTYLRILLVCRRSSAELRGKALQTCLPHIVSFINYFLSIFFELMLSRFKYNEVDPIIIAVLSLEFLIIPPINDPLIYGLNLPQIRKVIFTVFTTH
>LOCXPOR79.234.HIT1.OR.2R.311.7tm_4.exons1.AP022714.1.Plectropomus_leopardus
MENYTYNSPTLQLEGFKVTKDTMYLIFSSFLISYILIMVLNIGITVLIITDKTLHEPMYLLFCNLSVSDIVGSTHIVPRLIRDILLPPSERLITYYECVVQAFITQLFGTTSHTVLMIMAFDRYVAICDPLRYPSIMTNRMVIKLTASAWGVAFVLVGILLGLTIRLNRCRTLITNPYCDNASLFKLSCESVFINNVYGLTFTVVLLTSSMGSMALTYAKIAVVCLMSKNKSLNSKALKTCSTHLVVYLIMLISGFIVILLHRFPQYSDQRKLSAILFVMVPGTLNPIIYGVQSKEIRKFFFEIFISKKCL
>LOCXPOR80.235.HIT1.OR.2R.329.7tm_4.exons1.AP022714.1.Plectropomus_leopardus
LPVISTSLFSCFRLMENFTYNSFTLQLEGLNVSEDSVHPLFLFFFFSYIFIMLMNAGIAVLIFTDKSLHQPMYLFFCNLTFNDILGNSIMVPRLLIDMLRPPSERLISYYECLVQAFTTHMFGTTSHTVLMIMAFDRYVAICDPLRYPSIMTNRMVIKLTASAWGVAFVLVGILLGLTIRLNRCRTLITNPYCDNASLFKLSCESVFINNVYGLTFTVVLFTASIGTMVLTYTKITVVCLTSKNKSLNSKALKTCSTHLLVYLIMVFNGMSIITLHRFPQYSDYRKLCTILFHIIPGSLNPIIYGLQSKEVNKFLSKCCKSKKVLPSLK
>LOCXPOR81.236.HIT1.OR.2R.301.7tm_4.exons1.AP022714.1.Plectropomus_leopardus
NCTYNSFTLRLEGLNVSEDSVHPLFLFFFFSYIIIMLINAGIAVLVFIDKNLHQPMYLLFCNLPVNDIVGNSIMVPRLLIDMLRPPSERLISYYECLVQAFSTHMFGTTSHTVLMIMAFDRYVAICDPLRYPSIMTNKTLIKLTASAWGVAFVCVGILLGLTIRLNRCRTLITNPFCDNASLFKLSNESAFINNVYGLTFTVVLFTASIGSMVLTYTKITVVCLTSKNKSLNSKALKTCSTHLVVYLIMLISGFIVIILHRFPQYSDYRKLCAILFHIIPGSLNPIIYGVQSAEICKSLSK
>LOCXPOR82.237.HIT1.OR.2R.336.7tm_4.exons1.AP022714.1.Plectropomus_leopardus
SVCALLSLSRTLSLSFYFCTAQMENLTYNSLTLQLEGLRVNKTNKYPVFFFLLSAYVFILTANVGILILIWTERSLQQPMYLLFCNLSVNDVMGNSLLVPRVLADILVPPSERLIHYYECVMQAFTTHMFGTNAHTVLMIMAFDRYVAICNPLHYASIMTNRMVIRLTVSAWGVAFVLVAVLLGLTIRLNRCRTLITNPYCDNASLFKLSCENVFINNIYGLTFTVVLFSSSIGSIVVTYSKITAACLTSKSKSLNRKALKTCSTHLCLYLIMLVSGLIIITLHRFPQYAEYRKISAILFNVVPGSLNPVIYGLQSQEIHKCLSNMFHLKRVMPSF
>LOCXPOR83.238.HIT1.OR.2R.347.7tm_4.exons4.AP022714.1.Plectropomus_leopardus
MELFPLDISAESPRDSHLPLSTNQRGSVNGTWESDGVTFFIIQGLASLGEKRMILFVILLLGYIIILGGNSMIILVALTDSKLNSPMFFFLYNLSFVDILFTTTTIPKMLSGLLTDVNTISVPGCFFQMHFFVQLGVTAYAILTVMAYDRYVAICDPLRYTAVMTRPVRLLLVAGAWSFAAFCTLPATSMSWRQVYCGPNVVRNGWCDLSAVRRLACGDTTIHNIVSISFAILALLTTGVLILTSYILIGVSVSRMGVAQRLKAFGTCAAHLTVVTISFGSASCVFISYRVGKFSPEDRVIVSVLFSALTPLLNPMIYSLRNKDLREAIRRTVSRIRPPAVIPTKDV
>LOCXPOR84.240.HIT1.OR.2R.319.7tm_4.exons1.AP022714.1.Plectropomus_leopardus
MENETFNMDIISIEGLKVSPQSSVPVFVLLLLIYVFIMVSNLGLVVLIFMERSLQQPMYLLFCNMSINDAFGATTIIPRLLSDILVPMTQRYVYYIDCVVQAFCAHFIAGTSHTVLMIMAFDRYVAICNPLRYATIITTRMLVKLSVGAWVAPLVIVAVLMGLTIRLSRCRRAIFNPFCDNASLFKLSCENLLINHIYGLGVAVVILGSSLASLTLTYLRIAALLFNNKNQVLNSRALQTCATHLAVYIIMLVACFMPLIFHRRIEWAENGKVASVLFYVIPPALNPVIYGLQCNELRQKIISVFHKNKTTEVQKGFHK
>LOCXPOR85.241.HIT1.OR.2R.307.7tm_4.exons1.AP022714.1.Plectropomus_leopardus
MENQTFNMDILQLEGLKVSPQSSVPAFILLLLIYVFIVVSNLGLVVLIFMERSLQQPMYLLFCNMSINDIFGATTIIPRLLSDVFVPMTQRYIHYYECVIQAFCAHFHGGTSHTILMVMAFDRYVAICNPLRYATIMTTRMVVTLSVSAWAIMFLLVAVAVSLSVRLSRCRHWVNNPFCDNPSLFKLSCENIIVNHVYGLGSAAVTMGASLGSVLLTYLRIAIVCLSSKSEVLNSRALQTCATHLAVYILMLVSGLIIILLHRFPPLSDYRKLASILFHVMPPSMNAIIYGLQIKAVRQKIMIILTK
>LOCXPOR86.242.HIT1.OR.2R.312.7tm_4.exons1.AP022714.1.Plectropomus_leopardus
MENQTLSTDILLLEGLKVSPQSSVPAFVLLLLIYVFIMVSNLGLVVLIFMDRSLQQPMYLLFCNMSINDAFGATTIIPRLLSDVFVPVTERYIHYTSCVIQAFCAHFHASSTHTVLMVMAFDRYVAICNPLRYATIMTTWMVVTLSVSAWAVSLVMVVILVGLSVRLSRCRWIIFNPFCDNASLFKLSCESVLINNIYGLGYTVLLLGSSIGSVTLTYLRIAIVCLSSKNKVLNSRALQTCATHLAVYVIMFVSGSVIIILHRFPHLSDYRKLASILFHVVPPAMNAIIYGLQIKAVRQKIMIMFNGNKMKA
>LOCXPOR87.243.HIT1.OR.2R.304.7tm_4.exons1.AP022714.1.Plectropomus_leopardus
MDNSTFVGDILILEGLKVTSRSFIPAFILLLIVYVFIVVSNVGLVVLISRSRSLQQPMYLLLCNMSINDVFGATVVVPHILRDLLTSDSERHIHFTHCAVQAFCVHLHASASHTVLMIMAFDRYVAICNPLRYATIMTNRKVVALTATAWGTAFVLVVILVGLSVRLSRCRWIIFNPFCDNASLFKLSCESVLINNIYGLGYTVLLLGSSIGSVTLTYLRIAIVCLSSKNKVLNSRALQTCATHLAVYVILLVSGFIIVILHRFPQLADHRKVAAVLGHVFLPALNAVIYGLQIKEVRQTITAL
>LOCXPOR88.244.HIT1.OR.2R.313.7tm_4.exons1.AP022714.1.Plectropomus_leopardus
MENQTFREDVLLLEGLKVSQRSSVPAFVLLLLVYVFVMLTNISLVVLIFTSRTLRQPMYLLSCNLSVNDIIGATSVTPYVLRHVFTPHSERYIRYTDCVVQAFCIHLYANASHTVLMIMAFDRCVAICNPLRYATVMTNRKVVTLSVAAWAAAFVGVTVLLGLSMRLTRCRRVIPNPYCDNASLFNLSCESVLISNVYGLVFTAVILGSSIVSITLTYLRIAAVCVRSKNKAMNRRALQTCSTHLAVYVFLLASCFIVVILHRFPKLVDHRKVAALVIQVNLPAFNTVIYGLQLREIRKRIIAVFHSRKVAQI
>LOCXPOR89.245.HIT1.OR.2R.324.7tm_4.exons1.AP022714.1.Plectropomus_leopardus
FSSSLICFSLMENYTLNSVTLHMEGLTFTEVSVYPVFIFFFLCYLLILVVNVGIMALIFIDKSLHQPMYLLFCNLTVNDIVGNSYLVPRLLIDMMRPPASRLISYYECVCQALCSHIFGTTSHTVLMIMAFDRYVAICDPLRYPSIMTNRMVIKLTASAWGVAFVLVGILLGLTIRLNRCRTLITNPYCDNASLFKLSCESVFINNVYGLTFTVVLLGSSIGSMVLTYTKITVVCLTSKNKSLNSKALKTCSTHLFVYLILFFSGMLTIALHRFPQHSDFRKLSAIMFHIVPGSLNPIIYGVQSKEIRKFMSQFFQSGKVLPSL
>LOCXPOR91.246.HIT1.OR.2R.318.7tm_1.exons1.AP022714.1.Plectropomus_leopardus
MLIANQSLNNVTAGQQHQSLLERLLFSTVTTVPCCVFLFINGVMLFTLRSKTVFRETSRYILLFNLLFADTVQMALSQLLYLLAACRLTLTYPVCGVLILLADLTIKISPLTLMVMSLERYVAVCYPLRHSTIVTIRNTAVSIIVIWAFSSLNILIRLLLLLDFPFEELESLQMTDFCIKVSMYLDPVSDEYDKAYTYFLFVSSGLAVISSYIGVLIAARSASTDKDSARRVRNTLLLHLVQLGLSLVSTLHSLMIVAIARIAKRIVFVRVQTVFYVCIFIFPRCLSSLIYGIRDQTIRPILMYHLCCRLKLSVFPAK
>LOCXPOR91.247.HIT1.OR.2R.318.7tm_1.exons1.AP022714.1.Plectropomus_leopardus
MLIANQSLNNVTAGQQHQSLLERLLFSTVTTVPCCVFLFINGVMLFTLRSKTVFRETSRYILLFNLLFADTVQMALSQLLYLLAACRLTLTYPVCGVLTMLADLTNEISPLTLMVMSLERYVAVCYPLRHSTIITIRNTAVSIIVIWAFSSLNILIRVVLLLDFPFEELESLQMTDFCSQISMFLDPVSDYYDKAYTCFLFVSSGLAVISSYIGVLIAARSASTDKDSARRVRNTLLLHLVQLGLSLVSTLHSLMIVAIARIAKRIVFVRVQNAFYVCIFIFPRCLSSLIYGIRDQTIRPILMYHLCCRLKLSVFPAK
>LOCXPOR92.248.HIT1.OR.2R.320.7tm_1.exons1.AP022714.1.Plectropomus_leopardus
MSYTTSSLTNITVGLPKRGILEIVLFSAPITVPCCVFLLINGVMLFTLRSKTVFRETSRYILLFNLLLGDTMQMALGQLLYLLAACRLTLTYPVCGVLILLADLTNEISPLTLMVMSLERYVAVCYPLRHSTIITIRNTAVSIIVIWAFSSLNILTGVLSLLNFQFEELESLQMKDFCAKENLPLGPVSDEYVKAYTYFLFVSASVAVITSYIGVMIAARSASTDKASARKARNTLLLHLVQLGLSLSSTIHNPLITAISKVTDRRVMLRIWSIFYVSLMLLPRCLTALIYGIRDQAIRSILMYYLCCRLKPSLIPAKVE
>LOCXPOR93.249.HIT1.OR.2R.320.7tm_1.exons1.AP022714.1.Plectropomus_leopardus
MSHTTSSWTNITVGLPKRGILEIVLFSAPITVPCCVFLLINGVMLFTLRSKTVFRETSRYILLFNLLLGDTMHMAVSQLLYLLSACRLTLTYPVCGVLILLADLTNEISPLTLMVMSLERYVAVCYPLRHSTIITIRNTDVSIIVIWAFSSLNVIIRLVFLLDFPFEELERLQMKDFCARQNLPLGPVSDEYVKACTYFLFVSASVAVITSYIGVMIAARSASTDKASARKARNTLLLHLVQLGLSLSSTIHNPLITAISKVTDRRVMLRIWSIIYVSLILLPRCLTALIYGIRDQAIRSILMYYLCCRLKPSLIPAKVE
>LOCXPOR93.124.HIT1.OR.2R.320.7tm_1.exons1.AP022714.1.Plectropomus_leopardus
MSHTTSSLTNITVGLPKRGILEIVLFSAPITVPCCVFLLINGVMLFTLRSKTVFRETSRYILLFNLLLGDTMHMAVSQLLYLLSACRLTLTYPVCGVLILLAELTNEISPLTLMVMSLERYVAVCYPLRHSTIITIRNTGVSIIVIWAFSSLNIIIRLVFLLDFPFEELERLQMKDFCVRQNLPLGPVSDEYVKAYTYFLFVSASVAVITSYIGVMIAARSASTDKASARKARNTLLLHLVQLGLSLSSTIHNPLITTISKVTDRRVMLRILSIIYVSLILLPRCLTALIYGIRDQAIRSILMYYLCCRLKPSLIPAKVE
>LOCXPOR93.125.HIT1.OR.2R.320.7tm_1.exons1.AP022714.1.Plectropomus_leopardus
MSHTTSSLTNITVGLPKRGILEIVLFSAPITVPCCVFLLINGVMLFTLRSKTVFRETSRYILLFNLLLGDTMQMALGQLLYLLAACRLTLTYPVCGVLILLADLTNEISPLTLMVMSLERYVAVCYPLRHSTIITIRNTGVSIIVIWAFSSLNVIIRLVFLLDFLFEELESLQMKDFCAKENLPLGPVSDEYVKAYTYFLFVSASVAVITSYIGVMIAARSASTDKASARKARNTLLLHLVQLGLSLSSTIHNPLITAISKVTDRRVMLRILSIFYVSLMLLPRCLTALIYGIRDQAIRSILMYYLCCRLKPSLIPAKVE
>LOCXPOR96.126.HIT1.OR.2R.320.7tm_1.exons1.AP022714.1.Plectropomus_leopardus
MSYTTSSLTNITVGLPKRGILEIVLFSAPITVPCCVFLLINGVMLFTLRSKTVFRETSRYILLFNLLLGDTMQMAVSQLLYLLAACRLTLTYPVCGVLILLADLTNEISPLTLMVMSLERYVAVCYPLRHSTIITIRNTAVSIIVIWAFSSLNILTGVLSLLNFPFEELERLQMKDFCNKENLPLGPVSDEYDKAYTYFLFVSSGLAVITSYIGVLIAARSASTDKDSARKARNTLLLHLVQLGLSLMSTIHNPLGKAISKVNDRLAVFRIMSVLYVCIILLPRCLSTLIYGIRDQTIRSVLMYYLCCQLKLSVIPAKAE
>LOCXPOR97.127.HIT1.OR.2R.320.7tm_4.exons1.AP022714.1.Plectropomus_leopardus
MSSLKTVLNDSVIIHPPGFYIIAFQTFPYIRVYIIFLAFVYVVSLVFNTLLIYIIFCDHRLHTPKFLAVVNLAVIDIMLNTSTIPSMIKTFVFKDNFVPFNLCLLQMFAYYTFVTLESWALAVLAYDRLIAICFPLRQNLLNTPLIMSCIISLNWVYIVGLVAYGVGIMTRLSFCKSVRVFSYFCDYAPVFRLACNDNTLQWLVGSYGGMFNLMTPFAFICLSYISILVTVFRMKSVTSRIKTLATCIEHLVLVAIFYIPIIIIFFIGLYVRAIDPDQRVLSLSLSSCIPPCINPIVYSLKTKEIKTRALTLVHRMKTRP
>LOCXPOR98.128.HIT1.OR.2R.320.7tm_4.exons1.AP022714.1.Plectropomus_leopardus
MSSVSAVRNDSVIIHPSGFYIIAFQTFPYIRVYIIFLAFVYMVTIVFNTLLIYIISCDHRLHTPKFLAVVNLAVIDIMLNTSTIPSMIKTFVFKDNFVPFNLCLLQMFAYYTFVTLESYALAVLAYDRLTAICFPLHQNLLNTPLIMSCIIGLNWVYTVGLDAYGTVIMTRLSFCKSVRVFSYFCDYAPVFRLACNDNTLQWLAASNGGMFNLMTPFAFICLSYISILVTVFRMKSVTSRIKALATCIEHLVLVAVFYIPIIIIFFVGLYVRAIDPDQRVLSLSLSSCIPPCINPIVYSLKTKEIKTRALTLVYRMKTRP
>LOCXPOR99.129.HIT1.OR.2R.320.7tm_4.exons1.AP022714.1.Plectropomus_leopardus
MSSVSAVRNDSVIIHPSGFYIIAFQTFPYISVYIIFLAFVYMVTIVFNTLLIYIISCDHRLHTPKFLAVVNLAVIDIMLNTSTIPSMIKTFVFKDNFVPFNLCLLQMFAYYTFVTLESWALAVLAYDRLTAICFPLCQNLLNTPLIMSCIIGLTWVYTVGLDAYGTVIMTRLSFCKSVRVFSYFCDYAPVFRLACNDNTLQWLVGSYGGMFNLMTPFAFICLSYISILVTVFRMKSVTSRIKALATCIEHLVLVAVFYIPIIIIFFMGLFVRAIDPDQRVLSLSLSSCIPPCINPIVYSLKTKEIKTRALTLVHRMKTRP
>LOCXPOR100.130.HIT1.OR.2R.320.7tm_4.exons1.AP022714.1.Plectropomus_leopardus
MSSLKTVKNDSVIIHPPGFYIIGFQTFPYIRVYIIFLAFVYVVTVVFNILLIYIIVSDHRLHTPKFLAVVNLAVIDIVLNTSTIPSMIKTFVFKDNFISFNLCLVQMFVYYTFVTLESYALAVLAYDRLIAICFPLRQNLLNTPLIMTCIIGLTWFYLVGLVAYGVGIMTRLSFCKSVRVFSYFCDYAPVFRLACNDNTLQWLVASYSGMFNLMTPFAFICLSYISILVTVFRMKSVTSRIKALATCIEHLVLVAVFYIPIIIIFFIGLYVRAIDPDQRVLSLSLSSCIPPCINPIVYSLKTKEIKTRALTLVHRMKTRP
>LOCXPOR101.131.HIT1.OR.2R.320.7tm_4.exons1.AP022714.1.Plectropomus_leopardus
MSSLKTVKNDSVIIHPPGFYIIGFETFPNIRVYIIFLAFVYVVTVVFNILLIYIIVSDHRLHTPKFLAVVNLAVIDIMLNTSTIPSMIKTFVFKDNFISFNLCLVQMFVYYTFVALESYALAVLAYDRLIAICFPLRQNLLNTPLIMTCIIGLTWSYILGLMTYCTVIMTRLSFCKSVRVFSYFCDYAPVFRLACNDNTLQWLVASYPSMFNLMTPFAFICLSYISILVTVFRMKSVTSRIKTLATCIEHLVLVAVFYIPIFIIFFIGLYVRAIDPDQRVLSLSLSSCIPPCINPIVYSLKTKEIKTRALTLVHRMKTRP
>LOCXPOR102.132.HIT1.OR.2R.320.7tm_4.exons1.AP022714.1.Plectropomus_leopardus
MSSLKTVKNDSVIIHPPGFYIIGFETFPNIRVYIIFLAFVYVVTVVFNILLIYIIVSDHRLHTPKFLAVVNLAVIDIMLNTSTIPSMIKTFVFKDNFISFNLCLVQMFVYYTFGTLESYALAVLAYDRLIAICFPLHQNLLNTPLIMTCIIGLTWGYILGLITYCTVIMTRLSFCKSVRVFSYFCDYAPVFRLACNDNTLQWLVASHSSMFNLMTPFAFICLSYISILVTVFRMKSVTSRIKTLATCIEHLVLVAIFYIPIIIIFFIGLYVRAIDPDQRVLSLSLSSCIPPCINPIVYSLKTKEIKTRALTLVHRMKTRP
>LOCXPOR103.133.HIT1.OR.2R.332.7tm_4.exons1.AP022714.1.Plectropomus_leopardus
MSFLRTVLNDSVIIHPPGFYVIGFKTFPYINIYFIFLAFVYAVTVMFNSLVIYVITFNHRLHTPKFLAVVNLAVVDVVLNTCLIPSMIKIFLFKQNFIPFNLCLVQMFFYYAFGTLESYALAILAYDRLIAICFPLHQNSVNTLRSMSWIVGVTWCFSVGVIGFAVGIMTRLSFCNSVRVFSYFCDYAPTFRLACNDNTLQWSVASFLTVFLLVGPFLFILMSYVSILVTVFRMKSLDSRVKALATCVEHIILVAVFYIPLITIFTVGFNLHFIDPDQRVLSLSLASCIPPCVNPIVYSLKTKEIKTRGLTLVKKTKIAADQHKSKPWRVNK
>LOCXPOR104.135.HIT1.OR.2R.323.7tm_4.exons1.AP022714.1.Plectropomus_leopardus
MSFLRTVLNDSVIIHPPGFYIVGFQIYPFISIYFIFLAFVYAVTVMFNSLVIYVIAFNHSLHTPKFLAVVNLAVIDVVLSSCIIPSMIKIFLVKDNFIPFNLCLGQMFFYYAFVTLESLALAILAYDRLIAICFPLRQNSINTPRSMSCIVGVTWSFALGITIFSTSIMTRLSFCNSVIVFSYFCDYAPTFRLACNDNTMQWATASFFTVLVLVGPFAFILMSYFSILVTVLRMKSLDSRVKALATCVEHIILVAVFYIPLITIFTIGFYLRVIEANQRVLSLSLASCIPPCVNPIVYSLKTKEIKIRALTLVRKNTFCKQQT
>LOCXPOR105.136.HIT1.OR.2R.328.7tm_4.exons1.AP022714.1.Plectropomus_leopardus
EERAATIFNSTFVRPAKFYISGFNNIPHVKYFYVFMCFVYIMTVLGNSLLLSLIYVVKTLHTPKYMIVFNLALTDLCGSTALIPKLLDTFLFDRRYIVYEACLSYMFFVLFFASLQSWTLVTMAFDRFMAICFPLRYHSIVTKSAIAAMLLFAWAFLFSFLLFIVKLIDRLSFCGSLIVKSFFCDHGPVYHLACNDTSLNLILSVTAITIIICIPLVLIALTYVCISIALSRIASGEERLKAFKTCTSHLILVALFYLPLVGTNVASLASSIHPNARIINSSLTHTIPALLNPIIYSLKTEEVLNSIKKLSKRYRINYITSSKKVNSL
>LOCXPOR106.137.HIT1.OR.2R.325.7tm_4.exons1.AP022714.1.Plectropomus_leopardus
MTHEERAATIFNSTFVRPAKFYISGFNNIPHVKYFYVFMCFVYIMTVLGNSLLLSLIYLVKTLHTPKYMIVFNLALTDLCGSTALIPKLLDTFLFDRRYIVYEACLSYMFFVLFFASLQSWTLVTMAFDRFIAICFPLRYHSIVTKSAIAAMLLFAWAFLLALVSFTVGLIDRLSFCRSLVVKSFFCDHNPVYRLACNDTSLNNIMAYVAFIVAICIPLVLIALTYVCISIALSRIALGEERLKASKTCTSHLILVAIFYLPLVGTNIASVATSIHPNTRIINSTLTHTIPALLNPVIYSLKTEEVLNSIKKLCRTSMVNLTANK
>LOCXPOR107.138.HIT1.OR.2R.325.7tm_4.exons1.AP022714.1.Plectropomus_leopardus
MTHEERAATIFNSTFVRPAKFYISGFNNIPHVKYFYVFMCFVYIMTVLGNSLLLSLIYLVKTLHTPKYMIVFNLALTDLCGSTALIPKLLDTFLFDRRYIVYEACLSYMFFVLFFASLQSWTLVTMAFDRFIAICFPLRYHSIVTKSAIAAMLLFAWAFLLALVSFTVGLIDRLSFCRSLVVKSFFCDHFPVFGLACNDTSLNNIMAYVAFIVAICIPLVLIALTYVCISIALSRIASGEERLKASKTCTSHLILVAIFYLPLVGTNIASVATSIHPNTRIINSTLTHTIPALLNPVIYSLKTEEVLNSIKKLCRRSMISLTANK
>LOCXPOR108.139.HIT1.OR.2R.317.7tm_4.exons1.AP022714.1.Plectropomus_leopardus
MELFNSALEKNITFVHPAYFIIRGLSNIPIMKHYCVFLCFVYIVSVLGNTAVMAVIYLDHNLRTPKYVAVLNLAFVDLFGSSALVPKLLDIFLFNHPYIPYNDCLTFLFFCYTCLSMQSFNLVALSYDRLIAIIFPLHYHVKVTHRSMLSLIASFWVFIIIAVLIAVGLLTRLSFCKSVVINSYFCDHGQIYRLACNDHFPNYVVSCLYPVLIFWLPLAFILLSYLYIGCTLSKVATVQETLKAFKTCIAHLSLVAIYFIPLLITFTLMENIHPNARIINLSVTSIFPPTLNPIIYVLQTQEIKESVKKLLKFKRKS
>LOCXPOR109.140.HIT1.OR.2R.326.7tm_4.exons1.AP022714.1.Plectropomus_leopardus
MNLFNSAVGKNITFVHPAYFVIRGFSGLPNIKYYYVFLFFVYIVSVLGNTAVMAVIYLDHNLRTPKYIVVFNLAFVDLFGSSALVPKLLDIFLFNHPHIPYNDCLTYFFFCYTCLSMNALNLVALSYDRLIAIIFPLHYHVKVTHRSMLSLIASFWVFIITVILIAVGLLTRLSFCKSVIINSYFCDHGQIYRLACNDYTPSFVISVLLPALIIWFPLIFIMFSYIYITFALSKVAKAQERLKAFKTCTAHLSLVAIYFLPVLITFTLMEKIHPNARIINLSLTSVFPPMLNPIIYVLQTQEIKQSVKRLLKLRVQTKIIITRVNI
>LOCXPOR110.141.HIT1.OR.2R.328.7tm_4.exons1.AP022714.1.Plectropomus_leopardus
MDFLNSPLGKNITFVRPAYFVIRGFSGIPNVKYYYVFLFFVYIVSVLGNTAVMAVIYLDHNLRTPKYVAVLNLAFVDLFGSSALVPKLLDIFLFNHPHIPYNDCLTYFFFCYTCLSMQALNLVALSYDRLIAIIFPLHYHVKVTHRSMLSLIASFWVFIIIAVLTAVGLLTRLSLCKSVVINSYFCDHGQIYQLACNDYFPNYVIGVLLIFLIIWLPLTFIVFSYSYIGYALSKVATAQERLKAFKTCTAHLSLVALFFIPLLITFTIGSKIHPNARIINLSLTSVFPPMLNPIIYVLQTQEIKESLKKGILKIRRKSKVTVKKAVIK
>LOCXPOR111.142.HIT1.OR.2R.314.7tm_4.exons1.AP022714.1.Plectropomus_leopardus
NTTALTFTMTAYAVMENSKHGLFAVFLLLYCVTVILNSLLITVIHQNKDLHQPMNVFTCMLSINEIYGSSALFPSVMAVLLSDTHEIPVNWCKAQVYFLHTYASAEFCILAIMGYDRYAAICHPLQYHSIMSNAKTCKLVALAGLYPLIVFGCFYTLTLQLSFCGKAVPKLYCVNMELVKNACSSTSYISITGLVLIMFLVMPQFMMVIFSYAQILRECRKLSRASQRNAFKTCVPHLLSLLNYTIASFFEIIQTRFNMSHVPIKARIFLSLYFVIIPPITNPVMYGLGTQIVRVHILKLFVRYKILPTNLVKI
>LOCXPOR112.143.HIT1.OR.2R.306.7tm_4.exons1.AP022714.1.Plectropomus_leopardus
MKNFSEVTFIHLSDYHGMEDLKLVYFCIFLITYVTIVAENVVLIGVVYCEKTLHEPMFFLLCNLAVNGLYGSTALLPALLSNLLSHSYEISLPFCQTQIYAVHTYAMTEFTILAAMSYDRYVAICYPLLYRTIMSQKLVKVIVFTWLYPMLAFFIVLIFTLRLQFCERTMEKVYCMNYALVKLACSDTSVANIVGLVSVALYLLPQIFIIFYTYVHILRICVLSFSKSKLKALRTCTPHLLAITNYSIGCFLEIAQSRFNIKHLPYQIRLFLSLYFLIFPPIFNPVIYGLSIQVIKDRLVRLFTKK
>LOCXPOR113.144.HIT1.OR.2R.306.7tm_4.exons1.AP022714.1.Plectropomus_leopardus
MKNFSEVTFIHLSDYHGMEDLKLVYFCIFLITYVTIVAENVVLIGVVYCEKTLHEPMFFLLCNLAVNGLYGSTALLPALLSNLLSHSYEISLPFCQTQIYAVHTYAITEFTILAAMSYDRYVAICYPLLYRTIMSQKLVKVIVFTWLYPMLAFFIVLIFTLRLQFCERTMEKVYCMNYALVKLACSDTSVANIVGLVSVALYSLPQIFIIFYTYVHILRICVLSFSKSKLKALRTCTPHLLAITNYSIGCFIEIAQSRFNINHLPYQIRLFLSLYFLIFPPIFNPVIYGLSIQVIKDRLVRLFTRK
>LOCXPOR114.146.HIT1.OR.2R.306.7tm_4.exons1.AP022714.1.Plectropomus_leopardus
MKNFSEVTFIHLSDYHGMEDLKLVYFCIFLITYVTIVAENVVLIGVVYCEKTLHEPMFFLLCNLAVNGLYGSTALLPALLSNLLSHSYEISLPFCQTQIYAVHTYGMTEFTILAAMSYDRYVAICYPLLYRTIMSQKLVKVIVFTWLYPMLAFLIVLIFTLRLQFCERTMEKVYCMNYALVKLACSDTSVANIVGLLSAALYSLPQIFIIFYTYVHILRICVLSFSKSKLKALRTCTPHLLAITNFSIGCFIEIAQSRFNIKHLPYQIRLFLSLYFLIFPPIFNPVIYGLSIQVIKDRLVRLFTRK
>LOCXPOR115.147.HIT1.OR.2R.315.7tm_1.exons1.AP022722.1.Plectropomus_leopardus
SSESAQVWGDYTCVRFYVSTVSFSVLLFFNLIINWTIVRVERLRSHARFVLVFHLLVSALVYLGMSSVFYYQIHLDARPARSACLAMITVLISSASNILLTLTVMALDRYCAVCHPMSYSSTCTAGRWPWLLGALTWIVSLVIPITLLLQPDSAGAAYNGVCDREQLMKGQLHKVLFLGLCTLLILYSYVRILVEGRRLGVLNRRNRAGCRTIALHGTQLAVYLLPNFVNFVLTVLVNRRLITREIKELSAVVVFAFFSLAQCVAPVVYGLRKEELLEQLSHRFPCCSRYLKSVLGWTVHNNWTHTQHIITRYVP
>LOCXPTilTARs.A024.203.HIT1.TAAR.1R.284.7tm_1.exons1.AP022732.1.Plectropomus_leopardus
MTMCSMLLFSHFRQLHTTTNILLLSLAVADFLVGLMQMPAEMLLLQGCWILGDLLCTAGFFLGFISINASTGNMVLISVDRYIAICDPMFYSTKVTLRRVQFCICVCWIFSAVHSSWIMRDFLKQPGRYNSCYGECVMVINYIEGAVDLCVSFFAPILVVVVLYVRIFVVAVSQARAMRSHVAAAAQQRSKTKTAKKSEMKAARTLGVVVVVFLLCFCPYYSFTVAAENNLIAASTAASQIWLMYINSCLNPLIYAFFYPWFRKSIKFIATFQILKPDSSDTNI
>LOCXPTilTARs.A024.204.HIT1.TAAR.1R.286.7tm_1.exons2.AP022732.1.Plectropomus_leopardus
MHMTMCSVLLFSHFRQLHTTTNILLLSLAVADFLVGLMQMPNEMLFFQGCWILGEIMCAFIYFLGPIPISASIGNMVLISVDRYIAICDPMFYSTKVTLRRVQFCICVCWIFSAVHSGWIMRDFLKQPGRYNSCYGECVMVINYIEGAVDLCVSFSGPILVVVVLYVRIFVVAVSQARAMRSHVAAAAQQRSKTKTAKKSEMKAARTLGVVVVVFLLCFCPYYSFTIAAENNSIAASTAASQIWLIYINSCLNPLIYAFFYPWFRKSIKFIVTFQILKPGSSDTDI
>LOCXPTilTARs.A024.210.HIT1.TAAR.1R.284.7tm_1.exons1.AP022732.1.Plectropomus_leopardus
MTMCSMLLFSHFRQLHTTTNILLLSLAVADFLVGLMQMPAEMLLLQGCWILGDLLCTAAFFLGFVSICASIGNMVLISVDRYIAICDPMFYSTKVTLRRVQFCICVCWIFSAVHSSWIMRDLLKQPGRYNSCYGECVMVINYIEGAVDLCVSFFAPILVVVVLYVRIFVVAVSQARAMRSHVAAAAQQRSKTKTAKKSEMKAARTLGVVVVVFLMCFCPYYSFTVAAENNLIAASTAASQIWLMYINSCLNPLIYAFFYPWFRKSIKFIVTFQILKPDSSDTNI
>LOCXPTAAR1.80.HIT1.TAAR.2R.322.7tm_1.exons1.AP022702.1.Plectropomus_leopardus
VELCYPQLQNTSCRGLMRPRFEAILLYTLFSSITVFTVALNLLVIISISHFRQLHTPTNLLLLSLAISDLLVGLVVMPVETVRFIETCWFLGDLMCALSYIIGFTLTSASVGNMVLISIDRFVAICYPLQYLNKITRSRVEVSVCLCWACSLLYNGLILKDHLRQPARHNSCYGECMVVINYVSGTVDLVFTFIGPCSVILILYMRVFIVAVSQARAMQSHITAVATRRVAAKKSERKAAGTLGIVVLVFLMSFCPYYYPSLAGQDISNSASSWAIVSWLLYFNSCLNPIIYAFFYPWFRKAIKLIVSLKILEQGTSQANIL
>LOCXPTAAR2.144.HIT1.TAAR.2R.329.7tm_1.exons1.AP022703.1.Plectropomus_leopardus
EQFCFPGSNSSCVGAHFNLGAKVALYLLFAFGMLVTILGNSVVIVSISHFKQLHNPTNVLIVSLGLVDLLVGVVVMPFSAIRTVHGCWFYGDDFCLLHSSLDVFLTTLSIFHLICIAVDRQQAICNPLHYPRNITMSVAWIMVCASWALAALYSYGLLYSKANTEGLEDYMASINCLGNCTLLFNRLWGVLDSVICFFFPCTVMVCLYTKVFMVAKDHVRKIGDMNNCSNDKVRGGLIKQSEHKAAKTLGIVLGAFIFCWMPFFINSVIDAYIGFSTPAAMFEAFVWLGYFNSSLNPIIYAFFYPCFKSCLYCIVTLKIFASNSSTMTI
>LOCXPTAAR3.186.HIT1.TAAR.2R.329.7tm_1.exons1.AP022703.1.Plectropomus_leopardus
EQFCFPGSNSSCVGAHFNLGAKVALYLLFAFGMLVTILGNSVVIVSISHFKQLHNPTNVLIVSLGLVDLLVGVVVMPFSAIRTVHGCWFYGDDFCLLHSSFDMFLTTLSIFHLICIAVDRQQAICNPLHYPRNITMSVAWIMVCASWALAALYSYGLLYSKANTEGLEDYMASINCLGNCTLLFNRLWGVLDSVICFFFSCTVMVCLYTKVFMVAKDHVRKIGDMNNCSNDKVRGGLIKQSEHKAAKTLGIVLGAFIFCWMPFFINSVIDAYIGFSTPAAIFEAFVWLGYFNSTLNPIIYAFFYPCFKSCLYCIVTLKIFASNSSTMTI
>LOCXPTAAR4.197.HIT1.TAAR.2R.332.7tm_1.exons1.AP022703.1.Plectropomus_leopardus
EQFCFPGSNSSCVRAQFGVGTKFALYLLFAFGMLVTILGNSVVIVSISHFKQLHNPTNVLILSLGLADLLVGVVVMPFSAIRTVHGCWFYGDDFCLLHSSFDMFLTSVSIFHLICIAVDRQQAICNPLHYSRNITMSVAWIMVCASWALAALYSYGLLYSKANTEGLEDYMASINCLGSCTLLFNRLWGILDGITAFFFPCTVMVCLYTKVFMVAKDHVRKIGDMNNCSNDKVRGGLIKQSEHKAAKTLGIVLGAFIFCWMPFFINSIADAYTGFSTPAAIFEAFVWLGYFNSSLNPIIYAFFYPWFKKCFYLIVNLKIFKPHSSSIKVHTL
>LOCXPTAAR5.208.HIT1.TAAR.2R.330.7tm_1.exons1.AP022703.1.Plectropomus_leopardus
MEPVLCYEYRNDSCLRTIYPLPIRITLYVILGVTVVLTVFGNLLVTVSITYFKQLHTPTNYLIASLAVSDLLLGFLVMFPSMIQCVESCWYFGDVFCEVYMSSDVMLCTASILNLLFISLDRHYAICHPLSYKRKISVNVVLIMILLTWSISAVIGFGMVFLRLNLWGIEEFYYSHVACEGGCVLFQSGLSSTVSSLLSFYIPGIIMLGVYLKIFLVAQRQLHSIQNTNCKSSARISNTSQTKATKTLAIIMGAFLSFWTPFFVCNIIDPFISYSTPPALFGTLVWVGYLNSTVNPVIYAFFYSWFRKAFRLFTSGSIFKSDISEAALFT
>LOCXPTAAR1.224.HIT1.TAAR.2R.274.7tm_1.exons1.AP022704.1.Plectropomus_leopardus
LALIIFSLSRQLHTPTNLILLSLAVSDLFVGLAVMPAAVSLQSCGSFGKITCALSPLLSFTLTSASVGSMVFISVDRYVAICDPLRYSSLITLSRVKICVSLSWSCSIIYSAVILKDHFLQIDMSNSCYQECVVVINHIAGAVDLIMTFFGPLAVIVVLYTRVFVVAVSQARAMWSKSTAIQSNTVTVKKSELRAAGTLGITLVVFILCLCPYYIPSIIGQENVSSKAQLWLYFCNSTFNPLIYAFFYPWFRKSVRVIVSLQILQPGSRRAKIM
>LOCXPTAAR6.236.HIT1.TAAR.2R.328.7tm_1.exons2.AP022705.1.Plectropomus_leopardus
METLEGDELCFPQLLNSSCRKPRRPHTGVTLFYFLLLCTYYSITVLMLLFIVMVFSHCRQLHTTTNLLLLSLAVSDFLVGLIVMPAEIILAETCWFLGDLICAVYYLLPFIIVSASVESMVLISVDRYVAICYPLHYPNKVTFKRVRLAISLCWICSLLVSIVILYDHLKKPGTYNSCYGECVVDIAGDVDLVLNFIIPISIIIILYMRVFVVAVSQARALRSHITAVTLQRSRTVTDKRSELKAARTLGIVVAVFLMCYCPYYCLALTGGTIMIGSSAEAFMSFLMYFNSCLNPVIYAFFYPWFRKAVRLIVTLQVMQPGSCEANIL
>LOCXPTAAR36.81.HIT1.TAAR.2R.286.7tm_1.exons2.AP022710.1.Plectropomus_leopardus
MHMTMCSMLLFSHFRQLHTTTNILLLSLAVADFLVGLMQMPNEMLLFQGCWILGEIMCAFMYFLGPIPICASTGNMVLISVDRYIAICDPMFYSTKVTLRRVQFCICVCWIFSAVHSSWIMRDFLKQPGRYNSCYGECVMVINYIEGAVDLCVSFFAPILVIVVLYVRIFVVAVSQARAMRSHVAAAAQQRSKTKTAKKSEMKAARTLGVVVVVFLMCFCPYYSFTIAAENNLISASTAASQIRLIYINSCLNPLIYAFFYPWFRKSIKFIVTGQILKPGSCNSSL
>LOCXPTAAR36.83.HIT1.TAAR.2R.320.7tm_1.exons3.AP022710.1.Plectropomus_leopardus
EFCFPNVNTSCRKTRLDHSELIYSVLSCISLLTVFLNLLMLLLFSHFRQLHTTTNILLLSLAVADFLVGLVQMPAEMLLFQGCWILGEIMCAFMYFLGPIPICASVGNMVLISADRYIAICDPMFYSTKVTLRRVQFCVSACWIGATMYNVWTLRNSVEDPERFSTCYGECIYLVNFVEGVLDIILSFFVPILVIIVLYVRIFVVAVSQARAMRSHVAAAAQQRSKTVTPKKSEMKAARTLGVVVVVFLLCFCPYYCFTIAGENVMLTAYNAVFQVWLLYFNSCLNPVIYVFLYPWFRKSIKQIVTFQILKPGSSDTNIL
>LOCXPTAAR8.87.HIT1.TAAR.2R.322.7tm_1.exons2.AP022710.1.Plectropomus_leopardus
ADLCFPHLLNSSCRKPQPPQTSAVLFYILLSVISLLTTALNLLTVLIMMIFSHCRQLHTPTNFLLLSLAVSDFVVGLVMIPVEILLLETCWILGDLMCALYFMLPIMTICASVGNMVLISVDRYLAICDPLHYPTRVTQKAVTMCVLMCWICSVSYSIFLLFDNLMQPGRYNSCYGECVVSIDGAVDLVAFIIPITVIIVLYMRVFVVAVSQARAMRSHIASVSLKYSTTVKVKKSEIKAARTLGVVIVVFLMCYSPYYCISLTGHNILIGMLTEVSMIFLMYFNSCLNPVIYALFFPWFRKTIRLIITFQILQLDSRDADI
>LOCXPTAAR9.90.HIT1.TAAR.2R.329.7tm_1.exons2.AP022710.1.Plectropomus_leopardus
MESLEGFELCFPQLLNASCRKPKRPHFDSVLVYVLLSSISLLTAALNLLVIISISHFKQLHSSTNLLLLSLAVSDFFVGLLMFFQIMLIDGCWLLGDIMCTLYQYLSFIVTSASIGTMVLISVDRYVAICCPLHYSTRVTHRRVQICVCLCWLWSFFCHSLMLMDNLEQPGRFISCSGECVVVINSIAGFADLVLSFIGPVTVIIVLYMRVFVVAVSQARAMRSHIATDKVQKSVKVTAKKSEMKAARTLGAVVVVFVTCVCPAYCVALTGKDVSLNASSAAFVICLFYFNSCLNPVIYAFFYPWFRKSIKLIVTLKILQPGSREANML
>LOCXPTAAR9.96.HIT1.TAAR.2R.329.7tm_1.exons2.AP022710.1.Plectropomus_leopardus
MESLEGFELCFPQLLNASCRKPKRPHFDSVLVYVLLSSISLLTAALNLLVIISISHFKQLHSSTNLLLLSLAVSDFFVGLLMFFQIMLIDGCWLLGDIMCTLYQYLSFIVTSASIGTMVLISVDRYVAICCPLHYSTRVTHRRVQICVCLCWLCSFFCHSLMLMDNLGQPGRFNSCSGECVVVINYIAGFADLVLSFIGPVTAIVVLYMRVFVVAVSQARAMRFHVTTVSNQQSVRVTAKKSEMKAARTLGVVVVVFLICLCPYFCVTLTGQDTLLNASSAAFVICLFYFNSCLNPVIYAFFYPWFRKSVKLIVTFQILKPGSCENKIL
>LOCXPTAAR9.99.HIT1.TAAR.2R.329.7tm_1.exons2.AP022710.1.Plectropomus_leopardus
MESLEGFELCFPQLLNASCRKPKRPHFDSVLVYVLLSSISLLTAALNLLVIISISHFKQLHSSTNLLLLSLAVSDFFVGLLMFFQIMLIDGCWLLGDIMCTLYQYLSFIVTSASIGTMVLISVDRYVAICCPLHYSTRVTHRRVQICVCLCWLCSFFCHSLMLMDNLGQPGRFNSCSGECVVVINYIAGFADLVLSFIGPVTAIVVLYMRVFVVAVSQARAMRFHVTTVSNQQSVRVTAKKSEMKAARTLGVVVVVFLICLCPYFCVTLTGQDTLLNASSAAFVICLFYFNSCLNPVIYAFFYPWFRKSVKLIVTFQILKPGSCENKIL
>LOCXPTAAR9.101.HIT1.TAAR.2R.329.7tm_1.exons2.AP022710.1.Plectropomus_leopardus
MESLEGFELCFPQLLNASCRKPKRPHFDSVLVYVLLSSISLLTAALNLLVIISISHFKQLHSSTNLLLLSLAVSDFFVGLLMFFQIMLIDGCWLLGDIMCTLYQYLSFIVTSASIGTMVLISVDRYVAICCPLHYSTRVTHRRVQICVCLCWLWSFFCHSLMLMDNLGQPGRFNSCSGECVVVINYIAGFADLVLSFIGPVTAIVVLYMRVFVVAVSQARAMRFHVTTVSNQQSVRVTAKKSEMKAARTLGVVVVVFLICLCPYFCVTLTGQDTLLNASSAAFVICLFYFNSCLNPVIYAFFYPWFRKSVKLIVTFQILKPGSCENKIL
>LOCXPTAAR13.104.HIT1.TAAR.2R.330.7tm_1.exons2.AP022710.1.Plectropomus_leopardus
METLEESELCFPQLHNSSCRKPTRSHSETVLIYIVLSSIALLTVTLNLLVIISISHFRQLHTPTNLLLLSLAVSDFFVGILMFFQIMLIDGCWFLSDLMCTLYNVLDYIITSSAVGNLVLISVDRYVAICNPLHYPTKVTVTRVTICVCLCWVCSVLYNTLVTMKDNLKQPGRYNSCSGECVVVIDYIARLADLILTFIGPVTVIVVLYMRVFAVAVSQARAMRSHVTTVTNQQSVRVTAKKSEMKAARTLGVVVVVFLICLCPYFCVTLTGQDTLLNASSAAFVICLFYFNSCLNPVIYAFFYPWFRKSVKLIVTFQILKPGSCENKIL
>LOCXPTAAR10.106.HIT1.TAAR.2R.329.7tm_1.exons2.AP022710.1.Plectropomus_leopardus
METEEGSELCFPQLLNSSCRKPKRPQTEAVLIFSLLSFISVFTVTLNLLVIISISHFKQLHSPTNLLLLSLAVSDFFVGLNMIFTMFITDGCWLFGDIMCVLHLYLSYIITSASVGNMVLISVDRYVAICDPLHYSARVTVRRVTICICLCWVCSVFYNSLIMKDNLKQPGRYNSCSGECVIVINYIAGVVDLILTFLGPVTVIIVLYMRVFVVAVSQARAMRSHVAAITLQGSVKVTAKKSEMKAARTLGVVVVMFLICLCPYFCSSLLGPSNLFGVTSVPIEMWLFFFNSCLNPVIYAFCYPWFLKSVKLIVTLKILQPDSCDANIL
>LOCXPTAAR11.108.HIT1.TAAR.2R.329.7tm_1.exons2.AP022710.1.Plectropomus_leopardus
METEEGSELCFPQLLNSSCRKPKRPQTEAVLIFSLLSFISVFTVTLNLLVIISISHFKQLHSPTNLLLLSLAVSDFFVGFLMIFAMFITDGCWLFGDIMCVLHLYLSYIITSASVGNMVLISVDRYVAICDPLHYSARVTVRRLKICICLCWVCSVFYISLIIKDNLKQSGRYNSCSGECVIVIHYIAGVVDLILTFLGPVTVIIVLYMRVFVVAVSQARAMRSHVAAVTLQVSVKVTAKKSEMKAARTLGVVVVMFLICLCPYFCSILAGQNSLLGLSSLSLEAWLFYINSCLNPVIYAFCYPWFQKSIKLIVTLKILQPDSCDANIL
>LOCXPTAAR11.110.HIT1.TAAR.2R.329.7tm_1.exons2.AP022710.1.Plectropomus_leopardus
METEEGSELCFPQLLNSSCRKPKRPQTEAVLIFSLLSFISVFTVTLNLLVIISISHFKQLHSSTNLLLLSLAVSDFFVGFLMIFAMFITDGCWLFGDIMCVLHLYLSYIITSASVGNMVLISVDRYVAICDPLHYSARVTVRRLKICICLCWVCSVFYISLIIKDNLKQPGRYNSCSGECVIVINYIAGVVDLILTFLGPVTVIIVLYMRVFVVAVSQARAMRSHVAAVTLQGSVKVTAKKSEMKAARTLGVVVVVFLICLCPYFCSILAGQNSLLGLSSLSLEAWLFYINSCLNPVIYAFCYPWFQKSIKLIVTLKILQPDSCDANIL
>LOCXPTAAR13.116.HIT1.TAAR.2R.329.7tm_1.exons2.AP022710.1.Plectropomus_leopardus
METEEGSELCFPQLLNSSCRKPKRPQTEAVLIFSLLSFISVFTVTLNLLVIISISHFKQLHSPTNLLLLSLAVSDFFVGFLMIFEMFITDGCWLFGDIMCVLHLYLSYIITAASVGNMVLISVDRYVAICDPLHYSARVTVRRVKICICLCWVCSVLHNSLIMKDNLKQPGRYNSCSGECVIVINYIAGVVDLIVTFLGPVTVIIVLYMRVFVVAVSQARAMRSHVAAVTLQGSVKVTAKKSEMKAARTLGVVVVTFLICLCPYFCSSLLGQSNLFGVTSVPIEAWLFFFNSCLNPVIYAFCYPWFLKSVKLIVTLKILQPDSCDANIL
>LOCXPTAAR14.122.HIT1.TAAR.2R.329.7tm_1.exons2.AP022710.1.Plectropomus_leopardus
MELLEGSELCFPQLLNTSCRKPKHPLTEAALIFSLLSFISLLTVILNLLVIISISHFKQLHSPTNLLLLSLAVSDFFVGLFMFFEMFLTDGCWLFGDIMCILHLYLSYIITSSSVGTMVLISVDRYVAICDPLHYPTIVTVKGVTVCNCLCWFCSVLYNSLIMKDSLKQPGRYHSCTGDCVVVIHYIAGVADLVLTFLGPVTVIVVLYMRVFVVAVSQARAMRSHVAAVTHKKSVKVAAKKSEMKAARTLGIVIVVFLICLCPFYCTALAGQDSLFGVTSFPIETWLFFFNSCLNPVIYAFCYPWFLKSVKLIVTLRIFKPDSCDANIL
>LOCXPTAAR15.127.HIT1.TAAR.2R.329.7tm_1.exons2.AP022710.1.Plectropomus_leopardus
LLEGSELCFPQLLNTSCRKTVRPQSAAMLISILLSFISLLTATLNLLVIISISHYKQLHTPTNLLLLSLAVSDFFISLLMLLQIMLIDGCWYFGDVLCAVYYVSDYVITSASIGTMVLISVDRYLAICDPMHYSTKVTQQRVKICVSICWVCATVFHTVRFKNNLKQVGRFNSCVGQCVLVIDYAAGLSDLILSFIGPVTVIVILYMRVFVVAVSQAQAMRSHIIAVSLTVTRTSVGVMAKKSELKAARTLGIVIVVFLICLCPYYCVTLTGQEAMINASSAVFIICLFYFNSCLNPLIYALFYPWFRKSIKLIVTLQILKTDSSQANV
>LOCXPTAAR16.143.HIT1.TAAR.2R.335.7tm_1.exons3.AP022710.1.Plectropomus_leopardus
METPQEDELCFPQLPNNSCRKPTPSKSDVMLSYILLYFISLLTAALNLLVIISISHFRQIDYNSLHSPTNFLILSLAVSDFLVGLLLMPIGIFLAEACWLLGDLMCALYYIVDFIIISSSVGNMVLISIDRYLAICDPLHYTTRITLDRTKIFVCLCWICSIFFSCFIIKYSMRRPDSQNSCYGECVVILNHITGAVDLVFTFVGPITVIIVLYMRVFVVAVSQARAMRSHIAAITPQGSVSVTAKKSEMKAATTLGIVVVVFLLCFCPHFTPSLIGEDIEESSSSSSFVMWLLYFNSCLNPLIYASFYPWFRKSIKLIVTIKILQPDSCDTKIL
>LOCXPTAAR16.148.HIT1.TAAR.2R.334.7tm_1.exons2.AP022710.1.Plectropomus_leopardus
METPQEHELCFPQLNNSCRKPTPSKSDVMLSYILLSFISLLTAALNLLVIISISHFRQRNSQHLHSPTNFLILSLAVSDFLVGLLLMPNGIFLAEACWLLGDLMCALYYLVDFIVTSSSVGNMVLISIDRYLAICDPLHYTTRITLDRTKICVCLCWICSVLYNCFIIKYSMRRPDSQNSCYGECVVILNHITGAVDLVFTFVGPITVIIVLYMRVFVVAVSQARAMRSHIAAITPQGSVSVTAKKSEMKAATTLGIVVVVFLLCFCPYYTPSLIGENIEESSSSSSIVVWLLYFNSCLNPLIYASFYPWFRKSIKLIVTIKILQPDSCDTKIL
>LOCXPTAAR17.151.HIT1.TAAR.2R.329.7tm_1.exons2.AP022710.1.Plectropomus_leopardus
MTTSEEAELCFPQLLNASCRKTMRPYSVSMLTYFLLSSISLLTVTLNLLVIISISHFKQLHSPTNLLLLSLAVSDFFVGLLMFFQIMLIDGCWFLGDLMCILYYVLDYIITSASIGTMVLISVDRYVAICDPLHYSTKVTVKRVQVCVCLCWICSAVCHSLMLMDNLEQPGKFNSCSGECVVVINYIAGFVDLFLSFLGPVAVIIVLYLRVFVVAVSQARAVRSHVAAVTLQCSVKVTAKKSEMKAARTLGVVIVVFLICVCPYFCVALTGQDTLLNASSAAFVICLFYFNSCLNPVIYAFFYPWFRKSIKLIVTLKVLQPGSREANML
>LOCXPTAAR9.166.HIT1.TAAR.2R.329.7tm_1.exons2.AP022710.1.Plectropomus_leopardus
MESLEGFELCFPQLLNASCRKPKRPHFDSVLVYVLLSSISLLTAALNLLVIISISHFKQLHSSTNLLLLSLAVSDFFVGLLMFFQIMLIDGCWLLGDIMCTLYQYLSFIVTSASIGTMVLISVDRYVAICCPLHYSTRVTHKRVHICVCLCWLWSFFCHSLLLMDNLEQPGRFISCSGECVFVINYIAGFADLFLSFLGPVTVIIVLYMRVFVVAVSQARAMRSHVVAVTLQCSVRVTAKKSEMKAATTLGVVVVVFLICLCPYFCVTLSGQDTLLNAPSAAFVICLFYFNSCLNPVIYAFFYPWFRKSIKLIVTLKILQLGSCEANML
>LOCXPTAAR9.175.HIT1.TAAR.2R.329.7tm_1.exons2.AP022710.1.Plectropomus_leopardus
MESLEGFELCFPQLLNASCRKPKRPHFDSVLVYVLLSSISLLTAALNLLVIISISHFKQLHSPTNLLLLSLAVSDFFVGLLMFFQIMFIDGCWLLGDIMCTLYQYLTYIITAASIGTMVLISVDRYVAICCPLHYSTRVTHKRVQICVCLCWLWSFFCHSLLLMDNLEQPGRFNSCSGECVFVINYIAGFADLFLSFLSPVTVIVVLYMRVFVVAVSQARAMRSHVVAVTLQCSVRVTAKKSEMKAARTLGVVVVVFLICLCPYFCVTLSGQDTLLNAPSAAFVICLFYFNSCLNPVIYAFFYPWFRKSIKLIVTLKILQPGSCEANML
>LOCXPTAAR18.181.HIT1.TAAR.2R.326.7tm_1.exons2.AP022710.1.Plectropomus_leopardus
LKEFELCFPQLLNASCRKPNRPHFESVLVYVLLSFIPLLTAALNLLVIISISHFKQLHSSTNLLLLSLAVSDFFVGLLMFFQIMLIDGCWLLGDIMCTLYQYLSFIVTAASTGTMVLISVDRYVAICYPLHYSTRVTHKRVHICVCLCWSLSVIFSSLILMDNLKHLGRYNYCFGKCIFVLNYFAGLVDVILSFILPLTVIVVLYMRVFTVVLSQARAMQSRIKTNTFQKSVKVTAKKSEMKAARTLGAVVVVFLICLCPTFLIILSGPHVSLNASTAAFVMVLFYVNSCLNPVIYAFFYPWFRKSIKLIATLEILKPGSHNANIL
>LOCXPTAAR19.184.HIT1.TAAR.2R.320.7tm_1.exons3.AP022710.1.Plectropomus_leopardus
EELCFPQLINTSCRRPGPPRPRAVLVNCLLYSVSLLTVALNLLVIISLRYERQLHTPTNILLLALAVSDFLVGFLLLPVEILSTTSCWFLGDFVCSLYNSVSFIITSASVGDIVLISVDRYVAICDPLRYTTRVTVRRVKVCVCACWLCAAIYSGLILKDDLAEPGRYHTCRGECVIVINYVEGAVDLVLTFVAPITVILVLYLRVFAAAVSQARAMRSHVIALQLSVAPKTKKSELKAARTLGVLVAVFLMCFCPYYGVSLAGDTVDSSSASFVLYLFYFNSCLNPVIYAWFYCWFRKAVKVIVTLEILQPGSSKTKIL
>LOCXPTAAR20.185.HIT1.TAAR.2R.318.7tm_1.exons1.AP022715.1.Plectropomus_leopardus
TDVSTAVHPCYKTDDSKLTLTKTPSVICVLLNTFLMLLSIITVCGNLLVIISIIYFKQLHTPTNSLILSLAVADLLVGIVVFPFSMAFSLSSCIYHEVIFCKVRSSFDISLSTASILNLCCISVDRYCAVCQPLTYRTRITHRGIVVMILLSWGVSALIGICVIIAGLNNDKCEERCLIDILIENTIGPILSFYLPVIIMLCIYLKIFLVAQRQARSIQNTKSGATVSKMERKATKTLAIVLGVFLLCWTPFFLCITVLPFINDSVPIPLIETLNWLTLSNSMLNPFIYAFFYSWFRSAFRIIISGKIFRGDYTNSKL
>LOCXPTAAR21.187.HIT1.TAAR.2R.313.7tm_1.exons1.AP022715.1.Plectropomus_leopardus
DVHPCYEKYNVSYIMTSTLSTKCVLLYIFLGLLSVVTVCGNLLVIISIIYFKQLHTPTNFLILSLAVADLLVGVVVFPFSMAFSLSSCLYYEHLFCKVRDSFDVTLSTASILNLCCISIDRYYAVCQPLTYRTKINVNIVVVMILINWSVSVLVAIGFIIPGLNLKKCQENCFIDALLANILGPIFSFYLPVIIMLCIYLKIFLVAQRQARSIQNTKSGATVSKMERKATKTLAVVMGVFLFCWTPFFLCFTFQLLDNVSVPVPLIETLNWLALSNSMLNPFIYAFFYSWFRSAFRIIISGKIFQGNYANTKL
>LOCXPTAAR22.188.HIT1.TAAR.2R.313.7tm_1.exons1.AP022715.1.Plectropomus_leopardus
DVHPCYEKYNVTYIMTTTLSTKCVLLHIFLGLLSVVTVCGNLLVIISIIYFKQLHTPTNSLILSLAVADLLVGVVVFPFSMAFSLSSCLYYEHLFCKVRDSFDITLSTASILNLCCISIDRYYAVCQPLTYRTKINGHVVVIMILVSWSVSAVVAVDHTVTRLYQGKCKGKCFIHVLLVNTIGAILSFYLPVIIMLCIYLKIFLVAQRQARSIQNTKSGATVSKMERKATKTLAIVLGVFLLCWTPFFLCITVLPFINDSVPIPLIETLNWLTLSNSMLNPFIYAFFYSWFRSAFRIIISGKIFRGDYTNSKL
>LOCXPTAAR23.189.HIT1.TAAR.2R.313.7tm_1.exons1.AP022715.1.Plectropomus_leopardus
DVHPCYEKYNVSYIMTSTLSTKCVLLYIFLGLLSVVTVCGNLLVIISIIYFKQLHTPTNSLILSLAVADLLVGVVVFPFSMAFSLSSCLYYEHLFCKVRDSFDVTLSTASILNLCCISIDRYYAVCQPLTYRTKINGHVVVIMILVSWSVSAVVAVDHTVTRLYQGKCKGKCFIHVLLVNTIGAILSFYLPVIIMLCIYLKIFLVAQRQARSIQNTKSGATVSKMEKKATITLAIIMGVFLMCWTPLFFFMTLNAFSTDTVSLLMLESLNWLALSNSMLNPFIYAFFYSWFRSAFRIIISGKIFKGDFAGSKL
>LOCXPTAAR21.190.HIT1.TAAR.2R.313.7tm_1.exons1.AP022715.1.Plectropomus_leopardus
DVHPCYEKYNVSYIMTSTLSTKCVLLYIFLGLLSVVTVCGNLLVIISIIYFKQLHTPTNFLILSLAVADLLVGVVVFPFSMAFALSSCLYYEHLFCKVRDSFDATLSTASILNLCCISIDRYYAVCQPLTYRTKINVNIVVVMILINWSVSVLVAIGFIIPGLNLKKCQENCFTDALLANILGPIFSFYLPVIIMLCIYLKIFLVAQRQARSIQNTKSGATVSKMERKATKTLAVVMGVFLFCWTPFFLCFTFQLLDNVSVPVPLIETLNWFTLSNSMLNPFIYAFFYSWFRSAFRIIISGKIFQGDYTNSKL
>LOCXPTAAR25.191.HIT1.TAAR.2R.313.7tm_1.exons1.AP022715.1.Plectropomus_leopardus
DVHPCYEKYNVTYIMTTTLSMKCVLLYIFLGLLSVVTVCGNLLVIISIIYFKQLHTPTNSLILSLAVADLLVGVVVFPFSMAFSLSSCLYYEHLFCKVRNSFDATLSTASILNLCCISIDRYYAVCQPLTYRTKINGHVVVIMILVSWSVSAVVAVDHTVTRLYQGKCKGKCFIHVLLVNTTGAILSFYLPVIIMLCIYLKIFLVAQRQARSIQNTKSGATVSKMEKKATITLAIIMGVFLMCWTPLFFFMTLNVFSIDTVSLLMLESLNWLALSNSMLNPFIYAFFYSWFRSAFRMIISGKIFKGDFSGSKL
>LOCXPTAAR26.192.HIT1.TAAR.2R.318.7tm_1.exons1.AP022715.1.Plectropomus_leopardus
STAIYDMHPCYKIHNATFIVKITPSTKCVLLYIFLGLLSVVTVCGNLLVIISIIYFKQLHTPTNSLILSLAVADLLVGVVVFPFSMAFSLSSCLYYKHLFCKVRDSFDVTLSTASILNLCCISIDRYYAVCQPLTYRTKINGHVVVIMILVSWTVSAVVAIGRVIAGSNQEQCHQKCLIDAVLANTLGIIFSFYLPVIIMICIYLKIFLVAQRQARSIQNTKSGATVSKMERKATITLAIIMGVFLMCWTPFFFCLTLSFVNADSVSVPVIESLNWLALSNSMLNPFIYAFFYSWFRSAFRMIISGKIFQANFSDSKL
>LOCXPTAAR26.193.HIT1.TAAR.2R.296.7tm_1.exons1.AP022715.1.Plectropomus_leopardus
TVIYDMHPCYKIHNATFIVKITPSTKCVLLYIFLGLLSVVTVCGNLLVIISIIYFKQLHTPTNSLILSLAVADLLVGVVVFPFSMAFALSSCLYYEHLFCKVRYGFDVTLSTASILNLCCISIDRYYAVCQPLTYRTKINGHVVVIMILVSWTVSAVVAIGQVIAGSNQDQCNQKCLIDAVLANTLGIIFSFYLPVIIMLCIYLKIFLVAQRQARSIQNTKSGATVSKMERKATITLAIIMGVFLMCWTPFFFCLTLSFVNADSVSVPVFESLNWFALSNSMLNPFIYAFFYSWFQ
>LOCXPTAAR27.194.HIT1.TAAR.2R.317.7tm_1.exons1.AP022715.1.Plectropomus_leopardus
TYVVNNIHACYELGDTSYILLSSTNALCVLLFVVLGLLCAVTICGNLLVIISIIYFKQLHTPTNYLILSLAVADLLVGVLLFPFSMVFSVSSCWNEDLFCKVRDSFDISLCMCSILNLCCISIDRYYAVCQPLTYRTKINDHVVVIMILVSWSISALIGIGVIMSGLNPDTCEVNCSNNALFANIMGLILSFYLPVIIMLCIYLKIFLVAQRQARSIQNTKSGATVSKMERKATVTLAVIMGVFLMCWTPFFFCMTFLTFSYDSVSVPVFDTLNWLALSNSLLNPFIYAFFYSWFRSAFRMIISGKVFQGDFSDSKL
>LOCXPTAAR28.195.HIT1.TAAR.2R.332.7tm_1.exons1.AP022715.1.Plectropomus_leopardus
MKPEGTFNGTFTVDDGHPCFDSHDGNYVFTSHPSVACVLLYIFLGLLSLVTVCGNLLVVISIIYFKQLHMPTNYLILSLAVADLLVGSLVCPLSMAYTVTSCRYNPGFFCRVRGSFDVTLSTASILHLCCISIDRYYAVCQPLFYKTKITDRVTGIMILISWFIAAVIGFGIMVVGLYRGRCGDSCLINAVLSTILACIFAFYIPVIVMLSIYLKIFLVAQKQANSIQNTTCQNKKSEATVSKMERKATKTLAIVMGVFLVCWTPFFFCISFLTPIKASVPLPVFEIMNWITLVNSMFNPFIYGFFYSWFRAAFKMIISGKVFQGDFSNSKL
>LOCXPTAAR29.196.HIT1.TAAR.2R.328.7tm_1.exons1.AP022715.1.Plectropomus_leopardus
MEPEVTVNRTYTVNDMHPCYKSDNTTYKFTSNLSVICVLLYIFLGLLSVVTAVGNLLVIISIIYFKQLHTPTNSLILSLAVADLLVGVLVFPFSMAFTVTSCWYHEGLFCKVRGSFDVTLSTASILNLCCISIDRYYAVCQPLAYKTKITDRVIGIMILVSWGLAALIGIGIIIAGFNQGKCEESCLIDALISTTLACIFSFYIPVIIMLCIYLKIFLVAQRQARSIQNTKSGATVSKMERKATKTLAIVLGVFLLCWSPYFFCMIFQPLTYDVTPISVIETLNWLALSNSMLNPFIYAFFYSWFRSAFRIIISGKIFHGGFADSKLL
>LOCXPTAAR30.199.HIT1.TAAR.2R.332.7tm_1.exons1.AP022715.1.Plectropomus_leopardus
MRPEGTFNGTFTVDDGHPCFDSHDGNYVFTSHPSVACVLLYIFLGLLSLVTVCGNLLVVISIIYFKQLHMPTNYLILSLAVADLLVGSLVCPLSMAYTVTSCRYNPGFFCRVRGSFDVTLSTASILHLCCISIDRYYAVCQPLFYKTKITDRVTGIMILISWFIAAVIGFGIMVEGLYRGRCGDSCLINAVLSIILACIFAFYIPAIVMLSIYLKIFLVAQKQANSIQNTTCQNKKSEATVSKMERKATKTLAIVMGVFLVCWTPFFFCISFLTPIKASVPLPVFEIMNWITLVNSMFNPFIYGFFYSWFRAAFKMIISGKVFQGDFSNSKL
>LOCXPTAAR31.200.HIT1.TAAR.2R.328.7tm_1.exons1.AP022715.1.Plectropomus_leopardus
MEPEVTVNRTYTVNDMHPCYKSDNTTYTFTSNPSVICVLLYIFLGLLSVVTVVGNLLVIISIIYFKQLHTPTNFLILSLAVADLLVGVLVFPFSMAFTVTSCWYHEGLFCKVRGSFDVTLSTASILNLCCISIDRYYAVCQPLAYKTKITDRVIGFMILVSWGLAALIGIGIIIAGFNQGKCEESCLIDALISTTLACIFSFYIPVIIMLCIYLKIFLVAQRQACSIQNTKSGATVSKMERKATKTLAIVLGFFLLCWSPYFFCMIFQPLTYDVTPISVIETLNWLTLSNSMLNPFIYAFFYSWFRSAFRMIISGKIFDGGFADSKLL
>LOCXPTAAR33.201.HIT1.TAAR.2R.307.7tm_1.exons1.AP022715.1.Plectropomus_leopardus
LCNDSTHEFSIAAVTTSYLLCFFLGCLSVLIMCGNLLVIISIIYFKQLHTPTNYLILSLAVADLLVGVFVLPFSTVLAVSSCWHLEDLLCKLRGCFDMFLCTSSVLNLCFISVDRYYAVCQPLSYRTKINVHVIVIMILVSWTVSALSGIGITIRGLNEKQSNGCGLFQRTSLAIMGTVFAFYLPCLIMFTIYLKIFLVAQRQARSIQNRKSAATVSKMERKATKTLAVVMGVFLMCWTPFFLCITFYPLSNYTIPVSVIASFKWLGWSNSMLNPFVYGFFYTWFRTAFRMIISGKIFQGDFTNSKL
>LOCXPTAAR32.202.HIT1.TAAR.2R.307.7tm_1.exons1.AP022715.1.Plectropomus_leopardus
LCNDSTHEFSITAVTTSYLLCFFLGCLSVLIMCGNLLVIISIIYFKQLHTPTNYLILSLAVADLLVGIFVLPFSTVLAVSSCWHLEDLLCKVRGCFDIFLCTSSVLNLCFISVDRYYAVCQPLSYRTKINVHVIVIMILVSWNVSALSGIGITIRGLNEKQSSRCVLFQHTSLAIMGTMFGFYLPCIVMCTIYLKILTVAQRQTRSIQNTKSAATVSKMERKATKTLAVIMGVFLICWTPFFLSYTFNPLSNYTIPVSVIASFKWLGWSNSMLNPFVYGFFYTWFRRAFRMIISGKIFCGDFTNSKL
>LOCXPTAAR33.203.HIT1.TAAR.2R.309.7tm_1.exons1.AP022715.1.Plectropomus_leopardus
LCNDSVNESLRTAVTTSYLLCFFLCCLSVLIMCGNLLVIISIIYFKQLHTPTNYLILSLAVADLLVGVLVMPVSTVLAVSSCWYLEDLLCKLRGCFDIFLCTSSIINLCFISVDRYYAVCQPLSYRTKINGYVIVIMILVTWSVSALSGIGITIRGLNEKQSDRCVLFNYRSEANLVMGTLFAFYLPCIVMCTIYLKILTVAQRQARSIQNTKSAATVSKMERKATKTLAVVMGVFLICWTPFFLSYTFNPLSNYAIPVSVIASFKWLGWSNSMLNPFVYGFFYTWFRRAFRMIISGKILQGDFTNSKL
>LOCXPTAAR33.204.HIT1.TAAR.2R.307.7tm_1.exons1.AP022715.1.Plectropomus_leopardus
LCNDSTHEFSITAVTTSYLLCFFLGCLSVLIMCGNLLVIISIIYFKQLHTPTNYLILSLAVADLLVGVFVLPFSTVLAVSSCWHLEDLLCKVRGCFDIFLCTSSVLNLCFISVDRYYAVCQPLSYRTKINVHVIVIMILVSWNVSALSGIGITIRGLNEKQSSRCVLFQHTSLAIMGTMFAFYLPCIVMCTIYLKILTVAQRQTRSIQNTKSAATVSKMERKATKTLAVIMGVFLICWTPFFLSYTFNPLSNYTIPVSVIASFKWLGWSNSMLNPFVYGFFYTWFRRAFRMIISGKIFCGDFTNSKL
>LOCXPTAAR33.205.HIT1.TAAR.2R.309.7tm_1.exons1.AP022715.1.Plectropomus_leopardus
LCNDSVNESLRTAVTTSYLLCFFLCCLSVLIMCGNLLVIISIIYFKQLHTPTNYLILSLAVADLLVGVLVMPVSTVLAVSSCWYLEDLLCKLRGCFDIFLCTSSIINLCFISVDRYYAVCQPLSYRTKINGYVIVIMILVTWSVSALSGIGITIRGLNEKQSDRCVLFNYRSEANLVMGTLFAFYLPCIVMCTIYLKILTVAQRQARSIQNTKSAATVSKMERKATKTLAVVMGVFLICWTPFFLSYTFNPLSNYAIPVSVIASFKWLGWSNSMLNPFVYGFFYTWFRRAFRMIISGKILQGDFTNSKL
>LOCXPTAAR34.206.HIT1.TAAR.2R.325.7tm_1.exons1.AP022723.1.Plectropomus_leopardus
MDSTEGAPLCFPDLNSSCRRLLRPRSETALLYTLLAFVSLLTVTLNLLVFVSISHFRQLRTPTNTLLQSLAVSDLVVGLLVMPVEGLRYMETCWLLGRLMCALTPYVSYTLLSASIGNMVLISIDRYLAICDPLLYSSKITLHRAKVSVCLCWAGSFLYNGCILMGHLGRPDRFGSCHGECVVVVSHISGTLDLFFSFVGPCTVMVVLYMRVFVVAISQVRVIRMQTAAVSAAPAVKKSERKAARTLGIVIAVFLLCFCPYYYPSLAGEDTSTSLSYYALLSWIMLLNSCANPLIYALFYPWFRKAIKLIFTLRILQPQSQDDKL
>LOCXPTAAR35.235.HIT1.TAAR.2R.321.7tm_1.exons2.AP022778.1.Plectropomus_leopardus
ADLCFPHLLNSSCRKPQPPQTSAVLFYILLSVISLLTTALNLLTVLIMMIFSHCRQLHTPTNFLLLSLAVSDFVVGLVMIPVEILLFETCWILGDLMCALYFMLPIMTICASVGNMVLISVDRYLAICDPLHYPTRVTQKAVTMCVLMCWICSVSYSIFLLFDNLMQPGRYNSCYGECVVSIDGAVDLVAFIIPITVIIVLYMRVFVVAVSQARAMRSHIASVSLKYSTTVKVKKSEIKAARTLGVVIVVFLMCYSPYYCISLTGHNILIGMLTEVSMIFLMYFNSCLNPVIYALFFPGLEKLLDSLLHFRSCSLTLVMLI
>LOCXPTAAR36.209.HIT1.TAAR.2R.320.7tm_1.exons3.AP022732.1.Plectropomus_leopardus
EFCFPNINTSCRKTRLDHSELIYSVLSCISLLTAQINLLSVCSLVTDVQLHTTTNILLLSLAVTDFLVGLMQMPAEMLLLQGCWILGDLLCTAGFFLGFISISASTGNMVLISVDRYIAICDPMFYSTKVTLRRVQFCICVCWIFSAVHSSWIMRDLLKQPGRYNSCYGECVMVINYIEGAVDLCVSFFVPILVVVVLYVRIFVVAVSQARAMRSHVAAAAQQRSKTKTAKKSEMKAARTLGVVVVVFLMCFCPYYSFTVAAENNLIAASTAASQIWLININSCLNPLIYAFFYPWFRKSIKQIVTFQILKPDSSDTNIL
>LOCXPTAAR36.210.HIT1.TAAR.2R.320.7tm_1.exons3.AP022732.1.Plectropomus_leopardus
EFCFPNINTSCRKTRLDHSELIYSVLSCISLLTAQINLLSVCSLVTDVQLHTTTNILLLSLAVTDFLVGLMQMPAEMLLLQGCWILGDLLCTAGFFLGFISISASTGNMVLISVDRYIAICDPMFYSTKVTLRRVQFCICVCWIFSAVHSSWIIRDLLKQPGRYNSCYGECVMVINYIEGAVDLCVSFFAPILVVVVLYVRIFVVAVSQARAMRSHVAAAAQQRSKTKTAKKSEMKAARTLGVVVVVFLLCFCPYYSFTVAAENNSIAASTAASQIWLININSCLNPLIYAFFYPWFRKSIKQIVTFQILKPDSSDTNIL
>LOCXPTAAR36.211.HIT1.TAAR.2R.320.7tm_1.exons3.AP022732.1.Plectropomus_leopardus
EFCFPNINTSCRKTRLDHSELIYSVLSCISLLTAQINLLSVCSLVTDVQLHTTTNILLLSLAVTDFLVGLMQMPAEMLLLQGCWILGDLLCTAGFFLGFISINASTGNMVLISVDRYIAICDPMFYSTKVTLRRVQFCICVCWIFSAVHSSWIMRDLLKQPGRYNSCYGECVMVINYIEGAVDLCVSFFAPILVVVVLYVRIFVVAVSQARAMRSHVAAAAQQRSKTKTAKKSEMKAARTLGVVVVVFLMCFCPYYSFTVAAENNSIAASTAASQIWLININSCLNPLIYAFFYPWFRKSIKQIVTFQILKPDSSDTNIL
>LOCXPTAAR36.212.HIT1.TAAR.2R.320.7tm_1.exons3.AP022732.1.Plectropomus_leopardus
EFCFPNINTSCRKTRLDHSELIYSVLSCISLLTAQINLLSVCSLVTDVQLHTTTNILLLSLAVTDFLVGLMQMPAEMLLLQGCWILGDLLCTAGFFLGFISINASTGNMVLISVDRYIAICDPMFYSTKVTLRRVQFCICVCWIFSAVHSSWIMRDLLKQPGRYNSCYGECVMVINYIEGAVDLCVSFFAPILVVVVLYVRIFVVAVSQARAMRSHVAAAAQQRSKTKTAKKSEMKAARTLGVVVVVFLMCFCPYYSFTVAAENNSIAASTAASQIWLININSCLNPLIYAFFYPWFRKSIKQIVTFQILKPDSSDTNIL
>LOCXPTAAR36.215.HIT1.TAAR.2R.319.7tm_1.exons3.AP022732.1.Plectropomus_leopardus
EFCFPNINTSCRKTRLDHSELIYSVLSCISLLTAQINLLSVCSLVTDVQLHTTTNILLLSLAVTDFLVGLMQMPAEMLLLQGCWILGDLLCTAGFFLGFISISASTGNMVLISVDRYIAICDPMFYSTKVTLRRVQFCICVCWIFSAVHSSWIIRDLLKQPGRYNSCYGECVMVINYIEGAVDLCVSFFAPILVVVVLYVRIFVVAVSQARAMRSHVAAAAQQRSKTKTAKKSEMKAARTLGVVVVVFLLCFCPYYSFTVAAENNSIAASTAASQIWLININSCLNPLIYAFFYPWFRKSIKQIVTFQILKPDSDTNIL
>LOCXPTAAR36.218.HIT1.TAAR.2R.320.7tm_1.exons3.AP022732.1.Plectropomus_leopardus
EFCFPNINTSCRKTRLDHSELIYSVLSCISLLTAQINLLSVCSLVTDVQLHTTTNILLLSLAVTDFLVGLMQMPAEMLLLQGCWILGDLLCTAGFFLGFISISASTGNMVLISVDRYIAICDPMFYSTKVTLRRVQFCICVCWIFSAVHSSWIIRDLLKQPGRYNSCYGECVMVINYIEGAVDLCMSFFAPILVVVVLYVRIFVVAVSQARAMRSHVAAAAQQRSKTKTAKKSEMKAARTLGVVVVVFLMCFCPYYSFTVAAENNLIAASTAASQIWLININSCLNPLIYAFFYPWFRKSIKQIVTFQILKPDSSDTNIL
>LOCXPTAAR36.226.HIT1.TAAR.2R.287.7tm_1.exons2.AP022732.1.Plectropomus_leopardus
MHMTMCSMLLFSHFRQLHTTTNILLLSLAVADFLVGLMQMPAEMLLLQGCWILGDLLCTAAFFLGFVSISASIGNMVLISVDRYIAICDPMFYSTKVTLRRVQFCICVCWIFSAVHSSWIMRDLLKQPGRYNSCYGECVMVINYIEGAVDLCVSFFAPILVVVVLYVRIFVVAVSQARAMRSHVAAAAQQRSKTKTAKKSEMKAARTLGVVVVVFLMCFCPYYSFTIAAENNLIAASTAASQIWLMYINSCLNPLIYAFFYPWFRKSIKFIVTFQILKPDSSDTNIL
>LOCXPTAAR36.227.HIT1.TAAR.2R.277.7tm_1.exons2.AP022732.1.Plectropomus_leopardus
MHMTMCSMLLFSHFRQLHTTTNILLLSLAVADFLVGLMQMPAEMLLLQGCWILGDLLCTAAFFLGFVSISASIGNMVLISVDRYIAICDPMFYSTKVTLRRVQFCICVCWIFSAVHSSWIMRDLLKQPGRYNSCYGECVMVINYIEGAVDLCVSFFAPILVVVVLYVRIFVVAVSQARAMRSHVAAAAQQRSKTKTAKKSEMKAARTLGVVVVVFLMCFCPYYSFTIAAENNLIAASTAASQIWLMYINSCLNPLIYAFFYPWFRKSIKFIVTFQIL
>LOCXPTAAR36.228.HIT1.TAAR.2R.320.7tm_1.exons3.AP022732.1.Plectropomus_leopardus
EFCFPNINTSCRKTRLDHSELIYSVLSCISLLTAQINLLSVCSLVTDVQLHTTTNILLLSLAVTDFLVGLMQMPAEMLLLQGCWILGDLLCTAGFFLGFISINASTGNMVLISVDRYIAICDPMFYSTKVTLRRVQFCICVCWIFSAVHSSWIIRDLLKQPGRYNSCYGECVMVINYIEGAVDLCVSFFAPILVVVVLYVRIFVVAVSQARAMRSHVAAAAQQRSKTKTAKKSEMKAARTLGVVVVVFLMCFCPYYSFTVAAENNSIAASTAASQIWLININSCLNPLIYAFFYPWFRKSIKQIVTFQILKPGSSDTNIL
>LOCXPTAAR36.232.HIT1.TAAR.2R.307.7tm_1.exons3.AP022732.1.Plectropomus_leopardus
TRLDHSELIYSVLSCISLLTVFLNLLMLLLFSHFRQLHTTTNILLLSLAVADFLVGLVQMPAEMLLFQGCWILGEIMCAFMYFLGPIPICASVGNMVLISADRYIAICDPMFYSTKVTLRRVQFCVSACWIGATMYNVWTLRNSVEDPERFSTCYGECIYLVNFVEGVLDIILSFFVPILVIIVLYVRIFVVAVSQARAMRSHVAAAAQQRSKTVTPKKSEMKAARTLGVVVVVFLLCFCPYYCFTIAGENVMLTAYNAVFQVWLLYFNSCLNPVIYVFLYPWFRKSIKQIVTFQILKPGSSDTNIL
>LOCXPENSAOCP00000004179.1.7.HIT1.Ora.1R.328.TAS2R.exons4.AP022700.1.Plectropomus_leopardus
MMEDGDTELVGMGLRVSVSPAQTAFYILLVMLGILGNATVVGVIGKSVIMDHGGGRNSDIIIMNMALSNLLVSVMRNTLLVISDMGLELYSSKEWCQFLMGVWVWLRSVNVWSTLFLSAFHLQTLRRVAPTIGSIHGPRGLPKTLLLSLALIWLLNFIYSIPAHIFSTNGDTNSTETLMLVSSTTRPLLGCVWNFPSIYSGLAYATTSMVIHETIPIILMAFTNLCSLYTLYTHSRMRSSVQDAPVIKRVPAERRAAKVILALIMLFIASWGTSIISVNYFNYNRGSSAEFLLVIARFANIIFIAMSPAVLAIGHRRLRAFIKSTLSH
>LOCXPOra2.5.HIT1.Ora.2R.362.7tm_1.exons2.AP022700.1.Plectropomus_leopardus
MSEVLTVEAILFGLLVFSGILGNILVIHVVLQSALNSPSRRLPPSDTILVHLSLANLLTSLFRTVPIFVSDLGLDVSLSPGWCRVFMLLWVWWRAVGCWVTLALSVFHCTTLRRQHVTFGPLAQQRERRRVWIVLGLVWGLNLAFSIPALVYSTHVHGNATVELMVISCTTRPLLGCVWEFPSNEQGSAFASSSLALNEVLPLVLMVCTNLATLHALAKHIRAVTSGGDSGGTFGELDKHVSTERKAAHVIMSLVSLFVVCWALQVAAVTYYNHDGGHHAEGLLTVAHFSASLFVGFSPMVVALGHGKLRRKIISMILIWAKVFECHRKETKEGGKSPNIKGKNGKQTVFIVQKEREVIKVK
>LOCXPOra3.6.HIT1.Ora.2R.317.V1R.exons1.AP022700.1.Plectropomus_leopardus
EFVRGMLYLSLTVVGVPGNATVILAFLLLLYQENRLLPADVIVLHLACVNFLVVGVRCLLETLASFRLAIIFGDIGCKAVIFVYRTSRSLSIWLTFVLSAYQCLSIAPPGSRWASIRAAVANYLGFVFLFLWLLNTCMSSAAILFSFGTKNDSSTTSHSINVQFCYVNFPSKLSKEANGAGQVGRDVVPMALMTLASLIILVFLYKHSQQVRGLRSSSSGGGGGTGAEQRAAKAVVALVTLYVVLYGVDNGLWVYTLTVRKTMTSSLISDLRIFFSSLYAALSPVVIIASNRKVNGRLRCAVQEKAIQEKATSVSSM
>LOCXPOra4.7.HIT1.Ora.2R.313.V1R.exons1.AP022700.1.Plectropomus_leopardus
MDLCVTIKGVSFLLQTGMGILGNTVVLLAYAHIIFTEPKLLPVDMILCHLAFANLLLLLTRCVPQTMTVFGLRDLLNDPGCKVVIYAYRIGRALSVCITCMLSVFQAVTIAPAGPRVATLKLALPSLVLPTFAGLWLLNMAVCIAAPFFSMAPRNSTIPAFTLNLGFCHVDFRDSLSYVINGVAVSGRDFAFVALMLGSSGYILLLLHRHSRQVRGIRRSQGGGAETRAAKTVVTLVVLYVVFFGIDNVIWIYMLTVAKVAPVVADMRVFFSSCYASLSPYFIISSNKKVKAKIVCAAEQDQPSVDTQESGDK
>LOCXPOra5.8.HIT1.Ora.2R.305.7tm_1.exons1.AP022715.1.Plectropomus_leopardus
MIDFSVNLLSLRVIISCIGLVGNLFLILVILQAKLSRVKSFELFLLGIATANLEEILIVNIYDIIILQPSSITVDTWLCRSLKFLTMFGEIGSILFTVLISIFRQQKLRDASKRVNLPIYLDSIRSAWMVSGVCVMLATLLSLPVFAVNSQSPAGNSTGNSSSSCPPDFFQCGGNDCPLLNHIYKYLFILVCNLLPLVIVTVTSCLIISVLLSQRKTVTPVVSVSGGSQSGGKSKRLRIQRSTIAVLAAMGLFQVDWTLYLVFQLTVSPADFPYWAETEFFISTSYTSISPYVYGIGNNLFSLKN
>LOCXPOlfC1.202.HIT1.OlfC.2R.883.ANF_receptor.exons11.AP022703.1.Plectropomus_leopardus
VGSMSWFPLLLPPWPSSTLTLLLLSVGGRQMGLEVVQAAVCSRWGTPNSKSLSQDGDVIIGGLFNLYYRPSAIEQGFTKLPHYKPCTGLDLESLKYIYAMAFAVEEINRNSTLLPGVKLGYRILDSCARYPWALQVALSLVGGDIHSCNLTAPMSHSQAYEQPGETAGGQPVPLLIGPGTSTTTIILSRIMGPLFVPLISYLASCPCLSDRQKFPNVFRTIPSDIYQARAMAQLAIRFHWNWVGAVVVNNDYGHVAIQAFQEETQGKGVCLEFIETVRRETIVSDARRVALTIQASTARVILIFCWYTEAKKVFLELAKRNVTDRQFLASEAWSTSDDLLQDIAISEVASGVLGVAIRSSTIPGFENYLRSLHPIRRPDDEFLHEFWEKKFGCSPGTAQNKASLPLCSGAESLEGVRNHFTDTSQLRVTYNVYLAVYAAAHALHSLLSCPDRDSSPKNKSSACSSPKRITPIELLQHLNKVNVTTPQGEMFYFQGADIPAKYDLVNWQNSPEGSLKLVLIGRVDGSDLRLNESAIQWSTGSNQLPVSVCSESCPPGTRLANRKGEPVCCFDCIPCAEGEISNKTGSLHCERCPLEFWSNDERTACIPRQLDFLSFNETLGITLTTAAVSGAAMTTAVFVVFLYYRHTPMVRANNSELSFLLLLSLKLCFLCSLVFIGRPSVWACRFQQAAFGISFVLCVSCLLVKTLVVLAVFGSAHPGAEALMKWFGPGRQRGSVCFFTSIQIIICAIWLSLSPPVPQRDLGFKGSKVTLECAMASVVGFSLVLGYIGLLACTCLLLAFLARKLPDNFNEAKLITFSMLIFCAVWIAFVPAYVSSPGKYVIAVEIFAILASSYGLLLCIFAPKCFIILLRPEKNTKKHLMAR
>LOCXPOlfC2.222.HIT1.OlfC.2R.893.ANF_receptor.exons11.AP022703.1.Plectropomus_leopardus
MFWFSWLFTLRLCSAPSLLLVGLVGRQPGLRVGLQVAQATTCSRWGTPGDQGLFQDGDVIIGGLFSLYYKPPVIDSDFTQLPHNEPCTGLQNLPLQYLYAMVFALEEINHSTTLLPGVKLGYHIRDSCALPLWAMQAALSLVGGDTTSCNSTDPPDYSDGYEEGIEESRGGQPVPLIIGGSSSKAAKILSRMLGPLSVPLISYTASCPCLSDRRQYPNFFRTMPSDIYQAWAIAQLAIRFNWTWVGAVIANNDYGHVAMKVFQEETQGTGVCLAFVETLQRENIVSDARQAALRIQASTAKVILIFSWYTDVRELFLQLAKINVTDRQFLGSEAWSTSADLLQHPVTSKVASGVLGVAIRSSAIPGFENYIRSLNPSHRPGDKFLRDFWEKMFGCSPRVTPPPNTDRLLKKASLPLCSGTESLEGVQNHFTDISQLRVTYNVYLAVYVAAHTLHSLLSCPDRDSSTRNKSSACSIPQHIKPIELMRHLRKVNFTTPQGEMFYFQGGDTQAKYDLVNWQRTFEGSLKLILIGRVDGFDLHLDEAAVQWSTGSNQVPTSVCSESCPPGTRKANRKGEPLCCFDCIPCAEGEISNKTGSLNCERCPLEFWSNVERTACIPRQLDFLSFNETLGITLTAVAASGVTVTTAVFVVFLYHRHTPMVRANNSELSFLLLLSLKLCFLCSLVFIGRPSVWACRFQQAAFGISFVLCVSCLQVKTIVVLAAFRSARPGAEALMKWFGPGQQRGSVCLFSSIQVFICIIWLSLGPPVPQADLDIPGLKVTLKCAMASVVGFSLVLGYIGLLACTSLLLAFLARKLPDNFNEAKLITFSMLIFCAVWIAFVPAYVSSPGKYTVAVEIFAILASSYGLLFCIFAPKCFIILLRPEKNTKKHLMAR
>LOCXPOlfC2.276.HIT1.OlfC.2R.916.ANF_receptor.exons11.AP022703.1.Plectropomus_leopardus
MSWLAWLFTLWPSSAQALLLFWLVGRQLGLRVGLQCVQAVSCSRWGTPSNWGLFQDGDVVIGGLFSLHYKPSAIDSDFTQLPHYKPCTGLEHVPLQYIHAMVFAVEEINHSTALLPGVKLGYHILDSCGRPPWAVQAALSLVGGDSSICNLTDPPDRYREGIGGRKGDHPVPLIIGGASSVTGQILSRILSPLFVPLISYLSSCPCLSDRRKFPNFFRTIPSDIYQARAIAQLATHFNWTWIGAVVANNNYGHMAVKVFQEETQGAGVCLAFVETLQRENIVSDARRAALTIQASTAKVILIFSWYTDVRELFLQLAKINVTDRQFLGSEAWSTSGDLLQHPVTSEVAKGVLGVAIRSSAIPGFENYIQSLHPSHRPDDNFLREFWEAEFGCSPTATPFFSYASLSFKSVAHTRGSSHSSNISTSSLDKGYPQKAYLSLCTGTESLEGVQNHFTDTSQLRVTYNVYLAVYAAAHALHSLLSCPDRDSSPKNKSSACSSPTNIKPIELMQHLNDVNFTTPLGEMFYFQGADIPAKYDLVNWQRTPEGSQKLVLIGRVDGFDLRLNESTIQWSTESNQVPISVCSESCPPGTRRARRKGQPLCCFDCIPCAEGEISNKTGSLHCERCPLEFWSNAKRTACIPRQLDFLSFNETLGITLTTAAVSGAALTTAVFVVFLCYRQTPLVRANNSELSFLLLLSLKLCFLCSLVFIGRPSVWACRFQQAAFGISFVLCVSCLQVKTIVVLAAFRSARPGAEALIRWFGPGQQRGSVFFLTCIQIIICAIWLSLSPPVPQRDLGFKGSKVTLECAMASVVGFSLVLGYIGLLACTCLLLAFLARKLPDNFNEAKLITFSMLIFCAVWIAFVPAYISSPGKYTVAVEIFAILASSYGLLLCIFAPKCFIILLRPEKNTKKHLMAK
>LOCXPOlfC3.278.HIT1.OlfC.2R.865.ANF_receptor.exons9.AP022703.1.Plectropomus_leopardus
LVHFILLYSYLSSAMPSRLYSTYSCQLQGVFHLNGMHKTGDVVLGGLFETHFFSVFPDLSFTSEPQQPTCHSFDVLGFKQALTMVFAIEEINRNTNLLPNVTLGYSLYDNCRALGIGFRAALSLASGREEQIKLYETCEGNPPVVGIVGDASSTRSIAISSVLGLYRVPMVSYFATCSCLSDRQKFPSFFRTIPSDAFQVRAMIHILRHFGWTWAGLLVSDDDYGLHAARSFQSDLALSGGGCLAYLEVLPWDNDPAELKRIVDVMRKSTAHVVIVFAHENHMINLMKEVVRQNVTGLQWMASEAWTAATVLQTPQLMPYLGGTLGIAIRRGHIPGFRDFLLQMRPDLEHNNSFGNNMVNQFWEHTFQCRFVPSQAGWLEAGGSLCTGQEDLENVGTEFLDISDLRSEYNVYKAVYALAYALDDMLQCEPGRGPFSGHSCGNLQRLEPWQLVYYLEKVNFTTPFGDQVSFDENGDALPIYDVMNWLWLPDGQTKVQNVGEVKESAKGEELTLDEDKIFWNFESKKPPRSVCSESCPPGTRMARKKGEPECCFDCIPCSEGKISNGTDSMECTSCPEDFWSSPQHDHCVPKETEFLSYYEPLGICLTTTSLLGTFVCVVVLGIFICHRRTPIVRANNSELSFQLLLSLKLCFLCSLLFIGRPRLWTCQLRHAAFGISFVLCVSCILVKTMVVLAVFKASKPGGGTSLKWFGPLQQRGTVLVLTSIQAAICTTWLVSSSPAPHENTQYHNDKIVYECVVGSTVGFAVLLGYIGLLAVLSFLLAFLARNLPDTFNEAKLITFSMLIFCAVWVAFVPAYVSSPGKYADAVEVFAILASSFGLLLSLFGPKCYIILLRPERNTKKAIMGR
>LOCXPOlfC4.89.HIT1.OlfC.2R.868.ANF_receptor.exons9.AP022703.1.Plectropomus_leopardus
IMYFILFHPHLISATASPFDSTSCRLHGQFHLNGMHKAGDVVLGGLFEMHFFSIFPDLPFTSEPQQPTCYSFDVLGFRQALTMAFAIDEINRNPNLLPNVTLGYSLYDNCVKMGIGFRAALSLASGRAEQIKLYDTCEGNPPVVGIVGDSSSTRSIAISTVLGLYRVPMVSYFATCSCLSDRQKYPSFFRTIPSDAFQVRAMIHILRRFGWTWAGLLVSNDDYGLHAARSFQSDLAQSGGGCLAYVEVLPWGNDPAELKRIVDVMRKSTAHVVIVFAHESHMINLMGEVVRQNVTGLQWMASEAWTAATVLQTPQLMPYLGGTLGIAIRRGHIPGLRDFLLQIRPDLQHNNNFGNNMVNQFWEHTFQCRFAPPQAGWLEAGGSLCTGQEDLENVDTEFLDLSNLRPEYNVYKAVYALAYALDDMLQCEQGRGPFSGHSCGSLQRLEPWQLVYYLEKVNFTTPFGDQVSFDENGDALPIYDVMNWLWLPDGQTKVQNVGEVKESAKGEELTLDEDKIFWNFESKQPPRSVCSESCPPGTRMARKKGEPECCFDCIPCSDGKISNKTDSMECTSCPEDFWSSPQHDHCVPKKTEFLSYYEPLGICLTTTSLLGSIICAIVLGIFVCHRCTPIVRANNSELSFQLLLSLKLCFLCSLLFIGRPRLWTCQLRHAAFGISFVLCISCILVKTMVVLAVFKASKPGGGTSLKWFGPLQQRGTVLLLTSIQAAICTAWLVSSSPAPHKNMQYHNDKIVYECVVGSTVGFAVLLGYIGLLAVLSFLLAFLARNLPDTFNEAKLITFSMLIFCAVWVAFVPAYVSSPGKYADAVEVFAILASSFGLLLSLFGPKCYIILLRPERNTKKAIMGRGTES
>LOCXPOlfC5.101.HIT1.OlfC.2R.865.ANF_receptor.exons9.AP022703.1.Plectropomus_leopardus
LVHFILLYSYLSSAMPSPLYSTYSCQLQGVFHLNGMHKTGDVVLGGLFETHFFSVFPDLSFTSEPQQPTCHSFDILGFKQALTMAFAIEEINRNTNLLPNVTLGYSLYDNCLTLGIGFRAALSLASGREEQIKLYDTCEGNPPVVGIVGDASSTRSIAISTILGSYRVPMVSYFATCSCLSNRQKFPSFFRTIPSDAFQVRAMIHILRRFGWTWAGLLVSDDDYGLHAAQSFQSGLALSGGGCLAYVEVLPWGNDPAELKRIVAVMRKSTSHVVIVFAHENHMINLMKEVVRQNVTGLQWMASEAWTAATVLQTPQLMPYLGGTLGIAIRRGHIPGFRDFLLQMRPDLEHNNSFGNNMVNQFWEHTFQCRFVPPQAGWLEAGGSLCTGQEDLENVGTEFLDISNLRPEYNVYKAVYALAYALDDMLQCEPGRGPFSGHSCGNLQRLEPWQLVYYLEKVNFTTPFGDQVSFDENGDALPIYDVMNWLWLPDGQTKVQNVGEVKESAKGEELTLDEDKIFWNFESKKPPRSVCSESCPPGTRMARKKGKPECCFDCIPCSDGKISNGTDSMECTSCPEDFWSSPQHDHCVPKETEFLSYYEPLGICLTTTSLLGTFVCVFVLGIFICHRGTPIVRANNSELSFQLLLSLKLCFLCSLLFIGRPRLWTCQLRHAAFGISFVLCISCILVKTMVVLAVFKASKPGGGTSLKWFGPLQQRGTVLLLTSIQAAICTAWLVSSSPAPHKNTQYHNDKIVYECVVGSTVGFAVLLGYIGLLAVLSFLLAFLARNLPDTFNEAKLITFSMLIFCAVWVAFVPAYVSSPGKYADAVEVFAILASSSGLLLSLFGPKCYIILLRPERNTKKAIMGR
>LOCXPOlfC6.108.HIT1.OlfC.2R.865.ANF_receptor.exons9.AP022703.1.Plectropomus_leopardus
LVHFILLYSYLSSTMPSPLYSTYSCQLQGVFHLNGMHKTGDVVLGGLFDTHFFSVFPDLSFTSEPQQPTCHSFDVLGFKQALTMAFAIEEINRNTNLLPNVTLGYSLYDNCLTLGIGFRAALSLASGREEQIKLYETCEGNPPVVGIVGDASSTRSIAILSVLGLYRVPMVSYFATCSCLSDRQKFPSFFRTIPSDAFQVRAMIHILRHFGWTWAGLLVSDDDYGLHAARSFQSGLALSGGGCLAYLEVLPWGNDPAELKRIVAVMRKSTAHVVIVFAHENHMINLIKEVVRQNVTGLQWMASEAWTAATVLQTPQLMPYLGGTLGIAIRRGHIPGFRDFLLQIRPDLEHNNSFGNNMVNQFWEHTFQCRFAPPQAGWLEAGGSLCTGQEDLENVDTEFLDISDLRPEYNVYKAVYALAYALDDMLQCEPGRGPFSGHSCGNLQRLEPWQLVYYLEKVNFTTPFGDQVSFDENGDALPIYDVMNWLWLPDGQTKVQNVGEVKESAKGEELTLDEDKIFWNFESKKPPRSVCSESCPPGTRMARKKGKPECCFDCIPCSEGKISNGTDSMECTSCPEDFWSSPQHDHCVPKETEFLSYYEPLGICLTTTSLSGTFVCVVVLGIFICHRGTPIVRANNSELSFQLLLSLKLCFLCSLLFIGRPRLWTCQLRHAAFGISFVLCISCILVKTMVVLAVFKASKPGGGTSLKWFGPLQQRGTVLVLTSIQAAICTAWLVSSSPAPHKNTQYHNDKIVYECVVGSTVGFAVLLGYIGLLAVLSFLLAFLARNLPDTFNEAKLITFSMLIFCAVWVAFVPAYVSSPGKYADAVEVFAILASSFGLLLSLFGPKCYIILLRPERNTKKAIMGR
>LOCXPOlfC7.111.HIT1.OlfC.2R.872.ANF_receptor.exons10.AP022703.1.Plectropomus_leopardus
NLFLLVYFILYCSYFSSAMPSPLYPTYCNLQGLFHLNGMHKTGDVVLGGLFDLHFFSVFPDLSFTSEPQQPTCHSFDIFGFRHAQVMVFAIEEINKNTNLLPNVTLGYSLYDSCNALGIGFRAALSLASGREEQIKLDENCTGNPPVVGIVGDASSTRSIAISSVLGLYRVPMVSYFATCSCLSDRQKFPSFFRTIPSDAFQVRAMIQILRHFGWTWAGLLVSDDDYGLHAARSFQSDLALSGGGCLAYLEVLPWGNDPAELKRIVDVMRKSTARVVIVFAHENHMINLMKEVVRQNVTGIQWMASEAWTSVTVLHTPQLMPYLAGTLGIAIRRGHIPGLKDFLLQTCPEIRHNRYENNLRIGPFWEYTFQFRSAPSPSSGLEAGGSLCTEQEDLENVATEYLDISDIRSEYNVYKAVYALAYALDDMLQCEPGRGPFSGHSCGNLQRLEPWQLVYYLEKVNFITSFGDQVSFDENGDALPIYDVMNWLWLPDGQTKVQNVGEVKESAKGEELTLDEDKIFWNFESKQPPRSVCSESCPPGTRMARKKGEPECCFDCIPCSDGKISNRTDSMECTSCPEDFWSSPQHDHCVPKETEFLSYYEPLGICLTTTSLLGTFICAVVLGIFICHRRTPIVRANNSELSFQLLLSLKLCFLCSLLFIGRPRLWTCQLRHAAFGISFVLCISCILVKTMVVLAVFKASKPGGGTSLKWFGPLQQRGTVLLLTSIQAAICTTWLVSSSPAPHKNTQYHNDKIVYECVVGSTVGFAVLLGYIGLLAILSFLLAFLARNLPDTFNEAKLITFSMLIFCAVWVAFVPAYVSSPGKYADAVEVFAILASSFGLLLSLFGPKCYIILLRPERNTKKAIMGRGIES
>LOCXPOlfC8.113.HIT1.OlfC.2R.864.ANF_receptor.exons9.AP022703.1.Plectropomus_leopardus
LVHFIILYFYFLSAMPTHLYRTSCQLQGQFRLNGMHKAGDVVLGGLFQVHFFSVFPDLSFTSEPQQPTCHSFDVLGFRQALTMAFAIDEINRNPNLLPNVTLGYRLYDNCLKLGIGFRAALSLASGQEEQIKLYETCEGNPPVVGIVGDSSSTRSIAISSVLGLYRVPMVSYFATCSCLSDRQKYPSFFRTIPSDAFQVRAMIQILRRFGWTWAGLLVSDDDYGLHAARSFQSDLALSGGGCLAYVEVLPWGNDSAELKRIVDVMRKSTARVVIVFAHESHMINIMKEVVRQNVTGFQWMASEAWSAATVLQTPQLMPYLGGTLGIAIRRGHIPGLRDFLSQTRPDIQLNNGYENNLVNQFWQYTFQCGFGPPQASGVHAGGSLCTGREDLENVDSEFLDISDLRPEYNVYKAVYALAYALDDMLECEPGRGPFSGHSCGSLQRLEPWQLVYYLEKVNFTTPFGDQVSFDENGDALPIYDVMNWLWLPDGQTKVQNIGEVKESAKGEELTLDADKIFWNFKSKQPPRSVCSESCPPGTRMARKKGEPKCCFDCIPCSEGKISNRTDSMECTSCPEDFWSSPQHDHCVPKETEFLSYYEPLGICLTIASLLGTIICAVVLGIFICHRGTPIVRANNSELSFQLLLSLKLCFLCSLLFIGRPRLWTCQLRHAAFGISFVLCISCILVKTMVVLAVFKASKPGGGTSLKWFGPLQQRGTVLVLTSIQAAICTAWLVSSSPAPHKNTQYHNDKIVYECVVGSTVGFAVLLGYIGLLAILSFLLAFLARNLPDTFNEAKLITFSMLIFCAVWVAFVPAYVSSPGKYADAVEVFAILASSFGLLLSLFGPKCYIILLRPERNTKKAIMGR
>LOCXPOlfC9.115.HIT1.OlfC.2R.877.ANF_receptor.exons9.AP022703.1.Plectropomus_leopardus
MGSSLDTYLFLHLCLTLVFLLSSSLFCLSSSFPSSCKLRKKFHLNGMHKPGDVVLGGLFEVHYTSVFPERTFTSEPQQPSCKGFDTLGFRHAMTMAFAIDEINKNSNLLPNVTVGYSLYDNCGALVIGFSGALSLASGQEEKFLLEEKCLGTPPVLGIVGDHYSTFSIAISNVLGLYKMPIVSYFATCSCLSDQQRFPSFFRTIPSDAFQVRAMIQILKHFGWTWVGLLVSDDDYGHHVARSFRSDLVQSGGGCLAYLEVLPWDSDTSELRRIVHLIKTPTARVVMVFAHEFHMIQLMEEVVRQNVTGRQWIVSEALTTATVLLTPHFMPYLSGTLGIAIRRGKIPGLREFLLQIRPDQNDSSIFGNSMVRQFWEHTFKCRFVPLPAGWVEAERALCTGEEDIESVETEFLDLSNLRPDYNVYKAVYSLAYALDDMLQCVPGKGPFNEHSCATLQTLEPWQLVHYLQKVNFTTTFGDQVSFDENGDALPIYDIMNWLWLPDGGTKIQSVGEVKKSAFKGEELTIHEDKIFWNFETREPPRSVCSESCPPGTRMARKKGEPECCFDCIPCSEGKISNKTDSMECTSCPEDFWSSTQRDHCVPKRTEFLSYHEPLGIFLTTTSLLGTFVCAVVLGIFTYHRSTPMVRANNSELSFLLLVSLKLCFLCSLLFMGRPSLWTCQLRHVAFGISFVLCVSCILVKTMVVIAVFKASKPGGGTSLKWFGAVQQRGTVMALTCIQAAICTAWIVSASPAPHKNTQYHNDKIVYECVVGSTVGFAVLLGYIGLLALLSFLLAFLARNLPDNFNEAKLITFSMLIFCAVWVAFVPAYINSPGKYADAVEVFAILASSFGLLVALFGPKCYTILLRPERNTKKAIIGR
>LOCXPOlfC10.121.HIT1.OlfC.2R.878.ANF_receptor.exons9.AP022703.1.Plectropomus_leopardus
METFVHTVLFLYVDLILTMFSSSSFLSESSSLFSSCKLRRQFYFNGVHKPGDVILGGLFEVHYTSVFPELMFTSEPHQLSCQGFDTPGFRHAMTMAFAIDEINKNSNLLTNVTLGYSLYDNCATLVIGFSAALSLASGREEQFLLQDTCLGTPPVLGIVGDSFSTFSIATSDVIGLFRVPIVSYFATCSCLSDQQRFPSFFRTIPSDAFQVHAMIQILKRFGWTWAGLLVSDDDYGLHVARSFQLDLTQSGEGCLAYTEILPWGDNPAELKRIVEVMKKSTARVVIVFAHQIHMIQLMEEVVRQNVTGLQWMASEAWTAAAVLQTPRLMPYLGGTLGIAIRRGEIPGLRDFLLRIHPDLYDNENFGHSLVRQFWEHTFQCRFAPPPAGWVEAGGEVCTGDEDLESVETELLDVSNLRPEYNIYKAVYSLAYALDDMLQCEPGRGPFSGHSCATMQTLEPWQLTYYLEKVNFTTPFGDQVSFDENGDALPIYDIMNWLWLPDGGTKVQSVGFVKKSASSGEELTLDEDKIFWNFDSKQPPQSVCSESCLPGTRMARKKGQPVCCFDCVPCSEGKFSNRKDSRECTSCPEDFWSSAQRDHCVPKKTEFLSYHEPLGICLTTTSLVGTFICAVVLGIFIYHRSTPVVRANNSELSFLLLVSLKLCFLCSLLFIGHPRLWTCQLRHAAFGLSFVLCISCILVKTMVVLAVFKASKPGGGANLKWFGPLQQRGTVLFLTSIQAAICTAWLVSASPAPHKNTQYHNDKIVYECVVGSTVGFAVLLGYIGLLALLSFMLAFLARNLPDNFNEAKLITFSMLIFCAVWVAFIPAYINSPGKYADAVEVFAILASSFGLLVALFGPKCYIILLRPERNTKKAIMGRG
>LOCXPOlfC11.129.HIT1.OlfC.2R.876.ANF_receptor.exons9.AP022703.1.Plectropomus_leopardus
VLLFLYVDLMLTMFSSSSFLSESSSLFSSCKLRRQFYFNGVHKPGDVILGGLFEVHYTSVFPELTFTSEPHQLSCQGFDTPGFRHAMTMAFAIDEINKNSNLLTNVTLGYSLYDNCATLVIGFSAALSLASGREEQFLLQDTCLGTPPVLGIVGDSISTFSIATSDVIGLFRLPIVSYFATCSCLSNRGRFPSFFRTIPSDAFQVRAMIQILKHFGWTWAGLLVSDDDYGLHVARSFQLDLTQSGEGCLAYTEILPWGDNPAELKRIIEVMKKSTARVVIVFAHRIHMIQLMEEVVRQNVTGLQWMASEAWTAAAVLQTPRLMPYLGGTLGIAIRRGEIPGFRDFLLRIRPDMQDNNNYGHSMVRQFWEHTFQCRFAPPPAGWVEAGGEVCTGDEDLESVETELLDVSNLRPEYNIYKAVYSLAYALDDMLQCEPGRGPFSGHSCATMQTLEPWQLMYYLENVNFTTSFGDQVSFDENGDALPIYDIMNWLWLPDGQTKVQIVGFVKKSATRGEELTLNEDIIFWNFDSKQPPRSVCSESCPPGTRVARKKGQPVCCFDCVSCSEGKFSNKTDSMECASCPEDFWSSVQRDHCVPKKTEFLSYHEPLGICLTTASLLGTFICTLVLGIFIYHRSTPMVRTNNSELSFLLLVSLKLCFLCSLLFIGRPRLWTCQLRHAAFGISFVLSVSCILVKTMVVLAVFKASNPGGGASLKWFGPLQQRGTVLVLTSIQAAICTAWLVSSSPAPHKNTQYHNDKIVYECVVGSTVGFAVLLGYIGLLAVFSFLLAFLARNLPDNFNEAKLITFSMLIFCAVWVAFVPAYVNTPGKYADAVEVFAILASSFGLLVALFGPKCYIILLRPERNTKKAIMGRETPKT
>LOCXPOlfC12.134.HIT1.OlfC.2R.882.ANF_receptor.exons9.AP022703.1.Plectropomus_leopardus
MGAFLDTFFLLFVDLILTMFSSFFSLSESSPLFTSCKLRRQFYFNGVHKPGDVILGGLFEVHYTSVFPELTFTSEPHQLSCQGFVTQGFRHAMTMAFAIDEINKNSNLLTNVTLGYSLYDNCATLVIGFSAALSLASGREEQFLLQDTCLGTPPVLGIVGDSISTFSIATSDVIGLFRLPIVSYFATCSCLSNRGRFPSFFRTIPSDAFQVRAMIQILKRFGWTWAGLLVSDDDYGLHVARSFQLDLTQSGEGCLAYTEILPWGDNPAELKRIIEVMKKSTARVVIVFAHRIHMIQLMEEVVRQNVTGLQWMASEAWTAATVLQTPRLMPYLGGTLGIAIRRGEIPGFRDFLLRIRPDMQDNNNFGHSMVRQFWEHTFQCRFAPPPAGWVEAGGEVCTGDEDLESVETELLDVSNLRPEYNIYKAVYSLAYALDDMLQCEPGRGPFSGHSCATMQTLEPWQLTYYLEKVNFTTPFGDQVSFDENGDALPIYDIMNWLWLPDGGTKVQSVGFVKKSASSGEELTLDEDKIFWNFDSKQPPQSVCSESCLPGTRMARKKGQPVCCFDCVPCSEGKFSNRKDSRECTSCPEDFWSSAQRDHCVPKKTEFLSYHEPLGICLTTTSLVGTFICAVVLGIFIYHRSTPVVRANNSELSFLLLVSLKLCFLCSLLFIGHPRLWTCQLRHAAFGLSFVLCISCILVKTMVVLAVFKASKPGGGANLKWFGPLQQRGTVLVLTSIQATICIAWLVSASPAPHKNMQYHNDKIVYECVVGSTVGFAVLLGYIGLLALLSFMLAFLARNLPDNFNEAKLITFSMLIFCAVWVAFIPAYINSPGKYADAVEVFAILASSFGLLVALFGPKCYIILLRPERNTKKAIMGRETPKT
>LOCXPOlfC13.138.HIT1.OlfC.2R.882.ANF_receptor.exons8.AP022703.1.Plectropomus_leopardus
IEMSPLSIGLILSLGFFELKSALDLNGSGDDLKQRAGFTEERTVARFSTGASSVKCKLQGSTRLPAFSMDGDFVIGGVFNIHYYIHTVKHNYTSIPEPIKCKGSIDSRELRFSRAMVFAIEEINNSTELLPGIKLGYQIYDSCGSVPVAVHVAFQLSNGLDPVFYTGDNCSQSGMVIAVVGDSGSTPSISMSRITGSFNIPQVSHYATCACLSDKQQYPSFFRTIPSDQFQADALAKLVKHFGWTWIGAVNSDSDYGNNGMASFLEAAHKEGICVEYSESFYRTHPHSRIQRVADVIRRSTAMVVVAFTASGDMRILLEELSRKPSPPRQWIGSESWVTDPDMLRFSFCTGAIGFGIEKSVIPGLRDFLLDLSPSKVSASPLLTEFWEDAFNCRLGKSGAKDKSVCDGTENIQTLQTPYTDTSQLRITNMAYKAVYAIAHAIHNAVCKKTNATAQCDKFTRTESKEVLSQLKNVNFSQNGYDVSFDANGDPVATYELVNWQKSESGSIELVTVGRYDASLPVGQEFRINRKLTWMDGGTQVPVSVCSVSCPPGTRKVLQKGKPICCYDCIPCPEGEISNDTDSPDCFSCPKEFWPNAERDTCLPKPVEFLSFSEVLGIILTVFSVGGACLAIVTAVVFYRHRTTPIVRANNSELSFLLLFSLTLCFLCSLTFIGAPSEWSCMLRHTAFGITFVLCMSCVLGKTIVVLMAFKATLPGSNVMKWFGPPQQRITVVSFTFIQILICTIWLVVSPPFPMKNLTTYKERIILECALGSAVGFWAVLGYIGLLAGFCFVLAVLARKLPDNFNEAKLITFSMLIFCAVWITFIPAYVSSPGKFTVAVEIFAILASSFGLILCIFAPKCFIILFKPEKNTKKHVMNKNQS
>LOCXPOlfC14.145.HIT1.OlfC.2R.881.ANF_receptor.exons8.AP022703.1.Plectropomus_leopardus
METSALFVGLILTLHLCKRNSAFVLNGSGDGLKQRVGFTEDRTNVRVNTEASSVKCKLQGSIRLPAFSMDGDFVIGGVLSIHHYMHTVKHDYTTMPEPQMCTGSIDARELRFSRAIVFAIEEINNNTELLPGIKLGYQIYDSCASVPVAVHVAFQLSSGLDPVFYTGDNCSQSGMVMAVVGESGSTPSISMSRIIGSFNIPQVSHFATCACLSDKQQYPTFFRTIPSDQFQADALAKLVKHFGWTWIGAVNSDSDYGNNGMASFLEAAHKEGICVEYSEAFYRTNPRSRIQRVADVIRRSTAMVVVAFTSSGDLRILLEELSLKPSPPRQWIGSESWVTDPDMLRFSFCAGAIGVGIEKSVIPGLRDFLLDLSPSTVSASPLLTEFWENAFNCRLGKSAATDTTVCDGTENIQTLQTPYTDTSQLRITNMVYKAVYAIAHAIHNAVCQKTNATTQCYKFTRIESKEVLSQLRKVNFSQNGYDVSFDANGDPVATYELVNWQKSESGSIGLVTVGRYDASLPVGQEFRINRKLTWVNGGTQVPVSVCSDSCPPGTRKVLQKGKPICCYDCIPCPEGEISNDTDSPDCFSCPKEFWPNAEKDTCLPKPVEFLSFSEVLGIILTVFSVGGACLAIITAVVFYRHRTTPIVRANNSELSFLLLFSLTLCFLCSLTFIGAPSEWSCMLRHTAFGITFVLCMSCVLGKTIVVLMAFKATLPGSNVMKWFGPPQQRMTVMSFTFIQILICTIWLVVSPPFPVKNLTTYKKRIILECALGSAVGFWAVLGYIGLLAGFCFVLAVLARKLPDNFNEAKLITFSMLIFCAVWITFIPAYVSSPGKFTVAVEIFAILASSFGLILCIFAPKCFIILFKPEKNTKKHVMNKNQ
>LOCXPOlfC15.153.HIT1.OlfC.2R.881.ANF_receptor.exons8.AP022703.1.Plectropomus_leopardus
METLALFIGLILSRGLSELIAALALNGSRDGMKQRAEFTEDRVGAGVSTEASSMKCKLMGTTRLPAFSMDGDYIIGGVLSIHHYMHTVKHNYTTMPEAVRCTGRIDSRELRFTRAMIFAIEEINNSTELLPGIKLGYQIYDSCASVPVAVHVAFQLSSGLDPVFYTGDNCSQSGMVMAVVGESGSTPSISISRIIGSFNIPQVSHFATCACLSDKQQYPTFFRTIPSDQFQADALAKLVKHFGWTWIGAVNSDSDYGNNGMASFLDAARKEGICVEYSEAFYRTNPRSRIQRVAEVIRRSTAMVVVAFAPSGDMRILLEELSLKPSPPRQWIGSESWVTDPDMLRFSFCTGAIGFGIEKSVIPGLRDFLLDLSPATVSASPVLTEFWENAFNCRLGKNSTTAESVCDGTEDIQTLKSPYTDTSQLRITNMAYKSVFAIAHAIHNAVCQETNSTTHCDKFTGIGSKEVLSQLKNVHFSQNGYDVSFDANGDPVATYELVNWQKSESGSIELVTVGRYDASLPVGQEFSISRNLTWVEGGTQVPVSVCSDSCPPGTRKVLQKGKPICCYDCIPCPEGEISNDTDSPDCFSCPKEFWPNAERNTCLPKPVEFLSFNEVLGIILTVFSVGGACLAIITAVLFYRHRTTPIVRANNSELSFLLLFSLTLCFLCSLTFIGAPSEWSCMLRHTAFGITFVLCMSCVLGKTIVVLMAFKATLPGSNVMKWFGPPQQRMTVVSFTFIQVLICTIWLVVSPPFPMKNLTTYKERIILECALGSAVGFWAVLGYIGLLAGFCFVLAVLARKLPDNFNEAKLITFSMLIFCAVWITFIPAYVSSPGKFTVAVEIFAILASSFGLILCIFAPKCFIILFKPEKNTKKHLMNKNQ
>LOCXPOlfC16.161.HIT1.OlfC.2R.837.ANF_receptor.exons8.AP022703.1.Plectropomus_leopardus
TGAGVNTEASSVKCKLMGKTLLPAFSIDGDYVIGGVFSLHFLMHTVKHNYTTMPEPIQCKGRFIFRELRFSRAMIFAIEEINNSTELLPGIKLGYQIYDSCASVPVAVHAAFQLSSGLDPVFYTGDNCSHSGMVMAVIGESGSTPSISMSRIFGSFNIPQVSHFATCACLSDKEQHPSFFRTIPSDQFQADALAKLVKHFGWTWIGAVRSDSDYGNNGMASFLEAARKEGICVEYSESLHQTNPWSRIQRVADVIRRSTAMVVVAFAASGDMRILLEELSRKPSPPRQWIGSESWVTDQDLLKFSFCTGAIGFAIEKSVIPGLRDFLLDLSPSKVSASPVLTEFWENAFNCRLGKSAATDKSVCDGTEDIQTLQSPYTRTSQLRITNMVYKAVYAIAHAIHNAVCQDTNSTTHCDKLTRIEPKQVLSQLRKVNFSQNGYDVSFDANGDPVATYELVNWQKSESGSIELVTVGRYDASLPVGQEFRINRKLTWVEGGTQVPVSVCSDSCPPGTHKVLQKGKHICCYDCIPCPEGEISNATDSPDCFICPKEFWPNAERDTCLPKPVEFLSFNEVLGIILTVFSVGGACLAIITAVVFYRHRTTPIVRANNSELSFLLLFSLTLCFLCPLTFIGAPSKWSCMLRHTAFGITFVLCMSCVLGKTIVVLMAFKATLPGSNVMKWFGPPQQRMTVVIFTFIQVLICTIWLVVSPPFPKKNLTTYKKRIILECALGSAVGFWAVLGYIGLLAGFCFVLAVLARKLPDNFNEAKLITFSMLIFCAVWITFIPAYVSSPGKFTVAVEIFAILASSFGLILCIFAPKCFIILFKPEKNTKKHLMNK
>LOCXPOlfC17.165.HIT1.OlfC.2R.841.ANF_receptor.exons8.AP022703.1.Plectropomus_leopardus
DGIKQRAVITEDRTDASSMKCRLQGSTRLPAFSMDGDYIIGGVFSLHDYMHTVKHNYTTMPEQIRCKGSIMSRELRFTRAMIFAIEEINNSTELLPGIKLGYQIYDSCASVPVAVHVAFQLSNGLDPVFYTGDNCSQSGMVMAVIGESGSTPSISMSRIFGSFNIPQVSHFATCACLSDKHEHPSFFRTIPSDQFQADALAKLVKHFGWTWIGAVHSDSDYGNNGMASFLEAAHKEGICVEYSTSFYRTHPRSRIQRVADVIRRSTAMVVVAFAASGDMRILLEELSRKPSPPRQWIGSESWVTDPDMLRFSFCTGAIGFGIEKSLIPGLRDFLLDLSPSKVSASPVLTEFWEDAFNCRLGKKKRVCDGTENIQTIPGTYTDTSQLRITNMVYKAVYATAHAIHNAVCQETNSTTHCDKLTRIEPEQVFMQLKKVNFSQNGYDVSFDANGDPVATYELVNWQKSESGSIELVTVGRYDASLPVGQEFRINRKLTWVEDGTQVPVSVCSDSCPPGTRKVLQKGKPICCYDCIPCPEGEISNDTDSPDCFICPKEFWPNAERDTCLPKPAEFLSFSEVLGIILTVFSVGGACLAIVTAVLFYRHRTTPIVRANNSELSFLLLFSLTLCFLCPLTFIGAPSEWSCMLRHTAFGITFVLCMSCVLGKTIVVLMAFKATLPGSNVMKWFGPPQQRMTVVIFTFIQVLICTIWLVVSPPFPKKNLTTYKERIILECALGSAVGFWAVLGYIGLLAGFCFVLAVLARKLPDNFNEAKLITFSMLIFCAVWITFIPAYVSSPGKFTVAVEIFAILASSFGLILCIFAPKCFIILFKPEKNTKKHLMNKN
>LOCXPOlfC18.172.HIT1.OlfC.2R.867.ANF_receptor.exons8.AP022703.1.Plectropomus_leopardus
MEISALFIGLILSLGLCGCEDALGQRVGFTEDRTGAGVNTEASSVKCKLMGKTLLPAFSIDGDYVIGGVFSLHFLMHTVKHNYTTMPEPIQCKGSIKSRELRFTRAMIFAIEEINNSTELLPGIKLGYQIYDSCASVPVAVHVSFLLSNGLDPVFYTGDNCSQSGMVMAVIGESGSTPSIGMSRILGSFNIPQVSHFATCACLSDKHEHPSFFRTIPSDQFQADALAKLVKHFGWTWIGAVHSDSDYGNNGMASFLEAARKEGICVEYSASFYRTHPRSRIQRVADVIRRSTAMVVVAFAASGDMRILLEELSRKPSPPRQWIGSESWVTDPDMLRFSFFAGAIGFGTEKSVIPGLRDFLLDLSPSKVSASPVLTEFWEDAFNCRLGKKKRVCDGTENIQTIPGMYTDTSQLRITNMVYKAVYATAHAIHNAVCQETNSTTHCDKLTRIEPEQVFMQLKKVNFSQNGYDVSFDANGDPVATYELVNWQKSESGSIELVTVGRYDASLPVGQEFRINGKLAWVEDGTQVPVSVCSDSCPPGTRKVLQKGKPICCYDCIPCPEGEISNDTDSPDCFICPKEFWPNAERDTCLPKPAEFLSFSEVLGIILTVFSVGGACLAIVTAVLFYRHRTTPIVRANNSELSFLLLFSLTLCFLCPLTFIGAPSEWSCMLRHTAFGITFVLCMSCVLGKTIVVLMAFKATLPGSNVMKWFGPPQQRMTVVIFTFIQVLICTIWLVVSPPFPKKNLTTYKERIILECALGSAVGFWAVLGYIGLLAGFCFVLAVLARKLPDNFNEAKLITFSMLIFCAVWITFIPAYVSSPGKFTVAVEIFAILASSFGLILCIFAPKCFIILFKPEKNTKKHLMNKN
>LOCXPOlfC19.178.HIT1.OlfC.2R.839.ANF_receptor.exons8.AP022703.1.Plectropomus_leopardus
TGAGVNTETSSVKCKLMGKTLLPAFSIDGDYVIGGVFSLHFLMHTVKHNYTTMPEPIQCKGSIKSRELRFTRAMIFAIEEINNSTELLPGIKLGYQIYDSCTSVPVAVHVSFLLSNGLDPVFYTGDNCSQSGMVMAVIGESGSTPSIGMSRILGSFNIPQVSHFATCACLSDKHEHPSFFRTIPSDQFQADALAKLVKHFGWTWIGAVRSDSDYGNNGMASFLEAARKEGICVEYSASFYRTHPRSRIQRVADVIRRSTAMVVVAFAASGDMWILLEELSRKPSPPRQWIGSESWVTDPDMLRFSFFAGAIGFGTEKSVIPGLRDFLLDLSPSKVSASPVLTEFWEDAFNCRLGKSAATEKRVCDGTENIQTIPGMYTDTSQLRITNMVYKAVYATAHAIHNAVCQKTNTTTHCDKLTRIEPEQVFMQLKKVNFSQNGYDVSFDNNGDPVATYELVNWQKSESGSIELVTVGRYDASLPVGQEFRITRKLTWVEDGTQVPVSVCSDSCPPGTRKVLQKGKPICCYDCIPCPEGEISNDTDSPDCFSCPKEFWPNAERDTCLPKPAEFLSFSEVLGIILTIFSVGGACLAIVTAVVFYRHRTTPIVRANNSELSFLLLFSLTLCFLCPLTFIGAPSEWSCMLRHTAFGITFVLCMSCVLGKTIVVLMAFRATLPGSNVMKWFGPSQQRMTVVIFTFIQVLICTIWLVVSPPFPVKNLTTYKERIILECALGSAVGFWAVLGYIGLLAGFCFVLAVLARKLPDNFNEAKLITFSMLIFCAVWITFIPAYVSSPGKFTVAVEIFAILASSFGLILCIFAPKCFIIMCKPEKNTKKHLMNKNQ
>LOCXPOlfC20.188.HIT1.OlfC.2R.882.ANF_receptor.exons8.AP022703.1.Plectropomus_leopardus
MEASALFIGLILTLLLCKLNSARALDGSGDGLKQRVGFTEDRTNAAVNTEATSVKCKLQGSTRLPAFSKDGDYVVGGVFALHHYMHTVKHNYTIMPEPLRCTGRIVSRELRFSRAMIFAIEEINSSTELLPGIKLGYQIYDSCASVPVAVHVAFQLSSGLDPVFYTDDNCSRSGMVMAVVGESGSTPSISMSRIIGSFNIPQVSHFATCACLSDKQQYPTFFRTIPSDQFQADALAKLVKHFGWTWIGAVHSDSDYGNNGVATFLEAAHKEGICVEYSEAFYRTNPRSRIQRVADVIRRSTAMVVVAFASPGDMRILLEELSLKPSPPRQWIGSESWVTDPEMLGFSFCAGAIGFGIEQSVIPGLRDFLLDLSPSKVSASPVLTEFWEDAFNCRLGKSAATDVSVCDGTEDIQKLQTPYTDTSQLRITNMVYKAVYAIAHAIHNAVCQDTNSAAHCDKFTRIDSKEVLSQLRKVNFSQNGYDVSFDANGDPVATYELVNWQKSESGSIELVTVGHYDASLPVGQEFRINRKLTWVNGNTQVPVSVCSVSCPPGTRKVLQKGKPICCYDCIPCPEGEMSNATDSPDCFSCPKEFWPNAERDTCLPKPVEFLSFNEILGIILTVFSVGGACLAIITAVVFYRHRTTPIVRANNSELSFLLLLSLTLCFLCSLTFIGAPSEWSCMLRHTAFGITFVLCMSCVLGKTIVVLMAFKATLPGSNVMKWFGPPQQRMTVVIFTFIQVLICTVWLVVSPPFPMKNLTTYKKRIILECALGSAVGFWAVLGYVSLLAVFCFVLAVFARKLPDNFNEAKLITFSMLIFCAVWITFIPAYVSSPGKFTVAVEIFAILASSFGLILCIFAPKCYIILCMPEKNTKIHLMNKDRN
>LOCXPOlfC21.192.HIT1.OlfC.2R.866.ANF_receptor.exons14.AP022703.1.Plectropomus_leopardus
TEGLSDLGIEGVSGVDSSLPQCVKLADNEYLALQLGGDVVIGGLFPLHYIAPMPQHSYLSKPQLMPCSGFDHRAFRWMMTMVFAVEEINQNSKLLPGVKLGYQIMDSCDHVHTSLQALLSFVSHSNTEKMNGSAKSEYSPICHVPAVIGLASSSPTRAVAQTLGPFNLPLVSYFATCACLTNKHMYPSFMRTVPSDLFQVQGLVQLVTFLGWLWVGTIGTMDDYSHYGIQAFSNQFRQQGGCLEFHLTIPKSPTVTEIQHMADKLQSSTAKVVVVFATEGQLLDLLIELAQRNVTGIQWVASEAWVTASLLSSPRFHSLLEGTLGFSFPGVRIPGLKEFLLNVRPSPKPGMEFVNMFWEELFGCKLKFIGDRSKENANCAPGKPTCTGSEDLRYTASSYTDVSQVRISYNVYKAVYAIAHALHTLLNCDSEGHDKGMCETHKPFTSRQLLHHLKTVNFTNQFEEKVYFDSNGEPVPLYDIINWQKDTKGEIRFIKVGSYDGSAPLRQQLQIEQSTVVWTNGQSQVPTSQCSVPCPPGSRQARRPGEPHCCFDCLPCADGEISNHTGSTECTKCPEYFWSDKDKVKCVAGVEEFLSFHDTMGIILVALTLLGVVLTTIITAVFHHFRSTPIVKANNSEISFLLLLSLTLCFLCSLLFVGQPSVWTCRLRQAAFGISFVLCLSCLLVKTIVVLLAFRSNVPGSRALKLFGPSQQRTLILCTTTPQVCLCAGWILGAPPFPFKNPNYQASTGKIVVECKEPWPPGFYLVLGYIGLMAFVCLLLAFLGRKLPDRFNEAKLITFSMLIFCAVWISFIPAYVSSPGKFTVAVEVFAILASSLGLLLCIFVPKCYIILFRPQRNIKKGMTGKY
>LOCXPOlfC22.196.HIT1.OlfC.2R.869.ANF_receptor.exons8.AP022703.1.Plectropomus_leopardus
MTLLVLVILLHSLCVFTITHNPISSFSPSPLSAADVCTLQNSFQPSFVAKGDFVIGGIFPLHYNQEMPDLNCTYRPPPVKCNGFDPRAFRWAQTMRLAVEEINQSAELLPNYTLGYKIFDSCAYPLTGQRAALAVLNGLSEDSSHMCRGASPLLAVIGESGSAQSIVVSRILQRFRIPMISYFSSCACLTDRRKYPNFFRVIPNDDYQVKAIAQLLVRLNWTWVGLVRGDHEYGRFAVQGLLRELQGTKVCVAYQEMIPLLYNRQRALEIMQVMQSSLAKVVVVFSAEGEMTPFLIDYMTQNITGIQWVASEAWVTASVFTGSEYYPYLGGTIGFGIRKGHISRLSDYLQTVNPQMYPNNILVKELWQALYGCRSSPLPDSQLPPCSGQESLLEQHSAYMNTSSPRVAYNVYKAVYAIAHSLHNLLLCQPGSGPFQNNSCAQSSNIHPWQLQYYLQEVTFNIAGEEVNFDLKGDSIPYYDVLNWQRGTGGNIEFVSVGLFDGTKPPGEELVIQENRIMWAGHQSEASCSNLSVCSSSCLPGSRKAVRRGEPVCCFDCVPCDSGKISNQTNSVECTFCPEDFWSNNDRTACIPKKVEFLAYDSLGIALTVISVVGACITIVVFAVFFYHRNTAIVRVNNSELSYFILFALTLCFLCSLVFIGEPTSWSCMLRHTAFSITFSLCISCILGKTLVVLAAFTATRPGDNIMKWLGPKQQRAIIFTCTLVQVIICAAWLIDAPPFPSQNTEYERSKIILECSVGSSLAFWCVLGYIGLQACLCFVLAFLARKLPGNFNEAKFITFSMLIFCAVWLAFIPAYISSPGNYADAVESFAILASSFGLLFCLFAPKCYIILLKPEKNTKQHLMGKEKK
>LOCXPOlfC23.199.HIT1.OlfC.2R.869.ANF_receptor.exons8.AP022703.1.Plectropomus_leopardus
MAVPAAKLITFLFLFWGKPGSAAALKNCVFLGDEEKNNLYEDGDVVIGGLFPLHYSPVASLQSYTTKPTPTMYKYFNSRALRWMQTMTFAIKEINQRSDLLPHLKLGFHIRDSCDDIPVSLRASLLLVNGQPETDTRAESENRDKGLERNNNSNLGCAAVQSTVSPVIIGDAASGVSMALLRSLGSFHIPLVSYFASCSCLSNQREFPTFMRTMPSDAFQIRALAQLVSYFGWTWVGVIGLESDYARFAIQLFLQESVQYGVCAAYTHFYPVILSQHALDELLDVIQMASSKVIINFCSDSEMKGILREVRRRNITGLQWIASEAWATAKSLWEKFGDLLTGTLGFAIQRADVIPGLKQHLAGLRLSNIHESAFFIEFWEEMFNCRLNGSVGHSHSGDNYNNRLPCKGTEDLFEVYSPYSDVTQLRVSYNVYKAVYVVAHALQDMSNCIVGEGPFLNGACADPKNVKPWQLIHYMRRVHFSALGEKVNFDQNGDPIAYYDLLNWQRKPDGSLHLVKVGFYDASSPGRNLVINDSVIQWPSGKQAFRSVCSNSCPPGSRIARRKGEPICCFDCVPCAEGEVSNETDSLECSRCSKDTWPNKVRDLCIPKTTEFLSYHESMGIVLCIVSVLGACISLSILAMFFKYKDTPLVRANNMELSFLLLVFLAVCFLVGLLFIGEPSDWLCRIRYPAFGISFALCISCLLAKTVVVLMAFRSTLPGNNVMKWFGPSQQRASVLLGTVVQVIICLIWLLTSPPHANSNTDYNASIIIECVTGSDVGFWCVLGYIGILACMCFLMAFLARKLPDNFNEAKFITFSMLIFFAVWITFIPVYVSTAGKYTVAVHTFAILASAFGLLFCIFAPKCYIIILK
>LOCXPOlfC24.201.HIT1.OlfC.2R.880.ANF_receptor.exons8.AP022703.1.Plectropomus_leopardus
MAVPAAKFLLFLSLFGGKPFSAAALDNCVFLGEDEKNSLYEDGDVVIGGLFPLHYSPVASLQPYTTKPAPTMYKYSRAVRWMQTMTFAIKEINQRSDLLPQLKLGFHIRDSCDDIPVSLRASLLLVNGQPEADIRAESENRDKGLERNNNSNLGCAAVQSTVSPVIIGDAASGVSMALLRSLGSFHIPLVSYFASCSCLSNQREFPTFMRTMPSDAFQIRALAQLVSYFGWTWVGVIGVESDYARFAIQLFLQESVQYGVCAAYTHFYPVILSQHALDELLDVIQMASSKVIINFSSESEMKGILSEMQRRNITSLQWIASEAWATAKSLWEKSKDLLTGTLGFAIQRADVIPGLRKHLASLGSSNIHESAFFTELWEEMFNCRLNGSVNGHSHSGDNYLDRLPCKGTEDLNDVYSPYSDVTQLRVSYNVYKAVYVVAHALQDMSNCIVGEGPFLNGACADPKNVKPWQLIHYMRLVNFSALGEKVNFDHNGDPIAYYDLMNWQRRPDGSLHLVKVGFYDASSPGRSLVINESVIQWPVGKQAFKSVCSNSCPPGSRIARRKGEPICCFDCVPCAEGEVSNETDSLECSRCSKDTWPNKVRDLCIPKTTEFLSYHESMGIVLCIVSVLGACISLSILAIFFKYKDTPLVRANNMELSFLLLVFLAVCFLVGLLFIGEPSDWLCRIRYPAFGISFALCISCLLAKTVVVLMAFRSTLPGNNVMKWFGPSQQRASVILGTVVQVIICLIWLLTSPPHANSNTDYNASIIIECVTGSDVGFWCVLGYIGILACMCFLMAFLARKLPDKFNEAKFITFSMLIFFAVWITFIPVYVSTAGKYTVAVHSFAILASAFGLLFCIFAPKCYIIILKPNKNSKKNMMQR
>LOCXPOlfC25.207.HIT1.OlfC.2R.852.ANF_receptor.exons6.AP022703.1.Plectropomus_leopardus
LQRAVVFSLFVFYQNSVSGCELLSGFNMSSLFQQGEIMIGGIFPVFNKEISSISMFKSEPAGVKCAGFDLRAFRWTQVMIFAIEEINKDPALLPNISLGYRILNSCASPTNTLRAALTLASGPEETGLTSPCPPAISALIAESGSSQSLAVAATLGPFQVPIVSYFSTCACLSDRAKYPTFFRTIPSDYFQAKALAALIKHFGWQWIGAIQSDNDYGRNGILAFTEEVKKLGVCIAFVGTILRTYTMDKILDVVEMIKQSNVKVILAFVPEGDFYPLMKEVVKQNITGIQWIASEAWITAPRPSTLEIYQAFGGALGFVVQKMAIPNLKQFLTDISPYTDPSAAFVRDFWEIMVGCRPVLPGEHTGTEATSEICTRDETLMNSQHVFFNVTELRVSYNVYKAVYAIAHALHQLVFCQAAAEKTARACLNISEIKPKEVTDHLQRVNFRNRFGDDVFFDANGDPPASYDIINWQLIDGQVQHVTVGHFASAANGDYELSIQEEEIVWRTGKTVPMSVCSNVCPMGTRKAQIKGKPTCCFDCITCADGTIANSTGAADCTPCPQEYWSNEKKDECIPKTIEFLMYHEPMGIAVTIVSLLGAFLSLATMTVFICYKETPVIKASNSELSCFLLFSLFLCFLCPLTFMGRPTVWTCMLRHTAFGVTFALCISCVLGKTIVVVTAFKATFPGNKIAVQFGPAQQRIIVFSCTLIQIVICVLWLKLSPPFPDMDFKYSNKKINLECNTGSEAAFYAVLGYIGILAMICLVLAFQARNLPDNFNEAKFITFSMLIFCAVWITFIPAYVSSPGKFTVAVEIFAILSSAFGLFICVFAPKCYIILIKPEKNTKKHVMGKII
>LOCXPOlfC33.211.HIT1.OlfC.2R.839.ANF_receptor.exons6.AP022703.1.Plectropomus_leopardus
ITIVVFTLLVSAGSANQTCKVIGQTGFMEFSQDGDLFLGGIFSMTSTRKLVNNGYQAFPHTYCTKWNDRELKFARTVMFTVMEINRDTKLLPGVTLGYRLYNGCGSENLIRAAIEAVTGDDSKGCSGQIQALLGHSSSGVSEDINIIISPLSIPQVSHLSTCACLSDKRLYPTFFRTVPSDRFQIMGLVQLMEYFDWRWVGIIYSEGLYSSKGTAEFTKEAKKVGICVEYTLPYSKISQNKLDAIVETLRESSSKVVLLFMSLSYTKSFLSKIENYNITGKQWLGGEAWITQADLASIKRKNILQGAMGFALPQASIPGLSEFLLSLKPSDEPQSAIIKSFWEKFFDCSFSPSNTTTMCTGTEDLRTVSSDYTDITHFRAENNVYKAVYLMAYALHALLQCENGSNPTTGKPCVNKNEVQPKLVLEHIKYVNFTTQSGAKVFFDENGDSVAQYDLVNWQMKEDGSAEIVNIGQYDTSFSEGKKLKLKNNTKIVWGGNSNKVPRSVCREPCPPGTRKATNKLKPVCCFDCFECPEGTISNQTNSPDCLICPPEFWPNETKDKCLPKPTEYLSYKEIMGALLTGFGCVGIFLSLLTSIIFVTHKETPIVKANNSELSFLLLFSLKLCFLCSLTFIGRPSEWSCMLRHTAFSITFVLCISCVLGKTIVVLMAFRATLPGSTVMKWFGPTQQRLSVLTFTLIQVLICILWLTINPPFPKRNMKYYKEKIILECALGSAIGFWAVLGYIGLLALLCFILAFLARKLPDSFNEAKLITFSMLIFCAVWITFIPAYVSSPGKFTVAVEIFAILASSFGLLVCIFFPKCYIIIFRPEQNSRKHLMGK
>LOCXPOlfC26.213.HIT1.OlfC.2R.800.ANF_receptor.exons6.AP022703.1.Plectropomus_leopardus
MPLLKLVLLVLMIQRAMPVCRLLGRAQPPEMNKAGDFILGGIFTFRTGYRGSVPTFHTIPSPPTCLNINVREFKFAQTMIFAIEEINQDLAILPNHTLGYRIYNSCGMTNIMQSAIDLANGRREIIDERNCTKADTAQAILGHSASAPTMGFARIIGRFQIPVLSHFATCACLSNREQFPSFFRTIPSDHNASRALAMLVKHFGWTWVGAISNRNDYGINGIAAFMQAAQEEGVCVEYYQAFEQTGPLHELTKVVETVKHSTSKVIVTFMSHREMNVLAAELYRQNITGLQFVSSDGWMTDHSLTDGEGHSILVGSLGFTVSKAQIPGLEEHLRQLHPSQFPDSQFVRDFWEDVFVCALNDTAIKKRKPCSGAESLQNVESYFTDVSELRFTNNVYKSVYAVAHALDNLIKCEEGKGPFSNGSCANAENIQPWQVLHYLQNINFTTSQGERVTFDRNGDSPAKYDLINLQHVTSGTTHVATVGVFDATLPRERCLITNGMKILWVGGSDTVPVSVCSESCPPGKRKVLQKGKPVCCYDCIQCPDGEISNITALVFFHFRETPIVRANNSELSFLLLFSLTLCFLCSLTFIGRPSEWSCMLRHTAFGITFVLCISCVLGKTIVVLMAFRATLPGSTVMKWFGPVQQRLSVLGFTLVQVVICILWLTINPPFPFKNINLYKEKIILECALGSPVGFWAVLGYIGLLAVLCFVLAFLARNLPDNFNEAKLITFSMLIFCAVWITFIPAYVSSPGKFTVAVEIFAILASSYGLLFCIFIPKCYVILLRPEQNTKKHIMGKTKDI
>LOCXPOlfC26.216.HIT1.OlfC.2R.798.ANF_receptor.exons6.AP022703.1.Plectropomus_leopardus
MPLSRLLLLVLLMGEGESVCRLQGSSQPPELAQDGDIIIGGIFSFRTGQDYVINTFQAIPKERKCKNFNFREFKFAQTVIFAINEINKNPDMLPGVKLGYKIYGNCGTMDILRAALALVSGLEREVHEDNCTKTESVQAILGHSGSRPTIAFAQVVGRFHVPVLSHFATCACLSNRKEYPTFFRTIPSDYYQSRALAKLVKHFGWTWIGALAVNNKYGLGGISAFIQAAQEYGVCVEYSEVFSSSDPPGILQGIIKIIKHATAKVIMAFMSHREIKLLAKELYRQNITGLQFVGSDAWITDHSLTDGEGHSILVGSLGFTVSKAQIPGLEEHLRQLHPSQFPDSGFVRDFWEDVFDCTLNDTAITQRKPCSGAESLQNVDSQFTDVSELRFTNNVYKSVYAVAHALDNLIKCKEGKGPFSNESCVSTRNIHPRQVLQYLSTVNFTTKAGERVYFDSNGDSPARYELVNIQMTSKGTMEGVTVGIYDASLPESHQFITNNISVVWGNGLIEVPLSVCSKSCLPGTRKVLQKGKPVCCYNCIPCAAGEISNLTGILTMYKETPLVRANNSELSFLLLFSLTLCFLCSLTFIGRPSEWSCMLRHTAFGITFVLCISCVLGKTIVVLMAFRATLPGSNVMKWFGPAQQRLSVLGFTLIQVLICILWLTISPPFPFSNLLLYKDKIILECNLGSAIGFWAVLGYIGLLALLCFILAFLARKLPDNFNEAKLITFSMLIFCAVWITFIPAYVSSPGKFTVAVEIFAILASSYGLLFCIFLPKCFIILFRPEKNTKKHMMGKTSN
>LOCXPOlfC27.220.HIT1.OlfC.2R.858.ANF_receptor.exons6.AP022703.1.Plectropomus_leopardus
MMSTQRWPEQGWALLQLLLVASVSQAQEPVCRRRGNLENPQLFKGGDILLGGIFSFHSSWKDRKESYMHKPLPLQCTSLHFRGFQYAQAMLFAIEEINNNTDLLPGISLGYKLYDACGSIARSVSVALALANGNEVVSEPSETPCNRPAQVQAIMGETSSSPCMAIATVIGPFHIPVISHFATCACLSDKTKYPSFLRTIPSDYYQSRALAQLVKHFGWTWVGAIRTNDDYGNNGMATFTETAQQLGICLEYSVSFFRTDPPHKIRKIIDIIKASTSKVIVTFLNPTDIEILVQELSHHNLTGFQWVGTEAWIFDPQTAAMDKHHILDGAIGLSIPKAHVSGMREFILDVKALNSSNNEIFTEFWETLFSCKSKQSKSSAMNQRECTGHEDLTGVQNSFTDMSLMPIFNNVYKGVYAVAHALHSILSCNKTCNNRVQLHPYTILQHIKNIHFKTKEGDEVYFNENGDPAAKYEIINWQPTKSGIVDFVTVGLHDASLPANKQLNLQNNSIIWARNSQQVPVSVCSEKCPPGTRKVLQKGKPVCCYDCIRCAEGEISNITDSITCVQCHPEFWSNERRDACVKKEAEFLSYEEIMGVLLTAASLFGTCITAVVAFIFFRYRRTPIVRANNSELSFLLLFSLTLCFLCSLTFIGRPSEWSCMLRHTAFGITFVLCISCVLGKTIVVLMAFRATLPGSNVMKWFGPAQQKLSVLGFTLIQVIICILWLTISPPFPFKNSKDFKDKIILECALGSAVGFWAVLGYIGLLAMFCFVLAFLARKLPDNFNEAKFITFSMLIFCAVWITFIPAYVSSPGKFSVAVEIFAILASSFGLLICIFIPKCYIMLLKPKKNTKRSMMSKG
>LOCXPOlfC28.229.HIT1.OlfC.2R.860.ANF_receptor.exons6.AP022703.1.Plectropomus_leopardus
MMSTQRWPEQGWALLQLLLVVSFSQADEMICRLRGDPENPQLSKDGDILLGGIFSFHSSWKNRQESYTNIPLPLQCISLNFRGFQYAQAMLFAIEEINNSTDLLPGISLGYKIYDVCGSIARGVSVTLALANGNEVVSEPSEAPCTRPAQVQAIMGETSSSPCMAIATVIGPFYIPMISHFATCACLSDKTKYPSFLRTIPSDYYQSRALAQLVKHFGWTWVGAIRTNDDYGNNGMATFTETAQQLGICLEYSVSFFRTDPPDKIRKIIDIIKTSTSKVIVAFLSHMDMDVLIHELSHHKLTGYQWVGSESWISDSQIAAMDKHHILDGAIGLSIPKAHVSGMREFMLNVKQLNSSSNELFTEFWETLFSCKFKQSKSLTVNQRECTGHEDLTGVQHVFTDMSLMPIFNNVYKGVYAVAHALHSILSCNKTCNSKVQLDPYMILQHIKKIQFKTKEGDEVYFNENGDPAAKYEIINWQPTENDTTDFVTVGLHDASLPAEKQLNLQNKSLNWAQNSQQVPVSVCSEKCPPGTRKVLQKGKPVCCYDCIRCAEGEVSNITDSITCVQCHPEFWSNERRDACVKKEAEFLSYEEIMGALLIAASLFGTCITAVVAFIFFRYRRTPIVRANNSELSFLLLFSLTLCFLCSLTFIGRPSEWSCMLRHTAFGITFVLCISCVLGKTIVVLMAFRATVPGSNVMIWFGPAQQKLSVLGFTLIQVIICILWLSISPPSPFKNFKDFKDKIILECALGSAVGFWAVLGYIGLLAMLCFVLAFLARKLPDNFNEAKFITFSMLIFCAVWITFIPAYVSSPGKFSVAVEIFAILASSFGLLICIFFPKCYIILMKPEKNTKRDMMGKGVP
>LOCXPOlfC29.232.HIT1.OlfC.2R.860.ANF_receptor.exons6.AP022703.1.Plectropomus_leopardus
MMSMKRWPEQGWALLQLFLVVSYSQAEELVCRRRGDPENPQLSKEGDIILGGIFSFHSSWKERQDTYMHKPLPLQCTSLNFRGFQYAQSMLFAIEEINNSTDLLPGISLGYQIYDVCGSIARGVRVTLALANGNGLLTVPSQEPCARPAQVQAIVGETSSSPWMAIATVIGPFHIPLISHFATCACLSDKTKYPSFLRTIPSDYYQSRALAQLVKHFGWTWVGAIRTNDDYGNNGMATFTETAQQLGICLEYSVSFFRTDPPDKIRKIIDIIKASTSKVIVAFLNHMDMDVLIHELSHHNLTGYQWVGSEGWISDSQTAAMDKRHVLDGAIGLSIPKAHVSGMREFILDVKPLNTSSNKLFTEFWETLFSCKFKQSKPSTVNQRECTGHEDLTGVQNSFTDMSLMPIFNNVYKGVYAVAHALQRMLSCNKTCNSKVQLDPYMILQHVRRVNFKTKEGDEVYFNENGDPAAKYEIINWQPTENNIVDFVSVGLYDASLPADKHLNLQNKSFIWSQNTQQVPVSVCSEKCPAGTRKVLQKGKPVCCYDCIRCAEGEISNITDSITCVRCHPEFWSNERRDACVKKEAEFLSYEEIMGALLTAASLFGTCITAVVAFIFFRYRRTPIVRANNSELSFLLLFSLTLCFLCSLTFIGRPSEWSCMLRHTAFGITFVLCISCVLGKTIVVLMAFRATLPGSNVMKWFGPAQQKLSVLGFTLIQVIICILWLTISPPSPFKNFKDFKDKIILECALGSAVGFWAVLGYIGLLAMFCFILAFLARKLPDNFNEAKFITFSMLIFCAVWITFIPAYVSSPGKFSVAVEIFAILASSFGLLICIFFPKCYIILMKPEKNTKRDMMGKGVP
>LOCXPOlfC30.237.HIT1.OlfC.2R.855.ANF_receptor.exons6.AP022703.1.Plectropomus_leopardus
MMSMKRWPEQGWALLQLFLVVSYSQAEELVCRRRGDPENPQLSKEGDIILGGIFSFHSSWKERQDTYMHKPLPLQCTSLNFRGFQYAQSMLFAIEEINNSTDLLPGISLGYQIYDVCDSIARGVRFTLALANGNGLLTVPSQEPCARPAQVQAIVGETSSSPWMAIATVIGPFHIPLISHFATCACLSDKTKYPSFLRTIPSDYYQSRALAQLVKHFGWTWVGAIRTNDDYGNNGMATFTETAQQLGICLEYSVSFFRTDPPDKIRKIIDIIKTSTSKVIVAFLNHMDMDVLIHELSHHNLTGYQWVGSESWISDSQIAAMDKRHVLDGAIGLSIPKVHVSGMREFILDVKPLNTSSNKLFTEFWETLFSCKFKQSKPSTVNQRECTGHEDLTGVQNSFTDMSLMPIFNNVYKGVYAVAHALQRMLGCNKTCNNKVQLDPYMMLQHVRRVNFKTKDGDEVYFNENGDPAAKYEIINWQPTENNIVDFVSVGLYDASLPADKHLNLQNKSFIWSENTKQVPVSVCSEKCPAGTRKVLQKGKPVCCYDCIRCAEGEISNITDSITCVRCHPEFWSNQRRDACVKKEAEFLSYEEIMGALLIAASLFGTCITAVVAFIFFRYRRTPIVRANNSELSFLLLFSLTLCFLCSLTFIGRPSEWSCMLRHTAFGITFVLCISCVLGKTIVVLMAFRATVPGSNVMKWFGPAQQKLSVLGFTLIQVIICILWLTISPPFPFKNFKEFKDRIILQCALGSAVGFWAVLGYIGLLAMSCFILAFLARKLPDNFNEAKFITFSMLIFCAVWITFIPAYVSSPGKFSVAVEIFAILASSFGLLICIFIPKCYIILLKPEKNTKKNMM
>LOCXPOlfC31.240.HIT1.OlfC.2R.855.ANF_receptor.exons6.AP022703.1.Plectropomus_leopardus
MTATQSWPEQGWALLQLLLVASFSQAEEPVCRQRGDPENPQLSKDGDIMLGGIFSFHSSWKDRQDTYMHKPLPLQCTSLNFRGFQYAQAMLFAIEEINNSTDLLPGISLGYKLYDACGSTARGVRVTLTLANGNEVVSIPLQEPCTRPAQVQAIMGETSSSPCMAIATVIGPFHIPMISHFATCACLSDKTKYPSFLRTIPSDYYQSRALAQLVKHFGWTWVGAIRTNDDYGNNGMATFTETAQQLGICLEYSVSFFRTDPPDKIRKIIDIIKASTSKVIVAFLSHMDMDVVIHELSHHNLTGYQWVGSEGWIFDSQTAAMDKHHILDGAIGLSIPKAHVSGMREFMLDVKTLNSSSNKLFTEFWETLFGCKFKQSKSSTVNQRECTGHEDLTGVQNSFTDMSLMPIFNNVYKGVYAVAHALHSILSCNETCNNKVQLHPYTILQHIKNVHFKTKEGDEVYFNENGDPTAKYEIINWQPTEKGIADFVTVGLHDASLSTDKQLNLQNNSIIWAKNSQQVPVSVCSEKCPPGTRKVLQKGKPVCCYDCIRCAEGEISNITDSITCVRCHPEFWSNERRDACVKKEAEFLSYEEIMGALLTAASLFGTCITAVVAFIFFRYRRTPIVRANNSELSFLLLFSLTLCFLCSLTFIGRPSEWSCMLRHTAFGITFVLCISCVLGKTIVVLMAFRATVPGSNVMKWFGPAQQKLSVLGFTLIQVIICILWLTISPPFPFKNFKDFKDKIILQCALGSAVGFWAVLGYIGLLAMSCFILAFLARKLPDNFNEAKFITFSMLIFCAVWITFIPAYVSSPGKFSVAVEIFAILASSFGLLICIFIPKCYIILLKPEKNTKKNMM
>LOCXPOlfC32.243.HIT1.OlfC.2R.845.ANF_receptor.exons6.AP022703.1.Plectropomus_leopardus
MLQEITGRVFMGLLLAFGAADEEAPFCQILGSPEFPLLSKEGDVMIGGAFSIHSKIIQPQLSSTEKPTRLTCSSVNLREFRFAQTMIFTIDEINKSEFPLPNVSIGYRIYDNCGSTLSSMRTVMGLMNGDEWSVGKSCSGQSAVHAIIGESESSSTIVLSRTTGPFKIPVISHSATCECLSSRKEYPSFFRTIASDLYQSRALAQLVKHFGWTWVGAVNSDSDYGNNGMAIFLAAAQEEGVCVEYTERFHRADPKKLMKVVEVIRRSTARVIVGFLAHVEMNNLLEQLSLHNITGLQFVGVEAWITADSLVTPTSFSVLGGSLGFAVQKANISGLDDFLIKDFWETEFKCKTENKNTIKETTQCKENQDLIELKDYNDDVTELRYSSNIYKAIYAVAHSLHSILKCSESQGCDKTVKVTPWQVVESLKQVNFTIKNGDQVWFDSTGAAVARYEVVNWQLGSDGSIQFKPVGYYDASLPPGQKFVLKTEAIMWPGEKTEANIITDGTIHIYVICHPGTYKVHQKGKPVCCYDCLPCAEGEISNTTDSNDCRKCPEEYWSNQNRDACVLKNVEFLYFSEVMGIILVFFTLFGVILTLTVATVLMIYKDTPLVRANNSELSFLLLFSLTLCFLCSLTFIGRPSEWSCMLRHTAFGITFVLCISCVLGKTIVVLMAFRATLPGSNVMKWFGPAQQRLSVLGFTFIQVLICILWLTINPPFPFKNMKHYKEKIILECALGSPVGFWVVLGYIGLLAVLCFVLAFLARKLPNNFNEAKFITFSMLIFCAVWIAFIPAYASSPGKFTVAVEIFAILVSSYGLLLCIFAPKCFIIILKPELNTKKHLMGKTLS
>LOCXPOlfC33.249.HIT1.OlfC.2R.854.ANF_receptor.exons6.AP022703.1.Plectropomus_leopardus
MSACVYVMLLFVFFVGVYGAEEDTVLCEMLGSPEFPLLSREGDITIGGAFSIHSKISQPPLSFTDTPEPIKCSRINFREFRFAQTMIFAIQEINNSNSLLPNISVGYKIFDSCVSTLPSTRAVMGLMNGQERTLGKTCSRQSSVHAIIGASESSSTIVMLQISGIFRIPVISHFATCACLSNINEYPSFFRTIPSDHYQSRALAKLVKHFGWTWVGAVRSDNDYGNNGMATFITAANQEGVCIEYSEAISRTDPREHIARVVRVIKSGSAKILVAFLAQGEMNILLEEALKQNLTGLQWVGSESWITAGHLAIKRYSGILAGSLGFTIRKTKIAGLQEFLLQVHPSQDPKNNLLREFWEAAFGCSFQPSLHGQTQCSGSERLGDINNPFTDVSELRISNNVYKAVYAVAHSLHNMLKCGQSDEAGNSMCIWRDDLEPKQVVKHLRDVNFTLQSGERVYFDENGDPAATYELVNWQRNQAGDTVFVAVGSYDASLPTGKQFTMNGVNITWAAESSKRPQSICSESCLPGFRQAVIKGKPICCFSCIACAAGEISNSSNSAECARCPLEYWSNEDHSQCVPKVIEFLSYGETMGALLSAFSLFGATLTLLVACVFFRFRHTPLVKASNSELSFLLLFSLTLCFLCSLTFIGRPSEWSCMLRHTAFGITFALCMSCILAKTIAVVIAFKAKRPANTVRQCSVPLQRTSVLSCTSLQLIVCVLWLTLAPPFPYKNTAYATERIILECDLGSPVGFWAVLGYIGLLAVLCFILAFLARKLPDNFNEAKFITFSMLIFCAVWVTFIPAYVSSPGKFTVAVEIFAILASSFGLLFCIFAPKCYILLLKPERNTKKDMMGRS
>LOCXPOlfC34.253.HIT1.OlfC.2R.861.ANF_receptor.exons6.AP022703.1.Plectropomus_leopardus
MLLIADLLLLSLLVVRGGKPECQTYGTKEQSQFSKEGDINIGGIFSFHQNPVSVNPDLQVNPGTIQCEGLDPGELQYAYTMIFAIEEINNSSELLPGVTLGYRIFDSCPSIPLSIRASLNLMNRYESGEGSCNKLSNVHAVIGETTSTSTIGIARTMGPFHIPVISHSATCACLSNRRDYPSFFRTIPSDIYQSKALAKLVKHFGWTWVGAIRTNSDYGNGGMATFLEAAEKEGVCVEYSVAIYRTDPRKWFLEVVDIIKKSTSKVIVAFADGTDLDILIKELHAQNVTGLQWVGSEGWITYRYIASPVNYAVVQGAVGFAALNAHIPGLQEFLAYSRPSTTPGDQGLVELWEMVFGCTLSPQAETQAEGSVTACTGKESLWDTNTRFTDVSDASLLNNVYKATYAVAHALHMLYTCKEGQGPFENNTCADRENVQPWQVLHYLTQVNFTTKIGENVFFDEWGDPVARYALVNWQMDETGYIVFETIGYYDASQPEGQQFEMKVGVGAIWAGENREVPRSVCSESCLPGTRRAFVKGKPICCFDCITCADGEFSNSTNAVKCDKCLPEYKSNEERNNCDLKAIEFLTFRELMGILLVTFSVFGACLSTTIALIFFHYRHTPIVRANNSELSFLLLFSLTLCFLCSLTFIGRPSEWSCMLRHTAFGITFVLCISCVLGKTIVVLMAFRATLPGSTVMKWFGPAQQRLSVLGFTLVQVVICILWLTKNPPFPFKNMNHYKEKIILECALGSPVGFWAVLGYIGLLAVLCFVLAFLARKLPDNFNEAKFITFSMLIFCAVWITFIPAYASSPGKFTVAVEIFAILASSYGMLFCIFLPKCYIILLKPENNTRKHLMGKVNPRAL
>LOCXPOlfC35.257.HIT1.OlfC.2R.860.ANF_receptor.exons6.AP022703.1.Plectropomus_leopardus
MTPTQRWPEQGWALLQLLLAASFSQAEELVCRRRGDPENPHLFKNGDITLGGIFSFHSSWKERKESYMAKPLSLQCISLNFRGFQYAQAMRFAVEEINNSTDLLPGISLGYKIYDVCGSIARGVRVTLALTNGNEVLSKPSQEPCTRPAQVQAIMGETSSSPCMAIATVIGPFHIPMISHFATCACLSDKTKYPSFLRTIPSDYYQSRALAQLVKHFGWTWVGAIRTNDDYGNNGMATFTETAQQLGICLEYSVSFFRTDPPDKIRKIIDIIKASTSEVIVTFLNPTDIKILVQELSHHNLTGFQWVGTEAWISDSQTAAMDKHHILDGAIGLSIPKAHVSGMREFILDVKPLNSSSNKLFTEFWETLFGCKFKHSKSSTVNQRECTGHEDLTGVQNSFTDMSLMPIFNNVYKGVYAVAHALHSILSCNKTCNNRVQLEPYTILQHIKKIRFKTKEGDEVYFNENGDPAAKYEIINWQPTENGIVDFVTVGLYDASLPADKQLNLQNKSLIWAKNSQQVPVSVCSEKCPAGTRKVLQKGKPVCCYDCIRCAEGEISNITDSITCVQCHPEFWSNQRRDACVKKEAEFLSYEEIMGALLTAASFFGTCITAVVAFIFFRYRRTPIVRANNSELSFLLLFSLTLCFLCSLAFIGRPSEWSCMLRHTAFGITFVLCISCVLGKTIVVLMAFRATLPGSNVMKWFGPAQQKLSVLGFTLIQVIICILWLTISPPFPFKNLKDFKNKIILECALGSAIGFWAVLGYIGLLAMLCFILAFLARKLPDNFNEAKFITFSMLIFCAVWITFIPAYVSSPGKFSVAVEIFAILASSFGLLICIFFPKCYIILLKPGKNTKKNMMGKGAP
>LOCXPOlfC36.262.HIT1.OlfC.2R.860.ANF_receptor.exons6.AP022703.1.Plectropomus_leopardus
MTPTQRWPEQGWALLQLLLVASFSQAEELVCKRRGDPENPHLFKNGDITLGGIFSFHSSWKERKESYMAKPLSLQCISLNFRGFQYAQAMRFAVEEINNSTDLLPGISLGYKIYDVCGSIARGVRVTLALINGNEVLSTPSQEPCTRPAQVQAIMGETSSSPCMAIATVIGPFHVPMISHFATCACLSDKTKYPSFLRTIPSDYYQSRALAQLVKHFGWTWVGAIRTNADYGNSGMATFTETAQQLGICLEYSVSFFRTDPPDKIRKIIDIIKASTSKVIVTFLSHMDIDLLIHELSRQNLTGYQWVGTEAWISDSQTAAMDKHHILDGAIGLSIPKAHVSGMREFILDVKPLNSSSNKLFTEFWETLFGCKFKHSKSSTVNQRECTGHEDLTGVQNSFTEMSLMPIFNNVYKGVYAVAHALHSILSCNKTCNNRVQLEPYTILQHIKKIRFKTKEGDEVYFNENGDPAAKYEIINWQPTENGIVDFVTVGLYDASLPADKQLNLQNKSLIWAKNSQQVPVSVCSEKCPAGTRKVLQKGKPVCCYDCIRCAEGEISNITDSITCVQCHPEFWSNQRRDACVKKEAEFLSYEEIMGALLTAASLFGTCITAVVAFIFFRYRRTPIVRANNSELSFLLLFSLTLCFLCSLTFIGRPSEWSCMLRHTAFGITFVLCISCVLGKTIVVLMAFRATLPGSNVMKWFGPAQQKLSVLGFTLIQVIICILWLTISPPFPFKNFKDFKDKIILECALGSAVGFWAVLGYIGLLAMLCFILAFLARKLPDNFNEAKFITFSMLIFCAVWITFIPAYVSSPGKFSVAVEIFAILASSFGLLICIFIPKCYIILLKPEKNTKKNMMGKGAP
>LOCXPOlfC37.277.HIT1.OlfC.2R.832.ANF_receptor.exons8.AP022706.1.Plectropomus_leopardus
ITLFLFPLEMGHASEQDSRVLEATAPGDIIIGGIFPVHEGVDKDKDNSSFAPHLQPCIRFEERGLVKVLAMISAIEMMNKSPLLADANITLGYRILDSCSDVSTALRVTADFIQRVECHAESNTCSQPVMAVVGASYSEMSIAIARQLTLKMIPQISYSSTAVILSDKNRFPAFLRTIPNDENQTAAMASLLSAYGWNWVGVVTMDGNYGLSALDHFVSQATEKGICVAFKSILPQSVTSQDVATAIKHTATTILNNAKVKVVVSFARPTLMMHLYQELKDQMLRMGHNMESMRRVWVASDSWSSSSSVIKHTTLEDIGHIVGFTFKSGDLSSFNEYLSRLEAAGHDYTGNNTFMQEFYRQLSARKGVKALKGHTDADTVFSVEMAVSAIAQAVASICRSRDCKTPGAVQPWEVLKALRMKGFKLREKSYEFDSSGDINLGYDVTMWRSDGGNIHVHDIVAEYHPHRNNFTLTNHITTQQLRDLKHIISKCSNSCVPGEFKKTAEGQHTCCYECINCTENYYSNNTGKTEIKSCCDTNSEWSPEGSSSCFPKTLLFFSWQNGFAVVLLTFAALGIVLILLVSALFLHQRHTPVVKAAGGPLSQIILFSLVISYISAMLFVGRPNSLQCKARQVLFGISFTLCVSCILVKTLQILLAFQFNPELQEVLRRLYQPYVIISICVALQAATCICWLVLKSPFNHIIMHPTTLLEDCHEGSYLAFGVMLGYIAVLAFVCFLCAFKGRKLPQHYNEAKFITFSMLLYLISWLLFVPVYVTTSGVYLPAVEMVVILISNYGVLSCHFFPKCYVILFKKEQNTKSAFRKNLYEYSNKTTE
