# Supplementary material for: Expanded olfactory system in ray-finned fishes capable of terrestrial exploration
Source: BMC Biol. 2023 Jul 31;21:163. doi: 10.1186/s12915-023-01661-8 (PMC10392011; doi:10.1186/s12915-023-01661-8)
Supplement: Supplementary file 3 — Additional file 3: Data S1. Protein sequences and genomic coordinates of OLF genes. FASTA and General Feature Format (GFF) files containing the protein sequences and genomic coordinates for all identified OLF genes in this study. [file 12915_2023_1661_MOESM3_ESM.zip › PROTEINS/Poecilia_reticulata.OLF_genes.fa]

>LOCXPSichOR4.2-eta.305.295.HIT1.OR.1R.291.7tm_1.exons2.LR880649.1.Poecilia_reticulata
TTTTVNRDPLHVAILKNVITVALSLAIIYINGTLVHIFRKHQVFNTNSRYILYIHLVINDIFMLALMILLQVLSYILFTLNVSFCIIMLMLAVSTGLNNPLTLAAMALECYLAICFPLRHPQICTVRKTYIVITVIWVLSLLTILPDLFIIIATRPAEYFHSRIFCLLANVFTDPILTKKKDVTNILFLVIVWLILFYAYFKILFTAQAASVNAKKARNTVLLHGFQLLLCMLSYIHSISIEGLSFLFPKDTLAIRYVISLLIQVMPRLISPMVYGIRDKMFRQYLKRYWL
>LOCXPSichOR4.2-eta.305.297.HIT1.OR.1R.291.7tm_1.exons2.LR880649.1.Poecilia_reticulata
TTATRNKDPLHIAILKSGFTVVFSLSIIYINGILIHIFRKHQVFNMNSRYILYVHLVVNDIIMLALMVLLIILSQTVFTINVSFCVIVLIFAISSNLNNPLTLAAMALECYLAICFPLRHPQICTVKKTYIVISLIWFLSSLTILPDLFAVVATRPAAYFNSRIFCLWANIFTDPQLEKKRDISNIIYLVTVWLVLFYAYFRILFTAQAASANAKKARNTVLLHGFQLLLCMLSYVHSIMIEGIIKFFPGDALIIRFVISLLIQVTPRLISPIVYGIRDKLFREYLKRYFL
>LOCXPTilOR.G099.312.345.HIT1.OR.1R.296.7tm_4.exons1.LR880657.1.Poecilia_reticulata
MNENVQIVFVLHGLNDSLTNRQIYFALTLTSYLFTVLVNLTLILTVCLDKTLHQPMYVFMCNLCFTGICGASSFYLKLLSDLLADAHVITYTGCLTQMFISYTYIFCQLSSLTVMAYDRYLAICQPLRYWVLMTGQKVALLLLLTWCLSLVETAVGLGLMARLRLCSHHIPRIFCTNWEVVKLSCSDTSASNLYGITLMFLHSVQVIVILVSYVQLVRSAARSQEDRKKFAQTCLPHLVSLLVFFTSLLFDTLYSRYGGSSMPALQNALAAEFLVVPPIINPIIYGMNLKQIRTRI
>LOCXPDilaOR14.1-eta.309.189.HIT1.OR.1R.284.7tm_4.exons1.LR880658.1.Poecilia_reticulata
PVPLFLYVNSVMLFALVKKPLLLESPRYILFGHLLFSDSLQVLLTTLLYIFALTMVRIITCACIFVIQFTAITVKMSPINLAVMSLERFVAICFPLRHAAIATSRVTRGAIAVMWAVASLDSLTQLCLFFSLGNRSLTARQVCRKKTVFHLQVYVIVNQVFTVANFVLVTIIIIYTYIAILVAVKCSSSCARRAKVAHQTVILHALQLCLYLISTLFNMINSSDLINLDPAVALYVQHVLFLVLIIFPKFLSPLLYGLKDQTFKHVFKYYFTFGYRSSVEPYPK
>LOCXPOR1.124.HIT1.OR.2R.312.7tm_4.exons1.LR880646.1.Poecilia_reticulata
MNDKPNITYITFGGHVELQKYRFLYFAMTFSVYVLILCSNSTILCLIWVRRSLHQPMYVFIAALLCNSLLLSTNVYPKLLIDLLSDVQITSHLACRIQALIYYSLCGSEFLLLAAMAYDRYVSICKPLQYQAVMRKRTVTALLVLAWLLPSCQLVPSLILGDGFKLCKFTLNGIFCNNAVTKLSCMTSAGPYVIYGVFILVSTIFVPLAFILFTYCKILVISCRRGSDVRKRAMQTCAPHLLVLVSFSCLCSYDVIIARLDVDLPKAARSIMTLQVVLYQPLFNPIIYGLKMKEIHKHLKRLFSRSRICVCV
>LOCXPOR2.164.HIT1.OR.2R.313.7tm_4.exons1.LR880646.1.Poecilia_reticulata
AVAGELNSTYITFGGHVELHRYRFLYFAVMLVVYVLIICSNSTILSLIWVQKSLHEPMYVFIAALLFNSLLFSATIYPKLLVDFLSDEQTTSLSLCNLQSFTYYSLCGAEFLLLSAMAYDRYVSICRPLQYQATMRKPTVVALLALAWLLPACQLVPSLFISRSYKLCHLTLNGIFCNNAISQLFCMDSRAPYITYGSFIALNTIILPMLFILFTYTKILFISLRGSGSMRRKAAKTCSPHLLVLISFSCLCSYDIIVARLQVDLDRTARFIMTLQVVLYHPLFNPIIYGLKMEKIHRHLRMVFFHDKRKVNV
>LOCXPOR3.176.HIT1.OR.2R.305.7tm_4.exons1.LR880646.1.Poecilia_reticulata
MDDKINITYITLSGYVDLNRYRYFYFFIVLTVYILTVCSNATILYLIWIHKNLHEPMYIFIAALLFNGLLYSTNIYPKLLIDFLSEKPIISYPACLFQFFMFYSFGGSEFLLLAAMAFDRYVAICKPLRYRNIMKKSTVSAFLIIAWFVAVFFPVVLAMLSYQAKLCTFNLEGIFCNNTIYALQCVRSTALTVFGIVAFSNVVVLPMLFTTFTYANIFRISYRSSKQSRKTTVETCVPHLLVLTSYFCLMTYDVVIARVQSDFPRIARFIMTMQISLYHPLFNPFIYGFKMKEINKHLKKLFFSA
>LOCXPOR4.201.HIT1.OR.2R.302.7tm_4.exons1.LR880646.1.Poecilia_reticulata
GRPDQHYLHNSVWVCRSEQIQILLLFHCTHCVHLNSLQQCYYSVSHLDSQNLHEPMYIFIAALLFNGLLYSTNIYPRLLINFLSEKPNTSYSTCLLQFFLFYSFGFAEFLLLAAMAFDRYVAICKPLRYKRIMRKSHVAVFLVLSWFLPACYLAVQAILSSKAKLCAFNLEGIFCNNTIYALQCVRSTTITVVGIVALLHVVVLPMLFTTFTYANIFRISYCSSKQSRKTTVETCVPHLLVLTSYFCLMTYDVVIARVQSDFPRIARFIMTMQIFLYHPLLNPFIYGFKMKEINKHLKRLFS
>LOCXPOR5.237.HIT1.OR.2R.306.7tm_4.exons1.LR880646.1.Poecilia_reticulata
MDELNDTHITLRGYVEMEKYRYLYFTVMFLVYVSIVCSNATIVFLIWTHKNLHEPMYIFIGALLFNCVIYSSTFYPKLLTDFLSDKQVILYSGCVFQFFMFYSVGGSEFLLLAVMAFDRYVSICKPLRYPTIMRKTTVKCLLVFAWLFPPCQLAVQAVLCAQAKICNLNLEGIFCNNAIYTVHCVRSRTATIVGLAVLLDVAVLPMLFTVFTYAKIFVMAYQSNKTFQRKAAETCVPHLLVLISFSYLCVYDVIIARVESDLPKAARFVMTLQLFLYHPLLNPIIYGLKMKEISKHLKRLFCSNKL
>LOCXPOR6.250.HIT1.OR.2R.308.7tm_4.exons1.LR880646.1.Poecilia_reticulata
MDGEVNETYITLEGHVELDKFRYLYFAVMLAAYVCIVVCNLTIVYLIWTHRNLHEPMYVFIAALLLNSVVFSTNIYPKLLSDFLSEKQIVSYSACYLQFFLFYSLSGSEFLLLAAMAYDRYVSICKPLQYATIMGRNTVSIYLSLAWLVPASVLAVQVVLSYNMKLCKSNVQGIFCNNSIYSAHCLNSEVHVVFGAVALVMIGFFPLLFIVFTYTRIFIISYRSSKEVRKKAAQTCLPHLLVLISFSCLCAFDVVIARLGSNLTKLVHLIMTLQAILYHPLINPIIYGLKMKEISKQLKRLFSQAKVL
>LOCXPOR7.125.HIT1.OR.2R.307.7tm_4.exons1.LR880646.1.Poecilia_reticulata
MDGEVNETYITLEGHVELDKFRYLYFAVMLAAYVCIVVCNLTIVYLIWTHRNLHEPMYVFIAALLLNSVVFSTNIYPKLLSDFLSEKQIVSYSACYLQFFLFYSLSGSEFLLLAAMAYDRYVSICKPLQYATIMGRNTVSIYLSLAWLVPASVTGVQVVLSSSIKLCTLHLDGILCNNSIYNMYCVSSKVHIIFGALSVALIAFFSLIFIIFSYTRIFIISYRSSKEVRKKAAQTCSPHLLVLISFSCLCAFDVIIVRLGSNLTKLVRLIMTLQAVLYHPLLNPVIYGLKMKEISKQLKRLFYQTKA
>LOCXPOR8.137.HIT1.OR.2R.305.7tm_4.exons1.LR880646.1.Poecilia_reticulata
MDGEVNQTYLTLDGHVELHKYRYLYFVVTLTVYIFIVVANLTIVYVIWMHENLHEPMYVFIAALLLNSVVFSTNIYPKLLSDFLSEKQIISYPACYVQFFLYYCLGASEFSLLAAMAYDRYVSICKPLQYATIMGRTTVSIYLSLAWLVPACLIAVMVVLNVNVKLCKYNINGILCNNSIYGLHCVDSKVQTVFGAIVLVLTLLFPLLFIVFTYTRIFIISYRSSKEVRKKAAQTCLPHLLVLISFSCLCAFDVIIARLGSNFTKVVHLIMTLQAVLYHPLFNPIIYGLKMKEISKQLKRLFSQA
>LOCXPOR9.148.HIT1.OR.2R.310.7tm_4.exons1.LR880646.1.Poecilia_reticulata
MNNEMNVTYIFLDGYVEMSKYRYAYFLLMFSAYVLIICSNLTIVYLIWVNKNLHEPMYVFIAALLVNCIFYSSTTYPKLLIDFLSEKQRITYEACLLQFYFFYFVGPAEFFLLAVMSYDRYVSICKPLLYPTIMTNTTVTIFLVFSWFVPACHASIPLIMLSSTKVKLCSFNIRGIFCNNAVYTLQCAMPRSLAIFGVFAILDIVILPILFILFSYTKILIISYRSSKEVRRKAAETCLPHLLVLFSLTLLSVYDICIVRVESDFSKTARLIMTLQIVLYHPLFNPFIYGFKMKEIYKHLKRLFWQAKVV
>LOCXPOR10.158.HIT1.OR.2R.300.7tm_4.exons1.LR880646.1.Poecilia_reticulata
AEMNVTYITLDGHIEVERYRYVYFVLMFTGYVLILSSNSTVFCLIVIHRNLHEPMYVFIAALLMNSMLFSTVVYPKLLIDFLSEKQIIMFPLCLFQGFLFYSLSVSEFLLLAAMSYDRYVSICKPLQYPTIMRKTKVTVFLVLSWLLPACHIVVPAVGFAHLKLCSFTLKGIYCNSSVNYNFCVISRALYIYGLVVLFNLSLLPMVFILFTYTMIIIVACRSGGDVRRKAAQTCLPHLLVLLNYSCLLTYDVIIVRLKSDISKTVSFVMTLQIIMYSPLFNPIIYGLKMKEIYKHLKGLF
>LOCXPOR11.160.HIT1.OR.2R.305.7tm_4.exons1.LR880646.1.Poecilia_reticulata
DSMNVTYINLGGHVELEKYRYVYFSIMVTGFVLILSSNSTVVCLVVIHKNLHEPMYIFIAALLINSILFSASIYPKLLIDFLSDKQIVSYEACLIQVFAFYTLSCSEYLLLAAMAFDRFVSICKPLQYHMIMRKRTVSVFLVLAWLVPACHIAVPFIGNANSKLCSVILKGIFCNNSVNYLFCVTSKVLLMYGLFVLFNIAVFPMVFILFTYTMILIVACRSCGEVRKKAAQTCLPHLLVLINYSCLFAYDMIIVRLESDISKTVRFAMTMCIIMCSPLFNPVIYGLKMKEIYKHLRRLFSQTRI
>LOCXPOR12.161.HIT1.OR.2R.310.7tm_4.exons1.LR880646.1.Poecilia_reticulata
QTSVEVIFSLSGFNATTSYTVALFSLTLLCYCLILLVNVALILTVIFHQNLHEPMYFIVCNLCINALYGTAGFYPKFMYDLLSGTHVITYAGCFLQIYVVYSYAMVDFSVLALMAYDRYVAICRPLTYHSVMTRPRTVALVCLCWMVPLGCMLLVVGLTSVLKLCGSHIDKLYCENWSVVKLSCGSTKVNDVVGLIVIAFYFVHVLYIGWSYVQLVKSALSSKEGRRKFIQTCVPHLICLFNVSTALLFDLMYSRYGSTSVPQGLRNFMAVQFLIIPPVVNPVIYGLILTKIRRQIMRLCAVACQRFKLK
>LOCXPOR13.162.HIT1.OR.2R.303.7tm_4.exons1.LR880646.1.Poecilia_reticulata
MENISLPFYFNLTMFVNIGHYRFAAFTFCLLLYSFIVCANLLMILVISHYSALHQPMYLFIALLSVNSLYGSAGFFPRFLMDLLSDVHLISPLACFTQIYVIYTYGSNELTILSIMAYDRYVAVCHPLHYHRKMTSRAVVLLSVLAWIFPALSLTALILMSSRLPLCGNEIQKVFCANWNVVKLSCVSTALNNVLGMILTITTVFLPLFYVLYTYLRVLIVCWQKSTEFKGKVLQSCLPHIVSFMIYSVAGFCDIALSRFNLEDINPFVAVILSFEFVVIPPVLNPLVYGLKLPDIRRHILAL
>LOCXPOR14.163.HIT1.OR.2R.313.7tm_4.exons1.LR880646.1.Poecilia_reticulata
MDNVSVISMFTLSGISGTFSHRVALFLLTLLCYCVIWLVNLTIIVTIIMDKNLHDPMYIYLCNLCINGLYGTAGFYPKFLLDLLSTRHLISVPGCFLQGYMIHSSVCADLSLLALMAYDRYVAICRPLVYHSVMNTKRVVVYVFFAWITPFFLMSISTGTTVTSRFCGSHIPKIYCINLLISKLACSPSIAQVVFPAFNYTFYNAHAVFIVWTYFYLIKSCKASKENRNKFMQTCLPHLLTLVIFIGSVMFDLLYVRFGSKELSENVQNLMAIEFLVIPPIINPLIYGFKLTQLRKRIAHFLCCTGSVCRLKA
>LOCXPOR15.165.HIT1.OR.2R.305.7tm_4.exons1.LR880646.1.Poecilia_reticulata
MDNVSVVRTFTLTGINETMDYRVAIFSLTLVYYCVILFLNISLIVIIVVDENLHEPMYVLLCCVCINAIYGTTGFYPKFLLDLLSFAQISYEWCLFQAFVMYSFACGELSILAVMAYDRYLAICRPLHYHSLMTKRRLSQLVSFSWLTPFCIYSVSILLTSRLKLCRLEIKRLFCMNSIIVQLACPDSDTLANNVVSYVTLFIYVSHGFFIVWTYMRLIRVCATSKDDRVKFMQTCVPHLVSLITFLTVIVFDLMYMRFGSADMPQSLQNFIAIEFLLFPPMMNPLIYGFKLTKIRNRILSLVYL
>LOCXPOR16.166.HIT1.OR.2R.305.7tm_4.exons1.LR880646.1.Poecilia_reticulata
MNNVSTISLFFLSGLNETSRNHKSALFFLSLMCYCMTVLVNVCLILIIILDNELHEPMYILLCAFCMNALYGTAGFYPKFLSDLLSPVHVISYSGCLLQAQVLYTFACSDLSILALMAYDRYLAICRPLEYHSVMSKQRVMKLASFFWLTSAFIVALNLFLTYKLKLCRPYINRLFCVNWSIVSLACFPNETSINEIVANITILICILYGFFIVWSYMYIIKRCASSMENRAKFMQTCVPHLISLCTFILTILTDIINNRRSSADVAKTLQNFIAMEFLVIPPLINPLIYGFKLTKVRNRIITFV
>LOCXPOR17.167.HIT1.OR.2R.300.7tm_4.exons1.LR880646.1.Poecilia_reticulata
MNNVSTVSMFLLSGLNETRHYRSLFFFLSIMCYSIIILVNLCLVLTIILNNELHEPMYILLCAFCLNTIYGTAAFYPKFLSDLLSPVHVISYSGCLLQAQVLYSFACSDLSILALMAYDRYLAICRPLEYHSVFPNQRVITLVCLAWLTPFCILSISTFLTSRLKLCSSYLNRLICMNGSIVLLACFPAETFVNNVVSNITMIFYGLHSVVIAWSYLFLIKTCVSSLENRKKFMQTCVPHLISLISFSVTILFDVIYIRFESNHLPPTLKYFVSIEFLIIPPIMNPLIYGFKLTQIRNKI
>LOCXPOR18.168.HIT1.OR.2R.303.7tm_4.exons1.LR880646.1.Poecilia_reticulata
MNNVSAISMLFLSGLNETRNYRSIIFFLTLVCYLMIILVNVCVVLTIILNNELHEPMYILLCAFCMNALYGTAGFYPKFLSDLLSPVHVISYSGCLLQAQVLYSFACSDLSILALMAYDRYLAICRPLEYHSVMSKKRVITLVCLAWLTPFFIIAVSTLLASRLKLCSPYLNRLICLNWSIVMLACFPAETIINSIIGNITIGIYVLHSVVIAWSYMFLIKTCVGSLENRRKFMQTCVPHLISLFTFSAAILFDVIYIRFESKNLPPTLKYFVSIEFLIIPPIMNPLIYGFKLTKIRNKILSV
>LOCXPOR19.169.HIT1.OR.2R.303.7tm_4.exons1.LR880646.1.Poecilia_reticulata
MNNVSEISHFFLSGLNETRNYQLTLFFLTFLCYIIIILVNVCVVLTIILNNELHEPMYIFLCAVCMNALYGTAGFYPKFLSDLLSPVHVISYSGCLLQAQVLYSFACSDLSILALMAYDRYLAICRPLEYHSVMSKQRVITLVCLAWSMPFCIMAVNTILTYRLKLCSPYINRIICLIWSIVVLACFPSETTVNSVVAYITILIYVLHFLLIVWSYMFLIKTCVGSLENRRKFMQTCVPHLISLCTFSLTLLFDVIYIRFGSNDLPQMIKNFISIEFLIIPPIMNPLIYGFKLTKIRNKILSV
>LOCXPOR21.171.HIT1.OR.2R.320.7tm_4.exons1.LR880646.1.Poecilia_reticulata
MSATALNSSLFVAQTSLTLHGLQQLSDHRLLFFFLFLMAYVFALCSDGLVLVVICTRHSLHKPMYVLVAALLLNSLLGGSAIYPWLLWELLWESGSVLVTLSACACQVWVLYTMGGSAFMLLTAMAFDRYVAICRPMRYAALVSPRTVKAVLLFSWLLPAITVLITVLLTVCQPLCRSHINRLYCDVYSLNRLSCGGNAAQVSDVFALFIYVATVLLPVAFVIFSYSNILYVCLCRTRGFSSKALRTCLPHLLVFLNYSACTAVELLQRRLQGTDQTASSVLTSVLVVLVPTVLNPVVYGLNMSAITGYIRRLLGSRKTD
>LOCXPOR21.172.HIT1.OR.2R.320.7tm_4.exons1.LR880646.1.Poecilia_reticulata
MSATALNSSLFVAQTSLTLDGLQQLSDHRLLFFFLFLMAYVFALCSDGLVLVVICTRHSLHKPMYVFVAALLLNSLLGGFAIYPRLLWELLWESGSVLVTLSACACQAWVLYTVGGSAFMLLTAMAFDRYVAICRPMRYAALVSPRAVAALLLFSWLLPATMVLIIVLLAVCQPLCRSHINRLYCDLYSLHRLSCGGNAAQMSDVFALFISVATVLLPVAFVLFSYSNILYVCLCRTRGFSSKALRTCLPHLLVFLNYSACTAVELLQRRLQGADQTASSVLTSVLIILVQTVLNPVVYGLNMSAITGYIRRLLGSRKTD
>LOCXPOR22.174.HIT1.OR.2R.305.7tm_1.exons2.LR880649.1.Poecilia_reticulata
MNVSAANVTVAVRYGDSFSKALIKNLIVVALSIFINYINAGLIYTFSKHQIFNTNPRYILFVHLVINDMIQVTLTVALFIISYILYWMPMTVCCFFILIALFTTENTPLNLACMAVECYIAICIPLRHAQICTVKKTRLLISFIWITSLVSVLPDLFMTLATESQDYFKLRVFCIRELVFKNPRIIERRNITYIVYLVLVWCIIFFIYFRIMFTARTASKDAKKARNTIVLHGFQLLLCMATYAEHLVKNMVWQWFRDSYLDALFACYLLFQILPRFISSIIYGVRDKTFRKHLKGYFLCKISPQ
>LOCXPOR23.177.HIT1.OR.2R.302.7tm_1.exons2.LR880649.1.Poecilia_reticulata
NFTVTEGNGTGSGVNLGMFSLSAVIGNVVVISLGIITCSINASMVHTFNKHQIFRFNPRYILFIHLVLNETLQMTVSVSLYFLAHVFHTVYVSLCMLILLPTVLTTMNTPVNLACMAAECYISVCIPLRYDSICTVKKTYIVIGIMWVISLLTILPDFFILFITEELLFLKTRVFCDRDRVFRSSYSKNKRDASHIFFLVVVCLTLFYTYLRILFVAKAASSRAKKARNTILLHGFQMLMCMTLYVQTLLKQLLTDLFPGQTIYIQNVTFVLIQIIPRCLSPVVYGLRDKTFRMYYKKYLLC
>LOCXPOR24.181.HIT1.OR.2R.311.7tm_1.exons2.LR880649.1.Poecilia_reticulata
MNSSSLNVTESSSLTYRDSPSSAVAKNVIVLALGITINYINGTLIHTFRKHQIFYLNPRYILFIHLVINDMIQLTTSISLFVFSYVFQTINASLCCFIVTYAVFTTLNTPLNLALMAVECYIAVCFPLRHAELCTIKRTYFLIGCIWSLSAASILPDIFLILATEPLRLFYATIFCERDILFRHPISIQKRDVSHIIFLSLVWLTLFLTYLRIFFAAQAASSAEGKVKRARNTVLLHGFQLLCMLTYVAPMAKHVLSFLFPKYNVHILFVWYILGQILPRFLSPIVYGLRDNTFKQYLRKYLLCTIRAANK
>LOCXPOR25.182.HIT1.OR.2R.345.7TM_GPCR_Srx.exons4.LR880649.1.Poecilia_reticulata
LCASLDRVEEKVAMNSSSSSVQLALLLSNSTSTETGLSVDLPKESFSDALAKNIVAVMVWLALSVINSSMVYTFLQHSVFYENSRYIMFICMVVNDALQLTLVTTLYVVSYVFRKIHVSICCLLIMTAVFTTRSTPLILAGMAVERFIAICLPLHYSHMCTVSRTIFLIGVILILTATPPITDLLITMIKEPPKFFHRAIFCDHSFLFSDPSIYYKNCVFDGVYLSFVALTLLYTYCKIMLTAQAASTSLASVRRARNTVLLHGVQLLLCMLAFVVPSLQAALISLFPQLVLEIRYIFFLLVYIIPRFMSPVIYGFRDELFRKYWTRYLSWPRQRVGGIRPGALK
>LOCXPOR26.184.HIT1.OR.2R.319.7tm_1.exons1.LR880651.1.Poecilia_reticulata
TDWRTVGDLFQSIIPHGPAVPALICVFAFLTLFSLLANLFTLYTIERSEDFSCLPRYILFKSLIFSDLLQTVTFAPAIIHSLAQHQTTTFSPYCYFQHVVSEATIFSSLTTITCMALERYLFVCYALQYTVTVTRERVSKVIVLIWLYSVAIGVVSLSLVLSKGRQENILDVTVGLLCEPDIMEQHVGSPRAPAIFRKVAGSLTLLLCLLAHAFSYFRMYRDPSNAVVPFNESNTAARRTVLFYCGMLFLQLLPLLIKVTSDALCEFKGTGVIELSAGSRADCLAGPSATAAGFHVSLLILLLVPPCINPLVYGLRSVE
>LOCXPOR27.185.HIT1.OR.2R.310.7tm_1.exons1.LR880651.1.Poecilia_reticulata
LFNSIIPHGPAVPALICVFAFLTLFSLLANLFTLYTIERSEDFWLPRFILCKSLIFSDLLQTITFAPAIIHSLAQHQTKAFGIYCYFQYVVGGATIFSSLTTITCMALERYLFVCYALQYTVTVTRERVSKVIVLIWLYSVAIGVVSLSLVLSKGRQENILDVTVGLLCEPDIMEQHVGSPRAPAIFRKVAGSLTLLLCLLAHAFSYFRMYRNASNAVVPFNESNTAARRTVLFYCGMLFLQLLPLLIKVTSDALWEFKGTGVIELSAGSRADCLAGPSVTAAGFHVSLLIMLLVPPCINPLVYGLRSVE
>LOCXPOR28.186.HIT1.OR.2R.282.7tm_1.exons1.LR880657.1.Poecilia_reticulata
NINDKVIIVQILVGIFLCINSMLIATFFTKKIFYTNMRYILFVTTLFSDCVYLIISNLLLILTYFAIPIQTWPCLFFCLLSSLCNYVTSLTLTAMSLERYVAICMPLRHAELCSTARALQGVLIIHSLSFIPYTVIFFMLLSSVTFSFFTQHIICSVESLILHRWQGHVRSAISQFYFLIMCILIAFSYVQIIKVAKAASGNNKESTRKGLRTVILHAFQLFLYLIHLWTPFIEAAILEINVNVFISVKYINYILFILAPRCLSPLIYGLRDEAFLLELKHW
>LOCXPOR28.187.HIT1.OR.2R.282.7tm_1.exons1.LR880657.1.Poecilia_reticulata
NINDKVIIVQILVGIFLCINSMLIATFFTKETFYTNMRYILFVTTLFSDYVNLIISNLLLILSYFAIPIQTWPCLFFCFLSSLCNYVTPLTLTAMSLERYVAICMPLRHAELCSTARALQGVLIIHSLSFIPYTVIFFMLLSSVTFSFFTQHIICSVESLILHRWQGHVRSAVSQFYFLIMCILNAFSYFQIMKVAKAASGNNKESTRKGLRTVILHAFQLFLCLIQLWTPFIEAAVLQTNVNVFINVRYINYILFNLSPRCLSPLIYGLRDEAFLLALKQW
>LOCXPOR28.188.HIT1.OR.2R.278.7tm_1.exons1.LR880657.1.Poecilia_reticulata
QVIFVQVLVAVLLCINLMLIITFFMKEMFYTNMRYILFANALFSDCINIIMTNVLLLFVYFSVPLQTWSCLLFFILSSMYNYVTPLTLTAMSLERYVAICLPLRHAELCTAGRALQGILIIHSLSIIPFVVFLLIFFSSVTVSFFKQYVLCTAQVFFLHRWQNHVRSAVSQFYFLIMCILIAFSYVQIMKVAKAASGENKESTRKGLRTVILHAFQLFLCLIQLWVPFIETAVLQIDLNLYINVRYFNYICLNLAPRCLSPLIYGLRDEVFLVALKHY
>LOCXPOR28.189.HIT1.OR.2R.304.7tm_1.exons1.LR880657.1.Poecilia_reticulata
MASNNSLTEKAYSINNHYRVIVVQALVCVFLCINFFLITTFFLKDYFYTTTRYVLFAVSLFSDCLFLIMTDVLLILSYFGFTIQMWLCLIICIVLSVYTYVTPLTLTAMVLERYVAICMPLRHAELCTTRTTFHLVLIIHSLSSVPCVIVISIFFASSALTVYTTGRICLMETFFLYGWQGHLRSAISQFYFLIMCVVIVFSYIQIMKVAKAASGENKKSTWKGLRTVILHAFQLLLCLIQLWCPFIETAVLQLDLMLFINLRYFNYITFIIAPRCLSPLIYGLRDDLFFQAVSYYALCGLYKK
>LOCXPOR29.191.HIT1.OR.2R.304.7tm_1.exons1.LR880657.1.Poecilia_reticulata
MSNNSSVAVVSFQQQISFRVLLVQILVVIFLCINMLLIVTFFKKECFYTSARYILFAVMLMSDSFVLVLSNLMVVVNFLQFTIQVWLCTVISIVTLLYVMATPVTLTAMTLERYVAICLPLRHAELCSTRRSIHCILVIHGISSVPCLLILFIFCATASFELYQQKGLCSIEMFLLQPWQRHFRSAISQFYFLIMCIILVFCYIQIVKVAKAASGENKQSTQRGMRTVILHAFQLLLCLIQLWSPFTEAAALKVDVNLFMDIRYCNYLLFSVAPRCLSPLIYGLRDEIFFLALKNNICLRFDKK
>LOCXPOR29.192.HIT1.OR.2R.304.7tm_1.exons1.LR880657.1.Poecilia_reticulata
MSNNSSVAVGSFQQQISFRLLLIQILVVIFLCINMLLIVTFFKKECFHTSARYILFAVMLMSDSFVLILSNVLVILSILQFTIQVWLCTVISIVTLLYVMATPVTLTAMTLERYVAICLPLRHAELCSTRRSMHCILVIHSISSVPSMLNLSIFFATASLGLYETRALCSVEMFILQPWQRHFRSAISQLYFFIMCIIIVFCYVQIVKVAKAASGDNKQSTQRGMRTVILHTFQLLLCLILLWSPFTEAAALKVDVNLFLNIRYFNYIVFSLAPRCLSPLIYGLRDEMFFLALKNYICFCFCKR
>LOCXPOR30.194.HIT1.OR.2R.308.7tm_1.exons1.LR880657.1.Poecilia_reticulata
MQNRTELSVNETSPKSFSVIVKVCVVIPLFCVFLYFIAVMLQIFASHKQFLDTSRYILFAHMLINDTLQILSSVLLFLCVMSQVKLPFLFCVPMLFVSTGTFQNTTLILAAMSLERYVSIFYPLQCPSSWRSDRIWIIILPLWIISFTFPIIEFSIGKHTLTVDVLSTNILCKPAVINSSPIQGLYRFVVNVLFFAVVSVIILFTYVRIVMETRKMRQHRASVSKAMHTVLLHGFQLLLCLLAFTQPIAETLIGLHTNWPAEDVAFFNYFCFILIPRFLSPLIYGFRDQSLKKHIENRFLCWSKRDKP
>LOCXPOR30.195.HIT1.OR.2R.295.7tm_1.exons1.LR880657.1.Poecilia_reticulata
PKSFSVIIKVCVVIPFFCVFLCFVAIMLQIFASHRQFLDTSRYILFAHLLINDTIHIVSSVLTFLTLMGQVKLPLLFCVPLFFVSTGTFQNTTLILAAMSLERYVAIFYPLQCPNSWRSDRVWIIALPLWIISFIFPIIEYFIGKDGQSVDVLSTNMLCKNTVMNSSPIHELYRLFVNVLSFAVVGVIILFTYVRILMETRKMRQDRASVSKAMHTVLLHGFQLLLCLLGFTQPIFITLIGLHTNWLGEDIVFLNFFCFILIPRFLSPLIYGFRDQSLRKHIRNWFLCCSKKGKP
>LOCXPOR31.196.HIT1.OR.2R.311.7tm_4.exons1.LR880657.1.Poecilia_reticulata
MGENTTMPSDILEIRGFEISPEYIYPLFFLLLFVYSTLLFSNVGVLTLIIKEKSLHQPMYFLFCNLSVNDLIGNTVLLPQLMAHVLSTKRFITYNQCLLQAFHSHTFGSALHMILVIMAIDRYVAICHPLRYSSIMTNKAVIGLSATAWGVSLLLVSVLLGLTGKLSRCRSIIQNAFCDNPSLFKLSCEDVSINNIYGLFFTVLLFTCSIGGITATYIRIAIICWMKKNKEMNNRALQTCSSHLILYLIMLWSGFLSIILHRFPDYPDLRKIAYILFHVVPANLNPIIYGLQTRSLRDKITQILKRKTVIS
>LOCXPOR32.197.HIT1.OR.2R.304.7tm_4.exons1.LR880657.1.Poecilia_reticulata
MENSSFGINSPLTLETFFIPPGGKYPIFLFGLAVYLFGMSCNLTLISLIILKKNLHKPMYFILISLPVNDLIGITAMLPKVLSNIVTETREVSYPLCVLQAFLLHMCAGGILFVLAAMAFDRYIAICMPLRYSSVMTPRIVALIIFLVWSSDFVCILSLFSLQSGLPRCRSVILSVFCDNQSLLKLTCGNLILSNIIGLFITVFIQVLSMSIQAYSYFKILVACLSRKQSDAKAKAVNTCVAQVVILVMFEIAGTFTVLSHRFQNISPDLQKVMGMLMFILPPLINPIVYGLYTSEIRRTFLSV
>LOCXPOR33.198.HIT1.OR.2R.312.7tm_4.exons1.LR880657.1.Poecilia_reticulata
MSANSSSVKFVILATLGLPPTHIYPAFILGTLAYLIIVFCNSLVVLTVAVSKRLHRPMFLLLINLPISDILGASGFFPQLVFSILTQNRIISTSACITQAFLIHLYGAGNLLILSVMAYDRYIAICNPLKYNTIMTSTFVVRIIFLIWILDFLVMAILFALTLRCKICRTNIEDLYCNNPSFQKLSCGDNYVSNFYGIFITCMFNGGSLLIIAYTYAQILRTCVMNNNADSRKKAFQTCGTHLVVFLVLQINSVFTIISHRFQNVSPFLRRACGVSILIFPPFLDPIIYGLKTKELKESIITFLKRQVGPTK
>LOCXPOR34.199.HIT1.OR.2R.308.7tm_4.exons1.LR880657.1.Poecilia_reticulata
KMSSLYNTSVLELNGYNISDEGIFPAFLFAALNYMIILFCNLTLILTIVMNKSLHQPMHLFLLNLPINDLIGSSALFPQLLKEILTNSRRMQLSACIAQAFFIHIYAAGTVFILSAMAYDRYIAICYPLRYNTVMTNAHIMKIITLVWSSCVVLIAVLFILLLRLTRCRSEITHSYCDNPSLLTLVCEDTTINNIYGLFISALSQIIANGTVLYTYLRILIACFRSKQSDTKAKALQTCATHLLVFLLLECLGLFTIISYRIKNVPPHIRRFLGVSTLVFPPTLNPIIYGLKTKEIREKVMTFFRRKL
>LOCXPOR35.200.HIT1.OR.2R.306.7tm_4.exons1.LR880657.1.Poecilia_reticulata
MHNTSYVLQLKGYDLPHEGVFPAFLFATLNYMIILFCNLTIIFTIVLNKSLHQPMHLFLVNLPINDLIGSSALFPHLIKEILTNSRRIQYSACIIQAFLIHIYAAGSVFILTAMAYDRYIAICYPLRYNTVMTNAHIMKIIILVWSSCVVLIAVLFILLLRLYRCRSEITHSYCDNPSLLTLVCEDTTINNIYGLFISATTQVIANGLVFYTYLRILIACFRSRQSDTKAKALQTCATHLFVFLLFECLGLFTIISYRLQNVSPHLRRFMGVSTLIFPPTLNPIIYGLKTKEIREKVLNFFKNKRV
>LOCXPOR36.202.HIT1.OR.2R.322.7tm_4.exons1.LR880657.1.Poecilia_reticulata
ILCFSVFKGIFFEIMSEGNESRVTEFILTGFPGLHPQYYGLASAVLFLVYVVTVKANATVFYLFATNKSLHKPVYYIILNVSACDLLFSTTTLPKIISRYWFQSGSISFTACFVQMYLVHYSGSVNSFIFALMAFDRYCAVCHPLRYTAIVKKFTVHTLSVTAWIIAIASPLMMVIRAYPLPYCASNIINHCYCDHIGVTVLACTDRTLYSFPAFVGAMITLLGPLAFILLSYCSIFIEISKVTNLGNCGKSLSTCSTQLIIISLYYVPRCFVYFASQVGIKFSADLRIVIIMLYSLVPPMINPLIYCLRAKDIRECLMKQF
>LOCXPOR37.203.HIT1.OR.2R.314.7tm_4.exons1.LR880657.1.Poecilia_reticulata
GIFFEIMSEGNESRVTEFILTGFPGLHPQYYGLASAVLFLVYVVTVKANAAVFYLFATNKSLHKPVYYIILNVSACDLLFSTTTLPKIINRYWFRSGSISFTACFVQLYLVHYSGSVNSFIFALMAFDRYCAVCHPLRYSTIVKTFTVHTLSVTAWIIAIAVPLMMVIRAYPLPYCASNIINHCYCDHTGVTVLACTDRTLYSFPAFVGAMITLLGPLAFIIFSYCSIFIEISKVTNLGNCGKSLSTCSTQLIIISLYYVPRCFVYFTSYAGIKFSADLRIVIIMLYSLVPPMINPLIYCLRAKDIRECLMKQF
>LOCXPOR38.204.HIT1.OR.2R.319.7tm_4.exons1.LR880657.1.Poecilia_reticulata
LSSNITGIHNFFILGFPGLSPSYYSPASAVLFLVYLAILVGNIFILVFVIYEKSLQKPTYLVFCHLALTDLSFGTVTLPQIISKYWFGNSIISFYGCFTQMFFVHYLGSVMSFLLLVMALDRFIAICVPLRYPVLITNNIIFALCGSAWFLPLPLMMIIIFQALSLPYCQSNIITQCYCDHISITNQACGNDRKIAQIVALCIAMFCLLVPLAFILISYVSVIIVILKMSNSAGRSRILATCTPQIFITCLFYLPRCFVYIANTIGFSFSVDVRILLILLYSLLPAAVNPIIYCFKTQEIKHTLMKRIKVAKIGIELKI
>LOCXPOR39.205.HIT1.OR.2R.311.7tm_4.exons1.LR880657.1.Poecilia_reticulata
MLYTNVTTINTFFITGFPGLVPKYYGPVSATLFLLYLAIAAGNIFILVFVRYERSLHKPSYVIFCHLALSDVMFGTVTLPKTISLYWFNDRIVSFYSCFAQMYFVHFLGATHSFILMVMALDRFIAICSPLRYNSLFTNTTVSALCGISWFMPISWMFGVVFDALSLPFCNSNIIVHCYCDHLSIINLGCENIRSSTVLGLSLAMFSLLLPLGFIILSYFIIILSVLKISSSKGRIRAWSTCTPQLIIICLYYLPRCFVYLANFVGYTFNASVRIVVVMLYSLLPAVVNPIIYCFKTKDIKESLKMKLFTK
>LOCXPOR40.206.HIT1.OR.2R.323.7tm_4.exons1.LR880657.1.Poecilia_reticulata
IKYRNVTNVKEFMIIGFPGLPPEYYGIVSFVLLLVFIAIVFGNVFILAVIICERTLHKPTYMIFLNLAMTDLFFGIVTLPKIIARYWWNDMMCSFGFCFAQMYFVHSLGAIQSLILLMMALDRFVAVCFPFKYPVLFTNKNISICCGLCWILTFIRMTGIVLHALTLPYCDLNTIMQCYCDHNSVTKLGCGDDVAYVKMVAFANAMVTLLVPLTFIISSYFSIIMAVVKMSASGRDYKFLSTCAPQLFITCLYYVPRCIVYITDNLGIKFSPDARIIITMLYSLIPAAVNPVIYCLKTMEIKNALTQRFSNRKINLAFQNETK
>LOCXPOR42.207.HIT1.OR.2R.325.7tm_4.exons1.LR880657.1.Poecilia_reticulata
RRNRQRRDLPFSELEHPLKASADLCGPNAVDDGIDGRGDQDVRDAHQGVDARCYGNVEAAGQEGDGAHQVETHDDHQVRAAGVKRLQPLLAGRRRSHHDLHDLHVGEEDDGDVHTHETDDHRQPSRVVPLRTDAGQADQRHVVAVAMLDDVGAAEPQRTGQNHQRRHDGDAAQERKDEQLQEGGGAHDVRVAQRLADGDVAVQRHHQQQRGLQRRQEVRGKHLDEASGQRDVAPVEQQVEQHVGEDDGGQQDVHHAQQAHQDVHGAVQARHPADHVDQRTVSQQHRQEAEEEQQRQSPAAVLQLRKTSEPEAGVGQVPVERSVQH
>LOCXPOR42.207.HIT1.OR.2R.325.7tm_4.exons1.LR880657.1.Poecilia_reticulata
MLDAPLNRNLSHSSFRLRCFPELQDRRWTLALLFFLCFLSVLLGNCALVYVIRRVARLHSPMYVLVCLLCVVDVLLASVILPNMLLNLLFDWSHISLAGCLIQMFSTHFLSSLESTLLLVMALDRYVAICKPLRYTDVMSSSALLKLLVFALLRSVSIMSALVVLAGSLWFCGSNVIQHCYCDHMALVRLACVSTQRNHAAGLAVIVCFVGVDIPVIFFSYVKIVQVVVRAAAASEERLKALHTCSTHLMVIVCFYLVGTITFLSGSLNIPIATGINTLMGVAYILIPATVNPIIYGVRTTEIRRGLQRMFKLRERKIASLTVSS
>LOCXPOR42.207.HIT1.OR.2R.324.7tm_4.exons1.LR880657.1.Poecilia_reticulata
VGRSAQQELVPLQLPAQMFSGAAGPPLDSGAAVLPLLPVCAAGKLCAGLRDPQGGAPAQPHVRPGVPAVRGGRPAGLRHPPQHAAQPAVRLEPHLAGRMPHPDVFHALPVVAGVHAAVGDGAGPLRRHLQAAALHGRHELLRPPEAARLCAPAQRLHHVGAGGSGRFSVVLRLQRHPALLLRPHGAGPPGLRQYAEEPRGWAGGDRLFRGCGHPRHLLLLREDRAGRGASGGGQRGAAEGASHLQHAPDGHRVFLPGGHHHLPVRQPQHSHSNGHQHPDGRRVHPDPRDRQSHHLRRSDHRDPPRPSEDVQAQRKEDRVSDGFF
>LOCXPOR44.208.HIT1.OR.2R.306.7tm_4.exons1.LR880657.1.Poecilia_reticulata
MEPLKENISSHEYFLFSGFSELGALKSFISIPFLILFFVSLFANSLLIYVVISQRSLHSPMYILIACLSFVDMCLPLILIPNLLLNVLFNASGISLSGCLVQMFLIHFLGTCQSSLLLWMALDRYFAICRPLSYHDHMSLPGFLRFVIPLLVRNVVMIVTVVILAGKVLYCFRNVINHCVCEHMALVELSCGSTAINSLVGLMTVFLVTVFDFLCITASYIIIFRSVLRSGKSSAKALHTCFTHIIVIVISLTLVLTAFLSYRMNSLPNAGRVFVSIMYLFLPSCINPIIYGVRTTEIQKHIWRML
>LOCXPOR45.209.HIT1.OR.2R.306.7tm_4.exons1.LR880657.1.Poecilia_reticulata
MEPLKENISSHEYFLFSGFSELGALKSFISIPFLILFFVSLFANSLLIYVVISQRSLHSPMYILIACLSFVDMCLPLILIPNVLLNVLFNASGISLSGCLVQMFLIHMLGACQSALLVWMALDRYFAICRPLSYHDHMSLPGFLRFIIPVLIRDVIMVSAVVILAGKVLYCFRNVINHCICEHMALVELGCGSTAINSLVGLLGVFVVTVVDFLCITASYITIFHSVLRSGKSSAKALHTCFTHIIVIVIGLAFTLTAFLAYRMNSLPNAGRIFVSIMYLFLPSCINPIIYGVRTTEIRQSILKVL
>LOCXPOR46.210.HIT1.OR.2R.304.7tm_4.exons1.LR880657.1.Poecilia_reticulata
MEPLKENISSHEYFLFSGFSELGALKSFISIPFLILFFVSLFANSLLIYVVISQRSLHSPMYILIACMSFVDMCLPLILIPNLLLNILFNASGISLSGCLVQMFLIHMLGACQSALLVWMALDRYFAICRPLSYQDHMSLPGFLRFIIPVMIKDVIMVSLVTILAGKVLYCFRNVINHCFCEHMALVELGCGSTAINSLVGLLGVFVVPIVDFLCVTASYIIIFRSVLRSGKSSAKALHTCFTHIIVISLTFLLTAYLAYRMNSLPNAGRLFVSTMYMFLPSCINPIIYGVRTTEIRQNVLKVL
>LOCXPOR46.211.HIT1.OR.2R.306.7tm_4.exons1.LR880657.1.Poecilia_reticulata
MEPLKENISSHEYFLFSGFSELGALKSFISIPFLILFFVSLFANSLLIYVVISQRSLHSPMYILIACLSFVDMCLPLILIPNLLLDVLFNASGISLSGCLVQMFLIHMLGACQSALLVWMALDRYFAICRPLSYHDHMSLPGFLRFIIPVLIRDVIMVSAVVILAGKVLYCFRNVINHCVCEHMALVELGCGSTAINSLVGLLGVFVVTVVDFLCITASYIIIFRSVLRSGKSSAKALHTCFTHIIVIIISLTLVLTAFLSYRMNSLPNAGRVFVSIMYLFLPSCINPIIYGVRTTEIRQSILKVL
>LOCXPOR48.213.HIT1.OR.2R.314.7tm_4.exons1.LR880657.1.Poecilia_reticulata
KMQNVSSQQHFILNGFAELGDLRPVLFVPFLLMFIVALLANSLLVYVVVSQRSLHQPMSILIAGMACVDLCLPVFFVPNMLLSFLFDWKGISLIGCLVQMHFIHFFGAFQSTVLVWMALDRYFAICTPLHYHELMALQRFLKFIVPLVVRNMLLISVFVSLAGKLSFCRNVMNHCFCEHMALVELACGSTAINNLVGLITVFLIPVFDFLFIAASYILIISTMLRSSSTSVKALHTCITHAMVITVSLAVALIALLSYRIKNELPAGVRVFFSTMYMLFPSCFNPIIYGIRTTEIRQHILNTLTHWKRLVQTEP
>LOCXPOR51.215.HIT1.OR.2R.305.7tm_4.exons1.LR880657.1.Poecilia_reticulata
MTNSSQVLFFFLTAYIDSGVLAYLYFTVVLLLYILIIVSNVLLIAVICVNRSLHEPMYMFLCSLFVNELYGSSGLFPFLLDQILSHLHSVAAPFCFLQIFIVHTYGAIEFLNLAVMSYDRYLAICYPLQYNTRMTPKKITVLIAVSWLYPFVVVSFSMSLIPVKLCRNQINKVYCDMHSLVKLACSDTVMSNIYGLIATFSTIFISLLPILYSYIKILAVCFSGSKQTRQKAVNTCTPHLASILNFSCGGSFEVSQSRFDMSFLPNVLRIFLSLYFLTAQPLFNPLMYGLKMSKIRNICKSLIMN
>LOCXPOR51.216.HIT1.OR.2R.305.7tm_4.exons1.LR880657.1.Poecilia_reticulata
MVNSSQVLFFFLTAYIDSGVLAYLYFTVVLLLYILIIVSNVLLIAVICVNRSLHEPMYMFLCSLFVNELYGSSGLFPFLLVQILSHLHSVAAPFCFLQVFIVHSYGAVEFLNLAVMSYDRYLAICYPLQYNTRMTPTKIAALIAVSWLYPFVAMSFMVSLIPVKLCRNQINKVYCDMHSLVKLACSDAALTNIYGLIATFSTIFISLLLILYSYIKILAVCFSGSKQTRQKAVNTCTPHLASILNFTCAGSFEISQSRFDMSFLPNVLRIFLSLYFLTAQPLFNPLMYGLKMSKIRNICKSLIMN
>LOCXPOR51.217.HIT1.OR.2R.305.7tm_4.exons1.LR880657.1.Poecilia_reticulata
MTNTSQVLFFFLTAYIDSGVLAYLYFTVVLFLYILIIVSNVLLIAVICVNRSLHEPMYMFLCSLFVNELYGSSGLFPFLLVQILSHLHSVAAPFCFLQIFIVHTYGAVEFLNLAVMSYDRYLAICYPLQYNTRMTPKKITVLIAVSWLYPFVVVSFSMSLIPVKLCRNQINKVYCDMHSLVKLACSDTVMSNIYGLIATFSTIFISLLLILYSYIKILAVCFSGSKQTRQKAVNTCTPHLASILNFSCGGSFEVSQSRFDMSFLPNVLRIFLSLYFLTAQPLFNPLMYGLKMSKIRNICKSLIMN
>LOCXPOR51.218.HIT1.OR.2R.305.7tm_4.exons1.LR880657.1.Poecilia_reticulata
MVNTSQVLFFFLTAYIDSGVLAYLYFTVVLLLYILIIVSNVLLIVVICVNRSLHEPMYMFLCSLFVNELYGSSGLFPFLLVQILSHLHSVAAPFCFLQVFIVHSYGAVEFLNLAVMSYDRYLAICYPLQYNTRMTPTKIAALIAVSWLYPFVVMSFSMTLIPVKLCRNQINKVYCDMHSLVKLACSDAALTNIYGLIATFSTIFISLLLILYSYIKILAVCFSGSKQTRQKAVNTCTPHLASILNFTCAGSFEISQSRFDMSFLPNVLRIFLSLYFLTAQPLFNPLMYGLKMSKIRNICKSLIMN
>LOCXPOR53.219.HIT1.OR.2R.307.7tm_4.exons1.LR880657.1.Poecilia_reticulata
VMNVSQVSYFTLSAYFDIGPFKYVVFLVIMCVYMFIIGSNVLLIAVICVNRSLHEPMFLFLCSLFVNELYGSSSLFPFLLVQILSDVHSVSAPSCFLQIFCLYMYVNVEFYNLAVMSYDRYLAICHPLHYGTQMSFSMVVKLVLLSWCLPFVAIVGMISLNVSSALCGNVIDRVFCNNYYVASLSCSGATASNVYGLVYTFSVLLSLAALILYTYVKILQVCFSGSKQTRQKAVSTCSPHLASLINFSFGSFFAVLQSRFDMSRVPNVIRIILSLYFVTCQPLLNPLLYGLRLNKIQITCRTLFFGQ
>LOCXPOR54.220.HIT1.OR.2R.306.7tm_4.exons1.LR880657.1.Poecilia_reticulata
LLLRMNVSQVSYFTLSAYFDIGPFKYVVFLVIMCVYMFIIGSNVLLTAVICVNRSLHEPMFLLLCSLFVNELYGSSSLFPFLLVQILSDVHSVSVPFCFLQIFCLYMYANVEFYNLAVMSYDRYLAICHPLHYGTQMQMSKVSRLVVFSWFIPLLNIIVMISLNASSGLCGNVIDRVFCANYYVTKLLCSGATASNVYGLVYTFSVLLSLAALILYTYVRILKVCFSGSKQTRQKAVSTCSPHLVSVLNFSFGSFFEILQSRFDLSTLPAALRIVLSLYFVTCQPFFNPLVYGLKLRKIRLACKTL
>LOCXPOR55.221.HIT1.OR.2R.306.7tm_4.exons1.LR880657.1.Poecilia_reticulata
MLNSTSSALTYFILGAYVDVGRWRYLCFLVTAVLYLIIVAVNVLLIAVICVNRSLHEPMFLLLCSLFVNELYGSSGLFPFLLVQILSDVHRVSAPLCFLQIFCLYSYVNTEFCTLAVMSYDRYLAICCPLQYHAVMTHHKVAVVIILTWLYSFVKFLITLLLTVRLTLCGNVLNSTFCRNYLVVNLACSDTSVNNVYGLFGTVITVLVPLLPILYSYTKILSVVLSGSKRTRQKAVNTCMPHLASLLNFSFGCLFESLQSRFDMVSIPNGLQIVMSLYFVILQSLLNPIMYGINLTKIRNACKQLF
>LOCXPOR56.222.HIT1.OR.2R.302.7tm_4.exons1.LR880657.1.Poecilia_reticulata
AERLFTAALYPERFAELGDLRPVLFVPFLLMFIVALLANSLLVYVVVSQRSLHQPMSILIAGMACVDLCLPVFFVPNMLLSFLFDWKGISLIGCLVQMHFIHFFGAFQTTFLVWMALDRYFAICTPLHYHELMALQRFLKFIVPLVVRNMLLISLFVSLAGKLSFCRNVMNHCFCEHMALVELACGSTAINNLAGLMAIFFIPVFDFFVIAASYIAIFSSVLRSSSSGVKALHTCITHIMVLTFSLTLALIAFLSYRVKSGLPEAVRVFFSTMYLLFPSCFNPIIYGIRTTEIRQHILNTLT
>LOCXPOR57.227.HIT1.OR.2R.308.7tm_4.exons1.LR880657.1.Poecilia_reticulata
MMMINSTEVLFFTLTAYFHSDVLNYLYFTVVLCLYVLIIVSNVLLIAVICVNRSLHEPMFLFLCSLFVNELYGSLGLFPFLLVQILSDVHIIPAPLCFLQIYCVYTYAHIEFCNLAIMSYDRYLAICRPLQYRALMTPSRIAGLVALTWLFPLLESVAGILMTVSLQLCGNVIHKIYCHNHSIVKLACAATTASNVGGIVYMFTIILGIIVLILYSYAEILKVCFSGSKQTRQKALSTCAPHLASILNFSFACFFDLFQSRLDVSAVPGALRVVLSLYFLTCQPLLNPLLYGLNLSKIRSFSKRLVLG
>LOCXPOR58.229.HIT1.OR.2R.307.7tm_4.exons1.LR880657.1.Poecilia_reticulata
INSTHVLYFTLSAFLDTDMLSYFFFLIVLCLYVLIIGSNVLLIAVICVNRSLHEPMFLFLCSLFVNELYGSLGLFPFLLVQILSDVHIIPAPLCLLQIFFLYTYGSVEFANLAVMSYDRYVAICRPLLYNSLMTARRIAFLISIIWLPPLFCVGFTVYLSSSLHLCGNIINKVYCDNHSIIKLACNDPTANNIYELIMAFLTVCVPVSVILYTYLRILQVCFSGSKQTRQKAVSTCTPHLASIINFSFGVSFEILQSRFNMNTVPGLLRTIFPLYYLTCQPLFNPVLYGLNMSRIRSMCKKLLLRKI
>LOCXPOR59.230.HIT1.OR.2R.303.7tm_4.exons1.LR880657.1.Poecilia_reticulata
MLNSTLAPYLILGAYFDTKQFKYLLFLIVLCMYILIVGSNVLLSAVIGFNRSLHEPMYVFLCVLCANQLFGSTSLFPFLLVQILSDLHSVSVPFCFLQVYCLHTYLSVEFFNLTIMSYDRYLAICRPLQYHSLMTVRKVAALIVAEWVTAFCGVSIFTSMSFSLHRCRNVIDKVFCNNYSIVQLSCSDTTSNNIYGLVSTAVGVVCPVIFIFYTYMKILKVCYYGSKQTRQKAVSTCTPHLASITNFFFGVCFDIIQSRFSTKYVPNIVKIFLSLYFLTCQPLFNPVMYGLNLSKIQQAWKRL
>LOCXPOR60.231.HIT1.OR.2R.309.7tm_4.exons1.LR880657.1.Poecilia_reticulata
LNSSQVLYFTLTAYVDSGWLKYFCFLIVLCLYVLIIGSNVLLIAVICVNRSLHEPMFLFLCSLFVNELLGSLGLFPFLLVQILSDVHIIPAPLCLLQIFCIYTYASVEFTNLAVMSYDRYVAICRPLQYNSLMTSQRIVFLVLIIWLPPCLAVGGTTFLSSSLQLCGNVINKIYCSNHSIIRLTCNDPTANNVYELVMTFLTVCVPVSVILYTYLRILQVCFSGSKQTRQKAVSTCTPHLASIINFSFGVSFEILQSRFNMDTVPGLLRILLSLYFLTCQPVFNPVLYGLNMSRIRSMCKKLLLNSVRK
>LOCXPOR61.232.HIT1.OR.2R.308.7tm_4.exons1.LR880657.1.Poecilia_reticulata
IMTNSSQVLYFTLTAYFDIGGLKYLYFMMVMCFYVLIVGSNVLLIAVICVNRSLHEPMFLFLCSLFVNELFGSLGLFPFLLVQILSDVHRVSAPLCFLQIFCVYSYAAVEVLNLAVMSYDRYVAICFPLQYNSTMTDRKVALLIALTWALPVLATVVLVSLSAPLRLCGNVIDKVFCGNFSIVKLSCSNTSVNNVYGLVLTVVSIVAPLVLILYTYGKILEVCFSATRQTRQKAVSTCTPHLASILNFSFGCCFQILQSRFDLSRVPPLLAIVLSLYFLTCQPLFNPALYGLKMAAIRDACKRLLCGE
>LOCXPOR62.233.HIT1.OR.2R.320.7tm_4.exons1.LR880658.1.Poecilia_reticulata
MSSSRSVSNTSVIIHPPGFYIVGFESFPFISVYFIFLAFVYVFSVMFNCLLIYTIAVSHSLHTPKFLAITNLAVIDLVLNTCTIPGMIKIFLIKDNFIPFNLCLVQMFVYYAFAALESYALTILAYDRLIAICFPFRQNSINTVRSMCWIIFASWCFTVGIITFAVSSMTLLSFCNSVRVFSYFCDYAPVFRLACNDYSLQWSASSSLSVLNLGGPFVFILLSYVSILVTVFKMKSVDRRMKALATCVEHIIVVAIFYIPLLVIFAIGLFSRVVDPEKRVLSLSLASCMPPCINPIVYSLKTKEIKIRTLVLFRKTKVST
>LOCXPOR63.234.HIT1.OR.2R.320.7tm_4.exons1.LR880658.1.Poecilia_reticulata
MSSSRSVSNTSVIIHPPGFYIVGFESFPFISVYFIFLAFVYMFSVMFNCLLIYTIAVSHSLHTPKFLAITNLAVIDLVLNTCTIPGMIKIFLIKDNFIPFNLCLVQMFVYYAFAGLESYALTILAYDRLIAICFPFRQNSINTVRSMCWIIFASWCFSVGIITFAISSMTRLSFCNSVRVFSYFCDYAPVFRLACNDYSLQWSASSSLSVLNLGGPFVFILLSYVSILVTVFKMKSVDRRMKALATCVEHIIVVAIFYIPLLVIFAIGLFSRVVDPEKRVLSLSLASCMPPCINPIVYSLKTKEIKIRTLVLFRKTKVST
>LOCXPOR64.235.HIT1.OR.2R.320.7tm_4.exons1.LR880658.1.Poecilia_reticulata
MSSSRSVSNTSVIIHPPGFYIVGFESFPFISVYFIFLAFVYVFSVMFNCLLIYTIAVSHSLHTPKFLAITNLAVIDLVLNTCTIPGMIKIFLIKDNFIPFNLCLVQMFVYYVFAALESYALTILAYDRLIAICFPFRQNSINTVRSMCWIIFSSWCFSVGIITFAVSSMTRLSFCNSVRVFSYFCDYAPVFRLACNDYSLQWSASSSLSVLTLGGPFIFIFLSYVSILVTVFKMKSVDRRVKTLVTCVEHIIVVAIFYIPLLVIFSIGFFSMVVDPEKRVLSLSLASCMPPCINPIVYSLKTKEIKTRTLVLFRKTKVST
>LOCXPOR63.236.HIT1.OR.2R.280.7tm_4.exons1.LR880658.1.Poecilia_reticulata
MSSSRSVSNTSVIIHPPGFYIVGFESFPFISVYFIFLAFVYMFSVMFNCLLIYTIAVSHSLHTPKFLAITNLAVIDLVLNTCTIPGMIKIFLIKDNFIPFNLCFVQMFVYYAFAALESYALTILAYDRLIAICFPFRQNSINTVRSMCWIISVTWCLTLVMITFTTSSMTRLSFCNSVRVFSYFCDYAPVFRLACNDYSLQWSASSSLSVLTLGGPFVFILLSYVSILVTVFKMKSVDRRVKALATCVEHIIVVAIFYIPLLVIFSIGFFQWQWTQRREF
>LOCXPOR65.238.HIT1.OR.2R.325.7tm_4.exons1.LR880658.1.Poecilia_reticulata
MNREGENTIMFNSTFVRPLHFYLGGFYNIPHVKYYYVFLCFVYIMTVLSNGFLLSVIYLVKSLHTPRYIIVFNLALTDLCGSTALIPKLLDTFLFNRRYIVYEACLTYMFFVLFFGSMQSWTLVIMAYDRFVAICFPLRYNIIVTRKSIVTILLCSWTSLVMVIGALVGLLERLSFCASVVIQSFFCDHGPTYRLACNNIYINYIMSNFTFAVVICIPLVLIGATYICISIALSRTASREERLKAMRTCTSHLILVALFFIPYLSTNITVKTNGIDPNMRILNSSLSHTVPSLLNPIIYALKTEEVISAFKRFCKRRKINRLVSQ
>LOCXPOR66.242.HIT1.OR.2R.325.7tm_4.exons1.LR880658.1.Poecilia_reticulata
MYRESLLTSMFNSSFVRPAKFYLGGFYNIPHVKYYYVFLCFVYIMTVLGNGFLLSVIYMVKTLHSPKYIIVFNLAFTDLCGSTALIPKLLDSFLFNRRYIVYEACLAYMFFVLLFGGIQSWTLVTMAYDRVIAICFPLRYHSIVTTKSVAVILLCSWMFLVGFMATLAGFINRLSFCSSVEIKSFFCDHGPIYQLACNDKSYSHILAIAGLIVVMCIPLILIVGSYVCISIALSRTISRERRLRALETCTSHLILVAIFFLPFMGTTITVLTSYIHPNARIINSSLTFTVPPLLNPTIYSLKTEEVKDAIKKLCRRVKMNKTAIK
>LOCXPOR67.243.HIT1.OR.2R.311.7tm_4.exons1.LR880658.1.Poecilia_reticulata
MELFNSAFGKNITFVRPAYFVINGFIGLPNMKSYYIFLFFLYIISVVGNTAVMAVIYLDHNLRTPKYVAVFNLAFVDLLESSALVPKVIDIFLFNHNIIPYNVCLTFLFFCYTCLSMQSFNLVALSYDRLVAIIFPLHYQVKVTCRSMLTLIASFWIFAVVAVLVAVGLLTRLSFCKSLVINSYFCDHGQIYRLACNDNFPNDVIGFFYPVLIFWLPLVFILLSYLYISYTLVKVATFQPGIKAFKTCIAHLSLVVIYFTPVLITFTMMEKIHPNNRIINLSLASVLPPMLNPIIYVLQTHEIKVSMKNYL
>LOCXPOR68.244.HIT1.OR.2R.319.7tm_4.exons1.LR880658.1.Poecilia_reticulata
GTVQLCFWKKYNFCASCVFVINGFIGLPNMKSYYIFLFFLYIISVVGNTAVMAVIYLDHNLRTPKYVAVFNLAFVDLLESSALVPKVIDVFLFNHNIIPYNDCLTFLFFCYTCLSMQSFNLVALSYDRLVAIIFPLHYQVKVTCRSMLTLIASFWIFAVVAFLVAVGLLTRLSFCKSLVINSYFCDHGQIYRLACNDNFPNNVIAFFYPVLIFWLPLVFILLSYLYISYALVKVATFQQGIKAFKTCIAHLSLVVIYFTPVLITFTMMEKIHPNNRIINLSLASVLPPMLNPIIYVLQTHEIKVSMKKLFKIFFKSKIR
>LOCXPOR69.245.HIT1.OR.2R.318.7tm_4.exons1.LR880658.1.Poecilia_reticulata
GRFQLCFRNEHHFYPSSLFHHQRIYWFTKHEVLLRLSLFVYFVSVLGNMAVMAVICLDQNLRTPKYVAVFNLAFVDLLGSCALVPKVLDIFLLNHYYVPYNDCLTFLFFCYTCLSMQALNLVALCYDRLMAIMFPLHYHVKVTHKIMFSMITFFWLFVITCTLIAVGLLTRLSFCGSVVINSYFCDHGQLYKLACNDNFPNSVVGNLLPVLLLWLPFLFIVSSYVCIGCVLAKVTAAHERAKTFKTCTAHLSLVVIYFLPIIITFTMSSRIHPNARIINLSLTSVFPPMLNPIIYVLQTQEIKASLQKILKIRRKFRI
>LOCXPOR70.246.HIT1.OR.2R.322.7tm_4.exons1.LR880658.1.Poecilia_reticulata
MEPFNSAFGKNVSLVHPAYFIISGFVGLPNMKYYYVFLFFVCIVSVLGNVAVMAVICLDQNLRTPKYVAVFNLAFVDLLGSCALIPKVLDIFLFNHYYVPYNDCLTFLFFCYTCLSMQALNLVALCYDRLMAIMFPLHYHVKVTHKIMFSMITFFWLFVITCTLIAVGLLTRLSFCGSVVINSYFCDHGLMFELACNDNFPSIIISFLSPILILWLPMVFILSSYICIAFALFKVAVVKERVKALKTCTGHLSLVAIYFIPILITFTIGAEIHPNARIINLSLTSVIPPMLNPIVYVLYTQEIRLSIKRILKFTQRDKVMAK
>LOCXPOR71.247.HIT1.OR.2R.316.7tm_4.exons1.LR880658.1.Poecilia_reticulata
MELFNPALEENITFVHPAYFIIAGFIGIPNVNFYFVFLLFVYVLSVVGNGTVLTLIIVDHTLKGPKYVAVFSLALTDILSSTTFLPKIINMFLFNHRYISYNECLTFMFFGFTLLSMQCFNLVALSYDRLMAIMYPLHYHVKVTQRFMINLIAFLWIFAITLVLIAVGLITRLSFCKSVVIDSYFCDHGPVYRLGCNDVSPSRVVGVLCPVIMLWLPLAFILTTYCCIVYALSKISTAQERRKAFKTCTGHLSLVTIYFLPVTLVFGIGSKMHPNARIINLSLTTIIPPMLNPIIYVFQTQEIKQALKKLIKKTRQ
>LOCXPOR72.248.HIT1.OR.2R.299.7tm_4.exons4.LR880658.1.Poecilia_reticulata
TEVSAFIIVGFPGLQLEYFHTVAWFLFILYVTTVVGNLVLVVMFALEHSLQKPMYIIMVSLALSDIGFTTVALPKLIARYWWNDASIGFYTCHFQRHMIHYFGSLNSMIMLTMAVDRYLAVCFPLRYPMLMTAPTMTILTVFSWLVAHVFPGVTSINFTQISFCGSNEIIQAFCETLSLTALACGDKSYLSWASYVTAMFILLVPLGFVIFSYFFIIISVFHMTSGQGRRKTLSTCATQGFIISIYYIPRFFVYSAPHVPNMQMTPDSRIATTFFYSFFPPLINPFVYCLRTKEIKAIW
>LOCXPOR73.249.HIT1.OR.2R.300.7tm_4.exons1.LR880658.1.Poecilia_reticulata
NFSLVTSIYLSAYYGMEELRSMYFCIFLIVYLAIITENVLLIRVVYCEKSLHQPMCVLLCNLAVNELLGSTALLPATLINILSHTHQISVSFCQTQVFVIHTYAITEFTILAVMSYDRYVAICHPLSYHVIMSRRIVKLIVFMWLYPMLALSVVFVFTLQLPYCGRTIEKLYCLNYLLVQLACTNTFIVNIIGLLSAALYTAPQLIMIFYSYTHILKICIMSFRKSKFKALRTCIPHLLSVINYATGCFFELAQGRLDNRHMSYHTKLFLSLYFLIFPPLLNALIYGLGTQIIRVRLIKL
>LOCXPOR75.251.HIT1.OR.2R.315.7tm_1.exons1.LR880658.1.Poecilia_reticulata
SGVESGASALADEVHDEDGPDVLVSEAVDERAEALGQDDDGHVEADLQADGRDALQVAGDDDQQRVVDGGGHAEAQLHQVQQQRAPRPQGRRFVRGRRARRHDDAGVGEGDGGRPQQEQEVGEGSVVVVRHGVDEGAFLPAVVHHLHYPQVSYREAGQHQAELDDGVGGADAPDDNDGGASVPQGDDGAVPEGVAHRHVPLQAHADQRDHGHAVDQAAEGGECGAHRVQQREADRGHQEHGLALEQLHGVHQQQVEQQHEAGRLSEQRPAAQRVQHGDVDEEEHAAWQRGDDGEQHQAQDPLVRPRHRHVQRTPP
>LOCXPOR75.251.HIT1.OR.2R.315.7tm_1.exons1.LR880658.1.Poecilia_reticulata
RRSALNVTVTGPHQGVLGLVLFTIVTTLPCCVFLFINITMLYTLRSRPLFREASRFVLLFNLLLVDTVQLFQSQSMFLMSAVSLTLLYPVCAALTAFSSLVHCVSMVTLVSMCLERYVAVCYPLRHSAIVTLRNTGAAIVVIWGVSSSHAIVQLSLMLSRFSVADLGVMQMVYYCGKESAFIDPVSDHYDRAFTYFLFLLGAATVSFAYAGIIVAARSASTDKASALRARRTLLLHLVQLGLSMSSTVYNSLLIVITSNLERVPAVRLQISLYMAVIILPKCLSSLIYGLRDQNIRPILIMNLICQCRGSALHTR
>LOCXPOR76.252.HIT1.OR.2R.308..exons1.LR880658.1.Poecilia_reticulata
QEECAERDGDGASPGGPGPGAVHHRHHAAMLRVPLHQHHHAVHAAQPAAVQRGVPLRAAVQPAAGGHRAAVPEPVHVPAVRGQPHAAVPGVRRTHRLQQPGPMRVHGHAGQHVPGAVRGCVLPLRHSAIVTLRNTGAAISVIYGVSSSHVIVQLSLMLSRFSVADLGVMQMVYYCGKESAFIDPVSDHYDRAFTYFLFLLGAATVSFAYAGIIVAARSASTDKASALRARRTLLLHLVQLGLSMSSTVYNSLLIVITSNLERVPAVRLQISLYMAVIILPKCLSSLIYGLRDQNIRPILIMNLICQCR
>LOCXPOR77.253.HIT1.OR.2R.310.7tm_4.exons1.LR880658.1.Poecilia_reticulata
MENFTYNSFMLQLEGIDFTKDVVYAAFFLFLAFYIFTVTLNLGFLILIIIEKNLHQPMYILFCNLTVSDIIAATEVFPRLLVDILRPPSERLISYYECVVQAFLTQWVSSTCHTVLMIMAFDRYVAICNPLRYSAIMTRRMLVKLSVTAWGVPFLFVLVLIGLSVRLNRCRTFVSNPLCDNALLFKLSCESVEINNIYGLFYTVLLLVASVGSIVLTYGKIAVICVTSKNKSMKKKALKTCSTHLVVYLILLFSGFSVIALHRFPQYSYYRKILTILFFVVPGSLNTIIYGVQSKEIRNFLSEKIKTHQC
>LOCXPOR78.254.HIT1.OR.2R.311.7tm_4.exons1.LR880658.1.Poecilia_reticulata
MENFTYNSFMLQLEGIDFTKDVVYAAFFLFLAFYIFTVTLNLGFLILIIIEKNLHQPMYILFCNLTVSDIIGTTLLFPRLLVDILRPPSERFISYYECVVQAFLNQWVSSTSHTLLMIMAFDRYVAICNPLRYSAIMTRRMLVKLSVAAWGVPFLFVLVLIGLSVRLKRCRTFVSNLFCDNASLFKLSCESVEINNIYGLFYTVLLLVASVGSIVLTYGKIAVICVTSKNISMKKKALKTCSTHLVVYLVLSFSGFSVIALHRFPQYSYYRKILAILCYIIPGSLNAIIYGVQSKEVRQFMFKTPKCRKVL
>LOCXPOR79.255.HIT1.OR.2R.310.7tm_4.exons1.LR880658.1.Poecilia_reticulata
MENYTYNSPTLQLEGLKVADYSMRLVFFLFLLSYIIFMIMNLGILIIIVFEKNLHQPMYVLFGNLTVSDIIGSTHILPRLLSDILLPPTERLISYYECVVQAFTTHMFGTTSHTVLMVMAFDRYIAICRPLFYSTIMTNRMIVKLIALSWGVPFVLVGILLGLTVRLNRCKTLIANPFCDNASLFKLSCESVNINNIYGLTFTVLLYVASIGCIVLTYGSITAVCLATKNKSLNSKAFKTCSTHLVVYLIMSLSGVTIVVLHRFPQYSDYRKLSAILFVIVPGSLNPIIYGLQSKEIRNFLYELFISRKC
>LOCXPOR83.257.HIT1.OR.2R.312.7tm_4.exons3.LR880658.1.Poecilia_reticulata
MENQTSVIPLKQPIVFELEGFDVQPGNGPFLFLLALLAYITVLLGNGVVICVIMTDKNLHRPMFVMICHLMVCDLLGATMVLPRLMMDLLMGLKKIAYIPAIVQAFCAHTYGAAMLTVLAVMAYDRYVAVCEPLRYHSIMTSARLHSCCAVAWIIALVLIAVLFSFHMNVKLCGRIIPLTYCSNRGILNLACIPTPVSDIYGLAMTWTLSTVTFILIAFSYIRILSVSIKQGRTNSSIRSKAFQTCTPHIVVYVLFQIASLIVIVSYRFPSLSQNIKKFFSILIFIIPPIINPIIYGLVSKGLRVSFIKHFS
>LOCXPOR81.259.HIT1.OR.2R.313.7tm_4.exons3.LR880658.1.Poecilia_reticulata
MENQTSVIPLKQPIVFELEGFDVQPGNGPFLFLLALLAYITVLLGNGVVICVIMTDKNLHRPMFVMICHLMVCDLLGATMVLPRLMMDLLMGLKKIAYIPAILQAFCAHTYGTTMLNLLTAMAYDRYVAVCEPLRYHSIMTSARLHSCCAVAWIVALLLIVVLFSFHMNVPLCSRLIQNVYCSNRGILDLACIPTPVSNIYGLTITWTFSTLNFILIAFSYIRILSVSLKQGRTNCSKPNKALQTCAPHIIVYVVYNVAALILILSYRFPSLSQNIKKFLSILVYIIPPIINPFIYGLVSKDLRVSSIKHFSI
>LOCXPOR83.260.HIT1.OR.2R.312.7tm_4.exons3.LR880658.1.Poecilia_reticulata
MENQTSVIPLKQPIVFELEGFDVQPGNGPFLFLLALLAYITVLLGNGVVICVIMTDKNLHRPMFVMICHLMVCDLLGATTFLPRLMMDLLMGLKKIGYIPAIVQAFCAHTYGAAMLTVLAVMAYDRYVAVCEPLRYHSIMTSARLHSCCAVAWIVALLLIAVLFSFHMNVPLCGHLVQHVYCSNRGILNLACIPTPANNIYGLAMTWTLSTGTFFIIAYSYIRILSVSLKQGRTNSSIRSKAFQTCAPHIVVYVLFQIASLVVILSQRFPSLSQNMKKFLSILIFIIPPIINPIIYGLVSKDLRVSFIKCFS
>LOCXPOR83.262.HIT1.OR.2R.312.7tm_4.exons3.LR880658.1.Poecilia_reticulata
MENQTSVIPLKQPIVFELEGFDVQPGNGPFLFLLALLAYITVLLGNGVVICVIMTDKNLHRPMFVMICHLMVCDLLCATTFLPRLMMDLLMGLKKIGYIPAIVQAICAHTFGAAMWTILAVMAYDRYVAVCEPLRYHSIMTSARLHSCCAVAWIVALLLIAVLFSFHMNVPLCGHLVQHVYCSNRGILNLACIPTPANNIYGLAMTWTLSTGTFFIIAYSYIRILSVSLKQGRTNSSIRSKAFQTCAPHIVVYVLFQIASLVVILSQRFPSLSQNMKKFLSILIFIIPPIINPIIYGLVSKDLRVSFIKCFS
>LOCXPOR84.127.HIT1.OR.2R.308.7tm_4.exons3.LR880658.1.Poecilia_reticulata
FTPLRQPIVFELEGFDVPPGHGPLLFFLALFAYMVVLLGNGVVICVIMTDRNLHRPMFVMICHLVVCDLLGATAVLPSLMMHFLMGQKKISYFPAIAQGFCVHTYGVAVQTILGVMAIDRYVAVCEPLRYHSIMTSARMHSCCAVAWIVALLLIAVLFSFHMNVPLCGHLVQHVYCSNRGILNLACIPTPASNIYGLAMSWSVSTGVFVIIAFSYIRILSVSFKRRRTDSRVHKKALQTCVPHLVVYVLYQIASVIIIVSLRFPSVSQNIRKFFSILFIIVPPALNAIIYGLVSKDLRSGITKLFSMR
>LOCXPOR85.128.HIT1.OR.2R.303.7tm_4.exons3.LR880658.1.Poecilia_reticulata
FTPLRQPIVFELEGFDVPPGHGPLLFFLALFAYMVVLLGNGVVICVVMTDRNLHRPMFVMICHLVVCDLLGATAVLPSLMMHFLMGQKKISYFPAIAQGFCVHTYGAAIQTILAVMAYDRYVAVCEPLRYHSIMTSARLHSCCAVAWIVALLLIAVLFSFHMNVPLCGRFLQHVYCSNRIMMSVACIPTPMSDIYGLSMTWSLSTGMFIIIAFSYIRILAAVLKHGRTDSSIRTKAFQTCASHLVVYVFYEIATLIIVVSYRFPSITKNITKFLSILFIIVPPAINPIIYGLVSRDLRSSIIK
>LOCXPOR86.129.HIT1.OR.2R.302.7tm_4.exons1.LR880658.1.Poecilia_reticulata
GFVYNSLTLQLEGLNVSGGSRYAAFLSILLSYVFIVAANVGVAVLVFLDKSLHQPMYLMLCSLSANDVLGNSVVLPRVLLDVVRPPADRLIGYYECVLQAFIIHMFNTTCHTVLMAMAFDRYVAIGNPLRYSAIMTNRMVVKLTVGAWGAALVLVGVLLGLTVRLSRCRTFMRSLYCNNASLFLLSCEDVFINNAYGLSFTVVLFTASIGSMVVTYTKITVVCLTSKSTTLNRKALKTCSTHLLVYLIMFVSGMIIIILQRFPQYAEEKKIAALLFHIVPGALNPVIYGMQSKEIQKYFSRT
>LOCXPOR87.130.HIT1.OR.2R.307.7tm_4.exons1.LR880658.1.Poecilia_reticulata
MENTTLDPDLLLLEGLKVTPHSSIPAFILLLLIYVFVMLSNVGLVTMITLQRSLHQPMFLLFCSMGANDVLGASTIIPPVLSTVFTPTAQRYISYSSCVLQAFFAHFHASVIHTVLMIMAFDRYVAVCKPLHYATIMTSWMVVKLSVSAWAVCLLLVLVLVGLSVRLSRCQAVILNPFCDNPSLFKLSCESVLVNNIYGLAYTVVLLGSSLGSITLTYLRIAMVCLSNRSKTNSTRALQTCSTHLVLYIITFLSGALIIVLHRFPELSDQRKMASILFHVVPPAMNAIIYGLQIKAVRQKIFILFTK
>LOCXPOR88.131.HIT1.OR.2R.301.7tm_4.exons1.LR880658.1.Poecilia_reticulata
NYTLNSLTLQIEGLEVTETFLYPVFCFFLFSYLGIMLLNMGIVILICMDRSLHQPMYLLFCNLPFNDILGVSYMVPRLMSDILLPPAERLISYYECVVQAFCSHMLGTTSHTVLMIMAFDRYVAICNPLRYSVIMTSKMVVKLTVSAWGSALVLVGILLGLTVRLSRCRTLITNPFCDNVSLFKLSCENVVINNIYGLTFTVVLFTSSIGSILFTYTRITMVCLTSRNKSINTKALKTCSTHLVVYLIMLFCGILIIAMHRFPQYSDQRKISSILIHIIPSSLNPIIYGVQSKEIKKFLSR
>LOCXPOR89.132.HIT1.OR.2R.311.7tm_4.exons1.LR880658.1.Poecilia_reticulata
MENETFNSVTLQLEGLKVIETSVYPVFLFFLFSYLFIMILNIVIIVLVWIDKSLHQPMYLLFCNLPVNDIFGNSIVLPRLLSDLLKPPSELIIGYYECVVQAFCTHMFGTTSHTVLMIMAFDRYVAICNPLRYSAIITNRMVVKLTVSAWGSALVLVGILLGLTVRLSRCRTLITNPYCDNASLFKLSCESVVINNIYGLTFTVVLLTASIGSIVLTYTRITMVCLTSRNKSLNSKALKTCSTHLVVYLIMLFCGILIIVLHRFPQYSDQRKMSAILFHIIPCSLNPIIYGVQSKEIKRFLSHAFRSRKVL
>LOCXPOR90.133.HIT1.OR.2R.331.7tm_4.exons1.LR880658.1.Poecilia_reticulata
ISHLSTVIPAHWFLHLVMIENYTFNSYMLQIEGLNVEEASMYPAFFLLLSVYLFIMIANVGIVALIILDKSLHQPMYLLFCNLPFNDILGNSVMLPRVLMDILQPQAERLISYYECVVQAFCSHMFGTTSHTVLMIMAFDRYVAICNPLRYSVIMTNRMVVKLTVSAWGSALVLVGILLGLTIRLSRCRTLITNPYCDNASLFKLSCESVVINNIYGLTFTVVLLTASIGSIIVTYTRITVVCLTSKSKSLNSKALKTCSTHLFVYMIMFVFGKMNIALHRFPEYSEYRKLCLILFHIIPGSLNPIIYGVQSREIKRFLSKLFYSRKILSS
>LOCXPOR91.134.HIT1.OR.2R.301.7tm_4.exons1.LR880658.1.Poecilia_reticulata
NFTFNSFTLQMEGIKVTPTSMYPLFFFFLSIYLFIMISNVGIVILICMDRSLHQPMYLLFCNLPFNDILGNSYMVPRLMSDILLPPAERLITYYECVVQAFCSHIFGTASHTVLMIMAFDRYVAICNPLRYSVIMTSRMVVKLTVSAWGSALVLVGILLGLTVRLSRCRTLITNPYCDNASLFKLSCESVVINNIYGLTFTVVLLTASISSIVLTYARITMVCLTSRNKSVNSKALKTCSTHLFIYMIMFVCGKFHIVVHRFPQFVDQRKLVAILFHIIPGSLNPVIYGAQSKEIKKLLSR
>LOCXPOR92.135.HIT1.OR.2R.304.7tm_1.exons1.LR880658.1.Poecilia_reticulata
NVSQSNTSVERQYQEFLEDVITFTLCTIISCVFLFINGTMLFTLRSKSVFRDTCRYILLFNLLLADTVQLSLSMVLFLLVVCRIKLTYPLCGSVTSLSNLTNVISPLTLMVMSLERCVAVCLPLRHAVIITITNIRMAIVALWALSSLHNLTRIALLLDFPFGDLETLQMERFCSDFAMLLGPSSKDYDNVFTGCLFVSAGLIVISSYVGVIIAARSASVDKSSALKARNTLLLHLVQLCLSLSSTVHNPILGPISKTITRVEFNRLQRFLYIILIISPRCLSSLIYGLRDQTVRPVLLHHLRC
>LOCXPOR93.136.HIT1.OR.2R.312.7tm_1.exons1.LR880658.1.Poecilia_reticulata
SSSPFNITIEQQYQGLLERIVLSFLSTGPACLFLLINGILMFSLRSKPVFRYTFRYILLYNLLVADTAQLVVTQVLFLLAVGRVRITYAVCGTITTMANLTAGISPLTLVIMSLERYVAVCYPLRHASIITIKNTVVAIITTWAVSSLNNVTRNLFLIEYSYEKFGKVLMKDYCTDVGWIPNSLCDYYDNVYNAVVFVSAGLTVIFSYTGVVIAAKSASTDKASALKARKTLLLHLVQLVLSLSYTFYYPLLLALATTVRRIVFVWVQDVIYVLIIVLPRCLTSLIYGLRDQAIRPVLLHHLFCRSKLSVEP
>LOCXPOR93.138.HIT1.OR.2R.281.7tm_1.exons1.LR880658.1.Poecilia_reticulata
SSSPFNITIAQQYQGLLERIVLSFLSTGPACFFLLINGILMFSLRSKPVFRYTCRYILLYNLLVADTAQLVVTQVLFLLAVGRVRITYAVCGTITTMANLTAGISPLTLVIMSLERYVAVCYPLRHASIITIKNTVVVIIATWTVSSLNNVTRNLFLIEYSYENFGSVLMKDYCTNIVQFANSLRDYYDNVYNAVVFVSAGLTVISSYTGVVIAAKSASTDKASALKARKTLLLHLVQLVLSLSYTFYYPLLLALAKIVERIVYVWVQSVFMCFFSSYPDV
>LOCXPOR94.139.HIT1.OR.2R.314.7tm_1.exons1.LR880658.1.Poecilia_reticulata
MFNVSQSESNMTTASQNQDLLRIALISTLSTVPSLVFLYINGTILFMLRSKAVFRDTCRYILLYNLLLADTVQLAQSQMQFLMSVCRVKLAYSLCTVLSMLISLTTGISPLTLVVMPLERYVAVCYPLRHSSIITIRNTTVVIIAIWAVSSLNNLTRVLLFLEFSLEKMESWQIEDVCSNVALVLGAVTAEYDRAFTCAVFVSAGVATTFSYVSVIIVARSASTDKALAHKARNTLLLHLVQLGLSLSSTIYNPLIIALSKILTRDAFLWVRSVFYVCFIIFPRCLSSLIYGLRDQTIRPALLYYLCCRLKVKI
>LOCXPOR95.140.HIT1.OR.2R.309.7tm_1.exons1.LR880658.1.Poecilia_reticulata
SQTNISVELQYQEFLERVITFTLCTIPSCVFLFINGTMLFTLRSKSVFCDTCRYILLFNLLIADTAQLAVCQVLFLLSVCRITLTYPVCGMLTVFANITNVISPLTLMVMSLEQYVAVCLPLRHAMIVTIRNTRLAIIAVWTSSSLHNIFRVILLLNFPFKDLDSLQMTNLCNEFNMLLGSRSKMYDNAFTGLLFASAAMAIISSYVGVIIAARSASTGKASALKARKTLMLHLVQLCLSLSSTIYNPMLIALIKIVQTVVFIRLHKFLYILMIIFPRCLSSLIYGLRDHTIRSMLLGHLDCQLKHKAV
>LOCXPOR96.142.HIT1.OR.2R.316.7tm_1.exons1.LR880658.1.Poecilia_reticulata
MSFVSQPRSNTSVELNDVGLLERVITFTLCTIPSCVFLFINGTILFTLRSKSVLRDTCRYILLSNLLLVDTAQLVISQVLFLLSISRITLTYPVCGMLTVFANITNVISPLTLMLMSLERCAAVCLPLRHAMIVTIRNTRLAIIAVWISSSLHNIFRVILMLDFPFKDLDSLQMPNLCNEFNMLLGSRSKVYDNAFTGFLFASAATVIISSYIGVIMAARSASTGKASAQTARNTLMLHFLQLCLSLSSTIYNTLLVALLKIIQSVGFIRLNKFLYVLIILFPRCLSSLIYGLRDHTIRPILLGHLGCQRKLKTVP
>LOCXPOR97.143.HIT1.OR.2R.315.7tm_1.exons1.LR880658.1.Poecilia_reticulata
MSFVSQPRSNISVVFDDDGLLERMTTFALCTILSCVFLFINGTILFILRSKSVFRDTCRYILLFNLLLADTAHLVISQALFLLSVCRITLTYPLCGTLTVLGILTNVISPLTLMMMSLERCVAVCLPLRHAMIVTIRNTRLAIIAAWTLSSLHNIFRGILLLDFPFEDLDSLQMTNLCSDLTMQLGSKSKMYDNAFTGILFASAAMAIISSYFGVIIAARSASTGKASALKARKTLMLHLVQLCLSLSSTIYNPMLIAFIKIVQREGFLRLYRFLYIVLIIFPRCLSSLIYGLRDHTIRHVLLAHLGCHLKRKAV
>LOCXPOR98.145.HIT1.OR.2R.314.7tm_1.exons1.LR880658.1.Poecilia_reticulata
MFNVSQSESNMTKASQNQDLLRIALISTLSTVPSLVFLYINGTILFTLRSKAVFCDTCRYILLYNLLLADTVHLAQSQMQFLLSVCRVKLAYSLCTVLSMLANITTGISPLTLVVMPLERYVAVCYPLRHSSIITVRNTTMVIIAIWAVGSLNNLTRVLLFLVFSLEKMESWQIEDVCSNVSLVLGAVTAEYDRAYICVVFVSAGVATTFSYVSVIIAARSASTDKALAHKARNTLLLHLVQLGLSLSSTINNPLNIALSQILTRDAFLWVRSVFYVCFIIFPRCLSSLIYGLRDQTIRPALLYYLCCRLKVKI
>LOCXPOR99.146.HIT1.OR.2R.313.7tm_1.exons1.LR880658.1.Poecilia_reticulata
MFFTNQTQLNTTVSLQREGLLGILTNSIMTTLPCAVFLFINMTMLYTLRNKQVFRETSRYILLFNLLFADTVQLAQSQSMFLLSSFRLTLLYPVCAALTAFSSLTLSASIVTLVIMCLERYIAVCYPLRHSAIITIRNTGVVICVIWCVSSLHVVAQLSLMLKFSFQDLQLKEMMDFCGKESVFLDPVSALYDRAFTYFLFVLGGVTVTFSYTGIIVAAHSASTDKASASKARRTLLLHLLQMGLTMSSTIYNSLIIAISKNLGRLEAVRIQVFLYICIIVLPKCLSSLIYGLRDQTIRPILMLNLSCQWRRS
>LOCXPOR100.147.HIT1.OR.2R.322.7tm_1.exons1.LR880658.1.Poecilia_reticulata
FNLLKMSSTNQTQLNTTFNLQRQGILGVVFVSIVTTLPCCVFLFINVTMLYTLRSKEVFREISRYILLFNLLFSDTIQLAHSQSMFLLSSFRVTLLYSVCGVLVSFNSLTLSISVITLVVMCLERYIAVCFPFKHNVFITTKNTGVVILVIWCFSSLRVIVVLSLILKFSFYNVKEMQMVDFCGKDSMFSDPASDIFNKVFTYFLCVLGGITVVFSYTGIVVAARSASTDKASANKARRTLLLHLLQLGLTLSSTIHNSLLIVISNNLDRIQAVNIQIILYVCVIVLPKCLSSLIYGLRDQTIRPALMLNLTCQWRGSALIS
>LOCXPOR101.149.HIT1.OR.2R.323.7tm_1.exons1.LR880658.1.Poecilia_reticulata
MFNLVNMSSTNHTQLNTTLDVQRQGILGVVFVSIVTTLPCCVFLFINVTMLYTLRSKEVFREISRYILLFNLLFSDTIQLAHSQSMFLLSSFRVTLLYSVCVGLTILNNLTHSVSVITLVVMCLERYIAVCFPFKHSVFITTKNTGVVICIIWCFSSLKDMMQMSLALKLFLHNVSPVQMQDFCGLENVFVDPASVIFNKVFTYFLCVLGGITVVFSYTGIVVAARSASTDKASANKARRTLLLHLLQLGLTLFSTIHNSLLIVISNNLDRVQSVNMQIILYVCVIVLPKCLSSLIYGLRDQTIRPVLILNLTCQWRGSALIS
>LOCXPOR102.150.HIT1.OR.2R.310.7tm_1.exons1.LR880658.1.Poecilia_reticulata
TNQTQRNNTVELQREGLLGIVLFSVVTTLPCSVFLFINLTTLYTLRSKDVFRETARYVLLFNLLLADTLQMAKSQSLFLLSICRVSLLYPVCATVGAFYSLSHRISSLTLVIMCLERYIAVCYPLRHNAIVTTRNTTLVIWVVWTITSLNVMIQTIIMFKFLSEEQQHMQMTDFCGSESMSTDPASDLYDKVSTYFLFVLGGVTVIFCYTGIIVAARSAATDKESASKAKRTLLLHLLQMGLTVSSTIHNSFITAISKNLDRVPAVRLQIFLYVSISILPKCLNCLIYGLRDKTIRPILILNLSCQWRGS
>LOCXPTAAR1.59.HIT1.TAAR.2R.328.7tm_1.exons1.LR880645.1.Poecilia_reticulata
QMDNPDRVELCYPQHPNSSCSGPKRPPSQAVLLYTLLSSVTVVTVALNLLVIISISYFRQLQTPTNTLVLSLAASDLLVGLLVMPVEAVRFIEPCWLLGDVMCALSYIAGFTLTSASVGNMVLISIDRYVAICFPLQYSSKITRSRAEVSVSLCWACALLYNGLILKDHLRQPDRYNSCYGECLVVISYISGTIDLVFTFVAPCSVIVFLYMRVFVEAVSQARATRSHVTAVTVRVTAKKSEQKAARTLGIIIFMFLVTFCPYYYPSLAGQDISNSASSWAIVSWMVYFNSCLNPLVYALFYPWFRKSISLIVTLKILKHDCSQTNML
>LOCXPTAAR2.100.HIT1.TAAR.2R.306.7tm_1.exons1.LR880646.1.Poecilia_reticulata
DGSGDSSLCFLNHNSSCRRLLLPLSKTALFHTLLTLVSLLTVMLNLLVIISISHFRQLRTPTNSLLQSLAVSDLVVGLLVMPVEGLRYLETCWLLGRLMCALTPYVFYCLISTSLGHTVLISVDHYVAICDPLLYPTRISVVKVQICVSLCWACSMLYNGLIMMGHLGWPDRFSSCHGESVVVISHISGIVDLFVSFIAPCTVMVVFYLRVLLAALSAACHPITDEIGAGCVRIRVDGSQDPCRCDCCVYGVFLSLFLPFLSSGEDMSNSFSYYAVLSWIMMLNSSMNPLIYALFYPWFRKASNSS
>LOCXPTAAR3.116.HIT1.TAAR.2R.324.7tm_1.exons3.LR880646.1.Poecilia_reticulata
MEALSEAGLCFPQLINTSCRRPQHFPSENVLLYIVLSCVSLLTVTLNLLTIIPTFTAAELHTPTNLFLLSLAVSDFLVGLLLMPIRILLTGGCWLLGSLMCALFNYTSFLLTSASVGNMVLISVDRYIAICDPLSYHVKVTQSRVQICICLCWGCSAFYNGVIMKDHLKDPDRFNSCYGECVLLIDFLVGTFDVVLTFFAPITVILVLYMRVFVVAVSQARAMRSQTAAVRIQGSVRITAKKSERKAATAVGVVVIVFILSFCPYFYPTLAGVNFSYNEFLLAFSIWLFYLNSCLNPLIYALFYPWFRKSIKLIVTLQILQPSS
>LOCXPTAAR4.132.HIT1.TAAR.2R.330.7tm_1.exons3.LR880646.1.Poecilia_reticulata
MEALSEAGLCFPQLINTSCRRPQHFPSENVLLYIVLSCVSLLTVTLNLLVILKCSSVLQLHTPTNLFLLSLAVSDFLVGLLLMPIRILLTGGCWLLGSLMCALFNYTSFLLTSASVGNMVLISVDRYIAICDPLSYHVKMTQSRVQICICLCWGCSAFYNGVIMKDHLKDPDRFNSCYGECVLLIDFLVGTFDVILTFFAPITVILVLYMRVFVVAVSQARAMRSQTAAVSIQGSVRITAKKSERKAATALGVVVIVFILSFCPYFYPAFAGQELLSSDLLSNFGIWLFYLNSCLNPLIYALFYPWFRKSIKYILTLQILQPASCDINIL
>LOCXPTAAR8.144.HIT1.TAAR.2R.294.7tm_1.exons2.LR880646.1.Poecilia_reticulata
MLCFISVTTVSLNLLVIISISHFRQLHTSTNLVLLSLAVSDFSVGFLILFQLMLIDGCWYLNDSMCVLYYILDVVVTSASVGNMVLVSIDRYVAICDPLHYSLKVTPKRARVCISLCWISSLSYVTIVLRMNFKEPGRFNSCFGECVINVGFTEQVADLFVTFIIPITVIVVLYVRVFLVAAAQVQAMRSHVAAVTHQHSRKIIVKDSEMKAAKILGVVVVAFLMCLCPYFCVTLVGQDTLLNTLSSAFVICLFYFNSCLNPLIYAFFYPWFRNSIKYIISLQILKPGSCDANI
>LOCXPTAAR5.72.HIT1.TAAR.2R.322.7tm_1.exons2.LR880646.1.Poecilia_reticulata
MQTVEEDELCYPHLNSSCRKATRPPSLSMLIYIALSLIALLTVILNLLVIISVCHFKRLHSPTNILLLSLAVSDCLVGFLISFQIELIDGCWYLGDIMCAVYFVLDYVITTASIGTMVLISIDRYVAICYPLHYPSKVTSERAKICAVICWISSVLFQSFLLRSNLQKPGRYNSCSGECVVGVDYVGEILDLLLSFVGPVAATLILYVRVFVVVVSQARAMQSRVAAVSVSITAKKSEIKAAVILGVVVVVFLMCICPYFCVTLMAEDAGVSASSVAILLFYFNSTLNPLIYALFYPWFRKSVKLILTLQILKTGSSNTNVV
>LOCXPTAAR6.75.HIT1.TAAR.2R.327.7tm_1.exons2.LR880646.1.Poecilia_reticulata
MKTVDEAELCFPQLLNTSCRKTLLPPSVSLVIHLTLSSISLLTVFSNLLVIISICHFKRLHSPTNILLLSLAVSDCLVGFLISFQVVLIDGCWYLGDIMCALYIILDYIITTASIGTMVLISIDRYVAICYPLHYSGKVTTERAKMCILLFWMCSILYHCVLLRDNLQRPGKYNSCSGECVVFLDHIGGVFDILSSFICPVTVIIILYVRVFVVVVFQARAMQSHVAAVSLQGSVKVTVKKSEMKAAITLGVVVVVFLMCTCPYFCVSLIAEDAAVSASSATFILFYFNSTLNPLIYALFYPWFRKSVKLIFTLQILKPESCETIMM
>LOCXPTAAR7.76.HIT1.TAAR.2R.324.7tm_1.exons2.LR880646.1.Poecilia_reticulata
MKDSEEAELCFPQHLNASCSKTMRPPSVSLLIYITLSFISLLTVTLNLLVIISISHFKRLHSPTNILLLSLAVSDCLVGFLISFQIELIDGCWYLGDIMCALYVVLDYAITAASIGTMVLISVDRYVAICYPLHYSSKVTTERVKMCVSLCWMIAFLCHSLLLKDSLQKPGRYNSCFGECVVVLDYVGGIVDLLSSFVGPVAAILILYARVFVVVVSQARAMQSHVAAVSLQGSVKVTAKKSEIKAAITLGVVVVVFLLCTCPYFCVILMAEDAAVSASSVTFLLFYFNSTLNPLIYALFYPWFRKSVKLILTLQILKSDSSDA
>LOCXPTAAR7.77.HIT1.TAAR.2R.280.7tm_1.exons2.LR880646.1.Poecilia_reticulata
MILNLLVIIAIMHFRQLHTSTNVLLLSLAFSDFILGFLLFFQIFLNGCWYFGNIMCAFITALGFIVASTSVQTMVLISIDRYVAICDPLHYPTKVTLKRTQVSVSVCWTCSLVYSTVILKEDLQQPGRFNSCVGECTFEIGLTGFIVDLLFAFLLPVTAIIILYVTVFVVAVSQIRAMRSHVAVVTHQHSGKPKKSEIKAARTLGVVITVFLLCLCPYFCVSVLSRESIFSSLSGAYLLILYYANSCLNPLIYALFYPWFRKSVRIIVTLKILKSGSSDA
>LOCXPTAAR8.78.HIT1.TAAR.2R.323.7tm_1.exons2.LR880646.1.Poecilia_reticulata
MEETELCFPRMFNSSCRRPKRPYFEVMLVYAVLSFISVLTVILNLLVIVTISHFRQLHTPTNVLLLSLAVSDFLVGLLMFFQIILINGCWFLGDVICVLYQYLAYTITAASITTMVLISLDRYVAICYPLQYSIRMTKKLVKLCVCVCWSGSVIFQCVILKDDLQQPGRYNSCYGECIIVINYIVGFVDMTFNLILPITVIVVLYVRIFTVAASQARAMRSQVAAPALQGPLARMKSEMKAARTLGVVVVVFLLCMCPYFCVAITGQDLLLNASSATFVIYLIYFNSCLNPIIYAFFYPWFRKSIKVIVTLGILLPHSCDINV
>LOCXPTAAR9.80.HIT1.TAAR.2R.324.7tm_1.exons2.LR880646.1.Poecilia_reticulata
MMEEAELCFPEFFNSSCKRLTLPHFEVVLMYIVLSSISVLTAFLNLLVIISISHFRQLHTPTNLLLLSLAISDFSVGLLLFFQTALIGGCWFLGDIMCTVYQYLAYVITSASIGTMVLISFDRYVAICYPLHYSTKITQGRVKVCIFLCWMCSWVFQSLILIENLKQPGKYNSCIGECAFVISYIAGYADLVFSFIVPISVIVLLYLRVFVVAVSQSRAMRSHVAAVSLQHSVTAKTSQVKAAKTLGLVVLVFLLCMCPYYCVALSEEGSAMSASSAAFVICLFYFNSCLNPIIYAFLYPWFRKSMKLIFTLQIFHHDSCDTSM
>LOCXPTAAR10.82.HIT1.TAAR.2R.328.7tm_1.exons2.LR880646.1.Poecilia_reticulata
MEQETGEELCFPKLTNASCRKPGWTWTEAVLPQIMLSSISLLTASLNLLVIISVSHFKQLHTPTNTILLSLAVSDFLLGLLLMPAEIIRNTGCWFLGDLTCSLYNSLSFVITSASVGDMVLISVDRYVAICDPLLYPTRVTDRRVKAVVCLCWLCSVIYGCLAVLDELVKPGRHKSCVGDCLISVDFIAGTVDLIVSFAVPVAVIIVLYMRVFVAAVSQARALRSHVTAVTLQLSVNMTKKSELKAARTLGVLVVVFLICYCPYYCVSLAGEGLLSDTYASYSLFLFYFNSTLNPVIYALFYPWFRKAVKLIVTFQILLPGSCDSNVL
>LOCXPTAAR11.85.HIT1.TAAR.2R.320.7tm_1.exons2.LR880646.1.Poecilia_reticulata
DLCFPHLFNTSCKKPVSSWTETVLLRTILSFISLLTVAFNLLVIISLSPCRKLHTPTNILLLSLAVSDFLVGLLLMPGEIMRNTACWFFGDLMCSLYNYISYIVTSASVGDMVLISVDRYVAICDPLHYSTTVTERKVKVCVCLCWLSSALYSSVIVKADLTQPGQHNSCYGECVIVVDYILGTFDLVVTFIAPVTVIIVLYMRVFAVAVSQARAMRSQVAAVSLQLSVSLTRKSELKAAWTLGVLMVVFLMCFCPYYCVTLAGDDLLTDSSASYVIFLFYFNSSLNPVIYALFYPWFRRATKLIITFQILRHGSCEANI
>LOCXPTAAR12.89.HIT1.TAAR.2R.322.7tm_1.exons2.LR880646.1.Poecilia_reticulata
ELCFPQLNTSCRKPAVPWLNAVFLQSVLSFSCVFSVTLNLLVIISVSHFRQGSHYFLQLHKTTNFLLLSLAISDFMMGLVVFPGEGSRRTTCWFLGDVMCLLYMHIISMITCVSVANIVLISVDRYVAICYPLHYHSRITVTRIRLCISLCWIYSACYSITFVKDGLSGKKTSCHGECLFLIDFSAAVLDLILAFITPVTAIIVLYSRVFVVAVFQARAIRSTVTAVSLQRSATVGKSELKAARTLGILVIVFLICFCPFYCAALGGDVSFNTSAAALCLFCINSSVNPLIYTIFYPWFRKAIKHIVTLKIFQPGSSKANIL
>LOCXPTAAR13.91.HIT1.TAAR.2R.322.7tm_1.exons2.LR880646.1.Poecilia_reticulata
EELCFPQLNTSCRKPAVPWLNAVFLQSVLSFSSVFSVTLNLLVIISVSHFRQGNIYFPLHKTTNFLLLSLAISDFMVGLVVFPGESSRLTSCWLLGDVMCVIYLHIASMIACVSVVNIVLISVDRYVAICYPLHYHRRINVTRIRLCISLCWIYSACYSTLFVKDGFSGKKASCHGECLFFMDFSAAVLDLILAFITPVTVIIVLYSRVFVVAVFQARAIRSTVTAVSLQRSATVGKSELKAARTLGILVIVFLICFCPFYCAALGGDVSFNTSAAVLCLFCINSCLNPLIYTIFYPWFRKAIKHIVTLKIFQPGSSKANIL
>LOCXPTAAR14.93.HIT1.TAAR.2R.314.7tm_1.exons3.LR880646.1.Poecilia_reticulata
EELCFPQLYNTSCRKPKMSRNPLVFLLFFISVLTVTVNLLVIISMIVFLQLHKTTNFLLLSLAISDFLVGFVLCPGEAVKLTSCWFLGDVMCVLYIHIVSMISCASVGNVVLISVDRYVAICYPLHYHRRITVTRIRLCISLCWIYSALYCITFVKDGISAKQASCHGECLYFLDFGAAVLDLIVTFTVPVTVIIVLYSRVFVVAVFQARAIRSTVTAVSLQRSATVGKSELKAARTLGILVIVFLICFCPFYCAALGGDVSFNTSIAVLCLFCISSCINPLIYAIFYPWFRKAIKHIVTLKIFQPGSSKANIM
>LOCXPTAAR15.96.HIT1.TAAR.2R.320.7tm_1.exons3.LR880646.1.Poecilia_reticulata
MEVYDVEELCFPQLYNTSCRKPKMSRNPLVFLLFFISVLTVTVNLLVIISMIVFLQLHKTTNFLLLSLAISDFLVGFVLCPGEAVRLTSCWFLGDVMCVLYIHIVSMISCTSVVNIVLISVDRYVAICYPLHYHRRITVARIRLCISLCWIYSALYCITFVKDGISAKQASCHGECLFFINFGAAVLDLIVTFTVPVTVIIVLYSRVFVVAVFQARAIRSTVTAVSLQRSATVGKSELKAARTLGILVIVFLICFCPFYCAALGGDVSFNTSIAVLCLFCISSCINPLIYAIFYPWFRKAIKHIVTLKIFQPGSSKANIM
>LOCXPTAAR16.99.HIT1.TAAR.2R.320.7tm_1.exons2.LR880646.1.Poecilia_reticulata
EELCFPQLNTSCRKPAVPWLNAVFLQFLVSFNSVLTVTLNLLVIISVSHFRQGKLMLHRTTNCLLLSLAISDFLVGLVFFPGAGYRLTTCWFLGEIMCLLYTYIVSLIICASVVNIVLISADRYVAICYPLHYHRRITVTRIRLCISLCWTYSACYSTLLVKNGFIGKKTSCHGECLLFIDFNSTVLDLILFFVTPVTVIIVLYSRVFVVAVFQARAIRSTVTAVSLQRSATVGKSELKAARTLGILVIVFLICFCPFYCAALGGDVSFNTSAAALCLFCINSCLNPLIYTIFYPWFRKAIKHIVTLKIFQPGSSNANIL
>LOCXPTAAR17.103.HIT1.TAAR.2R.318.7tm_1.exons2.LR880646.1.Poecilia_reticulata
ELCFPQLNTSCRKPAVPWLTAVFLQFLVSFNSVLTVTLNLLVIISVSHFRQGKLMLHKTTNFLLLSLAISDFLVGLVFFPGAGSRLTSCWFLGEIMCLLYTYIVSLIVCASVVNIVLISVDRYVAICYPLHYHRRITVARIRLCISLCWTYSACYSITFVKDGLSGKNIPCQGTCVLLDYNAFAIDLVLTFTVPVTVIIVLYSRVFVVAVFQARAIRSTVTAVSLQRSATVGKSELKAARTLGILVIVFLICFCPFYCAALGGDVSFNTSAAALCLFCINSCLNPLIYTIFYPWFRKAIKHIVTLKIFQPGSSNANIL
>LOCXPTAAR18.120.HIT1.TAAR.2R.327.7tm_1.exons3.LR880646.1.Poecilia_reticulata
MEIQDRTDLCFPHLLNSSCRKPTLHWSEAVLLNSVLLFISLITVVLNLLIIISKYEAMQLHTPTNILLLSLGVSDFLVGLLLIPLEIFRFTFCWFLGDVMCVLFCYLICTIISASIWNIVLISVDRYVAICYPLHYPTRISLTRVKYCVCLCWFCASSCSFFYSKDVIIQPGRRNTCIGECTLYISYAAGITDLILNFILPVTTIIVLYLRVFVVAVSQARAMRSHITVVSFHSVTSGTKKSELKAARTLGVLVVVYLMCYCPYYCFSLVDVNLTSTSYASILFFLFYLNSCLNPLIYALFYPWFRKAVKVIVTLQILQSGSREAKL
>LOCXPTAAR22.127.HIT1.TAAR.2R.295.7tm_1.exons1.LR880665.1.Poecilia_reticulata
TRLSTCFEADAFISTLPASYPAGCLILYGFLALLSLVTVCGNLLVIISVFYFKQLHTPTNTLILSLAVADLLVGMVIFPLSLFFPLSSCMYNVSLFCKIRDSFDTLLSICSIMHLCCISVDRYYAVCRPLTYRSKINGHVVVVMISVSWSVSVLIAVSVVTTRSNDDECKDMCFVDVVMANFVGPIVSFYLPVVIMLCIYLKIFLVAQKQARSIQSIKSGATASKMERKATKTLAIVLGVLFCWSPFFLFLTFQPLGNNLVPVPVIETVTWLGLSNSTLNPFIYAFFLHLVQVSL
>LOCXPTAAR20.128.HIT1.TAAR.2R.302.7tm_1.exons1.LR880665.1.Poecilia_reticulata
HPCYEINQFSYKRTTTPSVACITVYAFLTLLSLVTVCLNLLVVISIMYFKQLHTPTNTLILSLAVADLLVGILVFPLSMAFSLSSCTYNESLFCEVRDSFDILFSTCSIMHLCCISVDRYYAVCQPLTYRSKISRHVVAIMIAVSWTVSALVSIGVIIPRLSHDGCVDLCFLDVMTANIIGSIMSFYFPVVIMLCIYLKIFLVAQKQARSIQSIKSGATASKMERKATKTLAIVLGVFLFCWSPFFLCIFFSIPVSVTETVNWLALSNSTLNPFIYAFFYTWFRSAFKMVASGKIFFGDYCN
>LOCXPTAAR20.129.HIT1.TAAR.2R.302.7tm_1.exons1.LR880665.1.Poecilia_reticulata
HPCYEINQFSYKRTTTPSVACITVYAFLTLLSLVTVCGNLLVVISIMYFKQLHTPTNTLILSLAVADLLVGILVFPLSMAFSLSSCTYNESLFCEVRDSFDILFSTCSIMHLCCISVDRYYAVCQPLTYRSKISRHVVAIMIAVSWTVSALVSIGVIIPRLSHDGCVDLCFLDVMTANIIGSIMSFYFPVVIMLCIYLKIFLVAQKQARSIQSIKSGATASKMERKATKTLAIVLGVFLFCWSPFFLCIFFSIPVSVIETVNWLALSNSTLNPFIYAFFYTWFRSAFKMVASGKIFFGDYCN
>LOCXPTAAR21.130.HIT1.TAAR.2R.302.7tm_1.exons1.LR880665.1.Poecilia_reticulata
TGAVDYLHPCNEIGPFSSSPQIVSSKLCVFLYIFLAVVAVVTVCGNLLIIVSVGYFTQLHTPTNALIVSLAATDLLVGVLVFPFSMAFSLSSCLLHEDFICQVRDNFDISLSTCSILNLCCIAVDRYYAVCQPLTYRTRMTNSIAVAMILASWGISGLIGIGITIAGLNHEPCEENCSMKVLLSSTLGPTFSFYLLALIMLCIYLKIFLVAQRQARIIHINKNSGGKASKRERKATKTLAIVMGVFLICWTPLFVCITLVPFSADPVPVSVIETLNWVTLTNSMLNPFIYAFFTAGTGQLLE
>LOCXPTAAR22.131.HIT1.TAAR.2R.318.7tm_1.exons1.LR880665.1.Poecilia_reticulata
TVIMTDLHPCYEIIDFSYKLTMTPSVMCVMLYGFLMLLSTVTVCGNLLVVISIMYFKQLHTPTNTLILSLAVADLLVGILVFPLSMAFSLSSCTYNESIFCKVRDSFDILFSTCSIMHLCCISVDRYYAVCQPLTYRSKISRHVVAIMIAVSWTVSALIGIGVIIPRLKNEQCLENCFIDVLMANTIGPILSFYFPVVIMLCIYLKIFLVAQKQARSIQSIKSGATASKMERKATKTLAIVLGVFLFCWSPFFLCITFLPFTSNPVPIPVIETLNWLTLFNSMLNPFIYGFFYTWFRSAIKIIASGKILRGNFTNLRL
>LOCXPTAAR23.133.HIT1.TAAR.2R.298.7tm_1.exons1.LR880665.1.Poecilia_reticulata
IMRRTSSTICTLLYIFLGLLSVITVCGNLLVIISIIYFKQLHTPSNYLIVSLAVADLLVGIVVFPLSMSFSLSYCLYYRDLFCKIRDSFDVILSSTSISNLCCISVDRYYAVCQPLTYRSKINTGVVLVMILMSWGVSVLVAVGFIIVEINQEKCQENCFSDAVLEKVFAPMISFYLPVTIMLYIYLRIFLVAQRQARSIQIAAESGATVSNMERKATKTLAIVLGVFLMCWLPFFLCFSFQLLGGVSVKVYETLNWLALSNSMLNPFIYAFFYSWFRSAFKMIISGKIFQGNTNTKL
>LOCXPTAAR23.134.HIT1.TAAR.2R.299.7tm_1.exons1.LR880665.1.Poecilia_reticulata
IMRRTSSTICTLLYIFLGLLSVITVCGNLLVIISIIYFKQLHTPSNYLIVSLAVADLLVGIVVFPLSMSFSLSYCLYYRDLFCKIRDSFDVILSTTSIFNLCCISVDRYYAVCQPLTYRSKINTGVVLVMILMSWGVSVLVAVGFIVAEVNQEKCQENCFSDVVLEKVLAPVFSFYLPVIVMLYIYLRIFLVAQRQARSIENAVKPGATVSNMERKATKTLAIVLGVFLMCWLPFFLCFSLQLLGGVSVMMYETLNWLTLSNSMLNPFIYAFFYSWFRSAFRIIMSGKIFQGDLTNTKL
>LOCXPTAAR24.135.HIT1.TAAR.2R.309.7tm_1.exons1.LR880665.1.Poecilia_reticulata
VSNVNPCFKIASYLPTETPTIACVFLNVFLGSISVITVCGNLLVIISIVYFRQLHTPTNALILSLAVADLLVGALVFPLTVEFSITSCLYQEEIFCKVRSSFDITLSTCSILNLCCISVDRYYAVCQPLAYRTKISSHVIVVMILVSWGVPGVVAVSLVGFNRAKCGQNCFFTVVLGKILIVLITFYFPLLVMICIYLKIFFVAQKQAHSIQSMKNSGPSVSKMERKATKTLAIVMGVFLLCWLPSFLCTTVLTFSNASQPGPLVEILNWLALSNSTFNPFIYALFYRWFRSAFRMIISGKFILGDFTN
>LOCXPTAAR25.136.HIT1.TAAR.2R.307.7tm_1.exons1.LR880665.1.Poecilia_reticulata
HPCYESYDSSYKFTSSPSFICVALYVFLGSLSLITVCGNLLVITSIIYFKQLHTPNNYLVLSLAVADLLVGVLVFPFSMAFTVTSCWYDEDLFCKVRGSFDVTLSTASILNLCCISIDRYYAVCKPLTYKSTMTDRIIAMMILGCWGTAALIGIGIIIAGFNQGKCEGDCVIDALISTSLACIFSFYIPVILMLGIYLKIFLVAQSQLNSIHSIGCRSKKSTAAVSKTERKATKTLAVVMGVFILCWTPYFLCIIFQPLTYNVTPISVIETLNWLTLSNSMLNPFIYAFFYRWFRSAVRMMISGKIF
>LOCXPTAAR26.137.HIT1.TAAR.2R.335.7tm_1.exons1.LR880665.1.Poecilia_reticulata
TLSMDVDLVVNSSSVDPIHPCYISDNDTYMFAHNPSVICVSLYIFLGLLSVITVCGNFLVIFSIIYFRQLHTPTNYLILSLAVADLLVGVLVFPFSMAFTVTTCMHYESLFCKIRDSFDVTMCTSSILNLCCISIDRYHAVCEPLTYRTKINARVTGMMILFSWGVSVLIGIGIIVAGFSQGACEDTCSVDIIVANTMGPVFSFYLPAVLMLCIYFKIFLVAQRQLNSIQSTNGQSMKSGATASRMERKATKTLATVMGVFLLCLTPYFICVVFQPLYYEPPPLPVIETLNWLTLSNSMLNPLIYAFFYSWFRSAVRTVVSGKIFHSDSANSRLF
>LOCXPTAAR27.138.HIT1.TAAR.2R.299.7tm_1.exons1.LR880665.1.Poecilia_reticulata
DGQTVTSYVLNAFVVIWSILIICGNLLVIISVIYFKQLHTPTNYLILSLAVTDLLVGALVLPFSTILSLSSCWNSSYLLCKMRGLFDILLCASSILNLCCISIDRYYAVCHPLTYRSKMNVRVTLAMILVSWTLSALLAISITGRGLIQGNLNRRCDIFIATKETSPGPFIEFYIPAIIILTIYLKILVVAKKQARRIQNTMTSEAALSKMDRKANITMTIVLGVFFICWTPFFLSIGLYSMGKLTIPVVVIEAFKWLGWSNSMLNPLVYAFFYRWFRRAFKMIIFGQIFQGDFSNATL
>LOCXPTAAR28.139.HIT1.TAAR.2R.298.7tm_1.exons1.LR880665.1.Poecilia_reticulata
GQTVTSHALNAVAVSLSLLIICGNLLVIISVIYFKQLHTPTNYLILSLAVTDLLLGSLVLPFSTILSLSSCWNSSYLLCKIRDMFDILLCTSSILNLCCISIDRYYAVCHPLTYRSKMNACITVTMILMSWTLSALLAVSITVRGTGKVGPTWRCKIFIATKESSPGPIFTFYIPTVIILTIYFKILLVAKKQARRIQNTMTSEAALSKMENKANITLAIVMGVFLMCWTPYFLSIGFYSLRKFTIPVAAIEGFKWLGWSNSMLNPLVYAFFYRWFRRAFTMIISGQIFQGDFSNSKL
>LOCXPTAAR28.140.HIT1.TAAR.2R.301.7tm_1.exons1.LR880665.1.Poecilia_reticulata
LCNGQTVTSHALNVVAVSLSILIICGNLLVIISVIYFKQLHTPTNYLILSLAVTDLLVGALVLPFSTILSLSSCWNSSYLLCKMRGLFDILLCASSILNLSCISIDRYLAVCHPLTYRSKMNVRVFLTMILVSWTLSAPLSIIITVREIRKESPNGRCMIFLATKESTTGSVFAFYIPAIIIFTIYLRILVVAKKQARRIQDTMKSEAALSKMENKANITLAIVLGVFLMCWTPYFLSIGLYSMGKFTIPVAAIEGFKWLGWSNSMLNPLVYAFFYRWFRRAFTMIISGQIFKGDFSNTKL
>LOCXPTAAR27.141.HIT1.TAAR.2R.299.7tm_1.exons1.LR880665.1.Poecilia_reticulata
DGQTVTSHAFNVFVVSLSILIICGNLLVIISVIYFKQLHTPTNYLILSLAVTDLLVGALVLPFSTILSLSSCWNSSYLLCKMRGLFDILLCVSSILNLCCISIDRYYAVCHPLTYSSKMNVRVTLTMILMSWTLSALLAISIIARGINQENLSRRCNLFTATKQFSPETIFEFYIPAIIILSIYLKIFMVAKKQARRIQNTLTSEAALSKMENKANITLAIVLGVFLMCWTPFFLSIGLYSMGKFTIPVAAIEGFKWLGWSNSMLNPLVYAFFYRWFRQAFTMIISGQIFQGDFSNAKL
>LOCXPOra1.5.HIT1.Ora.2R.325.V1R.exons1.LR880649.1.Poecilia_reticulata
LSAGMPSNADVRGMLFLSLTVVGVPGNMAVIVAFLLLILQKSWLLAADAIVLHLSCTNLLVVLVRCLMETLASFHLANVFGDVGCKGVIFIYRMSRALSIWLTCLLSAYQCLSIAPPGSKWASVRILVAQNLPIVFLFLWVLHTGTSAGAILFSVSSKNDTAVASSAVRVEFCYVNFPSDILKEVYGAIQVSRDVVPMALMTLTSLIILVLLYKHSQHLKGLRGAGHAGSGTCGSKQRAAKVVVVLVTIYVVLYGVDNGLWVYTLTVRRTMSSSLISDLRVFFASLYAALSPLVIIASNRKVNSRLRCVAQEKPLLGKTAHLRSI
>LOCXPOra2.6.HIT1.Ora.2R.313.V1R.exons1.LR880649.1.Poecilia_reticulata
MDLCVTIKGVSFLLQTGLGILGNVVVLLAYASIICTEPKLLPVDMILCHLAFSNLMLLLTRCVPQTMTVFGLKDLLNDPGCKVVIYAYRVGRALSVCITCMLSVFQAMTIAPAGPRLSKLKPLLPSLVLPTFAALWLLNMAICIAAPFFSMAPRNGTIPAFTLNLGFCHVDFRDNMSYVINGVAVSGRDFAFVALMLGSSGYILLLLHRHSKQVKGIRRSHGSRAETRAAKTVVTLVVLYVVFFGIDNVIWIYMLTVSKVSPVVADMRVFFSSCYASLSPFFIISSNKKVKRKIVCAAEHDQPLVDTQESNEK
>LOCXPOra3.7.HIT1.Ora.2R.275.7tm_1.exons2.LR880649.1.Poecilia_reticulata
MLLWVWWRAVGCWVTLTLSIFHCTTLRRQHVSFGPLTLQRERRRVWVVLGLVWGANLAFSIPALLFTSHVESNATVELMVISSTTRPLLGCVWNFPSDRQGLAFASTSLALNEILPLVVMVFTNLATLHSLAKHIRAVTSESGSHGELDKHVSTERKAAHVIMCLVSLFVVCWVLQVAAVTYYNHNGGYHAEGLLTVAHFSASLFVGFSPLVVALGHGKLRRKIRSMILLWTNVPHSQEAESGRKFPQMSRKQTSFVAQKEVKVKKVKDKVLPHR
>LOCXPOra4.8.HIT1.Ora.2R.328.7tm_1.exons4.LR880649.1.Poecilia_reticulata
TQDMQQETTTKLVGMGLRTAVSPAQSAFYIILVALGIVGNSIVIGVIGKSMMMDCGPGHNSDIIIVNLAVSNLMMSIVRNLLIVISDLGFKLYSSKGWCQFLMGVWVWLRSVNVWSTFFLSAFHLYTLKRVAPTIGHLQGPWSTYRTLLLSLAIMWILNLLYSIPAHIFSTSGNENTTETLMLVSSTTRPLLGCVWNFPSNYSGLAYATTSMAIHEIFPIILMAVTNMTSLYTLYTHGRSRSSVQDAPVLKRVPAERRAAKVILALVLLFIVSWGTSIISLNYFNYNRGSSAEFLLVIARFANIIFIAMSPVGLAIGHRRLRSCMKSS
>LOCXPHaplo8.1aa.577.HIT1.OlfC.1R.854.ANF_receptor.exons8.LR880657.1.Poecilia_reticulata
FAGRRPERRLKLFYLLLASSFSLAEEQTCTHRGDLEDAQLIKKGDIMLGGVFSFHSSWRNSQDDYAQKPRQLQCTSLNFRDFQFAQAMLFAIGEINNSSDLLPGVTLGYKMYDACGFIARSVKVALTLLNGNDVEALPAEACTRPAQVQVIMGETSSSPSAAIATAVGPFHIPMISHFSTCACLSDKTKYPSFLRTIPSDYYQSRALAHLVKHFGWTWIGAVRSNDDYGNNGMATFTETAEQLGICLEYSVSFFRTDPPDKIHKIIEVIKSSNSKVVVAFLSHMDLDVLLNEFSVNNLTDYQWVGTEGWMFDSQIAAMDKNRILDGAVGLSIPKAHCAGLREFMFNVKPLNSTNSELFTQLWEALFSCKFKQSNSAEIQKKCTGEEDITTVENSFTDMSLMPIFYNVYKGVYAVAHALHEILKCNKTCDTNVQLDPLTILQHIQRIRFKTKEGDEVYFNENGDPPAKYEIINWQRSEDGMLNFAAVGLYDASLPADKQLNVKIGSIVWAKNSLQLPVSVCSEKCPPGTQKVLQKGRPVCCFDCIRCAEGEISNSTDSVTCVKCPLESWSNENRTACIKKKAEFLSYKEMMGSLLTAASLFGTCVTVAVAVIFIKYRKTPLVRANNSELSFLLLFSLKLCFLCSLTFIGQPSDWSCMLRHTAFGITFVLCISCVLGKTIVVLMAFKATLPGRNVMKWFGPTQQRVSVLGFTLIQVIICILWLSISPPFPSKNFKEFKDKIILECSLGSAVGFWAVLGYIGLLAMLCFICAFLARKLPDNFNEAKFITFSMLIFCAVWITFIPAYVSSPGKFSVAVEIFAILASSFGLLFCIFIPKCYIMLMKPEKNTKKNMMGKG
>LOCXPOlfC1.324.HIT1.OlfC.2R.864.ANF_receptor.exons9.LR880657.1.Poecilia_reticulata
NTSLLLSVCFLFACCVTLSLPSTCDLRRKFYLNEMHKSGDVVIGGLFEIHYTSVFPKLTFTSEPQQPVCKGFDTLGFRYAMTMAFAVEEINNKSSLLPNLTLGYSLYDNCGALVIGFSGALSLASGRDEQFLLRQNCSGSPPVLGIVGDHYSTFSIAIANVLGLYNMPIVSYFATCSCLSDRQRFPTFFRTIPSDAFQVRAMIHILKHFGWTWFGLLVSDDDYGRHVAQSFQVDLAESGESCLAYLEVLPWDNNPGELRRIVNAIKTSTARVVIVFAHEIHMIQLMEEVAQQNVTGRQWIASETWTSAAVLQTQELTPYLSGTLGIAIRRGEIPGFLDFLLKIRPGPNDTSENSLVKQFWEHTFQCKFNPADREDGESVCTGHENMELAETEFLDVSNLRPEYNVYKAVYALAHSLDDMLMCEPGEGPFTGRSCASLQAVEPWQLLHYLRKVNFPTEFGDEVSFDENGDALPIYDVMNWLRLPDGKIKIQNVGEVKKSDAGGEELTLNEDKIFWNTDSKKPIRSVCSESCPPGTRMARERTRPECCFSCVSCSEGKISNKTNSLECFSCPEDFWSSPQRDHCVLKQTEFLSYQEPLGICLTTTSLLGTFICAVVLGIFIYHRSTPIVRANNSELSFLLLVSLKLCFLCSLLFIGRPRLWTCQLRHAAFGISFVLCVSCILVKTMVVLAVFKASKAEGGAYLKWFGTMQQRGTVLFLTCIQAAICIAWLVSSSPTPYKNTKYHNDKIVYECAVGSTIGFAVLLGYIGILALLSFVLAFLARNLPNNFNEAKLITFSMLIFCSVWVAFVPAYINSPGKYADAVEVFAILASSFGLLVALFGPKCYLILLKPDRNTKKAIIGRYRKS
>LOCXPOlfC1.125.HIT1.OlfC.2R.857.ANF_receptor.exons10.LR880657.1.Poecilia_reticulata
LDVVFVFVCVCSSFLSSSCKLLRTFYLNGLHKPGDVTLGGLFEVHYSSVFPEQTFTSAPHQPSCHGFDTLGFRHAMTMAFAVEEINKNPSLLPNLTLGYSLYDNCATLSIGFSAALAMASGQEEWFSIQESCSGTPPVVGIVGDPFSTFSIAASDVLGLYRLPMVSYFATCSCLSDRQRFPSFFRTIPSDAFQVRAMIQILKHFGWSWAGLLVSDDDYGLHVSRSFQTDLTRSGGGCLAYTEVLPWGDNPREYKRIVDVMTKSTARVVIVFAHQMHMIQLLEQVVKQNVTGLQWIASEAWTLLEGLQISAFTPFLGGTLGIAVRRGEIPELRDFLLKIHPDQHNISENSMVKLFWEHTFQCKFLPPPAGSVEDAGAQCTGREDLNSVTTDLLNVSELRPEYNIYKAVYALAHALNDMLSCVPGRGPFSGNTCVSLQTLELWQLMHYLERVNFTTPFGDQVTFDENGDALPIYDIMNWIWLPDGRIQVQSVGEVHRSASKEEELTIDEVKIFWNFESKKPPRSVCSDSCPPGTHMVRRKGEPLCCFYCVPCSEGKVSNKTDAVECFSCPEDFWSSPLRDHCIPKKTEFLSFQEPLGICLTVTSLLGTSICAIVLGIFTYHRCTPIVRANNSELSFLLLVSLKLCFLCSLLFIGRPRLWTCQLRHATFGISFVLCVSCILVRTMVVLAVFKASKPGGGAYLKWFGAVQQRGTVFALTCVQVAICTAWIVTASPAPHKNTQYHNDKIVYECVVGSIIGFSALLGYISVLAILSFVFAFLARNLPDNFNEAKLITFSMLIFCAVWVAFIPAYINSPGKYADAVEVFAILASSFGLLVALFGPKCYIILLRPERNTKKAIIG
>LOCXPOlfC2.131.HIT1.OlfC.2R.831.ANF_receptor.exons8.LR880657.1.Poecilia_reticulata
RTLASPIKCSLQGSNRLPAFTMNGDFVFGGAFSIHYKELTRTHNYTTVPEPPSCARGHINSRELRFSRTMIFAIEEINNSTELLPGVKLGYQIHDSCASVPMAMHAAFHLSNGQDTIFETGDNCSSSGVVMAVVGESGSTPSISMSRILGPFNIPLVSHFATCACLSDKDQYPTFFRTIPSDQFQADALAKLVKHFGWTWIGAVHSASDYGNNGMASFLEVALREGICVEYIESFYRTDPTSKIRGVADAIRRSTAVVVVAFAAAGDMKFLLEELARNPPPPRQWIGSESWVTDPLLMRFSFCAGAIGVAIQQSVIPGLRDFLLDLSPSEVTASPVLTEFWEDAFNCSLTKINGKLCDGTEDLKSLNNLYTETSKYRITNMVYKAVYAIAHAIHNAVCQEKKPTAHCDKHIRLEPKQIFTELKKVNFSQNGYHVSFDAKGDPLAFYEVVNWQKTESAVNELITVGYYDASLPKGQEFHIYKNLTWVEGRAQVPVSVCSESCPPGTRKVLQKGKPICCYDCIPCPEGEISNITDAPDCIQCPREFWPNSVNTACFPKAVEFLSFDEVLGNIIEIFSISGAFLAIITAVIFFHHRTTPIVRANNSELSFLLLFSLTLCFLCSLTFIGAPSEWSCMLRHTAFGITFVLCISCVLGKTIVVLMAFKATLPGSNAMKWFGPVQQRMTVVSFTSIQVIICIIWLVVSPPFPVKNLTTYKEKIILECALGSAVGFWAVLGYIGLLAVFCFVLAVLARKLPDNFNEAKMITFSMLIFCAVWITFIPAYVSSPGKFTVAVEIFAILASSFGLILCIFAPKCFIILFQPEKNTKKYLMNKN
>LOCXPOlfC3.134.HIT1.OlfC.2R.826.ANF_receptor.exons8.LR880657.1.Poecilia_reticulata
IKCILQGTARTPAFSMDGEFIIGGVFSLHYTELTKIHRYTTAPEPPTCTGSINSRELRFSRAMIFAIEEINNSTKLLPGIKLGYKIYDTCASVSVATHVAFQLSNLEDPKIQTDHNCSKLAVVMGVIGESGSTPSIAISRIFGPFNIPLVSHFATCACLSDKQQFPTFFRTIPSDHYQADALAKLVKHFGWTWIGTIHSDSDYGRNGMASFLEAAHREGICVEYTESFYRTDPQKIQIVADVIRRSTSIVVVAFTAAGDMKFLLEELNQQPSPHRQWIGSEGWITDLQLMRFSFCSGAIGVAIQQSVIPGFGDFLLGLSPSEVAASSVLTEFWEEAFNCSLTKILDTKKRLCDGTEDLMTLKIPYTKMSQFRITNMVYKAVYAIAHAIHTALCQETSSTTNCKKQTTLDLIQVFTKLKEVNFTQNGYHVSFDANGDPVAFYEVVNWQKSESGIIEPITVGYYDASLPKGQEFRINRNVTWLDGGMEVPVSFCSESCLPGTRKVLQKGKPICCYDCIPCPEGEISNMTDSPDCIACPREFWPNAEKDTCFLKPVEFLSFDEILSVILAGFSISGACLAIITTVIFVYYRTTPIVRANNSELSFLLLFSLTLCFLCSLTFIGAPSEWSCMLRHTAFGITFVLCISCVLGKTIVVLMAFKATLPGNNVMKWFGPVQQRMTVVSVTFIQVLICIIWLVVSPPFPVKNLTTYKEKIILECALGSAVGFWAVLGYIGLLAVFCFVLAVLARKLPDNFNEAKMITFSMLIFCAVWITFIPAYVSSPGKFTVAVEIFAILASSFGLILCIFAPKCFIILIQPEKNTKKYLMNKN
>LOCXPOlfC4.138.HIT1.OlfC.2R.826.ANF_receptor.exons8.LR880657.1.Poecilia_reticulata
IKCILQGTARTPAFSMDGEFIIGGVFSLHYTELTKIHRYTTAPEPPTCTGSINSHELHLGRAMIFAIEEINNSTKLLPGIKLGYKIYDSCASVSVATHVAFQLSNWEDPMIQKHHNCSNLGVVMGVIGASSSTPSIGISRIIGPFNIPLVSHFATCACLSNKQQFPTFFRTIPSDHYQADALAKLVKHFGWTWIGAIYSNTDYGRNGMASFLEAAQKEGICVEYTESFYRTDPKSKIQRLADVIRSSTSIVVVAFTATGDMKLLFEELNQQPSPSRQWIGSEGWITDLLLMRFSFCAGAIGVAIQQSVIPGFGDFLLGLSPSEVAASSVLTEFWEEAFNCSLTNILDTKKRLCDGTEDLMTLKIPYTETSQFRITNMVYKAVYAIAHAIHTALCQETSSTTNCKKQTTLDLIQVFTKLKEVNFTQNGYHVSFDANGDPVAFYEVVNWQKSESGIIEPITVGYYDASLPKGQEFRINRNVTWLDGGMEVPVSFCSESCLQGTRKVLQKGKPICCYDCIPCPEGEISNMTDSPDCIACPREFWPNAEKDACFLKPVEFLSFDEILSVILAGFSISGACLAIITTVIFFHHRTTPIVRANNSELSFLLLFSLTLCFLCSLTFIGAPSEWSCMLRHTAFGITFVLCISCVLGKTIVVLMAFKATLPGNNVMKWFGPVQQRMTVVSVTFIQVLICIIWLVVSPPFPVKNLTTYKEKIILECALGSAVGFWAVLGYIGLLAVFCFVLAVLARKLPDHFNEAKMITFSMLIFCAVWITFIPAYVSSPGKFTVAVEIFAILASSFGLILCIFAPKCYIILIQPEKNTKKYLMNK
>LOCXPOlfC5.144.HIT1.OlfC.2R.827.ANF_receptor.exons8.LR880657.1.Poecilia_reticulata
IKCILQGTARTPVFSMDGEFIIGGVFSLHYTELTKIHRYTTAPEPPTCTGSINSRELRFSRAMIFAIEEINNSTKLLPGIKLGYKIYDTCASVTVATHVAFQLSNWEDPMIQKHHNCSNLGVVMGVIGASSSTPSIGISRIIGPFNIPLVSHFATCACLSDKQQFPTFFRTIPSDHYQADALAKLVKHFGWTWIGAIYSNTDYGRNGMASFLEAAQKEGICVEYTESFYRTDPKSKIQRLADVIRSSTSIVVVAFTATGDMKLLFEELNQQPSPSRQWIGSEGWITDLQLMRFSFCAGAIGVAIQQSVIPGFGDFLLGLSPSEVAASSVLTEFWEEAFNCSLTKILDTKKMLCDGTENLMTLKIPYTETSQFRITNMVYKAVYAIAHAIHTALCQETSSTTNCKKQTTLDLIQVFTKLKEVNFTQNGYHVSFDANGDPVAFYEVVNWQKSESGIIEPITVGYYDASLPKGQEFRINRNVTWLDGGMEVPVSVCSESCLPGTRKVLQKGKPICCYDCIPCPEGEISNMTDSPDCIACPREFWPNAEKDTCFLKPVEFLSFDEILSVILAGFSISGACLAIITTVIFVYYRTTPIVRANNSELSFLLLFSLTLCFLCSLTFIGAPSEWSCMLRHTAFGITFVLCISCVLGKTIVVLMAFKATLPGSNAMKWFGPPQQRMTVVSFTFIQVIICIIWLVVSPPFPVKNLTTYKEKIILECALGSAVGFWAVLGYIGLLAVFCFVLAVLARKLPDNFNEAKMITFSMLIFCAVWITFIPAYVSSPGKFTVAVEIFAILASSFGLILCIFAPKCFIILFQPEKNTKKHLMNKN
>LOCXPOlfC6.148.HIT1.OlfC.2R.829.ANF_receptor.exons8.LR880657.1.Poecilia_reticulata
AINCTLQGTARIPAFAMDGEFIIGGVFAIHYKELTKIHSYSAAPEPPTCTGSINSRELRFSRAMIFAIEEINNSTKLLPGIKLGYKIYDTCASVSVATHVAFQLSNGEDPMIQTGLNCSNLGVVMGVIGDSGSTQSIGISRIFGPFNIPLVSHFSTCACLSNKQQFPTFFRTIPSDHYQADALAKLVKHFGWTWIGAIYSNTDYGRNGMASFLEAAHKEGICVEYTEVFHRTDPKSKIQRLADVIRRSTAITLVAFASNGDIKLLFEELNQQPSPPRQWIGSEDWITDLQLMRFSFCAGAIGVAIQQSVIPGFGDFLLGLSPSEVAASSVLTDFWEEAFNCSLTKTTSAKMKLCDGTENLMTLKIPYTETSKFRITNMVYKAAYAIAHAIHTAVCQETNFTTTCKKQKGMDLHQVLTELKRVNFTQNGYHVSFDANGDPVASYEVVNWQKSESGIIEPITVGYYDASLPKGQEFRINRNLTWLDGDTKVPVSVCSESCPPGTRKVLQKGKPICCYDCIPCPEGEISNMTDSPDCFPCPREFWPNAKRDACFPKSVEYLSFDEVLSIILAVFSIGGACLAIITGMLFFHHRTTPIVRANNSELSFLLLFSLTLCFLCSLTFIGAPSEWSCMLRHTAFGITFVLCISCVLGKTIVVLMAFKATLPGSNAMKWFGPTQQRMTVVSFTFIQVIICIIWLVVSPPFPMKNLTTYKEKIILECALGSAVGFWAVLGYIGLLAVFCFVLAVLARKLPDNFNEAKMITFSMLIFCAVWITFIPAYVSSPGKFTVAVEIFAILASSFGLILCIFAPKCFIILFQPEKNTKKHLMNKNK
>LOCXPOlfC7.157.HIT1.OlfC.2R.829.ANF_receptor.exons8.LR880657.1.Poecilia_reticulata
KNGALAINCTLQGTAHVPAFSMDGEFIIGGVFSFRYKEITKIHSYTTVPEPPTCTGSINSRELRLGRAMIFAIEEINNSTKLLPQIKLGYKIYDSCASVSVATHVAFQLTNGEDPMIQTGLNCSNLGVVMGVIGDSSSTPSIGISRIFGPFNIPLVSHFATCACLSNKQQFPTFFRTIPSDHYQADALAKLVKHFGWTWIGTIHSDSDYGRNGMASFLEAAHREEICVEYTESFYRTDPKSKIQTVADVIRRSTAIAIVAFITDGDIKLLFEELNQQPSPPRQWIGSEGWITDLQLMRFSFCAGAIGVAIQQSVIPGFGDFLLGLSPSEVAASSVLTDFWEEAFNCSLMKKRLCDGTEDLMTLKIPYTETSKFRITNMVYKAVYAIAHAIHTAVCQETNFTTTCKKQKGLDLHQVLTELKRVNFTQNGYHVSFDANGDPVASYDVVNWQKSESGIIELVTVGYYDASLPKGQEFRIYKNLTWFNGETQVPVSVCSESCLPGTRKVLQKGKPICCYDCIPCPEGEISNMTDSPDCIPCPGEFWSNAKRDACFPKPVEFLSFDEVLSIILAVFSLCGAFLAIITSLIFFHHRTTPIVRANNSELSFLLLFSLTLCFLCSLTFIGAPSEWSCMLRHTAFGITFVLCISCVLGKTIVVLMAFKATFPGSNAMKWFGPPQQRMTVVSITFIQVIICIIWLVVSPPFPVKNLTTYKEKIILECALGSAVGFWAVLGYIGLLAVFCFVLAVLARKLPDNFNEAKMISFSMLIFCSVWITFIPAYVSSPGKFTVAVEIFAILASSFGLILCIFAPKCFIILFQPEKNTKKHLMNKSP
>LOCXPOlfC8.161.HIT1.OlfC.2R.830.ANF_receptor.exons8.LR880657.1.Poecilia_reticulata
KNGALAINCTLQGTARIPAFSMDGEFIIGGVFSFRYKEITKIHSYTTVPEPPTCTGSVNSRELRLGRAMIFAIEEINNSTKLLPGIKLGYKIYDTCASVSVATHVAFQLTNGEDPMIQTGHNCSNLGVVMGVIGASSSTPSIGISRIFGPFNIPLVSHFSTCACLSNKQQFPTFFRTIPSDHYQADALAKLVKHFGWTWIGAIYSNTDYGRNGMASFLEAAHREEICVEYTESFYRTDPKSKIQTVADVIRRSTAIAIVAFIADGDIKLLFEELNQQPSPPRQWIGSEGWITDLQPMRFSFCAGAIGVAIQQSVIPGFGDFLLGLSPSEVAASSVLTDFWEEAFNCSLTKKMKLCDGTENLMTLKIPYTETSKFRITNMVYKAVYAIAHAIHTAVCQETNLTTTCKKQKGLNLHQVFTELKRVNFTQNGYHVSFDANGDPVASYDVVNWQKSESGIIELVTVGYYDASLPKGQEFRIYKNLSWFNGETQVPVSLCSDSCPPGTRKVLQKGKPICCYDCIPCPEGEISNMTDSPDCIVCPGEFWSNAKRDACFPKPVEFLSFDEVLSIILAVFSLCGAFLAIITSLVFFHHRTTPIVRANNSELSFLLLFSLTLCFLCSLTFIGAPSEWSCMLRHTAFGITFVLCISCVLGKTIVVLMAFKATLPGNNVMKWFGPVQQRMTVVSVTFIQVLICIIWLVVSPPFPVKNLTTYKEKIILECALGSAVGFWAVLGYIGLLAVFCFVLAVLARKLPDNFNEAKMISFSMLIFCSVWITFIPAYVSSPGKFTVAVEIFAILASSFGLILCIFAPKCYIILFQPEKNTKKYLMNKNP
>LOCXPOlfC11.168.HIT1.OlfC.2R.702.ANF_receptor.exons8.LR880657.1.Poecilia_reticulata
MAAVGESGSTPSISMSRIMGSFNIPQVSHYATCACLSDKQQYPNFFRTIPSDQFQADALAKLVKHFGWTWIGAVHSDSDYGNSGMASFLEAALREGICVEYIESFFRTDPGSKIQRVADAIRRSTAKVVVAFIASGDLRVLLEELDRAPPPPRQWIGSESWVTDTFMVRYSFCAGAIGVAIPQSVIPGLRDFLLGLSPSEVAASPLLTEFWEDAFNCSLTKPAANKGMCNGTEDLKRLENPYTETSQLRVTNMVYKAAYAVAHAFHNALCRKTNATIQCDKFIKLNASQIFSEMKKVNFSQNGYHVSFDANGEPVAAYEVVNWQTTESGGTEVVTVGYYDASLPGGQQFQINRNITWMGGGSQAPVSVCSESCPPGTHKVLQKGKPICCYDCILCPEGEISNMTDSPDCLPCPREFWSNAKRDACIPKPVEFLSFDEVLSIILAAFSVSGACLAIITAAIFFYYRATPIVRANNSELSFLLLFSLTLCFLCSLTFIGAPSEWSCMLRHTAFGITFVLCISCVLGKTIVVLMAFKATLPGSNAMKWFGPPQQRMTVVSFTFIQAVICIIWLVVSPPFPVKNLTTYKEKIILECALGSAVGFWAVLGYIGLLAVFCFVLAVLARKLPDNFNEAKMITFSMLIFCAVWITFIPAYVSSAGKFTVAVEIFAILASSFGLILCIFAPKCFIILFQPEKNTKKYLMNK
>LOCXPOlfC9.170.HIT1.OlfC.2R.874.ANF_receptor.exons8.LR880657.1.Poecilia_reticulata
MEIWAAFNALGLAVCLLELMSVCGLGGSVDSLRQRTESTNPLTQAGAPVQCTLQGTPRVSAFSKDGDFVIGGIFSIHYQLYTVIYNYTTKPEPPRCTGSLNSRVLRFLRTMIFAIEEINNSSQLLPGVSLGYQIYDSCIAVPVAAHVAFQLSNGQDPVFLQGGNCSESGVVAAVGDSGSTPSISISRIFRSFSIPLVSPFATCACLSDKQQHPTFFRTIPSDQFQADALAKLVKHFGWTWIGAVRSDSDYGNYGMASFLDAALREGICVEYSEAFYRTDPPSKIQRLADVIRRSTAVVVVAFAASGDMKVLLEELARDPPPPRQWIGSEGWVTDPLLMSFGFCAGAIGVAIQRAVIPGLRNFLLDLSPSDVAASSVLTEFWEDAFNCSLTENAYLNKRVCDGTEDIKRLENPYTETSQLRASNMVYKAVYAIAHAIHNAVCEERNAIIQCDKLVSLEPKQVFTELKKVNFSKNGYHVSFDDKGDPVAFYELVNWQRNENGVIELVTVGFYDASLPSGEQFRINGNLIWLDGGTQVPVSVCSESCPPGTRKVLRKGKPICCYDCIPCPEGEISNMTDSPDCFLCHDEFWPNPEKEACFPKPVEFLTFDEVLGITLVVFSVSGACLTAAAAAVFFLHRTTPIVRANNSELSFLLLFSLTLCFLCSLTFIGAPSEWSCMLRHTAFGITFVLCISCVLGKTIVVLMAFKATLPGSNAMKWFGPTQQRMTVMFLTLIQVIICIIWLVVSPPFPVKNLTTYKEKIILECALGSAVGFWAVLGYIGLLAVFCFVLAVLARKLPDNFNEAKMITFSMLIFCAVWITFIPAYVSSPGKFTVAVEIFAILASSFGLILCIFAPKCYIILFQPEKNTKKFLMNKN
>LOCXPOlfC9.173.HIT1.OlfC.2R.701.ANF_receptor.exons8.LR880657.1.Poecilia_reticulata
MEIWPAFVGLRLAVSSLELISLIGLGVSANGLTQRPEPAHPLTAEMITEASPEKCTLLGTPRVPAFSKDGDFVIGGVFSIHFKLYTVIYNYTTRPDPPRCTGSVNPRVLRFLRTMIFAIEEINNRTELLPGIKLGYQIYDSCVAVPVSVHVAFQLSNGQDPVFNKEATCSRSGVTAVVGDSGSTPSISISHIFRSFSIPLVSPFATCACLSDKQQHPTFFRTIPSDQFQADALAKLVKHFGWTWIGAVRSDSDYGNYGMASFLDAALREGICVEYSEAFYRTDPPSKIQRLADVIRSSTAAVVVAFASSGDMKFLLEELARDPPPPRQWIGSEGWVGDPYLLSFSFCAGTIGVAIQQSVTPGLRDFLLDLSPSDVASSSALTEFWEEAFNCSLTPNSDLSKKMCDGTEDIKALRSPYTETSQLRINNMVYKAVYAIAHAIHSAVCEETNGYTQCDKRIILKPNEVYAELRKVNFSQNGYHVSFDVNGDPMAFYELVNWQKSESGVLEPVTVGYYDASLPVGQQFRINGNLTWVEGDTQVPVSVCSESCPPGTRKVLQKGKPICCYDCISCPEGEISNMTDSPDCFPCPEEFWPNSQRDICFPKPVEFLSFDEVLGIILAVFSVTGAFLAVTAAAVFIYHKTTPIVRANNSELSFLLLFSLTLCFLCSLTFIGAPLSGPACCGTQRLASHLFSVYPVFLAKL
>LOCXPOlfC10.210.HIT1.OlfC.2R.873.ANF_receptor.exons8.LR880657.1.Poecilia_reticulata
IGLRLAVSLFELIIVLVLGGTLDDLKQKILPTEALAAAAGSVTFSSERCILRGTPPAPAFSLHGDFVIGGTFFIHYKMQTVINNYATKPELPRCTGSFNPRELRFSRTMIFAIEEINNSTELLPGIKLGYQIHDTCASVPVVVHVAFQLLNGQDPVFYQDRNCSQSGVVVAAVGDSGSTPSISMSRIMGPFNIPLVSYFATCACLSDKQEYPTFFRTIPSDQFQADALAKLVKYFGWTWIGAVHSDSDYGNNGMASFLKAAKSEGICVEYIESFYRTDPQSKIRRVADVIRRSTATVVVAFVAAGDMKFLLEELALDPPPPRQWIGSESWITDPNSMSFSFCAGAIGVAIQQSVIPGLRDFLLDLSPSDVAASSVLAEFWEEAFNCSLTKTVDLTKRVCDGTEDIKAIRSPYTETSQLRITNMVYKAVYAVAHAIHDAVCQETENKTQCDKHRNMEPKQIFGALKKVNFSKNGYHVSFDENGDAVAFYELVNWQKSKRGVMELVTVGYYDASLPKGQEFRINRNLTWLEGGTEVPVSVCSESCPPGTRKVLQKGKPICCYDCIPCPEGEISNMTDPPDCLLCPKEFWPNANKDACLPKPVEFLSFDEVLSIILAAVSVSGSILVVITALIFFYHRTTPIVRANNSELSFLLLFSLTLCFLCSLTFIGAPSEWSCMLRHTAFGITFVLCISCVLGKTLVVLMAFKATLPGNNMMKWFGPLQQRMTVVSFTFIQVLICIIWLVVSPPFPVKNLTTYKEKIILECALGSAVGFWAVLGYIGLLAVFCFVLAVLARKLPDNFNEAKMITFSMLIFCAVWITFIPAYVSSPGKFTVAVEIFAILASSFGLILCIFAPKCYIILFQPEKNTKKFLMNKN
>LOCXPOlfC11.216.HIT1.OlfC.2R.831.ANF_receptor.exons8.LR880657.1.Poecilia_reticulata
TEASSTRCTLLGTPRSPAFSEDGDFIIGGVSSIHYQLYTVIYNYTTKPEPPRCTGRSLQRPGLRFFRTMIFAIEEINNSTELLPGIKLGYRLYDSCVSVPVSVHVAFQLANGPDPVVYRGENCSQSGVVMAAVGDSGSTPSISMSRIMGPFNIPLVSHFATCACLSDKQQFPTFFRTIPSDHYQADALAKLVKHFGWTWIGAVHSDSDYGNNGMASFLGAALREGICVEYIESFFRTNQQSKIRRVADVIRRSTAVVVVAFTASGDMKVLLEELARDPPPPRQWIGSESWVTDPLLMSFSFCAGAIGVAIQQSVIPGLRDFLLDLSPSEVAASPLLSEFWEDAFNCSRTSKPNKRRCDGTEDIKTLKSPYTETSQLRISNMMYKAVYAIAHGIHNAVCHEKNATVQCDKNIGLEPKQVFSELKKVNFSKNGYHVSFDANGDPVAFYELVNWQKSKSGVIELVTVGYYDASLPRGQEFRINRNLTWLQGRKEAPVSVCSESCPSGTRKVLQKGKPICCYDCIPCPEGEITNMTDSLECFPCPGEFWPNSKRDACLPKPVEFLSYGEVLSIILAAFSVSGAFLAVITALIFFHHRTTPIVRANNSELSFLLLFSLTLCFLCSLTFIGAPSEWSCMLRHTAFGITFVLCISCVLGKTIVVLMAFKATLPGSNAMKWFGPPQQRMTVVSITFIQVIICIIWLVVSPPFPVKNLTTYKEKIILECALGSAVGFWAVLGYIGLLAVFCFVLAVLARKLPDNFNEAKMITFSMLIFCAVWITFIPAYVSSPGKFTVAVEIFAILASSFGLILCIFAPKCFIILLRPEKNTKKSLMNKN
>LOCXPOlfC11.227.HIT1.OlfC.2R.833.ANF_receptor.exons8.LR880657.1.Poecilia_reticulata
GAEASSTRCTLLGTPRSPAFSEDGDFIIGGVSSIHYQLYTVIYNYTTKPEPPRCTGSFNARGLRFFRTMIFAIEEINNSTELLPGIKLGYRLYDSCVSVPVSVHVAFQLANGQDPVVYKGENCSQSGVVMAAVGDSGSTPSISMSRIMGPFNISLVSHFATCACLSDKQQFPTFFRTIPSDHYQADALAKLVKHFGWTWIGAVHSDSDYGNNGMASFLEAALREGICVEYIESFYRSNPQNKIQRVADVIRSSTAAVVVAFTAIGEMKVLLEELARDPPPPRQWIASEAWITDPNLMSFSFCAGAIGVAIQQSVIPGLRDFLLDLSPSEVAASSMLTEFWEDAFSCSLTESADPNKRGCDGTEDLKTLKNPYTETSQLRITNMMYKAVYAIAHAIHNAVCQEKNATVQCDKHIGLEPKQVFTELQKVNFSQNGYHVSFDANGDPVAFYDVVNWQKRESGIIELVTVGYYDASLPRGQEFRINRNITWLEGGTQVPVSVCSESCPLGTRKVLLKGKPICCYDCIPCPEGEISNMTDSPDCFPCPTEFWPNSNRDACFHKPVEFLSFDEVLSIILATLSISGAFLTIITAVIFFYYRATPIVRANNSELSFLLLFSLTLCFLCSLTFIGAPSEWSCMLRHTAFGITFVLCISCVLGKTIVVLMAFKATLPGSNAMKWFGPVQQRMTVVTLTFIQVIICIIWLVVSPPFPVKNLTTYKEKIILECALGSAVGFWAVLGYIGLLAVFCFVLAVLARKLPDNFNEAKMITFSMLIFCAVWITFIPAYVSSPGKFTVAVEIFAILASSFGLILCIFAPKCYIILFQPEKNTKKYLMNKN
>LOCXPOlfC12.231.HIT1.OlfC.2R.875.ANF_receptor.exons8.LR880657.1.Poecilia_reticulata
MEIWTVFISVRLGLSLLELSSVVRLSGAVNGLDQKFDPVGVDVLTQASSLKCSLQGATRSPEFSQDGDFVIGGVFSIHYQHNTMMYNYSFKPEPPRCTGSLNVRSLRFSRAMVFAIDEINNSTELLPGIKLGYQIYDSCVSVPVAVHIAFQLTNRQDAVFYKGENCSQSGVVMAAVGDSASTPSISISSIVGSFNIPLVSYFATCACLSDKQQFPTFFRTIPSDHYQADALAKLVKYFGWTWIGAVHSDSDYGNNGMASFLEAALREGICVEYIESFFRTDPQSKIQRVADVIRSSTAVVVVAFTAIGEMKVLLEELARDPPPPRQWIASEAWITDPNLMSFSFCAGAIGVAIQQSVIPGLREFLLDLSASEAAASPLLTKFWEEAFNCSLTETFSDKRVCDGTEDLNTLKSSYTETSQLRITNMVYKAVYAVAHAIQNAVCNKTNGILQCDKHVRLEPKQVLKELKEVNFSKNGYHVSFDANGDPVAFYELINWQKSESGVIELVTVGYYDASLPRGQEFRINRNLTWLDGGTQVPVSVCSESCPPGTRKVLQKGKPICCYDCIPCPEGEISNKTDSPDCFPCPREFWPNANRDACFPKPVEFLSFDEVLSIILAVFSVGGAFLAVITAVIFFHHRTTPIVRANNSELSFLLLFSLILCFLCSLTFIGAPSEWSCMLRHTAFGITFVLSISCVLGKTIVVLMAFKATLPGSNAMKWFGPVQQRMTVMFLTLIQVIICIIWLVVSPPFPVKNLTTYKEKIILECALGSAVGFWAVLGYIGLLAVFCFVLAVLARKLPDNFNEAKMITFSMLIFCAVWITFIPAYVSSPGKFTVAVEIFAILASSFGLILCIFAPKCFVILFQPEKNTKKHLMNKN
>LOCXPOlfC13.241.HIT1.OlfC.2R.829.ANF_receptor.exons8.LR880657.1.Poecilia_reticulata
ASSVKCTLQGKPRLPAFSTDGDFVIGGVSTIHYQHYAVVYNYTTQPESLRCTGSLTGRGLRFSRTIIFAIEEINNSTELLPGIKLGYRIYDSCVSVPVSVDVAFQLLNGEDKMFYRDRNCSQSRVVVAAVGDLGSSSSISMSHIMGSFKIPLVSSFSTCACLSDKQQFPTFFRTIPSDHYQADALAKLVKHFGWTWIGAIHSDSDYGNNGMASFLGAALREGICVEYIESFFRTDPASKIQRVANVIRRSTAKVVLAFTAVGDMKVLLEELALDPPPPRQWIASEAWITESNLMSFSFCAGAVGVAIQKSVIPGLRDFLLDLPPTKVAASPVLTEFWEDAFNCSSTETANPDKRVCDGTEDIKTLKSSYTETSQLRITNMMYKAVYAVAHAIHNAVCQETNETIQCDKNIGLEPKQVFKELKKVNFSKNGYHVSFDANGDPVAFYELVNWQKSESGVIELVTVGYYDASLPRGQEFHINRNLTWVESGTQVPVSVCSESCPPGTRKVLQKGKPICCYDCIPCPEGEISNKTDSPDCFPCPREFWPNSKKDACLPKPVEFLSFDEVLSIILAAISISGAFLAIITAVIFFRHRTTPIVRANNSELSFLLLFSLTLCFLCSLTFIGAPSEWSCMLRHTAFGITFVLCISCVLGKTIVVLMAFKATLPGSNVMKWFGPLQQRMTVVSLTLIQVIICIIWLVVSPPFPVKNLTTYKEKIILECALGSAVGFWAVLGYIGLLAVFCFVLAVLARKLPDNFNEAKMITFSMLIFCAVWITFIPAYVSSPGKFTVAVEIFAILASSFGLILCIFAPKCYIILFQPEKNTKKYMMNK
>LOCXPOlfC14.253.HIT1.OlfC.2R.829.ANF_receptor.exons8.LR880657.1.Poecilia_reticulata
ASSVKCTLQGKPRLPAFSTDGDFVIGGVSTIHYQHYAVVYNYTTQPESLRCTGSLTGRGLRFSRTIIFAIEEINNSTELLPGIKLGYRIYDSCVSVPVSVDVAFQLLNGEDKMFYRDRNCSQSRVVVAAVGDLGSSSSISMSHIMGSFKIPLVSSFSTCACLSDKQQFPTFFRTIPSDHYQADALAKLVKHFGWTWIGAIHSDSDYGNNGMASFLGAALREGICVEYIESFFRTDPASKIQRVANVIRRSTAKVVLAFTAVGDMKVLLEELALDPPPPRQWIASEAWITDPNLMSFSFCAGAVGVAIQKSVIPGLRDFLLDLPPTKVAASPVLTEFWEDAFNCSSTETANPDKRVCDGTEDIKTLKSSYTETSQLRITNMMYKAVYAVAHAIHNAVCQETNETIQCDKNIGLEPKQVFKELKKVNFSKNGYHVSFDANGDPVAFYELVNWQKSESGVIELVTVGYYDASLPRGQEFHINRNLTWVESGTQVPVSVCSGSCPPGTRKVLQKGKPICCYDCIPCPEGEISNKTDSPDCFPCPREFWPNSKKDACLPKPVEFLSFDEVLSIILAAISISGAFLAIITAVIFFRHRTTPIVRANNSELSFLLLFSLTLCFLCSLTFIGAPSEWSCMLRHTAFGITFVLCISCVLGKTIVVLMAFKATLPGSNAMKWFGPPQQRMTVVSITFIQVIVCIIWLVVSPPFPVKNLTTYKEKIILECALGSAVGFWAVLGYIGLLAVFCFVLAVLARKLPDNFNEAKMITFSMLIFCAVWITFIPAYVSSPGKFTVAVEIFAILASSFGLILCIFAPKCFVILFQPEKNTKKYLMNK
>LOCXPOlfC15.265.HIT1.OlfC.2R.823.ANF_receptor.exons8.LR880657.1.Poecilia_reticulata
ASSTKCSLQGTPRSSAFSSDGDFVIGGVFSIHYQGYGVIHNYTSKPESQGCRKSFNARDLRFSRTMVFAIEEINNSTDLLPGIKLGYRIYDSCVSVPVSVHVAFELTNGEDPVFYEGMNCSRSGVVMAAVGDAGSSNSISVSRVIGSFNIPLVSHFATCACLSDKKQFPTFFRTIPSDHYQADALAKMVKHFGWTWIGAVHSNSDYGNNGMASFLEAALREGICVEYIESFFRSDPQIKIKRVADVIRRSTAKVVLAFTAVGEMKVLLEELALDPPPPRQWIASEAWATDPNLMRFSFCAGAVGVAIQKSVIPGLRNYLLDLSPSKVAASPVLTEFWEDAFNCSLTETVDKEKRVCDGTEDLKTVKNPYTETSQLRVSNMVYKAVYAIAHAIHNAVCEETNKTTHCDKRYKLEPKQVLNALKKVNFSRNGYHVSFDANGDPVAVYELINWQKSESGVIELVTVGYYDASLPRGQEFHINRKITWVEGGTQVPVSVCSESCRPGTHKVLQKGKPICCYDCIPCPPGEVSNMTDAVDCFPCSEEFWPNTRNDSCFPKSVEFLSFDEGLSIILIVFSVGGAFLAIITAVIFFRHKTTPIVRANNSELSFLLLFSLILCFLCSLTFIGAPSEWSCMLRHTAFGITFVLCISCVLGKTIVVLMAFKATLPGNNVMKWFGPLQQRMTVVSLTLIQVIICIIWLVVSPPFPVKNLTTYKEKIILECALGSAVGFWAVLGYIGLLAVFCFVLAVLARKLPDNFNEAKMITFSMLIFCAVWITFIPAYVSSPGKFTVAVEIFAILASSFGLILCIFAPKCFVILFQPEKNTK
>LOCXPOlfC12.270.HIT1.OlfC.2R.702.ANF_receptor.exons8.LR880657.1.Poecilia_reticulata
MGAVGDSGSTPSIGMLRIIGSFNIPLVSHFATCACLSDKQEYPTFFRTIPSDHYQADALAKMVKHFGWTWIGAVHSDSDYGINGMASFLDAALREGICMEYVESYFRTDPRSKIQRVADVIRRSTAVVVVAFTASGDMRALLEELALDPPPPRQWIGSEGWVTDPHLMSFSFCAGAIGVAIQQSVIPGLRDFLLDLSLSEVAASSVLTEFWEDAFNCKLTSSDQENKGCDGTEDIQKLSSPYTETSQLRITNMVYKAVYAIAHAIHNAVCHETNITTKCQKNIKLESKQVFSELKKVNFSRNGYRVSFDPNGQMTVYELVNWQKSENGVTKLAKVGYYDASLPKGQQFKIDQNITWLDGSPEAPVSVCSESCPPGTRKVLQKGKPICCYDCIPCPEGEISNMTDSPDCFSCPREFWPNSKKDACLPKPVEFLSFDEVLSIILAAISISGAFLAIITAVIFFHHRTTPIVRANNSELSFLLLFSLTLCFLCSLTFIGAPSEWSCMLRHTAFGITFVLCISCVLGKTIVVLMAFKATLPGSNAMKWFGPVQQRMTVVSFTFIQVIICIIWLVVSPPFPVKNLTTYKEKIILECALGSAVGFWAVLGYIGLLAMFCFVLAVLARKLPDNFNEAKMITFSMLIFCAVWITFIPAYVSSPGKFTVAVEIFAILASSFGLILCIFAPKCYIILFQPDKNTKKHLMNKN
>LOCXPOlfC16.285.HIT1.OlfC.2R.851.ANF_receptor.exons8.LR880657.1.Poecilia_reticulata
ALFTVLGLGLLEVKSILAETNSAGLPDKCSLQGTARLPAFSMEGDYVIGGVFSIHNSMNTVENNYTTAPESPSCSGRIDPREVRFARAMIFAIEEINNSTEFLPDVRLGYQIHDSCASVPVAVHAAFQLSNGQDPVFYGGENCSQSGVVMAVVAESGSTPSISISRIIGSFHIPQVSHYATCACLSDKKQYPTFFRTIPSDQFQADALAKLVKHFGWTWIGAVRSDSDYGNNGMAAFLEVALQEGICVEYSEAFYRTNPRSKIQRVADIIRRSTATVVVAFAAIGEMKILLEELSRDPSPPRQWIGSEAWFTDTDMLSFTSCAGAIGVAIQQSVIPGFRKFLLDLSPSEVAASPVLTEFWEDAFNCTLRKSRDTQKRICNGQEDIKTLESPYTETSQLRITNMVYKAVYAVAHAIQTARFQKTNFTADKSIRLESEEVLTELKKVNFSQNGYHVSFDANGDPVAFYELVNWQKNERGALEPVTVGFYDASLPEGQKFNINRNITWVEGSLEVPVSVCSESCPPGTRKVLQKGKPICCYDCIPCPEGEISNMTDSPDCFPCPREFWPNTEKDACFPKPVEFLSYDEVLGIILEVFSISGACVAIITAVIFFHHRTTPMVRANNSELSFLLLFSLTLCFLCSLTFIGAPSEWSCMLRHTAFGITFVLCISCVLGKTIVVLMAFKATLPGNNVMKWFGPVQQRMTVVSFTFIQVIICIIWLVVSPPFPVKNLTTYKEKIILECALGSAVGFWAVLGYIGLLAVFCFVLAVLARKLPDNFNEAKMITFSMLIFCAVWITFIPAYVSSPGKFTVAVEIFAILASSFGLILCIFAPKCFIILFQPEKNTKKYLMNKN
>LOCXPOlfC17.302.HIT1.OlfC.2R.859.ANF_receptor.exons8.LR880657.1.Poecilia_reticulata
LFSFIFYALSFTHVSRYASTATAAEDCILRNSFQPGFVAEGDFIIGGIFPLHYNQEMPDQNYTYTPPPVKCNGFDPRAFRWVQTMRLAVEEINESTELLPNHTLGYKIFDSCAYPLTGQRAALAVLNGLSEADSPMCSGASPMLAVIGESGSAQSIVVSRLLRPFRIPMISYFSSCACFTDRRKYPTFFRVIPNDDYQVKAIAQLLLHFNWTWVGLIRGDHEYGRFAVQGLLRELQGSSVCVAYQEMIPLLYNTQRALEIMQVMRRSLAKVVVVFSAEGEMTPFLRDYMKQNITGIQWVASEAWVTASVFTGREFYPYLGGTIGFGIRKGHIAQLGDYLQTVSPQRYPDNVLVGELWEALYGCSPFPSSANHFPVCSGQEDLLKQHSAYMNTSSPRVAYNVYKAVYAVAHSLHNLLLCQSGNGPFENDSCAQSNNILPWQLQYYLQEVKFNMAGEEVNFDLKGDSVPYYDIINWQRGTTGSIEFVNVGLFDGTKPGGEELVIQEERMMWAGHQSEASCSHLSVCSPSCPPGSRKAVRRGEPVCCFDCVPCDSGKISNQTNSVECIFCPEDWWSNQDRTSCIPKKVEFLAYDALGIPLTVISVVGASLTVGVFVVFFHHRSTAVVRVNNSELSFFILFALTLCFLCSLVFIGEPTVWSCMLRHTAFSITFSLCISCILGKTLVVLAAFTATRPGDNIMKWLGPKQQRAIIFSCTLVQVVICAAWLIDAPPYPSRNTKYERSKIILECSVGSSLAFWCVLGYIGLQACLCFVLAFLARKLPGNFNEAKYITFSMLIFSAVWLAFVPAYLSAPGNYAGAVESFAILASSFGLLFCLFAPKCYIILLKPEKNTKQHLMGKEKR
>LOCXPOlfC18.305.HIT1.OlfC.2R.874.ANF_receptor.exons8.LR880657.1.Poecilia_reticulata
MRLLHVILLLFLSLFRGNHGSSAALDICAFLGEEERKSLYEDGDVVIGGLFPLHYSPVSSPLTYNVKPTPNTYNYARALRWMQTMTFAIKEINGRTDILPRLKLGFHIRDSCDDIPVSLKASFLLANGQPEGSKGNASQDEAAGLGCEAVNRTVSPVIIGDAGSGVSMALLRSLGSFHIPLVSYFASCSCLSNQREFPTFMRTMPSDAFQIKALAQLVRYFGWTWVGVIGVESDYARFAIQLFLQESVRYGVCAAYTHFYPVGPSHEHIEKLLNVIQMTSSKVIINFSGEAEMQDILREMQRQNLTGFQWIASEAWATSKLLWENSASLLKGTLGFAIQRAAVIPGLQQHLAALTPSAIHRIAFLAEFWEETFDCRLNGSANAHNHGLGSQQSRTPCKGTEALHDVYSPYSDVTQLRVSYNVYKAVYLVAYALQDMSNCKAGEGPFVRNTCADPKNFKPWQLLHYMKVANFSALGEEVNFDHNGDPIAYYDLMNWQTGPDGSLDLVKVGFYDASLPAGSSLVINDSVIMWPVGKQALRSVCSSSCPPGSRIARRKGEPVCCYDCVPCAEGEFSNTTDSLDCSRCSGDTWPNRARDLCIPKTMEYLSYHEFMGVLLCAASVLGAAVSLAIIVIFYTYKDTALVRANNMELSFLLLVFLTICFLVGLLFLGKPSEWLCRIRYPAFGISFALCLSCLLAKTVVVLMAFRSRLPGSPVMKWFGAKQQRASVLLGTAVQVIICFIWLLTSPPHANHNTDYHSSTIIVECVTGSDVGFWLVLGYIGVLACMCLVLAFLARKLPDNFNEAKFITFSILIFFAVWVTFIPVYMSTVGKYIVAVHVFAILASALGLLLCIFVPKCYIIVLKPEKNSKKFLMQR
>LOCXPOlfC19.307.HIT1.OlfC.2R.847.ANF_receptor.exons6.LR880657.1.Poecilia_reticulata
MQSVTLVILCAFCIGQVHDCEVTGKFDMPYMFKRGDIMIGGIFPVFNKEIRNISSFKVEPLEVMCEGFDLRAFRWTQIMIFAIDEINNDPALLPNISLGYRILDSCASPTNTVRAALTLGSEPEGMEATSPCPPAISALIAESGSSQSLAVAETLGPFQVPIVSYFSTCACLSNRAKYPTFFRTIPSDYFQAKALAALVKHFGWEWIGAIQSDNDYGRNGVLAFAEEVKKLKICIAFIGTVLRTYPPDKILKVVEMIKQSTVKVILAFVPEGDFYPLMKEIVKQNLTGIQWIASEAWITAARPSTPEMYQAFGGVLGFVVQKMDIPNLNPFLMNINPYRDPSEPFVKDFWEIMVGCKPSSNVSDTGAAKICTGNETLMDYTQDVFFNVSQLRVAYNVYKAVYAIAHALHQLAFCRPAGGKNVKPCLNVSEIHPKEVTYHLQRVNFRNRFGDDVFFDENGNPPASYDVINWQLRNGQVQHVTLGHFTSTKHGEYTLSIQEDRIVWRTGRSVPTSLCSNVCPTGTRRAQIRGKPVCCFDCVPCAEGTIANFTGAMDCTACPQDHWTNDKRNECIPREIEFLAYHEPMGVALTAVALLGASLSLLTMIVFIHYRETPVIKASNSELSCFLLFSLFLCFLCPLTFIGKPTVWTCMLRHTAFGVTFALCISCVLGKTIVVVTAFKVVHPNNKPAVGQFGPIQQRIIVCSCTLVQVIICILWLKLNPPFPDRVFKYNSKKIVLECNTGSEVAFYAVLGYIGILSVICLVLAFLARKLPDNFNEAKCITFSMLIFCAVWITFIPAYISSPGKFTVAVEIFAILSSAFGLLISIFAPKCYIILVKPEKNTKKYVM
>LOCXPOlfC20.311.HIT1.OlfC.2R.848.ANF_receptor.exons6.LR880657.1.Poecilia_reticulata
MRKRALVYLCVLCMNTGFGCELRGNFDMPSLFKEGDIMIGGIFPVFNKDVSSIATFDGEPPAVTCALFDLRAFRWAQMMIFAIEEVNTDPALLPNISLGYRILNSCSSPTNTLRAALTLARSQNEKETFSGCSPAVSAVIAEAGSSQSLAVAGILGPFQVPVVSYFSTCACLSNRAKYPTFFRTIPSDYFQAKALAALVKHFGWEWIGAIQSDNDYGRNGVLAFKEEVTKFGICIAFVGTVLRTYPQEKILKVVEMIKQSTVKVILAFTPEGDFSPLMREVVKHNITGIQWLASEAWITAPQPSTPEMYRAFGGALGFVVQKMNIPNLNPFLMNINPYRDPSEPFVKDFWEIMVGCKPSSNVSDTGAAKICTGNETLMDYTQDVFFNVSQLRVAYNVYKAVYAIAHALHQLAFCRPAGGKNVKPCLNVSEIHPKEVTYHLQRVNFRNRFGDDVFFDENGNPPASYDVINWQLRNGQVQHVTLGHFTSTKHGEYTLSIQEDRIVWRTGQMVPASVCSNACPAGTRKAQIKGKPVCCFDCVPCAEGSIANSTGATECTACPQDYWSNERKDGCIPKTVEFLAYHEPMGVALTAVALLGASLSLLTMIVFIHYRETPVIKASNSELSCFLLFSLFLCFLCPLTFIGRPTVWTCMLRHTAFGVTFALCISCILGKTIVVVTAFKATHPSNKVVVKFGPTQQRVIVCSCTLIQIVICILWLKLNPPLPDRVFKYSNKKIVLECNTGSEVAFYVVLGYIGFLAVVCLVLAFLARKLPDNFNEAKFITFSMLIFCAVWITFIPAYISSPGKFTVAVEIFAILSSAFGLLISIFAPKCYIILVKPEKNTRKHVMGK
>LOCXPOlfC21.313.HIT1.OlfC.2R.843.ANF_receptor.exons6.LR880657.1.Poecilia_reticulata
MGLIIILFLTLLAGTKPENQTCKVIKKTELMEFSKDGDLNIAGVFSITSSRTLVDNDYQAIPYSYCTGYNHRELKFARTMIFTVEEINRNPSLLPGLRLGYKVYNGCGTENLIRAAIEAINGNDPLACGGQTLAVLSHSSSGVSDNINTIISAVSVPQISHLSTCACLSDKVRYPTFFRTVPSDKFQITALVQLMKYFDWRWVGIIHSVGTYAEDGASEFVKEAQKEGICVEYTMVYLETSKSRLRAITETLKESSSKVVLLFMSLSFAKTFLAHMEEYNITGKQWVGSESWISAAYLASAERKHILHGAIGYAIPQASIPGLGEYLLSLKPSDEPHSSLIKTIWEKFFDCSFTPSNTSTSCSGAEDLRTVSSDYTYVAKFREENNVYTAVYSVAFALHVLLQCENGVNPATGNLCLTKDEVQPKLVFDALKRINFTTKNGARVFFDENGDSIAKYDLVNWQMKEDGSADIVIIGQFDDSLPEGNKLKLKDNANIVWGGSNNVVVRSVCREPCPPGTRKAVNKNKPVCCFDCFHCSEGTISNKTNSLDCSPCPPEVWPNEMRDDCVPKPTEYLSYTETTGALLTGFGTFGVFLSLLITTIFFTHKETPIVKANNSELSFLLLFSLKLCFLCSLTFVGRPTQWSCMLRHTTFSITFVLCISCVLGKTIVVLMAFRARRPGSNMTKWFGPAQQRLSVLILTLVQVVICIIWLTINPPFPKKNMQYYRDRIILECALGSVIGFWTVLAYIGVLATLCFVLAFLARKLPDSFNEAKLITFSMLIFCAVWITFIPAYVSSPGKFTVAVEIFAILASSFGLLLCIFAPKCYIILLRPEQNSKKRIMGKV
>LOCXPOlfC22.317.HIT1.OlfC.2R.799.ANF_receptor.exons7.LR880657.1.Poecilia_reticulata
MPFFKWMLLLISALTKTGRTGCRLLGGTQQPELAQDGDLIIGGIFSFRTGQDYFTETFQSIPGFRKCNDFNFREFKFAQTMIFAVNQINKSPEMLPGVTLGYKIYDNCGTMDILRAALALVSGLQEDAGDVGCPDTEAVQAILGHSGSSPTIAFSAIVGRFHIPVISHFATCACLSNRREHPTFFRTIPSDYYQSKALAKLVRHFGWTWVGAVAVDNEYGLDGIAAFIQAAEDYGVCVEYFEAFSSSDPPHVVQRITETIKQSTSKVIVAFMSHREIKILASELHKQNVTGLQWIGSDAWITDLSFADGEGHSVLLGSLGFTVPKAKIPGLEEHLRQLHPSQFPSSQFVKDFWEEAFDCSLNDTVNSERRPCSGTESLQTVESQFTDVSELRFTNNVYKSVFAVAHALDLIIKCGGDEAPSSSRNCFDPKHIQPWQILQSLHRVNFTTVNGQRVYFDRNGDSPARYELVNLQITARGIMEGETVGIYDASFPDDQQFIMNNISVVWANGLLEAPVSECSKKCLPGTYKVLQKGKPICCHDCIPCPAGEITNLTGNLTVYRFKTPIVRANNSELSFLLLVSLTLCFLCSLTFIGRPTEWSCMLRHTAFGMTFVLCISCVLGKTMVVLIAFRATRPGSNIMKWFGAPQQRLSVLAFTLIQVLICLLWLTTSPPFPFMNFVLFEDRIVLQCDLGSAIGFYAVLGYIGFLAVLCFVLAFLARKLPDNFNEAKCITFSMLIFTSVWITFIPAYVSSPGKLSDAVEIFAILASAYGVLFCIFLPKCWIILFRPEQNTKKHIMGKT
>LOCXPOlfC23.319.HIT1.OlfC.2R.860.ANF_receptor.exons6.LR880657.1.Poecilia_reticulata
MASTQTWPRQRWTVFYWLIVASSSHGEDPACTQIGDLEDAQLIRNGDIMLGGIFSFHSSWKNSQDNYEKSPQRLQCTSLNFRDFQFAQAMLFAIEEINNSSDLLPGVTLGYKMYDTCGSIARSVRVALSLLNGNDIEALPAEACTRPAQVQVIMGETSSSPTAAIATAIGPFHIPMISHFATCACLSDKTKYPSFLRTIPSDYYQSRALAQLVKYFGWTWIGAVRTNDDYGNNGMATFIATAQQLGVCVEYSISFFRTDPLEKIQKIIEIIKTSTSKVIVTFLSNMDWDVLLHEFSRNNLTGYQWVGTEGWISDSQIAATDKSHILDGAIGLSIPKAHVSGIKKFMFNVKPLNSSNSVLFREFWEALFSCKFNQSNSGEIQKICTGEEDLTGIENSFTDMSLMPIFYNVYKGVYAVAHALHEKLNCNKTCDKNVQLDPYTVLQQLQKIHFKTKEGDFVYFNDNGDPPAKYEIINWQPRENNTVEFVGVGIYDASLPEDRQLSVKNMSLIWAKNSLQVPVSVCSEKCPHGTHKVLQKGKPVCCYDCVRCAEGEMSNATDSISCLKCFPEFWSNEERDACIKKEELFLSYEEIMGALLTTASIFGTCMTALVAAIFFRHRKTPLVRANNSELSFLLLFSLTLCFLCSLTFIGQPSEWSCMLRHTAFGITFVLCMSCVLGKTIVVLMAFKSSLPGRNITKWFGPTQQRVSVLGFTLIQVIICIIWVTMAPPLPIKNFKEFKDKIVLECDLGSTIGFWSVLGYIGLLAMLCFHFAFLARKLPDNFNEAKLITFSMLIFCTVWITFIPAYVSSPGKFSVAVEIFAILASSFGLLICIFIPKCYIILLKPEKNTKKNMMGKGPRKP
>LOCXPOlfC25.340.HIT1.OlfC.2R.765.ANF_receptor.exons6.LR880657.1.Poecilia_reticulata
MLQVMLFTIEEINNSSDLLPWIYLGCKIYDTCDSIARSIKVSLALVNGYGNVSATSEACVRPAQVQAIMGEASSSPSMAIATIIGPFSVPLISQFSTCACLSDKSKYPSFLRTIPSDYYQSRVLAQLVKHFGWTWIGAIRTNDDYGNNGMATFTETAEQLGICLEYSLTFFRTDPWDKIQKIIETVRSSTSKVIVAFFSPADMDVLLKEFSRANLTGYQWVGTEAWISDFQSALRDNKRILDGAIGLSIPKANVSGLKEFILDVKPLYLTSNDLFVEFWEALFSCKVKQSEVGESQRLCTGQENLTGVENSFTDMSMMPIFSNMYKGVYAVAHALHNILGCNKTCNNKVPLDPLTILQHIKGIHFKTKEGEEVYFDENGDPAAKYEIINWQPRENGPVSFVTVGLYDASLPADEQMNVQQKFVVFAQNSEQVPVSVCSESCPPGTHKVLQKGKPVCCYDCISCAEGEISNSTDSVSCIRCPLDFWSNEKRDACIQKEAEFLSHREIMGALLTAASLFGTCMTVVVALIFVKYRKTPLVRANNSELSFLLLFSLTLCFLCSLTFMGEPSDWSCMLRHTAFGITFVLCISCVLGKTMVVLMAFNATRPGRNVMKWLGATQQRLGVLGFTLMQVIICIVWLTTSPPFPSKNFKEFKDKIILECSLGSAVGFWAVLGYIGLLATLCFICAFLARKLPDNFNEAKFITFSMLIFCAVWITFIPAYVSSPGKFSVAIEIFAILASTFGLLICIFIPKCYLMLIKPEKIQKE
>LOCXPOlfC25.343.HIT1.OlfC.2R.772.ANF_receptor.exons6.LR880657.1.Poecilia_reticulata
MLQVMLFTIEEINNSSDLLPGIYLGCKIYDTCGSIARSIKVSLALVNGYGNVSATSEACVRPAQVQAIMGEASSSPSMAIATIIGPFSVPLISQFSTCACLSDKSKYPSFLRTIPSDYYQSRVLAQLVKHFGWTWIGAIRTNDDYGNNGMATFTETAEQLGICLEYSLTFFRTDPWDKIQKIIETVRSSTSKVIVAFISQADMDVLLKEFSRANLTGYQWVGTEAWISDFQSASRDNKRILDGAIGLSIPKANVSGLKEFILDVKPLYLTSNDLFVEFWEALFSCKVKQSEVGESQRLCTGHENLTGVENSFTDMSMMPIFSNMYKGVYAVAHTLHNILGCNKTCNYKVPLDPLTILQHIKGIHFKTKEGEEVYFDENGDPAAKYEIINWQPRENGPVSFVTVGLYDASLPADEQMNVQQKFVVFAQNSEQVPVSVCSESCPPGTHKVLQKGKPVCCYDCISCAEGEISNSTDSVSCIRCRLDFWSNEKRDACIQKDAEFLSHREIMGALLTAASLFGTCMTVVVALIFVKYRKTPLVRANNSELSFLLLFSLTLCFLCSLTFMGEPSDWSCMLRHTAFGITFVLCISCVLGKTMVVLMAFNATRPGRNVMKCFGATQQRLGVLGFTLMQVIICIVWLTTSPPFPSKNFKEFKDKIILECSLGSAVGFWAVLGYIGLLATLCFICAFLAHKLPDNFNEAKFITFSMLIFSAVWITFIPAYVSSPGKFSVAVEIFAILASTFGLLICIFIPKCYVILMKPEKNSKKSMMGKGA
>LOCXPOlfC25.348.HIT1.OlfC.2R.857.ANF_receptor.exons6.LR880657.1.Poecilia_reticulata
MTFIQKWPEQGWALLHLFLMTSFSQAEEQGCRLRGDPENPQLVMDGDILLGGLFSFHTSWKERENTYMEKPPPLQCTSLNFREFQLAQAMLFAIEEINNRSELLPGISLGYRIYDSCGSIARSIKGALALVNGNENVSDTSKACTKPANVQAIMGEASSSPSMAIATVIGPFHIPLISHFATCACLSDKSKYPSFLRTIPSDYYQSRALAQLVKHFGWTWVGAVRSNEDYGNNGMAIFTETAQQLGICVEYSMTFFRTDSSDKIQRLIDVIKGATSRVVVGFLSHMDMDVLIQHLSNYNLTGYQWVGTEAWIFDSVTASRDKNHILDGAIGLYIPKAHVSGLREFMFDVRPLNSSNTDLFTEFWEGLFSCRFKPSLSPEVQKECTGHEDLTGVKNIFTYMSHMSIFNNMYKGVYAVAHALHTVLSCNRTCDINMKLDPLTILRHIKNIHFKTKEGDEVYFNENGDPAAKYEIINWQRRENGIVDFVTVGLYDASLPPDKQMNLQNKSLVWPQNSKEVPVSVCNERCPPGTRTVLQKGKPVCCYDCITCAEGEISNSTDSISCVRCPLESWPNEKRNACVKKEAVFLSYKEIMGALLTAASLFGTCLTSAVVYIFVKYRNTPLVRANNSELSFLLLFSLKLCFLCSLTFIGQPSEWSCMLRHTSFGIAFVLCISCVLGKTIVVLMAFKATLPGRNVMKWFGPTQQRLSVLGFTVVQVIICIVWLIISPPFPSKNFKEFKDKIILECSLGSSLGFWAVLGYIGFLATLCFICAFLARKLPDNFNEAKFITFSMLIFCAVWITFIPAYVSSPGKFSVAVEIFAILASTFGLLICIFIPKCYVILMKPEKNTKKSMMGKGA
>LOCXPOlfC26.354.HIT1.OlfC.2R.857.ANF_receptor.exons6.LR880657.1.Poecilia_reticulata
MVSAQRWAEHGCTLLQLLLSVSFSYTQEPLCRQIGDLEAPQLSKEGDIILGGIFSFHSSWKNRENTYTQKPLPLECISLNFREFQFAQSMLFAIEEINNSSDLLPGVSLGYDIYDTCGSIARSVKVALALTNDDSNVSSASERPCMKAAQVQAIMGETSSSPSTAIATVIGPFNIPLISHFATCACLSDKTKYPSFLRTVPSDYYQSRALAHLVKHFGWTWVGAVRTNDDYGNNGMATFTETAQQLGICLEYSVSFFRTDPLEKIQKIIEIMKSSTSKVVVAFLSHMDMDVLMHELTPHNLTGHQWIGSESWIFDSQIAAMDKNHMLDGAIGLSVPKAQVGGLREFMFNIETLNSSNSELFTEFWEALFSCKFKQEKSDEHYSECTGHEDLTGVENSFTDMSLMPIFNNVYKGVYAVAHALHEILSCNKMCNDSVRLDPTTISQHLKKINFKTKEGDEVYFNENGDPKATYEIINWQPGENGMVDFVTVGLYDASLPSDKQLNLTNNALSWTQNSKEVPVSVCSETCPPGTRKVLQKGKPVCCHDCVKCAEGEISNTTDSVTCVRCPLETWSNEARDACVKKEAVFLSYGEIMGALLTAASLFGTCLTVIVTVIFFRYRKTPLVRANNSELSFLLLFSLTLCFLCSLTFIGEPSDWSCMLRHTAFGITFVLSLSCVLGKTIVVLMAFKATLPGRNVMKWFGPTQQRLSVLTFTVVQVIICILWLTISPPFPFRNFKEIKDKIILECSLGSAVGFWSVLGYIGLLAALCFTLAFLARKLPDNFNEAKFITFSMLIFCAVWITFIPAYVSSPGKLSVAVEIFAILASTFGLLFCIFIPKCYVILLKPEKNTKKNMMGKG
>LOCXPOlfC27.371.HIT1.OlfC.2R.852.ANF_receptor.exons6.LR880657.1.Poecilia_reticulata
TQRWPEQSFALLQLFLWVSFSLAQEPPCRQIGDPEIPQLSRDGDIILGGIFYFHSSWKSTENNYTQKPPPLECISLNFREFQFAQAMLFAIEEVNNSTDLLPGISLGYKIYDTCGAITRSIKVALALNDGDESVSLASGGRCSGPVQVQAVMGETSSSPSTALATVIGAFHIPQISHFATCACLSDKTKYPSFLRTVPSDYYQSRALAHLVKHFGWTWVGAVRTNDDYGNNGMATFTETAEQLGICLEYSVSFFRTDPLEKIQKVIKTVKESTAKAIVAFLSHRDMEVLIHELSNHNLTGYQWVGSESWIFDSQIAAMDKKHILDGAIGLSIPKAQVSGLREFILDVRPLMSSNNELFTKFWEALFQCKFKKKQLTEFQKECTGNEDLTGVENSFTDMSLMPILNNVYKGVYAVAHALHNVLSCNKTCNNNVQLDPYMILQHIQKIRFRTKEGDEVYFNENGDPAAKYEIINWQPRENDTVSFVTVGVYDASFPAGAQLNFQNTSITWTQSSPQVPMSVCSEKCRPGTRKVLQKGKPVCCYDCIRCAEGEISNSTDAVSCVRCPHESWSNARRDACVKKEAEFLSFEEIMGILLTSAALLGTSLTAAVAFIFYRHRKTALVRANNSELSFLLLFSLTLCFLCSLTFIGQPSDWSCMLRHTAFGITFVLCISCVLGKTMVVLMAFKAKLPGRNVMKWFGPTQQRLSVLGFTLVQVIICILCLTISPPFLSKNFKEFKDKIILECSLGSAVGFWAVLGYIGLLALLCFTFAFLARKLPDNFNEAKFITFSMLIFCVVWIAFIPAYVSSPGKFSVAVEIFAILASSFGLLICIFIPKCYVMLLKPEKNTKKNMMG
>LOCXPOlfC28.375.HIT1.OlfC.2R.858.ANF_receptor.exons6.LR880657.1.Poecilia_reticulata
MRSMQGWPELGCALWQLVVLVSFSQTEEPTCVQIGDPEIAQLSQDGDIVLGGIFYFHSSWKNREDMYTQKPLALQCISLNFREFQFAQTMLFAIEEINNSSDLLPGVSLGYNIYDTCGSIPKTIKVALALNNDNVNTSSNSDTPCTKPVQVQAIVGETSSSPSTAIGTLIGPFHIPLISHFATCACLSDKTKYPSFLRTIPSDYYQSRALAQLVKHFGWTWVGAIRTNDDYGNNGMATFTEIAEQLGVCLEYSVSFFRTDSTEKIQKVIEAIQASTSKVIVAFVSHLDMDVLIHEMSNYNLTGYQWVGSESWIFDSQIAAVDNNHILDGAIGVSIPNTHVNGLREFILDLRPLRSLNNDLYKEFWETLFSCKFKQEKSDEHYSECTGHEDLTGVENSFTDMSLMPIFNNVYKGVYAVAHALHEILGCDKTCNNNVQLDPFTILQHIQKIHFETKEGEEVYFNENGDPAAKYEVINWQPRENNTLDFVIVGVYDASLPFDEQLKLLNRSILWSQGSNQIPVSVCSEKCPPGTRKVLQKGKPVCCHDCIRCAEGEISNVTDAFTCLRCPSECWSNERRDACIKKEAVFLSYDEIMGILLTTAALFGTCVTAIVTIIFYRNRKTPLVRANNSELSFLLLFSLTLCFLCSLTFIGQPSKWSCMLRHTAFGITFVLCLSCVLGKTMVVLMAFKATLPGRNVMKWFGPTQQRLSVLAFTFVQVIICILWLSISPPFPSKNFKEFKEKIILECALGSAVGFWSVLGYIGLLAVLCFVFAFLARKLPDNFNEAKFITFSMLIFCAVWITFIPAYVSSPGNFSVAVEIFAILASTFGLLICIFIPKCYIMLLKPEKNTKKNMMGKGP
>LOCXPOlfC29.379.HIT1.OlfC.2R.858.ANF_receptor.exons6.LR880657.1.Poecilia_reticulata
MTFMHSWPELGCVFLQLLLSVSFSQTEEPSCRQLGDSEIPQLHRDGDIKLGGIFYFHSSWKNIENTYEQKPLSLQCISINFREVQFAQTMLFAIEEINNRTDLLPGVSLGYSIYDTCGSIPRSIKVALALNNRNESVSSNSDTPCTKPVQVQAIVGETSSSPSTAISTLIGPFHIPLISHFATCACLSDKTKYPSFLRTVPSDYYQSRALAHLVKHFSWTWVGAVRSDDDYGNNGIAAFTETAEQLGICLEYSVSFFRTDSVEKMQKVINTIKTSTSKVIIAFVAHLDMDVLIHELSNHNMTGYQWVGSEGWISDSQFAAADKNHILDGAIGVSVPKAHVSGLREFMFDVRPLRSLNNDLYKEFWETLFSCKFKQEKSDENYRECTGHEDLTGVENSFTDMSLMPIFNNVYKGVYAVAHALHEILGCDKTCNNNVQLDPFTILQHIQKIYFKTKEGEEVYFNENGDPAAKYEIMHWQPRENGTLDFVIVGVYDASLPFDEQLSLHNKTLIWAQSSTKIPVSVCSEKCPPGTRKVLQKGKPVCCHDCIRCAEGEISNVTDAVTCVRCPPELWPNERRDACVKKEAVFLSYEDIMGILLTTAALFGTSITAIVIIIFFRNRKTPLVRANNSELSFLLLFSLTLCFLCSLTFIGQPSKWSCMLRHTAFGITFVLCLSCVLGKTMVVLMAFKATLPGRNVMKWFGATQQRLSVLAFTFVQVIICILWLSISPPFPSKNFKELKEKIILECALGSAVGFWSVLGYIGLLAVLCFVFAFLARKLPDNFNEAKFITFSMLIFCAVWITFIPAYVSSPGNFSVAVEIFAILASTFGLLICIFIPKCYIMLLKPEKNTKKHMMGKGP
>LOCXPOlfC30.381.HIT1.OlfC.2R.861.ANF_receptor.exons6.LR880657.1.Poecilia_reticulata
MLLIVGLLLFCLVDVSGENPSCQIYGTKELSQFSKEGDIIIGGIFSFHQNPVTVSPALTINPGAIQCKGLEIGELQFAYTMMFAIDEINNSTELLPDVSLGYRIFDSCPSIPLSIRSSLNLMNPYEDREGLCSNLSSMYAVIGDTTSTSTIGIARTLGPFSVPVISHSATCACLSDRRIYPSFFRTIPSDIHQSKALAKLVKYFGWTWVGAIRTNNDYGNGGMASFLEAATKEGVCVEYSVAIYRTDPRKSFLQVVDIIIKSTSKVIVAFADATDLDVLMKELHAQNVTGLQWVGSEGWITYRYFASPANYAVVQGAVGFAALNAHIPGLQEFLTNSRPSTASGNQGLVELWETLFDCTLSPKPGIYPQDRVTACSGAESVRDVKTRFTDVSDASLLNNVYKATYAVAHALSMLFNCKDGDGPFENNTCADRHKFQPWQVLHYLMQVNFTSKTGENVFFDEFGDPVARYALVNWQRDETGYIQFETIGYYDASRPEGRQFEMDAGVRAIWAGESYDVPTSICSSSCLPGTRRAFIKGKPVCCFDCIVCAEGEFSNGTNAVKCEKCPDEYKSSEERNQCHLKSVEFLTFTELMGITLVTLSLLGAISTVAVSLVFFCQRHTPIVRANNSELSFLLLFSLGLCFLCSLTFIGRPSDWSCMLRHTAFGITFVLCVSCILGKTTVVLLAFRATVPGSKVTKWFGPPQQRVSVLALTLVQVLICIIWLTVSPPHPFKNTQYYSEKIILECALGSPLGFWAIMGYIGVLAMLCFGLAFLARKLPDNFNEARFITFSMLIFCAVWVTFIPAYVSSPGKFSVAVEIFAILASSYGMLLCIFLPKCYIILFKPQNNTKKHLMNKGTLKAL
>LOCXPOlfC31.383.HIT1.OlfC.2R.816.ANF_receptor.exons6.LR880657.1.Poecilia_reticulata
AQDETAFCEMLGSRELPLMSKEGDVVIGGAFSLHSQISKLLLSWTETPEPLMCSRINLREFRFAQTMVFAIEEINNSSSLLPNVSLGYKIFDSCASTLPTTRAGMGLMNGEGRSIERNCSGQSSVQAVVGTSESSTTIVMLQISGIFHIPVISHFATCACLSNRKEYPSFFRTIPSDYYQSRALAKLVKHFGWTWIGAVRSDNDYGNNGMATFIEAASQEGICVEYSESISRIGSRENVERVVRVIRRGTAGVLVAFLAYDEMDVLLEEALSQNLTELQWVGSESWITSAHLAEKRYSGILSGSLGFAIRKAKITGLQDFLLQVNPSQEPESNLLREFWETTFGCSFQSSTPDTKLCSGSESLRDVYNAFTDVSELRISNNVYKAVYAVAHALHSMLKCKPGGENCKLRSQPEPRQVVKYLQDINFTVESGENVYFDENGDPAAIYELVNWQRSPAGDVVFTTVGKYDASHPDGNQLTMNGVNITWATHSVERPLSVCSENCSPGFRKAIIKGKPICCFSCVPCAAGEISNTNNSAECTQCPSEYWSNVDHSKCVPKVIEFLSYGETMGALLTAFSLCGASLTLVVLCVFFRFRHTPLVKASNSELSFLLLFSLTLCFLCSLAFIGRPTEWSCMLRHTAFGVAFALCISCILAKTITVVMAFKAKRPANTFPQCSAPLQRTSVIGCTLIQVFICVVWLVFAPPFPHKNTVYASEKIILECNLGSAVAFWAVLGYVGFLALLCFILAFLGRKLPDNFNEAKFITFSMLIFSAVWLTFIPAYVSSPGKFTVAVEIFAILASSFGLLFVFLHQNVIFYY
>LOCXPOlfC32.389.HIT1.OlfC.2R.830.ANF_receptor.exons6.LR880657.1.Poecilia_reticulata
ENDSTCEMYGSPEVSLLSKEGDIIIGGAFSIYSQISMSFLSEYETPEPFKCSRINLREFRFVQTMIFAIEEINNSSDLLPNVSVGYRIFDSCGSTLPSTRAVMGLMNGEENSWRKNCSSVHAIIGASESSSTIAMQQISGVFQTPMISHFATCACLSNRKEYPSFFRTIPSDYYQSRALAKLVKHFGWTWVGAVRSDNDYGNNGMATFIEAASQEGICVEYSESISRTGSRENVERVVRVIRRGTAGVLVAFLAQGEMDVLLEEVLTQNLTGLQWVGSESWITANYLAEKRYAGILTGSLGFAIRKAKIRGLREFLLKVNPSQEPQSDLLREFWETTFGCSFRSGTPGTKLCSGFERLQDADNAFTDVSELRISNNVYKAVYAVAHAFHGLLKCGPSGDSVSHSCILRDHSEHRQVAEQLQKVNFTLQSGERVHFDENGDPAATYELVNWQRNQAGDVVFTTVGKYDASQPNWNQFTMSNVKITWAAESWERPLSVCSENCLPGFRQAIIKGKPICCFSCVPCGGGEISNTNNSAGCSQCPSEYWSNVDHSKCVPKVIEFLSYGETMGALLTAFSLCGASLTLVVLCVFFRFRHTPLVKASNSELSFLLLFSLTLCFLCSLAFIGRPTEWSCMLRHTAFGVAFALCISCILAKTITVVMAFKAKRPANTFPQCSAPLQRTSVIGCTLIQVFICVVWLVFAPPFPHKNTVYASEKIILECFLGSPVAFWVVMAYIGFLALLCFILAFLGRKLPDNFNEAKFITFSMLIFSAVWLTFIPAYVSSPGKFTVAVEIFAILASSFGLLFCIFAPKCYILLLKPERNTKKHLMGRN
>LOCXPOlfC33.112.HIT1.OlfC.2R.822.ANF_receptor.exons6.LR880657.1.Poecilia_reticulata
ACVTLGEPASLCQIRGSPEFPILSKEGDVMIGGAFSIHSKITQPSFFFTERPTSYKCSSINLREFRFAQTMIFAIEEINNKKDLLPNISIGYRIYDNCASTLSSMRAAMALMNGNELTLGNSCSGQSAVHAIIGESESSSTIVLSRTTGPFQIPVISHSATCECLSNRKEHPAFFRTIVSDLYQSRALAQLVKHFGWTWVGAVNSDNDYGNNGMAIFLSAAQEEGVCVEYTEKFDRAEPEKLLKVIEVIKKSTARVIVGFLAHVEMNNLLEQLSLHNITGHQFIGVEAWITADSLVTPTSFSVLGGALGFAVQKVNISGLEDFLVRDFWETEFLCNGTNRESVSRTCKENPDLFQLNGLDDDLEKFRDNTNIYKAIYAVAHSLHSILKCSDKKGCNTAPEIKPWEVVEALKQVNFTIKSGERVWFDETGAALNRYELVNWQRGSDGSVLFKPVGYYDASLPSDKGLSLNTEAIIWSGGGKELPVSVCSQSCRPGTHKILQKGKHVCCFDCVPCPVGEFSNTTDSNDCTKCPEAYWSNQNRDACLLKNIEFLSFTEVMGKILVVFTMFGLLLTLIVATLFLVNKDTPLVKANNSELSFLLLFSLSLCFLCSLTFIGQPTEWSCMLRHTAFGITFVLCISCILGKTIVVLMAFKATLPGSNVMKWFGPAQQRLTVLFFTFIQVIICILWLTIKSPFPYKNMHYYKEKIILECALGSPVGFWAVLGYVGFLALLCFVLAFLARKLPDTFNEAKHITFSMLIFCAVWITFIPAYVSSPGNLTVAVEIFAILASSYGILFCIFAPKCFILVVRPELNTKKHLLGKTQ
>LOCXPOlfC34.117.HIT1.OlfC.2R.845.ANF_receptor.exons10.LR880657.1.Poecilia_reticulata
QCRMIPNTMPVLEKKGDIILGALFSLHDMVEEQSLTFTSQPPKSKCTRFNFRTFRWMQTMIFAIEEINNEGKLLPNVTVGYKIYDSCSTPHQALKAAMELMGGEKSSAVGEKSQRSSTCNESVPLVIGDGGSTQSLVVARFLGVFTVPQISYFSSCACLSDKKQFPAFLRTMPSDFFQVDALVQLVKHFGWTWVGVIAGDDAYGRGGANIFANEVTKLGVCVAFHRIIPKNRQQAEISSIISVIRLSGAKVILVFAVEQDVATLFDEVQRSELTGIQWLASEAWSTAAVLSTPKKYHHILQGTVGFAIQQANIPGLRDFLLRLNPSRSDAQTDPFLVSFWEEVFQCSQGAQTESREKEGESKPPCSGKEDLGNVTNIYSDVSQLRISYNVYKAVYAVAYALKAMKNCVKGEGPFFQRSCSDPDVIRPWQLLHYLKQVRYLNSFASEIEFDENGDPAAMYDLVNWQMNPNGELEFINIGKFDGMTGDVKQKLYIHEGVILWNGNRTRVPSSVCSTICPPGTRKAMRPNFPVCCYDCVACTAGKISNLSDSIECAQCPPEFWSNAERTTCIPKRVEFLSFRDTMGITLVAISFIGSFSTCIVVLIFFCNRTTPIVRANNSALSFLLLFSLTLCFLCSLTFIGQPSKWSCMLRHTAFGISFVLCISCVLGKTLVVLVAFNAKLPGSNVIKWFGPSQQKAIIASCTITQVLICTVWLLVAPPAPHQLMPREEDFIILLCDEGSYIAFALVLSYIGLLAVLCLLLAFLARKLPDSFNEARLITFSMLIFCAVWIAFIPAYISSPGKYATVTEVFAILASSYGLLGCIFAPKCYMILLRPEKNTRKHLMSK
>LOCXPOlfC35.118.HIT1.OlfC.2R.852.ANF_receptor.exons14.LR880657.1.Poecilia_reticulata
LIVLSQFCRFNFRTFRWTQTMLFAINEINQREDLLPNTDLGYVIYDSCFTISKAVEGTLTYLTGQDEAVPNYRCGNGPPLATLIGAGGSDLSIATARILGLYHFPQVSYCSTCSALNNKFQFPTFLRTIPNDLHQSAAMAQLVLHFGWTWVGTIAAEDDYGKYGIKDFKEQVEEAGVCISFSETLPKVSSPEAIKSIVQTVVESTAKIIVVFSSDVDLSPLIGELLRHNVTNRTWIASEAWVTSALINQPGVNSLLSGTLGFGVKKADIPGLQRHLLDLDPYADALTEEFWETLFNCTLDYSKALRIAKEANGTLSRSLNNTYSDVSQLRITYSVYKAVYAVAHALHNLEHCEDGKGPFVGGSCANITNFEPWQLMYYVKNVRYKMPNTGEEIYFEDGDTEGFYDIINWQISDNGEISYVTVGHYNGSASAEEKLHIRNESIVWNNVELEPPRSVCSENCEPGTRKGIRQGEPVCCFDCIPCADGEISNTTNARECILCTGDDWSNDANDACVPKIIEFLAFGEPLGITLIVISAFGALVTIAVGVVLVMYIGTPLVKANDALLSFLLLLSLVVTFLCSIVFLGEPQNWSCMTSQVALALGFALCLSCIMGKAAVLMLRARALKKARAKAKAAAKAAKAAAEAAANSGSPDVIVTSSNINDTAALDKPEVDILTFGHQRSIAAVATLIQAVACTVWLIILPPHPVKNTAAQNVKIILECDEGSVVFICCIFAYDILLALLAFIFAFTARKLEDHFSEAKSMTFGMLVFFIVWISFVPAYLSTRGKFMVAVQIFAILASSFGLLTCIFLPKCYILLVKPERNKEELMKPRPKPKDGSSTGTSASLATAATDVN
