# Supplementary material for: Expanded olfactory system in ray-finned fishes capable of terrestrial exploration
Source: BMC Biol. 2023 Jul 31;21:163. doi: 10.1186/s12915-023-01661-8 (PMC10392011; doi:10.1186/s12915-023-01661-8)
Supplement: Supplementary file 3 — Additional file 3: Data S1. Protein sequences and genomic coordinates of OLF genes. FASTA and General Feature Format (GFF) files containing the protein sequences and genomic coordinates for all identified OLF genes in this study. [file 12915_2023_1661_MOESM3_ESM.zip › PROTEINS/Poeciliopsis_retropinna.OLF_genes.fa]

>LOCXPDareOR10.31-epsilon.328.275.HIT1.OR.1R.298.7tm_4.exons4.VMRM01000024.1.Poeciliopsis_retropinna
TEVSTFIIVGFPGLQLEYFHMVAWLLFILYVTTVVGNLVLVVMFALEHSLQKPMYIITVSLALSDIGFTTVALPKLIARYWWNDASIGFYTCHFQRHMIHYFGSLNSLIMLTMAVDRYLAISFPLRYPMLMSAPTMTILTVFSWLVAHVFPSTTSFTFAQMSFCRSNQIIQAFCDSGSLIALACGDKSYLSTASYTSAMIILLVPLAFVIYSYFCIIISVFHMTSGQGRRKTLSTCATQGCIISIYYMPRLFIYSSSQIPNIKMTPDSRIATTFFYSFFPPLINPFVYCLRTKEIKAI
>LOCXPDilaORUN.9-beta.315.217.HIT1.OR.1R.287.7tm_4.exons1.VMRM01000002.1.Poeciliopsis_retropinna
ALKSFISIPFLTLFFVSLFANSLLIYVVISQRSLHSPMYILIASLSFVDMCLPMILIPNLLLNVLFNANGISLSGCLVQMFLIHLLGACQSALLLWMALDRYFAICRPLSYHDHMSLPRFLRFIIPVLIRDVIMLSVVVILAGKVLYCFRNVINHCVCEHMALVELGCGSTAINSLVGLLGVFVVTVVDFLCITASYIIIFHSVLRSGKSSAKALHTCITHIIVMVTSLTLVLTAFLSYRMNSLPNAGRVFVSIMYMFLPSCVNPIIYGVRTTEIRQNILKVLSSCR
>LOCXPSichOR4.2-eta.305.226.HIT1.OR.1R.291.7tm_1.exons2.VMRM01000004.1.Poeciliopsis_retropinna
TTTTVNRDPLHVAILKNVITVALSLAIIYINGTLVHIFRKHQVFNTNSRYILYIHLVINDIFMLALMVLLQVLSYIIYTLNVSFCIIMLMLAVSTNLNNPLTLAAMALECYLAICFPLRHHQICTVRKTYIVIAVIWVLSLLTILPDLFIIIATRPAEYFHSRIFCLMANVFTSPVLTKKKDVSNILFLVIVWLILFYAYFKILFTAQAASVNAKKARNTVLLHGFQLLLCMLSYIHSISIEGLSILFPKDILAIRYVISLLIQVMPRLISPMVYGIRDKMLRQYLKRYLL
>LOCXPOR1.229.HIT1.OR.2R.309.7tm_4.exons1.VMRM01000012.1.Poeciliopsis_retropinna
MNNVSEISHFFLSGLNETRNYQLTLFFLTLVCYIIIILVNACVVLTIILNVELHEPMYIFLCAICINSLYGTAGFYPKFLSDLLSPVHVISYSGCLLQAQVLYSFACSDLSILAVMAYDRYLAICRSLEYHSLMSKQRVITLVCLAWSIPFCIMAVNTILTYKLKLCSPYINRIICLIWSIVVLACFPSETTVNSVVAYITILIYVVHFLLIVWSYMFLIKTCIGSLENRRKFMQTCVPHLISLCTFSLTLLFDVIYIRFGSKDLPQTIKNFICIEFLIIPPIMNPLIYGFKLSKIRNKIFSVATIKMK
>LOCXPOR2.231.HIT1.OR.2R.304.7tm_4.exons1.VMRM01000012.1.Poeciliopsis_retropinna
MNNVSAISMFFLSGLNEARNYRSPLFFLTFMCYIIIILVNVCVVLTIILNNELHEPMYILLCAFCMNSLYGTAGFYPKFLSDLLSPVHVISYSGCLLQAQVLYSFACSDLSILALMAYDRYLAICRPLEYHSLMPKQRVITLVCLAWLTPFFMIAVSTLLASRLKLCHQYLNRLICLNWSIVMLACFPAETIINNIIGNITIGIYVLHSIVIVWSYMFLIKTCVGSVENRRKFMQTCVPHLISLLTFSATILFDVIYIRFETKNLPPTLKYFVSIEFLIIPPIMNPLIYGFKLTKIRKKLVAVM
>LOCXPOR3.232.HIT1.OR.2R.310.7tm_4.exons1.VMRM01000012.1.Poeciliopsis_retropinna
MNNVSTISVFFLSGLNEMSRNHRSALFFLSLMCYCITVLVNVCLILIIILNNELHEPMHILLSAFCMNSLYGTAGFYPKFLSDLLSPVHVISYSGCLLQAQVLYSFACSDLSILALMAYDRYLAICRPLEYHSLMSVKKGVKLASFFWLTSFFIVSANISLTSRLKLCSPYINRLFCVNWSIVSLACISNETSVNEIVANITILIYVLHGFFIVWSYMYIIKRCASSIENRAKFMQTCVPHLISMSTFVITILIDITNNRLSAADLAKSLQNFIAMEFLVIPPFINPLIYGFKLTKVRNRIITLVTSRSK
>LOCXPOR4.233.HIT1.OR.2R.306.7tm_4.exons1.VMRM01000012.1.Poeciliopsis_retropinna
MDNVSVVRIFTLTGINETMDYRAAIFSLTLVYYCVILFLNISLIVIIVLDENLHEPMYVLLCCVCINAVYGTSGFYPKFLLDLLSFAQEISYEWCLFQAFVMYSFACGELSILAVMAYDRYLAICRPLHYHSLMTKRRLSQLVSFSWLTPFSIFSVSILLTSRLELCRLKIKRLFCVNWIIVQLACPHSDTLSNNVVSYVTIFIYVSHGFFIIWTYMHLVRVCTTSKDDRVKFMQTCVPHLVSLITFLTVIVFDLMYMRFGSADMPQSLQNFIAIEFLLFPPMMNPLIYGFKLTKIRNRILSLVYL
>LOCXPOR5.234.HIT1.OR.2R.307.7tm_4.exons1.VMRM01000012.1.Poeciliopsis_retropinna
MDNVSVISMFTLSGFSETFSHRVTLFLLTLLCYCVIWLVNLTIVVTIIMDKNLHEPMYIFLCNLCINGLYGTAGFYPKFLHDLLSTRHLISIPGCFLQGYMIHSSVCADLSLLALMAYDRYMAICRPLVYHSVMNTKRVGVYVFFAWIIPFFLMFISTGTTVTSRFCGSHIPKIYCINLLISKLACSASIAQVVFPAFNYTFYFGHAVFIVWTYVFLIKSCKASKENRSKFMQTCLPHLLTLMIFSVSVLFDLLYMRFGSKDLSENVQNLMAMEFLVIPPIINPVIYGLRLTQLRKRIAHFLCCTGS
>LOCXPOR6.235.HIT1.OR.2R.305.7tm_4.exons1.VMRM01000012.1.Poeciliopsis_retropinna
MDNVSVISMFTLSGFSGTFSHRVTLFLLTLLCYCVIWLVNLTIIVTIIMDKNLHEPMYIFLCNLCINGLYGTAGFYPKFLRDLLSTRHLISIPGCFLQGFVIHSSACADLSLLALMAYDRYVAICRPLVYHSMMNTKRVGVYVFFAWIIPFFLMFISTGTTVTSRFCGSHIPKIYCINLLISKLACSASIAQVVFPAFNYTFYCGHTVFIVWTYVFLIKSCKASKENKHKFMLTCLPHLFTLITVGSLLFDLLYMRFGVFGKCEKFHVNGNSCRSTSDKSPDLWFQTDSVKERSFTCYLLQRFRV
>LOCXPOR7.237.HIT1.OR.2R.301.7tm_4.exons1.VMRM01000012.1.Poeciliopsis_retropinna
MGNLSLPFYFNLTMFVNIGHYRFAAFTFCLLLYSFIICANLLMILVISHCSTLHQPMYLFIALLSVNSLYGSAGFFPKFLMDLLSDVHLISQLACFTQIYVIYTYGSNELTILSIMAYDRYVAVCHPLHYHRKMTSRAVVLLSVLAWIFPALNLTALILMSSRLPLCGNEIQKVFCANWNVVKLSCVSTALNNVLGMLLTITTVFLPLFYVLYTYLRILIVCWKKSIEFKGKVLQSCLPHIVSFMIYSVAGFCDIVLSRFNLEEINPFVAVILSFEFVVIPPVLNPLVYGLKLPDIRRHIL
>LOCXPOR8.238.HIT1.OR.2R.310.7tm_4.exons1.VMRM01000012.1.Poeciliopsis_retropinna
QTSVVVLFSLSGFNATTSYTVALFSLTLLCYCLILLVNVALILTIIFHQNLHEPMYFIVCNLCINAVYGTAGFYPKFMYDLLSGAHVITYTGCFLQIYVIYSYAMVDYSVLGLMAYDRYVAICRPLTYHSVMTRQRTFALVCLCWTVPLWCELLVVCLTSVLKLCGSHIDKLYCENWSIVKLSCGSTKVNDVVGLFVIAFYFAHVLYIGLSYVQLVKSALSSKEGRGKFIQTCVPHLMCLFNVTTALLFDLMYSRYGSTSVPQGLRNFMAVQFLIIPPVVNPVIYGLILTKIRRRIMLLCAVAYQRFQLK
>LOCXPOR9.239.HIT1.OR.2R.308.7tm_4.exons1.VMRM01000012.1.Poeciliopsis_retropinna
MVNATMLGSFTLLGFKDSSAKYRLTLFALTLLCYIVIIFVNVALILTIILEEKLHKPMYIFLCNLCFNSLYGTTAFHPKFLFDLLSNTHVISYAGCLLQVFFIYSYATTDFSILAVMSYDRYLALCRPLEYHSIMTKQRATFLVCFSRLVPVICQSAVVIMSSKLLLCGFQIEKLYCENWSFIKLSCHSTTLNNIVGFFVIILYCGHALFILCSYFQLVTFALRYPERRRKFLQTCMPHLICLINVTATLLFDVMYARYGSESVPQSLKNFMAIQFLILPPMLNPIIYGLNLTQVRNSFFRLCRFRKQ
>LOCXPOR4.240.HIT1.OR.2R.298.7tm_4.exons1.VMRM01000012.1.Poeciliopsis_retropinna
EVFTLSGFNDTLGYRAVVFSLASLCYFAILFFNVAIIIVIVSDECLHEPMYILLCVHCINGLYGTVGFYPKFLADLLSSSQVISYHGRLVQAFVLYSFVCSDTSILTALAYDRYLAICLPLQYHSIMTNRRVSSLVCLSWLTPFCIFSVNIVLTARLRFCGTNIQRLYCLNWVIVKLACPGSNTVINNVYALATLSIYIVHWLFVVWTYIYIVKTCVQSKEDRAKFIQTCVPHLIFLITLFVIVVSDLMHMRFTFYDLPPSFQNFSSLAVVLILPLMNPLLYGFKLTRIRKRIFVLLF
>LOCXPOR10.242.HIT1.OR.2R.302.7tm_4.exons1.VMRM01000012.1.Poeciliopsis_retropinna
DTMNVTYISLAGHVELEKYRYVYFSIMVTGYVLILSSNSTVVCLVVIHKNLHEPMYVFIAALLFNSILFSSSIYPKLLIDFLSEKQIVSYEACLIQAFTFYTLSCSEYLLLAAMAFDRFVSICKPLQYHMIMRKGTVSVFLVLAWFVPACHTVVPFIGNANSKLCSFTLKGIFCNNSVNYLFCVASKALLTYGLVVLFNIAVFPMVFILFTYTVILIVAYRSCGEVRKRAAQTCLPHLLVLINYSCLFAYDMIILRLESDISKAVRFVMTMCIIMCNPLFNPVIYGLKMTEIYKHLRRLFSQ
>LOCXPOR10.243.HIT1.OR.2R.297.7tm_4.exons1.VMRM01000012.1.Poeciliopsis_retropinna
MNVTYITLDGHVQVEKYRYVYFIIMFTGYLLILSSNSTVFCLIVIHRNLHEPMYVFIAALLMNSMLFSTVVYPKLLIDFLSEKQIIAYDACILQTFFFYSFSGSEFLLLAAMAYDRYVAICKPLQYPTMMRKTKVRSFLVLAWLVPACHIAVAVLLFAHLKLCRFNLKGIFCNNSVNYLLCMASRAIVIYGLVVLFNVSLLPMVFILFTYSMIFIVAYRSCGEVRKKAAQTCLPHLLVLINYSCLLTYEMIIVRLESDISTTVRFIMTLQIIMYNPLFNPVIYGLKVGEIYKHLKRL
>LOCXPOR11.244.HIT1.OR.2R.310.7tm_4.exons1.VMRM01000012.1.Poeciliopsis_retropinna
MNNEMNVTYIFLDGYVEMSKYKYAYFCLMLSAYILIICSNLTIVYLIWVNKNLHEPMYVFIAALLVNCVFYSSTTYPKLLIDFLSEKQRITYEACLIQFYFFYFVGPAEFFLLAVMSYDRYVSICKPLLYPTIMTNTTVTVFLVFSWFVPACHASIPLIMLSSTKVKLCSFNIRGIFCNNAVYTLQCVMPRSLAIFGVFAILDIVILPILFILFSYTKILIISYRSSNEVRRKAAETCLPHLLVLFSLTLLSVYDICIVRVESDFSKAARLIMTLQIVLYHPLFNPFIYGFKMKEIYKHLKRLFWQAKVV
>LOCXPOR12.245.HIT1.OR.2R.308.7tm_4.exons1.VMRM01000012.1.Poeciliopsis_retropinna
MDGEVNETYLTLDGHVELHKYRYLYFVVTLTVYIFIVIANLTIVYVIWMHENLHEPMYIFIAALLLNSVVFSTNIYPKLLSDFLSEKQIISYPACSVQFFFFYCLGASEFSLLAAMAYDRYVSICKPLQYATIMGRTTVSICLSLAWLVPACLIAVMVVLNFNVKLCKYNINGILCNNSIYGLHCVDSKVQTVFGAVVLVLTLLFPLLFIVFTYTRIFIISFRSSKEVRKKAAHTCSPHLLVLISFSCLCAFDVIIARLGSDLTKVVRLIMTLQAVLYHPLFNPIIYGLKMKEISKQLKRLFSQAKVI
>LOCXPOR13.246.HIT1.OR.2R.307.7tm_4.exons1.VMRM01000012.1.Poeciliopsis_retropinna
MDSKVNETYITLEGHVELDKYRYLYFAVMLAAYVCIVVCNLTIVYLIWTHRNLHEPMYIFIAALLLNSVVFSTNIYPKLLSDFLSEKQTVSYSACYLQFFLFYSLSGSEFLLLAAMAYDRYVSICKPLQYATIMGRNTVSIFLSLAWLVPASVTGVQVVLSSNIKLCTLNLDGILCNNSIYNMYCVSSKVHIVFGALSVVFIAFFSLIFIVFSYTRIFIISYRSSREVRKKAAQTCSPHLLVLISFSCLCAFDVIIVRLGSDLTKLIRLIMTLQAVLYHPLLNPVIYGLKMKEISKQLKRLFHQTKA
>LOCXPOR15.247.HIT1.OR.2R.305.7tm_4.exons1.VMRM01000012.1.Poeciliopsis_retropinna
DEVNITYITLSGYVEMNKLKYLYFAVILMVYILTFLSNGTIVYIICFHKSLHEPMYIFIAALLFNSVIYSTNVYPKLMIDFLSERQIIKYSACIFQLFIFYSTAGTEFFVLAVMAFDRYVSICKPLRYTTIMRKPTVTSLLVLAWFVPTCHLVGEAIMISEIQLCRLDLDGIFCNNGIFSLHCVKSRALTIFGIVSLLNLVMTPVLFTIFTYAKILITCYKSSKAFRRKAAETCVPHLLVLINFTYLSTYEVVIARVESDFPKPARFIMTLQLLVFQPLFNPFIYGLKMKEISKHLKMLLSLSKI
>LOCXPOR15.248.HIT1.OR.2R.305.7tm_4.exons1.VMRM01000012.1.Poeciliopsis_retropinna
DEVNITYITLSGYVEMNKLKYLYFAVILMVYILTFLSNGTIVYIICFHKSLHEPMYIFIAALLFNSVIYSTNVYPKLMIDFLSERQIIKYSACIFQLFIFYSTGGTEFFLLAVMAFDRYVSICKPLRYPTIMRKPTVTSLLVLAWFVPTCHLVGEAIMISEIQLCRLDLDGIFCNNGIFSLHCVKSRALTIFGIVSLLYLVMTPVLFTIFTYAKILIISYKSSKAFRRKAAETCVPHLLVLINFTYLATYDVVIARLESRVPKPARFIMTLQLLVFQPLFNPFIYGLKMKEISKHLKMLLSLTKI
>LOCXPOR16.251.HIT1.OR.2R.299.7tm_4.exons1.VMRM01000012.1.Poeciliopsis_retropinna
DDLNVSHVTLTGYVEMSKYRYLYFSVLFTVYVLIICSNATIVHLIWTHKNLHEPMYIFIAALLFNCLLYSTTVYPKLLIDFLSETPTVSVWSCLLQFFMFYSIGGTEFLLLAVMAFDRYVSICKPLRYPAIMTKSTVKVLLVLAWFVPACHIAPEAILSAKTEICSSDLNGIFCNNAVFTLHCTKPSSLTVLGVVALLDLVMLPMLFTVFTYTKIFIMSYQSGKSFRRKAAETCVPHLIVLISFSYLAAYDVAVARLETDFPKTARLIMTMQIFLYHPVFNPFIYGLKMKEISKHLKLL
>LOCXPOR19.255.HIT1.OR.2R.304.7tm_4.exons1.VMRM01000012.1.Poeciliopsis_retropinna
MEDQINITYITLSGYVDLNKYRYFYFFVVLTVYVLTICSNATILYLIWTHKNLHEPMYVFIAALLFNGLLYSTNIYPKLLIDFLSEKPIISYSACLLQFFFFYSFGFAEFLLLAAMAFDRYVAICKPLRYKRIMRKSHVNVFLVLAWFLPACYLAVQTILSSKAKLCSFNLEGIFCNNTIYALQCVRSATITVVGIVALLHVVVLPMLFTTFTYANIFRISHRSSKQSRKTTVETCVPHLLVLTSYFCLMTYDVVIARVQSDFPLIARFIMTMQISLYHPLFNPFIYGFKMREINKHLRRLFGS
>LOCXPOR19.256.HIT1.OR.2R.305.7tm_4.exons1.VMRM01000012.1.Poeciliopsis_retropinna
MEDQINITYITLSGYVDLNKYRYFYFFVVLTVYVLTICSNATILYLIWTHKNLHEPMYVFIAALLFNGLLYSTNIYPKLLIDFLSEKPIISYSACLLQFFFFYSFGVSEFLLLAAMAFDRYVAICKPLRYRNIMKRSTVNTFLITAWFLPACYLAVQTILSSEAKLCSFNLEGIFCNNTIYALQCVRSATLTVVGIVALLHVVVLPMLFTTFTYANIFRISHRSSKQSRKTTVETCVPHLLVLTSYFCLMTYDVVIARVQSDFPLIARFIMTMQVSLYHPLFNPFIYGFKMREINKHLRRLFGSA
>LOCXPOR19.257.HIT1.OR.2R.305.7tm_4.exons1.VMRM01000012.1.Poeciliopsis_retropinna
MEDQINITYITLSGYVDLNKYRYFYFFVVLTAYVLTICSNATILYLIWTHKNLHEPMYVFIAALLFNGLLYSTNIYPKLLIDFLSEKPIISYSACLFQFFMFYSFGGSEFLLLAAMAFDRHVAICKPLRYRNIMKRSTVNTFLITAWFVAVFYPIVLAMLSYQAKLCTFNLEGIFCNNTIYALQCVRSATLTVFGIFAFSNVVVLPMLFTTFTYANIFRISHRSSKQSRKTTVETCVPHLLVLTSYFCLMTYDVVIARVQSDFPLIARFIMTMQISLYHPLFNPFIYGFKMREINKHLKKLFFSA
>LOCXPOR20.258.HIT1.OR.2R.314.7tm_4.exons1.VMRM01000012.1.Poeciliopsis_retropinna
VVMDAELNATYITFGGHVELHRYRFLYFAVILVVYVLILCSNSAILSLIWLQKSLHEPMYVFVAALLFNSLLFSAAIYPKLLVDFLSDEQTTSLTLCSLQSFTYYSLCGAEFLLLSAMAYDRYVSICRPLQYEAAMRKNTVVALLALAWLLPACQLVPSLFISRSYKLCRSTLSGIFCNNAISQLFCMDSRASYVTYGAFIALSTIVLPMAFILFTYAKILIVSLRGSGNMRRKAARTCSPHLLVLTSFSCLCSYDIVVARLEADLDRTARFVMTLQVVLYHPLFNPIIYGWKMKKIHTRLRMVFCGDKRRVNV
>LOCXPOR21.259.HIT1.OR.2R.303.7tm_4.exons1.VMRM01000012.1.Poeciliopsis_retropinna
MNDEPNATYITFGGHVELQKYRFLYFAMASSVYVHILCSNATILCLIWIRKNLHQPMYVFIAALLCNSLLLSTNIYPKLLVDLLSDVQVTSYLACRMQALIYYSLCGSEFLLLAAMAYDRYVAICKPLQYQAVMRSRTVIALLVLAWLLPPCQLVPSLILGDGFKLCRYTLNGIFCNNAVTKLSCMTSAGPYVIYGVIILVNTIFVPLAFIIFTYCKILVTSHRRGLDVRRRAVQTCAPHLLVLISFSCLCSYDVVIARLDIDLPKAARSVMTLQVVLYQPVFNPIIYGLKMKEIHKHLRRLF
>LOCXPOR23.263.HIT1.OR.2R.308.7tm_1.exons1.VMRM01000019.1.Poeciliopsis_retropinna
MSNNTTDLVQEYPYVRFYVSTLSFSVLLFFNLIINWTIVREERLRSHARFVLVFHLLVSALVHLGMSSVFYYQIHLEARPSRTACRAMITVLISSASNILLTLTAMALDRFVAVCHPMRYTSACTAAYWPWLLGLLTWMVALVIPLSLPLNPAGDPDTCDRNKLKRGELPKVLFIGLCTLLILYSYVRILVEGRRLGVLNRRNRAGCRTIALHGTQLAVYILPNFVSFVLYLMLNKSIIKRDTKELSAVVIFAFFSVAQCVAPVVYGLRKEELLEQLNRRFPCCSRYLKAVLGWTVRGNWSRTQPRGR
>LOCXPOR23.263.HIT1.OR.2R.308.7tm_1.exons1.VMRM01000019.1.Poeciliopsis_retropinna
PSSGLCTGPVASHGPAEHRLQVPGAAGEPAIQLLKKFLFAQAVNDGRHALRHAEEREDDHGGQLLGVALNDAFIQHEVQHEAHEVGQDVHGQLGAVQGDGPAAGPVPPVEHPEPPSLHQDPHVAVENEQRAQPDEQHLRELAPFQLIPVAGVRVSRRVERQAEGDHQGNHPGEQAQQPRPVRRRAGGRVAHRVAHGHEAVQSHGRERQQDVGGAADEDGDHGPAGGAARPRLQVDLVVEDAAHAQVDQGGHQQVEDQHEARVAPQTLLADDGPVDDEVEEEKDRKGERGHVEAHVRVFLHQIRGVVRH
>LOCXPOR24.264.HIT1.OR.2R.306.7tm_1.exons1.VMRM01000024.1.Poeciliopsis_retropinna
NGTEGPSMIQIHVSVRVLLTVLPCLFFLYVNSVMLFALVKKPLLLESPRYILFGHLLFSDFLQVLLTTLLYIFALTMVRIITCACIFVIQFAAITVKMSPINLAVMSLERFVAICFPLRHAAIATSRVTRGAIAVMWTVASLDSATQLCLFFGLNKRSLTAQQVCRKKTLFHLQVYVIVNQVFTVANFVLVTVIIIYTYVATLVAVRCSSSCGHRAKVAHQTVILHALQLCLYLISALFNMINSSDLFNLDPVVALYVKHMLFLGLIIFPKFLSPLLYGLKDQTFKHVFKYYFTFGYRPSVEPYPK
>LOCXPOR25.265.HIT1.OR.2R.300.7tm_4.exons1.VMRM01000024.1.Poeciliopsis_retropinna
NFSLVTSIYLSAYYGMEELKSMYFCIFFIIYLTIITENVLLIRVVYCEKSLHQPMYVLLCNLAMNELVGSTALLPATLINILSHTHEISISFCQTQVFVIHTYAITEFTILAVMSYDRYIAICHPLSYHVIMSQRIVKLIVFMWLYPMLALSVVFVFTLQLPYCGRAIEKLYCLNYLLVQLACTNTFIVNIIGLLSAALYTAPQLIMIFYSYGHILKICIMSFSKSKFKALRTCIPHLLAVINYTTGCFFELAQGRLDNRHMSYHTKLFLSLYFLIFPPLLNALIYGLGTQIIRVRLIKL
>LOCXPOR26.268.HIT1.OR.2R.316.7tm_4.exons1.VMRM01000024.1.Poeciliopsis_retropinna
MELFNPALEENITFVRPAYFIIVGFIGIPNVNFYFLFLLFVYVLSVVGNGTVLTLIIVDHTLKGPKYVAVFSLALTDILSSTAFLPKIIDMFLFNHRYISYNECLTFMFFGFTLLSMQCFNLVALSYDRLMAIMYPLHYQVKVTQRFMINLIVFLWICAITLILIVVGFITRLSFCKSVVINSYFCDHGPVYRLGCNDVSPSRVIGILFPVIMVWIPLAFILATYCCIVYALSKISTVQERRKAFKTCTGHLSLVTIYFLPITLVFGIGSKMHPNARIINLSLTTIIPPMLNPIIYVFQTQEIKQALNKLIKKTRQ
>LOCXPOR27.269.HIT1.OR.2R.319.7tm_4.exons1.VMRM01000024.1.Poeciliopsis_retropinna
MELFNSAFGKNVSFVHPAYFIISGFIGLPYMKYYYVFLFFVFIISVLANMAVMTVICLDYNLRTPKYVAVFNLAFVDLLGSCALVPKVLDIFLFNHYYVPYNDCMTFMFFCYTCLSMQALNLVALCYDRLMAIMYPLHYHVKVTHKIMFSVIASFWLFAIIADLTAVGLLTRLSFCRSVVINSYFCDHGLMFELACNDNFPNIVISFLLPIFILWLPMIFILSSYICIAFALFKVAVVKERTKALKTCTGHLSLVAIYFIPILITFTIGSEIHPNARIINLSLTSVFPPMLNPIVYVLYTQEIRISIKRILKFTQRDKV
>LOCXPOR28.270.HIT1.OR.2R.319.7tm_4.exons1.VMRM01000024.1.Poeciliopsis_retropinna
MDLFNSAFGMNTTFIRPPYFIISGFLGLPNMKYYYVFLFFIYFVSVMGNVAVMAVICLDQNLRAPKYVAVFNLAFVDLLGSCALVPKVMDIFLFHHYYVPYNDCLTFLFFCYTCLSMQALNLVALCYDRLMAIMYPLHYHVKVTHKMMFSMITFFWLFVITCILIAIGLLTRLSFCKSLVINSYFCDHGQLYKLACNNNFPNSVIGNLLPVLFLWLPFLFIVSSYICIGCVLSKVAAAHERAKTFKTCTAHLSLVVIYFLPIIITFTMSSRMHPNARIINLSLTSVFPPMLNPIIYVLQTQEIKVSLKKILKTKRKSRI
>LOCXPOR28.271.HIT1.OR.2R.319.7tm_4.exons1.VMRM01000024.1.Poeciliopsis_retropinna
MELLDSAFAMNTTFIRPPYFIISGFLGLPNMKYYYVFLFFVYFVSVMGNVAVMAVICLDQNLRAPKYVAVFNLAFVDLLGSCALVPKVMDIFLFHHYYVPYNDCLTFLFFCYTCLSMQALNLVALCYDRLMAIMYPLHYHVKVTYKIMFSMITFFWLFVITCVLIAIGLLTRLSFCKSLVVNSYFCDHGQIFRLSCNSHFPNIVYGNLLPVLHLWLPFLFIVSSYICIGCVLSKVAAAHERAKTFKTCTAHLSLVVIYFLPILITFTMNSSIHPNARIINLSLTSVFPPMLNPIIYVLQTQEIKVSLKKILKTKSKSRI
>LOCXPOR30.274.HIT1.OR.2R.322.7tm_4.exons1.VMRM01000024.1.Poeciliopsis_retropinna
ESLLTSMFNSTFVRPAKFYLGGFYNIPHVKYYYVFLCFVYILTVLGNGFLLSVIYLAKTLHSPKYIIVFNLAFTDLCGSTALIPKLLDTFLFNRRYIVYEACLAYMFFVLLFGGVQSWTLVIMAYDRLIAICFPLRYHSIVTRKSVVVILLSSWMFLVGVMTTLAGFINRLSFCSSIEVKSFFCDHGPIYQLACNDKSYSYILATIALIVVICIPLILIISSYVCISIALSRTISREERLRALETCTTHLILVAIFFLPFVGTNVSVLTSYIHPNARIINSSLTFTVPPLLNPIIYSLKTEEVRNAIKKLWRRGKMNKTAIK
>LOCXPOR31.275.HIT1.OR.2R.325.7tm_4.exons1.VMRM01000024.1.Poeciliopsis_retropinna
MNREGENTIMFNSTFVRPAKFYLGGFYNIPHVKYYYVFLCFVYILTVLSNGFLLSVIYLAKTLHTPRYIIVFNLALTDLCGSTALIPKLLDTFLFDRRYIVYEACLSYMFFVFFFGSMQSWTLLIMAYDRFVAICFPLRYNVIVTMKSIVTILLCSWTSLVLINGVLVGLIDRLSFCGSLVIQSFFCDHGPTFRLACNNTYINYIMANFTFAVVICFPLVLIGATYICISIALSRTASREERLKAMRTCTSHLILVALFFIPYVGTNVTVKTSGIDPNMRILNSSLSHTVPSLLNPIIYALKTKEVTNAFKRLCKRKKENRLVSQ
>LOCXPOR32.276.HIT1.OR.2R.320.7tm_4.exons1.VMRM01000024.1.Poeciliopsis_retropinna
MELFNSAFGKNITFVRPAYFVINGFIGLPNMKSYYIFLFFLYIISVVGNSAVMAIIYLDHNLRTPKYVAVFNLAFVDLLGSSALVPKVIDVFLFNHNIIPYNDCLTFLFFCYTCLSMQSFNLVALSYDRLVAIIFPLHYQVKVTCRFMLTLITSFWIFAIVAVLISVGLLTRLSFCKSVVINSYFCDHGQIYRLACNDNFPNDVIGFFYPVLIFWLPLVFILLSYVYISYTLVKVATFQQGIKAFKTCVAHLSLVVIYFTPLLITFTLMEKIHPNNRIINLSLTSVLPPMLNPIIYVLQTREIKVSIKKLFKIFFKSKIR
>LOCXPOR33.277.HIT1.OR.2R.322.7tm_4.exons1.VMRM01000024.1.Poeciliopsis_retropinna
ESLLTSMFNSTFVRPAKFYLGGFYNIPHVKYYYVFLCFVYILTVLGNGFLLSVIYLAKTLHTPRYIIVFNLALTDLCGSTALIPKLLDTFLFDRRYIVYEACLSYMFFVFFFGSMQSWTLLIMAYDRFVAICFPLRYNVIVTTKSIVTILLCSWTSLVLIIGVLVGLIDRLSFCGSLVIQSIFCDHGPTFRLACNNRYINHIMANLTFAVVICFPLVLIGATYICISIALSRTASREERLKAMRTCTSHLILVALFFIPYVGTNVIVKIEVIDPNMRILNSSLSHTVPSLLNPIIYALKTKEVTNAFKRLCKRKKENRLVSQ
>LOCXPOR34.279.HIT1.OR.2R.318.7tm_4.exons1.VMRM01000024.1.Poeciliopsis_retropinna
MSSFRTVSNTSVIIHPPGFYIVGFESFPFISVYFIFLAFVYVFSVMFNCLLVYTIAVNHSLYTPKFLAITNLAVIDLVINSCTIPGMIKIFLIKDNFVPFNLCLVQMFVYYAFAALESYALTILAYDRLIAICFPFRQNSVNTVRSMCCIISVTWLLAVGVAGFSTIIMTRLSFCNSVRVVSYFCDYAPVFRLACNDNSLQWSTASFSSIFVLGVPFVFIFLTYVSILVTVFRMKFVDRRVKALATCVEHIIVVAIFYIPIFVIFAIGFYSRVVEPEKRVLFLSLASCMPPCINPIVYSLKTKEIKIRALAIFRKSKV
>LOCXPOR35.194.HIT1.OR.2R.300.7tm_1.exons1.VMRM01000002.1.Poeciliopsis_retropinna
MTNNSSLYAGTSSGRQMNDKVTFVQVLIAVLLCINLMLIVTFFMKEIFYTNMRYILFANALFSDCINLIMTNVLLLFVHFSFRLQTWSCLFFFILSSMYNYVTPLTLTAMSLERYVAICMPLRHAELCTAGRALQVVLIIHSLSIIPSTVVLIIFFSSVTVSFFKEYALCTLEVFILHKWQGHVRSAVSQFYFLIMCILIAFSYVQIIKVAKAASRNNKESTQKGLRTVILHAFQLFLCLIQLWTPFIEAAVLQVDLNLYINVRYFNYICFNLAPRCLSPLIYGLRDEMFLVALKHYVFC
>LOCXPOR36.205.HIT1.OR.2R.304.7tm_1.exons1.VMRM01000002.1.Poeciliopsis_retropinna
MPNNSSVAVGSFKQQTSFRVLPIQILVVIFLCVNMLLIVTFFKKECFHTSARYILFALMLMSDSFVLVLSNIMVVVNFLQFTIQVWLCTAISIVTLLYVMATPVTLTAMTLERYVAICLPLRHAELCSTRRSTHCILIIHGISFVPCLLILSIFFATASFELYQQRGLCSVDMFLLQPWQRHFRSAISQFYFLIMCIILVFCYIQIVKVAKAASGENKQSTQKGMRTVILHAFQLLLCLIQLWSPFTEDAALKADVNLFMDVRYCNYLLFSLAPRCLSPLIYGLRDEMFFLALKNNICLRFDKK
>LOCXPOR36.217.HIT1.OR.2R.304.7tm_1.exons1.VMRM01000002.1.Poeciliopsis_retropinna
MPNNSSVAVGSFQQQISFRVLLIQILVVIFLCVNMLLIVTFFKKECFHTSARYILFAMMLMSDSFVLVLSNVLVIINFLQFTIQVWLCTAISIVTLLYVMATPVTLTAMTLERYVAICLPLRHAELCSTRRSTHCILIIHGISSVPSMLNLSIFFAMASLGLYEQRALCSVDMFILHPWQRHFRSAISQTYFFIMCIVIVFCYIQIVKVAKAASGENKQSTQKGMRTVILHAFQLLLCLILLWNPFTEAAALQVDVSLFLNIRYFNYIVFSLAPRCLSPLVYGLRDEMFFLALKNYICFCFCKR
>LOCXPOR37.230.HIT1.OR.2R.307.7tm_1.exons1.VMRM01000002.1.Poeciliopsis_retropinna
MQNLSVISVNETSPKSFSVIIKVCVVIPLFCVFLCFIAIMLQIFASHRQFLDTSRYILFAHMLINDTLQILSSVLLFLCVMGRVKLPLLFCVPLLFLSTGTFLNTTLILAAMSLERYVAIFYPLQRPASWRSDRIWIITLPLWIISFTFPVIEFSIRKYSPNVDVLSTNILCKATLINSSPIQGLYRLGVYVLFFAVVSVIILFTYVRIVMETRKMRQDRASVSKAMHTVLLHGFQLLLCLLALTLPISETLIGLHTNWLTEDVTFFNYFCFILMPRFLSPLIYGFRDQNLRQHIGKRFLCCSKKKK
>LOCXPOR38.241.HIT1.OR.2R.305.7tm_1.exons1.VMRM01000002.1.Poeciliopsis_retropinna
MQNRTELSVNETSSKSFSVIIKVCVVIPLFCVFLCFIAIMLQIFASHRQFLNSSRYMLFAHMLINDTLQILSSVLLFLCVMGRVKLPLLFCVPLLFVSTGTFLNTTLILAAMSLERYVAIFYPLQRPASWRSDRIWIITLHLWIISFTFPVTEFSIGKHTLTVDVLSTNIHCKPAIINSLPIQGLHRFVVYVLFFAVVSVIIVFTYVRIVMETRKMRQDRGTVSKAMHTVLLHGFQLLLCLLAFTQPIAETLIGLHTNWLAEDVAFFNYFCFILIPRFLSPLIYGFRDQSLKKHIENRFLCWSKR
>LOCXPOR39.252.HIT1.OR.2R.308.7tm_1.exons1.VMRM01000002.1.Poeciliopsis_retropinna
MQNQSEMSINTTSSKSSSVIIKVCVVIPLLCVFLCFIAIMLQIFASHRQFLDSSRYILFAHLLINDTMHFLSSVLFFLFVMGQVKLPLLFCVPVFFLSTSTFLNTTLILAAMSLERYVAIFYPLQRPASWRSDHIWIITLPLWIISFTFPIIQFSMGNHSPNVDVLSTNILCKPAVINPTPIQGLFRLAMNVLFCAVVSVIILFTYVRIVMETRKMRQDRASVSKAMHTVLLHGFQLLLCLLAFTQPIAETLIGLHTNWSAEDLAFFHFFCFILIPRFLSLLIYGVRDQSLRQHIEKRFLCCSKKRKP
>LOCXPOR40.262.HIT1.OR.2R.311.7tm_4.exons1.VMRM01000002.1.Poeciliopsis_retropinna
MEDNSSMSSDILEIQGFEISPEYIYPLFFLLLFVYSTLLFSNIGVLTLIIKEKSLHQPMYFLFCNLSVNDLIGNTVLLPQLMAHVLSTKRFITYNQCLLQAFHSHTFGSASHMILVIMAIDRYVAICHPLRYSSIMTNKAVIGLSATAWGFSLLLVSVLLGLTGRLSRCRSVIQNAFCDNASLFKLSCDDVSINNIYGLFFTVLLFSCSIGGITATYIRIALICWVKKNKEMNNRALQTCSSHLILYLIMLWSGFLTIILHRFPNYPDLRKIAHILFHVVPANLNPIIYGLQTRSLRDKINQILKRKITIS
>LOCXPOR41.273.HIT1.OR.2R.304.7tm_4.exons1.VMRM01000002.1.Poeciliopsis_retropinna
MENSSFGISSPLTLETFFIPPGGKYPIFLVGLAIYLFGMSCNLTLISLIILKKNLHKPMYFILISLPVNDLIGITAMLPKILSNIVTETQEVSYPLCVLQAFLLHMCAGGILFVLAAMAFDRYIAICMPLRYSSVMTPRIVAIIIFLVWSSDFVCILSLFSFQSGLSRCRSVILNVFCDNPSLLKLTCGNIILNNIIGLFITVFIQVLSMSIQAYSYFKILVTCLSRKQSDAKAKAVNTCVAQVVILVMFEIAGTFTVLSHRFKNISPDLQKVMGMLMFILPPLINPIVYGLYTSEIRRTFLSV
>LOCXPOR42.136.HIT1.OR.2R.309.7tm_4.exons1.VMRM01000002.1.Poeciliopsis_retropinna
MSANSSSVKFFILATLGLPPTHIYPAFIFGTLTYLIIVFCNSLVILTIAVSKSLHRPMFLLLINLPISDILGASGFFPQLAFSILTQSRIISSSACITQAFLIHLYGAGNLLILSAMAYDRYIAICSPLKYNTIMNSNFVIRIIFLIYLLDFLLMTILFALTLRFNICRTNFEDLYCNNPTFQKFSCRDNRVSNYYGLFITCFLNGGSLLIIVYTYAQILRTCVMNNNTDSRKKAFQTCGTHLVVFFVLQINSAFTIISHRFENVSPFLRRACGVSILIFPPLLDPIIYGLKTKELKESIIKFLKRQVG
>LOCXPOR43.146.HIT1.OR.2R.308.7tm_4.exons1.VMRM01000002.1.Poeciliopsis_retropinna
KMSSLYNTSVLQLNGYNISYEGVFPAFLFATLNYMIILFCNLTLILTIVMNKSLHQPMHLFLLNLPINDLIGSSALFPQLLKEILTNSRRMQLSACIAQAFFIHIYAAGTVFILSAMAYDRYIAICHPLRYNAVMTNAHIMKIITLVWSSCVILIAVLFILLLRLRRCRSEITLSYCDNPSLLTLVCEDTTINNIYGLFISALSQIIANGTVLYTYFRILIACFRSKQSDTKAKALQTCATHLLVFLLLECLGLFTIISYRIKNVPPHIRRFLGVSTLVFPPTLNPIIYGLKTKEIREKIMTFFRRKL
>LOCXPOR44.157.HIT1.OR.2R.307.7tm_4.exons1.VMRM01000002.1.Poeciliopsis_retropinna
MDNMHNTSYVLQLKGYDLPHEGVFPAFLFATLNYMIILFCNLTIIFTIVLNKSLHQPMHLFLVNLPINDLIGSSALFPHLIKEILTNSRRIQFSACVIQAFFIHIYAAGSVFILTAMAYDRYIAICYPLRYNTVMTNAHIMKIIILVWSSCVVLVAVLFILLLRLYRCRSEITHSYCDNPSLLTLVCEDTTINNIYGLLISAVTQVIANGLVFYTYLRILIACFRSRKSDTKAKALQTCATHLFVFLLFECLGLFTIISYRLQNISPHLRRFMGVSTLIFPPTLNPIIYGLKTKEIHEKVLNFFKNK
>LOCXPOR45.182.HIT1.OR.2R.314.7tm_4.exons1.VMRM01000002.1.Poeciliopsis_retropinna
GAFFKIMSDGNKSRVTEFILTGFPGLHPQYYGLASAVLFLVYVVTMKANAAVFFLFATNKSLHKPVYYIILNVSACDLLFSTTTLPKIISRYWFQSGSISFTACFVQLYLVHYLSSVNSFIFSLMAFDRYCAVCHPLQYTAIVTKFTVHILSVTAWIIAIASPLMMVIRAYPLPYCASNIINHCYCDHIGVTVLACTDRTPYSFPAFVGAMITLLGPLAFILFSYCSIFIEISKVTNLGNCGKSLSTCSTQLIIISLYYVPRCFVYFASQVGINFSADLRIVIIMLYSLVPPMINPFIYCLRAKDIRECLMKQF
>LOCXPOR46.188.HIT1.OR.2R.319.7tm_4.exons1.VMRM01000002.1.Poeciliopsis_retropinna
LSSNITRIHNFFILGFPGLSPSYYDPASAVLFLVYLAILVGNIFILVFVIYEKSLQKPTYLVFCHLALTDLAFGTVTLPKIISKYWFGDSIISFYGCFTQMFFVHYLGSVMSFLLLVMALDRFIAICVPLRYPVLITNNIIFALCGCAWFLPLILMLIVIFQALSLPYCQSNIIIQCYCDHISITNQACGNDRKIVQLIAVCIAMFCLLVPLVFILISYVSVIIVILKMSNSAGRSRILATCTPQIFITCLFYLPRCFVYIANLVGFSFSLDVRILLILLYSLLPAAVNPIIYCFKTQEIKHTLMKRIKISKIGIELKI
>LOCXPOR47.189.HIT1.OR.2R.323.7tm_4.exons1.VMRM01000002.1.Poeciliopsis_retropinna
IKYRNVTNVKEFMIIGFPGLPPEYYGIVSFVLLLVFIAVLFGNVFILAVIICERTLHKPTYIIFLNLAMTDLFFGIVTLPKIIARYWWNDIMCSFGVCFAQMYFVHSLGAIHSLILLMMALDRFVAVCFPFKYPVLFTNKNISICCGLCWLLIFIQIMGLVHHALTLPYCDLNTIMQCYCDHTSITKLACGDDVAYVRWVAFANAMVTLLVPLTFIIISYVFIIMTVVKMAASGRDYKFLSTCAPQLFITCLYYVPRCIVYLTDILGIKYSLDARIIVAMLYSLIPAAINPVIYCLKTMEIKNTLMQRLNNRKINLAFQNVTK
>LOCXPOR48.190.HIT1.OR.2R.311.7tm_4.exons1.VMRM01000002.1.Poeciliopsis_retropinna
MLYTNTTTIKNFFITGFPGLMPKYYGPVSATLFLLYMAIAAGNIFVLVFVRYERSLHKPTYVIFCHLALSDIMFGTVTLPKTISLYWFNDRIVSFYSCFAQMYFVHFLGATHSFILMVMALDRFIAICSPLRYNSLFTNTTVSALCGISWFMPISWMFGVVFDAMSLPFCNSNIIVHCYCDHISIVNLGCENVRSSTVLGLGLAMFSLLLPLGFIVLSYFIIIVCVLKTSSSKGRVRAWSTCTPQLIITCLYYLPRCFVYLANFVGYTFSASVRIVVVMLYSLLPAVVNPIIYCFKTKDIKESLKMKLFTK
>LOCXPOR49.191.HIT1.OR.2R.323.7tm_4.exons1.VMRM01000002.1.Poeciliopsis_retropinna
IKYRNVTNVKEFMIIGFPGLPPEYYGIVSFVLLLVFIAVLFGNVFILAVIICERTLHKPTYIIFLNLAMTDLFFGIVTLPKIIARYWWNDIMCSFGVCFAQMYFVHSLGAIQSLILLMMALDRFVAVCFPFKYPVLFTNKNISICCGLCWVLTFIRIMGLVHLALTLPYCDLNTIMQCYCDHTSITKLACGDDVAYVRWVAFANAMVTLLVPLTFIIISYVFIIMTVVKMAASGRDYKFLSTCAPQLFITCLYYVPRCIVYLTDILGIKYSLDARIIVAMLYSLIPAAVNPVIYCLKTMEIKNALTQRLNNRKINLAFQNVTK
>LOCXPOR50.193.HIT1.OR.2R.310.7tm_4.exons1.VMRM01000002.1.Poeciliopsis_retropinna
LNSSQVLYFALTAYVDSGSLKYFCFFVVLFLYVLIIGSNVLLIVLICVNRSLHEPMYLLLCSLFVNELFGSLGLFPFLLVQILSNVHIISAPLCLLQIFVLYTYASVEFTNLAIMSYDRYAAICCPLQYNSLMTSQRVVFLVFVTWLPPCLEVGGTTFLSSSLQLCGNVINKVYCDNHSIIKLACNDPTANNIYELIMAFFTVCVPVSVILYTYMRILQVCFSGSKQTRQKAVSTCTPHLASIINFSFGVSFEILQSRFNMDTVPSLLRIFLSLYFLTCQPVFNPVLYGLNMSKIRSMCKRLVLNSMRKC
>LOCXPOR51.195.HIT1.OR.2R.312.7tm_4.exons1.VMRM01000002.1.Poeciliopsis_retropinna
QQMQMMLNSTLAPYLILGAYFDTKQLKYLLFMIALCMYILIVGSNVLLSAVIGFNRSLHEPMYIFLCVLCANQLFGSTSLFPFLLLQILSDVHIVSVPFCFLQVYCLHTYLSIEFLNLTIMSYDRYLAICHPLQYHSLMTVRKVVALIVAEWVTSFLGVSIYTSMSFSLHRCRNVIDKVFCNNYSIVQLTCSDTTSNNIYGLVSTVVGMVCPVIFIFYTYIKILKVCYYGSKQTQQKAVSTCTPHLASIINFFFGVGFDILQSRFNTNYIPNIVKIFLSLYFLTCQYRDRKLFNPVVYGLNLSKIQQTWKKL
>LOCXPOR52.196.HIT1.OR.2R.308.7tm_4.exons1.VMRM01000002.1.Poeciliopsis_retropinna
QQMQMMLNSTLAPYLILGAYFDTKQLKYLLFMIALCMYILIVGSNVLLSAVIGFNRGLHEPMYIFLCVLCANQLFGSTSLFPFLLLQILSDVHIVSVPFCFLQVYCLHNYMNIEFFNLTIMSYDRYLAICHPLQYHSLMTVRKVVALIVAEWVTSFLGVSIYTSMSFSLHRCRNVIDKVFCNNYSIVQLTCSDTTSNNIYGLVSTVVGMVCPVIFIFFTYIKILKVCYYGSKQTQQKAVSTCTPHLASIINFFFGVGFDILQSRFNTNYIPNIVKIFLSLYFLMCQPLFNPVVYGLNLSKIQQTWKKL
>LOCXPOR53.197.HIT1.OR.2R.307.7tm_4.exons1.VMRM01000002.1.Poeciliopsis_retropinna
INSTHVFYFTLSAFLDTNILSYFFFTIVLFLYVLIIGSNVLLITVICVNQSLHEPMFIFLCSLFVNELYGSLGLFPFLLVQILSDVHMISAPFCLLQIFFLYSYGSVEFTNLAVMSYDRYVAICCPLQYNSLMTSRRIAFLISIIWLPPLFCVGFTVFLSSSLQLCGNVINKVYCDNHSIIKLACNDPTANNIYELIMAFFTVCVPVSVILYTYMRILQVCFSGSKQTRQKAVSTCTPHLASIINFSFGVSFEILQSRFNMNTVPDLLRTIFPLYYLTCQPVFNPILYGLNMSKIRSMCKMLIMRKI
>LOCXPOR54.198.HIT1.OR.2R.308.7tm_4.exons1.VMRM01000002.1.Poeciliopsis_retropinna
MLNSTQVSYFTLAAYFDTKQFKYLFFMLVLCLYALVIGSNVLLIVLICVNRSLHEPMYLLLFNLFVNELYGSLGLFPFLLLQILSDVHMISVPLCFMQIFCLYTYVDIEFFNLAVMSYDRYLAICHPLNYHSLMTLRKVAVFITAAWIAAFLIVSCTTSLSFSLQLCGNVINKIYCDNYSIVKLACSDITVNNIYGLISTALCVFGPVGIILYTYMRILKVCFSGSKQTRQKAISTCTPHLASLINFSFGICFEVLQSRFNMSRVPNVIRVLLSLYYVTCQPLFSPVMYGLKLSKIRSMWKLLFWKKM
>LOCXPOR55.199.HIT1.OR.2R.307.7tm_4.exons1.VMRM01000002.1.Poeciliopsis_retropinna
MMINSTQVLFFTLTAYFHSDVLKYLYFFIVLFLYVLIIGSNVLLITVICVNRSLHEPMYMFLCSLFVNELFGSLGLFPFLLVQILSDVHIVSAPLCFLQIYCVYTYAHIEFCNLAIMSYDRYLAICRPLQYHALMTPSRTTRLVALTWLFPLLESVAGILMTVSLQLCGNVIHKIYCHNHSIVKLACADTTASNVGGIVYMFTVILGIIILILYSYAEILKVCFSGSKQTRQKALSTCAPHLASLINFSFGCFFDLFQSRFDLSAVPEVLQVVLSLYFLTCQPLFNPLLYGLNLSKIRSCSKRLVLG
>LOCXPOR56.200.HIT1.OR.2R.314.7tm_4.exons1.VMRM01000002.1.Poeciliopsis_retropinna
MLNSTSTAAVYFILGAYVDVGRWRYLCFLITAVLYLVIVAVNTLLVAVICVNRSLHEPMYMFLCSLLVNELYGSSGLFPFLLVQILSDVHIVSAPLCFLQIFCLYSYVNTEFCNLTVMSYDRYLAICCPLQYHAVMTHHKVAVVIILTWLYSFVKFLITLLLTVRLTLCGNVLNSTFCRNYLVVNLACSDTSVNNIFGLFGTVISVLVPLLPILYSYTNILRVVLSGSKRTRQKAVNTCMPHLASLLNFSFGCLFESLQSRFNMVSMPNGLQIVMSLYFVILQSLLNPIMYGMNLTKIRNACKQLFCNKPLITE
>LOCXPOR57.201.HIT1.OR.2R.303.7tm_4.exons1.VMRM01000002.1.Poeciliopsis_retropinna
MQNVSSQQHFILNGFAELGDLRPVLFVPFLLMFIVALLGNSLLLYVVVSQRSLHQPMSILIASMACVELCLPVFFVPNMLLSFLFDWKGISLIGCLVQMHFIHFFGAFQSTILVWMALDRYFAICTPLHYHEMMALQRFLKFIVPLVVRNILFISLFVSLAGKLSFCKNVMNHCFCEHLALVELACGSTAINNMAGLMAIFFILVFDFFVVTASYIAIFSSVLRSSSSGAKALHTCITHIMVFTFSLSLALIAFLSYRVRSGLPEAVRVFFSTMYLLFPSCLNPIIYGVRTTEIRQHILNTLT
>LOCXPOR9.202.HIT1.OR.2R.297.7tm_4.exons1.VMRM01000002.1.Poeciliopsis_retropinna
FVLDGLNDSLTNSQIYFGLTLMSYLFTIFVNLILILTVCLYKTLHQPMYVFLCNLCFTGICGASSFYLKLLRDLLADAHVITYTGCFTQMFVSYTYIFCQLSSLTIMAYDRYLAICQPLRYWALMTGQKVALLLLLTWCLSLLETAVGLALISRLPLCSHHIARIFCTSWEVVKLSCSDTSANSLYGIMLMILHLVQVTVILVSYVQLVRSAARSQEHRKRFAQTCLPHLVSLLVFTASLLFDALYSRYGGGSLPALQNALAAEFLVVPPIVNPIIYGMNLKQIRTRISLWINFRPQ
>LOCXPOR56.203.HIT1.OR.2R.308.7tm_4.exons1.VMRM01000002.1.Poeciliopsis_retropinna
MLNSTSTAAVYFILGAYVDVGRWRYLCFLITAVLYLVIVAVNTLLVAVICVNRSLHEPMYMFLCSLLVNELYGSSGLFPFLLVQILSDVHIVSAPLCFLQIFCLYSYVNTEFCNLTVMSYDRYLAICCPLQYHAVMTHHKVAVVIILTWLYSFVKFLITLLLTVRLTLCGNVLNSTFCRNYLVVNLACSDTSVNNIFGLFGTVISVLVPLLPILYSYTNILRVVLSGSKRTRQKAVNTCMPHLASLLNFSFGCLFESLQSRFNMVSMPNGLQIVMSLYFVILQSLLNPIMYGMNLTKIRNACKQLFCN
>LOCXPOR59.204.HIT1.OR.2R.306.7tm_4.exons1.VMRM01000002.1.Poeciliopsis_retropinna
VLLRMNVSQVSYFTLSAYLDIGLFKYVVFLVIMCVYMFIIGFNILLIAVICVNRSLHEPMYLLLCSLFVNELFGSLGLFPFLLVQILSDVHSVSVPLCFLQISCLYMYVNVEFYNLAVMSYDRYLAICHPLHYSTQMQMSKVSRLVVFSWLIPLLNITVMISLNTSSGLCGNIIDRVFCVNYYVTKLLCSGATASNVYGLVYTFSVLFGLAALILYTYGKILKVCFSGSKQTRQKAVSTCTPHLVSLINFSFGCFFEILQSRFDLSRLPAVLRIVLSLYFVTCQPFFNPLVYGLKLGKIRLACKTL
>LOCXPOR60.206.HIT1.OR.2R.306.7tm_4.exons1.VMRM01000002.1.Poeciliopsis_retropinna
MNVSQVLYFTLSAYLDIGLFKYVVFLVIMCVYMFIIGSNVLLIAVICVNRSLHEPMFLFLCSLFVNELFGSSSLFPFLLVQILSDVHSVSVPLCFLQISCLYMYVNVEFYNLAVMSYDRYLAICHPLHYSTQMSLSMVVKLVALSWCLPFVVIVGMISLNVSSALCGNVIDRVFCNNYYIALLSCSGATASNVYGLVYTFSVLFGLAALILYTYGKILKVCFSGSKQTRQKAVSTCTPHLVSLINFSFGSFFAVLQSRFDMSRVPNVIRIILSLYFVTCQPLLNPLLYGLKLSKIQITCRALFFGQ
>LOCXPOR61.207.HIT1.OR.2R.306.7tm_4.exons1.VMRM01000002.1.Poeciliopsis_retropinna
MANSSQVLFFFLTAYIDSGVLVYLYFTVVLFLYILIIVSNVLLIAVICVNRSLHEPMYMFLCSLFVNELYGSSGLFPFLLVQIPSHIHSVAAPLCLLQVFIVHSYGAVEFLSLAVMSYDRYLAICYPLQYNARMTPTKIAALIAVSWLYPFVVMSFSMTLIPVKLCRNQINKVYCDMHSLVKLACSDAALTNIYGLIATFSTIFISLLLILYSYIKILVVCFSGSKQTRQKAVNTCTPHLASILNFTCAGSFEVSQSRFDMSFLPNVLRIFLSLYFLTAQPLFNPLMYGLKMSKIRNICKSLIMNT
>LOCXPOR62.208.HIT1.OR.2R.308.7tm_4.exons1.VMRM01000002.1.Poeciliopsis_retropinna
MANSSQVLFFFLTAYIDSGVLVYLYFTVVLFLYILIIVSNVLLIAVICVNRSLHEPMYMFLCSLFVNELYGSSGLFPFLLVQIPSHIHSVAAPLCLLQVFIVHSYGAVEFLSLAVMSYDRYLAICYPLQYNARMTPTKIAALIAVSWLYPFVAMSFMMSLVPVKLCRNQINKVYCDMHSLVKLACSDAALTNIYGLIATFSTIFISLLLILYSYIKILVVCFSGSKQTRQKAVNTCTPHLASILNFSCGGSFEISQSRFDMSFLPNVLRIFLSLYFLTAQPLFNPLMYGLKMSKIRNICKSLIINLNI
>LOCXPOR63.209.HIT1.OR.2R.314.7tm_4.exons1.VMRM01000002.1.Poeciliopsis_retropinna
KMQNVSSQQHFILNGFAELGDLRPVLFVPFLLMFIVALLGNSLLLYVVVSQRSLHQPMSILIASMACVDLCLPVFSVPNMLLSFLFDWKGISLIGCLVQMHFIHFFGAFQSTILVWMALDRYFAICTPLHYHEMMALQRFLKFIVPLVVRNILLISLFVSLAGKLSFCKNVMNHCFCEHMALVELACGSTAINNLIGLITVFLIPVFDFLLIAASYILIITTMLRSSSTSVKALHTCITHAMVITVSLAVALIALLSYRIKNELPAAVRVFFSIMYLLFPSCFNPIIYGIRTTEIRQQMRKTLTHWKRFVQTEP
>LOCXPOR64.211.HIT1.OR.2R.306.7tm_4.exons1.VMRM01000002.1.Poeciliopsis_retropinna
MEPLKENISLHNYFIFSGFSELGALKSFISIPFLTLFFVSLFANSLLIYVVISQRSLHSPMYILIASLSFVDMCLPMILIPNLLLNVLFNANGISLSGCLVQMFLIHLLGACQSALLLWMALDRYFAICRPLSYHDHMSLPRFLRFIIPVLIRDVIMLSVVVILAGKVLYCFRNVINHCVCEHMALVELGCGSTAINSLVGLLGVFVVTVVDFLCITASYIIIFHSVLRSGKSSAKALHTCITHIIVIVISLAFTLTAFLSYRMNSLPKAGRVFVSIMYMFLPSCVNPIIYGVRTTEIRQNILKVL
>LOCXPOR65.212.HIT1.OR.2R.323.7tm_4.exons1.VMRM01000002.1.Poeciliopsis_retropinna
MLDAPFARNSSHSSFRFRCFPELLNRRWILALLFFLCFLSVLLGNSALVYVTRRVARLHSPMYVLVCLLCVVDVLQASAILPNMLLNLLLDWSRISLTGCLVQMFSTYFLSSLESTLLLVMALDRYVAICQPLRYADIMRSSAFLKMLLFALLRSVSIMSALVVLAGSLWFCGSDAIQHCYCDHMALVRLACGSTQRNRAAGLAVIVCFVGVDIPVIFFSYLQIVKVVLRAAAASEERLKALHTCSTHLMVIVCFYLVGTITFLSGSLNIPIATGINTLMGVAYILIPATVNPIIYGVRTKEIRRGLQRMLEIRSLKVYSGKP
>LOCXPOR65.212.HIT1.OR.2R.323.7tm_4.exons1.VMRM01000002.1.Poeciliopsis_retropinna
WFSRINLQRPDLQHPLKASADLFGSDAVDDGIDRRGDQDVRHAHQGVDARCYGDVEAAGQEGDGAHQVETHDDHQVRAAGVQRLQPLLAGRRRPQHDLHDLQVGEEDNGDVHTHETDDHRQPSRPVPLRAAAGQADQRHVVAVAVLDGVGAAEPQRPGQNHQRRHDGDAAQEREEQHLQEGGGAHDVRVAQRLADGDVAVQRHHQQQRGLQRRQEVGGKHLDEASGQRDAAPVQQQVEQHVGEDGGGLQDVHHAQQAHQHVHGAVQARHPAGHVDQRRVSQQHRQEAEEEQQRQNPAAVQQLRETSEPEAGVGRVPGERSVQH
>LOCXPOR65.212.HIT1.OR.2R.322.7tm_4.exons1.VMRM01000002.1.Poeciliopsis_retropinna
VGRSFRQELVPLQLPVQMFPGAAEPPLDSGAAVLPLLPVGAAGKLCAGLRDPQGGAPAQPHVRAGVPAVRGGRPAGLRHPPQHAAQPAVGLEPHLADRMPRPDVFHLLPVVAGVHAAAGDGAGPLRRHLPAAALRGHHALLRLPEDAALRAPAQRLHHVGAGGSGRVSVVLRLRRHPALLLRPHGAGPPGLRQHAEEPGGWAGGDRLFRGCGHPRYLLLLPADREGRVEGGGGQRGAAEGAAHLQHAPDGHRVFLPGGHHHLPVRQPQHPHSNGHQHPDGRGVHPDPRDGQSHHLRRPNQRDPPRPSEDVGDQVSEGLFWKT
>LOCXPOR68.280.HIT1.OR.2R.310.7tm_1.exons1.VMRM01000033.1.Poeciliopsis_retropinna
TDQTLRNYTVEMQREGLLGAVLLSVVTTLPCSVFLFINLTALYTLRSKDVFRETARYILLFNLLLADTLQMAKSQSLFLLSLSRVTLLYPLCATAIAFYSLSHRISSVTLVIMCLERYIAVCYPLRHNAIATTRNTTLVIWVVWTFTSLNVVIQIIVMFRFLLEEQQNMQMADFCGKDSIFTDPASDLYDKVSTYFLFVLGGVTVIFCYTGIIVATRSAATDKESASKAKRTLVLHLLQMGLTVSSTVHNSLITALSKNLDRVIAVRLQIFLYVSITILPKCLNCLIYGLRDKTIRPILILNLSCQWRGS
>LOCXPOR69.281.HIT1.OR.2R.318.7tm_1.exons1.VMRM01000033.1.Poeciliopsis_retropinna
KMSSTNQTQLNITFNLQRQGILGVVFFSTVTTLPCCVFLFINVTMLYTLRSKDVFRETSRYILVFNLLFSDTVQLALSQMMFLLSSFRVTLLYSVCVVLVLFNSLTINVSVITLVTMCLERYIAVCFPFKHSVLVTTRNTGVVILVIWCVCSIKDILQLILTFKMFLHNVSPSQMQDFCGKDSVFPDPASDIFNKAFTYFLCVLGLVAVVFSYVGIIVAARSAATDKASANKARRTLLLHLLQLGLTLSSTMHNSLLIVISKNLDRIRAVNLQIGLYVCIIVLPKCLSSLIYGLRDQTIRPVLMLNLTCQWRGSAFIS
>LOCXPOR70.137.HIT1.OR.2R.322.7tm_1.exons1.VMRM01000033.1.Poeciliopsis_retropinna
FNLFKMYSTNQTQLNITFNLQRQGILGVVFFSTVTTLPCCVFLFINVTMLYTLRSKDVFRETSRYILVFNLLFSDTIQLAHNQSMYLLPSFRVTLLYSVCVVLVSFNSLTLSVSVITLVTMCLERYIAVCFPFKHSVLVTTRNTGVVILVIWCFSSLRVIVELSLIFKFSFYNTKEMQMVDFCGKDSVFSDPASDIFNKAFTYFLCVLGLVAVVFSYVGIIVAARSAATDKASANKARRTLLLHLLQLGLTLSSTIHNSLLIVISKNLDRMQAVNMQIALYVCVIVLPKCLSSLIYGLRDQTIRPVLMLNLTCQWRGSAFIS
>LOCXPOR71.138.HIT1.OR.2R.313.7tm_1.exons1.VMRM01000033.1.Poeciliopsis_retropinna
MFFTNQTQLNTTVSLQRQELLGILTASITTTLQCAVFLFINMTMLYTLRCKRVFRETSRYILLFNLLFADTVQLAQSQSMFLMSCLRLTLFYPVCAALTAFSSLTLSTSIATLVIMCLERYIAVCYPLRHSGIITIRNTGVVIGVIWCVSSLHVIAQLSLMLKFSFQDLQHTEMMDFCGKESVFLDPVSALYDRAFTYFLFVLGGVTVTFSYTGIIVAAHSASSDKASASKARKTLLLHLLQMGLTMSSTIYNSLIIAISKNLGRVEAVRIQVFLYICIIVLPKCLSSLIYGLRDQTIRPILMLNLSCQWRGS
>LOCXPOR72.139.HIT1.OR.2R.314.7tm_1.exons1.VMRM01000033.1.Poeciliopsis_retropinna
MFNVSQSEPNMTTASQNQDLLRIVLISTLSTVPSFVFLYINGTILFTLRSKPVFRDTCRYILLYNLLLADTVQLAQSQVQFLLSVCRVKLAYWLCTVLSMLANLTTGISPLTLVVMPLERYVAVCYPLRHSSIITVRNTTVVIIAIWAVSSLNNLTRVLLFLEFSIEKMESWQTEDICSRIALVLGAVTAEYDRAYTCVVFVSAGVATAFSYVSVIIAARSASTDKALAHKARNTMLLHLVQLGLSLSSTINNPLIIALSKILTRVAFLWVQNVFYVCFIIFPRCLSSLIYGLRDQTIRPVLLYYLCCRLKVKI
>LOCXPOR73.141.HIT1.OR.2R.315.7tm_1.exons1.VMRM01000033.1.Poeciliopsis_retropinna
MSFVSQPRSNISVEFDDVGLLERMITFALSTIPSCVFLIINGTILFTLRSKSVLRDTCRYILLFNLLIADTAQLAVCQVLFLLSVCRITLTYPVCGTLTIFANITNVISPLTLMVMSLERCVAVCLPLRHAMIVTIRNTRLAIIAAWTSSSLHNIFRVILMLDFPFEDLDSLQMKVLCSEITMLLGSRSKMYDNAFTGFLFVSAAIVIISSYVGVIIAARSASTGKASALKARNTLMLHLVQLCLSLSSTIYNPMLIALLKIVQPVVFLRLHKFLYVLIILFPKCLSSLIYGLRDHIIRPILLAHLGCQLKHKAV
>LOCXPOR74.142.HIT1.OR.2R.309.7tm_1.exons1.VMRM01000033.1.Poeciliopsis_retropinna
SQSNISVELQYQELLERVITFTVCTIPSCVFLIINGTMLFTLRSKSVLCDTCRYILLFNLLIADTAQLAVCQVLFLLSVCRITLTYPVCGTLTVFANITNVISPLTLMVMSLERCVAVCLPLRHAMIVTIRNTRLAIIAVWTSSSLHNIFRVILLLDFPFKDLDNLQMTNLCNEFNMLLGSRSKMYDNAFTGFLFASAAIAIISSYVGVIIAARSASTGKASALKARNTLMLHLVQLCLSLSSTIYNPMLIALLKIVQPVVFRRLHKFLYVLIILFPKCLSSLIYGLRDHTIRPILLAHLGCQLKHKAV
>LOCXPOR75.143.HIT1.OR.2R.314.7tm_1.exons1.VMRM01000033.1.Poeciliopsis_retropinna
MFNVSQSESNMTTASQNQDLLRIVPISTLSTVPSFVFLYINGTILFTLRSKPVFRDTCRYILLYNLLLADTVQLAQSQVQFLLSVCRVKLAYWLCTVLSMLANLTTGISPLTLVVMPLERYVAVCYPLRHSSIITIRNTTVVIIAIWAVSSLNNLTRVLLFLEFSIGKMKSWQIEDVCSNFALVLGAVTAEYDRAYTCVVFVSAGVATAFSYVSVIIAARSASTDKALAHKARNTMLLHLVQLGLSLSSTIYNPLMIALSKILTTVAFLWVLNVFYVCFIIFPRCLSSLIYGLRDQTIRPVLLYYLCCRLKVKI
>LOCXPOR76.144.HIT1.OR.2R.308.7tm_1.exons1.VMRM01000033.1.Poeciliopsis_retropinna
SSMSSSPFNITIERQYQGLLERIVLCFLSTGPACFFLLINGILMFSLRSKPVFRYTCRYILLYNLLVADTAQLVVTQVLFLLAVGRVRITYAICGTITTMANLTAGISPLTLVIMSLERYVAVCYPLRHASIITIKNTVVAIIAAWTVSSLNNVTRNLFLIEYSYETFGSVLMQDYCADIGWIPNSLCDNYDRAYNAVLFVSGCLAVMSSYTGVVIAAKSASTDKASALKARKTLLLHLFQLFLSLSYTFYYPLLLALATTVRRIVFVWVQDVIYVLFIVLPRCLTSLIYGLRDQTIRPVLLRHLFCR
>LOCXPOR77.145.HIT1.OR.2R.315.7tm_1.exons1.VMRM01000033.1.Poeciliopsis_retropinna
SSMSSSPFNITIERQYQGLLERIVLCFLSTGPACFFLLINGILMFSLRSKPVFRYTCRYILLYNLLVADTAQLVVTQVLFLLAVGRVRITYAVCGTITTMANLTAGISPLTLVIMSLERYVAVCYPLRHASIITIKNTVVAIIAAWAVSSLNNVTRNLFLIEYSYETFGSVLMQDYCTDVGWIPNSLCDNYDRAYNAVVFVSAGLTVISSYTGVVLAAKSASTDKASALKARKTLLLHLFQLFLSLSYTFTTHCLLALATTVRRIVFVWVQDVIYVLFIVLPRCLTSLIYGLRDQTIRPVLLHYLFCRWKLSIEP
>LOCXPOR78.147.HIT1.OR.2R.301.7tm_4.exons1.VMRM01000033.1.Poeciliopsis_retropinna
NFTFNSFTLQMEGIKVTPMSMYPLFFFFLSIYLFIMISNVGIVILICMDRSLHQPMYLLFCNLPFNDILGNSYMVPRLMSDILLPPAERLISYYECVVQAFCSHMFGTASHTVLMIMAFDRYVAICNPLRYSAIMTNKMVMKLTISAWGSAFVLVGILLGLTVRLSRCSTLIANPYCDNASLFKLSCESVVINNIYGLTFTVVLLTSSIGSIIVTYTRITMVCLNSRNKSLNSKALKTCSTHLFIYMIMFVCGKFHIVLHRFPQFVDQRKLVAILFHIVPGSLNPIIYGAQSKEIKKFLSR
>LOCXPOR79.148.HIT1.OR.2R.301.7tm_4.exons1.VMRM01000033.1.Poeciliopsis_retropinna
NYTFNSYMLQIEGLNVGEASMYPVFFVLLFVYLFIMIANIGIVALIILDKSLHQPMYLLFCNLPFNDILGNSVMLPRVLMDILQPPAERLISYYECVVQAFCSHMFGTTSHTVLMIMAFDRYVAICNPLRYSAIMTNGMVVKLTVSAWGSALVLVGILLGLTIRLRRCRALITNPFCDNASLFKLSCESVVINNIYGLTFTVVLLTSSIGSIIVTYSRITVVCLTSKSKSLNSKALKTCSTHLFVYMIMFVFGKMNIALHRFPEYSEYRKVCVILFHIIPGSLNPIIYGVQSKEMKRFLFK
>LOCXPOR80.149.HIT1.OR.2R.327.7tm_4.exons1.VMRM01000033.1.Poeciliopsis_retropinna
TVIAAHWFLHPVMMENYTFNSYMLQIEGLNVGEASMYPVFFVLLFVYLFIMIANIGIVALIILDKSLHQPMYLLFCNLPFNDILGNSVMLPRVLMDILQPPAERLISYYECVVQAFCSHMFGTTSHTVLMIMAFDRYVAICNPLRYSAIMTNRMMMKLTVCAWGSALVVVGILLGLTIRLNRCRTFIANTYCDNASLFKLSCESVVINNIYGLTFTVVLLTSSIGSIIVTYSRITVVCLTSKSKSLNSKALKTCSTHLFVYMIMFVFGKMNIVLHRFPEYSEYRKVCVILFHIIPGSLNPIIYGVQSKEMKRFLFKLFFSRKILSSL
>LOCXPOR81.150.HIT1.OR.2R.302.7tm_4.exons1.VMRM01000033.1.Poeciliopsis_retropinna
NETFNSVTLQLEGLKVIETSVYPVFLFFLFSYLCIMILNIAIIILVWIDKSLHQPMYLLFCNLPVNDIFGNSIVLPRLLSDLLKPPSELIISYYECVVQAFCTHMFGTTSHTALMIMAFDRYVAICNPLRYSAIMTNRMVVKLTISAWGSALVLVGILLGLTIRLSRCRTLITNPYCDNASLFKLSCESVVINNIYGLTFTVVLLTSSIGSIIVTYSRITMVCLTSRNKSLNSKALKTCSTHLVVYLIMLFCGLLIVVLHRFPQYSDQRKMSAILFHIIPCSLNPIIYGVQSKEIKRFLSNA
>LOCXPOR82.151.HIT1.OR.2R.301.7tm_4.exons1.VMRM01000033.1.Poeciliopsis_retropinna
NYTLNQLTLQIEGLEVTETFLYPVFFLFLFSYLGIMMLNVGIVILICMDRSLHQPMYLLFCNLPFNDILGVSYMVPRLMSDILLPPAERLISYYECVVQAFCSHMLGTTSHTVLMIMAFDRYVAICNPLRYSVIMTNKMVMKLTVSAWGSALVLVGILLGLTVRLSRCRTLIANPYCDNASLFKLSCESVVINQIYGLTFTVVLFTSSIGSILFTYTRITMVCLNSRNKSINTKALKTCSTHLLVYLIMLFCGIFIIAMHRFPQYSDQRKISAILIHVIPSSLNPIIYGVQSKEIKKFLSK
>LOCXPOR83.154.HIT1.OR.2R.301.7tm_4.exons1.VMRM01000033.1.Poeciliopsis_retropinna
NYTLNQLTLQIEGLEVTETFLYPVFFLFLFSYLGIMMLNVGIVILICMDRSLHQPMYLLFCNLPFNDILGVSYMVPRLMSDILLPPAERLISYYECVVQVFCSHMFGTTSHTVLMIMAFDRYVAICNPLRYSVIMTNKMVMKLTVSAWGSALVLVGILLGLTVRLSRCSTLIANPYCDNASLFKLSCESVVINQIYGLTFTVVLFTSSIGSILFTYTRITMVCLNSRNKSINNKALKTCSTHLLVYLIMHFCGIFIIAMHRFPQYSDQRKISAILIHVIPSSLNPIIYGVQSKEIKKFLSK
>LOCXPOR84.156.HIT1.OR.2R.301.7tm_4.exons1.VMRM01000033.1.Poeciliopsis_retropinna
GYASNSFTLQLESLNVSSGSRYAAFFLILFSYMFIIAANIGVAVLVVLDKSLHQPMYLLLCSLSANDVLGNSVVLPRVLLDVLRPAADRLISYYECVLQAFIIHMFNTTCHTVLMAMAFDRYVAIGNPLRYSAIMTNRMVMKLTVASWGVALILVGILLGLTVRLSRCRTFMRSLYCNNASLFLLSCENVFINNMYGLTFTVVLFTASIGSMVVTYTKITVVCLTNKSATLNRRALKTCSTHLLVYLIMFLSGMIIIILQRFPQYAEEKKVAAILFHIVPGALNPVIYGMQSKEIQKYFSR
>LOCXPOR85.161.HIT1.OR.2R.308.7tm_4.exons3.VMRM01000033.1.Poeciliopsis_retropinna
TPLRQPIVFELEGFDVPPGHGPLFFFLALFAYMVVLLGNGVVICVIMMDQSLHRPMFVMICHLVVCDLLGATAVLPSFMMHFLMGQKKISYLPAIAQGFCVHTYGVAVQTILGVMAVDRYVAVCEPLRYHSIMTSAQLHSCCAVAWIVALLLIAVLFSFHMNVPLCGHLVQHVYCSNRGILNLACIPTPASNIYGLIMTWSVSTGVFVIIAFSYIRILSASFKQRRTDSGVQKKALQTCVPHLVVYVLYQIASVIIIVSLRFPSVSQNIRKFFSILFIIVPPALNPIIYGLVSKDLRSGVTKLFSMRV
>LOCXPOR86.167.HIT1.OR.2R.309.7tm_4.exons3.VMRM01000033.1.Poeciliopsis_retropinna
MENQTSVIPLKQPIVFELEGFDVQPGNGPFLFLLALLAYIEVLLGNGVVICVIMTDRNLHRPMFVMLCHLMVCDLLGATMVLPRLMMDLLMGLKNVAYIPAILQAFCAHTYGAAMLTVLTAMAYDRYVAVCEPLRYHSIMTSARLHSCCAVAWIIALLLIAVLFSFHMNVPLCSHIVQNVYCSNRGILNLACIPTPANNIYGLAMTWTLSTGTSIIIAYSYIRILSVSIKQGRTNSSIRSKAFQTCAPHIVVYVLYEIAIMIVIVSYRFPSLSQNIKKFFSVLVYIIPPIINPLIYGLVSKDLRVSFIK
>LOCXPOR87.179.HIT1.OR.2R.313.7tm_4.exons3.VMRM01000033.1.Poeciliopsis_retropinna
VIPLKQPIVFELEGFDVQPGNGPFLFLLALLAYIEVLLGNGVVICVIMTDKNLHRPMFVMICHLMVCDLLGATMVLPRLMMDLLMGLKKIAYIPAILQAFCAHTYGAAMLTVLTAMAYDRYVAVCEPLRYHSIMTSARLHSCCAVAWIIALLLIAVLFSFHMNVPLCGRIIPLTYCSNRGILNLACIPTPVNNIYGLVMTWTLSTVTFILISSSYIRILNVSIKQGRTNSSIRSKAFQTCAPHIVVYVLFQIASLIVIVSYRFPSLSQNIKKFFSILIFIIPPIINPIIYGLVSKDLRVSFIKRFSTRVRNKT
>LOCXPOR88.180.HIT1.OR.2R.310.7tm_4.exons1.VMRM01000033.1.Poeciliopsis_retropinna
MENYTYNSPTLQLEGLKVADYSVRLVFFLFLFSYIIFMIMNLGILIIIIFEKNLQQPMYLLFGNLTVSDIIGSTHILPRLLSDILLPPSQRLISYYECVVQAFITHMFGTTSHTVLMAMAFDRYVAICRPLFYSTIMTNRMIVKLIVLSWGVPFVLVGILLGLTVRLNRCRTLIANPFCDNASLFKLSCESVIINNVYGLTFTVLLYVASIGCIVLTYGNITAVCLATKNKSLNSKAFKTCSTHLVAYLIMSLSGVTIVVLHRFPQYSDYRKLSAILFVIVPGSLNPIIYGIQSKEIRNLLYELFISRKC
>LOCXPOR89.181.HIT1.OR.2R.305.7tm_4.exons1.VMRM01000033.1.Poeciliopsis_retropinna
MENLTYNNFMLQLEGLDFTKDVVYSTFFLYLDFYIFTMTLNLGFLILVIIEKNLHQPMYILFCNLTVSDIITITEVFPRLLVDILRPPSERLISYYECVIQAFLTQCVSSTCHTLLMIMAFDRYVAICNPLRYSAIMTSRMLVKLTVIAWGVPFMFVLVLIGLSVRLNRCRTFVSSPLCDNASLFKLSCESVEINNIYGLFYTVLLLVASVSCIVLTYGKIAVICLTSKNKSMQKKALKTCSTNLFVYLVLSFSGLNVIALHQFPRDSYYRNILQILFYIIPGSLNTIIYGVQSKKIRQFVFKTF
>LOCXPOR90.183.HIT1.OR.2R.311.7tm_4.exons1.VMRM01000033.1.Poeciliopsis_retropinna
MENFTYNSFMLQLEGIDFTKDVVYTVFFLFLAFYIFSMTLNLGFLILVIIEKNLHQPMYILFCNLTVSDIIAITEVFPRLLVDILRPPSERLITYYGCVVQAFLNQWVSSTSHTLLMIMAFDRYVAICNPLRYSAIMTSRMLVKLTVIAWGVPFMFVSVLIGLSVRLNRCRTFVSNPLCDNASLFKLSCESVEINNIYGLFYTVLLLVASVSCIVLTYGKIAVICLTSKNKSMQKKALKTCSTHLVVYLVLSFSGFSVIALHRFPQYSYYRKILTILFFIIPGSLNTIIYGVQSKEMRQFVFKTFKCRKVL
>LOCXPOR91.184.HIT1.OR.2R.311.7tm_4.exons1.VMRM01000033.1.Poeciliopsis_retropinna
MENFTYNSFMLQLEGIDFTKDVVYTVFFLFLAFYIFSMTLNFGFLILVIIEKNLHQPMYILFCNLTVSDIITITEVFPRLLVDILRPPSERLITYYGCVVQAFLTQWVSSTCHTLLMIMAFDRYVAICNPLRYSAIMTSRMLVKLTVIAWGVPFMFVSVLIGLSVRLNRCRTFVSNPLCDNASLFKLSCESVEINNIYGLFYTVLLLVASVSCIVLTYGKIAVICLTSKNKSMQKKALKTCSTHLVVYLILTFSGFSVIALHRFPRYSYYRKILTILFFIIPGSLNTIIYGVQSKEMRQFVFKTFKCRKVL
>LOCXPOR92.185.HIT1.OR.2R.319.7tm_1.exons1.VMRM01000033.1.Poeciliopsis_retropinna
MMLSRRSALNVTVTGPHQGILGLVLFTVVTTLPCCVFLFINLTMLYTLRSRPLFREASRYVLLFNLLLVDTVQLFQSQSMFLLSAVSFTLLYSVCAALTAFSSLAHCVSMVTLVSMCLERYVAVCYPLRHSAIVTLKNTGAAICLIWGFSSSHVIVQLSLMLSRFSVADLGVMQMVHYCGKESTFIDPVSDLYDRAFTYFLFLLGAATISFAYTGIIVAARSASTDRASAMRARRTLLLHLLQLGLSMSSTVYNSLLIVITSNLERVPAVRLQISLYMAVIILPKCLSSLIYGLRDQNIRPVLIMNLSCRCRRSALRTR
>LOCXPOR93.213.HIT1.OR.2R.305.7tm_1.exons2.VMRM01000004.1.Poeciliopsis_retropinna
MNISIANVTGAPDYRDSFTKAVIKNIIVVVLSISINYINAGLIHTFCGNQIFNTNPRYILFVHLVINDMIQVTLTVALFIISYILYKIQVFVCCILILIALFTTENTPLNLACMAVECYIAICIPLRHAQICTIKRTRLLISLIWITSLVSVLPDLFITLATEPLHYFNTQVFCLRETAFRSPKIIERRNITYIVYLVLVWCIIFFIYFRILFTARIANRHAKKARNTVFLHGIQLLLCMATYAEHLVKQAVLQWFPKYYSDSLFVCYIIFQILPRSISSLIYGIRDKTFRKHLKRYLLCKVNPQ
>LOCXPOR94.214.HIT1.OR.2R.304.7tm_1.exons2.VMRM01000004.1.Poeciliopsis_retropinna
MNVSAANVTVVVQFGDSFSKALIKNLIVVVLSIFINYINAGLIYTFSKHQIFNTNPRYILFVHLVINDMIQITLAVTLFITSYMFWIPMPVCCFFILIAIFTTENTPLNLACMGVECYIAICIPLRHAQICTVRKTRLLIFFIWATSLMSVLPDLFMTLATESQDYFKLRVFCLRERVFPNPRIIEKRNITYIVYLVLVWCIIFFIYFRIMFTARTVSKDAKKARNTILLHGFQLLLCMAIYAEHLVKDMVWQWFRNYYLDTLFACYLLFQIIPRFISSIIYGVRDKAFRKHLKGYLLCKISPQ
>LOCXPOR95.215.HIT1.OR.2R.299.7tm_1.exons2.VMRM01000004.1.Poeciliopsis_retropinna
NFTVTEGNLTGPGVNLGRLSVTATITNLVVILLSTITCSVNMLMIHIFNKHQIFRFNPRYILFNHLVLNETLQLTLSVSLYLFANSFYTIYVSVCILILLPAILTTRNTPVNLACMAAECYISVCIPLRHGNICTVKKTYIIIGIMWVISLLTILPDIFILFLTEELEFLKMRVFCDRDRVFRSSYSKSKRDASHIFFLVMVCLTLFYTYFRILFVAKAANSDARKARNTILLHGFQMLMCMTLYMQSLLKQLLLYLFPKNSISIQHAIFILIQIIPRCLSPVVYGIRDKTFRMYFKKY
>LOCXPOR96.218.HIT1.OR.2R.299.7tm_1.exons2.VMRM01000004.1.Poeciliopsis_retropinna
NFTVTEGNLTGSGVYLGMGSLTAVIGNVVVISLGIITCFINASMVHIFNKQQIFRFNPRYILFIHLVLNETLQMTVSVSLYILAHAFYTIYVSVCILILLPAILTTVNTPVNLACMAAECYISVCIPLRYDSICTVKNTYIAIGIMWVISLLTILPDIFILFVTEELEFLKMRVFCDRDRVFRSSYSKNKRDASHIFLLVVVCLTLFYTYFRILFVAKAASSHAKKARNTILLHGFQMLMCMTLYIQQVLKQLLLYLFPGQVIYIQNAIFVLIQIIPRCLSPVVYGLRDKTFKMYYIKY
>LOCXPOR97.220.HIT1.OR.2R.310.7tm_1.exons2.VMRM01000004.1.Poeciliopsis_retropinna
MNSSSFSNMSSSLTYRDALSTAVTKNVLIVFLGITINYINGTLIHTFRKHEIFYMNPRYILFIHLVVNDVIQLTTTISLFVFSYIFYRINTSFCCFLVTFAVFTTVNSPLNLALMAVECYIAVCFPLRHAELCTIKRTYFLIGCIWGLSATTILPDIFLILATEPVWLFNSTVFCERDTVFRHPVSIRKRDFSYIIFFSGVWFTLLFTYLRIFCVAHSANSSEGMAKARNTILIHGFQLLLCMLTYVSPLARMFLVFLPIAQYVQANFFWYILIQILPRFVSPIVYGVRDSTFRQYLKKYILCSIREANK
>LOCXPOR98.223.HIT1.OR.2R.277.7tm_1.exons1.VMRM01000004.1.Poeciliopsis_retropinna
FFFQQTFYEDPRYVLFIHMVINDGIQLTVTVTLFILSYIFYKINVSLCCFFILVAVFTTRNTPVNLAGMAIERYIAICKPLRYSQICTVRRTYAVIGLIWFICVAPDITDLFVTLATEPLSFFQHNSAFCLRENVFKDPILAQKRKAFDIIYFSCVFLTLVFTYLKILFVARAISTANTSAQKARNTILLHGVQLAMCLLSYISPSVEIVLCIIFPGQILEIRFANYLIVYMLPRFLSPIIYGARDKKFKKYLRMDTLRCSCKYKGKPVVPLNKDRM
>LOCXPOR99.224.HIT1.OR.2R.336.7TM_GPCR_Srx.exons4.VMRM01000004.1.Poeciliopsis_retropinna
EQMLVMNSSSSMQLALLLSNSTSTETGLSVDLPKESFSDALAKNIVAVMVWLALSVINSSMAYTFLQHSVFYENSRYIMFIYMVVNDALQLTLVTTLYVASYVFRKIHVSICCLLIMTAVFTTRSTPLILAGMAVERFIAICLPLHYNHICTVPRTIFLICVILILTATPPITDLLITIIKEPPKFFHRAIFCDHSFLFSDPSIYYKNCVFDGVYLSFVALTLLYTYCKIMLTAQAASTSLASVRRARNTVLLHGVQLLLCMLAFVVPSLQAALISLFPQLILEIRYIFFLLVYIIPRFMSPVIYGFRDELFRKYWTWHLSWPRQRVSGVRPGALK
>LOCXPOR100.186.HIT1.OR.2R.320.7tm_4.exons1.VMRM01000054.1.Poeciliopsis_retropinna
MSAVALNVSLLVAQTSLTLHGLQQLSDHRLLLFFLFLMAYVFALCSDGLILVVICTRHSLHKPMYVFVAALLLNSLLGGFAIYPRLLWELLWESGSVLVTLSACACQAWVLYTVGGSAFMLLAAMAFDRYVAICRPMRYAALVSPRAVAALLLFCWLLPATMVSIIVLLAAFQPLCRSNINRLYCDLYSLNRLSCGGKAAQVSDIFAIFTSVATALLPVAFVLFSYSSILYVCLCRTRSFSSKALRTCLPHLLVFLNYSACTAVELLQRRLQGADQPASSVLTSVLIVLAQSVLNPVVYGLNMSAISGHIRRLLGSRKTD
>LOCXPOR101.187.HIT1.OR.2R.318.7tm_4.exons1.VMRM01000054.1.Poeciliopsis_retropinna
MSVADLNVSLFVAQTSLTLHGLQQLSDHRLLLFFLFLSTYLFALCSDGLILVVICTRHSLHKPMYVFVAALLLNSLLCGCAIYPRLLWELLWESGSVLVTLSACACQAWVAYTAGGSAFMLLAAMAFDRYVAICRPMRYAALVSPRAVAALLLFCWLLPAALVGSVVLLAAHQPLCRSNINRIYCDVYSLNKLSCSGKAMQMSDVFALFISVAIVVLPAAFVLFSYSSILYVCLCRVRGSNGKALRTCLPHLLVFLNYSACTAVELLQRRLQGADQPASSVLTSVLIVLASVRVKPGSVRPEYERHLRIHQAAVGQQE
>LOCXPOR102.226.HIT1.OR.2R.326.7tm_1.exons1.VMRM01000009.1.Poeciliopsis_retropinna
HSNITDWRTGGHLFQSIVPHGPAVPALICVFAFLTLFSLLANLLTLYIIERSEDFSSLPRFILSKSLIFSNLLQTVTFAPAIINSLARRQTMAFGIYCYFQHVVGGITIFSSLTTITCMALERYLFVCYALQYTVTVTRQRVRKVLVLVWLYSAAVGVVSLSLVLSQGKHENTPDITVGLLCEPVTVEQHVGSPRAPAIFRTVAGFLTLMLCLLAHCFSDFKMYHDPSNAVVPFNESNAAARRAVHFYSGILFLQLLPLLVTVTSDALWLTGVLQLTAGSREDCLSGLSPTAAGFHMSLLVLLLVKPCINPLVFGLRSVELRKALV
>LOCXPOR102.227.HIT1.OR.2R.318.7tm_1.exons1.VMRM01000009.1.Poeciliopsis_retropinna
VAGHLFQSIVPHGPAVPALICVFAFLTLFSLLANLLTLYIIERSEDFSSPPRFILSKSLIFSNLLQTVTFAPAIINSLARRQTMAFGIYCYFQHVVGGITIFSSLTTITCMALERYLFVCNALQYTVTVTRQRVKKVLVLVWLYSAAVGVVSLSLVLSQGKHENTPDITVGLLCEPVTVEQHVGSPRAPAIFRTVAGFLTLMLCLLAHGFSDFKMYHDPSNAVVPFNESNAAARRTVHFYSGILLLQLLPLLVTATLDALWLTGVLQLTAGSREDCLSGLSPTAAGFHMSLLVLLLVKPCINPLVFGLRSVELRKALV
>LOCXPOR102.227.HIT1.OR.2R.317.7tm_1.exons1.VMRM01000009.1.Poeciliopsis_retropinna
SGTPVPVHRSSRTSSPRAHLRFCFPDSFLLIGQPAHFVHHREVGGLLLAAAVHPLQKPDLQQPAPDRHLRSRHHQLARAAPDHGVRHLLLLSARRRWNHHLLQPHHHHLHGTRALPVRVQRPPVHGDGHPAAREKSPRPRLVVLCCRRRRQLESGAESRKAREHPGHHRGAAMRTGHRGAARGLPARSCYIPNSGRFPHADALPAGTRLLRLQDVSRPQQRCRAFQREQRRGAKDRPLLQRDTVIAAAAAARHGDVGRAVVDRRPPADRRVSRGLSFRPLTDRGGVPHVPAGLAAGQTLYQPSGVRTAERGAQKGAG
>LOCXPTAAR1.41.HIT1.TAAR.2R.311.7tm_1.exons1.VMRM01000010.1.Poeciliopsis_retropinna
HPCYEINQFSYKLTTTPSVTCVMLYGFLMLLSAVTVCGNLLVVISIIYFKQLHTPTNTLILSLAVADLLVGLFVFPITMAFSLSACTYNEDLFCKVRDSFHILFCTCSIMHLCCISVDRYYAVCQPLTYRSKISRHVVAVMIAVSWVVAALTGIGVIIPRLSPNKCVDTCFLDVITANIIAPTLSFYLPMVVMLCIYLKIFLVAQRQARSIQSSKSGATASKMERKATKTLAIVLGVFILCWSPFFFFISLLPLGNHLVPVPVIEMVTWLGLSNSALNPFIYAFFYSWFRSAFKIIVSGKILKGNFVNFKL
>LOCXPTAAR2.61.HIT1.TAAR.2R.318.7tm_1.exons1.VMRM01000010.1.Poeciliopsis_retropinna
TVIVTDLHPCYEIIDFGYKLTTTPSVTCVMLYGFLMLLSAVTVCGNLLVVISIIYFKQLHTPTNTLILSLAVADLLIGLLVFPLSIAFSLSSCTYNESLFCKVRDSFDILFSTCSIMHLCCISVDRYYAVCQPLTYRSKISRHVVAVMIAVSWGVSALIGIGVIIPRLKNEQCLENCFIDVLMANTIGPILSFYIPVVIMLCIYLKIFLVAQRQARSIQSSKSGATASKMERKATKTLAIVLGVFIFCWSPFFLCITFLPFTSNSVPIPVIETLNWLTLSNSMLNPFIYSFFYTWFRSAIKIIASGKILRGNFANFRL
>LOCXPTAAR2.77.HIT1.TAAR.2R.306.7tm_1.exons1.VMRM01000010.1.Poeciliopsis_retropinna
DFHPCYEINNVSKIMRRTSSTICTLLYVFLGLLSVITVCGNLLVIISIIYFKQLHTPSNYLIVSLAVTDLLVGIVVFPLSMSFSLSYCLYYRDLFCKIRDSFDVVLSSTSISNLCCISVDRYYAVCQPLTYRSKINTGIVLVMILMSWGVSILVAIGFIVVEINQGKCQENCFSDAVLEKVFAPMISFYLPVTIMLYIYLRIFLVAQRQARSIQIATDSGATVSNMEKKATKTLAIVLGVFLMCWLPFFLCFSLQLLGGVSVMVYETLNWLALSNSMLNPFIYAFFYSWFRSAFRIIISGKIFQGN
>LOCXPTAAR3.95.HIT1.TAAR.2R.313.7tm_1.exons1.VMRM01000010.1.Poeciliopsis_retropinna
INNTESNVNPCFKIASYLPSETPTIVCVFLNVFLGSISVITVCGNLLVIISIVYFRQLHTPTNALILSLAVADLLVGALVFPLALEFSISSCFYHEETFCKVRSSFDITLSTCSILNLCCISVDRYYAVCQPLAYRTKISSHVIVVMILVSWGVPVVVAVSLVGFNRSKCGQNCLFTIVLGKILIVLITFYLPLLVMICIYLKIFFVAQKQAHSIQSMKNSGASVSKMERKSTKTLVIVMGVFLLCWLPSFLCTTVFTFSNASQPGPLVEILNWLALSNSTFNPFIYALFYRWFRSAFRMIISGKIVLGDFTD
>LOCXPTAAR4.96.HIT1.TAAR.2R.319.7tm_1.exons1.VMRM01000010.1.Poeciliopsis_retropinna
STIHPCYESYDSSYKFTSNPSFICVALYVFLGLLSLVTVCGNLLVITSIIYFKQLHTPNNYLVLSLAVADLLVGVLVFPFSMAVTVTSCWYDEDLFCKVRGRFDITLSTASILNLCCISIDRYHAVCKPLTYKSTMTDRIIAMMILGCWGTAALIGIGIIIAGFNQGKCEGDCVIDALISTTLACIFSFYIPVIIMLGIYLKIFLVAQSQLNSIHSTGCRSKKSTAAVSKTERKATKTLAVVMGVFILCWSPYFLCIIFQPLAYDVTPISVIETLNWLTLSNSMLNPFIYAFFYSWFRSAVRMMISGKIFQGDFANTKL
>LOCXPTAAR5.97.HIT1.TAAR.2R.354.7tm_1.exons2.VMRM01000010.1.Poeciliopsis_retropinna
VHTAELWTHRKKVRVDASKLFIMDADLKVSSSNDVDPIHPCYISDNDTYIFPNNPSVICVSLYIFLGLLSIITVCGNFLVIFSIIYFRQLHTPTNYLILSLAVADLLVGVLVFPFSMAFTVTSCMHYESLFCKIRDSFDVTMCTSSILNLCCISIDRYHAVCEPLTYRTKIDARVTGVMILFSWGVSVLIGIGIIVAGFSQGACEDTCSVDIIVANTLGPVFSFYLPAVIMLCIYFKIFLVAQRQLNSIQSTNGQSMKSGATASRMERKATKTLAIVMGVFLLCLTPYFICVVFQPLYYNPPPLPVIETLNWLTLSNSMLNPLIYAFFYSWFQSAFRMVVSGKIFHSDSANSRL
>LOCXPTAAR6.98.HIT1.TAAR.2R.299.7tm_1.exons1.VMRM01000010.1.Poeciliopsis_retropinna
HGQTVTSYVLNAFVVIWSILIICGNLLVIISVVYFKQLHTPTNYLILSLAVTDLLVGALVLPFSTILSLSSCWNSSYLLCKMRGLFDILLCASSILNLCCISIDRYFAVCHPLTYRSKMNVRVTLAMILVSWTLSALLAISIIGRGLTQRNLYQRCDIFIATKETSPGPFFEFYIPAIIILTIYLKILIVAKKQARRIQNTMKSESALSKMEKKANITLTVVLGVFLVCWTPFFLGLGLCSMGKFTIPVVVMEAFKWLGWSNSMLNPLVYAFFYRWFRQAFKMIIFGKIFQGDFSNATL
>LOCXPTAAR7.44.HIT1.TAAR.2R.301.7tm_1.exons1.VMRM01000010.1.Poeciliopsis_retropinna
LCNRQTVTSYVLNAFVVSLSLLIICGNLLVIISVVYFKQLHTPTNYLILSLAVTDLLVGALVLPFSTILSLSSCSNSSYLLCKMRGLFDILLGVSSILNLCCISIDRYFAVCHPLTYRSKMNLRVTLTMILVSWTLSALFAISVITRGINQENVSRRCNLFTPTKQFSPEAIFEFYIPAIIILSIYLKILMVAKKQARQIQNTMKSEAALSKMEKKANITLAIVMGVFLICWTPFFLSMGFSSIGIVTIPVAAIEGFLWLGWSNSMLNPLVYAFFYRWFRRAFTMILSGQIFQGDFSNTRL
>LOCXPTAAR7.45.HIT1.TAAR.2R.297.7tm_1.exons1.VMRM01000010.1.Poeciliopsis_retropinna
QTVTSYVFNAFVISLSLLIICGNLLVIISVVYFKQLQIPTNYLILSLAVTDLLVGALVLPFSTILTLSSCSNSSYLLCKVRGVFDILLCASSILTLCCISIDRYFAVCHPLTYRSKMNICVILSMVLVSWALSALLAMIIIARGTNQKNLSRRCNLFTPTKQFSVETIFEFYIPAMIILSIYLKILMVAKKQARQIQNTMKSEAALSKMEKKANITLAIVMGVFLICWTPFFLSIGFYSMGIVTIPVAAIEGFKWLGWSNSMLNPLVYAFFYRWFRRAFTMILSGQIFQGDFSNTKL
>LOCXPTAAR8.47.HIT1.TAAR.2R.331.7tm_1.exons2.VMRM01000012.1.Poeciliopsis_retropinna
MENKEGGELCFPQHPNTSCSRPRPGWSEGVVLNITLFISPLTVTLNLLIIISVSHFRQQHAAPHSHQRLHPLLAVSDFLVGLLLMPLEMFRNTACWLLGDVVCVLYTYLIAHVVSASVGNIIIISAYRYVAICDPLHYPARVTLARAKCCVCLCWLLYGTYSVFYLKDELVDLGRANSCVGQCMIVASAAMGTVDLVFNFIFPVTVIVVLYMRVFVVAVSQARAMRSSVTAVTLRLSVGLKSKKSELKAARTLGVVVFVYLLCYCPFYGYILVVVNLPNTPPVPFLFFLFYFNSCLNPVIYALFYSWFRKAIRLIVTLQILQPGSCQANIL
>LOCXPTAAR9.55.HIT1.TAAR.2R.326.7tm_1.exons3.VMRM01000012.1.Poeciliopsis_retropinna
MEIQDRSDLCFPHLLNSSCRKPTLHWSEAVLLNSVLLFISLITVVLNLLIIISTARPQLHTPTNILLLSLGVSDFFVGLLLMPFEIYRLTFCWFLEDIMCVLFCFLISTLISASIWNIVLISVDRYVAICYPLHYPTRISLTRVKYCVCLCWFCASSCSFVYSEDVMVQSGRSKSCIGECKFIINYILGTFDLIFNFILPVLTIIVLYLRVFVVAVSQARAMRSHITVVTFHSVTSGTKKSELKAARTLGVLVVVYLMCYCPYYCYSLVDVNLTSTSYASKLFFLFYSNSCLNPLIYALFYPWFRKAVKVIVTLQILQPGSHEANL
>LOCXPTAAR10.64.HIT1.TAAR.2R.326.7tm_1.exons3.VMRM01000012.1.Poeciliopsis_retropinna
MEIQDRSDLCFPHLLNSSCRKPTLHWSEAVLLNSVLLFISLITVVLNLLIIISTARPQLHTPTNILLLSLGVSDFFVGLLLIPLEIYRFTFCWVLGDAMCVLYCLLISTLISASIWNIVLISVDRYVAICYPLHYPTRISLTRVKYCVCLCWFCASSCSFFYSKDELIQSGRSKSCIGECKFIINYLPGTIDLIFNFILPVLTIIVLYLRVFVVAVSQARAMRSHITVVTFHSVTSGTKKSELKAARTLGVLVVVYLMCYCPYYCYSLVDINLSSTLYASMLFFLFYSNSCLNPLIYALFYPWFRKAVKVIVTLQILQPGSHEAKL
>LOCXPTAAR9.68.HIT1.TAAR.2R.323.7tm_1.exons2.VMRM01000012.1.Poeciliopsis_retropinna
MEIQDRSDLCFPHLLNSSCRKPTLHWSEAVLLNSVLLFISLITVVLTSSSSSQQLHTPTNIILLSLAVSDFLVGLLLMPLEVYRSTACWFLGDVACVLYFYLVVQIVSASTGNIVLISVDRYVAICDPLHYPTRISTAKAKCCVCVFWLWNALYGMFFLKDDMTELGRSNSCTGECELTINYVAGILDVVLNFVIPLTVIIVLYMKVFVVAVSQARAMRSHVTVVTLQHPQSSTATKSELRAARTLGILVVIYLACFCPYYCYSLVEVNLSSTSPGSRLVFLFYLNSCLNPVIYALFYSWFRKAIKRIISLQILEPGSREANV
>LOCXPTAAR11.70.HIT1.TAAR.2R.317.7tm_1.exons2.VMRM01000012.1.Poeciliopsis_retropinna
ELCFPQLNTSCRKPAVQWLTAVFLQFLVSFNCVVTVALNLLVIISVSHFRQENLLHKTTNFLLLSLAISDFMVGLVFFPGAAYRLMSCWFLGEIMCLLYTYIVSLIVCASVINIVLISVDRYVAICYPLHYHRRVTVTRIRLCISVCWVYSALYSITFVKDGVSGKNVPCQGRCEVFDYNAFVIDLALSFTVPVMVIIVLYSRVFVVAVFQARAIRSSVTAVSLQRSAKVQRSELKAARTLSILVIVFLICFCPFYCAALGGDVSFNTSAAVLCLFCINSSFNPLIYAIFYPWFRKTIKHIVTLKILQPGSSKANIL
>LOCXPTAAR12.71.HIT1.TAAR.2R.317.7tm_1.exons3.VMRM01000012.1.Poeciliopsis_retropinna
MEVYDVEELCFPQLYNTSCRKPKMSRNPLVFLLFFISVLIVTLNLLVIISMIRMQLHKTTNFLLLSLAISDIMVGLVLCPGEAVRLTSCWLLGDVMCLLYIHIASMISCVSVGNIVLISVDRYVAICYPLHYHRRVTMTRIRLCISVCWLYSALYCIMFVKDGVSAKQASCHGECLFFIDFGPAVLDLILTFMVPVMVIIVLYSRVFVVAVFQARAIRSSVTAVSLQRSATVGRSELKAARTLGILVIVFLICFCPFHCAALGDVSFNTSAAVLCLLCVSSCLNPLIYAMFYPWFRKAIKHIVTLKIFQPGSSKANI
>LOCXPTAAR13.73.HIT1.TAAR.2R.320.7tm_1.exons2.VMRM01000012.1.Poeciliopsis_retropinna
EELCFPQLNTSCRKPAVQWLTAVFLQSALSFSCVFSVTLNLLVIISVSHFRQEKICLHKTTNFLLLSLATSDFMVGLVVFPGESSRLTSCWLLGDVMCVIYLHIASMIVCVSVGNIVLISVDRYVAICYPLHYHRRVTMTRIQLCISVCWLYSALYCIMFVKDGVSVKQASCHGECLFFMDFGPAVLDLILSFMVPVMVIIVLYSRVFVVAVFQARAIRSSVTAVSLQRSAKVQRSELKAARTLSILVIVFLICFCPFYCAALGGDVSFNTSAAVLCLFCINSSLNPLVYTIFYPWFRKAIKHIVTLKIFQPGSSKANIL
>LOCXPTAAR14.74.HIT1.TAAR.2R.320.7tm_1.exons2.VMRM01000012.1.Poeciliopsis_retropinna
DLCFPHLFNTSCKKPTSSWNETVLLRTVLSFISLLTVVLNLLVIISLSPCRKLHTPTNILLLSLAVSDFLVGLLLMPGEIMRHTACWFFGDLMCSLYNYVSYIVTSASVGDMVLISADRYVAICDPLRYSTTVTERKVKVCVCLCWFSSVLYSSVIVKSDLTRPGKHNSCQGECVIVVDYILGTMDLVVTFIAPVAVIVVLYMRVFVVAVSQARALRSQVTAVSLQLSVSLTRKSELKAAWTLGVLMVVFLICFCPYYCVTLASDDLLIDSSASYVIFLFYFNSSLNPVIYALLYPWFRRATKLIITFQILRPGSCEANI
>LOCXPTAAR15.75.HIT1.TAAR.2R.328.7tm_1.exons2.VMRM01000012.1.Poeciliopsis_retropinna
MELETGEELCFPKLTNTSCRKPGSTWTDAVLPQIMLPSISLLTVSLNLLVIISVSHFKQLHTPTNAILLSLAVSDFLLGLLLMPAEIIRNTGCWFLGDLICSLYNSLSFVITSASIGDMVLISVDRYLAICDPLRYPTRVTGRRVKAVVCLCWLCSVIYGCLVVLDDLVKPGRHKSCVGDCLISVDFIAGTVDLIVSFVVPVAVIIVLYMRVFVAAMSQARAMRAHVTAVTLQLSVNVTKKSELKAARTLGVLVVVFLICYCPYYCFSLAGEDLLSDSYVSYSLFLFYFNSTLNPVIYALFYPWFRKAVKLIVTFQILLPGSCDSNVL
>LOCXPTAAR16.76.HIT1.TAAR.2R.328.7tm_1.exons1.VMRM01000013.1.Poeciliopsis_retropinna
QMDVPDRVELCYPQLLNGSCSGLKRPRSEAALLYTLLSSVTVVTVALNLLVIVSISYFRQLQTPTNTLVLSLATSDLLVGLLVMPVEAVRIIEPCWLLGDVVCALSYIIGFTLTSASVGNMVLISIDRYVAICFPLQYPSKITRGRAEVSVSLCWACSLLYNGLILKDHLRQPDRYNSCHGECLVVISYVSGTIDLVFTFIAPCSAIVLLYMRVFVEAVSQARATRSRVTAVTVRVTATKSERKAARTLGIIIFMFLLTFCPYYYPSLAGQDISNNASSWAIVSWMVYFNSCLNPLVYAFFYPWFRKSISLIVTLKILKDDCSQTNML
>LOCXPTAAR17.79.HIT1.TAAR.2R.331.7tm_1.exons2.VMRM01000044.1.Poeciliopsis_retropinna
METLEGTELCVPQLNSSCKKPTHPRSTVMLIYVLLSSISLITVALNLLVIISISHFRHLQQLHTPTNLLLLSLAVSDLLVGLLLMPVEIIYIEACWFLGNILCTLYYIIDYIITSASVANMVLIALDRYLAICYPLLYPIKVTNSTAQVCVSLCWIASVFYRLLLLRVHLVEPGASISCFGECVVVISNLAGTIDMIFTFIMPITVIICLYFKVFVVALSQARMLRSQITAAAAKPGLVAVRRSEMKAARTLGIVVVVFLLCFCPYFFPTLEGTDTAVDASSAAFEIWLAHFKSCLNPVIYAFFYPWFRKSIKLIVSLQILQPGSSDIKIL
>LOCXPTAAR18.81.HIT1.TAAR.2R.322.7tm_1.exons2.VMRM01000044.1.Poeciliopsis_retropinna
EEAELCFPQLLNSSCRKITLPRPTSALMYCLLSYVSWLTVTLNLLVIISISHFKQLHTPTNILLLSLAVSDFLVGFLIVFQILLIDGCWYLGDFMCVLYYIIDYVITSASVENMILISVDCYVAVCNPFQYPTTVTQKRVCVCVSLCWMFSAVCVFIVFKENLGQPGRFNSCIGECVVGFDETAGIIDILFFFIGPVTIIIILYVRVFVAAVSQARAMRARVAAVSLQGLVRGNVKRSELKSARTLGVVAAVFLICICPYFFLSVTGGGTQFSASSFAFFLFYLNSCLNPLIYVLFFPWFRKTIKLIFTLQILKAGSSQANI
>LOCXPTAAR19.83.HIT1.TAAR.2R.322.7tm_1.exons2.VMRM01000044.1.Poeciliopsis_retropinna
MLTVEENELCYPHLNSSCRKATRPPSLSMLIYVSLSFIALFTVIFNLLVIISVCHFKRLHSPTNILLLSLAVSDCLVGFLISFQIELIDGCWYLGDIMCAIYFVLDYAITSASIGTMVLISVDRYVAICYPLHYPSKVTAERAKICSVICWISSVLFHSFLLRSNLQKPGRYNSCSGECAVGVDYVGGILDLLLSFVGPVAVIIILYVRVFVVVVSQARAMQSHVAAVSVSVTAKKSEIKAAVILGVVVVVFLICTCPYYCVTLMAEDAGVSASSVAFLLFYFNSTLNPLIYALFYPWFRKSVKLILTLQILKTGSSNTNVV
>LOCXPTAAR20.84.HIT1.TAAR.2R.327.7tm_1.exons2.VMRM01000044.1.Poeciliopsis_retropinna
MKTVDEAELCFPQLLNTSCRKTMLSPSVSLVIHLTLSCISLLTVFSNLLVIISIYHFKRLHSPTNILLLSLAVSDCLVGFLISFQIMLIGGCWYLGDFMCAIYFVLDYIITTASIGTMVLISIDRYVAICFPLRYSSKVTTERAKICVSLFWLCSILYHCVLLRDNLQHPGRYNSCSGECVVFLDYIGGIFDLLSSFICPVTVIIVLYVRVFVVVVSQVRAMQSHVAAVSLQGSVKVTAKKSEMKAAITLGVVVVVFLICTCPYFCVSLIAEDAAVSASSVAFLLFYFNSTLNPLIYALFYPWFRKSVKLIFTLQILKPELCDTIMM
>LOCXPTAAR21.85.HIT1.TAAR.2R.327.7tm_1.exons2.VMRM01000044.1.Poeciliopsis_retropinna
MKDSEEAELCFPQQFNASCSKTMHPPSVSLLIYITLSFISFLTVTLNLLVIISISHFKRLHSPTNILLLSLAVSDCLVGFLISFQIVLVDGCWYLGDIMCALYVVLDYAITAASIGTMVLISVDRYVAICYPLHYSSKVTTERVKICVSLCWMIAFLCHSLLLKDSLQKPGRFNSCFGECVVVLDYIGGIVDLLLSFIGPVAAILILYVRVFVVVVSQVRAMQSHVAAVSLQGSVKVTAKKSEMKAAITLGVVVVVFLICTCPYFCVILMAEDAAVSASSVTFLLFYFNSTLNPLIYALFYPWFRKSVKLILTLQILQSDSSDTVVM
>LOCXPTAAR22.86.HIT1.TAAR.2R.325.7tm_1.exons2.VMRM01000044.1.Poeciliopsis_retropinna
MEGAELCFPDLLNTSCNKPNYSPSDMMFFSFTVYLISFLIMTLNLLVIIAIMHFRQLHTSTNVLLLSLAFSDFIMGFLLFFQIYLNDCWYLGNVMCILITVLGFIVASTSVQTMVLISIDRYVAICDPLHYPTKVTLKRTQVSVSLCWSCSLVYSTVILKENLEQPGRFNSCVGQCTFEIGFTGYIVDLLLTFLLPITIIIILYVTVFVVAVSQIRAMRSHVAAVTHRRSGRGKPKKSELKAARTLGVVIIVFLLCLCPYFCVSVLSRESIFSSLSGAYLLILYYVNSCLNPLIYALFYPWFRKSIKIIVTLKILKSGSSDVNLL
>LOCXPTAAR23.88.HIT1.TAAR.2R.306.7tm_1.exons2.VMRM01000044.1.Poeciliopsis_retropinna
MEETELCFPQLFNSSCRRPKRPYFEVVLVYIVLSFISVLTVILNLLVIIAISHFRQLHTPTNVILLSLAVSDFLIGLLMFFQIILMNGCWFLGDIICVLYQYLGYTITAASITTMVLISIDRYVAICYPLQYSTRMTQKLVKFCVSVCWSGSMIFQCVILKDDLQQPGRYNSCYGECIIVINHIVGFVDMIFNLILPITVIVVLYVRIFTVAVSQARAMRSQVAAPALQGPLTRMKSEMKAARTLGVVIAVFLLCMCPYFCVALTGQDQLLNASSATFVIYLIYFNSCLLSMPSFTPGSENQSNSL
>LOCXPTAAR24.93.HIT1.TAAR.2R.324.7tm_1.exons2.VMRM01000044.1.Poeciliopsis_retropinna
MMEEAELCFPEFFNSSCKRPSLPHFEVVLMYIVLSSISVLTAFLNLLVIISISHFRQLHTPTNLLLLSLAVSDFSVGFLLFFQIALISGCWFLGDVMCTVYQYLAYVITSASIGTMVLISFDRYVAICYPLHYSTKITRGRIKVCIFLCWMCSWVFQSLILIENLEQPGKYNSCIGECAFVISYIAGYADLAFSFIVPISVIVVLYLRVFVVAMSQSRAMRSHITAVSLRHSVTAKTSQLKAAKTLGLVVLVFLLCMCPYYCVALSGEGNSVSASSAAFVICLFFFNSCLNPIIYAFFYPWFRKSIKLIFTLQIFHHDSCDTTM
>LOCXPOra1.10.HIT1.Ora.2R.306.7tm_1.exons1.VMRM01000010.1.Poeciliopsis_retropinna
MSDLSVDLLGLRMFVSCVGLVGNIFLILSIFQTRVSNIKSFELFLLGLASVNLEEIVSINVYDVITLDTVFTTTGAWWCRLLKFMTTFGEIASILFTVVICIFRYQKLRDIDHRGSRPICLDSIASAWMLSGVCVTLSTLLSLPMFAITFRGSVKNVTENRGGCPTDFFQCGENYCPILNCVYKYLIMLLCHLLPLIIVTVTSCLTIVVLLGRKNTVTSANDIMSPDHHPGKSHGFYRSTVAVVAAMGLFQVDWTLYLILQWTFSPSDSPIWIEIEFFISASYMSISPYVYGIGGHLFSLEKCKHL
>LOCXPOra2.6.HIT1.Ora.2R.325.V1R.exons1.VMRM01000004.1.Poeciliopsis_retropinna
LSAGMPTNEDVRGMLFLSLTVVGVPGNMAVIVAFLLLVLQEGWLLAADAIVLHLSCTNLLVVLIRCLMETLASFHLANVFGDIGCKGVIFIYRTSRALSIWLTFLLSAYQCLSIAPPGSKWASVRTLVAQNLPIVFLFLWVLHTSLSTGAILFSVSSKNDTAVATSAVNLEFCYVNFPSNILKEVYGAIQVSRDVVPMALMSLTSLIILVLLYKYSQHLKGLRGTGHSGSGTCGSKQRAAKVVVVLVTIYVVLYGVDNGLWVYTLTVRHTMSSSLISDLRVFFASLYAALSPLVIIASNRKVNSRLRCVAQEKPLLGKTAHLRSI
>LOCXPOra3.7.HIT1.Ora.2R.313.V1R.exons1.VMRM01000004.1.Poeciliopsis_retropinna
MDLCVTIKGVSFLLQTGLGILGNAVVLLAYASIICTEPKLLPVDMILCHLAFANLMLLLTRCVPQTMTVFGLKDLLNDPGCKVVIYAYRIGRALSVCITCMLSVFQAMTIAPAGPRLSKLKPVLPSLVLPTFAALWLLNMAICIAAPFFSMAPRNGTIPAFTLNLGFCHVDFRDNMSYVINGVAVSGRDFAFVALMLGSSGYILLLLHRHSEQVKGIRRSNGSRAETRAAKTVVILVVLYVVFFGIDNVIWIYMLTVSKVSPVVADMRVFFSSCYASLSPYFIISSNKKVKRKIVCAAEHDQPLVDTQESNEK
>LOCXPOra4.8.HIT1.Ora.2R.332.7tm_1.exons1.VMRM01000004.1.Poeciliopsis_retropinna
VFQTALESQSRRLSPSDTILVHLSLANLLTSLFRTVPIFVSDLGLDVSLSPGWCRVFMLLWVWWRAVGCWVTLTLSIFHCTTLRRQHVIFGPLTLQRERRRVWVVLGLVWGANLVFSIPALLFTTHIESNATVELMVISCTTRPLLGCVWKFPSDQQGSAFASTSLALNEVLPLVVMVFTNLVTLHSLAKHIRTVTSDSGSHGELDKHVSTERKAAHVIMSLVSLFVVCWVLQVAAVTYYNHDRGHHAEGLLTVAHFSASLFVGFSPFVVALGHGKLRRKIRSLILVWTNVPHNQETESGEKSPKTSGKQTSFVAQKEVKVKKVKDKVIPHR
>LOCXPOra5.9.HIT1.Ora.2R.343.7tm_1.exons5.VMRM01000004.1.Poeciliopsis_retropinna
MSSEIQHFNTMTEITEQETTKKLLVGMGFCTTVSPAQSAFYIILVALGIVGNSIVIGVIGKSVMMDRGPGHNSDIIIVNLAVSNLMVSIMRNLLLIISDLGFKLYISKGWCQFLMGVWVWLRSVNVWSTFFLSAFHLHTLKRVAPTTGHLQGPWSTYRTLLLSLAIIWILNLLYSIPAHIFSTSGNENSTETLMLVTSTTRPLLGCVWDFPSNYSGLAYATTSMVIHEIFPIILMAVTNMTSLYTLYTHGRSRSSVQVAPVLKRVPAERRAAKVILALVMLFIVCWGTSIISVNYFNYNRGSSAEFLLVIARFANITFITMSPVILAISHRRLRSCMKSSVSD
>LOCXPSalmoOlfC.17.5.368.HIT1.OlfC.1R.797.ANF_receptor.exons6.VMRM01000002.1.Poeciliopsis_retropinna
MLLFRLLLISVLTKTGRTGCRLLGGTQQPELAQDGDLIIGGIFSFRTGQNYFTDTFQSIPGFRKCNNFNFREFKFAQTMIFAINEINKNPEMLSSVRLGYKIYDNCGTMDILRAALALVSGLQEDVGAVTCPDTEAVRAILGHSGSSPTIAFSQIVGRFHIPVISHFATCACLSNRREHPTFFRTIPSDYYQSKALAKLVRHFGWTWVGAVAVDNEYGLHGIAAFIQAAKEYGVCVEYSEAFSSSDPPHVVQRITETIKQSTSKVIMAFMSHREIKILASELHKQNITGLQWIGSDAWITDSSLADGEGHTVLLGSLGFTVPKAKIPGLEDHLRQLHPSQFPNSQFVKDFWEEVFDCSLNDTMNSQRRPCSGTESLQTVESQFTDVSELRFANNVYKSVFAVAHALDLIIKCGGNEAPSSSRSCLDSKHIQPWQIVQSLHRVNFTTVNGQRVYFDRNGDSPARYELVNLQITARGIMEGETVGIYDASFPDDQQFTMNNISVVWANGLLEAPVSECSKKCLPGTYKVLQKGKPICCHDCIPCPVGEITYLTGNLTVYRFKTPIVRANNSELSFLLLVSLNLCFLCSLTFIGRPTAWSCMLRHTAFGMTFVLCISCVLGKTVVVLIAFRATRPGSNITKWFGPAQQRLSVLAFTLIQVLICLLWLTISPPFPFMNFVLFEERIVLQCDLGSAIGFYAVLGYIGFLAVLCFVLAFLARKLPDNFNEAKFITFSMLIFTSVWITFIPAYVSSPGKLSDAVEIFAILASAYGVLFCIFLPKCWIILFRPEQNTKKHIMGKT
>LOCXPOlfC1.118.HIT1.OlfC.2R.844.ANF_receptor.exons11.VMRM01000002.1.Poeciliopsis_retropinna
VGRQLAQTLTCSRWGTPSGSGLFEDGDVIIGGLFNLHYMPPVKDQRFTLEPHNKPCTGLLNLPLQYVYAMVFALEEINHSSALLPGVKLGHRIHDGCALPAWEMQAALALVSGDAPSCNWDQEETEDGAGTCEQCMPLIIGGSSSITAQILSRLLGPLSVPLVSYTASSPSLSDRRQYPNFFRTMASDIYQARAIARLAIKFNWTWVGAVVVNNDYGLMAVKVFQEEIRGAAVCLSFVETLQRENIENDARRAALSIQASTAKVIVIFTWYTDVMELFLQLEKLNVTDRQFLASEAWSTSSDLRQSTFSRKVARGVLGIAIRSSPLPGFETFVRDLKPSLRPNDQFLKEFWEKEFGCSPGTAAAPSPSSLPACNGTESLWDVENLFTDASQLRVTYNVYLAVYAAAHGLHSLLSCPPAGRNVACSLHTQIKPKELMKHLSKVNFTTPQGEAFYFQGADVTAKYDLVNWQSSPEGEVSLVLIGRVDGFDLHLNESAIQWSTGSSQVPVSVCSESCPPGTRMATRKGEPICCFDCFPCADGQISNTTGSTQCNRCPSEFWSNAERTACIPRQLDFLSFNETLGVTLTAVAVSGVTVTSAVFVVFLYYRQTPMVRANNSELSFLLLLSLKLCFLCSLVFIGRPSAWSCRFQQAAFGISFVLCISCLQVKTIVVLAAFRSARPGAEALMKWFGPGQQRGSVCLFTSIQVVICIIWLSLSPPEPRPNLKIPGLQVTLECAMASVAGFSLVLGYIGLLGCTSLLLAFLARKLPDNFNEAKLITFSMLIFCAVWVAFVPAYVSSPGKYAVAVEIFAILASSYGLLFCIFAPKCFIILLRPEKNTKKHLMAR
>LOCXPOlfC2.267.HIT1.OlfC.2R.873.ANF_receptor.exons9.VMRM01000002.1.Poeciliopsis_retropinna
MPKLKRPGLFVLLLLHSGAFSSMPSSLFPSSCLLQGQFHLNGMHKAGDLILGGLFQVHFFSVFPDQSFTAQPQQLTCHSFDLLGFRQAQTMAFAIDEINRNSQLLPSVTLGYSMYDNCLTLGVGFRAALALISGQEEHVVLNETCEGAPPVVGLVGDSSSTRTIAISTVLGLYRVPMVSYFATCACLSDRQRFPSFFRTIPSDAFQVRAMLQILKHFGWTWAGLLISDDDYGLDAARSFNSDLGVSGGGCLAYVEILPWEKDLNEFKRIVDVMRKSTARVVVVFAHEGMIINLMEEVVRQNLTGLQWLASEAWSSAAVLQTPDLMPYLGGTLGIAIRRGEIPGLRDFLFQTRADPQHNNTYGNSMANQFWEFTFQCKFAPAPSGWVEDGGRICSGDEDLKAVETEFLDVSDLRPEYNVYKAVYALAYALDELLRCEPGKGPFSEESCATLQTLQPWQLVYYLERVNFTTSFGDQVSFDENGDALPIYDVMNWLRLPDGQTKVQNVGDVKVSPFNGEQLTLDGDKIFWNFPSKKPPRSVCSENCPPGTRVVRKKGEPECCFDCIPCSEGMISNYTNSLECFSCPEDFWSSLQRDHCILRQTEFLSYQEPLGICLTVTSLLGAFICAVVLGIFIYHRSTPIVRANNSELSFNLLLSLKLCFLCSLLFIGRPRLWTCQLRHAAFGISFVLCVSCILVKTMVVLAVFKASKPGGGASLKWFGASQQRGTVLVLTSVQAAICTAWLVSSSPSPHKNTKYHNDKIVYECIVGSTVGFSVLLGYIGLLAVLSFVLAFMARNLPDNFNEAKLITFSMLIFCAVWVAFVPAYVSSPGKYADAVEVFAILASSFGLLVALFGPKCYIILLRPERNTKKALMGR
>LOCXPOlfC3.105.HIT1.OlfC.2R.858.ANF_receptor.exons9.VMRM01000002.1.Poeciliopsis_retropinna
FLLTLSFVSVASSTDSPCSLRRRFRLNEMHAPGDVVLGGLFEVHYTSLFPNITYTSEPEQPSCEGFDTLGFRDAMTMAFAVEEINKNPDLLPNLTLGYNLYDNCGALVIGFSGALSLASGQEEGISPQQNCSGTPPVLAIVGDSYSTFSIAIANVLGLFKIPIVSYFATCSCLSDRQQFPSFFRTIPSDAFQVNAVIQILKHFGWTWVGLLVTDDDYGFYVAQSFQSGLSQQSGACLAYVEVLPWDSKPGELKRIVNLIKTSTARVVIVFAHEIHTFRLIEEVAEQNVTGRQWIASEAWASAAVLQIPRFVPFLGGTLGVAIRRGEIPGLRDFLLQTRPHKNNSETNLVRQFWEHTFQCKFEPAEGEEDDKAQCTGDEDLEQVETELLDVSNLRPEYNVYKAVYALAHALDEMLHCEPGKGPFVDRTCAALQSLEPWQLLHYLQKVNFTTPFGDQVSFDENGDALPIYDVMNWVWLPDGGTKIQNVGEVKKSAFGREELLLHENLIFWNFESKKPPQSACSENCPPGTRMARKKGQPVCCFDCIPCSEGKISNGSNARECIGCPEDFWSSPQRDQCLPKETEFLSYHEPLGICLTTTSLLGTFICAVVLGIFIYHRGTPIVRANNSELSFLLLVSLKLCFLCSLLFIGRPKLWTCQLRHAAFGISFVLCVSCILVKTMVVLAVFKASKPGGGASLKWFGPSQQRGTVFSLTCIQGAVCTVWIVSASPMPHKNTQYQNDKIVYECEVGSNFGFAVLLSYIGLLAFISLVLAFLARNLPDNFNEAKLITFSMLIFCAVWVAFVPAYINSPGKYADAVEVFAILASSFGLLVALFGPKCYVILLKPERNTKKAIMSRGTTK
>LOCXPOlfC4.108.HIT1.OlfC.2R.878.ANF_receptor.exons9.VMRM01000002.1.Poeciliopsis_retropinna
MVALFVRYFLMNVYQFMIYSSLFFSESSFLSSPCRLLRTFYLNGLHKPGDVILGGLFEVHYSSVFPEQTFTSAPLQPSCQGFDTLGFRHAMTMAFAVEEINKNPSLLPNVTLGYSLYDNCATLSVGFSAALVLASGQEERFSIRESCSGTPPVVGIVGDPFSTFSIAASNVLGLYRLPMVSYFATCSCLSDRQRFPSFFRSIPSDAFQVRAMIQILKHFGWTWAGLLVSDDDYGLHVSRSFQTDLTQSGGGCLAYTEVLPWGDNPKEYKRIVNVMTKSTARVVIVFAHQMHMIQLMEQVVKQNVTGLQWIASEAWTLLEGLQISAFTPFLGGTLGIAVRRGEIPGLRDFLLRIHPDQHSNISENSMVKLFWEHTFQCKFPLPPAGSVEDAGARCTGREDLNSVTTDLLNVSELRPEYNIYKAVYALAHALNDMLSCVPGRGPFSGSRCASLQTLELWQLTHYLGRVNFTTPFGDQVTFDEHGDALPIYDIMNWVWLPDGRIKVQSVGEVQRSASKEEELTIDEDKIFWNFESKKSPRSVCSDSCPPGTHIVRRKGEPLCCFYCVPCSEGKVSNETDSLDCFNCREDFWSSPQRDHCIPKKTEFLSYQEPLGICLTVTSLLGTSICAVVLGIFTYHRGTPIVRANNSELSFLLLVSLKLCFLCSLLFIGRPRLWTCQLRHAVFGISFVLCVSCILVRTMVVLAVFKASKPGGGANLKWFGAVQQRGTVFALTCVQVAICTAWIVTASPEPHKNTQYHNDKIVYECVVGSIIGFSALLGYISVLAILSFVLAFLARNLPDNFNEAKLITFSMLIFCAVWVAFVPAYINSPGKYADAVEVFAILASSFGLLVALFGPKCYIILLRPERNTKKAIMGHRTTK
>LOCXPOlfC5.114.HIT1.OlfC.2R.862.ANF_receptor.exons9.VMRM01000002.1.Poeciliopsis_retropinna
LFVILMLFFDIDSSFSPSCTLRRRFHLNGMHKSGDVILGGLFEVHYTSVFPELTFTSEPSEHVCQGFDPPGFRHAMTMAFAIEEINKNPTLLPNVTLGYSLYDNCATLVIGFSAALSLASGQEEQFLPQEKCSGSPPVLGIVGDSFSTFSIATSDVIGLFRLPIVSYFATCSCLSDRHRFPSFFRTIPSDTFQVHAMIQILKRFGWMWAGLLVSDDDYGLHVAQSFQSELTQSGLGCLAYTEILPWGENPSELRRIVEGMKKSTARVIIVFAHQINMIQLMEEVVKQNVTGLQWLASEAWASAAVLQTPRLMPYLGGTLGIAIRRGDILGLRDFLLSTRPGNSSNNQNTMVRQFWEHTFQCRFAPPPADWLEAGGALCSGEEDLERAQTEFLDVSNLRPEYNIYKAVYALAHALDDMLQCQSGRGPFSGHSCASLQKLEAWQLMYYLEKVNFTIPFGDQVSFDENGDALPIYDIMNWLWLPDGGVQVLNVGVVKKTASGDEEPILNEEKIFWNFNNNQPPRSVCSETCNPGTRMARKKGQPVCCFDCVPCSEGKISNKTNSVECFSCPEDFWSSPRRDHCILKTTEFLSYHESLGVCLTTASLLGTCICTAVLGIFTYHRSTPVVRANNSELSFLILVSLKLCFLCSLLFIGRPRLWTCQLRHAAFGISFVLCVSCILVKTMVVLAVFKASKPGGGANLKWFGAVQQRGTVFALTCVQAAICTVWIVTASPAPHKNTQYHNDKIVYECVVGSTVGFAVLLGYIGLLAIISFLLAFLGRNLPDNFNEAKFITFSMLIFCAVWVAFVPAYINSPGKYADAVEVFAILASSFGLLMALFGPKCYVILLRPERNTKKAIMSRGAAK
>LOCXPOlfC6.133.HIT1.OlfC.2R.826.ANF_receptor.exons8.VMRM01000002.1.Poeciliopsis_retropinna
ALAINCTLQGTARVPAFSVDGEFIIGGVFAIHYKQITKIHSYTTEPEPPTCTGSINSRELRFSLAVIFAIEEINNSTDLLPGIKLGYKIYDSCASVTVATHVAFQLSNGEDPVIQTGHNCSNLNIVMGVIGDSGSTQSISISRIFGPFNIPLVSHFSTCACLSNKQQFPTFFRTIPSDHYQADALAKLVKHFGWTWIGAIHSNTDYGRNGMASFLEAAHREGICVEYTEAFHRTDPKSKIQRVADVIRRSTATTVMAFVSNGDIKLLFEELNQNPSPPRQWIGSEDWITDLQLTRFSFCAGAIGVAIQQSVIPGLRDFLLGLSPSEVRLSSVLTEFWEDVFNCNTPAKKRICDGTEDLKTLKIPYTETSKFRITNMVYKAVYAIAHAIHNAVCQETDFTHTCRKQKELDLNQVFTELKRVNFTQNGYHVSFDANGDPVASYDVVNWQKSESGVIELVTVGYYDASLLRGQEFHINRNLTWLDGDTQVPVSVCSESCPPGTRKVLQKGKPICCYDCIPCPEGEISNMTDSPDCIPCPGEFWPNAEKDACFPKPVEFLSYEEILSIILAAVSISGAFLAIITAVVFFHHRTTPIVRANNSELSFLLLFSLTLCFLCSLTFIGAPSEWSCMLRHTAFGITFVLCISCVLGKTIVVLMAFKATLPGSNAMKWFGPVQQRMTVVSFTFIQVLICIIWLVVSPPFPVKNLTTYKEKIILECALGSAVGFWAVLGYIGLLAVFCFVLAVLARKLPDNFNEAKMITFSMLIFCAVWITFIPAYVSSPGKFTVAVEIFAILASSFGLILCIFAPKCFIILFQPEKNNKKHLMNKN
>LOCXPOlfC7.146.HIT1.OlfC.2R.829.ANF_receptor.exons8.VMRM01000002.1.Poeciliopsis_retropinna
ALANNCTLQGTARVPAFSVDGEFIIGGVFAIHYKQITKIHSYTTEPEPPTCTGSINSRELRLGRAMIFAIEEINNSTDLLPGIKLGYKIYDSCASVTVATHVAFQLSNGEDPVIQTGHNCSNLNIVMGVIGDSGSTQSISISRIFGPFNIPLVSHFSTCACLSNKQQFPTFFRTIPSDHYQADALAKLVKHFGWTWIGTIHSDSDYGRNGMASFLEAAHREGICVEYTEAFHRTDPKSKIQRVADVIRRSTAIAIVAFIVDGDIKLLFEELNQNPSPPRQWIGSEGWITDIQLMRFSFCAGAIGVAIQQSVIPGFGDFLLGLAPSEVAASSILTDFWEEAFNCSFANNTPAKKRICDGTEDLKTLKIPYTETSKFRISNMVYKAVYAIAHAIHNAVCQETDFTHTCRKQKTFDINQVFTELKRVNFTQNGYHVSFDANGDPVASYDVVNWQKSESGVIELVTVGYYDASLPRGQEFRIYKNLTWLDGDTQVPVSVCSESCPPGTRKVLQKGKPICCYDCIPCPEGEISNMTDSPDCSQCPREFWPNARRDACFPKTVEFLSFDEILSIILVVFSISGAFLAIITALIFFHHRTTPIVRANNSELSFLLLFSLTLCFLCSLTFIGAPSEWSCMLRHTAFGITFVLCISCVLGKTIVVLMAFKATLPGSNAMKWFGPTQQIMTVVSVTFIQVLICIIWLVVSPPFPVKNLTTYKEKIILECALGSAVGFWAVLGYIGLLAVFCFVLAVLARKLPDNFNEAKMITFSMLIFCAVWITFIPAYVSSPGKFTVAVEIFAILASSFGLTLCIFAPKCFIILFKPEKNTKKHLMNK
>LOCXPOlfC8.150.HIT1.OlfC.2R.875.ANF_receptor.exons8.VMRM01000002.1.Poeciliopsis_retropinna
MEIWAAFNALRLAVCLLELMSVLVLSGSADSLRQRTESTDPLTQAGASVQCTLQGTPRVAAFSKDGDFVIGGVFSIHYQLYTVIYNYTTKPEPPRCTGSVNSRVLRFVRAMIFAIEEINNSSQLLPGVSLGYQIHDSCIAVPVAAHVAFQLSNGQDPVFDQGGNCSQAGVVVAAVGDSGSTPSISMSRIFRSFSIPLVSPFATCACLSDKQQHPTFFRTIPSDQFQADALAKLVRHFGWTWIGAVRSDSDYGNYGMASFLDAALREGICVEYSEAFYRTDPKSKIRKLADVIRRSTAVVVVAFAASGEMKVLFEELARDPPPPRQWIGSEGWVTDPHLMSFGFCAGAIGVAIQRSVIPGLRDFLLDLSPSDAAASSVLTEFWEEAFNCSLTGNADSNKRVCDGAEDIKRLENPYTETSQLRATNMVYKAVYAIAHAVHNAVCEETNATTHCDKHASLQPKQVFTELKKVNFSRNGYDVSFDDKGDPVAFYELVNWQSNENGVIELVTVGFYDASLPTGEQFLINGNLIWLDGGTQVPVSVCSESCPPGTHKVLQKGKPICCYDCITCPEGEISNMTDSPDCFLCHDEFWPNPVKDACFPKPVEFLTFDEVLGIILVVFSVSGACLTVAAAAVFFHHRTTPIVRANNSELSFLLLFSLTLCFLCSLTFIGAPSEWSCMLRHTAFGITFVLCISCVLGKTIVVLMAFKATLPGSNAMKWFGPTQQRMTVMFLTLIQVLICIIWLVVSPPFPVKNLTTYKEKIILECALGSAVGFWAVLGYIGLLAVFCFVLAFLARKLPDNFNEAKMITFSMLIFCAVWITFIPAYVSSPGKFTVAVEIFAILASSFGLTLCIFAPKCFIILFQPEKNTKKFLMNKN
>LOCXPOlfC9.165.HIT1.OlfC.2R.873.ANF_receptor.exons9.VMRM01000002.1.Poeciliopsis_retropinna
VGLRLAVCLFELLPAVVLGVSLNDVQPTAQPTHPPTTAGVESESSLVKCSLQGSPRLPAFSTDGDFVIGGAFVIHYQVNAVVNNYTTKPGMAACTGSFSARDLRFARTMIFAIEEINNSTELLPGVRLGYQIYDTCSSVPVATHVGFQLSNGQDPVFYEDSNCSQSGVVVAAVGDSGSTPSISISRIVGPFNIPLVSHFATCACLSDKKQFPTFFRTIPSDHYQADALAKLVKHFGWTWIGAVHSDSEYGNNGMTSFLGTALREGICVEYIESFYRTDPRNKIRTVADAIRRSTATVVVAFVAAGDMKFLLEELAVDPPPPRQWIGSEGWTTDPNLMRFSFCAGAIGVAIQKSVIPGLRDFLLDLSPSEAAASPLLAEFWEEAFNCSLTKSVKKRKCDGTEDIKTLKSPYTETSQLRVSNMVYKAAYAIAHAIHSAACQETSGTTQCDKHMRLEPKRVFTELKKVNFSQNGYHVSFDVNGDPVAFYELVNWQKSEKGVIEPVTVGYYDASRPIRQEFRINRNLTWTDNKKQVPVSVCSESCPPGTRKVLQKGKPICCYDCIPCPEGEISNMTDSPDCIPCPGEFWPNAEKDACFPKPVEFLSYEEILSIILAAVSISGAFLAIMTAVIFFHHRTTPIVRANNSELSFLLLFSLTLCFLCSLTFIGAPSEWSCMLRHTAFGITFVLCISCVLGKTIVVLMAFKATLPGSNAMKWFGPPQQRMTVVSFTFIQVLICIIWLVVSPPFPVKNLTTYKEKIILECALGSAVGFWAVLGYIGLLAVFCFVLAVLARKLPDNFNEAKMITFSMLIFCAVWITFIPAYVSSPGKFTVAVEIFAILASSFGLILCIFAPKCFIILFQPEKNTKKHLMNKNSS
>LOCXPOlfC10.170.HIT1.OlfC.2R.872.ANF_receptor.exons8.VMRM01000002.1.Poeciliopsis_retropinna
VSLRLTMSLFELITIVVLGGSLNDVKERNQCIDNLTGPDFSAEASLVKCTLQGTPRQPAFSKDGDFVIGGAFFIYFQVQTVINNYTTKPELLICKGSFGARGLRLTRTMVFAIEEINNSTELLPGVRLGYQIFDTCASAPVAVDVAFQLSNGQDPVVYQGNNCSKSGVVVAAVGDSGSTSSISISRIFGSFKIPLVSHFATCACLSDKQEYPTFFRTIPSDHYQAAAMAKLVKHFGWTWIGAVHSDSDYGIKGMASFLDTALKEGICVEYIESFYRTDPKSKIRKVADAIRRSTAKVVLAFAGGGDMKVLLEELSREPTPHLQWIGSEGWMTEPLLMSFSFCAGAIGVSIQQSIIPGLRDFLLDLSPSEVAASSVLTNFWEDVFNCSLTEAADPHKRKCDGTEDLKALKSPYTETSQLRISNMVYKAVYAVAHAIHSAVCQETNGTTQCEKHMHLKPEQVLTELKKVNFSQNGYHVSFDANGDPVAFYELVNWQKSESGVIELVTVGYYDPSLPGGQEIHINRNITWLDAYKPVPVSVCSESCPPGTRKVLQKGKPICCYDCIPCPEGEISNMTDSPDCIPCPGEFWPNAEKDACFPKPVEFLSYEEVLSIILAAVSISGAFLAIMTAVIFFHHRTTPIVRANNSELSFLLLFSLTLCFLCSLTFIGAPSEWSCMLRHTAFGITFVLCISCVLGKTIVVLMAFKATLPGSNAMKWFGPVQQRMTVMFLTFIQVLICIIWLVESPPFPVKNLTTYKEKIILECALGSAVGFWAVLGYIGLLAVFCFVLAVLARKLPDNFNEAKMITFSMLIFCAVWITFIPAYVSSPGKFTVAVEIFAILASSFGLILCIFAPKCFIILFQPDKNTKKYLMNK
>LOCXPOlfC11.192.HIT1.OlfC.2R.841.ANF_receptor.exons8.VMRM01000002.1.Poeciliopsis_retropinna
TQRTEPGVSTEASSTRCTLLGTPRSPAFSKDGDFIIGGVSSIHYQLYTVIYNYTTMPEPPRCTGSFNARGLRFFRTMIFAIEEINNSTELLPGIKLGYRLYDSCVSVPVSVHVAFQLANGLDPVVYGGDNCSQSGVVVAAVGDSGSTPSISMSHIMGPFHIPLVSHFATCACLSDKQQFPTFFRTIPSDHYQADALAKLVKHFGWTWIGAVHSDSDYGNNGMASFLEAALREEICVEYIESFFRTNQQSKIRRVADVIRRSTAVVVVAFTASGDMKVLLEELARDPPPPRQWIGSESWVTDPLLMSFSFCAGAIGVAIQQSVIPGLRDFLLDLSPSEAAASPLLSEFWEDAFNCSLTTTADPNKRKCDGTEDIKTLKSPYTETSQLRISNMMYKAVYAIAHAIHSAVCQITNTTIHCDNHIKLEPKQVFTELRKVNFSKNGYHVSFDANGDPLAFYELVNWQKSESGVIKLVTVGYYDASLPRGQKFRMNRNLTWVQGRKEVPVSVCSESCPPGTRKVLQKGKPICCYDCIPCPEGEISNMTDSLDCFPCPREFWPNAKRDACFPKTVEFLSYGEILSIILAAFSIGGAFLAIMTAVIFFHHRTTPIVRANNSELSFLLLFSLTLCFLCSLTFIGAPSEWSCMLRHTAFGITFVLCISCVLGKTIVVLMAFKATLPGSNAMKWFGPTQQRMTVVSITFIQILICIIWLVVSPPFPVKNLTTYKEKIILECALGSAVGFWAVLGYIGLLAVFCFVLAVLARKLPDNFNEAKMITFSMLIFCAVWITFIPAYVSSPGKFTVAVEIFAILASSFGLILCIFAPKCFIILLRPEKNTKKSLMNKN
>LOCXPOlfC12.199.HIT1.OlfC.2R.863.ANF_receptor.exons8.VMRM01000002.1.Poeciliopsis_retropinna
MEMRTLFIGPRFLVTLLELMLLVLLAQFVNVLTQRTEPGVSTEASSTRCTLLGTPRSPAFSKDGDFIIGGVSSIHYQLYTVIYNYTTMPEPPRCTGSFNARGLRFFRTMIFAIEEINNSTELLPGIKLGYRLYDSCVSVPVSVHVAFQLANGLDPVVYGGDNCSQSGVVVAAVGDSGSTPSISMSHIMGPFHIPLVSHFATCACLSDKQQFPTFFRTIPSDHYQADALAKLVKHFGWTWIGAVHSDSDYGNNGMASFLEAALREEICVEYIESFFRTNQQSKIRRVADVIRRSTAVVVVAFTASGDMKVLLEELARDPPPPRQWIGSESWVTDPLLMSFSFCAGAIGVAIQQSVIPGLRDFLLDLSPSEAAASPLLSEFWEDAFNCTADPNKRVCDGTEDLKALKSPYTETSQLRVTNMMYKAVYAIAHAIHNAVCQKKRTSIQYDDHIRLEPKQVFVELKKVNFFKNGYHVSFDANGDPLAFYELVNWQKSESGVIELVTVGYYDASLPKGQEIHINRSLTWLEGRKEVPVSVCSESCPPGTRKVLQKGKPICCYDCITCPEGEISNMTDSLECFPCPKEFWPNAKRDACFPKSVEFLSFDEILSIILAAFSVSGAFLAIITALIFFRHRKTPIVRANNSELSFLLLFSLTLCFLCSLTFIGAPSEWSCMLRHTAFGITFVLCISCVLGKTIVVLMAFKATLPGSNAMKWFGPTQQRMTVVSITFIQVLICIIWLVVSPPFPVKNLTTYKEKIILECALGSAVGFWAVLGYIGLLAVFCFVLAVLARKLPDNFNEAKMITFSMLIFCAVWITFIPAYVSSPGKFTVAVEIFAILASSFGLILCIFAPKCFIILFQPEKNTKK
>LOCXPOlfC13.204.HIT1.OlfC.2R.861.ANF_receptor.exons8.VMRM01000002.1.Poeciliopsis_retropinna
VSLLELMSLVLLGGFVNVLKQKTEPVAGVSTEASSTRCTLLGTPRSPAFSKDGDFIIGGVSSIHYQLYTVIYNYTTKPEPPRCTGSFNARGLRFFRTMIFAIEEINNSTELLPGIKLGYRLHDSCVSVPVSVHIAFQLANGQDPVVYKGDNCSQSGVVVAAVGDSGSTPSISMSRIMGPFHIPLVSHFATCACLSDKQQFPTFFRTIPSDHYQADALAKLVKHFGWTWIGIVHSDSDYGNNGMASFLEAALREGICVEYVESFYRNNPQSKIRRVADVIRSSTAVVVVAFTAIGEMKVLLEELVRDPPPPRQWIASEAWITDANLMRFSFCAGAIGVAIQQSIIPGLRDFLLGLSPSEAAASSMLTEFWQDAFNCSLTETADPNKRVCDGTEDLKTLKSPYTETSQLRVSNMMYKAVYAVAHAIHSAVCQETNGTTQCEKHIGLEPKQVFKELQKVNFSKNGYHVSFDANGDPVAFYELVNWQKSESGVIELVTVGYYDASLPRGQKFHINRNITWMDGGTRVPVSVCSESCPPGTREVLQKGKPICCYDCIPCPEGEISNMTDSPDCFPCPREFWPNSNRDACFPKPVEFLSFDEVLSIILVVFSISGAFLAIITAFIFFHHRTTPIVRANNSELSFLLLFSLTLCFLCSLTFIGAPSEWSCMLRHTAFGITFVLCISCVLGKTIVVLMAFKATLPGNNVMKWFGPTQQRMTVMFLTFIQVLICIIWLVVSPPFPVKNLTTYKEKIILECALGSAVGFWAVLGYIGLLAVFCFVLAVLARKLPDNFNEAKMITFSMLIFCAVWITFIPAYVSSPGKFTVAVEIFAILASSFGLILCIFAPKCFIILFQPEKNTKKYLMTK
>LOCXPOlfC14.206.HIT1.OlfC.2R.875.ANF_receptor.exons8.VMRM01000002.1.Poeciliopsis_retropinna
MEIWTVFISLRLGLSLLELSSVVRRSEAVNGLNQKFNPAGFDVLTEASPLKCSLQGATRSPEFSQDGDFVIGGVFSIHYQHNTMIYNYTFKPEPPRCTGSLNIRSLRFSRAMVFAIDEINNSTELLPGIKLGYRIYDSCVSVPVAVHIAFQLTNREDPVFYKGDNCSQSEVVMAAVGDSASTPSISISSIVGSFNIPLVSYFATCACLSDKQQFPTFFRTIPSDHYQADALAKLVKRFGWTWIGVVHSDSDYGNNGMASFLEAALREGICVEYIESFFRTDSQSKIRRVADAIRSSTAVVVVAFTAIGEMKVLLEELVRDPPPPRQWIASEAWITDPNLMRFSFCAGAIGVAIQQSIIPGLRDFLLGLSPSEAAASPVLTKFWEDAFNCSLTETFSEKRVCDGTEDLNTLKSPYTETSQLRITNMVYKAVYAVAHAIQNAVCKKTNGLLQCDKHVRLEPKQVLKELREVNFSKNGYHVSFDANGDPVAFYELINWQKSESGVIELVTVGYYDASLPKGQEFRINRNLTWLDGGTQVPVSVCSESCPPGTHKVLQKEKPICCYDCIPCPEGEISNMTDSPDCFPCPREFWSNAKRDACFPKPVEFLSFDEILSIVLAVFSVSGAFLAVITAVIFFYFRATPIVRANNSELSFLLLFSLTLCFLCSLTFIGAPSEWSCMLRHTAFGITFVLCISCVLGKTIVVLMAFKATLPGSNAMKWFGPVQQRMTVMFLTFIQVLICIIWLVVSPPFPVKNLTTYKEKIILECALGSAVGFWAVLGYIGLLAVFCFVLAVLARKLPDNFNEAKMITFSMLIFCAVWITFIPAYVSSPGKFTVAVEIFAILASSFGLILCIFAPKCFIILFQPEKNTKKHLMNKN
>LOCXPOlfC15.214.HIT1.OlfC.2R.878.ANF_receptor.exons8.VMRM01000002.1.Poeciliopsis_retropinna
MEIRAIFIALRLALSLLELTLLVGLPGHINGLKQQFPSKQLSKTSSVTAEASSVKCTLQGKSRLPAFSRDGDFVIGGVSTIHYQDYAMVYNYTTQPDSPRCTRRLTGRGLRFSRTIIFAIEEINNSTDLLPGIKLGYQIYDACVSVPVSVDVAFQLLNGEDPVFYKDGNCSQSRVVVASVTDSGSSSSMSMSHIMGSFKIPLVSSFATCACLSDKQQFPTFFRTIPSDHYQADALAKLVKHFGWTWIGAVHSDSDYGNNGMASFLEAALREGICVEYIESFFRTDPASKIQRVANVIRRSTAKVVLAFTAVGDMKVLLEELALDPPPPRQWIASEAWITDSDLMRFSFCAGAVGMAIEKAVIPGLRDFLLDLSPSKVAASPVLTEFWEDAFNCSLTENPHKRKCEGTEDIKALKSPYTETSQLRISNMMYKAVYAVAHAIHSAVCQETNGTTQCEKHIVLEPEQVFKELKKVNFSKNGYHVSFDANGDPVAFYELVNWQKSESGVIELVTVGYYDASLPRGQEFHINRNISWVDGGTRVPVSVCSESCPPGTRKVLQKGKPICCYDCITCPEGEISNMTDSPDCSPCPKEFWPNAKRDACFHKPVEYLSFDEVLSIILAVISISGAFLAIITAVIFFHHRTTPIVRANNSELSFLLLFSLTLCFLCSLTFIGAPSEWSCMLRHTAFGITFVLCISCVLGKTIVVLMAFKATLPGSNAMKWFGPTQQRMTVVSITFIQVLICIIWLVESPPFPVKNLTTYKEKIILECALGSAVGFWAVLGYIGLLAVFCFVLAVLARKLPDNFNEAKMITFSMLIFCAVWITFIPAYVSSPGKFTVAVEIFAILASSFGLILCIFAPKCFIILFQSEKNTKKHLMNKN
>LOCXPOlfC16.220.HIT1.OlfC.2R.879.ANF_receptor.exons8.VMRM01000002.1.Poeciliopsis_retropinna
MGIRAIFIALRLALSLLELTLLVGLPGRINGLKQQFPSEQTSKTIGVTAEASSVKCTLQGKSRLPAFSRDGDFVIGGVSTIHIKDYAMVYNYTTQPEPPRCTRSLTGRGLRFSRTIIFAIEEINNSTDLLPGIKLGYQIYDACVSVPVSVDVAFQLLNGEDPVFYKGSNCSQSRVVVASVADSGSSLSMSMSHIMGSFKIPLVSSFATCACLSDKQQFPTFFRTIPSDHYQADALAKLVKHFGWTWIGAVHSDSDYGNNGMASFLEAALREGICVEYIESFFRTDPASKIQRVANVIRRSTAKVVLAFMDISDIKVLLEDLALDPPPPRQWIASEAWITDSDLMRFSFCAGAVGVAVEKAVIPGLRDFLLDLSPSKVAASPVLTEFWEDAFNCSLTETADPHKRKCDGTEDIKALKSPYTETSQLRNTNILYKAVYAVAHAIHSAVCQETNGTTQCEKHIVLEPEQVFKELKKVNFSKNGYHVSFDANGDPVAFYELVNWQKSESGVIELVTVGYYDPSLPRGLEVHINRNITWLDGGTRVPVSVCSESCPPGTRKVLQKGKPICCYDCIPCPEGEISNMTDSPDCSPCPKEFWPNSNRDACFHKPVEYLSFDEILSIILAVISISGAFLAIITAVIFFHHRTTPIVRANNSELSFLLLFSLTLCFLCSLTFIGAPSEWSCMLRHTAFGITFVLCISCVLGKTIVVLMAFKATLPGSNAMKWFGPIQQRMTVMFLTLIQVIICIIWLVVSPPFPVKNLTTYKEKIILECALGSAVGFWAVLGYIGLLAVFCFVLAVLARKLPDNFNEAKMITFSMLIFCAVWITFIPAYVSSPGKFTVAVEIFAILASSFGLILCIFAPKCFIILFQSEKNTKKYLMSK
>LOCXPOlfC17.224.HIT1.OlfC.2R.702.ANF_receptor.exons8.VMRM01000002.1.Poeciliopsis_retropinna
SSVKCTLWGTPSSSAFSADGDFVIGGVFSFHYKLYTMIYDYTTKPGPPRCTGSFNARDLRFSRTMIYAIEEINNSTELLPEIKLGYQIFDSCASVPMAVHVAFQLANGQDSVFYKGNKCSQSGVVMGAVGDSGSTPSIGMLRIIGSFNIPLVSHFATCACLSDKQQFPTFFRTIPSDHYQADALAKMVKHFGWTWIGAVHSDSDYGINGMVSFLDAALREGICVEYIESYFRTDPRSKIQRVADVIRRSTAIVVVAFTASGDMRALLEELALDPPPLRQWIGSEGWVTDPHLMSFSFCAGAIGVAIQQSVIPGLRDFLLDLSPSEVAASLVLTEFWEDAFNCSLTKSSDQENKECDGTEDIQKLSSPYTETSQLRITNMVYKAVYAIAHAIHNAVCHKTNITKCQKNIKLESKQVFSEMKKVNFSRNGYQVSFDPNGDPVAFYELVNWQKSENGVTKLAKVGYYDASLPQGQQFNINQNITWLDGSTEVPVSVCSESCPPGTRKVLQKGKPICCYDCIPCPEGEISNMTDSPDCSPCPREFWPNPKRDACLPKPVEFLSFDEVLSIILAGFSVSGAFLAIITAVIFFHHRTTPIVRANNSELSFLLLLSLTLCFLCSLTFIGAPSEWSCMLRHTAFGITFVLCISCVLGKTIVVLMAFKATLPGSNAMKWFGPVQQRMTVVLFTFIQVLICIIWLVVSLPSQ
>LOCXPOlfC17.233.HIT1.OlfC.2R.829.ANF_receptor.exons8.VMRM01000002.1.Poeciliopsis_retropinna
VSSLKCALQGPAHLPAFSMEGDYIVGGVFSIHANMHMVDNNYTTAPEPLRCTGRIDPRELRFSRAMIFAIEEINNSTELLPGVKLGYQIHDSCASVPVTVHVAFQLANGHDSVFYTADECSQSGAVMAVVGESGSTPSISMSRVIGSFKIPQVSHYATCACLSDKKHYPTFFRTIPSDYYQADALAKLVKHFGWTWIGAVRSDSDYGNNGMAAFLEAALREGICVEYSEAFYRTNPRSKIQRVADVIRRSTSIVVVAFAAPGDMKFLLEELAEDPPPPRQWIGSEAWVTDPHLMSFSFCAGAVGVAIQQSVVPGLRDFLLNLSPLQVAASSVLSEFWEDSFNCKLKSSDLDKRTCDGTEDIKKLSNPYTETSQLRITNMAYKAVYAIAHAIHNALCLKTNETIHCEKHIKLDPNQVFSELKKVNFSRNGYHVSFDPNGDPVAFYELVNWQKSDRGVIELVKVGYYDASLPKGQQFHINRNITWSEDRSQVPVSVCSDSCPPGTRKVLQKGKPICCYDCIPCPEGEISNMTDSPDCFPCPREFWPNAKRDACFPKPVEFLSFDEILSIILAVISISGAFLAIITAVIFFHHRTTPIVRANNSELSFLLLFSLTLCFLCSLTFIGAPSEWSCMLRHTAFGITFVLCISCVLGKTIVVLMAFKATLPGSNAMKWFGPTQQRMTVVSFTFIQVLICIIWLVVSPPFPVKNLTTYKEKIILECALGSAVGFWAVLGYIGLLAVFCFVLAVLARKLPDNFNEAKMITFSMLIFCAVWITFIPAYVSSPGKFTVAVEIFAILASSFGLILCIFAPKCFIILFQPEQNTKKHLMNKS
>LOCXPOlfC18.239.HIT1.OlfC.2R.869.ANF_receptor.exons8.VMRM01000002.1.Poeciliopsis_retropinna
LGLALARSLLDVNMIVGLVQSVNSPEKSVGLPSSDAGLMATRSSACTLQGAAHTPAFSVDGDFIIGGVYSIHHNLHTVDNNYNTAPQTQSCTGRVDPRGVRLTRAMIFAIEEINNSTALLPGVKLGYQIHDSCASVPVAMHAAIQLLNGNDSVFNSGDNCSHSGVVMAVVGEFGSTSSMSISRVMGPFNIPLVSPYSTCACLSNKKQYPTFFRTIPSDQFQADALAKLVKHFGWTWIGAVRSDSDYGNNGMAAFLDVALREGICVEYSEAFYRTNPRSKIQRVADVIRRSTSKVVVAFAAIGDMKILLEELAREPPPPRQWVGSEAWITEPQLLKYTFCAGAIGVAIQQSVIPGFRNFLLDLSPSEVRGSSVLTEFWEDAFNCSLTESNRSSKRMCNGKEDLATLQSPYTDTSELRITNMMYKAVYAIVHSIHNALFQKVNFTLFQTQRLESKEVLTELKQVNFSQNGYHVSFDGNGDPVAFYELVNWKKSESGTIDPLTVGFYDASLPEGKKFSIDRKISWVEGGTQVPVSVCSESCPPGTRKVLQKGKPICCYDCIPCPEGEISNITDSPDCFPCPREFWPNSNRDACFHKPVEFLSFDEVLGIILAVVSISGAFLAIITAVIFFHHRTTPIVRANNSELSFLLLFSLTLCFLCSLTFIGAPSEWSCMLRHTAFGITFVLCISCVLGKTIVVLMAFKATLPGSNAMKWFGPTQQRMTVVSFTFIQVLICIIWLVVSPPFPVKNLTTYKEKIILECALGSAVGFWAVLGYIGLLAVFCFVLAVLARKLPDNFNEAKMITFSMLIFCAVWITFIPAYVSSPGKFTVAVEIFAILASSFGLILCIFAPKCFIILLKPEKNTKKHLMNRNQ
>LOCXPOlfC19.246.HIT1.OlfC.2R.849.ANF_receptor.exons8.VMRM01000002.1.Poeciliopsis_retropinna
LTLFIVLGLLEVKSTLAQKNSAALPDKCSLQGTARLPAFSMDGDFVIGGVFSIHNSMHTVENNYTTAPESPSCSGRIDPREVRFARAMIFAIEEINNSTELLADVSLGYQIHDSCASVPVAVHAAFQLSNGQDPVFYGGGNCSQSGMVTAVVAESGSTPSISISRIIGSFNIPQVSHYATCACLSNKKQYPTFFRTIPSDQFQADALAKLVKHFGWTWIGAVRSDSDYGNNGMAAFLDVALREGICVEYSEAFYRTNPRSKIQRVADIIRRSTATVVVAFAAIGEMKILLEELSRDPSPPRQWIGSEAWFTDMDMLSFTSCAGAIGVAIQQSVIPGFRNFLLDLSPSEVAASPVLSEFWEDAFNCTLRKSGDTQKRTCNGQEDLKTLKNPYTETSQLRITNMVYKAVYAIAHAIQTTRLQKTNFTADDSRLEYEEVLTELKKVNFSQNGYHVSFDANGDPVAFYELVNWQKNERGAIEPVTVGFYDASLPEGQKFIINRNITWVEGSLEVPVSVCSESCPPGTRKVLQKGKPICCYDCITCPEGEISNMTDSPDCFPCPGEFWPNTRKDACFHKPVEFLSFDEVLGIILEVFSISGAFLAIMTAVIFFHHRTTPIVRANNSELSFLLLFSLTLCFLCSLTFIGAPSEWSCMLRHTAFGITFVLCISCVLGKTIVVLMAFKATLPGSNAMKWFGPTQQRMTVVSFTFIQVIICIIWLVVSPPFPVKNLTTYKEKIILECALGSAVGFWAVLGYIGLLAVFCFVLAVLARKLPDNFNEAKMITFSMLIFCAVWITFIPAYVSSPGKFTVAVEIFAILASSFGLILCIFAPKCFIILFQPEKNTKKHLMNKN
>LOCXPOlfC25.255.HIT1.OlfC.2R.823.ANF_receptor.exons13.VMRM01000002.1.Poeciliopsis_retropinna
CVKVGDDEPLALQMDGDVLLGGFFPLHFLASELQHSYQSKPQVTPCSGFDHRAFRWMMTMAFAVEEINNKSSLLPGVKLGYLILDSCDNVHSSLQALFSLVSFSESAAGDEQICLSGSPIPAVIGLASSSPTRAVAQVLGSFNIPLVSYFATCTCLNDKHVYPTFLRTVPSDLFQVGGLVQLVTFLGWQWVGTIGTTDDYSQYGIQEFSSHFRHSGGCVAFHLTIPKSPTAAEIRDMADMLQSSTANVVVVFAAEGQLLDLFLELSRRNATGIQWVASEAWVTAGLLTFPNFHDLLEGTLGFSFPGVNIPGLKEFLLNVRPSPEPGMEFINMFWEEQFGCQLQFDLNPVCTGSEDLSLTSSSYTDVSRVRISYNVYKAVFAIAHALHNLLNCGSAGINEGMCDKNTEFTAGQKGNFTNQFQERVYFDTNGEPVPLYDVINWQKDSKGKIRFVKVGGYDGSAPRGQQLKINGSTIVWTGGQSQVPVSQCSAPCRPGSRQARRPGKPECCFDCLPCADGEISNQTGSSECIKCPDSYWSDKDKVKCVAGVEEFLSFSETLGVVLVLLTLLGVVLTAVITVIFHRFRTTPIVKANNSEISFLLLLSLKLCFLCSLVFIGQPSVWTCMLRQAAFGISFVICLSCLLVKTVVVLLAFRANIPSTGGLKLFGPTQQRTMIFCTTTPQICLCVGWLLGAPPVPVRNPTYQASYGKIVLECKEPWPLGFYLLLSYIGLLAFVCLLLAFLGRKLPDTFNEAKLITFSMLIFWAVWICFIPAYVSSPGKFSVAVEIFAILASSFGLLLCIFVPKCYIILLHPERNIRKGMTGK
>LOCXPOlfC20.257.HIT1.OlfC.2R.867.ANF_receptor.exons8.VMRM01000002.1.Poeciliopsis_retropinna
MPLLALFLLIFYVSVLSFTLSPVSRATATTAAEGCVLRNSFQPGFVAEGDFIIGGIFPLHYNQEMPDQNYTYSPPPVKCNGFDPRAFRWVQTMRLAVEEINESEQLLPNHTLGYKIFDSCAYPLTGQRAALAMLNGLSEADSPMCSGASPMLAVIGESGSAQSIVVSRLLRPFRIPMISYFSSCACFTDRRQYPTFFRVIPNDDYQVKAIAQLLLHFNWTWVGLIRGDHEYGRFAVQGLLRELQGSSVCVAYQEMIPLLYNTQRALEIMQVMQRSLAKVVVVFSAEGEMTPFLRDYMKQNITGIQWVASEAWVTASVFTGKEFYPYLGGTIGFGIRKGPIAQLSDYLQTVNPQRYPNNVLVGELWEALYGCSPFPSSANHFPVCSGQEVLLKQHSAYMNTSSPRVAYNVYKAVYAVAHSLHNLLLCQPGNGPFENDSCAQSNQILPWQLQHYLQEVKFNMAGEEVNFDLKGDSVPYYDIINWQRGTTGSIEFVNVGLFDGTKPGGEELVIQEERIMWAGHQSEASCSHWSVCSPSCPPGSRKAVRRGEPVCCFDCVPCDSGKISNQTNSLECIFCPDDFWSNQDRTSCIPKKVEFLAYDALGIPLTVISVVGASLTIGVFVVFFYHRSTAVVRVNNSELSFFILFALTLCFLCSLVFIGEPTVWSCMLRHTAFSITFSLCISCILGKTLVVLAAFTATRPGDNIMKWFGPKQQRAIIFSCTFIQVVICAAWLIDAPPYPIRNTKYERSKIILECSVGSSLAFWCVLGYIGLQACLCFVLAFLARKLPGNFNEAKYITFSMLIFSAVWLAFVPAYVSAPGNYAGAVESFAILASSFGLLFCLFAPKCYIILLKPEKNTKQHLMGKEKR
>LOCXPOlfC21.271.HIT1.OlfC.2R.847.ANF_receptor.exons6.VMRM01000002.1.Poeciliopsis_retropinna
MQKATLVIFCALWIGRVYDCEVTGKFDMPYMFKRGDIMIGGIFPVFNKEITNTSSFKVEPPEVMCDGFDLRAFRWTQVMIFAIDEINKDPTLLPNISLGYRILDSCASPTNTIRAALTLGSEPDGMEATSPCPPAISALIAESGSSQSLAVTETLGPFKVPVVSYFSTCACLSNRAKYPTFFRTIPSDYFQAKALAALVKHFGWEWIGAIQSDNDYGRNGVLAFSEEVKKLKICISFIGTVLRTYPPDKILKVVEMIKQSTVKVILAFVPEGDFYPLMKEIVKQNITGIQWIASEAWITAARPSTPEMYRAFGGVLGFVVQKMNVPNLNPFLTNINPYRDPSEPFVKDFWEIMVGCRPSSNVSNTGAAKICSGNETLMDHTQDVFFNVSQLRVAYNVYKAVYAIAHALHQLVFCRPAGEENVKPCLNVSQIHPKEVTYHLQRVNFRNQFGDDVFFDENGNPPASYDVINWQLRNGQVQHVTLGQFTSSKNGEYTLSIQEDKIVWRTGRNVPASLCSNVCPTGTRRAQIRGKPVCCFDCVPCAEGTIANFTGATECVACPQEYWSNDKRNGCIPREIEFLAYDEPMGVALTVVALLGASLSLLTMMVFVHYRETPVIKASNSELSCFLLLSLFLCFLCPLTFIGRPTVWTCMLRHTAFGVTFALCISCVLGKTIVVVTAFKVKHPNNKPSVGQFGPIQQRIIVCSCTLIQVIICILWLKLNPPFPDRVFKYSNKKIVLECNTGSEVAFYAVLGYIGILSVICLILAFLARKLPDNFNEAKCITFSMLIFCAVWITFIPAYVSSPGKFTVAVEIFAILSSAFGLLISNFAPKCYIILVKPEKNTKKYVM
>LOCXPOlfC22.276.HIT1.OlfC.2R.848.ANF_receptor.exons6.VMRM01000002.1.Poeciliopsis_retropinna
MRKRALVYLCVLCMNTGFGCELLGSFDMPSLFKEGDIMIGGIFPVFNKDVSNIATFDGEPPAVMCALFDLRAFRWAQMMKFAIEEINSDPALLPNISLGYRILNSCSSPTNTLRAALTLANSHNEKETASGCSPALSAVIAEAGSSQSLAVAGILGPFQVPVVSYFSTCACLSNRVKYPTFFRTIPSDYFQAKALAALVKHFGWEWIGAIQSDNDYGRNGVLAFKEEVKKFGICVAFVGTVMRTYPQEKILKVVEMIQQSTVKVILAFTPEGDFSPLMREVVKHNITGIQWLASEAWITAPQPSTPEMYRAFGGALGFVVQKMNVPNLNPFLTNINPYRDPSEPFVKDFWEIMVGCRPSSNVSNTGAAKICSGNETLMDHTQDVFFNVSQLRVAYNVYKAVYAIAHALHQLVFCRPAGEENVKPCLNVSQIHPKEVTYHLQRVNFRNQFGDDVFFDENGNPPASYDVINWQLRNGQVQHVTLGQFTSSKNGEYTLSIQEDKIVWRTGQMVPTSVCSNACPAGTRKAQIKGKPVCCFDCIPCAEGSIANSTGATECVACPQEYWSNDKRNGCIPREIEFLAYDEPMGVALTVVALLGASLSLLTMMVFIHYRETPVIKASNSELSCFLLLSLFLCFLCPLTFIGRPTVWTCMLRHTAFGVTFALCISCVLGKTIVVVTAFKATHPSSKIAVKFGPTQQRIIVCSCTLVQIVICILWLKLNPPLPNRVFKYSNKKIVLECNTGSEVAFYVVLGYIGFLAVVCLVLAFLARKLPDNFNEAKFITFSMLIFCAVWITFIPAYVSSPGKFTVAVEIFAILSSAFGLLISIFAPKCYIIFIKPEKNTRKHVMGK
>LOCXPOlfC23.280.HIT1.OlfC.2R.837.ANF_receptor.exons6.VMRM01000002.1.Poeciliopsis_retropinna
MGLIILLFLTLLAGTTQENQTCKVIEKSEFMEFSKDGDLNIAGVFSMTSTRKLVDNDYQAIPYSYCIRYNHRELKFARTMIFTVEEINRDPSLLPGLRLGYKVYNGCGNENLIRAAIEAINGNDPLACGGQTLAVLGHSASGVSVDINTFISAVSVPQISHLSTCACLSDKVRYPTFFRTVPSDKFQITALVQLMKYFDWRWVGIIHSVGTYAEEGASEFVKEAKREGICVEYTMVYLEASRSRLGMIVKTLKKSTSKVVLMFMPLSYAKTFLSQMEEYKITGKQWVGSESWISATYLASAERKHILYGAVGYAIPQVPIPGLGEFLLSLKPSDEPHSALIKHIWEEFFDCSFTPSNTSTLCTGAEDLRTVLSDYTDVAKFREENNVYTAVYSVAFALHVLLQCKNGLNPTMGYPCLTKDEVLDAMKRINFTTKNGDRVFFDENGDSIAKYDLVNWQMKEDGSADVVVIGQFDNSLPEGKKLKLKDNAKIVWGGYNDVVVRSVCREPCPPGTRKAVNKNKPVCCFDCFQCSEGTISNKTNSLDCSPCPPEVWPNEMRDSCVPKPTEYLSYTETMGTLLTGFGTLGVFLSLLITIIFFTHKETPIVRANNSELSFLLLFSLKLCFLCSLTFIGRPTQWSCMLRHTAFSITFVLCISCVLGKTVVVLMAFRARRPGSNITKWFGPAQQRVSVLILTLVQVVICIIWLTINPPFPKTNMQYYRDRIILECALGSAIGFWAVLTYIGILATLCFVLAFLARKLPDSFNEAKLITFSMLIFCAVWITFIPAYVSSPGKFTVAVEIFAILASSFGLLLCIFTPKCYIILLRPEQNSKKQIMGK
>LOCXPOlfC24.289.HIT1.OlfC.2R.858.ANF_receptor.exons6.VMRM01000002.1.Poeciliopsis_retropinna
MASAQTWPRQRWTFFYWLIVASSSHAKEPACTQIGDLEDAQLIRNGDIMLGGIFSFHSSWKNSQDNYEKTPLRLQCTSLNFRDFQFAQAMLFAIEEINNSSDLLPGVTLGYKMYDTCGSIARSVRVALALLNGNEIEALPAEACTRPAQVQVIMGETSSSPTAAIATAVGPFHIPMISHFATCACLSDKTKYPSFLRTIPSDYYQSRALAQLVKYFGWTWIGALRTNDDYGNNGMATFIATAQQLGVCVEYSISFFRTDPLEKIQKIIEIIKTSTSKVIVTFLSNMDWDVLLYEFSRNNLTGYQWVGTEGWISDSQIAAMDKSHILDGAVGLSIPKAHVSGIKKFMFNVKPLNSSNSVLFREFWEALFSCKFNQSNSAEIQKECTGEEDLTGVENSFTDMSLMPIFYNVYKGVYAVAHALHEILNCNKTCDKNVQLDPYTILQQLQKIHFKTKEGDFVYFNDNGDPPAKYEIINWQPRLNDTVEFVSVGIYDVSLPEGRQLSVKNMSLIWAQNSLQVPVSVCSEKCPHGTHKVLQKGKPVCCYDCVRCAEGEMSNTTDSISCLKCFPEFWSNEGRDACIKKEELFLSYEEIMGALLTTASLFGTCMTALVAAIFFRHRKTPLVRANNSEMSFLLLFSLTLCFLCSLTFIGQPTEWSCMLRHTAFGITFVLCISCVLGKTIVVLMAFKASLPGRNITKWFGPTQQRASVLGFTLIQVIICIIWLTMAPPLPIKNFKEFKDKIVLECDLGSTIGFWSVLGYVGLLAMMCFLFAFLARKLPDNFNEAKMITFSMLIFCAVWITFIPAYVSSPGKFSVAVEIFAILASSFGLLICIFIPKCYIILLKPEKNTKKNMMGKASR
>LOCXPOlfC25.295.HIT1.OlfC.2R.852.ANF_receptor.exons6.VMRM01000002.1.Poeciliopsis_retropinna
TGRWPERQLKLFYLLLLPFSLAEEQACTHRGDLEDAQLIKKGAIMLGGVFSFHSNWRNSQDNYEQKPRQLQCTSLNFRDFQFAQAMLFAIEEINNSSDLLPGVTLGYKMYDACGFIARSVKVSLALLNGNEIEAFPAEACTRPAQVQVIMGETSSSPSAAIATAVGPFHIPMISHFSTCACLSDKTKYPSFLRTIPSDYYQSRALAQLVKHFGWTWIGAVRSNDDYGNNGMATFTETAEQLGICLEYSVSFFRTDPSDKIQKIIDVIKSSNSKVVVAFLSHMDLDVLLNVFSVNNLTGYQWVGTEGWMFDSQIAAMDKNRILDGAIGLSIPKAHLSGLREFMFNIKPLNSSNSELFTQLWEALFSCKFKPSNSEEFQKECTGEEDLTGVENSFTDMSLMPIFYNVYKGVYAVAHALHEILNCNKTCDINVQLDPYTILQHIQRIRFRTKEGDEVYFNENGDPPAKYEIINWQRGENGVLNFAAVGLYDASLPADKQLNVKIGSIVWAKNSLQLPVSVCSEKCLPGTQKVLQKGRPVCCFDCIRCAEGEISNSTDSVTCVRCPLESWSNENRTACIKKKAEFLSYKEIMGSLLTAASLFGTCMTVVVAVIFIKYRNTPLVRANNSELSFLLLFSLKLCFLCSLTFIGQPSEWSCMLRHTAFGITFVLCISCVLGKTIVVLMAFKATLPGRNVMKWFGPTQQRVSVLGFTLVQVIICIVWLTTSPPFPSKNFKEFKDKIILECSLGSAVGFWAVLGYIGLLAMLCFICAFLARKLPDNFNEAKFITFSMLIFCAVWITFIPAYVSSPGKFSVAVEIFAILASSFGLLFCIFIPKCYIMVMKPEKNTKKNMMGKG
>LOCXPOlfC26.303.HIT1.OlfC.2R.861.ANF_receptor.exons7.VMRM01000002.1.Poeciliopsis_retropinna
MKHPELGWVFLLPLLSVYFSHAEQQLCTHRGDPEYPQLVKDGDIMLGGAFSFHVSWNQVETVYEEKPQRLQCTSLNFRELQMLQAMLFTIEEINNSSDLLPGIHLGCKVYDTCGSIAKSIEVSLALVNGNGNVSATSEACARPAQVQAIMGEASSSPSMAIAAVIGPFSVPLISQFSTCACLSDKSKYPSFLRTIPSDYYQSRALAQLVKHFGWTWIGAIRTNDDYGNNGMATFTETAVQLGICLEYSLTFFRTDPWDKIQRIIETIRSSTSKVIIAFISQAEMDILLQEFSRANLTGYQWVGSEAWIFDFQSASRDDKHILDGSIGLSIPKAHVSGLEEFILDLKPLYLTSNDLFVEFWEALFSCKVKQKPGETQRLCTGQENIAGMENSFTDMSLMPIFSNMYKGVYAVAHALHDILACNKTCNNEVPLDPLTILKRIKGIHFKTKQGEEVYFNENGDPPAKYEIINWQPREDGPVLFVTVGLYDASLPADEQMNVQQKSVVWAQNSEQVPVSVCSEKCPPGTRKVLQKGKPVCCHDCIRCAEGEISNATDSVTCVRCPLETWSNEARDACVKKEAVFLSYGEIMGALLTAASLFGTCLTAIVTVIFFRYRKTPLVRANNSELSFLLLFSLTLCFLCSLTFIGEPSRWSCMLRHTAFGITFVLCLSCVLGKTIVVLMAFKATLPGRDVMKWFGPTQQRLSVLTFTAVQVIICILWLTISPPFPFRNFKAIKDKIILECSLGSAVGFWSVLGYIGLLAVLCFTLAFLARKLPDNFNEAKFITFSMLIFCAVWITFIPAYVSSPGKLSVAVEIFAILASTFGLLICIFIPKCYVILMKPEKNTKKTSLLKSLLFLPPPLDY
>LOCXPOlfC27.306.HIT1.OlfC.2R.857.ANF_receptor.exons6.VMRM01000002.1.Poeciliopsis_retropinna
MTFIQKWPEQGWALLHLFLVTSFSQAEEQGCRLRGDPENPQLVMDGDILLGGLFSFHTSWNESENTYMEKPPPLQCTSLNFREFQLAQAMLFAIEEINNRSELLPGISLGYRIYDSCGSIARSIQGALALVNGNENVSDTSKGCTKPANVQAIMGEASSSPSMAIATVIGPFHIPLISHYATCACLSDKSKYPSFLRTIPSDYYQSRALAQLVKHFGWTWVGAVRSNEDYGNNGMAIFTETAQRLGICVEYSMTFFRTDSSDKIQRLIEIIKGSTSRVVVGFLSHMDMDVLIQHMSNYNLTGYQWVGTEAWIFDSQTASRDKNRILDGAIGLYIPKAHVSGLREFMFDVRPLNSSNGDLFTEFWEGLFSCKFTPSESPEMQKECTGHEDLTGVENVFTDMSHMSIFNNMYKGVYAVAHALHTVLGCNRTCDINMKLDPLTILRQIKNIHFKTKEGDEVYFNENGDPAAKYEIINWQRKENGIVDFVTVGLYDASLPPDKQMNLQNESLVWAQNSKEVPVSVCNERCPPGTRKVLQKGKPMCCYDCIKCAEGEISNSTDSVSCVRCPLESWPNEKRDACIKKEAVFLSYEEIMGALLTAASLFGTCMTSVVAYIFVTYRNTPLVRANNAELSFLLLFSLKLCFLCSLTFIGQPSEWSCMLRHTSFGIAFVLCISCVLGKTMVVLMAFKATLPGRNVMKWFGPVQQRLSVLGFTIVQVIICILWLIICPPFPAKNFKEFKDKISLECALGSSVGFWAVLGYIGFLATLCFICAFLARKLPDNFNEAKFITFSMLIFCAVWITFIPAYVSSPGKFSVAVEIFAILASTFGLLICIFIPKCYVILMKPEKNTKKSMMGKGA
>LOCXPOlfC28.310.HIT1.OlfC.2R.857.ANF_receptor.exons6.VMRM01000002.1.Poeciliopsis_retropinna
MASAQRWAEHGCTFLQLLLLVSFSHTQVPFCRQLGDLETPQLSKEGDIILGGIFSFHSSWKNRENTYTQKPLPLECISLNFREFQFAQSMLFAIEEINNSTDLLPGISLGYDIYDTCGSIARSVKVALALTNDESNVSPTSERPCMKAAQVQGIMGETSSSPSTAIATVIGPFHIPLISHFATCACLSDKTKYPSFLRTVPSDYYQSRALAHLVKHFGWTWVGAVRTNDDYGNNGMATFTETAAQLGICLEYSVSFFRTDPLEKIQKIIEIMKSSTSKVIVAFLSHMDMDVLMHELSPHNLTGHQWVGSESWIFDSQIAATDKNHILDGAIGLSVPKAQVGGLREFMFNVEPLNSSNSELFTEFWEALFSCKFKASESAEFQSKCTGHEDLTEVENSFTDMSLMPIFNNVYKGVYAVAHALHEILSCNKTCNDNLRLDPTTILQHLKKIHFKTKEGDEVYFNENGDPTATYEIINWQPGENGMVNFVTVGLYDASLPADEKLNWTNNALIWTQNSLEVPVSVCSEKCPPGTRKVLQKGKPVCCHDCVKCAEGETSNATDSVTCVRCPLETWSNEARDACVKKEAVFLSYGEIMGALLTAASLFGTCLTAIVTVIFFRYRKTPLVRANNSELSFLLLFSLTLCFLCSLTFIGEPSEWSCMLRHTAFGITFVLCLSCVLGKTIVVLMAFKATLPGRDVMKWFGPTQQRLSVLTFTAVQVIICILWLTISPPFPFRNFKAIKDKIILECSLGSAVGFWSVLGYIGLLAVLCFTLAFLARKLPDNFNEAKFITFSMLIFCAVWITFIPAYVSSPGKLSVAVEIFAILASTFGLLFCIFIPKCYVMLLKPEKNTKKNMMGKG
>LOCXPOlfC29.324.HIT1.OlfC.2R.852.ANF_receptor.exons6.VMRM01000002.1.Poeciliopsis_retropinna
TQRWPEQSFALLQLFLWVSFSLTQEPLCRQIGDPEIPQLSRDGDIILGGIFYFHSSWKRRENNYTQKPPPLECISLNFREFQFAQAMLFAIEEVNNSTELLPGISLGYKIYDTCGAITRSIKVALALNDGDESVSLASGGRCSRPAQVQAVMGETSSSPSTALATVIGAFHIPQISHFATCACLSDKTKYPSFLRTVPSDYYQSRALAHLVKHFGWTWVGAVRTNDDYGNNGMATFTETAEQLGICLEYSVSFFRTDPSEKLQRIIKTVKESTAKVIVAFLSHRDMEVIIHELSDHNLTGYQWVGSESWIFDSQIAAMDEKHILDGAIGLSIPEAQVSGLREFMLDVRPLISSNNELFTKFWEALFQCKFKKAQLTEFQRECTGNEDLTGVENSFTDMSLMPIFNNVYKGVYAVAHALHNVLSCNKTCNNNVQLDPYTILQHIQKIRFKTKEGNEVYFNENGDPAAKYEIINWQPRENDFVSFVTVGVYDASFPAGTQLNFQNTSITWTQSSPQVPVSVCSEKCRPGTRKVLQKGKPVCCYDCIRCAEGEISNSTDSVSCVRCPQESWSNVRRDACVKKEAEFLSFEELMGILLTSAALLGMSLTAAVAFVFYRHRKTALVRANNSELSFLLLFSLTLCFLCSLTFIGRPSDWSCMLRHTAFGITFVLCISCVLGKTMVVLMAFKATLPGRNVMKWFGPTQQRLSVLGFTLVQVVICILWLTISPPFPSKNFKEFKDKIILECSLGSAVGFWSVLGYIGLLALLCFTFAFLARKLPDNFNEAKFITFSMLIFCAVWIAFIPAYVSSPGKFSVAVEIFAILASSFGLLICIFIPKCYVMLLKPEKNTKKNMMG
>LOCXPOlfC30.326.HIT1.OlfC.2R.857.ANF_receptor.exons6.VMRM01000002.1.Poeciliopsis_retropinna
MRFIQGWSELGCALLQLVFLVSFSQTEEPWCVQIGDPEMAQLSQDGDIVLGGIFYFHSSWKNIEDMYTQKPLALQCISLNFREFQFAQTMLFAIEEINNSTDLLPGVSLGYSIYDTCGSIPKTIKVALALNNDNVKTTSNSDTPCTKPVQVQAIVGETSSSPSTAIGTLIGPFHIPLISHFATCACLSDKTKYPSFLRTIPSDYYQSRALAHLVKHFGWTWVGAVRTNDDYGNNGMATFTEVAEQLGICLEYSVSFFRTDSTEKIQKVIETIQASTSKVIVAFVSHLDMDVLIHEMSNYNLTGYQWVGSESWIFDSQIAVVDKNHVLDGAIGVSIPNTHVRGLREFILDVRPLRSLNKDLYTEFWETLFSCKFKQEKSDESDRECTGHEDLTGVENSFTDMSLMPIFNNVYKGVYAVAHALHDILGCDKTCNNNVHLDPFTILQHIQKIHFKTKEGEEVYFNENGDPAAKYEVINWQARENGIVDFITVGVYDASLPFDEQLKLQNKSILWSQSSKQVPVSVCSEKCPPGTRKVLQKGKPVCCHDCIGCAEGEMSNITDAVTCVRCPPESWSNERRDACIKKEAVFLSYDEIMGILLTAAALFGTCVTAIVTIIFYRHRKTPLVRANNSELSFLLLFSLTLCFLCSLTFIGQPSKWSCMLRHTAFGITFVLCLSCVLGKTMVVLMAFKATLPGRNLMKWFGPMQQRLSVLGFTLVQVIICVLWLSISPPFPSKNFKEFKEKIILECALGSAVGFWSVLGYIGLLAVLCFIFAFLARKLPDNFNEAKFITFSMLIFCAVWITFIPAYVSSPGNFSVAVEIFAILASTFGLLICIFIPKCYIMLLKPEKNTKKHMMGKG
>LOCXPOlfC31.328.HIT1.OlfC.2R.859.ANF_receptor.exons6.VMRM01000002.1.Poeciliopsis_retropinna
MTFMHSWPELGCVLLQLWLSVSFSQSEEPLCWPLGDSETPQLHRDGDIKLGGIFYFHSSWRNIEKTYEHKPLPLQCISINFREIQFAQTMLFAIEEINNRSDLLPGISLGYSIYDTCGSIPRSIKVALALNNRNESVSSSSDTPCTKPVQVQAVVGETSSSPSTAISTLIGPFHIPLISHFATCACLSDKTKYPSFLRTIPSDYYQSRALAHLVKHFGWTWVGTIRSNDDYGNNGIAAFTETAEQLGICLEYSVSFFRTDSKEKMQKVINTIRTSTSKVIIAFVAHLDMDVLIHELSNHNMTGYQWVGSEGWISDSQFAAVDKNRILDGAIGVSIPKAHVSGLEEFMFDVRPLRSLNKDLYTEFWETLFSCKFKQEKSDESDRECTGHEDLTGVENSFTDMSLMPIFNNVYKGVYAVAHALHDILGCDKTCNNNVQLDPFTILQHIQKIHFKTKEGEEVYFNENGDPAAKYEIMHWQPTENGTLDFVIVGVYDASLPFDKQLSLQNKSLKWAQGSTKVPVSVCSEKCPPGTRKVLQKGKPVCCHDCIGCAEGEISNVTDAVICVRCPRELWPNERRDACIKKEAVFLSYEEIMGILLTTAALFGTCVTAIVIVIFFRYRKTPLVRANNSELSFLLLFSLTLCFLCSLTFIGQPSKWSCMLRHTAFGITFVLCLSCVLGKTMVVLMAFKATLPGSTMIKWFGATKQRLSVLGFTLVQVIICVLWLSISPPFPSKNFKEFKEKIILECALGSAVGFWSVLGYIGLLAVLCFIFAFLARKLPDNFNEAKFITFSMLIFCAVWITFIPAYVSSPGNFSVAVEIFAILASTFGLLICIFIPKCYIMLLKPEKNTKKHMMGKGPQ
>LOCXPOlfC32.330.HIT1.OlfC.2R.857.ANF_receptor.exons6.VMRM01000002.1.Poeciliopsis_retropinna
MLFIVDLLLFCLLDVRGEKASCQIYGTKELSQFSKEGDIIIGGIFSFHQNPVSVSPALTINPGAIQCKGLEIGELQYAYTMMFAIDEINNSTELLPDVTLGYRIFDSCPSIPLSIRSSLNLMNPYENREGLCSNLSNMYAVIGDTTSTSTIGIARTLGPFSIPVISHSATCACLSNRRIYPSFFRTIPSDIHQSQALAKLVKHFGWTWVGAIRTNNDYGNGGMASFLEAATKEGVCVEYSVAIYRTDPRKSFLQVVDIIKKSTSKVIVAFADATDLDALMKELHAQNVTGLQWVGSEGWITYRYFASQANYAVVQGAVGFAALNVHIPGLQEFLTNSRPSTAPGNQGLVELWETLFDCTLSPKTGIYPKDRVAVCSGAETLQDVKTRFTDVSDASLLNNVYKAIYAVAHALSMLFNCKDGEGPFENNTCADRQNFQPWQVLHYLTQVNFTSKNDENVFFDKFGDPVARYALVNWQLDKTGYIKFETIGYYDASRPEGQQFEMEVGVRAIWAGESPDVPTSICSDSCLPGTRRAFIKGKPVCCFDCIVCAEGEFSNSTNAVKCEKCPPEYKSSEERNRCNLKSVEFLTFTELMGITLVTLSFVGAISTVAVSLIFFCQRHTPIVRANNSELSFLLLFSLGLCFLCSLTFIGRPSDWSCMLRHTAFGITFVLCVSCILGKTTVVLLAFRATIPGSNVMKWFGPPQQRVCVLSLTLVQVLICIIWLTVSPPHPFKNTQYYSEKIILECALGSPLGFWAILGYIGVLAMLCFGLAFLARKLPDNFNEARFITFSMLIFCAVWITFIPAYVSSPGKFSVAVEIFAILASSYGMLLCIFFPKCYIILCKPQNNTKKHLMNKST
>LOCXPOlfC33.333.HIT1.OlfC.2R.836.ANF_receptor.exons6.VMRM01000002.1.Poeciliopsis_retropinna
AQDETAFCEMLGSREFPLMSEEGDIVIGGAFSLHSQISKLLLSWTESPEPLTCSRINLREFRFAQTMVFAIEEINNSSSLLPNVSLGYKIFDSCASTLPTTRTGMGLMNGEGRTFGKNCSGQSSVHAVVGTSESSTTIVMLQISGIFQIPVISHFATCACLSNRREYSSFFRTIPSDYYQSRALAKLVKHFGWTWVGAVRSDNDYGNNGMATFIEAANQEGICVEYSESVSRTGSRENVERVVRVIRRGTASVLVAFLAYDEMDVLLEEALSQNLTELQWVGSESWITSAHLAKKRYSGILSGSLGFAIRKAKITGLQDFLLQVNPSQAPQSSLLREFWEATFGCSFQSSTPDTKLCSGSESLRDVDNAFTDVSELRISNNVYKAVYAVAHALHSMLKCKQGGENVTHPCKLRDHPEPRQVVKYLQDINFTVESGENVYFDENGDPAAIYELVNWQRNPAGDVVFTTVGNYDASHPDGNQLTMNAVDITWAAESVEKPLSVCSENCLPGFRKAIIKGKPICCFSCVPCAAGEISNTSNSAECSQCPAEYWSNVDHSKCVPKVIEFLSYGETMGALLTAFSLCGASLTLVVLCVFFRFRHTPLVKASNSELSFLLLFSLTLCFLCSLAFIGQPTEWSCMLRHTAFGVACALCISCILAKTITVVMAFKAKRPANVFPQCSAPLQRTSVIGCTLIQVFICVTWLAFAPPFPHKNTVYAREKIILECDLGSAVGFWVVMAYIGFLALLCFILAFLGRKLPDNFNEAKFITFSMLIFSAVWLTFIPAYVSSPGKFTVAVEIFAILASSFGLLFCIFAPKCYILLLKPERNTKKHLMGRHN
>LOCXPOlfC34.342.HIT1.OlfC.2R.829.ANF_receptor.exons6.VMRM01000002.1.Poeciliopsis_retropinna
ENDRTCEIYGSPEVSLLSKEGDIIIGGAFSIYSQISVSSLSEFETPEPFKCSRINLREFRFVQTMIFAIEEINNSSRLLPDVTVGYRIFDSCGSTLPSTRAVMGLMNGEENTWSKNCSSVHAIIGASESSSTIAMQQISGVFQIPMISHFATCACLSNRREYPFFFRTIPSDYYQSRALAKLIKHFGWTWVGAVRSDNDYGNNGMATFIEAANQEGICVEYSESVSRTGSRENVERVVRVIRRGTASVLVAFLAQGEMDVLLEEVLTQNLTGLQWVGSESWITAHYLAKKRYAGILTGSLGFAIIKAKITGLRDFLLKVNPSQEPQSSLLREFWETTFGCSFRASTPDTKLCSGFERLQDADNAFTDVSELRISNNVYKAVYAVAHAFHSLLKCGPSGDSVSHTCILKDHSEQRQVAEQLQKVNFTLQSGEQVYFDDNGDPAATYELVNWQRNHAGDIVFTTVGKYDASQPNWNQFTMNKVKITWAAESWERPLSVCSENCLPGFRQAIIKGKPICCFSCVPCAGGEISNTNNSAECSQCPAEYWSNVDHSKCVPKVIEFLSYGETMGALLTAFSLCGASLTLVVLCVFFRFRHTPLVKASNSELSFLLLFSLTLCFLCSLAFIGQPTEWSCMLRHTAFGVACALCISCILAKTITVVMAFKAKRPANVFPQCSAPLQRMSVIGCTLIQVFICVTWLAFAPPFPHKNTVYAREKIILECFLGSPVAFWVVMAYIGFLALLCFILAFLGRKLPDNFNEAKFITFSMLIFSAVWLTFIPAYVSSPGKFTVAVEIFAILASSFGLLFCIFAPKCYILLLKPERNTKKHLMGR
>LOCXPOlfC35.345.HIT1.OlfC.2R.824.ANF_receptor.exons6.VMRM01000002.1.Poeciliopsis_retropinna
LFAYNAVREPDSLCQIRGRPEFPLLSQDGDVTIGGVFSIHSKIIQPSLSFTERPTTLACTSVNLRGFRFAQTMIFAIQEINENEDILPNISIGYRIYDNCASTLSSMRAAMALMNGHELTLGNSCSGQSAVHAIIGESESSSTIVLSRTTGPFQIPVISHSATCECLSSRKEYPSFFRTIASDLHQSRALAQLVKHFGWTWVGAVNSDSDYGNNGMAIFLSAAQEVGVCVEYTEKFDRAEPARLLKVVEVIRKSTARVIVGFLAHVEMNNLLEQLSLHNITGRQFIGVEAWITADSLVTPTSFSVLGGALGFAVQKANISGLEDFLVRDFWETEFLCNDTNRETSEIPCKANEDLMELSDNDDDVEELRYSTNIYKAVYAISHSLHSILKCSEGQGCKRNVEIKPWKVVEALKKVNFTVKNGDRVWFDQTGAAVARYEVVNWQRGTDGSVQFSPVGYYDASLPSGKRFILNTDAIMWPGGTRKPPVSVCSESCRPGTHKVLQKGKPVCCFDCVPCPVGEFSNTTDSIDCKKCPEAFWSNQNRDACLPKEIEFLSFTGVMGKILIFFTLFGVVLTLIVATLFLVNKYTPLVKANNSELSFLLLFSLSLCFLCSLTFIGQPTEWSCMLRHTAFGITFVLCISCILGKTIVVLMAFKATLPGSNVMKWFGPAQQRLTVLFFTFIQVIICILWLTINPPFPLKNFKYYMEKIILECALGSAVGFWAVLGYVGFLALLCFVLAFLARKLPDTFNEAKHITFSMLIFCAVWITFIPAYVSSPGNLTVAVEIFAILASSYGILFCIFAPKCFILVLRPELNTKKHLLGKTQ
>LOCXPOlfC36.350.HIT1.OlfC.2R.822.ANF_receptor.exons6.VMRM01000002.1.Poeciliopsis_retropinna
ACVTVGEPASLCQIQGSPEFPVLSKEGDVMIGGAFSIHSKITQPSFSFTERPTAYKCSSINLREFRFAQSMIFAIEEINNKKDLLPNISIGYRIYDNCASTLSSMRAAMALMNGHELTLGNSCSGQSAVHAIIGESESSSTIVLSRTTGPFQIPVISHSATCECLSSRKEYPSFFRTIISDLHQSRALAQLVKHFGWTWVGAVNSDNDYGNNGMAIFLSAAQEVGVCVEYTEKFDRAEPERLLKVIEVIKRSTARVIVGFLSHVEMNNLLDQLSLHNITGRQFIGVEAWITADSLVTPTSFSVLGGALGFAVQKANISGLEDFLVRDFWETEFLCNDTNRESVSRTCKEYPDLFQLKGQDDDLEMLRYPTNIYKAIYAVAHSLHSILKCSDKKGCNKAPEIKPQEVVEALKHVNFTIKNGERVWFDNTGAAVNKYELVNWQRGSDGSVLFKPVGYYDASLPSDKGFSLNTEAIIWSGGGKKLPVSVCSESCRPGTHKVLQTGKHVCCFDCVPCPVGEFSNTTDSIDCRKCPEAYWSNQNRDACLPKNIEFLSFTEVMGKILVVFTVFGLLLTLIVATLFLVNKDTPLVKANNSELSFLLLFSLSLCFLCSLTFIGQPTEWSCMLRHTAFGITFVLCISCILGKTIVVLMAFKATLPGSNVMKLFGPAQQRLTVLFFTFIQVIICILWLTINPPFPLKNFKYYMEKIILECALGSAVGFWAVLGYVGFLALLCFVLAFLARKLPDTFNEAKHITFSMLIFCAVWITFIPAYVSSPGNLTVAVEIFAILASSYGILFCIFAPKCFILVLRPELNTKKHLLGKTQ
>LOCXPOlfC37.356.HIT1.OlfC.2R.883.ANF_receptor.exons11.VMRM01000002.1.Poeciliopsis_retropinna
LTSFSLMFRRTRFVLLSFVLNLLFPCNSSQDRSLQCRMIPNTMPVLEKKGDIILGGLFSLHDMVEEQSLPFTSQPSKSKCTRFNFRTFRWMQTMIFAIEQINKEGRLLPNITVGYKIYDSCSTPHQALKAAMELMGGEKSSEVGETQRNSTCSESVPLVIGDGGSTQSLVVARFLGVFTVPQISYFSSCACLSDKKQFPAFLRTMPSDFFQVDALVQLIKHFGWTWVGVIAGDDAYGHDGANIFANEVTKLGVCVAFHRIIPKNRQQAEILSIISVIRLSGAKVILVFAVEQDAAALFDEVQRSELTGIQWLASEAWSTAAVLSTPEKYHHILQGTVGFAIQQANIPGLRDFLLRLNPSRSDAQMDPFLVSFWEEVFQCSLGVQSESRDKEGESKPPCSGKEDLGNVTNIYSDVSQLRISYNVYKAVYAVAYALKAMKSCVKGEGPFFQRSCADPDVIQPWQVLHYLKQVQYLNSFGSEIKFDENGDPAAMYDLVNWQMNPNGEIEFINIGKFDGMTRDIKQKLYIHEDVILWNGNRTRVPSSVCSTICPPGTRKAMRPNFPVCCYDCVACTAGKISNHSDTIECAQCPPEFWSNAERTECIPKRVEYLSFRDTMGITLVAISFIGSFSTCLVVLIFFYNRTTPIVRANNSALSFLLLFSLTLCFLCSLTFIGQPSKWSCMLRHTAFGISFVLCISCILGKTLVVLVAFNARLPGSNVIKWFGPSQQKAIIGICTVTQVLICTVWLLVAPPAPRQLMPREEDFIILLCDEGSHIAFALVLSYIGLLAVLCLFLAFLARKLPDSFNEARLITFSMLIFCAVWIAFIPAYISSPGKYATVTEVFAILASSYGLLGCIFAPKCYLILLRPEKNTRKHLMSKAPSSR
>LOCXPOlfC38.357.HIT1.OlfC.2R.899.ANF_receptor.exons16.VMRM01000002.1.Poeciliopsis_retropinna
FLLGLFCFFCAYGSVWAESTCKLKAKFNLNGYKDVEKKRVVIGGMFPVHMRVASSDGNTSNLPVSSGCAGFNFRTFRWTQTMLFAINEINQREDLLPNTDLGYVIYDSCFTISKAVEGTLTYLTGQDEAVPNYRCGSGPPLATLVGAGGSDLSIATARILGLYHFPQVSYSSTCSALNNKFQFPTFLRTIPNDLHQSTAMAQLVLHFGWTWVGTIAADDDYGKYGIKDFKEQVEEAGVCIAFSETLPKVSSPEAIQSIVQTVAESTAKIIVVFSSDVDLSPLIGKLLLHNVTNRTWIASEAWVTSALINQPGVNSLLSGTLGFGVKRADIPGLQRHLLDLDPYADALTEEFWETLFNCTLDFGKALRIAKEVNGTLSRALNNTYSDVSQLRITYSVYKAVYAVAHALHNLEHCEDGKGPFVGGSCANITNFEPWQLMYYVKNVRYKMPNTGEEIYFEDGDIKGFYDIINWQVSDHGEISYVTVGHYNGSAAAEEKMHIRNESIVWNNEELEPPRSVCSENCEPGTRKGIRQGEPVCCFDCIPCADGEISNTTNARECILCTGDDWSNDAHDACVPKIIEFLAFGEPLGITLIVISAFGALVTIAVGVVLIMNIGTPLVKANDALLSFLLLLSLVVTFLCSIVFLGEPQNWSCMTSQVALALGFALCLSCIMGKAAVLMLRARALKKARAKAKAAAKAAKAAAEAAANSGSPDVIPEVDILTFGHQRAIAAVATLIQAVACTVWLIILPPHPVKNTAAQNVKIILECDEGSVVFICCIFAYDILLALLAFIFAFTARKLEDHFSEAKSMTFGMLVFFIVWISFVPAYLSTRGKFMVAVQIFAILASSFGLLTCIFLPKCYILLVKPEHNKEEMMKPRPKPKDGSSTGTSASLATAATDVN
