# Supplementary material for: Expanded olfactory system in ray-finned fishes capable of terrestrial exploration
Source: BMC Biol. 2023 Jul 31;21:163. doi: 10.1186/s12915-023-01661-8 (PMC10392011; doi:10.1186/s12915-023-01661-8)
Supplement: Supplementary file 3 — Additional file 3: Data S1. Protein sequences and genomic coordinates of OLF genes. FASTA and General Feature Format (GFF) files containing the protein sequences and genomic coordinates for all identified OLF genes in this study. [file 12915_2023_1661_MOESM3_ESM.zip › PROTEINS/Polydactylus_sextarius.OLF_genes.fa]

>LOCXPDareOR11.5-eta.315.281.HIT1.OR.1R.289.7tm_1.exons4.CM028908.1.Polydactylus_sextarius
DSQNEAVLKNLISFILGFIINCINASFVYVYFKSEAFQRDPRYILYIHLVINDIIMLTVSVVLHILTYTTRLTFAPCCIMLLILVTTNKNSPLNLAGMAVERYIAVCKPLHHAQICTVQRAYALIGLIWVISFIPSITDLIIVSVTQPLSIFSKTVICYPSFLYNTPYHKIQMVVVEVLLFSFVSLTLIITYLRVLCVARVVSGSDQASTKNAHNTILLHGVQLFICTLSFTSPTINVALVTVWPRSRTTILFIVFLFTNVLPRLLSPLIYGVRDKNFRSHITLLFHCK
>LOCXPDilaORUN.67-eta.333.514.HIT1.OR.1R.295.7tm_1.exons2.CM028908.1.Polydactylus_sextarius
LTFIRDSFTTAFVKNLIVVLVWLVLSYINGTLVATFFRHQAFYEDPRYILFIHMVINDAVQLTVTITLFILSYIFYKINVSFCCFFILVAVFTTRNTPINLAGMAMERYIAICEPLRHSQLCTVRRTYIVIGLIWFVCVAPDITDLFLTLASEPLSFFHESVFCLRQNVFKDPILAYKRQAFDIIYFSCVVLTLIFTYLRILFVARAVSTEETSAQRARNTILLHGVQLAMCLLSYISPSVELVLHLIFPGRILEIRFANYLIVYILPRFLSPIIYGVRDKKFRKYFKMYLLSNR
>LOCXPOR1.269.HIT1.OR.2R.309.7tm_4.exons4.CM028908.1.Polydactylus_sextarius
KDSFSNALTKNIVAMLVWLALTIINSSMLHTFLRHSLFYENPRYIMFISMVINDALQLTLVTALYVVSYIFRKIHASVCCLLIMTAVLTTRSTPLILAGMAVERYISICFPLHYSQMCTVPRTLILIGVILVLTTTPPVTDLLITVVKEPPSIFQAKIFCDHSLLFRDRSIYYKNCVFDGTYLSFVALTLLYTYCKIMLTARAASTSLASVKRARNTVLLHGVQLLLCMLAFVVPSLQAALISFFPHLSLEIRYIFFLLVYIIPRFMSPIIYGFRDEQFRKYWTRYLACGSLCVIRVMPTSLKRNMQVK
>LOCXPOR9.515.HIT1.OR.2R.286.7tm_1.exons2.CM028908.1.Polydactylus_sextarius
RDTFTTAVTKNVIVTALCISINYINGTLVHTFRKHQIFNSSPRYILFIHLVINDMTQLILSTLLHIISYAVFTIHVPLCLILLIVTIAVTLNTPLNLAGMAVESYIAVCIPLRHAQICTVRKTYVLISLIWVASSLSILPDIFILVATEPLQFFHSRVFCQREYVFRSDYSLKKRDMSHIICLALVWLTLFYTYFRILFAAKGATADFRKARQTILLHGFQLLLCMLTYVRPMFEQSLLYLLPREYLAIRFTSYVIIQILPRFISPIVYGLRDQTFRHYVRRYLFC
>LOCXPOR9.516.HIT2.OR.2R.287.7tm_1.exons2.CM028908.1.Polydactylus_sextarius
YRDTLQTAIIKNVITVVLCISINYINSTLVHTFKKHQVFNMNPRYILYINLVINDIILLTIFTLVQVLSYIVFTLNVSLCIILLMIAIFANLNNPLTLAFMAMECYIAICFPLQHTQICTVKKTYVVIGVIWVLSTLSILPDLFVALATESMEFFHSRVFCLRENIFRNPYLTEKRDISNTVFLVTVWLILFYTYFRILFAAQAAATDARKARNTVLLHGFQLLLCMLTYVFHLILEGLTYMFPKGVLAIRFAISIFVQVLPRLISPVVYGLRDKTFRKYLRRYLFC
>LOCXPOR2.537.HIT1.OR.2R.321.7tm_1.exons2.CM028908.1.Polydactylus_sextarius
MNSSSYNYNVSSDESYRDSSSTAVAKNVIVLVLGLIINCINGALIHTFRKHQIFYVNPRYILFIHLVLNDMIQLTTTISLFVLSYVFYRINAAFCCLIITFAVFTTLNTPLNLAVMAVECYIAICLPLRHAEFCTIRRTYILISWIWAMSAVSTMPDVFILLSNEPIQLFYSTLFCERDRLFSHPVSLRKRDISYIIYLFGVWLTLIYTYVKIFFTAKAAKEAKSGGGDAKKARNTILLHAFQLLLCMLTYVGPVLKKTLLYWFPKLYIHLVFVCYIIIQVLPRFISPFVYGLRDATFRHHLKTYLLCTMRASIKPWTTAK
>LOCXPOR3.552.HIT1.OR.2R.321.7tm_1.exons2.CM028908.1.Polydactylus_sextarius
MNSSSYNYNVSSDQSYRDSSSTAVAKNVIVLALGLIINYINGTLIHTFRKHQIFYVNPRYILFIHLVLNDMIQLTTTISLFVLSYVFYRINAAFCCLIITFAVFTTLNTPLNLAVMAVECYIAICLPLRHAEFCTIRRTYILISWIWAMSAVSTMPDVFILLSNEPIQLFYSTLFCERDKLFSHPVSLRKRDISYIIYLIGVWLTLIYTYVKIFFTAKAAKEAKSGGGDAKKARNTILLHAFQLLLCMLTYVSHEIIKALLYWFPKYYVHVVFVCYIFIQVLPRFISPIVYGLRDATFRRHLKKYLLCTMRASIKPWTTAK
>LOCXPOR4.581.HIT1.OR.2R.300.7tm_4.exons2.CM028908.1.Polydactylus_sextarius
MNFTPEDGNVTTTMGHWKSFVGAIGKNVTVVVLGITINYINATMVHTFNKHHIFKANARYILFIHLVFNDMIQLTTSISLLIFAYTFHTIYVSICCFFLLLSIITTQNTPLNLAFMAAECYIAVCIPLRYNYICTVRRTYIVICIIWTINSFSVLPDLFILLATEPLEFLNSRVYCYRDSVFRSSYSLRKRDTSHILFLVVVSLTLLFTYFRILFVAKAADGDAKKARNTILLHGFQLLLCMTIYVQPMLIQVLIYMFPQDDRSIKFVLFVTNQILPRFVNPIVYGLRDKTFRKYFKRYL
>LOCXPOR5.592.HIT1.OR.2R.302.7tm_4.exons2.CM028908.1.Polydactylus_sextarius
MNFTPGGSNETDAVAALDALITAVSSNITVVALGITINYINATMVHTFNKHQIFKANARYILFIHLVFNDMIQLTTSISLFVFAYTFRTIYVSLCCLIIVPAILTTRNTPLNLAFMAAECYIAVCIPLRYNYICTVRRTYTVICIIWAISSLSVLPDLFVLLATEPLEFLNSRVYCYRDSVFRSSYSLRKRDVSHILFLFVVLLTLLFTYFRILFVAKAADANAKKARNTILLHGFQVLLCMTGYVQPMVRQVLLYFFPQDDSSIKFVLFIVNQILPRFVNPIVYGLRDKTFRKYFKRYLLC
>LOCXPOR6.271.HIT1.OR.2R.303.7tm_1.exons2.CM028908.1.Polydactylus_sextarius
MNTSSANVTGFVRYPDSFAKAMTKNVIVVALGISINYINASLIHTFRKHQIFYTNPRYILFIHLLINDMTQVTITIILFIISYTIYKLNVSICCILILMALFTTENTPLNLACMAVECYIAVCIPLRHMQICTIRRTLILIGLIWAISISFALPDLFFTLATEPLEFFHSQVFCLRETVFPNPLIVKKRDIKYNLFLVIVWLIIFYTYFRILFTAKTASKDAKKARGTIILHGFQLLLCMTTYVAPQLLQILQQWFPKNYTDSLFAYYIIVQVMPRSISPIIYGVRDNTFRKYLKQYLCGRVN
>LOCXPOR7.286.HIT1.OR.2R.303.7tm_1.exons2.CM028908.1.Polydactylus_sextarius
MNTSSANVTGFVRYPDSFAKAMTKNVIVVALGISINYINASLIHTFRKHQIFYTNPRYILFIHLLINDMTQVTITIILFIISYTIYKLNVSICCILILMALFTTENTPLNLACMAVECYIAVCIPLRHMQICTIRRTLILIGLIWAITMLSVLSDLFFTLATEPLEFFHSQVFCLRQTVFPNPLIVKKRDITYTLFLVIVWLIIFYTYFRILFTAKTASKDAKKARGTIILHGFQLLLCMTTYVAPQLLQILQQWFPKNYTDSLFAYYIIVQVMPRSISPIIYGVRDNTFRKYLKQYLCGRVN
>LOCXPOR8.297.HIT1.OR.2R.301.7tm_1.exons2.CM028908.1.Polydactylus_sextarius
MNASTVTLTVVLEYRDSFTKALTKNVFVVVLGISINYINAGLIQTFYKNQIFYTNPRYILFIHLVVNDMIQVTITIILFIISYTIYKLNVSICCILILMALFTTENTPLNLACMAVECYIAVCIPLRHMQICTIRRTLILIGLIWVITMLSVLSDLFFTLATEPLEFFHSQVFCLRQTVFPNPLIVKKRDITYTLFLVIVWLIIFYTYFRILFTAKNASKHAKKARNTIILHGCQLLLCMATYATPQLKDALQQWFPKNYTDSLFATYIIVQILPRSISPIIYGIRDKTFRRYLMRCLLCK
>LOCXPOR9.309.HIT1.OR.2R.304.7tm_1.exons2.CM028908.1.Polydactylus_sextarius
MNSSSANVTVVVEYRDSFAKAVTKNVIVVVLGISINYINAGLIHTFRKHEIFYTNPRYILFIHLVVNDMIQVTLTVMLFVISYTIYKLSVSVCCTLLLMALFTTENTPLNLACMAVECYIAVCIPLRHVQICTIRRTLILIGLIWATSTLSVLPDLFITLATEPLDYFHSQVFCLRETAFRNHHIIKKRDITYIIYLAVVWFIIFYTYFKILFTAKTASRDAKKARSTIILHGCQVLLCMASYATPLLNQPLQQWFPKNYTDSLFAMYVVAQVLPRSISPIIYGIRDKTFRKYLQRYLFCKISP
>LOCXPOR10.320.HIT1.OR.2R.302.7tm_4.exons1.CM028912.1.Polydactylus_sextarius
FVFTMYTDLGKLKYLCFTIATLYYISVIFANTFLIVIIYMDRHLHEPMYMFLCNLFINEIYGSTSMLPCFMVQILSDTHEISIFYCFMQIFNIHSYVCIEFGTLTIMAYDRYVCICKPLHYNVIMTKRKVQFVILVIWTVTFIEIGVLLSFTIRLTLCGTVINKVFCAHHLVVELSCTPAATVSIVHDIVFGLIFTVAAPICYILYSYAQILSVCLKGSKETKAKALDTCTPHFISLVSFVFACFYIMITQRFDIFSVPYPLCIFLSTYVVVIQPIQNPIMYGLKLSHIRNACKNILSLNTS
>LOCXPOR11.331.HIT1.OR.2R.311.7tm_4.exons1.CM028912.1.Polydactylus_sextarius
FVFTMFTDLGKLKYLCFTLAMVFYISVIFANTFLIVIIYMDRHLHEPMYMFLCNLFINEIYGSTSMLPFLMVQILSETHEISIFFCFMQIFNIHSYVGIEFGTLTIMAYDRYVCICKPLHYNVIMTKGKVQFVILVIWTVTFIEVGVLLSFTIRLKRCGAVINKVFCAHHLVVELSCTPATTVSFVHDMVFGLIFTVAAPICYISYSYAQILSVCLKGSKETKAKALDTCTPHFISLVSFVFACFYIMITQRFDIFSVPYPLCIFLSTYVVVIQPIQNPIMYGLKLSHIRNACKNILSLNTSQLYIFVIII
>LOCXPOR12.349.HIT1.OR.2R.305.7tm_4.exons1.CM028912.1.Polydactylus_sextarius
FVFTMYTDMGKLKYLYFTLAMLYYISIIFANTFLIVVIYMDRTLHEPMYIFLCNLFINEIYGSTSMLPCLMVHILSETHEISIFYCFMQIFNIHSYVGIEFGTLTIMAYDRYVCICKPLHYNVIMTKRKVQFVILVIWTVTFIEVGVLLFFTIRLKRCGAIIHKVYCAHHLVVELSCTPATTVSFVHDMVFGLIFSVATPICYISYTYAQILSVCLKGSKETKAKALSTCTPHFISLVSFVFACFYSMITQRFDIFSVPYPLCIFLSMYIVIIQPLQNPVIYGVKLSNIRNACKNILSLKTSQLY
>LOCXPOR13.370.HIT1.OR.2R.307.7tm_4.exons1.CM028912.1.Polydactylus_sextarius
FVFTMYTDLGKLKYLCFTIAVVFYISVIFANTFLIVIIYMDRHLHEPMYMFLCNLFINEIYGSTSMLPCLMVHILSDTHEISIFYCFMQIFNIHSYVGVEFGTLTIMAYDRYVCICKPLHYNVIMTKRKVQFVILVIWTVTFIEVGVLLSFTIRLKRCGAIINKVFCAHHLVVELSCTPATTVSFVHDMVFGLIFSVAAPISYISYSYAQILSVCLKGSKETKAKALDTCTPHFISLVSFVFACFYSMITQRFDMFSVPYPLCVFLSMYVVIIQPLQNPVMYGLKLSHIRNACKNLLSIKTSQLYTF
>LOCXPOR14.410.HIT1.OR.2R.312.7tm_4.exons1.CM028912.1.Polydactylus_sextarius
MSNVSNIVVFSLSGFNATVNHRVTLFSLTLLNYCAILMVNVSIILTIIMDENLHKPMYICLCSLCINGLYGTAGFYPKFAFDLMSDIHVIPYVGCFLQVFVIYSYVKVDYSTLVLMAYDRYVAICRPLEYHTVMSVQRTAVLVSLSWFIPLCCEVMVSTLTSSLKLCGSHIKKLYCENWSIVKLSCTSTKANDIVGLIVISFYIGHILLILSSYVQVVKSALKSRESRRKFTQTCVPHLLCLLNVTAALLFDLMYSRYGSVSVPQNVRNFMAVQFLVIPPLLNPVIYGLILTKIRSRMISVCMMTGQKFKLR
>LOCXPOR15.442.HIT1.OR.2R.302.7tm_4.exons1.CM028912.1.Polydactylus_sextarius
MENSSVSFYFNLTMFAKIGLYQYPAFVFCLLIYSFIVSANLVIILVIIRERTLHKPMYMFVAVLSYNSLHGSAGFFPRFLVDLLSDSHLISRKACFAQIYVIYTYAACEMTILCIMAYDRYVAVCYPLHYHRKMTTRTVFKLTAVAWLFPGISLVGIIFLSARLSLCGNEIHKVFCANWNVVKLSCVTTVVNNVVGMLFTISVVFLPLLFVLYTYIRIVVTCWNKSTEFKGKVLQSCLPHLVSFVIYSTIGFSDIALSRYDLEELNQIVAIILSLEFVVIPPILNPLVYGLKLPEIRRHILK
>LOCXPOR16.452.HIT1.OR.2R.305.7tm_4.exons1.CM028912.1.Polydactylus_sextarius
MENSSVSFYFNLTMFAKIGLYQYPAFVFCLLIYSFIVSANLVIILVIIRERTLHEPMYMFVAVLSYNSLHGSAGFFPRFLVDLLSDSHFISRKACFAQIYVIYTYATCEMTILCIMAYDRYVAVCYPLHYHRKMTTRTVFKLTAVAWLFPGISVLGIIFLSARLSLCGNEIHKVFCANWNVVKLSCVTTVVNNVVGMLFTISVVFLPLLFVLYTYIRIVVTCWNKSTEFKGKVLQSCLPHLVSFVIYSTIGFSDIALSRYDLEELNQVVAIILSLEFVVIPPILNPLVYGLKLPEIRRHILRIFQ
>LOCXPOR17.486.HIT1.OR.2R.305.7tm_4.exons1.CM028912.1.Polydactylus_sextarius
MDNGSVSMFTLSGLNGIGGKYRAILFFLTLLCYCLIWLFNLTIIVIIIVDKKLHEPMYIFLCNLCINGLYGTAGFFPKFLIDLLSPTHVISYSGCLLQGFVLHSSAGADFSFLALMAYDRYVAICKPLVYHSVMTTQRVCVFVFIAWLIPFYLLFLSTITTSMSRLCGSHIPKLYCVNWLISNLACSASIAATIIPAFNYTFYFCHVIFVIWSYICLIKTCLRSKDNRAKFMQTCLPHLASLIVVVVTLLFDLLYMRFSSKVLPQDVHNFMAIEFLFIPPVINPVIYGLKLTEIKNRIRNIMCGK
>LOCXPOR18.500.HIT1.OR.2R.309.7tm_4.exons1.CM028912.1.Polydactylus_sextarius
MENVTFVKIFTLSGINETMNYRITIFSFTLLYYCLILFFNISVIIIIILDQNLHEPMYVLLCSFCMNGLYGTTGFYPKFLLDLLSLSHEISYEGCLLQAFIMYSFACCDVSILAVMAYDRYLAICRPLHYHSLMSKRRLSQLVCFSWLTPFCIFSINIILTSRTKLCSSEIQKLFCVNWVIVKLACPDINTISNDIVSYATMVIYVSHGCFIIWTYIHLIKNSVRSKDDRMKFMQTCVPHLISLITFIVIIVFDLMNMRFESTDFPQSLQNFIAIEFLLIPPLMNPLIYGFKLTKIRNRILYLVHVGKR
>LOCXPOR18.510.HIT1.OR.2R.309.7tm_4.exons1.CM028912.1.Polydactylus_sextarius
MENVTFVKIFTLSGINETVNYRITIFSFTLLYYCLILFFNISVIIIIILDQNLHEPMYVLLCSFCMNGLYGTTGFYPKFLLDLLSSSHEISYEGCLLQAFIMYSFACCDVSILAVMAYDRYLAICRPLHYHSLMSKRRLSQLVCFSWLTPFCIFSISIILTSRTKLCSSEIQKLFCVNWVIVKLACPDINTISNDIVSYATIVIYVSHGCFIIWTYIHLIKNSVQSKDDRMKFMQTCVPHLISLITFLVIIVFDLMYMRFDSTDFPQSLQNFIAIEFLLIPLLMNPLLYGFKLTKIRNRILYLVHFEKR
>LOCXPOR20.511.HIT1.OR.2R.303.7tm_4.exons1.CM028912.1.Polydactylus_sextarius
MENITSPPYFNLTMFVHIGNYRYICFVLCLLLYSVIITANVVIIMVILREKALHEPMYIFILCLSVNSLYGSAGFFFRFLRDLLSDTHLISRPSCFIQIYVIYTYASYELTLLGIMAYDRYVAVCQPLHYHSKITSKMVSKLVAFAWIYPAFSVAACVYLSSRLPLCGNKIPKVFCANWPVVKLSCITTGLNNIVGMLVSVTTVFLPLAFVLYTYARIFLVCRKRSAEFKSKVIQSCLPHIVTFVNYSVTVFCDVALSRINLEELNPFLGVILSLEFVVIPPILNPLVYGLKLPEIRKLILRM
>LOCXPOR21.512.HIT1.OR.2R.307.7tm_4.exons1.CM028912.1.Polydactylus_sextarius
MMENVSAVTLLTLSGLNLALEYRIILFILTLLWYFMVLLGNVAIIFVIIVDKNLHEPMYIFLCNLCINALYGTIGFYPKFFLDLLTSHVISYAGCMLQGYVIHSSVCCDFSILAVMAYDRYVAICQPLAYHSFMTKQRVFIFVLFSWVLPLFSMFMNTATLLGSRLCGSHISKIYCVNWMIVSLACSPPKGNTAISYLNIVIYCGHFVFIFWSYMYVIRTCISSKEKQGKFMQTCVPHLISLFNFTVAVLLDLMYMRFGPPDLSQDLTNFMAIEFLLIPPLVNPIIYGFKLTKIRNKFMTLVSIKRR
>LOCXPOR22.517.HIT1.OR.2R.308.7tm_4.exons1.CM028912.1.Polydactylus_sextarius
DNISVITMFFLSGLNETKNYRFTLFSLALLCYCIILLVNIILIVTIILDNNLHEPMYILLCTFCMNGLYGTTGFYPKFLWDLLSPDHVISYSGCLVQALVMYSFACSDLSILAVMAYDRYVAICRPLQYHSIMSKQKVLKLVCFSWLTPFFSMVINVILTSRLKLCSPYIARLFCVNWIIVTLACYPAETIINNVVAYITILIYVFHGLFIVWSYMYLIKTCVNSAENRAKFMQTCVPHLVSLLTFLFTILFDVMNMRFSSTHFSQTFKNFIAVEFLVIPPIMNPLIYGFKLTKIRKRILGHIIINMK
>LOCXPOR23.518.HIT1.OR.2R.308.7tm_4.exons1.CM028912.1.Polydactylus_sextarius
DNISVITIFFLTGFDETKNHRFIIFFFALLCYCAIWLVNITVIVTIILDKHLHEPMYILLCTFCMNGLYGTTGFFPKYLWVLLSPVYVISYSGCLVQALVMYSFACSDLSFLAIMAYDRYVAICRPLQYHSVMSKQKVLKLVCFSWIIPFCIVAINIFLASRLTLCSPYITRLFCVNWVIVTLACNPAETIINNIVAYITILLYVSHGLFIVWSYMYLIKTCVNSAENRAKFMQTCVPHLVSLLTFLFTVLFDIMNMRYGSDNLPQSLKNFIAIEFLVIPPIMNPLIYGFKLTKIRDRILGHIIIKIK
>LOCXPOR24.519.HIT1.OR.2R.305.7tm_4.exons1.CM028912.1.Polydactylus_sextarius
VTSLTLAGLVQVSEHRWLFFALLLSCYLFVLFSDSLVLYVICSHRSLHRPMFVFVAAVLFNSLAACSTVYPKLLADLASGRHFVVVSRVGCLVQAFITYSLGASSFVLLAAMAFDRYLSICRPLRYAALATPTAVAALLPLCWLVPAAFVGVAVLLAARLPLCRTLLDRVYCDVYSFVSLSCGGGTTLLSEAYGLLCTAAVIFLPIAFVLFSYARVLFVCLCRSRASSGKALRTCLPHLLVFLNYSLSTGVELLQRRLQAAGDGPATSIISSVLVAVVPTVLNPVVYGLKVEEVSRHVRRLLSCR
>LOCXPOR27.520.HIT1.OR.2R.307.7tm_4.exons1.CM028912.1.Polydactylus_sextarius
MDEELNVTYITLGGYVEVNKYRYAYFLFIFTAYILIVCSNSTIVYLIVIHQNLHEPMYIFIAALLLNCILYSSAIYPKFLIDFTSEKQIISYSACVFQFYMFYVLGSTEFFLLSAMAYDRYVSICKPLQYPTIMRKTTVSIFLLLAWLIPACHFLVQAIVSAKTKLCTSTIRGIFCNNSMYELQCIRSRLITIYGVVALVNLIILPMLFIIFTYMKILIICYRSGREVRKKAAETCLPHLLVLVSVSCLSIYDVTIARVEANIPKTARLIMTLQILLYHPLFNPFIYGLKMKDISKHLKRLLCPAKI
>LOCXPOR26.521.HIT1.OR.2R.307.7tm_4.exons1.CM028912.1.Polydactylus_sextarius
MDEELNVTYITLGGYVEVNKYRYVYFLFMFTAYILIICSNSTIVYLIVIHQNLHEPMYIFIAALLLNSILYSSAIYPKFLIDFTSEKQIISYSACVFQFYMFYVLGSTEFFLLSAMAYDRYVSICKPLQYPNIMRKSTVSIFLLLAWLIPACHILVPAIVSAEAKLCTSTIRGIFCNNSMYELQCIRSRLITIYGVIALVNLMVLPMLFIIFTYMKILIICYRSGREVRKKAAETCLPHLLVLISFSCLSIYDITIARVEANIPKTARLIMTLQILLYHPLFNPFIYGLKMKDISKHLKQLLCPAKI
>LOCXPOR27.522.HIT1.OR.2R.307.7tm_4.exons1.CM028912.1.Polydactylus_sextarius
MDEELNVTYITLGGYVEVNKYRYVYFLFMFTAYILIICSNSTIVYLIVIHQNLHEPMYIFIAALLLNCILYSSAIYPKFLIDFTSEKQIISYSACVFQFYMFYVLGSTEFFLLSAMAYDRYVSICKPLQYPNIMRKSTVSIFLLLAWLIPACHILVPAIVSAETKLCTSTIRGIFCNNSMYELQCIRSRLLTIYGVIALVNLIILPMLFIIFTYMKILIICYRSGREVRKKAAETCLPHLLVLISFSCLSIYDVTIARVEANIPKTARLIMTLQILLYHPLFNPFIYGLKMKDISKHLKRLLCPAKI
>LOCXPOR28.523.HIT1.OR.2R.307.7tm_4.exons1.CM028912.1.Polydactylus_sextarius
MDEELNGTYITLGGYVEVNKYRYAYFLFMFTAYILIVCSNSTIVYLIVIHQNLHEPMYIFIAALLLNCILYSSAIYPTFLIDVISEKQIISYSACVFQFYMFYVLGSTEFFLLSAMAYDRYVSICKPLQYPNIMRKSTVSIFLLLAWLIPACHILVPAIVSAETKLCTSTIRGIFCNNSMYELQCIRSRLITIYGVIALVNLIILPMLFIIFTYMKILIICYRSCREVRKKAAETCLPHLLVLVSVSCLSIYDVTMARVEANIPKTARLIMTLQMLLYHPLFNPFIYGLKMKEISKHLKQLFCPAKI
>LOCXPOR29.524.HIT1.OR.2R.308.7tm_4.exons1.CM028912.1.Polydactylus_sextarius
MDEELNVTYITLGGYVEVNKYRYVYFLVMFTAYILIICSNSTIVYLIVIHQNLHEPMYIFIAALLLKGVIFSSAIYPTFLIDVISEKQIISYSACVFQFYMFYVLGSTEFFLLSAMAYDRYVSICKPLQYPNIMRKSTVSIFLLLAWLIPACHLLVPAIVSAEAKLCTSTIRGIFCNNSIYQLQCIRSRLITIYGVVALVNLIILPMIFIIFTYTKILIICYRSGREVRKKAAETCLPHLLVLVSVSCLSISDVTIARVEANIPKTARLIMTLQMLLYHPLFNPFIYGFKMKEISKHLKRLLCPAKII
>LOCXPOR30.525.HIT1.OR.2R.301.7tm_4.exons1.CM028912.1.Polydactylus_sextarius
MDNKLNITYITFDGYAEMNKYRYLYFVIMFTAYILIICSNSTIVCLIVFHQNLHEPMYIFIAALSLNSVLFSTVIYPKFLTDFLSEKPIISYSACLFQWFMYYTVSGSEFLLLSAMAYDRYVSICKPLQYPTIMRKTTVRFILVTAWFLPACQVAVPPVLNGNRKLCYFTLKGIICNSTIYKLNCVLSNKVNIYGLVVLVNIVIMPVLFILFTYIRIFVASYQSCRAVKKKAALTCLPHLLVLVNFTYLAVFDVLLQRLDADFPKIVHLVMTLQMTLYHPLINPFIYGLKMKEIYKHLKRL
>LOCXPOR31.528.HIT1.OR.2R.305.7tm_4.exons1.CM028912.1.Polydactylus_sextarius
ELNITYITLDGHMEVQKYRYLYFMIMFTAYILIICSNSTIVCLIVIHKNLHQPMYIFITALLVNSVLFSTVIYPKLLIDFLSEQQIISYSGCLFQIFMFYSLSCSEFLLLAAMAYDRYVSICKPLQYSTIMRKNTVSILLFLAWFLPPCHVAAPVAQNVNNKLCTSILKGIFCNNSANHLYCVTSRVLSIYGVIVLLDLALFPMLFILFTYTRILIISIRSCGEVRKKAAQTCLPHLLVLINYSCLMTWDVASVKLESDFPKSVRFVMTLQIMMYGPLCNPIIYGLKMREISKHLKQLFYQGKVN
>LOCXPOR32.529.HIT1.OR.2R.305.7tm_4.exons1.CM028912.1.Polydactylus_sextarius
MDEEMNVTYITLSGYVEVEKYRYVYFVIILTIYILIILFNCTIIYLIVIQENLHEPMYIFIAALLVNSVLYSTAIYPKFLVDFLSEKQIISHLLCHFQYFTFYTLGGSEFLLLAAMAYDRYVSICKPLQYPTIMRRSTVFIFLVLAWLLPACQVAGSAVLSAQKKICNFTLKGIFCNNSLHKLHCVKSIAISAYGVIILLNIVFLPMFYIFFTYIKIFIVSYRSAREVRTKAAQTCLPHLIVLIIFSILCTYDIVILRLESDFPKTARLTMTLQVVLYHPLFNPIIYGLKMKEISKHLKRLLCEL
>LOCXPOR32.530.HIT1.OR.2R.305.7tm_4.exons1.CM028912.1.Polydactylus_sextarius
MDEEMNVTYITLSGYVEVEKYKYVYFVIILTIYILIILFNCTIIYLIVIQENLHEPMYIFIAALLVNSVLYSTTIYPKFLVDFLSEKQIISHLLCHFQYFTFYTLGGSEFLLLAAMAYDRYVSICKPLQYPTIMRRSTVFIFLVLAWLLPACQVAGSAVLSAQKKICNFTLKGIFCNNSLHKLHCVKSIAISAYGVIILLNIVFLPMFYIFFTYIKIFIVSYRSAREVRTKAAQTCLPHLIVLINFSILCTYDIVILRIESDFPKTARLIMTLQVVLYHPLFNPIIYGLKMKEISKHLKRLLCEL
>LOCXPOR34.531.HIT1.OR.2R.327.7tm_4.exons1.CM028914.1.Polydactylus_sextarius
MELFNSGLGRNITFVRPAYFIIRGFIGIPNMKYYYVFLFFVYIVSVVVNSAVMALICLDHNLRTPKYIAVFNLAFVDLCGSSVMVPKVLDIFLFNHHIISYNDCLTFLFFSYTFLSMQALNLVALAYDRLIAIIYPLHYQVKVTNRFMVSLIASFWVFVISVLLIATGLLTRLSICDSVVINSYFCDHGRILRLACNDNSPSDIIAYLLPVIIIWIPLVFIVLTYLSIGYALTKVATFQERVKAFKTCSGHLSLVAIYFLPILIIFTFGMNFDANTRIINVSLSSIIPPMLNPIVYVLQTQEIRVSVKKILNSRLKSKVTGRKVIMK
>LOCXPOR35.532.HIT1.OR.2R.322.7tm_4.exons1.CM028914.1.Polydactylus_sextarius
MNFFDPAHGKNITFVRPAYFIIRGFIGIPNMKYYYVFLFFVYIVSVVGNSAVMALICLDHNLRTPKYIAVFNLAFVDLCGSSVMVPKVLDIFLFNHHIISYNDCFTFLFFSYTFLSMQALNLVALACDRLIAIIYPLHYQVKVTNRFMVSLIASFWVFVITVVFFAAVLLARLSYCQSVVINSYFCDYGQIYRLACGGDVLSFTIGVLLPVLIIWLPLIFILCTYIFIGYAMSKVATFQERLKALKTCAAHLSLVAIYFLPTLITYTFMEKMHPNARIINLSLTSMFPPMLNPIIYVLQTHEIKVSVQKLFRTRLSSKLTIK
>LOCXPOR37.533.HIT1.OR.2R.320.7tm_4.exons1.CM028914.1.Polydactylus_sextarius
MELFNSALGKNISFVHPPYFIITGLSGIPNIRHYYVFLFVVYIVSVVGNSAVMALICLDHNLRTPKYIAVFNLAFVDLFGNTALVPKVLDIFLYNHPQVPYKECLTFMFFCYTCLSMQSFNLVALSYDRLIAIIFPLHYQVKVTHRFMFSLIGAFWVLVVIAVIIAVGLITRLSICDSVVVNSYFCDHGQIYRLSCNDHYPNYVLSCFYPVLLFWLPLAFILLSYLYIGFTLAKVATVQEGLKAFKTCIGHISLVAIYFIPLLITFTLMEKIHPNARIINLSLTSVFPPMLNPIIYVLQTQEIKESLKKILKIRGKSKKI
>LOCXPOR37.534.HIT1.OR.2R.320.7tm_4.exons1.CM028914.1.Polydactylus_sextarius
MELFNSAFGKNISFVRPAYFIIRGLVGIPNIKYYYAFLFVVYIVSVVGNSAVMALIYLDHNLRTPKYVAVFNLAFVDLFGNTALVPKVLDIFLFNHHNISYSDCLTFLFFSYNCLGMQALNLVALSYDRLIAIIFPLHYQVKVTHRFMFSLIGAFWVFVIIANIIAVGLITRLSICDSVVVNSYFCDHGQIYRLSCNDHYPNYVVSCLYPVLLFWLPLAFILLSYLYIGFTLAKVATVQEGLKAFKTCIGHISLVAIYFIPLLTTFTLMEKIHPNARIINLSLTSVFPPMLNPIIYVLQTQEIKESFRKTLKIRGKSKKI
>LOCXPOR38.535.HIT1.OR.2R.324.7tm_4.exons1.CM028914.1.Polydactylus_sextarius
MELFNSALGKNITFVRPAYFIISGFIGIPDMKYYYVVLFFIYLVSILGNTIVMTAIILDHNLRTPKYIAVFNLAFVDLFGNSALVPKVLDIFLFNHHIISYNDCLTFMFFCFTCFSMQSFNLVALSYDRLIAIIFPLHYQVKVTNRFMLSLIASFWLFVITVVLMAVGFITRLSFCNSVVIRSFYCDHGPTYRLGCNDVTPSRALGGLLPIVILWFPLLFILVTYCYIAFALSKISTSQERMKAFKTCTGHLSLVAIYFLPIIFVYIFGGTIHPNARIINLSLTNVIPPMLNPIIYVLQTQEIKESLKKVFRVKDQIKIATKHI
>LOCXPOR39.536.HIT1.OR.2R.324.7tm_4.exons1.CM028914.1.Polydactylus_sextarius
MEFFNSALGKNITFVRPAYFIISGFIGIPDMKYYYVVLFFVYLVSVLGNTIVMTIIILDHNLRTPKYIAVFNLAFVDLFGNSALVPKVLDIFLFNHHIISYNDCLTFMFFCFTCFSMQSLNLVALSYDRLIAIIFPLHYQVKVTNRFMLSLIASFWLFVITVVLMAVGFITRLSFCNSVVIRSFYCDHGPTYRLGCNDVTPSRALRHLLPILILWLPLLFILVTYSYISFALSKISSGQERMKAFKTCTGHLSLVAIYYLPIIFVYMFGATVHPNARIINLSLTNVIPPMLNPIIYVLQTQEIKESLKKVFRVKDQIKIAPKHI
>LOCXPOR37.539.HIT1.OR.2R.312.7tm_4.exons1.CM028914.1.Polydactylus_sextarius
MELFNSAFGKNISFVRPAYFIIRGLVGIPNIKYYYAFLFVVYIVSVVGNSAVMALIYLDHNLRTPKYVAVFNLAFVDLFGNTALVPKVLDIFLFNHHNISYSDCLTFLFFCYTFLSMQSFNLVALSYDRLIAIIFPLHYQVKMTHRFMFSLIGAFWVFVILAVIITVGLLTRLSICDSVVVNSYFCDHGQIYRLSCNDHYPNYVISLLFPFLIFWLPLAFILLSYLYIGFTLAKVATVQEGLKAFKTCIGHISLVAIYFIPLLITFTLMEKIHPNARIINLSLTSVFPPMLNPIIYVLQTQEIKESLKKILQ
>LOCXPOR38.540.HIT1.OR.2R.324.7tm_4.exons1.CM028914.1.Polydactylus_sextarius
MEFFNSALGKNITFVRPAYFIISGFIGIPDMKYYYVVLFFVYLVSVLGNTIVMTIIILDHNLRTPKYIAVFNLAFVDLFGNSALVPKVLDIFLFNHHIISYNDCLTFMFFCFTCFSMQSFNLVALSYDRLIAIIFPLHYQVKVTNRFMLSLIASFWLFVITVVLMAVGFITRLSFCNSVVIRSFYCDHGPTYRLGCNDVTPSRALGNLLPILILCFPLLFILVTYCYISFALSKISSGQERMKAFKTCTGHLSLVAIYYLPIIFVYMFGATIHPNARIINLSLTNVIPPMLNPIIYVLQTREIKESLKKVFKIKVQLTMATKHI
>LOCXPOR42.541.HIT1.OR.2R.307.7tm_4.exons1.CM028914.1.Polydactylus_sextarius
MSQEEKSADIFNVTFVRPAYFYLSGFYNIPHIMYYYVFLCFVYIMTVLGNGLLLLVIYQVKTLHTPKYMIVFNLALADLCESTAVIPKLLDTFLLNRRYIVYEACLSYMFFVFFFASIESWTLLTMAFDRFIAICFPLRYHSIVTKPTIAAMLLFKWIFLIILVTLTVGLIDRLSFCGSVVVKSFFCDHGPVYRLACNDTSLNRIMAYIIVALLICSPPLLIALTYVSISFALSRIASRHERLKAFKTCTSHLILVAIFFIPIVGTNIAVMTSSIHPNARIINSSLTHIVPPLLNPVIYSLKTEEVL
>LOCXPOR43.542.HIT1.OR.2R.332.7tm_4.exons1.CM028914.1.Polydactylus_sextarius
MSQEEKSADIFNVTFVRPAYFYLSGFYNIPHIMYYYVFLCFVYIMTVLGNGLLLLVIYQVKTLHTPKYMIVFNLALADLCESTAVIPKLLDTFLLNRRYIVYEACLSYMFFVFFFASIESWTLLTMAFDRFIAICFPLRYHSIVTKPTIAAMLLFKWIFLIILVTLTVGLIDRLSFCGSVVVKSFFCDHAPVYHLACNDTSLNRIMAYIIIALLIVSPPLLIVLTYVFISFALSRMASAEERLKAFKTCTSHLMIAAIFFLPILGSSITFLTSSIHPNARIINSSLTHIVPPLLNPVIYSLKTEEVLSAIKRLYKRHRFRNVLSSKKVKSLS
>LOCXPOR44.543.HIT1.OR.2R.332.7tm_4.exons1.CM028914.1.Polydactylus_sextarius
MSQEEKSADIFNVTFVRPAYFYLSGFYNIPHIMYYYVFLCFVYIMTVLGNGLLLLVIYQVKTLHTPKYMILFNLALADLCESTAVIPKLLDTFLLNRRYIVYEACLSYMFFVFFFASIESWTLLTMAFDRFIAICFPLRYHSIVTKPTIAAMLLFKWIFLIILVTLTVGLIDRLSFCGSVVVKSFFCDHGPVYRLACNDTSLNRIMAYIIIALLIVSPPLLIVLTYVFISFALSRMASAEERLKAFKTCTSHLMIVAVFFLPILGSNIAFMTSSIHPNARIINSSLTHIVPPLLNPVIYSLKTEEVLSAIKRLYKRHRFRNVLSSKKVKSLS
>LOCXPOR45.548.HIT1.OR.2R.338.7tm_4.exons1.CM028914.1.Polydactylus_sextarius
MSFLRMVLNNSIIIHPPGFYIIGFQSFPFISVYFIFLSFVYVVTVMFNLLVIHVITSNHRLHTPKFLAVVNLAVIDVVLNTCTIPSMIKVFLVKDNFVPFDLCLVQMFVYYAFASLESYALAILAYDRLIVICFPLRQNSINTLRNMSCIIGLTWSFALGIIAFTTSIMTRLSFCNSVRVFSYFCDYAPVFRLACNDFTMQWSSASALTILTLGAPFIFILLSYVTILVTVFRMKTLDSRVKALATCVEHIILVAIFYIPLFVIFIIGFYLGAIDPDQRVLSLSLASCIPPCVNPIVYSLKTKEIKIRALALVRKNKIDTKQTHQQRNKTWRLNKRQQ
>LOCXPOR46.549.HIT1.OR.2R.327.7tm_4.exons1.CM028914.1.Polydactylus_sextarius
MSFLRTVLNNSVIIHPPGFYIIGFQSFPFISVYFIFLSFVYVTSMLFNSLVIYIITSNHCLHTPKFLAVVNLAVIDVVLNTCTIPSMIKVFLVKDNFVPFNLCLVQMFVYYAFVSLESYALAILAYDRLIAICFPLRQNSINTLRNMSCIVGLTWSFALGITAFTISIMTRLSFCNSVRVFSYFCDYAPVFRLACNDFTMQWSSASVLTILILGAPFIFILLSYVTILVTVFRMKTLDSRVKALATCVEHIILVAIFYIPLFVIFIIGFYLGVIDGEQRVLSLSLASCIPPCVNPIVYSLKTKEIKIRALALVRKNKIDTKQNNKIP
>LOCXPOR47.550.HIT1.OR.2R.320.7tm_4.exons1.CM028914.1.Polydactylus_sextarius
MSFLRTVSNDSVIIHPPGFYIIGFQTFPYISIYIIFLAFVYVVTVVFNILLIYIIVNNQNLHTPKFLAVVNLAVIDVFLNTSTIPGMIKTFLFKDNFIPFNLCLLQMYFYYTFASLESYALAVLAYDRLIAICFPLRQNLFNTLTIMSSILSVTWVYNLGRVAYSTAIMTRLSFCSSVRVFSYFCDYAPVFRLACNDNSLQWSVASASSMFNLMGPFSFVVLSYISIIVTVFRMKTVSSRMKALTTCIEHLILVTIFYIPLFSIWLVGLYVKAIDPDQRVLSLSLASCIPPCINPIVYSLKTKEIRSRALALIWRMKTSP
>LOCXPOR48.551.HIT1.OR.2R.319.7tm_4.exons1.CM028914.1.Polydactylus_sextarius
MSFLRTVSNDSVIIHPPGFYIIGFQTFPFINVYLIFLAFVYVVTVVFNILLIYIIVNDQNLHTPKFLAVVNLAVIDVFLNTSTIPGMIKTFLFKDNFIPFNLCLLQMFVHYTFASLESYALAVLAYDRLIAICFPLRQNLFNTLTIMSCFIGMTWVYNIALLSYSTAIMTRLSFCSSVRVFSYFCDYAPVFRLACNDNSLQWSVASASMFNLMGPFSVIILSYVSIIVTVFRMKSVNSRFKALTTCIEHLILVIVYYIPLFSIWFIGLFIRAIDPDQRVLSLSLASCIPPCINPIVYSLKTKEIRVRALALIWRMKTSP
>LOCXPOR49.554.HIT1.OR.2R.319.7tm_4.exons1.CM028914.1.Polydactylus_sextarius
MSFLRTVSNDSVIIHPPGFYIIGFQTFPFINVYFIFLAFVYVVTVVFNILLIYIIVNNQNLHTPKFLAVVNLAVIDVLLNTSTIPGMIKTFLFKDNFIPFNLCLLQMFAFYTFASMESFALAVLAYDRLIAICFPLRQNSFNTLTIMSCIIGMTWVYNIALLLYSTAIMTRLSFCSSVRVFSYFCDYAPVFRLACNDNSLQWSVASASMFSLMGPFSVIILSYISIIVTVFRMKSVSSRLKALTTCIEHLILVIVYYIPLFSIWFIGLFIRAIDPDQRVLSLSLASCIPPCINPIVYSLKTKEIRVRALALIWRMKTSP
>LOCXPOR50.555.HIT1.OR.2R.320.7tm_4.exons1.CM028914.1.Polydactylus_sextarius
MSFLRTVSNDSVIIHPPGFYIIGFQAFPYINVYFIFLAFVYVITLVFNILLMYIIATDYNLHTPKFLAVFNLAVIDIILNTSTIPGMIKMFLFKDNFIPFNLCLLQMYFYYTFASLESYTLAVLAYDRLIAICFPLRQNSFNTLTIMSCFIGMTWVYNIALLSYSTAIMTRLSFCSSVRVFSYFCDYAPVFRLACNDNSLQWSVASASIVIKLVVPFVFIVLTYVSIMVTVFRMKSVSSRMKALTTCIEHLILVAIFYIPLFIIWLIGLYLQAIDPDKRVLSLSFASCIPPCINPIIYSLKTKEIRVRALALIWRMKTNP
>LOCXPOR51.556.HIT1.OR.2R.315.7tm_4.exons1.CM028914.1.Polydactylus_sextarius
FCSFRLMENYTYNSFILQMEGLNVSPETVYPVFLFFLFSYLFIMVLNVGILVLIFIDKNLHQPMYLLYCNLSVSDIVGSTRIVPRVLSDILLLPSERLIGYNECVAQAFTTHLIGTTAHTVLMIMAFDRYVAICNPLRYTAIMTNRMVIKLTVSAWGVAFFSVGILLGLTIRLNRCRTMIMNPYCDNASLFKLSCESVYINNVYGLTSTVVLFTSSIGSIALTYAKITGVCLTSKNEALNSKAVKTCSTHLIVYLIMLFSGMISITLHRFPQYSDYRKLSAILFVIIPGSLNPLIYGVQSKNIRKFLFDMFQSKK
>LOCXPOR52.557.HIT1.OR.2R.315.7tm_4.exons1.CM028914.1.Polydactylus_sextarius
FCSFRLMENYTYNSYILQMEGLNVSPETVYPVFLFFLFCYLFIMVMNVGILVLIFIDKNLHQPMYLLYCNLSVSDIVGSTRIVPRVLSDILLLPSERLIGYNECVAQAFTTHLIGTTAHTVLMIMAFDRYVAICNPLRYTAIMTNRMVIKLTVSAWGVAFVLVGILLGLTIRLNRCRTMIMNPYCDNASLFKLSCESILINNVYGLTFTVVLLTSSIGSIALTYAKITVVCLTSKNKALNSKAVKTCSTHLIVYLIMLFSGMISITLHRFPQYSDYRKLSGILFVIVPGSLNPLIYGVQSKEIRKFLFDMFQSKK
>LOCXPOR53.559.HIT1.OR.2R.316.7tm_4.exons1.CM028914.1.Polydactylus_sextarius
IFCSFRLMENYTYNSFIIRLEGIHVTKNSMYPIFFLISISYIFIMIMNISILTLIFIDKNLHQPMYLLYCNLSVSDMIGGTLMLPRLAFDILLPPSERFMTYYECVVQAFATQIFGTSSHTVLMIMAFDRYVAICNPLRYTTIMTNKMVMKLTVSAWGVGFVLVGILIGLSVRLNRCRTLVQNMYCDNASLFKLSCESVFINNVYGLTFTVVLLASSMGSIALTYAKIAVVCLTSKNKALNSKAITTCSTHLTVYLIMMFFGISAIGLHRSPQLSQYVKFFAILFVIVPGILNPIIYGVQSKQIRKFLFEIFQCNK
>LOCXPOR54.567.HIT1.OR.2R.299.7tm_4.exons1.CM028914.1.Polydactylus_sextarius
NYTYNSFIIRLEGIPVTKNSMYPIFFLISISYVFIIIMNISILTLIFIDKNLHQPMYLLYCNLSVSDMIGGTHMLPRLAFDILLPPSERFMTYYECVVQAFIAHIFGTSSHTVLMIMAFDRYVAICNPLRYTSIMTNKMVMKLTVSAWGVGFVLVGILIGLSVRLNRCRTLVQNMYCDNASLFKLSCESVFINNVYGLTFTVVLFASSMGSIAFTYAKIAVVCLTSKNKALNSKAITTCSTHLIVYLMLIFFGISAIGLHRSPQLSEYVKLFSILFVIVPGILNPIIYGVQSKEIRKFL
>LOCXPOR55.568.HIT1.OR.2R.299.7tm_4.exons1.CM028914.1.Polydactylus_sextarius
NYTNNSLTLQMEGLTLSKNSMFPVFCSILISYIVIMVMNIGILSLIFIDKNLHQPMYLLFCNLSVSDIIGSTLMLPRLLVDIMLPPSQRLIGYYECVAQAFATHMFGTTSHTVLMIMAFDRYVAICNPLRYTSIMTNKMVIKLTVFAWGVAIVLVGILIGLTVRLNRCRTLIKNPFCDNASLFKLSCESAFINNVYGLTFTVVLFISSIGSIALTYAKITVVCLTSKNKSLNSKALMTCSTHLIVYLIMMFCGLISIALHRFPQYTQYVKLSGILFVIVNGSLDPIIYGVQSKEIRKFL
>LOCXPOR56.571.HIT1.OR.2R.301.7tm_4.exons1.CM028914.1.Polydactylus_sextarius
NYTYNSFILQLEGLNVSNDFVYPVFLFFFFSYVFIMVANGGILFLIFIDKTLHQPMYLLYCNLSVSDIIGSTRIVPRVLSDILLPPSERLINYYECVAQAFTSHLIGTTAHTVLMIMAFDRYVAICNPLHYSSIMTNKMVIKLTVSAWGVAFVLVGILLGLTIRLNRCRTMIMNPYCDNASLFKLSCESVFINNIYGLTFTVVLFTGSIGSIVLTYAKITVVCLTSKNKALNSKALKTCSTHLILYLIMIFSGSTIITLHRFPQYSDYRKLSSILFVTVPGSLNPVIYGMQSKEIQKVFKR
>LOCXPOR57.572.HIT1.OR.2R.299.7tm_4.exons1.CM028914.1.Polydactylus_sextarius
NYTYNSFILQMEGLNVSKDFMYPVFLFFFFGYLFIMFMNVGILVLIFIDKNLHQPMYLLYCNLSVSDIIGSTRIVPRVLSDILLPPSERLINYYECVAQAFTTHMFGTTSHTVLMIMAFDRYVAICNPLRYTSIMTNRMVIKLTVSAWGVAFVLVGILLGLTIRLNRCRTMIMNPYCDNASLFKLSCESVYINNVYGLTFTVVLFTGSIGSMVLTYAKITVVCLTSKNKALNSKALKTCSTHLIVYLIMLFSGMTIISLHRFPQYTDYRKLSSILFVMVPGSLNPVIYGVQSKEIRKFL
>LOCXPOR58.573.HIT1.OR.2R.299.7tm_4.exons1.CM028914.1.Polydactylus_sextarius
NYTYNSFILQMEGLNVSKGFMYPVFLFFFFGYLFIMVMNVGILVLIFIDKNLHQPMYLLYCNLSVSDIIGSTRTVPRVLSDILLPPSERLINYYECVAQAFASHMFGTTSHTVLMIMAFDRYVAICNPLRYTSIMTNRMVIKLTVSAWGVAFVLVGILLGLTIRLNRCRTMIMNPYCDNASLFKLSCESVYINNVYGLTFTVVLFTGSIGSMVLTYAKITVVCLTSKNKALNSKALKTCSTHLIVYLIMLFSGMTIISLHRFPQYTDYRKLSSILFVMVPGSLNPVIYGVQSKEIRKFL
>LOCXPOR61.574.HIT1.OR.2R.322.7tm_4.exons1.CM028914.1.Polydactylus_sextarius
SLFCSFRPMENYTYNSFTIQLEGLNISKVSIYPVFLFVFFSFLFILVTNVGIAVLVFIDKNLHQPMYLLFLNLSVNDLLGNVIILPRLLIDMLLPPSERLITYYECIIQAFTTHIFGTTAHTVLMIMAFDRYVAVCNPLRYTAIMTNKMIMKLTASAWGVAFVLVGILLGLTIRLNRCRTMIRGLYCNNAGLFNLSCESVFINNVYGLTFTVVLFTGSLGSMVLTYTKISVVCLTSKNKSLNSKALKTCSTHLVVYLIMFLSAMAIVLMHRFPQHTEIRKIVAILYHTVPGSLNPVIYAMQSKEIRKFLSHSFRSKRVLSSL
>LOCXPOR60.575.HIT1.OR.2R.326.7tm_4.exons1.CM028914.1.Polydactylus_sextarius
VTLPSLFCSFRLMENYTYNSFIIQLEGFNISKVYIYPVFIFVFFSFLFILVTNVGIAVLVFIDKNLHQPMYILFVNLSVNDLLGNVVILPRLLIDMLLPPSERLITYYECIIQAFITYIFSATAHTVLMIMAFDRYVAVCNPLRYTAIMTNKMIMKLTASAWGVAFVLVVILIGLTVRLSRCRTLIRGLYCNHAGLFNLSCESVFINNVYGLTVTAVLFTGSIGSIVLTYTKISVVCLTSKNKSLNSKALKTCSTHLVVYLIMFISGITIVLMHRFPGNTEIRKFVAILYHTVPGSLNPIIYGMQSKEIRKYLSNLFKSKRLLSSL
>LOCXPOR61.576.HIT1.OR.2R.322.7tm_4.exons1.CM028914.1.Polydactylus_sextarius
TVFCSIRPMENYTYNSFIIQLEGFNISKDTVYPVFLFMFFSFLFILVANVGIAVLVFIDKNLHQPMYLLFLNLSVNDILGNVLILPRLLVDMLRPPSDRLITYYECVIQAFITYIFSITAHTVLMIMAFDRYVAVCNPLRYTAIMTNKMIMKLTASAWGVAFVLVGILLGLTIRLNRCRTMIRGLYCSNAGLFNLSCESVFINNVYGLTVTVVILTGSIGSIVLTYTKISVVCLTSKNKSLNSKAMKTCSTHLVVYLIMFISGMAIVLMHRFPGNTEIRKFVAILYHTLPGSFNPIIYGMQSKEIRKYLSNLFKSKRLLPSL
>LOCXPOR64.577.HIT1.OR.2R.315.7tm_4.exons1.CM028914.1.Polydactylus_sextarius
FCSFRLMENYTYNSFIIQLEGLNVSTDSVYPVFLFIFFSYLFILVANVGIAVLVFIDKNLHQPMYLLFWNLSVNDILGNSIMVPRLLVDMLRPPSDRLITYYECVIQAFTTHMFSTTAHTILMIMAFDRYVAICNPLRYNAIMTNKMLIKLTASAWGVAFVLVGILLGLTLRLNRCRTLIRSPYCDNAALFKLSCESVFINNVYGLTFTVVLFTGSIGSMVLTYSKISVVCLTSKNKSLNSKALKTCSTHLVVYLIMLVSGMIIIILHRFPEYSHSRKFVAILYHIIPGSLNPIIYGVQSKEIWKFLYNLFDSKK
>LOCXPOR63.578.HIT1.OR.2R.325.7tm_4.exons1.CM028914.1.Polydactylus_sextarius
LLMTLTSLFGSFRSMENYTYNSFTVQLEGLTVSTDSIYPVFLFIFLSFLFILVSNVGIAVLVFIDKNLHQPMYLLFLNLSVNDILGNVIILPRLLVDMLRPPSDRLISYYECVIQAFSTHMFSTTAHTVLMIMAFDRYVAVCNPLRYTAIMTNKMLMKLTASAWGVAFVLVGILLGLTLRLSRCRTMIRGLYCNNAGLFNLSCESVFINNVYGLTFTVVLFTGSIGSMVLTYTKISVVCLTSKNKSLNRKALKTCSTHLVVYVVMLVSGMIVIILHRFPEHSIVRKLVALLYHIIPGSLNPIIYGMQSKEIRKFLSNLFESKRVL
>LOCXPOR64.579.HIT1.OR.2R.318.7tm_4.exons1.CM028914.1.Polydactylus_sextarius
FCSFRLMENYTYNSFILQLEGLNVPKDSVYPVFLFLFFSYVFIMIANVGIAVLVFADKSLHQPMYLLFCNLPFNDILGNSIMVPRLLIDMLRPPSDRLISYYECVVQAFTSHMFGTASLTVLMIMAFDRYVAICNPLRYTAIMTNRMVIKLTVSAWGVALVMVGILLGLTIRLNRCRTIITSPYCDNASLFKLSCENVFINNIYGLTFTVVLFTGSIGSMVLTYTKITVVCLTSNNKVLNSKALKTCSTHLVAYLIMMFSGMSLIALHRFPQYSNYRKLSSILFHIVPSSLNPIIYGVQSKEIRNFLSKLFKPKKILP
>LOCXPOR65.580.HIT1.OR.2R.313.7tm_4.exons1.CM028914.1.Polydactylus_sextarius
MENYTYNSFILQVEGLNVSKNSIYPVFLLLFFSYVFVMGTNIGIAVLVFIDKTLHQPMYLLFCNLPLSDIIGNSILLPRLLIDLLRPPSERLITYYECVVQAFTTHMFGTTAHTVLMIMAFDRYVAICNPLHYASIMTNKMVIKLTVSAWGVAFVMVGILLGLTIRLNRCRTMIMNPYCDNASLFKLSCESVFINNIYGITFTVVLLTSSLGSIALTYAKITIVCLTSKNKALNSKALKTCSTHLIVYLIMVLNGMSIIALHRFPQYSDYRKLCTILFHILPCSLNPIIYGVQSKEIRKFLSKLFLSKKVLPS
>LOCXPOR66.582.HIT1.OR.2R.324.7tm_4.exons1.CM028914.1.Polydactylus_sextarius
CLICDCCCFRLMENYTYNSFTLQLEGLNLSEDSVYPVFLFFFFSYIFIMLLNAGIAILVFADKNLHQPMYLLFCNLPFNDIVGNSIMLPRLLSDLLRPPSEILISYYECVVQAFTTHMFGTTAHTVLMIMAFDRYVAICNPLRYTSIMTNRMVIKLTVSAWGVAFVLVGILLGLTIRLNRCRTMIMNPYCDNASLFKLSCESVFINNIYGLTFTVVLLTSSIGSIALTYAKITVVCLTSKNKALNSKALKTCSTHLVVYLIMLLSGFIVIILHRFPQYSDYRKLSAILFHIVPGSLNPIIYGVQSAEICKSLSKLFRFKAVKPL
>LOCXPOR67.583.HIT1.OR.2R.313.7tm_4.exons1.CM028914.1.Polydactylus_sextarius
QMENYTYNSPTLQLEGLKITKTSKYPVFTLLLLTYTFILIANVGILVLIWTDGTLHQPMYLLFCNLPINDAMGNSFLVPRVLTDILLPPSDRPINYYECVVQAFTLHMTGTTAHTILMIMAFDRYVAICNPLRYSTIMTDKMVIKLTVSAWGVALVLVGILLGLTIRLNRCRTVIANPYCDNASLFKLSCENVFINNIYGLTFSMVLLSSSIGSIILTYSKITAACLTSKSKSLNSKALKTCSTHLCLYLIMLVSGMILIILHRFPKYAEYRKILAIVFNVVPGSLNPVIYGLQSQEIQRSLSNIFHLGKIKP
>LOCXPOR68.584.HIT1.OR.2R.309.7tm_4.exons1.CM028914.1.Polydactylus_sextarius
MDNKTFSADTIYIEGLKVNSQSAIPAFILLLFLYIFILVSNVSLAVLIFMERSLHEPMYLLFCNMSINDAFGATAIIPRLVSYIFTPITDRYIHYYECVVQAFCAHFHAGTSHVVLIVMAFDRYVAICNPLRYATIMTHRMVVKLSLGAWFVPFIIIVILMGLTLRLTRCRRAIIGPYCDNPSLFKLSCQDLLINHIYGLGSAMIVLTASLGSVVLTYLRIAIMCFSNKNKTLNSKALQTCATHLTVYIIMLASSLAPMIIHRYPQWADIGKVASILFVVIPGTLDPIIYGLQCKELRQKIVGIFHKNK
>LOCXPOR69.585.HIT1.OR.2R.310.7tm_4.exons1.CM028914.1.Polydactylus_sextarius
QTDILLLEGLKVTPQSTVPAFVLFLIIYIFIMVSNIGLVVLVFVEKSLHQPMYLLFCNMSINDSFGATIIIPRLLSYIFIPSSERYITYIDCVLQAFCGHLHASAAHTVLMIMAFDRYVAICNPLRYATIMTNRMVVKLSVAAWGSTFVLVLILIGLSVRLSRCRWIIFNPFCDNASLFKLSCESVLINNIYGLCYTVILLGSSIGSITLTYLRIAVVCLSSKNKTLNNKALQTCATHLAVYIIMLVSGSIIVFLHRFPELSDQRKLASIMFHVIPPSMNALIYGLQIKAVRQKIFIMFTRNTTTVTDVK
>LOCXPOR70.586.HIT1.OR.2R.310.7tm_4.exons1.CM028914.1.Polydactylus_sextarius
QTDILLLEGLKVTPQSTVPAFVLFLLVYIFIMVSNIGLVVLIFMEKSLHQPMYLLFCNMTINDAFGATIIIPRLLSDVLIPSSQRYITYIDCVLQAFCGHVHASVAHTVLMIMAFDRYVAICNPLHYATIMTNRMVVKLSVAAWGSTFVFVVILIGLSVRLSRCRWVIFNPYCENASLFKLSCESVVINNIYGLFYTVILLGSSLGSITFTYLRIAIVCLSSKNKTLNSRALQTCTTHLTLYIIMLVSGSVNIILHRFPEFTDTRWLASIICHVVPPAMNAVIYGLQIKAVKQKIIILFTRNMVSVEEVK
>LOCXPOR71.587.HIT1.OR.2R.310.7tm_4.exons1.CM028914.1.Polydactylus_sextarius
QTDILLLKGINVNSEYSVPTFILFLLVYIFIMVSNIGLVVLIFMEKTLHQPMYLLFCNLSINDAFGATIIIPRLLSDVLIPSSERYITYIDCAFQAFCAHVHASAAYTVLMIMAFDRYVAICNPLHYATIMTNRMVVKLSVAAWGSTFVFVLVLIGLSVRLSRCRWIIINPYCDNASLFKLSCESVVINNIYGLFYTVILLGSSLGSITFTYLRIAIVCLSSKNKVLNSRALQTCTTHLTLYIIMIVSGFVNIILHRFPEFTDTRWLASIMFHVVPPAMNAVIYGLQIKAVKQKIIILFTRNMMTVGAVK
>LOCXPOR72.588.HIT1.OR.2R.310.7tm_4.exons1.CM028914.1.Polydactylus_sextarius
QTDILLVEGLKVTPQSTVPAFILLIVIYIFIMVSNIGLVVLIFVEKSLHQPMYLLFCNMSINDAFGATIIIPRLLSYAFIPSSERYITYIDCVIQAFCGHLHASATHTVLMIMAFDRYVAICNPLHYTTIMTNRMVVKLSVAAWGSTFVLVLILIGLSVRLSRCRWIIFNPFCDNASLFKLSCESVLVNNIYGLFYTVILLGSSLGSITLTYLRIAIVCLSSNNKVLNSKALQTCGTHLALYIILLVSGFISIILHRFPDLSAERKLASIMFHVVPPAMNAIIYGLQIKTVRQKIFITFNRNITAMGELK
>LOCXPOR73.590.HIT1.OR.2R.310.7tm_4.exons1.CM028914.1.Polydactylus_sextarius
QTDILLLKGINVNSESSIPTFVLFLLVYIFIMVSNIGLVVLIFMEKSLHQPMYLLFCNLSINDAFGATIIIPRLLSDVLIPSSERYITYIDCAFQAFCAHMHASAAHTVLMIMAFDRYVAICNPLHYATIMTNRMVVKLSVAAWGSTFVFVLVLIGLSVRLSRCRWIIINPYCENASLFKLSCESVVINNIYGLFYTVILLGSSLGSITFTYLRIAIVCLSSKNKVLNSRALQTCTTHLTLYIIMLVSGSVNIILHRFPEFTDTRWLASIMFHVVPPAMNAVIYGLQIKAVKQKIIIMFTRNMMTVGAVK
>LOCXPOR74.594.HIT1.OR.2R.310.7tm_4.exons1.CM028914.1.Polydactylus_sextarius
QTDILLLEGLKVTPQSTVPAFVLLLLVYIFIMVSNIGLMVLIFIEKSLHQPMYLLFCNMTVNNAFGATINIPRLLSDILIPSSQRYITYIACVLQAFCRHVHASATHTVLMIMAFDRYVAICNPLQYATIMTNRMVVILSVAAWGSSFVFVVVLIGLSVRLSRCRWIIYNPYCDNASLFKLSCESVVINNIYGLFYAVILLGSSIGSITFTYLRIAIVCLSSKNKTLNSRALQTCTTHLTLYIIMLVSGLVSIILHRFPEFRDTRWLASIICHIVPPAMNAVIYGLQVQAIKQKIFILFTRNMVSVEEVK
>LOCXPOR75.595.HIT1.OR.2R.310.7tm_4.exons1.CM028914.1.Polydactylus_sextarius
QTDILLLEGLKVTPQSTVPAFVLLLLVYIFIMVSNIGLMVLIFIEKSLHQPMYLLFCNMTVNNAFGATIKIPRLLSDVLIPSSQRYITYIACVLQAFCGHVHASAAHTVLMIMAFDRYVAICNPLHYATIMTNRMVVKLSVAAWGSTFVFVVVLIGLSVRLSRCRWIIYNPYCDNASLFKLSCESVVINNIYGLFYTVILLGSSLGSISFTYLRIAIVCLSSKNKVLNSRALQTCTTHLTLYIIMLVSGFISIILHRFPEFRDTRWLASIMCHIVPPAMNAVIYGLQVQAIKQKIFILFTRNMVSVEEVK
>LOCXPOR73.596.HIT1.OR.2R.310.7tm_4.exons1.CM028914.1.Polydactylus_sextarius
QTDILLLKGINVNSESSIPTFVLFLLVYIFIMVSNIGLVVLIFMEKSLHQPMYLLFCNLSINDAFGATIIIPRLLGDVLIPSSERYITYIDCAFQAFCAHMHASAAHTVLMIMAFDRYVAICNPLHYATIMTNRMVVKLSVAAWGSTCVLVLILIGLSVRLSRCRWIIYNPYCDNASLFKLSCESVVINNIYGLFYTVILLGSSLGSISFTYLRIAIVCLSSKNKVLNSRALQTCTTHLTLYIIMLVSGFVNIILHRFPEFTDTRWLASIMFHVVPPAMNAVIYGLQIKAVKQKIIILFTRNMVSVGAVK
>LOCXPOR77.598.HIT1.OR.2R.310.7tm_4.exons1.CM028914.1.Polydactylus_sextarius
QTDILLLEGLKVTPQSTVPAFVLLLLVYIFIMVSNIGLMVLIFIEKSLHQPMYLLFCNMTVNNAFGATIKIPRLLSDILIPSSQRYITYIACVLQAFCGHVHASAAHTVLMIMAFDRYVAICNPLHYATIMTNRMVVKLSVAAWGSTFVFVVVLIGLSVRLSRCRWIIYNPYCDNASLFKLSCESVVINNIYGLFYTVILLGSSLGSISFTYLRIAIVCLSSKNKVLNSRALQTCTTHLTLYIIMLVSGFISIILHRFPEFRDTRWLASIMCHIVPPAMNAVIYGLQVQAINKKIFILFTRNMVSVEEVK
>LOCXPOR72.600.HIT1.OR.2R.310.7tm_4.exons1.CM028914.1.Polydactylus_sextarius
QTDILLVEGLKVTPQSTVPAFILLIVIYIFIMVSNIGLVVLIFVEKSLHQPMYLLFCNMSINDAFGATIIIPRLLSYAFIPSSERYITYIDCVIQAFCGHLHASATHTVLMIMAFDRYVAICNPLHYTTIMTNRMVVKLSVAAWGSTFVLVLILIGLSVRLSRCRWIIFNPFCDNASLFKLSCESVLINNIYGLFYTVILLGSSLGSITLTYLRIAIVCLSSNNKVLNSKALQTCGTHLALYIILLVSGFISIILHRFPDLSAERKLASIMFHVVPPAMNAIIYGLQIKTVRQKIFITFNRNITAMGELK
>LOCXPOR75.601.HIT1.OR.2R.310.7tm_4.exons1.CM028914.1.Polydactylus_sextarius
QTDILLLEGLKVTPQSTVPAFVLLLLVYIFIMVSNIGLMVLIFIEKSLHQPMYLLFCNMTVNNAFGATIKIPRLLSDILIPSSQRYITYIACVLQAFCGHVHASAAHTVLMIMAFDRYVAICNPLHYATIMTNRMVVKLSVAAWGSTFVFVVVLIGLSVRLSRCRWIIYNPYCDNASLFKLSCESVVINNIYGLFYTVILLGSSLGSISFTYLRIAIVCLSSKNKVLNSRALQTCTTHLTLYIIMLVSGFISIILHRFPEFRDTRWLASIMCHIVPPAMNAVIYGLQVQAIKQKIFILFTRNMVSVEEVK
>LOCXPOR73.602.HIT1.OR.2R.310.7tm_4.exons1.CM028914.1.Polydactylus_sextarius
QTDILLLKGININSESSLPTFVLFLLVYIFIMVSNIGLVVLIFMEKSLHQPMYLLFCNLSINDAFGATIIIPHLLSDVLIPSSERYITYIDCAFQAFCAHMHASAAHTVLMIMAFDRYVAICNPLHYATIMTNRMVVKLSVAAWGSTCVLVLILIGLSIRLSRCRWIIYNPFCDNASLFKLSCESVVINNIYGLFYTVILLGSSLGSITFTYLRIAIVCLSSKNKVLNSRALQTCTTHLTLYIIMLVSGFVNIILHRFPEFTDTRWLASIMFHVVPPAMNAVIYGLQIKAVKQKIIILFTRNMVSVGAVK
>LOCXPOR81.272.HIT1.OR.2R.308.7tm_4.exons1.CM028914.1.Polydactylus_sextarius
DILLLEGLKVTPQSSIPAFILLLLIYIFIMVSNIGLVILITIENSLHQPMYLLFCNMSINDAFGATTIIPRLLTDIFLPSSERYISYIDCVIQAFCAHFHASAAHTVLMIMAFDRYVAICNPLRYATIMTNRMVVKLSVAAWGSTFVLVVILIGLSVRLSRCRFIILNPFCDNASLFKLSCESVLINNIYGLFYTVILLGSSIGSITLTYLRIAMVCLSSKNKVLNSKALQTCGTHLALYIILLVSGSIIIILHRFPDLSAERKLASIMFHVVPPAMNAVIYGLQIKGVRHKIVLLFTRNTTNALVVK
>LOCXPOR81.274.HIT1.OR.2R.308.7tm_4.exons1.CM028914.1.Polydactylus_sextarius
DILLLEGLKVTPQSSIPAFILLLLIYIFIMVSNIGLVILITIENSLHQPMYLLFCNMSINDAFGATTIIPRLLTDIFLPSSERYISYIDCVIQAFCAHFHASAAHTVLMIMAFDRYVAICNPLRYATIMTNRMVVKLSVAAWGSTFVLVVILIGLSVRLSRCRFIILNPFCDNASLFKLSCESVLINNIYGLFYTVILLGSSIGSITLTYLRIAMVCLSSKNKVLNSKALQTCGTHLALYIILLVSGSIIIILHRFPDLSAERKLASIMFHVVPPAMNAVIYGLQIKGVRHKIVLLFTRNTTNALVVK
>LOCXPOR83.275.HIT1.OR.2R.308.7tm_4.exons1.CM028914.1.Polydactylus_sextarius
MENQTFVTDFLVLEGLMVTQESSIPVFILLLLMYIFIIVAHISLVVLIFSSRSLHQPMYLLFCNLSINNIFGATVIIPHVLKDLLSWNSVRYIRHIDCVVQAFFVHLCGSTSHTALMIMAFDRYVAICNPLRYPIIMTNRMVVKLSVAAWGTTVVLVLILVGLTIRLSRCRSVIYNPFCNNGSLFKLSCENVLINHIYGLCFTVVLLGSSMCSVTLTYLKIAVVCVSSKSKVLNNKALQTCASHLVAYTIMLLSGFVVIFLPSFPHLSEYTKMASVLGPVVLPALNAIVYGLQIKQVRQRIKAVFHNK
>LOCXPOR84.280.HIT1.OR.2R.307.7tm_4.exons1.CM028914.1.Polydactylus_sextarius
MGNHTFNADILLLEGLKINSQSSTPAFFLLLLIYIIIMVSHISLVALIFGSRSLRQPMYLLFCNLSINHVVGTTVVIPHLLKDLLFWNSMRYINYIDCVVQAFCVHLCGSTSHTVLMIMAFDRYVAICKPLRYPTIMTNRMVVKLSVAAWTTSFVMVTILLGLTIRLSRCRRVITNLFCDNPSLFKLSCENVLINQIYGLGFTVVLLGSSICSVTLTYLKIAVVCVSSKSKVLNSKALQTCTTHLAAYTIMLVSGFIIVIMHRFPELTDHRKVAAIVGEVGLSAANAIIYGLQIKEIRQSIMAVFQR
>LOCXPOR85.281.HIT1.OR.2R.307.7tm_4.exons1.CM028914.1.Polydactylus_sextarius
MENQTFNSDILILEGLKVTPQSSIPAFILLLSIYIFIMVSHISLVVLIFRSRSLRQPMYLLFCNLSINNVVGTTVVIPHMLKDLLLWNSVRYIRYIDCVVQAFCVHICGSTSHTALMIMAFDRYVAICNPLRYPTIMTNRMVVKLSAAAWAASFVMVTILLGLTIRLSRCRRVITNLFCDNPSLFKLSCENVLINQIYGLGFTVMLLGSSICSVTLTYLKIAVVCVSSKSKVLNSKALQTCTTHLAAYMIMLVLAFVIVIMHRFPELTDHRRVVAIVGEVGLSAANAIIYGLQIKEIRQRIVAVFQR
>LOCXPOR86.282.HIT1.OR.2R.307.7tm_4.exons1.CM028914.1.Polydactylus_sextarius
MENQTFIADILLLEGLKVSPEFSIPAFILLLVIYIFIMLSNIGLVTLIFRSKNLRQPMYLLFCNMSINDIFGATIIIPHVLRDIFASNSERYIRYIDCIVQAFCVHLYGSTSHTVLMIMAFDRYVAICNPLRYATIMTNRMVVKLSAAAWAAAFVMVAILLGLTIRLSRCRRVISNLFCDNASLFQLSCENVLINQIYGLGYTVVLLGSSICSVTITYLRIAAVCVNSRNKMLNSKAMQTCASHLTVYVLLLVSAFIIITLHRFPELSDHRKVVAILGEVALPALNAIIYGLQIKEIRQRIVAVFHK
>LOCXPOR87.283.HIT1.OR.2R.310.7tm_4.exons1.CM028914.1.Polydactylus_sextarius
MENYTFNSFTLQLEGLKVTEVSMYPVFFFFFFCYILIMLVNVGIVVLVFIDKNLHQPMYLLFCNLPVNDIVGNSIMMPRLLSDILLPPSERLISYYECVVQAFTTHMFGTTSHTVLIIMAFDRYVAICNPLRYTSIMTNKMVMKLTVSAWGVAFLLVGILLGLTIRLNRCRTLITNPFCDNASLFKLSCESVFINNIYGLTFTVVLFTASIGSMVLTYAKITVVCLTSKNTSLNSKALKTCSTHLFVYIVMFSCGMLIIILHRFPQYSDYRKLSAILFHIIPGSLNPIIYGVQSKEIRKFFSKLFQSKKV
>LOCXPOR88.284.HIT1.OR.2R.301.7tm_1.exons1.CM028914.1.Polydactylus_sextarius
LGILERVILSSLTTVSCCTFFFINVIMLFTLRSKSVFRETSRYILLYNLLLADTVQMATSQLLYILSICRIMLTYPVCGFLVMIANLTNEISPLTLVVMSLERYVAVCYPLRHATIITIRNTGAAIAAVWVFCSLNVFIRVMLLLQFPFHQLESLQMREFCGTLVMFLEPLSDHYDKAYTCFVFVSATVAIISSYIGVMVAARSASADEASAHKARNTLLLHLVQLGLILLSTMHNTFLVAIAKVVSRMVLLRILNVFYVFIIMLPRCLSALIYGLRDQTIRPILVYHLCCQMRLSVVSAK
>LOCXPOR89.287.HIT1.OR.2R.318.7tm_1.exons1.CM028914.1.Polydactylus_sextarius
MSYASEFHINISAELSYEGIVERVILSTLSTVPSCVFLFINGTMLFTLRSKSVFRESSRYILLYNLLFADTAQLVQSQILYLVAACRIKLTYPVCGVFTLFANLTTVISPLTLVVMSLERYVAVCYPLRHATIITIRNTGMAVIVVWAFSSLNVFIRILLLLHFPFENLQSLQMTEFCTAIAMLIDPLSNDYNKAFTYFLFVSATVAILSSYIGVMIAARSASADKASACKARNTLLLHLVQLGLTLSSTIYMPLLFVFSRIATKLVFVCMRGVLYVCTVMLPRCLSALIYGLRDQTIRPVLINHLCCRLKLSVKTEK
>LOCXPOR90.288.HIT1.OR.2R.302.7tm_1.exons1.CM028914.1.Polydactylus_sextarius
MVENITLSTLSTVPCCVFLFINGTMLFTLRSKPVFRETSRYILLYNLLFADTALLAQSQILFLVAARRIQLTYPVCGFLVMIAYLTNEISPLTLVFMSLERYVAVCYPLRHATIITIRNTGAVIVAVWVFCSLNVFIRLILLLQFPFHQLESLEMTEICGTLVMFLEPLSVHYDKAYTCFVFVSATVAIISSYIGVMVAARSASADKASAHKVRKTLLLHLVQLGLSLLSTMHNSIVVAVAKVVLPMTLIRILNVFYVFIIMLPRCLSALIYGLRDQTIRPVLINHLCCRLKLSVVLAKTDK
>LOCXPOR91.290.HIT1.OR.2R.304.7tm_1.exons1.CM028914.1.Polydactylus_sextarius
MVERALIFTLSTVPCCVFLFINGTMLFTLRSKPVFRETSRYILLYNLLFADTALLAQSHNLFLVATCQIQLTYPVCGFLVLITNLTTEISPLTLVVMSLERYVAVCYPLRHANIVTIRNTGAAIAAVWVFCSLNVFIRLILLLQFPFHQLESLQMRDFCGTLVMFLVPLSDHYDKAYTCFVFVSATVTIISSYIGVMVAARSASADEASANKVRKTLLLHLVQLGLSLLSTMHNSLLMAVVKVVSPMIFLHIVHVFYVFIIMLPRCLSALIYGLRDQTIRPVLINYLCCRFKLSVVFSNNPVSS
>LOCXPOR92.292.HIT1.OR.2R.304.7tm_1.exons1.CM028914.1.Polydactylus_sextarius
MVERALIFSLSTVPCCVFLFINGTMLFTLRSKPVFRETSRYILLYNLLFADTALLAQSHNLFLVATCQIQLTYPVCGFLVLITNLTNEISPLTLVVMSLERYVAVCYPLRHATIITIRNTGAAIVGVWVFSSLNVFIRVILLLQFPFHQLESLEMTDICHTTVMFLGPLTDHYDKAYTCFVFVSATVAIISSYIGVMVAARSASADEASANKVRKTLLLHLVQLGLSLLSTMHNSFLMAIVKVVSPMIFVHIVHVFYVFIIMLPRCLSALIYGLRDQTIRPVLINHLCCRFKLSVVFSNNPVSS
>LOCXPOR93.293.HIT1.OR.2R.315.7tm_1.exons1.CM028914.1.Polydactylus_sextarius
NQSLNYTAEQQYQGLLERVLFSTLTTVPCCVFLCINTTMLFTLRSKPVFRETSRYILLFNLLLADTIQMSLSQLLYIVAACRITLTYPVCGAVNMLADLTNEISPLTLVVMSLERYVAVCYPLRHATVITIKNTGVAIIVVWAFSSLNVLIRVLLLLEFPFENLPNLQMKDFCSDMAMKIGPLSDHYDKAYTCFLFVSSTVAIASSYIGVMVAARSASTDKASARKARNTLLLHLVQLGLSLSSTIYSPILIALYRILSRIVFVRIQVILYICIFIFPRCLSSLIYGIRDQTIRPHLRYHFYCQMKVSIVPAKAE
>LOCXPOR94.294.HIT1.OR.2R.304.7tm_1.exons1.CM028914.1.Polydactylus_sextarius
MVERALIFTLSTVPCCVFLFINGTMLFTLRSKPVFRETSRYILLYNLLFADTALLAQSHNLFLVATCQIQLTYPMCGFLVLITNLTTEISPLTLVVMSLERYVAVCYPLRHANIVTIRNTGAAIAAVWVFCSLNVFIRLILLLQFPFHQLESLQMRDFCGTLVMFLVPLSDHYDKAYTCFVFVSATVTIISSYIGVMVAARSASADEASANKVRKTLLLHLVQLGLSLLSTMHNSLLMAVVKVVSPMIFLHIVHVFYVFIIMLPRCLSALIYGLRDQTIRPVLINYLCCRFKLSVVFSNNPVSS
>LOCXPOR95.295.HIT1.OR.2R.304.7tm_1.exons1.CM028914.1.Polydactylus_sextarius
MVERAVVFSLSTVPCCVFLFINGTMLFTLRSKPVFRETSRYILLYNLLFADTALLAQSQNLFLVATCRVQLTYPVCGFLVMITNLTTEISPLTLVFMSLERYVAVCYPLRHANIVTIRNTGAAIAAVWVFSSLNVFIRVMLLLQFPFHQLESLQMRYFCHTTVIFLGPLTDQYDKAYTGFVFVSATVAIISSYIGVMVAARSASADEASAQKARKTLLLHLVQLGLSLFSTMHNSFLLAIAKVVSPMTLVHIVHVFYVFIILLPRCLSALIYGLRDQTIRPVLINHLCCRLKLSVVFSNNPVSS
>LOCXPOR96.296.HIT1.OR.2R.304.7tm_1.exons1.CM028914.1.Polydactylus_sextarius
VMQRVVIFSLSTVPCCVFLFINGTMLFTLRSKPVFRETSRYILLYNLLFADTALLAQSHNLFLVATCQIQLTYPVCGFLVLIANLTNEISPLTLVFMSLERYVAVCYPLRHATIITIRNTGAAIAAVWAFCSLNVFIRVMLLLQFPFHQLESLQMTDICRTPVMFLGPLSDHYDKAYTCFVFVSATVAIISSYIGVMVAARSASADEASAHKARKTLLLHLVQLGLSLLSTMHNSFLMAIAKVVSPMTLVHILHVFYVFIIMLPRCLSALIYGLRDQTIRPVLINHLYCRLKLSVVFSNNPVSS
>LOCXPOR94.299.HIT1.OR.2R.303.7tm_1.exons1.CM028914.1.Polydactylus_sextarius
MVERALIFSLSTVPWCVFLFINGTMLFTLRSKPVFRETSRYILLYNLLFADTALLAQSHNLFLVATCQIQLTYPMCGFLIMIARLTNEISPLTLVVMSLERYVAVCYPLRHANIVTIRNTGAAIAAVWVFCSLNVFIRLILLLQFPFHQLESLQMPDICHTTAMLLGPSTVHYDKAYTGFVFVSATVTVISSYIGVMVAASSASADEASAHKARKTLLLHLVQLGLSLLSTMHNSFLRDLAKVVSPMTLVHIVHVFYVFIILLPRCLSALIYGLRDQTIRPVLINHLCCRFKLSVVFSNNPVS
>LOCXPOR97.300.HIT1.OR.2R.304.7tm_1.exons1.CM028914.1.Polydactylus_sextarius
MVERAVVFSLSTVPCCVFLFINGTMLFTLRSKPVFRETSRYILLYNLLFADTALLAQSHNLFLVATCRVQLTYPVCGFLVMITNLTTEISPLTLVFMSLERYVAVCYPLRHATIVTIRNTGVAIAAVWVFSSLNVFIRVMLLLQFPFHQLESLQMRDFCHTTVIFLGPLTDQYDKAYTGFVFVSATVAIISSYIGVMVAARSASADEASAQKARKTLLLHLVQLGLSLFSTMHNSFLLAIAKVVSPMTLVHIVHVFYVFIILLPRCLSALIYGLRDQTIRPVLINHLCCRLKLSVVFSNNPVSS
>LOCXPOR96.301.HIT1.OR.2R.304.7tm_1.exons1.CM028914.1.Polydactylus_sextarius
VMQRVVIFSLSTVLCCVFLFINGTMLFTLRSKPVFRETSRYILLYNLLFADTALLAQSHNLLLVATCRIQLTYPVCGFLVMIAYLTNEISPLTLVVMSLERYVAVCYPLRHATIITIRNTGAAIAAVWAFCSLNVFIRVMLLLQFPFHQLESLQMTDICHTTVMFLGPLSDHYDKAYTCFVFVSATVAIISSYIGVMVAARSASADEASAHKARKTLLLHLVQLGLSLLSTMHNSFLMAIAKVVSPMIFVHIVHVFYVFIILLPRCLSALIYGLRDQTIRPVLINHLCCRLKLSVVFSNNPVSS
>LOCXPOR99.302.HIT1.OR.2R.315.7tm_1.exons1.CM028914.1.Polydactylus_sextarius
NQSLNYTAEQQYQGLLERVLFSTLTTVPCCVFLCINTTMLFTLRSKPVFRETSRYILLFNLLLADTIQMSLSQLLYIVAACRITLTYPVCGAVNMLADLTNEISPLTLVVMSLERYVAVCYPLRHSTVITIKNTGVAIIVVWAFSSLNVLIRVLLLLEFPFEKLPNLQMKDFCSDMAMKIGPLSDHYDKAYTCFLFVSSTVAIASSYIGVMIAARSASTDKASARKARNTLLLHLVQLGLSLSSTIYSPILIALYRILSRIVFVRIQNVLYVCIFIFPRCLSSLIYGIRDQTIRPLLRYHFCCQMEVSIVPAKAE
>LOCXPOR100.304.HIT1.OR.2R.321.7tm_1.exons1.CM028914.1.Polydactylus_sextarius
GLKCFSKMLHGNQSQTNITVELQYQELLGLVLFSLMTTVPCCVFLFINGTMLFTLRSKPVFRETSRYILLYNLLFADTILLAQSQLLYLVAACRLRLTYPVCGVLTLLANLMTVISPLTLMVMSLERYVAVCYPLRHATIITIRNTGLAIIVVWAFSSLNVLTRVILLLNFPFENLQMKNFCGSESMLLDPVSDLYDRAFTYFLFVSAGVAVTCSYIGVIIAARSASTDKASAQKARKTLLLHLVQLGLSLSSTIHNPLLIALSKVLDRLVLIRIQNVFYVCIIIFPRCLSALIYGIRDTNIRPALMYHLCFRMTRSSFLS
>LOCXPOR101.305.HIT1.OR.2R.310.7tm_1.exons1.CM028914.1.Polydactylus_sextarius
NQSQTNITAELQYQGLLGIVLFSIMSTVPCCLFLFINGTMLFTLRSKPVFCETSRYILLYNLLFADTIVLAHSQLLYLVAACRLRLTYPVCGVLIMLADLTNDISPLTLVVMSLERYVAVCYPLRHATIITIRNTGLAIVVVWAFSSLNVLTRVALLLHFPFENLQMKDFCGSESMLLDPVSYYYDSFFTYFVFVSAGLAVTFSYIGVMIAARSASTDKASAQKARKTLLLHLVQLGLSLSSTVQNPLRLVVSNVLDRLVLVRVQIVLYICIIIFPRCLSALIYGIRDNNIRPVLIYHLCFQWRHTSFLS
>LOCXPOR102.306.HIT1.OR.2R.315.7tm_1.exons1.CM028914.1.Polydactylus_sextarius
EMLHGNQSQTNNTVELQYQELLGLVLFSLTTTVPCCVFLYINGTMLFTLRSKPMFRETSRYILLYNLLFADTALLAQGQLLYLVAVCRLRLTYPVCGVLTSLANLTASISPLTLVVMSLERYVAVCYPLRHATIITIRNTGLAITVVWAFSSLNVLTRVILLLNFPFENLQMKDFCGSESMLLDPVSDLYDRAFTYFLFVSAGVAVTCSYIGVMIAARSASTDKASAQKARNTLLLHLVQLGLSLSSTIQNPLLVALSKVLNRLVLVRVQIVLNVCIIIFPRCLSALIYGIRDTNIRPVLMYHLCFQWRHTSFLS
>LOCXPOR103.307.HIT1.OR.2R.314.7tm_1.exons1.CM028914.1.Polydactylus_sextarius
EMLHGNESQTNITVELQYQGLLGLVLFSLTTTVPCCVFLYINGTMLFTLRSKPVFRETSRYILLYNLLFADTALLAQGQLLYLVAVCRLRLTYPVCGVLTLLANLTASISPLTLVVMSLERYVAVCYPLRHATIITIRNTGLAITVVWAFSSLNVLTRVILLLNFPFENLQMKDFCNTESMLLVPLSVFYYRAYNYFLFVSAGVAVTCSYIGVIIAARSASTNKASAQKARKTLLLHLVQLGLSLCSTIQNPLLIALSKFLNRLILVYIQNVLYVCIIIFPRCLSSLIYSIRDNNIRSVLMHHLCFQMRCSSLL
>LOCXPOR102.308.HIT1.OR.2R.315.7tm_1.exons1.CM028914.1.Polydactylus_sextarius
EMLHGNQSLNNNTVEPQYQGLLGLVLFSLITTVPCCLFLIINGTMLFTLRSKPVFRETSRYILLYNLLFADTILLAQSQLLYLVAVCRLRLTYPVCGVLTLLANLTAAISPLTLVVMSLERYVAVCYPLRHATIITIKNTGLAITVVWAFSSLNVLTRVVLLLNFPFENLQMKDFCGSESMLLDPASDLYDRAFTYFLFVSAGVAVTCSYIGVMIAARSASTDKASAQKARNTLLLHLVQLGLSLSSTIQNPLLVALSKVLNRLVLVRVQIVLNVCIIIFPRCLSALIYGIRDTNIRPALMYHLCFQWRHTSFLS
>LOCXPOR105.310.HIT1.OR.2R.314.7tm_1.exons1.CM028914.1.Polydactylus_sextarius
EMLHGNESQTNITVERQYQGLLGLVLFSLTTTVPCCVFLYINGTMLYTLRSKPVFRETSRYILLYNLLFADTALLAQSQLLYLVAVCRLRLTYPVCGVLTLLANLTASISPLTLVVMSLERYVAVCYPLRHATIITIRNTGLAITVVWAFSSLNVLTRVILLLNFPFENLQMKDFCNTESMLLVPLSVFYYRAYNYFLFVSAGVAVTCSYIGVIIAARSASTDKASAQKARKTLLLHLVQLGLSLCSTIQNPLLTALSKFLNRLILVYIQNVLYVCIIIFPRCLSSLIYGIRDNNIRSVLMHHLCFQMRCSSWL
>LOCXPOR106.311.HIT1.OR.2R.310.7tm_1.exons1.CM028914.1.Polydactylus_sextarius
MLHGNQSLNNNTVEPQYQGLLGLVLFSIMSTVPCCLFLIINGTMLFILRSKPVFCETSRYILLYNLLFADTILLAQSQLLYLVAACRLRLTYPVCGVLTLLANLMTVISPLTLMVMSLERYVAVCYPLRHATIITIRNTGLAITVVWAFSSLNVLTQVILLLNFPFENLQMKDFCGSESMLLDPVSDLYDRVFTYFLFVSAAVAVTCSYIGVMIAARSASTDKASAQKACKTLLLHLVQLGLSLCSTIHNPLLIAISKVLNRLVLVRVQIVLYVCIIIFPRCLSALIYGIRDTNIRPVLMYHLCFKLRWS
>LOCXPOR106.312.HIT1.OR.2R.310.7tm_1.exons1.CM028914.1.Polydactylus_sextarius
MLHGNQSLNNNTVEPQYQGLLGLVLFSIMSTVPCCLFLIINGTMLFILRSKPVFCETSRYILLYNLLFADTILLAQSQLLYLVAACRLRLTYPVCGILTLLANLMTVISPLTLMVMSLERYVAVCYPLRHATIITIRNTGLAITVVWAFSSLNVLTRVILLLNFPFENLQMKDFCGSESMLLDPVSDLYDRVFTYFLFVSAAVAVTCSYIGVMIAARSASTDKASAQKACKTLLLHLVQLGLSLCSTIHNPLLVVISKVLSRLVLVRVQIVLYVCIIIFPRCLSALIYGIRDTNIRPVLMYHLCFKLRWS
>LOCXPOR108.313.HIT1.OR.2R.308.7tm_1.exons1.CM028914.1.Polydactylus_sextarius
YGNQSQTNITYEQQYQSLLGLVLFSITTTVPCCVFLYINGTMLFTLRSKPVFRETSRYILLYNLLFADTILLAESQLLYLVAACRIRLTYPVCGVLTLLANLMTLISPLTLMVMSLERYVAVCYPLRHATIITIKNTGVAITVVWAFSSLHILIRVILLLEIPFEDLQMKDFCAIESMLLDPVSVLYDKTYTNFLFVSAAVAVTCSYIGVMIAARSASTDKASAQKACKTLLLHLVQLGLSLCSTIHNPLLVVISKVLSRLVLVRVQIVLYVCIIIFPRCLSALIYGIRDNNIRPALMYHLCFQLRWS
>LOCXPOR109.314.HIT1.OR.2R.308.7tm_1.exons1.CM028914.1.Polydactylus_sextarius
YGNQSQTNITYEQQYQSLLGLVLFSITTTVPCCVFLYINGTMLFTLRSKPVFRETSRYILLYNLLFADTILLAQSQLLYLVATCRIRLTYPVCGVLTLLANLMTLISPLTLMVMSLERYVAVCYPLRHASIITIKNTGVAITVVWAFSSLHIFLQAILLLLFPFENLQMKDFCAIESMFLDPVSDLYDRAFTYFLFVSAAVAVTCSYIGVIIAARSASTNKASAQKGHKTLLLHLVQLGLSLCSTIHNPLLIAISKVLDRLVLVRVQIVLYVCIIIFPRCLSALIYGIRDNNIRPALMYHLCFQLRWS
>LOCXPOR112.315.HIT1.OR.2R.340.7tm_1.exons1.CM028914.1.Polydactylus_sextarius
MFLFQVLLNDEQKEIFFFRYYSVMSLLQPKVNITAGVQFQASQELMLFSTLSVGSSCSFLYINSVLLFTLRSKQVFCETSRYILLYNLLFADTAHLVSNVLLYLLASLRVKMTYYACGVVVLLSVLTVVISPLTLAVMSLERYVAVCYPLRHATIFTVRSTNMAIAVVWAFSFIHVLIRIFMLLYMFTKIHVNLYMSDFCSKEAIFFGPLFKDFEDVYASTVFLSVGLTIIASYIGVALVTRSISTNNASARKALQTLLLHLIQLSLILTSTLFSTVIVAIARTVGRLALVRVYNVCYVCLNILPRCLSALIYGLRDQTIRPVLMKNLCCGCKWSYFLNK
>LOCXPOR111.316.HIT1.OR.2R.309.7tm_1.exons1.CM028914.1.Polydactylus_sextarius
LMETVLFAMVTTVPCFVILLINGTMLYTLRSKPVFCETSRYILLFNLLVTDTVLLVQSQLLYLLAAGRIRLTYPLCGVFFMVSRITNEISPLTVVVMSLERYVAVCYPLRHATITTIRNTGVAIIVLWAFGSLNALTRILLILEFPFEELESLQMKDFCGKDNMLLDPMSVLYDKAITYFVFVSAGVAVTCSYIAVMIAARSASSADRASAQKARKTLLLHVVQLGFCVSSTVHNPILFSISKSLDRVIIIRIQIFLYLCIIILPRCLSSLIYGLRDKAIKPVLLHNLCCRWRHSPFASVIPTKEKVGI
>LOCXPOR112.317.HIT1.OR.2R.339.7tm_1.exons1.CM028914.1.Polydactylus_sextarius
FFLECVFLHDDQKEIFFFRYYSVMSLLQPKVNITGVQYHATQEVMLFGTLSVGSSCSFLYINSVLLFTLRSKQVFCETSRYILLYNLLFADTAHLVSNVLLYLLASLRVKMTYYACGVVVLLSVLTAVISPLTLAVMSLERYVAVCYPLRHATIFTVRSTSMAIAVVWAFSFIHVLIRIFMLLYMFTKIHVNLYMSDFCSKEAIFFGPLFKDFEDVYASTVFLSVGLTIIASYIGVALVTRSISTNNASARKALQTLLLHLIQLSLILTSTLFSTVIVAIARTVGRLALVRVYNVCFVFLNILPRCLSALIYGLRDQTIRPVLVKNLCCGCKWSYFLNK
>LOCXPOR113.318.HIT1.OR.2R.299.7tm_1.exons1.CM028914.1.Polydactylus_sextarius
NQSQINITIEQQYQGLLGLVLFSLMTTIPCCLFLTINGIMLFILRSKPVFCETSRYILLYNLLFADTMQLAKSQLMYLMAACRIRLTYPVCGVLTMLTDLTYYISPLTLVVMSLERYVAVCYPLRHATIITIRNTGLAITIVWAFSSLNVLSQVILLLQFPFQNLQMKDFCGSESILFDPVSILYDQTYTYFVFVSAGLAVTCSYIGVMIAARSASTDKASAQKACKTLLLHLVQLCLSLSSTVYNPLLIAISRVADRLAFVRIQTVIYICIVILPRCLSALIYGIKDNNIRPVLMYSV
>LOCXPOR114.319.HIT1.OR.2R.315.7tm_1.exons1.CM028914.1.Polydactylus_sextarius
MSHVNQSQTFNFTSQQYQGLVERIVFSTLIGTPCCVFLFINCTMLFTLRSKPVFRETSRYILLFNLLFADTAQLVFSQILYIIAACRLMLTYPVCGVLVMFTKLTNEISPLTLVVMSLERYVAVCFPLRHATIITIRNTALAITVVWGISLLNVLTRVLLLLNFPFEDLETLQMNEICSGIQLLLEPITDLYDKAYTYFLFASATVAIISSYTGVMVAARSASTDKASARKARNTLLLHLVQLGLNLFSSTHTSIVQSLSTILERLLISRLKSVFYVIIYILPRCLSCLIYGLRDQTIRPALLYHLCCHLTLPSA
>LOCXPOR115.321.HIT1.OR.2R.299.7tm_1.exons1.CM028914.1.Polydactylus_sextarius
STGQQYQGLLERILFSTLIGTPCCVFLFINGTMLFTLRSKPVFCETSRYILLFNLLFADTAQLAFSQLLYVIASCRIILTYPVCGVLFMFSKLTTDISPLTLVVMSLERYVAVCYPLKHATIINIRKTAEAITVVWGISLLNVLTRVVLLLNFSFEDLESLQMNEICSGIQLLLEPISVQYDKAYTYFLFASATVAIISSYTGVMVAARSASTDKASARKARNTLLLHLVQLGLNLFSNMHTSIVQFLSTILQRLVISRIKSVLYVVIYILPRCLSCLIYGLRDKTIRPVLLYHLCCRL
>LOCXPOR116.322.HIT1.OR.2R.315.7tm_1.exons1.CM028914.1.Polydactylus_sextarius
MSYMNQSQTLTFISLNSTGQQYQGLLERIVFSTLIGMPCCLFLFINCTMLFTLRSKPVFCETSRYVLLFNLLFADTAQLAFGQILYIIASCRVLLTYPMCGVLVMLTSLTNEICPLTLVAMSLERYVAVCYPLRHATIITIRNTALAIAVVWVISSLNVLTRVLLLLNYTFEELETLQMNEICSDVQLVLESKSDDYDKAYTCTLFISAVVAIIASYIGVMVAARSASTDKASACKARNTLLLHLVQLGLSLSSSMHTSIVQLLSAILPRLVIVRIKSVLYVVIYILPRCLTSLIYGLRDKTIRPVLLYHLCCRL
>LOCXPOR117.323.HIT1.OR.2R.315.7tm_1.exons1.CM028914.1.Polydactylus_sextarius
MSYVNQSQTVNVISLNSTGQQYQGLLERVVFSTLIGMPCCVFLFINCTMLFTLRSKPVFCETSRYVLLFNLLFADTAQLVFSQILYILASCRIILTYPVCGVLFMFSKLTTDISPLTLVVMSLERYVAVCHPLRHTTIITIRNTALAITVVWAVSMLNILIRVFLLVNFPFEDLESLQMTDVCSDLQLLLEPISDQYDKVYTYFIFASATAAIISSYTGVMVAARSASTDKASARKARNTLLLHLVQLGLNLFSNMHTSIIQFLSTILQRLVIVRVKSVLYVVIYILPRCLSSLIYGLRDQTIRPVLLYYLCCRL
>LOCXPOR118.324.HIT1.OR.2R.318.7tm_1.exons1.CM028914.1.Polydactylus_sextarius
MSYVNQSQTLTFISLNSTGQQYQGLLERIVFSTLIGTPCCVFLYINCTMLFTLRSKPVFCETSRYVLLFNLLFADTAQLAFSQLLYIIASCRLMLTYPVCGVLVMLTSLTNQISPLTLVVMSLERYVAVCYPLRHATIITIRNTASVIIVVWAISGLNIFTRVLLLSSNFPFEDLESLQMTDVCSNIVFVLDPITVLYDTAYTYFLFLSATVAIMSSYIGVMVAARSASTDKASARKARNTLLLHLVQLGLSLSSSMHTSIVQSLSTVLPRLVIVRIKSVFYVVIYILPRCLSCLIYGLRDQTIRPVLLYHLCCRLTL
>LOCXPOR119.325.HIT1.OR.2R.317.7tm_1.exons1.CM028914.1.Polydactylus_sextarius
MSYVNQSQTLTFISLNSTGQQYQGLMERVVFSTLIGTPCCLFLFINCTMLFTLRSKPVFRETSRYVLLFNLLFADTAQLVFSQLLYIIASCRLMLTYPVCGVLVMLTSLTNEISPLTLVVMSVERYVAVCYPLRHATIVTVRNTALAIIVVWGISVVNIIIRVNLLLNFPFADLESLQMKEICSDIQLILEPISDQYDKAYTYFLFASATAVILSSYIGVMIAARSASTDKASARKARNTLLLHLVQLGLSLSSSMHTSIVQSLATILPRLVIVRIKSALYVAIYILPRCLSSLIYGLRDQTIRPILLYYLCCRLTL
>LOCXPOR120.326.HIT1.OR.2R.318.7tm_1.exons1.CM028914.1.Polydactylus_sextarius
MSYVNQSQTLTFISLNSTSQQYQGLLERIVFSTLIGTPCCVFLFINCTMLFTLRSKPVFRETSRYVLLFNLLFADTAQLAFSQLLYIIASCRLMLTYPVCGVLFMFSKLTTDISPLTLVVMSLERYVAVCHPLRHTTIVTIRKTAEAITVVWGISLLNVLTRVVLLLNFPFEDLESLQMTEICSSITVLLGPVSVLYDKAYTYFLFVSAAIAITSSYIGVMVAARSASTDKASARKARNTLLLHLVQLGLILSSSMHTSIVQSLSTVLPRLIIIRIKNVFYVVIYILPRCLSCLIYGLRDQTIRPVLLYYLCCHLKLS
>LOCXPOR122.327.HIT1.OR.2R.279.7tm_4.exons1.CM028914.1.Polydactylus_sextarius
MYCSLLSSTKTKELHQPMNIFTCMLSVNELYGSTALLPSVMALLLSETYEISVKWCMAQVYFLHTYASAEFCILAVMGYDRYVAICYPLHYQNIMSNSKIGKLIALAGLYPLIVFGSFYSLTLQLNFCGKFVPKLYCVNMELVKNSCSQPSYISAVGLGLIVLLIVPQVVMIVFSYVQILRVCRKLSRESQHNALKTCVPHLLSLLNYTISSMFEITQTRFNMNHLAAEARIFLSLYFVLLQPILNPVLYGLGTLIVRVHILKLLIRYKIFPTLLTKTI
>LOCXPOR121.328.HIT1.OR.2R.317.7tm_4.exons1.CM028914.1.Polydactylus_sextarius
MDNTTALTFTMTAYTVMENYKHWMFAVFFLLYLITIILNVLLITVIHQHKELHQPMNIFTCMLSVNELYGSTALLPSVMALLLSETYEISVKWCMAQVYFLHTYASAEFCILAVMGYDRYVAICYPLHYQNIMSNSKIGKLIALAGLYPLIVFGSFYSLTLQLNFCGKFVPKLFCVNMELVKNSCSKPSYISAVGLGLIVLLIVPQVVMIVFSYVQILRVCRKLSRESQHNALKTCVPHLLSLLNYTISTVFEITQTRFNMNHLAAEARIFLSLYFALLQPILNPVLYGLGTLIVRVHVLKLLIRYKIFPTLLTKTI
>LOCXPOR122.329.HIT1.OR.2R.317.7tm_4.exons1.CM028914.1.Polydactylus_sextarius
MDNTTALTFTMTAYTVMENYKHWMFAVFFLLYLITIILNVLLITVIHQHKELHQPMNIFTCMLSVNELYGSTALLPSVMALLLSETYEISVKWCMAQVYFLHTYVSAEFCILAVMGYDRYVAICYPLHYQNIMSNSKIGKLIALAGLYPLIVFGSFYSLTVQLNFCGKSVPKLYCVNMELVKNSCSKSSYISVVGLGILALFVVPQVVMIVFSYVQILGVCRKLSRESQHNALKTCVPHLLSLLNYTISSMFEIIQTRFNMNHVAGEVRIFLSLYFVLLPSILNPVLYGLGTQIVRVHILKLFIRYKILPTMITKAV
>LOCXPOR123.330.HIT1.OR.2R.302.7tm_1.exons1.CM028914.1.Polydactylus_sextarius
MNDTAEVTSTHQTPVRALLSMVPCLVFLYINGVMLFALLKKPSLLESSRYILFGHLLFTDSLQLLITMLLYIFAMTMVRMISYICIFVVLSASITVKMSPINLAVMSLERYVAICFPLRHADIATARTTSKAIAIMWTVASLDSVTQFFLFISLENTSFIVPTFCTRNSVLRLQIYSTLNKAFNIMYFTIVSIIILYTYIAIMSTVKSASSNSRNASKAHKTVLLHLFQLCLCLTSTLFDTINSRGQWSINATMTPQIQYALFVGLIIFPKCLSPLVYGLRDQTFRHVFKYYFTFGCNTRVK
>LOCXPOR124.332.HIT1.OR.2R.331.7tm_4.exons1.CM028924.1.Polydactylus_sextarius
MIEASVGRNFSHTTFVFRGFPQLQRHRRLLALPFSISYLSVLLGNFLLVHVIRRVQNLHTPMYLLICMLCVVDILVVTAIIPKLLLGFLFDWDEISLAGCLIQMFCTHFLSSVESTLLLAMALDRYVAICHPLRYAELIDSSMFVRLLLFTLVRSVSIMATLVALAGSLRFCDSNVIEHCYCDHMALVSLACDSTEKNSAAGLAVIVFFVGIDISLIFLSYVKILSTVLQATGAGEDRWKAFHTCGTHLIVMMCFYLVGSITFLSHNLNIPIPTDVNTFMGLMYIIFPATANPIIYGVRTKEIRNGFIRIFKIPTKKIMTIKVSPAEKEQT
>LOCXPOR125.334.HIT1.OR.2R.305.7tm_4.exons1.CM028924.1.Polydactylus_sextarius
IINSSQLHHFTLAAYFDIGMFKYLCFIVILLLYVFIIFVNVLLITVIYMNRNLHEPMYLFLCSLFVNELYGSTGLFPSLLRNILSDSHTISLPLCFLQIFIVYSYGSVEFLNLAVMSFDRYLSICHPLQYNTRMTYKRVAVLLAVTWLPPIIVNFLTLPLIIRLQFCGNIINKVYCDNHSVVKLSCFDTTINNVYGLIISAISVFAPLILILYTYMRILKVCFNGSSQTRQKAVSTCTPHLASLINFTFGACFEILQSRFNMKQVPDVLRIILSLYFFTCPPIFNPVMYGLKLSKIRVTCKSLMF
>LOCXPOR126.336.HIT1.OR.2R.306.7tm_4.exons1.CM028924.1.Polydactylus_sextarius
MTNFTQVSYFTFAAYVDTGSLKYLFFVVVLLLYIITVGINVLLIVVICMNRSLHEPMYMFLCSLFVNEVYGSTGLLPSLLLHILSDIHTVSASFCFLQIYCVHTYGAVEYFSLAAMSYDRYLAICHPLQYNTRMTSSKITKLIAVTWLFPLLACILVIYLHSQSNQCRNIIHKVYCDSHSVVKLACSDTRFVNMYGLICSFGTILGCLVFIIFAYMKILLVCFRGSTQTRQKAVSTCTPHLASIFNFTFGASFELLQSRFDMKSVPNMMRIFLSLYWLTVQPLFNPVMYGLNLSKIRLKVKSLMSD
>LOCXPOR127.338.HIT1.OR.2R.306.7tm_4.exons1.CM028924.1.Polydactylus_sextarius
MTNFTQVSYFMFAAYIDTGSFKYLFFVVVLLFYIITVGINMLLIVIICVNRSLHEPMYVFLCNLLVNELYGSVGLLPSLLVQILSDIHTVSLPVCFLQIYCVHTYGGVEYLSLAIMSYDRYLAICHPLQYNTRMTSSKITKLIAVTWLFPLLACIFVIYLHSQSNQCRNIIHKVYCDSHSVVKLACSDTRFVNIYGLICSFGTILGCLVFIIFAYMKILLVCFRGSTQTRQKAVSTCTPHLASIFNFTFGASFELLQSRFDMKSVPNMMRIFLSLYWLTAQPLFNPVMYGLNLSKIRLKVKSLMSD
>LOCXPOR128.340.HIT1.OR.2R.306.7tm_4.exons1.CM028924.1.Polydactylus_sextarius
MTNFTQVSYFTFAAYVDTGSLKYLFFVVVLLLYIITVGINMLLIVIICMNRSLHEPMYVFLCNLLVNELYGSTGLLPSLLVQILSDIHTVSLPVCFLQLYCVHAYGGVEYLSLAIMSYDRYLAICHPLEYNTRMTSSKITKLIAVTWLFPLVACIFVIYLHSQSNQCRNIIHKVYCDSHSVVKLACSDTRFVNLYGLICTFGTILGCLVFIIFAYMKILLVCFRGSTQTRQKAVSTCTPHLASIFNFTFGASFELLQSRFDMKSVPNMMRIFLSLYWLTAQPLFNPVMYGLNLSKIRLKVKSLMSD
>LOCXPOR129.342.HIT1.OR.2R.305.7tm_4.exons1.CM028924.1.Polydactylus_sextarius
IINSSQLHHFTLAAYFDTGMFKYLCFIVILLLYVFIIFANVLLITVISMNRSLHEPMYLFLCSLFVNELYGSTGLFPSLLRNILSDIHTVSLPLCFLQIFIVYSYGSVEFLNLAVMSFDRYLSICHPLQYNTHMTYKRVAVLLAVTWLLPIIIQFLTLSLIIRLQFCGNIINKVYCDNHSVVKLSCFDTTINNVYGLIFSAISVFAPLILILYTYMRILKVCFNGSSQTRQKAVSTCTPHLASLINFTFGACFEILQSRFNMKQVPNVLRIIISLYFLICPPIFNPVMYGLKLSKIRVTFKSLMF
>LOCXPOR130.344.HIT1.OR.2R.306.7tm_4.exons1.CM028924.1.Polydactylus_sextarius
MMNFTQVSYFTFAAYIDTGSLKYLIFVVVLLLYIITVGINMLLIVIICMNRSLHEPMYVFLCNLLVNELYGSVGLLPSLLVQILSDIHTVSLPVCFLQVYYVHTYGGVEYLSLVIMSYDRYLAICHPLQYNTRMTSSKITKLIAVTWLFPLLACIFAIYLHSQSNQCRNIIHKVYCDSHSVVKLACSDTRLVNIYGLICTFGTILGSLVFIIFAYMKILLVCFRGSTQTRQKAVSTCTPHLASILNFYFGACFEMIQSRFDMKSVSNVLRIFLSLYFLTFQPLFNPVMYGLKLSKIRVKVKDLMLN
>LOCXPOR131.346.HIT1.OR.2R.309.7tm_4.exons1.CM028924.1.Polydactylus_sextarius
RQRLIINSSQLHHFTLAAYFDTGMFKYLCFIVILLLYVFIIFANVLLITVISMNRSLHEPMYLFLCSLFVNELYGSTGLFPSLLRNILSDIHTVSLPLCFLQIFIVYSYGGVEFLNLAIMSFDRYLSICHPLQYNTHMTYKRVAVLLAVTWLLPIIIQFLTLPLIIRLQFCGNIINKVYCDNYSMVKLSCFDTTINNVYGLIICGISMFVPLILILYTYIRILKVCFSGTSQTRQKAVSTCTPHLASLINFTFGACFEILQSRFNMKQVPDVLRIFLSLYFLICPPIFNPVMYGLKLSKIRVTFKSLMF
>LOCXPOR132.348.HIT1.OR.2R.306.7tm_4.exons1.CM028924.1.Polydactylus_sextarius
MTNFTQVSYFIFAAYVDTGSLKYLIFVVVLLLYIITVGINMLLIVIICVNRSLHEPMYLFLCNLLVNELYDSTGLLPSLLVQILSDIHTVSLPVCFLQIYNVHTYCGVEHLSLVIMSYDRYVAICYPLQYNTRMTSSKITKLIAVTWLFPLLACILVIYLDSQSDLCGNIIHKVYCDHHSVVKLACSDTSLVNIYGLICSFGTILGSLVFIVFAYMKILLVCFRGSTQTRQKAVSTCTPHLASILNFYFGACFEMIQSRFDMKSIPNVLRIFLSLYFLTFQPLFNPVMYGLKLSKIRVKVKDLMFN
>LOCXPOR133.351.HIT1.OR.2R.304.7tm_4.exons1.CM028924.1.Polydactylus_sextarius
MINYTQVSYFTLAAYFDTGVLKYLYFMVIMSLYIVIICANSLLVVIISVNRSLHEPMYIFLCSLCVNGVYGSTALFPSLLVQILSDIHTVSVSFCFLQIYSVHSYGAVEYLNLATMSYDRYLAICYPLQYSTRMTAKKIAVLIAVTWFYPCFAMVVLLSLTTPLQLCGNIIYKVYCDTHSVVKLGCSDTRVINFYGLLATFSTILGSLLVILYTYMKILVVCFNGSQQTRQKAVSTCTPHLASLLNFSFGACFEILQSRFNMSSFPNIVRIFLSLYFLTCQPLFNPVLYGLKLSKIRIICKNLL
>LOCXPOR134.355.HIT1.OR.2R.307.7tm_4.exons1.CM028924.1.Polydactylus_sextarius
MMNSSQISYFTLAAYFDTGYFKYFCFLIVLLLYIMIIFANLLLIVIICMNRSLHEPMYLFLCSLFVNELYGSTGLFPSLLFHILSDIHTVSASLCFLQIFCMYTYASIQFCNLSVMSYDRYLAICFPLQYNTHMTLNKVAVLIVVSWLYPLFGISVLISLSAPLQLCGNVISKVYCDNYSIVKLSCSDTTANNIYGISYTFTTVVLVTLILYTYMRILKLCFSGSSQTRQKAVSTCTPHLASLINFSCGCFFEVLQNRFDMKHVPNMLRIFLSLYWLTCQPLFNPVMYGLNITKIRITCKSVIFGKM
>LOCXPOR135.357.HIT1.OR.2R.308.7tm_4.exons1.CM028924.1.Polydactylus_sextarius
MMNSSQVSYFILAAYFDTGYFKYFCFLIVLLLYIIIIFANVLLIVIICMNRSLHEPMYLFLCSLFVNELYGSTALFPSLLFHILSDIHTVSASLCFLQIFCVYTYASIQFSTLSVMSYDRYLAICYPLQYNTHMTMNKVAVLIAVSWLYQFIAISGLISLSAPLQLCGNKITKVYCDNYSIVKMACSDTTVNNIYGLVNMVISLMCPLILIIYTYMRILKVCFSGSSQTRQKAVSTCTPHLASLINFSCGSFFEVLQNRFDMKHVPNMLRIFLSLYWLTCQPLFNPVVYGLNITKIRITCKSVIFGKM
>LOCXPOR136.359.HIT1.OR.2R.308.7tm_4.exons1.CM028924.1.Polydactylus_sextarius
MMNSSQVSYFVLAAYFDTGHVKYFCFIIVLLLYILIICANMLLIVIICMNRNLHEPMYLFLCSMFVNELYGSTGLFPSLLLHILSDIHTVSASFCFLQIFFVYTYACVQLGNLSIMSYDRYLAICYPLQYNTCMTLNKVALLIAVSWLCPFFAISGLISLSAPLQLCGNIIHKVYCDNYSIVKMACSDTTVNNIYGLIYMVISLMCPLILIIYTYMRILKVCFSGSSQTRQKAVSTCTPHLASLINFSCGSIFEILQNRFDMKHVPNMLRIFLSLYWLTCQPLFNPVVYGLNITKIRMTCKSVIFGKM
>LOCXPOR140.361.HIT1.OR.2R.307.7tm_4.exons1.CM028924.1.Polydactylus_sextarius
MTNFTQVSYFILTAYVNNAFLKPVSFMIVMLLYVAIICANLLLIVIICVNRSLHEPMYLFLCSLLVNELYGSTGLFPLLLVQMLSDIHTVSAFFCFLQIYCVHTYGTVEYLSLAIMSYDRYLAICHPLQYNSHMTSSKIAWFIAVAWSVGILICLIMICISSSLQLCGNTIHKLYCDNYSVVKLSCSDTTFLNIAGLVSSFSAVVFPSILILYTYVRIIKVCLNGSKQTRHKAVSTCTPHLASLLNFTLGASFELLQSRFNMNNVPNMLRIFLSLYFLICQPLFNPLIYGLNLSKIYLIFKRLLVAE
>LOCXPOR138.363.HIT1.OR.2R.305.7tm_4.exons1.CM028924.1.Polydactylus_sextarius
MMNSSQVSYFILAAYFDTGHFKYFCFIIVLLLYIIIIFANVLLIVIICMNRNLHEPMYLFLCSLFVNEVYGSTGVFPSLLLHILSDIHTVSTSLCFLQIFCVYTYVSAEFFNLTIMSYDRYLAICCPLQYNTRMTHSKISVLIAITWSYAAVVCLIPITLSSPLQLCGNIINKVYCDNFSIVRLSCTDTTINNIYGLFGTSLVILSSLTLILYSYMKIFKVCYSGSRQTRQKAISTCTPHLASLINFSFGACFEILQNRFDMSKDPNSLRIFLSLYWLTCQPLLNPVLYGLNLSSIRVICKSLIF
>LOCXPOR139.365.HIT1.OR.2R.309.7tm_4.exons1.CM028924.1.Polydactylus_sextarius
MMNSSQVSFYFTLAAYFDTGYFKYFCFFIVLFLYIIIICANVLLIVIICMNSNLHEPMYLYLCSLFVNELYGSTALFPSLLFHIISDIHTVSASLCFLQIFCVHTYAVVQFVNLAVMSYDRYLAICHPLQYNMNMTQHKTTILISLTWLYPFITISVLISLSAPLQLCRNVINKVYCDNYSIVKLACYDITVNNIYGLIYTVISVIFPFISILYTYMRILKVCYSGSSQTRQKAVSTCTPHLASLINYTFGVCFEILQSRFNMTHVSNMLRIFLSVYWLTCQPLFNPVVYGLNITKIRITCKSVIFGKM
>LOCXPOR140.367.HIT1.OR.2R.307.7tm_4.exons1.CM028924.1.Polydactylus_sextarius
MTNFTQVSYFILTAYVNNAFLKPVSFMIVMLLYVAIICANLLLIVIICVNRSLHEPMYLFLCSLLVNELYGSTGLFPLLLVQMLSDIHTVSAFFCFLQIYCVHTYGTVEYLSLAIMSYDRYLAICHPLQYNSHMTSSKIALFIAVAWSAGILICLIMICMSSSLQLCGNTIHKLYCDNYSVVKLSCSDKTFLNIAGLVSSFSAVVFPSILIVYTYVRIIKVCLNGSKQTRHKAVSTCTPHLASLLNFTLGASFELLQSRFNMNNVPNMLRIFLSLHFLICQPLFNPLIYGLNLSKIYLIFKRLLVAE
>LOCXPOR141.369.HIT1.OR.2R.308.7tm_4.exons1.CM028924.1.Polydactylus_sextarius
IMNSSQVSYFTLAAYFDTGYFKYFCFFIVLLLYIIIICANVLLIVIICVNRSLHEPMYLFLCSLFVNELYGSTALFPSLLFHILSDIHTVSTSLCFLQIFCVHTYAGVQFVNLAVMSYDRYLAICHPLQYNMNMTQHKTTILISLTWLYPFITISVLISLSAPLQLCRNVINKVYCDNYSIVKLACYDITVNNIYGLIYTVISVIFPLISILYTYMRILKVCYSGSSQTRQKAVSTCTPHLASLINYTFGVCFEILQSRFNMTHVSNMLRIFLSVYWLTCQPLFNPVVYGLNITKIRITCKSVIFGKM
>LOCXPOR142.372.HIT1.OR.2R.308.7tm_4.exons1.CM028924.1.Polydactylus_sextarius
MMNFSQVSYFILAAYFDTGYFKYSCFIIVLSLYVIIIFANVLLIVIICVNRSLHEPMYLFLCSLFVNELYGSTGLFPSLLLHILSDIHTVSASFCFLQIFCVYTYASIQFNNLSVMSYDRYLAICYPLQYNTHMTLNKVAVLIAVSWLCQFFAISVLISLSAPLQLCGNVINKVYCDNYSIVKLSCSDTTVNNIYGLILTVIGIIFPLILIIYTYMRILKVCFSGSSRTRQKAVSTCTPHLASFINFSCGSLFEVLQNRFDMNHVPNMLRIFLSLYWLTCQPLFNPVVYGLSITKIRITCKSVIFGKI
>LOCXPOR143.374.HIT1.OR.2R.303.7tm_4.exons1.CM028924.1.Polydactylus_sextarius
MMNSSQVSYFVLTAYTDTGLFKYIYFLISLLLYVSIIVANVLLIVIICMNRSLHEPMYLFLCSLFVNELYGSTGLFPALLLHILSDIHTVSVSFCFLQIFCLYMYGNVEFYSLAAMSYDRYLAICHPLKYRENMTSNKVAVLIAVSWLFPILNMIVMISLNASLQLCGNIINKVYCDNYSVVKLACSSVTVNNIYGLFYTFIILAGLMVLNLYSYIRILKVCFSGSKQTRQKAISTCSPHLASLINFSCGCFIEVLQSRFDVSRVPSVIRVFLSLYFITCQPLFNPLLYGLNLTKIRNMCKKL
>LOCXPOR145.376.HIT1.OR.2R.305.7tm_4.exons1.CM028924.1.Polydactylus_sextarius
MINSSQVSYFTLAAYFDTGYFKYFYFLIVMLLYIIIIFANVLLIVIICMNRSLHEPMYLFLCSLFVNELYGSTGLFPSLLLHILSDIHTVSAFFCFMQSFCLYSYTSVEYLNLAIMSYDRYLAICFPLQYNTMMTYNKVAMLLAVVWLPPLLVNCIALLSTAQLQLCGNIINKVYCHNSSIVKLACSGSFAINLRGLLLSLAFVSGPFILILYTYMRILKVCFSGSTQTRQKAVSTCTPHLASIVNFSFGAASELLQSRFNMNNLPHVLRIFLSLYFLAFQPFFNPLIYGLNLSKIRVTCKSLIL
>LOCXPOR145.378.HIT1.OR.2R.307.7tm_4.exons1.CM028924.1.Polydactylus_sextarius
MINSSQVSYFTLAAYFDTGYFKYFYFLIVMLLYIIIICANVLLIVIICMNRSLHEPMYLFLCSLFVNELYGSTGLFPSLLLHILSDIHTVSAFFCLMQSFCLYSYGSVEYLNLAIMSYDRYLAICFPLQYNTMMTYNKVAMLLAVVWLPPLFVNCIALLSTAQLQLCGNIINKVYCHNSSIVKLACSGSFAINLRGLLVSLAVVGGPFMLILYTYMRILKVCFSGSTQTRQKAVSTCTPHLASIFNFSFGAASELLQSRFNMNNLPHVLRIFLSLYFLAFQPFFNPLIYGLNLSKIRVTCKSLILAA
>LOCXPOR145.380.HIT1.OR.2R.305.7tm_4.exons1.CM028924.1.Polydactylus_sextarius
MMNSSQVSYFTLAAYFDTGYFKYFYFLVVLLLYIIIICANVLLIVIICMNRNLHEPMYLFLCSLFVNELYGSTGLFPSLLLHILSDIHTVSAFFCFMQSFCLYSYASVEYLNLAIMSYDRYLAICFPLQYNTMMTYNKVAMLLAVVWLPPLLVNCIALLSTAQLQLCGNIINKVYCHNSSIVKLACSGSFAINLRGLLLSLAVVGGPFILILYTYMRILKVCFSGSTQTRQKAVSTCTPHLASIFNFSFGAASELLQNRFNMNNLPHVLRIFLSLYFLAFQPFFNPLIYGLNLSKIRVTCKSLIL
>LOCXPOR147.382.HIT1.OR.2R.307.7tm_4.exons1.CM028924.1.Polydactylus_sextarius
MMNSTHGSYFILAAYFDTGYFKYFCFLIVLLLYIIIIFANMLLIVIICVNRNLHEPMYLFLCSLFVNELYGSTGLFPLLLLHILSDIHTVSASLCFLQIFCLFTYANVQFCNLTIMSYDRYLAICHPLQYNTRMTSNKVAILIAVVWFFNFSEVAVMISLSAPLQLCGNIINKVYCDNYSIVKLACSDTSANNIYGFLHMFTFILGLIILILYTYIRILKICLSGSKETRRKAVSTCTPHLASLLNFSIGCFFEILQSRFNMSHLPNMLRIFLSLYFLTCPPLFNPVMYGLNISKIRVMCKNLVSAK
>LOCXPOR148.384.HIT1.OR.2R.307.7tm_4.exons1.CM028924.1.Polydactylus_sextarius
MMNSTHGSYFILAAYFDTGYFKYFCFLIVLLLYIIIIFANLLLIVIICVNRNLHEPMYLFLCSLFVNELYGSTGLFPLLLLHILSDIHTVSASLCFLQIFWLFTYANVQFFNLTAMSYDRYLAICHPLQYNTRMTSNKVAILIAVIWFFPFSEVAVMISLSAPLQLCGNIINKVYCDNYSIVKLACSDTSASNIYGFLYMFTVILGLIILILYTYIRILKICLSGSKETRRKAVSTCTPHLASLLNFSIGCFFEILQSRFNMSHLPNMLRIFLSLYFLTCPPLFNPVMYGLNISKIRVMCKNLVSAK
>LOCXPOR149.386.HIT1.OR.2R.307.7tm_4.exons1.CM028924.1.Polydactylus_sextarius
MNTTHGSYFILAAYFDTGYFKYFCFIIVLLLYIIIIFANMLLIVIICLNRNLHEPMYLFLCSLFVNELYGSTGLFPLLLLHILSDIHTVSASLCFLQIFWLFTYANIQFCNLTIMSYDRYLAICHPLQYNTRMTSNKVAILIAVIWFFPFSEVAVMVSLSAPLQLCGNIINKVYCDNYSIVKLACSDITVNNVYGLVYSFIIIGCVVFVTFYTYIKILKVCFSGCKQTRQKAISTCTPHLASLLNFCIGGFFEVTQSRFNMNRLPNILRIFLSLYWLTCQPLLNPILYGLNLSKIRIICKSLVFGKM
>LOCXPOR150.388.HIT1.OR.2R.299.7tm_4.exons1.CM028924.1.Polydactylus_sextarius
MMNSTHGSYFILAAFFDTGYFKYFCFLIVLLLYIIIICANLMLIVIICVNRNLHEPMYLFLCSLFVNELYGSTGLFPLLLLHILSDIHTVSASLCFLQIFWLFTYANVQFCNLTIMSYDRYLAICHPLQYNTRMTSNKVAILIAVIWFFPFSEVAVMVSLSAPLQLCGNIINKVYCDNYSIVKLACSDTSANNIYGFLHMFTVILGLIILILYTDIRILKICLSGSKETRRKAVSTCTPHLASLLNFSIGCYFEILQSRFNMSHLPNMLQIFLSLYFLTCPPLFSPVMYGLNIYKIYLT
>LOCXPOR151.390.HIT1.OR.2R.307.7tm_4.exons1.CM028924.1.Polydactylus_sextarius
MNSTHGSYFILAAYFDTGYFKYFCFLIVLLLYIIIICANLLLIVIICVNRNLHEPMYLFLCSLFVNELYGSTGLFPLLLLHILSDIHTVSASLCFLQIFWLFTYANVQLCNLTIMSYDRYLAICHPLQYNTRMTSNKVAILIAVIWFFPFSEVAVMVSLSAPLQLCGNIINKVYCDNYSIVKLACSDVTVNNVYGLVYTFIIIGCVVFVTFYTYIKILKVCFSGCKQTRQKAISTCTPHLASLLNFCIGGFFEVTQSRFNMNRLPNMLRIFLSLYWLTCQPLLNPILYGLNLSKIRIICKSIVFGKM
>LOCXPOR152.392.HIT1.OR.2R.299.7tm_4.exons1.CM028924.1.Polydactylus_sextarius
MMNSTHGSYFILAAYFDTGYFKYFCFLIVLLLYIIIIFANLMLIVIICVNRNLHEPMYLFLCSLFVNELYGSTGLFPLLLPHILSDIHTVSASLCFLQIFWLFTYANVQFCNLTIMSYDRYLAICHPLQYNTRMTSNKVAILIAVIWFFPFSEVAVMVSLSAPLQLCGNIINKVYCDNYSIVKLACSDTSANNIYGFLHMFTVILGLIILILYTDIRILKICLSGSKETRRKAVSTCTPHLASLLNFSIGCYFEILQSRFNMSHLPNMLQIFLSLYFLTCPPLFSPVMYGLNIYKIYLT
>LOCXPOR153.394.HIT1.OR.2R.307.7tm_4.exons1.CM028924.1.Polydactylus_sextarius
MNTTHGSYFILAAYFDTGYFKYFCFLIVLLLYIIIIFANMLLIVIICVNRNLHEPMYLFLCSLFVNELYGSTGLFPLLLFHILSDIHTVSASLCFLQIFWLFTYANVQLCNLTIMSYDRYLAICHPLQYNTRMTSNKVAILIAVIWFFPFSEVAVMVSLSAPLQLCGNIINKVYCDNYSIVKLACSDVTVNNVYGLVYTFIIIGCVVFVTFYTYIKILKVCFSGCKQTRQKAISTCTPHLASLLNFCIGGFFELTQSRFNMNRLPNMLRIFLSLYWLTCQPLLNPILYGLNLSKIRIICKSIVFGKM
>LOCXPOR154.396.HIT1.OR.2R.299.7tm_4.exons1.CM028924.1.Polydactylus_sextarius
MMNSTHGSYFILAAYFDTGYFKYFCFLIVLLLYIIIIFANLMLIVIICMNRNLHEPMYLFLCSLFVNELYGSTGLFPLLLFHILSDIHTVSASLCFLQIFWLFTYANVQLCNLTIMSYDRYLAICHPLQYNTRMTSNKVAILIAVIWFFPFSEVAVMVSLSAPLQLCGNIINKVYCDNYSIVKLACSDTSANNIYGFLHMFTVILGLIILILYTDIRILKICLSGSKETRRKAVSTCTPHLASLLNFSIGCYFEILQSRFNMSHLPNMLQIFLSLYFLTCPPLFSPVMYGLNIYKIYLT
>LOCXPOR155.398.HIT1.OR.2R.308.7tm_4.exons1.CM028924.1.Polydactylus_sextarius
MMNTTHGSYFILAAYFDTGYFKYFCFLIVLLLYIIIICANVLLIVIIFVNRNLHEPMYLFLCSLFVNELYGSTGLFPLLLLHILSDIHTVSASLCFLQIFWLFTYANVQLCNLTIMSYDRYLAICHPLQYNTRMTSNKVAILIAVIWFFPFSEVAVMVSLSAPLQLCGNIINKVYCDNYSIVKLACSDITVNNVYGLVYTFIIIGCVVFVTFYTYIKILKVCFSGCKQTRQKAISTCTPHLASLLNFCIGGFFELTQSRFNMNRLPNMLRIFLSLYWLTCQPLLNPILYGLNLSKIRKICKSIVFGKM
>LOCXPOR156.400.HIT1.OR.2R.300.7tm_4.exons1.CM028924.1.Polydactylus_sextarius
MNSTYIPYFKLSAYFSTNNLNYLFFLIVLLLYIIIIFANVLLIVIICMNRSLHEPMYLFLCSLFVNELYGSTGLFPSLMLHILSDIHTVSVSFCFLQIFCVYSYGSVEFAILAVMSYDRYFAICLPLQYTTHMTYKRIATLIVLSWLTPFLAIVVLISLIIRLHLCGNVIHKVYCDNYSIVKLSCHDTTVNNIYGLVATFVTILLPASLIFYTYLKILKVCFSGSKQTRRKAVSTCTPHLASLINFSVGCFFEILQSRFNMSSVPNMLRIFLSLYFLTCPPLLNPVMYGLNISKIRVMCK
>LOCXPOR157.402.HIT1.OR.2R.305.7tm_4.exons1.CM028924.1.Polydactylus_sextarius
STLSYFIFSTYIHVGSLRYLYFVLTGMLYMVIVLVNVLLIVIICVNRSLHEPMYLFLCSLFVNELYGSTGLFPFLLIQTLSDVHTVSVPFCFLQIFCLYTYAHVEFCNLAVMSYDRYLAICCPLQYNARMTFNKAVIFIAVMWFYSFAKVLMTVSLNVRLLLCGNVINSLYCHNYLVVRLACSGTEVNNIYGLIGVVVTVLVPLLPILFSYTEILKVCFSGSNQTRQKAVSTCTPHLASLLNFSFGCVFEILQSRFDISGLPTLLRIILSLYFLLIQPLLNPIMYGLQMSKVRNTCKRVLCYRML
>LOCXPOR158.404.HIT1.OR.2R.305.7tm_4.exons1.CM028924.1.Polydactylus_sextarius
STLSYFIFSTYIHVGSLRYLYFVLTGMLYMIIVLVNVLLIVIICVNRSLHEPMYLFLCSLFVNELYGSTGLFPFLLIQILSDIHTVYIPFCFLQIFCLYTYVHVEFCNLAVMSYDRYLAICCPLQYNARMTVNNAVIFIGVMWFYSFAKVLMTVSLNVRLLLCGNVINSLYCHNYLVVRLACSGTEVNNIYGLIGVVVTVLVPLLPILFSYTEILKVCFSGSNQTRQKAVSTCTPHLVSLLNFSFGCLFAVLQSRFDISDLPTLLRIILSLYFLLIQPLLNPIMYGLQMSKVRNTCKRVLCYRML
>LOCXPOR159.406.HIT1.OR.2R.306.7tm_4.exons1.CM028924.1.Polydactylus_sextarius
MMNSTPSTLSYFILGAYLHIGNLRYLCFLITVLLYVFILVANTSLIMIICVNRSLHEPMYLFLCSLFVNELYGSTGLFPMLLLQILSDIHTVSASLCFLQIFCIYTYGSVEFLNLAIMSYDRYLAICCPLQYNTRMTSNHVAALIIMVWFYSFVKFLVTLSLNIRLQLCGNIINNLYCHNYLVVRLACSDTKVNNIYGLFGIFLTILVPLLPILFSYLKILQVCFSASNQTKQKAISTCTPQLVSLINFSFGSCFEIVRSRFDMSSVPGVLRLTLSLYFLLIQPLLNPLMYGLQMSKIRQTCKKLF
>LOCXPOR160.407.HIT1.OR.2R.304.7tm_4.exons1.CM028924.1.Polydactylus_sextarius
MNNSSELVLVLQGLSGSSSGRHLYFLLALLTYVFTLLVNVTLVVTVILEKTLHEPIYIFLSNLCVNGICGASSFYPKLLHDLLADTHVITRSSCLAQIFAVYNYVFVEFTSLTVMAYDRFLAICRPLQYRALMTSQRVAQLLLLSWSFSLLETAVGCALTARLPLCHRHVRTAFCTNWEVVRLSCADTTLNNIYGAVLMASHLSQTALILVSYAHLIRASLRSRSDRRKFVQTCLPHFVTLLVFTLSLMFDAMYARFGGGGGVTLQALRAALAAEFVVVPPLVNPIIYGINLQQVRSRILRNLT
>LOCXPOR164.409.HIT1.OR.2R.312.7tm_4.exons1.CM028924.1.Polydactylus_sextarius
SSLSYFILAAYFHTGSLRYLFFILTALTYVVIVVSNVLLIVIICVNRNLHEPMYLLLCSLFVSELYGSTGVFPPLLLHILSDIHIISPSFCFLQIFCLYSYVNAELCNLAVMSYDRYLAICCPLQYHSYMSNRRVLLVIALIWFYSFVRCFINVCLTLRLTLCGNVIHSLYCHNFLVVRLACSDTTVNNAYGLLGIFLSVVIPLLLMCVSYFQILQVCLNGSGGMIARQKAISTCSPQLVSLVNFSFGCLFEIIQTRFDLLSLPIGLRLFLSLYFVIMQPLASPIIYGMKMSKIREKCNQIFNMKKNNDTDE
>LOCXPOR164.412.HIT1.OR.2R.312.7tm_4.exons1.CM028924.1.Polydactylus_sextarius
SSLSYFILAAYFHTGSLRYLFFILTALTYVVIVVSNVLLIVIICVNRNLHEPMYLLLCSLFVNELYGSTGLFPSLLLHILSDIHTVSASLCFLQIFCLYSYVSVELCNLAVMSYDRYLAICCPLQYHSYMTNRRVLLVIALIWFYSFVRCFINVCLTLRLTLCGNVIHSLYCHNFLVVRLACSDTTVNNAYGLLGVFLSILVPLLLIVVSYIQILQVCLNGSGGMMARQKAISTCSPQLVSLVNFSFGCLFEIIQSRFDLRSLPIGLRLFLSLYFGILQPLVSPIIYGMKMSKIRQKCNRIFNMKKKHNNTN
>LOCXPOR163.414.HIT1.OR.2R.301.7tm_4.exons1.CM028924.1.Polydactylus_sextarius
SSLSYFILAAYFHTGSLRYLFFTLTALTYVVIVVSNVLLIVIICVNRNLHEPMYLLLCSLFVSELYGSTGLFPPLLLHILSDIHTVSASFCLLQIFCLYSYVNAELCNLAVMSYDRYLAICCPLQYHSYMTNRRVLLVIALIWFYSFVRCFINVCLTLRLTLCGNVIHSLYCHNFLVVRLACSDTTVNNAYDLLSVFLSVVIPLLLMCVSYVQILQVCLNGSGGMIARQKAISTCSPQLVSLVNFSFGCLFEIIQTRFDLISLPTGLRLFLSLYFGILQPLISPIIYGMKMSKIREKCNQI
>LOCXPOR164.416.HIT1.OR.2R.312.7tm_4.exons1.CM028924.1.Polydactylus_sextarius
SSLSYFILAAYFHTGSLRYLFFTLTALTYVVIVVSNVLLIVIICVNRNLHEPMYLLLCSLFVNELYGSTGLFPSLLLHILSDIHTVNASLCFLQIFCLYSYVNAELCNLAAMSYDRYLAICCPLQYHSYMTNRRVLLVIALIWFYSFVRCFINVCLTLRLTLCGNVIHSLYCHNFLVVRLACSDTTVNNAYGLLSVFLSVVIPLLLMCVSYVQILQVCLNGSGGMIARQKAISTCSPQLVSLVNFSFGCLFEIIQSRFDLRSLPIGLRLFLSLYFGILQPLISPIIYGMKMSKIREKCNRIFNMKKKHNNTD
>LOCXPOR165.418.HIT1.OR.2R.301.7tm_4.exons1.CM028924.1.Polydactylus_sextarius
SSLSYFILAAYFHTGSLRYLFFILTALTYVVIVVSNVLLIVIICVNRNLHEPMYLLLCSLFVSELYGSTGLFPPLLLQILSDIHIISPSFCFLQIFCLYFYVNVELCNLAVMSYDRYLAICCPLQYHSYMTNRRVLLVIALIWFYSFVRCFINVCLTLRLTLCGNVIHSLYCHNFLVVRLACSDTTVNNAYSLLAVFLSILIPLLLIMVSYVQILQVCLNGSGGMIARQKAISTCSPQLVLLVNFSFGCLFEIVQSRFDLRSLPTGLRLFLSLYFGILQPLISPIIYGMKMSKIRQKCNRI
>LOCXPOR166.420.HIT1.OR.2R.304.7tm_4.exons1.CM028924.1.Polydactylus_sextarius
MMNNTHVSYFILTAYIDIGVFRYLFFLIVLLLYIIIIFANVLLIVIICVNRRLHEPMYLFLCSLFVNEVYGSTGLFPSLLLHILSDIHTVSVSFCFLQIFCLYFYGGLEFLMLAVMSYDRYLAICYPLQYNTLMTVNRVAMLIAVTWLYSVLSISVTISLSAPLQLCGNNINKVYCDNYFIVRLSCFDTTVINMYGLAATALIIFAPLILIIYTYMRILKVCFSGSTQTRQKAVSTCTPHLASLINFTFGVCFEILQSRFDMKHVPDVLRIFLSLYWLTCQPLFNPLMYGLRLSKIRNICKNLC
>LOCXPOR167.422.HIT1.OR.2R.308.7tm_4.exons1.CM028924.1.Polydactylus_sextarius
VMNTSQVSYFILAAYFDIGPLKYLCFLIVLLLYIIIICANVLLIVIICMNRNLHEPMYLFLCSLFVNELYGSTGLFPSLLLHILSDIHTVSASLCFLQIFCVYSYVCVEFYTLAVMSYDRYVAICHPLHYNTQMTVQKTTTLIVVTWFPAFFVVVGTVALTSSLQFCGNIIINVHCVNYSIVKLACSDTTANNIYGLFVSAFSVFVPLSLILYTYMRILKVCFSGSSQTRQKAVSTCTPHLASLINFTFGVCFEILQSRFDMSRVPDVLRIILSLYFLTCQPLFNPVMYGLKLSKIRNICERLLCSSV
>LOCXPOR168.424.HIT1.OR.2R.312.7tm_4.exons1.CM028924.1.Polydactylus_sextarius
VMVNSTENTYFILAAYFDTGLFKYFCFLIVLLLYIIIIIANVLLIVIICMNRSLHEPMYLFLCSLFVNEVYGSTGLFPSLLFHILSDIHTVSASLCFLQIFCIYWYGSVEFTNLAIMSYDRYLAVCHPLHYNTYMTPDKVTLLIAVTWFPPFVAVSVTTCLSASLQLCDSIINKVYCDNYTVIKLACSDSTVNNLYELIVGFLTVCVPVFVILYTYMRILKVCFNGSSQTRQKAVSTCTPHLASLINYFFGVCFEVLQSRFDMKRVPQMLRIFLSLYFLTCQPLFNPVMYGLNTSKIRIICKSLVLNCVGKC
>LOCXPOR169.426.HIT1.OR.2R.312.7tm_4.exons1.CM028924.1.Polydactylus_sextarius
VMVNSTENTYFILAAYFDTGLFKYFCFLIVLLLYMVIICANVLLIVIICMNRSLHEPMYLFLCSLFVNEVYGSTGLFPSLLLHILSDIHTVSASLCFLQIFCIYSYGSVEFTNLAIMSYDRYLAVCHPLHYNTHMTSEKVTFLIAVTWFPHVVAVSVTTCLSASLQLCDSIINKVYFDNYTVIKLACSDTTVNNLYELIVASLTVCVPISVILYTYMRILKVCFNGSSQTRQKAVSTCTPHLASLINFSFGVCFEVLQSRFDMKRVPQTLRIFLSLYFLTCQPLFNPVMYGLNMSKIRIICKSLVLNCVGKC
>LOCXPOR170.427.HIT1.OR.2R.312.7tm_4.exons1.CM028924.1.Polydactylus_sextarius
VMVNSTENTYFILAAYFDTGLFKYFCFLIVLLLYMVIICANVLLIVIICMNRSLHEPMYLFLCSLFVNEVYGSTGLFPSLLLHILSDIHTVSASLCFLQIFCIYSYGSVEFTNLAIMSYDRYLAVCHPLHYNTHMTSEKVTFLIAVTWFPHVVAVSVTTCLSASLQLCDSIINKVYCDNYTVIKLACSDTTVNNLYELIVASLTVCVPISVILYTYMRILKVCFNGSSQTRQKAVSTCTPHLASLINFSFGVCFEVLQSRFDMKRVPQTLRIFLSLYFLTCQPLFNPVMYGLNMSKIRIICKSLVLNCVGKC
>LOCXPOR171.428.HIT1.OR.2R.300.7tm_4.exons1.CM028924.1.Polydactylus_sextarius
IMMNSTRVSYFTLASYFDTGPLKYVYFLIVLLLYIIIIFANMLLIVIICMNRSLHEPMYLFLCSLFVTELYGSTGLFPSLLLHILSDIHTVSASLCFLQIFCIHTYVCVQYLSLAVMSYDRYLAICFPLQYNTQMTTKRIALLIAVSWLFPVSTIIVLMSLSLSLQLCGNIIHKVYCHNYSIVRLSCTDTTVNNIYGVIFTVISVIIPLLLIFYTYMRILKVCYRGCKETRQKAVSTCTTHLASLINFSCGACFEIIQSRLDMSRVPDILRIFLELYFLTCQPLFNPLMYGLKLSKIRNI
>LOCXPOR172.431.HIT1.OR.2R.300.7tm_4.exons1.CM028924.1.Polydactylus_sextarius
IMMNSTRVSYFTLASYFDTGPLKYLYFLIVLLLYIIIIFANVLLIVIICMNRSLHEPMYLFLCSLFVTELYGSTGLFPSLLLHILSDIHTVSASLCFLQIFCIHTYVCVQYLSLAVMSYDRYLAICFPLQYKTQMTTKRIALLIAVSWLFPVSTIIILMSLSLSLQLCGNIIHKVYCHNYSIVRLSCTDTTVNNIYGVIFTVIAVIIPLILIFYTYMRILKVCYRGCKETRQKAVSTCTTHLASLINFSCGACFEIIQSRLDMSRVPAILRIFLELYFLTCQPLFNPLMYGLKLSKIRNI
>LOCXPOR173.432.HIT1.OR.2R.309.7tm_4.exons1.CM028924.1.Polydactylus_sextarius
IMENFTQVSYFTLAAYFDTGLFKYFCFIIVLLLYIIIIFANVLLIVIICVNRNLHEPMYLFLCSLFVNEVYGSTGLFPSLLLHILSDIHTVSASFCFLQIFCIYSYGCVEFTNLAVMSYDRYLSICHPLHYNTQMTLQKVIQLIVLMWLFPFVAMAVVLSLSAPLQLCGNIINEVYCGNYSIVKLACSDTRVNNIYGMFSIAITVIIPFILILYTYIRILKVCFRGSSQTRQKAVSTCTPHLASLINFTFGSCFQIIQSRFDMSSVPRVVDILSSLYFLTCQPLFNPLIYGLNLSKISTICKCLFRGKV
>LOCXPOR174.433.HIT1.OR.2R.307.7tm_4.exons1.CM028924.1.Polydactylus_sextarius
IMGNLTQVSHFTLAAYFDTGLFKYFCFIIVLLLYIIIIFANVLLIVIICMNRNLHEPMYLFLCSLFVNEVYGSTGLFPSLMLHILSDIHTVSASLCFLQIFCVYSYGCVEFTNLAVMSYDRYLSICHPLHYNTHMTPQKVIQFIILLWLFSFLAIAVLLSLSAPLQLCGNIIHRVYCGNYSIVKLACFDTRVNNIYGLFFTVITIIVPLILILYTYIRILKVCFRGSSQTRQKAVSTCTPHLASLINFSFGSCFQILQSRFDMSSVPNFLGILLSLYFLTCQPLFNPLIYGLKLSKISTICKRLLRG
>LOCXPOR175.434.HIT1.OR.2R.307.7tm_4.exons1.CM028924.1.Polydactylus_sextarius
IMGNATQVSYFTLAAYFDTGVLKYLFFIIIMLLYIIIICANVLLIVIICMNRNLHEPMYLFLCSLFVNELYGSTSLYPFLLLHILSDIHIVSASFCFLQIFCVYSYVCVEFFNLAVMSYDRYLSICHPLQYNTYMTPKKVTLLIALTWLFPFLAMAVLLSLSAPLQLCGNIIHKVYCGNYSIVKLACFDTRVNNIYGFFVTVITVIVPLILILYTYIRILKVCFNGSSQTRQKAVSTCTPHLASLINFSFGSCFQILQSRFDMSNVPNILGILLSLYFLTCQPLFNPLIYGLKLSKINTICKRLLHG
>LOCXPOR176.435.HIT1.OR.2R.307.7tm_4.exons1.CM028924.1.Polydactylus_sextarius
MNSTQVSYFTLGAYFDVGLFKYLFFLIVMLLYILTVCANVLLIVIICVNRSLHEPMYLFLCSLFVNELFGSTGLFPFLLLQILSDIHTVSTSLCFLQNFCLYSYGGVEYLNLAIMSYDRYLAICCPLQYNTQMTFTKIAVLIGVTWFCPLLLCVVMISLSNSLQLCGNIINKVYCDNYSIVRLSCFDTTANNIYGLIVTSLSVFLPLILIFYTYMKILRICFSGCKQTRQKAVSTCTPHLASLINFSFGACFEILQSRFNMNSLPNILRIFLSLYWLTCQPLFNPMLYGLNLSKIRIICKSLVFPEM
>LOCXPOR177.437.HIT1.OR.2R.305.7tm_4.exons1.CM028924.1.Polydactylus_sextarius
IMMNSTEVLYFTLAAYFDTGYFKYLCFLIFMLLYILIICANVLLIVIICVNRSLHEPMYLFLCSLFVNEVYGSTGLFPSLLLHILSDIHTVSPSLCFLQIFCVYSYGSVEFTNLAIMSYDRYLAVCHPLHYNTHMTSDKVTFFIAVIWFPPFVAVFITTCLSASLQLCDSIINKVYCDNYTVIKLACSDTTVNNVYELIAASLTVCAPVFVILYTYMRILKVCLNGSSQTRQKAVSTCTPHLASLINFSFGCLFEILQSRFDMKHVPNMLRIFLSLYFLTCQPLFNPVMYGLNISKIRIICKSLV
>LOCXPOR178.438.HIT1.OR.2R.305.7tm_4.exons1.CM028924.1.Polydactylus_sextarius
IMMNSTPVSYFILTAYFDTGYFKYLCFLIFMLLYILIIFANLLLIVIICVNRNLHEPMYLFLCSLFVNEVYGSTGLFPSLLLHILSDIHTVSPSLCFLQIFCIYSYASVEFTNLAIMSYDRYLAVCHPLHYNTHMTSDKVTFFIAVIWFPPFVAVFITTCLSASLQLCDSIIDTVYCDNYTVIKLACSDTTVNNVYELIAASLTVCVPVSVILYTYMRILKVCLNGSSQTRQKAVSTCTPHLASLINFSFGCLFEILQSRFDMKHVPNMLRIFLSLYFLTCQPLFNPVMYGLNISKIRIICKSLV
>LOCXPOR179.439.HIT1.OR.2R.307.7tm_4.exons1.CM028924.1.Polydactylus_sextarius
MMNSTPVSYFILAAYFDTGYFKYLFFLIVLLLYTIIIFANVLLIVIICVNRSLHEPMYLFLCSLFVNELYGSTGLFPSLLLHILSDIHIVSVPICFLQIFCLHFYGNIEFLILAIMSYDRYLAICHPLHYNTIMTAKKVAMFTAIIWIYCFFAICVVISLSAPLQLCGNIINKVYCDNFSVVKLACSDTTVNNIYGVIYMFSIILGLIILILYTYIRILKVCFSGSSQTRQKAVSTCTPHLASLINFSIGSFFEILQSRFDMKHVPNMLRIFLSLYFLTCQPLFNPVMYGLKISKIRFICKNLFFWK
>LOCXPOR180.441.HIT1.OR.2R.309.7tm_4.exons1.CM028924.1.Polydactylus_sextarius
VMNSSEVSYFILAAYFDTGYFKYFYFLIVLLLYITIICANVLLIVIICMNRSLHEPMYLFLCSLFVNELYGSTGLFPSLLLHILSDIHTVSVSLCFLQIYCIHFYGSVEFFTLGVMSYDRYLAICCPLQYNTRMTSSKVAVFTSFVWLYSVLATVVMMSLSAPLQLCGNNINKVYCDNYSIVKLSCTDTTVNNIYGLVYMFSIIVSLIILILSSYVRILKICLRGSSQTRQKAVSTCTPHLASLINFSCGCFFEIVQSRFNMRHIPMSLRVFLSLYWLICQPLFNPVLYGINMSKVRFACKRLLLQKRL
>LOCXPOR181.443.HIT1.OR.2R.309.7tm_4.exons1.CM028924.1.Polydactylus_sextarius
LVNSTQVSYFTLAAYFDTGMFKYLYFLIVLMLYVSIICANVLLIMIICMIRNLHEPMYLFLCSLFVSELYGSTGLFPSLLLQILSDIHTVSASLCFLQVFCLYSYAGVEFFTLAIMSYDRYLAICYPLQYNTLMSSKKIAMLIAFTWFYPLLSNVLIVYGLTAPLPLCANIINKVYCDNYYIVKLSCSDTRVNNIFGLVHMFTVTLSLIVLILYTYLRILRVCFSGCKQTRQKAVSTCTPHLASLINFACGASFEVVQSRFNLNSLPDMFRIFLSLYWLAFQPLVNPLMYGLKMSKIRIVYKKLLRGEK
>LOCXPOR182.444.HIT1.OR.2R.309.7tm_4.exons1.CM028924.1.Polydactylus_sextarius
LVNSTQVSYFTLAAYFDTGMFKYLYFLIVLMLYVSIICANVLLIVIICMNRSLHEPMYLFLCSLFVNELYGSTGLFPSMLLQILSDIHTVSASLCFLQVFCVYSYGAIEFFTLAIMSYDRYLAICYPLQYNTLMTSKKIAMLTALTWFYPLLSNVLIVYGLTAPLPLCANIINKVYCDNYYIVKLSCSDTRVNNIFGLVHMFTVILGLIVLILYTYMRILRVCFSGCKQTRQKAVSTCTPHLASLINFACGAFFEIVQSRFNLNSLPDMLRIVLSLYWLVFQPLVNPLMYGLKMSKIRIVSKKLLQGGK
>LOCXPOR183.445.HIT1.OR.2R.306.7tm_4.exons1.CM028924.1.Polydactylus_sextarius
MNASASEIAISFTIYSSVGMYNAVLVVCILVLYVSGLCVSLVLMVAICIEPRLHRPMYILLANLTASGVMGSSSVCPTILVSLLKRRREASLPACLMQAFFTSVYGSCVFCILALMAFDRYVSICKPLLYHTIMTPVRVRLMLLAVYSALCSSSAVQVLLTSRLALCRHAIDKLLCDTLAVANLSCESTALISVYGLSCATVVIALPCFLIFLSYVHIFTVTMKLSAECRRKALQTCTPHLVAFINFSAASFFGVIYNRLSSNVPHAINFFTCFNFFVIPTLLHPVVYGVKMQEIRQSINKMMRDR
>LOCXPOR184.446.HIT1.OR.2R.321.7tm_1.exons1.CM028926.1.Polydactylus_sextarius
MQNLTELPMNATTFKNLSVIIKVCVVIPFFCVFLCCIVVMLHIFASHRQFLDTSRYILFAYMLINDTLQLLSSVLLFLFVMGQVKFAIVYCIPLLFISTATFQNTPLILATMSLERYVAIFYPLQRPASWRSDRIWIIILSLWFVSCIFPIIDYCIGKRDPSLDVLSTPVLCKTVVVNSSPIQKLFKAAVNVLFFAVVAVVILFTYVRILLETRKLRQDRASVSKAMHTVLLHGFQLLLCMLAFTHPITESLIVLHAKWLPEDIAFFNYFCFILIPRFLSPLIYGFRDQSLRGYIGKTLLCYSHKVKPRLREKLQDSLFSS
>LOCXPOR185.447.HIT1.OR.2R.307.7tm_1.exons1.CM028926.1.Polydactylus_sextarius
MADNNSLVGGGWWSLRRQINDQVIIVQILVIIFFCINMLLIITFSRKECFYTTTRYILFAVTLLSDSTMLLVSNMLLVLSYFRVTMQVAFCVIVFFIISLYYITTPVTLTAMTLERYVAICMPLRHGELCSIRSTVHCILIIHGLSSLPSIVVLTISFISASTSFYTEFRICSMEIFYVLTWQGHLRSAINQFYFLIMCITIVFSYVKIVRVAKAASGEDKKSTWRGLRTVILHGFQLLLCLIQLWCPFIETAVLQIDFMLYIQVRYFNYVMFGLAPRCLSPLIYGLRDEKFFLELKRFTFFCLHKR
>LOCXPOR186.448.HIT1.OR.2R.307.7tm_1.exons1.CM028926.1.Polydactylus_sextarius
MADNNSVVSQVSWPLQKQIDDRVIIVQMLVMIFLCINMLLIVTFSRKECFYTTTRYILFAVTLVCDSTVLLVSNMLLILNYFHIPMQVAFCVIPFFIISLYYITTPVTLTAMTLERYVAICMPLRHGELCSTRSTVHCILIIHGLSSLPSIVVLIISFASASTSFYSESRVCSLEIFYLLTWQEHIWSAINLFYFLIMCITIVFAYIKIVKVAKAASGEDKKSTWRGLRTVILHGFQLLLCLIQLWCPFIENAVMQIDFILFTKIRYFNYVLFGLAPRCLSPLIYGLRDEKFFLELKSYTCLSLYKR
>LOCXPOR187.449.HIT1.OR.2R.308.7tm_1.exons1.CM028926.1.Polydactylus_sextarius
MADNNSLVGGGWWSLRRQINDQVIIVQILVMIFLCINMLLIITFSRKECFYTTTRYILFAVTLLSDSMILILSDMLLILSYFRVTTQVGVCIILCFILSVYYKVTPVILTAMTLERYVAICMPLRHGELCSIRSTVHSILIIHGLSFIPCVVVFSISFASVSPSFYTEFRICSMEIFLVHTWQDHLWSAINQFYFLIMCITIVFSYVKIVRVAKTASGEDKRSTWRGLRTVILHGFQLLLCLIQLWRPFIETAVMQIDFMLYIQVRYFNYVMFGLAPRCLSPLIYGLRDEKFFLELKHFTFFCLFKRI
>LOCXPOR188.456.HIT1.OR.2R.304.7tm_1.exons1.CM028926.1.Polydactylus_sextarius
MANNSLLYFDYLKQQFNKQIITLQVLVMIFLYINTILIVTFFRKECFYTTARYILFALTLFSDSFLLLSTDIFSLLDVYSVKIQIWMCIILTAVVLLYVTVTPVTLTAMTLERYVAICMPLRHGELCTTRRMIHCILIIHGLSSVPCIIILSTSLGTASLSFYTQNHPCSVESFMLYAWQQHLRSTLYQFQFLIMCIIIVFAYIKIMEVAKSASGENEKASKKGLRTVILHGFQLLLCLVQFWTPIVEDAVLKIDFNLFMIVRYFDYIIFFLAPKCLSPLVYGLRDEAFFCAVKNCASFGLYKR
>LOCXPOR189.457.HIT1.OR.2R.301.7tm_1.exons1.CM028926.1.Polydactylus_sextarius
MAFNNSLLDFDYLLQEFIKQFIILQVLVMIFLYINTILIVTFFRKECFYTTARYILFAVTLLSDSFLLLLSDILTLLSLYLIDIQVWICIIITAVVLLYVTVTPVTLTAMTLERYVAICMPLRHGELCTSRNTMYCILIIHGLSSVPCIIILSTSLGTASLSFFTQYQLCSVETFMLYAWQQHLRSTLYQFQFLIMCIVIVFTYIKIMKVAKSASGENEKSSKKGLRTVVLHGFQLLLCLVQLWCPFIEAAVIKIDFNLFLQVRFAGYIIFFLAPKCLSPLIYGLRDEIFFCAVKNYASFS
>LOCXPOR190.458.HIT1.OR.2R.307.7tm_1.exons1.CM028926.1.Polydactylus_sextarius
MAENNSLVEGKSLRRQINDQVIIVQILVMIFLCVNMFLIVTFFRKECFYTTARYMLFALTLLTDSFLLFISDILLIMSYFNVTIQVWLCVIISVVVLLYITVTPVTLTAMTLERYVAICMPLRHGELCTTRNTMHCILIIHGLSSVQCVIILSSSLATASFKFYKQYQVCSVETFMFYAWQQHLRSTLYQFQFLIMCIIIVFSYFKIMKVAKSASGENKKSSKKGLRTVVLHGFQLLLCLIQLWCPFIEAAMLQIDLNLFVNVRFANYIIFYLAPRCLSPMIYGLRDEAFISELKKCAFFGLYKRNI
>LOCXPOR191.459.HIT1.OR.2R.299.7tm_1.exons1.CM028926.1.Polydactylus_sextarius
MTPNNSSAAVESSVPQFNDRVLIVQILVMVFLCINLLFIITFFKKQNFCTSSRYILFAVTLLSDSLLLFISDILFILTHFQFTMQVWVCIIISVVVLLYVTVTPVTLTAMSLERYVAICMPLRHGELCTTRNTLHCILIIHGLSSVPCIIILSSSFACATFSFYKQYQMCSVEIFMFYPWQQHLRSALYQFQFLIMSIVILFTYVKIMKVAKAASGENEKSSKKGLRTVILHGFQLLLCLIQLWCPFIESSIPLTNFRLFISVRYFNYIMFNLVPKCLSPLIYGLRDEVFFHALKNELS
>LOCXPOR191.460.HIT1.OR.2R.305.7tm_1.exons1.CM028926.1.Polydactylus_sextarius
MTPNNSSAAVESSVPQFNDRVLIVQILVIIFLCINLLFIITFFKKQNFCTSSRYILFAVTLLSDSLLLFISDILFILNHFQFTMQVWVCIIISVVVLLYVTVTPVTLTAMSLERYVAICMPLRHGELCTTRNTLHCILIIHGLSSVPCIIILSSSFACATFSFYKQYQMCSVEIFMFYPWQQHLRSALYQFQFLIMSIVILFTYVKIMKVAKAASGENEKSSKKGLRTVVLHGFQLLLCLIQLWCPFIESSIPLTNFRLFINVRYFNYIMFNLVPKCLSPLIYGLRDEVFFLALKNYVSFGLCKR
>LOCXPOR191.461.HIT1.OR.2R.305.7tm_1.exons1.CM028926.1.Polydactylus_sextarius
MTPNNSSAAVESSVPQINDRVLIVQILVMVFLYINLLFIITFFKKQNFCTSSRYILFAVTLLSDSLLLFISDILFIFNYFQFTMQVWVCIIISVVVLLYVTVTPVTLTAMSLERYVAICMPLRHGELCTTRNTLHCILIIHGLSSVPCIIILSSSFACATFSFYKQYQMCSVEIFMFYPWQQHLRSAVYQFQFLIMSIVILFTYVKIMKVAKAASGENEKSSKKGLRTVILHGFQLLLCLIQLWCPFIESSIPLTNFRLFINVRYFNYIMFNLVPKCLSPLIYGLRDEVFFLALKNYASFGLCKR
>LOCXPOR190.462.HIT1.OR.2R.287.7tm_1.exons1.CM028926.1.Polydactylus_sextarius
KLIIVQILVMIFLCINMFLIATFFQKECFYTTSRYILFALTLLSDSLLLFISDVLLILNVFGLNIQVWICVIISVVVLLYLMITPVTLTAMTLERYVAICMPLRHGELCTTRRTIHCILIIHGLSSVPYIMVFSIFFASAYLSFYKEYRHCSVELFILYRWQDHVRSAVYQFYFLIMCIIIVSSYIKIMKVAKAASGENKNSSKKGLRTVILHGFQLLLCLIQLWRPYLEMAILDIHFILFQNIRYSTYIILTLAPRCLSPLIYGLRDEKFFLALKNYVSFGLCKRN
>LOCXPOR192.466.HIT1.OR.2R.298.7tm_1.exons1.CM028926.1.Polydactylus_sextarius
MESNSTLVYKVNDRVVLVQVFVALFLFINFLLIITFFMKDFFYTTMRYILFAITLMSDSLFLLMTDILLILSYFRFTIQMWLCLTIYIVLSLYTFVTPVTLTAMTLERYVAICMPLRHGELCSMRSALHCILVIHALSSLPSVLVLSIFFASVSHGFYTQGRICSVEIFISHTWQGHLRSAISQLYFLVMCVTIVFSYVKIVRVAKAASGEDKKSTWRGLRTVILHSFQLLLCLIQLWCPFIEAAVLQINFMLYVNVRYFNYIMFILAPRCLSPLIYGLRDEMFFHALKSYMLCGLYK
>LOCXPOR192.467.HIT1.OR.2R.304.7tm_1.exons1.CM028926.1.Polydactylus_sextarius
MANNSSLTAGGPFIRSVNYRLILVQVFVALFLFINTLLIITFCMKDFFYTTMRYILFANTLLCDCLILVITNILLIFDYFHWTMQMWLCLIFCTVSSVCALATPFTLTAMTLERYVAICMPLRHGELCSSPSVLHCILIIHGLSSLPSIVMFSTVFASVTFSYYKEHRICSVEMFLIYTWQNQFRLAINEVFFLIMCSIIIFSYIKIMKVAKAASGENKKSTWRGLRTVILHGFQLLFCLIQLWCPFIEAAVLQINFMLYINVRYFNYIMFILAPRCLSPLIYGLRDEKFFLALRYYTLCGLYK
>LOCXPOR52.468.HIT1.OR.2R.297.7tm_4.exons1.CM028926.1.Polydactylus_sextarius
FLEIQGFNISAEFIYPVFFLLLIVYFSLLFSNIGILVLIITQKSLHQPMYLLFCNLSVNDLIGNTVLLPRLMADVISTERFITYNQCVAQAFYSHTFGSASHMILIIMAIDRYVAICHPLRYSSLMTTKTVISLSVTAWGLSLVLVSILIGLTVRLSRCRSIILNAYCDNASLFKLSCDDVSINNIYGLFFTVLLFGCSMGGIAVTYFRIALICWMKKNKELNNKALQTCASHLVLYLIMLWSGFLTIILHRFPNYPDLRKIAYILFHVVPANLNPIIYGMQTTSLRDKIIHIMQRK
>LOCXPOR193.469.HIT1.OR.2R.307.7tm_4.exons1.CM028926.1.Polydactylus_sextarius
MDNKSFGFMSELTLDPFVIPPRGKYPIFFLGIMIYFLGLFCNLILLILIILKRNLHKPMYFILFSLPLNDVIGISAMLPKVLSDIVTETNKVHYPLCVLQAFLLHMYGGGILFILAAMSIDRYVAICMPLRYSSVMTPRVVICIISLVWGLDFILIVSLFSLQMRLPRCKYLIMNVFCDNPSLLKITCGNTTVNNIIGLFNTAIMQAISVSVQAFSYVKILITCVVTRRSEAKMKAINTCVAQLVILVIFEIVGTFTILSHRFKNVSPDLQKVMGMLIFLIPPLLNPLVYGLYTNEIRHTLLNIIKN
>LOCXPOR194.470.HIT1.OR.2R.313.7tm_4.exons1.CM028926.1.Polydactylus_sextarius
MYTNVSSTVLVTLETLGMSNVHIYPAFLFGTLTYLFIMFCNLLVLVGIAVNKQLHKPMFILLFNLPISDMVGATAFFPHLVSSIVSQNRLIPHPACVIQAFLIHIYGTGNLLILSAMAYDRYIAICCPLRYNAIMNPPNLIKIIISIWIINFLIIGTLILMLLRLRICRTNIVDLYCNNPSLLKLSCDDTRINNYYGIMTIVLIMGGSLLVIIYTYAQILRTCVMTNQPDARRKALQTCGSHLVVFLILQLNTVITLISHRIESASPSMRRALGVSVLVFPPFLDPLIYGLKIKELKQSIVMFLKQNVASIKL
>LOCXPOR195.471.HIT1.OR.2R.311.7tm_4.exons1.CM028926.1.Polydactylus_sextarius
TSVSTVLVLKLSTLGISTSQMYPAFIFGTLTYLIMVSCNLLVLVGIAVNKQLHKPMFILLFNLPISDIVGATAFFPHFVSSAVTQDRLISYPACVIQAFLIHVYGTGNLLTLSAMAYDRYIAICCPLRYNAIMSPPNLIKIIISIWIINFLIMGTLIMLFVRLKLCRTNIVDLYCNNPSLLKLSCDDTRINNYYGISGIIFLQGGSLLVIIYTYAQILRTCVMTNQPDARRKALQTCGSHLAVFLILQLNTVITLISHRIESASPFMRRALGVSILVFPPLLDPLIYGLKNKELKQSIVMFLKRNVCPTKL
>LOCXPOR197.472.HIT1.OR.2R.303.7tm_4.exons1.CM028926.1.Polydactylus_sextarius
MNNPYNISSVLVLSSFNLSPGNAVPAFLFACLSYMIIFFCNIVLILTIVLNKSLHQPMYLILLNLPINDLIGSTALFPQLIKEMVTDSRTMQYSACVAQAFFLHIYAGGTVAILSAMAYDRYIAICCPLKYNIIMTNAHVVRIITIVWMSSLIMITVLFYLLLRLPRCRSKITNPYCDNPTLLTLVCANITINNIYGLFIVALSQVVANGMVLYTYLQILVECFRSKRSDTKAKALQTCATHLVVFLLLECLGLFTIISYRLQNISPHLRRFVGMSTLIFPPTLNPIIYGLKTKEIRDKVLHF
>LOCXPOR197.473.HIT1.OR.2R.314.7tm_4.exons1.CM028926.1.Polydactylus_sextarius
LFHVLGKKTTRMDNPYNISSVLVLSSLNLSPGNAVPAFLFACLSYMIIFFCNIVLILTIVLNKSLHQPMYLILLNLPINDLIGSTALFPQLIKEMVTDSRTMQYSACVAQAFFLHIYAGGTVAILSAMAYDRYIAICCPLKYNIIMTNAHVVRIITIVWMSSLIMITVLFYLLLRLPRCRSKITNPYCDNPTLLTLVCANITINNIYGLFILALSQVVANGMVLYTYLQILVECFRSKRSDTKAKALQTCATHLVVFLLLECLGLFTIISYRLQNISPHLRRFVGMSTLIFPPTLNPIIYGLKTKEIRDKVLHF
>LOCXPOR198.474.HIT1.OR.2R.318.7tm_4.exons1.CM028926.1.Polydactylus_sextarius
FHVLGKKTTRMDNPYNISSVLVLSSLNLSPGNAVPAFLFACLSYMIIFFCNIVLILTIVLNRSLHQPMYLILLNLPINDLIGSTALFPQLIKEMVTDSRTMQYSACVAQAFFIHIYAGCTVFILTAMAYDRYIAICCPLKYNIIMTNAHVIRIITAIWMTCLLLMAVLFYLLLRLPRCRSIMTHSYCDNPSLLSLVCANITINNIYGLFIVAISQVVANGMILYTYLQILVECFRSKRSDTKAKALQTCATHLVVFLLLECLGLFTIISYRLQNISPHLRRFVGMSTLIFPPTLNPIIYGLKTKEIRDKILHFFRNKI
>LOCXPOR199.476.HIT1.OR.2R.308.7tm_4.exons1.CM028926.1.Polydactylus_sextarius
MPLQNASIIVTEFIIGGFDTATRPVLCGVILLIIYLLVLLGNMANILFIIYDKRLHKPMYILICNLAVVDILYTSSSSPTMIGVLVAGVKTISYLPCLIQMFAFHLAGVMEMLALSVMAFDRLIAISCPFQYQSYLTNTRTLILTYIMWLVGFAFVAIFPATLFPLPHCSIRMKYTFCDYAAVMRTTCVNPNYYFNMVTILIFFLLFFSFIFICLSYVGIIYFVKLSSNSDKKKLGSTCLSHLIVVTCFYTPFFVLVVLTRLGLVLTLEERNGLLIVTILGPSLVNPFVYCLRTKEIKQRILKIFRKV
>LOCXPOR200.477.HIT1.OR.2R.324.7tm_4.exons1.CM028926.1.Polydactylus_sextarius
FCSIMPEQNHSIVTEFVLTGFPGLHPEYQGLVSAVLFLVYFLTVIGNATILFLFATDRSLHKPMYYIILNLCVCDILFSTITLPKIISKYWFQSGTISFTACFVQMFFVHHLGTVNSYILFLMALDRYLAICHPLKYLLVLKNSTILILSVTAWVVASATPLMMVIRAYPLPYCASNIIYHCYCDHIGITVLACTNRAPYAIPAFSFAMILLLGPLSFIIFSYCCIIASVLKIANLQGRLKSLSTCSPQLIIITLYYLPRCFVYLASNVGIKFSTDTRIVIIMMYSLFPPMINPLIYCLRTKDMRESLQKRFNRKTCPQKVVLS
>LOCXPOR200.478.HIT1.OR.2R.290.7tm_4.exons1.CM028926.1.Polydactylus_sextarius
FCSIMPEQNHSIVTEFVLTGFPGLHPEYQGLVSAVLFLVYFLTVIGNATILFLFATDRSLHKPMYYIILNLCVCDILFSTITLPKIISKYWFQSGTISFTACFVQMFFVHYLGTVNSYILFLMALDRYLAICHPLKYLLVLKNSTILILSVTAWVVASATPLMMVIRAYPLPYCASNIIYHCYCDHIGITVLACTNRAPYAIPAFALAMIMLLGPLSFIIFSYCCIIASVLKIANLQGRLKSLSTCSPQLIIITLYYLPRCFVYLASNVGITFNTDMRIVIIMMYSLFPP
>LOCXPOR201.479.HIT1.OR.2R.315.7tm_4.exons1.CM028926.1.Polydactylus_sextarius
FCSIMPEQNHSIVTEFVLTGFPGLHPEYQGLVSAVLFLVYFLTVIGNATILFLFATDRSLHKPMYYIILNLCVCDILFSTITLPKIISKYWFQSGTISFTACFVQMFFVHHLGTVNSYILFLMALDRYLAICHPLKYLLVLKNSTILILSVTAWVVASAPPLMLVIRAYPLPYCASNIIYHCYCDHIGITVLACTNRAPYAIPAFALAMIMLLGPLLFIIFSYCCIIASVLKIANLQGRLKSLSTCSPQLIIITLYYLPRCFVYLASNVGIIFSADMRIVIIMMYSLFPPMINPLIYCLRTKDMRESLKKRFNRK
>LOCXPOR202.480.HIT1.OR.2R.322.7tm_4.exons1.CM028926.1.Polydactylus_sextarius
MIYKNTTTVKNFVILGFPGLEPTYYGPVSALLFFVYLVILAGNIFILVFVAAERRLYKPTYLIFCHLAVNDLLFGTVTLPKMISRYWWDDKITSFGACFTQMYFVHSLGAINSILLLIMALDRFIAICLPLKYPLLITNNSISIACGLSWIGTLIRMMGVVLHALTLPYCNSNIIVQCYCDHISITNLACGENVKYVQTVAVGLAMFTLLLPLSFIFFSYISIFIVVLRITNMESRYKTLSTCTPQLFISCLYYLPRCFVYLAHAVGYSFSLDFRILLILLYSLLPCAVNPLIYCFKTKDIKEMLMKRLRNAGKVGMQQVLK
>LOCXPOR203.481.HIT1.OR.2R.319.7tm_4.exons1.CM028926.1.Polydactylus_sextarius
MIGNFTRMRSFIILGFPGLSPQYYGPVSALLFFIYMTIAIGNVFILAFVVYEKSLQKPTYLVFCHLALNDLTFGTVTLPKIISKYWFGDGFVSFYGCFTQMFFVHYLGSVTSFILLVMALDRFIAICIPLRYPVLITNNIISVLCGFAWFIPLPLMVAVVLHVLTLPFCKSNVIAQCYCDHISITSQACGEDVKIVAVTSLCVAMFCLLLPLAFILFSYTSIIVVIMKMSNAAGRKKTLSTCTPQIFITCLFYLPRCFVYVANTVGFSFSLDVRILLILLYSLFPAAVNPIIYCFKTQDIKQTLVKRLKKTKIGIEIKI
>LOCXPOR204.482.HIT1.OR.2R.320.7tm_4.exons1.CM028926.1.Polydactylus_sextarius
IYSNVTRMRSFFILGFPGLSPQYYGPVSALLFFIYMTIAIGNVFILAFVVYEKSLQKPTYLVFCHLALNDLTFGTVTLPKIISKYWFGDGFVSFYGCFTQMFFVHYLGSVTSFILLVMALDRFIAICIPLRYPVLITNNIISVLCGFAWFIPVSLLVTILVQALSLPYCKKNVIAQCYCDHISITSQACGEDVKMVQVTTLCMAMFCLLLPLAFILFSYTSIIVVIMKMSNAAGRKKTLSTCTPQIFITCLFYLPRCFVYVANTVGFSFSLDVRILLILLYSLLPPAVNPIIYCFKTQDIKQALLKKLRTTKIGIEIKLA
>LOCXPOR205.483.HIT1.OR.2R.317.7tm_4.exons1.CM028926.1.Polydactylus_sextarius
MFYTNVTRIKDFFIVGFPGLSPEYYGPVSALLFILFLAIAVGNIFILVFVKCEKSLHKPTYLIFCHLALTDLFFGTVTLPKIISKYWFNDSIISFYACFAQMYFVHFLGATHSFILMVMALDRFVAICAPLRYTVIVTNTTVSVLCGISWFMPISWMVGLVFDALTLPFCNSNIIVQCYCDHIAITVLGCENVREVQVVAFGLAMFSLLVPLGFIIISYFVIIVAVLRISNSDGRIRTMSTCTPQLLITFLYYMPRCFVYLANNVGFTFSIPVRIVVVMLYSLLPAAVNPIIYCFKTKDIKENLKKKLLVKKNNISS
>LOCXPOR206.484.HIT1.OR.2R.320.7tm_4.exons1.CM028926.1.Polydactylus_sextarius
SNTTNIKEFLIIGFPGLLPEYYGPVSFILLLVFFAIVVGNTLTLAIITYERTLHKPTYVIFFHLAMTDLLFGFVTLPKIIARYWWNDMVTSFGACFTQMYFVHSLGAIHSFILLIMALDRFVAIWFPFQYTVILTNKTACIICCLGWALTFIRMMGVVLHALTLPYCNFNNIVHCYCDHLSIVKLGCGDVSYVREVSLGIALFVLLVPLTFMIFSYFSIIIAALKTSRADRRHKVLSTCAPQIFITCLYYVPRCFVYLANNLGFTFSADARIIIIMIYSLIPSAINPLIYCFKTKDIKEALTKTFKNKKVSIALKVGSRP
>LOCXPOR207.487.HIT1.OR.2R.308.7tm_1.exons1.CM028926.1.Polydactylus_sextarius
MAVNDSLAGGGLSPLQQEINNQLTVVQILVIFFLCINMLLITTFFRKECFYTCTRYILFAVTLMSDSIVLLVSDTLLVLSYFRVTVQVGFCVIVFFIISLYYITTPVTLTAMTLERYVAICMPLRHGELCSTRSTVHCILIIHGLSFVPFILVLSSSFISASAGFYTEFRICSMEIFHVLTWQAYLRSAIHLFYFLIMCITIVFSYVKIVRVAKAASGEDKKSTWRGLRTVILHGFQLLLCLIQLWCPFIETAVMQIDFMMFIQVRYFNYVMFGLAPRCLSPLIYGLRDEKFFLELKRFTFFCLFKRI
>LOCXPOR208.492.HIT1.OR.2R.307.7tm_1.exons1.CM028926.1.Polydactylus_sextarius
MADNTSLVYNDFLLQQFRNQVVIVQILVMIFLSINFFLIVTFFKKEYFYTTARYILFALTLLSDSFLLFISDILLLFTHFNITFEVWICIIISFAVIMYAVVTPVTLTAMTLERYVAICMPLRHGELCTTRNTIHCILIIHGLSSVSFIAPLSTFFATASLSFYKQYEVCSTEIFFMFHLWQQHFRSALYQCQFLIMCIIIVFAYIKIMKVAKAASGVNEKSSKKGLRTVVLHGFQLLLCLIQLWTPLIEAAVLQIDFDLFINVRYADYVIFFLAPKCLSPLIYGLRDEAFFSAVKSHASCGLWKKK
>LOCXPOR208.493.HIT1.OR.2R.307.7tm_1.exons1.CM028926.1.Polydactylus_sextarius
MADNNSLVYNDFLLQQFRNQVVIVQILVMIFLSINFFLIVTFFKKEYFYTTARYILFALTLLSDSFLLFISDILLLFTHFNITFEVWICIIISFAVNLYAVVTPVTLTAMTLERYVAICMPLRHGELCTTRNTMYCILIIHGLSSVSFIAPLSTFFATASLSFYKQYEVCSTEIFFMFHLWQQHFRSALYQCQFLIMCIIIVFAYIKIMKVAKAASGVNEKSSKKGLRTVVLHGFQLLLCLIQLWTPLIEAAVLQIDFDLFINVRYADYVIFFLAPKCLSPLIYGLRDEAFFSAVKSHASCGLWKKK
>LOCXPOR209.496.HIT1.OR.2R.300.7tm_1.exons1.CM028926.1.Polydactylus_sextarius
MAENNSLVYSDFLLQKLHQRVIIVQILVMIFLFINMFLIVTFFRKECFYTTARYILFALTLVSDSFLLFISDILLLFTHFQFTLQVWICLIISAAVNLYAVVTPVTLTAMTLERYVAICMPLRHGELCTTRNTMYCILIIHGLSFVPYIVPLSTFFVTASLSFYEKHELCSLQIFVMFYAWQQHLRSALYIFQFSIMCIVIVFAYVKIMKVAKSASGENEKSSRKGLRTVVLHGFQLLLCLVQLWTPLIEAAFFQIDFELYLVVMYVNYVIFFLAPKCVSPLIYGLRDEAFFCAVKNYAS
>LOCXPOR190.497.HIT1.OR.2R.307.7tm_1.exons1.CM028926.1.Polydactylus_sextarius
MAENNSLANRDFFLQKLQRQVIIVQILVIIFLFINMFLIVIFFRKECFYTTARYILFALSLVSDSFLLFMSDILLLLSNFRINFQVWICGIICAPSNLYAVVTPVTLTAMTLERYVAICMPLRHGELCTSRNTIHCILIIHGLSSVSSIIIFSSSLATASSSFYKQYQPCSMEIFIFYAWQQHLRSALYQFQFLIMCIIIVFSYVKIMKVAKAASGENEKSSKKGLRTVVLHGFQLLLCLVQLWSPFIEAAVIKIDSESLLSVRYVNYIILFLTPKCLSPLIYGLRDEAFFCAVKNCASFGLYKRNM
>LOCXPOR210.502.HIT1.OR.2R.304.7tm_1.exons1.CM028926.1.Polydactylus_sextarius
MANNSLLYFDYLKQQFSKQIITLQVLVMIFLYINTILIVTFFRKECFYTTARYILFALTLFSDSFLLLSTDIFSLLDVYVVKMQIWICTILTAVVLLYVTVTPVTLTAMTLERYVAICMPLRHGELCTTRNTMHCILIIHGISSVPCIIILSTSLGTASSSFFTQYHICTVETFMLYAWQQHLRSTLYQFQFLIMCIIIVFAYIKIMKVAKSASGENEKASKKGLRTVILHGFQLLLCLVQFWTPIVEDALLQIDFNFYTIARYFDYIIFFLAPKCLSPLVYGLRDEAFFCVVKNSASFGLYKR
>LOCXPOR211.503.HIT1.OR.2R.300.7tm_1.exons1.CM028926.1.Polydactylus_sextarius
MANNSLLYFDYLLQQFSNHVMILQVLVMIFLYINTFLIVTFFRKECFYTTARYILFAVTLLSDSFLLLLSDILTLLSLYLIDMQVWICIIITAVVLLYVTVTPVTLTAMTLERYVAICMPLRHGELCTLRNTMYCILIIHGLSSVPCIIILSTSLATASLSFFTQYQLCSVETFMFYAWQQHLRSTLYQFQFLIMCIVIVFTYIKIMKVAKSASGENEKSSKKGLRTVVLHGFQLLLCLVQLWCPFIEAAVLQIDFILFINVRFADYVIFFLAPKCLSPLIYGLRDEIFFCAVKNYASFS
>LOCXPOR212.507.HIT1.OR.2R.306.7tm_1.exons1.CM028929.1.Polydactylus_sextarius
GDYTCVRFYVSTASFSVLLFFNLIINWTIVREERLRTHARFVLVFHLLVSALVHLGMSSVFYYQIHLDARPEHSGCMLMVTILISSACNILLTLTAMALDRYCAVCHPMRYAVTSTRTAGYWPWLLGVMTWLVALLIPLSLPGDPPGSDYDGKCGQDQLKKGVLHKVVFIGFCTVLILYSYVRILVEGRRLGVLNSRNRAGCRTIALHGTQLAVYILPNFVNFVLAVLQKRKLIQSETKELSAVVIFAFFSLAQCVAPVVYGLRKEELLEQLSHRFPCCSRYLKSILGWTVRAGWQHSHLKTRYKP
>LOCXPTAAR1.166.HIT1.TAAR.2R.330.7tm_1.exons2.CM028912.1.Polydactylus_sextarius
METLEEAELCFPQFPNASCRKPQRHHTENILLYILLSSISFSTVVLNLLVIISISHFRQLHTCTNHLLLSLAVSDFLVGLLLMPLQMLLTGGCWFLKSVMCGLYYYASFMLTSASVGNMVLISVDRYVAICDPLYYPSKVTQERVKVSVCLCWACSLLYNGVILNIFLKDPDQYNSCYGECIVVIDSITGAVDVVFTFISPISLIVCLYMKVFVVAVSQARAMRSHITAVTVQGSVKVTAKKSERKAARTLGVVVVVFLICFCPYFYPSLAGQDISASVALSIFGVWLLYCNSCLNPLIYALFYPWFRKSVKLIVTLKILQPDSCDANIL
>LOCXPTAAR2.184.HIT1.TAAR.2R.330.7tm_1.exons2.CM028912.1.Polydactylus_sextarius
MEKLEETELCFPHFPNTSCRNPLQHHTETIFLYILLSCISFCTVVLNLLVIISISHFRQLHTCTNLLLLSLAVSDFLVGLLLMPVQILLIGGCWFLGRLMCGLYYYASFILTSASVGNMVLISVDRYVAICDPLCYPSRVTQRRVKVSVCLCWACSLLYNGVILNIFLKDPDQYNSCYGECIVVIDSITGAADVVFTFISPISVIVCLYMKVFVVAVSQARAMRSHITAVTVQGSVKVTAKKSERKAARTLGVVVVVFLICFCPYFYPSLAGQDISTNVAFSIFGVWLLYCNSCLNPLIYAFFYPWFRKSIKLIVTLQILKPDSCDANIL
>LOCXPTAAR3.197.HIT1.TAAR.2R.331.7tm_1.exons3.CM028912.1.Polydactylus_sextarius
MESLEETELCFPQFNITSGGTMDRHSVTMLIESLLSCFTLLTVVLNLLIKTFLCMAYSMQLQSTTNLLLLSLAFADFLVGFLQLPTEIFLLHGCWFLGDIICGMNYFLGYLTISVSVGNMVLISVDRYIAICDPMLYSTKVTVKRVQLCVCLCWICSAVHSTWILRDYLKQSDWYNYCYGVCVVEVSFADTIVDVVMTFVGPFVVIILLYMRVFVVAVSQARSMRSHVTSVTQQRSETIKAKKSEMKAARTLGVVVLVFLLCSSPYYCFTIAAESDLAGESVTAMTIWLLYLNSCVNPVIYVYFYPWFRKAIKHIITLQILKPDSCRTNLL
>LOCXPTAAR3.199.HIT1.TAAR.2R.330.7tm_1.exons3.CM028912.1.Polydactylus_sextarius
METLEENQLCYPGLNTSCRTTVLYQLEYILVNSLLAIISLLTAVLNLLIKFLCMSYSMQLHTTTNLLLLSLAVADFIVGFLQMPFEVYVLQGCWLLGESMCALNGLLGYVTVSVSVGTMVLISVDRYVAICDPMHYSTKVTVKRVQFSICVCWVCSAVHSIWIMKDFLNNPFMFSSCDGECVVLVSFEGRVADLVVTFAAPIFVIIVLYLRVFVVAVSQARSMRSHVTTVTQQRSETVRPKNLRSEIKAARTLGVVVVVFIICSSPFYCLAVAAETAWISLTSAAPVIWLIGFNSTLNPVIYALLYPWFRKSMKHILTLQILQSNSCQTN
>LOCXPTAAR4.200.HIT1.TAAR.2R.274.7tm_1.exons1.CM028912.1.Polydactylus_sextarius
SYFRQLYTTTTNHLLLSLAAADFLVGLLQMPAYIVHIQGCWTLGDTICAMDYFLGHLNVGVSVGNMMLISIDRYVAICDPMFYSTKVTLKRVQFCVCLCWIGAAVHSTWILRDFLKQPARYGSCYGECLAAVGYSDSIVDLILSFIGPILVIILLYMRVFVVAVSQARAMRSHITSVTLQGTETVKAKKSEMKAARTLGVVVVVFLLCSCPFYCVDIVKDSSYELTAFTLFLLYVNSCLNPVIYVYFYPWFRKAIKHIVTLEILKPGAHQANLL
>LOCXPTAAR4.201.HIT1.TAAR.2R.321.7tm_1.exons3.CM028912.1.Polydactylus_sextarius
EICFPLVNNSCRKRFRTLLTAVILETSVLSITLLTTILGFYSLLIFSHFRQLHSSTTNHLLLSLAVSDFLVGILLMPSLILHSRGCMGEIICALNFFLGYLTVSVSVGNMVLISVDRYIAICDPMFYTTKVTLKRVQCCVCMCWLFSGVHSTWILRHFLKDPGRYNSCFGECVVETDLGGRLVDLVVTLLGPILVIIFLYLRVFVVAVSQARAMRSRVTGAPQQRSEPTKSMKSELKAARTLGVVVIVFLICSTPFYGFDVAIEKGLVERNNEATAVALLCINSCLNPVIYVYFYPWFRKAIKHIITLQILKSDSSQANLL
>LOCXPTAAR4.54.HIT1.TAAR.2R.320.7tm_1.exons2.CM028912.1.Polydactylus_sextarius
ELCFPLVNNSCRKKIRSPVMTTVIETVVLSITLLIVVLNMLSVLIFSYFRQLHTITNHLLLSLAVADFLVGFPLMPFLLLHNEGCLSDIICALNYFLGYLTFSVSVGNMVLISIDRYVAICDPMFHSTKVTLKRVQLCVCLCWVCAAMHSTWILRNYLKQPGKYSTCYGDCKVEAHLGERLADFIVTFLGPISVIIVLYMRVFMVAVSHARAIRSHIASVTQERSENVKAKKSEMKAARTLGVVVLVFLICSSPFYCFDVAIPRDQQEEIYDAASFLLLCFNSCLNPVIYVYFYPWFRKAIKNIVTLQILKANSSQANLL
>LOCXPTAAR5.59.HIT1.TAAR.2R.320.7tm_1.exons2.CM028912.1.Polydactylus_sextarius
EAELCFPQVNNSCRRKIHSHFETSVIETTVFCITVITSYYHCLVLISFYFRQLHATTTNHLLLSLAVSDFIVGFPLMPFLLLHSQGCLRDDICTLDKFLGYLTISVSVGNMVLISADRYMAVCYPMIYHTRVTVKRVQLCVCLCWMCAAVHSTWIVRDYLKQPAKFSVTCYGECLILLNLGEKVYDLVVTFLAPFAVIILLYIRVFAVAVSQARAIRSHAVRLQRSETVKAKKPELKAARTLFVVVAVFFLCSSPFYCSDVAFMRNVIDETIAGVGITLLYFNSCLNPVMYVSFYPWFRKAIKHIVTLQILKPGSRQTNL
>LOCXPTAAR6.62.HIT1.TAAR.2R.320.7tm_1.exons3.CM028912.1.Polydactylus_sextarius
ELCFPQVNNSCRRKIHSHFETSVIETTVFCITVITVVLNLLHLLISFYFRQLHATTTNHLLLSLAVSDFIVGFPLTPFLLLHSQGCLRDDMCNLNHLLGFLTVSVSVGNMVLISADRYMAVCYPMIYHTRVTVKRVQLCVCLCWMCAAVHSTWMVRDYLTQPDKFSVTCYGECLFLLSVGEKVYDLAVTLLAPFAVIILLYIRVFAVAVSQARAIRSHAVRLQRSETVKAKKPELKAARTLFVVVAVFFLCSSPFYCSDVAFMRNVIDETIAGVGITLLYFNSCLNPVMYVSFYPWFRKAIKHIVTLQILKPGSRQTNLL
>LOCXPTAAR7.63.HIT1.TAAR.2R.322.7tm_1.exons2.CM028912.1.Polydactylus_sextarius
MEGAEFCFPQLLNSSCRKPEPPHSYVFVYILLSFISLLTVTLNLLLMIFSHCRQLHTPTNLLLLSLAISDFLIGLLVMPVELSMTLNCWMLGDLLCVLYYSLPIVTICASAGNMVLISVDRYVAICDPLHYPTKVTLKVAAICVSLCWIYSVIYGIILLYDNLKQPGRYNSCNGECVVVINGTLDLVVGFIIPVSVIILLYMRVFVVAVSQARTMKSHLEPISHKRSKTVRAKKSELKAAKTLGILVVVFLICYSPYYCVSLVGNDIAIGSSAEVFMIFWMFFNSSLNPIIYALFYPWFKKATRLIITLKILQSDSCETNLM
>LOCXPTAAR8.65.HIT1.TAAR.2R.326.7tm_1.exons2.CM028912.1.Polydactylus_sextarius
LEETELCFPQFFNSSCRRQTRPHAETVFIYVLLSSIALLTATLNLLVIISISHFKQLHTPTNLLLCSLAVSDFFVSFLMAFLTIISTGCWFLSDHMCVLYGALDFVVTSSSVGTMVLISIDRYIAICDPLHYHNKITTRRVKVCVCLCWVCSVIYNTLILKDNFQQPGRYNSCYGECVIVVDNLAGTLDVIWTFVGPVTVIIILYTRVFVVAVSQARAMRSHITTVTIQRSETVVTKKSEMKAARTLGVVVVVFLTCLCPYFCSSLVGLDSVFVTTTVPIETWIFYFNSCLNPLIYAFCYPWFLKSIKLIVTFKIFQADSCEARIL
>LOCXPTAAR9.66.HIT1.TAAR.2R.326.7tm_1.exons2.CM028912.1.Polydactylus_sextarius
LEETELCFPQLPNSSCRKQTRPHIETVFVYTLLSSIALLTATLNLLVIISISHFKQLHTPTNLLLCSLAVSDFLVGFLMSFQILFLDGCWILSDQMCAMYGALDFVVTSAPIGTMVLISVDRYFAICDPLHYHNKITIKRVKVCVCLCWVCSVIYNTLILKDNLHQPGRYNSCYGECVIVVDNLSETLDLVFTFVGPVTVIIILYTRVFVVAVSQARAMRSHITTVTIQRSETVVTKKSEMKAARTLGVVVVVFLMCLFPYFCSSLAGLNTVFVGATVSIETWIFYFNSCLNPLIYAFCYPWFQKSIKLIVTLKIFQSDSCEARIL
>LOCXPTAAR10.76.HIT1.TAAR.2R.326.7tm_1.exons2.CM028912.1.Polydactylus_sextarius
LEETELCFPQLPNSSCRKQTRPHIETVFVYALLSSIALLTATLNLLVIISISHFKQLHTPTNLLLCSLAVSDFLVGFLMSFQILFLDGCWILSDQMCAMYGALDFVVTSAPIGTMVLISVDRYFAICDPLHYHNKITIKRVKVCVCLCWVCSVIYNTLILKDNLHQPGRYNSCYGECIIVVDNLAETLDLVFTFVGPVTVIIILYTRVFVVAVSQARAMRSHITTVTIQRSETVVTKKSEMKAARTLGVVVVVFLMCLFPYFCSSLVGFNPVFFGVTASIETWIFYFNSCLNPLIYAFCYPWFQKSIKLIVTLKIFQSDSCEARIL
>LOCXPTAAR11.78.HIT1.TAAR.2R.326.7tm_1.exons2.CM028912.1.Polydactylus_sextarius
LEETELCFPQLPNSSCRKQTRPHIETVFVYALLSSIALLTATLNLLVIISISHFKQLHTPTNLLLCSLAVSDFLVGFLMSFQILFLDGCWILSDQMCAMYGALDFVVTSAPIGTMVLISVDRYIAICDPLHYHNKITIKRVKVCVCLCWVCSVIYNTFILKDNLHQPGRYNSCYGECVIVVDNLAEILDLVFTFVGPVTVIIILYTRVFVVAVSQARAMRSHITTVTIQRSETVVTKKSEMKAARTLGVVVVVFLMCLFPYFCSSLVGFNPVFFGATVSIETWIFYFNSCLNPLIYAFCYPWFQKSIKLIVTLKIFQSDSCEARIL
>LOCXPTAAR12.80.HIT1.TAAR.2R.325.7tm_1.exons2.CM028912.1.Polydactylus_sextarius
LEGGELCFPQHLNASCRKPDRPLFEAMLIYIVLSFISIITVFLNLLVIISISHFRQLYTTTNIILLSLAVSDFIVGFIMSFQIILISGCWFLGDLMCIIYQYIAFIATSASVGHMVLISIDRYVAICDPMHYTTKVTHKRVKIVICVCWIICIITQSAYVKDNLQQPGRFNTCIGECVIVVNYIVGLVDLIVNFIISITVIVVLYVRIFMVAVSQARAMRSHVAAVKHQNSVGVFAKKSELKAARTLGVVVIVFMMCLVPMYSIALTGQDQLLSASSMTFVLYLIYFNSCINPVIYACFYPWFRKSVKLIVTLKILQPYSCKTNL
>LOCXPTAAR13.82.HIT1.TAAR.2R.325.7tm_1.exons2.CM028912.1.Polydactylus_sextarius
LEETEFCFPQFLNSSCRKQTRPHIETVFVYVLLSSIALLTATLNLLVIISISHFKQLHTPTNLLLCSLAASDFFVSFLMSFQILLLDGCWLLGDHMCALYGALDFVVTSASVGTMVLISVDRYIAICDPLHYHSKITTRRVKICVCLCWVYSVVYNTLILKDNFKQLGRYNSCYGECIIVINNLAGTTDFVLAFAVPVTVIIVLYLRVFVVAVSQARAMRSHITTVTIQRSETVVTKKSEMKAARTLGVVVVVFLTCLCPYFFSSLVDPNSLFVTTMPIETWIFYFNSCLNPLIYAFCYPWFLKSIKLIVTLKIFQPGSCRTRIL
>LOCXPTAAR14.84.HIT1.TAAR.2R.325.7tm_1.exons2.CM028912.1.Polydactylus_sextarius
LEETELCFPQFLNSSCRKQTRPHIETVFVYTLLSSIALLTATLNLLVIISISHFKQLHTPTNLLLCSLAVSDFFVGFLMSFQILLSDGCWLLSDHMCALYGALDFVVTSASVGTMVLISVDRYVAICDPLHYHNKITAGRVKVCVCLCWVYSVIYNTLILKDNFKQPGRYNSCYGECIIVINNLAGNADLVLTFVGPVTVIIILYTRVFVVAVSQARAMRSHITTVTIQRSETVVTKKSEMKAARTLGVVVVVFLTCLCPYFCSSLVGPNSLFVTTVPIETWIFYFNSCLNPLIYAFCYPWFLKSIKLIVTLKIFQADSCRTRIL
>LOCXPTAAR15.86.HIT1.TAAR.2R.325.7tm_1.exons2.CM028912.1.Polydactylus_sextarius
MEETELCFPQLPNSSCRKQTLPHIETVFIYTLMSSIALLTATLNLLVIISISHFKQLHTPTNLLLCSLAVSDFLVGFLMSFHILFLDGCWFLGDHMCALFLTLSFVITSTSIGNMVLISVDRYVAICDPLHYHNKITIRRVKIGVCLCWIYSVIYNTIILKEIIKEPGRYNSCYGDCVIVVDSFAEMIDIILTFVGPVTVIIVLYLRVFVVAVSQARAMRSHITTVTIQRSETVVTKKSEMKAARTLGVVVVVFLTCLFPYFCSSLVDQKNSVVIAVPIETWFFDFNSCLNPLIYAFCYPWFLKSIKLIVSLKIFQPDSCRARIL
>LOCXPTAAR16.89.HIT1.TAAR.2R.323.7tm_1.exons2.CM028912.1.Polydactylus_sextarius
LEETELCFPQLPNSSCRKQTRPHIETVFVYTLLSSIALLNATLNLLVIISISHFKQLHTPTNLLLCSLAVSDFLVGFLMSFQILLLDGCWFLGDHMCALFLTLSFVITSTSVGNMVLISVDRYVAICGPLHYHNKITIRRVKICVCLCWVYSVIYNTIILKEIIKEPGRYNSCYGDCVIVVDSFAGTIDIILTFVSPVTVIIVLYSRVFVVAVSQARAMRSHITTVTIQRSETVVTKKSEMKAARTLGVVVVVFLTCLCPYFSSLLLGPNSLFVTTVATWIFYFNSCLNPLIYAFCYPWFLKSIKLIVSLKIFQPDSCRARIL
>LOCXPTAAR17.91.HIT1.TAAR.2R.326.7tm_1.exons2.CM028912.1.Polydactylus_sextarius
WKKLNSAFHNFPTPPAGSKHVLTLRLCLFTPYCHPSLCSLLLSTCWSSSPSPTSSSFTLLPTSFSAVWPSQTSLVGFLMSFQILFLDGCWILSDQMCAMYGALDFVVTSTSVGTMVLISIDRYIAICDPLHYHNKITIKRVKNCVCLCWVYSVIYNTLILKDNLHQPGRYNSCYGECVIVVDNIAETLDLVFTFVGPVTVIIILYTRVFVVAVSQARAMRSHITTVTIQRSETVVTKKSEMKAARTLGVVVVVFLMCLCPYFCSSLVGLNTVFVGATVSIEIWIFYFNSCLNPLIYAFCYPWFQKSIKLIVTLKIFQADSCEARIL
>LOCXPTAAR18.108.HIT1.TAAR.2R.326.7tm_1.exons2.CM028912.1.Polydactylus_sextarius
LEETELCFPQFLNSSCRKQTRPHIETVFVYTLLSSIALLTATLNLLVIISISHFKQLHTPTNLLLCSLAVSDFLVGFLMSFHILFLDGCWFLSDQMCAMYGALDFVVTSTSVGTMVLISIDRYIAICDPLHYHNKITIKRVKNCVCLCWVYSVIYNTLILKDNLHQPGRYNSCYGECVIVVDNIAETLDLVFTFVGPVTVIIILYTRVFVVAVSQARAMRSHITTVTIQRSETVVSKKSEMKAARTLGVVVVVFLTCLFPYFCSSLVGLNTVFVGATVSIETWIFYFNSCLNPLIYAFCYPWFQKSIKLIVTLKIFQSDSCEARIL
>LOCXPTAAR19.115.HIT1.TAAR.2R.325.7tm_1.exons2.CM028912.1.Polydactylus_sextarius
LDGSELCFPQLLNSSCRKPKRPDFEAMLIYILLSSISLLTVFFNLLVIISISHFRQLHTTTNILLLSLAVSDFIVGFLMCFQIILSSGCWFLGDLLCALYQYLGYVITSASVGNMVLIAVDRYVAICDPMHYTTKVTQKRVQICVCLSWICSIVFQSLSLQDILKQPGRYNTCIGECVIIVDYIVGLIDVIFSFLVPITIILILYMRVFVVAVSQARAMHSHIKAVKLHCSVGVFAKKSELKAARTLGVVIIVIIVCLCPFYCVSLSGQDKFLDASSATFVIFLFYFNSCLNPVIYALFYPWFRKSVKLIVTLKILQLDSCETNM
>LOCXPTAAR20.128.HIT1.TAAR.2R.325.7tm_1.exons2.CM028912.1.Polydactylus_sextarius
LEGGELCFPQHLNASCRKPDRPLFEAMLIYIVLSFISIITVFLNLLVIISISHFRQLYTPTNIILLSLAVSDFFVGFCMCFQIILISGCWFLGDLMCIIYQYIAFIATSASVGHMVLISIDRYVAICDPMHYTTKVTHKRVKIVICVCWIICMISQSAYVKDNLIQPGRFNTCIGECVIVVNYIVGLIDLILTFILSISVIVVLYMRVFMVAVSQARAMRSHVAAVKHQNSVGAFAKKSELKAARTLGVVLIVFIMCLCPIYCVSLSGQNQLLSASTATFVLYLIYLNSCLNPVIYACFYPWFRKSVKFIVTLKILQPDSCKTNL
>LOCXPTAAR21.130.HIT1.TAAR.2R.279.7tm_1.exons2.CM028912.1.Polydactylus_sextarius
IILSVSHFRQLYTPTNIILLSLAVSDFLVGFCMGFQIMFISGCWLLGDLVCAIYQYLAYIITSSSIGHMVLISVDRYVAICDPLHYSIRITHKRAKIVVCLCWIFFIVFQILNLKDNLIQPGRFNTCIGECVIVVNYIVGLVDLIFTFILPITMTVVLYMRVFMVAVFQARAMRSHVAVVKLQHSVGVFAKKSELKAARTLGVVVIVFIMCLCPYYCVFLSGQDKLFSATSATFIIYLVYFNSCLNPVIYALFYPWFRKSIKLIVTLKILQPDSCETNM
>LOCXPTAAR22.133.HIT1.TAAR.2R.325.7tm_1.exons2.CM028912.1.Polydactylus_sextarius
LDGSELCFPQLLNSSCRKMKRQDFEAKLIYILLSSISLLTAFLNLLVIISISHFRQLYTPTNIILLSLAVSDFLVGFLMCFQIMFISGCWLLGDLVCVIYQYLAYIITSASVGHMVLISVDRYVAICDPLHYSIRITHKRAKVVVCLCWLVFILFQILNLKDNLIQPGRFNTCIGECVIVVNYIVGLVDLILTFILPITMTVVLYMRVFMVAVSQARAMRSHVAAVKLQYSVGIFAKKSELKAARTLGVVVIVFIMCLCPYYCVFLTGQDKLLSASSASFIIYLIYLNSCLNPVIYALFYPWFRKSIKLIVTLKILQTDSCETNM
>LOCXPTAAR23.137.HIT1.TAAR.2R.325.7tm_1.exons2.CM028912.1.Polydactylus_sextarius
LNGSELCFPQLLNSSCRKPKRPDFEAKLIYILLSSISLLTAFLNLLVIISISHFRQLYTPTNIILLSLAVSDFLVGFCMGFQIMFISGCWLLGDLVCIIYQYLAYIITSASVGHMVLISIDRYVAICDPLHYSIRITHKRAKVVVCLCWIVSIVIQSLILKDNLKQPGRFNTCIGECVIVVNYIAGLVDLVLTFILSISVIVVLYMRVFMVAVSQARAMRSHVAVVKLQYSVGIFAKKSELKAARTLGVVVIVFIMCLCPFYCVFLTGLDKFLSASSVTFVIYLVYFNSCLNPVIYALFYPWFRKSVKLIVTFKILQPDSCETTM
>LOCXPTAAR24.139.HIT1.TAAR.2R.325.7tm_1.exons2.CM028912.1.Polydactylus_sextarius
LDGSELCFPQLLNSSCRKPKRQDFDAMLIYILLSSISLLTAFLNLLVIISISHFRQLYTPTNIILLSLAVSDFLVGFCMGFHVMFISGCWLLGDLVCVIYQFLSFIITTASVGHMVLISVDRYVAICDPLHYSIRITHKRAEIVVCLCWIFFIVFQIVNLKDYLPQPGRFNTCIGECVFVMNYIAGLVDVILTFIFPIAVIVVLYTRVFMVAVSQARAMRSHVAVVKLQNSVGVFAKKSELKAARTLGVVIIVFLICLCPFYCVSLSGQEKSLNPSATAFVVFLVYFNSCLNPVIYALFYPWFRKSVKLIVTLKILQTDSCETNM
>LOCXPTAAR25.141.HIT1.TAAR.2R.325.7tm_1.exons2.CM028912.1.Polydactylus_sextarius
LDGSELCFPQLLNSSCRKPKRQDFDAMLIYILLSSISLLTAFLNLLVIISISHFRQLYTPTNIILLSLAVSDFLVGFCMGFHVMFISGCWLLGDLVCVIYQYLSFIITTASVGHMVLISVDRYVAICDPLHYSIRITQKRAEIVVYLCWIFFIVFQIVNLKDNLKQPGKFNTCIGECVFVMNYIAGLVDVILTFIFPIAVIVVLYTRVFMVAVSQARAMRSHVAAVKLQYSVGVFAKKSELKAARTLGVVIIVFLICLCPFYCFSLSGQEKSLNPSATAFVVFLVYFNSCLNPVIYALFYPWFRKSVKLIVTLKILQTDSCEINM
>LOCXPTAAR26.148.HIT1.TAAR.2R.325.7tm_1.exons2.CM028912.1.Polydactylus_sextarius
LDGSELCFPQLLNSSCRKPKRQDFDAMLIYILLSSISLLTAFLNLLVIISISHFRQLYTPTNIILLSLAVSDFLVGFCMGFHVMFISGCWLLGDLVCVIYQFLSFIITTASVGHMVLISVDRYVAICDPLHYSIRITHKRAEIVVCLCWIFFIVFQIVNLKDNLIQPGRFNTCIGECVIVMNYIAGLVDVILTFIFPIAVIVVLYTRVFMVAVSQARAMRSHVAVVKLQYSVGVFAKKSELKAARTLGVVIIVFLICLCPFYCFSLSGQEKSLNPSATAFVVFLVYFNSCLNPVIYALFYPWFRKSVKLIVTLKILQTDSCETNM
>LOCXPTAAR26.154.HIT1.TAAR.2R.325.7tm_1.exons2.CM028912.1.Polydactylus_sextarius
LDGSELCFPQLLNSSCRKPKRQDFDAMLIYILLSSISLLTAFLNLLVIISISHFRQLYTPTNIILLSLAVSDFLVGFCMGFHVMFISGCWLLGDLVCVIYQFLSFIITTASVGHMVLISVDRYVAICDPLHYSIRITHKRAEIVVCLCWIFFIVFQIVNLKDNLIQPGRFNTCIGECVIVMNYIAGLVDVILTFIFPIAVIVVLYTRVFMVAVSQARAMRSHVAVVKLQYSVGVFAKKSELKAARTLGVVIIVFLICLCPFYCFSLSGQEKSLNPSATAFVVFLVYFNSCLNPVIYALFYPWFRKSVKLIVTLKILQTDSCETNM
>LOCXPTAAR28.157.HIT1.TAAR.2R.325.7tm_1.exons2.CM028912.1.Polydactylus_sextarius
LEGGELCFPQHLNASCRKPKRPHFEAMLIYIVLSFISIITVFLNLLVIISISHFRQLHTPTNLLLLSLAVSDFIVGFLMCFQIMLIDGCWFLGDLLCTVYLYVAYTATAVSVGNMVLIAVDRYVAICDPMHYTSKVTYKRVQICVCLSWICSVAFQSIMVRDILKQPGRYNTCIGECVTVVDFIAEIADLIVTITAPITVVVVLYVRLFVVAVSQARAMRSRIAGVKLNSSVTVTVKKSELKAARTLGVVVAVFLICISPYCYFALSGQDNLLNASSANLIICLIYTNSCLNPVIYALFYPWFRKSVKLIVTLKILQTDSCEINM
>LOCXPTAAR29.165.HIT1.TAAR.2R.325.7tm_1.exons2.CM028912.1.Polydactylus_sextarius
LEGGELCFPQHLNASCRKPDRPLFEAMLIYIVLSFISIITVFLNLLVIISISHFRQLYTPTNIILLSLAVSDFFVGFIMTFQIMFISGCWFLGDLVCVIYQYLAYIITSASVGHMVLISIDRYVAICDPLQYSTIITHKRAKIVVCLSWIFSIVTRSLYLKDNLKQPGRFNTCIGECVIVINYIVGLIDLILTFILSISLIVVLYMRVFMVAVSQARAMRSHIAVVKHQHSVGIFAKKSELKAARTLGVVVIVFIMCLCPIYCVFLTGQDKLLSASTATFVLYLIYLNSCLNPVIYACFYPWFRKSVKLIVTLKILQPDSCETTM
>LOCXPTAAR30.168.HIT1.TAAR.2R.322.7tm_1.exons2.CM028912.1.Polydactylus_sextarius
SELCFPHLLNTSCKKPNRSYVETIFIYILLSFLSLLTVFLNLLVIISISHFRKLHSPTNLLLLSLAVADFFVGFLMCFHIIFINGCSFFGDLLCTLYQYLAYVITSASVGNMVLIAVDRYVAICDPMHYTSKVTQKRVQICICVSWICAILFQSLSLQDILKQPGKYNTCIGECVMVVDYIVGLIDVVVSFLAPITIIVVLYMRVFVVALSQARAMRSHITGVTTNGSLTTTAKKSELKAARTLGVVVIVFIMCLCPYYCVALSGSENYLNVSSSTFVIIWFYFNSCLNPVIYALFYPWFRKSIELIVTLKILQPDSCETAM
>LOCXPTAAR2.170.HIT1.TAAR.2R.274.7tm_1.exons4.CM028912.1.Polydactylus_sextarius
MQLHTPTNILLLSLAVSDFLVGLLLLPAEILLMTSCWFVGDVMCSLYHYMPFIITSASVGNMVLISVDRYVAICTPLHYPARVTERRVQLCVCLCWFCSFLYSSLISELDQAPAAVISENSCYGQCAIVISYVANTVDLILTFFLPITIITVLYIRVFVVAVSQARAMRCHTTTVMLQCSVTVTTKKSELKAARTLGVLVVVFLMCLCPYYCFSLAGDEAFNNSYLYYFVYLLYLNSCVNPVIYVLYYPWFRKVIKLIITLQILQPGSRETSIL
>LOCXPTAAR35.173.HIT1.TAAR.2R.293.7tm_1.exons1.CM028918.1.Polydactylus_sextarius
LLLVIGTLSVLITCGNLLVIISIIYFKQLHTPTNYLILSLAVADLLLGLLVLPFSLMLTISSCWYLELLLCKIRGSFDVLLTNSSILNLCFISVDRYYAVCQPLRYRVKINGRVVVIMILVSWTVPALIGTGVTIVKPNQGLYNESCVLFLLFQNAYSPIFGAVFIFYLPAIIICTIYLKIFMVAQRQACSIQNTTRPGATVSKMERKATKTLAIVVGVFLMCWTPFFLCITVHPLSSYKVPASLLEGTKWLGWTNSMLNPFVYGFFYSWFRSAFRMIITGKIFQGDFSNSKL
>LOCXPTAAR31.174.HIT1.TAAR.2R.331.7tm_1.exons1.CM028918.1.Polydactylus_sextarius
KSSNMDAELTVNTAHVVSDIHPCYESDNATFIFSSNPSITCVLVYVFLGLLSVATIGGNLLVIISIFYFKQLHTPTNYLILSLAVADLLIGVLVFPFSMVFTVTSCLFHEDLICKIRDSFDVSLCTSSILHLCCISIDRYHAVCEPLTYRSKINDRVGAIMILVNWGIAALIGGGIIFGGFSQGTCEETCSVDVVLANTMGPVFAFFFPAIVMLCIYLKIFLVAQKQLNSIQSTKSGVSASKMERKATKTLATVMGIFLLFMTPYFLCVVFQPLAFTPPPIPVIEALNWLTLSNSMLNPLIYAFFYSWFRSAFRMIISGKIFRGDFADAKL
>LOCXPTAAR31.175.HIT1.TAAR.2R.331.7tm_1.exons1.CM028918.1.Polydactylus_sextarius
KSSNMDAELTVNTAHVVSDIHPCYESDNATFIFSSNPSITCVLVYVFLGLLSVATIGGNLLVIISIFYFKQLHTPTNYLILSLAVADLLVGVLVFPFSMVFTVTSCLFHEDLICKIRDSFDVSLCTSSILHLCCISIDRYHAVCEPLTYRSKITDRVGAIMILVNWGIAALIGGGIIFGGFSQGTCEETCSVDLVLANTMGPVFSFYLPAIVMLCIYLKIFLVAQKQLNSIQSTKSGVSASKMERKATKTLATVMGIFLLFMTPYFLCVVFQPLAFTPPPIPVIEALNWLTLSNSMLNPLIYAFFYSWFRSAFRMIISGKIFRGDFADAKL
>LOCXPTAAR33.176.HIT1.TAAR.2R.332.7tm_1.exons1.CM028918.1.Polydactylus_sextarius
MESELIGNGIQSANDVHLCYEFNNGTYVFMSNPSIICVLLYIFLGSLSVVTIFGNLLVIISIFYFKQLHTPTNYLILSLAVADLLVGVLVFPFSMAFTVTSCWYHEGLFCKVRGSFDVTLSTASILNLCCISIDRYHAVCRPLTYRSRINDRVITIMILVSWGLAALIGIGIIIAGFNQGKCEGSCLMDALISTTLACIFSFYIPVIIMLSIYLKIFLVAQRQANSIQSSTCQSTKSGATVSKTERKATKTLATVMGVFLLCWTPYFLCMIFQPLTYKVTPIALIETLNWLTLSNSMLNPFIYAFFYSWFRSAFRMIISGKIFTGDFANSRL
>LOCXPTAAR34.178.HIT1.TAAR.2R.306.7tm_1.exons1.CM028918.1.Polydactylus_sextarius
DTQPCYKIDVSDMLMRNPSVMCILLDIFLGSLSIVTVCGNLLVIISVIYFKQLHTPTNSLILSLAVADLLVGIIVFPLNIHFSISTCQQQEDLFCIVQGGFDISLSTCSILNLCCISVDRYYAVCQPLTYRTNITHRVVVIMILVSWAVSAFIGIGVIIGGLHDEKCEESCLIEVLMQTTIGPILSFYLPVIIMLCIYLKIFLVAQRQARSIQSTKSGATVSKTERKATKTLATVMGVFLLCWTPFFLYLSFWRLSKYSLLVSVSEILNWLTLSNSMLNPFIYAFFYSWFRWFGFQNDHLWETIPG
>LOCXPTAAR35.179.HIT1.TAAR.2R.318.7tm_1.exons1.CM028918.1.Polydactylus_sextarius
TNVVADIHPCYEIDNFNYVLTSSPSVICVLLYIFLGMLSVITVCGNLLVTVSIFYFKQLHTPTNSLILSLALADLLVGIIVFPLSMVFSLSSCFYHEHLFCKVRGSFDISLSTCSILNLCCISVDRYYAVCQPLTYRTNITHRVVVIMILVSWAVSAFIGIGVIISGLNNEKCEERCLIDVLMANTIGPILSFYLPVIIMLCIYLKIFLVAQRQARSIQSTKSGATVSKTERKATKTLATVMGVFLLCWTPFFLCITFVPLSYHPVPVPVIETLNWLTLVNSMLNPFIYAFFYSWFRSAFRMIISGKLFRGDFSNSKL
>LOCXPTAAR36.181.HIT1.TAAR.2R.320.7tm_1.exons1.CM028925.1.Polydactylus_sextarius
PPLCFPNLNSSCRRLSHPHSQAVLLYTLLACVSLLTVTLNLLVIVSISHFRQLHTPTNALLLSLAVSDLVVGLLVMPIEGLRYMETCWLLGRLMCALTPYVSYCLVSSSLGNMVLISIDRYLAICDPLLYSSKVTLNRVKVLICVCWACSLLYNGLILMGHLEHPDRFSSCHGECVVVVSHISGTVDLFITFVGPCTVMVVLYMRVFVVVVSQVRVMRVQAVVVAAAPAAKKSERKAARTLGIVITVFLMCFCPYYYPALVGEDTSTSLSYFAALSWIMQLNSCVNPLIYALFYPWFRKAIRLILTLRILQTHSRQIKIL
>LOCXPTAAR37.192.HIT1.TAAR.2R.319.7tm_1.exons1.CM028925.1.Polydactylus_sextarius
LCFPNLNSCVCHRLSHPHSEAVLLYTLLACVSLLTVTLNLLVIVSISHFRQLHTPTNALLLSLAVSDLVVGLLVMPIEGLRYMETCWLLGRLMCALTPYVSYCLVSSSLGNMVLISLDRYLAICDPLLYSSKVTLNRVKVLICVCWACSLLYNGLILMGHLEHPDRFSSCHGECVVVVSHISGTVDLFISFVGPCTVMVVLYMRVFVVVVSQVRVMRVQAVVVAAAPAAKKSERKAARTLGIVITVFLMCFCPYYYPALVGEDTSNSLSYFAALSWIMQLNSCVNPLIYALFYPWFRKAIRLILTLRILQTHSRQIKIL
>LOCXPTAAR38.194.HIT1.TAAR.2R.322.7tm_1.exons1.CM028925.1.Polydactylus_sextarius
PPLCFPNLNSSCHRLSHPHSEAVLLHTLLACVSLLTVTLNLLVIVSISHFRQLHTPTNALLLSLAVSDLVVGLLVMPIEGLRYMETCWLLGRLMCALAPFVSYSLLSASLGNMVLISIDRYLAICDPLLYSSKVTLNRVKVLICVCWACSLLYNGLILMGHLEHPDRFSSCHGECVVVVSHISGTVDLFISFVGPCTVMVVLYMRVFVVAVSQVRVMRVQAVVVAVAAAPAAKKSERKAARTLGIVITVFLMCFCPYYYPALVGEDTSTSLSYFAALSWIMQLNSCVNPLIYALFYPWFRKAIRLILTLRILQTHSRQIKIL
>LOCXPOra1.6.HIT1.Ora.2R.313.V1R.exons1.CM028908.1.Polydactylus_sextarius
MDLCVTIKGVSFLLQTGMGILGNTVVLLAYAHIIYTEPKLLPVDMILCHLAFANLMLLLTRCIPQTMTVFGLRKLLNDPGCKVVIYAYRIGRALSVCITCMLSVFQAVTIAPAGPRLSRLKLALPSLVLPTFAGLWLLNMAICIAAPFFSMAPRNGTVPAFTLNLGFCHVDFRDNLSYVINGIAVSGRDFAFVALMLGSSGYILLLLHRHSRQVRGIRRSQGGGAETRAAKTVVTLVVLYVVFFGIDNVIWIYMLTVAKVSPVVADMRVFFSSCYASLSPYFIISSNKKVKAKIVCASEQDQPTVETHESNDK
>LOCXPOra2.7.HIT1.Ora.2R.300.V1R.exons1.CM028908.1.Polydactylus_sextarius
MASEEFVRGMLYLSLTVVGVPGNTVVILAFLLLLHQENRLLPADAIVLHLACANLMVVGIRCLLETLASFRLATIFSDVACKAVIFVYRTSRSLSIWLTFILSAYQCLSIAPPGSRWASARASVANYLGFVFLSIWVINTCMSSAAILFSFGRQNNSSIMSHGINVQFCYVNFPSKLSKEANGASQVGRDVVPMTLMALSSLIILVFLYKHSQQVKGLRSGGGGGGGSGAEQRAAKAVVALVTLYVVLYGVDNGLWVYTLTVRKTMSSSLISDLRIFFSSLYAALSPVVIIASNRKVNSR
>LOCXPOra3.8.HIT1.Ora.2R.357.7tm_1.exons2.CM028908.1.Polydactylus_sextarius
MSEVLTVDAILFGLLVFSGILGNILVIHVVFQSASESTARRLPPSDTILVHLSLANLLTSLFRTVPIFVSDLGLDVSLSPGWCRVFMLLWVWWRAVGCWVTLALSLFHCTTLKRQHVSFGPLAQQRERRRVWIVLGLVWGINLAFSIPALVYSTHVHGNATVELMVISCTTRPLLGCIWEFPSEQQGSAFASASLAFNEVLPLVLMVCTNLATLHALAKHIRAVTSGGESGGASTELDKHVATERKAANVIMSLVSLFVVCWALQVAAVTYYNHDGGHHAEGLLTVAHFSASLFVGFSPMVVALGHGKLRRRISSMILGWSKIFTQSHNADTEQQSEAQKTKDKKGKQTIFVVQKEK
>LOCXPOra4.9.HIT1.Ora.2R.325.7tm_1.exons4.CM028908.1.Polydactylus_sextarius
DDDQKLVGMGLRVSVSPSQTAFYIILVALGIMGNATVVGVIGKSVVIDRVGGRNSDIIIINMALSNLLVSVMRNTLLIISDLGIELYSSKEWCQFLMGVWVWLRSVNVWSTLFLSAFHLQTLRRVTPTMGNLHSSRGVPMILLLSIGLIWFINFIYAIPAHMFSTNGDVNTTETLMLVTSTTRPLLGCVWNFPSSYSGLAYATTSMVIHETIPIILMAFTNLGSLYTLYAHSRMRSSTKDGPVIKRVPAERRAAKVILALIMLFIVSWGTSIISVNYFNYNRGSSAGFLLVIARFANIIFIAMSPVVLAVGHRQLRTFIKSLLSH
>LOCXPOra5.10.HIT1.Ora.2R.304.7tm_1.exons1.CM028918.1.Polydactylus_sextarius
MGEIYIHLLVLKVLISFIGLLGNVYLILSIIQSKFSRIKSFELFLLGLATANIAEILIVNIYDIIILMVTSSINRVSCRMLKFLTVFGEIASILFTVLISIFRYQKLRDAGKRVNLPIFLDNIRSAWMMSGLCLVISLLLSLPIFVLNVKDPVGNMTTARGCPPDFFQCSKSYCPFANRFYKLTFIVLCNLLPLIIVTVTGCLIMAVLLSQRKTVRPVASVSGSGMSGKKNKGLGLQRSTVAVLSAMGLFQVDWTLYLIFQMIFSPIDSPFWAEMEFFISISYTSISPYVYGIGNNLFSLKSCK
>LOCXPOlfC1.307.HIT1.OlfC.2R.865.7tm_3.exons7.CM028913.1.Polydactylus_sextarius
ITLFLIILGMGHATIKDRRALVATAPGDLIIGGIFPFHEDVDRKDMSFVPQPKPCVRFHKSILTRALAMINAIDMMNKSPLLSVLNITLGYQLLDSCSDVSTALKATADFIHQADCSTGSDTSTCQPLMTVIGAAYSEISIAIARQLTLNMIPQISYSSTAVILSDKRRFPAFLRTIPNDEHQTAAMVSLLGNNGWNWVGVVTTDGDYGRSALEHFVSQASEKGICVAFKSILPQSVNSQDTVSAVKLAAATIHRKPNVQVIVSFAKPTHMMYLYQELKTQLLTTGHSVESMRRVWVASDAWSSASSVRGNLTLKDIGHVVGFTFKNGDISSFMEYLSRLEAVGHGYTTNDSFLQQLYLQLNVSNSSGDADLLSEPVKTFRDNIEADIIFSMELAVSAIAQAVASICRSRDCKTPGTVKPWEVLKVLRTQEFKLRERSYKFDSGGDINLGYDVTMWRSDGENISVHNVVAEYDTNTNTFTYSDHYSTQQFLDLKNIISKCSNSCVPGQFKKTSEGQHTCCYECSNLICAVAAKSTDMDHCLTCDPLTEWSAAGSSSCTPKAVLFFSWQDGFAVVLLTFSALGIILVLMVSALFLHLRNTPVVKAAGGPLSQVVLFSLGVSYISAMLFVGRPNSFQCKARQVLFGISFTLCVSCILVKTLQILLAFQFNPELQEVLRRLYQPYVIISICIALQAVICTCWLVLKSPSNHTIGQPTALLEDCDEGSYVAFGVMLGYIAVLAFVCFICAFKGRKLPQHYNEAKFITFSMLLYLISWLIFVPVYVTTSGVYLPAVEMVVILISNYGILSCHFFPKCYVILFKKEQNTKSAFRKNLYDYSGKTTELVSACGSSMSGQQSTGQLFVITRLS
>XPLOC_11.2R.1.OlfC.2R.718.7tm_3.exons..Polydactylus_sextarius
MVQAVEEVNKRKEMGNLTLGYLILDSCSDVTTALTNTMYFMKRIFPQISYGATSGFLSDKTRFSNFMRTVPEDDHQAHAIAKILQNHNWTWVGVVTTDSDYGRYIFERLQEHAANNICFAFTSILPDVLDRKVLKKPIDATVNKIIKHENVSVIVSFAKPYHMMNLFRSLVKNPEAKKKVWVASDIWSDSADTILQRLNLTLSDIGTVFGTTLKSGNSTRFEQYLKNLDTNPYHQENNTFLKYFLENEQGSETWEAVQNVSSTQEKVVADSDCGVRSKSKAICKLLHSTYPYAVFSVELAVRAIAKAVANLCVNRDCKTNETLQPVEVFQLDGTDYKFDNRGDLNTGYDVVLWQQISETVVDAHYIVAHYNFSSQRGVISRCSERCGPGTWRKNLKGLAPCCYECKIIMSICLLFSDATKCEKCNETTQYSKDKKECVKKDTVFLEWANPYSIVLLTFTALGAVLTIVVGIIFLVHWNTPVVRSCVGPICIILLFSLLSTFVSVILFAGKPNDKQCQTRQALFGLSFTLCVSCIMVKSFKIILAFEFDPSVKRVLDKLYKPYIIIAAAFTGQVLICALWLIFKAPKHDWSKVNDNKKRLLRCNEMAFEAFGVMLAYIGVLALICFGVAFKGRKLPQSYNDAKFITFSMLIYFICWVIFGPVYVNVEYDQYHPALEMVVILISSYGILFCQFFTKCYIILFKQEANTESAFLKDVRNYS
>LOCXPOlfC2.153.HIT1.OlfC.2R.914.ANF_receptor.exons15.CM028924.1.Polydactylus_sextarius
GRFLLGLCVFCYFYRSDSAESTCKLKAKFNLSGYKNVEKKKVVVGGMFPVHKRIVSSDGNTSMVPVSSGCEGFNFRTFRWTQTMLFAINEINQRTDLLPNTDLGYVIYDSCFTISKAVEGTLTYLTGQDEAVPNYRCGTGAPLAALVGAGGSDLSIATARILGLYHFPQVSYFSSCTALESKFQFPTFLRTIPNDKHQSTAMAQLVLHFGWTWVGTIAADDDYGKYGIKDFKEQVEEAGVCISFSETLPKVSSPEDIQRIVETVIDSTAKIIVVFSSDVDLSPLIEELIRNNVTNRTWIASEAWVTSALINQPGVKSLLGGALGFGVKRADIPDLQRHLLDLDPYSDALTEEFWETLFNCTLDYSKAMKQAKLKAEQESIAQLNNTYSDVSQLRITYNVYKAVYAVAHALHNMEVCELGQGPFNGNRCADITDFQPWELMYYLKNVHFKVPNTNEEIYFNDGDVEGFYDIINWQFNGNGEISYITVGRYNGSAEEGDRMTIKNDSILWNNDELEPPRSVCSENCQPGTRKGIRQGEPVCCFDCIPCADGEISNTTNARECILCDGDYWSNDAHDTCIPKIIEFLAFGEPLGITLIVISAFGALVTIAVGVVFVVNIGTPLVKANDALLSFSLLFSLVVTFLCSIVFLGEPQNWSCMTSQVALALGFALCLSSIMGKAAVLMFRAQALKAARAKAKAAAKAAKAAAEAAANSGSPDVIVTNTNNNTDTGASANPDVDKLSCAHQRAIAAVATLIQAIACTVWLIVLPPHPIKNTSAQNIKIILECDEGSIVFICCIFAYDILLALLAFVFAFIARKLEDHFSEAKCMTFGMLVFFIVWISFVPAYLSTRGKFMVAVQIFAILASSFGLLTCIFLPKCYVLLVKPERNKEELMRPRAKPRDGTSTGTSASLNTAAT
>LOCXPOlfC3.155.HIT1.OlfC.2R.889.ANF_receptor.exons12.CM028926.1.Polydactylus_sextarius
TSTMIWLPWSLTWWPSSALSLLLVSVVGIQTGVKVVQAVVCSQLDAPSNKSLSQDGDVIIGGLFNLHYTPSVVKHDFTKQPRFKLCTGLDLESLQYMYAMAFAVEEINRNSTLLPGVKLGYRMVDSCGRYPWALQATLSLVGGNAHSCTLTDTTLQSVIHENPGKSTGGQSVPLLIAASSSTTGIMKSKTLEPLSIPVISYLASCPCLSDRQKYPNFFRTIPSDIYQARAMAQLALRFHWTWIGAVLVNSDYGRLALQVFQKEIQGKGICLEFIEMIQRETIKTDAKRVAQTIQASTARVILIFCWYTDAWKVFLELAKINVTGRQFLASEALSTSDDLLNDVTISKVASGVLGVAIRSSTIPGFENYLRKLNPIHRPDDDFLREFWEEEFGCSVGVTPSSSPSLREASLPPCSGTESLEELQHPFTDTSQLRVTYNVYLGVYAAAHALHSLLSCPNGDSTKRNNISTCSSPKNIKPKEVLQHLSKVNISTPHDEMFYFQGADIPAKYDLVNWQSTPEGPLKLVVIGRVDGFDLNLNESAIQWSTGSNQVPVSVCSESCPPGTRVATRKGEPICCFDCIPCAEGEISNTTGSPHCERCPSEFWSNAEHTACIPRQVDFLSFNETLGITLTTAAVSGAVVTTAVFVVFLYYHQTPMVRANNSELSFLLLVSLKLCFLCSLVFIGRPSVWACRFQQAAFGISFVLCVSCLLVKTMVVLAVFRSARPGAEALIKWFGPGQQRGSVCLFTCIQIIICSVWLSLSPPVPQHDLGFQGSKVTLKCAMASVVGFSLVLGYIGLLACTCLLLAFFARKLPDNFNEAKLITFSMLIFCAVWVAFVPAYVSSPGKYVVAVEIFAILASSYGLLFCIFAPKCFIILLRPEKNTKKHMMAR
>LOCXPOlfC4.156.HIT1.OlfC.2R.886.ANF_receptor.exons12.CM028926.1.Polydactylus_sextarius
TATMIWLPWPLTWWPSSALSLLLISVVGIQTGVELVQAVVCSQWGAPSNKSLSQDGDVIIGGLFDLHYIPSNVKHDFINQPRYELCTGLDLESLQYMHAMAFAVEEINHNNTLLPGVKLGYRILDTCPWTLQATLSLVGGDASSCKLTDTSILSDSVIYEQPGESRQPAPLLIGASSSITGKMKSRVLGPFSIPVISYLASCPCLSDRQRYPNFFRTIPSDIYQARAMAQLALRFHWTWIGAVLANNDYGLLALQVFQKETQGKGICLAFTEMIHRGTIISDARRAALTIQASTARVILIFCWYTDVRDIFRELAKINVTDRQFLASEAWSTSEDLLNDVTISKVALGVIGVAIRSSAIPGFENYLRKLNPIHRPNDDFLREFWEEEFGCSVGVTPSSSPSLREASLPPCSGTESLEELQHPFTDTSQLRVTYNVYLGVYAAAHALHSLLSCPNGDSTQRNNISTCSSPKNIKPKELLEHLSKVNISTPQGEMFHFQGGDIPALYDLVNWQSTPEGKLKLDLVGRVRGFDLNLNEYAIQWSTGSNQVPVSVCSESCPPGTRVANRKGEPICCFDCIPCAEGQISNTTGSPHCERCPSEFWSNAEHTACIPRQVDFLSFNETLGITLTTAAVSGAVVTTAVFVVFLYYHQTPMVRANNSELSFLLLVSLKLCFLCSLLFIGRPSVWACRFQQAAFGISFVLCVSCLLVKTLVVVAVFRSAQPGAEALIKWFGPGQQRGSVCLFTCIQIIICSVWLSLSPPVPQHDLGFQGSKVTLKCAMDSVVGFSLVLGYIGLLACTCLLLAFLARKLPDNFNEAKLITFSMLIFCAVWVAFVPAYVSSPGKYVVAVEIFAILGSSYGLLFCIFAPKCFIILLRPEKNTKKHMMAR
>LOCXPOlfC5.160.HIT1.OlfC.2R.732.ANF_receptor.exons11.CM028926.1.Polydactylus_sextarius
MSWLSWLFRLWPSSAPTLLLVGFAGRQLGLRVGLQVVQTVTCSRLGAWSDQGLFQDGDVVIGGLFSLYHKPPAINHDFTELPHSKPCTGLENLPLQYIYAMVFALEEINHSTTLLPGVKLGYYIHDSCAIPLWALQATLSLVGGNRASCNATILPDMSAVYREEIRESKGDQPIPLIIGGDSSITAQILSRILGPLSVPLMSYTASCPCLSDRHQFPNFFRTMPSDIYQARAIAQLAIRFNWTWIGAVVANNDYGLMAKKIFQEETQGAGVCLAFVETLQRENIVTDARRAALTIQASTARVILIFTWYTDVRELFLQLERINVTDRQFLASEAWSTSGDLLQDPVTNKVARGVLGVAIRSSAIPGFENYLKSLNPSLRPDDKFLREFWEKMFGCSPGATSPSNTNRLFQKASLPLCSGIESLEGVKNLFTDTSQLRVTYNVYLAVYAAAHALHNLLSCPNSNSPSGNNSSTCSYSKQIKPSEVLSYLDSVNFTTPQGEMFYFQGADIPAKYDLINWQSTPEEKLKLVVIGRVDGFDLNFNESSIQWSTGSNQVPVSVCSESCPPGTRMATRKGEPICCFDCIPCAEGEISNTTGSPHCERCPTEFWSNAEHTACIPRHLDFLSFNETLGITLTTVAVSGVTVTTAVFVVFIYYRQTPMVRANNSELSFLLLVSLKLCFLCSLVFIGRPSVWACRFQQAAFGISFVLCVSCLQVKTIVVLAAFRSARPGAEA
>LOCXPOlfC5.161.HIT1.OlfC.2R.916.ANF_receptor.exons11.CM028926.1.Polydactylus_sextarius
MTCLSWLFTLWPCSAPTLLLVGLVGRQLGLRLGPQDVQATTCSRWSTWHSQGLFQDGDVVIGGLFIIHYQPPDRFDDFTKLPDSQLCTGLDHAPLQYIYAMIYAVEEINYSKTLLPGVKLGYYIFDSCGRMPWALQAALSLVGGDRPSCNSTQPPDYSVGYGEEIIGRKGNPPIPLIIGGASSSTAKILSRALGQLSVPLISYQASCPCLSDRLQYPNFFRTIPSDIYQARAIAQLAIRFNWTWVGAVVANNNYGLTAIKIFQEETQAAGVCLAFVETLQREYIVSDARRAALTIQASTARVILIFTWYTDVRELFLQLERINVTDRQFLASEAWSTSGDLLQDPVTSKVARGVFGVAIRSSAIPGFENYLKNLHPLQQPGDVFLREFWEAEFGCIPQATPPFSYSYSTVKSVTSAQRLGHPSNITTSSPAEKSLQKPPCSGTESLESVGNPFTDTSQLRVTYNVYLAVYAAAYALHTLLSCPNSNSSSGNNSSTCSSPNHIRPTELLQQLNNVNFTTPQGEMFYFQGADIPAKYDLINWQSTPEGPLKLVLIGRVDGFAIHLNESAIEWSTGSSQVPVSVCSESCPPGTRMAIRKGEPTCCFDCIPCAKGEISNTTGSPHCDRCPLEFWSNAEHTACILRQLDFLSFNETLGITLTIAAVSGAVVTTAVFVVFLCYRQTPLVRANNSELSFLLLVSLKLCFLCSLVFIGRPSVWACRFQQAAFGISFVLCVSCLQVKTIVVLAAFRSARPGAEALIKWFGPGQQRGSVCILTCIQIIICSVWLSVSPPVPRRDLGFQGSKVTLECFMASVVGFSLVLGYIGLLACTCLLLAFLARKLPDNFNEAKLITFSMLIFCAVWVAFVPAYVSSPGKYTVAVEIFAILASSYGLLFCIFAPKCFIILLKPEKNTKKHLMAR
>LOCXPOlfC6.174.HIT1.OlfC.2R.877.ANF_receptor.exons9.CM028926.1.Polydactylus_sextarius
MWSFLDNNLLLLMLPFSCFSSSVCSALYSSSCQLQEQFHLNGMHKAGDVVLGGLFEIHFFSTYPDLSFTSEPQQPTCHGFDILGFRQAQTMVFAIDEINQKSSLLPNVTLGYSLYDNCVQLGIGFRAAMSLVSGQEEHIMLHQTCVGAPPVLGIVGDSSSTRSIAISTVLGLYRVPMVSYFATCSCLSDRQKFPSFFRTIPSDAFQVNAMIQILKRFGWTWAGLLISDDDYGLHAARSFHSDLSPSGGGCLAYTEILPWGDDATELRRIVDVIKKSTARVVIVFAHESHMIDLMEEVVRQNVTGLQWIASEAWTSATVLQTPHLMPYLSGTLGIAIRRGEIPGFRDFLLRIRPNLHHINSYENNMLNQFWEYIFQCRFAPPPAGWVEAGGALCTGQEDLENVESDFMDISDLRPEYNVYKAVYALAYALDNMLQCEPGRGPFSGRSCGNLQKLETWQLVYYLERVNFTTPFGDQVSFDENGDALPIYDVMNWVWLPDGRAKVQNVGEVKRSAFKGEELTLDEDKIFWNFESKKPPRSVCSESCPPGTRMARKKGEPVCCFDCIPCSEGKISNTTDSTECTSCPEDFWSSPQRDHCVPKTTEFLSYHEPLGICLTTISLLGTFICIVVLCIFIHHRQTPIVRANNSELSFQLLLSLKLCFLCTLLFIGRPRLWTCQLRHAAFGISFVLCVSCILVKTLVVLAVFKASKPGGEVILKWFGVIQQRGTVLLLTSVQGAICIAWLVAASPSPHKNTQYHNDKIVYECVVGSTIGFAVLLGYIGLLAILSFLLAFLARNLPDSFNEAKLITFSMLIFCAVWVAFIPAYISSPGKYADAVEVFAILASSFGLLVALFGPKCYIILLKPERNTKKAIMGRGNES
>LOCXPOlfC7.182.HIT1.OlfC.2R.870.ANF_receptor.exons9.CM028926.1.Polydactylus_sextarius
MWSFLDSNLLMLFSSFFSAVSSALYSSPCQLQGQFHLNGMHKAGDVVLGGLFRVHFVSSDPDLSFISEPQQPTCHGFGVLGFRQAQTMAFAIDEINRNPSLLPNVTLGYSVYDNCLQLRIGFRAAMLLVSGQEQHVELHKTCVGAPPVLGIVGDSSSRRTIAISTVLGLYRVPLVSYFATCSCLSDRQKYPSFFRTIPSDAFQVNAMIQILKRFGWTWAGLLISDDDYGLHAARSFQSDLGPSGGGCLAYLEILPWGDDPPEMRRIVNVMKKSTARVVIVFAHESHMINLIQEVVRQNVTGLQWMASEGWTSSAVLQTPRYMPYLGGTLGIAIRRGEIPGLREFMLHIRPDLHHNKSYENNLVNQFWEHTFQCRFAPPPAGWVEAGGALCTGQEDLENVESEFFDVSELRPEYNVYKAVYALAYALDDMLQCEPGRGPFSGGSCGNLHRLEMWQLVYYLERVNFTTPFGDQVSFDENGDVLPIYDVINWMWLPDGRAKVQTVGEVKRSAFKGEEISLDEDKIFWNFESKKPPRSVCSESCPPGTRMARKKGEPVCCFDCVPCSEGKISNTTDSMECTSCPEDFWSSPQHDHCVPKKTEFLSYHEPLGICLTTISLLGTFTCIVVMCIFIHQRQTPIVRANNSELSFQLLLSLKLCFLCSLLFIGRPRLWTCQLRHAAFGISFVLCISCILVKTLVVLAVFKASKPGGGAILKWFGAVQQRGTVMVLTSVQAAICTAWLVSASPVPHKNTQYHNDKIVYECIVGSTIGFAVLLGYIGLLAILSFLMAFLARNLPDSFNETKLITFSMLIFCAVWVAFIPAYISSPGKYADAVEVFAILASSFGLLVALFGPKCYIILLRPERNTKKAIMGR
>LOCXPOlfC8.186.HIT1.OlfC.2R.859.ANF_receptor.exons9.CM028926.1.Polydactylus_sextarius
FSSAVSFPLYSSSCQLQEQFNLNGMHKAGDVVLGGLFRVHFTSTYPDLSFTSKPQQPTCQGFDVLGFRKAQSMAFAIDEINRNPNLLPNVTLGYSLYDNCLQLGVAFRAALSLISGQDEQVIIHHYCVGAPPVLGIVGDSSSTHCIAISTVLGLYRVPMVSYFATCSCLSDRQKYPSFFRTIPSDAFQVNAMIQIMKHFGWTWAGLLINNNDYGLNAARSFHSDLGPSGGGCLAYTEILPYGDDPAELKRIVDVMKKSTARVVIVFAPESHMINLIQEVERQNVTGLQWIASEAWTSSAVLQTPRYMPYLGGTLGIAIRRGEIPGLRDFLLRTHPDLHHNNSYENNMVNQFWEYTFQCKFAPPPAGWVEAGGAICTGQEDLENVETEFLDVSDLRPEYNVYKAVYALAYALDAMLRCEPGRGPFSGGSCGNLQKLEPWQLMNYLEKVHFTTSFGDQVSFDENGDVLPVYDIINWMWLPDGGTKVQTVGEVKRSAFKGEELILDEDKIFWNFESKKPPRSVCSESCPPGTRMARKKGEPECCFDCVPCSEGKISNKTDSMECTSCPEDFWSSPQRDHCVPKKTEFLSYHEPLGICLTTTSLLGTFICIVVLCIFIHQRQTPIVRANNSELSFQLLLSLKLCFLCSLLFIGRPRLWTCQLRHAAFGISFVLCVSCILVKTLVVLAVFKASKPGGGASLKWFGAVQQRGTVLVLTSIQAAICTAWLVSASPVPHKNTQYHNDKIVYECVVGSTIGFAVLLGYIGLLAILSFLMAFLARNLPDSFNETKLITFSMLIFCAVWVAFVPAYISSPGKYADAVEVFAILASSFGLLVALFGPKCYIILLRPEKNTKKAIMGRGKES
>LOCXPOlfC9.203.HIT1.OlfC.2R.873.ANF_receptor.exons9.CM028926.1.Polydactylus_sextarius
MWLCSDTSLLLILLFLTCFSSAVPSPLNSSTCQLQRQFHLNGVHKTGDVVLGGLFRVHFISNQPDLSFTSEPQQPTCQGFGILGFRQAQTMVFAIDEINRKSSLLPNVTLGYNVYDNCLQLGTAFRAALSLISGKDEQVIIHRNCVGAPPVLGIVGDSSSRRTIAISTVLGLYRVPLVSYFATCSCLSDRQKYPSFFRTIPSDAFQVNAMIQILKRFGWTWAGLVISDDDYGHHAARLFQSDLGPSSGGCLAYLEILPWDSNPVEMRRIVNMMKKSTARVVIVFAPESHTNNLMQEVVRQNVTDLQWIASEAWTSSAMLQTPQLIPYLSGTLGIAIRRGEIPGLRDFLLQIRPDLYHNNNYENNVVNQFWEYTFQCKFAPPPAGWVEAGGTLCTGQEDLENVESELLDFSDLRPEYNVYKAVYALAYALDDMLRCEPGRGPFSGGSCSILKRLEPWQLLYYLERVNFTTPFGDQVSFDENGDVLPIYDVMNWLLLPDGTVNVQNVGEVKRSAFKGEELILDEDKIFWNFESKKPPQSVCSESCPPGTRVARMKGKPVCCFDCIPCSEGKISNTTDSTECTSCPEDFWSSPQRDHCVPKKTEFLSYHEPLGICLTATSLLGTFICVVVLCIFIYQRQTPIVRANNAELSFQLLLSLKLCFLCSLLFIGRPRLWTCQLRHAAFGISFVLCVSCILVKTMVVLAVFKASKPGGEVILRWFGVVQQRGTVLVLTSIQAAICTAWLVSATPVPHKNTRYHNDKIVYECVVGSTIGFAVLLGYIGFLAILSFMLAFLARNLPDNFNEAKLITFSMLIFCAVWVAFVPAYISSPGKYADAVEVFAILASSLGLLVALFGPKCYIILFRPERNTKKAIMGR
>LOCXPOlfC10.210.HIT1.OlfC.2R.869.ANF_receptor.exons9.CM028926.1.Polydactylus_sextarius
SLLLILLFFPCFSSAVPSPLNSSTCQLQRQFHLNGIHKTGDVVLGGLFRVHFISNLPDLSFTSEPQQPTCQGFGILGFRLVQTMVFAIDEINRKSSLLPNVTLGYSLYDNCVQLGTAFQAALSLISGKDEQVIIHRNCVGAPPVLGIVGDSSSRRTIAVSTVLGLYRVPLVSYFATCSCLSDRQKYPSFFRTIPSDAFQVNAVIQILKHFGWTWVGLVISDNDYGFYVARSFQSDLGPSAGGCLAYLEVLPWGSNPGEMRRIVNVMKKSTARVVILFAPESFTINLVEEVVRQNVTGLQWIASEAWTSSAMLQTPQLIPYLSGTLGIAIRRGEIPGLRDFLLQTRPDLYHNNTYENNLVNQFWEYTFQCRFAPPPAGWVEAGGTLCTGQEDLENVESELLDFSDLRPEYNVYKAVYALAYALDNMLQCEPGRGPFSGGSCGNLKRLEPWQLLYYLERVNFTTPFGDQVSFDENGDVLPIYDVMNWLLLPDGTVNVQNVGEVKRSAFKGEELILDEDKIFWNFESKKPPWSVCSESCPPGTRVARMKGKPECCFDCIPCSEGKISNTTDSTECTSCPEDFWSSPQRDHCVPKKTEFLSYHEPLGICLTTTSLLGTFICVVVLCIFIYQRQTPIVRANNAELSFQLLLSLKLCFLCSLLFIGRPRLWTCQLRHAAFGISFVLCVSCILVKTMVVLAVFKASKPGGEVILRWFGVVQQRGTVLVLTSIQAAICTAWLVSASPVPHKNTQYHNDKIVYECVVGSTIGFAVLLGYIGFLAILSFMLAFLARNLPDNFNEAKLITFSMLIFCAVWVAFVPAYISSPGKYADAVEVFAILASSFGLLVALFGPKCYIILFRPERNTKKAIMGRGMD
>LOCXPOlfC11.225.HIT1.OlfC.2R.877.ANF_receptor.exons9.CM028926.1.Polydactylus_sextarius
MYIFLDTNLLLLMLLYPYFPYAVSSTLHSSSCQLQEQFHLNGMHKAGDVVLGGLFQIHFFSTYPDMSFTFKPQQPTCHGFDILGFRQVQTMVFAIDEINRNSNLLPNVTLGYSLYDNCLQLGVGFRAALSLVSGQEKQVIIHETCVGTPPVLGVVGDSSSTRSIAISTVLGLYRVPMVSYFATCSCLSDRKKYPSFFRTIPSDAFQVNAMIQILKRFGWTWAGLLISDDDYGLHAARSFQSDLGPSIGGCLAYLEILPWDENPAEIKRIVDVIKKSKARVVIVFAHESHMINLMKEVVRQNVTGLQWIASEAWTAAAVLQTPHLMPYLGGTLGIAIHRGEIPGLKDFMLKTRPDLHHNNSFGNSVVNQFWEYTFQCKFAPPPAGWIEAGGALCTGQEDLENVESELLDVSDLRSEYNVYKGVYALAYALDDMLQCEPGRGPFSGHSCGNLQRLEPWQLVYYMENVNFTTPFGDHVVFDENGDVLPIYDIMNWAWLPDGKIKIQTVGDVKRSPFKGDELTLDEDKIFWNFESKEPPRSVCSESCPPGTRMARKKGEPECCFDCVPCSEGEISNMTDSMECISCPEDFWSSPLRDHCVPKTTEFLSYHEPLGICLAVTSLLGTFICAVVLCIFIHHRQTPIVRANNSELSFQLLLSLKLCFLCSLLFIGRPRLWTCQLRHAAFGISFVLCISCILVKTMVVLAVFKASKPGGEASLKWFGAAQQRGTVLVLTSIQAAICTAWLVSASPTPHKNTQYHNDKIVYECVVGSTIGFAVLLGYIGLLAVLSFLMAFLARNLPDSFNEAKLITFSMLIFCAVWVAFVPAYISSPGKYADAVEVFAILASSFGLLVALFGPKCYIILLRPERNTKKAIMGRGTAS
>LOCXPOlfC12.233.HIT1.OlfC.2R.862.ANF_receptor.exons9.CM028926.1.Polydactylus_sextarius
MRTLLRTYVPLLMLMYSFFSSALSSTLDYSSSCQLLGQFHLNGMHKAGDVVIGGLFQVHFFSTYPYGSYISEPKHPTCYGFDVLGFRKAQAMAFAIDEINRNSNLLPNVTLGYSLYDTCLQLGIGFRAALSLVSGQEEQVTLLQNCVGTPSVLGVVGDSSSTRTIAISTVLGLYRVPMVSYFATCACLSDRQKYPSFFRTIPSDAFQVNAMIQILKRFGWTWAGLLITDDDYGLNAARSFHSDLGPSGGGCLAYTEILPWGDDPPEMRRIVNVMKKSTARVVIVFAHESHMINLMEEVVRQNVTGLQWMASEAWTTVGVLQTPQLMPYLGGTLGIAIRRGEIPGFRDFLSRTRPDLHHNNSHENSMANQFWENTFQCRFAPPPADWLETGGALCTGREDLENVESEFLDVSELRPEYNVYKAVYALAYALDDMLQCEPGRGPFSGQSCGNLKRLEPWQLVYYLGKVNFTTPFGDEVSFDENGDALPIYDVMNWVWLPDGSTKVQTVGEVKRSAFKGEELTLDENKIFWNFEPKKPPRSVCSESCPPGTRMARKKGKPECCFDCIPCSEGMISNTTDSMECTSCPEDFWSSPQRDHCVPKKTEFLSYHEPLGICLTATSLLGTFICAVVLGIFIYHRQTPIVRANNSELSFQLLVSLKLCFLCSLLFIGRPRQWTCQLRHAAFGISFVLCVSCILVKTMVVLAVFKASKPGGEASLKWFGTVQQRGTVLVLTSIQAAICTAWLVSASPSPHKNTQYHNDKIVYECVVGSTIGFAVLLGYIGLLAILSFLLAFLARNLPDSFNEAKLITFSMLIFCAVWVAFVPAYVSSPGKYADAVEAFAILASSFGLLGALFGPKCYIILLR
>LOCXPOlfC13.236.HIT1.OlfC.2R.868.ANF_receptor.exons9.CM028926.1.Polydactylus_sextarius
FLNSFLMLMMLHFSLSSAVSSLYPLSCQLQGFHLKGMHKPGDVVLGGLFEMNFFSTFPDLSFTSEPQQPTCHGFDIIGFRLAQTMAFAIDEINRNSNLLPNVSLGYTLHDNCNKLGVGFRAALSLVGGQEEQVKLHKTCVGAPPVLGIVGDSSSTRSIAISTVLGLYRVPMVSYFSTCSCLSDRQKFPSFFRTIPSDAFQVNAMIQILKRFDWTWVGLLISDDDYGLHAARSFQTDLGPSGGGCLAYTEILPWGDDPAEIRRIVDVIKKSTARVVIVFAHEGHMIDLMEEVLKQNVTGLQWMASEAWTSAAVLQTPQLMPYLGGTLGIAIRRGEIPGFRDFLLQTRPDLTQNNTFENNVVNQFWEYTFQCRFAPPPTGWLETGGALCTGQEDLENVKSEFLDVSELRPEYNVYKAVYALAYALDDMLQCEPGRGPFSGNSCANLQRLETWQLVHYMEKVNFTTPFGDQVSFDENGDVLPIYDVMNWMWLPDGKIKIQTVGEVKRSAFKGEELTLDEDKIFWNFESNQPPRSVCSESCPPGTRMARKKGEPECCFDCVPCSEGKISNTTDSMECTSCPEDFWSSPQRDHCVPKKTEFLSYHEPLGICLTATSLLGTFICAVVLGIFIHHRSTPIVRANNSELSFQLLLSLKLCFLCSLLFIGHPRLWTCQLRHAAFGISFVLCVSCILVKTMVVLAVFKASKPGGEVLLKWFGVIQQRGTVLALTSIQAAICTAWLVSASPAPHKNTQYHNDKIVYECVVGSTIGFAVLLGYIGLLAILSFLLAFLARNLPDNFNEAKLITFSMLIFCAVWVAFVPAYISSPGKYADAVEVFAILASSFGLLVALFGPKCYIILMRPERNTKKALMGRG
>LOCXPOlfC14.243.HIT1.OlfC.2R.860.ANF_receptor.exons9.CM028926.1.Polydactylus_sextarius
LILLVLLYSSALSSALSPSCHLQGQFSLNQMRKPGDVILGGLFEMNFFSTYPDLSFTSEPEQPSCHGFDILGFRQAQTMAFATDEINRNSNLLPNVTLGYVVYDNCNKLGIGFKAALSLTSGQDEQVIIHDTCVGAPPVLAIVGDDSSTRSIAISTVLGLYRVPMVSYFSTCSCLSDRQKFPSFFRTIPSDAFQVSAMIQILKHFGWTWAGLLISDNDYGLHAARSFQSDLGPSGGGCLAYLEILPTDSDPVKLRRIVNVMKKSTARVVIVFAHEGHMIDLMEEVVRQNVTGLQWMSSEAWTSSSALQAHHLMPFLGGTLGIAIRRGEIPGLRDFLLKIRPDQNNTHGNSIVNQFWEYMFQCKFAPPPKGWVEAGRALCTGQEDLENVESDFLDVSELRPEYNVYKAVYALAYALDDMLQCEPGRGPFSGGSCGNLQRLESWQLVHYLEKVNFSTPFGDQVSFDENGDVLPIYDIMNWVWLPDGTTKVQTVGEVKRSAFKGEELTLDEDKIFWNFESKEPPRSVCSESCPPGTRMARKKGEPECCYDCIPCSEGMISNTTDSMECTSCPEDFWSSPQRDNCVPKKIDFLSYHEPLGICLTVTSLLGTFICAVVLGIFIYHRSTPIVRANNSELSFQLLLSLKLCFLCSLLFIGHPRQWTCQLRHAAFGISFVLCVSCILVKTMVVLAVFKASKPGGEASLKWFGVLQQRGTVLFLTSIQATICTAWLVSASPAPHKNTQYHNDKIVYECVVGSTIGFAVLLGYIGLLAILSFLLAFLARNLPDNFNEAKFITFSMLIFCAVWVAFVPAYVSSPGKYADAVEVFAILASSFGLLVALFGPKCYIILLRPERNTKKAIMGRG
>LOCXPOlfC15.251.HIT1.OlfC.2R.863.ANF_receptor.exons9.CM028926.1.Polydactylus_sextarius
LVVLMLLYSSAVCSALYSSSCQLQEQFHLNGMHQPGDVVLGGLFGIHYFATYPDFSYTSKPQQPTCHGFDISGFRQAQTMAFAINEINRNSKLLPNVTLGYAVQDNCNKLGIGFRAALSLASGQDERVLIHESCVGAPPVLAIVGDDSSTRSIAISTVLGLYRVPMVSYFATCSCLSDRQKFPSFFRTIPSDAFQVNAMIQILKHFGWTWAGLVISDNDYGLHAARSFQSDLGASGGGCLAYLEILPTNNDLAKLRRTVEVMKKSTARVVIVFAHESHTIDLMEEVVRQNVTGLQWIASEAWTSSSTLQVPHFIPYLSGTLGITIRRGEIPGLREFLLQIRPDLSQNNTYGNSMMNQFWEYIFHCRFAPPPAGWVESGGAICTGQENLENVESDFVDVSELRPEYNVYKAVYALAYALDNMLRCEPGRGPFSGHSCGNVQRLEPWQLAHYLGKVNFSTSFGDQVSFDENGDALPIYDVMNWLLLPDGKIKVQTVGEVKKSLLKGEELTLDEDKIFWNFETKEPPRSVCSESCPPGTRMARKKGEPECCFDCVPCSEGMISNKTDSMECTRCPEDFWSSPQRDRCVPKKIDFLSYHEPLGICLTATSLLGTFICAVVLGIFIHHRGTPIVRANNSELSFHLLLSLKLCFLCSLLFIGHPRQWTCQLRHAAFGISFVLCVSCILVKTMVVLAVFKASKPGGEASLKWFGVLQQRGTVLFLTSIQATICTAWLVSASPAPHKNTQYHSDKIVYECVVGSTIGFAVLLGYIGLLAILSFLLAFLARNLPDNFNEAKFITFSMLIFCAVWVAFVPAYISSPGKYADAVEVFAILASSFGLLVALFGPKCYIIMLRPERNTKKAIMGRG
>LOCXPOlfC16.256.HIT1.OlfC.2R.871.ANF_receptor.exons11.CM028926.1.Polydactylus_sextarius
GFEKGFCFKIINLLDFFFFFFFIFFLCLQLNVKCILQEQFHLNGMHQPGDVVLGGLFGIHYFATYPDFSYTSKPQQPTCHGFDISGFRQAQTMAFAINEINRNSKLLPNVTLGYAVQDNCNKLGIGFRAALSLASGQDERVLIHESCVGAPPVLAIVGDDSSTRSIAISTVLGLYRVPMVSYFATCSCLSERKQFPSFFRTIPSDAFQVRAMIQILKHFGWTWVGLLVTDDDYGLHVAQSFQSDLVESGVGCLAYLQVLPWDSDPSELKKIVHLIKTSTARVVVVFAHEIHMIQLMEEVVRQDVTGLQWMASEAWTTASVLHTPRLMPYLSGTLGIAIRRGEIPGLRDFLLQIRPDEYLNSSYGNSMVRQFWEYTFQCKFAPPPEGGGTLCTGQEDIENVETEFLDLSSLRPEYNVYKAVYALAYALDNILHCEAGRGPFSGHSCATIQTLEPWQLVHYLQNVNFTTSFGDQVSFDENGDALPIYDIMNWAWLPDGRIKIQTVGEVKRSALRSEELTLYEDNIFWNMGSKEPPRSVCSESCPPGTRMARKKGQPECCYDCILCSEGKISNNTDSMECTNCPEDFWSSPQRDHCVPKKTEFLSYHEPLGTCLTTTSLLGTFICAVVLGIFIYHRSTPMVRANNSELSFLLLVSLKLCFLCSLLFIGRPRLWTCQLRHAAFGISFVLCVSCILVKTMVVLAVFKASKPGGRAILKWFGAVQQRGTVFFLTCIQAAICIAWIVSSSPSPHKNTQYHNDKIVYECVVGSTVGFAVLLGYIGFLAILSFLLAFLARNLPDNFNEAKFITFSMLMFCAVWVAFVPAYVNSPGKYADAVEVFAILASSFALLVALFGPKCYMILMRPERNTKKAIMGR
>LOCXPOlfC17.267.HIT1.OlfC.2R.879.ANF_receptor.exons9.CM028926.1.Polydactylus_sextarius
MRDFPGTYLYLHVYLILFFCSAPSLCSVSSPLLSSCKLRRKFHLNELHKPGDVVLGGLFELHYTSIFPEWTFTSEPQQPTCTGFDILGFRHAMTMAFAIDEINKNPNLLPNVTLGYSMYDNCGALIIGFSGALSLVSGREEQFLLEENCLGNPPVLGIVGDSYSTFSIATSNVLGLFKMPLVSYFSTCSCLTNRQRFPSFFRTIPSDAFQVRAMIQILKHFGWTWVGLVVTGDDYGLHVAQSFQSDLVESGMGCLAYLQVLPWDTNPSELKKIVYLIKTSTARVVMVFAHEIHMIQLMEEVVQQDVTGVQWLASEAWTAAAVLHTHRLMPYLTGTLGIAIRRGEIAGLKDFILEIRPDQNYNNSYGNNMVRQFWEYIFQCRFAPPPEGWVESGGTLCTGQEDVKNVETELLDLSNLRPEYNIYKAVYALAHALDDMLQCEPGRGPFSGHSCATLQRLEPWQLVHYLQNVNFTTTFGDQVSFDENGDALPIYDIMTWLPLPEGGIKIQNVGEVKRSAFRGEELTLDEDKILWNFASKQPPRSVCSESCPPGTRVARRKGEPECCFDCIPCSEGKISNKTDSMECISCPEDFWSGPQRDNCVPKKTEFLSYHEPLGICLTTTSLLGTFICAVVLGIFIHHRSTPMVRANNSELSFLILVSLKLCFLCSLLFIGRPRLWTCQLRHAAFGISFVLCVSCILVKTMVVLAVFKASKPGGGASLKWFGAVQQRGTVLALTCIQAAICTAWIASASPVPHKNTQYHNDKIVYECVVGSTIGFAVLLGYIGLLAFLSFLLAFLARNLPDNFNEAKFITFSMLIFCAVWVAFVPAYVNSPGKYADAVEVFAILASSFGLLVALFGPKCYIILLRPERNTKKAIMGRGT
>LOCXPOlfC6.274.HIT1.OlfC.2R.850.ANF_receptor.exons9.CM028926.1.Polydactylus_sextarius
SLFLSPFCKLRRRFNLNGIHKSGDVILGGLFEVHYSSAFPELTFTSEPHQPSCHGFDHPGFRHAMTMAFAIDEINRNSNLLPNVTLGYSLYDNCATLGIGFSAALSMASGQEEQFLLQETCAGSPPVVGIVGDPFSTFSIATSNVLGLFRLPIVSYFATCSCLSDRQRFPSFFRTIPSDAFQVNAMIQILKRFGWTWVGLLVSDDDYGLHAARSFQSDLGPSGGGCLAYLEILPWGNDPNEYKRIVDVMTKSTAHVVIVFAHQMHMIQLMEEVVRKNVTGLQWIASEAWTLVDGLHTPAFMPYLGGTLGIAIRRGEIPGLRDFLARVHPEQHQNNDYENSMVNQFWEYTFQCRFAPPPAGWVENGGALCTGQENIENVESEFLDVSELRPEYNIYKAVYALAHALDNMLKCEPGRGPFIGNICANIQTLEPWQLMYYIEKVNFTTPFGDQVSFDENGDALPIYDVMNWMWLPDGRTEVQTVGEVKRSAFKGEELTLDEDKIFWNFKTKKPPKSVCSESCPPGTRMARKKGQPECCFDCIPCSEGKISNETDSMECTSCPEDFWSSPQRDHCVPKKTEFLSYHEPLGICLTTASLLGTFICAVVLGIFIYHRSTPMVRANNSELSFLLLVSLKLCFLCSLLFIGRPRLWTCQLRHAAFGISFVLCVSCILVKTMVVLAVFKASKPGGGAKLKWFGAVQQRGTVLALTCIQAAICTAWIVSASPVPHKNTQYHNDKIVYECVVGSTIGFAVLLGYIGLLAILSFLLAFLARNLPDNFNEAKLITFSMLIFCAVWVAFVPAYVNSPGKYADAVEVFAILASSFGLLVALFGPKCYIILLKPERNTKKAIMGRG
>LOCXPOlfC18.279.HIT1.OlfC.2R.885.ANF_receptor.exons9.CM028926.1.Polydactylus_sextarius
MGAFPVTCFFLYIYLFWILFFSFFFLSDSTSLFSSCKLRKQFYLNGMHKSGDVILGGLFEVHYTSVLQKLTFTSEPIQLSCQGFDPPGFRHAMTMAFAIDEINKNSNLLPNVTLGYSLYDNCATLIVGFSAALSLASGQDKQFLLQENCLGTPPVLGIVGDSFSTFSIATSDVIGLFKLPIVSYFATCSCLSDRKRFPSFFRTIPSDAFQVRAVIQILKRFGWTWAGLLISDDDYGLHVARSFQTDLAQSGGGCLAYTEILPWGDNPDELRRIVKVMKKSTARVVIVFAHQIHMIQLMEEVVRQNVTGLQWIASEAWTAAAVLQTPHLMPYLGGTLGIAIRRGEIPGLRDFLLQTRPDLNDSNNGENNMVRQFWENTFQCRFAPAPSSWVEAGGALCTGDENLKNVETEFLDVSNLRPEYNIYKAVYALAYALDDMLRCEPGRGPFSGRSCASLQTLEPWQLMYYMEKVNFTTPFGDQVSFDENGDALPIYDIMNWALLPNGGTKVETVGEVKKSTFKSEELTLDEDKIFWNFASKQVMSPPQSVCSESCPPGTRMARKKGEPMCCFDCVPCSEGKFSNETDSMECTSCPEDFWSSPQRHHCVPKKTEFLSYHEPLGICLTTASLLGTFICAVVLGIFVYHRSTPMVRANNSELSFLILVSLKLCFLCSLLFIGRPRLWTCQLRHAAFGISFVLCVSCILVKTMVVLAVFKASKPGGGSSLKWFGAVQQRGTVLILTSVQAAICVAWLVSSSPVPHKNTQYYNDKIVYECVVGSTVGFAVLLGYIGLLAILSFLLAFLARNLPDNFNEAKLITFSMLIFCAVWVAFVPAYVNSPGKYADAVEVFAILASSFGLLVALFGPKCYIILLRPERNTKKAIMGRGTTQT
>LOCXPOlfC19.280.HIT1.OlfC.2R.885.ANF_receptor.exons9.CM028926.1.Polydactylus_sextarius
MGAFPVTCFFLYIYLFWILSSSFFFLSDSSSLFSSCKLRKQFSINGMHKSGDVILGGLFQVHYTSVFQTLTFTSVPTQLSCQGFDPPGFRHAVTMAFAIDEINKNSNLLPNVTLGYSLYDNCATLIVGFSAALSLASGQDKQFLLQENCLGTPPVLGIVGDSFSTFSIATSDVLGLFKLPIVSYFATCSCLSNRKRFPSFFRTIPSDAFQVRAVIQILKHFGWTWAGLLISDDDYGLHVARSFQTDLAQSGGGCLAYIEILPWGDNPDEVRRIVKVMKKSTARVVIAFAHQINMIQLTEEVVRQNVTGLQWIASEAWTAAAVLQTPHLMPYLGGTLGIAIRRGEIPGLRDFLLQTRPDLNNSNNGENKLVRQFWENTFQCRFAPAPSSWVEAGGALCTGDENLKNVETEFLDVSNLRPEYNIYKAVYALAYALDDMLRCEPGRGPFSGRSCASLQTLEPWQLVYYMEKVNFTTPFGDQVSFDENGDALPIYDIMNWALYPDGGIKVQTVGEVKKSTFKGEELTLDEDKIFWNFASKQVISPPKSVCSESCLPGTRMARKKGEPMCCFDCVLCSEGKFSNETDAMECTSCPEDFWSSPQRDHCVPKKTEFLSYHEPLGICLTTASLLGTFICAVVLGIFIYHRSTPMVRANNSELSFLILVSLKLCFLCSLLFIGRPRLWTCQLRHAAFGISFVLCVSCILVKTMVVLAVFKASKPGGDASMKWFGAVQQRGTVLILTSVQAAICVSWLVSSSPMPHKNTQYNNDKIVYECVVGSTVGFAVLLGYIGLLAILSFLLAFLARNLPDNFNEAKLITFSMLIFCAVWVAFVPAYVNSPGKYADAVEVFAILASSFGLLVALFGPKCYIILLRPERNTKKAIMGRGTTKT
>LOCXPOlfC20.282.HIT1.OlfC.2R.881.ANF_receptor.exons9.CM028926.1.Polydactylus_sextarius
MGPFIYINVIFCVYMILPLFFSFFFSVSSSLSSCKLRRQFHLNGLHKAGDVVLGGLFEVHYTSVFPEWTFTTEPRQPTCTGFDEQGFRQAMTMVYAVEEINRNSDVLSNMTLGYSLYDNCGALVIGFRAALVLSSGQEEQFLLQENCSGSPPVMGIVGDSYSTFSIATSDVLGLFRLPMVSHFATCSCLSNRQRFPSFFRTIPSDAFQVRAMIQILKYFGWTWTGLLISDDDYGTHVARSFQAELAPSGGGCLAYTEVLPWDSDPDELRRIVGIMKKSTARVVMVFAHEIHIYQLMEEVVRQNVTGLQWMASEAWTSVDVLQTPDFMPYLGGTLGIAIRRGEIAGYKDFLLKLHPDQYHNSYGNSIVNQFWEDVFKCRFAPPPAGWVKAGGALCTGKENLHNVESEVFDVSDLRPEYNIYKAVYALAHALDDMLHCEPGKGPFSDHSCATLQKLEPWQLVYYLDRVNFTTPFGDQVTFDANGDVLPVYDVMNWLSLPDGKAKIQNVGEVKESANGEELTLYEDRIFWNFENKQVNTPPKSVCSDSCPPGTRMATKKGQPVCCFDCIPCSEGKISNETDSMECTSCPEDFWSNPQRDHCVPKKTEFLSYHEPLGICLTTASLLGTFISAIVLGIFIHHRSTPMVRANNSELSFLILVSLKLCFLCSLLFIGRPRLWTCQLRHAAFGISFVLCVSCILVKTMVVLAVFKASKPGGEASLKWFGAVQQRGTVMVLTSVQATICTAWLVSASPAPHKNTQYHNDKIVYECVVGSTIGFAVLLGYIGLLAILSFLLAFLARNLPDNFNEAKLITFSMLIFCAVWVAFVPAYINSPGKYADAVEVFAILASSFGLLVALFGPKCYIILLRPERNTKKAIMGRDTTKT
>LOCXPOlfC21.286.HIT1.OlfC.2R.881.ANF_receptor.exons9.CM028926.1.Polydactylus_sextarius
MGPFIYINVIFCVYMILPLFFSFFFSVSSSLSSCKLRRQFHLNGLHKAGDVVLGGLFEVHYTSVFPEWTFTTEPRQPTCMGFDEQGFRQAMTMVYAVDEINRNSDVLSNMTLGYSLYDNCGALVTGIRAALVLSSGQEEQFLLQENCLGSPPVMGIVGDSYSTFSIATSDVLGLFRLPMVSHFATCSCLSNRQRFPSFFRTIPSDAFQVRAMIQILKYFGWTWTGLLISDDDYGTHVARSFQAELGPSGGGCLAYTEVLPWSNDPDELRRIVGLMKNSTARVVMVFAHEIHIYHMLEEVVRQNVTGLQWMASEAWASVDVLQTPDFMPYLGGTLGIAIRRGEIAGYKDFLLKLHPDQYHNSYGHSIVTQFWEDVFKCRFAPPPAGWVEAGGALCTGKENLHNVESEVFDVSDLRPEYNIYKAVYALAHALDDMLHCEPGKGPFSDHSCATLQKLELWQLVYYLDRVNFTTLFGDQVSFDANGDVFPVYDVMNWLSLPDGKAKIQNVGEVKESANGEELTLYEDRISWNFENKQVNTPPKSVCSDSCPPGTRMATKKGQPVCCFDCIPCSEGKISNETDSMECTSCPEDFWSNPQRDHCVPKKTEFLSYHEPLGICLTTASLLGTFISAIVLGIFIHHRSTPMVRANNSELSFLILLSLKFCFLCSLLFIGRPRLWTCQLRHAAFGISFVLCVSCILVKTMVVLAVFKASKPGGEASLKWFGAVQQRGTVMVLTSVQATICTAWLVSASPAPHKNTQYHNDKIVYECVVGSTIGFAVLLGYIGLLAILSFLLAFLARNLPDNFNEAKLITFSMLIFCAVWVAFVPAYVNSPGKYADAVEVFAILASSFGLLVALFGPKCYIILLRPERNTKKAIMGRGTPKS
>LOCXPOlfC22.290.HIT1.OlfC.2R.882.ANF_receptor.exons8.CM028926.1.Polydactylus_sextarius
MEISALLIGLRLALGLFQLNSPLASNVSWDDLKQKVKFTEARSAAGVRTEASSMKCKLQGATRLPAFSLDGDYVIGGVFSIHYYMHTVNHNYTTMPEPLRCTGSIDSRELRFSRAMVYAVEEINNSTTLLPGIKLGYQIHDSCASVPVTVHVAFQLINGLDPVVHTDDDCSRSGMVMAVVGESGSTPSISMSRVIGSFDIPQVSHYATCACLSNKQQYPSFFRTIPSDQFQAAALAKLVKHFGWTWIGAIRSDSDYGNNGMASFLNAAHKEGICVEYSESFYRSHPRSKIRRVADVIRRSTAVVIVAFAAFGDMRILFEELTEEPSPPRQWIGSEAWVTDPELLRFTFCAGAIGFGIQQSVIPGLRDFLLDLSPTKVAASPVLTEFWEETFNCRLGTKAAPDEKVCDGTEDLQTLQSPYIDTSQLRITNMVYKAVYAIAHAIHNIVCQKNNYTIHCDKFTRIETKQVLSQLKKVHFSQNGYDVSFDANGDPVATYELVNWQKRKSGSMELVSVGLYDASLPVGQEFHINRNLTWTDGSTQVPVSVCSDSCPPGTRKVLQKGKPICCYDCIPCPEGEISNVTDSPDCFPCPSEFWPNTERNTCLPKPVEFLSFSEVLGIILAAFSVGGACLAIITAAVFFRHRTSPIVRANNSELSFLLLFSLTLCFLCSLTFMGTPSDWSCMLRHTAFGITFVLCISCVLGKTIVVLMAFKATLPGSNVMKWFGPLQQRMTVVSFTFIQVLICTIWLVVSPPFPMKNLNIYKERIILECALGSAIGFWAVLGYIGILAVFCFVLAVLARKLPDNFNEAKLITFSMLIFCTVWITFIPAYVSSPGKFTVAVEIFAILASSFGLILCIFAPKCFIILFKPEKNTKKHLMNKNQS
>LOCXPOlfC23.295.HIT1.OlfC.2R.870.ANF_receptor.exons9.CM028926.1.Polydactylus_sextarius
LLLCVFILFSSSFLFSVFSLSSSCKLRRKFHLNGLHKAGDVVLGGLFEVHYTSVFPELSFISEPNQPRCEGFDIQGFRHAMAMAFAIDEINRNANLLPNVTLGYSLYDNCASLGISFRASLSLASGQEEQFLLNETCVGAPPVLGIVGDVYSTFTIAMSSVTGLYRLPIVSYFATCSCLSDRQRFPAFFRTIPSDAFQVRAMIQILKHFGWTWAGLLISDDDYGHHAARSFQSDLGPSGGGCLAYLEVLPWGNNPGEMRRIVDVMKKSTARVVIVFAHESHMIDLMEEVVRQNVTGLQWIASEAWTTVAVLQTPHLMPYLGGTLSIAIRRGEIPGLREFMTQIRPDLNHDNSYGNNMVNQFWEYTFQCKFAPPPAGWVEAGGALCTGQEDLENVETELLNGLEFRPEYNVYKAVYALAYALDNMLRCEPGRGPFSGHSCASFQRLELWQIVHYLQRVNFTTSFGDQVSFDENGDALPIYDIMNWKWSPGEQIKVQGVGEVKRSASKGEEVTLDKDKILWNFGSKEPPRSVCSESCPPGTRMARRKGEPECCFDCIPCSEGKISNNTDSMECTSCPEDFWSSPHRDHCVPKKTEFLSYHEPLGICLTTTSLLGTFICVVVLGVFIHHRSTPIVRANNSELSFLLLVSLKLCFLCSLLFIGRPKLWTCQLRHAAFGISFVLCVSCILVKTMVVLAVFKASKPGGGSSLKWFGAMQQRGTVMVLTSIQAAICIAWLVSSSPAPHKNTDYYNDKIVYECVVGSTVGFAVLLGYIGLLAILSFLLAFLARNLPDNFNEAKFITFSMLIFCAVWVAFVPAYVNSPGKYADAVEVFAILASSFGLLVALFGPKCYIILLRPERNTKKAIMGRGTPKS
>LOCXPOlfC24.301.HIT1.OlfC.2R.883.ANF_receptor.exons9.CM028926.1.Polydactylus_sextarius
MGAFVDTHLLLCVFILFSSSFLLPMFSFLSSTCKLRRKFHLNGLHKAGDVVLGGLFEVHYTSVFPELSFISEPNQPRCDGFDIQGFRHAMTMAFAIDEINRNANLLPNVTLGYSLYDNCASLGISFRASLSLASGQEEQFLLNETCVGAPPVLGIVGDVYSTFTIALSSVTGLYRLPLVSYFATCSCLSDRQRFPAFFRTIPSDAFQVRAMIQILKHFGWTWAGLLISDDDYGHHAARSFQSDLGPSGGGCLAYLEVLPWGKNQAEIRRIVDVMKKSTARVVIIFAHESHMINLMEEVVKQNVTHLQWIGSEVWLGVWSTAAVLQTSHLMPYLGGTLSIAIRRGEIPGLKDFLSQIHPDLNHDKSFGNNIVNHFWEYTFHCRFAPPPAGWVEAGGALCTGQEDLENVETELLNVPEFRPEYNVYKAVYALAYALDNMLRCEPGRGPFSGHSCASFQRLEAWQLVHYLQIVNFTTSFGDQVSFDENGDALPIYDIMNWKWLPGGQMKVQTVGEVKRSISKGEEVTLDEDKIFWNFGSKEPPRSVCSESCPPGTRMARRKGEPECCFDCIPCSEGKISNNTDSMECTSCPEDFWSSPKRDHCVPKKTEFLSYNEPLGICLTTASLLGAFISAVVLGVFIHHRSTPMVRANNSELSFLILVSLKLCFLCSLLFIGRPRLWTCQLRHAAFGISFVLCVSCILVKTMVVLAVFKASKPGGGASLKWFGAVQQRGTVLVLTSVQAAICTAWLASASPSPHKNTQYYNDKIIYECVVGSTIGFAVLLGYIGLLAILSFLLAFLARNLPDNFNEAKFITFSMLIFCAVWVAFIPAYINSPGKYADAVEVFAILASSFGLLVALFGPKCYIILLRPERNTKKALMGRGSPNS
>LOCXPOlfC25.315.HIT1.OlfC.2R.869.ANF_receptor.exons8.CM028926.1.Polydactylus_sextarius
MFPLTLFPLIYSVSFFISTYTPISSLTTPATLVAKMCTLQNSFKPGFVAEGDYVIGGIFPLHYNQEMPDLNCTYRPPPVKCNGFDPKAFRWAQTMRLAVEEINQSTELLPNYTLGYKIFDSCAYPLTAQRAALAVLNGLSEDDSPMCNGASPLLGVIGESGSAQSIVVSRILQPFRIPMISYFSSCACFTDRRKYPTFFRVIPNDDYQVKAIAQLLVRFNWTWVGLVRGDHEYGRFAVQGLLRELQGTNVCVAYKVMIPLLYNRQQALEIMQVMRSSSAKVVVVFSAEGEMTPFLRDYMTQNITGIQWVASEAWVTASVFSGSEYYPYLGGTIGFGIRKGHISRLSDYLQTVNPKRYPDNPLVQELWEALYGCNPSPSSGSQLPPCSGQDTLLEQHSAYLNTSSPRVAYNVYKAVYAFAHSLHNLLLCQPGNGPFQNNSCAQSNNIHPWQLQHYLQEVTFNIAGEEVDFDLKGDSIPYYDIINWQRGMAKNIEFVNVGLFDGTKPVGEELVIDEDRIMWAGHQSEASCSHLSVCSAPCPPGSRKAVRRGEPVCCFDCVPCDYGKISNQTNSIDCTFCPEDFWSNENRIACIPKKVEYLTYDSLGIVLTVISVFGACLTLVVFAVFFYHRNTAIVRVNNSELSFFILFALSLCFLCSLVFIGKPTSWSCMLRHTAFSITFSLCISCILGKTLVVLAAFTATRPGDNIMKWLGPKQQRTIIFSCTLVQVVICAAWLIDNPPFPSRNTQYERSKIILECSVGSSLAFWCVLGYIGLQACLCFILAFLARKLPGNFNEAKFITFSMLIFCAVWLAFIPAYISSPGNYADAVESFAILASSFGLLFCLFAPKCYIILLKPEKNTKQHLMGKEKK
>LOCXPOlfC26.318.HIT1.OlfC.2R.883.ANF_receptor.exons8.CM028926.1.Polydactylus_sextarius
MAMWAAMLLMFLCLFRGTACSPVALDNCIFMGEEEKNSLYEDGDVVIGGLFPLHYSRVSSLPTYRNKPVPNKYKYSRALRWIQTMTFAIKEINQRSDLLPQLKLGFHIRDSCDDIPVSLKALLLLVNGLPEKGSSHQSVTIGKGVERNINNSDLSCAAVQRTVSPVIIGDAGSGVSMALLRSLGSFHIPLVSYFASCSCLSNQREFPSFMRTMPSDAFQIRALAKLVSYFGWTWVGVIGVESDYARFAIQLFLQESVQYGVCAAYTHFYPVALSQHALDELLDVIQMASSKVIINFSGESEMQGILREIRHRNITGLQWIASEAWATATLLWEKFGDLLTGTLGFAIRRAEMIPGLKQYLTRLKPSNIHESAFLAEFWEETFNCRLNGSVNSHSHGVDSYFDRLPCKGTENLDDFYSPYSDVTQLRVSYNVYKAVYLIAHALQDMSNCTVGEGPFLNGTCADPKNLKPWQLIHYMRRANFSALGAQVNFDKNGDPIAYYDLINWQRRPDGSLDLVKVGFYDASSPAQYSLVINDSVIQWPVGKQASRSVCSDSCRQGFRVARRKGEPICCFDCVPCAEGEVSNMTDSLECSHCSEDTWPNKARNLCIPKTIEYLSYHEQMGIVLCVISVLGACMALLILAIFLTYRDTPLVRANNMELSFLLLVFLAVCFLVGLLFIGEPSDWLCHIRYPAFGISFALCISCLLAKTAVVLMAFRSTLPGSNVMKWFGPNQQRASVLLGTAVQVIICLVWLLTNPPHANTNMHYQSATIIIECVTGSEIGFWCVLGYIGILACMCLIMAFLARKLPDNFNEAKFITFSMLIFFAVWITFIPVYVSTAGKYTVAVHIFAILASAFGLLFCIFAPKCYIIILKPEKNSKKNMMQR
>LOCXPOlfC27.320.HIT1.OlfC.2R.793.ANF_receptor.exons6.CM028926.1.Polydactylus_sextarius
AKCAVFDLRAFRWTQVMIFAIEEINKESALLPNISLGYRILNSCASPTNTLRAALTLASRPEEINSTAPCPPAISALIAESGSSQSLVVAGTLGPFNVPVVSYFSTCACLSDRTKYPTFFRTIPSDYFQAKALAALVKHFGWQWIGTIQSDNDYGRNGVLAFTEEVKKLGVCIAFVGTILRTYSIDKILDVVDMIKQSTVKVILAFVPEGDFYQLMKEVVKQNITGIQWIASEAWITAPRPSTPEIYQAFGGALGFVVKKMAIPKLKAFLTGINPYTDPSAAFLRDFWKIMVGCRPVLPGEHTITEATREICTGNETLINSQDVFFNVTQLRVSYNVYQAVYAIAHALHQLIFCQSAGEKPMRPCLNISAIEPKQVTAQLQRVYFKNQFGDNVFFDENGDPPASYDLINWQLRNGQVQHVTLGRFASTPNGDYELSIQEEEIVWRTGKMVPSSVCSNVCPVGTRKAQIKGKPTCCFDCIPCADGTIANTTGAPDCTPCPQEYWSNEKKDECIPKIIEFLTYHEPMGIVITVVSLLGASLSLATTVVFVLHRETPVVKASNSELSCFLLFSLFLCFLCPLTFIGRPTVWTCMLRHTAFGVTFAFCISCVLGKTIVVVTAFKVTLPGNKVAGKFGPVQQRIIVCSCTLIQIVICILWLNLNPPFPDTVFRYSNKKIVLECNTGSEAAFYAVLGYIGILAVICLVLAFLARKLPDNFNEAKFITFSMLIFCAVWITFIPAYVSSPGKITVAVETFAILSSAFGLLICIFAPKSYIILIKPEKNTKKHVMTKKLNKN
>LOCXPOlfC28.323.HIT1.OlfC.2R.793.ANF_receptor.exons6.CM028926.1.Polydactylus_sextarius
AKCAVFDLRAFRWTQVMIFAIEEINKESALLPNISLGYRILNSCSSPTNTLRAALTMASRPEEINSTAPCPPAISALIAEAGSSQSLVVAGTLGPFNVPVVSYFSTCACLSDRTKYPTFFRTIPSDYFQAKALAALVKHFGWQWIGTIQSDNDYGRNGVLAFTEEVKKLGVCIAFVGTIQRTYSIDKILDVVDMIKQSTVKVILAFVPEGDFYQLMKEVVKQNITGIQWIGSEAWITATQPSTPEIYQAFGGALGFVVKKMAIPKLKAFLTGISPYTDPSTAFVRDFWKIMVGCRPVLPGEHTFTEATREICTGNETLINSQHAFFDVTQLRVSYNVYQAVYTIAHALHELLFCQSAGEKPMRPCLNISAIEPKQVTAQLQRVYFKNQFGDNVFFDENGDPPASYDLINWQLRNGQVQHVTLGRFASTPNGDYELSIQEEEIVWRTGKMVPSSVCSNVCPVGTRKAQIKGKPTCCFDCIPCADGTIANTTGAPDCTPCPQEYWSNEKKDECIPKIIEFLTYHEPMGIVITVVSLLGASLSLATTVVFVLHRETPVVKASNSELSCFLLFSLFLCFLCPLTFIGRPTVWTCMLRHTAFGVTFAFCISCVLGKTIVVVTAFKATLPGNKVAGKFGPVQQRIIVCSCTLIQIVICILWLNLNPPFPDTVFRYSNKKIVLECNTGSEAAFYAVLGYIGILAVICLVLAFLARKLPDNFNEAKFITFSMLIFCAVWITFIPAYVSSPGKITVAVETFAILSSAFGLLICIFAPKSYIILIKPEKNTKKHVTTKKLNKN
>LOCXPOlfC32.327.HIT1.OlfC.2R.832.ANF_receptor.exons6.CM028926.1.Polydactylus_sextarius
MGWITIILFTLLASIKSEKQTCKLTGQTGYIEFSKPGDFIIGGVFSISSTRKLINNGYQALPSTYCIGFNDRELKFARIVMFTVDEINRDDKLLPGMSLGYRLYNGCGSENLIRAAIEAVNGEESKGCMGQIQALLGHSSSGVSEDINYILSAMSVPQVSYLSTCACLSDKKIFPTFFRTVPSDRFQVMGLVQLMKYFDWRWVGIIYSQGSYSEEGTAEFVEEAKKDGICVEYRLAYSKSSTKKLKNIIETLKQSSSKVVLLFMSLSYTKSMLSDMEQYNITGKQWIGSESWITQTDLASNKRKSILQGAMGFAIPQALIPGLGEFLLSLKPSDEPQSTIMKSLWEKFFDCTFTSSSTTTMCSGTEDLRTISSDYTDVSNFRAENNVYKAVYMVAYALHLLLQCQNGRNPSSGNPCVLEYIKYVNFTLNNGARVFYDENGDSFAQYDLVNWQMKEDGTVEIVNIGQYDTSIPGKNKFRLNENIKIVWGGINNEVPRSVCREPCTPGTRKAINKRKPVCCFDCFVCPEGTISNQTDSPDCFICPPELWPNEKRDQCLPKPTEYLSYKEIMGALLTGFGCVGVFLSLLTSIIFLVHKETPIVKANNSELSFLLLFSLKLCFLCSLTFIGRPSEWSCMLRHTAFGITFVLCISCVLGKTIVVLMAFRATLPGSNVMKWFGPMQQRLSVVTFTLIQVVICILWLTIDPPFPKMNMTYYKEKIILECALGSPVGFWAVLGYIGFLALLCFILAFLARKLPDSFNEAKLITFSMLIFCAVWITFIPAYISSPGKYTVAVEIFAILASSFGLLACIFVPKCYIIIFRPEQNSKKHLMGK
>LOCXPOlfC33.332.HIT1.OlfC.2R.847.ANF_receptor.exons6.CM028926.1.Polydactylus_sextarius
LVLLVLLIRRVTPVCRLQGTVQLPELTKDGDFILGGIFTFRTGYIGSVPMFQTLPAPPVCLNINVREFKFAQTMIFAIEEINQNPAILPNHTLGYKIYNSCGMSNIIKSAIDLANGQKETIDDENCTKADTAQAVLGHSGSAPTVMFARIIGRFRIPVLSHFATCACLSNREEFPSFFRTIPSDLHQSRALAKLIKLFGWTWVGAISNKNDYGVNGIAAFIQAAKEEGVCIEYYQAFEQTGPLHELKKVVAAVKHSTSKVIVAFMSHREVNVLATELYKQNITGLQWIGSDAWITDRSLADHDGHSILTGSLGFVVSKAQIPGLEEHLRQLHPSQFPDSQFVKDFWEDMFDCSLNENANTQRNPCTGLESLQNVKSYFTDVSSLRFTNNVYKSVYAVAHALHNLVTCEEKKGPFINRSCADAKQIQPWHVLHYLQNINFTTNQGERVTFDQNGDPPARYDLINLQYITSGAMHIATVGTFDATFSQKHQVIMNGEEIVWGGGRHTVPVSVCSESCPPGTRKVLQKGKPVCCYDCIPCAEGEISNITDSLECLKCPIDYWPNSGGETCILKEIEFLSYAEIMGILLTLFCLMGVILTIIIALVFFNYRETPIVRANNSELSFLLLFSLTLCFLCSLTFIGRPSEWSCMLRHTAFGITFVLCISCVLGKTIVVLMAFRATLPGSNVMKWFGPVQQRLSVVAFTFIQVLICILWLTINPPFPYKNTKHYNDKIILECALGSPVGFWAVLGYIGLLAVLCFVIAFLARNLPDNFNEAKFITFSMLIFCAVWITFIPAYVSSPGKFTVAVEIFAILASSYGLLVCIFLPKCFIILFRPEQNTKKHVIGKTSN
>LOCXPOlfC29.335.HIT1.OlfC.2R.841.ANF_receptor.exons7.CM028926.1.Polydactylus_sextarius
SLLRLLLLVLLTEKGDLVCRLQGSVQRPELAQDGDIVIGGIFSFRTGQDYVTNTFQTVPEIRKCKNFNFREFKFAQAMIFAINEINKNSQMLPNATLGYKIYDNCGTMDILRAALALASGQKGEISEGDCTKSETVQAILGHSGSSPTIAFEQVVGRFHIPVISHFATCACLSNRKKYPTFFRTIPSDYYQSRALAKLVKHFGWTWIGAISVDNEYGLNGIAAFIQSAQEYGVCIEFSESFSSSDPHDRLLKIIDIIKNATSKVIMAFMSHREIKLLAKELYKQNITGLQWVGSDAWITDHSLTESEGHSILVGSLGFTVSRAEIPGLEEHLRQLHPSWFPDSQFVRDFWEVVFDCSLTETANSQRKPCSGFESLHNVESQFTDVSELRFTNNVYKSVYAVAYALDNLLKCKVGEEPRVKCDRLIVLQYLNTVNFTTEQGERVYFDSNGDSPTRYELVNLQMTHKGIMEGVTVGIYDASLPESHQFIMNNIPVVWGNGLTEEVPVSVCSESCSKGNRKVLQKGRPVCCYDCIPCPAGEISNLTDSVHCMKCPAEYWSNNQRDACIPKAIEFLSYHEILGTLLVLFSLLGVFLTMITTLVFYCHKETPLVRANNSELSFLLLFSMTLCFLCSLTFIGRPSEWSCMLRHTAFGITFVLCISCVLGKTIVVLMAFRATLPGSNVMKWFGPAQQRLSVVAFTFIQVLICILWLTINPPFPYKNMNYYNDKVILECALGSPVGFWAVLGYIGLLAILCFVIAFLARKLPDNFNEAKFITFSMLIFCAVWITFIPAYVSSPGKFTVAVEIFAILASSYGLLVCIFLPKCFIILFRPEQNTKKNIMGK
>LOCXPOlfC29.339.HIT1.OlfC.2R.859.ANF_receptor.exons6.CM028926.1.Polydactylus_sextarius
MMSTQRWSEPGCTLLQLLFIVSFSLAQEPVCRQIGDPENPQLSKDGDIMLGGIFSFHSSWKDRQDTYMHKPLPLQCTSLNFREFQFAQAMIFAIEEINNSTDLLPGISLGYKMYDTCGSIARSVRVALALANDNEIVSASSEASCTKPAQVQAIMGETSSSPCMAIATVIGPFHIPMISHFATCACLSDKTKYPSFLRTIPSDYYQSRALAQLVKHFGWTWVGAIRTNDDYGNNGMATFIETAQQLGICLEYSVSFFRTDPPEKIQKIIDIIKTSTSKVIVGFLSHMDMDVLIHELSHHNLTGYQWVGSESWIFDSQIAEMDKHHILDGSIGLSIPKAHVTGMKEFILDVKPLNSSSNEIFTEFWETLFNCRFKQSKSLTETDRECTGNEDLSGVQNSFTDMSLMPIFNNVYKGVYAVAHALHRFLHCNKTCDKNVQLDPFTILQHIKKIQFKTKEGDEVYFNEDGDPAAKYEIINWQPTEHGIVNFVTVGLHDASLPADQQLNLENMTLIWAKNSKQVPVSVCSEKCPSGTRKVLQKGRPICCYDCIRCAEGEMSNITDSITCVRCHPEFWSNERRDACVKKEAEFLSYEEIMGALLTAASLFGTLLTAVVALIFFRYRKTPIVRANNSELSFLLLFSLTLCFLCSLTFIGRPSEWSCMLRHTAFGITFVLCISCVLGKTIVVLMAFRATLPGSNVMKWFGPVQQRLSVVAFTLIQVIICIIWLTVSPPFPWKNLKDFKDKIILECALGSAIGFWAVLGYIGILAMLCFFLAFLARKLPDNFNEAKFITFSMLIFCAVWLTFIPAYVSSPGKFSVAVEIFAILASSFGLLICIFIPKCYIILLKPEKNTKKNMMGKVP
>LOCXPOlfC30.119.HIT1.OlfC.2R.859.ANF_receptor.exons6.CM028926.1.Polydactylus_sextarius
MTSAQRWPEQGWALLQLLLVATVSQAEEPVCRQIGDSEYPQLSKDGDIMLGGIFSFHSRWKDRQDTYMHKPLPLQCTSLNFRGFQFAQAMIFAIEEINNSTDLLPGISLGYKMYDDCGSIARSVRVALAFANGNDDESASSEASCTRPAQVQAIVGETSSSPCMAMATVIGPFHIPMISHFATCACLSDKTKYPSFLRTIPSDYYQSRALAQLVKHFGWTWVGAIRTNDDYGNNGMATFTEIAQQLGICVEYSVAFFRTDPPDKIQKIGDIIKASTSKVIVAFVSHMDMDVLIHELSHHNFAGYQWVGSEGWIFDSQTAEGDKHHILDGSIGLSIPKAHVTGMKEFILDVKPFNSSSNEILTEFWETLFSCQFTQSKSLTETQKECTGNEDLTGIHNSFTDMSLMPIFNNVYKGVYAVAHALHQFLDCNETCDINVQLDPFMILQHIKKVQFKTKEGDEVYFNEDGDPAAKYEIINWQPTEHGIVDFVTVGLYDASLPADQQLNLKNMTLIWAKNSKQVPVSVCSEKCPPGTRKVLQKGRPICCYDCIRCAEGEISNTTDSITCVRCHPEFWSNERRDVCVKKESEFLSYEEIMGALLTAASLFGTLLTAVVALIFFRYRKTPIVRANNSELSFLLLFSLTLCFLCSLTFIGRPSEWSCMLRHTAFGITFVLCISCVLGKTIVVLMAFRATLPGSNVMKWFGLVQQRLSVLAFTLIQVIICIIWLTVSPPFPFKNFKDFKDKIILECALGSAIGFWAVLGYIGILAMLCFFLAFLARKLPDNFNEAKFITFSMLIFCAVWLTFIPAYVSSPGKFSVAVEIFAILASSFGLLICIFIPKCYIILLKPEKNTKKNMMGKVP
>LOCXPOlfC31.126.HIT1.OlfC.2R.855.ANF_receptor.exons6.CM028926.1.Polydactylus_sextarius
MMSTQRWSKPGWTLLQLLFILSFSLAQEPVCRQIGDPVNPQLSKDGDIMLGGVFSFHSSWKARQDTYMHKPLSRECTSLNFREFQFAQAMIFAIEEINNRTDLLPGISLGYKLYDTCGSIARSVRVALSLANGNEILSAPSEASCTKPAQVQAIMGEPSSSPSMAIATVIGPFRIPLISHFATCACLSDKTKYPSFLRTIPSDYYQSRALAQLVKHFGWTWVGAIRTNDDYGNNGMATFIETAQQLGICLEYSVSYFRTDPPEKIQNIIEIMKASTSKVIVAFLSHMDLDVLIHELSRHNLTGYQWVGSEGWIFDSQTAETDKHHILDGSIGLSIPKAHVTGMREFVLDVKALNSSSNEIFTEFWETLFSCQITQSENKRECTGNEDLSGVQNSFTDMSFMPIFNNIYKGVYAVAHALHQFLDCNETCDKNVQLDPFMILEHIRKIQFKTKEGDEVYFNEDGDPAAKYEIINWQPTENGIVDFVTVGLYDASLPANRQLTLQNRSLFWAKNSKQVPVSVCSEKCPPGTRKVLQKGRPICCYDCIRCAEGEISNTTDSITCVRCHPEFWSNERRDACVKKEAEFLSYEEIMGALLTAASLFGTLLTAVVALIFFRYRKTPIVRANNSELSFLLLFSLTLCFLCSLTFIGQPSEWSCMLRHTAFGITFVLCISCVLGKTIVVLMAFRATLPGSNVMKWFGPVQQRLSVLAFTLIQVIICIIWLTVSPPFPFKNFKDFKDKIILECALGSAIGFWAVLGYIGILAMLCFFLAFLARKLPDNFNEAKFITFSMLIFCAVWLTFIPAYVSSPGKFSVAVEIFAILASSFGLLICIFIPKCYIILLKPEKNTKKNMMGKVP
>LOCXPOlfC32.133.HIT1.OlfC.2R.853.ANF_receptor.exons6.CM028926.1.Polydactylus_sextarius
MTSAQRWPEQGWALLQLLLVATVSQAEEPVCRQRGDPENPQLSKDGDIMLGGIFSFHSRWKDRQDTYMHKPLPLQCTSLNFRGFQFAQAMLFAIEEINNSTDLLPGISLGYKMYDACGSIARSVRVALALANGNDDESASSEASCTRPAQVQAIMGETSSSPCMAIATVIGPFHIPMISHFATCACLSDKTKYPSFLRTIPSDYYQSRALAQLVKHFGWTWVGAIRTNDDYGNNGMATFTETAQQLGICLEYSVAFFRTDPPDKIQKIVDIIKASTSKVIVAFVSHMDMDVLIHVLSHYNLTGYQWVGSEGWIFDSQTAEGDKHHILDGSIGLSIPKAHVTGMKEFILDVKPFNSSSNELFTEFWETLFSCQFTQSENNRECTGNEDLTGIHNSFTDMSLMPIFNNVYKGVYAVAHAFHRILGCNETCDKSVQLDPFTILQHIKKIQFKTKEGDEVYFNEDGDPAAKYEIINWQPTEKGIVDFVTVGLHDASLPADQQLTLQNKSLIWVQNSKQVPVSVCSEKCPPGTRKVLQKGRPICCYDCIRCAEGEISNTTDSITCVRCHPEFWSNERRDACVKKESEFLSYEEIMGALLTAASLFGTLLTAAVAFIFFRYRKTPIVRANNSELSFLLLFSLTLCFLCSLTFIGRPSEWSCMLRHTAFGITFVLCISCVLGKTIVVLMAFRATLPGSNVMKWFGPVQQRLSVLAFTLIQVIICIIWLTVSPPFPFKNFKEFKDKIILECALGSAIGFWAVLGYIGILAMLCFFLAFLARKLPDNFNEAKFITFSMLIFCAVWLTFIPAYVSSPGKFSVAVEIFAILASSFGLLICIFIPKCYIILLKPEKNTKKNMMGK
>LOCXPOlfC33.135.HIT1.OlfC.2R.861.ANF_receptor.exons6.CM028926.1.Polydactylus_sextarius
MLRIAGLLLIYLLDVRGVKPVCQTYGTKELSQFSKEGDINIGGIFSFHQNPVSVNPDLHVNPGTIQCEGLDPGELQYAFTMMFAIEEINNSTELLPGVTLGYRIFDSCPSIPLSIRASLNLMNRYESGEGICNKLSNVHAVIGETTSTSTIGIARTMGPFRIPVISHSATCACLSNRRDYPSFFRTIPSDIYQSKALAKLVKHFGWTWVGAIRTNSDYGNGGMSAFLEAAEKEGVCVEYSVAIYRTDPRKWFLEVVDIIKKSTSKVIVAFADGTDLDILIKELHAQNVTGLQWVGSEGWITYRYIASPVNYAVVQGAVGFAALNAHIPGLQEFLAKSKPSTTPGNHGLVELWETVFGCTLTPQANSHTQGSVAACTGRESLWDMNTRFTDVSDASLLNNVYKATYAVGHALHLLFTCKSGQGPFVNNTCAARENVQPWQVLHYLNQVNFTTKIGENVFFDELGDPVARYALVNWQMDETGYILFETIGYYDASQTEGEQFEMKTDVSAIWAGENLDVPRSVCSESCLPGTRRAFVKGKPICCFDCITCADGEFSNSSNAVKCEKCPPEYKSNEGRNSCDLKAIEFLTFRELMGILLVTFSVFGACLAMTVALIFFHYRQTPIVRANNSELSFLLLFSLTLCFLCSLTFIGRPSEWSCMLRHTAFGITFVLCISCVLGKTIVVLMAFRATLPGSNVMKWFGPVQQRLSVVAFTFIQVLICILWLTINPPFPYKNTKHYKDKIILECALGSPVGFWAVLGYIGLLAMLCFVLAFLARKLPDNFNEAKFITFSMLIFCAVWITFIPAYVSSPGKFTVAVEIFAILASSYGMLFCIFLPKCYIILLKPESNTKKHLMGKASSRAL
>LOCXPOlfC34.138.HIT1.OlfC.2R.852.ANF_receptor.exons6.CM028926.1.Polydactylus_sextarius
MSDCVYEMLLFMIFAVAFRAEEVTAICKMLGSPEFPLLSKDGDITIGGTFSIHSQISTPPLSFTDTPEPLVCSRINFREFRFAQTMIFAIEEINNSSSLLPNISIGYKVFDSCGSTLPSTRAVMGLMNGADRTLGTNCSSQSPVHAIIGASESSSTIVMLQISGTFHIPVISHFATCACLSNRKEYPSFFRTIPSDYYQSRALAKLVKHLGWTWVGAVRSDNDYGNNGMATFITAANQEGVCIEYSEAISRTDPSEQVARVVRVIRDGTARVLVAFLAQGEMDILLEEALNQNMTGLQWVGSESWITAGHLANKRYSAILTGSLGFTIRKTKITGLQDFLLQVNPSQDPQNTVLQEFWEATFGCSFQSSGHTQCSGSESLQDINNPFTDVSELRISNNVYKAVYAVAHAMHNMLKCGQRGETENQSCIWKDNLEPQQVVKHLQSVNFTLQSGEKVYFDENGDPAATYELVNWQKNQAGDTVFVAVGSYDASQQNGKQFTMNGINIIWADESLERPQSVCSESCLPGFRQAVIKGKPICCFSCIACAAGEISSSNNSAECSRCSLEYWSNENHSQCVPKVIEFLSYGETMGALLAAFSLSGASLTLLVSCIFFRFRHTPLVKASNSELSFLLLFSLSLCFLCSLTFIGQPTDWSCMLRHTAFGITFALCMSCILAKTIAVVVAFKARTPANTVPQCSAPLQRTSVLSCTLLQILVCVLWLTLAPPFPYKNTAHATERIILECHLGSTIGFWAVLGYIGLLAMLCFILAFLARKLPDNFNEAKFITFSMLIFCAVWVTFIPAYVSSPGKFTVAVEIFAILASSFGLLFCIFAPKCYIILLKPERNTKKHMMDRN
>LOCXPOlfC34.140.HIT1.OlfC.2R.844.ANF_receptor.exons7.CM028926.1.Polydactylus_sextarius
MSAVITGQVFVGLFLAFVAAVDEGYFCQILESPEFPLLSKEGDVTIGGAFSVHSKITQPPLSFTEKPTRLTCSSVNLREFRFAQTMIFAIEEINKSDLILPNVSIGYRIYDNCGSTLSSMRAVMALMNSNELTVGESCSGQSAVHAIIGESESSSTIVLSRTTGPFKIPVISHSATCECLSSRKEYPSFFRTIASDLYQSRALAQLVKHFGWTWVGAVNSDSDYGNNGMAIFLAAAQEEGVCVEYTEKFHRAEPEKLMKVVEVIRKSTARVIVGFLAHVEMNNLLEQLSLHNITGRQFIGVEAWITADSLVTPTSFSVLGGSLGFAVQKANISGMDDFLIKDFWESKFNCKERSGYDVKETNPCTENYDLLQFKDYNADVTELRYSTNIYKAIYAVAHSLHSVLQCSQSEGCDKTVKVTPWQVKQTDVVESLKQVNFTIKNGDQVWFDSTGAAVAQYEVINWQRGPDGSVNFKPVGYYDASLPPGQKFVLNTEAITNKNNIYMRLLPVSVCSESCHPGTRKVLQKGKPVCCYDCIPCAEGEISNTTDSNECKMCPEEYWSNQNRDACILKNVEYLSYTEVMSKILVFFTLFGVLLTLIVATLFLINKDTPLVKANNSELSFLLLFSLTLCFLCSLTFIGRPSEWSCMLRHTAFGITFVLCISCILGKTIVVLMAFRATLPGNNVMKWFGPVQQRLSVLAFTLIQVLICILWLTINPPFPYKNMTHYKDEIILECALGSPVGFWAVLGYIGLLAVLCFVIAFLARKLPDNFNEAKFITFSMLIFCAVWITFIPAYVSSPGKFTVAVEIFAILASSYGILFCIFAPKCFIIVLKPELNTRKHMMGK
>LOCXPOlfC35.147.HIT1.OlfC.2R.831.ANF_receptor.exons10.CM028926.1.Polydactylus_sextarius
VLQKKGDINLGGLFSLHDMVVEPSLSFTSAPHPTQCSRFNFRTFRWMQTMIFAIEEINRNGRLLPNITLGYKIYDSCSTPHQALKAAMELIGTENGTGAEKATTSKGTCQGTIPAVIGDGGSTQSLVVSRLLGVFHIPQVSYFSSCACLSDKREFPAFLRTMPSDFFQVDALIQLVKHFGWTWVGVLAGDDAYGHGGANIFAEKVRELGACVALHEIIPKIRVQTAISSIVSKIRSSGARVILVFAKVGKNGIYICLNFRDGLTGIQWLASEAWSTAAVLSTPKRYHPILQGSMGFAIRQAHIPGLQDFLLRLHPTSPDALQDPFLIPFWEEVFQCSLSLQVDDQEHDTEGKPPCSGAEDLRNVTNIYSDVSQLRISYNVYKAVYAIAHALKAMGSCVKGKGPFPLKACPDIDNIEPWQLLHYIKQVEYVNSFGDETKFDENGDPTAAYDLVNWQLKPNGEMEFVTIGKFDEMAETKLQIQEHNILWNGNQTKVPLSVCSSICPPGTRKAIRPNFPICCHDCVVCTAGEISNQTDAIECMRCPPEFWSNAERTACIPKEVEFLSFSDTMGITLMAVSLIGSFCTCVVFFIFSCHRTTPIVRANNSELSFLLLFSLTLCFLCSLTFIGRPSEWSCMLRHTAFGITFVLCISCILGKTIVVLMAFKATLPGSNVMKWFGPIQQKAIIVFCTLIQVIICTVWLVVAPPTPRQLMPQETAIVILLCDEGSPIAFALVLGYIGLLASVCLVLAFLARKLPDNFNEARLITFSMLIFCAVWVAFVPAYITSPGKYSTVTEVFAILASSYGLLGCIFGPKCYIILLRPEKNTKKHLMS
>LOCXPOlfC35.149.HIT1.OlfC.2R.835.ANF_receptor.exons11.CM028926.1.Polydactylus_sextarius
GEKLCQHIVKSTPDIVYKTGDVVIGGLFPIHMKAPQPEMMFQSETVNTSCEIFHQPAYRWLQVMIFAVEEINKNPNLLPNITLGYLAADTCLTEKSTLLAAMAIVTGKRDHLTNSECGSLPTVPVIVGDASTSSSIAVTNTLGVFNIPMVSYLATCVCLSDKRKYPHFFRTTPSDAAQAQAMAELLRMMGWTWVGLVSADNEFGRFGMQMLKDALRGTDVCVAYHELIPKDYSKMALQRVVETIKKSTARAVVTFIIAPEAKALFDVVAQNNITDKQWIANDAWVTYGPVTVPRNIPSLAGTIGFVPRKADIPGLGTFLARINPSQASTDFDPFLKELWEILFECSLSGDAGKKPCTGSEVIGIGENLYADVSQLRVTYNVYKAVYAVAHTINDMLACKPGKGPFLEGQCPDVHRLQPAQIGHYLRKVNFTTPLQEWVNFDENGDPPTSYDIINWHVTPQGTIEFVTVGYLDSSRGSNLHIDMDRVVWGGGNTNEALVSVCSSPCPPGTRKALQKGRPVCCFDCLPCAEGEISSKTGSLECIRCPERFWSNVNHTVCIPQQVDFLSYSDTMGIVLSIVSAVGATLTAATFATFLYHRHTPLVRANNSEVSFMLLLSLKLCFLCALAFIGQPVAWSCMLRHTLFGISFVLCISCLLSRTVVVLVAFRSTLPGENLMRYVGPVQQRVGISICTLVQVLICVLWLTLAPPQPSERDIVDSQGPKIILECAMGSLVGFSLVLGYIGLLASVCLLLAFLARKLPDNFNEAKLITFSMLIFCAVWLAFVPAYISSPGKYTVAVEIFAILASSYGLLFCIFGPKCFIILLRPEKNTKKHLMN
