# Supplementary material for: Expanded olfactory system in ray-finned fishes capable of terrestrial exploration
Source: BMC Biol. 2023 Jul 31;21:163. doi: 10.1186/s12915-023-01661-8 (PMC10392011; doi:10.1186/s12915-023-01661-8)
Supplement: Supplementary file 3 — Additional file 3: Data S1. Protein sequences and genomic coordinates of OLF genes. FASTA and General Feature Format (GFF) files containing the protein sequences and genomic coordinates for all identified OLF genes in this study. [file 12915_2023_1661_MOESM3_ESM.zip › PROTEINS/Polyodon_spathula.OLF_genes.fa]

>LOCXPDareOR15.67-beta.328.177.HIT1.OR.1R.276.7tm_4.exons1.CM030258.1.Polyodon_spathula
VIKTAESLHTPMYLLISYMAVIDIIVPTSIIPNLLLSLLFDWNGISLAGCLTQMFFVHYISSFESTILLTMALDRYVAICNPLRYTEIMNTSVFLKIALFSVIRGGAWMSALIILAHPLSFCGSNIINQCYCEHMALVSLACGSTTINNVIGLLMAYTIVGFDISCILFSYIRIITVVIKTASVKAHQKAFHTCSTHLIVMFFFYLSGSVSFVTYRVSNTIPTDVHTLLSVMYLVVPASVNPIIYGVRTKEIRQAIVKMFRRKRRILVSSNVATVK
>LOCXPDareOR11.7-eta.309.201.HIT1.OR.1R.290.7tm_1.exons1.CM030279.1.Polyodon_spathula
SSQNKFSDIFWVQSVLLILVTVIFFSLNIVMVFIYFKEPVYQGVPRYMLFVHLLINDFVQAALCVFLFLNACLQGTMLLSVCSVIVLLSACTSMNTPLTLAVMSLERYVAICFPLHHVQLCTVNRGYISVALIWLLGILPCISDICIAYTYGPPGYFQRYFNCRRSLFIILPSQSTKQAALNALYFSSIWAVVIYTYLQILLTARKAACDKSSASKGQRTVLLHGVQLVLSMSFFIYPLTEYFLVGQPQEVTRHVFFFNYYVTLVLPRCLTPLIYGVRDENFKRHLKQYL
>LOCXPSichOR6.1-kappa.319.206.HIT1.OR.1R.284.7tm_1.exons1.CM030293.1.Polyodon_spathula
YPEVRLCASTISFILLAFFNVVINFTIVSEERLRTQARFVLIFHLLFSGLVYFCLSSAFYLQKYMRFQISKASCLTLITILMTSASNILLTLTAMALDRYIAICFPLKYSALCGRHQPWLLGAATWLLALLIPLYLVTQDAQPDYQAKCTRAQMQDGQLLKILLISCCTCLILYSYAKIIQEGRRIGVVNKRNRIGRKTILMHGAQLAVYILPNFVLYFTYLLASAGYLDSKTRDLFGEVNFAFFSLAQCISPVIYGLRKEDLLEQLYHKFPCLSCNLKGVLEW
>LOCXPSichOR6.1-kappa.319.207.HIT1.OR.1R.284.7tm_1.exons1.CM030297.1.Polyodon_spathula
SQYPEVRLCASTISFILLAFFNLVINFTIVSEERLRTQARFVLIFHMLFSGLVYFCLSSVFYLQSYMRFEISKASCLTLITILMTSASNILLTLTAMALDRYIAICFPLKYSALCGKHRPWLLGAATWLLALLIPLYLVTQNTQPHYQAKCTRAQMQDGQLFKILLISFCTCLILYSYAKILIEERRIGVLNKRNHVGRKTILMHGAQLAAYILPNFVLYFTYLLARAGYLDNKTKDLFGEVNFVFFSLAQCISPVIYGLRKEDLLEQLYHKFPCLSCNLKGFL
>XPLOC_144.1.OR.1R.289.7tm_4.exons1.JADDYA010005117.1.Polyodon_spathula
NTTIADSSMLSLEGFIVSPEAAHPLFLLTLAVYLVVLIGNVTVFSVIVFQKNLHEPMYLMICNMSVCDLIGSTAVMPRLMADFLTEVRYISHAACVIQAFCVHFYGSTAQLILTVMAYDRYIAICNPLRYNSIMTTSTLVKLCSLAWGVAFVLIIILFALTLRLPRCRSRIVETNCSNAALFLLSCADTTVNNIYGLFITAFLSSLSFLVIVWTYVRILITCLYKSQSSSKSKAIHTCATHLTVYIIFELTILFTIIMQRFENVSPNARKMIGVLITTLPPCVNPIIYG
>XPLOC_145.1.OR.1R.288.7tm_4.exons1.JADDYA010005128.1.Polyodon_spathula
FLVYLATFVGNSLILGLVVSETSLHKPMYFIICNLALSDLLFSTLTLPKIIARYWFNAGAIPFTACFMQMFLVHYLGSVNSFILMVMAIDRYVAIRNPLRYQSIMSSTTVFNLCAFSWLISLIPPIVITIRAFPLPYCESNAIIHCYCDHIGITQLACTDITSYSLLAFIFAMLVLLLPLSFIIFSYIQIIVSVLKIASPEGRYKTFSTCSVQLIIISLYYVPRSFVYMASRFKITVNPDFRILMIVMYSLLPPMINPLIYFLRTKEIKTSLLKKLRVKRVTHIHRHT
>XPLOC_146.1.OR.1R.307.7tm_4.exons1.JADDYA010005308.1.Polyodon_spathula
KDMDTQVGTTASVHNTTFVRPVGFYIRGFYALQHTDYYFVFLSIVYIATLLANFLIMSIIWFADSLHTPKYFAIFSLAVVDVSYSTALIPKSIDAFLFNARFVFYDACLTQMFFVHYFSSMESFALSVLAYDRLIAICFPLRSNTLNSNTKMVLVIIVSWVIPFVVVMVMVALIPRLSFCKSTIINSYFCDHGPVFKNTCSDYSANWFMAAFYIVVLFFLPLAFIMLSYVCIIVALLKIASAEERRKAFKTCTTHLTLVAVFYTPLLVTYIIAWVNVTIDTDTRILNTSLSAAIPPLLNPIIYTLKT
>XPLOC_151.1.OR.1R.305.7tm_4.exons1.JADDYA010005768.1.Polyodon_spathula
NNSSYPAMFTLSGLNDSSTNKYICFSFSLLGYLFVICVNLTLIVIIALEKTLHEPMYFFLCNLSVNALYGTGGFYPKLLFDFLSDMHVISYSGCLLQRFVIYSFGACEITHLTVMAYDRYVAICRPLEYHAIMTPLMTGKLILFSWIFPFCSACIGTLLTFRLPLCGSHIEKLFCDNWSIVKLSCVGTIVNNVYGYVIICIFFVHFLFILFSYMKILRTCRTSTIAMNKCMQTCLPHLLTVINYSVAVLFDIMYSRYGSSDMPQALRNLLSVEFLIVPPIFNPVIYGLNLQKIRNKITRMCSRNK
>XPLOC_156.1.OR.1R.303.7tm_4.exons1.JADDYA010006233.1.Polyodon_spathula
SSYTVFTLSGLNESKNNKYIYFSFTLLGYLFIICVNSTLIVIIALEKTLHEPMYFFLCNLSVNALYGTSGFFPKLLFDFLSDTHVISYSGCLLQIFVIYTFSACELTNLTAMAYDRYVAICRPLEYHAIMTPLMTGNLILFAWIFPFCSACIGILLTVRLPICGSHIDKLYCDNWSVVKLSCVKTTANSVYGYVLIGTFFAHFFFILFSYMKILRTCHTSTIAMSKCMQTCLPHLLMVINYCVAVLFDIMYGRYSSSDMPQVLHNLLSVEFLIVPPVFNPVIYGLNLQKIWNKVTRMCSRNKV
>LOCXPOR1.170.HIT1.OR.2R.312.7tm_1.exons1.CM030250.1.Polyodon_spathula
SEHNETYGVVLLGFIYSADERGLIVPSLVFLLFLGVSANLLIIFIIYSKSYLRTPKNILICNLCAVDLYGIITTCPYFIIKFVMGDFSPMNTKLCLMQYYFYVVYSCLSVFIVTLMAVDRYYVICNPFEYEMKITNKRVVLSLAVSWVFAFFYPMLYAFSYIGHESCRQVLSCSFMCTGSSLEESMCTPITFQRFYRIFMFTFHLAACVVMVGFSYVKILKESRSARLSESSRKALSTVVTHSIVLAIFFITSLLLIVTGSLTTNNDKEAIALIRISTDLIYFSVPTSFNPVIYGLRNDDMRKELLKLLRRK
>LOCXPOR2.265.HIT1.OR.2R.306.7tm_1.exons1.CM030257.1.Polyodon_spathula
GSTSNSSGASAQIRDDFDTAVTKNVIIVFLCIFINYVNGTLVLTFFKNRIFYETSRYILFIHMVINDIIQLTVAVTLFVLSYILFKINASFCCFLLSVAVFATTNTPLSLAAMAVERYVAICNPLRHSQICTVRRTHILIAVIWAAGTISILPDLFILLATEPVSFFHSSVFCIRDYVFRSPDLVQKRTILHAVNLAFVWFTLTYTYFRVLFAVKSATTDTASAAKARNTILLHGVQLLLCMLTYIGPSLEYIILYIFPGKSLEIRYFTYLIVQVLPRSLSPMIYGVRDQMLRKYLKRHFLCKTVK
>LOCXPOR2.276.HIT1.OR.2R.293.7tm_4.exons1.CM030257.1.Polyodon_spathula
RDSFNTALAKNIIVVFVWLCLSYINGTVVLTFFKNAIFAEEPRYILFIHMVINDAVQLTLTVTLYIVSYVFFKINVSFCSVLIFLALFATMNTPLNLAAMAVERYVAICNPLRHSQICTVRRTRILIAVIWAAGLAPLLFDWLFFFATESLSFFHSSIFCYRENVFRSPLLFYKRQAFDILYFSFVSLTIIYTYLRIMFAARAATTDRSSAAKARNTILLHGVQLLMCMLTYVTPQIELALLHIFQGRISDSRYVTYLVVYILPRFLSPIIYGLRDKKFRKYLKSYFVCRPQK
>LOCXPOR2.287.HIT1.OR.2R.306.7tm_4.exons1.CM030257.1.Polyodon_spathula
GTTFRGDAATIQVRDTFSTALAKNIITVCVWLALSYINGALVLTFFKNQAFYEDPRYILFIHMVINDAVQLTVAMMLFVVSYVFFKINVSVCFSLIFLAYFTTMNTPLSLAGMAIERYVAICNPLRHSQICTVHRTHILIAVIWAAGALPALTDLFITLATEPVDFFHSSIFCIHSNMYRSPAVYYKNQAFDILYFSFVSLTIIYTYLRIMFAARAATTDRSSAAKARNTILLHGVQLLMCMLTYVTPLLEVALVGAFSKHVLEIRYAYYLVIYILPRFLSPVVYGVRDDKLRKYLKGYLVCKLLQ
>LOCXPOR2.298.HIT1.OR.2R.300.7tm_4.exons1.CM030257.1.Polyodon_spathula
GTTFSGDVATIQVRDTFSTALAKNIITVCVWLALSYINGALVLTFFKNQAFYEDPRYILFIHMVINDAVQLTVTVMLFVVSYVFFKINVAFCSFFILIAIFTTMNTPLSLAGMAIERYVAICNPLQHSQICTVHRTRILIAVIWAAGAVPSLTDLFITLAIKPVNFFHSSVFCLRDTVFTAPFLSYKRHAFDGIYFSFVCLTVIYTYLKVLFAAKAANNDAAKACNTILLHGVQLLMCMLTYGIQPVQSALVMIFLSHYVNIMYVVYLLVYILPRFLSPIIYGIRDQKFRKYLKRYFVCK
>LOCXPOR2.309.HIT1.OR.2R.305.7tm_4.exons1.CM030257.1.Polyodon_spathula
TTFRGDAATIQVRDTFSTALVKNIITVCIWLALSYINGALVLTFFKNQAFYEDPRYILFIHMVINDAVQLTVTVMLFVVSYVFFKINVSVCFSLIFLAYFTTMNTPLSLAGMAIERYVAICNPLRHSQICTVRRTHILIAVIWAAGAVPSLTDLFITLATEPVDFFHSSIFCIHSNMYRSPAVYYKNQAFDILYFSFVSLTIIYTYLRIMFAARAATTDRSSAAKARNTILLHGVQLLMCMLTYVRPVLEVALIGAFPKHVLEIRYAYYLVIYILPRFLSPVVYGVRDDKLRKYLKGYLVCKLLQ
>LOCXPOR3.320.HIT1.OR.2R.308.7tm_1.exons1.CM030257.1.Polyodon_spathula
QDEEFFLTKTLLQTNSITKMSCSIFMYLLTNYINGMLVFTYFKHPMFYENPRYVLFIHMVFNDIFEMSVALILHIWLEIAPFMGVPICYFFLILAVTTTLNTPLSLAVMALERYIAICNPLRHSQICTLRRTYMVIGVIWFIGLIPGTTDLFIVFAVEPLSFFKTTVYCIRENFFRTPAQVYKRMYIKTLYFTVVWLVIVFTYLRIVYAARSASMSEKSSAKKARNTILLHGIQLMLSMLTFLAPFTEYIFWMLPSSWLLDLHYVRFFLVYILPRTLSPVIYGMRDENFRKHLKGHQLCLSAKVQPSK
>LOCXPOR2.171.HIT1.OR.2R.302.7tm_1.exons1.CM030257.1.Polyodon_spathula
NKDQAMNSSSTQADTVSTAFTKNFIVVFLWFSINYVNGTLVVTFFRHQVFYENPRYILFVHMVFNDMLQLTVAVTLHVVSYTFYSINVSVCCLFLLMAQVSTMNAPLSLAAMAVERYVAICNPLRHSQICTVRRTRILIAVIWAAGLAPSASDLFILLATQPIEFFHSSLLCYNFNIFRSPYLVYKNQASNAVYLSCVGLTVMYTYIRVLFAAKAATTDRSSAAKARNTILLHGAQFLMCMLSYVMPLVDFVLLGLFPAQRTAILFVNYLIAYVLPRFLSPIIYGVRDEKFRKHLKGYLFCK
>LOCXPOR2.182.HIT1.OR.2R.295.7tm_1.exons1.CM030257.1.Polyodon_spathula
TSWVDSASTPDRDAFHTAFTKNFIVVFLWFSINYVNGTLVVTFFKHRVFYENPRYILFVHMVVNDMLQLTVAVTLHVVCYTVYSINVSVCLLLLLLASFATMNAPLSLAAMAIERYVAICNPLRHSQICTVHRTRILIAMIWAAGLAPSASDLFILLAMQPPSFFQSSVLCYSRNIFKSQYLLYKNQASNAVYLSCVGLTVMYTYIRVLFAAKAATTDRSSAAKARNTILLHGAQFLMCMLSYVMPLVDFVLLGLFPAQRTAILFINYLIAYVLPRFLSPIIYGVRDEKFRKHLK
>LOCXPOR4.202.HIT1.OR.2R.322.7tm_4.exons1.CM030258.1.Polyodon_spathula
TMNSQLSATPTELNSTIVKPLGFYINGFHSLQNTHYYFIFLSLVYLATLLANFLLMAIIWFVESLHTPKYLTIFSLSVVDVSYSTAIIPKAIDVFLFNSRFVFYGVCFTQLFFVHYFCAMESFTLAVLAYDRLVSICFPLRSNTINTNTRMIVIIAVTWIIPFVFMVVTIFLLKRLSFCKSTAIESYFCDHGPVFVLACNDNSPNWTNVYFYVVGIICVPLAFIIISYISIIISLLKIASAEGRRKAFKTCSTHLTLVAIFYIPLLVTYIIVLVKFRIDTDTRILNTSLSATLPPLLNPIIYTLKTEEILEQIKNFRKRMVN
>LOCXPOR5.213.HIT1.OR.2R.322.7tm_4.exons1.CM030258.1.Polyodon_spathula
NFTPAFYNGTGSLTTGFYLIAFDTLDNKNYLILVLSLIYICTLLGNLTVLLVVFLNQSLHNPKYISVCNLAVVDIIMSSVIIPQMVPVFVFNWNLISFQACFTQMFFMHYFGDLESFSLAVLAYDRLIAIYFPLRYSTINTNMRIFVILTVIWAAVFCLEMYSVALAASLPYCASRIIRSCCCEHGPVYILACADITFNRKLATAKTLIVLFGPLSFIFITYIIIVIAVQKIASAKQRKKAFNTCFTHMLLVLTYYLPVILAYILGNLRLVKSSDLFTAILTVSVALPPMLNPVIYSLKTEELSEKIMKLAGRHKTSPESLK
>LOCXPOR6.222.HIT1.OR.2R.327.7tm_4.exons1.CM030258.1.Polyodon_spathula
LLLFNRWKDMDTQVGTTASVHNTTFVRPVGFYIRGFYALQHTDYYFVFLSIVYIATLLANFLIMSIIWFADSLHTPKYFAIFSLAVVDVSYSTALIPKSIDAFLFNARFVFYDACLTQMFFVHYFSSMESFALSVLAYDRLIAICFPLRSNTLNSNTKMVLVIIVSWAIPFVVVMIVVALIPRLSFCKSTIINSYFCDHGPVFKNTCSDYSANWFMAAFYIVVLFFLPLAFIMLSYVCIIVALLKIASAEERRKAFKTCTTHLTLVAVFYTPLLVTYIIAWVNVTIDTDTRILNTSLSAAIPPLLNPIIYTLKTEEIMEQIKKYFRN
>LOCXPOR7.241.HIT1.OR.2R.322.7tm_4.exons1.CM030258.1.Polyodon_spathula
TMNSQLSATPTEQNSTIVKPLGFYINGFHSLQNTHYYFIFLSFVYLATLLANFLLMAIIWFVESLHTPKYLAIFSLSMVDVIYSTAIIPKAIDVFLFNSRFVFYGVCFTQLFFVHYFCGMESFTLAVLAYDRLVSICFPLRSNTINTNTRMIVIIAVTWIIPFVFMVVTIFLLKRLSFCKSTAIESYFCDHGPVFVLACNDNSPNWTNVYFYVVGIICVPLAFIIISYISIIISLLKIASAEGRRKAFKTCSTHLTLVAIFYIPLLVTYIIVLVKFRIDTDTRILNTSLSATLPPLLNPIIYTLKTEEILEQIKNFRKRMVN
>LOCXPOR5.242.HIT1.OR.2R.322.7tm_4.exons1.CM030258.1.Polyodon_spathula
NFTPAFYNGTGSLTTGFYLIAFDTLDNKNYLILVLSLIYICTLLGNLTVLLVVFLNQSLHNPKYISVCNLAVVDIIMSSVIIPQMVPVFVFNWNLISFQACFTQMFFMHYFGDLESFSLAVLAYDRLIAIYFPLRYSTINTNMRIFVILTVIWAAVFCLEMYSVALAASLPYCASRIIRSCCCEHGPVYILACADITFNRKLATAKTLIVLFGPLSFIFIAYIIIVIAVQKIASAKQRKKAFNTCFTHMLLVLTYYLPVILAYILGNLRLVKSSDLFTAILTVSVALPPMLNPVIYSLKTEELSEKIMKLAGRHKTSPESLK
>LOCXPOR6.243.HIT1.OR.2R.327.7tm_4.exons1.CM030258.1.Polyodon_spathula
LLLFNRWKDMDTQVGTTASVHNTTFVRPVGFYIRGFYALQHTDYYFVFLSIVYIATLLANFLIMSIIWFADSLHTPKYFAIFSLAVVDVSYSTALIPKSIDAFLFNARFVFYDACLTQMFFVHYFSSMESFALSVLAYDRLIAICFPLRSNTLNSNTKMVLVIIVSWVIPFVVVMVMVALIPRLSFCKSTIINSYFCDHGPVFKNTCSDYSANWFMAAFYIVVLFFLPLAFIMLSYVCIIVALLKIASAEERRKAFKTCTTHLTLVAVFYTPLLVTYIIAWVNVTIDTDTRILNTSLSAAIPPLLNPIIYTLKTEEIMEQIKKYFRN
>LOCXPOR10.244.HIT1.OR.2R.314.7tm_4.exons1.CM030258.1.Polyodon_spathula
LQGSEDLSNFTYPLGFYIRGFYALQNTNYYFMFLAVVYVVTLLANFLIMSVIWYAESLHTSKYLAIFSLAVVDVSYSTALIPKAIHTFLFNSRFVYFNACLTQIFFVHYFCSMESFALCVLAYDRLIAIYFPLRCNTLNSTTRMMLVILISWIIPLIVVVIMVALIPRLPYCKTTIVNSYFCDHGPVFKIACGDYSPNWFMACFYTVGLFFAPFAFIVLTYVFIVRALLKIASAEGRWKAFKTCSTHLTLVAIFFIPILVTYVVAWVNVNIDTDTRIINTSLSATIPPLLNPIIYTLKTEEIMEQIKKLIKNRK
>LOCXPOR11.245.HIT1.OR.2R.311.7tm_4.exons1.CM030258.1.Polyodon_spathula
SEDLSNFTYPLGFYIRGFYALQDTNYYFIFLAVIYVITLLANFLIMSIIWYAESLHTSKYLAIFSLAVVDVSYSTALIPKAIHTFLFNSRFVYFNACLTQVFFVDYFCSMESFSLCVLAYDRLIAIYFPLRSNTLNSTTRMMLVILISWIIPLIVVVIMVAFIPRLSYCKTTIVNSYFCDYGPMFKIACGDYSPNWFMASFYTVVVIFVPFAFIVLTYMFIVRALLKIASAEGRWKAFKTCSTHLTLVAIFYLPILATYVVAWVNVNIDTDTRIINTSLSAAIPPLLNPIIYTLKTEEIMEQIKKLLKNRK
>LOCXPOR12.246.HIT1.OR.2R.324.7tm_4.exons1.CM030258.1.Polyodon_spathula
MNTQQTTMTAVLNGSIVRPPGFYIIGFSSLPNVNYYLIFLGIVYIVTVLANILLITVIWAERCLHTPKYIAVVNLAVIDVCYSSSMIPKMIDIFLMNSHFMPYNICLTQMFFVFTFSSLESISLSILAYDRLVAICFPLRQHAINTNSRMLIIIATAWVVIVSLTGFSVVIMNQLSFCKSITIYSYFCDYAPVFRLACNDYSLHWLTAVTFSMVLIFGPLSFIIVSYVCIIRAMLKIKSVDGRFKAFKTCTEHLTLVTIFYLPTLILYILGFFIFAVEVDTRMLNLSLSACIPPLLNPIVYTLKTKEIMNRIHILLKMVKISPK
>LOCXPOR13.248.HIT1.OR.2R.326.7tm_4.exons1.CM030258.1.Polyodon_spathula
KKHTAMLSQNSTSSLNDTYVRPLGFYITGFSNIPYIEYYCVLLSAVYILTVIANSFIILIICVEQRLHTPKYVAVFHVAVVDVCASTTIIPKLIETLILGSQFINYETCLAHMYFVFFFICLQSFSLVILAYDRLIAICFPLQYHVINTNTRMGVVVAVVWVFTTVAVIVLVLLVHRLSFCKSTVITSFFCDHGPVYHLACNDTFPNFIMARISMTIGLFAPLILITLSYVCIIFALLKTATADGRCKAFKTCTSHLMLVAIYYIPLLATYIQSMVSETNSNTRILNYLLSASIPPLLNPIIYSLKTEEIMESFKRLYRRNRIFQA
>LOCXPOR14.249.HIT1.OR.2R.318.7tm_4.exons1.CM030258.1.Polyodon_spathula
AMSPNSTTMSLNVTSGRPLFYINGFSNMLYANYYFMFLSVVYVLTILANAFIMIIICIERSLHNPKYVAVFHLAVVDTCCSTVVIPFLIHTFIFSSQFIVFEACLANMFFVHFFNGLQSVSLVLLAYDRVIAICFPLHYHTVNTNITMIIIIVVVWVFFSVMFLVMVLLITRLSFCKSTVIDSYFCDHGPVYKLACNDTSVNYIFAVFLISLFLILPMLIIVLSYACILFQLFKMTSTEGRRKALKTCTSHLILVAILFIPILVTYIAAIVSAIHPNARILNNSLSATIPPLLNPIIYTLKTEEIMEAIKKVLKRNKI
>LOCXPOR14.250.HIT1.OR.2R.318.7tm_4.exons1.CM030258.1.Polyodon_spathula
AMSPNSTTMSLNVTSGRPLFYINGFSNMLYANYYFMFLSVVYVLTILANAFIMIIICIERSLHNPKYVAVFHLAVVDTCCSTVVIPFLIHTFIFSSQFIVFEACLANMFFVHFFNGLQSVSLVLLAYDRVIAICFPLHYHTVNTNITMIIIIVVVWVFFSVMFLVMVLLITRLSFCKSTVIDSYFCDHGPVYKLACNDTSVNYIFAVFLISLFLILPMLIIVLSYACILFQLFKMTSTEGRRKALKTCTSHLILVAILFIPILVTYIAAIVSAIHPNARILNNSLSATIPPLLNPIIYTLKTEEIMEAIKKVLKRNKI
>LOCXPOR16.251.HIT1.OR.2R.318.7tm_4.exons1.CM030258.1.Polyodon_spathula
AMSPNSTTMSVNVTSGRPLFYINGFSNMLYANYYFMFLSVVYVLTILANAFLMLLICVERSLHNPKYVAVFHLAVVDTCCSTAVIPNLIHTFIFSSQFIVFEACLANMFFVHFFNGLQSLSLVLLAYDRVIAICFPLHYHTINTNTRMIIIIAVIWVILSVMLLVLVLLVARLSFCKSTVIDSYFCDHGPVYKLACNDTSANYIFSVLLIALFLILPMLIIILSYACILFQLFKMTSTEGRRKALKTCTSHLILVAILFIPILVTYTAAMVSAIHPNARILNNSLSATIPPLLNPIIYTLKTEEIMEAIKKLHKKNKI
>LOCXPOR17.252.HIT1.OR.2R.318.7tm_4.exons1.CM030258.1.Polyodon_spathula
AMSSNSTTMSVNVTSGRPLFYINGFSNMLYANYYFVFLSVVYVLTILANAFLMLVICVEQSLHNPKYVAVFHLAVVDTCCSTVVIPFLIETFIFSSQFIVFEACLANMFFVHFFNGLQSLSLVLLAYDRLIAICFPLHYHTINTNTRMIMIIVAVWVILSVMLLVMVLLVTRLSFCKSTVIDSYFCDHAPVYTLACNDTSTNYIFAVVLIALFLIVPMVIIILSYACIIFQLFKIASREGKRKALKTCTSHLILVTIFFLPILVTYATARVYGIHPNARILNNSLSATIPPLLNPIIYTLKTEEIMEAIKKLHKKNNI
>LOCXPOR18.253.HIT1.OR.2R.318.7tm_4.exons1.CM030258.1.Polyodon_spathula
AMSPNSTTMSLNVTSGRPLFYINGFSNMLYANYYFIFLSVVYVLTILANAFLMLLICVEQSLHNPKYVAVFHLAVVDTCCSTAVIPNLIHTFIFSSQFIVFEACLANMFFVHFFTGLQSLSLVLLAYDRLIAICFPLQYHTINTNTRMIIIIAVIWVILSVMLLVLVLLVARLSFCNSTVINSYFCDHGPVYKLACNDTSANYIFSILLISLFLILPVALIILSYACILFELFKIASREGKRKALKTCTSHLILVIIFFLPILVTYITAMVSAIHPNARILNNSLSATIPPLLNPIIYTLKTEEIMEAIKKLFKKTKI
>LOCXPOR19.255.HIT1.OR.2R.319.7tm_4.exons1.CM030258.1.Polyodon_spathula
AMSPNSTTMSVNVTFGRPLFYINGFSNMLYANYYFMFLSVVYVLTILANAFLMLVICVEQSLHNPKYVAVFHLAVVDTCCSTAVIPNLIHTFIFSSQFIVFEACLANMFFVHFFNGLQSLSLVLLAYDRVIAICFPLHYHTINTNTRMIIIIVVFWVFFSVMLLVVVLLVARLSFCKSTVIDSFFCDHGPVCKLACNDISANSIFAKLLIALFLILPMVLIILSYACIVFQLFKITSREGKRKALKTCTSHLILVIIFFLPILVTYATAMVSAIHPNARILNNSLSATIPPLLNPIIYTLKTEEIMEAIKKLYKKTRFS
>LOCXPOR20.256.HIT1.OR.2R.318.7tm_4.exons1.CM030258.1.Polyodon_spathula
AMSPNSTTMSVNVTSGRPLFYINGFSNMLYANYYFVFLSVVYVLTILANAFLMLIICIEQSLHNPKYVAVFHLAVVDTCCSTAVIPHLIHTFIFNSQFIGFEACLANMFFEHFFNGLQSLSLVLLAYDRLIAICFPLHYHTINTNTRMIIIIVVVWVFFSVMLLVMVLLVARLSFCKSTVIDSYFCDHRPVFILACNDISANSIFAKLLIALFLILPMVLIILSYACIIFQLFKIASRDGKRKALKTCTSHLILVIIFFLPILVTYTATMVSAIHPNARILNNSLSATIPPLLNPIIYTLKTEEIMEAIRKLYKKNRI
>LOCXPOR21.257.HIT1.OR.2R.308.7tm_4.exons1.CM030258.1.Polyodon_spathula
MALQNETADRVTEFIITGLDDIEHTKAVGTVILVVYSLIVLGSLTNICFIALDQRLHTPMYFFICILATVDILYTSSVSIVLLNILLGEVKRVPYGPCVAQLLIFHLGSTMEPFAIALMAYDRLVAISNPLRYHSILTKTRILVLTIIAWVLGFTCSGLVAGIVNRLPYCHSNILKYSFCEYAALVRVACVNPDDYFLLASIISSFVLFGNFALIVFSYLKIILAVLKISSTADRKKMFSTCSSHLIVVACFFIPKFVLIIITRIGLVLTLSSRNGLIIGSTLGPSLVNPLVYCLRTKELRSRLLTIF
>LOCXPOR21.258.HIT1.OR.2R.305.7tm_4.exons1.CM030258.1.Polyodon_spathula
MATRNNTVEITEFIITGFNDLEHPKAVGIAILIIYSLILLGSSTNICIIASDKRLHTPMYFFICNLAIVDMMYTTSTSVTMLTVLLVGVKTVSYKTCAAQMFVYHLGGFMELFAISLMAFDRLVAISNPLRYHTIITTNRILLLTLSAWIITSSYMGLITRITDGLPYCRPVIKYTFCDYPGLVRAACVNPDDYFVLTTIVAFFVIFVNFGFIVLSYLRIIWVVFKMSLDGKKQAFSTCFSHLIVVACYFVPRFVSIILTRVGLVLTLPERNGLAIAASLGPSLVNPLIYCLRTKEIRIRVLRIF
>LOCXPOR21.259.HIT1.OR.2R.296.7tm_4.exons1.CM030258.1.Polyodon_spathula
ITEFIITGFNDLEHPKAVGIVILMIYSLILLGSSTNICIIASDKRLHTPMYFFICNVAIVDMMYTTSASVTILTVLLMGVKTVSYKPCAAQMFVYHLGDFMEASAIGLLAFDRLIAISNPLRYHSILTNTHILLLVLTTWVINSAVIGILADVTEGLPYCHTVLKYTFCDYPGSVRAACVNPDDYFVFTTIAVILLIYGNFVFILLSYAWIIFTVFKISSESRKHMFSTCFSHMIVAVCYFVPKFVANILTRVGLVLTIPERNGIHIVATLVPSLVNPVVYCLRTQEIRNRMLRIF
>LOCXPOR22.260.HIT1.OR.2R.323.7tm_4.exons1.CM030258.1.Polyodon_spathula
VSDSNHTSVAEFIFVGFTGVRQAPQLIGVTFLIIYLMTLLGNLFILYVIKKEEKLQTPMYIIICNLALSDLIYSTVISPKLIQSYLLDSNAIQFHVCFIQMYFFHFAGSVDSFMMLVMAIDRYVSICFPLRYPALITNKNAQILCIVAWILGAISPLSPVIFAAVLPYCGPNKINHLYCEHRLVASLACTDTTFNMFLAFIIACIVLIVPFSIILLSYLKIIITVLKIASSEGRKKAFYTCSTQLIVISIFFIPRLFVYIASVAGVYMPDVARASLGVIYCLLPPLANPVIYSFRTKEIKQFIFKLFKLKTVVPREDTMGTIC
>LOCXPOR22.261.HIT1.OR.2R.323.7tm_4.exons1.CM030258.1.Polyodon_spathula
VSDSNHTGVAEFIFVGFTGVRQAPQLIGVTFLIIYLLTLLGNLFILYVIKKEEKLQTPMYIIICNLALSNIIYSTVISPKLIQSYLLDLNAIQFHVCFIQMYFLHFAGSVDSFMMLVMAIDRYVSICFPLRYPALITNKNAQILCTVAWILGAISPLSPVSSAALLHYCGPNKINHLYCENGIVARLACTDTTFSIFLAVIIACLVLIVPFFIILLSYLKIVITVLKIASSEGRKKAFYTCSTQLIVISIFFIPRLFVYIASVAGVYMPDVARASLGVMYCLLPPLANPVIYTFRTKEIKQFIFKLFKLKTIVPREDTMGTIC
>LOCXPOR26.262.HIT1.OR.2R.323.7tm_4.exons1.CM030258.1.Polyodon_spathula
VSDSNHTSVAEFIFLGFPGVRQAPQLIGVTFLIIYLLTLLGNLFILYVIKKEEKLQTPMYIIICNLALSDLIYSTVISPKLIQSYLLDLNAIQFHVCFIQMYFLHFAGSVDSFMMLVMAIDRYVSICFPLRYPALITNKNAQILCTVAWILAAISPLPAVSFSAILPYCGPNKINHLYCEHGNVARLACTDTTFNRFLSVIIACLVLIVPFLIILLSYLNIIITVLKIASSESRKKAFYTCSTQLIVISIFFIPRLFVYIALVIGFYMPDVARVSLGVIYCLLPPLANPVIYSFRTKEIKQFIFKLFKLKTVVPKEDTMGAIC
>LOCXPOR25.263.HIT1.OR.2R.323.7tm_4.exons1.CM030258.1.Polyodon_spathula
VSDSNHTGVAEFIFVGFTGVRQAPQLIGVTFLIIYLLTLLGNLFILYVIKKEEKLQTPMYIIICYLALSDIIYSTVISPRLIQSYLLDLYSIQFHVCFIQMYFLHFAGSTDSFMMLVMAIDRYVSICFPLRYPALITNKNVQILCIAAWILGAISPLSPVIFAAVLPYCGPNKINHLYCENGIVARLACSDTTFTIFLSIIMACFVLIVPFFIILLSYLKIIITVLKIASSEGRKKAFYTCSTQLIVISIFFIPRLFVYIASVAGVYMPDVARVSLGVIYCLLPPLANPVIYTFRTKEIKQFIFKLFKLKTVVPREDTMGAVC
>LOCXPOR26.264.HIT1.OR.2R.323.7tm_4.exons1.CM030258.1.Polyodon_spathula
VSDSNHTSVAEYIFIGFPGVRQAPQLIGVTFLIIYLLTLFGNLFILYVIKKEEKLQTPMYIIICNLALSDLIYSTVISPKLIQSYLLDLNAIQFHVCFIQMYFLHFAGSVDSFMMLVMAIDRYVSICFPLRYPALITNKNAQILCTVAWILAAISPLPAVSFSAILPYCGPNKINHLYCENGSVTRLACTDTTFNIIFSVIVGCVVLIIPFFIILLSYLKIIITVLKIATSEGRKKAFYTCSTQLIVISIFFIPRLFVYIALVAGFYMSDVARISLGVIYCLLPPLANPVIYTFRTKEIKQFIFKLFKLKTVVPREDTMGAVC
>LOCXPOR21.266.HIT1.OR.2R.296.7tm_4.exons1.CM030258.1.Polyodon_spathula
ITEFIITGFSDLEHPKAVGIVILIIYSLILLGSSTNICIIASDKRLHTPMYFFICNLAIVDMMYTTSASVTILTVLLMGVKTVSYKPCAAQMFVYHLGDFMEASAIGLMAFDRLIAISNPLRYHSILTNTHILLLVLTTWVINSAVIGILADVTEGLPYCHTVLKYTFCDYPGLVRAACVNPDDYFVFTTIAVILLIYGNFVFILLSYAWIIFTVFKISSESRKHMFSTCFSHLIVVVCYFVPKFVANILTRVGLVLTIPERNGIHIVATLVPSLVNPVVYCLRTKEIRNRMLRIF
>LOCXPOR27.267.HIT1.OR.2R.323.7tm_4.exons1.CM030258.1.Polyodon_spathula
VSDSNHTSVAEFIFVGFTGVRQAPQLIGVTFLIIYLMTLLGNLFILYVIKKEEKLQTPMYIIICNLALSDLIYSTVISPKLIQSYLLDSNAIQFHVCFLQMYFFHFAGSVDSFMMLVMAIDRYVSICFPLRYPTLITNKNAQILCIVAWIIGAISPLPAVSFSAILPFCGPNKINHLYCEHRLVASLACTDTTFNMFLAFIIACIVLIVPFSIILLSYLKIIITVLKIASSEGRKKAFYTCSTQLIVISIFFIPRLFVYIASVAGVYMPDVARASLGVIYCLLPPLANPVIYSFRTKEIKQFIFKLFKLKTIVPREDTMGTIC
>LOCXPOR26.268.HIT1.OR.2R.322.7tm_4.exons1.CM030258.1.Polyodon_spathula
VSDSNHTSVAEYIFVGFPGVRQAPQLIGVMFLIIYLLTLLGNLFILYVIKKEEKLQTPMYIIICNLALSDLIYSTVISPKLIQSYLLDLNAIQFHVCFIQMYFLHFAGSVDSFMMLVMAIDRYVSICFPLRYPALITNKNAQILCTVAWILAAISPLSPVIFAAVLPYCGPNKINHLYCENGSVTRLACTDTTFNIMFSVIVGCIVLIIPFFIILLSYLKIIITVLKIATSEGRKKVFYTCSTQLIVISIFFIPRLFVYIALVAGFYMPDVARVSLGVIYCLLPPLANPVIYTFRTKEIKQFIFKLFKLKTVVPREDTMGAV
>LOCXPOR29.269.HIT1.OR.2R.311.7tm_4.exons1.CM030258.1.Polyodon_spathula
MSKDNQTHFSEFLIVGFPGLLPNYYPLVSSVFFLVYLATFVGNSLILGLVVSETSLHKPMYFIICNLALSDLLFSTLTLPKIIARYWFNAGAIPFTACFMQMFLVHYLGSVNSFILMVMAIDRYVAIRNPLRYQSIMSSTTVFNLCAFSWLVTLIPPIVMTIRAFPLPYCESNAIIHCYCDHIGITQLACTDITSYSLLAFIFAMLVLLLPLSFIIFSYIQIIVSVLKIASPEGRYKTFSTCSVQLIIISLYYVPRSFVYMASRFKITVNPDFRILMIVMYSLLPPMINPLIYFLRTKEIKTSLLKKLRVK
>LOCXPOR30.270.HIT1.OR.2R.304.7tm_4.exons1.CM030258.1.Polyodon_spathula
MDNTSLNDSFVLTMQIFDIPSFGKYPAFLLGISVYLFSVLCNLTILVVIAVERRLHTPMYIILFSLPLNDLIGITSVAPQVLLSILTERNVTYYPLCVFQAFLTHMYGGAVLLILTAMAFDRYIAICNPLRYNTIMTTHTVIKLIALVWGFDFILISTLFVLLLRLPTCRNNISNVFCDNPSLLKLTCAATVVNNIYGLFITAVLQVISISAVVYTYVKILLACLVKRQADARSKAINTCVSHLLVFVLFQFVSAFTILSYRFENISSNLRKITFMSLMLFPPLLNPLIYGLKTKEIRNTLIKV
>LOCXPOR31.271.HIT1.OR.2R.311.7tm_4.exons1.CM030258.1.Polyodon_spathula
MEDQSINVTSTLTLDGFKLIPEGRYPAFVLGLLLYCIIVFCNLLILIAIALERRLHEPMYVLLFNLPVNDLMGVTAVLPKLLTDTLTDSETITYSACVMQAFFVHFYAGGSMLILTAMAYDRYVAICCPLRYNAILTSGNLIKIIIVVWVLDFILIGVLIVLVLRLQRCRSRIQNAYCDNPSLMRLICADTSINNIYGLFITAFLQGLSLLAMIFTYFQILLTCLMNKQPDAKSKATQTCATHLVVYIVLCTSALFVILSYRFEQISPYFRKVVGVAVVIYPAVFNPIIYGLKTKEIRNTIIKMLRKKTSP
>LOCXPOR32.272.HIT1.OR.2R.308.7tm_4.exons1.CM030258.1.Polyodon_spathula
MNSTIADSSMLSLEGFIVSPEAAHPLFLLTLAVYLVVFIGNVTIFSVIVFQKTLHEPMYFMICNISVCDLIGSTAVMPRLMADLLTEVRYISYAACVIQAFCIHFYTAAAHLILIVMAYDRYIAICNPLRYNSIMTTNTLVKLCSLAWGGAFVLIIILFALILRLPRCSSRIMEANCSNAALFLLSCADTTVNNIYGLFITFFVSGLSFLVIVWTYIRILITCLYKRQSNSKSKAIHTCATHLTVYTIFEFTILFSIIMQRFQNVSPNARKITWVLFTTFPPCVNPIIYGIHTKEIRNNVLKWFKNTI
>LOCXPOR33.273.HIT1.OR.2R.307.7tm_4.exons1.CM030258.1.Polyodon_spathula
NTTIADSSMLSLEGFIVSPEAAHPLFLLTLAVYLVILIGNVTVFSVIVFQKTLHEPMYFMICNMSVCDLIGSTAVMPRLMADFLTEVRYISYVACVIQAFCVHFYGSAAQLILTVMAYDRYIAICDPLRYNSIMTTNTLVKLCSLAWGVAFVLIIILFALTLRLPRCRSRIVEANCSNAALFLLSCADTTVNNIYGLFITAFLISLSFLVIVWTYVKILITCLYKSQSNSKSKAIHTCATHLTVYIIFEFTILSSIIMQRFQNISPNSRKMFGMLISTFPPFVNPIIYGIHTKKIRSNVLTFLKNTI
>LOCXPOR34.274.HIT1.OR.2R.300.7tm_4.exons1.CM030258.1.Polyodon_spathula
MNSTIADSSMLSLEGFIVSPEAAHPLFLLTLAVYLVVLIGNVTVFSVILFQKNLHEPMYFMLCNMSVCDLIGSTAVMPRLMADFLTEVRYISYAACVIQAFCIHVYGSAAQLILTAMAYDRYIAICNPLRYNSIMTTKTLVKLCSLAWGVAFVLIIILFALTLRLPRCRSRIVEANCNNAALFLLSCADTTVNNIYGLSITAFLSGLSFLVVLYTYIRILMTCLYKSQSNSKSKAIHTCATHLTVYIIFEFTILFSIIMQRFQNVSPNARKITWVLITTFPPCVNPIIYGIHTKEIRNNV
>LOCXPOR35.275.HIT1.OR.2R.308.7tm_4.exons1.CM030258.1.Polyodon_spathula
MNTTIADSSMLSLEGFIVSPEAAHPLFLLTLAVYLVILIGNVTVFSVIVFQKNLHEPMYLMICNMSVCDLIGSTAVMPRLMADFLTEVRYISYTACVIQAFCVHFYGSAAQLILTAMAYDRYIAICNPLRYNSIMTTSTLVKLCSLAWGGALVLIIILFALTFRLPRCRSQIVHAYCSNASLFLLSCADTTVNNIYGLFITFFLSGLSFLVIVWTYIRILITCLYKRQSNSKSKAIHTCATHLTVYIIFEFTMLFTIIIQRFQNVSPNARKMIGVLITTLPPCVNPIIYGIHTKAIQNNVLKCFKNTV
>LOCXPOR36.277.HIT1.OR.2R.306.7tm_4.exons1.CM030258.1.Polyodon_spathula
MNTTIADSSMLSLEGFIVSPEAAHPLFLLTLAVYLVVFIGNVTVFSVIVFRKTLHEPMYLMICNMSVCDLIGSTAVMPRLMADFLTEVRYISYAACVIQAFCIHFYGSAVQLILTAMAYDRYIAICDPLRYNSIMTTSTLVKLCSLAWGGAFVLIIILFALTLRLPRCRSQIVNAYCSNASLFLLSCADTTVNNTYGLFITFFLSGLSFLVIVWTYIKILMTCLYRRQSKSKAIHTCATHLTVYIIFEFTMLFSIIVQRFQNVSPNARKMIGVLSTTLPPCVNPIIYGIHTKEIRSNVLKWFKNTI
>LOCXPOR37.278.HIT1.OR.2R.300.7tm_4.exons1.CM030258.1.Polyodon_spathula
MNTTIADSSMLSLEGFIVSPEAAHPLFLLTLAVYLVILIGNVTVFSVIVFQKNLHEPMYLMICNMSVCDLIGSTAVMPRLMADFLTEVRYISYAACVIQAFCIHFYGSAAQLILTVMAYDRYIAICDPLRYNRIMTTSTLVKLCSLAWGGALVLIIILFALTLRLPRCRSQIMHAYCSNASLFRLSCTDTTVNNIYGLFITFFLSGLSFLVIAWTYIKILITCLYKRQSNSKSKAIHTCATHLTVYIIFELSSLFIIIMQRFQNVSPNAQKMVGMIFMTLPPCVNPIIYGLYTKKIRSNV
>LOCXPOR38.279.HIT1.OR.2R.309.7tm_4.exons1.CM030258.1.Polyodon_spathula
NTTIADSSILSLEGFIVSPEAAHPLFLLTLAVYLVILIGNVTVFSVIVFQKTLHEPMYLMICNMSVCDLIGSTAIMPRLMADLLTEVRYISYAACVIQAFCIHFYGSAAQLILTVMAYDRYIAICDPLRYNSIMTTNTLVKLCSLAWGGAFVLIIILFALTLSLPRCRSRILAANCSNAALFLLSCADTTVNNIYGLFITFFLSSLSFLVIAWTYIRILITCLYKSQSNSKSKAIHTCATHLTVYIIFELTILFTIIMQRFENVSPNARKMIGVLITTLPPCVNPIIYGIHTKKIQSNVLKCFKNTILP
>LOCXPOR39.280.HIT1.OR.2R.331.7tm_4.exons1.CM030258.1.Polyodon_spathula
TYNDVFVLCLPDMFQLPDSNRSNFTVREFVIAGGERSLEEFYTELSVSLLLVYLITLIGNLVIIVLVLVDHRLHTPMYYFLWNLSFVDIMITTTVIPKMLAVCLMKDNVISFEGCFLQMYFFLSFECTECFLLTVMAYDRYIAICKPLHYSTIITDRTCVILVAIAWILGLLGTITSVSLATQLPFCGPNKVIYWFCDYPPVVQLACTDTTFLIDLALAVAMIAIYIPFLIVVWSYIRIIICIFRIRSGDGRRKAFSTCSSHLMIVLVYFCSSAFVYIVVKIENISSDTRTLLAVCYSFATPMANPIIYSLRNKEIRDSFVRHTAVNRVFP
>LOCXPOR40.281.HIT1.OR.2R.331.7tm_4.exons1.CM030258.1.Polyodon_spathula
TYNDVFVLCLPDMFQLPDSNRSNFTVREFVIAGGERSLEEFYTELSVSLLLVYLITLIGNLVIIVLVLVDHRLHTPMYYFLWNLSFVDIMITTTVIPKMLAVCLMKDNVISFEGCFLQMYFFLSFESTECFLLTVMAYDRYIAICKPLHYSTIITDRTCVILVAIAWILGLLGPIISVILATQLPFCGPNKVIYWFCDYPPVVQLACTDTTFLIDLALAVAMIVIYIPFLIVVWSYIRIIICIFRIRSGDGRRKAFSTCSSHLMIVLTYFISNGFVYIVVKIENISSDTRTLLAVCYSFATPMANPIIYSLRNKEIRDSFVRHTAVNRVFP
>LOCXPOR40.282.HIT1.OR.2R.330.7tm_4.exons1.CM030258.1.Polyodon_spathula
TYNDVFVLCLPDMFQLPDSNRSNFTVREFVIAGGERSLEEFYTELSVSLLLVYLITLIGNLVIIVLVLVDHRLHTPMYYFLWNLSFVDIMITTTVIPKMLAVCLMKDNVISFEGCFLQMYFFLSFESTECFLLTVMAYDRYIAICKPLHYSTIITDRTCVILVAIAWILGLLGPIISVILAAQLPFCGPNKLIYWFCDYPPVVQLACTDTTLLIDLALAVAMIVIYIPFLIVVWSYIRIIICIFRIRSGDGRRKAFSTCSSHLMIVLTYFISNGFVYIVVKIENISSDTCTLLAVCYSFATPMANPIIYSLRNKEIRDSFVRHTAVNRVF
>LOCXPOR42.283.HIT1.OR.2R.330.7tm_4.exons1.CM030258.1.Polyodon_spathula
TYNDVFVLCLPDMFQLLDSNRSNFTVREFVIAGGERSLEEFYTELSVSLLLVYLITLIGNLVIIVLVLVDHRLHTPMYYFLWNLSFVDIMITTTVIPKMLAVCLMKDNVISFEGCFLQMYFFLSFECTECFLLTVMAYDRYIAICKPLHYSTIITDRTCVILVAIAWILGLLGPIISVILAAQLPFCGPNKLIYWFCDYPPVVQLACTDTTFLIDLALAVAMIVIYIPFLIVVWSYIRIIICIFRIRSGDGRRKAFSTCSSHLILVLTYFISNGFVYIVVKIENISSDTRTLLAVCYSFATPMANPIIYSLRNKEIRDSFVRHTAVNRVF
>LOCXPOR43.284.HIT1.OR.2R.331.7tm_4.exons1.CM030258.1.Polyodon_spathula
TYNDVFVLCLPDMFQLPDSNRSNFTVREFVIAGGERSLEEFYTELSVSLLLGYLITLIGNLVIIVLVLVDHRLHTPMYYFLWNLSFVDILITTAVIPKMLAVCLMKDNVISFEGCFLQMYCFLSFECTECFLLTVMAYDRYIAICKPLHYSTIITDRMCVILVAIAWILGLLGPFTSVILAAQLPYCGPNKLIYWFCDYPPVLKLACTDTTFLIDLAFAVAMIIVYIPWLIIVSSYIRIIVSIFRIPSGEGRRKAFSTCSSHLILVLTYFLSIGFVYIVVKMENISSDTRTLLAVCNCFITPMANPIIYSLRNKEIRDSFVRHTAIIKVFP
>LOCXPOR44.285.HIT1.OR.2R.314.7tm_4.exons1.CM030258.1.Polyodon_spathula
NSNGTVFTVTQFKINGAESSLEQFYTELSVFLLIVYLLVITGNLMIILLVAVDRRLHTPMYFFLCHLSFLDIVVVTAIIPKMLAITVMEDDMISFSGCFLQMYFFLGSQCTESFLLTTMAYDRYIAICKPLHYNTIITKRMCAILISITWMLGFFGPIPAVIYAVQLPYCGPNKVIYWFCDFPNVVHLACSDTSFVINLAFAVAMAVIYIPFFMIFCSYIKIIRSVIRIATADGRSKAFLTCSAHMLVVLTYFFSNAVVYLLEMVGNVSSDTRVLVAVFNCFLTPLANPIIYCLRNKEIKDAITKYILVKKIFP
>LOCXPOR45.286.HIT1.OR.2R.314.7tm_4.exons1.CM030258.1.Polyodon_spathula
NSNGTVFTVTQFKINGAESSLEQFYTELSVFLLIVYLLVITGNLMIILLVAVDRRLHTPMYFFLCHLSFLDIVVVTAIIPKMLAITVMEDDMISFSGCFLQMYFFLGSQCTESFLLTTMAYDRYIAICKPLHYNTIITKRMCAILISITWMLGFFGPIPAVIYAVQLPYCGPNKVIYWFCDFPNVVHLACSDTSFVINLAFASAMAIIYIPFFMILCSYIKIIRSVIRIATADGRSKAFLTCSAHMLVVLTYFFSNAVVYLLEMVGNVSSDTRVLVAVFNCFLTPLANPIIYCLRNKEIKDAITKYILVKKIFP
>LOCXPOR46.288.HIT1.OR.2R.309.7tm_4.exons1.CM030258.1.Polyodon_spathula
MENMSYTETFTLTGFGDMGKTKYVYFLLVLIGYLLIIFVNVVLVLVIFLERSLHEPMYIFLCSLCVNALYGSAGFYPKLLADLLSETQVIPHAGCFIQIFVIYGYVAAEFFILTVMAYDRYVAICKPLHYNNIMTDRVVCKLLAGAWLFPFCFMILVILFSSRLPLCGNQIERLYCSNWSVVKLSCVSTTLNNIVGFVLTICTIGPPLYFIVYSYVKILIVCQKSSKEFRSKALQTCLPHLTTFISYSITSFCEIALSRLDSTALPQIVVLTLSLEFLIIPPLLNPLMYGLNLPEVRKRVKNMFQRKQV
>LOCXPOR47.289.HIT1.OR.2R.305.7tm_4.exons1.CM030258.1.Polyodon_spathula
MENTSYTETFTLTGFGDMGKTKYVYFLLALIGYLLIIFVNVVLVLVIFLERSLHEPMYIFLCSLSVNALYGSAGFYPKLLADLLSETQVIPRAGCFIQIFVIYGYAAAEFSILTVMAYDRYVAICKPLHYNNIMTDRVVCKLLAGAWLFPFCNTGLALLFSSGLPLCGNQIERLYCSNWSVVKLSCVSTTLNNIVGFVLTICTIGPPLFLIVFSYVKIIIVCQKSSKEFRSKALQTCLPHLTTFISYSITGFCEIALSRLDSKDMPQIVAAILSLECLIIPPLLNPLLYGFQLPEVRKRMINILR
>LOCXPOR48.290.HIT1.OR.2R.309.7tm_4.exons1.CM030258.1.Polyodon_spathula
MENTSYTETFTLTGFGDMGKTKYVYFLLALIGYLLIIFVNVVLVLVIFLERSLHEPMYIFLCSLSVNALYGSAGFYPKLLADLLSETQVIPRAGCFIQIFVIYGYAIAEFSILTVMAYDRYVAICKPLHYNNIMTDRVVCKLLAGAWLFPFCFMILLILFSSRLPLCGNQIERLYCSNWSVVKLSCVPTTLNNVVGFVITICTIGPPLYFIVYSYVKILIVCQKSSKEFRSKALQTCLPHLTTFISYSITSFCEIALSRLDSKDMPQIVTAILSLEPLIIPPLLNPLLYGFQLPEVRKRMINILQRKQI
>LOCXPOR49.291.HIT1.OR.2R.309.7tm_4.exons1.CM030258.1.Polyodon_spathula
MENTSYTETFTLTGFGDMGKTKYVYFLFALIGYLLIIFVNLVVLLVIFLERSLHEPMYIFLCSLSVNALYGSAGFYPKLLADLLSETQVIPRAGCFIQIFVIYGYAIAEFSILTVMAYDRYVAICKPLHYNNIMTDRVVCKLLAGAWLFPFCNMLLVILFSSRLPLCGNQIERLYCSNWSVVKLSCVPTTLNNVVGFLITTCTVLPPLFFIVFSYVKILIVCQKSSKEFRSKALQTCLPHLTTFINYSITSFCEIALSRLGSKDMPQIVTAILSLEFLIIPPLLNPLLYGFQLPDVRKRMINILRRKQI
>LOCXPOR46.292.HIT1.OR.2R.309.7tm_4.exons1.CM030258.1.Polyodon_spathula
MENMSYTETFTLTGFGDMGKTKYVYFLLVLIGYLLIIFVNVVLVLVIFLERSLHEPMYIFLCSLCVNALYGSAGFYPKLLADLLSETQVIPHAGCFIQIFVIYGYVAAEFFILTVMAYDRYVAICKPLHYNNIMTDRVVCKLLAGAWLFPFCFMILVILFSSRLPLCGNQIERLYCSNWSVVKLSCVSTTLNNIVGFVLTICTIGPPLYFIVYSYVKILIVCQKSSKEFRSKALQTCLPHLTTFISYSITSFCEIALSRLDSTALPQIVVLTLSLEFLIIPPLLNPLMYGLNLPEVRKRVKNMFQRKQV
>LOCXPOR51.293.HIT1.OR.2R.305.7tm_4.exons1.CM030258.1.Polyodon_spathula
MENTSYTETFTLTGFGDMGKTKYVYFLLALIGYLLIIFVNLVVLLVIFLERSLHEPMYIFLCSLSVNALYGSAGFYPKLLADLLSETQVIPRAGCFIQIFVIYGYAIAEFSILTVMAYDRYVAICKPLHYNNIMTDRVVCKLLAGAWLFPFCFMILLILFSSRLPLCGNQIERLYCSNWSVVKLSCVPTTLNNVVGFVITICTIGPPLYFIVYSYVKILIVCQKSSKEFRSKALQTCLPHLTTFISYSITGFCEIALSRLDSKDMPQIVAAILSLEFLIIPPLLNPLLYGFQLPEVRKRMINILR
>LOCXPOR52.294.HIT1.OR.2R.306.7tm_4.exons1.CM030258.1.Polyodon_spathula
MENASHVSSFALIAFGDMGNNKYIYFAVTLIGYLFMISVNSCFILLIILEKSLHEPMYICLCNLFMNALLGTASFYPSFLHHLLSDIQIISYGFCYLQMCVMYTYILSEMTILTAMAYDRYVAIYLPLKYNTVMSCTKLYRLLLAVWIYPVVMVSILLIFSLPVPLCGNQINKLYCHNWDVMKLSCVDTTVNNILGFLVFASFIPLFSFTVYSYIKILIVCHKSSKEHNRKALQTCLPHLISLISFYATVLSEIILSRLNPKNVSNIVRTITSLELLIVPPLLNPIIYCLILPEIRKRVVKTFRGK
>LOCXPOR53.295.HIT1.OR.2R.305.7tm_4.exons1.CM030258.1.Polyodon_spathula
MENTSHVSSFTLTAFGDMGNNKYIYFAITLIGYLFMISVNSCFILLIILEKSLHEPMYICLCNLFMNALLGTASFYPSFLYHLLSDTQVISYGFCYTQMCVMYTYVMGEMTILTVMAYDRYVAIYLPLKYNTVMTCTQLYKLLLAAWIYPVVMVFLFLIFSLSVPLCGNQINKLYCHNWDVMKLSCVDTTVNNILGFLVYASFIPLFSFTVYSYIKILIVCHKSAKEHNRKALQTCLPHLISLISFYATVLSETVQSRLNPKNVLNIVRTITSLELLIVPPLLNPIIYCLILPEIRKRVVKTFRG
>LOCXPOR54.296.HIT1.OR.2R.306.7tm_4.exons1.CM030258.1.Polyodon_spathula
MENASHVSSFTLIAFGDMGNNKYIYFVITLIGYLFIISVNSCFILLIILQKSLHEPMYICLCNLFMNALLGTVSFYPSFLYHLLSDTQVISFEFCYTQIGVMYTYIMGEMTILTAMAYDRYVAIYLPLKYNTVMTCTKLYKLLLAAWIYPVVMVSFLIIFSVSVPLCGNQINKLYCYKWDVMKLSCVDTTVNNILGFLVYASFIPLFSFTVYSYIKILMVCHNSSKEHNRKALQTCLPHLISLISFYATVLSEIILSRLNPKNVSNIVRTITSLELLIVPPLLNPIIYCLILPEIRKRVVKTFRGK
>LOCXPOR55.297.HIT1.OR.2R.301.7tm_4.exons1.CM030258.1.Polyodon_spathula
MENASHVSSFTLTAFGDMGNNKYIYFAITLIGYLFIISVNSCFILLIILQKSLHEPMYICLCNLFMNALLGTASFYPSFLYHLLSDTQVISYEFCYTQMCVMYTYIMGEMTILTAMAYDRYVAIYLPLKYNTVMTCTKLYKLLLAAWIYPVVMVSFAIIFSVSVPLCGNQINKLYCHNWDVLKLSCVDTTVNNIYGFLVYASFIPLFSFTVYSYIKILTVCHNSSKEHNRKALQTCLPHLISLISFYATVLTEMVQSRLNPKNVSNIVRTITSLELLIVPPLLNPIIYCLILPEIRKRVVK
>LOCXPOR56.299.HIT1.OR.2R.306.7tm_4.exons1.CM030258.1.Polyodon_spathula
MENASHVSSFTFIAFGDMGNNKYIYFAVTLIGYLFIISVNSCFILLIILQKSLHEPMYICLCNLFMNALLGTASFYPSFLYHLLSDTQVISYGFCYTQICVMYTYIMGEMTILTAMAYDRYVAIYLPLKYNTVMSCTKLYRLLLAVWIYPVVMVSFAFIFSVSVPLCGNQINKLYCHNWDVLKLSCVDTTVHNILGFLVYALFIPLFSFIVYSYIKILIVCHKSSKEHNRKALQTCLPHLISLISFYATVLSEIILSRLNPKNVSNIVRTITSLELLIVPPLLNPIIYCLILPEIRKRVVKTFRGK
>LOCXPOR57.301.HIT1.OR.2R.306.7tm_4.exons1.CM030258.1.Polyodon_spathula
MENASHVSSFTLIAFGDMGNNKYIYFAITLIGYLFIISVNSCFILLIILEKSLHEPMYICLCNLFINALLGTTSFYPSFLYHLLSDTQVISYEFCYTQIGVMYTYIMGEITILTVMAYDRYVAIYLPLKYNTVMTCTKLYKLLLAAWIYPVVMVSFLLIFSVSVPLCGNQINKLYCYKWDVMKLSCVDTTVHNILGFLVYALFIPLFSFIVYSYIKILIVCHNSSKEHNRKALQTCLPHLISLISFYATVLSEIILSRLNPKNVSNIVRTITSLELLIVPPLLNPIIYCLILPEIRKRVVKIFRGK
>LOCXPOR58.302.HIT1.OR.2R.306.7tm_4.exons1.CM030258.1.Polyodon_spathula
MENASHVSSFALIAFGDMGNNKYIYFVITLIGYLFIISVNSCFILLIILQKSLHEPLYICLCNLFINALLGTASFYPSFLYHLLSDTQVISYGFCYTQMCVMYTYVMGEMTILTAMSYDRYVAIYLPLKYNTVMSCTNLYRLLLAVWFYPVVMVSFLLIFSVSVPLCGNQINKLYCYNWDVMKLSCVDTTVHNILGFLVYALFIPLFSFIVYSYIKILIVCHNSSKEHNRKALQTCLPHLISLISFYATVLSEIILSRLNPKNVLNIVRTITSLELLIVPPLLNPIIYCLILPEIRKRVVKIFRGK
>LOCXPOR59.304.HIT1.OR.2R.306.7tm_4.exons1.CM030258.1.Polyodon_spathula
MENASHVSSFTLIAFGDMGNNKYVYFAVTLIGYLFIISVNSYFILLIILEKSLHQPMYICLCNLFINALLGTASFYPSFLYHLLSDTQVISYGFCYTQMCVMYTYIMGEMTILTAMAYDRYVAIYLPLKYNTVMTCTKLYRLLLAVWFYPVVMVSFRLIFSLSVPLCGNQINKLYCHNWDVMKLSCVDTTVNNILGFLVYASFIPLFSFIVYSYIKILTVCHNSSKEHNRKALQTCLPHLISLISFYVTLLSETVQSRLNPNNLSNIVRTITSLELLIVPPLLNPIIYCLILPEIRKRVVKTFRGK
>LOCXPOR60.305.HIT1.OR.2R.308.7tm_4.exons1.CM030258.1.Polyodon_spathula
MENASHVSSFTLIAFGDMGNNKYIYFAITLIGYLFIISVNSCFILLIILQKSLHEPMYICLCNLFINALLGTVSFYPSFLYHLLSDTQVISYGFCYTQMCVMYTYVMGEMTILTVMAYDRYVAIYLPLKYNTVMTCTKLYKLLLAAWIYPVVMVSFLLIFSVSVPLCGNQINKLYCYKWDVMKLSCVDTTVHNILGFLVYALFIPLFSFIVYSYIKILIVCHNSSKEHNRKALQTCLPHLISFISFYATVLSEIILSRLNPKNVSNIVRTITSLELLIVPPLLNPIIYCLILPEIRKRVVKIFRGKQI
>LOCXPOR61.307.HIT1.OR.2R.306.7tm_4.exons1.CM030258.1.Polyodon_spathula
MENASHVSSFTLIAFGDMGNNKYVYFAVTLIGYLFMVSVNSCFILLIILEKSLHEPMYICLCNLFINALLGTASFYPSFLYHLLSDTQVISYGFCYTQMCVMYTYIMGEMTILTAMAYDRYVAIYLPLKYNTVMTCTKLYRLLLAVWIYPVVMVSFRLIFSLSVPLCGNQINKLYCHNWDVMKLSCVDTTVNNILGFLVYASFIPLFSFIVYSYIKILIVCHNSSKEHNRKALQTCLPHLISLISFYATALSETVQSRLNPKNLSNIVRTITSLELLIVPPLLNPIIYCLILPEIRKRVVKTFRRK
>LOCXPOR62.308.HIT1.OR.2R.306.7tm_4.exons1.CM030258.1.Polyodon_spathula
MENSSHVSSFTLIAFGDMGNNKYVYFAVTLIGYLFLISVNSCFILLIILQKSLHEPMYICLCNLFMNALLGTASFYPSFLYHLLSDTQVISYGFCYTQICVMYTYIMGEMTILTAMAYDRYVAIYLPLKYNTVMSCTKLYRLLLAVWIYPVVMVSFAFIFSVSVPLCGNQINKLYCHNWDVMKLSCVDTTVINIIGFLIYASFIPLFSFTVYSYIKILIVCHKSSKEHNRKALQTCLPHLISLISFYATVLSEIILSRLNPKNVSNIVRTITSLELLIVPPLLNPIIYCLILPEIRKRVVNTFRGK
>LOCXPOR63.310.HIT1.OR.2R.306.7tm_4.exons1.CM030258.1.Polyodon_spathula
MENASHVSSFALTAFGDMGNNKYIYFAITLIGYLFIISVNSCFILLIILQKSLHEPMYICLCNLFMNALLGSASFYPSFLYHLLSDTQVISYGFCYTQMCVMYTYVMGEMTFLTVMAYDRYVAIYFPLKYNTVMTCTKLYKLLFAAWIYPVVMVSFALIFSVSVPLCGNQINKLYCHNWDVMKLSCVDTTANNIYGFLVYASFIPLFSFIVYSYIKILTVCRKSAKEHNRKALQTCLPHLISLISFYVTVLSDMVQSRVNPKNVSNIVRTITSLELLIVPPLLNPIIYCLILPEIRKRVVKTFRGK
>LOCXPOR64.311.HIT1.OR.2R.306.7tm_4.exons1.CM030258.1.Polyodon_spathula
MENASHVSSFTLTAFGDMGNNKYIYFAITLIGYLFIVSVNSCFILLIILEKSLHEPMYICLCNLFINALLGTVSFYPSFLYHLLSDTQIISYEFCYTQICVMYTYLMGEMTILTAMAYDRYVAIYLPLKYNTVMTCTKLYKLLLAVWIYPVVMVSFALIFSVSVPLCGNQINKLYCHNWDVMKLSCVDTTVNNILGFLVYASFIPLFSFIVYSYIKILIVCHNSSKEHNRKALQTCLPHLISLISFYATVLSETVQSRLNPKNVSNIVRTITSLELLIVPPLLNPIIYCLILPEIRKRVVKTFRGK
>LOCXPOR65.312.HIT1.OR.2R.306.7tm_4.exons1.CM030258.1.Polyodon_spathula
MENASHVSSFTLTAFGDMGNNKYIYFAITLIGYLFIISVNSSFILLIILEKSLHEPMYICLCNLFINALLGTVSFYPSFLYHLLSDTQVISYEFCYVQIGVMYTYVMGEMTILTVMAYDRYVAIYLPLKYNTVMTCTRLYKLLLAVWIYPVVMVSFRLIFSVSVPLCGNQINKLYCHNWDVMKLSCVDTTVNNILGFLVYASFIPLFSFIVHSYIKILIVCHNSSKEHNRKALQTCFPHLISLISFYVTVLSDMVQSRLNPKNVSNIVRTITSLELLIVPPLLNPIIYCLILPEIRKRVVKTFRGK
>LOCXPOR66.313.HIT1.OR.2R.305.7tm_4.exons1.CM030258.1.Polyodon_spathula
MENASHVSSFTLTAFGDMGNNKYIYFAITLIGYLFIVSVNSCFILLIILQKSLHEPMYICLCNLFMNALLGTASFYPSFLYHLLSDTQVISYEFCYIQIGVMYTYIMGEMTILTVMAYDRYVAIYLPLKYNTVMTCTKLYKLLFAAWIYPVVMVSFALIFSVSVPLCGNQINKLYCHNWDVMKLSCVDTTVNNIYGFLVYASFIPLFSFIVYSYIKILIVCHNSSKEHNRKALQTCLPHLISLISFYATVLSEMVQSRLNPKNVLNIVRTITSLELLIVPPLLNPIIYCLILPEIRKRAVKIFRG
>LOCXPOR67.314.HIT1.OR.2R.306.7tm_4.exons1.CM030258.1.Polyodon_spathula
MENASHVSSFTLTAFGDMGNNKYIYFAITLIGYLFIISVNSCFILLIVLEKSLHEPMYICLCNLFMNALLGTASFYPSFLNHLLSDTQVISYGFCYLQMCVMYTYIMGEMTILTAMAYDRYVAIYLPLKYNTVMSCTNLYRLLLAVWIYPVVMVSFALIFSLSVPLCGNQINKLYCHNWDVMKLSCVDTTVNNILGFLVYASFIPLFSFIVYSYIKILIVCHNSSKEHNRKALQTCLPHLISLISFYATVLSEAIQSRLNTKNVSTIVRTITSLELLIVPPLLNPIIYCLILPEIRKRVVKTFKRK
>LOCXPOR68.315.HIT1.OR.2R.301.7tm_4.exons1.CM030258.1.Polyodon_spathula
MENASHVSSFTLTAFGDMGNNKYIYFAITLIGYIFIISVNSCFILLIILQKSLHEPMYICLCNLFMNALLGTVSFYPSFLYHLLSDTQVISYGFCYTQICVMYTYIMGEMTILTVMAYDRYVAIYLPLKYNTVMSCTNLYRLLLAVWIYPVVMVSFALIFSVSVPLCGNQINKLYCHNWDVMKLSCVDTTVNNIYGFLVYASFIPLFSFIVYSYIKILIVCHNSTKEHNRKALQTCLPHLISLISFYATALSETVQSRLNPKNVSNIVRTITSLELLIVPPLLNPIIYCLILPEIRKRVVK
>LOCXPOR69.316.HIT1.OR.2R.301.7tm_4.exons1.CM030258.1.Polyodon_spathula
MENASHISSFTLIAFGDMGNNKYVYFAITLIGYLFIISVNSCFILLIILEKSLHEPMYICLCNLFMNALLGTVSFYPSFLYHLLSDTQVISYEFCYTQIGVMYTYIMGEMTILTVMAYDRYVAIYLPLKYNTVMTCTKLYRLLLAAWIYPVVMVSFALIFSLSVPLCGNQINKLYCHNWDVMKLSCVDTTVNNIYGFLVYASFIPLFSFIVYSYIKILIVCHNSSKEHNRKALQTCLPHLISLISFYATVLSETVQSRLNPKNVSNIVRTITSLELLIVPPLLNPIIYCLILPEIRKRVVK
>LOCXPOR70.317.HIT1.OR.2R.301.7tm_4.exons1.CM030258.1.Polyodon_spathula
MENTSHVSSFTLTAFGDMGNNKYIYFAITLIGYLFIVSVNSCFILLIILQKSLHQPMYICLCNLFMNALLGSASFYPSFLYHLLSDTQVISYEFCYTQMYVMYTYIMGEMTILTVMSYDRYVAIYLPLKYNTVMTCTKLYKLLLAAWIYPVVMVSFALIFSVSVPLCGNQINKLYCYNWDVMKLSCVDTTVNNIYGFLVYASFIPLFSFIVYSYIKILIVCHKSAKEHNRKALQTCLPHLISLISFYATVLSETIQSRLNPKNVSNIVRTITSLELLIVPPLLNPIIYCLILPEIRKRVVK
>LOCXPOR71.319.HIT1.OR.2R.306.7tm_4.exons1.CM030258.1.Polyodon_spathula
DNSSFDTTFIFTAYGKLDSFRPLYFVVILLVYLITIFVNVFLMIVIYKETSLHKPMYIFVLHLALNGVYGSSAFYPKVMANLLSDVQESSHFGCLVQAFCISSYAACAYAVLAVMAYDRYISICNPLRYYSILTPSKVNTLLSVAYLLPILLLSIHILLIARLPLCGFSIHKLLCDNWTVARLSCVDTKVINIFGLFLTTALVIFPFLLVVYSYIRILSVSLNASKEAQGKALSTCTPHLITFINFSIASLFSIMYNRFGNSLPISLHIMMLILFVVIPPLLNPIIYGIRTREIRQCIIKILRQRQ
>LOCXPOR111.321.HIT1.OR.2R.312.7tm_4.exons1.CM030258.1.Polyodon_spathula
MENSSHITTFLFTIYEEIGYLRYLYFTAALLGYLVILFVNIVLITVIIRERSLHEPMYIFVCNLALNGLYGSSAFYPRLMHSLLADTPTISRFGCLLQIFCIHTYGMFEFSILSVMAYDRYVSICNPLRYSSIMSPRKVAGLTAFAYLYPICIFIIHISLTIRLPLCGYVIEKLFCDNWSVVKLSCVDITVNSVFGLFMITLVMIPQMIVVAYSYIKIITVCLKASKEARGKAVQTCVPHLVTLTNYYIATFFEVLHQRFDTKNLPLVLRIIMSVDFLLLPPFLNPIIYGVKIQAIRKRVIQMFKSSKANSI
>LOCXPOR73.322.HIT1.OR.2R.317.7tm_4.exons1.CM030258.1.Polyodon_spathula
MENSSHITTFLFTIYEEIGYLRYLYFTAALLGYLVILFVNIVLITVIIRERSLHEPMYIFVCNLALNGLYGSSAFYPRLMHSLLADTPTISRFGCLLQIFCIHTYGMFEFSILSVMAYDRYVSICNPLRYSSIMSPRKVAGLTAFVYLYPICIFIIHISLTIRLPLCGSVIEKLYCDNWSVVKLSCVDISVNSVFGLCVTVLVMIPQLIVVAYSYIKIITVCLKASKEARGKAVQTCVPHLVTLTNYYIATFFEVLHQRFDTKNLPLVLRIIMSVDFLLLPPLLNPIIYGVKIQAIRKRVIQMFKSSKANSISGAQK
>LOCXPOR74.323.HIT1.OR.2R.306.7tm_4.exons1.CM030258.1.Polyodon_spathula
MENSSHVSSFTLIAFGDMGNNKYIYFAITLIGYLFMISVNSCFILLIILEKSLHEPMYICLCNLFMNALLGTASFYPSFLYHLLSDTQVISYGFCYLQMYVMYTYIMGEMTILTAMAYDRYVAIYLPLKYNTVMSCTKLYRLLLAVWIYPVVMVSFALIFSVSVPLCGNQINKLYCHNWDVMKLSCVDTIVNNIYGFSVYASFIPLFSFTVYSYIKILIVCHKSAKEHNRKALQTCLPHLISLISFYATLLSELIQSRLNPNNLSNIVRTITSLELLIVPPLLNPIIYCLILPEIRKRVVKTFRGK
>LOCXPOR66.324.HIT1.OR.2R.305.7tm_4.exons1.CM030258.1.Polyodon_spathula
MENASHVSSFTLTAFGDMGNNKYIYFAITLIGYLFIISVNSCFILLIILEKSLHEPMYICLCNLFMNALLGAASFYPSFLYHLLSDTQVISYGFCYTQIGVMYTYIMGEMTILTVMSYDRYVAIYLPLKYNTVMSCTKLYKLLFAAWIYPVVIVSFAIIFSVSIPLCGNQINKLYCHNWDVLKLSCVDTTVNNIYGFLVYASFIPLFSFIVYSYIKILIVCHKSAKEHNRKALQTCLPHLISLISFYATVLSETIQSRLNPKNVSNIVRTITSLELLIVPPLLNPIIYCLILPEIRKRAVKIFRG
>LOCXPOR76.325.HIT1.OR.2R.301.7tm_4.exons1.CM030258.1.Polyodon_spathula
MENSSHVSSFALIAFGDMGNNKYIYFAITLIGYLFIISVNSCFILLIILEKSLHEPMYICLCNLFMNALLGTVSFYPSFLYHLLSDTQVISYEFCYTQIGVMYTYIMGEMTILTVMAYDRYVAIYLPLKYNTVMTCTKLYRLLLAAWIYPVVMVSFALIFSVSVPLCGNQINKLYCHNFDVMKLSCVDTTVINVIGFLIYASFIPLFSFIVYSYIKILMVCHNSTKEHNRKALQTCLPHLISLISFYATALSETVQSRLNPKHVSNIVRTITSLELLIVPPLLNPIIYCLILPEIRKRVVK
>LOCXPOR77.326.HIT1.OR.2R.336.7tm_4.exons1.CM030258.1.Polyodon_spathula
MFKANSTGITMQEKPGGNHSYTDFIFTGFPGFSEYKPYLFIPFFLMFLVAVVGNSVIIFVIKTQTSLHSPMYFLIFAIAIVDLSLPMTFVPNMLLNLVLNLNGISLDGCLVQMFLIHFISSFESTILLVMALDRYVAICNPLRYNDYMNSSTFYKLSIAFLIRSGLLISVIVILASTLSFCFSNVIEHFYCEHMALVGLACGETTKNSIMGLVTIFCIPGVDLLCICYSYVNIFFAVLKSASGKARQKAVHTCGTHLIVIFVSYLLAMCSYLAYRIRNSMAPDVHILISLLYILFPCCFNPIIYGVRTKEIREHILKMVKGKKIDPENIKVASITR
>LOCXPOR78.327.HIT1.OR.2R.311.7tm_4.exons1.CM030258.1.Polyodon_spathula
SNLSHTTFILIGFPELHEYRRLLCFPFFLIYVVVLIGNTVIIYVIKTAESLHTPMYLLISYMAVIDIIVPTSIIPNLLLSLLFDWNGISLAGCLTQMFFVHYISSFESTILLTMALDRYVAICNPLRYTEIMNTSVFLKIALFSVIRGGAWMSALIILAHPLSFCGSNIINQCYCEHMALVSLACGSTTINNVTGLLMAYTIVGFDISCILFSYIRIITVVIKTASVKARQKAFHTCSTHLIVMFFFYLSGSVSFVTYRVSNTIPTDVHTLLSVMYLVVPASVNPIIYGVRTKEIRQAIVKMFRRKRRILV
>LOCXPOR79.330.HIT1.OR.2R.336.7tm_4.exons1.CM030258.1.Polyodon_spathula
MFKANSTGITMQEKPVGNHSYTDFIFAGFPGFSEYKPYLFIPFFFMFLVAVVGNAVIIFVIKTQPNLHSPMYLLIFAIAIVDLSLPMTFVPNMLLNLVLNLNGISLGGCLAQMFSVHLICSFESTILLVMAWDRYVAICNPLRYNDYINSSTFYKLSVAFLIRSGLLISLIVILASTLSFCFSNVIEHFYCEHMALVGLACGETTKNSIMGLVAIFFMPGVDLLCICYSYINIFFAVLKSASGKARQKAVHTCGTHLIVIFVTYLLSMCSYLAYRIRNSMAPDTHILISVLYLLFPCCFNPIIYGVRTKEIREHILKMVKGKKIDPENIKVVSITR
>LOCXPOR71.331.HIT1.OR.2R.306.7tm_4.exons1.CM030258.1.Polyodon_spathula
DNSSFDTTFIFTAYGKLDSFRPLYFVVILLVYLITIFVNVFLMIVIYKETSLHKPMYIFVLHLALNGVYGSSAFYPKVMANLLSDVQESSHFGCLVQAFCISSYAACAYAVLAVMAYDRYISICNPLRYYSILTPSKVNTLLSVAYLLPILLLSIHILLIARLPLCGFSIHKLLCDNWTVARLSCVDTKVINIFGLFLTTALVIFPFLLVVYSYIRILSVSLNASKEAQGKALSTCTPHLITFINFSIASLFSIMYNRFGNSLPISLHIMMLILFVVIPPLLNPIIYGIRTREIRQCIIKILRQRQ
>LOCXPOR81.173.HIT1.OR.2R.336.7tm_4.exons1.CM030258.1.Polyodon_spathula
MFKANSTGITMQEKPIGNHSYTDFIFTGFLGFSEYKPFLFITIFFMFLVAVVGNSVIIFVIKTQPSLHSPMYFLIFAIAIVDLSSPITFVPNIFLNLVLKLNGISLCGCLVQMFLIHFISSFESTILLVMAWDRYVAICNPLRYNDYMNSSTFYKLSVVFLIRNGLFMSLIVILASTLSFCFSNVIEHFCCEHMALVGLACGETTKNSIMGLVTIFCIPGVDLLCICYSYINIFFAVLKSASGKARQKAVHTCGTHLIVIFVTYLLAFCSFFAYRIRNSMAPDVHILVSLVYLLFPCCFNPIIYGVRTKEIREQILKMVNGKKIGPENIKVASITR
>LOCXPOR77.175.HIT1.OR.2R.336.7tm_4.exons1.CM030258.1.Polyodon_spathula
MFKANSTGITMQEKPGGNHSYTDFIFTGFPGFSEYKPYLFIPFFLMFLVAIVGNSVIIFVIKTQISLHSPMYFLIFAIAIVDLSAPMTFVPNMLLNLLLNLNGISLGGCLAQMFFIHLISCFESTILLMMALDRYVAICNPLRYNDYMNSSTFYKLSIAFLIRSVLLISLIVILASTLSFCFSNVIEHFYCEHMVLVGLACGETTKNSIMGLVTIFCIPGVDLLCICYSYINIFFAVLKSASGKARQKAVHTCGTHLIVIFVTYLLAMCSYLAYRIRNSMAPDIHILISLLYLLFPCCFNPIIYGVRTKEIREHILKMVKRKTVDPENIKVASITR
>LOCXPOR83.176.HIT1.OR.2R.336.7tm_4.exons1.CM030258.1.Polyodon_spathula
MFKANSTGITMQEKPVGNHSYTDFIFTGFPGFSEYKPYLFIPFFLMFLVAVVGNSVIIFVIKTQTSLHSPMYFLIFAIAIVDLSLPMTFVPNMLLNLVLNLNGISLDGCLVQMFLIHFISSFESTILLVMALDRYVAICNPLRYNDYMNSSTFYKLSIAFLIRSGLLISVIVILASTLSFCFSNVIEHFYCEHMALVGLACGETTKNSIMGLVTIFCIPGVDLLCICYSYINIFFEVLKSASGKARQKAVHTCGTHLIVIFVSYLLAMCSYLAYRIRNSMAPDVHILISLLYILFPCCFNPIIYGVRTKEIREHILKMVKGKKIDPENIKVASITR
>LOCXPOR78.177.HIT1.OR.2R.311.7tm_4.exons1.CM030258.1.Polyodon_spathula
SNLSHTTFILIGFPELHEYRRLLCFPFFLIYVVVLIGNTVIIYVIKTAESLHTPMYLLISYMAVIDIIVPTSIIPNLLLSLLFDWNGISLAGCLTQMFFVHYISSFESTILLTMALDRYVAICNPLRYTEIMNTSVFLKIALFSVIRGGAWMSALIILAHPLSFCGSNIINQCYCEHMALVSLACGSTTINNVTGLLMAYTIVGFDISCILFSYIRIITVVIKTASVKARQKAFHTCSTHLIVMFFFYLSGSVSFVTYRVSNTIPTDVHTLLSVMYLVVPASVNPIIYGVRTKEIRQAIVKMFRRKRRILV
>LOCXPOR85.178.HIT1.OR.2R.336.7tm_4.exons1.CM030258.1.Polyodon_spathula
MFKANSTGITMQEKPGGNHSYTDFIFTGFPGFSEYKPYLFIPFFLMFLVAVVGNSVIIFVIKTQTSLHSPMYFLIFAIAIVDLSAPMTFVPNMFLNLVLNLKGISLGGCLAQMFLIHLISSFESVILMMMALDRYVAICNPLRYNDYMNSSTFYKLSIAFLIRSGLLISLMVILASTLSFCFSNVIQHFYCDHMVLVGLACGETTKNSIMGLVAIFCITGVDLFCICYSYINIFFEVLKSASGKARQKAVHTCGTHLIVIFVSYLLALCSYLAYRIRNSMAPDTHILISLLYLLFPCCFNPIIYGIRTKEIREHILKMVKGKKIDPENIKVASITR
>LOCXPOR86.180.HIT1.OR.2R.319.7tm_4.exons1.CM030258.1.Polyodon_spathula
MSAVNVSSVRPAGFVLIGFPGLASVQQWLSIPFTIMFIFALAANSIIVFVVRHEQALHTPMYFFLSVLAVVDIGLCSTILPNMLQIFRHNPSFITFESCFIQMFFIYFFTSLESSILVVMAYDRYVAICNPLRYASILSTAFLGKIFCAFIIRGLILTALIPIFASMLPYCSSNVISHCYCDHMAVAKLACTDITNNSRYGISVAFSILGVDVLFITFTYVMILRVVLKLGSSAARLKAFNTCGCHLFIIMYFYVTSLFNFLVYRMGEKVPPHIHVLFAVLYLLVPPALNPIIYAVKTKEIRDSFLKHVLRKKVNPATN
>LOCXPOR87.181.HIT1.OR.2R.301.7tm_4.exons1.CM030258.1.Polyodon_spathula
FILIGFPGLEGYQHWLTIPFSVMYSLAIVGNILLIYIVKLEPNLHSPMYTLLSVLAMVDIGLCTSTIPKMLQIFWQKVTSISFEGCFSQMFFIHVLSSLESSTLAVMAYDRYVAIYNPLLYTTILTTSKIAKILGALFVRCFILAGLVPVLASMLPYCSANAIQHCFCDHMAVAKLACKDITMNSYYGLTAAFVIMGTDVLFILFTYVMILRAVSKLGSKAARLKAFNTCGSHLFVILYFYTTMLFTFVTYRFGKNIPPRIHVMFAVLYLLVPPMLNPIVYGVRTKEIRQGFRKHVLKNKI
>LOCXPOR88.183.HIT1.OR.2R.301.7tm_4.exons1.CM030258.1.Polyodon_spathula
FILIGFPGLESYQHWLTLPFSVMYILAIVGNILLICIVKLEPNLHTPMYTFLCVLAMVDIGLCTSTIPKMLQMFWQKDSTISFEGCFIQMFSIHFLSSLESSTLAVMAYDRYVAICNPLLYTTILTNAKMVKIIGVLFARGFILTGLIPTLASMLPYCSANTIQHCFCDHMAVAKLACKDITMNSYYGLSVAFVIAGMDVLFILFTYAVILRAVSKLGSKAARLKAFNTCGSHLFVIMYFYTTMLFTFVTYRIGKNVPPGIHVMFSVLYLLVPPMLNPIVYGVKTKEIRQGFQKHFLRKKI
>LOCXPOR89.184.HIT1.OR.2R.303.7tm_4.exons1.CM030258.1.Polyodon_spathula
FILIGFPGLESYQHWLTIPFSVMYILAIVGNILLICIVKLEPNLHTPMYTFLCVLAMVDIGLCTSTIPKMLQMFWQKDSTISFEGCFIQMFFIHVLSSLESSTLAAMAYDRYVAICNPLLYTTILTKGKMAKIIGVLFARSFILTGLIPTLASMLPYCSANTIQHCFCEHMAVAKLACKDITMNSYYSLAVAFVIAGTDITFIIFTYAVILRAVSKLGSKAARVKAFNTCGSHLFVIMYFYTTTLFTFVTYRFGNNVPPGIHVMFSVLYLLVPPMLNPIVYGVKTKEIRQGFQKHFLRKKINL
>LOCXPOR90.185.HIT1.OR.2R.303.7tm_4.exons1.CM030258.1.Polyodon_spathula
FILIGFPGLESYQHWLTIPFSVMYILAIIGNILLICIVKLEPNLHTPMYTFLCVLAMVDIGLCTSTIPKMLQMFWQKDSTISFEGCFIQMFFIHVLSSLESSTLAAMAYDRYVAIYNPLLYTTILTKGKMAKIMGVLFARCFILAGLVPVLASMLPYCSANTIQHCFCEHMAVAKLACKDITMNSYYSLAVAFVIAGTDITFIIFTYAVILRAVSKLGSKAARVKAFNTCGSHLFVIMYFYTTTLFTFVTYRFGKNIPPRIHVMFAVLYLLVPPMLNPIVYGVKTKEIRQGFQKHFLRKKINL
>LOCXPOR86.187.HIT1.OR.2R.319.7tm_4.exons1.CM030258.1.Polyodon_spathula
MSAVNVSSVRPAGFVLIGFPGLASVQQWLSIPFTIMFIFALAANSIIVFVVRHEQALHTPMYFFLSVLAVVDIGLCSTILPNMLQIFRHNPSFITFESCFIQMFFIYFFTSLESSILVVMAYDRYVAICNPLRYASILSTAFLGKIFCAFIIRGLILTALIPIFASMLPYCSSNVISHCYCDHMAVAKLACTDITNNSRYGISVAFSILGVDVLFITFTYVMILRVVLKLGSSAARLKAFNTCGCHLFIIMYFYVTSLFNFLVYRMGEKVPPHIHVLFAVLYLLVPPALNPIIYAVKTKEIRDSFLKHVLRKKVNPATN
>LOCXPOR92.188.HIT1.OR.2R.301.7tm_4.exons1.CM030258.1.Polyodon_spathula
FILIGFPGLESYQHWLTLPFSVMYILAIVGNILLICIVKLEPNLHTPMYTFLCVLAMVDIGLCTSTIPKMLQMFWQKDSTISFEGCFIQMFSIHFLSSLESSTLAVMAYDRYVAICNPLLYTTILTNAKMVKIIGVLFARGFILTGLIPTLASMLPYCSANTIQHCFCDHMAVAKLACKDITMNSYYGLSVAFVIAGMDVLFILFTYAVILRAVSKLGSKAARLKAFNTCGSHLFVIMYFYTTMLFTFVTYRIGKNVPPRIHVMFSVLYLLVPPMLNPIVYGVKTKEIRQGFQKHFLRKKI
>LOCXPOR89.189.HIT1.OR.2R.303.7tm_4.exons1.CM030258.1.Polyodon_spathula
FILIGFPGLESYQHWLTIPFSVMYILAIVGNILLICIVKLEPNLHTPMYTFLCVLAMVDIGLCTSTIPKMLQMFWQKDSTISFEGCFIQMFFIHVLSSLESSTLAAMAYDRYVAICNPLLYTTILTKGKMAKIIGVLFARSFILTGLIPTLASMLPYCSANTIQHCFCEHMAVAKLACKDITMNSYYSLAVAFVIAGTDITFIIFTYAVILRAVSKLGSKAARVKAFNTCGSHLFVIMYFYTTTLFTFVTYRFGNNVPPGIHVMFSVLYLLVPPMLNPIVYGVKTKEIRQGFQKHFLRKKINL
>LOCXPOR94.190.HIT1.OR.2R.301.7tm_4.exons1.CM030258.1.Polyodon_spathula
FILIGFPGVEGYQHWLTIPFSVMYILAIVGNILLICIVKLEPNLHTPMYTFLCVLAMVDIGLCTSTIPKMLQIFWQKVTSISFEGCFIQMFFIHVLSSLESSILAVMAYDRYVAIYNPLLYTTILTKVKMAKIMGVLFARCFILAGLVPVLASMLPYCSANTIQHCFCDHMAVAKLACKDITMNSYYGLSVAFVIAGTDITFIIFTYVMILRAVSKLGSKAARVKAFNTCGSHLFVIMYFYTTILFTFVTYRFGNNVPPRIHVMFSVLYLLVPPMLNPIVYGVRTKEIRQGFRKHFLRRNI
>LOCXPOR112.191.HIT1.OR.2R.274.7tm_4.exons1.CM030258.1.Polyodon_spathula
NNSSYPAMFTLSGLNDSSTNKYICFSFSLLGYLFVICVNLTLIVIIALEKTLHEPMYFFLCNLSVNALYGTGGFYPKLLFDFLSDMHVISYSGCLLQRFVIYSFGACEITHLTVMAYDRYVAICRPLEYHAIMTPLMTGKLILFSWIFPFCSACIGTLLTFRLPLCGSHIEKIFCDNWSIVKLSCVGTIVNNVYGYVIICIFFVHFLFILFSYMKILRTCRTSTIAMNKCMQTCLPHLLTVINYSVAVLFDIMYSRYGSSDMPQASLISCQWNF
>LOCXPOR95.193.HIT1.OR.2R.306.7tm_4.exons1.CM030258.1.Polyodon_spathula
NNSSYPAMFTLSGLNDSSTNKYIYFSITLLGYLFVICVNVTLILIIALEKTLHEPMYFFLCNLSVNALYGTGGFYPKLLSDFLSDMHVISYSGCLLQIFVIYSFGACEVTHLTVMAYDRYVAICRPMEYHAIMTPLTTGKLILFSWIFPFCCLSISILLTFRLPLCGSHIEKLYCDNWSIVKLSCVGTIVNNVCGYVIICILFVHFLFILFSYLKILRACWTSTIAMSKCMQTCLPHLLTVINYCVAVLFDIMYSRYGSSDMPQALRNLLSVEFLIVPPIFNPVIYGLNLQKIRNKVTRMCSRNKV
>LOCXPOR96.194.HIT1.OR.2R.303.7tm_4.exons1.CM030258.1.Polyodon_spathula
SSYTVFTLSGLNESKTNKYIYFTFTLLGYLFIIFVNSTLIVIIALEKTLHEPMYFFLCNLSVNALYGTGGFFPKLLFDFLSDTHVISYSGCLLQMFVIYTFSVCELTNLTVMAYDRYVAICRPLGYHAIMTPLTTGKLILFAWIFPFCCVCIFVLLIFRLPLCGLHIKKLYCDNWSIVKLSCVDTTVNNVYGCVLMGIFFALFLFILFSYMKILRVCHTSTIAMSKCMQTCLPHLLMVINYSVAVLFDIMYSRYGSSDMPQVLHNLLSVEFLIIPPVFNPVIYGLNLQKIRNKVTRMCSRNKI
>LOCXPOR97.195.HIT1.OR.2R.308.7tm_4.exons1.CM030258.1.Polyodon_spathula
NNSSYTTTFTLSRLNDSSTNKYIYFFFTLLGYLFVICVNVTLIVIIALEKTLHEPMYFFLCNLSVNALYGTSGFFPKLLFDFLSDTNVISYSGCLLQMFVIYSFSTCELTNLTVMAYDRYVAICRPLEYHAIMTPLTTGKLILFAWTFPFCCLCVSILLTTRLPLCGSHIEKLYCDNWSIMKLSCVKTTANIVYGYVLIGTFFAHFLFILFSYMKILRTCHTSSIQRSKCMQTCLPHLLTVINYFIALIFDYMYSSYGSSDMPQVLHNLLSVEFLIVPPIFNPVIYGLNLQTIRNKVTRMCSRNKVIQ
>LOCXPOR98.196.HIT1.OR.2R.296.7tm_4.exons1.CM030258.1.Polyodon_spathula
MSGINQTGLGIKEFFFVGFPQFQDQGSRNILFAVFLTVYLLILLGNLLIVFIFIQDESLHTAMYMLVCSLAILDMVIPSITLPRMLALFLFDFRLISFSGCFTQMMLYLGVGTAESFLLMLMAFDRYMAICNPLHYPTVMSNSFVLKLIFCCWLGGLLIPTVTLVLTLRLLFCGPNEVLHCFCDYPSVLRLACANTVLTSYVSLSIGLSVLLIPLFCILLSYVKIIRSVLQVAGSEGRLKAFSTCATHLLVISVFFLTAVSVYISYRVPGVSSDVRTLASVLQNVLLSLLNPVIYC
>LOCXPOR98.197.HIT1.OR.2R.317.7tm_4.exons1.CM030258.1.Polyodon_spathula
MSGINQTGLGIKEFFFIGFPQFQDQGSRNYLFAVFLTVYLLILLGNLLIVLTFILDESLHTPMYMLICSLAILDMVIPSVTLPRTLALFLFDSRVISFAGCFTQMVLYLGVGTAESFLLTLMAYDRYMAICNPLHYPNIMSNSFVLKLIFCCWLGGLLMPMVPLILTVRLLFCGPNEVLHCFCDYSAVLRLACANTVIISYVSLSIGLAVLLIPLFFILLSYVRIIRSVLQVDGPESRRKAFSTCATHLLVISVFILTAVSVYISYRVPGASSEAQILASVVQNVLPPLLNPVIYCLRTKEMRDSLLKTLRKTKILP
>LOCXPOR99.198.HIT1.OR.2R.304.7tm_4.exons1.CM030258.1.Polyodon_spathula
VTVYQVEEFLIDGVPGLEEYQAALFAVFLLVYFLAFAGNLFILIMVILDRRLHTPMYFFLCNLSFVDIVIPTAIIPKLLAVLVANEKHISFTGCFVQMYAVIAFGSTEWFLLIVMSYDRYVAIVKPLHYHVIINPRACVVLAGAAWGLGLLAPLPAIFMATKQQYCGSNKILYCFCDYSPVVTLACADVTNAINIAFIFAMLVINISFLLVLWTYFRILTIIQKMAAADRSKAFSTCSSHLSVVVTYFLSTALVYIAVKIGTIPEYSRVIIGVFYYFLTPMLNPIIYTLRNEKIKLAAVKYLRL
>LOCXPOR98.199.HIT1.OR.2R.317.7tm_4.exons1.CM030264.1.Polyodon_spathula
MSGINQTGLGIKEFFFVGFPQFQDQGSRNYLFAVFLTVYLLILLGNLLIVLVFILDESLHTPMYMLICSLAILDMVIPSVTLPRTLALFLFDSRVISFAGCFTQMVLYLGVGTAESFLLTLMAYDRYMAICNPLHYPNIMSNSFVLKLIFCCWLGGLLVPMVPLTLTVRLLYCGPNEVLHCFCDYSAVLRLACTNTALTSYVALAIGLAVLLIPLFFILLSYVRIIRSVLQVAGPEGRRKAFSTCATHLLVISVFILTAVSVYISYRVLGVSTDARILAAMVQNVLPPLLNPVIYCLRTKEIRDSLLKTLRKTKILP
>LOCXPOR101.200.HIT1.OR.2R.301.7tm_1.exons1.CM030272.1.Polyodon_spathula
AGSPLNSSVASAEIKDNFDTAVVKNVVIVFLCIFISYINGILVFTFLKNRIFYETSRYILFIHMVINDIIQLAVTATLFVVSYILFKINVSFCCFLVSVAVFATTNTPLSLAAMAVERYVAICNPLRHSQICTVRRTYILIAAIWAAGTISILPDLFIILATEPVSFFHSSVFCVRDYVFRLPELVQKRNIVHAVNLAFVGFTLMYTYFRVLFAVKSATTDAASAAKARNTILLHGVQLLLCMLTYIGPSLEFSLLYIFPGKTLEIRYLTYLIVQVLPRFLSPMIYGVRDQMLRKYLKRHF
>LOCXPOR3.203.HIT1.OR.2R.275.7tm_1.exons1.CM030279.1.Polyodon_spathula
YINMNMILIFCKEPVYRDSSRYILFIHMLFNDTLQSLISVFLYFLVVFRIQFNITLCTFFVHLGGNAAMNTPFSLAVMSLDRYVAICFPLRYAELSSVRRAYLAIGVTWLIGSVPSGSDLFIVLSKLPLSYFNQKALCSRAVLIQSSDQQLKQAVFNGLYFTVVWIIILYTYVQIMLQARKLRAPGSQAFKAQKTVLLHAVQLLLSMAFFLSPLTEYIFQYTEPMVFAHVRYVNFFLTIVLPKFLSPLIYGLRDDNLKKHLQLYLKCNFNKVNPT
>LOCXPOR3.205.HIT1.OR.2R.282.7tm_1.exons1.CM030279.1.Polyodon_spathula
IFLTMTCFSLNFVMVFIYFKEPVYQGVLRYMLFIHLLVNDFLQTALVVLLFLFAFFKGTMLLSVCSVIVLLSSCTSMNTPLTLAVMSLERYVAICFPLHHVQLCTVNRGYISVALIWLIGILPCISDICIAYAYWPPGYFQRYLNCKRSVFIILPSQSVKQAAFNAAYFSSIWAVVIYTYLQILLTARKAACDKSSASKGQRTVLLHGVQLVLSMSFFIYPLTEYFLVGQPQEVIRHVSFFNYYVTLVLPRCLTPLIYGVRDENFKKHLKLYLSSCRKKVQP
>LOCXPOR102.206.HIT1.OR.2R.308.7tm_4.exons1.CM030279.1.Polyodon_spathula
MVNHTVSTLLLTGFGEAGSSLSCLYFALTLVAFLLTVFVNLVLIVLIYLKQNLHQPMYVFLCSLCINGLYGSLALYPTLLNSFLSNPKVISLVGCLLQMFLIDTYAGFECTILSVMAYDRYVSICKPLQYHSIMTTSNISILLFFAWLFPVCLFTVMVALTSSLPLCGNTIEKVYCSNASVVRLSCVDASRERMYAIFVTLVIPCVPVLLVLLSYQKILSVCLKASSDNRSKALNTCIPHIVTFVNYTGNIFFEVISYLLENTNVSFPVRSFMSLQLFIIPPLLNPIVYGIRLQEIRKTIVQIIYRGK
>LOCXPOR103.207.HIT1.OR.2R.309.7tm_1.exons1.CM030279.1.Polyodon_spathula
QGLDSLIHQQEFVVEKDWVFVLKAAFAVATPVFFIYVNCIMLFTLYSKASFRETSRYILFAHMLFNDSILLMSSVIHYILATAFQHIMRAACIFLVIITGTTFINSPLNLAVMALERYIAICLPLRHAEITTPKRTGVVIGVIWVLSSLEYMSDLLAVFSTQPSSFFLLPVYCTREKLFGLKWQPVMRQVFDCLFFLFVSCIITYTYVAIMVQARSASSDKASASKARNTVLLHGVQLLLCLSSFLYGVIEVLLARLDGSSFICLRYISFVVLILFPRCLSPLIYGLRDEKFRKLFKYYFTFASSKIKP
>LOCXPOR105.208.HIT1.OR.2R.309.7tm_1.exons1.CM030279.1.Polyodon_spathula
TKSNVSTTAEALQGTIAIATFQTAFSQTVVCVLLYVNCAMIFTFFKKEAFRENARYMLFAHMLLVDTMQLALVDLSVLLVCCRIFPPDGVRILLSMLMFALSYHTPLTLTAMCLERYVAICMPLRHADISTVKAAWVSIGVVWVIGWVPPYIDLFIVIATERPPIYTEGAYVFYEIMLRYPWQYILRSSICLFYFGVIAGIVAFTYIQIIRVARSASADKNSTSKAANTIIMHAIQLVFSILVFICPLIEAEVKKIDTQSLLRLRYFHFIVFTLFPRCLSPLIYGLRDEKFSRVLKYYIICGLTKTVVP
>LOCXPOR104.209.HIT1.OR.2R.310.7tm_1.exons1.CM030279.1.Polyodon_spathula
MENLTVLHANVTQSTFTLTAVTVFKMCVVIPFFCVFMYCIILMLYTFYSQRQFWQSGRYVLFAHMLVNDTIHLFFGIVLFLLFKAEVQIPFVYCQLLIFISSVSYMVTPINLATMSLERYIAICNPLRHAEICRVERSWIVISVFWIISCVPSIAHFSLEGPLADKDIYPGTLCRKQNANSSPSQKLANVITSGLCFAVVVIIVLYTYVRILLETRKVRADKVSAMKALKTVLLHGIQLGLCMLSFTYPVTEDIIQRQDIWFKDHIGFLNYFSFMLMPRFLSPLIYGVRDEAFKKQMKQNLPCYSSKMTP
>LOCXPOR57.211.HIT1.OR.2R.306.7tm_4.exons1.CM030306.1.Polyodon_spathula
MENASHVSSFTLIAFGDMGNNKYIYFAITLIGYLFIISVNSCFILLIILQKSLHEPMYICLCNLFINALLGTTSFYPSFLYHLLSDTQVISYEFCYTQIGVMYTYIMGEITILTVMAYDRYVAIYLPLKYNTVMTCTKLYKLLLAAWIYPVVMVSFALIFSVSVPLCGNQINKLYCYKWDVMKLSCVDTTVHNILGFLVYALFIPLFSFIVYSYIKILIVCHNSSKEHNRKALQTCLPHLISFISFYATVLSEIILSRLNPKNVSNIVRTITSLELLIVPPLLNPIIYCLILPEIRKRVVKTFRGK
>LOCXPOR107.212.HIT1.OR.2R.306.7tm_4.exons1.CM030306.1.Polyodon_spathula
MENASHVSSFTLIAFGDMGNNKYIYFAITLIGYLFIISVNSCFILLIILQKSLHEPMYICLCNLFMNALLGTVSFYPSFLYHLLSDTQVISYEFCYTQIGVMYTYIMGEMTILTVMAYDRYVAIYLPLKYNTVMTCTKLYKLLFAAWIYPVVMVSFALIFSVSVPLCGNQINKLYCHNWDVLKLSCVDTTVNNILGFLVYASFIPLFSFTVYSYIKILMVCHNSSKEHNRKALQTCLPHLISLISFYATVLSEIILSRLNPKNVLNIVRTITSLELLIVPPILNPIIYCLILPEIRKRVVKTFRGK
>LOCXPOR121.215.HIT1.OR.2R.308.7tm_4.exons1.JADDYA010005117.1.Polyodon_spathula
MNTTIADSSVLSLEGFIVSPEAAHPLFLLTLAVYLVILIGNVTVFSVIVFQKNLHEPMYLMICNISVCDLIGSTAVMPRLMADLLTEVRYISYAACVIQAFCVHFYTAAAHLILTVMAYDRYIAICNPLRYNSIMTTNTLVKLCSLAWGVAFVLIIILFALTLRLPRCRSEIVEANCSNAALFLLSCADTTVNNIYSLFITFFLNVFSLVVIVWTYIRILITCLYKRQSNSKSKAIHTCATHLTVYTIFVFTILFSIIMQRFQNVSPNARKITWVLITTFPPCVNPIIYGIHTKEIRNNVLKCFKNTI
>XPLOC_143.2R.1.OR.2R.279.7tm_4.exons..Polyodon_spathula
FLVYLATFVGNSLILGLVVSETSLHKPMYFIICNLALSDLLFSTLTLPKIIARYWFNAGAIPFTACFMQMFLVHYLGSVNSFILMVMAIDRYVAIRNPLRYQSIMSSTTVFNLCAFSWLISLIPPIVITIRAFPLPYCESNAIIHCYCDHIGITQLACTDITSYSLLAFIFAMLVLLLPLSFIIFSYIQIIVSVLKIASPEGRYKTFSTCSVQLIIISLYYVPRSFVYMASRFKITVNPDFRILMIVMYSLLPPMINPLIYFLRTKEIKTSLLKKLRVK
>LOCXPOR77.219.HIT1.OR.2R.336.7tm_4.exons1.JADDYA010005558.1.Polyodon_spathula
MFKANSTGITMQEKPGGNHSYTDFIFTGFPGFSEYKPYLFIPFFLMFLVAIVGNSVIIFVIKTQISLHSPMYFLIFAIAIVDLSAPMTFVPNMLLNLLLNLNGISLGGCLAQMFFIHLISCFESTILLMMALDRYVAICNPLRYNDYMNSSTFYKLSIAFLIRSVLLISLIVILASTLSFCFSNVIEHFYCEHMVLVGLACGETTKNSIMGLVTIFCIPGVDLLCICYSYINIFFAVLKSASGKARQKAVHTCGTHLIVIFVTYLLAMCSYLAYRIRNSMAPDIHILISLLYLLFPCCFNPIIYGVRTKEIREHILKMVKRKTVDPENIKVASITR
>LOCXPOR111.220.HIT1.OR.2R.312.7tm_4.exons1.JADDYA010005560.1.Polyodon_spathula
MENSSHITTFLFTIYEEIGYLRYLYFTAALLGYLVILFVNIVLITVIIRERSLHEPMYIFVCNLALNGLYGSSAFYPRLMHSLLADTPTISRFGCLLQIFCIHTYGMFEFSILSVMAYDRYVSICNPLRYSSIMSPRKVAGLTAFAYLYPICIFIIHISLTIRLPLCGYVIEKLFCDNWSVVKLSCVDITVNSVFGLFMITLVMIPQMIVVAYSYIKIITVCLKASKEARGKAVQTCVPHLVTLTNYYIATFFEVLHQRFDTKNLPLVLRIIMSVDFLLLPPFLNPIIYGVKIQAIRKRVIQMFKSSKANSI
>LOCXPOR113.224.HIT1.OR.2R.308.7tm_4.exons1.JADDYA010006145.1.Polyodon_spathula
MNTTIADSSVLSLEGFIVSPEAAHPLFLLTLAVYLVVLIGNVTVFAVIVFQKNLHEPMYFMLCNMSVCDLIGSTAVMPRLMADFLTEVRYISYAACVIQAFCVHFYGSAAQLILTVMAYDRYIAICNPLRYNSIMTTNTLVKLCSLAWGGAFVLIIILFALTLRLPRCRSRIVEANCNNAALFLLSCADTTVNNIYGLSITAFLSGLSFLVVLYTYIRILMTCLYKSQSNSKSKAIHTCATHLTVYIIFEFTILFSIIIQRFQNVSPNARKITYMLITTFPPCVNPIIYGIHTKEIRNNVLKYFKNTV
>LOCXPOR33.225.HIT1.OR.2R.307.7tm_4.exons1.JADDYA010006147.1.Polyodon_spathula
NTTIADSSVLSLEGFIVSPEAAHPLFLLTLAVYLVILIGNVTVFSVIVFQKTLHEPMYFMICNMSVCDLIGSTAVMPRLMADFLTEVRYISYVACVIQAFCVHFYGSAAQLILTVMAYDRYIAICDPLRYNSIMTTNTLVKLYSLAWGVAFILIIILFALTLRLPRCRSRIVEANCSNAALFLLSCADTTVNNIYGLFITAFLISLSFLVIVWTYVKILITCLYKSQSNSKSKAIHTCATHLTVYIIFEFTILSSIIMQRFQNISPNSRKMFGMLISTFPPFVNPIIYGIHTKKIRSNVLTFLKNTI
>LOCXPOR114.226.HIT1.OR.2R.308.7tm_4.exons1.JADDYA010006148.1.Polyodon_spathula
MNSTIADSSMLSLEGFIVSPEAAHPLFLLTLAVYLVVFIGNVTVFSVIVFQKTLHEPMYFMICNISVCDLIGSTAVMPRLMADFLTEVRYISYAACVIQAFCIHFYTAAAHLILIVMAYDRYIAICNPLRYNSIMTTNTLVKLCSLAWGGAFVLIIILFALILRLPRCSSRIMEANCSNAALFLLSCADTTVNNIYGLFITFFVSGLSFLVIVWTYIRILITCLYKRQSNSKSKAIHTCATHLTVYTIFEFTILFSIIMQRFQNVSPNARKITWVLFTTFPPCVSPIIYGIHTKEIRNNVLKWFKNTI
>LOCXPOR115.228.HIT1.OR.2R.303.7tm_4.exons1.JADDYA010006236.1.Polyodon_spathula
SSYTVFTLSGLNESKNNKYIYFSFTLLGYLFIICVNSTLIVIIALEKTLHEPMYFFLCNLSVNALYGTSGFFPKLLFDFLSDTHVISYSGCLLQIFVIYTFSACELTNLTAMAYDRYVAICRPLEYHAIMTPLTTGKLILFAWIFPFCCLSIFVLLTFRLPLCDFHIKKLYCDNWSIVKLSCVDTTVNIVYGYVLIGIFFAHFLFILFSYMKILRECRTSTLAMNKCMQTCLPHLLMVINYFIAVLFDIMYSRYGSSDMPQVLHNLLSVEFLIVPPVFNPVIYGLNLQKIRNKVTRMCSRNKV
>LOCXPOR116.229.HIT1.OR.2R.306.7tm_4.exons1.JADDYA010006239.1.Polyodon_spathula
NNSSYPAMFTLSGLNDSSTNKYIYFSLSLIAYLFVICVNVTLILIIALEKTLHEPMYFFLCNLSVNALYGTGGFYPKLLSDFLSDMHVISYSGCLLQRFVLHSFGVCELTHLTVMAYDRYVAICRPLEYHAIMTPLMTGKLILFSWIFPFCSACIGTLLTFRLPLCGSHIEKIFCDNWSIVKLSCVGTIVNNVYGYVIICIFFVHFLFILFSYMKILRTCRTSTIAMNKCMQTCLPHLLTVINYSVAVLFDIMYTRYGSSDMPQALRNLLSVEFLIVPPIFNPVIYGLNLQKIRNKVTRMCSRNKV
>LOCXPOR117.231.HIT1.OR.2R.308.7tm_4.exons1.JADDYA010006381.1.Polyodon_spathula
MNTTIADSSILSLEGFIVSPEAAHPLFLLTLAVYLVVLIGNVTVFSVIVFQKNLQEPMYLMICNMSVCDLIGSTAVMPRLMADFLTEVRYISYAACVIQAFCIHFYAAAAHLILTVMAYDRYIAICDPLRYNSIMTTSTLVKLCSLAWGVAFVLIIILFALTLRLPRCSSRIMEANCNNAALFLLSCADTTVNNIYGLFITSFLSGLPFLVILYTYIRILMTCLYKRQSNSKSKAIHTCATHLTVYTIFEFTVLFSIIMQRFQNVSPNARKITWVLFTTFPPCVNPIIYGIHTKEIRNNVLKWFKNTI
>LOCXPOR113.233.HIT1.OR.2R.308.7tm_4.exons1.JADDYA010006383.1.Polyodon_spathula
MNTTIADSSMLSLEGFIVSPEAAHPLFLLTLAVYLVIVIGNVTVFSVIVFQKNLHKPMCLMICNMSVCDLLGSTAVMPRLMADFLTEVRYISYAACVIQAFCVHFYGATAQLILTVMAYDRYIAICNPLRYNSIMTTNTLVKLCSLAWGGAFILIIILFALTLRLLRCRSQIVEANCNNAALFLLSCADTTVNNIYGLFITASVSSLSFLVILYTYIRILITCLYKSQSNSKSKAIHTCATHLTVYIIFEFIILFSIIMQRFQNVSPNARKITWVLITTFSPCVSPIIYGIHTKEIRNNVLKCFKNTI
>LOCXPOR119.234.HIT1.OR.2R.303.7tm_4.exons1.JADDYA010006384.1.Polyodon_spathula
NTTIADSSMLSLEGFIVSPEAAHPLFLFTLAVYLVILIGNVIVFSVIVFQKNLHEPMYFMLCNMSVCDLIGSTAIMPRLMADFLTEVRYISYAACVIQAFCVHLYGAAAHLILTVMAYDRYIAICDPLRYNRIMTTSTLVKLCSLAWGGAFVLIIILFALTLRLPRCSSRIMEANCNNAALFLLSCADTTVNNIYGLFITSFLSGLPFLVILYTYIRILMTCIYKRQSSSKSKAIHTCATHLTVYTIFVFTILFSIIMQRFQNVSPNARKITWVLFTTFPPCVNPIIYGIHTKEIRNNVLKCF
>LOCXPOR113.235.HIT1.OR.2R.308.7tm_4.exons1.JADDYA010006385.1.Polyodon_spathula
MNSTIADSSILSLEGFIVSPEAAHPLFLLTLAVYLVILIGNVTVFSVILFQKNLHEPMYLLLCNMSVCDLIGSTAVMPRLMADFLTEVRYISYAACVIQAFCIHFCGSAAHLILTVMAYDRYIAICNPLRYNSIMTTNTLVKLCSLAWGGAFILIIILFALTLRLPRCRSWIVEANCSNAALFLLSCADTTINNIYGLSITAFVSGLSFLVVLYTYIRILMTCLYKSQSNSKSKAIHTCATHLTVYIIFEFTILFTIIIQRFQNVSPNARKITYVLITTFPPCVNPIIYGIHTKEIRNNVLKYFKNTV
>LOCXPOR121.237.HIT1.OR.2R.308.7tm_4.exons1.JADDYA010006818.1.Polyodon_spathula
MNSTIADSSMLSLEGFIVSPEAAHPLFLLTLAVYLVILIGNVTVFSVIVFQKNLHEPMYLMICNISVCDLIGSTAVMPRLMADLLTEVRYISYAACVIQAFCVHFYTAAAHLILTVMAYDRYIAICNPLRYNSIMTTNTLVKLCSLAWGVAFVLIIILFALTLRLPRCRSEIVEANCSNAALFLLSCADTTVNNIYSLFITFFLNVFSLVVIVWTYIRILITCLYKRQSNSKSKAIHTCATHLTVYTIFVFTILFSIIMQRFQNVSPNARKITWVLFTTFPPCVNPIIYGIHTKEIRNNVLKWFKNTI
>LOCXPOR113.238.HIT1.OR.2R.308.7tm_4.exons1.JADDYA010006819.1.Polyodon_spathula
MNTTIADSSMLSLEGFIVSPEAAHPLFLLTLAVYLVILIGNVTVFSVILFQKNLHEPMYLLLCNMSVCDLIGSTAVMPRLMADFLTEVRYISYAACVIQAFCIHFCGSAAHLILTVMAYDRYIAICNPLRYNSIMTTNTLVKLCSLAWGVAFVLIIILFALTLRLPRCRSRIVEANCSNAALFLLSCADTTVNNIYSLSITAFLSGLSFLVVLYTYIRILMTCLYKGQSNSKSKAIHTCATHLTVYIIFEFTILFIIIIQRFQNVSPNARKITYVLITTFPPCVNPIIYGIHTKGIRNNVLKCFKNTI
>LOCXPOR113.239.HIT1.OR.2R.308.7tm_4.exons1.JADDYA010006819.1.Polyodon_spathula
MNSTIADSSMLSLEGFIVSPEAAHPLFLLTLAVYLVILIGNVTVFSVILFQKNLHEPMYLMICNMSVCDLIGSTAVMPRLMADFLTEVRYISYAACVIQAFCIHFCGSAAHLILTVMAYDRYIAICNPLRYNSIMTTNTLVKLCSLAWGGAFILIIILFALTLRLPRCRSWIVEANCSNAALFLLSCADTTINNIYGLSITAFVSGLSFLVVLYTYIRILMTCLYKSQSNSKSKAIHTCATHLTVYIIFEFTILFTIIIQRFQNVSPNARKITYVLITTFPPCVNPIIYGIHTKEIRNNVLKYFKNTV
>LOCXPOR124.240.HIT1.OR.2R.308.7tm_4.exons1.JADDYA010007159.1.Polyodon_spathula
MNTTIADSSVLSLEGFIVSPEAAHPLFLLTLAVYLVVLIGNVTVFSVILFQKNLHEPMYLMICNMSVCDLIGSTAVMPRLMADFLTEVRYISYAACVIQAFCIHFYGSAAQLILTVMAYDRYIAICNPLRYNSIMTTNTLVKLCSLAWGVAFVLIIILFALTLRLPRCRSQIVNAYCSNASLFLLSCADTTVNNTYSLFITFFLSGLSFLVIVWTYIRILITCIYKGQSSSKSKAIHTCATHLTVYTIFEFTMLFSIIIQRFQNVSPNARKMIGVLITTLPPCVNPIIYGIHTKGIRSNVLKWFKNTI
>LOCXPTAAR1.94.HIT1.TAAR.2R.341.7tm_1.exons1.CM030254.1.Polyodon_spathula
MNSTTMGMDSVEYCFQNVHKSCVKMSRSVGVRTAMYFVLLLTVLITIGGNLVVIISISHFKQLHTPNNLLVLSLATADLLLGVCVLPFSMIRTVENCWYMGPVFCTLHTCIDVLLCTASIFNLCFIAIDRYYAVCDPLRYASKINFRVAWVFIALAWVLPAMYSFGLIYTKSNDKGLEDLVAILSCEGGCLLLFNKLWAMLDALVFFVPCFAMIGIYARIFTVARKQARMIQSMENRTHSKEDNKSRANRNREQKAAKTLGIVMGVFLICWVPYFTDTMIDVYVNFTTPLAVFDGLIWLGYINSTFNPLIYAFFYPWFRKALKLIVTFQIFCTNSSNMQLY
>LOCXPTAAR2.95.HIT1.TAAR.2R.329.7tm_1.exons1.CM030254.1.Polyodon_spathula
MLSCYESISGSCRRELLTFSVRFPMYTFMVLAILVTVCGNLLVITSIAHFKQLHTSTNYLVLSLAVCDFLLGGFIMPCSAIRSVEGCWYLGDLFCKIHTSTDIMLSTASIFHLSFISIDRYFAVCKPLRYRTKITPVTIRIMIIISWVVPGIFAFGMVFLNLSIKGIEDFYYEQIYCVGGCFVIFSKASGVISSMISFFIPGFIMLGIYLKVYLVARKQARSIKDVLHQFHTATGISRQRERKAAKTLGIVMGVFLICWSPFFVCNIMDPFINYSTPPMLVDALVWFGYLNSTFNPLVYAFFYTWFRKALKIIMRGQIFKINSSRTKLF
>LOCXPTAAR3.96.HIT1.TAAR.2R.340.7tm_1.exons1.CM030254.1.Polyodon_spathula
MDLSKLKEIENIQYCFPSDNSTCPKEKRSTEIHAILYIIFLTGILITVCGNLLVIISISHFKQLHTPTNILLLSLAVADFALGLFVMPFTMVRFIETCWYFGDIFCLFHSNIDLALSAISVFHLIFIAVDRYFAVCDPLLYTAKITMRVAWLFAAISWIVGILYICTIVYFKGNTEGQEGFDPCPGDCIIVFNAVWGTLDTIVTFFLPCSVMLGIYIKIFTVAKRHERVISTIEDQMQPIEGRKVKASRSKEGKATKTLTIVIGVFVVCWLPYFVNSLMDPFINFSTPPVVVDALQWLGYFNSGFNPIIYALFYPWFQKALYVVVTCKIFSPDSSFINLF
>LOCXPTAAR4.51.HIT1.TAAR.2R.333.7tm_1.exons1.CM030255.1.Polyodon_spathula
SIQFCYESTPGSCPKITFPIITRVPLYLFLGAVITVTICGNLLVIISIAHFKQLHTPTHFLLLSLAAADFLLGLFVLPPSTIRSVENCWYFGDLFCKVHASTDFTLCTASLWHMFFISIDRYYAVCHPLRYRNKITVFVTVNMIFISWTLAAVTGFGLIFLELNKQGMEDSYDNTDCIGGCFLALSAASVIITSILCFYIPGFVMICIYLKIFLVARRQARSIRDTELQRQTAEEKKNTTSLKREMKAARTLGITMGVFLVCWSPFFIYFNVDHAIQGSLPPILVDALFWFAYLNSAFNPFIYALFYKWFRKAFRVIIFCKIFQRNSSTIQLL
>LOCXPTAAR5.52.HIT1.TAAR.2R.330.7tm_1.exons1.CM030255.1.Polyodon_spathula
FCYESTPGSCPKITFPIIARVPLYLFLGAVITVTLCGNLLVIISIAHFKQLHTPTHFLLLSLAAADFLVGGFVMPPSMIRSVENCWYFGDLFCKVHTSTDITLCIASLWHMFFVSIDRYYAVCHPLRYRNKITIFVTVNMIFISWTLAAVSGFGLIFLELNKQGMEDSYDNPDCIGGCFLAQSAASAFITTLLFFYIPGFLMICIYLKISLVARRQARSIRDTELQRQTAEEKKNTTSLKREMKAARTLGITMGVFLVCWSPLCTFFNVDPIINEPVPPILVDALVWFAYLNSAFNPFIYALLYKWFRKAFRVIIFGKIFQNNSSSIHLL
>LOCXPTAAR6.53.HIT1.TAAR.2R.330.7tm_1.exons1.CM030255.1.Polyodon_spathula
FCYESTPGSCPKITIPVIARVPIYLFLGAVITVTLCGNLLVIISIAHFKQLHTPTHFLLLSLAAADFLLGLFVLPPSTIRSVENCWYFGDLFCKVHASTDFTLCTASLWHMFFISIDRYYAVCHPLRYRNKITIFVTVNMIFISWTLAAVSGFGLLFLELNKQGMEDSYDNTDCIGGCFLALNVASVIITSLLCFYIPGFLMICIYLKIFLVARRQARSIRDIELQRQTAEEKKNTTSLKREMKAARTLGITMGVFLVCWSPCFIYLNVDHAIQSSVPPILVDALVWFAYLNSAFNPFIYALFYKWFRKAFRVIIFCKIFQSNSSSIQLL
>LOCXPTAAR7.54.HIT1.TAAR.2R.330.7tm_1.exons1.CM030255.1.Polyodon_spathula
FCYESVSGSCPKPSISIIMRVPKYIFLVTAIALTVCGNLFVIISIAHFKQLHTPTNYLTLSLAVVDFLLGGFIMPPSMIRSVESCWYFGDFFCKVHTSTDVMLSTASILHLSFISIDRYYAVCYPLRYKTTITVFVTLNMIFISWTVSAIVGFGMIFLGLNIQGIEDFYYKNFDCVGGCILIQSEASSMVSSFLSFYIPGLIMIGIYLKIFLVARRQARSIRGTEQQMQSTEEKKNTTANKRERKAAKTLGTVMGVFLISWLPFFLLNIMDPFFNYSSPPLLVDALVWFGYLNSTFNPFVYAFFYTWFRKALRIIALGKIFQNDSSRTKL
>LOCXPTAAR8.55.HIT1.TAAR.2R.330.7tm_1.exons1.CM030255.1.Polyodon_spathula
FCYESTPGSCHKITLPIIARVPLYLFLGAVITVTVCGNLLVIISIAHFKQLHTPTHFFILSLAAADFLLGLFVLPPSMIRSVENCWYFGDLFCKVHASTDFTLCTASLWHMFFISIDRYYAVCHPLRYRNKITVFVTVNMIFISWTLAAVSGFGLIFLELNKQDIENSYDNPDCIGGCFLALSAASAIITSLLFFYIPGFVMICIYLKIFHVARRQARSIRDTELQRQTAEEKKNTASLKREMKAARTLGITVGVFLVCWSPSFIYFNVDPFINDSIPSILVDALVWFAYLNSAFNPFIYALFYKWFRKAFRVIISGKIFQSNSSSIQLL
>LOCXPTAAR9.56.HIT1.TAAR.2R.326.7tm_1.exons1.CM030255.1.Polyodon_spathula
FCYESTPGSCPKITIPVIARVPIYLFLGAVITVTLCGNLLVIISIAHFKQLHTPTHFLLLSLAAADFLLGLFVLPPSTIRSVENCWYFGDLFCKVHASTDFTLCTASLWHMFFISIDRYYAVCHPLIYRNKITIFVTVNMIFISWILAAVTGFGLIFLELNKQRMEVSYDNSDCIGGCFLALNAASVIITSILCFYIPGFVMICIYLKIFFVARRQARSIRDTELQRQTAEEKKNTTSLKREMKAARTLGITMGVFLVCWSPCFIYFNVDHAIQSSVPPILVDALVWFAYLNSAFNPFIYALLYKWFRKAFRVIIFGKIFQNNSSR
>LOCXPTAAR10.58.HIT1.TAAR.2R.330.7tm_1.exons1.CM030255.1.Polyodon_spathula
FCYESTPGSCPKITLPIIARVPMYLFLGAVITVTLCGNLLVIISIAHFKQLHTPTHFFILSLAAADFLLGLFVLPPSMIRSVENCWYFGDLFCKVHTSTDITLCTASLWHMFFISIDRYYAVCHPLRYRNKITVFVTVNMIFISWTLAAVSGFGFIFLELNKQGMEDSYDNPDCIGGCFLALSAASAIITSLLFFYIPGFVMICIYLKISLVARRQARSIRDTELQRQTAEEKKNTASLKREMKAARTLGITMGVFLVCWSPSFIYFNVDPFINDSIPSILVDALVWFAYLNSAFNPFIYALFYKWFRKAFRVIISGKIFQSNSSSIQLL
>LOCXPTAAR11.60.HIT1.TAAR.2R.333.7tm_1.exons1.CM030255.1.Polyodon_spathula
FCYESIPGSCPKISIPVIARVPIYLFLGAVITVTLCGNLLVIISIAHFKQLHTPTHFLLLSLAAADFLLGLFVLPPSMIRSVENCWYFGDLFCKVHASTDFTLCIASLWHMFFISIDRYYAVCHPLRYRNKITIFVTVNMIFISWTLAAVTGFGLIFLELNKQGMEDSYNNTDCIGGCFLTVSAASVIITSILYFYIPGFVMISIYLKIFLVARRQARSIRDTELQRQTAEEKKNTTSLKREMKAARTLGITMGVFLVCWLPFFIYFNVDHAIQSSVPPILVDALFWFVYLNSAFNPFIYALFYKWFRKAFRVIIFCKIFQRNSSSIQLLSNY
>LOCXPTAAR12.62.HIT1.TAAR.2R.330.7tm_1.exons1.CM030255.1.Polyodon_spathula
FCYESTPGSCPKITFPIIARVPLYLFLGAVITVTLCGNLLVIISIAHFKQLHTPTHFLLLSLAAADFLLGLFVLPPSTIRSVENCWYFGDLFCKVHASTDFTLCIASLWHMFFISIDRYYAVCHPLRYRNKITAFVTVNMIFISWTLAAVIGFGIIFIELNKQGMEDSYDNTDCIGGCFLALSAASVIITSLLCFYIPGFVMICIYLKIFLVARRQARSIRDTELQRQTAEEKKNTTSLKREMKAARTLGITMGVFLVCWSPCFIYLNMDHAIQGSVPPIVGDALIWIAYLNSAFNPFIYALFYKWFRKAFRVIIFCKIFQSNSSSIQLL
>LOCXPTAAR13.64.HIT1.TAAR.2R.330.7tm_1.exons1.CM030255.1.Polyodon_spathula
FCYESTPGSCPKRTFPIIARVPIYLFLGAMITVTICGNLLVIISIAHFKQLHTPTHFLLLSLAAADFLLGLFVLPPSTIRSVENCWYFGDLFCKVHVSTDFTLCIASLWHMFFISIDRYYAVCHPLRYRNKITVFVTVNMIFISWILAAVIGFGLIFLELNKQGMEDSYDNTDCIGGCFLALSAASVIITSLLCFYIPGFVMICIYLKIFLVARRQARSIRDTELQRQTAEEKKNTASLKREMKAARTLGITMGVFLVCWSPFFIYFNVDHAIQGSLPPILVDALFWFAYLNSAFNPFIYALFYKWFRKAFRVIIFCKIFQRNSSTIQLL
>LOCXPTAAR14.68.HIT1.TAAR.2R.340.7tm_1.exons1.CM030255.1.Polyodon_spathula
SQSGTSGSTQFCYESTPGSCPKSTFQVTARVPLYLFLGAVITVTLCGNLLVIISIAHFKQLHTPTHFLLLSLAAADFLLGLFVLPPSTIRSIENCWYFGDLFCKVHTSTDFTLCTASLWHMFFISIDRYYAVCHPLRYRNKITVFVTVNMIFISWTLAAVIGFGLIFLELNKQGMEDSYDNTDCIGSCFLALSAASAIITSILFFYIPGFVMICIYLKIFLVARRQARSIRDTELQRQTAEEKKNTTSLKREMKAARTLGITMGVFLVCWSPCFIYLNVDHAIQGSVPPILVDALIWFAYLNSAFNPFIYALFYKWFRKAFRVIIFCKIFQSNSSSIQLL
>LOCXPTAAR15.70.HIT1.TAAR.2R.330.7tm_1.exons1.CM030255.1.Polyodon_spathula
FCYESTPGSCPKSTFPIIARVPLYLFLGAVITVTLCGNLLVIISIAHFKQLHTPTHFFILSLAAADFLVGGFVMPPSVIRSVENCWYFGDLFCKVHTSTDITLCTASLWHMFFVSIDRYYAVCHPLRYRNKITVFVTVNMIFISWTLAAVSGFGFIFLELNKQGMEDSYDNTDCIGGCFLALSAASAIITSLLFFYIPGFVMICIYLKIFIVARRQARSIRDTELQRQTAEEKKNTASLKREMKAARTLGITMGVFLVCWSPLFTFFNVDPIINDSIPPILVDALVWFAYLNSAFNPFIYALFYKWFRKAFRVIISGKIFQNNSSSIQLL
>LOCXPTAAR16.72.HIT1.TAAR.2R.332.7tm_1.exons1.CM030255.1.Polyodon_spathula
ETQYCFDNMNGSCPKTLRPTVIHVAMYIFMAGTILITISGNLVVIISISHFRQLHSPTNLLILSLGFADLLLGTIVMPFSMIRSVETCWYFGDLFCKIHSSFDMMMSTASIFHLCFIAIDRYYAICNPLRYRTEITTSVVAIFIAISWVYSIMFAFGVVFSKINLVGIEEFVISNSCVGTCVLLFNRLWGVLVTMLAIIIPGAIMISLYIKILYVARRHARVINKMQSTKLSLDENRKEISQKKEKKAAKTLGIVMGVFLLCWLPFFIATIIDPFVDFSTPVILFDALVWLGYFNSTFNPIIYGFFYPWFQKAFKIIVTGKIFKSGSSSTNL
>LOCXPTAAR17.74.HIT1.TAAR.2R.334.7tm_1.exons1.CM030255.1.Polyodon_spathula
NTEQFCYPSVNGSCPKDIYSTTTWILLYILFVAGMLVTIFGNMVVMISISHFKQLHTPTNMLVLSLALADFLLGVCVMPFSMIRSVETCWYFGDVFCLLHSSFDMFLTSVSIFHLISIAVDRYYAVCDPLHYSSKITIPIAWLMVAISWVISAIYTYSLLYSKANIQGLEEYISSVSCEGNCVLWFNRLWGTLDTLIAFFMPCSVMLGLYAKIFVVARRHVKQIESMTDQMYSAEEKKNKMSQRSERKAAKTLAIVMGAFILCWLPFFVNSVVDPYVEFSTPPILFDAFVWLGYFNSTFNPIIYGFFYPWFQKALKLIVTCKIFSQDSSSMNLF
>LOCXPTAAR18.77.HIT1.TAAR.2R.328.7tm_1.exons1.CM030255.1.Polyodon_spathula
IELQELQTMQLCFQSGNVSCPKEIRPTAIYVILYIFLTGVVMLTVCGNLVVIISISHFKQLHTPTNLLVLSLAVTDFLIGAIVMPFYMIQSIEFCWYFGDIYCSMHSIFGLLLTSVSISNLVFIAFDRYVAVCDPLLYSTKITIPTTWLFVAVSWLFSLFYTMLVTYFNTDAGLYSCPRDCSMVFDATWGVVDLVVTFLLPCSAMVTLYTKVFIVAKRHARVIQQMSSADGSKGNIPKKSERKAAKTLGLVVAVFLLCWVPYYIYTVAEAYIHFTSPIVTNALTWIVYFNSCMNPIIYALFYPWFKKSLELILTFKIFQPASSLINLF
>LOCXPTAAR19.79.HIT1.TAAR.2R.329.7tm_1.exons1.CM030255.1.Polyodon_spathula
IELQELQTMQLCFQSGNVSCPKEIRPTAIYVILYIFLTGVVMLTVCGNLVVIISICHFKQLHTPTNLLVLSLAVTDFLIGAIVMPFYMIQSIEFCWYFGDIYCSMHSIFGLLLTSVSISNLVFIAFDRYVAVCDPLLYSTKITIPTTWLFVAVSWLFSLFYTMLVTYFNTDAGLYSCPRDCLIVFDATWGVVDLVVTFLLPCSAMVTLYTKVFIVAKRHARVIQQISSADGSKGNIPKKSERKAAKTLGLVVAVFLLCWVPYYIYTVVEAYIHFTSPPIVTNALTWIVCFNSCMNPIIYALFYPWFKKSLELILTFKIFQPASSLINLF
>LOCXPTAAR20.83.HIT1.TAAR.2R.309.7tm_1.exons1.CM030271.1.Polyodon_spathula
LIAVLGNLLVIISIAYFKKLQTPTNTFLLSLAVSDFLVGVLVMPFSLVRTVDSWKFGETFCKVHFILDVTFCTTSIYNLSCIAFDRYFTVRDPLRYTYRMSTSRMAKILFLCWILPLLVSCVPVVLDLHVKGTEKLLKEFGPNICILVVNIPYAVVASMLCFYIPAAIMLAAYGKLFRVARKQARQIDTVENQVNSRIFCPLRARQRFTMKKERKATKTLSIIMGVFLVCWLPFFIVNIINPFMGYSTSPIVLEVFLWLGYINSSMNPFLHGFFNKSFRRAFVIILGCKMIGRQFQDSDLSGDTRRQAH
>LOCXPTAAR6.93.HIT1.TAAR.2R.289.7tm_1.exons1.MU211413.1.Polyodon_spathula
GAVITVTLCGNLLVIISIAHFKQLHTPTHFLLLSLAAADFLLGLFVLPPSTIRSVENCWYFGDLFCKVHASTDFTLCTASLWHMFFISIDRYYAVCHPLRYRNKITIFVTVNMIFISWTLAAVSGFGLIFLELNKQGMEDSYDNTDCIGGCFLALNVASVIITSLLCFYIPGFVMICIYLKIFLVARRQARSIRDIELQRQTAEEKKNTTSLKREMKAARTLGITMGVFLVCWSPLFTFLNVDPIINEPVPPILVDALVWFAYLNSAFNPFIYALFYKWFRKAFRVIIF
>LOCXPTAAR21.88.HIT1.TAAR.2R.330.7tm_1.exons1.JADDYA010005937.1.Polyodon_spathula
FCYESTPGSCPKRTFPIIARVPIYLFLGAMITVTICGNLLVIISIAHFKQLHTPTHFLLLSLAAADFLLGLFVLPPSTIRSVENCWYFGDLFCKVHVSTDFTLCIASLWHMFFISIDRYYAVCHPLRYRNKITVFVTVNMIFISWTLAAVIGFGLIFLELNKQGMEDSYDNTDCIGGCFLALSAASVIITSLLCFYIPGFLMICIYLKIFLVARRQARSIRDTELQRQTAEEKKNTASLKREMKAARTLGITMGVFLVCWSPFFIYFNVDHAIQGSLPPILVDALFWFAYLNSAFNPFIYALFYKWFRKAFRVIIFCKIFQRNSSTIQLL
>LOCXPTAAR14.90.HIT1.TAAR.2R.340.7tm_1.exons1.JADDYA010005938.1.Polyodon_spathula
SQSGTSGSTQFCYESTPGSCPKSTFQVTARVPLYLFLGAVITVTLCGNLLVIISIAHFKQLHTPTHFLLLSLAAADFLLGLFVLPPSTIRSIENCWYFGDLFCKVHTSTDFTLCTASLWHMFFISIDRYYAVCHPLRYRNKITVFVTVNMIFISWTLAAVIGFGLIFLELNKQGMEDSYDNTDCIGSCFLALSAASAIITSILFFYIPGFVMICIYLKIFLVARRQARSIRDTELQRQTAEEKKNTTSLKREMKAARTLGITMGVFLVCWSPCFIYLNVDHAIQGSVPPILVDALIWFAYLNSAFNPFIYALFYKWFRKAFRVIIFCKIFQSNSSSIQLL
>LOCXPTAAR4.91.HIT1.TAAR.2R.333.7tm_1.exons1.JADDYA010005941.1.Polyodon_spathula
SIQFCYESTPGSCPKITFPIIARVPMYLFLGAVITVTICGNLLVIISIAHFKQLHTPTHFLLLSLAAADFLLGLFVLPPSTIRSVENCWYFGDLFCKVHASTDFTLCIASLTHMFFISIDRYYAVCHPLRYRNKITVFVTVNMIFISWTLAAVTGFGLIFLELNKQGMEDSYDNTDCIGGCFLTVSAASVIITSILCFYIPGFLMICIYLKIFLVARRQARSIRDTELQRQTAEEKKNTTSLKREMKAARTLGITMGVFLVCWSPFFIYFNVDHAIQGSLPPILVDALFWFAYLNSAFNPFIYALFYKWFRKAFRVIIFCKIFQRNSSSIQLL
>LOCXPOra1.20.HIT1.Ora.2R.305.7tm_1.exons1.CM030261.1.Polyodon_spathula
LMEPAVVALFVCRSLVCVLGILGNVALLVSLLKQSSFKTFEIFLAGMASSNLVESFLVDVPDLITELAGLRLERWFCNVLKLMSGVGETGSILFTLLICVFRYQKLRDAATRVNLPTVLDRVRNAWLLSAVSWIVAFSFSLPAILMELPKEDEFVSYGQGNETDSRACSSDLFDCPLLNCSLGRQVYKLAYMLLLNGLPLIIILVCSFLMVKVLYHNHKALSDQPPAPGPEPRPGRPGRQAAFQRSTQAVLAALFIFQLAWILHLVFQFALDSQKFPYWSQADFFLSASYSTTSPYIYAIGNNLF
>LOCXPOra3.30.HIT1.Ora.2R.308.7tm_1.exons2.CM030265.1.Polyodon_spathula
QHPLDPVAQLAVAERHHQGAESHEDGGGEVCQREQEHGMLAPVVVVVGHGEHLRAPADHEQRDQRHDHLAGLALSVHVAARQLRPCHGADVPLQHAQRGQIQGHHQHHGRHLVEDQRGGGERDPDARGGELPDAAQQGACGAADHHELHRGVAPHVGRVQEGRQRVQEVERPNQEKGGAHLPQLRLPCQRPGHALPAQCHEVEEAEREGGPHAHRAPPHPGEHEDPAPARGQVHLHAEVGDEDWHRAEHGGQQVGQRQVHQDDVSRGGQVARVQRRTDHRVDNENVSQNPGEDQNSEQDGLDWRRLRH
>LOCXPOra3.30.HIT1.Ora.2R.308.7tm_1.exons2.CM030265.1.Polyodon_spathula
MTEASPVQAVLFGVLVFTGILGNVLIIYTVISTSLDSRHLPPPTDIILVNLALANLLTSVFRTVPIFISDFGVEVYLSTGWCRVFMFAWVWWRSVGVWATFSLSLFHFVTLRRQGVAGPLARQAELRKVGAALFLVWALNFLYSLPAFLYSAHVRGNSTVEFMVISCTTRPLLGCIWEFPSPRVGIAFATTSLVLHEVAPMVLMVALNLATLCMLKRHIRSVAGAELTGCHVDRERKASKVIVALVTLFVVCWGTQMLSVSYYNYNRGEHAVFLLTLAHFTSSIFVGFSPLVVAFGHSKLRNRIKRML
>LOCXPOra4.31.HIT1.Ora.2R.305.7tm_1.exons1.CM030266.1.Polyodon_spathula
LMEPTVVALFVCRSLVCVLGIIGNGALLVCLLKQSSFKTFEIFLVGMASSNLVQSFLVDVPDLITELAGLRPERWFCNVLKLMSGVGENGSILFTLLICVFRYQKLRDAARRVSLPTVLDRVRNAWLLSVVSWIVAFSFSLPAILMELPKEDPFVSYGQGNETDSRACSSDLFNCPLLDCSLGHQAYKLAYMLLLNGLPLIIVLLCSFLMVKVLYHNHKALSDQPPAPGTEPRPGRPGKQAAFQRSTRAVLAALFIFQLAWILHLVFQFALDSQEFPYWSHADFFLSASYSTASPYIYAIGNNLF
>LOCXPOra5.32.HIT1.Ora.2R.309.V1R.exons1.CM030274.1.Polyodon_spathula
MDLPTILKAASNLLLIAVGIPGNIIVLLVFGHIGCVERKLLPADSIVFMLTFVHLLIILNRGISQTLFSLNYRGFYNSLTCKFLIFIYRTTRAMSMSMTFLLSAYQSILIAPATSRFSCLKPKLPTLILPSFVFLWLLDATTSFYSFLYTSQIRNITGVKFALNLSFCLVEYPNEASYIGTGTMDLLRDLFFVFFMVATSSYILFVLYRHRQQVKGIRSSEQNQNTPEMRAAKIVVTFVTLFVVFFGVDNITWIYTLYALKVPADLNNVRVFFSLLYASISPIVVIASNKKVKSKLQCTKTVKIPQSKT
>LOCXPOra5.33.HIT1.Ora.2R.309.V1R.exons1.CM030274.1.Polyodon_spathula
MDLPTILKAASNLLLIAVGIPGNIIVLLVFGHIGCVERKLLPADSIVFMLTFVHLLIILNRGIPQTLFSLNYRGFYNSLTCKFLIYIYRTTRAMSMSMTSLLSAYQSILIAPATSRFSCLKPKLPTLILPSFVFLWLLDATTSFYSFLYTSQIRNITGVKFALNLSFCLVEYPNEASYIGTGIMNLLRDFFFVFFMVATSSYILFVLYRHRQQVKGIRSSEQNQNTPEMRAAKIVVTFVTLFVVFFGVDNITWIYTLYALKVPADLNNVRVFFSLLYASISPIVVIASNKKVKSKLQCTKTVKIPQSKT
>LOCXPOra5.34.HIT1.Ora.2R.309.V1R.exons1.CM030274.1.Polyodon_spathula
MDLPTILKAASNLLLIAVGIPGNLIVLLVFGHIGCVERKLLPADSIILMMTFVHLLIILNRGIPETLFSLNYRGFYNSSTCKFLIFIYRTTRAMSMSMTFLLSAYQSILIAPATSRFSCLKPKLPTLILPSFVFLWLLDGATSIHGILYTSQIRNITGLKFTLNLSYCIVEYPDKESYIGTGTMVLVRDLFFVFFMVVTSAYILFVLYRHRQQVKGIRSSEQNQNTPEMRAAKIVVTFITLYVVFFGVDNITWVYTLTAQKVTVDLNNVRVFFSSLYASVSPIVVIASNKKVKSKLQCTKTVKIPQSKT
>LOCXPOra5.35.HIT1.Ora.2R.309.V1R.exons1.CM030274.1.Polyodon_spathula
MDLPTILKAASNLLLIAVGIPGNLIVLLVFGHISCVERKLLPADSIVFMLTFVHLLIIFNRGIPQTLFSLNYRGFYNSSTCKFLIFIYRTTRAMSMSMTFLLSAYQSILIAPATSRFSCLKPKLPTLILPSFVFLWLLDGATCIHSILYTSQIRNNTAPKFTLNLSFCLVEYPDEASYIGTGTMDVFRDLFFVFFMVVTSAYILFVLYRHRQQVKGIRSSKQNQNTPEMQAAKIVVTFVTLFVVFFGVDNMTWVYTLTARKVPVDLNNVRVFFSSLYASVSPIVVIASNKKVKSKLQCTKTVKIPQSKT
>LOCXPOra6.21.HIT1.Ora.2R.306.V1R.exons1.CM030288.1.Polyodon_spathula
MDLCVTIKGVSFLLQTGLGILGNLLVLLAYAHIVYCERRLQPVDMILFHLAFANMMVLLTRGVPQTMTVFQLHNLLDDVGCKIVIYSYRIVRALSVCITCLLSVFQSLTIAPSTSRWANLKTRLPKLILPSFVFLWLLNMAVCIAAPFFSVAPQNGTVPKFTLNLGFCHVNFQDQLSYVINGVAVTGRDFIFVGLMVLASGYILLVLHHHSKQMKGKRSSDRHQSSTLESRAARTVITLVILYVVFFGIDNIIWIYMLTVSSVPPVISDMRVFFSSCYASFSPFFIISSNKKIKRRMSCASEEPEQ
>LOCXPOra7.22.HIT1.Ora.2R.309.V1R.exons1.CM030288.1.Polyodon_spathula
MDLPTILKAASNLLLIAVGIPGNLIVLLVFGHIGCVERKLLPADSIVFMMTFVHLLIIFNQGIPETLFSLNYRGFYSSSICKFLIFIYRTSRAMSMSMTFLLSAYQSILIAPATSRFSCLKPKLPTLILPSFVFLWLLDGATTIQGIVYTSQIRNITGLKFTLNLTYCIVEYPNEASYVGTGTMVLFRDLFFVFFMVVTSVYILFVLYRHRQQVKGIRSSEQNQNPPEMRAAKIVVTFVILFVVFFGVDNITWVYSLTQHKVPVDLNNVRVFFSSLYASVSPIVVIASNKKVNSKLQCTKTVKIPQSKT
>LOCXPOra9.23.HIT1.Ora.2R.299.V1R.exons1.CM030288.1.Polyodon_spathula
MDLPTILKAASNLLLIAVGIPGNLIVLLVFGHIGCVERKLLPADSIVFMLAFVHLLIILTRGVPQTLFTLNYRGFYDSSTCKFLIFIYRTSRATSMSMTLFLSAYQSVLIAPATSRLSYLKPKLPMLILPSFVFLWLLNGATCFHGILYTSQMRNITVLKFTLNLSYCLVEYPDEATYFGTGTMELTRDLFFVFFMVVTSAYILFVLYRHREQVKGIRSSEQNQNTPEMRAAKIVVTFVTLFVVFFGVDNMTWIYSMSLLKAPADLNNVRVFFSSLYASVSPIVVIASNKKVKSKLQCT
>LOCXPOra8.24.HIT1.Ora.2R.309.V1R.exons1.CM030288.1.Polyodon_spathula
MDLPTILKAASNLLLIAVGIPGNLIVLLVFGHIGCVERKLLPADSIVFMMTFVHLLIIFNQGIPETLFSLNYRGFYSSSICKFLIFIYRTSRAMSMSMTFLLSAYQSILIAPATSRFSCLKPKLPTLILPSFVFLWLLDGATTIQGIVYTSQIRNITGLKFTLNLTYCIVEYPNEASYVGTGTMVLFRDLFFVFFMVVTSAYILFVLYRHRQQVKGIRSSEQNQNTPEMRAAKIVVTFVILFVVFFGVDNITWVYSLTQHKVPVDLNNVRVFFSSLYASVSPIVVIASNKKVNSKLQCTKTVKIPQSKT
>LOCXPOra9.25.HIT1.Ora.2R.299.V1R.exons1.CM030288.1.Polyodon_spathula
MDLPTILKAASNLLLIAVGIPGNLIVLLVFGHIGCVERKLLPADSIVFMLAFVHLLIILTRGVPQTLFTLNYRGFYDSSTCKFLIFIYRTSRVTSMSMTFLLSAYQSILIAPATSRLSYLKLKLPTLILPSFVFLWLLDGATSIHGILYTSQIRNITGLKFTLNLSYCLVEYPDEATYIGTGTMELTRDLFFVFFMVVTSAYILFVLYRHRQQVKGIRSSEQNQNTPEMRAAKIVVTFVTLFVVFFGVDNMTWIYTLTAHKVPVDLNNVRVFFSSLYASVSPIIVIASNKKVKSKLQCT
>LOCXPOra10.26.HIT1.Ora.2R.299.V1R.exons1.CM030288.1.Polyodon_spathula
THIMNEQEVIRGLLYLFLTVVGIPGNLMVISAFSHIAYFDRKLQPADIIVLHLMVVNLTLVVQRCLFETLASFYVVNIFTDLGCKIVIYIYRTCRALSIWLTFVLSAFQCLSIAPTGSKWSSIKLHAPQYLVGVFVFIWILNTILSAPSAMFSASKDSNSTSLNYSINIMFCFVKYPSELWKSSVGAVQIARDVVPMTLMLLANIFILVILYRHSKHAKLIRSAKQNQKESAEMRAAKTVVTLVTLYILFFGIDNILWVYTLSISETLATSIISDLRIFFASLYAAVSPIVIILSNRKV
>LOCXPOra11.27.HIT1.Ora.2R.311.TAS2R.exons4.CM030293.1.Polyodon_spathula
SAGATQNSLYGLLVLMGVVGNTLVAGTLSWAFLQQRFIEQSDFILLNMTLSNLLVSFFRNILLFLSSLGMEAFLSQSWCKIFMCLWVWFRSVNVWMTFCLSAFHFAVIRRNKPAPSAGLTASHASQELRRLLLVIGLVWVINLIYTLPLLMFSTTGSRNSTETLMVISSSTRPVLGCVWNFPSQYSGLAFATVSLVMHEALPIVLMLGTNLATLYRLHTHGRIVGVVQESLSRRVPAERKAAKVILLLTVLFIVPWGTSLVSLNYYNYNKGPSRDYLLVLATFSNSLFIALSPLVLAAGHSKLRSKLKYIL
>LOCXPOra13.28.HIT1.Ora.2R.298.7tm_1.exons1.CM030293.1.Polyodon_spathula
CPLVFLLLSSSLLLLPAPEQHPLHPVAQLAVAERHHQGAESHEDGGGEVCQREQEHGMLAPVVVVVGHGEHLRAPADHEQRDQRHDHLAGLALSVHVAARQLRPCHGADVPLQHAQRGQIQGHHQHHGRHLVEDQRGGGERDPDARGGELPDAAQQGACGAADHHELHRGVAPHVGRVQEGRQRVQDVERPNQEKGGTHLPQLRPPCQRPGHALPAQRHEVEEAEREGGPHAHRAPPHPGEHEDPAPARGQVHLHAEVGDEDGHREEHGGQQVGQLQVHQDDVGGGGQVVQVQRRAAH
>LOCXPOra13.28.HIT1.Ora.2R.298.7tm_1.exons1.CM030293.1.Polyodon_spathula
VSSTSLDLHHLPPPTDIILVNLELANLLTSVFLTVPIFISDFGVEVYLSTGWCRVFMFAWVWWRSVGVWATFSLSLFHFVTLRRQGVAGPLARWAELRKVGAALFLVWALNILYSLPAFLYSAHVRGNSTVEFMVISCTTRPLLGCIWEFPSPRVGIAFATTSLVLHEVAPMVLMVALNLATLCMLKRHICSVAGAELTGCHVDRERKASKVIVALVTLFVVCWGTQMLSVSYYNYNRGEHAVFLLTLAHFTSSIFVGFSPLVVAFGHSKLRNRMKRMLLWGREEEQGRGEEEEDKGA
>LOCXPOra13.28.HIT1.Ora.2R.297.7tm_1.exons1.CM030293.1.Polyodon_spathula
EQHVSGLAPPAPPHRHHPGEPGAGQPADLRVPHGAHLHLRLRRGGVPVHGLVPGLHVRLGVVALGGRVGHLLAQPLPLRDAAPAGRGRASGTVGGAEEGGCRPFPGLGAQHPVLAACLPVLCPREGQLHGGVHGDQLHHTPPAGLHLGVPLPARRDRVRHHLAGPPRGGAHGADGGPESGHAVHAEEAHLLRGRGGADGLPRGQRAQGQQGDRGAGHAVRGLLGHADALRVLLQLQQGRACRVPAHAGTLHLLHLRGIQPPGGGVRPQQAAQQDEEDAALGQGGGAGKRRGGGRQGG
>LOCXPOra5.29.HIT1.Ora.2R.309.V1R.exons1.JADDYA010007133.1.Polyodon_spathula
MDLPTILKAASNLLLIAVGIPGNIIVLLVFGHIGCVERKLLPADSIVFMLTFVHLLIILNRGIPQTLFSLNYRGFYNSLTCKFLIYIYRTTRAMSMSMTSLLSAYQSILIAPATSRFSCLKPKLPTLILPSFVFLWLLDATTSFYSFLYTSQIRNITGVKFALNLSFCLVEYPNEASYIGTGIMNLLRDFFFVFFMVATSSYILFVLYRHRQQVKGIRSSEQNQNTPEMRAAKIVVTFVTLFVVFFGVDNITWIYTLYALKVPADLNNVRVFFSLLYASISPIVVIASNKKVKSKLQCTKTVKIPQSKT
>LOCXPDreOlfCb1.418.HIT1.OlfC.1R.796.ANF_receptor.exons7.CM030254.1.Polyodon_spathula
CDYPLDVCGAFAPGDVILGGLYPCHSNVGMLDNRTQPDNFQCSEFGVRSFVRMLAMIYTIETINESNVLPGIKLGYMICDTCSDATKAIQSADLLLSKNGSREVKCSYTRSVPTVKAVIGAQYSEESIAVAKLFNLHLIPQISPTSSASVLSDKVRYPSFLRTIPSDVHQTKAVAELVARFKWNWVGVIANDDDYGKSAVQSFVANAEKLGICIAFQELIPAYIGLADIINKIKNVADKIQNSSANVIVGFLKSELVIKLFTELLERNVSKTWIASDSWSAARDVASMYNINKVGNIFGISFQLGNIQGFDEYLKNLRPGPTAINNFIEEYKRLRFECTDEFVNYTQSNDDFLLSNIDVTYSSHLAVRVVAHALRKLLKCNDTACEGDVDFPPWQLLKEIKEVNFSQDDSLFYFDKNGDSANGYDLIYWTMVNGQIKFKVVGKYKLNKPGMEVDESFIPDVIPESRCSESCKPGTIKKVSNISCCYSCINCLEGTYSDKWDMADCVSCSGKTWSLSGSTQCRNKTDMYLQWDQGYAIVLVTFGSLGIVLLFIIAVIYTVNLKTPAVKAAGGNLCYLIVASLMLSFCSIGLFIGKPNKYTCQIRQPLYGISFTVCVSCILVKSFRTFLAFVHNSQVQAKLRKIYKPLLIILFFTVIQGVICTMWLIFDSPQVDEISTSQTMEVLIQCSEGSNVGFGIMLSYIGLLAFICFVLAFKGRKIPHAYNETGYIIFSMLVYLFVWICFIPIYVTKSEQRSAVQASAILASDYGIICCHLIPKCYIMLFKKEANNEQKYMHRV
>LOCXPDreOlfCa1.465.HIT1.OlfC.1R.764.ANF_receptor.exons9.CM030255.1.Polyodon_spathula
MISMIHAIEEINNSTLLNGIKLGYDIYDTCSDVTNAVQATMEFISNSSQSCVEPHCKNTDFVPKVKAVVGCEYSEISIAVARVLNIQLIPQISYASSAEMLSDKRRFPAFLRSIPSDKHQTKAMVKLVDMSGWNWIGTIATDDIYGRSAIESFISQATPIGICVDFKEFIPLVISDTIIHNIIELIRKEERVKVIVAFASPSFMKKLFQAFEGEILDKIWIASDSWSTSSEVSALPNLNNIGKVIGFTSQSENPTSFYEYLKNVKINIEAVKNNIFLKEYRARVSGCSQHTGDFDSCVSNYTLDLCSLLAVQAIAQGIHDLCKDGTCHNPKIISPWELLDAVKKVAFTYEGKEVCFDPNGDPNVGYSIVMWKTDNGTTEVQNVVAQYDIDEGQCVYTGQSKDHQNKVISKCSDSCTKGQFRKTAGGQHTCCFECVNCTGNHYSDPRDMYQCLPCDHHTEWSLPGGAECSKKELEYFMLSDVFAIALLIAAATGVALVCVIVVIFIRHRKTPVVKASGGAICYVILLCLFCNFVCSVFFVGQPRNMICQVRQVLYGLSFACCVSCILVKSFKILLAFNFNADVQAVLRKLYRPVAIIIGSTGIQVLICTLWLILNGPHEERVPYERTILLQCNEGSYVVFGVMLGYIALLAAVCFVCAFKVRKLPENYNEAKFITFGMLVYFISWVIFVPIYVTSTGKYVQAIELVVILISSYGILICQFFPKCYVILFKKEHNTKDAFLKNVYEYATKTANNIALPNGLPPASK
>LOCXPOlfC1.126.HIT1.OlfC.2R.822.ANF_receptor.exons6.CM030260.1.Polyodon_spathula
SVPGMFQNGDIMIGGIFPVHRTDEFKDLPFTKEPAPLVCDKRFDLRSYKWIQAMMFAVDEINDSHELLPNVKLGYAVYDTCDSIAKALEGTFALVTGEDNYIPNYRCHLNSSLAAVIGESSSTISIAMARILGIYQYPQISYFSSIPILSDKQQFPSFLRTIPSDTFQSKAFAYLVKYFGWKWVGTLAEDIEYGTQGVQLFKEEVKKLGICIAFAEKIPVVYSRQKYVRIVETIKKSTAKAIVVFSGETNMIPLVEEIERQNVTGITWLASEAWSTTTYIANKEQYKYFEGALGFGIMKGNIPGFDKFIFKLQPLNAPHDIYLKEFWENVFGCTWSNQGTKPRCTGEESLLESNNTFLDMSELRITCNVYNAVYAIAHALHKLQSCQVGKGPFAKGACAKANDFEPWQLLHYVKKVQFIDKTGNEQYFDENGDIVPKYDILNWQTAADGSVVLKTVGRYDGSELGQELKIDEQAIIWNGKKKEPPVSVCSQSCPPGTRQSIQPGQPVCCFNCITCPDGEISNGTDFTNCIKCPADYWSNSKKDECVAREIEFLSFGELLGVVLTVFAVLGACLTFSVIGIFIKNMNTPIVRANNLELSFLLLFSLVLCFLCALTFIGEPTVELCILRRTGFAVSFALCISCILVKTIVVLLAFKMTVPNQNVMKHFRIVHQHMTVATATLIQIVICLAFMLSSPPSVWKNREAVIAKIILECHEGSELTLFCILGYIGFLAIIDFALAFLARNLPDNFNEAKFITFSLLVFVVVWISFIPGYISTKGKYLVAVEIFAILSSSFGLLACIFFPKCYIIMLRPELNTKNNLMGR
>LOCXPOlfC2.150.HIT1.OlfC.2R.820.ANF_receptor.exons6.CM030260.1.Polyodon_spathula
FQHGDVVLGGLFGLYFEIIVKNETFRTSPEWPVCGRLNFRSFFWAQTMIFAIEEINQDSTLLPNVKLGYKIHDSCGRNPKALEGALSLISPQDEAAAGSQCTGTGGVPVIIGTPSSTQSIIISGMLAPFGFPLVSYYATCACLSNKKEFPNFFRTIPSDFHQARGIAQIAKRFGWTWIGTIASNNDYGLVSTRIFIEEVKAAGACIAFSETLSTVYPEKDSVHIADVIKRSSAQVIVVIAGDNTVFHLFKELLLHNITNRQFIASEAWSTTRILSDFLSVTSGVLGIAIGQRYAEIPGLAQFLVDVHPSKFPGNVFVRELWENSFNCKLPTVNLTEQASSKAPLCNGSENLREVKNGYTDMSHLGIAHNVYKAVYATAHALHNLHLCQNRSGPFQNKSCGNINNLQPGELLHYLKTVRFRTKLGVEVYFDENGDIPATYDIVNWQTGKTGALEIVTVGQIDGSEIYIDDKDIVWAGGMNKVPVSICTENCPPGTRKAARKGEPICCYDCILCSEGSISNTTNSLQCMKCPLEYWPNGYRNKCIPREIEFLSFEDAMGITITAVSLSGMCMTVAVAAVFLYYKNTPIVRANNSELSFILLFSITLCFLCSLCFIGQPSDWSCMVQYTAFAISFVLCISCILVKTIVVMMAFRTTLPGKDVMKRFGSTQQRNSVFANTFIQIIICIIWLSTSPPVADRNTSYQSSKIILKCVMGSVTGYSCVLGYIGLLACICFLFAFLARNLPDNFNEAKYITFSMLIFCAVWITFILAYISSPGKYTTAVETFAILSSSFGLLGCIFVPKCYIILLKPEKNTKKHLMGRK
>LOCXPOlfC3.161.HIT1.OlfC.2R.868.ANF_receptor.exons6.CM030260.1.Polyodon_spathula
LLTMKVILYLSLFLPLFFSAPAVTEPICKIQEKFELNGLYKNGDIILGGIFAIHFTTVVPQLTFKSKPEQWGCDSFDFSGFQWAQTMIFAIEEINRDQTLLPNITLGYRLYDNCVKLPVAIRAAAALVGGLEEVITDYSCKGLPPVIAVVGDPGSTHSIVISRILGLFRMPLVSYYATCSCLSSKQEYPSFFRTIPSDTFQVKAMVQIIKKYRWTWVGAIGSDDDYGQYAVKTFSKQVEKFGCISFSETIPKVNEKEKVVQIVNTITQSTAKVIVVFASEADVTPLVKEIVRQNVTGRQWIASEAWSTSTVLASKENFASFGGTIGIAIRRGEIPGLEHFLLQIRPVFDPSNNLIVRFWETMFGCKFQENINKHNSSALSGSKVCTGSEDIRHKNTAYSDVSELRASYNVYKAVYALAHSLHNLMSCESGKGPFENNTCADITIVQPWQLLHYLKDVNFTNHLGERVAFDENGDALAIYDIMNWQKTNDGAVHIKTVGRFDETAPAGKELSLIEGDIFWNSDSRTIPQSICSESCAPGTRKATRKGEPVCCFNCIPCADGRISSEIDSIECFDCPPDFWSNEGRNQCVLKEIEFLSYKDPMGISLTTIALLGAGLSVGILVVFIFYRNTPVVKANNSELSFMLLVSLTLCFLCSLCFIGQPTNLTCLLRHMVFGISFVVCISCILVKTIVVIMAFKATLPSDNLMKWFGVAQQRGTVFLLTFIQVVICIVWLTIAPPLPTKNTKYQTAKIIFECNADSFIGYSCLLGYIGLLACTCFLFAFFARNLPDHFNEAKFITFSMLIFCAVWITFIPAYVSSPGKYTVAVEIFAILASSFGLLVAIFAPKCYIILLKPEKNTKKALMGRAGTN
>LOCXPOlfC4.164.HIT1.OlfC.2R.831.ANF_receptor.exons6.CM030260.1.Polyodon_spathula
FDMPMLEKKGDVVIGGLFPVHFKDVEPNLSYLSQPDSSNCEGFDFRAFRWVQTMIFATEEINQNATLLPGVTLGYKIADACDSIHNGLRGSLSLVNGRDKIASNSQCNETTAVSAIIGLASSSPTRAIAHTIGPFGMPLISYFATCACLTDKREFPTFLRTVPSDLFQVRGLVQLVSHFGWTWVGAIATDDDYGRYGIQAFTEQAKERGVCVSFYETIPDVYSEEKIKQIVDIVKKSTAKVIVVFTTEGKLYELLMEVIRQNITDRQWVASEAWVTAALLSTEEFYSTLGGTIGFAFRRAQISGLREFLLRIQPSPSPESVLVNMFWEELFQCKLNFSGGDHTDPQANVCTGSEDLRETNNIYSDVSQLRVSYNVYKAVYAVAHALHSMLECDTKRQPQGNKTCKPVFPFEPRQLLSHLKEVNFINQFGEIVDFDENGEPVPLYDIINWQKDANGVIKFEKVGGFDASAPSGEELVINEQTIVWNGDQHQVPSSVCSESCLPGTRKATRTGEPICCFDCIQCAEGEISNATGSDECTKCPPDYWSDRDRVRCVAREVEFLSFQDTMGIALVTVSLLGVSSTVAVIAIFYCFRSTPLVRANNSEISFLLLFSLILCFLCSITFIGEPSKWSCMARHTTFGISFVFCISCILAKTVVVLAAFRTTLPSSNAMKWFGPLQQKGIIFICTVIQVLLCTVWLVRAPPFPFRNTSYQGGKIVVECNAGSILAFYLVLGYIGFLSCICFVLAFLGRKLPDNFNEAKFITFSMLIFFAVWITFIPAYESTPGKYTVAVEIFAILSSSFGLLFCIFSPKCYIILLKPETNTKKGLMNKPS
>LOCXPOlfC5.166.HIT1.OlfC.2R.834.ANF_receptor.exons6.CM030260.1.Polyodon_spathula
CRLQETTGFPQFAKDGDILIGGIFSIHSSTYGLKHTFNNMPEPLKCKSLDFRELRFARTMIFAIEEINNSTELLPNVSLGYKIYDSCASIPLALKAVLTLMNGQEAEFSSNRSCSKPSFVPAIIGESGSSPSVAISRVVGPFRIPVVSPYATCACLSNKQEFPAFFRTIPSDYFQATALAKLVKHFGWTWVGAIRSDNDYGNFGMAAFIKAAQAEGICVEYSEAFYRTNPREKIIKVVDTLKKATAKVIVAFIASGEMVVLFRELSNQNITGFQWIGSESWVTDPEFLSKDGNGFLGGAIGFGIRKSVIPGLKQFLLNISLPHILSNPLLKEFWENIFSCSFPDPMTTSSRRPCTGSENLYDLQNPYTDVSQLRISNTVYKAVYAVANSIHDLLSCKKSPNPSTKNNCGKNINFEPWQVLQQLKTVNFTSKNGDKVYFDENGDPVAIYELVNWQLNKEGKAEIVNVGYYDASERQPFQMSNKSITWAGGEYKIPKSVCSESCPPGTRKAVQKGKPVCCFDCIPCAEGEISNQTDSIDCIRCPVEYWPNSQRDQCILKEIEFLSFEEILGMILVIFSVCGVCVTITVAVVFLRNRDTPIVKANNSELSFLLLLSLALCFLCALTFIGQPSEWSCMLRHTAFGITFVLCISCVLGKTIVVLMAFRSTLPGNNIMKWFGPAQQRLSVFAFTFIQALICTLWLAITPPFPSKNMRSYKDRIILECDLGSAAAFYAVLGYIGFLAAMCFELAFLARKLPDNFNEAKYITFSMLIFCAVWITFIPAYTSSPGKYTVAVEIFAILASSFGLLFCIFAPKCYIIILKPEKNTRKHMMGKMPS
>LOCXPOlfC43.171.HIT1.OlfC.2R.820.ANF_receptor.exons6.CM030260.1.Polyodon_spathula
VACTLQGNFALPGFLADGDIIIGGLFPMHYWVVVPELNYIYKPAASGCQGFDSRSFRWAQTMRFAIKEINEDPSLLPNITLGYKIYDSCATHVAALRATLSVLNGRKEVSSMMCSGASPVKAIIGDSGSSQSIVVSRTLQPFKIPMISYFSSCACLANRNEYPTFFRTIPNDYYQVKAIVQLVKHFGWTWVGGISEDDEYGRSAFQELHKEFKKIGVCFAYYEIIPKVYSRKKILDILDIIKKSSAKVVIMFGGEGELYPLLTEYVQQNITGIQWIASEAWITASLFSPREFYPSLGGTMGFAIRKGEIPGLKDFLLKVHPSLYPDNALVKELWSTIFGCAFQPSNITDQSVKELPLCTGHESIEEKFSVYIDVSGLRISYNVYKAVYAVAHSLHNLINCEPGKGPFDNFTCADISNIKPFQLQHYIQEVSFTIFGEEINFDNKGDPIASYDLMNWQRNTDGTIRFVTVGLYDVSKGVGKELVPSSVCTESCPPGTRKGIRRGEPLCCFDCLPCADGEISDQTDSIECIQCPEDFWSNAERTECISKEIEYLTYDEMGATLTVIALFGACLTIGVLAVFLHYKNTPIVRVNNSELSFFILLSLALCFLSSIAFIGQPANWSCMFRHTVFSITFSLCISCILGKTVVVLMAFKATQPGSNIMKWFGPIQQRIMISACTSVQIIICAIWLIAMPPFPSKNTKYQSSKIILECDVGSTLAFWCVLGYIGVLACMCFVLAFLARKLPGNFNEAKLITFSMLIFCAVWIAFIPAYVSSPGKYTVAVEIFAILSSSFGLLFCIFAPKCYIILLKPEKNTKQYIMGK
>LOCXPOlfC6.173.HIT1.OlfC.2R.835.ANF_receptor.exons6.CM030260.1.Polyodon_spathula
STCTLQGKFDTASLFEDGDIVLGGLFPIHFRVISDFSSFETEPKPSTCTDFSRRAFRWVQGMIFAIKEINKRQDLLPNITLGYRIMDSCDHTATALKSTLILVNGQDEVASNNYSCAGVGRLASPVIIGDAGSARSAAVLRAIGVFRVPLVSYFSSCSCLSDKSEFPTFMRTIPSDNFQIKAIVKLVKHFKWNWVGSIGTNTDYARFALQLFAEEASRLNVCLAYTKLYNREFTEEDILEVVDVIKRSSAKVILGFVGEGELIPILNELKRQNITDIQWITSEAWSTATALWTEYQDMLIGSIGFAIRKAEIPGLKEFLARLRVQDAYNFPLTAELWEEIFDCNLNGSLNIHPLSSRNPCTGFESLEKVNDTYVDVSQLRVTYNVYKAVYLIAHALHSIGSCVNGNGPFPNKMCGDLQNVVPWQLLHYMKGVSFTILGEEVSFDENGDPIASYDLVNWHAGSDGSVQFVKVGHYDASLGNENELVIDDSLILWHGRQQVPKSVCSESCSPGSRKAPRKGEPACCFDCIPCADGEISNQTDSINCITCAVEDWPNESRDRCLPKNVEFLSYLDVMGITLTVVSIFGACVTTAIAGVFLVFRNTPIVRANNMELSFLLLLFLALCFLCALAFIGEPTNGSCMTRHTVFGISFALCISCILGKTVVVLIAFRATLPGSNVMKWFGPIQQRASVFVCTAVQIVICIIWLTTSPPYTVQNTRYQSGKIILECAVGSVLGFWCVLGYIGFLACMCFVMAFLARKLPDNFNEAKFITFSMLIFFAVWITFIPAYVSTPGKYTVAVEVFAILASAFGLLLCIFAPKCYIILLKPEKNTKKHLM
>LOCXPOlfC7.175.HIT1.OlfC.2R.859.ANF_receptor.exons7.CM030260.1.Polyodon_spathula
LINVYTFKYSKLFNAKITLKLDAVCKLAGAFGLPAAVKEGDVILGGLFSVHDMVLEPDLSFISKPDSTRCSGLNFRTFRWMQTMIFTIEEINKNEQLLPDIKLGYKIYDSCNTHFHALRAVVTLVNGQEETATDSSCTPSVPAVIGDGGSTLSIVVARLLGVFKVPQISYFSSCACLSNKEEYPAFLRTIPSDFFQVSALAQLVKHFGWTWIGTVAGSGDYGRLGVQILNEQIRQLGACIAFTESIPKNHAPGKISQIVKIIKASSAKVVVVFSVEQDAQAVFQEVLRQNLTGIQWIASEAWVTAALLSSPEYLQILGGSVGFAIRRADIPGLKKFLLKLNPSSANENPFVLEFWEKNFGCSFQKRDNDTNESKPLCTGHEDLAARENIYSDVTQLRVSYNVYKSVYALAHSLHNMRACENGKGPFANATCPNISSIEPWQLLHYLKNVQFTNALGEETSFDENGDPMPVYDLVNWQEANDGSIKFVTVGKFDSILNQNPKLKIDEETIIWNGQKRQVPMSVCSESCPPGTRKGIKPGFPICCFDCILCADGEISNQTDSITCIKCLPEFWSNIKRDECIPKEVEYLSFADTMGITLMSVSLLGSFLTIAIAAVFAYYRNTPIVKANNSELSFLILVSLVLCFLCSLAFIGQPTTWSCMLRHTVFGIAFVLCISCLLGKTIVVLFAFKANHPGSNMMKWFGPTQQRAVIFLCTLIQVLICTVWLVISPSSPVKTMNFQSSKIILECDVGSVMAFSLVLGYIGFLSCLCFLLAFLARKLPDNFNEAKFITFSMLIFFAVWITFIPAYVSSPGKYTVAVEIFAILSSSFGLLVCLFFPKCYIILMKPEKNTKKHLMGKTAS
>LOCXPOlfC8.177.HIT1.OlfC.2R.838.ANF_receptor.exons6.CM030260.1.Polyodon_spathula
AACTLQGNFELPGLLEDGDVIIGGLFPMHYRVVVPELNYTYKPAASACQGFDSRSFRWAQTMRFAIKEINENPSLLPNITLGYKIYDSCTTHVAALRATLSVLNGRKEVSSMMCSGASPVKAIIGDSGSSQSIIVSRTLQPFKIPMISYIATCSCLSNRNEYPNFFRTVPNDNYQVKAIVQLVKHFGWTWVGAVSEEGDYGRYAFQALIEEFKKNGICLAYYEVIPKVYSRKRILEILDIMKKSSAKVVISFAGGGDLYPFVTEYVRQNITGIQWIASEAWITDSLFSSREFYPSLGGTIGFAIRKGEIPGLKDFLLKVHPSLYPDNALVKELWSTMFGCTFQPSNTTGQSVRVLPLCTGHESLKEKYNEYTDVASPRISYNVYKAVYAVAHSLHNLINCELEKGPFDNFTCADISNIKPFQLQQYIQKVSFTNSLGEKISFDVNGDPIASYDIMNWQRRADGNIWFATVGLYDASEGVGNELVIHEEAIIWNSNQTKARCKQPLLSSFCPPGTRKGVRRGEPLCCFDCLPCADGEISNQTDSIECIQCPVDFWSNAERTECIPKEIEYLTYDEMGATLTVIALFGACLTIGVLAVFLHYKNTPIVRVNNSELSFFILLSLTLCFLSSIAFIGQPANWSCMFRHTVFSITFSLCISCILGKTVVVLMAFKATQPGSNIMKWFGPIQQRIMISACTSVQIIICAIWLIAMPPFPSKNTKYQSSKIILECDVGSTLAFWCVLGYIGVLACMCFVLAFLARKLPGNFNEAKYITFSMLIFCAVWIAFIPAYVSSPGKYTVAVEIFAILSSSFGLLFCIFATKCYIILLKPEKNTKQYIMGK
>LOCXPOlfC16.184.HIT1.OlfC.2R.788.ANF_receptor.exons5.CM030260.1.Polyodon_spathula
SINFREFRFAQTMIFAIEEINNNTEILPNVTLGYKIYDDCGSVPISIRTSMALMNGQEETLSEKSCIKPAKVPAIIGESESSSAIAMATTTGPFHIPVISHFASCACLSNRNKYPAFFRTIPSDYYQSRALAQLVKHFGWSWVGAIRSDNDYGNSGMATFMQAAQQEGVCIEYSEAIHRTNSKEKIIKTVDIIKKSTSKVIVAFLAQGEVEVLLREILQQNVTGLQWIGSESWITARHLATEESYRVLGGAIGFTINKSIIRGLKEFLVNVHPSQVPGNDLLKEFWETAFSCTLNMQDNTENLNPCTGTENLRELNNTYTDVSELRISNNVYKAVYAAAYSLHNLLTCKNSQGSFSDKTCANKMNIEPWQVLHNLKSVNFTTKSGESVYFDDNGDPIARYELVNWQRTKETSVKFVTVGYYDASLPAGQQFAMNAVSIVWAGDKLTMPKSVCSESCPPGTRKAVQKGKPVCCFDCIPCADGEISNQTDSIDCLQCNLEHWSNKLHDKCILKDIEFLSYEENMGILLATFSLLGTCVGIAIAVVFFRYRDTPIVKANNSELSFLLLFSLALCFLCALTFIGQPSEWSCMLRHTAFGITFVLCLSCVLGKTIVVLMAFKATLPGNNVKKHSGTIQWSSVCISTLIQVLICILWLTLSPPFPKKNMTYYKERIILECDLGSTAAFYAVLGYIGFLAAMCFVLAFLARKLPDNFNEAKYITFSMLIFCAVWITFIPAYISSPGKYTVAVEIFAILASSFGLLFCIFVPKCYIILLKPETNTRKHLMGKMPSK
>LOCXPOlfC9.216.HIT1.OlfC.2R.852.ANF_receptor.exons6.CM030260.1.Polyodon_spathula
MLTLLVVLTALLTRAEEPVCRLQGRPELPLFSKDGDIVIGGIFSFHDNFIDGKPAFKVIPEPINCKDLNFVEYQFAVTMIFAIEEINNSTDILPGVSLGYKIYDACDSIPLAIRATMALMNGKEEETLSDKSCTKPSTALAIIAQSGSSPTIGIATTVGPFHIPVISHFATCSCLSNRNKFPSFFRTIPSDYYQSRALAQLMKHFGWTWIGAIRTDNDYGNSGMADFLQAAQEEGLCIEYSEAIYRTNPRETFVKLVNTIKKSTSKVIVAFTSFIDLEFLLQELLLQNVTGMQWIGSESWIIDMQLASERNDKVLRGAMGFSISTASIPGLKEFLLNLHPSDMPGNTGLNELWEAVFNCSLNKKNKAAHINQCTGYEHLGEVNNQYTDVSELRITNNVYKAVYAAAYSLHSLFTCKSGQGPFANKTCANRMKIEPWQVLHYMKAVNFTMRTGEKIYFDENGDPSARYELVNWQVNKEGKTEFVKIGIYDASLPHGQQFIMNNVSIVWAGGQYKVPKSVCSDSCPPGTRKAVQKGKPVCCFDCIPCADGEISNTTDSIDCLKCPLEYRSNYQKNRCVLKDIEFLSFGEIMGILLVIFSLVGACVTIAVAVVFFRYRDTPIVKANNSELSFLLLFSLALCFLCSLTFIGQPSEWSCMLRHTAFGITFVLCISCVLGKTIVVLMAFRSTLPGNNMMKWFGPAQQRLTLFAFTFIQALICILWLILSPPFPNKNMNSFKDRIILECDLGSAAAFYAVLGYIGFLAAMCFVLAFLARKLPDNFNEAKFITFSMLIFFAVWITFIPAYFSSPGKYTVAVEIFAILASSFGLLFCIFAPKCYIILLKPERNTKKHLMGK
>LOCXPOlfC10.219.HIT1.OlfC.2R.852.ANF_receptor.exons6.CM030260.1.Polyodon_spathula
MLLMAVLLTALLTRAEEPVCSLRGRSELPQFSKDGDITIGGVFQLHNNFVDAKPAFKGEPEPLKCKDLNFREFQFAQTMIFATEEINNRTDILPGISLGYKIYDDCSTIPLATRAGMALVNEQEENMYSNQSCTKPSTVHAIIGPSSSSPAIGIATTIRAFHIPVISHFATCECLSNRNKYPSFFRTIPSDYYQSRALAQLVKHFGWTWVGTIKNDDDYGNTGMATFVKAAQEEGVCIEYSETIYRTYPREKLIKTVDIIKKSSSKVIVAFTAYTDFKFLIKELLLQNVTGFQWIGTESWISDKNFAAGESYRVLGGALGFVVGNAVITGLEEFLLNVRPSDTPGNSGFKDFWETVFSCTLTTQEKTSPVNPCTGSENLAEIKNEYTDVTDLGNANDVYKAVYAVAHSLHNLFTCKTDQGPFAGKTCANKKKIEPWQVVHYLKTVNFTTRNGYNIYFDENGDPTARYALVNWQLNKESITQFVTVGLYDASLPEGQQFIMSNVSTVWAGGQDKAPKSVCSESCPPGTRKAVQKGKPVCCFDCISCADGEITNHTDSIDCMKCPLEYKSNNQRSHCILKAIEFLSFGEIMGILLMILSLIGACLTTTIAIVFFRFRDTPIVKANNSELSFLLLFSLALCFLCSLTFIGQPSEWSCMLRHTAFGITFVLCISCVLGKTIVVLMAFRSTLPGNNMMKWFGPTQQRLTLFAFTFIQILICTLWLIISPPFPNKNMNSFKDRIILECDLGSAAAFYAVLGYIGFLAAMCFVLAFLARNLPDNFNEAKYITFSMLIFCAVWITFIPAYISSPGKYTVAVEIFAILASSFGLLFCIFAPKCYIILLKPEKNTKKHLMGK
>LOCXPOlfC11.227.HIT1.OlfC.2R.852.ANF_receptor.exons6.CM030260.1.Polyodon_spathula
MLLMALLLTALLTRAEDPVCSLRGRPELPQFSKDGDITIGGIFQLHHNLVDAKLDFKGEPEPLKCKDVKFDDFQFAQTLIFATEEINNRTDILPGISLGYKIYDDCSTMPLAIRAGMALMNEEEENMYSNKSCTKPSTVHAIIGPASSSATIGIATTIRAFHIPVISHFATCECLSNRNKYPSFFRTIPSDYYQSRALAQLVKHFGWTWFGTIRSNNDYGNSGMATFVKAARQEGVCIEYSEAIYRTDPREKILKAVDVIKKGTAKVIVAFMSRGDMAVLLEEMLLQNVTGFQWIGSEAWISDKNLAAGENYRVLGGALGFTVTNAVITGLEEFLLNVRPSDTPGNSGFKDFWETVFSCTLTTQEKTSPVNPCTGSENLAEIKNEYTDVTDLGNANDVYEAVYAVAHSLHNLFTCKTDQGPFAGKTCANKKKIEPWQVVHYLKTVNFTTRNGYNIYFDENGDPTARYALVNWQLNKESITQFVTVGLYDASLPEGQQFIMSNVSTVWAGGQDKAPKSVCSESCPPGTRKAVQKGKPVCCFDCISCADGEITNHTDSIDCMKCPLEYKSNNQRSHCILKAIEFLSFGEIMGMLLMILSLIGACLTTAIAIVFFRFRDTPIVKANNSELSFLLLFSLALCFLCSLTFIGQPSEWSCMLRHTAFGITFVLCISCVLGKTIVVLMAFRSTLPGNNMMKWFGPTQQRLTLFAFTFIQILICTLWLIISPPFPNKNMNSFKDRIILECDLGSAAAFYAVLGYIGFLAAMCFVLAFLARKLPDNFNEAKYITFSMLIFCAVWITFIPAYISSPGKYTVAVEIFAILASSFGLLFCIFAPKCYIILLKPEKNTKKHLMGK
>LOCXPOlfC12.235.HIT1.OlfC.2R.736.ANF_receptor.exons7.CM030260.1.Polyodon_spathula
MALMNEEEENMYSNKSCTKPSTVHAIIGPASSSATIGIATTIRAFHIPVIGHFATCECLSNRNKYPSFFRTIPSDYYQSRALAQLVKHFGWTWFGTIRSNNDYGNSGMATFVKAARQEGVCIEYSEVIYRTDPREKILKAVDVIKKGTAKVIVAFMSRGDMAVLLEEMLLQNVTGFQWIGSEAWISDKNLAAGESYRVLGGALGFTVTNAVITGLEEFLLNVRPSDTPGNSGFKDFWETVFSCTLTTQEKTSPVNPCTGSENLAEIKNEYTDVTDLGNANDVYEAVYAVAHSLHNLFTCETDQGPFAGKTCANKKKIEPWQVVHYLKTVNFTTKNGDSVYFDENGDPTAKYALLNWQLNKQSIMQFVTVGLYDASLPDGQQFIMDNVNIVWAGGQDKAPKSVCSESCPPGTRKAVQKGKPVCCFDCIPCADGEISNQTDAIGCMKCPLEYRSNNQRNHCILKAIEFLSFGEIMGMLLMILSLIGACLTTAIAIIFFRFRDTPIVKANNSELSFLLLFSLALCFLCSLTFIGQPSEWSCMLRHTAFGITFVLCISCVLGKTIVVLMAFRSTLPGNNMMKWFGPIQQRLTLFAFTFIQALICTLWLIISPPFPNKNMNSFKDRIILECDLGSAAAFYAVLGYIGFLAAMCFVLAFLARNLPDNFNEAKYITFSMLIFCAVWITFIPAYISSPGKYTVAVEIFAILASSFGLLFCIFAPKCYIILLKPEKNTKKHLMGK
>LOCXPOlfC12.241.HIT1.OlfC.2R.852.ANF_receptor.exons6.CM030260.1.Polyodon_spathula
MLLMAVLLTALLTRAEQPVCSLRGRSELPQFSKDGDITIGGIFQLHNNLGGDKPAFKGEPEPLKCKDVKFREFQFAQTLIFATEEINNRTDILPGISLGYKIYDDCSTIPLAIRAAMALMNEEEENMYSNKSCTKPSTVHAIIGPASSSATIGIATTIRAFHIPVIGHFATCECLSNRNKYPSFFRTIPSDYYQSRALAQLVKHFGWTWFGTIRSNNDYGNSGMATFVKAARQEGVCIEYSEVIYRTDPREKILKAVDVIKKGTAKVIVAFLSQGEMAVLLQEMLLQNVTGFQWIGSEAWISDKNLAAGESYRVLGGALGFTVTNAVITGLEEFLLNVRPSDTPGNSGFKDFWETVFSCTLTTQEKTSPVNPCTGSENLAEIKNDYTDVTDLGNANDVYEAVYAVAHSLHNLFTCETDQGPFAGKTCANKKKIEPWQVVHYLKTVNFTTKNGDSVYFDENGDPTAKYALLNWQLNKQSIMQFVTVGLYDASLPEGQQFIMNNVNIVWAGGQDKAPKSVCSESCPPGTRKAVQKGKPVCCFDCIPCADGEISNQTDAIGCMKCPLEYRSNNQRNHCILKAIEFLSFGEIMGMLLMILSLIGACLTTAIAIIFFRFRDTPIVKANNSELSFLLLFSLALCFLCSLTFIGQPSEWSCMLRHTAFGITFVLCISCVLGKTIVVLMAFRSTLPGNNMMKWFGPAQQRLTLFAFTFIQALICTLWLIISPPFPNKNMNSFKDRIILECDLGSAAAFYAVLGYIGFLAAMCFVLAFLARNLPDNFNEAKYITFSMLIFCAVWITFIPAYISSPGKYTVAVEIFAILASSFGLLFCIFAPKCYIILLKPEKNTKKHLMGK
>LOCXPOlfC13.246.HIT1.OlfC.2R.851.ANF_receptor.exons6.CM030260.1.Polyodon_spathula
MLLIALLLTALLTRAEEPVCSLRGRPELPQFSKDGDITIGGIFQLHHNLVDAKLDFKGEPEPLKCKDVKFREFQFAQTLIFATEEINNRTDILPGISLGYKIYDDCSTIPLAIRAGMALMNDQEENMYSNKSCTKPSTVHAIIGPSSSSATIGIATTIRAFHIPVISHFATCECLSNRNKYPSFFRTIPSDYYQSRALAQLVKHFGWTWVGTIRSDNDYGNSGMATFVKAARQEGVCIEYTETIYRTYPREKIVKTVDVIKKSSSKVIVGFISYTDFEFLVKEMLLQNVTGFQWIGSESWISDKNLAAGESYRVLGGALGFTVTNAVITGLEEFLLNVRPSDIPGNSGLQDFWETVFSCTLTTQEKTSPVNPCTGSENLAEIKNEYTDITDLGNANDVYEAVYAVAHSLHNLFTCETDQGPFAGKTCANKKIEPWQVVHYLKTVNFTTKNGVNVYFDENGDPTAKYALLNWQLNKQSIMEFVTVGLYDASLPEGQQFIMNNVKIVWAGGQDKAPKSVCSESCPPGTRKAVQKGKPVCCFDCIPCADGEISNQTDAIDCMKCPLEYRSNNQRNHCILKAIEFLSFGEIMGMLLMIFSLIGACLTTAIAIVFFRFRDTPIVKANNSELSFLLLFSLALCFLCSLTFIGQPSEWSCMLRHTAFGITFVLCISCVLGKTIVVLMAFRSTLPGNNMMKWFGPTQQRLTLFAFTFIQTLICTLWLILSPPFPNTNMNSFKDRIILECDLGSAAAFYVVLGYIGFLAAMCFVLAFLARKLPDNFNEAKYITFSMLIFCAVWITFIPAYISSPGKYTVAVEIFAILASSFGLLFCIFAPKCYIILLKPEKNTKKHLMGK
>LOCXPOlfC14.252.HIT1.OlfC.2R.856.ANF_receptor.exons6.CM030260.1.Polyodon_spathula
MLLIALLLTALLTRAEEPVCSLRGRPQLPQFSKDGDITIGGIFQLHHNLVDAKLDFKGEPEPLKCKDVKFREFQFAQTLIFATEEINNRTDILPGISLGYKIYDDCSTIPLAIRAGMALMSEQEENMYSNKSCTKPSTVHAIIGPSSSSATIGIATTIRAFHIPVISHFASCECLSDRNKYPSFFRTIPSDYYQSRALAQLVKHFGWTWVGTIRSDNDYGNSGMATFVKAARQEGVCIEYSETIYRTYPREKLIKTVDIIKKSSSKVIVGFTSYTDFEFLVKEMLLQNVTGFQWIGSEAWISDKNLAAGESYRVLGGALGFTVTNAVITGLEEFLLNVRPSDIPGNSGLKDFWETVFSCTLTTQEKTSPVNPCTGSENLAEIKNEYTDVTDLGNANDVYEAVYAVAHSLHNLFTCETDQGPFAGKTCANKKKIEPWQVVHYLKTVNFTTKNGDSVYFDENGDPTAKYALLNWQLNKQSIMQFVTVGLYDASLPEGQQFIMNNVNIVWAGGQDKAPKSVCSESCPPGTRKAVQKGKPVCCFDCIPCADGEISNQTDAIDCMKCPLEYRSNNQRNHCILKAIEFLSFGEIMGMLLMILSLIGACLTTAIAIVFFRFRDTPIVKANNSELSFLLLFSLALCFLCSLTFIGQPSEWSCMLRHTAFGITFVLCISCVLGKTIVVLMAFRSTLPGNNMMKWFGPAQQRLTLFAFTFIQALICTLWLILSPPFPNKNMNSFKDRIILECDLGSAAAFYAVLGYIGFLAAMCFVLAFLARNLPDNFNEGKYITFSMLIFCAVWITFIPAYISSPGKYTVAVEIFAILASSFGLLFCIFAPKCYIILFKPEKNTKKHLMGKVPSK
>LOCXPOlfC15.256.HIT1.OlfC.2R.856.ANF_receptor.exons6.CM030260.1.Polyodon_spathula
MLLMAVILTALLTRADEPVCSLRGRPELPQFSKDGDITIGGIFQLHHNLVDAKPAFKGEPEPLKCKDVKFREFQFAQTMIFATEEINNSSDILPGISLGYKIYDDCSAIPLAIRAGMALVNEQEENMYSNKSCTKPSTVHAIIGPSSSSPAIGIATTIRAFHIPLISHFATCECLSNRNKYPSFFRTIPSDYYQSRALAQLVKHFGWTWVGTIRSDNDYGNSGMATFVKAARQEGVCIEYTETIYRTYPREKIIKTIDVIKKSSSKVIVVFTSYTDFNFLLKELLFQNATGFQWLGTESWISDNNLAAGESYRVLGGALGFAVRNAVITGLEEFLLNVRPSDIPGNSGLKDFWETIFSCTLTNPEKTSPVNPCTGSENLADIKNQYTDVTDLGNANNVYKAVYAVAHSLHNMFTCKSGQGPFAGNTCANKKKIEPWQVAHYLKTVNFTTKNGVNVYFDENGDPTAKYALVNWQLNKQSMTKCVTVGLYDASLPEGQQFIMNNVSIVWAGGQDKVPKSVCSESCPPGTRKAVQKGKPVCCFDCIPCADGEISNQTDAIDCMKCPLEYRSNNQRNHCILKAIEFLSFGEIMGMLLMILSLIGACLTTAIAIVFFRFRDTPIVKANNSELSFLLLFSLALCFLCSLTFIGQPSEWSCMLRHTAFGITFVLCISCVLGKTIVVLMAFRSTLPGNNMMKWFGPAQQRLTLFAFTFIQALICTLWLILSPPFPNKNMNSFKDRIILECDLGSAAAFYAVLGYIGFLAAMCFVLAFLARNLPDNFNEAKYITFSMLIFCAVWITFIPAYISSPGKYTVAVEIFAILSSSFGLLFCIFAPKCYIILLKPEKNTKKHLMGKVPSK
>LOCXPOlfC16.264.HIT1.OlfC.2R.856.ANF_receptor.exons6.CM030260.1.Polyodon_spathula
MLLMAVILTALLTRADEPVCSLRGRPQLPQFSKDGDITIGGIFQLHHNLVNAKPAFKGEPEPLKCKNVKFREFQFAQTMIFATEEINNRTDILPGISLGYKIYDDCSAIPLAIRAGMALVNEQEENMYSNKSCTKPSTVHAIIGPSSSSPTIGIATTIRAFHIPVISHFATCECLSNRNKYPSFFRTIPSDYYQSRALAQLVKHFGWTWFGTIRSNNDYGNSGMATFVKAARQEGVCIEYSEAIYRTDPREKILKAVDVIKKGTAKVIVAFLSQGEMAVLLQEMLLQNVTGFQWIGSEAWISDKNLAAGESYRVLGGALGFTVTNAVITGLEEFLLNVRPSDTPGNSGFKDFWETVFSCTLTTQENTSPVNPCTGSENLAEIKNEYTDVTDLGNANDVYEAVYAVAHSLHNLFTCKTDQGPFAGKTCANKKKIEPWQVVHYLKTVNFTTKNGDSVYFDENGDPTARYALVNWQLNKQSMTKFVTVGLYDASLLEGQQFIMNNVSIVWAGGQDKVPKSVCSESCPPGTRKAVQKGKPVCCFDCIPCADGEISNQTDAIDCMKCPLEYRSNNQRNHCILKAIEFLSFGEIMGMLLMILSLIGACLTTAIAIVFFRFRDTPIVKANNSELSFLLLFSLTLCFLCSLTFIGQPSEWSCMLRHTAFGITFVLCISCVLGKTIVVLMAFRSTLPGNNMMKWFGPAQQRLTLFAFTFIQALICTLWLILSPPFPNKNMNSFKDRIILECDLGSAAAFYAVLGYIGFLAAMCFVLAFLARNLPDNFNEAKFITFSMLIFCAVWITFIPAYISSPGKYTVAVEIFAILSSSFGLLFCIFAPKCYIILLKPEKNTKKHLMGKVPSK
>LOCXPOlfC17.271.HIT1.OlfC.2R.849.ANF_receptor.exons7.CM030260.1.Polyodon_spathula
LVSNTVVLTALLTEAENPVCRLQGRPELPLFSKDGDIIIGGIFSFHDNLVNAKPEFNAMPPLLKCKDLNFREFQFAQTMIFAIEEINNSSELLPGVSLGYKLYDDCSSIPLAIRAALALVNGQEEGTDLNSCAKQSTVPAFIGQSGSSPSIGVATTLRPFQIPMISYFATCACLSNKKEFPSFFRTIPSDYYQSRALAQLVKHFGWTWVGTIRSDNDYGNTGMATFVQAAKEQGVCIEYSEAIYRANPRETFLKTVNTIKESSSKVIVAFTSFIDTYFLLKELLLQNVTGLQWIGSEAWISEETLATETSYRVLGGAIGFAISNAQITGLKEFLQHVRPSYTPGNMGLNTFWETVFSCTLTTQENTSNINPCTGSENFGEINNQYTDVSELRITNNVYKAMYAVAHSLHNLITCKNGPFADMTCTNHMKIEPWQVLHYLKTVHFTTRNGESVYFDKNGDITARYELVNWQLNKKGKTQFVTVGLYDASLAEGRQFIMNNISIVWTGDQDKVPKSVCSESCSPGTRKAVQKGKPVCCFDCIPCAEGEISNQTDSIDCVKCPLEYRSNEQRDTCILKDTEFLSFGELMGILLVIFSLTGACLTTAIAIVFFRYRDTPMVKANNSELSFLLLFSLALCFLCALTFIGQPSEWSCMLRHTAFGITFVLCLSCVLGKTIVVLMVFRSTLPGNNTMKWFGPAQQRLSVFAFTFIQALICTLWLAISPPLPHKNMRSYKDRIILECDLGSAAAFYAVLGYIGFLAAMCFVLAFLARKLPDNFNEAKYITFSMLIFCAVWITFIPAYISSPGKYTVAVEIFAILSSSFGLLVCIFAPKCYIIILKPEKNTKKHLMGK
>LOCXPOlfC18.274.HIT1.OlfC.2R.847.ANF_receptor.exons6.CM030260.1.Polyodon_spathula
VALTALLTGAENPVCRLQGRPELPLFSKDGDIIIGGIFSLHDNLVDVKPTFNVMPQPLKCKDLNFREFQFAQTMIFAIEEINNSSELLPGVSLGYKLYDDCSSIPLAIRAALALVNGQEERTELNCTKQSTVPAYIGHSGSSPSIGAATTLRPFQIPMVSYFATCACLGNKKEFPSFFRTIPSDYYQSRALAQLVKHFGWTWVGTIRNDDDYGNSGMATFAQEAQKQGVCIEYSEVIYRTYPKEKFIKTVDVIKKSSSRVIVAFTADIDLEILVNELLLQNVTGFQWVGTEAWISAESHKRDASYGVIGGAIGFATSNAEIKGLKEFLQHVRPSYTPGNTGLNKFWETVFNCSLPTQEKTINPCTGSESFSEINNQYTDVSELRITNNVYKAMYAIAHSLHNLITCKNGPFADKTCTNHMKIEPWQVLHYLKTVNFTTKSGESVYFDENGDPAAKYDLVNCQLNKKGKSEYVTVGLYDASLSAGHQITMNNVRIVWAGNQDKVPKSVCSESCPPGTRKAVQKGKPVCCFDCIPCADGEVSNQIDSIDCIKCPLEYKSNEIKDHCILKDTEFLSFGELMGIMLVIFSLTGACLTTAIAIVFFRYKDTPMVKANNSELSFLLLFSLALCFLCALTFIGQPSEWSCMLRHTAFGITFVLCLSCVLGKTIVVLMVFRSTLPGNNMMKWFGPAQQRLSVFAFTFIQALICTLWLAISPPLPHKNMRSYKDRIILECDLGSAAAFYAVLGYIGFLAAMCFVLAFLARKLPDNFNEGKYITFSMLIFCAVWITFIPAYISSPGKYTVAVEIFAILASSFGLLVCIFAPKCYIIILKPEKNTKKHLMGKVPSKSL
>LOCXPOlfC19.277.HIT1.OlfC.2R.859.ANF_receptor.exons6.CM030260.1.Polyodon_spathula
KEHCEMLLLAVVLTALLTEAENPVCRLQGRPELPLFSKDGDIIIGGIFSFHDNLVNAKPAFSAMPQPLKCKNLNFREFQFAQTMIFAIEEINNSSELLPGVSLGYKLYDGCSSIPLAIQAAMAFMNGQEERTDLNCTKESTVAAFIGPSGSSPSIGVATTLRPFQIPMISYFATCACLSDKKEFPSFFRTIPSDYYQSRALAQLVKHFGWTWVGAIRSDNDYGNSGMATFVQAAKEQGVCIEYSEAIYRANPREKFLKTVNTIKESSSKVIVAFTSFIDIDFLLKELLLQNVTGLQWIGSEAWISKETLATEASYRVFGGAIGFAISNAQITGLKEFLQHVRPSYTPGNMGLNTFWETVFSCTLTTQENTSNINPCTGSENFGEINNQYTDVFELRITNNVYKAMYAIAHSLHNLITCKNGPFADMTCTNHMKIEPWQVLHYLKTVNFTTRNGESVYFDKNGDITARYELVNWQLNKKGKTQFVTVGLYDASLAEGRQFIMNNISIVWTGDQDKVPKSVCSESCPPGTRKAVQKGKPVCCFDCIPCADGEISNQTDSIDCEKCPVEYRSNEQREQCILKDNEFLSFGETMGILLVIFSLIGACLTTAIAIVFFLYRDTPIVRANNSELSFLLLFSLTLCFLCALTFIGQPSEWSCMLRHTAFGITFVLCISCVLGKTIVVLMAFRSTLPGNNMMKWFGPAQQRLSVFAFTFIQGLICTLWLAISPPLPHKNMRSYKDRIILECDLGSAAAFYAVLGYIGFLAVMCFVLAFLARKLPDNFNEAKFITFSMLIFCAVWITFIPAYISSPGKYTVAVEIFAILASSFGLLFCIFAPKCYIIILQPEKNTKKHLMGKVSSKSL
>LOCXPOlfC20.280.HIT1.OlfC.2R.854.ANF_receptor.exons6.CM030260.1.Polyodon_spathula
MLLLLVVLTALLTRAEETVCRLQGTQELPHFSKDGDIIIGGIFSFHDSLLDAKPTYNVNPEPPRCKGLNIREFQFAQSMIFAIEEINNSSELLPGVSLGYKLYDDCSSIPMAIRAALTLVNGQEEGMDLNSCKQSTVPAFIGHSGSSPSIGVATTLRPFQIPMISYFATCACLGNKKAFPSFFRTIPSDYYQSRALAQLVKHFGWTWIGAIRNDDDYGNSGMATFVKAAQEEGVCIEYSETIYRMYPREKLIKTVDIIKKSSSKVIVAFTSYIDLEVLIKELLLQNVIGFQWVGTEAWTSAESHKREASYRVLGGVIGLAVSNAQITGLKEFLQQVRPSYTPGNMGLNTFWESVFSCTLPSQENTATVNPCTGSESFEYINNQYTDVSDLRITNNVYKAMYAIAHSLHNRITCKNGPLPDMPCANDTKIEPWQVLHHLKTVNFTIKSGESVYFDQNGDPAARYEVVNWQLNKEGKTQFVTVGLYDESLPEGQKIVMNNVSIAWADGQHKVPKSVCSESCPPGTRKAVQKGKPICCFDCIPCATAEISNTTDSIDCVKCPLEYRSNEQRDTCILKDTEFLSFGELMGILLVIFSLTGACLTTAIAIVFFHYRDTPMVKANNSELSFLLLFSLALCFLCALTFIGQPSEWSCMLRHTAFGITFVLCLSCVLGKTIVVLMVFRSTLPGNNTMKWFGPAQQRLSVFAFTFIQALICTLWLAISPPLPHKNMRSYKDRIILECDLGSAAAFYAVLGYIGFLAAMCFVLAFLARKLPDNFNEAKYITFSMLIFCAVWITFIPAYISSPGKYTVAIEIFAILASSFGLLVCIFAPKCYIIILKPEKNTKKHLMGKVPSKSL
>LOCXPOlfC21.286.HIT1.OlfC.2R.843.ANF_receptor.exons7.CM030260.1.Polyodon_spathula
MLLLLVVLTALLTRAEETVCRLQGTQELPHFSKDGDIIIGGIFSFHDSLLDAKPTYNVIPEPPRCKGLNVREFQFAQSMIFAIEEINNSSELLPGVSLGYKLYDDCSSTPMAVRAALTLVNGQEEGMDLNSCKQSTVPAFIGHSGSSPSIGVATTLRPFQIPMISYFATCACLGNKKAFPSFFRTIPSDYYQSRALAQLVKHFGWTWIGAIRNDDDYGNTGMATFVKAAQEEGVCIEYSETIYRTYPREKLIKTVDIIKKSSSKVIVAFTSYIDLEVLVKELLLQNVTGFQWVGTEAWTSAESHKREAGYRVLGGVIGLAVSNAQITGLKEFLQQVRPSYTPGNMGLNTFWESVFSCTLPSQEKTATVNPCTGSENFEYINNQYTDVSDLRITNNVYKAMYAIAHSLHNLIKCKNGPLPDMPCTVKDYVLHHLKTVNFTIKSGESVYFDQNGDPAARYEVVNWQLNKEGKTQFVTVGLYDESLPEGQKIVMNNVSIAWADGQHKVPKSVCSESCPPGTRKAVQKGKPICCFDCIPCATAEISNTTDSIDCVKCPLEYRSNEQRDTCILKDIEFLSFGELMGILLVIVSLIGACLTTAIAVVFFCYRDTPMVKANNSELSFLLLFSLALCFLCSLTFIGQPSEWSCMLRHTAFGITFVLCLSCVLGKTIVVLMVFRSTLPGNNMMKWFGPVQQRLSVFSFTLIQVLICTLWLILSPPFPNKNTHSFKDRIILECDLGSAAAFYTVLGYIGFLAAMCFVLAFLARKLPDNFNEGKLITFSMLIFCAVWITFIPAYISSPGKYTVAVEIFAILASSFGLLFCIFVPKCFIILLKPEINTKKHLLGK
>LOCXPOlfC22.293.HIT1.OlfC.2R.859.ANF_receptor.exons6.CM030260.1.Polyodon_spathula
YAWTWNGKNMLFLEVILIALFTRAQEPVCVVRGKPEFPQLSKDGDIVIGGIFSFHSSWNGTKTTFETVPGSLECKHLNYRDFQFAQTMIFAIEEINNSTEILPGVSLGYKIYDSCGSVTLSIRAAMALVNGQEETLTDKPCNKTATVQAIIGESASTPTIAISSTIGPFLIPVISHFATCACLSNRNKFPAFFRTIPSDYYQSRALAQLVKHFGWTWVGAIRSDNDYGNSGMATFVQAAQEEGVCIEYSEAFLRTDQRENILAIVDIIKMSTSKVVVAFAYHLDMDILLHELALQNVTGLQWLGSESWITDRYLASSGYTVLAGAIGFAIGNAVITGLKEFLLNVRPSDDPDNPFLKEFWESVFSCTLTSQHDNRNPCTGFENLSEVNNQYTDVSGLEISNNVYKAVYAVANSLHNLFACKTGQGPFTDKSCANLTKIEPWQVLHYLQRVHFTSKNGEKVYFDNNGDPAPAYELVNWQLNKDGITEFVTVGYHDASLPAGQQFTIKNISIVWADGQSKVPKSVCSESCPPGTRKAVQKGKPVCCFDCIPCGAGEFSNTTDSIYCFKCDPEYWSNERRNQCILKAIEFLSFHEIMGILLIILSLFGVCVTLSVVTVFFHYRDTPIVKANNSELSFLLLFSLALCFLCSLTFIGQPSEWSCMLRHTAFGITFVLCLSCVLGKTIVVLMAFRATLPGNNMMKWFGPAQQRLSVFAFTFIQGLICTVWLTLSPPFPNKNMIYYKEIIILECDLGSAAAFYAVLGYIGFLAAMCFVLAFLARKLPDNFNEGKYITFSMLIFCAVWITFIPAYISSPGKYTVAVEIFAILSSSFGLLFCIFAPKCYIILLKPEKNTKKHLMGKMP
>LOCXPOlfC23.297.HIT1.OlfC.2R.849.ANF_receptor.exons6.CM030260.1.Polyodon_spathula
LCILGSLDQLDADSTCNPLGKFSVPGLYKHGDIVIGGVFPVYNKEEPRYAMFETEPAITRCVGFDLRAFRWTQAMIFAIQEINMDHILLPNVTLGYTIFNSCASPTKALRAAHTVLNGQEGTQYNFECPSVPVIIGESGSSQSIAISRTFGPLRMPMISYFSTCACLSDKREHPTFFRTVPSDFYQARALAQLVKHFGWTWIATIQGDNEYGRMGVQAFTKEVKQYGVCVAFSENVLRTYPYSQILKIVETIKRSTVKVILAFASEGDLYPLMQEIVRQNITGIQWIASEAWITAARPSTKENFKSFGGAIGFVSRQMAIPELKEFLLNIRPSLDSGNSFVTGFWETIFQCTLHLTEDNSNQTFSETNSEICTGQERLDQVNNAFFDVTKLRVAYNVYKAVYAIAHALQNLIFCQKDEGYDKFKLCENISNIQPWQVYEHLQKIKFTNRFGEIVYFDENGDPAAAYDIINWHLTNGIVNHVPVGYFNASSDTAAKLIINEDNIIWNSGKMVPKSVCSESCPPGTRKAIRTGQPICCFDCIPCADGNISNKTDSVECMKCAVEYWSNAKKDKCIPKEIEFLSFSEAFGITLTTVALMGLCLTIATATVIIYNKNTPIVKANNTELSCLLLFSLVLCFLCSLTFIGEPVVWSCMLRHTFFGIAFALSISCVLGKTIVVVTAFKSTLPNSNMAKLFGPMQQRIIVFACTGVQIIICALWLNLSPPFPVKNLKHDKEKIILECNIGSAIGFSLVLGYIGMLSCICFVMAFLARKLPDNFNEAKYITFSMLIFCAVWLTFIPAYVSSPGKYTVAVEIFAILSSTFGLLICIFVPKCYIILLKPERNTRQYIMGK
>LOCXPOlfC24.299.HIT1.OlfC.2R.845.ANF_receptor.exons6.CM030260.1.Polyodon_spathula
DDQDGCQLREDFEMVTHYQAGDVVLGALFPIHSKGIKVEQTFQAKPGQLQCEEINFRAFRWSQAMIFTIEEINRNKTLLPNVTLGYKFYDTCGIAFQSVRSTLTLINGPEDNNVKKCNGAPSVPVIIGDSGSSLSIAVLRVLELFRVPLVSYFASCACLGNHHEFPTFFRTVPSDLNQASALANLVHRFGWTWVGTIAVDDDYGRSGIQMFHDEVTKLGVCIAYRVIIPKLVSKEKVIQIVEIIKKSTAKVIMAFAIEDDIKPLIEEIVLQNITDIQWIASEAWITSALISKKENLISLGGTIGFAIRKAEIPEFKDFLLKLNPLEKPYNLFAIEFWETLFQCSFKTADHISNNSVASHAQYNKTCTGKENLKESASIYSDVTQLRVTYNLHKAIYAVAHALHNLQACENSKGPFFNKTCADIYNVQPWQVVHYLSEVKFTNQFGEEVYFDENGDSVGSYDIINWQRNPDGSTKYMTVGRFDAAAPLEQQIVLDEDKIVWIGGQSEVPKSVCTESCPSGYRKAARVGQPVCCYDCVPCADGTISITTDAVECIPCLLEYWSNKERNSCIPKEIEYLSFTDIVGIVSVTISILGAVLTTAVAAIFLKNKNTPIVRANNSELSFLLLISLVFCFLCAITFVGQPTALTCKLRRTSFSISFVLCLSCVLSKTVVVLMAFKATLPGNNVMKWFGPMQQRFSVLLCTGVQVVICIVWLTVSPPFAFKNTRHYNSRIILECDLGSVTLFCCVLGYIGFLACICFVLAFLARKLPDNFNEAKFITFSMLIFCAVWITFIPAYISSPGKYTVAVEIFAILSSSFGLFLCIFTPKCYIILFKPENNSRKYLMSK
>LOCXPOlfC25.301.HIT1.OlfC.2R.838.ANF_receptor.exons6.CM030260.1.Polyodon_spathula
ESTCRHHGQPVLIGLYKKGDINLGGLFPIHFRVVKPDHSFSYKVESSKCEGFDFRAFRWVQTMIFAIEEINNNTELLPNVTLGYTISDTCSTYLNALGAAMTLVTGDEEAVSNSMCGKAPQVPVIIGEAGSTASMIIARTLGVFRIPMVSYFASCACLSNRKEFPSFFRTVPSDNFQARGLARLLKLFGWTWVGVIAGDDDYGKFGIQLFREEIKHSDICVAFSEIIPKVYSKNKIIQIVKTIKQSTAKVIVTFAIEGDIYSVLEEVIRQNITDKQWIATEAWITSALVSAKENFKSLGGTIGFAIRKAEIKGLKSFLCRIHPHADPADPFIVEFWETMFGCSLDFSVNETVASLSSKTRCTGLEDLNNIKSIYNDVSQLRATYNVYKAVYAIAQAVHDLLLCKSGNGPFENETCSDMTNLQPWQLTHYLSKVNCKSPVGEYIHFDENGDSSASYDIINWQMAADGSVKFVKVGQFDATEGSKNEFEIDEEKIVWSGGQSKVPKSVCTESCPPGTRRAVQKGQPVCCFDCLPCPGGEISNQTDAIECEKCPSNYWSHIQKTKCIPKEIEYLAYEETMGIILAVVAISGAGITAAVITVFFYYKDTPIVKANNSELSFLLLFSLILCFLCSLTFIGQPLTWSCMLRHTVFGISFVLCISCVLSKTVVVLMAFKAALPGSNVMRYFGPMQQRAGICFCTLVQVVICMLWLTLYPPFPSKNTQQSEKIILECNIGSVLGFASVLGYIGALACMCFVLAFLARKLPDNFNEAKFITFSMLIFCAVWITFIPAYVSSPGKYTVAVEIFAILSSSYGLLVCIFVPKCYIILLKPEKNTKKQMMS
>LOCXPOlfC26.304.HIT1.OlfC.2R.838.ANF_receptor.exons6.CM030263.1.Polyodon_spathula
ESTCQHHGQPVLTGLYKKGDINLGGLFPLHFRVVEPDHSFRAKVESSKCEGFYFRAFRWVQTMIFAIEEINNNTELLPNVTLGYTIFDTCATYLNALGAAMTLVTGDEEAVSNSMCGESPQVPVIIGDAISTASIIIARTLGVFRIPMVSYFASCACLSNRKEFPSFFRTVPSDNFQARAMARLLKLFGWTWVGVIAGDDDYGKFGIQLFREEIKKSDVCVAFSEIIPKVYSKNKIMQIVQTIKQSTAKVIVTFAIEGDIYSVLEEVIRQNITDKQWIATEGWITSTLISAKENLQSLRGTIGFAIRKAEIKGLKSFLCRIHPHANPADPFIAEFWETMFGCSLDFSVNETVAFPSSKTRCTGLEDLNNIQSIYNDVSQLRATYNVYKAVYAIAQAVHDLLLCKSGNGPFENGTCSDMTNLQPWQLTHYLSKVNCKSPVGEYIHFDENGNPSAAYDIINWQMAADGSVEFVQVGQFDATEESKNEFEIDEEKIVWSGGQSKVPKSVCSESCPLGTRRAVQKGQPVCCFDCLPCPGGEISNQTDAIECEKCPSNFWSNVQKTKCILKEIEYLSYEETMGVILAVVAIFGAGITAAVIAVFFYYKDTPIVKANNSELSFLLLFSLILCFLCSLTFIGQPLTWSCMLRHTVFGISFVLCISCVLSKTVVVLMAFKAALPGSNIMRYFGPMQQRAGIFFCTLVQVVICTLWLTLYPPFPSKNTQQSEKIILECNIGSVLGFASVLGYIGALACMCFVLAFLARKLPDNFNEAKFITFSMLIFCAVWITFIPAYVSSPGKYTVAVEIFAILSSSYGLLVCIFVPKCYIILLKPEKNTKKQMMS
>LOCXPOlfC27.308.HIT1.OlfC.2R.829.ANF_receptor.exons6.CM030263.1.Polyodon_spathula
PALSQDGDVVIGGIFTLHYKGAVPQISYSTGPKNPGCVGFNLRAFRWAQGMIFAIEEINRNPSLLPNVTLGYRIQDSCANPPESLRAALTLVNGEDQTTSNFTCKEGSPVVAVIGCSGSTQSITIARLLGSFGIPQISYFSSCACLSNRHEFPTFFRTIPSDYFQIKAWVKVVKHFGWTWMGAFGSDDAYGQFGIQSFSKEVKAINVCIAFAEYFPAVYTKDKIIEHVELIKKTRVKVILVFATEIDIYILINELVVQNVTGIVWLASESWATAGLLSTKEKFGTLGGSLGLGIRRANIKGLKDFLLKIHPSQYPGNVYVKEFWEETFHCALKSHDSLDNTQSLYPEKICSGLEDLKTAQNIYTDVSQLRITYNTYKGVYAIAHALNKILLCENEKGNKTCPDIGNIKPWQVTQSLREVKFKTQTGEEVQFDENGDPFPAYDIINWQLDTNGNVQYVDIGYYDGSAPPGHEIAINEGAIIWNGGQKTVIRSVCSESCPPGTRKASREGEPICCFDCVSCAQDEISNTTDSIDCIQCPWDYWPNPMKNTCIPKVIEFLSFGEIMGIILSVLGVFGACLTVFVAAVFFHFRSTPIVRANNSEISFLLLFAILLCFLCSLLFIGEPSPWSCMFKHAAFGITFVLCISCVLGKTLVVLMAFKSTLPGNNIMKWFGPMQQRLSIFFFTFIQVLICIFWLIIAPPFPQKNAKLFNSRIIFECDLGSVVAFCCVLGYIGILSILCFVLAFLARKLPDNFNEAKYITFSMLIFCAVWITFIPAYVSSPGKYTVAVEIFAILSSSFGVLICIFAPKCYIILLNPEKNTKKHLMGRPST
>LOCXPOlfC28.310.HIT1.OlfC.2R.886.ANF_receptor.exons7.CM030263.1.Polyodon_spathula
VFLKVVLLALLTRAQEPICRLQGRPELPLFSKDGNIIIGGIFSLRSSIVPRTQTFTNFPEATTCHGLSLREFQFSQTMMFAIEEINNSTDILPGVSLGYKIYDACGSITLAIRAAMALMNGQEEGTPLDKSCTKPSTALAIVGHSSSSPSIGIATTIGGFRIPVISHFATCACLSNRDAFPTFFRTIPSDYYQSRALAQLVKHFGWTWVGTIRSDNDYGNSGMATFVKEARQEGICIEYSEAFLRTDSREMILRIIDVIKKSTSKVIVAFLAKGEMTVLLEELLLQNVTGMQWIGSESWITASNFATGEGYNVLRGAIGFSISSAVITGLKEFLVNVNPYDEPDNIFLKEFWETVFSCTLTTEDKTANLNPCTGSENLRNVNNQFTDVSELRISNNVYKAVYAIAHSLHNLFSCKNGQGPFPDKTCPNLMKIEPWQVLHYMKTVNFTTKTGEKVFFDDNGDPAAKYELVNWHPNKNGKTEFVTVGFYDASLLAGKQFTMNNISIVWANDQDKAPKSVCSESCPPGTRKAIQKGKPVCCFDCISCAEGEISNQTDSNDCLKCPVEYWSNEQRDECILKNVEFLSFGEIMGVVLVICSLVGTCVTIAIAVIFFCYRETPIVKANNSELSFLLLFSLTLCFLCSLTFIGQPSELSCMLRHTAFGITFVLCISCVLGKTMVVLMAFRATLPGDNIMKWFGPIQQRLSVFAFTFIQGLICTLWLAISPPFPNKNIKSHNDRIILECEVGSVAAFCAVLGYIGFLAAMCFVLAFLARKLPDNFNEAKFITFSMLIFCAVWITFIPAYISSPGKYTVAVEIFAILASSFGLLFCIFGPKCYIILLKPEQNTKKHLMVAAQILAMLSSTFGLLVCMFVPKCYITLLKPEKNTRQ
>LOCXPOlfC29.319.HIT1.OlfC.2R.845.ANF_receptor.exons7.CM030263.1.Polyodon_spathula
MLFLKVALLALLTRAQESVCRFRGRPEFPTFSKDGTITIGGIFSFYSSLVRTTQTFTTIPEPLKCKSLNFREFQFSQTMIFAIEEINNRTDILPDISLGYKIYDICPYLPLSIRAALALLNGQEEEIHYDNSCTKLSNVHAIIGQTASSSTISIASTVGPFRIPVVSYLASCACLSKRNQFPSFFRTVPSDYFQSRALAQLVRHFGWTWVGAIRSDDDYGNSGMATFVQVAQQEGICIEYSEAFARTDLREKILRVLEIIKKSTSKVIVAFLPQIEMVVLLREMLLQNVTGLQWIGSESWISAKNLAAEGGYKVLHGAIGFTIKNAAITGLKEFLLNVHPSHYPDNIFLKEFWETVFSCTLTKQDKIENVNPCTGSENLRDVNNQFTDVSELRISNNVYKAVYAIANSLHNLFTCKNGQETWSNRETFWLVLHYMKTVNFTTKTGENVFFDENGDPAARYELVNWQLKKNGQIEFVTVGSYDASLPAGQQFTVDNISIVWANDQNQAPKSVCSESCPPGTRKAVQKGKPVCCFDCIPCAEGEISNQTDSTGCVKCPLEYWSNEKRDQCFLKGIEFLSFGEIMGIVLVTFSLVGAFVTTAIAVVFFRFKDTPIVRANNSELSFLLLFSLALCFLCSLTFIGQPSEWSCMLRHTAFGITFVLCISCVLGKTTVVLMVFRATLPGNNMMKWFGPIQQRLSVFAFTFIQALICTLWLAISPPFPNKNMTSYKDRIILECDLGSAAAFYAILGYIGFLASMCFLLAFLARKLPDNFNEAKFITFSMLIFCAVWITFIPAYISSPGKYTVAVEIFAILASSFGLLFCIFAPKCYIILLRPEKNTKKHLMGK
>LOCXPOlfC30.321.HIT1.OlfC.2R.799.ANF_receptor.exons6.CM030263.1.Polyodon_spathula
MLLLKVVLIALLTKAEQPACSLRGGPESPELSKDGDIIIGGIFSFRTGLDGVSYTFKAMPQPSKCKNLNFREFQFAQTMIFAIEEINKNTEILPGVSLGYKIYNSCSFSDILNAAMALINGQEETFTNNVCTKRSTVQAIIGHSASTPTIGIARTIGPFQIPVISHFATCACLSNRNEFPTFFRTIPSDYYQSRALAHLVKHFGWTWVGAVRGDNDYGNSGMATFEKAARQEGICIEYSEAFLATGPRDKLLKIVDTIKKSTSQVIIAFMSHIEINILVRELLLQNVTGLQWIGSESWITEKLLIKEGGYKIISGAIGFAVSNAHIAGLKDFLQKVHPSDSPDSSFLKEFWEEVFSCTLTTQGKNKYTNQCTGSESLSEINNQFTDVSDLRFSNNVYKSVYAVAYSLHNLFTCKTGQGPFANKTCGNKMKFEPWQVLHYLKIVNFTTRNGETVFFDDKGDPSARYELVNLQPNKDRIIDFVTVGYYDKSLPLGQQFVMNNVNIVWARNTEKVPKSVCSESCLPGTRKAVKQGKPVCCFDCIPCAEGAISNTTAVVFFRFRNTPIVRANNSELSFLLLFSLALCFLCSLTFIGQPSEWSCMLRHTAFGITFVLCISCVLGKTIVVLMVFRSTLPGNNMMKWFGPVQQRLTLFAFTFIQALICTLWLIISPPFPNKNMYSFKDRIILECDLGSAAAFYAVLGYIGFLAAMCFVLAFLARNLPDNFNEAKYITFSMLIFCAVWITFIPAYISSPGKYTVAVEIFAILASSFGLLFCIFAPKCYIILLKPERNTKKHLMGKTS
>LOCXPOlfC22.329.HIT1.OlfC.2R.853.ANF_receptor.exons6.CM030263.1.Polyodon_spathula
MLFLEVILIALFTRAQEPVCVVQGNPEFPQLSKDGDIVIGGIFSLHSSWNGTKTTFETVPEPLECKHLNFRDFQFAQTMIFAIEEINNSTEILPNVSLGYKIYDACGSVTLSIRAAMALVNGQEETLTDKPCSKAATVQAIIGESASTPTIAISTTIGPFLIPVISHFSTCACLSNRNQFPAFFRTIPSDYYQSRALAQLVKYFGWTWVGAIRSDNDYGNSGMATFVQAAQEEGVCIEYSEAFLRTDQRENILAIVDIIKMSTSRVVVAFTSHLDMEILLHELALQNVTGLQWLGSESWITDRYLASAEGYTVLGGAIGFAIGNAVITGLKEFLLNVHPSDDPDNPFLKEFWESVFSCTLTSQHRTDNINPCTGFENLSEVNNQYTDVSELQISNNVYKAVYAVANSLHNLFACKTGQGPFTDKTCASSTKIEPWRQVLHYLQRVNFTSKNGEKVYFDNNGDPAATYELVNWQLKDGLTEFVTVGYHDASLPAGQQFTIKNISIVWADGQSQVPKSVCSESCPPGTRKAVQKGKPVCCFDCIPCGAGEFSNTTDSIYCFKCDPEYWSNERRNQCILKAIEFLSFDEIMGILLMILSLFGVCATIAVVTVFFRYRDTPIVKANNSELSFLLLFSLALCFLCALTFIGQPTEWSCMLRHTAFGITFVLCISCILGKTIVVLMAFRSALPGNNIMKWFGPVQQRLSVFAFTFIQALICTLWLSLSPPFPNKNMTYYKERIILECDLGSAAAFYAVLGYIGFLAAMCFVLAFLARKLPDNFNEAKFITFSMLIFCAVWITFIPAYISSPGKYTVAVEIFAILASSFGLLFCIFAPKCYIILLKPEKNTKKHLMGKMP
>LOCXPOlfC31.333.HIT1.OlfC.2R.852.ANF_receptor.exons6.CM030263.1.Polyodon_spathula
MLLLLIVLTALLTRAEETVCRLQGTHELPHFSKDADIIIGGIFSFHDSFLDAKPTYNVTPKPPRCKGLNLREFQFAQSMIFAIEEINNSSELLPSVSLGYKLYDDCCSTPMAIRAALALVNGQEERTDLNSCTKQSTVPAFIGNSGSSASIGVATTLRPFQIPMISYFATCACLSNKKEFPSFFRTIPSDYYQSRALAQLVKHFGWTWIGAIRNDDEYGNTGMATFVKAAQEEGVCIEYSETIYRTYPREKLIKTVDVIKKSSSKVIVAFTAYIDLEVLLNELLLQNVTGFQWVGTEAWTSAESHKREAGYRVLGGVIGLTASNAKITGLKEFLQQVRPSYTPGNMGLNTFWESIFSCTLPSQEKTATVNPCTGSESFEYINNQYTDVSDLRITNNVYKAMYAIAHSLHNLITCKNGPFADMPCANNKKIEPWQVLHYLKTVNFTIKSGESVYFDKNGDPAARYEVVNWQLNKEGKTQFVTVGLYDDSLPEGQKIVMNNISIAWADGQHKVPKSVCSESCLPGTRKAVQKGKPICCFDCIPCAATEISNMTDSIDCVKCPLEYRSNEERDRCILKDIEFLSFGELMGILLVIFSLTGACLTTAIAIVFFRCRDTPIVRANNSELSFLLLFSLALCFLCSLTFIGQPSEWSCMLRHTAFGITFVLCISCVLGKTIVVLMVFRSTLPGNNMMKWFGPTQQRLSVFSFTLIQVLICTLWLILSPPFPNKNMYSFKDRIILECDLGSAAAFYAVLGYIGFLAAMCFVLAFLARNLPDNFNEGKFITFSMLIFCAVWITFIPAYISSPGKYTVAVEIFAILASSFGLLFCIFVPKCFIILLKPELNTKKHLLGKMPS
>LOCXPOlfC32.338.HIT1.OlfC.2R.856.ANF_receptor.exons6.CM030263.1.Polyodon_spathula
MLLMAVILTALLTRADEPVCSLRGRPELPLFSKDGDITIGGIFSLHDNLVDPKPAFRGEPEPLKCKDLNFREFQFAQTLIFATEEINNRTDILPGISLGYKIYDDCSSIPLAIRAGMVLVNEQEENMYNNKSCNKPSTVHAIIGPSSSSPTIGIATTIRAFHIPVISFFATCACLSNRKEFPSFFRTIPSDYYQSRALAQLVKHFGWTWVGTISSENDYGNSGMATFVQAARQEGVCIEYSEAIFRTNPREKFLKTVDVIKEASSKVIVAFTSPIDLEFLIKELLLQNVTGFQWIGSEAWISDKNLAAGESFRVLGGALGFTVTNAVITGLEEFLLNVRPSDTPGNSGLKDFWESVFSCTLTTQDMTASVNPCTGSENLTEINNQYTDVTDLGNANDVYEAVYAVAHSLHDMFTCKSGQGPFAGKTCANKKKIEPWQVVHYLKTVNFTTKNGENVYFDENGDPTARYTLVNWQLNKESITQFVTVGLYDASLPEGQQFIMNNISIVWAGDQDTAPKSVCSESCPPGTRKAVQKGKPVCCFDCIACAEGEISNQTDSIDCMRCPLEYRSNNQRNQCILKATEFLSFGEIMGILLIILSLIGACLTTAIAVVFFRFRDTPIVKANNSELSFLLLFSLALCFLCSLTFIGQPSEWSCMLRHTAFGIIFVLCLSCVLGKTIVVLMAFRSALPGNNVMKWFGPAQQRLSVFIFTLIQLMICTFWLTLSPPFPNKNVKSNNEIIILECALGSAAAFYAVLGYIGFLAAMCFVLAFLARKLPDNFNEAKYITFSMLIFCAVWITFIPAYISSPGKYTVAVEIFAILASSFGLLFCIFAPKCYIILFKPEKNTKKHLMGKVPSK
>LOCXPOlfC33.347.HIT1.OlfC.2R.857.ANF_receptor.exons6.CM030263.1.Polyodon_spathula
MLLMAVILTALLTRADEPVCSLRGRPELPLFSKDGDITIGGIFQLHHNLVDAKPAFKGEPEPLKCKEVKIREFQFAQTMIFATEEINNRTDILPNISLGYKIYDDCSSIPLAIRAGMALMNEQEENIYSNKSCTKPSTVHAIIGPSSSSPTIGIVTTTTAFHIPVISYFATCECLSNRNKYPSFFRTIPSDYYQSRALAQLVKHFGWTWVGTIRSDNDYGNSGMATFVKAARQEGVCIEYSETIYRTYPREKLIKTVDVIQKSSSKVIVVFSSYTDFELLVKELLFQNVTGFQWIGTEAWISDTKDLAAGESFRVLGGALGFTVTNAVITGLEEFLLNVRPSDTPGNSGLKDFWETVFSCTLTTQDKTAPVNPCTGYENLAEVKNQYTDVTDLGSANDVYKAVYAVAHSLHNLFTCKSGQGPFDGKTCANKKKIEPWQVVQYLKTVNFTTKNGENVYFDANGDPAARYALVNWQLDNDNMTKCVTVGLYDASLPDGQQFIMDNVSILWAGGQDKVPKSVCSESCPPGTRKAVQKGKPVCCFDCIPCAEGEISNQTDSTDCIKCPSEYRSNNRKNQCILKATEFLSFGEIMGMLLMILSLIGACLTTAIAIVFFRFRDTPLVKANNSELSFLLLFSLALCFLCSLTFIGQPSEWSCMLRHTAFGITFVLCISCVLGKTIVVLMAFRSILPGNNMMKWFGPIQQRLTLFAFTFIQALICTLWLIISPPFPNNNMNSFKDRIILECDLGSAAAFYAVLAYIGFLAAMCFVLAFLARNLPDNFNEAKYITFSMLIFCAVWITFIPAYISSPGKYTVAVEIFAILASSFGLLFCIFAPKCYIILFKSEKNTKKHLMGKGPSK
>LOCXPOlfC34.353.HIT1.OlfC.2R.856.ANF_receptor.exons6.CM030263.1.Polyodon_spathula
MILMALLLTALLTRADEPVCSLRGSPELPQFSKDGDITIGGIFQLHHNHVDAKPDFKGVPEPLKCKDVKFREFQFAQTLIFATEEINNRTDILPEISLGYKIYDDCSTIPLAIRAGMALVNEQEENMYSNKSCTKPSTVHAIIGPSSSSPTIGIATAVRAFHIPMISHFATCECLSNRIKYPSFFRTIPSDYYQSRALARLVKHFGWTWIGAIRNDDDYGNSGMATFVKAAQEEGVCIEYSEAIYRTNPREKLIKTVDVIKKSSSKVIVAFAAYTDIEFLVTELLLQNVTGFQWIGSESWISDKNLAAGESFRVLGGALGFTVANAVITGLEEFLLNVRPSDTPGNSGLKDFWETVFSCTLTTKDKTASVNPCTGSENLAEVKNEYTDVTDLGIANDVYKAVYAVAHSLHNLFTCKSGQGPFAGKTCANKKKIEPWQVVHYLKTVNFTTKRGENVYFDDNGNPAARYALVNWQLNKENITQFVTVGLYDASLPERQQFIMNNVSIVWAGGQDKAPKSVCSESCPPGTRKAVQKGKPVCCFDCIPCAEGEISNQTDSIDCMMCPTEYRSNNKRNHCILKIIEFLSFGEIMGMLLMILSLIGACLTTAIAIVFFRFRDTPIVKANNSELSFLLLFSLALCFFCALTFIGQPSEWSCMLRHTAFGITFVLCISCVLGKTIVVLMAFRSTLPGNNMMKWFGPVQQRLTLFAFTFIQALICTLWLIISPPFPNKNMNSFKDRIILECDLGSAAAFYAVLGYIGFLAAMCFVLAFLARNLPDNFNEAKYITFSMLIFCAVWITFIPAYISSPGKYTVAVEIFAILASSFGLLFCIFAPKCYIILFKPEKNTKKHLMGKGPSK
>LOCXPOlfC35.356.HIT1.OlfC.2R.857.ANF_receptor.exons6.CM030263.1.Polyodon_spathula
MLLMAVILTALLTREDVPVCSLRGRPELPQFSKDGDITIGGVFQLHYNLIDAKPAFKGEPEPRKCKNLNFREFKFAQTLIFATEEINNRTDILPDISLGYKIYDDCSSIPMAVRAGMALVNEQEENMYSNQSCTKPSTAHAIIGPASSSPAIGIATTLRAFNIPVISHFATCECLSNRNKYPSFFRTIPSDYYQSRALAQLVKHFGWTWIGAIRNDDDYGNSGMATFVKAAQEEGVCIEYSEAIYRTYPREKIIKTVDVIKKSSSKVIVAFTSYIDLEVLLKELLLQNVTGFQWIGTESWISDQSFEVGESFRVLGGALGFAVANAVITGLEEFLLNVRPSDTPGNTGLKDFWESVFSCTLTTQDKTASVNPCTGSENLAEIKNQYTDVTDLANANDVYKAVYAVAHSLHDLLTCKSGQGPFAGKTCANKKKIEPWQVVHYLKKVNFTTKNGVNVYFDENGDSAARYALVNWQLSKENITQFVTVGLYEASLPEGQQFTMNNVSIVWAGGQDKAPKSVCSESCPPGTRKAVQKGKPVCCFDCIPCAEGEISNQTDSLDCMKCHLEYRSNNQRNQCILKAIEFLSFGEIMGMLLMILSLIGACLTTTIAIVFFRFRDTPIVKANNSELSFLLLFSLALCFLCALTFIGQPSEWSCMLRHTAFGITFVLCISCVLGKTIVVLMAFRSTLPGNNIMKWFGPVQQRLTLFAFTFIQALICTIWLITSPPFPNKNTNSYKDRIILECDLGSAAAFYAVLGYIGFLAAMCFVLAFLARNLPDNFNEAKYITFSMLIFCAVWITFIPAYISSPGKYTVAVEIFAILASSFGLLFCIFAPKCYIILFKPEKNTKKHLMGKGPSKS
>LOCXPOlfC36.360.HIT1.OlfC.2R.854.ANF_receptor.exons6.CM030263.1.Polyodon_spathula
MLLMAVILTALLTRADEPVCSLRGRPELPQFLKDGDITIGGIFQLHDNLVDAKPAFKGEPEPLKCKDLDFRELQSAQTLIFAIEEINNRTDILPGISLGYKIYDDCSAIPLTIRAGMALVNEQEEKLYSNQSCTKPSIVHAIIGPSSSPPAIAIATTIRAFQIPVISHFATCECLSNRNKYPSFFRTIPSDYYQSRALAQLVKHFGWTWIGAIRNDDDYGNSGMATFVKAAQEEGVCIEYVETIYRTYPREKLIKTVDVIKKSSSKVIVAFTSYTDFEFLVKELLLQNVTGFQWIGSEAWISEIAAGESFRVVGGALGFVVSNAVITGLDQFLMNVRPSDTPGNTGLKDFWETVFSCTLTTQDKTASVNPCTGYENLAEIKNQYTDVTDLRNAYDVYKAVYAVAHSLHDMLACKSGQGPFAGKTCANKKKIEPWQVVHYLKTVNFTTKNGENVYFDENGDPTARYALVNLQRNKESITHCVTVGIYDASLPEEQQFIMNNVSIVWAGGQDKAPKSVCSESCPPGTRKAVQKGKPVCCFDCIPCADGEISNQTDSIDCMKCPLEYRSNNQKKQCILKAIEFLSFGEIMGILLMILSLTGACSTTAIAIVFFRFRDTPIVKANNSELSFLLLFSLALCFLCSLTFIGQPSEWSCMLRHTAFGITFVLCISCVLGKTIVVLMAFRSTLPGNNMMKWFGPIQQRLTLFAFTFIQALICTLWLITSPPFPNKNMNSFKDRIILECDLGSAAAFYAVLGYIGFLAAMCFVLAFLARNLPDNFNEAKYITFSMLIFCAVWITFIPAYISSPGKYTVAVEIFAILASSFGLLFCIFAPKCYIILFKPEKNTKKHLMGKGPSK
>LOCXPOlfC37.367.HIT1.OlfC.2R.856.ANF_receptor.exons6.CM030263.1.Polyodon_spathula
MLLMAVILTALLTRADEPVCSLRGRPELPQFSKDGDITIGGIFELHHSLVDAKPAFKGEPEPLKCKELNFREFKFAQTMIFATEEINNRTDILPDISLGYKIYDDCSSIPLAIRAGMALVNEQEENMYSNKSCTKPSTVHAIIGPSSSSPAIGIATTVRAFNIPVISHFATCECLSNRNKYPSFFRTIPSDYYQSRALAQLVKHFGWTWIGAIRNDDDYGNSGMATFVKAAQEEGVCIEYSETIYRTYPREKIIKTVDVIKKSSSKIIVAFAAYIDLEVLLKELLLQNITGFQWIGTESWISDKNFEVGESFRVLGGALGFTVANAVITGLEEFLMNVRPSDTPGNTGLKDFWETVFSCTLTTQDKTATVNPCTGSENLAEVKNQYTDVTDLGNANDVYKAVHAVAHSLHNMFTCKSDQGPFAGKTCANMKKIEPWQVVHYLKTVNFTTENGVNVYFDENGDPTARYALVNWQLNKESITQFVTVGLYDASLPVGQQFIMNNVSIVWAGGQDKAPKSVCSESCPPGTRKAVQKGKPVCCFDCIPCADGEISNQTDSIDCMKCSLEYRSNNQRNQCTLKAIEFLSLGEIMGMLLMILSLIGACLTTAIAIVFFRFRDTPIVKANNSELSFLLLFSLALCFLCSLTFIGQPSEWSCMLRHTAFGITFVLCISCVLGKTIVVLMAFRSTLPGNNMMKWFGPVQQRLTLFAFTFIQALICTIWLIISPPFPNKNMNSFKDRIILECDLGSAAAFYAVLGYIGFLAAMCFVLAFLARNLPDNFNEAKYITFSMLIFCAVWITFIPAYISSPGKYTVAVEIFAILASSFGLLFCIFAPKCYIILFKPEKNTKKHLMGKGPSK
>LOCXPOlfC38.372.HIT1.OlfC.2R.854.ANF_receptor.exons6.CM030263.1.Polyodon_spathula
MLLMAVILTALLTRADEPVCSLRGRPELPQFLKDGDITIGGIFQLHENVVDAKTVFKGEPEPLKCKDLDFREFQFAQTLIFAIEEINNRTDILPGISLGYKIYDDCSAIPLAIRAGMALVNEQEEKLYSNKSCTKPSTVHAIIGPSSSSATIGIATTIRAFHIPEISHFATCECLSNRNKYPSFFRTIPSDYYQSRALAQLVKHFGWTWIGAIRNDDDYGNSGMATFVKAAQEEGVCIEYLETIYRTYPREKLIKTVDVIKKSSSKVIVAFTSSTDLDILVKELLLQNVTGFQWIGTEAWMSDLAAGESFRVVGGALGFVVSNAVITGLEEFLLNVRPSDTPGNSGLKDFWETIFSCTLTTQDKTATVNPCTGSENLAEVKNEYTDVTDLRNTYDVYKAVYAVAHSLHNLLACKSGQGPFAGKTCANKKKIEPWQVVHYLKNVNFTTKNGENVYFDENGDPTARYALVNLQLNKDSITHCVTVGLYDASLPEGQEFIMNNVSIVWAGGQDKAPKSVCSESCPPGTRKAVQKGKPVCCFDCIPCADGEISNQTDANDCMKCPSEYRSNNQRNQCILKAIEFLSFGEIMGMLLMILSLIGACLTTAIAIVFFRFRDTPIVKANNSELSFFLLFSLALCFLCSLTFIGQPSEWSCMLRHTAFGITFVLCIACVLGKTIVVLMAFRSTLPGNNMMKWFGPVQQRLTLFAFTFIQALICTIWLITSPPFPNNNMNSYKDRIILECDLGSAAAFYAVLGYIGFLAAMCFVLAFLARNLPDNFNEAKYITFSMLIFCAVWITFIPAYISSPGKYTVAVEIFAILASSFGLLFCIFAPKCYIILFKPEKNTKKHLIGKGPSK
>LOCXPOlfC39.381.HIT1.OlfC.2R.854.ANF_receptor.exons6.CM030263.1.Polyodon_spathula
MLLMAVILTALLTRADEPVCSLRGRPELPQFLKDGDITIGGIFQLHENVVDAKTVFKGEPEPLKCKDLDFRELQSAQTLIFAIEEINNRTDILPGISLGYKIYDDCSAIPLAIRAGMALVNEQEEKLYSNQSCTKPSTVHAIIGPSSSSATIGIATTIRAFHIPEISHFATCECLSNRNKYPSFFRTIPSDYYQSRALAQLVKHFGWTWIGAIRNDDDYGNTGMATFVKAAQEEGVCIEYLETIYRTYPREKLIKTVDVIKKSSSKVIVAFTSSTDLDILVKELLLQNVTGFQWIGTEAWISDLAAGESFRVVGGALGFVVRNAVITGLEEFLLNVRPSNIPGNTGLKDFWETIFSCTLTTQDNTASVNPCTGSENLAEIKNEYTDVTDLRNAYDVYKAVYAVAHSLHNLLACKSGQGPFAGKTCANKKKIEPWQVVHYLKNVNFTTKNGENVYFDENGDPTARYALVNLQLNKDSITHCVTVGLYDASLPEGQEFIMNNVSIVWAGGQDKAPKSVCSESCPPGTRKAVQKGKPVCCFDCIPCADGEISNQTDAIDCMKCPSEYRSNNQRNQCLLKAIEFLSFGEIMGMLLTILSLIGACLTTAIAIVFFRFRDTPIVKANNSELSFLLLFSLALCFLCSLTFIGQPSEWSCMLRHTAFGITFVLCIACVLGKTIVVLMAFRSTLPGNNMMKWFGPVQQRLTLFAFTFIQALICTIWLIISPPFPNKNMNSYKDRIILECELGSAAAFYAVLGYIGFLAAMCFVLAFLARNLPDNFNEAKYITFSMLIFCAVWITFIPAYISSPGKYTVAVEIFAILASSFGLLFCIFAPKCYIILFKPEKNTKKHLMGKGPSK
>LOCXPOlfC40.388.HIT1.OlfC.2R.857.ANF_receptor.exons6.CM030263.1.Polyodon_spathula
MLLMAVILTALLTRADEPVCSLRGTPNLPQFSKDGDITIGGVFQLHHNLVAAKPPFTGQPQPRKCEEVKIGDFQLAQTMIFATEEINNRTDILPGKSLGYKIYDDCSAIALAIRAGMALMNEQEENMYSNQSCIKPSSVYAIIGAASSSATIAILTATSAFYIPVISYFATCECLSNRNKYPSFFRTIPSDYYQSRALAQLVKHFGWTWVGTIRSDNDYGNSGMATFVKAAQEEGVCIEYSETIYRTYPREKLIKTGDVIKKSSSKVIVVFSSYTDFELLVKELLLQNVTGFQWIGTEAWISDTKDLAAGEGFRVLGGALGFTVTNAVITGLEEFLLNVRPSDTPGNSGLKDFWETVFSCTLTTQDKTASVNPCTGSENLAEIKNQYTDVTDLRNAYVVYKAVYAVAHSLHDLLTCKSGQGPFADKTCANKKKIEPWQVVQYLKTVNFTTKNGENVYFDANGDPAARYALVNWQLDNDNMIKSVTVGLYDASLPDGQQFIKDNVSIVWAGGQDKAPKSVCSESCPPGTRKAVQKGKPVCCFDCIPCAEGEISNQTDAIDCMKCPLEYRSNNQRNQCILKATEFLSFGEIMGMLLMILSLIGACLTTAIAIVFFRFRDTPLVKANNSELSFLLLFSLALCFLCSLTFIGQPSEWSCMLRHTAFGITFVLCIACVLGKTIVVLMAFRSTLPGNNMMKWFGPVQQRLTLFAFTFIQALICTLWLIISPPFPNKNMNSFKDRIILECDLGSAAAFYAVLGYIGFLAAMCFVLAFLARNLPDNFNEAKYITFSMLIFCAVWITFIPAYISSPGKYTVAVEIFAILASSFGLLFCIFAPKCYIILFKPEKNTKKHLMGKVPSK
>LOCXPOlfC41.396.HIT1.OlfC.2R.857.ANF_receptor.exons6.CM030263.1.Polyodon_spathula
MLLMAVILTALLTRADEPVCSLRGTPNLPQFSKDGDITIGGIFQLHDNLVDAKPAFKGQPEPRKCKDVTFTELQFAQTLIFATEEINNRTDILPGISLGYKIYDDCSSIALAIRAGMALVNEQEEKLYSNKSCTKPSTVLAIIGPSSSSATIGIATTIRAFHIPVISHFATCECLSNRNKYPSFFRTIPSDYYQSRALAQLVKHFGWTWIGAIRNDDDYGNSGMATFVKAAQEEGVCIEYSEAIYRTSPRDKLIKTVDVIKKSSSKVIVAFTSYTDLDILVKELLLQNVTGFQWIGTEAWISDTKDLAAGESFRVLGGALGFTVTNAVITGLEEFLLNVRPSDTPGNSGLKDFWETVFSCTLTTQDKTASVNPCTGSENLAEVMNHYTDVTDLRNAYDVYKAVYAVAHSLHDLLACKSGQGPFAGKTCANKKKIEPWQVVHYLKNVNFTTKNGENVYFDENGDPTARYALVNLQRNKESITHCVTVGLYDASLPEGQQFIMNNVSIVWAGGQDKAPKSVCSESCPPGTRKAVQKGKPVCCFDCIPCAEGEISNQTDAIDCMKCHLEYRSNNQKNQCILKATEFLSFGEIMGMLLMILSLIGACLTTAIAIVFFQFRDTPIVKANNSELSFLLLFSLALCFLCSLTFIGQPSEWSCMLRHTAFGITFVLCISCVLGKTIVVLMAFRSILPGNNMMKWFGPVQQRLTLFAFTFIQALICTLWLIISPPFPNKNMNSFKDRIILECDLGSAAAFYAVLGYIGFLAAMCFVLAFLARNLPDNFNEAKYITFSMLIFCAVWITFIPAYISSPGKYTVAVEIFAILASSFGLLFCIFAPKCYIILFKPEKNTKKHLMGKGPSK
>LOCXPOlfC42.402.HIT1.OlfC.2R.852.ANF_receptor.exons6.CM030263.1.Polyodon_spathula
LLILALFSPGAMTEAACTLQGNFKLPGLLADGDIIIGGLFPMHYRVVVPELNYTYKPAASACQGFDSRSFRWAQTMRFAIQEINENPNLLPTITLGYKIYDSCATHVAALRATLSVLNGPKEVSSMMCSGASPMKAIIGDSGSSQSIIVSRTLQPFKIPMISYIATCSCLSNRNEYPNFFRTVPNDNYQVKAIAQLVKHFGWAWVGAVSEEGDYGRYAFQALIEEFKKIGVCLAYYEVIPKVYSRKKILEILDIMKKSSAKVVISFAGEGDLYPLLTEYVQQNITGIQWIASEAWITASLFSPKEFYPSLGGTIGFAIRRGEIPGLKDFLLQVHPSLYPDNVLVKELWNTMFGCAFQPSNTTDQSVRQLPLCTGQESLEGKYSVYTDVSSPRISYNVYKAVYAVAHSLHNLINCEPGKGPFDNFTCANISNIKPYQLQHYIQKVSFTNSLGEKIGFDENGDPIASYDIMNWQRGADGKIWFVTVGLYDASEGAGNELVINEEAIIWNSDQTKARCKQPLLYAFCRHGTRKGVRRGEPLCCFDCLPCADGEISNQTDSIECIQCPMDFWSNAQRTECIPKEIEYLTYDEMGVTLTVIALFGACLTIGVLAVFLYYKNTPIVRVNNSELSFFILLSLALCFLSSIAFIGEPANWSCMFRHTVFSITFSLCISCILGKTVVVLMAFKATQPGSNIMKWFGPTQQRIMISACTSVQIIICAIWLIAMPPFPSKNTKYQSSKIILECDVGSTLAFWCVLGYIGVLACMCFVLAFLARKLPGNFNEAKYITFSMLIFCAVWIAFIPAYVSSPGKYTVAVEIFAILSSSFGLLFCIFAPKCYIILLKPEKNTKQYIMGK
>LOCXPOlfC43.405.HIT1.OlfC.2R.820.ANF_receptor.exons6.CM030263.1.Polyodon_spathula
AACTLQGNFELPGFLADGDIIIGGLFPMHYRVVVPELNYTYKPAASGCQGFDSRSFRWAQTMRFAIQEINENPNFLPTITLGYKIYDSCATHVAALRATLSVLNGPKEVSSMMCSGASPMKVIIGDSGSSQSTVVSRTLQPFKIPMISYFATCSCLSNRNEYPTFFRLVPSDFYQVKAIAQLVKHFGWTWVGGISEDDEYGRSAFQELHKEFKKIGVCFAYFEIIPKVYSRERNLEILNIMKKSSAKVVISFAGEGELYPLLSEYVQQNITGIQWIASEAWITASLFSPREFYPSLGGTIGFAIHSGEIPGLKDFLLKVHPSLYPDNVLVKELWSTMFGCTFRPSNTTDQSVRELPLCTGHESLEEKYSAYTDVSSPRVSYNVYKAVYAVAHSLHNLINCEPGKGPFDNFTCANISNIEPFQLQHYIQEVSFTMFGEEINFDNKGDPIASYDLINWQRNTDGTIRFVTVGLYDISKGVGKELVPSSVCTESCPPGTRKGVRRGEPLCCFDCLPCADGEISDQTDSIECIQCPMDFWSNAQRTECIPKEIEYLTYDEMGVTLTVIALFGACLTIGVLAVFLYYKNTPIVRVNNSELSFFILLSLALCFLSSIAFIGEPANWSCMFRHTVFSITFSLCISCILGKTVVVLMVFKATQPGSTIMKWFGPIQQRIMISACTSVQIIICAIWLIAMPPFPSKNTKYQSSKIILECDVGSTLAFWCVLGYIGILACMCFVLAFLARKLPGNFNEAKYITFSMLIFCAVWIAFIPAYVSSPGKYTVAVETFAILSSSFGLLFCIFAPKCYIILLKPEKNTKQYIMGK
>LOCXPOlfC44.413.HIT1.OlfC.2R.804.ANF_receptor.exons8.CM030263.1.Polyodon_spathula
MHYRVRVPELNYTYKPAASACQGFSSRTFRRAQTMRFAIKEINENPSLLPNITLGYKMYDSCDTHVGAVRAALSVINGPNEVSSMMCSGASPVKVIITSFSAIVSNTLEPFKIPLISYVSTCACLSNRNNYPHFFRTIPSDYYQVKAIVQLVKHFGWTWVGGVYEDTGYGIFAFEQLSKEFKKIGVCLAYCEMINKAYSKKRILKILNIMKKSSAKVVISFAEEGGLYPLLTEYVQQNITGIQWIASEAWITSSVFSSSEFYLSLGGTIGFAIRRGEIPGLKDFLLQVHPSVYPDNTLVKELWNTIFGCTFQPSNTTDQSVRQLPLCTGHESLEENYNEYTDVSSPRISYNVYKAVYAVAHSLHNLINCEPGKGPFDNFTCADISNIEPYQLQHYIQEVSFTMLGEEINFDNNGDTPASYDLINWQRDTDGTIRFVTVGLYDVSKGVGKELVINEKILHWRILLINLPSSVCTESCPPGTRKAVRRGEPLCCFDCLPCADGEISDQTDSIECIQCPMDFWSNAQRTECIPKEIEYLTYDEMGVTLTVIALSGACLTIGVLAVFLHYKNTPIVRVNNSELSFFILLSLTLCFLSSIAFIGEPANWSCMFRHTVFSITFSLCISCILGKTVVVLMVFKATQPGSTIMKWFGPIQQRIMISACTSVQIIFCAIWLIAIPPFPSKNTKYQSSKIILECDVGSTLAFWCVLGYIGVLACMCFVLAFLARKLPGNFNEAKYITFSMLIFCAVWIAFIPAYVSSPGKYTVAVEIFAILSSSFGLLFCIFAPKCYIILLKPEKNTKQYIMGK
>LOCXPOlfC44.419.HIT1.OlfC.2R.838.ANF_receptor.exons8.CM030263.1.Polyodon_spathula
SKLNQTSSYQLCLGNFELPGFHSDGDIIIGGLFPIHTRLVVPELNYTHRPAALGCQGFSSRAFRQAQTMRFAIKEINENPSLLPNITLGYKIYDFCDTHVAVVRAAFSVLNGIKEVSSMMCSGASPVKVIITSFSTIVSNTLEPFKIPLISYASTCACLSNRNNYPHFFRTVPSDYYQVKAIVQLVKHFGWTWVGGVYEDNEYGIVAFEQLSKEFKNIGVCLAYCEKIPKVYSIKRILEILDIMKKSSAKVVISFANLGQLSTLLTDYVKQNITGIQWIASEAWITASVFSSREFYPTLGGTIGFAIRRGEIPGLKDFLLQVHPSLYPDNVLVKDLWSTVFGCAFQPSNTTDQSVSEVPLCTGHESLEEKYSEYTDVSSLRFSYNVYKTVYAFAHSLHNLINCKPGKGPFDNFTCADISNIEPFQLQHYIQEVSFTMLGEEINFDNNGDTPASYDLINWQRDTDGTIRFVTVGLYDVSKGVGKELVINEKTLHWRILLINVPRSVCTESCPPGTRKGVLRGEPLCCFDCLPCADGEISNQTDSIECIQCPMDFWSNAQRTECIPKEIEYLTYDEMGVTLTVIALFGACLTIGVLAVFLHYKNTPIVRVNNSELSFFILLSLALCFLSSIAFIGEPANWSCMFRHTVFSITFSLCISCILGKTVVVLMAFKATQPGSNIMKWFGPTQQRIMISACTSVQIIFCAIWLIAMPPFPSKNTKYQSSKIILECDVGSTLAFWCVLGYIGVLACMCFVLAFLARKLPGNFNEAKYITFSMLIFCAVWIAFIPAYVSSPGKYTVAVEIFAILSSSFGLLFCIFAPKCYIILLKPEKNTKQYIMGK
>LOCXPOlfC44.421.HIT1.OlfC.2R.770.ANF_receptor.exons8.CM030263.1.Polyodon_spathula
MRFAIKEINENPSLLPNITLGYKIYDLCDTHVAAVRAAFSVLNGIKEVSSMMCSGASPVKVIITSFSAIVSNTLEPFKIPLISYASTCACLSNRNNYPHFFRTVPSDYYQVKAIVQLVKHFGWTWVGGVYEDTGYGIFAFEQLSKEFKKTGVCLAYCEMIPKVYSRKRILEILDIMKKSSAKVVISFANLGQLSTLLTDYVKQNITGIQWIASEAWITASVFSSREFYPSLGGTIGFAIHRGEIPGLKDFLLQVHPSLYPDNALVKDLWSTIFGCTFQPSNTTDQSVRQLPLCTGEESLEEKYSEYTDVSSLRFSYNVYKAVYAFAHSLHNLLNCEPGKGPFDNFKCADISNIEPFQLQHYIQEVSFTMLGEQINFDNNGDTPASYDLINWQRDTDGTIRFVTVGLYDVSKGVGKELVINEKTLHWRILLINVPSSVCTESCPPGTRKGVRRGEPLCCFDCLPCADGEISNQTDSIECIQCPMDFWSNAQRTECIPKEIEYLTYDEMGVTLTVIALFGACLTIGVLAVFLHYKNTPIVRVNNSELSFFILLSLALCFLSSIAFIGEPANWSCMFRHTVFSITFSLCISCILGKTVVVLMVFKATQPGSNIMKWFGPIQQRIMISACTAVQIIFCAIWLIVIPPFPSKNTKYQSSKIILECDVGSTLAFWCVLGYIGVLACMCFVLAFLARKLPGNFNEAKYITFSMLIFCAVWIAFIPAYVSSPGKYTVAVEIFAILSSSFGLLFCIFAPKCYIILLKPEKNTKQNIMGK
>LOCXPOlfC44.131.HIT1.OlfC.2R.842.ANF_receptor.exons8.CM030263.1.Polyodon_spathula
IYELDKLNQTSSYQLCLGNFELPGFHADGDIIIGGLFPIHTRLVVPELNYTHKPAALGCQGFSSRTFRRAQTMRFAIKEINENPSLLPNITLGYMIYDLCNTHVAAVRAAFSVLNGIKEVSSMMCSAASPVKVIITSFSAIVSNTLEPFKIPLISYASTCACLSNRNNYPHFFRTIPSDYYQVKAIVQLVKHFGWTWVGGVYEDTGYGIFAFEQLSKEFKKNGVCLAYCEMIPKVYSRKRILEILDIMKKSSAKVVISFADEGQLSTLLTEYVQQNITGIQWIASEAWITASVFSSREFYPTLGGTIGFAIRRGEIPGLKDFLLQVHPSLYPDNALVKDLWNTMFGCAFQPSNTTDQSMSKLPLCTGHESLEEKYSEYTDVSSLRFSYNVYKAVYAFAHSLHNLINCEPGKGPFDNFTCADISNIEPFQLQHYIQEVSFTMLGEQINFDNNGDTPASYDLINWQRDTDGTIRFVTVGLYDVSKGVGKELVINEKTLHWRILLINVPRSVCTESCPPGTRKAVLRGEPLCCFDCLPCADGEISNQTDSIECIQCPMDFWSNAQRTECIPKEIEYLTYDEMGVTLTVIALSGACLTIGVLAVFLYYKNTPIVRVNNSELSFFILLSLTLCFLSSIAFIGEPANWSCMFRHTVFSITFSLCISCILGKTIVVLMVFKATQPGSTIMKWFGPTQQRIMISACTSVQIIICAIWLIAMPPLPTKNTKYQSSKIILECDVGSTLAFWCVLGYIGILACMCFVLAFLARKLPGNFNEAKYITFSMLIFCAVWIAFIPAYVSSPGKYTVAVEIFAILSSSFGLLFCIFAPKCYIILLKPEKNTKQYIMGK
>LOCXPOlfC45.139.HIT1.OlfC.2R.878.ANF_receptor.exons7.CM030263.1.Polyodon_spathula
FSIGLFVIFQILSNVSAESTCKLKAKFNLNGFKDTEKKKVIVGGMFPIHYRLAALNASSTSMPVSVSCEGFNYRTFRWAQTMRFAIDEINKREDILPNTDLGYVIYDSCFTISKAVEGTLTYLTGQDEAVPNYRCSSGAPLAALLGTGGSALSIATARILGLYYFPQVSYGSSCTVLSDKFQFPSFLRTIPNDDFQSKAMANLVVYFGWTWVGTIAADDDYGKYGIKLFKEEVEKAGVCISFSETLPKLYSRETILNIVETVKRSTANIVVVFAADVDLSPLIEELIIHNITDKTWIASEAWVTSALISKPEYYSALGGTLGFAIRRAQIPNLKEYLLNINPLESPDPLIGEFWQRAFNCTLEEMHAVENIQLCTGLEKLDKINNTYSDVSQLRFTYSVYKSVYTVAHALHDMETCIPGEGPFTGQTCANISNFEPWQLMYYLKHVRFTALDGEVVSFSNEGDVPAVYDILNWQRNPDGTISYVQIGKYNSTAPAGSEMTINNGSIVWINDKVQAPRSVCSESCQPGTRKGIRQGEPVCCFDCIPCADGEISNETDSRECIQCGEDYWSNTNRDACVAKEIEFLAYDEALGITLIAVSAFGACIAIAVAVIFLVYRNTALVKANDAVLSFFIQFSLVITFLSSIIFVGEPVKWSCMTRQVSLALGFCVCLSCIMGKTIVLMFTARAAKSKNPEKINSEPIKPIHQRIIALTCILIHACACTVWLVLAPPYPVKNTASQNIKILLECDEGSIIFICCIFGYDVLLALLGFVFAFMARKLPDNFNEAKFVTFGMLVFFIVWISFVPAYLSTRGKFMVAVEIFAILASSFGLLACIFIPKCYIILLKPERNTEALVRSKPKMNDTSAPGTSASITSELNST
>LOCXPOlfC46.147.HIT1.OlfC.2R.827.ANF_receptor.exons7.CM030297.1.Polyodon_spathula
GSLRREGVMVEGDVIIGGTFGVHENKMFPEINYTQQPQPAQCQSFSFRNYRWLHAMIFAIKQINENPKLLPNISLGYGLYDSCDVIPRGLEGAMWLVSGQDELVPNYRCHDSAPLAAIVGDSASSVSIPMARLLGLYGYPQISYFSTAPMLSDKREFPSFFRTIPSDVVQGKGLAHLASRLRWTWVGVLTDDDDYGQGIAREFQQEALRLGICVEFVEVVPILYSPSRTQRLVKVIKASTAKAIAVFSWKTYLYPVMEEIQRQNITGKAWLASEAWSTAQALSDNRVFEMLTGTIGFAIHRGTLPGFKDYLLAVHPFKNPQDIFLRLFWEQAFECSWQEGGAGVRLCTGSEDLAALKNIFLDVSSLRLTYNTYNAVYAVAHALHDLQACTPGEGPFGDGACANVKDFKPWQLLHYLHRVRFRNPEGEEVYFDDNGDPPAVYDIVNWQPTPTGDIHYVKVGSYDFRSPPGQELSLDESAIVWPGGESQVPRSVCSESCLPGWRTALRRGQPVCCFDCIPCSVGEISNQTDSTKCLRCPSDQWSNAQQDACVPRLVEFLSYEEPLGATLAFLAVLASLLPASVLGVFLRHRHSPIVKANNRQLSYVLLCALTLCPLCSLVFIGRPSPASCMLRQTAFAIVFTLGVSCVLAKTIMVVIAFKASIPGSGLRKWVGSRLPNTVASVGTLVQVGICGAWLGFASPYPEDNTATHMAKIVLECNEGSALAFWCMLGYMGVLASVSFVVAFLARRLPDSFNEAKFITFSMLVFVSVWLSFIPAYISTGGKYMVAVEIFAILSSSMGLLACIFFPKCYVILLRPERNTRDHLMGKG
>LOCXPOlfC46.149.HIT1.OlfC.2R.727.ANF_receptor.exons9.CM030297.1.Polyodon_spathula
GSVKGRGFSAEGDIIIGGIFPVHYNKVFPDTPFTELPGPTRCEIFSQRSYRWVQTMVFAINEINQNANLLPNLTLGFGIYDTCGAVHRGIEGTLWMMSGQEVLVPGYRCLPGTPLAAIIGDAGSRISLAIARILGLYSYPQISYFATVPQLSDRRQFPSFFRMIPSDNFQVQGLVRLTQHFGWSWLGLLASEDDYGQMGGQILQKELQQSGACLAFYETVPLLYDKRKIQRIVQVVKSSSANAIIVFTFESFLMPVVVEMARQNVTGKVWVATEGWSTSYNLAKRELLKTMDGTIGFAIRRADIPGLREHLLSVSPNSPTGNTNSLFWEEMFKCKWPDIQNNLGGSQQLCTGQESLSQLGIITAYSDVSNLRISYNVYNAVYAAAHALHDLHSCQPGEGPFANGGCANIRDFEPWQLLHYIKKVRFNNNAKEEVHFDENGISPTRYDILNWQKTPTGDIRYVKIGSFDYSAPSGQDLEINENAVIWNGGQTQAPVSVCSESCPPGSRKAALRGQPVCCFDCIPCSEGEISNHTDSTECLHCPDSFWSNKQRDSCIPKVVEFLSYNEPLGAVLASLSVLASLVPASTLALFLWHHHTPIVKANNRQLSYVLLCALVLCPLCSLIFIGQPSPASCMLRQTAFGIIFALSVSCVLAKTVLVVIAFKASIPGSSLHRWVGTRLPNFIACLGTIIQVGICGTWLGAAPPFPENNIKSQIGKVILECNEGSAL
