# Supplementary material for: Expanded olfactory system in ray-finned fishes capable of terrestrial exploration
Source: BMC Biol. 2023 Jul 31;21:163. doi: 10.1186/s12915-023-01661-8 (PMC10392011; doi:10.1186/s12915-023-01661-8)
Supplement: Supplementary file 3 — Additional file 3: Data S1. Protein sequences and genomic coordinates of OLF genes. FASTA and General Feature Format (GFF) files containing the protein sequences and genomic coordinates for all identified OLF genes in this study. [file 12915_2023_1661_MOESM3_ESM.zip › PROTEINS/Proterorhinus_semilunaris.OLF_genes.fa]

>LOCXPSichOR4.2-eta.305.367.HIT1.OR.1R.286.7tm_1.exons2.CM038344.1.Proterorhinus_semilunaris
RDDLNNAILKNVVTVGLCFCIICINSVLVHIFVKHETFNQNPRYILYIQLVSNDILLLSQLIVLYIMSYTVFTLNASLCMVLIVLAVCPNMNGPMILAIMSVECYFAVCHPLHHSHICTVRKTYIVTGFVWAVSILTILPDFFVSLATEPADFFHKRVFCLRSTVFRHPHLMQKSELLYAVLFVLVWLTLLYAYSKILFAAQSAGTDGKKARNTILLHCVQLILSMLTYLSNSILTGLSYLFPNSNLAIRFWVVIFINIMPRLISPLVYGLRDKAFRKYIQYYFLC
>LOCXPSichOR4.2-eta.305.379.HIT1.OR.1R.300.7tm_1.exons2.CM038344.1.Proterorhinus_semilunaris
MNFSSNNSTSVVVRDNLVTAIMKNVITVTLCLSINYINATLVYIFARHEIFNMNPRYILYIHLVINDIILMTLLSLIQVLSYIIYTFHAWLCMLFLIFALPANVNNPMTLAIMAIECYVAVCFPLRHAQICTVKKTYIVIGFIWLISAQSVLPDVFVALANEDLDFFHSRAFCQRKGIFRKSDIEQKDTAFNAVLMAIVWLTLIYTYFKILLTAKSASADAKKARNTVLLHSFQLMLSMLTYWYTPLTLGLLYIFPQSILAIRYFVTIIANVMPRLVSPLVYGIRDKTFRRYLKMYMFCE
>LOCXPSichOR4.2-eta.305.391.HIT1.OR.1R.284.7tm_4.exons2.CM038344.1.Proterorhinus_semilunaris
GIVNNVITVALCIFINYINATLVYTFFRHEMLKNNPRYVLYIHLVINDITLMTMLTLMQLLVYYFLVNVSLCILLVLLASAADFNNPLTLVFMALECYIAVCYPLQHSRICTLKKTYFVIAFIWFICALNLLPDVFSAWATEPPEFFLSPVLCLKVNVIRMPYVAEKDTIVEAVLMALIWLTLIYTYLRILFTAKSAAADARKARNTVLLHSFQLLLSMLAYVYFVILISLVSLFPSSHRAIRMVLTILINIMPRLISPLVYGLRDKTFRKCLKQHIFCAKAVQ
>LOCXPTilORs.W240.305.402.HIT1.OR.1R.286.7tm_1.exons2.CM038344.1.Proterorhinus_semilunaris
EDLKQAAVLNNLIAVAFCLIINYVNATMVYTFLKHEMFKATPRYILFIHLVINDIILMNLLTLLHLLSYIVFTLNVPLCIVVVLLSIAANYNSPMTLAVMSLECYIAVCYPLRHSQICTVKKTYIVIACIWLINALDLLPDVFISLAIEPLKFFHSRVWCGKDRVLRHSYTIEKDKIFDAVVMALVWLTLIYTYLRILFTAKSAAADARKARNTVLLHSFQLLLSMLTYVYLVMLYLLQSMFPSSQRAIRFALTVIINIMPRIISPLVYGLRDKTFRKYLKQHVFC
>LOCXPSichOR4.2-eta.305.411.HIT1.OR.1R.284.7tm_4.exons2.CM038344.1.Proterorhinus_semilunaris
GIVNNVITVALCIFINYINATLVYTFFRHEMLKHNPRYVLYIHLVINDITLMTMLTFLQLLSYYFLVNVSLCILLVLLASAADFNNPLTLVFMALECYIAVCYPLQHSRICTLKKTYFVIAFIWFICALNLLPDVFSAWATEPPEFFLSPVLCFKVNVIRMPYVAEKDTIVEAVLMALIWLTLIYTYLRILFTAKSAAADARKARNTVLLHSFQLLLSMLAYVYFVILISLVSLFPSSHRAIRMVLTILINIMPRLISPLVYGLRDKTFRKCLKQHIFCAKAVQ
>LOCXPSichOR4.1-eta.305.422.HIT1.OR.1R.299.7tm_4.exons2.CM038344.1.Proterorhinus_semilunaris
ASGNVTVVIMYRDSLVKAVTKNIIVVVLSIFINYINVSLIQTFRKHQIFYTNPRYILFCHLVVNDMIQVTLTVSLFVVSYILYKINVSVCCAFILMALFTTENTPLNLACMAVECYIAICLPLRHTQICTVKRTLVLIGLIWLTSVISVLPDLFITLATVPITFFRSEVFCLRETAFQNPVVLQKRDITYMLYMVLVWLIIIFTYFKILFTAKAASIYAKKARATIILHGFQVLLCMAAYAEHTLKQMLKQWFPRNYPDSLFACYILFQMLPRSISPMIYGVRDKTFRKYLRRHLLCRV
>LOCXPSichOR4.7-eta.324.218.HIT1.OR.1R.290.7tm_4.exons2.CM038344.1.Proterorhinus_semilunaris
SSQDSFNNAIIKNFIVIALGLTINYINGTLIHTFRKHQILYAKPRFVLFIHLVINDMIHLTTAVTLFVTSYVFQKINGTLCCIILSFAIFTTQNSPLNLAVMALQCYITICFPLRHSEICTMKRTYIAIAWIWAMSSIAILPDICLVVAMDYGKLFTSTIYCERDNLLRHPVSKKKREVLYSIYLVAVWIVLFYTYLHIFFVAKAARSDGDMKKARNTILLHAFQLLLCILTYVYHLIAKLVVYLFPHNYQDAIFVTYIFIQMLPRFVSPIVYGVRDQLFRQKLKTHIFC
>LOCXPSichOR4.7-eta.324.230.HIT1.OR.1R.290.7tm_4.exons2.CM038344.1.Proterorhinus_semilunaris
SSQDSYNNAVIKNFIVITLGLTFNYINGTLIHTFRKHQILYANPRYVLFIHLVINDMIHLTTAVTLLFSSYVFQKINGTLCCTIISFAVFTTMNSPLNLAVMALQCYITICFPLRHSEICTMKRTYIAITWIWAMSSIAILPDICLVVAMDYGKLFTSTIYCERDNLLRHPVSKKKRDVLYSIYLVAVWIVLFYTYLHIFFVAKAARSDGDLKKARNTILLHAFQLLLCILTYVFHLIVRLLVYLFPHNYQDVIFVSYIFIQILPRFVSPIVYGVRDQLFRQKLKNHIFC
>LOCXPSichOR4.7-eta.324.241.HIT1.OR.1R.290.7tm_4.exons2.CM038344.1.Proterorhinus_semilunaris
SSQDSYNNVVIKNFIVIALGLTINYINGTLIHTFRKHQILYKNPRYVLFIHLVINDMINLTTAITLLFSSYVFQKINGTLCCIFLSFAIFTTQNSPLNLAVMALQCYITICFPLRHSEICTMKRTYSAIAWIWAMSSIAILPDICLVVAMDYGKLFMSTIYCERDNLLRHPVSKKKHDVLSSIYLVAVWIVLFYTYLHIFFAAKAARSDGDMKKARNTILLHAFQLLLCILTYVFHLIVRLLVYLFPHNYRDAIFVSYIFIQILPRFVSSIVYGVRDQLFRQKLKKHIFC
>LOCXPSichOR4.7-eta.324.257.HIT1.OR.1R.302.7tm_1.exons2.CM038344.1.Proterorhinus_semilunaris
MNSSSSGQNASTVVRYPDSYSVAMGKNVTVVLLGIIINFLNGTLIHTFRNHQAFYLNPRYILFIHLVVNDMIQLTTSISLFVFTYVFFRINTIFCCFILGFATFTTLNSPLNLAVMAGECYIAVCFPLRHSQWCTVKKIYILIACMWILSILSILPDIFYLAAANPAMFLSTVVCEQMYFFKNPVLIKKREVTFNMYLAGVWLVLIYTYLQIFIAARLAKTTKNNAKKARNTILLHSFQLLLCMLTYVFPTIQEIIFVLYPEIFLHFLFVSFIFLQILPRFLSPMVYGLRDKTFRQQLKKYL
>LOCXPSichOR4.9-eta.317.282.HIT1.OR.1R.290.7tm_4.exons2.CM038344.1.Proterorhinus_semilunaris
SSQDSYNNVVIKNFIVIVLGLTINYINGTLIHTFRKHQILYANPRYVLFIHLVINDMINLTTAITLLFSSYVFQKINGTLCGILLSFAVFTTQNSPLNLAVMALQCYITICFPLRHSEIFTMKRTYIAITWIWAMSSIAILPDICLVVAMDYGKLFMSTIYCNTDNLLRHPVSKKKREVLYSIYLVAVWIVLFYTYLHIFFAAKAARSDGDLKKARNTILLHAFQLLLCILTYVYHLIVRLLMYLLPDNYRDAVFVAYIFIQMLPRFVSPIVYGVRDQLFRQKLKKHIFC
>LOCXPSichOR4.7-eta.324.320.HIT1.OR.1R.299..exons2.CM038344.1.Proterorhinus_semilunaris
MNSSSSGQNASTVVRYPDSYSVAMGKNVTVVLLGIIINFLNGTLIHTFRNHQAFYLNPRYILFIHLVVNDMIQLTTSISLFVLSYIFIRINTIFCCFILGFATFTTLNSPLNLAVECYIAVCFPLRHSQWCTVKKIYILIACMWILSILSILPDIFYSAAVNPAMFLSTVVCEQMYFFKSPVLIKKREVTFNMYLAGVWLVLIYTYVQIFIAARSAKTTKNNAKKARNTILLHSFQLLLYMLTYVYSTVQNIMYNLFPKIFLHFMFVWFVLLQILPRFLSPMVYGLRDKTFRQHLKKYL
>LOCXPSichOR4.8-eta.324.335.HIT1.OR.1R.290.7tm_1.exons2.CM038344.1.Proterorhinus_semilunaris
HDTFSSTIVKNCLVMALGVAINFINGTLILTFRKHQVFHTNPRYILFIHLVINDIIQLTTSILLFTLSYFLNINAFLCCIIVTFATLTTLNSPLNLAVMAVECYIAVCFPLRHPELCTVKKIHILIACIWAISTLSILPDILFVMTTNSANRLFFYTFICSTNSLLPNAVFTKKKEIIYMLYLVGVFLVLVYTYFQIFIAAKSNRSVKESDTKKARNTILLHGFQLLLCLSTFVYPMVLQSIFTLFPRNFLNVIFVWYVLVQILPRLISPIVYGLRDSFFRQHLKQYLLC
>LOCXPSichOR4.1-eta.305.341.HIT1.OR.1R.299.7tm_1.exons2.CM038344.1.Proterorhinus_semilunaris
MNVSGSNATVVVVRDALQPAILKNVITVALCILINYINASLVYTFIRHEILKMNPRYILYIHLVINDIILLTILTLIQVLSYIVLTLNVSLCILLVLLGMAANFNNPMTLAVMALECYIAVCYPLRHSQICTVKKTYIAIVFIWLVSAVYLVPDLFVAWASEPLEFFRSHVVCIRANVLRLPYVREKDKIFDAVLMAIVWLTLFYTYVRIIFTAKAAATDARKARNTVLLHSFQLLLSMLTYVYFVIFYGLLTLFPNRAGDIRYAITIIINIMPRLVSPLIYGLRDNCFRKYLKHHMFC
>LOCXPTilORs.W240.305.345.HIT1.OR.1R.286.7tm_1.exons2.CM038344.1.Proterorhinus_semilunaris
EDLKQAAVLNNLIAVAFCLIINYVNATMVYTFLKHEMFKATPRYILFIHLVINDIILMNLLTLLHLLSYIVFTLNVPLCIVVVLLSIAANYNSPMTLAVMSLECYIAVCYPLRHSQICTVKKTYIVIACIWLINALDLLPDVFISLAIEPLKFFHSRVWCGKDRVLRHSYTIEKDKIFDAVVMALVWLTLIYTYLRILFTAKSAAADARKARNTVLLHSFQLLLSMLTYVYLVMLYLLQSMFPSSQRAIRFALTVIINIMPRIISPLVYGLRDKTFRKYLKQHVFC
>LOCXPSichOR4.7-eta.324.350.HIT1.OR.1R.296.7tm_1.exons2.CM038350.1.Proterorhinus_semilunaris
EGGQRVLHEVLPEGLVPQPVQDGADEAREHHHEHVHGEGDVHDVAQEPGRQEPEQQMVHVGQRAEEQLDAVEQEGLLRLPGPGVGRSRREEDVAVRVDEDDPDARQVHVVLDVPLQHDHGVSEHRGPLAVHGGREERDGSGGRHDEDVRQDDEGAEEPDAPDLDVGALDGAELGVAQREAHGHVALRRHGGQREGRGVRGQHAQRQQEDAEPADHLTSVEAQHEHERRQEELQRVVQDQVDEQDVARVRVEDLVFPVGVHQSPVDVADDQRQRHHEDVFGQRRLEAVSVNEHRRSI
>LOCXPSichOR4.7-eta.324.350.HIT1.OR.1R.296.7tm_1.exons2.CM038350.1.Proterorhinus_semilunaris
NGSAVLIYRDGFESALAKNVFVVALALVISYINGTLVHTYRKHQIFYSNPRYILFIHLVLNDSLQLFLSSLMFVLSFYAREMVCWLCVLLLSLSVLTTHATPLTLAAMAAECYVSVCFPLRHAQLCTVQRTYVQIGGIWLLCSLVILPDVFIMAASRPVAFFTTTMYCERTAVFGHPVVVLKRDVQYNMYLSGVWVVLVYTYCHIFFASRASHARSRKAQKTLLLHGVQLFLCTLSYVDHLLLRFLASWFLRYIVHIAFAVYVLVMMLPRLISPILYGLRDKTFRQHLVKDTLPTL
>LOCXPTaruORUn.14-delta.315.360.HIT1.OR.1R.292.7tm_4.exons1.CM038353.1.Proterorhinus_semilunaris
LLFLSGFDFSAWQRAVLFVLVLLWYSLIVAGNVAIIVLVVVERSLHAPMYVFLCSLCVNALYGTLGFFPKFLVDLLRASRPSITYSACLVQGYVLHSSTCGDFSILTLMAYDRYVAICRPLTYHTLMSRTRVCVLVLASWLVPLLAMFMNTATLMGRRLCGERIGRIYCVNWMVHALTCTPPQENTAVGYFNMLFYFGHFLFVLWSYLYLVLTCLKSREGTRRFMNTCVPHMMSLCMFVCSVLLDLLYMRFGSSRLSPHASNFFAIEFLLVPPLVNPLIYGLKLSRIRLRLL
>LOCXPDilaOR15.7-delta.313.212.HIT1.OR.1R.298.7tm_4.exons2.CM038353.1.Proterorhinus_semilunaris
MDNASSITVFTMSGLSGIGKFRIPLFVATLLFYCLIWMTNVTIIVIIIMDRNLHEPMYIFICNLCINALFVTAGFYPKFLIDLLSSAHVISKAGCLLQGYVIHGFLGADYSILLLMAFDRYVAICRPLVYHSIMTRQRVSVLIFFAWFIPLKLIAIGSITTSNERLCGSHIPKIYCINYLVNRIACAPSIAAVAVCTFNYTFFVCQLLAIVWSYVHIIKSCTHSKENHVKFMKTCLPHLICLIIFFGSLFFDLMYSRFGSDLVSDNVKNFMAIEFLIVPPLSNPLIYGLKLTKIRNRL
>LOCXPSichOR9.37-delta.316.238.HIT1.OR.1R.296.7tm_4.exons1.CM038354.1.Proterorhinus_semilunaris
NTSLSYFILGVYLPLGNLRYLCATLLVVLYVLILFLNSFIIVVIILKRSLHEPTQLFLCSLFLNEIFGSSNVFTLLLHQTFKDVHTVSVAHCFLQLFCLYTYANVELFNLAVMSYDRYVAICHPLQYRAIVTMNKAALMVVLIWVYSFTRCLITISISLQLTLCSNFIDHLFCHNYLIVRLACSDTQINNIYGYVASTLSLILPLLPIFFSYTCILRVALGRPQRGQKAIHTCIPHIVSLLNFALGSFLEILQTRFQINSVAMRILLPLYLIVLQPVLNPLMYGLKTSAIRRASKH
>LOCXPGaacOR1.18-delta.317.266.HIT1.OR.1R.297.7tm_4.exons1.CM038354.1.Proterorhinus_semilunaris
FQFDLTLNNFVIPAGGKYPIFFSGLLIYLFCVFCNATVLLLIITQPKLHKPMYMILFSLPLNDLIGISAMLPKVLSDIVTESHRVSYPLCVLQGFLLHMYGGGVLFILAAMSFDRYVAICMPLHYSSVMTAKAITCIISLVWGLDLALVTLLFSLQSRLPKCRSVIMNVFCDNPSLLKLTCGNTFLNNVIGLFNTAILQAISVSVQGFSYVKILITFMATRRSGTKNKAVNTCVAQLVIFVLFEIVTTFTILSHRFQNVSPELQKIMGMLIFLVPPLLNPIVYGLYTNEIRSTLLQI
>LOCXPTilOR.E079.330.284.HIT1.OR.1R.287.7tm_4.exons2.CM038354.1.Proterorhinus_semilunaris
HSGGLLGPGALEMAVLHAGAVRVCSDRGVQPAAGGGDRAEAPPPPAHVHLPLQPLRQRAPGQQRLVPVPDVPAAPGRAPCAVRSVFPADLLHLPVRLRRPLHARRDGVGPLPGDLPAAAVPLPDDAEAGGAVARSVVAGPGVGHHGAGLPERVSASVQLRDPEALLWELLHREAGVFLHTPAERVRAAVRGAGARLPARPHPPHVRAHLRRVPARREAHTPESAPHLWTSPGLHHQLHLRLLLRGRHEPLRPQRPPGGSTGVPVALLHHLPAALHAAHLRAQHGGAA
>LOCXPDilaORUN.32-delta.312.287.HIT1.OR.1R.298.7tm_4.exons1.CM038355.1.Proterorhinus_semilunaris
SSSLLQLEGLPLSDHSRLPVFTLFLVSYVFIMVANVGNIVLILSERSLHQPLYLLLCNLSINDIIGGTHIIPRLLSDMLRSPSERIISYPECVTQAFVTHVFATASHTVLMIMAFDRYVAICDPLRYSSIMSGKMLLKLTAFAWGVAIVLVSVLIGLSVRLTRCRALITNPYCDNASLFKLSCESTLINNIYGLLFTVLLMSASIGSMLLTYSRITVVCLRGCSCSLNRRALQTCSTHLLVYLLLLLSGVIVIVLHRFPQLAYYRKMAAILLFTVPGSVNPIIYGVQSREIRSAWARA
>LOCXPDilaORUN.32-delta.312.288.HIT1.OR.1R.279.7tm_4.exons1.CM038355.1.Proterorhinus_semilunaris
DSLVLLLEGLSMDSPGAAISTFLIILFAYTFVLLSNVTISLLILLNHSLHQPLYLLYLNLSFNDLLSNTVVIPSILADLLRAPSLRTIHLYSCVIQAFLTNLTTVAGHTILMIMAFDRYVAICKLLQYSALMTGRTVVRLVVWAWACRTLVSGLYCNNTGLFKLSCENTYINNIYGLFYTVVLFSSSIGSMVLTYSKIMVICLRSKNASLNRRALQTCSTHLLTYLVFLFNFVLISVFHRFPNLTLERKFISIMYHLLPSGVNPLIYGLQSTEIRRSLS
>LOCXPDilaORUN.32-delta.312.289.HIT1.OR.1R.297.7tm_4.exons1.CM038355.1.Proterorhinus_semilunaris
DSSVLLLEGLSLDSPGTALSTFLIVLFAYTFVFLSNVTISLLILLNHSLHQPLYLLYLNLSFNDLLSNTLIIPRLLVDLLRAPSLRTIHLYSCVIQAFLTHLTIAAGHTILMIMAFDRYVAICKPLQYSALMTGRTVVRLVVWAWGMAFIFVAVLIGLTLRLTRCRLLVSGLYCNNAGLFKLSCENTYINNIYGLFFAAVLFSGSMGSMVLTYSKIMVICLRSKNASLNRRALQTCSTHLLTYLVFLFDGFLIIVFHRFPNLTQERKFVTIMYHLLPSSVNPLIYGLQSTEIRRSLS
>LOCXPDilaORUN.32-delta.312.292.HIT1.OR.1R.293.7tm_4.exons1.CM038355.1.Proterorhinus_semilunaris
DSLVLLLEGLSMDSPDAALSTFLIILFAYTFVLLSNVTISLLILLNHSLHQPLYLLYLNLSFNDLLSNTLIIPRLLVDLLRAPSLRTIHLYSCVIQAFLTHLTIAAGHTILMIMAFDRYVAICKPLQYSALMTGRTVVRLVAWAWGVAFILVAVLIGLTLRLTRCRTLVSGLYCNNAVLFKLSCENTYINNIYGLFYTAVLFSSSIGSMVLTYSKIMVICLRSKNASLNRRALQTCSTQLLSYLVFLFNFVLISVFHRFPNLTQERKFISIMYHLLPSGVNPLIYGLQSTEIR
>LOCXPDilaORUN.32-delta.312.293.HIT1.OR.1R.297.7tm_4.exons1.CM038355.1.Proterorhinus_semilunaris
DSSVLLLEGLSLDSPGTALSTFLIVLFAYTFVLLSNVTISLLILLNHSLHQPLYLLYLNLSLNDLLSNTLIIPRLLVDLLRAPSLRTIHLYSCVIQAFLTHLTNSTGHTILMIMAFDRYVAICKPLQYSALMTGRTVVRLVVWAWGVAFILVAVLIGLTLRLTRCRTLVSGLYCNNAGLFKLSCENTYINNIYGLIYTAVLFSSSIGSMVLTYSKIMVICLRSKNASLNRRALQTCSTHLLSYLVFLFDGFLIIVFHRFPNLTQERKFVTIMYHLLPSGVNPLIYGLQSTEIRRSLS
>LOCXPDilaORUN.32-delta.312.294.HIT1.OR.1R.297.7tm_4.exons1.CM038355.1.Proterorhinus_semilunaris
DSSVLLLEGLSLDSPGTALSTFLIVLFAYTFVLLSNVTISLLILLNHSLHQPLYLLYLNLSLNDLLSNTLIIPRLLVDLLRAPSLRTIHLYSCVIQAFLTHLTSAAGHTILMIMAFDRYVAICKPLQYSALMTGRTVVRLVVWAWGVAFILVAVLIGLTLRLTRCRTLVSGLYCNNAGLFKLSCENTYINNIYGLFFAAVLFSSSMGSMVLTYSKIMVICLRSKNASLNRRALQTCSTHLLTYLVFLFDGFLIIVFHRFPNLTQGRKFISIMYHLLPSSVNPLIYGLQSTEIRRSLS
>LOCXPCyseOR19.18-delta.315.295.HIT1.OR.1R.298.7tm_4.exons1.CM038355.1.Proterorhinus_semilunaris
MENHTLNSPMLLLEGFSLSPRLSLGVWAFIFLSFLFIMVANGLVVSAVIADHRLHQPMYLLFCNLAINDIVANINVLPRVLLDMLRPPSERVITYPECVYQAFTAHLVATGVRAILMIMAFDRYVAICHPLRYSQIMTHRTLARLIVSAWTVTLVLVSVLLGLTIRLSRCRLLVVGLYCSNGALFGLSCESVVVNNIYGLTYTAVLYVFSVGSMVLTYGSITIVCMRSHTLNRKALQTCISHLLVYLLSLFSGLVTIMFTRFPQARQERHLASLMYFIVPASLNPLIYGLPSKAIRNF
>LOCXPCyseOR19.18-delta.315.297.HIT1.OR.1R.298.7tm_4.exons1.CM038355.1.Proterorhinus_semilunaris
MENHTLNSPMLLLEGFSLSPRLSLGVWAFIFLSFLFIMVANGLVVSAVIADHRLHQPMYLLFCNLAINDIVANINVLPRVLLDMLRPPSERVITYPECVYQAFTAHLVATGVRAILMIMAFDRYVAICHPLRYSQIMTHRTLARLIVSAWTVTLVLVSVLLGLTIRLSRCRLLVVGLYCSNGALFGLSCESVVVNNIYGLTYTAVLYVFSVGSMVLTYGSITIVCMRSHTLNRKALQTCISHLLVYLLSLFSGLVTIMFTQFPQARQERHLASLMYFIVPASLNPLIYGLPSKAIRNF
>LOCXPTilOR.K138.313.300.HIT1.OR.1R.292.7tm_4.exons2.CM038355.1.Proterorhinus_semilunaris
MDNTTWDLDVLLLEGLSVAPGYSLPVFMALFLTYVSILVMNVGLVLLIFTERSLRQPMYLLFCNLMLNDVFLATATVPHTLLDVAAAAVQRKISFVFCALQAFCVNFTGSTVHTVLMVMAFDRYVAICNPLRYSSIMSTRMVVKLSLAAWGTTFVLVSILLGLTLRLSRCRRNIPSQFCDNASLFKLSCEDLTVINILGLAYTVLLLSSSLLTVVLTYFKIVCVCFHSRSLALNRKALHTCASHLSIYLYLLLASFVHVVLHRYPQFSDHKKMMAAVAAVLQPVLNTLIYGL
>LOCXPLeocOR3.34-delta.307.307.HIT1.OR.1R.294.7tm_4.exons1.CM038355.1.Proterorhinus_semilunaris
NLSEVTSIYLTGYYGMDKPKELYFILFLITYLLIILESVTMIGVVCVDKSLHEPMYILISNLAVNGLYGATALLPALLSNVLSRSREISLALCQTQLYAIHTYAITEFTILAAMSYDMYIAVCFPLTYHTIMPQRVFKLVILTWIYPLATFVVVFGITVRMKFCGKSIDKVYCLNYLLVQLSCTDTTVANIVGVLSVALYSFPQIIMVIFSYVQILRVCVKSNSSQNRFKALRTCVPHILSISNYSVGCFFEIAQGRFKNTFSYQTKLFLALYFLIFPPILNPVIYGLGTRVIR
>LOCXPOR1.155.HIT1.OR.2R.330.7TM_GPCR_Srx.exons4.CM038344.1.Proterorhinus_semilunaris
DAQYRMLNSTSSLETLVSNSSAPGTAVFIPIDSFSNALAKNIMAMLVWLALSIINGSMVHTFLRRSLFYENPRYIMFICMVINDAVQLSLVTALYVVSYIFRKIHASVCCMLIMIAVLTTRSTPLILAGMALERYVSICFPLHYSQICTVPRTLLLIGIILILTATPPVTDLLITVGKEPPGFFHAAIFCDHSLLFRDRSIYYKNCVFDGTYLSFVALTLVYTYCKIMLTARAASLGLASVKRARNTVLLHGAQLLLCMLAFVVPSLQAALISLFPWLSLEIRYIFFLVVYIIPRFLSPVIYGFRDEQFRKYWTKYLSCGWDGLHRVRPL
>LOCXPOR5.283.HIT1.OR.2R.302.7tm_1.exons2.CM038344.1.Proterorhinus_semilunaris
MNSSSSGQNASTVVRYPDSYSVAMGKNVTVVLLGIIINFLNGTLIHTFRNHQAFYLNPRYILFIHLVVNDMIQLTTSISLFVFAYVFFRINTIFCCFILGLATFTTLNSPLNLAVMAVECYIAVCFPLRHSQWCTVKKIYILIACMWILSILSILPDIFYLAAANPAMFLSTVVCEQMYFFKNPVLIKKREVTFNMYLAGVWLVLIYTYVQIFIAARSAKTTKNNAKKARNTILLHSFQLLLCMLTYVFPTIQEIIFVLYPEMFLHFLFVSFILLQILPRFLSPMVYGLRDKTFQQQLKKYL
>LOCXPOR6.307.HIT1.OR.2R.302.7tm_1.exons2.CM038344.1.Proterorhinus_semilunaris
MNSSSSGQNASTVVRYPDSYSVAMGKNVTVVLLGIIINFLNGTLIHTFRNHQAFYQNPRYILFIHLVVNDMIQLTTSISLFVLSYIFFRINTIFCCFILGFTTITSLNSPLNLAVMAGECYIAVCFPLRHSQWCTVKKIYILIACMWILSILSFLPDIFYLAAANPAMFLSTVVCEQMYFFKSPVLIKKREVTFNMYLAGVWLVLIYTYVQIFIAARSAKTTKNNAKKARNTILLHSFQLLLYMLTYVYSTVQNIMYNLFPKIFLHFMFVWFVLLQILPRFLSPMVYGLRDKTFRQHLKKYL
>LOCXPOR9.156.HIT1.OR.2R.302.7tm_4.exons1.CM038345.1.Proterorhinus_semilunaris
NSTPVSSFVLTAYFNLGSLRWLFFCALLLLYLLIIFSNVLLVCVIALNRSLHEPMYMFLCSLFINELYGSAALFPFLLVHILRDVHIVPAAFCFLQIYIIHGYAVIQLQTLACMSYDRYVAICHPLHYRTRMSQSKTAALVFLLWIYMLLLRGVSISLSSSLELCDNVINKVYCDNYPIVKLACHDTTVINIYGIVMTFNGIVYPFIVIFYTYLRILKVCWGGARRTRQKAVNTCAPHLASVLNFAVAAFFEILQGRFNMSHVPNMLRIFLSLYFLLCQPLFNPLIYGLVLTNIRLTCRGLL
>LOCXPOR128.171.HIT1.OR.2R.302.7tm_4.exons1.CM038345.1.Proterorhinus_semilunaris
NSTPVSSFVLTAYFNLGSLRWLFFCALLLLYLLMIFSNVLLVCVIALNRSLHEPMYMFLCSLFINELYGSAALFPFLLVHILRDVHIVPAPFCFLQIYVIYGYGVIQLHTLGYMSYDRYVAICHPLHYRTRMSQRKTAALVFIPWIYALLLEGVVIGLSSSLELCDNVINKVYCDNYPIIKLACHDTTIININGIVVTFIVIVYPFIVIFYTYLRILKVCWGGARRTRQKAVNTCAPHLASVLNFAVAAFFEILQGRFNMSHVPNMLRVFLSLYFLLCQPLFNPLIYGLVLTNIRLTCRGLL
>LOCXPOR11.182.HIT1.OR.2R.302.7tm_4.exons1.CM038345.1.Proterorhinus_semilunaris
NSTPVSSFVLTAYFNLGSLRWFFFCALLLLYLLIIFSNVLLVCVIALNRSLHEPMYMFLCSLFINELYGSAALFPFLLVHILRDVHIVPAAFCFLQIYIIHGYAVIQLQTLACMSYDRYVAICHPLHYRTRMSRNRMVALILFPWTYALLTIGVSISLSSSLELCGNNIDQIYCDNYPIIKLACYNTTIINIYGIATTFNAIVYPLIVISYTYLRILKVCWREEKRTRQKAVNTCAPHLASVLNFSIAAFFNVLQGRFDMSHVPKMLRIFLSLYFLLCQPLFNPLIYGLVLTNIRLTCRGLL
>LOCXPOR12.194.HIT1.OR.2R.302.7tm_4.exons1.CM038345.1.Proterorhinus_semilunaris
NSTPVSSFVLTAYLNLGSLRWLFFCALLLLYLLMIFSNVLLVCVIALNRSLHEPMYMFLCSLFVNELYGSAALFPFLLVHILRDVHIVPAAFCFLQIYVLQSYAVIQLQTLACMSYDRYVAICHPLHYRTRMSRNRTVALILFPWTYALLTIGVSISLSSSLELCGNNIDKIYCGNYLIIKLACYNTTIINIYGIATTFNAIVYPLIVISYTYLYILKVCWRGEKRTRQKAVNTCAPHLASVLNFSIAAFFDVLQGRFDMSRMPKMLRIFLSLYFLLCQPLFNPLIYGLVLTNIRLTCRGLL
>LOCXPOR13.214.HIT1.OR.2R.302.7tm_4.exons1.CM038353.1.Proterorhinus_semilunaris
MDTKVNISYITLGGFAEVAKYKFLYFFIMLIVFIIIICINVTVVCLIWMHQNLHEPMYIFIAALLCNSVLFSTVIYPKMLIDVLSEKQVITYSACLSQCFWYYAFSTSEFVLLAVMSFDRYVAMCKPLKYTTIMRSGTVKRLLVFAWLFPAVHVSLPIALNAETELCNLTLNGIFCNNLVNKLHCAISKVVTIFGVIILLNVTIFPVLFIVFTYAKIFVVTYRSCKEVRKKAAETCIPHLLVLINFTSLIIYEIVVVRVDFNISKTVRLIMTLQLVIYQPLFNPIIYGLKMKEISKHIKRLF
>LOCXPOR14.245.HIT1.OR.2R.299.7tm_4.exons1.CM038353.1.Proterorhinus_semilunaris
LNVTYIILDGYVDVEKYRALYFVIFFSAFVVIICSNSTIVCLILMHKNLHEPMYIFIAALLLNSILFSSAFYPKILVDILSEKQVVTYSTCLFQWYIFYAIGAAEFWLLMFMALDRYLAICKPLQYPSIMTKSRVNVLLTVAWTVPAFQIAASISTASQMKLCNFISWGIICNTTTHNLYCFPSAALKRWGLFTLVNSIFIPVIFNSFTYIHIFITANRRGPEARKKAMHTCVPHLVVLFNYFCLGSFDVLLSRVDGEFPKLGRFIMSVQLILYHPLFNPFIYGLKMKKISTHLQRILC
>LOCXPOR15.246.HIT1.OR.2R.299.7tm_4.exons1.CM038353.1.Proterorhinus_semilunaris
LNETYITLDGYVDLEKYRALYFIIFFTAFVLIICSNSTIVWLIWIQKNLHEPMYFFIAALLLNSVLFSSAIYPKILLDILSEKQVVTYSTCLFQWYIFYAIGGAEFWLLMFMALDRYLAICKPLQYPSIMTKSRVNVLLTVAWTVPAFQMAKLVSAASQRKLCHLISTGIICNSTTHKLHCFPSAALKSWGLFILVNFAFIPVITNCFTYIHIFITANRRGLEVRKKAMRTCVPHLVVLFNYFCLASFDVLLARFDGEFPKLGRFIMSLQLILYHPLFNPFIYGLKMKEISTHLQRILC
>LOCXPOR17.247.HIT1.OR.2R.299.7tm_4.exons1.CM038353.1.Proterorhinus_semilunaris
LNVTYIILDGYVDVEKYRALYFIIFFSAFVVIICSNSTIVWLILIQKNLHEPMYFFIAALLLNSILFSSSFYPKILLDILSEKQVVTYSTCLFQWYIIYAIGGAEFWLLMFMALDRYLAICKPLQYPSIMTKSRVNVLLTVAWTGPAFQCLITVSAASQRKICYFISRGIICNSTTHKLHCFPSAALKSWGLFVLVNSVFVPVIFNCFTYIHIFKTANRRGLEVRKKAMRTCVPHLVVLFNYFCLSSFDVLLARFDEEFPKLGRFIMSLQFILYHPLFNPFIYGLKMKKISTHLQRILC
>LOCXPOR17.248.HIT1.OR.2R.300.7tm_4.exons1.CM038353.1.Proterorhinus_semilunaris
LNVTYITLDGYVDVKKYRALYFIIFFSAFVVIICSNSTIVWLILIQKNLHEPMYFFIAALLLNSVLFSSAFYPKILIDILSEKQVVTYSTCLFQWYIIYAIGGAEFWLLMFMALDRYLAICKPLQYPSIMTKSRVNVLLTVAWTGPAFQCLITVSAASQRKLCYFISRGIICNSTTHKLHCFPSAELKSWGLFVLVNSVFIPVIFNCFTYIHIFITANRRGLEVRKKAMRTCVPHLVVLLNCFCLTTFDVLLSRFEGEFPKLGRFIMSLQFILYHPLFNPFIYGLKMKKISTHLQRILCR
>LOCXPOR18.250.HIT1.OR.2R.299.7tm_4.exons1.CM038353.1.Proterorhinus_semilunaris
LNVTYITLDGYVDLEKYRALYFIIFFSAFVVIICSNSTIVWLILIQKNLHEPMYFFIAALLLNSVLFSSAIYPKIFVDILSEKQVVTYSTCLFQWYIFYAIAVAEFWLLMFMALDRYLAICKPLQYPTIMTKSRVNVLLTVAWTWPAFQVGISVSAASQRKLCHFISRGIICNSTIFQLQCFPSAELKSWGLFILVNLVFIPVIFNCFTYIHIFRTANRRGLEVRKKAMRTCVPHLVVLLNYFCLGSFDVLLSRFDGEFPKLGRLIMSLQLILYQPLFNPFIYGLKMKKIHTHLQRILC
>LOCXPOR19.251.HIT1.OR.2R.300.7tm_4.exons1.CM038353.1.Proterorhinus_semilunaris
LNVTYIILDGYVDLEKYRALYFVIFFTAFVVIICSNSTIVWLILIQKNLHEPMYFFIAALLLNSVLFSSALYPKILVDILSEKQVVTHSTCLFQWHIFYAIAMAEFWLLMFMALDRYLAICKPLQYPTIMTKSRVNVLLTVAWTVPAFQVGITVSAASQRKMCHFIFRGIICNSTTHNLHCFPSADLKNWALFVLVNSVFVPVIINCFTYIHIFITANRRGPEVRKKAMRTCVPHLIVLFNYFCLISFDVLLSRFEEEFTKLGRFIMSLQFILYHPLFNPFIYGLNMKKIHTHLQRILCR
>LOCXPOR15.252.HIT1.OR.2R.298.7tm_4.exons1.CM038353.1.Proterorhinus_semilunaris
LNVTYITLDGYVDLEKYRALYFIIFFSAFVVIICSNSTIVWLILIQKNLHEPMYFFIAALLLNSILFSSALYPKILIDILSEKQVVTYSTCLFQWYILYAIGGAEFWLLMFMALDRYLAICKPLQYPTIMTKSRVNVLLTVAWTVPAFQVAIGVSAASQSKLCHFISGIICNSTTHKLHCFPSAALKSWGLFILVNLVFVPVIINCFTYIHIFRTANRRGLEVRKKAMRTCVPHLVVLFNYFCLSSFDVLLSRFEGEFPKLGRFIMSLQFILYHPLFNPFIYGLNMKKISTHLQRILC
>LOCXPOR15.253.HIT1.OR.2R.298.7tm_4.exons1.CM038353.1.Proterorhinus_semilunaris
LNVTYITLDGYVDLEKYRALYFIIFFSAFVVIICSNSTIVWLILIQKNLHEPMYFFIAALLLNSILFSSALYPKILIDILSEKQVVTYSTCLFQWYILYAIGGAEFWLLMFMALDRYLAICKPLQYPTIMTKSRVNVLLTVAWTVPAFQVAIGVSAASQSKLCHFISGIICNSTTHKLHCFPSAALKSWGLFILVNLVFVPVIINCFTYIHIFRTANRRGLEVRKKAMRTCVPHLVVLFNYFCLSSFDVLLSRFEGEFPKLGRFIMSLQFILYHPLFNPFIYGLNMKKISTHLQRILC
>LOCXPOR20.254.HIT1.OR.2R.299.7tm_4.exons1.CM038353.1.Proterorhinus_semilunaris
LNVTYIILDGYVDVEKYRALYFIIFFSAFVVIICSNSTIVWLILIQKNLHEPMYFFIAALLLNSILFSIALYPKILVDILSEKQVVTYSTCLFQWYIIYAIGGAEFWLLMFMALDRYLAICKPLQYPSIMTKSRVNVLLTVAWTGPGLQCSIIPSVATQKKLCYFISMGIICSSTTHKLQCFPSAALKSWGLFILVNLVFIPVIFNCFTYIHIFKTANRRGPEVRKKAMRTCVPHLVVLLNYFCLGSFDVLLSRFDGEFPKLGRFIISLQLILYQPLFNPFIYGLKMKKIHTHLQRILC
>LOCXPOR21.255.HIT1.OR.2R.299.7tm_4.exons1.CM038353.1.Proterorhinus_semilunaris
LNETYIILDGYVDLEKYRPLYFIIFFTAFVFIICSNSTIVWLILIQKNLHEPMYFFIAALLLNSILFSSAICPKILVDILSEKQVVTYSTCLFQLFITYAIGGAEFWLLMFMALDRYLAICKPLQYPSIMTKSRVNVLLTVGWTVPAFQLAISVSGMSQRKICHFITRGIICNSTIHKLHCFPSAALKNWGSFGLVNTVVIPVIINCFTYIHIFITANKRGLEVRKKAMRTCVPHLIVLFNSFCLTSFDVLLARFDGEFPKLGRFIMSLQFFLYHPLFNPFIYGLKMKKISTHLQRNLC
>LOCXPOR22.256.HIT1.OR.2R.299.7tm_4.exons1.CM038353.1.Proterorhinus_semilunaris
LNVTYIILDGYVDLEKYRPLYFIIFFTAFVVIICSNSTIVWVILIQKNLHEPMYFFIAALLLNSIVFSSAIYPKILVDILSEKQVVTYSTCLFQFFIFYAIGGAEFWLLMFMALDRFLAICKPLQYPSIMTKSRVNALLTVAWTWPAFQVAISVSAASQRKLCHFISMGIICNNTTYKLHCFPSAALKNWGSFILVNSVFIPVIINCFTYIHIFITANRRGLEVRKKAMRTCVPHLVVLFNSFCLASFDVLLARFEGEFPKLGRFLMSLQFILYHPLFNPLIYGLKMKKISTHLQRILC
>LOCXPOR23.257.HIT1.OR.2R.299.7tm_4.exons1.CM038353.1.Proterorhinus_semilunaris
LNVTYVILDGYVDLEKYRALYFIIFFTAFVVIICSNSTIVWLILIQKNLHEPMYFFIAALLLNSILFSSALYPKILVDILSEKQVVTYSTCLFQFFIFYAIGGAEFWLLMFMALDRYLAICKPLQYPSIMTKSRVNTLLTVAWTVPAFQMAILVSAASQRKICHFISMGIICNNTTYKLHCFPSAALKNWGSFVLVNSVFIPVIINFFTYIHIFITANRRGPEVRKKAMRTCVPHLVVLFNCFCLISFDVLLARVDGEFPKLGRFIMSLQFILYHPLFNPFIYGLKMKEISTHLQRILC
>LOCXPOR24.258.HIT1.OR.2R.299.7tm_4.exons1.CM038353.1.Proterorhinus_semilunaris
LNVTYIILDGYVDLEKYRALYFVIFFSAFVVIICSNSTIVWLILIQKNLREPMYFFIAALLLNSILYSSAIYPKILIDILSEKQVVTYSTCLFQFFIFYAIAGAEFWLLMFMALDRYLAICKPLQYPSIMTKSRVNVLLTVAWTVPAFQVAISVSAASQKKLCHFISMGIICNNTTYKLHCFPSAELKNWGSFVLVNSVFIPVIINCFTYIHIFITANRRGLEVRKKAMRTCVPHLVVLFNSFCLTSFDVLLARFEGEFPKLGRFIMSLQLILYHPLFNPFIYGLKMKKISTHLQRILC
>LOCXPOR25.259.HIT1.OR.2R.299.7tm_4.exons1.CM038353.1.Proterorhinus_semilunaris
LNVTYITLDGYVDLEKYRPLYFIIFFTAFVVIICSNSTIVWLILIQKNLHEPMYFFIAALLLNSILFSSAIYSKILVDILSEKQVVTYSTCLFQLFITYAIGGAEFWLLMFMALDRYLAICKPLQYPSIMTKSRVNVLLTVAWTVPAFQVAISVSAASQRKICHFISRGIICNSTTYKLHCFPSTALTNWGSFVLVNSVFIPVIINFFTYIHIFKTANRRGLEVRKKAMRTCVPHLVVLFNSFCLASFDVLLARFDGEFPKLGRFIMSLQFFLYHPLFNPFIYGLKMKKISTHLQRILC
>LOCXPOR26.261.HIT1.OR.2R.299.7tm_4.exons1.CM038353.1.Proterorhinus_semilunaris
LNVTYIILDGYVDLEKYRPLYFIIFFSAFVFIICSNSTIVWLILIQKNLHEPMYFFIAALLLNSVLFSSAIYPKILVDILSEKQVVTYSTCLFQWYIFYAIGGAEFWLLMFMALDRYLAICKPLQYPTIMTKSRVNVLLTVAWTVPAFQMAILVSAASQRKLCHFITKGIICNSSTHKLHCFPSAALTNLALFVLVNLVFIPVIFNCFTYIHIFITANRRGLEVRKKAMCTCVPHLIVLLNYFCLSSFDVLLARVEGEFPKQGRFIMSLQLILYHPLFNPFIYGLKMNKIHTHLQRILC
>LOCXPOR27.262.HIT1.OR.2R.300.7tm_4.exons1.CM038353.1.Proterorhinus_semilunaris
LNVTYIILDGYVDVEKYRALYFIIFFTAFVFIICSNSTIVWLILIQKNLHEPMYFFIAALLLNSILFSSAVYPKILIDILSEKQVVTYSTCLFQFFIFYAIAGAEFWLLMFMALDRYLAICKPLQYPSIMTKSRVNVLLTVAWTVPVFQVAITVSAASQRKLCHFISMGIICNNTTYKLHCFPSAELKNWGLFLLVNSVFIPVIINCFTYIHIFITANRRGLEVRKKAMRTCVPHLVVLFNSFCLTSFDVLLARFEEEFPKLGRFIMSLQLILYHPLFNPFIYGLKMKKISTHLQRILCR
>LOCXPOR28.263.HIT1.OR.2R.299.7tm_4.exons1.CM038353.1.Proterorhinus_semilunaris
LNVTYITLDGYVDLEKHIPLYFITFFTAFVVIICSNSTIVWLILIQKNLHEPMYFFIAALLLNSVLFSSAIYPKILIDILSEKQVVTYSTCLFQWYILYAIGGAEFWLLMFMALDRYLAICKPLQYPTIMTKSRVNVLLTVGWTWPAFQLAITVSAASQRKICHFISRGIICNSTLHKLHCFPSAELKNWGTFGLVNSVCIPVIINCFTYIHIFITANRRGLEVRKKAMRTCVPHLVVLFNSFCLTSFDVLLARFDGEFPKLGRFIMSLQFILYHPLFNPFIYGLKMKKISTHLQRILC
>LOCXPOR29.265.HIT1.OR.2R.299.7tm_4.exons1.CM038353.1.Proterorhinus_semilunaris
LNVTYIILDGYVDLEKYMPLYFIIFFTAFVVIICSNSTIVWLILIQKNLHEPMYFFIAALLLNSILFSSASYPKILVDILSEKQVVTYSTCLFQWYILYATGGAEFWLLMFMALDRYLAICKPLQYPTIMTKSRVNVLLTVGWTVPAFQLAITVSAASQRKICHFISRGIICNSTIHKLHCVPSAALKNWGTFGLVNVVFIPVIFNCFTYIHIFKTANRRGLEVRKKAMRTCVPHLVVLFNSFCLASFDLLLARFDGEFPKLGRFLMSLQFILYHPLFNPFIYGLKMKKISTHLQRILC
>LOCXPOR30.266.HIT1.OR.2R.299.7tm_4.exons1.CM038353.1.Proterorhinus_semilunaris
LNVTYITLDGYVDLEKYRALYFVIFFTAFVFIICSNSTIVWLILIQKNLHEPMYFFIAALLLNSILFSSATYPKILVDILSEKQVVTYSTCLFQWYIIYATAGAEFWLLMFMALDRYLAICKPLQYPTIMTKSRVNVLLTVAWTGPAFQMAISVSAASQREICHFISLGIICNSTIHKLHCFPSAALKNLGSFGLVNIVIIPVIINCFTYIHIFITANRRGLEVRKKAMRTCVPHLVVLFNSFCLGSFDVLLARFEGEFPKLGRFLMSLQFILYHPLFNPFIYGLKMKKISTHLQRILC
>LOCXPOR31.267.HIT1.OR.2R.300.7tm_4.exons1.CM038353.1.Proterorhinus_semilunaris
LNVTYIILDGYVDLEKYRALYFIIFFTAFVVIICSNSTIVWLILIQKNLHEPMYFFIAALLLNSILFSSAFYPKILIDILSEKQVVTYSTCLFQFFIFYAIGGAEFWLLMFMALDRYLAIYKPLQYPTIMTKSRVNVLLTVAWTVPAFQMAILVSAASQRKICHFISMGIICNNTTYKLHCFPSAALKNWGSFVLVNSVVIPVIINCFTYIHIFITANRRGLEVRKKAMRTCVPHLVVLFNYFCLGSFDVLLARFEGEFPKLGRFIMSLQFILYHPLFNPFIYGLKMKEISTHLQRILCR
>LOCXPOR32.268.HIT1.OR.2R.299.7tm_4.exons1.CM038353.1.Proterorhinus_semilunaris
LNVTYIILDGYVDLEKYRALYFIIFFTAFVFIICSNSTIVWLILIQKNLHEPMYFFIAALLLNSILFSSATYPKILVDILSEKQVVTYSTCLFQWYIIYATGGAEFWLLMFMALDRYLAICKPLKYPTIMTKSRVNVLLTVAWTGPAFQMAISVSAASQRKICHFISMGIICNSTIHKLHCFPSAALKNLGSFGLVNVVVIPVIINCFTYIHIFITANRRGLEVRKKAMRTCVPHLVVLFNSFFLASFDVLLARFDGEFPKLGRFLMSLQFILYHPLFNPFIYGLKMKKISTHLQRILC
>LOCXPOR33.269.HIT1.OR.2R.299.7tm_4.exons1.CM038353.1.Proterorhinus_semilunaris
LNVTYITLDGYVDLEKYRALYFVIFFTAFVVIICSNSTIVWLILIQKNLHEPMYFFIAALLLNSILFSSAFYPKILVDILSEKQVVTYSTCLFQWYIIYAIGGAEFWLLMFMALDRYLAICKPLQYPSIMTKSRVNALLTVAWTVPAFQVAIGVSAASQRKICHFISMGIICNSSTHKLHCFPSAALKNWGLFVLVNSVVIPVIINCFTYIHIFITANRRGLEVRKKAMRTCVPHLIVLFNYFCLSTFDVLLSRFDGEFPKLGRFIMSLQFILYHPLFNPFIYGLKMKKISTHLQRILC
>LOCXPOR34.270.HIT1.OR.2R.299.7tm_4.exons1.CM038353.1.Proterorhinus_semilunaris
LNVTYITLDGYVDLEKYRALYFVIFFSAFVVIICSNSTIVWLILIHKNLHEPMYFFIAALLLNSVLFSSAIYPKILLDILSEKQVVTYSTCLFQWYIFYAIGGAEFWLLMFMALDRYLAICKPLQYPTIMTKSRVNALLTVAWTVPAFQHAITVSAASQRKICHFISTGIICNSTTHKLQCVPSAALKNWGLFGLVNSVCIPVIINCFTYIHIFITANRRGLEVRKKAMRTCVPHLVVLFNYFCLGSFDLLLARVEEEFPKLGRFIMSVQLILYHPLFNPFIYGLIMNKISTHLQRILC
>LOCXPOR35.272.HIT1.OR.2R.299.7tm_4.exons1.CM038353.1.Proterorhinus_semilunaris
LNVTYIILDGYVDLEKYRALYFVIFFTAFVVIICSNSTIVWLILIQKNLHEPMYFFIAALLLNSILLSSAIYPKILVDILSEKQVVTYSTCLFQWYIFYAIGVAEFWLLMFMALDRYLAICKPLQYPSIMTKSRVNVLLTVAWTVPAFQMAILVSAASQRKICHFISRGIICNSTIHKLHCVPSAALKNWGLFGLVNSVCIPVIINCFTYIHIFITANRRGLEVRKKAMRTCVPHLVVLFNSFCLGSFDMLLARVEEEFPKLGRFIMSLQLILYHPLFNPFIYGLIMNKISTHLHRILC
>LOCXPOR36.273.HIT1.OR.2R.299.7tm_4.exons1.CM038353.1.Proterorhinus_semilunaris
LNVTYITLDGYVDLEKYRALYFVIFFSAFVVIICSNSTIVWLILIHKNLHEPMYFFIAALLLNSILLSSAIYPKILVDILSEKQVVTYSTCLFQWYIIYAIGVAEFWLLMFMALDRYLAICKPLQYPTIMTKSRVTVLLTVSWTVPVLQFIIIVSAASQRNICYFIYRGIICNSTIFQLHCVPSAALKSWGLFVLVNSIFIPVIFNCFTYIHIFKTANRRGLEVRKKAMRTCVPHLVVLFNCFCLTTFDVLLPRIEGEFPKLGRFIMSLQLILYHPLFNPVIYGLNMKKISTHLQRILC
>LOCXPOR37.274.HIT1.OR.2R.299.7tm_4.exons1.CM038353.1.Proterorhinus_semilunaris
LNVTYITLDGYVDVEKYRALYFVIFFTAFVFIICSNSTIVWLILIHKNLHEPMYFFIAALLLNSILYSIAIYPKILVDILSEKQVVTYSTCLFQWYIIYAIGGAEFWLLMFMALDRYLAICKPLQYPSIMTKSRVNVLLTVGWTGPAFQFAISVSAASQRKICHFITRGIICNSTTHKLQCVPSTALRNWGFFILVNFVFIPVIINCFTYIHIFITANRRGLEVRKKAMRTCVPHLVVLFNYFCLGSFDVLLAQFEGEFPKLGRFIMSLQLYLYHPIFNPFIYGLKMKKISTHLQRIFC
>LOCXPOR38.275.HIT1.OR.2R.299.7tm_4.exons1.CM038353.1.Proterorhinus_semilunaris
LNVTYITLDGYVDLEKYSALYFIIFFTAFVIIICSNSTIVWLIWIQENLHEPMYFFIAALLLNSVLYSIALYPKILIDILSEKQVVTYSTCLFQWYIFYAIGGAEFWLLMFMALDRYLAICKPLQYPSIMTKSRVNVLLTVAWTGPAFQFAITVSAASQRKICHFITRGIICNSTTHKLHCVPSAVLRNWGFFILANFVFIPVIINCFTYIHIFITANRRGLEVRKKAMRTCLPHLVVLFNCFCLGSFDVLLSQFEGEFTKLGRFIVSLQLYLCHPIFNPLIYGLKMKKISTHLQRIFC
>LOCXPOR39.276.HIT1.OR.2R.299.7tm_4.exons1.CM038353.1.Proterorhinus_semilunaris
LNETYITLDGYVDLEKYRALYFVIFFTAFVIIICSNSTIVWLILIQKNLHEPMYFFIAALLLNSILLSSAIYPQILLDILSEKQVVTYSTCLFQWYIFYAIGAAEFWLLMFMALDRYLAICKPLQYPTIMTKSRVNVLLTVAWTWPALQVAITVSAASQRKICHFISMGIMCNSSTYKLQCFPSAALKSWILFGLVIFVFIPVIINCFTYIHIFITANRRGLEVRKKAMRTCVPHLIVLFNFFYLGSFDVLLYQFEGQFPKLGRFITSLQFILSHPLFNPFIYGLKMKKIHTHLQRIFC
>LOCXPOR40.277.HIT1.OR.2R.299.7tm_4.exons1.CM038353.1.Proterorhinus_semilunaris
LNVTYIILDGYVDLEKYRALYFVIFFSAFVVIICSNSIIVWLILIHKNLHEPMYFFIAALLLNSVLFSSAIYPKILVDILSEKQVVTYSTCLFQWYIFYAIGGAEFWLLMFMALDRYLAICKPLQYPTIMTKSRVNVLLTVAWTVPALQVAITVSAASQRKICHFISMGIICNSSTYKLQCFPSAALRNWTLFVLINSVFMPVIINCFTYIHIFITANRRGPEVRKKAMRTCVPHLVVLFNCFCLGSFDVLLSRFEGEFPKLGRFIMTLQLYLSHPLFNPFIYGLKMKKIHTHLQRIFC
>LOCXPOR41.278.HIT1.OR.2R.299.7tm_4.exons1.CM038353.1.Proterorhinus_semilunaris
LNVTYITLDGYVDLEKYRALYFVIFFSAFVVIICSNSTIVWLILIQKNLHEPMYFFIAALLLNSILFSSAIYPNILVDILSEKQVVTYSTCLFQWYILYAIGGAEFWLLMFMALDRYLAICKPLQYPTIMTKSRVNVLLTVAWTVPALQVAITVSAASQRKLCYFISMGIICNSTTYKLQCFPSAELNKWGLFVLANFLFVPVIINCFTYIHIFITANRRGPEVRKKAMRTCVPHLVVLFNCFCLGSFDVLLARFEGEFPKLGRFIMSLQLILYHPLFNPFIYGLKMKKIHTHLQRIFC
>LOCXPOR42.279.HIT1.OR.2R.299.7tm_4.exons1.CM038353.1.Proterorhinus_semilunaris
LNETYIILDGYVDLEKYRVLYFVIFFTAFVVIICSNSTIVWLILIHKNLHEPMYFFIAALLLNSILFSSAIYPKILLDILSEKQVVTYSTCLFQWYIIYAIGGAEFWLLMFMALDRYLAICKPLQYPTIMTKSRVNALLTVAWTVPAFQHGITMSAASKGKLCNFISRGIICNSTTHKLQCFPSAELQKWGLFVLVNMIFIPVIINCFTYIHIFITANRRGLEVRKKAMRTCVPHLVVLFNCFCLASFDVLLARFEGEFPKLGRFIMSLQLYLSHPLFNPFIYGLKMKKISTHLQRIFC
>LOCXPOR43.280.HIT1.OR.2R.299.7tm_4.exons1.CM038353.1.Proterorhinus_semilunaris
LNVTYIILDGYVDVEKYRALYFVIFFTAFVVIICSNSTIVWLILIQKNLHEPMYFFIASLLLNSILYSSAIYPQILLDILSEKQVVTYSTCLFQWYIIYAIGGAEFWLLMFMALDRYLAICKPLQYPTIMTKSRVNALLTVAWTVPALQVAITVSAASQRKICHFISRGIICNSTTHKLQCFPSAALNTWGLFVLVNLIFIPLIINCFTYIHIFITANRRGLEVRKKAMRTCVPHLIVLFNCFCLGSFDVLLSRFEGEFPKLGRFIMSLQLYLYHPLFNPFIYGLKMKKISTHLQRIFC
>LOCXPOR44.281.HIT1.OR.2R.299.7tm_4.exons1.CM038353.1.Proterorhinus_semilunaris
LNVTYITLEGYVDVEKYRALYFVIFFTAFVVIICSNSTIVWLIWIQKNLHEPMYFFIAALLLNSVLFSSAFYPKILIDILSEKQVVTYSTCLFQWYILYAIGGAEFWLLMFMALDRYLAICKPLQYPSIMTKSRVNVLLTVAWTVPAFHCIVIPSVVTQKKLCNFITRGIICNSTTHKLHCFPSAELKKWGLFVLVNLLFIPAIINCFTYIHIFITANRRGLEVRKKAMRTCVPHLIVLFNYFCLGSFDVLLAQFEGEFPKLGRFIMSLQLILYHPLFNPFIYGLKMKKISTHLQRIFC
>LOCXPOR45.284.HIT1.OR.2R.299.7tm_4.exons1.CM038353.1.Proterorhinus_semilunaris
LNVTYITLEGYVDVKKYRALYFVIFFSAFVVIICSNSTIVWLILIHKNLHEPMYFFIAALLLNSIIYSSAFYPQILVDILSEKQVVTYSTCLFQWYIIYAIGGAEFWLLMFMALDRYLAICKPLQYPTIMTKSRVNALLTVAWTVPAFQVAITILAASQRKLCHFISRGIICNSTTHKLHCVPSTVLKNWGLFVLVNSIFIPVIFNCFTYIHIFKTANRRGLEVRKKAMRTCVPHLIVLFNYFCLTTFDVLLARFEGEFPKLGRFIMSLQLILYHPLFNPFIYGLKIKKISTHLQRIFC
>LOCXPOR46.285.HIT1.OR.2R.299.7tm_4.exons1.CM038353.1.Proterorhinus_semilunaris
LNVTYITLDGYVDLEKYRALYFIIFFTAFVFIICSNSTIVWLILIQKNLHEPMYFFIAALLLNSILYSSAIYPNILIDILSEKQVVTYSTCLFQWYIFYAIAGAEFWLLMFMALDRYLAICKPLQYPTIMTKSRVNVLLTVAWTVPAFQHGIIVSAASQRKICHFITRGIICNSTTHKLHCVPSAALKSWGLYVLVNVVFIPVIFNCFTYIHIFITANRRGLEVRKKAMRTCVPHLVVLFNCFCLSTFDVLLARVDGEFPKLGRFIMSLQLILYHPLFNPVIYGLKMKKISTHLQRIFC
>LOCXPOR47.286.HIT1.OR.2R.299.7tm_4.exons1.CM038353.1.Proterorhinus_semilunaris
LNVTYVILDGYVDVKKYRALYFVIFFSAFVVIICSNSTIVWLILIHKNLHEPMYFFIAALLLNSIIYSSAFYPQILVDILSEKQVVTYSTCLFQWYIIYAIGGAEFWLLMFMALDRYLAICKPLQYPSIMTKSRVNVLLTVAWTGPAFQVAITILAASQRKLCHFISRGIICNSTTHKLHCVPSTVLKNWGLFVLVNSIFIPVIFNCFTYIHIFKTANRRGLEVRKKAMRTCVPHLIVLFNYFCLTTFDVLLARFEGEFPKLGRFIMSLQLILYHPLFNPFIYGLKMKKISTHLQRIFC
>LOCXPOR48.287.HIT1.OR.2R.299.7tm_4.exons1.CM038353.1.Proterorhinus_semilunaris
LNVTYITLDGYVDLEKYRALYFIIFFTAFVFIICSNSTIVWLILIQKNLHEPMYFFIAALLLNSILYSSAIYPNILIDILSEKQVVTYSTCLFQWYIFYAIAGAEFWLLMFMALDRYLAICKPLQYPTIMTKSRVNVLLTVAWTVPAFQHGIIVSAASQRKICHFISRGIICNSTTHKLHCVPSAALKSWGLYVLVNVVFIPVIFNCFTYIHIFITANRRGLEVRKKAMRTCVPHLVVLFNCFCLISFDVLLARVDGEFPKLGRFIMSLQLILYHPLFNPVIYGLKMKKISTHLQRIFC
>LOCXPOR49.288.HIT1.OR.2R.299.7tm_4.exons1.CM038353.1.Proterorhinus_semilunaris
LNETYITFDGYVDLEKYRALYFVIFFTAFIVIICSNSTIFWLILIHKNLHEPMYFFIAALLLNSVLFSSAFYPKILVDILSEKQVVTYSTCLFQWYIFYAIGAAEFCLLMFMALDRYLAICKPLQYPSIMTKSRVNVLLTVAWTVPALQVAITVSAASQRKICHFISRGIICNSSTHKLHCVPSAALKNWGLFVLVNSIFIPVIFNCFTYIHIFKTANRRGLEVRKKAMRTCVPHLIVLLNYFCLGSFDVLLSRFEGEFPKLGRFIMSLQLILYHPLFNPFIYGLKMKKISTHLQRIFC
>LOCXPOR48.289.HIT1.OR.2R.299.7tm_4.exons1.CM038353.1.Proterorhinus_semilunaris
LNVTYITLDGYVDLEKYRALYFIIFFTAFVFIICSNSTIVWLILIQKNLHEPMYFFIAALLLNSILYSSAIYPNILIDILSEKQVVTYSTCLFQWYIFYAIAGAEFWLLMFMALDRYLAICKPLQYPTIMTKSRVNVLLTVAWTVPAFQHGIIVSAASQRKICHFISRGIICNSTTHKLHCVPSAALKSWGLYVLVNVVFIPVIFNCFTYIHIFITANRRGLEVRKKAMRTCVPHLVVLFNCFCLISFDVLLARVDGEFPKLGRFIMSLQLILYHPLFNPVIYGLKMKKISTHLQRIFC
>LOCXPOR51.290.HIT1.OR.2R.299.7tm_4.exons1.CM038353.1.Proterorhinus_semilunaris
LNETYITFDGYVDLEKYRALYFVIFFTAFIVIICSNSTIFWLILIHKNLHEPMYFFIAALLLNSVLFSSAFYPKILVDILSEKQVVTYSKCLFQWYIFYAIGAAEFCLLMFMALDRYLAICKPLQYPSIMTKSRVNVLLTVAWTVPALQVAITVSAASQRKICHFISRGIICNSSTHKLHCVPSAALKNWGLFVLVNSIFIPVIFNCFTYIHIFITANRRGLEVRKKAMRTCVPHLIVLFNYFCLGSFDVLLSRFEGEFPKLGRFIMSLQLILYHPLFNPFIYGLKMKKISTHLQRIFC
>LOCXPOR52.291.HIT1.OR.2R.298.7tm_4.exons1.CM038353.1.Proterorhinus_semilunaris
NVTYLTIGGYVEVEKYRFLYFFVLLLVYVVIVCSNVTIVCLIWMHQNLHEPMYIFIAALLCNSVLFGTVIYPKMLIDVLSEKQTVSYPACILQCFLFYSLNGAESLLLAVMAYDRYVSICKPLQYSTIMTKSKVKLFIFLAWVVPTAQVSVPHVLFADIELCNLTLQGIFCNNAVNKLHCVMSRVVAIYGVIVLLNVTIFPVLFIVFTYAKIFAATYRSCREVRKKAAETCIPHLLVLINFSCLITYEIVNVRVKFDLPNTARLILTLQLVIYHPLFNPIMYGLKMKDISHHLKKLFC
>LOCXPOR52.292.HIT1.OR.2R.302.7tm_4.exons1.CM038353.1.Proterorhinus_semilunaris
NVTYLTIGGYVEVEKYRFLYFFVLLLVYVVILCSNVTIVCLIWMHQNLHEPMYIFIAALLCNSVLFGTVIYPKMLIDVLSEEQTVSYPACILQCFLYYSLDGSEFMLLAVMAYDRYVSICKPLQYPNIMTKSKVKLFIVLSWVVPSAQIAVPNILMADVKLCSFNLKGIFCNNLLLKLHCVTSITVSIYGVFVLINVTIIPVCFILFTYGKIFVITYGGCKEVRKKAAETCLPHLLVLLNFSCLMTYDVVTVKLEVDFPRAVRLVTSLQLVLYHPLFNPVIYGLKMKEISKCLKRLFCKETI
>LOCXPOR53.293.HIT1.OR.2R.304.7tm_4.exons1.CM038353.1.Proterorhinus_semilunaris
NRSSSLQFITIDGYVEVSKYGYLYFVIMFVAYLLILCSNTLIISLIWIHPNLHEPMYVFIAALSANSIVYASAIYPKLLIDFVSEKQVVSFSVCLFQWFTYYTLGASEFMLLTAMAYDRYVSICKPLQYVTIMRKSNVCVLLALAWLFPACQTSVIICLNAKKKLCHFVFKGVICNSTVHRLFCTSSIALTTYGLFVFTNVVILPVVFILYTYSRIFFLARRSKDMRRKAMETCVPHLLVLINLTVFITFDVLLLRTETEYPKTVQFIVTLQVIMYHPLLNPVIYGLKMKGINRHIHKLLCPCV
>LOCXPOR54.296.HIT1.OR.2R.304.7tm_4.exons1.CM038353.1.Proterorhinus_semilunaris
NRSSSLQFITIDGYVEVSKYGYLYFVILFVAYLLILCSNTLIISLIWIHPNLHEPMYVFIAALSVNSIVYASAIYPKLLIDFVSEKQVVSFSVCLFQWFTYYTLGASEFMLLTAMAYDRYVSICKPLQYATIMRKSIVCVLLALAWLFPACQTSVTLCLNAKKKLCHFVFKGVICNSTVYRLFCTSSIALTTYGLFVFTNIIILPVVFILYTYSRIFFLARRSKDMRRKAMETCVPHLLVLMNLTVFMAFDVLLLRTETEYPKTVQFIVTLQVIMYHPLLNPVIYGLKMKGINRHIHKLLCLCV
>LOCXPOR55.297.HIT1.OR.2R.309.7tm_4.exons1.CM038353.1.Proterorhinus_semilunaris
NFSQNPPYFQLTLFSDYGRLRYLFFILCLLIYLTIISANMVILVTIILEKSLHQPMYIFICCLSVNSLYGSSGFFPRFLYDLLSDTHFISRPSCFTQLYVIYTYASCEFTILGVMAYDRFVAICQPLHYHTKMTVRKVVCLWTAAVVYPVFAIGCGLFMAVELPLCGNKLPGFFCTNWRVVANSCIDTTPNDIVGRYVAATTIIIPLLFVLYSYMRILIVCKRGSAEVRGKALQTCVPHMVTFVTYSCSVFFEVSLARFDTNKINPIITAVLSMEYLIVPSINNPLIYGLKLPLIRAAIAKRVKIKLLC
>LOCXPOR56.298.HIT1.OR.2R.306.7tm_4.exons1.CM038353.1.Proterorhinus_semilunaris
NFSQNPPYFQLTLFSDYGRLQYLFFILCLLIYLTIISANMVILVTIILEKSLHKPMYIFICCLSVNSLYGSTGLFPRFLYDLLSDTHFISRPSCFTQIYVIYTYASCEFTILGIMAYDRFVAICQPLHYHTKMTVRKVVCLWTAAVVYPVFAIGCSLSLTVELPLCGNKLPVVFCINWRVVANSCVDTTSNDIVGRYLTVTTVIIPLLFVLYSYMRILIVCKRGSAEVRGKALQTCLPHMVTFVTYSCSVFIELTLVRLDTNKINPIITAVLSMEYLMVPSINNPLIYGLKLPLIRAAIAKRVKIK
>LOCXPOR57.299.HIT1.OR.2R.306.7tm_4.exons1.CM038353.1.Proterorhinus_semilunaris
NFSQNPPYFQLTLFSDYGRLQYLFFILCLLIYLTIISANMVILVTIILEKSLHQPMYIFICCLSVNSLYGSTGLFPRFLYDLLSDTHFISRPSCFTQMYVIYTYVSCEFTILGAMAYDRFVAICQPLHYHTKMTVRKVVCLWTAAVVYPVFAIGHCLSLTVELPLCGNKLPGVFCTSWRIVANSCIDTTPNDIVGRYLTVTTVIIPLLFVLYSYMRILIVCKRGSAEVRGKALQTCVPHMVTFVTYSCSVFIELTLVRLDTNKINPIITAVLSMEYLMVPSINNPLIYGLKLPLIRAAIAKRVKIK
>LOCXPOR58.300.HIT1.OR.2R.306.7tm_4.exons1.CM038353.1.Proterorhinus_semilunaris
NFSQNPHYFQMTLFSDYGRLRYLFFILCLLIYLTIISANMVILVTIILEKSLHQPMYIFICCLSVNSLYGSTGLFPRFLYDLLSDTHFISRPSCFTQIYVMYTYVSCEFTILGVMAYDRFVAICQPLHYHTKMTVRKVVCLWTAAVVYPVFAIGCGLSLTVELPLCGNKLHGVFCTGWRVIANSCVDTTSNDIVGRFVTVTTVIIPLLFVLYSYMRILIVCKRGSAEVRGKALQTCLPHMVTFVTYSCSVFIDLTLVRLDTNKINPIITAVLSMEYLMVPSINNPLIYGLKLPLIRAAIAKRVKIR
>LOCXPOR59.301.HIT1.OR.2R.306.7tm_4.exons1.CM038353.1.Proterorhinus_semilunaris
NFSQNPPYFQLTLFSDYGRLQYLFFILCLLIYLTIISANMVILVTIILEKSLHKPMYIFICCLSVNSLYGSTGLFPRFLYDLLSDTHFISRPSCFTQMYVIYTYASCDFTILGVMAYDRFVAICQPLHYQTKMTVRKVVCLWTAAVVYPIFTIGHCLSLVVELPLCGNKLPGVFCTSWRVIANSCVDTTSNDIVGRFVTVTTVIIPLLFVLYSYMRILIVCKRGSAEVRGKALQTCLPHLVTFVTYSCSVFIEVTLVRLDTNKINPIITAVLSMEYLWVPSINNPLIYGLKLPLIRAAIAKRVKIK
>LOCXPOR60.302.HIT1.OR.2R.309.7tm_4.exons1.CM038353.1.Proterorhinus_semilunaris
NFSQNPPYFQLTLFSDYGRLRYLFFILCLLIYLTIISANMVILVTIILEKSLHQPMYIFICCLSVNSLYGSSGFFLRFLYDLLSDTHFISRPSCFTQMYVIYTYASCEFTILGVMAYDRFVAICQPLHYQTKMTVRKVVCLWTAAVVYPVFAIGCSLSLTVELPLCGNKLPGVFCIGWRVIANSCVDTTSNDIVGRFVTVTTVIIPLLFVLYSYMRILIVCKRGSAEVRGKALQTCVPHLVSFVTYSCSVFIELTLVRLDTNKINPIITAVLSMEYLMVPSINNPLIYGLKLPLIRAAIAKRVKIKLLC
>LOCXPOR61.303.HIT1.OR.2R.306.7tm_4.exons1.CM038353.1.Proterorhinus_semilunaris
NFSQNPPYFQLTLFSDYGRLQYLFFILCLLIYLTIISANMVILVTIILEKSLHQPMYIFICCLSVNSLYGSTGLFPRFLYDLLSDTHFISRPSCFTQIYVIYTYISCEFTILGVMAYDRFVAICQPLHYHTKMTVRKVVCLWTAAVVYPVFAIGCGLSLTVQLPLCGNKLPGVFCIIWRVIANSCVDTTSHDIVGRFVTVTTVIIPLLFVLYSYMRILIVCKRGSAEVRGKALQTCLPHLVSFVTYSCSVFIDLTLVRLDTNKINPIITAVLSMEYLMVPSINNPLIYGLKLPLIRAAIAKRVKIK
>LOCXPOR62.304.HIT1.OR.2R.306.7tm_4.exons1.CM038353.1.Proterorhinus_semilunaris
NFSQNPPFFQLTLFSDYGRLQYLFFILCLLIYLTIISANMVILVTIILEKSLHQPMYIFICCLSVNSLYGSTGLFPRFLYDLLSDTHFISRPSCFTQIYVMYTYASCEFTILGVMAYDRFVAICQPLHYHTKMTVRKVVCLWTAAVVYPVFAIGCGLSLTVELPLCGNKLPVVFCLNWRIVANSCVDTTSNDIVGRFVTVTTVIIPLLFVLYSYMRILIVCKRGSAEVRGKALQTCLPHMVTFVTYSCSVFIDLTLVRLDTNKINPIITAVLSMEYLMVPSINNPLIYGLKLPLIRAAIAKRVKIK
>LOCXPOR63.305.HIT1.OR.2R.306.7tm_4.exons1.CM038353.1.Proterorhinus_semilunaris
NFSQNPPYFQLTLFSDYGRLRYLFFILCLLIYLTIISANMVILVTIILEKSLHKPMYIFICCLSVNSLYGSTGLFPRFLYDLLSDTHFISRPSCFTQMYVIYTYASCEFTILGVMAYDRFVAICQPLHYHTKMTVRKVVCLWTAAVVYPVFAIGHCLSLTVELPLCGNELHGVFCINWRVVANSCVDTTSNDIVGRYLAVTTVIIPLLFVLYSYMRILIVCKRGSAEVRGKALQTCLPHLVTFVTYSCSVFIELTLVRLDANKINPIITAVLSMEYLMVPSINNPLIYGLKLPLIRAAIAKRVKIK
>LOCXPOR64.308.HIT1.OR.2R.305.7tm_4.exons1.CM038353.1.Proterorhinus_semilunaris
NNSRPNPKYFEFTLFVDFGDLRYLFFALCLLIYVTIISANMVIIVTVFLEKSLHEPMYIFICLLSVNSLFGSTGFFPRLLFDLLSDNHLISRPSCFVQIFVIYTYAFCEFGTLGAMAYDRLVAICQPLHYHAKMTVRKAVCLWAAVISNPTLCVCCILSLTIQLPLCGNKLERISCANRAVLDRSCIDTSHVNIVGHVALFTCVFIPFFFVLYTYMRILLVCRRGSAEVRGKALQTCVPHLMTFMIYSCSVFLELMISKYKNDPVVTAVLSLEYLIVPSISNTLIYGMKLPQIRNAVVRRFKIKR
>LOCXPOR65.309.HIT1.OR.2R.304.7tm_4.exons1.CM038353.1.Proterorhinus_semilunaris
NNSRPNPKYFEFTLFVDFGNLRYLFFALCLLIYVTIISANMVIIVTVFLEKSLHEPMYVFICLLSVNSLFGSAGFFPRLLFDLLSDTHLISRPSCFVQIFVIYTYAFCEFGTLGAMAYDRLVAICQPLHYHAKMTVRKAVCLWAAVISYPALSVGYVISLTIQLPLCGNKLARISCANRAVLDHSCIDTSHVNIAGHVALFTCVFIPFFFVLYTYMRILLVCRRGSAEVRGKALQTCVPHLMTFAIYSCSVFLELAISRYNNDPVVTAVLSLEYLIVPSISNTLIYGMKLPQIRNAVVRRLKIK
>LOCXPOR66.310.HIT1.OR.2R.304.7tm_4.exons1.CM038353.1.Proterorhinus_semilunaris
NNSRPNPKYFEFTLFVDFGDLRYLFFALCLLIYVTIISANMVIIVTVFLEKSLHEPMYVFICLLSVNSLFGSAGFFPRLLFDLLSDTHLISRPSCFVQIFVIYTYAFCEFGTLGAMAYDRLVAICQPLHYHAKMTVRKAVCLWAAVISYPALSVGYVIGLTIQLPLCGNKLERISCANRAVLEHSCIDTSHVNIAGHIAPFTCIFIPFFFVLYTYMRILLVCRRGSAEVRGKALQTCVPHLMTFAIYSCSVFLELVISRYNNDPVVTAVLSLEYLIVPSISNTLIYGMKLPQIRNAVVRRLKIK
>LOCXPOR67.311.HIT1.OR.2R.305.7tm_4.exons1.CM038353.1.Proterorhinus_semilunaris
NNSRPNPKYFEFTLFVDFGNLRYLFFALCLLIYVTIISANMVIIGTVFLEKSLHEPMYVFICLLSVNSLFGSTGFFPRLLFDLLSDTHLISRPSCFVQIFVIYTYAFCEFGTLGAMAYDRLVAICQPLHYHAKMTVRKAVCLWAAGISYPTLCVCCILSLTIQLPLCGNKLERISCANRAVLDHSCIDILHMNIAGHVALFTCIFIPFFFVLYTYMRILLVCRRGSAEVRGKALQTCVPHLMTFVIYSCSVFLELVISKYKNDPVVTAVLSLEYLIVPSISNTLIYGMKLPQIRNAVVRRFKIKR
>LOCXPOR68.312.HIT1.OR.2R.305.7tm_4.exons1.CM038353.1.Proterorhinus_semilunaris
NNSRPNPKYFEFTLFVDFGNLRYLFFALCLLIYVTIISANMVIIGTVFLEKSLHEPMYVFICLLSVNSLFGSAGFFPRLLFDLLSDTHLISRPSCFVQIFVIYTYAFCEFGTLGAMAYDRLVAICQPLHYHAKMTVRKAVCLWAAVISNPTLCVCCILSLTSRLPLCGNKLARISCANRAVVDHSCIDTSHVNIAGLVASLTCIFIPFFFVLYTYMRILLVCRRGSAEVRGKALQTCVPHLMTFVIFCCSVFLELVIAKYNNDPVVAAVLSLEYLIVPSISNTLIYGMKLPQIRNAVVRRFKIKR
>LOCXPOR69.313.HIT1.OR.2R.305.7tm_4.exons1.CM038353.1.Proterorhinus_semilunaris
NNSRPNPKYFEFTLFVDFGNLRYLFFALCLLIYVTIISANMVIIGTVFLEKSLHEPMYVFICLLSVNSLFGSAGFFPRLLFDLLSDNHLISRPSCFVQIFVIYTYAFCEFGTLGAMAYDRLVAICQPLHYHAKMTVRKAVCLWAAVISYPTLSVSYFIGLTSRLPLCGNKLARISCANRAVVEHSCIDTSHVNIAGHVAVLTCIFIPFFFVLYTYMRILLVCRRGSAEVRGKALQTCVPHLMTFVIYSCSVFLELVISRYNNDPVVIAVLSLEYLIVPSISNTLIYGMKLPQIRNAVVRRFKIKR
>LOCXPOR71.314.HIT1.OR.2R.300.7tm_4.exons1.CM038353.1.Proterorhinus_semilunaris
MDNASSITVFTMSGLSGIGKFRIPLFVATLLCYCLIWVTNVTIIVIIIMDRNLHEPMYIFICNLCINALFFTAGFYPKFLSDLLSSAHVISKAGCLLQAYVIYGFLSADYSILLLMAFDRYVAICRPLVYHSIMTRQRVSVLIFLAWFIPLQLNAISSITTSNERLCGSHIPKIFCINYLVNRIACAPSIAAVVIPAFNYTFFSCHVLAIVWSYVHIIKTCTHSKENRVKFMTTCLPHLICLIIFFGLMFFDLMYIRFGSDLVSDNVKNFMAIESLVVPPLSNPFIYGLKLTKIKNRLLQ
>LOCXPOR71.315.HIT1.OR.2R.300.7tm_4.exons1.CM038353.1.Proterorhinus_semilunaris
MDNASSITVFTMSGLSGIGKFRIPLFVATLLFYCLIWVTNVTIIVTIIMDRNLHEPMYIFICNLCINALFVTAGFYPKFLIDLLSSAHVISKAGCLLQGYVIHGFLGADYSILLLMAFDRYVAICRPLVYHSIMTRQRVSVLIFLAWFIPLKLIAISSITTSNERLCGSHIPKIYCINYLVNRIACAPSIAAVVIPAFNYTFYVCHILAIVWSYVHIIKTCTHSKENRVKFMTTCLPHLICLIIFFGSMLLDLLYVRFGSDLVSDNVKNFIAIEFLVVPPLSNPFIYGLKLTKIRNRLLQ
>LOCXPOR71.316.HIT1.OR.2R.300.7tm_4.exons1.CM038353.1.Proterorhinus_semilunaris
MDNASSITVFTMSGLSGIGKYRIPLFVATLLCYCLIWVANVTIIVTIIMDRNLHEPMYIFICNLCINALFVTAGFYPKFLIDLLSSAHVISKAGCLLQGYVIHGFLSADYSILLLMAFDRYVAICRPLVYHSIMTRQRVSVLIFLAWFIPLQLNAIGSITTSNERLCGSHIPKIFCINYLVNRIACAPSIAAVVIPAFNYTFYTCHVLAIVWSYVHIIKTCTHSKENRVKFMTTCLPHLICLTIFVGSICFDLLYVRFGSDLVSDDVKNFIAIELLVVPPLSNPFIYGLKLTKIRNRLLQ
>LOCXPOR71.317.HIT1.OR.2R.300.7tm_4.exons1.CM038353.1.Proterorhinus_semilunaris
MDNASSITVFTMSGLSGIGKNRIPLFVATLLCYCLIWVTNMTIIVTIIMDRNLHEPMYIFICNLCINALVVTAGFYPKFLIDLLSSAHVISKAGCLLQGYVIHGFLGTDYSILLLMAFDRYVAICRPLAYHSIMTRQRVSVLIFLAWFIPLKLMAIGSITTLNESLCGSHIPKIYCINYLVNRIACAPSIAAVAVPALNYTLVVCQLLAIVWSYVHIIKTCTHSKENRVKFMTTCLPHLICLIIFFGSMFSDLMYVRFGSDLVSDNVKNFMAIEFLIVPPLSNPLIYGLKLTKIRNRLLQ
>LOCXPOR71.319.HIT1.OR.2R.300.7tm_4.exons1.CM038353.1.Proterorhinus_semilunaris
MDNASSITVFTMSGLSGIGKYRIPLFVATLLCYCLIWVANVTIIVTIIMDRNLHEPMYIFICNLCINALFVTAGFYPKFLSDLLSSAHVISKAGCLLQAYVIYGFLSADYSILLLMAFDRYVAICRPLVYHSIMTRQRVSVLIFLAWFIPLKLNAIGSITTSNERLCGSHIPKIFCINYLVNRIACAPSIAAVAVPAFNYTFYSCHVLAIVWSYVHIIKSCTHSKENRVKFMTTCLPHLICLIIFFGLMFFDLMYIRFGSDLVSDNVKNFMAIESLVVPPLSNPLIYGLKLTKIKNRLLQ
>LOCXPOR71.320.HIT1.OR.2R.300.7tm_4.exons1.CM038353.1.Proterorhinus_semilunaris
MDNASSITVFTMSGLSGIGKFRIPLFVATLLCYCLICVANVTIIVTIIMDRNLHEPMYIFICNLCINALFVTAGFYPKFLSDLLSSAHVISKAGCLLQGYVIHGFLSADYSILLLMAFDRYVAICRPLVYHSIMTRQRVSVLIFLAWFIPLKLTAIGSITASNQRLCGSHIPKIYCINYLVNRIACAPSIAAVAVPAFNYTFYVCHVLAIVWSYVHIIKTCTHSKENRVKFMTTCLPHLICLIIFFGSMFSDLMYIRFGSDLVSDNVKNFMAIEFLVVPQLSNPFIYGLKLTKIKNRLLQ
>LOCXPOR71.321.HIT1.OR.2R.300.7tm_4.exons1.CM038353.1.Proterorhinus_semilunaris
MDNASSITVFTMSGLSGIGKYRIPLFVATLLFYCLICVANVTIIVTIIMDRNLHEPMYIFICNLCINALFVTAGFYPKFLSDLLSSAHVISKAGCLLQGYMIHGFMIADYSILLLMAFDRYVAICRPLVYHSIMTRQRVSVLIFLAWFIPLKLMAIGSITTSNQRLCGSHIPKIYCINYLVNRIACAPSIAAVAVPAFNYTFYVCHVLAIVWSYVHIIKTCTHSKENRVKFMTTCLPHLICLIIFFGSMCFDLLYVRFGSDLVSDDVKNFMAIEFLIVPPLSNPLIYGLKLTKIRNRLLQ
>LOCXPOR70.322.HIT1.OR.2R.309.7tm_4.exons1.CM038353.1.Proterorhinus_semilunaris
MDNASTVQLFTLSGLNETMPFRVTIFSLTLVYYCLIVFSNTFLIIIIILDSNLHEPMYILLCIFCMNALYGTTGFYPKFLKDLQSVSTEISYSGCLLQAFVMYSSALGDLSILAVMTYDRYVAICRPLHYHSVMNKKRLSQLISFSWLTPLCIMGTNIALTSKLILCDSYIPRLFCANWIIVKLACPQNDTSVHNVIAYATIIIYVSHGIFIVWTYLHMVKVCAKSREDRVKFMQTCVPHLASLLTYLFAIMFDVMQMRFGSDDLPEHFKNFIAVEFLLIPPFVNPLIYRFKLTKIRNRIEASAFVKRK
>LOCXPOR71.323.HIT1.OR.2R.305.7tm_4.exons1.CM038353.1.Proterorhinus_semilunaris
MDNASAMSVFTLSAFSGTERYRIPLFVMTFLCYCVIWLVNLTIIVTITVDRNLHEPMYIFLCNLCINGLYGTAGFYPKFLSDLLSSTHVISYVGCLLQGFVVHSSVSADFTLLALMALDRYVALCQPLKYNSVMTRQRMGMLLLCAWLIPHFTLMLSTVPTSMLTLCETQIPKIYCINYLVGKLACTPSLSNVIVPAINYSFCAGNLLIVILSYIYLVRTCVKSKEGRRKFMKTCLPHLICLITFSASLLFDLVFIRFGSKAVSQDLLNFMAIEFFIVPPIVNPLIYGLKLTKIRNKVAQFICSK
>LOCXPOR72.324.HIT1.OR.2R.302.7tm_4.exons1.CM038353.1.Proterorhinus_semilunaris
NATYFSHLNFTMFVKIQFYRYPAFVFCLLLYCFIMLANVLLIAVISREKSLHEPMYILIACLSVNALYGSAGFFPRFLMDLLSDTHLISRVACFGQVYAIYSFASYEFTLLGVMAYDRYAAVCYPLHYHRKMNLKMVFILVALACTFPVGLVLACVLLAARLPLCDNRIHRVYCANWNIVKLSCVSMVLNNIVGMLASVCTVFIPFTFVLFTYLRILMVCWKTSSEFKGKIFQKCLPHIVSFTTFSFTVLCDVALSRIDLEKINPVLAFLFSVEFVVITPILNPLVYGLKLPEIRKHILRML
>LOCXPOR73.325.HIT1.OR.2R.301.7tm_4.exons1.CM038353.1.Proterorhinus_semilunaris
NATYFSHFNFTMFVKIQFYRYPAFVFCLLLYCFIMLANVLLIAVISREKSLHEPMYILIACLSVNALYGSAGFFPRFLMDLLSDTHLISRVACFGQVYAIYSFASYEFMLLGVMAYDRYAAVCYPLHYHRKMNLKMVFILVALACTFPVGLVLAGVLLAARLPLCNNRIHRVYCANWNIVKLSCVSTVLNNIVGMLASVCTFIPLTFVLFTYLRILMVCWKTSSEFKGKIFQKCLPHIVSFTTFFFTVFCDVVLSRIDLEEIYPVLAFLFSVEFVVITPILNPLVYGLKLPEIRKHILRML
>LOCXPOR74.326.HIT1.OR.2R.304.7tm_4.exons1.CM038353.1.Proterorhinus_semilunaris
MENSTAASHFSLTMFINVGHYRYPAFVFCLLLYGFIVCANVLLIAVISREKSLHEPMYILIACLSVNALYGSAGFFPRFLVDLLSDTHLISRPACFSQIYVIYTFASYELTLLGVMAYDRYAAVCHPLLYHRKMTVKKVSILTALAFIYPAFSISACVFLSMQLPLCGNKIHKVFCANWSVVKLSCVPTAANNILGMFVSISTVFFPLFFVLYTYFRIVLVCWRRSSQYKGRVLQNCSPHIVSFVTYSAAVFCDVALSRYDLEKIDPIVAAFLSLEFVVITPILNPLVYGLKLPAIRKPISRIL
>LOCXPOR75.328.HIT1.OR.2R.304.7tm_4.exons1.CM038353.1.Proterorhinus_semilunaris
STLSLEGLAQLYEHRFMFLLLFLLLYVFVMFCDSLVVYIICSQRSLHRPMYVFLVAVLVNSALASSGIYPKLIWDLLEGIPVVLMSRSACLCQAYVSGFVGCASFMLMAAMAIDRYLSICYPLRYAALMSPTVVTIMLIICWLAPAFIMAGAVALASRLQPCHSRATRLFCDTYTIISISCWGTERFISDIYGLFVVTILILIPIAFVLFSYTRILVLCLQRSRTFASKALKTCLPHVIVFVNYSLSVMFELLHRRVTTSDEARRTIATNVLVLVIPTVCNPVVYGLKVGEIYQKLKKLLHCHR
>LOCXPOR76.330.HIT1.OR.2R.282.7tm_1.exons1.CM038353.1.Proterorhinus_semilunaris
FVEPLLLSMMTSGPCCVFFIINGTILFLLRSKPVFSQCPRYVLLFNLVLADTVLIAQAQTLYLLATFKVLISYPLCICLAMVSRLTNQISPLVLIFMSLERCVAVCFPFRHCTLVTLRNTFIIVFLVWTIGNFHVLIQVLLLLEFPFQELPDLQMKVICRIMTMPVSHHFYKYETIYTYVLFTLSTLVISCSFVGVTVVACLASGDRAQMQRTQFTLLLHLFQLGLNLVSVMNMHIFVAVTRYLFRARLLDVVYVCVVLMPRCLSALTYGLRDPTLRPALVT
>LOCXPOR76.331.HIT1.OR.2R.292.7tm_1.exons1.CM038353.1.Proterorhinus_semilunaris
FMERFLLSMMTSGPCCVFFIINGTILFLLRSKPVFSQCPRYVLLFNLVLADTVLIAQAQTLYLLSMYVVLISYPLCICLAMVSRLTNQISPLVLIFMSLERCVAVCFPFRHCTLVTLRNTFIIVFLIWTVATLNVLIQILLLLEFQFQERPDLHTEVICKIMTMPVGSKFQAFETIYTNVLFTLSTLVISCSFVAVMVVACLASGDRAQMQKTQFTLLLHLFQLGLNLVSVMNIRIFVAVVRHPLRAQLLDVVYVCVVLMPRCLSALTYGLRDPTLRPALVTYLCCALLLQV
>LOCXPOR76.332.HIT1.OR.2R.292.7tm_1.exons1.CM038353.1.Proterorhinus_semilunaris
FIRRVLLSMITCGSCSVFFVVNGTILFLLRSKPVFSQCPRYVLLFNLVLADTVLIAQAQTLYLIAVLNVLISYPLCGFIAMVSRLTGQISPLVLIFMSLERCVAVCFPFRHCTLVTLRNTFIVIFLIWTGASLFVLIQVLLLLEFPFHKLPDLQMRGICSSLAMYLGPKSQEYESVYTYVLFTLSALVISCSFVAVMVVACLASGDRAQAEKTRYTLLLHLFQLGLNLVSMMNVHIFMAALRSYKTERLFVAVYVCVVLMPRCLSSLTYSLRDPALRPALETHLCCRLRFRV
>LOCXPOR76.333.HIT1.OR.2R.301.7tm_1.exons1.CM038353.1.Proterorhinus_semilunaris
FMERFLLSMMTSGPCCVFFIINGTILFLLRSKPVFSRCPRYVLLFNLVLADTVLIAQAQTLYLLSMYVVLISYPLCICLAMVSRLTNQISPLVLIFMSLERCVAVCFPFRHCTLVTLRNTFIIVFLIWTVATLNILIQILLLLEFQFQERPDLQTEVICKIMTMPVGSKFQAFETIYTNVLFTLSTLVISCSFVGVTVVACLASGDRAQMQKTQFTLLLHLFQLGLNLVSVMNIRIFVAVVRHPLRAQLLDVVYVCVVLMPRCLSALTYGLRDPTLRPALVTYLCCALLLQVLKNRHKCSS
>LOCXPOR76.334.HIT1.OR.2R.288.7tm_1.exons1.CM038353.1.Proterorhinus_semilunaris
FMEPFLLSMITSGPCCVFFIINGNILFLLRSKPVFSRCPRYVLLFNLVLADTVLIAQAQTLYLLATFKVLMSYPLCGCLTMVSHIFNQISPLTLIFMSLERCVAVCFPFRHCTLVTLRNTFIIVFLIWTVAALNVLIQVLLLLEFPFHELPDLQMREFCSSLAMYLGPKSQEYESVYTYVLFTLSALVISCSFVAVMVVACLASGDRAQAEKTRYTLLLHLFQLGLNLVSVMYMHIFVAVLRCCGGQRRFVYVYVCTVLMPRCLSALTYGIRDPALRPALGTHLCCVL
>LOCXPOR76.335.HIT1.OR.2R.288.7tm_1.exons1.CM038353.1.Proterorhinus_semilunaris
FMEPFLLSMITSGPCCVFFIINGNILFLLRSKPVFSRCPRYVLLFNLVLADTVLIAQAQTLYLLATFKVLMSYPLCGCLTMVSHIFNQISPLTLIFMSLERCVAVCFPFRHCTLVTLKNTFIIVFLIWTVAALNVLIQVMLLLEFPFHELPDLQMREFCSSLAMYLGPKSQEYESVYTYVLFTLSALVISCSFVAVMVVACLASGDRAQAEKTRYTLLLHLFQLGLNLVSVMYMHIFVAVLRCCGGQRRFVYVYVCTVLMPRCLSALTYGIRDPALRPALGTHLCCVL
>LOCXPOR76.336.HIT1.OR.2R.288.7tm_1.exons1.CM038353.1.Proterorhinus_semilunaris
FMEPLLLSMITSGPCSVFLVINGTILFLLRSKPVFSRCPRYVLLFNLVLADTVLIAQAQILYLLATFKVLMSYPLCGCLTMVSYVTNQISPLTLIFMSLERCVAVCFPFRHCTLVTLRNTFIIVFLIWTVAALNVLIQVLLLLEFPFHELPDLQMREFCSINTMYLGPKSQEYESVYTYVLFTLSALVISCSFVAVMVVACLASGDRAQMVKTRYTLLLHLFQLGLNLVSVMYMHIFVAVFRCCRVQRRFVYVYVCTVLMPRCLSALTYGIRDPALRPALGTHLCCVL
>LOCXPOR77.337.HIT1.OR.2R.306.7tm_4.exons1.CM038354.1.Proterorhinus_semilunaris
MNSSEVSHFTLGAYFDTGPLRWLYFVLVLSVYVLILLSNLLLNMVICLNRTLHEPMYIFLCSLFINELYGSTALFPLLLFQIPQDVHTITTSFCFLQIFFVHTYTVIEFMTLAVISYDRYLAICFPLQYGARMNTNKVLFLTGFSWFYAFAIVLVVVLLTTPLKLCGNIITKVYCNNYAVVKLSCSNTSVNNIYGLIISIITVFGPLIFILATYIRILKVCFNGSKQTRQKALATCGPHLASIVNYSAGVFFEVLGSRFDLSNVHSVITVFLSLYFLAVQPLFNPLIYGLKLTKVRVLCKKLLHSA
>LOCXPOR78.338.HIT1.OR.2R.307.7tm_4.exons1.CM038354.1.Proterorhinus_semilunaris
MVNSSEVSHFTLGAYFDTGPLRWLYFVLVLSVYVLILLSNLLLIVVICLNRTLHEPMYIFLCSLFMNELFGSTALFPLLLFQIPQDVHTITTSFCFLQIFLIHSYVVIEFMTLSVISYDRYLAICFPLQYSARMNTNKVLFLTGFSWLFSFTTILSFVLQTTPLKLCGNIITKVYCNNYSVVKLSCSNTSVNNIYGLIITIITVFGPLIFILATYIRILKVCFNGSKQTRQKALATCGPHLASIVNFSAGAFFEVLGSRFDLSNVHSVIRVILSLYFLAVQPLFNPLIYGLKLTKVRVLCKNLLHSA
>LOCXPOR79.157.HIT1.OR.2R.304.7tm_4.exons1.CM038354.1.Proterorhinus_semilunaris
MVNSSEVSHFTLGAYFDTGPLRWLYFVLVLSVYVLILLSNLLLIVVICLNRTLHEPMYIFLCSLFINELYGSTALFPLLLFQIPQDVHTITTSFCVLQIFLVHSYAVIEFMTLSVISYDRYLAICFPLQYSARMNTNKVLFLTGFSWLFSFTTILSLVLQTTPLKFCKNSISKVYCNNYSVVKLSCSDTSVNNIYGLIITIITVFGPLIFILATYIRVLKMCFNGSKQTRQKALATCGPHLASIVNYSAGVFFEVLGSRFDLSNVHSVIRVFLSLYCLAVQPLFNPLFYGLKLTKVRVLCKNLL
>LOCXPOR80.161.HIT1.OR.2R.307.7tm_4.exons1.CM038354.1.Proterorhinus_semilunaris
MVNSSEFSHFTLGAYFDTGPLRWLYFVLVLSVYVLILLSNLLLIVVICLNRTLHEPMYIFLCSLLMNELFGSTALFPLLLFQIPQDVHTITTSFCFLQIFLVHSYGMIEFMTLSVISYDRYLAICFPLQYSARMNTNKVLFLTGFSWLFSFTTILSLVLQTTPLKLCQNRVSKVYCNNYSVVKLSCSNTSVNNIYGLIKTIITVFGPLIFILASYICILKVCFNGSKQTRQKALATCGPHLASIVNYSAGVFFEVLGSRFDLSNVHSVITVFLSLYFLAVQPLFNPLIYGLKLTKVRVLCKNLLRSA
>LOCXPOR81.162.HIT1.OR.2R.307.7tm_4.exons1.CM038354.1.Proterorhinus_semilunaris
MVNSSEFSHFTLGAYFDTGPLRWLYFVLVLSVYVLILLSNLLLIVVICLNRTLHEPMYIFLCSLLMNELFGSTALFPLLLFQIPQDVHTITTSFCFLQIFLVHSYGMIEFMTLSVISYDRYLAICFPLQYSARMNTNKVLFLTGFSWLFSFTTILSLVLQTTPLKLCQNRVSKVYCNNYSVVKLSCSNTSVNNIYGLIKTIITVFGPLIFIVATYICILKVCFNGSKQTRQKALATCGPHLASIVNYSSGVFFEVLGSRFDLSNVHSVITVFLSLYFLAVQPLFNPLIYGLKLTKVRVLSKNLLRSA
>LOCXPOR82.163.HIT1.OR.2R.307.7tm_4.exons1.CM038354.1.Proterorhinus_semilunaris
MVNSSEFSHFTLGAYFDTGPLRWLYFVLVLSVYVLILLSNLLLIVVICLNRTLHEPMYIFLCSLLMNELFGSTALFPLLLFQIPQDVHTITTSFCFLQIFFLHTYNVIEFMTLAVISYDRYLAICFPLQYSARMNTNKVLFLTGFSWFYAFAIILVLVLLTTPLKLCGNIISKVYCNNYSVVKLSCSNTSVNNIYGLITAIVVIFGPLIFIVATYIRILKVCFNGSKQTRQKALATCGPHLASIVNYSAGAFFEVLGSRFDLSNVHSVITVFLSLYFLAVQPLFNPLIYGLKLTKVRVLCKNLLRSA
>LOCXPOR83.164.HIT1.OR.2R.305.7tm_4.exons1.CM038354.1.Proterorhinus_semilunaris
MVNSTHVSHFTLGAYFDHGPLRWLYFLIILSVYVLVLLSNLLLIVVICINRTLREPMYFFLCSLFVNELWGSTGLMPFLMVQMLKDVHTVSYTFCFIQIFCVYIYSSVEILTLGAMSYDRYLAICCPLQYTARMNTRTVAALISVAWLYSVCAILTAQSLAASLQLCGNAIPTVYCNNFYIVQLACEGQTVVHNIFGLASLSVTVGCPLILILFTYVRILRVCFSCSRQARQKAVNTCTPHIASVINLSFGMFFEVCQSRFDMTRVPKLIRILLSVYFLAIQPLFNPLMYGLKLTKVRVQCRNML
>LOCXPOR84.165.HIT1.OR.2R.308.7tm_4.exons1.CM038354.1.Proterorhinus_semilunaris
MFNSSLVSHFVLGAYIGIGPFKYAAFLILLLTYGGILLSNLLLIVIICLNRTLHEPMYLFLCSLFFNELYGSAAIFPMLLFQVLQDIHAVSSVLCLLQIFALYSYGGIEFATIALISYDCYVAICYPLRYSSIMTPNKTAGLIALTWGYFILINVFITYGLTAPLTLCGNILRKVYCDNFYVVRLSCFDTQLNNIFGLTHMFTVVLGLILLIFYAYIRILHVCLNGSKQTRRKALSTCTPHLLSLINFSFGAFYEIVHSRFDMIVLPDPLRVFLSLYWLIVQPLINPLVYGLKMKKIRLILRVLLCGK
>LOCXPOR85.166.HIT1.OR.2R.306.7tm_4.exons1.CM038354.1.Proterorhinus_semilunaris
MMMANSSQASHFTLGAYFDTGPLRWLYFVLVLSVYVLIVLSNLLLIVVICSNRTLHGPMYVFLCSLFVNELYGSTALFPFLLLQILEDFHTIPAPFCFLQIFCIFSYGHVEFLTLAVMSYDRYLAICFPLQYRSKMSHSKVFTLIALTWLLLFLVIFILISLSAPLRLCGHLIHKVYCDNYSVVKLACFDTTVNNIYGLIQLFLITVLPSSLIAFTYVRIFQVCFRGSKRTRQKALGTCTPHLASLLNFSFGVSFEIIQSRFDMSFVPNAIRIFLSLYFLTVQPLFNPVLYGLKMSKIRSLCTKML
>LOCXPOR86.167.HIT1.OR.2R.302.7tm_4.exons1.CM038354.1.Proterorhinus_semilunaris
LNSTRPHYFTLSAYIDIGHLKLLFFLIILSVFLCIIGANSLLVYVISVNQSLHEPMYIFICSLFLNELCGSSALFPVLLTQILSDVHQVPVPLCFLQNFLLFAYGGSELLILAVMAYDRYLAICCPLEYHTRVTPNRIVFLMALAWVCPWLLCVVMTSLSATLHLCNNVIQKVYCDNHSITKLACSDTSLINAWGLFISTVSVVIPLVVISYSYVCILRVCLLGSKQTRRKAASTCSPHIASLLNFSFGACFEILQSRFDMSSVPNVLRIFMSLYWLTCQPLFTPVVYGLNLSKVRLICKSL
>LOCXPOR87.168.HIT1.OR.2R.300.7tm_4.exons1.CM038354.1.Proterorhinus_semilunaris
NISSHTVFELSCFLELGHLRPLLFLPFSLFYFLSVGANALLLYVVVRRRSLHTPMYVLIAGMACVDMLHPLLVLSPILLSFVGGWTQVSVSMCLQQMFVVHLLGSFQSTILLWMALDRCLALVFPLRYSERMAGRVLLAVAVPLVLRNVVLMSGVVVLASRLHFCNQLVLNCFCEHMAVVSLACGDTSLNSALGLLTIGLIPVLDFILITTSYVVVLATAMRGRVVTKATNTVVTHIIVMMTSLTVILVAFIPYRVQHKLPHTARLLCSVLYLFLPSTINPLAFGIRTQEIRKHILHLLR
>LOCXPOR87.169.HIT1.OR.2R.300.7tm_4.exons1.CM038354.1.Proterorhinus_semilunaris
NISSHTVFELSCFLELGHLRPLLFLPFSLFYFLSVGANALLLYVVVRRRSLHTPMYVLIAGMACVDMLHPLLVLSPILLSFVGGWTQVSVSMCLQQMFVVHLLGSFQSTILLWMALDRCLALVFPLRYSERMAGRVLLAVAVPLVLRNVVLVSGVVVLASRLHFCNQLVRNCFCEHMAVVSLACGDTSLNSALGLLSIGLIPVLDFILITTSYVVVLATALRGRVVTKATNTVVTHIIVMMTSLTVILVAFISYRVQHKLPHTARLLCSVLYLFLPSTINPLAFGIRTQEIRKHILHLLR
>LOCXPOR89.172.HIT1.OR.2R.305.7tm_4.exons2.CM038354.1.Proterorhinus_semilunaris
LNQSDFRFLAFPFPLWQRGLIALPLASVFGLVLLANCGLLLVVIRVRALWCPMYILVGALCLVDLLSVLVIIPNAVLVLLNPAHSISLAECLTQMFLTHFLSSLASTLLLAMALDRYVAICHPLRYRQLVNRSSFLALSLFMLLRSGSVMAVLVALAGSLDFCGSRVIKHLYCDHMALVQLGCGDTGPSRGAGVAVIVCFVGLDIPLITLSYLQILVVVHRAGEDRWKALHTCGTHLIVLLVFYLVGTVAFLSHNLHLGLPTDLNTLMGLVYILLPATVNPIIYGVRTAEIRQGFSRVFSKSSRT
>LOCXPOR90.173.HIT1.OR.2R.300.7tm_1.exons1.CM038354.1.Proterorhinus_semilunaris
DFPPNCTSHHVLPVIVKVCIVIPLVCIFLGCISVMLHTFASHRQFLDTSRYILFAYMLINDALQVTTSVVLFAFFVYQIEFPIVYCIPLLFISTATFHNTPLILAIMSLERYVAIIYPLQCPPAWRSDRIWAIILTLWMISCLFPLIDFSIGKQDPNLDPFSTPVLCKTAVVNSTPIQMLFKAATSILFFTVVAIIILFTYMRILLETRKLRQDRASVDRAMYTVLLHGFQLVLCVLAFTHPITETLVVAHGWQPQDLAFFNYFAFILIPRFLSPLIYGFRDQSLRACIRKTLVRCSQKI
>LOCXPOR91.174.HIT1.OR.2R.309.7tm_4.exons1.CM038354.1.Proterorhinus_semilunaris
MRSNTTMSTDLLEIQGFHVAPSFRYPLFFALLLVYCSLLLSNLGVLLVIFTNQSLHQPMYLLFSNLPLNDLIGNTVLLPRLMMHIVSGERHISYRQCVVQAFHSHTFGSNCHMILIIMAIDRYVAICHPLRYSSIMTSRAVTGLSVTAWGVSLVLVSILIGLTVRLSRCRNVIQNAYCDNASLFKLSCDDISINNIYGLFFTVLLYTCSIGGLAATYIRIALMCWVQRNKELNQRAVQTCASHLVLYLVMIWSGFLTIILHRFPEYPYLRQIAYVLFHVVPANLNPIIYGLNTKLLREKIMYLVKRKVT
>LOCXPOR92.175.HIT1.OR.2R.310.7tm_4.exons1.CM038354.1.Proterorhinus_semilunaris
IAMAVQYNTSSDLTFVSFNLSPESVVPTFLFATLSYFVILFCNLLLMLTIMLNKCLHQPMYLILLNLPINDLIGSSAFFLNTIKQILVNCRTISYSACIIQAFCIHIYACGAMFVLAAMAYDRYIAICLPLKYNVVMTSAHIMKLITWVWASTLVLIGVLFGLLLRLPRCRSELTQVYCDNPSLLSLVCANTAINNVYGLFTVALTQVGVNAMVLFTYLRILAACFRSKRADTKTKALQTCATHLLVFLLLECFGLFTIISYRLQSASPHLRRFMGMSTLIFPPTLNPIIYGLKTKEIRVQVIQYFRNKI
>LOCXPOR93.176.HIT1.OR.2R.320.7tm_4.exons1.CM038354.1.Proterorhinus_semilunaris
MLPNKTRLDHFTILGFPGLHPQYYGLVSAVMFVVYLGIVFGNIFILAFVMYEKKIQKPTYLIFCHLALNDLAFGTLTLPKIIAKYWFDSSLLSFYGCFAQMFFVHYLGAVQSFNLMVMALDRFLSICVPLRYSAVISNPVVSGLCGIAWFIPLPIMLVIVFEALSVPFCKSNVIAQCYCDHISIMSQACSDRVLSLTLKTLSLALFCLLLPLVFIIFSYTSIFAVILKMSNAVGRRKTLSTCTPQIFVTCLFYLPRCFVYVATSTGFSFSLDFRIFIVLLYSLIPAAVNPLIYCFKTQDIKQCLFMKLQRARIGIEMRRS
>LOCXPOR94.177.HIT1.OR.2R.315.7tm_4.exons1.CM038354.1.Proterorhinus_semilunaris
MQNNSTTRIDHFFLTGIPGLSTQYYGPVSLLLLIVFLAITIGNIFILVLVYRERSLYKPTYLIFCHLALSDLAFGTVTLPKIISKYWFDDSVVGFNTCFVQMFFVHFLSSTHSCILMVMALDRFVAICSPLRYSAFTNNIASSLCGVSWCLAASWMVYILMNAYGLSYCNSNVIVQCYCDNHSITRLACENIRLISTIAFVSAMLFLLVPLAFIIFSYFAIFFVVMRISNQEGRRRTVSTCTPQLLIMLLFYTPRCFVYLSNFLGFNLSLPIRVIVVMLYSLLPAAINPLIYCFKTKDIKECLRNRIKMAKNHVG
>LOCXPOR95.178.HIT1.OR.2R.315.7tm_4.exons1.CM038354.1.Proterorhinus_semilunaris
MQNNSTTRIDHFFLTGFPGLSTQYYGPVSLLLLIVFLAITIDNIFILVLVYRERSLHKPTYLIFCHLALSDLAFGTVTLPKIISKYWFDDSVVGFKTCFVQMYFVHFLSATHSCILMVMALDRFVAICSPLRYSSFTNNVASSLCGVSWCLAASVILYLLMNAYGLSYCNSNIIVQCYCDHYSITRLACENIRLISTIAFVSAMFLLLVPLAFIIFSYFAIFFVVMRISNQEGRRRTVSTCTPQLLITLLYYTPRCFVYMERVLGFSLSLPIRVIVVMLYSLLPAAINPLIYCFKTKDIKECLRNRIKMAKNHVG
>LOCXPOR96.179.HIT1.OR.2R.315.7tm_4.exons1.CM038354.1.Proterorhinus_semilunaris
MQNNSTTRIDHFFLTGFPGLSTQYYGPVSLLLLIVFLAITIDNIFILVLVYRERSLYKPTYLIFCHLALTDLAFGTVTLPKIISKYWFDDSVVGFNTCFVQMYFVNFLSSTHSCILMVMALDRFVAICSPLRYSAFTNNVASSLCGVSWCLAASVILYLLMNAYGLSYCNSNIIVQCYCDHHSITRLACENIRLISTKAFVSAMLLLLVPLAFIIFSYFAIFFVVMRISNQEGRRRTVSTCTPQLLITLLYYTPRCFVYMERVLGFSLSLPIRVIVVMVYSLLPAAINPLIYCFKTKDIKECLRNRIKMAKNHVG
>LOCXPOR95.180.HIT1.OR.2R.315.7tm_4.exons1.CM038354.1.Proterorhinus_semilunaris
MQNNSTTRIDHFFLTGFPGLSTQYYGPVSLLLLIVFLAIAIGNIFILVLVYRERSLYKPTYLIFCHLALSDLAFGTVTLPKIISKYWFDDSVVGFNTCFVQMYFVHFLSSNHSCILMVMALDRFVAICSPLRYSSFTNNVASSLCGVSWCLAASVILYLLMNAYGLSYCNSNVIVQCYCDHYSITRLACESIRLISTIAFVSAMLLLLVPLAFIIFSYFAIFFVVMRISNQEGRRRTVSTCTPQLLITLLYYTPRCFVYMERVLGFNLSLPIRVIVVMLYSLLPAAINPLIYCFKTKDIKECLSKRIKMAKNHVG
>LOCXPOR98.181.HIT1.OR.2R.315.7tm_4.exons1.CM038354.1.Proterorhinus_semilunaris
MQNNSTTRIDHFFLTGFPGLSTQYYGLVSLLLLIVFLAITIGNIFILVLVYRERSLHKPTYLIFCHLALSDLAFGTVTLPKIISKYWFDDSVVGFNTCFVQMYFVHFLSSTHSCILMVMALDRFIAICSPLRYSAFTNNVASSLCGVSWCLAASLMVYIIMNAYGLSYCNSNIIVQCYCDNVSITRLACENIRLITTIAFVSAMLFLLVPLAFIIFSYFAIFFVVMRISNQEGRRRTVSTCTPQLLITLLFYTPRCFVYLSNFLGFNLSLPISVIVIMLYSQLPAVFNPLIYCFKTKDIKECLSKRIKMAKNHVG
>LOCXPOR94.183.HIT1.OR.2R.315.7tm_4.exons1.CM038354.1.Proterorhinus_semilunaris
MQNNSTTRIDHFFLTGIPGLSTQYYGPVSLLLLIVFLAIAIGNIFILVLVYRERSLHKPTYLIFCHLALSDLAFGTVTLPKIISKYWFDDSVVGFKTCFVQMYFVHFLSSTHSCILMVMALDRFVAICSPLRYSAFTNNVASSLCGVSWCLAASVMVYIIMNAYGLSYCNSNIIVQCYCDHHSITRLACENIRLISTIAFVSAMLLLLVPLAFIIFSYFAIFFVVMRISNQEGRRRTVSTCTPQILITLLFYTPRCFVYLSNFLGFNLSLPISVIVILLYSLLPAAINPLIYCFKTKDIKECLSKRIKMAKNHVG
>LOCXPOR100.184.HIT1.OR.2R.320.7tm_4.exons1.CM038354.1.Proterorhinus_semilunaris
MLPNKTRLDHFTILGFPGLHPQYYGLVSAVMFVVYLGIVFGNIFILAFVMYEKKIQKPTYLIFCHLALNDLAFGTLTLPKIIAKYWFDSSLLSFYGCFAQMFFVHYLGAVQSFNLMVMALDRFLSICVPLRYSAFISNPVVSGLCGIAWFIPLPIMLVIVFEALSVPFCKSNVIAQCYCDHFSIMSQACSDRVLSLTLKTLSLALFCLLLPLVFIIFSYTSIFAVILKMSNAVGSRKSLSTCTPQIFVTCLFYLPRCFVYVTTSTGFSFSLDIRIFIVLLYSLIPAAVNPLIYCFKTQDIKQCLFMKLQRARIGIEIRRS
>LOCXPOR101.185.HIT1.OR.2R.315.7tm_4.exons1.CM038354.1.Proterorhinus_semilunaris
MQNNSTTRIDHFFLTGFPGLSTQYYGPVSLLLLIVFLAIAIDNIFILVLVYRERSLHKPTYLIFCHLALSDLAFGTVTLPKIISKYWFDDSVMEFNTCFVQMFFVHFLSATHSCILMVMALDRFVAICSPLRYSAFTNNVASSLCGVSWCLAASWMVYILMNAYGLSYCNSNDIVQCYCDNHSITRLACEDIRLISTISFVGAMLFLLVPLAFIIFSYFAIFFVVMRISNQEGRRRTVSTCTPQLLITLLYYTPRCFVYLSKFLDFSLSLPIRVIVVMLYSLLPAAINPLIYCFKTKDIKECLRNRIKMAKNHVG
>LOCXPOR102.186.HIT1.OR.2R.315.7tm_4.exons1.CM038354.1.Proterorhinus_semilunaris
MQNNSTTRIDHFFLTGIPGLSTQYYAPVSLLLLIVFLAITIDNIFILVLVYRERSLHKPTYLIFCHLALTDLAFGTVTLPKIISKYWFDDSVVEFNTCFVQMFFVHFLSSTHSCILMVMALDRFVAICSPLRYSAFTNNVASSLCGVSWCLAASWMVYILMNAYGLSYCNSNVIVQCYCDNHSITRLACENIRLISTIAFVGAMLLLLVPLAFIIFSYFAIFFVVMRISNQEGRRRTVSTCTPQLLITLLFYTPRCFVYLANFLGFSLSLPISVIVIMLYSQLPAAINPLIYCFKTKDIKECLSNRIKMAKNHVG
>LOCXPOR103.187.HIT1.OR.2R.315.7tm_4.exons1.CM038354.1.Proterorhinus_semilunaris
MQNNSTTRIDHFFLTGFPGLSTQYYGPVSLLLLIVFLAITIDNIFILVLVYRERSLHKPTYLIFCHLALSDLAFGTVTLPKIISKYWFDDSVVGFKTCFVQMYFVHFLSSNHSCILMVMALDRFVAICSPLRYSSFTNNVASSLCGASWCLTASWMVYILMNAYGLSYCNSNVIVQCYCDHPSIVRLACENNRLISTIALVGAMLFLLVPLAFIIFSYFAIFFVVMRISNQEGRKRTVSTCTPQLLITLLYYTPRCFLYMERVLGFSLSLPIRVIVVMLYSLLPAAINPLIYCFKTKDIKECLSKRIKMATIHVG
>LOCXPOR104.188.HIT1.OR.2R.320.7tm_4.exons1.CM038354.1.Proterorhinus_semilunaris
MIFSNETILKSVVLVGFPGLPPKYFGPVSALLLLVFLCVIGGNSFTVAVIYFVKSLHKPTYIIFANLALTDITFGLATLPKVIARYWWDDSSMLFGVCFTQMYFVHSMGATHSAILLLMALDRFVAVWFPLQYPSVVTNKSISIACSLCWIVTFIRMVGVTLLTLSLPFCGVKGNLISHCYCDHISITSLGCGDEVAYVKLVTLGFALFVLLLPLSFIIFSYSSVIVAVIRMSQAENQYKVLSTCAPQIFITCLYYVPRCFVYIADNLGVKLGSEKIIIVMLYSLVPALVNPLIYCFKTKEIKDALRQRLKNRRVSDVFK
>LOCXPOR105.190.HIT1.OR.2R.299.7tm_4.exons1.CM038354.1.Proterorhinus_semilunaris
STLPYFVLGGYLQLGAARYLLVALCSLLYALIMGLNWFLVVLIVVDRSLHRPMYVFLCGLFVNELYGSTGLFPLLLLQLPQDVHMVAPAVCFLQIFCLYTYAQVEFCSLALMSYDRYLAICCPLQYHTRMTLWRAGLLRLGVWLYSFLKFLVTMALNLRLTYCGNVLNSVYCHNYLVAKLACSGNRLNNIYGLFGTVLTVLVPLLPILFSYGHILKICSGASRSTRQKALSTCSPHLLSLLNFSFGCSFEILQSRFDMSEMPPALRVLLSLYFLIIQPLLNPVMYGLQMSHIRQAARRL
>LOCXPOR106.191.HIT1.OR.2R.307.7tm_4.exons2.CM038355.1.Proterorhinus_semilunaris
MENLTLDMDVLLVEGLRLPPSSMLAAFVLLLLVYIFILGSNLGLLLLIVMERRLRQPMYLLFCNMSLNDVFGASTIIPRILQDLLTAPEQRHVSYGLCVLQAFCAHLHASVVHTVLMAMAFDRYVAIVNPLKYSVIMSGRMVLYLSIAVWGVCFFMVLILILLSVRLSRCHSFVPNPFCDNPSLFKLSCESYLVNNVYGLLYTVLLLGSSIISVVITYMRITVVCLSSRSRTLNRRALQTCVTHLASYIVMQVCGNIIIALHRFPALSDHRKMGSILFHVVPPAVNASIYGLQIREVRDRILHMFYR
>LOCXPOR107.192.HIT1.OR.2R.307.7tm_4.exons2.CM038355.1.Proterorhinus_semilunaris
ESVMENGTSPVLLQLEGLMVPTSSRSLVFLSLLLSHVFIVGSNLGVVALVWSERALHQPMYLLMCQLAVNDVMNNLAVVPRILWDMLLPVHRRLIPMGACVTQAFAVHMYGWNIHAILVLMSIDRYVAICRPLRYSLIMSTQMVVWMTVFSWGLGFLLVSGLLGLSLRLTWCRFFIPAPYCSNASLFNLSCENTFINNVYGITFTVVLLTGSIGSVVLTYGFITVACLSTRSRSLNRKALQTCSTHLLLYLIVLLGQMSVVALHRYPEYKEYRKMASIVYNIIPAMLNPVIYSFQCREIHQSLSRVF
>LOCXPOR108.193.HIT1.OR.2R.307.7tm_4.exons2.CM038355.1.Proterorhinus_semilunaris
ESVMENGTSPVLLQLEGLMVPTSSRSLVFLSLLLSHVFIVGSNLGVVALVGSERALHQPMYLLMCQLAVNDVMNNLAVVPRILWDMLLPVHLRLIPMGACVTQAFAFHMYGWNIHGILVLMSIDRYVAICRPLRYSLIMSTQMVVRMTVFSWGLGFLLVSGLLGLSLRLTWCRFFIPAPYCSNASLFNLSCENTFINNVYGITYTVVLLTGSIGSVVLTYGFITVACLSTRSRSLNRKALQTCSTHLLLYLIVLLGQMSVVALHRYPEYKEYRKMTSILYNVIPAMLNPVIYAFQCREIYQSLNRVF
>LOCXPOR109.195.HIT1.OR.2R.307.7tm_4.exons1.CM038355.1.Proterorhinus_semilunaris
MANATVVKFSMPAFALLKTHRYEIFTLFFFMYSITITLNTLLITVISKEKSLHQPMNIFASLLAINEIYGSTALLPAIMVLLLSETFEVAVKWCMAQVYFLHTYAAAEFCILALMGYDRYVAICRPLHYHTLMSNSRIGKLLALTVLYPFLVFACYFSLTLQLKFCGESMPKLYCVNMELVRNACSSVPYISIVGIVLIFLLVVPQLLMLVFSYFQIARVCQTLNKQSQANAWKTCVPHLFSLLNYTLGSLFEIVHTRFNMSHFALEARIFLSLYFIIIPTLTNPVLYGLGTQLVRIQILKLFIKYK
>LOCXPOR110.197.HIT1.OR.2R.302.7tm_4.exons1.CM038357.1.Proterorhinus_semilunaris
NSTPVSSFVLTAYFNLGSLQWLFFSALLLLYLLIIFSNVLLVCVIALNRSLHEPMYMFLCSLFINELYGSAALFPFLLVHILRDVHIVPAPFCFLQIYALHGYGVIQLQTLAYMSYDRYVAICHPLHYRTRMSRNRTVALILFPWTYALLTIGVLISLSSSLELCGNNIDKVYCNNYSIVKLACYDTTILNIYGIAMAFNDIVYPLIVISYTYLYILKVCWRGEKRMRQKAVNTCAPHLASVLNFSIAAFFEVLQGRFDMSRMPKMLRIFLSLYFLLCQPLFNPLIYGLVLTNIRLTCRGLL
>LOCXPOR111.199.HIT1.OR.2R.302.7tm_4.exons1.CM038357.1.Proterorhinus_semilunaris
NSTLVSSFVLTAYFNLGSLRWLFFCALLLLYLLIIFSNVLLVCVIALNRSLHEPMYMFLCSLFINELYGSAALFPFLLVHILRDVHIVPAAFCFFQIYVLQGYAVMQLQTLACMSYDRYVAICHPLHYRTRMSQSKTAALIFLPLIYVLLLEGVVISLSSSLELCDNVINKVYCDNYPIVKLACYDTTIINIYGIVMTFIAIVNPFIVIFYTYLRILKVCWGGARRTRQKAVNTCAPHLASVLNFAVAVFFEVLQGRFNMSHVPNMLRVFLSLYFLLCQPLFNPLIYGLVLTNIRLTCRGLL
>LOCXPOR112.201.HIT1.OR.2R.302.7tm_4.exons1.CM038357.1.Proterorhinus_semilunaris
NSTPVSSFVLTAYFNLGSLRWLFFCALLLLYLLIIFSNVLLVCVIALNRSLHEPMYMFLCSLFINELYGSAALFPFLLVHILRDVHIVPAAFCFFQIYVIYGYGTIEFSILAGMSYDRYVAICHPLHYRTRMSQSKTAALIFFPWIYGFILNGATIGLSSSLELCDNVINKVYCHHYPIVKLACYDTTVINIYGIVMTFIAIVNPFMVIFYTYFRILKVCWRGERRTRQKAVNTCAPHLASVLNFAVAAFFEILQGRFNMSHVPNMLRIFLSLYSLLCQPLFNPLIYGLVLTNIRLTCRGLL
>LOCXPOR113.203.HIT1.OR.2R.302.7tm_4.exons1.CM038357.1.Proterorhinus_semilunaris
NSTPVSSFVLTAYFNLGSLRWLFFCALLLLYLLIIFSNVLLVCVIALNRSLHKPMYMFLCSLFINELYGSAALIPFLLVHILRDVHIVPAAFCFLQIYAWGGYGVIQLQTLACMSYDRYVAICHPLHYRTRMSQSKTAALIFLPWIYGFLLNGTTIGLSSSLELCDNVINKVYCDNYPIVKLACRDTTILNIYGIVVTFIVTVYPFIIILYTYLHILKVCWGGARRTRQKAVNTCAPHLASVLNFAVAGFFNVLQGRFNMSHVPNMLRIFLSLYFLLCQPLFNPLIYGLVLTNIRLTCRGLL
>LOCXPOR114.205.HIT1.OR.2R.302.7tm_4.exons1.CM038357.1.Proterorhinus_semilunaris
NSTPVSSFVLTAYFNLGSLRWLFFCALLLLYLLIIFSNVLLVCVIALNRSLHEPMYMFLCSLFINELYGSAALIPFLLVHILRDVHIVPAAFCFFQIYVLQSYAVMQLHTLACMSYDRYVAICHPLHYRTRMSRNRMVALILFPWTYALLTIGVLISLSSSLELCGNNIDKVYCNNHPIIKLACYDTTILNIYGIVSTFNGIVYPLIVIFYTYLRILKVCWRGEKRTRQKAVNTCAPHLASVLNFAVAAFFEVLQGRLNMSHVPNMLRIFLSLYFLLCQPLFNPLIYGLVLTNIRLTCRGLL
>LOCXPOR115.207.HIT1.OR.2R.302.7tm_4.exons1.CM038357.1.Proterorhinus_semilunaris
NSTPVSSFVLTAYFNLGSLRWLFFCALLLLYLLMIFSNVLLVCVIALNRSLHEPMYMFLCSLFINELYGSAALIPFLLVHILRDVHIVPAAFCFLQIYARGGYGVIELQTLACMSYDRYVAICHPLHYRTRMSQSKTAALIFLPWIYGFILNGATIGLSSSLELCDNVINKVYCDNYPIVKLACRDTTILNIYGIVITFIVTVYPFIVILYTYFRILKVCWGGARRTRQKAVNTCAPHLASVLNFAVAGFFEVLQGRFDMSHVPNMLRIFLSLYFLLCQPLFNPLIYGLVLTNIRLTCRGLL
>LOCXPOR129.209.HIT1.OR.2R.302.7tm_4.exons1.CM038357.1.Proterorhinus_semilunaris
NSTPVSSFVLTAYFNLGSLRWLFFCALLLLYLLMIFSNVLLVCVIALNRSLHEPMYMFLCSLFINELYGSAALIPFLLVHILRDVHIVPAAFCFLQIYIIYGYAAIQLQTLACMSYDRYVAICHPLHYRTRMSRNRTVALILFPWTYALLTVGVSISLSSSLEFCGNNIDKVYCNYYLIIKLACYDTTIINIYGIVMTFNAIVNPLIVISYTYLYILKVCWRGEKRTRQKAVNTCAPHLASVLNFSIAAFFEVLQGRFDMSRMPKMLRIFLSLYFLLCQPLFNPLIYGLVLTNIRLTCRGLL
>LOCXPOR117.211.HIT1.OR.2R.302.7tm_4.exons1.CM038357.1.Proterorhinus_semilunaris
NSTPVSSFVLAAYFNLGSLRWLFFCALLLLYLLMIFSNVLLVCVIALNRSLHEPMYMFLCSLFINELYGSAALIPFLLVHILRDVHIVPAPFCFFQIYVINGYAVIQLHTLACMSYDRYVAICHPLHYRTRMSQSKTAALIFLPLIYVLLLEGVVISLTSSLELCSNVINKVYCDLYPIVKLACYDTTIINIYGIVGSFNGIVFPFLVILYTYLRILKVCWGGARRTRQKAVNTCAPHLASVLNFAVAAFFEVLQGRFNMSHVPNMLRVFLSLYFLLCQPLFNPLIYGLVLTNIRLTCRGLL
>LOCXPOR118.213.HIT1.OR.2R.300.7tm_4.exons1.CM038357.1.Proterorhinus_semilunaris
NSTPVSSFVLTAYFNLGSLRWLFFCALLLLYLLMIFSNVLLVCVIALNRSLHEPMYMFLCSLFINELYGSAALIPFLLVHILRDFHIVPAPFCFFQIYVLQGYAVMQLQTLACMSYDRYVAICHPLHYRTRMSRNRTVALILFPWTYALLTIGVLISLSSSLELCGNNIDKVYCGNYSIVKLACYDTTILNIYGIVMAFNAIPLIVISYTYLYILKVCWRGEKRMRQKAVNTCAPHLASVLNFSIAAFFEVLQGRFDMSCMPKMLRIFLSLYFLLCQPLFNPLIYGLVLTNIRLTCRGLL
>LOCXPOR119.216.HIT1.OR.2R.302.7tm_4.exons1.CM038357.1.Proterorhinus_semilunaris
NSTPVSSFVLTAYFNLGSLRWLFFCALLLLYLLIIFSNVLLVCVIALNRSLHEPMYMFLCSLFINELYGSAALFPFLLVHILRDVHIVPAAFCFFQIYVIYGYGTIEFSILAGMSYDRYVAICHPLHYRTRMSRNRTVALILFPWTYALLTIGVLISLSSSLELCGNNIDKVYCDNYSIIKLACYDTTIINIYGIVMAFNAFVYPTIVISYTYLYILKVCWRGEKRMRQKAVNTCAPHLASVLNFSIAVFFNILQGRFNMSHVPNMLRIFLSLYFLLCQPLFNPLIYGLVLTNIRLTCRGLL
>LOCXPOR120.218.HIT1.OR.2R.302.7tm_4.exons1.CM038357.1.Proterorhinus_semilunaris
NSTLVSSFVLTAYFNLGSLRWLFFCALLLLYLLIIFSNVLLVCVIALNRSLHKPMYMFLCSLFINELYGSAALFPFLLVHILRDVHIVPAPFCFLQIYAIHGYGVIQLQTLACMSYDRYVAICHPLHYRTRMSRNRTVALILFPWTYALLTTGVLISLSSSLELCGNNIDKVYCDNYSIVKLACYDTTIINIYGIVMAFNAFVYPLIVISYTYLYILKVCWRGEKRTRQKAVNTCAPHLASVLNFSFAAFFNILQGRFNMSHVPNMLRVFLSLYFLLCQPLFNPLIYGLVLTNIRLTCRGLL
>LOCXPOR121.220.HIT1.OR.2R.302.7tm_4.exons1.CM038357.1.Proterorhinus_semilunaris
NSTPVSSFVLTAYFNLGSLRWLFFCALLLLYLLMIFSNVLLVCVIALNRSLHKPMYMFLCSLFINELYGSAALFPFLLVHILRDVHIVPAAFCFLQIYVIHGYAIIQLHTLAYMSYDRYVAICHPLHYRTRMSRNRTVALILFPWTYALLTTGVLISLSSSLELCGNNIDKVYCDNYPIIKLACYNTTILNIYGIVVTFNAIVYPTIVILYTYFRILKVCWRGEKRTRQKAVNTCAPHLASVLNFSIAAFFEVLQGRFNMSHVPNMLRIFLSLYFLLCQPLFNPLIYGLVLTNIRLTCRGLL
>LOCXPOR122.222.HIT1.OR.2R.304.7tm_4.exons1.CM038357.1.Proterorhinus_semilunaris
MNSTPVTHFVLGAYMDMGLLKYPVFVLLLLWYAAILLSNLLLIAVISRSRSLHEPMFVFVCALFVNEVYGSTAIFPLLLSQILREVHVITRAACLLQIFCLHSYAGIELNMLTLMSYDRYLAICRPLHYSSSMTPTMVAALMALAWGPSIFVTLFIIYGLTGRLRLCRNVIDKVYCDNYLVVKLSCSDTTANNISGLVNVLSGLLCVITLILFSYGRILRVCLRSSKSARQTALATCMPHLLSILNFSFGALFQVMQSRFDLSAVSTPFRIFLSLYWLTVQPLASPMIYGFKMTKIRLVVLALL
>LOCXPOR123.224.HIT1.OR.2R.304.7tm_4.exons1.CM038357.1.Proterorhinus_semilunaris
MNSTPVTHFVLGAYMDMGLLKYPVFVLLLLWYAAILLSNLLLIAVISRSRSLHEPMFVFVCALFVNEVYGSTAIFPMLLSQILHEVHVITRAACLLQIFCLYSYAGTELILLTLMSFDRYLAICRPLHYSSSMTPTKVAALITLCWSYSLVLNLFITYGLTGRLQLCGNVIDKVYCDNYLMVKLSCSDATANKLFGNVHFVCYVLGLVGLILFSYGRILRVCLRSSKSARQTALATCMPHLLSILNFSFGALFEVMQSRFDLSAVSTPLRVFLSLHWLTVQPLASPMIYGLKMTKIRQVVQELL
>LOCXPOR124.226.HIT1.OR.2R.302.7tm_4.exons1.CM038357.1.Proterorhinus_semilunaris
NSTPVSSFVLTAYFNLGSLRWLFFCALLLLYFLIIFSNVLLVCVIALNRSLHEPMYMFLCSLFINELYGSAALFPFLLVHILRDVHIVPAAFCFFQIYVIHGYGTIEFLILACMSYDRYVAICHPLHYRTRMSQRKTAALIFLSWIYVFFLMGVMISLSSSLELCDNVINKVYCNNYPIVKLACYDTTVINIYGIVTTFNGIVNPFIVIFYTYLRILKVCWGGARRTRQKAVNTCAPHLASVLNFAVAALFEILQGRFNMSHVPNMLRVFLSLYFLLCQPLFNPLIYGLVLTNIRLTCRGLL
>LOCXPOR125.228.HIT1.OR.2R.302.7tm_4.exons1.CM038357.1.Proterorhinus_semilunaris
NSTPVSSFVLTAYFNLGSLRWLFFSALLLLYLLIIFSNVLLVCVIALNRSLHEPMYMFLCSLFINELYGSAALFPFLLVHILRDVHIVPAAFCFFQIYIIHGYVVMQLQTLACMSYDRYVAICHPLHYRTRMSQSKTAALIFLPWIYALLLKGVMISLSSSLELCNNVINKVYCNNYPIVKLACYDTTILNIYGIVILFCETIYPFIVIFYTYLRILKVCWRGEKRTRQKAVNTCAPHLASVLNFAVAVFFEVLQGRFNMSHVPNMLRVFLSLYFLLCQPLFNPLIYGLVLTNIRLTCRGLL
>LOCXPOR125.230.HIT1.OR.2R.302.7tm_4.exons1.CM038357.1.Proterorhinus_semilunaris
NSTPVSSFVLTAYFNLGSLRWLFFSALLLLYLLIIFSNVLLVCVIALNRSLHEPMYMFLCSLFINELYGSAALFPFLLVHILRDVHIVPAAFCFFQIYIIHGYVVMQLQTLACMSYDRYVAICHPLHYRTRMSQSKTAALIFLPWIYALLLKGVMISLSSSLELCNNVINKVYCNNYPIVKLACYDTTILNIYGIVILFCETIYPFIVIFYTYLRILKVCWRGEKRTRQKAVNTCAPHLASVLNFAVAVFFEVLQGRFNMSHVPNMLRVFLSLYFLLCQPLFNPLIYGLVLTNIRLTCRGLL
>LOCXPOR9.231.HIT1.OR.2R.302.7tm_4.exons1.CM038357.1.Proterorhinus_semilunaris
NSTPVSSFVLTAYFNLGSLRWLFFCALLLLYLLMIFSNVLLVCVIALNRSLHEPMYMFLCSLFINELYGSAALIPFLLVHILRDVHIVPAPFCFIQIYVIHVYVVIQLHTLAYMSYDRYVAICHPLHYRTRMSQSKTAALIFLPLIDALLLKGVMISLTSSLELCDNVINKVYCDHYPIVKLACYDTTIINIYGLVMTFNGIVYPFMVIFYTYLRILKVCWGGVRRTRQKAVNTCAPHLASVLNFAVAVFFEVLQGRFNMSHVPNMLRVFLSLYFLLCQPLFNPLIYGLVLTNIRLTCRGLL
>LOCXPOR128.233.HIT1.OR.2R.302.7tm_4.exons1.CM038357.1.Proterorhinus_semilunaris
NSTPVSSFVLTAYFNLGSLQWLFFCALLLLYFLIIFSNVLLVCVIALNRSLHEPMYMFLCSLFINELYGSAALFPFLLVHILRDVHIVPAAFCFLQIYIIYGYGTIEFLILAGMSYDRYVAICHPLHYRTRMSQSKTAALIFLPWIYVLLLEGVVIGLSSSLELCDNVINKVYCDHYPIVKLACYDTTVINIYGLVMTFIVIVYPFMVIFYTYLRILKVCWRGEKRTRQKAVNTCAPHLASVLNFAVAVFFEILQSRFHMSHVPNMLRIFLSLYFLLCQPLFNPLIYGLVLTNIRLTCRGLL
>LOCXPOR129.241.HIT1.OR.2R.302.7tm_4.exons1.CM038357.1.Proterorhinus_semilunaris
NSTPVSSFVLTAYFNLGSLRWLFFCALLLLYLLMIFSNVLLVCVIALNRSLHEPMYMFLCSLFINELYGSAALFPFLLVHILRDVHIVPAAFCFFQIYVIYGYGVIQLQMLACMSYDRYVAICHPLHYRTRMSRNRTVALILFPWTYALLTIGVLISLSSSLELCGNNIDKVYCDNYPIIKLACYNTTIINIYGIVTAFNAIVNPLIVISYTYLYILKVCWRGEKRTRQKAVNTCAPHLASVLNFSIAAFFEVLQGRFDMSRMPKMLRIFLSLYFLLCQPLFNPLIYGLVLTNIRLTCRGLL
>LOCXPOR130.244.HIT1.OR.2R.311.7tm_1.exons1.CM038364.1.Proterorhinus_semilunaris
NSSSAVDARDYTCVRFNVSAVSFSVLLFFNIIINSTIVRVEKLRSHTRFVLVFHLLVSALLYLGTSCIFYLQMHMGGQSTRSACVVMVTVLISSGSNILLTLTAMALDRYCAVCHPMRYTVCASARWPWVLGACTWIISLIFPLSLLLGPSAQTVSSDRQCNQQQLHKGREYKMIFLSACTVLILYSYVRILVETRRLGVLNKRNRTGCRTIALHGTQLAVYILPNFVSWILTILHKNTLIGPGTKELSAVIIFAFFNLAQCVAPVIYGLRKEELKEELGQRFPCCTGHLKRALGWTVQANWTPSHQRARY
>XPLOC_1.1.TAAR.1R.275.7tm_1.exons1.CM038343.1.Proterorhinus_semilunaris
TLFTNLGNKPILILISHVPPLHRQLQSPSHRILLSLAISDFLVGLVIIPITVQTTGVCWVWGDAACSLYVYLGTTVFQSSVSSMVLISIDRFVAVVAPMHYQSRMSHRAVNLGICLAWTYALFYSYILYISNTDRQVDCLGLCQVSGSSFVVDVLLSWVIPFGIIFILYIHIFRVVIEKIRETRSNPSTSQVKQRSELKAARNLGSVVLCYMVCYTPYFIIANSGDTLDTSSFAFMVSMVMSFLNSAVNPLLYVLIYPRFRKAFRVILTLKLLHS
>LOCXPTilTARs.A019.115.HIT1.TAAR.1R.303.7tm_1.exons2.CM038353.1.Proterorhinus_semilunaris
RGHCGLHSAVVYHRCHCCAEPARHRQHFPLQALQLHSCTNFLLLSLAMSDFLVGFLQMPFQIFRYHGCWFLGSFGCTLSVFSSFLVVNASFGNMVLISVDRYIAICDPMLYPSKVTIKRVTVCIFLCWIFSSVHSGWILRDILGQPDIYNSCIGECVFMVNYAEGIVDLVLGFFAPIIVITYLYTRVFVVAVSQARAMRAQITAITVGPVAITVRSEMKAAKTLGFLVIVFLLCSSPYFCFTLAAESNLFEESSGRAELWLLYLNSCINPVIYAFCYPWFRKTVKIIFTLNIFKSDSCEAKVL
>LOCXPTilTARs.A054.148.HIT1.TAAR.1R.320.7tm_1.exons3.CM038353.1.Proterorhinus_semilunaris
ETKLCFPAYNNSCKKTLRPELEATLITCLMSTITILSVVLNLLAVVSRKFRQLHSCTNLLLLSLAISDLLVGVLEMPVEILFYRGCWFLGNFVCGMYDFVSFLVVSVSVGNVVMISIDRYVAICEPLFYPTKVTLKRVKVCIILCWLLSTIHAIWMLRGFIQQPDIYNTCYGECVIVGANEIEATFDLVVTFVAPIGVITVLYLRVFVVAVTQARAMRSQVTSKSMQGSRAKKSELKAARTLGMVIVMFILCSCPYYIFTLLYNSGLTDSSGVAEIWLIYFHSCLNPIIYAFCYPWFRRATKHIFTLKILQPGSSEMTIL
>LOCXPTAAR1.131.HIT1.TAAR.2R.315.7tm_1.exons2.CM038349.1.Proterorhinus_semilunaris
VEENELCFPHLLNASCKKVIGPYISSIDIVMYFISLLTVSLNLFVIVSISHYKQLHTPTNLLLLSLGVLDLSVGLLMFFSTAFLTDCWPFGDAVCVVYLYVVYVVTCVIVETIVLISVDRYIAICQPLHYCAKVTVHRVRVCIGLCWLFAVLYAAVLLKGVMENPSSISSCSGECMLIVNDYADLLVDIILFYCLPVGAIAALYSRVFVGVINQVRSMRSKTTVVVNKSELKAALTLGVVVLVFIICTSPYYAVILTEKKTGFKSATGKAVVFLFYFNSCLNPIIYTFLYSWFRKCLRNIVTLQIFQPGSSKARI
>LOCXPTAAR2.154.HIT1.TAAR.2R.315.7tm_1.exons2.CM038349.1.Proterorhinus_semilunaris
VEEYELCFPHLLNASCKKVIGPYTSSINIVMYFISLLTVSLNLFVIVSISHYKQLHTPTNLLLLSLGVLDLSVGLLMFFSVAFLIDCWPFGDAVCVVYLYVVYVVTGVIVQTIVLISVDRYIAICQPLHYCAKVTVHRVRVCIGLCWLFAVLYAAFLLKGVMENPSSTSSCSGECVGILNVYSELLADIIIFYFFPVGAIVALYSRVFVGVINQVRSMRSKTTVVVNKSELKAALTLGVVVLVFLICASPYYAVMLTEKNARLNSPIGKVAVSLSYFNSCLNPIIYTFLYPWFRKCLRNIVTLQIFQPGSSKARI
>LOCXPTAAR2.167.HIT1.TAAR.2R.315.7tm_1.exons2.CM038349.1.Proterorhinus_semilunaris
VEEYELCFPHLLNASCKKVIGPYTSSINIVMYFISLLTVSLNLFVIVSISHYKQLHTPTNLLLLSLGVLDLSVGLLMFFSVAFLIDCWPFGDAVCVVYLYVVYVVTGVIVQTIVLISVDRYIAICQPLHYCAKVTVHRVRVCIGLCWLFAVLYAAFLLKGVMENPSSTSSCSGECVGILNVYSELLADIIIFYFFPVGAIVALYSRVFVGVINQVRSMRSKTTVVVNKSELKAALTLGVVVLVFLICASPYYAVMLTEKNARLNSPIGKVAVSLSYFNSCLNPIIYTFLYPWFRKCLRNIVTLQIFQPGSSKARI
>LOCXPTAAR4.179.HIT1.TAAR.2R.315.7tm_1.exons2.CM038349.1.Proterorhinus_semilunaris
VEEDELCFPHLLNASCKKVIGPYTSSINTVMYFISLLTVSLNLFVIVSISHYKQLHTPTNLLLLSLGVLDLSVGLLMFFSTAFLTDCWPFGDAVCVVYLYVVYVVTCVIVETIVLISVDRYIAICQPLHYCAKVTVHRVRVCIGLCWLFAVLYAALLLKGVMENPSSISSCSGECMFVPNYYSELLADIIVFFFLPVGAIVALYSRVFVGVINQVRSMRSKTTVVVNKSELKAALTLGVVVLVFLICASPYYAVMLKEKNARLNSPTGKAAVFLFYFNSCLNPIIYTFLYSWFRKCLRNIVTLQIFQPGSSKARI
>LOCXPTAAR5.200.HIT1.TAAR.2R.296.7tm_1.exons2.CM038353.1.Proterorhinus_semilunaris
LLFLLCYCCFSCNNKLLHQFLIMILQLHSCTNFLLLSLAMSDFLVGFLQMPFQIFKYHGCWFLGSFGCALNVFSSFLVVSASVGHMVLISVDRYIAICDPMLYPSKVTIKRVTVCIFLCWIFSSVHAGWIIRDILGQPDIYNSCIGECVYTVNYAEGVVDLVLSFFAPIIVITYLYTRVFVVAVSQARAMRSQITAITVGPVAITVRKSEMKAAKTLGFLVMVFLLCSCPYYSFTLAAESNLYEESSGRAELWLLYLNSCINPVIYAFCYPWFRKTVKMIFTLNVFKSDSCEAKVL
>LOCXPTAAR21.102.HIT1.TAAR.2R.329.7tm_1.exons2.CM038353.1.Proterorhinus_semilunaris
EDERCFPLINNSCRKTRHSDPEASLTFTILSTITMLTVLLNLLVIISISHYRQRPATLHTHFHPSLHSCTNLLLLSLAISDLLVGVLEMPVEILFYRGCWFLGNFVRGMYGFVSFLVISVSVGNMVMISIDRYVAICEPLFYPTKVTLKRVKVCIILCWLLSTIHAIWMSRGFIQQPDMYNSSYGECVILLANEIEAAFDLVVTFIAPIGVITVLYLRVFVVAVTQARAMRSQVTSKSTQSLRAKKSELKAARTLGMDIVMFILCSCPYYIFTLLNDSGLTDSSGAAELWLIYFNSCVNPIIYAFCYPWFRRATKHIFTLKILQPGSSD
>LOCXPTAAR21.110.HIT1.TAAR.2R.329.7tm_1.exons2.CM038353.1.Proterorhinus_semilunaris
EDELCFPLINNSCRKTRHSDPEASLTFTILSTITMLTVLLNLLVIISISHYRQRPATLHTHFHPSLHSCTNLLLLSLAISDLLVGVLEMPVEILFYRGCWFLGNFVCVMYGFVSFLVISVSVGNMVMISIDRYVAICEPLFYPTKVTLKRVKVCIILCWLLSTIHAIWMSRGFIQQPDIYNTCYGECVILLANEIEAAFDLVVTFIVPIGVITVLYLRVFAVAVTQVRAMRSQVTSKSMQGSRAKKSELKAARTLGMVIVMFILCSCPYYIFTLLNDSGLTDSSGAAELWLIYFHSGVNPIIYAFCYPWFRRATKHIFTLKILQPGSSE
>LOCXPTAAR6.112.HIT1.TAAR.2R.319.7tm_1.exons3.CM038353.1.Proterorhinus_semilunaris
ERCFPLINNSCRKTRHSDPEASLTFTILSTITMLNVLLNLLVYTCLKKVKQLHSCTNLLLLSLAISDLLVGVFEMPVEILFYHGCWFLGNFVRGMYGFVGFLVISVSVGNMVMISIDRYVAICEPLFYPTKVTLKRVQVCIILCWLLSTIHAIWMSRGFIQQPDIYNTCYGECVILLANEIEAAFDLVVTFIAPIGVITVLYLRVFVVAVTQARAMRSQVTSKSTQSLRAKKSELKAARTLGMVIVMFILCSCPYYIFTLLNDSGLTDSSGAADLWLIYFNSCVNPIIYAFCYPWFRRATEHILTLKILQSGSSEMTIL
>LOCXPTAAR7.115.HIT1.TAAR.2R.315.7tm_1.exons2.CM038353.1.Proterorhinus_semilunaris
ELCFPLINNSCRKTRHSDPEASLTFTILSTITMLTVLLNLLCFSFRQLHSCTNLLLLSLAISDLLVGVLEMPVEILFYRGCWFLGNFVRGMYGFVSFLVVSVSVGNIVMISIDRYVAICEPLFYPTKVTLKRVKVCIILCWLLSTIHAIWMSRGFIQQPDMYNSSHGECVILLANEIEAAFDLVVTFVAPIGVITVLYLRVFVVAVTQAGAMRSQITSKSMQGSRAKKSELKAVWTLGMVIVMFILCPCPYYIFTLLNDSGLTDSSGAAELWLIYFNSCVNPIIYAFCYPWFRRATKHILTLKILQPGSSEMTIL
>LOCXPTAAR8.122.HIT1.TAAR.2R.282.7tm_1.exons1.CM038353.1.Proterorhinus_semilunaris
RRIKHCVSFPRQLHSCTNFLLLSLAMSDFLVGFLQMPFQIFKYHGCWFLGSFACTLSVFSSFLVVSVSVGHMVLISVDRYIAICDPMLYPSKVTIKRVTVCIFLCWIFSSVHAGWILRDILGQPDMFNSCIGQCRFMVNYAEGIVDLVLSFLAPIIVITYLYTRVFVVAVSQARAMRSQITAITVGPVAITVRRSEMKAAKTLGFLVMVFLLCSLPYYCFTLAADINLFGALPGRAVVWLIYLNSCINPVIYVFCYPWFRKTVKMIFTLNVFKSDSCEAKVL
>LOCXPTAAR9.124.HIT1.TAAR.2R.322.7tm_1.exons4.CM038353.1.Proterorhinus_semilunaris
ETKLCFPAYNKSCKKIARPELEATLITCLMATITILSVVLNLLRVLRRRFWQLQTCTNLLLLSLAVSDFLVSSVQMPFQIFHYRGCWFLGDLACVVYYYSAFLVVSASVGNMVLISIDRYVAICDPLFYPTKITIRRVKGCIGLCWLFSTVHASWIFREMLRQPDMYNSCIGECIITVNYAEGIVDLIATFVVPFTVITVLYLKVFAVAVSQARAMRSHVGSLALQRSGAMAKKSELKAAKTLGVLVTVFILFFCPYFVYSVAAESTQIGASSGDAVLWLTNFHSCMNPIIYTFSYSWFRKSIKRILTLQILQPNSRDSNIL
>LOCXPTAAR8.132.HIT1.TAAR.2R.311.7tm_1.exons2.CM038353.1.Proterorhinus_semilunaris
QEDPTHPLSGHCGLHSNIVYRRCHCCAEPARHHQHLPLQALQLHTCTNFLLLSLAMSDFLVGFLLMPFQMFRYHGCWFLGSFACALSVFFSFLVVNVSVGHVVLISVDRYIAICDPMLYPSKVTIKRVTVCIFLCWISSSVHAGWILRDILGQPDMFNSCIGECRFMVNYAEGVVDLVLSFFASITVITYLYTRVFVVAVSQARAMRAQITAITVGPVGITVRRSEMKAAKTLGFLVMVFLLSSLPYYCFTLAADVDLYIKSGRAVVWLLYLKSCINPVIYAFCYPWFRKTVKMIFTLNVFKSDSCEAKVL
>LOCXPTAAR10.148.HIT1.TAAR.2R.321.7tm_1.exons3.CM038353.1.Proterorhinus_semilunaris
EDERCFPLINNSCRKTRHSDPEASLTFTILSTITMLTVLLNLLSYIFKIFCWQLHSCTNLLLLSLAISDLLVGVLVLPVEILFYRGCWFLGNFVCVMYGFVSFLVVSVSVGNMVMISIDRYVAICEPLFYPTKVTLKRVKVCIILCWLLSTIHDIWMSREFIQQPDIYNTCYGECVTLVANEIEAAFDLVVTFIAPIGVITVLYLRVFVVAVTQARAMRSQVTSKSMQGSRAKKSELKAARTLGVVIVMFIICSCPYYIFSLLYNSGLTDSSGAAELWLIYFHSCLNPIIYAFCYPWFRRATKHILTLKILQPGSSDINIL
>LOCXPTAAR11.156.HIT1.TAAR.2R.320.7tm_1.exons2.CM038353.1.Proterorhinus_semilunaris
DVLDKDDFCYPQLNSSCRVPIHSYVETMLIYVLLSCISVITVALNLLVIISISHFRQLHTRTNLFLLSLAVTDLLVGLLLMPVEIIYIETCWNLGDIVCIVYYIADYVITSAAVGNMVLISIDRYIAICDPLNYNTKITMKRAKLYVLLCWLFSVVYRIAILHDQIEHLGLSNSCVGECVVIINYISGAIDLVCTFIIPILVIVILYLRVFVVAMAQARAMRSQVSAHMPQTVSTKKELKAARTLGIVVVVFLCCFCPYYTPSLVGEDRAVDASSVDVEIWLAHFNSCLNPVIYVFFYPWFRKSIKLILTMQILKPGSRD
>LOCXPTAAR12.158.HIT1.TAAR.2R.318.7tm_1.exons2.CM038353.1.Proterorhinus_semilunaris
DLCFPNLLNASCEKIVRPYFSAMLVYTVLYVISLVTTTLNLLVIISVSHYKQLHTPTNFLLLSLAVSDFCVGLLMFFQILVVDGCWLFGDVLCVVYQLVSYTVTSASLGTIVLISVERYVAICQPLHYYTKVNRSRVQIGICLNWLCSTFYSLMVLKENMGNPGSFNSCSGECVAAINYYVGVIDVFISFIIPVSTIAVLYIRVFVVVLTQVRAMRSQITAANSQRTVCANKSELKAARTLGVVILLFVVCLSPYYIIIIGQDAYFNASSAAVVIYFIYFNSCLNPLIYTFFYPWFRKCLKYIVTLQILQPGSGRTHI
>LOCXPTAAR13.163.HIT1.TAAR.2R.318.7tm_1.exons2.CM038353.1.Proterorhinus_semilunaris
NEASELCFPLLNSSCRKPQTHISEAVSVYAVLSLLSLLTTTLNMLVIISIAHFRHLHSSTNFILLSLAISDFFMGLVVVPTEAFMWKSCWLLGDLLCALYFTLAFTFLMASTISMVLISVDRYVAICYPMHYHSRDGVKVVSITIPVCWMYAVCYAFFLLQENFSNLGKYRSCHGECVAVVEGDADLVLTFVIPICIIVVLYMRVFVVAVSQARAIRSHVTAATLQSTKSKKSEIKAARNLGILVLVFLICYCPYYIVVLSGGHMMGASLELVMAFLMYVNSCFNPLIYALFFPWFRKAIKSIVTLQILSPGSCDLML
>LOCXPTAAR14.164.HIT1.TAAR.2R.286.7tm_1.exons2.CM038353.1.Proterorhinus_semilunaris
ELCFPHLPNISCIKPNKFEMGPVDVLLTILSTLTAALNLLVIISISHFRQLHSSTNLILLSLAVSDFLVGIMALPVFATLWKFCWYFHQLLCGLIYLVPTTAMIASVGTVVLISVDRYIAICDPLHYQTKMTDKVLNISISVCWIYGLVYAFSLYIDTFINQEKYGFCLGECLVRGSRDFMFVFAFAIPVSTIVILYMKVFAMAASQARAIRTKVTTVTSKTSRKSEIKAARNLGILVIVYIMCYTPFYLAEYSEANILIFGVSLYRLSIYLYFLNSCMNPLIYAM
>LOCXPTAAR14.165.HIT1.TAAR.2R.314.7tm_1.exons2.CM038353.1.Proterorhinus_semilunaris
ELCFPHLPNISCIKPNKFEMGPVDVLLTILSTLTAALNLLVIISISHFRQLHSSTNLILLSLAVSDFLVGIMALPVFATLWKFCWYFHQLLCGLIYLVPTTAMIASVGTVVLISVDRYIAICDPLHYQTKMTDKVLNISISVCWIYGLVFAFSLYIDTFINQEKYGFCLGECLVRGSRDFMFVFAFAIPVSTIVILYIKVFAMAASQARAIRTKVTTVTSKTSRKSEIKAARNLGILVIVYIMCYTPFYFAEYYEANILIFGVSLYRLSIYLYFLNSCMNPLIYAMLYPWFRKAIRLIITLQILRNGSRDFKIV
>LOCXPTAAR15.166.HIT1.TAAR.2R.314.7tm_1.exons2.CM038353.1.Proterorhinus_semilunaris
ELCFPHLPNISCIKPNKFEIGPVDVLLTILSTLTAALNLLVIISISHFRQLHSSTNLILLSLAVSDFLVGIMALPVFATLWKFCWYFDQLLCGLIYLVPTTALIASVGTVVLISVDRYIAICDPLHYQTKMTDKVLNISISLCWIYGLVYAFSLYIDNVINEEKYRFCLGECMVRASRDFMFGFPFAIPVSTIVILYMKVFATAVSQARAIRTKVTTVTSKTSRKSEIKAARNLGIVVVVYLMCYSPFYFALYSKANFVIFGVSIHRLTIYLSFLNSCMNPLIYAMLYPWFRKAIRLILTLQILKKGSRDFKIV
>LOCXPTAAR16.168.HIT1.TAAR.2R.321.7tm_1.exons2.CM038353.1.Proterorhinus_semilunaris
MEAVEAELCFPQLPNSSCVKHPNTLEIGLVDLLLALLSTLTAALNLLVIISISHFRQLHSSTNLILLSLAVSDFLIGLVVIPIFANMWKFCWYFGELLCGLIYLVPSTAIMASIGTVVLISVDRYVAICDSLHYQTKMTERVINISISVCWIYGIFYAISVYADNVINQDKYRFCHGECMVHTSRDGNFVVAFAIPVTTIVVLYMKVFATAASQARAIRSKVTTVTSKTSRKSEIKAAKNLGIVVLVFLMCHSTYYIVGYSETNIFIFGVPIELLAIYLYFLNSCINPLIYAMLYPWFRKAIRLIVTLQILRNGSRDFNIL
>LOCXPTAAR17.171.HIT1.TAAR.2R.315.7tm_1.exons2.CM038353.1.Proterorhinus_semilunaris
ELCFPHLPNSSCVKHPNTLKIGLVDLLLALLSTLTAALNLLVIISISHFRQLHSSTNLILLSLAVSDFLIGLVVIPIFANMWKFCWYFGELLCGLIYLVPSTAIMASVGTVVLISVDRYVAICDSLHYQTKMTERVINISISVCWIYGLLYAISVYADNVINQDKYRFCHGECMVHTSRDGNFVLAFAIPVTTIVVLYMKVFATAASQARAIRSKVTTVTSKTSRKSEIKAAKNLGIVVVVYLMCYSPYYIVGYSETNIFIFGVPIELLAIYLYFLNSCINPLIYAMLYPWFRKAIRLIVTLQILRNGSRDFNIL
>LOCXPTAAR18.172.HIT1.TAAR.2R.314.7tm_1.exons2.CM038353.1.Proterorhinus_semilunaris
LCFPLLLNSSCRKPQTHISEAVSVYAVLSLLSLLTTTLNLLVIISIAHFRQLHSSTNFILLSLGVSNFFIGLVVVPIDMFMWKRCWVLGDLLCVLYFTLPITFFMASVTSMVLISVDRYVAICYPMHYHSRDGVKVVRITIPVCWMYAVCYAFFLLQENFSNLGKYRSCHGECVVVGEGDADLVLGFVIPICIIVVLNMRVFVVAVSQARAMRSHVTAATLQSTKSKKSEIKAARNLGIVVLVFLICYCPFYIVMLSGGHMVGASVEVVMAFVMYVNSCINPLMYAFFYPWFRKAIKSIITLQILLPGSCDLML
>LOCXPTAAR19.173.HIT1.TAAR.2R.315.7tm_1.exons2.CM038353.1.Proterorhinus_semilunaris
ELCFPLLLNSSCRKPQTHISEAVSVYAVLSLLSLLTTTLNLLVIISIAHFRQLHSSTNFILLSLGVSNFFIGLVVIPIEMFMWKRCWVLGDLLCVLYFTLPITFFMASVTSMVLISVDRYVAICYPMHYHSRDGVKVVRITIPVCWMYAVCYAFFLLQENFSNLGKYRSCHGECVVVGEGDADLVLGFFIPICIIVVLYMRVFVVAVSQARAMRSHVTAATLQSTKSKKSEIKAARNLGIVVLVYLICYCPFYIVMLSGGHMVGASLDVVMAFVMYVNSCINPLIYALFYPWFRKAIKSIITLQILLPGSCDLML
>LOCXPTAAR20.175.HIT1.TAAR.2R.314.7tm_1.exons2.CM038353.1.Proterorhinus_semilunaris
LCFPLLLNTSCRKPQTHISEAVSVYAVLSLLSLLTTTLNLLVIISIAHFRQLHSSTNFILLSLGVSNFFIGLVVIPIEMFMWKRCWVLGDLLCVLYFPLPITFFMASVISMVLISVDRYVTICYPMHYHSRDGVKVVSITIPVCWMYAVCYAFFLLQENFSNLGKYRSCHGECVVVVEGDADLVLGFFIPICIIVVLYMRVFVVAVSQARAIRSHVTAATLQSTKSKKSEIKAARNLGIVVLVYLICYCPFYIVMLSGGHMVGASLEVVMAFVMYVNSCINPLIYALFYPWFRKAIKSIITLQILLPGSCDLML
>LOCXPTAAR24.181.HIT1.TAAR.2R.303.7tm_1.exons1.CM038359.1.Proterorhinus_semilunaris
NSVNTPQSFRILLFSFVFGTISVLTMSGNLLVITSVIYFQQLQTPTNYLVLSLAVADLLVGLVVLPFSTVLFANPCWDLQGILCNVRTSFDIMLCMSSILNLCFISVDRYFAVCQPLSYRAKITFHVIRIMILVAWTVPALSGIIITIGGKTPGKSENRCAFFRILNLNVIASIICFYIPVIIMFPIYTKIFLVARGQARSIQSFTSGATVSGKEKKATRTLAIVVGAFLICWAPFTISMTCLPFIEYTVSNSVFEAFKWFGWSNSMLNPFIYGFFYSWFRSAFRIIMSGKIFLRNMTNVKLL
>LOCXPTAAR24.182.HIT1.TAAR.2R.288.7tm_1.exons1.CM038359.1.Proterorhinus_semilunaris
LICCVLGTVAVITMCGNLLVIMSIVYFRQLHTATNYLVLSLALADLLMGAIVLPFSVLLYANPCWYLQEILCPVRGGFDIMICICSLLNLCFISVDRYFAVCQPLSYRSKMSAYVIVVMILITWTISALCGIVMSVGGKKQETRCALFQNLNLGVFGAVVAFYVPVIIMCTIYVKIFFVVKRQARCIHSKHAGAAVRKVERKATRTLAIVMGAFLICWSPFFLCVTSLPFNGFKMPLSVMETLKCLGWSNSMLNPFIYALFYSWFRSAFRMILTGRIFKANCSNAKLL
>LOCXPTAAR24.183.HIT1.TAAR.2R.303.7tm_1.exons1.CM038359.1.Proterorhinus_semilunaris
NSVNTPQSFRILLFSFVFGTISVLTMSGNLLVITSVIYFQQLQTPTNYLVLSLAVADLLVGLVVLPFSTVLFANPCWDLQGILCNVRTSFDIMLCMSSILNLCFISVDRYFAVCQPLSYRAKITFHVIRIMILVAWTVPALSGIIITIGGKTRGKSENRCAFFRILNLNVIASIICFYIPVIIMFPIYTKIFLVARGQARSIQSFTSGATVSGKEKKATRTLAIVVGAFLICWAPFTISMTCLPFIEYTVSNSVFEAFKWFGWSNSMLNPFIYGFFYSWFRSAFRIIMSGKIFLRNMTNVKLL
>LOCXPTAAR22.184.HIT1.TAAR.2R.310.7tm_1.exons1.CM038359.1.Proterorhinus_semilunaris
IHPCFEFHNATYVFSDHSSILCVLIYIVLSFFGLATVCGNLLVIISIVYFKQLHIPTNYLILSLAVADLLVGVVVFPFSMAHTVTSCLYQENVFCKIRDWFDITLSTSSILNLCCISIDRYYAICNPLTYRTTVTVRVAGVMIFVTWSVAAMIGISIIIGGQGTCEEMCLVDVVLTNITGPILAFFTPALIMICIYLKIFFVAQKQRNSIHISTSGTASKMERKATKTLAIVMGVFLLCMMPYFLCIVFVPLASETPPSSLIEALNWFTLSNSMLNPFIYGFFYSWFRSACKVILSGQIFTGNYANTKLM
>LOCXPTAAR24.185.HIT1.TAAR.2R.303.7tm_1.exons1.CM038359.1.Proterorhinus_semilunaris
HSVNTPQSFRILLLSFVFGTISVLTMCGNLLVITSVIYFRQLQTPTNYLVLSLAVADLLVGLVSLPFSTVLFANPCWDLQGILCNVRTTFDMMLCMSSILNLCFISVDRYFAVCQPLSYRSKITFHVIRIMILVAWTVPALCGIIITIGGKTRGKSENRCAFFRISNLNGVASITAFYIPVIIMFTIYTKIFLVARGQARSIQSFTSGATVSGREKKATRTLAIVVGVFLICWAPFTTSMTCLPFIEYTVPNSVFEAFKWFAWSNSMLNPFIYGFFYSWFRSAFRIILTGKIFLRNMTNTKLL
>LOCXPTAAR24.186.HIT1.TAAR.2R.303.7tm_1.exons1.CM038359.1.Proterorhinus_semilunaris
HSVNTPQSFRILLFSFVFGTISVLTVCGNLLVITSVIYFRQLQTPTNYLVLSLAVADLLVGLVALPFSTVLFANPCWDLQGILCNVRTTFDMMLCISSELNLCFISVDRYFAVCQPLSYRSKITFHVIRIMILVAWTAPALCGMIVTIGGKTRGKSENRCALFRISNLNVIATVTGFYIPIIIMLTIYTKIFLVARGQARSIQSFTSGATVSGREKKATRTLAIVVGVFIICWAPYTTSMTCLPFIEYTVPNSVFEAFKWFAWSNSMLNPFIYGFFYSWFRSAFRIILSGKIFLRNMTNAKLL
>LOCXPTAAR24.187.HIT1.TAAR.2R.303.7tm_1.exons1.CM038359.1.Proterorhinus_semilunaris
HSVNTPQSFRILLLSFVFGTISVLTMSGNLLVITSVIYFRQLQTPTNYLVLSLAVADLLVGLVSLPFSTVLFANPCWDLQGILCNVRTTFDMMLCMSSTLNLCFISVDRYFAVCQPLSYRSKITFHVIRIMILVAWTAPALCGIIVTIGGKIRGKSENRCTFFRISNLNVIATITAFYIPIIIMFTIYTKIFLVARGQARSIQSFTSGATVSGKEKKATRTLAIVVGAFLICWAPYMTSMTCLPFIEYTVPNSVFEAFKWFGWSNSMLNPFIYGFFYSWFRSAFRIIMSGKIFLRNMTNTKLL
>LOCXPTAAR24.188.HIT1.TAAR.2R.303.7tm_1.exons1.CM038359.1.Proterorhinus_semilunaris
HSVNTPQSFRILLLSFVFGTISVLTMCGNLLVITSVIYFRQLQTPTNYLVLSLAVADLLVGLVALPFSTVLFANPCWDLQGILCNVRTSFDMMLCMSSILNLCFISVDRYFAVCQPLSYRSKITFHVIRIMILVAWTVPALCGIIVTIGGKTRGKSENRCAFFRISNLNVIATITAFYIPVIIMVTIYTKIYLVARGQARSIQSFTSGATVSGKEKKATRTLAIVVGVFLICWAPYTTSMTCLPFIEYTVSNSVFEAFKWFAWSNSMLNPFIYGFFYSWFRSAFRIILSGKIFLRNMTNTKLL
>LOCXPTAAR25.190.HIT1.TAAR.2R.310.7tm_1.exons1.CM038359.1.Proterorhinus_semilunaris
IHPCFEFHNATYLFSDHSSIVCVLLYIVLSLFGLVTVCGNLLVIISIVYFKQLHIPTNYLILSLAVADLLVGVVVFPFSMAHTVTSCLYQENVFCKIRDWFDIMLSTSSILNLCCISIDRYYAICNPLTYRTTVTVRVAGVMIFVTWIVAAMIGISIIFGGQGTCEAMCIVDVVLSNILGSILAFFTPALIMICIYLKIFFVAQKQRNSIHISTSGTASKMEKKATKTLAIVMGVFLLCMMPFFLCIVFVPLASETPPSSLIEALNWFTLSNSMLNPFIYGFFYSWFRSACKVILSGQIFTGNFANTKLM
>LOCXPTAAR24.191.HIT1.TAAR.2R.303.7tm_1.exons1.CM038359.1.Proterorhinus_semilunaris
HSVNTPQSFRILLLSFVFGTISVLTMCGNLLVITSVIYFRQLQTPTNYLVLSLAVADLLVGAVVLPFSTVLFANPCWDLQGILCNVRTTFDMMLCISSTLNLCFISVDRYFAVCQPLSYRSKITFHVIRIMILVAWTAPALCGIIVTVGGKTRGKSENRCAFFRISNLNVIASIICFYIPIIIMLTIYTKIFLVARGQARSIQSFTSGATVSGREKKATRTLAIVVGVFLICWAPFTTSMTCLPFIEYTVPNSVFEAFKWFAWSNSMLNPFIYGFFYSWFRSAFRIILTGKIFLRNMTNTKLL
>LOCXPTAAR24.193.HIT1.TAAR.2R.303.7tm_1.exons1.CM038359.1.Proterorhinus_semilunaris
HSVNTPQSFRILLFSFVFGTISVLTMSGNLLVITSVIYFRQLQTPTNYLVLSLAVADLLVGLVVLPFSTVLFANPCWDLQGILCNVRTTFDMMLCMSSILNLCFISVDRYFAVCQPLSYRAKITFHVIRIMILVAWTAPALCGMIVTVGGKTRGKSENRCALFRISNLNVVATIIGFYIPIIIMVTIYTKIYLVARGQARSIQSFTSGATVSGKEKKATRTLAIVVGVFLICWVPFMTSLTCLPFIEYTVSNSVFEAFKLFGWSNSMLNPFIYGFFYSWFRSAFRIILSGKIFLRNMTNAKLL
>LOCXPTAAR24.194.HIT1.TAAR.2R.303.7tm_1.exons1.CM038359.1.Proterorhinus_semilunaris
HSVNTPQSFRILLLSFVFGTISVLTMCGNLLVITSVIYFRQLQTPTNYLVLSLAVADLLVGLVALPFSTVLFANPCWDLQGILCNVRTTFDMMLCTSSILNLCFISVDRYFAVCQPLSYRAKITFHVIRIMILVAWTAPALSGMIVTVGGKTRGKSENRCALFRISNLNVVATIIAFYIPIIIMFTIYTKIYLVARGQARSIQSFTSGATVSGKEKKATRTLAIVVGAFLICWAPFMTSITCLSFIEYTVSNSVFEAFKLFGWSNSMLNPFIYGFFYSWFRSAFRIILSGKIFLRNMTNTKLL
>LOCXPTAAR22.195.HIT1.TAAR.2R.310.7tm_1.exons1.CM038359.1.Proterorhinus_semilunaris
IHPCFEFHNATYVFSDNSSILCVLIYIVLSFFGLATVCGNLLVIISIVYFKQLHIPTNYLILSLAVADLLVGVVVFPFSMAHTVTSCLYQENVFCKIRDWFDITLSTSSILNLCCISIDRYYAICNPLTYRTTVTVRVAGVMIFVTWSVAAMIGISIIIGGQGTCEEMCLVDVVLTNITGPILAFFTPALIMICIYLKIFFVAQKQRNSIHISTSGTASKMERKATKTLAIVMGVFLLCMMPYFLCIVFLPLVSESPPSSLIEALNWFTLSNSMLNPFIYGFFYSWFRSACKVILSGQIFTGNFANTKLM
>LOCXPTAAR24.196.HIT1.TAAR.2R.303.7tm_1.exons1.CM038359.1.Proterorhinus_semilunaris
HSVNTPQSFRILLFSFVFGTISVLTMSGNLLVITSVIYFQQLQTPTNYLVLSLAVADLLVGLVVLPFSTVLFANPCWDLQGILCNVRATFDMMLGMSSILNLCFISVDRYFAVCQPLSYRSKITFHVITIMILVAWTAPALCGIIVTVGGKTRGKSENRCAFFRISNLNVIATIIAFYIPVIIMFPIYTKIYLVARGQARSIQSFTSGATVSGREKKATRTLAIVVGVFLICWAPFLTSMTCLPFIEYTVSNSVFDAFKWFGWSNSMLNPFIYGFFYSWFRSAFRIILSGRIFLRNMTNTKLL
>LOCXPTAAR27.198.HIT1.TAAR.2R.322.7tm_1.exons1.CM038359.1.Proterorhinus_semilunaris
MNATHIMADIHPCYDLDNFSTLLFSSDPSVLCVLVYLVLGLLSAVTVCGNLLVILSIVYFKQLHIPTNYLILSLAVADLLVGVVIFPFSMVHTLTSCLYQENVFCKIRDCIDAILCTSSILNLCCISIDRYYAICHPLTYMTIITVRVAAVMIFVTWSVSVMIGIGIILGGYSYGTCEEMCLVNVILANVSGPVFSFFMPAVIMLCIYIKIFIVAQKQRNNIQISKSGGISKMERKATITLAIVMGVFLFCMMPYFLCIVFQPLASKTPPFSLIEALNWLALSNSTLNPFIYGFFYSWFRSACKIILFGQVFTGNFANTKLM
>LOCXPTAAR28.199.HIT1.TAAR.2R.329.7tm_1.exons1.CM038359.1.Proterorhinus_semilunaris
SIRSYVTMNATHIMADIHPCFDLNNFTTLLFPSDPSVLCVLVYLVLGLLSAVTVCGNLLVIISIVYFKQLHIPTNYLILSLAVADLLVGVVIFPFSMAHTLTSCLYQENVFCKIRDWFDATLCTSSILNLCCISIDRYYAICHPLTYKTKVTVRVAAVMIFVTWSVSVMIGIGIILGGYSQGTCEETCSVNVVLSNVTGPVFSFFMPAIIMLCIYIKIFVVAQNQRNSIQISISGTVSKTERKATKTLAIVMGVFLLCMMPYFLCIVFQPLASETPPFSLIEALNWLTLSNSMLNPFIYGFFYSWFRSACKMILSGQIFTGNFANTKLM
>LOCXPTAAR29.201.HIT1.TAAR.2R.321.7tm_1.exons1.CM038359.1.Proterorhinus_semilunaris
MNATHIMTFIHPCFGLNNFTTLLFPSDPSVLCVLVYLVLGLLSAVTVCGNLLVIISIVYFKQLHIPTNYLILSLAVADQLVGVVIFPFSMAYTVTSCLYQENVFCKIRDCFDVTVSTSSILNLCCISIDRYYAICHPLTYKTKVTVRVAAVMIFVTWSVAAMIGIGIILGGHSQGTCEEMCLVDQLSTVAGAIFAFFMPAFIMLCIYMKIFFVAQKQRTSIQISKAGGISKSERKATKTLATVMGVFLLCMMPYFLCIVFLPLASETPPFTLIEALNWLTLSNSMLNPFIYGFFYSWFRSACKMILSGQIFTGNFANTKLM
>LOCXPTAAR30.203.HIT1.TAAR.2R.336.7tm_1.exons3.CM038359.1.Proterorhinus_semilunaris
TAQGQYWSIRSYVTMNATHIMEDIHPCFGLNNFTTLLFPSDPSVLCVLVYLVLGLLSAVTVCGNLLVIISIVYFKQLHIPTNYLILSLAVADLLVGVVVFPFSMAHTLTSCLYQENVFCKIRDCFDATLCSSSILNLCCISIDRYYAICHPLTWETKVTVRVAGVMVSTTWSVAAMIGIGITLGGYSQGRCEETCSVNVVLSNVTGPVFAFFMPAFIMLCIYMKIFFVAQRQRNSIQISISGTVSKTERKATKTLAIVMGVFLLCMMPYFLCIVFQPLASETPPFSLIEALNWLTLSNSMLNPFIYGFFYSWFRSACKMILSGQIFTGNFANIKLM
>LOCXPTAAR31.205.HIT1.TAAR.2R.324.7tm_1.exons1.CM038359.1.Proterorhinus_semilunaris
MDTGMPLNRTDAYIEIHPCHRLNLNSFVLTDNPSALCFLLYFCLCLLSIITVCGNLLVILSIIYFRQLHTPTNYFILSLAVADLLVGFVVFPLTIEFSFSSCRFEKDLFCQIRSNFDKSLCTSSILHLCCISIDRYYAVCQPLTYRARINDNVVLGMIMVSWSISAFFGIGLTIINRQHCEGECFVDIMLANIMGLILAFYAPVFVMLCIYFKIFLVAQKQARSIQSTQSGVSKMEKKATKTLATVMGVFLLCWLPFYICATVMFFSPGSLLPLPFIELLNWLALLNSTLNPFIYAFFYSWFRAAFRMIITGRIFIGNFTNSNL
>LOCXPTAAR31.206.HIT1.TAAR.2R.291.7tm_1.exons1.CM038359.1.Proterorhinus_semilunaris
MDTGMPLNRTDAYIEIHPCHRLNLNSFVLTDNPSALCFLLYFCLCLLSIITVCGNLLVILSIIYFRQLHTPTNYLILSLAVTDLLVGFVVFPLTIEFSFSSCRFEKGLFCQIRSNFDLSLCTSSILHLCCISIDRYYAVCQPLTYRARINDNVVLGMIMVSWSISAFIGIGLTIINQQHCEGECFVDIMLANIMGLILAFYGPVFVMLCIYFKIFLVAQKQACSIQSTQSGVSKMEKKATKTLATVMGVFLLCWLPFYICATVMSLSPGSLLPLPFIELLNWLALLNSTLN
>LOCXPTAAR32.207.HIT1.TAAR.2R.324.7tm_1.exons1.CM038359.1.Proterorhinus_semilunaris
MDTGMPLNRTDAYIEIHPCHRLNVNSFVLTDNPSALCFLLYFCLCLLSIITVCGNLLVILSIIYFRQLHTPTNYLILSLAVTDLLVGFVVFPLTIEFSFSSCRFEKDLFCKIRNNFELSLCTSSILHLCCISIDRYYAVCQPLTYRARINDNVVLGMIMVSWSISAFIAIGLTTINQQHCEGECFVDIMLANIMGLILAFYAPVFVMLCIYFKIFLVAQTQARSIQSTQSGVSKMEKKATKTLATVMGVFLLCWLPFYICATVMSLSPVSLLPLPFIELLNWLALLNSTLNPFIYAFFYSWFRAAFRMIITGKIFIGDFTNSKL
>LOCXPTAAR33.208.HIT1.TAAR.2R.320.7tm_1.exons1.CM038359.1.Proterorhinus_semilunaris
MSLNRTDPYIEIHPCHRLNVNSFVLTDNPSALCFLLYFCFCLLSIITVCGNLLVILSIIYFRQLHTPTNYLILSLAVADLLVGFVVFPLTIEFSISSCRFEKDQFCQIRSTFDMSLCTSSILHLCCISIDRYYAVCQPLTYRARINDNVLLGMIMVSWSISAFIGIGLTIINQQHCEGECFVDIMLANIMGLILAFYAPVFVMLCIYFKIFLVAQKQARSIQSTQSGVSKMEKKATKTLATVMGVFLLCWLPFYISTTVMSFSPGSLLPLPFIELLNWLALLNSTLNPFIYAFFYSWFRAAFRMIITGRIFIGNFTNSKL
>LOCXPTAAR34.209.HIT1.TAAR.2R.324.7tm_1.exons1.CM038359.1.Proterorhinus_semilunaris
MDTGMSLNRTDAYIEIHPCHRLNLNSFVLTDNPSALCFLLYFCLCLLSIITVCGNLLVILSIIYFRQLHTPTNYLILSLAVADLLVGFVVFPLTIEFSFSSCRFEKDLFCQVRSTFDMSLCTSSILHLCCISIDRYYAVCQPLTYRARINDNVLLGMIMVSWSISAFIGIGLTIINQQHCEGECFVDIMLANIMGLILAFYAPVFVMLCIYFKIFLVAQTQARSIQSTQSGVSKMEKKATKTLATVMGVFLLCWLPFYISTTVMSFSPGSLLPLPFIELLNWLALLNSTLNPFIYAFFYSWFRAAFRMIITGRIFIGDFTNSKL
>LOCXPENSPFOP00000020313.1.12.HIT1.Ora.1R.297.7tm_1.exons1.CM038359.1.Proterorhinus_semilunaris
TNLLGIRAFVSCVGCLGNLYLIVSIFHSHVRISAVKSFEIFLLGLAVSNLEEILIVNVYDIVIFKDPSARAGTWSCRLLKFLTLCGQLSSILFTVVISVFRYQKVRETAGHVNLKVYLDDAASGFLVSAACLVLALLLSAPMFAIDVHARAENSTRTTCPPDFFQCNESHCPMENLIYKYFFIGICNILPMVAVTIASCLIIVALLRQRKRVEPEMTVRRPGKKSRKSPILHRSTVAVLAAMALFQVDWSLYVFVQLNFNADNLTFWNEMKFFLSTSYTSLSPYVFGIGNNLFSIKH
>LOCXPOra1.5.HIT1.Ora.2R.308.V1R.exons1.CM038344.1.Proterorhinus_semilunaris
MDLCVTIKGVSFLLQTGMGILGNTAVLLAYASIIYSESKLLPVNMILCHLAFANLLLLLTRGVPQTMTVFGLQDLLNDAGCKVVIYAYRIGRALSVCITCMLSVFQAVTLAPAGPCLSRLKPALPSLVLPTFTGLWFLNMAICIAAPFFSMAPRNGTVPAFTLNLGFCHVDFRDNLSYVINGVALSLRDFAFVALMLGSSGYILFLLHRHSRKVRGIRRTQGGETKAAKIVVTLVVLYVVFFGIDNVIWIYMLTVAKVSPVVADMRVFFSSCYASLSPYFIISSNKKVKAKIVCAVEQEQPSGNTKES
>LOCXPOra2.6.HIT1.Ora.2R.318.V1R.exons1.CM038344.1.Proterorhinus_semilunaris
MTSELLVRGMLYLSLTVVGIPGNIAVIVAFLLLLYQENRLLPADAIVLHLACANLIIVGVRCFLETLESFYLTEVFTDVGCKAVIFVYRKSRSMSILLTFMLSTYQCLSIAPPGSRWASLRALFAKYLCLVLFCVWLISTCMSSASILFSFSSQNASFSDQHGINVQFCYVFYPSKLSKEANGAAQVVRDVVPLALMTLASLIILVFLYKHSLHVEGLRGGSGGRGGTEQRAAKAVVALLTLYVVLYGVDSGVWVYTLTVKKTMTSALMSDLRTFFTSLYAALSPLVIIASNRKVHGQLRCLRAQNSLVEKATTLSTM
>LOCXPOra3.7.HIT1.Ora.2R.328.TAS2R.exons4.CM038344.1.Proterorhinus_semilunaris
MGNENVNEQVGMGLRVSVSPAQTTFYILLVMMGILGNGTVVGVIGRSVIMGRDGRRNSDIIIINMALSNLLVSVMRSTLLIISDLGLELYSSKDWCKFLMGVWVWLRSVNVWSTLFLSAFHLQTLRRVAPAIGNLRRLHSPPKTLLVTLGLIWFLNYIYCIPAHIFSTNGDVNSTETLMLVSGTTRPLLGCVWNFSRSFSGLAYATTSMVIHETIPIVLMALTNLASLYTLYVHNRIRSSAQNAPIIKRVPAERRAAKMILALIMLFIASRGTSIISVNYFNYNRGSSSEFLLVIARFANIIFIALSPAVLAVGHGKLRSFIKSLLSH
>LOCXPOra4.8.HIT1.Ora.2R.294.7tm_1.exons1.CM038344.1.Proterorhinus_semilunaris
VLQSAIKSPTHRLPPSDTILVHLSVANLLTSLFRTVPIFVSDLGLAVSLSPGWCRLFMLLWVWWRAVGCWVTLALSIFHCTTLKRRHVAFGPLAQKQERRRVWIVLIVVWGANLAFSLPALFYTTHVHGNVTVTLMVISCTTRPLLGCVWEFPTNQQGSAFASVSLALNEVLPLILMIGTNLAILHTLAKHIRAVTAGGKAGEGELHGHASERKAGHVILSLVTLFVVCWALQVASVTYFNHDGGHHADGLLTVAHFSASLFVGFSPLVVALGHGKLRRKVVGMIHQRLQLVKC
>LOCXPDreOlfCa1.672.HIT1.OlfC.1R.819.ANF_receptor.exons9.CM038350.1.Proterorhinus_semilunaris
KLQALLPGDIMIGGLFPLHEDAERNASFAPIIAQCQQQPEEASLQDRGVVRALAAIYAVQAVNAAPLMANANLTLGLWIQDSCSDVSTALRATEEFTREETHCQQNTTKRKQPIMALIGAASSEISIAIARQLTLKLIPQISYSSTATILSDKSRFPAFLRTIPNDQHQTGAMVRLLTLFSWSWVGMVTTDGDYGRSALDHFLSQTAENRICVAFKSILPDPIVHKNITDEIRRTAMTIYNNPKVKVIVSFAKPALMKRLFAELKEQALAAGDSVDAVRRVWIASDSWSSMDMDKAEEIGHVIGFHFKTGNTTRFSKFLSGVEAASGEREDADSSPERFYGMLRREEGNIFGRILRQRLHTDTVFSVELAVRAIAQAAVKLCQDQDCKTPGAVQPWQLLKALRKEEFELEGKWYRFDQNGDINLGYDVCMWRVQGRRHVNETVAEYHLQNRSFTFNNPGASNPLSLLKNIVSRCSNSCEPGQFKKTAEGQHTCCYECINCTENYYSNHTDMDQCLSCDIDREWAPGGSVACIPKQELFFCWSNGFAIVLLVFSALGIVLALLTSALFLHWRQTPVVRAAGGPLSQVILYSLIVSFISAMLFVGRPNRLQCKARQVLFGISFTVCVSCILVKSLQILLAFQFNPALQDVLRRLFQPYVIVTACVAVQVAVCISWLVLKSPFNHVINHPTTLLLDCDEGSYIGFGVMLGYIALLAFVCFVCAFKGRKLPQQYNEARFITFSMLLSLMSWLIFIPIYVTTSGVYLPAVEMVVILISNYGILGCHFFPKCYVILLKKHKNTRGAFRKTIYEYTSKITGSISNL
>LOCXPHaplo15.3aa.813.HIT1.OlfC.1R.705.7tm_3.exons9.CM038354.1.Proterorhinus_semilunaris
VIIGPVLSTSSIYMSNALKPFSIPLISYLAVCPCLSDKDKFPSFFRTIPSDVYQTRTMAHLAIHFKWSWLGAIIQNNDYGQWAIKVFQQEIEGKGVCLDFILPVSRPSTRTDAKKAADLIQASTARVILIFCWYTDVMQIFVELLRRNITDRQFLSVVAWSTSEDILQNEAFSKLSHGVLGVAIRSAQIPGFENYVRHLHPSQRPHDVFLKEYWEKEFGCAPVSSSSTPLPPCNGTESLYEVHSHFTDMSQLRVTYNVYLAVYAAAHALHSLLSCPNTETSTSNCSSPQYFTSAQFVQHLNKVTTSTPHGETFAFQDGDFPPKFDIVNWQETPEGNLKSVIIGRVDELGIHLNESAIQWSTESGQVPVSVCTRSCEPGTRKASRKGVAVCCFDCIPCGDGEISNRTDSLQCHRCPLEFWSNPARNSCIPRQQDYLSFHETLGITLTTVAVFGAVVTTAVFVVFLYYRQTPMVRANNKELSFLLLVSLKLCFLCSLVFIGRPSVWSCRFQQAAFGISFVLCVSCLLVKTMVVLAVFRSARPGSEALMKWFGPHQQRGSVGLFTTVQIIICVVWLSVSPPEPHLDLGVQGSKVTLECAMESVLGFSLVLGYIGLLACTCLLLAFLARKLPDNFNEAKLITFSMLIFCAVWVAFVPAYVSSPGKNVVAVEIFAILASSYGLLICIFAPKCFIILLQPEKNSKKYMLEK
>LOCXPHaplo15.2aa.458.HIT1.OlfC.1R.865.7tm_3.exons14.CM038354.1.Proterorhinus_semilunaris
SWLLSLWLWAAPILLLMGMMGRQLSFRVGLHGVKSLSCTRWTSTSEKGLYQDGDVVIGGLYSLHYQPPNIDSDFSQLPQFKTCSGIEDLPMQYIYAMMFAVDEINHSKTLLPGVRLGYRILDSCALHPWATEAALSLVGGYDEDTQTVQLLQRIIRGVNNVPFIIGGASSKAAIILTGVLGPLSVPLMSYQSSCPCLSDRRLYPNFRTIPSDIYQARALAQLAIHFKEGWTWIGAVVAQNDYGLVAVKIFQEEIEKSGLCLAFVKTLRRQNIVVDAREAALTIQASTAKVILLVSWYADIRELFVQLDKINVTDRQFLATGAWSTSADLLQHPATSRVAHGVFGAAIPSSNIDGFEGYIRGLHPSQRPDNEFLREYWEKEFGCAPVSSSSTSRPPCNGTESLYGVHSHFTDLSQLRVTYNVYLAVYAAAHALHSLLSCPNTDTSTSNCSSPHQVTPAQLLEHLSRVNFTTPQGERFYFQGGDIPAKYDLVNWQKSPEGSLRPSLIGKVDGFDIDLNETGIQWSTGSTQVPVSVCTMSCEPGTRKAIRKGVGVCCFDCIPCGDGEISNRTDSLQCDHCPLEFWSNPARTSCIPRQQDYLSLNETLGITLTTVAVSGAVVTTAVSVVFFYYRQTPMVRANNKELSFLLLVSLKLCFLCSLVFIGRPSVWSCRFQQAAFGISFVLCVSCLLVKTMVVLAVFRSARPGSEALMKWFGPHQQRGSVGLFTTVQIIICVVWLSVSPPEPHLDLSVQGSKVTLECAMDSVLGFSLVLGYIGLLACTCLLLAFLARKLPDNFNEAKLITFSMLIFCAVWVAFVPAYVSSPGKNVVAVEIFAILASSYGLLICIFAPKCFIILLQPEKNSKKYI
>LOCXPHaplo15.2aa.490.HIT1.OlfC.1R.709.7tm_3.exons11.CM038354.1.Proterorhinus_semilunaris
MENELNVIIGPATSTSSIYMSNALKPFSIPLISYSAVCPCLSDKDKFPSFFRTIPSDVYQTRTIARLAIHFKWSWLGAIIQNNDYGQWAIKVFQQEIEGKGVCLDFILPTSTPSTRTDAKKAADLIQASTARVILIFCWYADVMQIFVELLRRNITGRQFLSVATWSTSEDILQNEAFSKLSHGVLGVAIRSAQIPGFENYVRRLHPSQRPHDVFLKEYWEKEFGCAPVSSSSTPLPPCNGTESLYEVHSHFTDTSQLRITYNVYLAVYAAAHALHSLLSCPNTETSTSNCSSPQYFTSAQLLQHLNKVTTSTPHGETFAFQDGDFPPKFDIVNWQETPEGNLKSVIIGRVDELGIHLNESAIQWSTESGQVPVSVCTRSCEPGTRKVIRKGVAVCCFDCIPCGDGEISNRTDSLQCDRCPLEFWSNPARTSCIPRQQDYLSFHETLGITLTTVAVFGAVVTTAVFVVFLYYRQTPMVRANNKELSFLLLVSLKLCFLCSLVFIGRPSVWSCRFQQAAFGISFVLCVSCLLVKTMVVLAVFRSARPGSEALMKWFGPHQQRGSVGLFTTVQIIICVVWLSVSPPKPHLDLSVQGSKVTLECAMESVLGFSLVLGYIGLLACTCLLLAFLARKLPDNFNEAKLITFSMLIFCAVWVAFVPAYVSSPGKNVVAVEIFAILASSYGLLFCIFVPKCFVILLRPERNTKKHLM
>LOCXPHaplo14.7aa.592.HIT1.OlfC.1R.835.ANF_receptor.exons12.CM038354.1.Proterorhinus_semilunaris
SCDALLDSELLALQSEGHIIIGGLFPLHYVAPQLEQSYNSKPRLTACSGFDFRAFRWMMTMVFAVEEINRDQTLLPGLKLGYRIMDSCDHVHTSLQALLSLLSQMDEKALPKMEKAKIQQSIVSSGAVAESSLSGAVAHTVGPFNIPLVSYFATCTCLTDKQMYPSFLRTVPSDLFQVRGLVQLVTVMGWRWVGTIGTTDDYSQYGIQAFTRQFREHGGCVAFHITLPKSPSVAQIGSMTDRLQSSTARVVVVFATEGQLVELFSELSQRNVSGIQWVASEAWVTASLLTSAHFQPLLEGTVGFSFPGVFIPKLKNFLLSVRPSPRPGMEFVNMFWQELFDCKLNYDFLKDNGVPVKKKCSGLEDLSDTDSGYTDVSQVRISYNVYKAVYAISYALHHLLKCDVYGGTCELLPFSSKELLNHLKAVHFTNHFGEKVHFDTNGEPVPLYDIINWQKTSEEKMRFIKVGSYDGSAPTGQQLQIEQDTIVWTKGQRHVPLSQCSMPCPPGTRKATRMGQPPCCFDCLPCADGEISNQSGSTECTKCPEYHWSDKEKVTCMAGVEEFLSYSDSLGIILVTLTLLGVSLTALITTVFHRFRSTPIVKANNSEISFLLLASLKLCFLCSLVFIGQPSVWTCRIRQAAFGVSFVLCLSCLLVKTIVVLLAFKANSPRSKILRLFGPIQQRILILCTTAPQICLCAGWLIAAPPFPFKNPDYQATTGKIVLECKEPWPPGFYLVLGYIGLLAFFCLLLAFLGRKLPDTFNEAKLISFSMLIFWAVWLSFIPAYVSSPGKFTVAVEIFAILASSFGLLICIFVPKCYIILLQPERNVKKAMTGK
>LOCXPOlfC2.958.HIT1.OlfC.2R.847.ANF_receptor.exons11.CM038354.1.Proterorhinus_semilunaris
NATQCFLRNMQNNQEISRDGDVIIGGMFSLYNEPDFFEQDFTKPPHYIQCQGLLLDIDALKSVYAMDFAVEEINRNKSLLPGVMLGYQIMGICDHYPSSPLSTAMSVIGGQTHTCKLANSTTEKAGMNGKYPKEIFYAHELNVIIGPDSSTSSIYMSNILKPFSIPLISYMALCPCLSDKDKFPSFFRTIPSDVYQTRTMAHLAIHFKWSWLGAIISNNDYGQWAIKVFQQEIEGKGVCLDFILPLSTPSIRTDVKKAADLIQASTARVILIFCWYTEVIQIFVELLRRNITGRQFLSVAGWSTSEDILQNEAFSKLSHGVLGVALRSAQIPGFENYVRRLHPSQRPHDVFLKDYWEKEFGCAPVSSSSTPLPPCNGTESLYEVHSHFTDMSQLRVTYNVYLAVYAAAHALHSLLSCPNTETSTSTCSSPQYFTSAQFVQHLNKVTTSTPHGETFAFQDGDIPPKFDIVNWQETPEGNLKSVIIGRVDELGIHLNEPAIQWSTESGQVPVSVCTMSCEPGTRKAIRKGAAVCCFDCIPCGDGEISNRTDSLQCDRCPLEFWSNPARNSCIPRQQDYLSFNETLGITLTTVAVFGAGVTTTVFVVFLYYRQTPMVRANNKELSFLLLVSLKLCFLCSLVFIGRPSVWSCRFQQAAFGISFVLCVSCLLVKTMVVLAVFRSARPGSEALMKWFGPHQQRGSVGLFTTVQIIICVVWLSVSPPEPHLDLGVQGSKVTLECAMESVLGFSLVLGYIGLLACTCLLLAFLARKLPDNFNEAKLITFSMLIFCAVWVAFVPAYVSSPGKNVVAVEIFAILASSYGLLICIFAPKCFIILLQPEKNSKKYMLEK
>LOCXPOlfC3.985.HIT1.OlfC.2R.847.7tm_3.exons11.CM038354.1.Proterorhinus_semilunaris
NAPQCFLRNMQNNQEISRDGDVIIGGMFKLYNVPELFEQDFTKPPHYKQCQGLLLNIEALKSVYAMDFAVEEINRNKSLLPGVMLGYQIMEICDHYPSSPLSIAMSVIGGQTHTCKLANSTTEKAGMNGKQPKEIFYAHELNVIIGTATTTSSIYVSNALKPFSIPLIDYLAVCPCLSDKDKFPSFFRTIPSDVYQSRTMAHLAIHFKWSWLGAIIANNDYGQWAIKVFQQEIEGKGVCLDFILPMSTPSTRTDVKKAADLIQASTARVILIFFWYTDVMKIFVELLRRNITDRQFLSSHVWSTSEDILQNEAFSKLSHGVLGVAIRSAQIPGFENYVRRLHPSQRPHDVFLKEYWEKEFGCAPVSSSSTPLPPCNGTESLYEVHSHFTDMSQLRVTYNVYLAVYAAAHALHSLLSCPNTETSTSNCSSPQYFTSAQLLQHLNKVTTSTPHGETFAFQDGDFPPKFDIVNWQETPEGNLKSVIIGRVDELGIHLNESAIQWSTESGQVPVSVCTMSCEPGTRKALRKGVAVCCFVCIPCGDGEISNRTDSLQCDGCPLEFWSNPARTSCIPRQQDYLSFNETLGITLTTVAVFGAVVTTAVFVVFLYYRQTPMVRANNKELSFLLLVSLKLCFLCSLVFIGRPSVWSCRFQQAAFGISFVLCVSCLLVKTMVVLAVFRSARPGSEALMKWFGPHQQRGSVGLFTTVQIIICVVWLSVSPPEPHLDLSVQGSKVTLECAMESVLGFSLVLGYIGLLACTCLLLAFLARKLPDNFNEAKLITFSMLIFCAVWVAFVPAYVSSPGKNVVAVEIFAILASSYGLLICIFAPKCFIILLQPEKNSKKYMLEK
>LOCXPOlfC4.1016.HIT1.OlfC.2R.847.ANF_receptor.exons11.CM038354.1.Proterorhinus_semilunaris
NATQCFLRNMQNNQEISRDGDVIIGGMFNLYNVQELFEQDFRKPPHYKQCQGLLLDIDALQSVYAMDFAVEEINRNKSLLPGVMLGYQIMEICDHYPSSELSIAMSVIGGQTHTCKLANSTTEEAGMNGKQPKEIFYAYELNVIIGTASSTSSIYVSNTLKPFSIPLISYLAVCPCLSDKDKFPSFFRTIPSDVYQTRTIAHLAIHFKWSWLGAILENSDYGQSAIKVFQQEIEGKGVCLDFILPVSNPSTRTDVKKAADLIQASTARVILIFCWYTDVMQIFVELLRRNITDRQFLSVMTWSTSEDILQNEAFSKLSHGVLGVAIRSAQIPGFENYVRRLHPSQRPHDVFLKEYWEKEFGCAPVSSSSTPLPPCNGTESLYEVHSHFTDMSQLRVTYNVYLAVYAAAHALHSLLSCPNTETSTSNCSSPQYFTSAQFLQHLNKVTTSTPHGETFAFQDGDFPPKFDIVNWQETPEGNLKSVIIGRVDEHGIHLNESAIQWSTESGQVPVSVCTRSCEPGTRKALRTGVAVCCFDCIPCGDGEISNRTDSLQCDRCPLEFWSNPARNSCIPRQQDYLSFNETLGITLTTVAVFGAVVTTAVFVVFLYYRQTPMVRANNKELSFLLLVSLKLCFLCSLVFIGRPSVWSCRFQQAAFGISFVLCVSCLLVKTMVVLAVFRSARPGSEALMKWFGPHQQRGSVGLFTTVQIIICVVWLSVSPPKPHLDLSVQGSKVTLECAMESVLGFSLVLGYIGLLACTCLLLAFLARKLPDNFNEAKLITFSMLIFCAVWVAFVPAYVSSPGKNVVAVEIFAILASSYGLLICIFAPKCFIVLLQPEKNSKKYMLEK
>LOCXPOlfC5.1025.HIT1.OlfC.2R.847.ANF_receptor.exons11.CM038354.1.Proterorhinus_semilunaris
NATQCFLRNMQNNQEISRDGDVIIGGMFKLYDVPEFFEQDFTKPPHYKQCQGLLLNIDALKSVYAMDFAVEEINRNKSLLPGVMLGYQIMNICDRYPSSPLSIAMSVIGGQTHTCKLANSTTEEAGMNGKQPKEIFYAYELNVIIGTASSTSSIYVSNALKPFSIPLISYISVCPCLSDKDKFPSFFRTIPSDVYQSRTMAHLAIHFKWSWLGAIIQNNDYGQWAIKVFQQEIEGKGVCLDFILPTSTPSTRTDAKKAADLIQASTARVILIFCWYTDVMQIFVELLRRNITDRQFLSVTGWSTSEDILQNEAFSKLSHGVLGVAIRSAQIPGFENYVRRLHPSQRPHDVFLKDYWEKEFGCAPVSSSSTPLPPCNGTESLYEVHSHFTDMSQLRITYNVYLAVYAAAHALHSLLSCPNTETSTSNCSSPQYFTSAQLLQHLNKVTTSTPHGETFAFQDGDFPPKFDIVNWQETPEGNLKSVIIGRVDELGIHLNESAIQWSTESGQVPVSVCTRSCEPGTRKALRKGVAVCCFDCIPCGDGEISNRTDSLQCDRCPLEFWSNPARNSCIPRQQDYLSFNETLGITLTTVAVSGAGVTTAVFVVFLYYRQTPMVRANNKELSFLLLVSLKLCFLCSLVFIGRPSVWSCRFQQAAFGISFVLCVSCLLVKTMVVLAVFRSARPGSEALMKWFGPHQQRGSVGLFTTVQIIICVVWLSVSPPEPHLDLSVQGSKVTVECAMESVLGFSLVLGYIGLLACTCLLLAFLARKLPDNFNEAKLITFSMLIFCAVWVAFVPAYVSSPGKNVVAVEIFAILASSYGLLICIFAPKCFIILLQPEKNSKKYMLEK
>LOCXPOlfC6.1041.HIT1.OlfC.2R.862.ANF_receptor.exons13.CM038354.1.Proterorhinus_semilunaris
SWLLSLWLWAAPILLLMGMMGRQLSFRVGLHVSLSANCFFWTSTSEKGLYQDGDVVIGGLYSLHYQPPNIDSDFSQLPQFKTCSGIEDLPMQYIYAMMFAVDEINHSKTLLPGVRLGYRILDSCGLHPWATEAALSLVGGYDANCSITPENNTGSVGETKEMGLNNVPLIIGDASSKTAIILTVVLGPLSVPLMSYQSSCPCLSDRRLYPNFFRTIPSDIYQARALAQLAIRFKWTWIGAVVAQNDYGLVAVKIFQEEIAKSGLCLAFVKTLRRQNIVADAREAALTIQASTAKVILLVSWYTDIRELFVQLDKINVTDRQFLATEAWSTSGDLLQHPATSRVAHGVFGVAIRSSNIDGFEGYIRGLHPSHRPDNEFLREYWEKEFGCAPVSSSSASLPPCNGTESLYGVNNHFTDMSQLRVTYNEYLAVYAAAHALHSLLSCPNTDTSTSNCSSPHQVTPAQLLEHLSRVNFTTPQGERFYFQGGDIPAKYDLVNWQKSPEGSLRPLLIGKVDGFDIDLNETGIKWSTGSSQVTVAVCSVSCAPGTRKAEKKGKPSCCFDCITCASGEIGNKTDSLNCHRCPLEYWSNAKGTACIPRQQDFLSFNETLGITLTTVAVSGAVVTTAVFVVFPYYRQTPMVRANNSELSFLLLVSLKLCFLCSLVFIGRPSVWSCRFQQAAFGISFVLSISCLQVKTMVVLAVFRSARPSAEMFVKWFGPRKQRGSVCLLTSMQIIICVVWLSVSPPEPHLDLGVQGSKVTLECAMESVLGFSLVLGYIGLLACTCLVLAFLARKLPDNFNEAKLITFSMLIFCAVWVAFVPAYVSSPGKYSVAVEIFAILASSYGLLFCIFAPKCFVIVLRH
>LOCXPOlfC2.1047.HIT1.OlfC.2R.720.7tm_3.exons11.CM038354.1.Proterorhinus_semilunaris
MESNQKRYFAAHELNVIIGPDSSTSSIYMSNALKPFSIPLISYLAVCPCLSDKDKFPSFFRTIPSDVYQTRTIAHLAIHFKWSWLGAIISNNDYGQWAIKVFQQEIEGKGVCLDFILPVSRLSTRTDVKKAADLIQASTARVILIFCWYTEVMQIFVELLRRNITGRQFLSVAGWSTSEDILQNEAFSKLSHGVLGVALRSAQIPGFENYVRRLHPSQRPHDVFLKEYWEKEFGCAPVSSSFTPLPPCNGTESLYEVHSHFTDMSQLRVTYNVYLAVYAAAHALHSLLSCPNTETSTSNCSSPQYFTSAQLLQHLNKVTTSTPHGETFAFQDGDFPPKFDIVNWQETPEGNLKSVIIGRVDELGIHLNESAIQWSTESGQVPVSVCTRSCEPGTRKAIRKGAAVCCFDCIPCGDGEISNRTDSLQCDGCPLEFWSNPARTSCIPRQQDYLSFNETLGITLTTVAVFGAVVTTAVFVVFLYYRQTPMVRANNKELSFLLLVSLKLCFLCSLVFIGRPSVWSCRFQQAAFGISFVLCVSCLLVKTMVVLAVFRSARPGSEALMKWFGPHQQRGSVGLFTTVQIIICVVWLSVSPPEPHLDLNVQGSKVTLECAMESVLGFSLVLGYIGLLACTCLLLAFLARKLPDNFNEAKLITFSMLIFCAVWVAFVPAYVSSPGKNVVAVEIFAILASSYGLLICIFAPKCFIILLQPEKNSKKYMLEK
>LOCXPOlfC8.372.HIT1.OlfC.2R.874.ANF_receptor.exons11.CM038354.1.Proterorhinus_semilunaris
SWLLSLWLWAAPILLLMGMMGRQLSFRVGLHGVKSLSCTRWTSTSEKGLYQDGDVVIGGLYSLHYQPPNIDSDFSQLPQFKTCSGIEDLPMQYIYAMMFAVDEINHSKTLLPGVRLGYRILDSCALHPWATEAALSLVGGYDANCSITPENNMGSVGETKEMGGLNNVPFIIGGASSKTAIILTGVLGPLSVPLMSYQSSCPCLSDRRLYPNFFRTIPSDIYQARALAQLAIRFKWTWIGAVVAQNDYGLVAVKIFQEEIAKSGLCLAFVKTLRRQNIVADAREAALTIQASTAKVILLVSWYTDIRELFVQLDKINVTDRQFLATEAWSTSGDLLQHPATSKVAHGVFGVAIRSSNIDGFEGYIRGLHPSYRPDNEFLREYWEKEFGCAPVSSSSASLPPCNGTESLYGVHSHFTDMSQLRVTYNVYLAVYAAAHALHSLLSCPNTDTSTSNCSSPHQVTPAQLLEHLSRVNFTTPQGERFYFQGGDIPAKYDLVNWQKSPEGSLRPSLIGKVDGFDIDLNETGIQWSTGSTQVPVSVCTMSCEPGTRKAIRKGVAVCCFDCIPCGDGEISNRTDSLQCDRCPLEFWSNPARTSCIPRQQDYLSFNETLGITLTTVAVSGAVVTTAVFVVFLYYRQTPMVRANNSELSFLLLVSLKLCFLCSLVFIGRPSVWSCRFQQAAFGISFVLSVSCLQVKTMVVLAAFRSARPGAEALMKWFGPHQQRGSVGIFTSIQVLICIIWLSLSPPQPQPDWEMTGVKVTLECAMESVLGFSLVLGYIGLLACTCLLLAFLARKLPDNFNEAKLITFSMLIFCAVWVAFVPAYVSSPGKYSVAVEIFAILASSYGLLFCIFVPKCFVILLRPERNNKKHLMAR
>LOCXPOlfC9.380.HIT1.OlfC.2R.846.ANF_receptor.exons11.CM038354.1.Proterorhinus_semilunaris
GLGMGLQDSETVRCWTWRTNRNLPLSQDGDIVIGGSFPLHYETQAIDNVYKQVPQYSCTGSLLLYELQRVYAMIYAVEEINHNNRLLPGLKVGYQIFDNCLSASWELQAVLSFVGGEATSCTFLNKSAAFKFNKQVKSFIPIIIGGDSSDRSKILSTVLGPLSVPVISYWASCPCLSDRRLYPNFFRTNPSNIYEARALAQLAIRFKWTWIGAVVAQSDYGLGIVKIFQEEIEKSGLCLAFVKTLRRQNIVADAREAALTIQASTAKVILLVSWYTEVRELFVQLDKINVTDRQFLATGAWSTSGDLLQHPATSKVAHGVFGVAIRSSNIDGFEGYIRGLHPSQRPDNEFLREYWEKEFGCAPVSSSSASLPPCNGTESLYGVHSHFTDISQLRVTYNVYLAVYAAAHALHSLLSCPNTDTSTSNCSSPHQVTPAQLLEHLSRVNFTTPQGERFYFQGGDIPAKYDLVNWQKSPEGSLRPSLIGKVDGFDIDLNETGIQWSTGSTQVPVSVCTMSCEPGTRKAIRKGVAVCCFDCIPCEDGEISNRTDSLQCDRCPLEFWSNPARTSCIPRQQDYLSFNETLGITLTTVAVSGAVVTTAVFVVFLYYRQTPMVRANNSELSFLLLVSLKLCFLCSLVFIGRPSVWSCRFQQAAFGISFVLSVSCLQVKTMVVLAAFRSARPGAEALMKWFGPHQQRGSVGIFTSIQVLICIIWLSLSPPQPQPDWEMTGVKVTLECAMESVLGFSLVLGYIGLLACTCLLLAFLARKLPDNFNEAKLITFSMLIFCAVWVAFVPAYVSSPGKYSVAVEIFAILASSYGLLFCIFAPKCIVILLRPERNTKKHLMAR
>LOCXPOlfC10.383.HIT1.OlfC.2R.844.ANF_receptor.exons11.CM038354.1.Proterorhinus_semilunaris
GLGMGLQDSETVRCWTWRTNRNLSLSQDGDIVIGGSFTLHYETQAIDNVHKQVPQYSCTGSLVPSQLQNVYAMVYAVEEINRNNRLLPGLKVGYQIFDNCLSASWTLQNVLSFVGGEATSCTFVNKSATFKFNKQVKSYIPIIIGGSSDRSKILSTILGPLSVPVISYWASCPCLSDRRLYPNFFRTIPSDVYQARTLAQLVKHFKWTWIGAVVAQDDYGLGAVKVFQKETEGFVCLAFLRTVRGENIVTDAREAALTIQASTAKVIIIFAWFNIVTELFVQLDRINVTDRQFLATEAWSTSADLLQHPATSRVARGVFGVAIRSSNIDGFEGYIRGLHPSQHPDNTFLREYWEKEFGCAPGSSSSTSLLPCNGTESLYGVHSHFTDMSQLRVTYNVYLAVYAAVHALHSLVSCPNTDTSTSNCSSPHQVTPAQLLEHLSRVNFTTPQGERFYFQGGDIPAKYDLVNWQKSPEGSLRSSLIGKVDGFDIDLNETGILWSTGSSQVPVAVCSVSCAPGTRKAEKKGKPSCCFDCITCASGEISNKTDSLNCHRCPLEYWSNAKGTACIPRQQDFLSFDETLGITLTTVAVFGAVVTTAVFVVFLYYRQTPMVRANNSELSFLLLVSLKLCFLCSLVFIGRPSVWSCRFQQAAFGISFVLSISCLQVKTMVVLAAFRSARPGAGMLVKWFGPRKQRASVCLLTSLQIIICIVWLSVSPPEPHLDLGVQGSKVTLECAMESVLGFSLVLGYIGLLACTCLLLAFLARKLPDNFNEAKLITFSMLIFCAVWVAFVPAYVSSPGKYSVAVEIFAILASSYGLLFCIFAPKCFVILLRPERNTKKHLMAR
>LOCXPOlfC11.386.HIT1.OlfC.2R.844.ANF_receptor.exons11.CM038354.1.Proterorhinus_semilunaris
GLGMGLQDSETVRCWTWRTNRNLSLSQDGDIVIGGSFTLHYETQAFDNVYKQVPQYNCTGSLVLSQLQNVYAMVYAVEEINRNNRLLPGLKVGYHIFDNCLSASWTLQNVLSFVGGEATSCTFVNKSATFKFNKQVKSFIPIIIGGASAGSKILSTILGPLSVPVISYWASCPCLSDRRLYPNFFRTIPSDVYQARTLAQLVKHFKWTWIGAVVAQDDYGLGAVKVFQKETEGFVCLAFLRTVRGDNIVTDAREAALTIQASTAKVIIIFAWFNIVTELFVQLDRINVTDRQFLATEAWSTSGDLLQHPATSRVARGVFGVAIRSSNIDGFEAYIRGLHPSQHPDNEFLREYWEKEFGCAPVSSSSASLPPCNGTESLYGVNSHFTDLSQLRVTYNVYLAVYAAAHALHSLLSCPNTDTSTSNCSSPHQVTPAQLLEHLSRVNFTTPQGERFYFQGGDIPAKYDLVNWQKSPEGSLRLSLIGKVDGFDIDLNETGIQWSTGSSQVPVAVCSVSCAPGTRKAEKKGKPSCCFDCITCASGEISNKTDSLNCHRCPPEYWSNAKGTACIPRQQDFLSFDETLGIALTTVAVSGAVVTTAVFVVFLYYRQTPMVRANNSELSFLLLVSLKLCFLCSLVFIGRPSVWSCCFQQAAFGISFVLCISCLQVKTMVVLAAFRSARPGAGMLVKWFGPRKQRASVCLLTSMQIIICIVWLSVSPPEPHLDLGVQGSKVTLECAMESVLGFSLVLGYIGLLACTCLLLAFLARKLPDNFNEAKLITFSMLIFCAVWVAFVPAYVSSPGKYSVAVEIFAILASSYGLLFCIFAPKCFVILLRPERNTKKHLMAR
>LOCXPOlfC12.395.HIT1.OlfC.2R.846.ANF_receptor.exons11.CM038354.1.Proterorhinus_semilunaris
GLGMGLQDSETVRCWTWRTNRNLSPSQDGDVVIGGSFPLHYETPAIDNVFKQGPQYSCTGRLLLYELQRVYAMVYAVEEINRNNRLLPGLKVGYQIFDNCLSASWTLQNVLSFVGGEATSCTFVNKSATFKFNKQVKSYIPIIIGGESSDRSKMLSTILGPLSVPVIGYSASCPCLSDRRLYPNFFRTNPSNIYQARALAQLAIRFKWTWTGAVVMQDDYGLGIVQVFQEEIEKSGLCLAFVKTLRRQNIVADAREAALTIQASTAKVILLVSWYTEVRELFVQLDKINVTDRQFLATEAWSTSGDLLQHPATSKVAHGVFGAAIPSSNIDGFEGYIRGLHPSQQPDNEFLREYWEKEFGCAPVSSSSTSLPPCNGTESLYGVHSQFTDMSQLRVTYNVYLAVYVAAHALHSLLSCPNTDTSTSNCSSPHQVTPAQLLEHLSRVNFTTPQGERFYFQGGDIPAKYDLVNWQKSPEGSLRPSLIGKVDGFDIDLNETGIQWSTRSTQVPVSVCTMSCEPGTRKAIRKGVAVCCFDCIPCRDGEISNRTDSLQCDRCPLEFWSNPARTSCIPRQQDFLSFNETLGITLTTVSVSGAVVTTAVFVVFLYYRQTPMVRANNSELSFLLLVSLKLCFLCSLVFIGRPSVWSCRFQQAAFGISFVLSVSCLQVKTMVVLAAFRSARPGAEALMKWFGPHQQRGSVGLFTSIQVLICIIWLSLSPPQPQPDWEMTGVKVTLECATESVLGFSLVLGYIGLLASTCLLLAFLARKLPDNFNEAKLITFSMLIFCAVWVAFVPAYVSSPGKYSVAVEIFAILASSYGLLFCIFFPKCFVILLRPERNTKKHLMAR
>LOCXPOlfC13.397.HIT1.OlfC.2R.846.ANF_receptor.exons11.CM038354.1.Proterorhinus_semilunaris
GLGMGLQDSETVRCWTWRTNRNLSLSQDGDVVIGGSFPLHYETQAIDNVFKQGPQYSCTGSLLLYELQRVYAMVYAVEEINRDNRLLPGLKVGYQIFDNCLSASWTLQNVLSFVGGEATSCTFVNKSATFKFNKQVKSYIPIIIGGDSSDRSKMLSLILGPLSVPVISYWASCPCLSDRRLYPNFFRTIPSDIYQARALAQLAIRFKWTWIGAVVAQSDYGLVAVKVFQEEIAKSGLCLAFVKTLRRQNIVADAREAALTIQASTAKVILLVSWYTEVRELFVQLDKINVTDRQFLATEAWSTSADLLQHPATSNVAFGVFGVAIPNSNIDGFEGYIRGLHPFQHPDNEFLREYWEKEFGCAPVSSSSTSLPPCNGTESLYGVHSHFTDLSQLRVTYNVYLAVYAAAHALHSLLSCPNTDTSTSNCSSPHQVTPAQLLKHLSRVNFTTPQGERFYFQGGDIPAKYDLVNWQKSPEGSLRPSLIGKVDGFDIDLNETGIQWSTGSTQVPVSVCTMSCEPGTRKAIRKGVAVCCFDCIPCGDGEISNRTDSLQCDRCPLQFWSNPARTSCIPRQQDYLSFNETLGITLTAVAVSGAVVTTAVFVVFLYYRQTPMVRANNSELSFLLLVSLKLCFLCSLVFIGRPSVWSCRFQQAAFGISFVLSVSCLQVKTMVVLAAFRSARPGAEALMKWFGPHQQRGSVGIFTSIQVLICIIWLSLSPPQPQPDWEMTGVKVTLECAMESVLGFSLVLGYIGLLACTCLLLAFLARKLPDNFNEAKLITFSMLIFCAVWVAFVPAYVSSPGKYSVAVEIFAILASSYGLLFCIFAPKCFVILLRPERNTKKHLMAR
>LOCXPOlfC14.423.HIT1.OlfC.2R.845.ANF_receptor.exons11.CM038354.1.Proterorhinus_semilunaris
GLGMGLQDSETVRCWTWRTNRNLPLSQDGDIVIGGSFPLHYETQAIDNVYKQVPQYSCTGSLLLYELQRVYAMIYAVEEINRNNRLLPGLKVGYQIFDNCLSASWELQAVLSFVGGETTSCTFVNKSATFKFNKQVKSYIPIIIGGESSDRSKMLSTILGPLSVPVISYWASCPCLSDRRLYPNFFRTIPSDIYQAHALAQLAIRFKWTWTGAVVAHNDYGLVAVKVFQEEIAKSGLCLAFVKTLRRQNIAADAREAALTIQASTAKVILLVSLYTDIRELFVQLDKINVTDRQFLATEAWSTSADLLQHPATSKVAHGVFGVAIPSSNIDGFEGYIRGLHPSQRPDKFLREYWEKEFGCAPVSSSSTSLPPCNGTESLYGVNSHFTDMSQLRVTYNVYLAVYAAAHALHSLLSCPNTDTSTSNCSSPHQVTPAQLLEHLSRVNFTTPQGERFYFQGGDIPAKYDLVNWQKSPEGSLRLSLIGKVDGFDIDLNETGIQWSTGSTQVPVSVCTMSCEPGTRKAIRKGVAVCCFDCIPCGDGEISNRTDSLQCDRCPLEFWSNPARTSCIPRQQDYLSFNETLGITLTTVAVSGAVVTTAVFVVFLYHRQTPMVRANNSELSFLLLVSLKLCFLCSLVFIGRPSVWSCRFQQAAFGISFVLSVSCLQVKTMVVLAAFRSAKPGAEALMKWFGPHQQRGSVGIFTSIQVLICIIWLSLSPPQPQPDWEMTGVKVTLECAMESVLGFSLVLGYIGLLACTCLLLAFLARKLPDNFNEAKLITFSMLIFCAVWVAFVPAYVSSPGKYSVAVEIFAILGSSYGLLFCIFAPKCFVILLRPERNTKKHLMAR
>LOCXPOlfC5.425.HIT1.OlfC.2R.825.ANF_receptor.exons11.CM038354.1.Proterorhinus_semilunaris
LSLKGDVIIGGLFNLFYIPSFPKYLNYTKEPYYGPCTGLEPEMLKSVYAMAFAVEEINRNTSLLQGVKLGYRILDSCTRYPWAVKAALSLIAGSTSTCQSEGPTQRDTDDNEEFFWFVFLDDQVAPVIIGASSSTTGILLSSLVAPLSTPIISDLASCPCLSDRAKYPNFFRTIPSDVFQSWAMAQLAIRFKWSWVGAVIANNDYGHLALQVFRKETEGFSICVDFIVPVSRATIKTDAKEAALSIQASTARVILIFCWHTDVREVFIQLAQRNITGRQFIASEAWSTSEDIMKHVALLEVASGVLGVAIRSAQIPGFENYVRSLHPSLRPHDIFLREYWKKEFGCDPVSPSCNGTESLYGVNSHFTDMSQLRVTYNVYLAVYAAAHALHSLLSCPNTDTSTSSCSSPHQVTPAQILQHLNKVNVSTPSGEWFGFQGADIQPQFDLVNWQKAPDGSLRLVLIGRVDGFAIELNESTVQWSTGSSQVPVSVCTRSCEPGTRKAIRKGVAVCCFDCIPCGDGEISNRTDSLQCDHCPLEFWSNPARTSCIPRQQDYLSFNETLGITLTTVAVSGAVVTTAVFVVFLYYRQTPMVRANNKELSFLLLVSLKLCFLCSLVFIGRPSVWSCRFQQAAFGISFVLCVSCLLVKTMVVLAVFRSARPGSEALMKWFGPHQQRGSVGLFTTVQIIICVVWLSVSPPKPHLDLSVLGSKVTLECAMESVLGFSLVLGYIGLLACTCLLLAFLARKLPDNFNEAKLITFSMLIFCAVWVAFVPAYVGSPGKYVVAVEIFAILASSYGLLICIFAPKCFIILLQPEKNTKKHLMGK
>LOCXPOlfC8.466.HIT1.OlfC.2R.874.ANF_receptor.exons11.CM038354.1.Proterorhinus_semilunaris
SWLLSLWLWAAPILLLMGMMGRQLSFRVGLHGVKSLSCTRWTSTSEKGLYQDGDVVIGGLYNLHYQPPNIDSDFFQLPQFKTCSGIEDLPMQYIYAMMFAVDEINHSKTLLPGVRLGYRILDSCALHPWATEAALSLVGGYGANCSITPENNTGSVGETKEMGGLNNVPLIIGGASSKAAIILTGVLGPLSVPLMSYQSSCPCLSDRRLYPNFFRTIPSDIYQARALAQLAIHFKWTWIGAVVAQNDYGLVAVKIFQEEIAKSGLCLAFVKTLRRQNILADAREAALTIQASTAKVILLVSWYTDIRELFVQLDKINVTDRQFLATEAWSTSGDLLQHPATSKVAHGVFGVAIRSSNIDGFEGYIRGLHPSHHPDNEFLREYWEKEFGCAPVSSSSASLPPCNGTESLYGVHNHFTDMSQLRVTYNVYLAVYAAAHALHSLLSCPNTDTSTSNCSSPHQVTPAQLLEHLSRVNFTTPQGERFYFQGGDIPAKYDLVNWQKSPEGSLRLSLIGKVDGFDIDLNETGIQWSTGSTQVPVSVCTMSCEPGTRKAIRKGVAVCCFDCIPCGDGEISNRTDSLQCDRCPLEFWSKPARTSCIPRQQDYLSFNETLGITLTTVAVSGAVVTTAVFVVFLYYRQTPMVRANNSELSFLLLVSLKLCFLCSLVFIGRPSVWSCRFQQAAFGISFVLSVSCLQVKTMVVLAAFRSARPGAGMFVKWFGPRKQRASVCLLTSLQIIICIVWLSVSPPKPHLDLGVQGSKVTLECAMESVLGFSLVLGYIGLLACTCLLLAFLARKLPDNFNEAKLITFSMLIFCAVWVAFVPAYVSSPGKYSVAVEIFAILASSYGLLFCIFAPKCFVILLRPERNTKKHLMAR
>LOCXPOlfC15.478.HIT1.OlfC.2R.844.ANF_receptor.exons11.CM038354.1.Proterorhinus_semilunaris
GLGMGLQDSETVRCWTWRTNRNLSLSQDGDIVIGGSFTLHYETQAIAHVFKQVPQYSCTNLVLYHLQRVYAMVYAVEEINRNKRLLPGLKVGYQIFDNCQSTSGALRAGLSFVGEATSCTFVNKSATFKFNKQVKSFIPIIIGDSSSDSSKILSTILGPLSVPVISYAATCPCLSDRRLYPNFFRTIPSDIFQARALAQLAIRFKWTWTGAVVTQSDYGLGAVKVFQEEIAKSGLCLAFVKTLRRQNIVADARESALTIQASTAKVILLVSWYTEVRELFVQLDKINVTDRQFLATEGWSTSGDLLQHPATSRIAHGVFGVAIRSSNIDGFEGYIRGLHPSQHPDNEFLREYWEKEFGCAPVSSSSTSLPPCNGTESLYGLNNHFTDMSQLRVTYNVYLAVYAAAHALHSLLSCPNTDTSTSNCSSPHQVTPAQLLEHLSRVNFTTPQGERFYFQGGDIPAKYDLVNWQKSPEGSLRPLLIGKVDGFDIDLNETGIQWSTGSSQVPVAVCSVSCAPGTRKAEKKGKPSCCFDCITCASGEISNKTDSLNCHRCPPEYWSNAKGTACIPRQQDFLSFNETLGITLTTVAVSGAVVTTAVFVVFLYYRQTPMVRANNSELSFLLLVSLKLCFLCSLVFIGRPSVWSCRFQQATFGISFVLSISCLQVKTMVVLAAFRSARPSAGMFVKWFSPRKQRGSVCLLTSMQIIICVVWLSVSPPEPHLDLGVQGSKVTLECAMESVLGFSLVLGYIGLLACTCLLLAFLARKLPDNFNEAKLITFSMLIFCAVWVAFVPAYVSSPGKYSVAVEIFAILASSYGLLFCIFVPKCFVILLRPERNTKKHLMAR
>LOCXPOlfC16.481.HIT1.OlfC.2R.838.ANF_receptor.exons11.CM038354.1.Proterorhinus_semilunaris
GLGMGLQDSETVRCWTWRTNRNLSLSQDGDVVIGGSFTLHYEYQAINNVFKQVPQYNCTGSLVLYHLQRVYAMIYAVEEINRNKRLLPGLKVGYHIFDNCRSASWELQAVLSYVGGEATSCTFVNKSATFKFNKQVKSFIPIIIGGASAGSKILSTILGPLSVPVISYSASCPCLVDKQLYPNFFRTIPSDIHPARTLAQLAKHFKWTWIGAVVQEDDYGLEAVKVFQNETEGFVCLAFLRTVREEYMVTDAREAALTIQASTAKVIIIFAWINVITELFVQLDRINVTDRQFLATEGWSTSGDLLQHPASSRVARGVFGLAIRSYNIDGFEAYIRGLHPSHAFLREYWEKEFGCAPVSSSSTSLPPCNGTESLYGVNSHFTDMSQLRVTYNVYLAVYAAAHALHSLLSCPNTDTSTSNCSSPHQVTPAQLLEHLSRVNFTTPQGERFYFQGGDIPAKYDLVNWQKSPEGSLRPSLIGKVDGFDIDLNETGIQWSTGSSQVPVAVCSVSCAPGTRKAEKKGKPSCCFDCITCASGEISNKTDSLNCHRCPPEYWSNAKGTACIPRQQDFLSFNETLGITLTTVAVFGAVVTTAVFVVFLYYRQTPMVRANNSELSFLLLVSLKLCFLCSLVFIGRPSVWSCRFQQAAFGISFVLSISCLQVKTMVVLAAFRSARPGAGTFVKWFSPRKQRGSVWLLTSLQIIICIVWLSVSPPKPHLDLSVQGPKVTLECAMESVLGFSLVLGYIGLLACTCLLLAFLARKLPDNFNEAKLITFSMLIFCAVWVAFVPAYVSSPGKYSVAVEIFAILASSYGLLFCIFVPKCFVIILRPAKNTKKYMM
>LOCXPOlfC17.487.HIT1.OlfC.2R.843.ANF_receptor.exons11.CM038354.1.Proterorhinus_semilunaris
GLGMGLQDSETVRCRTWRTNHNLPLSQDGDIVMGGSFPLHYKTPTIDNVFKQVPQYSCTGSLVLSELQKVYAMIYAVEEINRNKRLLPGLKVGYQMFDNCRSASWELQDVLSFVGGETTSCTFVNKSATFKSNKQVKSFIPIIIGGASSDSSKMLSTILGPLSVPVISYAATCPCLSDRRLYPNFFRTIPSDIYQARTLAQLVKHFKWTWIGAVVMQDDYGLGAVKVFQKETEGFVCLAFLRTVRGDNMVTDAREAALTIQASSAKVIIIFAWTSVVRELFVQLDRINVTDRQFLASEAWSTSGDLLQHPATSRVARGVFGVAIRSSTIDGFEGYIRGLHPSQRPDNTFLREYWEKEFGCAPLSSSSTSLPPCNGTESLYVVHSHFTDMSQLRFTYNVYLAVYAAAHALHSLLSCPNTDTSTSNCSSPHQVTPAQLLEHLSRVNFTTPQGERFYFQGGDIPAKYDLVNWQKSPEGSLRLSLIGKVDGFDIDLNETGIQWSTGSSQVPVAVCSVSCAPGTRKAEKKGKPSCCFDCITCASGEISNKTDSLNCHRCPPEYWSNAKGTSCIPRQQDFLSFDETLGITLTTVAVFGAVVTTVVFVVFLYYRQTPMVRANNSELSFLLLVSLKLCFLCSLVFIGRPSVWSCRFQQAAFGISFVLSISCLQVKTIVVLAAFRSARPGAGTFVKWFSPRKQRASVCLLTSMQIIICVVWLSVSPPEPHLDLGVQGSKVTLECAMESVLGFSLVLGYIGLLACTCLLLAFLARKLPDNFNEAKLITFSMLIFCAVWVAFVPAYVSSPGKYSVAVEIFAILASSYGLLFCIFAPKCFVIILRPAKNTKKYMM
>LOCXPOlfC18.491.HIT1.OlfC.2R.843.ANF_receptor.exons11.CM038354.1.Proterorhinus_semilunaris
GLGMGLQDSETVRCWTWRTNHNLPLSQDGDIVIGGTFPLHYDTQAIADVYKQVPQYNCTGRLLLYALQSIHAMVYAVEEINRNKRLLPGLKVGYQIFDNCLSASWALQDVLYFVGGEATSCTFVNKSATFKFNRQVKSFIPIIIGGDSSDESKILSTILGPLSVPVISYWATCPCLSDRRLYPNFFRTVPSDIYQARTLAQLAKHFKWTWIGAVVMQDDYGLGAVKVFQKETEGFVCLAFLRTVRGENIVTDATEAALTIQASTAKVIIIFAWFMVVTELFVQLDRINVTDRQFLASEVWSTSAELLQHPVTSRVARGVFGVAIRSSNIDGFEGYIRGLDPSQHPDNTFLREYWEKEFGCAPGSSSSASLPPCNGTESLYGVNSHFTDMSQLRVTYNVYLAVYAAAHALHSLLSCPNTDTSTSNCSSAHQVTPAQLLEHLSRVNFTTPQGERFYFQGGDIPAKYDLVNWQKSPEGSLRPSLIGKVDGFDIDLNETGIQWSTGSSQVPVAVCSVSCAPGTRKAEKKGKPSCCFDCITCASGEISNKTDSLNCHRCPLEYWSNAKGTACIPRQQDFLSFNETLGITLTTVAVFGAVVTTAVFVVFLYYRQTPMVRANNSELSFLLLVSLKLCFLCSLVFIGRPSVWSCRFQQAAFGISFALSISCLQVKTMVVLAAFRSARPGAGMFVKWFSPRKQRGSVCLLTSMQIIICVVWLSVSPPKPHLDLSVQGSKVTLECAMESVLGFSLVLGYIGLLACTCLLLAFLARKLPDNFNEAKLITFSMLIFCAVWVAFVPAYVSSPGKYSVAVEIFAILASSYGLLFCIFVPKCFVIILRPAKNTKKYMM
>LOCXPOlfC16.495.HIT1.OlfC.2R.724.ANF_receptor.exons11.CM038354.1.Proterorhinus_semilunaris
GLGMGLQDSETVRCWTWRTNRNLPLSQDGDIVIGGTFTLHYEYQAINNGFKQVPQYSCTGSLVLYQLQRVYAMIYAVEEINRNKRLLPGLKVGYHIFDNCRSASWDLQAVLSFVGEATSCTFVNKSATFKFNKQVKSYIPIIIGGATVGSKILSTILGPLSVPVISYSASCPCLSDRRLYPNFFRTIPSDIHQTRTLAQLAKHFKWTWIGAVVMQDDYGLGAVKVFQKETEGFVCLAFLRTVRGDNMVTDAREAALTIQASTAKVIIIFAWTNVVTELFLQLDRINVTDRQFLASEAWSTSADLLQHPVTSRVARGVFGVAFRSYNIDGFEAYIRGLHPSHAFLREYWEKEFGCAPVSSSSTSLPPCNGTESLYGVNSHFTDMSQLRVTYNVYLAVYAAAHALHSLLSCPNTDTSTSNCSSPHQVTPAQLLEHLSRVNFTTPQGERFYFQGGDIPAKYDLVNWQKSPEGSLRLSLIGKVDGFDIDLNETGIQWSTGSSQVPVAVCSVSCAPGTRKAEKKGKPSCCFDCITCASGEISNKTDSLNCHRCPPEYWSNAKGTACIPRQQDFLSFNETLGITLTTVAVFGAVVTTAVFVVFLYYRQTPMVRANNSELSFLLLVSLKLCFLCSLVFIGRPSVWSCRFQQAAFGISFVLSISCLQVKTMVVLAAFRSARPGAGMFVKWFSPRKQRGSVWLLTSLQIIICVVWLSVSPPKPKWTWVSRGQR
>LOCXPOlfC19.498.HIT1.OlfC.2R.843.ANF_receptor.exons11.CM038354.1.Proterorhinus_semilunaris
GLGMGLQDSETVRCWTWRTNRNLPLSQDGDIVIGGTFTLHYETQAIAHVFKQVPQYSCTGSLVLYHLQRVYAMIYAVEEINRNKRLLPGLIVGYQIFDNCRSSSGALRAVLSFVGGEATSCTFVNKSATFKFNKQVKSFIPIIIGDASSDRSKILSTILGPLSVPVISYSASCPCLSDRRLYPNFFRTIPSDIYQARTLAQLAKHFKWTWIGAVVQEDDYGLEAVKVFQKETEGFVCLAFLRTVRGENIVTDAREAALTIQASTAKVIIIFAWTSVVTELFVQLDRINVTDRQFLATEAWSTSADLLQHPATSRVARGVFGVAIRSSTIDGFEAYIRGLHPSHHPDNEFLREYWEKEFGCAPVSSSSPSLPPCNGTESLYVVHSHFTDMSQLRLTYNVYLAVYAAAHALHSVLSCPNTDTSTSNCSSAHQVTPAQLLEHLSRVNFTTPQGERFYFQGGDIPAKYDLVNWQKSPEGSLRLSLIGKVDGFDIDLNETGIQWSTGSSQVPVAVCSVSCAPGTRKAEKKGKPSCCFDCITCASGEISNKTDSLNCHRCPPEYWSNAKGTACIPRQQDFLSFNETLGITLTTVAVFGAVVTTAVFVVFLYYRQTPMVRANNSELSFLLLVSLKLCFLCSLVFIGRPSVWSCRFQQAAFGISFVLSISCLQVKTIVVLAAFRSARPGAEMFVKWFSPRKQRGSVCLLTSMQIIICVVWLSVSPPEPHLDLDIQGSKVTLECAMESVLGFSLVLGYIGLLACTCLLLAFLARKLPDNFNEAKLITFSMLIFCAVWVAFVPAYVSSPGKYSVAVEIFAILASSYGLLFCIFAPKCFVIILRPAKNTKKYMM
>LOCXPOlfC20.507.HIT1.OlfC.2R.842.ANF_receptor.exons11.CM038354.1.Proterorhinus_semilunaris
GLGMGLQDSETVRCWTWRTNHNLSPSQDGDIVIGGSFTLHYETQAIDNVYKQVPQYSCTGSLELYNLQKVYAMIYAVEEINRNKRLLPGLKVGYQIFDNCRSASWALQAGLSFVGGEATSCTFVNKSATFKSNKQVKSFIPIIIGDASSDRSKMLSTILGPLSVPVISYSATCPCLSDKQLYPNFFRTIPSDIYQARTLAQLAKHFKWTWIGAVVAQDDYGLGLVKVFQKETEGFVCLAFLRTVRGENIVTDAREAALTIQASTAKVIIIVAWTSVVTELFVQLDRINVTDRQFLATEAWSTRGDLLQHPATSRVARGVFGLAIRSSNIDGFEGYIRGLHPSQHPDNEFLREYWEKEFGCAPVSSSSASLPPCNGTESLYGVNSHFTDMSQLRVTYNVYLAVYAAAHALHSLLSCPNTDTSTSNCSSPHQVTPAQLEHLSRVNFTTPQGERFYFQGGDIPAKYDLVNWQKSPEGSLRLSLIGKVDGFDIDLNETGIQWSTGSSQVPVAVCSVSCAPGTRKAEKKGKPSCCFDCITCASGEISNKTDSLNCHRCPPEYWSNAKGTACIPRQQDFLSLDETLGITLTTVAVFGAVVTTAVFVVFLYYRQTPMVRANNSELSFLLLVSLKLCFLCSLVFIGRPSVWSCRFQQAAFGISFVLSISCLQVKTMVVLAAFRSARPGAGMFVKWFGPRKQRASVCLLTSMQIIICVVWLSVSPPKPHLDLSVQGSKVTLECAMESVLGFSLVLGYIGLLACTCLLLAFLARKLPDNFNEAKLITFSMLIFCAVWVAFVPAYVSSPGKYSVAVEIFAILASSYGLLFCIFAPKCFVIILRPAKNTKKYMM
>LOCXPOlfC21.513.HIT1.OlfC.2R.853.ANF_receptor.exons8.CM038354.1.Proterorhinus_semilunaris
ILVLTLGSVSSVAFSDHDSDTLCTLQNHFEPAFKTQGDFVLGGIFPLHYNQEMPDLNSTYQPPPVKCNGFDPRAFRWALTMRLAVEEINRSKELLPNHTLGYKIFDSCAYPLTGQRAALAVLNGVTEKDHGICSGASPLLAIIGESGSAQSIVVSRILRPFRIPMISYFSTCACFTDRRKYPTFFRVIPNDDYQVKAIAQLLVHFNWTWIGLIRGDHEYGRFAVQGLLRELQGTSVCVAYTEMIPLLYNQQRALEIIQVMSSSRAKVVVVFSAEGEMTPFLKDYMEQNISGVQWIASEAWVTASVFSGSHYYPYLGGTIGFGIRKGYIPGLSDFLQTVTPYIYPNNPLVHELWEALYGCASVPSAVIDLPICSGEETLMAKHAAYMNTSSPRVAYNVYKAVHAVARSLHNLLLCQPGVGPFENSSCAQSNNIHPWQLQHYLQEVEFNIGGEEVNFDLKGDSVPYYDIINWQRSTSGNIEFVLVGLFDGTKTAGLELDIQEDRIIWAGHQSKASCSSHCTFTFFRGSRKAVRRGEPVCCFDCVPCDSGKISNETDSVDCAECPEDFWSNPDRTACIPKEVEFLAYDTVGIVLTVISAVGACLTIVVLVIIFHHRYTPIVRMNNSELSFFILFALVLCFLCSLVFIGEPTNWSCMLRHTAFSITFSLCISCILGKTLVVLAAFTATRPGNNVMKWLGPNQQRAIIFTSTLVQVVICVAWLIDAPPYPSRNMEYERSKIILECSNGSSLAFWCVLGYIGLQACLCFLLAFLARKLPGNFNEAKFITFSMLIFCAVWLAFIPAYISSPGSYADAVESFAILASSFGLLLCLFVPKCYIILLKPEKNTKQHLISRDKK
>LOCXPOlfC23.525.HIT1.OlfC.2R.833.ANF_receptor.exons6.CM038354.1.Proterorhinus_semilunaris
AMFLLTFLAGTNCNNQTCTFIGRTGYLEFSQEADFILAGLFTITSSRKRYNTDYTALPYETCSKWNYRELRFARTIMFTVEEINQDSKLLQGVKLGYRLYNGCGSENVIRAAIQAVSEGKENCNGQMLGLIGHSSSGETQDINHIVSPLSVPHLSHLSTCACLSNKRIYPTFFRTVPSDFFQISALLQLMKYFEWRWVGIIYTSSLYSSEGLNTFGKLSSHYGICVEYSMMYSETKSHDHIVEALKTSTAKVVLLFMSLSFTEAFLSTFEGYDIPRKQYIGTESWITQRELATVERKNILQGTMGFALPQASQPGLRDYLLQLKPLDEPQSEIVKALWGHMFGCSFTPSNISVMCTGSEDLLGIPNVYADFKEFRTEINVYKAVYSLAHALESLLQCNNGLNPTTGKACVNKSEVLEHLHHVNFTTSSGDKVYFDENGDSASHYDLVNWQISDNGSVEIVNIGLYDTSLPQGENLQLIDAKITWGGGNNKVVRSVCREPCPPGSRKAINKNRPVCCFDCFECPEGTISNKSDSPDCMACPPEFWPNELKDNCLSKPTEYLSYKEIMGTLLTIFSCIGIFLSLLVLIIFLTHKETPIVKANNSELSFLLLFSLKLCFLCSLTFIDRPSVWSCMLRHTAFGITFVLCISCVLGKTVLVLLAFRTTLPGSNMMKRFGPLQQRLSVVMVTSVQVVICILWLSTNPPFPKMNMKHYKEKIILECDPGSAVGFWAVQGYIGCLALICFILAFLARKLPDTFNEAKLITFSMLIFCAVWITFIPAYVSTPGKFTVAVEIFAILASSFGLLICIFFPKCYIIIFRPQQNSKKLLKVKVQAR
>LOCXPOlfC24.557.HIT1.OlfC.2R.845.ANF_receptor.exons11.CM038354.1.Proterorhinus_semilunaris
GLGMGLQDSETVRCWTWRTNRNLPLSQDGDIVIGGTFPLHYETPTVDNVYKQVPQYSCTGSLLLYELQNVYAMIYAVEEINRNKRLLPGLKVGYQIFDNCLSASWTLQDLLSFVGGEATSCTFVNKSATFKFHKQVKSYIPFIIGGLSSDRSKILSTILGPLSVPVISYWATCPCLSDRRLYPNFFRTIPSDIYQARTLAQLAKHFKWTWIGAVVMQDDYGLGAVKVFQKETEGFVCLAFLRTVRGENIVTDAREAALTIQASTAKVIIIFAWSSVVTELFVQLDRINVTDRQFLATEAWSTSADLLQHPATSRVARGVFGVAIRSSNIDGFEAFIRGLHPSHRPDNKFLREYWEKEFGCAPVSSSSASLPPCNGTESLYGVNSHFTDLSQLRVTYNVYLAVYAAAHALHSLLSCPNTDTFTSNCSSPHQVTPAQLLEHLSRVNFTTPQGERFYFQGGDIPAKYDLVNWQKSPEGSLRLSVIGKVDGFDIDLNETGIQWSTGSTQVPVSVCTMSCEPGTRKAIRKGVAVCCFDCIPCGDGEISNRTDSLQCDRCPLEFWSNPARTSCIPRQQDYLSFNETLGITLTTVAVSGAVVTAAVFVVFLYYRQTPMVRANNSELSFLLLVSLKLCFLCSLVFIGRPSVWSCRFQQAAFGISFVLSVSCLQVKTMVVLAAFRSAQPGAEALMKWFGPHQQRGSVGIFTSIQVLICIIWLSLSPPQPQPDWEMTGVKVTLECAMESVLGFSLVLGYIGLLACTCLLLAFLARKLPDNFNEAKLITFSMLIFCAVWVAFVPAYVSSPGKSSVAVEIFAILASSYGLLFCIFAPKCFVILLRPERNTKKHLMAR
>LOCXPOlfC25.561.HIT1.OlfC.2R.845.ANF_receptor.exons11.CM038354.1.Proterorhinus_semilunaris
GLGMGLQDSETVRCWTWRTNRNLPLSQDGDVVIGGSFPLHYETPTIDNVFKQVPQYSCTGSLLLYELQNVYAMVYAVDEINRNNRLLPGLKVGYHIFDNCRSASWELQAVLSFLGGETTSCTLVNKSATFNFNKQGKSFIPIIIGDASAGSKILSTILGPLSVPVISYLATCPCLSDRRLYPNFFRTIPSDIYEAHALAQLAIRFKWTWTGAVVTQDDYGLGIVKVFQEEIEKSGLCLAFVKTLRRQNIVADAREAALTIQASTAKVILLVSWYTEVRELFVQLDKINVTDKQFLATGAWSTSADLLQHPATSKVAHGVFGVAIPSSNIDGFEEYIRGLHPSQHPDNEFLREYWEKEFGCAPVSSSSTSLPPCNGTESLYGVNSHFTDMSQLRDTYNAYLAVYAAAYALHSLLSCPNTSISKSNCSSHHQVTPAQLLEHLSRVNFPTPQGARFYFQGGDIPAKYDLVNWQKSPEGSLRLSLIGKVDGFDIDLNETGIQWSTGSTQVPVSVCTMSCEPGTRKAIREGVAVCCFDCIPCGDGEISNRTDSLQCDRCPLEFWSNPARTSCIPRQQDYLSFNETLGITLTTVAVSGAVVTTAVFAVFLYYRQTPMVRANNSELSFLLLVSLKLCFLCSLVFIGRPSVWSCRFQQAAFGISFVLSVSCLQVKTMVVLAAFRSARPGAAALMKWFGPHQQRGSVGIFTSIQVLICIIWLSLSPPQPQPDWEMTGVKVTLECAMESVLGFSLVLGYIGLLACTCLLLAFLARKLPDNFNEAKLITFSMLIFCAVWVAFVPAYVSSPGKYSVAAEIFAILASSYGLLFCIFAPKCFVILLRPERNTKKHLMAR
>LOCXPOlfC26.571.HIT1.OlfC.2R.841.ANF_receptor.exons11.CM038354.1.Proterorhinus_semilunaris
GLGMGLQDSETVRCWTWRTNHNLPLSQDGDIVIGGSFTLHYESQAIDNVYKQVPQYSCTGSLLLYNLQRLYAMIYAVEEINHNKRLLPGLKVGYQIFDNCFSASWALDVLSYVGGEATSCTFVNKSATIKFNKQVKSFIPIIIGDASAGSKILSTILGPLSVPVISYSATCPCLSDRRLYPNFFRTIPSDIYQARTLAQLVKHFKWTWIGAVVMKDDYGLEAVKVFQKETEGFVCLAFLRTVRGDNIVTDAREAALTIQASTAKVIIIFAWFNVVTELFVQLDRINVTDRQFLATEAWSTSGDLLQHPATSRVARGVFGVAIRSSTIDGFEAFIRGLDPSQHPDNEFLREYWEKEFGCAPVSSSSASLPPCNGTESLYGVNSYFTDMSQLRVTYNVYLAVYAAAHALHSLLSCPNTDTSTSNCSSPHQVTPAQLLEHLSRVNFTTPQGERFYFQGGDIPAKYDLVNWQKSPEGSLRPLLIGKVDGFDIDLNETGIQWSTGSSQVPVAVCSVSCAPGTRKAEKKGKPSCCFDCITCASGEISNKTDSLNCHRCPPEYWSNAKGTACIPRQQDFLSFNETLGITLTTVAVSGAVVTTAVFVVFLYYRQTPMVRANNSELSFLLLVSLKLCFLCSLVFIGRPSVWSCRFQQAAFGISFVLSISCLQVKTMVVLAAFRSARPGAGTFVKWFSPRKQRGSVCLLTSMQIIICVVWLSVSPPKPHLDLSVQGPKVTLECAMESVLGFSLVLGYIGLLACTCLLLAFLARKLPDNFNEAKLITFSMLIFCAVWVAFVPAYVSSPGKYSVAVEIFAILASSYGLLFCIFAPKCFVIILRPAKNTKKYMM
>LOCXPOlfC27.585.HIT1.OlfC.2R.843.ANF_receptor.exons11.CM038354.1.Proterorhinus_semilunaris
GLGMGLQDSETVRCWTWRTNHNLPLSQDGDVVIGGTFTLHYETQAIDNVFKQVPQYSCTGSLVLYNLQRVYAMVYAVEEINRNKRLLPGLKVGYQIFDNCRSASWALQAVLSFVGGEATSCTFVNKSATFKFNEQVKSFIPIIIGGASSDSSKMLSTILGPLSVPVISYWATCPCLSDRRLYPNFFRTIPSDIYQARTMAQQAKHFKWTWIGAVVMQDDYGLGAVKVFQKETEGFVCLAFLRTVRGENIVTDAREAALTIQASTAKVIIIFAWTSVVTELFVQLDRINVTDRQFLASEVWSTSADLLQHPATSRVAHGVFGVAIRSSTIDGFEAYIRGLHPSQHPDNTFLREYWEKEFACAPVSSSSASLPPCNGTESLYGVNSHFTDMSQLRVTYNVYLAVYAAAHALHSLLSCPNTDTSTSNCSSPHQVTPAQLLEHLSRVNFTTPQGERFYFQGGDIPAKYDLVNWQKSPEGSLRLSVIGKVDGFDIDLNETGIQWSTGSSQVPVAVCSVSCAPGTRKAEKKGKPSCCFDCITCASGEISNKTDSLNCHRCPPEYWSNAKGTACIPRQQDFLSFNETLGITLTTVAVSGAVVTTAVFVVFLYYRQTPMVRANNSELSFLLLVSLKLCFLCSLVFIGRPSVWSCRFQQAAFGISFVLSISCLQVKTMVVLAAFRSARPGAGMFVKWFGPRKQRGSVCLLTSMQIIICVVWLSVSPPEPQLDLSVQGSKVTLECAMESVLGFSLVLGYIGLLACTCLLLAFLARKLPDNFNEAKLITFSMLIFCAVWVAFVPAYVSSPGKYSVAVEIFAILASSYGLLFCIFAPKCFVIILRPAKNTKKYMM
>LOCXPOlfC28.591.HIT1.OlfC.2R.863.ANF_receptor.exons9.CM038354.1.Proterorhinus_semilunaris
LYIKLTVVLSCFCVILYCSPSCRLRRHFQLNGLHKSGDVILGGLFEVHYKSVFPELTFTSPPQQLTCQGFDLPGFRHAMTMAFAIDEINHNSNFLPNVTLGYSLYDNCATLVIGFSAALSMASGQEEEFLLKDDCTVTQSVLGIVGDSFSTFSIATSDVIGLFRLPLVSYFATCSCLSNRQKFPAFFRTIPSDAFQVRAMIQILKHFGWRWAGLLVSDDDYGLHVARSFPLDLAEADGGCLAYTEVLPWGENQAELGRIVDVMKKSTARVVIVFAHQIHMIQLMSEVVTQNVTGLQWIASEAWTTATVLQTQQLMPYLSGTLGIAIRRGEIPGLKEYLSELQPNMFEDIYGNNLMRQFWEYVFKCKFAPTSAEWLEAEGVLCTGHEDLQNKDTEFLDVSNLRPEYNIYKAVYALAHALDNLLHCEPGRGPFPGNSCATLHNLEPWQLMYYLEDVNFTTPFGDQISFDENGDALPVYDVMNWMKLQDGEVKVQNVGVVKKSVFNGEQMTLDEDKIYWNFLSKRPPVSVCSVSCPPGTRMAQKKGQPVCCFDCIPCSEGEISNTTDSTECSMCPEDFWSSPGRDQCVPKKTEFLSYHEPLGICLTTASLLGALICSIVLGIFTYYRSTPLVRANNSEMSFLLLVSLKLCFLCSLLFIGRPRLWTCQLRHAAFGISFVLCVSCILVKTMVVLAVFKASKPGGGATLKWFGALQQRGTVFVLTSVQAVVCILWLISASPTPHKNMKYHNDKIVHECAIGSTIGFTVLLSYIGFLAFLSFMLAFLARNLPDNFNEAKLITFSMLIFCAVWVAFVPAYVNSPGKYSDAVEVFAILASSFGLLVALFGPKCYIILLRPERNTKKTIMGRG
>LOCXPOlfC29.595.HIT1.OlfC.2R.835.ANF_receptor.exons12.CM038354.1.Proterorhinus_semilunaris
SCDALLDSELLVLQSEGHIIIGGLFPLHYVAPQLEQSYNSKPRLTACSGFDFRAFRWMMTMVFAVEEINRDQTLLPGLKLGYRIMDSCDHVHTSLQALLSLLSQMDEKALPKMEKAKIQQSIVSSGAVAESSLSGAVAHTVGPFNIPLVSYFATCTCLTDKQMYPSFLRTVPSDLFQVRGLVQLVTVMGWRWVGTIGTTDDYSQYGIQAFTRQFREHGGCVAFHITLPKSPSVAQIGSMTDRLQSSTARVVVVFAAEVQLVALFSELSQRNVSGIQWVASESWVTASLLTSAHFQPLLEGTVGFSFPGVFIPKLKNFLLSVRPSPRPGMEFVNMFWQELFDCKLNYDFLKDNGVPVKKKCSGLEDLSDTDSGYTDVSQVRISYNVYKAVYAISYALHRLLKCDVYGGTCELLPFSSKELLNHLKAVHFTNHFGEKVHFDTNGEPVPLYDIINWQKTSEEKIRFIKVGSYDGSAPTGQQLQIEQDTIVWTKGQRHVPLSQCSMPCPPGTRKATRMGQPPCCFDCLPCADGEISIQSGSTECTKCPEYHWSDKEKVTCMAGVEEFLSYSDSMGIILVTLTLLGVSLTALITTVFHRFRSTPIVKANNSEISFLLLASLKLCFLCSLVFIGQPSVWTCRIRQAAFGVSFVLCLSCLLVKTIVVLLAFKANSPRSKILRLFGPIQQRILILCTTAPQICLCAGWLIAAPPFPFKNPDYQATTGKIVLECKEPWPPGFYLVLGYIGLLAFFCLLLAFLGRKLPDTFNEAKLISFSMLIFWAVWLSFIPAYVSSPGKFTVAVEIFAILASSFGLLICIFVPKCYIILLQPERNVKKAMTGK
>LOCXPOlfC30.598.HIT1.OlfC.2R.839.ANF_receptor.exons6.CM038354.1.Proterorhinus_semilunaris
ILFLLFHCVNAYSHCRLLGPVNVPSLFREGEIMIGGIFPVYNKEILSTSTFNSRPAGAKCAEFDLRAFRWTQVMIFAIEEVNRDPHLLPNVTVGYRILNSCASPGTSLRAALALAGGVERTDYSPACVPAVSALIAESGSSQSLAVAGTLGPFQVPVVSYFSTCACLSDRVKYPTFFRTIPSDYFQAAALAALVKRFNWRWIGAIQSDNDYGRNGVSAFIQEVEKLGICVAFVGTVLRTYPMDKVLRVVDMIKQSTVKVILAFVPEGDFHPVMLEIVKQNISDIQWIASEAWITAARPSTPEMYRSFGGALGFVVHKMAIPKLKPFLAEISPYANPGAAFVKEFWGVMTGCSPPVNGETEGFCTGNETLDNSDVFFDVTQLRVSYNVYNAVYAVAHALHKMLFCQPASQETNNMCKNVSAISTKEVTENLKKVKFQNMFGDSVFFDASGNPPPFYDLINWQMSEGKVHHATVGHYTAEGHSDYKLRVNEEEIVWRTGRMAPKSVCSTDCRLGTRKAQIKGKPICCFDCIPCTEGTIANTTGAIDCTPCPKEYWPNVFKDQCIPKGVEYLSYHEAMGISLTVVSLMGTALSLSTILIYLLYRDTPVIKASNCELSCFLLVSLFLCFLCPLTFIGKPTVWTCMLRHSAFGVTFAFCISCVLGRTTVVVAAFKATVPGDSAAGKFGHAKQRIIVCSCTLVQIVICAAWLKISPPFPEKVFTYSSTKIVLECNTGSQAAFCAVLGYIGLLAVICLVLAFLARKLPDNFNEAKFITFSMVIFCAVWIAFIPAYVSSPGKFTVTVEIFAILSSAFGLLISIFAPKCYIILFKPEKNTKRHVMGKM
>LOCXPOlfC31.600.HIT1.OlfC.2R.833.ANF_receptor.exons6.CM038354.1.Proterorhinus_semilunaris
AMFLLTFLAGTNCNNQTCTFIGRTGYLEFSQEADFILAGLFTITSSRKRYNTDYTALPYETCSKWNYRELRFARTIMFTVEEINQDSKLLHGVKLGYRLYNGCGSENVIRAAIQAVSEGKENCNGQMLGLIGHSSSGETQDINHIVSPLSVPHLSHLSTCACLSNKRIYPTFFRTVPSDFFQISALLQLMKYFEWRWVGIIYTSSLYSSEGLNTFGKLSSHYGICVEYSMMYSETKSHDHIVEALKTSTAKVVLLFMSLSFTEAFLSTFEGYDIPRKQYIGTESWITQRELATVERKNILQGTMGFALPQASQPGLRDYLLQLKPLDEPQSEIVKALWGHMFGCSFTPSNISVMCTGSEDLLGIPNVYADFKEFRTEINVYKAVYSLAHALESLLQCNNGLNPTTGKACVNKSEVLEHLHHVNFTTSSGDKVYFDENGDSASHYDLVNWQISDNGSVEIVNIGLYDTSLPQGENLQLIDAKITWGGENNKVVRSVCREPCPPGSRKAINKNRPVCCFDCFECPEGTISNKSDSPDCMACPPEFWPNELKDNCLSKPTEYLSYKEIMGTLLTIFSCIGIFLSLLVLIIFLTHKETPIVKANNSELSFLLLFSLKLCFLCSLTFIDRPSVWSCMLRHTAFGITFVLCISCVLGKTVLVLLAFRTTLPGSNMMKRFGPLQQRLSVVMVTSVQVVICILWLSTNPPFPKMNMKHYKEKIILECNPGSAVGFWAVQGYIGCLALICFILAFLARKLPDTFNEAKLITFSMLIFCAVWITFIPAYVSTPGKFTVAVEIFAILASSFGLLICIFFPKCYIIIFRPQQNSKKLLKVKVQAR
>LOCXPOlfC32.609.HIT1.OlfC.2R.845.ANF_receptor.exons11.CM038354.1.Proterorhinus_semilunaris
GLGMGLQDSETVRCWTWRTNHNLPLSQDGDIVLGGSFPLHYETQAIDNIFKQVPQYSCTGSLLLYELQRVYAMVYAVEEINRNKRLLPGLKVGYHIFDNCRSASWELQAVLSFVGGEVTSCTFVNKSATFKFNKQVKSYIPIIIGGTSAGSKMLSTILGPLSVPVISYWATCPCLSDRRLYPNFFRTIPSDIYEARALAQLAIRFKWTWTGAVVTQSDYGLGIVKVFQEEIAKSGLCLAFVKTLRRQNIVADAREAALTIQASTAKVILLVSLYTEVRELFVQLDKINVTDRQFLATEAWSTSGDLLQHPATSRVARGVFGTAIPSSNIDGFEGYIRGLHPSHRPDNEFLREYWEKEFGCAPVSSSSASLPPCNGTESLYGVNSHFTDMSQLRDTYNAYLAVYAAAHALHSLLSCPNTETSTSNCSSPHQVTPAQLLEHLSRVNFTTPQGERFYFQGGDIPAKYDLVNWQKSPEGSLRLSLIGKVDGFDVDLNETGIQWSTVSTQVPVSVCTMSCEPGTRKAIRKGVAVCCFDCIPCGDGEISNRTDSLQCDRCPLEFWSNPARTSCIPRQQDFLSFNETLGITLTTVAVSGAVVTTAVFVVFLYYRQTPMVRANNSELSFLLLVSLKLCFLCSLVFIGRPSVWSCRFQQAVFGISFVLSVSCLQVKTMVVLAAFRSARPGAAALMKWFGPHQQRGSVGIFTSIQVLICIIWLSLSPPQPQADWEMTGVKVTLECAMESVLGFSLVLGYIGLLACTCLLLAFLARKLPDNFNEAKLITFSMLIFCAVWVAFVPAYVSSPGKYSVAVEIFAILASSYGLLFCIFVPKCFVILLRPERNTKKHLMAR
>LOCXPOlfC33.613.HIT1.OlfC.2R.842.ANF_receptor.exons11.CM038354.1.Proterorhinus_semilunaris
GLGMGLQDSETVRCWTWRTNRNLPLSQDGDIVMGGSFPLHDDTPAIDNVYKQVPQYSCTGLLLYTLQSVHAMIYAVEEINRNKRLLPGLKVGYQIFDNCFMASWTLQDVLYFVGGEATSCTFVNKSATFKFNKQVKTFIPIIIGGDSSDKSKILSTILGPLSVPVISYWATCPCLSDRRLYPNFFRTIPSDIYQARTLAQLAKHFKWTWIGAVVQQNDYGLEAVKVFQKETEGFVCLAFLRTVRGENIVTDAREAALTIQASTAKVIIIFAWSNVVTELFVQLDRINVTDRQFLATEAWSTGGDLLQHPATSRVARGVFGVAIRSSTIDGFEAFIRGLHPSQRPDNEFLREYWEKEFGCAPVSSSSTSLPPCNGTESLYGVHSHFTDMSQLRIAYNVYLAVYAAAHALHSLLSCPNTDTSTSNCSSPYQVTPAQLLEHLSRVNFTTPQGERFYFQGGDIPAKYDLVNWQKSPEGSLRSLLIGKVDGFDIDLNETGIQWSTGSSQVPVAVCSVSCAPGTRKAEKKGKPSCCFDCITCASGEISNKTDSLNCHRCPPEYWSNAKGTACIPRQQDFLSFNETLGITLTTVAVSGAVVTTAVFVVFLYYRQTPMVRANNSELSFLLLVSLKLCFLCSLVFIGRPSVWSCRFQQAAFGISFVLSISCLQVKTIVVLAAFRSARPGAGMFVKWFGPRKQRGSVCLLTSMQIIICVVWLSVSPPKPHLDLSVQGSKVTLECAMESVLGFSLVLGYIGLLACTCLLLAFLARKLPDNFNEAKLITFSMLIFCAVWVAFVPAYVSSPGKYSVAVEIFAILASIYGLLFCIFAPKCFVILLRPAKNTKKYMM
>LOCXPOlfC34.616.HIT1.OlfC.2R.840.ANF_receptor.exons11.CM038354.1.Proterorhinus_semilunaris
LGLQDSETVRCWTWRTNHNLPLSQDGDVVIGGSFPLHYDTPAIDNVYKQVPQYSCTGSLVLNDLQNVYAMVYAVEEINRNKRLLPGLKVGYQIFDNCRSASWALQAVLSFVGGEATSCTFVNKSATFKFNKQVKSFIPIIIGGASSDRSKIKSSILGPLSVPVISYAATCPCLSDKRLYPNFFRTIPSDIYQARTLAQLVKHFKWTWIGAVVMQDDYGLEAVKVFQKETEGFVCLAFLRTVRGENIVTDAREAALTIQASTAKVIIIFAWFSVVRELFVQLDRINVTDRQFLATEAWSTSADLLQHPATSRVARGVFGVAIRSSTIDGFEAYIRGLHPSQHPDNTFLREYWEKEFGCAPVSSSSTSLPPCNGTESLYGVNNHFTDMSQLRIAYNAYLAVYAAAHALHSLLSCPNTDTSTSNCSSAHQVTPAQLLEHLSRVNFTTPQGERFYFQGGDIPAKYDLVNWQKSPEGSLRPSLIGKVDGFDVDLNETGIQWSTGSSQVPVAVCSVSCAPGTRKAEKKGKPSCCFDCITCASGEISNKTDSLNCHRCPPEYWSNAKGTACIPQKQDFLSFNETLGITLTTVAVSGAVVTTAVFVVFLYYRQTPMVRANNSELSFLLLVSLKLCFLCSLVFIGRPSVWSCRFQQAAFGISFALSISCLQVKTMVVLAAFRSARPGAGMFVKWFSPRKQRGSVCLLTSMQIIICVVWLSVSPPKPHLDLSVQGPKVTLECAMESVLGFSLVLGYIGLLACTCLLLAFLARKLPDNFNEAKLITFSMLIFCAVWVAFVPAYVSSPGKYSVAVEIFAILASSYGLLFCIFAPKCFVIILRPAKNTKKYMM
>LOCXPOlfC35.631.HIT1.OlfC.2R.845.ANF_receptor.exons11.CM038354.1.Proterorhinus_semilunaris
GLGMGLQDSETVRCWTWRTNRNLPLSQDGDIVIGGSFPLHYETPAIDNVYKQVPQYSCTGSLVLYHLQNVYAMIYAVEEINRNKRLLPGLKVGYQIFDNCRSASWDLQAVLSFVGGEATSCTFVNKSATFKFNKQVKSFIPIIIGGTTSDRSKMLSTILGPLSVPVISYSASCPCLSDRRLYPNFFRTIPSDIHQARTLAQLAKHFKWTWIGAVVMQDDYGLEAVKVFQKETEGFVCLAFLRTVRGENIVTDAREAALTIQASTAKVIIIFAWTNVVTELFVQLDRINVTDRQFLATEAWSISGDLLQHPATSRVARGVFGVAIQSSTIDGFEAFIRGLHPSQHPDNRFLREYWEKEFGCAPVSSSSASLPPCNGTESLYGVNSHFTDMSQLRVTYNVYLAVYAAAHALHSLLSCPNTDTSTSNCSSPHQVTPAQLLEHLSRVNFTTPQGERFYFQGGDIPAKYDLVNWQKSPEGSLRSSLIGKVDGFDIDLNETGIQWSTGSSQVPVAVCSVSCAPGTRKAEKKGKPSCCFDCITCASGEISNKTDSLNCHHCPLEYWSNAKGTACIPRQQDFMSFDETLGITLTTVAVFGAVVTTAVFVVFLYYRQTPMVRANNSELSFLLLVSLKLCFLCSLVFIGRPSVWSCRFQQAAFGISFVLSISCLQVKTMVVLAAFRSARPGAGMFVKWFGPRKQRGSVCLLTSMQIIICIVWLSVSPPEPHLDLSVQGPKVNLECAMESVLGFSLVLGYIGLLACTCLLLAFLARKLPDNFNEAKLITFSMLIFCAVWVAFVPAYVSSPGKYSVAVEIFAILASSYGLLFCIFAPKCFVILLRPERNTKKHLMAR
>LOCXPOlfC36.633.HIT1.OlfC.2R.845.ANF_receptor.exons11.CM038354.1.Proterorhinus_semilunaris
GLGMGLQDSETVRCWTWRTNHNLPLSQDGDIVMGGSFSLHSETPAIDNVFKQVPQYSCTGSLLLYELQRVYAMVYAVEEINRNNRLLPGLKVGYQIFDNCRSTSWELQAVLSFVGGEATSCTFVNKSATFKFNKQVKSYIPIIIGGTSAGSKILSTILGPLSVPVISHWASCPCLSDRRLYPNFFRTVPSNIYQARALAQLAIRFKWTWTGAVVEHTDYGLGIVKVFQEEIAKSGLCLAFVKTLRRQNIVADAREAALTIQASTAKVILLVSWYPEVKELFVQLDKINVTDRQFLATGAWSTSGDLLQHPATSKVAHGVFGVAIRSSNIDGFEGYIRGLHPSQHPDNEFLREYWEKEFGCAPLSSSSASLPPCNGTESLYGVNSHFTDMSQLRDTYNVYLAVYAAAHALHSVLSCPNTDTSTSNCSSPHQVTPAQLLEHLSRVNFTTPQGERFYFQGGDIPAKYDLVNWQKSPEGSLRPSLIGKVDGFDIDLNETGIQWSTGSTQVPVSVCTMSCEPGTRKAIRKGVAVCCFDCIPCGDGEISNRTDSLQCDRCPLEFWSNPARTSCIPRQQDFLSFNETLGITLTTVAVSGAVVTTAVFVVFLYYRQTPMVRANNSELSFLLLVSLKLCFLCSLVFIGRPSVWSCRFQQAAFGISFVLSVSCLQVKTMVVLAAFRSARPGAEALMKWFGPHQQRGSVGIFTSIQVLICIIWLSLSPPQPQPDWEMTGVKVTLECAMESVLGFSLVLGYIGLLASTCLLLAFLARKLPDNFNEAKLITFSMLIFCAVWVAFVPAYVSSPGKYSVAVEIFAILASSYGLLFCIFVPKCFVIILRPERNTKKHLMAR
>LOCXPOlfC37.639.HIT1.OlfC.2R.842.ANF_receptor.exons11.CM038354.1.Proterorhinus_semilunaris
GLGMGLQDSETVRCWAWRTNRNLPLSQDGDVVMGGSFTLHYEYQAINNVFKQVPQYSCTGSLVLYHLQRVYAMVYAVEEINRNKRLLPGLKVGYQIFDNCRSASWDLQAVLSFVGGEATSCTFVNKSATFKSNKQVKSFIPIIIGGASAGSKILSTILGPLSVPVISYSASCPCLSDRRLYPNFFRTIPSDIYQARTLAQLAKHFKWTLIGAVVMQDDYGLEAVKVFQKETEGFVCLAFLRTVRGENIVTDAREAALTIQASTAKVIIIFAWFSVVRELFVQLDRINVTDRQFLASEAWSTSGDLLQHPATSRVAHGVFGVAIRSSTIDGFEAYIRGLHPSQRPDNTFLREYWEKEFGCAPVSSSSASLPPCNGTESLYGVHSHFTDMSQLRVTYNVYLAVYAAAHALHSLLSCPNTDTSTSNCSSPHQVTPAQLLEHLSRVNFTTPQGERFYFQGGDIPAKYDLVNWQKSPEGSLRPLLIGKVDGFDIDLNETGIQWSTGSSQVPVAVCSVSCAPGTRKAEKKGKPSCCFDCITCASGEISNKTDSLNCHRCPPEYWSNAKGTACIPRQQDFLSFNETLGITLTTVAVSGAVVTTAVFVVFLYYRQTPMVRANNSELSFLLLVSLKLCFLCSLVFIGRPSVWSCRFQQAAFGISFALSISCLQVKTMVVLAAFRSARPGAEMFVKWFSPRKQRGSVCLLTSMQIIICVVWLSVSPPEPHLDLSVQGPKVTLECAMESVLGFSLVLGYIGLLACTCLLLAFLARKLPDNFNEAKLITFSMLIFCAVWVAFVPAYVSSPGKYSVAVEIFAILASSYGLLFCIFAPKCFVIILRPAKNTKKYMM
>LOCXPOlfC38.641.HIT1.OlfC.2R.862.ANF_receptor.exons9.CM038354.1.Proterorhinus_semilunaris
GIIMNHFFCSFLFLSGVTSSLSASCQLRKGFILNGLHRAGDVVLGGLFEVHYTAMFPNRSFTSEPQQPVCLGFDTLGFRHASTMAFAVDEINIRSDLLPNITLGYSLYDNCGALVIGLSSALAAAGGQEPQYVPEQNCTAPPSVVAIVGDHYSTFSIAISDILGLYRMPIVSYFATCSCLSNRQKFPSFFRTIPSDAFQVRSMIQILKRFGWTWVGLLVSDDDYGLHVAQSFWSDFPEFGAGCLAYTEILPWDSDPDELRRIVLVMKTSTARVVIAFAHEIHMINLLDEVVRQNVTRLQWMASETWTTATVLQTPHFIPYLAGTIGIAIRRGEIPGLRDFLLNIRPEANSNRYNMVNQFWEHTFECKFAPAPAEWVEAGGALCTGHEDLQKADTEFVDVSTLRPEYNVYKAVYALAHALDDLLRCEPGRGPFPGRSCATLHTLEPWQLVHYLQNIKFFTSFGDEVSFDNNGNVLPIYDIMNWKWLPNGQMVVQNIGEVTISMVKEDLNIDDRKIFWNFESKKPPKSVCSESCPAGTRMARQRGQPVCCFDCILCSEGTISNSTDSTECSMCPEDFWSSPGRDQCVPKKTEFLSYHEPLGICLTTASLLGAFICSIVLGIFTYYRNTPLVRANNSEMSFLLLVSLKLCFLCSLLFIGRPRLWTCQLRHAAFGISFVLCVSCILVKTMVVLAVFKSSKPGGGATLKWFGALQQRGTVFMLTCIQAVICTIWLVMASPTPHKNTQYHNDKIVFECVVGSSAWFIVLLSYIGFLAFLSFMLAFLARNLPDNFNEAKLITFSMLIFCAVWVAFVPAYVNSPGKYSDAVEVFAILASSFGLLVALFGPKCYIILLRPERNTKKNILNQ
>LOCXPOlfC39.645.HIT1.OlfC.2R.856.ANF_receptor.exons9.CM038354.1.Proterorhinus_semilunaris
LFQILGMLLLLIMFSSESTKFLPFCKLWRKFNLNSINMAGDVILGGLFEVHYSSIFPEWTFSSEPQEPTCHGFDPLGFRHAMTMAFAVEEINNNSQLLPNLTLGYSLYDNCATLGIGFSAAVSMASGQTEAFVPQENCTGYPPVLGIVGDPFSTFSIAISNVLGLFRLPIVSYFATCSCLSDRNQFPSFFRTIPSDVFQVHAVIQILKHFDWTWVGLLVSDDDYGLHVARSFQTDFAQTGEGCLAYTEILPWGNDADTYSEIVGTIKGSSSTVVIVFAHQMHMIQLMTEVVKQNVTGLQWISSEAWTCVKGLHTAEFMPYLSGTLGIAIRRGEMPGFQNFLLRLNPAQNTEEKNMIHTFWEHAFECRFAPASAAGALCTGQENLQNIETTFLDLSNLRPEYNIYKAVYALAHALDDMLNCESGRGPFVGNSCATLHTMEPWHLLYYMEKVNFSTQFGDEVSFDETGDALPIYDVMNWQWLPNGETKVLNVGVFKKLASKGEELSLYGNKILWNPKFTKPPQSVCSESCPAGTRMARQRGQPVCCFDCILCSEGTISNSTDSTECSMCPEDFWSSPGRDQCVPKKTEFLSYHEPLGICLTTASLLGALICSIVLGIFTYYRNTPLVRANNSEMSFLLLVSLKLCFLCSLLFIGRPRLWTCQLRHAAFGISFVLCVSCILVKTMVVLAVFKASKPGDGATLKWFGALQQRGTVFVLTSVQAVVCIVWLISASPTPHKNMKYHNDKIVHECAIGSTIGFTVLLSYIGFLAFLSFMLAFLARNLPDNFNEAKLITFSMLIFCAVWVAFVPAYVNSPGKYSDAVEVFAILASSFGLLVALFGPKCYIILLRPERNTKKGII
>LOCXPOlfC45.659.HIT1.OlfC.2R.847.ANF_receptor.exons6.CM038354.1.Proterorhinus_semilunaris
MSASVLLLLAVLISGGDSACRLQSGVQLPELAEDGDLNIGGIFSFRTGQDYVVNTFQSEPEVRKCKNFNFREFKFAQTMIFAINEINKDPSILPNVTLGWRIYDDCGTMDILRAGLALVSGLRHEIPDANCTHRETVQAILGHSGSTPTIGFAQVVGRFNIPVISHFATCACLTNRNMYPTFYRTIPSDYYQSRAVALLIKHFGWTWIGVIAVHNYYGLNGVATFARVAREYEICVEYSEAFSSSDPPGRLQRIVEVIRHATSRVILAFMSHREIKMLAAELYRQNITGLQWVGSDAWITDYSLTDSEGHSILIGTLGFVVAKTHIPGLEDHLRRLHPSQFPNSQFVKDFWEAVFDCALVHSANTDRKPCTGTESLQNVDVDFTDVSELRFVSNVYKSLYAVAHALDDLFKCQEDMGPFENGSCADTKHIQPSQVLHYLDNVDFTTTGGQRVFFDSNGDLPARYELVNLQMTDKGMEAVTVGVYDASFPESQQFIMNNTSVIWSNASTEVPVSVCSKSCLPGTHKVLTKGMPICCYDCIRCPAGEITNTTDSIQCLKCPSEFWSNPHRDVCVPKVVEFLAYTELLGYLLVLFALMGWFLTILFTLIYYCHKETPLVRANNSELSFLLLFSLSLCFLCSLTFIGRPSEWSCMLRHTAFGITFVLCISCVLGKTIVVLMAFRATLPGSNVMKWFGPPQQRLSVFGAALIQVLICILWLTINPPFPHYNMLYYKDRIILECNLGSSIGFWAVLGYIGLLAVLCFILAFLARKLPDNFNEAKFITFSMLIFCAVWITFIPAYVSSPGKFTVAVEIFAILASSYGLLFCIFMPKVFIILFHPEKNTKKHIMG
>LOCXPOlfC44.662.HIT1.OlfC.2R.850.ANF_receptor.exons6.CM038354.1.Proterorhinus_semilunaris
SGLALLYLLMRASLLHSKDNICFRRWDQRGFSFLKDGDFLLGGIFAFHESWIIRQHNYTQKPLPLQCTSLNMRNFQFAQAMLFAIAEINNSSDLLPGVSLGYKMHDACGSPPHGVAGALALINGNEATFVSSETPCTRSAQVQAILGVSISSVSMAIATVIGPFHLPLISHFGSCACLSDKAKYPSFLRTIPSDLYQSRALAQLVRHFGWTWVGAIRTNDDYGNDGMATFTETANQLGICLEYSVSFINTDPPEKLLSIVNIIKQSTSNVIVTFVHPKDIIILITALSEHNVTGYQWVGTVAWIFDSETMAMNKHHILDGAIGLSIPEAHVRGIEEFMMDVKPLNSSGNQLFTEFWETLFSCEFNSKNNHKRCTGTEDLSDVKNSFTDMSLMPIFNNVYKGVYAVAHALHKILKCNKTCDTNVTLDPSMTLQHLRNIRFQTKDGEEVYVNENGVPAAKYEIINWQPTAQGTVEFVTVGLYDASLPVDRQLKLQNASLFWAQNSKQGSNSQRLQYEALYKPCLPGTRKVLQKGKPVCCYDCTPCAEGEISNTTDSITCIQCPPDFWSNVQRVACVKKETEFLSYEEIMGALLTAASLFGTGLTCVVAWIFLKYKKTPIVRANNSELSFLLLFSLSLCFLCSLTFIGRPSEWSCMLRHTAFGITFVLCISCVLGKTIVVLMAFRATLPGSNVMKWFGPLQQRLSVVAFTLIQVLICVLWLTISPPFPFKNMKQFTYKIIMECAMGSAIGFWAVLGYIGLLAVLCFVLAFLARKLPDNFNEAKFITFSMLIFCAVWITFIPAYVSSPGKFSVAVEIFAILASSFGLLFCIFIPKCYIILLKPEKNSKKYLMSK
>LOCXPOlfC44.664.HIT1.OlfC.2R.850.ANF_receptor.exons6.CM038354.1.Proterorhinus_semilunaris
SGLALLYLLMRASLLHSKDNICFRRWDQRGYSFLKDGELLLGGIFAFHDSSIIRQHNYTQKPLPLQCTSLNIRNFQYAQAMLFAIAEINNSSDLLPGVSLGYKMYDSCGSIPHGVAGALALINGNEATFVSSETPCTRSAHVQAILGETTSSPTTAIATVIGPFNLPLIGHITTCACLSDKAKYPSFLRFLPSDLYQSRALAQLVRHFGWTWVGAIRTNDDYGNNGMAAFTETANQLGICLEYSVSFISTDPPEKLLSIVNIIKQSTSNVIVTFIQPRDLIILITALSEHNVTGYQWVDAAAWIFDSEVMAMNKHHILDGAIGLSFPEAHVRGIEEFMMDVKPLNSSGNQLFTEFWETLFSCEFNSKNNHKRCTGTEDLSDVKNSFTDMSVMPILNNVYKGVYAVAHALHKSLKCNKTCDTNVTLDPSMTLQHLRNIRFQTKEGEEVYFNENGDPAAKYGIINWQPTAQGTVEFVTVGLYDAALPVDRQLKLKNASLFWAQNSKQGSNSQRLQYEAVYKPCLPGTRKVLQKGKPVCCYDCTPCAEGEISNTTDSITCIQCPPDFWSNVQRVACVKKETEFLSYEEIMGALLTAASLFGTGLTCVVSWIFLKYRNTPIVRANNSELSFLLLFSLSLCFLCSLTFIGRPSEWSCMLRHTAFGITFVLCISCVLGKTIVVLVAFRATLPGSNVMKWFGPLQQRLSVVAFTLIQVLICVLWLAISPPFPFRNMKQFTYKIIMECAMGSAIGFWAVLGYIGLLAVLCFVLAFLARKLPDNFNEAKFITFSMLIFCAVWITFIPAYVSSPGKFSVAVEIFAILASSFGLLFCIFIPKCYIILLKPEKNSKKYLMSK
>LOCXPOlfC40.676.HIT1.OlfC.2R.846.ANF_receptor.exons11.CM038354.1.Proterorhinus_semilunaris
GLGMGLQDSETVRCWTWRTNHTLPLSQDGDIVMGGTFPLHYETPAIDNVYKQVPQYSCTGSLLLYELQNVYAMVYAVEEINRNNRLLPGLKVGYQIFDNCFMASRTLQDLLSFVGGEATSCTFVNKSATFKFNKQVKSYIPIIIGGLSSDRSKIVSTILGPLSVPVISYSASCPCLSDRRLYPNFFRTIPSDIYQARALAQLAIRFKWTWTGAVVEHNDYGLGIVKVFQEEIEMSGLCLAFVKTLRRQNIVADAREAALTIQASTAKVILLVSWYTDIRELFVQLDKINVTDRQFLASEAWSTSGDLLQHPATSRVARGVFGVAVRSSNIDGFEGYIRGLYPSQHPDNEFLREYWEKEFGCAPVSSSSASLPPCNGTESLYGVNSHFTDMSQLRVTYNVYLAVYAAAHALHSLLSCPKTETSTSNCSSPHQVTQAQLLEHLSRLNFTTPQGERFYFQGGDIPAKYDLVNWQKSPEGSLRLSLIGKVDGFDIDLNETGIQWSTGSTQVPVSVCTMSCEPGTRKAIRKGVAVCCFDCIPCGDGEISNGTDSLQCDRCSLEFWSNPARTSCIPRQQDYLSFNETLGITLTTVAVSGAVVTAAVFAVFLYYRQTPMVRANNSELSFLLLVSLKLCFLCSLVFIGRPSVWSCRFQQAAFGISFVLSVSCLQVKTMVVLAAFRSAQPGAEALMKWFGPHQQRGSVGIFTSIQVLICIIWLSLSPPQPLPDWEMTGVKVTLECAMESVLGFSLVLGYIGLLASTCLLLAFLARKLPDNFNEAKLITFSMLIFCAVWVAFVPAYVSSPGKSSVAVEIFAILASSYGLLFCIFAPKCFVILLRPERNTKKHLMAR
>LOCXPOlfC41.691.HIT1.OlfC.2R.843.ANF_receptor.exons11.CM038354.1.Proterorhinus_semilunaris
GLGMGLQDSETVRCWTWRTNRNLPLSQDGDIVMGGTFTLRYETQAIAHVFKQVPQYSCTGSLVLYNLQRVYAMVYAVEEINRNKRLLPGLKVGYQIFDNCRSTSGALRAGLSFVGGEATSCTFVNKSATFKFNKQVKSFIPIIIGDGSSDRSKILSTILGPLSVPVISYSATCPCLSDRRLYPNFFRTIPSDIHQTRTLAQLAKHFKWTWIGAVVQEDDYGPDAVKLFQKEIEGYVCLAFLRTVRGENIVTDAREAALTIQASSAKVIIILVWSSVVRELFVQLDRINVTDRQFLASEAWSTSGDLLQHPATSRVARGVFGVAVRSSTIDGIEAFIRGLHPSQHPDNTFLREYWEKEFGCAPVSSSSASLPPCNGTESLYGVNNHFTDLSQLRVTYNVYLAVYAAAHALHSLLSCPNTDTSTSNCSSAHQVTPAQLLEHLSRVNFTTPQGERFYFQGGDIPAKYDLVNWQKSPEGSLRLSLIGKVDGFDIDLNETGIQWSTGSSQVPVAVCSVSCAPGTRKAEKKGKPSCCFDCITCASGEISNKTDSINCHRCPPEYWSNAKGTACIPRQQDFLSFNETLGITLTTVAVSGAVVTTAVFVVFLYYRQTPMVRANNSELSFLLLVSLKLCFLCSLVFIGRPSVWSCRFQQAAFGISFALSISCLQVKTMVVLAAFRSARPSAGMFVKWFSPRKQRGSVCLLTSMQIIICVAWLSVSPPEPHLDLSVQGSKVTLECAMESVLGFSLVLGYIGLLACTCLLLAFLARKLPDNFNEAKLITFSMLIFCAVWVAFVPAYVSSPGKYSVAVEIFAILASSYGLLFCIFVPKCFVIILRPAKNTKKYMM
>LOCXPOlfC36.707.HIT1.OlfC.2R.842.ANF_receptor.exons11.CM038354.1.Proterorhinus_semilunaris
GLGMGLQDSETVRCWTWRTNRNLPLSQDGDVVIGGSFTLHSETPAIDNVFKQVPQYSCTGSLLLYELQRVYAMIYAVEEINRNNRLLPGLKVGYQIFDNCRSASWELQAVLSFVGGETTSCTFVNQSATFKFHKQVKSYIPIIIGGASAGSKMLSTILGPLSVPVISYWESCPCLSDRRLYPNFFRTIPSNIYEARALAQLAIRFKWTWIGAVVTQSDYGLGIVKVFQEEIAKSGLCLAFVKTLRRQNIVADAREAALTIQASTAKVILLVSWYTEVRELFVQLDKINVTDRQFLATEAWSTSGDLLQHPATSKVAHGVFGVAIPSSNIDGFEGYIRGLHPSQRPDNEFLREYWEKEFGCAPVSSSSASLPPCNGTESLYGVHSHFTDMSQLRDTYNAYLAVYAAAYALHSLLSCPNTDTSTSNCSSAHQVTPAQHLSRVNFTTPQGERFYFQGGDIPAKYDLVNWQKSPEGSLRPLLIGKVDGFDIDLNETGIQWSTGSTQVPVSVCTISCEPGTRKAIRKGVAVCCFDCIPCGDGEISNRTDSLQCDRCPLEFWSNPVRTACIPRQQDYLSFNETLGITLTTVAVSGAVVTTAVFIVFLYYRQTPMVRANNSELSFLLLVSLKLCFLCSLVFIGRPSVWSCRFQQAAFGISFVLSVSCLQVKTMVVLAAFRSARPGAETLMKWFGPHQQRGSVGIFTSIQVLICIIWLSLSPPQPQPDWEMTGVKVTLECAMESVLGFSLVLGYIGLLACTCLLLAFLARKLPDNFNEAKLITFSMLIFCAVWVAFVPAYVSSPGKYSVAVEIFAILASSYGLLFCIFAPKCFVILLRPERNTKKHLMAR
>LOCXPOlfC42.727.HIT1.OlfC.2R.843.ANF_receptor.exons11.CM038354.1.Proterorhinus_semilunaris
GLGMGLQDSETVRCWTWRTNRNLPLSQDGDIVIGGSFSLHYETPAIDNVFKQVPQYNCTGNLVLYHLQKVYAMIYAVEEINRNNRLLPGLKVGYQIFDNCRSTSWELQAVLSFVGGEATSCTFVNKSATFKFNKQVKSYIPIIIGGASSDRSKMLSTILGPLSVPVISYWASCPCLSDRRLYPNFFRTIPSDIYQARTLAQLVKLFKWTWIGAVVQQDDYGLEAVKVFQKETEVFVCLAFLRTVRGENIVTDAREAALTIQASTAKVIIIFAWTSIVTELFVQLDRINVTDRQFLASEVWSTSGDLLQHPATSRVARGVFGVAIPSSNIDGFEAFIRGLHPSQRPDNRFLREYWEKEFGCAPVSSSSTSLPPCNGTESLYGVNNHFTDLSQLRLTYNVYLAVYAAAHALHSLLSCPNTDTSTSNCSSPYQVTPAQLLEHLSRVNFTTPQGERFYFQGGDIPAKYDLVNWQKSPEGSLRPSLIGKVDGFDIDLNETGIQWSTGSSQVPVAVCSVSCAPGTRKAEKKGKPSCCFDCITCASGEISNKTDSLNCHRCPPEYWSNAKGTACIPRQQDFLSFDETLGITLTTVAVFGAVVTTAVFVVFLYYRQTPMVRANNSELSFLLLVSLKLCFLCSLVFIGRPSVWSCRFQQAAFGISFVLSISCLQVKTMVVLAAFRSARPGAGMFVKWFGPRKQRGSVCLLTSMQIIICVVWLSVSPPKPHLDLSVQGSKVTLECAMESVLGFSLVLGYIGLLACTCLLLAFLARKLPDNFNEAKLITFSMLIFCAVWVAFVPAYVSSPGKYSVAVEIFAILASSYGLLFCIFAPKCFVIILRPAKNTKKYLM
>LOCXPOlfC43.736.HIT1.OlfC.2R.855.ANF_receptor.exons9.CM038354.1.Proterorhinus_semilunaris
ILVLTLGSVSSVAFSDHDSDTLCTLQNHFEPAFKTQGDFVLGGIFPLHYNQEMPDLNSTYQPPPVKCNGFDPRAFRWALTMRLAVEEINRSKELLPNHTLGYKIFDSCAYPLTGQRAALAVLNGVTEKDHGICSGASPLLAIIGESGSDQSIVVSRILRPFRIPMISYFSTCACFTDRRKYPTFFRVIPNDDYQVKAIAQLLVHFNWTWIGLIRGDHEYGRFAVQGLLRELQGTSVCVAYTEMIPLLYNQQRALEIIQVMSSSRAKVVVVFSAEGEMTPFLKDYMEQNISGVQWIASEAWVTASVFSGSHYYPYLGGTIGFGIRKGYIPGLSDFLQTVTPYIYPNNPLVHELWEALYGCASVPSAVIDLPICSGEETLMAKHAAYMNTSSPRVAYNVYKAVHAVARSLHNLLLCQPGVGPFENSSCAQSNNIHPWQLQHYLQEVEFNIGGEEVNFDLKGDSVPYYDIINWQRSTGGNIEFILVGLFDGTKTAGLELDIQEDRIIWAGHQSKASCSSHCICLFSCAPGSRKAVRRGEPVCCFDCVPCDSGKISNETDSVDCAECPEDFWSNPDQTACIPKEVEFLAYDTVGIVLTVISAVGACLTIVVLVVIFHHRYTPIVRMNNSELSFFILFALVLCFLCSLVFIGEPTNWSCMLRHTAFSITFSLCISCILGKTLVVLAAFTATRPGNNVMKWLGPNQQRAIIFTSTLVQVVICVAWLIDAPPYPSRNMEYERSKIILECSNGSSLAFWCVLGYSGLQACLCFLLAFLARKLPGNFNEAKFITFSMLIFCAVWLAFIPAYISSPGSYADAVESFAILASSFGLLLCLFVPKCYIILLKPEKNTKQHLISRDKK
>LOCXPOlfC44.742.HIT1.OlfC.2R.850.ANF_receptor.exons6.CM038354.1.Proterorhinus_semilunaris
SGLALLYLLMRASLLHSKDNICFRRGAQRSFSFLKDGELLLGGIFSFHDSSIIRQHNYTQKPLPLQCTRLNIRNFQYAQAMLFAIAEINNSSDLLPGVSLGYKMYDSCGSPPHGVAGALALVNGNEVTFVSSETPCTRSAQVQAILGETASSPSMAIVTVIGPFHLPQISHFATCACLSDKAKYPSFLRTIPSDLYQSRALAQLVRHFGWTWVGAIRTNDDYGNNGMATFTETANQLGICLEYSVPFINTDPPEKLLSIVNIIKQSTSKVIVTFVQPEDVVILITALSEHNVTGYQWVGTEGWISDSETMAMNKHHILDGAIGLSIPEAHVRGLEEFMMDVKPLNSSGNQLFTEFWETLFSCKFNSKNNHKRCTGTEDLSDVKNSFTDMSLMPLFNNFYKGVYAVAHALHKILKCNKTCDTNVTLDPSMTLQHLRNIRFQTKEGEEVYFNENGDTAAKYGIINWQPTAQGTVEFVTVGLYDASLPVDRQLKLQNASLFWAQNSKQGSNSQRLQYEALYKPCLPGTRKVLQKGKPVCCYDCTPCAEGEISNTTDSITCIQCPPDFWSDVQRVACVKKETEFLSYEDIMGALLTAASLFGTGLTCVVAWIFLKYRKTPIVRANNSELSFLLLFSLSLCFLCSLTFIGRPSEWSCMLRHTAFGITFVLCISCVLGKTIVVLMAFRATLPGSNVMKWFGPLQQRLSVVAFTLIQVLICVLWLTISPPFPFRNMKQFTYKIIMECAMGSAIGFWAVLGYIGLLAVLCFVLAFLARKLPDNFNEAKFITFSMLIFCAVWITFIPAYVSSPGKFSVAVEIFAILASSFGLLFCIFIPKCYIILLKPEKNSKKYLMSK
>LOCXPOlfC44.748.HIT1.OlfC.2R.850.ANF_receptor.exons6.CM038354.1.Proterorhinus_semilunaris
SGLALLYLLMRASLLHSKDNICFRRGDQRGYSFLKDGELLLGGIFAFHDSWIIRQHNYTQKPLPLQCTSIDMRNFQFAQAMLFAIAEINNSSDLLPGVSLGYKMHDSCGSTPHGVAGALALINGNEATFVSSETPCTRSAQVQAILGETVSSPSMAIATVIGPFHLPLISHFATCACLSDKSKYPSFLRTIPSDLYQSRALAQLVRHFGWTWVGAIKTNDDYGNNGMATFIETANQLGICLEYSVSFISTDPPEKLLSIVNIIKQSTSKVIVTFIQPEDLVILITALSEHNVTGYQWVGTVAWIFDSETMAMNKHHILDGAIGLSIPEAHVRGIEEFMMDVKPLNSSGNQLFTEFWEALFSCEFNSKNNHKRCTGTEDLSDVKNSFTDMSLMPVFNNVYKGVYAVAHALHKILKCNKTCDTNVTLDPSMTLQHLRNIRFQTKEGEEVYFNENGVPAAKYGIINWQPTAQGTVEFVTVGLYDASLPVDRQLKLQNASLFWAQNSKQGSNSQRLQYKALYKPCLPGTRKVLQKGKPVCCYDCTPCAEGEISNTTDSITCIQCPPDFWSNVQRVACVKKETEFLSYEEIMGALLTAASLFGTGLTCVVAWIFLKYRKTPIVRANNSELSFLLLFSLSLCFLCSLTFIGRPSEWSCMLRHTAFGITFVLCISCVLGKTIVVLMAFRATLPGSNVMKWFGPLQQRLSVVAFTLIQVLICVLWLTISPPFPFKNMKQFTYKISMECAMGSAIGFWAVLGYIGLLAVLCFVLAFLARKLPDNFNEAKFITFSMLIFCAVWITFIPAYISSPGKFSVAVEIFAILASSFGLLFCIFIPKCYIILLKPEKNSKKYLMSK
>LOCXPOlfC44.750.HIT1.OlfC.2R.850.ANF_receptor.exons6.CM038354.1.Proterorhinus_semilunaris
SGLALLYLLMRASLLHCKDSICFRRGDQRGFSFLKDGEFLLGGIFSFHDSLIIRQHNYTQKPLPLQCTRLNMRNFQFAQAMLFAIAEINNSSDLLPDVSLGYKMYDSCGSPPHGVAGALALINGNEATFVSSETPCTRSAQVQAILGVSISSVSMAIATVIGPFHLPLISHFGSCACLSDKAKYPSFFRTIPSDLYQSRALAQLVRHFGWTWVGAIRTNDDYGNNGMATFTETANQLGICLEYSVSFISTDPPEILLSIVDIIKQSTSKVIVTFVHPKDIIILITALSEHNVTGYQWVGTVAWIFDSETMTMNKHHILDGAIGLSIPEAHVRGLKEFMMDVKPLNSSGNQLFTEFWEALFSCEFNSKNNHKRCTGTEDLSDVKNSFTDMSLMPLFNDVYKGLYAVAHALHKILKCNKTCDTNVTLDPSMTLQHLRNIRFQTKEGEEVYFNENGVPAAKYGIINWQPTAQGTVEFVTVGLYDASLPVDRQLKLQNASLFWAQNSKQGSNSQRLQYEALYKPCLPGTRKVLQKGKPVCCYDCTPCAEGEISNTTDSITCIQCPPDFWSNVQRVACVKKETEFLSYEEIMGALLTAASLFGTGLTCVVAWIFLKYKKTPIVRANNSELSFLLLFSLSLCFLCSLTFIGRPSEWSCMLRHTAFGITFVLCISCVLGKTIVVLMAFRATLPGSNVMKWFGPLQQRLSVVAFTLIQVLICVLWLTISPPFPFKNTKQFTYKIIMECAMGSAIGFWAVLGYIGLLAVLCFVLAFLARKLPDNFNEAKFITFSMLIFCAVWITFIPAYVSSPGKFSVAVEIFAILASSFGLLFCIFIPKCYIILLKPEKNSKKYLMSK
>LOCXPOlfC44.753.HIT1.OlfC.2R.850.ANF_receptor.exons6.CM038354.1.Proterorhinus_semilunaris
SGLALLYLLMRASLLHSKDNICFRRRDQRSFSFLKDGELLLGGIFAFHNSWIIRQHNYTQKPLPLQCTRIDMRNFQFAQAMLFAIAEINNSSDLLPGVSLGYKMYDSCASRPHGVAGALALINGNEATFVSSETPCTRSAQVQAILGETSSSPTMAIATVIGPFHLPLISHFATLATLSDKAKYPSFLRILPSHLSESRALAKLVRHFGWTWVGAIRTNDDYGNDGMATFTETANQLGICLEYSVSFVSTDPPEKLLSIVNIIKQSTSKVIVAFILAKDLRILITALSEHNETGYQWVGTVSWMSDSETMAMNKHHILDGAIGLSIPEAHVRGIEEFMMDVKPLNSSGNQLFTEFWEALFSCEFNSKNNHKRCTGTEDLSDVKNSFTDMALMPIFNNVYKGVYAVAHALHKILKCNKTCDTNVTLDPSMTLQHLRNIRFQTKEGEEVYFKENGDPAAKYGIINWQPTAQGTVEFVTVGLYDASLPVDRQLKLQNASLFWAQNSKQGSNSQRLQYEALYKPCLPGTRKVLQKGKPVCCYDCTPCAEGEISNATDSITCIQCPPDFWSDVQRVACVKKETEFLSYEEIMGALLTAASLFGTGLTCVVAWIFLKYRKTPIVRANNSELSFLLLFSLSLCFLCSLTFIGRPSKWSCMLRHTAFGITFVLCISCVLGKTIVVLMAFRATLPGSNVMKWFGPLQQRLSVVAFTLIQVLICVLWLTISPPFPFKNTKQFTYKIIMECAMGSAIGFWAVLGYIGLLAVLCFVLAFLARKLPDNFNEAKFITFSMLIFCAVWITFIPAYVSSPGKFSVAVEIFAILASSFGLLFCIFIPKCYIILLKPEKNSKKYLMSK
>LOCXPOlfC44.755.HIT1.OlfC.2R.850.ANF_receptor.exons6.CM038354.1.Proterorhinus_semilunaris
SGLALLYLLMRASLLHSKDNICFKRWDQRGFSFFKDGELLLGGIFSFHDSWIIRQHNYTQKPLPLQCTRLNMRNFQYAQTMLFAIAEINNSSDLLPGVSLGCKMYDSCGSTPHGVAGALALINGNEATFVSSETPCTRSAQVQALLGETASSLSMAIATVIGPFHLPLIGHVSSCDCLSDKVKYPSFLRILPSDLYQSKALAQLARHFGWTWVGAIRTNDDYGNNGMAALTETANQLGICLEYSVSFISTDPPEKLLSIVNIIKQSTSNVIVAFILPRDLRILITALSEHNVTGHQWVGTVSWMSDSETVAMNKHHILDGAIGLSIPEAHVRGLEEFMMDVKPLNSSDNQLFTKFWEALFSCEFNSKNNHKRCTGTEDLSDVKNSFTDMALMPLFNNVYKGVYAVAHALHKILKCNKTCDTNVTLDPSMTLQHLRNIRFQTKEGEEVYFKKNGDTTAKYGIINWQPTAQGTVEFVTVGLFDASLPVDRQLKLQNASLFWAQNSKQGSNSQRLQYEALYKPCLPGTRKVLQKGKPVCCYDCTPCAEGEISNTTDSITCIQCPPDFWSNVQRVACVKKETEFLSYEEIMGPLLTAASLFGTGLTCVVAWIFLKYRKTPIVRANNSELSFLLLFSLSLCFLCSLTFIGRPSEWSCMLRHTAFGITFVLCISCVLGKTIVVLVAFRATLPGSNVMKWFGPLQQRLSVVAFTLIQVLICVLWLTISPPFPFRNMKQFTYKIIIECAMGSAIGFWAVLGYIGLLAVLCFVLAFLARKLPDNFNEAKFITFSMLIFCAVWITFIPAYVSSPGKFSVAVEIFAILASSFGLLFCIFIPKCYIILLKPEKNSKKYLMSK
>LOCXPOlfC44.760.HIT1.OlfC.2R.850.ANF_receptor.exons6.CM038354.1.Proterorhinus_semilunaris
SGLALLHLLMRASLLHSKDNICFRRWDQRSFSFFKDGELLLGGIFAFHDSLIIRQHNYTQKPLPLQCTSLNMRNVQYAQAMLFAIAEINNSSDLLPGVSLGYKIHDSCGSPPPGVAGALALVNGNEATFVSSETPCTRSAQVQALLGVSGSSVSMAIATVIGPFHLPLIAHIATCACLSDKAKYPSFFRTIPSDLYQSRALAQLVRHFGWTWVGAIRTNDDYGNNGMATFTETANQLGICLEYSVSFISTDPPEKLLSIVNIIKQSTSKVIVTFIQPRDIRILITALSEHNVTGYQLVGTEAWIVDSKTVAMNKHHILDGAIGLSIPEAHVRGLKEFMMDVKPLNSSDNQLFTELWETLFSCEFSSKNIHKRCTGTEDLSDVKNSFTDMSLMPIFNNVYKGVYAVAHALHKILKCNKTCDTNVTLDPSMTLQHLRNIRFQTKEGEEVYFTENGVPAAKYGIINWQPTAQGTVEFVTVGLYDASLPVDRQLKLQNASLFWAQNSKQGSNSQRLQYEALYKPCLPGTRKVLQKGKPVCCYDCIACAEGEISNTTDSITCIQCPPDFWSNVQRVACVKKETDFLSYEEIMGALLTAASLFGTGLTCVVAWIFLKYRKTPIVRANNSELSFLLLFSLSLCFLCSLTFIGRPSEWSCMLRHTAFGITFVLCISCVLGKTIVVLVAFRATLPGSNVMKWFGPLQQRLSVVAFTLIQVLICVLWLTISPPFPFKNTKQFTYKIIMECAMGSAIGFWAVLGYIGLLAVLCFVLAFLARKLPDNFNEAKFITFSMLIFCAVWITFIPAYVSSPGKFSVAVEIFAILASSFGLLFCIFIPKCYIILLKPEKNSKKYLMSK
>LOCXPOlfC44.763.HIT1.OlfC.2R.850.ANF_receptor.exons6.CM038354.1.Proterorhinus_semilunaris
SGLALLYLLMRASLLHSKDNICFRRGDQRSFSFFGDGELLLGGIFAFHDSWIIRQHNYTQKPLPLQCTRINMRNFQFAQAMLFAIAEINNSSDLLPGVSLGYKMYDSCGSPPHGVAGALALINGNEATFVSSETPCTRSAQVQAILGETSSSPTMAIATVIGPFNLPLISHVGTCACLSDKAKYPSFLRFLPSNLYQSRALAQLVRHFGWTWVGAIRTNDDFGNNALATFTETANQLGICLEYSMSFISTDPPEKLLSIVNIIKQSTSNVIVTFILAKDLRILITALSEHNVTGYQWVGTVSWMSDSETMAMNKHHILDGAIGTSIPEAHVRGIEEFMMDVKPLNSSSNQLFTEFWETLFSCEFNSKNNHKRCTGTEDLSDVKNSFTNMALMPIFNNVYKGVYAVAHALHKILKCNKTCDTNVTLDPSMTLQHLRNIRFQTKEGEEVYFKENGDPAAKYGILNWQPTAQGTVEGVTVGLYDASLPVDRQLKLNNASLFWAQNSKQGSNSQRLQYEALYKPCLPGTRKVLQKGKPVCCHDCTPCAEGEISNTTDSITCIQCPPDFWSNVQRVACVKKETEFLSYEEIMGALLTAASLFGTGLTCVVAWIFLKYRKTPIVRANNSELSFLLLFSLSLCFLCSLTFIGRPSEWSCMLRHTAFGITFVLCISCVLGKTIVVLVAFRATLPGSNVMKWFGPLQQRLSVVAFTLIQVLICVLWLTISPPFPFKNMKQFTYKIIMECAMGSAIGFWAVLGYIGLLAVLCFVLAFLARKLPDNFNEAKFITFSMLIFCAVWITFIPAYVSSPGKFSVAVEIFAILASSFGLLFCIFIPKCYIILLKPEKNSKKYLMSK
>LOCXPOlfC44.765.HIT1.OlfC.2R.850.ANF_receptor.exons6.CM038354.1.Proterorhinus_semilunaris
SGLALLYLLMRASLSHSKDNICFRTGDQRGFSFLKDGELLLGGIFAFHDSWIIRQHNYTQKPLPLQCTRLNMRNFQLAQAMLFAIAEINNSSDLLPGVSLGYKMYDSCGSPPHGVAGALALINGNEAKFVSSETPCTRSAQVQAILGETISSRTMAIATVIGPFHLPQIGHVATCACLSDKSKYPSFLRFLPSHLSESRALAQLVRHFGWTWVGAIRTNDDYGNNGMATFTETANQLGICLEYSVSFISTDPPEKLLSIVNIIKQSTSNVIVTFILARDIRILITALSEHNVTGYQWVGTAAWIFDSDTMAMNKHHILDGAIGLSIPEAHVRGLEEFMMDVKPLNSSGNQLFTEFWETLFSCEFNSKNNHKRCTGTEDLSDVKNSFTDMSLMPIFNNAYKGVYALAHALHKILKCNKTCDTNVTLDPSMTLQHLRNIRFQTKEGEEVYFNENGDTAAKYEIINWQPTAQGTVEFVTVGLYDASLPVDRQLKLNNASLFWAQNSKQGSNSQRLQYEALYKPCLPGTRKVLQKGKPVCCYDCTPCAEGEISNTTDSITCIQCPPDFWSDVQRVACVKKETEFLSYEEIMGALLTAASLFGTGLTCVVAWIFLKYRKTPIVRANNSELSFLLLFSLSLCFLCSLTFIGRPSEWSCMLRHTAFGITFVLCISCVLGKTIVVLMAFRATLPGSNVMKWFGPLQQRLSVLAFTLIQVLICVLWLTISPPFPFRNMKQFTYKIIMECAMGSAIGFWAVLGYIGLLAVLCFVLAFLARKLPDNFNEAKFITFSMLIFCAVWITFIPAYVSSPGKFSVAVEIFAILASSFGLLFCIFIPKCYIILLKPEKNSKKYLMSK
>LOCXPOlfC44.767.HIT1.OlfC.2R.850.ANF_receptor.exons6.CM038354.1.Proterorhinus_semilunaris
SGLALLYLLMRASLLHSKDNICFKRGDQRGFSFFKDGELLLGGIFAFHDSLIIRQHNYTQKPLPLQCTRIDLRNFQFAQAMLFAIAEINNSSDLLPGVSLGYKIYDSCGSPPHGVAGALALINGNEATFVSSETPCTRSAHVQAILGETSSSPSMAIATVIGPFNLPQISHYATHATLSDKAKFPSFFKILPSHLYESRTLAKLVRHFGWTWVGAIRTNDDYGNNAMATFTKTANQLGICLEYSVSFISTDPPEKLLSIVNIIKQSTSKVIVTFTLARDIRILITALSEHNVTGYQWVGGVSWMSDSETMAMNKHHILDGAIGLSFPEAHVQGIEEFMMDVKPLNSSGNQLFTEFWEALFSCEFNSKNNHKQCTGTEDLSDVKNSFTNMALMPIFNNVYKGVYAVAHALHKILKCNKTCDTNVTLDPSMTLQHLRNIRFQTKEGEEVYFNENGDPAAKYGIINWQPTAQGTVEFVTVGLYDASLPVDRQLKLQNASLFWTQNSKQGSNSQRLQYEALYKPCLPGTRKVLQKGKPVCCYDCTPCAEGEISNTTDSITCIQCPPDFWSDVQRVACVKKETEFLSYEEIMGALLTAASLFGTGLTCVVSWIFLKYRKTPIVRANNSELSFLLLFSLSLCFLCSLTFIGRPSEWSCMLRHTAFGITFVLCISCVLGKTIVVLMAFRATLPGSNVMKWFGPLQQRLSVVAFTLIQVLICVLWLTISPPFPFRNMKQFTYKIIIECAMGSAIGFWAVLGYIGLLAVLCFVLAFLARKLPDNFNEAKFITFSMLIFCAVWITFIPAYVSSPGKFSVAVEIFAILASSFGLLFCIFIPKCYIILLKPEKNSKKYLMSK
>LOCXPOlfC44.769.HIT1.OlfC.2R.849.ANF_receptor.exons6.CM038354.1.Proterorhinus_semilunaris
SGLALLYLLMRASLLHSKDNICFRRGDQRGFSFLKDGELLLGGIFAFHDSLIIRQHNYTQKPLPLQCTSLNIRNFQYAQAMLFAIAEINNSSDLLPGVSLGYKMYDSCGSRPHGVAGALALINGNEATFVSSETPCTRSAQVQAILGETSSSPTMAIATVIGPFHLPQISHIGTCACLRDKAKYPSFLRILPSDLYQSRALAQLVRHFGWTWVGAIRTNDDYGNNGMATFTETANQLGICLEYSVSFISTDPPEKLLSIVNIIKQSTSKVIVTFILARDIIILITALSEHNVTGYQWVGTAWIFDSETMAMNKHHILDGAIGMSIPEAHVHGIEEFMMDVKPLNSSGNQFFTEFWETLFSCEFNSKNNHKRCTGTEDLSDVKNSFTDMSLMPIFNNVYKGVYAVAHALHKILKCNKTCDTNVTLDPSMTLQHLRNIHFQTKEGEEVYFNENGDPAAKYGIINWQPTAQGTVEFVTVGLYDASLPVDRQLKLNNASLFWAQNSKQGSNSQRLQYEAVYKPCLPGTRKVLQKGKPVCCYDCTPCAEGEISNTTDSITCIQCPPDFWSNAQRVACVKKETEFLSYEEIMGALLTAASLFGTGLTCVVAWIFLKYRKTPIVRANNSELSFLLLFSLSLCFLCSLTFIGRPSEWSCMLRHTAFGITFVLCISCVLGKTIVVLVAFRAKLPGSNVMKWFGPLQQRLSVVAFTLIQVLICVLWLTISPPFPFKNMKQFTYKIIMECAMGSAIGFWAVLGYIGLLAVLCFVLAFLARKLPDNFNEAKFITFSMLIFCAVWITFIPAYVSSPGKFSVAVEIFAILASSFGLLFCIFIPKCYIILLKPEKNSKKYLMSK
>LOCXPOlfC44.771.HIT1.OlfC.2R.850.ANF_receptor.exons6.CM038354.1.Proterorhinus_semilunaris
SGLALLYLLMRASLLHSKDNICFRRGDQRGYSFLKDGELLLGGIFAFHDSWIIRQHNYTQKPLPLQCTSLNMRNFQFAQAMIFAIAEINNSSDLLPGVSLGYKMHDSCGYPPHGVEGALALVNGNEATFVSSETPCTRSAQVQAILGETTSSPTIAIATVIGPFHLPQISHYATHATLSDKAKYPSFFKMLPSHLSESRALAKLVRHFGWTWVGAIKTNNDYGNNAMATFTETANQLGICLEYSGSFISTDPPEKLLSIVNIIKQSTSKIIVTFILPQDLRILIKALSEHNVTGYQWVGGVSWMSDSETMAMNKHHILDGAIGLSIPEAHVSGIEEFMMDVKPLNSSGNQLFTEFWEALFSCEFNSKNNHKRCTGTEDLSDVKNSFTDMALMPIFNNAYKGVYAVAHALHKILKCNKTCDTNVTLDPSMTLQHLRNIRFQTKEGEEVYFKENGDPAAKYGIINWQPTAQGTVEFVTVGLYDASLPVDRQLKLQNASLFWAQNSKQGSNSQRLQYEALYKPCLPGTRKVLQKGKPVCCYDCTPCAEGEISNTTDSITCIQCPPDFWSNVQRVACVKKETEFLSYQEIMGALLTAASLFGTGLTCVVAWIFLKYRKTPIVRANNSELSFLLLFSLSLCFLCSLTFIGRPSEWSCMLRHTAFGITFVLCISCVLGKTIVVLVAFRATLPGSNVMKWFGPLQQRLSVVAFTLIQVLICFLWLTISPPFPFRNMKQFTYKIIMECAMGSAIGFWAVLGYIGLLAVLCFVLAFLARKLPDNFNEAKFITFSMLIFCAVWITFIPAYVSSPGKFSVAVEIFAILASSFGLLFCIFIPKCYIILLKPEKNSKKYLMSK
>LOCXPOlfC44.773.HIT1.OlfC.2R.850.ANF_receptor.exons6.CM038354.1.Proterorhinus_semilunaris
SGLALLYLLMRASLLHSKDNICFRRGDQRGLSFFKDGELLLGGIFSFHDSWIIRQHNYTQKPLPLQCTSLNMRNFQYAQAMLFAIAEINNSSDLLPDISLGYKMYDSCGSTPHGVAGALALINGNEATFFSSETPCTRSAQMQAILGVSGSSASMAIATVIGPFNLPLISHFGSCACLSDKAKYPSFFRTMPSDLYQSRALAQLVRHFGWTWVGAIRTNDDYGNNGMATFTETANQLGICLEYSVPFINTDPPEILLSIVNIIKQSTSKVIVTFVQPKDIIILITALSEHNVTGYQWVGTVAWIFDSETMAMNKHHILDGAIGLSIPETYVRGIKEFMMDVKPLNSSGNQLFTEFWEALFSCEFNSKNNHKRCTGTEDLSDVKNSFTDMSLMPVFNNVYKGLYAVAHALHKILKCNKTCDTNVTLDPSMTLQHLRNIRFQTKEGEEVYFNENGVPAAQYEIINWQPTAQGTVQFVTVGLYDASLPVDRQLKLQNASLFWAQNSKQGSNSQRLQYEALYKPCLSGTRKVLQKGKPVCCYDCTPCAEGEISNTTDSITCIQCPPDFWSNVQRVACVKKETEFLSYEEIMGALLTAASLFGTGLTCVVAWIFLKYRKTPIVRANNSELSFLLLFSLSLCFLCSLTFIGRPSEWSCMLRHTAFGITFVLCISCVLGKTIVVLMAFRATLPGSNVMKWFGPLQQRLSVVAFTLIQVLICVLWLTISPPFPFKNMKQFTYKIIMECAMGSAIGFWAVLGYIGLLAVLCFVLAFLARKLPDNFNEAKFITFSMLIFCAVWITFIPAYISSPGKFSVAVEIFAILASSFGLLFCIFIPKCYIILLKPEKNSKKYLMSK
>LOCXPOlfC44.774.HIT1.OlfC.2R.839.ANF_receptor.exons6.CM038354.1.Proterorhinus_semilunaris
SGLALLYLLMRASLLHSKDNICFRRGDQRGFSFLKDGELLLGGILAFHDSWIIRQHNYTQKPLPLQCTSLNIRNFQFAQAMLFAIAEINNSSDLLPGVSLGYKMYDSCGYPPHGVAGALALINGNEATFVSSETPCTRSAQVQAILGETASSPSMAIATVIGPFHLPQISDFATCACLSDKAKYPSFLRTIPSDLYQSRALAQLVRHFGWTWVGAIRTNDDYGNNGMATFTETANQLGICLEYSVSFISTDPPEKLLSIVNIIKQSTSKVIVTFIQPKPLIILITALSEHNVTGYQWVGTEGWIFDSETMAMNKHHILDGAIGLSIPEAYVHGIEEFMMDVKPLNSSGNQLFTEFWETLFSCEFNSKNNHKRCTGTEDLSDVKNSFTDMSVMPILNNVYKGVYAVAHALHKILKCNKTCDTNVTLDPSMTLQHLRNIRFQTKEGEEVYFNENGDPAAKYGILNWQPTAQGTVEFVTVGLYDASLPVDRQLKLQNASLFWAHNSKQGSNSQRLQYEALYKPCLPGTRKVLQKGKPVCCHDCTPCAEGEISNTTDSITCIQCPPDFWSNVQRVACVKKETEFLSYEEIMGALLTAASLFGTGLTCVVAWIFLKYRKTPIVRANNSELSFLLLFSLSLCFLCSLTFIGRPSEWSCMLRHTAFGITFVLCISCVLGKTIVVLMAFRATLPGSNVMKWFGPLQQRLSVVAFTLIQVLICVLWLTVSPPFPFRNMKQFTYKIIIECAMGSAIGFWAVLGYVGLLAVLCFVLAFLARKLPDNFNKGQVHHFQHVDLLCSLDHFYPSLCQLSRKVQCRCRDICNTGLKLWTSFLHFITKVLYYFTQT
>LOCXPOlfC44.776.HIT1.OlfC.2R.850.ANF_receptor.exons6.CM038354.1.Proterorhinus_semilunaris
SGLALLCLLMRASLLHSKDNICFRRGDQRSFSFLKDGDFLLGGIFSFHDSWIIRQHNYTQKPLPLQCTSLNIRNFQYAQTMLFAIAEINNSSDLLPGVSLGYKMYDSCGSPPHGVAGALALVNGNEAAFVSSETPCTRSAQVQAILGETASSPSTAIATAIGPFHLPVISHFATCACLSDKAKYPSFFRTIPSDLYQSRALAQLVRNFGWTWVGAIRTNDDYGNNGMATFTETANQLGICLEYSVSFINTDPPEKLLSIVDIIKQSTSKVIVTFIQPEDVVILITALSEHNVTGYQWVGTEGWISDSETMAMNKHHILDGAIGLSIPEAHVRGIEEFMMDVKTLNSSGNQLFTEFWEALFSCEFNSKNNHKRCTGTEDLSDVKNSFTDMSLMPIFNNVYKGVYAVAHALHKILKCNKTCDTNVTLDPSMTLKHLRNIRFQTKEGEEVYFNENGDPAAKYGIINWQPTAQGTVEFVTVGLYDASLPVDRQLKLNNASLFWAQNSKQGSNSQRLQYEAVYKPCLPGTRKVLQKGKPVCCYDCTPCAEGEISNTTDSITCIQCPPDFWSNVQRVACVKKETEFLSYEEIMGALLTAASLFGTGLTCVVAWIFLKYRKTPIVRANNSELSFLLLFSLSLCFLCSLTFIGRPSEWSCMLRHTAFGITFVLCISCVLGKTIVVLMAFRATLPGSNVMKWFGPLQQRLSVVAFTLIQVLICVLWLTISPPFPFRNMKQFTYKISMECAMGSAIGFWAVLGYIGLLAVLCFVLAFLARKLPDNFNEAKFITFSMLIFCAVWITFIPAYVSSPGRFSVAVEIFAILASSFGLLFCIFIPKCYIILLKPEKNSKKYLMSK
>LOCXPOlfC44.780.HIT1.OlfC.2R.850.ANF_receptor.exons6.CM038354.1.Proterorhinus_semilunaris
SGLALLYLLMRASLLHSKDNICFRRWDQRGFSFLKDGDFLLGGIFAFHESWIIRQHNYTQKPLPLQCTSLNIRNLQYAQAMLFAIAEINNSSDLLPGVSLGYKMYDSCGSPPHGVAGALALINGNEATFVSSETPCTRSAQVQAILGETASSPSMAIATVIGPFHLPQIGHITTAACLSDKAKYPSFLRILPSDLYQSRALAQLVRHFGWTWVGAIRTNDDYGNDGMAAFTETANQLGICLEYSVSFISTDPPEKLLSIVNIIKQSTSKVIVTFIQPRDIIILITALSEHNVTGYQWVGTAAWIFDSETMAMNKHHILDGAIGTSIPEAHVHGIEEFMMDVKPLNSSGNQLFTEFWETVFSCEFNSKNNHKRCTGTEDLSDVKNSFTDMSVMPILNNVYKGVYAVAHALHKILKCNKTCDTNVTLDPSMTLQHLRNIRFQTQEGEEVYFKENGDPAAKYKILNWQPTAQGTVEFVTVGLYDASLPVDRQLKLHNASLFWAQNSKQGSNSQSLQYEAVYKPCLPGTRKVLQKGKPVCCYDCTPCAEGEISNTTDSITCIQCPPDFWSNVQRVACVKKETEFLSYEEIMGALLTAASLFGTGLTCVVAWIFLKYRKTPIVRANNSELSFLLLFSLSLCFLCSLTFIGRPSEWSCMLRHTAFGITFVLCISCVLGKTIVVLMAFRATLPGSNVMKWFGPLQQRLSVVAFTLIQVLICVLWLTISPPFPFRNMKQFTDKIIMECAMGSAIGFWAVLGYIGLLAVLCFVLAFLARKLPDNFNEAKFITFSMLIFCAVWITFIPAYISSPGKFSVAVEIFAILASSFGLLFCIFIPKCYIILLKPEKNSKKYLMSK
>LOCXPOlfC44.784.HIT1.OlfC.2R.850.ANF_receptor.exons6.CM038354.1.Proterorhinus_semilunaris
SGLALLYLLMRASLLHSKDNICFRTGDQRGLSFFKDGELLLGGIFSFHDSWIIRQHNYTQKPLPLQCTSLNMRNFQYAQAMLFAIAEINNSPDLLPDVSLGYKMYDSCGSTPHGVAGALALVNGNEATFVSSETPCTRSAQVQAILGVSGSSASMAIATVIGPFNLPLISHFGSCACLSDKAKYPSFFRTIPSDLYQSRALAQLVRHFGWTWVGAIRTNDDYGNNGMATFTETANQLGICLEYSVPFISTDPPEILLSIVNIIKQSTSKVIVTFVQPEDIIILITALSEHNVTGYQWVGTVAWIFDSETMAMNQHHILDGAIGLSIPETYVRGIKEFMMDVKPLNLSGNQLFTEFWEALFSCEFNSKNIHKRCTGTEDLSDVKNSFTDMSLMPIFNNVYKGLYAVAHALHKILKCNKTCDTNVTLDPSMTLQHLRNIRFQTKEGEEVYFNENGVPAAQYEIINWQPTAQGTVEFVTVGLYDASLPVDRQLKLQNASLFWAQNSKQGSNSQRLPYEALYKPCLPGTRKVLQKGKPVCCYDCTPCAEGEISNTTDSITCIQCPPDFWSDVQRVACVKKETEFLSYEEIMGALLTAASLFGTGLTCVVAWIFLKYRKTPIVRANNSELSFLLLFSLSLCFLCSLTFIGRPSEWSCMLRHTAFGITFVLCISCVLGKTIVVLMAFRATLPGSNVMKWFGPLQQRLSVVAFTLIQVLICVLWLTISPPFPFKNMKQFTYKIIMECAMGSAIGFWAVLGYIGLLAVLCFVLAFLARKLPDNFNEAKFITFSMLIFCAVWITFIPAYVSSPGKFSVAVEIFAILASSFGLLFCIFIPKCYIILLKPEKNSKKYLMSK
>LOCXPOlfC44.787.HIT1.OlfC.2R.850.ANF_receptor.exons6.CM038354.1.Proterorhinus_semilunaris
SGLALLYLLMRASLLHSKVNICFRRGDQRGYSFLKDGELLLGGIFAFHDSWIIRQHNYTQKPLPLQCTRLNMRNFQYAQAMLFAIAEINNSSDLLPGVSLGYKMHDSCGSPPHGVAGALALINGNEATFVSSETPCTRSAQMQAILGETSSSPSMAIATVIGPFHLPLISHIATCACLSDKAKYPSFLRTIPSDLYQSRALAQLVRHFGWTWVGAIRTNDDYGNNGIATFTEKANQLGICLEYSVSFISTDPPEKLLSIVNIIKQSTSNVIVTFILPKDLRILITALSEHNVTGYQWVGTEAWIFDSETMAMNKHHILDGAIGLSIPEAHVRGIEEFMMDVKPLNSSGNQLFTEFWEALFSCEFNSKNNHKRCTGTEDLSDVKNSFTDMSLMPIFNNVYKGVYAVAHALHKILKCNKTCDTNVTLDPSMTLQHLRNIRFQTKEGEEVYFNENGDPAAKYEIINWQPTAQGTVEFVTVGLYDASLPVDRQLKLQNASLFWAHNSKQGSNSQRLQYEALYKPCLPGTRKVLQKGKPVCCYDCTPCAEGEISNTTDSITCIQCPPDFWSNVQRVACVKKETEFLSYEEIMGALLTAASLFGTGLTCVVAWIFLKYRKTPIVRANNSELSFLLLFSLSLCFLCSLTFIGRPSEWSCMLRHTAFGITFVLCISCVLGKTIVVLMAFRATLPGSNVMKWFGPLQQRLSVVAFTLIQVLICVLWLTISPPFPFKNMKQFTYKIIMECAMGSAIGFWAVLGYIGLLAVLCFVLAFLARKLPDNFNEAKFITFSMLIFCAVWITFIPAYVSSPGKFSVAVEIFAILASSFGLLFCIFIPKCYIILLKPEKNSKKYLMSK
>LOCXPOlfC44.789.HIT1.OlfC.2R.850.ANF_receptor.exons6.CM038354.1.Proterorhinus_semilunaris
SGLALLYLLMRASLFHSKDNICFRRWDQRSFSFFKDGELLLGGIFAFHDSWIIRQHNYTQKPLPLQCTRLNMRNFQFAQAMLFAIAEINNSSDLLPGVSLGYKMYNSCGSRPHGVAGALALMNGNEATFVSSETPCTRSAQVQAILGETASSPTMAIATVVGPFRLPLIGHIATCACLSDKAKYPSFLRILPSDLYQSRALAQLVRHFGWTWVGAIRTNDDYGNNGMAAFTETANQLGICLEYSVPFISTDPPEILLSIVNIIKQSTSNVIVTFILPRDIIYLITALSEHNVTGYQWVGTEAWIFDSKTVAMNKHHILDGAIGLSIPEAHVHGIEQFMMDVRPLNSSDNQLFTEFWEALFSCEFNSKNNHKRCTGTEDLSDVKNSFTDMSLMPIFNNVYKGVYAVAHALHRILKCNKTCDTNVTLDPSMTLQHLRNIRFQTKEGEEVYFNENGVPAAKYGILNWQPTAQGTVEFVTVGLYDASLPVDRQLKLQNASLFWAQNSKQGSNSQRLQYEAVYKPCLPGTRKVLQKGKPVCCYDCTPCAEGEISNTTDSITCIQCPPDFWSNAQRVACVKKETEFLSYEEIMGALLTAASLFGTGLTCVVAWIFLKYRKTPIVRANNSELSFLLLFCLSLCFLCSLTFIGRPSKWSCMLRHTAFGITFVLCISCVLGKTIVVLMAFRATLPGSNVMKWFGPLQQRLSVVAFTLIQVLICVLWLAISPPFPFRNMKQFTYKIIMECAMGSAIGFWAVLGYIGLLAVLCFVLAFLARKLPDNFNEAKFITFSMLIFCAVWITFIPAYVSSPGKFSVAVEIFAILASSFGLLFCIFIPKCYIILLKPEKNSKKYLMSK
>LOCXPOlfC44.793.HIT1.OlfC.2R.850.ANF_receptor.exons6.CM038354.1.Proterorhinus_semilunaris
SGLALLYLLMRASLLHSKDNICFRRGDQRNFSFLKDGELLLGGIFAFHDSWIIRQHNYTQKPLPLQCTRLNIRNFQFAQAMLFAIAEINNSSDLLPGVSLGYKMYDSCGYPPHGVEGALALINGNEATFVSSETPCIRSAQVQAILGVSGSSVSMAIATVIGRFHLPLISHFATCACLSDKAKYPSFLRTIPSDLYQSRALAQLVRHFGWTWVGAIRTNDDYGNNGMATFTETANQLGICLEYSVSFISTDPPEKLLSIVNIIKQSTSKVIVTFILPRDIIILITALSEHNVTGYQWVGTEAWISDSETMAMNKHHILDGAIGLSIPEAHVRGIEEFMMDVKPLNSSGNQLFTEFWEALFSCEFNSKNNHKRCTGTEDLSDVKNSFTDMSLIPFFNNVYKGVYAVAHALHKILKCNKTCDINVALDPSMTLQHLRNIRFQTKEGEEVYFNENGDPAAKYEILNWQPTAQGTVEFVTVGLYDASLPVDRQLKLQNASLFWAQNSKQGSNSQRLQYEALYKPCLPGTRKVLQKGKPVCCYDCTPCAEGEISNTTDSITCIQCPPDFWSNVQRVACVKKEKEFLSYEEIMGALLTAASLFGTGLTCVVSWIFLKYRKTPIVRANNSELSFLLLFSLSLCFLCSLTFIGRPSEWSCMLRHTAFGITFVLCISCVLGKTIVVLMAFRATLPGSNVMKWFGPLQQRLSVVAFTLIQVLICVLWLTISPPFPFKNMKQFTYKIIMECAMGSAIGFWAVLGYIGLLAVLCFVLAFLARKLPDNFNEAKFITFSMLIFCAVWITFIPAYVSSPGKLSVAVEIFAILASSFGLLFCIFIPKCYIILLKPEKNSKKYLMSK
>LOCXPOlfC44.795.HIT1.OlfC.2R.850.ANF_receptor.exons6.CM038354.1.Proterorhinus_semilunaris
SGLALLYLLIRASLLHSKDNICFRTGDQRGFSFLKDGELLLGGIFAFHESWIIRQHNYTQKPLPLQCTRLNMRNFQFAQTMLFAIAEINNSSDLLPGVSLGYKIHDSCGSPPHGVAGALALINGNEATFVSSETPCTRSAQVQAILGETTSSPSMAIATVIGPFHLPQISHISTCACLSDKAKYPSFLRILPSDLYESRALAQLVRHFGWTWVGAIRTNDDYGNNGMATFTETANQLGICLEYSVSFVSTDPPEKLLSIVNIIKQSTSKVIATYILARDIRTLITALSEHNVTGYQWVGTKAWIFDSETMAMNKHHILDGAIGTSIPEAHVRGIEEFMMDVKPLNSSGNQLFTEFWETLFSCEFNSKNIHKRCTGTEDLSDVKNSFTDMSLMPLFNNVYKGVYAVAHALHKILKCNKTCDTNVTLDPSMTLQHLRNIRFQTKEGEEVYFKENGDPAAKYEIINWQPTAQGTVEFVTVGLYDASLPVDRQLKLNNASLFWAQNSKQGSNSQRLQYEALYKPCLPGTRKVLQKGKPVCCYDCTPCAEGEISNTTDSITCIQCPPDFWSNVQRVACVKKETEFLSYEEIMGALLTAASLFGTGLTCVVAWIFLKYKKTPIVRANNSELSFLLLFSLSLCFLCSLTFIGRPSKWSCMLRHTAFGITFVLCISCVLGKTIVVLMAFRATLPGSNVMKWFGPLQQRLSVVAFTLIQVLICVLWLTISPPFPFKNTKQFTYKIIMECAMGSAIGFWAVLGYIGLLAVLCFVLAFLARKLPNNFNEAKFITFSMLIFCAVWITFIPAYISSPGKFSVAVEIFAILASSFGLLFCIFIPKCYIILLKPEKNSKKYLMSK
>LOCXPOlfC44.797.HIT1.OlfC.2R.850.ANF_receptor.exons6.CM038354.1.Proterorhinus_semilunaris
SGLALLYLLMRASLLHSKDNICFRTGDQRSFSFLKDGELLLVGIFAFHDSWIIRQHNYTQKPLPLQCTRLNMRNFQFAQAMLFAIAEINNSSDLLPGVSLGYKMYDSCGSPPHGVAGALALVNGNEATFVSSETPCTRSEQVQAILGETTSSPSMAIATVIGPFHLPQIGHLTTCACLSDKAKYPSFLRILPSDLYESRALAQLVRHFGWTWVGAIRTNDDYGNNGMATFTETANQLGICFEYSVSFISTDPPEKLLSIVNIIKQSTSKVIATFILARDIRILITALSEHNVTGYQWVGTKAWIFDSETMAMNKHHILDGAIGTSIPEAHVRGLKEFMMDVKPLNSSDNQLFTEFWEALFSCEFNSKNNHKRCTGTEDLSDVKNSFTDMSLMPLFNNVYKGVYAVAHALHKILKCNKTCDTNVTLDPSMTLQHLRNIRFQTKEGEEVYFKENGDPAAKYEILNWQPTAQGTVEFVTVGLYDASLPVDKQLKLNNASLFWAQNSKQGSNSQRLQYEALYKPCLPGTRKVLQKGKPVCCYDCTPCAEGEISNTTDSITCIQCPPDFWSNAQRVACVKKETEFLSYEEIMGALLTAASLFGTGLTCVVAWIFLKYRKTPIVRANNSELSFLLLFSLSLCFLCSLTFIGRPSEWSCMLRHTAFGITFVLCISCVLGKTIVVLMAFRATLPGSNVMKWFGPLQQRLSVVAFTLIQVLICVLWLTISPPFPFKNMKQFTYKIIMECAMGSAIGFWAVLGYIGLLAVLCFVLAFLARKLPDNFNEAKFITFSMLIFCAVWITFIPAYVSSPGKFSVAVEIFAILASSFGLLFCIFIPKCYIILIKPEKNSKKYLMSK
>LOCXPOlfC44.801.HIT1.OlfC.2R.850.ANF_receptor.exons6.CM038354.1.Proterorhinus_semilunaris
SGLALLYLLMRASLLHSKDNICFRRWDQRGFSFLKDGELLLGGIFAFHDSWIIRQHNYTQKPLPLQCTRIDLRNFQFAQAMLFAIAEINNSSDLLPGVSLGYKMYDSCGSPPHGVEGALALINGNEATFVSSETPCTRSAQVQAILGETTSSPSMAIATVIGPFHLPLISHYATHATLSDKAKYPSFFKILPSHLYESRALAKLVRHFGWTWVGAIRTNDDYGNDGMATFTETANQLGICLEYSVSFISTDPPEKLLRIVDIIKQSTSNVIVTFILARDIRTLITALSEHNVTGYQWVGTLSWMSDSETMAMNKHHILDGAIGTSIPEAHVHGIEEFMMDVKPLNSSGNQLFTEFWETMFSCKFNSKNNHKRCTGTEDLSDVKNSFSDMSLMPILNNVYKGVYAVAHALHNILKCNKTCDTNVTLDPSMTLQHLRNIRFQTKEGEEVYFKENGDPAAKYGIIYWQPTAQGTVEFVTVGLYDASLPVARQLKLNNASLFWAQNSKQGSNSQRLQYEALYKPCLPGTRKVLQKGKPVCCYDCIPCAEGEISNTTDSITCIQCPPDFWSNVQRVACVKKETEFLSYEEIMGALLTAASLFGTGLTCVVAWIFLKYRKTPIVRANNSELSFLLLFSLSLCFLCSLTFIGRPSEWSCMLRHTAFGITFVLCISCVLGKTIVVLVAFRATLPGSNVMKWFGPLQQRLSVVAFTLIQVLICVLWLTISPPFPFKNMKQFTYKIIIECAMGSAIGFWAVLGYIGLLAVLCFVLAFLARKLPDNFNEAKFITFSMLIFCAVWITFIPAYVSSPGKFSVAVEIFAILASSFGLLFCIFIPKCYIILLKPEKNSKKYLMSK
>LOCXPOlfC44.808.HIT1.OlfC.2R.850.ANF_receptor.exons6.CM038354.1.Proterorhinus_semilunaris
SGLALLYMLMRASLLHSKDNICFRTGDQRSFSFFKDGELLLGGIFAFHDNWIIRQHNYTQKPLPLQCTSLNIRNFQYAQAMLFAIAEINNSSDLLPGVSLGYKMYDSCGSPPHGVAGALALINGNEATFVSSETPCTRSAQVRAILGETSSSPSMAIATAIGPFHFPQIGHITTAACLSDKAKYPSFLRFLPSDLYQSRALAQLVRHFGWTWVGAIRTNDDYGNNGMATFTDTANQLGICLEYSVSFINTDPPEKLLSIVNIIKQSTSKVIVTFILPQDLRILITAFSEHNVTGYQWVGTVAWIFDSEVMAMNKHHILDGAIGTSIPEAHVRGIEEFMMDVKPLNSSGNQLFTEFWEALFSCEFNSKNNHKRCTGTEDLSDVKNSFTDMSLMPIFNNVYKGVYAVAHALHRILKCNKTCDTNVTLDPSMTLQHLRNIRFQTKEGEEVYFNENGDPAAKYGIINWQPTAQGTVEFVTVGLYDASLPVDRQLKLQNASLFWAQNSKQGSNSQRLQYEALYKPCLPGTRKVLQKGKPVCCYDCTPCAEGEISNTTDSITCIQCPPDFWSNVQRVACVKKETEFLSYEEIMGALLTAASLFGTGLTCVVAWIFLKYKKTPIVRANNSELSFLLLFSLSLCFLCSLTFIGRPSKWSCMLRHTAFGITFVLCISCVLGKTIVVLMAFRATLPGSNVMKWFGPLQQRLSVVAFTLIQVLICVLWLTISPPFPFKNMKQFTYKIIMECAMGSAIGFWAVLGYIGLLAVLCFVLAFLARKLPDNFNEAKFITFSMLIFCAVWITFIPAYVSSPGKFSVAVEIFAILASSFGLLFCIFIPKCYIILLKPEKNSKKYLMSK
>LOCXPOlfC44.810.HIT1.OlfC.2R.850.ANF_receptor.exons6.CM038354.1.Proterorhinus_semilunaris
SGLALLYLLMRASLLHSKDNICFRRWDQRGFSFFKDGELLLGGIFSFHESWIIRQHNYTQKPLPLQCTRINMRNFQFAQAMLFAIAEINNSSDLLPGVSLGYKMYDSCGSPPHGVAGALALINGNEATFVSSETPCTRSAQVQAILGETSSSPTMAIATAIGPFNLPQIGHITTCACLSDKAKYPSFLRILPSNLYQSRGLAQLVRHFGWTWVGAIRTNDDYGNNAMATFTETANQLGICLEYSVSFINTDPPEKLLSIVNIIKQSTSKVVVAFISARDLRTLITALSEHNVTGYQWVGTLSWMSDSETVAMNKHHILDGAIGTSFPEAHVHGIEEFMMDLKPLNSSGNQLFTEFWEALFSCEFNSKNNHKRCTGTEDLSDVKNSFTDMSQMPVFNNVYKGVYAVAHALHKILKCNKTCDTNVTLDPSMTLQHLRNIRFQTKEGEEVYFKENGDPDAKYGIINWQPTAQGTVEFVTVGLYDASLPVDRQLKLNNASLFWAQNSKQGSNSQRLQYEALYKPCLPGTRKVLQKGKPVCCYDCTPCAEGEISNTTDSITCIQCPPDFWSDVQRVACVKKETEFLSYEEIMGALLTAASLFGTGLTCVVAWIFLKYRKTPIVRANNSELSFLLLFSLSLCFLCSLTFIGRPSEWSCMLRHTAFGITFVLCISCVLGKTIVVLVAFRATLPGSNVMKWFGPLQQRLSVVAFTLIQVLICVLWLTISPPFPFKNMKQFTYKIIMECAMGSAIGFWAVLGYIGLLAVLCFVLAFLARKLPDNFNEAKFITFSMLIFCAVWITFIPAYVSSPGKFSVAVEIFAILASSFGLLFCIFIPKCYIILLKPEKNSKKYLMSK
>LOCXPOlfC44.812.HIT1.OlfC.2R.850.ANF_receptor.exons6.CM038354.1.Proterorhinus_semilunaris
SGLALLYMLMRASLLHSKDNICFRTGDQRSFSFLKDGELLLGGIFSFHDSWIIRQHNYTQKPLPLQCTSLNMRNFQFSQAMLFAIAEINNSSDLLPGVSLGYKMYDFCGSIPHGVAGALALANGNEATFVSSETPCTRSAQMQAILGVSISSVCMAIATVIGPFHLPLISHFATCACLSDKAKYPSFLRTIPSDLYQSRALAQLVRHFGWTWVGAIRTNDDYGNNGMATFTETANQLGICLEYSMPFISTDPPEKLLSIVNIIKQSTSKVIVTFIIPRDLIILITALSEHNVTGYQWVGTEAWIFDSKTVAMNKHHILDGAIGLSIPEAHVHGIEEFMMDVKPLNSSGNQLFTKFWEALFSCEFNSKNNHKRCTGTEDLSDVKNSFTDMSLMPVFNNVYKGVYAVAHALHKILKCNKTCDTNVTLDPSMTLQHLRNIRFQTKEGEEVYFNENGDPAAKYEILNWQPMAQGTVEFVTVGLYDASLPVDRQLKLQNASLFWAQSSKQGSNSQRLQYEALYKPCLPGTRKVLQKGKPVCCYDCTPCAEGEISNTTDSITCIQCPPDFWSNVQRVACVKKETEFLSYEEIMGALLTAASLFGTGLTCVVAWIFLKYRKTPIVRANNSELSFLLLFSLSLCFLCSLTFIGRPSEWSCMLRHTAFGITFVLCISCVLGKTIVVLMAFRATLPGSNVMKWFGPLQQRLSVVAFTLIQVLICVLWLTISPPFPFKNMKQFTYKIIMECAMGSAIGFWAVLGYIGLLAVLCFVLAFLARKLPDNFNEAKFITFSMLIFCAVWITFIPAYVSSPGKFSVAVEIFAILASSFGLLFCIFIPKCYIILLKPEKNSKKYLMSK
>LOCXPOlfC44.814.HIT1.OlfC.2R.850.ANF_receptor.exons6.CM038354.1.Proterorhinus_semilunaris
QGWAFLHLLLVASFSHAREPVCQQIGKVEEPQIFKDGDVMLGGILSFHSRWINKQDNYTQKPKPLQCTSLNLMDFQLAQAMLFAIAEINNSSDILPGLSLGYTMYDACGSIERAVSGALALANGNEATCVSSETPCTKSAQVQAILGENSSSLCMAIATVIGPFHLPLISHFATCACLSDKAKYPSFFRTIPSDLYQSRALAQLVRHFGWTWVGAIRTNDDYGNNGMATFTETANQLGICLEYSVSFFRTDPEEKILNIVNVIKHSSAKVIVAFMSYMDMDVIIHKLLYHNVSGYQWVGSEGWILHTQTAARDEHHILDGAIGLSIPEAYVRGIEEFMMDVKPLNSFGNQLFTEFWETLFSCEFNSKNNHKRCTGTEDLSDVKNSFTDMSLMPIFNNVYKGVYAVAHALHKILKCNKTCDTNVTLDPSMTLQHLRNIRFQTKEGEEVYFNENGDPAAKYEIINWQPTAQGTVEFVTVGLYDASLPVDRQLKLQNASLFWAQNSKQGSNSQRLQYEALYKPCLPGTRKVLQKGKPVCCYDCTPCAEGEISNTTDSITCIQCPPDFWSNAQRVACVKKEAEFLSYEEIMGALLTAASLFGTCMTCSVAWIFLKYRKTPIVRANNSELSFLLLFSLSLCFLCSLTFIGRPSEWSCMLRHTAFGITFVLCISCVLGKTIVVLMAFRATLPGSNVMKWFGPLQQRLSVVAFTLIQVLICVLWLTISPPFPVKNMKQFTYKIIMECAMGSAIGFWAVLGYIGLLAVLCFVLAFLARKLPDNFNEAKFITFSMLIFCAVWITFIPAYVSSPGKFSVAVEIFAILASSFGLLFCIFVPKCYVILFKPEKNTKKNVMGK
>LOCXPOlfC44.818.HIT1.OlfC.2R.850.ANF_receptor.exons6.CM038354.1.Proterorhinus_semilunaris
SGLALLYLLMRASLLHSKDNICFRRGDQRGFSFFKDGELLLGGIFSFHDSWIVRQHNYTKKPLPLQCTSLNIRNFQYAQAMLFAIAEINNSSDLLPGVSLGYKMYDSCGSPPHGVAGALALINGNEATFVSSETPCTRSAQVQAILGETSSSPCMAIATVIGPFHLPLISHYATCACLSDKAKYPSFLRTIPSDLYQSRALAQLVRHFGWTWVGAIRTNDDYGNNGMATFTETANQLGICLEYSVPFFRTDLEEKILSIVDIIKQSTSKVIVAFVQPKDIIILITALSEHNVTGYQWVGTEAWIFDSETMAMNKHHILDGAIGLSIPEAHVRGIEEFMMDVKPLNSSGNQLFTEFWEALFSCEFNSKNNHKRCTGTEDLSDVKNSFTDMSLMPIFNNVYKGVYAVAHALHKILKCNKTCDTNVTLDPSMTLQHLRNIRFQTKEGEEVYFNENGDPAAKYEIINWQPTAQGTVEFVTVGLYDASLPVDRQLKLQNASLFWAQNSKQGSNSQRLQYEALYKQCLPGTRKVLQKGKPVCCYDCTPCAEGEISNTTDSITCIQCPPDFWSNAQRVACVKKETEFLSYEEIMGALLTAASLFGTGLTCVVAWIFLKYRKTPIVRANNSELSFLLLFSLSLCFLCSLTFIGRPSEWSCMLRHTAFGITFVLCISCVLGKTIVVLMAFRATLPGSNVMKWFGPLQQRLSVVAFTLIQVLICVLWLAISPPFPFKNMKQFTYKIIMECAMGSAIGFWAVLGYIGLLAVLCFVLAFLARKLPDNFNEAKFITFSMLIFCAVWITFIPAYVSSPGKVGVAVEIFAILASSYGLLFCIFIPKCYIILLKPEKNSKKYLMSK
>LOCXPOlfC44.820.HIT1.OlfC.2R.850.ANF_receptor.exons6.CM038354.1.Proterorhinus_semilunaris
QGWAFLHLLLVASFSHAREPVCQQIGKVEEPQIFKDGDVMLGGILSFHSRWINKQDNYTQKPKPLQCTGLNLIDFQLAQAMLFAIAEINNSSDILPGLSLGYTMYDACGSSARAVSRALALANGNEATFVSSETPCTKSAQVQAILGETTSSPSMAIATVIGPFHLPLISHFATCACLSDKAKYPSFLRTIPSDLYQSRALAQLVRHFGWTWVGAIRTNDDYGNNGMATFTETANQLGICLEYSVSFFRTDPEEKILNIVNVIKHSSAKVIVAFMSYRDMDVIIHKLSYHNVSGYQWVGSEGWILHAQTAARDEHHILDGAIGLSIPEAHVRGIEEFMMDVKPLNSSGNQLFTEFWEALFSCEFNSKNNHKRCTGTEDLSDVKNSFTDMSLMPIFNNVYKGVYAVAHALHKILKCNKTCDTNVTLDPSMTLQHLRNIRFQTKEGEEVYFNENGDPAAKYGIINWQPTTQGTVEFVTVGLYDASLPVDRQLKLNNASLFWAQNSKQGSNSQRLQYEALYKPCLPGTRKVLQKGKPVCCYDCTPCAEGEISNTTDSITCIQCPPDFWSNVQRVACVKKETEFLSYEEIMGALLTAASLFGTGLTCVVAWIFLKYRKTPIVRANNSELSFLLLFSLSLCFLCSLTFIGRPSEWSCMLCHTAFGITFVLCISCVLGKTIVVLMAFRATLPGSNVMKWFGPLQQRLSVVAFTLIQVLICVLWLTISPPFPFKNMKQFTYKIIMECAMGSAIGFWAVLGYIGLLAVLCFVLAFLARKLPDNFNEAKFITFSMLIFCAVWITFIPAYVSSPGKVSVAVEIFAILASSYGLLFCIFVPKCYVILFKPEKNTKKNVMGK
>LOCXPOlfC44.823.HIT1.OlfC.2R.849.ANF_receptor.exons6.CM038354.1.Proterorhinus_semilunaris
SGLALLYLLMRASLLHSKDNICFRRGDQNFSFLKDGELLLGGIFAFHESWIIRQHNYTQKPLPLQCTSLSIRDFQYTQAMLFAIAEINNSSDLLPGVSLGYKIYDSCGSIPHGVAGALALMNENEATFVSSETPCTRSAQVKAILGERSSSPTMAIATVIGPFHLPLISPIATCACLSDKAKYPSFLRNTLSDLYQSRALAQLVRHFGWTWVGAIRTNDDYGNNGMATFTETANQLGICLEYSVTFISTDPPKKLLSIVNIIKRSTSRVIVAFVQPEDIITLITALSEHNVTGYQWVGTEAWIFDSEVMAMNKHHILDGAIGFSIPEAHVRGLEEFMMDLKPLNSSGNQLFTKFWEALFSCEFNSKNNHKRCTGTEDLSDVKNSFTDMSLMPILKNVYNGVYAFAHALHKILKCNKTCDTNVTLDPSMTLQHLRNIRFQTKEGEEVYFNENGDPAAKYEIINWQPTAQGTVEFVTVGLYDAALPVDRQLKLQNASLFWAQNSKQGSNSQRLQYEALYKPCLPGTRKVLQKGKPVCCYDCTPCAEGEISNTTDSITCIQCPPDFWSNFQRVACVKKETEFLSYEEIMGALLTAASLFGTGLTCVVAWIFVKYRKTPIVRANNSELSFLLLFSLSLCFLCSLTFIGRPSEWSCMLRHTAFGITFVLCISCVLGKTIVVLMAFRATLPGSNVMKWFGPLQQRLSVVAFTLIQVLICVLWLAISPPFPFKNMKQFTYKIIMECAMGSAIGFWAVLGYIGLLAVLCFVLAFLARKLPDNFNEAKFITFSMLIFCAVWITFIPAYVSSPGKFSVAVEIFAILASSFGLLFCIFIPKCYIILLKPEKNSKKYLMSK
>LOCXPOlfC44.827.HIT1.OlfC.2R.850.ANF_receptor.exons6.CM038354.1.Proterorhinus_semilunaris
SGLALLYLLMRASLLHSKDNICFRRGDQRGFSFLKDGELLLGGVFAFHESWIIRQHNYTQKPLPLQCTRINIRNFQFAQAMLFAIAEINNSSDLLPDVSLGYKIHDSCGSTPHGVAGALALVNGNEATFVSSETPCTRSAQVQAILGVSGSSVSMAIATVIGPFHLPVISPLASCACLSDKAKYPSHFSTIPSDLYQSRALAQLVRHFGWTWVGAIRTNNDYGNNAMATFTETANQLGICLEYSVSFINTDPPEKLLSIVNIIKQSTSNVIVTFVQLKDIIILITALSEHNVTGYQWVGTKGWIVDSKTVAMNKHHILDGAIGLSIPEAHVRGLEEFMMDVKPLNSSGNQLFTEFWETLFSCEFNSKNNHKRCTGTEDLSDVKNSFTDMSLMPIFNNVYKGVYAVAHALHKILKCNKTCDTNVTLDPSMILQHLRNIRFQTKEGEEVYFNENGDTAAKYEIINWQPTAQGTVEFVTVGLYDASLPVDRQLKLNNASLFWAQNSKQGSNSQRLQYEALYKPCLPGTRKVLQKGKPVCCYDCTPCAEGEISNTTDSITCIQCPPDFWSNAQRVACVKKETEFLSYEEIMGALLTAASLFGTGLTCVVAWIFLKYRKTPIVRANNSELSFLLLFSLSLCFLCSLTFIGRPSKWSCMLRHTAFGITFVLCISCVLGKTIVVLMAFRATLPGSNVMKWFGPLQQRLSVVAFTLIQVLICVLWLTISPPFPFKNMKQFTYKIIMECAMGSAIGFWAVLGYIGLLAVLCFVLAFLARKLPDNFNEAKFITFSMLIFCAVWITFIPAYVSSPGKVSVAVEIFAILASSYGLLFCIFVPKCYVILFKPEKNTKKNVMSR
>LOCXPOlfC44.830.HIT1.OlfC.2R.850.ANF_receptor.exons6.CM038354.1.Proterorhinus_semilunaris
SGLALLYLLMRVSLLHSKDNICFKRKDQRGFSFFKDGELLLGGIFAFHESWIIRQHNYNQKPLPLQCTSLSIRDFQYAQAMLFAIAEINNSSDLLPGVSLGYKIYDSCGSIPHGVAGALALTNGNEAAFVSSEMPCTRSAHVQAILGESSSSPTMAIATAIGPFHLPLISPIATCACLSDKAKYPSFLRNTLSDLYQSRALAQLVRHFGWTWVGAIRTNDDYGNNGMATFTETANQLGICLEYSVSFISTDPPKKLLSIVNIIKQSTSKVIVTFIQPEDIITLITALSEHNVTGYQWVGTEGWIFDSKTVAMNKHHILDGAIGFSIPEAHVRGLEEFMMDVKPLNSSGNQLFTEFWETLFSCEFNSKNNHKRCTGTEDLSDVKNSFTDMSLMPILKNVYNGVYAFAHALHKILKCNKTCDTNVTLDPSMTLQHLRNIRFQTKEGEEVYFNENGDTAAKYEIINWQPMAQGTVEFVTVGLYDASLPVDRQLKLQNASLFWAQNSKQGSNSQRLQHEALYKPCLPGTRKVLQKGKPVCCYDCTPCAEGEISNTTDSITCIQCPPDFWSNAQRVACVKKETEFLSYEEIMGALLTAASLFGTGLTCVVAWIFLKYRKTPIVRANNSELSFLLLFSLSLCFLCSLTFIGRPSEWSCMLRHTAFGITFVLCISCVLGKTIVVLMAFRATLPGSNVMKWFGPLQQRLSVVAFTLIQVLICVLWLTISPPFPFRNMKQFTYKIIMECAMGSAIGFWAVLGYIGLLAVLCFVLAFLARKLPDNFNEAKFITFSMLIFCAVWITFIPAYVSSPGKFSVAVEIFAILASSFGLLFCIFIPKCYIILLKPEKNSKKYLMSK
>LOCXPOlfC44.832.HIT1.OlfC.2R.850.ANF_receptor.exons6.CM038354.1.Proterorhinus_semilunaris
QGWAFLHLLLVASFSHAREPVCQQIGKVEEPQIFKDGDVMLGGILSFHSRWINKQDNYTQKPKPLQCTGLNLIDFQLAQAMLFAIAEINNSSDILPGLSLGYTMYDACGSIARAVSGALALANGNEATFVSSETPCTKSAQVQAILGENSSSLCMAIATVIGPFHLPLISHFATCACLSDKAKYPSFFRTIPSDLYQSRALAQLVRHFGWTWVGAIRTNDDYGNNGMATFTETANQLGICLEYSVSFFRTDPEEKILNIVNVIKHSSAKVILAFMSYMDMDVMIHKLLYHNVSGYQWVGSESWILHTQTAARDEHHILDGAIGLSIPESHVRGIEEFMMDVKPLNSSGNQLFTEFWETLFSCEFNLKNNHKRCTGTEDLSDVKNSFTDMSLMPIFNNVYKGVYAVAHALHKILKCNKTCDTNVTLDPSMTLQHLRNIRFQTKEGEEVYFNENGDPAAKYEIINWQPTAQGTVEFVTVGLYDASLPVDRQLKLNNASLVWAQNSKQGSNSQRLQYEALYKPCLPGTRKVLQKGKPVCCYDCTPCAEGEISNTTDSITCIQCPPDFWSNVQRVACVKKETEFLSYEEIMGALLTAASLFGTGLTCVVAWIFLKYRTTPIVRANNSELSFLLLFSLSLCFLCSLTFIGRPSEWSCMLRHTAFGITFVLCISCILGKTLLVLFAFRATLPGSNVKKWFGPLQQRLSVVAFTLIQVLICVLWLTISPPFPFKNMKQFTYKIIMECAMGSAIGFWAVLGYIGLLAVLCFVLAFLARKLPDNFNEAKLITFSMLIFCAVWITFIPAYVSSPGKVSVAVEIFAILASSYGLLFCIFVPKCYVILFKPEKNTKKNVMGK
>LOCXPOlfC44.835.HIT1.OlfC.2R.850.ANF_receptor.exons6.CM038354.1.Proterorhinus_semilunaris
SGLALLYLLMRASLFHSKDNICFRTGDQRSFSFLKDGELLLGGIFAFHDSWIIRQHNYTQKPLPLQCTSLNIRNFQFAQTMLFAIAEINNSSDLLPGVSLGYKMYDSCGSPPHGVAGALALINGNEATFVSSETPCTRSAQVQAILGVSASSLSMAIATVIGPFHLPLISPIATCACLSDKAKYPSFFRTIPSDLYQSRALAQLVRHFGWTWVGAIRTNDDYGNNGMATFTETANQLGICLEYSVSFINTDPPEKLLSIVSIIKLSTSNVIVTFIQPEDLIILITALSEHNVTGYQWVGTEAWIFDSKTVAMNKHHILDGAIGLSIPEAHVRGIEEFMMDVKPLNSSGNQLFTEFWEALFSCEFNSKNNHKRCTGTEDLSDVKNSFTDMSLMPNFNNVYKGVYAVAHALHKILKCNKTCDTNVTLDPSMTLQHLRNIRFQTKEGEEVYFNENGDPAAKYEILNWQPTAQGTVEFVTVGLYDASLPVDRQLKLNNASLFWAQNSKQGSNSQRLQYEAVYKPCLPGTRKVLQKGKPVCCYDCTPCAEGEISNTTDSITCIQCPPDFWSNAQRVACVKKETEFLSYEEIMGALLTAASLFGTGLTCVVAWIFLKYRKTPIVRANNSELSFLLLFSLSLCFLCSLTFIGRPSEWSCMLRHTAFGITFVLCISCVLGKTIVVLMAFRATLPGSNVMKWFGPLQQRLSVVAFTLIQVLICVLWLTISPPFPFKNMKQFTDKIIMECAMGSAIGFWAVLGYIGLLAVLCFVLAFLGRKLPDNFNEAKFITFSMLIFCAVWITFIPAYVSSPGKFSVAVEIFAILASSFGLLFCIFIPKCYIILLKPEKNSKKYLMSK
>LOCXPOlfC44.838.HIT1.OlfC.2R.850.ANF_receptor.exons6.CM038354.1.Proterorhinus_semilunaris
SGLALLYLLMRASLFHSKDNICFRTGDQRSFSFFKDGEILLGGIFSFHNSWIIRQHNYTQKPLPLQCTRLNMRNFQFAQAMLFAIAEINNSSDLLPGVSLGYKMYDSCGSRPHGVAGALALVNGNEATFVSSKTPCTRSAQVQAILGESSSSPTMAIATVIGPFHLPQISPMASCACLSDKAKYPSFFRTISSDLYQSRALAQLVRHFGWTWVGAIRTNDDYGNNGMATFAETANQLGICLEYSVPFISTDPPEKLLSIVNIIKQSTSNIIVTFVQPEDIIILITALSEHNVTGYQWVGTEAWIVDSKTVAMNKHHILDGAIGTSIPEAHVRGLEEFMMDVKPLNSSDNQLFTEFWETLFSCEFNSKNNHKRCTGTEDLSDVKNSFTDMSLMPIFNNVYKGVYAVAHALHKILKCNKTCDTNVTLDPSMTLQHLRNIRFQTKEGEEVYFNENGDPAAKYEVINWQPTAQGTVEFVTVGLYDASLPVDRQLKLNNASLFWAQNSKQGSNSQRLQYEALYKPCSPGTRKVLQKGKPVCCYDCTPCAEGEISNTTDSITCIQCPPDFWSNAQRVACVKKETEFLSYEEIMGALLTAASLFGTGLTCVVAWIFLKYRKTPLVRANNSELSFLLLFSLSLCFLCSLTFIGRPSEWSCMLRHTAFGITFVLCISCVLGKTIVVLMAFRATLPGSNVMKWFGPLQQRLSVVAFTLIQVLICVLWLTISPPFPFKNMKQFTYKIIMECAMGSAIGFWAVLGYIGLLAVLCFVLAFLARKLPDNFNEAKFITFSMLIFCAVWITFIPAYVSSPGKFSVAVEIFAILASSFGLLFCIFIPKCYIILLKPEKNSKKYLMSK
>LOCXPOlfC44.841.HIT1.OlfC.2R.850.ANF_receptor.exons6.CM038354.1.Proterorhinus_semilunaris
SGLALLYLLMRASLSHSKDNICFRRGDQRGYSFLKDGELLLGGIFAFHDSWIIRQHNYTQKPLPLQCTSLNMRNFQYAQAMLFAIAEINNSSDLLPGVSLGYKMYDSCGSTPHGVAGALALVNGNEATFVSSETPCTRSAQMQAILGVSASSVSMAIATVIGPFNLPVISDFATCACLSDKAKYPSFFRTIPSDLYQSRALAQLVRHFGWTWVGAIRTNDDYGNNGMATFTETANQLGICLEYSVSFINTDPPEKLLSIVNIIKQSTSNVIVTFVQPEDLIILITALSKHNVTGYQWVGTEAWIFDSKTMAMNKHHILDGAIGLSIPEAHVRGIEEFMMDVKPLNSSGNQLFTEFWETLFSCEFNSKNIHKRCRGTEDLSDVKNSFTDMSLMPIFNNVYKGVYAVAHALHKILKCNKTCDTNVTLDPSMTLQHLRNIRFQTKEGEEVYFNENGDPAAKYEILNWQPTAQGTVEFVTVGLYDASLPVDRQLKLNNASLFWAQNSKQGSNSQRLQYEALYKPCLPGTRKVLQKGKPVCCYDCTPCAEGEISNTTDSITCIQCPPDFWSNAQRVACVKKETEFLSYEEIMGALLTAASLFGTGLTCVVAWIFLKYRKTPIVRANNSELSFLLLFSLSLCFLCSLTFIGRPSEWSCMLRHTAFGITFVLCISCVLGKTIVVLMAFRATLPGSNVMKWFGPLQQRLSVVAFTLIQVLICVLWLTISPPFAFKNMKQFTYKIIIECAMGSAIGFWAVLGYIGLLAVLCFVLAFLARKLPDNFNEAKFITFSMLIFCAVWITFIPAYVSSPGKVSVAVEIFAILASSYGLLFCIFVPKCYVILFKPEKNTKKNVMGK
>LOCXPOlfC44.842.HIT1.OlfC.2R.784.ANF_receptor.exons6.CM038354.1.Proterorhinus_semilunaris
SGLALLYLLMRASLLHSKVNICFRTGDQRSFSFLKDGELLLGGIFAFHDSWIIRQHNYTQKPLPLQCTNLNMRDFQFAQAMLFAIAEINNSSDLLPGVSLGYKMYDFCGSTPHGVAGALALINGNEATFVSSETPCTRSAQMQVILGVSGSSVCMAIATVIGPFHLPLISHFATCACLSDKAKYPSFFRTIPSDLYQSRALAQLVRHFGWTWVGAIRTNDDYGNNGMATFTETANQLGICLEYSVSFINTDPPEKLLSIVNIIKQSTSKVIVTFIQPKPLIILITALSEHNVTGYQWVGTEAWIFDSKTVAINKHHILDGAIGLSIPEAHVHGIEEFMMDVKPLNSSGNQLFTEFWEALFSCEFNSKNNHKRCTGTEDLSDVKNSFTDMALMPIFNNVYKGVYAVAHALHKILKCNKTCDTNVTLDPSMTLQHLRNIRFQSKEGEEVYFNENGDPAAKYEIINWQPTAQGTVEFVTVGLYDPFLPVDRQLKLNNASLFWAQNSKQGSNSQRLQYEAVYKPCLPGTRKVLQKGKPVCCYDCTPCAEGEISNTTDSITCIQCLPDFWSNAQRVACVKKETEFLSYEEMMGALLTAASLFGTGLTCVVAWIFLKYRKTPIVRANNSELSFLLVFSLCLCFLCSLTFIGRPSEWSCMLRHTAFGITFVLCISCVLGKTIVVLMAFRATLPGSNVMKWFGPLQQRLSVVAFTLIQVLICVLWLTISPPFPFRNMKQFTYKIIMECAMGSAIGFWAVLGYIGLLAVLCWLSWLVNCLITLMRPSSSLSAC
>LOCXPOlfC44.848.HIT1.OlfC.2R.850.ANF_receptor.exons6.CM038354.1.Proterorhinus_semilunaris
SGLALLYLLMRASLLHSKDNICFKRGDQKSFSFLKDGELLLGGIFSFHDSSIIRQHNYTQKPLPLQCTSLDMRTFQFAQAMLFAIAEINNSSDLLPGVSLGYKMYDFCGSPPPGVAGALALINGNAATFVSSETPCTRSAQVQALLGVSGSSVSMAIATVMGPFHLPLISHYATCACLSDKAKYPSFFRTIPSDLYQSRALAQMVRHFGWTWVGAIRTNDDYGNNGMATFTETANQLGICLEYSVPFISTDPPEKLLSIVNIIKQSTSKVIVTFVQPEDLIILITALSEHNVTGYQWVGTEAWIFDSKTVAMNKHHILDGAIGLSIPEAHVRGIEEFMMDVKPLNSSGNQLFTEFWEALFGCEFNSKNNHKRCTGTEDLSDVKNSFTDMSLMPIFNNVYKGVYAVAHALHKILKCNKTCDTNVALDPSMTLQHLRNIHFQTKEGEEVYFNENGDPAAKYEIINWQPTAQGTVEFVTVGLYDASLPVDRQLKLNNASLFWAQNSKQGSNSQRLQYEALYKPCLPGTRKVLQKGKPVCCYDCTPCAEGEISNTTDSITCIQCPPDFWSNVQRVTCVKKETEFLSYEEIMGALLTAASLFGTGLTCVVAWIFVKYRKTPIVRANNSELSFLLLFSLSLCFLCSLTFIGRPSEWSCMLRHTAFGITFVLCISCVLGKTIVVLMAFRATLPGSNVMKWFGPLQQRLSVVAFTLIQVLICVLWLTISPPFPFRNMKQFTYKIIMECAMGSAIGFWAVLGYIGLLAVLCFVLAFLARKLPDNFNEAKFITFSMLIFCAVWITFIPAYVSSPGKVSVAVEIFAILASSFGLLFCLFIPKCYFILLKPEKNSKKYLMSK
>LOCXPOlfC44.851.HIT1.OlfC.2R.850.ANF_receptor.exons6.CM038354.1.Proterorhinus_semilunaris
SGLALLYLLMRASLLHSKDNICFRRGDQRGYSFLKDGELLLGGIFAFHESWIIRQHNYTQKPLPLQCTRLNMRILQYAQAMLFAIAEINNSSDLLPGVSLGYKIHDSCGSTPHGVEGALALVNGNEATFVSSETPCTRSAHVQAILGVSGSSVSMAIATVMGPFHLPQISPTATCACLSDKAKYPSFLRTIPSDLYQSRALAQLVRHFGWTWVGAIRTNDDYGNNGMATFTETANKLGICLEYSVPFINTDPPGKLLSIVNIIKQSTSKVIVTFIQSEDIRILITALSEHNVTGYQWVGTETWISDSETMAMNKHHILDGAIGTSIPEAHVRGIEEFMMDVKPLNSSDNQLFTEFWEALFSCEFNSKNNHKRCTGTEDLSDVKNSFTDMSLMPLFNNVYKGVYAVAHALHKILKCNKTCDTNVTLDPSMTLQHLRNIRFQTKEGEEVYFKENGDPAAKYEIINWQPTAQGTVEFVTVGLYDASLPVDRQLKLQNASLFWAQNSKQGSNSQRLQYEALYKPCLPGTRKVLQKGKPVCCFDCTPCAEGEISNTTDSITCIQCLPDFWSNVQRVACVKKETEFLSFEEIMGALLTAASLFGTGQTCVVAWIFLKYRKTPIVRANNSELSFLLLFSLSLCFLCSLTFIGRPSKWSCMLRHTAFGITFVLCISCVLGKTIVVLMAFRATLPGSNVMKWFGPLQQRLSVVAFTLIQVLICVLWLTISPPFPFKNMKQFTYKIIMECAMGSAIGFWAVLGYIGLLAVLCFVLAFFARKLPDNFNEAKFITFSMLIFCAVWITFIPAYVSSPGKFSVAVEIFAILASSFGLLFCIFIPKCYIILLKPEKNSKKYLMSK
>LOCXPOlfC44.853.HIT1.OlfC.2R.850.ANF_receptor.exons6.CM038354.1.Proterorhinus_semilunaris
SGLALLYLLMRASLLHSKVNICFRTGDQRSFSFLKDGELLLGGIFAFHESWIIRQHNYTQKPLPLQCTSLNMRILQYAQTMLFAIAEINNSSDLLPGVSLGYKIHDSCGSTPHGVEGALALVNGNEATFVSSETPCTRSAQVQAILGVSGSSVSMAIATVIGPFHLPQISPTATCACLSDKAKYPSFFRTIPSDLYQSRALAQLVRHFGWTWVGAIRTNDDYGNNGMATFTETANQLGICLEYSVSFINTDPPEKLRSIVNIIKQSTSNVIVTFIQPEDIRILITVLSEHNVTGYQWVGTEGWIFDSETMAMNKHHILDGAIGTSIPEAHVRGLEEFMMDVKPLNSSDNQLFTEFWEALFSCEFNSKNNHKRCTGTEDLSDVKNSFTDMSLMPLFNNVYKGVYAVAHALHKILKCNKTCDTNVTLDPSMTLQHLRNIRFQTKEGEEVYFNENGDTAAKYGIINWQPTAQGTVEFVTVGLYDASLPVDRQLKLNNASLFWAQNSKQGSNSQRLQYEALYKPCLPGTRKVLQKGKPVCCYDCTPCAEGEISNTTDSITCIQCLPDFWSNVQRVACVKKETEFLSYEEIMGALLTAASLFGTGLTCVVAWIFVKYRKTPIVRANNSELSFLLLFSLSLCFLCSLTFIGRPSEWSCMLRHTAFGITFVLCISCVLGKTIVVLVAFRATLPGSNVMKWFGPLQQRLSVVAFTLIQVLICVLWLTISPPFPFKNMKQFTYKIIMECAMGSAIGFWAVLGYIGLLAVLCFVLAFLARKLPDNFNEAKFITFSMLIFCAVWITFIPAYVSSPGKFSVAVEIFAILASSFGLLFCIFIPKCYIILLKPEKNSKKYLMSK
>LOCXPOlfC44.856.HIT1.OlfC.2R.850.ANF_receptor.exons6.CM038354.1.Proterorhinus_semilunaris
SGLALLYLLMRASLLHSNVNICFRTGDQRSFSFLKDGELLLGGIFVFHESWIIRQHNYTQKPLPLQCTRLNMRILQYAQTMLFAIAEINNSSDLLPGVSLGYKIHDSCGSRPHGVAGALALVNGNEATFVSSKTPCTRSAQVQAILGVSGSSVSTAIATIIGPFHLPQISPSATCACLSDKAKYPSFFRTIPSDLYQSRALAQLVRHFGWTWVGAIRTNDDYGNNGMATFTETANQLGICLEYSVPFISTDPPEKLLSIVDIIKQSTSKVIVTFIQSEDIRILITALSEHNVTGYQWVGTETWISDSETMAMNKHHILDGAIGTSIPEAHVRGLEEFMMDVKPLNSSGNQLFTEFWETLFSCEFNSKNNHKRCTGTEDLSDVKNSFTDMSLMPIFNNVYKGVYAVAHALHKILKCNKTCDTNVTLDPSMTLQHLRNIRFQTKEGEEVYFNENGDPAAKYEIINWQPTAQGTVEFVTVGLYDASLPVDRQLKPNNASLFWAQNSKQGSNSQRLQYEALYKPCLPGTRKVLQKGKPVCCYDCTPCAEGEITNTTDSITCIQCPPDFWSNVQRVACVKKETEFLSYEEIMGALLTAASLFGTGLTCVVAWIFVKYRKTPIVRANNSELSFLLLFSLSLCFLCSLTFIGRPSEWSCMLRHTAFGITFVLCISCVLGKTIVVLVAFRATLPGSNVMKWFGPLQQRLSVVAFTLIQVLICVLWLTISPPFPFKNMKQFTYKIIMECAMGSAIGFWAVLGYIGLLAVLCFVLAFLARKLPDNFNEAKFITFSMLIFCAVWITFIPAYVSSPGKVSVAVEIFAILASSFGLLFCIFIPKCYIILLKPEKNSKKYLMSK
>LOCXPOlfC44.858.HIT1.OlfC.2R.850.ANF_receptor.exons6.CM038354.1.Proterorhinus_semilunaris
SGLALLYLLMRASLLHSKDNICFRTGDQRSFSFLKDGELLLGGIFAFHESWIIRQHNYTQKPLPLQCTRLNMRILQYAQAMLFAIAEINNSSDLLPGVSLGYKIHDSCGSTPHGVEGALALVNGNEATFVSSETPCTRSAHVQAILGVSGSSVSMAIATVIGPFHLPQISPTATCACLSDKAKYPSFLRTIPSDLYQSRALAQLVRHFGWTWVGAIRTNDDYGNNGMATFTETANQLGICLEYSVPFISTDPPEKLLSIVDIIKQSTSKVIVTFTQPRDIRILITALSEHNVTGYQWVGTETWISDSETMAMNKHHILDGAIGTSIPEAHVRGLEEFMMDVKPLNSSGNQLFTEFWETLFSCKFSSKNNHKRCTGTEDLSDVKNSFTDMSLMPIFNNVYKGVYAVAHALHKILKCNKTCDTNVTLDPSMTLQHLRNIRFQTKEGEEVYFNENGDTAAKYEIINWQPTAQGTVEFVTVGLYDASLPVDRQLKLNNASLFWAQNSKQGSNSQRLQYEALYKPCLPGTRKVLQKGKPVCCYDCTPCAEGEISNTTDSITCIQCPPDFWSNVQRVACVKKETEFLSYEEIMGALLTAASLFGTGLTCVVAWIFVKYRKTPIVRANNSELSFLLLFSLSLCFLCSLTFIGRPSEWSCMLRHTAFGITFVLCISCVLGKTIVVLMAFRATLPGSNVMKWFGPLQQRLSVVAFTLIQVLICVLWLAISPPFPFKNTKQFPYKIIMECAMGSAIGFWAVLGYIGLLAVLCFVLAFFARKLPDNFNEAKFITFSMLIFCAVWITFIPAYISSPGKFSVAVEIFAILASSFGLLFCIFIPKCYIILLKPEKNSKKYLMSK
>LOCXPOlfC44.861.HIT1.OlfC.2R.850.ANF_receptor.exons6.CM038354.1.Proterorhinus_semilunaris
SGLALLYLLMRASLLHSKDNICFKRGDQRGFSFLKDGELLLGGIFAFHESWIIRQHNYTQKPLPLQCTRLNMRFFQYAQAMLFAIAEINNSSDLLPGVSLGYKIHDSCGSTPHGVEGALALVNGNEATFVSSETPCTRSAHVQAILGMSGSSASMAIATVIGPFHLPQISPTASCACLSDKAKYPSFFRTIPSDLYQSRALAQLVRHFGWTWVGAIRTNDDYGNDGMATFTETANQLGICLEYSVPLISTDPPEKLLSIVNIIKQSTSKVIVTFVQPRDIRILITALSEHNVTGYQWVGTEGWIFDSKTVAMNKHHILDGAIETSIPEAHVRGLKEFMMDVKPLNSSVNQLFTEFWETLFSCEFSSKNNHKRCTGTEDLSDVKNSFTDMSLMPIFNNVYKGVYAVAHALHKILKCNKTCDTNVTLDPSMTLQHLRNIRFQTKEGEEVYFNENGDTAAKYEVINWQPTTQGTVEFVTVGLYDASLPVDRQLKLNNASLFWAQNSKQGSNSQRLQYEALYKPCLPGTRKVLQKGKPVCCYDCTPCAEGEISNTTDSITCIQCPPDFWSNVQKVACVKKETEFLSYEEIMGALLTAASLFGTGLTCVVAWIFLKYRKTPIVRANNSELSFLLLFSLSLCFLCSLTFIGRPSKWSCMLRHTAFGITFVLCISCVLGKTIVVLMAFRATLPGSNVMKWFGPLQQRLSVVAFTLIQVLICVLWLTISPPFPFKNMKQFTYKIIMECAMGSAIGFWAVLGYIGLLAVLCFVLAFLARKLPDNFNEAKFITFSMLIFCAVWITFIPAYVSSPGKFSVAVEIFAILASSFGLLFCIFIPKCYIILLKPEKNSKKYLMSK
>LOCXPOlfC44.863.HIT1.OlfC.2R.850.ANF_receptor.exons6.CM038354.1.Proterorhinus_semilunaris
SGLALLYLLMRASLLHSKVNICFRTGAQRGFSFLKDGELLLGGVFAFHESWIIRQHNYTQKPLPLQCTSLNMRILQYAQTMLFAIAEINNSSDLLPGVSLGYKIHDSCGSTPHGVEGALALVNGNEATFVSSEMPCTRSAQVQAILGMSGSSVSMAIATVIGPFHLPQISPTATCACLSDKAKYPSFLRTIPSDLYQSRALAQLVRHFGWTWVGAIRTNDDYGNNGIATFTETANQLGICLEYSVSFIGTDPPEKLLSIVDIIKQSTSKVIVTFIQPEDIRILITALSEHNVTGYQWVGTEGWIFDSETMAMNKHHILDGAIGTSIPEAHVRGLEEFMMDVKPLNSSDNQLFTEFWETLFSCKFSSKNNHKRCTGTEDLSDVKNSFTDMSLMPIFNNVYKGVYAVAHALHKILKCNKTCDTNVTLDPSMTLQHLRNIRFQTKEGEEVYFNENGDPAAKYEIINWQPTTQGTVEFVTVGLYDASLPVDRQLKLNNASLFWAQNSKQGSNSQRLQYEALYKPCLPGTRKVLQKGKPVCCYDCTPCAEGEISNTTDSITCIQCPPDFWSNVQRVACVKKETEFLSYEEIMGALLTAASLFGTGLTCVVAWIFLKYRKTPIVRANNSELSFLLLFSLSLCFLCSLTFIGRPSKWSCMLRHTAFGITFVLCISCVLGKTIVVLMAFRATLPGSNVMKWFGPLQQRLSVVAFTLIQVLICVLWLTISPPFPFRNMKQFTYKIIMECAMGSAIGFWAVLGYIGLLAVLCFVLAFLARKLPDNFNEAKFITFSMLIFCAVWITFIPAYVSSPGKFSVAVEIFAILASSFGLLFCIFIPKCYIILLKPEKNSKKYLMSK
>LOCXPOlfC44.869.HIT1.OlfC.2R.850.ANF_receptor.exons6.CM038354.1.Proterorhinus_semilunaris
SGLALLYLLMRASLLHSKVNICFKRGDQRSFSFFGDGKLLLGGIFSFHNSWIIRQHNFTQKPLPLQCTSINIRNFQFAQAMLFAIAEINNSSDLLPGVSLGYKMYDFCGSPPHGVAGALALVNGNEATFVSSEMPCTRSAQVQAILGVSGSSVSMAIATVIGPFHLPLISHYATCACLSDKAKYPSFFRTIPSDLYQSRALAQLVRHFGWTWVGAIRTNDDYGNNGMATFTETANQLGICLEYSVPFISTDPPEKLLSIVNIIKQSTSKVIVTFVQPKDIIILITALSEHNVTGYQWVGTEAWIFDSKTVAMNKHHILDGAIGLSIPEAHVRGIKEFMMDVKPLNSSGNQLFTEFWEALFSCEFNSKNNHKRCTGTEDLSDVKNSFTDMSLMPIFNNVYKGVYAVAHALHKILKCNKTCDTNVTLDPSMTLQHLRNIRFQTKEGEEVYFNENGDPAAKYEIINWQPTAQGTVEFVTVGLYDASLPVDRQLKLQNASLFWAQNSKQGSNSQRLQYEALYKPCLPGTRKVLQKGKPVCCYDCTPCAEGEISNTTDSITCIQCPPDFWSNAQRVACVKKETEFLSYEEIMGALLTAASLFGTGLTCVVAWIFVKYRKTPIVRANNSELSFLLLFSLSLCFLCSLTFIGRPSEWSCMLRHTAFGITFVLCISCVLGKTIVVLMAFRATLPGSNVMKWFGPLQQRLSVVAFTLIQVLICVLWLTISPPFPFKNMKQFPYKIIMECAMGSAIGFWAVLGYIGLLAVLCFVLAFLARKLPDNFNEAKFITFSMLIFCAVWITFIPAYISSPGKVSVAVEIFAILASSYGLLFCIFVPKCYVILFKPEKNTKKNVMGK
>LOCXPOlfC44.872.HIT1.OlfC.2R.850.ANF_receptor.exons6.CM038354.1.Proterorhinus_semilunaris
SGLALLYLLMRASLLHSKDNICFKRGDQRGYSFFGDGELLLGGIFSFHNSWIIRQHNYTQKPLPLQCTSLNIRTFQYAQAMLFAIAEINNSSDLLPGVSLGYKMYDSCGTPPHGVAGALALVNGYEATFVSSEMPCTRSAQVQAILGENTSSRTMAIATVIGRFHLPLISPTATCACLSDKTKYPSFFRTIPSDLYQSRALAQLVRHFGWTWVGAIRTNDDYGNNGMATFTETANQLGICLEYSVPLISTDPPEKLLSIVNIIKQSTSKVIVTFVQPREIIILITALSEHNVTGYQWVGTEGWIFDSKTVAMNKHHILDGAIGLSIPEAHVRGIEEFMMDVKPLNSSDNQLFTEFWEALFSCEFNSKNNHKRCTGTEDLSDVKNSFTDMSLMPTFNNVYKGVYAVAHALHKILKCNKTCDTNVTLDPSMTLQHLRNIRFQTKEGEEVYFNENGDPAAKYEIINWQPTAQGTVEFVTVGLYDASLPVDRQLKLQNASLFWAQNSKQGSNSQRLQYEALYKPCLPGTRKVLQKGKPVCCYDCTPCAEGEISNTTDSITCIQCPPDFWSNAQRVACVKKETEFLSYEEIMGALLTAASLFGTGLTCVVAWIFLKYRKTPIVRANNSELSFLLLFSLCLCFLCSLTFIGRPSEWSCMLRHTAFGITFVLCISCVLGKTIVVLMAFRATLPGSNVMKWFGPLQQRLSVVAFTLIQVLICVLWLTISPPFPFRNMKQFTYKIIMECAMGSAIGFWAVLGYIGLLAVLCFVLAFLARKLPDNFNEAKFITFSMLIFCAVWITFIPAYVSSPGKVSVAVEIFAILASSFGLLFCIFIPKCYVILFKPEKNTKKNVMGK
>LOCXPOlfC44.875.HIT1.OlfC.2R.850.ANF_receptor.exons6.CM038354.1.Proterorhinus_semilunaris
SGLALLYLLMRASLLHSKDNICFKRGDQRGYSFFGDGELLLGGIFSFHNNWIIRQHNYTQKPLPLQCTSLNIRDFQLAQTMLFAIAEINNSSDLLPGVSLGYKMYDSCLFTLHGVEGALALVNGNEATFVSSETPCTRSAQVQAILGESGSSVSMAIATVIGPFHLPQISHFATCACLSDKAKYPSFLRTIPSDLYQSRALAQLVRHFGWTWVGAIRTNDDYGNNGMATFTETANQLGICLEYSVSFINTDPPEKLLSIVNIIKQSTSKVIVTFIHPRDIIILITALSEHNVTGYQWVGTETWISDSETMAMNKHHILDGAIGTSIPEAHVHGIEEFMMDVKPLNSSDNQLFTEFWEALFSCKFNSKNIHKRCTGTEDLSDVKNSFTDMSLMPIFNNVYKGVYAVAHALHKILKCNKTCDTNVTLDPSMTLQHLRNIRFQTKEGEEVYFNENGDTAAKYEIINWQPTAQGTVEFVTVGLYDASLPVDRQLKLNNASLFWAQNSKQGSNSQRLQYEALYKPCLPGTRKVLQKGKPVCCYDCTPCAEGEISNTTDSITCIQCPPDFWSNAQRVACVKKETEFLSYEEIMGALLTAASLFGTGLTCVVAWIFLKYRKTPIVRANNSELSFLLLFSLSLCFLCSLTFIGRPSEWSCMLRHTAFGITFVLCISCVLGKTIVVLMAFRATLPGSNVMKWFGPLQQRLSVVAFTLIQVLICVLWLTISPPFPFKNMKQFTYKIIMECAMGSAIGFWAVLGYIGLLAVLCFVLAFLARKLPDNFNEAKFITFSMLIFCAVWITFIPAYVSSPGKVSVAVEIFAILASSFGLLFCIFIPKCYIILLKPEKNSKKYLMSK
>LOCXPOlfC44.880.HIT1.OlfC.2R.850.ANF_receptor.exons6.CM038354.1.Proterorhinus_semilunaris
SGLALLYLLMRASLLHSKNNICFRRGDQRGFSFFKDGELLLGGIFDFHNNWIIRQHNYTQKPLPLQCTRIDMRTFQLAQAMLFAIAEINNSSDLLPGVSLGYKMHDSCGSTPHGVAGALALINGNEATFVSSETPCTRSAQVQAILGVSGSSVSMAIATVIGPFHLPVISDFATCACLSDKAKYPSFFRTIPSDLYQSRALAQLVRHFGWTWVGAIRTNDDYGNNGMATFTETANQLGICLEYSVPFISTDPPEKLLSIVNIIKQSTSNVIVTFVQLEDLIILITALSEHNVTGYQWVGTEAWIFDSKTVAMNKHHILDGSIGLFIPEAHVRGIEEFMMDVKPLNSSGNQLFTEFWETLFSCEFSSKNNHKRCTGTEDLSDVKNSFTDMSLMPIFNNVYKGVYAVAHALHKILKCNKTCDTNVTLDPSMTLQHLRNIRFQTKEGEEVYFNENGDPAAKYEIINWQPTAQGTVEFVTVGLYDASLPVDRQLKLNNASLFWAQNSKQGSNSQRLQYEALYKPCLPGTRKVLQKGKPVCCYDCTPCAEGEISNTTDSITCIQCPPDFWSNVQRVACVKKETEFLSYEEIMGALLTAASLFGTGLTCVVAWIFLKYRKTPIVRANNSELSFLLLFSLSLCFLCSLTFIGRPSEWSCMLRHTAFGITFVLCISCVLGKTIVVLMAFRATLPGSNVMKWFGPLQQRLSVVAFTLIQVLICVLWLTISPPFPFKNMKQFTYKIIMECAMGSAIGFWAVLGYIGLLAVLCFVLAFLARKLPDNFNEAKFITFSMLIFCAVWITFIPAYVSSPGKVSVAVEIFAILASSYGLLFCIFVPKCYVILFKPEKNTKKNVMGK
>LOCXPOlfC44.882.HIT1.OlfC.2R.850.ANF_receptor.exons6.CM038354.1.Proterorhinus_semilunaris
SGLALLYLLMRASLLHSKDNICFRRGDQRSFSFFGDGELLLGGIFAFHNSWIIRQHNYTQKPLPLQCTSLNIRDFQLAQAMLFAIAEINNSSDLLPGVSLGYKMYDSCLFTLHGVAGALALINGNAATFVSSETPCTRSAQVQAILGETSSSPSMAIATVIGPFHLPLISHFATCACLSDKAKYPSFFRTIPSDLYQSRALAQLVRHFGWTWVGAIRTNNDYGNNGMSTFTETANQLGICLEYSVSFINTDPPEKLLSIVNIMKQSTSKVIVTFIHPKDIILLITALSEHNVTGYQWVGTEGWIFDSKTVAMNKHHILDGAIGLSIPEAHVRGLEEFMMDVKPLNSSGNQLFTEFWETLFSCKFNSKNNHKRCTGTEDLSDVKNSFTDMSLMPIFNNVYKGVYAVAHALHKILKCNKTCDTNVTLDPSMTLQHLRNIRFQTKEGEEVYFNENGDPAAKYEIINWQPTAQGTVEFVTVGLYDASLPVDRQLKLNNASLFWAQNSKQGSNSQRLQYEALYKPCLPGTRKVLQKGKPICCYDCTPCAEGEISNTTDSITCIQCPPDCWSNAQRVACVKKETEFLSYEEIMGALLTAASLFGTGLTCVVAWIFLKYRKTPIVRANNSELSFLLLFSLSLCFLCSLTFIGRPSEWSCMLRHTAFGITFVLCISCVLGKTIVVLMAFRATLPGSNVMKWFGPLQQRLSVVAFTLIQVLICVLWLTISPPFPFKNMKQFTYKIIMECAMGSAIGFWAVLGYIGLLAVLCFVLAFLARKLPDNFNEAKFITFSMLIFCAVWITFIPAYVSSPGKFSVAVEIFAILASSFGLLFCIFIPKCYIILLKPEKNSKKYLMSK
>LOCXPOlfC44.889.HIT1.OlfC.2R.850.ANF_receptor.exons6.CM038354.1.Proterorhinus_semilunaris
SGLALLYLLMRASLLHSKDNICFRRGDQRGFSFMKDGELLLGGIFAFHDSWIIRQHNYTQKPLPLQCTSLNIRDFQYAQAMLFAIAEINNSSDLLPGVSLGYKMYDFCGSPPHGVAGSLALINGNEATFVSSETPCTRSAQMQAILGVSSSSLSMAIATVIGPFHLPVISDFATCACLSDKAKYPSFFRTIPSDLYQSRALAQLVRHFGWTWVGAIRTNDDYGNNGMATFTETANQLGICLEYSVPFISTDPPEKLLSIVDIIKQSTSNVIVTFVQLEDLIILITALSEHNVTGYQWVGTEAWILDSKTVAMNKHHILDGAIGLFIPEAHVRGIEEFMMDVKPLNSSGNQLFTEFWEALFSCEFSSKNNHKRCTGTEDLSDVKNSFTDMSLMPILNNVYKGVYAVAHALHKILKCNKTCDTNVTLDPSMTLQHLRNIRFQTKEGEEVYFNENGDPAAKYEIINWQPTAQGTVEFVTVGLYDASLPVDRQLKLNNASLFWAQNSKQGSNSQRLQYEAVYKPCLPGTRKVLQKGKPVCCYDCTPCAEGEISNTTDSVTCIQCPPDFWSNVQRVACVKKETEFLSYEEIMGALLTAASLFGTGLTCVVAWIFLKYRKTPIVRANNSELSFLLLFSLSLCFLCSLTFIGRPSEWSCMLRHTAFGITFVLCISCVLGKTIVVLMAFRATLPGSNVMKWFGPLQQRLSVVAFTLIQVLICVLWLTISPPFPFKNMKQFTYKIIMECAMGSAIGFWAVLGYIGLLAVLCFVLAFLARKLPDNFNEAKFITFSMLIFCAVWITFIPAYVSSPGKVSVAVEIFAILASSYGLLFCIFVPKCYVILFKPEKNTKKNVMGK
>LOCXPOlfC44.893.HIT1.OlfC.2R.850.ANF_receptor.exons6.CM038354.1.Proterorhinus_semilunaris
SGLALLYLLMRASLLHSKVNICFKRGDQRSFSFFGDGELLLGGIFAFHNSWIIRQHNYTQKPLPLQCTSLNIRIFQYAQSMLFAIAEINNSSDLLPGVSLGYKMYDSCGSTPHGVEGALALINGNKATFVSSETPCTRSAQVQAILGVSGSSVSMAIATVIGPFHLSLISPTDTCACLSDKTKYPSFLRTIPSDLYQSRALAQLVRHFGWTWVGAIRTNDDYGNNGMATFTETANQLGICLEYSVSFISTDPPEKLLSIVNIIKQSTSKVIVTFVQPRDIIILITALSEHNVTGYQWVGTEGWIFDSKTVAMNKHHILDGAIGLSIPEVHIRGIEEFMMDVKPLNSSGNQLFTEFWETLFSCEFNSKNNHKRCTGTEDLSDVKNSFTDMSLMPIFNNVYKGVYAVAHALHKILKCNKTCDTNVTLDPSMTLQHLRNIRFQTKEGEEVYFNENGDPAAKYGIINWQPTAQGTVEFVTVGLYDASLPVDRQLKLNNASLFWAQNSKQGSNSQRLQYEALYKPCLPGTRKVLQKGKPVCCYDCTPCAEGEISNTTDSITCIQCPPDFWSNAQRVACVKKETEFLSYEEIMGALLTAASLFGTGLTCVVAWIFLKYRKTPIVRANNSELSFLLLFSLSLCFLCSLTFIGRPSEWSCMLRHTAFGITFVLCISCVLGKTIVVLMAFRATLPGSNVMKWFGPLQQRLSVVAFTLIQVLICVLWLTISPPFPFRNMKQFTDKIIMECAMGSAIGFWAVLGYIGLLAVLCFVLAFLARKLPDNFNEAKFITFSMLIFCAVWITFIPAYVSSPGKFSVAVEIFAILASSFGLLFCIFIPKCYIILLKPEKNSKKYLMSK
>LOCXPOlfC44.899.HIT1.OlfC.2R.850.ANF_receptor.exons6.CM038354.1.Proterorhinus_semilunaris
QGWAFLHLLLVASFSHAREPVCQQIGKVEEPQIFKDGDVMLGGILSFHSQWMNKQDNYTHKPKPLQCTGLNLMDFQFAQAMVFAIAEINNSSDILPGLSLGYTMYDACGSSARAVSGALALANGNEATFVSSETPCTKSAQVKAILGETSSSPCMAIATVIGPFHLPLISHFATCACLSDKAKYPSFFRTIPSDLYQSRALAQLVRHFGWTWVGAIRTNDDYGNNGMATFIETANQLGICLEYSVSFFRTDPEEKILNIVNVIKHSSAKVIVAFMSYMDMDVIIHKLLYHNVSGYQWVGSESWILHAQTAARDEHHILDGAIGTSIPEAHVRGIEEFMMDVKPLNSSGNQLFTEFWETLFSCEFNSKNNHKRCTGTEDLSDVKNSFTDMSLMPIFNNVYKGVYAVAHALHKILKCNKTCDTNVTLDPSMTLQHLRNIRFQTKEGEEVYFNENGDPAAKYEIINWQPTAQGTVEFVTVGLYDASLPVDRQLKLQNASLVWAQNSKQGSNSQRLQYEALYKPCLPGTRKVLQKGKPVCCYDCTPCAEGEISNTTDSITCIQCPPDFWSNAQRVTCVKKETEFLSYEEIMGALLTAASLFGTCLTCVVAWIFLKYRTTPIVRANNSELSFLLLFSLSLCFLCSLTFIGCPSEWSCMLRHTAFGITFVLCISCVLGKTIVVLMAFRATLPGSNVMKWFGPLQQRLSVVAFTLIQVLICVLWLTISPPFPFKNMKQFTDKIIMECAMGSAIGFWAVLGYIGLLAVLCFVLAFLARKLPDNFNEAKLITFSMLIFCAVWITFIPAYVSSPGKVSVAVEIFAILASSYGLLFCIFVPKCYVILFKPEKNTKKNVIGK
>LOCXPOlfC44.903.HIT1.OlfC.2R.850.ANF_receptor.exons6.CM038354.1.Proterorhinus_semilunaris
SGLALLYLLMRASLLHSKDNICFRTGDQRSFSFLKDGELLLGGIFAFHDSWIIRRHNYTQKPLPLQCTSLNIRNFQFAQAMLFAIAEINNSSDLLPGVSLGYKMYDSCGSTPHGVAGALALINGNEETFVSSETPCTRSAQVQAILGVSASSVCMAIATVIGPFHLPLISHYATCACLSDKAKYPSFLRTIPSDLYQSRALAQLVRHFGWTWVGAIRTNDDYGNDGMATFTETANQLGICLEYSVSFISTDPPEILLSIVNIIKQSTSKVIVTFVQPEDLVILITALSEHNVTGYQWVGTEGWIFDSKTVAMNKHHILDGAIGLSIPEAHVRGIEEFMMDVKPLNSSGNQLFTKFWEALFSCEFNSKNNHKRCTGTEDLSDVKNSFTDMSLMPILNNVYKGVYAVAHALHKILKCNKTCDTNVTLDPSMTLQHLRNIRFQTKEGEEVYFNENGDPAAKYEIINWQPTTQGTVEFVTVGLYDASLPVDRQLKLQNASLFWAQNSKQGSNSQRLQYEALYKPCLPGTRKVLQKGKPVCCYDCTPCAEGEISNTTDSITCIQCPPDFWSNAQRVACVKKETEFLSYEEIMGALLTAASLFGTGLTCVVAWIFLKYRKTPIVRANNSELSFLLLFSLCLCFLCSLTFIGRPSEWSCMLRHTAFGITFVLCISCVLGKTIVVLVAFRATLPGSTVMKWFGPLQQRLSVVAFTLIQVLICVLWLTISPPFPFKNMKQFTYKIIMECAMGSAIGFWAVLGYIGLLAVLCFVLAFLARKLPDNFNEAKFITFSMLIFCAVWITFIPAYVSSPGKFSVAVEIFAILASSFGLLFCLFIPKCYIILLKPEKNSKKYLMSK
>LOCXPOlfC44.911.HIT1.OlfC.2R.850.ANF_receptor.exons6.CM038354.1.Proterorhinus_semilunaris
SGLALLYLLMRASLLHSKDNICFRTGDQRSFSFFGDGELLLGGIFAFHDSWIIRQHNYTQKPLPLQCTSIDMRNFQFAQAMLFAIAEINNSSDLLPGVSLGYKMHDSCGSTPHGVEGALALMNGNEATFVSSETPCTRSAHVQAILGVSGSSVSMAIATVIGPFHLPLISPMASCACLSDKAKYPSSFRTIPSGLYQSRALAQLVRHFGWTWVGTIITNDDFGNSAMATFTETANQLGICLEYSVSFISTDPPEKLLSIVNIIKQSTSKVIVTFIQPRDLRILITALSEHNVTGYQWVGTPGWIVDSKTVAMNKHHILDGAIGTSIPEAHVRGIEEFMMDVKPLNASDNQLFTEFWEALFSCEFSSKNNHKRCTGTEDLSDVKNSFTDMSLMPIFNNVYKGVYAVAHALHKILKCNKTCDTNVSLDPSMTLQHLRNIRFQTKEGEEVYFNENGDTAAKYEIINWQPTTQGTVEFVTVGLYDASLPVDRQLKLNNASLFWAQNSKQGSNSQRLQYEAVYKPCLPGTRKVLQKGKPVCCYDCIPCAEGEISNTTDSITCIQCPPDFWSNAQRVACVKKETEFLSYEEIMGALLTAASLFGTGLTCVVAWIFLKYRKTPIVRANNSELSFLLLFSLSLCFLCSLAFIGRPSEWSCMLRHTAFGITFVLCISCVLGKTIVVLMAFRATLPGSNVMKWFGPLQQRLSVVAFTLIQVLICVLWLTISPPFPFKNMKQFTYKIIMECAMGSAIGFWAVLGYIGLLAVLCFVLAFLARKLPDNFNEAKFITFSMLIFCAVWITFIPAYVSSPGKFSVAVEIFAILASSFGLLFCIFIPKCYIILLKPEKNSKKYLMSK
>LOCXPOlfC44.914.HIT1.OlfC.2R.850.ANF_receptor.exons6.CM038354.1.Proterorhinus_semilunaris
SGLALLYLLMRASLLHSKDNICFRRGDQRSFSFLKDGELLLGGVFGFHDSWIIRQHNYTQKPLPLQCTSIDMKNFQYAQAMLFAIAEINNSSDLLPGVSLGYKMHDSCGSPPHGVAGALALVNVNEATFVSSETPCTRSAQVQAILGVSGSSVSMAIATVIGPFHLPVISPMASCACLSDKAKYPSSFRTIPSDLYQSRALAQLVRHFGWTWVGAIRTNDDFGNNGMATFTETANQLGICLEYSVSFISTDPPEKLLSIVNIIKQSTSKVIVAFVQPKDIITLITALSEHNVTGYQWVGTKGWIVDSKTVAMNKHHILDGAIGLSIPEAHVRGIEEFMMDVKPLNSSDNQLFTEFWEALFSCEFNSKNNHKRCTGTEDLSDVKNSFTDMSLMPIFNNVYKGVYAVAHALHKILKCNKTCDTNVTLDPSMTLQHLRNIRFQTKEGEEVYFNENGDTAAKYGIINWQPTAQGTVEFVTVGLYDASLPVDRQLKLNNASLFWAQNSKQGSNSQRLQYEALYKPCLPGTRKVLQKGKPVCCYDCTPCAEGEISNTTDSITCIQCPPDFWSNVQRVACVKKETEFLSYEEIMGALLTAASLFGTGLTCVVAWIFLKYKKTPIVRANNSELSFLLLFSLSLCFLCSLTFIGRPSEWSCMLRHTAFGITFVLCISCVLGKTIVVLMAFRATLPGSNVMKWFGPLQQRLSVVAFTLIQVLICVLWLTISPPFPFRNMKQFTYKIIMECAMGSAIGFWAVLGYIGLLAVLCFVLAFLARKLPDNFNEAKFITFSMLIFCAVWITFIPAYVSSPGKVSVAVEIFAILASSFGLLFCIFIPKCYIILLKPEKNSKKYLMSK
>LOCXPOlfC44.915.HIT1.OlfC.2R.779.ANF_receptor.exons6.CM038354.1.Proterorhinus_semilunaris
MRNFQLAQAMLFAIAEINNSSDLLPGVSLGYKMYDSCGSTPHGVAGALALVNGNEATFVSSETPCTRSAQVQAILGVSGSSVSMAIASVIGPFHLPLISPMASCACLSDKTKYPSFFSTIPSDLYQSRALAQLVRHFGWTWVGAIRTNDDFGNNGMATFTETAIQLAICLEYSVSFISSDPPEKLLSIVNIIKQSTSNVIVTFVQLKDLIILITALSEHNVTGYQWVGTKGWIVDSKTVAMNKHHILDGAIGLSIPEAHVRGLEEFMMDVKPLNSSDNQLFTEFWEALFSCEFNSKNNHKRCTGTEDLSDVKNSFTDMSLMPIFNNVYKGVYAVAHALHKILKCNKTCDTNVTLDPSMTLQHLRNIRFQTKEGEEVYFNENGDTAAKYEIINWQPTAQGTVEFVTVGVYDASLPVDRQLKLNNASLFWAQNSKQGSNSQRLQYEALYKPCLPGTRKVLQKGKPVCCHDCTPCAEGEISNTTDSNTCIQCPPDFLSNAQRVACVKKETEFLSYEEIMGALLTAASLYGTGLTCVVAWIFLKYRKTPIVRANNSELSFLLLFSLSLCFLCSLTFIGRPSWWSCMLRHTAFGITFVLCISCVLGKTIVVLMAFRATLPGSNVMKWFGPLQQRLSVVAFTLIQVLICVLWLTISPPFAFKNMKQFTYKIIIECAMGSAIGFWAVLGYIGLLAVLCFVLAFLARKLPDNFNEAKFITFSMLIFCAVWITFIPAYVSSPGKVSVAVEIFAILASSYGLLFCIFVPKCYVILFKPEKNTKKNVMGK
>LOCXPOlfC44.918.HIT1.OlfC.2R.848.ANF_receptor.exons6.CM038354.1.Proterorhinus_semilunaris
SGLALLYLLMRASLFHSKDNICFRTGDQRSFSFFKDGDLMLGGIFFFQDSWIIRQHNYTQKPLPLQCTSLSIRYFQFAQAMLFAIAEINNSSDLLPGVSLGYKMYDSCGSTPHGVAGALALINGNEATFVSSETPCTRSAQVQAILGVSGSSVSMAIATVIGPFHLPLISPMASCACLSDKAKYPSFFSTIPSDLYQSRGLAQLVRHFGWTWVGAIRTNDDFGNNGMATFTETANQLGICLEYSVSFISTDPPGKLLSIVNIIKQSTSKVIVTFIQLKDLIILITALSEHNVTGYQWVGTKGWILDSKTVAMNKHHILDGAIGLSIPEAHVRGLEEFMMDVKPLNSSGNQLFTEFWEALFSCEFNSKNNHKRCTGTEDLSDVKNSFTDMSLMPIFNNVYKGVYAVAHALHKILKCNKTCDTNVTLDPSMTLQHLRNIRFQTKEGEEVYFNENGDTAAKYEIINWQPTAQGTVEFVTVGLYDASLPVDRQLKLQNASLFWAQNSKQGSNSQRLQYEALYKPCLPGTRKVLQKGKPVCCYDCTPCAEGEISNTTDSITCIQCPPDFWSNVQRVACVKKETEFLSYEEIMGALLTAASLFGTGLTCVVAWIFLKYRTTPIVRANNSELSFLLLFSLSLCFLCSLTFIGRPSEWSCMLRHTAFGITFVLCISCVLGKTIVVLMAFRATLPGSNVMKWFGPLQQRLSVVAFTLIQVLICVLWLTISPPFPFKNMKQFTYKIIMECAMGSAIGFWAVLGYIGLLAVLCFVLAFLARKLPDNFNEAKLITFSMLIFCAVWITFIPAYVSSPGKVSVAVEIFAILASSYGLLFCIFVPKCYVILLEKNTKKNVMGK
>LOCXPOlfC44.921.HIT1.OlfC.2R.850.ANF_receptor.exons6.CM038354.1.Proterorhinus_semilunaris
SGLALLYLLMRASLLNSKDNICFRTGDQRSFSFFGDGELLLGGVFAFHESWIIRQHNYTQKPLPLQCTSLNVRDFQFAQAMLFAIAEINNSSDLLPGVSLGYKMYDSCGSTPHGVAGALALVNVNEATFVSSETPCTRSAQVQAILGVSGSSVSMAIATVIGPFHLPLISPMATCACLSDKAKYPSHFRTIPSDLYQSRALAQLVRHFGWTWVGAIRTNDDFGNNGMATFTETANQLGICLEYSVSFISTDPPEKLLSIVNIIKQSTSNVIVTFFQPRDIRILITALSEHNVTGYQWVGTMGWILDSKTVAMNKHHILDGAIGLSIPEVHVRGIEEFMMDVKPLNSSDNQLFTEFWEALFSCKFNSKNNHKRCTGTEDLSDVKNSFTDMSLMPLFNNVYKGVYAVAHALHKILKCNKTCDTNVTLDSSMTLQHLRNIRFQTKEGEEVYFNENGDTAAKYGIINWQPTAQGTVEFVTVGLYDASLPVDRQLKLNNASLFWAQNSKQGSHSQRLQYEAVYKPCLPGTRKVLQKGKPVCCYDCTPCAEGEISNTTDSITCIQCPPDFWSNVQRVACVKKETEFLSYEEIMGALLTASSLFGTGLTCVVAWIFLKYRKTPIVRANNSELSFLLLFSLSLCFLCSLTFIGRPSEWSCMLRHTAFGITFVLCISCVLGKTIVVLMAFRATLPGSNVMKWFGPLQQRLSVVAFTLIQVLICVLWLTISPPFPFKNTKQFTYKIIMECAMGSAIGFWAVLGYIGLLAVLCFVLAFLARKLPDNFNEAKFITFSMLIFCAVWITFIPAYVSSPGKVSVAVEIFAILASSFGLLFCIFVPKCYVILFKPEKNTKKNVMGK
>LOCXPOlfC44.922.HIT1.OlfC.2R.770.ANF_receptor.exons7.CM038354.1.Proterorhinus_semilunaris
SGLALLYLLMRASLFHSKDNICFRTGDQRGFSFFKDGELLLGGIFAFHESWIIRQHNYTQKPLPLQCTSLNIRDFQFAQAMLFAIAEINNSSDLLPGVSLGYKMHDSCGSPPPGVAGSLALVNGNEAKFVSSETPCTRSAQVQAILGVSGSSVSTAIATVIGPFHLPLISPLASCACLSDKAKYPSFFRTIPSDLYQSRALAQLVRHFGWTWVGAIRTNDDFGNNGMATFTETANQLGICLEYSVSFISTDPPEKLLSIVNIIKQSTSKVIVTFIQLKDLIILITALSEHNVTGYQWVGTKGWIVDSKTMAMNKHHILDGAIGLSIPEAHVRGIEEFMMDVKPLNSSGNQLFTEFWETLFSCEFNSKNNHKQCTGTEDLSDAKNSFTDMSQMPILNNVYKGVYAVAHALHKILKCNKTCDTNVTLDPSMTLQHLRNIRFQTKEGEEVYLNENGDTAAKYEIINWQPTAQGTVEFVTVGLYDASLPVDRQLKLQNASLFWAQNSKQGSNSQRLQYEALYKPCLPGTRKVLQKGKPVCCYDCTPCAEGEISNTTDSITCIQCLPDFWSNVQRVACVKKETEFLSYEEIMGALLTAASLFGTGLTCVVTWIFLKYRKTPIVRANNSELSFLLLFSLSLCFLCSLTFIGRPSKWSCMLRHTAFGITFVLCISCVLGKTIVVLMAFRATLPGSNVMKWFGPFQQRLSVVAFTLIQVLICVLWLTISPPFPFKNMKQCLRQNHYGVCHGFSHWLLGCTRIHWPVGCFMFCVGFLGS
>LOCXPOlfC44.925.HIT1.OlfC.2R.850.ANF_receptor.exons6.CM038354.1.Proterorhinus_semilunaris
SGLALLYLLMRASLLHSKNNICFRTGDQRGFSFLKDGDLLLGGIFAFHESWIIKRHNYTQKPLPLQCTSLNIRDFQLAQAMLFAIAEINNSSDLLPGVSLGYKMYDSCGSTPHGVEGALALVNSNEATFVSSETPCTRSAQVQAIVGVSGSSVSMAIATVIGPFHLPLISPLASCACLSDKAKYPSFFSTIPSDLYQSRALAQLVRHFGWTWVGAIRTNDDFGNNGMATFTETANQLGICLEYSVTFISTDPPEKLLSIVNIIKQSTSNIIVTFVQFKDLIILITALSEHNVTGYQWVGTKGWILDSKTVAMNKHHILDGALGTSIPEAHVHGIEEFMLDVKPLNSSGNQLFTEFWETLFSCEFNSKNNHKRCTGTEDLSDVKNSFTDMSLMPIFNNVYKGVYAVAHALHNILKCNKTCDTNVTLDPSMTLQHLRNIRFQTKEGEEVYFNENGDTAAKYEIINWQPMAQGTVEFVTVGLYDASLPVDRQLKLNNASLFWAQNSKQGSNSQRLQYEALYKPCLPGTRKVLQKGKPVCCYDCTPCAEGEISNTTDSITCIQCPPDFWSNAQRVACVKKETEFLSYEEIMGALLTAASLFGTGLTCVVAWIFLKYRKTPIVRANNSELSFLLLFSLSLCFLCSLTFIGRPSEWSCMLRHTAFGITFVLCISCVLGKTIVVLMAFRATLPGSNVMKWFGPLQQRLSVVAFTLIQVLICVLWLTISPPFPFKNTKQFTYKIIMECAMGSAIGFWAVLGYIGLLAVLCFVLAFLARKLPDNFNEAKFITFSMLIFCAVWITFIPAYVSSPGKVSVAVEIFAILASSYGLLFCIFVPKCYVILFKPEKNTKKNVMGK
>LOCXPOlfC44.930.HIT1.OlfC.2R.850.ANF_receptor.exons6.CM038354.1.Proterorhinus_semilunaris
SGLALLYLLMRASLLHSKDNICFRTGDQRSFSFLKDGELLLGGVFAFHDSWIIRQHNYTQKPLPLQCTSIDMRIFQYAQAMLFAIAEINNSSDLLPGVSLGYKMYDSCGSPPHGVAGTLALVNVNEATFVSSETPCTRSAQVQAILGVSGSSVSMAIASVIGPFHLPLISPMAACACLSDKAKYPSSFRTIPSDLYQSRALAQLVRHFGWTWVGAIRTNDDYGNNGMATFTETANQLGICLEYSVSFISTDPPEKLLSIVNIIKQSTSNVIVTFVKVKDLIILITALSEHNVTGYQWVGTKGWILDSKTMAMNKHHILDGAIGTSIPEAHVHGIEEFMMDVKPLNSSDNQLFTEFWEALFSCEFNSKNNHKRCTGTEDLSDVKNSFTDMSMMPIFNNVYKGVYAVAHALHKILKCNKTCDTNVTLDPSMTLQHLRNIRFQTKEGEEVYFNENGDTAAKYEIINWQPTAQGTVEFVTVGLYDASLPMDRQLKLNNASLFWAQNSKQGSNSQRPQYEALYKPCLPGTRKVLQKGKPVCCYDCTPCAEGEISNTTDSITCIQCPPDFWSNAQRVACVKKGTEFLSYEEIMGALLTAASLFGTGLTCVVAWIFLKYRKTPIVRANNSELSFLLLFSLSLCFLCSLTFIGRPSEWSCMLRHTAFGITFVLCISCVLGKTIVVLMAFRATLPGSNVMKWFGPLQQRLSVVAFTLIQVLICVLWLTISPPFPFKNTKQFTYKIIMECAMGSAIGFWAVLGYIGLLAVLCFVLAFLARKLPDNFNEAKFITFSMLIFCAVWITFIPAYVSSPGKVSVAVEIFAILASSYGLLFCIFVPKCYVILFKPEKNTKKNVMGK
>LOCXPOlfC44.931.HIT1.OlfC.2R.850.ANF_receptor.exons6.CM038354.1.Proterorhinus_semilunaris
SGLALLYLLMRASLLHSKVNICFRTGDQRSFSFLKDGELLLGGVFAFHDSWIIRQHNYTQKPLPLQCTSLNIRDFQFAQTMLFAIAEINNSSDLLPGVSLGYKMYDSCGSTPHGVAGALALINGNEATFVSSETPCTRSAQVQAILGMSGSSVSMAIATVIGLFHLPLISPMASCACLSDKAKYPSSFRTTPSDLYQSRALAQLVRHFGWTWVGAIRTNDDFGNNGMATFTETANQLGICLEYSVSFINTDPPENLLSIVNIIKQSTSNVIVTFVQLKDLIILITALSEHNVTGYQWVGTTGWIVDSKTVAMNKHHILDGAIGLSFPEVHVRGIEEFMMDVKPLNSSGNQLFTEFWEALFSCEFNSKNIHKRCTGTEDLSDVKNSFTDMSLMPIFNNVYKGVYAVAHALHKILKCNKTCDTNVTLDPSMTLQHLRNIRFQTKEGEEVYFNENGDTAAKYEVINWQPTAQGTVEFVTVGLYDAALPVDRQLKLQNASLFWAQNSKQGSYSQRLQYEALYKPCLPGTRKVLQKGKPVCCYDCTPCAEGEISNTTDSITCIQCPPDFWSNAQRVACVKKETEFLSYEEIMGALLTAASLSGTGLTCVMTWIFVKYRTTPIVRANNSELSFLLLFSLSLCFLCSLTFIGRPSEWSCMLRHTAFGITFVLCISCVLGKTIVVLMAFRATLPGSNVMKWFGPLQQRLSVVAFTLIQVLICVLWLTISPPFPFKNMKQFTYKIIMECAMGSAIGFWAVLGYIGLLAVLCFVLAFLARKLPDNFNEAKFITFSMLIFCAVWITFIPAYVSSPGKVSVAVEIFAILASSFGLLFCIFVPKCYVILFKPEKNTKKNVMGK
>LOCXPOlfC44.944.HIT1.OlfC.2R.850.ANF_receptor.exons6.CM038354.1.Proterorhinus_semilunaris
SGLALLYLLMRASLLHSKDNICFRTGDQRSFSFFGDGELLLGGVFAFHESWIIRQHNYTQKPLPLQCTRIDMKNFQYAQAMLFAIAEINNSSDLLPGVSLGYKIHDSCGSTPHGVAGALALVNDNEATFVSSETPCTRSAQVQAILGVSASSVSMAIATVIGPFHLPKISPMATCACLSDKAKYPSHFRTIPSDLYQSRALAQLVRHFGWTWVGAIRTNDDYGNNGMATFTETANQLGICLEYSVSFSSTDPPEKLLSIVDIIKQSTSNVIVTFFQPRDIRILITALSEHNVTGYQWVGTMGWILDSKTVAMNKHHILDGAIGTSIPEAHVHGIEEFMMDVKPLNSSGNQLFTEFWEALFSCKFSSKNNHKRCTGTEDLSDVKNSFTDMSQMPLFNNVYKGVYAVAHALHKILKCNKTCDTNVTLDPSMTLQHLRNIRFQTKEGEEVYFNENGDTAAKYEIINWQPTAQGTVEFVTVGLYDASLPVDRQLKLQNASLFWAQNSKQGSNSQRLQYEAVYKPCLPGTRKVLQKGKPVCCYDCTPCAEGEISNTTDSITCIQCPPDFWSNAQRVTCVKKETEFLSYEEIMGALLTAASLSGTGLTCVVAWIFLKYRKTPIVRANNSELSFLLLFSLSLCFLCSLTFIGRPSEWSCMLRHTAFGITFVLCISCVLGKTIVVLMAFRATLPGSNVMKWFGPLQQRLSVVAFTLIQVLICVLWLTISPPFPFKNMKQFTYKVIMECAMGSAIGFWAVLGYIGLLAVLCFVLAFLARKLPDNFNEAKFITFSMLIFCAVWITFIPAYISSPGKVSVAVEIFAILSSSYGLLFCIFVPKCYVILFKPEKNTKKNVMGK
>LOCXPOlfC44.946.HIT1.OlfC.2R.850.ANF_receptor.exons6.CM038354.1.Proterorhinus_semilunaris
SGLALLYLLMRASLLNSKDNICFRTGDQRSFSFFGDGELLLGGVFSFHESWIIRQHNYTQKPLPLQCTSIDMKNFQYAQAMLFAIAEINNSSDLLPGVSLGYKMHDSCGSTPHGVAGALALVNGNAAAFVSSETPCTRSAQVQAILGVSGSSVSMAISTVIGPFHLPVISPMATCACLSDKAKYPSHFRTIPSDLYQSRALAQLVRHFGWTWVGAIRTNDDFGNNGMATFTETANQLGICLEYSVSFINTDPPEKLLSIVDIIKQSTSNVIVTFVQPTDIIILITALSKHNVTGYQWVGTMGWILDSKIVAMNKHHILDGAIGLSIPEAHVRGLKEFMMDVKPLNSTDNQLFTEFWEALFSCKFSSKNNHKRCTGTEDLSDVKNSFTDMSLMPLFNNVYKGVYAVAHALHKILKCNKTCDTNVTLDPSMTLQHLRNIRFQTKEGEEVYFNENGDTAAKYGIINWQPTAQGTVEFVTVGLYDASLPVDRQLKLNTASLFWAQNSKQGSNSHRLQYEAVYKPCLPGTRKVFQKGKPVCCYDCTPCAEGEISNTTDSITCIQCPPDFWSNAQRVTCVKKETEFLSYEEIMGALLTAASLSGTGLTCVVAWIFLKYRKTPIVRANNSELSFLLLFSLSLCFLCSLTFIGRPSEWSCMLRHTAFGITFVLCISCVLGKTIVVLMAFRATLPGSNVMKWFGPLQQRLSVVAFTLIQVLICVLWLTISPPFPFKNMKQFTYKIIMECAMGSAIGFWAVLGYIGLLAVLCFVLAFLARKLPDNFNEAKFITFSMLIFCAVWITFIPAYISSPGKVSVAVEIFAILSSSYGLLFCIFVPKCYVILFKPEKNTKKNVMGK
>LOCXPOlfC44.948.HIT1.OlfC.2R.847.ANF_receptor.exons6.CM038354.1.Proterorhinus_semilunaris
SGLALLYLLMRASLFHSKDNICFRTGDQRSFSFFGDGELLLGGVFGFHDSWIIRQHNYTQKPLPLQCTSIDMRNFQFAQAMLFAIAEINNSSDLLPGVSLGYKMYDSCGSTPHGVAGALALVNGNEATFVSSETPCTRSAQVQAILGVSGSSVSMAIATVIGPFHLPQISPMASCACLSDKAKYPSFFSTIPSDLYQSRALAQLVRHFGWTWVGAIRTNDDFGNNGMATFTETANQLGICLEYSVSFISTDPPEKILSIVNIIKQSTSNVIVTFVQRKDLIILITALSEHNVTGYQWVGTKGWIVDSKTVAMNKHHILDGAIGLSIPEAHVRGIEEFMMDVKPLNSSDNQLFTEFWEALFSCEFNSKNNHKQCTGTEDLSDVKNSFTDMSQMPILNNVYKGVYAVAHALHKILKCNKTCDTNVTLDPSMTLQHLRNIRFQAKEGEEVYFNENGDPAAKYEIINWQPTAQGTVEFVTVGLYDASLPVDRQLKLQNASLFWAQNSKHSQRLQYEALYKPCLPGTRKVLQKGKPICCYDCTPCAEGEISNTTDSITCIQCLPDFWSNVQRVACVKKETEFLSYEEIMGALLTAASLFGTGLTCVVAWILLKYRKTPIVRANNSELSFLLLFSLSLCFLCSLTFIGRPSEWSCMLRHTAFGITFVLCISCVLGKTIVVLMAFRATLPGSNVMKWFGPLQQRLSVVAFTLIQVLICVLWLTISPPFPFKNMKQFTYKIIMECAMGSAIGFWTVLGYIGLLAVLCFVLAFLAHKLPDNFNEAKFITFSMLIFCAVWITFIPAYVSSPGKFTVAVEIFAILASSYGLLFCIFVPKCYVILFKPEKNTKKNVMGK
>LOCXPOlfC44.949.HIT1.OlfC.2R.829.ANF_receptor.exons7.CM038354.1.Proterorhinus_semilunaris
QGWAFLHLLLVASFSHAREPVCQQIGKVEEPQIFKDGDVMLGGILSFHSRWINKQDNYTQKPKPLQCTGLNLMDFQFAQAMLFAIAEINNSSDILPGLSLGYTMYDACGSSARAVSGALALANGNEATFVSSETPCTKSAQVQAILGETSSSPCTAIATVIGPFHLPLISHFATCACLSDKAKYPSFLRTIPSDLYQSRALAQLVRHFGWTWVGAIRTNDDYGNNGMAAFTETANQLGICLEYSVSFFRTDPEEKILNIVNVIKHSSAKVIVAFISYMDIDVIKHKLLYHNVSGYQWVGSESWILHAQTAARDEHHILDGAIGLSIPEAHVRGIEEFMMDVKPLNSSGNQLFTEFWETLFSCKFNSKNNHKRCTGTEDLSDVKNSFTDMSLMPIFNNVYKGVYAVAHALHKILKCNKTCDTNVTLDPSMTLQHLRNIRFQTKVGEEVYFNENGDPAAKYEIINWQPTAQGTVEFVTVGLYDASLPVDRQLKLNNASLFWAQNSKQGSNSQRLQYEAVYKPCLPGTRKVLQKGKPVCCYDCTPCAEGEISNTTDSITCIQCPPDFWSNAQRVTCVKKETEFLSYEEIMGALLTAASLFGTGLTCVVAWIFVKYRKTPIVRANNSELSFLLLFSLSLCFLCSLTFIGRPSEWSCMLRHTAFGITFVLCISCVLGKTIVVLMAFRATLPGSNVMKWFGPLQQRLSVVAFTLIQFTDKIIMECAMGSAIGFWAVLGYIGLLAVLCFVLAFLARKLPDNFNEAKFITFSMLIFCAVWITFIPAYVSSPGKVSVAVEIFAILASSYGLLFCIFVPKCYVILFKPEKNTKKNVMGK
>LOCXPOlfC44.952.HIT1.OlfC.2R.849.ANF_receptor.exons6.CM038354.1.Proterorhinus_semilunaris
SGLALLYLLMRASLLHSKDNICFRTGDQRGYSFLKDGELLLGGIFSFHDSSIIRQHNYTQKPLPLQCTSLNMRNFQLAQAMLFAIAEINNSSDLLPGVSLGYNMYDSCGSPPHGVAGALALINGNEATFVSSETPCGSAQMQAILGETASSPTMAIATVIGPFHLPLISHYATCACLSDKVKYPSFLRTIPSDLYQSRALAQLVRHFGWTWVGAIRTNDDYGNNGMATFTETANQLGICLEYSVSFISTDPPEKILSIVNIIKQSTSKVIVTFIIPRDIRILITALSEHNVTGYQWVGTEAWISDSETMAMNKHHILDGAIGLSIPEAHVRGIEEFMMDVKPLNSSSNQLFTEFWEALFSCEFNSKNNHKRCTGTEDLSDVKNSFTDMSLMPIFNNVYKGVYAVAHALHKILKCNKTCDTNVTLDPSMTLQHLRNIRFQTKEGEEVYFNENGDPAAKYEIINWQPTAQGTVEFVTVGLYDASLPVDRQLKLNNASLFWAQNSKQGSNSQRLQYEALYKPCLPGTRKVLQKGKPVCCYDCTPCAEGEISNTTDSITCIQCPPDFWSNAQRVACVKKETEFLSYEEIMGALLTAASLFGTGLTCVVAWIFLKYRKTPLVRANNSELSFLLLFSLSLCFLCSLTFIGRPSEWSCMLRHTAFGITFVLCISCVLGKTIVVLMAFRATLPGSNVMKWFGPLQQRLSVVAFTLIQVLICVLWLTISPPFPFRNMKQFTYKIIMECAMGSAIGFWAVLGYIGLLAVLCFVLAFLARKLPDNFNEAKFITFSMLIFCAVWITFIPAYVSSPGKFSVAVEIFAILASSFGLLFCIFIPKCYIILLKPEKNSKKYLMSK
>LOCXPOlfC44.955.HIT1.OlfC.2R.848.ANF_receptor.exons6.CM038354.1.Proterorhinus_semilunaris
SGLALLYLLMRASLLHSKDNICFRTGDQRSFSFLKDGELLLGGIFSFHNSWIIRQHNYTQKPLPLQCTRLNMRTFQYAQTMLFAIAEINNSSDLLPGVSLGYKIHDYCGSRPHGVAGALALVNGNEATFVSSETPCTRSAHVQAILGVSGSSASMAIATVIGPFHLPVISPMASCACLSDKAKYPSFFRTIPSDLYQSRALAQLVRHFGWVGAIRTNDDYGNNGMAAFTETANQLGICLEYSVSLINTDHPKKLLSIVNIIKQSTSNVIVTFVQPRDLIILITALSEHNVTGYQWVGTEGWIFDSKTVAMNKHHILDGAIGLSIPEAHVRGIEEFMMDVKPLNSSDNQLFTEFWEALFSCKFSSKNNHKRCTGTEDLSDVKNSFTDMALMPIFNNVYKGVYAVAHALHKILKCNKTCDTNVTLDPSMTLQHLRNIRFQTKEGEEVYFNENGDPAAKYGIINWQPTAQGTVEFVTVGLYDASLPVDRQLKLNNASLFWAQNSKQGSNSQRLQYEALYKPCLPGTRKVLQKGKPVCCYDCTPCAEGEISNTTDSITCIQCPPDFWSNAQRVACVKKETEFLSYEEIMGALLTAASLFGTGLTCVVAWIFLKYRKTPIVRANNSELSFLLLFSLSLCFLCSLTFIGRPSEWSCMLRHTAFGITFVFCISCVLGKTIVVLMAFRATLPGSNVMKWFGPLQQRLSVVAFTLIQVLICVLWLTISPPFPFKNMKQFTYKIIMECAMGSAIGFWAVLGYIGLLAVLCFVLAFLARKLPDNFNEAKFITFSMLIFCAVWITFIPAYVSSPGKFSVAVDIFAILASSYGLLFCIFVPKCYVILFRPEKNTKKNVMGK
>LOCXPOlfC44.957.HIT1.OlfC.2R.850.ANF_receptor.exons6.CM038354.1.Proterorhinus_semilunaris
SGLALLYLLMRASLLHSKVNICFRTGDQRSFSFFGDGELLLGGIFAFHNSWIIRQHNYTQKPLPLQCTSIDMRNVQYAQAMLFAIAEINNSSDLLPGVSLGYKMHDSCGSTPHGVAGALALINGNEATFVSSETPCTRSAQMQAILGESGSSASMAIATVIGPFHLPLISHFATCACLSDKAKYPSFFRTIPSDLYQSRALAQLVRHFGWTWVGAIRTNNDYGNNGMATFTETANQLGICLEYSVSFISTDPPEKLLSIVDIIKQSTSKVIVTFIIPRDIRILITALSEHNVTGYQWVGTETWISDSETMAMNKHHILDGAIGTSIPEAHVRGIEEFMMDVKPLNSSGNQLFTEFWETLFSCKLNSKNNHKRCTGTEDLSDVKNSFTDMSLMPILNNVYKGVYAVAHALHKILKCNKTCDTNVTLDPSMTLQHLRNIRFQTKEGEEVYFNENGDPAAKYEIINWQPTAQGTVEFVTVGLYDASLPVDRQLKLNNASLFWAQNSKQGSNSQRLQYEALYKPCLPGTRKVLQKGKPVCCYDCTPCAEGEISNTTDSITCIQCPPDFWSNVQRVACVKKETEFLSYEEIMGALLTAASLSGTGLTCVVAWIFLKYRKTPIVRANNSELSFLLLFSLSLCFLCSLTFIGRPSEWSCMLRHTAFGITFVLCISCVLGKTIVVLMAFRATLPGSNVMKWFGPLQQRLSVVAFTLIQVLICVLWLTISPPFPFKNMKQFTYKIIMECAMGSAIGFWAVLGYIGLLAVLCFVLAFLARKLPDNFNEAKFITFSMLIFCAVWITFIPAYVSSPGKFSVAVEIFAILASSFGLLFCLFIPKCYIILLKPEKNSKKYLMSK
>LOCXPOlfC45.962.HIT1.OlfC.2R.858.ANF_receptor.exons6.CM038354.1.Proterorhinus_semilunaris
MLLLAAMLLLTCMSVRGSHPFCKTYAIKEMSQFTKEGDINIGGIFSFHQNPLRVHQTFQVNPGTIQCNGLDPGELQYAYTMMFAIEEINNSTEFLPDVTLGYRIFDSCPSIPLSVRASLNLMNRFESVEDQSCERLSTVHAVIGETTSTSTIGIARTMGPFHIPVISHSATCACLSNRRDYPSFFRTIPSDIYQSKALAKLVKHLGWTWVGAIRTRSDYGNGGMATFMQAAAKEGVCVEYSVAIYRTDPKKWFLEVVEIIKKSTSKVIVAFADGTDLDILIKELHAQHVTGLQWVGSEGWITYRYIASADNYAVVQGAVGFAALNAHIPGLQEFLAHSRPSTQSGDQGLVELWESVFKCTPHARPKATSLLPVCSGSESLWDTHSHFTDVSDASLLNNVYKATYAIAHAVHKLSTCQEGLGPFENNSCAKKGNVKPWQVLHYLTQVNFTTKIGENVFFDEVGDPVARYALVNWQMDNNSYIRFNTIGYYDASQPEGQQFDMKRGEKAVWAGHSSEVPRSVCSESCRPGTRRAIVKGKPVCCFDCFTCADGEYSNSTNAVKCHKCPPEYKSNAKRTKCDLKAIEYLTYRELMGVLLVSFSVFGACLAITIALIFFHYRQTPLVRANNSEMSFLLLFSLSLCFLCSLTFIGRPSEWTCMLRHTAFGITFVLCISCVLGKTIVVLMAFRATLPGSNVMKWFGPLQQRLSVLAFTLVQVVICILWLTINPPFPLKNMNHYEEKIILECALGSAIGFWAVLGYIGLLAVLCFVLAFLARKLPDNFNEAKLITFSMLIFCAVWITFIPAYVSSPGKFTVAVEIFAILASSYGLLFCIFLPKCYILLLKPEHNTKKHLMGKVSHR
>LOCXPOlfC46.964.HIT1.OlfC.2R.832.ANF_receptor.exons6.CM038354.1.Proterorhinus_semilunaris
IVIRVLGAAEEQSDCKMIGPLEQPRLYKAGDVLVGGAFSLHSQISRTPTTFTNAPDALRCTRINSRELRFAHTMIFAIEEINNNNDLLPNISIGYKVLDSCGAAQQAVMVLMNGQVGETCSGHSPVHAIIGASESSSTIEVLQMAGVFNIPVISHFATCACLSNRKDYPTFFRTIPSDYYQSRALAKLVKHFGWTWVGAVRSDNDYGNNGMATFVTAAAQEGVCVEYSEAISRTDSQDKVASVVKTIRHGTAKVLVAFLAQGEIDILLEEAVKQNMTGVQWVGSESWITAGYLATQRYSGVLTGSLGFTLQRADIPGLKEFLLQLNPIEDPQNSLLKEFWEETFGCSFQASVQNQVKCTGSEKLRDTDTSFTDVSELRISHNVYKAVYAVAHALHNIIKCSNMVDQGCISQTTIKPFQVVEQLQHVHFTLKSGDIVNFDENGDPSASYELVNWQQKENGSISFVTVGHYDTLLPEGKQFTMNGKNITWAGHSKRRPMSVCSLSCAPGYRQAQIKGKPLCCFSCVHCAVGEMSHQNNSAKCTQCPLEYWSNKNNSQCVLKVIEFLSYGETMGALLAALSLFGGSLTMMVMCVFFWFRHTPLVKASNSFLSFLLLISLTLCFLCSLTFIGRPSEWSCMLRHTAFGVTFALCMSCLLAKTIAVVMAFKLRRPGNTAPQCTVPIQGTSVFVFTSLQVLVCVLWLTLAPPIPHKNTAYAKDRIILECHLGSDFGFWAVLSYIGLLAILCFILAFLAHKLPDNFNEAKFITFSMLIFCAVWITFIPAYVSSPGKFTVAVEIFAILASSFGLLFCIFMPKCYILLLRPEKNTKKNMMGR
>LOCXPOlfC47.970.HIT1.OlfC.2R.847.ANF_receptor.exons10.CM038354.1.Proterorhinus_semilunaris
EDVCEVIPGSMSLPVLQKEGDIVLGGLFSLHDMEREPSVLFQSVPMPTQCTRFNFRTFRWMQTMIFAVEEINRHGTLLPNITLGYKIYDSCSTPHQALKAAMELMGSTEEAGGQAEVTRRCPGTVPVVIGDGGSTQSLVVARFLGVFYVPQVSYFSSCACLSDKKEFPAFLRTMPSDFFQVNALAQLVKHFGWTWVGVVAGDDAYGRGGANIFAEEVRRLGACVALHEIIPKIHTQRNISDIISKIRSSRAKVILLFAVEHDAKALFDSALRNDLTGIQWLASEAWSTAAVLSTQKKYHKILQGSMGFAIRRADIPGFQDFLLRLDPSKTDYDENPFLLPFWEEIFQCHFGVLHHGQENSSKRKPPCTGTEDLRSVQNIYSDVSQLRISYNVYKAVYAIAHALKAMRDCEKGKGPFDQNVCPDIHDTKSWQLLHYLKQINYFTTFGDEIKFDENGDPAAVYDLVNWQLNSSGEMEYVTVGKFDGSTAAGQLQIQHGNIVWIGNLREVPVSVCSSICPPGTRKAIKHNFPICCHDCVVCTAGEISNQTDAIECVRCLPEFWSNDERTECIPKQVDYLSFTGTLGIALVAISLFGSLCTCVVVFIFSWHRNTPIVRANNSGLSFLLLFSLSLCFLCSLTFVGEPTQWSCMLRHTAFGITFVLCVSCVLGKTIVVLMAFRATLPGSNVMKWFGPAKQKAIIASCTLAQVIICTVWLVVAPPSPQRLMPRESAVVILLCEQGSAVAFALVLGYIGLLACLCLVLAFLARKLPDNFNEARLITFSMLIFCTVWVAFVPAYISSPGKYSTLTEVFAILASSYGLLGCIFAPKCYIILLRPEKNTKRFLMSTAS
>LOCXPOlfC48.974.HIT1.OlfC.2R.737.ANF_receptor.exons14.CM038354.1.Proterorhinus_semilunaris
ILYLLQVSYCSTCSALNSKFQFPTFLRTVPNDEHQSKAMVRLVLHFGWTWVGTIAADDDYGKYAIKDFKERVEEEGVCISFSETLPKVHSPDDIQRIVKTVVDSTARIIVVIASDVDLSPLIGELLRHNVTNRTWIASEAWVTSALINQPGVSSLLRGTLGFAVKRADIPGLQEYLLDLDPYEKLTEEFWETYFNCTLHMDRAPRQSNLKARQELLTKINNTYWDVSQLRITYSVYKAVYAVANALHNLEHCVHGKGPFIGNTCANISNFEPWQLMYYMKNVNYTVPHTGERIHFDDGEVEGYYDILNWQEDSFGELTYVNVGQYRASAKNSLTIKNDTIIWNNETTTPPISICNVDCQPGTRKGIRQGEPVCCFDCIPCADGEISNIPNARECILCKEEYWSNEAHDKCLPKIIEFLAFEEPLGITLIVISAFGALLTIAVGVVFMMKINTPLVKANDPLLSFSLLFALVVTFLCSIVFLGQPQDWSCMTSQVGLALGFALCLASIMGKAAVLMVRALAVKASRARAKAAAKAAKAAAQEAANSGSPDSGFPEKDKLSCGHQRAMTAVATLIQAIGCTVWLLTLPPYPIKNMSAQGVKIILECHQGSVIFICCIFAYDIFLAVLAFIFAFLARKLEDHFSEAKCVTFALLVFFIVWISFVPAYLSTRGKFMVAVQIFAILASSFGILVCIFLPKCYIILVKPEQNTEEQVRPSSKQRDSALTGTSASMGTTATNIN
