# Supplementary material for: Expanded olfactory system in ray-finned fishes capable of terrestrial exploration
Source: BMC Biol. 2023 Jul 31;21:163. doi: 10.1186/s12915-023-01661-8 (PMC10392011; doi:10.1186/s12915-023-01661-8)
Supplement: Supplementary file 3 — Additional file 3: Data S1. Protein sequences and genomic coordinates of OLF genes. FASTA and General Feature Format (GFF) files containing the protein sequences and genomic coordinates for all identified OLF genes in this study. [file 12915_2023_1661_MOESM3_ESM.zip › PROTEINS/Pungitius_pungitius.OLF_genes.fa]

>LOCXPOR1.147.HIT1.OR.2R.323.7tm_4.exons1.CABVRH030000001.1.Pungitius_pungitiusv2
IMNSNLTVMKSFFLLGFPGLSPKYYKPVSALLFFFYLAIAVGNIFILTFVVCEKSLQKPTYLLFCHLALNDLTFGTLTLPKIISKYWFGDGFISFHGCFTQMFVVHYLGSVTSFMLLAMALDRFIAICFPLRYPVLVTNNTITVLCGFAWFIPLPLMLTIVLHTLTLPFCKSNVIAQCYCDHISITSQACGENINIVLVTALCIAMLCLLVPLAFILFSYIFICVVILKMSNATGRMRTFSTCTSQIFITCLFYLPRCFVYVSNTVGFSFSLDVRILIVLLYSLLPAAVNPIIYCFRTQYIKQHLIKKIKTSRFGIQLNLSFL
>LOCXPOR2.206.HIT1.OR.2R.321.7tm_4.exons1.CABVRH030000001.1.Pungitius_pungitiusv2
MPDLNHSTVTEFILTGFPGLHPEYQGLVSAILFLVYVLTLVGNVTILFLFATNHSLHKPMYYIILNLCTCDILFSTTTLPKIISKYWFNSGTISFNACFVQMYFVHYLGTMNSIILFLMALDRYVAICHPLSYSIVLKNSTIQILSITGWIIAKAAPLMLVIRAYPLPYCASNIINHCFCDHIGITTLACTDRALYGFPAFVFAMVVLLGSLACVMFSYCSIIVAVLKIANVQGRIKTLSTCSTQLIIISLYYLPRCFVYLASNVGIQFSADMRIVIIMLYSLFPPMINPLIYCLRAKDMRECLWKQFSGLIISQKTQVSS
>LOCXPOR3.219.HIT1.OR.2R.323.7tm_4.exons1.CABVRH030000001.1.Pungitius_pungitiusv2
MPDLNQTTVTEFILTGFPGLHPEYQGLVSAILFLVYVLTLTGNVTIIFLFATNRSLHKPMYYIILNLCTCDILFSTTTLPKIISKYWFNSGTISFNACFVQMYFVHYLGTVSSFILFLMALDRYVAICHPLSYPIVLKNSTILILSITAWVLSQPTNLMITIRAYPLPYCASNIINHCYCDHIGITTLACTDRAPYGFLAFVSAMVVLLGPLAFIIFSYCSIIVAILSIANIKCRKKTLSTCSTQLIIISLFYLPRCFVYLASNVGIRFSADMRIVIIMLYSLSPPMINPLIYCLRAKDMRECLRKQFNRRIIPQKTQVSSIN
>LOCXPOR4.231.HIT1.OR.2R.323.7tm_4.exons1.CABVRH030000001.1.Pungitius_pungitiusv2
MPDLNHSTVTEFILTGFPGLHPEYRGLVSAILFLVYVLTLVGNVTILFLFATNHSLHKPMYYIILNLSTCDILFSTTTLPKIISKYWFDSGTISFTACFVQMYFVHYLGTVNSFILFLMALDRYVAICHPLRYPIILKNSTILILSITAWVLSQPSNLMITIRAYPLPYCASNIINHCYCDHIGITTLACTDRAPYGFPAFLFAMFSLLGPLAFIMFSYCSIILAVLKISNINGREKILSTCSTQLIIISLYYIPRCFVYLASNVGIQFSADMRIVIIMLYSLLPPMINPLIYCLRAKDMRECLWKQFDRHIIQQKTQVSSIN
>LOCXPOR5.243.HIT1.OR.2R.325.7tm_4.exons1.CABVRH030000001.1.Pungitius_pungitiusv2
KAFFFHFLGRKSIRMENRYNISSVLVLNRFNLSSETVFPAFIFATLSYMIILFCNLILILTIVLNKSLHQPMYLILLNLPINDLIGSSAFFLQTINEILTNRKTMQYSACFAQAFFIHIYAGGTVFILSAMAYDRYIAICCPLKYNTVMTCSNIMRIITIVWMSCLLLITVLFVLLSRLPRCRSELTHPYCDNPSLLALVCANTAINNIYGLLIVALSQVIINGMMLYTYLQILVACFRSKRSDTKAKALQTCATHLTVFLLLECLGLFTIISYRIKNISPHLRWFMGVSTLVVPPTLNPIIYGLKTKEIKVKVVHFFRNKIFSS
>LOCXPOR6.254.HIT1.OR.2R.322.7tm_4.exons1.CABVRH030000001.1.Pungitius_pungitiusv2
FFHFLGRKSIRMENRYNISSVLVLNRFNLSSETVFPAFIFATLSYMIILFCNLILILTIVLNKSLHQPMYLILLNLPINDLIGSSAFFLQSINEILTNRKTIQYSACFAQAFFIHIYAAATVFILSAMAYDRYIAICCPLKYITVMTCSNIMRIITIVWMSCLLLITVLFVLLSRLPRCRSELTHPYCDNPTLLTLVCANTAINNIYGLFIVALSQVISNGMMLYTYLQILVACFRSKRSDTKAKALQTCATHLTVFLLLECLGLFTIISYRIKNVSPHLRWFMGVSTLVVPPTLNPIIYGLKTKEIKVKVVHFFRNKIFSS
>LOCXPOR7.265.HIT1.OR.2R.313.7tm_4.exons1.CABVRH030000001.1.Pungitius_pungitiusv2
MYVNGSYMELLTLAPLDLTATSMYPVFVFGTLTYLIIVLCNLLVLATIAVSKKLHKPMFILLFNLPISDMLGSTAFFPHLLFSIVTQNRVISQSACITQAFLIHFYGSGNMLILSAMAYDRYIAICCPLRYNAIMSPKKLIRIIILIWLINFSMMFTLFLLLARFRLCRTNVADLYCNNPSLMKLVCEDTRINNIYGLLSIVILMGGPLLMIMYTYAQILRTCVLTNQTDARKKAFQTCGTHLVIFLILQINTIFTLISHRIQSASPYIRRLLGISVLLFPPFLDPIIYGLKTKELKRSIEIFLKRNIFSTKL
>LOCXPOR8.276.HIT1.OR.2R.307.7tm_4.exons1.CABVRH030000001.1.Pungitius_pungitiusv2
MENTSFSFRSELTLDTFVIPPGGKYPIFLFGIAIYFFSVFCNLTLLSLIILKKNLHKPMYFFLISLPFNDLVGITAMLPKVLSDIVTETNVVYYPLCVLQAFLLHMYGGGILFILAAMSFDRYAAICMPLRYSSIMTPRVVMCIISLVWGLDFVLIVSLFSLQTRLPRCKSVIMNVFCDNPSLLKLTCGNTTLNNVLGLFNTAVMQAVSVSIQAFSYVKILIMCVVTRRLEAKTKAVNTCVAQLLILIIFEIVGTFTILSHRLKNVSADLQKIMGMLIFLVPPLLNPIVYGLYTTEIRNTLLTVLKN
>LOCXPOR9.292.HIT1.OR.2R.306.7tm_4.exons1.CABVRH030000001.1.Pungitius_pungitiusv2
MESNTTSDILKIQGFDISPEFMYPLFFLLLFVYLTLLCSNIGLLVLIITEKKLHQPMYILFCNLSVNDLIGNTVLLPQLMAHVISTERFITYNQCVAQAFHSHTFGSASHMILIIMAIDRYVAICHPLRYTSIMTPKAVVLLSATAWAVSLVLVSVLIGLTVRLSRCRSVIQNAYCDNASLFKLSCEDVSINNIYGLFFTVVLFSCSMGGIAVTYFRIAVVCWLKKSKELNNRALQTCTSHLVLYLIMLWSGFLTIILHRFPNYPDLRKIAYILFHVVPANLNPIIYGMQSRTLRDKIIQILQRKV
>LOCXPOR10.148.HIT1.OR.2R.309.7tm_1.exons1.CABVRH030000001.1.Pungitius_pungitiusv2
MAANNSVVGVESPKYVINYRLVVVQVLVSFFLFINFLLIRTFFVKDFYTTTRYILFATTLLSDSIFLIISDILLIFTFIKITMQVWLCVIIYIFLSLFTFVTPVTLTAMTLERYVAICMPLRHGELCSTRRAVHCVLIIYGLSCIPWVVFLSILFASMSHNFYYQDRVCIPEMFFFYQWQGHVRSAISQFYFLIMFIAIVFCYLTIMKVAKAASAEDKKSTWKGLRTVILHAFQLSLCLFQLWCPFIENAVLQISSILFINVRYFNYITFILAPRCISPLVYGIRDEMFFQALKYYALCGLYKKPSSNV
>LOCXPOR11.159.HIT1.OR.2R.322.7tm_1.exons1.CABVRH030000001.1.Pungitius_pungitiusv2
MHNLTEFPGNATSNKSLSVIIKVCAVIPFFCVFLYCVVVMLHIFASQRQYLDSTRYILFASMLINDTLQLFSSVLLFLLAMGQVKFAFIYCVPLLFLSTATFQNTPLILATMSLECYVAIFYPLQRPAAWRSDRIWVIVLSLWLISCIYPVIIYSIGMSNPAGMDVLSTPMLCKSTVINTSQIQALFQISVYILFFAVVAAIILFTYVRILLEARKLRQDKVSVSKAMHTVLLHGFQLLLCILAFTHPITESLIVLNANWQPEDIAFFNYFCFILMPRILSPLIYGFRDQNLRGSIRKTIFYCSNKVKPDKRGKLRNNLSAS
>LOCXPOR12.170.HIT1.OR.2R.316.7tm_4.exons1.CABVRH030000001.1.Pungitius_pungitiusv2
MEASAGRNFSHTSFLFRGFDGLQKQRELLVLPLCASFLAALLGNGLLVLVVLCTESLHSPMYALIAALCAVDLLAATAIVPKMLLGLLFDWDHISLAGCLAQMFSTHFLSSLESTLLLAMALDRYAAVCRPLRYTELVGASALAKLLLFALVRSGSVMATLVALAGSLQFCGSNVILHCYCDHMALVSLACGSTERNVAAGLAVIVCFVGVDIPLIFFSYVKILGAVLRAAAAGEHRSKAFHTCGTHLMVMMCFYLVGSVTFLSHNLKINIPTNANTLMGVAYILLPATINPVIYGVRTKEIRSGFLRLFRAKKMT
>LOCXPOR13.181.HIT1.OR.2R.306.7tm_4.exons1.CABVRH030000001.1.Pungitius_pungitiusv2
MINSTKVSYFILSAYVDTGLLKYLWFMVIMSLYVLIVCTNLLLIVVICMNRSLHEPMYLFLCSLFVNELFGSTGLFPFLLVQILSDIHTVSYSSCYLQIFCLFFYACLEFFNLAIMSYDRYLAICYPLHYNTCMTFKRVTVLLSVIWSYAFFLCFVPVILSSSLQLCGNIINKVYCDNYPINKLACSDTTASNIYGLFATCLTVAFPVSLILFSYMRILKVCFSGSKQTRQKAVSTCSPHLASLLNFSFGCFFEIIQSRFDMNGVHNMIRVFLSLYWLTCQPLLNPFLHGLNMKNIRIRCRNLIFL
>LOCXPOR14.193.HIT1.OR.2R.312.7tm_4.exons1.CABVRH030000001.1.Pungitius_pungitiusv2
MIMMMLNSTQVSYFTFGAYFDLGLFKYLLFMISMCFYVVTICTNLLLIVVICMNRSLHEPMYLFLCSLFVNELFGSTGLFPFLLVQILSDIHTVSYSSCYLQIFCLYTYANVQFYNLALMSYDRYLAICYPLQYNTRMACNKVIMLIALTWLFPLLNIVIMISLSASLQLCGNIIDRLFCDNFSVVKLACSDTTATNIYGLMYTFIVLFGLAILIFYTYMRILRVCLSGSKQTRQKAVSTCTPHLASLLNFFFGCFFEIAQGRFDMKRAPFFLRIFLSLYFLTCQPLLNPLMYGLNLTKIRIICKSLVSPKM
>LOCXPOR15.201.HIT1.OR.2R.306.7tm_4.exons1.CABVRH030000001.1.Pungitius_pungitiusv2
MIIINSTKYSYFLLSPYVETGLFKYALFMVIMSLYVLIVCSNLLLIGVICMNRSLHEPMYLFLCSLFVNELFGSTGLFPFLLVQILSDIHTVSAPLCFLQIFLVYAYGSVEFTNLAVMAYDRFLAICYPLHYNLHMTYKKAAILIALTWLYPFIAITVLMSLSVPLQLCGNIINKVYCDNYHIVKLACYDTTVNNVYGLTYTAAFIGIVLLMIYSYIRILIVCFSGSKQTRQKAVSTCTPHLASLLNFSFGCFFEIIQSRFDIKNVHNVVHIFSSLYWLTCPPLFNPVLYGLNLTKIRIVCKGLFF
>LOCXPOR16.203.HIT1.OR.2R.313.7tm_4.exons2.CABVRH030000001.1.Pungitius_pungitiusv2
MLNSTSSYFILGAHVGVGSLKYLYFLLTLMLYIVIVIINIGVIVVICMNRSLHEPMYLFLCSLFVNELFGSTGLFPFLLVQILSDIHTVSAPLCFLQIFCLYTYANIEFSNLAVMSYDRYLAICCPLQYNTRMTFNKGVTFIAVIWFYSFVKFLITLSLNIRLNFCGNIINSLICSNYLVVKLACSDTQVNNIYGLFGVVLAILVPLVPILFSYMRILKVCFSGSKQTRQKAVSTCSPHLASLLNFSFGCCFEIIQSRFDMSSVPGGLRIVLSLYFLIIQPLLNPIMFGLQIGEIRNTCKHVLCHTRLNCCRD
>LOCXPOR17.204.HIT1.OR.2R.309.7tm_4.exons1.CABVRH030000001.1.Pungitius_pungitiusv2
MMTNSTQVSYFTLSAYFDAGALRYFYFIIIMSLYVLIVCSNLLLIVVICMNRSLHEPMYLFLCSLFVNELFGSTGLFPFLLVQILSDIHTVSYSSCYLQIFCLYTYGNIEFLNLAVMSYDRYLAICCPLQYNTRMTQQKVSVLIALTWFLPVVAILILISLSARLRLCGNVMDRVYCGNYSVVKLACSDTRVNNVYGLLYTVVSILLPLVLILFSYMRILKVCFSASKPTRQKALSTCSPHLASLLNFCFGCCFQILLSRFEAGGVAPALGVVLSLYFLTCQPLLTPLLYGLNVSKMRLACRKLLLRET
>LOCXPOR18.205.HIT1.OR.2R.301.7tm_4.exons1.CABVRH030000003.1.Pungitius_pungitiusv2
NYTYNSPTLQLEALNISKYYFYPVFFFLLFSYLFIIISNVSIVVIIFIDKSLHQPMYFLFCTLSLNDILGNSILLPRLLLDMRRPPSELFISYYECVVQAFTTHLFGTTSHTALMIMAFDRYVALSNPLQYTTIMTNRMVIKLKVSAWLVALVLVGGLLGLTIRLNRCRTQILKPYCDNASLFKLSCESVLINNIYGLTFTIVLLTSSIGCMVVTYTKITVICLTSNSKTLNGKALKTCSTHLVAYLIVSFSGLSTIALHRFPQYSDYRKLSSILFHIVPGSLNPIIYGLQSREMQTFMLK
>LOCXPOR19.207.HIT1.OR.2R.319.7tm_4.exons3.CABVRH030000005.1.Pungitius_pungitiusv2
MENITMVAPLKQPIVFHLEGFYVPLGYGAFMFFLALLCYIVIMLANGVVLCVIVMDKNLHRPMYIMICNLVVCDMLGATAVVPRLMMHFLTGQKKIGYIWAIAQAFSVHMYGFAVQTILGVMAYDRYIAVCEPLRYHDIMTSARLHSCLGLAWFTAFLFIGVLFILHMNSPLCGNIIHHVYCSNRGILNLACSPTPINNIYGLSIFWFVNTSIFLIIAFTYIRILHACVKQGRDQSFIRSKTFQTCTPHLVVYVLYQLATMVLVVSQRFPSLSQNIKKFVSILFIIIPPVLNPIIYGLVSKDIRANIIQHFKYLFVHRK
>LOCXPOR20.208.HIT1.OR.2R.312.7tm_4.exons3.CABVRH030000005.1.Pungitius_pungitiusv2
MENITMVAPLKQPIVFHLEGFYVPPGYGAFLFFLALLCYIVIMLANGVVLCVIVMDKNLHRPMYIMICNLVICDLLGATAVVPRLMMHFLMGQKKIGYISAIAQAFSVHMYGFAVQTILGVMAYDRYIAVCEPLRYYAIMTSARLHCCLGLAWSTAFLFIGVLFIFHINSPLCGNIIHHVYCSNRGILNLACSPTPINNIYGLSMSWSLNTSIFLIIALSYIRILHACVKQQRDESLIRSKTFQTCAPHLVVYVLYQLASVVIIISQRFPLLSQNIKKFFSILFIIIPPVFNPMIYGLVSKDIRSSIIKHFT
>LOCXPOR21.211.HIT1.OR.2R.312.7tm_4.exons3.CABVRH030000005.1.Pungitius_pungitiusv2
MENITIVAPLKQPIVFHLEGFYVPPGYGAFLFFLALLCYIVIMLANGVVLCVIVMDKNLHRPMYIMICNLVICDLLGATALVPQLMMHFLTGQNKISYISAIAQAFSVHIYGFAVQTILGVMAYDRYIAVCEPLRYHAIMTSARLYCCLGLAWFTAFLFIGVLFIFHINSPLCGNIIHHVYCSNRGILNLACSPTPINNIYGLSLTWSLKTGIFLIIAFTYIRILHACVKQQRDESFIRSKTFQTCGPHLVVYVLYQLATVVVIIGERFPSLSKNIKDFFSILFILIPPVLNPMLYGLVSKDIRSSIIKHFT
>LOCXPOR22.213.HIT1.OR.2R.312.7tm_4.exons3.CABVRH030000005.1.Pungitius_pungitiusv2
MENITMVAPLKQPIVFHLEGFYVPPGYGAFMFFLALLCYIVIMLANGVVLCVIVMDKNLHRPMYIMICNLVVCDMLGATAVVPRLMMHFLTGEKKIGYISAIAQAFSVHVYGFAVQTILGVMAYDRYIAVCEPLRYHAIMTSARLHCCLGLAWFTAFLFIGVLFIFHINSPLCGNIIHHVYCSNRGILNLACSPTPINDIYGISITWFLKTGIFLIIAFTYIRILHACVKQQRDESFIRSKTFQTCAPHLVVYVFYQLVTVGIIISQRIPSLSKNIKEFFSILFILIPPVLNPMIYGLVSKDIRSSIIKHFT
>LOCXPOR23.214.HIT1.OR.2R.301.7tm_4.exons1.CABVRH030000005.1.Pungitius_pungitiusv2
NYTYNSPTLQLEALNISNYYFYPVFFFFLFSYLFIIISNVSIVVIIFIDKNLHQPMYFLFCTLSLNDILGNSILLPRLLLDMRRPPSEVFISYYECVVQAFTTHLFGATSHTALMIMAFDRYVALSNPLQYTTIMTNRMVIKLKVSAWLVAFVLVGGLLGLTIRLNRCRTQILNPYCDNASLFKLSCESVLINNIYGLTFTIVLLTSSIGCMVVTYTKITVICLTSNSKTLNSKALKTCSTHLVAYLIVFFSGLASIALHRFPQYSDYRKLSSILFHIVPGSLNPIIYGLQSREIQHFMLK
>LOCXPOR24.218.HIT1.OR.2R.301.7tm_4.exons1.CABVRH030000005.1.Pungitius_pungitiusv2
NYTYNSPTLQLEALNISNYYFYPVFFFFLFSYLFIIISNVSIVVIIFIDKSLHQPMYFLFCSLSLNDILGNSILLPRLLLDMRRPPSEVFISYYECVVQAFTTHLFGTTSHTALMIMAFDRYVALSNPLQYTTIMTNRMVMKLKVSAWLVAFVLVGGLLGLTIRLNRCRTQILNPYCDNASLFKLSCESVLINNIYGLTFTIVLLTSSIGCMVVTYTKITVICLTSNSKTLNSKALKTCSTHLVAYLIVSFSGLSTIALHRFPQYSDYRKLSSILFHIVPGTLNPIIYGLQSREMKIFMLK
>LOCXPOR25.220.HIT1.OR.2R.348.7tm_4.exons4.CABVRH030000005.1.Pungitius_pungitiusv2
MELLTFDISAESLKDSYLPSSTKYRSSSDNVTWATDGVSFFIIQGFANFGQNKMVLFVLLLLGYIIILGGNSIIIFVALTDSKLKSPMFFFLYNLSFVDILYTTTTIPKILSGLLSDENTISVPGCFLQMQFVIQLGITSRAILTVMAYDRYVAICNPLRYASIMTLPVRLLLIAGAWSFGAFCTLPATSMSFQRSYCGPNVVNHGWCDPSSVRRLVCGDVAVDNIVSLAYAVLSLSTTGILILTSYILIGVSVSKMVVAQRLKAFGTCAAHLTVVSISYSSASCVYISYRVGNFPPEVRIIVSVLYAALTPFLNPMIYSLKNKELRESIGRTLMRFRPAAVLPTKDV
>LOCXPOR26.222.HIT1.OR.2R.334.7tm_4.exons3.CABVRH030000005.1.Pungitius_pungitiusv2
DSSLPLSTNHRSSLVNGTQGPDAVTFFIIEGLAGLGNAKMVLFFILLLGYMIILGGNSMIILVALTDSKLNSPMYFFLYNLSFVDIIYTTITIPNMLSGLLVGMKTISVPGCFLQMYFFIQLAVTGRAILTVMAYDRYVAVCNPLRYASIMTKPAQVLLVAGAWSFGAFCTLPATSVAFRQFYCGPNVVKHGWCDPSSVRRLVCGDVAVDNIVSLTCAVVSLSTTGILILTSYILIGVSIFRMGVVQRLKAFGTCAAHLTVVSISYSSASCVYISYRVGNIPPEVRIVVSVLYAALTPFLNPMIYSLKNKELRESIGRTLMRFRPAAVLPTKDV
>LOCXPOR27.224.HIT1.OR.2R.350.7tm_4.exons4.CABVRH030000005.1.Pungitius_pungitiusv2
MELLTFEISPESLRDSYLSLSTNHRSSFVNGTRGPDAVTFFIIEGLAGLGKEKIVLFVILLLGYMIILGGNSMIIFVALTDSKLNSPMYFFLYNLSFVDIIYTTITIPNMLSGLLVGMKTISVPGCFLQMYVFIQLAVTGRAILTVMAYDRYVAICNPLRYASIMTKPAQVLLVAGAWSFGALCTLPATSVAFRQFYCGPNVVKHGWCDPSSVRRLVCGDVTVDNIVSLAFAMVALLITGVFILTSYILIGVSILRMGVAQRLKAFGTCAAHLTVVSISYSSASCVYISYRVGNFPPEVRIIVSVMYAALTPFLNPMIYSLKNKELRESIGRTLMRFRPAAVLPTKDVNM
>LOCXPOR28.225.HIT1.OR.2R.307.7tm_4.exons1.CABVRH030000005.1.Pungitius_pungitiusv2
MDNESIEMDILQLEGLNVGPQSSLAALVLLLLLYIFIMVSNLCLVALITTERSLHQPMYLLFCNMGINDAFGATAVIPRVLWDVLTPTTRRYIHYYECVVQAFCAHFHGGVFHTVLIIMAFDRYMAICNPLRYNTVMTNRMVFALSAGAWSAAFLLVAILVFLSVRLSRSRRVVLNPFCDNASLFKLSCENVLINHIYGLGTAMFTMAASLCSITLTYLRIAIVCLGNRNQVARGKALRTCASHLVVYIILLLSGNIIIILHRFPQLSEHRKLASIFFHVVPPSMNAVIYGLQIKQVRERIVFVFSR
>LOCXPOR29.226.HIT1.OR.2R.311.7tm_4.exons1.CABVRH030000005.1.Pungitius_pungitiusv2
MENQTLNADILILEGLTVSPQSFLLTFVFLLLIYIFIMVSNLGLLVLIITDRSLQQPMYILFCNMSINDVFGATTIIPRLLRDLFHPIEERYIRYADCVLQAFCAHLNAGASHTVLMIMAFDRYIAICNPLRYAAIMTNQMVGALVTAAWAVAFLMVAILVGLSVRLSRCRRALLHPFCDNASLFKLSCESIIANQVYGLGYTVVLLGSSLGSVALTYLKIAVVCLSSKNKSLNGRALQTCCSHLAAYVIMFVSGSAIIVLHRFPHLSDHRKMASILFHVVPPAMNAVIYGLQIKAVRQKIVVMFTRNTVG
>LOCXPOR30.227.HIT1.OR.2R.311.7tm_4.exons1.CABVRH030000005.1.Pungitius_pungitiusv2
MENITSVGEILTMERLKVTNESSVPVFVILLLIYIFIVVSNFGLVVLIVRTRSLQQPMYLLLCNMSINDVFGATIVVPQILSDLLISDSERLVRYGDCAVQAFCVHLHASASHTVLMIMAFDRYVAICRPLRYGGIMTGGTVAVLSASAWGTASLMVAILVGLSVRLSQCRSVISNLFCDNASLVKLSCESVLINQVYGLGYTVVLLGSSMGSVVVTYLRIAAVCLRSKNKSMNGRALRTCGTHLAVYVILLVSGFLIVILHRFPQLAEHRKVAAAMGHVALPALNAIIYGLQIKQVRQKIMAFLQNNKVT
>LOCXPOR31.228.HIT1.OR.2R.320.7tm_4.exons1.CABVRH030000007.1.Pungitius_pungitiusv2
MSSISTVLNDTVIIHPPGFYIIAFQTFPYISVYIIFLTFVYVVTLMFNILLISIVARDYCLHTPKFMAVVNLAIVDLILSTCTIPSMIKVFLFKDNFVPFNLCLVQMYFYYAVLSLESYALAILAYDRFIAICLPLRQNLFNTLPIMFCIVGATWVYNLGRVTHSTVIMTRLSFCNSVRVNSYFCDYAPVFRLACNDYTLHWSIASTSSMVNLLVPFSVIILSYLSILVTVFRMKSVSNRMKALATCIEHLVLVAVFYIPIISIFLVGLYFRSIDPDQRVLSLSLATCIPPCINPIVYSLKTREIKTRALALVQRIKTSP
>LOCXPOR32.229.HIT1.OR.2R.320.7tm_4.exons1.CABVRH030000007.1.Pungitius_pungitiusv2
MSSISTVLNDTVIIHPPGFYIIAFQTFPYISVYIIFLTFVYVVTLMFNILLISIVARDYCLHTPKFMAVVNLAIVDLILSTCTIPSMIKVFLFKNNFVPFNLCLVQMYFYYAVLSLESYALAILAYDRFIAICLPLRQNLFNTLPIMFCIVGASWVYNMGVHAYYTAIMTRLSFCNSVRVISYFCDYAPVFRLACNDYTLHWSIASTSSMVNLLVPFSIIILSYLSILVTVFRMKSVSNRMKALATCIEHLVLVAVFYIPIISIFLVGLYFRSIDPDQRVLSLSLASCIPPCINPIVYSLKTREIKTRALALVQRIKTSP
>LOCXPOR33.230.HIT1.OR.2R.336.7tm_4.exons1.CABVRH030000007.1.Pungitius_pungitiusv2
MSFLRTALNDSLIIHPPGFYIIGFETLPFVSVYFIFLSIVYVVTVVFNSLVIYVISFNHCLHTPKFLAVINLAVIDIVLNTSTIPSMVKIFLVKDNFIPFNLCLLQMFFYYCFASLESFALAILAYDRLIAICFPLRQNSVNTLQSMSCVIGFTWSFSLGVIAFSTGIMTQLSFCKSVRVFSYFCDYAPVFRLACNDYTMQWSAASFLSIMILAGPFVFIILSYVTILVTVFRMKSLDNRVKALATCAEHVILVAVFYVPLITIFTLGFFLRLTDPDQRVLSLSLASCLPPCINPIVYSLKTKEIKIRALALVRRNVIGTDQRKRKPLRVKRSFRL
>LOCXPOR34.232.HIT1.OR.2R.326.7tm_4.exons1.CABVRH030000007.1.Pungitius_pungitiusv2
MSFLRTALNDSLIIHPPGFYIIGFDTLPFVSVYFIFLSIVYVVTVVFNSLVIYVISFNHCLHTPKFLAVINLAVIDIVLNTITIPSMVKIFLVKDNFIPFNLCLLQMFFYFCFASLESFALAILAYDRLIAICFPLRQNSVNTLQSMSCVIGFTWSFSLGVTAFSTGIMTQLSFCKSVRVFSYFCDYAPVFRLACNDYTMQWSAASFLSIMILAGPFVFIILSYVTILVTVFRMKSLDNRVKALATCAEHVILVAVFYVPLITIFTLGFFLRLPDPDQRVLSLSLASCLPPCINPIVYSLKTKEIKIRALALVRRNVIGTDQRKRK
>LOCXPOR35.233.HIT1.OR.2R.325.7tm_4.exons1.CABVRH030000007.1.Pungitius_pungitiusv2
MTPEEKAVSNFNDTFVRPARFYLSGFSNAPHIKYYYVFLCFSYIITVLGNGFLLSIIYLVRTLHTPKYMIVFNLAFTDLCGSTALIPKLLDTLVFDRRYIAYEACLSQMFFVLFFVSIQSWTLVTMAYDRFIAICFPLRYHSIVTKPVITAMLLFLWAFFFILLLFIVRSIDRLSFCRSSVVNGIYCDHAPVFLLACNDISFNHIMAYVAFVLVLCIPLIIIALTYVCISVALCRIVTREERLKASGTCTSHLILVAIFFLPIMGTNVASVTSYIHPNARIINSSLTHIIPALLNPIIYSFKTEEVMISIKKICKRSRINNMTKW
>LOCXPOR36.234.HIT1.OR.2R.315.7tm_4.exons1.CABVRH030000007.1.Pungitius_pungitiusv2
MNSFNSALGKNISFVRPAYFIIQGFIGIPDIMYYYVFLCFVYIVSVLGNTVVMAVIYLDHNLRTPKYIAVFNLAFVDLLGSSALVPKLLDIFLFNHPYISYNDCLTFVFFSYLFLGMQVLNLVALSYDRLIAIMHPLHYQVKVTHRFMLSLIAFFWVFAITATLILVGLLTRLSFCRSVVINSYFCDHGQIYRLACNDYTPSNVLAVFIIVLVLWFPLIFIMLSYLCIGYALSKVATAQERYKAFRTCTAHLSLVAIYFIPILITFTAGSHIHPNDRIINLSLTSVFPPMLNPIIYVLQTQEIKASVKKILKVRI
>LOCXPOR37.235.HIT1.OR.2R.328.7tm_4.exons2.CABVRH030000007.1.Pungitius_pungitiusv2
MNSFNSALGKNITFVRPAYFIISGFSGIPNIKYYYVFLCFVYVVSVLGNTVVMAVIYLDPNLRTPKYIAVFNLAFVDLLGSSALVPKLLDIFLFNHPYISYNDCLTFLFFCYTFLFMQVLNLVALSYDRLIAIMDPLHYQVKVTHRFMLSLIASFWVFAVIAILITVGLLTRLSFCRFVVINSYFCDHGLMFRMACNDYTPSFRSKKTVIVLFFIFPLAFIVLSYVCIGYALSKVATAQERYKAFRTCTAHISLVAIYFIPILITFSTQSSGIHPNVRIINLSLTSFFPPMLNPIIYVLQTHEIKVSVKKILKVRIQSKVKVRKVILK
>LOCXPOR39.237.HIT1.OR.2R.320.7tm_4.exons1.CABVRH030000007.1.Pungitius_pungitiusv2
MNLFNSALGENITFLRPAYFLISGLSGIQDLKHYYVFLCFVYIVSVLGNTTVMAVIYLDHTLRTPKYVAVFNLAFVDLLGSSTLMPKLIDIFLFNHRYISYNDCLTFLFFCYTFLCMQSFNLLALSYDRLIAIIHPLQYHVRVTHRFMLSFIAFFWVFAIIAVLIAVGLLTRLSICRSVAINSYFCDHGQIYRLACNDNFPNYVLSCLFPVLIFWLPFLFILLSYLYIGCTLAKVATVQEGLKAFKTCTAHLSLVAIYFIPVLITFTLMEKIDPNARIMNLSLTSILPPTLNPIIYVLQTQEIKKSVKRLLKMRGKPKMI
>LOCXPOR39.238.HIT1.OR.2R.322.7tm_4.exons1.CABVRH030000007.1.Pungitius_pungitiusv2
MNLFNSALGENITFLRPAYFLISGLSGIQDLKHYYVFLCFVYIVSVLGNTTVMAVIYLDHNLRTPKYVAVFNLAFVDLLGSSTLMPKLIDIFLFNHRYISYNDCLAFFFFCYTFLCMQSFNLLALSYDRLIAIIQPLQYHVKVTHRFMLSLIAFFWVFAITVNLVAVGLLTRLSICRSVAINSYFCDHGQIYRLACNDNFPNYVISCLFPVLIFWLPFLFILLSYLYIGCTLAKVATVQEGLKAFKTCTAHLSLVAIYFIPVLITFTLMEKINPNARIMNLSLTSILPPTLNPIIYVLQTQEIKKSVKRLLKMRGKPKMINN
>LOCXPOR40.239.HIT1.OR.2R.314.7tm_4.exons1.CABVRH030000007.1.Pungitius_pungitiusv2
MNSFNSALGKNITFVHPAYFIISGFSGLPNIKYYYVFLCFVYIVSVLGNTVVMAVIYLDHNLRTPKYIAVFNLAFVDLLGSSALVPKLLDIFLFNHPYISYNDCLAFFFFCYTCLSMQVFNLVALSYDRLIAIMHPLHYHVKVTHRFMLSLIASFWVFAITAILVLVVLLTRLSFCRSVVINSYFCDHGQIYRMACNDYTPSYVLAKLLIALFFVFPLFFIMLSYVCIGYALSKVATAQERYKAFKTCTAHLSLVAIYFIPLVTTFTAGPGIHPNARIINLSLSSVFPPMLNPIIYVLQTQEIKVSVNKLFTVR
>LOCXPOR41.240.HIT1.OR.2R.327.7tm_4.exons1.CABVRH030000007.1.Pungitius_pungitiusv2
MNSFNSALGKNITFVRPAYFIISGFSGIPNIKYYYVFLCFVYIVSVLGNTVVMAVIYFDHNLRTPKYIAVFNLAFVDLLGSSALVPKLLDIFLFNHPYISYNGCLTFLFFCYTFLSMQVLNLVALSYDRLIAIMHPLHYHVKVTHRFMLSLIASFWVFAIIAILVLVGLLTRLSFCRSVVINSYFCDHGQMYRMACNDNTPSLVLAKFLIVLVLWFPLIIIVLSYLCIGYALSKVATGQERCKAFRTCTAHLSLVAIYFIPILITFTMSSGIHPNVRIINLSLTSVFPPMLNPIIYVLQTQEIKVSVKKILKVRIESKVKVRKVIIK
>LOCXPOR42.241.HIT1.OR.2R.327.7tm_4.exons1.CABVRH030000007.1.Pungitius_pungitiusv2
MNLFNSALGKNITFVRPAFFIISGFSGIPNIKYYYVFLCFVYVVSVLGNTVVMAVIYLDHNLRTPKYIAVFNLAFVDLVGSSALVPKLLDIFLFNHPYISYNDCLTFLFFSYTCLSMQVFNLVALSYDRLIAIMHPLHYQVKVTHRFVLSLIASFWVFAITVDLVLVGLLTRLSFCRSVVINSYFCDHGQMFRMACNDYTPSHVLAVLMIGLIFMCPLAFIVLSYLCIGYALSKVATAQERYKAFRTCTAHLSLVAIYFIPLLITFTAGSQIRPNARIINLSLTSVFPPMLNPIIYVLQTKEIKVSLKKLFTVRIESKMKVKKIIKK
>LOCXPOR40.242.HIT1.OR.2R.314.7tm_4.exons1.CABVRH030000007.1.Pungitius_pungitiusv2
MNSFNSALGKNITFVRPAYFIISGFSGIPNIKYYYVFLCFVYVVSVLGNTVVMAVIYLDHNLRTPKYIAVFNLAFVDLLGSSALVPKLLDIFLFNHPYISYNDCLTFLFFCYTLLTMQVFNLVALSYDRLIAIMHPLHYQVKMTHRFMLSLIAFFWVFAITPVIIAVGLLTRLSICRSVVINSYFCDHGQIYKLACNDYTPSYVLAMLLIALFFVFPLLFIVLSYLCIGYALSKVATAQERYKAFRTCTAHLSLVAIYFIPLVTTFTAGARIHPNARIINLSLSSVFPPMLNPIIYVLQTQEIKVSVKQLFKVR
>LOCXPOR47.244.HIT1.OR.2R.327.7tm_4.exons1.CABVRH030000007.1.Pungitius_pungitiusv2
MNSFNSALGKNITFVRPAYFIISGFSGIPNIKYYYVFLCFVYVVSVLGNTVVMAVIYLDHNLRTPKYIAVFNLAFVDLLGSSALVPKLLDIFLFNHPYISYNDCLTFLFFCYTFLTMQVLNLVALSYDRLIAIMHPLHYQVKVTHRFMLSLIASFWVFIIIAVLIAVGLLTRLSFCRSVVINSYFCDHGQMFRLACNDYTPSNVFALFLIVLVLWFPLSFIMLSYVCIGYALSKVATAQERYKAFRTCTAHLSLVAIYFIPILITFTMSSGIHPNVRIINLSLTSVFPPMLNPIIYVLQTQEIKASVKKILKVRIESKLKVRKVIIK
>LOCXPOR45.245.HIT1.OR.2R.327.7tm_4.exons1.CABVRH030000007.1.Pungitius_pungitiusv2
MNSFNSALGKNITFVRPAYFIISGFSGIPNIKYYYVFLCFVYIVSVLGNTVVMAVIYLDHNLRTPKYIAVFNLAFVDLLGSSALVPKLLDIFLFNHPYISYNDCLTFLFFSYTFLSMQVFNLVALSYDRLIAILHPLHYQVKVTDRFMLSLIACFWVFAITVDLVLVGLLTRLSFCRSVVINSYFCDHGQIYRLACNDYTPSYVLAVSLIALIFMFPLAFIVLSYLCIGYALSKVATAQERYKAFKTCTAHISLVAIYFIPLLITFTMSSGIHPNARIINFSLASLFPPMLNPIIYVLQTQEIKGSVKKILKVRIESKMKVKKVIIK
>LOCXPOR47.246.HIT1.OR.2R.327.7tm_4.exons1.CABVRH030000007.1.Pungitius_pungitiusv2
MNSFNSALGKNITFVRPAYFIIRGFSGIPNIKYYYVFLCFVYVVSVLGNTVVMAVIYLDHNLRTPKYIAVFNLAFVDLLGSSALVPKLLDIFLFNHPYISYNDCLTFLFFCFTFLSMQVLNLVALSYDRLIAIMHPLHYHVKVTHRFMLSLIASFWVFIIIAVLIAVGLLTRLSFCRSVVINSYFCDHGQMFRLACNDYTPSYFFALFLIVLVLWFPLSFIMLSYVCIGYALSKVATAQERYKAFKTCTAHISLVAIYFIPILITFTAGSQIHPNARIINLSLTSVFPSMLNPIIYVLQTQEIKASVKKILKVRIESKTKVKKVIIK
>LOCXPOR47.247.HIT1.OR.2R.327.7tm_4.exons1.CABVRH030000007.1.Pungitius_pungitiusv2
MNSFNSALGKNITFVHPAYFIISGFLGIPNIKYYYVFLCFVYIVSVLGNTVVMVVIYLDHNLRTPKYIAVFNLAFVDLLGSSALVPKLLDIFLFNHPYISYNDCLAFFFFSYTFLSMQVFNLVALSYDRLIAIMHPLHYHVKVTHRFMLSLIASFWVFAITIELVLVGLLTRLSFCRSVVINSYFCDHGQMFRLACNDYTPSYFFALFLIVLVLWFPLSFIMLSYVCIGYALSKVATAQERYKAFKTCTAHISLVAIYFIPILITFTAGSQIHPNARIINLSLTSVFPSMLNPIIYVLQTQEIKASVKKILKVRIESKTKVKKVIIK
>LOCXPOR48.248.HIT1.OR.2R.320.7tm_4.exons1.CABVRH030000007.1.Pungitius_pungitiusv2
MNSFNSALGKNITFVRPAYFIIRGFSGIPNIKYYYVFLCFVYVVSVLGNTVVMAVIYLDHNLRTPKYVAVFNLAFVDLLGSSALVPKLLDIFLFNHPYISYNDCLTFLFFCFTFLSMQVLNLVALSYDRLIAIMHPLHYQVKMTHRFMLSLIASFWVFAITVDLVAVGLLTRLSFCRSVVINSYFCDHGQMYRMACNDYTPSYVLAKFLTVLVLWFPLSFIVLSYVCIGYALSKVATTQERYKAFRTCTAHLSLVAIYFIPILNTFTMSSGIHPNARIINLSLTSVFPPMLNPIIYVLQTQEIKASVKKILKVRSKSKMK
>LOCXPOR47.249.HIT1.OR.2R.327.7tm_4.exons1.CABVRH030000007.1.Pungitius_pungitiusv2
MNSFNSALGKNITFVRPAYFIISGFSGIPNIKYYYVFLCFVYVVSVLGNTVVMAVIYLDHNLRTPKYIAVFNLAFVDLLGSSALVPKLLDIFLFNHPYISYNDCLTFLFFCFNCLSMQVLNLVALSYERLIAILHPLHYHVKVTHRFMLSLIAFFWVFAITVDLIAVGLLTRLSFCRSVVINSYFCDHGQIYRLACNDYMPSDVFALILISLILFIPLLFIMLSYVCIGYALSKVASAQERYKAFRTCTAHLSLVAIYFIPILITFTAGSEIPPNARIINLSLASIFPPMLNPIIYVLQTQEIKGSIKKILKVRKESKMKVKIVIIK
>LOCXPOR50.250.HIT1.OR.2R.327.7tm_4.exons1.CABVRH030000007.1.Pungitius_pungitiusv2
MDSFNSALGKNITFVRPANFIIQGFIGIPNIKYYYVFLCFVYIVSVLGNTVVMAVIYLDHNLRTPKYIAVFNLAFVDLLGSSALMPKLLDIFLFNHPYISYNDCFAFFFFSYICLTMQVFNLVALSYDRLIAIMHPLHYQVKVTHRFMLSLIAFFWVLVITVDLVAVGLLTRLSICRSVVINSYFCDHGQIYRLACNDNTPSYVYGVFLVALILWFPLIFIVLSYVCIGYALSKVATAQERYKAFRTCTAHLSLVAIYFIPLVITFTAGSAIHPNARILNLSLASVFPPMLNPIIYVLQTQEIKASVKKLLKVRKETKMKVKKVIIK
>LOCXPOR51.251.HIT1.OR.2R.327.7tm_4.exons1.CABVRH030000007.1.Pungitius_pungitiusv2
MDFFNSALGKNITFVRPAYFIISGFSGIPNIKYYYVFLCFVYIVSVLGNTVVMAVIYLDHNLRTPKYIAVFNLAFVDLLGSSALVPKLLDIFLFNHPYISYNDCLTFLFFCYTFLSMQVFNLVALSYDRLIAIMHPLHYQVKVTHRFMLSLIASFWVFAITAVLIAVGLLNRLSFCRSLVINSYFCDHGQIYRLACNDYTPSHVFGVFLVALILWFPLAFVLLSYVCIGYALSKVATAQERYKAFRTCTAHLSLVAIYFIPLVITFTAGSAIHPNARIINLSLASVFPPMLNPIIYVLQTQEIKASMKKIIKVRKESKMKVKKVIIK
>LOCXPOR52.252.HIT1.OR.2R.327.7tm_4.exons1.CABVRH030000007.1.Pungitius_pungitiusv2
MDSFNSALGKNITFVRPAYFIIQGFIGIPNIKYYYVFLCFVYIVSVLGNTLVMAVIYLDHNLRTPKYIAVFNLAFVDLLGSSALVPKLLDIFLFNHPYISYNDCFAYFFFCYTFLSMQVLNLVGLSYDRLIAIMHPLHYHVKVTHRFMLSLIASFWVFLIIAVLVAIGLLTRLSFCRSVVINSYFCDHGQMFRMACNDYTPSYVLAMFITVLAIWFPLIFIVLSYLCIGYALSKVATAQERYKAFKTCTAHLSLVAINFIPILITYTMMEKIHPNARILNISLTSIFPSMLNPIIYVLQTQEIKASVKKLLKVRFETKMKVKKVIIK
>LOCXPOR52.253.HIT1.OR.2R.327.7tm_4.exons1.CABVRH030000007.1.Pungitius_pungitiusv2
MDFFNSALGKNITFVRPAYFIIQGFIGIPNIKYYYVFLCFVYVVSVLGNTVVMAVIYLDHNLRTPKYIAVFNLAFVDLLGSSALVPKLLDIFLFNHPYISYNDCFAYFFFCYTCLSMQVLNLVALSYDRLIAIMHPLHYHVKVTQRFMLSLIASFWVFIIIAVLIAVGLLTRLSFCRSVVINSYFCDHGQMYRMACNDYTPSYLLAMFLVAFVVWIPLLFIVLSYLCIGYALSKVATAQERYKAFKTCTAHLSLVAINFIPILITYTQMEKIHPNARIINFSLTSIFPSMLNPIIYVLQTQEIKASVKKLLKVRFESKMKVKKVIIK
>LOCXPOR54.255.HIT1.OR.2R.310.7tm_4.exons3.CABVRH030000007.1.Pungitius_pungitiusv2
MENITMLTPLKQPIVFQLEGFYVPPGHGPFFFSLLLLYYAATLWANGAVLCVIVMDHNLHRPMYVMVCHLAVCDLLGATAVTPRLMMHFLTGQRKIAYVPALAQAFSVHTYGVAVQTVLAVMAYDRYIAVCEPLRYQAIMTGARLHSCLALAWSVAVLLIALLFIFHMDSPLCGNIIQHVYCSNRGILNLACGPTPLNNIYGLSMSWSLTTSIFLIISFSYIRILHACVKRGGADTGIRSKTFQTCAPHLVIYILYEIASVVIIISYRFPSLSQNIKKFLSILFIIVPPLINPLIYGLVSKEIRAGIKKH
>LOCXPOR55.256.HIT1.OR.2R.329.7tm_4.exons1.CABVRH030000007.1.Pungitius_pungitiusv2
FLNNLHIYNVVCLFRLMENYTYNSFTLQLEGLNVSKASTYPVFLFLLFSYLFVIVANVSIAVVILMDKSLHQPMYLLFCNLPLNDILGNSILLPRLLLDMLRPRSELFISYYECVVQAFASHMYGAAAHTVLMIMAFDRYVAICYPLRYSTIMTNKMVVKLTASAWGVAFVLVGILLGLTLRLNRCRTLITNPYCDNASLFKLSCESVLINNIYGLTFTVVLFTGSIGSMVITYTKITVVCLTSNSRSLNSKALKTCSTHLVVFLIMLFSGMCIIILHRFPQYPDYRKIASILFHIVPGTLNPIIYGIQSKEIRKFLLKSFQSKTVWPS
>LOCXPOR56.257.HIT1.OR.2R.301.7tm_4.exons1.CABVRH030000007.1.Pungitius_pungitiusv2
NYTFNSFTLQLEGLNVWKGFFYPAFIFLLLSYIFIMLTNLGIAVVILMDKSLHQPMYLLFCNLPLNDLLGNSILLPRLLLDMLRPRSELFISYYECVVQAFTTHMSGTTAHTVLMIMAFDRYVAICYPLRYSTIMTNKMVVKLTASAWGVAFVLVGILLGLTLRLNRCRTLITNPFCDNASLFKLSCESVLINNIYGLTFTVVLFTGSIGSMVITYTKITVVCLTSNSRSLNSKALKTCSTHLVVYLIMLISGMCIIVLHRFPQYSDYRKLCAILFLIVPGSLNPIIYGMQSAEIHKSLSK
>LOCXPOR58.258.HIT1.OR.2R.316.7tm_1.exons1.CABVRH030000007.1.Pungitius_pungitiusv2
MMASLTNITGGLKYQGLLESVMFSTLTTVPCCIFLLVNTAMLMTLRSRPLFRETPRYLLLLNLLCADTAQMALSQLLYLLAASRAPLTYPPCGVLVMLADLTNRVSPLTLLVMSLERYVAVCHPLRHATLVTARSTAVAVAVVWAISWMNVLTRVVLLLDFPFKDLQSLQMADFCSKDRMMLGVVSEVYDRGYTYFLFASTSVVVASSYVAVTMAARSASSGGASARRARDTLLLHLVQVGLSLSSTLYSPVLVALSRSVSRLLFVRLQNVLYVAIFIFPRCLSSLIYGLRDKSIRPVLLQHLSCGLTLSIGTTRP
>LOCXPOR58.259.HIT1.OR.2R.316.7tm_1.exons1.CABVRH030000007.1.Pungitius_pungitiusv2
MMASLTNTTGGLKYQGLLESVMFSTLTTVPCCVFLLVNAAMLMTLRSRPLFRETPRYLLLLNLLCADTTQMALSQLLYLLAVSRAPLTYPPCGVLVMLADLTNTVSPLTLVVMSLERYVAVCHPLRHATLVTARSTAVAVAAVWAISWMNVLTQVVLLLDFPFKDLQSLQMADFCSKDRMMLGVVSEVYDRGYTYFLFASTSVVVASTYVAVTMAARSASSGGASARRARDTLLLHLVQVGLSLSSTLYIPVLVALSRSVSRLLFVRLQIVLYVAIFIFPRCLSSLIYGLRDKSIRPVLLQHLSCGLTLSIGTTRP
>LOCXPOR58.260.HIT1.OR.2R.316.7tm_1.exons1.CABVRH030000007.1.Pungitius_pungitiusv2
VMLSLTNTTGGLKYQGLLESVMFSTLTTVPCCVFLLVNAAMLMTLRSRPLFRETPRYLLLLNLLCADTAQMALSQLLYLLAASRAPLTYPPCGVLVMLADLTNTVSPLTLVVMSLERYVAVCHPLRHATLVTARSTAVAVAVVWAISWMNVLTQVVLLLDFPFKDLQSLQMADFCSKDRMMLGVVSEVYDRGYTYFLFSSTSVVVASSYVAVTMAARLASSGGASARRARDTLLLHLVQVGLSLSSTLYSPVLVALSRSVSRLLFVRLQNVLYVAIFIFPRCLSSLIYGLRDKSIRPVLLQHLSCGLTLSIGTTRP
>LOCXPOR60.261.HIT1.OR.2R.311.7tm_1.exons1.CABVRH030000012.1.Pungitius_pungitiusv2
CLFLCVLPHEQAVPALVWVFVLLTLSSFLVNGLTLLGLGRSEDLSWEPRVAFFKNLIVSDLLQTVTFGPPVISSLLQRRTMAFGAWCNAQYFVGTVSIFSSLLTITFMALERYLYVCHAIHYLAIVTRTRRRLALVLIWIYSTCVGTINVMLLHMGRGENNDRATRGLLCEPDTVEQHMGFPRASAVFRKCTGSVTLMLCLLVYVFSYLRMYRDARHAMMPFNTVNTKARRTVLFYCGMLFLQLLPLLLKVASDTLWEVEGTEAMVALTEPTPSGAAVVLHMALLVMLLVPPLVNPVVYGLRNAESRRGML
>LOCXPOR62.262.HIT1.OR.2R.310.7tm_1.exons1.CABVRH030000012.1.Pungitius_pungitiusv2
RYVPRHVSCAWPAGAHRPAEDALQGPGAAGEPATQLLQQLLFTQPVHDRRDALRQAEERKDDHGGQLFGLRLDEPSFDQHRQHEVHEVGQEVDRQLAAVQRDRPAPGPVAPVHHPQAAPLHQYPHVAVQDEQRARADEHHLLQLALQQLLPAAHPVVAALRGRGLRLQEQTERDPESHEPGERAQQPGPAAPAGGRGGVAHRVAHRAVAVQGHRRERQQDVACAADQHDDHGEARGARRPRAPVKLVVEDAARAQVDQRGHQQVENQHEAGVTPELLHAHYGPVDDDVEEEQHREGHGGHVEAHARVVAR
>LOCXPOR62.262.HIT1.OR.2R.310.7tm_1.exons1.CABVRH030000012.1.Pungitius_pungitiusv2
TSDYTCVRFYVSTVSFSVLLLFNVVINWTIVRVEQLRSHARFVLVFHLLVSSLVHLGTSSVFYYQLHRGARPARPACLAMVIVLISSACNILLTLTAMALDRYCAVCHPMRYTSAATRRCSWPWLLGALTWLVALGIPLGLLLQPEPAAAESGYDGVCGREQLLKGQLQKVVFIGACTLLILYSYVRILMEGRRLGVVNRRNRAGCRTIALHGSQLAVYLLPNFVNFVLTVLIKRGLIEAETKELSAVVVFAFFSLAQCVAPVVYGLRKEELLEQLSRRFPRCSRSLKSVLGWTVRASWPRARHMPRYVP
>LOCXPOR63.263.HIT1.OR.2R.305.7tm_4.exons1.CABVRH030000016.1.Pungitius_pungitiusv2
MDNRANVTYITFGGHVEVQKYRYLYFVIMFTVYILIISSNVTIVGIILIHQNLHEPMYIFIAALLINSVLFSTSIYPKLLIDFLSEKQIISYSACLFQWFSSHWLAVSDFFLLSFMAYDRYVSICNPLKYTTIMQKTTINIFLFFAWILPACLVSVAILLSAKRKICMFHLKGILCNTTVQKLHCVRSRILNIYSLAVLVTAILFPVLFILFTYSRILVVSYRCRGVRRRAAQTCLPHLLVLINFSCLTAYDVLLSRLELDSSNTVRFIMTLQAVIYQPLFNPIIYGLKMRRIHDHLKKLFCRMV
>LOCXPOR64.264.HIT1.OR.2R.315.7tm_4.exons1.CABVRH030000016.1.Pungitius_pungitiusv2
MDYRLNVTYITFGGYVEVQKYRYLYFVVMFTVYILIISSNFTVVGIIMIHQNLHEPMYIFIAALLINSVLFSTAIHPKLLIDFLSEKQIISYSACLLQWFCSHWLAVSDFFLLSFMAYDRYVSICNPLKYTTIMQKTTVNIFLFFAWILPACVVSVLILLNAKKEICTFHLKGILCNSSVQTLQCVRSRIVTIYGLFLVTFLFLPVFFILFTYSRILVVSYRCKGVRRRAAQTCLPHLLVLINFTCLISYSLVLDQLELDSPKTVRLIMTIQAVTYQPLFNPIIYGLKMRRIYYHLKKLFCRMVQCLYTDESHGF
>LOCXPOR65.266.HIT1.OR.2R.305.7tm_4.exons1.CABVRH030000016.1.Pungitius_pungitiusv2
MDYRLNVTYITFGGHVELHKYRYFYFLIMFTVYMLIISSNFTIVSIILIHKNLHEPMYIFIAALLTNSVLFSTAIYPKLLIDFLSEKQIISYPACLFQWFSYCWLGVSDLLLLSIMAYDRYVSICNPLHYTTIMQKKNVNILLISAWILPASLFSVTVFLSVEKKICTFHLKGILCNSTFQTLHCERSKILNIYGLFLLVIVLLLPVLFILFTYARILVVSYRCRGVRRRAAQTCLPHLLVLINFSCFTAYDVLLSRLETDSPKIVRLIMALQVLIYHPLFNPIIYGLKMRRIYNHLKKLFCRMV
>LOCXPOR66.267.HIT1.OR.2R.305.7tm_4.exons1.CABVRH030000016.1.Pungitius_pungitiusv2
MEYGLNVTYITFGGHVELQKYRYLYFVVMFTVYMLIISSNFSIVGIIMIHKNLHEPMYIFIAALLTNSVLFSTAIYPKLLIDFLSEKQIISYPACLLQWFFYYWLGVSDFVLLSIMAYDRYVSICNPLKYPNIMQKKTVNILLISAWILPACLLSVTTFLSVKKEICTFVLKGILCNSTFQTLHCVRSTILNIYGLVLLVTFLFLPVLFILFTYSRILVVSYRCRGVRRRAAQTCLPHLLVLINFSCLTAYDVLLPRLQLDSPKTVQLIMALQVLIYPTLFNPIIYGLKMSRINDHLKKFFCRMV
>LOCXPOR67.268.HIT1.OR.2R.305.7tm_4.exons1.CABVRH030000016.1.Pungitius_pungitiusv2
MDYRSNVTYITFGGHVEVHKYRYLYFMIMFMVYILIISSNFTIVGIILIHQNLHEPMYIFIAALLTNSVLFSTAIYPKLLIDFLSDKQIISYPACLFQLFSYYWLAASDFVLLSIMSYDRYVSICNPLKYTTIMQKKTINILLFSAWILPASLFSVTIFLSVKKEICEFHLKGILCNSTFQTLHCVRSRILNIYGLLNLVTFLIVPVLFILFTYSRILVVSYRCRGVRRTAAQTCLPHLLVLINFSCLTAYDVLLPRLELDSPKVVRLIMALQVLIYHPLFNPIIYGLKMRRIYDHLKKLFCRMV
>LOCXPOR68.269.HIT1.OR.2R.305.7tm_4.exons1.CABVRH030000016.1.Pungitius_pungitiusv2
MDNKLNVTYITFGGHVEVQKYRYLYFVVMFTVYMLIISTNFTIVGIIMIHKNLHEPMYIFIAALLINSVLFSTAIYPKLLIDFLSEKQIISYPACLFQWLSSYWLVVSDFFLLSIMAYDRYVSICNPLKYTTIMQKNTVNIFLFSAWILPAGLFSVGFLLTAKRKICKFNLKGILCNSTVQALHCERSKILNIYGLFLFVIGAILPVLFILFTYSRILVVSYRCRGVRRRAAQTCLPHLLVLINFSCLSGYDVLLPRLELDFTKIVRFIMTIQFVIYHPLFNPIIYGLKMRRIHNHLKKLFCRMV
>LOCXPOR69.270.HIT1.OR.2R.305.7tm_4.exons1.CABVRH030000016.1.Pungitius_pungitiusv2
MDYRLNVTYITFGGHVEVHKYRYLYFVVMFMVYMLIISSNFTIVFIILIHKNLHEPMYIFIAALLINSVLFSTSIYPKLLIDFLSENQIISYPACLCQWFLYYWLAISDIFLLSFMAYDRYVSICNPLKYTTIMQKTTVNIFLFSAWILPAGLFSVTILVSAKKEICMFHLKGILCNSTVLTLHCVRSRILNIYGLVNFVIVLLLPVLFILFTYSRILVVSYRCRGVRRRAAQTCLPHLLVLINFSCFTAYDVLLSRLELDSSKIVSLIMALQVVIYHPLFNPIIYGLKMGRIYNHLKKLFCRMV
>LOCXPOR70.271.HIT1.OR.2R.305.7tm_4.exons1.CABVRH030000016.1.Pungitius_pungitiusv2
MDYRSNVTYITFGGYVEVHKYRYLYFVVMFTVYMLTISSNFTIVFIIIIYKNLHEPMYIFIAALLINSVLFSTVIYPKLLIDFLSEKQIISYPACLCQWFLYYWLVVSDFFLLSFMAYDRYVSICNPLKYTTIMQKNTVTIFLFSAWILPASQLLVILLLSAKKEICKFHLKGILCNSTVLTLHCVRSKILNIYGLFLLVTFVFLPVLFILFTYARILVVSYRCRGVRRRAAQTCLPHLLVLINFSCLTAYDVLLSRLELDSSKIVSLIMALQVVIYHPLFNPIIYGLKMRRIYDHLKKLFCRMV
>LOCXPOR71.272.HIT1.OR.2R.305.7tm_4.exons1.CABVRH030000016.1.Pungitius_pungitiusv2
MDNRLNVTYITFGGYVEVHKYRYLYFVVMFMVYMLIISSNVTIVGIIMIHQNLHEPMYIFIAALLINSVLFSTVIYPKLLIDFLSDKQIISYPACLCQWFLYYWLVVSDIFLLSFMAYDRYVSICNPLKYTTIMQKNTVTVFLFSAWILPASQLLVILLVSAKKEICKFHLKGILCNSTVQTLHCVRSTILNIYALVLFVTFLFLPVLFILFTYSRILVVSYRCRGVRRRAAQTCLPHLLVLINFSCFTAYDVLLSRLELDSSKIVSLIMALQVVIYHPLFNPIIYGLKMRRIYNHLKKLFCRMV
>LOCXPOR72.273.HIT1.OR.2R.305.7tm_4.exons1.CABVRH030000016.1.Pungitius_pungitiusv2
MDYRINVTYITFDGHVEVQKYRYLYFVVMFTVYIFIISSNVTIVFIIMIYKNLHEPMYIFIAALLINSVLFSTVIYPKLLIDFLSEKQIISYPACLCQWFLYYWLAVSDILLLSIMAYDRYASICNPLKYTTIMQKKTVNIFLISAWILPSCLFSVGILLIDKKEICTFHLKGILCNTSILTLHCVRSRILNIYGVLSFVTFLFLPVLFILFTYSRILVVSYRCRGVRRRAAQTCLPHLLVLINFSCFFAYDVLLSRLELDSHKIVRFIMTIQFVIYSPLFNPMIYGLKIRRINVHLGKLYFRML
>LOCXPOR73.274.HIT1.OR.2R.305.7tm_4.exons1.CABVRH030000016.1.Pungitius_pungitiusv2
MDYRSNVTYITFGGHVEVHKYRYLYFVIMFMVYILIISSNFTIVFIIMIHKNLHEPMYIFIAALLINSVLFSTVIYPKLLIDFLSEKQIISYPACLCQWFLYYWFVGSDFVLLSIMAYDRYVSICNPLKYTNIMQKKTVYIFLILAWILPACLFSVTILISAKREICKFNLKGILCNSTVLTLHCVRSRILNIYGLLNFVTFLLLPVLFILFTYSRILVVSYRCRGVRRRAAQTCSPHLLVLINFSCLSAYDILLSRLEPDFSNIVGLIMALQVVIYHPIFNPIIYGLKMSRIHDHLKKLYCRSV
>LOCXPOR74.275.HIT1.OR.2R.305.7tm_4.exons1.CABVRH030000016.1.Pungitius_pungitiusv2
MDYKLNVTYITFGGHVEVHKYRYLYFVVMFTVYILIISSNFTIVFIIMIHKNLHEPMYIFIAALLINSVLFSTSIYPKLFIDFLSEKQIISYPACLFQWFLYYWLGGSDFFLLSVMAYDRYVSICNPLKYTTIMQKTTVNIFLFSAWILPACLMSVALLLNAREHICSFYLEGILCNSTVLTLQCVRSRILKIYGLVVFVTVLLLPLLFIIFTYSRILVVSYRCKGVRGRAAQTCLPHLLVLINFSCLTSCDVLLPRLELNSPKIVRLIMTLQFVVYHPLFNPIIYGLKMRRIYDHLKKILCRKV
>LOCXPOR75.277.HIT1.OR.2R.305.7tm_4.exons1.CABVRH030000016.1.Pungitius_pungitiusv2
MDYRSNVTYITFGGHVEVQKYRYLYFVVMFTVYMLIISSNVTIVFIIMIYKNLHEPMYIFIAALLINSVVFSTSIYPKLLIDFLSEKQIISYPACLCQWFLYYWLGGSDFFLLSVMAYDRYVSICNPLKYTTLMQNTTVNIFLFSAWILPACITSVALLLNAREQICSFYLEGILCNSTILTLQCVNSRILKIFGFVVLVTLLLLPLLFIIFSYSRILVVSYRCKGVRRRAAQTCLPHLLVLINFSCLTSCDVLLPRLELNSPKIVRLIMTLQFVVYHPLFNPIIYGLKMRRINDHLKKLLCRKV
>LOCXPOR76.278.HIT1.OR.2R.305.7tm_4.exons1.CABVRH030000016.1.Pungitius_pungitiusv2
MDYRLNVTYITFGGHVEVQKYRYLYFVVMFTVYILIISSNFTIVFIIMIHKNLHEPMYIFIAALLINSVLFSTAIYPKLLIDFLSEKQIISYPACLFQWFLYYWLAVSDIFLLSFMAYDRYVSICNPLKYTTIMQKTTVNIFLLSAWILPAGLFLVALILNAKKEICNFYLKGILCNSTVQTLHCVRSRTLNIYGLVNFVIVLLFPVLFILFTYSRILVVSYRCRGVRRRAAQTCLPHLLVLINFSCLTAYDVLLPRLELDSPKIIRLIMALQAVIYHPLFNPIIYGLKMRRIHDHLKKLFCRMV
>LOCXPOR77.279.HIT1.OR.2R.305.7tm_4.exons1.CABVRH030000016.1.Pungitius_pungitiusv2
MDNRANVTYITFGGHVEVHKYRYLYFLIMFTVYILVINSNFTVVGIIMIHKNLHEPMYIFIAALLINSVLFSTVIYPKLLIDFLSEKQIISYPACIFQWFLYYWLAVSDILLLSIMAYDRYVSICNPLKYTTIMQKTTINIFLISAWILPACLMSVGILLIAKKEICTFHLKGILCNTSILTLHCVRSRILNIYGVLSFVTFLFLPFLFILFTYARILVVSYRCKGVRRRAAQTCLPHLLVLINFSCSNAYDVLLPRLELDSPKIVRFIMTVQFVIYSPLFNPIIYGLKMRRINDHLKKLLCRKV
>LOCXPOR78.280.HIT1.OR.2R.305.7tm_4.exons1.CABVRH030000016.1.Pungitius_pungitiusv2
MDYRSNVTYITFGGHVEVHKYRYLYFVVMFTVYMLIISSNFTIVFIIMIHKNLHEPMYIFIAALLTNSVLFSTAIYPKLLIDFLSEKQIISYPACLFQWFLYYWLGGSDFFLLSIMAYDRYVSICNPLKYTTIMQKKTLNIFLFSAWVLPACQVSAAMILSAKKEICQFHLKGILCNSTVLTLHCVRSKILHLYGSIVIVSAVLLPVLFILFTYSRILVVSYRCRGVRRRAAQTCLPHLLVLINFSCLSAYDVLVPRLELDSPKIVRLIMALQVVIYHPLFNPIIYGLKMKGIHDHLKKLFCKMV
>LOCXPOR127.281.HIT1.OR.2R.305.7tm_4.exons1.CABVRH030000016.1.Pungitius_pungitiusv2
MDYRLNVTYITFGGHVEVHKYRYLYFVIMFMVYLLVINSNFTIVGIILIHKNLHEPMYIFIAALLINSVLFSTAIYPKLLIDFLSEKQIISYPACLFQWFLYYWLAVSDFFILSVMAFDRYVSICNPLKYPTIMQKTTVNIFLISAWILPAGWFSVVVLLSAKKEICQFHLKGILCNSTILTLHCVRSRILTIYGLLSLVSFLILPLLFILFTYARILVVSYRCRGVRRRAAQTCLPHLLVLINFSCSNAYDVLLPRLELDSPKIVRFILTVQFVIYSPLFNPIIYGLKMRGINDHLKKLFFRML
>LOCXPOR80.289.HIT1.OR.2R.303.7tm_4.exons1.CABVRH030000016.1.Pungitius_pungitiusv2
MDYKLNVTYITFGGHVEVHKYRYLYFVVMFTVYILIISSNFTIVFIIIIHKNLHEPMYIFIAALLINSVLFSTVIYPKLLIDFLSEKQIISYPACLCQWFLYYWFSASDFYLLSIMAYDRYVSICNPLKYTTIMQKKTLNIFLFSAWVLPACQVSAATILSAKKEICQFHLKGILCNTTILTLYCVQSRIQNIYGLFSLVTFLFLPLLFILFTYSRILVVSYRFKGVRRRAAQTCLPHLLVLINFTCSTAYDILLPRLELDSPKIFRFIMTVQFVIYHPLFNPIIYGLKMSKIYDHLKKLFFR
>LOCXPOR81.290.HIT1.OR.2R.308.7tm_4.exons1.CABVRH030000016.1.Pungitius_pungitiusv2
MDYKLNVTYITFGGHVEVQKYRYLYFVIMFTVYMLIISSNFTIVGIIMIHQNLHEPMYIFIAALLINSVLFSTAIYPKLLIDFLSEKQIISYPACLFQWFLYYWLAISDIFLLSIMSYDRYLSICNPLKYTTIMQKKTVNIFLFSAWILPAGLFLVGILLNAKNKICEFYLKGILCNSTVLTLQCVRSRIVNIYGLVILVTFLFLPVLFILFTYSRILVVSYRCRGVRRRAAQTCLPHLLVLINFSCLTAYDVLLSRLDSFGLDSPKILRFIMTVQFVIYHPLFNPMIYGLKMRKIHDHLKELFFRIV
>LOCXPOR82.291.HIT1.OR.2R.308.7tm_4.exons1.CABVRH030000016.1.Pungitius_pungitiusv2
MDAHLNVTYVTFGGHVDLNTYRYVYFVIMLTVYILIICSNSTIVYLIVTRDNLHQPMYTFIAALLINSVVFSTAIYPKLLMDFLSEEQMTSYSACLFQCFLYYSLDGSEFLLLSAMAYDRYVSICKPLQYPNIMKKTTVRVLLAVAWFFPAAQIAVPVTLGANTKLCQFKLGGIFCNNSIYKLHCVSSRVLSLYGVIVLCNVILFPVIFIVSTYTKIFVITYKSCGAVRMKVAWTCFPHLLVLLNFCSLVTYDVITVKLESEIPKAIRFIMTLQVILYHPLLNPIIYGLKMTEISKHIKRLFHKGEHN
>LOCXPOR83.293.HIT1.OR.2R.309.7tm_4.exons1.CABVRH030000016.1.Pungitius_pungitiusv2
MENVSIVRMFLLSGINETMNYRIAIFSLTLLYYCMILFFNISVIMIIIVDQNMHEPMYILLCSFCMNGLYGTTGFYPKFLFDLFSSSQQISYEWCLLQAFVMYSFACCELSILAVMAYDRYVAICRPLHYQSVMTKSKVSQLICFSWFTPFCIFSISIVLTSTLKLCSAIIPKLFCVNWIIVKLSCPDTNTVSSNILSYATIIIYICHGLFTIWTYMHMIRTCVKSKDERARFIQTCVPHLVSLVTFIVVGFFELMYMRFGSTDLPQSLQNFIAIEFLLIPPVMNPLVYGFKLTKIRNRILALVNIKRK
>LOCXPOR84.294.HIT1.OR.2R.306.7tm_4.exons1.CABVRH030000016.1.Pungitius_pungitiusv2
MTTNYLIMDNVSVVKMFFLSGLNETNDYRVTLVSLTLLYYCMILFFNISIIMIIILDQNLHEPMYIFLCSFCMNGLYGTTGFYPKFLFDLFSSSQQISYEWCLLQAFVMYSFACCELSILAVMAYDRYVAICRPLHYQSVMTTRRVSLLICFSWLTPFCIFSINVVLTSRLRLCGVNIDRLFCLNWVIVQLACYQSDTFSNDITAYFTMIIYFAHGFVIIWTYMHLIRTCVKSKDERVKFMQTCVPHLVSLVTFIFGTLFEYIYLRFSSTDSPQNLQNFISIEFLLIPPVMNPLIYGFKLTKIRNR
>LOCXPOR85.295.HIT1.OR.2R.313.7tm_4.exons1.CABVRH030000016.1.Pungitius_pungitiusv2
MTTTYLIMDNVSFVRFFILSQLNETHDYRITLFSLTLLYYCMILFLNISIIMIIVFDQNLHEPMYILLCSFCMNGLYGTTGFYPKFLFDLFSSSQQISYEWCLLQAFVMYSFACCELSILAVMAYDRYLAICRPLHYQSVMTKSKVSQLICFSWFTPFCIFSINVLLTSRLRLCGVKIDRLFCVNWVIVKLACYESDTFSNNITAYFTIIFYVSHGFFIIWTYMHLIRTCVKSKHERVKFMQTCVPHLVSLVTFLVVIVFDLMHIRFGSKDLPQSLQNFIAIEFLLIPPVMNPLVYGLKLTKIRNRIFHQFLF
>LOCXPOR86.296.HIT1.OR.2R.314.7tm_4.exons1.CABVRH030000016.1.Pungitius_pungitiusv2
MTSSYLIMDNVSVVKMFFLSGLNKTNDYRVTLVSLTLLYYCMILFLNISIIMIIILDQNLHEPMYIFLCSFCMNSLYGTTGFYPKFLFDLFSSSQQISYEWCLLQAFVMYSFPCCELSILAVMAYDRYLAICRPLHYQSVMTTRRVSQLICFSWFTPFCILSINVLLTSRLKLCGVNIYRLFCVNWVILKLACNESDTFSKNITAYLTIIIYFSHGLFIIWTYMHLIRTCAKSKDERVKFMQTCVPHLVSLVTFIVVVLFDLMHMRFGSKDLPQSLQNFIDIEFLLIPPVMNPLIYGFKLTKIRNRILGSFIFQ
>LOCXPOR87.297.HIT1.OR.2R.307.7tm_4.exons1.CABVRH030000016.1.Pungitius_pungitiusv2
MKSSYIIMDNVSVVRIFILSGLNETNDYRITLLTFTLLYYCMILFFNISIIMIIILDQNMHEPMYILLCSFCMNGLYGTTGFYPKFLFDLFSSSQQISYEWCLLQAFVMYSFACCELSILAVMAYDRYVAICRPLHYQSVMTKSKVSLLICFSWLTPFCIFSINILLTSRLRLCGVNIDRLFCLNWVIVQLACYESDTFSIYVTAYFTMMIYISHGLFVVWTYMHLIRICVKSNDERVKFMQTCVPHLVSLVTFFVAVLFDFIYTQFGLTDLPQRLQNFITIEFLLIPPVMNPLIYGFKLTKIRNRI
>LOCXPOR88.298.HIT1.OR.2R.314.7tm_4.exons1.CABVRH030000016.1.Pungitius_pungitiusv2
SSYLIMDNVSVVRFFILSGLNETNDYRVTLLTFTLLYYCMILFLNTSIIMIIILDENLHEPMYILLCSFCMNSLYGTTCFYPKFLLDLLSSSQQISYEWCLLQAFVIYSFPCYELSILAVMAYDRYVAICQPLHYQSVMTKRKVSQLICFSWFTPFCILCINILLTSRLRLCGVNIDRLFCVNWAIVQLACNESDTFSNNITAYFTMMIYSSHGLFVVWTYMHLIRTCVRSKDDRVKFMQTCVPHLVSLVTFLIVVLFDLMHIRFGSKDLPQSLQNFIAIEFLLIPPVMNPLVYGFKLTKIRNKILDWVFLEEN
>LOCXPOR89.299.HIT1.OR.2R.304.7tm_4.exons1.CABVRH030000016.1.Pungitius_pungitiusv2
IIMDNISVVRFFILSGLNETNDYRVTLLTFTLLYYCMILFLNTSIIMIIILDQNMHEPMYILLCSFCMNGLYGTTGFYRKFLFDLFSSSQQISYEWCLLQAFVMYSFACCELSILAVMAYDRYVAICRPLHYQSVMTKRRVSQLICFSWFTPFCIFSINVLLTSRLRLCGVNIYRLYCVNWAIVKLACYESDTFSNNITAYFTIIIYFAHGLFIIWTYMHLIRTCVKSKDDRVKFMQTCVPHLVSLVTFIVAVLFDLMHIRFGSKDLPQSLQNFIAIEFLLLPPVINPLVYGFKFTKIRNRILG
>LOCXPOR90.300.HIT1.OR.2R.319.7tm_4.exons1.CABVRH030000016.1.Pungitius_pungitiusv2
MTTNYLIMDNVSVVRFFILSGLNETNDYRVTLFTFTLLYYCMILFLNISIIMIIILDENLHEPMYILLCSFCMNSLYGTTGFYPRFLLHLFSSSQQISYEWCLLQAFVMYSFACCELSILAVMAYDRYLAICRPLHYQSVMTKRKVSLLICFSWFTPFCILSINVLLTSRLRLCGVNIDRLFCVNWVIVQLACYESDTFSKNITAYFTLIIYFSHGPFIIWTYMHLIRTCVKSKDDRVKFMQTCVPHLVSLVTFIVVVLFDFVFMRFGSTDLPQSFQNFIAIEFVLIPPVMNPLVYGFKLTKIQNRVLGLLFFRKELPQ
>LOCXPOR91.301.HIT1.OR.2R.313.7tm_4.exons1.CABVRH030000016.1.Pungitius_pungitiusv2
MDNVSVITMFTLSGLSETTHYRIILFALTLLCYSVIWLVNLTIIVTVIADKKLHEPMYIFLCNLCINGLYGTAGFYPKFLMDLLSPSHVISYAGCLVQGFVLHSSACADFSLLVLMAYDRYVAICRPLVYHLVMTKMRLCVFVFFAWLVPFSLILISTVTTARSRLCGSHIPKIFCVNWLISRLACSASVATIIIPAFNYTFYFGHCVFVCWSYIYMIRTCRKSKENMRKFMQTCVPHLFSLIIVVASLLFDLLYMRFGSKDLPQGAQNLMAIEFLLIPPIVNPLIYGLKLTKVRNSIQNVMCNKNSQVGLQK
>LOCXPOR91.149.HIT1.OR.2R.313.7tm_4.exons1.CABVRH030000016.1.Pungitius_pungitiusv2
MDNVSVITMFTLSGLSETTHYRVILFALTLLCYSVIWLVNLTIIVTVIVDKKLHEPMYIFLCNLCINGLYGTAGFYPKFLMDLLSPSHVISYAGCLVQGFVLHSSACADFSLLVLMAYDRYVAICRPLVYHLVMTKQRLCVFVFFAWLVPFFLIFLGTVTTATSRLCGSHIPKIFCVNWLISRLACSASVATIVIPAFNYTFYFGHCVFVCWSYIYMIRTCRKSKENMRKFMQTCVPHLFSLIIVVASLLFDLLYMRFGSKDLPQGAQNLMAMEFLLIPPIVNPLIYGLKLTKVRNSIQNGMCNKNSQVGLQK
>LOCXPOR93.150.HIT1.OR.2R.318.7tm_4.exons1.CABVRH030000016.1.Pungitius_pungitiusv2
KSYLIMDNVTVVRIFFLSGLNKTNDYRITLFSLTLLYYCMILFLNISIIMIIVFDQNLHEPMYILLCSFCMNGLYGTTGFYPKFLFDLSSSSQQISYEWCLLQAFVMNSFICCELSILAVMAYDRYLAICRPLHYQSVMTTRRVSQLICFSWFTPFCILSINVLLTTRLRLCGVNIYRLFCVNWVILKLACNESDTFSNNITAYFTIIFYVSHGPFIIWTYMHLVRTCAKSKDDRVKFMQTCVPHLVSLVTFIVVVLFDFMHKQFGLTDLPQSLQNFISMEFFLIPPVMNPLVYGFKLTKIRNRILCFFSFSEKDYRY
>LOCXPOR94.152.HIT1.OR.2R.314.7tm_4.exons1.CABVRH030000016.1.Pungitius_pungitiusv2
MTNTSDIVLFSLSGFSATANYKITLSSLTVICYCLIVGVNVSLILTIILDQHLHEPMYIFICNLCINILYGTTGFYPKFIFDLLSDSQVISYEGCLLQVFVIYTYATIDFSVLALMAYDRYVAICRPLEYHSVMSVPRTAVLVGFSWLVPLCCEVMVLTLTSTLKLCGFKIDKLYCENWSIVKLACSLTIANNIVGLIVIAFYCVHVLFIVCSYVQLIKSALKSREGKRKFTQTCVPHLLCLINVTCALLFDVMYSRYGSASMPQSLRNFMAIQILMIPPILNPIIYGLILTKIRHRMVTLCRMAGERFRLRLK
>LOCXPOR95.153.HIT1.OR.2R.315.7tm_4.exons1.CABVRH030000016.1.Pungitius_pungitiusv2
MTNMSDIVLFSLSGFSATANYKILLSSLTLLCYCLIVLLNVSLVLTIILDQSLHEPMYVFVCSLCINGLYGSTGFYPKFFFDLLSKIQVISYSGCLLQVFVIYSNIKIDYSSLVVMAYDRYVAICRPLEYHSVMSVRRTAVLVAFSWLAPLCCESMITILTSTLKFCDSKIDKLYCENWSLVKLACGSTRTNNIFGLFVIALYCLHLLFIVCSYVQLVKSALKSTKGKRKFTQTCVPHLLCLLNVSVALLFDVMYSRYGSASVPQSVKNFFAIQFIVIPPIINPIIYGLILTKIRNKIVHLCVMAGQRLQLRVEV
>LOCXPOR96.154.HIT1.OR.2R.308.7tm_4.exons1.CABVRH030000016.1.Pungitius_pungitiusv2
MENSTEVVSFVLSAYGNIGNLKYLYFIIMLLWYSSICATNTILIVVIYTDRGLHEPMYLLLGNLFLNEIYISTSIYPLLLSQMFSDTHEVTLPWCFLQMFCFYIFGCVQLCNFTAMAYDRYVCICHPLHYNVFMSNRRVVKIILLVWIYSFTSYMFSFSFILPLTFCGNVIDKVFCDQQSVIKLACSVSLLTSMSDLFIGFMSLIIPLSLISVSYIKILWVCLIVSKGSKQKVLTTCTPQIVSLSNIFVGVAFHFVGSRLDIHYLPDEVRIILSIYIHILQPMITPFMYGLYLPKIRQSCKRLLFDRR
>LOCXPOR97.155.HIT1.OR.2R.308.7tm_4.exons1.CABVRH030000016.1.Pungitius_pungitiusv2
IENSTEVVSFVLSAYGNIGNLKYLYFSIILLWYITICTSNTILIVVIYKDRGLHEPMYLLLGNLFLNEIYISTSLYPLLLSQMFSDTHEVTLPWCFLQMFCFYIFVCVQLCSLTAMAYDRYVCICYPLHYNVFMSNRRVGKIILLVWIYSFTNYMFSFSFVIPLTFCGNVIDKVFCDQQLVIKLACSVSALTSISDLFFGFMCVVIPFGLISVSYIKILWVCLTVSKESKQKVITTCTPQIVSLGNIFVGIAFHIVGPRLDIRYLPVKLHIILSIYIHLLQPKISPFMYGLYLPKIRQSCKRLLFDRK
>LOCXPOR98.156.HIT1.OR.2R.308.7tm_4.exons1.CABVRH030000016.1.Pungitius_pungitiusv2
MENSTEIVSFVLSAYGNIGNLKYLYFIIILLWYSSICATNTILIVVIYMDRGLHEPMYILLSHLFMNEISASMSLYPLLLSQMLSDTHEVTLPWCFLQMFSFYIFSCVELCSLTAMAYDRYVCICYPLHYNVVMSNGRVVKIILLVWIYSFTNYMFSFSFVLPLKFCGNVIDKVFCHQQLVIKLACSVSALTSISDLFFGFMCVVLPFSLILVSYLKILWVCLFVSKESKQKVLTTCTPQIVSLSNIFVGATFHFVGSSLNVHHLPDNLRIFLSIYLHILQPMITPFMYGLHLPKIRQSCKRLLFGGK
>LOCXPOR99.157.HIT1.OR.2R.307.7tm_4.exons1.CABVRH030000016.1.Pungitius_pungitiusv2
MKNSTVVSFVLSAYGNIGNLKYLYFSIMLTWYTSICVSNTLLIVVIYMDRRLHEPMYLLLSNLFMNEISTSMSLYPLLLSQMFSDTHEVTLPWCFLQMFCIYTFSCVELCSLTAMAYDRYVCICYPLHYNVLMSNRRVGKIILLVWIYSFTNYMFSFSFIIPLTFCGNIINKVFCDQQLVIKLACSVSALTSISDLFFGFMGVIIPFSLISVSYMKILWVCLFVSKESKKKFITTCTPQIVSLANLFVGAIFHFVDSRMDVGYYPDKVRAIFSIYLQVLQPMITPFIYGLYLPKIRQSCKGLLFGRK
>LOCXPOR100.158.HIT1.OR.2R.321.7tm_4.exons1.CABVRH030000016.1.Pungitius_pungitiusv2
MTHVVVRIVRIKKMKNSTEIVSFVLSAYGNIGNLKYLYFSIILLWYIFICVTNTILIVVIYKDRGLHEPMYLLLCHLFMNEISTSMSIYPLLLSQMFSDTHEVTLPWCFLQMFCFFIFSCVELCNLTAMAYDRYVCICHPLHYNVFMSNRRVGKIILLVWVYSFSSNMFSFSFILPLTFCGNVINKVFCDQQLVIKLACSVSALTSISDLLFGFMSLILPFSFISVSYMKILWVCLVVSKGSKQKVITTCTPQILSLANIFVGATFHFVASRLNVGYLPDEVRVILSIYIHILQPIITPFMYGLYLPKIRQSCKRFMFDRK
>LOCXPOR101.160.HIT1.OR.2R.321.7tm_4.exons1.CABVRH030000016.1.Pungitius_pungitiusv2
MTHVVVRIVCIKEMKNSTEVVSFVLSAYGNIGNLKYLYFSIILLWYIFICVSNTVLIVVIYMDRGLHEPMYLLLCHLFMNEISASTSLYPLLLSQMFSDTHEVTLPWCFLQMFCIYIFGCVQLCNLTAMAYDRYVCICHPLHYNVLMSNRRVGKIILLVWIYSFSSNMFSFSFILPLKFCGNVIDKVFCDQQLVIKLACSVSALTSISDLFFGFMCVVIPFSLISVSYIKILWVCLIVSNESKKKVITTCTPQIVSLANIFVSATFHFIYSRLDVGYLPDEVQVILSTYLLILQPMITPFMYGLYLPKIRHSYKRLLFERK
>LOCXPOR102.161.HIT1.OR.2R.308.7tm_4.exons1.CABVRH030000016.1.Pungitius_pungitiusv2
MENSTEVVSFVLSAYGNIGNLKYLYFSIILLWYITICTSNTILIVVIYKDRRLHEPMYLLLGHLFMNEISASTSLYPLLLSQMFSDTHEVTLPWCFLQMFFFYIFSCVELCSLTAMAYDRYVCICHPLHYNVVMSNGRVVKIILLVWIYSFTNYMFSFSFVIPLTFCGNVIDKVFCDQQLVIKLACSVTALTSISDVLWGFISLVLTLSLISVSYIKILWVCLIVSKESKKKVITTCTPQIVSLANIFVGATFHFIDSRLDVGYLPDEVHVILSIYLLIFQPMITPFMYGLYLPKIRQSCKRLLFDRK
>LOCXPOR103.162.HIT1.OR.2R.308.7tm_4.exons1.CABVRH030000016.1.Pungitius_pungitiusv2
MENSTEVVSFVLSAYGNIGNLKYLYFSIILLWYIFICVSNTILIVVIYKDRGLHEPMYLLLCHLFMNEISVSTSLYPLLLSQMFSDTHEVTLPWCFLQMFCIYIFGCVELCSLTAMAYDRYVCICYPLHYNVLMSNERVVKIILLVWIYSFTNYMFSFSFILPLTFCGNVIDKVFCDQQLVIKLACSVSALTSISDLFIGFMCVVLPFSLISVSYIKILWVCLIVSNESKKKVLTTCTPQIVSLANIFVGATFHFIDSRLDVDFLPDEVQVILSTYLLILQPMITPFMYGLYLPKIRHSYKRLLFDRK
>LOCXPOR104.163.HIT1.OR.2R.308.7tm_4.exons1.CABVRH030000016.1.Pungitius_pungitiusv2
MENSTEVVSFVLSAYGNIGNFKYLYFSILLLWYISVCVSNTILVVVIYKDRGLHEPMYLLLGNLFMNEICVSTSLYPLLLSQMLSDTHEVTLPWCFLQMCCFSIFGCVQLCNFTAMAYDRYVCICHPLQYNVFMSNERVGKIILLVWIYSFTSYMFSFSFILPLKFCGNVIDKVFCDQQLVIKLACSVSALTSISDLFFGFMCVVIPSSLISFTYIKIFWVCLNVSKESKQKAITTCTPQIVSLANIFVYATFLFVASRLDIHYFPNKLRVILSIYIHLLHPMITPFMYGLYLPKIRKSCKRFLFDRK
>LOCXPOR105.164.HIT1.OR.2R.313.7tm_4.exons1.CABVRH030000016.1.Pungitius_pungitiusv2
MKICFIIMENVSVVRIFFLSGLNKTNDYRVTLFSLTLLYYCIILFLNISVIMIIIVDQNLHEPMYILLCSFCMNSLYGTTGFYPKFLFDLFSSSQQISYEWCRLQAFVMYSFACCELSILAVMAYDRYLAICRPLHYQSVMTKSKVSQLICFSWLTPFCIFSINILLTSRLRLCGVNIYRLYCVNWVIVKLACYGSDTFSNNITAYFTIICYVSHGFFIIWTYMHLITTCVKSKDKRVKFMQTCVPHLVSLVTFIFAILFDFMQMRFGSKDLPQSLQNFMAIEFLLIPPVMNPLVYGFKLTRIRNRTLYLFFF
>LOCXPOR106.165.HIT1.OR.2R.308.7tm_4.exons1.CABVRH030000016.1.Pungitius_pungitiusv2
MENSTEVVSFVLSAYGNIGNLKYLYFSIILLWYISVCVSNTILIVVIYKDRGLHEPMYLLLGHLFLNEISTSTSLYPLLLSQMFSDTHEVTLPWCFLQMCCFYIFGCVQLCNLTAMAYDRYVCICHPLQYNVFMSNERVGKIILLVWIYSFTNYMFSFSFILPLTFCGNVIDKVFCDQQLVIKLACSVSALTSISDLFFASMSLILPFSLISVSYMKIFWICLIVSKESKQKVLTTCTPQIVSLGNIFVYATFQFVGSRLDIHYLPDEVRVILSIYIHILQPMITPFMYGLYLPKIRQSSKRLLFDKK
>LOCXPOR107.166.HIT1.OR.2R.321.7tm_4.exons1.CABVRH030000016.1.Pungitius_pungitiusv2
MTHFVACIVLIKEMENSTEVVSFVLSAYGNIGNLKYLYFIIILLWYSSICATNTILIVVIYMDRRLHEPMYILLCHLFMNEISTSMSLYPLLLSQMFSDTHEVTLPWCFLQMFCIYTCSCVELCSLTAMAYDRYVCICYPLHYNVFMSNRRVGKIILLVWMYSFTSYMFSFSFVIPLTFCGNVIDKVFCDQQLVIKLACSVSLFTSISDLLFCFISVVVPLSLISVSYVKILLVCLNGSRESKQKVITTCTPQIVSLSNIFVGAIFYYVESRFDGAYATDEVHVISSIYLQVLQPMITPFMYGFYLPKIRQSCKRLLFNGK
>LOCXPOR108.167.HIT1.OR.2R.304.7tm_4.exons1.CABVRH030000016.1.Pungitius_pungitiusv2
MTHFVARIVRIKRMENSTEVLFFVLSAYGNIGNLKYLYFSMILLWYIFICVSNTILIVVIYVDRELHEPMYILLSHLFMNEISASTSLHLLLLSQMISDTHEVTLPWCFLQMCCFYIFSCVELCSLTAMAYDRYVCICHPLHYNVFMSNEKVGKIILLVWIYSFSSYIFSFSFIIPLTFCGNVIDKVFCDQQLIIKLACSLSLLTSISDLLYGFMTVIIPFSLISVSYMKILRVCLIVSKESKQKVLTTCTPQIVSLSIIFFYAIFHFVGSRFDNSYLPGKVRIISSIYVHILQPMITPFMYGL
>LOCXPOR109.168.HIT1.OR.2R.316.7tm_4.exons1.CABVRH030000016.1.Pungitius_pungitiusv2
MENNTFPQYFNLTMFVNIGNYRYLAFVLCILLYAFITFSNLVIIGLISREITLHEPMYIFIMCLSINSLYGSAGFFFRFLRDLLSDTHLIPRAACFAQIYVIYTYASYELTLLGIMAYDRYVAICQPLNYHNKITSKAVSKLVAFAWIYPSFSVAACVYLSSRLPLCGNKIPKVFCANWPVVKLSCVSTVMNNLVGMFVSISTVFLPLAFVMFTYIRIILICRKRSSAFKSKVVQNCLPHIVTFVNYSITVFCDVVLSRIDLEALNPFLAIILSLEFVVIPPMVNPLVYGLKMAEIRKCVLNLFSRSEPVRTNHRK
>LOCXPOR110.169.HIT1.OR.2R.312.7tm_4.exons1.CABVRH030000016.1.Pungitius_pungitiusv2
MIDNSSHVRLFFLSGLIEGTNPRIALFSVTLLCYCFIVMINVALIVTIILDKNMHEPMYILLCTLCINGLYGTTSFYPKILWDLLSPVHVISYSGCLFQAFVIHSFVCSDLSILAVMSYDRYLAICRPLVYHSVMSKKRLLMLISLAWFTPFCIIGTNMILTSRLKLCSPYIDKLYCMNWIIVKLTCFPADTFVNNIIAYITIIIYVFHGFLIVWSYLYVIKTCVNSLENRAKFMQTCVPHLTSLVIFLVTVLLDVMHIRHGSTNLPQALKNFIAIEYLVIPSIMNPLIYGFKLTKIRKKIIGVITFTIKPL
>LOCXPOR111.172.HIT1.OR.2R.314.7tm_4.exons1.CABVRH030000016.1.Pungitius_pungitiusv2
IMPNSSHVRLFFLSGLIETMNLRVALFSVTLLCYCFIMLVNVAVIVTIILDKNMHEPMYILLCTLCINGLYGTTGFYPKFLWDLLSPVHVISYSGCLSQAFVIHSFVCSDLSTLAVMSYDRYVAICRPLVYHSVMSKKRLLMLVSFSWFTTFCISATNMILTSTLKLCSSYIDRLYCVNLIIVKLACFPADIVVHNIVAYITLIIYFFHGFLIVWSYFYVTKTCVNSLENRAKFTQTCVPHLTSLIIFLGTILLDVMHIRYGSTNLPKALKNFIAIEYLVIPSIMNPLIYGFKLTNIRKGIIAGMTFKFKLLRS
>LOCXPOR112.173.HIT1.OR.2R.304.7tm_4.exons1.CABVRH030000016.1.Pungitius_pungitiusv2
MIHNSSHVRMFFLSGLNETMNPRALFSVTLLCYCFIVLVNVAVIVVIIFDKNMHELMYILLCTLCINGLYGTTGFYLKFLWDLLSPVHVISYSGCFFQGFVILSFVCSDLSILAVMSYDRYVAICRPLVYHSVMSKKRLLMLVYNSWLTPFCVAGTNMILTFKINLCNTYIARLFCVNWVIMKLACFPADIVVNNIIGNVTTIIYVFHGFVIVWSYLYVIKTCVNSLENREKFMQTCVPHLTSLLLFVVTVLLDIMHTPYGSTNLPQALNNFIAIEYLVIPPIMNPLIYGFKLTKIRNKILGRI
>LOCXPOR113.174.HIT1.OR.2R.313.7tm_4.exons1.CABVRH030000016.1.Pungitius_pungitiusv2
MVPNSSHVRLFFLSDLNETMTNRVVLFSVTLLCYCFIVLINVAVIVTIILVKSMHEPMYILLCSLCINGLYGTSFYPKILWDLLSAVHVISYSGCLFQAFVIHSFVYSDLSILAVMSYDRYVAICRPLVYHSVMSKKRLLMLVSFSWFTTFCISGTNTILTSKLNLCSPYIDRLYCINWIIVKLACFPADIIFNNIVAYITNIFYGCHGVLIVWSYLYVIKICVNSLENRAKFMQTCVPHLTSLVIFLGTILLDVINVRYGSTNLPQAFNSFIAIEYLLIPPIMNPLIYGFKLTNIRKRIFAVVTCKIPLLRS
>LOCXPOR114.175.HIT1.OR.2R.313.7tm_4.exons1.CABVRH030000016.1.Pungitius_pungitiusv2
MVPNSSHVRLFFLSDLNETMTNRVVLFSVTLLCYCFIVLINVAVIVTIILVKSMHEPMYILLCSLCINGLYGTSFYPKILWDLLSAVHVISYSGCLFQAFVIHSFVYSDLSILAVMSYDRYVAICRPLVYHSVMSKKRLLMLVSFSWFTTFCISGTNTILTSKLNLCSPYIDRLYCINWIIVKLACFPADIIFNNIVAYITNIFYGCHGVLIVWSYLYVIKICGNSLENRAKFMQTCVPHLTSLVIFLGTILLDVINIRYGSTNLPQAFNSFIAIEYLLIPPIMNPLIYGFKLTNIRKRIFAVVTCKIPLLRS
>LOCXPOR114.176.HIT1.OR.2R.313.7tm_4.exons1.CABVRH030000016.1.Pungitius_pungitiusv2
MVPNSSHVRLFFLSDLNETMTNRVVLFSVTLLCYCFIVLINVAVIVTIILVKSMHEPMYILLCSLCINGLYGTSFYPKILWDLLSAVHVISYSGCLFQAFVIHSFVYSDLSILAVMSYDRYVAICRPLVYHSVMSKKRLLMLVSFSWFTTFCISGTNTILTSKLNLCSPYIDRLYCINWIIVKLACFPADIIFNNIVAYITNIFYGCHGVLIVWSYLYVIKICGNSLENRAKFMQTCVPHLTSLVIFLGTILLDVINIRYGSTNLPQAFNSFIAIEYLLIPPIMNPLIYGFKLTNIRKRIFAVVTCKIPLLRS
>LOCXPOR116.182.HIT1.OR.2R.309.7tm_4.exons1.CABVRH030000016.1.Pungitius_pungitiusv2
LTTMDNASQITSFVLSGLNVMKYQQVALFSLTLISYCFVVLVNVAVIVVIIFDKNMHEPMYILLCTFCINGLYGTTGFYPKVLWDLLSPVHVISYSGCLVQAFVLYSFVCSDLSILAVMSYDRYVAICQPLVYHSVMSKKRLLMFVSFSWLTPFCLSAVTMILTSRLKLCSSYIARLHCINWIIVKLACFPADTIVNNIVANIVIIIFSIHFFFIVWTYVYVIKTCVNCSEKRAKFMQTCVPHLTSLLIFTATILFDILDVRFGSNLSPTTQNVIAIELLIIPPTMNPLVYGFKLTKIRNRILAGFNLK
>LOCXPOR117.183.HIT1.OR.2R.313.7tm_4.exons1.CABVRH030000016.1.Pungitius_pungitiusv2
MSLITNYNNSQITSFILSGLNEPMNLRVALFSVTLLCYCFIVMVNVTVIVVIILDKNMHEPMYILLCTLCMNGLYGTTSFYPKFLWDLLSAVHLISYSGCLVQALVMYSFVCSDLSILAVMSYDRYVAICRPLVYHSVMSKKRLLMFVSFSWFTPFCLSAVTMILTSRLMLCSRYVARLYCVNLVIVKLACSTADTVVNNTVSNLTVTFFLFHGIFIVLSYVYVIRTCVNSLESRAKFMQTCVPHLTSLLFFVVTMLLDVFNLRFGSNLSPTIQNVIAIELLIVPPIMNPLVYGFKLTKIRIRILSVITCQIK
>LOCXPOR118.184.HIT1.OR.2R.305.7TM_GPCR_Srx.exons4.CABVRH030000017.1.Pungitius_pungitiusv2
KEDFSSALTKNLVAMMVWLVLSAINGSLVHTFLRHSLFYENPRYILFVTMVINDALQLSLVTALYVVSYVFRRIHASICCVLVMTAVLTTRSTPLILAGMALERYISICFPLHYSYVCTVPRTLLLIGVIFMLTAAPPITDLLITVAHRPPSFFHTEIFCDHPLLFGHRSIYYKNCVFDGVYLSFVALTLLYTYCQIMLAARAASSGLASVRRARNTVLLHGVQLLLCMLAFVVPSLQAALISLFPCLSLEIRYIFFLLVYIIPRFMSPIIYGFRDELFRNYWTRNLSCQGQGTVKIRPVLVKVN
>LOCXPOR119.185.HIT1.OR.2R.300.7tm_1.exons2.CABVRH030000017.1.Pungitius_pungitiusv2
MNVSSANVTLVLQYRDSFSKALTKNVIVVVLGISINYINAGLIRTFCKHQIFYTNPRYILFFHLVVNDMIQLTVTVLLFVLSYTVYKLKFSVCCIFTLLALFTTENTPLNLACMAVECYIAVCFPFRHMQICTVRRTLMLIGFMWSTTMLSVLPDLFITLATEPLDFFNSKVFCLRQTVFPNPLLIKKRDITYSVFLVTVWITIFYTYFNILFTAKKASIDAKKARNTIILHGFQVLLCMATYAGPQALNVLKQLFPENYVDHLFVFYIIVQVLPRSISPILYGIRDKTFRRYLKSHLWC
>LOCXPOR120.187.HIT1.OR.2R.300.7tm_1.exons2.CABVRH030000017.1.Pungitius_pungitiusv2
MNVSSANVTLVLQYRDSFSKALTKNVIVVVLGISINYINAGLIRTFCKHQIFYTNPRYILFFHLVVNDMIQLTVTIIMFVLSYTVYKMKVYFCCILVVLAVFASENTPLNLACMAVECYIAVCFPLRHMQICTVRRTLMLIGFMWSTSMMTVLPDLFLTLATEPLDFFHSKVFCLRQNAFPNPLIMKKRDITYSVFLVTVLITIFYTYFNILFTAKKASIDAKKARDTIVLHGFQLLLCISTYAGPQVLNVLKQFFPENYIDHVFASYIIVQILPRSISPILYGIRDKTFRIHLKSHLWC
>LOCXPOR121.189.HIT1.OR.2R.300.7tm_1.exons2.CABVRH030000017.1.Pungitius_pungitiusv2
MNVSSANVTLVLQYRDSFSKALTKNVIVVVLGISINYINAGLIRTFCKHQIFYTNPRYILFFHLVVNDMIQLTVTVLLFVLSYTVYKIKVSFCCILVVLAVFTTENTPLNLACMAVECYIAVCFPLRHMQICTVRRTLTLIGFMWSTTMLSVLPDLFFTLATEPLDFFHSKDVCLRETAFPNPFIIKKRDVTYSVFLVTVSITIFYTYFNILFTAKKASIDAKKARNTIVLHGFQLLLCMTTYTELQVFNILNHFFPENYLDNLFALYIIVQILPRSISPILYGIRDKTFRIHLKSHLWC
>LOCXPOR122.191.HIT1.OR.2R.301.7tm_4.exons1.CABVRH030000181.1.Pungitius_pungitiusv2
MDYRLNVTYITFGGHVEVQKYKYLYFVIMFTVYILVINSNFTIVGIIMIHKNLHEPMYIFIAALLINSVLFSTAIYPKLLIDFLSEKQIISYPACLFQWFLYYWLAASDFYLLSIMAYDRYVSICNPLKYTTIMQKTTVNVFLIFAWILPACLCLLGLLLNAKNKICKFHLKGILCNSTIQTLHCVRSTIVNIYGLFLLVIFVILPVLFILFTYSRILVVSYRCRGVRRRAAQTCLPHLLVLINFSCFTAYDVLLSRLEPDSSNIVRLIMALQVVIYHPLFNPIIYGLKIRRIYDHLKKLF
>LOCXPOR123.192.HIT1.OR.2R.301.7tm_4.exons1.CABVRH030000181.1.Pungitius_pungitiusv2
MDNRLNVTYITFGGHVEVHKYRYLYFMIIFMVYMLIISSNFTIVSIIIIHKNLHDPMYIFIAALLINSVLFSTSIYPKLLIDFLSEKQIISYPACLFQWFLYYWLAASDFLLLSIMAYDRYVSICNPLKYTTIMQKATVNIFLITAWILPACLLLVILLQSAKKEICKFDLKGILCNSTILTLHCVRSKTLNMYSFFIVVIFLILPVLFILFTYSRILVVSYRCRGVRRRAAQTCLPHLLVLLNFSCVTAYDVLLARLELDSPKIVRLILTLQVVIYHPFFNPIIYGLKMRRIYDHLKNLL
>LOCXPOR124.194.HIT1.OR.2R.305.7tm_4.exons1.CABVRH030000181.1.Pungitius_pungitiusv2
MDYTLNVTYITFGGHVEVQKYRYLYFVVMFTVYILIISTNFTIVFIIIIHKNLHEPMYIFIAALLINSVLFSTVIYPKLLIDFLSEKQIISYPACLCQWFLYYWLAVSDFFLLSFMAYDRYVSICNPLKYTTIMQKKTVTIFLISAWILPAGLLLVVVILSAKKEICKFNLKGILCNSTVQTLHCVRSRIVNIYGLCIFVIFVILPVLFILFTYSRILVVSYRCRGVRRRAAQTCLPHLLVLINFSCFFAYDVLLSRLELNSSKVVSLIMALQVVIYHPLFNPIIYGLKISRIYNHLKKLFCRMV
>LOCXPOR125.195.HIT1.OR.2R.305.7tm_4.exons1.CABVRH030000181.1.Pungitius_pungitiusv2
MDYRSNVTYITFGGHVEVQKYRYLYFVVMFTVYMLIISSNFTIVGIIMFYKNLHEPMYIFIAALLINSVLFSTVIYPKLLIDFLSDKQIISYPACLFQWFSYYWLAASDFVLLSIMAYDRYVSICNPLKYTTIMQTKTVNVILFSAWILPACLFLLLLLLSAKKEICQFHLKGILCNSTIQTLHCVRSTILNIYGLFLLVTFVFLPVLFILFTYSRILVVSYRCRGVRRRAAQTCLPHLLVLINFSCLTAYDVLLARLEPDSSKIVLLIMALQVVIYHPLFNPIIYGLKMRRINDHLKKLFCRMV
>LOCXPOR126.197.HIT1.OR.2R.301.7tm_4.exons1.CABVRH030000181.1.Pungitius_pungitiusv2
MDYRSNVTYITFGGHVEVQKYRYLYFVVMFTVYMLIISSNLTIVGIIMFYKNLHEPMYIFIAALLINSVLFSTVIYPKLLIDFLSEKQIISYPACLFQWFSYYWLAASDFVLLSIMAYDRYVSICNPLKYTTIMQTKTVNVILFSAWILPACLFLLLQLLNAKKEICQFHLKGILCNSTVQILQCVRSTILNIYGLFLLVTFLILPVLFILFTYSRILVVSYRCRGVRRRAAQTCLPHLLVLINFSCFTAYDVLLARLELDSPKIVSLIMALQVVIYHPLFNPIIYGLKMRRIYDHLKKLF
>LOCXPOR127.199.HIT1.OR.2R.305.7tm_4.exons1.CABVRH030000181.1.Pungitius_pungitiusv2
MDYRLNVTYITFGGHVEVHKYRYLYFVIMFMVYLLVINSNFTIVGIILIHKNLHEPMYIFIAALLINSVLFSTAIYPKLLIDFLSEKQIISYPACLFQWFLYYWLAVSDFFILSVMAFDRYVSICNPLKYPTIMQKTTVNIFLISAWILPAGWFSVVVLLSAKKEICQFHLKGILCNSTILTLHCVRSRILTIYGLLSLVSFLILPLLFILFTYARILVVSYRCRGVRRRAAQTCLPHLLVLINFSCSNAYDVLLPRLELDSPKIVRFILTVQFVIYSPLFNPIIYGLKMRGINDHLKKLFFRML
>LOCXPTAAR1.63.HIT1.TAAR.2R.326.7tm_1.exons1.CABVRH030000001.1.Pungitius_pungitiusv2
MDASESRLLCFPGLNSSCTRPPKARSEAALLYALLACVSLLTVTLNLLVIVSIAHFRQLHSPTNTLLLSLAVSDLVVGLLVMPVEGLRYTQACWLLGELVCALAPYVSYSLVSASVGNMVLISVDRYVAICDPLLYASKVTPNRAKASVCLCWACSILYNGCILMGHLGQPERYGSCYGECVVVISHVAGTVDLFLSFLGPCTVMVVLYMRVFVVAISQLRVIRSEIFAVNATPSAKRSERKAARTLGIVIAVFLMCFCPYYYPSLAGEDTSTSLSYYALVSWIMLINSCVNPLIYALFYPWFRKAIKLIINLRILQPQSQEYKLL
>LOCXPTAAR2.91.HIT1.TAAR.2R.331.7tm_1.exons1.CABVRH030000001.1.Pungitius_pungitiusv2
MEPVLCYESRNRSCLSTIYSLPIQITVYMILGVTVILTVFGNLLVTVSIAYFKQLHTPTNYLISSLAVCDLLLGLLVMFPSMVQCVESCWYFGDVFCKVYMSSDVMLCTTSILNLTFISIDRHYAVCQPLLYRKKMSVNVVLIMILLSWTISCFIGFGMIFLKLNIWDIEEFYSNHTVCEEECILFQTGLSSIISSVLSFYIPGIILLSVYLKIFLVARRQLHSIQIASRVCCEGISNMNQKKATKTLAIIMGAFLSFWTPFFVCNIIDPFIGYSTPPALFKTLVWLGYLNSTVNPFIYAFFYSWFRKALQLFTSGIMFKADVSETTLFTL
>LOCXPTAAR3.113.HIT1.TAAR.2R.328.7tm_1.exons1.CABVRH030000009.1.Pungitius_pungitiusv2
MDGVEGAQLCFPQLLNSSCRGLMRPRTETVLLYTLLSSIAVLTVVLNLLVIISISHFGQLHTPTNLLLLSLAIADLLVGLLVMPVEMVRSIETCWLLGDLVCTLSTIMNFTLTSASVGNMVLISIDRFVAICYPLQYPIHITRSRIEVCVCVCWAASFIYNGLILMDHLRQPDRHNSCDGECMVVISFVSGTIDLLCTFFGPCSVIVVLYVRVFVVAVSQARVGRSHFTAVGAVKVTAKKSERKAARALGMVIMVFLMSFCPYYYPSLAGQDISNSASSWAIVSWLLFFNSCLNPLIYAFFYPWFRKAIKLIVTLKILEQNSSQENIM
>LOCXPTAAR4.140.HIT1.TAAR.2R.325.7tm_1.exons2.CABVRH030000016.1.Pungitius_pungitiusv2
METLVGADLCFPQLINTSCRRQIRPHLEAMLNYILLSSISVLTVVLNLLVIISISHFKQLQTPTNLLLLSLAASDYLMGHFMFFRTMLIDGCWLLGDVMCSLWLFLSWYISSASIGTMVLISVDRYVAICYPLHYFTKIKPKRVQICICLCWLFAALFNILLLKNNLEQPGRYNSCLGECAFQIEFVANLFDLILSFIVPITVIVILYSRIFGVVVYQARAMRSHNAVVTMKVTAKKSEMKAARNLGVVVVVFLICICPYFCLTLTSQNVVYTASSVTIVIWLLYFNSCLNPLIYAILYPWFRKSIKVIVTLQILKPGSCRANML
>LOCXPTAAR5.182.HIT1.TAAR.2R.344.7tm_1.exons2.CABVRH030000016.1.Pungitius_pungitiusv2
MAEHGSQLCFPQLLNVSCRKPSVRWHDAVLPLVLMSVSALTVALNLVVVISVTQTFRTGFWWFYPVDVRARCFKDVFLFPTRHLHTPTNILIVSLAFSDLIVGLLLLPVEILLTVSCWFLGDLACALFNYVFFIITSASVGTMVLISLDRYLSICEPLHYATRVTVKRVRCCVCTCWLCSVCYSGVFAGDGLTQSGRYSSCHGECLLFIDYVTGAVDLVLTFALPVAVIVVLYVRVFAVAASQARSMRSHASVITHQPPVGRKAKKSELKAARTLGVLVVLFLICFCPYHTVSLVGDSHLSNLYVSFVLYLFYFNSCLNPLIYALFYPWFRKAVKRLVTLQTGS
>LOCXPTAAR6.225.HIT1.TAAR.2R.325.7tm_1.exons2.CABVRH030000016.1.Pungitius_pungitiusv2
METLVGTELCFPQLINTSCRKPTRPHLEAMLIYMLLSSISLLTVALNLLVIISISHFKQLHTPTNLILLSLAVSDVFVGLLIIFQIMLIDGCWLLGDLMCSLLLILSSIITSSSIGTMVLISVDRYVAICYPLHYFTKVKPKRVQVCVCLCWMFAALFNSLLLKNNLQHPGRYNSCIGECVTEINYIAGLIDLIISFIFPITVIIILYIRIFGVAVYQARAMRSHIAVVTMKVTVKKSEMKAARNLGVVVVVFLICICPFFCFTLTSQTNLYTSSSVIIVMWLVQFNSCLNPLIYAILYPWFRKSIKVIVTLQILKPGSCRTNLL
>LOCXPTAAR7.227.HIT1.TAAR.2R.325.7tm_1.exons2.CABVRH030000016.1.Pungitius_pungitiusv2
METLVGTELCFPQLINTSCRKPIRPHLEAMLIYMLLSSISLLTVVLNLLVIISISHFKQLQTSTNLILLSLAVSDSFVGLLMIFQIIIIDGCWLLGDLMCSLLLILTSIITSSSVGTMVLISVDRYVAICYPLHYFTKVKPKRVQVCVSMCWMFAALYNSVLIEDNLEDPGRYNSCIGECVTKMNYIAGLFDLIVTFLFPITVIVILYIRIFGVAVYQARAMRSHIAVVTMKVTVKKSEMKAARNLGVVVVVFLICVCPLYCFALTSQNNLYTASSVTIELWLFQFNSCLNPLIYATLYPWFRKSIKVIVTLEILKPGSCRTNLL
>LOCXPTAAR8.229.HIT1.TAAR.2R.325.7tm_1.exons2.CABVRH030000016.1.Pungitius_pungitiusv2
METLVGTELCFPQLINTSCRKPIRPHLEAMLIYMLLSSISLLTVALNLLVIISISHFKQLHTPTNILLLSLANSDFFVGLFMIFQIMMIDGCWLLGDLMCSLWLILLSIISSSSAGTMVLISVDRYVAICYPLHYFTKVKPKRVQVCVCLCWMFAALFYSMVMKNNLQHPGRYNSCIGECVFEIDYISNLIDLIVSFLFPITVIIILHIRIFGVAVYQARTMRSHIAVVTMKVTVKKSEMKAARNLAVVVVVFLICICPYFCFTLTSQNNLYTTSSATIVIWLFQFNSCLNPLIYAILYPWFRKSIKVIVSLQILKPGSCRTNML
>LOCXPTAAR9.64.HIT1.TAAR.2R.325.7tm_1.exons2.CABVRH030000016.1.Pungitius_pungitiusv2
METLVGTELCFPQLINTSCRKPIRPHLEAMLIYILLSSISLLTVALNLLVIISISHFKQLQTPPNLLLLSLAVSDFFVGLFMIFQIMMRDGCWLLGDLMCSLWLILASIITSASVGTMVLISVDRYVAICYPLHYFTKVKPKRVQVCVCLCWMFAALFNSLLLKNNLQHPGRYNSCIGECVFEINYTANLCYLIFSFLFPITVIIILYIRIFGVAVYQARAMRSHIAVVTMKVTVKKSEMKAARNLGVVVVVFLICVSPYYFFILTFQNNMYTASSVTIVIWLFHFNSCLNPLIYAILYPWFRKSITVIVTLQILKPGSYRTNML
>LOCXPTAAR10.67.HIT1.TAAR.2R.325.7tm_1.exons2.CABVRH030000016.1.Pungitius_pungitiusv2
METLVGTELCFPQLINTSCRKPTRPHIETMLIYILMSSISLLTVALNLLVIISISHFKQLHTPTNLLLLSLAVSDFFVGLFMIFQIMIIDGCWLLGDLMCSLWLVLLSIISSSSVVTMVLISVDRYVAICYPLHYLTKIQPKSVKVCVCLCWMFAALFNSLLLKNNLQQPGRYNSCIGECVFEMNYIANLIDLIVTFIFPIIVIIILYIRIFGVAVYQARAMRSHIAVVKNKITAKKSEMKAARNLGVVVVVFLICVCPYYCFALTSQNKLYTTSSVTFLIWLFQFNSCLNPLIYAILYPWFRKSIKVIVTLQILKPGSCRTNML
>LOCXPTAAR11.73.HIT1.TAAR.2R.325.7tm_1.exons2.CABVRH030000016.1.Pungitius_pungitiusv2
METLVGTELCFPQLINTSCKKLTHPHLEATLIYILLSSISLLTVALNLLVIISISHFKQLQTPTNLLLLSLAVSDVFVGLLMIFQIMIIDGCWLLSDLMCSLWLYISSIIISSSFGTMVLISVDRYVAICYPLHYFTKVKPKRVQVCVCLCWMFAALFNSLMLRNNLQYPGRYNSCIGECVFEMNYIANLVDLIVTFLFPITLIVILHMRIFGVAVFQARAMRSHIAVVTTKVTVKKSEIKAARNLGVVVVVFLICVCPYYCFVLTSQNILYTASSVTIVMWLFQFNSCLNPLIYAILYPWFRKSIKVIVTLQILKPGTCRTNML
>LOCXPTAAR12.76.HIT1.TAAR.2R.325.7tm_1.exons2.CABVRH030000016.1.Pungitius_pungitiusv2
METLVGTELCFPQLINTSCKKLTHPHLEATLIYILLSSISLLTVALNLLVIISISHFKQLQTPTNLLLLSLAVSDVFVGLLMIFQIMIIDGCWLLSDLMCSLWLYISSIIISSSFGTMVLISVDRYVAICYPLHYFTKVKPKRVQVCVCLCWMFAALFNSLMLRNNLQYPGRYNSCIGECVFEMNYIANLVDLIVTFLFPITLIVILHMRIFGVAVYQARAMRSHIAVVTTKVTVKKSEIKAARNLGVVVVVFLICVCPYYCFVLTSQNILYTASSVTIVMWLFQFNSCLNPLIYAILYPWFRKSIKVIVTLQILKPGTCRTNML
>LOCXPTAAR13.79.HIT1.TAAR.2R.325.7tm_1.exons2.CABVRH030000016.1.Pungitius_pungitiusv2
METLVGTELCFPQLINTSCRKPIHPQLEGKLIYIVLSSISLITVALNLLVIISISHFKQLQTPTNLLLLSLAVSDFFVGLIMIFQILMIDGCWLLGDLMCSLWLILASIIVLSSVGTMVLISVDRYVAICYPLHYFTKVKPKSVQVCVCLCWMFAALFNSVLLKNNLQHPGRYNSCIGECVFNMNYIANVVDLIVTFLFPITLIVILYMRIFGVAVYQARAMRSHIAVVTTKVTVKKSEMKAARNLGVVVVVFLICICPYYCFALTSQNNLYTASSVTIVIWLLNFNSCLNPLIYAILYPWFRKSIKVIVTLQILKPGSYRTNML
>LOCXPTAAR14.82.HIT1.TAAR.2R.325.7tm_1.exons2.CABVRH030000016.1.Pungitius_pungitiusv2
METLVGTELCFPQLINTSCRKSTRPHLEAMLIYILLSCISLLTVALNLLVIISISHFKQLQTPTNLILLSLAVSDFFVGLFVIFQIFILDGCWLLGDLMCSLWLILSSIIMSATIGTMVLISVDRYVAICYPLHYFTKVKPKRVQVCVCLCWMFAALFNSLMLKDNLQHPGRYNSCIGECVVYIDYIANLIDLIVSFLFPITVIVTLHMRIFVVAVYQARAMRSHIAVVTMKVTVKKSEMKAARNLGVVVIVFLLCICPYYCFTLTSQNNLYTSLSVTILVWLFQFNSCLNPLIYATLYPWFRKSIKVIVTLQILKPGSCQTNML
>LOCXPTAAR15.85.HIT1.TAAR.2R.325.7tm_1.exons2.CABVRH030000016.1.Pungitius_pungitiusv2
METLVGTELCFPQLINTSCRKLTRPHLEGMLIYILLSSISLLTVALNLLVIISISHFKQLQTPTNLLLLSLAVSDSFVGLLMIFRIMLIDDCWLLGDLMCSLWLILASIIITSSVGTMVLISVDRYVAICYPLHYFTKIKPKRVQVCVCLCWMFAALFNSLMLRNNLQYPGRYNSCIGECVIYTNYIANIFDLIVTFLFPITVIIILYIRIFVVAVYQARAMRSHITVVTMKVTVKKSEMKAARNLGVVVVVFLICICPYFCFTLTSQNKSYTALFVTIGIWLVHFNSCLNPLIYAILYPWFRKSIKFIVTLQILKPGSCRTNML
>LOCXPTAAR16.87.HIT1.TAAR.2R.323.7tm_1.exons3.CABVRH030000016.1.Pungitius_pungitiusv2
TLMGTELCFPQLINTSCRKPTRPHLETMFIYMLMSSISLLTVALNLMVIISISHFKQLHTPTNLILLSLAVSDLFVGLFMIFQIMIIDGCWLLGDLMCSLWLILSSIITSASIGTMVLISVDRYVAICYPLHYFTKIKPKRVQVCVCLCWMFAALFNSLLLKDNLEQPGRYNFCIGECVFEMNYIANLFDLILSFLFPITVIVILYIRIFGVALHQARAMRSHIAFVITKITAKKSEMKAARNLGAVVLVFLICVFPYYCFALTSQNNLYTTSSVTIVIWLFHFNSFLNPLIYAILYPWFRKSIKVIVTLEILKPGSCRANML
>LOCXPTAAR17.93.HIT1.TAAR.2R.325.7tm_1.exons2.CABVRH030000016.1.Pungitius_pungitiusv2
METLVGTELCFPQLINTSCRKQIRPHLEGMLIYILLSSITLLTVALNLLVIISISHFKQLHTPTNLLLLSLAVSDFFVGLLMIFQIMIIDGCWLLGDLMCSLWLILLSIITSSSIGTMVLISVDRYVAICYPLHYFTKVKPKRVQVCVCLCWMFAALFYSLLLKNNLQHPGRYNSCIGECVYYMNYIANLFDLIVSFLFPITVIVILHMRIFGVAVYQARAMRSHIAVVTMKVTVKKSEMKAAKNLAVVVVVFLICVFPYYCFAFTSQNNLYTVASVTTLIWLFHFNSCLNPLIYAILYPWFRKSIKVIVTLQILKPGSCRTNML
>LOCXPTAAR18.95.HIT1.TAAR.2R.325.7tm_1.exons2.CABVRH030000016.1.Pungitius_pungitiusv2
METLVGTELCFPQLINTSCRKLTHPHLEGMLILMLLSSISLLTVTFNLLVIISISHFKQLQTPTNLLLLSLGISDFFVGLLMIFQIMIIDGCWLLGDLMCSLWLVLLSIITSSSIGTMVLISVDRYVAICYPLHYFTKVKPKRVQVCVCLCWMFAALFYSLLLKNNLQHPGRYNSCIGECVFEINNFANLFDLIVTFLFPITVIIILHMRIFGVAVYQARAMRSHIAVVAMEVIVKKSEMKAARNLGVVVVVFLICVCPYYCFTLMSQNNLYTASSVSIVIWLFHFNSCLNPLIYTILYPWFRKSIKVIVTLQILKPGSCRTNML
>LOCXPTAAR8.96.HIT1.TAAR.2R.325.7tm_1.exons2.CABVRH030000016.1.Pungitius_pungitiusv2
METLVGTELCFPQLINTSCRKPTRPHLETMLIYILLSFISLLTVALNLLVIISISHFMHLHTPTNLLLLSLAVSDFFVGLLMIFQIMIIDGCWLLSDLMCSLWLILLSIITPSSIGTMVLISVDRYVAICYPLHYFTKVKPKRVQVCVCLCWMFAALLYSFLLKNNLQHPGRYNSCIGECVFEVNYITNLIDLFVSFLFPITVIIILYVRIFRVALYQARAMRSHITVVTMKVTVKKSEMKAARNLGVVVVVFLVCICPYYCFTLPSQNNLYTVTSVTTVIWLFHLNSCLNPLIYAILYPWFRKSIKVIVTLQILKPGSCRTNML
>LOCXPTAAR20.98.HIT1.TAAR.2R.325.7tm_1.exons2.CABVRH030000016.1.Pungitius_pungitiusv2
METLVGTELCFPQLINTSCRKLTRPHLEAMLIYILLSSISLLTVALNLLVIISISHFKQLHTPTNLLLLSLAFSDFFVGLLMIFQIMIIDGCWLLGDLMCSLWLVLLSIITSSSIGTMVLISVDRYVAICYPLHYFTKVKPKRVQVCVCLCWMFAALFYSVLLKNNLQHPGRYNSCIGECVFEINNFANLFDLIVTFLFPITVIIILHMRIFGVAVYQARAMRSHIAVVAMKVIVKKSEMKAARNLGVVVVVFLICVCPYYCFTLMSQNNLYTVTSVTIVIWLFHLNSCLNPLIYAILYPWFRKSIKVIVTLQILKPGSCRTNML
>LOCXPTAAR21.100.HIT1.TAAR.2R.325.7tm_1.exons2.CABVRH030000016.1.Pungitius_pungitiusv2
METLVGTELCFPQLINTSCRKPTRPHLEALLIYMLLSSISLLTVALNLLVIISISHFKQLHTPTNLLLLSLAISDFFVGLLMIFQIMIIDGCWLLGDLMCSLWLVLLSIITSSSIGTMVLISVDRYVAICYPLHYFTKVKPKRVQVCVCLCWMFAALFYSLLLKNNLQQPGRYNSCIGECVTKINYIVGLIDLIISFLFPITVIVILHMRIFGVALYQARAMRSHIAVVTMKVTVKKSEMKAARNLGVVVVVFLICVCPYYCFTLTSQNNLYTTSSVTILVWLIHLNSCLNPLIYAILYPWFRKSIKVIVTLQILKPGSCRTNML
>LOCXPTAAR22.103.HIT1.TAAR.2R.325.7tm_1.exons2.CABVRH030000016.1.Pungitius_pungitiusv2
METLVGTELCFPQLINTSCRKLTRPHLEGMLIYMLLSSISLLTIALNLLVIISISHFKQLHTPTNLLLLSLAFSDFFVGLFMIFQIMMRDGCWLLSDLMCSLWLILSSIIISSSVGTMVLISVDRYVAICYPLHYFTKVKANRVQVCVCLCWMFAALIYSLLMKDNLEHPGRYNSCIGECVVEVNYIVNLFDLIVTFICPITVIVILHMRIFGVAVYQARAMRSHIAVVTTKVTVKKSEMKAARNLGVVVVVFLICICPYYCFTLMSQNNLYTTSSVTIVIWLAQFNSCLNPLIYAILYPWFRKSIKVIVTLQILKPGSCRTNML
>LOCXPTAAR23.106.HIT1.TAAR.2R.325.7tm_1.exons2.CABVRH030000016.1.Pungitius_pungitiusv2
METLVGTELCFPQLINTSCRKLIRPHLEALLIYILLSSITLLTVALNLLVIISISHFKQLQTPTNLLLLSLAFSDVFVGLLMIFRIMMIDDCWLLGDLMCSLWLILSSIIISSSIGTMVLISVDRYVAICYPLHYFTKVKPKRVQVCVCVCWMFAALYNSLQLKNTLQKPGRYNSCIGECVFEMNYIAYLIDLIVSFLFPITLIVILHMRIFGVAVYQARAMRSHIAVVTTKVTVKKSEMKAARNLGVVVVVFLICICPFYCLALTSDNNFYTATSVTIVIWLFHLNSSLNPLIYAILYPWFTKSIKVIVTLQILKPGSCQTNVL
>LOCXPTAAR24.108.HIT1.TAAR.2R.325.7tm_1.exons2.CABVRH030000016.1.Pungitius_pungitiusv2
METLVGTELCFPQLINTSCRKPTRPHFETMLIYILLSFVSLLTVALNLLVIISISHFKQLHTPTNLLLLSLAVSDFFVGVLVIFQTMLIDGCWLLGDLMCSLWLILSSITISTSIGTMVLISVDRYVAICYPLHYFTKIKPKRVQVCVCLCWMFAALFNSLLLKDNLQQPGRYNSCIGECVYEMNYMANLFDLIVSFLFPITVIIILYVRIFGVAVYQARAMRSHIAVLTPKITTKKSEIKAARNLGVVVVVFLICICPYFCLALTSQDNLYKASSVTILVWMFHFNSCLNPLIYAILYPWFRKSIKVIVTLKILKPGSYRANIL
>LOCXPTAAR25.109.HIT1.TAAR.2R.327.7tm_1.exons3.CABVRH030000016.1.Pungitius_pungitiusv2
METTEGAELCFPLLLNSSCRKPQSDGTLVNVLLYFISLLIVTLNLLELIDTNKPPQLHSPTNLLILSLAVSDLLVGLLLMPVQILLSEACWYLGDFMCALYFVVNFVITSSSVGNMVLISIDRYLAICDPLNYNTRVNLDKTKICVCLCWISSFFYNILLLLNFMKHPDVNYSCYGECVVVLNHNTGSIDLVFTFIGPITLIIVLYLRIFMVALSQARAMRSHIESFTLRPKVGITARKSEMKATRTLSVVVVVFLICFCPYYSPSLTGEVIENSNLFLPFVVWLLYFNSCLNPVIYAFFYPWFRKSVKLIVTLKIMQVGSCDANIL
>LOCXPTAAR26.111.HIT1.TAAR.2R.346.7tm_1.exons2.CABVRH030000016.1.Pungitius_pungitiusv2
MKSLEEDELCFPHLLNSSCRKTMRPHFVSMLTCILLSSISLLTVTLNLLIIISISHFRYSVLLPITISSLFSYLQRQLHTPTNLLLLSLAVSDFIVGLLVFFQIVLIEGCWFLGDLMCIVYTFLDFIITSASVGTMVLISVDRYVAICEPLHYANKVTQKRVKICVCLCWTCSAIYSTLPLKDNLEEPGRYNSCFGECVIVINYVAGLADLFLIFICPVTVIVVLYVRVFVVAVTQARAMRSHAAALPLKFSMTITPKKSEMKAARTLGVVIVVFLLCLCPYYCVSLSGQDTLINVSSGTIVVCLFYFNSCLNPLIYAFFYPWFRNSMKLIVTLKILQPGSCERNL
>LOCXPTAAR27.114.HIT1.TAAR.2R.325.7tm_1.exons2.CABVRH030000016.1.Pungitius_pungitiusv2
METLVGTELCFPQLINTSCRKSTRPHVEAMLIYILMSSITLLTVPLNLLVIISISHFKQLQTPTNLLLLSLAVSDFLVGLFMIFQIMLIDGCWFLGDLMCSLWLILSSIIISSSVGTMVLISVDRYVAICYPLHYFTKIKPKAVQVCVCLCWMFAALFYSLLLKKNLKQPGRYNSCIGECVIDIDYIAKIFDLIVSFIFPITLIIILYIRIFGVAVYQARAMRSHIPVVTTKVTVKKSEMKAARNLGVVVVVFLICNCPYYCFALTSQNNVYTATSVTIVIWLFYLNSCLNPLIYAILYPWFRKSIKVIVTLQILKPGSYRTNML
>LOCXPTAAR28.117.HIT1.TAAR.2R.325.7tm_1.exons2.CABVRH030000016.1.Pungitius_pungitiusv2
METLVGTELCFPQLINTSCRKPTRPHLEAMLIYMLLSSISLLTVALNLLVIISISHFKQLHTSTNLLLLSLAVSDFFVGLFMIFQIMIIDGCWLLGDLMCSLWLILSSIITSSSIGTMLLISVDRYVAICYPLHYFTKVKAKRVQVCVCLCWMFAALYNSVLLKNNLEKPGRYNSCIGECVYDMNYITNIFDLIVSFLFPITVIIILYIRIFGVAVYQARAMRSHIAVVTMKVTVKKSEMKAARNLGVVVVVFLICVCPLYCFALTSKNNLYTTSSVTIVIWLLHLNSCLNPLIYAILYPWFRKSIKVIVTLEILKPGSYRAKML
>LOCXPTAAR29.119.HIT1.TAAR.2R.325.7tm_1.exons2.CABVRH030000016.1.Pungitius_pungitiusv2
METLVGTELCFPQLINSSCRKSTRPQVEAMLIYTLMSSICLLTVPLNLLVIISISHFKQLQTPTNLLLLSLAVSDFFVGLFIIFQIMMIDGCWLLGDLMCSLWLILSSIIISSSAGTMVLISVDRYVAICYPLHYFTKVKPKRVQVCVCLCWMFAALFNSVLLKNNLQHPGRYNSCIGECVVDIDYIANFFDLIVSFLFPITLIVILYSRIFGVAVYQARAMRSHIAVVTTKVTAKKSEMKAARNLGVVVVVFLICNCPYFCFTLTSQNNVYTATSVTIVIWLFHLNSCLNPLIYAILYPWFRKSIKVIVTLQILKPDSCRTNML
>LOCXPTAAR32.122.HIT1.TAAR.2R.325.7tm_1.exons2.CABVRH030000016.1.Pungitius_pungitiusv2
METLVGTELCFPQLINTSCRKQIRPHFEAMLIYILLSSISLITVALNLLVIISISHFKQLQTPTNLLLLSLAVSDFLVGLFMIFRIIILDGCWLLGDLMCSLWLIISSTIITSSVGTIVLISVDRYVAICYPLHYFTKVKAKRVQVCVFLCWMFAALYNCVLMKNNLQQPGRYNSCIGECVIDINYVANLYDLFVTFILPITVIIILYIRIFGVAVYQARAMRSHIAVVTMKLTVKKSEMKAARNLGVVVVVFLICACPYYCFVLTSQNNLYTATSVTIVLWLFYFNSCLNPLIYAILYPWFRKSIKVIVTLEILKPGSYRTNML
>LOCXPTAAR31.124.HIT1.TAAR.2R.325.7tm_1.exons2.CABVRH030000016.1.Pungitius_pungitiusv2
METLVGTELCFPQLINTSCRKPTHPHLEGMLFYILLSSITLLTVALNLLVIISISHFKQLHTPTNLLLLSLAFSDFFVGLFMIFQIMMRDGCWLLGDLMCSLWMILSSIIISSSVGTMVLISVDRYVAICHPLHYFTKVKPKRVQVCVCLCWMFAALFYTLLMKDNLQHPGRYNSCIGECVFEVNYVVNLFDLIVSFIFSITVIVILHMRIFGVAVYQARAMRSHIAVVTTKVTLKNSEMKAARNLGVVVVVFLICICPYFCFTLMSQNNLYTPSSVTIVIWLTQFNSCLNPLIYAFLYPWFRKSIKVIVTLEILKPGSCRANLL
>LOCXPTAAR32.126.HIT1.TAAR.2R.325.7tm_1.exons2.CABVRH030000016.1.Pungitius_pungitiusv2
METLVGTELCFPQLINTSCRKLTRPHLEAMLIYILLSSISLLTVALNLLVIISISHFKQLHTPTNLLLLSLAVSDFLVGLFMIFRIIILDGCWLLGDLMCSLWLIISSTIISSSIGTMVLISVDRYVAICYPLHYFTKVKPKRVQVCVCLCWMFAALYNCVLMKNNLQQPGRYNSCIGECVIDINYIANLYDLIVSFIVPITVIVILYMRIFGVAVYQARAMRSHIAVVTMKVTVKKSEMKAARNLGVVVVVFLICACPFYCFVLTSQNNLYTASSVTIVIWLFYFNSCLNPLIYAILYPWFRKSIKVIVTLEILKPGSYRTNLL
>LOCXPTAAR33.129.HIT1.TAAR.2R.329.7tm_1.exons2.CABVRH030000016.1.Pungitius_pungitiusv2
MKSLEEDELCFPHLLNSSCRKTMRPHFVSMLTYILLSSISLLTVTLNLLVIISISYFKQLHTPTNLLLISLAVSDFFVGFIMFFQIVLTGGCWFLGDLMCVLYQYLAYIITSASVGTMVLISVDRYVAICEPLHYANKVTQKRVKVCVCLCWTCSAFLHSLLLKDNLEKPGRNNSCFGECVIEINYIGGLTDLFLTFICPVTVIIVLYVRVFVVAVTQARAMRSHAAELPLRLSMTITPKKSEMKAAKTLGVVIVVFLLCLSPFYCVSLSGQDTLLNASSATIVICVFYFNSCLNPLIYAFFYPWFRKSMKLIVTLEILQPGSCERNLL
>LOCXPTAAR34.134.HIT1.TAAR.2R.324.7tm_1.exons2.CABVRH030000016.1.Pungitius_pungitiusv2
METLVGTELCFPQLNTSCRKPTRPHFETMLIYMLLSSISLLTVALNLLVIISISHFKKLQTPTNLLLLSLAVSDFFVGLLMIFQIMMIDGCWLLSDLWCSFWLILSSIIIGSSIGTMVLISVDRYVAICYPLHYFTKVKPNPVQVCVCLCWMFAALYNSLLLKNNLQHPGRYNSCIGECVVDIEYVAIFFDLIVTFIFPITFIIILYIRIFGVAVYQARAMRSHIAVVTMKVTVKKSEMKAARNLGVVVVVFLICNCPYYCFILTSQNNVDTASSVTIVIWLFYFNSCLNPLIYAILYPWFRKSINFIVTLQILKPGSCRTNML
>LOCXPTAAR35.143.HIT1.TAAR.2R.325.7tm_1.exons2.CABVRH030000016.1.Pungitius_pungitiusv2
METLVGTELCFPQLINTSCRKPIRLHLEAMLIYILLSSISLLTVALNLLVIISISHFKQLQTPTNLLLLSLAVSDFFVGLLMIFQIMLIDGCWLFGDLMCSLWLIISPITISSSVGTMVLISVDRYVAICYPLHYFTKVKPKRVQVCVCLCWMFSALFYSLLLKNNLQHPGRYNSCIGECVFEINYIAILFDLIVSFIVPITLIVILYIRIFGVAVYQARAMRSHIAVATTKVKAKKCEMKAARNLGVVVVVFLICICPYYCVTLTSQDNLYTTSSVTIVMWLVHFNSCLNPLIYAILYPWFRKSIKVIVTLEILKPGSCRTNLL
>LOCXPTAAR36.146.HIT1.TAAR.2R.325.7tm_1.exons2.CABVRH030000016.1.Pungitius_pungitiusv2
METLVGTELCFPQLINTSCRKPTRPHLEATMIYILLSFITLLTVALNLLVIISISHFKQLQNPPNLLLLSLAVSDFFVGLIMIFRIMLIDGCWLLGDLMCSLWLILSSIIISSSFGTMVLISVDRYVAICYPLHYFTKVKPKRVQVCVCLCWMFSALFNSLLMKDNLQQPGRYKSCIGECVIGMSDIAYLIDLIVSFIFPIFVIIILHMRIFGVAVYQARAMRSHIAVVAMKVTVKKSEMKAARNLGVVVVVFLICICPYYCFALTSQNNLYTASSVSIVIWLFHFNSCLNPLIYAILYPWFRKSIKVIVTLQILKPGSYRTNML
>LOCXPTAAR37.148.HIT1.TAAR.2R.324.7tm_1.exons2.CABVRH030000016.1.Pungitius_pungitiusv2
METLVGTELCFPQLINTSCRKQTRPHLEAMLIYMLLSSISLLTVALNLLVIISISHFKQLQTPTNLLLLSLAVSDLFVGLFIIFQIIIDGCWLLSDLMCSLWLILSSSIFLSSVGTMVLISVDRYVAICYPLHYFTKVKPKRVQVCVCLCWMFAVLFNGLLLKDTLQHTGRYNSCIGECVIEMNYIANLFDLIVTFIFPITVIVILYIRIFGVAVYQARAMRSHIAVVTTNVNAKKSEMKAARNLGVVVLVFLTCICPFYCFILTSQNNSYTASSVTIFIWLAQFNSCLNPLIYAILYPWFRKSIKVIFTLQILKPGSYRTNLL
>LOCXPTAAR38.152.HIT1.TAAR.2R.325.7tm_1.exons2.CABVRH030000016.1.Pungitius_pungitiusv2
METLVGTELCFPQLINTSCRKLILPHLEAMLIYILLSFISLLTVALNLLVIISISHFKQLHTPTNLLLLSLAISDFFVGLFMIFRIMLIDGCWFLGDLMCSLWLIISSIIIGSSIGTMVLISVDRYVAICYPLHYFTKIQPKSIQVCVCLCWMFAAFYNSLLLKNNLQQPGRYNSCIGECVVDIDYIVNLLDLIVTFLFPITVIIILYVRIFGVAVYQARAMRSHIAVVTTKVTVKKSEMKAARNLGVVVVVFLICICPFFCFTLTSQNNVYTTSSVTIVIWLFYFNSCLNPLIYAILYPWFRKSIKVIVTLEILKPGSCRTNML
>LOCXPTAAR39.153.HIT1.TAAR.2R.325.7tm_1.exons2.CABVRH030000016.1.Pungitius_pungitiusv2
METLVGTELCFPQLINTSCRKLTRPHLEAMLIYMLLSFISLLTVALNLLVIISISHFKQLHTPTNLLLLSLAVSDFFVGLFMIFQILIIDGCWFLGDLMCSLWLVLSSIITSASIGTRVLISVDRYVAICYPLHYFTKIQPKGVQVCVCLCWMFAALFYSLLMKDNLQQPGRYNSCIGECVFEVNYIYNLIDLIVSILFPITVIIILYIRIFGVAVYQARAMRSHIAVVTTKITTKKSEMKAARNLAVVVVVFLICIFPYYCFTLTSQNNFYTSLSVTILVWWFNFNSFLNPLIYATLYPWFRKSIKFIVTLQILKPGSCRTNVL
>LOCXPTAAR40.166.HIT1.TAAR.2R.325.7tm_1.exons2.CABVRH030000016.1.Pungitius_pungitiusv2
METLVGTELCFPQLINTSCRKPTRPHFETMLIYILLSFVSLLTVALNLLVIISISHFKQLQTPTNLLLLSLGVADFFVGLFMIFRIMMIDGCWLLSDLMCSLWLILPSIIIGSSIGTMVLISVDRYVAICYPLHYFTKVKAKSVQVCVCLCWMFAALYNCVVLKNNLHQPGRYNSCIGECVYDMNYITNIFDLIVTFLFPITVIIILYIRIFGVAVYQARAMRSHIAVVTMKVTVKKSEMKAARNLGVVVVVFLICVCPYYCLALTSQNNLYTASSVTIVIWLFNFNSCLNPLIYAILYPWFRKSIKVIVTLQILKPGSCRTNLL
>LOCXPTAAR8.168.HIT1.TAAR.2R.325.7tm_1.exons2.CABVRH030000016.1.Pungitius_pungitiusv2
METLVGTELCFPQLINTSCRKPTRPHLEAMLIYILLSSISLLTVALNLLVIISISHFKQLQTPTNLLLLSLAISDFFVGLFMTFQIMIIDGCWLLSDLMCSLWLCISSIILSSSVGTMVLISVDRYVAICYPLHYFTKIKPKRVQVCVCLCWMFAAIFNSLVLKNNLQHPGRYNSCIGECVFEINNLANLFDLIITFLFPITLIVILYIRIFGVAVYQARAMRSHIAVVTMKVTVKKSEMKAARNLGVVVVVFLICISPLYCFSLTSQNNLYTTSSITIVIWLFYFNSCLNPLIYAILYPWFRKSIKVIVTLQILKPGSCRTNML
>LOCXPTAAR42.173.HIT1.TAAR.2R.324.7tm_1.exons2.CABVRH030000016.1.Pungitius_pungitiusv2
METLVGTELCFPQLINTSCRKLIRPHLEAMLIYILLSSISLVTVALNLLVIISISHFKQLQTPTNLLLLSLAISDFFVGLFMIFQIMILDGCWLLSDLMCSLWLILASTIICSSIGTMVLISVDRYVAICYPLHYSTKVKPKTVQVCVCLCWMFAAFYNCVLMKNNLQQPGRYNSCIGECVLDIDYIANFFDLIVSFLFPITVIIILYIRIFGVAVYQARAMRSHIAVVTMKVTVKKSEMKAARNLGVVVVVFLICVFPYYCFVLTSQNNVYTVSSATIVLWLFHFNSCLNPLIYAILYPWFRKSIKVIFTLQILKPGSYRTNM
>LOCXPTAAR43.180.HIT1.TAAR.2R.325.7tm_1.exons2.CABVRH030000016.1.Pungitius_pungitiusv2
METLVGTELCFPQLINTSCRKLTRPHLEAMLIYILLSSITLLTVALNLLVIISISHFKQLQTSTNLILLSLAVSDFFVGLFMIFQILMIGGCWFLGDLMCSLWLILASIILSSSVGTMVLISVDRYVAICYPLHYFTKVKPKRVQVCVCLCWMFAALYNCLVMKNNLQHPGRYNSCIGECVLDIDYIANFFDLIVSFLFPITVIIILYMRIFGVALYQARAMRSHIAVVTMKVTVKKSEMKAARNLGVVVVVFLICVFPYYCFVLTSQNNVYTVSSATIVLSLFHFNSCLNPLIYAILYPWFRKSIKVIVTLQILKPGSCRTNML
>LOCXPTAAR44.189.HIT1.TAAR.2R.325.7tm_1.exons2.CABVRH030000016.1.Pungitius_pungitiusv2
METLVGTELCFPQLINTSCRKPTRPHLEGMLVYILLSSISLLTVALNLLVIISISHFKQLHTPTNLLLLSLAVSDFFVGLLMIFQIMLIDGCWLLSDLMCSLWLYISSNIISSSVGTMVLISVDRYVAICYPLHYFTKVKPKTVIVCCCLCWMFAALFYSLLMKNNLQHPGRYNSCIGECVVEMNYIVILFDLIVTFLFPITLIVILYSRIFGVAVYQARAMRSHIAVVTMKVTVKKSEMKAARNLGVVVVVFLICICPYYCLALTSQNNFYTASSVKIVIWLFNFNSCLNPLIYAILYPWFRKSIKVIVTLQILNPGSCWTNML
>LOCXPTAAR45.197.HIT1.TAAR.2R.327.7tm_1.exons2.CABVRH030000016.1.Pungitius_pungitiusv2
METLPGDFLCFPQLNSSCKKPTHPHTEAMLIYVLLSSISLITVVLNLLVIISICHFRQLHSPTNLLILSLAVSDLLVGLLLMPVEILYIEACWFLGDILCTAYYLVDYVITSASVANMVLISADRYIAICDPLHYPTKVTTRRVQNYVCFGWISSVIFRFFLLHDHLEKPGRSNSCLGECVVVINYAAGVADLVFTFIIPILCIIVLYLRVFVAALSQARAMRPRVAAPTARRAVTAKKKEMKAAGTLGLVVIVFLFCFCPYYYPALAGKDTSIDASSAAFDIWLAHFNSCLNPVIYAFFYPWFRKSIQLITTLQILKPGSCDANVL
>LOCXPTAAR46.202.HIT1.TAAR.2R.335.7tm_1.exons2.CABVRH030000016.1.Pungitius_pungitiusv2
METLEGAELCFPQLLNTSCRKPARHAAEAGFLYVLLSCMSLLTVILNLLVIISISHFRHADKLTLHSPTNLLLLSLAVSDLLVGLLLMPAQVLLLGGCWLLGSVMCGLFYYASFILTSASVGNMVLISIDRYVAICDPMCYPTKVTHRRVQLCICLCWFSSVFYNGVILIEFLKHPDSFNSCHGECVVVIDFVTGAVDVWVTFVGPVWVIAVLYVRVFVAAVSQARAMRSHAAAVSLQGSAGVTARRSERKAARTLGVVVVAFVICFCPYFYPSFASKEMSTSTGFSIFGVWLLYCNSCLNPVVYAFFYPWFRRSIKRIVTLQILQRDSCDAKVM
>LOCXPTAAR47.203.HIT1.TAAR.2R.326.7tm_1.exons1.CABVRH030000018.1.Pungitius_pungitiusv2
MKLDMEINQTNALTKIHPCYKIDVSYVLAINPSAICALFHIFLGLLSAITVCGNLLVIIAIIYFKQLQDSTNFLILSLAVADLLVGVLVFPLTMEFSITFCLYDEDIFCKVRSTFDVLLCTCSILNLCCISVDRYYAVCQPLTYRAKINNHVVAIMILVSWGVSSVIAISFTVIAIYQEKCTAKCKIVALMANILGLIFSFYLPAVVMVFIYLKIFLVAQRQARRIQNTKRGVTVKMETKATKTLAIVMGLFLMAWLPFFLCTTVLSFSHVNVPLPLIELLNWFALSNSTLNPFIYALFYSWFKSAFRIIISGKIFQGNFKNTNLH
>LOCXPTAAR48.204.HIT1.TAAR.2R.330.7tm_1.exons1.CABVRH030000018.1.Pungitius_pungitiusv2
MEPEATDNGSYAVSDSHPCYKLDNTTYSFTSNPSILCVSLYVFLGILSAVTMCGNLLVIISVSYFKQLHVPTNFLILSLAVADLLVGVVVFPFSMVFTVTSCWHHEGLFCKVRGGFDVTLSTASILHLCCISIDRYYAVCQPLSYKSKVNDRVTGMMILMSWAVAVLIGIVVAGFNQGKCEESCLIDALILTTLACIFSFYVPVIIMLSIYLKIFLVAKRQVISIQNTNGLTKKSGTNVSKRERKATKTLAIVLGVFLLCWAPYFLCIILQPLTYNVTPIAGIETLNWLALSNSMLNPFIYAFFYSWFRSAFKMIICGKVFGRNFANSKL
>LOCXPTAAR49.205.HIT1.TAAR.2R.333.7tm_1.exons1.CABVRH030000018.1.Pungitius_pungitiusv2
MEPEATDNGSYAVSDSHPCYKSDNTTYSFTSNPSILCVSLYVFLGILSAVTICGNLLVIISVSYFKQLHVPTNFLILSLAVADLLVGVVVFPFSMVFTVTSCRHHEGLFCKVRGGFDVTLSTASILHLCCISIDRYYAVCQPLSYKSKVNDRVTGMMILMSWAVAVLIGICIIVASFNQGKCEESCLIDALISTTLACIFSFYIPIIIILGTYLKIFLVAKRQVISIQNTTGLTKKSGTNVSKRERKATKTLAIVLGVFLLCWAPYFLCVPFLPFSNNSVPVPLIETLNWLTLSNSMLNPFIYAFFYSWFRSAFKMIICGKVFWGNFANSKLL
>LOCXPTAAR50.206.HIT1.TAAR.2R.333.7tm_1.exons1.CABVRH030000018.1.Pungitius_pungitiusv2
MEPEATDNGSYAVSDSHPCYKSDNTTYSFTSNPSILCVSLYVFLGILSAVTICGNLLVIISVSYFKQLHVPTNFLILSLAVADLLVGVVVFPFSMVFTVTSCWHHEGLFCKVRGGFDVTLSTASILHLCCISIDRYYAVCQPLFYKSKVNDHVTWTMILMSWAVAALIGISIIVAGFNQGKCEESCLIDALISTTLACIFSFYAPVIIMLSIYLKIFLVAKRQVISIQNTTGLTKKSGTNVSKRERKATKTLAIVLGVFLLCWAPYFLCIILQPLTYNVTPIAVIETLNWLTLSNSMLNPFIYAFFYSWFRSAFKMIISGKVFQGNLANSKLL
>LOCXPTAAR51.208.HIT1.TAAR.2R.325.7tm_1.exons2.CABVRH030000021.1.Pungitius_pungitiusv2
METLEGAELCFPQLRNTSCRKLVRDAAEAVFLYIFLSCMSLLTVILNLLVIISISHFRHADKLTLHKPTNLLLLSLAVSDFLVGLLLMPAQVLYLGGCWFLGSMMCGLFYYASFIVTSASVGNMVLISIDRYVAICHSMCYTTKVTHKRVQVCICLCWSSSVFYDCVILNELLKHPERFNSCYGECVVVLDFITGALDVWMTFIGPISVIVVLYVRVFMAAVSQARVMRSRVAAVSLRASVGVTAKRSERKAAKTLGVVVVVFVICFCPSLYLLFASEEISTRMGFSIFTEWLLYFNSCLNPVVYVFYYPWLRRSIKRIVTLQIL
>LOCXPTAAR52.210.HIT1.TAAR.2R.329.7tm_1.exons2.CABVRH030000021.1.Pungitius_pungitiusv2
MKILEDDELCFPSLLNSSCRKAMRLHFVFMLTYILLSSICLLTVTLNLLVIISISHFRQLHTPTNLLLLSLAVSDFFVGLLMFFQIVLIEGCWFLGDLMCILYQYLAYIITSASVGTMVLISVDRYVAICEPLHYSNKVTQKRVKICVCLCWTCSAFFQSLVLKNNLQQPGRYNSCIGECVVVNDYIFALLDLFLSFIGPVIVIVVLYMRVFVVAVTQARAMRSQLAVLPLKCSMIITAKKSETKAARTLGVVVVVFLVCLCPYYCVSLSEQDTLLSASSATIAICVFYFNSCLNPLIYAFFYPWFRKSMKLIVTLKILQPGSCERKLL
>LOCXPTAAR53.215.HIT1.TAAR.2R.324.7tm_1.exons2.CABVRH030000021.1.Pungitius_pungitiusv2
EDELCFPHLLNSSCRKTMRPPIVSMLIYIVLSSISVLTVTLNLLVIISISHFKQLHTPTNLLLLSLAVSDFFVGLLLFFQIMVKDGCWFLGDLMCTLYIVLDYIVVSSSVGIMVLISVDRYVAICEPLHYSNKVTQKRVKMSVCLCWTCSGFVLILLNQDHIKELGRHNSCIGECVILLTYIAELAQLFFIFIGPVTVIIVLYMRVFVVAVTQARVMRSHVAALPLKFSMTITAKKSEMKAARTLGVVIVVFLLCVSPYFCVALSKKDNVINVSSATVIMCVFYFNSCLNPLIYAFFYPWFRKSMKLIVTLKILQPGSCERNLL
>LOCXPTAAR54.219.HIT1.TAAR.2R.329.7tm_1.exons2.CABVRH030000021.1.Pungitius_pungitiusv2
MKSLEEDELCFPHLLNSSCKRTMHPHFVSTLIYILLSSICFLTVTLNLLVIISISHFKQLHTPTNLLLLSLAVSDFFVGLILFFQIMVKDGCWFLGDLMCALYIVLDYIVVSSSVGTMVLISVDRYVAICEPLHYSNKVTQKRVRICVCLCWTCSALLLILLLKDNLKKTGRYTTCFGECIIVITYIAELADLFLTFIGPVIVIVVLYMRVFVVAVTQARAMRAHVAALPLKFSMTITAKKSEMKAARTLGVVIVVFLLCVCPYYCFALSGQESLINVSSATIVICVFYFNSCLNPLIYAFFYPWFRKSMKLIVTLKILQPGSCERNLL
>LOCXPTAAR55.222.HIT1.TAAR.2R.329.7tm_1.exons2.CABVRH030000021.1.Pungitius_pungitiusv2
MKSLEEDELCFPHLLNSSCKKTMHPHFVSMLIYIVLSSISLLTVTLNLLVIISISHFRQLHTPTNLLLLSLAVSDFFVGLILFFQIMLLDGCWFLGDLMCILYTVLDYIVVSSSVGIMVLISVDRYVAICEPLHYSNKVTQKRVKMSVCLCWTCSGFVLILLFQDHMKEPVRHNSCIGECIIVITYIAELAELFFLFIGPVTVIIVLYMRVFVVAVTQARVMRSHVAALPLKFSMIITAKKSEMKAARTLGVVIVVFLLCVCPYYCVALSKKDNLINLSSATVVLCVFYFNSCLNPLIYAFFYPWFRKSMKLIVTLEILQLGSCERNLL
>LOCXPTAAR29.223.HIT1.TAAR.2R.325.7tm_1.exons2.CABVRH030000021.1.Pungitius_pungitiusv2
METLVGTELCFPQLINTSCRKQIRPHLEEMLIYILLSSVSLLTVALNLLVIISISHFKQLHTPTNLLLLSLAVSDFFVGLFVIFQIMVIDGCWLLGDLMCSLWLILSSIIFSSSFGTMVLISVDRYVAICYPLHYFTKVKPKRVQVCVCLCWLCAASFNCIILKNNLQHPGRYNSCIGECVVDIDYIANLFDLIVSFIFPITVIIILYVRIFGVAVHQARAMRSHIAVVTMKVTAKKSEMKAARNLGVVVVVFLICLFPYYCFVLTSQSNGYAASSVLIVIWLLHLNSLLNPLIYAILYPWFRKSIKVIFTLQILQPGSSRTSIL
>LOCXPENSSLDP00000029906.1.7.HIT1.Ora.1R.328.7tm_1.exons4.CABVRH030000017.1.Pungitius_pungitiusv2
IGEDGESTLIGMGLRVSVSPVQTAFYLILVTLGILGNFTVVGVIGKSIATDHVGGRNSDIIIINMALSNLLVSVMRNIPLVISDIGLELYSSKEWCQVLMGVWVWLRSVNVWSTLFLSAFHLQTLRRVAPTAVSRNGPRSLPKTLLLSLTLIWLLNFVYSIPAHIFSTSGDVNTTETLMLVSSTTRPLLGCVWNFPSSYSGLAYATTSMVIHETIPIVLMAITNLGSLYTLYTHSRVRSTAQDAPVIKRVPAERRAAKVILTLIMLFIISWGTSIISVNYFNYNRGSSAEFLLIIARFANIIFIAMSPIVLAFGHRRLRSFIKSTLSH
>LOCXPENSPFOP00000020313.1.13.HIT1.Ora.1R.298.7tm_1.exons1.CABVRH030000018.1.Pungitius_pungitiusv2
MAGLPVDLLGLKVFILCAGLVGNVFLILAIAHTKFPRVKSFDLFLLGLAAANLEEIAITTAFDVAFLRASSRAVGTWSCRSLKFLSKFGEVASIFFTVLISVFRQQKLSNRANLPIYLDSVGSARMASGACVLLATVVNLPVFAIDPKEPAGNATGNATGCPLDFFQCSASRCPALSGLYKYLFILVCNLLPLAIVTVTGCLILAVLLGKRSKVTPASGGRGRGSGGSTFHRGTVAVLAAMGLFQVEWTLYLILQLPAASVDFAFRAEAELLISFSYTCISPYVYGIGSDLFSLRNFK
>LOCXPOra1.4.HIT1.Ora.2R.331.7tm_1.exons2.CABVRH030000017.1.Pungitius_pungitiusv2
MSEVLTVDAILFGLFVFSGILGNVLVIHVVFQSSYESPSRRLPPSDTILAHLSLANLLTSLFRTVPIFVSDLGLDVSLSPGWCRIFMLLWVWWRAVGCWVTLTLSVFQCAVLRRQHVASGPLTQERERRRVWIALGLVWGANLAFSIPALVYSTHVHGNATVKLMVISCTTRPLLGCAWEFPSDQQGSAFASASLALNEALPLVLMVCTNLATLHALAKHIRAVAAAAHSGENQKELDKHMSTERKAAHVILSLASLFVVCWVLQVAAVTYYNHNGGDHAEGLLTVAHFSASLFVGFSPMVVALGHGKLRRRIISMILMWSKVLKCRKKNT
>LOCXPOra3.5.HIT1.Ora.2R.313.V1R.exons1.CABVRH030000017.1.Pungitius_pungitiusv2
MDLCVTIKGVSFLLQTGLGVLGNAVVLLAYAQLIHAEPKLLPVDVILCHLAFANLMLLLTRCVPQTMSVFGLRHLLGDPGCKVVIYAYRVGRALSVCVTCMLSVFQAVTLAPAGPRLSRLKPALPSLVLPTSAGLWLLNMAVCIAAPLFSMAPRNGTVPAFTLNLGFCHVDFRDNLSYVINGVAVSVRDFAFVALMLGSSGYILLLLHRHSRRVRGIRRSHGGGAEARAVKTVITLVVLYAVFFGIDNAIWIYMLTVAKVSPVVADMRVFFSSCYASLSPYFIISSNKKVKAKILCAAEQDQPSVDNQETSDK
>LOCXPOra4.6.HIT1.Ora.2R.304.V1R.exons2.CABVRH030000017.1.Pungitius_pungitiusv2
MTSELFVRGMLYVSLTVLGVPGNAAVILAFLLLLHRDNRLLPSDVIVLHLALVNLLVVGVRCLLETVASFRLSGIFGDAGCKAVIFVYRTSRSLSIWLTFVLSAYQCLSVAPPGSRWASCRALLARHLGLVFFSLWLLNTCMSSAAILFSFGSENASNLTGYDVNVQFCFVNFPSKLSVQANGASQVGRDVVPMALMTLTSLVILVFLFKHSRQAKDLRGSGGRGGGAEQRAAKVVVALVTLYVVLYGVDNGLWVYALTARKAMESSLISDLRIFFSSLYAALSPVVIIASNRKVNGRLRMKCC
>LOCXPOlfC1.51.HIT1.OlfC.2R.883.ANF_receptor.exons11.CABVRH030000001.1.Pungitius_pungitiusv2
AATMSWFSWLITPWSALYFFLLLLSAMHRQTGLEGVQAIVCTRTSAPINKSLSLDGDIIIGGLFSLYLSSSVKQDFTKLPHHESCTGLDVESLKHAYTMEFAVEEINRNPTLLPGVNLGYRIHETCGSTYWTQRVALSLVGGDAHSCNLTSSTPGSMAYGQPVETATPQPVPLLIGPDSSTTAIVLSRVLGPLSVPIISYLASCPCLSDRLNFPNFFRTIPSDIYQARAMAQMAIRFRWTWMGAVIVNKDYGNLAIQAFQEETHGKGVCLEFIETVLKETIARDASRVALTIQASTARVILVFCWYTEIKKVFLELAKMNVTDRQFLASEAWSTSDDLLQDLEVSKVASGVLGVAIRSSTIPGFKNYLRGLHPMRRPDDDFLRELWEKEFGCSPLAGSSEKGTLPLCSGTESLEEVNHPLTDTSQLRVAYNVYIAVYAAAHALHSLLSCPRESSTGNNNSSTCVSPNHIESKELLQHLNKLNVTTPQGEVFYFQGGDTPAKYDLVNWQSTPEGSLKLVLIGRVDGSDLHLNESAIQWSTGSNQVPTSVCRKSCLPGTRKANRRGEPPCCFDCIQCAEGEISNQTDSLKCVHCPSEFWSNAERTACIPRLLDFLSFNETLGITLTTVAVSGAAVTTAVFVMFLSYRQTPVVRANNTELSFLLLLSLKLCFLCSLVFIGRPSVWSCRFQQAAFGISFVLCVSCLLVKTVVVLAVFRSARPGAGALIKWFGPRQQRGSVCFFTSIQIIICVTWLSLSPPVPQRALGFQGSKVTLECNMTSVVGFSLVLCYIGVLAGTCLLLAFLARKLPDKFNEAKLITFSMLIFCAVWVAFVPAYVSSPGKYVVAVEIFAILASSYGLLLCIFAPKCFIILFRPEKNTKKHLMEK
>LOCXPOlfC2.115.HIT1.OlfC.2R.877.ANF_receptor.exons11.CABVRH030000001.1.Pungitius_pungitiusv2
SLLLVGLVSRQLGLRVGLQVVQAAICSRWGTSSNQSMFQEGDVVIGGLFNLYFKPPAIDSDFTQLPYFEPCTGLENLPLQYAYAMVFALEEINHNTTLLPGVKLGFHIQDSCALPLWDMRAALSMVGGGSASCNSTGRPLDSAAEGVGQERGDQTVPLIIGGSSSITAQILSRILGPLDIPLLSYTASCPCLSDRLQYPNFFRTMPSDIYQARAIAQLSIRFKWTWIGAVVVNNDYGLVAQKIFEEETRGAGVCIAFVETLKRENIVADARRAALTIQASTAKVILIFTWYTDVRELFLQLAKINVTDRQFLASEAWSTSGDLLRDPFTSKVARGVLGVAIRSSAIPGFEHFLKSLNPFDRPEDKFLKELWEKMFHCRLWATAQSTNTSPPSLQKESLPLCNGTESMEGVQSPFTDISQLRVTYNVYLAVYAAAHALHSLLSCPDAESSTRNSSFSCSSPQHIKSSELLQHLSKVNFTTPHGEIFYFQDGDIPAKYDLVNWQSTTEGTPKLVLIGRVDGFDIHLNESAIQWSTGSNQVPTSVCSESCLPGTRKADRRGEPPCCFDCIECAEGEISNQTDSLKCVHCPSEFWSNAERTACIPRQLDFLSFNETLGITLTTVAVSGATMTTAVFVVFLYYRQTPMVRANNSELSFLLLLSLKLCFLCSLVFIGRPSVWSCRFQQAAFGISFVLCVSCLQVKTIVVLAAFRSARPSAGALMKWFGPGQQRGTVCLFSFIQVFICVVWLLSGPPVPRVDLDIPGVKVSLKCTMTSVVGFSLVLGYIGLLACTSLLLAFLARKLPDNFNEAKLITFSMLIFCAVWVAFVPAYVSSPGKYAVAVEIFAILASSYGLLFCIFAPKCFIILLRPERNTKKHLMAK
>LOCXPOlfC3.117.HIT1.OlfC.2R.871.ANF_receptor.exons9.CABVRH030000001.1.Pungitius_pungitiusv2
NVLLFVYFLLFNSYSTSSVQSHLHSISCQLQGQFHLNGMHEAGDVVLGGLFEIHFFSVFPDLSFSSEPQEPTCHSFDVLGFRQAQAMVFAIDEINRNPDLLPDVTLGYSLYDNCVKLGIGFRAALSLASGREEHFILEDNCVGTPPVIGIVGDSSSTRSIAISTVLGLYRVPMVSYFATCSCLSDRQKFPSFFRTIPSDAFQVQAMIQILRHFGWTWMGLLVSDDDYGLHAASSFQSHLSESGGGCLAYLEVLPWGNDQAELRRIVDVMRKSTARVVIVFAHESHMINLMEEVVRQNVTDLQWMASEAWVAATVLQTPKLMPYIGGTLGIAIRRGEIPGFRDFLLQIQPDLKHNNSYGNSMVNLFWEYTFQCRFAPPHAGWVEAGGSLCTGREDPELVQNEFLDISNLRPEYNVYKAVYALAKALDDMLKCEPGRGPFSGNSCGTLQRLEPWQLVYYLEKVNFTTPFGDQVSFDENGDATPIYDVMNWLRLPDGRVRIQNVGQVKGSVKGEELTLDEDKIFWNTESKEPTRSVCSETCPPGTRMARKKGQPVCCSDCIPCSEGEISEKNDSLECTNCPEDFWSSPQRDHCVRKKTEFLSYQEPLGICLTTTSLLGTFICVVVLGIFVYYHSTPIVRANNSELSFQLLLSLKLCFLCSLLFIGRPRLWTCQLRHAAFGISFVLCVSCILVKTMVVLAVFKASKPGGGDSLKMFGAVQQRGTVMVLTSIQAAICTAWIVCASPAPHKNTQYHKDKIVYECAVGSTVGFAVLLGYIGLLAILSFMLAFLARNLPDSFNEAKLITFSMLIFCAVWVAFVPAYVNSPGKYADAVEVFAILASSFGLLLALFGPKCYIILLRPERNTKKAIMGRGIQ
>LOCXPOlfC4.122.HIT1.OlfC.2R.876.ANF_receptor.exons8.CABVRH030000001.1.Pungitius_pungitiusv2
MEIFALFIGLILSLGLYELNSALALHASGDGVKQRAGLTEDRTGVGVSDEGSSVECKLQDATRLPAFSMYGDYVVGGVFSIHYSMQTVERNYTTMPGPISCSGSIDAVELHFSRTMIFTIEEINNSTKLLPGIKLGYEIYDSCASVPVAVHVAFQLSSGLDPVFYSGHNCTQSGKVIAVVGESGSTPSISMSRIIGPFNIPQVSHFATCACLSDKQQYPSFFRTIPSDQFQADALAKLVKHFGWTWIGAIRSDSDYGNSGMASFLKAAHKEGICVEYSESFYRTNPRSRIQRVADIIRRSTAVVIVAFMSPGDLRILLEELSLKPSPPRQWIGSESWLTDPDMLRFSFCAGAIGFGIERALIPGLRDFLLDLPPSKVSASPVLTEFWEEQFNCRLEKSVTDNACDGTEDIGKTQSPYFTTQFRITNMVYKAVYAIAHAIHNAVCQETHSITQCDKLTSVEIKEVLNQLKKVKFSQNGYDVSFDANGDPVATYELINWQKSESGSIELVTVGHYNASLPVGQEFHINGNLTWVEGGTQVPVSVCSDSCPAGTRKVLRKGKPICCYDCVLCPEGEISNATDSPDCFTCPKEFWPNAKRNICLPKPVEFLSFNEGLGIILCAFSVGGACLAVLTAAVFHRHRTSPIVRANNSELSFLLLFSLTLCFLCSLTFIGAPSDWSCMLRHTAFGITFVLCMSCVLGKTIVVLMAFKATLPGGNVMKWFGPPQQRMTVVSFTFIQVVICTLWLVLSPPFPMKNLTTYKEKIILECALGSTFGFWAVLGYIGLLAVFCFVLAVLARKLPDNFNEAKLITFSMLIFCAVWVTFIPAYVSSPGKFTVAVEIFAILASSFGLMLCIFAPKCFMILFHPEKNTKKYLMNK
>LOCXPOlfC5.52.HIT1.OlfC.2R.874.ANF_receptor.exons8.CABVRH030000001.1.Pungitius_pungitiusv2
MEIFALLIGLILSLGLYELNSARALHASGDGVKQRAGLTEDRTGVGVSDEGLSVECKLQGATRLPAFSMDGDYVVGGVFSMHYVTQTVERNYTTMPGPIRCSGSVNSLELQFSRTMIFAIEEINNSTKLLPGIKLGYQIYDSCESVPVAVHVAFQLLSGLEPFFYSGDNCSQSGKVMAVVGESGSTPSISMSRIIGPFNIPLVSHFATCACLSDKQQYPSFFRTIPSDQFQADALAKLVKHFGWTWIGAIRSDSDYGNSGMASFLKAAHKEGICVEYSESFYRTNPRSRIQRVADIIRRSTAVVIVAFISPGDLRILLEELSLKPSPPRQWIGSESWVTDREMLRFSFCAGAIGFGIERALIPGLRDFLLDLPPSIVSASPVLTEFWEEQFNCRLEKNKNICNGTEDIGRIQSPYSTTQFRITNMVYKAVYAIAHAIHNAVCQETHSIIQCDKLTSVEITEVLNQLKKVKFSQNGYDVSFDANGDPVATYELINWQKSESGSIELVTVGHYNASLPVGQEFHIDGNFTWVEGGTQVPVSVCSDSCPAGTRKVLQKGKPICCYDCVLCPEGEISNATDSPDCFSCPQGFWPNAKRNNCLPKPVEFLSFNEGLGIILCAFSVGGACLAVLTAAVFHRHRTSPIVRANNSELSFLLLFSLTLCFLCSLTFIGAPSDWSCMLRHTAFGITFVLCMSCVLGKTIVVLMAFKATLPGGNVMKWFGPPQQRMTVVSFTFIQVVICTLWLALSPPFPMKNLTTYKEKIILECALGSTFGFWAVLGYIGLLAVFCFVLAVLARKLPDNFNEAKLITFSMLIFCAVWVTFIPAYVSSPGKFTVAVEIFAILASSFGLMLCIFAPKCFIILFQPEKNTKKYLMNK
>LOCXPOlfC6.58.HIT1.OlfC.2R.874.ANF_receptor.exons8.CABVRH030000001.1.Pungitius_pungitiusv2
MEIFALFIGLILSLGLYELNSALALHASGDGVKQRAGLTEDRTGVGVSDEGSSVECKLQGATRLPAFSMDGDYVVGGVFSMHYVTQTVERNYNTMPGPIRCSGSVNSLELRFSRAMIFAIEEINNSTKLLPGIKLGYQIYDSCESVPVAVHVAFQLLSGLEPSFYSGDNCSQSGKVMAVVGESGSTPSISMSRIIGPFNIPLVSHFATCACLSDKQQYPSFFRTIPSDQFQADALAKLVKHFGWTWIGAIRSDSDYGNSGMASFLKAAHKEGICVEYSESFYRTNPRSRIQRVADIIRRSTAVVIVAFIVTGDLRILLEELSLKPSPPRQWIGSESWVTDPEMLRFSFCAGAIGFGIERALIPGLRDFLLDLPPSKVSASPMLTKFWEEQFNCRLEKNKNICNGTEDIGRIQSPYSTTQFRITNMVYKAVYAIAHAIHNAVCQETHSITQCDKLTSVEIKEVLNQLKKVKFSQNGYDVSFDANGDPLATYELINWQKSESGSIELVTVGHYNASLPVGQEIHIDGILTWVEGGTQVPVSVCSDSCPAGTRKVLQKGKPICCYDCVSCPKGEISNNTDSPDCFSCPKEFWPNAKRNICLPKPVEFLSFNEGLGIILCAFSVGGACLAVLTAAVFHRHRTSPIVRANNSELSFLLLFSLTLCFLCSLTFIGAPSDWSCMLRHTAFGITFVLCMSCVLGKTLVVLMAFKATLPGGNVMKWFGPPQQRMTVVSFTFIQVVICTLWLVLSPPFPMKNLTTYKEKIILECALGSTLGFWAVLGYIGLLAVFCFVLAVLARKLPDNFNEAKLITFSMLIFCAVWVTFIPAYVSSPGKFTVAVEIFAILASSFGLMLCIFAPKCFIILFQPEKNTKKYLMNK
>LOCXPOlfC7.62.HIT1.OlfC.2R.874.ANF_receptor.exons8.CABVRH030000001.1.Pungitius_pungitiusv2
MEIFALLIDLILSLGLYELNSALALHASGDGVKQRAGLTEDRTGVGVSDEGLSVECKLQGATRLPAFSMDGDYVVGGVFSIHHYTYTVTNNYTTMPDSIRCSGSINSRELRFSRAMIFAIEEINNSTKLLPGIRLGYQIYDSCASVPVAVHVAFQLSSGLDPVFHAGDNCSQSGKVMAVVGDSGSTPSISMSRIIGSFNIPLVSHFATCACLSDKQQYPSFFRTIPSDQFQADALAKLVKHFGWTWIGAIRSDSDYGNSGMASFLKAAHKEGICVEYSESFYRTNPRSRIQRVADIIRRSTAVVIVAFMSPGDLRILLEELLLKPSPPRQWIGSESWLTDPDMLRFSFCAGAIGFGIERALIPGLRDFLLDLPPSKVSASPMLTKFWEEQFNCRLEKNKNICNGTEDIEKIQSPYSTTQFRITNMVYKAVYAIAHAIHNAVCQETHSITQCDKLTSIEIKEVLNQLKKVKFSQNGYDVSFDANGDPVATYELINWQKTESGSIELVTVGHYNASLPVDQEFHINGNLTWVEGGTQVPVSVCSDSCPAGTRKVLQKGKPICCYDCALCPEGEISNATDSPDCFPCPEEFWPNAKRNNCLPKPIEFLSFNEGLGIILCAFSVGGACLAVLTAAVFHHHRTSPIVRANNSELSFLLLFSLTLCFLCSLTFIGAPSDWSCMLRHTAFGITFVLCISCVLGKTIVVLVAFKATLPGGNVMKWFGPPQQRMTILSFTLIPVVICTLWLVLSPPFPMKNLTTYKEKIILECALGSTFGFWAVLGYIGLLAVFCFVLAVLARKLPDNFNEAKLITFSMLIFCAVWVTFIPAYVSSPGKFTVAVEIFAILASSFGLMLCIFAPKCFIILFQPEKNTKKFLMNK
>LOCXPOlfC8.64.HIT1.OlfC.2R.874.ANF_receptor.exons8.CABVRH030000001.1.Pungitius_pungitiusv2
MEIFALFIGLILSLGLYELNSALALHASGDGLKQRAGLTEDRTGVGVSDEGSSVECKLQGATRLPAFSMDGDYVVGGVFSIHHYTYTVTNNYTTMPDPIRCSGSINSRELRFSRAMIFAIEEINNSTKLLPGIRLGYQIYDSCASVPVAVHVAFQLSSGMDPVFHAGEKCSQSGKVMAVVGESGSTPSISMSRIISSFNIPLVSHFATCACLSDKQQYPSFFRTIPSDQFQAAALAKLVKHFGWTWIGAIRSDSDYGNSGMASFLKAAQKEGICLEYSESFYRTNPRSKIQRVTDIIRRSKAVVIVAFMSAGDLRILLEELSLKPSPPRQWIGSESWVTDPELLRFSFCAGAIGFGIERALIPGLRDFLLDLPPSKVSASPVLTEFWEEQFNCRLDKNENICNGTEDIGRIQSPYSTTQFRITNMVYKAVYAIAHAIHNAVCQETHSITQCDKLTSVEIKEVLNHLKKVKFSQNGYDVSFDANGDPVATYELINWQKTESGSIELVTVGHYNASLPEGQEIHINRILTWVEGGTQVPVSVCSDSCPAGTRKVLQKGKPICCYDCALCPEEEISNATDSSDCFLCPKEFWPNAKRNICLPKPVEFLSFNEGLGIILCAFSVGGACLAVLTAAVFHRHRTSPIVRANNSELSFLLLFSLTLCFLCSLTFIGAPSDWSCMLRHTAFGVTFVLCMSCVLGKTIVVLMAFKATLPGGNVMKWFGPPQQRMTVVSFTFIQVVICTLWLVLSPPFPMKNLTTYKEKIILECALGSTFGFWAVLGYIGLLAVFCFVLAVLARKLPDNFNEAKLITFSMLIFCAVWVTFIPAYISSPGKFTVAVEIFAILASSFGLMLCIFAPKCFIILFQPEKNTKKYLMNK
>LOCXPOlfC9.67.HIT1.OlfC.2R.874.ANF_receptor.exons8.CABVRH030000001.1.Pungitius_pungitiusv2
MEIFALFIGLILSLGLYELNIALALHGSVDGVKQRAGLTEDRTGVGVSDEGSSVECKLQGATRLPAFSMDGDYVVGGVFSLHYFTQTVEHNYTTMPGPIRCSGSIISLELRFSRAMIFAIEEINNSTKLLPGIRLGYQIYDSCESVPVAVHVAFQLLSGLDPVFHAGDNCSQSGKVIAVVGESGSTPSISMSRIIGPFNIPLVSHFATCACLSDKQQYPSFFRTIPSDQFQADALAKLVKHFGWTWIGAIRSDSDYGNSGMASFLKAAHKEGICVEYSESFYRTNPRSRIQRVADIIRRSTAVVIVAFMSPGDLRILLEELSLKPSPPRQWIGSESWLTDPDMLRFSFCAGAFGFGIERALIPGLRDFLLDLPPSEVSASPVLTEFWEEQFNCRLEKNKNICNGSEDIGRIQSPYSTTQFRIDNMVYKAVYAIAHAIQNAVCQETYSIIQCDKLTSVEIKEVLNQLKKVKFSQNGYDVSFDANGDPLATYELINWQKSESGSIELVTVGYYNASLPDGQEIHINRILTWVEGGTQVPVSVCSDSCPAGTRKVLQKGKPICCYDCVLCPEGEISNATDSSDCFPCPKDFWPNAKRNICLPKPVEFLSFNEGLGIILCAFSVGGACLAVLTAAVFHRHRTSPIVRANNSELSFLLLFSLTLCFLCSLTFIGAPSDWSCMLRHTAFGITFVLCMSCVLGKTLVVLMAFKATLPGGNIMKWFGPPQQRMTVVFFTIIQVVICTLWLVLSPPFPMKNLTTYKEKIILECALGSTFGFWAVLGYIGLLAVFCFVLAVLARKLPDNFNEAKLITFSMLIFCAVWITFIPAYVSSPGKFTVAVEIFAILASSFGLMLCIFASKCFIILFQPEKNTKKYLMNK
>LOCXPOlfC10.74.HIT1.OlfC.2R.878.ANF_receptor.exons8.CABVRH030000001.1.Pungitius_pungitiusv2
MEIFALFIGLILSLGLYELNLALALHGSVDGVKQRAGLTEDRTGVGVSDEGSSVECKLQGATRLPAFSMDGDYVVGGVLSIHHYTYTVTNNYTTMPDLIRCSGSIDSRELRFSRAMIFAIKEINNSTKLLPGIKLGYQIYDSCASVPVAVHAAFQLLSGLDPVFHAGDNCSQSGTVIAVVGESGSTPSISMSRIIGSFNIPLVSHFATCACLSDKQQYPSFFRTIPSDQFQADALAKLVKHFGWTWIGAIRSDSDYGNSGMASFLKAAHKEGICVEYSESFYRTNPRSRIQRVADIIRRSTALVIVAFTTSGDLRILLEELSLKPSPPRQWIGSESWVTDPDMLRFSFCAGAIGFGIERALIPGLRDFLLDLPPSEVSASPVLTEFWEEQFNCRLEKTTDNNVCDGTEDINTIHSPYTDTSQLRITNMVYKAVYAIAHAIHNAVCKETHSITQCDKLTSVEIKEVLTQLKHVNISQNGYEVSFDVNGDPVAAYELVNWQNTESGRIELVTVGYYDASLPLGQKLRIDRNLTWVEGGTQAPASVCTTSCPGGTRKVLQKGKPVCCFDCIPCPEGEISNATDSSDCFTCPEEFWPNAKRNICLPKPVEFLSFNEGLGIILCAFSVGGACLAVLTAAVFHRHRTSPIVRANNSELSFLLLFSLTLCFLCSLTFIGAPSDWSCMLRHTAFGITFVLCMSCVLGKTIVVLMAFKATLPGGNVMKWFGPPQQRMTVVSFTFIQVVICTLWLVLSPPFPRKNLTTYKEKIILECALGSTFGFWAVLGYIGLLAVFCFVLAALARKLPDNFNEAKLITFSMLIFCAVWVTFIPAYVSSPGKFTVAVEIFAILASSFGLMLCLFAPKCFIILFKPEKNTKKHLMNKN
>LOCXPOlfC11.83.HIT1.OlfC.2R.866.ANF_receptor.exons8.CABVRH030000001.1.Pungitius_pungitiusv2
MTLPVLFPLLFSLCVLTVRCNPISSLTSLPPSAAKMCTLHNSFEPSFVGHGEYVIGGIFPLHYNQEMPDLNCTYRALPVKCNGFDPRAFRWAQTMRLAVEEINQSADLLPNYTLGYKIFDSCAYPLTGMRAALAVLNGLSERDSPMCQGASPLLAVIGESGSAQSIVVSRILQPFRIPMISYFSSCACFTDRKQYPTFFRVIPNDDYQVKAIAQLLVRFNWTWVGLVRGDHEYGRFAVQGLLRELQGTKVCVAYQEMIPLLYNRQRALEIMEVMRLSSAKVVVVFSAEGEMTPFLRDYMMQNITGIQWVASEAWVTASVFTASEFYPYLGGTIGFGIRKGHISRLSFYLQTINPQMYPNNMLVKELWEALYGCNPFALPGSLLPPCSGQEPLLEQHSAYMNTSNTRVAYNVYKAVYAVAHSLHNLLLCQPGTGPFQNKSCAQSNNIHPWQLQYYLQEVEFKIAEEKVNFDLKGDSIPYYDVLNWQRGKGGNIEFVNVGLFDGTKPAGEELVIQEDRIMWASHQREASCSHLSVCSASCLPGSRKAVRRGEPVCCFDCVPCDSGKISNQTNSIECTLCPEDFWSNNDRAVCIPKKVEFLGYDSLGIALTVISVMGACITIAVFAVFFYHRNTVIVRINNSELSFFILFALTLCFLCSLVFIGKPTFWSCMLRHTAFSITFSLCISCILGKTLVVLAAFTATRPGDNIMKWLGPKQQRTIIFVSTLIQVIICATWLIDDPPFPSPNAQYELSKIILECSVGSSIAFWCVLGYIGLQASLCFVLAFLARRLPGNFNEAKFITFSMLIFCAVWLAFIPAYVSSPGNYADAVESFAILASSFGLLFCLFAPKCYIILLKPKKNTKQHLMVK
>LOCXPOlfC12.84.HIT1.OlfC.2R.854.ANF_receptor.exons6.CABVRH030000001.1.Pungitius_pungitiusv2
LQRAIVLSLFVFCPHTVSGCELLKKFDTPSLFKQGDIMIGGIFPVFNKDISSTSTFEREAPSVKCAGFDLRAFRWTQVMIFAIEEINNDPSFLPNISLGYRILNSCSSPTNTLRAALTLVSGPEKKEFNFTCPPPISALVAESESSQSLAVAGTVGPFQVPLVSFFSTCACLSNRAKYPTFFRTIPSDYFQAKALAALVKHFGWQWIGVIQSDNDYGRGGIQAFTEEVKNLGVCIAFVGTVLRTYTIDKILDVVEMIKLSTVKVILAFTPEGDFYPLMKEVVKQNITGIQWIASEAWITAVRLSTPDMYQAFGGALGFGLQKTAIPNLEQFLRGISPHNDPSAAFVRDFWEIMVGCYPLLPGDQAGTEATKEKCTGNETLLNSQDDFFNVTQLRVSYNVHKAVYAIAHALHQLLFCQPVGEITVRPCLNISNIQPKQVTDHLKRVNFKNQFGDNVFFDVNGDPPAFYDIINWQLIDGQVQHVTVGNFASAADETYKLRIQKEKIVWKTGETVPTSMCSNVCPVGTRRAQQKGKPICCFDCIPCADGTIANSTGAADCTPCPREYWSNVVRDECIPKTIEFLTYHESMGIAITVLSLLGASLSLATMIIFIYYKETPVVKASNSELSCFLLLSLFLCFLCPLTFIGRPTVYTCMLRHTAFGVTFALCISCVLGKTIVVVTAFKATYRGNTFAGKFGPAQQRIIVCSCTLIQIVICVLWLKLNPPFPDMVFRQSNKKIVLGCNTGCEAAFYAVLGYIGILALMCLALAFLARKLPDNFNEAKLITFSMLIFCAVWITFIPAYVSSPGKFTVAVEIFAILSSTFGLFTCIFAPKCYIILFKPEKNTKIHVKGKNLSE
>LOCXPOlfC13.85.HIT1.OlfC.2R.854.ANF_receptor.exons6.CABVRH030000001.1.Pungitius_pungitiusv2
LQRAIVLSLFVFCPHTVSGCELLKKFDTPSLFKQGDVMIGGIFPVFNKDISSISTFEREAPSVKCAGFYPRAFRWTQVMIFAIEEINNDPLFLPNISLGYRILNSCSSPTNTLRAALMLVSGPEKKEFNFTCPPPISALVAESGSSQSLAVAGTVGPFQVPLVSYFSTCACLSNRAKYPTFFRTIPSDYFQAKALAALVKHFGWQWIGVIQSDNDYGRGGIQAFTEEVKNLGVCIAFVGTVLRTYTMDKILDVVEMIKLSTVKVILAFTPEGDFYPLMKEVVKQNITGIQWIASEAWITAVRLSTPDMYQAFGGALGFGLQKTAIPNLEPFLRGISPYNDPSAAFVRDFWEIMVGCYSLLPGDQAGTEATKEKCTGNETFLNPQDDFFNVTQLRVSYNVHKAVYAIAHALHQLLFCQPVGEITVRPCLNISNIQPKQVTDHLKRVNFKNPFGDNVFFDVNGDPPAFYDIINWQLIDGQVQHVTVGNFASAADETYKLRIQKEKIVWNTGKTVPTSMCSNVCPVGTRRAQQKGKPICCFDCIPCADGTIANSTGAADCTPCPREYWSNVVRDECIPKTIEFLTYHESMGIAITVLALLGASLSLATMIIFIYYKETPVIKASNSELSCFLLLSLFLCFLCPLTFIGRPTVYTCMLRHTAFGVTFALCISCVLGKTIVVVTAFKATYRGNTFAGKFGPAQQRIIVCFCTLIQIVICVLWLKLNPPFPDMVFRQSNKKILLGCNTGSEAAFYAVLGYIGILALMCLALAFLARKLPDNFNEAKLITFSMLIFCAVWITFIPAYVSSPGKFTVAVEIFAILSSTFGLFTCIFAPKCYIILFKPEKNTKKHVKGKNLSE
>LOCXPOlfC14.88.HIT1.OlfC.2R.854.ANF_receptor.exons6.CABVRH030000001.1.Pungitius_pungitiusv2
LQRAIVLSLFVFCPHTVSGCELLKKFDTPSLFKQGDIMIGGIFPVFNKDISSTSTFEREAPSVKCAGFDLRAFRWTQVMIFAIEEINNDPSFLPNISLGYRILNSCSSPTNTLRAALMLVSGPEKKEFNFTCPPPISALVAESGSSQSLAVAGTVGPFQVPLVSYFSTCACLSNRAKYPTFFRTIPSDYFQVKALAALVKHFGWQWIGVIQSDNDYGRGGIQAFTEEVKNLGVCIAFVGTVLRTYTMDKILDVVEMIKLSTVKVILAFVPEGDFYPLMKEVVKQNITGIQWIASEAWITAVRPSTTDMYQAFGGALGFGLQKTAIPNLEPFLRGISPYTDPSAVFVRNFWEIMVGCYPLLPGDQAGTEATKKKCTGNETLLNSQDDFFNVTQLRVSYNVQKAVYAIAHALHQLLFCQPVGEITVRPCLNISNIQPKQVTDHLKRVNFKNPFGDNVFFDVNGDPPAFYDIINWQLIDGQVQHVTVGNFASAADETYKLRIQKEKIVWNTGKTVPTSMCSNVCPVGTRRAQQKGKPICCFDCIPCADGTIANSTGAADCTPCPREYWSNVVRDECIPKTIEFLTYHESMGIAITVLSLLGASLSLATMIIFIYYKETPVIKASNSELSCFLLLSLFLCFLCPLTFIGRPTVYTCMLRHTAFGVTFALCISCVLGKTIVVVTAFKATYRGNTFAGKFGPAQQRIIVCFCTLIQIVICVLWLKLNPPFPDMVFRQSNKKILLGCNTGSEAAFYAVLGYIGILALMCLALAFLARKLPDNFNEAKLITFSMLIFCAVWITFIPAYVSSPGKFTVAVEIFAILSSTFGLLTCIFAPKCYIILFKPEKNTKKHVKGKNLSE
>LOCXPOlfC15.89.HIT1.OlfC.2R.824.ANF_receptor.exons6.CABVRH030000001.1.Pungitius_pungitiusv2
QTCKMLGQTGFLEFSNEGDLIIGGVFSMTSTRILNDYGYGAFPNTYCTKWNDRELKFARTMIFTVEEINRNTELLPGVSLGYRVYNGCGSENLVRAAIEAVTGEDSKGCSDPIQALIGHSSSGVSQDMNLILSPLFIPQVSHLSTCSCLSNKRLYPTFFRTVPSDHFQILGLVQLMKHFDWLWVGIIHSDGLYSNEGVAKFNMEGKKEGVCVEYTLPYNAAKQFTVNTIVNTLRECSSKVVLLFMSFYETKSFLSDIEKYNITGKQWIGSEAWITEGSLASVGRRSVLQGAMGFALPLAYIPGLGEYLLSLKPTDEPQSTIIKAFWENFFDCSFSPSNTTTVCTGAEDLRTVSSAYTAITQFRAENNVYKAVYLVAYSLHALLQCKNGSNPTTGKPCVNKNEVLEHIKYVNFTTQNGAKVSFDENGESIAQYDLVNWQMKEDGSVEIVNVGQYDTSYLDGKKFKIKDNTNIVWGGDSDKVVRSVCTEPCPPGTRKAINKLKLVCCFECFQCPEGTISNQTNSPDCLICPPEFWPNEKKDKCLLKKTEYLSYEEIMGILLAVFGCLGVFLSLLTSIIFFTHNETPIVKANNSELSFLLLFSLKLCFLCSLTFIGRPTQWSCMLRHTAFGITFVLCISCVLGKTLVVLMAFRASLPGSNVMKWFGPAQQRLSVLCFTLIQVIICILWLTINPPFPYKNMKHYKEKIILECALGSVVGFWAVLGYIGFLAFLCFILAFLARKLPDSFNEAKLITFSMLIFCAVWITFIPAYVSSPGKFTVAVEIFAILASSFGLLGCIFFPKCYVIIFRPEQNSKKHLMGKIPPRSL
>LOCXPOlfC16.94.HIT1.OlfC.2R.825.ANF_receptor.exons7.CABVRH030000001.1.Pungitius_pungitiusv2
ITFILFTLMAGTMSENQTCKMLGQTGFLEFSNEGDLIIGGVFSMTSTRILNNYGYGAFPNTYCTKWNDRELKFARTMIFTVEEINKNTELLPGVSLGYRVYNGCGSENLVRAAIEAVTGEDSKGCSDSIQALIGHSSSEVSQVMNLILSPLFIPQVSHLSTCSCLSNKRLYPTFFRTVPSDHFQILGLVQLMKHFDWLWVGIIYSDELYSNEGVAKFNMEGKKLGVCVEYTLPYNAAKQFTLNTIVNTLRDSSSKVVLLFMSFYETKSFLSDIEKYNITGKQWIGSEAWITEGSLASVGRRSVLQGAMGFALPLAYIPGLDEPQSTIIKAFWENFFDCSFSPSNTTTVCTGAEDLRTVSSAYTAITQFRAENNVYKAVYLVAYSLHALLQCKNGSNPTTGKPCVNKNEVLEHIKYVNFTTQNGAKVSFDENGESIAQYDLVNWQMKEDGSVEIVNVGQYDTSYLDGKKLKIKDNTKIVWGGDSDKVVRSVCTEPCPPGTRKAINKLKLVCCFECFQCPEGTISNQTNSPDCLICPPEFWPNERKDKCLLKNTEYLSYEEIMGILLAAFGCFGVFLSILTSIIFFTHNETPIVKANNSELSFLLLFSLKLCFLCSLTFIGRPTEWSCMLRHTAFGITFVLCISCVLGKTLVVLMAFRASLPGSNVMKWFGPAQQRLSVLCFTLIQVIICVLWLTINPPFPYKNMNHYKEKIILECALGSVVGFWAVLGYIGFLAFLCFILAFLARKLPDSFNEAKLITFSMLIFCAVWITFIPAYVSSPGKFTVAVEIFAILASSFGLLGCIFFPKCYVIIFRPEQNSKKHLMGKI
>LOCXPOlfC17.100.HIT1.OlfC.2R.800.ANF_receptor.exons6.CABVRH030000001.1.Pungitius_pungitiusv2
LKLGLLVLLFRRAALVCRLQGKKAQPPEFTMAGDFVTGGIFTFRTGYRDIEPTFQTLPNRPTCQNMNVREFQFAQTMIFAIKQINQNPAILPNHTMGYKIYNSCGMSNIIRSALDLVNRQEEIIDERNCTKADNAQAVIGHSASAPTVGFARIIGRFQVPVLSHFATCACLSNREEFPSFFRTIPSDLYQSRALAKLVKHFSWTWVGVISNKNEYGINGIAAFMKAAQEEGVCVEYYKAFEQTGPLHELAKVVESVKYSTSKVVVAFMSHREVDVLVTEMFKQNITGVQWVGSDAWITENALAGSEGHSLLVGSLGFTVSKAKIPGLEEHLRQLHPSQFPDSQFVRDFWEDTFDCALNDTANTKRKPCNSFESMQTVESYFTDVLEMRFTNNVYKSVYAVAHALHNLVTCEEGRGPFSNGTCANAGHIQPWQLLHYLQNVNFTTNQGERVTFDQNGDPPARYELVNIQLVSSRTLHVATVGGFDSTLPRERQFTLNDMKIVWGGGSHTVPVSVCSESCPPGKHKVLQKRKHICCYDCAPCAEGEISNITACVFFHFRETPIVRANNSELSFLLLFSLTLCFLCSLTFIGRPTQWSCMLRHTAFGITFVLCISCVLGKTLVVLMAFRASLPGSNVMKWFGPAQQRLSVLCFTLIQVIICILWLTINPPFPYKNMNHYKEKIILECALGSPVGFWAVLGYVGVLAMLCFVLAFLARKLPDHFNEAKFITFSMLIFWAVWIAFIPAYVSSPGKFTVAVEIFAIISSSYGLLLCIFIPKCYVILLRPEQNTKSHIMVRTKDFQY
>LOCXPOlfC18.103.HIT1.OlfC.2R.855.ANF_receptor.exons6.CABVRH030000001.1.Pungitius_pungitiusv2
MPSTHRWPEQGWALLQLLLVASFSRTQELVCSQRGDPESPQLYKDAEIMLGGIFSFHSSWTNRQDTYNQKPLPLQCTSLNFRGFQLAQAMLFAIEEINNSKDLLPGISLGYNIYDSCGSIARSVRAALALANGNEVAWAPSEDPCTRFSQVQAIIGETSSSPCMAVATVIGPFHIPMISHSATCACLSDKNKYPSFLRTIPSDYYQSRALAQLVKHFGWTWVGAIRTNDDYGNNGMVTFTETAQKLGICLEYSVSFFRTDPPNKLQKIIDTIKSSTSKVIVAFLSYMDLEVVLHELSLHNLTGYQWVGTEGWISDSQTAAIDTGHILDGALGLSIHKAHVGGIREFMSNMDPLNSSSNVMFWEALFSCKFRLSKSSSENQRVCTGHEDLTGVQNSFSDVSLMPIFNNVYKAVYAVAHTLHGVLNCNKSCNKTVRLESYKVLRSMKKIQFTTKGGDEVYFNENGDPAAKYEIINWQPTAKGIVDFVTVGLYDTSLPADKQLNLQNTSLIWAQNSQQLPMSVCNDKCPPGTRKVLQKGKPVCCYDCLRCAEGEISNSTDSITCVQCHPEFWSNARRDACVRKKAEFLSYKEIMGALLTAASLFGTCITNVVAVIFFRYRHTPIVRANNSELSFLLLFSLTLCFLCSLTFIGRPTEWSCMLRHTAFGITFVLCISCVLGKTLVVLMAFRASLPGSNVMKWFGPAQQRLSVLAFTFIQVMICVLWLTIAPPFPLKNVKQFKNKITLECALGSAVGFWAVLGYIGVLALFCFILAFLARKLPNNFNEAKFITFSMLIFCAVWITFIPAYISSPGKFSVAVEIFAILASSFGLLFCIFIPKCYIILLKPENNTKKNIMGKG
>LOCXPOlfC19.104.HIT1.OlfC.2R.842.ANF_receptor.exons6.CABVRH030000001.1.Pungitius_pungitiusv2
MSQVITGLLFLRYLLAFGALQDEAPFCQIMGIPEFPLLSKEGDVMIGGAFSIHSEITQPPLSFTEKPSRLTCSSVNLREFRFAQTMIFAIQEINKSNNILPNVSIGYRIYDSCGSTLSSMRAVMALMNGDEWIVGKNCSGQSAVQTIIGESESSSTIVLSRTTGPFKIPVISHSATCECLTNRKEYPFFFRTIASDRYQSRALAQMVKYFGWTWVGAVNSDSDYGNNGMAIFLDAAQEEGVCVEYTEKFHRSEPEKLLKVIEVIRKSTARVIVGFLAHVEMNNLLEKLSLYKITGLQFIGVEAWITADSLVTPSSFSVLGGSLGFAMPKANIRGLGDFLIKDFWKTELKCEETKGDIRAETAQCRENWDLFELKDNNNDVAELRYSNNIYKAIYAVAHSVHSILKCSTSQGCDRTIKVTPWQVVESLKQVNFTINNGEQVWFDSTGAAVARYEVVNWQRGSNDSVQFKPVGYYDASLPPGQKFVLKTEAIIWPKGKTEANIISDMCSKSCRPGTHKVLQKGKPVCCYDCITCAEGEISNSTDSNDCKKCPEEYWSNQNRDACVLKNVEFLYFTEVMGIILVFFTLFGVFLTLIVATLFLIYKDSPLVKANNSELSFLLLFSLTLCFLCSLTFIGRPTQWSCMLRHTAFGITFVLCISCVLGKTLVVLMAFKASLPGSNVMKWFGPAQQRLSVLCFTLIQVIICILWLTINPPFPDKNMKHYKEKIILECTMGSPVGFWAVLGYIGFLAVLCFVLAFLARKLPDNFNEAKFISFSMLIFCAVWITFIPAYVSSPGKFTVAVEIFAILASTYGLLICIFAPKCFIIVFKPELNTKKHLMGKTVS
>LOCXPOlfC20.106.HIT1.OlfC.2R.845.ANF_receptor.exons6.CABVRH030000001.1.Pungitius_pungitiusv2
MLLFVLFVGVCGAVEDSANCEMLGSPEFPLLSKEGDITVGGAFSIHSQVSKPLLSFTNDPESLTCSRINFREFRFAQTMIFAIEEINNSSSLLPNISIGYKVYDSCGSTLPSMRAVMGLMNGQERTFDKTCSGKSSVHAIIGASESSSTIAMLQISGVFQIPVISHFATCACLSNRKGSFFRTIPSDYYQSRAIAKLVKHFGWTWVGVVRSDNDYGNNGMETFITAASHEGVCVEYSEAISRTDPSWRVERVVRVIHGGTARVLVAFLAQGEMDILLEEALRQNLTGLQWVGSESWITAGHLAIERFSGILTGSLGFAIRKTQITGLREFLLKVNPSQNPHSDLLREFWEATFGCSFKSKLYVQKQCSGSERLEDNSNPFTDVSQLRISYNVYKAVYAVAHAMHNMLSCGPNDEAVYQSCQWKDNLQMKEVMKHLQDVNFTLPSGESVHFDVNGDPAAIYELVNWQRNQAGEIKFVAVGSYEASIPNGEQFVMNEPSTTWASESQQRPQSVCSESCLPGFRQAVIKGKPICCFSCIACGAGEISNSSNPGECSHCPLEYWSNGDHSQCVPKVIEFLSFGETMGALLTAFSLLGASSTLLVLCVFYRFHHTPLVKASNSELSFLLLFSLTLCFLCPLTFIGRPTEWSCMLRHTAFGITFALCISCILAKTLAVVIAFKAKSPANTVIQCSAPLQKITVLSCTLLQVLVCVLWLLLAPPFPSKNTAYATERIILQCNLGSAIGFWAVLGYIGLLAMLCFILAFLARKVPDNFNEAKLITFSMLIFCAVWVTFIPAYVSSPGKFTVAVEIFAMLGSSFGLLICKFAPKCYILLLKPERNTKKHMMGRN
>LOCXPOlfC21.108.HIT1.OlfC.2R.862.ANF_receptor.exons6.CABVRH030000001.1.Pungitius_pungitiusv2
MLLTADILLIYLLAVSGGKPVCQTYGTTKEQSTFSMEGDINIGGIFSFHQNPVIVNPAHQVNPGTIQCEGLDAGELQYAFTMIFAIREINNSSDLLPGVTLGYRIFDSCPSVPLSIRASLNLMNRYESGEGGCSKLSNVHAVIGETTSTSTIGIARTLGPFNIPVISHSATCACLSNRRDYPSFFRTIPSDIHQSKALAKLMKHFGWTWVGAIRTNSDYGNDGMATFLQAAERAGVCVEYSVAIYRTDPRKWFLKVVDIIKESTSKVIVAFADGTDLDILIKELHAQNVTGLQWVGSEGWITYRYIASPVNYAVVQGAVGFSALNAHIPGLHEFLADSKPSTAQGDHGLVELWENVFGCTLTPQEGTRDEGDTSGAGCTGEESLWDTDTRFTNVADASLLNNVYKATYAVAQALHMLVTCKDGQGPFENNTCADWENAQPWQVLHYLTQVNFTTKIGERVFFDALGDPVASYALVNWQMNEMNDIVFKTIGFYDASQPEGRQFRMKTDVGPIWAGGKLEVPRSVCSESCLPGTRRAFVKGKPICCFDCIACADGEFSNTTNAVKCDKCLPEYKSSEERNNCDLKLIEFITYRELMGILLVTFSVIGAWMSMSIALIFFHYRHTPIVRANNSELSFLLLFSLTLCFLCSLTFIGRPTQWSCMLRHTAFGITFVLCISCVLGKTLVVLMAFRASLPGSNVMKWFGPAQQRLSVLCFTLIQVIICILWLTINPPFPYKNMNHYKEKIILECALGSPVGFWAVLGYVGFLAMLCFVLAFLARKLPDHFNEAKFITFSMLIFCAVWITFIPAYASSPGKFTVAVEIFAILASSYGMLFCVFLPKCYIILLKPENNTKKNLLNKAIRR
>LOCXPOlfC22.116.HIT1.OlfC.2R.898.ANF_receptor.exons15.CABVRH030000001.1.Pungitius_pungitiusv2
LCLLGLCALFCPLSAEPTCKLKAKFNLSGYKDVVKKKVVVGGMFPVHRRLASVDGNTSRVPVSSGCEGFNFRTFRWTQTMLFAIDEINRAPDLLPNTDLGYVIYDSCFTISKAVEGTLTYLTGQDEAVPNYRCGTGAPLAALVGAGGSDLSIATARILGLYHFPQVSYSSTCSALESKFQFPTFLRTIPNDVHQAAAMAQLVLHFGWTWVGTIAADDDYGKYGIKAFKEQVEEAGVCISFSETLPKVSSPEDMQRIAKTVAQATAKIIVVFSSDVDLSPLVLELLRHNVTDRTWIASEAWVTSALINQAGVNSVLGGTLGFGVKRADIPGLQRHLLDVDPYANGLTEEFWETVCVCVCVSVRAAPDGLCTGSESVGQLGNTYSDVSQLRITYSVYKAVYAVAHALHNLEHCVDGQGPFVGKSCADITQFEPWQLMYYVKNVRFKVPHTGEEIYFTEGDVEGFYDIINWQVKSNGEMSYVTVGSYNGSAAPEDRMKITNDSIVWNNQELATPRSVCSENCQPGTRKGIRQGEPVCCFDCIPCADGEISNSTNARACIVCSYEEWSNEAHDTCVSKIIEFLAFGEPLGITLIAISAFGALATIGVGVVFVAHIGTPLVKANDALLSFSLLFSLVVTFLCSIVFLGKPQHWSCMTSQVALALGFALCLSSIMGKTAVLMLRARALKAERTRARAAAKAANPDVIAANAAHRAEAKDGALSEVDSLTCGHQRAIAAVATLIQAVACTVWLVIVPPHPVENTSTQNIKIILECDEGSVVFICCIFAYDILLALLAFVFAFIARKLEDHFGEAKCVTFGMLVFFIVWISFVPAYLSTRGKFMVAVQIFAILASSFGLLTCIFLPKCYILLVKPERNREEMMRPRSKARDGTSTGTSASLATNAT
