# Supplementary material for: Expanded olfactory system in ray-finned fishes capable of terrestrial exploration
Source: BMC Biol. 2023 Jul 31;21:163. doi: 10.1186/s12915-023-01661-8 (PMC10392011; doi:10.1186/s12915-023-01661-8)
Supplement: Supplementary file 3 — Additional file 3: Data S1. Protein sequences and genomic coordinates of OLF genes. FASTA and General Feature Format (GFF) files containing the protein sequences and genomic coordinates for all identified OLF genes in this study. [file 12915_2023_1661_MOESM3_ESM.zip › PROTEINS/Reinhardtius_hippoglossoides.OLF_genes.fa]

>LOCXPGaacOR1.18-delta.317.121.HIT1.OR.1R.294.7tm_4.exons1.CM031673.1.Reinhardtius_hippoglossoides
ELTLDTFVIPHGGKYPIFLLGITIYFFGIICNLVLLTLIVTQRNLHKPMYFILFSLPLNDLIGISAMLPKVLSDIVTETNKVYYPLCVLQAFLLHMYGGGILFILAAMSFDRYVAICMPLRYTSVMTPGVLICIICLVWGLDFVLNLSLFCLQTRLPRCRSVVMNVFCDNPSLLKLTCENTTVNNIIGLFNTAVMQAVSLSVQAFSYVKILITCVLTRRSEAKSKAVNTCVAQMVILVIFEITGTFTILSHRFKNISADLQKIMGMLIFLVPPLLNPIVYGLYTSEIRSTLLRV
>LOCXPDilaORUN.13-eta.308.144.HIT1.OR.1R.283.7tm_1.exons1.CM031673.1.Reinhardtius_hippoglossoides
KVMLIQIFVILFLCINLLLITTFFTKEFFYTTMRYILFAVTLMSDCLFLAVTNILLILSHSRYTIQMWLCLIIYIVLSLYTFVTPVTLTAMTLERYVAICLPLRHGELCSPRSALHGILIIHSLSALPSIVFLSIFFASATYGSYTQGRICSVEIFVLHTWQGHLRSAISQFYFLIMCIIIVFSYVKIMRAAKAASGEDKKSTWRGLRTVGLHAFQLLLCLIQLWCPFIEAALLQINLMLYINVRFFNYITFILAPRCLSPLIYGLRDEMFFLALKRLALCGL
>LOCXPCyseOR16.16-delta.317.148.HIT1.OR.1R.311.7tm_4.exons1.CM031682.1.Reinhardtius_hippoglossoides
MTSNASSLAAVTSLTLDGVAQLSEHRWIFFFVFFALYVFVLVSDVLVIYVICSQRSLHRPMFVLVAAVLLNSLAGSAAVYPRLLSDLASGLRQVEVPGPVCLSQAYVVAYLGSSSFMLLAAMSLDRYVSICRPLRYAALMSRAALAALLLLCFLLPAALVGGAALQAARLPLCRTRLRRLYCDVYSFVTLSCGGGAALLLQVYGLLCSAATVLVPVIFVLVTYGRILFICLRDSRTINSKALQTCVPHLLVLFNYSVSVGVELLQRRLHGGSEPAASILSSVLVILVPTVCNPLVYGLKVKQILTHLKRLL
>LOCXPDilaOR14.1-eta.309.183.HIT1.OR.1R.292.7tm_1.exons1.CM031684.1.Reinhardtius_hippoglossoides
LKAVLSMLPCLFFLYVNGVMLFALLGKPLLLESSRYILFAHLLLTDSLHLVVTMLLYIFAVTMFNMISYVCVIITTIASITVKISPLNLAVMSLERYVAVCFPLRHVDITTTRRTGNAIAVIWTVASLDSVTQIFVLVSYGNKGFTVPRFCDRNSVFRLPIFSTLNMSFAIIYFVLVGMVIIYTYIAIMITVKSASSCNSNASKAHRTVLLHLLQFCLCLTSTLFSMITSSPLWNINRNVAIHVQYALFLGLIIFPKCLSPLIYGLRDHTFRHIFIYYFTFGLKSKVRPVIK
>LOCXPSichOR22.9-delta.318.212.HIT1.OR.1R.310.7tm_4.exons3.CM031684.1.Reinhardtius_hippoglossoides
MENGSVMTPLRQPIVFELEGFHVPAGYGSFLFFLALFHYMVVLLGNGLVMCIIVIDKNLHRPMFVLLCNLVVIDVLGSTAVLPRLMMYFLTGEKRITYMTAMAQAFSVHMYGAAVQTLLAAMAYDRYIAVCEPLRYQAIMTSARLQTCCVLAWSVALLCISVLFTLHINVPLCGNTIQHVYCSNRAIMNLACRSTPTNNIYGLSMSWTLSTGMFVIIAFSYFRILHASVKQGRADSRVCSKAFQTCASHLVVYVLYEISSVTIIVSHRIASLSNNIKKFISILFIIIPPAINPIIYGLVSKELRASFFKN
>XPLOC_103.1.OR.1R.305.7tm_1.exons2.VCHM03000160.1.Reinhardtius_hippoglossoides
LNLSSVNGSFVVNATERDTFTSAVTKNVIVTVLCISINYINSALVHTFRKHQVQIFNSSPRYLLFIHLVINDMMQLALSTLLHIISYALYKINVPFCLILLIVTITTTLNTPLNLAGMAVECYVAICIPLRHGQICTVRNTYVLIGLIWAVGALSILPDLFILLVTEPLQFFHSRASCVRDRVFRSSYSLKKRDASHIVCLVFVWLVLFYTYLRILFTAKGATVDFQKARNTILLHGFQLLLCMIVYVRPMFEQCLLYLLPQNYSTIRFSSYVIAQILPRFVSPIVYGLRDQLFRRHVRRYLLCK
>LOCXPDareOR11.15-eta.311.139.HIT1.OR.1R.298.7tm_1.exons4.VCHM03000843.1.Reinhardtius_hippoglossoides
MNSSKRLDSLNDALTKNFITFALGFIINCINGAFVFIYFKSQVFHRDPRYVLYIHLVINDMIMLTVSVALHIFTYTVPLSFAPCGFLLLILVTTNKNSPLNLAGMAVERYIAVCRPLQHVQMCTVQRAYALIALIWGVSLIPALTDIMIVFATRSVDSRPVVCYPSYVYNTAHHKALRAVVQVLMFSFVFLTLIVTYLKVLCAARTVSGSHRASARKARNTILLHGVQLFICMLSFLSPFINIALVTTWPNDRTTVLFVTFLFTNVLPRLLSPLIYGVRDKKFNGHIRRHFCCRCCNT
>LOCXPOR1.91.HIT1.OR.2R.323.7tm_4.exons1.CM031673.1.Reinhardtius_hippoglossoides
MKFTNTTNIKDFIIVGFPGLPPEYYGLVSVLLLLLFLVIVVGNTFILAVIVYERTLHKPTYLIFFHLAMTDMAFGAVTLPKIIARYWWNDMISPFGTCFTQMYFVHSLGAIHSFLLLIMALDRFVAIWFPFRYPFVVTNTTIGIACVLCWVLTFIRMMGIVLHALTLPYCNLNIIMQCYCDHISITKLGCGEGVAYVKEVSIANALFTLLVPLAFIIFSYFSIIIAALKMSQAERSNKVMSTCAPQIFTTCLYYVPRCFVYLSYNFGFTFSIQARVVVTMMYSLIPAAVNPAIYCLKTQDIKMALTQRFRKGRSRIAHRTDNR
>LOCXPOR2.102.HIT1.OR.2R.317.7tm_4.exons1.CM031673.1.Reinhardtius_hippoglossoides
MLYTNVTRIKDFFIVGFPGLSLDLYKPVSALLFVLYLAIVAGNIFILVFVKCERALHKPTYLIFCHLALTDLAFGTVTLPKIISKYWFDDGIISFYSCFAQMYFVHALGAVHSFILMVMALDRFIAVCAPLRYTTLLTNTKVSVLCGISWLMPVSWMVGVVVDALTLPFCNSNIITQCYCDHIAITILGCENVREVQLIAFGLAMFSLLVPLGFIVFTYFVIIVAVARISSSEGRVRTLSTCTPQLIITLLYYMPRCFVYLANNVGFTFSVPVRIVVVMLYSLLPAAVNPMIYCFKTKAIKENLKRKLLQRKINVGT
>LOCXPOR3.113.HIT1.OR.2R.332.7tm_4.exons1.CM031673.1.Reinhardtius_hippoglossoides
CSGYFGSIMPEGNHSTVTEFFLTGFPGLHPEYQGLASAVLFLVYSLTLIGNATIIFLFATDSCLHKPMYYIILNLCACDILFSTTTLPKIISKYWFQSGTIPFTACFIQMYFVHYLGTVNSLILFLMALDRYLAICHPLRYSLILKKSTIYILSITAWIFAKVPALRLVIRAYPLPYCASNIINHCYCDHIGITMLACTDRAPYGFPAMVFAMVVLLGPLAFIIFSYCSIIVTVLRIANVQGRLKSLSTCSTQLIIILLYYLPRCFVYLASNVGIKFSPDLRIVIIMLYSLGPPMINPLIYCLRAKDMRESLRKQLKKRTLAQKTQVSVVTD
>LOCXPOR4.124.HIT1.OR.2R.332.7tm_4.exons1.CM031673.1.Reinhardtius_hippoglossoides
CSGYFGSIMPEGNHSTVTEFFLTGFPGLHPEYQGLASAVLFLVYSLTLIGNATIIFLFATDSCLHKPMYYIILNLCACDILFSTTTLPKIISKYWFQSGTIPFTACFIQMYFVHYLGTVNSLILFLMALDRYLAICHPLRYSLILKKSTIYILSITAWIFAKAPALMLVIRAYPLPYCASNIINHCYCDHIGITMLACTDRAPYGFPAMVFAMVVLLGPLAFIIFSYCSIIVAVLRIANVQGRLKSLSTCSTQLIIILLYYLPRCFVYLASNVGIKFSPDVRIVIIMLYSLGPPMINPLIYCLRAKDMRESLRKQFKKRTFAQKTQVSVVTD
>LOCXPOR5.135.HIT1.OR.2R.305.7tm_4.exons1.CM031673.1.Reinhardtius_hippoglossoides
DNSSFVLLSDYNLSPETVAPAFLFATLSYMIILFCNLILILTIVLNKSLHQPMHLILLNLPINDLIGSTAFFSQVIKEILTNSRTLHYSTCVAQAFFIHIYAAGAVFFLSAMAYDRYIAICCPLKYNTVMTNAHIMRIITIVWLSCLFLIAVLFFLLLRLPRCRSEITQAYCDNPSLLSLVCANTTVNNIYGLFMVAVSQLIALVMIVYTYLQILVACFRSKRLDTRAKALQTCATHLIVFLLLECLGLFTIISYRIKNISPHLRRFIGVSTLIFPPTLNPIIYGLKTKEIREKVVQFFRHKIFP
>LOCXPOR6.147.HIT1.OR.2R.312.7tm_4.exons1.CM031673.1.Reinhardtius_hippoglossoides
MYTNVSSSVLLSLAPLGISDASIYPAFLFGIITYMLIMFFNLLVLAAIVVSKKLHKPMFILLFNLPITDMMGATAFFPHLVYSIVTQDRQISQPACITQAFLIHFYGTGNFLILSSMAYDRYVAICCPLRYNAVMTPHNLIKIITSIWLITFSVMVTLILLLARFKMCKTHVVDLFCNNPSLLKLVCDDIRVNNSYGLVIMCLIQGGTLGIITYTYLQILRTCVMTNHPDARRKAIQTCGSHLVVFLLLQFNIVTTLIAHRIESASPYMRRVLGVSVIIFPPFFDPIIYGLKITELKQSIKRFFRRSAVSIK
>LOCXPOR7.158.HIT1.OR.2R.312.7tm_4.exons1.CM031673.1.Reinhardtius_hippoglossoides
MYTNVSSSVLLSLAPLGLSDASIYPAFLFGIITYMLIMFFNLLVLAAIVVSKKLHKPMFILLFNLLITDMMGATAFFPHLVYSIVTQGRQISQPACITQAFLIHFYGTGNCLILSSMAYDRYVAICCPLRYNAVMTPHNLIKIIASIWLITFSIIVTLILLLARFKMCKTHVVDLFCNNPSLLKLVCDDIRVNNSYGLVITCLIQGGTLGIITYTYLQILRTCVMTNHPDARRKAIQTCGSHLVVFLLLQFNTVTTLIAHRIESASPYMRRVLGVSVIIFPPFFDPIIYGLKITELKQSIKRFFRRSVVSIK
>LOCXPOR8.168.HIT1.OR.2R.312.7tm_4.exons1.CM031673.1.Reinhardtius_hippoglossoides
MYTNVSSSVLLSLEPLGLSDASIYPAFLFGTITYLLIMFFNLLVLAAIVVSKKLHKPMFILLFNLPITDMMGATAFFPHLLYSIVTQDRQISQPACITQAFLIHFYGGGNFLILSSMAYDRYVAICCPLRYNAVMTPHNLIKIIASIWLITFSTVVTVILLLARFKMCKTHVVDLFCNNPSLLKLVCDDIRVNNSYGLVITCLIQGGTLGIITYTYLQILRTCVMTNHPDARRKAIQTCGSHLVVFLLLQFNTITTLIAHRIESASPYMRRVLGVSVIIFPPFFDPIIYGLKITELKQSIKRFFRRSVVSIK
>LOCXPOR6.180.HIT1.OR.2R.312.7tm_4.exons1.CM031673.1.Reinhardtius_hippoglossoides
MYTNVSSSVLLSLEPLGLSDASIYPAFLFGTITYLLIMFFNLLVLAAIVVSKKLHKPMFILLFNLPITDMMGATAFFPHLLYSIVTQDRQISQPACITQAFLIHFYGGGNFLILSSMAYDRYVAICCPLRYNAVMTPQNLIKIIASIWLITFSTVVTLILLLTRLKMCKTHVVDLFCNNPSLMKLVCDDIRVNNCYGLVIMCLIQGGTLGIITYTYLQILRTCVMTNHPDARRKAIQTCGSHLVVFLLLEFNSVITLIAHRIESASPYMRRVLGVSVIIFPPFFDPIIYGLKITELKQSIKRFFRRSAVSIK
>LOCXPOR10.92.HIT1.OR.2R.310.7tm_4.exons1.CM031673.1.Reinhardtius_hippoglossoides
WKETRQLRATSCESKASTFLQSSPYPVFFLLLFVYSSLLFSNIGVLALIISEKSLHQPMYILFCNLPVNDLIGNTVLLPRLMAHVISTERFMTYNQCVVQAFYSHTFGSASHMILVIMAIDRYVAICHPLRYHSIMTIRTVIVLSATAWGVSLVLVTVLMGLTVRLSRCRSVIQNAYCDNASLFKLSCEDVSINNIYGLFFTVLLFSCSVGGIAVTYFRIALICWIKKNKELNNRALQTCASHLVLYLIMLWSGFLTIILHRFPNYPDLRKIAYILFHVVPANLNPIIYGMQTRLLRDKIIQIIQRKVIA
>LOCXPOR10.93.HIT1.OR.2R.309.7tm_4.exons1.CM031673.1.Reinhardtius_hippoglossoides
GKKHDSCEQHPAIQGFDISPEFTYPVFFLLLFVYSSLLFSNIGVLALIISEKSLHQPMYILFCNLPVNDLIGNTVMLPQVMAHVISTERFMTYNQCVVQAFYSHTFGSASHMILVIMAIDRYVAICHPLRYHSTMTTRAVIVLSATAWGGSLVLVTVLMGLTVRLSRCRSVIQNAYCDNASLFKLSCEDVSINNIYGLFFTVLLFSCSIGGIAITYFRIALICWIKKNKELNNRALQTCASHLVLYLIMLWSGFLTIILHRVPNYPDLRKIAYILFLVVPANLNPIIYAMQTRLLRDKIIQIIRRKEIA
>LOCXPOR12.94.HIT1.OR.2R.308.7tm_1.exons1.CM031673.1.Reinhardtius_hippoglossoides
MQNLTELQTNATSHRSLSVIIKVCVVIPFFCVFLCCIAVMLHIFASHRQFLDTSRYILFASMLVNDTLQLITSLLLFLFIMGQVKFALVYCVPLLFISTATFQNTPLILATMSLERYIAIVYPLRRPASWRSDRIWIIILSLWFISCIFPVIDFSIGKRDPSVDFLSTPVHCKSTLVNPSPIQTWFKAAVSLLLFAVVAVIILFTYVRILLETRKLRRDRVSMSKAMHTVLLHGFQLLLCMLAFSHPITETLIVLHANWQPEDIAFFNYFCFILIPRFLSPLIYGFRDQSLRGYIGKTFLCCSKEVKP
>LOCXPOR12.95.HIT1.OR.2R.308.7tm_1.exons1.CM031673.1.Reinhardtius_hippoglossoides
MQNLTELQTNATSHRSLSVIIKVCVVIPFFCVFLCCIAVMLHIFASHRQFLDTSRYILFAYMLVNDTLQLMTSVLLFLFVMGRVKFALVYCVPLLFICTATFQNTPFILATMSLERYIAIVYPLRRPASWRSDRIWIILLSLWFISCIFPVIDFSIGKRDPSVDVLSTPVHCKPTLVNPSPIQTLFNAALSLLFFAVVAVIILFTYVRILLETRKLRQDTVSVSKAMHTVLLHGFQLLLCMLAFSHPITESLIVLHANWQPEDIAFFNYFCFVLIPRFLSPLIYGFRDQSLRGYIGKTFLCCSKKVKP
>LOCXPOR13.96.HIT1.OR.2R.308.7tm_1.exons2.CM031675.1.Reinhardtius_hippoglossoides
DSAGCLFLSIMPNGDAIPALICILVLLTIFSFLVNGVALFGIGRSEDLSWEPRCAFLKNLILSDLMQTVSISPAVIHSLVQRRTMEFSTWCYVQYFTGTASIFCSLITITCMALERYLYVCHAIHYLVILTQVRLRHTLSLIWVLSISIGTINMVLLHTGRGHKIERATKGLLCEPDVMEQHMGFPRASAVFRKLVGSCTLLLCLFVYAFSYLRMYRDARNAVIPFNTVNTKARKTVLYHCGMLFLQLLPLLIKTTSDAVWEASSTKMTTSTTAARLHMSLLVMLIVPPCINPLVYVLRTAELRRALL
>LOCXPOR15.97.HIT1.OR.2R.309.7tm_4.exons1.CM031682.1.Reinhardtius_hippoglossoides
MENVSLIKIFYLSGLTEPKNYRSVLFSLTLLCYCFILLVNICLIVTIILDKNLHEPMYILLCAFCMNGLYGTTGFFPKFLWDLLSPVHVISYSGCLVQAQVLYSFACSDLSILAVMAYDRYVAICRPLQYHSIMSKQRLIKLVCFSWFTPFCINGINIYLTSRLKLCSPYIASLFCVNWLIVTLACFPAETMVNNIVAYITILFYVFHFVFIVWSYIYLIRTCVNSVQNRAKFMQTCVPHLLSLITFAFTLLFDIMNIRYGSKKLPQSLKNFISMEILVIPPLMNPLIYGFKLTKIRNRFLGYMNFRIK
>LOCXPOR15.98.HIT1.OR.2R.309.7tm_4.exons1.CM031682.1.Reinhardtius_hippoglossoides
MDNVSVIKIFYLSGLTEPKNNRFVLFSLTLLCYCVILLVNITLIVTIILDKNLHEPMYILLCAFCMNGLYGSTGFFPKFLWDLLSPVHVISYSGCLVQAQVLYSFACSDLSFLAVMAYDRYVAICRPLQYHSIMSKQRLINLLCFSWFTPFCIIGTNICLTSRLKLCSPYIASLFCVNWLIVTLACFPAETMVNNIVAYITILIYVFHGVFIVWSYIYLIRTCVNSVENRAKFMQTCVPHLLSLITFLFTLLFDIMNIRYGSKKLPQSLKNFIAMEILVIPPLMNPLIYGFKLTKIRNRFLGYMTFRIK
>LOCXPOR15.99.HIT1.OR.2R.309.7tm_4.exons1.CM031682.1.Reinhardtius_hippoglossoides
MENVSVIKIFYLSGLTEPKNYRSVLFSLTLVCYCLILLVNICLIVTIILDKNLHEPMYILLCAFCMNGLYGSTGFFPKFLWDLLSPVHVISYSGCLVQAQVLYSFACIDLSFLAVMAYDRYVAICRPLQYHTIMSKQRLIKLVCFSWFTPFCINGINIYLTSRLKLCSPYIASLFCVNWLIVTLACFPAETMVNNIVAYITILFYVFHGVFIVWSYIYLIRTCVNSVQNRAKFMQTCVPHLLSLITFAFTLLFDIMNIRYGSKKLPQSLKNFISMEILVIPPLMNPLIYGFKLTKIRNRFLGYMNFRIK
>LOCXPOR18.101.HIT1.OR.2R.310.7tm_4.exons1.CM031682.1.Reinhardtius_hippoglossoides
MMANVSVITIFYLSGLNDKMNNRFILFSLTLVCYCVILLVNITLIVTIILDKNLHEPMYILLCAFCMNGLYGTTGFFPKFLWDLLSPVHVISYSGCLLQAQVLYSFAFSDLSFLAVMAYDRYVAICQPLQYHTIMSKQRLMKLVCFSWFIPFCIIGANICLTSRLKLCSRYIARLFCVNWLIVTLACFPAETLVNSIFAYITILFYVFHGVFIVWSYVKLIKTCVNSVENRAKFMQTCVPHLFSLITFLFTILFDIMNIRFDLKKLPQPFKNFVAIEFLVIPPLMNPLIYGFKLTKIRNRLRRIVTLKNK
>LOCXPOR19.103.HIT1.OR.2R.312.7tm_4.exons1.CM031682.1.Reinhardtius_hippoglossoides
MENASVVTLLTLTGLDFPFEFKITLFLLTLLWYFIILLGNISIIVAIVVDKNLHEPMYIFLCNLCISALYGTLGFYPKFLLDLLSSHVISYAGCMLQGFVIHSSICCDFSILALMAYDRYLAICQPLTYHSFMTKQRVTVFVFFSWLIPLYCMFMNTATLLGLSLCGSHVKKIYCVNWMIFTLTCSPPAANIAVTYFNLLFYLAHFFFIIWTYVYLIRTCLRSTENWGRFMQTCFPHVISLATFAISVLLDVLYMRYGPPDLSPDLSNFMAMEFLLIPPAVNPFVYGFKLTKIRNKLVNLVYIKRKVSTCEL
>LOCXPOR20.104.HIT1.OR.2R.303.7tm_4.exons1.CM031682.1.Reinhardtius_hippoglossoides
MENYTNPPYFNLTMFVNLGSYRYPTFVLCFLLYAFIVSANLVIILAISQEKKLHEPMYIFIMCLSINSMYGSAGFFLRFLRDLLSDTHLISRSACFTQVFIIYSYASYELTILGIMAYDRYVAVCQPLHYHNKITLKVVSKLIVVAWIYPSISIAVCFYLSSRLPLCGNKIPKVFCANWPVVKLSCVATLINNLVGMLVSTSTVFLPLAFVLFTYVKIFLVCRKRSLKFRGKVVQSCVPHVATFLSYSITLFCDVALSRINVEELNRFLGVILSLEFVVIPPILNPLVYGLKLPEIRKTISRM
>LOCXPOR21.105.HIT1.OR.2R.303.7tm_4.exons1.CM031682.1.Reinhardtius_hippoglossoides
MENYTNPPYFNLTMFVNLGSYRYPTFVLCFLLYAFIVSANLVIILAISQEKKLHEPMYIFIMCLSINSMYGSAGFFLRFLRDLLSDTHLISRSACFTQVYIIYSYASYELTILGIMAYDRYVAVCQPLHYHNKITLKVVSKLIVVAWIYPSISIAVCVFLSSRLPLCGNKIPKVFCANWPVVKLSCVATLINNLVGMLVSTSTVFLPLAFVLFTYVKIFLVCRKRSSKFKTKVVQSCVPHIVTFVSYSITVFCDVALSRINVEELNRFLGVILSLEFVVIPPILNPLVYGLKLPEIRKTISRM
>LOCXPOR22.109.HIT1.OR.2R.304.7tm_4.exons1.CM031682.1.Reinhardtius_hippoglossoides
MENVSIVRNFILVGFNESFSYRITLFSLTLLYYCMILFFNITIIAIIISDEDLHEPMYILLCSFCVNGLYGTTGFYPKFLLDLLSPAPEISYAGCLLQAFVMYSFACCELSNLAVMAYDRYLAICRPLHYHSLMSKRRLSQLVCFSWLTPFCIFSINVGLTSRLKLCGANLQKLFCVNWVIVKLACSEADTLSNQAIAYIIILIYCFHGFFIIWTYMHLIRTCVRSKDDSRKFMQTCLPHLTSLLTFAVTTTFDLMFMRFGLAGLPQDLQNLISIEFLLISPFVNPLIYGFKLSKIRNRILRLV
>LOCXPOR23.110.HIT1.OR.2R.309.7tm_4.exons1.CM031682.1.Reinhardtius_hippoglossoides
MENVSIVRNFILVGFNESFSYRITLFSLTLLYYCMILFFNITIIAIIILDEDLHEPMYILLCSFCVNGLYGTTGFYPKFLLDLLSPAPEISYAGCLLQAFVMYSFACCELSNLAVMAYDRYLAICRPLHYHSLMSKRRLSQLVCFSWLTPFCVFSINVGLTSRLKLCGANLQKLFCVNWVIVKLACSEADTFSNEAVASFIILIYCFHGFFIIWTYMHLIRTCVRSKDDSRKFMQTCLPHLISMTTFLVVIVFDLMYMRFGSTDLPQSLQNFIAIEFLLIPPIMNPLIYGFKLTKIRNRILLLIHGGRK
>LOCXPOR24.114.HIT1.OR.2R.304.7tm_4.exons1.CM031682.1.Reinhardtius_hippoglossoides
MENGTESFYFRFTMFVNIGSYYYVAFVFSLLLYSFIVSANLVIILVISRKRSLHEPMYMFIALLSVNSLYGSTGFFPRFLMDLVSDSHLISRPACFTQIYVIYTYTSYEMTILGIMAYDRYVAVCQPLHYRRKMSSKTVFILIVNACFFPNLFETVIISLTAKLPLCGNVIQRMYCANWNVVKLSCVPTSVNNAVGMLLTIITAFIPLLSVLYTYLRIVVVCWNKSAEFKGKVLQSCLPHIVSFVTNTIAGFCDIALSRYDPDELNPFVAVILSLEFIIIPPVLNPLVYGLKLPEIKRHIIRMI
>LOCXPOR25.115.HIT1.OR.2R.315.7tm_4.exons1.CM031682.1.Reinhardtius_hippoglossoides
MINPAGIVVFSLSGFNATVNYRATLFSLTLVSYCAILMVNVSLIVIIALDQNLHEPMYICLCSLCLNGIYGTTCFYPKFAFDLLSDIQVISYAGCLLQIFVIYSFAKIDFSILALIAYDRYVAICLPLKYHYYMSVRRTALLVCMSWLIPLSCDIMIVVMSSTLRLCGSHIQKLYCENWAIVKLACSSTSLNDIVGLIVISVYIGHVLFILNSYVQVVRSALKSKESVRKFTQTCVPHLLCLLNVTAALLFDTMYSRYGSSSVPQNLKNFMAIQFLMIPPLLNPIIYGLILTKIRKRFISLCMTAGQRLTLRLKV
>LOCXPOR26.116.HIT1.OR.2R.308.7tm_4.exons1.CM031682.1.Reinhardtius_hippoglossoides
FVLAMYGDTGQLKYLYFTLAMVFYISVIVANSVLIFIIYLDKNLHEPMYLFLCSLFVNEIYGSTSLLPCFMVHILSDTHEISASFCFIQIFNIHTYGTIEFGTLTIMAHDRYVCICKPLHYNNIITKRKVQIVIFFIWIFCFVEIGVLLSFTIRLNFCGTVINKVFCVHHLVVDLSCSPDRTVSLVHDVFFGLIVTVAGPVSYISYSYVNIFSVCLKGSKETRMKALETCTPHFVSLISFVFACFYSLISQRFDPSSVPYPLCVFLSTYAMVIQPLLNPVIYGLKLSKIKHACKNLLTLKTSQLYIFP
>LOCXPOR27.117.HIT1.OR.2R.301.7tm_4.exons1.CM031684.1.Reinhardtius_hippoglossoides
MNNFSEVTSFLLSDYYGMKDLKPLYFCMFLILYITIIVENVALIWVVYREKQLHEPMYLLLCNLAVNGLYGGSALLPALLSIMLSHSYEISLSLCQTQIYAIHTFVIIEFTILAVMSYDRYVAICHPLPYHAIMSQKLVKLIIFMWLFPLLAFLIVFIFTLQLRFCNRSIEKVYCANFLLVKLACTDTSVVNIIGLLSVIVYALPQLIMIFYSYAHILRICALSFGKSGFKALKTCTPHLLAITNFSIGCFFEIAQSRFNIRNLPYGVKMFLSLYFLIFPPILNPAIYGLGIQGIRVQLFK
>LOCXPOR28.118.HIT1.OR.2R.317.7tm_4.exons1.CM031684.1.Reinhardtius_hippoglossoides
MDNKTALTFTMNVYAVMENYKYWLFILFLLLYLTIIFLNVLLITVIHQNKELHQPMNVFPCILSINEIYGSTSLLPTIMTLLLSERHEITIKWCIAQVYFLHTYASAEFCILAVMGYDRYVAICNPLQYHSIISNSKTGKLAVLAGMYPAVVFGGFYSLTIRLRFCGKVLPKMYCVNMELVKNSCSPAPYISILGLVLILFLVLPQILLIVFSYAQISRVCRKLSRESQRNALKTCLPHLLSLTNFTIASLFEIIQSRFNMSHIAIEARIFLSLYFIILPPISNPVLYGLGTQMVRDKILKLFVRYKMLPTLLAKAV
>LOCXPOR29.119.HIT1.OR.2R.327.7tm_4.exons1.CM031684.1.Reinhardtius_hippoglossoides
MEFFNSALGKNITFVRPAYFIISGFIGIPHVKYYYIFLCFVYIFSVLANTAVMAVICLDHNLRTPKYIIVFNLAFTDLFSSSALVPKVLDVFLFNHHHIPYNDCLTFLFFCYTCLSMQSLNLVALSYDRLIAISYPLQYQVKITHRLMLCVVASFWLSVVTVVLIATGLLTRLSFCQSVVIRSYFCDHGQLYRLACNDVTPSFIMAKVLQALILWFPLIFILCTYLYISYALSKVTTVQGRVKALKTCTAHLSLVAIYFIPIIVTFLFGKNIHPNTRIINLSLSSVFPPTLNPIIYVLQTQEIKESVRKLLKIRKKSGIKVKKVIIK
>LOCXPOR30.120.HIT1.OR.2R.327.7tm_4.exons1.CM031684.1.Reinhardtius_hippoglossoides
MEFFNSALGKNITFVRPAYFIISGFIGIPHVKYYYIFLCFVYIFSVLANTAVMAVICLDHNLRTPKYIIVFNLAFTDLFSSSALVPKVLDVFLFNHHHIPYNDCLTFLFFCYICLSMQPFNLVALSYDRLIAISYPLQYQVKITHRLMLCVVASFWLSLVTVVLIATGLLTRLSFCQSVVIRSYFCDHGQLYRLACNDVTPSFIMTYLLPALILWFPLIFILCTYLYISYALSKVTTVQGRVKALKTCTAHLSLVAIYFIPIIVTFLLGKNIHPNTRIINLCLSSVFPPMLNPIIYVLQTQEIKESVRKFFKIRKKSGIKVKKVIIK
>LOCXPOR31.121.HIT1.OR.2R.327.7tm_4.exons1.CM031684.1.Reinhardtius_hippoglossoides
MEFFNSALGKNITFVRPAYFIISGFIGIPHVKYYYIFLCFVYIFSVLANTAVMAVICLDHNLRTPKYIIVFNLAFTDLFSSCALVPKVLDVFLFNHHHIPYNDCLTFMFFCYTCLCMQPFNLVALSYDRLIAISYPLQYRVKINSQVDALCCRLFLALVVTVVLIATGLLTRLSFCQSVVIRSYFCDHGQLYRLACNDVTPSFIIANLLTALILWFPLIFILCTYLYISYALSKVTTVQGRVKALKTCTAHLSLVAIYFIPIIVTFLLGKNIHPNTRIINLCLSSVFPPMLNPIIYVLQTQEIKESVRKLLKIRKKSGIKVKKVIIK
>LOCXPOR32.122.HIT1.OR.2R.323.7tm_4.exons1.CM031684.1.Reinhardtius_hippoglossoides
MNLFNSALGKNITFVHPAYFIISGFAGIPNIKHYYVFLFFVYIISVLGNTAVMAVICLDHNLRTPKHIAVFNLAFVDLFGNSALVPKVLDIFLFNHHLIPYNDCLTFMFFCYTCLCMQSFNLVALSYDRLIAIIFPLHYQVKVTYRFMLCLIASFWAFVIVAVLISVGLITRLSFCESVVVNSYFCDHGQIYRLSCNDHYPNYVLSCLYPVLIFWLPLVFILMSYMYISCTLAKVATAHQGLKAFKTCIGHLSLVAVYFIPLLITFTLMEKIHPNARIINLSLTSVFPPMLNPIVYVLQTQEIKESLKKLLNIRGKFKKITAM
>LOCXPOR33.123.HIT1.OR.2R.327.7tm_4.exons1.CM031684.1.Reinhardtius_hippoglossoides
MGSEEKAAALLNATFVRPARFYLSGFTNMPHVKYYFVFLCFVYVFTVLGNGLLLSVICLVKSLHTPRYMIVFNLAVTDLCGSTALIPKLLDMFLLERRHIAYEACLSYMFFVLFFLAVQSWTLLTMAYDRFVAICFPLKYHSVVTGASIGVILLSVWASLLSIIAFTVAVIDRLSFCGSVVVRSFFCDHAPVYKLACNDTYFNNIMAYVGFVGAIVLPLILIVLTYVWISVALSRIASAEERLKALRTCTSHLIIVAIFFLPTLGSNIASVATSLHPNARIMNSSLTHTIPALLNPIVYSLKTEEVLISIKKLYKRNRLSNFTSSKI
>LOCXPOR34.125.HIT1.OR.2R.317.7tm_4.exons1.CM031684.1.Reinhardtius_hippoglossoides
MSFPRTVLNDSVIVHPPGFYIIGFQMYPSISVYFIFLAFVYVVTVLFNSLVIYVIAFNHCLHTPKFLAVVNLAVIDVILNTCTIPSMIKIFLVKDNFIPFNLCLVQMFFYYAFGTLESCALAILAYDRLIAICFPLRHNSINTLQNMSCIVGLTWCFALGITAFSVAIMNRLSFCNSVRVLSYFCDYAPVFRLACNDYTMHWSVASLFTYLLLVGPFTFILLSYLSILVTVLRMKSLDSRVKALATCVEHLILVAVFYIPLITIFTIGFYLRIIDTDQRVLSLSLASCLPPCVNPIVYSLKTKEIKTRALALVRKDK
>LOCXPOR37.126.HIT1.OR.2R.322.7tm_4.exons1.CM031684.1.Reinhardtius_hippoglossoides
MSFPRTVLNDSVIVHPPGFYIIGFLKIPSVSVYFIFLVFVYVVTVLFNSLVIYVIVSNRCLHTPKFLAVVNLAVIDLVLNTTTIPSMIKIFLMKDNFIPFNLCFVQMYVYYTCVSLESYALAILAYDRLIAICFPLRQNSFNTLRSMSCIVGLTWCVALGAMAFITIIMTRLSFCRSVSVFSYFCDYAPVFRLACNDYTMQWSAASAMTFLNLGLPFIFIFLSYISILGTVFRMKSLGSRFKALATCVEHLILVTIFYIPLLVIFLIGFFLGVIEPDQRVLSLSLASCIPPCVNPIVYSLKTKEIKVRALALIRKHKISTLQ
>LOCXPOR36.127.HIT1.OR.2R.314.7tm_4.exons1.CM031684.1.Reinhardtius_hippoglossoides
MSFPRTVLNDSVIVHPPGFYIIGFQMYPSISVYFIFLAFVYVVTVLFNSLVIYVIAFNHCLHTPKFLAVVNLAVIDVILNTCTIPSMIKIFLVKDNFIPFNLCLVQMFFYYAFGTLESCALAILAYDRLIAICFPLRHNSINTLQNMSCIVGLTWCFALGIIAFSVAIMNRLSFCNSVRVLSYFCDYAPVFRLACNDYTMHWSMASLLTSLLLIGPFTFILLSYLSILVTVLRMKSLDSRVKALATCVEHLILVAVFYIPLITIFTIGFYLRIIDTDQRVLSLSLASCLPPCVNPIVYSLKTKEIKTRALALVR
>LOCXPOR37.128.HIT1.OR.2R.322.7tm_4.exons1.CM031684.1.Reinhardtius_hippoglossoides
MSFPRTVLNDSVIVHPPGFYIIGFLKIPSVSVYFIFLAFVYVVTVLFNSLVIYVIVSNRCLHTPKFLAVVNLAVIDLVLNTTTIPSMIKIFLMKDNFIPFNLCFVQMYVYYTCVSLESYALAILAYDRLIAICFPLRQNSFNTLRSMSCIVGLTWCVALGVTAFATIIMTRLSFCRSVSVFSYFCDYAPVFRLACNDYTMQWSAASAMTSVNLGLPLIFIFLSYISILVTVFRMKSLGSRFKALATCVEHLILVTIFYIPLLVIFLIGFFMRVIEPDQRVLSLSLASCIPPCVNPIVYSLKTKEIKVRALALIRKHKISTLQ
>LOCXPOR39.129.HIT1.OR.2R.318.7tm_4.exons1.CM031684.1.Reinhardtius_hippoglossoides
SATMSLLNDSAIIHPPGFYVIGFQTFPNISVYMVFLGFVYLVTVVFNVLLMCIVVLDENLHTPKFLAVVNLAVIDVILNTSTIPSMIKTFLFKDNFVPFNLCLVQMFVHYLCVSLESYALAILAYDRLIAICFPLKQNILNTRPIMFCIISLTWVYSAGLLSYSTSIMSRLSFCGSVRVFSYFCDYAPVFRLACNDYSLQWAAASASMVNLLGPLTFIFLSYISILVTVFKMKSVSSRIKALTTCIEHLILVLIFYVPIFSIYLFGLFIRSIDPDQRVLSLSLASCLPPCINPIVYSLKTKEIKTRIVALVWRVKINP
>LOCXPOR39.130.HIT1.OR.2R.318.7tm_4.exons1.CM031684.1.Reinhardtius_hippoglossoides
SATMSLLNDSAIIHPPGFYVIGFQTFPNISVYMVFLGFVYLVTVVFNVLLMCIVVLDENLHTPKFLAVVNLAVIDVILNTSTIPSMIKTFLFKDNFVPFNLCLVQMFVHYFSASLESFALAILAYDRLIAICFPLKQNILNTRPIMFGIVSLTWVYCAGLLSYSTSIMSRLSFCGSVRVFSYFCDYAPVFRLACNDYSLQWAAASASMVNLLGPLTFIFLSYISILVTVFKMKSVSSRIKALTTCIEHLILVLIFYAPIFSIYLIGLFIRSIDPDQRVLSLSLAACLPPCINPIVYSLKTKEIKTRIVALVWRVKINP
>LOCXPOR40.131.HIT1.OR.2R.317.7tm_4.exons1.CM031684.1.Reinhardtius_hippoglossoides
SATMSLLNDSAIIHPPGFYVIGFQTFPNISVYMVFLGFVYLVTVVFNVLLVCIVVIDENLHTPKFLAIVNLAVIDVLLNTSTIPSMIKTFLFHDNFVPFNLCLVQMFVHYFSASLESFALAILAYDRLIAICFPLKQNILNTRPIMFCAICLTWVYCAGLLSYSVAIMSRLSFCGSVRVFSFFCDYAPVFRLACNDYSLQWAAASASMVNQLGPLSFIFLSYISILVTVFKMKSVSSRIKALTTCIEHLILVLIFYVPIFSIYLIGLFIYLLIQTSECSACRSPLVSPPALIHCLLIENKGDQNQNCGSGVESENKP
>LOCXPOR41.132.HIT1.OR.2R.301.7tm_4.exons1.CM031684.1.Reinhardtius_hippoglossoides
NFTLNSVTLQLEGLKVTQVSVYPVFFFFFLSYILIILANIGIVVLVFIDKNLHQPMYLLFCNLPVNDIVGNSIMLPRVLSDILVPPSERLISYYECVLQAFTTQMFGTTSHTILMIMAFDRYVAICNPLRYAAIMTNKMVVKLTVSAWGVAFVLVGILLGLTVRLNRCRTLIMNPYCDNASLFKLSCESVFINNVYGLTFTVVLLSASIGSIVLTYAKITVVCVTSKNQSLNSKALKTCSTHLTVYMIMIVSGMCVIILHRFPQYSDYRKLSAILFHVIPGSLNPVIYGVQSKEIRSFLSK
>LOCXPOR42.133.HIT1.OR.2R.301.7tm_4.exons1.CM031684.1.Reinhardtius_hippoglossoides
NFTLNSVTLQLEGLKVTQVSVYPVFFFFFLSYILIILANIGIVVLVFIDKNLHQPMYLLFCNLPVNDIVGNSIMLPRVLSDILVPPSERLISYYECVLQAFTTHMFGTTSHTILMIMAFDRYVAICNPLRYAAIMTNKMVVKLTVSAWGVAFVLVGILLGLTVRLNRCRTLIMNPYCDNPSLFKLSCESVFINNVYGLTFTVVLLSASIGSIVLTYAKITVVCVTSKNQSLNSKALKTCSTHLTVYMIMIISGMCVIILHRFPQYSDYRKLSAILFHVIPGSLNPVIYGVQSKEIRSFLSK
>LOCXPOR43.134.HIT1.OR.2R.312.7tm_1.exons1.CM031684.1.Reinhardtius_hippoglossoides
MLSANLSLNNVTAGSQYQGLLERLLFSSVTSVPCCIFFFINVTMLFTLRSKAVFRESSRYILLYNLLFADTMQMTLSQLMFLIAVCRTRLSYPVCGLLVMLTKLTNEVSPLTLLVMSMERYVAVCHPLRHATIITITNTALAILMVWAISSLNILVRVLLLLDFPFEDLDTLQMKDFCSDIAMLIGPMSEDYDKAYTCFVFVSATVVITSSYIGVTVAARSASTDKASARKARNTLLLHLVQLGLSLLSTLYNPILTAVYRSVQRLVFVRMQSVLYVCIFIFPRCLSSLIYGIRDQSIRPVLLYHLCCRLKL
>LOCXPOR44.136.HIT1.OR.2R.310.7tm_4.exons1.CM031684.1.Reinhardtius_hippoglossoides
MENFTLNSVTLQLEGLKVTQVSVYPVFFFFFLSYILIILANIGIVVLVFIDKNLHQPMYLLFCNLPVNDIVGNSIMLPRVLSDILVPPSERLISYYECVLQAFTTHMFGTTSHTILMIMAFDRYVAICNPLRYAAIMTNKMVVKLTVSAWGVAFVLVGILLGLTVRLNRCRTLITNPFCDNASLFKLSCESVFINNVYGLTFTVVLLSASIGSIVLTYAKITVVCVTSKNQSLNSKALKTCSTHLFVYLIMFLCGTFIIILHRFPQYSDYRKLSAILFHVIPGSLNPVIYGVQSKEIRSFLSKLIQSRKV
>LOCXPOR45.137.HIT1.OR.2R.306.7tm_4.exons1.CM031684.1.Reinhardtius_hippoglossoides
MENQSFRSNVLLLEGLKVSPASSVPAFVLLLLMYVFIMVSNVGLVLLISTERSLHQPMYLLFCNMSINDAFGATIIIPHVLRDILTSNSERYIRYVDCVVQAFCVHLYGSTSHTVLMIMAFDRYVAICNPLRYAAIMTNKMVVKLSVAAWGTALVLVAILLGLTVRLTRCRRVISNLFCDNASLFKLSCDSVFINQVYGLGYTVALLGSSICSVTLTYLKIAAVCVRSKNKVLNSKALQTCASHLTVYVLLLLSAFIIVILHRFPRLSDHRKVAAIVGEVALPALNAVIYGLQMKEVRQRVTNVFH
>LOCXPOR46.138.HIT1.OR.2R.305.7tm_4.exons1.CM031684.1.Reinhardtius_hippoglossoides
NNVSVDLLLLEGLKVSPASSVPAFVLLLLIYVFIMVSNVGLVLLISTERSLHQPMYLLFCNMSINDAFGATVVIPRLLSDAFLPGSDRYISYVDCVVQAFCAHLHASTSHTVLMIMAFDRYMAICDPLRYAAIMTNKMVVNLSVSAWTVALLLVAVLVGLSVRLSRCRWIIFNPFCDNASLFKLSCESVLVNNIYGLGYTVVLLGSSLGSVTLTYLRIAMVCLSSRNKVLNGRALQTCATHLAVYIIMFVSGAIIIVLHRFPDLSDHRKLASIMLHVVPPAMNAVIYGLQIKTVREKISILFSRK
>LOCXPOR47.139.HIT1.OR.2R.309.7tm_4.exons1.CM031684.1.Reinhardtius_hippoglossoides
MENQTFSADILSMEGLKVSPASSVPAFVLLLLIYVFIMVSNVGLVLLISTERSLHQPMYLLFCNMSINDAFGATVVIPRLLSDVFTPMTQRYIWYYECVLQAFASHFHAGTSHAVLMIMAFDRYVAICNPLRYAAIMTNRMVVKLSAGAWLAAFISVAILLGLTIRLTRCRGVIINPFCDNASLFKLSCQNLLINHIYGLGSAVVILGSSLGSIALTYLRIAIMCFSSKNKALSSKALQTCATHLTVYVIMLVASFTPMIMHRNPQWADSGKVASVMFHVVPTALNPMIYGLNCKELRQKIISVFYRSE
>LOCXPOR47.139.HIT1.OR.2R.293.7tm_4.exons1.CM031684.1.Reinhardtius_hippoglossoides
FTPVKHADDLLSELFTVQSVDHGVQRRGHNMKHDGRHFTTVRPLRVPVHDHGGEGRHQHDDVHGQVGGAGLQRFAAQRLVLAAETHDGDPQVGERDAAEGGAQDDHGAAEAVDVVDEEVLAGELKQGGVIAERVDYHPPAARQADGEAQEDRHGDEGRQPGPSRQLHHHPVGHDGGVTQGVADGHVAVEGHDHEHRVGGACMKVTGEGLKNALIVPDVALSHGSEDVAQQTRDDHGGSERVVDAHVAEEQVHGLVEAPLRGDQQHQAHVRHHDEDVDEEEQDEGRNRGRRADL
>LOCXPOR48.141.HIT1.OR.2R.310.7tm_4.exons1.CM031684.1.Reinhardtius_hippoglossoides
MENFSYNSLTLQLEGLKVTKTSKYPVFICLLIIYVFIFVANVGIVLLIWTDRSLHQPMYLLYCNLSINDIMGNSLLVPRVLSDILVPPSERLIHYYECVMQAFTTHMFGTTSHTILMIMAFDRYVAICNPLRYAAIMTNKMVVKLTVSAWGVAFILVGILLGLTVRLNRCRTLIMHPYCDNASLFKLSCESVFINNVYGLTFTVVLLSASIGSIVLTYAKITVVCVTSKSQSVNSKALKTCSTHLCLYLIMLCSGMSVIALHRFPQYSDYRKLSGILFHVIPCSLNPVIYGVQSKEIRRFLSKLFEHRKI
>LOCXPOR49.142.HIT1.OR.2R.301.7tm_4.exons1.CM031684.1.Reinhardtius_hippoglossoides
NSTYNSLLLQVEGLNVSKESIYPVFLFFFCSYLFILVANIGIVVLVFTDKNLHQPMYLLFCNLPVNDIVGNSIMLPRVLSDILVPPSERLISYYECVLQAFTTHMFGTTSHTILMIMAFDRYVAICNPLRYAAIMTNKMVVKLTVSAWGVAFVLVGILLGLTVRLNRCRTLIMNPYCDNASLFKLSCESVFINNVYGLTFTVVLLSASIGSIVLTYAKITVVCVTSKNQSVNSKALKTCSTHLTVYMIMIFSGMSVIALHRFPQYSDYRKLSGILFHVIPCSLNPVIYGVQSKEIRRFLSK
>LOCXPOR51.144.HIT1.OR.2R.314.7tm_4.exons1.CM031684.1.Reinhardtius_hippoglossoides
MENSSYNSLTLQLEGLKVTKTSKYPIFICLLIIYVFIFVANVGIVLLIWTDKNLHQPMYLLFCNLSINDIMGNSLLVPRVLSDILVPPSERLIHYYECVMQAFTAHMFGTNAHTVLMIMAFDRYVAICNPLRYATIMNNKMVVKLTVSAWGVAFVLVAVLLSLTIRLNRCRTLIMNPYCDNPSLFKLSCESVFINNVYGLTFTVVLLSASIGSIVLTYARITAACVTSKNQSLNSKALKTCSTHLCLYLIMMVSGMMPIVLHRFPKLSEYRKISAILFNVVPGSLNPVIYGLQSQEIHKCFSTLFQRKLVKPSF
>LOCXPOR52.145.HIT1.OR.2R.309.7tm_4.exons1.CM031684.1.Reinhardtius_hippoglossoides
MENQTFSADILSMEGLKVSPASSVPAFVLLLLIYVFIMVSNVGLVLLISTERSLHQPMYLLFCNMSINDAFGATVVIPRLLSDVFTPMTQRYIWYYECVLQAFASHFHAGTSHAVLMIMAFDRYVAICNPLRYAAIMTNRMVVKLSAGAWLAAFISVAILLGLTIRLTRCRGVIINPFCDNASLFKLSCQNLLINHIYGLGSAVVILGSSLGSIALTYLRIAIMCFSSKNKALSSKALQTCATHLTVYVIMLVASFTPMIMHRNPQWADSGKVVSVMFHVVPTALNPIIYGLNCKELRQKIISVFYRSE
>LOCXPOR52.145.HIT1.OR.2R.293.7tm_4.exons1.CM031684.1.Reinhardtius_hippoglossoides
FTPVKHADDLLSELFTVQSVDDGVQRRGHNMKHDGHHFTTVRPLRVPVHDHGGEGRHQHDDVHGQVGGAGLQRFAAQRLVLAAETHDGDPQVGERDAAEGGAQDDHGAAEAVDVVDEEVLAGELKQGGVIAERVDYHPPAARQADGEAQEDRHGDEGRQPGPSRQLHHHPVGHDGGVTQGVADGHVAVEGHDHEHRVGGACMKVTGEGLKNALIVPDVALSHGSEDVAQQTRDDHGGSERVVDAHVAEEQVHGLVEAPLRGDQQHQAHVRHHDEDVDEEEQDEGRNRGRRADL
>LOCXPOR53.146.HIT1.OR.2R.305.7tm_4.exons1.CM031684.1.Reinhardtius_hippoglossoides
NNVSVDLLLLEGLKVSPASSVPAFVLLLLIYVFIMVSNVGLVLLISTERSLHQPMYLLFCNMSINDAFGATIIIPRLLSDAFLPGSDRYISYVDCVVQAFCAHLHASTTHTVLMIMAFDRYVAICNPLRYAAIMTNRMVVNLSVSAWTVGLLLVAVLVGLSVRLSRCRWIIFNPFCDNASLFKLSCESVLVNNIYGLGYTVVLLGSSLGSVTLTYLRIAMVCLSSRNKVLNGRALQTCATHLAVYIIMFVSGSIVIVLHRFPDLSDHRKLASIMFHVVPPAMNAVIYGLQIKTVREKISILFTKK
>LOCXPOR54.148.HIT1.OR.2R.311.7tm_1.exons1.CM031692.1.Reinhardtius_hippoglossoides
TAEAAPDYTCVRFYVSTVSFSVLLFFNLLINWTILREQRLRTRARFVLVFQLLVSALLHLGMSSVFYSQLHHDARPGRSACLLMVTVLISSASCILLTLTVMALDRYCAVCHPMRYTDTCTAGHWPWLLCALTWMVALVIPLSLLLQPSREEDHQGRCGREQLRRGGLQKVLFIGLCTMLILYSYVRILVEGRRLGVLNRRNRAGCRTIALHGSQLAVYILPSFVSFVLSTLHKHELIRTQTREVSAVVTFAFFSLAQCVAPIVYGLRKEELLEKVSYRFPCCSRYLKSVLGWTVRGSWLPPHHRARNDPY
>LOCXPOR55.149.HIT1.OR.2R.310.7tm_4.exons1.VCHM03000027.1.Reinhardtius_hippoglossoides
MNSSVSTPPIDFRIYGSLGLDHFALVVCVFVFYISGLCVNVILVVVVCVESRLHRPMYVLLVNLSLSGVMGSSSVCPIVIKHLMTGSRETSLTGCLTQVFFTNVYAGCMFCILALMAYDRYVSICKPLLYHSIMTPAKVKLMLTLVYLSLSCSSAVQVYLTSTIPLCEHTVDKLICDSLVISKLSCKRTTLVSVYGLCCALCVIILPCCLVLLSYLHIFKVTLSTCPQGPRRALRTCTPHLLTFINFSVASFFGLISNRLTYEVPKAVNIFICMNFFAIPPLLHPIIYGIKMQEIRQSINKMIKDKILQL
>LOCXPOR56.150.HIT1.OR.2R.308.7tm_4.exons1.VCHM03000027.1.Reinhardtius_hippoglossoides
LNLTEVSYFTLGAHVDTGLFKYLYFLILFILYVSILCANVLLIVVICTNRSLHEPMYVFLCSLFVNELYGSTGLFPLLLLQILSDVHTVSASVCLLQVFCLYSYGGVEFSTLAVMSYDRYLAICCPLQYNARMTSNKIARLVALSWIYPLLINTFIIFCLTAPLQLCGNIINKVYCDNYYIVKLSCSDTSVNNIFGLTHMFTVIFGLIILILYTYVRILQVCFSGSKQTRQKAVSTCTPHLLSLLNFSFGAFFEIVQSRSDLNSLPKVLRVVLSLYWLTCQPLVNPLLYGLNMSKIRIIYKNLLFGRK
>LOCXPOR57.151.HIT1.OR.2R.307.7tm_4.exons1.VCHM03000027.1.Reinhardtius_hippoglossoides
VMNSSRVSYFTLAAYVDSGLLRYLFFMLVLSLYLLILCANVLLIVVICTNRSLHEPMYVFLCSLFVNELYGSTGLFPLLLVQILSDVHTVSRPLCFLQIFCVHTYGHVEFMTLAIMSYDRYVAICRPLQYNSIMTANKVAVLTAVIWLFSVCGMLVTVSLTARLKLCGNIINKVYCVNYSLVKLACSDTSVNNIFGLVYMFSIVIGLVVLILYTYVRILKVCFSGSKQTRQKAVSTCTPHLVSLLNFSFGAFFEIVQSRFNMSSLNMMLRVLLSLYWLTCQPLFNPVLYGLKISKIRIMCKNMLWGE
>LOCXPOR58.152.HIT1.OR.2R.297.7tm_4.exons1.VCHM03000027.1.Reinhardtius_hippoglossoides
NMINSTSSYFVLEAYLHVGTLRYLFFMLTAVIYMFILISNTSLIVVICTNRSLHEPMYVFLCSLFVNELYGSTGLFPLLLLQILSDVHTVSRPLCFLQIFCLYSYGSVEFTNLAVMSYDRYLAICCPLQYNTRMTVNRAVTFSIVLWLYSSVKCLVTVSLTIRLPLCGNVLDSLHCNNYLIVKLACSDTTVNNIYGLFGAVLAVLVPVLPILFSYTKILQVCFSGSKQMRQKAVSTCAPHLVSLLNFSFGCLFEIMQSRFDMTNLPKVLRLILSLYFSVLQFLLNPVMFRMQMSKLR
>LOCXPOR58.153.HIT1.OR.2R.308.7tm_4.exons1.VCHM03000027.1.Reinhardtius_hippoglossoides
MMLNSTSSTSSYFVLEAYLHVGTLRYLFFMLTAVIYMFILISNTSLIVVICTNRSLHEPMYVFLCSLFVNELYGSTGLFPLLLVQILSDVHTVSRPLCFLQIFCLYTYANVEFCNLAVMSYDRYLAICCPLQYNTRMTVNRAVTFIIVLWLYSSVKCLVTVSLTIRLSLCGNVLDSLHCNNYLIVKLACSDTTVNNIYGLFGVVLSVLVPLLPILFSYTKILKVCFSGSKQMRQKAVSTCAPHLVSLLNFSFGCLCEILRSRFDMSSVSTELQIILSLYFLIIQPLLSPVMFGMQMSKLRQTYKRLFC
>LOCXPOR59.154.HIT1.OR.2R.311.7tm_4.exons1.VCHM03000027.1.Reinhardtius_hippoglossoides
KRIVMNSSRVSYFTLAAYVDSGLLRYLFFMLVLSLYLLILCANVLLIVVICTNRSLHEPMYVFLCSLFVNELYGSTGLFPFLLVQILSDVHTVSRPLCFLQNFLLYLYGGAEYLNLAVMSYDRYLAICCPLQYNTQMTVNRIAILISVTWFCPLLLCVVMTSLSNSLHLCGTIIEKVYCDNFSIVKLACSDTTVNDIYGLFISSFSIFCPLILIFYSYIKILKICLSGSKGTRQKAVSTCAPHLASLINFSCGACFEIMQSRFNMKTLPNVLRIFLSLYWLTCQPLLNPLVYGLTLSKMRIICKSLFFAEM
>LOCXPOR66.155.HIT1.OR.2R.298.7tm_1.exons4.VCHM03000041.1.Reinhardtius_hippoglossoides
MNLSSVNGSFVVNATERDTFTSAVTKNVIVTVLCISINYINSALVHTFRKHQIFNSSPRYLLFIHLVINDMMQLALSTLLHIISYALYKINVPFCLILLIVTITTTLNTPLNLVGMAVECYVAICIPLRHGQICTVRNTYVLIGLIWAVGALSILPDLFILLVTEPLQFFHSRASCVRDRVFRSSYSLKKRDASHIVCLVLFYTYLRILFTAKGATVDFQKASNTILLHAFQLLPPMIVYMRPMFEQCLLYLLPQNYSTIRFSSYVIAQILPRFVSPIVYGLRDQLFRRHVRRYLLCK
>LOCXPOR60.156.HIT1.OR.2R.314.7tm_1.exons2.VCHM03000041.1.Reinhardtius_hippoglossoides
MNSSSYNFNVTSYRDSQGTVVAKNVFLLALGLTINYINCTLIHTFRKFQILYLNPRYILFIHLVLNDMIQLTASISLFFFSYVFYKIQATICCLIVSLAIFTTLNTPLNLAAMAVECYIAVCLPLRHAELCTIRRTYILISWIWAMNIVSALSDVFIVLATQPLQLFHSTIFCERNNLFRHPVSVKKREVSYIIYLIGVWFTLLYAYFKIFLAAKAAKGSKSGDGDAKKASKTILLHGFQLLLCMLTYLAHVIRNALLNLFPKHFVHVFFVSYIIIQVLPRFISPMVYGLRDKTFRQHLKKHLMCKLRSTITPW
>LOCXPOR61.162.HIT1.OR.2R.308.7tm_4.exons1.VCHM03000084.1.Reinhardtius_hippoglossoides
MMLNSTSSTSSYFVLEAYLHVGTLRYLFFMLTAVIYMFILISNTSLIVVICTNRSLHEPMYVFLCSLFVNELYGSTGLFPLLLLQILSDVHTVSRPLCFLQIFCLYTYVHVEFCNLAVMSYDRYLAICCPLQYNTRMTVNRAVTFIIVLWFYSFVKFLVTLSLNIRLPLCGNVIDSLYCNNYLIVKLACSDTTVNNIYGLFGVVLTVLVPLLPILFSYTKILKVCFSGSKQMRQKAVSTCAPHLVSLLNFSFGCLFEILRSRFDMSSVSTELQIILSLYFLIIQPLLSPVMFGMQMSKIRQTYKRLFC
>LOCXPOR62.164.HIT1.OR.2R.321.7tm_1.exons1.VCHM03000088.1.Reinhardtius_hippoglossoides
MLSANLSLNNVTAGSQYQGLLERLLFSSVTSVPCCIFFFINVTMLFTLRSKAVFRESSRYILLYNLLVADTMQMTLSQLMYLLGVCRTWLSYPVCGLLVMLTKLTIEVSPLTLLVMSLERYVAVCHPLRHATIITITNTALAILVVWAISSLNILVRVLLLLDFSFEDLDTLQMKDFCSGTAMFLGPMSEDYDKAYTCFVFVSATVVITSSYIGVTVAARSASTDKASARKARNTLLLHLVQLGLSLLSTLYNPILTAVSISVQRLVFVRLQSVLYVIIFLFPRCLSSLIYGIRDQSIRPALMFYLCCRLKVLQANTKVSA
>LOCXPOR63.165.HIT1.OR.2R.310.7tm_1.exons1.VCHM03000088.1.Reinhardtius_hippoglossoides
MSRTAQANITTGLMFLERVMMGTVTSVPCCIFFFINVTMLFTLRSKAVFRESSRYILLYNLLVADTMQMTLSQLMYLLGVCRTWLSYPVCGLLVMLTNFTIEVSPLTLVVMSLERYVAVCHPLRHATIITITNTALAILVVWAISSLNILVRVLLLLDFPFEDLDTLQMKDLCGTLVMFLGPMSEDYDKAYTCFVFVSATVAITTSYIGVTVAARSASTDKASARKARNTLLLHLVQLGLSLLSTIHNSVVGAISKIVTRPILLIILNTLYVFIIMLPRCLSSLIYGLRDKSIRPVLLYHLCCRLKLKAE
>LOCXPOR64.166.HIT1.OR.2R.321.7tm_1.exons1.VCHM03000088.1.Reinhardtius_hippoglossoides
MLSANLSLNNVTAGSQYQGLLERLLFSSVTSVPCCIFFFINVTMLFTLRSKAVFRESSRYILLYNLLVADTMQMTLSQLMYLIAVCRTWLSYPVCGLLVMLTKLTNEVSPLTLLVMSLERYVAVCHPLRHATIITITNTALAILVVWAISSLNILVRVLLLLDFPFEDLDTLQMKDFCSDIAMLIGPMSEDYDKAYTCFVFVSATVVITTSYIGVTVAARSASTDKASARKARNTLLLHLVQLGLSLLSTLYNPILTAVYRSVQRLVFVRLQNVLYVIIFLFPRCLSSLIYGIRDQTIRPALMFYLCCRLKVLQANTKVSA
>LOCXPOR65.167.HIT1.OR.2R.281.7tm_1.exons2.VCHM03000160.1.Reinhardtius_hippoglossoides
SYIHSTLVYTFFRHQTFYEDPRYILFIHMVINDAIQLTVTVTLFVSSYIFYKINVSFCCLLILVAVFTTRNTPVNLASMAIERYIAICKPLRHSQICTVRKTYMVIGVIWFLCAAPDITDLFVTLATESLSFFHGSVLCLRQNLFKDPILAHKRQAFDIIYFSFVFLTLIFTYFRILFAARAVATEKMSAQRARNTILLHGLQLSMCLLSYISPSVELVLHLIFPGRIREIRFANYLIVYILPRFLSPIIYGVRDKKFRKYFKMNLLSNRCREKLKKVTPQ
>XPLOC_79.2R.1.OR.2R.305.7tm_1.exons..Reinhardtius_hippoglossoides
LNLSSVNGSFVVNATERDTFTSAVTKNVIVTVLCISINYINSALVHTFRKHQVQIFNSSPRYLLFIHLVINDMMQLALSTLLHIISYALYKINVPFCLILLIVTITTTLNTPLNLAGMAVECYVAICIPLRHGQICTVRNTYVLIGLIWAVGALSILPDLFILLVTEPLQFFHSRASCVRDRVFRSSYSLKKRDASHIVCLVFVWLVLFYTYLRILFTAKGATVDFQKARNTILLHGFQLLLCMIVYVRPMFEQCLLYLLPQNYSTIRFSSYVIAQILPRFVSPIVYGLRDQLFRRHVRRYLLCK
>LOCXPOR67.169.HIT1.OR.2R.329.7tm_4.exons1.VCHM03000273.1.Reinhardtius_hippoglossoides
MLDSSPSWNISHNAFVLRGFPELQRQRRLLALPFFASYVSVLLGNSVLVHVIRRVESLHSPMYLLICTLCVVDILVVTSIIPNTLLGLLFDWNEISLAGCLTQMFFTHFLSSVESTLLLAMALDRYVAICQPLRYADIIDSSMFVRLLLFTLVRSGSIMATLVGLAGSLWFCDSNVIRHCYCDHMALVSLACDNTQKNSTAGLVVIVCFAGVDISLIILSYMKILSVVSRAAAAGEDRWKAFHTCGTHLIVMMSFYLVGSISFLSHNLNIHVPTEVNTFMGLVYILFPATVNPVIYGVRTKEIRKGFLRIFKLREKKLTETKVSPSGQR
>LOCXPOR68.170.HIT1.OR.2R.303.7tm_4.exons1.VCHM03000273.1.Reinhardtius_hippoglossoides
DNVSSHRHFVFGGFNDLGALKPVLFLPFFVMLVVSLVANSLLLYVIMSQKSLHSPMYLLIAAMACMDLGLPLFFVPNMLLNFLFDWRGISLIGCLVQMFFVHFIGSLQCTLLLCMAVDRYFAICTPLHYHKRTSVPRFLCFVIPLVVRNMFAVSLVVILAGNLSFCLSNVIGHCFCEHMALVELACGSTAINSLVGLISVALIAVVDFFFIITSYVVIFSSVMRSGTSGVKALHTCVTHIVVMSVNLTIVLIAFLLYRIRNSLPASVRIFLSIMYLLFTSCFNPIIYGIRTLEIRRHIVNMLT
>LOCXPOR69.172.HIT1.OR.2R.308.7tm_4.exons1.VCHM03000319.1.Reinhardtius_hippoglossoides
IMNSSRVSYFTLAAYVDSGLLRYLFFMLVLSLYLLILCANVLLIVVICTNRSLHEPMYVFLCSLFVNELYGSTGLFPLLLLQILSDVHTVSRPLCFLQIFCLYTYANVEFCNLAVMSYDRYLAICCPLQYNTRMTVNRVALLTALIWLFPFVEVAVMICLSAPLQLCGNIINKVYCDNYNVVKLACSDTSVNNIYGIIYSAIIVGGVIFSVFFTYVKILKICLSGSKQTRHKAFSTCAPHLVSLLNFCFGSMFEIFQSRFNMRSVPNALRVFLSLYWITCQPLFNPVIYGLNLTKIRILCKSLLVGKM
>LOCXPOR70.173.HIT1.OR.2R.304.7tm_4.exons1.VCHM03000319.1.Reinhardtius_hippoglossoides
TSSTSSYFVLEAYLHVGTLRYLFFMLTAVIYMFILISNTSLIVVICMNRSLHDPMYVFLCSLFVNELYGSTGLFPLLLLQILSDVHTVSRPLCFLQIFCLYTYASVQFSSLCVMSYDRYLAICCPLQYNTRMTSSRVALLIALSWFYPFASILVLVSLSFSLQLCGNMIRKVYCDNYSVVKLSCSDTSVNNLYGIFYTLTTVLLVLFIFYSYMRIIKVCLSGSKQTRQKAVSTVTPHLVSLLNFSCGCFFEIAQNRFDMKHVPNMLRIFLSLYWLTCQPLFNPIMYGLKITKIRITCKNVVIGK
>LOCXPOR71.174.HIT1.OR.2R.304.7tm_4.exons1.VCHM03000319.1.Reinhardtius_hippoglossoides
DKRHHRFLFHSGCLCGLWTVEILVLHAGPVVVLVDPCANVLLIVVICTNRSLHEPMYVFLCSLFVNELYGSTGLFPLLLVQILSDVHTVSRPLCFLQIFCLYSYACVEFFNLAVMSYDRYLAICCPLQYNARMTHRKITVLITLTWLSASVVCFIPLAMLVPLQLCGNIINKVYCDNYYIVKLSCSDTSVNNIYGLAATSFMILSPVSLILFSYMRILKVCFSGSKQTRQKAVSTCTPHLLSLLNFSFGACFEIMQSRFNMNNIPNLLRIILSLYWLTCQPLFNPLMYGLNMSRIRIICKNLIF
>LOCXPOR72.175.HIT1.OR.2R.305.7tm_1.exons2.VCHM03000349.1.Reinhardtius_hippoglossoides
MNSSSSNVTVVIEYRDSFTKAVAKNVIVVVLSISINYINAGLIHTFCKHQIFYTNPRYILFIHLVVNDMIQMTLTVTLFVISYTIYKLSVSVCCTFILIALFTTENTPLNLACMAVECSVAICLPLRHVQICTVRRTLMLIGLIWATSMLSALPDLFITLATEPLDFFHSRVFCLRETAFPNPHILQKRDTTYIIYLVIVWFIIVYTYFRIMFTAKTASKDAKKARNTILLHGFQVLLCMATYVEPLLKQALRQWFPKNYTDCLFATYIIVQILPRSISPIIYGVRDKTFRGYLKRNLICRVKPQ
>LOCXPOR73.176.HIT1.OR.2R.337.7tm_1.exons5.VCHM03000349.1.Reinhardtius_hippoglossoides
LNFTSSSPLGPLLSNSSSTLTGGAVAAPKDSFSNALTKNIVAMLVWLTLSVINSSMVHTFLRHSLFYENPRYIMFICMVINDALQLTLVTALYVASYIFRKIHASVCCLLIIMTAVFTTRFTPLILAGMAVERYISICFPLHYSHMCTLPRTLLLICVIFVLTATPPVTDLLVTLVKEPPSFFHTTIFCDHSLLFRDHSIYYKNCVFDGTYLSCVALTLLFTYCKIMLTARAASTGLASVTRARNTVLLHGVQLLLCMLAFVVPSLQAALISLFPRLSLEIRYIFFLLVYIIPRFLSPIIYGFRDELFRKYWTRALACRGSIVRVRPVVQKVNLKVK
>LOCXPOR73.176.HIT1.OR.2R.337.7tm_1.exons5.VCHM03000349.1.Reinhardtius_hippoglossoides
FDLQVDLLHHGPDPDDTASTSQGPGPVLPEQLVPETVDDGAQEARDDVDEQEEDVTNLQAEPREEGDERRLQGGNHEGEHAQQQLDPVEQHGVPRSRHRGQARGGRSGRQHDLTVGEEQRQSHTRQVRPVKHAVLVVDGVVAEKKRVVAENGGVEETGGLLDEGDEEVGDGWGGGEDEDDADEEEGARQGAHVAVVQREADGDVALHCHAGQDERGEAGGEDRRHDNQEAADGGVDLPEDVTGHVQSCDQGQLQSVVYHHADEHDVSRVLIEEAVSEEGVHHAAVDDTEGQPHQHGHYVLGQSVREAVFRCSHSAPCQCGAAVTQQGAQRAGGGEVE
>LOCXPOR75.181.HIT1.OR.2R.332.7tm_4.exons1.VCHM03000887.1.Reinhardtius_hippoglossoides
CSGYFGSIMPEGNHSTVTEFFLTGFPGLHPEYQGLASAVLFLVYSLTLIGNATIIFLFATDSCLHKPMYYIILNLCACDILFSTTTLPKIISKYWFQSGTIPFTACFIQMYFVHYLGTVNSLILFLMALDRYLAICHPLRYSLILKKSTIYILSITAWIFAKAPALMLVIRAYPLPYCASNIINHCYCDHIGYNNAGMHGQGPYGFPAMVFAMVVLLGPLAFIIFSYCSIIVAVLRIANVQGRLKSLSTCSTQLIIILLYYLPRCFVYLASNVGIKFSPDVRIVIIMLYSLGPPMINPLIYCLRAKDMRESLRKQFKKRTFAQKTQVSVVTD
>LOCXPTAAR1.15.HIT1.TAAR.2R.330.7tm_1.exons1.CM031671.1.Reinhardtius_hippoglossoides
MDGLEAAELCYPQLLNSSCRGFPRPRTEALLLYALLSSITVLTIALNLLVVISISHFRQLHTPTNLLLLSLAVSDLLVGLLVMPVEMVRFIESCWLLGEVMCALSYIIGFTLTSASVGNMVLISIDRYVAICHPLHYNNKITRSRIEVCVCLCWACSLLYSGLILKDHLRQPDRYSSCYGECVVVINFVSGAVDLVFTFIGPCSSIVVLYMRVFVVAVSQARALRSHITAVAGGSVTVRAKRSERKAARTLGVVILVFLMTFCPYYYPSLGGEDTSNSALAWPIVSWLLYFNSCLNPLIYAFFYPWFRKSIKIIVTLKILKEQSSQASVL
>LOCXPTAAR1.15.HIT1.TAAR.2R.290.7tm_1.exons1.CM031671.1.Reinhardtius_hippoglossoides
GWSGGCRALLPSAPQLLLQGISSSSHGGPPPLRAALLHHRAHDSPQPAGRHLHLSLPPAPHPHQPAPALPGRLRPPRGAAGDAGGDGEIHRKLLAAGRGHVRPVLHHRLHSHLGLCGEHGAYLHRPLRGHLSPSALQQQNHSQQNRGVCVSVLGLLAPLQRADLEGPPQAARQIQLLLRGVCGGDQLCLRCGRPGVHVHRPVLEHRRTVHESVCCGGVSGSCLAVSYYSCCRRFSDCQGKEVREESSQDSGCGHTGVFDDLLSILLPVSWGRGHLKQCVSLAHRVLAPVF
>LOCXPTAAR2.23.HIT1.TAAR.2R.329.7tm_1.exons3.CM031682.1.Reinhardtius_hippoglossoides
LQMEDGAQLCFPLHINTSCRRPASTWPAAVLVPVVSYSVSVLTVALNLLEHLSHAPTLQLHTPTNILLLSLAVSDFLVGLLLMPGEILRRGSCWFLGDLLCSLFNYVAFIVTSASVGDMVLISVDRYVAICDPLRYGTRVTEGRVKVCVCVCWLGSVFYSGLYVMDNLMRPGEFNSCYGECLIVIGYVAGAVDLVLTFVVPITVIVVLYTRVFVVAVSQARAMRCHVTGVTLQLSVTLKSRRSELKAARTLGVLMLVFLFTFCPYYGVSLGGEHLLNSSSGYFVMFLFYFNSCLNPLIYALFYPWFRKAVRLIINLQILQPGSCQANVL
>LOCXPTAAR2.24.HIT1.TAAR.2R.329.7tm_1.exons3.CM031682.1.Reinhardtius_hippoglossoides
LQMEDGEQLCFPLHINTSCRRPASTWSAAVLVPVVSYSVSVLTVVLNLLKHLSHAPTLQLHTPTNILLLSLAVSDFLVGLLLMPGEILRKGSCWFLGDLLCYLCIYMSFIVTSASVGDMVLISVDRYVAICDPLRYGTRVTEGRVKVCVCACWLGSVFYSGLYVMDNLMRPGEFNSCYGECLIVIGYVAGAVDLVVTFVVPITVIVVLYTRVFVVAVSQARAMRCHVTGVTLPLSVTLKSRRSELKAARTLGVLMLVFLFTFCPYYGVSLGGEHLLNSSSGSFVLFLFYFNSCLNPLIYALFYPWFRKAVRLIINLQILQPGSCQANVL
>LOCXPTAAR4.26.HIT1.TAAR.2R.329.7tm_1.exons2.CM031682.1.Reinhardtius_hippoglossoides
MQTLREAELCFPLLLNSSCEKLVLPQPVRTVAYLLLASMSVLTVTLNLLVIISISHFSDVFGVHTPTNLLLLSLAVSDFLIGFRMSFQIVILDSCWLLGDHICAVCIILDYIITSATIGTMVLISIDRYVAICDPMHYPIKFTQRRVQVYVCWCWVASALIQIVLLRDTLIDPGGSRSCSGECVLGQDQVSGLVDLLLSFIGPVSIIIYLHVRVFLVVVAQARAMRSRITAVALVKVRVKKSEIKAAKTLGVVIVVFLICLCPYFCASLTGQDQPVNIKSDTFLICLFYLNSCLNPMIFAFFYPWFRKSMKLIVTLQILKSGSSDCKLV
>LOCXPTAAR5.27.HIT1.TAAR.2R.327.7tm_1.exons3.CM031682.1.Reinhardtius_hippoglossoides
METPGGAVLCFPQLNNSCRKPSQPYTEAMLIYVLLSSISIITVALNLLIYIPSSHTLQLHTPTNLLLLSLAISDLFVGVLLMPVEIFYVEKCWFLGDIVCTLYYVLDYMITSASVANMVLISFDRYIAICDPLRYNTRVTKRRAEVCVCLCWVSSVFYRMLLLNDHLRQPGRSNSCLGECVVVISYVEGVIDLVFTFIIPIAVIIALYLRVFVAALAHARAIRSHVVAAQRSGTVTVKKAEMKAARTLGIVVVVFLICFCPYYFPTLAGEDTSVDASSAAVEIWLAHFNSCLNPVIYAFFYPWFRKCIKLILTLKILKPGSRDMQLL
>LOCXPTAAR6.34.HIT1.TAAR.2R.317.7tm_1.exons3.CM031682.1.Reinhardtius_hippoglossoides
EEAELCFPRINSSCRRTPLPHSELIFSVLSCITLLTVALNLLGCWYLGDLMQLHTTTNLLLLSLAVADFGVGVLQMPALLLHNQGCWYLGDLMCGVHYFVGFVVISVSVGSMVLISVDRYIAICEPMFYSSKVTLRRVKLSVCLCWLFSTVHSSWILRDFLKEPGRLNSCYGNCVVVVNFAEGLVDLVVTLLGPILVIVVLYLRVFAVAVSQARAMRGHIAAVERSESAKATRSELKAARTLGIVIVVFLLCSCPYYCFAVAAESNLVGASAASLQIWLLLFNSCLNPVIYVFFYSWFRKTIKRIVTLKILQPGSRE
>LOCXPTAAR7.36.HIT1.TAAR.2R.332.7tm_1.exons1.CM031689.1.Reinhardtius_hippoglossoides
MEMDINFNQSNVYTEIHPCYKIDLFHVLRSNPSAVCVLFHVFLGSLSVVTVCGNLLVIIAIIYFKQLHTPTNSLILSLAVADLLVGVVVFPLTIEFSITFYLFYDDLFCKVRGTFDVSLCTSSILNLCCISIDRYYAVCQPLSYKTKITDHVVVTMILVSWGLSVLIGLSFIIAGINHGKCTEMCITDVVLANIMGLIFSFYLPVVVMLCIYMKIFSVAQRQARSIHNTTCQSTKSGAAVSKMERKATKTLAIVMGVFLLCWLPFFLCTTVRSFSHVYVPLPLIELLSWLALSNSMLNPFIYAFFYSWFRSAFRMIISGKVIQGDFTNSKLH
>LOCXPTAAR7.16.HIT1.TAAR.2R.282.7tm_1.exons1.CM031689.1.Reinhardtius_hippoglossoides
MEMDISFNQSNVFTEIHPCYKIDLFHVLRSNPSAVCVLFHVFLGSLSVVTVCGNLLVIIAIIYFKQLHTPTNSLILSLAVADLLVGVVVFPLTIEFSITFCLFYDDLFCKVRGTFDVSLCTSSILNLCCISIDRYYAVCQPLSYKTKITDHVVVTMILVSWGLSVLIGLSFIIAGINHEKCTEMCITDVVLANIMGLIFSFYLPVVVMLCIYMKIFSVAQRQARSIHNTTSQSTKSGAAVSKMERKATKTLAIVMGVFLLCWLPFFLCTTVLSFSHVLCHFL
>LOCXPTAAR8.17.HIT1.TAAR.2R.331.7tm_1.exons1.CM031689.1.Reinhardtius_hippoglossoides
KSRSMEGELTVNSTFVVNDIHPCYESHNSTYLFTSNPSIICVSVYIFLGSLSVATICGNLLVIISIGYFQQLHTPTNYLILSLAVADLLVGVLVFPFSMAFTVTTCLVHEDVFCKIRDSFDVLLCSSSILNLCCISIDRYYAVCQPLTYRSKINVHVTVIMILVSWGISVLIGGLIIFAGSSQGTCEELCSVDVVIANTVGPVFSFYLPAIIMLCIYFKIFLVAQKQVSSIQCTKSEAAVSKMERKATKTLAIVMGVFLLCLTPFFLCIVFQPLAYYPPPVPVIETLNWLTLSNSMLNPLIYAFFYSWFRSAFKIIISGKIFRGDFANSKL
>LOCXPTAAR9.18.HIT1.TAAR.2R.319.7tm_1.exons1.CM031689.1.Reinhardtius_hippoglossoides
VHLCYEPGPSSCIMEITPSTIRTFLYVFIGSTLSVLTISGNLLVITSIVYFKQLHTPTNYLILSLAVADLLLGALVLQFNLALSVQSCLYFGDLVCKMRRSFDISLVMTSIMNLCCISIDRYYAVCQPLSYRTKMNGRVVLIMILVSWTASALSGFGIIFVGLKNTVCEGRCFIFHIPNSNVFGSVVSFYLPVIIMLCIYLKIFIVAQRQARSIHNTTCRSTKSGAAVSKMEKKATKTLATVMGVFLFCWTPFFLYLTFHPVSDYSIPPHVFEAFVWLGWSNSMLNPFVYAFFYRWFRAALRIIISGKIFSGNFRNSKL
>LOCXPTAAR10.20.HIT1.TAAR.2R.324.7tm_1.exons1.CM031693.1.Reinhardtius_hippoglossoides
MEDAGAPPLCFPSLNSSCRRLLRPRSETALLYTLLASVSLLTVTLNLLVIISISHFRQLHTPTNSLLLSLAVSDLVVGLLAMPVEGLRHMETCWLLGRLMCALTPYLSYCLLSASLGNMVLISIDRYLAICDPLLYSSKITLNRVKVLICLCWACSLLYNGLVLMGHLAWPDRYNSCHGECVVVINHISGTLDLFFSFVGPCTVMVVLYMRVFVVAVSQVRVIRLQTVTVTVTAKKSERKAATTLGIVIAVFLMCFCPYYYPALAGEDTSTSLSYYAVLSWIMLINSCVNPLIYALFYPWFRKAIKLIFTLRILQAQSRELTVL
>LOCXPTAAR11.22.HIT1.TAAR.2R.328.7tm_1.exons1.CM031693.1.Reinhardtius_hippoglossoides
MEDAGAPPLCFPSLNSSCRRLLRPRSETALLYTLLASVSLLTVTLNLLVIISISHFRQLHTPTNSLLLSLAVSDLVVGLLAMPIEGLRHMETCWLLGRLMCALTPYLSYCLLSASLGNMVLISIDRYLAICDPLLYSSKITLNRVKVLICLCWACSLLYNGLILMGHLAWPDRYSSCHGECVVVISFISGIVDLFVTFVGPCTLMVVLYIRVFVVAISQVRLIQSHAAATNVRSRLTARISEWKAAKTLGIVIAVFLMCFCPYYYPSLAGQDTSNSLSYFSVLSWVMLMNSSMNPVIYALFYPWFRKSIKLIITLKILQPRSKEVKIL
>LOCXPENSHCOP00000004191.1.10.HIT1.Ora.1R.324.TAS2R.exons4.CM031672.1.Reinhardtius_hippoglossoides
EDMGLVGMGLRVSVSPAQNAFYIILVMLGILGNATVVVVIGKSVIMDHGGGRNSDIIIINMALSNLMVSLMRNTLLVISDMGLELYSSKEWCQFLMGVWVWLRSVNVWSTLYLSAFHFQTLRRVAPNMGNLHGPRSPPTTLLLSMALIWLLNFIYSIPAHIFSTNGNVNTTETLMLVSSTTRPLLGCVWDFPSTYSGLAYATTSIVIHETLPIILMAITNMGSLYTLYTHGRMRSSVQEGPVIKRVPAERRAAKVILALIMLFIASWGTSIISVNYFNYNQGSSANFLLIIARFANIIFIAMSPAILAVGHRKLRSTIKSLLSH
>LOCXPOra2.4.HIT1.Ora.2R.369.7tm_1.exons2.CM031672.1.Reinhardtius_hippoglossoides
MSEVLTVEAILFGLLVFSGILGNILVIHVVLQSASESPARRLPSSDTILVHLSLANLLTSLFRTVPIFVSDLGLNVSLSPGWCRVFMLLWVWWRAVGCWVTLALSVFHCTTLRRQHVAFGPLAHQRERRKVWFVLGLVWGVNLVFSIPALVYTTHVHGNATVELMVISCTTRPLLGCIWEFPSQQQGSAFASTSLALNEVLPLVLMMFTNLATLQALAKHIRAVTSGGEGGGNHGELDKHVSSERKAAHVIMSLVSLFVVCWALQVAAVTYYNHDGGHHAEGLLTVAHFSASLFVGFSPMVVALGHGKLRRRIMSMILACSKVLKRHREVTEQGSTSPKTEGKKGKQTVFVVQNERKIINVQEKIKAGK
>LOCXPOra3.5.HIT1.Ora.2R.313.V1R.exons1.CM031672.1.Reinhardtius_hippoglossoides
MDLCVTIKGVSFLLQTGMGILGNAVVLLAYGHIIYTEPKLLPVDMILCHLAFANLMLLLTRCVPQTMTVFGLRHLLNDGGCKVVIYSYRIGRALSVCITCMLSVFQAVTIAPAGPRLSRLKPALPSLVLPTFAGLWLLNMAVCIAAPFFSMAPRNGTVPAFTLNLGFCHVDFRDNLSYVINGVAVSLRDFAFVALMLGSSGYILVLLHHHSRKVRGIRRSHGGGLETRAAKTVITLVVLYVVFFGIDNVIWIYMLTVAKVSPVVADMRVFFSSCYASLSPYFIMSSNKKVKAKIMCASEREQPSADTQESNDK
>LOCXPOra4.6.HIT1.Ora.2R.304.7tm_1.exons1.CM031689.1.Reinhardtius_hippoglossoides
MSGFSVNLLGLRIFISCIGLVGNVFLILSILKTKFSRVKSFEFFLLGLAMANLDEIVIMNIYDAVFLEGYFIISSTWPCRILKFLTMFGEISSILFTVLISIYRYQKLRDTSTRASLPICLDSIRSAWLVSGVCVALSLLLSAPIFVLNLQGPADNVTRDKGSCPPDFFQCDKHFCPLFNRFYKYLFIMMCNLLPLLIVTVTGCLIIKVLLSQRKRVTSVTSVNVSSQTRKKSKGPGRPRSVIAVLAAMGLFQVDWTIYLFFQLAFIPTDFPFWEEMEFFISTSYTSISPYVYGIGNNLFSLKN
>LOCXPOlfC1.82.HIT1.OlfC.2R.892.ANF_receptor.exons12.CM031673.1.Reinhardtius_hippoglossoides
AASMSRLPRLLTRWLSSALSLLLLSAVGRQPGGLEGAQATTCTRWGALNNKVLSQDGDVILGGLFNLYYIPPALQQDFIKQPHYEPCTGLDLETLKYLYALAFAVDEINGNSSLLPGVKLGYSIVDSCSRYPWALQDALSLVGGNTRSCSLTAPTPHSTSHGQPGETSGKPVPLLIGASSSTTGIILSRTLGPLSIPIISYLATCPCLSDRLKFPNFFRTIPSDIYQARAIARLAIRFHWTWVGAVHANTDYGQLAMQVFKEEIKGKGVCLDFIEAVHRETIVKDARRVALTIQASTARVILIFCWYTDVKKLFLELNAINVTDRQFLASEAWSTSDDLLQDPAVSKVASGVLGVAIRSSTIPGFEKYLRNLHPVRRPHDGFLRDFWEKEFGCSAGEAASFSNSSSSHHASNGSTSSLAKDGTESLEGLQHPFTDTSQLRVVYNVYLAVYAAAHALHSLLSCSSRDGDISTCSSPDHIKPKELLQHLNQVNFTTPQGEMFYFQGADTPAKYDLVNWQKTPEGPTKLVLIGHVDGFDLRLNESAIQWSTGSNQVPVSVCSEICPPGTRLANRKGEPVCCFDCIQCAEGEISNKIGSPHCDPCPSEFWSNADRTACVPRQLDFLSFNETLGITLMTAAVSGATVTAAVFLVFVYFHQTPMVRANNSELSFLLLLSLKLCFLCSLLFIGRPSVWACRFQQAAFGISFVLCVSCLLVKTIVVLAVFRSARPGAGSLMKWFGPRQQRGSVGLFTCIQVIICAIWLSLSPPVPQQDFGLRGSKVTLRCAMASVVGFSLVLGYIGLLACSCLLLAFLARKLPDNFNEAKLITFSMLIFCAVWIAFVPAYISSPGKYVVAVEIFAILASSYGLLLCIFAPKCFIILLKPEKNTKKRLMAR
>LOCXPOlfC1.119.HIT1.OlfC.2R.892.ANF_receptor.exons12.CM031673.1.Reinhardtius_hippoglossoides
AASMSRLPRLLTRWLSSALSLLLLSAVGRQPGGLEGAQATTCTRWGALNNKVLSQDGDVILGGLFNLYYIPSALQPDFIKQPHYEPCTGLDLETLKYLYALAFAVDEINGNSSLLPGVKLGYNIVDSCGRYPWALQNALSLVGGNTRSCSLTAPTPHYASHGQPGETSGKPVPLLIGAPASTTGIILSRTLGPLSIPIISYLATCPCLSDRLKFPNFFRTIPSDIYQARAIARLAIRFHWTWVGAVHENNDYGQLAMQVFKEEIKGKGVCLDFIEAVQTETIVKDARRVALTIQASTARVILIFCWYTDVKKLFLELNAINVTDRQFLASEAWSTSDDLLQDPAVSKVASDVLGVAIRNSTIPGFEKYLRNLHPVRRPHDGFLRDFWEKEFGCSAGEAASFSNSSSSHRASNGSTSSLAKDGTESLEGLQHPFTDTSQLRVVYNVYLAVYAAAHALHSLLSCSSRDGDISTCSSPDHIKPKELLQHLNQVNFTTPQGEMFYFQGADTPAKYDLVNWQKTPEGPMKLVLIGHVDGFDLRLNESAIQWSTGSNQVPVSVCSEICPPGTRLANRKGEPVCCFDCIQCAEGEISNKIGSPHCDPCPSEFWSNADRTACVPRQLDFLSFNETLGITLMTAAVSGATVTAAVFLVFVYYHQTPMVRANNSELSFLLLLSLKLCFLCSLLFIGRPSVWACRFQQAAFGISFALCVSCLLVKTIVVLAVFRSARPGAGSLMKWFGPCQQRGSVGLFTCIQVIICAIWLSLSPPVPQQDFGLRGSKVTLRCAMASVVGFSLVLGYIGLLACSCLLLAFLARKLPDNFNEAKLITFSMLIFCAVWVAFVPAYISSPGKYAVAVEIFAILASSYGLLLCIFAPKCFIILLKPEKNTKKRLMAR
>LOCXPOlfC1.122.HIT1.OlfC.2R.899.ANF_receptor.exons11.CM031673.1.Reinhardtius_hippoglossoides
ASMSWFSWLFTLRPCSAPSLLLVGLVGRQLGLRVGWQLVQAVTCSRWGSSGVQGLFQDGDVVIGGLFSLYNKPPAIDQEFTQQPLYQSCSSLEDLPLQYIYAMVFALDEINHSKTLLPGVKLGYHIHDSCALPLWALRTALSLVGGDSSSCNLTEETGERRGTKCPFVFTQCDPPVPLIIGGDSSITALILSRLLGPLSVPLMSYTASCPCLSDRRQFPNFFRTMPSDIYQARAIAQLAIGLKWTWIGAVVAKNSYGLTAIKIFQEETQGAGVCLAFVETLRRENIVSDAKQAALAIQASTAKVILIFTWYTDVRELFLQLAQRNVTDRQFLASEAWSTSVNLLENPSTLKVARGVLGVAIRSSPIPGFENYLRNLNPSHRPDDKFLREFWENMFNCRPGSSNLSSSTSSPSRADQRAPLPLCDGTESLEVVQNLFTDTSQLRVTYNVYLAAYAAAHALHSLLSCPNNDSSPGNSSSTCSFPKHIQPIEVLQHLSKVNFTTPQGEMFYFQGADVPAKYDLVNWQKTPEGRLKLVLIGRVDGFDIRLNESAIQWSTGSNQVPVSVCSESCPPGTRVASRKGEPVCCFDCISCADGEISNKTGSPHCDPCPSEFWSNTERTACVPRQLDFLSFNETLGITLTTVAISGVVVTTAVFVMFLYYRQTPMVRANNSELSFLLLLSLKLCFLCSLVFIGRPSVWACRFQQAAFGISFVLCVSCLQVKTIVVLAAFRSARPGAGSLMKWFGPGQQRGSVCVFTCIQVIICVIWLSLSPPLPKPDFEIPGLKVTLKCAMASVVGFSLVLGYIGLLACTSLLLAFLARKLPDNFNEAKLITFSMLIFCAVWVAFVPAYVSSPGKYAVAVEIFAILASSYGLLFCIFAPKCFIILLRPEKNTKKHLMAR
>LOCXPOlfC2.127.HIT1.OlfC.2R.883.ANF_receptor.exons9.CM031673.1.Reinhardtius_hippoglossoides
MGPFLDTSFFFHGFSLLIMFPPSLFSSESSSHSSSCKIRRQFYLNGMHKPGDVILGGLFEVHYTSVFPQLTFTSEPTQLSCQGFDPPGFRHAMTMAFAIEEINRSADLLPNVTLGYSLYDNCATLVIGFSAALSLASGREEDSLLQEACVGPPPVLGIVGDSFSTFSIATSDVIGLFKLPIVSYFATCSCLSDRERFPSFFRTIPSDAFQVRAMIQILQHFGWTWAGLLVSDDDYGLHVSRSFQSDLAASGGGCLAYTEILPWGDDPVELGRIVEVMKKSTARVVIVFAHQIHMIQLMKEVVRQNVTGLQWMASEAWTSAAVLQTPDLMPYLGGTLGIAIRRGEIPGLREFLLHTRPDREDNTNNGNSMVRQFWEHTFQCRFAPAPAAWMLAAGELCTGDEDIESVETEFLDVSNLRPEYNIYKAVYALAYALDDLLRCEPGGGPFSGHSCAAVQSLEPWQLMYYLEKVNFTTPFGDEVSFDENGDALPIYDIMNWQWLPDGGTKVHRVGEVKKSATKGEELTLHDEKIFWNFESKQVKYICCVCSESCPPGTRMARKKGEPVCCFDCVPCSEGEFTNETDSMECSSCPEDFWSSPQRDHCVPKKTEFLSYHEPLGICLTTASLLGTIFSAVVLGIFIHHRSTPMVRANNSELSFLLLVSLKLCFLCSLLFIGRPRAWTCQLRHAVFGISFVLCVSCILVKTMVVLAVFKASKPGGGAILKWFGSVQQRGTVLVLTSVQAAICTAWLVSASPAPHKNTQYHNDKIVYECVVGSTIGFAVLLGYIGLLAILSFLLAFLARNLPDNFNEAKLITFSMLIFCAVWVAFVPAYVNSPGKYADAVEVFAILASSFGLLVALFGPKCYIILLRPERNTKKAIMSRGPTK
>LOCXPOlfC3.61.HIT1.OlfC.2R.828.ANF_receptor.exons8.CM031673.1.Reinhardtius_hippoglossoides
GAGIKCKLQGTAHPPAFSMDGDYVVGGVFSIHYYMHTVRYNYTTEPEPLRCTGSIDSRELRFSRAMIFAIEEINNSSLLLPGVTLGYHIYDSCNSVPMAVRLAFQLSNGQDPEFSPGNDHNCSQSGMVMAVIGESGSTPSISMSRVFGSFNIPQVSHFATCACLSNKKQYPSFFRTIPSDRFQANALAKLVKHFGWTWIGAVHSDSDYGNNGMASFLDAAHREGICVEYSESFYRTHPLSKIQRVAEVIRRSTATVIVAFAASGDMRILFEELSREPSPPRQWLGSEAWVTDSELLRFSFCAGAIGIGIQQAVIPGLRDFLLDLPPTKVSASPVLTEFWESEFNCRLDPRERLCDGTEDLQTLQSPYTDTSQLRITNMVYKAVYAIAHAIHNAVCQKTNSTRECDKLTRIESKQVLTELKKVSFSQNGYDVSFDANGDPVATYELVNWQRSASGRIELVTVGHYNASLPVGQEFHISRNLTWMEGGTQVPASVCTDSCPAGTRKVLQRGKPICCYDCVPCPEGEISNATDSPDCFPCSDESWPNAKRNTCLPKPVEFLSIHEVLGIILAAFSVGGACLAVITAAVFFRHRTSPIVRANNSELSFLLLFSLSLCFLCSLTFMGAPSEWSCMLRHTAFGITFVLCISCVLGKTIVVLMAFKATLPGRNIMKWFGPPQQRMTVVSFTFIQVVICIIWLVVSPPFPMKNLTTYKERIILECALGSAIGFWAVLGYIGLLAFFCFVLAVLARKLPDNFNEAKLITFSMLIFCAVWITFIPAYVSSPGKFTVAVEIFSILASSFGLILCIFAPKCYIILFKPEKNTKKHLMNKN
>LOCXPOlfC4.71.HIT1.OlfC.2R.851.ANF_receptor.exons6.CM031673.1.Reinhardtius_hippoglossoides
MSDCVQTMLLCLLFMGALGAEEDCEMLGSPEFPLLSKAGDLTIGGAFSIHSQISNPPLSFTDAPQPLKCSRINFREFRFAQTMIFAIEEINNSSSLLPNISVGYKVFDSCGSTLTSTRAVMGLMNGEERTLGKSCSSQSSVQAIIGASESSSTIVMLQMSGIFQIPVISHFATCACLSNRKEFPSFFRTIPSDYFQSRALAQLVKHLGWTWVGAVRSDNDYGNNGMATFIAAASQEGVCVEYSEAISRTDPSEQVARVVRMIRGGSARVLVAFLAQSEMDVLLEEAVKQNMTGLQWVGSESWITAGHLANERYSAILTGSLGFTIKKTKITGLREFLLKVHPRQDPRNNLLREFWEATFGCSVQSSLHGQTQCSGSERLQDVDNPFTDVSELRISNNVYKAVYAVAHALHNMLKCGLGGEAVNQTCTWKDNLDPKQVVKHLQHVNFTLQSGERVYFDGNGDPAATYELVNWQRNQAGDTVFVAVGSYDASLPNGKQFTMTGLNITWAAESLKRPRSVCSESCPPGFRQAVIKGKPICCFSCIACAAGEISNSNNSAECSRCPLEYWSNEDHSQCVPKVIEFLSYGETMGVLLTAFSLFGASLTLVVSGVFFRFRHTPLVKASNAELSFLLLFSLTLCFLCSLTFLGRPSEWSCMLRHTAFGITFALCMSCILAKTIAVVVAFKATRPANTVLQCSAPLQRTSVLSCTSLQVLICVLWLTLAPPFPYKNTAHATERIILECDVGSPIGFWAVLGYVGLLAVLCLILAFLARKLPDNFNEAKFITFSMLIFCAVWVTFIPAYVSSPGKFTVAVEIFAILASSFGLLFCIYAPKCYILILKPERNTKKHMMGRN
>LOCXPOlfC5.85.HIT1.OlfC.2R.802.ANF_receptor.exons6.VCHM03000086.1.Reinhardtius_hippoglossoides
MPLLKLVLLVLLIEGVTPVCRLQGTVQPPELTKAGDLTLGGIFTFRTGYRGSVPTFQTLPHPPQCLNINVREFKFAQTMIFAIEEINQNPAILPNHTLGYKIYNSCGMTNIIKAAIDLASGHREVIDERNCTKADTALVVLGHSGSAPTMGFARVIGRFQIPVISHFATCECLSHREEFPSFFRTIPSDLHQSRALAKLVRLFGWTWVGAISNKNDYGINGITSFIQAAQEEGVCIEYYQAFEQTGPLSELRRVVETVKHSTSKVIVAFMSHREVKVLAAELYRQNITGLQFVGSDAWITDHSLTDSEGHSILVGSLGFVVSRARIPGLGEHLRRLRPSQFPDSGFVRDFWEETFDCSLGDDTNTQRKTCSGSESLQNVETYFTDVSELRFTNNVYKSVYAAAHALHNLVTCEEKMGPFSNGSCADNKHIEPWQMLHYLQNINFTTSDGERVTFDQNGDSPVRYELINLQRVTSGTAHVSTVGVFDATLPGERQFIMNGVKIVWGGGSYTVPVSVCSESCPPGKRKALQKGKPVCCYDCVPCAEGEISQVKALVFYHFRETPIVRANNSELSFLLLFSLTLCFLCSLTFIGRPSEWSCMLRHTAFGITFVLCISCVLGKTIVVLMAFKATLPGRNMMKWFGPAQQRISVLAFTLIQVVICILWLTINPPFPFKNMNHYKEKIILECALGSAVGFWAVLGYIGLLAMLCFVLAFLARKLPDNFNEAKFITFSMLIFCAVWIAFIPAYVSSPGKFTVAVEIFAILASSYGLIICIFIPKCYVILLRPEQNTKKHMMGKTKNIQY
>LOCXPOlfC6.87.HIT1.OlfC.2R.844.ANF_receptor.exons6.VCHM03000086.1.Reinhardtius_hippoglossoides
ITCILFTLLAGIKSEKQTCKVIGQTGFKEFSKDGDLIIGGVFSLSSTRKLINNGYHAFPYTYCKKLNDRELKFARIVMFTVEEINRDIKILPGLSLGYRLYNGCGNENIIRAAMEAVYGEDSKGCADQIQALLGHSSSGLSGDINIILSPLSIPQVSHLSTCACLSDKRQFPTFFRTVPSDRFQVIGLVQLMKYFDWRWVGIIHSQDLYSDEGTTEFAKEAEKEGICVEYRLPYSKANVEVPAIVEALRKSSSKVVLLFLSLSFTKSFLSEIEKYNITGKQWVGSEAWITQADLASDGRKSILQGAIGFALPQASIPGLAEFLLSFKPSDEPQSAIVKDFWESFFDCSFSPSNTSATCTGTEDLSTVSSDYTAVTHFREENNVYKAVYLVAYAIHALLQCHNGSNPTTGKSCVTKDKVRPKLVLEHIKYVNFTTQSGAKVLFDEYGDSVAQYDLVNWQIKDDGSVEIVNIGQFDTSLPEGQKFKLKDNTRIVWEGNSIEVPRSVCREPCPPGTRKAINKHKPVCCFDCFECPEGAISNETNSPDCLICPPEFWPNEKKDQCLPKPIEYLSYKEIMGALLTGFGCVGIFLSLLTSIIFLTHKETPIVKANNSELSFLLLFSLTLCFLCSLTFIGRPSEWSCMLRHTAFGITFVLCISCVLGKTIVVLMAFRATLPGRNMMKWFGPAQQRLSVLSFTLVQVVICVLWLTTNPPFPKMNMKYYKDKIILECALGSALGFWAVLGYIGLLALLCFILAFFARKLPDSFNEAKLITFSMLIFCAVWITFIPAYVSSPGKFTVAVEIFAILASSFGLLTCIFFPKCYIIIFRPEQNSKRHLMGKIPPRTL
>LOCXPOlfC7.91.HIT1.OlfC.2R.836.ANF_receptor.exons6.VCHM03000086.1.Reinhardtius_hippoglossoides
ILFTLLAGIKSEKQTCKVIGQTGFKEFSKDGDLIIGGVFSLSSTRKLINNGYHALPDVYCKKLNNRELKFARIVMFTVEEINRDTKILPGLSLGYRLYNGCGNENLIRAAMEAVYGEDSKGCADQIQALLGHSSSGVSEDINIILSPLSIPQVSHLSTCACLSDKRQFPTFFRTVPSDRFQVIGLVQLMKYFDWRWVGIIYSQGLYSDEGTTEFAKEAEKEGICVEYRLPYSETNVEVPAIVEALRKSSSKVVLLFLSLPFTKSFLSEIEKYNITGKQWVGSEAWITQADLASDGRKSILQGAIGFALPQASIPGLAEFLLSFKPSDEPQSAIVKDFWESFFDCSFSPSNTSAMCTGTEDLSTVSSDYTAVTHFREENNVYKAVYLVAYAIHALLQCHNGSNPTTGKSCVTKDQVLEHIKYVNFTTQSGAKVLFDEYGDSVAQYDLVNWQIKDDGSVEIVNIGQFDTSLPEGQKFKLKDNTRIVWEGNSIEVPRSVCREPCPPGTRKAINKRKPVCCFDCFECPEGTISNETNSPDCLICPPEFWPNEKKDQCLPKPIEYLSYKEIMGALLTGFGCVGIFLSLLTSIIFLTHKETPIVKANNSELSFLLLFSLTLCFLCSLTFIGRPSEWSCMLRHTAFGITFVLCISCVLGKTIVVLMAFRATLPGRNMMKWFGPAQQRLSVLSFTLVQVVICVLWLTTNPPFPKMNMKYYKDKIILECALGSALGFWAVLGYIGLLALLCFILAFFARKLPDSFNEAKLITFSMLIFCAVWITFIPAYVSSPGKFTVAVEIFAILASSFGLLTCIFVPKCYIIIFRPEQNSKRHLMGKIPPRTL
>LOCXPOlfC8.94.HIT1.OlfC.2R.857.ANF_receptor.exons6.VCHM03000086.1.Reinhardtius_hippoglossoides
MWRAFLLSWVALYLSPVSGCELFARFDMQSLFKQGDIMIGGIFPVFNKEIGSTYTFEKEPPAVKCAGFDLRAFRWTQVMIFAIEEINEESALLPNITLGYRILNSCASPTNALRAALTLASGAEEMESTSACPPAVSALIAESGSSQSLAVAGTLGPFQVPIVSYFSTCACLSDRAKYPTFFRTIPSDYFQAKALAALVKRFGWQWIGTIQSDDAYGRNGILAFTEEVRKLGVCVAFVGTILRTYTMDKILDVVEMIKQSTVKVILAFIPEVDLYSLMKEVVKQNITGIQWIASEAWITAARPSTPEIYKAFGGALGFVVQKMAIPDLRPFLTGINPHTDPSAAFVRNFWEVMVGCRPVSPGEHIGSEETNEMCTGNETLLYSQHVFFNVTQLRVSYNVYKAVYAIAHALHELVFCQPAGKPGGKPVMPCLNVSEIQPKQVTDHLQRVHFRNQFGDDVFFDENGDPPASYDLINWQLRDGHVQHVTVGHFATAANGDYKLSVQEEEIVWRIGKKVPTSVCSNICPVGTRKAQIKGKPSCCFDCIPCADGTIANSTGAADCTQCPQDFWSSEGKDICIPKTVEFLTYHEPLGIAITVVSLLGASLSLATMVVFIQYRETPVVKASNAELSCFLLFSLFLCFLCPLTFIGRPMVWTCMLRHTAFGMTFALCISCVLGKTIVVVTAFKATFPGNKVAGKFGPAQQRIIVCSCTLIQILICILWLKLNPPFPDMVFRYSNKKIVLECNTGSEAAFYAVLGYIGFLAIICLVLAFLARKLPDNFNEAKFITFSMLIFCAVWITFIPAYVSSPGKFTVAVETFAILSSAFGLLICIFAPKCYIILIKPEKNTKKHVMAKNLNK
>LOCXPOlfC9.105.HIT1.OlfC.2R.826.ANF_receptor.exons6.VCHM03000093.1.Reinhardtius_hippoglossoides
ILFTLLAGIKSEKQTCKVIGQTGFKEFSKDGDLIIGGVFSLSSTRKLINNGYHAFPYTYCKKLNDRELKFARIVMFTVEEINRDTKILPGLSLGYRLYNGCGNENIIRAAVEAVYGEDSKGCADQIQALLGHSSSGVSEDINIILSPLSIPQVSHLSTCACLSDKRQFPTFFRTVPSDRFQVIGLVQLMKYFDWRWVGIIYSQGLYSDEGTTEFAKEAEKEGICVEYRLPYSKANVKVPAIVEALRKSSSKVVLLFLSLSFTKSFLSEIEKYNITGKQWVGSEAWITQADLVSDGRKSILQGAMGFALPQASIPGLGEFLLSFKPSDEPQSAIVKDFWESFFDCSFSPSNTSATCTGTEDLSTVSSDYTAVTHFRAENNVYKAVYLVAYAIHALLQCHNGSNPTTGKSCVTKDQVLEHIKYVNFTTQSGAKVLFDENGDSVAQYDLVNWQIKDDGSVEIVNIGQFDTSLPEGKKFKLKDNTRIVWEGNSIEVPRSVCREPCPPGTRKAINKHKPVCCFDCFECPEGAISNETNSPDCLICPPEFWPNEKKNQCLPKPTEYLSYKEIMGALLTGFGCVGIFFSLLTSIIFLTHKETPIVKANNSELSFLLLFSLTLCFLCSLTFIGRPSKWSCMLRHTAFGITFVLCISCVLGKTIVVLMAFRATLPGRNMMKWFGPAQQRLSVLSFTLVQVVICVLWLTTNPPFPKMNMKYYKDKIILECALGSALGFWAVLGYIGLLALLCFILAFFARKLPDSFNEAKLITFSMLIFCAVWITFIPAYVSSPGKFTVAVEIFAILASSFGLLTCIFVPKCYIIYSGQNKTQRDI
>LOCXPOlfC10.113.HIT1.OlfC.2R.856.ANF_receptor.exons8.VCHM03000107.1.Reinhardtius_hippoglossoides
MWRAFLLSWVALYLSPVSGCELFARFDMPSLFKQGDIMIGGIFPVFNKEIGSTYTFEKEPPALKCAGFDLRAFRWTQVMIFAIEEINKGYRILNSWSGGGRQAVGIQSPGRLRAALTLASGAEEMESTSACPPAVSAVIAESGSSQSIAVAGTLGPFQVPIVSYFSTCACLSDRVKYPTFFRTIPSDYFQAKALAALVKRFGWQWIGTIQSDDAYGRNGILAFTEEVRKLGVCVAFVGTILRTYTMDKILDVVEMIKQSTVKVILAFIPEVDLYSLMKEVVKQNITGIQWIASEAWITSARPSTPEIYKAFGGALGFVVQKMAIPDLKPFLTGINPHTDPSAAFVRNFWEVMVGCRPVSPGEHTGSEETNEMCTGNETLLYSQHVFFNVTQLRVSYNVYKAVYAIAHALHELVFCQPAGKPGGKPVMPCLNVSEIQPKQVTDHLQRVHFRNQFGDDVFFDENGDPPASYDLVNWQLRDGHVQHVTVGHFASAAKGDYKLSVQEEEIVWRIGEKVPTSVCSNICPVGTRKAQIKGKPSCCFDCIPCADGTIANSTGAADCTQCPQDFWSSEGKDICIPKTVEFLTYHEPLGIAITVVSLLGASLSLATMVVFIQYRETPVVKASNAELSCFLLFSLFLCFLCPLTFIGRPMVWTCMLRHTAFGVTFALCISCVLGKTIVIVTAFKATFPGNKVAGKFGPAQQRIIVCSCTLIQILICILWLKLNPPFPDMVFRYSNKKIVLECNTGSEAAFYAVLGYIGFLAIICLVLAFLARKLPDNFNEAKFITFSMLIFCAVWITFIPAYISSPGKFTVAVETFAILSSAFGLLICIFAPKCYIILIKPEKNTKKHVMAKNLNK
>LOCXPOlfC11.117.HIT1.OlfC.2R.833.ANF_receptor.exons8.VCHM03000107.1.Reinhardtius_hippoglossoides
AGIKCKLQGTAHPPALSMDGDYVVGGVFSIHDYMHTVRYNYTTEPEPLRCTGSMNSRELRFSRTMIFAIEEINNSSLLLPGVTLGYHIYDSCASVPMAVRLAFQLSNGQDPEFSPGNDHNCSQSGMVMAVIGESGSTPSISMSRVFGSFNIPQVSHFATCACLSNKKQYPSFFRTIPSDRFQANALAKLVKYFGWTWIGAVHSDSDYGNNGMASFLDAAHREGICVEYSESFYRTHPLSKIQRVAEVIRRSTATVIVAFAASGDMRILFEELSREPSPPRQWLGSEAWVTQSELLRFSFCAGAIGIAIQQAVIPGLRDFLLDLPATKVSASPVLTEFWESEFNCRLDPSAATGERLCDGTEDLQTLQSPYTDTSQLRITNMVYKAVYAIAHAIHNAVCQKTNSTSECDKLTRIESKQVLTELKKVSFSQNGYDVSFDANGDPVATYELVNWQRSASGRIELVTVGHYNASLPVGQEFHISRNLTWMEGGTQVPASVCTDSCPAGTRKVLQRGKPICCYDCVPCPEGEISNATDSPDCFPCSDESWPNAERNTCLPKPVEFLSIHEVLGIILAVFSVGGACLAVITAAVFFRHRTSPIVRANNSELSFLLLFSLTLCFLCSLTFMGAPSEWSCMLRHTAFGITFVLCISCVLGKTIVVLMAFKATLPGRNIMKWFGPPQQRMTVVSFTFIQVLICIIWLVVSPPFPMKNLTTYKERIILECALGSAIGFWAVLGYIGLLAFFCFVLAVLARKLPDNFNEAKLITFSMLIFCAVWITFIPAYVSSPGKFTVAVEIFAILASSFGLILCIFAPKCYIILFKPEKNTKKHLMNKNES
