# Supplementary material for: Expanded olfactory system in ray-finned fishes capable of terrestrial exploration
Source: BMC Biol. 2023 Jul 31;21:163. doi: 10.1186/s12915-023-01661-8 (PMC10392011; doi:10.1186/s12915-023-01661-8)
Supplement: Supplementary file 3 — Additional file 3: Data S1. Protein sequences and genomic coordinates of OLF genes. FASTA and General Feature Format (GFF) files containing the protein sequences and genomic coordinates for all identified OLF genes in this study. [file 12915_2023_1661_MOESM3_ESM.zip › PROTEINS/Rhinogobius_similis.OLF_genes.fa]

>LOCXPDilaOR13.3-beta.342.224.HIT1.OR.1R.299.7tm_4.exons2.CM033625.1.Rhinogobius_similis
LNQSEFQFQAFPFPLWQRSLIAVPLASVFAHVMVANGCLLLVLIRVEALWSPMYILVGALCVVDILSILVIIPNALLVLLNPHHSISLTECLVQMFLTHFLSSLESTLLLAMALDRYVAICHPLKYRQLMDRSFFLALSVFTLLRSGSVMTVLVALAGSLDFCGSRVIKHLYCDHMALVHLGCGDTRSSQEAGVAVIVCFVGLDIPVIILSYLRILIVVHRAGEDRWKALHTCGTHLMVLLVFYLVGTVAFLSHTLHLGLPSDVNTLMGLVYIILPASVNPVIYGVRTTEIRQGFIRVF
>LOCXPSichOR4.1-eta.305.253.HIT1.OR.1R.288.7tm_1.exons2.CM033627.1.Rhinogobius_similis
TIQYRNSFTKALTNNCMIILLCIAINFINGVLIHTFLRNETLYSKPRYILFIHMVINDMLHLILTVLLMTVTYIVYILPASICTVFILIIVFTTENTPLNLACMALECYIAICYPLHHAKICTVKRTLVLIALIWLITVISGFSDLVITLVSSPLTLFHSKVVCLRMNVFPGQIVEQKRNFSYVVLLFVVWLVIVYTYFKILFSAKTASKDITKARNTIILHGFQVFLCMTTYITPPLRDLLIQLFPQSGPDIHFAVYISVQILPRSLSPIVYGIKDTTFRKHIKAHL
>LOCXPSichOR4.8-eta.324.256.HIT1.OR.1R.299.7tm_1.exons3.CM033627.1.Rhinogobius_similis
YRDSFQTAVAKNVFVVALGLTINCINGMLIHTFRKHQMFYTTPRYILFIHLVVNDMIQLTTAIILYVSSYVSYEMNSPTCWIIISLALFTTLNTPLNLAVMAVECYIAICFPFRHVDMCTVKTTYILIAWIWLMSSIGVLPDIFLVVATEPRELFLSTVSCQRDNLFRHPASNKKREVLYTIYLVGVWLVLIYTYLHIFVVAKAAKSSSGDVKKARNTILLHAFQLLLCILTYVFHFILRSLFYFFPRNMVHVTFVSYIFIQILPRLISPIVYGLRDQMFRQRLKKHLLCTVPVSKRCW
>LOCXPSichOR4.7-eta.324.257.HIT1.OR.1R.289.7tm_1.exons2.CM033627.1.Rhinogobius_similis
YRDSYQTAVAKNVFVVALGLTINCINGMLIHTFRKHQMFYTTPRYILFIHLVVNDMIQLTTTITLYVSSYVFYKINVCICLVIISFAIFTTLNTPLNLAVMAVECYIAICFPLRHVDMCTVKTTYILIAWMWFMSSIGVFPDIFLLVTTEPRELFLSTIFCERDKLFRHPTSIEKRDVMYTIYLVGVWLVLIYTYLHIFVVAKAAKSSSGDAKKARNTILLHAFQLLLCILTYVFHFILRSLFYFFPRNIVHVTFTSYIFIQILPRLISPIVYGLRDQMFRQRLKTHLL
>LOCXPSichOR4.8-eta.324.262.HIT1.OR.1R.305.7tm_1.exons2.CM033627.1.Rhinogobius_similis
MNLSSPSQNGSLEPYRDSYQTAVAKNTLVVALGLTINCINGMLIHTFRKHQMFYTTPRYILFIHLVVNDMIQLTTTMTLYVSSYVFYKINASICLVIVSFAIFTTLNTPLNLAVMAVECYIAICFPLRHVDMCTVKTTYILIAWIWFMSSIGVLPDIFLLVAIEPREFFLSTVNCNRDLFRHPASMEKRDVLYTIYLVGVWLVLIYTYLHIFVVAKAAKSSSGDAKKARNTILLHAFQLLLCILTYVYHIILRSLFYFSPRNIIHVTFATYIFIQILPRLISPIVYGLRDQMFRQRLKTHLLCAI
>LOCXPTilORs.W240.305.273.HIT1.OR.1R.286.7tm_1.exons2.CM033627.1.Rhinogobius_similis
RDSLQAAVLKNVITVALCISINYVNATLVYTFIRHEIFKTNPRYILYMHLVINDIILLTILTLIQVLSYIVFTLNVSLCILLVLLGMAANFNNPMTLAFMALECYAAVCYPLRHSQICTVRKTYTVIAFIWLISGLYLVPDVFVAWAIEPSVFFQSHVFCARANVLRLPYVAEKDRIFDAVLMALVWLTLFFTYLKILFTAKSAAADARKARNTVLLHSFQLTLAMLTYVYYVIFYGLLSLFPNSGRDIRYGITIFVNIMPRLVSPLVYGLRDKCFRKYLKQHMFC
>LOCXPSichOR4.1-eta.305.275.HIT1.OR.1R.286.7tm_4.exons2.CM033627.1.Rhinogobius_similis
RDDLKTAILKNVIIVTLCLSINYINATLVYTFIRHEMFKGTPRYILYIHLVINDIILLTLVTLFHVLSYTVYTLNVSLCIVLMLISFAANLNNPMTLAFMAMECYVAVCFPLRHSQIITVKKTYIIITFIWLISALYLFPDVFIALAKEPLEFFHSEVFCTRPNIFRHSQVAEKDTIFNIVLMVIVWLTLFYTYFQIAFAAKSASVDARKARNTVLLHTFQLSLSMLTYLYFVIYYALVSLFPKGVTAVRFAMMIFINVMPRLVSPLVYGIRDKTFKKCFKQHLFC
>LOCXPSichOR4.2-eta.305.277.HIT1.OR.1R.286.7tm_1.exons2.CM033627.1.Rhinogobius_similis
RDDLKTAIMKNVITVTLCLSINYINATLIYTFFRHEIFKMNPRYILYIHLVINDIILMTLLTLIQVLSYIVYTIHVWLCIVFFIFSVSANFSNPLTLAFMAMECYVAVCFPLRHSQIITVKKTYIVIAFIWLISVQSVLPDVFVSLATEHLDFFQSRVFCHRPYVFRYPEQQEKDTIINAVFMVIVWLTLIYTYFKILFTAKSASADAKKARNTVLLHSFQLMLSMLTYVSNPLRIGLTILFPQSALAVRFAVTIIINVMPRLISPLVYGIRDKTFRKHLKIHLCC
>LOCXPSichOR4.2-eta.305.280.HIT1.OR.1R.286.7tm_1.exons2.CM033627.1.Rhinogobius_similis
RDDLKTAIMKNVITVTLCLSINYINATLIYTFFRHEIFKTNPRYILYIHLVINDIILMTLLTLIQVLSYIVYTIHVWLCIIFLIFSLSANFNNPLTLAFMAMECYVAVCFPLRHSQIITVKKTYIAIAFIWLISVQSVLPDVFFSLATEPLDFFQSRVFCHRPTIFRSSGIQDKDTIINAVLMVTVWLTLFYTYFKILFTAKSASADAKKARNTVLLHSFQLMLSMLTYVSSPLMIGLSVLFPQSVLDIRFAVTIIINVMPRLISPLVYGIRDKTFRKYLKMYLLC
>LOCXPSichOR4.2-eta.305.283.HIT1.OR.1R.287.7tm_4.exons2.CM033627.1.Rhinogobius_similis
RDDLNTAILKNVITVTLFVFINYINATLVYTFIRHEIFKMNPRYILYINLVINDISLLTVLTLVQVLSYIIYTLRVWLCILLLFVGVIANVNNPMTLAFMAMECYVAVCFPLRHSQIITVKKTYFALGFIWFISVMFFLPDLFITLATEPLEFFQSRVFCLITNIFQMPILNKKDTIIRAMLLVTVCLALIYTYFKILFTAKSASADAKKARNTVLLHSFQLMLSMLTYVNIPISTGLTVLFPRSVLDIRFAVAIIVNVIPRLVSPLVYGIRDKEFRKYIKRYLLCK
>LOCXPSichOR4.2-eta.305.285.HIT1.OR.1R.286.7tm_1.exons2.CM033627.1.Rhinogobius_similis
RDNQNSAVLKTLVIVGLCICIICINSALVHIFVKHEAFSLSSRYILYIHLVINDIMVLIMLALLYVLSYAVFTLNVSLCMVLVVMAVCTNINNPMTLAIMAVECYVAVCFPLHHSRWCTVKKTYIVIAFIWLVSLLTNLPDVFVTLATEPLDFFHKKVFCLRETVFRHPVLEAKKDISYFLLFVIVCLTLLYTYFKIVLAAQSASTDAKRARNTILLHSFQLVLSLFTYINNVIVAALTNLLPESVLSIRFFAVILITIMPRLISPLVYGLRDKAFRKYIKYYFLC
>LOCXPDilaORUN.67-eta.333.289.HIT1.OR.1R.303.7tm_1.exons2.CM033627.1.Rhinogobius_similis
VVLLRDTFATAFTKNSIVVAVCLILSYIHSNLIVTFFKHQVFYTDPRYILFIHMVLNDMVQLTITGTLFVLSYAVYRINVSFCCFFILVAVFTTRTTPVNLAGMAIERYIAICNPLRHPQICTVRRTYYAIGVMWFICVAPDITDLFITLARESLSFFHGSVFCIRQNVFTDPILAQKRVVFDILYFSFVFLTLVYTYLRILYAAKALATEKVSAQKARNTILLHGAQLAMCLLSYISPSVEIVLHLIFPGQVLEIRFANYLIVYILPRFLSPLIYGMRDAVFRKYFKMHLLNIKCSGKKRRV
>LOCXPTaruORUn.14-delta.315.294.HIT1.OR.1R.295.7tm_4.exons1.CM033633.1.Rhinogobius_similis
QMENGSFAPELTLSGFDFTPPQRALLFACTLLWYALILAGNGAIVVIVALDRSVHEPMYVFLCNLCVNALYGTLGFYPKFLADLVHLGPVSYGACMLQGFVIHSSTCGDFSILALMAYDRYVAICRPLSYHVIMSRARVRLLVLLSWLVPLLAMFANTATLLGRKLCGTRINRIYCVNWMVTSLACAPPPGNAAVSYFNMLFYFGHFAFVFWSYLYLVRTCLRSRESTRRFAQTCVPHLVSLSTFSASTLLDLLYMRFGSAGLSQHLSNFISIEFLLIPPVVHPLIYGLKLSKIR
>LOCXPTaruORUn.14-delta.315.294.HIT1.OR.1R.295.7tm_4.exons1.CM033633.1.Rhinogobius_similis
ADLGELEAVDQGVDHGRNQEELDGDEVGQMLREARGAEAHVQQVEQRGRAERGQRHEVRHARLREAARALAAPEARAHQVQVRPEHEREVSEVKEHVEVTDGRVPGRGRARQRRHHPVDAVDAVDSGAAQFAPEQRGRVREHREQRHEPRQEHEQAHARARHDHVVRQRAADGHVAVVRHEREDGEVPARGRVDDEALEHARAVRHRAQVHQVREELRVEAERPVQRVHAQVTQEHVHGLVHRPVQSHDHDDRAVSREDQRVPQQRAREQQRPLRRREVKARQRQLRSERAVLHL
>LOCXPDilaORUN.84-eta.321.179.HIT1.OR.1R.292.7tm_1.exons3.CM033637.1.Rhinogobius_similis
QALPVAQVHDQRGADCRVSEAVHQDAQTFGENDEENVHHGLNPREDEPRQRVVQRPLQDVVEGGGDHEAELEQVQQQSGAGFTSRRLVGGERARRPHHGGVGSGDGEKRREEQRVDERLFKEFGLSVRVKHQAVTRLRHLCGDGGRGARRQHEAQLHQDGADVDGPGAEAGPHAVPRRGHGGVAQRHAHGHEALQRHEHQHERREVVRGVRGQHQQRAQRHGEHHPHVRQHEERLRQHHLQRVGQQQVEQQHVTGRLPERRSGAQRVQDQSVHRQERQARQRRRRTEQSALK
>LOCXPDilaORUN.84-eta.321.179.HIT1.OR.1R.292.7tm_1.exons3.CM033637.1.Rhinogobius_similis
FERALFGSAATLPCLAFLAVNALILYTLRSRAAFREAARHVLLFHLLLADTLQMVLTQTLFVLAYVRVMLSVPLCALLVLATHATHNFSPLMLVLMSLERFVAVCVPLRHAAVATARNSVWACLGAWAVNVGTILVQLGFMLPPGAAPAVTAQMAQTCNSLVLYPNAQSKLFEEALVYSLFLAAFLSIAGSYAAVMRAARSLSTDQASARKARTTLLLHLFQLSLMVTSTFHNVLQGALYYSLPWLVFSRVQTVMYIFLIIFPKCLSVLVYGLRDPAIRTALIVNLCHRKSL
>LOCXPSichOR22.29-eta.316.180.HIT1.OR.1R.292.7tm_1.exons3.CM033637.1.Rhinogobius_similis
AQVHDQRSADCRVSEAVHQDAQTFGENNEENVHHGLNPREDEPRQRVVQRHLQDVVEGGGDHEAELEQVQQQSGAGFTSRRLVGGERARRPHHGGVGSGDGEKRREEQRVDEHLVKEFGLSVRVKHQAVTRLRHLCGDGGRGARRQHEAQPHQDGADGDGPGAEAGPRAVPRRGHGGVAQRHAHGHEALQRHEHQHERREVVRGVRGQHQQRAQRHGQHHPHVRQHEERLRQHHLQRVGQQQVEQQHVTGRLPERRSGAQRVQDQSVHRQERQARQRRRRTEQSALKHQHVL
>LOCXPSichOR22.29-eta.316.180.HIT1.OR.1R.292.7tm_1.exons3.CM033637.1.Rhinogobius_similis
QYMLVFERALFGSAATLPCLAFLAVNALILYTLRSRAAFREAARHVLLFHLLLADTLQMVLTQTLFVLAYVRVMLSVPLCALLVLATHATHDFSPLMLVLMSLERFVAVCVPLRHAAVATARNSAWACLGAWAVTVGTILVRLGFMLPPGAAPAVTAQMAQTCNSLVLYPNAQSKLFDEVLVYSLFLAAFLSIAGSYAAVMRAARSLSTDQASARKARTTLLLHLFQLSLMVTSTFHDVLQVALYYSLPWLVFSRVQTVMYIFLIIFPKCLSVLVYGLRDPAIRAALIVNLC
>LOCXPDilaORUN.104-eta.364.182.HIT1.OR.1R.291.7tm_1.exons1.CM033637.1.Rhinogobius_similis
LAFVTLTNLASLIFLVINGVIIYTLCSRPVFTETPRYMLLLNLVVADSFVLFVGQLLYILTAFYIILSYPLCGFYILISYLSSQVSPLTLTVMSIERCIAVCFPFHHPIIVTTRNTVFAILCIWGLLCVDILVQVLLLLEFPFHLLPSLQMNYYCIPNALFLGPRSKVYSTASTIFLFLFSGLVIASSFIGVTVVALSASTDKASADKARNTLLLHMFQLSLNLLSTMGQPIIRSVAALTDQLLAGQLLVLNYIFLVMMPRCLSALTYGLKDPSLRPVLVSRLCCHLQASP
>LOCXPSichOR22.32-eta.332.183.HIT1.OR.1R.287.7tm_1.exons1.CM033637.1.Rhinogobius_similis
RVFFIVATSAPCCLFFVINGTILFVLRSKPSLSRCPRYVLLFNLVLADTLLMAQAQALYLLAACQVLVPYPVCVSLAMLSYLTSQISPYTLIFMSLERCVAVCFPFRHSTVVTLRNTFFCVLLIWTVGCVDVLARVLILLAFPLNELASLQMPKFCAQAGAPLKARSSVYEVVFMYAVFVFSSLVISGSFVAVAVVARSASSDKSSADKAKKTMLLHMFQLVLNLLTILNEPLFEAVQASVEPRLVGRLYVVLYILVVLSPRCVSALTFGLRDPKLRPLLLSHLCCR
>LOCXPDilaORUN.32-delta.312.184.HIT1.OR.1R.289.7tm_4.exons1.CM033637.1.Rhinogobius_similis
LQLEGLSLSHGSLLAAFSFFLLSYVLMMVGNLGNIVLVLRERSLHQPMYLLLCNLCINDIIGGTHIIPRLLVDMFREPSERLISYPACVTQAFVTHIFATASHTILMIMAFDRYVAICDPLHYSSVMSGRMVLKLMALAWGVALVLVSVLIGLTVRLTRCRSLVTNPYCDNASLFKLSCESTLINNVYGLLFTVLLLGASIGSVLLTYGRITLVCLRTHSSSLNHRALQTCSTHLLVYLLMLLSGAVVITLHRFPEYAHYRTIAAVLLFTVPGMVNPVVYGVQCREIRN
>LOCXPDilaORUN.32-delta.312.185.HIT1.OR.1R.298.7tm_4.exons1.CM033637.1.Rhinogobius_similis
SSDLLQLEGLSLSHGSLLAAFSFFLLSYVLMMVGNLGNIVLVLRERSLHQPMYLLLCNLCINDIIGGTHVFPRLLVDMFREPSERLISYPACVTQAFVSQMFGTTSHTILMIMAFDRYVAICDPLHYSAVMSGRMVLKLMALAWGVALVLVSVLIGLTVRLTRCRSLVTNPYCDNASLFKLSCESTLINNVYGLLFTVLLLGASIGSVLLTYGRITLVCLRTHSSSLNHRALQTCSTHLLVYLLMLLSGAVVITLHRFPEYAHYRKLSAMLLFTVPGMVNPVIYGVQCKEMRNALCRA
>LOCXPDilaORUN.32-delta.312.191.HIT1.OR.1R.295.7tm_4.exons1.CM033637.1.Rhinogobius_similis
TSDSVDLLLESLTLDSQSSSLLVFLLILLSYIFLVLSNISISVLILLNRSLHQPMYLLYLNLSANDLLSNTTVIPRLLFDLLRPESLRHIHLYACVVQAFLSHLFNTTGHTILMIMAFDRYVAICSPLRYSAIMTSKAVVKLTVWAWGVAFLFVAVLIGLTLRLSRCRSLVSGLYCSNASLFKLSCENTYINNVYGLFFTVVLFTGSMGSMVLTYTKITVVCLTSKNSSLNRKALQTCSTHLFSYLVFLFSGMLIITFHRFPSLTQERKFITVMFHLLPSGLNPLIYGVQSKEIR
>LOCXPDilaORUN.32-delta.312.193.HIT1.OR.1R.293.7tm_4.exons1.CM033637.1.Rhinogobius_similis
LQLEGLWVPPSVLVPAFLALLLSHLFIVCSNLGVVALVCCDPALHQPMYLLLCQLSLNDVLGNVALVPRLLHDLPLPAPLRLISVGGCVAQAFVTHLFGTNNHTILMVMAFDRYVAICEPLRYSALMSGRGLARLTAAAWGAGAALVAGLLGLTLRLNRCRRLVLNPYCDNASLFKLSCQDTSANNVYGLTFTVVLLSCSVGSIVVTYAHIAAACVAKRSRSLNRKALQTCSTHLLLYLLMLLSGTAIIALHRYPEHERHRKTTTILFNIVPPALNPVIYAFQCHEIHQSLRR
>LOCXPDilaORUN.104-eta.364.200.HIT1.OR.1R.277.7tm_1.exons1.CM033637.1.Rhinogobius_similis
RHSTPLYSPAGHSWSLVRFAENSSKHSGPDSLVLDAVDEHTQAAGQDHEEHVEGVLDPHICEPGQGHGATHSHDQRQVDGGRQTEHQLEQVQEQRVSSFHTLLCGTSICRHHHHHVRPQDGHCREDKQEGDVAFVISRGHWCDPDYQAGAVVPHHQSVQFVEGELHQKAHSHHQVQDTQSPQQQYDHRRPAPTEQSRVMQRQAHRHIPLQRHQHHSERGHLIGHVDDKSDEGAHGEVEESASGCQHVEQLTEEHVLRVSQQQVEQEAVSRRLSEDRL
>LOCXPDilaOR14.1-eta.309.219.HIT1.OR.1R.296.7tm_1.exons1.CM033637.1.Rhinogobius_similis
LSIQAPARALLSMLPCFLFLYVNAVMFFALLRKPLFLESSRYILFGHLLFTDSLQLLVSMVLYMFAVTMIKMSSYVCITFTLIASVTVKMSPLNLAVMSLERYVAICFPLRHVDIATTRTTGVAIAVMWSMASFDSFTQLFLFVSFTNTSFTTHCTKQSVFKLQIYTLLNRSFTLMYFVLVSMIIIYSYIAIMVTVKTSSANVRHADKAHTTVLLHLLQLCLCLTSTLFNMISSSGLWNIEAATAIHVQYALFLGLIVFPKCLSPLLYGLKDNHFRHVFKDCFTFGLRAKIKPFPK
>LOCXPOR1.124.HIT1.OR.2R.299.7tm_4.exons1.CM033625.1.Rhinogobius_similis
SNSSALQFFLLTGYLDVGALSPLFFACVMLLYVVIVCLNAFLVSLIALNRALHRPMFLFLLALFVNELYGSAAIFPFLLSQILRSVHVVPAAACFLQIFCQYTYATIEFGTLAAMSYDRYLAICCPLQYHRRMSAHKVLALVLLIWFHAFARCVITLSLNLRLTFCGNVLEGVYCRNFPIVKLACSDTELNNAYGLAGVVLSAVLPLAAIFVSYAKILSVCYSGSSHTRHKALSTCTPHLLSVLNFCFGCTFDVVSSRFDLSGLSAAARVVISLYYSTLQPLATPLLYGLSLRQVRRMC
>LOCXPOR2.163.HIT1.OR.2R.304.7tm_4.exons1.CM033625.1.Rhinogobius_similis
AQTMNSTVPYFVLGAYLPLGGERYLLVLCLALLYALVLALNLFLVALVLASRALHQPMYLFLCGLFVNELYGSGGIFPFLLLQLPRDVHLVSAPLCFVQIFCLYTYAHVEFHTLALMAYDRYLAICRPLQYHARMTPRRAGTLLVLVWLYSFLKFSVTLGLSLRLTYCGNVIASVYCHNYLVAKLACSGNAVNNIYGLVGTVLTILVPLVPILSSYGRILSICYAGSGPTRQKALSTCAPHLVSLLNFSFGCSFEILQSRFDVSALPGLLRVLLSLYFLLFQPLLNPLMYGLQLSRIRRATRRL
>LOCXPOR2.163.HIT1.OR.2R.304.7tm_4.exons1.CM033625.1.Rhinogobius_similis
QAARGPPDAAQLEAVHEGVQERLEQEEVEREQHAQQPRQRAHVEAALQDLEAAAEGEVEQRDEVRRAGTERLLPGRPGARVTDAQDAAVGGQDGHQRHQDGQDGAHEAVDVVDGVAGARQLGHQVVVAVDAGDDVPAVREAQTQAQRDGELEKRVEPHQDEERPGAARRHAGVVLQGPADGQVPVVRHQSQSVELHVSVSVEAEDLHEAQGRGHQVHVPGQLQQEEREDAAAAVELVHKQPAQEQVHGLVQGAARQDQGHQEQVQRQDQGVQQGQAQHQQVPLPPQRQVRTQHEVRHRGVHGLS
>LOCXPOR2.163.HIT1.OR.2R.303.7tm_4.exons1.CM033625.1.Rhinogobius_similis
SDHELHGAVLRAGCVPAAGGGAVPAGAVPGPAVRPGPGAEPVPGGPGPGEPRPAPAHVPVPVRAVCERALRQRRHLPVPPAAAAPGRAPGVRAPVLRADLLPLHLRSRGVPHSGSDGVRPVPGHLPAPAVPRPHDAAPRRDAPRPGVALLFSQVLRHAGPESAPHVLRERHRQRLLPQLPGGQAGVLRQRRQQHLRPRGHRPDHPGAAGAHPVLLRPHPEHLLRGLRADPAEGAQYLRAAPRLAAQLLLRLQLRDPAEPLRRERAAGAAARAALALLPPVPAAPEPPHVRPPAEPHPAGHAPP
>LOCXPOR5.182.HIT1.OR.2R.301.7tm_4.exons1.CM033625.1.Rhinogobius_similis
STNSSFFVLTMYTDQGPLKWLYVLILALLFVLGLLCNVLLLVVILQDRSLHQPMYIFLCSLFLNEVYGATAIFPFLLLQIPQDQHVVSRTFCFVQIFFVYSYANTAILTLAAMSYDRFTAICFPLQYHARLSPQKALRMVCGIWIFVLLEVGFMVSLSAPLRLCDHRIPKVYCDNYSVVKLACGDTTVNNVYGLLYTCLVLLGVPALIVYTYGRIVRVCLSGGRSTRRRALSTCAPHLASLLNLSFGSFFEILQSRFDMRSLSNEARVFLSLYFLVSSPIFNALVYGQSLSQVRTSCRALL
>LOCXPOR5.193.HIT1.OR.2R.301.7tm_4.exons1.CM033625.1.Rhinogobius_similis
NASSFSFTFTAYSDLGALRPLCFLVLLLLYAAVLSSNLLLVTVVAVDRALHQPMFLLLLSLSLNQLVGSAAIFPFLLLQTLQDQHDVSHTFCFVQIFFLFFYGNVQILTLAAMSYDRFTAICFPLQYHARLSPQKALRMVCGIWIFVLLEVGFMVSLSAPLRLCDHRIPKVYCDNYSVVKLACGDTTVNNVYGLLYTCLVLLGVPALIVYTYGRIVRVCLSGGRSTRRRALSTCAPHLASLLNLTLACFCELLTTRFQLSAVSGGVRVFLSLYFITCPPLFDPIVYGLSLSRVRRSCRTLL
>LOCXPOR7.204.HIT1.OR.2R.306.SSI.exons1.CM033625.1.Rhinogobius_similis
CPAAEEACDRSSDLLQLDSVDDGVQERRNHQELCCEGVAEGDHPRDAAAVTREQGVEADGGGEHQQRHQVGQTRLHELGPIHVRPERGPDQAHVGHEHEQRLQHVRHHQEEAVDVVDGGVAARQLHHLPVGAEELGQVVPAQRQTRGQDGAHHGLQQREGPGEGHEARDGGGRHEAAVLQGAADGQVAVQGHHGQSGELAEHVAVDAAHLQQAVGVGDDAGVGRQVQQELGVEAGGAADAVHAHVRHKHVHGLVQRLLPRDGHHQSQVKEHGHGVRRQRHAEVQLPGRRRVVRPQEFKHKRRGVLH
>LOCXPOR7.204.HIT1.OR.2R.306.SSI.exons1.CM033625.1.Rhinogobius_similis
MENASTFVFELLRSNDSAATRQLYFGVALTSYAVTVFFNLTLVVTIAWEKTLHQPMYVFVANMCVNGICGATSFYPKLLLDLASDSSVISYTHCLLQMCGIYSYVFCEFTTLTVMALDRYLAICRPLQYRGLMTPAAVTRLVALTWTFSLLETVVGAVLTTRLPLCGNHLPKFFCTNWEVVKLSCSDTTINNIYGFLLMVSHVLQTLLVLVSYVGLVRAALRSHVDRTKFVQTCLPHLVALLVFTSSICFDSLFSRYGRGVPGMIALSNALAAEFLVVPPLLNPIIYGIKLQQIRAPITRLFSRGT
>LOCXPOR8.215.HIT1.OR.2R.304.7tm_4.exons1.CM033625.1.Rhinogobius_similis
MSNWTQVTHFTLGAYSDPGPLRGLFLGLTLGAYALIVGSNLLLMALIALNRSLHQPMYLLLCSLFVNELYGSSALFPFLVFQILRDEHTVPYALCFLQIFCIYLYACVEIFTLAAMSYDRYVAVCRPLQYHSVMTRGQVALLLAATWLVPSAAIGVLVWLSASLPLCGNLIDKIYCGNYSIVKLSCSSSRLNNIYGLFYTVLSMICPLFLIFYTYGRILAVCLSASGRARHKALSTCAPHLASLLNFSFGCCSQILMSRFDMSALPSALRVFLSLYFFTCQPLFNPVIYGLQLSQVRAQLLRLL
>LOCXPOR9.226.HIT1.OR.2R.306.7tm_4.exons1.CM033625.1.Rhinogobius_similis
NGTSGGWIRLGGYYDVGPWRALCVLVLLVLYVLIFCSNVLLICCVVLRRSLHQPMYVFLCVLFVNELYGATCVSAFVLVQLLSRAHVVPAALCFLQVFQIYSYVSVEFTDLAVISYDRYVAVCFPLQYRARMSPARVRLLVVLVWLPPLAAVGITTFLTASLTLCGDVVDKVYCDNYSIVKLSCSDATANNAYELAAAAVTVVLPLAVVAFTYVQILRVCLGCGRARQKALSTCAPHLCSLFNFALGVSFEVFETRFDTRHLPRAWRAFQPLYLLMVQPLFNPLMYGLHLSKIRHACKNLLLRTRG
>LOCXPOR10.239.HIT1.OR.2R.303.7tm_4.exons1.CM033625.1.Rhinogobius_similis
MSNWTQVTHFTLGAYSDPGPLRGLFLGLTLGAYALIVGSNLLLMALIALNRSLHQPMYLLLCSLFVNELYGSSALFPFLVFQILRDEHTVSYALCFLQIFCIHSYGSVEFSSLALMSYDRYLAICRPLQYRRLMTPRRISVFTAVLWTWSVCAVVVAVGLSSPLKLCGNVIPKVYCDNFSIVRLACSDTSVNNIYGLAYIFTAIVLLIALIVFSYAQILRVCFRGGRRTRQKAAQTCTPHLVSLASFSFGAFFEMVQSRFDMRHTPMPLRVLLSLYFLSAQPLLSPLVYGLTLSKIRDVCRGL
>LOCXPOR11.255.HIT1.OR.2R.299.7tm_4.exons1.CM033625.1.Rhinogobius_similis
PLSFPLYSSLSWLERSLLALTLVLYFLGVALSLFLALVVSLDARLHRPMFLLLVNLSLGGVLGGSALCPAVLRSLLLGQARLSFAECLLQMFLTNLYTGGVFCLLALMAFDRYVSICLPLRYHDVMTPAALRLLLLSVYSLLLLLSALQTFFTSRLALCRSTVHKLMCDSLAVSGLACSRTALVSSFGLFCSVAVVLLPCVLVVASYARILLAVRTASRRWQRKAFRTCAPHLVTFGNFSVASFFGVINRRLSDQVPKSVNIVVCLVVLIFPPLLHPIVYGIQMKEIPLSIRRTVHRHI
>LOCXPOR12.125.HIT1.OR.2R.316.7tm_4.exons1.CM033625.1.Rhinogobius_similis
MIVSNETILKTFVIVGFPGLQSVYFGPVSVLLLFVFLAIVVGNSFTVTVIYLIRTLHKPTYIIFVNLAMADLIFATVTLPKIIGRYWWDDSSTHFGTCFTQMYLVHSMGAVQSAILLLMALDRFVAIWFPLRYPSVVNNKSISIACFLCWCVTFIRMVGVVSHALTLPYCGIHGNIIPHCYCDHLSITQLACGNDVKYVKLVSLGIALFVLLLPLSFIIFSYFSVIVAVIRMSQAESRSKILSTCVPQIFITCVYYVPRCFVYIAHNVGIKINPEVQVLIVMLYSLVPAIVNPLIYCFKTKDIKEALAQRLKIRKV
>LOCXPOR13.139.HIT1.OR.2R.316.7tm_4.exons1.CM033625.1.Rhinogobius_similis
MQYKNTTRIENFFITGFVGLSAQYYTPVSLLLFAVFLAIVIGNIFILVLVKYERSLHKPTYLIFCHVALSDLGFGTATLPKIISKYWFNDSLIEFNTCFVQMFFVHYLATTHSLFLMVMAIDRFVAICFPLRYPSTFTNNTTSIVCGVSWFVSLCWMTFIVIHAYTLPYCNGNVIVQCYCDHYTITSLSCEARRDVQDFSVGGAMFFLLVPLAFIIISYFTIITVVMKMSGHDGRMRTLSTCTPQLLVTLLYYTPRCFVYLANYVGFNFSLPVRLVVVMVYSQIPAAVNPLIYCFKTKDIKECLSKRFKMAKVYVG
>LOCXPOR14.150.HIT1.OR.2R.316.7tm_4.exons1.CM033625.1.Rhinogobius_similis
LVNVTTRQDHFTLLGFPGLHPQYYGPVSALMFFVYLAISLGNMFILVFVMYEKNIQKPTYLIFCHLALNDLTFGTVTLPKIIAKYWFGSSLIPFYSCFVQMFFVHYLGAVQSFNLMVMGIDRFISVCLPLRYPVFISNTVVSVLCGIAWFIPLPIMIGVVLQAVSLPFCKSNVIAQCYCDHISIMSQTCTENFLSITMSTVFIAMFCLLLPLAFIIFSYTSIIVVIMKMSNANGRMKTFSTCTSQILITCLFYLPRCFVYLANVTGFVFSLDFRIFIIMLYSLLPAAVNPVIYCFKTQDIKQCLYMKLHQARIGIE
>LOCXPOR15.155.HIT1.OR.2R.317.7tm_4.exons1.CM033625.1.Rhinogobius_similis
INHQSIKMNGTYEVEPYVTLISYNLSPNSVIPTFLFASLSYVVILFCNLILMLTIILNKSLHQPMYLILINLPINDLMGSSAFFIQTIKQILWGSQTLSYNVCVTQAFFIHIYAAGAMFMLTAMAYDRYIAICWPLKYNVVMTNAHIMKVITAVWLCCLVLIGVLFGLLLRLPRCRNEMTQPYCDNPSLLALVCENTSINNIYGLFTVALSQVVANGMILYTYLRILIACFRSKHSDTKAKALQTCATHLLVFMLLECLGLFTIISYRLRNISPHLRRFIGMSTLIFPPTLNPIIYGLKTKEIRVKIMRFFRNVCYK
>LOCXPOR16.156.HIT1.OR.2R.301.7tm_4.exons1.CM033625.1.Rhinogobius_similis
ENTSFQFDLTLNNFVIPAGGKYPIFLFGIAIYLFSVFCNVTLLLLIILKRNLHKPMYVILFSLPLNDLIGINTMLPKVLSDIVTESNHISYPLCVLQAFLLHMYGGGVLFILAAMSFDRYVAICMPLRYAAVMTPKLIFRIISLVWGLDFALICLLFSLQSRLPKCRSVILNVFCDNPSLLKLTCGNTTLNNIIGLFNTAIMQAISVSVQSFSYVKILITCMVSKRLDAKTKAINTCVAQMVIFVMFEIVATFTILSHRFQNVSADLQKIMGMLIFLVPPLLNPIVYGLYTNEIRSTFLNI
>LOCXPOR17.157.HIT1.OR.2R.311.7tm_4.exons1.CM033625.1.Rhinogobius_similis
MGANSTMSNDLLEIQGFNFAPPFRYPLFFSLLLVYCSLLLSNLGVLLVIFSDRSLHQPMFLLFCNLPLNDLIGNTVLLPRLMMHIVTGERYISYRQCVVQAFYSHTFGSASHMILVIMAIDRYVAICHPLRYIAVMTNRTVMGLSLAAWGISVVLVSILIGLTVRLSRCRNTIQNAYCDNASLFKLSCDDVSINNIYGLFFTVLLFTCSMGGIAVTYMRIALLCWIKKNKELNRRAVQTCASHLVLYLIMLSLGFLTIILHRFPEYPYLRQIAYVLFHVVPANLNPIIYGLQTKLLRDKIMYYVQRRVSPN
>LOCXPOR18.158.HIT1.OR.2R.313.7tm_1.exons1.CM033625.1.Rhinogobius_similis
MLNFSDLQPNSTAHHALPVIIKVCVVFPLVCMFLCCISIMLFTFASHRQFLDTSRYILFAYMLINDALHVMSSVVLFALVMGQIEFPTVYCIPLLFVSTTTFQNTPLILAAMSLERYVAIVYPLQRPLAWRSDRIWVIILALWMISCLFPLIDFSIGKPNPNLDPFSTPILCKTTKVNTSPIQILFKAVISILFFAVVAFIILFTYVRILLETKKLRQDKASVNKAMHTVLLHGFQLVLCVLAFTHPITETLVVVNGWQPQDIAFFNYFTFILIPRFLSPLIYGFRDQSLRACIGKTLTFCSQKVNPHNKSIS
>LOCXPOR20.160.HIT1.OR.2R.299.7tm_4.exons1.CM033625.1.Rhinogobius_similis
SGAMTNISSYTVFELSCFLELGRLRPLLFLPFSVFYFLSLGTNFLLVFVIVRRRSLHSPMYLLIATMACVDGAFPLLAQSPLLLSFLFGWTQMSLSVCLLQMFVVHLLGTFQSTILLWMALDRCLAVVCPLRYSAMSWRVLVGVAVPLVLRNVALISGLVVLVGRLHFCDSVLLNCFCEHMAVVRLACGDTSLNSALGLLTIGLVPVLDFVLIATSYVVVLATALSGHVATKATNTVVTHIIVMSISLTVILVAFISYRVHHKLPHTARLLCSALYLFLPCTTTPLAFGIRTQEIRKQI
>LOCXPOR21.162.HIT1.OR.2R.307.7tm_4.exons1.CM033625.1.Rhinogobius_similis
MSNATDFTHFTLTAYMDLGMFRYLVFLLLLVLYTLTLCSNLLLIMVIALNRTLAEPMYLFLCSLFLSEIYGATMLFPMLLHHVLHQLHKISTSFCFLQIYCFHSYATIEYLNLAVLSYDRYIAICFPLQYHSHMSRERMLKLIVSTWLYGLLLVVTTLCITTSLKLCNNVIPKVYCDNFSVVRLACSDISHINIHGLIITFATIIIPFIYMLYTYLRILRVCFSGSKSVRQKALSTCLPHLVTITNFTIGGSFELVQSRFNMSGVPMALRVFLSLYCISSQPLLSPLIYGFNISKLRSMCKGLLLTR
>LOCXPOR22.165.HIT1.OR.2R.307.7tm_4.exons1.CM033625.1.Rhinogobius_similis
MSNATDFTHFTLTAYMDLGMFRYLVFLLLLVLYTLTLCSNLLLIMVIALNRTLAEPMYLFLCSLFLCELYGATMLFPMLLHHVLQQLHKISKSFCFLQIYCLHSYGTIEYLILAVLSYDRYIAICFPLQYHSHMSRERMLKLIVFAWLVGLIAVLQTLGITSSLKLCNNVIPKVYCDNYSVVRMACYDISSINIYLLIITFISLVFPFGFILFTYGCILKACFSGSKSLRQKALSTCLPHLITLTNFSIGGSFELVQSRFNMSGVPMALRVFLSLYCISSQPLLSPLIYGFNISKLRSLCKGLLLTR
>LOCXPOR23.167.HIT1.OR.2R.304.7tm_4.exons1.CM033625.1.Rhinogobius_similis
MSPNSSHVAFFSLTAYIHLGPLRYLVFVVLFILYVLMLVFNVLLVAIIFLNQSLHEPMYVFMCNLFGNGIFGSSIIFPFFLHQIIQDVHIVPSGFCYFQTFAIHIYGIVEYLTLAVMSYDRYLAICAPLQYNIQMTRNKMVAMLLMSWLYAFFLCLIMIMLTSSQRMCGNAIHKVYCDNFPIIKLACSDTSAINAYGLVISMVNIFLPLLLILFSYLRILRVCFSGNLQTRQKALATCTPHLTSLLNFGIGAAFQIIQYRFNMSHVSEYVSIFVSLYFLLVQPLLDPFVYGLSISKIRIICKSL
>LOCXPOR24.169.HIT1.OR.2R.304.7tm_4.exons1.CM033625.1.Rhinogobius_similis
LNSSHFPSFLLSAYLDLGPRRYLVFCFLLLLYAVTLFSNALLVSVICLNRSLHEPMYMFLSGLFVNEIFGSTVLYPFLLLHILSDGPVLVPRAFCFLQIFSIHFYGLNEYFLLCMIAYDRYFAICRPLRYNTFMTKSKITAIIFIPLFYSNLLGWIMIYQSWSLQLCGNVIPKVYCDNYPVVKLACSNTSGLNIRSIFSVIVHTAIPLAGILWTYAQILKVCLVRSKETRLKAINTCSPHLASLFNYGVGASFELLQSRFDLSHLPNFFRLFMSLYFLIIPPLSNGFMYGLALSKIRTLCRSLL
>LOCXPOR25.171.HIT1.OR.2R.304.7tm_4.exons1.CM033625.1.Rhinogobius_similis
MMNSTDVSFFTLGTYLDTGPLRWLYFVIVMSLYIFIVLSNLLLIVVICLNRTLHEPMYIFLCSLFVNELYGSTALFPFLLSQIPQDVHKVYYSFCLVQIFSIYSSGSVAFINLTVISYDRYIAICFPLQYNVHMNTRKVALLIVLTWLPPFVAVLITTILTSSLTLCGNLIDTVYCDNYCIVKLSCFDTTINNLYELVAATITIMLPVCIIIFTYINIFKVCFNGSKQTRRKALSTCTPHLCSLVNTAFGALCSIIQTRFDISLWPHVLKIALPLYLLICQPLFNPLMYGLNLSKMRIACKNVL
>LOCXPOR26.173.HIT1.OR.2R.304.7tm_4.exons1.CM033625.1.Rhinogobius_similis
MMNSTDVSFFTLGTYLDTGPLRWLYFVIVMSLYIFIVLSNLLLIVVICLNRTLHEPMYIFLCSLFVNELYGSTALFPFLLSQIPQDVHKVYYSFCLVQIFAIYSSGSVAFINLTVISYDRYIAICFPLQYNAHMNTRKVALLIVLTWLPPFVAVLITTILTSSLTLCGNLIDSVHCDNYCIVKLSCFDTTINNLYELVAATITIMLPVCIIIFTYINIFKVCFNGSKQTRRKALSTCTPHLCSLVNTAFGALCLIIHTRFDISLWPHILKIVLPLYHLICQPLFNPLMYGLNLSKMRIACKNLL
>LOCXPOR27.175.HIT1.OR.2R.308.7tm_4.exons1.CM033625.1.Rhinogobius_similis
VMENFSQVSHFILGAYFDPGPLRWLYFLIILTVYVLIVLSNLLLIVVICLNRTLHEPMYMFLCSLFINEINGSTVCLLFIAYEVLQDVHTISFNLCFLQIFLLYSYGAVNFTNLAVMSYDRYVAICFPLQYNTHMTVRKVTCLISVIWLSPFVAVGITIFLTASLRLCGNIIDSVYCDNYLIIKLACSEATVNNLYEVAAASSFVSIPVIVIFFTYIQIFRVCFNGSKQTRQKAVSTCTPHLLSVVNFAIGFSFQIFQTRFDLTHLPQTLRIILSLYHLTCQPLLNTPLYGLNLTKIRNVCKNLFLKS
>LOCXPOR28.177.HIT1.OR.2R.308.7tm_4.exons1.CM033625.1.Rhinogobius_similis
VMENFSHVSHFTLGAYFDTGPLRWLYFLIILTVYVLIVLSNLLLIVVICLNRTLHEPMYMFLCSLFINEINGSTVCLLFIAYEVLQDVHTISFNLCFLQIFLLYSYGGVNFTNLAVMSYDRYVAICFPLQYNTHMTVRKVTCLISVIWLSPFVAVGITIFLTASLRLCGNIIDSVYCDNYLIIKLACSEATVNNLYEVAAASSFVSIPVIVIFFTYIQIFRVCFNGSKQTRQKAVSTCTPHLLSVVNFAIGFSFQIFQTRFDLTHLPQTLRIILSLYHLTCQPLLNTPLYGLNLTKIRNVCKNLFLKS
>LOCXPOR29.179.HIT1.OR.2R.308.7tm_4.exons1.CM033625.1.Rhinogobius_similis
VMENLSHVSHFTLGAYFDTGPLRWLYFLIILTVYVLIVLSNLLLIVVICLNRTLHEPMYMFLCSLFINELNGSTVCLLFIAYEVLQDVHTISFNLCFLQIFLLYSYGGVNFTNLAVMSYDRYVAICFPLQYNTHMTVRKVTCLIVVIWLSPFVAVAITVFLTASLRLCGNIIDSVYCDNYLIIKLACSETKVNNVFEVITATTFISIPVIVIFFTYIQIFRVCFNGSKQTRQKAVSTCTPHLASVVNFAFGSFFQIFQSRFDLTHFPQMLRIILSLYHLTCQPLLNTPLYGLILTKIRLACKNLFCKS
>LOCXPOR30.180.HIT1.OR.2R.308.7tm_4.exons1.CM033625.1.Rhinogobius_similis
VMENLSHVSHFTLGAYFDTGPFRWLYFLIILTVYVLILLSNLLLIVVICLNRTLHEPMYMFLCSLFINEINGSTVCLLFIAYQVLQDVHTIPNTLCFLQIFLVYSYGGVTFSNLAVMSYDRYVAICFPLQYNTHMTVRKVTCLIILIWLSPFVAVGITIFLTASLRLCGNIIDSVYCDNYLIIKLACTEATVNNLYEVVAATTFVSIPVIVIFFTYIQIFRVCFNGSKQTRQKAVSTCTPHLASVVNFAFGSFFQIFHTRFDLTHLPQVLRIILSLYHLTCQPLLNTPLYGLILTKIRIACKNLFSKS
>LOCXPOR31.181.HIT1.OR.2R.307.7tm_4.exons1.CM033625.1.Rhinogobius_similis
IMLNFSQVSHFTLGAYFDTGPLKWLYFLIILTAYVLIVLSNLLLIVVICLNRTLHEPMYMFLCSLFVNDLYGSTALFPFLLIQILSDSHLISIPFCFLQIFSIYHYANAEFFMLAAMSYDRYLAICFPLQYNAKMNSTKVSLLIFLSWFVAFVGIAVMTSLSAPLKLCGTVIDRIFCGNYSIVKLACFDTKVNNIFGLFYTLLSVVPPLSLILFTYVRILQVCFGGSMQTRHKALSTCAPHLLSVLNFSFGCSFQILQSRFNMSAFGRLAEILLSLYFLTVQPLFNPVLYGLKMSKIRDLCKGLLCG
>LOCXPOR32.183.HIT1.OR.2R.308.7tm_4.exons1.CM033625.1.Rhinogobius_similis
MPLNSTVPYFTLSAYVEVGRVRYLLFLIILCLFLCIVGANTLLVYVISVNHSLHKPMYIFLCSLFLNELWGSSALFPMLLTQILSDVHQVAVPLCFLQNFCLFSYGGSELLILAVMSYDRYLAICCPLEYQARMTPNRISFLVALTWVCPWVLCVVMTFLSATLHLCNNVIKKVYCDNHSITKSACSDTSIINAWGLFITALSVLLPLMVISYSYVFILKVCFSGSKQTRQKAVSTCSPHIASLLNFSFGAFFEILQSRFDMGGVPNVLRIILSLYWLTCQPLFNPLLYGLNMSKIRIICRSLFLSNV
>LOCXPOR33.184.HIT1.OR.2R.306.7tm_4.exons1.CM033625.1.Rhinogobius_similis
LTMSNSSQVLYFTLKTYYDTGSLKWLYFLIIMFVYILIVLSNLLLITVICLNRTLHKPMYFFLCSLFMNELWGSTSLLPFLMLQILQDVHTIPTPFCFVQIFFVFSYSHLELFTLAIMSYDRYLAICFPLQYHANMTHTRVFTLIALTWILLFVAVFILVSLSASLKLCGNVINRLFCDNYAVMRLSCSNISANNIYGIVHLCFVISAPVSVILFTYIHILKVCFRGSKQTQHKAMSTCMPHLVSIINFAFGVSFEVLHSRFEMTSLPSNLRIFMSVYFLTVPPLLNPVMYGLEVSAIRISCKRII
>LOCXPOR34.185.HIT1.OR.2R.304.7tm_4.exons1.CM033625.1.Rhinogobius_similis
MMNSSHVSHFTLGAYFDTGPLRWLYFLIILTVYVLIVLSNLLIIVVICLNRTLHEPMYMFLCSLFVNELYGSTALFPFLLIQILKDFHSIPVSFCFLQIFCIFCYGQIQFLTLAVMSYDRYLAICFPLQYHSNMTHTKVCILITLTWILIFVAISSLISLSAPLPLCGNTINKVYCDNYSVVKLACSDTTVNNVYGLIQLFLITVLPSSLILFTYFHIFKVCFRGSKQTRQKALSTCTPHLASLLNFSFGVCFEIIQGRFNMSSVPNVLRIILSLYFLTVQPLFNPVLYGLKMSKIRSSCRKLL
>LOCXPOR35.186.HIT1.OR.2R.304.7tm_4.exons1.CM033625.1.Rhinogobius_similis
MMNFRQVSHFTLGAYFDTGPLRWLYFLIILTVYVLIVLSNLLIIVVICLNRTLHEPMYMFLCSLFVNELYGSTALFPLLLLQILKDFHSIPVSFCFLQIFCIFCYGQIQFLTLAVMSYDRYLAICFPLQYHSNMTHTKVCILITLTWILTVIAISCLISLSAPLPLCGNTINKVYCDNYSVVKLACSDTTVNNVYGLIQLFLITVLSSSLILFTYFHIFKVCFRGSKQTRQKALSTCTPHLASLLNFSFGSSFEIIQGRFNMSSVPNVLRIILSLYFLTVQPLFNPVLYGLKMSKIRSLCRKTI
>LOCXPOR36.187.HIT1.OR.2R.308.7tm_4.exons1.CM033625.1.Rhinogobius_similis
MLNSTPVTHFVLGAYIDIGSLKYLSFLVLLLMYSAILLSNLVLIVIICLNRSLHEPMYIFLCSVFFNELYGSTAIFPLLLNQVLQDVHVVSAAVCLLQIFLLYSYGGIEFATLAVMSYDRYLAICYPLQYGFLMTPKKIAVLTALTWCYPIALHLVFIYALTAQLTLCGNVIPKVYCDNYWVVRLSCFDTRVNNIVGLTHMFSVILGLILLILYTYIRILRVCFNGSRQTRQKAISTCTPHLLSLINFSFGAFFEIVQSRFDMSAMPNLVRVFMSLYWLSVQPLVNPLVYGLKMTKIRLILRSLLFGK
>LOCXPOR37.188.HIT1.OR.2R.308.7tm_4.exons1.CM033625.1.Rhinogobius_similis
KRRMMLNSSQVSHFTLGAYLDVGPLRWLYFFIVLSVYVLIVVSNLLLIVIIWLNRTLHEPMYIFLCGLFMNEIFGSTALFPMLLFEITRDVHTITSYFCFLQVFFVHSYVTTEFMILAVISYDRYLAICFPLKYSTQMNNKKLLFLNAFPWLYAFVIILGLILLTLPLELCGNSISKAYCNNYSIVKLSCSDTSINNIYGLFVTVLTVFVPLLFMLSTYIWILRCCFRGSKHTRQKALSTCGPHLASFINFSFGAFFEVLGSRFNLRNMHSVFQLILSLYFLVVQPLFNPLIYGFKLTKIRVLCKNLL
>LOCXPOR38.189.HIT1.OR.2R.308.7tm_4.exons1.CM033625.1.Rhinogobius_similis
MFNSSQVSHFTLGAYFDTGPLKWLYFVVVLSLYVLIVLSNLLLIVAICLNRTLHEPMYIFLCSLLINELYGSTALFPLLLFQLPLDSHTVLPPPCFIQIFCIYSYVSVEFLTLAIMSYDRFLSICFPLQYNSRMNFTKVFLLIAFSWFYPVISILVLILLSIPLPLCNNVIPKVYCDNYFIVKMACSETRLNNIYGLIITSVIVLGPLGMIFFTYLRILKVCFRASKHTQQKALGTCGPHLASIVNFSFGVCFEVLQSRFDLRNVHGAVKVVLSLYFLAVQPLFNPLMYGLKLTKVRVLCMNLLHSAL
>LOCXPOR39.190.HIT1.OR.2R.304.7tm_4.exons1.CM033625.1.Rhinogobius_similis
MLNSSHVSHFTLGAYFEVGPLRWLFFFIILSVYVLILMSNLLLIVVICSNRTLHEPMYMFLCSLLVNELWGSTGLFPFLLVQMLQDVHSVSYTFCFLQIFCIYIYASAEMFTLSTMAYDRYLSICCPLQYNTRMNTCKVSGLITGAWLYPLCSIVTGQILAASLQLCGNAIPTVYCNNFYIVKLACGQTVVQNVFGLANLFVTVFFPLAVILFSYICILRVCFSGSKQARQKALSTCTPHIASVINLCCGMFFEIVQSRFNMANVPKLLRIILSVYFLVLQPLLNPLMYGLKLTKVRVLCRHIL
>LOCXPOR40.191.HIT1.OR.2R.300.7tm_4.exons1.CM033625.1.Rhinogobius_similis
LTMNTSLSYFILGVYLPLGNLRYIVVALIVALYVLILFLNSFLIVVICARPSLHEPTQLFLCSLFLNEIYGSTGIFTFLLDQTLKDVHTVSVAHCFLQIFCYYTYATVEIFNLAVMSYDRYVAICHPLQYRTIMTLNKAALLVVFIWIYAFVRCLITISLTLRLSLCGNFIDNMFCHNFLIVRLACSDPLPNNIYGFFATFLSVLLPLLPILFSYGHILRVALRGPQHGKKAVHTCTPHIVSLLNFALGSFFDILQTRFDTSSVPVGIRIVFPLYFYVLQPLLSPVMYGMKTSAIRTACK
>LOCXPOR40.191.HIT1.OR.2R.298.7tm_4.exons1.CM033625.1.Rhinogobius_similis
HDEHLSVLLHSRRVPATGESALHRRGANSGSVRPDLVPELFPHRGDLCQTEPARAHAAVPLQSVPERNLRQHRHLHVPPGPDAQRRPHRFRCPLLSPDLLLLHLRHRGDFQPGGHVVRSLRGHLSPPAVQNHHDSEQSRSARCFHLDLRLRPMFDYDFADVAAKSLRQLHRQYVLPQLPDCAFGVLRSAAQQHLRLLRDVLERAVAAAAHSVLIRAHPESGAERAPAREEGRSHLHSSHRVAAQLRPGLLLRHSADALRHELCSRRHTHRFPALLLRAAAVAQPRHVRDEDERHSYSV
>LOCXPOR41.192.HIT1.OR.2R.302.7tm_1.exons2.CM033626.1.Rhinogobius_similis
VAVSESNVVIYRDTFESSLAKIVLLVTLGLAINYINGILIYTSVYFQIFYTNPRYILFAHLVLNDMLQLTLSISMFVMSYTFREVLCPLCLILLSLSVLTTHNIPLNLAVMAVECYIAVCFPLHHVQLCTIQRTYALIGGIWAMTTLIILPDIFILVATKPPEFFVSKIHCERSKVFEHPVIMMKRDVQYIVYLSGVWLTLIYTYSHIFFAARAAKSSAHESKKARDTILLHGFQLLLCMLSYVDHFLLRALMIWFLKYIVHITFVIYVIVMILPRLISPIVYGLRDKVFRQHLTKYLVFTV
>LOCXPOR43.194.HIT1.OR.2R.299.7tm_1.exons2.CM033627.1.Rhinogobius_similis
ESGNVTIVIGYRDSLVKAVTKNLIVVVLSISINYINVSLVQTFRKHQIFYTNPRYILFCHLVVNDMIQVILTLILFLLSYILYTINTSVCCAFILMALFTTENTPLNLACMAVECYIAICLPLRHAQICTVKRTLVLIGFIWTTSLISVLPDLFITLATMPLEFFRSEVFCLRETAFPNVILLEKRQVTYNIYLVLVWIVIIYTYFKILFTAKTASKDARKARYTIILHGFQVLLCMATYAEHALKKVLKEWFPRNYADSLFACYIIVQILPRSISPIIYGVRDKMFRKYLRKHLFCRV
>LOCXPOR46.197.HIT1.OR.2R.291.7tm_4.exons2.CM033627.1.Rhinogobius_similis
QTAVAKNVFVVALGLTINCINGMLIHTFRKHQIFYMTPRYILFIHLVVNDMIQLTTTVTLHVCIYVFNNINVSVCLVIISFAIFTTLNTPLNLAVMAVECYIAICFPLRHVDMCTVKTTYILIGWIWFMSSIGVLPDIFLLIATEPRELFLSTVFCTRENLFKHPASIEKRDVLLTIYLVGVWTVLIYTYLHIFVVAKAAKSSSGDAKKARNTILLHAFQLLLCILTYVYHFIIRLLVYFFPRTAVMITFACYIFIQILPRLISPIVYGLRDQMFRQRLKKHLLCTIHVKL
>LOCXPOR46.199.HIT1.OR.2R.310.7tm_4.exons2.CM033627.1.Rhinogobius_similis
MNFSSPSKNGSLQPYSDSFQSAVAKNVFVVALGLTINCINGMLIHTFRKHQIFYMTPRYILFIHLVVNDMIQLTTTITLLVCIYVFNNINVSVCLVIVSFAIFTTLNTPLNLAVMAVECYIAICFPLRHVDMCTVKTTYILIAWIWFMSSIGVLPDIFLLIATEPRELFLSTVYCTRENLFKHPASIEKRDVLYTIYLVGVWLVLIYTYLHIFVVAKAAKSSSGDAKKARNTILLHAFQLLLCILTYVYHIILRSLFYFSPRNIIHVIFATYIFIQILPRLISPIVYGLRDQMFRQRLKKHLLCTIRIKL
>LOCXPOR47.202.HIT1.OR.2R.306.7tm_1.exons2.CM033627.1.Rhinogobius_similis
MNSSSSGQNGSTAVRFYEPYSTIIGKNVTVVLLGITINYLNGTLIHTFRNHQVFYHNPRYILFIHLVVNDMIQLTTAISLFVCTYVFYTINTVICCFLLAFAVFTTLNTPLNLAVMAVECYIAVCFPLQHSQLCSIKRIYIVIGCIWALSILSFLPDIFLLAATSPALFLSNVLCEMNYLFRNPIMKNKREVIFNLYLAGVWLVLIYTYIKIFLVSRSVKTANTDAKKARNTILLHSFQLLLCMLTYVYHTVQDVVFFSVPMKDFVAFLFVWYVSLQILPRLLSPMVYGLRDKMFREHLKKHLPCS
>LOCXPOR48.203.HIT1.OR.2R.296.7tm_1.exons2.CM033627.1.Rhinogobius_similis
TAVPFRESYSSVIGKNVTVVLLGITINYLNGTLIHTFRNHQVFYTNPRYILFIHLVVNDMIQLTTAVSLFVCYYIFFTINTFLCCFLLAFAVFTTLNTPLNLAVMAVECYIAVCFPLQHSQLCSIKRIYIVIGCIWALSILSFLPDLFYVAATSPTLFLSNVICDLNYLFRSRPIMIKKREVVFNLYLVGVWLVLIYTYIRIFLVARSAKTANTDAKKARNTILLHSFQLLLCMFTYVYYAVQEVMYFAFPITIFVHFLFVWYVLLQILPRLLSPMVYGLRDKMFNDHLKKHLPCS
>LOCXPOR50.206.HIT1.OR.2R.327.7tm_1.exons4.CM033627.1.Rhinogobius_similis
NSSSMMDALGGNSSTSVAGNIDLVPKDSFSNALTKNIVAMLVWLALSIINSSMVHTFLRHSRFYENPRYIMFISMVINDAVQLSLVTALYVVSYIFRKIHASICCVLIMTAVLTTRSTPLILAGMALERYISICFPLHYTQICTVPRTLLLIGVILILTAAPPISDLLITVVKEPPSFFQTSIFCDHSLLFRDRSIYYKNCVFDGTYLSFVALTLVYTYCKIMLTAKAASGLASVRRARNTVLLHGVQLLLCMLAFVVPSLQAALISLFPQLSLEIRYIFFLVVYIIPRFLSPVIYGFRDEQFRKYWTRYLRCGQDHLHRVRPMVQK
>LOCXPOR51.210.HIT1.OR.2R.299.7tm_4.exons1.CM033633.1.Rhinogobius_similis
LNVTYIILDGFMDIERYRWLYFIIMFTAYVLILCSNSTIVCLIWIHKDLHEPMYFFIAALLLNSVLFSSALYPKIMTDILSEKQVVSYSTCLFQWYIFYAIGSAEFLLLMMMAYDRYLAICKPLQYPTVMSKSKVNVLIAVAWIVPACQVAITITAASQRKLCTFIFHGIICNSTVYKLHCVQSVALHVWGMFSLIHFIFVPLIFNCFTYTRIFIITTKRSLEVRRKALQTCLPHLVVLFNFCCLGALDVLLARLDTEFPKMVRVIISLQLILYHPLLNPIIYGLKMKKISRHLKTLFC
>LOCXPOR52.213.HIT1.OR.2R.299.7tm_4.exons1.CM033633.1.Rhinogobius_similis
LNVTYIILDGFMDIERYRWLYFIIMFTAYVLILCSNSTIVCLIWIHKDLHEPMYFFIAALLLNSVLFSSALYPKIMTDILSEKQVVSYSMCLFQWYIFYAIGSAEFLLLMMMAYDRYLAICKPLQYPTVMSKSKVNVLLTVAWIVPVCQVAITVTAASQRKLCTFIFQGIICSSTVYKLHCVQSVALHIWGMFNLISLIFVPLIFNCFTYTRIFMITTKRGLEVRRKALQTCLPHLVVLFNFCCLGAFDVLLAQLDTEFPKMVRVIISFQLILCHPLFNPIIYGLKMNKISRHLKTLFC
>LOCXPOR52.214.HIT1.OR.2R.297.7tm_4.exons1.CM033633.1.Rhinogobius_similis
LNVTYIILDGFMDIERYRWLYFIIMFTAYVLILCSNSTIVCLIWIHKDLHEPMYFFIAALLLNSVLFSSALYPKILTDILSEKQVVSYSTCLFQWYIFYAIGGAEFLLLMMMAYDRYLAICKPLQYPTVMSKSKVNVLLTVAWIVPVCQVAITITAASQRKLCTFIFHRIICNSTVYKLHCVQSVASHVWGLFGMLNFTFVPLIFNGFTYTRIFMITTRNGPEVRRKALQTCLPHLVILFNIYLLGTFDVLLARLDTEFPKMVHFLISFQLILCHPLLNPIIYGLKMKKYIKTFKDT
>LOCXPOR53.216.HIT1.OR.2R.299.7tm_4.exons1.CM033633.1.Rhinogobius_similis
LNVTYIILDGFMDIERYRWLYFIIMFTAYVLILCSNSTIVCLIWIHKDLHEPMYFFIAALLLNSVLFSSALYPKILTDILSEKQVVSYSTCLFQWFIFYAIGGAEFWLLMMMAYDRYLAICKPLQYPIVMSKSKVNVLLAVAWIVPPCHVAITVTAASQRKLCTFIFQGIICSTMVYKLHCVQSAALTIWGMFGLINLIFVPLIFNCFTYTRIFMITTKRGLEVRRKALQTCLPHLVVLFNFCWCGAFDVILSRLDAEFPKIVRFIISFQLILCHPLFNPIIYGLKMKKISRHLKRLFC
>LOCXPOR51.217.HIT1.OR.2R.279.7tm_4.exons1.CM033633.1.Rhinogobius_similis
FDLIMFTAYVLILCSNSTIVCLIWIHKDLHEPMYFFIAALLLNSVLFSSALYPKILTDILSEKQVVSYSTCLFQWFIFYAIGSAEFLLLMMMAYDRYLAICKPLQYPTVMRKPKVNVLIAVAWIVPACQVAIKITATTQRKLCTFIFHGIICNSTVYKLHCVQSVALHMWGMFSLIHLIFVPLIFNCFTYTRIFMITTKRGLEVRRKALQTCLRHLVVLFNFCCLGAFDVLLARLDTEFPKMVRVIISFQLILRHPLFNPIIYGLKINKKIKTFEDTVL
>LOCXPOR54.218.HIT1.OR.2R.298.7tm_4.exons1.CM033633.1.Rhinogobius_similis
LNVTYIILDGFMDIERYRWLYFIIMFTAYVLILCSNSTIVCLIWIHKDLHEPMYFFIAALLLNSVLFSSALYPKIMTDILSEKQVVSYSTCLFQWFIFYAIGGAEFWLLMMMAYDRYLAICKPLQYPTVMSKSKVNVLLAVAWIVPVSQVVITVTAASQQKLCNFILQGIICNSLVHRFYCVQSVALHVWTLFGIVNFTVVPLIFNCFSYTRIFMITTRRSPEVRRKALQTCLPHLVVLFNIYLLGTFDALLARLDTEFPKMMRFIMSFQLILCHPLFNPIIYGLKMKKISRHLKTLL
>LOCXPOR54.219.HIT1.OR.2R.299.7tm_4.exons1.CM033633.1.Rhinogobius_similis
LNVTYIILDGFMDIERYRWLYFIIMFTAYILILCSNSTIVCLIWIHKDLHEPMYFFIAALLLNSVLFSSALYPKILTDILSEKQVVSYSTCLFQWYIFYAIGGAEFWLLMMMAYDRYLAICKPLQYPTVMSKSKVNVLLAVAWIVPACLIAITVTAASQRKLCTFIFQGIICSSMVYKLHCVQSAALTIWGMFALINLIFVPLIFNCFTYTRIFMITTKRGLEVRRKALQTCLPHLVVLFNFCWLGAFDVILARLDTEFPKMVRVIVNFQLVLCHPLFNPIIYGLKMKKISRHLKTLLC
>LOCXPOR55.220.HIT1.OR.2R.300.7tm_4.exons1.CM033633.1.Rhinogobius_similis
LNVTYIILDGFMDIERYRWLYFIIMFTAYVLILCSNSTIVCLIWIHKDLHEPMYFFIAALLLNSVLFSSALYPKIMTDILSEKQVVSYSMCLFQWFIFYAIASAEFLLLMMMAYDRYLAICKPLQYPTVMSKSKVKMLLAIAWIVPVCQVAISIIPASQKKLCSWIFQGIICNSTVFKLHCVQSAALHVWGMFGLINCTFAPMIFNCFTYTRIFMITTKKGLEVRRKALQTCLPHLVVLFNYCWLAAFDVLLARLDTEFPIMVRFIMSYQLILYHPLFNPIIYGLKMKKISRHLKRLFCE
>LOCXPOR56.221.HIT1.OR.2R.303.7tm_4.exons1.CM033633.1.Rhinogobius_similis
MDSKVNTSYITLDGFVGVEKYKFLYFFLMLIVYIIVICSNITIVCVILRHQNLHEPMYIFIAALLCNSVLFSTVIYPKMLIDFLSEKQVIIYSACLFQCFLYYAFGGSEFLLLTVMAYDRYVSICKPLQYPNIMRKNNVKGLLVFAWLFPAAQVSVAIALNARKNDICNITLKGIFCNNLVNTLYCTMSGVVAVYGTIVLLNVTIFPVLFIVFTYTKIFVITYRSCKEVRKKAAETCLPHLLVLINFSCLITYEIVVVRIQFDLPNTVRLIMTLQLVTFHPLFNPLIYGLKMKEISKHLKRLF
>LOCXPOR57.222.HIT1.OR.2R.307.7tm_4.exons1.CM033633.1.Rhinogobius_similis
MNSESNVTIVTIGGYVEVEKYKLVYFFLMFLVYIVIIFTNATIVCLIWMHQNLHEPMYIFIAALLCNSILFSTVIYPKMMIDVLSEKQVISISACLAQCFFYYTLSLSEFVLLAVMAYDRYVSICKPLQYSTIMRKSRVICLLVLAWLIPTAQVAVPVILNIETKLCNFTLKGIYCNNLIYKLHCTTSLAMSVYGVVVLINVTILPVFFILFTYAKIFMITYRSCKEVRKKAAETCLPHLFVLINFSCLFTYDVVTVKVEFDMSKTVRLIMTLQVVLYHPLVNPIIYGLKMKEITKHLRRIFTKENV
>LOCXPOR58.223.HIT1.OR.2R.303.7tm_4.exons1.CM033633.1.Rhinogobius_similis
MDSDPNATHYITLDGYMGIEQYRALYFIVMFTAYIVVICFNSTIVCLIWSHKNLHEPMYIFIAALLCNSILYSSAIYPKIIFEILSEKQVVTYSMCLFQYFVFYALLGSEFLLLTAMAYDRYLAICKPLHYPALMKKATVKLLIVFAWVVPACEVSVAAILNRNKQLCNLVFQGIICNSTIYRLHCANPGFLNIYGLLVLINLCFFPVLFECFTYARIFIITNSKGAEVRRRAVQTCLPHLLVLINLTCSSTYDVLLVRVQTVFPKTVRLVMTFQIVLYHPLFNPIIYGFKMKEISTHLKRLF
>LOCXPOR59.224.HIT1.OR.2R.305.7tm_4.exons1.CM033633.1.Rhinogobius_similis
MENRSSEPYITIDGYVEVQKYGSLYFVLMLTAFILILFSNSLIVYLIWIHPNLHEPMYVFIAALSVNSIVYSSTIYPKLLIDFLSEKQTVSYVVCLFQWFTYYNLGGSEFMLLTAMAYDRYVSICKPLKYATIMRRTNVIALVAFAWLFPFCQMVVPLCLNATKKLCDFVFKGMICNSTVNKLYCVTSPALTIYGLFIFANLVVLPVLFIFYTYARIFFIARRSREMRRKAIETCLPHLVVLINFTVFSCYDVLLLRIETESTKMVRFIVALQTIMYHPLFNPIIYGLKMKEINRHIHKLLCSFV
>LOCXPOR60.225.HIT1.OR.2R.305.7tm_4.exons1.CM033633.1.Rhinogobius_similis
MENRSSEPYITIDGYVEVQKYGSLYFVLMLTAFILILFSNSLIVYLIWIHPNLHEPMYVFIAALSVNSIVYSSTIYPKLLIDFLSEKQTVSYAVCLFQWFTYYNLGGSEFMLLTAMAYDRYVSICEPLKYSTIMRRTNVIALVAFAWLFPFAQMVVPVCLNATKKLCDFVFKGMICNSTIYKLYCVSPTALTIYGLFIFANLVVLPVLFIFYTYARIFFIARRSREMRRKAIETCLPHLVVLINFTVFSCYDVLMLRIETESTKMVRFIVSLQVVMYHPLFNPIIYGLKMKEINRHLHKLLCSFV
>LOCXPOR61.229.HIT1.OR.2R.305.7tm_4.exons1.CM033633.1.Rhinogobius_similis
MENRSSEPYITIDGYVEVQKYGSLYFVIMFIAFILILFSNSLIVYLIWIHPNLHEPMYVFIAALSVNSIVYSSTIYPKLLIDFLSEKQTVSHAVCFFQWFMYYNLGGSEFMLLTAMAYDRYVSICKPLKYATIMRRTNVIALVAFAWLFPFCQMVVPLCLNATKKLCDFVFKGMICNSTIHKLYCVSSAALTIYGLFIFANLVVLPVLFIFYTYARIFFIARRSREMRRKAIETCLPHIVVLINFTVFSCYDILMLRIETESTKMVRFIVTLQTIVYHPLFNPIIYGLKMKEIKRHIHKLLCSFV
>LOCXPOR62.230.HIT1.OR.2R.305.7tm_4.exons1.CM033633.1.Rhinogobius_similis
MENRSSEPYITIDGYVEVQKYGSLYFVIMFIAFILILFSNSLIVYLIWIHPNLHEPMYVFIAALSVNSIVYSSTIYPKLLIDFLSEKQTVSHAVCFFQWFMYYNLGGSEFMLLTAMAYDRYVSICEPLKYATIMRRKNVIALVAFAWLFPFCQMVVPVCLNATKKLCDFVFKGMICNSTIHKLYCVSSAALTIYGLFIFANLIILPVLFIFYTYARIFFIARRSREMRRKAIETCLPHLVVLINFTVFICYDILMLRIETESTKMVRFIVTLQTIVYHPLFNPIIYGLKMKEINRQIHKLLCSFV
>LOCXPOR63.231.HIT1.OR.2R.305.7tm_4.exons1.CM033633.1.Rhinogobius_similis
MENRSSEPYITIDGYVEVQKYGSLYFVLMLTAFILILFSNSLIVYLIWIHPNLHEPMYVFIAALSVNSIVYSSTIYPKLLIDFLSEKQTVSYAVCLFQWFTYYNLGGCEFMLLTAMAYDRYVSICKPLKYATIMRRTNVIALVAFAWLFPFAQTVVPLCLNVTKKLCDFVFKGMICNSTVHKLYCVSSTALTIYGLFIFANLIVLPVLFIFYTYARIFFIARCSREMRRKAIETCLPHLVVLINLTVFSCYDILMLRIETESTKIVRFIVSLQVIMYHPLFNPIIYGLKMKEINRHLHKLLCSFV
>LOCXPOR64.232.HIT1.OR.2R.305.7tm_4.exons1.CM033633.1.Rhinogobius_similis
MENRSSEPYITIDGYVEVQKYGSLYFVIMLTAFILILFSNSLIVYLIWIHPNLHEPMYVFIAALSVNSIVYSSMIYPKLLIDFLSEKQMVSYVVCLFQWFTYYNLGGSEFMLLTAMAYDRYVSICKPLKYATIMRRKNVIALVTFAWLFPFCQMVIPLCLNATKKLCDFVFKGMICNSSVNKLYCVSSTALTIYGLFIFANLVILPVLFIFYTYARIFFIARRSREMRRKAIETCLPHLVVLINFTVFSCYDVLMLWIETESTKMVRFIVSLQVIMYHPLFNPIIYGLKMNEINRHLHKLLCSFV
>LOCXPOR65.233.HIT1.OR.2R.305.7tm_4.exons1.CM033633.1.Rhinogobius_similis
MENRSSEPYITIDGYVEVQKYGRLYFVIMLTAFILILFSNSLIVYLIWIHPNLHEPMYVFIAALSVNSIVYSSTIYPKLLIDFLSEKQTVSYGVCLFQWFTYYNLVGSEFMLLTAMAYDRYVSICKPLKYATIMRRKNVIALVASAWLFPFCQTVVPLCLYATKKLCDFVFKGMICNSTVNKLYCVSSTALTIYGLFIFANLIVLPVLFIFYTYARIFFIARRSREMRRKAIKTCLPHLVVLINFTIFSCYDVLLLRIETESTKMVRFIVTLQTIVYHPLFNPIIYGLKMKEINRHIHKLLFSFV
>LOCXPOR66.234.HIT1.OR.2R.302.7tm_4.exons1.CM033633.1.Rhinogobius_similis
MDNTSTPAYITVDGYVDVQSYGALYFVVMLVVYILIIFCNSLILYIVWTEPKLHEPMYIFIAALSFNSLLYTSAVYPKLLIDLLSEKQVITYPACLFQWFTYYNLVGSEFLLLASMAYDRYVSICKPFQYLVIMRKTNIVIFIGFSWLFPVCHTTIPLVLNANKKLCDFVFRGIICNSTVYKLFCVSSAALSVFGMIIFTNVVIFPVLFILYTYSRIFYIVKRSREMRRKAIETCLPHLVVLINFTVFSAYDVLLLRIETEVSKTVRFIVSLQMIVYHPLLNPLIYGLKMKEIYKHIKKLIC
>LOCXPOR67.235.HIT1.OR.2R.304.7tm_4.exons1.CM033633.1.Rhinogobius_similis
MNSESNVTIVTFGGYVEVDRYKFVYFLMMFWVYIAIICSNSTIVCLIWMHQNLHEPMYIFIAALLCNSILFSSIIYPKMMIDVLSEKQVISISACLAQCFLYYAFSCSEFVLLAVMAYDRYVSICKPLQYPTIMRRNRVICLLALSWLVPAAEVVVPFILHSETKLCHLTLKGIYCNNLIYKLHCTTSKEMSVYGVVVLINVTILPVFFILFTYAKIFVITRNCKKMRKKAVETCLPHLFVLIIFLCLFTYDVITVKVEFDMPKTVRLIMTLQVVLYHPFVNPIIYGLKMKEISKHLRRLFTKE
>LOCXPOR57.236.HIT1.OR.2R.307.7tm_4.exons1.CM033633.1.Rhinogobius_similis
MNSESNVTIVTIGGYVEVEKYKLVYFFLLFLVYIVIIFSNATIVCLIWMHQNLHEPMYIFIAALLCNSILFSTVIYPKMMIDVLSEKQVISIFACLSQCFLYYAFSGSEFVLLAVMAYDRYVSICKPLQYSTIMSKNRVICLLVLAWLIPTAQVAVPVILNIETKLCNFTLKGIYCNNLIYKLHCTTSRAMSVYGVVVLINVTILPVFFILFTYAKIFMITYRSCKEVRKKAAETCLPHLFVLINFSCLMTYDVVTVKVEFDMSKTVRLIMTLQVVLYHPFVNPIIYGLKMKEITKHLRRIFTKENI
>LOCXPOR69.237.HIT1.OR.2R.309.7tm_4.exons1.CM033633.1.Rhinogobius_similis
MSNNFSQNPAYFQLTLFADYGRLRYLFFILCLLIYMTIISANVIIIITVLLEKSLHQPMYIFICCLSVNSLYGSAGFFPRFLFDLLSDSHFIARPSCFIQIYVIYTYISCEFTILGVMAYDRFVAICQPLHYHSKMTVRKTAILWVISVVYPACAIGYGVSLSVELPLCGNELPRIFCANWLIVRNSCVDTTHNNAVGQFVTITTTFIPLLFVLFTYVRILIVCKRGSAEVRGKALQTCVPHLVTFMVYSFSVFLELSLTRFDTGKINPIVTAVLSLEYLMVPSMNNPLIYGLKLPQIRAAIIRRFNIK
>LOCXPOR70.240.HIT1.OR.2R.306.7tm_4.exons1.CM033633.1.Rhinogobius_similis
KNVTQNPAYFQFTLFSDYGRLRYLFFTLSLLIYVMIISANMVIIITVFLEKSLHQPMYIFICCLSVNALYGSTGFFPRFLFDLLSDTHFISRTSCFIQIYVIYTYASCEFTILGVMAYDRFVAICQPLHYCTKMTVRKAVFLWFVAVVYPIFTLTYVLSLTSELPICDNKIHRIFCTNRAVMNVSCGDTTHGDILGYVVFVITIFIPLFFVLFSYVRILIVCRRGGAEVRGKALQTCVPHLVTFVVYSVSLFVEMLIAKHDTSKLNPVITAILSLEYLMVPSINNPLVYGLKLPQIRVAIFRRFKI
>LOCXPOR71.241.HIT1.OR.2R.305.7tm_4.exons1.CM033633.1.Rhinogobius_similis
NRSNPAYFELTLFTNYGNLQYLFFALCLLIYMTIICANVVIIITVLLEKSLHQPMYIFICCLSVNSLYGSAGFFPRFLVDLLSDSHFIARPSCFVQMYVIYTYASCELTILGIMAYDRLVAICQPLHYNSKMTMQKVLCLWVASVVYPAVLCGLCMYLSIRLPLCGYKLHRIFCSNWPVVKISCVDTLWNNVVGQFTTMTTIFVPLLFVLYSYVRILIVCRTGSSETRRKALQTCVPHLVTFVTYSTCVFCELSITRFDTDKVDPYFVAVLSLEYILIPSLNNPFIYGLNLPQIRTIIFSRFKIR
>LOCXPOR72.242.HIT1.OR.2R.306.7tm_4.exons1.CM033633.1.Rhinogobius_similis
MNNSSEVTSFILAAYGDIGPLRYLYFTIILLWFLCICVSNLFLIAVIIVDRRLHEPMYILLCNLFVNEISASISLYPLLLSQMLSDTHEVPLPMCFLQMFHIYIAASVEFGTLAAMAYDRYVSICYPLYYNVMITNGKAAFFIALVWFFSLGNFTFMGVVIIRVQLCGNVINKVFCDHHMVIKLACSASTISKLSDILFAIATMLIPFSFISVSYLKILAVCLNTARSKQKALVTCTPQIMSVSNLLIGCAFHFADSRFDKMQLPSKMHVLFSVYLVVCQPMSTPYLYGFSLPKIRQSCGRLLLTR
>LOCXPOR73.244.HIT1.OR.2R.301.7tm_4.exons1.CM033633.1.Rhinogobius_similis
DNTTYFLFFNLTMFMKIEVYRYPAFVFCLLIYCFIMFANLVLITVISREKSLHEPMYIFIACLSVNSLYGSTGFFPRFLMDLLSDTHLISRPACFIQVYTIYSFVGCDLTILGVMAYDRYAAVCYPLHYHRKMNLNTVILLAVVTYIYPVTIVVACVLLSARLPLCDNKIHKVYCANWNIVKLSCVPTALNNLVGMLLSMSIVFIPLTFPYTYLRIVMICWKASSEYKGKIFQNCLPHIISFTTFCLAAFCDVILSRIDLETINPVLAVTLSMEVVVITPIINPLVYGLKLPEIRKHIIKM
>LOCXPOR74.246.HIT1.OR.2R.308.7tm_4.exons1.CM033633.1.Rhinogobius_similis
MDNVSAMTVFTLSGLNGTEKYRGPLFFVTFLFYCLIWLVNLTIVVTIFVDKNLHEPMYIFLCNLCINGLYGTSAFYPKFLSDLLAPAHVISYAGCLLQGFVLHVAASADFTLLMIMALDRYAAICHPLIYHTVMTRQRIGMLLFYAWIIPHILLILSTVPTSTLVLCGSHIPRIYCINYLVGKLACTPSISNTIIPAINYSVYGVHFVVVIWSYFSLIKTCATSEEGRKKFMKTCLPHLFCLFTVTGSLLFDLIFVRFGSKDVSQNLLNFMAIEFLIVPPIVNPLVYGLKLAKIRNRIAQFLCSRKDL
>LOCXPOR75.248.HIT1.OR.2R.308.7tm_4.exons1.CM033633.1.Rhinogobius_similis
MDNASFVRLFTLTGLNETMPYRVTIFSLTLVYYCVILLVNISLIIMIILDSNLHEPMYILLCSFCVNAVYGTAGFYPKFLIDLQTTSPEISYDACLLQAFVMYSFACSDLSILAVMAYDRYLAICRPLHYHSIMTKKRLSQLVCFSWLTPCCIFALNVVLTSRLQLCGTHIQRILCVNWVIVKLACPKANTFPNSVIAYCTMFVYLWHGIFVVWTYMHMIKTCVRSKDDRVKFMHTCVPHLTSMATFACTILFDLMHMRFGPENLPQHLKNFIAIEFILVPPFINPFIYGFKLTKIRNRIEGIFYVKK
>LOCXPOR76.250.HIT1.OR.2R.307.7tm_4.exons1.CM033633.1.Rhinogobius_similis
MDNVSPVRLFTLSGLNETMTYRVTIFSLTLVYYCLVLFFNISLIAIIVLDSNLHEPMYILLCSFCVNALYGTAGFYPKFLIDLQTTSPEISYDACLLQAFVMYSFACSDLSILAVMAYDRYLAICRPLHYHSIMTKKRLSQLVCFSWLTPCCILAINIGLTSQLALCSSHIQRLFCANWIIVKLGCPKADTYVQNVFAYATIIFYLCHGIFIFWTYMHMVKTCVRSKDDRVKFLQTCVPHLTSLLTFVFTILFDVMHMRFGSNNLPQHFQNFIAIEFLLFPPFVNPLIYGFKLTKIRNRLEGLVYVK
>LOCXPOR77.252.HIT1.OR.2R.306.7tm_4.exons1.CM033633.1.Rhinogobius_similis
MDNASTMSVFTLSGLNGTEKYRIRLFVVTLLCYCVIWVANVTIIVTIIMDKNLHEPMYIFLCNLCINGLFGTTGFFPKFLSDLLSTAHVISFAGCLLQGFVVHASVGADLSILLLIAFDRYVAICRPLVYHSVMTRQNISILIFFAWFLPLKLMALSSITTANVRLCGSHIPKIYCINYLVNRLACTPSLAAVILPAFSYTFYIFHVIAIVWSYVHIIKTCIKSKENQVKFMRTCLPHIICLIIFAASVLFDLLYARFGSNLVSKSVENFMAIEFLVIPPICNPIIYGLKLTKIRDRLLKTLRHKS
>LOCXPOR78.254.HIT1.OR.2R.299.7tm_4.exons1.CM033633.1.Rhinogobius_similis
MENASAVTVFTLSGLNGTEKYRIPLFVVTLLCYCVIWVANVTIIVTIIMDKNLHEPMYIFLCNLCINGLFGTAGFYPKFLSDLLSTAHVISFAGCLLQGFVLHASLTGDLSILLLMAFDRYVAICRPLVYHSVMTRQNITILIFFAWFVPLQLNALGPIATISTIRLCGSHIPKIYCINYLVNRLACTPLIADIIVPSINYTFYICHVIAIVWSYVHIIKTCIKSKENQVKFMQTCLPHIVCLIIFAASVLFDLMYIRFGSNSVSESLKNFMAIEFLVILPIFNPLVYGLKLTKIRNRL
>LOCXPOR79.257.HIT1.OR.2R.304.7tm_4.exons1.CM033633.1.Rhinogobius_similis
MDNISVVKVFTLSAVNETTTYKLAIFSLALVYYCLILFLNMSLIAIIVIDSNLHEPMYILLCSFCVNALYGTAGFYPKFLIDLQTTSPEISYDACLLQAFVMYSFACSDLSILAVMAYDRYLAICRPLHYHSIMTKKRLSQLVCFSWLMPLSIFSISIIRTSKLRLCDSKIQKIFCVNWVVVKLACPENETISNNIISYATIIIYLFHGFFIIWTYMHMIKTCVRSKDDRMKFIQTCVPHLVSLTTFLFAIVYDLMYMRFGSTNIPQSVQNFIAIEFLVIPPFINPLIYGLKLTKIRKRIVYLL
>LOCXPOR80.258.HIT1.OR.2R.308.7tm_4.exons1.CM033633.1.Rhinogobius_similis
MDNTSDVAVFTLSGLNGTENYRIPLFVATLLCYCVIWVANVTIIVTIIMDKNLHEPMYIFLCNLCINGLFGTAGFYPKFLSDLLSTAHVISFAGCLLQGFVVHASVNADFTFLLLMAFDRYFAVCRPLVYHSVMTRQRVGLLVLCAWLVPLNLMIVGSSTTFVLKLCGSHIPRLYCINYFVNRLACTASVASVVIPSFTYTFYTCHFLCIMWSYFYLIRTCRQSKENMSKFMQTCLPHVFCLLTLGFSLMFDLLYIRFGSGIVSEGIRNFMSMEFLIVPPILNPIIYGLKLTQVRNRIAQLFVVKRRV
>LOCXPOR81.259.HIT1.OR.2R.302.7tm_4.exons1.CM033633.1.Rhinogobius_similis
VSALRLDGLAQLYEHRFWLALLFLLLYVFVMLSDSLVVYVVCSQRSLHRPMYVFVVAVLVNSAVGSSAVYPKLMWDLVQGRRVVLLSRSACLCQAFMTAFLGSSSFMLLSAMAFDRYLCICHPLRYAALMCPKTVTVLLLLCWLLPACRVAGAILLVSHLPVCSTQVVRIYCDTYTFTSMSCGGIAMQISNTYGLISATITIFLPFGFVLFSYGKVLVICLQRSKAFSTKALNTCLPHVLVFMNFSFTATVELLHRRLALEGATVVTSILVVVVPTIFNPVVYGLKVAEIYRHVKRLLRCPR
>LOCXPOR82.260.HIT1.OR.2R.301.7tm_4.exons1.CM033633.1.Rhinogobius_similis
VSALRLDGLAQLYEHRFLLALLFLLLYVFVMLSDSLVVYVVCSQRSLHRPMYVFVVAVLVNSAVGSSAVYPKLLWDLVQGRRVVLLSRSACLCQAVVLSSLGTSSYLLLSTMAFDRYLSICHPLRYAALMSPAAVTALLLLCWLVAPLPVTGAALIANPLPPCLERVTRLYCDMYTFASLSCSDGHVLGKVYGFLCNSLFFFLPTAFVLFSYGRILFLCLHRSGTFASKALNTCLPHVIVLLNYSLCTTVEMLNRAGPSGETLATSVLMLVVPTVSNPIMYGLKMHEIYQRLKEMLHCHRS
>LOCXPOR83.262.HIT1.OR.2R.304.7tm_4.exons1.CM033634.1.Rhinogobius_similis
NSTPVSSFVLSAYSNPGSLRWLFFCVLLLLYVLILFCNVLLIVVIALNRSLHEPMYMFLCSLFLNELYGSSALFPFLLVHILRDVHVVPAPFCFFQVYVIHGYGTVEFFTLASMSYDRYVAICHPLHYKSRMNWNIMAALILFPWTYALLMKGMMIGLSSSLELCSNVINKVYCDNYPIVKLACYDTSIINMVGIVGTFNTIVFPFVIIVYTYFRILRVCRSGSGQMWHKAVHTCSPHLASLLNFTVAAFFEVIQGRFDMSHVPNMLRIFLSLYFLLCQPLFNPLIYGLALSKIRVICKDLLLK
>LOCXPOR84.268.HIT1.OR.2R.302.7tm_4.exons1.CM033634.1.Rhinogobius_similis
NSTPVSSFVLSAYSNPGSLRWLFFCVLLLLYVLILFCNVLLIVVIALNRSLHEPMYMFLCSLFLNELYGSSALFPFLLVHILRDVHVVPAPFCFFQIYAIHGYGTVEFFTLASMSYDRYVAICHPLHYKSRMNWNIMAALILFPWTYAFLTIGVMISLSSSLELCNNVINKVYCDNYSIVKLACYDTSIINQYGIVGTFNTIVFPFVIIVYTYFRILRLCRGGSGQMWHKAVHTCSPHLASLLNFTVAAFFELIQGRFDMSHVPNMLRIFLSLYFLLCQPLFNPLIYGLALTKIRLICKDLL
>LOCXPOR85.270.HIT1.OR.2R.302.7tm_4.exons1.CM033634.1.Rhinogobius_similis
NSTPVSSFVLSAYSNPGSLRWLFFCVLLLLYVLILFCNVLLIVVIALNRSLHEPMYMFLCSLFLNELYGSSALFPFLLVHILRDVHVVPAPFCFFQVYVIHGYGTVEFFTLASMSYDRYVAICHPLHYKSRMNWNIMAALILFPWTYAFLTIGVMISLSSSLELCNNVINKVYCDNYSIVKLACYDTSIINQYGIVGTFNTIVFPFVIIVYTYFRILRLCRGGSGQMWHKAVHTCSPHLASLLNFTVAAFFELIQGRFDMSHVPNMLRIFLSLYFLLCQPLFNPLIYGLALTKIRLICKDLL
>LOCXPOR85.272.HIT1.OR.2R.302.7tm_4.exons1.CM033634.1.Rhinogobius_similis
NSTPVSSFVLSAYSNPGSLRWLFFCVLLLLYVLILFCNVLLIVVIALNRSLHEPMYMFLCSLFLNELYGSSALFPFLLVHILRDVHVVPAPFCFFQVYVIHGYGTVEFFTLASMSYDRYVAICHPLHYKSRMNWNIMAALILFPWTYAFLTIGVMISLSSSLELCNNVINKVYCDNYSIVKLACYDTSIINQYGIVGTFNTIVFPFVIIVYTYFRILRLCRGGSGQMWHKAVHTCSPHLASLLNFTVAAFFELIQGRFDMSHVPNMLRIFLSLYFLLCQPLFNPLIYGLALTKIRLICKDLL
>LOCXPOR87.127.HIT1.OR.2R.303.7tm_4.exons1.CM033634.1.Rhinogobius_similis
NSTPVSSFVLSAYSNPGSLRWLFFCVLLLLYVLILFCNVLLIVVIALNRSLHEPMYMFLCSLFLNELYGSSALFPFLLVHILRDVHVVPAPFCFFQIYAIHGYATVEFFTLASMSYDRYVAICHPLHYKSRMTRKKTAALMLIPWTYAFLMIGVIISLSSSLELCNNVIDKVYCDNYSIVKLACYDTSIINMVGIASAFSGVFSPFVIIVYTYFRILRVCWSGAGQMWHKAVHTCSPQLASLLNFTVAAFFEVIQGRFNLSHVPNMLRIFLSLYFLLCQPLFNPLIYGLVLTKIRLLCKDLLF
>LOCXPOR88.129.HIT1.OR.2R.302.7tm_4.exons1.CM033634.1.Rhinogobius_similis
NSTPVSSFVLSAYSNPGSLRWLFFCVLLLLYVLILFCNVLLIVVIALNRSLHEPMYMFLCSLFLNELYGSSALFPFLLVHILRDVHVVPAPFCFLQIYVMHGYGTVEFYTLASMSYDRYVAICHPLHYKSRMTRNKTAALIFFPWMHAFLTIGVMISLSSSLELCSNVINKVYCDNYPIVKLACYDTSILNKYGIALTFNASFPPFIIILYTYFRILRVCRGGSGQMWHKAVHTCSPHLASLLNFTMAGLLEIAQGRLDMSHIPNMLRIFLSMYFLLCQPLFNPLIYGLALTKIRLMCKDLL
>LOCXPOR89.131.HIT1.OR.2R.304.7tm_4.exons1.CM033634.1.Rhinogobius_similis
NSTPVSSFVLSAYSNPGSLRWLFFCVLLLLYVLILFCNVLLIVVIALNRSLHEPMYMFLCSLFLNELYGSSALFPFLLVHILRDVHVVPAPFCFFQVYVIHGYGTVEFFTLASMSYDRYVAICHPLHYKSRMNRNKTAALMLIPWTYAFLTIGVIISLSSSLELCNNVINKVYCDNYSIVKLACYDTSIINIYGLVSTFNAVFFPFVIIVYTYFRILRVCRGSSGQMWHKAVHTCSPHLASLLNFTVAAFFEVVQGRFNLSHVPNMLRIFLSLYFLLCQPLFNPLIYGSVLTKIRLMCKDLLLK
>LOCXPOR91.132.HIT1.OR.2R.311.7tm_4.exons2.CM033637.1.Rhinogobius_similis
ARSRAAQQGPHSLADLSDLEAVDEGVERRQQDLPCHGHHLLVLGQAREAVQGHHGEGEEQEQQVHRQVRGAGVQGPAVQGQAAAPETNRRDLKVGERHGQQRGAQQQRRVDQAQHVVHQEVLTRQLEQGGVITEEVWDDPPAAGQAQRQTEQNGHHDEGGPPGGQRQAQHRAAAHDGRVVQRAADGHVAVEGHGHQDGVGRAAVQVHAEGLQSAERERDAPLLRRRRDVQQHVRDDDGGPEHVVQDQVTEEQVHGRPEGALQADEQHQAHVRAQDEDVHQQQQQERRHRQAGGHAQTLQEQHVRVPRPVLH
>LOCXPOR91.132.HIT1.OR.2R.311.7tm_4.exons2.CM033637.1.Rhinogobius_similis
MENRTWDPDVLLLEGLRVPPGLSVPAFLLLLLVYVFILGSDVGLVLLICLQRPLRTPMYLLFCNLILNDVFGATIIIPHVLLDISSASEQRRIPFSFCALQAFCVNLYGSTSHTVLMAMAFDRYVAVCRPLHYSSIMSGRTVLRLSLAAWGTTFVMVSVLLGLTLRLSRCRRVVPNLFCDNASLFQLSCEDLLVNNVLGLVYTALLLGSSLLAVALTYFKIAAVCLRRRSLTLNRRALHTCASHLSVHLLLLLFAFTVVALHRFPSLSQHKKVVSVAGEVLLPALNALIYGLQIREIRQRVWALLSRTRPG
>LOCXPOR92.133.HIT1.OR.2R.304.7tm_4.exons2.CM033637.1.Rhinogobius_similis
MENLTENLDVLLLEGLSVPPHSVLPAFVLLLLLYLFILVSNLGLVLLICVERPLQTPMYLLFCNMSLNDVFGASTVIPRLLQDLLSPQETRHISYELCVFQAFCAHFHASAVHTVLMAMALDRYVAIVNPLRYSLIMTGRSVLWLSLSLWGVSFLLVLVLILLSVRLSRCRSFVSNPFCDNASLFKLSCDSVLVNNVYGLFYTVVLLGSSLGSVAVTYVRIAVACLSRRSGSLNRRALQTCASHLASYLLMLVSGSVIIVLHRFPALSDHRKMASILFHVVPPALNAIIYGLQIREVRDRIMLL
>LOCXPOR92.133.HIT1.OR.2R.304.7tm_4.exons2.CM033637.1.Rhinogobius_similis
QQHDPVAHLSDLQAVDDGVQRRRNHVEQNGRHLPVVGERGEAVQDDDDAAGHQHEQVRGQVRGAGLQRAPVQAAAAPAQTRHGDAHVRDGDAAQGRAQQHHGVEQAVHVVHQHRVARQFEQRRVVAERVGHEAPAARQPHRQQDQHQHQEEGHAPQRQRQPQHRAARHDQGVTQRVHDGHVTVQSHRHQHRVDRTGVEVSAERLEDAELVRDVSGLLGRQQVLQEAGDDGGRPEHVVEAHVAEEQVHGGLQGALYTDEQHQPQVGHQDEEVEQEQQHEGGKHRVWRHGQTLQQQHVQVLRQVLH
>LOCXPOR92.133.HIT1.OR.2R.303.7tm_4.exons2.CM033637.1.Rhinogobius_similis
GEPDGEPGRAAAGGSVRASTLGASRLRAAAPALPLHPGVQPGAGAAHLCRAPPADPHVPALLQHEPQRRVRGVHRHPPPPAGPAVAPGDQTHLVRALRLPGVLRSLPRQCGPHGADGDGSGPLRGHREPSALLPDHDGPLGAVAVAVAVGRVLPPGAGADPAVGAAVALPELRVQPVLRQRVSVQTVVRLGAGEQRVRPVLHRGAAGLVPGQRRRHVRAHRRGVSEPAQRQPEPARAADLRLAPGLVPAHAGVRQRHHRPAPLPRALRPQEDGVHSVPRGSSGAERHHLRPADPRGARPDHAA
>LOCXPOR96.134.HIT1.OR.2R.308.7tm_4.exons1.CM033637.1.Rhinogobius_similis
VQENLTWNSPVLLLEGFSLPPGLTLAVWACLLLCLLFVVGANAVVVCAVFSDRRLHTPMYLLVCNLAVNDVLANVNVMPRILLDTLRPPSQRLISYPECVSQAFTGHLLATGVRMVLMVMALDRYVAVCLPLRYASIMTPRTLAKLLASAWAAALVLVSVLLGLTVRLSRCRLLVVGLYCSNAALFGLSCESVLVNNVYGLTFTAALYVSSAGSMVLTYGGIAAVSLRRGRALNRKALRTCTSHLLVYALSLFSGLTSIMFTRFPQLRQERHLTSALYLVVPGCLNPLIYGLQSEEIRSYVSAAFRGK
>LOCXPOR96.134.HIT1.OR.2R.308.7tm_4.exons1.CM033637.1.Rhinogobius_similis
FPPEGGAHVAAYLLRLQAVDERVQAAGDHQVERAGEVALLPELREAREHDAGQAAEQRQGVHQQVRGAGAQGFTVQGAAAAQTHRRDAPVRQHHGAGRGHVERRREGQTVHVVHQDALARQAEQRRVTAVQPHHQQAAAAQAHRQPQQHRHQDQRRRPGRGQELRQGPRRHDGGVTQRQAHGHVPVQRHHHQHHPDAGGQEVPRERLGHALRVRDEALGRRPQRVQQDARHDVNVSQHVVHGQVTDEQVHGRVQPAVGEHGTHHHRVSADDEEEAQEQTRPHGQSQARGQREALQQQDRAVPRQVLLH
>LOCXPOR98.135.HIT1.OR.2R.313.7tm_4.exons3.CM033637.1.Rhinogobius_similis
QVLMSNSSQDSVVFELEGFLVAPGYGPLLFLLLLCNFLVVLAGNGAVLVAVATERRLRRPMFVLMVNLALVDLLGASAVCPRILVHFLYADRPDGSRSISHAHALVQGFAVHTYGVAVQTVLAAMAYDRYVAVCEPLRYHSILTPVRLFWLCFWSWFSALVLIGILFGLHAGTRFCGTLIKHVYCSNRGILQLACEATPINDYYGLVMTYTVSTSVFLVTAFSYARILSVVLGRGGLDVVQARSKALQTCVPHLVVYVLYNVASFIIVVSYRFPTLAPNIKKLFSILFIIVPPAVNPLIYCLVSRELRSAICR
>LOCXPOR98.136.HIT1.OR.2R.313.7tm_4.exons3.CM033637.1.Rhinogobius_similis
QVLMSNSSQDSVVFELEGFLVAPGYGPLLFLLLLCNFLLVLAGNGAVLVAVATERQLRRPMFVLMVNLALVDLLGASAVCPRILVHFLYADRPDGSRSISHAHALVQGVAVHIYGVAVQTVLAAMAYDRYVAVCEPLRYHSILTPVRLFWLCFWSWFSALVLIGILFGLHAGTRFCGTLIKHVYCSNRGILQLACEATPINDYYGQAITYVVNTGVFLVTAFSYARILSVVLGRGGLDVVQARSKALQTCVPHLVVYVLYNVAIIIIVVSYRFPTLAPNIKKLFSILFIIVPPAVNPLIYCLVSRELRSAICR
>LOCXPOR99.137.HIT1.OR.2R.314.7tm_4.exons1.CM033637.1.Rhinogobius_similis
MDPFNSAWDKNLTFVRPPFFIIRGFIGIPNVKYYYVFLFVVFIFSVIGNVFVMLLILMDRNLQTPKYVAVFSLSFVDLLQSCALVPKLLDIFLFNHDRISYNDCMTFLFFCYVCLSMEALNLVALSYDRLIAIISPLHYQIRVTHKFMVQLIAFFWIFVILIVLIATGLLTRLSFCGSVVINSYFCDHGQMYKLSCSDAFPNKILGSLLPALILWFPLAFILASYIRIGIALAKIATMRERVKAFKTCSAHLSLVAIYFVPILTTFTMSAAIDPNVRILNLSLTSVVPPLLNPVIYVLQTQEIKDSVKKLIKVK
>LOCXPOR100.141.HIT1.OR.2R.318.7tm_4.exons1.CM033637.1.Rhinogobius_similis
MEFFNPAGNNKNITFVRPPYFIITGLSGISNIKHYYVFLFIVYIVSVIGNSFVMAVIVLDHNLRTPKYIAVFNLAFVDLFGNTALVPKLLDTFLFNRPYISYDNCMTYLFFCYTCLSMQSFNLATLAYDRLMAISYPLHYQVKVTNKSMLCLIGFLWLFIILAVLIAVGLITRLSFCQSVVINSYFCDHGQIYRLSCNDHFPNYVVSCLYPILIFWLPLAFILFSYLYIVITLAKVATVREGLKAFKTCIGHLILVAIYFIPLLIVFTLMEKIQANARIINLSMTSVFPPMLNPIIYVLQTQEIKDSVKKLLHIRRKS
>LOCXPOR101.142.HIT1.OR.2R.313.7tm_4.exons1.CM033637.1.Rhinogobius_similis
MEFFNSALGKNITFVRPPYFIISGLIGIPHVNYYYAFLFTCYIVTVVGNVFVMMLIILDHRLRTPKYAAVFSLAITDLCGTCALEPKVIDTFLFNHNRIPYNECLTFMFFTFVFFSMQSLNLVALGIDRLMAIADPLHYHARVNFRFMFALLGSFWLSIVLLMMIAACLLTRLSFCDSVVIKSYYCDHGPIYRIGCNDVTPSRVMGGLCPVLILWMPFTFILGSYLYISYALTKISVAQERIKALKTCSGHLSLVAIYYIPIMFIYVFAENINPNARIITVSLTAIVPAMLNPAIYVLQTSEIKQSVKIIFKV
>LOCXPOR102.143.HIT1.OR.2R.302.7tm_4.exons1.CM033637.1.Rhinogobius_similis
NSTYARPSFYINGFYNFPHGTYFYIFLCFVYIITIFGNVVLLLIILLIRALHTPKYMIVFNLAVSDLCGSTALIPKLLDTFLFENRYISYEACLSYMFFVLFFGSVQSWTLVTMAFDRFVAICFPLQYHSVVTKPTVAIMLLFVWFLGLSVISSLTGLINRLSFCNSLIVQSFFCDHGPVYRLACNSYLLNHYYGMFAISIIIFFPFLVIALTYVCIGLALMKIAKGKERLKAMQTCTSHLILVTIFFIPIISTNIAGYSSLFIQPNPRMINSTLTHTIPSLLNPIIYSLKTEEMLLIIKRL
>LOCXPOR103.144.HIT1.OR.2R.301.7tm_4.exons1.CM033637.1.Rhinogobius_similis
NSTYAHPSFYINGFYNFPHGTYFYIFLCFVYIMTVFGNVVLLLIILLIRALHTPKYMIVFNLAVTDLCGSTALIPKLLDTFLFENRYISFEACLSYMFFVLFFGSVQSWTLVTMAFDRFVAICFPLQYHSVVTKPTVAIMLLFVWFLGLSVISSLTGLITRLSFCNSLIIQSFFCDHGPVYRLACNSNLLNHYASMFAVSIIIFFPFLVIALTYVCIGLALMKIAKGKERLKALQTCTSHLILVTIFFIPIISTNIAGYAAFIQPNPRMINSTLTHTIPSLLNPIIYSLKTEEMLLIIKRL
>LOCXPOR104.145.HIT1.OR.2R.316.7tm_4.exons1.CM033637.1.Rhinogobius_similis
MEFFNSALGKNITFVRPPYFIISGLIGIPHVNYYYAFLFTCYIVNVVGNVFVMMLIILDHRLRTPKYAAVFSLAITDLCGTCALEPKVIDTFLFNHNRIPYNECLTFMFFTFVFFSMQSLNLVALGIDRLMAIADPLHYHARVNFRFMFALLGSFWLSIVLIVMIAACLLTRLSFCDSVVIKSYYCDHGPIYRIGCNDVTPSRVMGGLCPVLILWMPFTFILGSYLYISYALTKISVAQERIKALKTCSGHLSLVAIYYIPIMFIYVFAADIHPNARIITVSLTAILPAMLNPAIYVLQTNEIKQSVKMIFKIEKV
>LOCXPOR102.146.HIT1.OR.2R.302.7tm_4.exons1.CM033637.1.Rhinogobius_similis
NSTYARPSFYINGFYNFPHGTYFYIFLCFVYIMTVFGNVVLLLIILLIRALHTPKYMIVFNLAVTDLCGSTALIPKLLDTFLFENRYISYEACLSYMFFVLFFGSVQSWTLVTMAFDRFVAICFPLQYHSVVTKPTVAIMLLFVWCLGLSVISSLTGLINRLSFCNSLIVQSFFCDHAPVYRLACNSYLLNRYISMFVVSIIIFFPFLVIALTYVCIGLALMKIAKGKERLKALQTCTSHLILVTIFFVPIISTNIAVYSSLFIQPNPRMINSTLTHTIPSLLNPIIYSLKTEEILLIIKRL
>LOCXPOR106.147.HIT1.OR.2R.301.7tm_4.exons1.CM033637.1.Rhinogobius_similis
NSTYAHPSFYINGFYNFPHGTYFYIFLCFVYIMTVFGNVVLLLIILLIRALHTPKYMIVFNLAVTDLCGSTALIPKLLDTFLFENRYISFEACLSYMFFVLFFGSVQSWTLVTMAFDRFVAICFPLQYHSVVTKPTVAIMLLSVWFVALSVISSLTGLITRLSFCNSLIIQSFFCDHGPLYRLACNSYLLNHNYGTFAGAIIIFFPFLVIALTYVCIGLALMKIAKGKERLKAFQTCTSHLILVTIFFIPIISTHIAVHAAFIQPNPRMINSTLTHTIPSLLNPIIYSLKTEEMLLIIKRL
>LOCXPOR107.148.HIT1.OR.2R.304.7tm_4.exons1.CM033637.1.Rhinogobius_similis
TLLNMTFVRPAKFYINGFYDFPHGAYFYMFMCFVYIVTVFGNVVLLLIIFLIRALHTPKYMIVFNLAVTDLCGSTALIPKLLDTFLFENRYISYEACLSYVFFVLFFGSMQSWTLATMAYDRFIAICFPLQYHSVVTKPNVAMILFCVWVLTISVIGCVTGLINRLSFCKSLVIQSFYCDHASLYLLACNSTLVNHKFAVFGGAILYIFPFALIGCSYVSIAVALKRSRSRDQFKAFKTCSSHLILVAIFFIPLVGTNIAVYFPNFHPNNRMINSTLSQTFPSLLNPFVYSLKTDEILRAIKKI
>LOCXPOR108.149.HIT1.OR.2R.302.7tm_4.exons1.CM033637.1.Rhinogobius_similis
NSTFIRPKKFFISGFYAFPHGTYFYIFLCFVYIMTVFGNVCVLLIIFLVRALHTPKYMIVFNLAVTDLCGSTALIPKLLDTFLFENRYISYEACLCYMFFVLFFGSMQSWTLAVMAFDRFIAICFPLHYHSVVTTTIVSVMLLFVWLISLCIMGAVTGLIDRLSFCESLVIQSFYCDHASLYRIACNSALVNQQFVMFGGVVIFLIPLSLIWCSYVSIAVVLKRTSVGDRLKALKTCTSHLMLVAIFFIPLLGAKTAVHLPNFNPNTRMINFVLSQTIPSLLNPFIYSLKTEEMLNAIKNIC
>LOCXPOR109.151.HIT1.OR.2R.309.7tm_4.exons1.CM033637.1.Rhinogobius_similis
NSSFVRPALFYINGFYNFVHGRYFYIFLCFVYIMTVFGNVVLLLIIFLVRALHTPKYMIVFNLAVTDLCGSTALIPKLLDTFLFENRYISYEACLSYMFFVLFFGSIQSWTLAVMSFDRFIAICFPLHYHSVVTKPVVSVMLLFVWLLVLIVMGTVVGLVNRLSFCDSVVVQSFYCDHSPVYSLACSSTEVNQRLALFGGVIIFLVPLALIGSSYLNIAFALKRITNGGERLKALKTCTSHLMLVAVFFIPLTTTNIAIYFPNFHPNTRMINSALTHTVASLLNPFIYSLKTEEVLTVIKKLCRRCKPS
>LOCXPOR110.152.HIT1.OR.2R.320.7tm_4.exons1.CM033637.1.Rhinogobius_similis
MPYLRTIWNSSVLIHPPGFYIIGFQTLPFISIYFIFLVFVYAVTVLFNCLVIYIIVFNNALHSPKFLAVVNLAIIDLILNTCIIPSMIKIFLAKDNFIPFNLCLVQMYTYYTFASLESCALAILSYDRFIAICFPMRQNSVNTMKSMSCIVAVTWSVAIGINCFAVGIMTWLSFCKSVQVFSYFCDYSPVYRLSCSNYTIHFYTASLLSILVLIIPFIFILVTYISIIVTVFNMKSVDRRIKALSTCVEHVILVAVFYLPLFIIYIYGFYFGGIDPDQRVLYLSLASCIPPCLNPIVYSLKTKEIKVRFKAIVRKQKIWT
>LOCXPOR111.153.HIT1.OR.2R.309.7tm_4.exons1.CM033637.1.Rhinogobius_similis
NSSSIIHPPGFYIVAFETFPYIEVYFIFLFFVYLLTIIFNGFLIFIVIIDPCLHTPKFLVVVNLAIVDVILSTSIIPSMIKVFLLKDSFISYDLCMVQMYVYYAFISMESYILAILSYDRFIAICFPLRQASINTMKAMFCITACTWGFNLGRLMYSVTIMTRLSFCDSVKVSSYFCDYAPVFRLACNDYSLQWSMASTSSMLNLILPLSFIILTYIVILVIVFRMKTSKLKALATCIEHIIIVALFFVPILTIFVFGLYIKLIDADKRVLTLSMASCFPPCINPIVYSLKTKEIKARWLAMVRKCKVS
>LOCXPOR112.154.HIT1.OR.2R.315.7tm_1.exons1.CM033640.1.Rhinogobius_similis
NSDGAALAWDYTCVRFSVSAVSFSVLLFFNFIINSTIIRVERLRSHARFVLVFHLLVSALLYLGTSCIFYLQMHLSATPARSMCMFMVTVLISSASNILLTLTAMALDRYCAVCHPLRYTAARACASWPWLCGACTWAIALVIPLTLMQTSARPLSQSGECAQEQLRKGELHKLVFLSACTLLILYSYVRILVESRRLGVLNKRNRTGCRTIALHGSQLAVYILPNFVSYILTVLHKKMLIGPDTKELSAVIIFAFFSLAQCIAPVVYGLRKEELMEELSYRFPCCVGHLKRVLGWTVMATGTSSQHRTRLLSFI
>LOCXPMedTAR.025.107.HIT1.TAAR.1R.274.7tm_1.exons1.CM033620.1.Rhinogobius_similis
MEEGSGESSWCFPHLNGSCRRLQQHHSSTVLLYTLLAFVSLLTVTLNLLVIVSISHFRQLHTPTNALLQSLAVSDLVVGLLVMPVEGVRHMEMCWLLGRLMCALTPYVSYCLLSASLGNMVLISIDRYLAICDPLLYSSKVSLSRVRVLICVCWACSLLYNGCIMMGHLSQPERFSTCHGECVVVISHIAGTVDLLISFVTPCAIMVVLYIRVFAVAASQVRASRLRVASNVQQTGPRVKGSERKAAKTLGIVIAVFLMCFCPYYYPAIAGEDF
>LOCXPTilTARs.A053.84.HIT1.TAAR.1R.296.7tm_1.exons2.CM033633.1.Rhinogobius_similis
EPVIVYAVLSLLSLLTTILNLLVIISIAHFRQLHTPTNLILLSLAVSDFFIGLVVVPVEAHMWKSCWLFGDLLCLLYFLVPITLLMASITSMVLISVDRYIAICDPMHYNTRMTTRSVRISIYVCWVYCICFAVAVLYENFNNLGKYKYCHGECVVKLAGIMDIVLGFCIPISMIVFLYLRVFVVAIFQARAMRSHVATVTHVTIQCKKSEIKAARNLGVVVVVYLMCYCPYCFALIGHYILVGTSLEVVLIFVMYVNSCLNPIIYALIYPWFRKATAIIVTFRIFTPGSCDFNVM
>LOCXPTilTARs.A028.101.HIT1.TAAR.1R.319.7tm_1.exons2.CM033633.1.Rhinogobius_similis
ETELCFPHLYNTSCMKPKTDPNRTENQITNVLLGFASMLTSSLNLIVIIAIAHFRKLHTSTNFMLFSLAVADFLVGLVVIPIEGVRWKICWTLGDLMCVIYYVLVMTLFIASMGNVVLISVDRYVAICQPLHYQNKMTKNVVGIGISVCWLYSLVYSIFFFLESLTNPGKYKSCEGNCVVYYSKEVDIIMGFVVPVCTIIVLYTRVVIVAVSQTRIIRCHVTAVTSKTTKRSELKAVRNLGVIVVVYLACYCPYFCVAYSETQATILGTPLVLIAISLIYLNSCLNPLMYTLLYPWFRKAFKLIVTLQIVKPGSSDLNI
>LOCXPTAAR5.51.HIT1.TAAR.2R.313.7tm_1.exons2.CM033620.1.Rhinogobius_similis
EEGELCFPQMPNRSCRLARLDPSQGLVSSLVLGSLSVLITTLNLLVILSISCFRQLQTSSHRILLSLAFSDFLLGLVVIPVSFWTWGQCWTWSDAACSSYYVLAVALLGVSESTMVLISVDRYVAVMDPMRYQTRMSTCKVNLSIAVTWVYAIVFCFITMNSIFNPTKHCLGECTVTILVEGDILLGMVVPLIIILALYIRIFFVVMAKVQAVRPGCATLPADPSKVKKRVELKGARNLSSVVAVHLVCFIPYYSMAYSTGATVETTGNAAVMAGALLLYLNSAINPLIYVLIYPRFRKAFRVIITLQILRSG
>LOCXPTAAR1.74.HIT1.TAAR.2R.316.7tm_1.exons1.CM033620.1.Rhinogobius_similis
QLNWTDSYIDLHPCHRLNVNSLLLTNSPTALCFLLHVVLAFLAFTTICGNLLVIISILYFKQLHTPTNYLILSLAVADLLVGFVVFPLTLNFSISSCRFEKDLFCVVRSTFDISLCASSILHLCCISIDRFYSVCQPLTYRVKITDNVVFLMISVSWTVSAFIGIGLTVLNLKPCGGSCFIVVLVNIMGLIFAFYAPMCVMLCIYFKIFLVAQKQARSIQGSQTGAMEKKATKTLATVMGLFLLCWLPFYICSTVMSFSRGSFVPLAFFELLNWLALINSTLNPFIYGFFYSWFRAAFRMIISGKIFIGNFANSKL
>LOCXPTAAR2.90.HIT1.TAAR.2R.316.7tm_1.exons1.CM033620.1.Rhinogobius_similis
QLNGTDRNTDLHPCHRLNVNSLLLTNSPTALCFLLHVVLAFLSFITICGNLLVIISILYFKQLHTPTNYLILSLAVADLLVGFVVFPLTLNFSISSCRFEKNLFCVVRSTFDISLCTSSILHLCCISIDRFYSVCQPLTYRVKITDNVVFLMISVSWTVSAFIGIGLTVLNLKPCGGSCFIVVLVNIMGLIFAFYAPMCVMLCIYFKIFLVAQKQARSIQGSQTGAMEKKATKTLATVMGLFLLCWLPFYICTTVISFSRGSFVPLPFIELLNWLALLNSTLNPFIYAFFYSWFRAAFRMIISGKIFIGNFANSKL
>LOCXPTAAR3.91.HIT1.TAAR.2R.316.7tm_1.exons1.CM033620.1.Rhinogobius_similis
QLNWTDSYIDLHPCHRLNVNLFMLTNSPSALCFLLHVVLAFLSFITICGNLLVIISILYFKQLHTPTNYLILSLAVADLLVGFVVFPLTLNFSISLCWFEKNLFCVVRSTFDISLCTSSILHLCCISIDRFYSVCQPLTYRVKITDNVVFLMISVSWTVSAFIGIGLTVLNLKPCGGSCFIVVLVNIMGLIFAFYAPMCVMLCIYFKIFLVAQKQACSIQGSQTGAMEKKATKTLATVMGLFLLCWLPFYICTTVMSFSHGSFVPLAFFELLNWLALLNSTLNPFIYAFFYSWFRAAFRMIISGKIFIGNFANSKL
>LOCXPTAAR4.93.HIT1.TAAR.2R.312.7tm_1.exons1.CM033620.1.Rhinogobius_similis
HLNGSCRRLQQHHSSTVLLYTLLAFVSLLTVTLNLLVIVSISHFRQLHTPTNALLQSLAVSDLVVGLLVMPVEGVRHMEMCWLLGRLMCALTPYVSYCLLSASLGNMVLISIDRYLAICDPLLYSSKVSLSRVRVLICVCWACSLLYNGCVLMGHLSQPERFSTCHGECVVVISHIAGTVDMFVTCVGPCTVMIVLYIRVFAAAVSQACAVRIRNTHTVSVTAVVKVSETKAARTLGVVILVFLICFCPYYYPAMVGVEISNNLSYFSILSWIMLLNSCMKPLIYAMFYPWFRKAAKLIITFRILQSHSKDS
>LOCXPTAAR6.41.HIT1.TAAR.2R.310.7tm_1.exons1.CM033625.1.Rhinogobius_similis
LYFCMELLTNQTTCINNVDSRTHLLCFVLGTLAAVTMCGNLLVIFSIVYFRQLHTPTNYLVLSLAVADLLVGVVVIPFSTFLFANPCWYLQDVVCFLRGVFDIALCSASILNLCFISIDRYYAVCQPLSYRTKINVPITAIMILITWAVSIISGTVSMLGGRKNNSRCAFVHGLNLGSVIAVIAFYIPAIVMITIYLKIFHVAQKQARIISSTHTGEAESKTERKATRTLAIVMGVFFLSWSPFALCATFIPLNNFQVPLAAMEVFKWFGWSNSMLNPFIYAYFYSWFRCAFRMILSGKIFKGKHTNARL
>LOCXPTAAR6.42.HIT1.TAAR.2R.282.7tm_1.exons3.CM033625.1.Rhinogobius_similis
RTSFLSFIFGTISVVIMCGNLLVIMTIIYFRQLHTPTNYLILSLAVFDLFIGLIVLPFSTVLFVNPCWHFQGILCNVRATFDIMLSMSSILNLCFISIDRYYVVCQPLSYRTKITFNIVGIMIFITWTAAASCGIIITIGGKARGKVEQRCAFFRNSSLNVIGAITGLYIPVIIMFPIYTKIFLVARRQARSIQSTGVTLSKMERKATRTLAIVELVFLFCWAPFLISMTCLPFIDYTVSDSVFEAFKWFAWSNSGLNPFIYAFFLQLVQICLQINSVWKDI
>LOCXPTAAR7.43.HIT1.TAAR.2R.326.7tm_1.exons1.CM033625.1.Rhinogobius_similis
TVVKMNASQTVDDIHPCFQLVNGTTLLFSPNPSALCVLVYLVLGLLSAVTVCGNLLVIISIVYFKQLHIPTNYLILSLAVADLLVGVVVFPFSMAQTLTSCLYQENVFCKIRDCFDVTVSTSSILNLCCISIDRYYAICNPLTYKNTVTVRVAGVMIFMTWSVAAMIGIGIITGGYSQGTCEETCSVNVILSNVMGPISGFFTPAFIMLCIYVKIFLVAQKQRNSIQISKCGVISKTERKATKTLAIVMGVFLLCMTPYFVCIVFQPLASETPPFSLIEALNWLTLSNSTLNPFIYAFFYSWFRSACKMIVSGQIFKSNLTNTKLM
>LOCXPTAAR6.44.HIT1.TAAR.2R.287.7tm_1.exons1.CM033631.1.Rhinogobius_similis
VVCTLLAIAIVVTLWGNLLVIISIAFFHQLHTLTNCLVLSLAVSDLLVGVGILPFVMFLFMTPCSPHHESLCRVKGFFDSLLCFASILNLYCICIERYYAVCRPLSYHSTINSRVIGGMVFTSWSVATALAFVLASGGKSREARCAITQNMKLSVVAAVFVFYIPAVVMLTLYTKIMLVVRRQVRCIQIANTSERVSKPERKVTLMLAMVIGAFLISWAPFAICVTYRPYFQLWLPLPMMETFKFLGWLNSTLDPFIYAYSHSWFKSAFRLVLTGKIFTGTHANARL
>LOCXPTAAR8.45.HIT1.TAAR.2R.327.7tm_1.exons2.CM033633.1.Rhinogobius_similis
EEALCFPLSNNSCRKIPRTQSETTVIYTLLLSITVTTVFLNLLVIVSIHHFRHWDSLQLHTGTNLLLLSLAVSDFLVGLLQMPFQIFYYHGCWFLGDFACALNNLSSFVVVSASVGNMVLISLDRYIAICDPMLYPCKVTVMRVKVCIFLCWILSTIHAVWILRDLLGQPDMYNSCIGECVLIVNYAEGVVDLVVTFLVPIIVITYLYIRVFAVAVSQARAVRSQISSITVGPVLITVQKSEMKAAKTLGLLVIVFLLCSCPYYCFTVAADSNLFGASSGEAELWLIYFNSCINPIIYVFCYPWFRKTVRMILTFKIFKTDSCEAKV
>LOCXPTAAR9.46.HIT1.TAAR.2R.277.7tm_1.exons2.CM033633.1.Rhinogobius_similis
IKIQNIYTVQLRTSTNLLLLSLAVSDLIVGALEMPVEIIRYGGCFFLGDFVCVIYYLVGFLVISVSVGDMVLISIDRYVAICDPMFYHTKVTHERMQVCVISCWLFSAIHAIWMSREFFQQPDKLYSCYGECPIIVNEIEAAFDLVVTFIAPMSIITVLYIRVFVVAVTQARSLRSQVASVSMQHSGATKSELKAARTLGVVIVMFIICSCPYYIFTLLSESGLTDASGETELWLIYFNSCINPIIYAFCYPWFRRSIKNILTLQILKPGSSELKIL
>LOCXPTAAR9.47.HIT1.TAAR.2R.321.7tm_1.exons3.CM033633.1.Rhinogobius_similis
TEDELCFPLINNSCKKIKHSNPDSAFVFTVLTIITLLTVLLNLLIKIQNIYTVQLRTSTNLLLLSLAVSDLIVGALEMPVEIIRYGGCFFLGDFVCVMYCFLSFLVISVSVGDMVLISIDRYVAICDPMFYHTKVTHERMQVCVISCWLFSTFHAIWMSREFFQQPDKFNSCYGECQIIVNEIEAAFDLVVTFIAPMSIITVLYIRVFVVAVTQARSLRSQVASVSMQHSGATKSELKAARTLGVVIVMFIICSCPYYIFTLLLDSGLTDTTGETELWLIYFNSCINPIIYAFCYPWFRRAIKNILTLQILKPGSSELNML
>LOCXPTAAR9.49.HIT1.TAAR.2R.277.7tm_1.exons2.CM033633.1.Rhinogobius_similis
IKIQNIYTVQLRTSTNLLLLSLAVSDLIVGVLEMPVEIILYGGCFFLGDFVCAMYCFLSFLVISVSVGDMVLISIDRYVAICDPMFYHTKVTHERMQVCVISCWLFSTIHAIWMSRELFQQPDKFNSCYGECLIIVNEIEAAFDLLVTFIAPMSIITVLYIRVFVVAVTQARSLRSQVASVSMQHSGATKSELKAARTLGVVIVMFIICSCPYYIFTLLLDSGLTDASGGTELWLIYFNSCINPIIYAFCYPWFRRSIKNILTLQILKPGSSELNIL
>LOCXPTAAR10.53.HIT1.TAAR.2R.319.7tm_1.exons2.CM033633.1.Rhinogobius_similis
DVFCYPHLNSSCRKPTHPYVEAMLIYVLLSCISVITVALNLLVVISISHFRQLHTRTNLLLLSLAVSDLLVGLVLMPVEIIYIESCWNLGDIMCSVYYIIDYIITSASVANMVLISIDRYIAICDPLNYQTKVTIKRAKLGILLCWFLSIFYRLVTMHDQLETPGMSNSCAGECVVIINYISGAIDLVCTFIIPILVIIALYLRVFVVAVSQARALRSHISSVNVPQIGTVMAKKKELKAAGTLGIVVVVFLCCFCPYYVPSLVGQDTAVDASSVDIEIWLAHFNSCLNPVIYVFFYPWFRKSIKLILTMQILKPGSRD
>LOCXPTAAR11.56.HIT1.TAAR.2R.317.7tm_1.exons2.CM033633.1.Rhinogobius_similis
IIEDHDLCYPQMLNASCKKIVRPYFTAMLIYTLLYVMSLITTVLNLLIIISISHYKQLHTPTNFLVLSLAVSDFCVGLLMFFQILFVDGCWLLGDAVCIFYQLVSFIVTSTSLGTIVLISVERYIAICQPLHYHTKVTENRVRFCVCLSWFCSTFYNLMVLKDSIADIGSFNSCYGECGAAINYFAGVIDILISFLIPVTAISVLYMRVFIVVVSQVRTMRSQITAAKSQKTVFANKSEVKAARTLGIIIVMFVVCLCPYYIVIIGQDTFFSASSAAVIYLIYFNSCLNPVIYTFCYPWFRKCLKYIVTLQILQPGS
>LOCXPTAAR12.70.HIT1.TAAR.2R.316.7tm_1.exons2.CM033633.1.Rhinogobius_similis
ELCFPHLHNSSCINHQANIFELDLVNVLLSLLSTLTAALNLLVIISISHFRQLHSTTNLILLSLAVSDFLIGLVVVPIFATMWKICWYFGELLCGLIYLVPSTAIMASVGTVVLISVDRYVAICDPLHYPTRMSEKVVSVSIAVCWIYAFLYAISVYIDNVINQDKYRFCHGECMVHTSREANFVLAFAIPVTTIVSLYMKVFIMAASQARAIRSNVAAVASKTSRKSEIKAARNLGILVLVYLICYSPYYFVFFSGANILLFGVPIQLVSIYLYFINSCINPLIYAMLYPWFRKAIKLIVTLQILRHGSCDWKIL
>LOCXPTAAR12.71.HIT1.TAAR.2R.316.7tm_1.exons2.CM033633.1.Rhinogobius_similis
ELCFPHLHNSSCINHQANIFELDLVNVLLSLLSTLTAALNLLVIISISHFRQLHSTTNLILLSLAVSDFLIGLVVVPIFATMWKICWYFGELLCGLIYLAPSTAIMASVGTVVLISVDRYVAICDPLHYPTRMSEKVVSVSIAVCWIYAFLYAILVYIDNVINQDKYRFCHGECMVHTSREANFVLAFAIPVTTIVSLYMKVFIMAASQARAIRSNVAAVASKISRKSEIKAARNLGILVLVYLICHSPYYFVFFSGANILLFGVPIQLVSIYIYFINSSINPLIYAMLYPWFRKAIKLIVTLQILRHGSCDWKIL
>LOCXPTAAR14.73.HIT1.TAAR.2R.318.7tm_1.exons2.CM033633.1.Rhinogobius_similis
EEELCFPHLLNSSCRKPQSHSFDVYLIYALLSLISLVTTVLNLLVIISIAHFRQLHSSTNLILLSLAVSDFLIGLVVIPMHGLMWRTCWFFGDILCALYYLLPLSLTTGSVGTVVLISVDRYLAIIDPLHYQIRMTDRVVNLSISFCWVYAFVYAIFISFDNLQNPGKYKSCQGECMVYFTKEADIIFVFVIPVTIIIVLYMRVFVVVMSQARIMRSHVTSVTCKASKKTEIKAARNLGIVVFVYLMCYCPYYCVAYSGINILFMEASIDMIMLFLMLFNSCLNPLIYAMLYPWFRKTIELIVTLKILRPGSRDLMVL
>LOCXPTAAR15.75.HIT1.TAAR.2R.319.7tm_1.exons2.CM033633.1.Rhinogobius_similis
EEAELCFPELHNSSCRKPPSDTSEAYIIAVLLIFLSIVITLLNLLVIISIAHFRQLHSASNLILLSLAVSDFLVGLVVTPVFAYIWTTCWYLGDVFCAFFSVYSSTIFMASIGTVVVISIDRYLAIVEPLHHTTKMNEKVVNISNLVCWINAFLYAIFTSFDSWLNFGKYNSCHGECVIFFNKEADLIWGFVIPIAIIIVLYVRVFVVVVSQARAMRSHVTAVKCKNAKKSETKASRNLGIVVLVFLLCYCPYYCVSYSDTLIYSLSSPIQTFLFFLLFVNSGLNPLIYTMIYPWFRKTIRLIVTLQILRSGSRDFSIL
>LOCXPTAAR16.77.HIT1.TAAR.2R.319.7tm_1.exons2.CM033633.1.Rhinogobius_similis
EEAELCFPELHNSSCRKPPSDTSEAYITVVLLIFLSIVITLLNLLVIISIAHFRQLHSASNLILLSLAVSDFLVGLVVIPVFAYIWTTCWYFGDVFCAFFYVYSSTIVVALVGTIVLISIDRYLAIVDPLHYTTKMNEKVVNISISVCWINALLYAIFTSFNSWLNFGKYNSCHGECVIFFNKEVDLIWGFVIPIAIIIVLYVRVFVVVVSQARAMRSHVTAVKCKNAKKFETKASRNLGIVVLVFLLCYCPYYFVSYSDTLLLSLSSPIQTFLFFLLFVNSGLNPLIYTMIYPWFRKTTRLIVTLQILRSGLRDFSIL
>LOCXPTAAR17.80.HIT1.TAAR.2R.319.7tm_1.exons2.CM033633.1.Rhinogobius_similis
EEAELCFPELHNSSCRKPQSDTSEAYITVVLLIFLSIVITLLNLLVIISIAHFRQLHSASNLILLSLAVSDFLVGLVVTPVFAYIWTTCWYFGDVFCAFFYVYSCTILMASVGTVVLISIDRYLAIVHPLHYTTKMNGRVVNISISVCWINALLYAVFVSFNNWLNFGKYKSCHGECIILFHKEVDLIWGFVIPIAIIIVLYVRVFVVVVSQARAMRSHVTAVKCKNAKKSETKASKKLGIIVLVFLLCYCPIFCVSYSDTVFLSLSSPIQTFVSFLLFVNSGLNPLIYTMIYPWFRKTIRLIVTLQILRSDSRDFSIL
>LOCXPTAAR18.82.HIT1.TAAR.2R.319.7tm_1.exons2.CM033633.1.Rhinogobius_similis
EEAELCFPELHNSSCRKPPSDTSEAYITVVLLIFLSIVITLLNLLVIISIAHFRQLHSASNLILLSLAVSDFLVGLVVIPVYAYIWTTCWYFGDVFCALFYVYNTTLFVASMGTVVLISIDRYLAIVHPLHYTTKMNGRVVIISISACWMHALIYAIFVPFESWLNFGKYNSCHGECIILFHKEVDLIWGFVIPIAIIIVLYVRVFVVVVSQARAMRSHVTAVKFKNATKSETKASKNLGIIVLVFILCYGPLYCVAYSDSLLLSLSSPIQTFVSFLLFVNSGLNPLIYTMIYPWFRKTIRLIVTLQILRSGSQDFSIL
>LOCXPTAAR19.84.HIT1.TAAR.2R.319.7tm_1.exons2.CM033633.1.Rhinogobius_similis
ETELCFPHLYNTSCKKPKIDPNRTENLIINVFLGFASMLTSSLNLIVIIAITHFRKLHTSTNFMLFSLAVADFLVGLVVIPIEGVRWKICWTLGDLICVIYYVLVMTLFIASMGNVVLISVDRYVAIFQPLHYQNKMTKNMVGIGISVCWLYSLVYSVFFYLESLTNPGKYKSCEGNCLLYYSKEVDIIMGFVVPVCTIIVLYTRVVIVAVSQTRTIHCHVTAVTSKTAKRSELKAVRNLGIIVAVYLACYCPYFCVAYSETQATILGTPLVLIAISLIYLNSCLNPLMYTLLYPWFRKAFKLIVTLQIVKPGSSDLNI
>LOCXPOra1.6.HIT1.Ora.2R.304.7tm_1.exons1.CM033620.1.Rhinogobius_similis
TNIQGIRIFISCIGCIGNITLIFSITHSHAKMSSIKSFEIFFLGLAVSNLEEIVIVNIYDIVILEDPSTQAGNWSCRLLKFLTISGELGSILFTVVICIFRYEKVRHAAERVNQRTHLDNIVSAVLVSGFCFALSLTLSSPIFVIHVHAPALNSTKPYCPPDFFQCNELHCSKENYTYKYIFIVICNIVPMLIVTVTSCLIISVLLHQKTIVEPNMHVSGSKHFGKKSHHPTLHKSTVAVLAAMGLFQVDWSLYLFLQLKFQGSNQAGGNLAFWNEMKFFVSTSYTSISPYVFGIGNDLFSIKH
>LOCXPOra2.7.HIT1.Ora.2R.294.7tm_1.exons1.CM033627.1.Rhinogobius_similis
VLESAIESPTHRLSASDTILVHLSVANLLTSLFRTVPIFVSDLGLEVSLSPSWCKVFMLLWVWWRAVGCWVTLALSLFHCTTLKRRHVAFGPLAQQQERHRVWIVLGTVWGANFAFSLPALFYTTHVKGNATVELMVISCTTSPLLGCIWEFPTSQQGSAFASLSLALNEILPLILMICTNLATLHALAKHIRAVTVGGDGHGELNKHVASERKAGHVIMSLVALFVVCWGLQVAAVTYYNHDRGHHAVGLLTVAHFSASVFVGFSPLVVALGHGKLRKKIIGIILQRLELLKC
>LOCXPOra3.8.HIT1.Ora.2R.328.7tm_1.exons4.CM033627.1.Rhinogobius_similis
MGEGVDDSLVGMGLRVTVSPAQTAFYIILVMMGILGNATVVGVIGKSVIMDRGGGRNSDIIIINMSLSNLLVSVMRNTLLIISDVGLEFYSSKEWCQFLMGVWVWLRSVNVWSTLFLSAFHLQTLRRVAPAMGNLNGLHGPPKTLLITIGFIWILNYIYCIPAHIFSTNGNINSTETLMLVSSTTRPLLGCVWNFPTRFSGLAYATTSMVIHETIPIFLMALTNLASLYTLYTHGRMRSSAQDAPMIKRVPAERRAAKVILALIMLFIASWGTSIISVNYFNYNRGSSSEFLLVIARFANIIFIAFSPAVLAIGHRRLRSFIKSMLSH
>LOCXPOra4.9.HIT1.Ora.2R.316.V1R.exons1.CM033627.1.Rhinogobius_similis
MPSELFVRGMLYLSLTVVGVPGNLAVIMAFLLLLYRENRLLPADAIVLHLACANLLVVGARCLLETLESFYLVKVFTDVGCKAVIFVYRTSRSLSIWLTFVLSTYQCLSISPPGSRWASIRAHFAKYLGLVFFCLWLINTCMSSAAILFSFGSQNSSSQHSINVQFCYVYFPSKLSVEANGAVQVGRDVVPMALMTLASLIILVFLYKHSKQVKGLRGGSGGGGGAEQRAAKAVVALVTLYVFLYGVDNGIWVYTLTVKKAMKSSLMSDLRIFFSSLYAALSPLVIITSNRKVHQQLKCQRIEKPIAEKATTLSTM
>LOCXPOra5.10.HIT1.Ora.2R.315.V1R.exons1.CM033627.1.Rhinogobius_similis
MDLCVTIKGVSFLLQTGMGILGNSAVLLAYAHIIYSEPKLLPVDMILCHLAFANLLLLLTRCVPQTMTVFGLRDLLNDAGCKVVIYAYRIGRALSVCITCMLSVFQGITIAPAGPRLSRLKPALPSLVLPTFAGLWFLNMAICIAAPFFSMAPRNGTVPAFTLNLGFCHVDFRDHLSYVINGIAVSVRDFAFVALMLGSSGYILFLLHRHSRQVRGIRRSQGAETRAAKTVVTLVVLYVVFFGIDNVIWIYMLTVPKVSPVVADMRVFFSSCYASLSPYFIISSNKKVKSKIVCAADQEQPSGNTKESSEVTISK
>LOCXPDreOlfCd3.182.HIT1.OlfC.1R.782.ANF_receptor.exons7.CM033625.1.Rhinogobius_similis
MLTADTSRARVGWNYRELHFARTVIFTIEEINKDPKLLPGMTLGYRLYNGCGSENLIRAGIEALNGERDRCSGQIVGLIGHSSSGVSQFINYILSSLSVPHVSHLSTCACLSNKKIYPTFFRTVPSDFFQVNGLLQLMKFFDWRWVGIIYSPELYAYEGTETFIKLSKQYGICVEYYQKYLKNKEKESVLETLKTSSSKVVLLFMGLSYTTSFFSDFEEYNITDKQFIGSESWITQTKLASRKRKSMLQGAMGFAIPDATVRGLRDYLLKLNPLEEPQSEIVKGVWGDIFGCTFIPSNTSVVCTGSEDLLSIPNQYTAFTDLRTESNVYNAVYAFAHALHSLLQCKNGLNPTTGKACVSKSELLEHLHHVNFTTSNGEKVFFDENGDPASHYDLVNWQINENGSAEIVNIGLYGTSSPEGENLQMLDSKIKWGGGNNKVVRSVCRDPCPPGTRKAINKNRPVCCFDCLECSEGTISNQTDSPNCKACPPEFWPNESKDKCLSKPTEYLSYKEIMGTLLTIFSCIGVFLSLLVFIIFFIHKETPIVKANNSELSFLLLFSLKLCFLCSLTFIGRPSEWSCMLRHTAFGITFVLCISCVLGKTMLVVLAFRATLPGTNMMKRFGPLQQRLSVVMVTSVQVLICVLWLSTNPPIPKKNMKYYKEKIILECAVGSAVGFWAVLGYIGCLALLCFILAFLARKLPDSFNEAKLITFSMVIFCAVWIAFIPAYVSSPGKFTVAVEIFAILASSFGLLICIFVPKCYIILLRPDKNSKIHMRVKVQGRS
>LOCXPDreOlfCa1.194.HIT1.OlfC.1R.775.ANF_receptor.exons9.CM033626.1.Rhinogobius_similis
FRLLDRDVVRALSMVEAVQRVNAAPLMTNANLTLGVWIQDSCSDVGTALRATQEFTREEANLESTREKKGRGRPIMALIGASHSEISIAVAQQLTLRMIPQISYSSTATILSDKSRFPAFLRTIPNDEHQTGAMVRLLSTFRWSWVGMVTTDGDYGRSALDNFLSQTADKQICVAFKSVLPGSITNQNIHAAIRQTALTIYNNPKVKVIVSFAKPTLMKYLFEELKRQTLAAGDGVNAMRRIWIASDSWSSMELEDAEEIGHVVGFHFKMGNMEQSREREEGAEGSPELKRFYGMLNADKGNNIQTVNGEERRLKPKSHRDATFSVEMAVHAVAHAVVRMCHGHDCKTPGAVQPWQLLKALWMEEFEFGGSSYRFDQRGDINLGYDVSVWSAEAGDDERQTVAEYHPQNNSFSFIKPSANNRLLALQSVVSRCSNSCAPGQFKKSAEGQHTCCYECINCTENYYSNRTDMDQCLSCDPDSEWAPGGSAACIPKQMVFFCWDNGFAIVLVTFCALGTVLALLMSALFFHRRQTPVVRAAGGPLSQVMLYSLIVSFVSALLFVGRPNSLQCKARQVLFGVSFTVCVACVLVKTLQIVLAFQFNPALQAVLRKLYRPYAIVSACVAIQVATCVCWLVLKSPFEHVVNQNTTLLQDCHEGSYVWFGAMLGYIALLAFVCFVCAFKCRKLPQQYNEARFITFSMLLYLISWLLFIPIYVTTSGVYLPAVEMVVILISNYGILSCHFFPKCYVMLFKKAKNTRSAFRKTLYEYTSKSTESV
>LOCXPOlfC1.168.HIT1.OlfC.2R.845.ANF_receptor.exons10.CM033625.1.Rhinogobius_similis
EDVCKIIPGSMSLPVLQKEGDIVLGGLFSLHDMVLEPSLSFQSAPMPTQCTRFNFRTFRWMQTMIFAIEEINRHGTLLPNITLGYKIYDSCSTPHQALKAAMELMGSKEESNGPAEVKGCHGTVPGVIGDGGSTQSLVVARFLGVFYVPQVSYFSSCACLSNKKEFPGFLRTMPSDFFQVDALAQLVKHFGWTWVGVIAGDDAYGRGGASIFVEEVQKLGACIALHEIIPKIHTHEKISNIISNIHSSRAKVILVFAVEQDAEALFEGAVRDGLTGIQWLASEAWSTAAVLSTPKKYHQILQGSMGFAIRRAEIPELQDFLFRLDPSKSDSTKNPFLIPFWEEVFQCRFGVPDKGQENSTGIKPQCTGTEDLRSVQNIYSDVSQLRISYNVYKAVYAIANALKAMRDCKKGNGLFDPNTCPDIYNIQSWQLLHYLKQINYFTRFGDEVKFDKNGDPAAMYDLVNWQLNSNGEMEYITAGKFDETITGQLQIQHGNIVWNGNQTNVPLSVCSSICSPGTRKAIKLNFPICCHDCVVCTAGEISNQTDAIECVRCLPEFWSNHERTKCIPKQVEFLSFSDTVGITLTAISLFGSFCTCVVVFVFSWHRNTPIVKANNSDLSFLLLFSLTLCFLCSLTFIGKPTEWSCMLRHTAFGITFVLCISCILGKTIVVLIAFKATLPGSNMIKWFGPAKQKAIIATCTLVQVIICTVWLVVAPPSPRRLMPRESAIVILLCEEGSAVAFALVLGYIGLLACLCLILAFLARKLPGNFNEARLITFSMLIFCAVWVAFVPAYITSPGKYSTLTEVFAILASSYGLLGCIFAPKCYIILLRPEKNTKKYLMSKAS
>LOCXPOlfC2.172.HIT1.OlfC.2R.836.ANF_receptor.exons6.CM033625.1.Rhinogobius_similis
VLLLLISCGVLEAIEEKKYCKTLGSLEQPQLYKAGDILIGGAFSLHSQISGATTTFTDAPEARRCTRINPREFRFAHTMIFAIEEINNSGVLLPNISIGYKVLDSCGSAQQAVMTLLNGQERVMGETCSGQTPVHAIIGASESSTTIVMLQTAGIFNIPVISHFATCACLSNRKEYPTFFRTIPSDYYQSRALAKLVKHFGWTWVGAVRSDNDYGNNGMATFIAAAAQEGVCIEYSEAISRTDPVGKVASVVKIIQQGTAKVLVAFLAQVEMDLLLEEALKQNMTRVQWVGSESWITAGYLAIARYEAILTGSLGFTLPRASIPGLREFLLQVNPMKDPQNSLLREFWEETFGCSFQTSKQDQPQCTGSEQLKDSESSFIDVSELRISHNVYKAVYALGHAFHNLLKCTDQDCISWNTTHTNQVVKQLQHVRFTLQSGETVQFDENGDPSARYELVNWQKSEKGKISFVAVGSYDALLPDGRQFKMNGKKITWADDSKERPQSVCSQSCPPGFRQAQIKGKPLCCFSCVRCAVGEISHPNSSDCVLCPLEYWSNGNHSQCVPKVIEFLSYGETMGALLAALSLSGASLTIMVMCVFFWFRHTPVVKASNSELSFLLLVSLTFCFLCSLTFIGRPSEWSCMLRHTAFGITFALCMSCILAKTMAVVVAFKVRTPANTLPQCSLPIQRTSVFVFTLIQVVVCALWLSIAPPLPYKNIVYANDKIILECQLGSAVGFWGVLSYIGLLAIICFILAFLARKLPDNFNEAKFITFSMLIFCAVWITFIPAYVSSPGKFTVAVEIFAILASSLGLLFCIFFPKCYVLLLRPEKNTKKHMMGR
>LOCXPOlfC3.56.HIT1.OlfC.2R.854.ANF_receptor.exons6.CM033625.1.Rhinogobius_similis
MLLIADVLLLTLMSVRGSQPHCKTYATKEMSQFSKEGDINIGGIFSFHQNPVSVYPAFQVNPGTIQCNGLDPGELQYAYTMMFAIEEINNSTELLPDITLGYRIFDSCPSIPLSVRASLNLMNRYESGENKHCERLSTVHAVIGETTSTSTIGIARTMGPFHIPVISHSATCACLSNRRDYPSFFRTIPSDLYQSKALAKLVKHLGWTWVGAIRTRSDYGNGGMATFREAAAKEGVCVEYSLAIYRTDPKKWFLEVVDIIKKSTSKVIVAFADGTDLDILIKELYAQNVTGLQWVGSEGWITYRYIASAVNYAVVQGAVGFAAQNAHIPGLQAFLANSKPSTQPGDQGLVELWESVFKCTLNPTQETISLLPVCSGSESLWDTDSRFTDVSDASLLNNVYKATYAIAHALHMLFTCEEGLGPFENNSCAEKDNVKPWQVLHYLTQINFTTKIGENVFFDEVGDPVARYALVNWQMDATDYILFKTIGYYDASQPEGQQFDMKSGEKAIWAGNSPEVPRSVCSESCLPGARRAFVKGKPVCCFDCIACADGEFSNSTNAVKCHKCPPEYKSNEKRTKCDLKAIEYLTYKELMGIILISFSVFGACLAITIALIFFHFRQTPIVRANNSELSFLLLFSLTLCFLCSLTFIGRPSEWSCMLRHTAFGITFVLCISCVLGKTIVVLMAFRATLPGSNVMKWFGPLQQRLSVLAFTVVQVVICVLWLTINPPFPFENMNHYKNKIILECALGSPVGFWAVLGYIGLLALLCFVLAFLARKLPDNFNEAKFITFSMLIFCAVWITFIPAYVSSPGKFTVAVEIFAILASSYGLLFCIFLPKCYIILLKPENNTKKHLMGK
>LOCXPOlfC4.58.HIT1.OlfC.2R.841.ANF_receptor.exons6.CM033625.1.Rhinogobius_similis
ALIVLLIMASIVHTKETICLKRRDQENFQFLKDGDLMLGGIFSFHNNWMILKDNYMEKPKPPQCTSLNLGDFQFAQAMLFAIAEINNSSDLLPGISLGYKMYDSCGSILHGVGGALVLINGIEEVLVSSETPCIRTAQVQAILGETSSSLSMAIATVLGPFHLPLISYFATCACLSDKVKYPSFFRTIPSDLYQSRALAQLVRHFGWTWVGAIRTNDDYGNNGMASFTETAHQLGICLEYSVSFFRTDPPEKILNIVQIIKHSSSKVIVAFLTQNEVVILTTALSEHNVTGYQWVGTEAWIFDPKTANTEHHHILDGAIGLSIPKAHVSGMEEFIMDVRPLNISGNQLFIEFWEALFNCEFDSKSNHKQCTGAEDLKGVHNSFTDMSLMPICNNIYKGVYAVAHALHKILKCNKTCQTDVDLDPHMILQHLKSIHFQTKEGEEVYFNENGDPAAKYEIINWQPTAQGTVDFVTVGLYDASLPANRQLKLQNGSVIWAQNSKQVPLSVCSKTCSPGTRKVLQKGKPVCCYDCVHCAEGEISNTTDSITCVRCPPAYWSNAQRDTCVKKEIEFLSYEEIMGALLTAASLCGACMTCAVAWIFFKYRTTPIVRANNSELSFLLLFSLTLCFLCSLTFIGRPSEWSCMLRHTAFGITFVLCISCVLGKTIVVLMAFRATLPGSNVMKWFGPLQQRLSVLAFTVVQVVICILWLTISPPFPFRNVKQFTHKIIMECAMGSPVGFWAVLGYIGLLALLCFVLAFLARKLPDNFNEAKFITFSMLIFCAVWITFIPSYVSSPGKFSVAVEIFAILASSYGLLFCIFLPKCYIILLKPENNTKKHLMGK
>LOCXPOlfC5.66.HIT1.OlfC.2R.841.ANF_receptor.exons6.CM033625.1.Rhinogobius_similis
ALIVLLIMASIVHTKETICLKRRDQENFQFLKDGDLMLGGIFSFHNNWMILKDNYMEKPKPPQCTSLNFRDFQFAQAMLFAIAEINNSSDLLPGISLGYKMYDSCGSILHGVGGALILINGIEEVLVSSETPCTRTAQVQAILGETSSSPCMAIATVLGPFHLPLISHFATCACLSDKVKYPSFFRTIPSDLYQSRALAQLVRHFGWTWVGAIRTNDDYGNNGMASFTETAHQLGICLEYSVSFFRTDPPEKILNIVQIIKQSSSKVIVTFLTPNEVVILTTALSEHNVTGYQWVGTEAWIFDSNIANTDKHHILDGAIGLSIPKAHVSGMEEFMMDVRPLNTSGNQLFTDFWEALFNCEFDSKSNHKKCTGAEDLKGVHNSFTDMSLMPIFNNIYKGVYAVAHALHKILKCNKTCQTDVDLDPHMILQHLKSIHFLTKEGEEVYFNENGDPAAKYEIINWQPTAQGTVDFVTVGLYDASLPANRQLKLQNGSVIWAQNSKQVPLSVCSKTCSPGTRKVLQKGKPVCCYDCVHCAEGEISNTTDSITCVLCPPAYWSNAQRDTCVKKEIEFLSYEEIMGALLTAVSLCGACMTCAVAWIFFKYRKTPIVRANNSELSFLLLFSLTLCFLCSLTFIGRPSEWSCMLRHTAFGITFVLCISCVLGKTIVVLMAFRATLPGSNVMKWFGPLQQRLSVLAFTVVQVVICILWLTISPPFPFRNVKQFTHKIIMECAMGSAVGFWAVLGYIGLLALLCFVLAFLARKLPDNFNEAKFITFSMLIFCAVWITFIPSYVSSPGKFSVAVEIFAILASSYGLLFCIFLPKCYIILLKPENNTKKHLMGK
>LOCXPOlfC6.74.HIT1.OlfC.2R.840.ANF_receptor.exons6.CM033625.1.Rhinogobius_similis
ALIVLLIMASIVHTKETICLKRRDQDNFQFLKDGDLMLGGIFSFHNKWMILKDNYMEKPKPPQCTSLNLGDFQFAQAMLFAIAEINNSSDLLPGISLGYKMYDSCGSILHGVGGALVLINGIEEVLVSSETPCTRTAQVQAILGETPSSHSMAIATVLGPFHLPLISHFATCACLSNKVKYPSFFRTIPSDLYQSRALAQLVRHFGWTWVGAIRTNDEYGNNGMASFTETAHQLGICLEYSVSFFRTDPPEKILNIVQIIKQSSSKVIVTFLTPNEVVILTTALSEHNVTGYQWVGTEAWILDSKTANLDKHHILDGAIGLSIPKAHVSGMEEFMMDVRPLNTSGNQLFTDFWEALFNCEFDSKSNHKKCTGAEDLKGVHNSFTDMSLMPIFNNIYKGVYAVAHALHKILKCNKTCQTDVDLDPHMILQHLKNIHFQTKEGEEVYFNENGDPAAKYEIINWQPTAQGTVDFVTVGLYDASLPANRQLKLQNVSLIWAQNSKQVPLSVCSKTCSPGTRKVLQKGKPVCCYDCVHCAEGEISNTTDSITCVRCPPDFWSNAQRDTCVKKEIEFLSYEEIMGALLTAASLCGACMTCAVAWIFFKYRKTPIVRANNSELSFLLLFSLTLCFLCSLTFIGRPSEWSCMLRHTAFGITFVLCISCVLGKTIVVLMAFRATLPGSNVMKWFGPLQQRLSIICFTLIQVLICVIWLTISHPFPFKNFKEFRAKVIIECALGSPFGFWAVLGYIGLLALMCFVLAFLARKLPDNFNEAKFITFSMLIFCAVWITFIPAYVSSPGKFSVAVEIFAILASSFGLLFCIFVPKCYVILMKPETNTKGNIIG
>LOCXPOlfC7.85.HIT1.OlfC.2R.841.ANF_receptor.exons6.CM033625.1.Rhinogobius_similis
ALIVLLIMASIVHTKETICLKRGDQENFQFLKDGDLMLGGIFSFHNNRMILKDNYMEKPKPPQCTSLNFRDFQFAQAMLFAIAEINNSSDLLPGISLGYRMYDSCGSNLHGVGGALVLINGIEEVLVSSETPCTRTAQVQAILGETPSSLSIAIATVLGPFHLPLISHFATCACLSDKVKYPSFFRTIPSDLYQSRALAQLVRHFGWTWVGAIRTNDEYGNNGMASFTETAHQLGICLEYSVSFSRTDPPEKILNIVQIIKHSSSKVIVTFLTPYEVVILTTALSEHNVTGYQWVGTEAWIFDSNTANMDKHHILDGAIGLSIPKAHVSGMEEFMMDVRPLNTSGNQLFIEFWEALFNCEFDSKSNHKKCTGAEDLKGVHNSFTDMSLMPIFNNIYKGVYAVAHALHKILKCNKTCQTDVDLDPHMILQHLKSIHFQTKEGEEVYFNENGDPAAKYEIINWQPTAQGTVDFVTVGLYDASLPANRQLKLQNASVIWAQNSKQVPLSVCSKTCSPGTRKVLQKGKPVCCYDCVHCAEGEISNTTDSITCVRCPPDFWSNAQRDTCVKKEIEFLSYEEIMGALLTAASLCGACMTCAVAWIFFKYRKTPIVRANNSELSFLLLFSLTLCFLCSLTFIGRPSEWSCMLRHTAFGITFVLCISCVLGKTIVVLMAFRATLPGSNVMKWFGPLQQRLSVLAFTVVQVVICILWLTISPPFPFRNVKQFTHKIIMECAMGSAVGFWAVLGYIGLLALMCFVLAFLARKLPDNFNEAKFITFSMLIFCAVWITFIPSYVSSPGKFSVAVEIFAILASSFGLLFCIFVPKCFIILLKPEKNTKKNILGK
>LOCXPOlfC8.87.HIT1.OlfC.2R.852.ANF_receptor.exons6.CM033625.1.Rhinogobius_similis
MTLAQRWPEQGWAFLQLLLVASFSQAREPVCEQIGEVEEPQIYKDGDVMLGAILSFHSSWINRLDNYTQKPNPLQCTSLNLRDFQFAQSMLFAIEEINNNLDILPGLSLGYKMYDACGSIVGAVRGALALANGNKELFASTETPCTKTAQVQAILGETSSSPCMAIATVLGPFHLPLISHFATCACLSDKVKYPSFFRTIPSDLYQSRALAQLVRHFGWTWVGAIRTNDDYGNNGMASFTETAHQLGICLEYSVSFFRTDPPEKILNIVQIIKHSSSRVVVAFMSHMDMDVIINSLSEHNVTGYQWVGSEGWIFDPQTAALDKHHILDGAIGLSIPKAHVSGMEEFMMNVRPLNTSGNQLFTEFWEALFNCEFDSKSNHKQCTGAEDLKGVHNSFTDMSLMPIFNNVYKGVYAVAHALHKILKCNKTCQTDVDLDPHMILQHLKNIHFQTKEGEEVYFNENGDPAAKYEIINWQPTAQGTVDFVTVGLYDASLPANRQLKLQNGSVIWAQNSKQVPLSVCSKTCSPGTRKVLQKGKPVCCYDCVHCAEGEISNTTDSITCVLCPPDFWSNAQRDTCVKKEIEFLSYEEIMGALLTAASLCGACMTCAVAWIFFKYRKTPIVRANNSELSFLLLFSLTLCFLCSLTFIGRPSEWSCMLRHTAFGITFVLCISCVLGKTIVVLMAFRATLPGSNVMKWFGPLQQRLSIICFTLIQVLICVIWLTISHPFPFKNFKEFRAKVIIECALGSPFGFWAVLGYIGLLALMCFVLAFLARKLPDNFNEAKFITFSMLIFCAVWITFIPAYVSSPGKFSVAVEIFAILASSFGLLFCIFVPKCYVILMKPETNTKGNIIG
>LOCXPOlfC4.100.HIT1.OlfC.2R.839.ANF_receptor.exons6.CM033625.1.Rhinogobius_similis
VLLSLVHLIHRGSCLCQSLGQIQPPELSQSGDILLGGIFTFRTSYWGSVPSFTTKPTAPTCMNINVREFKFAQTMIFAIDEINKNPGLLPTHNLGYKIYNACGMSNIVMSAIVLANGQEALLNETCSRPSTAVAVLGHSGSAPTMAFARVIGRFQVPVISHFATCACLSDREEFPSFFRTIPSDRHQSRALAKLVKHFGWTWVGAISNLNDYGINGIGDFIQAALEEGVCIEYYEAFEQSEQAAGVLAKVVETVKRATSKVIVAFMSHREVKILAAELSKNNITGLQWVGSDAWITDSSLNDIEGRDILVGSLGFVVSKANIPGLKEHLTQLNPSKFPNSKFVEDFWEYVFQCSLANSTNATRKPCTGMESLQNVDMYFTDVSELRFVNNVYKSVYAVAHALHDLISEGRHSSSNISEPIEPWQVLQFLQKVNFTTGQGEKVTFDENGDVLARYELINIQSITSSTTHTTTVGHYDPTLPDEHQVQMTSSKVVWGGGRYTVPVSVCSESCPAGKRKVFYKNKPVCCFECIQCGEAEISNTTDSLDCFTCPTEYWPNANQDKCVLKEIEFLSFSEIMGIVLTCFCFIGLLLTFLFFAVYLQYRHTPIVRANNSELSFLLLFSLKLCFLCSLTFIGRPSEWSCMLRHTAFGITFVLCISCVLGKTIVVLMAFRATLPGSNVMKWFGPLQQRLSVFGATLIQVLICILWLTTNPPSPNRNMLYYKNKIILECSLGSPIGFWAVLGYIGLLAVLCFVLAFLARKLPDNFNEAKFITFSMLIFCAVWITFIPAYVSSPGKFTVAVEIFAILASSYGLLFCIFVPKVYVILFHSEKNTKRQIMGK
>LOCXPOlfC7.104.HIT1.OlfC.2R.822.ANF_receptor.exons6.CM033625.1.Rhinogobius_similis
VIICLLIMLVGTNCDNGTCTFIGTSGYLEFSQEGDFILAGVFSISSTREKLNMDFKAMPYEICSMWNYRELRFARTIIFTIQEINKDPKLLPGMTLGYRLYNGCGSDNLIRAGIEALNGERDRCSGQIVGLIGHSSSGVSQFINYILSSLSVPHVSHLSTCACLSNKKIYPTFFRTVPSDFFQVTGLLQLMKFFDWRWVGIIYSPELYAYEGTETFIKLSKQYGICVEYYQKYLKNKEKESVLETLKTSSSKVVLLFMGLSYTTSFFSDFEEYNITDKQFIGSESWITQTKLASRKRKSMLQGAMGFAIPNATVRGLRDYLLRLNPLEEPQSEIVKGVWGDIFGCTFIPSNTSVVCTGSEDLLSIPNQYTAFTDLRTESNVYNAVYAFAHALHSLLQCKNGLNPTTGKACLLEHLHHVNFTTSNGEKVFFDENGDPASHYDLVNWQINENGSAEIVNIGLYGTSSPEGENLQMLDSKIIWGGGNNKVVRSVCREPCPPGTRKAINKNRPVCCFDCLECPEGTISNQTDSPNCKACPPEFWPNESKDKCLSKPTEYLSYKEIMGTLLTIFSCIGVFLSLLVFIIFFTHKETPIVKANNSELSFLLLFSLKLCFLCSLTFIGRPSDWSCMLRHTAFGITFVLCISCVLGKTMLVVLAFRATLPGTNMMKRFGPLQQRLSVVMVTSVQVLICVLWLSTNPPIPKKNMKYYKEKIILECAVGSAVGFWAVLGYIGCLALLCFILAFLARKLPDSFNEAKLITFSMVIFCAVWIAFIPAYVSSPGKFTVAVEIFAILASSFGLLICIFVPKCFIILFRPEQNSKKHM
>LOCXPOlfC9.106.HIT1.OlfC.2R.848.ANF_receptor.exons6.CM033625.1.Rhinogobius_similis
MLQKSILFPLFHYVNALSSCKLLGPMNLPSLFQEGEIMIGGIFPVYNKEIVNTSSFEKQPAGAKCAGFDLRAFRWTQVMMFAIEEVNSSLFLLPNVTVGYRILNSCASPSTTLRAALALAGGVERTQSPACGSPVSALIAESGSSQSLAVAGTLGPFQVPIVSYFSTCACLSNRDKFPTFFRTIPSDYFQAKALAALVKHFNWHWIGAIQSDNDYGRNGVTAFIQEVKKLGVCVAFVGTVLRTYSTDKILRVVDMIKRSSVKVILAFVPEGDFYPVMSEIIKQNITEIQWIASEAWITAARPSTPEMYQSFGGALGFVVQKRAIPKLKPFLTDINPYANPEAGFVKEFWEVVMGCSPMLNGAIEGYEPTKEICTGNETLKDSNNAFFDVTQLRVSYNVYNAVYAVAHALHQLLFCQAASNVTNKLCKKVSEITPEQVMENLKKVKFQNMFGDNIFFDANGNPPPSYELINWQMSEGKVQHVTVGHFTSVKGNYNLILNEEDIVWRTGQTVPKSVCSTVCPVGTRKAQIKGKPECCFDCIPCAEGTIANITGEAECTMCPEEYWSNNLKNQCIPKTVEYLSYQEPMGIALTFVSLMGTALSMATMLIFILYRNTPVIKASNSELSCFLLFSLFLCFLCPLTFIGKPTIWTCMLRHTAFGVTFAFCMSCVLGRTIVVVAAFKATFPGNSTAVKFGHTQQRIIVCSCTLVQILICVAWLKVNPPFPDKVFKYSNTKIVLECNTGSQAAFYAVLGYIGLLAVICLVLAFLARKLPDNFNEAKFITFSMLIFCAVWITFIPAYVSSPGKFTVAVEVFAILSSAFGLLISIFAPKCYKILIKPEKNTKKHIMGK
>LOCXPOlfC10.109.HIT1.OlfC.2R.834.ANF_receptor.exons8.CM033625.1.Rhinogobius_similis
CKLQNYFEPAFMAQGDFLLGGIFPLHYNQEMPDLNCTYRPPPVKCNGFDPRAFRWALTMMLAVNEINQNKQLLPNHTLGYKIFDSCAYPLTGQRAVLAVLNGVTEKDRVCSSASPLLAIIGESGSAQSIVVSRILRPFRIPMISYFSSCACFTDRQKYPTFFRVIPNDDYQVKAIAQLLVRFNWTWVGLIRGDHEYGRFAVQGLLRELQGTKVCVAYTEMIPLLYNQQRALEIIQVMSASRAKVVVVFSAEGEMTPFLKDYMEQKITGIQWVASEAWVTASVFSGSLYYPYLGGTIGFGIRKGNIPGLSDFLQRVTPYVYPRNPLVHELWEALYGCASSVSSSHSDLPFCSGDETLLEKHAAYMNTSSPRVAYNVYKAVFAVAHSLHNLFLCQPGAGPFENSSCAQSNDIHPWQLQQYLQDVEFTINGEKVNFDLKGDSIPYYDIINWQRGTSGNIEFVPVGLFDGTKAAGQELVIKEDRIMWAGHQSKASCSSNLSVCSDSCAPGSRKAVRRGELVCCFDCVPCDSGKISNETDSIECRECPEDFWSNPDRTACIPKEVEFLAYDTVGIVLTVISVVGAALTIIVLVVFFYHRHTPIVRMNNSELSFFILLSLALCFLCSLVFIGEPTTWSCMLRHTAFSITFSLCISCILGKTLVVLAAFTAARPGNNLMKWLGPKQQRAIIFTSTLVQVVICVAWLTDAPPHPSKNTEYERSKIILECSNGSSLAFWCVLGYIGLQASLCFLLAFLARKLPGNFNEAKFITFSMLIFCAVWLAFIPAYISSPGNYADAVESFAILASSFGLLMCLFVPKCYIILLKPEKNNKQHLIGKDKK
>LOCXPOlfC7.115.HIT1.OlfC.2R.826.ANF_receptor.exons12.CM033625.1.Rhinogobius_similis
DSELLALQSEGHVIIGGLFPLHYLAPEPEKIYSSKPQLRACSGFDFRAFRWMMTMVFAVEEINRDLSLLPGVKLGYRIMDCCDQVPTSLRGVLSLLSHTDEKTVENDKVNQRVFGGMSAVIGLASSTPTRAVAHTVGPFNIPLVSYFATCTCLTNKKTYPSFLRTVPSDLFQVGGLVQLVTFFGWSWVGTIGTTDDYSHYGIQAFTHEFSKRGGCVAFHVTIPKSPSPAQIQSMAARLQSSTARVVVVFATEGQLVALFSELSQRNMTGIQWVASEAWVTASLLTSAKFHGLLEGTVGFSFPGVYIPRLKEFLQSVRPSSQPGMELINMFWEELFDCKLNFSANEESDGSVKKECSGFENINSTDSSYTDVSQVRISYNVYKATYAISHALHRLLKCDAQKGTCELRTFTSTELIYHLKDVNFTNQFGEKVYFDSNGEPVPLYDIINWQKDREEKIRLIKVGSYDGSAPPGQQLQMRQSNITWTTGQRQVPSSQCSAPCPPGTRKANRKGQPPCCFDCLPCADGEISNQSGSTECTKCPQYYWSDKDKVKCVAGVEEFLSYSDTMGIILVTLTFLGVSLTAVITTVFHCFRSTPIVKANNSEISFLLLASLKLCFLCSLVFIGQPSVWTCRLRQAAFGVSFVLCLSCLLVKTIVVLLAFRTNTPRSKTLRLFGPMQQRILILCTTVPQVCLCAGWLTAAPPFPFRNPDYQATTGKIVLECREPWPAGFYLVLGYIGLLAFFCLLLAFLGRKLPDTFNEAKLISFSMLIFWAVWLCFIPAYVSSPGKFTVAVEIFAILASSFGLLVCIFMPKCYIILFRPERNVKKS
>LOCXPOlfC11.123.HIT1.OlfC.2R.824.ANF_receptor.exons8.CM033625.1.Rhinogobius_similis
ASVVCKAKGSARTPAFSMEGDYIIGGVFSIHYSMHTVIHNYTRKPDPLRCSGSVDSRELRFARAMIFAIEEINNSSVLLPGVTLGYQIHDSCASVPVAVQAAFQLVNGHAPEYHPEQRCSQSGMMMGFVGESGSTPSISMSRVVGPFNIPQVSHFATCACLSDKKQYPSFFRTIPSDKFQADALVRLVKQFGWTWIGTVYSDSDYGNNGMASFLSAAHREGICVEYSEAFYRTYSHSRIQRVAEVIRRSTATVVVAFAASGDMRILLEELCQEPVPYRQWVGSEAWVTDPNLLRFSSCVGALGLGIQQSVIPGLKKFLLDLPFVTVSASPLLSEFWEEAFKCRMPTNGAVCDGSEDLVNLQNPYTDTSQLRITNMVYKAVYAIAHAIHSAVCLQSNATCQLQPFVPLQSTQVLAQLKKVNFSRNGYMVSFDANGDPVATYELVNWQTTGLGTFQLETVGVFDASQPKGQEFRIQKVLQWMQGATQVPTSVCSVSCVPGTRKVLQKGKPICCYDCIACPEGEISNITDSPNCHYCPKESWPNPKRDSCLPKSVEFLSFGENLGIILVVFSVGGACLAILTAAVFFQHRNTPIVKANNSELSFWLLLSLTLCFLCSLTFLGVPSEWSCMLRHTAFGITFVLCISCVLGKTIVVLMAFRATLPGSNVMKWFGPPQQRMTVVSFTLIQVLICIIWLVVNPPFPIKNLTTYKDRIILECSLGSPVGFWAVLGYIGLLALLCFVLAFLARKLPDNFNEAKFITFSMLIFYAVWITFIPAYVSSPGKFTVAVEIFAILASSFGLFFCLFLPRCYIILFKPEKNTKKYLMNK
>LOCXPOlfC12.125.HIT1.OlfC.2R.868.ANF_receptor.exons9.CM033625.1.Rhinogobius_similis
FCIKLIVMFSCFCVASYCSPSCKLRRRFQLNGVHKSGDVILGGLFEVHYTSLFPELTFTSEPQHLTCQGFDPPGFRHAMTMAFAIEEINQNSDLLPNVTLGYSLYDNCATLVIGFSAALTMATGQEEMFLLKDDCTGTKSVLGIVGDSFSTFSIATSDVIGLFRLPLVSYFATCSCLSNRQKFPSFFRTIPSDAFQVQAMIQILKRFGWRWAGLLVSDDDYGLHVARSFPSDLAQADGGCLAYTEVLPWGKNQAELSRIVNVMKKSTARVVIVFAHQIHMIQLMKEVVEQDVTGLQWMASEAWTTATVLQTPQLMPYLGGTLGIAIRRGEIPGLGEFLSKLQPNIFDDRTGNNLMIQFWEHTFGCRFAPAPTKWVEAGGALCTGNEDLQNLNTEFLDVSNLRPEYNIYKAVYALAHALDRLLRCEPGSGPFPGNSCATLHTLEPWQLMYYLENINFTTSFGDQVSFDENGDALPVYDVMNWMVHQDGQITVQNVGVVKRSVFNGEEMTLDEDKIFWNFLSKGVIGKSPPVSVCSVSCPAGTRMAQKKGEPVCCFDCIPCSDGKISNTTDSMECSVCPEDFWSSPARDQCVPKKTEFLSYHEPLGICLTTASLLGAFICAVVFGIFTYHRSTPLVRANNSEMSFLLLVSLKLCFLCSLLFIGRPRLWTCQLRHAVFGISFVLCVSCILVKTMVVLAVFKASKPGGGATLKWFGALQQRGTVFVLTSVQAVICIAWLVSASPTPHKNMKYHNDKIVYECVVGSTMGFAVLLGYIGLLALLSFMLAFLARNLPDNFNEAKLITFSMLIFCAVWVAFVPAYVNSPGKYADAVEVFDILASSFGLLVALFGPKCYIILLRPERNTKKAIMGRG
>LOCXPOlfC13.129.HIT1.OlfC.2R.839.ANF_receptor.exons9.CM033625.1.Rhinogobius_similis
ASCKLWRKFDLNSLHKAGDVILGGLFEVHYSSVFTDWLFSSEPQELSCSGFDPLGFRHAMTMAFAVEEINNSTQLLPNLTLGYSLYDNCATLDISLSAALSMASAQTESFVLQENCKGIPPVIGIVGDPFSTFSIAISNALGLFRLPIVSYFATCSCLSNRQQFPSFFRTIPSDDFQVHAVIQILKHFAWTWVGLLVSDDDYGLHVARSFQTDFAQTGHGCLAFTEILPWGNDLKIYSKIVNVIKDSSAKVVIVFAHQLHMIQLMTEVVKQNVRGLQWISSEAWTCVEGLHTPEFMPHLSGTLGIAIRRGEMSGFQNFLLKINPKQNADKKGMIHQFWEHIFECKFAPAPAEWIEAGGALCTGKEDLQSINSEFLDVSNLRPEYNIYKAVYALAHALDDLLHCEPGRGPFLGNSCAALHTLEPWQLLYYLEKVRFTTQFGDDVSFDETGDALPIYDIMNWQWLPNGQTKVVYVGEFKKLAFHEENILLYEHKILWNMQFTKPPQSVCSESCPAGTRMARQKGQPVCCFDCILCSEGTISNTTDSMECSVCPEDFWSSPARDQCVPKKTEFLSYHEPLGICLTTASLLGAFICAVVFGIFTYHRSTPLVRANNSEMSFLLLVSLKLCFLCSLLFIGRPRLWTCQLRHAVFGISFVLCVSCILVKTMVVLAVFKASKPGGGATLKWFGALQQRGTVFVLTSVQAVICIAWLVSASPTPHKNMKYHNDKIVYECVVGSTMGFAVLLGYIGLLALLSFMLAFLARNLPDNFNEAKLITFSMLIFCAVWVAFVPAYVNSPGKYADAVEAFAILASSFGLLVALFGPKCYIILLRPERNTKKGIM
>LOCXPOlfC14.133.HIT1.OlfC.2R.866.ANF_receptor.exons9.CM033625.1.Rhinogobius_similis
MSGVILPYTLCSFFALVIVTSSLSTCHLRKEFILNSLHRPGDVVLGGLFEVHYTAMFPNRSFTSEPQPPVCLGFDTLGFRHASTMAFTVDEINRRSDLLPNVTLGYSLFDNCGALVIGLSSALAAAGGQERQYVLQENCKAPPPVIAIVGDHYSTFSIAISDVFGLYRMPIVSYFATCSCLSNRKKFPSFFRTIPSDAFQVRSMIQILKHFSWTWVGLLVSDDDYGQHVAQSFQSDLPKIGGGCLAYTETLPWDSDPEELRRIVHVIKTSTARVVIAFAHEIHMINLLEEVVAQNVTGLQWMASETWTTATVLQTPNLIPYLAGTIGIAIRRGEIPGLKDFLSNIKPEVYSNKNNMVKCVNQFWEHTFECRFAPAPAEWTEAGGALCTGNEDLHNTDTEFLDVSNLRPEYNVYKAVYALAHALDRLLRCEPGRGPFPGNSCATLHTLEPWQLVHYLENVNFSTSFGDQVSFDQNGNVLPIYDIMNWNWLPNGHIYTQNIGDVKMSSVEEDLTIYENKIFWNSKNKKPPQSVCSESCPAGTRMARQKGQPVCCFDCILCSEGTISNTTDSMECSVCPEDFWSSPARDQCVPKKTEFLSYHEPLGICLTTASLLGAFICAVVFGIFTYHRSTPLVRANNSEMSFLLLVSLKLCFLCSLLFIGRPRLWTCQLRHAVFGISFVLCVSCILVKTMVVLAVFKASKPGGGAILKWFGALQQRGTVFILTCIQAVICIAWLVTASPAPHKNTKYHNDKIVYECVVGSAAWFIVLLGYIGLLALLSFMLAFLARNLPDNFNEAKLITFSMLIFCAVWVAFVPAYVNSPGKYADAVEVFAILASSFGLLVALFGPKCYIILLRPERNTRKGLLNQ
>LOCXPOlfC15.141.HIT1.OlfC.2R.845.ANF_receptor.exons9.CM033625.1.Rhinogobius_similis
STCKLQEQFHLNAMQKAGDIVLGGLFEIHFFSDFHNLTFTSQPRQPECHGFDVMGFRQALTMTFAVEEINRNTDLLPNVILGYSLYDNCVDLGIGFRAALSLAAGQEKHFVLNHSCIGAPPILGIVGDSSSTRSIAISNVLGLYRVPMVSYFATCSCLSNRQKYPAFFRTIPSDAFQVNAIIQILKHFGWSWVGLLVSDDDYGRHAAQSFRSDLSQSGEVCLAYLEVLSWDNNQHELERIVNVIKKSTARVVIAFAHESNMIPLMEEVVRQNVTGLQWIASEAWTTATVLHTPELLPYLRGTLGIAIRRGEIPGLQEFLLQIQPKQSNKTADKNDIVLQFWEYTFECKFAPAPVEWVEAGGALCTGNEDLQNTDTEFLDVSNLRPEYNVYKAVYALAHALDDLLHCEPGRGPFPGNSCATLHTLEPWQFVHYLQKVNFTTSFGDEVSFDDNGDAIRLYDVMNWLWLPSGHIKVQNVGVVKKSAQKGDQLHLNKDKIFWNFQPIRPPMSVCSTKCPLGTRRARRKGEPECCFDCITCSDGEISNTTDSTECITCPEDFWSSPARDQCVPKKTEFLSYYEPLGICLTTTTILGTILCAAVIMVFVHNRKTPIVRANNLELSFQVLLSLKLCFLCSLLFIGRPRLWTCQLRHAVFGISFVLCVSCILVKTMVVLAVFKASKPGGGATLKWFGALQQRGTVFILTCIQAVICIVWLVTASPTPRKNTDYHNDKIVYECALGSSVGFAVLLGYIGLLALLSFMLAFLARNLPDNFNEAKLITFSMLIFCAVWVAFVPAYVNSPGKYADAVEVFAILASSFGLLVALFGPKCYIILLRPERNTKKAIMGKR
>LOCXPOlfC16.155.HIT1.OlfC.2R.852.ANF_receptor.exons11.CM033625.1.Rhinogobius_similis
LLSGLWGIKRGHGMGLADGERVECLKWDTNTNRPLSQDGDVVIGGTFNIHYQTPAFDRDYTQAPKHKPCTGLDNIALQCVHAMIYAVEEINRNKRLLPGVKVGYQILDGCGRPPWELQAVLSLAGGNAKSCMSVGKSASSKQGFVPIIIGGPSSSASIALSTVLGPLSVPIISYFATCPCLSDRQQYPNFFRTIPSDTYQAQALAQIALHFQWTWIGAVVSNTDYGIRAIKLFQEETAGSVCLAFVRTLGRESIISDAIKAAFTIKASTAKVIIIFSGHTDVRELFVQLHRINVTDRQFLASEAWSTSGDLLQHPVTSRVARGVFGVAIRSSNLEGFENYIKSLHPSHRPDNEYLREYWEKVFGCTPLSSSSSPLPPCNGTESLYGVHSHFTDMSQLRVTYNVYLAVYTAAHAIHSLLSCPNTEAFAATSNCSSPQYITPAQLLEQLSKVNFTTPQGERFYFQGGDIPAKYDLINWQKTPEGSLRLVLIGRVDGFDIELNETAIQWSTGSNQVPPSVCSMSCLPGTRKAVKKGEPSCCFDCIPCANGEMSNKTNSLKCHRCPPEYWSNCYKTSCIPRQLDFLSFNETLGITLTTVAVSGAVVTTAVFVVFLYYRQTPVVRANNSELSFLLLVSLKLCFLCSLVFIGRPSVWSCHFQQAAFGISFVLCVSCLQVKTMVVLAAFRSARPGAEMFVKWFGPVKQRGSVWLLTCVQIIICIVWLCVSPPEPHVDLSVPGSKVTLECAMASVLGFSLVLGYIGLLACTCLLLAFLARKLPDNFNEAKLITFSMLIFCAVWVAFVPAYVSSPGKYSVAVEIFAILASSYGLLFCIFAPKCFIILLRPERNTKKYVMRR
>LOCXPOlfC17.165.HIT1.OlfC.2R.840.ANF_receptor.exons11.CM033625.1.Rhinogobius_similis
AILCSRFDNSDQREISLKGDVLLGGLFNLFYKPSYPETLNFTTKPYYGPCEGLESETLKSVYAMEFAVEEINRNSSLLQGVKLGYRILESCGRYPWALAAALSLISGSAPKCQSAAKSSAKWKMENEEVQIAPVIIGEASSTTTILLSNFLAPLSTPIISYLASCPCLSERAKYPNFFRTIPSDVFQSRAMAQLAIHFKWSWVGAVIVNNDYGRLALQVFQKETEGNGICVDFISPVNRETIKNDAKAAALAIQASTARVILIFCWYTDVREVFTNLAKRNITGRQFLASEAWSTSDDIIGNADLLEVANGVLGVAIRSAEIPGFENFVRRLHPSQRPHDEFLREYWEREFGCTPLSSSSSPLPPCNGTESLYGVHSHFTDMSQLRVTYNVYLAVYAAAHAIHSLLSCPNTEASAATSNCSSPQDITPAQLLQYLNKVNISTPNGEWFGFQGADIQPKFDLVNWQKTPEGSLRLVLIGRVDGFDIDLNETAIQWSTGSNQVPVSVCTMSCEPGTRKAMRKGEPVCCFDCIPCGDGEVSNKTDSLQCDRCPLEFWSNLARTSCISRQLDFLSFNETLGITLTTVAVSGAVVTTAVFVVFLYYRQTPVVRANNKELSFLLLVSLKLCFLCSLVFIGRPSVWSCRFQQAAFGISFVLCVSCLLVKTMVVLAAFRSARPGSETLMKWFGSHQQRGSVGFFTTIQIIICIVWLCVSPPEPHVDLSVPGSKVTLECAMASVLGFSLVLGYIGLLACTCLLLAFLARKLPDNFNEAKLITFSMLIFCAVWVAFVPAYVSSPGKYVVAVEIFAILASSYGLLICMFAPKCFIILLRPEKNTKKHIIGR
