# Supplementary material for: Expanded olfactory system in ray-finned fishes capable of terrestrial exploration
Source: BMC Biol. 2023 Jul 31;21:163. doi: 10.1186/s12915-023-01661-8 (PMC10392011; doi:10.1186/s12915-023-01661-8)
Supplement: Supplementary file 3 — Additional file 3: Data S1. Protein sequences and genomic coordinates of OLF genes. FASTA and General Feature Format (GFF) files containing the protein sequences and genomic coordinates for all identified OLF genes in this study. [file 12915_2023_1661_MOESM3_ESM.zip › PROTEINS/Salarias_fasciatus.OLF_genes.fa]

>LOCXPCyseOR11.7-eta.308.208.HIT1.OR.1R.297.7tm_4.exons3.LR597440.1.Salarias_fasciatus
SSLMWSSIEPRDNFVAAVVKNVIVTTLCLSINYINGILLHTFRKHQVLNSNPRYILFIHLVINDITQLAVSTLLHIIIYAFYTITMPVCTVLLIIAITATFNTPLNLASMAVECYIAVCVPLRHSQICTVRKTYALIGLIWVASSLSILPDLFVLLATEPLSFLRSKVLCARDFVFRSSYSLRKRDTSHIVCLVVVWLTLIYTYFRILFAAKGATADSRKARNTILLHGFQLMLCMLTYVRPMFEQGLLLLMPHKYPDIRFAFYVIVQILPRFVSPVVYGLRDQTFRAYVRRYLLCR
>LOCXPCyseOR11.7-eta.308.208.HIT1.OR.1R.297.7tm_4.exons3.LR597440.1.Salarias_fasciatus
PTEQVPPHVGPEGLVSQPVHDGADEARQDLHDDVKREADVRVLVGHQEEQTLFEHGSHVGQHAQHELEAVQEDGVPGFSGVRRGSFGREQDPEVGVYEREPDHHQTHDVGSVPLPQAVRAPEDKVSGAQHFGAEEAQRLGGQQHEEVGQDGERAGHPDQADQRVGLPHRADLRVTQRDAHGDVALHRHAGQVQRRVEGGGDGDDEQDGADGHRDGVESVDDDVEQGGHSQLSDVVYHQVDEQDVARVRVQHLVLSEGVQQDAVDVVDREAESCDNHILHHSCHKIIPGFDAAPHQAA
>LOCXPDilaORUN.67-eta.333.209.HIT1.OR.1R.308.7tm_1.exons2.LR597440.1.Salarias_fasciatus
RLQFLFVRDTFTSAFIKNLIVVLVWLVLSYINGTLVATFFRHRIFYEDPRYILFIHMVINDAIQLTVTITLFVLSYILFKINVSFCCFFILVAVFTTRNTPVNLASMAIERYIAICEPLRYAQICTVRRTYMVIGLIWFMCVAPDITDLFVTLATESLRFFHQSVFCLRQNIFKDPILAHKRLAFDIIYFSCVFLVLVFTYLRILFAARALSTQKMSAQKARNTILLHGAQLAMCMLSYISPSVEVVLRFIFPGRVLEIRFANYLIVYILPRFLSPIIYGVRDKKFRKYLKMHLMSCRRGGTAQKVTP
>LOCXPDilaORUN.67-eta.333.209.HIT1.OR.1R.308.7tm_1.exons2.LR597440.1.Salarias_fasciatus
GGHFLRRAAPPAAHQVHLQILPELLVPDPVDDGAQEARQDVHDQVVGEADFQDPPREDEAQDHLHAGGDVGQHAHGQLRPVQEDGVPRLLRRHLLGGERPGRKQDPEVGEDQDEEDAGEVDDVEGQPLVRQDGVLEDVLAQAEDGLVEEPQGLGGQRDEQVRDVRSDAHEPDQPDHHVGAPHRADLGVAQRLADGDVALDGHAGQVDRRVSGGEDGHQDEEAAEGHIDLEEDVAEDEEGDGDRQLDGVVDHHVDEEDVARIFIEDPVSEERGYQGAVDVTEDEPDQNHDQVLDEGAGESISDEQKLQP
>LOCXPDilaORUN.23-gamma.350.235.HIT1.OR.1R.285.7tm_4.exons2.LR597445.1.Salarias_fasciatus
LSANHRSVSGNATVETSGVTFFIIEGLSNLGEFKMLIFVILLLGYIVILGGNSMIIFVVLSDPKLSSPMFFFLCNLSLVDMAYTTTTVPNMLSGLVTGVSTISVQGCFLQMFVFIMLSVTGRATLTVMAYDRYVAICSPLHYSSIMTLPVRLLLVVGAWAFGTACTLPAICLGSRRYYCGANVVKHGWCDPASVRRLVCGDTLTDNIVSLTFGVVAMLTTGVLILTSYILIGLSIFRMGVGERLKAFKTCAAHLTVVTISYSAAACVYISYQVASFRPEVPLLIT
>LOCXPSichOR22.13-gamma.351.236.HIT1.OR.1R.276.7tm_4.exons3.LR597445.1.Salarias_fasciatus
MIIFVVLSDPKLSSPMFFFLCNLSLVDMAYTTTTVPNMLSGLVTGASTISAQGCFLQMFVFIMLSVTGRATLTVMAYDRYVAICSPLYYSSIMTLPVRLLLVVGAWTFGTACTLPAISMASRRYYCGANVVKHGWCDPTSVRRLVCGDTLTDSIVSLTFGVVAMLTTGVLILTSYILIGLSIFRMGIGERLKAFKTCAAHLTVVTISYSAAACVYISYQVASFRPEVRIIVSVLYSALTPFLNPLIYSLRNSELRESIRRTLRKLGPTNVLPMKGV
>LOCXPTaruORUn.14-delta.315.159.HIT1.OR.1R.309.7tm_4.exons3.LR597451.1.Salarias_fasciatus
MMENTSALSMFTLSGLDFSLEQRIALFVGTILWYLLILWGNLTLIFVIITDRHLHEPMYVFVCNLCLNSVYGTVGFFPKFLKDLFSSHVISYAACMLQGYVIHSSTCADFSILTLMAVKTYVAICQPLSYHAVMTKLKVSVFLFLSWFIPLFCMFMNTATLIGVRLCGSRINRLYCVNWTVFRLTCSPPMANVAVSYFNMLFYFGHAVFIAYTYLYMIRTCKLSRENMGKFMQTCLPHLICLGIYSTTVLLDLLYIRFGSADLSQHLSNFMAIENLLIPPLLNPLVYGFKLTKLRVKIFSFVEMKSREA
>LOCXPOR1.135.HIT1.OR.2R.303.7tm_1.exons2.LR597440.1.Salarias_fasciatus
MNVSSGNVTVVLQYRDSLVKAVVKNVIVVALSISINYINASLLHSFLKHQVLYTNPRYILFIHLVINDMIQVSLTVILFILSYVIYKLPVPVCCVFILVALFTTENTPLNLACMAVECYIAVCFPLRHVQICTVRRTLLLIALIWATSMLSVLPDLFITLSTQPMVFFHTRVFCLRETVFPHPLSIAKRDISYLVYLVIVWLTILYTYFKILFTAQTASKDAKKAKYTIILHGFQLLLCMLSYATPKFLALLLQWFPKNSTDSQFAIYVIVQILPRSISPMIYGIRDKTFRKYLKGYLLCASS
>LOCXPOR2.184.HIT1.OR.2R.289.7tm_1.exons2.LR597440.1.Salarias_fasciatus
MTSRSSLDDIVSRNMIVLLLGITINYINATMVYTFSKHYIFKTNPRYILFIHLVLNDMILLTVTVSLFLLTYIFNTIYVLVCGLLVLPAVLTTQNTPLNLLFMAVECYISVCIPLRYNQLCTVKRTYAVIGTMWAVNCLSVLPEVIFLLATESQQFLLGLVACHVDTLFRSSYIRNKRDASHIVSLVIVWLALCYTFFKILFVAKTADANANKARNTILLHGFQVLLCMIFYVQPMFTQFLLFLFPGQARLVYFVVFVISQILPRFTNPIVYGLRDATFRKYFKRYFSC
>LOCXPOR2.197.HIT1.OR.2R.302.7tm_1.exons2.LR597440.1.Salarias_fasciatus
MIVTDGDVNMTAPVDYPISLNGFVSRSMTVLLLGITINYINATMVHTFSKHYIFKTNPRYILFIHLVLNDMIQLTVAVSLFLLAYIFNTIYVLFCALLIVPAVLTAQNTPLNLLFMAVECYISVCIPLRYNQLCTVKRTYAVIGTIWAVTFLSVLPDMIVLLTTESQQFLFSLVFCHRDTVFRSSYIRNKRDGTHIAFLVIVWLTLYYTFFRILFVAKTADANANKARNTILLHGFQVLLCMIVYVQPMFTQFLLSLFPGQSGFVFFTVFVISQILPRFSNPIVYGLRDTTFRKYFKRYLSC
>LOCXPOR2.208.HIT1.OR.2R.302.7tm_1.exons2.LR597440.1.Salarias_fasciatus
MNVTDADVNMTAPLDSWISLNDVVSRSTIVVILGIMINYINATMVHTFSKHYIFKTNPRYILFIHLVLNDMIQLTVVISLFLLTYIFNTIYVLLCALFILPSVLTTQNTPLNLLFMAVECYISVCIPLRYNQLCTVKRTYAVIGTIWAVSCLSVLPDMIVLLTTESQQFLLSLVICHRDTVFRSSYIRNKRDGTHIAFLVIVWLTLYYTFFRILFVAKTADVNANKARNTILLHGFQVLLCMTVYVQPMFTQFLLSLFPRQRGLVFFTVFVISQILPRFSNPIVYGVRDTTFRKYFKRYLSC
>LOCXPOR2.230.HIT1.OR.2R.302.7tm_1.exons2.LR597440.1.Salarias_fasciatus
MNVTDADVNVTAPVDSRMSLNDVVSRSMIVALLGITINYINATMVHTFSSHHIFKTNPRYILFIHLVLNDMILLTVTVSVFLLAYIFNTMYVIVCALSVVPAVLTAQNTPLNLLFMAVECYISVCIPLRYNQLCTVKRTYAVIGTIWAVSFLSFLPDVILLLATESQQFLFSLVICHRDTVFRSSYSINKRDATNIVFLVIVWLTLYYTFFRILFVAKTADANANKARNTILLHGFQVLLCMIVYVQPKFTQLLLFLFPGQARLVYFAVFVISQILPRFSNPIVYGVRDATFRKYFKRYLSC
>LOCXPOR2.253.HIT1.OR.2R.302.7tm_1.exons2.LR597440.1.Salarias_fasciatus
MNVTDADVNMTAPVDSWMSLNDVVSRSMIVVLLGITINYINATMVHTFSSHYIFKTNPRYILFIHLVLNDMILLTVTVSLFLLAYIFNTIYVLFCALLIVPAVLTTQNTPLNLLFMAVECYISVCIPLRYSQLCTVKRTYAVIGTIWAVSFLSVLPDMILLLATESQQFLFGLVVCHRDKVFRSSYSVNKRDASHIVFLVIVWLALYYTFFRILFVAKTADANANKATNTILLHGFQVLLCMIVYVQPKFTQFLLFLFPGQARLIYFAVFVISQILPRFSNPIVYGLRDATFRKYFKRYLSC
>LOCXPOR3.264.HIT1.OR.2R.293.7tm_1.exons2.LR597440.1.Salarias_fasciatus
DQDAFNLSVIRMAVVLALGLIINYINGTLIHTFRKHEIFYLNPRYILFIHLVINDIIQLTTSITLLVLANIFYRINVSLCCLILMFTIFTTFNTPLNLAVMAVECYIAVCFPLRHTEFCTIKRTYIIIGWIWAMSVISALIDVFIVAATEPGRLFNNVIYCAKSNLFRHPVSLKKREVSYILCMIAVWLTIFYTYSKIFVAARAAKTTKTSSGDVKKARNTIVLHSFQLLLCMLTYVSHMIIKAMLTSFPKYSTEIIFISYIIVHVFPRLISPIVYGLRDKTFKQYFKKYVLC
>LOCXPOR4.137.HIT1.OR.2R.308.7tm_1.exons2.LR597440.1.Salarias_fasciatus
MNSSSHAHNVSISQRNQDAFNSSVIRMVVVLTLGLIINYVNGTMVHTFRKHQIFYLNPRYILFIHLVINDIIQLTTSITLLVLANIFYRINVSLCCLILMFAIFTTFNTPLNLAVMAVECYIAVCFPLRHTEFCTIKRTYIIIGWIWAMSVISALIDVFIVAATEPGRLFNNVIYCAKSNLFRHPVSLKKREVSYILCMIAVWLTIFYTYSKIFVAARAAKTTKTSSGDAKKARNTIVLHSFQLLLCMLTYVSHMIIKAMVTLFPKNPREIATVCYIFVHVFPRLISPIVYGLRDKTFKQYFKKYVVC
>LOCXPOR5.148.HIT1.OR.2R.316.7tm_1.exons2.LR597440.1.Salarias_fasciatus
MTSSSNASNATAVFHYRDTASSAVTKNVILLALGVVINYINSTLIHTFRKHQIFYLTPRYILFIHLVINDMIQLTTTISLFFSSYIFYSINVSVCCLIITLALFTTSNTPLNLAVMAVECFIAICFPLRHNELCTIKRTYILIGCIWALSSISIGMDIFIAVATEPLSWFYSKLLCERNVVFRHPLSTKSYEISSIIYLTGVWITIFYTYLHIIFAAKAAKAQKSHSDTNKARNTILLHSFQLSLCMLTYLHNHITHTLLSWFPKYYVHVMFVCFIFIQILPRLISPIVYGLRDKTFKQYLKKYLLCTVRGGQSMD
>LOCXPOR6.160.HIT1.OR.2R.308.7tm_1.exons2.LR597440.1.Salarias_fasciatus
TSSSDANVSAVFHYRDTASSAVAKNVILLAIGVIINYINGTLVHTFRKHQIFYLNPRYILFIHLVINDMIQLTSSISLFVASYIFYKINASVCCLIITLALFTTSNTPLNLAVMAVECFIAICFPLRHNELCTIKRTYILIGCIWALSSISILADICIALATEPLRLLYSKLLCERNLVFRHPLSTKSQEISSIIYLIGVWITIFYTYLHIIFAAKAAKAKKPDSDTTKARNTILLHSFQLLLCMLTYVYDQIIRSLLYWFPKYFLHVLYVCFIFIQILPRLISPIVYGLRDKTFKQYLKKYLLCTVR
>LOCXPOR7.171.HIT1.OR.2R.314.7tm_1.exons2.LR597440.1.Salarias_fasciatus
MNISSHSHNVSYTLQNQQPKSSVTKMVVVFALGIIINYINGTLLHTFRKHQIFYLNPRYILFIHLVINDMIQLTATISLVILGNIFYRINVVLCCFILTFALCTTFNTPLNLAVMALECYVAVCLPLRHSELCTINRTYILIGCIWAMSTVSVTADIFLVVAAEPKHLMFNNALYCENNNVLRHPLTSQKKDFSFIVFMVAVWFTILYTYVNIFLAARAAKSTKSTSGHAKKARNTILLHGFQLLLSMLTYVAHLLIKGLISLFPKNFSEIVFVVYVIVHIFPRLVSPIVYGLRDNTFRRYLKRHLLCAERPGI
>LOCXPOR7.177.HIT1.OR.2R.314.7tm_1.exons2.LR597440.1.Salarias_fasciatus
MNISSHSHNVSYTLQNQQQKSSVTKMVVVFALGLIINYINGTLLHTFRKHQIFYLNPRYILFIHLVINDMIQLTTAISLVILGNIFYRINVVLCCFILTFALCTTFNTPLNLAVMALECYVAVCLPLRHSELCTINRTYILIGCIWAMSTVSVTADIFLAVAAEPKHLMFNNALYCENDNVLRHPVTSQKKVFSFIVFMVAVWFTIFYTYVNIFLAARAAKSTKSTSGHAKKARNTILLHGFQLLLSMLTYVAHLLIKGLISLFPKNFSEIVFVVYVIVHIFPRLVSPIVYGLRDNTFRRYLKRHLLCAERPGI
>LOCXPOR8.179.HIT1.OR.2R.317.7tm_1.exons3.LR597440.1.Salarias_fasciatus
NSSSDVNVSSSYINRDSASTAVAKNVIVVALGIIINYINGTLIHTFRKHQIFCVNPRYILFIHLVINDMIQLTTTISLFVYSYIFYKINAFFCCLILIFAIFTTFNTPLNLAAMAMECYIAVCFPLRHSELCTIKRTYILIGCIWAMSALSIFTDVFIAVATEPLRLIYATVYCERDNLFRHSFSIQKREISYVICLVVVWLSLFYSYFNIICAAKTARVAKSTSGNMSNTRNTVLLHGFQLLLCMLNYVSHIMISAYVSWFPRHFRQVLFFHYITIQIFPRFISPIVYGLRDKTFKQYLKQYLVFTDNDLVQKWFE
>LOCXPOR6.180.HIT1.OR.2R.288.7tm_4.exons2.LR597440.1.Salarias_fasciatus
YREPLEETLLKNMVTLTLCVSIIYINGMLVHIFTRHQIFYTNPRYILYIHLVINDIILLTLYILLQALTYNLSGINVSLCITLIVAAVLSNQNNPLTIALMSVECYVAVCFPLHHSRICSVRRTYVVIALIWLVNSLSILPDVFVTLGTETTDFFLSRIVCVRQLVFKNIHLIRKRSINNIVFLVLVWLIVFFAYFKILFAAKAATANAKKAQNTILLHGFQLLLCMFNFLFDLIVEGLGVFFPRKVFFIYFMVAVFIQVLPRFITPIIYGIRDKMFRKYLKRYLLFT
>LOCXPOR6.181.HIT1.OR.2R.288.7tm_4.exons2.LR597440.1.Salarias_fasciatus
YREPLEEALIKNMVTLTLCVSIIYINGMLVHIFTRHQIFYTNPRYILYIHLVINDIILLTLYILLQALTYNLSGINVSLCIILIVAAVLAKQNNPLTIAVMSVECYVAVCFPLHHSRICSVRRTYVLIALIWLVNSLSILPDVFVTLGTETADFFLSRTTCVRKLVLKNIYLIRKRSISDIVFLVLVWLIVFFAYFKILLAAKAATANAKKAQNTILLHGFQLLLCMLNFLFNLIVRGLVVVFPRRVLFIYFMAAVFIQVLPRLINPIIYGIRDKMFRKYLKRYLLFT
>LOCXPOR6.183.HIT1.OR.2R.286.7tm_4.exons2.LR597440.1.Salarias_fasciatus
YRDSLTEALIKNMVTLTICVSIIYINGMLVHIFTRHQIFYMNPRYILYIHLVINDIIVLIVYILLQALTYNLSGINVSLCIILIVTAVLSNQNNPLTIALMSVECYVAVCFPLHHSRICSVRRTYVLIALIWLANSLSILPDVFVTLGTETTDFLLSRTICMRKLVLTNIYLTRKRSISDIVFLVLVWLIVFFAYFKILLAAKAATANAKKAQNTILLHGFQLLLCMLNFLFTLIVRGLVVFFPRRVLHVRFMAALFIQVLPRLINPIIYGIRDKMFRKYLKRYLL
>LOCXPOR6.185.HIT1.OR.2R.288.7tm_1.exons2.LR597440.1.Salarias_fasciatus
YWDFLTEALIKNMVTVTVCVSIIYINGMLVHIFTRHQIFYMNPRYILYIHLVINDIILLIVYILLQALTYNSSGINVSLCITLIVAAVLSNQNNPLTIALMSVECYVAVCFPLHHSQICSVRRTYVLIALIWLVNSLSILPDVFVTLGTETTDFLLSRKRCLRKIVFKNINLEIKRPISDILFLVLVWFTVFFAYFKVLFAAKAAIANAKKARNTILLHGFQLLLCMLNFLLNLIFEGLAVVFPRNIANLHFMLSFFIHILPRLISSIVYGIRDKTFRKYLKKYLLVT
>LOCXPOR6.186.HIT1.OR.2R.288.7tm_1.exons2.LR597440.1.Salarias_fasciatus
YRDSLTEALIKNMVTVTVCVSIIYINGMLVHIFTRHQIFYTNPRYILYIHLVINDIILLIVYILLQALSYSSSGINISLCIILIVAAVLSNQNNPLTIAVMSVECYVAVCFPLHHSRICSVRKTYVLIALIWLVNSLSILPDVFVTLGTETTDFLLSRKRCLRKIVFKNINLEIKRPISDILFLVLVWFTVFFAYFKVLFAAKAAIANAKKARNTILLHGFQLLLCMLNFLLNLILEGLAVIFPRSIANLYFMLSFFIHILPRLISSVVYGIRDKTFRKYLKKYLLFT
>LOCXPOR6.187.HIT1.OR.2R.286.7tm_4.exons2.LR597440.1.Salarias_fasciatus
YRDSLTEALIKNMVTLTICVSIIYINGMLVHIFTRHQIFYMNPRYILYIHLVINDIIVLIVYILLQALTYNLSGINVSLCIILIVTAVLSNQNNPLTIALMSVECYVAVCFPLHHSRICSVRRTYVLIALIWLANSLSILPDVFVTLGTETTDFLLSRTICMRKLVLTNIYLTRKRSISDIVFLVLVWLIVFFAYFKILLAAKAATANAKKAQNTILLHGFQLLLCMLNFLFTLIVRGLVVFFPRRVLHVRFMAALFIQVLPRLINPIIYGIRDKMFRKYLKRYLL
>LOCXPOR1.192.HIT1.OR.2R.286.7tm_1.exons2.LR597440.1.Salarias_fasciatus
YRDFLTEALIKNMVTVTVCVSIIYINGMLVHIFTRHQIFYTNPRYILYIHLVINDIILLIVYILLQALIYNSSGINISLCIILIMAAVLSNQNNPLTIALMSVECYVAVCFPLHHSQICSVRRTYVLIALIWLVNSLSILPDVFVTLGTETTDFLLSRKRCLRKIVFKNINLEIKRPISDILFLVLIWFTVFFAYFKVLFAAKAAIANAKKARNTILLHGFQLLLCMLNFLLNLILEGLAVIFPRNIANVHFVLAFFIHILPRLISSIVYGIRDKTFRKYLKRYLL
>LOCXPOR11.196.HIT1.OR.2R.341.7TM_GPCR_Srx.exons4.LR597440.1.Salarias_fasciatus
QMNSSSSSSSTGLPDLLLNSSSLLTGGAVAFPKDSFTNALTKNIVAMLVWLALSVINSSMVHTFLRHSLFYENPRYIMFICMVINDALQLTLVTALYVVSYIFRKIHASVCCLLIMTAVLTTRSTPLILAGMAVERYISICFPLHYGQMCTVPRTLVLISVIFMLTVTPPATDLLITVVKEPPRFFHANIFCDHSLLFRDRSIYYKNCFFDGAYLSFVALTLVYTYCKIMLAARAASAGLASVKRARNTVLLHGAQLMLCMLAFVVPSLQAALISLFPQLSLEIRYIFFLLVYIIPRFLSPVIYGFRDEQFRKYWTRYLSCHRGGAVQIRPLVLKVNLQVK
>LOCXPOR12.198.HIT1.OR.2R.306.7tm_1.exons1.LR597445.1.Salarias_fasciatus
NVSTETQQLIPQDTVKAVLSLLPCLFFLYVNAVMMFALLRKPLLLESSRYILFGHLLLTDSLQLAVTMTLYIFALTMVRMISSVCIAVFLMGTVFLQMSPLILALMSLERYVAICFPLRHSSIATPRATSVAITVMWVLASLDSVTQLFLFISLENSDSVFLTVCSKPSVFRLQIYLTLSRAFTILYFVSVSVIIIYTYIAVLVTVRSASSAVRNTKAHKTVLLHLFQLCLCLTSTLFGMINSGNRADSRQAVAHHVQYLLFLGLLVFPKFLSPLIYGLRDQTFSHVFKYYFTFGIKTTIRPFSKP
>LOCXPOR13.199.HIT1.OR.2R.302.7tm_4.exons1.LR597445.1.Salarias_fasciatus
MKNLTKGNSFYLSEFSGMEDLKSLYFCVFFFIYMSIVVENVVLIGVIYREKTLHEPMYGLLCNLALNGVYGGTALLPGVLASMLSHSHKISVPFCQVQVYAIHTYAIIEFTILAAMSYDRYVAICHPLSYHRIMTERLVKLVVLMWFYPLLAFLIVFGVTVQLPYCRRTVEKLYCLNYLLVRLACADTTIANTVGLVSVVLYTGPQLIMIFYSYGHILRICITSFSESKFKALRTCTPHLLSIVNYSFGCFFEIAQGRFDSSHMSYQTKLFMSLYFLIFPPLLNPIIYGLGIELIRLRLLRL
>LOCXPOR14.200.HIT1.OR.2R.309.7tm_4.exons1.LR597445.1.Salarias_fasciatus
MDNTTSVTAFKLTAYESMDKYKHGMFCVFFLLYLAAVVLNSLLISVVHMNPELHHPMNVFACMLSVNEMYGSTALLPAIMALLISETHEVSAKWCSAQVYFLHTYAGGEFCILALMGYDRYVAICYPLHYHTNMSKSKICKLIALAGLYSLIVFGCFYSLTLQLRFCGKVIPKLYCVNMELVKNACSTASYISIAGLSILPLFVVPQLVMIILSYAKIAKVCSKLTKEAQIKALKTCIPHLFSLLNYSIGSCFEIVQTRLNMTHVSVETRSFLSLYFVIMPAISNPVMYGLGIQLVRVYILKLFFKYTI
>LOCXPOR15.201.HIT1.OR.2R.325.7tm_4.exons1.LR597445.1.Salarias_fasciatus
MTTEVKTTLILNSTFVRPAAFYISGFTDIPHIEYFYMFLCFVYIVTVLGNGFLMAVICLMKTLHTPKYIIVFNLALTDLCGSTALIPKLLDTFLFGNRYIVYEACLSYMFFVLFLASMQSFILLTMAFDRFVAICFPLRYHAIVTKTSIGAMLLFAWLFIAFICGTAVKLIDRLSFCESLVVKSFFCDHGPIVYLACNDTSLNSIMAYVAFISIMCIPLLLIGVTYVCISVALIRIASGQERLRALKTCTTHLILVVIYYLPFVGTNIAAVASTIHPNARIINSTLTQTIPPLLNPLIYALKTEEVLTAIKTLFKRNRRPHAVTK
>LOCXPOR16.202.HIT1.OR.2R.314.7tm_4.exons1.LR597445.1.Salarias_fasciatus
MDFFNAALKDNITFVRPAYFIISGFVGIPNIKYYFVFLFFAYSLSFIGNVTVMTVIMMDHTLRSPKHVAVFNLALTDLLSSSALVPKVIDTFLFNHRYISYNNCLTYMFFCFTLISMQSLNLAVLSIDRLMAILYPLHYQVKVTHRFMLSVIAFFWLVAVTVTLTAVGLLTRLSFCTSVVIKSFYCDHGPVYRLGCNDVTPNIGISRLAPILVVWIPLIFILVSYCCIIRALSKITTVQGRVKAFKTCMGHISLIAIYYIPVIFVFCFGTSIDANTRIISLSLTNILIPMLNPIVYVFQTQEMKESLKKLLKIK
>LOCXPOR17.203.HIT1.OR.2R.325.7tm_4.exons1.LR597445.1.Salarias_fasciatus
MGSEVKTTLIQNSTFVRPAAFYISGFTDIPHIEYFYMFLCFVYIVTVLGNGFLMAVICLMKTLHTPKYIIVFNLSLTDLCGSTALIPKLLDTFLFGNRYIVYEACLSYMFFVLFLTSMQSFILLTMAYDRFVAICFPLRYHAIVTNASIGAMLLFAWLYAAIITGTAVKLIDRLSFCESLVVKSFFCDHGPIFYLACNDTSLNSIMAYVAFISIMCIPLLLIGVTYVCISVALIRIASGQERLRALKTCTSHLILVAIFFLPFVGTNIAAVASTIHPNARIINSTLTQTIPPLLNPLIYALKTEEVLTAIKTLFKRNRRPHAVTK
>LOCXPOR16.204.HIT1.OR.2R.314.7tm_4.exons1.LR597445.1.Salarias_fasciatus
MDVFNAALKDNITFVRPAYFVISGFVGIPNIKYYFVFLFFVYSLSFIGNVTVMTVIMMDHTLRSPKHVAVFNLALTDLLSSSALVPKVIDTFLFNHRYISYNNCLTYMFFCLTLISMQSLNLAVLSIDRLMAILYPLHYQVKVTHRFMLSVIAFFWLFAVTVTLTAVGLLTRLSFCTSVVIKSFYCDHGPVYRLGCNDVTPNRGIAGLAPILVVWIPLIFILVSYCCIIRALSKITTVQGRVKAFKTCMGHISLIAIYYIPVIFVFCFGSLMDANTRIISLSLTNILIPMLNPIVYVFQTQEIKVSLKKILKIK
>LOCXPOR19.206.HIT1.OR.2R.325.7tm_4.exons1.LR597445.1.Salarias_fasciatus
MGTEVKTTLILNSTFVRPAAFYISGFTDIPHINYFYVFLCFVYIATVLGNGFLMAVICLMKTLHTPKYIIVFNLALTDLCGSTALIPKLLDTFLFGNRYIVYEACLSYLFFVLLFLGMQSYILLTMAFDRFVAICFPLRYHAVVTKSSIGAMLLFAWLYVALQCGTGVQLIDRLSFCESLVVKSFFCDHGPIIYLACNDTSSNKTMAYIALISVTCIPFVLIGVTYVCISVALIRIASGQERFRALKTCTSHLILVAIYYLPLLVTNMAALTSYIHPNARIINSTLTHTIPPLLDPLIYALKTEEVLTAIKTLFKRNRRPHAITK
>LOCXPOR20.207.HIT1.OR.2R.314.7tm_4.exons1.LR597445.1.Salarias_fasciatus
MDFFNAALKDNITFVRPAYFIISGFVGIPNIKYYFVFLFFAYSLSFIGNVTVMTVIMMDHTLRSPKHVAVFNLALTDLLSSSALVPKVIDTFLFNHNYISYNNCLTYMFFCFTLISMQSLNLVALSIDRLMAILYPLHYQVKVTHRFMLSVIAFFWLFSVTAILVLVGLLTRLSFCSSVVIKSFYCDHGPVYRLGCNDVTPSRGIAVLAPILILWIPLIFILVSYCCIIRALSKITTVQGRVKAFKTCMGHISLIAIYYIPVIFVFCFGLTMDANTRIISLSLTNILTPMLNPIIYVFQTHEMKESLKKLLKIK
>LOCXPOR21.209.HIT1.OR.2R.318.7tm_4.exons1.LR597445.1.Salarias_fasciatus
MGTDVKTTLILNSTFVRPAAFYISGFTDIPHINYFYVFLCFVYIVTVLGNGFLMAVICLMKTLHTPKYIIVFNLALTDLCGSTALIPKLLDTFLFGNRYIVYEACLSYMFFVLLFLGMQSYILLTMAFDRFVAICFPLRYHAIVTKKSVGAMLLFSWLYVAVTSGTGVKLIDRLSFCESLVLKSFFCDHGPIIYLACNDTSLNKMMGFIALIGVVCIPFVLIGVTYVCISVALIRIASGQERFRALKTCTSHLILVAIFFLPLFGTNMAALTSTIHPNARIINSTLTHTIPPLLDPLIYALKTEEVLTAIKTLFKRNR
>LOCXPOR22.210.HIT1.OR.2R.314.7tm_4.exons1.LR597445.1.Salarias_fasciatus
MDSFNAALKDNITFVRPAYFIISGFVGIPNIKYYFVFLFFVYSLSFIGNVTVMTVLMLDHTLRSPKHIAVFNLALTDLLSSSALVPKVIDTFLFNHHFISYNNCLTYMFFCFVLISMQSLNLVALSIDRLMAILYPLHYQVKVTHRFMLSVIAFFWLFSVTETLTGVSLITRVSFCSSVVIKSYYCDHGPVYQLGCNDVTPNIAIGLLATTFILWMPLIFILFSYCCIIHALSKISTVQQRVKAFKTCTGHISLVALFYLPVLFVYLLRSKISINARIIGLSLSSVIPPTLNPIIYVFQTQEIKESLKKLLKVR
>LOCXPOR23.211.HIT1.OR.2R.319.7tm_4.exons1.LR597445.1.Salarias_fasciatus
MDFFNAALKDNITFVRPAYFVISGFFGIPNIKYYFVFLFFVYSLSFIGNVTVMTVLMLDHTLRSPKHIAVFNLALTDLLSSSALVPKLIDTFLFDHRYISYNNCLTYMFFCFTLASMQSLNLVALSIDRLMAILYPLHYQVKVTHRFMLSVIAFFWLFAVAVILTAVGLLTRVSFCSSVVIKSYYCDHGPVYQLGCNDVTPNNAIGRLGTTLILWMPLIFILFSYCCIIHALSKISTFQQRVKAFKTCTGHISLVALLYLPVLFVYLLRAKISINARIIGLSLSHVIPPTLNPIIYVFQTQEIKESLKKLLKVREKSKI
>LOCXPOR24.212.HIT1.OR.2R.321.7tm_4.exons1.LR597445.1.Salarias_fasciatus
MDFFNAALKDNITFVRPAYFIISGFVGIPNINSYFVFLFFAYSLSFIGNVTVMTVIMLDHTLRSPKHVAVFNLALTDLLSSSALVPKVIDTFLFDNRYISYNNCLTYMFFCFTLISMQSLNLVVLSIDRLMAILYPLHYQVKVTHRFMLSVIAFFWLFAVISILILVGLITRLSFCSSVVIKSFYCDHGPVYRLGCNDVTPSRAMAGILPVAIIGFPLAFIVASYCCIIHALSKISTFQQRLKAFKTCTGHISLVALFYLPITIVYLLGSKIQLNARIIGLSLSTIIPPTLNPIIYVFQTQEIKESLKKMVKVREQFKIRM
>LOCXPOR25.213.HIT1.OR.2R.319.7tm_4.exons1.LR597445.1.Salarias_fasciatus
MDFFNAALQDNITFVRPAYFILSGFFGIPNIKYYFVFLFFAYSLSFVGNVTVMTVLMLDHTLRSPKHIAVFNLALTDLLSSSAFVPKVIDTFLFDHRYISYNNCLTYMFFCFTLGSMQSLNLVALSIDRLMAILYPLHYQVKVTHRFMLSVIAIFWLYSVISILILVGLITRLSFCSSVVIKSFFCDHGPVYRLGCNDVTPSRAMAGILPVAIIGIPLAFIVASYCCIIHALSKISTVQQRVKAFKTCTGHISLVALLYLPATIVYLFGSKIQLNARIIGLSLSTIIPPTLNPIIYVFQTQEIKESLKKLLKVREQSKI
>LOCXPOR26.214.HIT1.OR.2R.313.7tm_4.exons1.LR597445.1.Salarias_fasciatus
MNLFNSALGRNITFVHPAYFLISGFVGIPNIKYYYIFLFFVYIVSVLGNMAVMTVICLDHSLWSPKYIAVFNLAFCDLFGNTALVPKVLDVFLFNNNRIAYKDCLTFLFFCYTCLSMQSFNLVVLAYDRLVAIIFPLHYSVKVTHRFMFSMIAAFWSVIILAVLIAVGLLTRLSFCGSVVINSYFCDHGQLYRLACNDHFPSYVISCLYPVVMFWLPLVFILLSYLYIGCTLAKVANAQQGLKAFKTCIGHLLLVAIYFIPLLITFTLMEKIHPNARIINLSLTSVFPPMLNPIIYVLQTHEIKESIKRLLKI
>LOCXPOR27.215.HIT1.OR.2R.301.7tm_4.exons1.LR597445.1.Salarias_fasciatus
DVLLLEPLQVTPRTSVPAFVLLLVIYVFIVASNLGLVALVCAERSLHQPMYLLLCNMSVNDVLGATVVVPHVLRDLARVGSERRIRYTDCALQAFCVHLHASVSHTVLMAMAFDRYVAICSPLRYAAVMTRGAVLRLSAAAWGSALVLVAVLVGLSVRLSRCRRLVSNPFCDNASLFKLSCESVLVNNIYGLGYTVLLLGSSISSVTLTYVRIAAVCLRSRNKALNGRALQTCATHLAVYAVLLASAFIIVVLHRFPQLSGHRKVASVVGHVALPTLDVLIYGLQIREVRQRLAGLIQNSK
>LOCXPOR27.215.HIT1.OR.2R.301.7tm_4.exons1.LR597445.1.Salarias_fasciatus
LAVLDQARQPLPDLSNLQAVDQNVECGQGNVADDRRHLPVAGQLREAVEDDDDEGGREQHGVDGQVRGAGLQRAAVQRLVAAAQAHGGDAHVGERDAANGGPEQQDGVAQAVDVVDQDALAGQLEERGVVAERVGDQAPAAGQSHAQTHQDGHQDQRRPPGGGRQPQDRPAGHDGGVAERAADGHVAVEGHGHEHRVGDAGVEVDAERLQGAVRVADPPLRADPGQVPEHVRHHDGRPQHVVDAHVAQQQVHGLMEAPLRAHQRHQAQVGRHDEDVDDEEEDEGGDGGPRGDLQWLQEQDV
>LOCXPOR29.216.HIT1.OR.2R.307.7tm_4.exons1.LR597445.1.Salarias_fasciatus
MMNQTLDLDLLQLEGLKVTPETSVPAFVILLLIYAFIMTSNIGLVALISMETSLHQPMYLLFCNMSVNDVFGASTIIPALLKDVFVPASNRYIGYTLCVVQAFCAHFYASACHGVLMIMAFDRYVAICSPLRYATIMTGRMVVKLSLWSWAASLVLVAVLVGLSVRLSRCRRVISNPFCDNASLFKLSCESVLINNIYGLGYTVVLLGSSLGGVTLTYLRIAAACLSTRSKALNGRALQTCATHLSLYVIMFVSGGVIIALHRFPALSDQRKLASILFHVVPPALNAVIYGLQIKAVRQKILVLFTR
>LOCXPOR29.216.HIT1.OR.2R.306.7tm_4.exons1.LR597445.1.Salarias_fasciatus
DEPNLGSGSAAAGGVKGHSRDLRPRLRHPPPHLRLHHDVQHRPGGADLHGDEPPSAHVPALLQHERQRRVRRLHHHPRPAQGRLRPGVEPLHRLHPVRGAGLLRSLLRQRLPRRAHDHGLRPLRGHLQPAALRHHHDGPDGGEAVAVVVGGVPGPGGRPGGAERAAVALPAGHQQPVLRQRLALQAVLRERADQQHLRPGLHRGAAGLVAGRRHAHLPAHRRGVPEHQEQGAERPRAADLRHAPLPLRHHVRVRRRHHRPPPLPGPVGPAQAGVHLVPRGPAGAERRHLRPADQSRPAEDLGPLHQ
>LOCXPOR29.216.HIT1.OR.2R.291.7tm_4.exons1.LR597445.1.Salarias_fasciatus
PGEEDQDLLPDGFDLQAVDDGVQRRRDHVEQDGRQLALVRQGREAVEGDDDASGHEHDDVEGEVRGAGLQRAAVQRLAPGAQARRGDAQVGERDAAQRRAQQHHGVAQAVDVVDQHALAGQLEERGVVAERVADDPPAARQPHAQPHQDGHQDQGRRPRPQRQLHHHPARHDGGVAQRAADGHVAVEGHDHEHAVAGAGVEVSAEGLHHAQGVADVTVRRRDEDVLEQGGDDGGGAEHVVDAHVAEEQVHGLMEARLHGDQRHQADVGRHDEGVDEEEDDEGGDGGLGSDL
>LOCXPOR31.217.HIT1.OR.2R.314.7tm_4.exons1.LR597445.1.Salarias_fasciatus
MKNQTLDLDLLQLEGLKVTPETSVPAFVFLLLIYIFIVVANVGLVALISMESSLHQPMYLLFCNMSVNDVFGASTVIPRLLSDIFVSDRYITYTDCVVQTFCSHFHAATSHTVLMIMAYDRYVAVCSPLHYAAIMTGRMVVKLSTAAWSTAFVVILVLVLLDVRLSRCRRVIRNPFCDNASLFKLSCENVVINQVYGIFTAIGMLTVSVSTIMLTYLRIAIVCLSGKSNAVNGRALQTCATHLALYVVLLLSGCTIVALHRFPYLSDQRKLASIMLHVVPPALNAVIYGLQIKAVRQKIFILFTRNKMTVFQVK
>LOCXPOR31.217.HIT1.OR.2R.313.7tm_4.exons1.LR597445.1.Salarias_fasciatus
EEPNLGPGSAAAGGVKGHPRDLRPRLRLPPPHLHLHRRGQRGLGGADLHGVEPPSAHVPALLQHERQRRVRRLHRHPPPAQRHLRLRPLHHLHRLRGADVLLSLPCRHLPHRAYDHGLRPLRGRLQPAALCRHHDGQDGGEAVHGRLEHRLRSDLGPGVAGRAAVALPAGHPQPVLRQRLALQALLRKCGDQSSVRDLHRHRDADGVGVDHHAHLPAHRHRLSERQEQRGERPRTADVRHAPRPLRRPAAVRLHHRRPPPLPVPVGPAQAGVHHAPRSSSGSERCHLRPADQSRPAEDLHPLHQEQNDSVSGQ
>LOCXPOR31.217.HIT1.OR.2R.298.7tm_4.exons1.LR597445.1.Salarias_fasciatus
FDLKHCHFVPGEEDEDLLPDGFDLQAVDDSVQSRRNYVEHDGRQLALVRQVREAVEGDDGAAGQQQDDVEGEVRGARLQCAAVHRVALAAQTDDGDAQVGEHDGRHRHRQHPDGGEDPVHLIDHHIFAGELEERGVVAERVADDPPAARQPHVQQHQDQDHYEGGAPGGRGQLHHHPARHDGGIMQRAADGHVAVVGHDHKHGVGGGGMEVRAERLHHAVGVGDVAVGDEDVAEQAGDDGGGAEHVVDAHVAEEQVHGLMEARLHGDQRHQAHVGHDDEDVDEEEEDEGGDGGLGGDL
>LOCXPOR33.218.HIT1.OR.2R.283.7tm_4.exons1.LR597445.1.Salarias_fasciatus
NNTYNSFMLQVEGLKLPRDTFYPIFLFFLFSYLFIMVSNLGIAALVFIDRNLHQPMYLLFCNLPFNDILGNSIMVPRLLMDMLLPPSERLISYYECVIQAFTTHMFGTTTHTVLMIMAFDRYVAICNPLHYPSIMNNRMVLKLTAWAWGVAFVLVGVLLGLTVRLSRCRRMIMNPYCDNPSLFKLSCESVFINNVYGLTFTVVLLTSSIGTIVLTYTKITVVCLTSNNKSLNSKALKTCSTHLLVYLIMLLSGFVVILLHTASLSTQITGSCQPSCSTSSRAA
>LOCXPOR33.220.HIT1.OR.2R.301.7tm_4.exons1.LR597445.1.Salarias_fasciatus
NETFNSFMLQLEGLNVFEEYTIPVFLFLLFSYLFIMVSNVGIVILVFTDRNLHQPMYLLFCNLPFNDILGNSIMVPRLLIDILLPPSERLISYYECVVQAFTTHMFGTTSHTVLMIMAFDRYVAICNPLRYPSIMNNRMVLKLTAWAWGVAFVLVGVLLGLTVRLSRCRRVIMNPYCDNASLFKLSCESVFINNVYGITFTVVLLTSSIGTIVLTYTKITVVCLTSNNKSLNSKALKTCSTHLLIYLIMVFNGMSIITLHRFPQYSDYRKLCTILFHIVPGSLNPVIYGVQSKEIRKFFSK
>LOCXPOR34.221.HIT1.OR.2R.312.7tm_4.exons3.LR597445.1.Salarias_fasciatus
MENLTVRIPLKQPIVFELEGFYVPPGYGPLFFVLALLTFMVTLLGNGVVMWVIVTDKSLHRPMFVMVCNLVVCDLLGATAVLPRLVMQFLTGQKAITYIPAIVQAFCVHSYGVAMQTILAVMAYDRYIAVCEPLRYHSIMTPARLHCCCGLAWFVAALLIFVLFSFHINVPLCGRTIKHVYCTNRAILRLGCISTPVSNIYGLAMTWSLSTGVFLVIAFSYTKILSACLKQGRSDRSVRTKAFQTCATHLLIYLLYEIATVIIIMLYRFPSVSRNIQKFLSILFIIVPPAVNPFIYGLIIGELRASVRKHFT
>LOCXPOR35.222.HIT1.OR.2R.312.7tm_4.exons3.LR597445.1.Salarias_fasciatus
MENLTVRIPLKQPIVFELEGFYVPPGYGPLFFVLALLTFMVTLLGNGVVMWVIVTDKSLHRPMFVMVCNLVVCDLLGATAVLPRLVMQFLTGQKAIAYIPAITQAFCVHSYGVAMQTILAVMAYDRYIAVCEPLRYHSIMTSARLHCCCALAWFVTALLVLVLFSFHNNVPLCGRTIKHVYCSNRAILSLGCISTPVSNIYGLAMTWSLSTGAFLIIAFSYTKILSACLKQGRSDRSVRTKAFQTCATHLMVYMIYQIAGVVLIMLYRFPSVSRDIQKFFGIVVLVFPPLVNPFIYGIFTKDLRGSVRKRFT
>LOCXPOR36.223.HIT1.OR.2R.312.7tm_4.exons3.LR597445.1.Salarias_fasciatus
MENLTVGIPLKQPIVFELEGFYVPPGYGPLFFVLALLTFMVILLGNGVVMWVIVTDKSLHRPMFVMVCNLVVCDLLGATAVLPRLMMQLLTGQKAIAYIPAIIQAFCIHSYGAAIQTILAVMAYDRYIAVCEPLRYHSIMTSARLHSCCGLAWFIAALLIFVLFSFHINVPLCGRTIKHVYCSNRAILRLGCISTPVSNIYGLAMTWSLSTGVFLVIAFSYTKILSACLKQGRSDRSVRTKAFQTCATHLMVYVIYEIAAVVLIMLYRFPSVSRDIQKFFGIVVLVFPPLVNPFIYGIFTKDLRGSVRKRFT
>LOCXPOR44.224.HIT1.OR.2R.276.7tm_1.exons1.LR597445.1.Salarias_fasciatus
EMSNVSVLSDDRSLLERAMIFSVTTVPCCVFLFVNCTMLFSLRSKAVFKDTCRYVLLYNLLLADTMQLVVSQVLYILAVLRLRLTYPLCGFVITLSSIIMRISPLTLVVMSFDRYVAVCYPLRHATIVTMGKTRGAICVIWAISSVNVFSHISLLRVNPFEGLNSLQMEHVCSMENMLLSPVAAMFDQVYEFTVFISAGVSISFSYIGVLVAARSASTDKVSARKAHKTLLLQPGPAGPDPVSTIVKPVIIHISQAIDIITLVRNQNHALCVRNHG
>LOCXPOR37.225.HIT1.OR.2R.308.7tm_4.exons1.LR597445.1.Salarias_fasciatus
EMSNVSVLSVDRSLLERVMFCSVTTVPCCVFLFVNCTMLFSLRSKAVFRDTCRYVLLYNLLLADTVQLAVSQVLYILAALRLRLTYPVCGFFITLSNIVLRISPLTLVVMSFDRYVAVCYPLRHATIVTMGKTRGAICVIWAISSVNVFSHISLLRVNPFEGHNSLQMEHMCSTNSILLGHVAAMFDKVYELTVFISAGVSVSFSYIGVLVAARSASTDKVSARKAHKTLLLHLVQLGLSLSSTMFKPLLGVISQIIDRITLVRVTIIFYVCVIMLPRCLSPLIYGLGDQTIRPVLLHHLFCQFTTSV
>LOCXPOR38.226.HIT1.OR.2R.308.7tm_1.exons1.LR597445.1.Salarias_fasciatus
EMSNVSVLSADRSLLERAMFFSVTTVPCCVFLFVNCTMLFSLRSKAVFRDTCRYVLLYNLLFADTVQLVVSQVLYILVALRLRLTYPVCGVIITLGNIVLRISPVTLVVMSFDRYVAVCYPLRHATIVTMGKTRGAICVIWAICSMNAFSYISLLRENPFEGLNSLQMEHVCSAENMFQGPVAAMFDKVYEFTLFISAGISISFSYIGVLVAARSASTEKVSARKAHKTLLLHLVQLGLSLSSTMFKPLMIYISQITDLNTLVRIRIICYVCVIMLPRCLSPLIYGLGDQTIRPVLLHHLLCQLTSSV
>LOCXPOR39.227.HIT1.OR.2R.307.7tm_1.exons1.LR597445.1.Salarias_fasciatus
EMSNVSVLSADQSLLERVMFCSVTTVPCCVFLLVNCTMLISLRSKAVFRDTCRYVLLYNLLLADTVQLVVSQVLYILLVLSLRITYPLCGFLITLNRIILRISPLTLVVMSFDRYVAVCYPLRHATIVTMGKTRGAICVIWVICSVNVFMYISLLRENPFEGLNSLQIKRCSVENMLWGPVAAMFDKVYEFTLFISAGVSISFSYIGVLVAARSASTDKVSARKAHKTLLLHLVQLGLSLSSTMFKPLFGVMSQLIDRITRVRISILFYVCVVMLPRCLSSLIYGLGDQTIRPVLLHLLLCQFATSV
>LOCXPOR40.228.HIT1.OR.2R.307.7tm_1.exons1.LR597445.1.Salarias_fasciatus
EMSNVSVLSADWSLLERVMLCSVTTVPCCVFLFVNCTMLFSLRSKAVFRDTCRYVLLYNLLVADTVQLVVSQVLYILLVLSLRITYSLCGFFITLNRIILRISPVTLVVMSFDRYVAVCYPLRHATIVTMGKTRGAICLIWAICSVNVFMYISLLRENPFEGMNSRQTKHCSAENMLLDPVAAMFDKVYEFTLFISAGVSISFSYIGVLVAARSASTDKVSARKAHKTLLLHLVQLGLSLSSTLSMPLLGVISQIIDRITLLRISILFYVCVVMLPRCLSSLIYGLGDQTIRPVLLHLLLCQFATSV
>LOCXPOR41.229.HIT1.OR.2R.307.7tm_1.exons1.LR597445.1.Salarias_fasciatus
EMSNVSVLSADRSLLERVMFCSVTTVPCCVFLFVNCTMLFSLRSKLVFRDTCRYVLLYNLLLADTVQLVVSQILYILVALSLRLTYPVCAFFITLSSIVLRISPLTLVVMSFDRYVAVCYPLRHATIVTMGKTRGAICVIWAICSVTVFMYISLLRENPFEGLDSLQIKRTCSVENMLLSPVAAMFDKVYEFTLFISAGVSISFSYIGVLVAARSASTDKVSARKAHKTLLLHLVQLALSLSSTMFKPLLGVMSQLIDRITLVRISILFYVCVIMLPRCLSSLIYGLGDQTIRPVLLHLLLCQVATS
>LOCXPOR42.232.HIT1.OR.2R.308.7tm_1.exons1.LR597445.1.Salarias_fasciatus
EMSNVSVLSADRSLLERAMLCSVTTVPCCVFLFVNCTMLFSLRSKAVFRDTCRYVLLYNLLLADTVQLAVSQVLYILAALRLRLTYPLCGFFITLNNIVLRISPLTLVVMSFDRYVAVCYPLRHATIVTMGKTRGVICVIWAISSVNVFFHISFLMENPFEGHNSLQMERQCSTNYILLGPVAAMFAKVYELTVFISAGVSVSFSYIGVLVAARSASTDKVSARKAHKTLLLHLVQLGLSLSSTMFKPLLGVISQIIDRITLVRVTIIFYVCVIMLPRCLSPLIYGLGDQTIRPVLLHHLFCQLTTSV
>LOCXPOR43.233.HIT1.OR.2R.310.7tm_1.exons1.LR597445.1.Salarias_fasciatus
EMSNVSVLSADRSLLERVMFCSVTIVPCCVFLFVNCTMLFSLRSKAVFRDTCRYVLLYNLLFTDTVQLAVSQVLYILLVLSLRITYPLCGFFITLNRIILRISPVTLVVMSFDRYVAVCYPLRHATIVTMGKTRGAICVIWAICSVNVFSHISLLRENPFEGLNSLQIKRVCSVENMLQGPVAAMFDQVYEFTLFISAGVAVSFSYIGVLVAARSSSTDKVSARKAHKTLLLHLVQLGLSLSSTMFKPVLGVISQIIDSITLVRISVLFYVCVVMLPRCLSSLIYGLGDQTIRPVLLHHLTCSVSTRVAP
>LOCXPOR44.234.HIT1.OR.2R.308.7tm_1.exons1.LR597445.1.Salarias_fasciatus
EMSNVSVLSADRSLLERAMFFSVTTVPCCVFLFVNCTMLFSLRSKAVFRDTCRYVLVYNLLLADTVQLAVSQVLYILAALRLRLTYPMCGILVTLSKVVLRISPVTLVVMSFDRYVAVCYPLRHATIVTLGKTRGAICVIWAISSVNVFSYISLLRDNPFEGLNSLQIKRVCSVENMLVSPVAAMFDKVYEFTLFISAGVSVSFSYIGVLVAARSASTDKVSARKAHKTLLLHLVQLGLSLSSTMFNPLISYISHVTDINTLVRIRIIFYVCAVMLPRCLSPLIYGLGDQTIRPVLLHHLLCQFTMSV
>LOCXPOR45.235.HIT1.OR.2R.310.7tm_1.exons1.LR597445.1.Salarias_fasciatus
EMSNVSVLSADRRYLERAMLCSVTTVPCCVFLFVNCTMLFSLRSKAVFRDTCRYVLLYNLLLADTVQLAVSQLLYILAALRLRLTYPVCGVIITLSHIVLRISPVTLVVMSFDRYVAVCYPLRHATIVTMGKTRGAIYVIWAICSMNVFSHISLLRENPFEGLNSLQMKSICSAENMLLSPVAAMFDKVYEFTVFISAGVSISFSYTGVLVAARSASTDKVSARKAHKTLLLHLVQLGLSLSSTVLKPLLRVISQISDRITLVRINILLYVCVVMLPRCLSSLIYGLGDQTIRPVLLHHLTSSVSTRVAP
>LOCXPOR46.236.HIT1.OR.2R.308.7tm_1.exons1.LR597445.1.Salarias_fasciatus
EMSNVSVLSADRSLLERAMLCSVTTVPCCVFLLVNCTMLFSLRSKAVFRDTCRYVLLYNLLLADTVQLAISQLLYILAALRLRLTYPLCGILVTLSNVVLRISPVTLVVMSFDRYVAVCYPLRHATIVTMGKTRGAICVIWAICSVNVFSYISLLRENPFEGLNSLQMKSMCSAENMLQGPVAAMFDKVYEFTVFISAGVSISFSYTGVLVAARSASTDKVSARKAHKTLLLHLVQLGLSLSSTVLKPLLGVISQIIDRITLVRISVLFYVCAVMLPRCLSSLIYGLGDQTIRPVLLHHLLCQFSSSV
>LOCXPOR47.237.HIT1.OR.2R.310.7tm_1.exons1.LR597445.1.Salarias_fasciatus
EMSNVSVLSADRRFLERAMLCSVTTVPCCVFLFVNCTMLFSLRSKAVFRDTCRYVLVYNLLLADTVQLAVSQVLYILAALRLRLTYPVCGVFITFSHIVLRISPVTLVVMSFDRYVAVCYPLQHATIVTMGKTRGAICVIWAICSMNVFSHISLLRENPFEGLNSLQMERVCSAENMLRGPVAAMFDKVYEFTLFISAGVSVSFSYIGVLVAARSASTDKVSARKAHKTLLLHLVQLGLSLSSTMFKPLLGVISQIIDRITLVRISVLFYVCVVMLPRCLSSLIYGLGDQTIRPVLLHHLTSSVSTRVAP
>LOCXPOR48.238.HIT1.OR.2R.308.7tm_1.exons1.LR597445.1.Salarias_fasciatus
EMSNVSVLSADRSLLERVMLCSVTTVPCCVFLLVNCTMLFSLRSKAVFRDTCRYVLLYNLLFADTVQLAISQILYILAALRLRLTYPVCGAITTLSNVVLRISPVTLVVMSFDRYVAVCYPLRHATIVTMGKTRGAICVIWAIGSVNVLSYVSLLRENRFEGLNSLQMKRMCSAENMLLGPVAATFDQVYKLTVFISAGVSISFSYIGVLVAARSASTDKVSARKAHKTLLLHLVQLGLSLSSTVFMPLLGVISQIIDRITLVRISVLFYVCAVMLPRCLSSLIYGLGDQTIRPVLLHHLLCQFSSSV
>LOCXPOR49.239.HIT1.OR.2R.312.7tm_4.exons1.LR597445.1.Salarias_fasciatus
NSSAIIHPPGFYIIGFQTFPNISVYIIFLAVVYMATLVFNAFLMYIIAIDHCLHTPKFLAVFNLALVDIILNTTTIPSMIKVFFVKDNFIPFNLCLVQMYFYYSFVSMESYSLAILAYDRMVAICLPLRQNMLNTVRIMSCLVALCWVYSLGRLVYSVSIMTELSFCDSVRVFSYFCDYAPVFRLACNDNSRQWSVASTSSMVNLLLPFFFTVLSYISILTAVFRMKSVGSRIKALATCIEHLILVVIFYVPLFSIFLIGLYFQGIDPDQRVLSLSLASCIPPCVNPIVYSLKTKEIKNRAMALFRRMKTSP
>LOCXPOR50.240.HIT1.OR.2R.325.7tm_4.exons1.LR597445.1.Salarias_fasciatus
MTPLRTVFNSSGIVHPPGFYIIGFETFPNIHIYFIFLAFVYAVTVFFNILVIYIIAANHCLHTPKFLAVVNLAVIDLILNSCTIPSMIKIFLLKDNFIPFNLCLLQMNVYYTFGSLESYALAILAYDRLVAICFPLRTNSINTARSMACMVSITWGCTLAINIFATQIMTRLSFCSSVRVFSYFCDYAPVFRLACNDYSLQRFAASFFSLLILGGPFTFILLSYLTILLTVFKMKTLDSRVKALSTCVEHLILVAIFYIPLIVIFSVGFLVGVINPDQRVLSLSLASCVPPCVNPIVYSLKTKEIKIRALALVRKNKVTNKRNLK
>LOCXPOR51.241.HIT1.OR.2R.322.7tm_4.exons1.LR597445.1.Salarias_fasciatus
MSFLRSVLNSSGVIHPPGFYIIGFETFSNVRFYFVFLAFVYVMTVLFNSMVIYIIANNHRLHTPKFLAVLNLAVIDVILNTCTIPSMIKVFLLKDNFIPFNLCLVQMFVYYTFGTLESYALAILAYDRLLAICFPLRHNSINTLRSMCCIVSLSWSFALGVIAYAVALMTRLSFCSSLEVLSYFCDYAPVFRLACNDYSMQWWVASMLTFMLLVGPFTFIFLSYVSILVTVFKMKSLQSRVKALSTCVEHLILVAIFYIPLIVIFTIGFYMRLIDPDQRVLSLSLASCIPPCINPIVYSLKTKEIKIRVLALMGKNCVGADQ
>LOCXPOR51.241.HIT1.OR.2R.311.7tm_4.exons1.LR597445.1.Salarias_fasciatus
LVCADTVFSHQCQHSDFDFFGFQRVNDGIYARRDAGGQRQAEDPLVWVNEPHVKANGENDNERNVKYRYEDEMLNTRGQGLHSALQGLHLEDRHQDADVRQEDEGERAHEEHERQHGGHPPLHGVVVTGQPKHRRVVAEVAEHFQRTAERQPGHQSHRICDDPQRKRPGQADDAAHAAQCVDGVVAQRETYCKQSVIGEDGKSVRLQSSKRVVDKHLDQAQVEGDEVVLQEEHLNHAGNRARVQNHINHRKVENSQKLWSVQTMIISNDVNDHAVKQHRHHVNKRQEDEIETDVGESLKTDDVEARRMNDP
>LOCXPOR53.243.HIT1.OR.2R.300.7tm_4.exons1.LR597449.1.Salarias_fasciatus
NNSDVVFELEGLNSTPALRHVFFSLALTSYLLTVAVNLMLVVTVCLHPALHQPIYIFVCNLCVNGICGASCFYPKMMHDLRTRVHAITYGGCLGQMFVIYTYVFCEFTSLTVMAYDRYVAICRPLRYRVLMTARRVATLLLLTWAFSMLEAAAGITLTAMLPVCGRRVRNMFCTNWEVVKLSCSDTTANNIYGLALTVSHVLQTALILVSYGHLVRAAVRSRADRRKFVQTCLPHLVTLLVFTGSLVFEVMYARYGGAGALQPLRNALAAEFLVVPPLVNPAIYGMNLQQIRIRILNRVT
>LOCXPOR53.243.HIT1.OR.2R.300.7tm_4.exons1.LR597449.1.Salarias_fasciatus
GDPVQDADPDLLQVHTVDGGVDERRHHQELGGQRVAQRLQRAGTAVARVHDLEDQRAGEDQQRDQVRQARLNELAAVGARAHGGAHQVAVGHQDERRLQHVGDGQRQAVDVVGGGVGARQLHHLPVGAEHVADAAAADGQHGGQRDARRRLQHGEGPGEQQQRGHAARRHQHAVPQRPADGHVAVVRHDGQAGELAEDVGVDDEHLAQAAAVRDGVHARPQVVHHLGVEAGSAADPVHTQVAHEDVDGLVERRVEADGDHQHQVDRHRQQVGGERQREEDVAQRRRGVQTLQLEHHVRVI
>LOCXPOR55.244.HIT1.OR.2R.301.7tm_4.exons1.LR597449.1.Salarias_fasciatus
TVSYFILGAYLNVGNLRYFFFLVTALLYMSVLFVNMSLIVVICVNRTLHEPMYLFLVSLFVNELYGSSGLFPLLLVQILSDSHTVSAPLCFLQIFCLYTYGSVEFLNLAVMSYDRYLAICRPLRYGRLMTLHKALVLSVAVWLYSFLKFLIPLFLNLRLLRCGNVIPSLYCHNYLVARLACSDNRVNNIYGLFGIVLTVLVPLLPIVFSYAEILKVCFGGSEQTRQKALSTCTPHLVSLLNFSFGCCFEILQSRFDMSHVPGALRVLLSLYFLLMQPLLTPVLYGMQMSKIRKIYRTTFIH
>LOCXPOR56.245.HIT1.OR.2R.310.7tm_4.exons1.LR597449.1.Salarias_fasciatus
MLNRSFPVISFFVLGGYEEVGTLRYFFFLAAVTFYTVIVISNLLLILVICVNRTLHEPMYLFLLSLFVNELYGSSGLFPLLLVQVLSDSHTVSAPLCFLQIFVIYSYANMEFLNLAVMSYDRYLAICRPLRYGRLMTPDKVLAFVLSCWLYSVLRCVVTISLNLRLPLCGNVLNSLYCQNFLIVRLTCSDSRVNNVLGLIGIVLSVGLPLLAIVISYAEILKVCFGGSEQMRQKALSTCTPHLVSLLNFSFGCCFEILQSRFDMSHVPGSLRVLLSLYFLLMQPLLTPVLYGMQMSKIRKICKNTFQIKV
>LOCXPOR56.245.HIT1.OR.2R.300.7tm_4.exons1.LR597449.1.Salarias_fasciatus
HFDLKGILTDLAYFGHLHAVEDGRQQRLHEQEVERQQDAQRARDVAHVEAALQDLEAAAEGEVEQRHQVRRAGAQRLLPHLLRAAETHLQDLGVGDDDGEQREPDGQHDADQAKDVVDPAVGTRQPHDQEVLTVQAVQDVSTQRQAEVQADGDHTPEDRVQPAGQNEGQHLVRRHQAAVPQRAADGQVAVVRHDGQVQELHVSVRVDDEDLQEAERRRHGVRVRQDLDQEQREQAAAAVQLVDKQAEQEQVHGFMKGSVHTDHQDQQQVGDDNHSVERDSRQEEEIPQSPHLLVPSQHEE
>LOCXPOR58.246.HIT1.OR.2R.305.7tm_4.exons1.LR597449.1.Salarias_fasciatus
VMRNSTQVSFFVLEAFLDVGLVKYLVFLFIMCFYVLTLFSNLLLIVVICVNRTLHEPMYLFLVSLFVNELYGSSGLFPLILVQVLSDSHIVSAPLCFLQIFCLYMYVNVEFYTLAVMSYDRYLAICRPLQYGAQMRAGKVALLLAVSWLLPVVVITVMTSLTVSLRLCGNVLDTLYCNNYSVVNLACSDTTTNNIYGLVYTFLVLAGLTVLIVFSYLKILKVCFSSSAQTRQKAASTCVPHLASLLNFSFGCFFEIAQSRVRMGGVPAALRIILSMYFVTCQPLFNPVLYGLNLTKIRVICRNLL
>LOCXPOR58.247.HIT1.OR.2R.305.7tm_4.exons1.LR597449.1.Salarias_fasciatus
VMRNSTQVSFFVLEAFLDVGLVKYLVFLFIMCFYVLTLFSNLLLIVVICVNRTLHEPMYLFLVSLFVNELYGSSGLFPLILVQVLSDSHIVSAPLCFLQIFCLYMYVNVEFYTLAVMSYDRYLAICRPLQYGAQMRAGKVALLLAVSWLLPVVVITVMTSLTVSLRLCGNVLDTLYCNNYSVVNLACSDTTTNNIYGLVYTFLVLAGLTVLIVFSYLKILKVCFSSSAQTRQKAASTCVPHLASLLNFSFGCFFEIAQSRVRMGGVPAALRIILSMYFVTCQPLFNPVLYGLNLTKIRVICRNLL
>LOCXPOR60.248.HIT1.OR.2R.303.7tm_4.exons1.LR597449.1.Salarias_fasciatus
MNSSQPSHFTLSGYFDVGLLKYLCFVLLLCLYLLIIGANLLLILVICVNRTLHEPMYLFLLSLFVNELYGSSCMFPLLLVQVLSDSHTVSVPLCLLQIYLLYSYSGVELFNLAAMSYDRYVAICCPLHYHRAMTSRRAVVLIALAWLLPVPLCVIMVCMSSSLQLCGNIIHKVYCDNYLVVRLSCHDTRPINVYGLLLNSTVISTTVVLIFYSYSRIISVCVWSSAETRQKALSTCSPQMASLINFTCGSSFELLSSRFDLDGIPEVLRVLLSLYWLLCQPLFNPCMYGLKMSRVRLACRKLL
>LOCXPOR60.248.HIT1.OR.2R.296.7tm_4.exons1.LR597449.1.Salarias_fasciatus
QQLPAGQPDSGHLEAVHAGVEERLAEQPVQRQEDSQHLGNPVQVEAAGQQLEAGPAGEVNERGHLGRAGTEGLLPGLCGTPDAHADDPAVGVEDQDDGGGDDGGVEEQSVDVDGPGVVAGQSHHQVVVAVHFVDDVSTELQRRAHAHHDDAERHGKQPGQRDQHDRPPARHRSVVMQRAADGHVPVVRHGGQVKQLHTAVGVQQVDLQQAERNRHGVRVRQDLDQEQWKHAAAAVQLVDKQAEQEQVHGLMKGSVHTDHQDQQQVGSDDQQVQTQQQDETQVFQQADVKVTAECEV
>LOCXPOR61.249.HIT1.OR.2R.303.7tm_4.exons1.LR597449.1.Salarias_fasciatus
MNSSQPSHFTLGGYFDVGLLKYLCFVLLLCLYLLIIGANLLLILVICVNRTLHEPMYLFLLSLFVNELYGSSSLFPLLLVQVLSDSHTVSAPLCLLQIFVIYSYGGVEFFTLGIMSYDRYLAICCPLQYHRRLWSGKAVRLAALCWFIFFITVSVLVAFLSSLQLCGSVVSKVYCDYHSVVKLSCQDSLPGNMYGLLFFSVSVSCPLCLIIFTYSRIFRVCFSGSEQSRQKAVATCTPHLASLLNFTCGATFEVLQSRFNMNSLPSTLRIFLSLYFLTCPPIFNPVMYGLKLSKIRLSCRNLL
>LOCXPOR62.250.HIT1.OR.2R.303.7tm_4.exons1.LR597449.1.Salarias_fasciatus
MNSSQPSHFTLSGYFDVGLLKYLSFVLLLCLYLLIIGANLLLILVICVNRTLHEPMYLFLLSLFVNELYGSSSLFPLLLVQILSDSHTVSAPLCLLQIFVIYSYGGVEFFTLGIMSYDRYLAICCPLQYHRRLWSGKAVRLAILCWLVVFLTDSVLVAFLSSLQLCGSVVSKVYCDYHSVVKLSCQDSLPGNMYGLLFFSVSVSCPLCLIIFTYSRIFRVCFSGSEQSRQKAVATCTPHLASLLNFTCGATFEIVQSRFNMNSLPSVMRIFLSLYFLTCPPIFNPVMYGLKLSKIRLSCRNLL
>LOCXPOR63.252.HIT1.OR.2R.304.7tm_4.exons1.LR597449.1.Salarias_fasciatus
NVSSHTHFVLNGFAELGALRPVLFLPFSALLLLALAANSLLLFVVVSQRSLHSPMHVLMAGMACVDLCVPLFFVPHMLLSFLLDWRGISLIGCLLQMHLIHFVGSFQCTLLVWMALDRYFAICTPLYYHQRMALPRFLKFMVPLVARNFLLITAFVVLAGRLSFCSRVMTHCFCEHMALVELACGNTALNSLAGLLALILIPVVDFVFIVASYVVIFISVLSSGTSSSKALRTCVTHIVVMVVSLAVTLIALLSYRVRSSLPAASLVFFSTMYLLVPSCFNPIIYGIRTAEIRQHIVRTLSRGR
>LOCXPOR63.252.HIT1.OR.2R.304.7tm_4.exons1.LR597449.1.Salarias_fasciatus
SAATQRPDDVLPDLGGPDAVDDGVEAAGDQQVHGAEEDQAGGRQAAPHPVGQQGDERDRQTDHHHHDVGDAGSQRFGAGRPRAQHGDEDDHVGGHDEDEVHHGDEDERQQARQAVEGGVPAGQLHQRHVLAEAVRHHPGAERQPSRQDHERRDQQEVPRHQRNHELQEAGQRHALVVVERRADGEVAVQRHPDQQCALKRAHEVDEVHLQQAANQRDPPPIQQEAQQHVGDEEEWDAQVHARHAGHEHVHGRVEAPLGDHHEQQQRVGRQRQQQQGGERQEEDGPQGAQLGEAIQDEVRVRGHV
>LOCXPOR63.252.HIT1.OR.2R.303.7tm_4.exons1.LR597449.1.Salarias_fasciatus
RVLAHALRPEWLRRAGRPAARPLPAVLRPAAAGAGGQLAAAVRGGLPEEPPLAHARAHGRHGVRGPVRPTLLRPPHAAELPAGLAGDLSDWLPAADAPHPLRGLVSVHIAGLDGAGPLLRHLHAALLPPAHGAAPLPEVHGSAGGEELPADHGVRGPGGTAVVLLPGDDALLLRAHGAGGAGLREHRPQQPGGPAGAHPHPRGGLRLHRGLLRGHLHLRAELGDVQLQSAANLRHPHRGDGGQSGGHAHRPAVLPGEEQPAGRQPGLLQHHVPAGPQLLQPHHLRHPDRRDPAAHRQDAESRP
>LOCXPOR66.254.HIT1.OR.2R.302.7tm_4.exons1.LR597449.1.Salarias_fasciatus
NVSSHTHFVLNGFAELGALRPVLFLPFSALLLLALAANSLLLFVVVSQRSLHSPMHVLMAGMACVDLCVPLFCVPHMLLSFLLDWRGISLIGCLLQIYFVHLFGTFQSTLLVWMALDRYFAICTPLYYHQRMALPRFLKFMVPLAVRNFLMMVAVVSLAGRLPFCDGNVINRCFCEHMALVELACGNTSVNSLVGLLTVLLIPVADFAFITASYLLIFGTVLSSGRSGARALQTCVTHIVVLAVSLTIVLVSFLSYRIRNKLPAPVRVFFSTMYLLVPSCFNPIIYGIRTAEIRQHIVRTLS
>LOCXPOR66.254.HIT1.OR.2R.302.7tm_4.exons1.LR597449.1.Salarias_fasciatus
AQRPDDVLPDLGGPDAVDDGVEAAGDQQVHGAEEDPDGGRELVPDPVRQEGDQNDGQTDGQHHDVSDAGLERPGPRAAGAQHRAEDQQVGRRDEGEVRHRDEEHRQQPHQAVDGGVPAGQLHQRHVLAEAAVYHVPVAERQPSRQTHHRHHHQEVPHRQGNHELQEAGQRHALVVVERRADGEVAVQRHPDQQRRLEGSKEVHEVDLQQAANQRDPPPVQQEAQQHVGDAEERDAQVHARHAGHEHVHGRVEAPLGDHHEQQQRVGRQRQQQQGGERQEEDGPQGAQLGEPVQDEVRVRGHV
>LOCXPOR66.254.HIT1.OR.2R.301.7tm_4.exons1.LR597449.1.Salarias_fasciatus
RVLAHALRPERVRRAGRPAARPLPAVLRPAAAGAGGQLAAAVRGGLPEEPPLAHARAHGRHGVRGPVRPALLRPPHAAELPAGLAGDLSDWLPAADLLRAPLWNLPVDAAGLDGAGPLLRHLHAALLPPAHGAAPLPEVHGSPGGEELPDDGGGGESGGTAAVLRRERDKPLLLRAHGAGGAGLREHLRQQPGGVADGAPHPGGGLRLHHGVLPADLRHGAELRPLGGPGAPDLRHSHRGAGRQSDHRSGLLPVVPDQEQAPGPRPGLLQHHVPAGPQLLQPHHLRHPDRRDPAAHRQDAE
>LOCXPOR69.255.HIT1.OR.2R.312.7tm_4.exons2.LR597449.1.Salarias_fasciatus
FLHPTRMMNSSHVSFVFRGFPALHHQRRLLALPLCGCYAAALVGNGVLVWVVRGVESLHSPMYLLVCALCAVDVLVVSAIVPNTLLALLADWDRISLPGCLTQMFFTHFLSSVESTLLLAMALDRYVAVCRPLRYNELMGSRAWLALLLFTLTRSGTVMATLVALAGSLRFCDSNVIRHCYCDHMALVSLACGDTAPSVAAGLAVIACFVGVDIPLILLSYAKILRVVLRAAPAGEERWKAFHTCGTHLIVMMCFYLVGSVTFLSHNLSMSIPTDVNTFLGLAYILFPATVNPIIYGVRTTEIRNGFFRIFR
>LOCXPOR69.255.HIT1.OR.2R.312.7tm_4.exons2.LR597449.1.Salarias_fasciatus
PEDPEEAVADLGGPHAVDDGVDGGGEQDVGEAQEGVDVGGDGHAEVVGQEGDAAHQVEAHHDDEVRAAGVEGLPALLAGRRRPQHHAQDLGVGQEDERDVHSHKAGDDGQAGRHAWRRVAARQADQRHVVAVAVADDVGVAEPQRAGQRHQRGHDGAAARQREEQQRQPRPRAHQLVVAQRPAHRHVAVQRHGEQQRGLHRGQEVREEHLGQAAGERDAVPVRQQGQQRVGNDGRHHQHVHRAQRAHQQVHGAVQTLHAAHHPHQHAVPHQRRRVAAAQRQRQQAALVVQSGETSEHETDVGGIHHPRWMKE
>LOCXPOR69.255.HIT1.OR.2R.311.7tm_4.exons2.LR597449.1.Salarias_fasciatus
PSSNADDEFLPRQFRVQRFPRSAPPAPPAGAAVVRLLRGGAGGERRAGVGGARRGESAQPHVPAGVRAVRGGRAGGVGHRSQHAAGPAGGLGPHLSPRLPDPDVLHALPVLGGVHVAARHGAGPLRGGVPAAALQRVDGLAGVAGAAALHADAQRHRHGHAGGAGRLAAVLRLQRHPPLLLRPHGAGQPGVRRHGAKRGGRPGRHRLLCGSGHPAHPPVLRQDPARGAAGGAGRRGALEGLPHLRHAPHRHDVLLPGGQRHLPVPQPQHVHPHRRQHLPGPRLHPVPRHRQPHHLRREDHRDPQRLLQDLQ
>LOCXPOR72.257.HIT1.OR.2R.304.7tm_4.exons1.LR597449.1.Salarias_fasciatus
MMNSTQLSFFTLSAYFDTGHFKSACFLAVLLLYVCIVFSNLLLILVICVNRTLHEPMYLFLLSLFVNELYGSSGLFPFILVQILSDSHTVSAPLCLLQIFIVYSYGGIEFFNLAVMSYDRYVAICFPLQYHERMTLNKVLFLIAGVWFPAILVNCVTLSLIVSLQLCGSVINKVYCDNFSVVKLSCSDTTINNIYGLIATAFTVFCPLSVIIYTYTKIFRVCFSGSEQSRQKAVATCTPHLASLLNFTWGATFEIVQSRFNMNSLPSVMRIFLSLYFLTCPPIFNPVMYGLKLSKIRLSCKSLI
>LOCXPOR73.258.HIT1.OR.2R.309.7tm_4.exons1.LR597449.1.Salarias_fasciatus
SRRITMNSTRFSHFRLTAYSDTGPLRHLYFFMLLLLYVFIMFSNLLLILVICVNRTLHEPMYLFLVSLFVNELYGSSGLFPLLLVQVLSDSHIVSAPLCLLQIFVIYSYGGVEYFNLAVMSYDRYLAICCPLHYNTGMTCRKIAVLIAVTWLYPLLACVVIVYLSSSLTLCGNDIPKVYCDNYYVVKLACSNITAINIFELFAIFFTICAPLCGILFTYLKIIRVCFSGSKETRQKAVRTCTPQLASLINFTFGSSFQTVQSRFNMKSVSSALQIFLSLYTLTCQPLFNPSMYGLNLSKIRHVCKKLLF
>LOCXPOR75.259.HIT1.OR.2R.306.7tm_4.exons1.LR597449.1.Salarias_fasciatus
PAGAQVLTYDAYLGQVESVQQRVEQRLAGEPVQGQEDPNHVGEVGHVEPALHDLEERPEAEVDHGGQVRRARAESLLPGPMGPRQTHPEDPHVGVEDHEEEAGDDGENVEEAVDVVDGGVVARQLDHGEVVAVHFVDDVPTELQRAAERQHGQRGQHAVQPHRGRHGPHLSEAHEHVVLQGAADGHVSVIGHGSQSEELHAAIEVEAEDLQEAERDGHGVRVRQDLDQDERKQAAAAAQLVDKQADQEQVHGFMKGSVHTDHHDQQQVGEHDKTVYKHHNQEVQILQTSGVKVCREREKCDLSGVH
>LOCXPOR75.259.HIT1.OR.2R.306.7tm_4.exons1.LR597449.1.Salarias_fasciatus
MNSTQITFFSFSAYFDTGRLKYLYFLVVMFIYSFIMFSNLLLIVVICVNRTLHEPMYLFLVSLFVNELCGSSGLFPLILVQILSDSHTVSVPLCFLQIFSLHFYGSVELFTLGAMSYDRYVAICCPLQYNVLMSLRKVWAMTASVWLYSVLATLAMLSLSGPLQLCGNIIHKVYCDNFSVVKLSCYDTTINNIYGLLYIFTVIAGLFLMILYSYVRILRVCLSGSHRTRQKALSTCTPHLSSMINFCFGAFFEIVQGRFNMTHLPNMVRIFLSLYWLTCQPLLNPLLYGLNLSKIRIICKNLSTGR
>LOCXPOR76.260.HIT1.OR.2R.309.7tm_4.exons1.LR597449.1.Salarias_fasciatus
MMMMNSTQTAFFTLGAYYDMELLRYLYFVIIMCLYLLIIGANLLLILVISVNRTLHEPMYLFLVSLFVNELYGSSGLFPLLLVQILSDSHTVSVPLCFLQIFVIYSYACCEFLNLAVMSYDRYLAICRPLQYRSQMTDRKVAMLISFTWLFPVLAIAVIIGLSASLQLCGNVIQKLFCGNYAIVRLACSDTRVNNIYGLVYTIISIIMPAAFIIYTYAKIMRVCFSGSKQTRQKALSTCTPHVASILNFSFGCCFQILQSRYFTDSLPGMLDIIMSLYFLTCQPLFTPVLYGLKMSKIYRNCKQLLCAQ
>LOCXPOR77.261.HIT1.OR.2R.311.7tm_4.exons1.LR597449.1.Salarias_fasciatus
SRRRLTMNSSQPSHFTLSGYFDVGLLKYLCFVLLLCLYLLIVGANLLLILVICVNRTLHEPMYLFLLSLFVNELYGSSGLFPLLLVQVLSDSHTVSAPLCFLQIFSLHCYGAVEYVSLAVMSYDRYLAICHPLRYGAWMSCGTIGALIAAAWLYGVTVCVVMVALSSSLRLCGNVIHKVYCDNFSVVKLACADITAVNIHGIATILISLGAPLAFIFYTYFKILAVCVAGSRQTRQKAVSTCAPHLTSVLHFTSAAMFELLQGRFDMTGTPLPLRVVLSLYWFTCQPLLNPLVYGLSLSKIRLLCGGLLYA
>LOCXPOR77.261.HIT1.OR.2R.298.7tm_4.exons1.LR597449.1.Salarias_fasciatus
RVQQAAAEQPDLGEAEAVDQRVEQRLAGEPVQRQDDAQRQRRARHVEAALQQLEHGRRGEVQHGGEVRRARADRLLPRLPGPGDAHRQDLEVGVKDERERRAQGDEDGGDPVDVDGGDVGARQLHHREVIAVHLMDHVPAQPQGRAQRHHHHTHRDAVEPGGGDQRADGAAAHPGAVPQRVADGQVAVVRHDGQADVLHRSVAVQGEDLQEAERRRHGVRVRQDLDQEQREQAAAAVQLVDKQAEQEQVHGLMKGSVHTDHQDQQQVGSDDQQVQTQQQDETQVFQQADVEVTAEREV
>LOCXPOR78.262.HIT1.OR.2R.314.7tm_4.exons1.LR597449.1.Salarias_fasciatus
MTSNNITNIKYFVITGFPGLQPQYYGPVSVLLLLVFLAIMIGNGLTLATITFVQTLHKPTYLIFCNLAMTDLAFGTVTLPRVIARYWWNDVISSYIACFTQMYFVHALGAIHSLILLMMALDRFVAVWFPFQYLVLFTNKSVSISCALCWILTLIRMAGIVFNASTLPYCDVNVIMQCYCNHISITRLACGNRLAFINEVAIANAMVTLMFPLSFIIFSYFSIFIAVLRISQVERRHKVLSTCAPQLFITGLYYVPRSFVYIANNVGFHFSILARVVITMMYSLIPAAVNPLIYCFKTADIKQALIQRVKNAKI
>LOCXPOR79.263.HIT1.OR.2R.314.7tm_4.exons1.LR597449.1.Salarias_fasciatus
MTSNNITNIKYFVITGFPGLQPQYYGPISVLLLLVFLAIMIGNGLILATITFVQTLHKPTYLIFCNLAMTDLAFGTVTLPRVIARYWWNDVMSSYIACFTQMYFVHALGAIHSLILLMMALDRFVAVWFPFQYLVLFTNKSVSISCALCWILTLIRMGGIVFNASTLPYCDVNVIMQCYCDHISITRLACGNRLAFIKEVAIANAMVTLMFPLSFIIFSYFSIFIAVLRISQVERRHKVLSTCAPQLFITGLYYVPRSFVYIANNVGFHFSLLARVVITMMYSLIPAAVNPLIYCFKTADIKQALIQRVKNAKI
>LOCXPOR80.265.HIT1.OR.2R.308.7tm_4.exons1.LR597449.1.Salarias_fasciatus
MSSHNSSIELTHFFFGDVDSFKRPVVSGVVIMIVYIILTIANAVSIVFIISDQKLHKPMYLLICNLAVVDIMFTSSVVPTIIGVLLGTVKSIFYVPCLIQMFVRHWSSVMEMFALAFMAFDRVLAVSYPFQYHNYLTNARTLITASILWLSSACIIAVTPATVVPLPHCYPKLKYIYCDYAALVRSTCADVNYYFNLITVIVYFLLFFTFFFICLSYISILVQVKLSSSSEKRKIYSTCLSHFIVVSCYYGPVFVRVVLTRVGLVLTIEQWYGVVFVIILGPPFVNPFVYCLRTKEIRSKLLKIFQNI
>LOCXPOR80.266.HIT1.OR.2R.308.7tm_4.exons1.LR597449.1.Salarias_fasciatus
MSSHNSSIELTHFFFGDVDSFKRPVVSGVVIMIVYIILTIANAVNTVFIISDQKLHKPMYLLICNLAVVDIMFTSSVVPTIIGVLFGTVKSIFYVPCLIQMFVRHWSSAMEMFALAFMAFDRVLAVSYPFQYHNYLTNARTLITASILWLSSACILAVMPATVVPLPHCYPKLKYIYCDYAAVVRSTCADVNYYFNLVTVIIFFLLFFTFFFICLSYIAILVQVKLSSSSEKRKIYSTCLSHFIVVSCYYGPAFVRVVLTRVGLVLTIEQWYGAVFVIILGPPFVNPFVYCLRTKEIRSKLLKIFQNI
>LOCXPOR82.267.HIT1.OR.2R.310.7tm_4.exons1.LR597449.1.Salarias_fasciatus
MISNFRNISNFFILGFPGLSSQYYGPASALLFLIYLAIAAGNVFILVFVMLEKCLQKPTYLVFCHLALNDLMFGTVTLPKIIAKYWFGDGIITFYGCFAQMFFVHYLGSVISFMLLVMALDRFIAICIPLRYPILITNKSISVMCGFAWFIPLPWMIGIVLQLVALPFCKTNVIPQCYCDHISISNQACGEHVRGAVVLALCVAMFFLLLPLAFILFSYISIIVVITKMSNVSGRQKTLSTCTPQIFITCLFYLPRCFVYLANAVGFSFSLDIRIVLILLYSLLPAAVNPLIYCLKTLDIKQLLMKRLRK
>LOCXPOR80.268.HIT1.OR.2R.305.7tm_4.exons1.LR597449.1.Salarias_fasciatus
MSLHNSSIELTHFFFGDVYSFTRPVVSGVVIMIVYIILTIANAVNIVFIVSDQKLHKPMYLLICNLAVVDIMITSSVIPTIIGVLFGTVKSISYVPCLIQMFVYHWSSVMEMFALAFMAFDRVLAVSYPFQYHNYLTNARTLITASILWLSSACIIAVTPATVIPLPHCYPKLKYIYCDYAALVRSTCANVNYYFNLITVIVFFLLFFTFVFICLSYIVIFFQVKLSSSSEKRKIGSTCLSHLIVVSCYYGPIFVRVVLTRVGLVLTLEEWYGVVFVVIIGPPFVNPFVYCLRTKEIRFKLMKVF
>LOCXPOR84.269.HIT1.OR.2R.321.7tm_4.exons1.LR597449.1.Salarias_fasciatus
FYIFLCSESVKMDSPHNVSTVIVLKAFNLSSESVFPAFLFSTLTYLIILFCNLMLTLTIVLNTTLHQPMYMILLNLPINDLTGSSAVFSQLMKETLTNSGAIQYSACVTQAFFIHIYATGSVFILTAMAYDRYMAICCPLQYSAVMTNAHVMRIIAGMWLTCLATITVLFYLLLRLPRCRSEISHTYCDNPSLLTLVCADTSINNLYGLFLVAVTQLLANGMMLFTYLQILIACFRSKSRDTKTKAIQTCATHLMVFLLLECCGLFTIIAYRLKNLSPHFRRFVGLMALVFPPALNPIIYGLKTKEIRETIFRSLRKKIRP
>LOCXPOR85.270.HIT1.OR.2R.312.7tm_4.exons1.LR597449.1.Salarias_fasciatus
MFANSSSDYFLSLTTLGLSTTQVYPAFVFGTLTYLFIVFCNLLLIVTIAVSRKLHKPMFILLFSLPVSDIMGATAFFPQFLLSIVLKTRLVSYPACVVQAFLVHLYGSANLLTLTAMAYDRFVAICIPLRYNSIMNSHRLITMVFLIWFVDLSMILTLLLLFTRFKICRKNIVDLYCNNPSLVKLVCEDTSVNNLYGIVLTLAFQGGTLLIILYTYAQILRTCIMTNQADARRKAIQTCGTHLVVFLFLQINTVFTLISHRLQSVSPFLRRTFGVSVLIFPPILNPIIYGLKTNELKQNIIIFLKRNVGLTK
>LOCXPOR86.271.HIT1.OR.2R.302.7tm_4.exons1.LR597449.1.Salarias_fasciatus
MENSSFAATSELTLDPFFIPPGGKYPIFFLGIAIYFFAISCNLTLLTLIVLKRNLHKPMYFILFSLPLNDLIGITAMLPKVLSDIVTETHRVYYPLCVLQAFLLHMYGGGVLFILAAMSFDRYVAICLPLRYSSVMTPRVITCIVSLVWGLDLVLIVLLFSLQSRLPRCKSVIKNVFCDNPSLLKLTCGNTALNNIIGLFNTAVMQAISVSVQVFSYVKILIACLVTNKSETKKKAVNTCIAQLLILLIFEVVGTFTILSHRFKNVSADLRKIMGMLIFLVPPLFNPIVYGLYTSEIRYTLL
>LOCXPOR87.272.HIT1.OR.2R.309.7tm_4.exons1.LR597449.1.Salarias_fasciatus
MEKNGTLSGDILEIQGFDISPKFIYPLFFLLLFVYFSLLFSNIAVLVLIITEKSLHQPMYILFCNLSVNDLIGNTVLLPQLMAHVLSTERFITYSQCVVQAFYSHTFGSASHMILVIMAFDRYVAICHPLRYSSIMTSRTVVVLSVIAWGVSLVLVSILIGLTVRLSRCRSFVQNAYCDNASLFKLSCDDVSINNIYGLFFTVLLFSFSIGGIAVTYFRIAVVCWIKKNKELNNKALQTCASHLVLYLIMLWSGFLTIILHRFPKYPDLRKIAYILFHVVPANLNPIIYGMQTKSLRDKIDQILQRKVT
>LOCXPOR89.273.HIT1.OR.2R.321.7tm_1.exons1.LR597449.1.Salarias_fasciatus
GSRRPVLQFEPNARLDSAGAAEEGLADVAPETLVPEAVDERAEEARDEDEAEVVEEGDVFGLPVGVQHDEGLGDGVSEGQDAEQQLEGVQHHRVHGPVHRHLVLPQLPGLQQDPHVGEEDDRGHDGEEEHAHRRSEQHLDRRRVHRHRLANHGSGEDVSGGAPLPNGELGDGERAADEPHGQDDDPDPVGAPGGRPLQRVQDGDVALQRHGGQDQGRVLESDGGEQQQGEAKDHGELHPTHDEEEEQDGRQHLQRIVDQHASKQDVAGRVQKLPVGRKDAQHDGDAAQEDAEQGDDDAHLYDHRHALLGGGVDVELTHVLH
>LOCXPOR89.273.HIT1.OR.2R.321.7tm_1.exons1.LR597449.1.Salarias_fasciatus
MQNVSELHVNATSQKSMSVIIKVCIVIPLFCVFLCCIAVMLRVFASHRQFLDTSRYVLFACMLVNDALQVLSSVLLFLFVMGRVKFAMVFCFPLLLLSTVTFQNTPLILAAMSLERYVAILYPLQRPAAWRSDRIWIIILSVWLVSCSFTVTEFSIGQRRPAADVFSTPVVCKTVAVNSSPVQMLFRAAVSVLFFAVVAAVILFTYVRILLETRKLRQDKVSVNRAMHTVMLHAFQLLLSILAFTHPITESLIVLHADWQPEDIAFFNYFSFILIPRFLSPLIYGFRDQSLRGYVGKTFLCCSGRVQPSVRLKLQDGPSAS
>LOCXPOR91.138.HIT1.OR.2R.300.7tm_1.exons1.LR597449.1.Salarias_fasciatus
MANNGSLGVGQPFQAMDEQIMAVQVLIAVFLSINIVLLTTFFMKEIFYTTMRYIFFATTLMSDCLILVLTDAMLLQVYFNLKIPVGLCCFLTILSILYTLVTPFTLTAMSLERYVAICMPLRHAELCSPRSTLNCILIIHGLSSLPSIITFVIVFASAPLSFYQQNTVCILKIFTFHKWKNELLAAINQFYFISMCITVIYCYVQIMKVAKTASGEDKKSVWKGIKTVALHAFQLLLCLIQLWCPFIENAVFEINRKAYTIIRYFNYVVFYLASRCLSPLVYGLRDESFYLALKHYALLG
>LOCXPOR90.139.HIT1.OR.2R.300.7tm_1.exons1.LR597449.1.Salarias_fasciatus
MANNSSSVVGQPFRMINEEVFLVQVLIAVFLFINIVLLTTFFMKEVFYTTMRYIFFATTLMSDCLILVLTDILLLQVYFSSKMQTGPCCFLIILSILYTLVTPFTLTAMSLERYVAICMPLRHAELCSPRSTLNCILIIHCLSSLPCIITFAIVFASAPLSFYQQNVLCSLQVFTFHMWQNELRAAINQFYFINMCITIIYCYVQIMKVAKTASGEDKKSVWKGIKTVALHAFQLLLCLIQLWCPFIENAVFKINKKVFVIIRYFNYIVFYLASRCLSPLVYGLRDESFYLALKHYALLG
>LOCXPOR91.140.HIT1.OR.2R.300.7tm_1.exons1.LR597449.1.Salarias_fasciatus
MANNSSSVVGQPFRTINEEVILVQVLIAVFLFINIVLLTTFFMKEVFYTTMRYIFFATTLMSDCLILVLTDVMLLQVFFNFKIPMGLCCILVILSILYTLVTPFTLTAMSLERYVAICMPLRHAELCSPRSTLNCILIIHGLSSLPSIITFAIVFASAPLSFYQQNAICTLNIFIFHRWQNELLAVINEFYFINMCITVIYCYVQIMKVAKTASGEDKKSVWKGIKTVVLHAFQLLLCLIQLWCPFIENAVFKINKKVFVIIRYFNYIVFYLASRCLSPLVYGLRDESFYLALKHYALLG
>LOCXPOR92.141.HIT1.OR.2R.305.7tm_1.exons1.LR597449.1.Salarias_fasciatus
MANNSSFTDGSTSRRRIDERVILVQVLVVVFLSINIMLIVTFFMKDVFYTTMRYILFAHALMSDCVTLFTTNLLLIFSFAGKPVHLWSCVTMFILTTVCNFLTPLTLTAMTLERYVAICMPLRHAELCSTRSTLQVFLIIYSLGLIPCFMNLLIFFVSVSSDFNKHMGMCQGEMFVVHEWQGHLRSAVNQFYFLVMFVIIAFSYIHITKVAKAASGENRTSSRKGLRTVLLHGFQLLLCLIQLFCPMVEAAILQTNIMLYKNFRYFNYIMFIVAPRCLSPLIYGVRDEKFFLALKYSILCGLLKN
>LOCXPOR93.142.HIT1.OR.2R.302.7tm_1.exons1.LR597449.1.Salarias_fasciatus
MANNSSFTDGKKSSRRIDEWVILVQVLVVVFLSINIMLIVTFFMKDVFYTTMRYILFAHALMSDCVTLFTTNLLLIFSFIGKPVHLWSCLTMFIVTSVSIFLTPLTLTAMTLERYVAICMPLRHAELCSTRSTLQVFLIIYGLGVIPCIIIVLIFFVSVSSDFNKHISFCAADIFIVHEWQGHLRSAVNQFYFLVMFVIIALSYIHITKVAKAASGENRTSSRKGLRTVLLHGFQLLLCLIQLFCPMVEAAILQTNIKLYKNFRHFNYVMFIVAPRCLSPLIYGVRDEKFFLALKFYILCGL
>LOCXPOR94.143.HIT1.OR.2R.305.7tm_1.exons1.LR597449.1.Salarias_fasciatus
MANNSSSPDGSTSRRRTDERVILVQVLVVVFLSINIMLIVTFFMKDVFYTTMRYILFAHALMSDCVTLFTTNLLLIFSFIGNPVHIFSCLVMFILTSVCNHLTPLTLTAMTLERYVAICMPLRHAELCSTRSTLQVFLIIYGLGVIPCILIMLVFFVSVSSNFNKYIRFCAAEIFIVHEWQGHMRSAVNQFYFLVMFVIIAFSYIHITKVAKAASGENRTSSRKGLRTVLLHGFQLLLCLIQLFCPMVEAAVLQTNIKLYTNFRYFNYIMFILAPRCLSPLIYGVRDDKFFLALKYYILCGLLKN
>LOCXPOR95.144.HIT1.OR.2R.306.7tm_1.exons1.LR597449.1.Salarias_fasciatus
MANNSSFTDGSTSRRRIDERVILVQVLVVVFLSINIIMIVTFSMKDVFYTTMRYILFAHALMSDCVTLFTTNLMLILSFTGNPVHMLSCLIMFILTTVCIFLTPLTLTAMTLERYVAICMPLRHAELCSTRSTLQVFLIIYGLGVIPCFLIVLVFFVSVPTNYKSYIRFCAAEIFIVHEWPSHMRSAVSQFYFLVMFVIIAFSYIHVSKVAKAASGENRKSSRKGLRTVLLHGFQLLLCLIQLLCPMVEAAILQSNIMLYENVRYFNYIMFIIAPRCMSPLIYGVRDEKFFLALKYNLLCGLLKNK
>LOCXPOR97.147.HIT1.OR.2R.309.7tm_4.exons1.LR597451.1.Salarias_fasciatus
IDNVTAVRAFTLLGINETMNYRATVFAMTLLYYSVILIVNISLVTIIIFDENLHEPMYILLASFCVNGLYGASGFYPRFLVDLLSSTQDISYEGCLLQAFVMYSFASCELSILAVMAYDRYLAICRPLHYRSLMTKRRLRHLISFSWLTPFCIFSISIILTSRLKLCESQIKRLFCINWLIVQLACADADMLANNIVSYATIIIYLLHGFFIIWTYMHLIRTCVKSKEDRVKFMQTCVPHVISLLLFLVVMLFDLMYMRFGSRDLHPSTKNFMGMVFLIIPPILNPLIYGFKLGKIRTRILGLIFLKEE
>LOCXPOR98.151.HIT1.OR.2R.302.7tm_4.exons1.LR597451.1.Salarias_fasciatus
MHNASVITMLTLSGLGEMANHRLLLFVLTFLCYCVIWLVNVTIIVTIIIDKNLHGPMYIFLCTLCINSLYGTAGFYPKFLKDILSTAQVISLTGCLAQGFVLHSSACADFSFLALMAYDRYVAICRPLSYHSVMTKRKIIIFVFFAWLIPLYLVFMSSITAPTSGFCGSHIPKVYCVNHLVHNIACTVSLAKVIIPAFNYTFYFCHFLLIFWSYLYLIKTCKTSKEGRRKFMQTCVPHLVCLLTVTGCLLFDLLYMRFGSKEISQNLQNFMAIEFLLIPPIANPIIYGLKLTKIRNRIFQYV
>LOCXPOR99.152.HIT1.OR.2R.307.7tm_4.exons1.LR597451.1.Salarias_fasciatus
MENSTAYLHFNLTMFMKLGHYRYAAFVFCLVLYSFIVFANVVIILVILRENTLHQPMYIFITFLSLNSLYGSAGFFPRFLMDLLSDTHLISRPACFTQIYIIYTYAPYELTILSIMAYDRYVAVCHPLHYHRKMDRKTVSVLTFVALVSPACYLVITLDAGIRVPLCGNKIHKLYCATWNIVKLSCDSSVVNSIAATLGAIVIAFVPFSFIFYTYLRIVLACWKNSSEVRGKVLQSCVPHVISFAIYSLTSFSDTALSRQNLKEVNPYVAIILSLEFIVLPPVLNPLVYGLKLPEIRRNILRLLKLK
>LOCXPOR100.153.HIT1.OR.2R.305.7tm_4.exons1.LR597451.1.Salarias_fasciatus
MDNVSMQKYFTLSGLNYAAQHRIVLFALTLLCYSVIWMVNAALILTIIVDRKLHEPMYIFLCNLCISGLYGTVGFYPKFLLDLLSPSHIISYTGCLLQSFVIHSSSGSDLSILTVMAFDRYVAICYPLMYHSVMTRQRITLLVAFSWLLPLFCMFSNMMSVFQIKLCGSLIPKLYCSNSLISKLACNVSMANNSITYFNIVIYSFHLLFVLWSYLYLVHKCLGSKENRKKFSQTCVPHLVSLLNFCFAVLFDMMYSRFGLGMLPLGMQNFMAIEYLVIPPIVNPLVYGFNLTKIRSRISGLWRSK
>LOCXPOR101.154.HIT1.OR.2R.302.7tm_4.exons1.LR597451.1.Salarias_fasciatus
MHNASVITMLTLSGLGEMANHRLLLFVLTFLCYCVIWLVNVTIIVTIIIDKNLHGPMYIFLCTLCINSLYGTAGFYPKFLKDILSTAQVISLTGCLAQGFVLHSSACADFSFLALMAYDRYVAICRPLSYHSVMTKRKIIIFVFFAWLIPLYLVFMGSITTPTSGFCGSHIPKVYCVNYLVHNIACTVSLAKVIIPAFNYTFYFCHFLLIFWSYLYLIKTCKTSKEGRRKFMQTCVPHLVCLLTVTGCLLFDLLYMRFGSKEISQNLRNFMAIEFLLIPPIANPIIYGFKLTKIRNRIFQYV
>LOCXPOR102.155.HIT1.OR.2R.307.7tm_4.exons1.LR597451.1.Salarias_fasciatus
MENSTAYLHFNLTMFMKLGHYRYAAFVFCLVLYSFIVFANVVIILVILRENTLHQPMYIFIAFLSLNSLYGSAGFFPRFLMDLLSDTHLISRPACFTQIYVIYTYASFELTILSIMAYDRYVAVCHPLHYHRKMDRKTVSVLTFVAWVCPACNLAITLDAGIRVPLCGNKIHKLYCATWNIVKLSCDPSAVNSIAATLGAIVIAFVPFSFIFYTYLRIVLACWKNSSEVRGKVLQSCVPHVISFAIYSLTSFSDTALSRQNLKEVNPYVAIILSLEFIVLPPVLNPLVYGLKLPEIRRNILRLLKLK
>LOCXPOR103.156.HIT1.OR.2R.301.7tm_4.exons1.LR597451.1.Salarias_fasciatus
SGTVLYFSLSGFSATTNYRAVLFSLTLLCYFLIVFVNMSLILTIIFDRNLHEPMYIFLGVLCFNGLYGAAGFYPRFAFDLLSDIQVISYVGCLLQVFAIYSNVKVDYTILVVMAYDRYVAICRPLEYHSVMSVRKIAVLLMLCWIVPMSTDVAVVTLTSRLKLCSSKIDKLYCDNWSVVKLACGSTKANDILGLIVISFYICHFLCIALSYTQLVKTALNSKEGRRKFIQTCMPHLFCLFNVTTALLFDVMYSRYGSASMTQNLKNFMAIQFLIFPPIMNPVIYGLILTKIRNRMIYLSQQ
>LOCXPOR104.157.HIT1.OR.2R.309.7tm_4.exons1.LR597451.1.Salarias_fasciatus
SGTVLYFSLSGFSATSNYRAVLFSLTLLCYFLIVFVNMSLLLTIIFDRNLHKPMYIFLGVLCFNGLYGAAGFYPKFAFDLLSDIQVISYVGCMLQVFVIYSNVKVDYSILMVMAYDRYVAICRPLEYHSVMSVRKTAVLVSLSWIIPFCSLTIIITSTSRLKLCGSQIDKLYCENWSVVKLACGSTKTNDILGLIAISFYICHFLCIALSYIQLVMAALNSKEGRRKFIQTCLPHLFCLFNVTTALLFDVMYTKYGSASMTQNLRNFMAVQFLVFPPIMNPIIYGLILTKIRNRMMYLCMTVCERLKSK
>LOCXPOR105.158.HIT1.OR.2R.309.7tm_4.exons1.LR597451.1.Salarias_fasciatus
SGTVLYFSLSGFSTTTNCRAVLFSLTLLCYFLIVFVNMSLILTIIFDRNLHEPMYIFLGFLCFNGLYGAAGFYPKFAFDLLSDIQVISYVGCLLQVFVIYSNAKVDYSILVVMAYDRYVAICRPLEYHSVMSVRKTVVLVSLSWIFPLCSLTIIITLTSRLKLCGSQIDKLYCENWSLVKLACGSTTANDVFGLIAISFYLGHALFITLSYTQLVKAALNSKEGRRKFIQTCVPHLFCLFNVTTALLFDVMYSRYGSASMTQNLKNFMAVQFLIFPPIMNPVIYGLILTKIRNRMIYLCMTVYERLKSK
>LOCXPOR106.159.HIT1.OR.2R.305.7tm_4.exons1.LR597451.1.Salarias_fasciatus
SGTVLYFSLSGFSTTTNCRAVLFSLTLLCYFLIVFVNMSLILTIIFDRNLHEPMYIFLGFLCFNGLYGAAGFYPKFAFDLLSDIQVISYEGCLLQVFVIYSNAKVDYSILVVMAYDRYVAICRPLEHHSVMSVRKTAVLVSLSWIIPLCSLTIIITLTSRLKLCGSQIDKLYCENWSLVKLACGSTKAIDILGLIVVTFYICHFLCITLSYTQLVKAALNSKEGRKKFIQTCMPHLFCLFNVTTALLFDVMYSRYGSASMTQNLRNFMAVQFLVFPQIMNPVIYGLILTKVRNRMMYLCLTVYER
>LOCXPOR107.161.HIT1.OR.2R.306.7tm_4.exons1.LR597451.1.Salarias_fasciatus
MANSSEIPSFVLGAYGNIGELKYLYFSIMLPWYVSICLANTVVIVVVYVDKGLHEPMYILLCNLCVNEIGGSTSLYPLLLSQVLSETHEVSFPWCFLQMCCIYTSASVEFCSLAAMAYDRYMSICYPLHYHAAMSTGKVFMIILLVWLYSFLSFMLTYSFLIGLKFCGNVIDKVFCDSQLIIKLACSASALSYLSDVCFVVLSVWIPFTLILASYLKILAVCLNTSKENKQKAVSTCVPQIVSVSNLFVGCVFHFIDSRIEATQVPDKVRVILSVYLLVCQPMITPFMYGFKLPKIKQSFRRFVFH
>LOCXPOR108.163.HIT1.OR.2R.310.7tm_4.exons1.LR597451.1.Salarias_fasciatus
NSSSSLDFYYIELTEFEDYGPLRYVFFTLCLLLFMIIISANVVVILTVSLKKSLHQPMYIFICCLCVNSLLGSSGFFPRFLMDLLSDTHFISLPFCFIQMYVVVSCASHELPLLCIMAFDRLIAICHPLHYNSKMTLKTVVCVIIFVELYPALLVGIFVLTLVGLPLCRNKLHNLYCAKLSVLTCVDTTTNRRAVQVVSVTTVFLPLVLILYTYLRILTVCRRSSAKVKGKAFQTCLPHILIFLNFSFSVLCDLVMSSLRQSKSVHPAVIAVLTLERLAVHPLSNPLVYGFNLPQIRGVIFRRLKINMKC
>LOCXPOR109.164.HIT1.OR.2R.308.7tm_4.exons1.LR597451.1.Salarias_fasciatus
MDGDMNGTYIYMSGLVEVERYRFLYFVSILTVYVLIICFNATIVYLIYIHKSLHEPMFMFIAALLVNSVLFSSVIYPKLLLDVLSEKQMISFSSCLCQFQFFYSLGGSEFLLLTSMAYDRYVSICKPLQYPTIMTKTAVSSLLVAAWVLPACQVASVSGLSANRKLCRFTLKGLYCSNTLYKLQCSISKVQFIHDYFILFNIAFLPLLFIFFSYVRILLITFQSSREVKTKAAQTCLPHIVVLINFSCLCAFDIIAIQLEEHIPRTARLIINLQIVLYPPLFNPIIYGLKMKEISKHLHRLFLPQKVM
>LOCXPOR110.165.HIT1.OR.2R.303.7tm_4.exons1.LR597451.1.Salarias_fasciatus
MDVNSNTSSIKLEGHVQVERYRYLYFTVMLLVYALILCSNFMLVFLIGFEKSLHEPMYVFIAALSLNSVFFSTAIYPKLLTDFVSEEQIISYTACRVQYFMFYSLGGSEFLLLAAMAYDRYVSICKPLQYPAVMRKATVSALLLLAWLLPAGQVAVLPIVYVNSRLCSFALKGIFCNNSTKYLYCVSPRALSIYAAVILVNIVVFPILFIFFTYAKIFVIARQNSEVRRKATQTCLPHLFVLISFSCFCAYDVIAASLESDFPKIVRLIMTLQIITYQPLLNPIIYGLKMKEISKRLKKLLCR
>LOCXPOR111.167.HIT1.OR.2R.305.7tm_4.exons1.LR597451.1.Salarias_fasciatus
LTSQFNVTYITLVGHVELLKYRHLYFVIMFIVYTLILLCNFTIICLIMTHRSLREPMYIFIAALLLNSVLFSTVVYPKLLIDFLSDKQVISFSLCALQSLFFYSLEGSEFLLLAVMAFDRYVSICKPLQYPTIMRKTTVSILLILAWLVPACHLLPSFFWVFSLKLCRFTLKGIFCNNAMSRLYCQRPQITYALYGAFIILNTTFMPFLFILFTYTRIVIVLYKSCKEVRMKAVQTCLPHLLVLISFSCLCSYDIIIARLKAGLPTTVHFVMTLQVILYHPLFNPVIYGLKMKEISKHLMKLFCR
>LOCXPOR112.172.HIT1.OR.2R.306.7tm_4.exons1.LR597451.1.Salarias_fasciatus
MDDKLNATYLTIGGYVEVNKYRFLYFFVTLALYTLIILSNSIILYLIWRHRSLHEPMYIFIAALSVNSLLFSTAIYPKFLFDFLCERQTISYQACLFQHFLFYTLGGADFLLLAAMAYDRYVSICNPLLYPMIMTKRTVTILLFLAWFLSGSQVAVSVVISSNQKLCHFTLRGIFCNNSVFKLTCQTSRVNSIYGIVVLINILVLPVLFILFTYTKILLITYRSSKDIRRKAAETCLPHVLVLISFSLLCVYNIIAARVDLNFPKVVHLIMSLQVVLYNPLLNPIIYGVKMKEINKHLRKLLGLVK
>LOCXPOR113.173.HIT1.OR.2R.299.7tm_4.exons1.LR597451.1.Salarias_fasciatus
DTFNVTYLTVGGYVQMKKYRYIYFVIMLMLYILIILSNCVIVYLIWTHQNLHEPMYIFIAALSLNSLLFSTNIYPKLLIDSLSYRQIISYQACLVQYFLFYSFCGADFLLLAAMAYDRYVAICKPLLYASIMRKRTVTFLLLFAWLMPASQVAVPAVLSAMKKLCHFTLKGIFCNNSVLKLQCVRSRLITVYGLIVLLNIAILPVLFILFTYSKILLISYRSGRDVRKKAAETCLPHLCILISFSVLCAYDVVVARLEFNFPKTVRLIMALQVILYNPVLNPIIYGVKMKEIHKHLKKL
>LOCXPOR114.174.HIT1.OR.2R.301.7tm_4.exons1.LR597451.1.Salarias_fasciatus
SFTFIFIDGYVGLNKYKYLFFLIMLTVYILIILSNCVIVYLIWTHQNLHGPMYIFIAALSLNSLLFSTNIYPKLLIDSLSDRPIISYQACLVQYFLFYALGSADFLLLAAMAYDRYVSICKPLWYGSIMTSRAVISLLFLSWFVSASQIAVTAIVSADQKLCHFTLRGIFCHNSFFRLHCRTSRIVTVNGLLALVLLALLPMLFILFTYMRILLVSYRSSREVRKKAAETCFPHLLVLLSFSTLAAFNIITPRLEHSLSRTVHLVMTLQVILYNPLLNPIIYGLKMKEISKHLNKLLCNSK
>LOCXPOR115.175.HIT1.OR.2R.307.7tm_4.exons1.LR597451.1.Salarias_fasciatus
MESETNITYITIGGYVDLPKYRYVYFVGIFIVYISILLCNFTVVYLICKHKNLHEPMYIFIAALLVNTVVYSTNIYPKLLSDILSSNLVVPYSGCLLQFFIFYTLACSEFLLLTVMSYDRYVSICEPLQYQTVMKTSRVCLFLGFAWTVPALLMMVPVVLSADMKLCQFTLNSVICNNAMYSLHCQGSTARSVFGATALVLTVLFPVLFIVFTYSRILVISYRSCKEVRRKAAQTCLPHLLVLISFSILCSYDVITARLGSQLSKTVRLLMTMQAFLYHPLFNPLIYGLKMSEISKHLKRLLCRAKV
>LOCXPOR116.176.HIT1.OR.2R.302.7tm_4.exons1.LR597451.1.Salarias_fasciatus
MGDELNQTYIVLEGFVGVTKYRYLYFVTMFTAYILILSSNVSIVALIVIHRNLHEPMYVFIAGLLMNSILYATVIYPKILVDVLSEKQVIAYSACLFQWFAHYSLGAAEILLLAAMSYDRYVSICNPLRYPVIMRKPNPSVILFSAFLLPVLLVSVPTAMNVNTRLCHFALSEIVCGSMIYKLHCIKSVVLNIYGLAVFGNMIIFCLLFIFFAYTRILTVVHRSGPTVRAKAAQTCFPHLIVLISTSCLSTFEVILYRTEANFPITVRLAMTLQKILYHPLFNPIIYGLKMQEINKHFKRLF
>LOCXPTAAR1.130.HIT1.TAAR.2R.329.7tm_1.exons1.LR597441.1.Salarias_fasciatus
MDGPAGPELCYPQLANASCSGLMRPRSEAVLLYALLSCVTVLTVLLNLVVVVSISHFRRLRSPTNVLLLSLAVSDLLVGLLVMPVETLRFIETCWLLGDLMCALSYIVGFTLTSASVGNMVLISIDRYVAICYPLQYPSKITSGRAAAGVCLCWACSLLYNGLILKDHLRQPDRYNTCYGECLVVITYVSGTVDLVFTFIGPCSVIILLYMRVFVVAASQARSMHLQIAGTAQTVRVTAKKSEKKAAKTLGIVIFVFLMTFFPYYYPSLAGQDISNSSSSWTVVSWLLYFNSCLNPLIYAFFYPWFRKATWLIVTLKIREQNSCQANIL
>LOCXPTAAR4.151.HIT1.TAAR.2R.309.7tm_1.exons1.LR597450.1.Salarias_fasciatus
FCNESHSRTSGEILLSSLLLCVFVGLLSVLITCGNLLVITSIMYFKQLHTPTNYLILSLAVADLLVGVIVLPFSTILSVSSCWHLTGFLCTIRGMFDVFLCGTSILNLCFISVDRYYAVCQPLTYTAKMSVRVTTVLITVSWAFPALAFVIFSPRLKQSSGIVKCALFENSRTAIIASGSTSYIPAVVISSVYLKILTVALKQARSIQTTMKPGASVSKTENKATKTLAIVVGIYLMCWCPFFLSVALYPLTRNTIPIAVIEAFKWLGWSNSMINPFVYGFFYKWFRSAFKMIISGKIFQGDFSDSKLS
>LOCXPTAAR2.168.HIT1.TAAR.2R.311.7tm_1.exons1.LR597450.1.Salarias_fasciatus
YLCNESAADVPDEAVISSLLLCVFVGSLSVLITCGNLLVIISIFYFKQLHTPTNYLILSLAVADLLVGVLVLPFSTILSVNSCWHLTGFLCKVRGTFDVFLCTSSILNLCFISIDRYYVVCQPLTYRSKMNARVTALMILVSWAAPALLGIGITLRGINQKPSNMRCNIFQNTKSAIVGTFVGFYIPATIIFSLYLKILTVALRQARSIQNATKCGAPVNKMESKATKTLAIVVGIFLTCWAPYFLCMSFYPLSKNAIPVPMIEAFKWFGWSNSMLNPFVYAFFYKWFRSAFKMIISGKIFQGDFTNTNLS
>LOCXPTAAR3.181.HIT1.TAAR.2R.317.7tm_1.exons1.LR597450.1.Salarias_fasciatus
THEVHDKLFCNESSPNVSMQTLITSYMLCVFVGSLSVLIMCGNCLVIISIMYFKQLHTPTNYLILSLAVSDLLVGVLVLPFSIILSVSSCWHLTGFLCKIRDLFDAFLCTASILNLCFISIERYHVVCQPLTYRTKITARVTAFMILVSWAMPAFITITSTVLNLKQSVSITRCSIFQSSKLAIIGAVFLSFIPAVIIFSVYLKILTVAQRQARSIQSTIKPGAAVSKKENKATKTLAIVVGIYLMCWSPYFLSTSFYPLSSDMPVPIIEAFKWLGWSNSMINPFVYGFFYKWFRSAFRLIFSGKIFQGDFSNSRLS
>LOCXPTAAR4.194.HIT1.TAAR.2R.317.7tm_1.exons1.LR597450.1.Salarias_fasciatus
HEVHDKLFCNESSPNVSMQTLITSYMLCVFVGSLSVLIMCGNCLVIISIMYFKQLHTPTNYLILSLAVSDLLVGVLVLPFSIILSVSSCWHLTGFLCKIRDLFDAFLCTASILNLCFISIERYHVVCQPLTYRTKITARVTAFMILVSWAGPALIAIISTVLKLKQSVSITRCNIFQSSRSAIIGAVFLSFIPAVVIFSVYLKILTVAHRQARSIQSSIKSGAAVSKKENKATKTLAIVVGIYLMCWSPYFLSMSFYSVSSDTMPVPMIEAFKWLGWSNSMINPFVYGFFYKWFRSAFRLIFSGKIFQGDFSDSKLS
>LOCXPTAAR4.206.HIT1.TAAR.2R.297.7tm_1.exons1.LR597450.1.Salarias_fasciatus
QTGTSSYLLCIFVGSLSVLVTCGNLLVITSIMYFKQLHTPTNYLILSLAVADLLVGVFVLPLSTILAVSSCLYLRLLLCRIRSFFDLFLCTTSILNLCFISADRYYVVCQPLTYRSKMTARAVAIMIMVNWCVPALLTTMTVSQGSQSASNVACNLFNASKSTIIGVICTAFIPAIVIFSIYLKILTVALRQARSIKNTKSGAAASKSEGKATKTLAIVVGIYLMCWTPYFLCISLYPLIKNTVPVSLIEAFKWLGWSNSMFNPFVYGFFYKWFRSAFKIIISGKIFQGDFSNSKLS
>LOCXPTAAR5.220.HIT1.TAAR.2R.302.7tm_1.exons1.LR597450.1.Salarias_fasciatus
VSQSNVTISRLLCVLVCFLSVLIICGNLLVITSIMYFTQLHTPTNYLILSLAVADLLVGMLILPFSAVLPVRSCWCVEGVLCKVKNTFDVFLCTSSILNLCFISVDRYYVVCQPLAYKTKMTVRTVVIMILLTWTASALLGVGTTLRGLDPGQSHQKYHVFQIQKSAEMGPVFAFYVPTFIILMIYLKIFRVAHRQARSIQNNTKCKAGVSKMERKATKTLAIVVGVFLLSWSPFFLSVSFYRLSGNTIQLTLIEAFKWFGFSNSLLNPFVYAFFYKWFRSAFKMIIFVKIFRQDVSNAKLS
>LOCXPTAAR4.104.HIT1.TAAR.2R.316.7tm_1.exons1.LR597450.1.Salarias_fasciatus
DDVFEYEILCNVSSQAVTVTSYLLCAFVGSLSVLVTCGNCLVIISIMYFKQLHTPTNYLILSLAVADLLVGIIVLPFSTVLSVTLCWDVTGLLCKVRGFFDMLLCTSSILNLCFISIDRYFVVCQPLTYRTKMNTRVTGIMILVSWAVPAVLSIGIALRDRNRQQSAASNMKCDIYQNTQSTLAGAIFAFYLPAVIILSIYLKILMVAHRQARSIQIMTKSGAAVSKMERKATKTLAVVVGVFLMSWTPFFLSITCHSLTNYSLPGPVLETLKWFGWSNSMLNPLVYGLFYSWFRRAFKMIISGKVFQGDCSNSKL
>LOCXPTAAR6.107.HIT1.TAAR.2R.319.7tm_1.exons1.LR597450.1.Salarias_fasciatus
VHSCKEAETAACIMAISPSTIRLFLYMFIGGSLSLVTINGNLLVITSVAYFKQLHTPTNYLILSLAVADLLVGAVVLLFNMALTVKSCLYFGDLICKMRRSFDICLMTTSILNLCCISVDRYYAVCQPLTYRSKINDSVVLLMILGSWSASALSGFGIMFVGLRNFVCEGRCFLFHIPKSNTVGLIVSFYIPVMLMLFVYLKIFSVAQKQARCIQNATCQAKKSIVKVNKMERKATKTLAVVLGVFLFCCTPFFLSLTINPMTDYVIPSALIETFSWLSWSNSMLNPFVYGFFYSWFRSAFRIIISGKIFKGNFKNTKL
>LOCXPTAAR7.108.HIT1.TAAR.2R.319.7tm_1.exons1.LR597450.1.Salarias_fasciatus
VHSCKEAETAACIMAISPSTIRLFLYMFIGGSLSLVTISGNLLVITSVAYFKQLHTPTNYLILSLAVADLLVGAVVLLFNMALTVKSCLYFGNLSCKMRRSVDISLVTTSILNLCCISIDRYYAVCQPLTYRSKINDSVVLLMILGSWSASALSGFGIMFVGLRNLVCEGRCFIFHIPKSNTVGLIVSFYIPVMIMLCIYLKIFSVAQKQARCIQNATCQAKKSIVKVNKTERKATKTLAVVLGVFLFCWSPFFLSLTINPMTDYVIPSALIETFSWLSWSNSMLNPFVYGFFYSWFRSAFRIIISGKIFKGNFKNTKL
>LOCXPTAAR8.109.HIT1.TAAR.2R.319.7tm_1.exons1.LR597450.1.Salarias_fasciatus
VHSCKEAETATCIMAISPSTIRLFLYMFIGGSLSLVTISGNLLVITSVAYFKQLHTPTNYLILSLAVADLLVGAVVLLFNMALTVKSCLYFGDLICKMRRGFDISLMTTSILNLCCISIDRYYAVCQPLTYRSKINDSVVLLMILGSWSASALSGFGIMFVGLRNFVCEGRCFIFHIPKSNIVGSIVSFYIPVMLMLFVYLKIFSVAQKQARCIQNATCQAKKSIVIVNKMERKATKTLAVVLGVFLFCWTPFFLSITFNPVTDYVIPSALTETFVWLGWSNSMLNPFVYGFFYSWFRSAFRIIISGKIFKGNFTNTKL
>LOCXPTAAR9.110.HIT1.TAAR.2R.319.7tm_1.exons1.LR597450.1.Salarias_fasciatus
VHSCHEAETAACIMAISPSTIRLFLYMFIGGSLSLVTISGNLLVITSVAYFQQLHTPTNYLILSLAVADLLVGAVVLLFNMALTVKSCLYFGNLSCKMRRSFDISLMTTSILNLCCISIDRYYAVCQPLTYRSKINDSVVLLMILGSWFASALSGFGVMFVGLRNSVCEGRCFIFHIPKSNVVGAVVSLYIPVMIMLCIYLKIFSVAQKQARCIQNRTCQGKKSIVKVNKMERKATKTLAVVLGVFLFCWTPFFLSLTFNPLTDYVIPSALTETFVWLGWSSSMLNPFVYGFFYSWFRSAFRIIISGKIFKGNFKNTKL
>LOCXPTAAR10.111.HIT1.TAAR.2R.319.7tm_1.exons1.LR597450.1.Salarias_fasciatus
VHSCKEAETATCIMAISPSTIRLFLYMFIGGSLSLVTISGNLLVITSVAYFKQLHTPTNYLILSLAVADLLVGAVVLLFNMALTVKSCLYFGDLICKMRRGFDISLMTTSILNLCCISIDRYYAVCQPLTYRSKINDSVVLLMILGSWFTSALSGFGTMFLGFRNLVCEGRCFIFHVPKSNIVAWVVSFYIPVMTMLCIYLKIFLVAQKQTRQIQNTTYRGKNAKVKVNKMERKATKTLAVVLGVFLFCWTPFFLSITFNPVIDYVIPSPLIETFFWLGWSNSMLNPFVYGFFYSWFRSAFRIIISGNILNGNFTNTKL
>LOCXPTAAR11.112.HIT1.TAAR.2R.310.7tm_1.exons1.LR597450.1.Salarias_fasciatus
MEAFNLSHLTDDPVCEIENDKTCVLLYIFLVSLTLITVGGNLLVVIAILYFKQLHTPTNYLILSLAMADLLMGLVTFPLHIVFSFTACNSSSAVQCKLQGSFDFTLSMSSILNLCCISFDRYYAVCYPLMYNSKITDHFAVAMAIGTWVISILFGIVYLSVGFSYDLCLGECFVALIALSLFAFYIPISVLLTMYFKILIVAQAQARSIQDTSCQTGPAPSKKERKATKTMSIVIGLFLLCWLPLFILFPIHTLNYISVILFEPFNWLAMSNSMLNPFIYAFFYKWFRSAFHMIVSGKILRSDLAHSKLH
>LOCXPTAAR12.113.HIT1.TAAR.2R.311.7tm_1.exons1.LR597450.1.Salarias_fasciatus
MSALNETSYDPSLVSCKADYFIFCVLLYIFLISLTLVTVVGNLLVIISIIHFKQLHSPTNYLILSLAVADLLIGLLIFPLNMAFSVHFCMETMNVFCKLRYSLDYMISVTSILNLCCISVDRFYAVCQPLMYKSKITDQVVGLMITFAWLAAFIFGILAMAVITSFETCTEVCFSLICLICVLTYYVPSIVLISVYFNIYLVSQRQARSIQNATSMPGAVASKKEKKATKTLAVVMGLFLICWLPLYIIYPFQLLSTVIVYLTEPLNWFAMSNSMFNPFIYAFFYKWFRTAFRLIISGKIFQANLAHTKLY
>LOCXPTAAR13.114.HIT1.TAAR.2R.330.7tm_1.exons1.LR597450.1.Salarias_fasciatus
MDPRSTANNSYIIKNIHPCYEFNDETYMFARNPSSICVILYIFLGSLSVLTICGNLLVIASIVYFKQLHTPTNYLILSLAVADLLVGVVVFPFSMAFTVTSCLYHEGLFCKIRDSFDVTLCTSSILNLCCISIDRYYAVCQPLLYKTKINAQVTLTMILLSWGISVLIGIGIIVAGFSQGTCEEMCSVDVVVANTMGPVFSFYFPAVIMVCIYLKIFLVAQRQVNSIHNSKLQSTKSAASKMERKATKTLAIVMGVFLLCLTPYFICVVFQPLAPTPPPVSVIETLNWLTLSNSMLNPLIYTFFYSWFRSAFKTILSGKILQADLANSKL
>LOCXPTAAR14.115.HIT1.TAAR.2R.322.7tm_1.exons1.LR597450.1.Salarias_fasciatus
TVHDIHPCYELQGENYVFTTNPSITCVLLYVLLGALSVVTICGNLLVIVSIMYFKQLHSPTNSLILSLAVADLLVGVIVFPFSMIFTVTSCWYHEGLFCKVRGTFDVMLSTASILNLCCISIDRYYAVCQPLIYRSKITDRVIGLMVLVSWGVAALIGIGITVAGFNQGKCEDSCLIDALISTTLACIFAFYIPVIIMLSIYLKILLVAHKQVTSIHNTTCKSTKSGAVATKMERKATKTLATVMGVFLLCWTPYFLCITFQPLTFDSTPVAVIETLNWLTLSNSMLNPFIYAFFYSWFRSAFKMIISGKIFRGNFSNCKLL
>LOCXPTAAR15.117.HIT1.TAAR.2R.321.7tm_1.exons1.LR597450.1.Salarias_fasciatus
VDSTHPCYEIDMVSFTLTNSPSSECVLLHVFLSAVSVVIVCGNLLVLISIVYFRQLHTPTNFLIFSLAVSDLLVGLILFPLCTKSLFSFCLQSMNVFCKVRVTFDLTLSTASVLNLCCISIDRYYAVCQPLTYTTKINTNVVVIMIVLTWSTAVFMTIGFFIAKMNSGECQENCSFNTGFSNPLGPVFSFYLPMVTMVCIYLKILMVAQKQARSIQDTHSQSTKAGTAAAKKGEGKATRTLAIVMGAYVGCWAPFFLCFQIKVFSSMSVQVTTFDTLVWIGLFNSLLNPFIYAFFYSWFRSAFRLILTGKIFQSDLSNSRL
>LOCXPTAAR16.118.HIT1.TAAR.2R.321.7tm_1.exons1.LR597450.1.Salarias_fasciatus
VDSTHPCYEIDMVSLTLTNSPSSKCVLLHVFLSAVSVVIVCGNLLVLISIVYFRQLHTPTNFLIFSLAVSDLLVGLMLFPLSTKSLFSFCLQSMNVFCKVRLSFDLTLSTASVLNLCCISIDRYYAVCQPLTYTTKINTNVVVIMIVLTWSTAVFMTIGFFIARMNSGECPENCSFSVGFSNPLGPVFSFYLPMVTMVCIYLKILMVAQKQARSIQDTHSESTKAGTAAAKKGEGKATRTLAIVMGAYVGCWAPFFLCFQIKVFSSLSVQVTTFETFVLIGMFNSLLNPFIYAFFYSWFRSAFRLILTGKIFQSDLSNSRL
>LOCXPTAAR17.119.HIT1.TAAR.2R.321.7tm_1.exons1.LR597450.1.Salarias_fasciatus
VDSTHPCYEVDMVSLKLSNSPSSECVLLHVFLSAVSVATVCGNLLVLISIVYFRQLHTPTNFLIFSLAVSDLLVGLILFPLCTKSLFNFCSQSMNVFCKVRLSFDLTLSTASVLNLCCISIDRYYAVCQPLTYRMKINTNVVVIMIVLTWCTAVFMTIVFFIEKNNSGECQENCSFGGGLSNPLGPVFSFYLPMVTMVCIYLKILMVAQKQARSIQNTHSQSTTSGTAAAKKVEGKATRTLAIVMGAYVGCWAPVFLCLQIKVFSSVSLQVATLEILGWIGLFNSLLNPFIYAFFYSWFRSAFRLILTGKIFQSDFSNSKL
>LOCXPTAAR18.120.HIT1.TAAR.2R.321.7tm_1.exons1.LR597450.1.Salarias_fasciatus
VDSTHPCYEVDMVSLTLMNSPSSTCVLLHVFLSAVSVVIVCGNLLVLISIVYFRQLHTPTNFLIFSLAVSDLLVGLILFPLCTKSLFSFCLQSMNVFCKVRLSFDLTLSTASVLNLCCISIDRYYAVCQPLTYRMKINTNVVVIMIVLTWCTAVFMTIVFFIAKNNSRECQENCSFGGGLSNPLGPVFSFYLPMVTMVCIYLKILMVAQKQARSIQNTHSQSTTSGTAAAKKVEGKATRTLAIVMGAYVGCWAPVFLCLQIKVFSSVSVQVTTFESLVCIGLFNSLLNPFIYAFFYSWFRSAFRLILNGEIFRSDFSNSKL
>LOCXPTAAR19.121.HIT1.TAAR.2R.321.7tm_1.exons1.LR597450.1.Salarias_fasciatus
VDSIHPCYEIDMVSLTLTNSPSSECVLLHVFLSAVSVVIVCGNLLVLISIVYFRQLHTPTNFLIFSLAVSDLLVGLILFPLCTKSLFSFCLQSMNVFCKVRLSFDLTLGTASVLNLCCISIDRYYAVCQPLTYTTKINTHVVVIMIMLTWSTAVFMTIGFFIARMNSGECQENCSFSTGLSNPLGPVFSFYLPMVTMVCIYLKILMVAQKQARSIQNTHSQSTTSGTAAAKKVEGKATRTLAIVMGAYVGCFSPFFLCLQINGFSSVSVQVATFETFVLIGLFNSLLNPFIYAFFYSWFRSAFRLILTGKIFQNDLTHTKL
>LOCXPTAAR19.122.HIT1.TAAR.2R.321.7tm_1.exons1.LR597450.1.Salarias_fasciatus
VDSIHPCYEVDMVSLTLTNSPSTKCVLLHVFLSAVSVATVCGNLLVLISIFYFRQLHTPTNFLIFSLAVSDLLVGLILFPLCTKSLFSFCLQSMNVFCKIRVTFDLTLSTASILNLCCISIDRYYAVCQPLTYTTKINTNVVVIMIVLTWSTAVLMTIGFFIARMNSGKCQENCSFSTGLSNPLGPVLLFYLPMVTMVCIYLKILMVAQKQARSIQNTHSQSTTSGTAAAKKGEGKATRTLAIVMGAYVGCSSPFFLCLQINGFSSVSVQVATFETFVWIGLFNSLLNPFIYAFFYSWFRSAFRLILTGKIFQNDLTHTKL
>LOCXPTAAR19.123.HIT1.TAAR.2R.321.7tm_1.exons1.LR597450.1.Salarias_fasciatus
VDSTHPCYAIDMVSLTLTNSPSSKCVLLHVFLGSMSAAIVCGNLLVLISIVYFRQLHTPTNFLILSLAVSDLLVGLLLFPMSTIFPVTFCMQSQSIFCKVRVTFDLTLSTASVLNLCCISIDRYYAVCQPLTYRTKINTNAVVIMIMLTWFTAIFLTIGFFIARMSSGKCQENCSFTAGLSNPLGPVFSFYLPMVTMVCIYLKILMVAQKQARSIQNTHSQSTKSGTAAAKKGEGKATRTLAIVMGAYVGCWAPFFLCLQIKVFSSVSVPVATFESLFWIGLFNSLLNPLIYAFFYSWFRSAFRLILTGKIFQSDFSNTKL
>LOCXPTAAR24.125.HIT1.TAAR.2R.305.7tm_1.exons1.LR597450.1.Salarias_fasciatus
LTNSPSSKCVLLHVFLSSMSAAIVCGNLLVLISIVYFRQLHTPTNFLILSLAVSDLLVGLLLFPMSTIFPVTFCMQSHNVFCKVRLSFDLTLSTASVLNLCCISIDRYYAVCQPLTYRTKINTNVIVTMIVVTWSTAVFMTIGFFIARMSYGKCQENCPFSVGFSNLLGPVFSFYIPMVTMVCIYLKIFMVAQKQACSIQNTHSQTTKAGTAAGKKGEGKATRTLAIVMGAFLGCWVPFFLCLQVKVFSSVSVAVATFESLVWIGLFNSLLNPLIYAFFYSWFRSAFRLILTGKIFQSDFSNTKL
>LOCXPTAAR23.127.HIT1.TAAR.2R.305.7tm_1.exons1.LR597450.1.Salarias_fasciatus
LTDSPSSNCVLLHVFLGFMSAAIVCGNLLVLISIVYFRQLHTPTNFLILSLAVSDLLVGFLVFPLSTKFPMNFCMYSRDVFCNLRVTFDLALSTASILNLCCISIDRYYAVCQPLTYTTKINTNVIVVMIMLTWSTAVLITVMFFIARMISENCQENCFVSILLSNALIPVFSFYLPMVTMVCIYLKILIVAQKQARSIHNTHSQSTKAGTAAAKTGEGKATRTLAIVMGAFLVCWLPVILCFMIDILNSLTVPGATFETLFWIGLFNSLLNPLIYAFFYSWFRSAFRLILTGKIFKRNFSNSKL
>LOCXPTAAR24.129.HIT1.TAAR.2R.305.7tm_1.exons1.LR597450.1.Salarias_fasciatus
LTNSPSSKCVLLHVFLSSMSAAIVCGNLLVLISIVYFRQLHTPTNFLILSLAVSDLLVGLLLFPMSTIFPVTFCMQSHNVFCKVRLSFDLTLSTASVLNLCCISIDRYYAVCQPLTYRMKISTNVIVTMIVLTWSTAVFMTIGFFIARMSYGKCQENCPFSVGFSNPLGPVFSFYLPMVTMVCIYLKILMVAQKQARSIQNTHSQSTKAGTAAEKKGEGKATRTLAIVMGAFLGCWAPFYLCLQVKVFSSVSVAVATFESLVWIGLFNSLLNPFIYAFFYSWFRSAFRLILTGKIFQSDFSNTKL
>LOCXPTAAR25.132.HIT1.TAAR.2R.299.7tm_1.exons1.LR597450.1.Salarias_fasciatus
VNRTHIDDTHPCYEIDIVSSTFKSSPSTVCLLLYIFISSVSAVTVFGNLLVIISIIYFKQLHTPTNSLILSLAVADLLVGFVVFPLNMEFSVNLCFYYPDVLCKVRESIDVTLSTASILHLCCISIDRYYAVCQPLTYRTKINVHIVAIMIVVAWCISVLVAIGFLVAALNFEKCQENCFFGILLANILGPMFSFYIPVIVMVGIYLKIFLVAQKQARSIQNTHCQSTNYRMTVRKVEGKATRTLAIVMGVFLMCWTPFFLCFAAELLGNASVPAEVYETLVWLALFNSMLNPFIYAFF
>LOCXPTAAR26.134.HIT1.TAAR.2R.298.7tm_1.exons1.LR597450.1.Salarias_fasciatus
SPSTICVLLYILFSSVSAVTVCGNLLIIISIIYFKQLHTPTNFLILSLAVADLLVGFVVFPLKMESSPTSCLFNPNVFCKAGDIFGAAVCTASILHLCCISIDRYYAVCQPLTYRTKINVHVVVIMIVTAWCVSVLAAVGFLVAGLNFEQCQENCVFPANILGPVFSFYLPVIIMLCIYLKIFLVAQKQARSIQNTNCHSKNKGLTVRKVELKATRTLAIVMGVFLMCLTPVYVCFAIMILENSFVPAEVYDGVLWLAFFNSMLNPFIYAFFYSWFRSAFRLILSGKIFQGDFSNSKL
>LOCXPTAAR26.136.HIT1.TAAR.2R.299.7tm_1.exons1.LR597450.1.Salarias_fasciatus
RSPSTICVLLYVLFSSVSAVTVCGNLLIIISIIYFQQLHTPTNFLILSLAVPDLLVGFVVFPLNMEFSPTLCLFNPNVFCKVGDILDVTLCTASILHLCFISIDRYYAVCQPLKYRTKINVHVVVIMIVVAWCMSVLVAVGFLVAGLNFEQCHEKCFFLANILGPVFSFYLPVIIMLCIYLKIFLVAQKQAHSIQNTKCHSKKKGLTDRKVEGKATRTLAIVMGVFLMCWTPFFVCFAIMILENALVPDELFDVVVWLAMFNSMLNPFIYAFFYSWFRSAFRLILSGKIFQGDFSNSKL
>LOCXPTAAR27.138.HIT1.TAAR.2R.302.7tm_1.exons1.LR597450.1.Salarias_fasciatus
RSPSTICVLLYILFSSLSAVTVCGNLLIIISIIYFQQLHTPTNFLILSLAVTDLLVGFVVFPLNMEFSPTSCLFNPNVFCKVGDIVDVTLSTASILHLCCISIDRYYAVCQPLTYRTKINVHVVVIMIVVAWCISILVAVSFNVSKMNYEKCSENCFIGFLLTAGLGTFSFYYLPVIIMLCIYMKILLVARKQARSIQNTNCHSKKKGLTVRNVEGKATRTLAIVMGVFLICWAPVSLSFALQLLGIPSISAEVFETVIWLALFNSMLNPFIYAFFYSWFRSAFRLILSGKIFQGDFSHSKL
>LOCXPTAAR27.140.HIT1.TAAR.2R.300.7tm_1.exons1.LR597450.1.Salarias_fasciatus
SLSTICALLTIFFSSVSAVTVFGNLLIIISVIYFQQLHTPTNFLILSLAVADLLVGFVVFPLNMEFSPTACFKYYVFCRLRDGFDVTLSTSSALHLCFISIDRYYAVCQPLTYRTKINVHVVVIMIVVAWSTPVFLAVSYIVSKMIYEKCPENCLIGFLLTAGLGTFSFYYLPVLVMVCIYMKIFLVARKQARSIQNTNCHSKKKGLTVRNVEGKATRTLAIVMGVFLICWAPVSLSFALQLLGIPSISAEVFETVIWLALFNSMLNPFIYAFFYSWFRSAFRLILSGKIFQGDFSHTKL
>LOCXPTAAR27.142.HIT1.TAAR.2R.300.7tm_1.exons1.LR597450.1.Salarias_fasciatus
SLSTICALLTIFFSSVSAVTVFGNLLIIISVIYFQQLHTPTNFLILSLAVADLLVGFVVFPLNMEFSPTACFKYYVFCRLRDGFDVTLSTSSALHLCFISIDRYYAVCQPLTYRTKINIHVVVIMIVVAWSTPVFLAVSYIVSKMIYEKCPENCLIGFLLTSGLGTFSFYYLPVLVMLCIYMKIFLVARKQARSIKNTNCHSKKKGLTVRKVEGKATRTLAIVMGVFLICWAPFSLSFALQLMGIPSISAEVFETVTWLALFNSMLNPFIYAFFYSWFRSAFRLILSGKIFQGDFSHTKL
>LOCXPTAAR28.144.HIT1.TAAR.2R.299.7tm_1.exons1.LR597450.1.Salarias_fasciatus
RTPSALCVLFYIFFSSVSAVTVCGNFLVTIAIIYFKQLHTPTNFLILSLAVTDLLVGFVVFPLNMEFSSTSCLYSPNILCNVRNTIDVTLSTASILHLCCISIDRYYAVCQPLTYGTKINVHVVVIMIVTSWFIPVVFAIGEFFVGLNLEKCDESCIFALLLTTSFFLFYFPVIIMLCIYLKIFLVAQKQARSIQNTNCHSKKKELTVRKVEGKATRTLAIVMGVFLMCLTPFFLCFAAEFLGDSSVPAEVFETVAWLALFNSMLNPFIYAFFYSWFRSAFRLILSGKIFQGDFTNSKL
>LOCXPTAAR29.146.HIT1.TAAR.2R.304.7tm_1.exons1.LR597450.1.Salarias_fasciatus
VKRTPSTRCVLFYIFFSSVSAVTVLGNLLVIISIIYFQQLHTPTNFLILSLAVTDLLVGFVVFPLNMEFSVTSCLYSPNVFCNVRNTFDITLSTASILHMCCISIDRYYAVCQPLTYGTKIDVHVVKIMIVISWCTPVFVAVCYLFVGLSSENCQENCAFSFVLTSGLGNVFLFYLPVIIMLCIYLKIFLVAQKQARSIQNTKCHSKKKGPTVRKVEGKATRTLAIVMGVFLMCLTPFFLCLAAESLGSSSVPAEVFETVAWLALFNSMLNPFIYAFFYSWFRSAFRLILSGIIFQGNCSNSKL
>LOCXPTAAR30.148.HIT1.TAAR.2R.304.7tm_1.exons1.LR597450.1.Salarias_fasciatus
VKRNPSTLCVLFCIFISSVSAVTVLGNLLVIISIIYFQQLHTPTNFLILSLAVTDLLVGFVVFPLNMEFSATSCLHSPNVLCNVRNSFDITLSTASILHMCCISIDRYYAVCQPLTYRNKINGHVVVIMIVISWCTPVFVAVGYLFVGLSSENCQENCALGFLLTSGLGSLFLFYLPVIIMLSIYLKIFLVAQKQARSIQNTNCHSKKKGLTARKVEGKATRTLAIVMGVFLICLSPFFLCLAAESLGSSFVPVEVFETVAWLALFNSMLNPFIYAFFYSWFRSAFRLILSGKIFQGNCSNSKL
>LOCXPTAAR31.150.HIT1.TAAR.2R.301.7tm_1.exons1.LR597450.1.Salarias_fasciatus
VKKTPSTRCVLFYIFISTVSAVTVLGNLLVIISIIYFQQLHTPTNFLILSLAVTDLLVGFVMFPLNMEFSANSCFYSPDALCKVGDILDVTLSTASILHLCFISIDRYYAVCQPLTYRTKINVHVVVIMIVVAWCISVLVAVGFVVTGLNFEKCQENCLFLPNTFGPVFSFYLPVIIMLCIYIKIFLVAQKQARSIQNTNCHSKKKGLTARKVEGKATRTLAIVMGVFLICWTPFFICIAAEFLGKSFVIAEVFETAGWLALFNSMLNPFIYALFYSWFRSAFRLILSGKIFQGNFSHTKL
>LOCXPTAAR32.153.HIT1.TAAR.2R.301.7tm_1.exons1.LR597450.1.Salarias_fasciatus
VKKTPSTLCGLFYIFISTVSAVTVFGNLLVIISIIYFQQLHTPTNFLILSLAVTDLLVGFVVFPLNMEFSANSCFYSPNVLCKLGDILDVTLSTASILHLCFISIDRYYAVCQPLTYRTKINVHVVVIMIVVAWCISVLVAVGFVVTGLNFEKCQENCLFLPNTLGPVFSFYLPVIIMLCIYLKIFLVAQKQARSIQNTNYHSKKKGLTVRKVEGKATRTLAIVMGVFLMCWTPFFICIAAEFLGNSSVPAEVFETVSWLALFNSMLNPFIYALFYSWFRSAFRLILSGKIFQGNFSHTKL
>LOCXPTAAR33.155.HIT1.TAAR.2R.299.7tm_1.exons1.LR597450.1.Salarias_fasciatus
RAPSTLCVLFYIFISSVSAVTVLGNLLVIISIIYFKQLHTPTNFLILSLAVTDLLVGFVVFPLNVEFSATSCFYSPNVLCNVRNTFDITLSTASIFHLCCISIDRYYAVCQPLTYKSKINVQVVKIMIFLAWCISVLVAVSLFVIGLNVEKCQENCFFFANILGPVFSFYLPVIIMLCIYMKIFLVAQKQARSIQNTNCHSKKKGLTVRKVEGKATRTLAIVMGVFLMCLTPFFLCLAIEILGSSPVPAEVFETVAWLALFNSMLNPFIYAFFYSWFRSAFRLILSGKIFQGDFSHTKL
>LOCXPTAAR34.157.HIT1.TAAR.2R.301.7tm_1.exons1.LR597450.1.Salarias_fasciatus
VKRTPSTLCVLFYIFISSVSAVTVCGNLLVIISIIYFQQLHTPTNFLILSLAVTDLLVGFVVFPLNMEFSATACFYSPNVLCKVGDILNVTLTTASVNHLCCISIDRYYAVCQPLTYKTKINVHVIKIMIVVAWCISVLVAVGFVVAGLNFEKCQENCFFLQNTLGPLFSFYLPVLVMLCIYLKIFLVAQKQARSIQNTNCHSKKKGLTVRKVEGKATRTLAIVMGVFLMCLTPFFLCFAVKTLGKSRVPAEVFQTVGFLALFNSMLNPFIYAFFYSWFRSAFRLILSGKIFQGDFSHTKL
>LOCXPTAAR78.170.HIT1.TAAR.2R.322.7tm_1.exons4.LR597451.1.Salarias_fasciatus
QEVGLAGSRLQDAERQRVSDGLPEPGVEQSVDQRVHRRVEVEEEEDEELGVAAERLPQSQADAVERAEAEQEHQNQDPQGPGRLQLRPLGVSLRAAGGDPRAQGPGLRRRHGEHPQVQQHDDGNGKDEGQDQVQDPRQEVQHHHALPLAGVVAARVDELLPDEDGAVQQRAEPAQQHGEPRPPRRHPARVAQRVAHGGVAVGRDQHHVPHRGRRDHVAQEVIEAARRVAQRPAGPAPHHLARHGQQAHQQVCDSQREEQSVSGAVQPHPVSCKVNRQAADEVQRGLQEEDEEQPEARLAPGRRRPPAGGVEELREAEQLRLH
>LOCXPTAAR78.170.HIT1.TAAR.2R.322.7tm_1.exons4.LR597451.1.Salarias_fasciatus
MESELLCFPQLLNASCRRPPPPRSESRLRLLLVLLLQASLYFICGLTIYFTGHWMRLHSPTNTLLLSLAVADLLVGLLSMPGEVVRRWSCWPLGDAACCLYNFLSYVVTSASVGNMVLISADRHAAVCDPLRYPGRVTPRRARLAVLLCWLCSLLYGAVFVREEFVDPGRHHSCQGECVVVLDFLSGVLDLVLTFVLPVAVIVLLYLRVFAVAASQARALRSRVAARRPQAHAKRSELKAARTLGVLVLVFLLCFCPFYCVSLALGESLSSDAQFFVFFLFYFNSSVNPLIYALFYPWFRKAVRHTLTLRILQPGSSQTNFL
>LOCXPTAAR36.171.HIT1.TAAR.2R.324.7tm_1.exons2.LR597451.1.Salarias_fasciatus
QHVGLGRSVPQDLQRDDDPGGLPEPGVEEGVDQRVDAGVEVEEEEQVELGRGVEQVAAHQEDAVVRAEAHEEHHHQHAQRPRRLQLRPLGREPRPHGVHVGAHGAGLDHGHHEHPGVQDEDGGDGGHEGHHQVHRPRHVVDDDDALAGAQVVPARLRQVLHQDVGAVQHRAEPARAHAHPHPGHRHPAGVAQRVADGHVAVGRDEHHVSHRGAGGDVGDVVVQGAQQVAQGPARRLLVDGHRHGEQPHQEVRRGQRQQQVVGGRLELPTGKRREPEQVERRRGGGDQGQHGVEQHALGPVGRRLPAGAVVEQREAEVGSVLDLH
>LOCXPTAAR36.171.HIT1.TAAR.2R.324.7tm_1.exons2.LR597451.1.Salarias_fasciatus
MEVQDGADLCFPLLHNSSCRKPAAHWSEGVLLNAVLSLVSTATAALNLLRFSPFPCRQLQTPTNNLLLSLAASDFLVGLLSMPVAIYKQSSCWALGDLLCSLYNYVSYIATSASVGHMVFISADRYVAICDPLRYPSRVTVARVRVCVCACWLCSVLHCAYILMEDLAEPGRHHLCSGECVIIINYVAGTVDLVVTFVAPIAAIFVLYSRVFVVAVVQARAVRSHVHAVRARLTAKRSELKAARTLGVLVVVFLMCFCPYYCVFLVGGDLLNASSEFYLLFLLYFNSCVNPLIYALFYPWFRKATRIIVTLQILRDRSSEANVL
>LOCXPTAAR37.173.HIT1.TAAR.2R.337.7tm_1.exons2.LR597451.1.Salarias_fasciatus
VERMDGAERCVPQLNSSCLKPSPPPTAAMLVYVLLSAICIVTVALNLLVVISISHFRHDSLPQLHTPTNLLLLSLAVSDLLVGLVLMPVEILYIEACWFLGDAVCTLYYVADYVITSASVANMVLISMDRYVAICDPLRYPARVTKRAARTGACLGWLGSLLYRVVLLNRHLRSPGMSNSCLGECVVVISHLAGVVDLVFSFIIPIAVIIFLYLRVFMVAVTQARALRSHIAAVAAQRSGGAAAASTMKQEMKAAGTLGLVVAVFLFCFCPYYAPTLAGQETLVDASAADFEIWLAHFNSCLNPIIYAFFYPWFRKCIKHIVTLQVLKPGSRDMKIL
>LOCXPTAAR37.173.HIT1.TAAR.2R.337.7tm_1.exons2.LR597451.1.Salarias_fasciatus
EDFHVSGAGFQHLQGDDVLDALPEPGVEEGVDDGVEAGVEVGQPDLEVGGRGVHQRLLARQRGGVVRAEAEEEHGHDQPQSPGRLHLLLHGAGGGGAARALRRHGGDVRAQRPGLGHRHHEHPQVQEDDDGDGDDEAEHQVHHARQVADDHHALPQAGVGHAGAPQVAVKQHHAVQQRAQPAQARARPRRPLRHAGGVAQRVADGHVAVHRDQHHVGHGRRGDDVVRHVVQRADGVAQEPAGLDVEDLHRHQHQAHQQVGHRQRQQQQVGGCVELRERVVPEVGDGDDDQQVQRHGDDADGGEQDVDQHGGGGRRTRLQAGGVQLRDAPLRSVHPLH
>LOCXPTAAR39.176.HIT1.TAAR.2R.329.7tm_1.exons2.LR597451.1.Salarias_fasciatus
MESFQETELCFPQLLNSSCRRTVRPRSLSLLIYVTLSFISLLTVVLNLLVIISISHFKKLHTPTNLLLLSLAVSDFLVGLLMFFQIMLIDGCWLFGDLMCSLYFLLDYVITCSSIGTMVLISVDRYVAVCDPLQYPSRVTEGRVKVCVSLCWLLSAAFQCLLLRDSLRRPGGFSSCSGECVVVVGYVDGVVDVLVSFIGPVAVIVVLYLRVLAVAVSQARAVRSHVAAVASQDSARFPAKKSEIKAFKSVSVIILVFLVCICPYFCVTLSGGDSVLSASSVAFVMCLFYLNSCLNPVIYALIYPWFRKSMKLIVTLQILESGSCEANVV
>LOCXPTAAR40.177.HIT1.TAAR.2R.332.7tm_1.exons2.LR597451.1.Salarias_fasciatus
MESFQETELCFPQLLNSSCRRTVRPRSLSLLIYVALSFISLLTVVLNLLVIISIYHFKKLHTPTNVLLLSLAVSDFLVGFIMFFQVLLIDGCWYLGDLACSLYFLLDYVITSSSVGTVVLISIDRYVAICDPLRYPAKVTRGRAKLLGSLCWVGSALCHGLMLRGNVQNPGRVSSCAGECAVVIDHAAGIANFFLTFVGPVAVIVVLYVRVFAVAASQARAVRSRVAAAAAAAARGSVKVTVNKSEMKAARTLGVVVVVFLLCLCPYYCVTLSADDAVVSASSAAFVICLYYLNSCINPLIYAFFYPWFRKCTKMIVTLQILSPGSSEANVL
>LOCXPTAAR43.178.HIT1.TAAR.2R.328.7tm_1.exons2.LR597451.1.Salarias_fasciatus
WTLQNQLNSAFLSSSTPPAGSLLRPRPRPCWSTSCCPSPLCSLLSSTCWSSFPSHTSGTSLHTSTNLLLLSLAVSDFLVGLLLMPAEILSTEACWFLGDAACALYYIVDFIITSSSVGSVVLISIDRYLAVCDPLHYPNRVTLNRTKVCICLCWVCSSIYSTTLILRNFLRQSDSHGACRGECVVILSNATVAVDFVVNFSAPITVIIILYLRVFAVAVSQARAVRSHVAAHQRSLAVKKSELKAAKTLGVVVVVFVICLCPYYAPSFIGQGVEESTFTSPFVLWLLYLNSCLNPLIYTMFYPWFRKSIKVIVTLQILKPNSYHAKIL
>LOCXPTAAR42.179.HIT1.TAAR.2R.329.7tm_1.exons2.LR597451.1.Salarias_fasciatus
MEATDETELCFPTLPNSSCRRTVNPHSVSMTAYVTLSCISLLTVALNLLVIISISHFKKLHTPTNILLLSLAVSDFLVGFIMLFQILGINGCWYLGDLTCVIYLYFDYIVTSASVGTMVLISVDRYIAVCDPLHYSSKVTENRVKLIVLQCWLGSALCHTLLLKENLKHPGSFKSCAGECVLGMTPVAGIMNLILTFIGPVAVIILLYMRVFVVAVSQARAMRSHVAVVTLQSSGTVLVKKSELKAARSLGVVVLVFLLCLCPFYCVTISGQDTAYNLSSIAFVLNLLYFNSCLNPLIYAFFYPWFRRCVKLIVTLQILRPRSGEANVM
>LOCXPTAAR43.180.HIT1.TAAR.2R.330.7tm_1.exons2.LR597451.1.Salarias_fasciatus
WTLQNQLNSAFLSSSTPPAGSLQLLRPRPRPCWSTSCCPSPLCSLLSSTCWSSFPSHTSGTSLHTSTNLLLLSLAVSDFLVGLLLMPVEILSSDTCWLLGDAACALYYIVTFIITSSSVGSAVLISIDRYLAVCDPLHYPNRVTLNRTKVCICLCWVCSSIYNTTLILRNFLRQSDSHSACRGECVVILSNATVTVDFVVNFSAPITVIIILYLRVFAVAVSQAQAMRSHVAAHQRSLAVKKSELKAAKTLGVVVVVFVICLCPYYAPTFIGQGVEENTFTSSFVVWLAYLNSCLNPLIYTMFYPWFRKSIKIIVTLQILKPNSRHAKIM
>LOCXPTAAR43.182.HIT1.TAAR.2R.330.7tm_1.exons2.LR597451.1.Salarias_fasciatus
WTLQNQLNSAFLSSSTPPAGSLQLLRPRPRPCWFTSCCPSPLCSLLSSTCWSSFPSHTSGTSLHTSTNLLLLSLAVSDFLVGLLLMPVEILSSDTCWLLGDATCALYYIVGFIITSSSVGSVVLISIDRYLAVCDPLHYPNRVTLNRTKVCICLCWVCSSIYNATLILRNFLRQSDSHGACRGECVVILSNATVTVDFVVNFSAPITVIIILYLRVFAVAVSQARAVRSHVAAHQRSLAVKKSELKAAKTLGVVVVVFLICLCPYYAPTFMGQGVEESPSTSPFVLWLAYLNSCLNPLIYTMFYPWFRKSIKVIVTLQILKPNSYHAKIM
>LOCXPTAAR45.183.HIT1.TAAR.2R.329.7tm_1.exons2.LR597451.1.Salarias_fasciatus
MEATDETELCFPTLPNSSCRRTVNPPSVSMTAYVTLSCISLLTVALNLLVIISISHFKKLHTPTNILLLSLAVSDFLVGFIILLQFLNINGCWYLGDSMCALYGVLEYVITSASIGTMVLISVDRYIAVCDPLHYSTKVTENRVKLIVLQCWFGSALCHTLLLKENLKHPGSFKSCTGECVLGITPVAGIVNLILTFIAPVAVIILLYMRVFVVAVSQARAMRSHVAVVTLQSSGTVLVKKSELKAARSLGVVVLVFLLCLCPFFCVTMSNEVTAFSVSSIAFVLNLYYFNSCLNPLIYAFFYPWFRRCVKLIVTLQILRPRSGEANVM
>LOCXPTAAR46.184.HIT1.TAAR.2R.326.7tm_1.exons3.LR597451.1.Salarias_fasciatus
GMEAADLCFPQLLNASCGRPPRPHFETLLIYVLLSCVSLLTVVLNLLVVISISHFRQLQTPTNLLLLSLAVSDFLVGLLMCFQTMLIDGCWYLGDFMCTLYQCLAYVITSASLGTMVVISVDRYVAICCPLQYSSRITQQRVQVCVCLCWICSVLFQCLNLMDSFQQSGRFTSCVGECVFVISQTAALADLVFSFVVPITVILILYLRVFVVAVSQARAMRQQLVPAGPHKSGRATPKKSEMKAARALGTVIVVFLICMCPYYCVSLSGQENALDSSLAAFMVYLFYFNSSLNPIIYAFFYPWFRKSIRLIVTLQILQPDSCDTNM
>LOCXPTAAR47.185.HIT1.TAAR.2R.326.7tm_1.exons2.LR597451.1.Salarias_fasciatus
ILEEAELCFPQLANASCKKLKRPHFQLVLSYIVLSSIALLTTTLNLLLIVSIAHFRRLHTPTNFLLLSLAVSDFLVGVIVCVPILLVDGCWYLGDHTCVFFQYLGYVVTGASIGTMVIISVDRYVAVCDPLRYASRMTQQRVQVSVCVCWTGSLLFQSLNLKENLSEPGRYHSCSGECVVVTDYVLGLLDLLLSFVGPVLVIVLLYLRVFAVAVSQARAARSRLAAVGGRGSLTVSVKKSELKAARTLGVVVLVFLVCVCPYFCVLLTGQNQLLNASSAVFVICLFYLNSCLNPLIYAFCYPWFKKSVQLIITLKILQPGSANANI
>LOCXPTAAR48.187.HIT1.TAAR.2R.326.7tm_1.exons2.LR597451.1.Salarias_fasciatus
VMEGTELCFPQLANAFCTRPKRPHVEAMLVYILLSSICLLTVILNLLVVISISHFRQLHTPTNLLLLSLAVSDFFVGFLMFFQMVLIDGCWFLGDIMCTIYQYLAYIITSASIGTMVIISIDRYVAICYPLHYSTKITHRKVQISIYLCWICSVIFQTLNLTDALEQPGRYNSCVGECVFYINHIAAIADLIFSFIVPIAVIIVLYMRVFVVAVSQARSVRSQLAPAYRHQSVRAAAKKSELKAARTVGVVIAVFLLCMSPFYFVNITGTDSFLNATSATFVICLFYFNSCLNPIIYAFFYPWFRKSIKLILTLQILKAGSSDANM
>LOCXPTAAR49.189.HIT1.TAAR.2R.326.7tm_1.exons2.LR597451.1.Salarias_fasciatus
TFEEAELCFPQLNSSCRKIMRPHSVSMLIYITLSSISVITVVLNLLVIISISHFKKLHTPTNLLLLSLALSDFFVGLLMVFQIILIDGCWFLGDLMCAVYFVLDYAVTAVSIGTMVLISIDRYVAICYPLLYPIKITQYRVKICVSVFWMVCFFCNGLYLKVNVEQPGRYSTCIGECVAVIESFLGLLDVLLSLFVSVTIIVILHMRIFAVVVSQARAMRSNIRDAKRQGSVRITVKKSEVKAARALGVVVVVFLICVCPYFCVTLSGDDAVVSASSAAFVMCLFYINSCLNPLIYAFFYPWFRNCIRVIVTLQILKPGSCDANIL
>LOCXPTAAR50.190.HIT1.TAAR.2R.326.7tm_1.exons2.LR597451.1.Salarias_fasciatus
TSEEAELCFPQLNSSCRKIMRPHSVSMLIYITLSSISVITVVLNLLVIISISHFKKLHTPTNLLLLSLAVSDFFVGLLMVFQIILIGGCWFLGDLMCAVYFVLDYAVTAASTGTMVLISIDRYVAICYPLLYPTKITQYRVKICVSVFWMACFFCNGLYLKDNVEQPGKYSTCIGECVAVIESFLGLLDVLVSLVGFVTIIVILHMRIFAVVVSQARAMRSHIRDAKLQGSVKITVKKSELKAARALGVVVVVFLICVCPYFCVTLSGDDAVVSASSAAFVMCLFYINSCLNPLIYAFFYPWFRNCIRVIVTLQILKPGSCDANIL
>LOCXPTAAR51.191.HIT1.TAAR.2R.326.7tm_1.exons2.LR597451.1.Salarias_fasciatus
TFEEADLCFPQLNSSCRKIMRPNSVSMLIYITLSSISVVTVVLNLLVIISISHFKKLHTPTNLLLLSMAVSDFFVGLLMVFQIILIDGCWFLGDLMCVVYFVLDYISTSVSIGTMVLISIDRYVAICYPLLYATKVTQNRVQICVSVCWMASVLCHCLILKDNIEQPGRYNTCLGECVVVIEYYAAIADVFISFIGPVTVIVILYARIFSVVVSQAHAIRAHIKDVTLQGSVRITVKKSEVKAARTLGVVVVVFLICVCPYFCITLSGDGAVVSASSAAFVTCLFYINSCLNPLIYAFFYPWFRNCIRAIVTLQILKSGSCDANIL
>LOCXPTAAR51.192.HIT1.TAAR.2R.326.7tm_1.exons2.LR597451.1.Salarias_fasciatus
TFEEDDLCFPQLNSSCRKIMRPNSVSMLIYITLSSMSVVTVVLNLLVIISISHFKKLHTPTNLLLLSLAVSDFFVGLLMVFQIILTDGCWFLGDLMCVVYFVLDYISTSVSIGTMVLISIDRYVAIYYPLLYPTKVTQNRVKICVSVCWMASVLCHCLILKDNVEQPGRYNTCLGECVVVIEYYAGIADVIISFIGPVTVIVILYVRIFAVVVSQARAVRSHIKDVTLQGSVRITVKKSEVKAARTLGVVVVVFLICVCPYFSVTLSGDDAVVSASSAAFVMCLFYINSCLNPLIYAFFYPWFRNCIRAIVTLQILKSGSCDANIL
>LOCXPTAAR53.193.HIT1.TAAR.2R.323.7tm_1.exons2.LR597451.1.Salarias_fasciatus
EDDLCFPQLNSSCRKIIRPPSLSMLIYITLSSISVVTVVLNLLVIISLCHFKKLHTPTNLLLLSLAVSDFFVGLLMVFQIILIDGCWFLGDLMCAVYFVLDYAVTAASIGTMVLISIDRYVAICYPLLYPTKVTQTRVKICVSVCWVACFLSHCLILKDNIEQPGRYNTCIGECVAVIEYYAGIADVFISFIGPVTVIAILYVRIFVVAVSQARAMRSHIKDVTLQGSVRITVKKSEVKAARTLGVVVVVFLICVCPYFCVTLSGDDAVVSASSAAFVMCLFYVNSCLNPLIYAFFYPWFRNCIRVIVTLQILKPGSCDTNIL
>LOCXPTAAR53.195.HIT1.TAAR.2R.323.7tm_1.exons2.LR597451.1.Salarias_fasciatus
EAELCFPQLNSSCRKIMRPHSVSMLIYITLSSISVLTVVLNLLVIISISHFKKLHTPTNLLLLSLAVSDFFVGIFMVFQIFQIEGCWFLGDLMCSVYFVLDYIVTSASIGTMVLISIDRYVAICYPLLYPTKVTQTRVKICVSVCWVACVLCHCLILKDNVEQPGRYNTCLGECVVVIEYYAGIADVFISFIGPVTVIVILYVRIFVVAVSQARAMRSHIKDVTLQGSIRITVKKSELKAARTLGVVIVVFLLCICPYFCVTLSGDDATVSASSVAFVLCLVFVNSCLNPLIYAFFYPWFRNCMKMIFTLEIVKPGSCEANIL
>LOCXPTAAR54.197.HIT1.TAAR.2R.323.7tm_1.exons2.LR597451.1.Salarias_fasciatus
EEAELCFPQLNSSCRKIMRPHSVSMLIYITLSSISVLTVVLNLLVIISISHFKKLHTPTNVLLLSLAVSDFCVGFLMIFQIILIDGCWFLGDLMCAVHFVLDYIITSASIGTMVLISIDRYVAIYYPLLYPTKVTQNRVRICVSVCWVACVLCHCLILKDNVEQPGRYNTCLGECVVVIEYYAGIVDVFISFIGPVTVIVILYVRIFVVAVSQARALRSHIRDVTLQGSVRITVKKSELKAARTLGVVVVVFLICVCPFFCVTLSGGDSVVSVSSAAFVMCLFFLNSFLNPLIYAFFYPWFIKCIKVILTLQILKPGSCDANI
>LOCXPTAAR55.198.HIT1.TAAR.2R.329.7tm_1.exons2.LR597451.1.Salarias_fasciatus
MTVPEETEFCFPQLLNSSCRKIMRPHSVSMLIYTTLSSISVVTVTLNLLIIISISHFKKLHTPTNLLLLSLAVSDFFVGLLMVFQIILIDGCWFLGDLMCAVYFIFDHIFTSASIGTMVLISVDRYVAICYPLLYPTKVTQNRAKICVLMCWLICVLFHCLLLKDNIKHPGRYNSCLGECVVIKDYYAGIADVLCSFIGPVTVIVILYVRIFVVALSQARALRTHIKDAKLQGSVRITVKKSELKAARTLGVVVVVFLICVCPYFCVTLKGDDAVVSASSAAFVMCLFYVNSCLNPLIYVFFYPWFRNCIRVIVTLQILKPGSCDANIL
>LOCXPTAAR56.199.HIT1.TAAR.2R.327.7tm_1.exons2.LR597451.1.Salarias_fasciatus
MATVEEAELCYPQLLNSSCRKIMRPHSVSMLIYITLSSISVVTVVLNLLVIISLCHFKKLHTPTNLLLLSLAVSDFFVGFLIIFQIMLIDGCWFFSDLMCVVYFVLDYIITSASIGTMVFISVDRYVAICDPLLYPIKVTQSRAKFCVLLCWMSCALCHCLFLKDNMQKPGRYNTCFGECVVIVNNAAGLADVSLSFIGPVTVIVVLYVRVFVVAVSQARAMRAHVTAVTIQGSTKVTARKSELKAARTLGVVVIVFLLCICPYFCVTLKGDTISASSAAFVMCLFYVNSCINPVIYAFFYPWFRKSMRLIVTLQILKSDSRDTNIM
>LOCXPTAAR57.200.HIT1.TAAR.2R.325.7tm_1.exons2.LR597451.1.Salarias_fasciatus
LEEADLCYPQLFNSSCKKTVQPYYLSTFIYVILSSISVLTVVLNLLVIVAISHFKKLHTPTNLLLLSLAFSDFFVGFLMAVPIMLIEGCWFIGDMMCTVYYVVSYIITSASVGTMVLISIDRYMAICDPLHYATKVTQSKANLCISVCWVSSAVFQCLVLRDNIKQPGRYNTCYGECIVVVDYVAGIADLLFAFIFPVIVIVVLYIRVFVVAVSQARVMRSQVTAVKLQGSVKVTVNKSEMKAARTLGVVVIAFLICLLPYYCVTLTGQDAYINSSTAAFVISVYYFNSFLNPLIYALFYPWFRESIKLIVTCQILRPGSCEANI
>LOCXPTAAR58.201.HIT1.TAAR.2R.325.7tm_1.exons2.LR597451.1.Salarias_fasciatus
LEEADLCYPQLFNSSCKKTVQPYYLSTLIYVILSSISVLTVVLNLLVIVAISHFKKLHTPTNLLLLSLAFSDFFVGFLMAVPIMLIEGCWFIGDIMCSAYYILGCITTAASVGTMVLISIDRYMAICDPLHYPTKVTQSRANFCISVCWVSSVVFQCLVLRDNIKQPGRYNTCYGECIVVVDYVAGIADLLFSFVFPVIVIVVLYIRVFVVAVSQARAMRSQVTAVTLQGSVKVTVNKSEMKAARTLGVVVIAFLICLLPYYCVTLTGQDAYINTSTAAFVISVYYFNSFLNPLIYALFYPWFRESIKLIVTCQILRPGSCEANI
>LOCXPTAAR59.202.HIT1.TAAR.2R.325.7tm_1.exons2.LR597451.1.Salarias_fasciatus
LEEADLCYPQLFNSSCKKTVQPYYLSTLIYVILSSISVLTVVLNLLVIVAISHFKKLHTPTNLLLLSLAFSDFFVGFLMAVPIMLIEGCWFIGDMMCTVYYVVAYIITSGSVGTMVLISIDRYMAICDPLHYPTKVTQSRANLCISVCWVSSAVFQCLVLRDNIKQPGRYNTCYGECIVVVDYVAGIADLFFSFVFPVIVIVVLYIRVFVVAVSQARAMRSQVTAVTLQGSVKVTVNKSEMKAARTLGVVVIAFLICLLPYYCVTLTGQDAYINTSTAAFVISVYYFNSFLNPLIYALFYPWFRESIKLIVTCQILRPGSCEANI
>LOCXPTAAR60.203.HIT1.TAAR.2R.325.7tm_1.exons2.LR597451.1.Salarias_fasciatus
LEEADLCYPQLFNSSCKKTVQPYYLSTLIYVILSSISVLTVVLNLLVIVAVSHFKKLHTPTNLLLLSLAFSDFFVGFLMAVPIMLIEGCWFIGDMMCTAYHVFAYIITSASVGTMVLISIDRYMAICDPLHYPTKVTQSRANVCISVCWVSSTFIHCMLLRDNIKQPGRYNTCYGECIVVVDYVAGIADLFFSFVFPVIVIVVLYIRVFVVAVSQARAMRSQVTAVKLQGSVKVTVNKSEMKAARTLGVVVIAFLICLLPYYCVTLTGQDAYINTSAAAFVISVYYFNSFLNPLIYALFYPWFRESIKLIVTCQILRPGSCEANI
>LOCXPTAAR61.204.HIT1.TAAR.2R.323.7tm_1.exons2.LR597451.1.Salarias_fasciatus
EGAELCYPRLHNLSCKKTVQPHSESTLICILLSSISVLTVLLNLLLIIAISHFKKLHTPTNLLLLSLAFSDFFVGFLMAVPIMLIEGCWYIGDMMCAVYYILGCITTAASAGTVVLISIDRYMAICDPLHYPTKVTQSRANMCISVCWVSSMLFHCMVLRDNIKQPGRYNTCYGECIVVVDYVTGIADIFFSFVFPVTVITVLYIRVFVVAVSQARAMRSQVTAVTLQGSVKVTVNKSEMKAARTLGVVVIAFLICLLPYYCVMLTGQDAYIDASKAPFLISIYYFNSFLNPLIYALFYPWSRESIKLIVTCQILRPGSCYTS
>LOCXPTAAR62.207.HIT1.TAAR.2R.329.7tm_1.exons2.LR597451.1.Salarias_fasciatus
MATLEEAEFCFPKLLNSSCKKIMRPHSVSMLTYITLSSISVLTVTLNLMVIVSICHFKKLHTPTNLLLLSLAVSDFFVGLLIVFQIILIDGCWFLGDLMCSLYFLFDYVITSASVGTMVLISIDRYVAICFPFHYSTKVTVRSVFICVCVCWTCSFLYNCLILKDNFYQPGRYSSCYGECVIIINSIAGISDTIITFIIPITVIVVVYLKVFVVVMSQVRSVRPRVAAVTLQGSVKVNLKKSELKAARTLGVVVVVFLICACPYFCVTLTGGGTVFTASSVAFVMCLFYLNSCLNPLIYALFYPWFRKSVKLTFTLQILRPGSCDANIV
>LOCXPTAAR63.208.HIT1.TAAR.2R.324.7tm_1.exons2.LR597451.1.Salarias_fasciatus
MGETELCFPQLFNTSCWKPKRPLSEAVLIYSVLSFISLLTASLNLLVIISISHFKQLHTPTNLLLLSLAVSDFFVGLIMPFLIVQTNGCWFLGDLVCVIYTVVNCLIVSASVGTMVLISVDRYVAICDPFHYSTKVTVTRVSVCISLCWSFSFLFNILLLKDNFKKAGRYNSCHGECVVVVSYTVGVVDLFMTFVCPFTVIIVMYVRVFVVAVSQARAMRSQIKTFQGAVTVRAKSSELKATKTLGGVVLAFLSCCAPFYISSLLGQSSSAGFTSIPIESWLFCLNSCLNPMIYAFCYPWFLKSAKLVVTCKILKSDSSDIRIL
>LOCXPTAAR64.211.HIT1.TAAR.2R.323.7tm_1.exons5.LR597451.1.Salarias_fasciatus
EADLCFPQFNSSYRKITRSPAVSMLIYITLSSIAVLTVVLNLLVIISIFHFKKLHTPTNLLLLSLAVSDFLVGLLMVFQIILIDGCWFLCDLMCSLYFLLDYGITSASVGTMVLISIDRYVAICDPLHYSTKVTQSRAKVCVLLCWLSSAVFQGLVLRDNVRHPGRYNSCYGECIVVVEYVAGIVDLLLSFIGPVSIILGRAILVFVVAVSQARTMRSHVTTVKASGSFNLTTLKSERKALRTVSVVITVFLICICPYYCVTLTGGDAVLSASSVAFVMCLFYFNSCLNPLIYALFYPWFRKSIKLIITLEILKPGSCEANVV
>LOCXPTAAR65.213.HIT1.TAAR.2R.321.7tm_1.exons2.LR597451.1.Salarias_fasciatus
ELCNTSCWKPKRPLSEAVFINSLLSFISLLTASLNLLVIISISHFKQLQTPTNLLLLSLAVSDFFVGLVMTFMIILTNGCWFLGDLVCALYSGLTCLTTSTSVGTLVLISVDRYVAICDPLHYSTKVTVTRVSVCISLCWSFSFLLNSFIFKDRYNRYQVIGITDRYNSCYGECVVIINYTVGVVDLFLTFIGPVSVIIVMYMRVFVVAVSQARAMRSQIKTFQGSVTVRVKSSELKAAKTLGGVVLAFLICCSPFYISSLVNFRSSPGLTSIAIQTWFFYLNSCLNPMIYAFCYPWFLKSVKVIVTCKILKPDSSDISIL
>LOCXPTAAR66.215.HIT1.TAAR.2R.324.7tm_1.exons2.LR597451.1.Salarias_fasciatus
MGETELCFPQLFNTSCWKPKRPLSEAVLINSLLSFISLLTASLNLLVIISISHFKQLHTPTNLLLLSLAVSDFFVGLVMTFMIILTNGCWFLGDVMCVLYSGLTCLITSTSVGTLVLISVDRYVAICDPLRYTTKVTVTRVSVCISLCWSFSFLHNSFILRDNLIQPGMYNSCYGECIVIINYTVVVVDLFLTFIGPVSVIIVIYMRVFVVAVSQARAMRSQIKTFQGSVTVRVKNSELKAAKTLGGVVLAFLISCSPFYISSLVNFRSSASLTSFAIETWFFYLNSCLNPMIYAYCYPWFLKCIKLIVTCKILKPDSSDISIL
>LOCXPTAAR63.216.HIT1.TAAR.2R.324.7tm_1.exons2.LR597451.1.Salarias_fasciatus
MGETELCFPQLFNTSCWKPKRPLSEAVLIYSVLSFISLLTASLNLLVIISISHFKQLHTPTNLLLLSLAVSDFFVGLIMPFLTVQTNGCWFLGDLVCLIYTVMNCLIISASVGTMVLISVDRYVAICDPLHYSTKVTVTRVSVCISLCWSFSFLFSILLLKDNFKNPGRYNSCYGECVVVVSYTVGVVDLFMTFVGPFTVIIVMYMRVFVVAVSQARAMRSQIKTFQGSVTVRVKKSELKATKTLGGVVLTFLSCCSPFYISSLIGQSSSAGFAPIPIETWLFCLNSCLNPMIYAFCYPWFLKSAKLIVTCKILKPDSSHIKSL
>LOCXPTAAR68.219.HIT1.TAAR.2R.324.7tm_1.exons2.LR597451.1.Salarias_fasciatus
MGETELCFPQLFNTSCWKPKRPLSKAVLIYSLLSFISLLTASLNLLVIISISHFKQLHTSTNFFLLSLAVSDFFVGLVMPFLIAQTNGCWFLGDIMCVLYSGLTCLIISASVGTMVLISVDRYVAICDPLHYSTKVTVTRVSFCISLCWSCSFLFSILLLKDNFKNPGRYNSCYGECVVVVNYTVGVVDLFLTFVGPFTVIIVMYMRVFVVAVSQARAMRSQIKTFQGSVTVRAKSSELKATKTLGGVVLTFLSCCSPFYISTVLGQSSSAGFTPTPTETWLFCLNSCLNPMIYAFCYPWFLKSAKLIVTCKILKPDSSHLRIL
>LOCXPTAAR69.222.HIT1.TAAR.2R.324.7tm_1.exons2.LR597451.1.Salarias_fasciatus
MEETELCFPQLFNTSCWKPKRPLSEAVLIYSLLSFISLLTASLNLLVIISISHFKQLHTPTNLLLLSLAVSDFFVGISMTFMIITSSGCWFLGDFMCVLYTGLICLITSTSVGTLVLISVDRYVAICDPLHYSTKVTVTRVSVCISLCWSCSFLHNSFIFKDNFKNPGRYHSCYGECVVIVNSTVAVVDLFLTFFGPVTVIIVMYMRVFVVAVSQARAMRSQIKTFQGLVTVRVKSSELKAAKTLGGVVLAFLISCSPFYISSVVKFHTSPSLTAVPIESWFFCLNSCLNPMIYAFCYPWFLKSVKLIVTCKIWKPDSSDISIL
>LOCXPTAAR70.224.HIT1.TAAR.2R.324.7tm_1.exons2.LR597451.1.Salarias_fasciatus
MEETELCFPQLFNTSCWKPKRPLSEAVLIYSLLSFISLLTASLNLLVIISISHFKQLQTPTNLLLLSLAVSDFFVGISMPFMIILTNGCWFLGDFMCVLYSGLTCLITSTSVGSMVLISVDRYVAICDPLHYSTKVTVTRVSVCISLCWSCSFLHNSFIFKDNFKRPGLYNSCYGECVVIINSTVGVVDLFLTFIGPVSVIIVMYMRVFVVAVSQARAMRSQIKTFQGSVTVCVKSSELKAAKTLGGVVLAFLICCSPFYITSLVNFSGSPSLTAIAIESWFFYLNSCLNPMIYAFCYPWFLKSVKLIITFKILKPDSSDISIL
>LOCXPTAAR71.226.HIT1.TAAR.2R.324.7tm_1.exons2.LR597451.1.Salarias_fasciatus
MGETELCFPQLFNTSCWKPKRPLSETVLINSLLSFISLLTASLNLLVIISISHFKQLHTPTNLLLLSLAVSDFFVGLNMTFMIILTNGCWFLGDLVCALYGVLTYLITSASVGTMVLISVDRYVAICDPLHYSTKVTVTRVSVCISLCWAFSFLYNSLILKDNFKNPGRYNSCYGECVVIINYTVGVVDLFLTFIGPFTVIIVMYMRVFVVAVSQARAMRSQIKTFQGSVTVHVKSSELKAAKTLGGVVLAFLICCSPFYITSLVNLSSSPGLTSIAIESWFFYLNSCLNPMIYAFCYPWFLKSVKLIVTCKILKPDSSDISIL
>LOCXPTAAR72.228.HIT1.TAAR.2R.324.7tm_1.exons2.LR597451.1.Salarias_fasciatus
MGETELCFPQLLNTSCWKPKHPLSKAVLIYSLLSFISLLTASLNLLVIISISHFKQLHTPTNLLLLSLAVSDFFVGLLMPFLIVQTNGCWFLGDLMCVLYSGLNYLITSTSVGTMVLISVDRFLAICDPLHYSTKVTVTRVSVCISLCWFCSFLYNSLILKDNFKKPGRYNSCYGECVVVVSYKVGVVDLFLTFVGPFAVIIVTYMRVFVVAVSQARAMRSQIKTFQCSGTVHVKNSELKAAKTLGVVVLTFLSCCSPFFISSLLDQSSSAGFTSIPVESWFFYLNSCLNPMIYAFCYPWFLKSVKLIVTCKILNPGSCDISIL
>LOCXPTAAR73.230.HIT1.TAAR.2R.325.7tm_1.exons2.LR597451.1.Salarias_fasciatus
MGETELCFPQLFNTSCWKPKRPLSETVFIYSLLSFISLLTASLNLLVIISISHFKQLQTPTNLLLLSLAVSDFFVGLNMTFMIILTNSCWFLGDFMCVLYSVLTYLITSTSVGTLVLISVDRYVAICDPLHYSTKVTVSRVSVCISLCWSCSFLYNSFILRDNLIQPGRFNSCYGECVMVIDYFIGIVDTSLTFVGPVTVIIVLYMRVFVVAVSQARAMRSQIAVRLQHQQTVRAKRSEMKAAKTLGVVVVVFLLCLCPHYCSLFSDQNSLFNIMSVALEIWLFYLNSCLNPVIYAFCYPWFLKSVRLIFTLKIFQPHSCDACIL
>LOCXPTAAR74.231.HIT1.TAAR.2R.324.7tm_1.exons2.LR597451.1.Salarias_fasciatus
MGETELCFPQLFNTSCWKPKRPLSEAVLINSLLSFISLLTASLNLLVIISISHFKQLHTPTNLLLLSLAVSDFFVGLLMPFLIVQTNGCWFLGDLVCVIYGGLTCLIISASVGTMVLISVDRYVAICDPLHYSTKVTVTRVSVCISLCWSFSFLFNSLILKDHFKRPGLYNSCYGECVVVVSYTVGVVDLFLTFIGPFTVIIVMYMRVFVVAVSQARAMRSQMKTFQGSETVHVKNSELKAAKTLGGVVLAFFSCCSPFYISSLLGQSSSAGFPSIPIESWLFYLNSCLNPMIYAFCYPWFLKSVKLIVTCKILKPDSSDISIL
>LOCXPTAAR75.234.HIT1.TAAR.2R.325.7tm_1.exons2.LR597451.1.Salarias_fasciatus
MGETELCFPQLFNTSCWKPKRPLSETVFINSLLSFISLLTASLNLLVIISISHFKQLHTPTNLLLLSLAVSDFFVGLLMSFQIVLTNGCWFFGDPMCVLYSSLDYIITSASVGTMVLISVDRYVAICDPLHYSTKVTVRRVSVCISLCWSCSFLYNSLILRDNLIQPGQFNSCYGECVVVIDNFIGTVDTILTFVGPVTVIIVLYMRVFVVAVSQARAMRSQIAVIFQHQQTVRAKRSEMKAARTLGVVVVAFLTCLCPYYCSSLADQNSLFSVMSVALEIWLFYLNSCLNPVIYAFCYPWFIKSVRLIVTLKIFQPHSCDACIL
>LOCXPTAAR76.236.HIT1.TAAR.2R.324.7tm_1.exons2.LR597451.1.Salarias_fasciatus
MGETELCFPQLFNTSCWKPKRPLSEAVFINSLLSFISLLTASLNLLVIISISHFKQLHTPTNLLLLSLAVSDFFVGLTMTFMIILTNGCWFLGDFMCVLYSGLIYLITSTSVGTMVLISVDRYVAICDPLHYSTKVTVTRVSVCIVLCWSCSFLYNSLILKDNFKNPGKYNSCYGECVVVVSYIVGVVDLFLTFVGPFAVIIVTYMRVFVVAVSQARAMRSQIKTFQGSVTVRAKSSELKAAKTLGVVVLAFLICCSPFYISSLLDQSGSAGFTSIPVESWFFYLNSCLNPMIYAFCYPWFLKSAKLIVTCKILNPDSSDISIL
>LOCXPTAAR77.105.HIT1.TAAR.2R.325.7tm_1.exons2.LR597451.1.Salarias_fasciatus
MGETELCFPQLFNTSCWKPKRPLSKAVLIYSLLSFISVLTAPLNLLVIISISHFKQLHTPTNLLLLSLAVSDFLVGIAMPFMIILTNGCWFLGDFMCVLYTGLTCLITSTSVGSMVLISVDRYVAICDPLHYSTKVTVRRVSVCTSLCWSFSFLYNSFLLRDNIIQPGRFNSCYGECVVVIDNFIGTVDTILTFVGPVTVIIVLYMRVFVVAVSQARAMRSQIVVRFQHQQTVRAKRSEMKAARTLGVVVVVFLTCLCPYYCSLFSDQNSLFNVMSVALEVWLFYLNSCLNPVIYAFCYPWFLKSVRLIVTLKIFQPHSCDACIL
>LOCXPTAAR78.106.HIT1.TAAR.2R.325.7tm_1.exons2.LR597451.1.Salarias_fasciatus
MEETELCFPQLLNASCWKPKRPLSEAVLIYSVLSFISLLTASLDLLVIISISHFKQLHTPTNLLLLSLAVADFFVGLNMSFQIVLTNGCWFFGDFLCIFYNSLDYTITSASVGTMVLISVDRYVAICDPLHYSTKVTVRRVSVCICLCWSCSFLFSSLILRDNLIQPGRYNSCYGECVVVIDYFMGIVDTILTFVGPVTVIIVLYMRVFVVAVSQARAMRSQIAVIFQRQQTVHVKRSEMKAARTLGVVVVVFLSCLCPYYCSLFSDQSSFFNVMSVALEIWLFYLNSCLNPVIYAFCYPWFLKSVRLIVTLKIFQPHSCDVNIL
>LOCXPTAAR79.103.HIT1.TAAR.2R.328.7tm_1.exons1.CABFVL010000157.1.Salarias_fasciatus
MEEVLCYETRNNSCLRTVRPLPVRLSLYAILGVVVILTVCGNLLVTLSVAYFKQLHTPTNYLIVSLAMSDLLLGLVVMFPSMVTCVESCWYFGELFCKVYLSSDVTLCTASILNLSFISLDRHYAVCQPLLYRRKITVSTVGVMILLSWSISLFIGFGMIFLRLNILGVEEFYYNNIACEGGCVLFQSGLSSTVSSLLSFYVPGIIMLGVYLRIFVVAQRQVCRIQNVSCKSTAKTSNTSQTKATKTLAVIMGAFLTFWTPFFVCNITDPFIGYSTPPGLFETVVWVGYLNSMVNPLIYAFFYSWFRKALQLFTSGKILKYDISETML
>LOCXPENSAOCP00000004179.1.10.HIT1.Ora.1R.324.TAS2R.exons4.LR597440.1.Salarias_fasciatus
DDAELVGMGLRVSVSPAQTAFYIMLVMLGILGNATVVCVIGKSVIMDRGGGRNSDIIIINMALSNLLVSVMRNTLLIISDMGLELYSSKEWCQFLMGIWVWLRSVNVWSTLFLSAFHLQTLRRVAPTMGTINRPRGPPKTLLLSLALIWLLNYFYSIPAHIFSTNGNMNSTETLMLVSSTTRPLLGCVWNFPSNRSGLAYATTSMVIHETIPIILMAITNLSSLYTLYTHGRVRSSVQDAPVIKRVPAERRAAKVILALIMLFIASWGTSIISVNYFNYNRGTSAEFLLVIARFANIIFIAMSPAVLAVGHRRLRSCIRATLMH
>LOCXPOra2.4.HIT1.Ora.2R.353.7tm_1.exons2.LR597440.1.Salarias_fasciatus
MSEVLTVDAILFGLLVFSGILGNILVIHVVFQSAIKSPSRRLAPSDTILVHLSLANLLTSLFRTVPIFVSDLGLDVSLSPGWCRVFMLLWVWWRAVGCWVTLALSVFHCTTLRRQHVNFGPLALQRERRRVWIVLGVVWGANLAFSVPALVYSTHVHGNATVELMVISCTTRPLLGCIWEFPSEQQGSAFASSSLALNEVLPLVLMVFTNLATLHALAKHIRAVTSGGESGGAGGELDKHVSSERKAAHVIMSLVSLFVVCWALQVAAVTYYNHDGGHHAEGLLTVAHFSASLFVGFSPMVVALGHGKLRRKITSMILGWTKVFKGHGEDRGVRRKSPKKGKEPVFVVQKEMK
>LOCXPOra2.4.HIT1.Ora.2R.323.7tm_1.exons2.LR597440.1.Salarias_fasciatus
VRGPHRRRHFVWAPGIFWHSGKHLGHPCGVSVGHQEPVSETGPVRHHPGASVFSQPADFAVPHRPHLRVGPGPGRVPVPGLVQGLHAAVGVVASRGLLGDPGAQRFPLHHPPAAARQLRPAGAAEGAAAGVDRPRGGVGGQPGLLRPGAGVQHPRPRQRHGGADGDQLHHPAAARLHLGVPLRAAGLGLRLQLAGAQRGAAPGADGLHQPGHAARAGQAHPGGDVRRGVGRSRRGAGQTRVERTQGGARHHVAGVAVRGLLGPAGRRRDVLQPRRRASRRGAAHRGSFLSLAVRGVQSHGGGARTRQAEEENHQYDTRMDKGF
>LOCXPOra4.5.HIT1.Ora.2R.313.V1R.exons1.LR597440.1.Salarias_fasciatus
MDLCVTIKGVSFFLQTGLGILGNAVVLLAYAHIIYSESKLLPVDMILCHLALANLMLLLTRCVPQTMTVFGMKDLLNDPGCKVVIYAYRIGRALSVCITCMLSVFQAVTIAPAGPCLSRLKPALPSLVLPTFAGLWFLNMAICIAAPFFSMAPRNGTVPAFTLNLGFCHVDFRDSLSYVINGVAVSGRDFAFVALMVGSSGYILLLLHRHSNQVRSIRRPQGSGAETRAARTVLTLVVLYVVFFGIDNVIWIYMLTVAKVSPVVADMRVFFSSCYAFLSPYFIISTNKKVKAKIVCAAEQDLPSVDTQESNDK
>LOCXPOra5.6.HIT1.Ora.2R.301.7tm_1.exons1.LR597450.1.Salarias_fasciatus
LVALRITISCVGFVGNIFLILSITQTKFSRVKSFELFLLGLATANLEEIIIINVYDFLILQLSARTDPWSCRFLQFMTVFGEICSILFTVLISVFRYQKLRDASKRVNLSIYLDSVRSAWMMSGVCVALSALLSLPIFVIDLQGSAENVTRNNSSSCPPDFFHCGKKDCPTLNRVYKYVFLMVCHMLPLIIVTASSCLILTVLLSQRKTVTPVVSVSGSSQFCRRSKDLRLQRSTVAILAAMGLFQVDWTLYLIFQLTFSATDAPLWAEVEFFISISYTSLSPYVYGIGSNLFTVNTFKKK
>XPLOC_130.1.OlfC.1R.708.ANF_receptor.exons4.LR597455.1.Salarias_fasciatus
NPHGYHLMQAMRFTVEQINNSTGPQALLPGVKLGYQLYDTCSVAAGILASLDQLEEQFEGPSGPDGAAHLNYSRIKKVLAVIGPDSSSKSFVPAALLGAYLVPQVKSVQHNYNPPPIPSQISYEASNEMLSNKELYPSFLRTIPNDRNQVAAIIQILVHFNWTWIALLGSDNAYGLEGMQSISQQAALHGICIAYQGVIPTYREDTVQTMRHIVEALLQTKVTVVVVFSSKTILSKFLPFLIKRNITDRVWIGTEDWCMSRLISGIEGVHTIGTVLGVSVKYFSIPGFVEFERKTLEASMQHNFSETESSDNGCLQSKELYSLTRRNFSLEKYDITSSFNVQKAVYAVAHALHQALGCGAGEVFPSIGRVQVPLSICSSPCPRGHRKLLTGQHTCCFDCLPCPAATFLNDSCQPCPPEQWAPPSSEQCLDRSVLLLPWDDPLAVALLFFLAACLLLTSGSAVILLLNLNTPVAKSAGGRTCLLMLAALTAAAMSSLCHFGPPSPLACVLKQPLFLLSFTVCLACVTVRSLQVVCIFKFASRLPPVYDKWAKNHGPEATILLASLLILFISVLRVAADAPRPSRDLQFYHDSVVLECSNMLSAGALVELVYVSLLSALCFSFSYMGKDLPANYNEAKSVTFSLMVYMISWMSFFTLYLVSRGPFAMAAHVFATLFSVLAFYVGYFLPKIYIIVMRPQMNTTAHFQNCIQ
>LOCXPOlfC1.179.HIT1.OlfC.2R.882.ANF_receptor.exons10.LR597449.1.Salarias_fasciatus
SPSCRRMKLGLFSLLCSGIFIFDSHQDGSLQCKKIPGSVSLPVLEKKGDITLGGLFSLHDSVVVPSLSFTSTPPPTQCTRFNFRTFRWMQTMIFAIEEINREGKLLPNITLGYKIYDSCSTPHQALKAAVELMGSDKSAGVDGKTQNKSNCRGTVSAVIGDGGSTQSLVVARFLGVFHVPQVSYFSSCACLSDKKNFPAFLRTMPSDFFQVDALVQLVKHFGWTWVGVIAGDDAYGRGGANIFAQEVRKLGACVALHEIIPKNRAQAAISSIISNIRSSAARVILVFAVEQDAAALFDEVLRTGLTGIQWLASEAWSTAAVLSTPQKYHKILQGSMGFAIRRADIPGLQDFLLRLKPSSPDAHADPFLAPFWEEAFQCSLGTQAEGQENNVTGKRPCTGTESLSSITNIYSDVSQLRISYNVYKAVYAIVHALKRLRSCVKGEGPFSQQACSDAEKTQPWQLLHYLKQVRYLTSFGDEIKFDENGDPAAMYDLVNWQLRENGEMEFITIGKFDETSTFANQKLQIQEEYILWNGNQTRVPLSVCSNICPPGTRKAIRPNFPICCHDCVVCAAGEISNQTDAIECARCLPEFWSNAERTACIPKQVEFLSFSDSMGITLMAISLIGSFSTCVVVIIFSCYKNTPIVRANNSELSFLLLVSLTLCFLCSLTFIGQPSKWSCMLRHTAFGITFVLCVSCILGKTIVVLIAFKATLPGNSVIKWFGPAQQKAIIIFCTLIQAVICTVWLVVAPPTPRRLMPRESAIVILLCDEGSYVAFALVLGYIGLLACLCLFLAFLARKLPDNFNEARIITFSMLIFCAVWVAFIPAYISSPGKYSTVTEVFAILASSYGLLCCIFLPKCYIILLRPHKNTRKYLMSNAASAR
>LOCXPOlfC2.185.HIT1.OlfC.2R.832.ANF_receptor.exons6.LR597449.1.Salarias_fasciatus
LLLAFETLAVEEKDAPLCQILESPEFPLLSKEGDVVIGGAFSIHSRVSQPSLLFTEKPARLRCSSTNLREFRFAQTMIFAVKEINKSKFLLPNVTIGYRIYDNCGSTLSSMRAVMALLNGDEWTLEKSCSGQSAVSAIIGESESSSTIVLSRTTGPFKIPVISHSATCECLSSRKEYPSFFRTIASDLHQSRALAQLVKHFGWTWVGAVNSDSDYGNNGMAIFLAAAQEEGVCVEYSEKFHRAEPQKLLKVVEVIRKSTARVIVGFLAHVEMNNLLEQLSLHNITGRQFIGVEAWITADSLVTPTSFRVLGGSLGFAVQKANISGMDGFLTKDFWETEFQCEEAIDDTMAKTATCTGSQDLIKLKDYNDDVAELRYSANIYKAIYAVAHSLHNILKCSDNQGCDKTVKVTPEQVVESLKQVNFTIKNGEQVWFDGSGAATAKYEVVNWQRGSDGSIHFEPVGYYDASLPPGQMFVLRTEAIMWPGGSKELPVSVCSDSCHPGTFKVLQKGKPVCCYDCIPCTDGEISNSTDSNDCEKCPEEYWSNQNRDACVLKTVEFLSYTEVMGQVLVFFTLFGVFLTITVGILFLIHKDTPLVKANNSELSFLLLFSLTLCFLCSLTFIGRPSEWSCMLRHTAFGITFVLCISCTLGKTIVVLMAFRATLPGSNVMKWFGPAQQRVSVLAFTLIQIIICILWLTINPPFPLKNTKYDKEKIILECALGSAVGFWAVLGYIGLLALLCFVLAFLARKLPDNFNEAKCITFSMLIFCAVWITFIPAYVSSPGKFTVAVEIFAILASSYGLLLCIFAPKCFIIVFKPELNTRKHLMGKIQSE
>LOCXPOlfC3.186.HIT1.OlfC.2R.837.ANF_receptor.exons6.LR597449.1.Salarias_fasciatus
GAFGAAEDRSVCKMLGSPEVPLLSKKGDITIGGAFSIHSQISQPSLSLTNAPKPLICSRINFSEFRFAQTMIFAIEEINNSSSLLPNISVGYKVFDTCGSTLHSTRAVMGLMNGQDSALGGTCSGQSSVHVIIGASESSSTIVLLQLSGIFQIPVVSHFATCACLSNRKEYPSFFRTIPSDYYQSRALAKLVKHFGWTWVGAVRSDNDYGNNGMATFIAAASQEGVCVEYSEAISRTDSDEEVARVVRVIRSGSARVLIAFLAQSEMNILLEEALKQNLVGLQWVGSESWITAGHLANKRYAGILMGALGFTIRKTKIKGLQEFLLKVNPSQDPGNNLLKEFWESTFDCSFQSSLSGQSQCSGSESLRDVNNSFTDVLELRISNNVYKAVYAAAHAMHNLLKCGKNGKSSDHSCIWRNYLHPNQIVKHLQDVNFTLQSGEKVYFDENGDPAAAYELVNWQTNQAGDAVFVTVGSYDASLPNGRQFTMQGINITWVNGSLKRPLSVCSESCPTGFRQAMIKGKPICCFSCIACAAGEISNSSNSAECSRCALEFWSNENHSQCIPKVIEFLSFGETMGALLTAFSLLGASLTLAVSCVFFRFRHTPLVKASNSELSFLLLFSLTLCFLCALTFIGQPTEWSCMLRHTAFGITFALCMSCILAKTIVVVRAFKTTKPTNAQCSAPLQRTSVFSCTLLQVLVCVLWLTIAPPFPYKNTAHATERIILECDLGSPVGFWAVLGYIGLLASLCFVLAFLARKLPDNFNEAKFITFSMLIFCAVWITFIPAYVSSPGKFTVAVEIFAILASTFGLFFCIFAPKCYILLVKPERNTKKLMMERN
>LOCXPOlfC4.187.HIT1.OlfC.2R.862.ANF_receptor.exons6.LR597449.1.Salarias_fasciatus
MLLIANLFLVSLLAVRGVEPMCQTYGTKELSQFSKEGDINIGGIFSFHQNPVTVNPTREFNPGTIRCEGLDPGELQYAYTMMFAIEEINNSSQLLPGVTLGYWIFDSCPSIPLSIRASLNLMNRYDNGTPSCNKLSNVHAVIGETTSTSTIGIARTMGPFHIPVISHSATCACLSNRRDYPSFFRTIPSDLYQSKALAKLVKHFGWTWVGAIRTNSDYGNGGMATFLEAAESEGVCVEYSVAIYRTDPRKWFLEVVDIIKKSTSKVIVAFADGTDLDILLKELHAQNVTGLQWVGSEGWITYRYIASPVNYAVVQGAVGFAALNAHIPGLQEFLAGSRPSSSQGNQGLVELWEMLFNCILTPARQTHAQDAPAAACSGKESLRNMNTRFTDVSDASLLNNVYKATYAVAYALHLLFNCKDGEGPFENSMCADKENVQPWQVLHYLTQVNFTTKIGENVFFDDLGDPVARYALVNWQMDETGYILFETIGNYDASRPEGQQFEMKAGVTAVWAGESLKVPRSVCSESCLPGTRRAFVKGKPICCFDCITCADGKFSNSTNAVKCEKCPDEYKSNEERNSCDMKSIEYLTFTELMGILLVTFSVIGGCLAIAIALIFFCYRQTPIVRANNSELSFLLLFSLTLCFLCSLTFIGKPSEWSCMLRHTAFGITFVLCISCVLGKTIVVLMAFRATLPGSTVMKWFGPAQQRLSVMGFTVIQVLICILWLTINPPFPYKNMRHYKERIILECALGSPIGFWAVLGYIGLLAMLCFVLAFLARKLPDNFNEAKFITFSMLIFCAVWITFIPAYVSSPGKFTVAVEIFAILASSYGMLFCIFLPKCYIILLKPEHNTKKHLMGKGTTRTL
>LOCXPOlfC5.82.HIT1.OlfC.2R.863.ANF_receptor.exons6.LR597449.1.Salarias_fasciatus
LFWSQWRPVRGWFLSQLLLVASLSWTEELICKQRGDPENPSLFQDGDIILGGIFSFHTSWKVSQDTYTHKPRPLQCNSLNFREFQFAQTMLFAIEEINNSTDLLPGISLGYKLYDSCGSIARSTRAALALANGNEIAYTPSEAPCVSPAQVQAIVGETSSSPSTAIATVIGPLNIPMISHFATCACLSDKTKYPSFLRTIPSDYHQSRALAHLVKHFGWTWVGAIRTNDDYGNNGMATFTETAQQLGICLEYSVPFYRTDSEDKIEKIIGIIKSSTSKVIVAFLSHKDMDVLIPELSQYNLTGYQWVGSESWIVDSQTAAIDKQHILDGAIGLSIPKAHVTGLKEFMLDVKPLNVSGSEMFTEFWETLFNCRLKQSESSAGADRECTGHEDLTGVQNSFTDMSLMPIFNNVYKGVYAVAHALHKILSCKKTCNNTVKLEPFTILQQIRKTNFKTKEGDEVYFNVNGDPPAKYEIVNWQPRENNIVDFVQVGLYDTTVPAGKQLNWQNKSLIWAQNSLEVPVSVCSEKCPPGTRKVLQKGKPVCCYDCVQCAEGEISNNTDSINCVRCHPEFWPNERRDACIKKEAVFLSYEEIMGALLTAASLFGTCMTAVVAFIFFRYRKTPIVRANNSELSFLLLFSLTLCFLCSLTFIGRPSEWSCMLRHTAFGITFVLCISCVLGKTMVVLMAFRSTLPGSNVMKWFGPAQQRLSVLGFTLIQVIICVLWLTISPPFPFKNFKELKDKIILECALGSPVGFWAVLGYIGLLAILCFIFAFLARKLPDNFNEAKFITFSMLIFCAVWITFIPAYVSSPGKFSVAVEIFAILASSYGLLICIFFPKCYVILLKPEKNTKKNVMGKGARAAS
>LOCXPOlfC6.86.HIT1.OlfC.2R.861.ANF_receptor.exons6.LR597449.1.Salarias_fasciatus
MTSTHKWPEQGWALLQVLLVATFSQAEEPVCRHRGDPESPQLFKSGDIMLGGILSFHSSWRDRQETYMNKPKPLQCTSLNFRDFQFAQAMLFAIEEINNSTALLPGISLGYKIYDICGSIARSVGVALALANSNDVSSALPKEPCTKPAQVQAIIGETSSSPCMAIATVIGPLQIPLISHFATCACLSDKTKYPSFLRTIPSDYYQSRALAQLVKHFGWTWVGAIRSNNDYGNNGMATFTETAQQLGICLEYSVSFFRTDPAEKIQTIIDIIKASTSKVIVAFLSLMDMDVLIHELSQHNLTGRQWVGTEAWIFDSQTAAMDKQRILDGAIGLSIPKAHVTGFKEFMLDVRPLNLSGNEIFTKFWEKSFNCKFKQSKSSAGVDRECTGHEDLTGVENSFTDMSLMPIINNVYKGVYAVAHALHKILDCKETCNKILKLDPFMILQHISNIRFKTKEGDEVYFNENGDPPAKYEIVNWKRRENDNVDFVTVGLYDASLPAGKQLILQDNSLIWAQNSHHVPVSVCSEKCPPGTRKVLQKGKPVCCYDCVQCAEGEISNSIDSFTCVRCHPEFWSNERRDACIKKEAVFLSYEEIMGALLTAASLFGTCMTAAVAFIFFRYRKTPIVRANNSELSFLLLFSLTLCFLCSLTFIGRPSEWSCMLRHTAFGITFVLCISCVLGKTMVVLMAFRSTLPGSNVMKWFGPAQQRLSVLGFTLIQVIICVLWLTISPPFPFKNFTKLKDKIILECALGSPVGFWAVLGYIGLLAILCFIFAFLARKLPDNFNEAKFITFSMLIFCAVWITFIPAYVSSPGKFSVAVEIFAILASSFGLLICIFVPKCYVILLKPEKNTKKNIMGKGAQT
>LOCXPOlfC7.88.HIT1.OlfC.2R.860.ANF_receptor.exons6.LR597449.1.Salarias_fasciatus
MAHTQRWPQQGWALLQLYLVVSFSGSEEPVCRYRGDPDSPLLSQDGDIMLGGIFSFHSSWKDRQNTYMHQPLPLQCTSLNFRAFQFAQTMLFAIEEINNSSDILPGTSLGYKMYDTCGSVARSVKVSLAVANGIEVEPAFFEAPCMRPAQVQTIMGETSSSPWMAVATVIGPFYIPMISHFATCACLSDKTKYPSFLRTIPSDYYQSRALAHLVKHFGWTWVGAIRTNDDYGNNGMATFTETAQQLGVCLEYSVPFYRTDSEDRIQKIIEVIKASTSKVIVAFMSHLDMDVLIHALSQYNLTGYQWVGSEGWILDSQTAALDRYHILDGAIGLSIPKAHVTGLKEFILDIKPFNSSNSKLFTEFWETLFNCRFKKSESSAGADRECTGHEDLTGVQNSFTDMSLMPIFNNVYKGVYAVAHALHKILSCKKTCNNTVKLEPFTILQNIKNIHFKTKEGDEVHFNEDGDPPARYEIINWQPRENDAVDFVTVGLHDASLPPDKQLDLQSDSIIWVQNSPQVPVSVCSEKCPPGTRKVLQKGKPVCCYDCVQCADGEISNTTDSFTCVRCHPEFWSNERRDACIKKEAVFLSYEEIMGALLTAASLFGTCMTAAVAFIFFRYRKTPIVRANNSELSFLLLFSLTLCFLCSLTFIGRPSEWSCMLRHTAFGITFVLCISCVLGKTMVVLMAFRSTLPGSNVMKWFGPAQQRLSVLGFTLIQVIICILWLTISPPFPFRNFREFKDKIILECALGSPVGFWAVLGYIGLLAILCFIFAFLARKLPDNFNEAKFITFSMLIFCAVWITFIPAYVSSPGKFSVAVEIFAILASSFGLLICIFVPKCYVILLKPEKNTKKNIMGKGAP
>LOCXPOlfC8.94.HIT1.OlfC.2R.860.ANF_receptor.exons6.LR597449.1.Salarias_fasciatus
MAHTQRWPQQGWALLQLYLVVSFSGSEEPVCGYRGDPESPQLSKDGDILLGGIFSFHSSWKNQKDTYMQQPQPLQCTSLNFRDFQFAQAMLFAIEEINKSSDLLPGISLGYILYDSCGSIARSVKVALSLANGNDVESALSKETCLRPAQVQVIMGETSSSPCMAIATVIGPLNIPMISHFATCACLSDKTKYPSFLRTIPSDYHQSRALAHLVKHFGWTWVGAIRTNDDYGNNGMATFTETAQQLGICLEYSVSFFRTDPAEKIQNIIEVIKSSTSKVIVAFLSHMDMDVLIHELSHHNLTGYQWVGSEGWIFDSQTAALDRYHILDGAIGLSIPKAHVTGLKEFMMDLKQLNSSGNEIFIEFWETLFNCRFKQSESSAGADRECTGHEDLTGVQNSFTDMSLMPIFNNVYKGVYAVAHALHKLLNCDKTCNNSVKLEPFMILQHIKKINFKTKEGDEVHFNEDGDPPARYEIINWQPRENDAVDFVTVGLHDASLPPDKQLDLQSDSIIWAKNSQQVPVSVCSEKCPPGTRKVLQKGKPVCCYDCVQCADGEISNTTDSFTCVRCDPEFWPNERRDACIKKEAVFLSYEEIMGALLTAASLFGTCMTAAVAFIFFRYRKTPIVRANNSELSFLLLFSLTLCFLCSLTFIGRPSEWSCMLRHTAFGITFVLCISCVLGKTMVVLMAFRSTLPGSNVMKWFGPAQQRLSVLGFTLIQVIICVLWLTISPPFPFKNFKELKDKIILECALGSPVGFWAVLGYIGLLAILCFIFAFLARKLPDNFNEAKFITFSMLIFCAVWITFIPAYVSSPGKFSVAVEIFAILASSFGLLICIFVPKCYVILLKPEKNTKKNMMGKGAP
>LOCXPOlfC4.98.HIT1.OlfC.2R.844.ANF_receptor.exons6.LR597449.1.Salarias_fasciatus
LLILVLLIGKGNFVCQLRGSAQPPELTQDGDFVIGGIFSFRTGQDYVINTFQTIPEIRKCKNFNFREFKFAQVMIFAINEINQSPDILPHVKLGYKIYGNCGTMDILRAALALASGLKREIQDDHCTKTDTVQAILGHSGSRPTIAFAQVVGRFKIPVISHFATCACLSNRKKYPSFFRTIPSDYYQSRALAKLVKHFGWTWVGAIAVDNEYGFNGIMAFIQAAQEYGVCIEYSEAFSSSDRPKRLLKITEVIKQATSKVIMAFMSHREIKLLATALHRQNITGLQWIGSDAWITDHSLTDSEGHSILQGSLGFAVSKAKISGLGNYLKQLHPSQFPDSQFVRDFWEDVFDCSLSESVPTQQACSGSESLQNVDSQFTDVSELRFTNNVYKSVYAVAHALDRLIKCDAGGGLFSNVSCADPKQIQPWQVLQSLKSVNFTTKEGEQVYFNSDGDSPARYELVNLQITNKGTLAGETVGIYDASLPESHQFIMNNIPVVWGNGLTEEVPLSVCSEKCLPGTHKVLQKGRPACCHDCIPCPAGEISNLTNSIHCMKCPSEYWSNKQRNACIPKEIEFLSYNEILGTLLAIFSLLGVFLTTITFIVLYCHKETPLVRANNSELSFLLLFSLTLCFLCSLTFIGRPSEWSCMLRHTAFGITFVLCISCVLGKTIVVLMAFRATLPGSNVMKWFGPAQQRLSVLGFTLIQVLICILWLTINPPFPFVNMWLFKDRILLECALGSAVGFWAVLGYVGLLALLCFVLAFLARKLPDNFNEAKFITFSMLIFCAVWITFIPAYVSSPGKFTVAVEIFAILASSYGLLFCIFFPKCYIILLRPEQNTKRHIMGK
>LOCXPOlfC9.102.HIT1.OlfC.2R.834.ANF_receptor.exons6.LR597449.1.Salarias_fasciatus
IVLIVFTMLARIKSENQTCKLIGQTGFMEFSKEGDLMIGGIVSMASTRKLFDNGYQELPTYYCKKWNDRELKFARTMIFTVEEINRDAVLLPGLTLGYRLFNGCGTENLIRAAVEAINGNGSNSCSGQIQALLGHSSSGVTEGINRILSPLSIPQVSHLSTCACLSDRRHFPTFFRTVPSDRFQISGLVQLLKYFDWRWVGVIYSIGTYSEEGTAEFVQGAKKEGICVEYILPFSRKSDKTVIAIVEALRTSTSKVVLLYASLFYTKLLLPKLEAYNITGKQWVGTEAWITQGDLASAERKSILQGAMGLALPKTSIPGLGEYLLSLKPSDEPHSAIIKAFWEKFFDCSFSPSNTSVLCTGAEDLTTVSSDYTDVAYFREENNVYKSVYSVAYALHSLLQCQNGSNPTTGKSCVNPNEVLEHMKHVNFTTKNGAKVFFDENGDAVAQYDIVNWQMKDDSSAEIINIGQYDTSFVEEERFKLKKDVTIVWGGNSAEVPRSVCREPCPPGTRKAINKNRPLCCFDCFECPEGTISNQTDAPDCFLCPPEFWPNEERNRCLPKPTEFLSYKEIMGALLTAVSIIGVFLSLLISTVFWTHKETPIVRANNSELSFLLLFSVKLCFLCSLTFIGRPTEWSCMLRHTAFGITFVLCISCVLGKTVLVLMAFRATLPGTNIMKWVGPVQLRLGVLCFTLIQVLICILWLTINPPFPNKNMKHYKDRIILECALGSPIGFWSVLGYIGLLAILCFVLAFLARKLPDTFNEAKLITFSMLIFCAVWITFIPAYVSSPGKFTVAVEIFAILASSFGLLVCIFIPKCYVIIFHPQQNSKKHLALK
>LOCXPOlfC10.104.HIT1.OlfC.2R.853.ANF_receptor.exons6.LR597449.1.Salarias_fasciatus
MHRAFVVFLSVLHLNAVTGCVMLGRFDMPSLFKEGEIMIGGIFPVLNKEIGSISTFQQEPRGVNCAIFDLRAFRWTQVMIFAIEEINQDSALLPNISLGYRIQNSCSSPTNTLRAALTLASTAEKMKNNSFCPPKISAVIAEAGSTQSLAVAGILGPFLVPVVSYFSTCACLSNRDKYPSFFRTIPSDYFQAKALAALIRHFGWQWIGAIQSDNDYGRNGILAFTEEVKRFGVCVAFVGTVKRTYGLDKILKVVKMIKESTVKVIMAFTPEGDFSPLMREVLKQNITGIQWIASEAWITAPQPSTPEMYQAFGGSLGFVVQKMEIPNLKPFLTAINPYANPNAAFVKDFWEIMVGCRPVSPGMDTDTDTEASSKICNGNETLANSQDVFFDVTQLRVSYNVYKGVYAVARALHQLIFCKSDGESNMQPCLNISDIHPKQVTDQLQKVNFRNQFGDDVFFDENGDPPASYDLINWQLINGQVQHVTLGHFSSSVNGDHKLSIKEDEIVWRTGKMVPTALCSDICPVGTRKAQIKGKPTCCFDCIPCADGTIANTTGASDCTPCPQEYWSNERKNECVPKTIEFLTYHEPLGIAITVVSLLGALLSLATTVLFIHYRETPIIKASNTELSCFLLFSLFLCFLCPLTFIGRPTVLTCMLRHTAFGVTFAFCNSCVLGKTIVVVTAFKASVPGSKLAGKFGPAQQRIIVCSCTLIQILICVLWLKLNPPFPDMVFRYSNKKIVLECNPGSEAAFYSVLGYIGILAIICLALAFLARKLPDNFNEAKFITFSMLIFCAVWITFIPAYISSPGKFTVAVETFAILSSAFGLFVSIFAPKCYIILWKPEKNTKKHVMGKV
>LOCXPOlfC11.107.HIT1.OlfC.2R.848.ANF_receptor.exons6.LR597449.1.Salarias_fasciatus
MHKAVLICLCVLIMNTASGCKLLGRFDMPSLFKEGSIMIGGIFPVFNKEIHTSPSFKREPQKVNCAGLDLRVFRWTQVMIFAIEEINKDSALLPNVTLGYRILDSCASPTNTLRAALTLAGGSEEADRVTCPPAISALIAESGSTQSLAVAGTLGPFQMPIVSYFSTCACLSNRDKYPSFFRTIPSDYFQAKALAALIRHFGWQWIGAIQSDNDYGRNGILAFTEEVKRFGVCVAFVGTILRTDSLDKILSVVEMIKESTVKVILAFVPEGDLYPLMREVVKQNITGIQWIASEAWITAARPSTPEMYRAFGGSLGFVVQKMEIPNLKPFLTAINPYADPNAAFVKDFWEIMVGCRPVSPGMDTDTEGSNKICNGNETLANSQDVFFDVTQLRVSYNVYKGVYAVARALHQLIFCKSDGESNMQPCLNISDIHPKQVTDQLQKVNFRNQFGDDVFFDENGDPPASYDLINWQLINGQVQHVTLGHFSSSVNGDHKLSIKEDEIVWRTGKMVPTALCSDICPVGTRKAQIKGKPTCCFDCIPCADGTIANTTGASDCTPCPQEYWSNERKNECVPKTIEFLTYHEPLGIAITVVSLLGALLSLATTVLFIHYRETPIIKASNTELSCFLLFSLFLCFLCPLTFIGRPTVLTCMLRHTAFGVTFAFCNSCVLGKTIVVVTAFKASVPGSKLAGKFGPAQQRIIVCSCTLIQILICVLWLKLNPPFPDMVFRYSNKKIVLECNPGSEAAFYSVLGYIGILAIICLALAFLARKLPDNFNEAKFITFSMLIFCAVWITFIPAYISSPGKFTVAVETFAILSSAFGLFVSIFAPKCYIILWKPEKNTKKHVMG
>LOCXPOlfC1.108.HIT1.OlfC.2R.827.ANF_receptor.exons9.LR597449.1.Salarias_fasciatus
LYEDGDVVIGGLFPIHYSPVAYLATFKTKPTPFMYKYFRSRALRWVQTMIFAIKEINRRSDFLPLLKLGFHIRDSCDDIPVSLRASMLLVNGQPQRGISAESCAAVNRTVSPVIIGDAASGVSMALLRSLGSFQIPLVSYFASCSCLSNQREFPSFMRTMPSDAFQIRALARLVSYFSWTWVGIIGVESDYARFAIQLFLQESTRYGVCAAYTHLYPVVLSQQALNELVDIIQASSSKVIINFCSESEMLVILEEIQYRNITGLQWIASEAWSTGKSLWEKSGDILTGTLGFAIQRAEKIPGLKQHLTNLKPSHIRKTAFFAEFWEELFQCRLNGSVNTHSHGAVNYFDREMCKGTEDLNSVYSPYADVTQLRVSYNVYKAVYLVAHALQDMSNCKSGEGPFFNGSCADMKSFKHWQLIHYMKQANFSVLGENISFDQNGDPIAYYDLLNWQKMPDGSLHLVKVGFYDASMAAGRSLVINDSAIRWPAGKAVQSVCSDSCPPGSRVVRRKGEPICCYDCVPCTEGQVSNVTDSLECSHCSEDTWPNEAREVCIPKTIEYLSYHEIMGILLCAASVLGASISVLIIAIFFKYKDTPLVRANNMELSFFLLVFLTICFLVGLLFIGEPSDWLCRIRYPAFGISFALCISCLLAKTTVVLMAFRSMLPGRNVMKWFGVNQQRASVLLGTLIQVIICVIWLLTSPPHANSNTGYHSAMIIAECATGSEVGFWCVLGYIGILACMCLLIAFLARKLPDNFNEAKFITFSMLIFFAVWITFIPVYVSTVGKYIVAVHIFAILASAFGLLLCIFAPKCYIILLKPEKNNRKSMM
>LOCXPOlfC12.112.HIT1.OlfC.2R.869.ANF_receptor.exons8.LR597449.1.Salarias_fasciatus
MILPALFRLLYSVSVLTLTNPPAPSFIIPVTSAGKVCTLQNSFQPGFVGKGDYVIGGIFPLHYNQEMPDLNSTYRPPPVKCNGFDPRAFRWAQTMRLAVEEINQSPELLPNHTLGYKIFDSCAYPLTGQRAALAVLNGISEEDSPTCDGASPLLAVVGESGSAQSIVVSRILRPFRIPMISYFSSCACFTDRRKFPTFFRVIPNDDYQVKAIAQLLFRFNWTWVGLIRGDHEYGRFAVQGLIRELQGTPVCVAYQEMIPLLYNRKKALEIMQVMRSSMAKVVVVFSAEGEMTPFLRDYMEENITGIQWVASEAWVTASVFTGSEYDPYLGGTIGFGIRKGHISRLSDYLQTVNPRVYPDNVLVEELWEALYGCSPSKSARSQFPPCSGQESLLEQHSAYMNTTSPRVAYNVYKAVYAVAHSLHNLLLCEAGSGPFQNNSCAQSNNIFPWQLQYYLQEVTFNIGEEEVNFDLKGDSIPYYDIINWQRGSGGNIEFINVGLFDGTKPAGEELVVQGDRIKWAGHQSEASCSHCSVCSASCLPGYRKAVRRGEPVCCFDCVPCDSGKISNQTNSVDCTVCPEDFWSNDDRTSCIPKKVEFLAYDTLGIILTVISVVGACLTIAVFTVFFYHRNTAIVRVNNSELSFFILFALTLCFLCCLVFIGEPTFWSCMLRHTAFSITFSLCISCILGKTLVVLAAFTATRPGDNIMKWLGPKQQRGIIFSSTLVQVVICAAWLIDAPPYPSRNTKYERSKIILECSVGSSLAFWCVLGYIGLQACLCFVLAFLARKLPGNFNEARFITFSMLIFCAVWLAFIPAYISSPGNYADAVESFAILASSFGLLFCLFAPKCYIILLKPEKNTKQHLMGKEKK
>LOCXPOlfC1.115.HIT1.OlfC.2R.840.ANF_receptor.exons13.LR597449.1.Salarias_fasciatus
DSGLPQCVKVGNSEPLTFNSEGDVVIGGIFPLHYVASKPVNSFQRRPLNTPCSGFDLRAFRWMMTMVFAVEEINSNSSLLPGIKLGYRIVDSCDHVHTSLRALLSLVGHSKTGMSTGETTKCLSGSPVPAVIGLASSSPTRAVAQTLGPFNIPLVSYFATCTCLTDKYMYPSFLRTVPSDLFQVRGLVQLVTFLGWFWVGTIGTTDDYSHYGIQAFSSQFHQQGGCVAFHLMIPKSPTAADIQEMADKLQSSTAHVVVVFATEGQLLDLLLELTQRNVTGIQWVASEAWVTASLLTSPHFHPLLEGTVGFSFPGVRIPGLKEFLLNVRPSSKPGMEFVNMFWEEQFGCKLDPFKVDENHKAEGPLCTGAEDLRYTNSGYTDVSQVRISYNVYKAVYVIAHALHSLLKCNPAESEKGQCEKHTSFTTEQLLHHMKTVNFTDQFDEKVYFDTNGEPVPLYDIINWQKDRRGEIRFIKVGSYDGSAPLGRQLQIEQSTIVWTGGQSQVPVSQCSPPCLPGSRRAIQPGQPLCCFDCLPCADGEISNQTGSSECTKCPKYYWSDREKVKCVAGIEEFLSFYDTMGIILVALTLLGVILTTVITCVFHRFRSTPIVKANNSEISFLLLFSLKLCFLCSLVFIGQPSVWTCRLRQAAFGISFVLCMSCLLVKTIVVLLAFRANVPGSRALKLFGPSQQRTLILCTTVPQVCLCAGWLLGAPPFPFRNPTYQASTGKIVVECKEPWPPGFYLILGYIGLLAFICLLLAFLGRKLPDTFNEAKLITFSMLIFWAVWISFIPAHVSSPGKFTVAVEIFAILASSFGLLLCVFVPKCYIILFQPDRNTKK
>LOCXPOlfC13.121.HIT1.OlfC.2R.863.ANF_receptor.exons8.LR597449.1.Salarias_fasciatus
ICIGMRLALGFSVLSVVLGGSLYELTETKGDNGVSGEASSVTCKMQGTARLPAFSMDGDYIIGGIFSIHPYIQTVKHNYTTMPEPLRCTGSMKSRELRFSRAMVFAVEEINNSSKLLPDIQLGYQIYDSCASVPVAVHVAFQLSNGLDPMFHTGDDCTHSGRVVAIVGESGSTPSISMSRIIGSFNIPQVSHFATCACLSDKQQYPTFFRTIPSDQFQADALAKLVKHYGWTWIGAVHSDSDYGNNGMASFLDAARKEGICVEYSESFYRTHPRSRIKTVADVIRRSTATVVVAFVASGDMRILLEELSQEPTPARQWIGSESWVTDPDMLRFSFCSGAIGFGIQQSVIPGLREFLLDLSATEVAASPLLTEFWEGVFNCKLGKNMPDCDGTEDMQTLESPYTDTSQLRITNMVYKGVYAIAHAIHDALCYEINSKIHCDKLTQLESKQVFAQLKKVNFSQNGYDVSFDDNGDPVAVYELVNWQKSETGLIELVTVGHYDASLPIGQEFRINRNLTWVDGGQKVPVSVCTDSCPPGTRKVLQKGKPICCYDCVPCPEGEISNSTDSPDCYPCPKEFWPNANRDTCFLKPVEFLSFSEILGIVLTVFSLIGACLAITTATVFFRHINTPIVRANNSELSFLLLFSLTLCFLCSLTFIGPPSEWSCMLRHTAFGITFVLCISCVLGKTIVVLMAFKATLPGSNVMKWFGPTQQRMTVVSFTFIQVLICTIWLVLSPPFPIKNLTIYKEKIILECDLGSAIGFWGVLGYIGLLAVFCFVLAVLARKLPDNFNEAKLITFSMLIFCAVWIAFIPAYVSSPGKFTVAVEIFAILASSFGLIVCIFAPKCYIILFRPEKNTKKYLMNKN
>LOCXPOlfC14.125.HIT1.OlfC.2R.863.ANF_receptor.exons8.LR597449.1.Salarias_fasciatus
VCIGLRLALGFLVLSIVLGGSLYGLTETKGDTGVSGEASSVTCKMQGTARLPAFSVDGDYIIGGVFSIHYYMHTVKHNYTTMPEPLRCTGSMDSRELRFSRAMVFAVEEINNSSELLPGIQLGYQIYDSCASVPVAVHVAFQLSNGLDPMFHTGDDCTHSGRVVAIVGESGSTPSISMSRIIGSFNIPQVSHFATCACLSDKQQYPTFFRTIPSDQFQADALAKLVKHYGWTWIGAVHSDSDYGNNGMASFLDAARKEGICVEYSESFYRTHPRSRIKTVADVIRRSTATVVVAFVASGDMRILLEELSQEPTPARQWIGSESWVTDPDMLRFSFCSGAIGFGIQQSVIPGLREFLLDLSATEVAASPLLTEFWEDAFSCKLGKNMPDCDGTEDMQTLESPYTDTSQLRITNMVYKGVYAIAHAIHDALCYEINSKIHCDKLTQLESKQVFAQLKKVNFSQNGYDVSFDDNGDPVAVYELVNWQKSETGLIELVTVGHYDASLPIGQEFRINRNLTWVDGGQKVPVSVCTDSCPPGTRKVLQKGKPICCYDCVPCPEGEISNSTDSPDCYPCPKEFWPNANRDTCFLKPVEFLSFSEILGIVLTVFSLIGACLAITTATVFFRHINTPIVRANNSELSFLLLFSLTLCFLCSLTFIGPPSEWSCMLRHTAFGITFVLCISCVLGKTIVVLMAFKATLPGSNVMKWFGPTQQRMTVVSFTFIQVLICTIWLVLSPPFPIKNLTIYKEKVILECDLGSAIGFWGVLGYIGLLAVFCFVLAVLARKLPDNFNEAKLITFSMLIFCAVWIAFIPAYVSSPGKFTVAVEIFAILASSFGLIVCIFAPKCYIILFRPEKNTKKYLMNKN
>LOCXPOlfC15.130.HIT1.OlfC.2R.853.ANF_receptor.exons9.LR597449.1.Salarias_fasciatus
SSSHFSSCKLRRQFDLNGMHRRGDVILGGLFEVHYTSVFPELTFTSEPHKLSCQGFDPPGFRHAMTMAFAIDEINRNSILLPNVTLGYSLYDNCATLVIGFSAALLLASGQEEQFLLKDTCLGNPPVLGIVGDSFSTFSIATSDVIGLYKLPIVSYFATCSCLTDRQRFPSFFRTIPSDAFQVNAMIQILKRFGWTWAGLLVSDDDYGLHVARSFQPELTRLGAGCLAYTEILPWGENPAELRRIVGVMKKSTARVVIVFAHQIHMIQLMEEVVRQNVTGLQWMASEAWTAAAVLQTPRLMPYLGGSLGIAIRRGEIPGLRDFLLGTQPDLDDASNENSMMRQFWEYTFQCRFAPSPTGWMEAGGALCTGRETLQNVESEFLDVSNLRPEYNIYKAVYALAYALHDMLQCEPGRGPFRGSSCATLQTLEPWQLMYYLEKVNFTTSFGDQVSFDENGEALPIYDIMNWRWLPDGRTKVQNVGVVKKTGLNDEELTLDEEKIFWNSDFGQPPQSVCSESCPPGTRTARRKGQPVCCFDCVPCSEGKFSNETDSVECISCPEDFWSSPQRDHCVPKKTEFLSYHEPLGICLTTASLLGTFICVVVLGIFTYHRSTPMVRANNSELSFLLLVSLKLCFLCSLLFIGRPRLWTCQLRHAAFGISFVLCVSCILVKTMVVLAVFKASKPGGGASLKWFGVMQQRGTVLVLTSIQAAICTAWLVSASPSPHKNTEYHNDKIVYECAVGSTIGFAVLLGYIGLLAILSFLLAFLARNLPDNFNEAKLITFSMLIFCAVWVAFVPAYINSPGKYADAVEVFAILASSFGLLVALFGPKCYIILLRPERNTKKAIMGRGTLKS
>LOCXPOlfC16.134.HIT1.OlfC.2R.867.ANF_receptor.exons9.LR597449.1.Salarias_fasciatus
MGNLHANCLLLCACLVIINLPLFFFEFSPPSSCKLKRKFNVIGMHKLGDVILGGLFEVHYGSVFPELTFTSEPHPPICQGFDPPGFRHAMTMAFAIEEINKNSNLLPNVTLGYSLYDNCATLNVAFSAALSLASGQERQFLLDENCMGIPPVVGIVGDPFSTFSIATSEVLGLFKLPLVSYFATCTCLSNRRRFPSFFRTIPSDAFQVRAMIQILKHFGWTWAGLLVSDDDYGLHASRALQSELAESGLACLAYSEILPWGNHPEEYERIVKVMKGSTARVVIVFGHQMHLIQLVQQVLKQNVTGMQWIASEAWVSVEGLHTPEFLPVLGGTLGIAVRRGEIPGLKDFLMSVKPKQNSDFENSMVKEFWEYTFQCKFSPEDGDALCTGQEDLQNMETDFLDVSELRPENNIYKATYALAHALHDMLGCVPGKGPFSGHSCATLQTLELWQLMYYIEKVNFTTSFGDQVSFDENGDALPVYDIMNWLWLPDGGAQVQTVGEVKGSVSRGEELTLDEDRIFWNFESKQPPWSVCSESCPPGTRMVRKKGKPLCCFDCIVCSEGNVNNESNSVECISCPEDFWSSPQRDHCVPKKTEFLSYHEPLGICLTTASLLGTFICVVVLGIFTYHRSTPMVRANNSELSFLLLVSLKLCFLCSLLFIGRPRLWTCQLRHAAFGISFVLCVSCILVKTMVVVAVFKASKPGGGGNLKWFGVMQQRGTVLVLTSIQAAICTAWLFSASPTPHKNTEYHNDKIVYECAVGSTIGFAVLLGYIGLLAILSFLLAFLARNLPDNFNEAKLITFSMLIFCAVWVAFVPAYINSPGKYADAVEVFAILASSFGLLVALFGPKCYIILLRPERNTKKAIMTKK
>LOCXPOlfC17.137.HIT1.OlfC.2R.863.ANF_receptor.exons9.LR597449.1.Salarias_fasciatus
LHTHWGACLIVLYVLFPCLCLSSLLPLCKLQRKFLLNELHRPGDVVLGGLFEVHYTADLPEGTFTLEPQQPRCSGFDILGFRHAMTMAFAVEEINKNSNLLPNVTVGYSLYDNCGALLMGLSGAISLSNGQEEQVVLQDDCSGIPPVIGIVGETYSTFSIAISHMLGLFNIPIVSYFATCSCLSDRQRFPTFFRTIPSDAFQVRAMIQILKHFGWTWVGLLVSDDDYGLHVAQSFQSDLLQAGGGCLAYLEVLPWDSDPGELRRIVNLMKASTARVVIVFAHEIHMIQLMEEVVKQNVTGLQWIASEAWTAAAVLQTPRLMLYLSGTLGIAIRRGEISGLMDFLLQIHPDKEGNNKNNMVRQFWEYMFQCTFDPVGWTEDGRALCTGQENIKNVDSEFLDLSNLRPEYNIYKAVYALAYALDDMLQCEPGGGPFSGNSCATLQTLEPWQLLYYLEKVNFTTSFGDQVSFDENGDALPIYDVMNWLWLPDGRTKVQNVGEVKRSPSNEEVLILKEEKIFWNFESKKPPRSVCSESCPPGTRISRKKGQPGCCFDCIPCSGGKISNKTNSVECISCPEDFWSSPQRDHCVPKKTEFLSYHEPLGICLATISLLGTFISVVVLGIFTYHHRTPMVRANNSELSFLLLVSLKLCFLCSLLFIGKPGLWTCQLRHAAFGISFVLCVSCILVKTMVVLAVFRASKPGGEAILKWFGVMQQRGTVLVLTSIQAAICTAWLVSASPSPHKNTEYHNDKIVYECAVGSTIGFAVLLGYIGLLAILSFLIAFLARNLPDNFNEAKLITFSMLIFCAVWVAFVPAYINSPGKYADAVEVFAILASSFGLLVALFGPKCYIILLRPERNTKKAIM
>LOCXPOlfC18.144.HIT1.OlfC.2R.877.ANF_receptor.exons9.LR597449.1.Salarias_fasciatus
MGHLPNTYFGLSVCIVSAYFFPFSLCLSSSSPSSCKLQKDFHLNEMHGPGDVVLGGLFEVHYTSVLPERTFTSKPQQPRCSGFDILGFRHAMTMAFAIDEINRNSNLLPNVTLGYSIFDNCGTLLMGLSGAISLSSGQEEQFELVEDCSGIPPIIGIVGDHYSTFSIAISNVLGLYKMPIVSYFATCSCLSDRQRFPTFFRTIPSDAFQVRAMIQILKHFGWTWVGLLVSDDDYGLHVAQSFQSDLLQAGGGCLAYLEVLPWDSDPGELRRIVNLMKASTARVVIVFAHEIHMIQLMEEVVTQNVTGLQWIASEALASATVLQTPRLMAYLSGTLGIAIRRGEIPGLREFLLKIHPDQGHNNENNMVRQFWEYTFQCRFEPAPAGWTDTGGALCTGEEDMGNMDTEFLDLSSLRPEYNVYKAVYALAYALDSMLRCEPGRGPFSRNSCATLQTLEPWQLVHYLENVNFTTSFGDEVSFDSNGDVLPIYDVMNWLWLPDGRTKVQNVGDVKRSASNKEVLTLKEEKIFWNFKSEKPPRSVCSESCPPGTRMARNKGQPVCCFTCAFCSEGKISNKTNSLECISCPEDFWSSPQRDHCVPKKTEFLSYHEPLGICLTTASLLGTFICVVVLGIFTYHRSTPMVRANNSELSFLLLVSLKLCFLCSLLFIGRPRLWTCQLRHAAFGISFVLCVSCILVKTMVVLAVFKASKPGGEASLKWFGVMQQRGTVLVLTSIQAAICTAWLVSASPSPHKNTQYHIDKIIYECVVGSTIGFAVLLGYIGLLAILSFLIAFLARNLPDNFNEAKLITFSMLIFCAVWVAFIPAYINSPSKYADAVEVFAILASSFGLLVALFGPKCYLMLLRPERNTKKAIMARVTV
>LOCXPOlfC19.147.HIT1.OlfC.2R.877.ANF_receptor.exons9.LR597449.1.Salarias_fasciatus
MWTFSHSNLRLLTLLCSHFLSAVLSTLFSPTCQLQGQFHLSGMHKAGDVVFGGLFEGHFFSVFPDLSFTSKPPQPTCHGFDVLGFRQAQTMAFAIDEINRNSNLLPNVTLGYSLYDNCVKLSIGFRAALTLANGQDEQITLNETCVGSPPVVGIVGDSSSTRSIAISAVLGLYRVPMVSYFATCSCLSDRQKFPSFFRTIPSDAFQVHAMIQILKHFGWTWMGLLVSDDDYGLHAARSFQSDLGPSGGGCLAYLEVLPWSNDPTEIQRIVGVMKKSTARVVIVFAHETNMINLMEEVVRQHVTGLQWMASEAWTAATVLHTPQFMPYLGGTLGIAIRRGEIPGLKNFLLQIRPDLHHNTSYGNSMVNQFWEFMFRCRFAPPPAGWVEAGGALCTGEEDLENVETEFLDVSNLRPEYNVYKAVYALAYALDDLLHCEPGRGPFKGHSCSSVQRLEPWQLVYSLEKVNFTTPFGDQVSFDENGDALPVYDVMNWISLPDGGAEVLTVGEVKGSASKGDELILDEDKIFWNFESNQSPRSVCSEDCPPGTRLVRKKGKPVCCFDCVPCPKGKITNKTNSMECISCPEDFWSSPQRDHCVPKKTEFLSYHEPLGICLTTASLLGTFICVVVLGIFFHYRRTPIVRANNSELSFQLLLSLKLCFLCSLLFIGRPRLWTCQLRHAAFGISFVLCVSCILVKTMVVLAVFKASKPGGEASLKWFGVMQQRGTVLVLTSIQAAICTAWLVSASPSPHKNTQYHIDKIIYECVVGSTIGFAVLLGYIGLLAILSFLIAFLARNLPDNFNEAKLITFSMLIFCAVWVAFVPAYISSPGKYADAVEVFAILASSFGLLVALFGPKCYIILLRPERNTRKAIMGRGIGS
>LOCXPOlfC20.155.HIT1.OlfC.2R.873.ANF_receptor.exons9.LR597449.1.Salarias_fasciatus
MVTFLNAHLFFLIFLLHNFFSAVSTLYPRTCQLQEKLHQSGMHKPGDVVFGGLFEVHQYAVFPDLSFTSKPPQPTCHGFYVSGFIQAQTMAFAIDEINRNSNLLANVTLGYSLYDNCVKLAVGFRAALTLANGQEEQITLNETCFGRPPVVGIVGDSTSTNAIAISAVLGLYGVPMVSYFATCSCLSDRQKFPSFFRTIPSDAFQVGAMIQILKHFGWTWAGLLVSDDDYGLHVARSFQSDLGPSAGGCLAYLEVLPSGRNPAEIRRIVGVIKKSTARVVIVFGHEHYMIQIMEEVVRQNVTGLQWMASEAWTTSTAALQTPRLMPYLGGTLGIAIRRGEIPGLKDFLLQMRPDLHFDDSFQNSMVNQFWELIFRCRFAPPPAGWVEAGGALCTGEEDLENVVTEFLDVSNLRPEYNVYKAVYALAYALDDMLRCEPGRGPFKGHSCSSLQRLEPWQLVYYLEKVNFTTSFGDQVSFDENGDVLPTYDVMNWLWLPDGRTEVQTVGEVRRSASKGDELILDENKIFWNSEFKKSPRSVCSEDCPPGTRLVRKKGKPVCCFNCVPCSEGKISNKTNSMECISCPEDFWSSPQRDHCVPKKTEFLSYYEPLGICLTTASLLGTFICVVVLGIFFHYRRTPIVRANNSELSFQLLLSLKLCFLCSLLFIGRPRLWTCQLRHAAFGISFVLCVSCILVKTMVVLAVFKASKPGGEASLKWFGVMQQRGTVLVLTSIQAAICTAWLVSASPSPHKNTQYYNDKIVFECVVGSTIGFAVLLGYIGLLAILSCLLAFLARNLPDNFNEAKLITFSMLIFCAVWVAFVPAYISSPGKYADAVEVFAILASSFGLLVALFGPKCYIILLRPERNTRKAIMGR
>LOCXPOlfC21.158.HIT1.OlfC.2R.887.ANF_receptor.exons11.LR597449.1.Salarias_fasciatus
LVALWCCCAPSLLLVERAVEQPAHGVEQQCVKNMSCMRWGAAGRSHLFQDGDIVIGGLFNLHHQPAARDDDFTLQPHNKPCTGLQVLPLQYIYAMLFAVEEINHSRTLLPGVKLGYHIFDDCAIPSLSLKSTFSLIGGDSFNCRPAQPLYCSSGKGEEVQSKKGSSLVPLIIGCATTQSSKIVSRLLASLFVPMISYLASCPCLSDRLQYPTFFRTIPSDVYQARAFAHLAIRFNWSWIGVVITNTAYGQMALKVFQEEIQGAEVCVAFVATLGRENIGRDARRAALAIQASTARVILVFSWYTDVGKLFLQLDKLNVTDRLFLASEAWSTSGNLLQSPVTRKVAGGVLGVAIRSAPVPGFEHYLRSLNPSHRPHDRFLYEFWEKEFGCNPSSNASSNKYPADKKASLPPCSGTESLEEVQNLFTDTSQLRVTYNVYLAVYAAAHALHSLLSCSNGESSSGQNISACYSPKHIKPIEVLQHLKSVNFTTPQGELFYFQGADIPAKYDLVNWQKTPDGSFKLVQIGRVDGFDLHLNESAIQWNTGSNQVPISECSANCPPGTRKTIRKGKPPCCFDCVPCAEGEISNKSGSLHCDQCPLEFWSNGEQTTCVPRQLDFLSFNETLGITLTAAAVAGTTVTAAVFVVFLWHRHTPVVRANNSELSFLLLVSLKLCFLCSLVFIGRPSVWSCRFQQATFGISFVLCVSCLQVKTMVVLAAFRSARPGAEALIRWFGPSQQRGSVCLLTCVQIVICATWLSLSPPVPHRDLGFRGSKVTFECAMESVVGFSLVLGYIGLLACTCLILAFFARKLPDNFNEAKLITFSMLIFCAVWVAFVPAYVSSPGKYTVAVEVFAILSSSYGLLLCIFAPKCFIILLRPEKNTKKHLMTR
>LOCXPOlfC21.160.HIT1.OlfC.2R.896.ANF_receptor.exons11.LR597449.1.Salarias_fasciatus
MSLILWLVALWCCCAPSLLLLERAVEQPAHGVEQQCVKNMSCMRWGAAGGSHLFQDGDIVIGGLFNLHHQPAARDDDFTLQPHNKPCTGLQVLPLQYIYAMLFAVEEINHSRTLLPGVKLGYHIFDDCAIPSLSLKSTFSLIGGDSFNCRPAQPLYCSSGKGEEVQSKKGSSLVPLIIGSATTQSSKIVSRLLASLFVPMISYLASCPCLSDRLQYPTFFRTIPSDVYQARAFAHLAIRFNWSWIGIVIANTAYGQMALKVFQEEIQGAEVCVAFVATLERENIGRDARRAALAIQASTARVILVFSWYTDVGKLFLQLDNLNVTDRLFLASEAWSTSGNLLQSPVTRKVAGGVLGVAIRSAPVPGFEHYLRSLNPSHRPHDEFLYEFWEKEFGCSPSSNASSNEYPADNSPEKASLPPCSGTESLEEVQNLFTDTSQLRVTYNVYVAVYAAAHALHSLLSRSTGESSSGQNIPACYSPKHIKPTEVLQHLKSVNFTTPQGELFYFQGADVPAKYDLVNWQKTPDGSFKLVQIGRVDGFDLHLNESAIQWNTGSNQVPISECSANCPPGTRKTIRKGKPPCCFDCVPCAEGEISNKSGSLHCDQCPLEFWSNVERTTCVPRQLDFLSFNETLGITLTAAAVAGTTVTAAVFVLFLWHRHTPVVRANNSELSFLLLVSLKLCFLCSLVFIGRPSVWSCRFQQATFGISFVLCVSCLQVKTMVVLAAFRSARPGAEALIRWFGPSQQRGSVCLLTCVQIVICATWLSLSPPVPHRDLGFRGSKVTFECAMESVVGFSLVLGYIGLLACTCLILAFFARKLPDNFNEAKLITFSMLIFCAVWVAFVPAYVSSPGKYTVAVEVFAILSSSYGLLLCIFAPKCFIILLRPEKNTKKHLMTR
>LOCXPOlfC21.163.HIT1.OlfC.2R.893.ANF_receptor.exons11.LR597449.1.Salarias_fasciatus
MSLILWLVALWCCCAPSLLLLERAVEQPAHGVEQQCVKNMSCMRWGAAGGSHLFQDGDIVIGGLFNLHHQPAARDDDFTLQPHNKPCTGFQVLPLQYIYAMLFAVEEINHSRTLLPGVKLGYHIFDDCAIPSLSLKSTFSLIGGDSFNCRPAQPLYCSSGKGEEVQSKKGSSLVPLIIGSATTQSSKIVSRLLASLFVPMISYLASCPCLSDRLQYPNFFRTIPSDVYQARAFAHLAIHFNWSWVGAVIENNAYGQMALKVFQEEIQGAEVCLAFVATLERENIGRDARRAALAIQASTARVILVFSWYTLVRELFLQLDKLNVTDRLFLASEAWSTSGNLLQSLVTRKVAGGVLGVAIRSAPVPGFEHFLRSLNPSHRPHDGFLHEFWEKEFGCSPSTNASSNEYPADKKASLPPCSGTESLEEVQNLFTDTSQLRVTYNVYVAVYAVAHALHSLLSCSTGESSSGQNISVCFSPKHIKPIEVLQHLKSVNFTTPQGELFYFQGADVPAKYDLVNWQKTPDGSFKLVQIGRVDGFDLHLNESAIQWNTGSNQVPISECSANCPPGTRKTIRKGKPTCCFDCVPCAEGEISNKSGSLHCDQCPLEFWSNVERTTCVPRQLDFLSFNETLGFTLTAAAVVGTTVTAAVFVVFLWHRHTPVVRANNSELSFLLLVSLKLCFLCSLVFIGRPSVWSCRFQQAAFGISFVLCVSCLQMKTIVVLAAFRSARPGAEALMKWFGPSQQRGSVCFFSCIQIIICIIWLSLSPPVPQPDLDIPGLKVTLKCNMSSVVGFSLVLGYIGLLGCISLLLAFLARKLPDNFNEAKLITFSMLIFCAVWVAFVPAYISSPGKYAVAVEIFAILASSYGLLLCIFAPKCFIILLRPEKNTKKHLMAR
>LOCXPOlfC21.165.HIT1.OlfC.2R.892.ANF_receptor.exons11.LR597449.1.Salarias_fasciatus
MSWFSCLFTLWPYHAPSLLLMGFAVRQPGLWVGLQGGQALVCSQWNNPGDNGLFQDGDVIIGGLFNLRFRPPALNQDFTLRSDYKPCTGLENLPLQYIYAMVFAVEEINRSKTLLPGVKLGYHIRDSCALPPWAIQAALSLVGGDSISCDAAALPSNIEEHFEKRGHQSVPLIIGGSSSKNAQILSRILAPLSVPLMSYTASCPCLSDRLQFPNFFRTMASDIYQARAIAQLAIRFKWTWIGAVIANNDYGYMAVKVFQEEIQGAEVCLAFVATLERENIGRNARRAALAIQASTARVILVFSWYTDVRELFLQLDKLNVTDRLFLASEAWSTSGNLLQNPVSRKVAGGVLGVAIRSAPVPGFEHFLRSLNPSHRPHDEFLHEFWEKEFGCSPSINASSNEFPANSSPEKTSLPPCSGTESLEEVQNLFTDTSQLRVTYNVYLAVYAAAHALHSLLSCSNGESSSGQNISACYSPKHIKPRKLMEHLNRVNFTTPQGEVFYFQGADVPAKYDLVNWQKTADGKLKMVLIGRVDGFDLHLNESAIQWNTGSNQVPVSVCSESCPPGTRKANRKGEPICCFDCIPCADGEISNTTGSLHCERCPPEFWSNAERTTCIPRQLDFLSFEETLGITLTALAVSGVTVTTAVFMVFIHFRQTPMVRANNSELSFLLLVSLKLCFLCSLMFIGRPSVWSCRFQQAAFGISFVLCVSCLQVKTIVVLAAFRSARPGAEALMKWFGPSQQRGSVCFFSCIQIIICIIWLSLSPPVPQPDLDIPGLKVTLKCNMSSVVGFSLVLGYIGLLGCISLLLAFLARKLPDNFNEAKLITFSMLIFCAVWVAFVPAYISSPGKYAVAVEIFAILASSYGLLLCIFAPKCFIILLRPEKNTKKHLMAR
>LOCXPOlfC21.168.HIT1.OlfC.2R.734.ANF_receptor.exons11.LR597449.1.Salarias_fasciatus
GRELGLGYVETNACYRWGAAGNKGLFQDGEVIFGGLFNLYHTPSFQESNFTRMPDYKPCSNLDLESLKHIYAMLFAVEEINLNSTLLPGVKLGYQVFDTCGRYPWAMKSALTLVGGDTHDCNLAAPFGSYEKTGAMAGLNGIPLIIGPTTSTVSIMLSRILGPLSVPVISHLATCPCLSDRSKYPNFFRTIPSDIYQARAIAQLAIRFKWTWIGAVHMNNAYGQLAMQVFQKEVEGKGVCLEFIEKVHRETIETDAKQAALTIQAATARVILIFCWYTDVKKVFKELAKINVTDRQFVASEAWSTSEDILQDMTVSEVARGVVGVAIRSSTIPGFGKYLRGLHPIQNPEDVFLRDFWEKEFGCTQEPRSDSFQKAALPPCSGAETLEGGWHPFTDTSQLRVAYNVYLAVYAAAHALHSILSCSNEDSPNENNTTRCSSPEQIKPRQVLQHLSKVKVTTPQGDLFHFQGADSPAKYDLINWQKTPEGPLKMVLIGHVDGFDFQFNESAVQWSAGSSQVPVSVCSESCPPGTRRANRKGEPVCCFDCIPCADGEISNTTGSFQCEQCPPDFWSNDERTVCIRQELDFLSFNETLGVTLTTAAVSGAIVTAAVFVVFLKYRQTPMVRANNSELSFLLLLSLKLCLLCSLVFIGHPSVSSCRFQQAAFGISFVLCISCLLVKTMVVLAVFRSARPGSEALMKWFGLSQQRWSVCFFTGVQACSHLCSMAVPQPSNASA
>LOCXPOlfC21.176.HIT1.OlfC.2R.734.ANF_receptor.exons11.LR597449.1.Salarias_fasciatus
GRELGLGYVETNACYRWGAAGNKGLFQDGEVIFGGLFNLYHTPSFQESNFTRMPDYKPCSNLDLESLKHMYAMLFAVEEINLNSTLLPAVKLGYQVFDTCGRYPWAMKSALTLVGGDTHDCNLAAPFASYEKTGAMAGLNGIPLIIGPATSTVSIMLSRILGPLSVPVISHLATCPCLSDRSKYPNFFRTIPSDIYQARAIAQLAIRFKWTWIGAVHINNAYGQRAMQVFQKEVEGKGVCLEFIEKVHRETIETDAKQAALTIQAATARVILIFCWYTDVKKVFKELAKINVTDRQFVASEAWSTSEDILQDMTVSEVARGVVGVAIRSSTIPGFGKYLRGLHPIQNPEDVFLRDFWEKEFGCTQEPRSDSFQKAALPPCSGAETLEGGRHPFTDTSQLRVAYNVYLAVYAAAHALHSILSCSHEDSPNENNTTRCSSPEQIKPRQVLQHLSKVKVTTPQGDLFHFQGADSPAKYDLINWQKTPEGPLKMVLIGHVDGFDFQFNESAVQWSAGSSQVPVSVCSESCPPGTRRANRKGEPVCCFDCIPCADGEISNTTGSFQCEQCTPDFWSNDERTVCIRQELDFLSFNETLGVTLTTAAVSGAIVTAAVFVVFLKYRQTPMVRANNSELSFLLLLSLKLCFLCSLVFIGHPSVSSCQFQQAAFGISFVLCISCLLVKTMVVLAVFRSARPGSEALMKWFGLSQQRWSVFFFTGVQACSHLCSMAVPQPSNASA
>LOCXPOlfC22.177.HIT1.OlfC.2R.923.ANF_receptor.exons15.LR597449.1.Salarias_fasciatus
RLLLGLCVFFHICRSLSAESTCKLKAKFNLSGYKDVEKKKVVVGGMFPVHKRIASSDGNTSRVPVSSGCEGFNFRTFRWTQTMLFAIDEINKRTDLLPDTDLGYVIYDSCFTISKAVEGTLTYLTGQDEAVPNYRCGSGAPLAALVGAGGSDLSIATARILGLYHFPQVSYSSTSSALESKFQFPTFLRTIPNDKHQSTAMAQMVLHFGWTWVGTIAADDDYGKYGIKDFKEQVEEAGVCISFSEVLPKVSSPEAIQRIVQTVAESTAKIIVVFSSDVDLSPLITELLNHNVTNRTWIASEAWITSALINQPGVSSVLAGTLGFGVKRADIPGLQHHLLDMDPYADPLTEEFWETSFNCTLDYGKALRLAKQRSKEESLAQLTNTYTDVSQLRITYSVYKAVYAVAHALHNLEHCEDGKGPFVGNSCADIKNFEPWQLMYYLKNVRFKVPNTDEEIYFENGDVEGFYEILNWQVDSNGEISYITVGRYNGSAPAEDRMSIMNDSIVWNDDGLEPPRSVCSENCQPGTRKGIRQGEPVCCFDCIPCADGEISNTTNARECILCSGDDWSNDAHDACIPKIIEFLAFGEPLGITLIVISAFGALVTIAVGVVFIVHIGTPLVKANDALLSFSLLFSLVVTFLCSIVFLGEPQHWSCMTSQVALALGFALCLSSIMGKAAVLMLRAQALKAARLRAKEAAKAAKAAAEAAASSGSPDIIVTNTANLSDCNAPANPEVDVLSCAHQRAIAAIATLIQAIACTVWLIILPPYPVKNTSAQNIKIILECDEGSVVFICCIFAYDILLALLAFIFAFIARKLEDHFSEAKCVTFGMLVFFIVWISFVPAYLSTRGKFMVAVQIFAILASSFGLLTCIFLPKCYVLLVKPERNTEEMMRPRAKLRDGISTGTSASLATAGTEVNATMASTS
>LOCXPOlfC23.182.HIT1.OlfC.2R.799.ANF_receptor.exons7.LR597450.1.Salarias_fasciatus
CDFAQTVCGAHAPGDILLGIMQPCHRKVTAVQDRVSPGAFHCSDFDLSSLVRSMAVIHEIQQVNAAGFLPGLRLGYLLCDTCSYASKALLNAEHMLAFNRSNHLECDNSDFRPAVKVVLGAQYSEVTIALAKLLNVYMVPLLSSASTSPELSDKLLHPAFIRTVPSDIHQTKAIASIMSYYDWNWVGVVYGDDDYGKAAFQSFLWDAEENGVCLSYQETLHHYLDHSQNDRRIQQVAEVIRSSRAQVVLLILKAELVELLFKEMLKTNTSRVWIASDAWSRSSAIAQMDGINEVGDILGFTFVSFRSQSFDDFLTNLTVTEGGYNFFIEEYKNLRSNCSAECGSSNPPSKCATDTSEPFPHRVAVWAVAHALKKLLRCNSSSCSGEVDFPPWKLLQELKNIRFEFENQMYFFDKNGDFVNGYDLILWEKHGSGRRLEKFGKYSILNNRIELDGKEFTWLSTENVSSRCSESCRPGWVKKILNISCCYTCIECEEGTYSEDWDVQDCKTCPNETWSLKGYTHCRPRSEFFLRWTEPHPLTMIAAAAFGVLLLLVILVIFLVYRNSLPMKQAEVRLSCVMMAGLAVSFASVVLFMGRPTVHICRARQTMYAMGFTLCVSCILVKAYRTFLAFLPFGQLLHKRLHKLYKPPVIIVVLTSLQAVICLLWLIFDSPDVDDKPPSAQSMRKVLECKEGNTYIGFGVMLGYIALLALIGFLLAFKGRKVPQEFSETGYIIFSMLMYLFVWVCFIPVYITSEEDGTRVQASAILVSSYGIIFCHFLPKCYAALWASKSDTMENILDR
>LOCXPOlfC24.184.HIT1.OlfC.2R.799.ANF_receptor.exons7.LR597450.1.Salarias_fasciatus
CDFAHTVCGAHAPGDILLGIMQPCHRKVTAVQDRVSPGAFHCSDFDLSSLVRSMAVIHEIQQVNAAGFLPGLRLGYLLCDTCSYASKALLNAEHMLAFNRSNHLECDNSDFRPAVKVVLGARYSQVTIALAKLLNVYMVPLLSSASTSPELSDKLLHPAVIRTVPSDIHQTKAIASIMSYYDWNWVGVVYGDDDYGKAAFQSFLWDAEENGVCLSYQETLHHYLDHSQNDRRIQQVAEVIRSSRAQVVLLILKAELVELLFKEMLKTNTSRVWIASDVWSRSSAIAQMDGINEVGDILGFTFVSFRSQSFDDFLTNLTVTEGGYNFFIEEYKNLRSNCSAECGSSNPPSKCATDTSEPFSHRVAVWAVAHALKKLLRCNSSSCSGEVDFPPWKLLQELKNIRFEFENQMYFFDKNGDFVNGYDLILWEKHGSGRRFQKFGKYSILYNRIELDGKEFTWLSTENVSSRCSESCRPGWVKKILNISCCYTCIECEEGTYSEDWDVQDCKTCPNETWSLKGWTHCRPRSEFFLRWTEPHPLTMIAAAAFGVLLLLVILVIFLVYRNSLPMKQAEVRLSCVMMAGLAVSFASVVLFMGRPTVHICRARQTMYAMGFTLCVSCILVKAYRTFLAFLPFGQLLHKRLHKLYKPPVIIVVLTSLQAVICLLWLIFDSPDVDDTPPSAQSMRKVLECKEGNTYIGFGIMLGYIALLALIGFLLAFKGRKVPQEFSETGYIIFSMLMYLFVWVCFIPVYITSAEDGTRVQASAILVSSYGIIFCHFLPKCYAALWASKSDTIEKVLDR
