# Supplementary material for: Expanded olfactory system in ray-finned fishes capable of terrestrial exploration
Source: BMC Biol. 2023 Jul 31;21:163. doi: 10.1186/s12915-023-01661-8 (PMC10392011; doi:10.1186/s12915-023-01661-8)
Supplement: Supplementary file 3 — Additional file 3: Data S1. Protein sequences and genomic coordinates of OLF genes. FASTA and General Feature Format (GFF) files containing the protein sequences and genomic coordinates for all identified OLF genes in this study. [file 12915_2023_1661_MOESM3_ESM.zip › PROTEINS/Salmo_salar.OLF_genes.fa]

>LOCXPDareOR21.30-eta.323.190.HIT1.OR.1R.296.7tm_1.exons1.HG993263.1.Salmo_salar
THLQLQTMRLATTEERIFKMFLVLGTHVVFIYINLAMLFTLWSKPSFRHTARYILFAHMLFNDTIHLAITLALYMLGNIYLFVVRVACAFMVLLSSCTFTNAPLNLAVMSLERYTAVCFPLRHSELATPRRTQLAVGLVWALGVINVLIDVCALFLTEPSFFLSPALCTLEHLQTAGWQREKGVALNTLLFVSVTAVLVYTYVAIMLEARSASSSEPGSARRAMRTVLLHALQLGLSIMSFMYVVLESLLAKLPPAVYTQMRFINFMVVLILPRCLSALIYGLRDKAFRSAFRQHF
>LOCXPDilaORUN.43-delta.304.231.HIT1.OR.1R.287.7tm_4.exons1.HG993268.1.Salmo_salar
LKYFYFIILTVLYISIVFANTVLIVVICMDRSLHEPMYLFLCSLFVNELYGSTALFPALMTHLVSDAHSVSTVYCYLQMFCIYIYGSIEFTNLAVMSYDRYLAICYPLQYNVAMTPNRVCILVCVIWLYSFVKFIITLSLTIYLKLCGNLIDKGYCDNFLVVKLACSTSDTTVNNIYGLYGVVLSVAVPLITILFSYIKILTVCLKSSIETRQKAFSTCTPHLASLLNFSFGCFLNLLQSRFDRPMRNVPTVLHTMLSVYFAMCQPLLNPIVYGVRMAKIRQACKNI
>LOCXP_EluciusE.259.HIT1.OR.1R.331.7tm_4.exons6.HG993270.1.Salmo_salar
MSYLTSDSNQTGNIDTFIRPPYFFISGFIDIPHMNYYYVFLCFVYIISLVGNTFVMMVIYMDSSLHSPKYIAVFNLAFADVCGSTALVPKLLDMFLFSRQLISYNQCLASLFFIFLFLTMQSFNLTILSYDRLVAICCPLRYHMMVTYRSMFQLTGAAWAFAVFLVLLAVCLINRLSFCRSLVINSYFCDHGPLFRLAAPCSDVVPNIVMSYLNPCIVLYFPMVFIISSYICITHALFTITLPQDRVRAVKTCTSHLILVAIFYLPINFTFLLHPIIPTNARIINLSLTSVLPPMLNPIIYVLKTEEFKESAKKLLSKRGAQRAVAPVQST
>XPLOC_107.1.OR.1R.279.7tm_1.exons1.HG993277.1.Salmo_salar
MDSMDLNTTNCSHMVLSPLNQNTSVSTRQTHVSSCLFWQIVQNGTSLVLLVLLFMTLFLFSVMVNSYLLIALKSSDSFSWRPRYTLLKNLIVSDLLLSLALSSTVLRCLLTRHTLVFGGWCLLQVTVCSTGILCSLLTLTLMAVELFIFICHGLRYMVILTSRRLRLAIVLTWVLSVTVAAVRVGLLLSGQTSFGRAIPGLLCDPIIMDKLPGLHWAMKMFHTVTIIVVLLVCILTFSICYRRMYQAARRAVEPFHSDNSLARHTITFYSFMFFLQLLP
>LOCXPDilaORUN.43-delta.304.145.HIT1.OR.1R.287.7tm_4.exons1.CAJNNT010002630.1.Salmo_salar
LKYFYFIILTVLYVSIVFANTVIIVVICMERSLHEPMYLFLCSLFVNDLYGSTGLFPALMIHLVSDAHSVSTVYCYLLMFCLYTYGSIEFTNLAVMSYDRYLAICYPLQYNVVMTPNRVCFLVCVIWLYSFVKFIITLSLTIRLKLCGNIIDKVYCDNYLVVKLACLTSDTTVNNIYGLYGVVLSVAVPLITILFSYIKILTVCLKSSIETRQKAFSTCTPHLASLLNFSFGCFLNLLQSRFDRPMRNVPTVLHTMLSVYFAMCQPLLNPIVYGVRMAKIRQACKNI
>LOCXPOR1.159.HIT1.OR.2R.309.7tm_1.exons3.HG993263.1.Salmo_salar
LSNNVSLTNQRLAVPIRTFMGFLSVSPCLLFLYINTIMLYSLKSKPVFRETSRYILFGNLLFADTILLVTSQLLYILAVAGLFVIRYICVVIVLVAIFTSAVSPLNLSVMSLERYVAICYPLRHASIVTPGTTGVVIAVVWILCSLNTIIKLVMLLVLESMPLDQFMREFCSTSELFHLKIHNQVDNVFISIVFMTVGFIIIYSYIAMMMVAKSASSDKDINTKARNTVLLHLIQLGLSLSSTLVPTIVSALKSRAMDKATQIEYIVFIILIILPRCLSPLIYGLRDKTFRHILMYYLTCGLRCTVEPI
>LOCXPOR2.175.HIT1.OR.2R.320.7tm_1.exons1.HG993263.1.Salmo_salar
MAVTNETYQDTSFIHEQMIIFEMNERTMVKVAVAILMAVFFIYINCVMIFAMSSRMTFMEISRYILFTHLLLNDSMQLLVSCLMYVFALVYLRLVKVVCGLFVMFGSGMSRVAPLNLALMSLERYAAICLPLRHSDIATPKRSGIAIAVIWFVILINLIIDMLYSTAKDPGFFVTPIFCTRQKLFFALWQMQVFQGFNTFCFVAVSLIIIYTYIAIIVTARAASSDKTKASKAHKTVLLHLVQLGLSLSSFLYAPIESALASVGSNTIFIDLRYINFLFLIILPRCLSPLIYGLRDDAIRPLFLHYLTCRTRKVRAAVMV
>LOCXPOR3.176.HIT1.OR.2R.304.7tm_4.exons1.HG993263.1.Salmo_salar
MDNTSVTVFTMTAYAVMENNKYLQFSIFMLLYILIISFNLLLIAVICCQRALHQPMYVFICNLAANGLYGSTGFLPSTLILLLSETYEISLPWCLIQIYWVHTYAAVEFHILAVMGYDRYVAICYPLHYHSIMSISKVCKLVALAWLYPFSLFLMYFCLTLRLKFCGRFIHFKLFCVNFELVKNACSNTFYHSIVGLVLIAFIMIPQLLMIIFSYAHIFRVCLKSSKESQVKALKTCIPHLLSVINYSIGGFFEIAQSRFNMSGTSFMFRIIMSLYYTLLTPLINPAIYGMANQAIRMHVLKIY
>LOCXPOR4.177.HIT1.OR.2R.301.7tm_4.exons1.HG993263.1.Salmo_salar
MENHTFSMDLLKLEGVKVIYQSTFPAFILLLIIYIFTMVANIGLTVLICMERSLHQPMYILLCNMSFNDALSITTIIPRVLFDILTPRSDRYITYNECFTQAFLGHWFGSNFHTILMIMAFDRYVAICNPLRYATIMNSKMLVKLCVFAWVVSLVFVAVLLGLTLRLSRCRSEIINPWCDNASLFKLSCESVLINNIYGLFFTATFFIASMGSVALTYIRITMVCVRSKSKSLNSKALHTCFTHLAVYLIMLMTGFIIVFFHRYPEWSDHRKLASIMFYVVPPALNPIIYGLQSKDIRKLV
>LOCXPOR5.178.HIT1.OR.2R.312.7tm_4.exons1.HG993263.1.Salmo_salar
MENHTYPKNMFLLEGLKVTQQSSYPAFILLLIIYIFTMVSNIGLILLISMERSLHQPMYILFCNLPLNDALGATVIVPRLLSDIFVASTDRYINDVACAIQAFCAHMFGTTSHTILIIMAFDRYVAICNPLRYATIMTNRMIAKLTVFAWGSAFLLVGVLLGLTLSLSRCRSEIFNPFCDNASLFKLSCESVIINNIYGLTFTILLLGSSIGSVTLTYLKIAMVCVRNKNRVLNSRALQTCSTHLSVYIIMLVSGFIIIFLHRFPQWADHRKLSAILFHVVPPWLNPVIYGLQTKEIRQKIFNKFHNNKVTV
>LOCXPOR6.179.HIT1.OR.2R.312.7tm_4.exons1.HG993263.1.Salmo_salar
MENHTYPKNMFLLEGLKVTQQSSYPAFILLLIIYIFTMVSNIGLILLISMERSLHQPMYILFCNLPLNDALGATVIVPRLLSDIFVASPDRYINDVACAIQAFCAHIFGTTSHTILIIMAFDRYVAICNPLRYATIMTNRMIAKLTVFAWGSAFLLVGVLLGLTLSLSRCRSEIFNPFCDNASLFKLSCESVIINNIYGLTFTILLLGSSIGSVTLTYLKIAMVCVRNKNRVLNSRALQTCSTHLSVYIIMLVSGFIIIFLHRFPQWADHRKLSAILFNVVPPWLNPVIYGLQTKEIRQKIFNKFHNNKVTV
>LOCXPOR8.181.HIT1.OR.2R.292.7tm_4.exons2.HG993263.1.Salmo_salar
LRSYQAHWPRGMNSTQSSPVAFFIIQGLASLGEKKMVLFIIFLLAYTIILGGNIMIIYLVRTDPKLGSPMYFFLHNLSIVDMIYTTVTIPNMLSGFLTEVKTVSVPGCFIQMNCFIHMSVTGRALLTAMAYDRYVAICNPLRYAAVMTRPVCLLLIIGAWTFGAICTFPTTSMAMQRSYCGPNVVRHCWCDPSSVRLLVCGDTQVDSIVSLSSALIALLTTGVLILTSYILIGVKIAKMGAAQRLKAFSTCAAHLTVVSISYSSASFVYISYRVGNFSPEVTLLFILFFPLL
>LOCXPOR8.183.HIT1.OR.2R.328.7tm_4.exons3.HG993263.1.Salmo_salar
LRSYQAHWPRGMNSTQSSPVAFFIIQGLASLGEKKMVLFIIFLLAYTIILGGNIMIIYLVRTDPKLGSPMYFFLHNLSIVDMIYTTVTIPNMLSGFLTEVKTVSVPGCFIQMYCFIHMSVTGRALLTAMAYDRYVAICNPLRYAAVMTRPVCLLLIIGAWTFGAICTFPNTSMALQRSYCGPNVVRHCWCDPSSVRLLVCGDTQVDSIVSLSFALIALLTTGVLILTSYILIGVKIAKMGAAQRLKAFSTCAAHLTVVSISYSSASFVYISYRVGNFSPEVRIIVSVLYSALTPFLNPVIYSLRNKELRVAIKRAFCRHRDVSPQGRK
>LOCXPOR9.184.HIT1.OR.2R.321.7tm_4.exons3.HG993263.1.Salmo_salar
SALVSSNATFVRPSYFYINGFENIPHIKYYYVFLCLVYAVTVLANSFIMAVIYLARNLHTAKYVVVFNLAVTDLCGSTALIPKLIETFLFEKQYISYEACLSSMFFVYVFMTMQSLSLLTLAYDRFVAIVFPLRYHVIVTKTAMVVIIAVLWLFTLALISFTVSLITHLSFCGSLVIKSFFCDHGPTYALSCNNNSLNNIMAWVCFLVVLCIPIILIVLTYVCIAIALIRIATGAERVKAMRTCTSHLILVAIFYLPMVGNNIAAVVSYIHPNARIINNSLTQTMPAMLNPIIYSLRTEEVVDSVRKLYKRSKGNSTQNKK
>LOCXPOR10.185.HIT1.OR.2R.329.7tm_4.exons6.HG993263.1.Salmo_salar
MSSLTSDPNQTDINTIIRPPYFFISGFIDIPYMKYYYFFLCFVYIISLVANTFVMTGIYLDRSLHSPKYIAVFNLAFTDVCESTALVPKLLDMFLFSRQLISYDQCLTSLFFVFLFITMQSFNLTILSYDRLVAICCPLRYHMMVTHKSMLQLTGAAWTFAVLMLLISVCLITRLSFCRSLVIDSYLCDHGPLFRLAAPCSNVVPNQMMAYLNPCIVLYLPMVFIISSYICITHALFTITLPQDRLRAIKTCTSHLILVSIFYLPVILTYVLQSLIPTNARIINLSLTSILPPMLNPIIYVLKTEEFKVSVKKLLRRGTVRAVSRVKPT
>LOCXPOR11.188.HIT1.OR.2R.329.7tm_4.exons6.HG993263.1.Salmo_salar
MSSLTSDPNQTDINTIIRPPYFFISGFIDIPYMKYYYFFLCFVYINSLVANTFVMTGIYVDRSLHSPKYIAVFNLAFTDVCESTALVPKLLDMFLFSRQLISYDQCLTSLFFVFLFITMQSFNLTILSYDRLVAICCPLRYHMMVTHKSMLQLTGAAWTFAVLMLLISVCLITRLSFCRSLVINSYFCDHGPLFRLAAPCSDVVPNIVMSKINTCIVLYLPMIFIISSYICITHALFTITLPQDRLRAIKTCTSHLILVSIFYLPVILTYVLHPIIPTNARIINLSLTSVLPPMLNPIIYVLKTEEFKVSVKKLLRRGAQSAVTQVKPT
>LOCXPOR12.191.HIT1.OR.2R.329.7tm_4.exons6.HG993263.1.Salmo_salar
MSSLTSDPNQTDINTIIRPTYFLISGFIDIPYMKYYYFFLCFVYIISLVGNTFVMTGIYLDRSLHSPKYIAVFNLAFTDVCESTALVPKLLDMFLFSRQLISYDQCLTSLFFVFLFITMQSFNLTILSYDRLVAICCPLRYHMMVTHRSMLQLTGAAWTFAVLMLLISVCLITRLSFCRSLVINSYFCDHGPLFRLAAPCSDVVPNIVMSEINTCIVLYLPMIFIISSYICITHALFTITLPQDRLRAIKTCTSHLILVSIFYLPVILTYVLHPIIPTNARIINLSLTSVLPPMLNPIIYVLKTEEFKVSVKKLLRRGAQSAVTQVKPT
>LOCXPOR13.193.HIT1.OR.2R.303.7tm_4.exons6.HG993263.1.Salmo_salar
DDNYTRVSEFVIVGFPGLHPSFFHLVAWFFFFVYVTTVVGNFLLVVLFALERSLQKPMYIIMLSLALSDIGFATVALPNLIARWWWDDGRISFHTCMFQEQMIHYFGTLNSLIMMTMAMDRYLAICHPLRYPMLMTNRTMSGLTVFSWISAQVAPAIVTVDFSRKVAFCGPNRILHAYCDAIALTRLSCSNMVVINNSSYGLAMFVLLVPFSLIIFSYVSIIVTVMRMANAQGRRKTFSTCGTQGCLIIIYYIPRFIVYSTPYMPNLTITPDLRVGLSLICSLFPPVANPFIYCFRTKEIRTI
>LOCXPOR14.197.HIT1.OR.2R.300.7tm_1.exons1.HG993266.1.Salmo_salar
VKDYTYVRVCASTVSFIILAFFNIVINWTIVREERLRGHARFVLVFHLLMSALVYFGMCSVFYIQIYLGARLVASICVAMVTVLITSASNILLTLTAMALDRYFAVCHPMKYSSVWHWPWLVGLLTWGLALVIPLTLLPKTELDATGPNGECGREQLKKGELKKILLISVCTILILYSYVRILFEGRRLGVINRHNIVGCKTIALHFTQLAVYILPNFVLIVIQKQEHLQSGTKELSAVVSFAFFSLAQCIAPIVYGLRKEELLEQVHRRFPCCSRHLKGVLEWTVRATTPRLHPQPRYV
>LOCXPOR15.198.HIT1.OR.2R.304.7tm_4.exons1.HG993268.1.Salmo_salar
MENSTHYEVFRLAAYGDIGRLKYFYFALVTVLYFVIILANALLIGVICIERSLHEPMYLFLCALFVNQLYGSTGLFPALMFYLLSDTHDISLIYCYLQIYVLYTCALTEFSNLAVMSYDRYISICYPLRYNSIMTPKIICGLILLSWLSSFFLIAIIISLSLRLQFCGNILNRLYCDNYSVVKLACSNTMLNNIWGLLVTVVYVSCTIFPTIYSYVRILQICLKSSKETKQKAFNTCTPHIASMLNFFFGWLFVILQGRYETADLPPILRTILFVYFLICPPIFNPFMYGVRMVKIRHSCNKVL
>LOCXPOR16.199.HIT1.OR.2R.304.7tm_4.exons1.HG993268.1.Salmo_salar
MGNSTHFKIFRLAAYGDIGQLKYFYFAVVTVLYFVIILANALVIGVICIERSLHEPMYLFLCALFVNQLYGSTGLFPALMFYLLSDTHDISLLYCSLQIYVLYSCALTEFSNLAIISYDRYISICYPLRYNNIMTPKIICGLILLSWLTSFFINAVNISLSLRLKFCGNVLDRLYCDNYSVVKLACSNTMLNNVWGLLVTAVYVSCTIFPTIYSYVRILQICLNSSKETKQKAFNTCTPHIASMLNFLFGCLFVILQGRYETADLPPILRNILFVNFLICPPLFNPLMYGVRMVKIRHACKKVL
>LOCXPOR17.201.HIT1.OR.2R.301.7tm_4.exons1.HG993268.1.Salmo_salar
MENSTHFKVFRLAAYGDIGQLKYFYFAVLTVLYFVIILANALLIGVICIERSLHEPMYMFLCALFVNQLYGSTALFPALMFYLLSDTHDISLLYCYLQIYVLYTCALTEFSNLAVMSYDRYISICYPLRYINIMTPKLICGIILLSWLTSFFLNAINIFLSLRLQFCGNILDRLYCDNYSVVKLACSNTMLNNMWGLLVTVVYLSCTIIPTIYSYVRILQICLKSSKETKRKAFNTCTPHIASMLNFFFGWLFVIIQGRYETADLPPILRTILFVYFLICPPIFNPLMYGVRIVKIRHACK
>LOCXPOR18.202.HIT1.OR.2R.303.7tm_4.exons1.HG993268.1.Salmo_salar
TQFTSFILAGYSDSGHLKYFYFIILTVLYISIVFTNTVLIVVICMDRSLHEPMYLFLCSLFVNELYGSTGLFPALMIHLVSDAHSVSTVYCYLQIFCMYTYGSMEFCNLSAMSYDRYLAICYPLQYNVIMTPNRVCFLICVIWLYPFAKSIITLFLSIRLKLCGNVIDKVYCDNYLIVKLACSSSDTTVNNIYGLYSLVLSVVVPLITILFSYIKILTICLKSSIETRQKAFSTCTPHLASLLNFSFGCFLNLLQSRFDRPMRNVPTVLHTILSVYFLMCQPLFNPVVYGVRMAKIRQACKNI
>LOCXPOR19.203.HIT1.OR.2R.304.7tm_4.exons1.HG993268.1.Salmo_salar
MENSTHYEIFRLAAYGDIGQLKYFYFAVVTVIYFVIILANALVIGVICIERSLHEPMYLFLCALFVNQLYGSTGLFPALMFYLLSDTHDISLLYCYLQIYVLYTYAITEFCNLAVISYDRYISICYPLQYNNIMTPKVICGLILLPWVYSFFINAIIISLSLRLQFCGNVLDRVYCDNYSVVKLACSNTMLNNIWGFVVTVLSFSCTIFPTIYSYVRILQICLKSSKETKQKAFNTCTPHIASLLNFSFGCLFVILQGRYDTAHLPAILRTILLVYFLICPPLFNPLMYGVRMVKIRHACKKVL
>LOCXPOR20.205.HIT1.OR.2R.312.7tm_4.exons1.HG993268.1.Salmo_salar
MNQTILHSTVFFTAYGPPGPINYTAFFLTCLLFFITIFSNISLMLVIYLESRLHKPMYIFLFNLAVNGLIGCLSVCPKIMDNLVNDIKDISHKGCLLQVFFSSVYASCAYVILAVMAYDRFVSICKPLQYHSIMTPSKVKMLVALVYFIPITMLAFQMFITSRLPVCSYNINKLFCDNLAVVKLSCVESALSNLYGICMIASLVVLPFVLVVLSYVKILLVCLKVSKESRKKAFNTCAPHLITFINFSTAILFSVVYNRHSTVSKEVNVLISVQFILFPPLVHPIIYGIRTKEIRTCITKIIRTRIFPDSLN
>LOCXPOR21.209.HIT1.OR.2R.312.7tm_4.exons1.HG993268.1.Salmo_salar
MNQTILHSTIFFTAYGPPGPVNYTAFFLTFLLFFITIFSNISLMLVIYLESRLHKPMYIFLFNLAVNGLIGCLSVCPKIMDNLVNDIKDISQKGCLLQVFFSSVYALCAYVILAVMAYDRFVSICKPLQYHSIMTPSKVKMLLALVYLFPITMLAFQMFITSRLPVCSYNINKLFCDNLAVVKLSCVESALSNLYGICVIASLVVLPFVLVVLSYIKILLVCLKVSKESRKKALNTCAPHLITFINFSTAILFSVIYNRHSTVSKEVNVLISVHFILFPPLVHPIIYGIRTKEIRTCITKIIRTRIFPNSLN
>LOCXPOR22.212.HIT1.OR.2R.299.7tm_4.exons1.HG993268.1.Salmo_salar
SFMLAGYSDSGHLKYFYFIVLTVLYISIVFTNTVLIVVICMERSLHEPMYLFLCSLFVNELYGSTALFPALMINLVSDAHSVSTVYCYLQMFCLYTYGSIEFTNLAVMSYDRYLAICYPLQYNVVMTPNRVCILVCVIWLYSFVKFIITLSLTIRLKLCGNIIDKVYCDNYLVVKLACLTSDTTVNNIYGLYGVVLSVAVPLITILFSYIKILTVCLKSSIETRQKAFSTCTPHLASLLNFSFGCFLNLLQSRFDRPMRNVPTVLHTMLSVYFAMCQPLLNPIVYGVRMAKIRQACKNI
>LOCXPOR23.213.HIT1.OR.2R.304.7tm_4.exons1.HG993268.1.Salmo_salar
MENSTQVEFFYLCGLQETFNNKSVYFILCLITYLLIITGNLTLIITIIQEKGLHEPMYIFLCSLCVNGLYGTTGFYPKFLLDLQSDVQVISYGGCLTQAYVIYTSIMCEVSILTVMSYDRYVAISRPLLYHTIVTSLTVRKLLLLSWCYPLFIALITVILTVRIPLCGSRIDKIFCDNPSILKHSCLPITINHILSYCIIVLHVLQILFIAFSYCQIVRTCVKSAEGRIKFTQTCVPHLLTMVIFITVTLFDILQGWNSDVNITLNMRNAMGVQFLVLPPVLNPVIYGLNLQQIRSAVFKMCNK
>LOCXPOR24.214.HIT1.OR.2R.299.7tm_4.exons1.HG993268.1.Salmo_salar
QIVFVLHGLNVTQTNKHIYFSLTLILYLFTIFVNLIVIVTIFLEKMLHDPMYLFLCNLCINGIYGASAFYPKILYDLLFDSHVITYPGCMTQILVIYSFAFCEFTSLTVMAYDRYVAICKPLQYHSIMTTRKVWTLLLLTWLFSWLESSIGMGLTARLPLCGVNIDKLYCSNWAVVKLSCVDTTLNNLYGFILTFSHVSQTILILISYMNIIKASLHSRVQRKKFMQTCLPHLITLTNFTISLTFDVIYARYGSNTSLLALRNIMAVEFLVVPPLVNPIIYGMKLTQIRNRLMQMFNRK
>LOCXPOR25.215.HIT1.OR.2R.299.7tm_1.exons1.HG993268.1.Salmo_salar
GSSSSVQQVNDRIIIVQLMNAIFIYIICLLIFTFFKKDTFLSNTRYVFFAHTLLADCLYLIMTNNLLLLTYFSVTVPAAVCVVFCVLLSELTFVTPLTLTAMSLERYVAICMPLRHGELSTVRRAIHCILLIHSISAIQPIIIVSIFFASVPLGFYTQYKLCSAEMFIAHKWQRHLRSAIGQFYFLVMSITIVFTYARIISVAKEASDNKKSLSKGRKTVILHAIQLFLCLIQLWCPFMEAAILPINLKLYINVRFFDYIVFILAPRCLCPLVYGLRDEKFFLAIKYYVFFGVNKNISP
>LOCXPOR26.216.HIT1.OR.2R.306.7tm_1.exons1.HG993268.1.Salmo_salar
MQNLTELPGNAINSQTSLSVIIKVCVVISFFCIFLYCIIIMLHTFASHRQFLDNSRYILFAYMLINDTLQLLSSVLLFLFIVGKVKFAIVYCAPLLFFSTATFHNTPLILAAMSLERYVAIFYPLQRPAAWHADRIWIIILSLWLVSCILPIVDFSLGKPQPGVNVISTPVICRTTVLNSSPVQTLFKVSLNGLFFAAVLAIIMFTYMRILLETRKMRQDRASVAKAMHTVLLHGFQLLLCMIAFTQPVLESLISMHAGWLAEHISFFIYFCFILLPRFLSPLIYGLRDESLRSYVMGDVLCCSHK
>LOCXPOR27.222.HIT1.OR.2R.309.7tm_4.exons1.HG993268.1.Salmo_salar
MDNNMSFPSHILQIQGFEFSQTFMYPIFFSMLFVYLSLLVSNIGVLVVIIKERNLHQPMYILFCNLSVNDLIGNTVLLPRLMADIVSTERFITYSQCVTQAFFSHMFGSASHMILIIMAFDRYVAICYPLRYTSIMTTKTVVTLSVSAWGASLVLVSVLLGLTIRLSRCSSIIRNVYCDNASLFKLSCENVSINNIYGLFFTVLLFTSSMGSIAVTYFRIAVICWTKKSKELNNRALQTCASHLVVYLIMLWSGFLTIILHRFPDYPYLRKLASVLFHVVPAHFNPIIYGMQTKSLRQKIIQILCRKVT
>LOCXPOR28.223.HIT1.OR.2R.307.7tm_4.exons1.HG993268.1.Salmo_salar
MDNVSFSVSYKLTLDPFYIPPGGKYPIFFLGIAIYSFGVFCNLTLLSVIVMQRNLHKPMYFILFNLPLNDLIGITAMLPKVLSDIVTETNTVFYPLCVIQGFLLHMYGGAVLFILAAMAFDRYVAICQPLRYSTIMTPRNVALIILLVWGLDLLLILLLFSLQIKLPRCRSSIMNVFCDNPSLLKLTCGNTTLNNVIGLFNTAVMQIISVSIQIFSYVKILITCLVTRKSEAKSKALNTCVAQLVIFFIFEVVGTFTIVSHRFKNVSADLQKIMGMLIFLVSPLMNPIVYGLNASEIRITLLKVFLN
>LOCXPOR29.224.HIT1.OR.2R.313.7tm_4.exons1.HG993268.1.Salmo_salar
MSVQTLNQTVSYHLQIASFDIPSPMTYPVFIMGLLLYLFSIFCNLTIMLLIITQRTLHKPMFYILFSLPLNDLVGISSMLPRVLSDIVTQTHSVYYPTCVFQAFLCHMYGGGVLFVLAAMSIDRYFAICKPLQYPSIMTPFTLCVIISAAWGLDMAMILTLFALQSRVKRCKAYIQNIYCDNPSLLRLSCGEDLTANNIYGLAMTALMQIISVGIQLFSYINILVICIINRQSDTKSKAVNTCVAQLVTFLLFELTSTFVILSYRFQNIPHNAQKLCGMMIYLLLPIINPIIYGMKTKDIRSAFFMVVRKKKI
>LOCXPOR30.225.HIT1.OR.2R.310.7tm_4.exons1.HG993268.1.Salmo_salar
DLSNVSSVLTLEGFNLPPESAFSAFVFATLSYMVILFCNLVLILTIILNRSLHQPMYLLLLNLPINDLIGSTALFTQVIKELLLDTGTIQYSACVTQAFFIHIYGTGAVLILTAMAYDRYIAICSPLRYHTTMTNAHLRKIITLLWVCDLLLIGVLFFLLLRLPRCRSLMSHSYCDNPSLLKLVCANIAINNIYGLFITALMQVIVVWTILYTYVQILVTCFRNKGSADTKSKALQTCGTHLIIFLLLESLGLLTIISYRLSQFPPQLRRLIGVSTLIFPPTLNPIIYGLKIKDIRVKAMHFLRTKIFPS
>LOCXPOR31.226.HIT1.OR.2R.309.7tm_4.exons2.HG993268.1.Salmo_salar
NGTGSSDDGFYITAFHTLGNKNYLILALSIIYIITLMGNFVLLAVFMMNPSLRNPKYVAVCNLAVVDISLNSVIIPQMVPVFVFNLNYVSFGTCFSQMFFMHLFGDMESFSLALLAYDRVIAICFPLRYLTINTNLRMLLILLGIWTLAFLLEVYPVALASSLPYCASRVVQSCCCEHGPVYRLACSDISFNRKLATAKTLAVLLGPLSFIIFTYAVVVVAVLKFASTTQRWKAFHTCLTHLLLVLVYYLPVILAYVLGNLRLVQSSDLLTAILTVSVTLPPMLNPIIYSLKTEELREKIIKLFVKTKV
>LOCXPOR32.227.HIT1.OR.2R.316.7tm_4.exons1.HG993268.1.Salmo_salar
IMSAGNHSFVTEFIIVGFPGLQPEFYGLASTVLFLVYFCTAVGNVIILVLFATDRDLHKPMYFVILHLVVSDVLFSTTTLPKIIARYWFQAGAISFTGCFVQMYLVHYFGTVNSYILFIMALDRYVSICFPLRYPMIIKNSTIHILSATAWIVAKAGPLMMVIRAYPLPYCDSNKITQCYCDHIAITTLACTDRAPYSFPAFIFAMLALLGPLAFIIFSYCSIIVAVLQIASTQGRLKTLSTCSGQLIIIALYYLPRCFIYLSSNIGIRFSTDLRIVIIMLYSLLPPLINPLIYSFKTKHIKQSLMKIFKRSTAPQ
>LOCXPOR33.228.HIT1.OR.2R.324.7tm_4.exons1.HG993268.1.Salmo_salar
IMSAGNHSFVTEFIIVGFPGLQPEFYGLASTVLFLVYFCTAVGNVIILVLFATDRDLHKPMYFVILHLVVSDVLFSTTTLPKIIARYWFQAGAISFTGCFVQMYLVHYFGTVNSYILFIMALDRYVSICFPLRYPMIIKNSTIHILSATAWIVAKACPLMMVIRAYPLPYCDSNKIMQCYCDHIAITTLACTDRAPYSFPAFIFAMLALLGPLAFIIFSYCSIIVAVLQIASTQGRLKTLSTCSGQLIIIALYYLPRCFIYLSSNIGIRFSTDLRIVIIMLYSLLPPLINPLIYCFKTKHIKQSLMKRFKKPIAPQKDDVFAVS
>LOCXPOR34.229.HIT1.OR.2R.311.7tm_4.exons1.HG993268.1.Salmo_salar
HVIMSVGNHSFVTGFVIVGFPGLQPEFYGLASTVLFLVYCCILTGNVVVIILFATHNVLHKPMYFIILNLVVSDVLFSTTTLPKIIARYWFQAGAISFFGCFLQMYLVHYFGSVTSFLLLIMALDRYVSICFPLRYPMIINNSSIHILNVTAWVLAHLPSLSMVIRAYPLPYCDSNKIMQCYCDHIAITMLACTDRAPYSFPAFVVAMVALLGPLAFIIFSYCSIIVAVLQIASTQGRLKTLSTCSGQLIIIALYYLPRCFIYLSSNIGIIFSTDLRIVIIMLYSLLPPLINPLIYCLRTDEIKQIMIKRF
>LOCXPOR35.231.HIT1.OR.2R.311.7tm_4.exons1.HG993268.1.Salmo_salar
MERSPSNVSHQILFLNGFSSLLQYRVLLFAPFFLVFVYSLVANSALILVITKQHTLHAPMYVLIGAISALGIALPVMFVPRMLISFLSNINLISREECLVQMFCIHYCACFQSTILLGMAIDRYVAICLPLRYNDYINVTNSLIFNTVFVIRNTVVIVVMVGLTIPFTFCKSNTMYHCFCEHTSVVSLACGNVSRNYIAGVVAFCIPTTDCIFIVYSYVVIFMAIWKSPSGDSRQKAIDTCSTHIIVICVAYLSAMTAFIGYRVNAVPPDFRVFISLMYLLVPGCFNPVIYGYRTKEIRVHLLKYFTFNKI
>LOCXPOR36.232.HIT1.OR.2R.322.7tm_4.exons1.HG993268.1.Salmo_salar
MIEEFQGINFTHNEFVFVGFPEIYEYRRLLFLPFFMTYILVLVGNSLLIYVIRIMESLHSPMYILICGLAAVDIMVATVIIPNMLLGFLFDWNDISLAGCLTQMFFTHFLSSVESTILLVMALDRYVAICFPLHYTRILNSAMFVRLLLFTVIRSGSIMFVLVALAGSLSFCDSNVINHCYCDHMALVSLACGNTDKNNAMGLAVIICFVGIDICVIFFSYMKIVNVVLFTAAGEDRWKAFHTCGTHLIVIMCFYLIGTVTFLSRNLNIQIPTDINTFLGVMYIVLPASVNPIIYGVRTKEIRNRILKMFNTRVNKVLTVQV
>LOCXPOR37.233.HIT1.OR.2R.308.7tm_4.exons1.HG993270.1.Salmo_salar
DSSVLIHPPGFYIIGFTSMPFANLYFIFLAFVYVVSVVFNTFLIYIITLDLRLHNPKFMAVGNLAVVDLVLNTCIIPGMLKAFLAKNNFVPFNLCMVQMYVYYSFISMESFSIAVLAYDRMIAICFPLRHGSINTMTSMSCILGVIWCFCLGIPIFSTSIMTRLSYCDSVNVYSYFCDYAPVFRLACNDNSLQWAVASVLSLVILLGPLSFIILSYMSILIAVFRMKSVESRVKVLATCTEHLILVAVFFFPVLTIFMVGLLARIKPDPDLRVLSLSLASCIPPCLNPIVYSLKTKEIKSKVLTMFRR
>LOCXPOR41.237.HIT1.OR.2R.309.7tm_4.exons1.HG993270.1.Salmo_salar
NFTGKNVEEFIITGFDHLSHQKLLGFLIFITYFLVLLGSGTNICIIVTDRRLHTPMYLLICNLAVVDIMFTTSTSTTMISVLLAKVKTISYYSCISSMYIYHLGDIEECLALSLMALDRTIAISTPLRYHIILTNPRLFLLITATWLIGLGVMGVVAAQADSLPYCQPIIRYVFCDYPAMVRTACVNPEPYWMLPTILGLWLVGAQLTFILLSYVNLIYTVLRLPNNESRVQVFNTCICHIIVVSCYYAPKLASVLLTRIGVRLNLMERNALLIMATLLPSLINPTVYCLKTKEIRKRLVQILSRKRTA
>LOCXPOR41.241.HIT1.OR.2R.309.7tm_4.exons1.HG993270.1.Salmo_salar
NITGKNVEEFTITGFDHLSHQKLLGFLIFITYFLVLLGSGTNICIIATDRRLHTPMYLLICNLAVVDIMFTTSTSTTMISVLLAKVKTISYYSCISSMYIYHLGDIEEFLALSLMALDRTIAISTPLRYHIILTNPRLFLLITATWLIGLGVMGVVAAQADSLPYCQPIIRYVFCDYPAMVRTACVNPEPYWMLPTILGLWLIGAQFIFILLSYVNLIYTVLRLPNNESRVQVFNTCICHIIVVSCYYAPKLVSVLLTRIGVRLTLTERNALLIIATLLPSLINPVVYCLKTKEIRKRLVQILSRKRIA
>LOCXPOR41.245.HIT1.OR.2R.309.7tm_4.exons1.HG993270.1.Salmo_salar
NFTGKNVEEFTITGFDHLSHQKLLGFLIFITYFLVLLGSGTNICIIVTDRRLHTPMYLLICNLAMVDIMFTTSTSPTMISVLLAEVKTISYYSCISRMYIYHLGDIEECLALSLMALDRTIAISTPLRYHSILTNPLLFLLITATWLIGLGVMGVLTAQADSLPYCQPIIRYVFCDYPAMVRAACVNPEPYWMLPTILGLWLIGAQFIFILLSYVNLIYTVLRLPNNESRVQVFNTCICHIIVVSCYFAPKLVSVLLTRIGLRLNLTERNALLIIATLLPSLINPVVYCLKTKEIRKRLVQILSRKRTA
>LOCXPOR42.246.HIT1.OR.2R.309.7tm_4.exons1.HG993270.1.Salmo_salar
NFTGKNVEEFTITGFDHLSHQKLLGFLIFITYFLVLLGSGTNICIIVTDRRLHTPMYLLICNLAVVDIMFTTSSSPTMISVLLAEVKTISYYSCISSMYIYHLGDITGCLALSLMALDRTIAISTPLRYHSILTNTRIFVLIIVSWFIGIMCLGIELAWTDFDSLPYCQSIIRYVFCDYPALIRAACVNPEPYFLIPTILALWLLAGQFPLILLSYVKIIYTLLRLPNSESRAQGFNTCICHIIVVSCYYAPKLVSVLLTRIGLRLNLTERNALLIIATLLPSLINPTVYCLKTKEIRKRWVQILSRKK
>LOCXPOR43.247.HIT1.OR.2R.301.7tm_4.exons6.HG993270.1.Salmo_salar
TRVSEFVIVGFPGLHPSLYQLVAWFFFFIYVITVVGNFLLVVLFALERSLQKPMYIIMLSLALSDIGFCTVALPKVIARYWWDDAGISFYMCLIQKQFIHYFGALTSLIMLTMAMDKYLAICYPLRYNELMTNRTMSLLTALSWMSAMISPAITTIQSSQMPFCGPNRIIHCYCDTTSLNQLSCADISSQSRLSFSLAMVVLFLPFGFIVFSYVNIIVTVMRMANAQGRLKTFSTCATQGCIILIYYVPRFIVNATPYIPNLTTTPDLRISLAIFSSLLPPLLNPFIYCIRTKEIKASLAK
>LOCXPOR43.249.HIT1.OR.2R.302.7tm_4.exons7.HG993270.1.Salmo_salar
TRVSEFVIVGFPGLHPSFNQLVAWIFFFIYVITVVGNILLVVLFALERSLQKPMYIIMLSLALSDIGVCTVSLPKVIARYWWDDAGISFYTCLIQKQLIHYFGTLTSLIMMTMAMDRYLAICYPLRYTELMTNRTMSLLTALSWVSAMIVPGITTIQTSQMPFCGPNRIIHCYCNTVSMNQLSCADISSQSRVSVSLSMFVLFLPFGFIVFSYVNIIVSVMRMANAQGRLKTFSTCATQGCIILIYYIPRFIVNATPINPNLTMTPDLRIGLTLLHSLLPPLLNPFIYCLRTKEIKAFLAKC
>LOCXPOR13.250.HIT1.OR.2R.303.7tm_4.exons8.HG993270.1.Salmo_salar
NENYTRVSEFVIVGFPGLHPSLYQLVAWFFFFIYVITVVGNILLVVLFALERSLQKPMYIIMLSLALSDIDIDTVALPKVIARWWWDDGRISFHTCLFQEQMIHYFGTLNSLIMLTMAMDRYLAICHPLRYPMLKTNQIMSGLTVFSWMSATVSPSIGTMDFTRRDTFCGPNRILHAYCDALSLTKLSCSDMAAIQGSSIGLAYFVLLVPFSFIVFSYINIIVTVMRMANAQGRLKTFSTCATQGCIILIYYIPRFTVYATPYIPNLTMTHDLHIGLTLFCSLFPPVANPFIYSFRTKEIRAI
>LOCXPOR73.252.HIT1.OR.2R.295.7tm_1.exons1.HG993271.1.Salmo_salar
RDTFVTALTKNIIVVALCISINYINGTFVHTFFKYETFNVNPRYILFIHLVINDMIQLTIAVFLHVISYILFTINVSFCCFLLMIAIFTTLNTPVNLATMALERYIAVCIPLRHSQICTARRTYILIGIIWIMGAIPILPDLFILLATEPLQFFHSNIFCSRDSLFRNPYLIEKKNISHAVYLTVVWFTLFYTYFRIMFTAKAANADAKKARNTILLHAVQLLMCMFTYIGPLIDSLLLYIFSTHALEIRFTSYVIVHILPRFISPIVYGLRDQTFCKYLKRYLMCRVNKHLSSK
>LOCXPOR44.253.HIT1.OR.2R.324.7tm_1.exons1.HG993272.1.Salmo_salar
NGTEEDNRNFDLGGCLFLFIMPFDAVVNVLVFVFLMLTILSLAVNGFTLLGLGHSEDLSWEPRYALLKNLILSDMVQTINLGPFVTHCLLQRSTMNFNTLCLLQYFTGSVCIFITLITITFMAIERYLYVCHAIHYLSILTPLRLRLTVGLTWVLSISIGCINFTLLHQGEGEYGRATSGLICEPDTVERHMGFPRAAAITRKLVGFIFTLLCLLSYFFAYVRMYQDARNAVVPFNTVNTRARNTVLFYCGMVFLQLLPMFLKITSDALWELEGTGAMMTALSGAGTSLSAGTLHISLLILIMVPPCINPLIFGIRNWEVRQAL
>LOCXPOR45.255.HIT1.OR.2R.312.7tm_4.exons1.HG993272.1.Salmo_salar
MENHTYPNHVLLLEGLKVTQQSSYPAFSLFLIIYIFTMVTNIGLIVLISMERSLHQPMYILFCNLPLNDIVGATAMIPRLLWDILTAAPERYITYMECVIQAFYTHVYATTSHTVLMIMAFDRYVAICNPLRYATIMTNKMVIRLSMSAWGVAIVLVGILLGLTIRLSRCRSNIFNPYCDNASLFKLSCENVFINNIYGLIFTVVLFVSSIGSISLTYLKIAIVCLSSKNSSLNSKALTTCSTHLLVYLIVLGCGFTIIVLHRFPAFADLRKVSSVLGSVVPTCLNPIIYGLQTKEIKQRIFRVFHRAKVST
>LOCXPOR45.257.HIT1.OR.2R.311.7tm_4.exons1.HG993272.1.Salmo_salar
MENRTYNEYVLLLEGLKVTQQSTYPAFTLLLIIYIFIMVANIGLIVLISMERSLHQPMYILFCNLPLNDIVGATAMIPRLLWDILTAAPERYITYIECVIQAFCAHLFGTTSHTVLMIMAFDRYVAICNPLRYATIMTNKMVIRLSVSAWGVAIVLVGILLGLTIRLSRCRSNIFNPYCDNASLFKLSCESVLINNIYGFAFTVVLFVSSIGSISLTYLKIAIVCLSSKNSSLNSKALTTCSTHLLVYLIVIGFGVTIIILHRFPKYAELGQMCSVLFPVIPTCLNPIIYGLQTKEIKQRIFRMFHRAKVA
>LOCXPOR46.260.HIT1.OR.2R.312.7tm_4.exons1.HG993272.1.Salmo_salar
MENHTYSEHVLQLEGLKVTNQSSYPAFIFILVIYIFTMVANISLTVLISMERILHQPMYILLCNMHLNDALNITTVIPRVLSDILKASADRYMTYVECATQAFFGHFFSTNAHTILMIMAFDRYMAICNPLRYATIMNNKMLVKLCVSAWGVSFVFVGVLISLSIRLSRCRSQVINPFCDNPSLFKLSCDNLFINQIYGLFFTAVFFIASMGSVALTYISIAIVCVRSKSKSLNSKALQTCSTHLAVYFIMLMTGFVIVFLHRYPQWSNHRTVASIMFHLVPPCLNPIIYGLQSKDIRTLVVQIIKSKTVSL
>LOCXPOR47.262.HIT1.OR.2R.299.7tm_4.exons1.HG993272.1.Salmo_salar
NLTYNSYMLHLEGLKVTEETMYPVFIILFFSYVIIMFTNVGIVVLISMEKSLHQPMYILFCNLPFNDIIGNSITFPRLLADILVPASERYITYSECVVQAFCTQMFGTTSHTILMIMAFDRYVAICNPLRYSIIMTNKMIIRLSVSAWGVAIVLVGILLGLTIRLSRCRSTILNPFCDNASLFKLSCESVFINNMYGLTFTIVLFISSIGSIALTYMKIAAECFISKNKAMNSKALKTCSTHLTVYLIMLISGSIIIILHRFPHYSDYRKVAALLFHIIPGSLNPIIYGLQSKEIRKVV
>LOCXPOR48.263.HIT1.OR.2R.303.7tm_4.exons1.HG993272.1.Salmo_salar
MENSSTVSSIILSAYFGMEDLKYLYFSIFLILYIAIVAENVIIIGVIYTEKTLHQPMYFLVCNLAANGLYGSTALLPALLKNLASHPSEVSLAGCRTQIYCIHTFAIVEFTILGVMSYDRYVAICHPLRYHTIMSLTKVYKLVAFSWIYPLVAFLIIFLITCQMRFCDKTIDKLYCINYSLIKLSCTNTSVVNIIGLISVVLYSFPQLVMILYSYGHVLRVCALSSQESKLKALRTCTPHLFSIINYSVGCFFEILQSRFDPRHLPYRAQVFMSLYFLIFPPILNPIIYGLSIQAIRVKLLKL
>LOCXPOR35.264.HIT1.OR.2R.281.7tm_4.exons1.HG993272.1.Salmo_salar
NFSHSELYIIGFTSLKEYRRLLFIPFFFGFCFSLTTNIALVFTIAKQKTLHSPMYVLIRCQYKQWNLTPFWIVPRMIFSFATGINVFPRGLCLLQMWSVHYTCSFQSSVLFGMAVDRYFAICMPLRYNVVMSNNNCRIASLVIIIRNFIIITAMVALVGTLTFCSSNVLYHTHCEHQLVVTLACGDTSKNYLAGLISFCVPTVDCFGIALSYIAIFVVIFRSAAGESRSKAIHTCSTHLMGICITYSTSMTAFMAYRVQHTISPDIRIFYQLVVSPSSWSL
>LOCXPOR49.265.HIT1.OR.2R.305.7tm_1.exons1.HG993272.1.Salmo_salar
MYNTTGATFQRLYGIPVKAVLYMTPCLLFLYVNGVMLFTLMSNPVFQETTRYILFGHLLFSDSLHLTMSMVMYMLAVTRLKMISYVCMVLSGSAGIISIISPFNLAVMSLERYVAICFPLRHAQIATCRRTHVAIAVMWVLGSLNSLIEVFVFVTIESTPFTMQIFCSRYSLYTQQIYIELNIAFTTLNFVTVGVIIIYTYIAILVTARSVSSNKTSASKAHKTVFLHLIQLGLCLSSTLFNTINTLIRWHLDPVVGMHIQYVLFLGLIIFPRCLSPLIYGLRDPTFKHIFKYYFTFGFRNTVKP
>LOCXPOR73.266.HIT1.OR.2R.286.7tm_1.exons1.HG993274.1.Salmo_salar
RRDFFEEALFKNLTVVLFGLVINYINGTLLYTFFTNVTFHSDSRYILYMQLIINDSIMVSFIVLLLVMSYVCPFLNVSVCIILILIGSNTHKNTPLNLAIMSIERFVAICHPLQHPLICTVSRTYVLIACIWVVGAIPGFIDVIITFVFKPLSFFSTGRMCYHQNVFDSVHNYNNNYATNILYMCFVWITLIYTYFRVMLSAKAATSDPVSGRKAQITILLHGVQLLLCMLSYIAPVMDTTLIILFPKFRSIILFCTHIITNMLPQLLSPLIYGLRDQKFKKHMKR
>LOCXPOR50.267.HIT1.OR.2R.325.7tm_1.exons1.HG993274.1.Salmo_salar
NGTEDDNHIFDLGGCLFLSMMPFDYEVNVLICVFLMLTILSLALNGFTLFGLGCSEDLSWEPRYALLKNLILSDIVQTINLGPFVTHCLWQRRTMNFDTWCLIQYFTGSTCIFCTLITITCMAIERYLYVCHAINYLSILTPLRLRLTISLTWVLSISIGCINITLLHLGEGGYGTATSGLICEPDTVEHHMGFPRAAAITRKLVGFIITLLCLLSYFFAYVRMYQDAHNAVVPFNTVNTQARNTVLFYCGMLFLQLLPMFLKITSDALWELEGTGAMMAPLTTLSGAGTSLSAGTLHISLLALILVPPCINPLIYGLRNWEVRQ
>LOCXPOR14.268.HIT1.OR.2R.303.7tm_1.exons2.HG993277.1.Salmo_salar
KDYTYVRVCASTIAFITLAFFNVVINWTIVREDRLRGHARFVLVFHLLVSALVYFGMCSVFYLQIYFEAKPVASICGAMITVLITSASNILLTLTAMSLDRYFAVCHPLWYSSVWQWPWLVGLLTWGLALVIPLTLLSKTEMLGSDINVECGREQLKKGGLEKILLISVCTALILYSYVRILFEGRRLGVMNRRNMVGCKTLALHGTQLAVYILPNFMNFVLTVLQKQGHIQPGTKELSAVVSFAFFSLAQCVAPIVYGLRKEELLEQVHRRFPCCSRHLKSVLGPWTWRAITPCLHSQQRYV
>LOCXPOR51.271.HIT1.OR.2R.301.7tm_4.exons1.HG993279.1.Salmo_salar
TQLTSFILAGYSDIGHLKYLYFIIITVLYVSIVFANTVLIVVICMERSLHEPMYLFLCSLFVNDMYGSTGLFPALMTNLLSDDHTVSTVYCYLQIFVLYTYGSIEFSNLAVMSYDRYLAICYPLQYNVIMTPSKVCILICVIWLYSFAKFSITLSLTIRLQLCGNIMDKVYCDNYLVVKLACSSSDTTVNNIYGLYSIVLSVAVPLITIVLSYIKILTICLKSSIETRQKAFSTCTPHLASLLNFSFGCFLNLLQSRFEKSMRNVGIVHTILSVYYLMCQPLLNPIVYGVRMAKIRQAYKN
>LOCXPOR52.272.HIT1.OR.2R.302.7tm_4.exons1.HG993279.1.Salmo_salar
TQLTSFILAGYSDSGHLKYLYFIIITVLYVSIVFANTVLIVVICMERSLHEPMYLFLCSLFVNDMYGSTGLFPALMTNLLSDDHTVSTVYCYLQIFVLYTYGTTEFSNLAVMSYDRYLAICYPLQYNVIMTPSKVCILICVIWLYSFAKFSITLSLTIRLGLCGNVIDKVYCDNYLVVKLACSSSDTTVNNIYGLCGIVMTVAVPLITIVLSYIKILTICLKSSIETRQKAFRTCSPHLASLLNFSFGCFLTLLQSRFDKPMRNVPTVLHTILSVYYLMCQPLLNPIVYGVRMAKIRQACKN
>LOCXPOR53.273.HIT1.OR.2R.306.7tm_4.exons1.HG993279.1.Salmo_salar
MENSTYFKDFRLAAYGDIREFKYFYFAAVTVLYFVIILANAFLIGVICIERSLHEPMYLFLCALFVNQLYGSTGLFPALMFYLLSDTHDISLLYCYLQIYVLYTYGLTEFCNLAVMSYDRYISICYPLWYNSIMTPKIICGLILLSWLYSFFINAIIISLSLRLQFCSNVLDRVYCDNYSVVKLACSNTMLNNISGLVGTLVSLSCTIFPTIYSYVRILQICLTFKSSKEKKQKAFNTCTPHIASLLNFSFGCLFAILQGRYDTAHLPPILRTFLLVYFLICPPLFNPIMYGVRMVKIRQACKKVL
>LOCXPOR54.274.HIT1.OR.2R.302.7tm_4.exons1.HG993279.1.Salmo_salar
MENTTQVKLFYLFGLQETFNNKSVYFTLSLITYLLIITVNLTLIITIIQEKGLHEPMYIFLCSLCVNGLYGTAGFYPKLLLDLQSDVQVISYGGCFTQTYVIYTSVMCEMSTLTVMSYDRYVAICRPLLYHTIVTSLTVRKLLLFSWCYSLFTGLIALILAVRIPLCGSRIDKIFCDIPSILKHACLSITVNQIWSKCLVVVHVLQLLFVVFSYCQIVRACVKSAKGRIKFTQTCVPHLITIVIFITVTLFDNFQGWNNVNITLNMRNAMAVQFLVIPPVFNPVIYGLNLQQIRRAVFRKCN
>LOCXPOR55.276.HIT1.OR.2R.302.7tm_4.exons1.HG993279.1.Salmo_salar
MENSTQVKLFYLFGLQETFNNKSVYFILSLITYLLIITVNLSLIITIIQEQGLHEPMYIFLCSLCVNGLYGTAGFYPKLLLDLQSDVQVISYGGCLTQAYVIYTSIMCEMSTLTVMSYDRYVAICRPLLYHTIVTSLTVRKLLLFSWCYSLFTGLIAVIMAVRIPLCGSRIDKIFCDIPSILKHACLPNTINQNLNKFVILVHVLQILFIVFSYCQIVRTCVKSAKGRIKFTQTCVPHLITIFIFITVTLFDTLQGWNNVNSTLNMRNAMAVQFLIIPPVFNPVIYGLNLQQIRRAVFRKCN
>LOCXPOR56.277.HIT1.OR.2R.303.7tm_4.exons1.HG993279.1.Salmo_salar
MENSTQVKFFYLFGLQETFNNKSVYFILSLITYLLIITVNLTLIITIIQVKGLHEPMYIFLCSLCVNGLYGTSGFYPKLLLDLQSDVQVISYGGCFTQTYVIYTSVLCEISTLTVMSYDRYVAICRPLLYHTIVTSLTVRKLLLFSWCYPLFIGLIVVSLTVRIPLCGSRIDKIFCDIPSIVKHACLAITINQNFNKFVIVVHVLQILFILFSYCQIVRNCVKSAKGRIKFTQTCVPHLITMVIYITVTLFDNLQGWNGIINITLNMRNAMAVQFLIIPPVLNPVIYGLNLQQIRRAVFRKCN
>LOCXPOR57.278.HIT1.OR.2R.303.7tm_4.exons1.HG993279.1.Salmo_salar
MENSTQVKFFYLFGLQETFNNKSVYFILSLITYLLIITVNLTLIITIIQEKGLHEPMYIFLCSLCVNGLYGTAGFYPKFLLDLQSDVQVISYGGCFTQTFVIYTSVLCEISTLTVMSYDRYVAICRPLLYHTIVTSLTVRKLLLFSWCYPLFIGLIVLSLTVRIPLCGSRIDKIFCDIPSIVKHACLAITINQNFNKFVIVVHLLQILFIVFSYCQIVRNCVKSAKGRIKFTQTCVPHLITMVIYITVTLFDTLQGWNSNVNITLNMRNAMAIQFLILPPVFNPLIYGLNLQQIRSAVFRKCN
>LOCXPOR59.279.HIT1.OR.2R.302.7tm_4.exons1.HG993279.1.Salmo_salar
MENSTQVKFFYLFGLQETFNNKSVYFILSLITYLLIITVNLTLIITIIQEKGLHEPMYIFLCSLCVNGLYGTAGFYPKILLDLQSDVQVISYGGCLTQAYVIYTSVMCEISTLTVMSYGRYVAICRPLLYHTIVTSLTVRKLLLFSWCYPLFAGLIAVSLTARLSLCGSRIDKIFCDNPSILKHACLPITINQILNKCMIVVHVLQILFIVFSYCQIVRTCVKSSKGRIKFTQTCVAHLITIFIFITVTLFDNLQGWNNVNITLNMRNAMAIQFLVIPPVFNPVIYGLNLQQIRRAVFRKCN
>LOCXPOR59.133.HIT1.OR.2R.302.7tm_4.exons1.HG993279.1.Salmo_salar
MENSTQVKFFYLFGLQETFNNKSVYFILSLITYLLIITVNLTLIITIIQEKGLHEPMYIFLCSLCVNGLYGTTGFYPKLLLDVQSDVQVISYGGCLTQAYVIYTSVMCEISTLTVMSYDRYVAICRPLLYHTIVTSLTVRKLLLFSWCYPLFAGLIAVSLTARLSLCGSRIDKIFCDNPSILKHACLPITINQNLNKCLIVVHVLQIFFIVFSYSQIVRTCVKSAKGRIKFTQTCVAHLITIFLFITVTLFDNLQGWNNVNITLNMRNAMAIQFLVIPPVFNPVIYGLNLQQIRRAVFRNCN
>LOCXPOR60.136.HIT1.OR.2R.303.7tm_4.exons1.HG993279.1.Salmo_salar
MENSTQVKFFYLFGLQETFINKSVYFTLSLITYLLIITVNLTLIITIIQEKGLHEPMYIFLCSLCVNGLYGTAGFYPKLLLDLQSDVQVISYDGCFTQAYVIYTSVMCEVSTLTVMSYDRYVAICRPLLYHTIVTSLTVRKLLLFSWCYPLFIGLIAVSLTVRISLCGSRIDKLFCDIPSIVKHACLPITINQILNKFVIMVNVLQILFIVFSYSQIVRTCVKSAKGRIKFTQTCMPHLITMVIFITVTLFDTLQGWNSNVNITLNMRNAMAEQFLVIPPVFNPVIYGLNLQQIRRAVFRKCN
>LOCXPOR61.137.HIT1.OR.2R.302.7tm_4.exons1.HG993279.1.Salmo_salar
MENSTQVELFYLFGLQETFNNKSVYFILSLITYLLIITVNLILIITIIQEKGLHEPMYIFLCSLCVNGLYGTAGFYPKFLLDLQSDVQVISYDGCFTQAYVIYTSVMCELSTLTVMSYDRYVAICRPLLYHTIVTSLTVRKLLLFSWCYPLFIALIAVSLTVRLPLCGSRIDKIFCDIPSVLKHACLPITINQNLNKFVIVVHVLQILFIVFSYSQIVRTCVKSAKGRIKFTQTCVPHLITIFIFITVTLFDNLQGWNNVNTTLNMRNAMAVQFLVIPPVLNPVIYGLNLQQIRRAVFRKCN
>LOCXPOR25.139.HIT1.OR.2R.292.7tm_1.exons1.HG993279.1.Salmo_salar
RPLNDKVVIVQVFIGIFLCINSLMIVTFFKKEAFFTNTRYIFFAHTLVCDSMFLALTDVLLLMSYSQVPMPGGLCIFLIVILENLTVATPLTLTAMSLERYIAICMPLHHSELSTPVRAMRCILLIQALSSVEWIIVISILFSAVPLSFYTSPLVCSFEQMIVFSWQGHLTSALCQFNFLVMSVVIAFTYVKIMVAARAASSDSKKSTNKGLRTVILHGFQLLLCLIQFWCPMIESAIMKINFNVFIQVRYIDYIIFILAPRCLCPLVYGLRDKDFVVVMKYYGLFGYSKKV
>LOCXPOR62.140.HIT1.OR.2R.306.7tm_1.exons1.HG993279.1.Salmo_salar
MQNLTNFPGNATNSQKSLSVIIKVCVVIPFFCIFLYCIVVMLHTFASHRHFLDNSRYILFAYMLINDTLQLLSSVLLFLFIMGNVKFAIVYCAPLLFFSTSTFQNTPLILAAMSLERYVAIFYPLQRPAAWRADRIWVIILSLWLVSCILPIVDFSLGETKPGMNVFSTPVLCKTVVLNSSPVQTLFKVSLNGLFFTVVAAIIMFTYMRILLETRKMRQDRASVGKAMHTVLLHGFQLLLCMSAFTHPVTESRISMQAGWLQEHISFFNYFCFILLPRFLSPLIYGLRDESLRGYMRGAVLCCSHR
>LOCXPOR63.141.HIT1.OR.2R.309.7tm_4.exons1.HG993279.1.Salmo_salar
NVSLFSDFLIHGGELGLKEIYTDLAIFLLVVYIMVVIGNAMIITLVLLDSKLHTPMYIFLCNLSLIDIVITTSVLPKMISVCLWNDVSISFAGCFLQMYTYLTFQTAEGFLLCAMAYDRYVAICNPLRYNSIMTFKVCVILASTAWALGIILPALNVILASQLPFCSNQIMYWFCDYPPIVTLSCLDTTLLIDLALACALFVMYVPFTVIIWSYCKIIKSVCKIATSEGRKKAFSTCSSHLIVVLTFYTAHSCVYISAKSYHIHPNVLILISIVNCILTPLVNPLVYSFRNKQIKDSVLKLLFSNKVIP
>LOCXPOR64.143.HIT1.OR.2R.311.7tm_4.exons1.HG993279.1.Salmo_salar
MDDNMSLPSHILHIQGFQLSQTFMYPIFFSLLFVYLALLVSNIGVLVAIITERSLHQPMYILFCNLSVNDLIGNTVLLPRLMADIVSTERFITYSQCVAQAFFSHMFGSASHMILIIMAFDRYVAICYPLRYTSIMTTKTLVMLSVSAWGVSLVLVSVLLGLTMRLSRCSSIIRNAYCDNASLFKLSCENVSINNIYGLFFTVLLFTSSMGSIAVTYFRIAVICWTKKSKELNNRALQTCTSHLVLYLIMLWTGFLTIILHRFSEYPYLRKLAYILFHVVPANLNPIIYGLQTKSLRQKIIQILSRKVTDS
>LOCXPOR65.148.HIT1.OR.2R.308.7tm_4.exons3.HG993279.1.Salmo_salar
TNSTYMLSMESLAIAPSGVYPAFHFGTLTYCFIVFCNVTVLSTIALDRKLHKPMFILLFNMPINDLIGATAFIPQLLVSILAQNRSISYPACYLQALLVHLYGAGSLTILTSMAYDRYIAICCPLRYNSIMSSSNLMKIIIFMWLLVITLIVVLLALVTRFKICRTTIVDIYCNNPSLVRLICDDTRINNYYGLLITAVLEGVSLIVVIFTYIKILLTCVMNKSSDARSKAIQTCGTHLVVFLFLEFNACFSLIAHRFEQAAPSLRRAFGVSVMVFPPILNPLIYGLKTKEIRQNVLGFYKRKVSSVK
>LOCXPOR66.150.HIT1.OR.2R.308.7tm_4.exons1.HG993279.1.Salmo_salar
TNSTYMLSMDSLAIAPSGVYPAFLFGTLTYCFIVFCNVTVLSTIALDRKLHKPMFILLFNMPINDLIGATAFFPQLLVSILAQNRSISYPACYLQALLVHLYGAGSLTILTSMAYDRYIAICCPLRYNSIMSSSNLMKIIIFMWLLVITLIVVLLALVTRFKICRTTIVDIYCNNPSLVRLICDDTRINNYYGLLITAVFQGVSLIVVIFTYIQILLTCVMNKSSDARSKAIQTCGTHLVVFIFLEFNACFSLISHRFEQAAPSLRRAFGVSVMVFPPILNPLIYGLKTKEIRQNVLGFYKRKVSSVK
>LOCXPOR66.152.HIT1.OR.2R.308.7tm_4.exons1.HG993279.1.Salmo_salar
TNSTYMLSMDSLAIAPSGVYPAFLFGTLTYCFIVFCNVTVLSTIALDRKLHKPMFILLFNMPINDLIGATAFFPQLLVSILAQNRSISYPACYLQALLVHLYGAGSLTILTSMAYDRYIAICCPLRYNSIMSSSNLMKIIIFMWLLVITLIVVLLALVTRFKICRTTIVDIYCNNPSLVRLICDDTRINNYYGLLITAVFQGVSLIVVIFTYIQILLTCVMNKSSDARSKAIQTCGTHLVVFIFLEFNACFSLISHRFEQAAPSLRRAFGVSVMVFPPILNPLIYGLKTKEIRQNVLGFYKRKVSSVK
>LOCXPOR66.154.HIT1.OR.2R.308.7tm_4.exons1.HG993279.1.Salmo_salar
TNSTYMLSMDSLAIAPSGVYPAFLFGTLTYCFIVFCNVTVLSTIALDRKLHKPMFILLFNMPINDLIGATAFFPQLLVSILAQNRSISYPACYLQALLVHLYGAGSLTILTSMAYDRYIAICCPLRYNSIMSSSNLMKIIIFMWLLVITLIVVLLALVTRFKICRTTIVDIYCNNPSLVRLICDDTRINNYYGLLITAVFQGVSLIVVIFTYIQILLTCVMNKSSDARSKAIQTCGTHLVVFIFLEFNACFSLISHRFEQAAPSLRRAFGVSVMVFPPILNPLIYGLKTKEIRQNVLGFYKRKVSSVK
>LOCXPOR65.156.HIT1.OR.2R.301.7tm_4.exons1.HG993279.1.Salmo_salar
MGKIDLSSEGKYLTVLIGSLVYLFTLFGNLSLLAVIAFNRNLHGPMYLFLFNLSINDLIGISAMIPRVMSYVLSEDMHITYPACLIQAFCIHMYGGATLLILSIMSFDRYIAICHPLRYHSIMNKNTVVSLIASAWLIDFLLVGILFGLTLRFPVCKTVIVNIYCDNVSLLRLTCATDTTVNNIYGLFITGVLHGGGAFSVVFSYSFILFTCFKSSDSDAKLKALHTCATHLLVFLIYEFSGIIVVLVYRIPNTPLLLQTFAGMIFVIFPPGLNPVIYGIKTKKIRVKLLQLFSMAKSSVR
>LOCXPOR41.161.HIT1.OR.2R.305.7tm_4.exons1.HG993279.1.Salmo_salar
NVSGKIIHQFVIGGFDTIDRPLTVGIVILCTYLLVMLANVANICFILHDKRLHKPMYLLICNLAVVDMLYSSSASPTMIGVLVAGDKTIAYVSCFIQMFVFHLGGVMEMFAISVMAFDRLIAISSPLRYQSILTNVRTLVLTGALWVVACAFVAVMPATVLPLPYCHSTLKYTFCDYAALVRATCVNPSYYFNMITIITFFLLFGTFCFICLSYIWIIFTMAKMSSKNDKRKMYSTCFSHLIVVVCYYVPLFVRIVLTRLGVVLTLEERHGLMIGAILGPSLVNPFVYCFRTKEIKNKMLKMFNK
>LOCXPOR69.162.HIT1.OR.2R.312.7tm_4.exons1.HG993279.1.Salmo_salar
MEPNNRTTYTVTEFLITGLDDVQHPKLVGAAILFVLFLILIGSITNICVIAFNKPLHTPMYFFICSLATVDIVYTSGISVTMLNVLLGEERRVPYAPCMIQCFLFNLGSAMEPFAIALMAYDRLIAISYPLRYQTILTNTNVCLLIIATWAVGCIFASLLTGLVNNLPFCGSNKLQYSFCEYAALVRAACVNPTYYFNAISAVGTAVLWVNLALIIFSYMKIVYVVIQMSSSKDRKKTFNTCVSHMIVVACFFIPKVLLILVTRVGLVLTLSHRNGLIIGSTLGPSLVNPLVYCLKTKEIRGRLKNIFKRSE
>LOCXPOR70.164.HIT1.OR.2R.312.7tm_4.exons1.HG993279.1.Salmo_salar
MEPNNRTTYTVTEFLITGLDDVQHPKLVGAAILFVLFLILIGSITNICVIAFNKPLHTPMYFFICSLAVVDIVYTSSISVTMLNVLLGEERRVPYAPCMIQCFLFHLGSTMEPFAIALMAYDRLIAISYPLRYQTILTNTNVCLLIMATWAVGCIFASLWTGIVNNLPFCGSNKLPYSFCEYAALVRAACVNPTFYFSVASTVATTILWVNLALIIFSYMKIVYEVMQMSSSKDRKKTFNTCVSHMIVVACFFIPKVLLILVTRVGLVLTLSHRNGLIIGSTLGPSLVNPLVYCLKTKEIRGRLKNIFKRSE
>LOCXPOR71.165.HIT1.OR.2R.312.7tm_4.exons1.HG993279.1.Salmo_salar
MEPNNRTTYTVTEFFITGLDEVQHPKLVGAAILFVLFLILIGSITNICVIAFNKPLHTPMYFFICTLAMIDVVYTSSISVTMLNVLLGEERRVPYAPCMIQCFLFHLGSAMEPFTIALMAYDRLIAISYPLRYQTILTNTNVCLLITSTWAVGCIFSILWIGLVNNLPFCGSNKLPYSFCEYAALVRAACVNPTFYFNVASTVGTTILWVNLALIIFSYMKIVYEVMQMSSSKDRRKTFNTCVSHMIVVACFFIPKVLLILVTRVGLVLTLSHRNGLIIGSTLGPSLVNPLVYCLKTKEIRGRLKNIFKRSE
>LOCXPOR72.166.HIT1.OR.2R.315.7tm_4.exons1.HG993279.1.Salmo_salar
IMSEGNHSLVTEFVIVGFPGLQPEFYGLASAVLLIVYCCTLIGNVAVLILFATHNILHKPMYIIILNLVVSDVLFSTTTLPKIIARYWFQAGAISFFGCFLQMYLVHYFGSVTSFLLLIMALDRYVAICFPLRYPMIIKNSTIHILNATAWIVAKACPLMMVIRAYPLPYCDSNTILQCFCDHISITKLACTDRAPYSFPAFVTAMVILLGPLVFIIFSYCSIIVAVLEIASPQGRLKTLSTCSGQLIIITLYYLPRCFIYLSSNIGIIFSTDLRIVIIMLYSLLPPMINPLIYCFKTKDIKQTLMKRFKKSTAP
>LOCXPOR73.167.HIT1.OR.2R.323.7tm_1.exons1.HG993281.1.Salmo_salar
MNSSAGPLGNMSYALQIFQRDTFTTAFVKNLIVVLVWFSLSYINSIVVATFFRNRVFYGNPRYILFIHMVINDAIQLTVTTTLFVLSYIFYTINVSFCCFFILVAVFTTRTSPVNLASMAIERYISICNPLRHAQICTARRTYTLIGFIWFICVVPDITDLFVTMATESLSFFQTRVFCLRQNVFKDPILTYKRQAFDTIYFSCVFLTLVYTYLRILFVARVLSSEKQSAQRARNTIMLHGGQLLMCMLSYISPTVETVLHFILPGRILEIRFANYLIVYMLPRFLSPIIYGVRDKEFRMYLKRYFVSDRCKGMSHRVNHSEE
>LOCXPOR74.168.HIT1.OR.2R.320.7tm_1.exons1.HG993281.1.Salmo_salar
NFTSQMSVGGGGYPKDSFSIALTKNIVAMLVWLALSIINGSMVHTFLKHNFFYEDPRYIMFIYMVINDALQLTLVTALYVVSYIFFKIHASVCCLLVMTAVLTTRSTPLILAGMAVERYLSICFPLHYGHICTVSRTIALIVVILFLTVAVPLTDLLITLIKEPLGFFRTSIFCDHSLVFRDRSIYYKNAAFDSIYFSFVTLTLLYTYCKIMLTAHAASTDLVSIKRARNTVLLHGVQLLLCMLAFVVPSLQAALIALFPQFVLEIRYIFFLLVYIIPRFLSPMIYGFRDKKFRKYWARYLTCRRNNISRLRPAMKVNLK
>LOCXPOR73.169.HIT1.OR.2R.287.7tm_1.exons1.HG993281.1.Salmo_salar
DNFNDAFMKNFTTIALGVIINYINGTFVYIFFKIHIFYSDPRYILYIHLVINDMILLSFAVMLQFITYVLPYGLNMFVCCMMLVIISTTNRNSPLNLAGMAIEHYIAVCKPLHHIQICTVCRTYILICLIWSVSVIPALSDIIIVLATKPFTTFSTGVIWYNNAVYGSPYHKATSTAVHIVNLSFVFLTLVVTYFKVLFAAKAAITDPASARKARNTILLHGVQLLFCMLGYITPLTNMILLSLFPNKRTIILFSNFLFTNVLPRLLSPVIYGSRDQKFAKYMRVYY
>LOCXPOR75.207.HIT1.OR.2R.307.7tm_4.exons1.CAJNNT010002630.1.Salmo_salar
MNQTILHSTVFFTAYGPPGPLNYTAFFLTFLLFFITIFSNISLMLVIYLESRLHKPMYIFLFNLAVNGLIGCLSVCPKIMDNLVNDIKNISHKGCLLQVFFSSVYVLCAYVILAVMAYDRFVSICKPLQYHSIMTPSKVKMLLALVYLFPITMLAFQMFITSRLPVCSYNINKLFCDNLAVVKLSCVESALSNLYGICVIASLVVLPFVLVVLSYIKILLVCLKVSKESRKKAVNTCAPHLITFINFSTAILFSVIYNRHSTVSKEVNVLISVQFILFPPLVHPIIYGIRTKEIRTCITKIIRTRIF
>LOCXPOR76.144.HIT1.OR.2R.330.7tm_4.exons6.CAJNNT010002657.1.Salmo_salar
MSYLTSDPNQTGNIDTFIRPPYFFISGFIDIPHMDYYYVFLCFVYIISLVGNIFVMMVIYMDSSLHSPKYIAVFNLAFVDVCGSTALVPKLLDMFLFSRQLISYNQCLASLFFIFLFLNMQSFNLTILSYDRLVAICCPLRYHMMVTHRSMLQLTGAAWGFAVFLVLLAVCLITRLSFCRSLVINSYFCDHGPLFRLAAPCSDVVPNRVMAYLISIVLFSPMVFIISSYICITHALFTITLPQDRVRALKTCTSHLILVAIFYLPINFTYFLYSIIPTNARIINLSLTSVLPPMLNPIIYVLKTEEFKESAKKLLSKRGAQRAVAPVQST
>XPLOC_117.1.TAAR.1R.276.7tm_1.exons1.HG993280.1.Salmo_salar
TVFLNILVIISISHFKQLHTPTNLLILSLAVSDLLVGLIVIPVMTVAVMESCWDFGEYLCAFHFYIAFLCPSLSLGNLVLISIDRYVAVCDPLLYHTRITITRMMYFISITWCCCIIYDAAVIKNIVNVQVPSRCLKECFIFEGITWGNIIDLVITMVVPCSIIITLYMKIFVVARSQARKVFSKEAASVSGVKTVRANNSERKAAKTLGIVVFNYFICWIPFLFMFYFFPILSDNFLPYFISFLPLVNSLINPIIYAFFYPWFKVTAKLILTLKI
>XPLOC_10.1.TAAR.1R.311.7tm_1.exons2.CAJNNT010002206.1.Salmo_salar
AGGHQHLDFLLQMEEHEEVQYCFKDRNSSCRKALLSISIYITLYIFFSLISAVTVFLNILVIISISHFKQLHTTTNLLILSLAVSDLLVGLIVIPVMTVAIIEPCWVFGEYFCAFLLYITCLCTSLSLGSLVLISIDRYVAVCDPLLYHSKSTITRIMCCISITWCCCIIYDAAIIKNIVNVQVPSQCLNECFIVEGITWGNIIDFVFTMVVPCSIIITLYMKIFVVARSQARKVFSKEAASVSGVKTVQANKSERKAAKTLSIVVFNYFICWIPILSFLPLVNSLINPIIYAFFYPWFKVTAKHILTLRL
>LOCXPTAAR1.279.HIT1.TAAR.2R.320.7tm_1.exons1.HG993263.1.Salmo_salar
QAVQYCFPLHNSSCVKEVRSITENILMQLFFFSVSAFTVFVNLLVIISISHFKQLHTPTNLLILSLAVADLLVGIFVIPVEGIKVIESCWYLGETMCSVFHGIVFSVIFVSLYNLVIIAVDRYVAVCDPLLYISKITIGKTVTSIFLTWIFSFIYNLVILYCNGQWYRSQAHKNCHGECVLFISFTWGIIDLFVSFVAPCSVIICLYMNIFKVARIQVKAMNITTRIKISERKATKTLGVVLSVFLVGWITYYIGSLSEDYLVHSDVIIAFLSWVVYIHSFLNPLIYALFYPWFKTAVRHIITLHILAPSSSLINLLPEN
>LOCXPTAAR2.280.HIT1.TAAR.2R.306.7tm_1.exons2.HG993263.1.Salmo_salar
EENKDVQYCFQDGNSSCRKALLLTSIYITLYIFFSLISAVTVFLNILVIISISHFKQLHTPTNLLILSLAVSDLLVGLIVIPATTVAVMESCWGFGEYFCVFQIYSTFLCTSLSLGNLVLISIDRYVAVCDPLMYHSRITTRRMMCCISVTWCCSIIYDAAIIKNLVNVQVPSRCLTECLIVEGSIWGNIIDLVITMVVPCSIIITLYVKIFVVARSQARKVFSKEAASVSGTKAAKTLSIVVFNYLICWIPTLFMNFLFYFLIDHFLSYFIIFLPLVNSLMNPIIYAFFYPWFKVTAKLLLTLKI
>LOCXPTAAR24.282.HIT1.TAAR.2R.304.7tm_1.exons2.HG993263.1.Salmo_salar
EKKEDVQYCLKDGNSSCRKALLSTSIYITLYIFFSMISAVTVFLNLLVIISISHFKQLHTPTNLLILSLAASDLLVGLIVIPVMTVAVMESCWDFGEYFCAFHFYISFLCTSLSLGNLVLISIDRYVAVCDPLLYHSKITTRRMMCCISVTWCCSIICDAVIIKNVVNVQVPSRCLTECFIFEGITWGNIIDLVITMVVPCSIIITLYMKIFVVARSQARKVFSQEAASVSGTKAAKTLSIVVLNYFICWIPFLFINFFYFILIDNFLSYFIFFLPLVNSLINPIIYALFYPWFKVTAKLVLTL
>LOCXPTAAR4.283.HIT1.TAAR.2R.319.7tm_1.exons1.HG993263.1.Salmo_salar
LLLQMEENKDVQYCFQDGNSSCRKALLSTSIYITLYIFFSLISAVTVFFNVLVIISISHFKQLHTPTNLLILSLAASDLLVGLIVIPVMTVAIMEACWGFGEYFCVFHAYIACLCTSLSLGNLVLISIDRYVAVCDPLLYHSRITIRRMMCCISVTWCCCIIYRAANVKNFANVHVRSRCLKECFIVEGSIWGNIVDIVITMIVPCSIIITLYMKIFVVARSQARKVFSKEAASVSGVKTVQANKSERKAAKTLAIVVVNYFICWIPTLFILLFLSFLSDNLSVFIRFLPLVNSLINPIIYAFFYPWFKVTAKNILTLK
>LOCXPTAAR5.284.HIT1.TAAR.2R.306.7tm_1.exons2.HG993263.1.Salmo_salar
EENKDVQYCFQDGNSSCRKALLSTSIYITLYIFLSLISAVTVFLNILVIISISHFKQLHTPTNLLILSLAASDLLVGLIVIPVMTVAIMESCWGFGEYFCAFHSYIACLCTSLSLGNLVLISIDRYVAVCDPLMYHSKITTTRMMCCISVTWCCSIIYDAAIIKNVVNVQVPSRCLTECFIVEGITWGNIIDVVFTMVVPCSIIITLYMTIFVVARSQARKVFSKEAASVSGRKAAKTLSIVVLNYLICWIPTLFINFFSFFLIDHFLSYFIIFLPLVNSLMNPIIYAFFYPWFKVTAKLLLTLKI
>LOCXPTAAR6.288.HIT1.TAAR.2R.324.7tm_1.exons1.HG993265.1.Salmo_salar
LLCFESVNGSCKRSIFPPTIRVLLYLFLGSMSVLTVCGNLLVIIPIIHFKQLHTPTNYLILSLAVSDLLLGVLVMPPSMVHSLESCWYFGDLFCKIYTSTDVMLCTASILNLCFISIDRYYAVCRPLLYRTKITVHVVLIMILVTWTVSAVVGFCMIFLELNIWGIEDFYYKNVACEGECILFQNKVSSTVSSVISFYIPGVGMLSIYLKIFLIAQRQARSIQGTTNQNSVGKSQRKATKTLAVIMGVFLSFWTPFFVVNCIDPFISYSTPPVLFVTFVWIGYLNSTINPMVYAFFYSWFRRAFRMIISGKIFQPDSSIIQLFS
>LOCXPTAAR8.289.HIT1.TAAR.2R.324.7tm_1.exons1.HG993265.1.Salmo_salar
LLCFESVNGSCKRSIFPPTIRVLLYLLLGSMSVLTVCGNLLVIIPIIHFKQLHTPTNYLILSLAVSDLLLGVLVMPPRMVYSLESCWYFGDLLCKIYTSTDIMLSNISILNLCFISFDRYYAVCRPLLYRTKITVHFVLIMMLVIWTGSAIVVFGIVFLELSTWGVEDFYYKNVACEGQCILFQNKASSTVSLVLSFYIPGVGMLSIYLKIFQIAQRQARSIQRTTNQNSVGKSQMKATKTLAIIMGVFLSFWTPFFIINSIDPFISYSTPPILFETFVWIGYFNSNINPIVYAFFYSWFRRAFRMIISGQIFQPDSSEIQLFS
>LOCXPTAAR8.290.HIT1.TAAR.2R.324.7tm_1.exons1.HG993265.1.Salmo_salar
LLCFESVNGSCKMSNFPPTIRVLLYLLLGSMSVLTVCGNLLVIIPIIHFKQLHTPTNYLILSLAVSDLLLGVLVMPPRMVYSAESCWYFGDLLCKIYTSTDIMLSNISILNLCFISFDRYYAVCRPLLYRTKITVHFVLIMMLVIWTGSAIVVFGIVFLELSTWGVEDFYYKNVACEGQCILFQNKASSTVSLVLSFYIPGVGMLSIYLKIFQIAQRQARSIQLTTNQNSVGKSQRKATKTLAIIMGVFLSFWTPFFVINCIDPFISYSTPPVLFETLIWIGYLNSTINPMVYAFFYSWFRRAFRIIISGQIFQPDSSEIQLFS
>LOCXPTAAR9.291.HIT1.TAAR.2R.324.7tm_1.exons1.HG993265.1.Salmo_salar
LLCFESVNGSCKRSIFPPTIRVLLYLLLGSMSVLTVCGNLLVIIPIIHFKQLHTPTNYLILSLAVSDLLLGVLVMPPRIVYSLESCWYFGDVFCKIQTSTDVMLCNTSILNLCFISIDRYYAVCRPLLYRTKITVHVVLIMILVTWTVSAVVGFCMIFLELNIWGMEDFYYKNVACEGGCILFQNKVLSIVASVISFYIPGVGMLSIYLKIFLIAQRQARSIQGTTNQNSVGKSQRKATKTLAIIMGVFLSFWTPFSVVNSIDPFISYSTPPVLFETLIWIGYLNSTINPMVYAFFYSWFRRAFRIIFSSKIFQPDSSEIQLFS
>LOCXPTAAR10.292.HIT1.TAAR.2R.324.7tm_1.exons1.HG993265.1.Salmo_salar
LLCFETVNGSCKRSIFPPTIRVLLYLLLGSMSVLTVCGNLLVIIPIIHFKQLHTPTNYLILSLAVSDLLLGVLVMPPRMVYSAESCWYFGDLFCKIYTSTDVMLCNTSILNLCFISIDRYYAVCRPLLYRIKITVHVVLIMILVTWTVSAGVGFSMIFLELNIWGMEDFYYKNVACEGGCILFQNKVSSIVASVISFYIPGVGMLSIYLKIFLIAQRQARSIQGTTNQNSVGKSQRKATKTLAIIMGVFLSFWTPFFVINCIDPFISYSTPPVLFETLIWIGYLNSTINPMVYAFFYSWFRKAFRIIISGQIFQPDSSEIQLFS
>LOCXPTAAR25.299.HIT1.TAAR.2R.319.7tm_1.exons1.HG993266.1.Salmo_salar
FITNGGKQKMFSTVFKTETLLAERLLLSTSIYITLYIFFSLISSSYSILNVLVIISISHFKQLHTPTNLLILSLAASDLLVGLIVIPVMTVAIMEACWGFGEYFCVFHAYIACLCTSLSLGNLVLISIDRYVAVCDPLLYHSRITIRRMMCCISVTWCCCIIYRAANVKNFANVHVRSRCLKECFIVEGSIWGNIVDIVITMIVPCSIIITLYMKIFVVARSQARKVFSKEAASVSGVKTVQANKSERKAAKTLAIVVVNYFICWIPTLFILLFLSFLSDNLSVFIRFLPLVNSLINPIIYAFFYPWFKVTAKNILTLK
>LOCXPTAAR11.304.HIT1.TAAR.2R.308.7tm_1.exons1.HG993272.1.Salmo_salar
EHKDAQYCFHNSSCGKASLSTSIYITLYILFSSISAVTVFLNVLVIISIYHFKQLHTPTNLLILSLAVTDFLVGLIAIPVLTVAVMESCWVFGKYFCVFFLFIGYLIISLSLGNLVLISIDRYVAVCYPLLYHTKITIPRIICWILITWCWCSIYNAAISNNSVTVQVPKMCFEECFILEGFNWSKIIDFVIVMVVPSYIIITLYIKIFVAARSQARKIFSKEAATKSGVKIVLANKSERKAAKTLSIVVFTYLTSWISSFFVQFFLPQSLTYLLLLPFLNSLINPIIYAFFYPWFKEIAKRIFILKL
>LOCXPTAAR12.305.HIT1.TAAR.2R.308.7tm_1.exons1.HG993272.1.Salmo_salar
EHKDDQHCFHNSSCRKASLSTSIYITLYILFSLISAVTVFLNVLVIISIYHFKQLHTPTNLLILSLAVTDFLVGLIAIPVVTVAVMESCWVFGKYFCVFFLFIGYLIISLSLGNLVLISIERYVAVCYPLLYHTKITIPRIICWILITWCWCSIYNTAISNNSVTVQVPKMCFEECFILEGFNWSKTIDFVIIMVVPCYIIITLYFKIFVAARSQARKIFSKEAATKSGVKIVRANKSERKAAKTLSIVVFTYLTCWISSFFLQFFLPQSLTYLLLLPFLNSLINPIIYAFFYPRFKAIAKHILILKL
>LOCXPTAAR13.309.HIT1.TAAR.2R.301.7tm_1.exons2.HG993272.1.Salmo_salar
EEHEDAQYCFPDQNSSCRKALLSTSIYITLYIFILLIAAVTVFLNVLVIISVSHFKKLHTPTNLLILSLAVADFLVGLIVIPVGTVAIMESCWFYGKYFCVICLYINYLCLSLSLGNLVLISVDRYVAVCDPLMYHSKITITRIIGCISITWCCCITYNAVILNNYVNIKVPRQCLEECFVVEGFIWRSIIDLLFTIVIPCSIIITLYLKIFVVARSQARKVFIKEPATKSGRKAAKTLAIVVFTYLTCWIPFFFILFFSRQSSVYLSFLPFVNSLINPIIYALFYPWFKVTAKHILTLKL
>LOCXPTAAR14.312.HIT1.TAAR.2R.306.7tm_1.exons2.HG993272.1.Salmo_salar
EENKDVQYCFQDGNSSCRKALLLTSIYITLYIFFSLISAVTVFLNILVIISISHFKQLHTPTNLLILSLAASDLLVGLIVIPATTVAIMESCWGFGEYFCVFQIYSTFLCTSLSLGNLVLISIDRYVAVCDPLMYHSKITTTRMMCCISVTWCCSIIYDAAIIKNLVNVQVPSRCLTECFIVEGSIWGNIVDIVITMVVPCSIIITLYVKIFVVARSQARKVFSKEAASVSVTKAAKTLSIVVLNYLICWIPTVFINFFFSFLIDNFLSYFIFFLPLLNSLMNPIIYAFFYPWFKVTAKLLITLNL
>LOCXPTAAR15.315.HIT1.TAAR.2R.305.7tm_1.exons2.HG993272.1.Salmo_salar
EKHEDVQYCFQDGNSSCRKALLLTSIYITLYIFFSLISAVTVFLNILVIISISHFKQLHTPTNLLILSLAVSDLLVGLIVIPVMTVAIMEACWGLGEYFCAFQFYIAFLCTSLSLGNLVLISIDRYVAVSDPLLYHSKITTTRMMCCISITWCCCIIYDAAIIKNFVNVHVPSRCLTECFIVEGSSWVNNIIYIAFTMVVPCSIIITLYMKIFVVARSQARKVFSKEAVSVSGRKAAKTLSIVVVNYFICWIPTLFINFFFSSLIDNFLSYFIFFLPLVNSLINPIIYALFYPWFKVTAKLVLTL
>LOCXPTAAR16.317.HIT1.TAAR.2R.304.7tm_1.exons2.HG993272.1.Salmo_salar
EKKEDVQYCLKDGNSSCRKALLSTSIYITLYIFFSMISAVTVFLNLLVIISISHFKQLHTPTNLLILSLAVSDLLVGLIVIPVMTVAVMESCWDFGEYFCAFHFYISFLCTSLSLGNLVLISIDRYVAVCNPLLYHSKITTTRMMCCISVTWCCSIIYDAAIIKNLVNVQVPSRCLKECFIFEGITWGNIIDVVFTMVVPCSIIITLYMKIFVVARSQARKVFSKEAASVSGTKAAKTLSIVVLNYLICWIPNLFINLFYSFLIDNFSSYFIIFLPLVNSLINPIIYAFFYPWFKVIAKLLLTL
>LOCXPTAAR17.318.HIT1.TAAR.2R.306.7tm_1.exons2.HG993272.1.Salmo_salar
EENKDDQYCFQDGNSSCRKALLSTSIYITLYIFFSLISAVTVFLNILVIISISHFKQLHTPTNLLILSLAASDLLVGLIVIPATTVAIMEACWGFGEYFCAFQIYSTLLCTSLSLGNLVLISIDRYVAVSDPLLYHSKITTTRMMCCISVTWCCSIIYDAVIIKNVVNVQVPSRCLTECFIVEGITWGNIIDVVFTMVVPCSIIITLYMTIFVVARSQARKVFSKEAASVSGRKAAKTLSIVVFNYFICWIPTLFINFYSFFLIDNFLSYFIIFLPLVNSLINPIIYAFFYPWFKVTAKLLLTLKI
>LOCXPTAAR18.319.HIT1.TAAR.2R.306.7tm_1.exons2.HG993272.1.Salmo_salar
EENKDVQYCFQDGNSSCRKALLKTSIYITLYIFFSLISAVTVFLNILVIISISHFKQLHTPTNLLILSLAASDLLVGLIVIPATTVAIMESCWGFGEYFCAFHYYIACLCTSLSLGNLVLISIDRYVAVCDPLMYHSKITTTRMMCCISVTWCCSIIYDAAIIKNLVNVQVPSKCLTECLIVEGSIWVNIIDLVITMVVPCSIIITLYMKIFVVARSQARKVFSKEAASVSGTKAAKTLSIVVVNYLICWIPTLFINFFFSFLIDHFLSYFIIFLPLVNSLMNPIIYAFFYPWFKVTAKLLLTLKI
>LOCXPTAAR19.321.HIT1.TAAR.2R.306.7tm_1.exons2.HG993272.1.Salmo_salar
EENKDVQYCFQDGNSSCRKALLKTSIYITLYIFFSLMSAVTVFLNILVIISISHFKQLHTPTNLLILSLAASDLLVGLIVIPATTVAIMESCWGFGEYFCAFHYYIACLCTSLSLGNLVLISIDRYVAVCNPLLYHSKITTTRMMCCISVTWCCSIIYDAAIIKNLVNVQVPSKCLTECLIVEGSIWVNIIDLVITMVVPCSIIITLYMKIFVVARSQARKVFSKEAASVSGRKAAKTLSIVVVNYLICWIPTLFINFFFSFLIDHFLSYFIIFLPLVNSLMNPIIYAFFYPWFKVTAKLLLTLKI
>LOCXPTAAR24.325.HIT1.TAAR.2R.278.7tm_1.exons2.HG993273.1.Salmo_salar
EKKEDVQYCLKDGNSSCRKALLSTSIYITLYIFFSLISAVTVFLNLLVIISISHFKQLHTPTNLLILSLAVSDLLVGLIVIPVMTVAIMESCWDFGEYFCVFHIYIDFLCTSLSLGNLVLISIDRYVAVCDPLLYHSKITTRRMMCCISVTWCCSIIYDAAIIKNLVNVQVPSRCLTECLIVEGSIWGNIVDIVITMVVPCSIIITLYMKIFVVARSQARKVFSKEAASVSGTKAAKTLSIVVVNYFICWIPFLFINFFYFILIDNFLSYFIFFSATC
>LOCXPTAAR21.328.HIT1.TAAR.2R.286.7tm_1.exons1.HG993274.1.Salmo_salar
MLVTILGNSVVIISIAHIKQLHTPTNMLIMSLAVADLLLGVTVMPFSTMRPVEGCCYFGDAFCLLHSDMFLTSVSIFHLVFIAIDRYEAVCNPLHYSTKITIPIAWLMVFASWAVAALYSYCLLYSKANVRGLDEFIASIYCLGSCNIVFNALWGALDTLIAFFFPCSVMVGLYTKILLVAKEHLRKIEDSQKNSNERDKGVVSQRSERKAAKTLGIVVGVFIFCWLPFFVNFIVDPYTNFSTPPILFEVFIWLGNFNSTANPIIYALFYPWFRKCLNLIVTFYLF
>LOCXPTAAR20.329.HIT1.TAAR.2R.326.7tm_1.exons1.HG993274.1.Salmo_salar
FCYESLSGSCVRIARPLSVQVPMFTSMVLAILVTVIGNLLVITSIAHFKQLQTSVNQLLVSLAVCDLLLGVFVMPCSAVRSVQGCWYLGGFLCKLHTSTDIMLSTSSIFHLSFISIDRYFAVCRPLSYRLIITNNTVLIMITSSWLVPAIFAYGMIFPEINLKGREDFYETHVKCIGGCQVFFSPVAALVASSFSFYIPGMILICIYSKIYWVARAQARSIKDLSRQFKEADSGRRERRGANILAIVVGVFLICWSPFSLCLIIDPFIQYSIPPLLGDTLVWFGYLNSAFNPIVYAFFYTWFRRALKIIISGHIFHRGSCRFRLYS
>LOCXPTAAR21.331.HIT1.TAAR.2R.337.7tm_1.exons1.HG993274.1.Salmo_salar
SHQHLDPKMFCYPESNASCTRDIFSGGVQIALYFLFVSGMLVTILGNGVVIISIAHIKQLHTPTNMLIMSLAVADLLLGVTVMPFSTMRAVEGCWYFGDAFCLLHSSFDMFLTSVSIFHLVFIAIDRYEAVCNPLRYSTKITIPIAWLMVLASWAVAALYSYCLLYSKANVRGLDEFIASIYCLGSCNLVFNALWGALDTLIAFFFPCSVMVGLYTKIFLVAKEHLRKIEDSQKNSNERDKGVVSQRSERKAAKTLGIVVGVFIFCWLPFFVNSIVDPYTNFSTPPILFEVFIWLGYFNSTANPIIYGLFYPWFRKCLNLIVTLKIFNRNSSYINVF
>LOCXPTAAR22.336.HIT1.TAAR.2R.322.7tm_1.exons1.HG993274.1.Salmo_salar
SHQHLDPKMFCYPESNASCTRDIFSGGVQIALYFLFVSGMLVTILGNSVVIISIAHIKQLHTPTNMLIMSLAVADLLLGVTVMHFSTMRPVEGCCYFGDAFCLLHSDMFLTSVSIFHLVFIAIDRYEAVCNPLRYSTKITIPIAWLMVLASWAVAALYSYCLLYSKANVRGLDEFIASIYCLGSCNIVFNALWGTLDTLIAFFFPCSVMVGLYTKILLVAKEHLRKIDDSQKNSNERDKGVVSQRSERKAAKTLGIVVGVFIFCWLPFFVNSIVDPYTNFSTPPILSLKCLSGWVTLILLQIQSSMHCFILGFENVLISLSH
>LOCXPTAAR20.337.HIT1.TAAR.2R.326.7tm_1.exons1.HG993274.1.Salmo_salar
FCYESLSGSCVRIARPLSVQVPMFTSMVLAILVTVIGNLLVITSIAHFKQLQTSVNQLLVSLAVCDLLLGVFVMPCSAVRSVQGCWYLGGFLCKLHTSTDIMLSTSSIFHLSFISIDRYFAVCRPLSYRLIITNNTVLIMITSSWLVPAIFAYGMIFPEINLKGREDFYETHVKCIGGCQVFFSPVAAVVVSSFCFYIPGMILICIYSKIYWVARAQARSIKDLSRQFKEADSGRRERRGANILAIVVGVFLICWSPFSLCLIIDPFIQYSIPPLLGDTLVWFGYLNSAFNPIVYAFFYTWFRRALRIIISGHIFHRGSCRFRLYS
>LOCXPTAAR2.338.HIT1.TAAR.2R.306.7tm_1.exons2.HG993277.1.Salmo_salar
EENKDDQYCFQDGNSSCRKALLKISTYITLYIFFSLISAVTVFLNLLVIISISHFKQLHTPTNLLILSLAASDLLVGLIVMPVVTVAVMESCWGFGEYFCVFQIYSTFLCTSLSLGNLVLISIDRYVAVCDPLMYHSKITTTRMMCCISVTWCCSIIYDAAIIKNLVNVQVPSRCLTECLIVEGSIWGNIIDLVITMVVPCSIIITLYVKIFVVARSQARKVFSKEAASVSGVKTQKTLSIVVFNYLICWIPTLFMNFLFYFLIDHFLSYFIIFLPLVNSLMNPIIYAFFYPWFKVTAKLLLTLKI
>LOCXPTAAR24.343.HIT1.TAAR.2R.304.7tm_1.exons2.HG993277.1.Salmo_salar
EKKEDVQYCLKDGNSSCRKALLSTSIYITLYIFFSLISAVTVFLNLLVIISISHFKQLHTPTNLLILSLAASDLMVGLIVMPVVTVAVMEACWGFGEYFCAFHFYISFLCTSLSLGNLVLISIDRYVAVCDPLLYHSKITTRRMMCCISVTWCCSIIYDAAIIKNLVNVQVPSKCLTECFIFEGITWGNIIDLVITMVVPCSIIITLYMKIFVVARSQARKVFSKEAASVSGTKAAKTLSIVVLNYFICWIPFLFINFFYFILIDNFLSYFIFFLPLVNSLINPIIYALFYPWFKVTAKLVLTL
>LOCXPTAAR25.349.HIT1.TAAR.2R.319.7tm_1.exons1.HG993277.1.Salmo_salar
LLLQMEENKDVQYCFQDGNSSCRKALLSTSIYITLYIFFSLISAVTVFLNVLVIISISHFKQLHTPTNLLILSLAASDLLVGLIVIPVMTVAIMEACWGFGEYFCVFHAYIACLCTSLSLGNLVLISIDRYVAVCDPLLYHSRITIRRMMCCISVTWCCCIIYRAANVKNFANVHVRSRCLKECFIVEGSIWGNIVDIVITMIVPCSIIITLYMKIFVVARSQARKVFSKEAASVSGVKTVQANKSERKAAKTLAIVVVNYFICWIPTLFILLFLSFLSDNLSVFIRFLPLVNSLINPIIYAFFYPWFKVTAKNILTLK
>LOCXPTAAR26.351.HIT1.TAAR.2R.306.7tm_1.exons2.HG993277.1.Salmo_salar
EKHEDVQYCFQDGNSSCRKALLKISTYITLYIFFSLISAVTVFLNLLVIISISHFKQLHTPTNLLILSLAASDLLVGLIVIPVVTVAIMESCWGFGEYFCVFQIYSTFLCTSLSLGNLVLISIDRYVAVCDPLMYHSKITTTRMMCCISVTWCCSIIYDAAIIKNLVNVQVPSRCLTECLIVEGITWGNIIDLVSTMVVPCSIIITLYMKIFVVARSQARKVFSKEAASVSGTKAAKTLSIVVVNYFICWIPFLFINFFFSFLIDHFLSYFIIFLPLVNSLMNPIIYAFFYPWFKVTAKLLITLNL
>LOCXPTAAR27.353.HIT1.TAAR.2R.310.7tm_1.exons1.HG993280.1.Salmo_salar
KHEDVQYCFQDRNSSCRKTLLSTSIYITLYIFFSLLSAVTVFLNILVIISISHFKQLYTPTNLLILSLAVADLLVGLIVIPATTVALMEPCWGFGEYFCVFYFYITCLCASLSLGSLVLISIDRYVAVCDPLLYHSKITITRMMCCILTTWCFYIIYDAAIIKIFVNVQVPSQCLKECFIVEGFMWGNIIDLVFTMVVPCSIIITLYMKIFVVARSQARKVFSKEAAGVSGVKPVQANKSERKAAKTLAIVVFNYLICWIPIQFYLFFLLVDNVSSFIISFLPLVNSLINPIIYAFFYPWFKVTAKRILT
>LOCXPTAAR43.369.HIT1.TAAR.2R.322.7tm_1.exons1.HG993280.1.Salmo_salar
DPLLQMEKHEDVQYCFQDRNSSCRKALLSTSIYIALYIFFSLISAVTVFLNVLVIISISHFKQLHTTTNLLILSLAVSDLLVGLIVIPATTVAIMESCWGFGEYFCVFQFYIAYLCTSLSLGSLVLISIDRYVAVCDPLLYHSKITTTRMMCCISITWCCCIIYDAAIIKNFVNVQVSSRCFQECFIVKGLNWVNIIGLVITMVVPCSIIITLYMKIFVVARSQARKVFSKEAASVSGVKTVQANKSERKATKTLAIVVFNYLICWTPSLFPFIFSFLFSDNLLSFIISFLPLVNSLINPIIYAFFYPWFKVTCKHIFTLEL
>LOCXPTAAR28.381.HIT1.TAAR.2R.306.7tm_1.exons2.HG993280.1.Salmo_salar
ENHEDVQYCFQDRNSSCRKALPSTSINTALYIFFSLFSAVTVFLNILVIISISHFKQLHTPTNLLILSLAVSDFLVGLIVIPVTTVAIMESCWGFGKYFCAFHFYMAFLCTSLSLGNLVLISIDRYVAVCDPLLYHSKSTITRMMCCISITWCCCIIYQAVVIKTCINVQVPSRCLKECFTVEGSIWGNIVDIVITMVVPCSIIITLYLKIFVVARSQARKVFSKEAASVSGTKAAKTLAIVVFNYLICWIPSLFILFFVHIFIDNLLSLFISFLPLVNSLINPIIYAFFYPWFKVTAKQILTLKL
>LOCXPTAAR42.148.HIT1.TAAR.2R.302.7tm_1.exons1.HG993280.1.Salmo_salar
EHKEVQYCFQDRNSSCRKALLSISIYITLYIFFSLFSAATVFLNILVIISISHFKQLHTPTNLLILSLAVSDLLVGLIVIPVVTVAIMEPCWGFGEYFCVFLLYISCLCTLSLGSLVLISIDRYVAVCDPLLYHSKITITRVMCCISITWCCSIIYDATIIKDIVNVQAPSQCLDECFTGEGYIWGNIIDFIISMVVPCCIIITLYMKMFVVARSQARKVFLKEDASVSGVKTVQENKSERKASKTLAIVVFTYLSCWFPFLFCFLFISFLSDNLLSFIISFLPLANSLINPIIYAFFYPLF
>LOCXPTAAR25.150.HIT1.TAAR.2R.320.7tm_1.exons1.HG993280.1.Salmo_salar
FLLQMEEHEEVQYCFKDRNSSCRKALLSISIYITLYIFFSLISAVTVFLNILVIISISHFKQLHTTTNLLILSLAASDLLVGLIVIPVMTVAIIEPCWVFGEYFCAFLLYITCLCTSLSLGSLVLISIDRYVAVCDPLLYHSKSTITRIMCCISITWCCCIIYDAAIIKNIVNVQVPSQCLNECFIVEGITWGNIIDFVFTMVVPCSIIITLYMKIFVVARSQARKVFSKEAASVSGVKTVQANKSERKAAKTLSIVVFNYFICWIPFLFSFFFVSFLSDNLLSFILSFLPLVNSLINPIIYAFFYPWFKVTAKHILTLR
>LOCXPTAAR43.152.HIT1.TAAR.2R.320.7tm_1.exons1.HG993280.1.Salmo_salar
DPLLQMEKHEDVQYCFQDRNSSCRKTLLSTSIYITLYIFFSLISAVTVFLNILVVISISHFKQLHTPTNLLILSLAAADLVGLIVIPVATVAIMEPCWGFGEYFCVFQFYIAYLCTSLSLGNLVLISIDRYVAVCDPLLYHSKITITRMMCCISITWCCCIIYDAAIIKHFVHLQVPSWCLQECFIVEGLNWFYIIDIVITMVVPCSIIITLYMKIFVAARSQARKVFSKEAVSVSGVKTVQANKAEQKAKKTLSIVVFNYLICWIPFISSYFFTYFLSDNLSFILSFLPLVNSLINPIIYALFYPWFKVTAKLILTMNI
>LOCXPTAAR31.154.HIT1.TAAR.2R.313.7tm_1.exons1.HG993280.1.Salmo_salar
KHEDVQYCFQDRNSSCRKALLSTSIYITLYMFFSLFSAVTVFLNILVIISISHFKQLHTPTNLLILSLAASDLLVGLIVIPVATVALMESCWGFGEYFCVFQFYIAFLCTSLSLGNLVLISIDRYVAVCDPLLYHSKITITIIMCCISITWCCCIIYCAAIINNFANVQVPSRCLNECFIVEGITWVNIIELVITMVVPCSIIITLYMKIFVVARSQARKVFSKEAAGVSGVKTVQANKSERKAAKTLAIVVFNYLICWIPFLFSFFLYFLIENVFSVMIIGFLPLVNSFINPIIYAFFYPWFKVTAKHILTL
>LOCXPTAAR31.156.HIT1.TAAR.2R.313.7tm_1.exons1.HG993280.1.Salmo_salar
KHEDVQYCFQDRNSSCRKALLSTSIYITLYMFFSLFSAVTVFLNILVIISISHFKQLHTPTNLLILSLAVSDILVGLIVIPVATVALMESCWDFGKYFCVFQFYIAYLCTSLSLGNLVLISIDRYVAVCDPLLYHSKITITRIMCCISITWCCCIIYRAAIINNFANVQVPSRCLNECFIVEGITWVNIIDLVITMVVPCSIIITLYMKIFVVARSQARKVFSKEAAGVSGVKTVQANKSERKAAKTLSIVVFNYFICWIPFLFSFFLYFLIENVFSVMIIGFLPLVNSFINPIIYAFFYPWFKVTAKHILTL
>LOCXPTAAR32.158.HIT1.TAAR.2R.306.7tm_1.exons2.HG993280.1.Salmo_salar
EKHEDVQYCFQDGNSSCRKALLSTSIYITLYIFFSLISALTVFLNVLVIISISHFKQLHTPTNLLILSLAVSDLLVGLIVIPVMTVAAMESCWGFGEYFCAFHFYISFLCTSLSLGNLVLISIDRYIAVCDPLLYHSRITITGIMCCISITWCCCIIYDAVILKNFVNVQVPSRCLTECFIVEGITWGNIIDLVITMVVPCSIIITLYMKIFVVARSQARKVFSKEAAGVSGRKAAKTLSIVVFNYFICWISTIFINFFFSFLTDNSLSYFIIFLPLVNSLINPIIYAFFYPWFKVTAKLLLTLKI
>LOCXPTAAR25.160.HIT1.TAAR.2R.314.7tm_1.exons2.HG993280.1.Salmo_salar
LLQMEKHEDVQYCFQDGNSSCRKALLSTSIYITLYIFFSLISAVTVFLNILVIISISHFKQLHTPTNLLILSLAVSDLLVGLIVIPVVTVAVMESCWGFGEYFCVFHVYSTFLCTSLSLGNLVLISIDRYVAVCDPLLYHSKIPTVAQMMCSISITWWCSIIYRAAIIKNFVNVLVPGRCLKECFIVEGLTWGNIIDIVITMVVPCSIIRTLYMKIFVVARSQARKVFSKEAVSVSGVKTLQANKSERKATKTLSIVGFNYFSCWIPFLFVFVVDILLSVIIGFLPLVNSLINPIIYAFFYPLFKVTAKRILTL
>LOCXPTAAR33.171.HIT1.TAAR.2R.310.7tm_1.exons2.HG993280.1.Salmo_salar
EKHEDVQYCFQDGNSSCRKTLLLTSIYITLYIFFSLISAVTVFLNILVIISISHFKQLHTPTNLLILSLAVADLLVGLIVIPVVTVAVMEPCWGFGDYFCSFQFYISFLCTSLSLGNLVLISIDRYVAVCDPLLYHTRITIRRMMCCISITWWCSIIYDAVIIKNFVNVQVPSGCLKECFVVEGKTMVNNIIYIAFTMVVPCSIIITLYMKIFVVARSQARKVFSKEAASKSGKKAAKTLAIVVFTYLISWIPSLFIYFVFSVLGDHLLSYFTSYLALVNSLINPIIYAFFYPWFKVTAKLILTLKIRHL
>LOCXPTAAR34.177.HIT1.TAAR.2R.304.7tm_1.exons2.HG993280.1.Salmo_salar
EENKDVQYCFQDRNSSCRKDLLSTSIYITLYIFFSLISAVTVFLNILVIISISHFKQLHTTTNLLILSLAVSDLLVGLIVIPVTTVAIMEPCWVFGGYFCVFHIYIDFLCTSLSLGNLVLISIDRYVAVCDPLLYNSKITMRRIMCCISITWCCCIIYRAAIINNFVNVQVPSRCLTECFIFEGITWGNVIDVVFTMVVPCSVIITLYLKIFVVARSQARKVFSKEAASVSGRKAAKTLSIVVFTYFICWIPFLLSSFFHLSFFSDNLSFIIGFLPLINSFINPIIYAFFYPWFKVTAKHILTL
>LOCXPTAAR35.183.HIT1.TAAR.2R.305.7tm_1.exons2.HG993280.1.Salmo_salar
EKDEDVQYCFQDGNSSCRKALLSTSIYITLYIFFSLISAVTVFLNILVIISISHFKQLHTPTNLLILSLAVSDLLVGLIVIPATTVAIMESCWGFGEYFCVFQIYSTFLCTSLSLGNLVLISIDRYVAVCDPLLYHSKITITRIMCCISITWCCCIIYRAAIIKNFVNVQVPSRCLTECFIVEGISWSNIIDLVITMVVPCSIIITIYMKIFVVARSQARNVFSKEAANVSGRKATKTLSIIVFNYFNCWIPFLFVFFFSFVIDNLLSVIIGFLPLVNSLINPIIYAFFYPLFKVTAKRILTLNL
>LOCXPTAAR25.194.HIT1.TAAR.2R.277.7tm_1.exons1.HG993280.1.Salmo_salar
LLLQMEKHEDVQYCFQDRNSSCRKALLSTSIYITLYIFFSLISAVTVFLNVLVIISISHFKQLHTPTNLLILSLAVSDLLVGLIVIPAMTVAVMEPCWDFGKYFCVFHFYMAFLCTSLSITNLVLISIDRYVAVCDPLLYHSKITITRIMCCISITWCCCIIYDAVIIKNFVNVQVPSGCLKECFKVEGFMWGNIIDLVITMVVPCSIIITLYMKIFVVARSQARKVFSKEAASVSGVKTVQANKSERKAAKTLGIVVFNYFICWVPSLFFFFFFFN
>LOCXPTAAR36.205.HIT1.TAAR.2R.304.7tm_1.exons2.HG993280.1.Salmo_salar
EENKDVQYCFQDRNSSCRKDLLSTSIYITLYIFLSLFSAVTVFLNVLVIISISHFKQLHTTTNLLILSLAVSDLLVGLIVIPVTTVAIMEPCWVFGGYFCVFHIYIDFLCTSLSLGNLVLISIDRYVAVCDPLLYNSKITMRRIMCCISITWCCCIIYRAAIINNFVNVQVPSRCLTECFIFEGITWGNVIDVVFTMVVPCSVIITLYMKIFVVARSQARKVFSKEAASVSGRKAAKTLSIVVFTYFICWIPFLLSSFFHLSFFSDNLSFIIGFLPLINSFINPIIYAFFYPWFKVTAKHILTL
>LOCXPTAAR37.209.HIT1.TAAR.2R.306.7tm_1.exons2.HG993280.1.Salmo_salar
EKHEDVQYCFQDGNSSCRKALLSTSIYITLYIFFSLISAVTVFLNVLVIISISHFKQLHTPTNLLILSLAVSDLLVGLIVIPVMTLAIMEPCWDFGKYFCVLYFYMGFLCTSLSLGNLVLISIDRYVAVCDPLLYHSKITITRIMCCISITWCCCIIYDAAVVKNFVNVQVPSRCLKECFKVEGFMWGNIIDLVITVVVPCSIIITLYMKIFVVARSQARKVFSKEAASVSGRKAARTLAIIVINYFICWIPSLFIFYFFNFLIDNFLSYFTSFLALVNSLINPIIYALFYPWFKVTAKLILSLNL
>LOCXPTAAR38.232.HIT1.TAAR.2R.304.7tm_1.exons2.HG993280.1.Salmo_salar
EENKDVQYCFQDRNSSCRKDLLSTSIYITLYIFLSLFSAVTVFLNVLVIISISHFKQLHTPTNLLILSLAVSDLLVGLIVIPVTTVAIMEPCWVFGGYFCVFHIYIDFLCTSLSLGNLVLISIDRYVAVCDPLLYNSKITMRRIMCCISITWCCCIIYRAAIINNFVNVQVPSRCLTECFIVEGITWGNVIDVVFTMVVPCSVIITLYMKIFVVARSQARKVFSKEAASVSGRKAAKTLSIVVFTYFICWIPFLLSSFFHLSFFSDNLSFIIGFLPLINSFINPIIYAFFYPWFKVTAKHILTL
>LOCXPTAAR39.238.HIT1.TAAR.2R.304.7tm_1.exons2.HG993280.1.Salmo_salar
EENKDVQYCFQDRNSSCRKALLSTSIYITLYIFFSLISAVTVFLNILVIISISHFKQLHTPTNLLILSLAVSDLLVGLIVIPVMTVAVMEPCWDFGKYFCVFHFYMAFLCTSLSITNLVLISIDRYVAVCDPLLYHSKITITRIMCCISITWCCCIIYDAVIIKNFVNVQVPSGCLKECFKVEGFMWGNIIDLVITMVVPCSIIITLYMKIFVVARSQARKVFSKEAASVSGRKAAKTLGIVVFNYFICWVPSLFFFFFFFLIDHFLSYFTSFLALVNSLINPIIYALFYPWFKVTAKLILSLN
>LOCXPTAAR40.245.HIT1.TAAR.2R.313.7tm_1.exons1.HG993280.1.Salmo_salar
EDIQYCFQDRNSSCRKALLSTSIYITLYIFFSLISAVTVFLNVLVIISISHFKQLHTPTNLLILSLAVSDLLVGLIVIPVVTVAVMEPCWGFGDYFCVFHAYIACLCTSLSLGNLVLISIDRYVAVCDPLLYHSKITTTRMMCCICITWCCCIIYRTAIIQTFVNLQVPSRCFKECFIFEGISWGNIIDLVITMVVPCSIIITLYLKIFMVARSQARKVFSKEDASVFGVKTLQANKSERKAAKTLAIVVFNYLICWIPFLFIFFTFSILVDNFSSFFISFLPLVNSLINPIIYAFFYPWFIVTAKLILTLKI
>LOCXPTAAR44.259.HIT1.TAAR.2R.306.7tm_1.exons2.CAJNNT010000647.1.Salmo_salar
EENKDDQYCFQDGNSSCRKALLSTSIYITLYIFFSLISAVTVFFNLLVIISISHFKQLHTPTNLLILSLAASDLLVGLIVIPATTVAVMESCWGFGEYFCVFHAYIACLCTSLSLGNLVLISIDRYVAVCDPLMYHSKITTTRMMCCISVTWCCSIIYDAAIIKNLVNVQVPSRCLTECFIVEGITWGNIIDVVFTMVVPCSIIITLYMTIFVVARSQARKVFSKEAASVSGRKAAKTLSIVVFNYLICWIPTLFINFFFPFLIDHFLSYFIIFLPLVNSLMNPIIYAFFYPWLKVTAKLLLTLKI
>LOCXPTAAR45.278.HIT1.TAAR.2R.305.7tm_1.exons2.CAJNNT010000665.1.Salmo_salar
RKMKMFSTVFKTETLPCRKALLSTSIYITLYIFFSLISAVTVFLNILVIISISHFKQLHTPTNLLILSLAVSDLLVGLIVIPATTVAIMESCWGFGEYFCVFQIYSTFLCTSLSLGNLVLISIDRFVAVCDPLLYHSKITITRIMCCISITWCCCIIYRAAIIKNFVNVQVPSRCLTECFIVEGISWSNIIDLVITMVVPCSIIITIYMKIFVVARSQARKVFSKEAASVSGRKATKTLSIIVFNYFSCWIPFLFVFFFSFVIDNLLSVIIGFLPLVNSLINPIIYSFFYPLFKVTAKRILTLNL
>LOCXPTAAR46.303.HIT1.TAAR.2R.316.7tm_1.exons1.CAJNNT010001620.1.Salmo_salar
KQRCSILFSRQKLFLQKGFAIDIYLHYTVHLLVIDFSSYSIFEHTGDHLHLSLQAAPHSNQPAHPLSGCVRSAGGTDCDTSNDCSKNGTLLGVWEIFLCVSILHLFLCTSLSLGNLVLISIDRYVAVSDPLLYHSKITTTRMMCCISITWCCCIIYRAAIIKHFLYLQVPGRCLKECFIVEGITWGNIIDLVITMAVPCSIIITLYMKIFVVARSQARKVFSKEAASVSGVKTLQAKKSEKKAAKTLSIVVINYFICWIPFLFIFFTFSILVDNFVSFFISFLPLVNSLINPIIYAFFYPWFKVTAKLILTLKIRR
>LOCXPTAAR25.341.HIT1.TAAR.2R.277.7tm_1.exons1.CAJNNT010001623.1.Salmo_salar
LLLQMEENKDVQYCFQDRNSSCRKALLSTSIYITLYIFLSLISAVTVFLNILVIISISHFKQLHTPTNLLILSLAVSDLLVGLIVIPVTTVAKMERCWGFGKYFCVFQFYISFLCTSLSLGNLVLISIDRYVAVSDPLLYHSKITTTRMMCCISITWCCCIIYRAAIIKHFLYLQVPGRCLKECFIVEGITWGNIIDLVITMAVPCSIIITLYMKIFVVARSQARKVFSKEAASVSGVKTLQAKKSEKKLQKLFQLLLSTISFVGFHFYLFSSRFLF
>LOCXPTAAR47.359.HIT1.TAAR.2R.306.7tm_1.exons2.CAJNNT010001623.1.Salmo_salar
EENKDVQYCFQDRNSSCRKALLSTSIYITLYIFLSLISAVTVFLNILVIISISHFKQLHTPTNLLILSLAVSDLLVGLIVIPVMTVSIMESCWDFGEYFCVFHAYIACLCTSLSLGNLVLISIERYVAVCDPLLYHSRITITRIMYFISITWCCCIIYDAAVIKNLVNVQVPSRCLKECFIFEGITWGNIIDLVITMVVPCSIIITLYMKIFVVARSQARKVFSKEAASVSGRKAAKTLGIVVINYFICWIPFLFMFHFFPILSDNFLPYFISFLPLVNSLINPIIYAFFYPWFKVTAKLILTLKI
>XPLOC_10.2R.1.TAAR.2R.309.7tm_1.exons..Salmo_salar
LLQMEEHEEVQYCFKDRNSSCRKALLSISIYITLYIFFSLISAVTVFLNILVIISISHFKQLHTTTNLLILSLAVSDLLVGLIVIPVMTVAIIEPCWVFGEYFCAFLLYITCLCTSLSLGSLVLISIDRYVAVCDPLLYHSKSTITRIMCCISITWCCCIIYDAAIIKNIVNVQVPSQCLNECFIVEGITWGNIIDFVFTMVVPCSIIITLYMKIFVVARSQARKVFSKEAASVSGVKTVQANKSERKAAKTLSIVVFNYFICWIPDNLLSFILSFLPLVNSLINPIIYAFFYPWFKVTAKHILTLRLR
>LOCXPTAAR25.169.HIT1.TAAR.2R.320.7tm_1.exons1.CAJNNT010002213.1.Salmo_salar
FLLQMEEHKEVQYCFQDRNSSCRKALVSTSIYITLYIFFSLISAATVFLNILVIISISHFKQLHTPTNLLILSLAVSDLLVGLIVIPVMTVAIMEPCWGFGEYFCVFLLYISCLCTSLSLGSLVLISIDRYVAVCDPLLYHSKITITRVMCCISITWCCSIIYDATIIKDIVNVQAPSQCLDECFTGEGYIWGNIIDFIISMVVPCCIIITLYMKIFVVARSQARKVFSKEAASVSGVKTVQENKSERKASKTLAIVVFTYLSCWFPFLFCFFFLSFLSDNLLSFIISFLPLANSLINPIIYAFFYPWFKVTAKHILTLK
>LOCXPTAAR50.211.HIT1.TAAR.2R.308.7tm_1.exons2.CAJNNT010002300.1.Salmo_salar
EENKDVQYCFQDRNSSCRKALLSTSIYITLYIFLSLISAVTVFLNILVIISISHFKQLHTPTNLLILSLAVSDLLVGLIVIPVTTVAKMESCWGFGKYFCVFQFYISFLCTSLSLGNLVLISIDRYVAVCDPLLYHSKITTTRMMCCISITWCCCIIYRAAIIKHFLYLQVPGRCLKECLIVEGITWGNIIDLVITMAVPCSIIITLYMKIFVVARSQARKVFSKEAASSEKKAAKTLSIVVINYFICWIPFLFIFFTFSILVDNFISFFISFLPLVNSLINPIIYAFFYPWFKVTAKLILTLKIRRL
>LOCXPTAAR52.266.HIT1.TAAR.2R.321.7tm_1.exons1.CAJNNT010002812.1.Salmo_salar
LLLQMEKHEDVQYCFQDRNSSCRKALLSTSIYITLYIFFSLISAVTVFLNILVIISISHFKQLHTPTNLLILSLAVSDLLVGLIVIPVVTVAVMESCWGFGDYFCAFQFYISFLCTSLSLGNLVLISIDRYVAVCDPLLYHSKITITRMMCCISITWCSSIIYDAAVVKNVVNVQVPSRCLTVCLIVEGSIWVNIIGLVITMVVPCSIIITLYMKIFVVARSQARKVFSKEAASVSGVKTLQANKSERKAAKTLSIVVFNYLICWIPTLFINFFFSFLIDNFLSYFIIFLPLVNSLINPIIYVFFYPWFKVTAKLLLTLKI
>LOCXPTAAR51.268.HIT1.TAAR.2R.304.7tm_1.exons2.CAJNNT010002812.1.Salmo_salar
EENKDVQYCFQDRNSSCRKALLSTSIYITLYIFFSLISAVTVFLNILVIISISHFKQLHTTTNLLILSLAVSDLLVGLIVIPVTTVAIMEPCWVFGGYFCVFHIYIDFLCTSLSLGNLVLISIDRYVAVCDPLLYNSKITMRRIMCCISITWCCCIIYRAAIINNFVNVQVPSRCLTECFIFEGITWGNVIDVVFTMVVPCSVIITLYLKIFVVARSQARKVFSKEAASVSGRKAAKTLSIVVFTYFICWIPFLLSSFFHLSFFSDNLSFIIGFLPLINSFINPIIYAFFYPWFKVTAKHILTL
>LOCXPTAAR53.270.HIT1.TAAR.2R.304.7tm_1.exons2.CAJNNT010002911.1.Salmo_salar
EKKEDVQYCLKDGNSSCRKALLSTSIYITLYIFFSMISAVTVFLNLLVIISISHFKQLHTPTNLLILSLAVSDLLVGLIVIPVMTVAIMESCWGFGEYFCAFHFYISFLCTSLSLGNLVLISIDRYVAVCDPLMYHSRITTRRMMCCISVTWCCSIIYDAAIIKNLVNVQVPSRCLTECFIFEGITWGNIIDVVFTMIVPCSIIITLYMKIFVVARSQARKVFSKEAASVSGTKAAKTLSIVVLNYLICWIPNLFINLFYSFLIDNFSSYFIIFLPLVNSLINPIIYAFFYPWFKVIAKLLLTL
>LOCXPTAAR54.272.HIT1.TAAR.2R.307.7tm_1.exons2.CAJNNT010002911.1.Salmo_salar
EENKDDQYCFQDGNSSCRKAFLLTSIYITLYIFFSLISAVTVFLNILVIISISHFKQLHTPTNLLILSLAASDLLVGLIVIPVMTVAIMESCWGFGEYFCVFQIYSTFLCTSLSLGNMVLISIDRYVAVCDPLMYHSKITTTRMMCCISVTWCCSIIYDAAIIKNLVNVQVPSRCLTECFIVEGSSWVNNIIYIAFTMVVPCSIIITLYMKIFVVARSQARKVFSKEAASVSGRKAAKTLSIVVVNYFICWIPTLFIFFFYFILIDNFLLYFIFFLPLVNSLINPIIYALFYPWFKVTAKLLLTLKI
>LOCXPOra1.8.HIT1.Ora.2R.361.7tm_1.exons2.HG993271.1.Salmo_salar
MSEVLTVDAILFGFLVFSGILGNILVIHVVFQSAIESLSRRLPPSDTILVNLSLANLLTSLFRTVPIFVSDLGLDVSLSQGWCRLFMFLWVWWRAVSCWVTLTLSAFHCATLKRQHVAMGPLAQEHERRKVWVALGLVWGLNLAFSLPALVYTTHVQGNATVELMVISCTTRPLLGCMWEFPSEEQGSAFASTSLALNEVVPLVLMVGTNLATLHSLAKHIRAVTSAGEAGGGTHGELDRHVASERKASHVIMLLVMLFVVCWVLQVAAVTYYNHNRGNHAEELLTVAHFSASVFVGFSPMVVALGHGKLRRRIMRMIAGCADRVKCQQEKIIDESKAPDKRERTAKQTVFTIQKEREVIK
>LOCXPOra2.9.HIT1.Ora.2R.318.V1R.exons1.HG993271.1.Salmo_salar
MLDLCVTIKGMSFLLQTGLGFLGNTLVLLAYTQVVCSECRLQPVDIILCQLAFVDLILILTRCIPQTMTVFGLRDLLNDPGCKVVVYSYRIARALSVCITCMLSVFQAVTIAPAGGPCLSRLKAQLPSLIVPTIAGLWLFNMAVCLAAPLFSIAPRNGTVPAFTLNLGFCHVDFRDRLSYKINGVVVSTRDFAFVGLMLWSSGYILLLLHRHSHQVRSIRRSSQGGGAETRAAKTVITLVVLYAVFFGIDNIIWVYMLTVDKVSPVVNDMRVFFSCCYACLSPFFIISSNKKVKSKLVCVAADQEQPSVNTQDSNDKM
>LOCXPOra3.10.HIT1.Ora.2R.318.V1R.exons1.HG993271.1.Salmo_salar
MQSEEVVRGMLYLSLTVVGVPGNTAVIVAFLLALYQEHQLLPADAIVLHLACANLLVVGVRCLLETLATFRLVNIFGDTGCQGVIFVYRTSRSLSIWLTFVLSAYQCLSIATPGSRWASIRVLVARYLAVIFLTLWVINTSMSSAAIAFSLGSRNDSVNMQHSINVQFCYVRFPTMQSKQVNGAVQVGRDVVPMGMMTLASLVILVFLYRYSQQVKGLRSSSGASGGAERRAAKAVVVLVTLYVVLYGVDNGLWVYTLTVRKTMSSSLISDLRIFFSSLYAALSPLVIIATNRKVNSRLRCVVQERPVQDKATTLSTV
>LOCXPOra4.12.HIT1.Ora.2R.315.7tm_1.exons4.HG993281.1.Salmo_salar
TTSPTQTTFYIILVLLGIVGNTTVIGVMLDSVFKDPSGVRNSDIILMNMALSNLLVSVLRNVLLVISDLGLELNTSRDGCHVLMGVWVWLRSVNVWSTLFLSAFHFQTLRRVAPPPGTVHGPRRPPKTLLISLGLIWFLNLIYAIPAHIYSTKGNKNSTETLMLVSSTTRPLLGCVWNFPSSYNGLAYATTSMVIHEILPIILMAITNLGSLYTLYTHGRTHNPAHMTQDAPVIKRIPAERRAAKVILALIVLFIGSWGTSIISINYFNYNRGLSAGFLLVIARFANTIFIAISPIVLALGHRRLRAVIKYFLTH
>LOCXPOra5.13.HIT1.Ora.2R.322.7tm_1.exons4.HG993281.1.Salmo_salar
VGVGLGVNRYPFQNALYIIFVLLGIVGNATVVGVISESVFKDPSGGRNSDIILINMALSNLLLSLLRNILLVISDLGLELNTSRDGCHVLMGVWVWLRSVNVWSTLFLSAFHFQTLRRVAPPSRTVHGPRRPPKTLLISLGLIWYLNLIYAIPAHIYSTKGNKNSTETLMLVSSTTRPLLGCVWNFPSSYDTLAYTTTSMVIHEILPVILMAITNLGSLYTLYTHGRTRNPAHMTQDAPVIKRIPAERRAAKVILALTILFIVSWGTSIISINYLNYYKGSSATFLPVIARFANSIFIAISPIVLALGHRRLRAVIKSFLTH
>LOCXPSalmoOlfC.4.3.41312.HIT1.OlfC.1R.784.ANF_receptor.exons6.HG993268.1.Salmo_salar
SMDSRQLRFSRAMIFAVEEINNSSYLLPGVTLGYQVHDSCNSVPMAVKVAFQLANGLDPMFDTGEQCSGSATVTAIIGESASTPTISMLRIIGPLGIPQVSHSSTCACLSDKKQYPTFFRTIPSDQFQAAALAHLIRHFGWTWIGAVRSDSDYGNNGMAAFLQAAQEEGICVEYSEAFYRTNPLSRVQRVADVIRSSTARVVVAFVSSWDMRTLLEEMDRLPSPPRQWIGSESWVTNPDMLRFGLCAGAIGFGIQRSVIPGLRDFLLDLSPQKVSNSPLLTEFWEGAFGCRLGKGVGVEEKVCDGSEDIQQLQVPYTDTSQLRVTNMVYKAVYAIAHAIHSIVCEERGNSTVNCDKNLNVKQTQVLERLRRVNFSRNGYQVSFDANGDPVATYELVNWQRRESGKMKFVTVGRYDASLAPDQRLDIEKEITWVKNSTQVPVSVCSESCPPGTRKAIQKGKPVCCYDCIQCGEGEISNNTDSSDCLICPEEYWPNAERDRCILKPVEFLSFHEVLGIILTACSVGGACLAIATATIFYRHRTSAIVRANNSELSFLLLFSLTLCFLCSLTFIGRPSELSCMLRHTVFGITFVLCISCVLGKTIVVLMAFRATLPASNVMKWFGPPQQRLTVVSFTFVQALICTLWLVLSPPFPIKNLTTYKEKIILECDVGSAIGFWAVLSYIGLLALLCFVLAFLARKLPDNFNEAKFITFSMLIFCAVWITFIPAYVSSPGKFTVAVEIFAIITSSFGLFFLLFVPKCFIILFRPEKNTKKHLMEKTSNDIRY
>LOCXPSalmoOlfC.4.9.41323.HIT1.OlfC.1R.784.ANF_receptor.exons6.HG993268.1.Salmo_salar
SMDTRELRFSRAMIFAVEEINNSSDLLPGVTLGYQVHDSCTSVPMAMNVAFQLANGLDPMFDTGEQCSGSPTVTAIVGESASTPTISMLRIIGPFGIPQVSHFSTCACLSDKKQYPTFFRTIPSDQFQAAALAHLIRHFGWTWIGAVRSDSDYGNNGMAAFLQAAQEEGICVEYSEAFSRTNPLSRVQRVADVIRSATARVVVAFTAIGEMRILLEEMERLPSPPRQWIGTESWVTDPDMLRFGQCAGAIGFGIQRSVIPGLRDFLLDLSPQKVSNSPLLIEFWEGAFGCRLGKDVGVEEKVCDGSEDIQQLQTPYTDTSQLRITNMVYKAVYAIAHAIHSIVCEEREISTVNCDKNLNVKPTQVLERLRSVNFSRNGYQVSFDANGDPVATYELVNWQIGESGKMKFVTVGLYDASLPLDQRFDMEREITWVKNSTQVPVSVCSESCPPGTRKAIQKGKPVCCYDCIQCAEGEISNKTDSSDCLICPEEYWPNAERDRCILKPVEFLSFHEVLGIILTACSVGGACLAIATATVFYRHRTSAIVRANNSELSFLLLFSLTLCFLCSLTFIGRPSEWSCMLRHTAFGITFVLCISCVLGKTIVVLMAFRATLPGSNAMKWFGPPQQRLTVVSFTFVQALICTLWLVQSPPFPIKNLTTYKEKIILECDVGSAIGFWAVLGYIGLLSLLCFVLAFLARKLPDNFNEAKFITFSMLIFCAVWITFIPAYVSSPGKFTVAVEIFAIITSSFGLFFLLFVPKCFIILFRPEKNTKKHLMEKTSNDIRY
>LOCXPOlfC1.29409.HIT1.OlfC.2R.839.7tm_3.exons8.HG993261.1.Salmo_salar
LLVILSLLETGNAKVRDFKAAGATAPGDIIIGGLFPIHEGVEESPNISAPHVSQCVRFNTGGFTEALAMIHAVESANRSPVLTTLGISLGYRIHDSCSDVTTALRASADFTQPTTDCGGGVNTSNSSSPIMAVIGASSSEISISVARQLNLKLIPQISYASTAIILSDKNRFRAFLRTVSSDLYQTRAMVQLLSDSKWTWVGMITTDGDYGISALDSFVSQATASGICVAFKEILPDSLTSPDGESAISQTAATLKLNPNVKVVVSFAKPTQMMYLYQKLRGVWSGLGERVWVASDSWSSSKEVLGEMDLPDIGNVVGFSFKRGNLAPFHHYLMNLININDVIGNNSFLKEFYSLPNSSENSGVLSSSTLPAEILLHNSYVFNVEMAVSAIAHAVADICSKKDCKTPGTVQPWEVLGALKDSCFELEGKSYCFDEKGDINLGYDVTLWNSVRGVINVHDVVAEYHPINNSFSYTNGNTTNLTDLRDVVSVCSPSCEPGKFKKTAEGQHTCCYECINCTENHYSNYTDMDQCLSCDTKTEWSLEGSSGCTHKTLEFFSWQDGFAVVLLVLAALGIVLVLLVGALFLHHHQTPVVKAAGGAFSQIILLSLVGSFVSAVFFVGHPSSLQCKVRQVLFGLSFTLCVSCILVKSLKILLAFQLNPDLKDGLRRLYHPYAIICLCVILQVLTCTLWLVLQSPREKATIFTTTVLAECDEGSQVAFGVMLGYIAVLALVCFSCAFKGRKLPQKYNEARFITFSMLLYLMSWVIFVPIYVTTSGKYLPAVEMVVILISNYGILSCHFFPKCYVILFKKEHNTKSAFMKNVYEYSRKGITDSSSVSET
>LOCXPOlfC2.29412.HIT1.OlfC.2R.824.7tm_3.exons8.HG993261.1.Salmo_salar
LLVILSLLEKGNAKVGDFKAAGATAPGDIIIGGLFSIHEGVEESPNISAPHVSQCVRFNTDGFTQALAMIHAVESANRSPVLTTLGISLGYRIHDSCSDVTTALRASADFTQPTTDCGGGVNTSNSSSPIMAVIGASSSEISISVARQLNLKLIPQISYASTAIILSDKNRFPAFLRTVSSDLYQTRAMVQLLSDSKWTWVGMITTDGDYGLSALDSFVSQATASGICVAFKEILPNSLTSPDGESAISQAAATLKLNPNVKVVVSFAKPTQMMYLYQKLRGVWSGLGERVWVASDSWSSSNEVLGEMDLPDIGNVVGFSFKRGNLAPFHHYLMNLSDINDVIGNNSFLKEFYSLLNRSDNSRVLSPAEILLHNSFVFNVEMAVSAIAHAVADICSKKDCKTPGTVQPWEVLGALKDSCFELEGKSYCFDKKGDINMGYDVTLWRSVRGVINVHDVVAEYHPINNSFSYTNGNTKNLTDLRDVVSVCSPSCEPGKFKKTAEGQHTCCYECINCTENHYSNYTDMDQCLSCDTKTEWSLEGSSGCTHKTLEFFSWQDGFAVVLLVLAALGIVLVLLVGALFLHHHQTPVVKAAGGPFSQIILLSLVGSFASAVFFVGHPSSLQCKVRQVLFGLSFTLCVSCILVKSLKILLAFQLNPDLKDVLRRLYQPYAIICLCVALQVLTCTLWLVLQSPREKATIFTTTVLAECDEGSQVAFGVMLGYIAVLALVCFACAFKGRKLPQKYNEARFITFSMLLYLMSWVIFVPIYVTTSGKYLPAVEMVVILISNYGILSCHFFPKCYVILFKKEHNTKSAFMKNVYEYSRK
>LOCXPOlfC3.29414.HIT1.OlfC.2R.822.ANF_receptor.exons9.HG993264.1.Salmo_salar
YLLVILSLLVTGNAKVGDFKAAGATAPGDIIIGGLFAIHEGVEKSANLSAPLASQCVRFNMDGFTQALAMIHAVEVANRSPVLTALGISLGYRIHDSCSDVTTALRASADFTQPTTDCGGGANISNSSPQIMAVIGASSSEISISVARQLNLELIPQISYASTAVILSDKNRFPTFLRTVPSDLYQTRAMVQLLSDSKWTWVGVVTTDGDYGRSALDSFFSQATASGICVAFKEILPNSLTSPDGESAVRQVAATLRRNPNVKVVVSFAKPTQMMYLYQELRSLGSGLGERVWVASDSWSSSKEALGKMDLPDIGHVVGFTFKRGNLAPFHHYLMNLSDSNDVIGNNSFLKEFYSLPNGSGDPKILLNNSYANVVFNVDMAVSAIAHAVANICSKKDCMTPGTVQPWQVLETLRGSRFELEGKSYKFDQKGDINMGYDVTLWRSVRGVINVHEVVAEYHPINNSFSYTNGNTKNITNLRDVVSVCSASCEPGKFKKTAEGQHTCCYECINCTENHYSNNTDMDQCLSCDSKREWSLGGSSGCTHKTLEFFSWQDGFAVVLLALAALGIVLVLLVGALFLHHHQTPVVKAAGGPFSQIILLSLVGSFVSAVFFVGHPSSLQCKVRQVLFGLSFTLCVSCILVKSLKILLAFQLNPDLKDVLRRLYQPYAIICLCVALQVLTCTLWLVLQSPREKATVFATTVLAECDEGSHVAFGVMLGYIAVLALVCFACAFKGRKLPQKYNEARFITFSMLLYLMSWVIFVPVYMTTSGKYLPAVEMVVILISNYGVLGCHFFPKCYVILFKKEHNTKSAFMKNVYEYSRK
>LOCXPOlfC4.29250.HIT1.OlfC.2R.783.ANF_receptor.exons12.HG993268.1.Salmo_salar
MDNTGFNWKYRLLCGLCAFLHFYASISAEPSCKLKAKFNLNGYRNVEKKKVVMGGMFPVHRRIASANSSSSSVPLSLGCEGFNFRTFRWTQTMLFAIDEINKRSDLLPDTDLGYVIYDSCFTISKAVEGTLTYLTGQEEAVPNYRCGTGAPLAALVGAGGSDLSIATARILGLYYFPQVSYSSSCSVLDSKFQFPTFLRTIPNDVYQSEAMARLVLHFGWSWVGTIAADDDYGKYGIKAFKEQVEEAGVCISFSETLPKVRSPEDIQRIVATVVESTAKIIVVFSSDVDLSPLIQELIQHNVTNRTWIASEAWVTSALINQPGVSSLLGGTLGFGLKRAEIPGLQRYLLNIDPYSNPLTEEFWETAFNCTLNYGRALRMAKEMTKAAAEQGGNTSLNTYSDVTQLRITYSVYKAVYTVAHALHNMEICEPGQGPFNNNSCADITKFEPWQLMYYLKNVWFQVPHTKEPLFFQDGDVDGYYDIINWQVKGDGEISYVTIGQFNSTAAPDAMMTINNASIVWNNDELETPRSVCSESCQPGTRKGIRQGEPVCCFDCIPCADGEISNATDARECIQCTEDNWSNAARDTCVPKTIEFLDFSEPLGITLIVISAVGALITLAVGIVFLVNLGTPLVKANDPILSFSLLFSLVVTFLSSIVFLGEPQPWSCMTSQVGLALGFSLCLSSIMGKAAVLMLRARVLKAARSKAKATAKAAAQAAAADTSPDVIATNGNINNNNNAVTTGNPDVDSLRPAHQRVLAAILTLIQAVACTVWLIILPPHPVKN
>LOCXPOlfC5.29254.HIT1.OlfC.2R.823.7tm_3.exons11.HG993268.1.Salmo_salar
MSPWFTWLTPAIPLLLPWLVRDGVGMAQATVCSRWDHSVGLDDLGLSQEGDVVIGAVFPIHNLSPAPDLSFSQHPDLQSCVNFQEEPLRWVHALVFAVDEINRNPFLLPGVRLGYRVLDSCAWPSSDSHVPLVIGDASSTQAIILARTLEPLSVPVISYQASCGCLSDRLEFPNFFRTIPSDVYQALTMARLTWLLGWTWVGAVAADNDYGRQAIQVFEAAVRGTGVCLAFFETINRANLVRDVERAADTVQASTARVILVFLWYTDIGALLLELGRRNVTDRQFLASEAWSTSGQLRRNPALFNVSRGVVGVAIRSAPMPGFEAHLRSLHPSRRPGDVLLKELWETKFGGAETLEVVQSPFTDTSQLRVTYNVYLAVYAAAHALHSLLSCPQRDSPTWGTSFTCSPPHNISPAELLQHLNQVNFTTPLGEPFYFRGADVPAVYDLVNWQATPQGLLKLVTIGRVEGSNILIDQSAIQWNAGSNMVPVSVCSDRCPPGTRVARKKGEPVCCFDCIPCTEGEVSNTTGSLQCDHCPLEFWSNGNRTACIPRQLEFLSFNDTMGVTLTTVAVCGTVATAAVFMLFVYHRHTPLVRANNSDLSFLLLLSLKLCFLCSLVFIGRPSVWACRIRQAAFGVIFVLCLSCLLVKTIVVLAAFRSARPGAGQLMRWFGPVQQRGSVFLCTSVQVIICAVWLSISPPLPYRDLGLKGSKVILECEVGSVVGFSLVLGYIGLLASLCLLLAFLARKLPDTFNEAKFITFSMLIFCAVWISFVPAYVSSPGKYADAVEIFAILASSFGLLFCLFAPKCFIILLRPERNTKKHMM
>LOCXPOlfC35.29258.HIT1.OlfC.2R.828.ANF_receptor.exons9.HG993268.1.Salmo_salar
GDVVIGGLFPLHYLALEPEHSYRTKPQHTQCNGFDHRAFRWMMTMVFAVDEINCNSTLLPGVRLGYRILDSCDHVHTSLRGALSVVTGKRTEENIEKGVEERMPGCLAGAPVTAVVGLASSTPTGAVAHTLGPFNIPLVSYFATCACLTDKLSYPSFLRTVPSDLFQIRGLVQLVSHFGWRWVGILGTSDDYSRYGIQAFTKQLKDQGGCLAFHLTIPNSPSPAGLRAMADTLQSSRARVVVAFATEGQLLEFLSELAVRNVTGFQWVASEAWVTASLLTSPQFHPLLQGTLGFSFPGVSIPGLGDFLLKVRPSPTPGSEFINMFWEELFGCKLDFGAGSGSKGSGLTAICTGSEDLRDTKSSYSDVSRVRISYNVYKAVYAIAHALHQLLQCGSTGHRQAQEKCNTSTYFTPRQLLHHLKRVNFTNQFGEKVHFDANGEPVPLYDIINWQKVSSGDIKFQKVGSYDGSAPLSQQLQIDESAIVWIGGQSQVPVSLCSAPCLPGSRQARRPGEPPCCFDCLPCAAGEISNQTGSIDCTRCPEFYWSDRDRVKCVAGIEDFLSFYDTMGIILVSFSLLGVVSTTTVTAIFHRFRATPVVKANNSELSFLLLLSLKLCFLCSLLFIGRPSAWSCGFRQAAFGVSFVLCLSCLLVKTIVVLLAFRATVPGSSALMKLFGPCQQRTLILCSTAPQVCLCAGWLSMAPSIPFRNSSYQGLTGMVVLECKEPWPPGFYLVLGYIGLLASLCLLLAFLGRKLPDTFNEAKLITFSMLIFCAVWISFVPAYVSSPGKYTVAVEIFAILASSFGLLLCIFAPKCYIILLRPERNTKK
>LOCXPOlfC6.29261.HIT1.OlfC.2R.827.ANF_receptor.exons7.HG993268.1.Salmo_salar
MHTMDHSYTSMPEPLQCTGSLDSRELRFSRAMVFAVEEINNSSDLLPGVTLGYQVHDSCSSVPMAVKVAFQLANGMDPMFDTGEQCSGSATVTAIVGESGSSPTISMLRIIGPLGIPQVSHFSTCACLSDKKQYPTFFRTIPSDQFQAAALAHLVRHFGWTWIGAVRSDSDYGNNGMAAFLQAAQEEGICVEYSEAFYRTNPLSRVQWVADVIRSSTARVVVAFTAIGDMRILLREMDRLPSPPRQWIGSETWVTDPDMLRFGLCAGAIGFAIQRSVIPGLRDFLMDLSPQKVSNSPLLTEFWEGAFGCRLGKGTSSTGVGVEEKVCDGSEDIQQLQVPYTDTSQLRVTNMVYKAVYAIAHAIHSIVCEERENSTVNCDKSLNVKPTQVLERLRRVNFSRNGYQVSFDANGDPVATYELVNWQIGESGKMEFVTVGRYDASLPLDQRLDMEREITWVKNSTQVPVSVCSESCPPGTRKAIQKGKPVCCYDCIQCAEGEISNNTDSSDCLICPEEYWPNAERDRCILKPVEFLSFHEVLGIILTACSVGGACLAIATATVFYRHRTSAIVRANNSELSFLLLFSLTLCFLCSLTFIGRPSEWSCMLRHTAFGITFVLCISCVLGKTIVVLMAFRATLPGSNAMKWFGLPQQRLTVVFFTFVQALICTLWLALSPPFPIKNLTTYKEKIILECDVGSAIGFWAVLGYIGLLSLLCFVLAFLARKLPDNFNEAKFITFSMLIFCAVWITFIPAYVSSPGKFTVAVEIFAIITSSFWLFFVLFVPKCFIILFRPEKNTKKHLMEKTSNDVHYYEILRGTNIVTFSYMVYYT
>LOCXPOlfC7.29262.HIT1.OlfC.2R.945.ANF_receptor.exons8.HG993268.1.Salmo_salar
MTDPPPNRSCWRMLQAAERSPRRLQTLSHLSRAQCEPAFICEEHRAPVANLPILVFSGKCQTSCTVLGCKHNPHLWTSGPHTSLMESVSDRLSRHMHICGLLEVILQGSGSASPAPPCTKAEDGDFVIGGVFSIHNYMHTVDRSYTSMPEPLQCTGSLDSRELRFSRALVFAVEEINNSSYLLPGVTLGYQVHDSCSSVPMAVKVAFQLANGLDPMFDTGEQCSGSATVTAIVGESGSTPTISMLRIIGPFGIPQVSHFSTCACLSDKKQYPTFFRTIPSDQFQAAALAHLIRHFGWTWIGAVRSDSDYGNNGMAAFLQAAQEEGICVEYSEAFYRTNPLSRVQRVADVIRSSTARVVVAFAAIGDMRILLRELDRLPSPPRQWIGSETWLTDPDMLRFGLCAGAIGFGIQRSVIPGLRDFLLDLSPQKVSNSPLLTEFWERAFGCWLGIGTSSTGVGVEEKVCDGSEDIQQLQVPYTDTSQLRVTNMVYKAVYAIAHAIHSIVCEERENSTVKCDKSLHVKPTQVLERLRRVNFSRNGYQVSFDANGDPVATYELVNWQIGESGKMEFVTVGRYDASLPPDQRFDMEREITWVKNSTQVPVSVCSESCPPGTRKAVQKGKPVCCYDCIQCAEGEISNNTDSSDCLICPEEYWPNAERDRCILKPVEFLSFHEVLGIILTACSVGGACLAIATATVFYRHRTSAIVRANNSELSFLLLFSLTLCFLCSLTFIGRPSEWSCMLRHTAFGITFVLCISCVLGKTIVVLMAFRATLPGSNVMKWFGPPQQRLTVVSFTFVQTLICTLWLVLSPPFPIKNLTTYKEKIILECDVGSTIGFWAVLGYIGFLALLCFVLAFLGRKLPDNFNEAKFITFSMLIFCAVWITFIPAYVSSPGKFTVAVEIFAIITSSFGLFFLLFVPKCFIILFRPEKNTKKHLMEKTSNDIRY
>LOCXPOlfC8.29266.HIT1.OlfC.2R.933.ANF_receptor.exons8.HG993268.1.Salmo_salar
MLEETGTKVSVSTVKRVLYRHNLKGRSVRKMPLLQNHHKNARLRFATAHVDKDSDIRYVWRKKWEACKPKNIIPIVKHGGGSIMLWGCFAAGRTGALHKIDGIMRIENYVDMMKQHLKTSDGDFVIGGVFSIHYFVHTVDHSYTSMPEPLQCTGRMDSRELRFSRAMIFAVEEINNSSYLLPGVTLGYQVHDSCSSVPMAVKVAFQLANGQDPMFDTGEQCSGSATVTAIVGESASTPTISMLRIIGPLGIPQVSHFSTCACLSDKKQYPTFFRTIPSDQFQAAALAHLIRHFGWTWIGAVRSDSDYGNNGMAAFLQAAQEEGICVEYSEAFSRTNPLSRVQRVADVIRSSTAQVVVAFVSSGDMRNLLEEMDRLPSPPRQWIGSETWVTDPDMLRFGLCAGAIGFGIKRSVIPGFRDFLLDLSPQKVSNSPLLTEFWEGAFGCVGVEEKVCDGSEDIQQLQAPYTDTSQLRVTNMVYKAVYAIAHAIHSIVCEESENSTVNCDKNLNVKPTQVLERLRRVNFSRNGYQVSFDANGDPIATYELVNWQRRERGKLEFVTVGRYDASLPLDQRFDMEREITWVKNSSQVPVSVCSESCPPGTRKAIQKGKPVCCYDCIQCAEGEISNNTDSSDCLICPEEYWPNAERDRCILKPVEFLSFHEVLGIILTACSVGGACLAIATATIFYRHRSSAIVRANNSELSFLLLFSLALCFLCSLTFIGRPSEWSCMLRHTAFGITFVLCISCVLGKTIVVLMAFRATLPGSNVMKWFGPPQQRLTVVSFTFVQALICTLWLVLSPPFPIKNPTTYKEKIILECDVGSAIGFWAVLGYIGLLALLCFVLAFLARKLPDNFNEAKFITFSMLIFCAVWITFIPAYVSSPGKFTVAVEIFAIITSSFGLFFLLFVPKCFIILFRPEKNTKKHLMEKTSNDIRY
>LOCXPOlfC9.29280.HIT1.OlfC.2R.869.ANF_receptor.exons7.HG993268.1.Salmo_salar
MRLSPAPALDPSLAGSLVLLHLAVVAGGLALLSSASASGLESVRCRLQGTPRPPAFSQDGDFVIGGVFSIHNYMHTVDHSYTSMPEPLQCTGSLDSRELRFSRAMVFAVEEINNSSDLLPGVTLGYQVHDSCTTVPMAMNVAFQLANGLDPMFDTGEQCSGSPTVTAIVGESGSTPTISMLRIIGPLGIPQVSHFSTCACLSDKKQYPTFFRTIPSDQFQAAALAHLIRHFGWTWIGAVRSDSDYGNNGMAAFLQAAQEEGICVEYSEAFSRTNPLSRVQRVADVIRSSTARVVVAFVSSWDMKILLREMERLPSPPRQWIGSESWVTDPDMLRFGLCAGAIGFGIQRSVIPGLRDFLLDLSPQKVSNSPMFTEFWEGAFGCVGVEEKVCDGSEDIQQLQVPYTDTSQLRVTNMVYKAIYAIAHAIHSIVCEKRQHSTVNCDKNLHVKPTQVLESLRRVNFSRNGYQVSFDANGDPVATYELVNWQRRESGKMELVTVGRYDASLPLEQRLDMEREITWVKNSTQVPLSVCSESCPPGARKAVQKGKPVCCYDCIQCAEGEISNNTDSSDCLICPEEYWPNTERNRCILKPVEFLSFHEVLGIILTACSVGGACLAIATATVFYRHRTSAIVRANNSELSFLLLFSLALCFLCSLTFIGRPSEWSCMLRHTAFGITFVLCISCVLGKTIVVLMAFRATLPGSNIMKWFGPPQQRLTVVSFTFVQALICTLWLVLSPPLPIKNLTTYKEKIILECDVGSAIGFWAVLGYIGLLALLCFVLAFLGRKLPDNFNEAKFITFSMLIFCAVWITFIPAYVSSPGKFTVAVEIFAIITSSFGLFFLLFVPKCFIILFRPEKNTKKHLMEKTSNDI
>LOCXPOlfC10.29284.HIT1.OlfC.2R.861.ANF_receptor.exons7.HG993268.1.Salmo_salar
MAGGLALLTSASISTSASGLESVRCRLQGTPRPPVFSQDGNFVIGGVFSIHYYMHTMDHSYTSMPEPLQCTGSMDSRELRFSRAMIFAVEEINNSSYLLPGVTLGYQVHDSCNSVPMAVKVAFQLANGLDPMFDTGEQCSGSATVTAIIGESASTPTISMLRIIGPLGIPQVSHSSTCACLSDKKQYPTFFRTIPSDQFQAAALAHLIRHFGWTWIGAVRSDSDYGNNGMAAFLQAAQEEGICVEYSEAFSLTNPLSRVQRVADVIRSSTAWVVVAFVSSWDMRILLREMDRLPSPPRQWIGSESWVTEPDMLRFGLCAGAIGFGIKRSVIPGLRDFLLDLSPQKVSNSPMLTEFWEGAFGCRLGKGTSSTGVGVEEKVCDGSEDIQQLQVPYTDTSQLRVTNMVYKAVYAIAHAIHSIVCEERENSTVNCDKNLHVKQTQVLERLRRVNFSRNGYQVSFDANGDPVATYELVNWQRRESGKMKFVTVGRYDASLAPDQRLDIEKEITWVKNSTQVPVSVCSESCPPGTRKAIRKGKPVCCYDCIQCGEGEISNNTDSSDCLICPEEYWPNAERDRCILKPVEFLSFHEVLGIILTACSVGGACLAIATATIFYRHRTSAIVRANNSELSFLLLFSLTLCFLCSLTFIGRPSEWSCMLRHTAFGITFVLCISCVLGKTIVVLMAFRATLPGSNVMKWFGPPQQRLTVVSFTFVQALICTLWLVLSPPFPIKNLTTYKEKIILECDVGSAIGFWAVLGYIGLLALLCFVLAFLARKLPDNFNEAKFITFSMLIFCAVWITFIPAYVSSPGKFTVAVEIFAIITSSFWLFFLLFVPKCFIILFRPEKNTKKHLMEKTSNDIRY
>LOCXPOlfC11.29287.HIT1.OlfC.2R.825.ANF_receptor.exons7.HG993268.1.Salmo_salar
FSQHGDFVIGGVFSMHYNMHTVDHSYTSMPEPLQCTGSMDSRELRFSRALVFAVEEINNSSYLLPGVTLGYQVHDSCSSVPMAVKVAFQLANGMDPMFDTGEQCSGSATVTAIVGESASTPTISMLRIIGQFGIPQVSHSSTCACLSDKKQYPTFFRTIPSDQFQAAALAHLIRHFGWTWIGAVRSDSDYGNNGMAAFLQAAQEEGICVEYSEAFSRTNPLSRVQRVADVIRSSTARVVVAFVASGDMRILLEEMDRLPSPPRQWIGSETWVTDPDMLRFGLCAGAIGFGIQRSVIPGLRDFLLDLSPQKVSNSPLLTEFWEGAFGCRLGIGTSTGVGVEEKVCDGSEDIQQLQVPYTDTSQLRVTNMVYKAVYAIAHAIHSIACEERENSTVNCDINLHVKPTQVLERLRRVNFSRNGYQVSFDANGDPVATYELVNWQRRESGKMEFVTVGLYNASLPPDQRLDIEKEITWVKNSTQIPVSVCSESCPPGTRKAVQKGKPVCCYDCIQCAEGEISNKTDSSDCLICPEEYWPNAERDRCILKPVEFLSFHEVLGIILTACSVGGSCLAIATATVFYRHRTSAIVRANNSELSFLLLFSLALCFLCSLTFIGRPSEWSCMLRHTAFGITFVLCISCVLGKTIVVLMAFRATLPGSNVMKWFGPPQQRLTVVSFTFVQALICTLWLVLSPPFPIKNLTTYKEKIILECDVGSAIGFWAVLGYIGLLSLLCFVLAFLARKLPDNFNEAEFITFSMLIFCAVWITFIPAYVSSPGKFTVAVEIFAIITSSFGLFFLLFVPKCFIILFRPEKNTKKHLMVKTSNDIRY
>LOCXPOlfC12.29290.HIT1.OlfC.2R.871.ANF_receptor.exons7.HG993268.1.Salmo_salar
MRLSPTPALDPSLAGSLVLLHLAVVAGGLALLSSASASGLESVRCRLQGTPQPPAFSQDGDFVIGGVFSFHYYMRTVDHSYTSLPEPLQCTGSMDTRELRFSRAMIFAVEEINNSSYLLPGVTLGYQLYDSCSSVPFAVKVAFQLANGLDPMFDTGEQCSGSSTVTAIVGESASTPTISMLRITGPLGIPQVSHSSTCACLSDKKQYPTFFRTIPSDQFQAAALAHLVRHFGWTWIGAVRSDSDYGNNGMAAFLQAAQEEGICVEYSEAFYRTNPLSKVQRVADVIRSSTARVVVAFVAIGDMRILLRELESLPSPPRQWIGSESWVTDPDMLRFGLCAGAIGIGIQRSVIPGLRNFLLDLSPQKVSNSPILTEFWEGGFGCVGVEEKVCDGSEDIQQLQTPYTDTSQLRITNMVYKAVYAIAHAIHSIVCENRENSTVNCDKNLNVKSTQVLERLKRVNFSRNGYQVSFDANGDPVATYELVNWQIRESGKMEYVTVGRYDASLPPDQRLDIESEITWLKNSTQVPVSVCSESCPPGTRKAVQKGKPVCCYDCIQCAEGEISNNTDSSDCMICPEEYWPNAERDRCILKPVEFLSFHEVLGIILTACSVGGACLAIATATVFYRHRTSAIVRANNSELSFLLLFSLALCFLCSLTFIGRPSEWSCMLRHTAFGITFVLCISCVLGKTIVVLMAFRATLPGSNVMKWFGPPQQRMTVVSFTFVQALICTLWLVLSPPFPIKNLTTYKEKIILECNVGSAIGFWSVLGYIGLLALLCFALAFLARKLPDNFNEAEFITFSMLIFCAVWITFIPAYVSSPGKFTVAVEIFAIITSSFGLFFLLFVPKCFIILFRPEKNTKKHLMEKTSNDIRY
>LOCXPOlfC13.29296.HIT1.OlfC.2R.836.ANF_receptor.exons7.HG993268.1.Salmo_salar
ESVRCRLQGTPRPPAFSQDGDFVIGGVFSMHYYMHTVDHSYTSLPEPLQCTGSLDSRELRFSRAMVFAVEEINNSSDLLPGVTLGYQVHDSCSSVPMAVKLAFQLANGLDPMSDTGEQCSGLATVTAIVGESGSTPTISMLRIIGPFGIPQVSHYASCACLSDKKQYPTFFRTIPSDKFQAAALARLIRHFGWTWIGAVRSDSDYGNNGMAAFLQAAQEEGICVEYSEAFYRTNPLSRVQRVADVIRSSTARVVVAFAATGDMRILLMELDRLPSPPRQWIGSETWVTDPDMLRFGLCAGAIGFGIQRSVIPGLRDFLLDLSPQKVSNSPLLTEFWEGAFGCRLGKGVGVEEKVCDGSEDIQQLQTPYTDTSQLRVTNMVYKAVYAIAHAIHSIVCEERENSTVNCDKNLHVKPTQVLERLRRVNFSRNGYQVSFDANGDPVPTYELVNWQIGESGKMEFVTVGRYDASLPPDQRFDMEREITWVKNSTQVPVSVCSESCPPGTRKAVQKGKPVCCYDCIQCAEGEISNNTDSSDCLICPEEYWPNAERDRCILKPVEFLSFHEVLGIILTACSVGGACLAIATATVFYRHRTSPIVRANNSELSFLLLFSLTLCFLCSLTFIGRPSEWSCMLRHTAFGITFVLCISCVLGKTLVVLMAFKATIPASNVMKWFGPPQQRLTVVSFTFVQALICTLWLVLSPPFPIKNLTTYKEKVLLECDLGSVGAFWAVLGYIGLLSLLCFVLAFLARKLPDNFNEAKFITFSMLIFCAVWITFIPAYVSSPGKFTVAVEIFAIITSSFGLFFLLFVPKCFIILFRPEKNTKKHLMEKTSNDIRY
>LOCXPOlfC10.29302.HIT1.OlfC.2R.843.ANF_receptor.exons7.HG993268.1.Salmo_salar
SVSASGLESVRCRLQGTPQPPVFSQDGDFVIGGVFSFHYFMKTMDHSYTSMPEPLQCTGSMDSRELRFSRAMVFAVEEINNSSDLLPGVKLGYQVHDSCNSVPMAVKVAFQLVNSLDPMFDTGEQCSGSSTVTAIVGESASTPTISMLRITGPLGIPQVSHYSTCACLSDKKQYPTFFRTIPSDLFQAAALAHLIRHFGWTWIGAVRSDSDYGNNGMLAFLQAAQEEGICVEYSEAFSLTNPLSRVQRVADVIRSSTARVVVAFVTSWDMRILLREMERLPSPPRQWIGSESWVTDPDMLRFGLCAGAIGFGIQRSVIPGFSDFLLDLSPQKVSNSPMLTEFWEGAFGCRLGKGVGVEEKVCDGSEDIQQLQTPYTDTSQLRITNMVYKAVYAIAHAIHSIVCEERENSTVNCDKNLNVKPTQVLERLRSVNFSRNGYQVSFDANGDPVATYELVNWQRRESGKMEFVTVGRYDASLPPDQRFDMDREITWVKNSTQVPVSVCSESCPPGTRKAIQKGKPVCCYDCIQCAEGEISNNTDSSDCLICPEEYWPNAERDRCIVKPVEFLSFHEVLGIILTACSVGGACLAIATATVFYRHRTSPIVRANNSELSFLLLFSLTLCFLCSLTFIGRPSEWSCMLRHTAFGITFVLCISCVLGKTIVVLMAFRATLPGSNVMKWFGPPQQRMTVVFFTFVQALICTLWLVLSPPFPIKNLTTYKEKIILECDVGSAIGFWAVLGYIGLLSLLCFVLAFLARKLPDNFNEAKFITFSMLIFCAVWITFIPAYVSSPGKLTVAVEIFAIITSSFGLFFLLFVPKCFIILFRPEKNTKKHLMEKTSNDIRY
>LOCXPOlfC13.29306.HIT1.OlfC.2R.835.ANF_receptor.exons7.HG993268.1.Salmo_salar
ESVRCRLQGTPHPPAFSQDGDFVIGGVFSMHYYMHTVDHSYTSLPEPLQCTGSMDSRELRFSRAMVFAVEEINNSSDLLPGVKLGYQVHDSCNSAPMAVKVAFQLVNSLDPMFDTGEQCTGSATVTAIVGESGSTPTISMLRITSPFGIPQVSHYASCACLSDKKQYPTFFRTIPSDQFQAAALAHLIRHFGWTWIGAVRSDSDYGNNGMAAFLQAAQEEGICVEYSEAFSFINPVSRVQRVADVIRSSTARVVVAFVASGDMRILLEEMDRLPSPPRQWIGSESWVTDPDTLRFGLCAGAIGFGIQRSVIPGLRDFLLDLSPQKVSNSPMFTEFWEGAFGWTSTGVGVEEKVCDGSEDIQQLQTPYTDTSQLRVTNMVYKAVYAIAHAIHSIVCEERENSTVNCEKNLNVKPTQVLERLRRVNFSRNGYQVSFDANGDPVATYELVNWQIGESGKMEFVTVGRYDASLPPDQRFYIEREITWLKNSTQVPVSVCSESCPPGTRKAIQKGKPVCCYDCIQCAEGEISNNTDSSDCLICPEEYWPNAERDRCILKPVEFLSFHEVLGIILTACSVGGACLAITTATVFYHHRASAIVRANNSELSFLLLFSLALCFLCSLTFIGRPSEWSCMLRHTAFGITFVLCISCVLGKTLVVLMAFRATLPGSNAMKWFGPPQQRLTVVSFTFVQALICTLWLVLSPPFPIKNLTTYKEKIILECDVGSAIGFWAVLGYIGLLALLCFVLAFLARKLPDNFNEAKFITFSMLIFCAVWITFIPAYVSSPGKFTVAVEIFAIITSSFGLFFLLFVPKCFIILFRPEKNTKKHLMEKTSNDIRY
>LOCXPOlfC14.29309.HIT1.OlfC.2R.871.ANF_receptor.exons7.HG993268.1.Salmo_salar
MRLSLVPALDPSLAGSLVLLHLAVVAGGLALLSSASASGLESVRCRLQGTPRTPVFSQDGDFIIGGVFSFHYFMKTMDHSYTSLPEPLQCTGSMDSRELRFSRAMVFAVEEINNSSYLLPGVTLGYQVHDSCNSVPMAVKVAFQLANGLDPMFDTGEQCSGSATVTAIVGESASTPTISMLRIIGPFGIPQVSHYASCECLSDKKQYPTFFRTIPSDQFQAAALAHLVRHFGWTWIGAVRSDSDYGNNGMAAFLQAAQEEGICVEYSEAFSLTNPLSKVQRVADVIRSSTARVVVAFVSAWDMRTLLEEMDRLPSPPRQWIGTESWVTDPDMLRFGLCAGAIGFGIQRSVIPGFRDFLLDLSPQKVSNSPMFTEFWEGAFGCVGVEEKVCDGSEDIQHLQAPYTDTSQLRITNMVYKAVYAIAHAIHSIVCEERENSTVNCDKNLNVKPTQVLERLRRVNFSRNGYQVSFDANGDPVATYELINWHMRDSGKIDFVTVGRYDASLPPDQRLDIEREITWLKNSTQVPVSVCSESCPSGTRKAVQKGKPVCCYDCIQCAEGEISNNTDSSDCLICPEEYWPNAERDRCILKPVEFLSFHEVLGIILTACSVGGACLAIATATIFYRHRTSAIVRANNSELSFLLLFSLTLCFLCSLTFIGRPSEWSCMLRHTAFGITFVLCISCVLGKTIVVLMAFRATLPGSNVMKWFGPPQQRLTVVFFTFVQALICTLWLVLSPPFPIKNLTTYKEKIILECDVGSAIGFWAVLGYIGLLSLLCFVLAFLARKLPDNFNEAKFITFSMLIFCAVWITFIPAYVSSPGKLTVAVEIFAIITSSFGLFFLLFVPKCFIILFRPEKNTKKHLMEKTSNDIRY
>LOCXPOlfC15.29312.HIT1.OlfC.2R.849.ANF_receptor.exons6.HG993268.1.Salmo_salar
LERVILGSLPLLCIHTAFACELLGRFDMPSLFKAGDVMIGGIFPVFNKQEDSSASFVKEPDKVKCAGFDLRAFRWTQVMMFAIDEINKDSSLLPNVSLGYRILDSCASPTNTIRAALTLVSSPVEIEPTAPCLPTISALIAESGSSQSLAVAGTLGPFRVPMVSYFSTCACLSDKGKYPTFFRTIPSDYHQAKALAALVKHFGWTWIGAIQSDNDYGRNGVQAFTEEVKKLGVCIAFVGTVLRTYPSSKILDVVDMIKQSTVQVILSFVPEGDLYPLMREVVRQNITHIQWIASEAWITAARPSTPEIYSSFGGAIGFVVRKMAIPKLRHFLMGISPYTDRKAAFVRDFWEKMVGCWPLSAGEPSGSERSSKTCTGAETLVDSQDLFFNVTQLRVSYNVYKAVYAVAHALHRLIFCKKEGESPMRPCVNLSQIQPNEVSDQLKTVHFINQFGEAVFFDGNGDPPASYDVINWQLRAGQVQHVTVGQFGLAANQAYELSIQEDSIVWRTGKSIPVAVCSQICPVGTRKAQIKGKSVCCFDCIPCADGTIANATGAADCSPCPQEYWSNDGRDQCILKTVEFLSYHEPMGIALTMVSLLGACLSFATMLVFIHYKDTPVVKASNSELSSLLLFSLFLCFLCPLTFIGRPTAWTCMLRHTAFGVTFALCISCMLGKTIVVVTAFRATLPGNNVAGKFGPSQQRIIVCSCTVVQIFICVLWLNLNPPYRDFRYSHRKIVLECNTGSETAFYAVLGYIGILAGICLVLAFLSRKLPDNFNEAKFITFSMLIFCAVWITFIPAYVSSPGKFTVAVEIFAILSSAFGLLICIFAPKCYILFIKPERNTKKHVMGRN
>LOCXPOlfC16.29315.HIT1.OlfC.2R.800.ANF_receptor.exons7.HG993268.1.Salmo_salar
MPQLELVMLVLLVVMGEGEPVCRLQSREELPDLAKDGDLVIGGIFSFRTEQDGVIDTFQTIPKIRRCINYNFREFQFAQTMIFAIEEINRNYEILPGIKLGYKIYNHCGTMDILRTAMALVNGQKSIINDNNCTESDTVQAILGHSGSTPTIGMAQMVGRFQIPVISHFATCGCLSNRKEFPSFFRTIPSDYYQSRALAQLVKHFGWSWVGAISSDNDYGNRGLATFMLAAQEEEVCIEYSEAFEQTGPRHEILRIVETIKQSSSKVIMAFMTHREIKVLVSELYRHNITGLQWIGSDAWITDPSLTAIEGYSALLGAIGFTVTKAHIPGLGEHLKDVHPSHFPNSMFLRDFWEIVFDCSLNMTTEPKRKPCNGSESLRDVQNTFTDVSEFTFTNNVYKSVYAVAHALHNLLTCEESRGPFSNGSCAQPTHIQPWQVLYYLQKVNFTTEEGERVFFDSNGDSPARYELVNLQTTNPGTMDGVTVGTYDAALPKGHQFMMNNVSVVWRGGSKMIPVSVCSESCPPGTRKAVQKGKPVCCYDCVPCSEGEISNATDSIDCMRETPIVRANNSELSFLLLFSLTLCFLCSLTFIGRPSEWSCMLRHTAFGITFVLCISCVLGKTIVVLMAFRATLPASNVMKWFGPPQQRLSVLAFTLIQVLICVLWLTVSPPFPYKNMKTYQEKIILECDVGSAIGFWAVLGYIGLLALLCFVLAFLARKLPDNFNEAKFITFSMLIFCAVWITFIPAYVSSPGKFTVAVEIFAILASSFGLLLCIFAPKCFIILLRPEQNTKKHMMGKTSN
>LOCXPOlfC17.29317.HIT1.OlfC.2R.863.ANF_receptor.exons6.HG993268.1.Salmo_salar
MLSTHRWPEQGWAMLQLVLVAALSRAEPEGLVVCRRRGGPEYPQLAKDGDIILGGIFSFHSSWQNRELNYTQSPPPLQCTSLNFRAFQFTQAMLFAIEEINNSTSLLPGVSLGYKIYDSCGSIARGVRVALALANGNQETATEGSGCSRPAQVQAIMGEDSSSPSMATATVLGPFHIPMISHFATCGCLSDKVKYPSFFRTIPSDHYQSRALAQLVKHFGWSWVGAIRTNDDYGNNGMATFIETAAQLGICLEYSVAFFRTDPEEKLQRVIESIKTSKSKVIVAFLSFLDLDLLVKQFARHNLTGYQWVGSEGWIIDSYIARVEAHHVLNGAIGLSIAKAHVTGLGEFILDVRPLKSAGIDSSMFTEFWEALFDCRFRQGERSETGQSQQECTGRENLSGLQNIFTDLSLMAIFNNVYKGVLAVAHALHNVWGCGETCGNKTQPDPQTILEHIKNVRFKTKEGEEVYFNEKGDVTAKYDIINWQPKEDGNVEFVTVGLYDASLPADRQLTINNSSLVWTQNAKLVPVSVCSESCPPGTRKAVQKGKPVCCYDCIQCAEGEISNNTDSVTCDQCHPEFWTNKKRDMCEKKEIEFLSYEEIMGVLLTAVSLLGTCMTSIVAFIFFRYKKTPIVRANNSELSFLLLFSLTLCFLCSLTFIGRPSEWSCMLRHTAFGITFVLCISCVLGKTIVVLMAFRATLPGSNAMKWFGPPQQRLTVVSFTFVQALICTLWLVLSPPFPIKNLTTYKEKIILECDVGSAIGFWSVLGYIGLLSLLCFVLAFLARKLPDNFNEAKFITFSMLIFCAVWITFIPAYVSSPGKFTVAVEIFAILSSSFGLLFCIFAPKCYIILMKPEKNTKKMMMGK
>LOCXPOlfC18.29319.HIT1.OlfC.2R.857.ANF_receptor.exons6.HG993268.1.Salmo_salar
MLKLAYLLVITLLIVRAKAGQPVCRPYGTKELSQFSKEGDINLGGIFSFHQNPVSLHPTLHVNPGSIQCEGLDPGELQYAQTMIFAIEEINNSSELLPGLSLGYRIFDSCPSIPLSVRASLSLMNGYEEEPQSCTKPSTVYAVIGETTSTSTIAMARTMGPFHIPVLSHSATCACLSNRRQYPSFFRTIPSDHYQSRALAQLVKHFGWSWVGAIRTNSDYGNNGMATFLKAASSEGVCVDYSVAIYRTDPREWFLKVVDIIKQSTSKVIVAFADGTDLEILIKELYLQNVTGLQWVGSEGWITYRYIASHVNYAVVQGAVGFAVPNAVIPGLGEFLANRRPSTQLGDRGLVELWESVFSCSMTPGSPVRACTGRESLIDMGSRYTDVSDASLLNNIYKAVYAVAHALHLLTTCQSGQGPFQDNTCAARDKIEPWQVLHYLTQVNFTTKHGERVFFDDQGDPSARYALVNWQMDNTGNILFETIGYYDASQPEGQKFEMKEGVSAVWADNQPEVPRSICSESCLPGTRRAFVKGKPFCCFDCIACADGEFSNTTNAVTCTTCPPEYKSNEERNNCNLKGIEYLTFKELMGILLVVFSVFGGFLTMTIALIFFHYRKTPIVRANNSELSFLLLFSLTLCFLCSLTFIGRPSEWSCMLRHTAFGITFVLCISCVLGKTIVVLMAFRATLPGSNVMKWFGLPQQRLSVLAFTLIQVLICALWLTVSPPFPYNNMKTYKDKIILECDVGSAIGFWAVLGYIGLLSLLCFVLAFLARKLPDNFNEAKFITFSMLIFCAVWITFIPAYVSSPGKFTVAVEIFAILASSYGMLFCIFLPKCYIILCKPEKNTKKHLMGKTSSKAL
>LOCXPOlfC19.29321.HIT1.OlfC.2R.832.ANF_receptor.exons6.HG993268.1.Salmo_salar
VVVVGLLGVFGAEGTETVCRMLGSPEFPLLSKEGDVTIGGAFSIHSKITQPPLSFTETPPPLTCSSVNLREFRFAQTMIFAIEEINNSDTLLPNVSIGYRIYDNCGSTLYSMRAAMALMNGQERTVGKTCIGQTAVHAIIGESESSSTIVMSHTTGPFQIPVISHSATCECLSSRKEYPSFFRTIASDLYQSRALAQLVKYFGWSWVGAVNSDSDYGNNGMAIFLASAKEEGVCVEYSEKFSRTEPEKLLKVVNVIRGGTARVIVGFLAHVEMNNLLEELSLQNITGLQFIGVEAWITADSLVTPTSYSVLGGSLGFAVQKANISGFSEFVIKQFWDTAFHCTETSLQENATVSRPCSESQDLIELREYNADVEELRYSSNIYKAIYAVAHSLHSLLKCKEGRGCDHNVRTEPWQVVESLKQVNFTIKTGDQVWFDSTGAAAATYEVVNWQRGPDGGVQFKPVGYYDASLPPGQQFVLRTEDIMWPGGLQQMPVSVCSESCPPGTRKAVQKGKPVCCYDCVPCSEGEISNATDSNGCIHCPDEYWSNLGRDKCIFKAIEFLTFTEVMGIVLMLFSLFGVFLTVLVAILYLIKKDTPIVRANNSELSFLLLFSLTLCFLCSLTFIGRPSEWSCMLRHTAFGITFVLCISCVLGKTIVVLMAFRASLPASNVMKWFGPPQQRLSVLAFTLIQVLICVLWLTVSPPFPYKNMKTYKEKIILECDVGSAIGFWVVLGYIGLLSLLCFVLAFLARKLPDNFNEAKFITFSMLIFCAVWITFIPAYVSSPGKFTVAVEIFAILASSYGMLFCIFAPKCCIILFKPELNTKKHMMGKMK
>LOCXPOlfC35.29323.HIT1.OlfC.2R.867.ANF_receptor.exons11.HG993268.1.Salmo_salar
MCLCGWLWLLCCFTVPGFVWGQSGGGGGACRLMANAISGSVYRAGDVVIGGLFPIHVEAPLPEQEFRSIEGNVTCTMFYQRAYRWLQTMIFAVEEINRDPVLLPNLTLGFLAADTCLAEGTTLGAALAMVTGQEASVVGTECGANPEVPVIIGDARSSASIVVAQTLGPFELPMVSYFASCACLSDNWRYPSFFRTIPSDAFQARGMARLLHQLGWEWVGLVSGDDDYGKFGVQMLLQDLQGSGVCVAYAEVIPKVPSQRRMKHIVDTIRRSTARVVVTFAISQDARVLMEEVVRQNITDRQWIASEAWVTYSTLSSPKNLPSLAGTIGFALKKAVIPSLGPFLTRLRPDGDYQKSDPFLRELWEEIFGCSLGIDLSMTPSSRRQCTGSEIIGEGESQYADVSQLRASYNVYKAVYAIAHAIQDMVACRPGEGPFNSGRCPDIRKLQPSQIVHYLRRVNFSTPVGDLFHFDINGDPPGSYDIINWHVTPEGTAEFVQVGHFLSSVGVDDQFHINMEKVVWGGGSGDEVPVSICSAACPPGSRHVVQKGRPVCCFDCLSCAEGEISNTTGSVECIRCPERFWSNPDRTACVPQLVDFLSYSDTMGVILSVISVSGATLTAGALATFFYHRHTPLVKANNSELSFLLLLSLKLCFLCALVFIGRPKPWTCMLRHTLFGISFVFCISCLLSRTVVVLVAFRATLPGENLMRYFSPAQQRMGISICTLIQVLICVLWLTLAPPRPAERGGREGRGPRVVLECEVGSVVGFSLVLGYIGLLASLCLLLAFLARKLPDNFNEAKFITFSMLIFCAVWISFVPAYVSSPGKYTVAVEIFAILASSFGLLFCLFAPKCFIILLRPERNTKKHMMS
>LOCXPOlfC20.29331.HIT1.OlfC.2R.845.ANF_receptor.exons11.HG993279.1.Salmo_salar
MSPWLTWLTPAIPLLLPWLVRDGSGMVQATVCSRWDRSVGLDDRGLSQEGEVVIGGLIPFHNLPPAPDLSFSQPPDLQSCVNFQEEPLQWAHALVFAVDEINRNPFLLPGIQLGYRILDSCNQHPWSLRGALSLVSGGNIRSRPSSDCPVPLVIGDASSTQSIILARTLGPLSVPVISYQASCGCLSDRLEFPNFFRTIPSDVYQALTMARLTWLLGWTWVGAVAVDNDYGRLAIQVFEEEIRGTGVCLAFFETLNRANLVRDVKRAADTVQASTARVILVFLWYTDMGALLLELGRRNVTDRQFLASEAWSTSGQLLRNPALFNVAQGVVGVAIRSAPIPGFEAHLRSLHPSRRPGDVLLKELWETEFGGAETLVEVQSPFTDTSQLRITYNVYLAVYAAAHALHSLLSCSQRDSPTWGSSFTCSPPHNISPAELLQHLNQVNFTTPLGEPFYFRGADVPAVYDLVNWQATPQGLLKLVTIGRVDGSNLLINQSAIQWNTGSNTVPVSVCSDSCPPGTRVARRKGEPVCCFDCISCAEGEVSNTTGSMQCDRCPLEFWSNSHRTACVPRQLEFLSFNDVMGVTLTTVAVCGAVATVAVFMFFVYHRHTPLVRANNSELSFLLLLSLKLCFLCSLVFIGRPSVWACRIRQAAFGVIFVLCLSCLLVKTIVVLAAFRSARPGAGQLMRWFGPGQQRGSVFLFTSVQVIICAVWLSVSSPLPYRDLGLKGSKVILECEVGSVVGFSLVLGYIGLLACLCLLLAFLARKLPDNFNEAKLITFSMLIFCAVWISFVPAYISSPGKYADAVEIFAILASSFGLLLCIFMPKCYIILLRPERNTKKHMMSK
>LOCXPOlfC21.29334.HIT1.OlfC.2R.868.ANF_receptor.exons9.HG993279.1.Salmo_salar
MILNSSSLSLQLNNSSASSSSSSCRLREQFSLNGMYQKGDVILGGLFEVHYFTVFPELSFTSEPQQLYCEGFTSFGFQQAQTMAFAVDEINRNPDLLPNIKLGYQLYDNCQKLGVSLRAAMSLASGREKEFLLDETCSGSPPVLGIVGDPGSTHSIAISSVLGLFRVPMVSHYATCSCLSDRSKYPSFFRTIPSDSFQVRAMIQILRRLGWTWVGLVFSDDDYGFHAARSFHSSLAESGGCVAYSQVLPKDNCPTELQRIVGEIKSSSARVVVVFSVEAYLLPLVDEVVVQNVKGLQWIASEAWTSSSVFHTPRLMPYLGGTLGIAIRRGEIPGLKDYLLSIRPDDQPANNPGNNMVRQFWEAVFGCRLEPPAGWVEAGGDVCTGQEDLRDVETNYGDVSELRPEYNTYKAVYALAHALHDLLQCVPGRGPFSGHRCASLQRLEPWQLVHYLERVNFTTGFGDRVSFDNKGDALAIYDIMNWVWLQDGSVHLENVGVIDESAPAGQELTLDEDRIFWNFESRKPPRSVCSESCPPGTRVARKKGEPVCCFNCISCAEGEVSNTTDSAKCSTCPEDFWSSPERDLCIPKRVEFLSYQDSLGISLMTASLLGALICAVVLGIFTRYRNTPVVKANNSELSFLLLLSLKLCFLCSLLFIGRPRLWTCQLRHAAFGISFVLCVSCILVKTMVVLAVFRTSKPGGNASLKWFGAGQQRGTVLVLTSFQAAICTAWLVSASPTPHKNTRYHNDKIVYECVVGSVAGFGALLGYIGLLAFLSFLLAFLARNLPDNFNEAKFITFSMLNFCAVWISFVPAYISSPGKYADAVEIFAILASSFGILVALFGPKCYIILLRPERNTKKALMGRATTKT
>LOCXPOlfC22.29339.HIT1.OlfC.2R.868.ANF_receptor.exons9.HG993279.1.Salmo_salar
MILNSSSLSLLLNNSSASSSSSSCRLQEQFSLNGMYQKGDVILGGLFEVHYFTVFPELSFTSEPHQLYCEGFTSCGFQQAQTMAFAVDEINRNPDLLPNIKLGYQLYDDCQKLGVSLRAAMSLASGREKEFLLDETCSGSPPVLGIVGDPGSTNSIAISSVLGLFRVPMVSHYATCSCLSDRSKYPSFFRTIPSDSFQVRAMIQILHRLGWTWVGLVFSDDDYGVYAARSFHSSLAKSGGCVAYSQVLPKDNRPTELQRIVGEIKSSTARVVVVFSNEAYLLPLVDEVVVQNVKGLQWIASEAWSTSSVFHTPRLMPYLGGTLGIAIRRGEIPGLKDYLLSIRPDDQPANNPGNNMVRQFWEAVFGCRLEPPASWVEAGGDVCTGQEDLRDVETDCGDVSELRPEYNVYKAVYALAHALHDLLQCVPGRGPFSGHRCASLQRLEPWQVVHYLERVNFTTGFGDRVSFDDNGDALAIYDIMNWVWLQDGSVQVETVGVIDESAPAGQELTLDEDRIFWNFESKKPPRSVCSESCPPGTRVARKKGEPVCCFNCISCAEGEVSNTTDSAECLRCPEDFWSSPERDLCIPKGVEFLSYQESLGISLMTASLLGALICAVVLGIFTRYRNTPVVKANNSELSFLLLLSLKLCFLCSLLFIGRPRLWTCQLRHAAFGISFVLCVSCILVKTMVVLAVFRTSKPGGNASLKWFGAGQQRGTVLVLTSFQAAICTAWLVSASPTPHKNTRYHNDKIVYECVVGSVAGFGALLGYIGLLAFLSFLLAFLARNLPDNFNEAKFITFSMLIFCAVWISFVPAYVSSPGMYADAVEIFAILASSFGLLVALFGPKCYIILLRPERNTKKALMGRATTKT
>LOCXPOlfC23.29341.HIT1.OlfC.2R.868.ANF_receptor.exons9.HG993279.1.Salmo_salar
MILNSSSLSLLMNNSSASSSSSSCRLREQFSLNGMYQKGDVILGGLFEVHYFTVFPELSFTSEPQQLYCEGFDSFGFQQAQTMAFAVDEINRNPDLLPNIKLGYQLYDNCLKLGVSFRAAMSLASGREEEFLLDETCSGSPPVLGIVGDPGSTHSIAISSVLGLFRVPMVSHYATCSCLSNRGKYPSFFRTIPSDSFQVRAMIQILHRLGWTWVGLVFSDDDYGFHAARSFHSSLAKSGGCVAYSQVLPKDNRPTELQRIVGEIKSSTARVVVVFSNEAYLLPLVDEVVVQNVKGLQWIASEAWTSSTVFHTPRLMPYLGGTLGIAIRRGEIPGLKDYLLNVRPDDQPANNPENNMVRQFWEAVFGCRLEPPAGWVEAGGDVCTGQEDLRDVETDYGDVSELRPEYNVYKAVYALAHALHDLLQCVPGRGPFSGHRCASLQRLEPWQLIHYLERVNFTTEFGDRVSFDDNGDALAIYDIMNWAWLQDGSVQVENVGVIDESAPAGQELTLDVDRIFWNFESKKPPRSVCSESCPPGTRVARKKGEPVCCFDCISCAEGEVSNTTDSAECLRCPEDFWSSPERDLCIPKGVEFLSYQESLGISLMTASLLGALICAVVLGIFTRYRNTPVVKANNSELSFLLLLSLKLCFLCSLLFIGRPRLWTCQLRHAAFGISFVLCVSCILVKTMVVLAVFRTSKPGGNASLKWFGAGQQRGTVLVLTSFQAAICTAWLVSASPTPHKNTRYHIDKIVYECVVGSVAGFGALLGYIGILAFLSFLLAFLARNLPDNFNEAKFITFSMLIFCAVWISFVPAYISSPGKYADAVEIFAILASSFGLLVALFGPKCYIILLRPERNTKKALMGRATTKT
>LOCXPOlfC24.29346.HIT1.OlfC.2R.868.ANF_receptor.exons9.HG993279.1.Salmo_salar
MILNSSSLSLLLNNSSASSSSLSCRLREQFSLNGMYQKGDVILGGLFEVHYFTVFPELSFTSEPQQLYCEGFTSRGFQQAKTMAFAVDEINRNPDLLPNIKLGYQLYDNCLKLGVSLRAAMSLASGTEEEFLLDETCSGSPPVLGIVGDPGSTHSIAISSVLGLFRVPMVSHYSTCSCLSNRGKYPSFFRTIPSDAFQVRAMIQILHRLGWTWVGLVFSDDDYGVYAARSFHSSLAESGGCVAYSQVLPKDNRPTELQRIVGEIKSSTARVVVVFSNEAYLLPLVDEVVVQNVKGLQWIASEAWSTSSVFHTPRLMPYLGGTLGIAIRRGEIPGLKDYLLSIRPDDQPANNPGNNMVRQFWEAVFGCRLEPPAGWVEAGGDVCTGQEDLRDVETDYGDVSELRPEYNVYKAVYALAHSLHDLLQCVPGRGPFSGHRCASLQRLEPWQLVHYLERVNFTTGFGDRVSFDDNGDALAIYDIMNWVWLQDGSVQVETVGVIDESAPAGQELTLDEDRIFWNFESKKPPRSVCSESCPPGTRVARKKGEPVCCFNCISCAEGEVSNTTDSAECLRCPEDFWSSPERDLCIPKGVEFLSYQESLGISLMTASLLGALICAVVLGIFTRYRNTPVVKANNSELSFLLLLSLKLCFLCSLLFIGRPRLWTCQLRHAAFGISFVLCVSCILVKTMVVLAVFRTSKPGGNASLKWFGAGQQRGTVLVLTSFQAAICTAWLVSASPTPHKNTRYHNDKIVYECVVGSVAGFGALLGYIGLLAFLSFLLAFLARNLPDNFNEAKFITFSMLIFCAVWISFVPAYVSSPGMYADAVEIFAILASSFGLLVALFGPKCYIILLRPERNTKKALMGRATTKT
>LOCXPOlfC25.29347.HIT1.OlfC.2R.823.ANF_receptor.exons9.HG993279.1.Salmo_salar
MSLLFLWSLSSSLTLSPSSTLATDSECVLLSGFDPGFVADGDFVIGGIFPLHYNQEMPDVNYTYQPTAVRCNGFDPRAFRWAQTMRLAVEEINQSVQLLPNHMLGYKIFDSCAYPLTGQRAALAMLNGLGQAHTHMCSGASPLLAVIGESGSAQSIVVSRILQPFKIPMISYFSSCACLGDRRKYPTFFRVIPNDDYQVKAMAQLLVRYDWRWVGVVRGDHEYGHFALQGLLRELKGTGVCVAYQEMIPLLYNQQRALEIIEVMRSSTARVVVVFSAEGEMTPFLKDYMAQNITGIQWVASEAWVTASLFTTSEYFPYLGGTIGFGIRQGQIPGLRDYLQTVNPRSPLMPPCSGQETLLEQHSAYMNTSSPRVAYNVYKAVYAIAHSLHNLLHCQAGAGPFHNRSCAHSTDIHPWQLQHYLQELAFYISGEEVNFDLKGDSIPYYDIINWQRGSGGNMEFINVGLFDGAKDSGKELVIQEEKILVVSVCSASCAPGSRKAVRRGEPLCCFDCVPCDSGKISNQTDSIDCTECPEDYWSNADGTMCIPKVVEFLSHDAMGIALTVIAVVGACLTVSVLAVFLHHRTTPIVRVNNSELSFFILLSLTLCFLCALMFIGKPTSWSCMLRHTAFSITFSLCISCILGKTLVVLAAFTAARPGNNIMKWLGPKQQRVIIFSCTLVQVLICAAWLMAAPPYPYRNIQDQRSKIILECSVGSQLAFWCVLGYIGLLACLCFILAFLARKLPGNFNEAKFITFSMLIFCAVWISFIPAYVSSPGKYTVAVEIFAILASSFGLLFCLFAPKCYIILLKPEKNTKQHLMGIKK
>LOCXPOlfC26.29350.HIT1.OlfC.2R.1076.ANF_receptor.exons8.HG993279.1.Salmo_salar
MRRSLQPTQVAQIVQLIQDGTSMRAVERRFAVSVSVVSRAWRRYQETGQYIRRRGGGRRRATTQQQDRYLCLCARRSRRSTARALQNDLQQATNVHVSAQTVRNRLHEGGMRARRPQVHTEHVTDVTESGDAVENVLLPATSSSMTGLAVGQSWCGVAFLWGGRTALHVLARGSLTAIRYRDEILRHLVRPYAGAVGPGFLLMQDNARPHVAGVCQQFLQEEGIDAMDWPTRSPDLNPIEHIWDIMSRSIHQRHVAPQTVQELADALVQGAFELPGFSAQGDFMMGGIFPLHYRVELPGTDYTHQPLAALCQGFDPRAFRWAQTMRLAVEEINQSEQLLPNHTLGYKIFDSCATPVTALRAVLAVLNGQGEEQSPMCSGASPLIAMVGESGSSQSIVLSRTLQPFRIPMISYFSTCSCLSDRKEYPTFFRVVPNDDYQVKAIASLLQRFGWKWIGVIREDHDYGHFALQGLKREIQNTDVCLAYDEMIPKDYSRERVLQILEVMRHSTARVVIVFSGEGELYPFLKEFVKQNITGTQWVASEAWVTANVLAETYPFLDGTIGFAIRSGKVPGLRDYLQTVNPHRYPSNPLVQQLWEALYGCSPSLSPSSPLMPPCSGQETLLEQHSAYMNTSSPRVAYNVYKAVYAIAHSLHNLLHCQAGAGPFHNRSCAHSTNVHPWQLQQYLQDVSFNVSGENMNFDQKGDAIPSYDLINWQRGPNGGPRFVTVGLYDGSKDSGKELAIQQEKIIVSCAPGSRKAVRRGEPLCCFDCVPCDSGKISNQTDSIDCKECPEDYWSNNDGTMCIPKVVEFLSHDAMGIALTVIAVVGACLTVSILAVFLHHRTTPIVRVNNSELSFFILLSLTLCFLCALMFIGEPTSWSCMLRHTAFSITFSLCISCILGKTLVVLAAFTAARPGNNIMKWLGPKQQRVIIFSCTLVQVLICAAWLMAAPPYPSRNIQDQRSKIILECSVGSQLAFWCVLGYIGLLACLCFILAFLARKLPGNFNEAKFITFSMLIFCAVWISFIPAYVSSPGKYTVAVEIFAILASSFGLLFCLFAPKCYIILLKPEKNTKPHLM
>LOCXPOlfC27.29352.HIT1.OlfC.2R.877.ANF_receptor.exons8.HG993279.1.Salmo_salar
MAHLSARLLLLGLLLWASRVCSATAQDGCTFLGEEETSSFYQEGDVVLGGLFPLHYSPVSSVTSFQWEPQQTTYEYFSARALRWMETMMFAVREINQRSDLLPHLTLGFHIRDSCDHVPVSLRGSLLLVNGQPEWGADSRGAGQGPGSDCAAVRRAVSPVIIGDAASGVSMAVLRTLGSFQIPLVSYFASCSCLSDQKQFPTFMRTMPSDAFQIRALARLVRYFHWTWVGVIGVESDYARFAIQLFLQESVHFGMCAAYVHFYPVVLTQHAVGQLVDTIQGSSSRVLLNFSGESELRSILRECLHRNITGLQLIASEAWATSKSLWGEFGDLLTGTLGFGIRKADVIPGLKDFLTRLGPSDRSQSAFLAEFWEETFNCRVNDSLNTHTHSISYLDREPCSGREVLGDVYTPYADVSQLRVSYNVYKAVYLIAHALQDMTNCVDGQGPFINGTCGDPKHVKPWQLLHYMKQVKFSTLGEEVSFDHNGDPIASYDLMNWQRGQDGSLRLVKVGFYDASLADGRDLVINDSVIQWPVGKQAARSVCSESCPPGTRVARKKGEPVCCFDCIPCAEGEVSNQTDSLNCIRCSDVTWPNEARDHCVPKTIEFLSYQESMGVVLCVVSILGACASLSVLAVFVANRHTPIVRGNNMELSFLLLFFLSVCFLIGLLFIGEPSDWLCRIRYPAFGVSFALCISCLLAKTMVVLMAFRATLPGSDVMKWFGPAQQRASVVLCTAVQGLICLIWLLTRPPYTNLNTGHISSVIIIDCAMGSEVAFWCVLGYIGLLACMCFILAFLARKLPDNFNEAKFITFSMLIFFAVWITFIPVYVSTAGKYTVAVHVFAILASAFGLLVCIFAPKCYIVMLRPEKNSRKHMMLKG
>LOCXPOlfC28.29357.HIT1.OlfC.2R.804.ANF_receptor.exons6.HG993279.1.Salmo_salar
MPLLELVLLVLLVVIGEGEPVCRLQGRAELPELAKDGDLVIGGIFTFQTEYDGRVPNFQSLPDPPRCKNMNFREFQFAQTLIFAIEEINRNPSILPNHTLGYNIYNACGYDNILKSGLALASGQEKFIDEGNCTKTDMAQAVIGHSASTPTIGLARIIGRFRIPVISHFATCACLSNRKEFPSFFRTIPSDFYQSRALAKLVKHFGWSWVGAISSANDYGNRGIATFMLAAQEEGVCIEYSEAFEQTGPRHELLRIVEIVKQSSSKVIMAFMTHREIKVLASELYRHNITGLQWIGSDAWITDPSLTAIEGHSALVGAIGFTVTRAHIPGLGKHLRDVHPSHFPNSMFLRDFWEIVFDCSLNVTTAPKRKPCNGSESLRGVHNTFTDVSKLTFTNNVYKSVYAVAHALHNLLTCEESRGPFSNGSCAQPTHIQPWQLLHYLQSVNFTTGEEERVFFDSNGDSPARYELVNLQSATSGTMEVATVGFYGVSLTEDHQFTMNNVSIVWGGRSETVPVSVCSESCPPGTRKAVQKGKPVCCYDCVPCSGGEISNTTATIFFQFRDTPIVRANNSELSFLLLFSLTLCFLCSLTFIGRPSEWSCMLRHTAFGITFVLCISCVLGKTIVVLMAFRATLPASNVMKWFGPPQQRLSVLAFTLIQVLICVLWLTVSPPFPYKNMKTYKEKIILECDVGSAVGFWAVLGYIGLLAVLCFVLAFLARKLPDNFNEAKFITFSMLIFCAVWITFIPAYVSSPGKFTVAVEIFAILASSYGMLFCIFLPKCFIILLRPKENTKKHMMGKTNDIRY
>LOCXPOlfC29.29360.HIT1.OlfC.2R.840.ANF_receptor.exons6.HG993279.1.Salmo_salar
MAAPAPICSLLGQPALPLLSAEGDINIGAVFALHRNALFKVNSFTSRPKKTPCISFNPREFQFAQTLIFALEEINNSSDLLPGLSLGYQVYDSCSSATLAIHSALAMMNSPGPENSLGDPSSCSRSPAVLGIVGESSSTSTIGLSSLVGPFSIPVISHFATCACLSNREKFPSFFRTIPSDFYQSRALAKLVKHFGWNWVGVVNSNNDYGNNGIATFMEAAWHEGVCVEYQEAIHRTDPREKLLKTVRVIRKATARVVVLFLGLGDLIPLLNELALEGDPGLQWVGSEAWITARVLTENKAYGFLRGAVGFAIRNARLDGLEGFLDKVHPSQAPDNTLLREFWETVFQCSFEGGSSTLCTGTERLAKLKNQYTDVSELRISSKVYTAVYAIAHALHNLLTDLKNDTGSGNRPVYTPQQVLQYLKEVRFRVKTGEEIWFDANGDVVACYDLVNWQQEEDGTLQFHAVGLYDSSMPPEQRFTFNQGKLVWAGGQAEAPAAVCSESCPTGTRKAVQKGKPVCCYDCVPCAEGEISNITDSNGCYRCDLEYWSNEKRDRCVLKPVEFLSYEEIMGIVLVFFSLLGSGVTTLVAVVFSIHKVTPIVRANNCELSFLLLFSLTLCFLCSLTFIGRPSEWSCMLRHTAFGITFVLCISCVLGKTIVVLMAFRATLPASNVMKWFGPPQQRLSVLAFTLIQVLICVLWLTVSPPFPYKNMKTYKEKIILECDVGSAIGFWAVLGYIGLLAVLCFVLAFLARKLPDNFNEAKFITFSMLIFCAVWITFIPAYVSSPGKFTVAVEIFAILASSFGLLFCIFAPKCFIILLRPEQNTKKHMMGKTSNDTRY
>LOCXPOlfC30.29368.HIT1.OlfC.2R.840.ANF_receptor.exons6.HG993279.1.Salmo_salar
MAAPATICSLLGQPALPLLSAEGDINIGAVFGLHRNALFKVHPFTSRPEKTPCISFNPREFQFAQTLIFALEEINNSSDLLPGLSLGYQVYDSCSSATLAIHSALALMNSPGPEDSLGDPSSCSRSPAVLGIVGESSSTSSIGISSLVGPFSIPVISHFATCACLSNRKEFPSFFRTIPSDFYQSRALAKLVKHFGWNWVGVVNSNNDYGNNGIATFMEAAWHEGVCVEYQESIHRTDSREKLLEVVRVIRRATARVVVLFLTLGDLIPLLNELALEGDPGLQWVGSESWITARLLADNKAYGFLRGAVGFAIRNARLDGLEGFLDKVHPSQAPDNTLLREFWETVFQCSFEGVSSTLCTGTESLAKLKNQYTDVSELRISSKVYTAVYAIAHALHNLLTDLKNDTDSGNRPVYTSQQVLQYLKKVRFRVKTGEEIWFDANGDVVACYDLVNWQQEEDGTLQFHAVGLYDSSMPPEQRFTFNQGKLVWAGGQAEAPAAVCSESCPTGTRKAVQKGKPVCCYDCVPCAEGEISNITDSNGCYRCDLEYWSNEKRDRCVLKPVEFLSYEEIIGIVLVFFSLLGSGVTTLVAVVFSIHKDTPIVRANNSELSFLLLFSLTLCFLCSLTFIGRPSEWSCMLRHTAFGITFVLCISCVLGKTIVVLMAFRATLPASNVMKWFGPPQQRLSVLAFTLIQVLICVLWLTVSPPFPYKNMKTYKEKIILECDVGSAIGFWAVLGYIGLLAVLCFVLAFLARKLPDNFNEAKFITFSMLIFCAVWITFIPAYVSSPGKFTVAVEIFAILASSFGLLFCIFAPKCFIILLRPEQNTKKHMMGKTSNDTRY
>LOCXPOlfC31.29372.HIT1.OlfC.2R.834.ANF_receptor.exons6.HG993279.1.Salmo_salar
MAAPATICSLLGQPALPLLSAEGDINIGAVFALHRNALFKVHPFTSRPEKTPCISFNPREFQFAQTLIFALEEINNSSDLLPGLSLGYQVYDSCGSATLAIHSALAMMNSPGPENSLGDPSSCSRSPAVLGIVGESTSTSTIGISSLVGPFSIPVISHFATCACLSNREKFPSFFRTIPSDFNQSRALAKLVKHFGWNWVGVVNSNNDYGNNGMATFMEAAWHEGVCVEYQESIYRTDPREKLLETVRVIRRATARVVVLFLGLGDLIPLLNELALEGDPGLQWVGSEAWITARVLADNKAYGFLRGAVGFAIRNARLDGLEGFLDKVHPSQAPDNTLLREFWETVFQCSYEGGSSTLCTGAESLAKLKNQYTDVSELRISSKVYTAVYAIAHALHNLLTDLKNNTDSGNRLVYTPQQVLQYLKEVRFRVKTGEEIWFDANGDVVACYDLVNWQQEEDGTLQFHAVGLYDSSMPAEQRFTFNQGKLVWAPAAVCSESCPTGTRKAVQKGKPVCCYDCVPCAEGEISNITDSNGCYRCDLEYWSNEKRDRCVLKPVEFLSYEEMMGIVLVFFSLLGSGVTTLVVVVFSIHKDTPIVRANNSELSFLMLFSLTLCFLCSLTFIGRPSEWSCTLRHTAFGITFVLCISCVLGKTIVVLMAFRATLPASNVMKWFGPPQQRLSVLAFTLIQVLICVLWLTVSPPFPYKNMKTYKEKIILECDVGSAVGFWAVLGYIGLLAVLCFVLAFLARKLPDNFNEAKFITFSMLIFCAVWLTFIPAYVSSPGKFTVAVEIFAILASSFGLLFCIFAPKCFIILLRPEQNTKKHMMGKTSNDIRY
>LOCXPOlfC32.29376.HIT1.OlfC.2R.847.ANF_receptor.exons6.HG993279.1.Salmo_salar
LGAFGAEGEEALCRILGSPEFPMLSKEGHVTIGGAFTIHTEISVPRHSFTDTPPPLTCSSMNLIDFHLAQTMIFAIEEINNSSSLLPNISIGYRIYDSCGSTLSSMRAVMALMNGQERTVGKTCAGQSAVHAIIGASDSSSTIVMSRSTGAFQIPVISHLATCACLSNRKEFPSFFRTIPSDFYQSRALAQLVKYFGWTWVGAVRSDNAYGNNGMATFVEAAGLEGVCIEYSEAILWNNPREQIARVVEVISRASSKVVVAFLSQLEMDILLEEALAQNLTGLQWVGSESWISIDRLATRRNSAVLGGTLGFTISKSKIPGLREFLLQVGPAQDPNNTLLREFWETTFSCRFSPQQEKDGGPRQSQCSGSERLEEISNPFTDTSELRFSNNVYKAVYAVAHSIHDLLTCRHSEGQGVNRNCTHRDSIEPGQVLRYLRDVNFPMKSGERVSFDENGDPTAIYELVNWQRDQAGETVFVTVGNYNASLPNGDQFAMNGIQIVWAGNPLKRPRSVCSDSCLPGFRQAEIKGMPVCCFSCIPCAAGEISNLTDSTKCTQCSLEYWSNGDKSRCVPKVVEFLSFDETMGILLAAISLVGACLTTVVSLVFFCFRETPIVKASNSELSFLLLFSLTLCFLCSLTFIGRPSEWSCMLRHTAFGITFALCMSCVLAKTIAVVIAFQATMPGNTVPQCSIPLQRISVFSCTLLQVVICVLWLALAPSVPFKNTAHATEKVILECDVGSAVGFWAVLGYIGLLALLCFVLAFLARKLPDNFSEAKFITFSMLIFCAVWITFIPAYVSSPGKFTVAVEIFAILASSFGLLFCIFGPKCYIILLKPEKNTKKHIMGKSH
>LOCXPOlfC33.29377.HIT1.OlfC.2R.848.ANF_receptor.exons6.HG993279.1.Salmo_salar
LLGAFGAEGEEALCQILGSPEFPMLSKKGDVTIGGAFTIHTKISVPPLSFTDTPPPLTCSSMNLIDFHLAQTMIFAIEEINNSSSLLPNISIGYRIYDSCGSTLSSMRAVMALMNGQERTVGKTCSGQSAVHAIIGASDSSSTIVMSRSTGAFQIPVISYFATCACLSNRKEFPSFFRTIPSDFYQSRALAQLVKYFGWTWVGAVRSDNAYGNNGMATFVEAAGLEGVCIEYSEAILWNNPREQIARVVEVISRASSKVVVAFLSQWEMDVLLEEALAQNLTGLQWVGSESWITIDRLATRRSSAVLGGTLGFTLSKSKIPGLREFLLRVGPAQDPNNTLLREFWETTFSCRFSPQQEKDGGPRQSQCSGSERLEEISNPFTDTSELRFSNNVYKAVYAVAHSIHDLLTCRHGEGQGVNRNCTHRDSIEPGQVLRYLRDVNFPMKSGERVYFDENGDPTAIYELVNWQRDQAGETVFVTVGNYNASLPNGDQFAMNGIQIVWAGNPLKRPRSVCSDSCLPGFRQAQIKGMQVCCFSCIPCAAGEISNLTDSAKCTQCSLEYWSNGDKSRCVPKVVEFLSFDETMGILLAAISLVGACLTTVVSLVFFCFRETPIVKASNSELSFLLLFSLTLCFLCSLTFIGRPSEWSCMLRHTAFGITFALCMSCVLAKTIAVVIAFQATMPGNTVPQCSIPLQRISVFSCTLLQVVICVLWLALAPSVPFKNTAHATEKVILECDVGSAVGFWAVLGYIGLLALLCFVLAFLARKLPDNFSEAKFITFSMLIFCAVWITFIPAYVSSPGKFTVAVEIFAILASSFGLLFCIFGPKCYIILLKPEKNTKKHIMVKSH
>LOCXPOlfC33.29380.HIT1.OlfC.2R.838.ANF_receptor.exons9.HG993279.1.Salmo_salar
MAGPSALPVLQREGDVMLGGLFSLHDMMLQPDLSFTSKPAPTRCTGFNFRTFRWMQTMRFAIEEINRDDHLLPNFTLGYKIYDSCSTPYHALRASVELMGGEGEGEVEGGSCHGLVPVVIGDGGSTLSLVVARFLGVFRVPQVSYFSSCACLSNKAEFPAFLRTMPSDFFQVDALVQLVQHFSWKWVGVVAGDDAYGRGGAQIFSEKVQKLGACVALHEIIPKNHAEGAMASIVARIRSSGAGVVLVFALEQDAGALFDEALRQGLTGVQWLASEAWSTASVLSTPPRFLPILQGSMGFAIRRAVHIPGLQEFLLRLHPSGPDASKDPFLRPFWEEVFRCSLQGDGGGDSQRGKPLCSGSEDLGSVRNIYSDVSQLRISYNVYKAVYAIAHALHAMRSCETGRGPFHLHACPNTDSVQPWQLLHYLKQVEFSNSFGDETKFDVNGDPVAVYDLVNWQLEADGQVEFVTVGRFDETTSLGRKKLYIQKTDIIWNGNQTTVPLSVCSSSCPPGTRRAIRPHLPICCFDCVVCTAGEISNQTDATECVRCLPEFWSNEECTACIPKLVDFLSYSDTMGIALLSVALLGSFCTATVILIFSCHHATPIVRANNSELSFLLLFSLTLCFLCSLTFIGRPSEWSCMLRHTAFGITFVLCISCVLGKTIVVLMAFRATLPASNVMKWFGPLQQRAFISLCTLVQVVICAVWLAVSPPSPRRLMTRESACVILLCDEGSTLGFCLVLGYIGLLASLCLLLAFLARKLPDNFNEAKFITFSMLIFCAVWVAFIPAYVSSPGKYSTATEVFAILGSSFGLLTCLFLPKCYIILLKPEKNNRKHLMAKS
>LOCXPOlfC34.29385.HIT1.OlfC.2R.858.ANF_receptor.exons11.HG993279.1.Salmo_salar
MCFWGWLWLLYCLHVPGCVWGLDGGGEGACRLVAKPISGSVYRAGDVVIGGLFPIHVEAPLPEQEFRSIKGNSTCTIFNQRAYRWLQTMTFAVEEINRDPALLPNLTLGFLASDTCRSEGTTLGAALAMVTGKEASVVGTECGTTPEVPVIIGDARSSASIVVAQTLGPFDLPMVSYFATCACLSDDWRYPSFFRTVPSDAFQARGMARLLRQLRWVWVGLVSEDGDYGKFGVQLLLQELQGSGLPSKRKIRHIVDTIRGSTARVVVAFVGFAGHSGALMEEVVRQNITDKQWIASEAWVTYSALATPKNLPSLAGTIGFALKKANIPGLGPFLTRLHPNGDYQKSDPFLRELWEEMFGCSLGVDLSMTQSSRRQCTGSEVIGEGESQYADVSQLRASYNVYKAVYAIAYAIQDMVACRPGDRVFNGGQCPDIRKLQPSQIVHYLRGVNFSTPVGESFHFDMNGDPPASYDIINWHVTPEGTAEFVQVGHFLSSEGSDDQFHMDMDKVVWGGGSGEEVPVSVCSADCPPGTRHAVQKGRPVCCFDCLSCAEGEISNTTGSDECIRCPERFWSNPDRTACIPQLVDFLSYSDTMGVILSVISVSGATLTAGALATFLYHRHTALVKANNSELSFLLLLSLKLCFLCALVFIGRPKLWTCMLRHTLFGISFVFCISCLLSRTVVVLVAFRATLPGENLMRYFSPTQQRMGISLCTLIQVLICVLWLALAPPRPAERRDREGRGPRVVLECEVGSVVGFSLVLGYIGLLASLCLLLAFLARKLPDNFNEAKLITFSMLIFCAVWVAFIPAYVSSPGKYTVAVEIFAILASSFGLLFCLFAPKCFIILLRPERNTKKHMMSK
>LOCXPOlfC35.29389.HIT1.OlfC.2R.729.ANF_receptor.exons10.HG993279.1.Salmo_salar
MSLCGWLWLLYCLHVPRCVWGLDGGGEGACRLVAKPVSGSVYRAGDVVIGGLFPIHVEAPPPEQEFRSIKGNSTCTIFYQRAYRWLQTMIFAVEEINRDPALLPNLTLGFLAADTCLSEGTTLGAALAMVTGKEASVVGTECVTTPEVPVIIGDARSSASIVVAQTLGPFDLPMVSYFASCACLSDTWRYPSFFRTVPSDAFQARGMARLLYQLGWVWVGLVAGDDDYGKFGVQLLLQELQGSGVCVAYSEVIPKVASQRRIRYIVDTIRGSTARVVVTFAITKDAHALMEEVVRQNITDKQWIASEAWVTDSTLSSPENLPSLAGTIGFALKKANIPGLGPFLTRLHPDGNYQKSDPFLRLLWEEMFGCSLGVDLSMTQSSRRQCTGSEVIGEGESQYADVSQLRASYNVYKAVYAIAYAIQDMVACQPGDGVFNGGQCPDIRKLQPSQIVRYLRGVNFSTPVGESFHFDMNGDPPASYDIINWHVTPEGTAEFVQVGHFLSSEGSGGQIHIDMDKVVWGGGSGEEVPVSVCSADCPPGTRHAVQKGKPVCCFDCLSCAEGEISNTTGSDECIRCPERFWSNPDRTACIPQLVDFLSYSDTMGVILSVISVSGATLTAGALATFLYHRHTALVKANNSELSFLLLLSLNLCFLCALVFIGQPKPWTCMLRHTLFGISFVFCISCLLSRTVVVLVAFRATLPGENLMRYFSPTQQRMGISLCTLIQVNI
>LOCXPOlfC35.29393.HIT1.OlfC.2R.868.ANF_receptor.exons11.HG993279.1.Salmo_salar
MSLCGWLWLLYCLHVPGCVWGLDGGGEGACRLVAKPVSGSVYRAGDVVIGGLFPIHVEAPPPEQEFRSIKGNSTYTIFYQRAYRWLQTMIFAVEEINRDPALLPNLTLGFLASDTCLSEGTTLGAALAMVTGKEASVVGTECGTTPEVPVIIGDARSSASIVIAQTLGPFDLPMVSYFATCACLSDTLRYPSFFRTVPSDAFQARGMAKLLRQMGWVWVGLLSGDGDYGKFGVQLLLQELQGSGVCVAYSEVLPKVPSNRQIRHIVDTIKGSTARVVVAFVGFTGHSGALMEEVVRQNITDKQWIASEAWVTYSTIAAPKNLPSLAGTIGFALKKADIPGLGPFLTRLHPDGDYQKSDPFLRELWEEMFGCSLGVDLSVTQSSRRQCTGSEVIREGESQYADVSQLRASYNVYKAVYAIAYAIQDMVACRPGDRVFNGGQCPDIRKLQPSQIVHYLRGVNFSTPVGESFHFDMNGDPPASYDIINWHVTPEGTAEFVQVGHFLSSEGSDDQFHMDMDKVVWGGGSGEEVLVSVCSADCPPGTRHAVQKGKPVCCFDCLSCAEGEISNTTGSVECIRCPERFWSNPDRTACIPQLVDFLSYCDTMGVILSVISVSGATLTAGALATFLYHRHTALVKANNSELSFLLLLSLKICFLCALVFIGQPKPWTCMLRHTLFGISFVFCISCLLSRTVVVLVAFRATLPGENLMRYFSPTQQRMGISLCTLIQVLICVLWLALAPPRPAERGDREGRGPRVVLECEVGSVVGFSLVLGYIGLLASLCLLLAFLARKLPDNFNEAKFITFSMLIFCAVWISFIPAYVSSPGKYTVAVEIFAILASSFGLLFCLFAPKCYIILLRPERNTKKHMMS
>LOCXPOlfC36.29402.HIT1.OlfC.2R.858.ANF_receptor.exons11.HG993279.1.Salmo_salar
MSLWGWLWLLYCLHVPGCVWGLDGGGEGACRLVAKPVSGSVYRAGDVVIGGLFPIHVEAPLPEQEFRSIKGNSTCTIFKQRAYRWLQTMIFAVEEINRDPALLPNLTLGFLASDTCRTEGITLGAALAMVTGKEASVVGTECGTTPEVPVIIGDAHSSATMVVAQTLGPFDLPMVSYFATCACLSDNWRYPSFFRTVPSDAFQARGMARLLRLLRWVWVGLVSEDDDYGRFGVQLLLQELQGSGLPSKRKIRHIADTIRGSTARVVVAFVGFTGHSGALMEEVVRQNITDKQWIASESWVTYTTIAAPKNLPSLAGTIGFALKKADIPGLGPFLTRLHPDGDYQKSDPFLRELWEEMFGCSLGVDLSVTVPSRRQCTGSEVIREGESQYADVSQLRASYNVYKAVYAIAYAIQDMMACQPGDGVFNGGQCPDIRKLQPSQIVHYLRGVNFSTPVGESFHFDMNGDPPASYDIINWHVTPEGTAEFVQVGHFLSSEGSDDQFHMDMDKVMWGGGSGEEVPVSVCSADCPPGTRHAVQKGRPVCCFDCLSCAEGEISNTTGSVECIRCPERFWSNPDRTACIPQLVDFLSYSDTMGVILSVISVSGATLTAGALATFLYHRHTALVKANNSELSFLLLLSLKLCFLCALVFIGQPKPWTCMLRHTLFGISFVFCISCLLSRTVVVLVAFRATLPGENLMRYFSPTQQRMGISLCTLIQVLICVLWLALAPPQPAERGGREGRGPRVVLECEVGSVVGFSLVLGYIGLLASLCLLLAFLARKLPDNFNEAKFITFSMLIFCAVWISFIPAYVSSPGKYTVAVEIFAILASSFGLLFCLFAPKCYIILLRPERNTKKHMMSK
