# Supplementary material for: Expanded olfactory system in ray-finned fishes capable of terrestrial exploration
Source: BMC Biol. 2023 Jul 31;21:163. doi: 10.1186/s12915-023-01661-8 (PMC10392011; doi:10.1186/s12915-023-01661-8)
Supplement: Supplementary file 3 — Additional file 3: Data S1. Protein sequences and genomic coordinates of OLF genes. FASTA and General Feature Format (GFF) files containing the protein sequences and genomic coordinates for all identified OLF genes in this study. [file 12915_2023_1661_MOESM3_ESM.zip › PROTEINS/Salmo_trutta.OLF_genes.fa]

>LOCXPSichOR6.1-kappa.319.262.HIT1.OR.1R.284.7tm_1.exons1.LR584433.1.Salmo_trutta
DYTYVRVCASTIAFITLAFFNVVINWTIVREDRLRGHARFVLVFHLLVSALVYFGMCSVFYLQIYFEAKPVASICGAMITVLITSASNILLTLTAMSLDRYFAVCHPLWYSSVWQWPWLVGLLTWGLALVIPLTLLSKTEMLGSDTNVECGREQLKKGGLEKILLISVCTALILYSYVRILFEGRRLGVMNRRNMVGCKTLALHGTQLAVYILPNFMNFVLTVLQKQGHIQPGTKELSAVVSFAFFSLAQCVAPIVYGLRKEELLEQVHRRFPCCSRHLKSVLG
>LOCXPSichOR6.1-kappa.319.138.HIT1.OR.1R.298.7tm_1.exons1.LR584407.1.Salmo_trutta
DYTYVRVCASTVSFIILAFFNIVINWTIVREERLRGHARFVLVFHLLMSALVYFGMCSVFYLQIYLGARLVASICVAMVTVLITSASNILLTLTAMALDRYFAVCHPMKYSSVWHWPWLVGLLTWGLALVIPLTLLPKTELDATGPNGECGREQLKKGELKKILLISVCTILILYSYVRILFEGRRLGVINRRNSVGCKTIALHFTQLAVYILPNFVLIVIQKQEHLQSGTKELSAVVSFAFFSLAQCIAPIVYGLRKEELLEQVHRRFPCCSRHLKGVLEWTVRATTPRLHPQPRYV
>LOCXPOR1.167.HIT1.OR.2R.308.7tm_4.exons1.LR584441.1.Salmo_trutta
DSSVLIHPPGFYIIGFTSLPFANLYFIFLAFVYVVSVMFNTFLIYIITLDLRLHNPKFMAVGNLAVVDLVLNTCIIPGMLKAFLAKNNFVPFNLCMVQMYVYYSFISMESFSIAVLAYDRMIAICFPLRHGSINTMTSMLCILGVIWCFCLGIPIFSTSIMTRLSYCDSVNVYSYFCDYAPVFRLACNDNSLQWAVASVLSLVILLGPLSFIILSYMSILIAVFRMKSVESRVKALATCTEHLILVAVFFFPVLSIFMVGLLARIKPDPDLRVLSLSLASCIPPCLNPIVYSLKTKEIKSKVLTMFRR
>LOCXPOR2.168.HIT1.OR.2R.331.7tm_4.exons6.LR584441.1.Salmo_trutta
MSYLTSDPNQTGNIDTFIRPPYFFISGFIDIPHMEYYYVFLCFVYIISLVGNTFVMMVIYMDSSLHSPKYIAVFNLAFADVCGSTALVPKLLDTFLFSRQLISYNQCLASLFFIFLFLTMQSFNLTILSYDRLVAICCPLRYHMMVTYRSMFQLTGAAWAFAVFLVLLAVSLITRLSFCRSLVINSYFCDHGPLFRLAAPCSDVVPNIVMSYLNPCIVLYFPMVFIISSYICITHALFTITLPQDRVRAVKTCTSHLILVAIFYLPINFTFLLHPIIPTNARIINLSLTSVLPPMLNPIIYVLKTEEFKESAKKLLCKRGAQRAVAPVQST
>LOCXPOR5.174.HIT1.OR.2R.309.7tm_4.exons1.LR584441.1.Salmo_trutta
NFTGKNVEEFIITGFDHLSHQKLLGFLIFITYFLVLLGSGTNICIIATDRRLHTPMYLLICNLAVVDIMFTTSTSTTMISVLLAEVKTISYYSCLSNMYIYHLGDIEECLALSLMALDRTIAISTPLRYHIILTNPRLFLLITATWLIGLGVMGVVAAQADSLPYCQPIIRYVFCDYPAMVRAACVNPEPYWMLPTILGLWLVGAQLTFILLSYVNLIYTVLRLPNNESRVQVFNTCICHIIVVSCYYAPKLVSVLLTRIGLRLNLTERNALLILATLLPSLINPTVYCLKTKEIRKRLVQILSRKRTA
>LOCXPOR4.176.HIT1.OR.2R.330.7tm_4.exons6.LR584441.1.Salmo_trutta
MSYLTSDPNQTENIDTFIRPPYFFISGFIDIPHMEYYYVFLCFVFIISLVGNIFVMMVIYMDSSLHSPKYIAVFNLAFVDVCGSTALVPKLLDTFLFSRQLISYNQCLASLFFIFLFLNMQSFNLTILSYDRLVAICCPLRYHMMVTHRSMFQLTGAAWGFAVFLVLLAVSLITRLSFCRSLVINSYFCDHGPLFRLAAPCSDVVPNRVMAYLISIVLFSPMVFIISSYICITHALFTITLPQDRVRALKTCTSHLILVAIFYLPINFTYFLYSIIPTNARIINLSLTSVLPPMLNPIIYVLKTEEFKESAKKLLGKRGAQRAVVPNQST
>LOCXPOR5.178.HIT1.OR.2R.309.7tm_4.exons1.LR584441.1.Salmo_trutta
NFTGKNVEEFTITGFDHLSHQKLLGFLIFITYFLVLLGSGTNICIIVTDRRLHTPMYLLICNLAVVDIMFTTSTSPTMISVLLAEVKTISYYSCISRMYIYHLGDIEECLALSLMALDRTIAISTPLRYHSILTNPRLFLLITATWLIGLGVMGVLTAQADSLPYCQPIIRYVFCDYPAMVRAACVNPEPYWMLPTILGLWLIGAQFIFILLSYVNLIYTVLRLPNNESRVQVFNTCICHIIVVSCYFAPKLVSVLLTRIGVRLNLTERNALLIMATLLPSLINPTVYCLKTKEIRKRLVQILSRKRTA
>LOCXPOR6.180.HIT1.OR.2R.318.7tm_4.exons6.LR584441.1.Salmo_trutta
MSYLTSDPNQTENIDTFIRPPYFFISGFIDIPHMEYYYVFLCFVYIISLVGNIFVMMVIYMDSSLHSPKCIAVFNLAFADVCGSTALVPKVLDMFLFSRQLISYNQCLASLFFIFLFLTIQSFNLTILSYDRLVAICCPLRYHMMVTHRSMFQLTGAAWGFAVFLVLLAVSLITRLSFCRSLVINSYFCDHGPLFRLAAPCSDVVPNIVISYLNPSIMLYFPMVFIISSYICITHALFTITLPQERVRALKTCTSHLILVAIFYLPINFTYLLHSIIPTNARIINLSLTLVLPPMLNPFVYVLKTEEFKESAKKLLSK
>LOCXPOR7.185.HIT1.OR.2R.314.7tm_4.exons6.LR584441.1.Salmo_trutta
MLPRNYTRVSEFVIVGFPGLHPSLYQLVAWFFFFIYVITVVGNFLLVVLFALERSLQKPMYIIMLSLALSDIGFCTVALPKVIARYWWDDAGISFYTCLIQKQFIHYFGALTSLIMLSMAMDKYLAICYPLRYNELMTNRTMSLLTALSWMSAMISPAITTIQSSQMPFCGPNRIIHCYCDTTSLNQLSCADISSQSRLSFSLAMVVLFLPFGFIVFSYVNIIVTVMRMANAQSQWKTFSTCSSQLCIISLYYVPRCCVYTSSVINFSISQDFVIGLTLLKRQSAATPPQPLHLLHPYQRDQGFPGQVGLPRAV
>LOCXPOR8.189.HIT1.OR.2R.300.7tm_4.exons6.LR584441.1.Salmo_trutta
VSEFVIVGFPGLHPSFYQLVAWFFFFIYVITVVGNFLLVVLFALERSLQKPMYIIMLSLALSDIGFCTVALPKVIARYWWDDAGISFYTCLIQKQFIHYFGTLNSLIMMTMAMDRYLAICNPLRYTELMTNRTMSLLTALSWMSAMISPGITTIQSSQMPFCGPNRIIHCYCDTISLNQLSCADISSQSRLSFSLAMFVLLLPFSFIVFSYVNIIVTVMRMANAQGRLKTFSTCSTQGCIILIYYIPRFVVYATPYIPNLTMTPDLRIGLAIFYSLLPPLLNPFIYCLRTKEIKAFLAKW
>LOCXPOR8.192.HIT1.OR.2R.300.7tm_4.exons6.LR584441.1.Salmo_trutta
VSEFVIVGFPGLHPSFNQLVAWFFFIIYVITVVGNILLVVLFALERSLQKPMYIIMLSLALSDIGVCTVSLPKVIARYWWDDAGISFYTCLIQKQLIHYFGTLTSLIMMTMAMDRYLAICYPLRYTELMTNRTMSLLTALSWVSAMIVPGITTIQTSQMPFCGPNRIIHCYCNTVSMNQLSCADISSQSRLSVSLSMFVLFLPFSFIVFSYVNIIVSVMRMANAQGRLKTFSTCATQGCIILIYYIPRFIVNATPINPNLTMTPDLRIGLALLHSLLPPLLNPFIYCLRTKEIKAFLAKW
>LOCXPOR42.196.HIT1.OR.2R.303.7tm_4.exons6.LR584441.1.Salmo_trutta
NENYTRVSEFVIVGFPGLHPSFYQLVAWFFFFIYVITVVGNILLVVLFALERSLQKPMYIIMLSLALSDIGFATVALPKVIARWWWDDGRISFHTCLFQEQMIHYFGTLNSLIMLTMAMDRYLAICHPLRYPMLMTNQIMSGLTVFSWMSATVSPSIGTMDFTRKVAFCGPNRILHAYCDALSLTKLSCSDMAAIQGSSIGLAYFVLLVPFSFIVFSYVNIIVTVMRMANAQGRLKTFSTCATQGCIILIYYIPRFVVYATPYIPNLTMTHDLRIGLTLFYSLFPPVANPFIYSFRTKEIRAI
>LOCXPOR9.230.HIT1.OR.2R.306.7tm_4.exons1.LR584428.1.Salmo_trutta
RTMENSTHFKVFRLAAYGDIGQLKYCYFALVTVLYFVIILANALLIGLICIERSLHEPMYLFLCALFVNQLYGSTGLFPALMFYLLSDTHDISLFYCYLQIYVLYSCALTEFSNLAVMSYDRYISICYPLRYNNIMTPKIICGLILLSWLTSFFFIAIVISLSLRLQFCGNILDRLYCDNYSVVKLACSNTMLNNIWGLLVTVVYVSCTIFPTIYSYVRILQICLKSSKETKQKAFNTCTPHIASMLNFFFGWLFVILQGRYETADLPPVLRTILFVYFLICPPIFNPFMYGIRMVKIRHACNKVL
>LOCXPOR10.231.HIT1.OR.2R.304.7tm_4.exons1.LR584428.1.Salmo_trutta
MENSTHFKVFRLAAYGDIGQLKYCYFAVVTVLYFVIILANALLIGVICIERSLHEPMYLFLCALFVNQLYGSTGLFPALMFYLLSDTHDISLLYCCLQIYVLYTYTLTEFSNLAVMSYDRYISICYPLQYNNIMTPKIICGLILLSWLYSFFLIAIVISLTLGLQFCGNILDRLYCDNYSVVKLACSNTMLNNIWGLLVTVVYISCTLFPTIYSYVRILLICLKSSKETKQKAFNTCIPHIASMLNFFFGWLFVILQGRSETADLPPVLRSILFVYFLICPPLFNPFMYGVRMVKIRHACKKVL
>LOCXPOR11.233.HIT1.OR.2R.304.7tm_4.exons1.LR584428.1.Salmo_trutta
MGNSTHFKVFRLAAYGDIGQLKYCYFAVVTVLYFVIILANALLIGVICVERSLHEPMYLFLCALFVNQLYGSTGLFPALMFYLLSDTHDISLLYCYLQIYVLHTYALTEFSNLAIISYDRYIYICYPLRYNNIMTPKIICGLILLSWFTCFFINAVNIFLSLRLKFCGNILDRLYCDNYSVVKLACSNTMLNNVWGLLVTAVYVSCTIFPTIYSYVRILQICLKSSKETKQKAFNTCTPHIASMLNFLFGCLFVILQGRYETADFPPILRNILFYNFLICPPLFNPLMYGVRMVKIRHACKKVL
>LOCXPOR12.235.HIT1.OR.2R.304.7tm_4.exons1.LR584428.1.Salmo_trutta
MENSTHFKVFRLAAYGDIRQFKYLYFTVVTVLYFVIILANALLIGVICIERSLHEPMYLFLCALFVNQLYGSTGLFPALMFYLLSDTHDISLLYCCLQIYVLYTYTLTEFSNLAVMSYDRYISICYPLRYNNIMTPKIICGLILLSWLTSFFFIAINISLSLQLQFCGNVLDRVYCDNYSVVKLACSNTMLNNMWGLLVTVLYISCIICPTIYSYVRILQICLKSSKETKQKAFNTCTPHIASLLNFSFGWLFVIIQSRYDTAHLPPILRSILFVYFLICPPIFNPIMYGVRMVNIRHACKKVL
>LOCXPOR13.236.HIT1.OR.2R.304.7tm_4.exons1.LR584428.1.Salmo_trutta
MENSTHFKVFRLAAYGDIGQLKYFYFAVVTVLYFVIILANALLIGVICIERSLHEPMYLFLCALFVNQLYGSTGLFPALMFYLLSDTHDISLLYCYLQIYVLYSCALTEFSNLAVMSYDRYISICYPLRYNNIMTPKIICGLILLSWLTSFFINAVNISLSLQLKFCGNILDRLYCDNYSVVKLACSNTMLNNIWGLLVTVVYLSCTLFPTIYSYVRILQICLKSSKETKQKAFNTCTPHIVSMLNFYFGWLFVILQGRYETADLPPVLRTILFVYFLICPPIFNPFMYGIRMVKIRHACNKVL
>LOCXPOR14.237.HIT1.OR.2R.304.7tm_4.exons1.LR584428.1.Salmo_trutta
MGNSTHFKVFRLAAYGDIGQLKYCYFAVVTVLYFAIILANALLIGVICIERSLHEPMYLFLCALFVNQLYGSTGLFPALMFYLLSDTHDISLLYCYLQIYVLYSCALTEFSNLAIISYDRYISICYPLRYNNIMTPKIICGLILLSWLTSFFINAVNIFLSLRLKFCGKVLDRLYCDNYSVVKLACSNTMLNNVWGLLVTAVYVSCTIFPTIYSYVRILQICLKSSKETKQKAFNTCTPHIASMLNFLFGCLFVILQGRYETADFPPILRNILFVNFLICPPLFNPFMYGIRMVKIRHACKKVL
>LOCXPOR15.238.HIT1.OR.2R.303.7tm_4.exons1.LR584428.1.Salmo_trutta
TQFTSFILAGYSDSGHLKYFYFIILTVLYISIVFANTVLIVVICMERSLHEPMYLFLCSLFVNELYGSTGLFPALMIHLVSDAHSVSTVYCYLQIFCMYTYGSMEFCNLSAMSYDRYLAICYPLQYNVIMTPNRVCFLICVIWLYPFAKSIITLFLSIRLKLCGNVIDKVYCDNYLIVKLACSSSDTTVNNIYGLYSLVLSVVVPLITILFSYVKILTICLKSSIETRQKAFSTCTPHLASLLNFSFGCFLNLLQSRFDRPMRNVPTVLHTILSVYFLMCQPLFNPVVYGVRMAKIRQACKNI
>LOCXPOR16.239.HIT1.OR.2R.301.7tm_4.exons1.LR584428.1.Salmo_trutta
MENSTHYEVFRLAAYGDIGQLKYFYFAVVTVIYFVIILANALVIGVICIERSLHEPMYLFLCALFVNQLYGSTGLFPALMFYLLSDTHDISLLYCYLQIYVLYTYAITEFCNLAVISYDRYISICYPLQYNNIMTPKIICGLILLPWVYSFFINAIIISLSLRLQFCGNVLDRVYCDNYSVVKLACSNTMLNNIWGFVVTVLSFSCTIFPTIYSYVRILQICLKSSKETKQKAFNTCTPHITSLLNFSFGCLFVILQGRYDTAHLPAILRTILLVYFLICPPLFNPLMYGVRMVKIRHACK
>LOCXPOR17.241.HIT1.OR.2R.312.7tm_4.exons1.LR584428.1.Salmo_trutta
MNQTILHSTVFFTAYGPPGPLNYAAFFLTFLLFFITIFSNISLMLVIYLESRLHKPMYIFLFNLAVNGLIGCLSVCPKIMDNLVNDIKDISHKGCLLQVFFSSVYASCAYVILAVMAYDRFVSICKPLQYHSIMTPSKVKILVALVYFIPITMLAFQMFITSRLPVCSYNINKLFCDNLAVVKLSCVESALSNLYGICMIASLVVLPFVLVVLSYIKILLVCLKVSKESRKKAFNTCAPHLITFINFSTAILFSVVYNRHSTVSKEVNVLISVQFILFPPLVHPIIYGIRTKEIRTCITKIIRTRIFPNSLN
>LOCXPOR18.243.HIT1.OR.2R.299.7tm_4.exons1.LR584428.1.Salmo_trutta
SFMLARYSDSGHLKYFYFIILTVLYVSIVFANTVLIVVICMDRSLHEPMYLFLCSLFVNELYGSTALFPALMINLVSDAHSVSTVYCYLQMFCLYTYGSIEFTNLAVMSYDRYLAICYPLQYNVVMTPNRVCILVCVIWLYSFVKFIITLSLTIRLKLCGNLIDKVYCDNFLVVKLACSTSDTTVNNIYGLYGVVLSVAVPLITILFSYIKILTVCLKSSIETRQKAFSTCTPHLASLLNFSFGCFLNLLQSRFDRPMRNVPTVLHTMLSVYFAMCQPLLNPIVYGVRMAKIRQACKNI
>LOCXPOR19.244.HIT1.OR.2R.307.7tm_4.exons1.LR584428.1.Salmo_trutta
MNQTILHSTVFFTAYGPPGPLNYAAFFLTFLLFFITIFSNISLMLVIYLESRLHKPMYIFLFNLAVNGLIGCLSVCPKIMDNLVNDIKNISHKGCLLQVFFSSVYVLCAYVILAVMAYDRFVSICKPLQYHSIMTPSKVKMLLALVYLFPITMLAFQMFITSRLPVCSYNINKLFCDNLAVVKLSCVESALSNLYGICVIASLVVLPFVLVVLSYIKILLVCLKVSKESRKKALNTCAPHLITFINFSTAILFSVIYNRHSTVTKEVNVLISVQFILFPPLVHPIIYGIRTKEIRTCITKIIRTRIF
>LOCXPOR20.246.HIT1.OR.2R.304.7tm_4.exons1.LR584428.1.Salmo_trutta
MENSTHYEVFRLAAYGDIGRLKYFYFALVTVIYFVIILANALLIGVICIERSLHEPMYLFLCALFVNQLYGSTGLFPALMFYLLSDTHDISLLYCYLQIYMLYTYALTEFCNLAVMSYNRYMSICYPLQYNNIMTPKTICGLIILPQVYYFFINSIIIPLSLRLQFCGNVLDRVYCDNYSVVKLACSNTMLNNIRGLVVTALSFSCTLFPTIYSYVRILLICLKSSKETKQKAFNTSMSHIASLLNFFFGCLFSIIQGRYDTAHLPPILRTILLVYFPICPPLFNPIMYGIRMVNIRQACKKLL
>LOCXPOR21.247.HIT1.OR.2R.299.7tm_4.exons1.LR584428.1.Salmo_trutta
SFMQTGYSDSGHLKYFYFIILTVLYISIVFANTVLIVVICMERSLHEPMYLFLCSLFLNELYGSTALFPALMIHLVSDAHSVSTVYCYLQMFCLYTYGSIEFTNLAVMSYDRYLAICYPLQYNVVMTPNRVCILVCVKWLYSFVKFIITLSLTIRLKLCGNLIDKVYCDNFLVVKLACSTSDTTVNNIYGLYGVVLSVAVPLITILFSYIKILTVCLKSSIETRQKAFGTCSPHLASLLNFSFGCFLNLLQSRFDRPMRNVPTVLHTMLSVYFAMCQPLLNPIVYGVRMAKIRQACKNI
>LOCXPOR22.248.HIT1.OR.2R.304.7tm_4.exons1.LR584428.1.Salmo_trutta
MENSTQVEFFYLCGLQETFNNKSVYFILCLITYLLIITGNLTLIITIIQEKGLHEPMYIFLCSLCVNGLYGTTGFYPKFLLDLQSDVQVISYGGCLTQAYVIYTSIMCEVSILTVMSYDRYVAISRPLLYHTIVTSLTVRKLLLLSWCYPLFIALITVILTVRIPLCGSRIDKIFCDNPSILKHSCLPITINHILSYCIIVLHVLQIFFIAFSYCQIVRTCVKSAEGRIKFTQTCVPHLLTMVIFITVTLFDILQGWNSDVNITLNMRNAMGVQFLVLPPVLNPVIYGLNLQQIRSAVFKMCTK
>LOCXPOR23.250.HIT1.OR.2R.299.7tm_4.exons1.LR584428.1.Salmo_trutta
QIVFVLHGLNVTQTNKHIYFSLTLILYLFTIFVNLIVIVTIFLEKMLHDPMYLFLCNLCINGIYGASAFYPKILYDLLFDSHVITYPGCMTQILVIYSFAFCEFTSLTVMAYDRYVAICKPLQYHSIMTTRKVWTLLLLTWLFSWLESSIGMGLTARLPLCGVNIDKLYCSNWAVVKLSCVDTTLNNLYGFILTFSHVSQTILILISYMNIIKASLHSRVQRKKFMQTCLPHLITLTNFTISLTFDVMYARYGSNTSLLALRNIMAVEFLVVPPLVNPIIYGMKLTQIRNRVMQMFNRK
>LOCXPOR24.251.HIT1.OR.2R.299.7tm_1.exons1.LR584428.1.Salmo_trutta
GSSSSVQQVNDRIIIVQLMNAIFIYIICLLIFTFFKKGTFLSNTRYVFFAHTLLADCLYLIMTNNLLLLTYFSVTVPAAVCVVFCVLLSELTFVTPLTLTAMSLERYVAICMPLRHGALSTVRRAIHCILLIHSISAIQPIIIVSIFFASVPLGFYTQYKLCSAEMFIAHKWQRHLRSAIGQFYFLVMSITIVFTYARIISVAKEASDNKKSLSKGRKTVILHAIQLFLCLIQLWCPFMEAAILPINLKLYINVRFFDYIVFILAPRCLCPLVYGLRDEKFFLAIKYYVFFGVNKNISP
>LOCXPOR25.252.HIT1.OR.2R.306.7tm_1.exons1.LR584428.1.Salmo_trutta
MQNLTELPGNAINSQKSLSVIIKVCVVISFFCIFLYCIIIMLHTFASHRQFLDNSRYILFAYMLINDTLQLLSSVLLFLFIVGKVKFAIVYCAPLLFFSTATFHNTPLILAAMSLERYVAIFYPLQRPAAWHADRIWIIILSLWLVSCILPIVDFSLGKPQPGVNVLSTPVICRTMVLNSSPVQTLFKVSLNGLFFAVVLAIIMFTYMRILLETRKMRQDRASVAKAMHTVLLHGFQLLLCMIAFTQPVLESLISMHAGWLAEHISFFIYFCFILLPRFLSPLIYGLRDESLRSYVMGDVLCCSHK
>LOCXPOR26.255.HIT1.OR.2R.311.7tm_4.exons1.LR584428.1.Salmo_trutta
MDNNMSFPSHILQIQGFEFSQTFMYPFFFSMLFVYLSLLVSNIGVLVVIIKERNLHQPMYILFCNLSVNDLIGNTVLLPRLMADIVSTERFITYSQCVTQAFFSHMFGSASHMILIIMAFDRYVAICYPLRYTSIMTTKTVVTLSVSAWGSSLVLVSVLLGLTIRLSRCSSIIRNVYCDNASLFKLSCENVSINNIYGLFFTVLLFTSSMGSIAVTYFRIAVICWTKKSKELNNRALQTCASHLVVYLIMLWSGFLTIILHRFPDYPYLRKLASVLFHVVPAHFNPIIYGMQTKSLRQKIIQILCRKVTHS
>LOCXPOR27.256.HIT1.OR.2R.307.7tm_4.exons1.LR584428.1.Salmo_trutta
MDNVSFSVSYKLTLDPFFIPPGGKYPIFFLGIAIYSFGVFCNLTLLSVIVMQRNLHKPMYFILFNLPLNDLIGITAMLPKVLSDIVTETNTVFYPLCVIQGFLLHMYGGAVLFILAAMAFDRYVAICQPLRYSTIMTPRNVSLIILLVWGLDLLLILLLFSLQIKLPRCRSSIMNVFCDNPSLLKLTCGNTTLNNVIGLFNTAVMQIISVSIQIFSYVKILITCLVTRKSEAKSKALNTCVAQLVIFFIFEVVGTFTIVSHRFKNVSADLQKIMGMLIFLVSPLTNPIVYGLNASEIRITLLKVFLN
>LOCXPOR28.257.HIT1.OR.2R.313.7tm_4.exons1.LR584428.1.Salmo_trutta
MSVQTLNQTVSYHLQIASFDIPSPMTYPVFIMGLLLYLFSIFCNLTIMLLIITQRTLHKPMFYILFSLPLNDLIGISSMLPRVLSDIVTQTHSVYYPTCVFQAFLCHMYGGGVLFVLAAMSIDRYFAICKPLQYPSIMTPFTLCVIISTAWGLDMAMILTLFALQSRVKRCKAYILNIYCDNPSLLHLSCGEDLTANNIYGLAMTALMQIISVGIQLFSYINILVICIINRQSDTKSKAVNTCVAQLVTFLLFEFTSTFVILSYRFQNIPHNAQKLCGMMIYLLLPIINPIIYGMKTKDIRSAFFMVVRKKKI
>LOCXPOR29.258.HIT1.OR.2R.316.7tm_4.exons1.LR584428.1.Salmo_trutta
ESVKMDDFSNVSSVLTLEGFNLPPESAFSAFVFATLSYMVILFCNLVLILTIILNRSLHQPMYLLLLNLPINDLIGSTALFTQVIKELLLDTGTIQYSACVTQAFFIHVYGTGAVLILTAMAYDRYIAICSPLRYHTTMTNAHLRKIITLLWVCDLLLIGVLFFLLLRLPRCRSLMSHSYCDNPSLLKLVCANTAINNIYGLFITALMQVIVVWTILYTYVQILVTCFRNKGSADTKSKALQTCGTHLIIFLLLESLGLLTIISYRLSQFPPQLRRLIGVSTLIFPPTLNPIIYGLKIKDIRVKAMHFLQTKIFPS
>LOCXPOR30.260.HIT1.OR.2R.309.7tm_4.exons2.LR584428.1.Salmo_trutta
NGTGSSDDGFYITAFHTLGNKNYLILALSIIYIITLMGNFVLLAVFMMNPSLQNPKYVAVCNLAVVDISLNSVIIPQMVPVFVFNLNYVSFGTCFSQMFFMHLFGDMESFSLALLAYDRVIAICFPLRYLTINTNLRMLLILLGIWTLAFLLEVYPVALASSLPYCASRVVQSCCCEHGPVYRLACSDISFNRKLATAKTLAVLLGPLSFIIFTYAVVVVAVLKFASTTQRWKAFHTCLTHLLLVLVYYLPIILAYVLGNLRLVQSSDLLTAILTVSVTLPPMLNPIIYSLKTEELREKIIKLFVKTKV
>LOCXPOR31.261.HIT1.OR.2R.316.7tm_4.exons1.LR584428.1.Salmo_trutta
IMSAGNHSFVTEFIIVGFPGLQPEFYGLASTVLFLVYFCTAVGNVIILVLFATDRDLHKPMYFVILHLVVSDILFSTTTLPKIIARYWFQAGAISFTGCFVQMYLVHYFGTVNSYILFIMALDRYVSICFPLRYPMIIKNSTIHILSATAWIVAKAGPLMMVIRAYPLPYCDSNKIMQCYCDHIAITMLACTDRAPYSFPAFVVAMVVLLGPLAFIIFSYCSIIVAVVQIASTQGRLKTLSTCSGQLIIIALYYLPRCFIYLSSNIGIRFSTDLRIVIIMLYSLLPPLINPLIYSFKTKYIKQSLMKRFKRSTAPQ
>LOCXPOR32.262.HIT1.OR.2R.324.7tm_4.exons1.LR584428.1.Salmo_trutta
IMSAGNHSFVTEFIIVGFPGLQPEFYGLASTVLFLVYFCTAVGNVIILVLFATDRDLHKPMYFVILHLVVSDILFSTTTLPKIIARYWFQAGAISFTGCFVQMYLVHYFGTVNSYILFIMALDRYVSICFPLRYPMIIKNSTIHILSATAWIVAKACPLMMVIRAYPLPYCDSNKIMQCYCDHIAITTLACTDRAPYSFPAFIFAMLALLGPLAFIIFSYCSIIVAVVQIASPQGRLKTLSTCSGQLIIIALYYLPRCFIYLSSNIGIRFSTDLRIVIIMLYSLLPPLINPLIYCFKTKHIKTSLMKRFKKPIAPQKDDVFAVS
>LOCXPOR33.263.HIT1.OR.2R.309.7tm_4.exons1.LR584428.1.Salmo_trutta
IMSAGNHSFVTGFVIVGFPGLQPEFYGLASTVLFLVYCCILTGNVVVIILFATHNVLHKPMYFIILNLVVSDVLFSTTTLPKIIARYWFQAGAISFFGCFLQMYLVHYFGSVTSFLLLIMALDRYVSICFPLRYPMIINNSSIHILNVTAWVLAHLPSLSMVIRAYPLPYCDTNKIMQCYCDHIAITMLACTDRAPYSFPAFVVAMVVLLGPLAFIIFSYCSIIVAVVQIASTQGRLKTLSTCSGQLIIIALYYLPRCFIYLSSNIGIRFSTDLRIVIIMLYSLLPPLINPLIYCLRTDEIKQIMIKRF
>LOCXPOR34.264.HIT1.OR.2R.311.7tm_4.exons1.LR584428.1.Salmo_trutta
MERSPSNVSHQILYLNGFSSLLQYRPLLFAPFFMVFVYSLVANSALILVITKQHTLHAPMYVLIGAISALGIALPVMFVPRMLISFLSNINLISREECLVQMFCIHYCACFQSTILLGMAIDRYVAICLPLRYNDYINVTNSLIFNAVFVIRNTVVIVVMVGLIIPLTFCKSNTMYHCFCEHTSVVSLACGNVSRNYIAGVVAFCIPTTDCIFIVYSYVVIFMAIWKSPSGDSRQKAIDTCSTHIIVICVAYLSAMTAFIGYRVNAVPPDFRVFISLMYLLVPGCFNPVIYGYRTKEIRVHLLKYFTFNKI
>LOCXPOR35.265.HIT1.OR.2R.320.7tm_4.exons1.LR584428.1.Salmo_trutta
MIEEFQGINFSHNEFVFLGFPEIYEYRRLLFLPFFMTYILILVGNSLLIYVIRIMESLHSPMYILICGLAAVDIMVATVIVPNMLLGFLFDWNDISLAGCLTQMFFTHFLSSVESTILLVMALDRYVAICFPLHYTRILNSAMFARLLMFTVIRSGSIMFVLVALAGSLSFCDSNVINHCYCDHMALVSLACGNTDKNNAMGLAVIICFVGIDIGVILFSYMKILNVVLFTAAGEDRWKAFHTCGTHLIVIMCFYLIGTVTFLSRNLNIQIPTDINTFLGVMYIVLPASVNPIIYGVRTKEIRNRILKMFNTRVNKVLTV
>LOCXPOR41.140.HIT1.OR.2R.285.7tm_1.exons1.LR584411.1.Salmo_trutta
RDTFVTALTKNIIVVALCISINYINGTFVHTFFKHETLNVNPRYILFIHLVINDMIQLTIAVFLHVISYILFTINVSFCCFLLMIAIFTTLNTPVNLATMALERYIAICIPLLHSQICTARRTYILIGIIWIMGAIPILPDLFILLATEPLQFFHSNIFCSRDSLFRNPYLIEKKNISHAVYLTVVWFTLFYTYFRIMFTAKAANADAKKARNTILLHAVQLLMCMFTYIGPLIDSLLLYIFSTHALEIRFTSYVIVHILPRFISPIVYGLRDQTFCKYLKRYLM
>LOCXPOR36.221.HIT1.OR.2R.312.7tm_4.exons1.LR584415.1.Salmo_trutta
MENHTYPNHVLLLEGLKVTQQSSYPAFSLFLIIYIFTMVTNIGLIVLISMERSLHQPMYILFCNLPLNDIVGATAMIPRLLWDILTAAPERYITYMECVIQAFYTHVYATTSHTVLMIMAFDRYVAICNPLRYATIMTNKMVIRLSVSAWGVAIVLVGILLGLTIRLSRCRSNIFNPYCDNPSLFKLSCESVLINNIYGLIFTVVLFVSSIGSISLTYLKIAIVCLSSKNSSLNSKALTTCSTHLLVYLIVLGCGFTIIVLHRFPAFADLRKVSSVLGSVVPTCLNPIIYGLQTKEIKQRIFRVFHRAKVST
>LOCXPOR36.232.HIT1.OR.2R.311.7tm_4.exons1.LR584415.1.Salmo_trutta
MENRTYNDHVLLLEGLKVTQQSTYAAFTLLLIIYIFIMVANIGLIVLISMERSLHQPMYILFCNLPLNDIVGATAMIPRLLWDILTAAPERYITYIECVIQAFCAHLFGTTSHTVLMIMAFDRYVAICNPLRYATIMTNKMVIRLSVSAWGVAIVLVGILLGLTIRLSRCRSNIFNPYCDNPSLFKLSCESVLINNIYGFAFTVVLFVSSIGSISLTYLKIAIVCLSSKNSSLNSKALTTCSTHLLVYLIVIGFGVTIIILHRFPKYAELGQMCSVLFLVIPNCLNPIIYGLQTKEIKQRIFRMFHRAKVA
>LOCXPOR37.259.HIT1.OR.2R.312.7tm_4.exons1.LR584415.1.Salmo_trutta
MENHTYSEHVLQLEGLKVTNQSSYPAFIFILVIYIFTMVANISLTVLISMERILHQPMYILLCNMHLNDALNITTVIPRVLSDILKASADRYITYVECATQAFFGHFFSTNAHTILMIMAFDRYMAICNPLRYATIMNNKMLVKLCVSAWGVSFVFVGVLISLSIRLSRCRSQVINPFCDNPSLFKLSCDNLFINQIYGLFFTAVFLIASMGSVALTYISIAIVCVRSKSKSLNSKALQTCSTHLAVYFIMLMTSFVIVFLHRYPQWSNHRTVASIMFPLVPPCLNPIIYGLQSKDIRTLVVQIIKSKTVSL
>LOCXPOR49.270.HIT1.OR.2R.286.7tm_4.exons1.LR584415.1.Salmo_trutta
VFIILFFSYVIIMFTKVGIVVLISMEKSLHQPMYILFCNLPFNDIIGNSITFPRLLADILVPASERYITYSECVDQAFCTQMFGTTSHTILMIMAFDRYVAICNPLRYSIIMTNKMIIRLSVSAWGVAIVLVGILLGLTIRLSRCRSTILNPFCDNASLFKLSCESVFINNMYGLTFTIVLFISSIGSIALTYMKIAPECFISKNKAMNSKALKTCSTHLTVYLIMLISGSIIIILHRFPHYSDYRKVAALLFHIIPGSLNPISYGLQSKEIRKVVVNMSCSRKIS
>LOCXPOR38.153.HIT1.OR.2R.303.7tm_4.exons1.LR584415.1.Salmo_trutta
MENSSTVSSIILSAYFGMEDLKYLYFSIFLILYIAIVAENVIIIGVIYTEKTLHQPMYFLVCNLAANGLYGSTALLPALLKNLAFHPSEVSLAGCRTQIYCIHTYAIVEFTILGVMSYDRYVAICHPLRYHTIMSLTKVYKLVAFTWIYPLLAFLIFFLITCQMRFCDKTIDKLYCINYSLIKLSCTNTSVVNIIGLISVVLYSFPQLVMILYSYAHVLRVCALASQESKLKALRTCTPHLFSIINYSVGCFFEILQSRFDTRHLPYRAQVFMSLYFLIFPPILNPIIYGLSIQAIRVKLLKL
>LOCXPOR39.182.HIT1.OR.2R.305.7tm_1.exons1.LR584415.1.Salmo_trutta
MYNTTGATFQRLYGIPVKAVLYMTPCLLFLYVNGVMLFTLMSNSVFQETTRYILFGHLLFSDSLHLTMSMVMYMLAVTRLKMISYVCMVLSGSAGIIAIISPFNLAAMSLERYVAICFPLRHAQIATCRRTHVAIAVMWVLGSLNSLIEVFVFVTIESTPFTMQIFCSRYSLYTQQIYIELNIAFTTLNFVTVGVIIIYTYIAILVTARSVSSDKTSASKAHKTVLLHLIQLGLCLSSTLFNTINTLIRWHLDPVVGMHIQYVLFLGLIIFPRCLSPLIYGLRDPTFKHIFKYYFTFGFRNSVKP
>LOCXPOR41.266.HIT1.OR.2R.287.7tm_1.exons1.LR584431.1.Salmo_trutta
DNFNDAFMKNFTTIALGVIINYINGTFVYIFFKSHIFYSDPRYILYIHLVINDMIMLSFAVMLQVITYVLPYGLNMLVCCMMLVIISTTNRNSPLNLAGMAIERYIAVCKPLHHIQICTVRRTYILICLIWSVAVIPALSDIIIVLATKPFTTFSTGVICYNNAVYGSSYHKATSTAVHIVNLSFVFLTLVVTYFKVFFAAKAAITDPASARKARNTILLHGVQLLFCMLGYITPLTNMILLSLFPNKRTIILFSNFLFTNVLPRLLSPVIYGSRDQKFAKYMRVYY
>LOCXPOR40.267.HIT1.OR.2R.337.7tm_1.exons1.LR584431.1.Salmo_trutta
FSIKEMNSTASLLDMNFTSQMSVGGGGYPKDSFSIALTKNIVAMLVWLALSFINGSMVHTFLKHNFFYEDPRYIMFIYMVINDALQLTLVTTLYVVSYIFFKIHASVCCLLVMTAVLTTRSTPLILAGMAVERYLSICFPLHYGHICTVSRTIALIVVILFLTVAVPLTDLLITLIKEPLGFFRTSIFCDHSLVFRDRSIYYKNAAFDSIYFSFVTLTLLYTYCKIMLTAHAASTDLVSIKRARNTVLLHGVQLLLCMLAFVVPSLQAALIALFPQFVLEIRYIFFLLVYIIPRFLSPMIYGFRDKKFRKYWAMYLTCRRNNISRLRPAMKVNLKFR
>LOCXPOR41.268.HIT1.OR.2R.323.7tm_1.exons1.LR584431.1.Salmo_trutta
MNSSAGPLGNMSYAPQIFQRDTFTTAFVKNLIVVLVWFSLSYINSIVVATFFRNRVFYGNPRYILFIHMVINDAIQLTVTTTLFVLSYIFYTINVSFCCFFILVAVFTTRTSPVNLASMAIERYISICNPLRHAQICTARRTYTLIGFIWFICVVPDITDLFVTMATESLSFFHTRVFCLRQNVFKDPILTYKRQAFDTIYFSCVFLTLVYTYLRILFVARVLSSEKQSTQRARNTIMLHGGQLLMCMLSYISPTVETVLHFILPGRILEIRFANYLIVYMLPRFLSPIIYGVRDKEFRKYLKRYFVSDRCRGMSHRVNHSEE
>LOCXPOR42.202.HIT1.OR.2R.303.7tm_4.exons6.LR584427.1.Salmo_trutta
DDNYTHVSEFVIVGFPGLHPSFFHLVAWFFFFVYVTTVVGNFLLVVLFALERSLQKPMYIIMLSLALSDIGFATVALPNLIARWWWDDGRISFHTCMFQEQMIHYFGTLNSLIMMTMAMDRYLAICHPLRYPMLMTNRTMSGLTVFSWISAQVAPGIVTVDFSRKVAFCGPNRILHAYCDAIALTRLSCSNMVAINNSSYGLAMFVLLVPFSLIIFSYVSIIVTVMRMANAQGRRKTFSTCGTQGCLILIYYIPRFIVYSTPYMPNLTITPDLRVGLSLICSLFPPVANPFIYCFRTKEIRTI
>LOCXPOR43.204.HIT1.OR.2R.319.7tm_4.exons6.LR584427.1.Salmo_trutta
MSSLTSDPNQTDINTIIRPPYFFISGFIDIPYMKYYYFFLCFVYIISLVGNTFVMTGIYVDRNLHSPKYIAVFNLAFTDVCESTALVPKLLDMFLFSRQLISYDQCLTSLFFVFLFITMQSFNLTILSYDRLVAICCPLRYHMMVTHRSMLQLTGAAWTFAVLMLLISVCLITRLSFCRSLVINSYFCDHGPLFRLAAPCSDVVPNIVMSQINTCIVLYLPMIFIISSYICITHALFTITLPQDRLRAIKTCTSHLILVAIFYLPVILTYVLHPIIPTNARIINLSLTSVLPPMLNPIIYVLKTEEFKVSAKKLLRRGA
>LOCXPOR44.208.HIT1.OR.2R.329.7tm_4.exons6.LR584427.1.Salmo_trutta
MSSLTSDPNQTDINTIIRPPYFFISGFINIPYMKYYYFVLCFVYIISLVGNTFVMTGIYLDRSLHSPKYIAVFNLAFTDVCESTALVPKLLDMFLFSRQLISYDQCLTSLFFVFLFITMQSFNLTILSYDRLVAICCPLRYHMMVTHRSMLQLTGAAWTFAVLMVLISVCLITRLSFCRSLVINSYFCDHGPLFRLAAPCSNVVPNQMMAYLNPCIVLYLPMVFIISSYICITHALFTITLPQDRLRAIKTCTSHLILVAIFYLPVILTYVLQSLIPTNARIINLSLTSILPPMLNPIIYVLKTEEFKVSVKKLLRRGAVRAVSRVKPT
>LOCXPOR45.211.HIT1.OR.2R.313.7tm_4.exons3.LR584427.1.Salmo_trutta
MAHEQSALVSSNATFVRPSYFYINGFENIPHIKYYYVFLCLVYAVTVLANSFIMAVIYLARNLHTAKYVVVFNLAVTDLCGSTALIPKLIETFLFEKQYISYEACLSSMFFVYVFMTMQSLSLLTLAYDRFVAIVFPLRYHVIVTKTAMLVILAVLWLFTLALISFTVSLITHLSFCGSLVIKSFFCDHGPTYALSCNNNSLNNIMAWVCFLVVLCIPIILIVLTYVCIAIALIRIATGAERVKAMRTCTSHLILVAIFYLPMVGNNIAAVVSYIHPNARIINNSLTQTMPAMLNPIIYSLRTEEVVDSVRKL
>LOCXPOR48.212.HIT1.OR.2R.284.7tm_4.exons2.LR584427.1.Salmo_trutta
LRSYQAHWPRGMNSTQSSPVTFFIIQGLASLGEKKMVLFIIFLLAYTIILGGNIMIIYLVRTDPKLGSPMYFFLHNLSIVDMIYTTVTIPNMLSGFLTEVKTVSVPGCFIQMYCFIHMSVTGRALLTAMAYDRYVAICNPLRYAAVMTRPVCLLLIIGAWTFGAICTFPTTSMAMQRSYCGPNVVRHCWCDPSSVRLLVCGDTQVDSIVSLSSALIALLTTGVLILTSYILIGVKIAKMGAAQRLKAFSTCAAHLTVVSISYSSASFVYISYRVGNFSPEVTLL
>LOCXPOR47.214.HIT1.OR.2R.301.7tm_4.exons1.LR584427.1.Salmo_trutta
MENHTYPKNMFLLEGLKVTQQSSYPAFILLLIIYIFTMVSNIGLILLISMERSLHQPMYILFCNLPLNDALGATVIVPRLLSDIFAASTDRYINDVACAIQAFCAHMFGTTSHTILIIMAFDRYVAICNPLRYATIMTNRMIAKLTVFAWGSALLLVGVLLGLTLNLSRCRSEIFNPFCDNASLFKLSCESVIINNIYGLTFTILLLGSSIGSVTLTYLKIAMVCVRNKNRVLNSRALQTCSTHLSVYIIMLVSGFTIIFLHRFPQWAEHRKLSAILFHVVPPWLNPVIYGLQTKEIRQKI
>LOCXPOR48.215.HIT1.OR.2R.320.7tm_4.exons3.LR584427.1.Salmo_trutta
LRSYQAHWPRGMNSTQSSPVAFFIIQGLASLGEKKMVLFIIFLLAYTIILGGNIMIIYLVRTDPKLGSPMYFFLHNLSIVDMIYTTVTIPNMLSGFLTEVKTVSVPGCFIQMYCFIHMSVTGRALLTAMAYDRYVAICNPLRYAAVMTRTVCLLLIIGAWTFGAICTFPNTSMALQRSYCGPNVVRHCWCDPSSVRLLVCGDTQVDSIVSLSFALIALLTTGVLILTSYILIGVKIAKMGAAQRLKAFSTCAAHLTVVSISYSSASFVYISYRVGNFSPEVRIIVSVLYSALTPFLNPVIYSLRNKELRVAIKRAFCRHR
>LOCXPOR49.220.HIT1.OR.2R.312.7tm_4.exons1.LR584427.1.Salmo_trutta
MENHTYPKNMFLLEGLKVSQQSSYPAFILLLIIYIFTMVSNIGLILLISMERSLHQPMYILFCNLPLNDALGATVIVPRLLSDIFVASTDRYINDVACAIQAFFAHMFGTTSHTILIIMAFDRYVAICNPLRYATIMTNRMIAKLTVFAWGSAFLLVGVLLGLTLNLSRCRSEIFNPFCDNASLFKLSCESVIINNIYGLTFTILLLGSSIGSVTLTYLKIAMVCVRNKNRVLNSRALQTCSTHLSVYIIMLVSGFTIIFLHRFPQWADHRKLSAILFHVVPPWLNPVIYGLQTKEIRQKIFNKFHNNKVTV
>LOCXPOR50.222.HIT1.OR.2R.301.7tm_4.exons1.LR584427.1.Salmo_trutta
MENHTFSMDLLKLEGVKVIYQSTFPAFILLLIIYIFTTVANIGLTVLICMERSLHQPMYILLCNMSFNDALSITTIIPRVLFDILTPRSDRYITYNECFTQAFLGHWFGSNFHTILMIMAFDRYVAICNPLRYATIMNSKMLVKLCVFAWVVSLVFVAVLLGLTLRLSRCRSEIINPWCDNASLFKLSCESVLINNIYGLFFTAIVFIASMGSVALTYIRITMVCVRSKSKSLNSKALHTCFTHLAVYLIMLMTGFIIVFLHRYPEWSDHRKLASIMFYVVPPALNPIIYGLQSKEIRKLV
>LOCXPOR51.223.HIT1.OR.2R.304.7tm_4.exons1.LR584427.1.Salmo_trutta
MDNTSVTVFTMTAYAVMENNKYLQFSIFMLLYILIISFNLLLIAVICCQRALHQPMYVFICNLAANGLYGSTGFLPSTLILLLSETYEISLPWCLIQIYWVHTYAAVEFHILAVMGYDRYVAICYPLHYHSIMSISKVCKLVALAWLYPFSLFLMYFCLTLRLKFCGRFIHFKLFCVNFELVKNACSNTFYHSIVGLVLIAFIMIPQLLMIIFSYAHIFRVCLKSSKESQVKALKTCIPHLLSVINYSIGGFFEIAQSRFNMSGTSFMFRIIMSLYYTLLTPLINPAIYGMANQAIRMHVLKLY
>LOCXPOR52.224.HIT1.OR.2R.320.7tm_1.exons1.LR584427.1.Salmo_trutta
MAVTNETFQETSFIHEQMIIFEMNERTMVKVAVAILMAVFFIYINCVMIFAMSSRMTFMEISRYILFTHLLLNDSMQLLVSCLMYVFALVYLRLVKVVCGLFVMFGSGMSRVAPLNLALMSLERYAAICLPLRHSDIATPKRSGIAIAVIWFVILINLIIDMLYSTAKDPGFFVTPIFCTRQKLFFALWQMQVFQGFNAFCFVAVSLIIIYTYIAIIVTARAASSDKTKASKAHKTVLLHLVQLVLSLSSFLYTPIESALASVGSNTIFIDLRYINFLFLIILPRCLSPLIYGLRDDAIRPLFLHYLTCRTRKVRAAVMV
>LOCXPOR39.225.HIT1.OR.2R.278.7tm_1.exons1.LR584427.1.Salmo_trutta
KMFLVLGTHVVFIYINLAMLFTLWSKPSFRHTARYILFAHMLFNDTIHLAITLALYMLGNIYLFVVRVACAFMVLLSSCTFTNAPLNLAVMSLERYTAVCFPLRHSELATPRRTQLAVGLVWALGVINVLIDVCALFLTEPSFFLSPTLCTLEHLQTAGWQREKGVALNTLLFVSVTAVLVYTYVAIMLEARSASSSEPGSARRAMRTVLLHALQLGLSIMSFMYVVLESLLAKLPPAVYTQMRFINFMVVLILPRCLSSLIYGLRDKAFRSAFRQHF
>LOCXPOR53.228.HIT1.OR.2R.320.7tm_4.exons3.LR584427.1.Salmo_trutta
LRSYQAHWPRGMNSTQSSPVAFFIIQGLASLGEKKMVLFIIFLLAYTIILGGNIMIIYLVRTDPKLGYPMYFFLHNLSIVDMIYTTVTIPNMLSGFLTEIKTVPVPGCFLQMYCFIHMSVTGRALLTAMAYDRYVAICNLLRYAAVLTRPVCLLLIIGVWTFGAICTFPNTSRALQRSCCGPNMVRHCWCDPSSMRLLVCGDTQVDSIVSLSSALVALLTTGVLILTSYILIGVKIAKMGAAQRLEAFSTCAAHLTVVSISYSSASFVYISYSVRNFSPEVRIIVSVLYSALTPFLNPVIYSLRNKELRAAIKRAFCRHR
>LOCXPOR54.229.HIT1.OR.2R.309.7tm_1.exons3.LR584427.1.Salmo_trutta
LSNNVSLTNQRLAVPIRTFMSFLSVSPCLLFLYINTIMLYSLKSKPVFRETSRYILFGNLLFADTILLVTSQLLYILAVAGLFVIRYICVVIVLVAIFTSAVSPLNLSVMSLERYVAICYPLRHASIVTPGTTGVVIAVVWILCSLNTIIKLVMLLVLESMPLDQFMQEFCSTSELFHLKIHNQVDNVFISIVFMTVGFIIIYSYIAMMMVAKSASSGKDINTKARNTVLLHLIQLGLSLSSTLVPTIVSALKSRAMDKATQIEYIVFIILIILPRCLSPLIYGLRDKTFRHILMYHLTCGLRCTVEPI
>LOCXPOR55.271.HIT1.OR.2R.302.7tm_4.exons1.LR584439.1.Salmo_trutta
TQFTSFILAGYSDSGHLKYLYFIIITVLYVSIVFANTVLIVVIYMERNLHEPMYLFLCSLFVNDLYGSTGLFPTLMTHLVSDDHTVSTVYCYLQIFVLYTYGSIEFSNLAVMSYDRYLAICYPLQYNVIMTPSKVCILICVIWLYSFAKFSITLSLTICLQLCGNIMDKVYCDNYLVVKLACSSSDTTVNNIYGLYSIVLSVAVPLITIVLSYIKFLTICLKSSIETRQKAFRTCSPHLASLLNFSFGCFLNLLQSRFEKSMRNVGIVHTILSVYYLMCQPLLNPIVYGVRMAKIRQAYKSI
>LOCXPOR55.274.HIT1.OR.2R.303.7tm_4.exons1.LR584439.1.Salmo_trutta
TQFTSFILAGYSDSGHLKYLYFIIITVLYVSIVFVNTVLIVVIYMERNLHEPMYLFLCSLFVNDLYGSTGLFPALMTHLVSDDHTVSTVYCYLQIFVLYTYGTTEFSNLAVMSYDRYLAICYPLHYNVIMTPNRVCILICVIWLYSYVKFTIQLSLTIRLGLCGNVIDKVYCDNYLVVKLACSSSDTTVNNIYGLCGIVMTVAVPLITIVLSYIKILTICLKSSIETRQKAFRTCSPHLASLLNFSFGCFLTLLQSRFDKPMRNVPTVLHTILSVYYLMCQPLLNPIVYGVRMAKIRQAYKNI
>LOCXPOR56.277.HIT1.OR.2R.304.7tm_4.exons1.LR584439.1.Salmo_trutta
MENSTYFKDFRLAAYGDIREFKYFYFAAVTVLYFVIILANALLIGVICIERSLHEPMYLFLCALFVNQLYGSTGLFPALMFYLLSDTHDISLLYCYLQIYVLYTYAITEFCNLAVMSYDRYISICYPLWYNSIMTPKIICGLILLSWLYSFFINAIIISLSLRLQFCSNVLDRVYCDNYSVVKLACSNTMLNNISGLVGTLVSLSCTIFPTIYSYVRILQICLKSSKEKKQKAFNTCTPHIASLLNFSFGCLFVILQGRYDTAHLPPILRTFLLVYFLICPPLFNPIMYGVRMVKIRQACKKVL
>LOCXPOR57.278.HIT1.OR.2R.302.7tm_4.exons1.LR584439.1.Salmo_trutta
MENTTQVKFFYLFGLQETFNNKSVYFILSLITYLLIITVNLTMIITIIQEKGLHEPMYIFLCSLCVNGLYGTAGFYPKLLLDLQSDVQVISYGGCFIQTYVIYTSVMCEMSTLTVMSYDRYVAICRPLLYHTIVTSLTVRKLLLFSWCYSLFTGLIALSLAVRIPLCGSRIDKIFCDIPSILKHACLSITVNQIWSKCLVLVHVLQLLFIVFSYWQIVRTCVKSAKGRIKFTQTCVPHLITIVIFITVTLFDNFQGWNNVNITINMRNAMAVQFLVIPPVFNPVIYGLNLQQIRRAVFRKCN
>LOCXPOR58.280.HIT1.OR.2R.302.7tm_4.exons1.LR584439.1.Salmo_trutta
MENSTQVKFFYLFGLQETFNNKSVYFILSLIIYLLIITVNLTLIITIIQEKGLHEPMYIFLCSLCVNGLYGTTGFYPKLLLDLQSDVQVISYGGCLTQAYVIYTSIMCEMSTLTVMAYDRYVAICRPLLYHTIVTSLTVRKLLLFSWCYPLFIGLIAVSLAVRIPLCGSRIDKIFCDIPSILKHACLPNTINQNLNKFVILVHVLQILFIVFSYCQIVRTCVKSAKGRIKFTQTCVPHLITIFIFITVTLFDTLQGWNNVNSTLNMRNAMAVQFLIIPPVFNPVIYGLNLQQIRRAVFRKCN
>LOCXPOR59.281.HIT1.OR.2R.303.7tm_4.exons1.LR584439.1.Salmo_trutta
MENSTQVKFFYLFGLQETFNNKSVYFILSLITYLLIITVNLTLIITVIQEKGLHEPMYIFLCSLCVNGLYGTTGFYPKLLLDLQSDVHVISYGGCFTQTFVIYTSVMCELSTLTVMSYDRYVAICRPLLYHTIVTSLTVRRLLLFSWCYPLLIGLIVVSLAVRIPLCGSRIDKIFCDIPSILKHACLPITINQNLNKFVIVVHVLQILFIVFSYSQIVRTCVKSAKGRIKFTQTCVQHLITMVIYITVTLFDNLQGWNGIINIKLNMRNAMAVQFLVIPPVFNPVIYGLNLKQIRSAVFRKCN
>LOCXPOR60.282.HIT1.OR.2R.303.7tm_4.exons1.LR584439.1.Salmo_trutta
MENSTQVKFFYLFGLQETFNNKSVYFILSLITYLLIITVNLTLIITIIQVKGLHEPMYIFLCSLCVNGLYGTAGFYPKLLLDLQSDVQVISYGGCFTQTFVIYTSVLCEISTLTVMAYDRYVAICRPLLYHTIVTSLTVRKLLVFSWCYPLLIGLIALSLTVRIPLCGSRIDKIFCDIPSIVKHACLAITINQNFNKFVIVVHVLQVLFIIFSYCQIVRNCVKSAKGRIKFTQTCVPHLITMVIFITVTLFDTLQGWNSNVNITLNMRNAMAIQFLVIPPVLNPVIYGLNLQQIRSAVFRKCN
>LOCXPOR61.284.HIT1.OR.2R.302.7tm_4.exons1.LR584439.1.Salmo_trutta
MENTTQVKFFYLFGLQETFNNKSVYFILSLITYLLIITVNLTLIITIIQEKGLHEPMYIFLCSLCVNGLYGTAGFYPKLLLDLQSDVQVISYGGCLTQAYVIYTSIMCEISTLTVMSYDRYVAICRPLLYHTIVTSLTVRKLLLFSWCYPFFSGFIAVSLTARLSLCGSRIDKIFCDNPSILKHACLPITINQILNKCMIVVHVLQILFIVFSYCQIVRTCVNSSKGRIKFTQTCVAHLITIFIFITVTLFDNLQGWNNVNITLNMRNAMAIQFLVIPPVFNPVIYGLNLQQIRRAVFRKCN
>LOCXPOR62.285.HIT1.OR.2R.302.7tm_4.exons1.LR584439.1.Salmo_trutta
MENSTQVKFFYLFGLQETFNNKSVYFILSLITYLLIITVNLTLIITIIQEKGLHEPMYIFLCSLCVNGLYGTTGFYPKLLLDVQSDVQVISYGGCLTQAYVIYTSVMCEISTLTVMSYDRYVAICRPLLYHTIVTSLTVRKLLLFSWCYPLFAGLIAVSLTVRLPLCGSRIDKIFCDNPSILKHACLPITINQNVNKCLIVVHVLQIFFIVFSYSQIVRTCVKSAKGRIKFTQTCVAHLITIFMFITVTLFDNLQGWNNVNITLNMRNAMAIQFLVIPPVFNPVIYGLNLQQIRRAVFRNCN
>LOCXPOR63.144.HIT1.OR.2R.303.7tm_4.exons1.LR584439.1.Salmo_trutta
MENSTQVKFFYLFGLQETFINKSVYFTLSLITYLLIITVNLTLIITIIQEKGLHEPMYIFLCSLCVNGLYGTAGFYPKLLLDLQSDVQVISYGGCFTQAYVIYTSVMCEVSTLTVMSYDRYVAICRPLLYHTIVTSLTVRKLLLLSWCYPLFIALIAVSLTVRLPLCGSRIDKIFCDIPSIVKHACLPITINQILNKFVIVVHVLQILFIVFSYSQIVRTCVKSAKGRIKFTQTCVPHLITMVIYITVTLFDTLQGWNSNINITLNMRNAMAVQFLVIPPVFNPVIYGLNLQQIRRAVFRNCN
>LOCXPOR64.145.HIT1.OR.2R.302.7tm_4.exons1.LR584439.1.Salmo_trutta
MENSTQVKFFYLFGLQETFNNKSVYFILSLITYLLIITVNLTLIITIIQQKGLHEPMYIFLCSLCVNGLYGTTGFYPKLLLDLQSDVQVISYGGCLTQAYVIYTSVMCEMSTLTVMSYDRYVAICRPLLYHTIVTSLTVRKLLLFSWCYPLFISLIALSLTVRIPLCGSRIDKIFCDNPSILKHACLPITINQILNKCIIVVHVLQLLFIVFSYCQIVRNCVKSAKGRIKFTQTCVPHLIAMVIYITVTLFDTLQGWSNVNITLNMRNAMAIQFLVIPPVLNPVIYGLNLKQIRRAVFRKCN
>LOCXPOR65.146.HIT1.OR.2R.302.7tm_4.exons1.LR584439.1.Salmo_trutta
MENSTQVKFFYLFGLQETFNNKSVYFILSLITYLLIITVNITMIITIIQEKGLHEPMYIFLCSLCVNGLYGTAGFYPKFLLDLQSDVQVISYDGCFTQAYVIYTSVMCELSTLTVMSYDRYVAICRPLLYYTIVTSLTVRKLLLFSWCYPLFIALLAVSLTVRLPLCGSRIDKIFCDIPSIVKHACLPITINQNLNKFVLVVHVLQILFIVFSYSQIVRTCVKSAKGRIKFTQTCVPHLITIFIFITVTLFDNLQGWNNVNTTLNMRNAMAIQFLVIPPVFNPVIYGLNLQQIRRAVFRKCS
>LOCXPOR24.148.HIT1.OR.2R.292.7tm_1.exons1.LR584439.1.Salmo_trutta
RPLNDKVVIVQVFIGIFLCINSLMIVTFFKKEAFFTNTRYIFFAHTLVCDSMFLALTDVLLLMSYSQVPMPGGLCIFLVVILENLTVATPLTLTAMSLERYIAICMPLHHSELSTPVRAMRCILLIQALSSVEWIIVISILFSAVPLSFYTSPLVCSFEQMIVLSWQGHLSSALCQFNFLVMSVVIAFTYVKIMVAARAASSHSKKSTNNGLRTVILHGFQLLLCLIQFWCPMIESAIMKINFNVFIQVRYIDYIIFILAPRCLSPLVYGLRDKDFVVVMKYYGLFGYSKKV
>LOCXPOR66.149.HIT1.OR.2R.306.7tm_1.exons1.LR584439.1.Salmo_trutta
MQNLTNFPGNATNSQKSLSVIIKVCVVIPFFCIFLYCIVVMLHTFASHRHFLDNSRYILFAYMLINDTLQLLSSVLLFLFVMGNVKFAIVYCAPLLFFSTSTFQNTPLILAAMSLERYVAIFYPLQRPAAWRADRIWVIILSLWLVSCILPIVDFSLGETKPGVNVFSTPVLCKTMVLNSSPVQTLFKVSLNGLFFTVVAAIIMFTYMRILLETRKMRQDRASVGKAMHTVLLHGFQLLLCMSAFTHPVTESHISMQAGWLQEHISFFNYFCFILLPRFLSPLIYGLRDESLRGYMRGAVLCCSHR
>LOCXPOR67.150.HIT1.OR.2R.309.7tm_4.exons1.LR584439.1.Salmo_trutta
NVSLFSDFLIHGGELGLKEIYTDLAIFLLVVYIMVVIGNAMIITLVLLDSKLHTPMYIFLCNLSLIDIVITTSVLPKMISVCLWNDVSISFAGCFLQMYTYLTFQTAEGFLLCAMAYDRYVAICNPLRYNSIMTFKVCVILASTAWALGIILPALNVILASQLPFCSNQIMYWFCDYPPIVTLSCLDTTLLIDLALACALFVMYVPFTVIIWSYCKIIKSVCKIATSEGRKKAFSTCSSHLIVVLTFYTAHSCVYISAKSYHIHPNVLILISIVNCILTPLVNPLVYSFRNKQIKDSVLKLLFSNKVIP
>LOCXPOR68.151.HIT1.OR.2R.311.7tm_4.exons1.LR584439.1.Salmo_trutta
MDDNMSLPSHILYIQGFQLSQTFMYPIFFSLLFVYLALLVSNIGVLVAIITERSLHQPMYILFCNLSVNDLVGNTVLLPRLMADIVSTERFITYSQCVAQAFFSHMFGSASHMILIIMAFDRYVAICYPLRYTSIMTTKTLVMLSVSAWGVSLVLVSVLLGLTIRLSRCSSIIRNAYCDNASLFKLSCENVSINNIYGLFFTVLLFTSSMGSIAVTYFRIAVICWTKKSKELNNRALQTCASHLVVYLIMLWSGFLTIILHRFSDYPYLRKLAYVLFHVVPANLNPIIYGLQTKPLRQKIIQILSRKVTDS
>LOCXPOR69.157.HIT1.OR.2R.308.7tm_4.exons1.LR584439.1.Salmo_trutta
TNSTYMLSMESLAIAPSGVYPAFLFGTLTYCFIVFCNVTVLSTIALDRKLHKPMFILLFNMPINDLIGATAFFPQLLVSILAQNRSISYPACYLQALLIHLYGAGSLTILTSMAYDRYIAICCPLRYNSIMSSSNLMKIIIFMWLLVITLIVVLLVLVTRFKICRTTIVDIYCNNPSLVRLICDDTRINNYYGLLITAVFQGVSLIVVIFTYIQILLTCVMNKSSDARSKAIQTCGTHLVVFLFLEFNACFSLIAHRFEQAAPSLRRTFGVSVMVFPPILNPLIYGLKTKEIRQNVLGFYKRKVSSVK
>LOCXPOR70.158.HIT1.OR.2R.308.7tm_4.exons1.LR584439.1.Salmo_trutta
TNSTYMLSMESLAIAPSGVYPAFLFGTLTYCFIVFCNVTVLSTIALDRKLHKPMFILLFNMPINDLIGATAFFPQLLVSILAQNRSISYPACYLQALLIHLYGAGSLTILTSMAYDRYIAICCPLRYNSIMSSSNLMKIIIFMWLLVITLIVVLLALVTRFKICRTTIVDIYCNNPSLVRLICDDTRINNYYGLLITAVFQGVSLIVVIFTYIQILLTCVMNKSSDARSKAIQTCGTHLVVFLFLEFNACFSLIAHRFEQAAPSLRRAFGVSVMVFPPILNPLIYGLKTKEIRQNVLGFYKRKVSSVK
>LOCXPOR69.160.HIT1.OR.2R.301.7tm_4.exons1.LR584439.1.Salmo_trutta
MGKIDLSSEGKYLTVLIGSLVYLFTLFGNLSLLAVIAFNRNLHGPMYLFLFNLSINDLIGISAMIPRVMSYVLSEDMHITYPACLIQAFCIHMYGGATLLILSIMSFDRYIAICHPLRYHSIMNKNTVVSLIASAWLIDFLLVGILFGLTLRFPVCKTVIVNIYCDNVSLLRLTCATDTTVNNIYGLFITGVLHGGGAFSVVFSYSFILFTCFKSSDSDAKLKALHTCATHLLVFLIYEFSGIIVVLVYRIPNTPLLLQTFAGMIFVIFPPGLNPVIYGIKTKKIRVKLLQLFSMAKSSVR
>LOCXPOR5.162.HIT1.OR.2R.305.7tm_4.exons1.LR584439.1.Salmo_trutta
NVSGKIIHQFVIGGFDTIDRPLTMGIVVLCIYLLVMLANVANVCFILHDKRLHKPMYLLICNLAVVDMLYSSSASPTMIGVLVAGDKTIAYVSCFIQMFVFHLGGVMEMFAISVMAFDRLIAISSPLRYQSILTNVRTLVLTGALWMVACAFVAVMPATVLSLPYCHSTLKYTFCDYAALVRATCVNPNYYFNMITIITSFLLFGTFCFICLSYIWIIFAMAKMSSKNDKRKMYSTCFSHLIVVVCYYVPLFVRIVLTRLGVVLTLEERHGLMIGAILGPSLVNPFVYCFRTKEIKNKMLKMFNK
>LOCXPOR71.163.HIT1.OR.2R.312.7tm_4.exons1.LR584439.1.Salmo_trutta
MEPNNRTTYTVTEFLITGLDDVQHPKLVGAAILFVLFLILIGSITNICVIACNKPLHTPMYFFICSLATVDIVYTSGISVTMLNVLLGEERRVPYAPCMIQCFLFNLGSAMEPFAIALMAYDRLIAISYPLRYQTILTNTNVCLLIIATWAVGCIFASLLTGLVNNLPFCGSNKLQYSFCEYAALVRAACVNPTYYFNAISAVGTAVLWVNLALIIFSYMKIVCVVIQMSSSKDRKKTFNTCVSHMIVVACFFIPKVLLILVTRVGLVLTLSHRNGLIIGSTLGPSLVNPLVYCLKTKEIRGRLKNIFKRSE
>LOCXPOR72.165.HIT1.OR.2R.302.7tm_4.exons1.LR584439.1.Salmo_trutta
VTEFLITGLDDVQHPKLVGAAILFVLFLILIGSITNICVIAFNKPLHTPMYFFICSLAVVDIVYTSGISVTMLNVLLGEERRVPYAPCMIQCFLFHLGSTMEPFAIALMAYDRLIAISYPLRYQTILTNTNVCLLIMATWAVGCIFASLWTGIVNNLPFCGSNKLPYSFCEYAALVRAACVNPTFYFNVASTVATTILWVNLALIIFSYMKIVYEVMQMSSSKDRRKTFNTCVSHMIVVACFFIPKVLLILVTRVGLVLTLSHRNGLIIGSTLGPSLVNPLVYCLKTKEIRGRLKNIFKRSE
>LOCXPOR73.197.HIT1.OR.2R.327.7tm_1.exons1.LR584422.1.Salmo_trutta
NGTEDDNHIFDLGGCLFLSMMPFDYEVNVLICVFLMLTILSLALNGFTLFGLGCSEDLSWEPRYALLKNLILSDIVQTINLGPFVTHCLWQRRTMNFDTWCLIQYFTGSTCIFCTLITITCMAIERYLYVCHAIHYLSILTPLRLRLTISLTWVFSISVGCINITLLHLGEGGYGTATSGLICEPDTVERHMGFPRAAAITRKLVGFIITLLCLLSYFFAYVRMYQDARNTVVPFNTVNTQARNTVLFYCGMLFLQLLPMFLKITSDALWELEGTGAMMAPLTTLSGAGTSLSAGTLHISLLALILVPPCINPLIYGLRNWEVRQAL
>LOCXPOR41.198.HIT1.OR.2R.299.7tm_1.exons3.LR584422.1.Salmo_trutta
GPLSTLSYEPQCGRRDFFEEALFKNLTVVLFGLVINYINGTLLYTFFTNVTFHSDSRYILYMQLIINDSIMVSFIVLLLVMSYVCPFLNVSLCIILILIGSNTHKNTPLNLAIMSIERFVAICHPLQHPLICTVSRTYVLIACIWVVGAIPGFIDVIIAFVFKPLSFFSTGRMCYHQNVFDSVHNYNNNYATNILYLCFVWITLIYTYFRVMLSAKAATSDPVSARKAQITILLHGVQLLLCMLSYIAPVMDTTLIILFPKFRSIILFCTHIITNMLPQLLSPLIYGLRDQKFKKHMKR
>LOCXPOR74.269.HIT1.OR.2R.324.7tm_1.exons1.LR584432.1.Salmo_trutta
NGTEDDNRNFDLGGCLFLFIMPFDAVVNVLVFVFLMLTILSLAVNGFTLLGLGHSEDLSWEPRYALLKNLILSDMVQTINLGPFVTHCLLQRSTMNFNTMCLLQYFTGSVCIFCTLITITFMAIERYLYVCHAIHYLSILTPLRLRLTVGLTWVLSISIGCINFTLLHQGEGEYGRATSGLICEPDTVERHMGFPRAAAITRKLVGFIFTLLCLLSYFFAYVRMYQDARNAVVPFNAVNTRARNTVLFYCGMVFLQLLPMFLKITSDALWELEGTGAMMTALSGAGTSLSAGTLHISLLILIMVPPCINPLIFGIRNWEVRQAL
>LOCXPTAAR1.92.HIT1.TAAR.2R.324.7tm_1.exons1.LR584410.1.Salmo_trutta
LLCFESVNGSCKMSIFPPTIQVLLYLLLGSLSVLTVCGNLLVIIPIIHFKQLHTPTNYLILSLAVSDLLLGVLVMLPRMVYSAESCWYFGDLFCKIYTSTDVMLCTASILNLCFISIDRYYAVCRPLLYRIKITVQVVLIMMLVTWTVSAGVGFSMIFLELNIWGMEDFYNKNVACEGGCILFQNKVSSIVASVISFYIPGVGMLSIYLKIFLIAQRQARSIQGTTNQNSVGKSQRKATKTLAIIMGVFLSFWTPFFVINCIDPFISFSTPPILFETFIWIAYLNSTINPMVYAFFYSWFRRAFRMIIAGQIFQPDSSEIQLFS
>LOCXPTAAR2.102.HIT1.TAAR.2R.324.7tm_1.exons1.LR584410.1.Salmo_trutta
LLCFESVNGSCKMSIFPPTIRVLLYLLLGSMSVLTVCGNLLVIIPIIHFKQLHTPTNYLILSLAVSDLLLGVLVMLPRMVYSAESCWYFGDLFCKIYTSTDVMLCNTSILNLCFISIDRYYAVCRPLLYRIKITVQVVLIMILVTWTVSAGVGFSMIFLELNIWGMEDFYYKNVACEGGCILFQNKVSSIVASVLSFYIPGVGMLSIYLKIFLIAQRQARSIQGTTNQNSVGKSQRKATKTLAIIMGVFLSFWTPFFVINCIDPFISYSTPPILFETFIWIAYLNSTINPMVYAFFYSWFRRAFRMIIGGQIFQPDSSEIQLFS
>LOCXPTAAR3.111.HIT1.TAAR.2R.324.7tm_1.exons1.LR584410.1.Salmo_trutta
LLCFESVNGSCKRSIFPPTIRVLLYLLLGSMSVLTVCGNLLVIIPIIHFKQLHTPTNYLILSLAVSDLLLGVLVMPPRMVYSAESCWYFGDLFCKIYTSTDVMLCNTSILNLCFISIDRYYAVCRPLLYRIKITVQVVLIMILVTWTVSAGVGFSMIFLELNIWGMEDFYYKNVACEGGCILFQNKVSSIVASVISFYIPGVGMLSIYLKIFLIAQRQARSIQGTTNQNSVGKSQRKATKTLAIIMGVFLSFWTPFFVINCIDPFISYSTPPVLFETLIWIGYLNSTINPMVYAFFYSWFRRAFRMIISGKIFQPDSSEIQLFS
>LOCXPTAAR4.124.HIT1.TAAR.2R.324.7tm_1.exons1.LR584410.1.Salmo_trutta
LLCFESVNGSCKMSIFPPTIRVLLYLLLGSMSVLTVCGNLLVIIPIIHFKQLHTPTNYLILSLAVSDLLLGVLVMLPRMVYSLESCWYFGDLLCKIYTSTDIMLSNISILNLCFISFDRYYAVCRPLLYRTKITVHFVLIMMLVIWTGSAIVVFGIVFLELSTLGMEDFYYKNVACEGQCILFQNKASSTVSLVLSFYIPGVGMLSIYLKIFLIAQRQARSIQRTTNQNSVGKSQMKATKTLAIIMGVFLSFWTPFFIINSIDPFISYSTPPVLFETLIWIGYLNSTINPMVYAFFYSWFRRAFRIIISGKIFQPDSSEIQLFS
>LOCXPTAAR5.134.HIT1.TAAR.2R.324.7tm_1.exons1.LR584410.1.Salmo_trutta
LLCFESVNGSCKMSIFPPTIRVLLYLLLGSMSVLTVCGNLLVIIPIIHFKQLHTPTNYLILSLAVSDLLLGVLVMPPRMVYSLESCWYFGDFLCKIYTSTDVTLSNISILNLCFISIDRYYAVCRPLLYRIKITVQVVLIMILVTWTVSAIVVFGIVFLELSTWGVEDFYYKNVACEGQCILFQNKASSTVSLVLSFYIPGVGMLSIYLKIFLIAQRQARSIQRTTNQNSVGKSQMKATKTLAVIIGVFLSFWTPFFVINSIDPFISYSTPPILFETFIWIGYFNSNINPIVYAFFYSWFRRAFRIIISGQIFQPDSSEIQLFS
>LOCXPTAAR6.136.HIT1.TAAR.2R.324.7tm_1.exons1.LR584410.1.Salmo_trutta
LLCFESVNGSCKRSIFPPTIRVLLYLLLGSMSVLTVCGNLLVIIPIIHFKQLHTPTNYLILSLAVSDLLLGVLVMPPSMVYSAESCWYFGDLFCKIYTSTDVMLCTASILNLCFISIDRYYAVCRPLLYRTKITVHVVLIMMLVTWTVSAVVGFCMIFLELNIWGIEDFYYKNVACEGECILFQNKVSSTVSSVISFYIPGVGMLSIYLKIFLIAQRQARSIQGTTNQNSVGKSQRKATKTLAVIMGVFLSFWTPFFVVNCIDPFISYSTPPVLFVTFVWIGYLNSTINPMVYAFFYSWFRRAFRMIISGKIFQPDSSIIQLFS
>LOCXPTAAR8.73.HIT1.TAAR.2R.311.7tm_1.exons1.LR584415.1.Salmo_trutta
EHKDAEHCFHNSSCRKASLSTSIYITLYILFSLISAVTVFLNVLVIYSIYHFKQLHTPTNLLILSLAVTDFLVGLIAIPVVTVAVMESCWVFGKYFCVFFLFIGYLIISLSLGNLVLISIDRYVAVCYPLLYHTKITIPRIICWILITWCWCSIYNAAISKNSVTVQVPKMCFEECFILEGFNWSKIIDFVIIMVVPCYIILTLYFKIFVAARSQARKIFSKEAATKSGVRTLRANKSERKAAKTLSIVVFTYLTCWISSFFLQFFLPQSLTYLVLLPFLNSLINPIIYAFFYPWFKAIAKHILILKLRRL
>LOCXPTAAR8.75.HIT1.TAAR.2R.298.7tm_1.exons1.LR584415.1.Salmo_trutta
EHKDDQHCFHNSSCRKASLSTSIYITLYILFSSISAVTVFFYVLVIISIYHLKQLHTPTNLLILSLAVTDFLVGLIALPIVTAAVMESYWVFGKYFCVFFLFIDYLTISLSLGNLVLISIDRYVAVCYPLLYHTKITIPRIICLLLITWCWCSIYNAAISNNFVTVQVPKMCFEECFIIEGFNWSKTIDFVIVMVVPCYIIITLYIKIFVAARSQARKIFSKEAATKSGVKIIRANKSERKAAKTLSIVVFTYLTCWISIFFLHFFFLRSLTYLLLLPFLNSLINPIIYASFIHGSKR
>LOCXPTAAR7.78.HIT1.TAAR.2R.310.7tm_1.exons1.LR584415.1.Salmo_trutta
EHEDAQYCFPDQNSSCRKALLSTSIYITLYIFILLISAVTVFLNVLVIISVSHFKKLHTPTNLLILSLAVTDFLVGLIVIPVGTVAIMESCWFYGKYFCVISLYINYLCLSLSLGNLVLISVDRYVAVCYPLLYHTKITITRIIGCISITWCCCITYNAVILNNYVNIKVPRQCLEECFVVEGFIWRSIIDLLFTIVIPCSIIITLYLKIFVVARSQARKVFIKEPATKSGVKTVQPSKSERKAAKTLSIVVFTYLTCWIPFFFILFFSQQSSVYLSFLPFVNSLINPIIYALFYPWFKVTAKHILTLKL
>LOCXPTAAR11.82.HIT1.TAAR.2R.299.7tm_1.exons1.LR584427.1.Salmo_trutta
EKHEDVQYCFQDGNSSCRKALLSTSIYITLYIFFSMISAVTVFLNILVIISISHFKQLHTPTNLLILSLAASDLLVGLIVIPVMTVAIMESCWVFGKYFCVFHAYIACLCTSLSLGNLVLISIDRYVAVCDPLLYHSKITTTRMMCCISITWCCCIIYRAANIKNFANVHVRSRCLKECFIVEGSIWGNIIDILFTMVVPCSIIITLYMKIFVVARSQARKIFSKEAASVSGVKTVQANKSERKATKTLAIVVFNYFICWIPTLFILLFLSFLSDNLSVFIRFLPLVNSLINPIIYAFF
>LOCXPTAAR41.84.HIT1.TAAR.2R.306.7tm_1.exons2.LR584427.1.Salmo_trutta
EKHEDVQYCFQDRNSSCRKALLSTSIYITLYIFFSLISAVTVFLNVLVIISISHFKQLHTPTNLLILSLAVADLLVGLIVIPVTTVAIMESCWDFGKYFCVFHVYITCLCTSLSLGNLVLISIDCYVAVCDPLLYHSKIRTTRIMCCISITWCCCIIYRAANIEIFVNVQVPSSCLKECFIVEGIIWVNIIDILFTMVVPCSIIITLYMKIFVVARSQARKVFSKEAASVSGRKATKTLAIVVFTYFICWIPTLFIYFFFPLLVDNFLSYFNTFLPLVNSLINPIIYAFFYPWFKVTAKLLLTLKI
>LOCXPTAAR10.87.HIT1.TAAR.2R.320.7tm_1.exons1.LR584427.1.Salmo_trutta
QAVQYCFPLHNSSCVKEVRSIAENILMHLFFFSVSAFTVFVNLLVIISISHFKQLHTPTNLLILSLAVADLLVGIVVIPVEGIKVIESCWYLGETMCSVFHGIVFSVILVSLYNLVIIAVDRYVAVCDPLLYISKITIGKTVTSILLTWIFSFIYNLVILYCNGQWYRSQAHKNCHGECVLFISFTWGIIDLFVSFVAPCSVIICLYMNIFKVARIQVKAMNITSRIKISESKATKTLGVVLSVFLVGWITYYIGSLSDDYLAHSDVIIAFLSWVVYIHSFLNPLIYALFYPWFKTAVRHILTLHILAPSSSLINLLPEN
>LOCXPTAAR12.88.HIT1.TAAR.2R.315.7tm_1.exons1.LR584429.1.Salmo_trutta
KKEDVQYCFQDRNSSCRKALPSTSIYITLYIFLSLISAATVFLNILVIISISHFKQLHTPTNLLILSLAVSDLLVGLIVIPVVTVAVMESCWGFGDYFCVFHAYIACLCTSLSLGNLVLISIDRYVAVCDPLLYHSKITITRMMCCISITWCCCIIYRTAIIKHFVNVQVPSRCFKECFIFEGITWGNIIDLVITMVVPCSIIITLYMKIFVVARSQARKVFSKEAASVSGVKTLQAKKSEKKAAKTLAIVVFNYLICWIPFLFIFFTFSIFVDNFSSFFISFLPLVNSLINPIIYAFFYPWFKVTAKLILTLKI
>LOCXPTAAR13.89.HIT1.TAAR.2R.312.7tm_1.exons1.LR584429.1.Salmo_trutta
KHEDIQYCFQDGNSSCRKALLSTSIYITLYIFFSLISAVTVFLNILVIISISHFKQLHTPTNLLILSLAVSDLLVGLIVIPVVTVAVMEPCWDFGKYFCVFHAYIACLCTSLSLGNLVLISIDRYVAVCDPLLYHSKITITRMMCCISITWCCFIIYRAANIENFANVQVPSRCLKECVIVEGSIWVNIIDLVITMVVPCSIIITLYMKIFVVARSQARKVFSKEAASVSGVKTLQANKSERKAAKTLSIVVFNYLICWIPTLFILLFLSFDNLSLFIRFLPLVNSLINPIIYALFYPWFKVTAKLILTLKI
>LOCXPTAAR14.90.HIT1.TAAR.2R.306.7tm_1.exons2.LR584429.1.Salmo_trutta
EENKYDQYCFQDGNSSCRKASLSTSIYITLYIFFSLISAVTVFLNILVIISISHFKQLHTPTNLLILSLAVSDLLVGLIVIPVMTLAIMEPCWDFGKYFCVLYFYMGFLCTSLSLGNLVLISIDRYVAVCDPLMYHSKITITRMMCCISITWCCCIIYDAVIIKNFVNVHVPSRCLKECFKVEGFMWGNIIDLVITLVVPCSIIITLYMKIFVVARSQARKVFSKEAASVSGRKAAKTLAIIVFNYFICWITSLLIFFFFSFLIDHFLSYFTSFLGLVNSLINPIIYALFYPWFKVTAKLILSLNL
>LOCXPTAAR15.93.HIT1.TAAR.2R.305.7tm_1.exons2.LR584429.1.Salmo_trutta
EKHEDVQYCFQDGNSSCRKALLSTSIYITLYIFFSLFSAVTVFLNILVIISISHFKQLHTQTNLLILSLAVADLLVGLIVIPVMTVAIMESCWSFGEYFCVFHAYISFLCTSLSLGNLVLISIDRYVAVCDPLLYHSRITITRMMCCISITWCCCIIYRAAIIKNLVNVNVQSRCLKECFTVEITWSNIIDLVITTVVPCSIIITLYMKIFVVARSQARKIFSKEAASVSGRKAAKTLSIVVFNYLICWIPFLFSSFFLMSFLSDNVSFVIGLLPLVNSFINPIIYAFFYPWFKVTAKHILTLNL
>LOCXPTAAR16.94.HIT1.TAAR.2R.306.7tm_1.exons2.LR584429.1.Salmo_trutta
EKKEDIQYCFQDGNSTCRKALLSTSIYITLYIFFSLISAVTVFLNILVIISISHFKQLHTPTNLLILSLAVSDLLVGLIVIPAMTVAVMESCWGFGGYFCAFHFYTGFLCTSLSLGNLVLISIDRYVAVCDPLLYHSKITTTRMMCFISITWWCSIIYDAVIIKNFVNVQVPSRCLTECFIVEGITWGNIIDLVTTMVVPCSVIITLYMKIFVVARSQARKVFSKEAASVSGRKAAKTLSIVVFNYFICWIPFLFIYSFFSILLDNFLSYFILFLPLVNSLINPIIYAFFYPWFKVTAKLILTLKI
>LOCXPTAAR17.95.HIT1.TAAR.2R.310.7tm_1.exons2.LR584429.1.Salmo_trutta
EKKEDVQYCFQDRNSSCRKALLSTSIYITLYIFFSLISAVTVFLNVLVIISISHFKQLHTPTNLLILSLAVADLLVGLIVIPVTTVAAMEPCWGFGDYFCSFQFYISFLCTSLSLGNLVLISIDRYVAVCDPLLYHTRITIRRMMCCISITWWCSIIYDAVIVKNFVNVQVPSGCLKECFVVEGKTWVNNIIYIAFTMVVPCSIIITLYMKIFVVARSQARKVFSKEAASKYGKKAAKTLAIVVFTYLISWIPSLFIYFVFSVLGDHLLSYFTSYLALFNSLINPIIYAFFYPWFKVTAKLILTLKIRHL
>LOCXPTAAR18.96.HIT1.TAAR.2R.305.7tm_1.exons2.LR584429.1.Salmo_trutta
EENKDDQYCFQDRNSSCRKALLSTSIYITLYIFFSLISAVTVFLNILVIISISHFKQLHTTTNLLILSLAMADLLVGLIVIPVVTVAVMESCWGFGKYFCVFHIYSTFLCTSLSLGNLVLISIDRFVAVCDPLLYHSKITITRMMCCISITWCCSIIYRASIIKNFVNVQVPSRCLTECFIVEGITWGNIIDLVITMVVPCSIIITLYMKIFVVARSQARNVFSKEAANVSGRKATKTLSIIVFNYFNCWIPFLFVFLFSFIIDNLLSVIIGFLPLVNSLINPIIYAFFYPLFKVTAKRILTLNL
>LOCXPTAAR19.98.HIT1.TAAR.2R.305.7tm_1.exons2.LR584429.1.Salmo_trutta
EKDEDVQYCFQDGNSSCRKALLSTSIYITLYIFFSLISAVTVFLNILVIISISHFKQLHTPTNLLILSLAVSDLLVGLIVIPATTVAIMESCWGFGDYFCVFQIYSTFLCTSLSLGNLVLISIDRFVAVCDPLLYHSKITITRMMCCISITWCCCIIYRAAIIKNFVNVQVPSRCLTECFIVEGITWGNIIDLVITMVVPCSIIITLYMKIFVVARSQARNVFSKEAANVSGRKATKTLSIIVFNYFNCWIPFLFVFLFSFIIDNLLSVIIGFLPLVNSLINPIIYAFFYPLFKVTAKRILTLNL
>LOCXPTAAR20.99.HIT1.TAAR.2R.304.7tm_1.exons2.LR584429.1.Salmo_trutta
EENKDVQYCFQDRNSSCRKDLLSTSIYVTLYIFFSLISAVTVFLNTLVIISISHFKQLHTPTNLLILSLAVSDLLVGLIVIPVTTVAIMESCWVFGEYFCVFHIYIDFLCTSLSLGNLVLISIDRYVAVCDPLLYNSKITMRRIMCFISITWCCCVIYRAAIIKNFVNVQVPSRCLTECFIFEGITWGNVIDVVFTMVVPCSIIITLYLKIFVVARSQARKVFSKEATSVSGRKAAKTLSIVVFTYFICWIPFLLSSFFHLSFFSDNLSFIIGFLPLINSFINPIIYAFFYPWFKVTAKHILSL
>LOCXPTAAR21.100.HIT1.TAAR.2R.315.7tm_1.exons1.LR584429.1.Salmo_trutta
KKEDVQYCLKDGNSSCRKALISTSIYITLYIFFSLISAVTVFLNILVIISISHFKQLHTPTNLLILSLAVSDLLVGLIVIPVVTVAAMESCWDFGDYFCAFQFYISFLCTSLSLGNLVLISIDRYVAVCDPLLYHSKITITGIMCCISITWCCCIIYDAVIVKNFVNVQVPSRCLTECFIVEGITWGNIIDLVITMVVPCSIIITLYMKIFVVARSQARKVFSKEAASVSGVKTLQANKSERKATKTLSIVVFNYFICWISTLFINFFFSFLIDNFSSYFIIFLPLVNSLINPIIYAFFYPWFKVTATLLLTLKI
>LOCXPTAAR22.101.HIT1.TAAR.2R.306.7tm_1.exons2.LR584429.1.Salmo_trutta
EENKYDQYCFQDRNSSCRKALLSTSIYITLYIFFSLISAVTVFLNLLVIISISHFKQLHTPTNLLILSLAASDLLVGLIVIPVMTVAVMESCWDFEKYFCVFHFYMAFLCTSLSITNLVLISIDRYVAVCDPLLYHSKITTTRMMCCISITWCFCIIYDAAIIKHLVNVQVPSRCLKECFKVEGFMWGNIIDLVITMVVPCSIIITLYMKIFVVARSQARKVFSKEAASVSGRKAAKTLSIVVFNYFICWIPSLFVFFFFSFLSDNFLSYFTSFLALVNSLINPIIYALFYPWFKVTAKLILSLNL
>LOCXPTAAR23.103.HIT1.TAAR.2R.319.7tm_1.exons1.LR584429.1.Salmo_trutta
LLLQMEKHEDVQYCFQDRNSSCRKALLSTSIYITLYIFFSLFSAVTVFLNILVIISISHFKQLHTPTNLLILSLAVSDLLVGLIVIPVVTVALMESCWGFGEYFCVFQFYIAFLCTSLSLGNLVLISIDRYVAVCDPLLYHSKITITRVMCCISITWCCCIIYRAAIIKNFANVQVPSRCLNECFIVEGISWGNITDLVITMVVPCSIIITLYMKIFVVARSQARKVFSKEAASVSGVKTVQANKSERKAAKTLAIVVFNYFICWIPFLFSFFLYFLIDSLFSVMIIGFLPLVNSFINPIIYAFFYPWFKVTAKHILTL
>LOCXPTAAR24.104.HIT1.TAAR.2R.319.7tm_1.exons1.LR584429.1.Salmo_trutta
LLLQMEKHEDVQYCFQDGNSSCRKTLLSTSIYMTLYIFFSLISAVTVFLNILVIISISHFKQLHTPTNLLILSLAVSDLLVGLIVIPVATVAVMESCWGFGEYFCVFQIYITFLCTSLSLGNLVLISIDRYVAVCDPLLYHSKITITRIMCCISITWCCCIIYRAAIIKNFVNVQVPSRCLNECFIVEGISWGNITDLVITMVVPCSIIITLYMKIFVVARSQARKVFSKEAVSVSGVKTVQANKSETKAAKTLAIVVFNYFICWIPFLFSFFLYFLIDSLFSVMIIGFLPLVNSFINPIIYAFFYPWFKVTAKHILTL
>LOCXPTAAR23.105.HIT1.TAAR.2R.318.7tm_1.exons1.LR584429.1.Salmo_trutta
LLQMEKHEDVQYCFQDRNSSCRKALLSTSIYITLYIFFSLFSAVTVFLNILVIISISHFKQLHTPTNLLILSLAVSDLLVGLIVIPVATVALMESCWGFGEYFCVFQFYIAFLCTSLSLGNLVLISIDRYVAVCDPLLYHSKITITRIMCCISITWCCCIIYRAAIIKNFANVQVPSRCLNECFIVEGISWVNIIDLVITMVVPCSIIITLYMKIFVVARSQARKVFSKEAVSVSGVKTVQANKSERKAAKTLAIVVFNYLICWIPFLFSFFLYFLIESLFSIMIIGFLPLVNSFINPIIYAFFYPWFKVTAKHILTL
>LOCXPTAAR26.106.HIT1.TAAR.2R.314.7tm_1.exons1.LR584429.1.Salmo_trutta
KHEDVQYCFQDRNSSCRKALLSTSIYITLYIFFSLISAVTVFLNLLVIISISHFKQLHTPTNLLIFSLAVSDLLVGLIVIPVTTVAIIEPCWGFGEYFCVFQFYITYLCTSLSLGSLVLISIDRYVAVCDPLLYHTKITTTRIMCSISITWCCCIIYDAAIMKHFVHLQVPSWCLQECFIVEGLNWFYIIDIVITMVVPCSIIITLYIQIFVVARSQARKVFSKEAVSVSGVKTVQANKSEQKAEKTLSIVVFNYLICWIPFIASYFFTYFLSDNLSFILSFLPLVNSLINPIIYALFYPWFKVTAKLILTMNI
>LOCXPTAAR34.107.HIT1.TAAR.2R.312.7tm_1.exons1.LR584429.1.Salmo_trutta
EHEEVQYCFKDRNSSCRKALLSISIYITLYIFFSLISAVTVFLNILVIISISHFKQLHTPTNLLILSLAVSDLLVGLIVIPVMTVAIIEPCWVFGEYFCAFLLYITCLCTSLSLGSLVLISIDRYVAVCDPLLYHSKITITRVMCCISITWCCCIIYDAVIIKNIVNVQVPSRCLNECFIVEGITWGNIIEFVFTMVVPCSIIVTLYMKIFVVARSQARKVFSKEAASVSGVKTVQANKSERKATKTLSIVVSNYFICWIPFLFSFFFVSFLSDNLLSFILSFLPLVNSLINPIIYAFFYPWFKVTAKHIFT
>LOCXPTAAR34.108.HIT1.TAAR.2R.312.7tm_1.exons1.LR584429.1.Salmo_trutta
EHEEVQYCFKDRNSSCRKALLSISIYITLYIFFSLISAVTVFLNILVIISISHFKQLHTPTNLLILSLAVSDLLVGLIVIPVMTVAIIEPCWVFGEYFCAFLLYITCLCTSLSLGSLVLISIDRYVAVCDPLLYHSKITITRVMCCISITWCCCIIYDAVIIKNIVNVQVPSRCLNECFIVEGITWGNIIEFVFTMVVPCSIIVTLYMKIFVVARSQARKVFSKEAASVSGVKTVQANKSERKATKTLSIVVSNYFICWIPFLFSFFFVSFLSDNLLSFILSFLPLVNSLINPIIYAFFYPWFKVTAKHIFT
>LOCXPTAAR34.109.HIT1.TAAR.2R.312.7tm_1.exons1.LR584429.1.Salmo_trutta
EHEEVQYCFKDRNSSCRKALLSISIYITLYIFFSLISAVTVFLNILVIISISHFKQLHTPTNLLILSLAVSDLLVGLIVIPVMTVAIIEPCWVFGEYFCAFLLYITCLCTSLSLGSLVLISIDRYVAVCDPLLYHSKITITRVMCCISITWCCCIIYDAVIIKNIVNVQVPSRCLNECFIVEGITWGNIIEFVFTMVVPCSIIVTLYMKIFVVARSQARKVFSKEAASVSGVKTVQANKSERKATKTLSIVVSNYFICWIPFLFSFFFVSFLSDNLLSFILSFLPLVNSLINPIIYAFFYPWFKVTAKHIFT
>LOCXPTAAR34.110.HIT1.TAAR.2R.312.7tm_1.exons1.LR584429.1.Salmo_trutta
EHKEVQYCFQDRNSSCRKALLSISIYITLYIFFSLISAVTVFLNLLVIISISHFKQLHTPTNLLILSLAVSDLLVGLIVIPVVTVAIMEPCWGFGEYFCVFLLYITCLCTSLSLGSLVLISIDRYVAVCDPLLYHSKITTTRMMCCISITWCCCIIYDAAIIKDIVNVQVPSQCLDECFTGEGYIWGNIIDFIISMVVPCCIIITLYMKIFVVARSQARKVFLKEDASVSGVKTVQANKSERKAAKTLAIVVFTYLSCWFPFLFCFLFISFLSDNLLSFIISFLPLANSLINPIIYAFFYPWFKVTAKHILT
>LOCXPTAAR31.117.HIT1.TAAR.2R.306.7tm_1.exons2.LR584429.1.Salmo_trutta
EKHEDVQYCFQDRNSSCRKALPSTSINTALYIFFSLFSAVTVFLNLLVIISISHFKQLHTPTNLLILSLAVSDLLVGLIVIPVTTVALLQSCWGFGKYFCAFHFYMAFLCTSLSLGKLVLISIDRYVAVCDPLLYHSEITITRMMCCISITWCCCIIYQAVVIKTCINVQVPSRCLKECFTEEGSIWGNIVDIVITMVVPCSIIITLYLKIFVVARSQARKVFSKEAASVSGRKAAKTLSIVVFNYLICWIPSLFILFFVHIFIDNLLSLFISFLPLVNSLINPIIYAFFYPWFKVTAKHILTLKL
>LOCXPTAAR32.118.HIT1.TAAR.2R.317.7tm_1.exons1.LR584429.1.Salmo_trutta
LLLQMEKHEDDQYCFQDRNSSCRNALLSISIYITLYIFFSLISAVTVFLNILVIISISHFKQLHTPTNLLILSLAVADLLVGLIVIPVTMVAIMEPCWGFGEYFCAFQFYISCLCTSLSLGNLVLISIDRYVAVCDPLLYHSKITTTRMMSCISLTWCCCIIYRAAIMKISVKVQVPSRCLKECFIVEGSVWVNIIDLVFTMVVPCSVIITLYMKIFVVARSQARKVFSKEAVSVSGVQTVQANRSETKAAKTLSIVVFTYLSCWIPFFLFYLVNLDSSSLFFSFLPLVNSLINPIIYAFFYPWFKVTAKHILTLKL
>LOCXPTAAR33.121.HIT1.TAAR.2R.304.7tm_1.exons2.LR584429.1.Salmo_trutta
EKHEDVQYCFQDRNSSCRKALISTSIYITLYIFFSLISAVTVFLNILVIISISHFKQLHTPTNLLILSLAVSDLLVGLIVIPVVTVAIMEPCWGFGEHFCVFQFYISYLCTSLSLGNLVLISIDRYVAVCDPLLYHSKITITRIMCCISITWCCCIIYRAAIIKNFVNVQVQRRCLKECVILERLNWVTLIDLVITMVVPCSVIIRLYMKIFVVARSQARKVFSKEAASVSGRKATKTLSIVVFNYLICWIPSLFVFFFLSFLIEDVLSFIISFLPLVNSLINPIIYALFYPRFKITFKHILTL
>LOCXPTAAR34.122.HIT1.TAAR.2R.310.7tm_1.exons1.LR584429.1.Salmo_trutta
EHEDIQYCFQDRNSSCRKTLPSTSIYITLYIFFSLLSAVTVFFNILVIISISHFKQLHTPTNLLILSLAVADVLVGLIVIPVTTVALMEPCWGFGEYFCVFYFYITCLCASLSLGSLVLISIDRYVAVCDPLLYHSRITITRMMCCIFITWCFYIIYDAAIIKIFVNVQVPSQCLKECFIVEGFMWGNIIDLVITMVVPCSIILTLYLKIFVAARSQARKVFSKEAASVSGVKTVQANKSERKATKTLSIVVFNYLICWIPIQFYLFFLLVDNVSSFIISFLPLVNSLINPIIYAFFYPWFKVTAKRILT
>LOCXPTAAR23.123.HIT1.TAAR.2R.319.7tm_1.exons1.LR584429.1.Salmo_trutta
LLLQMEKHEDVQYCFQDRNSSCRKALLSTSIYITLYIFFSLISAVTVFLNILVIISISHFKQLHTPTNLLILSLAVSDLLVGLIVIPVVTVAVMESCWSFGEYFCVFQFYIAFLCTSLSLGNLVLISIDRYVAVCDPLLYQSKITITRMMCCISITWCCCIIYNAVIIKNIVNVQVPSRCLNECFIVEGFMWGNIIDIVITRVVPCSIIITVYMKIFVVARSQARKVFSKEDASVSGIKTVQANKSERKAAKTLAIVVFNYLICWIPTLLLFFFFSFLIDNLLSLFISFLPIVNSLINPIIYAFFYPWFKVTCKHIFTL
>LOCXPTAAR36.126.HIT1.TAAR.2R.326.7tm_1.exons1.LR584444.1.Salmo_trutta
FCYESLSGSCVRFTRPLSVQVPMFTSMVLAILVTVIGNLLVITSIAHFKQLQTSVNQLLVSLAVCDLLLGVFVMPCSAVRSVQGCWYLGGFLCKLHTSTDIMLSTASIFHLSFISIDRYFAVCRPLSYRLIITNNTVLIMITSSWLVPAIFAYGMIFPEINLKGREDFYETHVKCIGGCQVFFSPVAALVASSFSFYIPGMILICIYSKIYWVARAQARSIKDVSRQFKEADSGRRERRGANILAIVVGVFLICWSPFSLCLIIDPFIQYSIPPLLGDTLVWFGYLNSAFNPIVYAFFYTWFRRALRIIISGHIFHRGSCRFRLYS
>LOCXPTAAR37.128.HIT1.TAAR.2R.337.7tm_1.exons1.LR584444.1.Salmo_trutta
SHQHLDPKLFCYPESNASCTRDIFSGGVQIALYFLFVSGMLVTILGNGVVIISIAHIKQLHTPTNMLIMSLAVADLLLGVTVMPFSTMRAVEGCWYFGDAFCLLHSSFDMFLTSVSIFHLVFIAIDRYEAVCNPLRYSTKITIPIAWLMVLASWAVAALYSYCLLYSKANVRGLDEFIASIYCLGSCNLVFNALWGALDTLIAFFFPCSVMVGLYTKIFLVAKEHLRKIEDSQKNSNEGGRGVVSQRSERKAAKTLGIVVGVFIFCWLPFFVNSIVDPYTNFSTPPFLFEVFIWLGYFNSTANPIIYALFYPWFRKCLNLIVTLKIFNRNSSYINVF
>LOCXPTAAR38.130.HIT1.TAAR.2R.337.7tm_1.exons1.LR584444.1.Salmo_trutta
SHQHLDPKLFCYPESNASCTRDIFSGGVQIALYFLFVSGMLVTILGNGVVIISIAHIKQLHTPTNMLIMSLAVADLLLGVTVMPFSTMRAVEGCWYFGDAFCLLHSSFDMFLTSVSIFHLVFIAIDRYEAVCNPLRYSTKITIPIAWLMVLASWAVAALYSYCLLYSKANVRGLDEFIASIYCLGSCNLVFNALWGALDTLIAFFFPCSVMVGLYTKIFLVAKEHLRKIEDSQKNSNEGGRGVVSQRSERKAAKTLGIVVGVFIFCWLPFFVNSIVDPYTNFSTPPILFEVFIWLGYFNSTANPIIYALFYPWFRKCLNLIVTLKIFNRNSSYINVF
>LOCXPTAAR39.133.HIT1.TAAR.2R.326.7tm_1.exons1.LR584444.1.Salmo_trutta
FCYESLSGSCVRIARPLSVQVPMFTSMVLAILVTVIGNLLVITSIAHFKQLQTSVNQLLVSLAVCDLLLGVFVMPCSAVRSVQGCWYLGGFLCKLHTSTDIMLSTASIFHLSFISIDRYFAVCRPLSYRLIITNNTVLIMITSSWLVPAIFAYGMIFPEINLKGREDFYETHVKCIGGCQVFFSPVAALVASSFCFYIPGMILICIYSKIYWVARAQARSIKDVSRQFKEADSGRRERRGANILAIVVGVFLICWSPFSLCLIIDPFIQYSIPPLLGDTLVWFGYLNSAFNPIVYAFFYTWFRRALRIIISGHIFHRGSCRFRLYS
>LOCXPTAAR38.135.HIT1.TAAR.2R.293.7tm_1.exons1.LR584444.1.Salmo_trutta
SHQHLDPKLFCYPESNASCTRDIFSGGVQIALYFLFVSGMLVTILGNGVVIISIAHIKQLHTPTNMLIMSLAVADLLLGVTVMPFSTMRAVEGCWYFGDAFCLLHSSFDMFLTSVSIFHLVFIAIDRYEAVCNPLRYSTKITIPIAWLMVLASWAVAALYSYCLLYSKANVRGLDEFIASIYCLGSCNLVFNALWGALDTLIAFFFPCSVMVGLYTKIFLVAKEHLRKIEDSQKNSNERDKGVVSQRSERKAAKTLGIVVGVFIFCWLPFFVNFIVDLYTNFSTPPILYSLQI
>LOCXPTAAR40.72.HIT1.TAAR.2R.306.7tm_1.exons2.CAAJIE010000769.1.Salmo_trutta
EKHEDVQYCFQDGNSSCRKALLSTSIYITLYIFFSMISAVTVFLNILVIISISHFKQLHTPTNLLILSLAASDLLVGLIVIPVMTVAIMESCWVFGKYFCVFHAYIACLCTSLSLGNLVLISIDRYVAVCDPLLYHSKITTTRMMCCISITWCCCIIYRAANIKNFANVHVRSRCLKECFIVEGSIWGNIIDILFTMVVPCSIIITLYMKIFVVARSQARKIFSKEAASVSGRKATKTLAIVVFNYFICWIPTLFILLFLSFLSDNLSVFIRFLPLVNSLINPIIYAFFYPWFKVTAKNILTLKFL
>LOCXPTAAR41.83.HIT1.TAAR.2R.306.7tm_1.exons2.CAAJIE010000769.1.Salmo_trutta
EKHEDVQYCFQDRNSSCRKALLSTSIYITLYIFFSLISAVTVFLNVLVIISISHFKQLHTPTNLLILSLAVADLLVGLIVIPVTTVAIMESCWDFGKYFCVFHVYITCLCTSLSLGNLVLISIDCYVAVCDPLLYHSKIRTTRIMCCISITWCCCIIYRAANIEIFVNVQVPSSCLKECFIVEGIIWVNIIDILFTMVVPCSIIITLYMKIFVVARSQARKVFSKEAASVSGRKATKTLAIVVFTYFICWIPTLFIYFFFPLLVDNFLSYFNTFLPLVNSLINPIIYAFFYPWFKVTAKLLLTLKI
>LOCXPOra1.8.HIT1.Ora.2R.314.V1R.exons1.LR584411.1.Salmo_trutta
EVVRGMLYLSLTVVGVPGNTAVIVAFLLALYQEHQLLPADAIVLHLACANLLVVGVRCLLETLATFRLVNIFGDTGCQGMIFVYRTSRSLSIWLTFVLSAYQCLSIATPGSRWASIRVLVARYLAVIFLTLWVINTSMSSAAIAFSLGSRNDSVNMQHSINVQFCYVRFPTMQSKQVNGAVQVGRDVVPMGMMTLASLVILVFLYRYSQQVKGLRSSSGASGGAERRAAKAVVALVTLYVVLYGVDNGLWVYTLTVRKTMSSSLISDLRIFFSSLYAALSPLVIIATNRKVNSRLRCEVQERPVQDKATTLSTV
>LOCXPOra2.9.HIT1.Ora.2R.316.V1R.exons1.LR584411.1.Salmo_trutta
LDLCVTIKGMSFLLQTGLGFLGNTLVLLAYTQVVCSECRLQPVDIILCQLAFVDLILILTRCIPQTMTVFGLRDLLNDPGCKVVVYSYRITRALSVCITCMLSVFQAVTIAPAGGPCLSRLKAQLPSLIVPTIAGLWLFNMAVCLAAPLFSIAPRNGTVPAFTLNLGFCHVDFRDRLSYKINGVVVSTRDFAFVGLMLWSSGYILLLLHRHSHQVRSIRRSSQGGGAETRAAKTVITLVVLYAVFFGIDNIIWVYMLTVDKVSPVVNDMRVFFSCCYACLSPFFIISSNKKVKSKLVCVAADQEQPSVDTQDSNDK
>LOCXPOra3.10.HIT1.Ora.2R.361.7tm_1.exons2.LR584411.1.Salmo_trutta
MSEVLTVDAILFGFLVFSGILGNILVIHVVFQLAIESLSRRLPPSDTILVNLSLANLLTSLFRTVPIFVSDLGLDVSLSQGWCRLFMLLWVWWRAVGCWVTLTLSAFHCATLKRQHVAMGPLAQEHERRKVWVALGLVWGLNLAFSLPALVYTTHVQGNATVELMVISCTTRPLLGCMWEFPSEEQGSAFASTSLALNEVVPLVLMVGTNLATLHSLAKHIRAVTSAGEAGGGTHGELDRHVASERKASHVIMLLVMLFVVCWVLQVAAVTYYNHNRGHHAEELLTVAHFSASVFVGFSPMVVALGHGKLRRRIMRMIAGCADRVKCQQEKIIDESKAPDKRERTAKQTVFIIQKEREVIK
>LOCXPOra4.11.HIT1.Ora.2R.322.7tm_1.exons4.LR584431.1.Salmo_trutta
VGMGLGVNRYPFQNALYIIFVLLGIVGNATVVGVISESVFKDPSGGRNSDIILINMALSNLLLSLLRNILLVISDLGLELNTSRDGCHILMGVWVWLRLVNVWSTLFLSAFHFQTLRRVAPPSRTVHGPRRPPKTLLISLGLIWYLNLIYAIPAHIYSTKGNKNSTETLTLVSSTTRPLLGCVWNFPSSYDTLAYTTTSMVIHEILPIILMAITNLGSLYTLYTHGRTRNPAHMTQDAPVIKRIPAERRAAKVILALTILFIVSWGTSIISINYLNYYKGSSARFLPVIARFANSIFIAISPIVLALGHRRLRAVIKSFLTH
>LOCXPOra4.12.HIT1.Ora.2R.322.7tm_1.exons4.LR584431.1.Salmo_trutta
VGVGLRVTTSPTQTAFYIILVLLGIVGNTTVIGVILDSVFKDPSGVRNSDIILMNMALSNLLVSVLRNVLLVISDLALELNTSRDGCHILMGVWVWLRSVNVWSTLFLSAFHFQTLRRVAPSPGTVHGPRRPPKTLLISLGLIWFLNLIYAIPAHIYSTKGNNNSTETLMLVSSTTRPLLGCVWNFPSSYNGLAYATTSMVIHEILPIILMAITNLGSLYTLYTHGRTRNPAHMTQDAPVIKRIPAERRAAKVILALIVLFIGSWGTSIISINYFNYNRGLSAGFLLVIARFANTIFIAISPIVLALGHRRLRAVIKSFLTH
>LOCXPSalmoOlfC.4.1.35436.HIT1.OlfC.1R.871.ANF_receptor.exons7.LR584428.1.Salmo_trutta
MRLSLVPALDPSLAGCLVLLHLAVMAGGFALLSSASASGLESVRCRLQGIPRPPAFSQDGDFVIGGVFSIHNYMHTVEHSYTCLPEPLQCTGSMDTRELRFSRAMIFAVEEINNSSDLLPGVTLGYQVHDSCTSVPMAMNVAFQLANGLDPMFDTGEQCSGSPTVTAIVGESASTPTISMLRIIGPFGIPQVSHFSTCACLSDKKQYPTFFRTIPSDQFQAAALAHLIRHFGWTWIGAVRSDSDYGNNGMAAFLQAAQEEGICVEYSEAFSRTNPLSRVQRVADVIRSSTARVVVAFTAIGEMRILLEEMERLPSPPRQWIGSESWVTDPDMLRFGLCAGAIGFGIQRSVIPGLRDFLLDLSPQKVYNSPLLIEFWEGAFGCVGVEEKVCDGNEDIQQLQVPYTDTSQLRVTNMVYKAVYAIAHAIHSIVCEERENSTVNCDKNLNVKPTQVLERLRRVNFSRNGYQVSFDANGDPVPTYELVNWQIRESGKMEYVTVGLYDASLPPDQRLDMEREITWVKNSTQVPVSVCSESCPPGTRKAVQKGKPVCCYDCIQCAEGEISNNTDSSDCLICPEEYWPNAERDRCILKPVEFLSFHEVLGIILTACSVGGACLAIATATVFYRHRTSAIVRANNSELSFLLLFSLTLCFLCSLTFIGRPSEWSCMLRHTAFGITFVLCISCVLGKTIVVLMAFRATLPGSNAMKWFGPPQQRLTVVSFTFVQALICTLWLVLSPPFPIKNLTTYKEKIILECDVGSAIGFWAVLGYIGLLSLLCFVLAFLARKLPDNFNEAKFITFSMLIFCAVWITFIPAYVSSPGKFTVAVEIFAIITSSFGLFFLLFVPKCFIILFRPEKNTKKHLMEKTSNDIRY
>LOCXPOlfC1.244.HIT1.OlfC.2R.821.ANF_receptor.exons9.LR584416.1.Salmo_trutta
YLLVILSLLVTGNAKVGDFKAAGATAPGDIIIGGLFAIHEGVEKSANLSAPLASQCVRFNMDGFTQALAMIHAVEVANRSPVLTALGISLGYRIHDSCSDVTTALRASADFTQPTTDCGGGANTSNSFPQIMAVIGASSSEISISVARQLNLELIPQISYASTAVILSDKNRFPTFLRTVPSDLYQTRAMVQLLSDSKWTWVGVVTTDGDYGRSALDSFFSQATASGICVAFKEILPNSLTSPDGESAVRQVAATLRRNPNVKVVVSFAKPTQMMYLYQELRSLGSGLGERVWVASDSWSSSKEALGKMDLPDIGHVVGFTFKRGNLAPFHHYLMNLSDSNDVIGNNSFLKEFYSLPNGSGDPKILLNNSYANVVFNVDMAVSAIAHAVANICSKKDCKTPGTVQPWQVLETLRGSRFELEGKSYKFDQKGDINMGYDVTLWRSVRGVINVHDVVAEYHPINNSFSYTNGNTKNITNLRDVVSVCSASCEPGKFKKTAEGQHTCCYECINCTENHYSNNTDMDQCLSCDTKTEWSLGGSSGCTHKTLEFFSWQDGFAVVLLALAALGIVLVLLVGALFLHHHQTPVVKAAGGPLSQIILLSLVGSFVSAVFFVGHPSSLQCKVRQVLFGLSFTLCVSCILVKSLKILLAFQLNPDLKDVLRLYQPYAIICLCVALQVLTCTLWLVLQSPREKSTVFAITVLAECDEGSHVAFGVMLGYIAVLALVCFACAFKGRKLPQKYNEARFITFSMLLYLMSWVIFVPVYMTTSGKYLPAVEMVVILISNYGVLGCHFFPKCYVILFKKEHNTKSAFMKNVYEYSRK
>LOCXPOlfC2.303.HIT1.OlfC.2R.829.ANF_receptor.exons12.LR584428.1.Salmo_trutta
MDNTGFNWKYRLLCGLCAFLHFYASISAEPSCKLKAKFNLNGYRNVEKKKVVMGGMFPVHRRIASANTSSSSVPLSLGCEGFNFRTFRWTQTMLFAIDEINKRSDLLPDTDLGYVIYDSCFTISKAVEGTLTYLTGQEEAVPNYRCGTGAPLAALVGAGGSDLSIATARILGLYYFPQVSYSSSCSVLDSKFQFPTFLRTIPNDVYQSEAMARLVLHFGWSWVGTIAADDDYGKYGIKAFKEQVEEAGVCISFSETLPKVRSPEDIQRIVETVVESTAKIIVVFSSDVDLSPLIQELIQHNVTNRTWIASEAWVTSALINQPGVSSLLGGTLGFGLKRAEIPGLQRYLLNIDPYSNPLTEEFWETAFNCTLNYSRALRMAKEMTKAASLEKLSNTYSDVTQLRITYSVYKAVYTVAHALHNMEICEPGQGPFNNNSCADITKFEPWQLMYYLKNVWFQVPHTKEPLFFQDGDVDGYYDIINWQVKGDGEISYVTIGQFNSTAAPDAMMTINNASIVWNNDELETPRSVCSESCQPGTRKGIRQGEPVCCFDCIPCADGEISNATDARECIQCTEDNWSNAARDTCVPKTIEFLDFSEPLGITLIVISAVGALITLAVGMVFLVNLGTPLVKANDPILSFSLLFSLVVTFLSSIVFLGEPQPWSCMTSQVGLALGFSLCLSSIMGKAAVLMLRARVLKAARSKAKATAKAAAQAAAAADTSPDVVATNGNINNNNNAVTTGNPDVDSLRPAHQRVLAAILTLIQAVACTVWLIILPPHPVKNTAAQNIKIILECDEGSVIFICCVFGYDILLALLAFIFSFMARKLEDNF
>LOCXPOlfC3.306.HIT1.OlfC.2R.825.7tm_3.exons11.LR584428.1.Salmo_trutta
MSPWFTWLTPAIPLLLPWLVRDGVGMAQATVCSRWDHSVGLDDLGLSQEGDVVIGAVFPIHNLSPAPDLSFSQHPDLQSCVNFQEEPLRWVHALVFAVDEINRNPFLLPGVRLGYRVLDSCAWPSSDSHVPLVIGDASSTQAIILARTLGPLSVPVISYQASCGCLSDRLEFPNFFRTIPSDVYQALTMARLTWLLGWTWVGAIAADNDYGRQAIQVFEAAVRGTGVCLAFFETINRANLVRDVERAADTVEASTARVILVFLWYTDIGALLLELGRRNVTDRQFLASEAWSTSGQLLRNPALFNVSRGVVGVAIRSAPMPGFEAHLRSLHPSRRPGDVLLKELWETEFGGAETLEVVQSPFTDTSQLRVTYNVYLAVYAAAHALHSLLSCPHRDSPTWGTSFTCSPPHNISPAELLQHLNQVNFTTPLGEPFYFRGADVPAVYDLVNWQATPQGLLKLVTIGRVEGSNILIDQSAIQWNAGSNMVPLSVCSDRCPPGTRVARKKGEPVCCFDCIPCAEGEVSNTTGSLQCDHCPLEFWSNGNRTACVPRQLEFLSFNDTMGVTLTTVAVCGTVATAAVFMLFVYHRHTPLVRANNSDLSFLLLLSLKLCFLCSLVFIGRPSVWACRIRQAAFGVIFVLCLSCLLVKTIVVLAAFRSARPGAGQLMRWFGPVQQRGSVFLFTSVQVIICAVWLSISPPLPYRDLGLKGSKVILECEVGSVVGFSLVLGYIGLLASLCLLLAFLARKLPDNFNEAKFITFSMLIFCAVWISFVPAYVSSPGKYADAVEIFAILASSFGLLFCLFSPKCFIILLRPERNTKKHMMDK
>LOCXPOlfC28.312.HIT1.OlfC.2R.789.ANF_receptor.exons10.LR584428.1.Salmo_trutta
MMTMVFAVDEINCNSTLLPGVRLGYRILDSCDHVHTSLRGALSVVTGKRTEENIEKGVEERMPGCLAGAPVTAVVGLASSTPTGAVAHTLGPFNIPLVSYFATCTCLTDKLSYPSFLRTVPSDLFQIRGLVQLVSHFGWRWVGILGTSDDYSRYGIQAFTQQLKDQGGCLAFHLTIPNSPSPAGLRAMADTLQSSRARVVVAFATEGQLLEFLSELAVRNVTGFQWVASEAWVTASLLTSPQFHPLLQGTLGFSFPGVSIPGLGDFLLKVRPSPTPGSEFINMFWEELFGCKLDFGAGSGSKGSGLTAICTGSEDLRDTKSSYSDVSRVRISYNVYKAVYAIAHALHQLLQCGSTGHRQAQEKCNTSTYFTPRQLLHHLKRVNFTNQFGEKVHFDANGEPVPLYDIINWQKVSSGDIKFQKVGSYDGSAPLSQQLQIDESAIVWIGGQSQVPVSLCSAPCLPGSRQARRPGESPCCFDCLPCAAGEISNQTGSIDCTRCPEFYWSDRDRVKCIAGIEDFLSFYDTMGIILVSFSLLGVVSTTTVTAIFHRFRATPVVKANNSELSFLLLLSLKLCFLCSLLFIGRPSAWSCRFRQAAFGVSFVLCLSCLLVKTIVVLLAFRATVPGSSALMKLFGPSQQRTLILCSTAPQVCLCAGWLSMAPSIPFRNSSYQGLTGMVVLECKEPWPPGFYLVLGYIGLLASLCLLLAFLGRKLPDTFNEAKLITFSMLIFCAVWISFVPAYVSTPGKYTVAVEIFAILASSFGLLLCIFAPKCYIILLRPERNTKKTL
>LOCXPOlfC5.328.HIT1.OlfC.2R.871.ANF_receptor.exons7.LR584428.1.Salmo_trutta
MRLSLLPALDPSLAGSLVLLHLAVVAGGLALLSSASASGVESVRCRLQGTPRSPAFSQDGDFVVGGVFSIHNYMHTVDHSYTSLPEPLQCTGSLDSRELRFSRALVFAVEEINNSSYLLPGVTLGYQVHDSCSSVPMAVKVTFQLANGLDPMFDTGEQCSGSATVTAIVGESGSTPTISMLRIIGPFGIPQVSHFSTCACLSDKKQYPTFFRTIPSDQFQAAALAHLIRHFGWTWIGAVRSDSDYGNNGMAAFLQAAQEEGICVEYSEAFYRTNPVSRVQRVADVIRSSTARVVVAFAAIGDMRILLRELDRLPSPPRQWIGSETWVTDPDMLRFGLCAGAIGFGIQRSVIPGLRDFLLDLSPQKVSNSPLFTEFWEGAFGCVGVEEKVCDGSEDIQQLQVPYTDTSQLRVTNMVYKAVYAIAHAIHSIVCEERENSTVKCDKSLHVKPTQVLERLRRVNFSRNGYQVSFDANGDPVATYELVNWQIGESGKMEFVTVGLYDASLPPDQRLDMEREITWVKNSTQVPVSVCSESCPPGTRKAVQKGKPVCCYDCIQCAEGEISNNTDSSDCLICPKEYWPNAERDRCILKPVEFLSFHEVLGIILTTCSVGGACLAIATATVFYRHRTSAIVRANNSELSFLLLFSLTLCFLCSLTFIGRPSEWSCMLRHTAFGITFVLCISCVLGKTIVVLMAFRATLPGSNAMKWFGPPQQRLTVVSFTFVQALICTLWLVLSPPFPIKNLTTYKEKIILECDVGSAIGFWAVLGYIGLLALLCFVLAFLARKLPDNFNEAKFITFSMLIFCAVWITFIPAYVSSPGKFTVAVEIFAIITSSFGLFFLLFVPKCFIILFRPEKNTKKHLMEKTANDIRY
>LOCXPOlfC6.335.HIT1.OlfC.2R.896.ANF_receptor.exons8.LR584428.1.Salmo_trutta
HKNARLRFATAHGDKDSDIRYVWRKKWEACKPKNIIPITKHGGGSIMLWGCFAAGRTGALHKIDGIMRMENYVDILKQHLKTSDGDFVIGGVFSIHYFVHTVDHSYTSMPEPLQCTGRMDSRELRFSRAMIFAVEEINNSSYLLPGVTLGYQVHDSCSSVPMAVKVAFQLANGQDPMFDTGEQCSGSATVTAIVGESASTPTISMLRIIGPFGIPQVSHFSTCACLSDKKQYPTFFRTIPSDQFQAAALAHLIRHFGWTWIGAVRSDSDYGNNGMAAFLQAAQEEGICVEYSEAFSRTNPLSRVQRVADVIRSSTAQVVVAFVASGDMRNLLEEMDRLPSPPRQWIGSETWVTDPDMLRFGLCAGAIGFGIQRSVIPGLRDFLLDLSPQKVSNSPLLTEFWEGAFGCVGVEEKVCDGSEDIQQLQAPYTDTSQLRVTNMVYKAVYAIAHAIHSIVCEERENSTVNCDKKLNVKPTQVLERLRRVNFSRNGYQVSFDANGDPIATYELVNWQIRERGKLEFVTVGRYDASLPLDQRLDMEREITWVKNSTQVPVSVCSESCPPGTRKAIQKGKPVCCYDCIQCAEGEISNNTDSSDCLICPEEYWPNAERDRCILKPVEFLSFHEVLGIILTACSVGGACLAIATATIFYRHRTSAIVRANNSELSFLLLFSLALCFLCSLTFIGRPSEWSCMLRHTTFGITFVLCISCVLGKTLVVLMAFRATLPGSNVMKWFGPPQQRLTVVSFTFVQALICTLWLVLSPPFPIKNPTTYKEKIILECDVGSAIGFWAVLGYIGLLALLCFVLAFLARKLPDNFNEAKFITFSMLIFCAVWITFIPAYVSSPGKFTVAVEIFAIITSSFGLFFLLFVPKCFIILFRPEKNTKKHLMEKTSNDIRY
>LOCXPOlfC7.338.HIT1.OlfC.2R.871.ANF_receptor.exons7.LR584428.1.Salmo_trutta
MRLSPAPALDPSLAGRLVLLHLAVVAGGLALHLSASASGLESVRCRLQGTPRPPGFSQDGDFVIGGVFSIHNYMHTVDHSYTSLPEPLQCTGSLDSRELRFSRALVFAVEEINNSSDLLPGVTLGYQVHDSCTTVPMAMNVAFQLANGLDPMFDTGEQCSGSPTVTAIVGESGSTPTISMLRIIGPFGIPQVSHFSTCACLSDKKQYPTFFRTIPSDQFQAAALAQLIRHFGWTWIGAVRSDSDYGNNGMAAFLQAAQEEGICVEYSEAFSRTSPLSRVQRVADAIRSSTAQVVVAFVSSWDMKILLREIERLPSPPRQWIGSESWVTDPDMLRFGLCAGAIGFGIQRSVIPGFRDFLLDLSPQKVFNSPLLTEFWEGAFGCVGVEEKVCDGSEDIQQLQVPYTDTSQLRVTNMVYKAIYAIAHAIHSIVCEKREHSTVNCDKNLNVKPTQVLESLRRVNFSRNGYQVSFDANGDPVATYELVNWQIRESGKMELVTVGRYDASLPLEQRLDLEREITWVKNSTQVPVSVCSESCPPGTRKAVQKGKPVCCYDCIQCGEGEISNNTDSSDCLICPEEYWPNTERNCCILKPVEFLSFHEVLGIILTACSVGGACLAIATATVFYRHRSSAIVRANNSELSFLLLFSLALCFLCSLTFIGRPSEWSCMLRHTAFGITFVLCISCVLGKTIVVLMAFRATLPASNVMKWFGPPQQRLTVVSFTFVQALICTLWLVLSPPFPIKNLTTYKEKIILECDVGSAIGFWAVLGYIGLLALLCFVLAFLGRKLPDNFNEAKFITFSMLIFCAVWITFIPAYVSSPGKFTVAVEIFAIITSSFGLFFLLFVPKCFIILFRPEKNTKKHLMEKTSNDIRY
>LOCXPOlfC8.342.HIT1.OlfC.2R.856.ANF_receptor.exons7.LR584428.1.Salmo_trutta
MAGGLALLTSASISTSASGLESVRCRLQGTPRPPVFSQDGNFVIGGVFSIHYYMHTVDHSYTSMPEPLQCTGSMDSRELRFSRAMIFAVEEINNSSYLLPGVTLGYQVHDSCNSVPMAVKVAFQLANGLDPMFDTGEQCSGSATVTAIIGESASTPTISMLRIIGPFGIPQVSHSSTCACLSDKKQYPTFFRTIPSDQFQAAALAHLIRHFGWTWIGAVRSDNDYGNNGMAAFLQAAQEEGICVEYSEAFSLTNPLSRVQRVADVIRSSTARVVVAFVSSWDMRTLLEEMDRLPSPPRQWIGSESWVTEPDMLRFGLCAGAIGFGIQRSVIPGLRDFLLELSPQKVSNSPLLTEFWEGAFGCRLGKGFGVEEKVCDGSEDIQQLQVPYTDTSQLRVTNMVYKAVYAIAHAIHSIVCEERENSTVNCDKNLNVKQTQVLERLRRVNFSRNGYQVSFDANGDPVATYELVNWQRRESGKMKFVTVGRYDASLVPDQRLDIEKEITWVKNSTQVPVSDCSESCPPGTRKAIQKGKPVCCYDCIQCGEGEISNNTDSSDCLICPEEYWPNAERDRCILKPVEFLSFHEVLGIILTACSVGGACLAIATATIFYRHRTSAIVRANNSELSFLLLFSLTLCFLCSLTFIGRPSEWSCMLRHTAFGITFVLCISCVLGKTIVVLMAFKATLPGSNAMKWFGPPQQRLTVVSFTFVQALICTLWLVLSPPFPIKNLTTYKEKIILECDVGSAIGFWAVLGYIGLLALLCFVLAFLARKLPDNFNEAKFITFSMLIFCAVWITFIPAYVSSPGKFTVAVEIFAIITSSFWLFFLLFVPKCFIILFRPEKNTKKHLMEKTSNDIRY
>LOCXPOlfC9.346.HIT1.OlfC.2R.860.ANF_receptor.exons7.LR584428.1.Salmo_trutta
MAGGLALLTSASISTSASGLESVRCRLQGTPRPPVFSQDGNFVIGGVFSIHYYMYTVDHSYTSMPEPLQCTGSMDSRQLRFSRAMIFAVEEINNSSYLLPGVTLGYQVHDSCNSVPMAVKVAFQLANGLDPMFDTGEQCSGSATVTAIIGESASTPTISMLRIISPFGIPQVSHSSTCACLSDKKQYPTFFRTIPSDQFQAAALAHLIRHFGWTWIGAVRSDNDYGNNGMAAFLHAAQEEGICVEYSEAFSRTNPLSRVQRVADVIRSSTARVVVAFVSTWDMRTLLEEMDRLPSPPRQWIGSESWVTNPDMLHFGLCAGAIGFGIQRSVIPGLRDFLLDLSLQKVSNSPLLTEFWEGAFGCRLGKGTSTGVGVEEKVCDGSEDIQQLQVPYTDTSQLRVTNMVYKAVYAIAHAIHSIVCEERGNSTVNCDKNLNVKQTQVLERLRRVNFSRNGYQVSFDANGDPVAIYELVNWQRWESGKMKFVTVGRYDASLAPDQRLDIEKEITWVKNSTQVPVSVCSESCPPGTRKAIQKGKPVCCYDCIQCGEGEISNNTDSSDCLICPEEYWPNAERDQCILKPVEFLSFHEILGIILTACSVGGACLAIATATIFYRHRTSAIVRANNSELSFLLLFSLTLCFLCSLTFIGRPSEWSCMLRHTVFGITFVLSISCVLGKTIVVLMAFRATIPGSNVMKWFGPPQQRLTVVSFTFVQALICTLWLVLSPPFPIKNLTTYKEKIILECDVGSAIGFWAVLGYIGLLALLCFVLAFLARKLPDNFNEAKFITFSMLIFCAVWITFIPAYVSSPGKFTVAVEIFAIITSSFWLFFLLFVPKCFIILFRPEKNTKKHLMEKTSNDIRY
>LOCXPOlfC10.348.HIT1.OlfC.2R.860.ANF_receptor.exons7.LR584428.1.Salmo_trutta
IAGWFALLTSASTSTSASGLESVRCRLQGTPRPPAFSQDGDFVIGGVFSIHYYMHTVDHSYTSMPEPLQCTGSMDSRQLRFSRAMIFAVEEINNSSYLLPGVTLGYQVHDSCNSVPMAVKVAFQLANGLDPMFDTGEQCSGSATVTAIIGESASTPTISMLRIISPFGIPQVSHSSTCACLSDKKQYPTFFRTIPSNQFQAAALAHLIRHFGWTWIGAVRSDNDYGNNGMAAFLQAAQEEGTCVEYSEAFSRTNPLSRVQRVADVIRSSTARVVVAFVSTWDMRTLLEEMDRLPSPPRQWIGSQSWVTDPGMLHFGLCAGAIGFGIQRSVIPGLRDFLLDLSLQKVSNSPLLTEFWEGGFGCRLGKGTSTVVGVEEKVCDGSEDIQQLQVPYTDTSQLRVTNMVYKAVYAIAHAIHSIVCEERGNSTVNCDKNLNVKPTQVLERLRRVNFSRNGYQVSFDANGDPVATYELVNWQRRESGKMKFVTVGRYDASLVPDQRLDIEKEITWVKNSTQVPVSVCSESCPPGTRKAIQKGKPVCCYDCIQCGEGEISNNTDSSDCLICPEEYWPNAERDQCILKPVEFLSFHEVLGIILTACSVGGACLAIATATIFYCHRTSAIVRANNSELSFLLLFSLTLCFLCSLTFIGRPSEWSCMLRHTVFGITFVLCISCVLGKTIVVLMAFRATLPGSNVMKWFGPPQQRLTVVSFTFVQALICTLWLVLSPPFPIKNLTTYKEKIILECDVGSAIGFWAVLGYIGLLALLCFVLAFLARKLPDNFNEAKFITFSMLIFCAVWITFIPAYVSSPGKFTVAVEIFAIITSSFWLFFLLFVPKCFIILFRPEKNTKKHLMEKTSNDIRY
>LOCXPOlfC11.350.HIT1.OlfC.2R.873.ANF_receptor.exons7.LR584428.1.Salmo_trutta
MRLSLTPALDPSLAGSLVLLHLAVVTGGLALLSSASTSTSGLESVRCRLQGTPRPPAFSQDGDFVIGGVFSMHYNMHTVDHSYTSMPEPLQCTGSMDSRELRFSRAMVFAVEEINNSSYLLPGVTLGYQVHDSCSSVPMAVKVAFQLANGLDPMFDTGEECSGSATVTAIVGESASTPTISMLRIIGQFGIPQVSHSSTCACLSDKKQYPTFFRTIPSDQFQAAALAHLIRHFGWTWIGAVRSDSDYGNNGMAAFLQAAQEEGICVEYSEAFSRINSLSRVQRVADVIRSSTAQVVVAFVASGDMRILLEEMDRLPSPPRQWIGSETWVTDPDMLRFGLCAGAIGFGIQRSVIPGLRDFLLDLSPQKVSNSPLLTEFWEGAFGCVGVEEKVCDGSEDIQQLQVPYTDTSQLRVTNMVYKAVYAIAHAIHSIVCEERENATVNCDINLHVKPTQVLERLRRVNFSRNGYQVSFDANGDPVATYELVNWQRRESGTMEFVTVGRYDASLPPDQRLDIEREITWVKNSTQIPVSVCSESCPRGTRKAVQKGKPVCCYDCIQCAEGEISNKTDSSDCLICPEEYWPNAERDQCILKPVEFLSFHEVLGIILTACSAGGSCLAIATATVFYRHRTSAIVRANNSELSFLLLFSLALCFLCSLTFIGRPSEWSCMLRHTAFGITFVLCISCVLGKTIVVLMAFRATLPGSNVMKWFGPPQQRLTVVSFTFVQALICTLWLVLSPPFPIKNLTTYKEKIILECDVGSAIGFWAVLGYIGLLALLCFVLAFLARKLPDNFNEAEFITFSMLIFCAVWITFIPAYVSSPGKFTVAVEIFAIITSSFGLFFLLFVPKCFIILFRPEKNTKKHLMEKTSNDIRY
>LOCXPOlfC12.353.HIT1.OlfC.2R.871.ANF_receptor.exons7.LR584428.1.Salmo_trutta
MRLSPAPALDPSLAGSLVLLHLAVVAGGLALLSSASASGLESVRCRLQGTPHPPAFSQDGDFVIGGVFSFHYYMRTVDHSYTSLPEPLQCTGSMDTRELRFSRAMIFAVEEINNSSYLLPGVTLGYQLYDSCSSVPFAVKVAFQLANGLDPMFDTGEECSGSATVTAIVGESASTPTISMLRITGPLGIPQVSHSSTCACLSDKKQYPTFFRTIPSDQFQAAALAHLVRHFGWTWIGAVRSDSDYGNNGMAAFLKAAQEEGICVEYSEAFYRTNPLSRVQRVADVIRSSTARVVVAFVAIGDMRILLRELESLPSPPRQWIGSESWVTDPDMLRFGLCAGAIGIGIQRSVIPGLRNFLLDLSTQKVSNSPILTEFWEGAFGCVGVDEKVCDGSEDLQQLQTPYTDTSQLRITNMVYKAVYAIAHAIHSIVCEKRENSTVNCDKNLNVKSTQVLERLRRVNFSRNGYQVSFDANGDPVATYELVNWQIRESGKMEYVTVGRYDASLPPDQRLDIESEITWLKNSTQVPVSVCSESCPPGTRKAVQRGKPVCCYDCIQCAEGEISNKTDSSDCMICPEEYWPNAERDRCILKPVEFLSFHEVLGIILTACSVGGACLAIATATVFYRHRTSPIVRANNSELSFLLLFSLALCFLCSLTFIGRPSEWSCMLRHTAFGITFVLCISCVLGKTIVVLMAFRATLPGSNVMKWFGPPQQRMTVVSFTFVQALICTLWLVLSPPFPIKNLTTYKEKIILECNVGSAIGFWSVLGYIGLLALLCFALAFLARKLPDNFNEAEFITFSMLIFCAVWITFIPAYVSSPGKFTVAVEIFAIITSSFGLFFLLFVPKCFIILFRPEKNTKKHLMEKTSNDIRY
>LOCXPOlfC13.361.HIT1.OlfC.2R.827.ANF_receptor.exons8.LR584428.1.Salmo_trutta
AFSQDGDFVIGGVFSMHYYMQTVDHSYTSMPEPLQCTGSLDSRELRFSRAMVFAVEEINNSSDLLPGVTLGYQVHDSCSSVPMAVKLAFQLANGLDPMFDTGEQCSGSATVTAIVGESGSTPTISMLRIIGPFGIPQVSHFSTCACLSDKKQYPTFFRTIPSDQFQAAALARLIRHFGWTWIGAVRSDSDYGNNGMAAFLQAAQEEGICVEYSEAFYRTNPLSRVQRVADVIRSSTARVVVAFAATGDMRILLRELESLPSPPRQWIGSETWVTDPDMLRFGLCAGAIGFGIQRSIIPGLRNFLLDLSPQKVSNSPLLTEFWEGAFGCRLGKGTSSTGVGVEEKVCDGSEDIQQLQTPYTDTSQLRVTNMVYKAVYAIAHAIHSIVCEERENSTVNCDKNLHVKPTQVLERLRRVNFSRNGYQVSFDANGDPVPTYELVNWQIGESGKMEFVTVGRYDASLPPDQRFDMEREITWVKNSTQVPVSVCSESCPPGTRKAVQKGKPVCCYDCIQCAEGEISNNTDSSDCLICPEEYWPNAERDRCILKPVEFLSFHEVLGIILTACSVGGACLAIATATVFYRHRTSPIVRANNSELSFLLLFSLTLCFLCSLTFIGRPSEWSCMLRHTAFGITFVLCISCVLGKTIVVLMAFRATLPASNVMKWFGPPQQRLTVVSFTFVQALICTLWLVLSPPFPIKNLTTYKEKVLLECDLGSVGAFWAVLGYIGLLSLLCFVLAFLARKLPDNFNEAKFITFSMLIFCAVWITFIPAYVSSPGKFTVAVEIFAIITSSFGLFFLLFVPKCFIILFRPEKNTKKHLMEKTSNDVRY
>LOCXPOlfC14.365.HIT1.OlfC.2R.836.ANF_receptor.exons7.LR584428.1.Salmo_trutta
ESVRCRLQGTPRSPVFSQDGDFVIGGVFSFHYYMQTVDHSYTSLPEPLQCTGSMDSRELRFSRAMVFAVEEINNSSDLLPGVTLGYQVHDSCNSVPMAVKVAFQLVNSLDPMFDTREQCSGSATVTAIVGESASTPTISMLRITGPFGIPQVSHYSTCACLSDKKQYPTFFRTIPSDLFQAAALAHLIRHFGWTWIGAVRSDSDYGNNGMAAFLHAAQEEGICVEYSEAFSLTNPLSRVQRVADVIRSSTARVVVAFVSAWDMRILLEELDHLPSPPRQWIGSETWVTDPDMLRFGLCAGAIGFGIQRSVIPGFRDFLLDLSPQKVSNSPMLTEFWEGAFGCRLGKGVGVEEKVCDGSEDIQQLQAPYTDTSQLRITNMVYKAVYAIAHAIHSIVCEERENSTVNCDKNLHVKPTQVLERLRRVNFSRNGYQVSFDANGDPVATYELVNWQRQESGKMKFVTVGRYDASLPPDQRLDMEREITWVKNSTQVPVSVCSESCPPGTRKAIQKGKPVCCYDCIQCAEGEISNNTDSSDCLICPKEYWPNAERDRCILKPVEFLSFHEVLGIILTACSVGGACLAIATATVFYRHRTSAIVRANNSELSFLLLFSLTLCFLCSLTFIGRPSEWSCMLRHTAFGITFVLCISCVLGKTIVVLMAFRATLPGSNAMKWFGPPQQRLTVVSFTFVQALICTLWLVLSPPLPIKNLTTYKEKIILECDVGSAIGFWAVLGYIGLLALLCFVLAFLARKLPDNFNEAKFITFSMLIFCAVWITFIPAYVSSPGKLTVAVEIFAIITSSFGLFFLLFVPKCFIILFRPEKNTKKHLMEKTSNDIRY
>LOCXPOlfC15.369.HIT1.OlfC.2R.871.ANF_receptor.exons7.LR584428.1.Salmo_trutta
MRLSLVPALDPSLAGSLVLLHLAVVAGVLALLSSASASGLESVRCRLQGTPHPPAFSQDGDFVIGGVFSMHYYMHTVDHSYTSLPEPLQCTGSMDSRELRFSRAMVFAVEEINNSSDLLPGVTLGYQVHDSCNSVPMAVKVAFPLVNSLDPMFDTGEQCSGSATVTAIVGESGSTTTISMLRITGPFGIPQVSHSSTCACLSDKKQYPTFFRTIPSDQFQAAALAHLVRHFGWTWIGAVRSDSDYGNNGMAAFLHAAQEEGICVEYSEAFSFINPLSRVQRVADVIRSSTAQVVVAFVASGDMRILLEEMERLPSPPRQWIGSESWVTDPDMLRFGLCAGAIGIGIQRSVIPGLRDFLLDLSPQKVSNSPMLTEFWEGAFGCVGVEEKVCDGSEDIQQLQVPYTDTSQLRVTNMVYKAVYAIAHAIHSIVCEERENSTVNCDKNLNVKPTQVLERLRMVNFSRNGYHVSFDANGDPVATYELVNWQIGESGKMEFVTVGRYDASLPADQRLDIESEITWLKNSTQVPVSVCSESCPPGTRKAIQKGKPVCCYDCIQCAEGEISNNTDSSDCLICPEEYWPNAERDRCILKPVEFLSFHEVLGIILTTCSVGGACLAIAMATVFYRHRTSAIVRANNSELSFLLLFSLALCFLCSLNFIGRPSEWSCMLRHTAFGITFVLCISCVLGKTIVVLMAFRATLPGSNVMKWFGPPQQRLTVVFFTFVQALICTLWLVLSPPFPIKNLTTYKEKIILECDVGSAIGFWAVLGYIGLLALLCFVLAFLARKLPDNFNEAKFITFSMLIFCAVWITFIPAYVSSPGKLTVAVEIFAIITSSFGLFFLLFVPKCFIILFRPEKNTKKHLMEKTSNDIRY
>LOCXPOlfC16.374.HIT1.OlfC.2R.871.ANF_receptor.exons7.LR584428.1.Salmo_trutta
MRLSLVPALNPSLAGNLVLLHLAVVAGGLALLSSASASGLESVRCRLQGTPRTPVFSQDGDFVIGGVFSFHYYMQTMDHSYTSVPEPLQCTGSMDSRELRFSRAMVFAVEEINNSSYLLPGVTLGYQVHDSCNSVPMAVKVAFQLANGLDPMFDTGEQCSGSATVKAIVGESASTPTISMLRIIGPFGIPQVSHYASCECLSDKKQYPTFFRTIPSDQFQAAALAHLVRHFGWTWIGAVRSDSDYGNNGMAAFLHAAQEEGICVEYSEAFSLTNPLSKVQRVADVIRSSTAQVVVAFVSAWDMRTLLEEMDRLPSPPRQWIGTESWVTDPDMLRFGLCAGAIGFGIQRSVIPGFRDFLLDLSPQKVSNSPMFTEFWEGAFGCVGVEEKVCDGSEDIQQLQAPYTDTSQLRITNMVYKAVYAIAHAIHSIVCEERENSTVNCDKNLNVKPTQVLERLWRVNFSRNGYQVSFDANGDPVATYELINWHMRDSGKIDFVTVGRYDASLPPNQRLNIEREITWLKNSTQVPVSVCSESCPPGTRKAVQKGKPVCCYDCIQCAEGEISNNTDSSDCLICPKEYWPNAERDRCILKPVEFLSFHEVLGIILTACSIGGACLAIATATIFYRHRTSAIVRANNSELSFLLLFSLTLCFLCSLTFIGRPSEWSCMLRHTAFGITFVLCISCVLGKTIVVLMAFRATLPGSNVMKWFGPPQQRLTVVFFTFVQALICTLWLVLSPPFPIKNLTTYKEKIILECDVGSAIGFWAVLGYIGLLSLLCFVLAFLARKLPDNFNEAKFITFSMLIFCAVWITFIPAYVSSPGKLTVAVEIFAIITSSFGLFFLLFVPKCFIILFRPEKNTKKHLMEKSANDIRY
>LOCXPOlfC17.377.HIT1.OlfC.2R.849.ANF_receptor.exons6.LR584428.1.Salmo_trutta
LERVILGSLPLLCIHTAFACELLGRFDMPSLFKAGDVMIGGIFPVFNKQEDSSASFVKEPDKVKCAGFDLRAFRWTQVMIFAIDEINKDSSLLPNVSLGYRILDSCASPTNTLRAALTLVSSPVEIEPTAPCLPTISALIAESGSSQSLAVAGTLGPFRVPMVSYFSTCACLSDKGKYPTFFRTIPSDYHQAKALAALVKHFGWTWIGAIQSDNDYGRNGVQAFTEEVKKLGVCIAFVGTVLRTYPSSKILDVVDMIKQSTVQVILSFVPEGDLYPLMREVVRQNITHIQWIASEAWITAARPSTPEIYSSFGGAIGFVVRKMAIPKLRHFLMGISPYTDRKAAFVRDFWEKMVGCWPLSAGEPSGSERSSKTCTGAETLVDSQDLFFNVTQLRVSYNVYKAVYAVAHALHHLIFCKKEGESPMRPCVNLSQIQPNEVSDQLKTVHFINQFGEAVFFDGNGDPPASYDVINWQLRAGQVQHVTVGQFGLAANQAYELSIQEDSIVWRTGKSIPVAVCSQICPVGTRKAQIKGKSVCCFDCIPCADGTIANATGAADCSPCPQEYWSNDGRDQCILKTVEFLSYHEPMGIALTMVSLLGTCLSFATMLVFIHYKDTPVVKASNSELSSLLLFSLFLCFLCPLTFIGRPTAWTCMLRHTAFGVTFALCISCMLGKTIVVVTAFRATLPGNNVAGKFGPSQQRIIVCSCTVVQIFICVLWLNLNPPYRDFRYSHRKIVLECNTGSETAFYAVLGYIGILAGICLVLAFLSRKLPDNFNEAKFITFSMLIFCAVWITFIPAYVSAPGKFTVAVEIFAILSSAFGLLICIFAPKCYILFIKPERNTKKHVMGRN
>LOCXPOlfC18.382.HIT1.OlfC.2R.801.ANF_receptor.exons7.LR584428.1.Salmo_trutta
MPQLELVLLVLLVVMGEGEPVCRLQSREELPDLAKDGDLVIGGIFSFRTEQDGVIDTFQTIPKIRRCINYNFREFQFAQTMIFAIEKINRNYEILPGIKLGYTIYNHCGTMDILRAAMALVNGQKSIINDNNCTESDTVQAILGHSGSTPTIGMAQMVGRFQIPVISHFATCGCLSNRKEFPSFFRTIPSDFYQSRALAQLVKHFGWSWVGAISSDNDYGNRGLATFMLAAQEEEVCIEYSEAFEQTGPRHEILRIVETIKQSSSKVIMAFMTHREIKVLVSELYRHNITGLQWIGSDAWITDPSLTAIEGHSALVGAIGFTVTKAHIPGLGEHLKDVHPSHFPNSMFLRDFWEIVFDCSLNMTTEPKRKPCNGSESLRDVHNTFTDVSEFTFTNNVYKSVYAVAHALHNLLTCEESRGPFSNGSCAQPTHIQPWQVLYYLQKVNFTTEEGERVFFDSNGDSPARYELVNLQTTNPGTMDGVTVGTYDAALPKGHQFMMNNVSVVWRGGSKMIPVSVCSESCPPGTRKAVQKGKPVCCYDCVPCSEGEISNATEIPAFRKKESPIVRANNSELSFLLLFSLTLCFLCSLTFIGRPSEWSCMLRHTVFGITFVLCISCVLGKTIVVLMAFRATLPASNVMKWFGPPQQRLSVLAFTLIQVLICALWLTVSPPFPYKNMKTYQEKIILECDVGSAIGFWAVLGYIGLLALLCFVLAFLARKLPDNFNEAKFITFSMLIFCAVWITFIPAYVSSPGKFTVAVEIFAILASSFGLLFCIFAPKCFIILLRPEQNTKKHMMGKTSN
>LOCXPOlfC19.383.HIT1.OlfC.2R.863.ANF_receptor.exons6.LR584428.1.Salmo_trutta
MLSTHRWPEQGWAMLQLVLVAALSRAEPEGLVVCRRRGGPEYPQLAKDGDIILGGIFSFHSSWQNRELNYTQSPPPLQCTSLNFRAFQFTQAMLFAIEEINNSTSLLPGVSLGYKIYDSCGSIARGVRVALALANGNQETATEGSGCSRPAQVQAIMGEDSSSPSMATATVLGPFHIPMISHFATCGCLSDKVKYPSFFRTIPSDHYQSRALAQLVKHFGWTWVGAIRTNDDYGNNGMATFIETAEQLGICLEYSVAFFRTDPEEKLQRVIESIKTSKSKVIVAFLSFLDLDLLVKQFARHNLTGYQWVGSEGWIIDSYIARVEAHHVLNGAIGLSIAKAHVTGLGEFILDVRPLKSAGIDSSMFTEFWEALFDCRFRQGERSEKGQSQQECTGRENLSGLQNIFTDLSLMAIFNNVYKGVLAVAHALHNVWGCGETCGNKTQPDPQTILEHIKNVRFKTKEGEEVYFNEKGDVTAKYDIINWQPKEDGNVEFVTVGLYDASLPADRQLTINNSSLVWTQNAKLVPVSVCSESCPPGTRKAVQKGKPVCCYDCIQCAEGEISNNTDSVTCDQCHPEFWTNKKRDMCEKKEIEFLSYEEIMGVLLTAVSLLGTCMTSIVAFIFFRYKKTPIVRANNSELSFLLLFSLTLCFLCSLTFIGRPSEWSCMLRHTAFGITFVLCISCVLGKTIVVLMAFRATLPGSNAMKWFGPPQQRLTVVSFTFVQALICTLWLVLSPPLPIKNLTTYKEKIILECDVGSAIGFWAVLGYIGLLALLCFVLAFLARKLPDNFNEAKFITFSMLIFCAVWITFIPAYVSSPGKFTVAVEIFAILSSSFGLLFCIFAPKCYIILMKPEKNTKKMMMGK
>LOCXPOlfC20.385.HIT1.OlfC.2R.849.ANF_receptor.exons6.LR584428.1.Salmo_trutta
VITLLIVTAKAGQPVCRPYGTKELSQFSKEGDINLGGIFSFHQNPVSLHPTLHVNPGSIQCEGLDPGELQYAQTMIFAIEEINNSSELLPGLSLGYRIFDSCPSIPLSVRASLSLMNGYEEEPQSCTKPSTVYAVIGETTSTSTIAMARTMGPFHIPVLSHSATCACLSNRRQYPSFFRTIPSDHYQSRALAQLVKHFGWSWVGAIRTNSDYGNNGMATFLKAASSEGVCVDYSVAIYRTDPREWFLKVVDIIKQSTSKVIVAFADGTDLEILIKELYLQNVTGLQWVGSEGWITYRYIASHVNYAVVQGAVGFAVPNAVIPGLGEFLANRRPSTQLGDRGLVELWESVFSCSMTPGSPVRACTGRESLRDTGSRYTDVSDASLLNNIYKAVYAVAHALHLLTTCQSGQGPFQDNTCAARDKIEPWQVLHYLTQVNFTTKHGERVFFDDQGDPSARYALVNWQMDNTGNILFETIGYYDASQPEGQKFEMKEGVSAVWADNQPEVPRSICSESCLPGTRRAFVKGKPFCCFDCIACADGEFSNTTNAVTCTTCPPEYKSNEERNNCNLKGIEYLTFKELMGILLVVFSVFGGFLTMTIALIFFHYRKTPIVRANNSELSFLLLFSLTLCFLCSLTFIGRPSEWSCMLRHTAFGITFVLCISCVLGKTIVVLMAFRATLPASNVMKWFGLPQQRLSVLAFTLIQVLICALWLTVSPPFPYNNMKTYKDKIILECDVGSAIGFWAVLGYIGLLALLCFVLAFLARKLPDNFNEAKFITFSMLIFCAVWITFIPAYVSSPGKFTVAVEIFAILASSYGMLFCIFLPKCYIILCKPEKNTKKHLMGKTSSKAL
>LOCXPOlfC21.391.HIT1.OlfC.2R.832.ANF_receptor.exons6.LR584428.1.Salmo_trutta
VVVVGLLGVFGAEGTETVCRMLGSPEFPLLSKEGDVTIGGAFSIHSKITQPLLSFTETPPPLTCSSVNLREFRFAQTMIFAIEEINNSNTLLPNVSIGYRIYDNCGSTLYSMRAAMALMNGQERTVGKTCIGQTAVHAIIGESESSSTIVMSRTTGPFQIPVISHSATCECLSSRKEYPSFFRTIASDLYQSRALAQLVKYFGWSWVGAVNSDSDYGNNGMAIFLASAKEEGVCVEYSEKFSRTEPEKLLKVVNVIRGGTARVIVGFLAHVEMNNLLEELSLQNITGLQFIGVEAWITADSLVTPTSYSVLGGSLGFAVQKANISGFSDFVIKQFWDTAFQCTETSLQENATVSRPCSESQDLIELREYNADVEELRYSSNIYKAIYAVAHSLHSLLKCKEGRGCDQNVRTEPWQVVESLKQVNFTIKTGDQVWFDSTGAAAATYEVVNWQRGPDGGVQFKPVGYYDASLPPGQQFVLRTEDIMWPGGLQQMPVSVCSESCPPGTRKAVQKGKPECCYDCVPCSEGEISNATDSNGCIHCSDEYWSNLGRDKCIFKAIEFLTFTEVMGIILMLFSLFGVFLTVLVAILYLIKKDTPIVKANNSELSFLLLFSLALCFLCSLTFIGRPSEWSCMLRHTAFGITFVLCISCVLGKTIVVLMAFRATLPASNVMKWFGPPQQRLSVLAFTLIQVLICVLWLTVSPPFPYNNMKTYKDKIILECDVGSAIGFWVVLGYIGLLSLLCFVLAFLARKLPDNFNEAKFITFSMLIFCAVWITFIPAYVSSPGKFTVAVEIFAILASSYGMLFCIFAPKCCIILFKPELNTKKHMMGKMK
>LOCXPOlfC22.393.HIT1.OlfC.2R.821.ANF_receptor.exons11.LR584428.1.Salmo_trutta
MCLCGWLWLLCCFTVPGFVWGQSGGGGGACRLMANSISGSVYRAGDVVIGGLFPIHVEAPLPEQEFRSIEGNVTCTIFYQRAYRWLQTMIFAVEEINRDPVLLPNLTLGFLAADTCLAEGTTLGATLAMVTGQEASVAGTECGATPEVPVIIGDARSSASIVVAQTLGPFDLPMVSYFASCACLSDSWRYPSFFRTIPSDAFQALGMARLLHQLGWEWVGLVSGDDDYGKFGVQMLLQDLQGSGVCVAYAEVIPKVPSQRRMKHIVDTIRGSTAKVVVTFAISQDARVLMEEVVRQNITDRQWIASEAWVTYSTLSSPKNLPSLAGTIGFALKKAVIPSLGPFLTRLRPDGDYQKSDPFLRELWEEIFGCSLGIDLSTTPSSRRQCTGSEVIGEGESQYADVSQLRASYNVYKAVYAIAHAIQDMVACRPGEGPFNSGRCPDIRKLQPSQIVHYLRRVNFSTPVGDLFHFDINGDPPGSYDIINWHVTPEGTAEFVQVGHFLSSVGVDDQFHINMEKVVWGGGSGDEVPVSICSAACPPGSRHAVQKGRPVCCFDCLSCAEGEISNTTGSVECIRCPERFWSNPDRTACIPQLVDFLSYSDTMGVILSVISVSGATLTAGALATFFYHRHTPLVKANNSELSFLLLLSLKLCFLCALVFIGRPKPWTCMLRHTLFGISFVFCISCLLSRTVVVLVAFRATLPGENLMRYFSPAQQRMGISICTLIQVLICVLWLTLAPPRPAERGGREGRGPRVVLECEVGSVVGFSLVLGYIGLLASLCLLLAFLARKLPDNFNEAKFITFSMLIFCAVWISFVPAYVSS
>LOCXPOlfC22.398.HIT1.OlfC.2R.821.ANF_receptor.exons11.LR584428.1.Salmo_trutta
MCLCGWLWLLCCLPIPGYVWGQSGGGGGACRLMANPISGSVYRAGDVVIGGLFPIHVEAPLPEQEFRSIEGNVTCTMFNQRAYRWLQTMIFAVEEINRDPVLLPNLTLGFLAADTCLAEGTTLGATLAMVTGQEASVAGTECGATPEVPVIIGDARSSASIVVAQTLGPFDLPMVSYFASCACLSDNWRYPSFFRTIPSDAFQALGMARLLHQLGWEWVGLVSGDDDYGKFGVQMLLQDLQGSGVCVAYAEVIPKVPSQRRMKHIVDTIRGSTARVVVTFAIAQDARVLMEEVVRQNITDRQWIASEAWVTYSTLSSPKNLPSLAGTIGFALKKAVIPSLGPFLTRLRPDGDYQKSDPFLRELWEEIFGCSLGIDLSTTPSSRRQCTGSEVIGEGESQYADVSQLRASYNVYKAVYAIAHAIQDMVACRPGEGPFNSERCPDIRKLQPSQIVHYLRRVNFSTPVGDLFHFDINGDPPGSYDIINWHVTPEGTAEFVQVGHFLSSVGVDDQFHINMEKVVWGGGSGDEVPVSICSAACPPGSRHAVQKGRPVCCFDCLSCAEGEISNTTESVECIRCPERFWSNPDRTACVPQLVDFLSYSDTMGVILSVISVSGAMLTAGAQATFFYHRHTPLVKANNSELSFLLLLSLKLCFLCALVFIGWPKPWTCMLRHTLFGISFVFCISCLLSRTVVVLVAFRATLPGENLMRYFSPAQQRMGISICTLIQVLICVLWLTLAPPRPAERGGREGRGPRVVLECEVGSVVGFSLVLGYIGLLASLCLLLAFLARKLPDNFNEAKFITFSMLIFCAVWISFVPAYVSS
>LOCXPOlfC23.178.HIT1.OlfC.2R.845.ANF_receptor.exons11.LR584439.1.Salmo_trutta
MSPWLTWLTPAIPLLLPWLVRDGSGMVQTTVCSRWDRSVGLDDRGLSQEGEVVIGGLIPFHNLPPAPDLSFSQPPDLQSCVNFQEEPLQWAHALVFAVDEINRNPFLLPGIQLGYRILDSCSQHPWSLQGALSLVSGGNIRSRPSSDCPVPLVIGDASSTQAIILARTLGPLSVPVISYQASCGCLSDRLEFPNFFRTIPSDVYQALTMARLTWLLGWTWVGAIAVDNDYGRLAIQVFEEEIRGTGVCLAFFETLNRANLVRDVKRAADTVQASTARVILVFLWYTDMGALLLELGRRNVTDRQFLASEAWSTSGQLLRNPALFNVAQGVVGVAIRSAPIPGFEAHLRSLHPSRRPGDVLLKELWETEFGGAETLEGVQSPFTDTSQLRITYNVYLAVYAAAHALHSLLSCSKRDSPTWGSSFTCSPPHNISPAELLQHLNQVNFTTALGEPFYFRGADVPAVYDLVNWQATPQGLLKLVTIGRVDGFNLLINQSAIQWNTGSNTVPVSVCSDSCPPGTRVARRKGEPVCCFDCISCAEGEVSNTTGSMQCDRCLLEFWSNSHRTACVPRQLEFLSFNDVMGVTLTTVAVCGAVATVAVFVFFVYHRHTPLVRANNSELSFLLLLSLKLCFLCSLVFIGRPSVWACRIRQAAFGVIFVLCLSCLLVKTIVVLAAFRSARPGAGQLMRWFGPGQQRGSVFLFTSVQVIICAVWLSVSSPLPYRDLGLKGSKVILECEVGSVVGFSLVLGYIGLLASLCLLLAFLARKLPDNFNEAKFITFSMLIFCAVWISFVPAYISSPGKYADAVEIFAILASSFGLLFCIFMPKCYIILLRPERNTKKHMMSK
>LOCXPOlfC24.183.HIT1.OlfC.2R.868.ANF_receptor.exons9.LR584439.1.Salmo_trutta
MILNSSSVSLLLNNSSASSSSSSCRLREQFSLNGMYQKGDVILGGLFEVHYFTVFPELSFTSEPQQLYCEGFTSFGFQQAQTMAFAVDEINRNPDLLPNIKLGYQLYDNCQKLGVSLRAAMSLASGTEKEFLLDETCSGSPPVLGIVGDPGSTHSIAISSVLGLFRVPMVSHYATCSCLSDRSKYPSFFRTIPSDSFQVRAMIQILHRLGWTWVGLVFSDDDYGFHAARSFHSSLAESGGCVAYSQVLPKDNCPTELQRIVGEIKSSSARVVVVFSVEAYLLPLVDEVVVQNVKGLQWIASEAWTSSTVFHTPRLMPYLGGTLGIAIRRGEIPGLKDYLLSIRPDDQPANNPGNNMVRQFWEAVFGCRLEPPAGWVEAGGDVCTGQEDLRDVETNYGDVSELRPEYNAYKAVYALAHALHDLLQCVPGRGPFSGHRCASLQRLEPWQVVHYLERVNFTTGFGDRVSFDDKGDALAIYDIMNWVWLQDGSVQVENVGVIDESAPAGQELTLDEDRIFWNFESRKPPRSVCSESCPPGTRVARKKGEPVCCFNCISCAEGEVSNTTDSAKCSRCPEDFWSSPERDLCIPKRIEFLSYQDSLGISLMTASLLGALICAVVLGIFTRYRNTPVVKANNSELSFLLLLSLKLCFLCSLLFIGRPRLWTCQLRHAAFGISFVLCVSCILVKTMVVLAVFRTSKPGGNASLKWFGAGQQRGTVLVLTSFQAAICTAWLVSASPTPHKNTRYHNDKIVYECVVGSVAGFGALLGYIGLLAFLSFLLAFLARNLPDNFNEAKFITFSMLNFCAVWISFVPAYISSPGKYADAVEIFAILASSFGILVALFGPKCYIILLRPERNTKKALMGRATTKT
>LOCXPOlfC25.190.HIT1.OlfC.2R.868.ANF_receptor.exons9.LR584439.1.Salmo_trutta
MILNSSSLSLLLNYSSASSSSSSCRLREQFSLNGMYQKGDVILGGLFEVHYFTVFPELSFTSEPQQLYCEGFTSCGFQQAQTMAFAVDEINRNPDLLPNIKLGYQLYDDCQKLGVSLRAAMSLASGTEKEFLLDETCSGSPPVLGIVGDPGSTNSIAISSVLGLFRVPMVSHYATCSCLSDRSKYPSFFRTIPSDAFQVRAMIQILHRLGWTWVGLVFSDDDYGVYAARSFHSSLAKSGGCVAYSQVLPKDNRPTELQRIVGEIKSSTARVVVVFSNEAYLLPLVDEVVVQNVKGLQWIASEAWSTSSVFHTPRLMPYLGGTLGIAIRRGEIPGLKDYLLSIRPDDQPANNPGNNMVRQFWEAVFGCRLEPPAGWVEAGGDVCTGQEDLRDVETDCGDVSQLRPEYNVYKAVYALAHALHDLLQCVPGRGPFSGHRCASLQRLEPWQVVHYLERVNFTTGFGDRVSFDDNGDALAIYDIMNWVWLQDGSVQVETVGVIDESAPAGQELTLDEDRIFWNFESKKPPRSVCSESCPPGTRVARKKGEPVCCFDCISCAEGEVSNTTDSAECLRCPEDFWSSPERDLCIPKGVEFLSYQESLGISLMTASLLGALICAVVLGIFTRYRNTPVVKANNSELSFLLLLSLKLCFLCSLLFIGRPRLWTCQLRHAAFGISFVLCVSCILVKTMVVLAVFRTSKPGGNASLKWFGAGQQRGTVLVLTSFQAAICTAWLVSASPTPHKNTRYHNDKIVYECVVGSVAGFGALLGYIGFLAFLSFLLAFLARNLPDNFNEAKFITFSMLIFCAVWISFVPAYVSSPGMYADAVEIFAILASSFGLLVALFGPKCYIILLRPERNTKKALMGRATTKT
>LOCXPOlfC26.194.HIT1.OlfC.2R.868.ANF_receptor.exons9.LR584439.1.Salmo_trutta
MILNSSSLSLLLNNSSASSSSSSCRLREQFSLNGMYQKGDVILGGLFEVHYFTVFPELSFTSEPQQFYCEGFDSFGFQQAQTMAFAVDEINRNPDLLPNIKLGYQLYDNCLKLGVSFRAAMSLASGREEEFLLDETCSGSPPVLGIVGDPGSTHSIAISSVLGLFRVPMVSHYATCSCLSNRGKYPSFFRTIPSDSFQVRAMIQILHRLGWTWVGLVFSDDDYGFHAARSFHSSLAESGGCVAYSQVLPKDNRPTELQRIVGEIKSSTARVVVVFSNEAYLLPLVDEVVVQNVKGLQWIASEAWTSSTVFHTPRLMPYLGGTLGIAIRRGEIPGLRDYLLNVRPDDQPANNPGKNMVRQFWEAVFGCRLEPPAGWVEAGGDVCTGQEDLSDVETDYGDVSELRPEYNVYKAVYALAHALHDLLQCVPGRGPFSGHRCASLQRLEPWQLVHYLERVNFTTDFGDRVSFDDNGDALAIYDIMNWAWLQDGSVQVENVGVIDESAPAGQELTLDVDRIFWNFESKKPPRSVCSESCPPGTRVARKKGEPVCCFDCISCAEGEVSNTTDSAECLRCPEDFWSSPERDLCIPKGVEFLSYQESLGISLMTASLLGALICAVVLGIFTRYRNTPVVKANNSELSFLLLLSLKLCFLCSLLFIGRPRLWTCQLRHAAFGISFVLCVSCILVKTMVVLAVFRTSKPGGNASLKWFGAGQQRGTVLVLTLFQAAICTAWLVSASPTPHKNTRYHIDKIVYECVVGSVAGFGALLGYIGILAFLSFLLAFLARNLPDNFNEAKFITFSMLIFCAVWISFVPAYISSPGKYADAVEIFAILASSFGLLVALFGPKCYIILLRPERNTKKALMGRATTKT
>LOCXPOlfC27.198.HIT1.OlfC.2R.868.ANF_receptor.exons9.LR584439.1.Salmo_trutta
MILNSSSLSLLLNYSSASSSSSSCRLWEQFSLNGMYQKGDVILGGLFEVHYFTVFPELSFTSEPQQLYCEGFTSRGFQQAKTMAFAVDEINRNPDLLPNIKLGYQLYDNCLKLGVSLRAAMSLASGTEEEFLLDETCSGSPPVLGIVGDPGSTHSIAISSVLGLFRVPMVSHYSTCSCLSNRGKYPSFFRTIPSDAFQVRAMIRILHRLGWTWVGLVFSDDDYGFHAARSFHLSLAESGGCVAYSQVLPKDNRPTELQRIVGEIKSSTARVVVVFSNEAYLLPLVDEVVVQNLKGLQWIASEAWSTSSVFHTPRLMPYLGGTLGIAIRRGEIPGLKDYLLSIRPDDQPANNPGNNMVRQFWEAVFGCRLEPPAGWVEAGGDVCTGQEDLRDVETDYGDVSELRPEYNVYKAVYALAHALHDLLRCVPGRGPFSGHHCASLQRLEPWQLVHYLERVNFTTGFGDRVSFDDNGDALAIYDIMNWVWLQDGSVQVETVGVIDESAPAGQELTLDEDRIFWNFESKKPPRSVCSESCPPGTRVARKKGEPVCCFNCISCAEGEVSNTTDSAECLRCPEDFWSSPERDLCVPKGVEFLSYQESLGISLMTASLLGALICAVVLGIFTRYRNTPVVKANNSELSFLLLLSLKLCFLCSLLFIGRPRLWTCQLRHAAFGISFVLCVSCILVKTMVVLAVFRTSKPGANASLKWFGAGQQRGTVLVLTSFQAAICTAWLVSASPTPHKNTRYHNDKIIYECVVGSVAGFGALLGYIGLLAFLSFLLAFLARNLPDNFNEAKFITFSMLIFCAVWISFVPAYVSSPGMYADAVEIFAILASSFGLLVALFGPKCYIILLRPERNTKKALMGRATTKT
>LOCXPOlfC28.200.HIT1.OlfC.2R.868.ANF_receptor.exons9.LR584439.1.Salmo_trutta
MILNSSSLSLLLNDSSASSSSLSCRLREQFSLNGMYQKGDVILGGLFEVHYFTVFPELSFNSEPQQLYCEGFTSRGFKQAQTMAFAVDEINRNPDLLPNIKLGYQLYDNCLKLGVSLRAAMSLASGTEEEFLLDETCSGSPPVLGIVGDPGSTHSIAISSVLGLFRVPMVSHFSTCSCLSNRGKYPSFFRTIPSDAFQVRAMIQILHRLGWTWVGLVFSDDDYGFHAARSFHSSLAESRGCVAYSQVLPKDNRPTELQRIVGEMKSSTARVVVVFSNEAYLLPLMDEVVVQNVKGLQWIASEAWTSSTVFHTPRLMPYLGGTLGIAIRRGEIPGLRDYLLNVRPNDQPANNPGNNMVRQFWEAVFGCRLEPPAGWVEAGGDVCTGQEDLRDVETNYGDVSELRPEYNVYKAVYALAHALHDLLQCVPGRGPFSGHRCASLQRLEPWQLVHYLERVNFTTEFGDRVSFDDNGDALAIYDIMNWAWLQDGSVQVENVGVIDESAPAGQELTLDVDRIFWNFESKKPPRSVCSESCPPGTRVARKKGEPVCCFDCISCAEGEVSNTTDSAECLRCPEDFWSSPERDLCIPKGVEFLSYQESLGISLMTASLLGALICAVVLGIFTRYRNTPVVKANNSELSFLLLLSLKLCFLCSLLFIGRPRLWTCQLRHAAFGISFVLCVSCVLVKTMVVLAVFRTSKPGGNASLKWFGAVQQRGTVLVLTSFQAAICTAWLVSASPTPHKNTRYHIDKIVYECVVGSVAGFGALLGYIGILAFLSFLLAFLARNLPDNFNEAKFITFSMLIFCAVWISFVPAYISSPGRYADAVEIFAILASSFSLLVALFGPKCYIILLRPERNTKKALMGRATTKT
>LOCXPOlfC29.201.HIT1.OlfC.2R.807.ANF_receptor.exons8.LR584439.1.Salmo_trutta
PGFVADGDFVIGGIFPLHYNQEMPDVNYTYQPTAVRCNGFDPRAFRWAQTMRLAVEEINQSVQLLPNHMLGYKIFDSCAYPLTGQRAALAMLNGLGQAHTHMCSGASPLLAVIGESGSAQSIVVSRILQPFKIPMISYFSSCACLGDRRKYPTFFRVIPNDDYQVKAMAQLLVRYDWRWVGVVRGDHEYGHFALQGLLRELKGTGVCVAYQEMIPLLYNQQRALEIIEVMRSSTARVVVVFSAEGEMTPFLKDYMAQNITGIQWVASEAWVTASLFTTSEYFPYLGGTIGFGIRQGQIPGLRDYLQTVNPRRYPSNPLVQQLWEALYGCSPSLSPSRPLMPPCSGQETLLEQHSAYMNTSSPRVAYNVYKAVYAIAHSLHNLLHCQAGAGPFHNRSCAHSTDVHPWQLQHYLQELAFYISGEEVNFDMKGDSIPYYDIINWQRGSGGNMEFINVGLFDGAKDSGKELVIQEEKIVASCAPGSRKAVRRGEPLCCFDCVPCDSGKISNQTDSIDCTECPEDYWSNADGTMCIPKVVEFLSHDAMGIALTVIAVVGACLTVSVLAVFLHHRTTPIVRVNNSELSFFILLSLTLCFLCALMFIGEPTSWSCMLRHTAFSITFSLCISCILGKTLVVLAAFTAARPGNNIMKWLGPKQQRVIIFSCTLVQVLICAAWLMAAPPYPYRNIQDQRSKIILECSVGSQLAFWCVLGYIGLLACLCFILAFLARKLPGNFNEAKFITFSMLIFCAVWISFIPAYVSSPGKYTVAVEIFAILASSFGLLFCLFAPKCYIILLKPEKNTKQHLMGNK
>LOCXPOlfC29.205.HIT1.OlfC.2R.811.ANF_receptor.exons6.LR584439.1.Salmo_trutta
QGAFELPGFSAQGDFMMGGIFPLHYRVELPGTDYTHQPLAALCQGFDPRAFRWAQTMRLAVEEINQSEQLLPNHTLGYKIFDSCATPVTALRAVLAVLNGQGEEQSPMCSGASPLIAMVGESGSSQSIVLSRTLQPFRIPMISYFSTCSCLSDRKEYPTFFRVVPNDDYQVKAIASLLQRFGWKWIGVIREDHDYGHFALQGLKREIQNTDVCLAYDEMIPKDYSRERVLQILEVMRHSTAQVVIVFSGEGELYPFLKEFVKQNITGTQWVASEAWVTANVLAETYPFLDGTIGFAIRSGKVPGLRDYLQTVNPRRYPSNPLVQQLWEALYGCSPSLSPSSPLIPPCSGQETLLEQHSAYMNTSSPRVAYNVYKAVYAIAHSLHNLLHCQAGAGPFHNRSCAHSTNVHPWQLQQYLQDVSFNVSGENMNFDQKGDAIPSYDLINWQRGPNGGPRFVTVGLYDGSKDSGKELAIQQEKIIASCAPGSRKAVRRGEPLCCFDCVPCDSGKISNQTDSIDCKECPEDYWSNTDGTMCIPKVVEFLSHDAMGIALTVIAVVGACLTVSILAVFLHHRTTPIVRVNNSELSFFILLSLTLCFLCALMFIGEPTSWSCMLRHTAFSITFSLCISCILGKTLVVLAAFTAARPGNNIMKWLGPKQQRVIIFSCTLVQVLICAAWLMAAPPYPSRNIQDQHSKIILECSVGSQLAFWCVLGYIGLLACLCFILAFLARKLPGNFNEAKFITFSMLIFCAVWISFIPAYVSSPGKYTVAVEIFAILASSFGLLFCLFAPKCYIILLKPEKNTKPHLMGRK
>LOCXPOlfC30.207.HIT1.OlfC.2R.877.ANF_receptor.exons8.LR584439.1.Salmo_trutta
MAHLSARLLLLGLRLWASRICSAAAQDGCTFLGEEETSSFYQEGDVVLGGLFPLHYSPVSSVTSFQWEPQQTTYEYFSARALRWMETMMFAVREINQRRDLLPHLTLGFHIRDSCDHVPVSLRGSLLLVNGQPEWGADSRGAGQGPGSDCAAVRRAVSPVIIGDAASGVSMAVLRTLGSFQIPLVSYFASCSCLSDQKQFPTFMRTMPSDAFQIRALARLVRYFHWTWVGVIGVESDYARFAIQLFLQESVHFGMCAAYVHFYPVVLTQHAVGQLVDTIQGSSSRVLLNFSGESELRSILRECLHRNITGLQLIASEAWATSKSLWGEFGDLLTGTLGFGIRKADVIPGLKDFLTRLGPSDRSQSAFLAEFWEETFNCRVNDSLNTHTHSISYLDREPCSGREDLGDVYTPYADVSQLRVSYNVYKAVYLIAHALQDMTNCVDGQGPFINGTCGDPKHVKPWQLLHYMKQVKFSTLGEEVSFDHNGDPIASYDLMNWQRGQDGSLRLVKVGFYDASLADGRDLVINDTVIQWPVGKQAARSVCSESCPPGTRVARKKGEPVCCFDCIPCAEGEVSNQTDSLNCIRCSDVTWPNEARDHCVPKTIEFLSYQESMGVVLCVVSILGACASLSVLAVFVANRHTPIVRGNNMELSFLLLSFLSVCFLIGLLFIGEPSDWLCRIRYPAFGVSFALCISCLLAKTMVVLMAFRATLPGSDVMKWFGPAQQRASVVLCTAVQGLICLIWLLTRPPYTNLNTSHISSVIIIDCAMGSEVAFWCVLGYIGLLACMCFILAFLARKLPDNFNEAKFITFSMLIFFAVWITFIPVYVSTAGKYTVAVHVFAILASAFGLLVCIFAPKCYIVMLRPEKNSRKHMMLKG
>LOCXPOlfC31.213.HIT1.OlfC.2R.804.ANF_receptor.exons6.LR584439.1.Salmo_trutta
MPLLELVLLVLMVVIGEGEPVCRLQGRAELPELAKDGDLVIGGIFTFQTEYDGRVPNFQSLPDAPRCKNMNFREFQFAQTLIFAIEEINRNPSILPNHTLGYNIYNACGYDNILKSGLALASGQEKFINEGNCTKTNMAQAVIGHSASTPTIGLARIIGGFRIPVISHFATCACLSNRKEFPSFFRTIPSDFYQSRALAKLVKHFGWSWVGAISSDNDYGNTGIATFMLAAQEEGVCIEYSEAFEQTGPRHELLRIVEIVKQSSSKVIMAFMTHREIKVLASELYRHNITGLQWIGSDAWITDPSLTAIEGHSALVGAIGFTVTRAHIPGLGKHLRDVHPSHFPNSMFLRDFWEIVFDCSLNVTTAPKRKPCNGSESLRDVQNTFTDVSKLTFTNNVYKSVYAVAHALHNLLTCEESQGPFSNGSCAQPTHIQPWQLLHYLQSVNFTTGEDERVFFDSNGDSPARYELVNLQSATSGTMEVATVGFYGVSLTEDHQFTMNNVSIVWGGRSETVPVSVCSESCPPGTRKAVQKGKPVCCYDCVPCSGGEISNTTATIFFQFRDTPIVRANNSELSFLLLFSLTLCFLCSLTFIGRPSEWSCMLRHTAFGITFVLCISCVLGKTIVVLMAFRATLPASNVMKWFGPPQQRLSVLAFTLIQVLICVLWLTVSPPFPYKNMKTYKEKIILECDVGSAVCFWAVLGYIGLLALLCFVLAFLARKLPDNFNEAKFITFSMLIFCAVWITFIPAYVSSPGKFTVAVEIFAILASSYGMLFCIFLPKCFIILLRPKENTKKHMMGKTNDIRY
>LOCXPOlfC32.215.HIT1.OlfC.2R.840.ANF_receptor.exons6.LR584439.1.Salmo_trutta
MAAPAPICSPLGKPALPLLSAEGDINIGAVFALHRNALFKVHSFTSRPEKTPCISFNPREFQFAQTLIFALEEINNSSDLLPGLSLGYQVYDSCSYAPLAIHSALALMNSPGPEDSLGDPSSCSRSPAVLGIVGESSSTSTIGLSSLVGPFSIPVISHFATCACMSNREKFPSFFRTIPSDFYQSRALAKLVKHFGWNWVGVVNSNNDYGNNGIATFMEAAWHEGVCVEYQEAIHRTDPREKLLKTVRVIRKATARVVVLFLGLGDLIPLLNELALEGDPGLQWVGSEAWITARVLTENKAYGFLRGAVGFAIRNARLDGLEGFLGKVHPSQASDNTLLREFWETVFQCSFEGVSSTLCTGTERLATLKNQYTDVSELRISSKVYTAVYAIAHALHNLLTDLKNDTDSGNRPVYTPQQVLQYLKEVRFRVKTGEEIWFDANGDVVACYDLVNWQQEEDGTLQFHAVGLYDSSMPPEQRFTFNQGKLVWAGGQAEAPAAVCSESCPTGTRKAVQKGKPVCCYDCVPCAEGEISNITDSNGCYRCDLEYWSNEKRDRCVLKPVEFLSYEEMMGIVLVFFSLLGSGVTTLVAVVFSIHKDTPIVRANNSELSFLLLFSLTLCFLCSLTFIGRPSEWSCMLRHTAFGITFVLCISCVLGKTIVVLMAFRATLPASNVMKWFGPLQQRLSVLAFTLIQVLICVLWLTVSPPFPYKNMKTYKEKIILECDVGSAIGFWAVLGYVGLLALLCFVLAFLARKLPDNFNEAKFITFSMLIFCAVWITFIPAYVSSPGKFTVAVEIFAILASSFGLLFCIFAPKCFIILLRPEQNTKKHMMGKTSNDIRY
>LOCXPOlfC33.225.HIT1.OlfC.2R.840.ANF_receptor.exons6.LR584439.1.Salmo_trutta
MAAPAPICSLLGKPALPLLSAEGDINIGAVFPLHRNALFKVHSFTTRPEKTPCISFDQREFQFAQTLIFALEEINNSSDLLPGLSLGYQVYDSCSYAPLAIHSALALMNSPGPEDSLGDPSSCSRSPAVLGIVGESSSTSSIGISSLVGPFSIPVISHFATCACLSNREKFPSFFRTIPSDFYQSRALAKLVKHFGWNWVGVVNSNNDYGNNGIATFMEAAWQEGVCVEYKESIHRTDSQEKLLEVVRVIRRATARVVVLFLTLGDFIPLLNELALEGDPGLQWVGSEAWITARALTENKAYGFLRGAVGFAIRNARLDGLEGFLDKVHPSQAPDNTLLREFWETVFQCSFEGGSSTLCTGTESLAKLKNQYTDMSELRISNKVYTAVYAIAHALHNLLTDLKNDTDSGNIPVYTPQQVLQYMKEVRFRVKTGEEIWFDANGDVVACYDLVNWQQEEDGTLQFHAVGLYDSSMPPEQRFTFNQGKLVWVGGQAEAPAAVCSESCPTGTRKAVQKGKPVCCYDCVPCAEGEISNITDSNGCYRCDLEYWSNEKRDRCVLKPVEFLSYEEMMGIVLVFFSLLGSGVTTLVAVVFSIHKDTPIVRANNSELSFLLLFSLTLCFLCSLTFIGRPSEWSCMLRHTAFGITFVLCISCVLGKTIVVLMAFRATLPASNVMKWFGPPQQRLSVLAFTLIQVLICVLWLTVSPPFPYKNMKIYKEKIILECDVGSAIGFWAVLGYIGLLALLCFALAFLARKLPDNFNEAKFITFSMLIFCAVWITFIPAYVSSPGKFTVAVEIFAILASSFGLLFCIFAPKCFIILLRPEQNTKKHMMGKTSNDIRY
>LOCXPOlfC34.229.HIT1.OlfC.2R.840.ANF_receptor.exons6.LR584439.1.Salmo_trutta
MAAPAPICSPLGKPALPLLSAEGDINIGAVFGLHRNALFKVHSFTSRPEKTPCISFNPREFQFAQTLIFALEEINNSSDLLPGLSLGYQVYDSCSSATLAIHSALALMNSPGPEDSLGDPSSCSRSPAVLGIVGESSSTSSIGISSLVGPFSIPVISHFATCACLSNRKEFPSFFRTIPSDFYQSRALAKLVKHFGWNWVGVVNSNNDYGNNGIATFMEAAWHEGVCVEYQESIHRTDSREKLLEVVRVIRRATARVVVLFLTLGDLIPLLNELALEGDPGLQWVGSESWITARLLADNKAYGFLRGAVGFAIRNARLDGLEGFLDKVHPSQEPDKTLLREFWETVFQCSFEGVSSTLCTGTESLAKLKNQYTDVSELRISSKVYTAVYAIAHALHNLLTDLKNDTDSGKRPVYTSQQVLQYLKEVRFRVKTGEEIWFDANGDVVACYDLVNWQQEEDGTLQFHAVGLYDSSMPPEQRFTFNQGKLVWVGGQAEAPAAVCSESCPTGTRKAVQKGKPVCCYDCVPCAEGEISNITDSNGCYRCDLEYWSNEKRDRCVLKPVEFLSYEEIIGIVLVFFSLLGSGVTTLVAVVFSIHKDTPIVRANNSELSFLLLFSLTLCFLCSLTFIGRPSEWSCMLRHTAFGITFVLCISCVLGKTIVVLMAFRATLPASNVMKWFGPPQQRLSVLAFTLIQVLICVLWLTVSPPFPYKNMKTYKEKIILECDVGSAVCFWAVLGYIGLLAVLCFVLAFLARKLPDNFNEAKFITFSMLIFCAVWITFIPAYVSSPGKFTVAVEIFAILASSFGLLFCIFVPKCFIILLRPEQNTKKHMMGKTSNDTRY
>LOCXPOlfC35.235.HIT1.OlfC.2R.833.ANF_receptor.exons6.LR584439.1.Salmo_trutta
MAAPAPICSLLGQPALPLLSAEGDINIGAVFALHRNALFKVHSFTSRPEKIPCVSFNPREFQFAQTLIFALEEINNSSDLLPGLSLGYQVYDSCGSAPLTIHSALALMNSPGPEDSLGDPSSCSRSPAVLGIVGESTSTSTIGISSLVGPFSIPVISHFATCACLSNREKYPSFFRTIPSDFYQSRALAKLVKHFGWNWVGVVNSNNDYGNNGMATFMEAAWHEGVCVEFQESIYRTDPREKLLKTVRVIRKATARVVVLFLGLGDLIPLLNELALEGDPGLQWVGSEAWITARLLADNKAYGFLRGAVGFAIRNARLDGLEGFLDKVHPSQAPDNTLLREFWETVFQCSFEGGSSTLCTGTESLAKLKNQYTDVSELRISSKVYTAVYAIAHALHNLLTDLKNDTDSGNRPVYTPQQVLQYLKEVRFRVKTGEEIWFDANGDVMACYDLVNWQQEEDGTLQFHAVGLYDSSMPPEQRFTFNQGKLVWAPAAVCSESCPTGTRKAVQKGKPVCCYDCVPCAEGEISNITDSNGCYRCDLDYWSNEKRDRCVLKPVEFLSYEEMMGIVLVFFSLLGSGVTTLVVVVFSIHKDTPIVRANNSELSFLLLFSLTLCFLCSLTFIGRPSEWSCMLRHTAFGITFVLCISCVLGKTIVVLMAFRATLPASNVMKWFGPPQQRLSVLAFTLIQVLICVLWLTVSPPFPYKNMKTYKEKIILECDVGSAIGFWAVLGYIGLLALLCFALAFLARKLPDNFNEAKFITFSMLIFCAVWITFIPAYVSSPGKFTVAVEIFAILASSFGLLFCIFAPKCFIILLRPEQNTKKHMMGKTSNDIR
>LOCXPOlfC36.239.HIT1.OlfC.2R.847.ANF_receptor.exons6.LR584439.1.Salmo_trutta
LGAFGAEGEEALCRILGSPEFPMLSREGDVTIGGAFTIHTEISEPRHSFTDTPPPLTCSSMNLIDFHLAQTMIFAIEEINNSSSLLPNISIGYRIYDSCGSTLSSMRAVMALMNGQERTVGKTCSGQSAVHAIIGASDSSSTIVMSRSTGAFQIPVISHLATCACLSNRKEFPSFFRTIPSDFYQSRALAQLVKYFGWTWVGAVRSDNAYGNNGMATFVEAAGLEGVCIEYSEAILWNNPREQIARVVEVISRASSKVVVAFLSQLEMDVLLEEALAQNLTGLQWVGSESWISIDRLATRRNSAVLGGTLGFTISKSKIPGLREFLLQVGPAQDPNNTLLREFWETTFSCRFSPQQEKDGGPRQSQCSGSEKLEEISNPFTDTSELRFSNNVYKAVYAVAHSIHDLLTCRHGEGQGVNRNCTHRDSIEPGQVLRYLRDVNFPMKSGERVSFDENGDPTAIYELVNWQRDQAGETVFVTVGNYNASLPNGDQFAMNGIQIVWAGNPLKRPRSVCSDSCLPGFRQAEIKGMPVCCFSCIPCAAGEISNLTDSTKCKQCSLEYWSNGDKSRCVPKVVEFLSFDETMGILLAAISLVGACLTTLVSLVFFSFRETPIVKASNSELSFLLLFSLTLCFLCSLTFIGRPSEWSCMLRHTAFGITFALCMSCVLAKTIAVVIAFQATMPGNTVPQCSIPLQRISVFSCTLLQVVICVLWLALAPSVPFKNTAHATEKIILECDVGSTIGFWAVLGYIGLLALLCFVLAFLARKLPDNFNEAKFITFSMLIFCAVWITFIPAYVSSPGKFTVAVEIFAILASSFGLLFSIFGPKCYIILLKPEKNTKKHIMGKSH
>LOCXPOlfC37.243.HIT1.OlfC.2R.847.ANF_receptor.exons6.LR584439.1.Salmo_trutta
LGAFGAEGEDALCRILGSPEFPMLSKEGDVTIGGAFTIHTKISVPPLSFTDTPPPLTCSSMNLIDFHLAQTMIFAIEEINNSSSLLPNISIGYRIYDSCGSTLSSMRAVMALMNGQERTVGKTCSGQSAVHAIIGASDSSSTIVMSRSTGAFQIPVISYFATCACLSNRKEFPSFFRTIPSDFYQSRALAQLVKYFGWTWVGAVRSDNAYGNNGMATFVEAAGLEGVCIEYSEAILWNNPREQIARVVEVISRASSKVVVAFLSQWEMDVLLEEALAQNLTGLQWVGSESWITIDRLATRRSSAVLGGTLGFTLRKSKIPGLREFLLQVGPAQDPSNTLLREFWETTFSCRFSPQQEKDGGPRQSQCSGSERLEEISNPFTDTSELRFSNNVYKAVYAVAHSIHDLLTCRHGEGQGVNRNCTHRDSIEPGQVLRYLRDVNFPMKSGERVSFDENGDPTAIYELVNWQRDQAGETVFVTVGNYNASLPNGDQFAMNGIQIVWAGNPLKRPRSVCSDSCLPGFRQAEIKGMQVCCFSCIPCAAGEISNLTDSAKCTQCSLEYWSNGDKSRCVPKVVEFLSFHETMGILLAAISLVGACLTIAVSLVFFCFRETPIVKASNSELSFLLLFSLTLCFLCSLTFIGRPSEWSCMLRHTAFGITFALCMSCVLAKTIAVVIAFQATMPGNTVPQCSIPLQRISVFSCTLLQVVICVLWLALAPSVPFKNTAHATEKVILECDVGSAVGFWAVLGYVGLLALLCFVLAFLARKLPDNFSEAKFITFSMLIFCAVWITFIPAYVSSPGKFTVAVEIFAILASSFGLLFCIFGPKCYIILLKPEKNTKKHIMGKSH
>LOCXPOlfC37.249.HIT1.OlfC.2R.841.ANF_receptor.exons9.LR584439.1.Salmo_trutta
CRLMAGPSALPVLQREGDVMLGGLFSLHDMMLQPDLSFTSKPAPTRCTGFNFRTFRWMQTMMFAIEEINRDDHLLPNFTLGYKIYDSCSTPYHALRASVELMGGEGEGEVEGGSCHGLVPVVIGDGGSTQSLVVARFLGVFRVPQVSYFSSCACLSNKAEFPAFLRTMPSDFFQVDALVQLVQHFSWKWVGVVAGDDAYGRGGAQIFSEKVQKLGACVALHEIIPKNHAEGAMASIVARIRSSGAGVVLVFALEQDAGALFDEALRQGLTGVQWLASEAWSTASVLSTPPRFLPILQGSMGFAIRRAVHIPGLQEFLLRLHPSGSDASKDPFLRPFWEEVFRCSLQGDGGGDSQRGKPLCSGSEDLGSVRNIYSDVSQLRISYNVYKAVYAIAHALHAMRSCETGRGPFSLHACPNTDSVQPWQLLHYLKQVEFSNSFGDETKFDVNGDPVAVYDLVNWQLEADGQVKFVTVGRFDETTSLGRKKLYIQKTDIIWNGNQTTVPLSVCSSSCPPGTRRAIRPHLPICCFDCVVCTAGEISNQTDATECVRCLPEFWSNEECTACIPKLVDFLSYSDTMGIALLSVALLGSFCTATVVLIFACHHATPIVRANNSELSFLMLFSLTLCFLCSLTFIGRPSEWSCMLRHTAFGITFVLCISCVLGKTIVVLMAFRATLPASNVMKWFGPPQQRAFISLCTLVQVVICAVWLAVSPPSPRRLMTRESACVILLCDEGSTLGFCLVLGYIGLLASLCLLLAFLARKLPDNFNEAKFITFSMLIFCAVWISFIPAYVSSPGKYSTATEVFAILGSSFGLLTCLFLPKCYIILLKPEKNNRKHLMAKS
>LOCXPOlfC41.259.HIT1.OlfC.2R.858.ANF_receptor.exons11.LR584439.1.Salmo_trutta
MSLCGWLWLLYCLHVPGCVWGLDGGGEGACRLVAKPISGSVYRAGDVVIGGLFPIHVEAPLPEQEFSSIKGNSTCTIFNQRAYRWLQTMIFAVEEINRDPALLPNLTLGFLASDTCRSEGTTVGAALAMVTGKEASVVGTECGTTPEVPVIIGDARSSASIVVAQTLGPFDLPMVSYFASCACLSDDWRYPSFFRTVPSDAFQARGMARLLRLLRWVWVGLVSEDGDYGKFGVQLLLQELQGSGLPSKRKISHIVDTIRGSTARVVVAFVGFAGHSGALMEEVVRQNITDKQWIASEAWVTYSALAAPKNLPSLAGTIGFALKKANIPGLGPFLTRLHPNGNYQKSDPFLRELWEEMFGCSLGVDLSVTQSSRRQCTGSEVIREGESQYADVSQLRASYNVYKAVYAIAYAIQDMVACRPGDGVFNGGQCPDIRKLQPSQIVHYLRGVNFSTPVGESFHFDMNGDPPASYDIINWHVTPEGTAEFVQVGHFLSSEGSDDQFHMDMDKVVWGGGSGEEVPVSVCSADCPPGTRHAVQKGRPVCCFDCLSCAEGEISNTTGSAECIRCPERFWSNPDRTACIPQLVDFLSYSDTMGVILSVISVSGATLTAGALATFLYHRHSALVKANNSELSFLLLLSLKLCFLCALVFIGRPKLWTCMLRHTLFGISFVFCISCLLSRTVVVLVAFRATLPGENLMRYFSPTQQRMGISLCTLIQVLICVLWLALAPPRPAERRDREGRGPRVVLECEVGSVVGFSLVLGYIGLLASLCLLLAFLARKLPDNFNEAKFITFSMLIFCAVWISFIPAYVSTPGKYTVAVEIFAILASSFGLLFCLFAPKCFIILLRPERNTKKHMMSK
>LOCXPOlfC39.272.HIT1.OlfC.2R.868.ANF_receptor.exons11.LR584439.1.Salmo_trutta
MCLCGWLWLLYCLHVPGCVWGLDGGGEGACRLVAKPVSGSVYRAGDVVIGGLFPIHVEAPPPEQEFRSIKGNSTYTIFYQRAYRWLQTMIFAVEEINRDPALLPNLTLGFLASDTCLSEGTTLGAALAMVTGKEASVVGTECGTTPEVPVIIGDARSSASIVVAQTLGPFDLPMVSYFATCACLSDTWRYPSFFRTVPSDAFQALGMAKLLRQMGWVWVGLLSGDGDYGKFGVQLLLQELQGSGVCVAYSEVIPKVPSKRQIRHIVDTIKGSTARVVVAFVGFTGHSGTLMEEVVRHNITDKQWIASEAWVTYSTIAAPKNLPSLAGTIGFALKKADIPGLGPFLTRLHPDGDYQKSDPFLRELWEEMFGCSLGVDLSVTQSSRRQCTGSEVIREGESQYADVSQLRASYNVYKAVYAIAYAIQDMMACRPGDGVFNGGQCPDIRKLQPSQIVHYLRGVNFSTPVGESFHFDMNGDPPASYDIINWHVTPEGTAEFVQVGHFLSSEGSDDQFHMDMDKVVWGGGSGEEVPVSVCSADCPPGTRHAVQKGKPVCCFDCLSCAEGEISNTTGSVECIRCPERFWSNPDRTACIPQLVDFLSYSDTMGVILSVVSVSGATLTAGALATFLYHRHTALVKANNSELSFLLLLSLKICFLCALVFIGQPKPWTCMLRHTLFGISFVFCISCLLSRTVVVLVAFRATLPGENLMRYFSPTQQRMGISLCTLIQVLICVLWLALAPPRPAERGDREGRGPRVVLECEVGSVVGFSLVLGYIGLLASLCLLLAFLARKLPDNFNEAKFITFSMLIFCAVWISFIPAYVSSPGKYTVAVEIFAILASSFGLLFCLFAPKCYIILLRPERNTKKHMMS
>LOCXPOlfC40.278.HIT1.OlfC.2R.858.ANF_receptor.exons11.LR584439.1.Salmo_trutta
MCLCGWLWLLYCLHVPGCVWGLDGGGEGACRLVAKPVSGSVYRAGDVVIGGLFPIHVEAPPPEQEFRSIKGNSTCTIFNQRAYRWLQTMIFAVEEINRDPALLPNLTLGFLASDTCRSDGTTLGAALAMVTGKEASVVGTECGTTPEVPVIIGDAHSSASMVVAQTLGPFDLPMVSFLASCACLSDDWRYPSFFRTVPSDAYQARGMARLLRLLRWVWVGLVSEDDDYGRFGVQLLLQELQGSGLPSKRKIRHIADTIRGSTARVVVAFVGFTGYAGALMEEVVRQNITDKQWIASEAWITYSIIAAPKNLPSLAGTIGFALKKANILGLGPFLTRLHPNGDYQKSDPFLRELWEEMFGCSLGVDPSVTQSSRRQCTGSEVIREGESQYADVSQLRASYNVYKAVYAIAYAIQDMMACRPGDGVFNGGQCPDIRKLQPSQIVHYLRGVNFSTPVGESFHFDMNGDPPASYDIINWHVTPEGTAEFVQVGHFLSSEGSDDQFHMDMDKVVWGGGSGEEVLVSVCSADCPPGTRHAVQKGKPVCCFDCLSCAEGEISNTTGSVECIRCPERFWSNPDRTACIPQLVDFLSYSDTMGVILSVISVSGATLTAGALATFLYHRHTALVKANNSELSFLLLLSLKLCFLCALVFIGKPKPWTCMLRHTLFGISFVFCISCLLSRTVVVLVAFRATLPGENLMRYFSPTQQRMGISLCTLIQVLICVLWLALAPPRPAERGDREGRGPRVVLECEVGSVVGFSLVLGYIGLLASLCLLLAFLARKLPDNFNEAKFITFSMLIFCAVWISFIPAYVSTPGKYTVAVEIFAILASSFGLLFCLFAPKCYIILLRPERNTKKHMMSK
>LOCXPOlfC41.280.HIT1.OlfC.2R.858.ANF_receptor.exons11.LR584439.1.Salmo_trutta
MSLCGWLWLLYCLHVPGCVWGLDGGGEGACRLVAKPVSGSVYRAGDVVIGGLFPIHVEAPLPEQEFRSIKGNSTCAIFNQRAYRWLQTMIFAVEEINRDPALLPNLTLGFLASDTCRTEGTTLGAALAMVTGKEASVVGTECGTTPEVPVIIGDARSSASIVAAQTLGPFDLPMVSYLATCACLSDNWKYPSFFRTVPSDAFQARAMARLLRLLRWVWVGLVSEDDDYGRFGVQLLLHELQGSGLPSRRKIRHIADTIRGSTARVVVAFVGFTGYAGALMEEVVRQNITDKQWIASESWVTYSTIAAPKNLPSLAGTIGFALKKADILGLGPFLTRLHPGGDYKKSDPFLRELWEEMFGCSLGVDLSVTQSSRRQCTGSEVIREGESQYADVSQLRASYNVYKAVYAIAYAIQDMMACRPGDGVFKGGQCPDIRKLQPSQIVRYLRGVNFSTPVGESFHFDMNGDPPASYDIINWHVTPEGTAEFVQVGHFLSSEGSDDQFHMDMDKVVWGGGRGEEVPVSVCSADCPPGTRHAAQKGRPVCCFDCLSCAEGEISNTTGSVECIRCLERFWSNPDRTACIPQLVDFLSYSDTMGVILSVISVSGATLTAGALATFLYHRHTALVKANNSELSFLLLLSLKLCFLCALVFIGQPKPWTCMLRHTLFGISFVFCISCLLSRTVVVLVAFRATLPGENLMRYFSPTQQRMGISFCTLIQVLICVLWLALAPPRPAERGDREGRGPRVVLECEVGSVVGFSLVLGYIGLLASLCLLLAFLARKLPDNFNEAKFITFSMLIFCAVWISFIPAYVSTPGKYTVAVEIFAILASSFGLLFCLFAPKCYIILLRPERNTKKHMMSK
>LOCXPOlfC42.293.HIT1.OlfC.2R.868.ANF_receptor.exons11.LR584439.1.Salmo_trutta
MSLWGWLWLLYCLHVPGCVWGLDGGGEGACRLVAKPVSGSVYRAGDVVIGGLFPIHVEAPLPEQEFRSIKGNSTCTIFKQRAYRWLQTMIFAVEEINRDPALLPNLTLGFLASDTCRTEGITLGAALAMVTGKEASVVGTECGTTPEVPVIIGDAHSSATMVVAQTLGPFDLPMVSYFATCACLSDNWRYPSFFRTVPSDAFQALGMAKLLRLLRWVWVGLVSEDDDYGRFGVQLLLQELQGSGVCVAYSEVLPKLPSKRKIRHIADTIRRSTARVVVAFVGFTGHSGALMEEVVRQNITDKQWIASESWVTYTTIAAPKNLPSLAGTIGFALKKADIPGLGPFLTRLHPDGDYQKSDPFVRELWEEMFGCSLGVDLSVTLPSRRQCTGSEVIREGESQYADVSQLRASYNVYKAVYAIAYAIQDMVACQPGDGVFNGGQCPDTRKLQPSQIVRYLRGVNFSTPVGESFHFDMNGDPPASYDIINWHVTPEGTAEFVQVGHFLSSEGSDDQFHMDMDKVVWGGGSGEEVLVSVCSADCPPGTRHAVQKGRPVCCFDCLSCAEGEISNTTGSAECIRCPERFWSNPDRTACIPQLVDFLSYSDTMGVILSVISVSGATLTAGALATFLYHRHTALVKANNSELSFLLLLSLKLCFLCALVFIGKPKPWTCMLRHTLFGISFVFCISCLLSRTVVVLVAFRATLPGENLMRYFSPTQQRMGISLCTLIQVLICVLWLALAPPRPAERGDREGRGPRVVLECEVGSVVGFSLVLGYIGLLASLCLLLAFLARKLPDNFNEAKFITFSMLIFCAVWISFIPAYVSSPGKYTVAVEIFAILASSFGLLFCLFAPKCYIILLRPERNTKKHMMS
>LOCXPOlfC43.301.HIT1.OlfC.2R.844.7tm_3.exons8.LR584417.1.Salmo_trutta
MESMGDVLHLLVILSLLETGKAKVGDFKAAGATAPGDIIIGGLFSIHEGVEDSPNISAPHVSQCVRFNTDGFTQALAMIHAVESANRSPVLTALGISLGYRIHDSCSDVTTALRASADFTQPTTDCGGGVNTSNPSSPIMAVIGASSSEISISVARQFNLKLIPQISYASTAIILSDKNRFPAFLRTVSSDLYQTRAMVQLLSDSKWTWVGMITTDGDYGLSALDSFVSQATASGICVAFKEILPNSLTSPDGESAISQAAATLKLNPNVKVVVSFAKPTQMMYLYQKLRGAWSGLGERVWVASDSWSSSKEVLGEMDLPDIGNVVGFSFKRGNLAPFHHYLMNLININDVIGNNSFLKEFYSLPNRSENSGVLSPAEILLHNSFVFNVEMAVSAIAHAVTDICSKKDCKTPGTVQPWEVLGALKDSCFELEGKSYCFDKKGDINLGYDVTLWRSVRGVINVHDVVAEYHPLNNSFSYTSGHSKNLTDLRDVVSVCSPSCEPGKFKKTAEGQHTCCYECINCTENHYSNNTDMDQCLSCDTKTEWSLEGSSGCTHKTLEFFSWQDGFAVVLLVLAALGIVLVLLVGALFLHHHQTPVVKAAGGPFSQLILLSLVGSFVSAVFFVGHPSSLQCKVRQVLFGLSFTLCVSCILVKSLKILLAFQLNPDLKDVLRRLYQPYAIICLCMALQVLTCTLWLVLQSPQEKATVFTTTVLAECDEGSQVAFGVMLGYIAVLALVCFSCAFKGRKLPQKYNEARFITFSMLLYLMSWVIFVPIYVTTSGKYLPAVEMVVILISNYGILSCHFFPKCYIILFKKDHNTKSAFLKNVYEYSRKGITDSSSVSET
