# Supplementary material for: Expanded olfactory system in ray-finned fishes capable of terrestrial exploration
Source: BMC Biol. 2023 Jul 31;21:163. doi: 10.1186/s12915-023-01661-8 (PMC10392011; doi:10.1186/s12915-023-01661-8)
Supplement: Supplementary file 3 — Additional file 3: Data S1. Protein sequences and genomic coordinates of OLF genes. FASTA and General Feature Format (GFF) files containing the protein sequences and genomic coordinates for all identified OLF genes in this study. [file 12915_2023_1661_MOESM3_ESM.zip › PROTEINS/Salvelinus_namaycush.OLF_genes.fa]

>LOCXPDareOR21.30-eta.323.229.HIT1.OR.1R.279.7tm_1.exons1.CM028253.1.Salvelinus_namaycush
IFKMFLVLGTHVVFIYINLAMLFTLWSKPSFRHTARYILFAHMLFNDTIHLAITLALYMLGSFYLFVVRVACAFMVLLSSCTFTNGPLNLAVMSLERYTAVCFPLRHSELATPGRTQLAVGLVWALGVINVLIDVCALFLTEPSFFLSPALCTLEHLQTAGWQREKGVALNTLLFVTVTAVLVYTYVAIMLEARSASSSEPGSAQRAMRTVLLHALQLGLSIMSFMYVVLESLLAKLPPAVYTQMRFINFMVVLILPRCLSSLIYGLRDEAFRSAFRQH
>LOCXPDilaOR14.1-eta.309.231.HIT1.OR.1R.289.7tm_1.exons3.CM028253.1.Salvelinus_namaycush
GFLSVSPCLLFLYINTIMLYSLKSKPVFRETSRYILFGNLLFADTILLVTSQLLYILAVAGLFVIRYICVVIVLVAIFTSGVSPLNLSVMSLERYVAICYPLRHASIVTPGTTGVVIAVVWILCSLNTIIKLVMLLVLESMPLDQLMQGFCSTSELFQLKIHNQVDNVFISIVFMAVGFIIIYSYIAIMMVAKSAASSDKDTNTKARNTVLLHLIQLGLSLSSTLVPTIVSALKSRAMDKATQIEYIVFIILIILPRCLSPLIYGLRDKTFRHILMYHLTCGLRCTVKP
>LOCXPOR1.214.HIT1.OR.2R.314.7tm_4.exons3.CM028253.1.Salvelinus_namaycush
MAHEQSVLVSSNATFVRPSYFYINGFENIPHIKYYYVFLSLVYAVTVLANSFIMAVIYLARNLHTAKYVVVFNLAVTDLCGSTALIPKLIETFLFEKQYISYEACLSSMFFVYVFMTMQSLSLLTLAYDRFVAIVFPLRYHVIVTRTAMAVILVVLWLFTLALISFTVSLITRLSFCGSLAIKSFFCDHGPTYALSCNNNSLNNIMAWVCFLVVLCIPIILIVLTYICIAIALIRIATGEERVKAMRTCTSHLILVAIFYLPMVGNNIAAVVSYIHPNARIINNSLTQTLPSMLNPIIYSLRTEEVLDSVRKLY
>LOCXPOR2.236.HIT1.OR.2R.328.7tm_4.exons3.CM028253.1.Salvelinus_namaycush
LRSYQAHWPRGMNSTQSTPVTFFIIQGLASMGEKKMVLFIIFLLAYIIILGGNIMIIYLVRTDPKLGSPMYFFLHNLSIVDMIYTTVTIPNMLSGFLTEVKTVSVPGCFLQMYCFIHMSVTGRALLTTMAYDRYVAICNPLRYAAVMTRPICLLLIIGAWTFGAICTFPNTSMALQRSYCGPNVVRHCWCDPSSVRLLVCGDTQVDSIVSLSFALVALLTTGVLILTSYILIGVKIAKMGAAERLKAFSTCAAHLTVVSISYSSASFVYISYRVGNFSPEVRIIVSVLYSALTPFLNPMIYSLRNKELRAAIKRAFCRHRDVSPRGRK
>LOCXPOR3.278.HIT1.OR.2R.301.7tm_4.exons1.CM028253.1.Salvelinus_namaycush
MENHTFSMDLLKLEGVKVIYQSTYPAFILLLIIYIFTMLANIGLTVLICMERSLHQPMYILLCNMSFNDALSITTIIPRVLFDILTPRSDRYITYNECFTQAFLGHWFGSNFHTILMIMAFDRYVAICNPLRYATIMNNKMLVKLCVFAWVVSLVFVAVLLDLTLRLSRCRTEIINLWCEHASLFKLSCESVLINNIYGLFFTTIFFITSMGSVALTYIRITMVCVRSKSKSLNSKALHTCFTHLAVYLIMLMTGFIIVFLHRYPQWSDHRKLASIMFYVVPPALNPIIYGLQSKDIHKLV
>LOCXPOR2.294.HIT1.OR.2R.328.7tm_4.exons3.CM028253.1.Salvelinus_namaycush
LRSYQAHWPRGMNSTQSSPVAFFIIQGLASLGEKKMVLFIIFLLAYTIILGGNIMIIYLVRTDPKLGSPMYFFLHNLSIVDMIYTTVTIPNMLSGFLTEVKTVSVPGCFLQMYCFIHMSVTGRALLTVMAYDRYVAICNPLRYAAVMTHPVCLLLIIGAWTFGAICTFPTTSMALQRSYCGPNVVRHCWCDPSSVRLLVCGDTQVDSIVSLSSALVALLTTGVLILTSYILIGVKIAKMGAAERLKAFSTCAAHLTVVSISYSSASFVYISYRVGNFSPEVRIIVSVLYSALTPFLNPMIYSLRNKELRAAIKRAFCRHRDVSPRGRK
>LOCXPOR5.173.HIT1.OR.2R.312.7tm_4.exons1.CM028253.1.Salvelinus_namaycush
MENHTYPKNMFLLEGLKVTQQSSYPAFILLLIIYIFTMVSNIGLILLISMERSLHQPMYILFCNLPLNDALGATVIVPRLLSDIFVASTDRYINDVACAVQAFCAHMFGTTSHTILIIMAFDRYVAICNPLRYATIMTKRMIAKLTAFAWGSAFLLVGVLLGLTLSLSRCRSEIFNPFCDNASLFKLSCESVIINNIYGLTFTVLLLGSSIGSVTLTYLKIAIVCVRNKNRVLNSRALQTCSTHLSVYIIMLVSGFTIIFLHRFPQWADHRKLSAILFHVVPPWLNPIIYGLQTKEIRQKIFNKFHNNKVTV
>LOCXPOR6.185.HIT1.OR.2R.301.7tm_4.exons1.CM028253.1.Salvelinus_namaycush
MENHTFSMDLLKLEGVKVIYQSTYPAFILLLIIYIFTMLANIGLTVLICMERSLHQPMYILLCNMSFNDALSITTIIPRVLFDILTPRSDRYITYNECFTQAFLGHWFGSNFHTILMIMAFDRYVAICNPLRYATIMNNKMLVKLCVFAWVVSLVFVAVLLGLTLRLSRCRSEIINPWCDNASLFKLSCESVLINNIYGLFFTTIFFITSMGSVALTYIRITMVCVRSKSKSLNSKALHTCFTHLAVYLIMLMTGFIIVFLHRYPQWSDHRKLASIMFYVVPPALNPIIYGLQSKDIRKLV
>LOCXPOR7.196.HIT1.OR.2R.308.7tm_4.exons1.CM028253.1.Salvelinus_namaycush
MENHTYNEHVLLLEGLNVTHQSSYPAFIILLVIYIFTMVANIGLTVLICMERSLHQPMYILLCNMSFNDALSITTFIPRVLSDIFKASAERYITYVECAIQAFCGHMFATTGHTILMIMAFDRYMAICNPLRYATIMNNTMLVKLCVFAWGVAFLFVAVLIGLSVRLSRCRSNIFNPFCDNASLFKLSCESVLINNIYGLFFTTIFFITSMGSVALTYIRIAMVCVRSKSKSLNSKALHTCFTHLAVYLIMLMTGFIIVFLHRYPQWSNHRKMASIIFPLVAPCLNPIIYGLQSKEIYKVGKNMFQSK
>LOCXPOR8.209.HIT1.OR.2R.304.7tm_4.exons1.CM028253.1.Salvelinus_namaycush
MDNTSVTVFTMTAYAVMEKNKYLQFSIFMLLYILIISFNLLLIAVICCQRALHQPMYVFICNLAANGLYGSTGFLPSTLILLLSETYEISLPWCLIQIYWVHTYAAVEFHILAVMGYDRYVAICYPLHYHSIMSIPKICKLIALAWLYPFSLFLMYFCLTLRLKFCGRFIHFKLFCVNFELVKNACSTTSYHSIVGLVLIAFIMIPQLLMIIFSYAHIFRVCLKSSKESQVKALKTCFPHLLSVINYSIGGFFEIAQSRFDMSGTSFKFRIIMSLYYTLLTPLINPAIYGMANQTIRMHVLKIY
>LOCXPOR9.210.HIT1.OR.2R.321.7tm_1.exons1.CM028253.1.Salvelinus_namaycush
MAVTNETFQDTSFIYEEMIIFEMNERTMVKVAVAILMAVFFIYINCVMIFAMSSRMTFMEIPRYILFTHLLLNDSMQLLVSCLMYVFALVYLRLVKVVCGLFVMFGSGMSRVAPLNLALMSLERYAAICLPLRHSDIATPKRSGIAIAVIWLVIFINLIIDMLYSTAKDPGFFVTPIFCTRQKLFIALWQMQVFQGFNAFCFVAVSLIIIYTYIAIIVTARSASSSDKTKASKAHKTVLLHLVQLGLSLSSFLYAPIESALASVSSTTIFIDLRYFNFLFLIIMPRCLSPLIYGLRDDAVRPLFLHYLTCRTRKVKAAVMV
>LOCXPOR11.212.HIT1.OR.2R.297.7tm_1.exons1.CM028255.1.Salvelinus_namaycush
DFFEEALFKNLTVVLLGLVINYINGTLLYTFFTNVTFHSDSRYILYMQLIINDSIKMSFIVLLLVMSYVCPFLNVSVCIILILIVGNTHKNTPLNLAIMSIERFVAICHPLQHPLICTVSRTYVLIACIWVVGAIPGFIDVIIAFVFKPLSFFSTGRMCYHQNVFDSVHNYNNNYATNILYMCFVWITLIYTYFRVMLSAKAATSDPVSARKAQITILLHGVQLLLCMLSYIAPVMDTILIILFPKFRSIILFCNNIITNMLPQLLSPLIYGLRDQKFKKYMKGSLLCMKTNPVVKP
>LOCXPOR10.213.HIT1.OR.2R.324.7tm_1.exons1.CM028257.1.Salvelinus_namaycush
NGTEDDHRNVNLGGCLFLFIMPFDAVVNVLVFVFLMLTILSLAVNGFTLLGLGRSEDLSWEPRYALLKNLILSDMVQTINLGPFVTHCLLQRSTMNFNTMCLFQYFTGSVCIFSTLITITCMAIERYLYVCHAIHYLSVLTPLRLRLTVGLTWVLSISIGCINFTLLHQGEGEYGTATSGLICEPDTVERHMGFPRAAAITRKLVGFIFTLLCLLSYFFAYVRMYQDARNAVVPFNTVNTRARNTVLFYCGMVFLQLLPMFLKITSDALWELEGTGAMTTALSGAGTSLSAGTLHICLLILIMVPPCINPLIFGIRNWEVRQAL
>LOCXPOR13.215.HIT1.OR.2R.285.7tm_1.exons1.CM028261.1.Salvelinus_namaycush
RDTFVTALTKNIIVVALWISINYINGTFVHTFFKHEIFNVNPRYILFIHLVINDMIQLTIAVFLHVISYILFTINVSLCSFLLMIAIFTTLNTPVNLATMALERYIAICIPLRHSQICTVHRTYILIGIIWIMAAIPILPDLFILLATEPLQFFHSKIFCSRDSLFRNPYLIEKKNISHAVYLTVVWFTLFYTYFRIMFTAKAANADAKKARNTILLHAVQLLMCMFTYTGPLIDSLLLYIFSTHALEIRFTSYVIVHILPRFISPIVYGLRDQTFRKYLKRYLI
>LOCXPOR11.216.HIT1.OR.2R.302.7tm_1.exons1.CM028262.1.Salvelinus_namaycush
MDNFSDAFLKNFTTIALGVIINYINGTFVYIFFKSHIFYSDPRYILYIHLVINDMIMLSFAVALQVITYALPYGLNMFVCCTMLVILSTTNRNSPLNLAGMAIERYIAVCKPLHHMQICTVRRTYILICLIWSVAVIPALSDIIIVLATKPFTIFSTGVLCYNNDVYGSPYHKATSTAVHIVNLSFVFLTLVVTYLKVLFAAKAAITDPASARKARNTILLHGVQLLFCMLGYITPLTNMILLSLFPNKRTIILFSNFLFTNVLPRLLSPVIYGSRDQKFAKYMRVYYSCKKYDIQIKPTEV
>LOCXPOR12.217.HIT1.OR.2R.337.7tm_1.exons1.CM028262.1.Salvelinus_namaycush
FSIKEMNSTASLLDMNFTSQMSVGGGGYPKDSFSTALTKNIVAMLVWLALSFINGSMVHTFLKHNFFYEDPRYIMFIYMVINDALQLTLVTALYVVSYIFFKIHASVCCLLVMTAVLTTRSTPLILAGMAVERYLSICFPLHYGHTCTVSRTIALIVVILFLTVAVPLTDLMIALIKEPLGFFRTSIFCDHSLVFRDRSIYYKNAVFDSIYFSFVALTLLYTYCKIMLTAHAASTDLVSIKRARNTVLLHGVQLLLCLLAFVVPSLQAALITLFPQFVLEIRYIFFLMVYIIPRFLSPMIYGFRDEKFRKYWARYLTCRRNNISRLRPAMKVNLKFR
>LOCXPOR13.218.HIT1.OR.2R.323.7tm_1.exons1.CM028262.1.Salvelinus_namaycush
MNSSARPLGNMSYALQIFERDTFTTAFVKNLIVVLVWFSLSYINSIVVATFFRNRVFYGNPRYILFIHMVINDAIQLTVTITLFVLSYIFYTINVSFCCFFILVAVFTTRTSPVNLASMAIERYISICNPLRHAQICTARRTYTLIGFIWFICVVPDITDLFVTMATESMSFFHTRVFCLRQNVFKDPILTYKRQAFDTIYFSCVFLTLVYTYLRILFVARVLSSEKQSAQRARNTILLHGGQLLMCMLSYISPTVETVLRFILPGHILEIRFANYLIVYILPRFLSPIIYGVRDKEFRKYLKRYFVSDRCKGMSHRVNHSEK
>LOCXPOR14.219.HIT1.OR.2R.309.7tm_4.exons1.CM028265.1.Salvelinus_namaycush
NVSLFSDFLIHGGELGLKEIYTDLAIFLLVVYIMVLIGNALIITLVLLDSKLHTPMYIFLCNLSLTDIVITTSVLPKMISVCLWNDVSISFAGCFLQMYTYLTFQTAEGFLLCAMAYDRYVAICNPLRYNSIMTIKVCVILASTAWALGIILPALNVILASQLPFCSNQIMYWFCDYPPIVTLSCLDTTLLIDLALACALFVMYVPFTVIIWSYCKIIKSVCKIATSEGRKKAFSTCSSHLIVVLTFYIAHSCVYISAKSYHIHPNVLILISIVNCILTPLVNPLVYSFRNKQIKDSVLKLLFANKVIP
>LOCXPOR15.220.HIT1.OR.2R.309.7tm_4.exons1.CM028265.1.Salvelinus_namaycush
MDDNMSLPSHILHIQGFQLPQTFMYPIFFSLLFVYLALLVSNIGVLVAIITERSLHQPMYILFCNLSVNDLIGNTVLLPRLMADIVSTERFITYSQCVAQAFFSHTFGSASHMILIIMAFDRYVAICYPLRYTSIMTTKTLVMLSVSAWGASLVLVSILLGLTIRLSRCSSIIQNAYCDNASLFKLSCENVSINNIYGLFFTVLLFTSSMGSIAVTYFRIAVICWTKKSKELNNRALQTCASHLVLYLIMLWSGFLTIILHRFPDYPYLRKLAYVLFHVVPANLNPIIYGLQTKSLKQKIIQILRRKVT
>LOCXPOR16.222.HIT1.OR.2R.308.7tm_4.exons1.CM028265.1.Salvelinus_namaycush
TNSTYMLSMEPLAIAPSGVYPAFLFGTLTYCFIVFCNVTVLSAIALDRKLHKPMFILLFNMPINDLIGATAFFPQLLVSILAQNRSISYPACYLQALLVHLYGAGSLTILTGMAYDRYIAICCPLRYNSIMSSSNLMKILVFMWLWVITLIVVLLALVTRFKICRTTIVDIYCNNPSLVRLICDDTRINNYYGLLITAVFQGVSLIVVIFTYIQILLTCVMNKSPDARSKAIQTCGTHLVVFLFLEFNACFSLIAHRFEQAAPSLRRAFGVSVMVFPPILNPLIYGLKTKEIRQNVLGFYKRKVSSVK
>LOCXPOR16.226.HIT1.OR.2R.300.7tm_4.exons1.CM028265.1.Salvelinus_namaycush
MGKIDLSSEGKYLTVLIGSLVYLCTLFCNMSLLVVIALNRNLHGPMYLFLFQLSINDLIGISAIIPRVMSNVLSEDLHITYPACLIQAFCIHMYGGATLLMLSIMSFDRYIAICHPLRYHSIMTKNTVVSLIASAWLIDFLLVGILFGLTLRFPVCKTVIVNIYCDNVSLLRLTCATDTTVNNIYGLFITGVLHGLGAFSVVFSYSFILFTCFKSSDSDAKLKALHTCATHLLVFLIYEFSGIIVVLVYRIPNTPLLLQTFAGMIFVILPPGLNPVIYGIKTKKIRVKLLQLFSMAKGSV
>LOCXPOR17.230.HIT1.OR.2R.318.7tm_4.exons1.CM028265.1.Salvelinus_namaycush
MSSMINIIKQNSSFVRPQYFFINGFHDIPHAKLYYMFLCFAYVVAVCGNSIVMFIIFTQRHLHIPKYIGILNLAVADLGESSALIPNLIKTFLFDSQYITYEACLANMFFVFFFIALQSMTLVVLACDRFVAICLPLRYHTLLTNTSMSVMITGMWLVNVVIVGTTTVLITRLSYCKTIVIDSYFCDHGPLYRMACNDNSANSIMAKVNTVLVLHVPFVFIVLSYVCILLALFRITSWEGRVKALKTCISHLLIVALFFLPFISTYIAAVTFSLHPNARIICLSLASAIPPMLNPVIYVLNTEEIRGFLKKKVKQNTS
>LOCXPOR18.231.HIT1.OR.2R.306.7tm_4.exons1.CM028265.1.Salvelinus_namaycush
MSLGNVSGKIIHTFVIGGFDTIDRPLTVGIVILCFYLLVMLANVANICFILHDKRLHKPMYLLICNLAVVDMLYSSSASPTMIGVLVAGDKTIAYVSCFIQMFVFHLGGVMEMFAISVMAFDRLIAISSPLRYQSILTNVRTLVLTGTLWVVACAFVAVMPATVLSLPYCHSTLKYTFCDYAALVRATCVDPSYYFNMITIVTSFLLFGTFCFICLSYIWIIFAMVKMSSKNDKRKMYSTCFSHLIVVVCYYVPLFVRIVLTRLGVVLTLEERHGLMIGAILGPSLVNPFVYCFRTKEIKNKMLKM
>LOCXPOR19.232.HIT1.OR.2R.314.7tm_4.exons1.CM028265.1.Salvelinus_namaycush
MEPNNRTTYTVTEFLITGLDEVQHPKLVGAAILFVLFLILIGSITNICVIAFNKPLHTPMYFFICSLAMVDIVYTSGISVTMLNVLLGEERRVPYAPCMIQCFLFNLGSAMEPFAIALMAYDRLIAISYPLRYQTILTNTNVCLLIIATWAVGCMLASLLTGLVNNLPFCGSNKLQYSFCEYAALVRAACVNPTYYFNAISAVGTAILWVNLALIIFSYMKIVYVVIHMSSSKDRRKTFNTCVSHMIVVACFFIPKVLLMLVTRVGLVLTLSHRNGLIIGSTLGPSLVNPLVYCLKTKEIRGRLKYIFKRSEIT
>LOCXPOR20.233.HIT1.OR.2R.314.7tm_4.exons1.CM028265.1.Salvelinus_namaycush
MEPNNRTTYLVTEFLITGLDEVQHPKLVGAAILFVLFLILIGSITNICVIAFNKPLHTPMYFFICSLAMVDIVYTSGISVTMLNVLLGEERRIPYAPCMIQCFLYHLGSAMEPFAIALMAYDRLIAISYPLRYQTILTNTNVCLLIIATWAVGCMLASLLTGLVNNLPFCGSNKLPYSFCEYAALVRAACVNLSHYFNAISALAATVLWGNLALIIFSYMKIVYAVMQISSSKDRRKTFNTCVSHMIVVACFFIPKVLLILVTRVGLVLTLSHRNGLVIGCTLGPSLVNPLVYCLKTKEIRGRLKYIFKRSEIT
>LOCXPOR21.234.HIT1.OR.2R.314.7tm_4.exons1.CM028265.1.Salvelinus_namaycush
MEPNNRTTYLVTEFLITGLDEVQHPKLVGAAILFVLFLILIGSITNICVIAFNKPLHTPMYFFICSLAVVDIVYTSGISVTMLNVLLGEERRVPYAPCMIQCFLFHLGSTMEPLAIALMAYDRLIAISYPLRYQTILTNTNVCLLIIATWALGCIFASLWTGLVNNLPFCGSNKLPYSFCEYAALVRAACVNPTFYFSLASTVGTAILWVNLALIFLSYMKIVYEVMQISSSKDRRKTFNTCVSHMIVVACFFIPKVLLILVTRVGLVLTLSHRNGLIIGSTLGPSLVNPLVYCLKTKEIRGRLKYIFKRSEIT
>LOCXPOR22.235.HIT1.OR.2R.315.7tm_4.exons1.CM028265.1.Salvelinus_namaycush
IMSLGNHSFVTEFVIVGFPGLQSEFYGLASAVLLIVYCCTLIGNIAVLILFATHNILHKPMYIIILNLVVSDVLFSTTTLPKIIARYWFQAGAISFFGCFLQMYLVHYFGSVTSFLLLIMALDRYVAICFPLRYPMIIKNSTIHILNATAWIVAKACPLMLVIRAYPLPYCDSNTILQCFCDHISITKLACTDRAPYSFPAFVTAMVVLLGPLVFIIFSYCSIIVAVLKIVGTKGRLKTLSTCSGQLIIIALYYLPRCFIYLSSNIGIIFSNDLRIVIIMLYSLLPPMINPLIYCFKTKDIKQTLMKRFKRSTAP
>LOCXPOR23.237.HIT1.OR.2R.306.7tm_1.exons1.CM028265.1.Salvelinus_namaycush
MQNLTDLPGNATNSQKSLSVIIKVCVVIPFFCIFLYCIVVMLHTFASHRHFLDNSRYILFAYMLINDTLQLLSSVLLFLFVMGNVKFAIVYCAPLLFFSTSTFQNTPLILAAMSLERYVAIFYPLQRPAAWRADRIWIIILSLWLVSCILPIVDFSLGETKPGMNVLSTPVLCKTVVLNSSPVQTLFKVSLNGLFFAVVAAIIMFTYMRILLETRKMRQDRASVGKAMHTVLLHGFQLLLCMIAFTHPVTESRISMQAGWLQEHISFFNYFCFILLPRFLSPLIYGLRDESLRGYMRGAVLCCSHR
>LOCXPOR72.238.HIT1.OR.2R.292.7tm_1.exons1.CM028265.1.Salvelinus_namaycush
RHLNDKVVIVQVFIGIFLCINSLMIVTFFKKEAFFTNTRYIFFAHMLVCDSMFLALTDVLLLMSYSRVPMPGGLCIFLVVILENLTVATPLTLTAMSLERYIAICMPLHHSELSTPVRAMRCILLIQALSSVEWIIVISILFSAVPLSFYTSLLVCSFEQMIVFSWQGHLSSALCQFYFLVMSVVIAFTYVKIMVAARAVSPDSKKSTNKGLRTVILHGFQLLLCLIQFWCPMIESVIMKINFNVFIQVRYIDYIIFILAPRCLSPLVYGLRDKDFVVVMKYYALFGYSKKV
>LOCXPOR24.240.HIT1.OR.2R.302.7tm_4.exons1.CM028265.1.Salvelinus_namaycush
MENSTQVKLFYLFGLQETFINKSVYFILSLITYLLIITVNLPLIITIIQEKGLHEPMYIFLCSLCVNGLYGTAGFYPKILLDLQSDVQVISYGGCFTQAYVIYTSVMCELSTLTVMSYDRYVAICRPLLYHTIVTSLTIRKLLLFSWCYPLFIALIAVSLAVRIPLCGSRIDKIFCDIPSILKHACLPITINQNLNKFVIVVHVLQILFIVFSYCKIVRTCVKSAKGRIKFTQTCVPHLITIFIFITVTLFDNLQGWNNVNSTLNMRNAMAVQFLVIPPVLNPLIYGLNLQQIRRAVFRKCN
>LOCXPOR25.241.HIT1.OR.2R.302.7tm_4.exons1.CM028265.1.Salvelinus_namaycush
MENSTQVKLFYLFGLQETFNNKSVFFILSLITYLLIITVNLTLIITIIQEKGLHEPMYIFLCSLCVNGLYGTAGFYPKMLLDLQSDVQVISYGGCLTQAYVIYTFVICEMSTLTVMSYDRYVAICRPLLYHTIVTSLTVRKLLLFSWCYPLFISLIALILTARIPLCGSRIDKIFCDNPSILKHACLPITINQILNKCIIVVHVLQLLFIVFSYGQIVRNCVKSAKGRTKFTQTCVPHLITIVIYITVTLFDTLQGWNNVNITLNMRNAMAVQFLVIPPVLNPVIYGLNLQQIRRAVFRKCN
>LOCXPOR26.242.HIT1.OR.2R.303.7tm_4.exons1.CM028265.1.Salvelinus_namaycush
MENSTQVKLFYLFGLQETFINKSVYFTLSLITYLLIITVNLTLIITIIQEKGLHEPMYIFLCSLCVNGLYGTAGFYPKLLLDLQSDVQVISYGGCFTQAYVIYTSVMCELSTLTVMSYDRYVAICRPLLYHTIVTSLTVRKLLLFSWCYPLFIALIALSLAVRIPLCGSRIDKIFCDIPSILKHACLPITINQILNKFVIVVHVLQILFIVFSYCQIVSTCVKSAKGRIKFTQTCVPHLITMVIFITVTLFDTLQGWNGSVTITLNMRNAMAVQFLVIPPVLNPLIYGLNLQQIRRAVFRKCN
>LOCXPOR27.243.HIT1.OR.2R.302.7tm_4.exons1.CM028265.1.Salvelinus_namaycush
MENSTQVKLFYLFGLQETFNNKSANFILSLITYLFIITVNLTLIITIIQEKGLHEPMYIFLCSLCVNGLYGTSGFYPKLLLDLQSDVQVISYGGCFTQAYVIYTSVLCEMSTLTVMSYDRYVAICRPLLYHTIVTSLTVRKLLLFSWGYPLFIALIAVSLAVRIPLCGSRIDKIFCDNLSILKHACLPITINQFLNKCIIVVHVLQILFIVFSYCKIVRNCVKSAKGRIKFTQTCVPHLITMVIFITVTLFDTLQGWNNVNITLNMRNAMAVQFLVIPPVLNPVIYGLNLQQIRRAVFRKCN
>LOCXPOR28.248.HIT1.OR.2R.302.7tm_4.exons1.CM028265.1.Salvelinus_namaycush
MENSTQVKLFYLFGLQETFNNKSVYFILSLITYLLIITVNLTLIITIIQEKGLHEPMYIFLCSLCVNGLYGTAGFYPKLLLDLQSDVQVISYGGCFTQAYVIYTSVMCEVSTLTVMSYDRYVAICRPLLYHTIVTSLNVRKLLLFSWCFPLFIGFIVVSSAVRVSLCGSRIDKIFCDIPSILKHACLPITINQNLNKLVIVINVLQILFILFSYGQIVRTCVKSAKGRIKFTQTCVPHLITIVIFVTVTLFDNLQGWNNVNSTLNMRNAMAVQFLVIPPVLNPLIYGLNLQQIRRAVFRKCN
>LOCXPOR29.249.HIT1.OR.2R.303.7tm_4.exons1.CM028265.1.Salvelinus_namaycush
MENSTQVKFFYLFGLKETFNNKSVFFILSLITYLLIITVNLTLIITIIQEKGLHEPMYIFLCSLCVNGLYGTAGFYPKILLDLQSDVQVISYGGCLTQAYVIYTSVLCEISTLTVMSYDRYVAICRPLLYHTIVTSLTVRKLLLFSWCYPLFIALIVVSLAVRIPLCGSRIDKIFCDIPSMLKHACLPITINPILNKCIIVIHVLQLLFIVFSYCQIVRNCVKSAKGRIKFTQTCVPHLITMVISVTVTLFDTLQGWNSSVNITLNMRNAMAVQFLVIPPVLNPVIYGLNLQQIRRAVFRKCN
>LOCXPOR26.250.HIT1.OR.2R.303.7tm_4.exons1.CM028265.1.Salvelinus_namaycush
MENSTQVKFFYLFGLQETFNNKSVYFILSLITYLLIITVNLTLIITIIQEKGLHEPMYIFLCSLCVNGLYGTAGFYPKILLDLQSDVQVISYGGCLTQTYVIYTSVLCEMSTLTVMSYDRYVAICRPLLYHTIVTSLTVRKLLLFSWCYPLFTGLIALSLAVRLPLCGSRIDKLFCDIPSILKHACLPITINQILNKFVIVIHVLQILFILFSYCQIVRNCVKSAKGRIKFTQTCVPHLITIVIFITVTLFDTLQGWNSSVNITLNMRNAMAVQFLVIPPVLNPLIYGLNLQQIRRAVFRKCN
>LOCXPOR31.253.HIT1.OR.2R.303.7tm_4.exons1.CM028265.1.Salvelinus_namaycush
MENSTQVKLFYLFGLQETFNNKSVYFILSLITYLLIITVNLTLIITIIQEKGLHEPMYIFLCSLCVNGLYGTAGFYPKLLLDLQSDVQVISYGECLTQAYVIYTSVMCEMSTLTVMSYDRYVAICRPLLYHTIVTSLTVRKLLLFSWFYPLFIGLIVVSLTVRLPLCGSRIDKLFCDIPSILKHACLPTTINQILNKFILVVHVLQLLFIVCSYCQIVRNCVKSAKGRIKFTQTCVPHLITIFIFITVTLFDNLQGWNSNVNITLNMRNAMAVQFLIIPPVFNPLIYGLNLQQIRRAVFRKCN
>LOCXPOR26.254.HIT1.OR.2R.303.7tm_4.exons1.CM028265.1.Salvelinus_namaycush
MENSTQVKFFYLFGLQETFNNKSVYFILSLITYLLIITVNLTLIITIIQEKGLHEPMYIFLCSLCVNGLYGTAGFYPKLLLDLQSDVQVISYGECLTQAYVIYTSVMCEMSTLTVMSYDRYVAICRPLLYHTIVTTLTVRKLLLFSWCYPLFTGLIALSLAVRLPLCGSRIDKIFCDIPSILKHACLPITINQILNKFVIVIHVLQILFILFSYCQIVRNCVKSAKGRIKFTQTCVPHLITIVIFITVTLFDTLQGWNSSVNITLNMRNAMAVQFLVIPPVLNSLIYGLNLQQIRRAVFRKCN
>LOCXPOR33.255.HIT1.OR.2R.303.7tm_4.exons1.CM028265.1.Salvelinus_namaycush
MENSTQVKFFYLFGLKETFNNKSVFFILSLITYLLIITVNLTLIITIIQEKGLHEPMYIFLCSLCVNGLYGTAGFYPKILLDLQSDVQVISYGGCLTQAYVIYTSVLCEISTLTVMSYDRYVAICRPLLYHTIVTSLTVRKLLLFSWCYPLFIALIVVSLAVRIPLCGSRIDKIFCDIPSMLKHACLPITINPILNKCIIVIHVLQLLFIVFSYCQIVRNCVKSAKGRIKFTQTCVPHLITMVISVTVTLFDTLQGWNSSVNITLNMRNAMAVQFLVIPPVLNPLIYGLNLQQIRRAVFRKCN
>LOCXPOR34.257.HIT1.OR.2R.302.7tm_4.exons1.CM028265.1.Salvelinus_namaycush
MKNSTQVKLFYLFGLQETFNNKSVYFILSLITYLLIITVNLTLIITIIQEKGLHEPMYIFLCSLCVNGLYGTAGFYPKLLLDLQSDVQVISYGGCFTQAYVIYTSVMCEVSTLTVMSYDRYVAICRPLLYHTIVTTLTVRKLLLFSWCCPLFIALIALSLAVRLPLCGSHIDKIFCDIPSILKHACLPITINQNLNKFVIVINVLQILFIVFSYGQIVRTCVKSAKGRIKFTQTCVPHLITIFIFVTVILFDNLQGWNNVNSTINMRNAMAVQFLVIPPVLNPLIYGLNLQQIRRAVFRKCN
>LOCXPOR27.260.HIT1.OR.2R.302.7tm_4.exons1.CM028265.1.Salvelinus_namaycush
MENSTQVKLFYLFGLQETFNNKSVYFILSLITYLLIITVNLTLIITIIQVKGLHEPMYIFLCSLCVNGLYGTAGFYPKFLLDLQSDVQVISYGGCLTQAYVIYTSVMCEMSTLTVMSYDRYVAICRPLLYHTIVTSLTVRKLLLFSWCYPLFIALIAVSLTVRIPLCGSRIDKIFCDNASILKHACLPITINQMLNKFVILVHVLEILFILFSYCQIVRTCVKSAKGRIKFTQTCVPHLITIFIFITVTLFDTLQGWNNVNITINMRNAMAVQFLVIPPVLNPLIYGLNLKQIRRAVFRKCN
>LOCXPOR36.261.HIT1.OR.2R.303.7tm_4.exons1.CM028265.1.Salvelinus_namaycush
MENTTQVKFFYLFGLQETFNNKSVYFTLSLITYLLIITVNLTLIITIIQVKGLHEPMYIFLCSLCVNGLYGTAGFYPKLLLDLQSDVQVISYGGCLTQAYVTYTSVMCEISILTVMSYDRYVAICRPLLYHTIVTNSTVRKLLLFSWCYPLFISLITVTLTARLPLCGSRIDKLFCDNVSIVNHSCLPITINRIWGYCIIVVQVLQVLLIAFSYCQIVRTCVKSAKGRIKFTQTCVPHLITMVIFITVTLFDTLQGWNSSVNITLNMRNAMAVQFLVIPPVLNPVIYGLNLQQIQWAVFRKCN
>LOCXPOR31.263.HIT1.OR.2R.303.7tm_4.exons1.CM028265.1.Salvelinus_namaycush
MENSTQVKLFYLFGLQETFNNKSVYFILSLITYLLIITVNLTLIITIIQEKGLHEPMYIFLCSLCVNGLYGTAGFYPKLLLDLQSDVQVISYGECLTQAYVIYTSVMCEMSTLTVMSYDRYVAICRPLLYHTIVTSLTVRKLLLFSWFYPLFIGLIVVSLTVRLPLCGSRIDKLFCDIPSILKHACLPTTINQILNKFILVVHVLQLLFIVCSYCQIVRNCVKSAKGRIKFTQTCVPHLITIFIFITVTLFDNLQGWNSNVNITLNMRNAMAVQFLIIPPVFNPLIYGLNLQQIRRAVFRKCN
>LOCXPOR38.266.HIT1.OR.2R.303.7tm_4.exons1.CM028265.1.Salvelinus_namaycush
MENTTQVKLFYLFGLQETFNNKSVYFTLSLITYLLIITVNLTLIITIIQEKGLHEPMYIFLCSLCVNGLYGTAGFYPKLLLDLQSDVQVISYGGCLTQAYVIYTSVMCEISILTVMSYDRYVAICRPLLYHTIVTSLTVRKLLLFSWCYPLFISLITVTLTARLPLCGSRIDKIFCDNVSIVNHSCLPITINRIWGYCIIVVQVLQVLLIAFSYCQIVRTCVKSAKGRIKFTQTCVPHLLTMVIFITVTLFDTLQGWNSSVNITLNMRNAMAVQFLVIPPVLNPLIYGLNLQQIRRAVFRKCN
>LOCXPOR39.268.HIT1.OR.2R.302.7tm_4.exons1.CM028265.1.Salvelinus_namaycush
MENTTQVKFFYLFGLQETFNNKSVYFILSLITFLLIITVNLTMIITIIQGKGLHEPMYIFLCSLCVNGLYGTAGFYPKLLLDLQSDVQVISYGGCLTQAYVIYTSLMCEMSTLTVMSYDRYVAICRPLLYHTIVTSLTVRKLLLFSWCYPLFTGLTAVSLAVRIPLCGSRIDKIFCDIPSILKYACLPITINQIWSKCLVLVHVLQLLFIVFSYGQIVRTCVKSAKGRIKFTQTCVPHLLTIVIFITVTLFDNLQGWNNVNITLNMRNAMAVQFLVIPPVFNPLIYGLNLQQIRRAVFIKCN
>LOCXPOR40.273.HIT1.OR.2R.302.7tm_4.exons1.CM028265.1.Salvelinus_namaycush
MENSTQVKFFYLFGLQETFNNKSVYFILSLITYLLIITVNLTLIITIIQEKGLHEPMYIFLCSLCVNGLYGTAGFYPKLLLDLQSDVQVISYGGCFTQAYVIYTSVMCEISTLTVMSYDRYVAICRPLLYHTIVTSLTVRKLLLFSWCYPLFIALIALSLTVRIPLCGSRIDKIFCDNPSILKHACLPITINHILSRCLIVVHVLQLLFIVFSYCQIVKTCVKSAKGRIKFTQTCVPHLLTIVIFITVTLFDNLQGWNNVNITLNMRNAMAVQFLVIPPVFNPLIYGLNLQQIRRAVFRKCN
>LOCXPOR41.275.HIT1.OR.2R.308.7tm_4.exons1.CM028265.1.Salvelinus_namaycush
MNSTQFTSFMLAGYSDSGHLRYLYFIIITVLYVSIVFVNTVLIVVICMERSHHEPMYLFLCSLFVNDLYGSTGLFPALMTHLVSDDHTVSTVCCYLQIFVLYTYGSIEFSNLAVMSYDRYLAICSPLQYNVIMTPSKVCILICVIWLYSFVKFTIQLSLTIRLRLCGNVIDKVYCDNYLVVKLACSTSDTTVNNIYGLCGIVMTVAVPLITIVFSYIKILTICLKSSIETRQKAFRTCTPHLASLLNFSFGCLLNLLQSRFEKSMRNVPTVLHTILSVYYLMCQPLLNPIVYGVRMAKIRQACKNILS
>LOCXPOR42.276.HIT1.OR.2R.306.7tm_4.exons1.CM028265.1.Salvelinus_namaycush
MNSTQFTSFMLAGYSDIGHLKYLYFITITVLYVSIVFANTVLIVVICMERSLHEPMYLFLCSLFVNDLYGSTGLFPALMTHLVSDDHTVSTVCCYLQIFVLYTYGSIEFSNLAVMSYDRYLAICSPLQYNVIMTPSKVCILICVIWLYTFAKFSIILSLTIRLRLCGNIMDKVYCDNYLVVKLACSTSDTTVNNIYGLYSIVLSIAFPLITIVFSYIKILTICLKSSIETRQKAFRTCTPHLASLLNFSFGCLLNLLQSRFEKSMRNVPTVLHTILSVYYLMCQPLLNPIVFGVRMTKIRQACKNI
>LOCXPOR43.277.HIT1.OR.2R.308.7tm_4.exons1.CM028268.1.Salvelinus_namaycush
DSSVLIHPPGFYIIGFTSLPFANLYFIFLAFVYVVSVVFNTFLIYIITVDLRLHNPKFMAVGNLAVVDLVLNTCIIPGMLKAFLAKNNFVPFNLCMVQMYVYYSFISMESFSIAVLAYDRMIAICFPLRHGSINTMTSMSCILGVIWCFCLGIQIFSTSIMTRLSYCDSVNVYSYFCDYAPVFRLACNDNTLQWAVASGLSLLILLGPLSFIILSYMSILIAVFRMKSVESRVKALATCTEHLILVAVFFFPVLTIFMVGLLARIKPDPDLRVLSLSLASCIPPCLNPIVYSLKTKEIKSKVLTMFRR
>LOCXPOR43.279.HIT1.OR.2R.308.7tm_4.exons1.CM028268.1.Salvelinus_namaycush
DSSVLIHPPGFYIIGFTSLPFANLYFIFLAFVYVVSVVFNTFVIYIITVDLRLHNPKYMAVGNLAVVDLVLNTCIIPGMLKAFLAKNNFVPFNLCMVQMYVYYSFLSMESFSIAVLAYDRMIAICFPLRHGSINTMTSMSCILGVIWCFCLGIPIFSTSIMTRLSYCDSVNVYSYFCDYAPVFRLACNDNTLQWAVASVLSLVILLGPLCFIILSYMSILIAVFRMKSVESRVKALATCTEHLILVAVFFFPVLTIFMVGLLARIKPDPDLRVLSLSLASCIPPCLNPIVYSLKTKEIKNKVLTMFRR
>LOCXPOR45.280.HIT1.OR.2R.331.7tm_4.exons6.CM028268.1.Salvelinus_namaycush
MSYLTSDPNQTENIDTIIRPPYFFISGFIDIPHMEYYYIFLCFVYIIALMGNTFVMMVIYMDSSLHSPKYIAVFNLAFTDVCGSTAMVPKVLDMFLFSRQLISYNQCLTSLFFIFLFLTMQSFNLTILSYDRLVAICCPLRYHMMVTHRSMFQLTGAAWAFAVFMVLLAVCLITRLSFCRSLVINSYFCDHGPLFRLAAPCSDVVPNIVMSYLNPSIVLYFPMVFIISSYICITHALFTITLPQDRVRAVKTCTSHLILVAIFYLPINFTYLLHPIIPTNARIINLSLTLVLPPMLNPIIYVLKTEEFKESAKKLLSKRGFQRAVVPVQST
>LOCXPOR47.282.HIT1.OR.2R.309.7tm_4.exons1.CM028268.1.Salvelinus_namaycush
NFTGKNVEEFTITGFDHLSHQKLLGFLIFITYFLVLLGSGTNICIIATDRRLHTPMYLLICNLAVVDIMFTTSTSTTMISVLLAEVKTISYYSCISSMYIYHLGDIEECLALSLMALDRTIAISTPLRYHSILTNPRLFLLITATWLIGLGVMGVVAAQADSLPYCQPIIRYVFCDYPAMVRAACVNPEPYWMLPTILGLWLIGAQLTFILLSYVNLIYTVLRLPNNESRVQVFNTCICHIIVVSCYYVPKLVSVLLTRIGVRLNLTERNALLIIATLLPSLINPIVYCLKTKEIRKRLVQILSRKRTA
>LOCXPOR47.283.HIT1.OR.2R.309.7tm_4.exons1.CM028268.1.Salvelinus_namaycush
NFTGKNVEEFTITGFDHLSHQKLLGFLIFITYFLVLLGSGTNICIIVTDRRLHTPMYLLICNLAVVDIMFTTSTSTTMISVLLAEVKTISYYSCISRMYIYHLGDITECMALSLMALDRTIAISTPLRYHSILTNPRLFLLITATWLIGLGVMGVLTAQADSLPYCQPIIRYVFCDYPAMVRAACVNPEPYWMLPAILGLWVIGAQFIFILLSYVNLIYTVLRLPNNESRVQVFNTCICHIIVVSSYFGPKLVSGLLTRIGVRLNLTERNALLIMATLLPSLINPTVYCLKTKEIRKRLVQILSRKRTA
>LOCXPOR48.285.HIT1.OR.2R.331.7tm_4.exons6.CM028268.1.Salvelinus_namaycush
MSYLTFDPNQTENIDTIIRPPYFFISGFIDIPHMEYYYIFLCFVYIISMMGNTFVMMVIYMDSSLHSPKYIAVFNLAFTDVCGSTAMVPKVLDMFLFSRQLISYNQCLTSLFFIFLFLNMQSFNLTILSYDRLVAICCPLRYHMMVTHRSMFQLMGAAWVFAVFLVLLAVCLITRLSFCRSLVINSYFCDHGPLFRLAAPCSDVVPNIVMSYVNPSIVLFIPMVFIISSYICITHALFTITLPQDRVRALKTCTSHLILVAIFYLPIHFTYFLHSIIPTNARIINLSLTSVLPSMLNPIIYVLKTEEFKESAKKLLSKRGAQRAVVPIQST
>LOCXPOR49.287.HIT1.OR.2R.310.7tm_4.exons1.CM028268.1.Salvelinus_namaycush
NFTGKNVEEFTITGFDHLSHQKLLGFLIFITYFLVLLGSGINICIIATDRRLHTPMYLLICNLAVVDIMFTTSPSTTMISVLLAEVKTISYYSCISRMYIYHLGDITGCLALSLMALDRTIAISTPLRYHSILTNPRIFVLIIASWFIGIMCLGFELAWADFDSLPYCQPIIRYVFCDYPALIRAACVNPEPYFLFPTILSLWLLAGQFPLILLSYVKIIYTLLRLPNSESRAQGFNTCICHIIVVSCFFAPKLVSVLLTRIGVRLNLTERNALLIIATLLPSLINPTVYCLKTKEMRKRLVQILSRKKI
>LOCXPOR50.288.HIT1.OR.2R.314.7tm_4.exons1.CM028268.1.Salvelinus_namaycush
MSSVNFTGKNVEEFTITGFDHLSHQKLLGFLIFITYFLVLLGSGTNICIIVTDRRLHTPMYLLICNLAVVDIMFTTSTSTTMISVLLAEVKTISYYSCISRMYIYHLGDITGCLALSLMALDRTIAISTPLRYHSILTNARIFVLIIASWFIGIVCLGIALAWADFDSLPYCQPIIRYVFCDYPALIRAACVNPEPYFLIPTILALWLLAGQFPLILLSYVKIIYTLLRLPNSESRAQGFNTCICHIIVVSCYYAPKLVSVLLTRIGLRLNLTERNALLIIATLLPSLINPTVYCLKTKEMRKRLVQILSRKKT
>LOCXPOR51.289.HIT1.OR.2R.301.7tm_4.exons6.CM028268.1.Salvelinus_namaycush
TSVSEFVIVGFPGLHPSFNQLVAWFFFFIYVTTVVGNILLVVLFALERSLQKPMYIIMLSLALSDIGFCTVSLPKVIARYWWDDAGISFYLCLIQKQFIHYFGALTSLIMMTMAMDKYLAICFPLRYTELMTNRTMSLLTALSWVSAMISPAITTIQSSQMPFCGPNRIIHCYCDTTSLNQLSCADISSQSRVSFSLAMVVLFLPFGFIVFSYVNIIVTVMRMANTQGRLKTFSTCVTQGCIILIYYIPRFIVNATPYIPNLTTTPDLRISLAIFSSLLPPLLNPFIYCLRTKEIKASLAK
>LOCXPOR51.292.HIT1.OR.2R.301.7tm_4.exons6.CM028268.1.Salvelinus_namaycush
TRVSEFVIVGFPGLHPSFNQLVAWFFFFIYVTTVVGNILLVVLFALERSLQKPMYIIMLSLALSDIGFCTVALPKVIARYWWDDAGISFYLCLIQKQFIHYFGTLTSLIMMTMAMDKYLAICFPLRYTELMTNRTMSLLTALSWVSAMISPAITTIQSSQMPFCGPNRIIHCYCDTTSLNQLSCADISSQSRVSFSLAMFVLLLPFSFIVFSYVNIIVTVMRMANTQGRLKTFSTCATQGCIILIYYIPRFTVYATPYIPNLTMTPDLRIGLTILYSLLPPLLNPFIYCLRTKEIKASLAK
>LOCXPOR52.296.HIT1.OR.2R.301.7tm_4.exons6.CM028268.1.Salvelinus_namaycush
TRVSEFVIVGFPGLHPSLNQLVAWFFFFIYVTTVVGNILLVVLFALERSLQKPMYIIMLSLALSDIGVCTVSLPKVIARYWWDDAGISFYTCLIQKQFIHYFGTLTSLIMMTMAMDRYLAICFPLRYTELMTNRTMSLLTALSWVSAMIVPGVTTIQTSQMPFCGPNRIIHCYCNTLSMNQLSCADISSQSRVSVSLSMFVLFLPFSFIVFSYVNIIVSVMRMAKAQGRLKTFSTCATQGCIILIYYIPRFVVNATPIDPNLTMTPDLRIGLTLVHSLLPPLLNPFIYCLRTKEIKASLAK
>LOCXPOR53.299.HIT1.OR.2R.299.7tm_4.exons6.CM028268.1.Salvelinus_namaycush
TRVSEFVIVGFPGLHPSFYQLVAWFFFFIYVTTVVGNILLVVLFALERSLQKPMYIIMLSLALSDIGFATVALPKVIARWWWDDGRISFHTCLFQEQMIHYFGTLNSLIMLTMAMDRYLAICHPLRYPMLMTNQIMSGLTVFSWMAATVSPAIGTLDFTRKVAFCGPNQILHAYCDAVSLTKLSCSDMAAIQGSSIGAAYFVLLVPFCIIIFSYVNIIVTVMRMANTQGRLKTFSTCATQGCIILIYYIPRFTVYAAPYIPNLTMTPDLRIGLTIFYSLFPPLANPFIYSFRTKEIRAI
>LOCXPOR54.301.HIT1.OR.2R.303.7tm_4.exons1.CM028272.1.Salvelinus_namaycush
MENSSTVSSIILSAYFRMEDLKYLYFSIFLILYIAIVAENVIIIGVIYTEKTLHQPMYFLVCNLAANGLYGSTALLPALLKNLAFHPSEVSLAGCRTQIYCIHTYAIVEFTILGVMSYDRYVAICHPLRYHTIMSLTKVYKLVAFTWIYPLVAFLIFFLITCQLRFCDKTIDKLYCVSYSLIKLSCTNTSVVNIIGLISLVLYSFPQLVMIIYSYAHVLRVCALSSKESKLKALRTCTPHLFVIINYFVGCYFEILQSRFDTSHLPYRTQVFMSLYFLIFPPILNPAIYGLSIQAIRVKLLKL
>LOCXPOR64.302.HIT1.OR.2R.297.7tm_4.exons1.CM028272.1.Salvelinus_namaycush
VMFTLSGLDESWTNRLIIFVFTLLGFILTVVLNLTLIVIIILQRSLHEPMYIFLCNLCINGLYGSTGFYPVFLYPLTGSNMISLSDCVLQIFVIMTYSLCEFTNLTVMALDRYMAICRPLHYQTVMTRVTIYKLLIFIWLFPCGTTGVSISIMLRYPLCGSHIDRLFCQNWALIERLACQEDIVKHIVNGSFFVWFNSLVAFLIFSYVKIIVACWHSKKNQHKFMSTCLPHLIALVNFIILTIFDGMDSLFGPRDGPKVLGKLMSVAIITISPFINLIIHGVKLTPIRTQIKHVFQQ
>LOCXPOR55.306.HIT1.OR.2R.299.7tm_4.exons1.CM028272.1.Salvelinus_namaycush
EMENRTYNDHVLLLEGLKVTQQSTYPAFTLLLITYIFIMVANIGLIVLISMERSLHQPMYILLCNLPLNDIVGATALIPRLLWDILTTAPERYITYIECVIQAFCAHLFGTTSHTVLMIMAFDRYVAICNPLRYATIMTNKMVIRLSVSAWGVAIVLVGILLGLTIRLSRCRSNIFNPYCDNASLFKLSCESVLINNMYGFTFTVVLFVSSIGSISLTYLKIAIVCLSSKNSSLNSKALTTCSTHLLVYLIVIGFGVTIIILHRFPKYAELGQMCSVLFPVIPTCLNPIIYGLQTKEIK
>LOCXPOR56.308.HIT1.OR.2R.312.7tm_4.exons1.CM028272.1.Salvelinus_namaycush
MENNTYPNHVLLLEGLKVTQQSSYPAFILFLIIYIFTMVANIGLIVLISMERSLHQPMYILLCNLPLNDIVGATTLIPRLLWDILTTAPERYITYIECVIQAFYTHVYATTSHTVLMIMAFDRYVAICNPLRYATIMTNKMVIRLSVSAWGVAIVLVGILLGLTIRLSRCRSNIFNPYCDNASLFKLSCENVFINNIYGLIFTVVLFVSSIGSISLTYLKIAIVCLSSKNSSLNSKALTTCSTHLLVYLIVLGCGFTIIVLHRFPAFADLRKVSSVLGSVVPTCLNPIIYGLQTKEIKQRIFRVFHRAKVST
>LOCXPOR57.152.HIT1.OR.2R.299.7tm_4.exons1.CM028277.1.Salvelinus_namaycush
EIVFVLHGLNVTQTNKHIYFSFTLILYIFTIFVNLILIVTIFLEKMLHDPMYLFLCNLCINGIYGASAFYPKILYDLLFDSHVISYPGCMTQILVIYSYAFCEFTSLTVMAYDRYVAICKPLQYHSIMTTRKVWTLLLLTWLFSWLESSIGMGLTARLPLCGVDIDKLYCSNWAVVKLSCVDTTLNNLYGFILTFSHVSQTILILISYMNIIKASLHSRVQRKKFMQTCLPHLITLTNFTISLTFDVMYARYGSNTSLLALRNIMAVEFLVVPPLVNPIIYGMKLTRVRNRVVQMFNRK
>LOCXPOR58.153.HIT1.OR.2R.304.7tm_4.exons1.CM028277.1.Salvelinus_namaycush
MENSTHYEIFRLAAYGDIGQLKYFYFALVTVIYFVIILANALLIGVICIERSLHEPMYLFLCALFVNQLYGSTGLFPALMFYLLSDTHDISLLYCYLQIYVLYTYGLTEYSNLAVMSYDRYISICYPLQYNNIMTPKTICGLILLPWVYSFLINAIIISLSLRLQFCGNVLDRVYCDNYSVVKLACSNTMLNNIWGLVVTVLSFSCTILPTIYSYVRILQICLKSSKETKQKAFNTCTPHIASLLNFSFGCLFLILQSRYETADLPPILRTILLVYFPICPPLFNPFMYGIRMAKIRLACKKVL
>LOCXPOR59.155.HIT1.OR.2R.307.7tm_4.exons1.CM028277.1.Salvelinus_namaycush
MNQTVLHSTVFFTVYGPPGPLNYAAFFLTFLLFFITIFTNISLMLVIYLESHLHKPMYIFLFNLAVNGLIGCLSVCPKIMDNLVNDIKGISHKGCLLQVFFSSVYASCAYVILAVMAYDRYVSICKPLQYHSIMTPSKVKMLVALVYFIPITMLAFQIFITSRLPVCSYNINKLFCDNLAVVKLSCVESALSNLYGICMIASLVVLPFVLVVLSYIKILLVCLKVSKESRNKAFNTCAPHLITFINFSTAILFSFVYNRHSTVSKEVNVLISVLFILFPPLVHPIIYGIRTKEIRTCITKIIRTRIF
>LOCXPOR60.156.HIT1.OR.2R.303.7tm_4.exons1.CM028277.1.Salvelinus_namaycush
MENSTQVEFFYLCGLQETFNNKSVYFILSLITYLLIITGNLTLIITIIQVKGLHEPMYIFLCSLCVNGLYGTTGFYPKFLLDLQSDVQVISYGGCLTQAYVIYTSIMCEVSTLTVMSYDRYVAISRPLLYHTIVTSLTVRKLLLLSWCYPLFIALITVILTVRIPLCGSRIDKIFCDNPSILKHSCLPITINHIWSYCIIVLHVLQILFIAFSYCQIVRTCVKSAEGRIKFTQTCVPHLITMVIFITVTLFDILQGWNSDVNITLNMRNAMGVQFLVIPPVLNPVIYGLNLQHIRSAVFKMCN
>LOCXPOR61.157.HIT1.OR.2R.299.7tm_4.exons1.CM028277.1.Salvelinus_namaycush
SFILAGYSDSGHLKYFYFILITVLYVSIVFTNTVLIVVICMERSLHEPMYLFLCSLFVNELYGSTALFPALMTHLVSDAHSVSTVYCYLQMFCIYTYGSIEFSNLAVMSYDRYLAICYPLQYNVVMTQNRVCILVCIIWLYSFVKFIITLSLTIRLKLCGNVIDKVYCDNYLVVKLACSTSDTTVNNIYGLYGVVLSVAVPLITILFSYIKILSICLKSSIETRQKAFSTCTPHLASLLNFSFGCFLNLLQSRFDRPMRNVPTVLHTILSVYFLMCQPLFNPLVYGVRMAKIRQACKNI
>LOCXPOR62.158.HIT1.OR.2R.307.7tm_4.exons1.CM028277.1.Salvelinus_namaycush
MNQTVLHSTVFFTVYGPPGPLNYAAFFLTFLLFFITIFTNISLMLVIYLESHLHKPMYIFLFNLAVNGLIGCLSVCPKIMDNLVNDIKGISHKGCLLQVFFSSVYASCAYVILAVMAYDRYVSICKPLQYHSIMTPSKVKMLVALVYFIPITMLAFQIFITSRLPVCSYNINKLFCDNLAVVKLSCVESALSNLYGICMIASLVVLPFVLVVLSYIKILLVCLKASKESRNKAFNTCAPHLITFINFSTAILFSFVYNRHSTVSKEVNVLISVLFILFPPLVHPIIYGIRTKEIRTCITKIIRTRIF
>LOCXPOR63.159.HIT1.OR.2R.304.7tm_4.exons1.CM028277.1.Salvelinus_namaycush
MENSTHYEIFRLAAYGDIGQFKYFYFAVVTVLYFVIILANALLIGVICIERSLHEPMYMFLCALFVNQLYGSTGLFPALMFYLLSDTHDISLLYCYLQIYVLYTYAITEFSNLAVMSYDRYICICYPLRYNNIMTPKIICGLILLSCSSSFFLIAIVISLSLRLQFCGNVLDRVYCDNYSVVKLACSNTTLNNIWGFVVTVISFSCTIFPTIYSYVRILQICLKSSKETKQKAFNTCTPHIASLLNFSFGCLFVILQGRYETADLPPILRTILLVYFLICPPLFNPLMYGVRMVKIRQACNKVL
>LOCXPOR64.160.HIT1.OR.2R.299.7tm_4.exons1.CM028277.1.Salvelinus_namaycush
EIVFVLHGLNVTQTNKHIYFSFTLILYIFTIFVNLILIVTIFLEKMLHDPMYLFLCNLCINGIYGASAFYPKILYDLLFDSHVITYPGCMTQILVIYSYAFCEFTSLTVMAYDRYVAICKPLQYHSIMTTRKVWTLLLLTWIFSWLESGFGMGITAKLPLCGLDIDKLYCSNWAVVKLSCADTTLNNLYGFIATFSHISQMILILISYVNIIKASLRSRAERKKFMQTCLPHLITLTNFTISLTFDVMYARYGSNTSLLALRNIMAVEFLVVPPLVNPIIYGMKLTRIRNRVGQMFKRK
>LOCXPOR65.165.HIT1.OR.2R.304.7tm_4.exons1.CM028277.1.Salvelinus_namaycush
MENSTHFKVFRLAAYGDIGQMKYFNFALVTVLYFVIILANALLIGVICIERSLHEPMYMFLCALFVNQLYGSTGLFPALMFYLLSDTHDISLLYCCLQIYVLYTYTLTELSNLAVMSYDRYICICYPLQYNNIMTPKTICGLILLSWLSSFFLNAINISLSLRLQFCDNVLDRVYCDNYSVVKLACSNTMLNNIWGLAVTVLYISCIIFPTIYSYVRILQICLKSSKETKQKAFNTCTPHIASMLNFSFGWLFVIIQSRYETAHLPPILRSILFVYFLICPPLFNPLMYGVRMVKIRHACKKVL
>LOCXPOR66.166.HIT1.OR.2R.304.7tm_4.exons1.CM028277.1.Salvelinus_namaycush
MENSTHYKVFRLAAYSDIGQLKYFYFAVVTVLYFVIILGNALLIGVIFIERSLHEPMYMFLCALFVNQLYGSTGLFPALMFYLLSDTHDISLLYCYLQIYVLYTYAITEFSNLAVMSYDRYISICYPLQYNNIMTPKIICGLILLSCLSSFFLIAIVISLSLRLQFCGNVLDRLYCDNYSVFKLACSNTTLNNIWGLAVTVLYISCTICPTIYSYVRILQICLKSSKETKQKAFNTCTPHIASMLNFFFGWLFVILQGRYETADLPPILRTILLVYFLICPPLFNPLMYGVRMVKIRHACKKVL
>LOCXPOR67.167.HIT1.OR.2R.304.7tm_4.exons1.CM028277.1.Salvelinus_namaycush
MENSTHYKVFRLAAYGDIGQLKYFYFAVVTVLYFVIILANTLLIGVICIERSFHELMYLFLCALFVNQLYGSTGLFPALMFYLLSDTHDISLLYCYLQIYVLYTCALTEFSNLAVMSYDRYISICYPLRYNNIMTPKIICGLILLSWLSSFFLNAINISLSLRLQFCGNVLDRLYCDNYSVVKLACSNTTLNNMWGLLVTVVYLSCTIFPTIYSYVRILQICLKSSKETKQKAFNTCTPHIASMLNFFFGWLFVILQGRYETADLPPILRTILFVYFLICPPLFNPLMYGVRIVKIRHACKKVL
>LOCXPOR68.168.HIT1.OR.2R.304.7tm_4.exons1.CM028277.1.Salvelinus_namaycush
MENSTHYKVFRLAAYGDIGQLKYFYFAVVTVLYFVIILANALLIGVIFIERSLHEPMYMFLCALFVNQLYGSTGLFPAFMFYLLSDTHDISLLYCYLQIYVLYTYGLTEYSNLAVMSYDRYMSICYPLQYNNIMTPERVCSLILLSCLSSFFLIAIIISLSLRLQFCGNVLDRLYCDNYSVVKLACSNTTLNNIWGLVVTVLYISCTICPTIYSYVRILQICLKSSKETKQKAFNTCTPHIASMLNFLFGWLFVILQGRYETADLPPILRTILFVYFLICPPLFNPLMYGVRIVKIRHACKKVL
>LOCXPOR69.169.HIT1.OR.2R.304.7tm_4.exons1.CM028277.1.Salvelinus_namaycush
MENSTHYKVFRLAAYGDIGQLKYFYFAVVTVLYFVIILANTLLIGVICIERSFHEPMYLFLCALFVNQLYGSTALFPALMFYLLSDTHDISLLYCYLQIYVLYTCALTEFSNLAVMSYDRYISICYPLRYNNIMTPKIICGLILLSWLSSFFLNAINISLSLRLQFCGNVLDRLYCDNYSVVKLACSNTTLNNMWGLLVTVVYLSCTIFPTIYSYVRILQICLKSSKETKQKAFNTCTPHIASMLNFFFGWLFVILQGRYETADLPPILRTILFVYFLICPPLFNPLMYGVRIVKIRHACKKVL
>LOCXPOR70.170.HIT1.OR.2R.304.7tm_4.exons1.CM028277.1.Salvelinus_namaycush
MENSTHFKVFRLAAYGDIGQLKYFYFAVVTVLYFVIILANALLIGVICIERSLHEPMYMFLCALFVNQLYGSTGLFPAFMFYLLSDTHDISLLYCYLQIYVLYTCALTEFSNLAVMSYDRYISICYPLRYNNIMTPKIICGLILLSCLSSFFLIAINISLSLRLQFCGNVLDRLYCDNYSVVKLACSNTTLNNIWGLVVTVLYISCTIFPTIYSYVRILQICLKSSKETKQKAFNTCTPHIASMLNFFFGWLFVILQGRYETADLPPILRTILFVYFLICPPLFNPLMYGVRMVKIRHACKKVL
>LOCXPOR71.171.HIT1.OR.2R.304.7tm_4.exons1.CM028277.1.Salvelinus_namaycush
MENSTHYKVFRLAAYGDIGQLKYFYFTVVTVLYFAIILANALLIGVICIERSLHEPMYLFLCALFVNQLYGSTGLFPAFMFYLLSDTHDISLLYCYLQIYVLYTYGLTEYSNLAVMSYDRYISICYPLRYNNIMTPKIICGLILLSCLSSFFLNAILISLSLRLQFCGNVLDRLYCDNYSVVKLACSNTMLNNIWGLVVTVLYISCTIFPTIYSYVRILQICLKSSKETKQKAFNTCTPHIASLLNFSFGWLFVILQGRYETADLPPILRTILFVYFLICPPLFNPLMYGVRMVKIRHACKKVL
>LOCXPOR23.172.HIT1.OR.2R.279.7tm_1.exons1.CM028277.1.Salvelinus_namaycush
MPSTHIRACLIIKVCVVIPFFCIFLNCIVVMLHTFASHRQFLDNSRYILFAYMLINDTLQLLSSVLLFLFIVGNVKYAIVYCAPLHFFSTATVHNTPLILAAMSLERYVAIFYPLQCSAAWHADRIWIIILWLVSCILPIVDFFLGEPQPGVIVLSTLVLCRTMVLNSSPIQTLFKMSLNGLFFTVVLAIIMFTYMRILLETRKMSQDRASVTKAMHTVLLHGFQLLLCMIAFTHPVTESLISMHAGWLVEHITFKYFCFILLPRFLSPIIYSLRDESL
>LOCXPOR72.174.HIT1.OR.2R.299.7tm_1.exons1.CM028277.1.Salvelinus_namaycush
GSSSSLQKVNDRIIIVQVINAIFIYIICLLIFTFFKKDTFLSNTRYVFFAHTLLADCLYLIMTNNLLLLTYFSVTLPAAVCVVFCVLLSELTFVTPLTLTAMSLERYVAICMPLRHGELSTVRRAIHCILLIHSISAIQPIIIVSIFFASVPLGFYTQYKLCSAEMFIAHKWQRHLRSVIGQFYFLVMSITIVFIYVRIIAVAKEASDNKKSLSKGRKTVILHAIQLFLCLIQLWCPFMEAAILPINLKLYIDVRFFDYIVFILAPRCLCPLVYGLRDEKFFLAIKYYVFFGVNKNISP
>LOCXPOR73.175.HIT1.OR.2R.302.7tm_4.exons1.CM028277.1.Salvelinus_namaycush
QANVTVVTEFLFIGVESGLKNVYQELAIFLLVVYLMILIGNLTILTLVATDPKLQSAMYIFLSQLSLVDIVISTSVLPKMIAVSLWNDVTISYSACFLQLYVYLSFQTVESMLLCVMAYDRYVAICKPLHYSSIITKRLCGLLTTAAWASGLSLPVFCVIYAAQLPFCSNKIQFWFCDLPPLVSLSCSDTTFLIDLALVCALIAIYFPFTVIIWSYFRIIVAVCKIASSEGRMKAFSTCSAHLTVVVTFYLAHSCVYISAKSENVHCNVIILISIVNCFLTPVMNPIIYSLRNKEIKAALRK
>LOCXPOR74.179.HIT1.OR.2R.309.7tm_4.exons1.CM028277.1.Salvelinus_namaycush
MDNNMSFPSHILQIQGFEFSQTFMYPMFFSILFVYLSLLVSNIGVLIVIIKERNLHQPMYILFCNLSVNDLIGNTVLLPRLMADIVSTERFITYSQCVTQAFFSHTFGSASHMILIIMAFDRYVAICYPLRYTSIMTTKTLVTLSVSAWGASLVLVSVLLGLTIRLSRCRSIILNVYCDNASLFKLSCENVSINNIYGLFFTVLLFTSSMGSIAVTYIRIAVICWTKKSKELNNKALQTCASHLVVYLIMLWSGFLTIILHRFPDYPYLRKLASVLFHVVPAHLNPIIYGLQTKSLRQKIMQILCRKVT
>LOCXPOR75.180.HIT1.OR.2R.307.7tm_4.exons1.CM028277.1.Salvelinus_namaycush
MENVSFTLSYKLTLDPFSIPPGGKYPIFFLGIAIYSFGVFCNLTLLSVIVMQRNLHKPMYFILFSLPLNDLIGITAMLPKVLSDIVTETNTVFYPLCVIQGFLLHMYGGAILFILAAMAFDRYVAICQPLRYSTIMTPRNVAVIILLVWGLDLLLILLLFSLQINLPRCRSSIMNVFCDNPSLLKLTCGNTTLNNVIGLFNTALMQIISVSIQIFSYVKILITCLVTRKSDATSKALNTCVAQLVIFFIFEVVGTFTILSHRFKNVSADLQKIMGMLIFLVPPLMNPIVYGLNASEIRITLLKVFLN
>LOCXPOR76.181.HIT1.OR.2R.313.7tm_4.exons1.CM028277.1.Salvelinus_namaycush
MSVQTLNQTFSYHLQIASFDIPTPLTYPVFIMGLLLYLFSIFCNLTIMLLIITQRTLHKPMFYILFSLPLNDLLGISSMLPRVLSDIVMQTHSVYYPTCVFQAFLCHMYGGAVLFVLAAMSIDRYFAICKPLQYPSIMTPFTLCVIISAAWGLDMAMILTLFALQSRVKRCKAYILNIYCDNPSLLRLSCGEDLTTNNIYGLAMTAVMQIISVGIQLFSYINILVICIINRQSDTKSKAVNTCVAQLVTFLLFELTSTFVILSYRFQNIPPNAQKLCGMMIYLLLPIINPIIYGMKTKDIRTAFFMVVRKKKI
>LOCXPOR77.182.HIT1.OR.2R.316.7tm_4.exons1.CM028277.1.Salvelinus_namaycush
ESVKMDDFSNVSSVLTLEGFNLPPESAFSAFIFATLSYMVILFCNLVLILTIILNRSLHQPMYLLLLNLPINDLIGSTALFTQVIKELLLDTGTIQYSACVTQAFFIHVYGTGAVLILTAMAYDRYIAICSPLRYNTTMTNAHLRKIITLLWVCDLILIGVLFFLLLRLPRCRSLMSHSYCDNPSLLKLVCANTAINNIYGVFITALMQVIVVWAILYTYIQILVTCFRNKGSADTKSKALQTCATHLIVFLLLECLGLLTIISYRLSQFPPQLRRLIGVSTLIFPPTLNPIIYGLKIKDIRVKAMHFLRTKIFPS
>LOCXPOR78.183.HIT1.OR.2R.310.7tm_4.exons2.CM028277.1.Salvelinus_namaycush
NGTGSSDDGFYITAFHTLGNKNYLILALSIIYIITLMGNFVLLAVFIMNPSLQNPKYVAVCNLAVVDISLNSVIIPQMVPVFVFNLNYVSFGTCFSQMFFLHLFGDMESFSLALLAYDRVIAICFPLRYLTINTNLRMLLILLGIWTLAFLLEVYPVALASSLPYCASRVVQSCCCEHGPVYRLACSDISFNRKLATAKTLAVLLGPLSFIIFTYAVVVVAVLKFASTTQRWKAFHTCLTHLLLVLVYYLPVILAYVLGNLRLVQSSDLLTAILTVSVTLPPMLNPIIYSLKTEELREKIIKLFVKTKVS
>LOCXPOR79.186.HIT1.OR.2R.324.7tm_4.exons1.CM028277.1.Salvelinus_namaycush
IMSAGNHSFVTEFVIVGFPGLQPEFYGLASTVLFLVYFCTTVGNVVILVLFATDRDLHKPMYFVILHLVVSDILFSTTTLPKIIARYWFQAGAISFTGCFVQMYLVHYLGTVNSYILFIMALDRYVSICFPLRYPMIIKNSTIHILSTTAWIVAKAGPLMMVIRAYPLPYCDSNKIMQCYCDHIAITTLACTDRAPYSFPAFVVAMVVLLGPLAFIIFSYCSIIVAVVQIASTQGRLKTLSTCSGQLIIIALYYLPRCFIYLSSNIGIRFSTDLRIVIIMLYSLLPPMINPLIYCFKTKYIKQSLMKRFKRSTDPQKERVSAVS
>LOCXPOR80.187.HIT1.OR.2R.324.7tm_4.exons1.CM028277.1.Salvelinus_namaycush
IMSAGNHSFVTEFVIVGFPGLQPEFYGLASTVLFLVYFCTTVGNVVILVLFATDRDLHKPMYFVILHLVVSDILFSTTTLPKIIARYWFQTGAISFTGCFVQMYLVHYLGTVNSYILFIMALDRYVSICFPLRYPMIIKNSTIHILSTTAWIVAKACPLMMVIRAYPLPYCDSNKIMQCYCDHIAITTLACTDRAPYSFPAFIFAMLALLGPLAFIIFSYCSIIVAVVQIASTQGRLKTLSTCSGQLIIIALYYLPRCFIYLSSNIGIRFSTDLRIVIIMLYSLLPPMINPLIYCFKTKHIKTSLMKRFKKSIATQKDNVFAVS
>LOCXPOR81.188.HIT1.OR.2R.309.7tm_4.exons1.CM028277.1.Salvelinus_namaycush
IMSVRNHSFVTGFVIVGFPGLQPEFYSLASTVLFLVYCCILIGNVVVIILFATHNVLHKPMYFIILNLVVSDVLFSTTTLPKIIARYWFQAGAISFFGCFLQMYLVHYFGSVTSFLLLIMALERYVSICFPLRYRMIVNNSTIHILNVTAWVLAHLPSLSMVIRAYPLPYCDSNKIMQCYCDHIAITTLACTDRAPYSFPAFVVAMVVLLGPLAFIIFSYCSIIVAVVQIASTQGRLKTLSTCSGQLIIIALYYLPRCFIYLSSNIGIRFSTDLRIVIIMLYSLLPPMINPLIYCLRTKEIKQIMIKRF
>LOCXPOR82.189.HIT1.OR.2R.311.7tm_4.exons1.CM028277.1.Salvelinus_namaycush
MESSPSNVSHQTLYLNGFTSLLQYRPLLFAPFFLVFVYSLVANSALILVITKQHTLHAPMYVLIGAISALGIAVPVMFVPRMLVSFLSNINLISREECLIQMFCIHYCACFQSTILLGMAIDRYVAICRPLRYNDYIDVTHSLIFTAVFVIRNTVVIIVMVGLIKPLTFCKSNTMYHCFCEHTSVVSLACGNVSRNYIAGIVAFCIPTTDCVFIVYSYVVIFMAIMKSPSGDSRQKAIDTCSTHIMVICVAYLSAMTAFIGYRVSAVPPDFRVFISLMYLLVPGCFNPVIYGYRTKEIRAHLLKYFTCNKI
>LOCXPOR83.190.HIT1.OR.2R.284.7tm_1.exons1.CM028279.1.Salvelinus_namaycush
KDYTYVRVCASTIAFITLAFFNIIINWTIVREDRLRGHARFVLVFHLLVSALVYFGMCSVFYLQIYIDAKPVASICVAMITVLITSASNILLTLTAMSLDRYFAVCHPLWYSSVWQWPWLVGLLTWGLALVIPLTLLSKTEMLGSDTNVECGREQLKKGGLEKILLISVCTALILYSYVRILFEGRRLGVMNRRNMVGCKTLALHGTQLAVYILPNFMNFVLTVLQKQGHIQPGTKELSAVVSFAFFSLAQCVAPIVYGLRKEELLEQVQRRFPCCSRQLKSVL
>LOCXPOR83.191.HIT1.OR.2R.300.7tm_1.exons1.CM028288.1.Salvelinus_namaycush
VKDYTYVRVCASTVSFIILAFFNIVINWTIVREERLRGHARFVLVFHLLMSALVYFGMCSVFYLQIYLGARLVASICVAMVTVLITSASNILLTLTAMALDRYFAVCHPMKYSSVWHWPWLVGLLTWGLALVIPLTLLPKTELDATGPNGECGREQLKKGEVKKILLISVCTILILYSYVRILFEGRRLGVINRRNSVGCKTIALHFTQLAVYILPNFVLIVIQKQEHLQPGTKELSAVVSFAFFSLAQCIAPIVYGLRKEELLEQVHRRFPCCSRQLKSVLEWTVRATTPRLHPQPRYV
>LOCXPOR84.192.HIT1.OR.2R.307.7tm_4.exons1.JAEAGN010001068.1.Salvelinus_namaycush
MNQTVLHSTVFFTAYGPPGPLNYAAFFLTFLLFFITIFANISLMLVIYLESHLHKPMYIFLFNLAVNGLIGCLSVCPKIMDNLVNDIKDISHEGCLLQVFFSSVYALCAYVILAVMAYDRYVSICKPLQYHSIMTPSKVKMLVALVYFIPITMLAFQIFITSRLPVCSYNINKLFCDNLAVVKLSCVESALSNLYGICMIASLVVLPFVLVVLSYIKILLVCLKVSKESRNKAFNTCAPHLITFINFSTAILFSFVYNRHSTVSKEVNVLISVLFILFPPLVHPIIYGIRTKEIRTCITKIIRTRIF
>LOCXPOR64.197.HIT1.OR.2R.299.7tm_4.exons1.JAEAGN010001068.1.Salvelinus_namaycush
EIVFVLHGLNVTQTNKHIYFSFTLILYIFTIFVNLILIVTIFLEKMLHDPMYLFLCNLCINGIYGASAFYPKILYDLLFDSHVITYPGCMTQILVIYSYAFCEFTSLTVMAYDRYVAICKPLQYHSIMTTRKVWTLLLLTWIFSWLESGFGMGITAKLPLCGLDIDKLYCSNWAVVKLSCADTTLNNLYGFIATFSHISQMILILISYVNIIKASLRSRAERKKFMQTCLPHLITLTNFTISLTFDVMYARYGSNTSLLALRNIMAVEFLVVPPLVNPIIYGMKLTRIRNRVGQMFKRK
>LOCXPOR86.199.HIT1.OR.2R.304.7tm_4.exons1.JAEAGN010001068.1.Salvelinus_namaycush
MENSTHYEIFRLAAYGDIGQFKYFYFAVVTVLYFVIILANALLIGVICIERSLHEPMYMFLCALFVNQLYGSTGLFPALMFYLLSDTHDISLLYCYLQIYVLYTYAITEFSNLAVMSYDRYISICYPLRYNNIMTPKTICGLILLSCSSSFFLIAIVIFLSLRLQFCGNVLDRVYCDNYSVVKLACSNTTLNNIWGFVVTVISFSCTIFPTIYSYVRILQICLKSSKETKQKAFNTCTPHIASLLNFSFGCLFVILQGRYETADLPPILRTILLVYFLICPPLFNPLMYGVRMVKIRQACNKVL
>LOCXPOR87.200.HIT1.OR.2R.329.7tm_4.exons6.JAEAGN010001307.1.Salvelinus_namaycush
MSSLTSDPNQTDINTIIRPPYFFISGFIAIPYMKYYYCFLCFVYIISLVGNTFVMTGIYVDRSLHSPKYIAVFNLAFTDVCESTALVPKLLDMFLFSRQLISYNQCLTSLFFVFLFITMQSFNLTILSYDRLVAICCPLRYHMMVTHRSMLQLTGAAWTFAVLMMLIAVCLITRLSFCRSLVIDSYFCDHGPLFRLAAPCSDVVPNIVMSYLNPSIVLYFPMVFIVSSYICITHALFTITLPQDRLRAIKTCTSHLILVAIFFLPVIFTYVLHPIIPTNARIINLSLTSVLPPMLNPIIYVLKTEEFKVSIKKLLRRGAQRAVTQVKPT
>LOCXPOR88.202.HIT1.OR.2R.329.7tm_4.exons6.JAEAGN010001307.1.Salvelinus_namaycush
MSSLTSDPNQTDINTIIRPPYFFISGFIAIPYMKYYYCFLCFVYIISLVGNTFVMTGIYVDRSLHSPKYIAVFNLAFTDVCESTALVPKLLDMFLFSRQLISYDQCLTSLFFVFLFITMQSFNLTILSYDRLVAICCPLRYHMMVTHRSMLQLTGAAWTFAVLMMLISVCLITRLSFCRSLVINSYFCDHGPLFRLAAPCSDVVPNVAMSQINTCIVLYLPMIFIVSSYICITHALFTITLPQDRLRAIKTCTSHLILVAIFFLPVIFTYVLHPIIPTNARIINLSLTSVLPPMLNPIIYVLKTEEFKVSIKKLLRRGAQRAVTQVKPT
>LOCXPOR89.204.HIT1.OR.2R.331.7tm_4.exons6.JAEAGN010001307.1.Salvelinus_namaycush
MSSLTSDPNQTDINTIIRPPYFFISGFIAIPYMKYYYCFLCFVYIISLVGNTFVMTGIYMDRSLHSPKYIAVFNLAFTDVCESTALVPKLLDMFLFSRQLISYNQCLTSLFFVFLFITMQSFNLTILSYDRLVAICCPLRYHMMVTHRSMLQLTGAAWTFAVLMMLIAVCLITRLSFCRSLVIDSYFCDHGPLFRLAAPCSDVVPNQMMAYLNPCIVLYLPMVFIVSSYICITHALFTITLPQDRLRAIKTCTSHLILVAIFYLPVIFTYVLQFQSLIPTNARIINLSLTSVLPPMLNPIIYVLKTEEFKVSVKKLLRRGAQRAVTQVKPT
>LOCXPOR29.207.HIT1.OR.2R.303.7tm_4.exons1.JAEAGN010002117.1.Salvelinus_namaycush
MENSTQVKFFYLFGLKETFNNKSVFFILSLITYLLIITVNLTLIITIIQEKGLHEPMYIFLCSLCVNGLYGTAGFYPKILLDLQSDVQVISYGGCLTQAYVIYTSVLCEISTLTVMSYDRYVAICRPLLYHTIVTSLTVRKLLLFSWCYPLFIALIVVSLAVRIPLCGSRIDKIFCDIPSMLKHACLPITINPILNKCIIVIHVLQLLFIVFSYCQIVRNCVKSAKGRIKFTQTCVPHLITMVISVTVTLFDTLQGWNSSVNITLNMRNAMAVQFLVIPPVLNPVIYGLNLQQIRRAVFRKCN
>LOCXPOR26.208.HIT1.OR.2R.303.7tm_4.exons1.JAEAGN010002117.1.Salvelinus_namaycush
MENSTQVKFFYLFGLQETFNNKSVYFILSLITYLLIITVNLTLIITIIQEKGLHEPMYIFLCSLCVNGLYGTAGFYPKLLLDLQSDVQVISYGECLTQAYVIYTSVMCEMSTLTVMSYDRYVAICRPLLYHTIVTTLTVRKLLLFSWCYPLFTGLIALSLAVRLPLCGSRIDKIFCDIPSILKHACLPITINQILNKFVIVIHVLQILFILFSYCQIVRNCVKSAKGRIKFTQTCVPHLITIVIFITVTLFDTLQGWNSSVNITLNMRNAMAVQFLVIPPVLNSLIYGLNLQQIRRAVFRKCN
>LOCXPTAAR1.125.HIT1.TAAR.2R.320.7tm_1.exons1.CM028253.1.Salvelinus_namaycush
QAVQYCFPLHNSSCVKEVRSIAENILMHLFFFSVSAFTVFVNLLVIISISHFKQLHTPTNLLILSLAVADLLVGIVVIPVEAIKVIESCWYLGETMCSVFHGIVFSVIFASLYNLVIIAVDRYVAVCDPLLYISKITIGKTLTSIFLTWIFSFIYNVVILYCNGQWYRSQANKNCHGECVLIISFTWGIIDLFVSFVAPCSVIICLYMKIFKVARIQVKVMNITTRIKMSESKATKTLGVVLSVFLVGWITYYVGSLTEDYLAHSDVIIAFLSWVVYIHSFLNPLIYALFYPWFKTAARHILTLHILAPSSSLINLLPEN
>LOCXPTAAR2.156.HIT1.TAAR.2R.305.7tm_1.exons2.CM028260.1.Salvelinus_namaycush
EKHEDVIYCFQDGNSSCRKVLLSTSIYITLYIFFSLISAVTVFLNVLVIISISHFKQLHTPTNLLILSLAVSDLLVGLIVIPVVTVATMEPCWGFGEYFCVFHFYISFLCTSLSLGSLVLISIDRYVAVCDPLLYHSKITITRIMCFISITWCCCIIYDAVIVKNFVNVQIPSRCLTECLTVAITSSNIIDLVITMVVPCSIIITLYMKIFVVARSQARKVFSKEAASVSGRKAAKTLAIVVFIYLICWTPSLFPFLFVSFLSENVLSFIISFLPLVNSLINPIIYAFFYPWFKVTAKRILTLKL
>LOCXPTAAR3.157.HIT1.TAAR.2R.321.7tm_1.exons1.CM028260.1.Salvelinus_namaycush
ILLYMEENKYDQYCFQDGNSSCRKALLSTSIYITLYIFFSLISAVTVFLNVLVIISISHFKQLHTPTNLLILSLAVSDLLVGLIVIPVMTLAIMEPCWDFGKYFCVFHFYMAFLCTSLSITNLVLISIDRYVAVCYPLLYHSKITITGTICCISITWCCCIIYDATIIKNFVNVQIPSRCLKECFIVEGITWSNIIDLVITLVVPCSIMITLYMKIFVVARSQARKVFSKEAVSVSGVKTVQANKSERKAAKTLAIVVFNYLICWIPSLFIFFFFSFLSDHLLSYFTSYLALVNSLINPIIYAFFYPWFKVTAKLILSLNL
>LOCXPTAAR15.159.HIT1.TAAR.2R.313.7tm_1.exons1.CM028260.1.Salvelinus_namaycush
KKEDVLYCFQDGNSSCRKALLSTSTYITLYIFFSLISAVTVFLNVLVIISISHFKQLHTPTNLLILSLAVSDLLVGLVVIPVMTVAIMEPCWGFGEYFCVFHAYIACLCTSLSLGNLVLISIDRYVAVCDPLLYHSKITITRIMCCISITWCCCIIYRAANIKNIANVQVPSRCLKECFIVEGSIWGNIIDLLFTMVVPCSIIITIYMKIFVVARSQARKVFSKEAVSVSGVKTVQANKSERKAAKTLAIVVFNYFICWIPTLFILLFLSFLSDNLSVFIRFLPLVNSLINPIIYAFFYPWFKVTAKHILTLK
>LOCXPTAAR28.75.HIT1.TAAR.2R.321.7tm_1.exons1.CM028260.1.Salvelinus_namaycush
DTLLHMEKHEDVQYCFQDGNSSCRKALLSTSIYITLYIFFSLISAVTVFLNVLVIISISHFKQLHTPTNLLILSLAVSDLLVGLVVIPVMTVAIMESCWGFGEYFCVFQIYVTLLCTSLSLGNLVLISIDRYVAVCDPLLYHSRITIPRVMCCISITWCCCIIYRAAIIKNFVNVQVPSRCLNECFIVEGSIWVNIIDLVVTMVVPCSIIITLYMNIFVVARSQARNVFSKEAARVSGVKTVRANKSERKATKTLAIVVVNYFCCWIPFLFVFFFSFLIVNLLSVIIGFLPLVNSLINPIIYAFFYPWFKVTAKHILTLNL
>LOCXPTAAR6.80.HIT1.TAAR.2R.305.7tm_1.exons2.CM028260.1.Salvelinus_namaycush
EKHEDIQYCFQDGNSSCRKVLLSTSIYITLYIFFSLISAVTVFLNVLVIISISHFKQLHTPTNLLILSLAVSDLLVGLIVIPVMTVAIMEPCWGFGEYFCVFHGYIACLCTSLSLGSLVLISIDRYVAVCDPLLYHSKITTTRIMCFISITWCCCIIYDAVIVKNFVNVQIPSRCLTECLTVAITSSNIIDIVITMVVPCSIIITLYMNIFVVATSQARKVFSKEAASVSGRKAAKTLAIVVFTYLICWMPSLFPFLFVSFLSENVLSFIISFLPLVNSLINPIIYAFFYPWFKVTAKHILTLKL
>LOCXPTAAR28.82.HIT1.TAAR.2R.321.7tm_1.exons1.CM028260.1.Salvelinus_namaycush
DLLLQMEKHEDVQYCFQDGNSSCRKALLSTSIYITLYIFFSLFSAVTVFLNVLVIISISHFKQLHTPTNLLILSLAVSDLLVGLIVIPVVTVALMESCWGFGEYFCVFQIYVTLLCTSLSLGNLVLISIDRYVAVCDPLLYHSKITTTRMMCCISITWCCCIIYRAAIIKNFVNVHVPSRCFNECFIVEGSIWVNIIDLVVTMVVPCSIIITLYMKIFVVARSQARNVFSKEAASVSGVKTVRANKSERKATKTLAIVVVNYFCCWIPFLFVFFFSFLIVNLLLVIIGFLPLVNSLINPIIYAFFYPWFKVTAKHILTLNL
>LOCXPTAAR8.83.HIT1.TAAR.2R.309.7tm_1.exons2.CM028260.1.Salvelinus_namaycush
EKKEDVHYCFQDGNSSCRKALLSTSIYITLYIFFSLISAVTVFLNVLVIISISHFKQLHTPTNLLILSLAVSDLLVGLIVIPVMSIAIMESCWGFGEYFCAFHFYLTFLCTSLSLGNLVLISIDRYVAVCDPLLYHSKITITGTICCISITWCCCIIYDAVVIKNFVNVHVPSRCLTECVIVEGITWVNIIDFVITTVVPCSIIITLYMNIFVVARSQARKVFSKEAASVSGRKAAKTLAIVVFTYLICWIPSLFIYFFSSVLGDHLISYFTSYLALVNSLINPIIYAFFYPWFKVTAKLILTLKIRRL
>LOCXPTAAR9.84.HIT1.TAAR.2R.309.7tm_1.exons2.CM028260.1.Salvelinus_namaycush
EKHEDIQYCFQDGNSSCRKVLLSTSIYITLYIFFSLISAVTVFLNVLVIISISHFKQLHTPTNLLILSLAVSDLLVGLIVIPVMTVAIMESCWGFGEYFCAFHFFIACLCTSLSLGNLVLISIDRYVAVCDPLLYHSKITTTRMMCCISITWCCCIIYNAVIFKNFVNVQIPSRCLTECFIVEGITWVNIISLVLKMFVPCSIIITLYMKIFVVARSQARKVFSKEAANKSERKATKTLSIVVFTYFICWIPTLLIYFFSSGLGDHLISYFTSYLALVNSLINPIIYAFFYPWFKVTAKLILTLKIRRL
>LOCXPTAAR10.86.HIT1.TAAR.2R.309.7tm_1.exons2.CM028260.1.Salvelinus_namaycush
EKHEDIQYCFQDGNSSCRKVLLSTSIYITLYIFFSLISAVTVFLNVLVIISISHFKQLHTPTNLLILSLAVSDLLVGLIVIPVMTVAIMESCWGFGEYFCVFHFFITFLCTTLSLGNLVLISIDRYFAVCDPLLYHSKITITGSICIISITWCCCIIYNAVILKNFVNVQIPSRCLTECFIVEGITWVNIISLVLKMFVPCSIIITLYMKIFVVARSQARKVFSKEAASVSGRKATKTLSIVVFTYFICWIPTLLIYFFSSVLGDHLISYFTSYLPLVNSLINPIIYALFYPWFKVTAKLILTLKIRRL
>LOCXPTAAR11.88.HIT1.TAAR.2R.309.7tm_1.exons2.CM028260.1.Salvelinus_namaycush
EKHEDIQYCFQDGNSSCRKVLLSTSIYITLYIFFSLISAVTVFLNVLVIISISHFKQLHTPTNLLILSLAVSDLLVGLIVIPVVTVATMEPCWGFGKYFCVFQFYVTFLCTNLSLGNLVLISIDRYVAVCDPLLYHSKITITGSICIISITWCCCIIYDAVILKNFVNVQIPSRCLNECFIVEGSIWVNIIYIVFTMVVPCSIIITLYMNIFVVARSQARKVFSKEAASVSGRKAAKTLAIVVFTYLICWIPSLLIYFFSSVLGDHLISNFTSYLALVNSLINPIIYAFFYPWFKVTAKLILTLKIRRL
>LOCXPTAAR28.90.HIT1.TAAR.2R.320.7tm_1.exons1.CM028260.1.Salvelinus_namaycush
ILLQMEKHEDVQYCFQDGNSSCRKALLSTSIYITLYIFFSLISAVTVFLNLLVIISISHFKQLHTPTNLLILSLAVSDLLVGLIVIPVTTEAVMEQCWDFGEYFCVFQIYVTFLCTTLSLGNLVLISIDRYVAVCDPLLYHSKITITRIMCCISITWCCCIIYRATIIKNFVNVQVPSRCLNECFIAEGSIWVNIIDLVITMIVPCSIIITLYMKIFVVARSQARNVFSKEAASVSGVKTVRANKSERKATKTLAIVIVNYFCCWIPFLFVFFFSFLIVNLLSVIIGFLPLVNSLINPIIYAFFYPWFKVTAKHILTLNL
>LOCXPTAAR13.92.HIT1.TAAR.2R.309.7tm_1.exons2.CM028260.1.Salvelinus_namaycush
EKHEDVHYCFQDGNSSCRKVLLSTSIYITLYIFFSLISAVTVFLNVLVIISISHFKQLHTPTNLLILSLAVSDLLVGLIVIPVMTVAIMEPCWGFGEYFCVFHFFITFLCTSLSLGNLVLISIDRYVAVCDPLLYHSKITITGTICIISITWCCCIIYDAVIFKNFVNVQIPSRCLTECVIVEGSIWGNIIDLVFTTVVPCSIIITLYMKIFVVARSQARKVFSKEAASVSGRKAAKTLAIVVFTYLISWIPSLLIYFFSSVLGDHLISYFTSYLALVNSLINPIIYAFFYPWFKVTAKLILTLKIRRL
>LOCXPTAAR14.94.HIT1.TAAR.2R.317.7tm_1.exons1.CM028260.1.Salvelinus_namaycush
DLLLQMEKHEDLQYCFQDRNSSCRKVLLSTSIYITLYIFFSLISAVTVFLNVLVIISISHFKQLHTPTNLLILSLAVADVLVGLIVIPVTTVALMEPCWGFGEYFCVFYFYITCLCASLSLGSLVLISIDRYVAVCDPLLYHSKITITRMMCCISITWCFYIIYDAAIIKIFVNVQVPSRCLKECVIVEGFMWGNIIDLVITMVVPCSIIITLYLKIFVVARSQARKVFSKEAASVSGVKTVQANKSERKATKTLSIVVFNYLICWIPIQFYFFFILIDNVSSFIISFFPLVNSLINPIIYAFFYPWFKVTAKRILT
>LOCXPTAAR15.96.HIT1.TAAR.2R.313.7tm_1.exons1.CM028260.1.Salvelinus_namaycush
KNEDVQYCFQDRNSSCRKVLLSTSIYITMYIFFSLFSAVTVFLNVLVIISISHFKQLHTPTNLLIISLAVSDLLVGLIVIPVVTVAIMESCWGFGEYFCVFNFYIACLCTSLSLGNLVLISIDRYVAVCDPLLYHSKITIPRTMCSISITWFCCIMYRAAIIKHFVNIQVPSRCLKECFIVEELNWVNIISLVFTMVVPCSIIITLYMKIFVVARSQARKVFSKEAASVSGAKTVQANKSERKAAKTLAIVVFNYLICWIPFLFINMFVFSSDNFSFIIGFLPLVNSLINPIIYAFFYPWFKVTAKHILTLKL
>LOCXPTAAR16.98.HIT1.TAAR.2R.317.7tm_1.exons1.CM028260.1.Salvelinus_namaycush
DLLLQMEKHEDVQYCFQDRNSSCRKASLSTSIYITLYIFFSLISAVTVFLNVLVIISISHFKQLHTPTNLLILSLAVSDLLVGLIVIPVTTVAIMEQCWGFGEYFCVFYFYITCLCASLSLGNLVLISIDRYVAVCDPLLYHSKITITRMMCCIFITWCCCIIYYAAIINIFVNVQVPSRCLKECFIVEGTTWGNIIDTVITMVVPCSIIITLYMKIFVVARSQARKVFSKEAASVSGVKTVQANKSETKATKTLAIVVFTYLSCWIPFHLYLFFLLIDNLSSFIISFLPLVNSLINPIIYAFFYPWFKVTAKRILT
>LOCXPTAAR14.100.HIT1.TAAR.2R.317.7tm_1.exons1.CM028260.1.Salvelinus_namaycush
DLLLQMEKYEDVQYCFQDRNSSCRKALLLTSIYVTLYIFFSLISAVTVFLNIIVTISISHFKQLHTPTNLLILSLSVSDLLVGLIVIPVTTVALMEPCWVFGKYFCVFYFYITCLCTSLSLGSLVLISIDRYVAVCDPLLYHSKITITRMMCCISINWCCCIIHNAVIIKSFVNVQIPSRCLKECVIVEGITWGNIIDFIFTMVVPCSIIITLYMKIFVAARSQARKVFSKEAVSVSGVKTVQANKSERKATKTLSIVVFTYLSCWIPIQFYLFFLLIDNVSLFIISFLPLVNSLINPIIYAFFYPWFKVTAKHILT
>LOCXPTAAR15.102.HIT1.TAAR.2R.314.7tm_1.exons1.CM028260.1.Salvelinus_namaycush
KNEDVQYCFQDRNSSCRKVLLSTSIYITLYIFFSLISAVTVFLNVLVIISISHFKQLHTPTNLLILSLAVSDLLVGLIVIPVVTVAIMESCWGFGEYFCVFYFYIACLCTSLSLGSLVLISIDRYVAVCDPLLYHSKITITRIMCCISITWCCCIMYRAAIIKHFVNIQVPSRCLKECFIVEELNNWVNIIDLVITMVVPCSIIITLYIKIFVVARSQARKVFSKEAASVSGVKTVQANKSERKAAKTLAIVVFNYLICWIPFLFINMFVFSSDNLSFIIGFLPLVNSLINPIIYALFYPWFKVTAKHILTLKL
>LOCXPTAAR19.104.HIT1.TAAR.2R.318.7tm_1.exons1.CM028260.1.Salvelinus_namaycush
DLLLQMEEHEDVQYCFQEGNSSCRKALLSTSIYITLYIFFSLISAVTVFLNVLVIISISHFKQLHTPTNLLILSLAVSDLLVGLIVIPVTTVAIMEPCWGFGEYFCVFYFYITCFCASLSLGNLVLISIDRYVAVCDPLLYNSKITITRIMCCIFITWCCCIIYYAAIIYFFVNVQVPSRCLKECFIVEGITWGNIIDTVITMVVPCSIIITLYLKIFVVARSQARKVCSKEAVSVSGVKTVQANKSETKATKTLAIVVFTYLSCWIPFHLYLFFLLIDNLSSFIISFLPLVNSLINPIIYAFFYPWFKVTAKRILTQ
>LOCXPTAAR15.108.HIT1.TAAR.2R.313.7tm_1.exons1.CM028260.1.Salvelinus_namaycush
EEVQFCFQDRNSSCRKALLSTSIYITLYIFFSLISAVTVFLNVLVIISISHFKQLHTPTNLLILSLSVSDLLVGLIVIPATTVAIMESCWGFGEYFCWFEFYIAYLCTSLSLGNLVLISIDRYVAVCDPLLYHSKITITRIMCCISISWCCCIIYDAAIIQIFVNVQVSSRCLKECFIVKGLNWVNIIGLVFTMAVPCSIILTLYLKIFVAARSQARKVFSKEAVSVSGVKTVQANKSERKATKTLSIVVFNYLICWIPSLFPFILSFFFSDNLISFIISFLPLINSLINPIIYAFFYPWFKVTCRHIFTLKV
>LOCXPTAAR24.112.HIT1.TAAR.2R.306.7tm_1.exons2.CM028260.1.Salvelinus_namaycush
EKHEDVQYCFEDKNSSCRKALLSTSIYITLYIFFSLFSAVTVFLNVLVIISISHFKQLHTTTNLLILSLAVSDLLVGLIVIPVTTLALTNSCWGFGKYFCAFHFYMAFLCTSLSLGNLVLISIDRYVAVCDPLLYHSKITIPRTMCSISITWFCCIIYQAVVIKICINVQVPSRCLKECFTVEGSIWGNIVDIVITMVVPCSIIITLYMKIFVVARSQARKVFSKEAANVSGRKAAKTLSIVVFNYLICWIPSLFILFFVHIFIDNLLSLFISFLPLLNSLINPIIYAFFYPWFKVTARHILTLKL
>LOCXPTAAR15.114.HIT1.TAAR.2R.314.7tm_1.exons1.CM028260.1.Salvelinus_namaycush
KHEDVQYCFQDRNSSCRKALLSTSIYITMYIFFSVISAVTVFLNVLVIISISHFKQLHTPTNLLILSLSVSDLLVGLIVIPVTTIAIMESCWGFGEYFCVFQFYISCLCTTLSLGNLVLISIDRYVAVCDPLLYHSKITTTRMMCCISITWCCCIIYDATIIKNFVNVQVQSRCLKECLIVEGLNWVTTIDLVLKTVVPCSIIITLYLKIFVVARSQARKVFSKEAASVSGVKTVQANKSERKAAKTLSIVVFNYLICWTPSLFIFFLSLLSENVSLFIISFLPLVNSLINPIIYAFFYPWFKVTAKIILTLNL
>LOCXPTAAR15.117.HIT1.TAAR.2R.314.7tm_1.exons1.CM028260.1.Salvelinus_namaycush
KHEDVQYCFQDRNSSCRKALLSTAIYITLYIFFSLISAVTVFLNVLVIISISHFKQLHTPTNLLILSLAVSDLLVGLIVIPVMTVAITESCWVFGEYFCVFLLYISCLCPSLSLGSLVLISIDRYVAVCDPLLYHSKITITRLMCCISITWCCCIIYNAAIIKDIVNVQIPSRCLKECFIVEGSIWGNIIDLVVTMVVPCSIIITLYMKIFVVARSQARKVFSKEAVSVSGVKTVQANKSERKATKTLSIVVFTYLICWIPFIFSFFFLSFLIDNLSFIISFLPFVNSLINPIIYAFFYPWFKVTAKHILTLKL
>LOCXPTAAR28.122.HIT1.TAAR.2R.321.7tm_1.exons1.CM028260.1.Salvelinus_namaycush
FLLQMEKHEDVQYCFQDRNSSCRKALLSISIYITLYIFLSMISAVTVFLNVLVIISISHFKQLHTPTNLLILSLAVSDLLVGLIVIPVMTVAIIEPCWVFGEYFCAFLLYITCLCTSLSLGSLVLISIDRYVAVCDPLMYNSKITITRVMCCISITWCFCTIYNAAIIKNIVNIQVPSQCLNECFIVEGITWGNIMDFVFTMVVPCSIIITLYLNIFVVARSQARKVFSKEAASVSGVKTVQANKSERKAAKTLSIVVINYFICWIPFLFSFFFVSLLSDNLLSFIISFLPLVNSLINPIIYAFFYPWFKVTAKHILTLKL
>LOCXPTAAR24.124.HIT1.TAAR.2R.306.7tm_1.exons2.CM028260.1.Salvelinus_namaycush
EKHEDVQYCFEDKNSSCRKALLSTSIYITLYIFFSLFSAVTVFLNVLVIISISHFKQLHTPTNLLILSLAVSDLLVGLIVIPVTTVALMESCWGFGKYFCAFHFYMAFLCTSLSLGNLVLISIDRYVAVCDPLLYLSKITIPRTMCSISITWFCCIIYQAVVIKICINVQVPSRCLKECFTVEGSIWGNIVDIVITMVVPCSIIITLYMKIFVVARSQARKVFSKEAASVSGRKAAKTLSIVVFNYLICWIPSLFILFFVHIFIDNLLSLFISFLPLVNSLINPIIYAFFYPWFKVTAIHILTLKL
>LOCXPTAAR15.126.HIT1.TAAR.2R.314.7tm_1.exons1.CM028260.1.Salvelinus_namaycush
KHEDVQYCFQDRNSSCRKALLSTSIYITLYIFFSVISAVTVFLNVLVIISISHFKQLHTPTNLLILSLSVSDLLVGLIVIPVTTIAIMESCWGFGEYFCVFQFYISCLCTTLSLGNLVLISIDRYVAVCDPLLYHSKITTSRMTCCISITWCCCIIYDATIIKNFVNVQVQSRCLKECFIVEGLNWVTTIDLVLKTVVPCSIIITLYLKIFVVARSQARKVFSKEAASVSGVKTVQANKSERKAAKTLSIVVFNYLICWTPSLFIFFLSLLSENVSLFIISFLPLVNSLINPIIYAFFYPWFKVTAKIILTLNL
>LOCXPTAAR15.131.HIT1.TAAR.2R.314.7tm_1.exons1.CM028260.1.Salvelinus_namaycush
KHEDVQYCFQDRNSSCRKALLLTSIYITLYIFFSLISAVTVFLNVLVIISISHFKQLHTPTNLLILSLAVSDLLVGLIVIPVMTVAITESCWVFGEYFCAFLLYISCLCPSLSLGSLVLISIDRYVAVCDPLLYHSKITITRLMCCISITWCCCIIYNAAIIKDIVNVQIPSRCLKECFIVEAITWGNIIDLVITMVVPCSIIITLYMKIFVVARSQARKVFSKEAASVSGVKTVQANKSERKATKTLSIVVFTYLSCWIPFIFSFFFLSFLIDNLSFIISFLPFVNSLINPIIYAFFYPWFKVTAKHILTLKL
>LOCXPTAAR27.133.HIT1.TAAR.2R.320.7tm_1.exons1.CM028260.1.Salvelinus_namaycush
DLLLQMEKHEDVQYCFQDRNSSCRKALLSTSIYITLYIFFSLISAVTVFLNVLVIISISHFKQLHTPTNLLILSLSVSDLLVGLIVIPVTTVALMESCWGFGKYFCVFQIYITFLCTSLSLGNLVLISIDRYVAVCDPLSYHSKTTITRMMYCISITWCCCIIYRAAIIKNFVNVQVPSRCLNECFIVDGITWGNIIDLVFTMVVPCSIIITLYMKIFVVARSQARKVFSKEAASVSGVKTVQANKSERKAAKTLAIVVFNYLICWIPFLFSFFLYFLIDSLFSVMIIGFLPLANSLINPIIYAFFYPWFKVTAKRILTL
>LOCXPTAAR28.135.HIT1.TAAR.2R.321.7tm_1.exons1.CM028260.1.Salvelinus_namaycush
DLLLQMEKHEDVQYCFQDRNSSCRKASLSTSIYITLYIFFSLISAVTVFLNVLVIISISHFKQLHTPTNLLIISLAGADLLVGLIVIPVTTVAIMESCWGFGEYFCVFHLYMALFCTSLSLGNLVLISIDRYVAVCDPLLYHSKTTITRMMCRISITWCCCIIYRAAIIKSFVNVQVPSRCLNECFIVEGISWSNIVEIVITMVVPCSIIITLYLKIFVVARSQARKVFSKEAASVSGVKTAQTNKSERKAAKSLSIVVINYFICWIPSLLVFFFLSFVSENVSLFIRFLPLVNSLINPIIYAFFYPWFKVTAKLILTLKV
>LOCXPTAAR30.136.HIT1.TAAR.2R.324.7tm_1.exons1.CM028266.1.Salvelinus_namaycush
LLCFESVNGSCKRSIFPPTIRVLLYLLLGSMSVLTVCGNLLVIIPIIHFKQLHTPTNYLILSLAVSDLLLGVLVMPPSMVYSLESCWYFGDLFCKIYTSTDVMLSTASILNLCFISIDRYYAVCRPLLYRTKITVHVVLIMMLVTWTVSAVVGFCMIFLELNIWGVEDFYYKNFACEGECILFQNKVSSTVSSVISFYIPGVGMLSIYLKIFLIAQRQARSIQGTTNQNSVGKSQRKATKTLAVIMGVFLSFWTPFFVVNCIDPFINYSIPPVLFVTFVWIGYLNSTINPMVYAFFYSWFRRAFRIIISGKIFQPDSSIIQLFS
>LOCXPTAAR31.141.HIT1.TAAR.2R.324.7tm_1.exons1.CM028266.1.Salvelinus_namaycush
LLCFESVNGSCKRSIFPPTIRVLLYLLLGSMSVLTVCGNLLVIIPIIHFKQLHTPTNYLILSLAVSDLLLGVLVMPPRMVYSAESCWYFGDLFCKIYTSTDVMLCNTSILNLCFISIDRYYAVCRPLLYRIKITVHVVLIMILVTWTVSAGVGFCMIFLELNIWGMEDFYYKNVACEGGCILFQNKVSSIVASVLSFYIPGVGMLSIYLKIFLIAQRQARSIQGTTNQNSVGKSQRKATKTLAIIMGVFLSFWTPFFVVNCIDPFISYSTPPVLFETLIWLGYLNSTINPMVYAFFYSWFRRAFRIIISGQIFQPDSSEIQLFS
>LOCXPTAAR32.142.HIT1.TAAR.2R.318.7tm_1.exons1.CM028266.1.Salvelinus_namaycush
LLCFESVNGSCKRSIFPPTIRVLFYLLLGSMSVLTVCGNLLVIIPIIHFKQLHTPTNYLILSLAVSDLLLGVLVMPPRMVYSLESCWYFGDLFCKIYTSTDVMLCNTSILNLCFISIDRYYAVCRPLLYRTKITVHVVLIMMLVTWTGSAIVVFGIVFLGISIWGMDVACEGGCILFQNKASSTASSVLSFYIPGVGMLSIYLKIFLIAQRQARSIQGTTNQNSVGKSQRKATKTLAIIMGVFLSFWTPFFVINSIDPFINYSTPPVLFETLIWIAYLNSTINPMVYAFFYSWFRRAFRIIISGQIFQPDSSEIQLFS
>LOCXPTAAR33.143.HIT1.TAAR.2R.324.7tm_1.exons1.CM028266.1.Salvelinus_namaycush
LLCFESVNGSCKRSIFPPTIRVLLYLLLGSMSVLTVCGNLLVIIPIIHFKQLHTPTNYLILSLAVSDLLLGVLVMPPRMVYLVESCWYFGDLFCKIQTSTDVMLCNTSILNLCFISIDRYYAVCRPLLYRIKITVYVVLIMILVTWTVSAGVGFCMIFLELNIWGVEDCYYKNVACEGECILFQNKVSSIVASVISFYIPGVGMLSIYLKIFLIAQRQARSIQGTTNQNSVGKSQSKATKTLAIIMGVFLSFWTPFFVVNCIDPFISYSTPPVLFETLIWIAYLNSTINPMVYAFFYSWFRRAFRIIFSSKIFQADSSEIQLFS
>LOCXPTAAR34.144.HIT1.TAAR.2R.326.7tm_1.exons1.CM028271.1.Salvelinus_namaycush
FCYESLSGSCVRFARPLSVQVPMFTSMVLAILVTVIGNLLVITSIAHFKQLQTSVNQLLVSLAVCDLLLGVFVMPCSAVRSVQGCWYLGGFLCKLHTSTDIMLSTSSIFHLSFISIDRYFAVCRPLSYRLIITNNTVLIMITTSWLVPAIFAYGMIFPEINLKGREDFYETHVKCIGGCQVFFSPVAAVVVSSFCFYIPGMILICIYSKIYWVARAQARSIKDLSRQFKEADSGRRERRGANILAIVVGVFLICWSPFSLCLIIDPFIQYSIPPLLGDTLVWFGYLNSAFNPIVYAFFYTWFRRALRIIISGHIFHRGSCRFRLYS
>LOCXPTAAR35.145.HIT1.TAAR.2R.337.7tm_1.exons1.CM028271.1.Salvelinus_namaycush
SHQHMDPKMFCYPESNASCTREIFSEGVQIALYFMFVSVMLVTILGNGVVIISIAHIKQLHTPTNMLIMSLAVADLLVGVTVMPFSTMRAVEGCWYFGDAFCLLHSRFDMFLTSVSIFHLVFIAIDRYEAVCSPLRYSTKITIPIAWLMVFASWAVAALYSYCLLYSKANVRGLDEFIASIYCLGSCNLFLNALWGALDTLIAFFFPCSVMVGLYTKIFLVAKEHLRKIEDSQNNSNEGGRGVVSKQSERKAAKTLGIVVGVFIFCWLPFFVNSIVDPYTNFSTPPILFEVFIWLGYFNSTANPIIYALFYPWFRKCLNLIVTLKIFNRNSSYINVF
>LOCXPTAAR36.146.HIT1.TAAR.2R.337.7tm_1.exons1.CM028271.1.Salvelinus_namaycush
SHQHLDPKMFCYPESNASCTREIFSEGVQIALYFLFVSGMLVTILGNGVVIISIAHIKQLHTPTNMLIMSLAVADLLLGVTVMPFSTMRAVEGCWYFGDAFCLLHSSFDMFLTSVSIFHLVFIAIDRYEAVCSPLRYSTKITIPIAWLMVFASWAVAALYSYCLLYSKANVRGLDEFIASIYCLGSCNLFLNALWGALDTLIAFFFPCSVMVGLYTKIFLVAKEHLRKIEDSQNNSNEGGRGVVSKRSERKAAKTLGIVVGVFIFCWLPFFVNSIVDPYTNFSTPPILFEVFIWLGYFNSTANPIIYALFYPWFRKCLNLIVTLKIFNRNSSYINVF
>LOCXPTAAR37.147.HIT1.TAAR.2R.326.7tm_1.exons1.CM028271.1.Salvelinus_namaycush
FCYESLSGSCVRFARPLSVQVLMFTSMVLAILVTVIGNLLVITSIAHFKQLQTSVNQLLVSLAVCDLLLGVFVMPCSAVRSVQGCWYLGGFLCKLHTSTDIMLSTSSIFHLSFISIDRYFAVCRPLSYRLIITNNTVLIMITTSWLVPAIFSYGMIFPEINLKGREDFYETHVKCIGGCQVFFSPVAAVVASSFSFYIPGMILICIYSKIYWVARAQARSIKDLSRQFKEADSGRRERRGANILAIVVGVFLICWSPFSLCLIIDPFIQYSIPPLLGDTLVWFGYLNSAFNPIVYAFFYTWFRRALRIIISGHIFRRGSCRFRLYS
>LOCXPTAAR38.148.HIT1.TAAR.2R.335.7tm_1.exons1.CM028271.1.Salvelinus_namaycush
SHQHLDPKMFCYPESNASCTREIFSEGVQIASYFVFVSVMLVTILGNGVVIISIAHIKQLHTPTNMLIMSLAVADLLVGVTVMPFSTIKAVEGCWYFGDAFCLLHSDMFLTSVSIFHLVFIAIDRYESVCSPLRYSTKITIPIAWLMVFASWAVAALYSYGLLYSKANVKGLDEFIASIYCLGSCNLFLNALWGALDTLIAFFFPCSVMVGLYTKIFLVAKEHLRKIEDSQNNSNEGGRGVVSKRSERKAAKTLGIVVGVFIFCWLPFFVNSIVDPYTNFSTPPILFEVFIWLGYFNSTANPIIYALFYPWFRKCLNLIVTLKIFNRNSSYINVF
>LOCXPTAAR39.150.HIT1.TAAR.2R.310.7tm_1.exons1.CM028272.1.Salvelinus_namaycush
EHEDAQYCFPDQNSSCRKALLSTSIYITLYIFISLISAVTVFLNVLVIISVSHFKKLHTPTNLLILSLAVADLLVGLIVIPVVAVTVMESCWFYGKYFCVISLYINYLCLSLSLGNLILISIDRYVAVCDPLMYHSKITITRIIGCISITWCCCIIYNAVILNNYVNINVPRQCLEECFVVEGFIWRSIIDLLFTSVIPCSVIITLYLKIFVVARSQARKVFSKEAATKSGVKTVQVNKTERKAAKTLSIVVFTYLTCWIPIFFIQFFSQQSSVYLSFLPFVNSLINPIIYALFYPWFKVTAKHILTLKL
>LOCXPTAAR40.152.HIT1.TAAR.2R.310.7tm_1.exons1.CM028272.1.Salvelinus_namaycush
EHEDAQYCFPGHNSSCRKVLLSTSIYITLYIFFLSIAAVTVFLNILVVISVSHFKQLHTPTNLLILSLALADVLVGLIVIPVGTVAIMESCWFLGKYFCVFYAYISYLILSISLGNLVLISIDRYVAVCDPLFYHSKITITRITCSISIIWFCCIIYNAAFIKITVNVEVPKRCFEECFIVQEFKWISIIDLVITMIVPCSIIITLYLKIFLVARSQARKVFSKEPATQSGVKTVQVNKTERKAAKTLSIVVFTYLTCWIPIFFIQFFSHQSSVYLSFLPFLNSLTNPIIYAFFYPWFKVTAKHILTLKL
>LOCXPTAAR41.154.HIT1.TAAR.2R.311.7tm_1.exons1.CM028272.1.Salvelinus_namaycush
EHKDVQHCFHNSSCRKASLSTSIYITLYILFSLISAVTVFLNVLVIISIYHFKQLHTPTNLLILSLAVTDFLVGLIAIPVVTVAVMESCWVFGKYFCVFFLFIGYLIISLSLGNLVLISIDRYVAVCYPLLYHSKITIPRIICWILITWCWCSIYNAAISNNSVTVQVPKMCFEECFIFEGFNWSKTIDFVIIMVVPCYIIITLYFKIFVAARSQARKIFSKEAATKSGVKIVQANTSERKAAKTLSIVVFTYLTCWISIFFLHFFFLQSLTYLLLLPFLNSLINPIIYAFFYPWFKAIAKHILTLMLRRL
>LOCXPOra1.9.HIT1.Ora.2R.316.V1R.exons1.CM028261.1.Salvelinus_namaycush
LDLCVTIKGVSFLLQTGLGFLGNTLVLLAYTQVVCSECRLQPVDIILCHLAFVDLILLLTRCVPQTMTVFGLRDLLNDPGCKVVIYTYRIARALSVCITCMLSVFQAVTIAPAGGPCLSRLKARLPRLIVPTIAGLWLFNMAVCFAAPLFSIAPRNGTVPAFTLNLGFCHVDFRDRLSYKINGVIVSTRDFVFVGLMLWSSGYILLLLHRHSRQVRSIRRSSQGGGAETRAANTVITLVVLYVVFFGIDNIIWIYMLTVDNVSPVVADMKIFFSSCYACLSPFFIISSNKKVKSKLVCVAADQEPPSVDTQDSNDK
>LOCXPOra2.10.HIT1.Ora.2R.318.V1R.exons1.CM028261.1.Salvelinus_namaycush
MKSEEVVRGMLYLSLTVVGVPGNTAVIVAFLLALYQEHQLLPADAIVLHLACANLLVVGVRCLLETLATFRLVNIFGDTGCQGVIFVYRTSRSLSIWLTFVLSAYQCLSIATPGSCWASIRVLVARYLAVIFLTLWVINTSMSSAAIAFSLGSRNDSVNMQHSINVQFCYVRFPTMQSKQVNGAVQVGRDVVPMGMMTLASLVILVFLYRYSQQVKGLRSSSGASGGAERRAAKAVVALVTLYVVLYGVDNGLWVYTLTVRKTMSSSLISDLRIFFSSLYAALSPLVIIATNRKVNSRLRCVVQERPVQDKATTLSTV
>LOCXPOra3.11.HIT1.Ora.2R.342.7tm_1.exons2.CM028261.1.Salvelinus_namaycush
MSEVLTVDAILFGFLVFSGILGNILVIHVVFQSAIESLSRRLPPSDTILVNLSLANLLTSLFRTVPIFVSDLGLDVSLSQGWCRLFMLLWVWWRAVGCWVTLTLSAFHCATLKRQHVAMGPLAQEHERRKVWVALGLVWGLNLAFSLPALVYTTHVQGNATVELMVISCTTRPLLGCMWEFPSEEQGSAFASTSLALNEVVPLVLMVGTNLATLHSLAKHIRAVTSVGEAGGGTHGELDRHVASERKASHVIMLLVMLFVVCWVLQVAAVTYYNHNRGHHAEELLTVAHFSASVFVGFSPMVVALGHGKLRRRIMRMIAGCADRVKCQQEKIIDESKAPDTR
>LOCXPOra4.15.HIT1.Ora.2R.335.7tm_1.exons4.CM028262.1.Salvelinus_namaycush
MESPMPELRELEPVGVVLRVTTSPTQTAFYIILVLLGIVGNTTVIGVILDSVFKDPSGVRNSDIILMNMALSNLLLSLLRNILLVISDLGLELNSSRDGCHVLMGLWVWLRSVNVWSTLFLSAFHFQTLRRVAPPPGTVHGPRRPPKTILISLGLIWFLNLIYAIPAHIYSTNGNKNSTETLMLVSSTTRPLLGCVWNFPSSYNGLAYATTSMVIHEILPIILMAITNLGSLYTLYTHGRTHNPAHMTQDAPVIKRIPAERRAAKVILALIVLFIGSWGTSIISINYFNYNRGLSAGFLLVIARFANTIFIAFSPIVLAVGHRRLRAVIKSFLTH
>LOCXPOra5.16.HIT1.Ora.2R.335.7tm_1.exons4.CM028262.1.Salvelinus_namaycush
METPMPELRDEEPVGMGLGVNGYPFQNALYIILVLLGIVGNATVVGVISESVFRDPSGGRNSDIILINMALSNLLLSLLRNILLVISDLGLELNSSRDGCHVLMGVWVWLRSVNVWSTLFLSAFHFQTLRRVAPPSRTVHGPRRPSKTLLISLGLIWYLNLIYAIPAHIYSTKGNKNSTETLILVSSTTRPLLGCVWNFPSSYDTLAYATTSMVIHEILPIILMAITNLGSLYTLYTHGRTRNPAHMAQDAPIIKRIPAERRAAKVILALTILFIVSWGTSIISINYLNYNKGSSDRFLPVIARFANSIFIAISPIVLAVGHRRLRAVVKSFLTH
>LOCXPSalmoOlfC.2.2.24241.HIT1.OlfC.1R.766.ANF_receptor.exons5.CM028265.1.Salvelinus_namaycush
FDPRAFRWAQTMRLALEEINQSEQLLPNHTLGYKIFDSCATPVTALRAVLAMLNGQGEEQSPMCSGASPLIAVVGESGSSQSIVLSRTLQPFRIPMISYFSTCSCLSDRKEYPTFFRVVPNDDYQVKAIASLLQRFGWKWIGVIREDHDYGHFALQGLKREIQNTDVCLAYDEMIPKDYSRERVLQILEVMRHSTARVVIVFSGEGELYPFLKEFVKQNITGTQWVASEAWVTANVLAETYPFLDGTIGFAIRSGKVPGLRDYLQTVNPRRYPSNPLVQQLWEALYGCSPSLSPSSPLMPPCSGQETLLEQHSAYMNTSSPRVAYNVYKAVYAIAHSLHNLLHCQAGAGPFHNRSCAHSTNVHPWQLQQYLQDVSFNVSGENMNFDQKGDAIPSYDLINWQRGPNGGPRFVTVGLYDGSKDSGKELAIQQEKIVASCAPGSRKAVRRGEPLCCFDCVPCDSGKISYQTDSIDCKECPEDFWSNTDGTMCIPKVVEFLSHDAMGIALTVIAVVGACLTVSVLAVFLHHRTTPIVRVNNSELSFFILLSLTLCFLCALMFIGEPTSWSCMLRHTAFSITFSLCISCILGKTLVVLAAFTAARPGNNIMKWLGPKQQRVIIFSCTLVQVLICAAWLMAAPPYPSRNIQDQRSKIILECSVGSQLAFWCVLGYIGLLACLCFILAFLARKLPGNFNEAKFITFSMLIFCAVWISFIPAYVSSPGKYTVAVEIFAILASSFGLLFCLFAPKCYIILLKPEKNTKPHLMGRK
>LOCXPSalmoOlfC.11.4.24155.HIT1.OlfC.1R.866.ANF_receptor.exons11.CM028277.1.Salvelinus_namaycush
MCLCGWLWLLCCLHIPGYVWGQSGGGGGACRLMANPISGSVYRAGDVIIGGLFPIHVEAPLPEQEFRSIAGNVTCTIFNQRAYRWLQTMIFAVEEINRDPVLLPNLTLGFLAADTCLAEGTTLGAALAMVTGQEASVADTECGATPEVPVIIGDARSSASIVVAQTLGPFDLPMVSYFASCACLSDNWRYPSFFRTIPSDAFQARGMVRLLHQLGWEWVGLVSGDDDYGKFGVQMLLRDLQGSGVCVAYAEVIPKVLSQRRMKHIVDTIRGSTARVVVTFAIAQDARALMEEVVRQNITDRQWIASEAWVTYSTLSSPKNLPSLAGTIGFALKKAVIPSLGPFLTRLRPDGDYQKSDPFLRELWEEIFGCSLGIDLSMTLSTQRQCTGSEVIGEGESQYADVSQLRASYNVYKAVYAIAHAIQDMVACRPGEGPFNSGQCPDIRKLQPSQIVHYLRGVNFSTPVGDLFHFDMNGDPPASYDIINWHVTPEGKAEFVQVGHFLSSVGVDDQFHINMENVVWGGGSGDEVPVSICSAACPPGTRHAVQKGKPVCCFDCLSCAEGEISNTTGSVECSRCPERFWSNPDRTACVPQLVDFLSYSDTMGVILSFISVSGATLTAGALATFFYHRHTPLVKANNSELSFLLLLSLKLCFLCALVFIGWPKPWTCMLRHTLFGISFVFCISCLLSRTVVVLVAFRATLPGENLMRFFSPTQQRMGISICTLIQVLICVLWLTLAPPRPAERGGREGRGPRVVLECEVGSVVGFSLVLGYIGLLASLCLLLAFLARKLPDNFNEAKFITFSMLIFCAVWISFIPAYVSSPGKYTVAVEIFAILASSFGLLFCLFAPKCFIILLRPERNTKKHMM
>LOCXPOlfC1.292.HIT1.OlfC.2R.868.ANF_receptor.exons11.CM028265.1.Salvelinus_namaycush
MSLWGWLWLLYCLHVPGCVRGLYGGGKGACRLIAKQVSGSVYRAGDVVIGGLFPIHVEAPLPEQEFRSIKEYSTCTIFKQRAYRWLQTMIFAVEEINRDPALLPNLTLGFLAADTCRSEGITLGAALAMVTGKEASVVGTECGTTPEVPVIIGDAHSSASMVVAQTLGPFDLPMVSYFATCACLSDNLRYPSFFRTVPSDAFQARGMAKLLRLLRWVWVGLVSEDDDYGKFGVQLLLQELQGSGVCVAYSEVLPKLPSKRKIRHIVDTIRGSTARVVVAFVGFTGHSGALMEEVVRQNITDKQWIASESWVTYSTIAAPMNLPSLAGTIGFALKKADIPGLGPFLTRLHPDGDYQKSDPFLRDLWEEMFGCSLGVDLSMTLSSRRQCTGSEVIREGESQYADVSQLRASYNVYKAVYAIAYAIQDMVACRPGDGVFNGGQCPDIRKLQPSQIVHYLRGVNFSTPVGESFHFDMNGDPPASYDIINWHVTPEGTAEFVQVGQFLSSEGSDDQFHIDMDKVVWGGGSGDEVPVSVCSADCPPGTRHAVQKGKPVCCFDCLSCAEGEISNTTGSVECIRCPERFWSNPDRTACIPQLVDFLSYSDTMGVILSVISVSGATLTAGALATFLYHRHTALVKANNSELSFLLLLSLKLCFLCALVFIGQPKPWTCMLRHTLFGISFVFCISCLLSRTVVVLVAFRATLPGENLMRYFSPTQQRMGISLCTLIQVLICVLWLALAPPRPAERRGREARGPRVVLECEVGSVVGFSLVLGYIGLLASLCLLLAFLARKLPDNFNEAKYITFSMLIFCAVWISFIPAYVSSPGKYTVAVEIFAILASSFGLLFCLFAPKCYIILLRPERNTKKHMMS
>LOCXPOlfC2.318.HIT1.OlfC.2R.868.ANF_receptor.exons11.CM028265.1.Salvelinus_namaycush
MSLCGWLWLLYCLHVPGSVCGLDGVGEGACRLVAKPVSGTVYRAGDVVIGGLFPIHVEAPLPEQEFRSIKGNSTCTIFKQRAYRWLQTMIFAVEEINRDPALLPNLTLGFLAADTCRSEGTTLGAALAMVTGKEASVVGTECGTTPEVPVIIGDARSSASIVVAQTLGPFDLPMVSYLATCTCLSDNWRYPSFFRTVPSDAFQARGMAKLLRLLRWVWVGLVSEDDDYGKFGVQLLLQELQGSGVCVAYSEVLPKVPSKRQIRHIADTIRGSTARVVVAFVGFTGHSGALMEEVVRQNITDKQWIASEAWVTYSTIAAPKNLQSLAGTIGFALKKADILGLGPFLTRLHPDGDYQKFDPFLRELWEEMFGCSLGVDLSVTLSSRRQCTGSEVIREGESQYADVSQLRASYNVYKAVYAIAYAIQDMVACRPGDGVFNGGQCPDIRKLQPSQIVHYLRGVNFSTPVGESFHFDMNGDPPASYDIINWHVTPEGTAEFVQVGQFLSSEGSDDQFHIDMDKVVWGGGSGDEVPVSVCSADCPPGTRHAVQKGKPECCFDCLSCAEGEISNTTGSVECIRCPERFWSNPDRTACIPQLVDFLSYSDTMGVILSVISVSGATLTAGALATFLYHRHTALVKANNSELSFLLLLSLKLCFLCALVFIGRPKPWTCMLRHTLFGISFVFCISCLLSRTVVVLVAFRATLPGENLMRYFSPTQQRMGISLCTLIQVLICVLWLALAPPRPAERGDREGRGPRVVLECEVGSVVGFSLVLGYIGLLASLCLLLAFLARKLPDNFNEAKLITFSMLIFCAVWISFIPAYVSSPGKYTVAVEIFAILASSFGLLFCLFAPKCYIILLRPERNTKKHMMS
>LOCXPOlfC3.358.HIT1.OlfC.2R.868.ANF_receptor.exons11.CM028265.1.Salvelinus_namaycush
MSLWGWLWLLYCLHVPGCVWGLDGGGEGDCRLIAKPVSGSVYRAGDVVIGGLFPIHVEAPLPEQEFRSIKGNYTCTIFKQRAYRWLQTMIFAVEEINRDPALLPNLTLGFLVADTCRSEGTTLGAALAMVTGKEASVVGTECGTTPEVPVIIGDAHSSASMVVAQTLGPFDIPMVSYLATCACLSDNWRYPSFFRTVPSDAFQARGMAKLMRLLRWVWVGLVSEDDDYGKFGVQLLLQELQGSGVCVAYSEVLPKLPSKRKIRHIADTIRGSTARVVVAFVGFTGHAEALMEEVVRQNITDKQWIASEAWVTYSTIAAPKNLPSFAGTIGFALKKADIHGLGPFLTRLHPDGDYQKSDPFLRDLWEEMFVCSLGVDLSMTLSSRQQCTGSEVIREGESQYADVSQLRASYNVYKAVYAIAYAIQDMVACRPGDGVFNGGQCPDIRKLQPSQIVHYLRGVNFSTPVGESFHFDMNGDPPASYDIINWHVTPEGTAEFVQVGHFLSSEGSDDQFHIDMDKVVWGGGSGDEVPVSVCSADCPPGTRHAVQKGRPECCFDCLSCAEGEISNTTGSVECIRCPERFWSNPDRTACIPQLVDFLSYSDTMGVILSVISVSGATLTAGALATFLYHRHTALVKANNSELSFLLLLSLKLCFLCALVFIGQPKPWTCMLRHTLFGISFVFCISCLLSRTVVVLVAFRATLPGENLMRYFSPTQQRMGISLCTLIQVLICVLWLALAPPRPAERRGREGRGPRVVLECEVGSVVGFSLVLGYIGLLASLCLLLAFLARKLPDNFNEAKYITFSMLIFCAVWISFIPAYVSSPGKYTVAVEIFAILASSFGLLFCLFAPKCYIILLRPERNTKKHMMS
>LOCXPOlfC4.153.HIT1.OlfC.2R.882.ANF_receptor.exons12.CM028265.1.Salvelinus_namaycush
GGEVLHKRAEWSLTALDHDSVVLVMCLWGWLWLLYCLHVPGSVWGLDGGGEGACRLIAKPVSGSVFRAGDVVIGGLFPIHVEAPLPEQEFRSIKGNSTCTIFNQRAYRWLQTMIFAVEEINRDPALLPNLTLGFLAADTCLSEGTTLGAALAMVTGKEASVVGTECGTTPDVPVIIGDARSSASIVVAQTLGPFDLPMVSYFATCACLSDTWRYPSFFRTVPSDAFQARGMAKLLRQLGWVWVGLLSGDGDYGKFGVQLLLQELQGSGVPSKRQIRHIADTIRGSTARVVVAFVGFTGHSGALMEEVVRQNITDKQWIASEAWVTYSTIAAPKNLPSLAGTIGFALKKADIPGLGPFLTRLHPDGNYQKSDPFLWELWEEMFGCSLGVDLSMTLSSRRQCTGSEVIREGESQYADVSQLRASYNVYKAVYAIAYAIQDMVACRPGDGVFNGGQCPDIRKLQPSQIVHYLRGVNFSTPVGESFHFDMNGDPPASYDIINWHVTPEGTAEFVQVGHFLSSEGSDDQFHIDMDKVVWGGGSGDEVPVSVCSADCPPGTRHAVQKGRPECCFDCLSCAEGEISNTTGSVECIRCPERFWSNPDRTACIPQLVDFLSYSDTMGVILSVISVSGATLTAGALATFLYHRHTALVKANNSEISFLLLLSLKICFLCALVFIGQPKPWTCMLRHTLFGISFVFCISCLLSRTVVVLVAFRATLPGENLMRYFSPTQQRMGISLCTLIQVLICVLWLALAPPQPAERRGREGRGPRVVLECEVGSVVGFSLVLGYIGLLASLCLLLAFLARKLPDNFNEAKLITFSMLIFCAVWISFIPAYVSSPGKYTVAVEIFAILASSFGLLFCLFAPKCYIILLRPERNTKKHMMSK
>LOCXPOlfC5.183.HIT1.OlfC.2R.718.ANF_receptor.exons10.CM028265.1.Salvelinus_namaycush
MSLWGWLWLLYCLHVPGCVRGLYGGGEGACRLIAKPVSGTVYQAGDVVIGGLFPIHVEAPLPEQEFRSIKGHSTCTIFYQRAYRWLQTMIFAVEEINRDPALLPNLTLGFLAADTCLSEGTTLGAALAMVTGQEASVVGTDCGTTPEVPIIIGDARSSASIVVAQTLGPFDLPMVSYFASCACLSDTWRYPSFFRTVPSDAFQARGMAKLLRQLRWVWVGLVSGDDDYGKFGVQLLLQELQGSGVASQRRIRYIVDTIKGSTARVVVTFAITKDAHALMEEVVRQNITDKQWIASEAWVTDSTLSSPENLPSLAGTIGFALKKADIPGLGTFLTRLHPDGDYQKSDPFVWELWEEMFVCSLGVDLSMTLSSRRQCTGSEVIGEGESQYADVSQLRASYNVYKAVYAIAYAIQDMVACRPGDRMFNGGQCPDIRKLQPSQIVHYLRGVNFSTPVGESFHFDMNGDPPASYDIINWHVTPGGKAEFVQVGHFLSSEGSDDQFHIDMDKVVWGGGSGDEVPVSVCSADCPPGTRHAVQKGRPECCFDCLSCAEGEISNTTGSVECIRCPERFWSNPDRTACIPQLVDFLSYSDTMGVILSVISVSGATLTAGALATFLYHRHTALVKANNSELSFLLLLSLKLCFLCALVFIGQPKPWTCMLRHTLFGISFVFCISCLLSRTVVVLVAFRATLPGENLMRYFSPTQQRMGISLCTLIQVNI
>LOCXPOlfC6.190.HIT1.OlfC.2R.858.ANF_receptor.exons11.CM028265.1.Salvelinus_namaycush
MSLWGWLWLLYCLHVPGCVWGLDGGGEGDCRLEAKPVSGSVYRAGDVVIGGLFPIHVEAPLPEQEFRSINGNATCTIFNQRAYRWLQTMIFAVEEINRDPALLPNLTLGFLASDTCRSEGTTLGAALAMVTGKEASVVGTECGTTPEVPVIIGDARSSASMVVAQTLGPFDLPMVSYFATCACLSDNWRYPSFFRTVPSDAFQARGMAKLLRLLKWVWVGLVSEDGDYGKFGVQLLLQELQGSGLPSKRKIRHIADTIRGSTARVVVAFVGFAGHSGALMEEVVRQNITDKQWIASEAWVTFSTIAAPKNLPSLAGTIGFALKKADIPGLGTFLTRLHPDGDYQKSDPFVWELWEEMFVCSLGVDLSVTLLSRRQCTGSEVIREGESLYADVSQLRASYNVYKAVYAIAYAIQDMVACRPGDGVFNGGQCPDIRKLQPSQIVHYLRGVNFSTPVGESFHFDMNGDPPASYEIINWHVTPEGTAEFVQVGHFLSSEGSDDQFHIDMDKVVWGGGSGDEVPVSVCSADCPPGTRHAVQKGKPVCCFDCLSCAEGEISNTTGSDQCIRCPERFWSNPDRTACIPQLVDFLSYSDTMGVILSVISVSGATLTAGALATFLYHRHTALVKANNSELSFLLLLSLKLCFLCALVFIGRPKPWTCMLRHTLFGISFVFCISCLLSRTVVVLVAFRATLPGENLMRYFSPTQQRMGISLCTLIQVLICVLWLALAPPRPAERGDREGRGPRVVLECEVGSVVGFSLVLGYIGLLASLCLLLAFLARKLPDNFNEAKLITFSMLIFCAVWISFIPAYVSSPGKYTVAVEIFAILASSFGLLFCLFAPKCFIILLRPERNTKKHMMSK
>LOCXPOlfC37.204.HIT1.OlfC.2R.844.ANF_receptor.exons10.CM028265.1.Salvelinus_namaycush
GGGGSQCRLMAAPSALPMLQREGDVMLGGLFSLHDMVLQPDLSFTSKPASTRCTGFNFRTFRWMQTMMFAIEEINREDHLLPNFTLGYKIYDSCSTPYHALRASVELMGGEGEGEVEGGFCHGQVPVVIGDGGSTLSLVVARFLGVFRVPQVSYFSSCACLSNKAEFPAFLRTMPSDFFQVDALVQLVQHFSWKWVGVVAGDDAYGRGGAQIFSEKVQKLGACMALHEIIPKNHAEGAMASIVARIRSSGTGVVLVFALEQDAGALFDEALRQGLTGVQWLASEAWSTASVLSTPPRFLPILQGSMGFAIRRAVHIPGLQEFLLRLHPSSPDASKDPFLRPFWEEVFRCSLQGDGGGDSQGVKPLCSGSEDLGSVRNIYSDVSQLRISYNVYKAVYAIAHALHAMRSCETGRGPFPLHACPNTDSVQPWQLLHYLKQVEFSNSFGDETKFDVNGDPVAVYDLVNWQLGAEGQVEFVTVGRFDETTSLGRKKLYIQKTDIIWNGNQTTVPLSVCSSSCHPGTRRAIRPHFPICCFDCVVCTAGEISNQTDAIECVRCLPEFWSNEECTACIPKQVDFLSYGDTMGIALLSVALLGSFCTATVVLIFACHRATPIVRANNSELSFLLLFSLTLCFLCSLTFIGRPSEWSCMLRHTAFGITFVLCISCVLGKTIVVLMAFRATLPASNVMKLFGPPQQRAFISLCTLVQVVICAVWLAVSPPSPRRLMTRESACVILLCDEGSALGFCLVLGYIGLLASLCLLLAFLARKLPDNFNEAKYITFSMLIFCAVWISFIPAYVSSPGKYSTATEVFAILGSSFGLLTCLFLPKCYIILLKPEKNNRKHLM
>LOCXPOlfC7.206.HIT1.OlfC.2R.847.ANF_receptor.exons6.CM028265.1.Salvelinus_namaycush
LGAFWAEGEEALCRILGSPEFPMLSKEGDVTIGGAFSIHTKISEPRLSFTDTPPPLTCSSMNLIDFHLAQTMIFAIEEINNSSSLLPNISIGYRIYDSCGSTLSSMRAVMALMNGQERTVGKTCSGQSAVHAIIGASDSSSTIVMSRSTGAFQIPVISHFATCACLSNRKEFPSFFRTIPSDFYQSRALAQLVKYFGWTWVGAVRSDNAYGNNGMATFVEAAGLEGVCIEYSEAILWNNPREQIARVVEVISRASSKVVVAFLSQWEMDVLLEEALAQNLTGLQWVGSESWITIDRLATRRSSAVLSGTLGFTISKSKIPGLREFLLRVGPAQDPNNNLLREFWEITFSCRFSPQQEKDGGPRQSQCSGSESLEEISNPFTDTSALRFSNNVYKAVYAVAHSIHDLLICRHCEGQGGNRNCAHRDSIEPGQVLRYLRDVNFTMKSGERVYFDENGDPTAIYELVNWQRDQAGETVFVTVGNYNASLPKGNQFAMNGIQIVWAGNPLKRPRSVCSDSCLPGFRQAEIKGMPVCCFSCIPCAAGEISNLTDSAKCTQCSLEYWSNGDKSRCVPKVVEFLSFDETMGILLAAISLVGACLTIVVSLVFFCFRETPIVKASNSELSFLLLFSLTLCFMCSLTFIGRPSEWSCMLRHTAFGITFALCMSCVLAKTIAVVIAFQATMPGNTVPQCSIPLQRISVFSCTLLQVVICVLWLALAPSVPVKNTAHATEKVILECDVGSAIGFWAVLGYIGLLALLCFVLAFLARKLPDNFSEAKFITFSMLIFCAVWITFIPAYVSSPGKFTVAVEIFAILASSFGLLFCIFGPKCYIILLKPEKNTKKHILGKSH
>LOCXPOlfC8.214.HIT1.OlfC.2R.846.ANF_receptor.exons6.CM028265.1.Salvelinus_namaycush
LGAFWAEGEEALCRILGSPEFPMLSKEGDVTIGGAFTIHTEISEPPLSFTDTPPPLTCYSMNLIDFHLAQTMIFAIEEINNSSSLLPNISIGYRIYDSCGSTLSSMRAVMALMNGQERTVGKTCSGQSAVHAIIGASDSSSTIVMSRSTGAFQIPVISHLATCACLSNRKEFPSFFRTIPSDFYQSRALAQLVKYFGWTWVGAVRSDNAYGNNGMATFVEAAGLEGVCIEYSEAILWNNPREQIARVVEVISRASSKVVVAFLSQLDMDFLLEEALAQNLTGLQWVGSESWISIDRLATRRSSAVLSGTLGFTISKSKIPGLREFLLRVGPAQDPNNNLLREFWETTFSCRFSPQQEKDGGPRQSQCSGSERLEEISNPFTDTSELRFSNNVYKAVYAVAHSIHDLLTCRHGEGQGGNRNCAHRDSIEPGQVLRYLRDVNFTMKSGERVYFDENGDPTAIYELVNWQRDQAGEIVFVTVGNYNASLPKGNQFAMNGIQIVWAGNPLKRPRSVCSDSCLPGFRQAEIKGMPVCCFSCIPCAAGEISNLTDSAKCTQCSLEYWSNGDKSRCVPKVVEFLSFDETMGILLAAISLVGACLTIVVSLIFFCFRETPIVKASNSELSFLLLFSLTLCFLCSLTFIGRPSEWSCMLRHTAFGITFALCMSCVLAKTIAVVIAFQATMPGNTVPQCSIPLQRISVFSCTLLQVVICVLWLALDPSVPVKNTAHATEKVILECDVGSAIGFWAVLGYIGLLALLCFVLAFLARKLPDNFSEAKFITFSMLIFCAVWITFIPAYVSSPGKFTVAVEIFAILASSFGLLFCIFGPKCYIILLKPEKNTKKHIMGKS
>LOCXPOlfC9.218.HIT1.OlfC.2R.840.ANF_receptor.exons6.CM028265.1.Salvelinus_namaycush
MAVPAPICSLLGQPALPLLSAEGDINIGAVFGLHRNALFKVHSFTSRPEKTPCISFNPREFQFAQTLIFALEEINNSSDLLPGLSLGYQVYDSCSSATLGIHSALALMNSPGPEDSLGDPSACSRSPAVLGIVGESSSTSTIGISSLVGPFSIPVISHFATCACLSNRKKFPSFFRTIPSDFYQSRALAKLVKHFGWNWVGVVNSNNDYGNNGMATFMEAAWHEGVCVEYQESIHRTDSREKLLEVVKVIRRATARVVVLFLTLGDLIPLLNELALEGDPGLQWVGSESWITARLLADNKAYDFLRGAVGFAIRNARLDGLEGFLDKVHPSQTPENTLLREFWESVFQCSFEGGSSTLCTGTESLAKLKNQYTDVSELRISSKVYTAVYAIAHALHNLLTDLKNHTDSGNIPVYTSQQVLQYLKEVRFRVKTGEEIWFDANGDVVACYDLVNWQQDENGTLQFHAVGLYDSSMPPEQRITFNKRKLVWAGGQAEAPAGVCSESCPTGTRKAVQKGKPVCCYDCVPCAEGEISNITDSNGCYRCDLDYWSNEKRDRCVLKPVEFLSYEEMMGIVLVFFSLLGSGVTTLVAVVFSVHKDTPIVRANNSELSFLLLFSLTLCFLCSLTFIGRPSEWSCTLRHTAFGITFVLCISCVLGKTIVVLMAFSATLPASNIMKWFGPPQQRLSVLAFTLIQVLICALWLTVSPPFPYKNMKTYKEKVILECDVGSAIGFWAVLGYIGLLALLCFVLAFLARKLPDNFNEAKFITFSMLIFCAVWITFIPAYVSSPGKFTVAVEIFAILASSFGLLFCIFAPKCFIILLRPEQNTKKHMMGKTSNDIRY
>LOCXPOlfC10.223.HIT1.OlfC.2R.840.ANF_receptor.exons6.CM028265.1.Salvelinus_namaycush
MAAPAPICSLLGQPALPLLSAEGDINIGAVFPLHRNALFKVHSFTSRPEKTPCISFSQREFQFAQTLIFALEEINNSSDLLPGLSLGYQVYDSCSYAPLAIHSALALMNSPGPEDSLGDPSSCSRSPAVLGIVGESSSTSTIGISSLVGPFSIPVISHFATCACLSNKKKFPSFFRTIPSDFYQSRALAKLVKHFGWNWVGVVNSNNDYGNNGMATFMEAAWHEGVCVEYQESIHRTDPREKLLETVRVIRKATARVVVLFMGLGDIVPLMNEMALEGDPGLQWVGSEAWITARLLAENKAYGFLRGAVGFAIRNARLDGLEGFLDKVHPSQAPDNLLLREFWETVFQCSFEGGSSTLCTGTESLAKLNNQYTDVSELRIPNKVYTAVYAIAHALHNLLTDLKNDTDSGNRPVYTPQQVLQYLKEVRFRVKTGEEIWFDANGDVVACYELVNWQQEENGTLQFHAVGLYDSSMPPEQRITFNKGKLVWAGGQAEAPAAVCSESCPTGTRKAVQKGKPVCCYDCVPCAEGEISNITDSNGCYRCDLEYWSNEKRDRCVLKPVEFLSYEEMMGIVLVFFSLLGSGVTTLVAVVFSVHKDTPIVRANNSELSFLLLFSLTLCFLCSLTFIGRPSEWSCTLRHTAFGITFVLCISCVLGKTIVVLMAFRATLPASNVMKWFGPPQQRLSVLAFTLIQVLICVLWLTVSPPFPYKNMKTYKEKIILECDVGSAIGFWAVLGYIGLLALLCFVLAFLARKLPDNFNEAKFITFSMLIFCAVWITFIPAYVSSPGKFTVAVEIFAILASSFGLLFCIFAPKCFIILLRPEQNTKKHMIGKTSNDKRY
>LOCXPOlfC11.229.HIT1.OlfC.2R.840.ANF_receptor.exons6.CM028265.1.Salvelinus_namaycush
MAAPAPICSLLGQPALPLLSAEGDINIGAVFPLHRNALFKVHSFTSRPEKTPCISFNPREFQFAQTLIFALEEINNSSDLLPGLSLGYQVYDSCGSAPLAIHSALALMNSPGPEDSLGDPSSCSRSPAVFGIVAESISTSTIGISSLVGPFSIPVVSHFATCACLSNRKKFPSFFRTIPSDFYQSRALAKLVKHFGWNWVGVVNSNNDYGNNGMATFMEAAWHDGVCVEYQEAIHRTDPREKLLETVRVIRKATARVVVLFLGLGDLLPLLNELALEGDPGLQWVGSEAWITARVLTENKAYGFLRGAVGFAIRNARLDGLEVFLDKVHPSQAPDNTLLREFWETVFQCSFEGGSSTLCTGTESLAKLKNQYTDMSELRISNKVYTAVYAIAHALHNLLTDLKNDTDSGNRPVYTPQQVLQYLKEVRFRVKTGEEIWFDANGDVVACYDLVNWQQEENGTLQFHAVGLYDSSMPPEQRITFNKGKLVWAGGQAEAPAAVCSESCPTGTRKAVQKGKPVCCYDCVPCAEGEISNITDSNGCYRCDLEYWSNEKRDRCVLKPVEFLSYEEMMGIVLVFFSLLGSGVTTLVAVVFSVHKDTPIVRANNSELSFLLLFSLTLCFLCSLTFIGRPSEWSCMLRHTAFGITFVLCISCVLGKTIVVLMAFRATLPASNVMKWFGPPQQRLSVLAFTLIQVLICVLWLTVSPPFPYKNMKTYKEKIILECDVGSAIGFWAVLGYIGLLALLCFVLAFLARKLPDNFNEAKFITFSMLIFCAVWITFIPAYVSSPGKFTVAVEIFAILASSFGLLFCIFAPKCFIILLRPEQNTKKHMMVKTSNDKRY
>LOCXPOlfC12.236.HIT1.OlfC.2R.840.ANF_receptor.exons6.CM028265.1.Salvelinus_namaycush
MAAPATICSLLGQPALPLLSAEGDINIGAVFALHRNALFKVHSFTSRPEKTPCISFNPREFQFAQTLIFALEEINNSSDLLPGLSLGYQVYDSCSSAPLAIHSALALMNSPGPEDSLGDPSSCSRSPAVLGIVGESSSTSTIGISSLVGPFSIPVISHFATCACLSNRKKFPSFFRTISSDFYQSRALAKLVKHFGWNWVGVVNSNNDYGNNGMATFMEAAWHEGVCVEYQEAIHRTDPREKLLETVRVIRKATARVVVLFLGLGDLLPLLNELALEGDPGLQWVGSEAWITARVLTENKAYGFLSGAVGFAIRNARLDGLEVFLEKVHPSQAPDNTLLMEFWESVFQCSFKGGSSTLCTGTESLAKLKNQYTDVSELRISNKVYTAVYAIAHALHNLLTDLKNDTDSGNRPVYTPQQVLQYLKEVRFRVKTGEEIWFDANGDVVACYDLVNWQQEENGTLQFHAVGLYDSSMPPEQRITFNKGKLVWAGGQAEAPAGVCSESCPTGTRKAVQKGKPVCCYDCVPCAEGEISNITDSNGCYRCDLEYWSNEKRDRCVLKPVEFLSYEEMMGIVLVFFSLLGSGVTTLVAVVFSIHKDTPIVRANNSELSFLLLFSLTLCFLCSLTFIGRPSEWSCMLRHTAFGITFVLCISCILGKTIVVLMAFRATLPASNVMKWFGPPQQRLSVLAFTLIQVLICVLWLTVSPPFPYKNMKTYKEKIILECDVGSAIGFWAVLGYIGLLALLCFVLAFLARKLPDNFNEAKFITFSMLIFCAVWITFIPAYVSSPGKFTVAVEIFAILASSFGLLFCIFAPKCFIILLRPEQNTKKHMMVKTSNDIRY
>LOCXPOlfC13.241.HIT1.OlfC.2R.804.ANF_receptor.exons6.CM028265.1.Salvelinus_namaycush
MPLLELVLLVLLVVIGEGEPVCRLQGRAELPELAKDGDLVIGGIFTFQTEYDGRVPNFQSLPDQPRCKNMNFREFQFAQTLIFASEEINRNPAILPNHTLGYNIYNACGYDNILKSGLALASGQEKFIDEGNCTKTDMAQAVIGHSASTPTIGLARIIGRFRVPVISHFATCACLSNRKEFPSFFRTIPSDFYQSRALAKLVKHFGWSWVGAISSDNDYGNRGIATFMIAAQEEGVCIEYSEAFEQTGPRHELLRIVEIIKQSSSKVIMAFMTHREIKVLASELYRHNITGLQWIGSDAWITDPSLTAIEGHSALVGAIGFTVTRAHIPGLGEHLRDVHPSHFPNSMFLRDFWEIVFDCSLNVTTAPKRKPCNGSESLRDVQNTFTDVSKLTFTNNVYKSVYAVAHALHNLLTCEESQGPFSNGSCAQPTHIQPWQLLHYLQSVNFTTGEDERVFFDSNGDSPARYELVNLQSTTSGTMEVATVGLYGGSLTGDHQFTMNNVSIVWGGNSETVPVSVCSESCPPGTRKAVQKGKPVCCYDCVPCSGGEISNTTATIFFQFQDTPIVRANNSELSFLLLFSLTLCFLCSLTFIGRPSEWSCMLRHTAFGITFVLCISCILGKTIVVLMAFRATLPASNVMKWFGPPQQRLSVLAFTLIQVLICVLWLTVSPPFPYKNMKTYKEKIILECDVGSAIGFWAVLGYIGLLALLCFVLAFLARKLPDNFNEAKFITFSMLIFCAVWITFIPAYVSSPGKFTVAVEIFAILASSYGMLFCIFLPKCFIILLRSKENTKKHMMGKTNDIRY
>LOCXPOlfC14.248.HIT1.OlfC.2R.874.ANF_receptor.exons8.CM028265.1.Salvelinus_namaycush
MAHLSARLLLLGLLLWASRVCSAAAQDGCTFLGEEETSSFYQEGDVVLGGLFPLHYSPVSSVTSFQWEPQQTTYEYFSARALRWMETMMFAVREINQRSDLLPHLTLGFHIRDSCDHVPVSLRGSLLLVNGQPEWGADSRGAGQGPGSDCAAVRRAVSPVIIGDAASGVSMAVLRTLGSFQIPLVSYFASCSCLSDQKQFMRTMPSDAFQIRALARLVRYFHWTWVGVIGVESDYARFAIQLFLQESVHFGMCAAYVHFYPVVLTQHAVGQLVDTIQGSSSRVLLNFSGESELRSILRECLHRNVTGLQLIASEAWATSKSLWREFGDLLTGTLGFGIRKADVIPGLKDFLTRLGPSHGRQSAFLAEFWEETFNCRVNDSLNTHTHSVSYLDREPCSGREVLGDVYTPYADVSQLRVSYNVYKAVYLIAHALQDMTNCVAGQGPFINGTCGDPKHVKPWQLLHYMKQVKFSTLGEEVSFDHNGDPIASYDLMNWQRGQDGSLRLVKVGFYDASLADGRDLVINDSVIQWPVGKQAARSVCSESCSPGTRVARKKGEPVCCFDCIPCAEGEVSNQTDSLNCIRCSDVTWPNEARDHCVPKTIEFLSYQESMGVVLCVVSILGACASLSVLAVFVANRHTPIVRGNNMELSFLLLLFLSVCFLIGLLFIGEPSDWLCRIRYPAFGVSFALCISCLLAKTMVVLMAFRATLPGSDVMKWFGPAHQRASVVLCTAVQGLICLIWLLTRPPYTNLNTGHISSVIIIDCAMGSEVAFWCVLGYIGLLACMCFILAFLARKLPDNFNEAKFITFSMLIFFAVWITFIPVYVSTAGKYTVAVHVFAILASAFGLLVCIFAPKCYIVMLRPEKNSRKHMMLKG
>LOCXPOlfC32.264.HIT1.OlfC.2R.754.ANF_receptor.exons7.CM028265.1.Salvelinus_namaycush
QLLPNHMLGYKIFDSCAYPLTGQRAALAMLNGLGQAHMCSGASPLLAVIGESGSAQSIVVSRILQPFKIPMISYFSSCACLGDRRKYPTFFRVIPNDDYQVKAMAQLLVRYDWRWVGVVRGDHEYGHFALQGLLRELKGTGVCVAYQEMIPLLYNQQRALEIIEVMRSSTARVVVVFSAEGEMTPFLKDYMAQNITGIQWVASEAWVTASLFTTSEYFPYLGGTIGFGIRQGNIPGLRDYLQTVNPRRYPSNPLVQQLWEALYGCSPSLSPSSPLMPPCSGQETLLEQHSAYMNTSSPRVAYNVYKAVYAIAHSLHNLLHCQAGAGPFHNRSCAHSTNVHPWQLQHYLQEVAFYISGEEVNFDLKGDSIPYYDIINWQRGSGGNMEFINVGLFDGAKDSGKELVIQEEKICFLCGVQLVVSVCSASCAPGSRKAVRRGEPLCCFDCVPCDSGKISYQTDSIDCTECPEDYWSNADGTMCIPKVVEFLSHDAMGIALTVIAVVGACLTVFVLAVFLHHRTTPIVRVNNSELSFFILLSLILCFLCALMFIGEPTSWSCMLRHTAFSITFSLCISCILGKTLVVLAAFTAARPGNNIMKWLGPKQQRVIIFSCTLVQVLICAAWLMAAPPYPSRNIQDQRSKIILECSVGSQLAFWCVLGYIGLLACLCFILAFLARKLPGNFNEAKFITFSMLIFCAVWISFIPAYVSSPGKYTVAVEIFAILASSFGLLFCLFAPKCYIILLKPEKNTKQHLMG
>LOCXPOlfC15.266.HIT1.OlfC.2R.868.ANF_receptor.exons9.CM028265.1.Salvelinus_namaycush
MILNCSSLSLLLNYSSASSSSSSCRLREQFSLNGMYQKGDVILGGLFEVHYFTVFPELSFTSEPQQLYCEGFTSSGFQQAQTMAFAVDEINRDPDLLPNITLGYQLYDNCLKLGVSLRAAMSLASGTEEEFLLDETCSGPPPVLGIVGDPGSTHSIAISSVLGLFRVPMVSHYSTCSCLSNRGKYPSFFRTIPSDAFQVRAMIQILRRLGWTWVGLVFSDDDYGVHAARSFQSSLAESGGCVAYSQVLPKDNRPTELQRIVGEIKSSSARVVVVFSNEAYLLPLVDEVVVQNVKGLQWIASEAWSTSSVFHTLRLMPYLGGTLGIAIRRGEIPGLRDYLLSIRPDDQPANNPGKNMVRQFWEAVFGCRLEPPAGWVEAGGDVCTGQEDLRDVETNYGEVSELRPEYNVYKAVYALAHALHDLLQCVPERGPFSGNRCASLQRFEPWQLVHYLERVNFTTGFGDRISFDDNGDALAIYDIMNWAWLQDGSVQVETVGVIDESAPAGQELTLDEDRIFWNFESKKPPRSVCSESCPPGTRVARKKGEPVCCFNCISCAEGEVSNTTDSAKCSRCPEDFWSSPERDLCVPKGVEFLSYQESLGISLMTASLLGALICAVVLGIFTRYRNTPVVKANNSELSFLLLLSLKLCFLCSLLFIGRPRLWTCQLRHAAFGISFVLCVSCILVKTMVVLAVFRTSKPGGNASLKWFGAGQQRGTVLVLTSFQAAICTAWLVSASPTPHKNTRYHNDKIVYECVVGSVAGFGALLGYIGLLAFLSFFLAFLARNLPDNFNEAKFITFSMLIFCAVWISFVPAYVSSPGMYADAVEIFAILASSFGLLVALFGPKCYIILLRPERNTKKALMGRATTKT
>LOCXPOlfC16.268.HIT1.OlfC.2R.868.ANF_receptor.exons9.CM028265.1.Salvelinus_namaycush
MILKSSSLSLLLNYSSASSSSSSCRLREQFSLNGMYQKGDVILGGLFEVHYFTVFPELSFTSEPQQLYCEGFDSFGFQQAQTMAFAVDEINRNPDLLPNITLGYQLYDNCLKLGVSFRAAMSLASGTEEQFLLDETCSGSPPVLGIVGDPGSTHSIAISSVLGLFRVPMVSHYATCSCLSDRSKYPSFFRTIPSDSFQVRAMIQILRRLGWTWVGLVFSDDDYGVHAARSFQSSLAESGGCVAYSQVLPKDNCPTELQRIVGEIKSSSARVVVVFSNEAYLLPLVDEVVVQNVKGLQWIASEAWTTSSVFHTSRLMPYLGGTLGIAIRRGEIPGLRDYLLSIRPDDQPANNPGNNMVRQFWEAVFGCRFEPPAGWVEAGGDVCTGQEDLRDVETNYGDVSELRPEYNVYKAVYALAHALHDLLQCVPGRGPFSGHRCASLQRLEPWQLVHYLERVNFTTGFGDHVSFNDNGDALAIYDIMNWAWLQDGSVQVENVGVIDESAPAGQELTLDEDRIFWNFESKKPPRSVCSESCPPGTRVARKKGEPVCCFDCISCAEGEVSNTTDLAECSRCPEDFWSSPERDLCIPKGVEFLSYQESLGISLMTASLLGALICAVVLGIFTRYRNTPVVKANNSELSFLLLLSLKLCFLCSLLFIGRPRLWTCQLRHAAFGISFVLCVSCILVKTMVVLAVFRTSKPGGNASLKWFGAGQQRGTVLVLTSFQAAICTAWLVSASPTPHKNTRYHIDKIVYECVVGSVAGFGALLGYIGLLAFLSFLLAFLARNLPDNFNEAKFITFSMLIFCAVWISFIPAYISSPGKYADAVEIFAILASSFGLLVALFGPKCYIILLRPERNTKKALMGRATTKT
>LOCXPOlfC17.274.HIT1.OlfC.2R.868.ANF_receptor.exons9.CM028265.1.Salvelinus_namaycush
MILKSSSLSLLLNYSSVSSSSSSCRLREQFSLNGMYQKGDVILGGLFEVHYFTVFPELSFTSEPQQLYCEGFTSSGFQQAQTMAFAVDEINRDPDLLPNITLGYQLYDDCQKLGVSLRAAMSLASGTEKEFLLDETCSGSPPVLGIVGDPASTNSIAISSVLGLFRVPMVSHYATCSCLSDRSKYPSFFRTIPSDSFQVRAMIQILRRLGWTWVGLVFSDDDYGVQAARSFQSSLAESGGCVAYSQVLPKDNRPIELQRIVGEIKSSSARVVVVFSNEAYLLPLVDEVVVQNVKGLQWIASEAWTTSSVFHTPRLMPYLGGTLGIAIRRGEIPGLRDYLLNIRPDDQPANNPGNNMVRQFWEAVFGCRLEPPAGWVEAGGDVCTGQEDLRDVETNYGDVSELRPEYNVYKAVYALAHALHDLLQCVPGRGPFSGHRCASLQRFEPWQLVRYLERVNFTTGFGDRVSFDDNGDALAIYDIMNWAWLQDGSVQVENVGVIDESAPAGQELTLDEDRIFWNFESRKPPRSVCSESCPPGTRVARKKGEPVCCFDCISCAEGEISNTTDSAECSRCPEDFWSSPERDLCVPKGVEFLSYQESLGISLMTASLLGALICAVVLGIFTRYRNTPVVKANNSELSFLLLLSLKLCFLCSLLFIGRPRLWTCQLRHAAFGISFVLCVSCILVKTMVVLAVFRTSKPGGNASLKWFGAGQQRGTVLILTSFQAAICTAWLVSASPTPHKNTRYHNDKIVYECVVGSVAGFGALLGYIGLLAFLSFLLAFLARNLPDNFNEAKFITFSMLIFCAVWISFVPAYVSSPGMYADAVEIFAILASSFGLLVALFGPKCYIILLRPERNTKKALMGRATTKT
>LOCXPOlfC18.281.HIT1.OlfC.2R.866.ANF_receptor.exons9.CM028265.1.Salvelinus_namaycush
MILNSSSLSLLLNYSSSSSSSCRLREQFSLNGMYQKGDVILGGLFEVHYFTVFPELSFTSEPQQLYCEGFTSFGFQQAQTMAFAVNEINRDPDLLPNITLGYQLYDNCQKLGVSLRAAMSLASGTEKEFLLDENCSGSPPVLGIVGDPGSTHSIAISSVLGLFRVPMVSHYATCSCLSDRSKYPSFFRTIPSDSFQVRAMIQILRRLGWTWVGLVFSDDDYGFHAARSFHSSLSESGGCVAYSQVLPKDNRPTELQRIVGEIKSSSARVVVVFSVETYLLPLVDEVVVQNVKGLQWIASEAWTSSTVFHTPRLMPYLGGTLGIAIRRGEIPGLRDYLLRIRPDDQPANNPGKNMVRQFWEAVFGCRFEPPAGWVEAGGDVCTGQEDLRDVETNYGDVSELRPEYNAYKAVYALAHALHDLLQCVPGRGPFSGHRCASLQRLEPWQLVHYLERVNFTTGFGDRVSFDDNGDALAIYDIMNWAWLQDGSVQVENVGVIDESAPAGQELTLDEDRIFWNFESKKPPRSVCSESCPPGTRVARKKGEPVCCFDCISCAEGEVSNTTDSAKCSRCPEDFWSSPERDLCVPKRVEFLSYQDSLGISLMTASLLGALICAVVLGIFTRYRNTPVVKANNSELSFLLLLSLKLCFLCSLLFIGRPRLWTCQLRHAAFGISFVLCVSCILVKTMVVLAVFRTSKPGGNASLKWFGAGQQRGTVLVLTSFQAAICTAWLVSASPTPHKNTRYHNDKIVYECVVGSVAGFGALLGYIGLLAFLSFLLAFLARNLPDNFNEAKFITFSMLNFCAVWISFVPAYISSPGKYADAVEIFAILASSFGILVALFGPKCYIILLRPERNTKKALMGRATTKT
>LOCXPOlfC19.290.HIT1.OlfC.2R.844.ANF_receptor.exons11.CM028265.1.Salvelinus_namaycush
MPPWLSWLTPAIPLLLPWLGRDWSGMVQATVCSRWDRSVGLDDRGLSQEGEVVIGGLIPFHNLAPAPDLSFSQPLDLQSCVNFQEEPLQWAHALVFAVDEINRNHFLLPGVRLGYRILDSCSQHPWSLRGALSLVSGGNIRSRTSSDCPVPLVIGDASSTQTIILARTLGPLSVPVISYQASCGCLSDRQEFPNFFRTIPSDVYQALTMARLTWLLGWTWVGAIAVDNDYGRLAIQVFEEEIRGTGVCLAFFETVNRANLVRDVKRAADTVQASTARVILVFLWYTDMGALLLELGRRNVTDRQFLASEAWSTSGQLLRNPALFNVAQGVVGVAIRSAPIPGFEAHLRSLHPSRRPGDVLLKELWETEFGGAETLEGVQSPFTDTSQLRITYNVYLAVYAAAHALHSLLSCSQRDSPTWGSSFTCSPPHNISPAELLQHLNQVNFTTPLGEPFYFRGADVPAVYDLVNWQATPQGLLKLVTIGRVDGSNLHINQSAIQWNTGSKTVPVSVCSDSCPPGTRVARKKGEPVCCFDCISCAEGEVSNTTGSMQCDRCPLEFWSNSHRTACVPRQLEFLSFNDVMGVTLTTVAVCGTVATVAVFMFFVYHRHTPLVRANNSELSFLLLLSLKLCFLCSLVFIGRPSVWACRIRQAAFGVIFVLCLSCLLVKTIVVLAAFRSARPGAGQLMRWFGPGQQRGSVFLFTTVQVIICAVWLSVSSPLPYRDLGLKGSKVILECEIGSVVGFSLVLGYIGLLASLCLLLAFLARKLPDNFNEAKLITFSMLIFCAVWISFIPAYISSPGKYADAVEIFAILASSFGLLLCIFAPKCYIILLRPERNTKKHMMS
>LOCXPOlfC20.302.HIT1.OlfC.2R.828.ANF_receptor.exons12.CM028277.1.Salvelinus_namaycush
MDNTGFNWKYRLLCGLCAFLHFYASISAESSCKLKAKFNLSGYRNVEKKKVVMGGMFPVHRRIASANTNSSSVPLSLGCEGFNFRTFRWTQTMLFAIDEINKRTDLLPDTDLGYVIYDSCFTISKAVEGTLTYLTGQEEAVPNYRCGTGAPLAALVGAGGSDLSIATARILGLYYFPQVSYASSCSVLDSKFQFPTFLRTIPNDVYQSEAMARLVLHFGWTWVGTIAADDDYGKYGIKAFKEQVEEAGVCISFSETLPKVSSPEDIQRIVETVVESTAKIIVVFSSDVDLSPLIQELIQHNVTNRTWIASEAWVTSALINQPGVSSLLGGTLGFGLKRAEIPGLQRYLLNIDPYSNPLTEEFWETAFNCTLDYGRALRLAKEMTKAASLEKLNNTYSDVTQLRITYSVYKAVYTVAHALHNMEICEPGLGPFNNNSCADITKFEPWQLMYYLKNVWFQVPHTKEPLFFQDGDVDGYYDIINWQVKGDGEISYVTIGQFNSTAAPDAMMTINNASIVWNNDELETPRSVCSESCQPGTRKGIRQGEPVCCFDCIPCADGEISNATDARECIQCTEDYWSNAARDTCVPKTIEFLDFSEPLGITLMVISAVGALITLAVGMVFLVNLGTPLVKANDPILSFSLLFSLVVTFLSSIVFLGEPQPWSCMTSQVGLALGFSLCLSSIMGKAAVLMLRARVLKAARSKAKATAKAAAQAAAADTSPDVIVTNGNINNNNNAVTTGNPDVDSLRPAHQRALAVVLTLIQAVACTVWLIILPPHPVKNTAAQNIKIILECDEGSVVFICCVFGYDILLALLAFIFSFMARKLEDNF
>LOCXPOlfC21.307.HIT1.OlfC.2R.825.7tm_3.exons11.CM028277.1.Salvelinus_namaycush
MSSWFSWLTPAIPLLLPWLVKHGVGMAQATVCSRWDHSVGLDDIGLSQEGDVVIGAVFPIHILPPAPDLSFSQHPDLQSCVNFQEEPLRWVHALVFAVDEINRNPFLLPGVRLGYRVLDSCAWPSSDFHVPLVIGDASSTQAIILARTLGPLSVPVISYQASCGCLSDRQEFPNFFRTIPSDVYQALTMARLTWLLGWTWVGAIAADNDYGRQAIQVFEAAVRGTGVCLAFFETLNRANLVRDVVRAADTVQASTARVILVFLWYTDMGALLLELGRRNVTDRQFLASEAWSTSGQLLRNPALFNVSRGVVGVAIRSAPMPGFEAHLRSLHPSRRPRDVLLKELWETEFNGAETLEVVQSPFTDTSQLRITYNVYLAVYAAAHALHSLLSCPQRDSPTWGNSFTCSPPHNISPAELLQHLNQVNFTTPLGEPFYFRGADVPAVYDLVNWQATPQGLLKLVTIGRVEGSNILIDQSAIQWNAGSNMVPVSVCSDSCPPGTRVARKKGEPVCCFDCIPCAEGEVSNTTGSLQCDRCPLEFWSNSNRTACIPRQLEFLSFSDTMGVTLTTVAVCGTVATAAVFMLFVYHRHTPLVRANNSELSFLLLLSLKLCFLCSLVFIGRPSAWACRIRQAAFGVIFVLCLSCLLVKTIVVLAAFRSARPGAGQLMRWFGPVQQRGSVFLFTSVQVIICAVWLSISPPLPYRDLGLKGSKVILECEMGSVAGFSLVLGYIGLLASLCLLLAFLARKLPDNFNEAKFITFSMLIFCAVWISFVPAYVSSPGKYADAVEIFAILASSFGLLFCLFAPKCFIILLRPERNTKKHMMDK
>LOCXPOlfC17.313.HIT1.OlfC.2R.864.ANF_receptor.exons10.CM028277.1.Salvelinus_namaycush
SLSLSLSLSLSLSLSLSLSLSLSLSLYLCFIVSEGDIVIGGLFPLHYLALEPEHSYRTKPQHTQCNGFDHRAFRWMMTMVFTVDEINRNSTLLPGVRLGYRILDSCDHVHTSLRGALSVVTGKRTEEHIEKGVEERMPGCLAGAPVPAVVGLASSTPTGAVAHTLGPFNIPLVSYFATCTCLTDKLSYPSFLRTVPSDLFQVRGLVQLVSHFGWRWVGILGTSDDYSRYGIQAFTQQLKDQGGCLAFHLTIPNSPSPAGLRAMADTLQSSRARVVVAFATEGQLLEFLSELAVRNVTGFQWVASEAWVTASLLTSPQFHPLLQGTLGFSFPGVSIPGLGDFLLKVRPSPTPGSEFINMFWEELFGCKLDFGAGSGSKGSGLTAICTGSEDLRDTESSYSDVSRVRISYNVYKAVYAIAHALHQLLQCDSTGHGQAQEKCNTSTYFTPRQLLHHLKRVNFTNQFGEKVHFDANGEPVPLYDIINWQKVSSGDIKFQKVGSYDGSAPLSQQLQIDESAIVWIGGQSQVPVSLCSAPCPPGSRQARRPGEPPCCFDCLPCAAGEISNQTGSIDCTRCPEFYWSDRDKVKCVAGIEDFLSFYDTMGIILVSLSLLGVVSTTTVTAIFHRFRATPVVKANNSELSFLLLLSLKLCFLCSLLFIGRPSAWSCGFRQAAFGVSFVLCLSCLLVKTIVVLLAFRATVPGSSALMKLFGPSQQRTLILCSTAPQVCLCAGWLFMAPSIPFRNSSYQGLTGMVVLECKEPWPPGFYLVLGYIGLLASLCLLLAFLGRKLPDTFNEAKLITFSMLIFCAVWISFVPAYVSSPGKYTVAVEIFAILASSFGLLLCIFAPKCYIILLRPERNTKKTL
>LOCXPOlfC22.327.HIT1.OlfC.2R.879.ANF_receptor.exons7.CM028277.1.Salvelinus_namaycush
MRLSPAPALDPSLAGSLVLLHLAVVAGGLALLSSASASASASASASGLESVRCRLQGTPPPPVFSQDGDFVIGGVFSIHYYINTLDHSYTSMPEPLQCTGRMDSRELRFSRAMVFAVEEINNSSDLLPSVTLGYQVHDSCSSVPMAVKVAFQLANGLDPMFDTGERCSGSATVTAIVGESASTPTISMLRIIGPFGIPQVSHFSTCACLSDKKQYPTFFRTIPSDQFQAAALAHLIRHFGWTWIGAVRSDSDYGNNGMAAFLQAAQEEGICVEYSEAFSRTNPLSRVQRVADVIRSSTARVVVAFVSSGDMRILLEEMDRLPPPPRQWIGSETWVTDPDMLRFGLCAGAIGFGIQRSVIPGFRDFLLDLSPQKVSNSPLLTEFWEGAFGCVGVEEKVCDGSEDIQQLQTPYTDTSQLRVTNMVYKAVYAIAHAIHSIVCEERENSTVNCDKNLNVKPTQVLERLRRVNFSRNGYQVSFDANGDPVATYELVNWQIRENGKMEFVTVGRYDASLPLDQRLDIKREITWVKNSTQVPVSVCSESCPPGTRKAVQKGKPVCCYDCIQCAEGEISNNTDSSDCLICPEEYWPNAERNRCILKPVEFLSFHEVLGIILTACSVGGACLAIATAAVFYRHRTSAIVRANNSELSFLLLFSLALCFLCSLTFIGRPSEWSCMLRHTAFGITSVLCISCVLGKTIVVLMAFRATLPASNVMKWFGPPQQRLTVVSFTFVQALICTLWLVLSPPFPIKNLTTYKEKIILECDVGSAIGFWAVLGYIGLLSLLCFVLAFLARKLPDNFNEAKFITFSMLIFCAVWITFIPAYVSSPGKFTVAVEIFAIITSSFGLFFLLFVPKCFIILFRPEKNTKKHLMAKTSNDIRY
>LOCXPOlfC23.333.HIT1.OlfC.2R.871.ANF_receptor.exons7.CM028277.1.Salvelinus_namaycush
MRLSLAPALDPSLAGSLVLLHLAVVAGGLALLTSAFASGLESVRCRLQGTPRPPVFSQDGDFVIGGVFSIHYYMHTVEHSYTSMPEPLQCTGRMDSRELRFSRAMVFAVEEINNSSYLLPGVTLGYQVHDSCASVPMAVKVAFQLANGLDPMFDTGEQCSGSATVTAIVGESGSTPTISMLRITGPFGIPQVSHSSTCACLSDKKQYPTFFRTIPSDQFQAAALAHLIRHFGWTWIGAVRSDSDYGNNGMAAFLQAAQEEGICVEYSEAFYRTNPLSRVQRVADVIRSSTARVVVAFVASGDMRILLEEMDRLPSPPRQWIGSESWVTDPDMLRFGLCAGAIGFGIQRSVIPGLRDFLLDLSLQKVSNSPLLTEFWEGAFGCVGVEEKVCDDSEDIQHLQAPYTDTSQLRVTNMVYKAVYAIAHAIHSIVCEERENSSVNCDNNLNVKPTQVLERLRTMNFSRNGYQVSFDANGDPVATYELVNWQIRESGKMEFVTVGRYDASMPPDQRFHMEREITWVKNSTQVPVSVCSDSCPPGTRKAVQKGKPVCCYDCIPCSEGEISNNTDSSDCLICPKEYWPNAERDRCILKPVEFLSFHEVLGIILTAFSVGGACLAIATATVFYRHRTSAIVRANNSELSFLLLFSLALCFLCSLTFIGRPSEWSCMLRHTAFGITFVLCISCVLGKTIVVLMAFRATLPASNVMKWFGPPQQRLTVVSFTFVQALICTLWLVLSPPFPIKNLTTYKEKIILECDVGSAIGFWAVLGYIGLLSLLCFVLAFLARKLPDNFNEAKFITFSMLIFCAVWITFIPAYVSSPGKFTVAVEIFAIITSSFGLFFLLFVPKCFIILFRPEKNTKKHLMEKTSNDTRY
>LOCXPOlfC24.337.HIT1.OlfC.2R.847.ANF_receptor.exons7.CM028277.1.Salvelinus_namaycush
SASASGLESVRCRLQGTPRPPAFSQDGDFVIGGVFSIHNYMHTVEHSYTSMPEPLQCTGSLDSRELRFSRAMVFAVEEINNSSDLLPGVTLGYQVHDSCTSVPMAVKVAFQLANGLDPMFDTGEQCSGSPTVTAIVGESGSTPTISMLRIIGPFGIPQVSHFSTCACLSDKKQYPTFFRTIPSDQFQAAALAHLIRHFGWTWIGAVRSDSDYGNNGMAAFLQAAQEEGICVDYSEAFSRTNPLSRVQRVADVIRSSTARVVVAFVSSWDMKILLREMERLPSPPRQWIGSESWVTDPDTLHFGLCAGAIGFGIQRSVIPGLRDFLLDLSPQKVSNSPLLTEFWEGAFGCRLGIGTSTGVGVEEKVCDDSEDIQQLQAPYTDTSQLRVTNMVYKAVYAIAHAIHSIVCEERENSSVNCDKNLNVKPTQVLERLRTVNFSRNGYQVSFDANGDPVATYELVNWQRRESGKMEFVTVGLYDGSLPPDQRLHIEREITWVKNSTQVPVSVCSESCPPGTRKAVQKGKPVCCYDCIQCAEGEISNNTDSLDCLICPEEYWPNAERDRCILKPVEFLSFHEVLGIILTACSVGGACLAIATATVFYRHRTSAIVRANNSELSFLLLFSLTLCFLCSLTFIGRPSEWSCMLRHTAFGITFVLCISCVLAKTIVVLMAFRATLPASNVMKWFGPPQQRLTVVSFTFVQALICTLWLVLSPPFPIKNLTTYKEKIILECDVGSAIGFWAVLGYIGLLSLLCFVLAFLARKLPDNFNEAKFITFSMLIFCAVWITFIPAYVSSPGKLTVAVEIFAIITSSFGLFFLLFVPKCFIILFRPEKNTKKHLMEKTSNDIRY
>LOCXPOlfC25.341.HIT1.OlfC.2R.870.ANF_receptor.exons7.CM028277.1.Salvelinus_namaycush
APALDPSLAGSLVLLHLAVMAGGLALLSSASASSSASGLESVRCRLQGTTRPPAFSQDGDFVIGGVFSIHNYMYTLEHSYTSMPEPLQCTGSLDSRELRFSRAMVFAVEEINNSSDLLPGVTLGYQVHDSCTSVPMAMNVAFQLANGLDPMFDTGEQCSGSATVTAIVGESGSTPTISMLRIIGPFGIPQVSHFSTCACLSDKKQYPTFFRTIPSDQFQAAALAHLIRHFGWTWIGAVRSDSDYGNNGMAAFLQAAQEEGICVEYSEAFSRTNPPSRVQRVADVIRSSTARVVVAFTSVVEMRILLEEMERLPSPPRQWIGSESWVTDRDMLRFGLCAGAIGFGIQRSVIPGFRDFLLDLSPQKVSNSPLLTEFWEGAFGCVGVEEKVCDGSEDIQQLQTPFTDTSQLRVTNMVYKAVYAIAHAIHSIVCEERENSTVNCDKNLNVKPTKVLERLRRVNFSRNGYQVSFDANGDPVATYELVNWQRRESGNIEFVTVGLYDGSLPPDQRLHIEREITWVKNSTQVPVSVCSESCPPGTRKAVQKGRPVCCYDCIQCSEGEISNNTDSSDCLICPEEYWPNAERDRCILKPVEFLSFHEVLGIILTACSVGGACLAIATAAVFYRHRTSAIVRANNSELSFLLLFSLTLCFLCSLTFIGRPSEWSCMLRHTAFGITFVLCISCVLGKTIVVLMAFRATLPGSNVMKWFGPPQQRLTVVSFTFVQALICTLWLVLSPPFPIKNLTTYKEKIILECDVGSAIGFWAVLVYIGLLALLCFVLAFLARKLPDNFNEAKFITFSMLIFCAVWITFIPAYVSSPGKFTVAVEIFAIITSSFGLFFLLFVPKCFIILFRPEKNTKKHLMEKTSNEIGY
>LOCXPOlfC26.348.HIT1.OlfC.2R.854.ANF_receptor.exons7.CM028277.1.Salvelinus_namaycush
MRLSPAPALDPSLAGSLVLLHLAVVAGGRTLLASASTSTSASGLESVRCRLQGTPRPPVFSQDGDFVIGGVFSIHYYMHTVDHSYTSMPEPLQCTGSMDSRELRFSRAMVFAVEEINNSSYLLPGVTLGYQVHDSCNSVPMAVKVAFQLANGLDPMFDTGEQCSGSSTVTAIVGESASTPTISMLRIIGPFGIPQVSHFSTCACLSDKKQYPTFFRTIPSDQFQAAALAHLIKHFGWTWIGAVRSDSDYGNNGMAAFLQAAQEEGICVEYSEAFSLTNPLSRVQRVADVIRSSTARVVVAFVSAWDMRILLREMERLPSPPRQWIGSESWVTDPDILRFGLCAGAIGFGIQRSVIPGLRDFLLDLSPQKVSNSPTLTEFWEGAFGCVGVKEKVCDGSEDIQQLQAPYTDTSQLRVTNMVYKAVYAIAHAIHSIVCEERENSTVNCDKNLNVKSTQVLERLRRVNFSRNGYQVSFDANGDTVATYELVNWQIRKSGKMEFVTVGRYDASMPPDQRLDIEREITWVKNSTQVPVSVCSESCPPGTRKAIQKGKHVCCYDCIQCAEGEISDNTDSSDCLICPEEYWPNAERDRCILKPVEFLSFHEVLGIILTACSVGGACLAIATATIFYHHRTSAIVRANNSELSFLLLFSLAMCFLCSLTFIGRPSEWSCMLRHTAFGITFVLCISCVLGKTIVVLMAFRATLPASNVMKWFGPPQQRLTVVSFTFVQALICTLWLVLSPPFPIKNFTTYKEKIILECDVGSAIGFWAVLGYIGLLSLLCFVLAFLARKLPDNFNEAKFITFSMLIFCAVWITFIPAYVSSPGKLTVAVEIFAIITSSFGLFFMLFVPKCFIIL
>LOCXPOlfC27.353.HIT1.OlfC.2R.802.ANF_receptor.exons7.CM028277.1.Salvelinus_namaycush
MHTVDHSYTSMPEPLQCTGSMDSRELRFSRAMVFAVEEINNSSYLLPGVTLGYQVHDSCNSVPMAVKVAFQLANGLDPMFDTGEQCSGSATVTAIIGESASTPTISMLRIIGPFGIPQVSHSSTCACLSDKKQYPTFFRTIPSDQFQAAALAHLIKHFGWTWIGAVRSDSDYGNNGMAAFLQAAQEEGICVEYSEAFSLTNPLSRVQRVADVIRSSTARVVVAFVSSWDMRILLREMERLPSPPRQWIGSESWVSEPDMLRFGLCAGTIGFGIQRSVIPGLRDFLLDLSPQKVSNSPTLTEFWEGAFGWISTGVGVKEKVCDGSEDIQQLQAPYTDTSQLRVTNMVYKAVYAIAHAIHSIVCEERENSTVNCDKNLNVKSTQVLERLRRVNFSRNGYQVSFDANGDPVATYELVNWQKRKSGKMEFVTVGRYDASMPPDQRLDIEREITWVKNSTQVPVSVCSDSCPPGTRKAIQKGKPVCCYDCIQCAEGEISDNTDSSDCLICPKEYWPNAERDRCILKPVEFLSFHEVLGIILTACSVGGACLAIATATIFYHHRTSAIVRANNSELSFLLLFSLALCFLCSLTFIGRPSEWSCMLRHTAFGITFVLCISCVLGKTIVVLMAFRATLPASNIMKWFGPPQQRLTVVSFTFVQALICTLWLVLSPPFPIKNFTTYKEKIILECDVGSAIGFWAVLGYIGLLSLLCFVLAFLARKLPDNFNEAKFITFSMLIFCAVWITFIPAYVSSPGKLTVAVEIFAIITSSFGLFFLLFVPKCFIILFRPEKNTKKHLMEKTSNDIRY
>LOCXPOlfC28.357.HIT1.OlfC.2R.821.ANF_receptor.exons7.CM028277.1.Salvelinus_namaycush
GDFVIGGVFSIHNYMYTLEHSYTSMPEPLQCTGSLESRELRFSRAMVFAVEEINNSSDLLPGVTLGYQVHDSCTSVPMAMNVAFQLANGLDPMFDTGEQCSGSATVTAIVGESGSTPTISMLRIIGPFGIPQVSHFSTCACLSDKKQYPTFFRTIPSDQFQAAALAHLIRHFGWTWIGAVRSDSDYGNNGMAAFLQAAQEEGICVEYSEAFSRTNPLSRVQRVADVIRSSTARVVVAFTSIVEMRILLEEMERLPSPPRQWIGSESWVTDRDMLRFGLCAGAIGFGIQRSVIPGFRDFLLDLSPQKVSNSPLLTEFWEGAFGCRLVIGTTTGVGVEEKVCDGSEDIQQLQTPFTDTSQLRVTNMVYKAVYAIAHAIHSIVCEERENSTVNCDKNLNVKPTKVLERLRRVNFSRNGYQVSFDANGDPVATYELVNWQRRESGNIDFVTVGLYDGSLPPDQRLHIEREITWVKNSTQVPVSVCSESCPPGTRKAVQKGKPVCCYDCIQCADGEISNNTDSSDCLICPEEYWPNAERDRCILKPVEFLSFHEVLGIILTACSVGGACLAIATATVFYRHRTSAIVRANNSELSFLLLFSLTLCFLCSLTFIGRPSEWSCMLRHTAFGITFVLCISCVLGKTIVVLMAFRATLPGSNVMKWFGPPQQRLTVVSFTFVQALICTLWLVLSPPFPIKNLTTYKEKIILECDVGSAIGFWAVLGYIGLLSLLCFVLAFLARKLPDNFNEAKFITFSMLIFCAVWITFIPAYVSSPGKFTVAVEIFAIITSSFGLFFLLFVPKCFIILFRPEKNTKKHLMEKISNDTRY
>LOCXPOlfC29.363.HIT1.OlfC.2R.859.ANF_receptor.exons7.CM028277.1.Salvelinus_namaycush
VAGGLALLSSASASASASGLESVRCRLQGTPRPPAFSQDGDFVIGGVFSIHNYMHTVDHSYTSMPEPLQCTGSLDSRELRFSRAMVFAVEEINNSSDLLPGVTLGYQVHDSCSSVPMAMNVAFHLANGLDPMFDTGEQCSGSPTVTAIVGESASTPTISMLRSIGPFGIPQVSHFSTCACLSDKKQYPTFFRTIPSDQFQAAALAHLIRHFGWTWIGAVRSDSDYGNNGMAAFLQAAQEEGICVEYSEAFYRTNPLSRVQRVADVIRSSTARVVVAFVSYRDMKILLSEMERLPSPPRQWIGSESWVTAPDMLRFDLCAGAIGFGIQRSVIPGLRDFLLDLSPQKVSNSPTLAEFWEGAFGCRLGIGTSTGVGVEEKVCDGSEDIHQLQTPYTDTSQLRVTNMVYKAVYAIAHAIHSIVCEERENSTVNCDNNLNVKPTQVLERLRRVNFSRNGYQVSFDANGDPVATYELVNWQIRESGKMEFVTVGRYDASMPPDQRLDIEREITWVKNSTQVPVSVCSESCPPGTRKAIQKGKPVCCYDCIQCAEGEISNNTDSSDCLICPEEYWPNAERDRCILKPVEFLSFHEVLGIILTACSVGGACLAIATATIFYHHRTSAIVRANNSELSFLLLFSLTLCFLCSLTFIGRPSDWSCMLRHTAFGITFVLCISCVLGKTIVVLMAFRATLPASNVMKWFGPQQQRLTVVSFTFVQALICTLWLVLSPPFPIKNLTTYKEKIILECDVGSAIGFWAVLGYIGLLSLLCFVLAFLARKLPDNFNEAKFITFSMLIFCAVWITFIPVYVSSPGKFTVAVEIFAIITSSFGLFFLLFVPKCFIILFRPEKNTKKHLMEKTSNDIR
>LOCXPOlfC30.367.HIT1.OlfC.2R.852.ANF_receptor.exons7.CM028277.1.Salvelinus_namaycush
ASASASTSASGLESVRCRLQGTPRPPAFSQDGDFVIGGVFSIHYYMHTVDHSYTSMPEPLQCTGRMDSRELRYSRAMVFAVEEINNSSYLLPGVTLGYQLHDSCASVPMAVKVAFQLANGLDPMFDTGEQCSGSATVTAIVGESASTPTISMLRITGPFGIPQVSHSSTCACLSDKKQYPTFFRTIPSDQFQAAALAHLIRHFGWTWIGAVRSDSDYGNNGMAAFLQAAQEEGICVEYSEAFSRTNPLSRVQRVADVIRSSTAQVVIAFVASGDMRILLEEMDRLPSPPRQWIGSETWVTDPDMLRFGLCAGAIGFGIQRSVIPGLRDFLLDLSPQKVSNSPLLTEFWEGAFGCRLGIGNSTGVGVEEKVCDDSEDIQQLQAPYTDTSQLRVTNMVYKAVYAIAHAIHSIVCEERENSTVNCDKNLNVKPTQVLERLRTVNFSRNGYQVSFDANGDPVATYELVNWQIRESGKMEFVTVGRYDASMPPDQRLDIKREITWVKNSSHVPVSVCSESCPPGTRKAVQKGKPVCCYDCIQCAEGEISNNTDSSDCLICPEEYWPNAERDRCILKPVEFLSFHEVLGIILTACSVGGACLAIATATVFYRHRTSAIVRANNSELSFLLLFSLAMCFLCSLTFIGRPSEWSCMLRHTAFGITFVLCISCVLGKTIVVLMAFRATLPGSNVMKWFGPPQQRLTVVSFTFVQALICTLWLVLSPPFPIKNLTTYKEKIILECDVGSAIGFWAVLGYIGLLSLLCFVLAFLARKLPDNFNEAKFITFSMLIFCAVWITFIPAYVSSPGKLTVAVEIFAIITSSFGLFFLLFVPKCLIILFRPEKNTKKHLMEKTSNDTRY
>LOCXPOlfC31.373.HIT1.OlfC.2R.873.ANF_receptor.exons7.CM028277.1.Salvelinus_namaycush
MRLSPAPALDPSLAGSLGLLHLAVVAGGLALLSSASASASGLESVRCRLQGSPRPPAFSQDGDFVIGGVFSMHYYMHTVEHSYTSLPEPLQCTGSLDSRELRFSRAMVFAVEEINNSSDLLPGVTLGYQVHDSCSSVPMAVKVAFQLANGLDPMFDTGEQCLKSATVTAIVGESGSTPTISMLRIIGPFGIPQVSHFSTCACLSDKKQYPTFFRTIPSDQFQAAALARLIRHFGWTWIGAVRSDSDYGNNGMAAFLQAAQEEGICVEYSEAFYRTNPLSRVQRVADVIRSSTARVVVAFAATGDMRILLRELDRLPSPPRQWIGSETWVTDPDMLRFGLCAGAIGFGIQRSVIPGLRDFLLDLSPQKVSNSPLLTEFWEGAFGCVGVEEKVCDGSEDIQQLQTPYTDTSQLRVTNMVYKAVYAIAHAIHSIVCEERENSTVNCYKNLHVKPTQVLERLRTVNFSRNGYQVSFDANGDPIPTYELVNWQIGESGKMEFVTVGRYDASMPPDQMFNMEKEITWVKNSTQVPVSVCSDSCPPGTRKAVQKGKPVCCYDCIQCAEGEISNNTDSSDCLICPKEYWPNAERDRCILKPVEFLSFHEVLGIILTAFSVGGACLAIATATVFYRHRTSAIVRANNSELSFLLLFSLTLCFLCSLTFIGRPSEWSCMLRHTAFGITFVLCISCVLGKTIVVLMAFRATLPASNVMKWFGPPQQRLTVVSFTFVQALICTLWLVLSPPFPIKNLTTYKEKVLLECDLGSVGAFWAVLGYIGLLSLLCFVLAFLARKLPDNFNEAKFITFSMLIFCAVWITFIPAYVSSPGKFTVAVEIFAIITSSFGLFFLLFVPKCFIILFRPEKNNKKHLMEKTSNDTRY
>LOCXPOlfC32.135.HIT1.OlfC.2R.849.ANF_receptor.exons6.CM028277.1.Salvelinus_namaycush
LERVILGSLPLLCIHTAFACELLGRFDMPSLFKAGDVMIGGIFPVFNKQEDSSASFVKEPDKVKCAGFDMRAFRWTQVMMFAIDEINKDSSLLPNVSLGYRILDSCASPTNTLRAALTLVSSPEEIEPTAPCLPTISALIAESGSSQSLAVAGTLGPFRVPMVSYFSTCACLSDKGKYPTFFRTIPSDYHQAKALAALVKHFGWTWIGAIQSDNDYGRNGVQAFTEEVKKLGVCIAFVGTVLRTYPSSKILDVVDMIKQSTVRVILSFVPEGDLYPLMREVVRQNITHIQWIASEAWITAARPSTPEIYSSFGGAIGFVVRKMAIPKLRHFLMGISPYTDRKAAFVRDFWEKIVGCRPLSAGEPSVSETSSKTCTGAETLVDSQDLFFNVTQLRVSYNVYKAVYAVAHALHRLIFCKKEKESTMRPCVNLSQIQPNEVSDQLKTVHFINQFGEAVFFDENGDPPASYDVINWQLRAGQVQHVTVGQFGLAANQAYELSIQEDSIVWRTGKSIPEAVCSQICPFGTRKAQIKGKSVCCFDCIPCADGTIANATGAADCSPCPQEYWSNDGRDQCILKTVEFLSYHEPMGIALTMVSLLGACLSFATMLVFIHYKDTPVVKASNSELSSLLLFSLFLCFLCPLTFIGRPTAWTCMLRHTAFGVTFALCISCMLGKTIVVVTAFRATLPGNNVAGKFGPSQQRIIVCSCTVVQIFICVLWLNLNPPYRDFRYSHRKIVLECNTGSETAFYAVLGYIGILAGICLVLAFLARKLPDNFNEAKFITFSMLIFCAVWITFIPAYVSSPGKFTVAVEIFAILSSSFGLLICIFAPKCYILFIKPEKNTKKHVMGRN
>LOCXPOlfC33.141.HIT1.OlfC.2R.805.ANF_receptor.exons7.CM028277.1.Salvelinus_namaycush
MPLLELVLLVLLVVMGEGEPVCRLQSRAELPDLAKDGNLVIGGIFSFRTEQDGVIDTFQTIPKIRRCINYNFREFQFAQTMIFAIEEINRKYEILPGIRLGYKIYNHCGTMDILRAAIALVNGQKSIINDNSCTESDTVQAILGHSGSTPTIGMAQMVGRFQIPVISHFATCGCLSNRKEFPSFFRTIPSDIYQSRALAQLVKHFGWTWVGAISSDNDYGNRGIATFMLAAQEEGVCIEYSEAFEQTGPRHELLRIVEIIKQSSSKVIMAFMTHREIKVLVSELYRHNITGLQWIGSDAWITDPSLTAIEGHRALVGAIGFTVTRAHIPGLGEHLRDVHPSHFPNSMFLRDFWEIVFDCSLNMTTEPKRKPCNGSESLRDVQNTFTDVSEFTFTNNVYKSVYAVAHALHNLLTCEESRGPFSNGSCAQPTHIQPWQVLYYLQTVNFTTEEGERVFFDSNGDSPARYELVNLQTTNPGTMDGVTVGTYDAALPKGHQFMMNNVSVVWRGGSKKIPVSVCSESCPPGTRKAVQKGKPVCCYDCVPCSEGEISNATEIPAFRKKETPIVRANNSELSFLLLFSLTLCFLCSLTFIGRPSEWSCMLRHTAFGITFVLCISCVLGKTIVVLMAFRATLPASNVMKWFGPPQQRLSVLAFTLIQVLICALWLTVSPPFPYNNMKTYKEKIILECDVGSAIGFWAVLGYIGLLSLLCFVLAFLARKLPDNFNEAKFITFSMLIFCAVWITFIPAYVSSPGKFTVAVEIFAILASSFGLLFCIFAPKCFIILLRPEQNTKKHMMGKTSNDIRH
>LOCXPOlfC34.143.HIT1.OlfC.2R.861.ANF_receptor.exons7.CM028277.1.Salvelinus_namaycush
MLSTHRWPEQGWAMLQLVLVVALSRAEPDDLVVCRRRGGPEYPQLAKDGDIILGGIFSFHSSWQNRELNYTQSPPPLQCTSLNFRAFQFTQAMLFAIEEINNSTSLLPGVSLGYKIYDSCGSIARGVRVALALANGNQETATEGSGCSRPAQVQAIMGEDSSSPSMATATVLGPFHIPMISHFATCGCLSNKVKYPSFFRTIPSDHYQSRALAQLVKHFGWTWVGAIRTNDDYGNNGMATFIETAEQLGICLEYSVAFFRTDPEEKLQRVIESIKTSKSKVIVAFLSFLDLDLLVKQFARHNLTGYQWVGSEGWIIDSYIARVEAHHVLNGAIGLSIAKAHVTGLGEFILDVRPLISAGIDSSMFTEFWEALFDCRFRQESETGQSQRECTGRENLSGLQNIFTDLSLMAIFNNVYKGVLAVAHALHNVWGCGETCGNKTQPDPQTILEHIKNVRFKTKEGEEVYFNEKGDVTAKYDIINWQPKEDGNVEFVTVGLYDASLPADRQLTINNSSLVWTQNAKLVPVSVCSDSCPPGTRKAVQKGKPVCCYDCIQCAEGEISNNTDSVTCDQCHPEFWTNKKRDMCEKKEIEFLSYEEIMGVLLTAVSLLGTCMTSIVAFIFFRNKKTPIVRANNSELSFLLLFSLALCFLCSLTFIGRPSEWSCMLRHTAFGITFVLCISCVLGKTIVVLMAFRATLPASNVMKWFGPPQQRLTVVSFTFVQALICTLWLVLSPPFPIKNFTTYKEKIILECDVGSAIGFWAVLGYIGLLSLLCFVLAFLARKLPDNFNEAKFITFSMLIFCAVWITFIPAYVSSPGKFTVAVEIFAILSSSFGLLFCIFAPKCYIILMKPEKNTKKMMMGK
>LOCXPOlfC35.147.HIT1.OlfC.2R.857.ANF_receptor.exons6.CM028277.1.Salvelinus_namaycush
MLQLADLLVIPLLIVTAKAGQPVCRSYGTKELSQFSKEGDINLGGIFSFHQNPVSVNPTLQVNPGSIQCEGLDPGELQYAQTMIFAIEEINNSSELLPGLSLGYRIFDSCPSIPLSVRASLALMNGYEEEPQSCTKLSTVHAVIGETTSTSTIAMARTMGPFHIPVLSHSATCACLSNRRQYPSFFRTIPSDHYQSRALAQLVKHFGWTWVGAIRTNSDYGNNGMATFLKAASSEGVCVDYSVAIYRTDPREWFLKVVDIIKQSTSKVIVAFADGTDLEILIKELYLQNVTGLQWVGSEGWITYRYIASHVNYAVVQGAVGFAVPNAVIPGLGEFLANRRPSTQLGDRGLVELWESVFSCSMTPGSPVRACTGRESLRDTGSRYTDVSDASLLNNIYKAVYAVAHALHLLTTCQSGQGPFQDNTCAARDKIEPWQVLHYLTQVNFTTRHGERVFFDDQGDPSARYALVNWQMDNTGYISFETIGYYDASQPEGQKFEMKEGVSAVWADNQSEVPRSICSESCLPGTRRAFVKGKPFCCFDCIACADGEFSNTTNAVTCTTCPPEYKSNEERNNCHLKGIEYLTFKELMGVLLVAFSVFGGCLTMTIALIFFHYRKTPIVRANNSELSFLLLFSLTLCFLCSLTFIGRPSEWSCMLRHTAFGITFVLCISCVLGKTIVVLMAFRATLPASNVMKWFGLPQQRLSVLAFTLIQVLICALWLTVSPPFPYKNMKTDKEKIILECDVGSAIGFWAVLGYIGLLSVLCFVLAFLARKLPDNFNEAKFITFSMLIFCAVWITFIPAYVSTPGKFTVAVEIFAILASSYGMLFCIFLPKCYVILCKPEKNTKKHLMCKTSSKAL
>LOCXPOlfC36.157.HIT1.OlfC.2R.832.ANF_receptor.exons6.CM028277.1.Salvelinus_namaycush
VVVVGLLGVFGAEGTEAVCGMLGSPEFPLLSKEGDVTIGGAFSIHSKTTQPPLSFTEPPPSLTCSSVNLREFRFAQTMIFAIEEINSSDTLLPNVSIGYRIYDNCGSTLYSMRAAMALMNGQERTVGKTCFGQTAVHAIIGESESSSTIVMSRTTGPFQIPVISHSATCECLSSRKEYPSFFRTIASDFYQSRALAQLVKYFGWSWVGAVNSDSDYGNSGMAIFLASAQEEGVCVEYSEKFSRTEPEKLLKVVNVIRGGKAKVIVGFLAHVEMNNLLEELSLQNITGLQFIGVEAWITADSLVTPTSYSVLGGSLGFAVQKANISGFSDFVIKQFWDTAFQCTETSHQENATVSSPCSENQDLIELRDYNADVEELRYSSNIYKAIYAVAHSMHSLLKCKEGRGCDQNVRTEPWQVVESLKQVNFTIKTGDQVWFDSTGAAAAKYEVVNWQRGPDGGVQFKPVGYYDASLPLGQQFVLRTEDIIWAGGLQQMPLSVCSESCPPGTRKAVQKGKPVCCYDCVPCSEGEISNATDSNGCIHCPDVYWSNLGRDKCIFKAIEFLTFTEVMGIVLMLFSLFGVFLTVLVAILYLIKKDTPIVRANNSELSFLLLFSLTLCFLCSLTFIGRPSEWSCMLRHTAFGITFVLCISCVLGKTIVVLMAFRATLPASNVMKWFGPPQQRLSVLAFTLIQVLICALWLTVSPPFPYNNMKTYKEKIILECDVGSAIGFWAVLGYIGLLSLLCFVLAFLARKLPDNFNEAKFITFSMLIFCAVWITFIPAYVSSPGKFTVAVEIFAILASSYGMLFCIFAPKCYIILFKPELNTKKHMMGNMK
>LOCXPOlfC38.173.HIT1.OlfC.2R.821.ANF_receptor.exons9.CM028280.1.Salvelinus_namaycush
LLVILSLLETGNAKVGNFKAAGATAPGDILIGGLFPIHEGVEESPNISAPHVSQCVRFNTDGFIQALAMIHAVESANRSPVLTAVGISLGYRLHDSCSDVTTALRASADFTQPTTDCGGGANTSNSSPPIMAVIGASSSEISISVARQLNLKLIPQISYASTAIILSDKNRFPAFLRTVPSDVYQTQAMVQLLSDSKWTWVGVVTTDGDYGRSALDSFVSQATASGICVAFKEILPDSLTSPDSESAISQAAATLQSNPNVKVVVSFAKPTQMMYLYQKLRSLGSGLGERVWVASDSWSSSKEVLGEMDLPDIGNVVGFSFKRGNLAPFHHYLMNLSDINDVIGNNSFLKEFYSLPNRSENSGILLNNSHVNVVFNVEMAVSAIAHAVADICSEKDCKTPGTVQPWEVLGALKDSHFELEGKSYTFDQKGDINLGYDVTVWRSVRGVINVHDVVAEYHPINKSFSYTSGNTKNLTDLRNVVSVCSPSCEPGKFKKTAEGQHTCCYECINCTENHYSNNTDMDQCLSCDTKTEWSLEGSSGCTHKTLEFFSWQDGFAVVLLALAALGIVLVLLVGALFLHHHQTPVVKAAGGALSQIILLSLVGSFVSAVFFVGHPSSLQCKVRQVLFGLSFTLCVSCILVKSLKILLAFQLNPDLKDVLRRLYQPYAIICLCVILQVLTCTLWLVLQSPRKKATIFTTTVLAECDEGSQVAFGVMLGYIAVLALVCFACAFKGRKLPQKYNEARFITFSMLLYLMSWLIFVPVYVTTSGKYLPAVEMVVILISNYGILSCHFFPKCYVILFKKEHNTKRAFMKNVYEYSRK
>LOCXPOlfC39.181.HIT1.OlfC.2R.821.ANF_receptor.exons9.CM028287.1.Salvelinus_namaycush
LLVILSLLETGNAKVGDFKAPGATAPGDIIIGGLFAIHEGVEESANLSAPHASQCVRFNMDGFTQALAMIHAVESANRSPVLTALGISLGYRIHDSCSDVTTALRASTDFTQPTTDCGGGANTSNSSPPIMAVIGASSSEISISVARQLNLKLIPQISYASTAIILSDKNRFPTFLRTVPSDLYQTQAMVQLLSDSKWTWVGVVTTDGDYGRSALDSFVSQATASGICVAFKEILPNSLTSPGGESAVRQAAATLRRNPNVKVVVSFAKPTQMMYLYQELRSLGSGLGERVWVASDSWSSSKEVLGKMDLPDIGHVVGFTFKRGNLAPFHHYLMNLSDSNDIIGNNSFLKEFYSLTNGSGDPKILLNNSYANVVFNVEMAVSAIAHAVANICSKKDCKTPGTVQPWQVLEALRGSQFELEGKSYTFDQKGDINMGYDVTLWSSARGVINVHDVVAEYHPINISFSYTSGNTKNITNLRDVVSVCSASCEPGEFKKTAEGRHTCCYECINCTENHYSNNTDMDQCLSCDTKTEWSLGGSSGCTHKTLEFFSWQDSFAVVLLALSALGIVLVLLVGALFLHHQQTPVVKAAGGPLSQLILLSLVGSFVSAVFFVGHPSSLQCKVRQVLFGLSFTLCVSCILVKSLKILLAFQLNPDLKDVLRRLYQPYAIICLCVALQVLTCTLWLVLQSPREKATVFATTVLAECDEGSHVAFGVMLGYIAVLALVCFACAFKGRKLPQKYNEARFITFSMLLYLMSWVMFVPVYVTTSGKYLPAVEMVVILISNYGVLSCHFFPKCYIILFKKEHNTKSAFMKNVYEYSRK
