# Supplementary material for: Expanded olfactory system in ray-finned fishes capable of terrestrial exploration
Source: BMC Biol. 2023 Jul 31;21:163. doi: 10.1186/s12915-023-01661-8 (PMC10392011; doi:10.1186/s12915-023-01661-8)
Supplement: Supplementary file 3 — Additional file 3: Data S1. Protein sequences and genomic coordinates of OLF genes. FASTA and General Feature Format (GFF) files containing the protein sequences and genomic coordinates for all identified OLF genes in this study. [file 12915_2023_1661_MOESM3_ESM.zip › PROTEINS/Scatophagus_argus.OLF_genes.fa]

>LOCXPDareOR11.15-eta.311.383.HIT1.OR.1R.296.7tm_1.exons4.SUPER_3.Scatophagus_argus
MNSSTRLDSLIDMFSMNFISFTLCVIVNCINGAFVLTYFKSEAFQRDPRYVLYIHLVINDMIMMTFSVALQIMTYTLSLGLGPCCTILLILITTNKISPLNLAGMAVERYIAVCQPLHHVHICTVRRAYALIALIWIISFIPALTDVVIVLATRPLSVFSTSVVCSPNHVYNTSYHKAQSAVVQVLLFCFVFLTVITTYLKVVCAARAASGSDKASARNARNTILLHGVQLLLCMLTFIAPFLNQLLLSIWPLRRTKILFTTFLFTNVLPRLLSPLIYGIRDKKFSSHIRLHFCCK
>LOCXPDareOR11.15-eta.311.386.HIT1.OR.1R.296.7tm_1.exons4.SUPER_3.Scatophagus_argus
MNSSTRLDSLIEVLSMNFISFTLCVIVNCINGAFVLTYFKSEAFQRDPRYVLYIHLVINDMIMMTFSVALQIMSYTLSLGLGPCCTILLILVTTNKISPLNLAGMAVERYIAVCQPLHHVHICTVRRAYALIALIWIISFIPALTDVVIVLATRPLSVFSTSVVCSPNHVYNTSYHKAQSAVVQVLLFCFVFLTVITTYLKVVCAARAASGSDKASARNARNTILLHGVQLLLCMLTFIAPFLNQLLLSIWPLRRNKILFTIFLFTNVLPRLLSPLIYGIRDKKFSSHIKLHFCCK
>LOCXPDilaORUN.67-eta.333.391.HIT1.OR.1R.305.7tm_1.exons2.SUPER_3.Scatophagus_argus
LMLVRDTYTTAFVKNLIVVLVWLILSYINSTLVATFFRHQMFYEDPRYILFIHMVINDGIQLTVTITLFVLSYILYKINVSVCCFFILVAVFTTRNTPVNLASMAIERYIAICEPLRHSQICTVRRTYIVIGLIWFICVAPDITDLFVTLATESLSFFHESVFCLRQNVFKDPILADKRQAFDIIYFSCVFLTLVFTYLKILFAARALSTEKRSAQRARNTILLHGAQLAMCMLSYISPSVEIILHLIFPGRILEIRYANYLIVYILPRFLSPIIYGARDKKFRKYLKMYLLSYRCRVKLQTVTP
>LOCXPOR1.352.HIT1.OR.2R.339.7tm_1.exons4.SUPER_3.Scatophagus_argus
RMLVMLNSTSSSPLDLLTSNSSSALTGGAVTLPKDSFANALTKNIVAMLVWLTLSIINGSMVHTFLQHSVFYENPRYIMFIYMVINDALQLSLVTALYVVSYIFRKIHASVCCCLIMTAVLTTRSTPLILAGMAVERYISICFPLHYSQMCTVPRTVLLICVILILTATPPISDLLITIVNEPASLFHTPIFCDHPLLFRQRSIYYKNCVFDGVYLSFVALTLIYTYCKIMLTARAASAGLASVKRARNTVLLHGLQLLLCMLAFVVPSLQAALISLFPRFSLEIRYIFFLVVYIIPRFMSPVIYGFRDEQFRRYWTRYLACRRQSIIRVRPALLKVNL
>LOCXPOR9.355.HIT1.OR.2R.289.7tm_1.exons2.SUPER_3.Scatophagus_argus
RDTFATAVTKNVIVTALCISINYINGTHVHAFRKHQIFNSNPRYILFIHLVINDMMQLILSTLLHIISYTLYTISVSFCLILLIIAIVTTLNTPLNLASMAVECYIAICIPLHHSQICTVKKTYILIGVIWLVSLLSILPDLFILLATEPLHFFHSKLFCARDYVFRSAYSLKKRDFSHIVCLALVWITLFYTYFRILFTAKEATVDIKKARNTILLHGFQVLLCMLNYVRPMFEQGLLYLMPGEFLAIRFASYVIVQILPRFISPVVYGLRDQTFRRYVRRYLLCKVN
>LOCXPOR11.359.HIT1.OR.2R.295.7tm_4.exons2.SUPER_3.Scatophagus_argus
AGRNVTALVYRDSFTTAVIKNVITVVFCFCINYINSTLVHIFNKHQVFNMNPRYILYIHLVINDIIQLTMFSLLQVLSYIVFTLNVSLCIVMLMTAIFATLNNPLTLAVMAVECYIAICFPLRHSQICTVKKTYIVIGLIWVISTLSVLPHLFITLATESLAFFHSRTFCLRENVFRKPYLSEMRNTYNTVFLVIVWITLFYTYFRILFTAQAAAADAKKARNTVLLHGFQLLLCMLTFVYHLLLEGLTYLFPEEVLAIRFTVAVFVHILPRLVSPVVYGLRDKTFRQYLNKYRL
>LOCXPOR3.360.HIT1.OR.2R.308.7tm_1.exons2.SUPER_3.Scatophagus_argus
MNSSSHGFNMSTGLRSRDSYSTAVAKNVIVLTLGLIINYINGALIHTIRKHQIFYMKPHYVLFIHLVVNDMIQLATTISLFVSIYIFYKINVSLCCLIITVAVFTTLNTPLNLAVMAAECYIAVCLPLQHAKLCTIKRTHILIGLIWAVSALSALPDVFITLATEPVQFFYSTIFCEKDNLFQHPLHSKKRNVCYIIYLVAVWLTLFYSYFKIFLAAKKAKAVKSGNGDTKKARNTILLHGFQLMLSMLTYVAHFFIKALVYFFPTHYLQIVFVCYILIQIFPRFVSPIVYGLRDKTLRQYLKKHLLC
>LOCXPOR4.364.HIT1.OR.2R.308.7tm_1.exons2.SUPER_3.Scatophagus_argus
MNSSSHGFNMSTGLRSRDSYSTAVAKNVIVLTLGLIINYINGALIHTIRKHQIFYMKPHYVLFIHLVVNDMIQLATTISLFVSTYIFYKINVSLCCLIITVVVFTTLNTPLNLAVMAAECYIAVCLPLQHAKLCTIKRTHILIGLIWAVSALSALPDVFITLATEPVQFFYSTIFCEKDNLFQHPLHSKKRNVCYIIYLVAVWLTLFYSYFKIFLAAKKAKAVKSGNGDTKKARNTILLHGFQLMLSMLTYVAHFFIKALVYFFPTHYLQIVFVCYILIQIFPRFVSPIVYGLRDKTLRQYLKKHLLC
>LOCXPOR5.366.HIT1.OR.2R.307.7tm_1.exons2.SUPER_3.Scatophagus_argus
MNSSSHGFNMSTGLRSRDSYSTAVKNVIVLTLGLIINYINGALIHTIRKHQIFYMKPHYVLFIHLVVNDMIQLATTISLFVSTYIFYKINVSLCCLIITVVVFTTLNTPLNLAVMAAECYIAVCLPLQHAKLCTIKRTHILIGLIWAVSALSALPDVFITLATESVQFFYSTIFCEKDNLFQHPLHSKKRNVCYIIYLVAVWLTLFYSYFKIFLAAKKAKAVKSGNGDTKKARNTILLHGFQLMLSMLTYVDHFFIKALVYFFPTHYLQIVFVCYILIQIFPRFVSPIVYGLRDKTLRQYLKKHLLC
>LOCXPOR6.369.HIT1.OR.2R.306.7tm_4.exons2.SUPER_3.Scatophagus_argus
MNFTPGYSNVTTAVNYWDTVGQVIIQNVIVLVLGFIINYISATMVHTFNQHHIFRLKPRFILFIHMVVNDMIQLTTSISLYILAAFKTIYVSLCCLIILPAILTTQNTPLNLAFMAVECYIAVCIPLRYNYICTVRRTYIVIGTIWTLSSLSVLPDVFILLATEPVEFLHSRRYCSRDTVFRSAYSLKKRDASHIAFLIVVWLTLFYTYFRILFVAKGAEANAKKARNTLLLHGFQVMLCMVTYVQPMLIQVFTNIGITGRYMHFIIYVINQMLPRLISPIIYGLRDKTFRKYHKKYLCAVNGHSK
>LOCXPOR7.371.HIT1.OR.2R.303.7tm_1.exons2.SUPER_3.Scatophagus_argus
MNASSANVTVVIEYRDSFAKAVTKNVIVLVLGISINYINASFIHTFSKHQIFYMNPRYILFIHLVVNDMIQVTLTVILFVISYTIYKLNVSVCCVFILLALFTTENTPLNLACMAVECYIAICIPLRHAQICTIKRTLMLIGLIWTTTLFSVISDLFITLATQPLDFFHSRVFCLRKTVFPNPLIIKKRDVTYLVFLVIVWLTIFYTYFKILFTAKTASKDAKKARNTILLHGLQLLLCMASYVAPQLKDALQLWFPKTFTDSLFISYIIVQILPRSISPFIYGIRDNTFRKYMKRYMFCKVS
>LOCXPOR8.373.HIT1.OR.2R.305.7tm_1.exons2.SUPER_3.Scatophagus_argus
MNESSANITLVGRNPDSLSKAVTKNVIVLVLGISINYINAGLIHTFSTHQIFYMNPRYILFIHLVVNDMIQVTLTVILFVISYTIYKLNVSVCCVFILLALFTTENTPLNLACMAVECYIAICIPLRHAQICTVKRTLMLIGLIWTTTLLSVISDLFITLATQPLDFFHSRVFCLRKTVFPNPLIIKKRDVTYSVFLVIVWLTIFYTYFKILFTAKTASKDAKKARNTILLHGFQLLLCMSTYVAPQLLDVIQQQLLKTHTDSLFIFYIIVQVLPRSISPFIYGIRDNTFRKYLRRYLLCTDTTL
>LOCXPOR9.376.HIT1.OR.2R.303.7tm_1.exons2.SUPER_3.Scatophagus_argus
MNASSANVTVVIEYRDSFAKAVTKNVIVLVLGISINYINASFIHTFSKHQIFYMNPRYILFIHLVVNDMIQVTLTVILFVISYTIYKLNVSVCCVFVLLALFTTVNTPLNLACMAVECYIAICIPLRHAQICTIKRTFMLIGLIWTTTLFSGLSDLFITLVTQPLDFFHSRVFCLRNTVFSNPLIIKKRDVTYLVFLVIVWLTIFYTYFKILFTAKTTSKDAKKARNTILLHGFQLLLCMASYVAPQLKDALQLWFPKTFTDTLFASYIIVQILPRSISPFIYGLRDNTFRKYMKRYMFCKVS
>LOCXPOR10.381.HIT1.OR.2R.300.7tm_1.exons2.SUPER_3.Scatophagus_argus
MNASSANVTVVIEYRDSFAKAVTKNVIVLVLGISINYINASFIHTFSKHQIFYMNPRYILFIHLVVNDMIQVTLTVILFVISYTIYKLNVSVCCVFIIFVVFTTENTPLNLACMAVECYIAICIPLRHAQICTIKRTLMLIGLIWTTTLFSGLSDLFITLVTQPLDFFHSRVFCLRKTVFPNPLIIKKRDVTYSVFLVIVWLTIFYTYFKILFTAKTASKDAKKARNTILLHGFQLLLCMSTYVAPQLLDVIQQQLLKTHTDSLFIFYIIVQVLPRSISPFIYGIRDNTFRKYLRRYLLC
>LOCXPOR11.389.HIT1.OR.2R.305.7tm_1.exons2.SUPER_3.Scatophagus_argus
MNASSANVTVVIEYRDSFTKAVTKNVIVVVLSISINYINAGLIQTFHKHQIFYMNPRYILFFHLVVNDMIQVTLTVILFIISYLLYKINVSVCCVFILLALFTTENTPLNLACMAMECYIAICIPLRHVQICTVKRTLMLIGLIWVTSVFSVLPDLFMTLATQPLDFFRSRVFCLRETAFPNPHIIKKRDVTYIIYLVIVWFVIFYTYFRILFTAKAASKDAKKARNTILLHGFQVLLCMSTYAEPLLKQALQLWFPKNFSDSLFACYIIIHILPRSISPIIYGVRDKTFRRYLKRYLLCKAISQ
>LOCXPOR12.390.HIT1.OR.2R.321.7tm_1.exons1.SUPER_5.Scatophagus_argus
MQNMTDFPENVTSHKNLSVIIKVCVVIPFFFVFLCCIVIMLHIFAHHRQFLDNSRYILFAYMLINDTVQLLSSVLLFLFVMAKVKFALVYCVPLLVISTATFQNTPLILATMSLERYVAIFYPLQRPAAWRSDRIWIITLSLWLISCIFPIIDHSIGKHDPAVDVFSTRVLCKATLVNSSPIQTLFKAAVSVLFFAVVAVIILFTYVRILLETRKLRQDRMSVSKAMHTVLLHGFQLLLCVLAFTSPITETLIVLHANWLPEDISFFNYFCFILIPRFLSPLIYGFRDQSLRGYIGKTFLSCSNKIKPCIRGKLQDNLPTS
>LOCXPOR13.186.HIT1.OR.2R.304.7tm_1.exons1.SUPER_5.Scatophagus_argus
MADNSSDGGEVVLNQNNNRIIIVQIVILIFLSTDLLLIVTFFKKECFHTTARYILFAVTLLSDSTFLLLSDILLLMIYCQFTVQVWLCIIICTVAFLNVIVTPVTLTAMTLERYVAICMPLRHAELCSTRRTLYSIHIIHGISSVPCIIILSTFFTSASRSMYRQYMICSAEIFVLKEWQSHVRSALQQFYFLIMCIIIIFCYVQIMKVAKAASGENKQSSSKGLKTVVLHAIQLLLCVIGLWCPFIEAAVLQVSVRLFSDVRYFNYIMFTLGPKCLSPLIYGLRDETFFHALKNNVLFGLSKR
>LOCXPOR14.187.HIT1.OR.2R.306.7tm_1.exons1.SUPER_5.Scatophagus_argus
MADNSSDGGEVVLNQRNDRIIIVQIVILIFLSTDLLLIVTFFKKECFHTTARYILFAVTLLSDSMFLLVSNILLLMTYFEFTIQVWLCIIICTVAFLNVIATPVTLTAMTLERYVAICMPLRHAELCSTRSTLYSIHIIHGISSVPCIIILSTFFASASRSMYRQYMICTVEIFVLKEWQSHIRSALQQFYFFIMCIIIIFCYVQIMKVAKAASGENKQSSSKGLKTVVLHAIQLLLCVIRLWCPFIEAAVPQVSVRLFIDVRYFNYIIFSLGPKCLSPLIYGLRDETFFHALKNNILFGLLKRNI
>LOCXPOR14.189.HIT1.OR.2R.306.7tm_1.exons1.SUPER_5.Scatophagus_argus
MADNSSDGGEVVLNQRNDRNVIVQILILIFLSTDLLLIVTFFKKECFHTTARYILFAVTLLSDSMFLLLSDILLLMNYLEFTVQVWLCIIICTVAFLNVIVTPVTLTAMTLERYVAICMPLRHAELCSTRSTLYCIHIIHGISSVPCIAVLSTFFASASRSMYKQYMICTAETFVLKEWQSHIRSALQQFYFLIMCIIIIFCYIQIMKVAKAASGENKQSSSKGLKTVILHAIQLLLCVIGLWCPFIEAAVLQVSVRLFIDVRYFNYIMFTLGPKCLSPLIYGLRDETFFHALKNNVLFGLSKRAI
>LOCXPOR13.190.HIT1.OR.2R.304.7tm_1.exons1.SUPER_5.Scatophagus_argus
MADNSSDGSQVVGSQTRYRIFIVQIVILIFLTTDLLLIVTFFKKECFHTTARYILFAVTLLSDSMFLLLSDILLLMTHFHFTIQVWLCIIICTVAVLNVIVTPVTLTAMTLERYVAICMPLRHAELCSTRSTLCCIHIIHGISSAPCIIILSTFFASASRSMYRQYMICTAETFVLKEWQSHVRSALQQFYFFIMCVIIIFCYVQIMKVAKAASGENKQSSSKGLKTVILHAIQLLLCVIGLWCPFIEAAVLQVSVRLFSDVRYFNYIMFTLGPKCLSPLIYGLRDETFFHALKNNVLFGLSKR
>LOCXPOR14.191.HIT1.OR.2R.306.7tm_1.exons1.SUPER_5.Scatophagus_argus
MADNSSDGGQVVLNQNNNRIIIVQIVILIFLSTDLLLIVTFFKKECFHTTARYILFAVTLLSDSMFLLVSNILLLMTYFEFTIQVWLCIIICTVAFLNVIATPVTLTAMTLERYVAICMPLRHAELCSTRSTLYCIHIIHGISSVPCIIILSTFFASASRSMYRQYMICTVEIFVLKEWQSHVRSALQQFYFFIMCIIIIFCYVQIMKVAKAASGENKQSSSKGLKTVVLHAIQLLLCVIRLWCPFIEAAVPQVSVRLFIDVRYFNYIMFSLGPKCLSPLIYGLRDETFFHALKNNILFGLLKRNI
>LOCXPOR15.192.HIT1.OR.2R.304.7tm_1.exons1.SUPER_5.Scatophagus_argus
MADNSSDGGEVVLNQRNDRIIIVQILILIFLSTDLLLIVTFFKKECFHTTARYILFAVTLLSDSTFLLLSDILLLMTYFEFTIQVWLCIIICTVAFLNVIVTPVTLTAMTLERYVAICMPLRHAELCSTRRTLHCIHIIHGISSVPCIAVLSTFFASASRSMYRQYMICTVEIFVLKEWQSHIRSALQQFYFFIMCVIIIFCYVQIMKVAKAASGENKQSSSKGLKTVVLHAIQLLLCVIGLWCPFIEAAVLQVSVRLFIDVRYFNYIMFTLGPKCLSPLIYGLRDETFFHALKNNILFGLLKR
>LOCXPOR14.193.HIT1.OR.2R.306.7tm_1.exons1.SUPER_5.Scatophagus_argus
MADNSSDGGEVVLNQRNDRNVIVQIVILIFLSTDLLLIVTFFKKECFHTTARYILFAVTLLSDSMFLLLSDILLLMNYLEFTVQVWLCIIICTVAFLNVIVTPVTLTAMTLERYVAICMPLRHAELCSTRSTLCCIHIIHGISSVPCIAVLSTFFASASRSMYKQYMICTAETFVLKEWQSHIRSALQQFYFLIMCIIIIFCYIQIMKVAKAASGENKQSSSKGLKTVVLHAIQLLLCVIGLWCPFIEAAVLQVSVRLFIDVRYFNYIMFTLGPKCLSPLIYGLRDETFFHALKNNVLFGLSKRAI
>LOCXPOR14.194.HIT1.OR.2R.306.7tm_1.exons1.SUPER_5.Scatophagus_argus
MADNSSDGGEVVLNQRNDRNVIVQIVILIFLSIDLLLIVTFFKKECFHTTARYILFAVTLLSDSMFLLVSDILLLMTYFEFTIQVWLCIIICTVAFLNVIVTPVTLTAMTLERYVAICMPLRHAELCSTRSTLHCIHIIHGISSVPCIAVLSTFFASASRSMYRQYMICSVEIFVLKEWQSHIRSALQQFYFFIMCIIIIFCYVQIMKVAKAASGENKQSSSKGLKTVVLHAIQLLLCVIRLWCPFIEAAVLQVSVRLFIDVRYFNYIMFTLGPKCLSPLIYGLRDETFFHALKNNILFGLLKRNI
>LOCXPOR16.195.HIT1.OR.2R.306.7tm_1.exons1.SUPER_5.Scatophagus_argus
MADNSSDGGQVVLSQKNDRIIIVQIVILIFLTIDLLLIVTFFKKECFHTTARYILFAVTLLYDSMFLLLSDIIILMAYFEFTIQVWLCIIICTMAVLNVMVTPVTLTAMTLERYVAICMPLRHAELCSTRSTLCCIHIIHGISSVPCIAVLSTFFASASRSMYRQYMICSVEIFVLKEWQSHVRSALQQFYFLIMCIIIIFCYIQIMKVAKAASGENKQSSSKGLKTVILHAIQLLFCVIRLWCPFIEAAVLQVSVRLFIDVRYFNYIMFSLGPKCLSPLIYGLRDETFFHALKNNVLFGLFKRDI
>LOCXPOR17.197.HIT1.OR.2R.303.7tm_1.exons1.SUPER_5.Scatophagus_argus
ADNSSDGGEVVLSQNNNRIIIVQVVILIFLSTDLLLIVTFFKKECFHTTARYILFAVTLLSDSMFLLLSDILLLMIYFHFTIQVWLCIIISTVTALNVIATPVTLTAMTLERYVAICMPLRHAELCSTRSTLYCIHIIHGISSVPCIAVLSAFFASASRSMYRQYMICTVEIFVLKEWQSHVRSALQQFYFFIMCIIIIFCYIQIMKVAKAASGENKQSSSKGLKTVVLHAIQLLLCVIRLWCPFIEAAVLQVSVRLFIDVRYFNYIMFTLGPKCLSPLIYGLRDETFFHALKNNVLFGLSKR
>LOCXPOR23.198.HIT1.OR.2R.297.7tm_1.exons1.SUPER_5.Scatophagus_argus
DNNISVTAGEFSQQQMNDKAIIVQILVVVFLCINFLLIVTFISKDVFYTTMRYILFAVTLLSDSIILIVSDVLLILIYFHVTMQVGLCVFVYILLVLCTFVTPVTLTAMTLERYVAICMPLRHAELCSTRNALYCILIIHGISSVPCIIILSIFFSLTSNTLYTQHRICSMNMFVFLRWQDHVKLGVYQCYFLIMIITIIFSYVNIMKVAKATSGENKKSSWKGIRTVILHAFQLLLCLIQLWCPFVETAVLQIDFTLYSHVRYFNYLTFNLAPRCLSPLIYGLRDEKFFLALKYTI
>LOCXPOR18.199.HIT1.OR.2R.304.7tm_1.exons1.SUPER_5.Scatophagus_argus
MEANNSQIGGSSVKKINDRVIFVQVLVALFLCINFTLVTTFFMKDYFYTTMRYILFAITLLSDCTFLLISNTLLILVNFQYTIQMWLCLIIFIMLSVYTFVTPVTLTAMTLERYVAICMPLRHAELCSTRSALYCILIIHGLSSVPCIIILSIFFSTATLSVFRQNNVCTADVFTHQTWQRHFRSAISEFYFLIMFITIIFCYVKIMKVAKAASGENKKSTWKGLRTVILHVFQLLLCLTQMWCPFIEAAVLKINFRLFIDVRYFNYIMFNLVPRSLSPLIYGLRDDKFFLALKYYAFCGFVNN
>LOCXPOR18.200.HIT1.OR.2R.304.7tm_1.exons1.SUPER_5.Scatophagus_argus
MEANNSQIGGSSVRKINDRVIFVQVLVALFLCINFTLVTTFFMKDYFYTTMRYILFAITLLSDCTFLFLTDTLLVMSYFYFAIEMWLCLIMFIMLSVYTFVTPVTLTAMTLERYVAICMPLRHAELCSTRSALYCILIIHGLSSVPCIIILSIFFSTATLSVFRQNNVCTADVFTHQTWQRHFRSAISQFYFLIMFLIIVFCYVKIMKVAKAASGENKKSTWKGLRTVILHVFQLLLCLTQMWCPFIEAAVLKINFRLFIDVRYFNYIMFNLVPRSLSPLIYGLRDDKFFLALKYYAFCGFVNN
>LOCXPOR18.201.HIT1.OR.2R.304.7tm_1.exons1.SUPER_5.Scatophagus_argus
MEANNSQIGGSSVRKINDRVIFVQVLVALFLCINFTLVTTFFMKDYFYTTMRYILFAITLLSDCTFLFLTDTLLVMSYFYFAIEMWPCLIMFIMLSVYTFVTPVTLTAMTLERYVAICMPLRHAELCSTRSALYCILIIHGLSSVPCIIILSIFFSTATLSIFRQNNVCTSDVFTHQTWQRHFRSAISQFYFLIMFIIIVFCYVKIMKVAKAASGENKKSTWKGLRTVILHAFQLLLCLTQMWCPFIEAAVLKINFRLFIDVRYFDYIMFNLVPRSLSPLIYGLRDDKFFLALKYYAFCGFVNN
>LOCXPOR23.202.HIT1.OR.2R.307.7tm_1.exons1.SUPER_5.Scatophagus_argus
MEANNSQIDGESPEYKINDRSVFVQVLVALFLFINFILFSTFLMKAHFYTTMRYILFAITLLSDCAFLVISNTLIILANFRYAIQMWPCLILFIMLSVYSFVTPVTLTAMTLERYVAICMPLRHAELCSTRSALYCIPIVHGLGSVPCIIILSMFFSTATLSVFRQNNICTSDVFTHQNWQSHFRSAVFQFYFLIMFIITVFCYVKIMKVAKAASGENKKSTWKGLRTVILHAFQLLLCITQFWCPFIEAAVLKIDYMLYANIRFFNFIIFNLIPRCLSPLIYGLRDDKFFLALKHLISCGFVKNPQ
>LOCXPOR22.203.HIT1.OR.2R.307.7tm_1.exons1.SUPER_5.Scatophagus_argus
MEANNSQIDGESPEYKISDRSVFVQVLVALFLFINFILFSTFLMKAHFYTTMRYILFAITLLSDCAFLVISNILLILTNFQYTLQMWLCLIIFIMVSVYTFVTPVTLTAMTLERYVAICMPLRHAELCSTRSALYCIPIIHGLGSVPCIIIVSIFFSTATLSVFRQNNICTADVFTHQNWQSHLRSAVFQFYFLIMFITVIFCYVKIMKVAKAASGENKKSTWKGLRTVILHAFQLLLCITQFWCPFIEAAALKIDFMLFANIRYFNYIMFNLIPRCLSPLIYGLRDDKFFLALKHLISCGFVKNPQ
>LOCXPOR23.204.HIT1.OR.2R.307.7tm_1.exons1.SUPER_5.Scatophagus_argus
MEANNSQIDGESPEYKIDDRSVFVQVLVALFLCINFILFTTFLMKAHFYTTMRYILFAITLLSDCAFLVISNVLLILTNFQYTIQMWPCLIIFIMVSVYTFVTPVTLTAMTLERYVAICMPLRHAELCSTRSALYCILIIHGLSSVPCIIILSIFFSTATLSVFRQNNICTADVFTHQNWQSHLRSAVFQFYFLIMFITIIFCYVKIMKVAKAASGENKKSTWKGLRTVILHAFQLLLCITQFWCPFIEEALLKIDYMLFAKIRYFNYIMFNLIPRCLSPLIYGLRDDKFFLALKHRISCGFVKNPQ
>LOCXPOR23.205.HIT1.OR.2R.307.7tm_1.exons1.SUPER_5.Scatophagus_argus
MEANNSQIDGESPEYKINDRSVLVQVLVALFLFINFILLTTFLMKAHFYTTMRYILFAITLLSDCAFLVISNILLILANFQYTIQMWLCLIIFIMVSVYTFVTPVTLTAMTLERYVAICMPLRHAELCSTRSALYCILIIHGLSSVPCIIILSIFFSTATLSVFRQNNVCSADVFTHQNWQSHLRSAVFQFYFLIMFITIIFCYVKIMKVAKAASGENKKSTWKGLRTVILHAFQLLLCITQFWCPFIEAAALKIDYMLYVNIRFFNFIIFNLIPRCLSPLIYGLRDDKFFLALKHLISCGFVKNPQ
>LOCXPOR25.206.HIT1.OR.2R.305.7tm_1.exons1.SUPER_5.Scatophagus_argus
MEANNSQIDGESPEYKINDRSVFVQVLVALFLFINFILFSTFLMKAHFYTTMRYILFAITLLSDCTFLLISNTLIILVNFQYTIQMWLCLIIFIMLSVYTFVTPVTLTAMTLERYVAICMPLRHAELCSTRSALYCILIIHGLSSVPCIIILSIFFSTVTLSIFRKNNVCTSDVFTHQTWQRHFRSAISQFYFLIMFITIIFCYVKIMKVAKAASGENKKSTWKGLRTVILHAFQLLLCITQFWCPFIEAAALKIDFMLYANIRYFNYIMFNLVPRCLSPLIYGLRDDKFFLALKHRISCGFVKN
>LOCXPOR27.208.HIT1.OR.2R.303.7tm_1.exons1.SUPER_5.Scatophagus_argus
MEANNSQIGGSSVKKINDRVIFVQVLVALFLFINFTLVTTFFMKDFFCTTMRYILFAVTLLSDCLFLFMTNILLVLSYFYYTMKMWLCLIMYIILSVYTFVTPVTLTAMTLERYVAICMPLRHAELCSTRSALYCILIIHGLSSVPCIIILSIFFASATHDFYTQGKICAVEMFIFHTWQRHLRSAISQFYFLIMCIIILISYIKIMMVAKAASGEKKKSTWKGLRTVILHAFQLLLCLIQLWCPFIEAAVLQVSVRLFIDVRYFNYIIFILAPRCLSPLVYGLRDELFFNALKYYVLCGLYK
>LOCXPOR27.209.HIT1.OR.2R.303.7tm_1.exons1.SUPER_5.Scatophagus_argus
MEANNSQIGGSSVRKINDRVIFVQVLVGLFLFINFTLVTTFFMKDFFCTTMRYILFAVTLLSDCLFLFMTNILLVLSYFYYTMKMWLCLIMYIILSVYTFVTPVTLTAMTLERYVAICMPLRHAELCSTRSALYCILIIHGLSSVPCIIILSIFFASATHDFYTQGKICAVEMFIFHTWQRHLRSAISQFYFLIMCIIILFSYIKIMMVAKAASGEKKTSTWKGLRTVILHAFQLLLCLIQLWCPFIEAAVLQVSVRLFIDVRYFNYIIFILAPRCLSPLVYGLRDELFFNALKYYVLCGLYK
>LOCXPOR28.210.HIT1.OR.2R.303.7tm_1.exons1.SUPER_5.Scatophagus_argus
MEANNSQIGGSSVRKINDQVIFVQVLVGLFLCINFTLVTTFFMKDFFCTTMRYILFAVTLLSDCLFLFMTNILLILSYFYYTMKMWLCLIMYIILSVYSFVTPVTLTAMTLERYVAICMPLRHAELCSTRSALYCILIIHGLSSVPCIIILSIFFASATHDFYTQGKICAVEMFIFHTWQRHLRSAISQFYFLIMCIIILFSYIKIMMVAKAASGEKKTSTWKGLRTVILHAFQLLLCLIQLWCPFIEAAVLQVSVRLFIDVRYFNYIIFILAPRCLSPLVYGLRDELFFNALKYYVLCGLYK
>LOCXPOR29.215.HIT1.OR.2R.309.7tm_4.exons1.SUPER_5.Scatophagus_argus
MENNMTVSGGIIEIQGFDISPEFMYPLFFLLLFVYFCLLFSNFGVLLLIITEKSLHQPMYILFCNLSVNDVIGNTVLLPQLMAHIVSTERFITYSQCVVQAFYSHTFGSASHMILIIMAIDRYVAICHPLKYSSVMTTKTVIGLSAGAWGLSVLLVSVLIGLTVRLSRCRSVILNAYCDNASLFKLSCEDVSINNIYGLFFTVLLFSCSMGSIAVTYFRIALICWIKKNRELNNKALQTCASHLVLYLIMLWSGFLTIILHRFPDYPDLRKIAYILFHVVPANLNPVIYGMQTKSLRNRIIHVLRRKLT
>LOCXPOR30.216.HIT1.OR.2R.309.7tm_4.exons1.SUPER_5.Scatophagus_argus
MENNMTVSGGIIEIQGFDISPEFMYPLFFLLLFVYFCLLFSNFGVLLLIITEKSLHQPMYILFCNLSVNDVIGNTVLLPQLMAHIVSTERFITYSQCVVQAFYSHTFGSASHMILIIMAIDRYVAICHPLKYSSVMTTKTVIGLSAGAWGLSVLLVSVLIGLTVRLSRCRSVILNAYCDNASLFKLSCEDVSINNIYGLFFTVLLFSCSMGSVGVTYFRIALICWIKKNRELNNKALQTCASHLVLYLIMLWSGIFTIILHRFPDYPDLRKIASILFHVVPANLNPVIYGMQTKSLHNRIIHVLRRKVT
>LOCXPOR31.217.HIT1.OR.2R.304.7tm_4.exons1.SUPER_5.Scatophagus_argus
MENSSFGFSSELTLDPFVIPPGGKYPIFFLGIVIYVFSIFCNIILLTLIILKKNLHKPMYFILFSLPLNDLIGITAMLPKVLSDIVTETNKIYYPLCVLQAFLLHMYGGGILFILAAMSFDRYTAICMPLRYSSIMTPRLIICIISVVWALDFVLILLLFSLQTRLPRCKSIIMNVFCDNPSLLKLTCGNTMVNNVIGLFNTAVMQVLSVSIQMFSYVKILITCVVSKRSEAKIKAVNTCVAQLVILVVFEIAGTFTILSHRFKNVSADLQKIMGMLIFLVPPLLNPIVYGLYTSEIRNTLLRV
>LOCXPOR32.218.HIT1.OR.2R.313.7tm_4.exons1.SUPER_5.Scatophagus_argus
MYTNSSSALLLTLETLSLSNAYVYPAFLFGTLTYLLVMFCNLLILTTIALTKKLHKPMFILLINLPISDMVGASAFFPQLLLSIVTQNRQISHPACIIQAFLIHVYGTGNLLILSAMAYDRYIAISCPLRYNTIMTLQNLVRIIILIWFINFSIMVTLFLLLARFKICRTNIVDLFCNNPSLLKLICEDTSVNNYYGVVFMILIQGGPLALMIFTYAQILRTCVMTNQSNARRKAVQTCSSHLIVYLFLQINTLFTLIGHRTESVSPFLRRTFGASVLVFPPLLDPIIYGLRIKELRECIKIFLKRNAGSSNV
>LOCXPOR33.219.HIT1.OR.2R.321.7tm_4.exons1.SUPER_5.Scatophagus_argus
LNFIGWKNINMDNLYNKSSVLTLNRFNVPPEAVFPAFLFATLSYMIILFCNLILILTIALNKSLHQPMYLILLNLPVNDLVGSSAVFMQVIKEILTNSKTMQYSACVAQAFFIHIYAGGAVFILTAMAYDRYIAICCPLKYNTVMTNAHVMSIITALWMSNVALTGVLFFLLLRLPRCRSELAHPYCDNPSLLSLVCADTTINNIYGLLSVGLTQVIANGMILYTYLQILVACFRSKQSDTKAKALQTCATHLSVFLLLECLGLFTIISYRIRNISPHLRQFMGMSTLIFPPTLNPIIYGLKTKEIRVKLLHFLKTKVLPS
>LOCXPOR34.220.HIT1.OR.2R.324.7tm_4.exons1.SUPER_5.Scatophagus_argus
MQELNHSIVTEFILTGFPGLHPEYHGLASAVLFFVYFLTVTGNAVIFFLFATDRSLHKPMYFIILNLSACDILFSTTTLPKIISKYWFQSGSISFTACFVQMYFVHYLGSVNSNILFLMALDRYLAICHPLRYRLVFKDSTICILSCTAWIVAKAGPLMVVIRAYPLPYCASNIINHCYCDHIGITMLACTNRAPYGVPAFAVAMCTLLGPLAFIIFSYCSILITVLKMANLEGRHKTLSTCSTQLIVISLYYLPRCLVYLASNVGITFREDARIVIIMLYSLCPPMFNPFIYCLRAKDMKESLWKRFNRCSISQKAQVSAISN
>LOCXPOR35.222.HIT1.OR.2R.320.7tm_4.exons1.SUPER_5.Scatophagus_argus
MIANVTMMKSFSILGFPGLSSQYYGPVSALLFFFYLAISVGNVFILAFVLYEKSLQKPTYLVFCHLALNDLTFGTVTLPKIISKYWFDDSIISFYGCFTQMFFVHYLGSVTSFILLVMALDRFIAICIPLRYPVLITNNIISVLCGFAWFIPLPLMVAVVLHVLTLPFCKSNVIAQCYCDHISITSQACGQDVKIVAVTSLCVAMFCLLVPLAFILFSYISIIVVIMKMSNAAGRKKTLSTCTPQIFITCLFYLPRCFVYVANTVGFSFSLDVRILLILLYSLFPPAVNPFIYCFKTQDIKQSLIKKLKTTRIGIEVKLS
>LOCXPOR36.223.HIT1.OR.2R.317.7tm_4.exons1.SUPER_5.Scatophagus_argus
NATKMKSFSILGFPGLSPQYYGPVSALLFFFYLAISVGNIFILAFVLYEKSLQKPTYLVFCHLALNDLTFGTVTLPKIISKYWFDDSIISFYGCFTQMFFVHYLGSVTSFILLVMALDRFIAICIPLRYPVLITNNIISVLCGFAWFIPVSLMVTILVQAITLPFCRSNVIAQCYCDHISITSQACGQDVKIVQVNTLCMAMFCLLVPLAFILFSYISIIVVIMKMSNAAGRKKTLSTCTPQIFITCLFYLPRCFVYVANTVGFSFSLDVRILLILLYSLFPPAVNPIIYCFKTQDIKQSLIKKLKTTRIGIEVKLS
>LOCXPOR37.224.HIT1.OR.2R.315.7tm_4.exons1.SUPER_5.Scatophagus_argus
MLYTNVTRIKHFFLVGFPGLSSEYYGPVSFLLFVLFMAIAVGNIFILVFVKCERSLHKPTYLIFCHLALTDLLFGTVTLPRVISKYWFNDNIISFYGCFAQMYFVHCIGAVHSFILMVMAFDRFIAICAPLHYTAFFTNATVSVLCGISWFMPVSWMVGIVLHALTLPFCDKNIIVQCYCDHIAITSLGCENVREVQVIAFGLAMFSLLVPVGFIVISYFAIIVTVIRMSSPESRIKTLSTCTPQLLVTFLYYMPRCFVYLANNVGFTFSVPVRIVVVMMYSLLPAAINPIIYCFKTKDIKENLKKKIFKRKINI
>LOCXPOR38.225.HIT1.OR.2R.327.7tm_4.exons1.SUPER_5.Scatophagus_argus
MKYTNITTIKYFNITGFPGLPPEYYGPVSVLLLLIFLAIVVGNAFILVVIMYERTLHKPTYWIFFHLAVTDISFGIVTLPKVIAIYWWNDVISSFGACFTQMYFVHSLGAIHSLILLIMALDRFVAIWFPFQYPVVITNKTATIACSLCWVLTFIRMLGIVLHAVTLPYCDQNIIKQCYCDHISITQLGCGENVVYVKSVALGNALVTLLVPLTFIISSYFSIIIAALKMSHAVGCHKVLSTCAPQILITCLYYVPRCFVYLAHHLGFSLDNDARVVITMTYSLIPAVVNPIIYCFKTKEIKEALIKRLKNRKVSASIKSGHKQNMK
>LOCXPOR39.226.HIT1.OR.2R.310.7tm_4.exons1.SUPER_5.Scatophagus_argus
MNSSASTVPITFTIYSSLGLNNFVLVICIVVLYISGLCINLFLIVVIAVESRLHRPMYVLLVNLALSGMMGSSSVCPNIIKHLIVNKQETSLKLCLTQVFFGNMYGGCIFCILALMAYDRYVSICKPLLYHSIMTPAKVKLMLAIVYFLLSLFSAVQVYLISGLTLCGHTVDKLLCDSLVIANLSCQKTTLISVYGLCCAVCVIVSPCFLVILSYVHIFTVILKTSKESRRKALQTCTPHLVTFINFSVASFFGVIYNRLSHEVPKGVNVFTCMSFFVIPPLLHPIIYGIKMQEIRQSMNKMIKKKMTQL
>LOCXPOR40.227.HIT1.OR.2R.309.7tm_4.exons1.SUPER_5.Scatophagus_argus
MINATQISYFILGAYFETGLFKYLYFLIILAIYILIVCANLFLIVVICMNRSLHEPMYIFLCSLFANELYGSTGLFPFLLVQILSDVHTVSASLCLLQIFCLYSYGGIEFLTLAIMSYDRYLAICHPLRYNTRMTANKIAILTALIWFYPFFINIVIVFGMTAPLQLCGNIINKVYCDNYYFVKLSCHDTTFNNAFGLAHMFTVIFGLIVLIIYTYIRILMVCFSGSKQTRQKAVSTCTPHLVSLLNFSVGCFFEIVQSRFNMYNLPNMLRIFLSLYWLTCQPLVNPLLYGLKMSKIRLVYKSLLSGEK
>LOCXPOR41.228.HIT1.OR.2R.309.7tm_4.exons1.SUPER_5.Scatophagus_argus
MTMNSTQVSYFSLAAYFDTGLFKYLFFMIVLSLYILILSSNLLLIVVICMNRSLHEPMYIFLCSLFVNELYGSTGLFPFLLVQILSDVHTVSASVCFLQTFCLYSYGVVEYLNLAIMSYDRYLAICCPLQYNTEMTSNKTTMLVALTWFCPFLLCIVLTSLSSSLQLCGTIIEKVYCDNYSIVKLACSDTTINNIYGLFLTALAIFCPLVLIFYTYIKILKICFTGSKQTRQKALSTCTPHLASLLNFSFGASFEILQNRFNMNNLPNILRIFLSLYWLTCQPIFNPLLYGLNMSKIRMICKSLVFAEM
>LOCXPOR42.229.HIT1.OR.2R.310.7tm_4.exons1.SUPER_5.Scatophagus_argus
IMINVTQVSYFTLTSYFDAGVFTYLYFLIIMSLYILILSSNLLLIVVICMNRSLHEPMYIFLCSLFVNELYGSTGLFPFLLVQILSDVHTVSASLCFLQVFCLYFYGAVEYLNLAIMSYDRYLAICCPLQYNTEMTSNKTTMLVALTWFCPLLLLCIVLTSLSNSFQLCGTIIEKVYCDNYSIVKLACSDTTINNIFGLFVAALTIFCPLVLIFYTYVMILKICFTGSKQTRQKALSTCTPHLASLLNFSFGASFEILQNRFNMNNLPNILRIFLSLYWLTCQPIFNPLLYGLNMSKIRMICKSLVFAEM
>LOCXPOR43.230.HIT1.OR.2R.309.7tm_4.exons1.SUPER_5.Scatophagus_argus
IMINVTQVSYFTLTSYFDAGVFTYLYFMIIMSLYILILSSNLLLIVVICMNRSLHEPMYIFLCSLFVNELYGSTGLFPFLLVQILSDVHTVSASLCFLQTFCLYSYGAVEYLNLAIMSYDRYLAICSPLQYNTEMTSNKTTMLVALTWFCPFLLCIVLTSLSSSLQLCGTIIEKVYCDNYSIVKLACSDTTINNIFGLFVAALTIFCPLVLIFYTYVMILKICFTGSKQTRQKALSTCTPHLASLLNFSFGPSFEILQNRFNMNNLPNILRIFLSLYWLTCQPIFNPLLYGLNMSKIRMICKSLVFAEM
>LOCXPOR44.231.HIT1.OR.2R.308.7tm_4.exons1.SUPER_5.Scatophagus_argus
IMINVTQVSYFTLTSYFDVGVFTYLYFMIIMSLYILIVCSNLLLIVVICMNRSLHEPMYIFLCSLFVNELYGSTGLFPFLLVQILSDVHTVSASLCFLQIFCVYSYVCVEYLNLAVMSYDRYLAICFPLQYNTYMTPKMVAMLVALTWLFSFLSIVVLISLSAPLQLCGNIINRVYCGNYSIIKLACSDTGLHNIYGLINTFISVIIPLSLIICTYLKILKVCFSGSKQTRQKAVSTCTPHLASLLNFSFGCCFQILQSRFDMSSIPSILGILLSLYFLTCQPLFTPVLYGLKMSKIRTICKHFLCGE
>LOCXPOR45.233.HIT1.OR.2R.313.7tm_4.exons1.SUPER_5.Scatophagus_argus
MIIINSSQVSYFSLGAYFDTELFRYLFFMIVMSLYILILCSNLLLIMVICMNRSLHEPMYIFLCSLFVNELYGSTGLFPLLLVQILSDVHTVSASFCFLQVFCLYSYGSVEFTNLAVISYDRYLAICCPLQYNAHMTSNKVAILIVATWLPPFFAVFVTTFLTASLQLCGNIIDKVYCDNYSIIKLACFDTRINNVYELTAATLTVCVPVCVIFYTYIKILKVCFSGSKQTRQKAVSTCTPHLASLVNFSFGVSFEILQNRFNMNNVPNMLRISLPLYYLTCQPLFNPLMYGFSMSKISITCKSLLSSSVGKC
>LOCXPOR45.234.HIT1.OR.2R.285.7tm_4.exons1.SUPER_5.Scatophagus_argus
MIVMSLYILILCSNLLLIMVICMNRSLHEPMYIFLCSLFVNELYGSTGLFPFLLVQILSDVHTVSASFCFLQVLCLYSYGSVEFTNLAVISYDRYLAICCPLQYNAHMTSNKIAILIVATWLPPFFAVFVTTFLTASLQLCGNIIDKVYCDNYSIIKLACFDTRINNVYELTAATLTVCVPVCVIFYTYIKILKVCFSGSKQTRQKAVSTCTPHLASLVNFSFGVSFEILQNRFNMNNVPNMLRISLPLYYLTCQPLFNPLMYGFSMSKISITCKSLLSSSVGKC
>LOCXPOR46.235.HIT1.OR.2R.314.7tm_4.exons1.SUPER_5.Scatophagus_argus
MIIINSSQVSYFSLGAYFDTELFRYLFFMIVMSLYILILCSNLLLIVVICMNRSLHEPMYIFLCSLFVNELYGSTGLFPFLLVQILSDVHTVSASFCFLQVFCLYSYGSVEFTNLAVISYDRYLAICCPLQYNAHMTSNKIAIFLYRCYMVTSLFAVFVTTFLTASLQLCGNIIDKVYCDNYSIIKLACFDTRINNVYELTAATLTVCVPVCVIFYTYIKILKVCFSGSKQTRQKAVSTCTPHLASLVNFSFGVSFEVLQNRFNMNNVPNMLRIFLSLYFFTCQPLFNPLMYGFSMSKISITCKNLLSRSVGKC
>LOCXPOR47.236.HIT1.OR.2R.318.7tm_4.exons1.SUPER_5.Scatophagus_argus
MLNSTSSTLSYFILEAYMSVGSLRYFYFMITTVLYIVIIFANTTLIMVICMNRSLHEPMYIFLCSLFVNELYGSTGLFPFLLVQILSDVHIVSASVCFLQIFCVYTYVNVEFCNLAVMSYDRYLAICCPLQYNTRMTHNKVFVIIMMLWLYPFLKCLVTLSLNVHLQFCGNTINSLYCHNYLIVKLACSETKVNNIYGLVSIVFSVLMPLLVILFSYMKILKICFSGSKQTRQKAVSTCTPHLVSLINFSFGCFFEILQTRFDMTNVPNVLRIILSLYFSLLQPILNPVMNGLQMSKIRNTCKDLFYCKMITGHRDLI
>LOCXPOR48.237.HIT1.OR.2R.312.7tm_4.exons1.SUPER_5.Scatophagus_argus
MLNSTSSTLSYFILEAYMSVGSLRYFYFMITTVLYIVIIFANTTLIMVICMNRSLHEPMYIFLCSLFVNELYGSTGLFPFLLVQILSDVHIVSASVCFLQIFCVYTYVNVEFCNLAVMSYDRYLAICCPLQYNTRMTHNKVFVIIMMLWLYPFLKCLVTLSLNVHLQFCGNTINSLYCHNYLIVKLACSETKVNNIYGLVSTAVTILVPLIPILFSYMKILKICFSGSKQTRQKAVSTCTPHLVSLINFSFGCFFEITQTRFNMTNVPNVLRIILSLYFSLLQPILNPVMYGLQMSKIRNTCKDLICCNMFT
>LOCXPOR49.238.HIT1.OR.2R.312.7tm_4.exons1.SUPER_5.Scatophagus_argus
MLNSTSSTLSYFILEAYMSVGSLRYFYFMITTVLYIVIIFANTTLIMVICMNRSLHEPMYIFLCSLFVNELYGSTGLFPFLLVQILSDVHIVSASVCFLQIFCVYTYVNVEFCNLAVMSYDRYLAICCPLQYNTRMTHNKVFVIIIVLWLYSFVKCLVTLSLNVHLQFCGNTINSLYCHNYLIVKLACSETKVNNIYGLVSFVFSVLIPLLIILFSYMKILKICFSGSKQTRQKAVSTCTPHLVSLINFSFGCFFEITQTRFNMTNVPNVLRIILSLYFSLLQPILNPVMYGLQMSKIRNTCKDLICCNMFT
>LOCXPOR50.239.HIT1.OR.2R.308.7tm_4.exons1.SUPER_5.Scatophagus_argus
IINSTQVSYFTLTAYFDMGLFKYLYFMVIMLLYILIVCANLLLITAICMNRSLHEPMYIFLCSLFVNELYGSTGLFPFLLVQILSDVHTVSASLCFLQIFCVYSYVCVEFSNLAVISYDRYLAICYPLQYNTYMTFKKVVMLIAVTWLYSFLTIVILISLIAPLQLCGDTINKVYCLNYSIVKLACSETRANNIYGLFVTFLTVFGPLILILYTYMKILKVCFSGSKQTRQKAVSTCTPHLASLINFSFGVCFEILQSRFDLKGVHSMLHIVLSLYFLTCQPLFNPVMYGLNMTKVRITCKNMLLCSV
>LOCXPOR51.240.HIT1.OR.2R.313.7tm_4.exons1.SUPER_5.Scatophagus_argus
MMQNNSEMVLVLQGLNDSLTNRRIYFAFALTSYLFTIFVNLTLIITVCLERSLHEPIYIFLCNLCFNGVCGASSFYPKLLHDLLADAHVITYTGCLTQIFAVYSYVFCEFTSLTVMAYDRYLAICRPLQYQMLMTKKKVAQLLLLTWNFTLLETLVGIILTSRLPLCGRHVPKIFCTNWEVVKLSCSSTTLNNIYGFILTFSHISQTGLILVSYSHLVRASVRLQSDRRKFVQTCLPHLITLLVFTGSLTFDAMYSRYGGGSTLQVLQNALAAEFLVVPPLINPIIYGINLHQIRSKILLNFSLKPRMLNSHS
>LOCXPOR52.241.HIT1.OR.2R.318.7tm_4.exons1.SUPER_5.Scatophagus_argus
MLNSTPSNVSYFILETYLHVGNLRYLFFMLTALLYFVILVVNTSLIVVICMNRSLHEPMYIFLCSLFVNELYGSTGLFPFLLVQILSDVHTVSVPFCYLQIFCLYTYAHVEFSNLAVMSYDRYLAICYPLQYNTRMTSNKAAIFIVVIWLYSFVKFLITLSLNIRLHLCGNIINSLYCHNYLVVKLACSDTKVNNIYGLFGIGLTVLVPLIPILFSYTKILKVCFSGSKQTRQKAVSTCTPHLASLLNFSFGCCFEILQSRFDTTGVPSMLRILLSLYFLIIQPLLNPIMYGLQMTKIRHTCKQLLCYKMLTGHRHTV
>LOCXPOR55.242.HIT1.OR.2R.302.7tm_4.exons1.SUPER_5.Scatophagus_argus
NSTRPLYFILAAYFDTGLFRYLNFLIIISLYILIICSNLFLIMVICMNRSLHEPMYIFLCSLFVNELYGSTGLFPLLLVQILSDVHTVSVPFCYLQIFCVYSYVCVEFFNLAIMSYDRYLAICCPLQYNTRMTNNKTATLIVVTWFCSFLVIFVTTFLSYSLELCGNIIDNLYCLNYSIVKLACSETRANNIYGLFATFLTVFGALILILYTYMKILKVCFSGSKQTRQKAVSTCTPHLASLINFSFGVCFEILQSRFDLKGVHSMLHIVLSLYFLTCQPLFNPVMYGLNMTKVRTICKSVL
>LOCXPOR54.244.HIT1.OR.2R.316.7tm_4.exons1.SUPER_5.Scatophagus_argus
MLNSTLTTSSYFILGAYLHVGNLRHLYFTLTALLYFVILVVNTSLIVVICMNRSLHEPMYIFLCSLFVNELYGSTGLFPFLLVQILSDVHTVSVPFCFLQIFSIYTYGSVEFSNLAVMSYDRYLAICYPLQYNTRMTSNKAAIFIVVIWLYSFVKFLITLSLNIRLPLCGNIINSLYCHNYLVVKLACSDTKVNNIYGLFGIGLTVLVPLIPILFSYTKILKVCFSGSKQTRQKAVSTCTPHLASLLNFSFGCCFEILQSRFDTTGVPSMLRILLSLYFLIIQPLLNPIMYGLQMTKIRKTYKHLFCYKTLTVQTD
>LOCXPOR55.245.HIT1.OR.2R.302.7tm_4.exons1.SUPER_5.Scatophagus_argus
NSTRPLYFILAAYFDTGLFRYLNFLIIISLYILIVCSNLFLIVVICMNRSLHEPMYIFLCSLFVNELYGSTGLFPLLLVQILSDVHTVSVPFCYLQIFCVYSYVCVEFFNLAIMSYDRYLAICCPLQYNTRMTNNKTATLIVVTWFCSFLVVFVTTFLSYSLELCGNIIDNLYCLNYSIVKLACSETRANNIYGLFATFLTVFGALILILYTYMKILKVCFSGSKQTRQKAVSTCTPHLASLINFSFGVCFEILQSRFDLKGVHSMLHIVLSLYFLTCQPLFNPVMYGLNMTKVRTICKSVL
>LOCXPOR58.246.HIT1.OR.2R.316.7tm_4.exons1.SUPER_5.Scatophagus_argus
MLNSTLTTSSYFILGAYLHVGNLRHLYFTLTALLYFVILVVNTSLIVVICMNRSLHEPMYIFLCSLFVNELYGSTGLFPFLLVQILSDVHTVSVPFCFLQIFSIYTYGSVEFSNLAVMSYDRYLAICYPLQYNTCMTSDKAAIFIVVIWLHCFVKFLITLSLNIRLPLCGNIINSLYCQNYLVVKLACSDTKVNNIYGLFGTVLGVLVPLIPILFSYTKILKVCFSGSKQTRQKAVSTCTPHLASLLNFSFGCCFEILQSRFDTTGVPSMLRILLSLYFLIIQPLLNPIMYGLQMTKIRKTYKHLFCYKTLTVQTD
>LOCXPOR57.247.HIT1.OR.2R.302.7tm_4.exons1.SUPER_5.Scatophagus_argus
NSTRPLYFILAAYFDTGLYRYLNFLIIISLYILIVCSNLFLIVVICMNRSLHEPMYIFLCSLFVNELYGSTGLFPLLLVQILSDVHTVSVPFCYLQIFCVYSYGAVEFFNLAIMSYDRYLAICCPLQYNTRMTNNKTATLIVVTWFCSFLVVFVTTFLSYSLQLCGDTINKVYCLNYSIVKLACSETRANNIYGLFGTFLTVFGPLILILYTYMKILKVCFSGSKQTRQKAVSTCTPHLASLINFSFGVCFEILQSRFDLKGVHSMLHIVLSLYFLTCQPLFNPVMYGLNMTKVRTICKSVL
>LOCXPOR58.248.HIT1.OR.2R.316.7tm_4.exons1.SUPER_5.Scatophagus_argus
MLNSTLTTSSYFILGAYLHVGNLRHLYFTLTALLYFVILVVNTSLIVVICMNRSLHEPMYIFLCSLFVNELYGSTGLFPFLLVQILSDVHTVSVPFCFLQIFSIYTYGSVEFSNLAVMSYDRYLAICYPLQYNTCMTSDKAAIFIVVIWLYSFVKFLITLSLNIRLPLCGNIINSLYCHNYLVVKLACSDTKVNNIYGLFGIGLTVLVPLIPILFSYTKILKVCFSGSKQTRQKAVSTCTPHLASLLNFSFGCCFEILQSRFDTTGVPSMLRILLSLYFLIIQPLLNPIMYGLQMTKIRKTYKHLFCYKTLTVQTD
>LOCXPOR59.249.HIT1.OR.2R.302.7tm_4.exons1.SUPER_5.Scatophagus_argus
NSTRPLYFILAAYFDTGLFRYLNFLIIISLYILTVCSNLFLIVVICMNRSLHEPMYIFLCSLFVNELYGSTGLFPLLLVQILSDVHTVSVPFCYLQIFCVYSYVCVEFFNLAIMSYDRYLAICCPLQYNTRMTNNKTATLIVVTWFCSFLVVFVTTFLSYSLQLCGDTINKVYCLNYSIVKLACSETRANNIYGLFGTFLTVFGPLILILYTYMKILKVCFSGSKQTRQKAVSTCTPHLASLINFSFGVCFEILQSRFDLKGVHSMLHIVLSLYFLTCQPLFNPVMYGLNMTKVRTICKSVL
>LOCXPOR60.250.HIT1.OR.2R.312.7tm_4.exons1.SUPER_5.Scatophagus_argus
STLSYFILSAYIHVGNLRYFYFVLTALLYFVILVVNTSLIVVICMNRSLHEPMYIFLCSLFVNELYGSTGLFPFLLVQILSDVHTVSVPFCYLQIFCLYTYAHVEFSNLAVMSYDRYLAICYPLQYNTRMTSNKAAIFIVVIWLYSFVKFLITLSLNIRLPLCGNIINSLYCHNYLVVKLACSDTKVNNIYGLFGTVLTVLVPLIPILFSYTKILKVCFSGSKQTRQKAVSTCTPHLASLLNFSFGCCFEILQSRFDTTGVPSMLRILLSLYFLIIQPLLNPIMYGLQMTNIRHTCKQLLCYKMLTGCTDTL
>LOCXPOR61.251.HIT1.OR.2R.315.7tm_4.exons1.SUPER_5.Scatophagus_argus
MAALQAENRIMVNSTQISYFTFNAYFDIGLLKYLCFLIVMLLFILIVCSNLLLIVVICMNRSLHEPMYIFLCSLFVNELYGSTGLFPFLLVQILSDVHTVSASFCFLQVLCLFTYCSVEFAILAIMSYDRYLAICYPLQYNTQMTTKKIIMLIAVSWLLPFLAMVVLISLSFSSKLCGNIINKVYCDNHSIVKLACSDTTVSNIYGLIATVPIILCPVSLIFYTYMKILKVCFSGSKQTRQKAVSTCTPHLASLINFSFGCFFEILQSRFNMESTPSMLRIFLSLYFLTCQPLFNPVMYGLNMSKIRIVCKSLIF
>LOCXPOR62.252.HIT1.OR.2R.302.7tm_4.exons1.SUPER_5.Scatophagus_argus
IMVNSTQISYFTFNAYFDIGLLKYLCFLIVMLLFILILCSNLLLIVVICMKRSLHEPMYIFLCSLFVNELYGSTGLFPFLLVQILSDVHTVSASVCFLQIYCVYSYGSVEFANLAVMSYDRYLAICYPLQYNTHMTTPKVAMLIAVSWLSPFLAIVVLISLIVPLKLCGNIINKVYCDNHSIVKLACYDTTVNNIYGLVATCLTILCPVSLIFYTYMKILKVCFSGSKQTRQKAVSTCTPHLASLINFSFGCFFEILQSRFNMKSTPSMLRIFLSLYFLTCQPLFNPVMYGLNMSKIRLVCK
>LOCXPOR63.253.HIT1.OR.2R.308.7tm_4.exons1.SUPER_5.Scatophagus_argus
MVNSTHVSYFTLVAYFYTGIFRYLFFTVVMLLYILILCSNLLLIVVICMNRSLHEPMYIFLCSLFVNELYGSTGLFPFLLVQILSDVHTVSASLCFLQIFCVYTYANVQLVNLAVMSYDRYLAVCFPLQYNTRMTNNKVAILTALTWLNPFIEVAVMISLSAPLQLCGNIINKVYCDNYSIVKLACSDTTANNIYGIVYTVIIMGSVITLIFYTYLKILKVCFSGSKQTRQKAVSTCTPHLASLINFCCGCCFEIIQSRFNMSTTPNMLRIFLSLYFLTCQPLFNPVLYGLMMSKIRSICKHLVFGKM
>LOCXPOR64.255.HIT1.OR.2R.307.7tm_4.exons1.SUPER_5.Scatophagus_argus
MINATKFSYFTLAAYFDTGLFKYLFFMIIMSLYILTVSSNLLLIMVICMNRSLHEPMYIFLCSLFVNELYGSTGLFPFLLVQILSDIHTVSVSVCFLQIFCVYTYANVEFCNLAVMSYDRYLAICCPLQYNTRMTHSKAAILIFLTWLYPFLAITVLISLSASLQLCRNLINKVYCDNYSIVKLACYDTTANNIYGLIYTIATICVVISIIYSYMRILKVCFSGSKQTRQKAVSTCTPHLASLINFSCGCFFEIVQNRFDMKHVPNMLRILLSLYWLTCQPPLNPVLYGLNLTKIRIVCKNLIFGQI
>LOCXPOR65.256.HIT1.OR.2R.307.7tm_4.exons1.SUPER_5.Scatophagus_argus
MTNSTRVPCFILAAYFEPGVFKYLYFVIVMLLYILTVCANLFLIVVICMNRSLHEPMYIFLCSLFVNELYGSTGLFPFLLVQILSDVHTVSASLCFLQIFCVYTYASIQFSNLAVMSYDRYLAICCPLQYYKCMTPKKVAILISLTWLYPFLAIFILISLSVPLQLCGNIINKVYCDNYSIVKLACSDTTVNNVYGIVYTLTTVILVLLIFYTYIKILQVCFSGSKQTRQKAVSTCTPHLASLINFSCGCFFEIVQNRFDMSSVPIMLRIFLSTYWLTCQPLFNPALYGLNITKIRVTCKSVVFGKM
>LOCXPOR66.257.HIT1.OR.2R.308.7tm_4.exons1.SUPER_5.Scatophagus_argus
MLNSSQVSYFTLAAYFDTGLLKYLCFMIIMSLYFFILCSNLLLIVVICMNRSLHEPMYIFLCSLFVNELYGSTGLFPFLLVQILSDVHTVSASVCFLQIFCVHSYGAVEYLNLAIMSYDRYLAICYPLQYNTRMTYKKIAILIALTWLYPCFAMVVLLSLSSPLPLCGNIVNKVYCDTYSVVKLACTDTSKINIYGLMATFGTIFGALLLILYTYIKILVVCFLGSKQTRQKAVSTCTPHLASLLNFSFGASFEILQSRFNMSSVPNVLRIFLSLYFLTCQPLFNPVMYGLKLSKIRVICRSLISKAD
>LOCXPOR67.258.HIT1.OR.2R.306.7tm_4.exons1.SUPER_5.Scatophagus_argus
MLNSTQVSYFTLAAYFDTGLFKYLCFMIVMLLYVFIVCTNSFLIVVICMNRSLHEPMYIFLCSLFVNELYGSTGLFPFLLVQILSDVHTVSASFCFLQIFCLYCYACVEFLSLAVLSYDRYLAICYPLQYNTRMTRSRITVLIYVAWVYAPVACFLPISMSVPLKLCGNIINKVYCDNYFIVKLACSDTTVNNVYGLMATFLTIACPVSLIFYTYMRILKVCFSGSKQTRQKAVSTCTPHLASLINFSCGCFFEIVQSRFDMKHVPNMLRIFLSLYWLTCQPLLNPLLYGLNLSSIRNICKHIIFC
>LOCXPOR68.259.HIT1.OR.2R.304.7tm_4.exons1.SUPER_5.Scatophagus_argus
MLNSTQVSYFMLAAYFDTGLFKYVCFMIVMLLYVFIVCTNSFLVVVICMNRSLHEPMHIFLCSLFVNELYGSTGLFPFLLVQILSDVHTVSTSYCFFQLFCLYSYSCVEIFNLTVMSYDRYLAICCPLQYNTHMTSNKITILICTVWLYSSGICFLTISMSVPLKLCGNIINKVYCDNYSIVKLACSDTKANNIYGLTVSILFLCPVSLIFYSYMRILKVCFSGSKQTRQKAVSTCTPHLASMINFSCGCFFEIVQSRFDMKHVPNMLRIFLSLYWLTCQPLLNPLLYGLNLSSIHNICKHIIF
>LOCXPOR68.260.HIT1.OR.2R.304.7tm_4.exons1.SUPER_5.Scatophagus_argus
MLNSTQVSYFMLAAYFDTGLFKYVCFMIVMLLYVFIVCTNSFLVVVICMNRSLHEPMHIFLCSLFVNELYGSTGLFPFLLVQILSDVHTVSTSYCFFQLFCLYSYSCVEIFNLTVMSYDRYLAICCPLQYNTHMTSNKITILICTVWLYSSGICFLTISMSVPLKLCGNIINKVYCDNYSIVKLACSDTKANNIYGLTVSILFLCPVSLIFYSYMRILKVCFSGSKQTRQKAVSTCTPHLASMINFSCGCFFEIVQSRFDMKHVPNMLRIFLSLYWLTCQPLLNPLLYGLNLSSIHNICKHIIF
>LOCXPOR70.261.HIT1.OR.2R.305.7tm_4.exons1.SUPER_5.Scatophagus_argus
MLNSTQVSNVTLAAYFDTGLFKYLCFMIVMLLYVFIVCTSSFLIVVICMNRSLHEPMYIFLCSLFVNELYGSTGLFPFLLVQILSDVHTVSTSYCFLQIFCLCSYSCVEIFNLTVMSYDRYLAICCPLQYNTHMTSNKITILICTVWLYSSGICFLTISMSVPLKLCGNIINKVYCHNYSIVKLACSDTKANNVYGLTSTFIFVFCPASLIFYSYMRILKVCFSGSKQTRQKAVSTCTPHLASLINFFCGCFFEILQNRFDMKHVPNMLRIFLSLYWLTCQPLLNPLLYGLNLSSIRNICKHIIF
>LOCXPOR71.262.HIT1.OR.2R.305.7tm_4.exons1.SUPER_5.Scatophagus_argus
MLNSTQVSYFTLAAYFDTGLFKYLCFMIVMLLYVFIVCTNSFLIVVICMNRSLHEPMYIFLCSLFVNELYGSTGLFPFLLVQILSDIHTVSASVCFLQIFCLYSYTSVEFFNLTVMSYDRYLAICCPLQYNTHMTSNKITILICTVWLYSSGICFLTISMSVPLKLCGNIINKVYCDNYSIVKLACSDTKANNVYGLTSTFIYFLCPVSLIFYSYMSILKVCFSGSKQTRQKAVSTCTPHLASLINFFCGCFFEILQSRFNMNTVSNMLRVFLSLYWLTCQPLLNPLLYGLNLSSIRNICKHIIF
>LOCXPOR72.263.HIT1.OR.2R.308.7tm_4.exons1.SUPER_5.Scatophagus_argus
MVNSTQVSYFTLAAYFDTGAFKYFCFMTVMCLYTFIVSVNVLLIVIICMNRSLHEPMYIFLCSLFVNELYGSTGLFPFLLVQILSDVHTVSASVCFLQIYCVHSYGAVEYLNLAIMSYDRYLAICYPLQYNTRMTYKKIAILIALTWLYPLLACITYTIYLKSHSQMCGNTIHKVYCDSHSVVKLACSDSLVVNVYGLILSFGIIFGALIFIIFTYMKILIVCFSGSKQTRQKAVSTCTPHLASLINFSVGASFELIQSRFNMNNVPNMMRIFLSLYFLTCQPLFNPVMYGLKLSKIRVMSKNLMLNV
>LOCXPOR73.264.HIT1.OR.2R.305.7tm_4.exons1.SUPER_5.Scatophagus_argus
MLNSTQVSYFTLAAYFDTGLFKYVYFIIVTCLFIFVLCSNLLLIVVICMNRSLHEPMYIFLCSLFVNELYGSTGLFPFLLVQILSDVHTVSASLCFLQIFFVYSYGNIEYLNLAIMSYDRYLAICHPLQYNTRMTYNRVALLIALTWFLIFLVNFLTMPLIVPLQLCGNIINKVYCDYYSIVKLACYDTTANNIYGLAVSACSVFGPLILIFYTYMKIFKVCFSGSKQTRQKAVSTCTPHLASLINFSFGACFEILQSRFNMNRVPNTLRIFLSLYFLTCPPLFNPVMYGLKLSKIRLTCKSLIT
>LOCXPOR74.266.HIT1.OR.2R.307.7tm_4.exons1.SUPER_5.Scatophagus_argus
MVNSTQVSYFTLAAYFDTGAFKYFCFMTVMCLYTFIVSVNVLLIVIICMNRSLHEPMYIFLCSLFVNELYGSTGLFPFLLVQILSDVHTVSASVCFLQIYCVHSYGAVEYLNLAIMSYDRYLAICYPLQYNTRMTYKKIAILIALTWLYPLLACIAIIYLNSHLQMCGNTIHKVYCDSHSVVKLACSDSLVVNVYGLTASFGIIFGALIFIIYTYMKILKVCFSGSKQTRQKAVSTCTPHLASLINFSVGASFELIQSRFNMNNVPNMMRIFLSLYFLTCQPLFNPVMYGLKLSKIRVMSKNLMLNV
>LOCXPOR75.267.HIT1.OR.2R.308.7tm_4.exons1.SUPER_5.Scatophagus_argus
QRRLMLNSTQVFYFTLAAYFDTGLLKYLYFMIFMSLYIFVLCSNLLLIVVICMNRSLHEPMYIFLCSLFVNELYGSTGLFPFLLVQILSDVHTVSASLCFLQVFCVYSYGAVEYLNLAVMSYDRYLAICHPLQYNTRMTHNRVALLIALTWFLIFLVNFLTVLLIVPLQLCGNIINKVYCDNYSIVKLACYDTTANNIYGLVVSACSVFGPLILIFYTYMKIFKVCFSGSKQTRRKAVSTCTPHLASLINFSFGACFEILQSRFNMNRVPNTLRIFLSLYFLTCPPLFNPVMYGLKLSKIRLTCKSLI
>LOCXPOR76.268.HIT1.OR.2R.312.7tm_4.exons1.SUPER_5.Scatophagus_argus
SICTPRRLMLNSTQVSYFTLAAYFDTGLFRYLCFMTVVILYSLIFCANLLLIVVICMNRSLHEPMYIFLCSLFVNELYGSTGLFPFLLVQILSDVHTVSASLCFLQIFFVYSYGSIEYLNLAVMSYDRYLAICHPLQYNTRMTHNRVALLIALTWFLIFLVNFLTMPLIVPLQLCGNIINKVYCDNYSIVKLACYDTTANNIYGLVVSACSVFGPLILIFYTYMKIFKVCFSGSKQTRQKAVSTCTPHLASLINFSFGACFEILQSRFNMNRVPNTLRIFLSLYFLTCPPLFNPVMYGLKLSKIRLTCKSLL
>LOCXPOR77.269.HIT1.OR.2R.317.7tm_4.exons1.SUPER_5.Scatophagus_argus
EDKRMENVSSHQYFIFNGFNELGALRPVLFIPFSIMFVVSLSANSLLLYVIISQRSLHSPMCILIAGMAFVDLSYPLFFVPHMLLNFLFDWRGISLIGCLVQMHFLHFVSSFHSTSLVWMAIDRYFAICTPLYYNECMALPRFLKFIIPLVVRNAILITLLVSLAGTLSFCADNVINHCFCEHMALVELACGSTAINNLTGLMTIFLNPVADFIFIAASYVVIFNSVLKSGKSGGKALHTCITHIVVLTVSLTIALVAFLSYRIRNHLPAAIRVFFSTMYLLFPSCFNPMIYGIRTAEIRQHIMKTLMSCCLIQTVP
>LOCXPOR78.270.HIT1.OR.2R.307.7tm_4.exons1.SUPER_5.Scatophagus_argus
FYEEGRMENVSSHKHFILDGFNELGALRPVLFIPFSIMFVVSLSANSLLLYVVISQRSLHSPMCILIASMAFVDLSLPVFIVPHMLLSFLFNWRGISLLGCLVQMHFIHFVGAFQSTLLVWMAIDRYFAICTPLYYHECMALPRFLKFIIPLVVRNVILITLFVSLAGSLSFCHRNVIQHCFCEHMALVELACGSTAINSLSGLMALFFIPVADVIFTFASYVVIFSSVLKSRRSGVKALHTCVTHIVVITVSVTNALVAFLSYRIRNLLPVAVRIFFSTMYLLFPSCFNPIIYGVRTTEIRQHIVK
>LOCXPOR79.271.HIT1.OR.2R.312.7tm_4.exons1.SUPER_5.Scatophagus_argus
EEGRMENVSSHQYFIFNGFNELGALRPVLFIPFFFMFVVSLSANSLLLYVIISQRSLHSPMCILIAGMAFVDLSYPLFFVPHMLLNFLFDWRGISLIGCLVQMHFIHFVASFHSTSLVWMAIDRYFAICTPLYYHECMALPRFLKFIIPLVVRNVLLFTLLVSLAGTLSFCADNVMNHCFCEHMALVELACGSTAINNLIGLMTIFLNPVADFIFIAVSYVVIFSSVLKSGKSSVKALHTCITHIVVITVSLIVALAALLSYRIRNHLPEGIRVFFSIMYLLFPSCFNPMIYGIRTTEIRQHIIKMLTCPHY
>LOCXPOR80.272.HIT1.OR.2R.312.7tm_4.exons1.SUPER_5.Scatophagus_argus
FYEHERMENVSSHKHFILNGFNELGALRPVLFIPFSIMFVVSLSANSLLLYVVISQRSLHSPMCILIAGMAFVDLSYPLFFVPHMLLNFLFDWRGISLLGCLVQMHFIHFVGTFQSTLLVWMAIDRYFAICTPLYYHECMALPRFLKFIIPLVVRNAILITLLVSLAGTLSFCADNVMNHCFCEHMALVELACGSTAINNLTGLMTIFLNPVADFIFIAASYGVIFNSVIKSSKSSVKALHTCITHIVVITVTLTIALVAFLSYRIRNHLPVAIRVFFSTMYLLFPSCFNPMIYGIRTAEIRQQILKMLTYC
>LOCXPOR81.273.HIT1.OR.2R.312.7tm_4.exons1.SUPER_5.Scatophagus_argus
FYEHERMENVSSHKHFILNGFNELGALRPVLFIPFSIMFVVSLSANSLLLYVVISQRSLHSPMCILIAGMAFVDLSLPLFFVPHMLLSFLFDWRGISLIGCLVQMHFIHFVGTFQSTLLVWMAIDRYFAICTPLYYNECMALPKFLKFIIPLVVRNAILITLLVSLAGTLSFCADNVINHCFCEHMALAELACGSIAINNLTALLAVFFIPVADSIFTTASYGVIFNSLIKSGKSGGKALHTCITHIMVITVTLTIALVAFLSYRIRNHLPAAIRVFFSTMYLLFPSCFNPVIYGIRTAEIRQQILKMLTYC
>LOCXPOR82.274.HIT1.OR.2R.309.7tm_4.exons1.SUPER_5.Scatophagus_argus
EGRMENVSSHKHFILNGFNELGALRPVLFIPFSIMFVVSLSANSLLLYVVISQRSLHSPMCILIAGMAFVDLSLPLFFVPNMLLSFLFDWRGISLLGCLVQMHFIHFVGTFQSTLLVWMAIDRYFAICTPLYYHECMALPRFLKFIIPLVVRNAILITLLVSLAGTLSFCADNVMNHCFCEHMALVELACGSTAINNLTGLMTIFLNPVADFIFIAVSYVVIFSSVIKSSKSSVKALHTCITHIVVITVSLTIALVAFLSYRIRNHLPAAIRVFFSTMYLLFPSCFNPMIYGIRTAEIRQQILKMLTYC
>LOCXPOR81.275.HIT1.OR.2R.312.7tm_4.exons1.SUPER_5.Scatophagus_argus
FYEHERMENVSSHKHFILNGFNELGALRPVLFIPFSIMFVVSLSANSLLLYVVISQRSLHSPMCILIAGMAFVDLSLPLFFVPHMLLSFLFDWRGISLLGCLVQMHFIHFVGTFQSTLLVWMAIDRYFAICTPLYYHECMALPRFLKFIIPLVVRNVILITLFVSLAGTLSFCADNVMNHCFCEHMALAELACGSTAINNLTALLAVFFIPVADGIFTAASYGVIFNSVIKSSKSGGKALHTCITHIVVITVTLTIALVAFLSYRTRNHLPVAIRVFFSTMYLLFPSCFNPMIYGIRTAEIRQQILKMLTYC
>LOCXPOR84.277.HIT1.OR.2R.318.7tm_4.exons1.SUPER_5.Scatophagus_argus
EGRMENVSSHKHFILNGFNELGALRPVLFIPFSIMFVVSLSANSLLLYVVISQRSLHSPMCILIAGMAFVDLSLPLFFVPNMLLSFLFDWRGISLLGCLVQIYFVHLLGTFQSTLLLWMALDRYFAICTPLYYHECMALPRFFKFVMPLLIRNVLMVTLIVTLAGSLSFCSPNVINHCFCEHMALVELACGSTAVNNLVGLLTVSLIPVADFIIITASYIVIFRSVLSSGQSGVKALHTCITHIVVMSVSLTIILVAFLSYRIRNGPPAAIRVFFSIMYLLFPSCFNPIIYGIRTTEIRQHIVKTLMCGRFLKTVAHS
>LOCXPOR85.278.HIT1.OR.2R.321.7tm_4.exons1.SUPER_5.Scatophagus_argus
FYEEGRMENVSSHKHFILNGFNELGALRPVLFIPFSIMFVVSLSANSLLLYVVISQRSLHSPMCILIAGMAFVDLSLPLFFVPNMLLSFLFDWRGISLIGCLVQIYFVHLLGAFQSTLLLWMALDRYFAICTPLYYHECMALPRFFKFVMPLLVRNVFMVSLVVILAGSLSFCFRNVIQHCFCEHMALVELACGSTAVNSLVGLISVFLIPVADFIIITASYIVIFRSVLSSGQSGVKALHTCITHIVVMSVSLTIILVAFLSYRIRNGPPAAIRVFFSIMYLLFPSCFNPIIYGVRTTEIRQHIVKTLMCCRFVTNVNYS
>LOCXPOR86.279.HIT1.OR.2R.330.7tm_4.exons1.SUPER_5.Scatophagus_argus
MLEVSPGNNFSHSTFVFRGFPELQKHRRLLALPFSASYLSVLLGNSLLVFVIRRVEALHSPMYLLICTLCLVDILVVTAIIPKMLLSLLFDRDEISLAGCLTQMFFTHFLSSLESTLLLAMALDRYVAICQPLHYTKIIDSSMFVKLLLFTLVRSGSIMATLVGLAGSLRFCGSNIIQHCYCDHMALVSLACGSTAKSSAAGLAVIVCFVGVDIPLIFFSYMKILSVVLRAAAAGEDRWKAFHTCGTHLIIMMCFYLVGSVTFLSHNLNIPIPTDVNTFMGLMYILFPATVNPIIYGVRTKEIRNGFFKIFKLRMKTIMRVKVCPAGKAQ
>LOCXPOR87.280.HIT1.OR.2R.304.7tm_1.exons2.SUPER_8.Scatophagus_argus
DVSGCLFLSLLPNGQTIPALIWIFVLLTLFSLLVNGLTLFGLGRSEDLSWEPRVAFLKNLIFSDLMQTFTLAPAVIHSLVQRQTMAFSTWCYIQYFVGTASIFSSLVTITCMALERYLYVCHAIHYLVMLTQVRLRVALSLIWVYSVSISTINIALLHTGKEQKSERVTRGLLCEPDTMEQHMGFPRASAVFRKVVGSSTLLLCLLVYVFSFLRMYQDARNAMIPFNAVNNAARKTVLFYCGMLFLQLLPLLFKVISDVIWESQSVPKAAAVLHMSLAAMLLVPPCINPLVYGLRNAETRRALL
>LOCXPOR88.184.HIT1.OR.2R.304.7tm_4.exons1.SUPER_11.Scatophagus_argus
FVLAMYVNLGHLKYLCFTVAMLFYLSVIFANILLIVIITLDRNLHEPMYLFLCNLFVNEIYGSTSLLPCLMVQILSETHEISAFFCFIQIFNIHTYVAIEFGTLTIMAYDRYICICKPLHYNVIITKRIVQKVILVIWTVSFVEVGVLLSFTINLKRCRAVINKVFCAHHLVVELSCSSDRTVSLIHDLVFGLIFTVAAPVSYISFTYVKILAVCSKASKETKSKAFDTCTPHFISLISFVFACFYSLITQRFDMFSVPYPLCVFLSMYVVIIQPLQNPVIYGLKLSKIRQACKNLLTLKASQL
>LOCXPOR89.282.HIT1.OR.2R.305.7tm_4.exons1.SUPER_11.Scatophagus_argus
MENSTEIVSFLLAAYGHIGELKYLYFSIMLLWYLSICVANTTLIVVIYVDKKLHEPMYILLCNLFVNEIASSTSLYPLLLSQMFSDTHEVTLPWCFLQMSYIYTCGSVEFCSLAAMAYDRYVAICSPLRYNVIMNTGRVGMIVVLVWTYSFVNFILALSFVIRLKFCGNVIDKVFCDHHLIIKLACSVSALNQISDLVFAFATMVIPFSLISVSYMKILAVCLNTSKGSRQKAVSNCTPQIVTISNLFVGCIFHFVDSRFDVALVPDKLRIILSVYLLICQPMITPFMYGFNLPKIRQSCEKFLF
>LOCXPOR90.293.HIT1.OR.2R.306.7tm_4.exons1.SUPER_11.Scatophagus_argus
MENSTEIVSFVLAAYGHIGELKYLYFSIMLLWYLSICVANTTLIIVIYVDKKLHEPMYILLCNLFVNEIGGSTSLYPLLLSQMFSDTHEVTLPWCFLQMSYIYTCGSVEFCSLAAMAYDRYVAICSPLRYNVIMNTGRVGMIIVLVWTYSFVNFILALSFVIRLKFCGNVIDKVFCDHHLIIKLACSVSALNQISDLVFAFATMVIPFSLILVSYMKILAVCLNTSKENRQKAVSTCTPQIVSLSNMFVGCIFHFVDSRFDVALVPDKLRIILSVYLLICQPIITPFMYGFNFPKIRQSFERFLFH
>LOCXPOR91.304.HIT1.OR.2R.309.7tm_4.exons1.SUPER_11.Scatophagus_argus
MINATILSTFSLSGLNDTATTKLRGTLFFFTMLCYSVILLVNGALIVIIVLEEKLHEPMYIFLCNLCINSLYGTSAFYPKFLFDLLSNSHVISYAGCLLQIFVIYSYASTEFSILALMAYDRYVAICRPLEYHSVMTKQKVVFLVCFSRLVPLLCITTIIIMTSRLELCGSHIEKLYCENWSVLKLSCKSIAVNNVVGFIIIFFYFGHDIFIVCSYVQLVKSALKSREGRRKFMQTCVPHLLCLLNVTVALLFDLMYTRYGSSSVSQSLKNFMAIEFLMIPPILNPIIYGLKLTQIRNSFASLCIDKKQ
>LOCXPOR92.315.HIT1.OR.2R.308.7tm_4.exons1.SUPER_11.Scatophagus_argus
NRSSILVFSLSGFNATVNYRATLFSLTLLCYGLILVVNVSLILTIILNQNLHEPMYIFLCSLCINSLYGTAGFYPKFLSDLLSDIQVISYVGCLLQIFVIYSNAKTDYSILVLMAYDRYVAICRPLEYHSVMSVRRTAVLVILSWVVPFSCEAAVIILTSVLKLCGSHIDKLYCENWSIVKLACGSTRANDIVGLIVISFYFGHALFIACSYVWLVKSSLKSREGRRKFTQTCVPHLLCLLNVTSSLLFDVMYSRYGSASMSQNLRNFMAIQFLVVTPTLNPIIYGLNLSKIRNTMIAYLCTFAGKSF
>LOCXPOR93.326.HIT1.OR.2R.309.7tm_4.exons1.SUPER_11.Scatophagus_argus
MNNASVMLVFSLSGFSATFNYRTTLFSLSLLCYGLILVVNASLILTIILDRNLHEPMYIFLCFLCINGLYGTAGFHPKFIADLLSDIYVISYAACLLQIYVIYSYAMIDYSILALMAYDRYVAICRPLEYHSVMSVQRMAVLVTLSWLVPLCAEALMISLTSRLKLCGSHIQKLYCENWSVIKLACSSTAANDIVGLIFICFYCGHVLFIVSSYVKLVRSAFKSTEVRKKFTQTCVPHLLCLFNVTAALLFDIMYARYGSASVPQSVKNFMAIQFLIIPPLLNPVIYGLILTKIRKRMVFRCMIPRQRF
>LOCXPOR94.337.HIT1.OR.2R.315.7tm_4.exons1.SUPER_11.Scatophagus_argus
MDNRSLPFYFNLTMFMNIGHQRYPAFVFCLLLYSFIVSANLLIICIISREQTLHEPMYIFIAFLSVNSVYGSTGFFPRFLMDLLSDSHLISRPLCFTQIFVVYTYASYEMTILSIMAYDRYVAVCHPLHYHRKMTSKTVYTLAFFAWASPACNLTVTIYMIVRLPLCGNNIHKVYCASWNIVKLSCVTDAVNSIVAMLGAVIVAFLPFAFILYTYLRIVVACWKKSSEVKGKVLQSCLPHVISFMIYSITSFSDTALSRQNLDEINPFVAVILSLEFVVIPPFLNPLVYGLKLPEIRRHIVKILCLKHQTKMNVC
>LOCXPOR95.348.HIT1.OR.2R.315.7tm_4.exons1.SUPER_11.Scatophagus_argus
MDNISLSFYFNLTMFMNIGHYCYPAFVFCLLLYSFTVSANLVMIWIILREKTLHEPMYIFIAFLSVNDLYGTIGFFPRFLMDLLSDAHLISRPVCFTQIFVIYTYGCYELTILGIMAYDRYVAVCHPLHYHRKTTSKTVYTLAFFAWVFPTFYLTIGIYVIVRLPLCGNNIHKVYCSSWNIIRLSCVTDAVNSIVAMLGAVIVAFLPFAFILYTYLRIVVACWKKSSEVRGKVLQSCLPHVISFTIYSITSFSDTTLSRQNSDEINPFVAVIFSLEFVVIPPFLNPLVYGLKLPEIRRHIVKILCLKHQTKMNAC
>LOCXPOR96.368.HIT1.OR.2R.314.7tm_4.exons1.SUPER_11.Scatophagus_argus
MDNISLPFYFNLTMFMSIGHYRYPAFVFCLLLYSFIMSANLLIIWIILWDKTLHEPMYIFIALLSVNSVYGSIGFFPRFLTDLLSDTHLISHPVCFTQIFVVYTYASYEMTILSIMAYDRYVAVCHPLHYHRKMTSKTVYTLAISAWVCPTFFLTVSINITVRLPLCGNNIHKVYCASWNIVKLSCVTNGVNSTVAMLGAVIAAILPFGFILYTYLRVVAACWKKSAEVKGKVLQSCLPHVVSFMIYSITSFSDTALSRQNPDKINPFVAVILSLEFVVIPPFLNPLVYGLKLPEIRRHIVKILCLKHQTKKNS
>LOCXPOR97.185.HIT1.OR.2R.309.7tm_4.exons1.SUPER_11.Scatophagus_argus
MDNVSTVRSFILSGLNETTNYRLTLFTFTLLCYCVILVFNIALIMIIILDENLHEPMYIFLCTFCINGLYGTTGFYPKFLLDLLSSSHEISYEGCLLQAFVMYSFACCDLSILAVMAYDRYLAICRPLHYHAFMTKRRLSQLVCFSWLTPLCIFSINVVLTSKLKLCSRNIKKLLCVNWIIVKLACPDADTFSNNVVAYITIFMYVSHGFFIIWTYMHLIITCVRSKDDRAKFMQTCVPHLVSLITFVMAIVFDLMYMRFGSTDLPQSLQNFIAIEFLLIPPVMNPLIYGFKLTKIRNRILGLVYVERK
>LOCXPOR98.196.HIT1.OR.2R.303.7tm_4.exons1.SUPER_11.Scatophagus_argus
MDNVSVVTMFTLSGLNGISNYRVILFAITLLCYCVIWLVNVTIIVTIIVDKSLHEPMYIFLCNLCINGLYGTAGFYPKFLLDLLSTTHVISYAGCLLQGFVLHSSVCADFSILVLMAYDRYVAICRPLAYHSVMTTQKICVFVVIAWLLPFYLLFLSTITTSRLRLCGSHIPKIYCVNFLVGKLACSASIANVIVPAFNYSFYFGHFMFVVWSYAYLIRTCLISKESRSKFMQTCLPHLFCLIIFAVCVLFDLLHMRFGSEEMSQNIQNFMAIEFLLIPPIINPLIYGLKLTKIRNRIQSFVC
>LOCXPOR98.207.HIT1.OR.2R.287.7tm_4.exons1.SUPER_11.Scatophagus_argus
MDNASAVTMFTLSGIGRTTNYRVILFALTLLCYCVIWLVNVTIIVTIIVDKSLHEPMYIFLCNLCINGLYGTAGFYPKFLLDLLSTTHVISYAGCLLQGFVLHSSAGADFSILVLMAYDRYVAICRPLAYHSVMTTQKICVFVVIAWLLPFYLLFLSTITTSTLRLCGSHIPKIYCVNTLVGKLACSPSIANVIVPAFNYTFYFGHFMFVVWSYAYLIRTCQRSKQNKSKFMQTCLPHLFCLIIVVVCLLFDLLYMRFGSKNLSQSVQNFMAIEFLLIQSSILSSMV
>LOCXPOR99.221.HIT1.OR.2R.309.7tm_4.exons1.SUPER_11.Scatophagus_argus
MDNVSTVRSFILSGLNETTNYRLTLFTFTLLCYCVILVFNIALIMIIILDENLHEPMYIFLCTFCINGLYGTTGFYPKFLLDLLSSSHEISYEGCLLQAFVMYSFACCDLSILAVMAYDRYLAICRPLHYHAFMTKKRLSQLVCFSWLTPLCILSSNIVLTSRLKLCSRNIRKLLCVNWIIVKLACPDADTFSNNVVAYITIFIYVSHGFFIIWTYMHLIITCVRSKDDRAKFMQTCVPHLVSLITFVIALVFDVMYMRFGSTDLPQSLQNFIAIEFLLIPPVMNPLIYGFKLTKIRNRILGLVYFERK
>LOCXPOR100.232.HIT1.OR.2R.309.7tm_4.exons1.SUPER_11.Scatophagus_argus
MDNVSTVRSFILSGLNETTNYRLTLFTFTLLCYCVILVFNIALIMIIILDENLHEPMYIFLCTFCINGLYGTTGFYPKFLLDLLSSSHEISYEGCLLQAFVMYSFACCDVSILAVMAYDRYLAICRPLHYHAVMTKKRLSQLVCFSWLTPLCILSSNIVLTSRLKLCSRNIRKLLCVNWIIVKLACPDADTFSNNVVAYITIFIYVSHGFFIIWTYMHLIITCVRSKDDRAKFMQTCVPHLVSLITFVIALIFDLMYMRFGSTDLPQSLQNFIAIEFLLIPPVMNPLIYGFKLTKIRNRILGLVYFERK
>LOCXPOR101.243.HIT1.OR.2R.309.7tm_4.exons2.SUPER_11.Scatophagus_argus
MDNVSTVRSFILSGLNETTNYRLTLFTFTLMYYCCVYVKIYILPIKLILLLLLHEPMYIFLCTFCINGLYGTTGFYPKFLLDLLSSSHEISYEGCLLQAFVMYSFACCDVSILAVMAYDRYLAICRPLHYHAFMTKKRLSQLICFSWLTPLCIFSINVVLTSRLKLCSRNIKRLLCVNWIIVKLACPGADTFSNNVVAFITIFMYGSHGFFIIWTYMHLIITCVRSKDDRAKFMQTCVPHLVSLITFVIALVFDLMYMRFGSTDLPQSLQNFIAIEFLLIPPVMNPLIYGFKLTKIRNRILGLVYFERK
>LOCXPOR102.254.HIT1.OR.2R.309.7tm_4.exons1.SUPER_11.Scatophagus_argus
MDNVSTVRIFILSGLNETTNYRLTLFTFTLLCYCVILVFNIALIMIIILDENLHEPMYIFLCTFCINGLYGTTGFYPKFLLDLLSSSHEISYEGCLLQAFVMYSFACCDLSILAVMACDRYLAICRPLHYHAFMTKKRLSQLVCFSWLTPFCVFSISVVLTSKLKLCSRNIKRLLCVNWIIVKLACPDADTFSNNVVAYVSIFIYMPHGFFILWTYMHLIITCVRSKDDRAKFMQTCVPHLVSLITFVIALVFDLMYMRFGSTDLPQSLQNFIAIEFLLIPPVMNPLIYGFKLTKIRNRILGLVYFERK
>LOCXPOR101.265.HIT1.OR.2R.309.7tm_4.exons2.SUPER_11.Scatophagus_argus
MDNVSTVRSFILSGLNETTNYRLTLFTFTLMYYCCVYVKIYILPIKLILLLLLHEPMYIFLCTFCINGLYGTTGFYPKFLLDLLSSSHEISYEGCLLQAFVMYSFACCDVSILAVMAYDRYLAICRPLHYHAFMTKKRLSQLICFSWLTPLCIFSINVVLTSRLKLCSRNIKRLLCVNWIIVKLACPGADTFSNNVVAFITIFMYGSHGFFIIWTYMHLIITCVRSKDDRAKFMQTCVPHLVSLITFVIALVFDLMYMRFGSTDLPQSLQNFIAIEFLLIPPVMNPLIYGFKLTKIRNRILGLVYFERK
>LOCXPOR102.276.HIT1.OR.2R.300.7tm_4.exons1.SUPER_11.Scatophagus_argus
MDNVSTVRIFILSGLNETTNYRLTLFTFTLLCYCVILVFNIALIMIIILDENLHEPMYIFLCTFCINGLYGTTGFYPKFLLDLLSSSHEISYEGCLLQAFVMYSFACCDLSILAVMACDRYLAICRPLHYHAFMTKKRLSQLVCFSWLTPFCVFSISVVLTSKLKLCSRNIKRLLCVNWIIVKLACPDADTFSNNVVAYVSIFIYMPHGFFILWTYMHLIITCVRSKDDRAKFMQTCVPHLVSLITFVIALVFDLMYMRFGSTDLPQSLQNFIAIEFLLIPPVMNPLIYGFKLTKIRTEF
>LOCXPOR104.281.HIT1.OR.2R.300.7tm_4.exons3.SUPER_11.Scatophagus_argus
SFILSGLNETTNYRLTLFTFTLMYYCVILKTNSVCLILLLLLLLHEPMYIFLCTFCINGLYGTTGFYPKFLLDLLSSSHEISYEGCLLQAFVMYSFACCDVSILAVMAYDRYLAICRPLHYHAFMTKKRLSQLICFSWLTPLCIFSINVVLTSRLKLCSRNIKRLLCVNWIIVKLACPGADTFSNNVVAFITIFMYGSHGFFIIWTYMHLIITCVRSKDDRAKFMQTCVPHLVSLITFVIALVFDLMYMRFGSTDLPQSLQNFIAIEFLLIPPVMNPLIYGFKLTKIRNRILGLVYFERK
>LOCXPOR102.283.HIT1.OR.2R.309.7tm_4.exons1.SUPER_11.Scatophagus_argus
MDNVSTVRIFILSGLNETTNYRLTLFTFTLLCYCVILVFNIALIMIIILDENLHEPMYIFLCTFCINGLYGTTGFYPKFLLDLLSSSHEISYEGCLLQAFVMYSFACCDLSILAVMACDRYLAICRPLHYHAFMTKKRLSQLVCFSWLTPFCVFSISVVLTSKLKLCSRNIKRLLCVNWIIVKLACPDADTFSNNVVAYVSIFIYMPHGFFILWTYMHLIITCVRSKDDRAKFMQTCVPHLVSLITFVIALVFDLMYMRFGSTDLPQSLQNFIAIEFLLIPPVMNPLIYGFKLTKIRNRILGLVYFERK
>LOCXPOR106.284.HIT1.OR.2R.309.7tm_4.exons1.SUPER_11.Scatophagus_argus
MDNVFPVRSFILSGINETTNYRLTLFTFTLLCYCVILVFNIALIMIIILDENLHEPMYIFLCTFCINGLYGTTGFYPKFLLDLLSSSHEISYEGCLLQAFVMYSFACCDLSILAVMAYDRYLAICRPLHYHAFMTKKRLSQLVCFSWLTPLCIFSINVVLTSKLKLCSRNIKRLLCVNWIIVKLACPDADTFSNNVVAYVSIFIYMSHGFFIIWTYMHLIITCVRSKDDRAKFMQTCVPHLVSLITFVMALTFDVMYMRFGSTDLPQSLQNFIEIEFLLIPPVMNPLIYGFKLTKIRNRILGLVYVERK
>LOCXPOR107.285.HIT1.OR.2R.309.7tm_4.exons1.SUPER_11.Scatophagus_argus
MDNVSVVRVFTLSGINETMNYRITIFSLTLLYYCVILFVNISLIVIIILDENLHEPMYIFLCSFCINGLYGTTGFYPKFLLDLLSSSHEISYEGCLLQAFVMYSFACCEMSILAVMAYDRYLAICRPLHYHAVMTKKRLSQLVCFSWLTPFCIFSVSIILTSTLKLCGSKIQKLFCVNWIIFKLACPDSNTVASSIISHATTFIYVSHGFFIIWTYMHLVITCMKSKDDRVKFMQTCVPHLTSLITFLVVIVFDLMYMRFGSTDLPQSLQNFIAIEFLLIPPIMNPLIYGFKLTKIRHRILNLAFVNRK
>LOCXPOR108.286.HIT1.OR.2R.309.7tm_4.exons1.SUPER_11.Scatophagus_argus
MENSTYPPYFDLTMFVNIGNYCYPVFVLCFLLYAFIISANLVIIVVISRERTLHEPMYIFIMCLSVNSLYGSAGFFIRFLRDLLSDTHLISRAACFTQIYVIYTYASYELTLLGIMAYDRYVAVCQPLRYHNKITPKLVSKLVAFAWIYPAFSVTACVYLASRLPLCGNKIPKVFCANWPVVKLSCVSTAVNNLIGMLVSTSTVFLPLFFVLYTYARIFLICRKRSSEFRGKVIQSCLPHIITFVSYSVTVFCDVALSRIDLEDLNPFLAVILSLEFVVIPPIVNPLVYGLKLPEIRKLILRMLSQSKP
>LOCXPOR109.287.HIT1.OR.2R.302.7tm_4.exons1.SUPER_11.Scatophagus_argus
MMENVSVVMLFTLSGLTFTLEQRITLFLLTLLWYLMIVLGNVFLIVTIIADRNLHEPMYIFLCNLCINALYGTVGFYPKFLLDLLSSHVISYAGCMLQGFVIHSSTCGDFSILALMAYDRYVAICRPLVYHSVMTKQRVSIFVFLSWLLPLYCMFMNTATLLGSKLCGSHINRIYCVNWMIVSLACSPPKANAAVAYFNILFYFGHFVFIFWSYMYLIKTCRSSKEDRGKFMQTCLPHLISLIIFTTSVLLDLLYMRFGSLDLSRDLYNFMAMEFLLIPPIVNPLIYGFKLTKIRIKILNLV
>LOCXPOR110.288.HIT1.OR.2R.309.7tm_4.exons1.SUPER_11.Scatophagus_argus
MDNVSLVTMFFLSGLNETKNHRFTVFSLTLLYYCLILLANMSLIVIIILDKNLHEPMYILLCTFCMNGLYGTAGFYPKFLWDLLSPVHVISYSGCLVQALVMYSFACSDLSILAVMAYDRYVAICRPLEYHSVMSRQRLMMLVCFSWITPVYIMAVSVFLTSRLKLCSPYIAKLLCTNVSILKLACFPADIAVNNVVAYITITIYVLHGVFIVWSYMYLIKTCVNSRENRAKFMQTCVPHLISLLTFVLTVLFDVMNTRFGSKDLPQTLQNFVAIEFLLIPPIMNPLIYGFKLTKIRNRLLAVITFKVK
>LOCXPOR111.289.HIT1.OR.2R.309.7tm_4.exons1.SUPER_11.Scatophagus_argus
MDNVSLVTMFFLSGLNETKNHRFTVFSLTLLYYCLILLANISLIVIIILDKNLHEPMYILLCTFCMNGLYGTAGFYPKFLWDLLSPVHVISYSGCLVQALVMYSFACSDLSILAVMAYDRYVAICRPLEYHSVMSRQRLMMLVCFSWITPVYIMAVNIFLTSRLKLCSPYIAKLFCVNWIIVKLACFPADTAVNNVVAYITIIIYVLHGVFIVWSYMYLIKTCVNSRENRAKFMQTCVPHLISLLTFLLTVLFDVMNTRFGSKDLPQTLQNFVATEFLLIPPIMNPLIYGFKLTKIRNRLLAVTTFKIK
>LOCXPOR112.290.HIT1.OR.2R.307.7tm_4.exons1.SUPER_11.Scatophagus_argus
MDNVSLVTMFFLSGLNETKNHRFTVFSLTLLCYCLILLANMSLIVIIILDKNLHEPMYILLCTFCMNGLYGTAGFYPKFLWDLLSPVHVISYSGCLVQALVMYSFACSDLSILAVMAYDRYVAICRPLEYHSVMSRQRLLMLVCFSWITPVCIIGTNIFLTSRLKLCSPYIAKLFCVNWIIVKLACFPADTAVNNVVAYITIIIYVLHGVFIVWSYMYLIKTCVNSRENRAKFMQTCVPHLISLVTFLFTILLDIMFIRYGSKDLSQTFQNFIAVEFLVIPPLVNPVIYGFKLSRIRNRFLFITKLK
>LOCXPOR113.291.HIT1.OR.2R.316.7tm_4.exons1.SUPER_11.Scatophagus_argus
MKSNSSVNPVYFQFTLFRDFGRLRFLFFGLCLLIYLTIISANTVIILTIWLEKSLYQPMYVFISFLSLNAVYGSAGFFPRFLMDILSDTHLISRPFCFIQIYVIYTYASYELMILGIMAYDRFVAICQPLNYHSKMSFRMVRNLLVFAVLYPACAVGVCLYLTIGLPLCGNKLHRIFCSNWPVVRLSCVLTPVNNIVGRILSVITVFFPLLFVLYTYLRILVVCRRSSAAFRGKALQTCLPHIVTLVNYSFSLFCELSLSRLEADGVNSFVIVVLTLEFLIIPPINNPLVYGLNLPQIRGVILKSFQICKIIPPHK
>LOCXPOR114.292.HIT1.OR.2R.308.7tm_4.exons1.SUPER_11.Scatophagus_argus
MDDKLNITYLTLDGHVDLYKYRYLYFVIMFTAYILIICSNSTVVYLIWIHQNLHEPMYIFIAALLINSLLFSTVIYPKLLIDFLSEKQIISYSACLFQYFMFYSLGGSEFLLLAAMSFDRYVSICKPLQYPAIMRKTTVSIFLMLAWLIPACQVAVSVVLSSNRKICNITLKGIFCNNTVYKLQCVVSREQTIRDMLIVLNVALLPVLFILFSYIRIFIISYRSSREVRRKAAQTCLPHLLVLINFSCLTAYDVIIVRLESDLPKTVRLIMTLQIVMYHPLFNPIMYGLKMKEISKHLKKLLCSTKMM
>LOCXPOR115.294.HIT1.OR.2R.308.7tm_4.exons1.SUPER_11.Scatophagus_argus
MDDELNITYLTLDGHVEVDKYRYLYFLVIFTAYILIICSNSTVVYLIWIHQNLHEPMYIFIAALLINSLLFSTVIYPKLLIDFLSEKQIISYSACLFQFHAFYSLGGSEFLLLAAMSYDRYVSICKPLQYPAIMRKTTVSIFLVLAWVLPASQVAVPAGLSANKKLCSFSLKGIFCNNTVYKLQCVVSREQIIHDMFILLNVALLPVLFILFTYIRIFIISYRSSREVRRKAAQTCLPHLLVLINFSCLCAYDVITVQLESDFPKTVRLIMTLQIVMYHPLFNPIMYGLKMKEISKHLKKLLCSTKMM
>LOCXPOR118.295.HIT1.OR.2R.304.7tm_4.exons1.SUPER_11.Scatophagus_argus
MDNRVNVTYITVDGYVDLYKYRYLYFVIMFTAYILIICSNSTVVYLIWIHQNLHEPMYIFIAALLINSLVFSTVIYPKLLIDFLSEKQIISYSACLFQWFIFYSLAGSEFLLLAAMSYDRYVSICKPLQYPAIMRKTTVSIFLALAWLVPVCQTAVPPVMNANKKLCNFTFKGIICNSTVYKLHCESSRLLNIYGLVVLVNLVLLPVLFILFTYTRIFIISYRSCREVRRKAAQTCLPHLMVLINFSCLSMFDVLLLRLETDFPKTARFIITLQIILYHPLFNPIIYGLKMKEISKHLKKLLCK
>LOCXPOR121.296.HIT1.OR.2R.304.7tm_4.exons1.SUPER_11.Scatophagus_argus
MDNRVNVTYITLDGYVDLYKYRYLYFVIMFTAYILIICSNSTVVYLIWIHQNLHEPMYIFIAALLINSLVFSTVIYPKLLIDFLSEKQIISYSACLFQWFIFYSLAGSEFLLLAAMSYDRYVSICKPLQYPAIMRKTTVSIFLALAWLVPVCQTAVPPVMNANKKLCNFTFKGIICNSTVYKLHCESSRLLNIYGLVVLVNLVLLPVLFILFTYTRIFIISYQSCREVRRKAAQTCLPHLMVLINFSCLITFDVFLLRLETDFPKTARFIITLQIILYHPLFNPIIYGLKMKEIYKHLKKLLCK
>LOCXPOR118.297.HIT1.OR.2R.304.7tm_4.exons1.SUPER_11.Scatophagus_argus
MDNKENVTYITVDGYVDLYKYRYLYFVIMFTAYILIICSNSTVVYLIWIHQNLHEPMYIFIAALLINSLVFSTVIYPKLLIDFLSEKQIISYSACLFQWFIFYSLGGSEFLLLAAMSYDRYVSICKPLQYPAIMRKTTVSIFLALAWLVPVCQTAVPPVMNANKKLCNFTFKGIICNSTVYKLHCESSRLLNIYGLYALANNVFLPVLFILFTYTRIFIISYRSCREVRRKAAQTCLPHLMVLINFSCLSMFDVLLLRLETDFPKTARFIITLQIILYHPLFNPIIYGLKMKEISKHLKKLLCK
>LOCXPOR121.298.HIT1.OR.2R.304.7tm_4.exons1.SUPER_11.Scatophagus_argus
MDNRVNVTYITVDGYVDLYKYRYLYFVIMFTAYILIICSNSTVVYLIWIHQNLHEPMYIFIAALLINSLVFSTAIYPKLLIDFLSEKQIISYSACLFQWFIFYYLAGSEFLLLAAMSYDRYVSICKPLQYPAIMRKTTVSIFLALAWLVPVCQAAVPPVMNANKKLCNFTFKGIICNSTVYKLHCESSRLLNIYGLVILVNLVLLPVLFILFTYTRIFIISYRSCREVRRKAAQTCLPHLMVLTNFSCLITFDVLLLRLETDFPKTARFIITLQIILYHPLFNPIIYGLKMKEIYKHLKKLLCK
>LOCXPOR120.299.HIT1.OR.2R.304.7tm_4.exons1.SUPER_11.Scatophagus_argus
MDNRVNVTYITVDGYVDLYKYRYLYFVIMFTAYILIICSNSTVVYLIWIHQNLHEPMYIFIAALLINSLLYSTVIYPKLLIDFLSEKQIISYSACLFQWFIFYSLAGSEFLLLAAMSYDRYVSICKPLQYPAIMRKTTVSIFLALAWLVPVCQMVGPAVLNANKKLCNFTFKGIICNSTVGKLHCESSRLQNIYGLVVLVNLVLLPVLFILFTYTRIFIISYRSCREVRRKAAQTCLPHLMVLINFSCLITFDVFLLRLETDFPKTARFIITLQIILYHPLFNPIIYGLKMKEIYKHLKKLLCK
>LOCXPOR121.300.HIT1.OR.2R.304.7tm_4.exons1.SUPER_11.Scatophagus_argus
MDNRVNVTYITVDGYVDLYKYRYLYFVIMFTAYILIICSNSTVVYLIWIHQNLHEPMYIFIAALLINSLVFSTAIYPKLLIDFLSEKQIISYSACLFQWFIFYSLGGSEFLLLAAMSYDRYVSICKPLQYPAIMRKTTVSIFLALAWLVPVCQTAVPPVMNANKKLCNFTFKGIICNSTVYKLHCESSRLLNIYGLYALANNVLLPVLFILFTYTRIFIISYRSCREVRRKAAQTCLPHLMVLINFSCLSTFDVLLLRLETDFPKTARFIITLQIILYHPLFNPIIYGLKMKEISKHLKKLLCK
>LOCXPOR122.301.HIT1.OR.2R.304.7tm_4.exons1.SUPER_11.Scatophagus_argus
MDNKENVTYITVDGYVDLYKYRYLYFVIMFTAYILIICSNSTVVYLIWIHQNLHEPMYIFIAALLINSLLYSTLIYPKLLIDFLSEKQIISYSACLFQWFIFYSLGGSEFLLLAAMSYDRYVSICKPLQYPAIMRKTTVSIFLALAWLVPVCQMVGPAVLNAFKKLCNFTFKGIICNSTVYKLHCESSRLLNIYGLVVLVNLVLLPVLFILFTYTRIFIISYRSCRDVRRKAAQTCLPHLMVLINFSCLSMFDVLLLRLETDFPKTAHFIITLQIILYHPLFNPIIYGLKMKEIYKHLKKLLCK
>LOCXPOR120.302.HIT1.OR.2R.304.7tm_4.exons1.SUPER_11.Scatophagus_argus
MDNKENVTYITVDGYVDLYKYRYLYFVIMFTAYILIICSNSTVVYLIWIHQNLHEPMYIFIAALLINSLLYSTAIYPKLLIDFLSEKQIISYSACLFQWFIFYSLGGSEFLLLAAMSYDRYVSICKPLQYPAIMRKTTVSIFLALAWVVPVCQAVGPAVLNANKKLCNFTFKGIICNSTVGKLHCESSRLLNIYGLVILVNLVLLPVLFILFTYTRIFIISYRSCREVRRKAAQTCLPHLMVLTNFSCLITFDVFLLRLETDFPKTARFIITLQIILYHPLFNPIIYGLKMKEIYKHLKKLLCK
>LOCXPOR124.303.HIT1.OR.2R.308.7tm_4.exons1.SUPER_11.Scatophagus_argus
MDSDLNATFITLGGYVEVHKYRYLYFVIMLTVYILIICCNSTIVCLICIHKNLNEPMYIFIAALLMNSVLYSTTIYPKLLIDFLSEKQIISYSACLFQCFLYYSLNGSEFLLLAAMSYDRYVSICKPLQYPAIMRKTTVSIFLILAWLVPACQIAVPVALSADTKLCNFALKGIFCNNSAYKLHCVMSKTLSVYGVFVLLNVTLLPVLFILFTYTKIFIITFHSCGEVRIKAAQTCLPHLLILINFSCLVAYDVIIVKLESDFPKTLRFAMTLQVILYHPLFNPIIYGLKMKEISKHLKRLFCQDKVN
>LOCXPOR125.305.HIT1.OR.2R.308.7tm_4.exons1.SUPER_11.Scatophagus_argus
MDSDLNATFITLGGYVEVHKYRYLYFVIMLTVYILIICCNSTIVCLICIHKNLNEPMYIFIAALLMNSVLYSTTIYPKLLIDFLSEKQIISYSACLFQCFLYYSLNGSEFLLLAAMSYDRYVSICKPLQYPAIMRKTTVSIFLILAWLLPACQIAVPVALSADTKLCNFALKGIFCNNSAYKLHCVMSKTLSVYGVFVLLNVTLLPVLFILFTYTKIFIITFHSCGEVRIKAAQTCLPHLLILINFSCLVAYDVIIVKLESDFPKTLRFAMTLQVILYHPLFNPIIYGLKMKEISKHLKRLFCQDKVN
>LOCXPOR124.306.HIT1.OR.2R.308.7tm_4.exons1.SUPER_11.Scatophagus_argus
MDSDLNATFITLGGYVEVHKYRYLYFVIMLTVYILIICCNSTIVCLICIHKNLNEPMYIFIAALLMNSVLYSTTIYPKLLIDFLSEKQIISYSACLFQCFLYYSLNGSEFLLLAAMSYDRYVSICKPLQYPAIMRKTTVSIFLILAWLVPACQIAVPVALSADTKLCNFALKGIFCNNSAYKLHCVMSKTLSVYGVFVLLNVTLLPVLFILFTYTKIFIITFHSCGEVRIKAAQTCLPHLLILINFSCLVAYDVIIVKLESDFPKTLRFAMTLQVILYHPLFNPIIYGLKMKEISKHLKRLFCQDKVN
>LOCXPOR127.307.HIT1.OR.2R.308.7tm_4.exons1.SUPER_11.Scatophagus_argus
MDDKLNVTYITLDGYVEVHKYRYLYFLVIFTAYILIICSNSTVVYLIWIHQNLHEPMYIFIAALLINSLLYSTLIYPKLLIDFLSEKQIISYSACLFQFHAFYSLNGSEFLLLAAMSYDRYVSICKPLQYPAIMRKTTVSIFLILAWLLPACQIAVPVILSADMKLCNFTLNGILCNNSMYNLHCIKSRARSIFGVVALLNTALLPLLFILFTYTRILIITCRSSREVKTKAAQTCLPHLLVLISFSCLCAYDVTIVRLESDIPKTVRLIITLQAFLYHPLFNPVIYGLKMKEISKHLRRLFCQAKVI
>LOCXPOR128.308.HIT1.OR.2R.308.7tm_4.exons1.SUPER_11.Scatophagus_argus
MDDEFNITYITLGGLVEVDKYRYLYFLIMFTAYILILCFNVTILYLIWIHQNLHEPMYIFIAALLINSLVFSTAIYPKLLIDFLSEKQIISYSACLFQFFIYYSLGGSEFLLLAAMSYDRYVSICKPLQYPAIMRKTTVSIFLILAWLLPACQIAVPVILSADVKLCNSILDGILCNNSVYSLHCVSSRARSIFGVVALLNIALLPLLFILFTYTRILIITCRSSREVKTKAAQTCLPHLLVLISFSCLCAYDVIIVRLGSDLAKTVRLIMTLQVVLYHPLFNPVIYGLKMKEISKHLRRLFCQAKVI
>LOCXPOR129.309.HIT1.OR.2R.308.7tm_4.exons1.SUPER_11.Scatophagus_argus
MDNRVNVTYITLDGYVDLYKYRYLYFVIMFTAYILIICSNSTVVYLIWIHQNLHEPMYIFIAALLINSLVFSTLIYPKLLIDFLSEKQIISYSACLFQYFMFYSLGGSEFLLLAAMSYDRYVSICKPLQYPAIMRKTTVSIFLALAWLVPACELVASLSMSVNSKLCSFNLNVIFCNNSIYKLHCVTSRAQSIYGVFILLNVALFPVLFVLFTYAKIFKITYRSSREVRKKAAETCLPHLLVLINFSLLCTYDVIIVRLESDIPKIAHLILTLQLILYHPLFNPIIYGLKMKEISKHLKKLFRRDKMN
>LOCXPOR130.310.HIT1.OR.2R.303.7tm_4.exons1.SUPER_11.Scatophagus_argus
MDKELNFTHITLSGYVEVEKYRYVYFVIIFTIYILIICCNSTVVCLIVIRPNLHEPMYIFIAALLFNSLLFSTVIYPKLLIDFLSQKQVISHPLCHFQFFMFYSLGGSDFLLLAAMSYDRYVSICKPLQYPAIMRKTTVSIFLMLAWLTPACQVAVSVVLSSNRKICNFTLKGIFCNNLIYKLHCESSTALSVYGVLILLNVVFFPLLFILFTYTKILIISYRSCREVRKKAAETCLPHLIVLINFSLLCFYDILILRLESDIPKTARLILTLQLILYHPLFNPIIYGLKMKEIWKHLKMLFC
>LOCXPOR131.311.HIT1.OR.2R.302.7tm_4.exons1.SUPER_11.Scatophagus_argus
MDKELNFTHITLSGYVEVEKYRYVYFVIIFTIYILIICCNSTVVCLIVIRPNLHEPMYIFIAALLFNSLVFSTVIYPKLLIDFLSEKQIISYSACLFQWFMFYSLGGSEFLLLAAMSYDRYVSICKPLQYPAIMRKTTVSIFLMLAWLTPACQVAVSVVLSSNRKICNFTLKGIFCNNLIYKLHCESSTALSVYGVLILLNVVFFPLLFILFTYTKILIISYRSCREVRKKAAETCLPHLIVLINFSLLCFYDILILRLESDIPKTARLILTLQLILYHPLFNPIIYGLKMKEIWKHLKMLF
>LOCXPOR132.312.HIT1.OR.2R.308.7tm_4.exons1.SUPER_11.Scatophagus_argus
MDEELNVTYITVDGYVDLYKYRYLYFVIMFTAYILIICSNSTVVYLIWIHQNLHEPMYIFIAALLINSLLFSTAIYPKLLIDFLSEKQIISYSACLFQSFLFYSLGGSEFLLLAAMSYDRYVSICKPLQYPAIMRKTTVSIFLALAWLVPACELVASLSMSVNSKLCSFNLNVIFCNNSIYKLHCVTSRAQSIYGVFILLNVALFPVLFVLFTYAKIFKITYRSSREVRKKAAETCLPHLLVLINFSLLCTYDVIIVRLESDIPKIAHLILTLQLILYHPLFNPIIYGLKMKEISKHLKKLFRRDKMN
>LOCXPOR133.313.HIT1.OR.2R.308.7tm_4.exons1.SUPER_11.Scatophagus_argus
VSNVSTVTVFTLSAFSEALNHRAAVFSLTLLCYCVIVVVNVSLVIIIVVDENLHEPMYVLLCVCCINGLYGTAGFYPKFLVDLLSPSQVISYGGCLCQAFVLYSFVCSGTSVLAAMAYDRHVAICRPLQYRSVMTKRRLAELVVFSWLTPFCIFSINILLTNRLTFCSANIQRLFCVNWIIVGLACPNMDTLINNAFAFTTLSIYICHWLFIVWTYADLVRTCLKSREDRAKFMQTCLPNLISLLTLFVTVVSDLMHMRFASKDLPQSFQNFVAMAVLLIPPIMDPLLYGFRLTKIRSRILVLVHVRQ
>LOCXPOR134.314.HIT1.OR.2R.302.7tm_1.exons1.SUPER_14.Scatophagus_argus
MNNTSEVTWVMQFQTPLKALLSLLPCLLFFCINGMMLVALLRKPHLLETSRYILFGHLLLTDSLQLLVTVLLYIFAVTAVKMISYVCIAVTLLAAIFVKMSPLNLAVMSLERYVAICFPLRHADIATTRTTGVAIAVMWAVGSLDSVTHLFLFVILENTSFTVPQFCTRNGVLRLQIHSTLNKVFTFVYFGLVSIIIIYTYLAIIITVKSTSSNVRNSTKAHKTVLLHLFQLCLCLTSTLFNMINSSNMQNINPAMAIHIQYALFVGLIIFPKCLSPLIYGLRDQTLRRVFKFYFTCGCKTT
>LOCXPOR135.316.HIT1.OR.2R.306.7tm_4.exons1.SUPER_14.Scatophagus_argus
MNNFTEVISFYLSDYHAMEELKPMYFCLFLIIYITIVAENVALICLVYHEKTLHEPMYFLLCNLAVNGLYGSTALLPAVLSNILSLSHEISLSFCQTQIYAIHTYACTEFTILAVMSYDRYVAVCHPLHYHAIMSQSVVKLIVFTWLYPMLAFLIVLIFTLQLQFCERTIEQLYCSNYLLVKLACTDTSIVNIVGLLSAALYTLPQLIMIFYSYAHILRICVLSFNKSKLKALRTCTPHLLAVINYSIGCFFEIAQSRFNISHLPYQSKLFLSLYFLIFPPILNPVIYGLNIQLVRVQLLRLFSRK
>LOCXPOR136.317.HIT1.OR.2R.306.7tm_4.exons1.SUPER_14.Scatophagus_argus
MNNFTEVISFYLSDYHAMEELKPMYFCLFLIIYITIVAENVALICLVYHEKTLHEPMYFLLCNLAVNGLYGSTALLPAVLSNILSLSHEISLSFCQTQIYAIHTYAITEFTILAVMSYDRYVAVCHPLHYHAIMSQSVVKLIVFTWLYPMLAFLIVLIFTLQLQFCERTIEQVYCLNYLLVKLACTDTSIVNIVGLLSVALYTLPQLIMIFYSYAHILRICVLSFNKSKLKALRTCTPHLLAVINYSIGCFFEIAQSRFNISHLPYQSKLFLSLYFLIFPPILNPVIYGLNIQLVRVQLLRLFSRK
>LOCXPOR137.318.HIT1.OR.2R.308.7tm_4.exons1.SUPER_14.Scatophagus_argus
MDNITALTFTMTAYAVMENYKHGIFTVFLLLYLVIVVLNSLLITIVLQNKELHQAMNVFTCMLSVNELYGSSALLPAIMSVLLSDTHEIPVKWCMAQVYFLHTYASSEFCVLAVMGYDRYVAICYPLHYHSIMSNSKVIRLVALAALYPTIVFGCYYTLTLQLSFCGKFIPKLYCVNMELVKNSCSNVSYISIVGLLLILALVLPQVLMIVFSYVQISRVCRKLPRESQINALKKCIPHLLSLLNYTICSLFEIIQTRFDMSRVALEVRIFLSLYFVIIPPVANPVLYGLGTQVIRVHLLKLFIRHKI
>LOCXPOR138.319.HIT1.OR.2R.323.7tm_4.exons1.SUPER_14.Scatophagus_argus
MDFFNSALGRNITFVRPAYFIISGLSGIPHIKFYYVFLFFVYIVSVLGNTVVMAVIYLDHNLRTPKYIAVFNLAFVDLFGNSALVPKLLDIFLFNHSYVAYNDCLTFLFFCYTCLSMQALNLVALAYDRLIAISSPLHYQVRVTNRSMLSLIAYFWLFVITVTLIAVGLLTRLSFCNSVVINSYFCDHGQIYRLACNDKTPNSVAGKLLTGLILWLPLVFISFSYLYIGYALSKVAKLQERMKALKTCTSHLSLVAIYFLPILITFTMGASIHPHARIINLSLTSVFPPMLNPIIYVLQTQEIKESVKKLFKIRVQTKIKAKK
>LOCXPOR139.320.HIT1.OR.2R.326.7tm_4.exons1.SUPER_14.Scatophagus_argus
MDFFNSALGRNITFVRPAYFIISGLSGIPHIKFYYVFLFFVYIVSVLGNTVVMAVIYLDHNLRTPKYIAVFNLAFVDLFGNSALVPKLLDIFLFNHSHIPYNDCLTFLFFCYTCLSMQALNLVALSYDRLIAISFPLHYQVRVTNRSMLSLIAYFWLFVITINLIAVGLLTRLSFCNSVVINSYFCDHGQIFRLACNDYTPSFITSILFPLIILWLPLIFISFSYLYIGYALSKVATVQERMKALKTCTSHLSLVAIYFLPILITFTMGASIHPHARIINLSLTSVFPPMLNPIIYVLQTQEIKESVKKLFKIRVQTKITVRKVTI
>LOCXPOR140.321.HIT1.OR.2R.318.7tm_4.exons1.SUPER_14.Scatophagus_argus
MDFFNSALGRNITFVRPAYFIISGLLGIPHIKFYYVFLFFVYIVSVLGNTVVMAVIYLDHNLRTPKYIAVFNLAFVDLFGNSALVPKLLDIFLFNHSYIPYNDCLTFLFFCYTCLSMQALNLVALSYDRLIAIIFPLHYQVRVTHRFMFSMIASFWLFIIIAVLIAVGLLTRLSFCNSVVINSYFCDHGQIYRLACNDHFPNYAVSCLYPVLIFWLPLAFILLSYLYIGFTLAKVATVQQGLKAFKTCIGHLSLVAIYFIPLLITFTLMENIHPNARIINLSLTSVFPPMLNPIIYVLQTKEIKESVKRLLKVSGKCS
>LOCXPOR141.322.HIT1.OR.2R.325.7tm_4.exons1.SUPER_14.Scatophagus_argus
MGLEEKAAAMFNATFVRPAKFYMSGFTNVPNAKYYYVFLCFVYIVTVLGNGLLLTVIYLVKTLHTPKYMIVFNLALTDLCGSTALIPKLLDAFLFNRRYIGYEACLSYMFFVFFFGGIQSWTLVTMSYDRFIAICFPLKYHSIVTKPAIAAMLLFTWFFLMSLVAYIVSLIDRLSFCGSLVIYSFFCDHAPVYRLACNDTSLNNIMAYVVFIAVLCVPLILIALTYACISIALSRIASGKKRLKALKTCTSHLILVAIFFLPIIGTNIAAVSSYIHPNARIINSSLTQTLPALLNPIIYSLKTDEVLNSIRKLLRRHRISDPTTK
>LOCXPOR142.323.HIT1.OR.2R.332.7tm_4.exons1.SUPER_14.Scatophagus_argus
MSFLRTALNNTLIIHPPGFYIIGFETFPYISIYFVFLTFVYVVTVLFNSLVIYVIAFNHCLHTPKFLAVVNLAVIDIILNTCTIPSMIKVFLFKDNFVPFNLCLVQMFIYYCFASLESYALAILAYDRLIAICFPLRQNSINTLRSMSCIVGLTWSFSLGVTTFTTSLMTRLSFCKSVRVFSYFCDYAPVFRLACNDYTLQWSAASFLSVLLLVSPFTFILLSYVSILVTVFRMKSLDSRMKALATCVEHLILVAVFYIPLLTIFIIGFYLGVIDPDQRVLSLSLASCLPPCINPIVYSLKTKEIKISAVALVRKTGAQRTCQQKRVNKTQK
>LOCXPOR143.324.HIT1.OR.2R.323.7tm_4.exons1.SUPER_14.Scatophagus_argus
MSFLRAALNNTLIIHPPGFYIIGFETFPYISIYFVFLTFVYVVTVLFNSLVIYVIAFNHCLHTPKFLAVVNLAVIDIILNTCTIPSMIKIFLIRDNFIPFNLCLVQMFIYYAFGTLESYALAILAYDRLIAICFPLRQNSINTLQSMSCIVGLTWSFSLGIIAFAVGIMTRLSFCNSVSVFSYFCDYAPVFRLACNDYTLQWSVASLLTFLLLVGPFTFILLSYVSILVTVFRMKSLDSRMKALATCVEHLILVAVFYIPLLTIFIIGFYLGVIDPDQRVLSLSLASCLPPCINPIVYSLKTKEIKTRAVALVRKNKIFIDQH
>LOCXPOR144.325.HIT1.OR.2R.320.7tm_4.exons1.SUPER_14.Scatophagus_argus
MSFLRAALNDTLIIHPPGFYIIGFETFPYISVYFVFLTFVYVVTVLFNSLLIYVIAFNHCLHTPKFLAVVNLAVIDIILNTCTIPSMIKVFLFKDNFVPFNLCLLQMFIYYCFASLESYSLAILAYDRLIAICFPLRQNSINTLQSMSCIVGLTWVYNVGRVAYSTAIMTRLSFCKSVRVFSYFCDYAPVFRLACNDYTLQWSVASTSSMVNLMGPFTFILLSYACILVTVFRMKSVSSRMKALATCIEHLVLVAVFYIPIFSIFLVGLYVRSIDPDQRVLSLSLASCLPPCINPIVYSLKTKELKTRALTLVRRMKTRP
>LOCXPOR145.327.HIT1.OR.2R.310.7tm_4.exons1.SUPER_14.Scatophagus_argus
MENYTYNSFILQIEGLKVSKDSMYPVFFFFLIAYIVIMALNIGISIIILIDKNLHQPMYVIFCNLSVSDMIGSTNIVPRLLADILVPPSQRLITYYQCVVQAFISHLFGTTSQTVLMIMAYDRYVAICNPLHYASIMTTKMVIKLTVAAWGVAFVLVGILLGLTIRLNRCRTVIMNPFCDNASLFKLSCESVLINNVYGLTYTVVLKAASIGSTILTYAKITMVCMSGKNKSVNKKALKTCSTHLVVYLIMLISGFIVIILHRFPQYADYRKLATILFVIVPGSLNTIIYGVQSKEIRKFLYEMFHKNKC
>LOCXPOR146.328.HIT1.OR.2R.310.7tm_4.exons1.SUPER_14.Scatophagus_argus
MENYTYNSFILQIEGLKVSKDSMYPVFFFLLIAYIVTMALNIGISIIILMDKNLHQPMYVIFCNLSVSDMIGSTNIVPRLLADILVPPSQRLITYYECVVQAFITHLFGTTSQTVLMIMAYDRYVAICNPLHYASIMTTKMVIKLTVAAWGVAFVLVGILLGLTIRLNRCRTVIMNPYCDNASLFKLSCESVLINNVYGLTFTVVLKVASIGSTILTYAKITMVCVSGKNKSLNKKALKTCSTHLVVYLIMLLSGFIGIILHRFPQYTDYRKLAAVLFVIVPGSLNTIIYGVQSKEIRKFLHEVFHRKNC
>LOCXPOR147.329.HIT1.OR.2R.310.7tm_4.exons1.SUPER_14.Scatophagus_argus
MENYTYNSFILQIEGLKVSKDSMYPVFFFLLIAYIVTMALNIGISIIILIDKNLHQPMYVIFCNLSVSDMIGCTNTVPRLLAYILVPPSQRLITYYECVVQAFISHLFGTTSQTVLMIMAYDRYVAICNPLHYASIMTTKMVIKLTVAAWGVAFVLVGILLGLTIRLNRCRTVIMNPYCDNASLFKLSCESVLINNVYGLTFTVVLKVASIGSTILTYAKITMVCMSGKNKSLNKKALKTCSTHLVVYLIMLLSGFIGIILHRFPQYTDYRKLTAVLFVIVPGSLNTIIYGVQSKEIRKFLHEMFHKKNC
>LOCXPOR148.330.HIT1.OR.2R.310.7tm_4.exons1.SUPER_14.Scatophagus_argus
MENYTYNSFILQMEGLKVSKDSMYPVFFFLLIAYIVTMALNIGISIIILIDKNLHQPMYVIFCNLSVSDMIGSTNTVPRLLADILVPPSQRLITYYECVVQAFISHLFGTTSQTVLMIMAYDRYVAICNPLHYASTMTTKMVIKLTVAAWGVAFVLVGILLSLTIRLNRCRTVIRNLYCDNASLFKLSCESVLINNVYGLTFTVVLKAASIGSTILTYAKITMVCVSGKNKSLNKKALKTCSTHLVVYLIMLISGFIVIILHRFPQYADYRKLAAVLFVIVPGSLNTIIYGVQSKEIRKFLYEMFHEKKC
>LOCXPOR149.331.HIT1.OR.2R.310.7tm_4.exons1.SUPER_14.Scatophagus_argus
MENYTYNSFILQMEGLKVSKDSMYPVFFFLLIAYIVTMALNIGISIIILIDKNLHQPMYVIFCNLSVSDMIGSTNIVPRLLADILVPPSQRLITYYECVVQAFITHLFGTTSQTVLMIMAYDRYVAICNPLHYASIMTTKMVIKLTVAAWGVAFVLVGILLSLTIRLNRCRTVIMNLYCDNASLFKLSCESVLINNVYGLTFTVVLKVASIGSTILTYAKITMVCVSGKNKSLNKKALKTCSTHLVVYLIMLISGFIGIILHRFPQYTDYRKLATILFVIVPGSLNTIIYGVQSKEIRKFLYEMFHKNKC
>LOCXPOR150.332.HIT1.OR.2R.310.7tm_4.exons1.SUPER_14.Scatophagus_argus
MENYTYNSFILQIEGLKVSKDYMYPVFFFFLIAYIVTMALNIGISIIILIDKNLHQPMYVIFCNLSVSDMIGSTHIVPRLLADILVPPSQRLITYYECVVQAFITQLFGTTSQTVLMIMAYDRYVAICNPLHYASIMTTKMVIKLTVAAWGVAFVLVGILLSLTIRLNRCRTVIMNPYCDNASLFKLSCESVLINNVYGLTYTVVLKVASIGSTILTYAKITMVCVSGKNKSLNKKALKTCSTHLVVYLIMLISGFVVIILHRFPQYTDYRKLAAILFVIVPGSLNTIIYGVQSKEIRKFLHEIFHNKKC
>LOCXPOR151.333.HIT1.OR.2R.310.7tm_4.exons1.SUPER_14.Scatophagus_argus
MENYTYNSFILQMEGLKVSKDSMYPVFFFLLIAYIVIMALNIGISIIILIDKNLHQPMYVIFCNLSVSDMIGSTNIVPRLLADILVPPSQRLITYYECVVQAFITQLFGTTSQTVLMIMAYDRYVAICNPLHYASIMTTKMVIKLTVAAWGVSFVLVGILLSLTIRLNRCRTVIMNPFCDNASLFKLSCESVLINNVYGLTYTVVLKVASIGSTILTYAKITMVCVSGKNKSLNKKALKTCSTHLVVYLIMLISGFIVIILHRFPQYTDYRKLAAILFVIVPGSLNTIIYGVQSKEIRNFLHVMSHKKKC
>LOCXPOR152.334.HIT1.OR.2R.308.7tm_4.exons1.SUPER_14.Scatophagus_argus
MENYTYNSFILQIEGLKVSKDSMYPVFFFFLIAYIVIMALNIGISIIILMDKNLHQPMYVIFCNLSVSDMIGSTNIVPRLLADILVPPSQRLITYYECVVQAFITQLFGTTSHTVLMIMAYDRYVAICNPLHYASIMTTKMVIKLTVAAWGVAFVLVGILLGLTIRLNRCRTVIMNPYCDNASLFKLSCESVLINNVYGLTFTVVLIAASIGSTILTYAKITMVCVSGKNKSLNKKALKTCSTHLVVYLIMLISGFIVIILHRFPQYADYRKLAAILFVIVPGSLNTIIYGVQSKEIRTFLFKIFCYK
>LOCXPOR153.335.HIT1.OR.2R.319.7tm_4.exons3.SUPER_14.Scatophagus_argus
MENITMVSPLKQPVVFELEGFYVPPGYGSLLFILALFDYMVTLLGNGVVAAVIIADKNLHRPMFVMVCNLIACDLLGATAVLPRLMMHFLTGQKKIAYVTAVAQAFSVHTYGAAVQTVLGVMAYDRYIAVCKPLKYPTIMTSARLHSCCALAWFAALLCIVVLFAFHINVPLCGNTIKHVYCSNRVILNLACSPTPINDIYGLSMTWCLSTSVFLIIALSYFRILHASVKQGRGGSIIHSKAFRTCACHLVVYVVYEVSSLVIILYHRFPSVSQNIKKLFSIMFIIIPTAINPIIYGLVNKELRTSITKNFSIKLCHKK
>LOCXPOR154.336.HIT1.OR.2R.300.7tm_1.exons1.SUPER_14.Scatophagus_argus
RGLLERVMFSTLTTAPCCVFLFINLTMLFTLRSKPVFRETSRYVLLFNLLFADTTQMALSQLMYILAACRIRLTYPVCGLLVMLANLTSEISPLTLVLMSLERYVAVCYPLRHATIVTIRNTGLAVLLVWAFSSLNILIRVVLLLDFPFSELESLQMKDFCNTLVMFLGTVSDFYDKAYTCFLFVSAGVAVTSSYIGVMVAARSASTDKASAQKARNTLLLHVVQLGLSLSSTIHNPMLIAVSKVLDRFIIVRIQIVIYVCIIILPRCLSSVIYGLRDRTIRPVLRYHLCCQWRRSPSVS
>LOCXPOR155.338.HIT1.OR.2R.334.7tm_1.exons1.SUPER_14.Scatophagus_argus
MLDVNQSLTNVSAELQYQGLLERVMFSTLTTAPCCVFLFINLTMLFTLRSKPVFCETSRYVLLFNLLFADTTQMALSQLMYILAACRIRLTYPVCGVLTMLGELTSEISPLTLVLMSLERYVAVCYPLRHATIVTIRNTGLAVLLVWAFSSLNILIRVVLLLDFPFSELESLQMKDFCNTLGMFLGTVSDFYDKAYTGFLFVSAGVAVTSSYIGVMVAARSASTDKASAQKARNTLLLHVVQLGLSLSSTIHNPMLIAVSKVLDRFIIVRIQIVIYVCIIILPRCLSSVIYGLRDRTIRPVLRYHLCCQWRRSPSVSDVPIKAKICLQLIDINS
>LOCXPOR156.339.HIT1.OR.2R.327.7tm_1.exons1.SUPER_14.Scatophagus_argus
NYNRPKELFVFTYHCIMLSVLQPKANITDNVEYQTLQEIMLLGVLSIGSSCSFLYINFVLLFTLRNKQVFCETSRYILLYNLLFADTAHLVCDVLLYLLAALQTNISYYACGFLIVFSDFTAPISPLTLAVMSLERFVAVCYPLRHATIFTVRATGMAVALVWAFSFIYILIRVFMLFYLLTLISLNPHMNDFCSKESFFFAPVFNDFEVAYASTLFLSVGATIVASYIGVALVARSASTDKASAKKALQTLLFHLIQLSLALASTLFSTIIAAIILTVGRLALLRIYALCFVCFSILPRCLSSLIYGLRDQTIRPILMQNLCCGWR
>LOCXPOR157.340.HIT1.OR.2R.316.7tm_1.exons1.SUPER_14.Scatophagus_argus
YKNQSLTNVSAELQYQGLLERVMFSTLTTASCCVFLFINLTMLFTLRSKPVFRETSRYVLLFNLLFADTTQMALSQLMYILAACRIRLTYPVCGVLTMLGQLTSEISPLTLVLMSLERYVAVCYPLRHATIVTIRNTGLAVLLVWAFSSLNILIRVVLLLDFPFSELESLQMKDFCSDIALFLHPMSGHYAKAFTCFLFVSAGVAVTSSYIGVMVAARSASTGKASAQKARNTLLLHVVQLGLSLSSTIHNPMLGALSTIVTRIVFVRIQNVLYVCVFILPRCLSSFIYGIRDQTIRSVLMYHLCCQWRHSVVQAK
>LOCXPOR154.341.HIT1.OR.2R.291.7tm_1.exons1.SUPER_14.Scatophagus_argus
RGLLERVMFSTLTTASCCVFLFINLTMLFTLRSKPVFRETSRYVLLFNLLFADTTQMALSQLLYILSVCKITLTYPVCGLLVMLANLTSEISPLTLVLMSLERYVAVCYPLRHATIVTIRNTGLAVLLVWAFSSLNILIRVVLLLDFPFSELESLQMKDFCNTLVMFLGTVSDFYDKAYTGFLFVSAGVAVTSSYIGVMVAARSASTDKASAQKARNTLLLHVVQLGLSLSSTIHNPMLIAVSRAVTRLVLVRIQNVLYVCFILLPRCLSALIYGLRDQTIRTVQVYYLCC
>LOCXPOR158.342.HIT1.OR.2R.311.7tm_4.exons1.SUPER_14.Scatophagus_argus
MENYTFNSFTLQLEGLKITEVSMYPIFLFFFVSYLIIILANVGIVVLVFIDTSLHQPMYLLFCNLPVNDIIGNSIMVPRLLVDLLRPPSERLISYYECVVQAFTTHMFGTTSHTVLMIMAFDRFMAICNPLRYAAIMTTKMVIKLTVAAWGVAFILVGILLGLTIRLNRCKTLITNPFCDNASLFKLSCDSVFINNVYGLTFTVVLFTGSIGSMVLTYTKITVVCLTSKNKSLNSKALRTCSTHLFVYLVMFLCGMLIIILHRFPQYSDYRKLSAILFHIIPGSLNPIIYGVQSKEIRKFLSKLFQVRKGL
>LOCXPOR159.343.HIT1.OR.2R.316.7tm_4.exons1.SUPER_14.Scatophagus_argus
MENQTFREDILILEGLKVTSQSFILAFLLLLIIYIFIMVSNIGLLVLIFRSRSLHQPMYLLFCNMSINDVFGATIIIPHILQDLLISNSVRYIQYINCAIQAFCVHLHASASHTVLMIMAFDRYVAICNPLHYATIMTNRMVVKLSVSAWMISLVMVLILVGLSIRLSRCRWIIFNPFCDNASLFKLSCESVLINNIYGLGYTVVLLGSSIGSIILTYLKIAAVCVLSKNKVVNSRALQTCTTHLAVYIILLVSGFIIVILHRFPHLSDHRKVAAVLGHVALPALNAVIYGLQIKEVRQRIMTLFHNNKVALMEVK
>LOCXPOR160.345.HIT1.OR.2R.307.7tm_4.exons1.SUPER_14.Scatophagus_argus
MENQTIDMDVLQLEGLKLGPRFTIPAFFLLFIIYIFILVSNIGLVVLIFTKRSLHEPMYLLLCNMSINDVFGSTSIIPRMLGDILIPSNDRYIHYNDCVVQAFCAHAHGGTSHTVLVVMAFDRYVAICNPLRYTTIMTNRMVVKLSVGAWGVAFLMVGILLRLSTRLSRCRRVVLNPYCDNPSLFKLSCENVVINHIYGLIIAMGTMAVSLCSVILTYMRIAMVCLTTRAMSNKAFQTCATHLAVYIILLLSGGIIILLHRFPGLSDHRKIGSILFHIVPPSMNAVIYGLQIKAVREKILNVFSKKK
>LOCXPOR160.346.HIT1.OR.2R.307.7tm_4.exons1.SUPER_14.Scatophagus_argus
MENQTIDMDVLQLEGLKLGPRFTIPAFFLLFIIYIFILVSNIGLVVLIFTKRSLHEPMYLLLCNMSINDVFGSTSIIPRMLGDILIPSNDRYIHYNDCVVQAFCAHAHGGTSHTVLVVMAFDRYVAICNPLRYTTIMTNRMVVKLSVGAWGVAFLMVGILLRLSTRLSRCRRVVLNPYCDNPSLFKLSCENVVINHIYGLIIAMGTMAVSLCSVILTYMRIAMVCLTTRAMSNKAFQTCATHLAVYIILLLSGGIIILLHRFPGLSDHRKIGSILFHIVPPSMNAVIYGLQIKAVREKILNVFSKKK
>LOCXPOR160.347.HIT1.OR.2R.307.7tm_4.exons1.SUPER_14.Scatophagus_argus
MENQTIDMDVLQLEGLKLGPRFTIPAFFLLFIIYIFILVSNIGLVVLIFTKRSLHEPMYLLLCNMSINDVFGSTSIIPRMLGDILIPSNDRYIHYNDCVVQAFCAHAHGGTSHTVLVVMAFDRYVAICNPLRYTTIMTNRMVVKLSVGAWGVAFLMVGILLRLSTRLSRCRRVVLNPYCDNPSLFKLSCENVVINHIYGLIIAMGTMAVSLCSVILTYMRIAMVCLTTRAMSNKAFQTCATHLAVYIILLLSGGIIILLHRFPGLSDHRKIGSILFHIVPPSMNAVIYGLQIKAVREKILNVFSKKK
>LOCXPOR163.349.HIT1.OR.2R.309.7tm_4.exons1.SUPER_14.Scatophagus_argus
MENQTIDMDVLQLEGLKLGPRFTIPAFFLLFIIYIFIVVSNIGLVVLIFTKRSLHEPMYLLFCNMSINDVFGATTIIPRVLSDILIPSNDRYIHYNDCVVQAFCAHAHGGTSHTVLVVMAFDRYVAICNPLRYTTIMTNRMVVKLSVGAWGVAFLMVGILLRLSTRLSRCRRVVLNPFCDNPSLFKLSCENVVINHIYGLIIAMGTMAVSLCSVMLTYMRITMVCLTSKSKVVNSKAFQTCATHLAVYIILLLSGGIIILLHRFPDLSDHRKIGSILFHIVPPSMNAVIYGLQIKALREKILNVFSKNN
>LOCXPOR164.350.HIT1.OR.2R.326.7tm_4.exons1.SUPER_14.Scatophagus_argus
VALTTLFCFFRVMGNYTDNSFTLQLEGLNVSKDSTYPLFLFFFFSYLFILVANVGIAVLVFVDKSLHQPMYLLFCNLPLSDIIGNSIMVPRLLVDLLRPPSERLISYYECVVQAFTTHMFGTTTHTVLMVMAFDRYVAICNPLRYAAIMTNKMVIKLTLSAWGVALVLVGILLGLTIRLNRCKTLIMNPYCDNASLFKLSCDSVFINNVYGLTFTVVLFTGSIGSMVFTYTNITVVCLTSKNKSLNSKALRTCSTHLVVYLIMVFNGMSIITLHRFPQYSDYRKLCTILFHIIPGSLNPIIYGMQSKELKKLFSKLFKSKKVWPSL
>LOCXPOR165.351.HIT1.OR.2R.301.7tm_1.exons1.SUPER_23.Scatophagus_argus
YTRTRFYVSTVSFSVLLLFNIIINSTILRVEHLRSHARFVLVFHLLLSALVYLGMSSVFHYQIHLNAQPGRSTCLAMITILISSGSNILLTLTVMALDRYCAVCHPMRYTSRCTAACWPWLLGVLTWLVALVIPLSLLAQPYSQTTDYNGKCGPEQLRKGELQKVLFIGLCTLLILYSYVRILLESRRLGVLNRRNRAGCRTIALHGSQLAVFILPNFVNFVLTMLYKRELILQETKELSAVVIFAFFSLAQCVAPVVYGLRKEELLEQLSHRFPCCSRYLKTVLGWTVRVNWTHAHQRTR
>XPLOC_75.1.TAAR.1R.331.7tm_1.exons1.SUPER_2.Scatophagus_argus
IMDDLEGAELCYPQLLNSSCRGVMRPRPEAVLLYTLLSCIAVLTVALNLLVIISISHFRQLHTPTNLLLLSLAISDLLVGLLVMPVETVRFIEACWLLGDLMCALSYIIGFTLTSASVGNMVLISVDRFVAICYPLQYPSIITRSRVELSVCLCWACSLLYNGLILKDHLRQPDRHNSCYGECLVVIDYVSGTVDLVFTFIGPCSVIVILYMRVFVVAVSQARALRSHVTVAAARAAPVTAKKSEKKAARTLGIVILVFLMSFCPYYYPSLAGQDISNSVSSWAIVSWLLYFNSCLNPLIYAFFYPWFRKAIKFTVTLKIIEQDSSQANIL
>LOCXPTilTARf.A018.109.HIT1.TAAR.1R.332.7tm_1.exons3.SUPER_11.Scatophagus_argus
METLEEAEVCFPQLFNISCRKPVQQHAETIYLYILLYCISLLTVVLNLLLFLQELFFGQWQLHTPTNLLLLSLAVSDFLVGLLLMPIQILLIGGCWFWGSLICGLFYYASFILTSASVGNMVLISVDRYVAICDPLCYPTKVTQKRIKICVCLCWGCSVFYNGVILMDFLTQPDRYNSCYGECVVVINFITGAVDVMLTFVGPIAVIIILYMRVFVVAVSQARAMRSHVAGVTLQGSVSVTAKKSERKAAKTLGIIVVVFLICFCPYFYPSIAGQDLTNSVAFSVFGVWLLYCNSCLNPVVYAFFYPWFRRSVKLIVTLQILEPDSCGTKIL
>LOCXPTilTARf.A018.112.HIT1.TAAR.1R.331.7tm_1.exons3.SUPER_11.Scatophagus_argus
MEALEEAEVCFPQIFNISCRKPVQQHAVTIYLYILLSCISLLTVALNLLFTLIISFFSRQLHTPTNLLLLSLAVSDFLVGLLLMPIQILLIGGCWFWGSLICGLFYYASFILTSASVGNMVLISVDRYVAICDPLCYPTKVTQKRIKICVCLCWGCSVFYNGVILMDFLTQPDRYNSCYGECVVVINFITGAVDVMLTFVGPIAVIIILYMRVFVVAVSQARAMRSHVAGVTLQGSVSVTAKKSERKAAKTLGIIVVVFLICFCPYFYPSLAGQDLTNSVAFSVFGIWLLYCNSCLNPVVYAFFYPWFRRSVKLIVTLQILEPDSCGTKIL
>XPLOC_62.2R.1.TAAR.2R.331.7tm_1.exons..Scatophagus_argus
IMDDLEGAELCYPQLLNSSCRGVMRPRPEAVLLYTLLSCIAVLTVALNLLVIISISHFRQLHTPTNLLLLSLAISDLLVGLLVMPVETVRFIEACWLLGDLMCALSYIIGFTLTSASVGNMVLISVDRFVAICYPLQYPSIITRSRVELSVCLCWACSLLYNGLILKDHLRQPDRHNSCYGECLVVIDYVSGTVDLVFTFIGPCSVIVILYMRVFVVAVSQARALRSHVTVAAARAAPVTAKKSEKKAARTLGIVILVFLMSFCPYYYPSLAGQDISNSVSSWAIVSWLLYFNSCLNPLIYAFFYPWFRKAIKFTVTLKIIEQDSSQANIL
>LOCXPTAAR2.149.HIT1.TAAR.2R.327.7tm_1.exons1.SUPER_5.Scatophagus_argus
MEPVLCYESRNGSCLRTIHPLPIRITLYIILGVTVFLTVCGNLLVIVSVAYFKQLHTPTNYLILSLAVSDLLLGLLVMFPSMIRCIESCWYFGDLFCKVYLSSDIMLCTASILNLSFISLDRHYAVCQPLLYRRKISVTVVLIMIVLSWSISALIGFGMVFLKLNIWGIEDFYNNHIACEGGCVLFQSGLSSTVSSVLSFYIPGLIMLGVYLKIFIVAQRQLRSIQKTNSAQISNTSQTKATKTLAIIIGAFLSFWTPFFVCNIIDPFISYSTPAPLFETFVWVGYLNSTLNPIIYAFFYSWFRKAFRLFSSGNIFKSDISGATLFT
>LOCXPTAAR3.150.HIT1.TAAR.2R.277.7tm_1.exons1.SUPER_6.Scatophagus_argus
ALITISLSRQLQTPTNLILLSLAVSDFLVGLAVMPVAINSVQSCQNIDKISCVLWYLLAYILTSASVGSMVLIAVDRYVAICYPLSYSSMITFSRVKMCISLCWVCSVMYSLIILKGYLSQIVLSNPCHEVCTIIIDHISGAVDLILTFFGPVIVIIVLYVRVFVVAVSQARVMRSQISAVKSNTVTVKKSELRAARTLGIVLLVFIICLCPYFFPSITGQDISVNADAFAQIFLFYCNSTFNPLIYAFFYPWFRKSVKLIVRLQILQPGSRESKIM
>LOCXPTAAR3.151.HIT1.TAAR.2R.293.7tm_1.exons2.SUPER_6.Scatophagus_argus
TLLSCICLLTVMLNLLALITISLSRQLQTPTNLILLSLAVSDFLVGLAVMPAAINSVQSCQYIDKISCVLWYLLAFILTSASVGSMVLIAVDRYVAICYPLHYFSTITFSRVKICVSLCWMCSVIYNLVVLKGNLSQIVLSNPCHEVCTIIIDYISGAVDLILTFFGPVIVIIVLYVRVFVVAVSQARVMRSQISAAKSNTVTVKKSELRAARTLGVVLLVFIICLCPYFSPSITGQDTTTDGNSLAQIWLFYCNSTFNPLIYAFFYPWFRKSVKLIVRLQILQPGSRESKIM
>LOCXPTAAR5.152.HIT1.TAAR.2R.277.7tm_1.exons1.SUPER_6.Scatophagus_argus
ALITISLSRQLQTPTNLILLSLAVSDFLVGLASMPGAINSMQSCQYIDKISCVLLYLLAYILTSASVGSMVLIAVDRYVAICYPLSYSSIITTSRVKMCVCLCWMCSVVYSLIILKGNLSQIVLSNPCHEVCTIIIDYISGAVDLILTFFGPVIVIIVLYVRVFVVAVSQARVMRSQISAAKSITVTVKKSELRAARTLGIVLLVFIICLCPYFSPSVTGQDTTTGVNSLAQIWLFYCNSTFNPLIYAFFYPWFRKAVKLIVRLQILQPGSRESKIM
>LOCXPTAAR5.155.HIT1.TAAR.2R.277.7tm_1.exons1.SUPER_6.Scatophagus_argus
ALITISLSRQLQTPTNLILLSLAVSDLLVGLAVMPATINSMQSCQYTDKISCVLWYLLAFILTSASVGSMVLIAVDRYVAICYPLRYSSIITTSRVKICVSLCWVCSVIYSLIISKGYLSHIVLSNPCHEVCTVIIDYISGAVDLILTFFGPVIVIIVLYVRVFVVAVSQARVMRSQISAAKSITVTVKISELRAARTLGIVLLVFIICLCPYFSPSITGQDISGNADFLAQIWLFCCNSTFNPLIYAFFYPWFRKAVKLIVRLQILQPGSRESKIM
>LOCXPTAAR4.158.HIT1.TAAR.2R.285.7tm_1.exons2.SUPER_6.Scatophagus_argus
LTVMLNLLALITISLSRQLQTPTNLILLSLAVSDLLVGLASMPLAINNLVSCQNIDKISCALSYLLAFILTSASVGSMVLIAVDRYVAICYPLRYSFIITTSRVKMCVCLCWMCSVIYNLIILKGNWSQIVLSNPCHEVCTIIIDYISGAVDLILTFFGPVIVIIVLYVRVFVVAVSQARVMRSQISAAKSNTVTVKKSELRAARTLGIVLLVFIICLCPYFFPSITGQDTTTDGNSLAQIFLFYCNSTFNPLIYAFFYPWFRKSVKLIVRLQILQPGSRESKIM
>LOCXPTAAR5.160.HIT1.TAAR.2R.321.7tm_1.exons2.SUPER_6.Scatophagus_argus
LEGGDLCIPPLNTTCRPMSVTHKAMLIKTLLSCFCLLTVMLNLLALITISLSRQLQTPTNLILLSLAVSDFLVGLAVMPVAINSVQSCQYIDKISCALSYLLAFILTSASVGSMVLIAVDRYVAICYPLRYSSIITTSRVKICVCLCWMCSVMYSLIILKGNLSQIVLSNPCHEVCTVIIDYISGAVDLILTFFGPVIVIIVLYVRVFVVAVSQARVMRSQISAAKSITVTVKKSELRAARTLGIVLLVFIICLCPYFSPSIIGQDISGNADFLAQIWLFYCNSTFNPLIYAFFYPWFRKAVKLIVRLQILQPGSRESKIM
>LOCXPTAAR6.75.HIT1.TAAR.2R.327.7tm_1.exons2.SUPER_11.Scatophagus_argus
MKTLDGAELCFPQLNSSCKKNMHSHSVSILTYTMLFSISMLTVTLNLLVIISVSHFRQLHTPTNFLLLSLAVSDCFVGFLMVFQIILIDGCWFLGDHMCIVYSVLAYIVTSTSVGTMVLISVDRYVAICDPLHYTTKVTQKRVKFCICLCWMCSAFCHILLLKDNLKQPGRYNSCTGECVIVVDYVSGLTDLFVSFIGPVTVIVVLYMRVFVVAVSQARAMRSHLVAVAFQHSETVTARKSEMKAATTLGVVVVVFLMCVCTYFWVSLTDQDTTLNASTSAFIICLCYFNSCLNPLIYAFFYSWFRKSIKLIITLKILQADSRDINM
>LOCXPTAAR7.96.HIT1.TAAR.2R.322.7tm_1.exons2.SUPER_11.Scatophagus_argus
MKTLDGAELCFPQLNSSCKKNMHSHSVSILTYTMLFSICLLTVTLNLLVIISVSHFRQLHTPTNFLLLSLAVSDCFVGLVMVFQIILIDGCWFLGDHMCIVYNVLAYIVASTSVGTMVLISVDRYVAICDPLHYTTKVTQKRVKFCIYLCWMCSAFCQILLLKDNLKQPGRYNSCTGECVIVISYVSGLTDLFVSFIGPVTVIVVLYMRVFVVAVSQARAMRSHIVAVAFQHSETVTARKSEMKAATTLGVVVVVFLICVSPYFWVTLKGQDTMFNASTSAFIICLFYFNSCLNPLIYAFFYSWFRKSIKLIITLKILQADS
>LOCXPTAAR8.108.HIT1.TAAR.2R.324.7tm_1.exons2.SUPER_11.Scatophagus_argus
LDEAELCFPQLNSSCKKNMHSHSVSILTYTMLFSISLLTVTLNLLVIISVSHFRQLHTPTNFLLLSLAASDCFVGFLMVFQIILIDGCWFLGDHMCIVYNVLAYIVTSTSVGTMVLISVDRYVAICDPLHYTTKVTQKRVKFCICLCWMCSAFCHILLLKDNLKQPGRYNSCTGECVIVVDYVSGLTDLFVSFIGPVTVIVVLYMRVFVVAVSQARAMRSHIVAVAFQHSETVTARKSEMKAATTLGVVVVVFLICVCPYFWVTLTGQDTILNASTSAFILCLFYFNSCLNPLIYAFFYSWFRKSIKLIITLKILQADSRYINM
>LOCXPTAAR14.120.HIT1.TAAR.2R.324.7tm_1.exons2.SUPER_11.Scatophagus_argus
MMETELCFPQLFNTSCRKPKRPHTEAVLIYTLLAFISLLTATLNLLVVISITHFKQLHTPTNFLILSLAVSDFFMGLLMSFQILLTDGCWVLGDRMCALFCILDFISTSSSVGTMVLISVDRYVAICDPLHYFTKITVREATICICLCWVCSVLYNGLIMKENLKQPGRYNSCTGECVVVINYIAGVADLILTFIGPVTVIIVLYMRVFVVAVFQARAMRSHITAVTLSETVPARKSEMKAARTLGIIVIVFLTCLCPYYCSSLVGQNTLFSITSVPLETWLFYINSCLNPLIYAFCYPWFRKSITLIVTFKILQPESCEVNIL
>LOCXPTAAR10.142.HIT1.TAAR.2R.320.7tm_1.exons2.SUPER_11.Scatophagus_argus
VELCFPQLLNSSCTKPEPPRFDTVLLYILLFSISLLTAALNLLVIISISHFRHLHTPTNFLLLSLAVSDFLVGSLLIPVEILLTETCWILDDLMCVLYYLLPVIIISASVGNMVLISVDRYVAICDPLHYSIKVTQKVAALCIFLCWICSVFYSIILLYDNLKQPGKYKSCNGECVVNITGAVDLVVGFIIPISVIILLYMRVFVVAVSQARATKLSIATVSLKHSKTMKVEKSELKAARTLGILIIVFLMCYSPYYCVSLTGHDILIGSSAEAFVIFLMYFNSCLNPLIYALFYPWFKKAIRLVVTLQILQSDSHEANI
>LOCXPTAAR11.154.HIT1.TAAR.2R.330.7tm_1.exons2.SUPER_11.Scatophagus_argus
METLEGAELCFPHLLNNSCRKPMPLQSDAMLIYILLSFTSLLAAALNLLVMLILPSYRQLHSPTNLLILSLAVSDFLVGLLSMPIEIFLTEVCWLLGDLMCALYYVVDFIITSSSVGNMVLISIDRYLAICDPLHYTTRVTLDKTKICVCLCWICSILYNTLILSDFLRQPDSQNSCYGECVVVLNYITGTVDFFFTFIGPITVIIVLYMRIFVVAVSQAQAMRSHIASVPLQRSVRVTYKKSEMKAAMTLGVVIVVFLLCFCPYYSPFLVGEYIEDSTSSSSFVVWLLFFNSCINPVIYAFFYSWFRKSVKLIVTLQILQPDSCDTKML
>LOCXPTAAR12.163.HIT1.TAAR.2R.327.7tm_1.exons2.SUPER_11.Scatophagus_argus
MKTYDEAELCFPQLNSSCKKNMHSHSVSILTYTMLFSISLLTVTLNLLVIISVSHFRQLHTPTNSLLLSLAVSDCFVGFLMVFQIILIDGCWFLGDQMCIVYYVLAYIVTSTSAGTMVLISVDRYVAICDPLHYTTKVTQKRVKFCICLCWMCSAFCHIVLLKDNLKQPGRYNSCTGECVIVIDYVSGLADLFVSFIGPVTVIVVLYMRVFVVAVSQARAMRSHIVAVAFQHSETVTARKSEMKAATTLGVVVVVFLICVCPYFGVALTGQDTMFNASTSAFIICLFYFNSCLNPLIYAFFYSWFRKSIKLIITFKIVQADSRDINM
>LOCXPTAAR13.165.HIT1.TAAR.2R.324.7tm_1.exons2.SUPER_11.Scatophagus_argus
LEESELCFPQLFNTSCRKLKRPHTETVFIYALLAFISLLTTTLNLLVIISITHFKQLHTPTNFLILSLAVSDFFVGLLMSFQILLTDGCWVLGDRMCALFCILDFISTSSSVGTMVLISVDRYVAICDPLHYFSKITVREATICICLCWVCSVLYNGLIMKENLKQPGRYNSCTGECVVVINYIASVADLILTFIGPVTVIIVLYMRVFVVAVFQARAMRSHITAVTLSETVPAKKSEMKAARTLGIIVIVFLICLCPYYCSSLVGQNTLFSITSVPLETWLFYINSCLNPLIYAFCYPWFRKSIKLIVTFKILHPDSCEANIL
>LOCXPTAAR14.80.HIT1.TAAR.2R.324.7tm_1.exons2.SUPER_11.Scatophagus_argus
LEESELCFPQLFNTSCRKPKRPYTEAVLIYTLLAFISLLTATLNLLVIISITHFKQLHTPTNFLLLSLAISDFLIGFLMSFQMLIIDGCWVLGDHMCTLFCVLDFITTSASVGTMVLISVDRYVAICDPLHYFTKITVREATICICLCWVCSVLYNGLIMKENLKQPGRYNSCTGECVVVINYIAGVADIILTFIGPVTVIIVLYMRVFVVAVFQARAMRSHITAVTLSETVPAKKSEMKAARTLGIIVIVFLTCLCPYFCSSLVGQNTLFNVTSAPLEVWLFYFNSCLNPLIYAFCYPWFRKSIKLIVTLKILHPDSCEANIL
>LOCXPTAAR15.83.HIT1.TAAR.2R.329.7tm_1.exons2.SUPER_11.Scatophagus_argus
METLEGTELCFPQLLNTSCRKPMRPLFEAMLIYFLLFSISLLTAALNLLVIISISHFKQLHTPTNLLLLSLAVSDFFVGLLMFFQIILIDGCWFLGDFICVLYYILDFIITSVSIGTMVLISVDRYVAICDPLHYPTKVTVREATICICLCWVCSVLYNIIIMKENFKHPGRYNSCTGECVVLVDYVAGLADLFLTFIGPVTVIVVLYVRVFVVAVSQARAMRSHIAAVTLQFSVSVTAKKSEIKAARTLGVVIIVFLLCLCPYFCITLTGQNTMLNASSAAFVICLFYFNSCLNPLIYVFSYPWFRKSVKLIATLQILKPDSCEINML
>LOCXPTAAR16.86.HIT1.TAAR.2R.328.7tm_1.exons2.SUPER_11.Scatophagus_argus
METIKETELCFPQLNSSCKKPTHPYTEAMLIYVLLSSISLITVTLNLLVIISISHFRQLHTPTNLLILSLAISDLLVGLLLMPVEIIYIEACWFLGDILCTLYYLADYIITSASVANMVLISVDRYIAICDPLHYSTKVTKRRAETSVLLCWVCSIFYRILLLNDHLRKPGMSNSCFGGCVVIINYIAGVIDLVFTFILPITIIILLYMRVFVVAVSQARAMRSHITAATARSGAVTVKKKEMKAARTLGIVIVVFLICFCPYYYPSLVGEDTSVDASALAFEIWLAHFNSCLNPVIYAFFYPWFRKSIRLIVTLQILKPGSCDAQIL
>LOCXPTAAR24.87.HIT1.TAAR.2R.330.7tm_1.exons2.SUPER_11.Scatophagus_argus
METLEEAEVCFPQLFNISCRKPVQQHAETIYLYILLYCISLLTGALNLLVIISIFHFRQLHTPTNLLLLSLAVSDFLVGLLLMPIQILLIGGCWFWGSLICGLFYYASFILTSASVGNMVLISVDRYVAICDPLCYPTKVTQKRIKICVCLCWGCSVFYNGVILMDFLTQPDKYNSCYGECVVVINFITGAVDVMLTFVGPIAVIIILYMRVFVVAVSQARAMRSHVAGVTLQGSVSVTAKKSERKAAKTLGIIVVVFLICFCPYFYPSIVSQDVSGSVEFSVFGVWLLYCNSCLNPVVYAFFYPWFRRSVKLIVTLQILQPDSCDTKIL
>LOCXPTAAR18.90.HIT1.TAAR.2R.313.7tm_1.exons3.SUPER_11.Scatophagus_argus
SCRRTIRPHLEATLIFSLLSCITVITVVLNLLIMLIFFHFRQLHTTTNLLLLSLAVADFLVGFLQMPVEILLFQDCWMLGNFLCAVNYFLGYLIISVSVGNMVLISVDRYIAICEPMFYSTKVTLKKIQICICLCWIFSAVHSSWILRDVLKQPGRYNSCDGECVVVINYVEGAFDFVVTFFGPITVIIVLYMKVFVVAVSQARAMRSHNAVVTLQLSKTVTAKKSEMKAARTLGVVVVVFVLCSCPYYCFTVAAENNLVSGSSAVSEIWLLYFNSCLNPMIYAFFYPWFRESVKRIITLQTLKPGSRDGNIL
>LOCXPTAAR19.92.HIT1.TAAR.2R.313.7tm_1.exons3.SUPER_11.Scatophagus_argus
SCRRIIRPHLEATLIFSLLSCITVITVVLNLLIMLIFFHFRQLHTTTNLLLLSLAVADFLVGFLQMPVEILLFQDCWMLGNFLCAVNFFLGYLIISVSVGNMVLISVDRYIAICEPMFYSTKVTLKKIQICICLCWIFSAVHSSWILRDVLKQPGRYNSCDGECVVVINYVEGAFDFVVTFFGPITVIIVLYMKVFVVAVSQARAMRSHNAVVTLQLSKTVTAKKSEMKAARTLGVVVVVFVLCSCPYYCFTVAAENNLVSGSSAVSQIWLLYFNSCLNPVIYAFFYPWFRESVKRIITLQTLKPGSRDGNIL
>LOCXPTAAR24.93.HIT1.TAAR.2R.280.7tm_1.exons1.SUPER_11.Scatophagus_argus
VIIFFFSRQLHTPTNLLLLSLAVSDFLVGLLLMPIQILLIGGCWFWGSLICGLFYYASFILTSASVGNMVLISVDRYVAICDPLCYPTKVTQKRIKICVCLCWGCSVFYNGVILMDFLTQPDKYNSCYGECVVVINFITGAVDVMLTFVGPIAVIIILYMRVFVVAVSQARAMRSHVAGVTLQGSVSVTAKKSERKAAKTLGIIVVVFLICFCPYFYPSIAGQDFTSSVAFSVFGVWLLYCNSCLNPVVYAFFYPWFRRSVKLIVTLQILEPDSCDTKIL
>LOCXPTAAR21.94.HIT1.TAAR.2R.313.7tm_1.exons3.SUPER_11.Scatophagus_argus
SCRRIIRPHLEATLIFSLLSCITVITVVLNLLIMLIFFHFRQLHTTTNLLLLSLAVADFLVGFLQMPVEILLFQDCWMLGNFLCAVNVFLGCLIISVSVGNMVLISVDRYIAICEPMFYSTKVTLKKIQICICLCWIFSAVHSSWILRDVLKQPGRYNSCDGECVVVINYVEGAFDFVVTFFGPITVIIVLYMKVFVVAVSQARAMRSHNAVVTLQLSKTVTAKKSEMKAARTLGVVVVVFVLCSCPYYCFTVAAENNLVSGSSAVSEIWLLYFNSCLNPMIYAFFYPWFRESVKRIITLQTLKPGSRDGNIL
>LOCXPTAAR21.97.HIT1.TAAR.2R.313.7tm_1.exons3.SUPER_11.Scatophagus_argus
SCRRIIRPHLEATLIFSLLSCITVITVVLNLLIMLIFFHFRQLHTTTNLLLLSLAVADFLVGFLQMPVEILLFQDCWMLGNFLCAVNVFLGCLIISVSVGNMVLISVDRYIAICEPMFYSTKVTLKKIQICICLCWIFSAVHSSWILRDVLKQPGRYNSCDGECVVVINYVEGAFDFVVTFFGPITVIIVLYMKVFVVAVSQARAMRSHNAVVTLQLSKTVTAKKSEMKAARTLGVVVVVFVLCSCPYYCFTVAAENNLVSGSSAVSEIWLLYFNSCLNPMIYAFFYPWFRESVKRIITLQTLKPGSRDGNIL
>LOCXPTAAR25.101.HIT1.TAAR.2R.327.7tm_1.exons2.SUPER_12.Scatophagus_argus
METLEGDELCFPQLLNASCRKPKSSQTEVVLFHFLSFISFLTAALNLLVIIAISHFRQQLHTTTNLILLSLAVSDFLVGLVVIPVEMISISNCWFLGDIMCGVYYLLPFVIIYASVTSMVLISIDRYVAICYPLHYHTRVTLKTVRISVSLCWVYSLFVCIFILYDHLKQPDKYKSCYGECVANIAGDVDLVLSFILPISIIITLYLRVFSVAISQARAMRSHIAVVMPMRSQTVTAKRSEIKAARTLGIVVAVFLMCYCPYYCVSLTGGKMLIGTSTENLMIFLVYFNSCLNPVIYAFFYPWFRKAVRQIVTLQVTHRGSCNANIL
>LOCXPTAAR26.102.HIT1.TAAR.2R.321.7tm_1.exons2.SUPER_12.Scatophagus_argus
DELCFPQLLNASCRKPKSSQTEVVLFHFLSFISFLIAALNLLVIIAISHFRQQLHTTTNLILLSLAVSDFLVGLVVMPVEMISGSNCWFLGDTMCGVYYLLPCVIICASVTNMVLISIDRYVAICYPLHYHTRVTLTTVRISVSLCWVCCLFVCTFALYDHLKQPGKYKSCYGECVANIAGDVDLVLSFILPISIIITLYLRVFSVAISQARAMRSHIAVVMPMRSQTVTAKRSEIKAARTLGIVVAVFLMCYCPYYCVSLIGGKMLIGTSTENLMSFLVYFNSCLNPVIYVFVYPWFRKSIRQIVTLQVTHRGSCNANIL
>LOCXPTAAR27.103.HIT1.TAAR.2R.326.7tm_1.exons2.SUPER_12.Scatophagus_argus
METLEGDELCFPQLNASCRKPKSSQTEVVLFHFLSFISFLTAALNLLVIIAISHFRQQLHTTTNLVLLSLAVSDFLVGLVVMPVEMISVSNCWFLGDIMCGVYYLLLSVIIYASATNMVLISIDRYVAICYPLHYHTRVTLKTVRISVSLCWVYSLFVYIFILYDHLKQPGKYKSCYGECVANIAGDVDLVLSFILPISIIITLYLRVFSVAISQARAMRSHIAVVMPMRSQTVTAKRSEIKAARTLGIVVAVFLMCYCPYYCVSLTGGKILIGTSTETLMIFLVYFNSCLNPVIYAFFYPWFRKAVRQIVTLQVTHRGSCNANIL
>LOCXPTAAR28.104.HIT1.TAAR.2R.321.7tm_1.exons2.SUPER_12.Scatophagus_argus
DELCFPQLLNASCRKPKSSQTEVVLFHFLSFISFLTAALNLLVIIAISHFRQQLHTTTNLVLLSLAVSDFLVGLVVIPVEMISMSNCWFFGDIMCGVYYLLPCVIIYSSVTSMVLISIDRYVAICYPLHYHTRVTLKTVRISVSLCWVYSLFVCIFIFYDHLKQPGKYKSCYGECVVNIAGDVDLVLGFILPISIIITLYLRVFSVAISQARAMRSHIAVVMPMRSQTVTAKRSEIKAARTLGIVVAVFLMCYCPYYYVSLTGGKILIGTSTENLMSFLVYFNSCLNPVIYAFFYPWFRKAVRQIVTLQVTHRGSCNANIL
>LOCXPTAAR29.105.HIT1.TAAR.2R.327.7tm_1.exons2.SUPER_12.Scatophagus_argus
METLEGDELCFPQLLNASCRKPKSSQTEVVLFHFLSFISFLTAALNLLVIIAISHFRQQLHTTTNLVLLSLAVSDFLVGLVVIPVEMISMSNCWFLGDIMCGVYYLLPCVIIYASVTSMVLISIDRYVAICYPLHYHTRVTLKTVRISVSLCWVYSLFGCIFVFYDHLKQPGKYKSCYGECVINIAGDVDLVLSFILPISIIITLYLRVFSVAISQARAMRSHIAVVMPMRSQTVTAKRSEIKAARTLGIVVAVFLICYCPYYYVFLIGGKILIGMSTEILATLQVYFNSCLNPVIYVFVYPWFRKAIRQIVTLQVTHRGSSNANIL
>LOCXPTAAR29.106.HIT1.TAAR.2R.327.7tm_1.exons2.SUPER_12.Scatophagus_argus
METLEGDELCFPQLLNASCRKPKSSQTEVVLFHFLSFISFLTAALNLLVIIAISHFRQQLHTTTNLVLLSLAVSDFLVGLVVIPVEMISMSNCWFLGDIMCGVYYLLPCVIIYASVTSMVLISIDRYVAICYPLHYHTRVTLKTVRISVSLCWVYSLFGCIFVFYDHLKQPGKYKSCYGECVINIAGDVDLVLSFILPISIIITLYLRVFSVAISQARAMRSHIAVVMPMRSQTVTAKRSEIKAARTLGIVVAVFLICYCPYYYVFLIGGKILIGMSTEILATLQVYFNSCLNPVIYVFVYPWFRKAIRQIVTLQVTHRGSSNANIL
>LOCXPTAAR36.107.HIT1.TAAR.2R.313.7tm_1.exons1.SUPER_19.Scatophagus_argus
CNESANLSDMRAVTTTYLLCVFVGSLSVLIMCGNLLLITSIVYFKQLHTPTNYLILSLAVADLLVGVLVLPFSTILSVSSCFYLQDSLCKVRGSFDIFLCTSSILNLCFISVDRYYAVCQPLRYKAKINVRVIMIMILVSWTVPALNGISVTVLGVNQEQTNKGCVLFQNVKFAIIGAGFGFFLPGLIMSMIYLKILVVAQRQARSIQNNISFGIKPGATVSKMERKATKTLAIVMGIFLICWTPFFLCMTFNPLSGYTIPVAVIAAFKWLGWSNSMLNPFVYAFFYSWFRSAFRMIISGKIFQGNFTNCKLF
>LOCXPTAAR36.109.HIT1.TAAR.2R.315.7tm_1.exons1.SUPER_19.Scatophagus_argus
CNESANLSDMRAVTTTYLLCVFVGSLSVLIMCGNLLLITSIVYFKQLHTPTNYLILSLAVADLLVGVLVLPFSTILSVSSCFYLQDVLCKVRGSFDIFLCTSSILNLCFISVDRYYAVCQPLRYKAKINVRVIMIMILVSWTVPALNGISVTVLGVNQEQTNRGCVLFQNVSLNLSITATILAFYLPALIMSMIYLKILVVAQRQARSIQNNISLGMKPGATVSKMERKATKTLAIVMGIFLICWTPCFLCLTFNPFTGYTIPVAAIAAFKWLGWSNSMLNPFVYAFFYSWFRSAFRMIISGKIFQGDFTNCKLF
>LOCXPTAAR33.110.HIT1.TAAR.2R.311.7tm_1.exons1.SUPER_19.Scatophagus_argus
NESAHVSSITAATTSYLLCTFVGSLSVLTMCGNLLVIMSISYFKQLQTPTNYLILSLAVADLLVGVLVLPFSTILSVSSCFYLQELVCKLRGSFDMFLCTASILNLCFISVDRYYAVCQPLRYKTKINVRVIVIMILVSWTVSALVGIGITIRGLNQKQYNGRCVLFQNTNSAIPGTVFAFYLPALIMFTIYLKIFMVAQRQARRIQNRTCQGTKSGATVSKMERKATKTLAIVMGIFLICWTPFFLCITFNPLSNGAIPLPLIEMFKWLGWSNSMLNPFVYAFFYSWFRLALRMMLSGKIFQGDFTNSKL
>LOCXPTAAR36.111.HIT1.TAAR.2R.315.7tm_1.exons1.SUPER_19.Scatophagus_argus
CNESANLSDMRAVTTTYLLCVFVGSLSVLIMCGNLLLITSIVYFKQLHTPTNYLILSLAVADLLVGVFILPFSTILSVSSCFYLQDVLCKLRGSFDIFLCTSSILNLCFISVDRYYAVCQPLRYKAKINVRVIMIMILVSWTVPALNGISVTVLGVNQEQTNKRCVLFQNVSLKLAITGTILAFYLPALIMSMIYLKILVVAQRQARSIQSSISLGIKPGATVSKMERKATKTLAIVMGIFLICWTPYFLCMTFNPLSGYTIPVAVIAAFKWLGWSNSMLNPFVYAFFYSWFRSAFRMIISGKIFQGDFSNCKLF
>LOCXPTAAR35.112.HIT1.TAAR.2R.315.7tm_1.exons1.SUPER_19.Scatophagus_argus
CNESANLSDMRAVTTTYLLCVFVGSLSVLIMCGNLLLITSIVYFKQLHTPTNYLILSLAVADLLVGVFILPFSTILSVSSCFYLQELLCKLRGSFDMFLCTSSILNLCFISVDRYYAVCQPLRYKAKINVRVIMIMILVSWTVPALNVISIIILGVDQEQTNRGCVLFQNASLNLAFSGTILAFYLPALIMSMIYLKILMVAQRQARSIQNNISLGIKPGATVSKMERKATKTLAIVMGIFLICWTPCFLCLTFNPLSGYTIPVAVIAAFKWLGWSNSMLNPFVYAFFYSWFRSAFRMIISGKIFQGDFTNCKLF
>LOCXPTAAR37.113.HIT1.TAAR.2R.313.7tm_1.exons1.SUPER_19.Scatophagus_argus
CNESANLSDMRAVTTTYLLCVFVGSLSVLIMCGNLLLITSIVYFKQLHTPTNYLILSLAVADLLVGVFILPFSTILSVSSCFYLQDVLCKLRGSFDIFLCTSSILNLCFISVDRYYAVCQPLRYKAKINVRVIMIMILVSWTVPALNGISVTVLGVNQKQYNGRCVLFQNTNSAIPGTVFAFYLPALIMFTIYLKIFMVAQRQARSIQNRTCQGTKSGATVSKMERKATKTLAIVMGIFLICWTPFFLCITFNPLSNGAIPLPLIEMFKWLGWSNSMLNPFVYAFFYSWFRLALRMILSGKIFQGDFTNSKLF
>LOCXPTAAR36.114.HIT1.TAAR.2R.315.7tm_1.exons1.SUPER_19.Scatophagus_argus
CNESANLSDMRAVTTTYLLCVFVGSLSVLIMCGNLLLITSIVYFKQLHTPTNYLILSLAVADLLVGIFILPFSTILSVSSCFYLQDVLCKLRGSFDMFLCTSSILNLCFISVDRYYAVCQPLRYKAKINVRVIMIMILVSWTVPALNGISIIILGVDQEQTNRGCVLFQNVSLNLAFSGTILAFYLPALIMSMIYLKILMVAQRQARSIQSNISLGIKPGATVSKMERKATKTLAIVMGIFLICWTPCFLCLTFNPLSGYTIPVAVIAAFKWLGWSNSMLNPFVYAFFYSWFRSAFRMIISGKIFQGDFTNCKLF
>LOCXPTAAR37.115.HIT1.TAAR.2R.313.7tm_1.exons1.SUPER_19.Scatophagus_argus
CNESAHVSSITAATTSYLLCTFVGSLSVLTMCGNLLVIMSISYFKQLQTPTNYLILSLAVADLLVGIFILPYSTILSVSSCFNLQDVLCQLRGSSDMFLCTSSILNLCFISVDRYYAVCQPLRYKTKINVRVIVIMILVSWTVSALVGIGITIRGLKQEQSNGRCILFQNTSFVIPGTVFAFYLPALIMFTIYLKVFMVAQRQARSIQNRTCQGTKSGATVSKMERKATKTLAIVMGIFLICWTPFFLCITFNPLSNGAIPLPLIEIFKWLGWSNSMLNPLIYAFFYSWFRLALRMMLSGKIFQGDFTNSKLF
>LOCXPTAAR38.117.HIT1.TAAR.2R.318.7tm_1.exons1.SUPER_19.Scatophagus_argus
IHPCYESDNTTFVFTNNSSIICILVYVFLGSLSVVTVCGNFLVIISIIYFKQLHVPTNYLILSLAVADLLVGVLVFPFSMAFTVTACLYHDDLFCKIRDSFDVSLCTSSILNLCCISIDRYYAVCQPLTYATKINVNVTAIMILVSWGISVLIGIGIIIAGFSQGTCEDMCSVDVVMANTMGPVFSFYLPAIIMLCIYLKIFLVAQKQMKSIQNTTCQGTMSGATVSKMERKATKTLAIVMGVFLLCLTPYFLCIVFQPLAYKTPPVPVIESLNWLTLSNSLLNPFIYAFFYSWFRSAFRMIISGKIFQGDFANSKLF
>LOCXPTAAR39.118.HIT1.TAAR.2R.333.7tm_1.exons1.SUPER_19.Scatophagus_argus
MEPRVTINGPSTVNDIHPCYESLNTTIVFSSNPSIICVLLYVFLGSMSVVTVCGNFLVIISIIYFKQLHIPTNYLILSLAVADLLVGVLVFPFSMTVTVTACWYFEGLLCQIRGCFDVTLSTASILNLCCISIDRYHAVCQPLTYRSKINDRVVGIMILLSWGVAAIIGIGIIIAGFNQGKCEESCLIDALISTTLACIFSFYIPVIIMLSIYLKIFLIAQRQANSIQNTTCQTTKSGATVSKMERKATKTLAIVMGVFLLCWTPYFLCIIFQPLTQGVTPVAVIETLNWLTLSNSMLNPFIYAFFYSWFRAALRIIFSGKIFQGDFANSKLL
>LOCXPTAAR40.121.HIT1.TAAR.2R.333.7tm_1.exons1.SUPER_19.Scatophagus_argus
MEPRVTINGTSTVKDIHPCYESHNTTIVFTSNPSIICVLLYIFLGSMSVVTVCGNLLVVISIIYFKQLHVPTNYLILSLAMTDLFVGVVVFPFSMVFTVTSCRFNPALFCKVRGSIDVTLSTASILNLCCISIDRYYAVCQPLTYRSKINDRVVGIMLLLSWGVAAIIGIGIIITGISQGKCEEDCSVKALLSTTLACVFSFYIPVITMLSIYLKIFLVAQKQANSIQNTTCQTTKSGATVSKMERKATKTLAIVLGVFLLCWTPFFFCLTFLFAINARVSLSLFETLNWLSLSNSMLNPFIYAFFYSWFRSAFRMIISGKIFQGDFTNTRLL
>LOCXPTAAR41.123.HIT1.TAAR.2R.333.7tm_1.exons1.SUPER_19.Scatophagus_argus
MEPRVTINGTSTVKDIHPCYESHNTTIVFTSNPSIICVLLYVFLGSMSVVTVCGNLLVVIAIIYFKQLHVPTNYLILSLAMTDLFVGVVVFPFSMAFTVTSCRFNPALFCQVRGSIDVTLTTASILNLCCISIDRYYAICQPLTYRSKLTHHVIGIMLLLSWGVAAIIGIGIMMVSFNREKCGNSCVIDTVLSTILACVFSFYMPVIIMLSIYLKIFLVAQKQANSIQNTTCQTTKSGATVSKMERKATKTLAIVLGVFLLCWTPFFFCLTFLSAINARVSLPVFETLNWLSLSNSMLNPFIYAFFYSWFRSAFRMIISGKIFQGDFTNTKLL
>LOCXPTAAR42.124.HIT1.TAAR.2R.333.7tm_1.exons1.SUPER_19.Scatophagus_argus
MEPGVTINRTSTVNDIHPCYESHNRTYMFSSNPSIICVLLYVFLGSLSVVTVCGNFLVIISIIYFKQLHIPTNYLILSLAVADLLVGVLVFPFSMAFTVTACWYYEGLLCQIRGCFDVTLSTASILNLCCISIDRYYAICQPLTYRSKINDRVIGVMTLLSWGVAAVIGTGIITAGFNQGKCEENCLIDALISTNVGSVFSFYMPVIIIVSIYLKIFLVAQRQANSIQNTTCQTTKGGATVSKMERKATKTLAIVIGVFLLCWTPYFLCIIFQPLTQGVTPVAVIETLNWLTLSNSMLNPFIYAFFYSWFRSAFRMIISGKIFQGDFANSKLL
>LOCXPTAAR43.125.HIT1.TAAR.2R.333.7tm_1.exons1.SUPER_19.Scatophagus_argus
MEPRVTINGTSTVKDIHPCYESHNTTIVFTSNPSIICVLLYVFLGSMSVVTVCGNLLVVIAIIYFKQLHVPTNYLILSLAMTDLFVGVVVFPFSMAFTVTSCRFNPALFCKIRGSIDVTLSTASILNLCCISIDRYYAICQPLTYRSKLTHHVIGIMLLLSWGVAAIIGIGIMMASFNREKCGNSCLIDAVLSTILACVFSFYMPVITMLSIYLKIFLVAQKQANSIQNTTCQTTKSGATVSKMERKATKTLAIVMGVFLLCWTPFFFCLTFLSAINTRVSLPVFETLNWLSLSNSMLNPFIYAFFYSWFRSAFRMIISGKIFQGDFTNTKLL
>LOCXPTAAR44.126.HIT1.TAAR.2R.323.7tm_1.exons1.SUPER_19.Scatophagus_argus
TTIGTEIHPCYEIDNFNYKLTNNPSIMCVLLYIFLVSLSVITICGNLLVLISIIYFKQLHTPTNYLILSLAVADLLVGIIVFPLSMAFSLSSCLYYEDLFCKVRGSFDISLSTCSILNLCCISIDRYYAVCQPLTYRTKINHSVVAIMILVSWVVSALIGIGVITGGLNNDKCEDRCLIDVLIANTVGPILSFYLPVIIMLCIYFKIFLVAQRQANSIQNKTCQGTKSGATVSKMERKATKTLAIVLGVFLLCWTPFFLYITFVPLSNKSAPVPVIETLNWLALSNSMFNPFIYAFFYSWFRAAFRMIISGKIFQGDFAHSKL
>LOCXPTAAR45.127.HIT1.TAAR.2R.323.7tm_1.exons1.SUPER_19.Scatophagus_argus
TTIGTEIHPCYEIDHFNYKLTNNPSIMCVLLYIFLVSLSVITICGNLLVLISIIYFKQLHTPTNYLILSLAVADLLVGIIVFPLSMAFSLSSCLYHEDLFCKVRGSFDISLSTCSILNLCCISIDRYYAVCQPLTYRTKINHSVVAIMILVSWVVSALIGIGVITGGLNNDKCEDRCLIDVLIANTVGPILSFYLPVIIMLCIYFKIFLVAQRQANSIQNKTCQGTKSGATVSKMERKATKTLAIVLGVFLLCWTPFFLYITFVPLSNNSAPVPVIETLNWLTLSNSMLNPFIYAFFYSWFRAAFRMIISGKIFQGDFSNSKL
>LOCXPTAAR46.128.HIT1.TAAR.2R.300.7tm_1.exons1.SUPER_19.Scatophagus_argus
ILTSPPSAACILLYIFIGSLSVVTVCGNLLVIISIIYFKQLHTPTNCLILSLAVADLLVGVLVFPLNMEFTVTFCMYHNDLFCKIRDTVDGTLGTSSILNLCCISIDRYYAVCQPLTYATKMNVCVVVIMILVSWGVSVLLAVGFAIAGLYREKCGDMCFINILFANILGPIFSFYLPVIIMLCIYLKIFLVAQRQARSIQSIKSGAAVSKMERKATKTLAIVMGVFVMCWSPFFLCFTSQVLSLVSVPVVVFEALNWLALSNSMLNPFIYAFFYSWFRSAFRTIISGKIFHGDLTNAKL
>LOCXPTAAR47.129.HIT1.TAAR.2R.313.7tm_1.exons1.SUPER_19.Scatophagus_argus
DLHPCHRGANVSDILTSPPSAACILLYIFLGSVSVVTVCGNLLVIISIIYFKQLHTPTNSLILSLAVADLLVGVLVFPLNMEYTLTFCMYHNDLFCKIRDTVDGTLSTSSILNLCCISIDRYYAVCQPLTYANKMNVCVVVIMILVSWCFSVLLAVGFAISGLYQEKCGEMCFINAELANILGPMFSFYLPVIIMLCIYLKIFLVAQRQARSIQSIKSGAAVSKMERKATKTLAIVMGVFLMCWTPFFLYFTSQFLNYVPVPAVVFESLNWLALSNSMLNPFIYAFFYSWFRSAFRMIISGKIFQGDLTNAKL
>LOCXPTAAR48.130.HIT1.TAAR.2R.324.7tm_1.exons1.SUPER_19.Scatophagus_argus
MEITVNGSDVVTDIHPCYKTDAPDVLISNPSAICVLFHIFLGSLSVVTVCGNLLVIISIIYFKQLHTPTNSLILSLAVADLLVGVVVFPLTMEFSISSCLYHDDLFCKVRGVFDVSLCTSSILNLCCISIDRYYAVCQPLIYTTKINHHVAVIMILMSWGVSVLIGTGFIIVGINQEKCAETCFTDVVMANILGLIFSFYLPVIVMLCIYLKIFLVAQRQARSIQSIKSGAAVSKMERKATKTLAIVMGIFLMCWFPFFLCTTIMSFSPVYVALAFTELLNWLALSNSMLNPFIYAFFYSWFRSAFRMIISGKIFQGDFTNSKL
>LOCXPTAAR49.131.HIT1.TAAR.2R.313.7tm_1.exons1.SUPER_19.Scatophagus_argus
DLHPCHKRANVSDILTSPPSTACILLYIFLGSLAVVTVCGNLLVIISIIYFKQLHTPTNSLILSLAVADLLVGVLVFPFSMEFTVTFCLYHNDLFCKIRDSFDVTLSTCSILNLCCISIDRYYAVSQPLTYATKMNVCVVVIMILVSWGVSVLVALGFVIAGLNHEKCEEMCFIDALFANILGPILSLVLPLIIMLCIYLKIFLVAQRQACSIQSIKSGAAVSKMERKATKTLAIVLGVFLMCWSPFFLCFTSQLLSHVSVPVVVFEALNWLALSNSMLNPFIYAFFYSWFRSAFRMIISGKIFQGDFATTKL
>LOCXPTAAR50.132.HIT1.TAAR.2R.313.7tm_1.exons1.SUPER_19.Scatophagus_argus
DLHPCHRGANVSDILTSPPSIACILLYIFLGSLAVVTVCGNLLVIISIIYFKQLHTPTNCLILSLALADLLVGVLVYPFIMEYILTLGLYHNDLSRNIEHGINTCLSTCSILNLCCISIDRYYAVCQPLTYATKINVCVAVIMILVSWGVSVIVAIGFAIAGLNQEKCEERCLIDALYANMLGLIFSFYLPVIVMLCIYLKIFLVAQRQARSIQSIKSGAAVSKMERKATKTLAIVMGVFLMCWSPFFLCSTSEFLGHVSLSVAVYEALFWLALSNSMLNPFIYAFFYSWFRSAFRMIISGKIFQGDLTNAKL
>LOCXPTAAR51.133.HIT1.TAAR.2R.300.7tm_1.exons1.SUPER_19.Scatophagus_argus
ILTSPPSTACILLYIFLGSLAVVTVCGNLLVIISITYFQQLHTPTNFLILSLAVADLLVGVVVFPLTMEFTLTLGLYHNDLLRKIQHGFDTILVMSSILNLCCISIDRYYAVCQPLTYATKINVCVAVIMILVSWGVSVLVAIGFAIARLNQENCEERCFIDALYANMLGLIFSFYLPVIIMLCIYLKIFLVAQRQARSIQSIKSGAAVSKMKRKATKTLAIVMGVFVMCWSPYFLCATSQILSHVSLSVVVFEALNWLALSNSMLNPFIYAFFYSWFRSAFRMIISGKIFQGDLTNAKL
>LOCXPTAAR52.134.HIT1.TAAR.2R.313.7tm_1.exons1.SUPER_19.Scatophagus_argus
DLHPCHRGANVSDILTSPPSIACILLYIFIGSLAVVTVCGNILVIISIIYFKQLHTPTNSLILSLAVADLLVGVLVFPFIMEYTLILRLYHNDLSRNIEHGINTCLSTCSILNLCCISIDRYYAVCQPLTYATKINVCVAVIMILVSWGVSVIVAIGFAIAGLNQEKCEERCLIDALYANMLGLIFSFYLPVIVMLCIYLKIFLVAQRQARSIQSIKSGAAVSKMERKATKTLAIVMGVFLMCWSPFFLCSTSEFLGHVSLSVAVYEALFWLALSNSMLNPFIYAFFYSWFRSAFRMIISGKIFQGDLTNAKL
>LOCXPTAAR54.136.HIT1.TAAR.2R.300.7tm_1.exons1.SUPER_19.Scatophagus_argus
ILTSPPSIACILLYIFLGSVSVVTVCGNLLVIISISYFKQLHTPTNFLILSLAVADLLVGVLGFPFTMEYTLTFWLYHNDLLRKIQYGIDTGLVISSILNLCCISIDRYYAVCQPLTYATKMNDCVVVIMILVSWGVSVLVAIGFVIARLNQENCEERCSIDSPIANILGLIFSFYLPVIIMLCIYLKIFLVAQRQARSIQSIKSGAAVSKMKRKATKTLAIVLGVFLMCWSPFFLCSTSELLGHVSLSVAVIETLIWLALSNSMLNPFIYGFFYSWFRSAFRTIISGKIFQGDFSNAKL
>LOCXPTAAR54.137.HIT1.TAAR.2R.300.7tm_1.exons1.SUPER_19.Scatophagus_argus
ILTSPPSIACILLYIFLGSVSVVTVCGNLLVIISISYFKQLHTSTNFLILSLAVADLLVGVLTFPLTMEYTLTFWLYHNDLLRKIQHGIDTGLVTSSILNLCCISIDRYYAVCQPLTYATKMNVCVVVIMILVSWGVSVLVAIGYVIARLNQENCEERCSIDSPIANILGLIFSFYLPVIIMLCIYLKIFLVAQRQARSIQSIKSGAAVSKMKRKATKTLAIVLGVFLMCWSPFFLCSTSQLLGHVSLSVAVFEALIWLALSNSMLNPFIYAFFYSWFRSAFRTIISGKIFQGDFSNAKL
>LOCXPTAAR55.138.HIT1.TAAR.2R.300.7tm_1.exons1.SUPER_19.Scatophagus_argus
ILTSPPSAACILLYIFLGSVSVVTVCGNLLVIISIIYFKQLHTPTNFLILSLAVADLLVGVVVFPLTMEFTLTFWLYHNDLLRKIQHGFDTGLVISSILNLCCISIDRYYAVCQPLTYATKMNVCVVVIMILVSWGVSVLVAIGFVIARLNQEKCGEVCFIDSPTAKILGLIFSFYLPVIVMLCIYLKIFLVAQRQARSIQSIKSGAAVSKMKRKATKTLAIVMGVFVMCWSPYFLCATSQLSSHVSLFLTVFEALNWLALSNSMLNPFIYAFFYSWFRSAFRMIISGKIFQGDLTNAKL
>LOCXPTAAR58.139.HIT1.TAAR.2R.311.7tm_1.exons1.SUPER_19.Scatophagus_argus
DLHPCHKRENVSDILTSPPSTACILLYIFLGSVSVVTVCGNLLVIISISYFKQLHTPTNSLILSLAVADLLVGVVVFPFTMEYTLTFCMYHNDLFCKIQHSFDAILSTSSILNLCCISIDRYYAVCQPLTYATKINVCVVVIMILVSWGVSVLVAIGFVIAGLNHEKCGEMCFVLPANILGPIFSFYLPVIIMLCIYLKIFLVAQRQARSIQSIKSGAAVSKMERKATKTLAIVMGVFLMCWSPFFLCFTSQHLSHVSVPVVVFEALNWLALSNSMLNPFIYAFFYSWFRSAFRMIISGKIFQGDLTNAKL
>LOCXPTAAR54.140.HIT1.TAAR.2R.300.7tm_1.exons1.SUPER_19.Scatophagus_argus
ILTSPPSIACILLYIFLGSVSVVTVCGNLLVIISISYFQQLHTPTNFLILSLAVADLLVGVLAFPFTMEYTLTFWLYHNDLLRNIQHGIDTGLVMSSILNLCCISIDRYYAVCQPLTYATKMNVCVVVIMILVSWGVSVLVAIGYVIARLNQENCEERCFIDSPIANILGLIFSFYLPVIIMLCIYLKIFLVAQRQARSIQSIKSGAAVSKMKRKATKTLAIVLGVFLMCWSPFFLCATSQLLGHVSLSVAVFEALNWLALSNSMLNPFIYAFFYSWFRSAFRTIISGKIFQGDFSNAKL
>LOCXPTAAR57.143.HIT1.TAAR.2R.300.7tm_1.exons1.SUPER_19.Scatophagus_argus
ILTSPPSTACILLYIFLGSVSVVTVCGNLLVIISISYFKQLHTPTNFLILSLAVADLLVGVLAFPFTMEYTLTFWLYHNDLLRKIQHGIDTVLVTSSILNLCCISIDRYYAVCQPLTYATKMNVCVVVIMILVSWGVSVLVAIGYAIAILNQENCEERCIVDSPIANILGLIFSFYLPVIGMLCIYLKIFLVAQRQARSIQSIKSGAAVSKMKRKATKTLAIVLGVFLMCWSPFYLCVTSQLLGHVSLSVAVIETLIWLALSNSMLNPFIYGFFYSWFRSAFRMIISGKIFQGDLTNAKL
>LOCXPTAAR58.144.HIT1.TAAR.2R.313.7tm_1.exons1.SUPER_19.Scatophagus_argus
DLHPCHRGANVSDILTSPPSIACILLYIFLGSLSVVTVCGNLLVIISIIYFKQLHTPTNSLILSLAVADLLVGVVVFPFSMEFTVTFCMYHNDLFCKIRDSFDVTLSTSSILNLCCISIDRYYAVSQPLTYATKMNVCVVVIMILVSWGVSVLVAVGFVIAGLNHEKCGEMCFINVLLANILGPIFSFYLPVIIMLCIYLKIFLVAQRQARSIQSIKSGAAVSKMERKATKTLAIVMGVFLMCWSPFFLCFTSQHLSHVSVPVVVFETLNWLALSNSMLNPFIYAFFYSWFRSAFRMIISGKIFQGDLTNAKL
>LOCXPTAAR59.146.HIT1.TAAR.2R.325.7tm_1.exons1.SUPER_24.Scatophagus_argus
MDSAGGPPLCFPNLNSSCRRLLRTRSETEVLYTLLVLVSLLTVTLNLLVIISISHFRRLHTPTNALLLSLAVSDLVVGLLVMPIEGLRYLETCWLLGRLMCAVTPYISYCLLSVSLGHMVLISIDRYLAICDPLLYASKITLHRVKISVCLCWACSLLYNGCILMEHLGQPDRFSSCHGECVVVISHISGTLDLFFSFVGPCTVMVVLYMRVFVVAVSQVRVMRLQITATTAPTSKKSERKAARTLGIVIAVFLMCFCPYYYPALAGEDTSTSLSYYALLSWIMLTNSCVNPLIYALFYPWFRKATKLIFNLRILQPDSREAKIL
>LOCXPTAAR60.148.HIT1.TAAR.2R.325.7tm_1.exons1.SUPER_24.Scatophagus_argus
MDSAGGPPLCFPNLNSSCRRLLRPRPETEVLYTLLALVSLLTVTLNLLVIISISHFRRLHTPTNALLLSLAVSDLVVGLLVMPIEGLRYLETCWLLGRLMCAVTPYISYCLLSVSVGHMVLISIDRYLAICDPLLYASKITLHRVKISVCLCWACSLLYNGCILMEHLGQPDRFSSCHGECVVVISHISGTVDLFVTFVGPCTVMVVLYMRVFVVAVSQVRVMRMQITATTAPTSKISERKAAKTLGIVIAVFLMCFCPYYYPALAGEDLSNNLSYFAALSWIMLMNSCVNPLIYALFYPWFRKATKLIFNLRILQPDSREAKIL
>LOCXPOra1.7.HIT1.Ora.2R.313.V1R.exons1.SUPER_3.Scatophagus_argus
MDLCVTIKGVSFLLQTGMGILGNTVVLLAYGHIIYNEPKILPVDMILCHLAFANLMLLLTRCVPQTMTVFGLRDLLNDPGCKVVIYAYRIGRALSVCITCMLSVFQAVTIAPAGPHLTKLKSALPSLVLPTFAGLWLLNMAICIAAPFFSMAPRNGTVPAFTLNLGFCHVDFRDNLSYVINGVAVSGRDFAFVALMVGSSGYILLLLHRHSHQVRGIRRSQGGGAETRAAKTVVTLVVLYVVFFGIDNVIWIYMLTVAKVSPVVADMRVFFSSCYASLSPYFIISSNKKVKAKIVCAAEQDQPSADKQESSDK
>LOCXPOra2.8.HIT1.Ora.2R.303.V1R.exons1.SUPER_3.Scatophagus_argus
MQSDEFVRGMLYLSLTVVGVPGNVAVILAFILLLHQENRLLPADAIVLHLACANLLVVGVRCLLETVASFRLASIFGDLGCKAVIFVYRTSRSLSIWLTFILSAYQCLSIAPPGSRWASVRTLVAHYLGFVFLFLWLLNTCMSSAGILFSFGTQNDSSLINHGINVQFCYVHFPSKLSKEANGAAQVGRDVVPMALMTLASLIILVFLYKHSQQVKGLRSNSSSGGGAGSGGAEQRAAKAVVALVTLYVVLYGVDNGLWVYTLTVKTTMSSSLISDLRIFFSSLYAALSPVVIIVSNRKVNGR
>LOCXPOra3.9.HIT1.Ora.2R.362.7tm_1.exons2.SUPER_3.Scatophagus_argus
MSKVLTVDAILFGLLVFSGILGNILVIHVVFQSAVESPTRRLPPSDTILVHLSLANLLTSLFRTVPIFVSDLGLDVSLSPGWCRVFMLLWVWWRAVGCWVTLALSIFHCTTLRRQHVTFGPLAQQRERRRVWITLGLVWGANLVFSVPALVYSTHVHGNATVELMVISCTTRPLLGCIWEFPSEKQGSAFASTSLALNEVLPLVLMVFTNLATLHALAKHIRAVTSGGESGGAHGELDKHVSTERKAAHVIMSLVSLFVVCWALQVAAVTYYNHDGGHHAEGLLTVSHFSASLFVGFSPMVVALGHGKLRRKIMSMMIGWFKVLKSHSGDAQEVSKSPKTKGKKGKQTIFIVQQERKIIKVE
>LOCXPOra4.10.HIT1.Ora.2R.324.7tm_1.exons4.SUPER_3.Scatophagus_argus
KNSELVGMGLRVSVSPTQTAFYIILVFLGILGNATVVGVIGRSVLTDRGGGRNSDIIIINMALSNLLVSLVRNTLLVISDMGLELYSSKEWCQFFMGIWVWLRSVNVWSTLFLSAFHLQTLRRVTPIVGNLHGPRSAPKTLLLSLGLIWLLNFIYSIPAHIFSTSGNENSTETLMLVSSTTRPLLGCVWNFPTSYSGLAYATTSMVIHESIPIILMAFTNLGSLYTLYTHGRVRSSVQDAPVIKRVPAERRAAKVILALIMLFIASWGTSVISVNYFNYNRGSSADFLLVVARFANIIFIAMSPAVLAVGHRRLRSFIKSMLAH
>LOCXPOra5.6.HIT1.Ora.2R.304.7tm_1.exons1.SUPER_19.Scatophagus_argus
MVGFSVQLLGIRIFISCIGLLGNVFLIFSIVQIKFSRVKSFELFLLGMAIANLEEILIVNSYDTIVLQTSSTYTGTLSCRTLKFLTVFGEITSILFTVLISIFRYQKLRDAEKRVNLPIVLDNIGSAWMVSGVCVMLSVLLSIPIFFINLQAPAENITRNNTGCPPDFFQCSKNMCPTFNKFYKYMFIIACNVLPLIIVTVTSCLIITVLLNQRKMVTPVVSVSGQSQFGGKSKDVRLQRSTIAVLAAMGLFLVDWTLYLIFQLTFNSTKFPFWAEMEFFISISYTSFSPFVYGIGNNLFSLKN
>LOCXPSalmoOlfC.17.5.333.HIT1.OlfC.1R.793.ANF_receptor.exons6.SUPER_5.Scatophagus_argus
LNLLLLALLMRKGNSVCRLQDSAQPAELAQDGDLVIGGIFSFRTGQDYTINTFETIPQVRKCKNFNFREFKFAQTVIFAINEINKNPDILPNSQLGYKIYDNCGTMDILKAALALVSGLKKEVSNNNCTKTETVQAILGHSGSRPTIAFAQVVGRFQIPVISHFATCACLSNRKEYPTFFRTIPSDYYQSRALAKLVRHFGWTWIGAIAVDNEYGLNGIAAFKQAAQEYGVCIEYSEAFSSSDPPNRLQSIIEIIKYSTSKVIMAFMSHREIKLLVEELYKQNITGLQWVGSDAWITDHSLTDSEGHSILLGSLGFTVSKAKISGLEEYLRQLHPRQFPESQFVRDFWENTFDCTLNETANAQRKPCSGSESLQNVQSQFTDVTELRFTNNVYKSVYAVAHALDNLIKCEEGKGLFANGSCADTKHFQPWQVLHYLNTVNFTTEEGERVYFDNNGDSPARYELVNLQVTNKGTMEGETIGIYDASLPESHQFIMNNLPVVWGNGLTEVPVSACSDNCLPGTRKVLQKGKPVCCYDCVPCPAGEISNVTIFYCHKETPLVRANNSELSFLLLFSLTLCFLCSLTFIGRPSEWSCMLRHTAFGITFVLCISCVLGKTIVVLMAFRATLPGSNVMKWFGPAQQRLSVLTFTLIQVLICTLWLTINPPFPYKNMLHYKDKIILECALGSAVGFWAVLGYIGLLAMLCFFLAFLARKLPDNFNEAKFITFSMLIFCAVWITFVPAYVSSPGKFTVAVEIFAILASSYGLLFCIFLPKCYIILFRPEQNTKKHIMGKTS
>LOCXPOlfC1.220.HIT1.OlfC.2R.916.ANF_receptor.exons15.SUPER_5.Scatophagus_argus
HLLFKLCAFFYFYGSVSAESTCKLKAKFNLSGYKNVDKKKVVIGGMFPVHMRIASNDGNTSRLPVSSGCEGFNFRTFRWTQTMLFAIDEINRRKDLLPNTDLGYVIYDSCFTISKAVEGTLTYLTGQDEAVPNYRCGTGPPLAALVGAGGSDLSIATARILGLYHFPQVSYSSSCSALESKFQFPTFLRTIPNDKHQSTAMAQLVLHFGWTWVGTIAADDDYGKYGIKDFKEQVEEAGVCISFSETLPKVNSPEDIQRIVQTVVEATAKIIVVFSSDVDLSPLIIELIRHNVTNRTWIASEAWVTSALVLQPGVSSLLGGTLGFGVKRAAIPDLQRHLLDLDPYSDSLTEEFWETLFNCTLDYSKALKQTAQRAMGESLARLNNTYSDVSQLRITYSVYKAVYAVAYALHNLEYCEEGRGPFNGKDCADITNFEPWQLMYYLKNVHFKVPHTGEEIYFDEGDVEGFYEIINWQFNSNGELSYIPVGSYNGSAAPEARMVILNDSILWNNDMLEPPRSVCSENCQPGTRKGIRQGEPVCCFDCIPCADGEISNTTDARECILCSDDDWSNDAHDACVPKIIEFLAFGEPLGITLIVISAFGALVTIAVGVVFILNINTPLVKANDALLSFSLLFSLVVTFLCSIVFLGEPQDWSCMTSQVALALGFALCLSSIMGKSAVLMLRAQALKAARARSKAAAKAAKAAAEAAANSGSPDVIVTNTNNNNDVNAGPNPEVDTLTCAHQRAIAAATTLIQAIACTVWLIILPPHAIKNTSAQNIKIILECDEGSVVFICCIFAYDILLALIAFIFAFIARKLEDHVSEGKCMTFGMLVFFIVWISFVPAYLSTRGKFMVAVQIFAILASSFGLLTCIFLPKCYILLLKPERNTEEMMRPRSKPRDGTSTGTSASLATAATDVN
>LOCXPOlfC2.365.HIT1.OlfC.2R.879.ANF_receptor.exons10.SUPER_5.Scatophagus_argus
SLSWRRTELVFFGLLCSVIFPHTHSQQDQNQHCKIMPGSISLPVLEKKGDIILGGLFSLHDMVVEPSLSFTSTPPPTQCTRFNFRTFRWMQTMIFAIEEINRDGKLLPNITLGYKIYDSCSTPHQALKAAMELMGSENNSGVEGKMQSKINCHGTVPAVIGDGGSTQSLVVARFLGVFNVPQVSYFSSCACLSDKKEFPAFLRTMPSDFFQVDALVQLVKHFGWTWVGVIAGDDAYGRGGANIFADEVKKLGACVAFHEIIPKNRAQAAISSVISKIRSSGARVILVFAVEQDAAALFDERLTGIQWLASEAWSTAAVLSTPKKYHHLLQGSMGFAIRRAHIPGLQDFLLRLHPLTPDALKDPFLKAFWEEIFQCTLSVQAEGQQHNAEGKPLCSGEEQLGSVKNIYSDVSQLRISYNVYKAVYAIIHALKAMRSCVKGKGPFPLQACPDVDNIQPWQLLHYIRQVEYLNLYGDEIKFDENGDPAAMYDLVNWQLTSNGNMEFVTIGKSDETATVGKKKLQIQEQNIVWNGNQTKVPLSVCSNICPPGTRKAIRPQFPICCHDCVVCTAGEISNQTDAIECVRCLPEFWSNTERTACIPKQVEFLSFNDTMGITLMAISLTGSFCTCVVVFIFCFHRTTPIVRANNSDLSFLLLFSLTLCFLCSLTFIGQPSEWSCMLRHTAFGITFVLCISCILGKTIVVLMAFKATLPGNNVMKWFGPAQQKAFITCSTLIQVILCTVWLVIAPPTTRQLMPRESAVVILLCDEGSSIAFALVLGYIGLLACICLLLAFMARKLPDNFNEARFITFSMLIFCAVWVAFVPAYITSPGKYSTATEVFAILASSYGLLGCIFAPKCYIILLRPEKNTRKHMMSKVATDK
>LOCXPOlfC3.544.HIT1.OlfC.2R.828.ANF_receptor.exons6.SUPER_5.Scatophagus_argus
LLAFGAVGEEAPFCLILGSPEFPLLSKEGDVMIGGAFSIHSKITQPQLSFKQKPARLTCSSVNLREFRFAQTMIFAIEEINRSEFLLPNVSIGYRIYDNCGSTLSSMRAVMALMNGDNWSVGKTCSGQSAVHAIIGESESSSTIVLSHTTGPFKIPVISHSATCECLSDRKEYPSFFRTIASDLYQSRALAQLVKHFGWTWVGAVNSDSDYGNNGMAIFLAAAQEEGVCVEYIEKFHRAEPEKLIKVVEVIRKSTARVIVGFLAHVEMNNLLQQLSLHNITGLQFIGVEAWITADSLVTPTSFRVLGGALGFAVQKANISGLDDFLIKDFWETEFECNNTNRDTMTETSPCKENQDLTEFKDYDDDVAELRYSSNIYKAIYAVAHSFHIILKCSTNQGCDKTVKVTPWQMVESLKQVNFTIKNGDHVWFDSRGAAVARYEVVNWQRGSNGSVHFKPVGYYDASLPPGQKFVLKTEAIMWPEGKTEANILTEICSESCRPGTHKVLQKGKPVCCYDCVSCAEGEISNSTDSNDCKKCPEEFWSNQNRDACILKNVEFLYFTEVMGIILVCFTLLGVLLTLTVATIFFINKDTPLVKANNSELSFLLLFSLTLCFLCSLTFIGRPSEWSCMLRHTAFGITFVLCISCVLGKTIVVLMAFKAKLPGSNVMKWFGPAQQRLSVLGFTLIQVVICILWLKISPPFPFKNTKHYKEKIILECALGSPVGFWAVLGYIGLLAVLCFVLAFLARKLPDNFNEAKFITFSMLIFCAVWITFIPAYVGSPGKFTVAVEIFAILASSYGLLFCIFAPKCCIIVLKPELNTKKHLMGKTQ
>LOCXPOlfC4.589.HIT1.OlfC.2R.853.ANF_receptor.exons6.SUPER_5.Scatophagus_argus
MGHCIHVMLLFLLFLGALGTNEDAAPCEMLGNPEFPLLAKEGDVTIGGSFSIHSQISKPLLSFRDTPEHVICSRINFREFRFAQTLIFAIEEINNSSSLLPNISLGYKIFDSCGSTLPSTRAVMGLMNGQKRTLGKNCTNQSVHAIIGASESSSTIVMLQISGVFQIPVISHFATCACLSNRKEYPSFFRTIPSDYYQSRALAKLVKHFGWTWVGAVRSDNDYGNNGLATFITAASQEGVCVEYSEAISRTDPSDQVARVVRVIQRGSARVLVAFLAQSEMNILLEEALKQNLTGLQLVGSESWITAGHLATKRYSGILTGSLGFTIRKTKITGLQEFLLHVNPSQDPQNNLLREFWEATFGCSFQSSLHGQTQCSGSEELQNINNPFTDVSELRISNNVYKAVYAVAHAMHNMLKCGESDERLNKSCTWKGDFEPQQVVKQLQDVNFTLNSGERVYFDRNGDPAATYELVNWQTNQAGDTVFVAVGSYDASLPDGQQFSMNGIDITWAAESPKRPQSFCSKSCLPGFRQAMIKGKPICCFSCITCAAGEISSSNNSAECSRCPLEYWSNEDHSQCVPKVIEFLSYGETMGALLTAFSLFGASLTLVVLCVFFQFRHTPLVKASNSELSFLLLFSLTLCFLCSLTFIGRPSAWSCMLRHTAFGITFALCMSCILAKTIVVVLAFKAKRPTNTVPQCSAPLQRTSVLICTLLQVVVCAFWLTLAPPFPYKNTAHATERIILECDLGSPIGFWAVLGYIGLLAVLCFILAFLARKLPDNFNEAKFITFSMLIFCAVWITFIPAYVSSPGKFTVAVEIFAILASSFGLLFCIFAPKCYILLIKPEKNTKKHMMGRN
>LOCXPOlfC5.621.HIT1.OlfC.2R.861.ANF_receptor.exons6.SUPER_5.Scatophagus_argus
MLLIAEVLLLSLLAIRRGKPMCQTYGTKEHSQFSKEGDINIGGIFSFHQNPVTVDPALHVNPGTIQCEGLDPGELQYAYTVMFAIMEINNSSELLPGVTLGYRIFDSCPSIPLAIRSSLNLMNRYESGGDSCSKLSNVHAVIGETTSTSTIGIARTMGPFHIPVISHSATCACLSNRRDYPSFFRTIPSDIYQSQALAKLVKHFGWTWVGAIRTNSDYGNGGMATFLEAAEREGVCVEYSVAIYRTDPRKWFLEVVDIIKKSTSKVIVAFADGTDLDILIKELHAQNVTGLQWVGSEGWITYRYIASPENYAVVQGAVGFAALNAHIPGLQEFLSNSRPSTTPGDQGLVELWEKVFSCTLTPQAETQAQGSVPACTGEESLWDTDTRFTDVSDASLLNNVYKATYAVAHALHLLFTCKHGQGPFENNTCADRQNVQPWQVLHYLTQVNFTTKIGENVFFDELGDPVARYALVNWQMDETGYVLFETIGYYDASRPEGQQFEMKEDVRAVWAGENLEVPRSVCSESCSPGTRRAFVKGKPICCFDCIICADGEFSNSTNAVKCDKCPAEYKSNKERNNCDLKAIEFLTFRELMGILLVTFSVFGACLAMTIALIFFHYRQTPIVRANNSELSFLLLFSLTLCFLCSLTFIGRPSEWSCMLRHTAFGITFVLCISCVLGKTIVVLMAFKAKLPGSNVMKWFGPAQQRLSVLGFTVIQVVICILWLTISPPFPFKNMKHYKEKIILECALGSPVGFWAVLGYIGLLAVLCFVLAFLARKLPDNFNEAKFITFSMLIFCAVWITFIPAYASSPGKFTVAVEIFAILASSYGMLICIFLPKCYIILLKPENNTKKHLMGKVTPRAL
>LOCXPOlfC6.659.HIT1.OlfC.2R.855.ANF_receptor.exons6.SUPER_5.Scatophagus_argus
MTSTLRWPEKTWVLLQLLMVVSFSQGEEQVCRRRGDPEYPQLSKDGDIILGGVFSFHSSWKERKDTYKHKPLPLQCTSFNFRGVQYTQAMLFAIEEINNSTDLLPGIYLGYKIYDVCGSVARSLTAALALANGNEVVSAASEAPCTRPAQVQAIMGETSSSPCMAIATVIGPFHIPLISHFATCACLSDKTKYPSFLRTIPSDYYQSRALAQLVKHFGWTWVGAIRTNDDYGNNGMAIFTETAQQLGICLEYSVSFFRTDPPDKIQKIIDIIKASTSKVIVTFLSHMDIDMLIHEMSLHNLTGYQWVGTEAWIFDSQTAAMDKHHILDGAIGLSIPKAHVSGMREFIMDVKPLNFSGYELFTKFWETLFSCKFKSEVENQKKCTGHEDVTGVQNSFTDMSLMPIFYNVYKGVYAVAHALHSILNCNTTCDKKVQLDPFMILQHIRKIRFRTKEGDEVYFNENGDPAAKYEIINWQPTKSGTVDFVTVGLHDASLPADQQLNIQNKSLIWAQNSQQVPLSVCSESCPTGSRKVLQKGKPVCCYDCIRCAEGEISNITDSVTCVRCHPELWSNERRDACVKKEAEFLSYEEVMGALLTAASLFGTCMTAVVAFIFFRNRQTPIVRANNSELSFLLLFSLTLCFLCSLTFIGRPSEWSCMLRHTAFGITFVLCISCVLGKTIVVLMAFRATLPGSNVMKWFGPAQQKLSVLGFTFVQVVICVLWLTISPPFPFKNLKEFKDKIILECALGSAVGFWAVLGYIGLLAMLCFILAFLARKLPDNFNEAKFITFSMLIFCAVWITFIPAYVSSPGKFSVAVEIFAILASSFGLLICIFIPKCYIILLKPEKNTKKNMMGKG
>LOCXPOlfC7.671.HIT1.OlfC.2R.855.ANF_receptor.exons6.SUPER_5.Scatophagus_argus
MTSTLRWPEKTWVLLQLLMVVSFSQGEEQVCRRRGDPEYPQLSKDGDIILGGILSFHSSWIERKDTYKHKPLPLQCTSFNFRGVQYTQAMLFAIEEINNSTDLLPGISLGYKIYDVCFSVARSLTAALALANGNEVVSAASEAPCTRPAQVQAIMGETSSSPCMAIATVIGPFHIPVISHFATCACLSDKTKYPSFLRTIPSDYYQSRALAQLVKHFGWTWVGAVRTNDDYGNKGMATFTETAQQLGICLEYSVPFFRTDPPDKIQKVIDIIKDSTSKVIVTFLSSMDIDMLIHEMSRHNLTGYQWVGTEAWISDSLIATLDKHHILDGAIGLSIPKAHVSGMREFMFDVKPLNSTGNQLFTEFWETSFSCKFKSSAENQSECTGNEDVTGLQNSFTDMSLMPILYNVYKGVYAVAHALHSILKCNKTCDKKEQLDPFMILEHIRKIRFKTKEGDEVYFDENGDPAAKYEIINWQPTENGIVDFVTVGLYDASLPADQQLNLQNKSLIWAQNSKQVPLSVCSEKCPPGTRKVLQKGKPVCCYDCIRCAEGEISNITDSVTCVRCDPDFWSNERRDACVKKEAEFLSYEEVMGALLTAASLFGTCMTAVVAFIFFRNRQTPIVRANNSELSFLLLFSLTLCFLCSLTFIGRPSEWSCMLRHTAFGITFVLCISCVLGKTIVVLMAFRATLPGSNVMKWFGPAQQRLSVLGFTVIQVVICVLWLTISPPFPFNNFKTFKDKIILECALGSAVGFWAVLGYIGLLAMLCFILAFLARKLPDNFNEAKFITFSMLIFCAVWITFIPAYVSSPGKFSVAVEIFAILASSFGLLICIFIPKCYIILLKPEKNTKKNMMGKG
>LOCXPOlfC8.674.HIT1.OlfC.2R.858.ANF_receptor.exons6.SUPER_5.Scatophagus_argus
MMSTQRWPEQGWALLQLLLVASFSQAEELMCRQIGDPVNPQLSKDGDIMLGGIFSFHSSWKEKTDTYIHKPLQLQCISLNFRGFQFAQAMLFAIEEINNNTDLLPDISLGYKLYDVCGSIARGVRVALALANGNKAVSAASEAPCTKPAQVQAIMGETSSSPCMAIATVIGPFHIPLISHFATCACLSDKTKYPSFLRTIPSDYYQSRALAQLVKHFGWTWIGAIRTNDDYGNNGMAIFTEAAQKLGICLEYSVSFFRTDPPDKIQKIIDIIKTSTSKVIVAFLSHMDMDVLIHELSHYNLIGHQWVGSESWIFDSQTAAMDKHHILDGAIGLSIPKAHVSGMREFMLDVKPLNSSGYELFTEFWETLFSCKFKQSKPSAANQNECTGHEDVTGMQNSFTDMSLMPIFNNVYKGVYAVAHALHSILDCNKTCNKKVQLDPFTILQHIRKIQFKTKEGDEVYFNENGDPTAKYEIINWQPTENGIVDFVTVGLHDSSLPADKQLNLQNKSLIWAQNSQEVPLSVCSEKCPPGTRKVLQKGKPVCCYDCIRCAEGEISNITDSITCVRCHPDFWSNERRDACVKKEAEFLSYEEVMGALLAAASLFGTCMTAVVAFIFFRYRQTPIVRANNSELSFLLLFSLTLCFLCSLTFIGRPSEWSCMLRHTAFGITFVLCISCVLGKTIVVLMAFRATLPGSNVMKWFGPAQQKLSVLGFTVIQVVICIFWLTISPPFPFKNLKDFKDKIILECALGSAVGFWAVLGYIGLLAMLCFILAFLARKLPDNFNEAKFITFSMLIFCAVWITFIPAYVSSPGKFSVAVEIFAILASSFGLLICIFIPKCYIILLKPEKNTKKNMMGKG
>LOCXPOlfC9.676.HIT1.OlfC.2R.858.ANF_receptor.exons6.SUPER_5.Scatophagus_argus
MKSTQTWQVRSWALIALFLVASFSQPEEPVCRQKGDPQFPQLYKDGDIVLGGIFSFHSKWKNRQDTFMHKPLPLQCTSLNFRGFQYTQAMLFAITEINNSTNLLPGISLGYKIYDACASVARGVRVALSLINGNEVVSAPSEAPCTRPAQVQAIMGETFSSPCMAIATVTGPFHIPLISHFATCACLSDKTKYPSFLRTIPSDYYQSRALAQLVKHFGWTWVGAIRANDDYGNNGMATFTETAQQLGICLEYSVSVFRTDPPDKIQKIVDIIKTSTSKVIVAFLSTTELYLIIHELAQQHLTGYQWVGTEAWIFDSQTAAMDKHHILDGAIGLSIPKAHVSGMREFMLDVKPPRSLSDELFTEFWETLFSCKFKQSNSSEANQIECTGNEDLTGVKNSFTDMSLMPIFYNVYKGVYAVAHALHSILNCNRKCDKKLQLDPFTILQHIKMIRFKTKEGDEVYFDENGDPAAKYEIINWQPTENGIVDFVTVGLYDASLPADQQLNLQNKSLIWAQNSEKVPLSVCSEKCSPGTRKVLQKGKPVCCYDCIRCAEGEISNITDSITCVRCRSEFWSNERRDACVKKEAEFLSYEEIMGALLTAASLFGTCMTVAVAFIFFKFRQTPVVRANNSELSFLLLFSLTLCFLCSLTFIGRPSEWSCMLRHTAFGITFVLCISCVLGKTIVVLMAFRATLPGSNVMKWFGPAQQKLSVLGFTVIQVVICVLWLTISPPFPFKNFKTFKNKIILECALGSAVGFWAVLGYIGLLAMLCFILAFLARKLPDNFNEAKFITFSMLIFCAVWVTFIPAYVSSPGKFSVAVEIFAILASSFGLLICIFIPKCYIILLKPEKNTKKNMMWKG
>LOCXPOlfC10.680.HIT1.OlfC.2R.856.ANF_receptor.exons6.SUPER_5.Scatophagus_argus
MISTQMWQEQGWALLHLLLVVFFSHAEPVCRRRGEPENPQLSKDGDIMLGGIFSFHSIWKDRQHTYMDKPLPLQCTSLNFRGFQFAQAMLFAIEEINNSTSLLPGISLGYKLYDACGSIARGVRVTLSLINGNDVVAAPIEAACTRSSQVPAIIGGTSSSPCVAIATLIGSFHIPVISHFATCACLSDKTKYPSFLRTIPSDYYQSRALAQLVKHFGWTWIGAIRTNDDYGNKGMATFTETAQQLGICLEYSVSFIRVDPPDKIQKIIEIIKTSTSKVIVAFLSHLDMDLLIHELSLHNLTGYQWVGTEAWIFDSQTAAMDKHHILDGAIGLSIPKAHVSGMREFMLDVKPLNFSGYELFTEFWETLFSCKFKSLAENQSECTGHEDLTQIQNSFIDMSLMPLFYNVYKGVYAVAHALHGVLNCNKKCDKKVQLNPFTILENIKMIQFKTKEGDEVYFNENGDPAAKYEIINWQPTENGIVDFVTVGLYDASLPADQQLNLQNKSLIWAQNSEQVPLSVCSDKCPPGTRKVLQKGKPVCCYDCIRCAEGEISNIKDSITCVRCDPDFWSNERRDACAKKETEFLSYEEVMGALLTAASLFGTCMTAVVILIFFRYRQTPIVRANNSELSFLLLFSLTLCFLCSLTFIGRPSEWSCMLRHTAFGITFVLCMSCVLGKTIVVLMAFRATLPGSKVMKWFGPAQQKLSVLGFTVIQVVICVLWLTISPPFPFKNFKTFKDKIILECALGSAVGFWAVLGYIGLLAMLCFILAFLARKLPDNFNEAKFITFSMLIFCAVWITFIPAYVSSPGKFSVAVEIFAILASSFGLLICIFIPKCYIILMKPEKNTKKNMMGKGAP
>LOCXPOlfC9.682.HIT1.OlfC.2R.858.ANF_receptor.exons6.SUPER_5.Scatophagus_argus
MISTQMWQEQGWALLHLLLVVFFSHAEEPVCRRRGEPENPQLSKDGDIMLGGIFSFHSKWTDRQHTYMDKPLPLQCTSLNFRGFQYAQAMLFAIEEINNSTDLLPGISLGYKIHDACASIASGVRVSLALINGNEVASATTQAACTRPAQVQAIMGETSSSPCMAIATVIGPFHIPMMSHFATCACLSDKTKYPSFLRTIPSDYYQSRALAQLVKHFGWTWVGAIRTNDDYGNQGMATFIKTAQQLGICLEYSVSVFRTDPPDKIQKIVDIIKSSTSKVIVAFLSPTELYLIIHELSQYNMTGYQWVGTEAWIFDSQTAAMDKHHILDGAIGLSIPKAHVSGMREFMLDVKPLNSSRNELFTEFWETLFSCKFKQSKPSAENQSECTGHEDVTGVKNSFTDMSLMPIFYNVYKGVYAVAHALHNILNCNRKCDKKVQLDSFTILDHIKKSHFKTKEGDEVYFDENGDPAAKYEIINWQPTENGIVDFVTVGLYDASLPADQQLNLQNKSLIWAQNSQQVPLSVCSTKCPQGTRKVLRKGKPICCYDCIRCAEGEISNITDSITCVQCHPDFWSNERRDACIKKEEECLSYEEIMGALLTAASLFGTCMTAVVIVIFFTHRTTPIVRANNSELSFLLLFSLTLCFLCSLTFIGRPSEWSCMLRHTAFGITFVLCISCVLGKTIVVLMAFRATLPGSNVMKWFGPAQQKLSVLGFTFVQVVICVLWLTISPPFPLKNFKESNHKIILECALGSVVGFWAVLGYIGLLAMLCFFLAFLARKLPDNFNEAKFITFSMLIFCAVWITFIPAYVSSPGKFSVAVEIFAILASSFGLLICIFIPKCYIILLKPEKNTKRNIMGKG
>LOCXPOlfC11.688.HIT1.OlfC.2R.862.ANF_receptor.exons6.SUPER_5.Scatophagus_argus
MMSTQRWPEQGWALLQLLLAASVSQAEEPVCSRRGDLVNPQLSKDGDIMLGGIFTFHGSWINRQETYLYKPLPLQCTSLNFRGFQYAQAMLFAIEEINNSTVLLPGISLGYKVYDFCSSVVRGVRVALASVNSNEMVFAPSEEPCTRPAEVQALLGVTSSSPCMAIATVIGPFHIPLISHFATCACLSDKTKYPSFLRTIPSDYYQSRALAQLVKHFGWTWVGAIRTNDDYGNKGMATFTETAQQLGICMEYSVPFFRTDPPDKIQKIVDIIKASTSKVIVGFLANMDMDVLIHVLSQHNLTGYQWVGSEGWIVDSQTAAMNRHHILDGAIGLSIPKAHVSGMREFMLNVKPLNSSSNELFAQFWEKLFSCKFKQLKTSAENQSECTGHEDLTGVQNSFTDMSLMPIFYNVYKGVYAVAHALHTVLNCNKTCDKKVQLDPLMILQHIRKTRFTTKEGDEVYFDENGDPAAKYEIINWQPRENGIVDFVTVGLYDASLPADQQLNLQNKSLIWAQNSHQVPLSVCSEKCPPGTRKVLQKGKPVCCYDCIRCAEGEISNITDSITCVRCHPEFWSNERRDACVKKEAEFLSYEEVMGALLTAASLFGTCMTVVVAFIFFRYRTTPVVRANNSELSFLLLFSLTLCFLCSLTFIGQPSEWSCMLRHTAFGITFVLCISCVLGKTIVVLMAFRATLPGSNVMKWFGPAQQKLSVLGFTLIQVVICVLWLTISPPFPFNNFKTFKDKIILECALGSAVGFWAVLGYIGLLAMLCFILAFLARKLPDNFNEAKFITFSMLIFCAVWVTFIPAYVSSPGKFSVAVEIFAILASSFGLLICIFIPKCYIILLKPEKNTKKNMMGKGAPKP
>LOCXPOlfC12.696.HIT1.OlfC.2R.860.ANF_receptor.exons6.SUPER_5.Scatophagus_argus
MMSSLSWLEQGWALIQLLLVVSISQAEEKVCRQIGDPENAQLSKDGDIMLGGIFSFHSSWINRQVTYMHKPLPLQCTSLNFRGFQFAQAMLFAIEEINNSTDLLPGISLGYKIHDICGSIARGVRVTLALANGDQVGSAPSEAPCTRPAQVQAIMAAISSSPCMAIATVIGSFHIPLISHFATCACLSDKTKYPSFLRTIPSDYYQSRALAQLVKHFGWTWIGAIRTNDDYGNNGMATFTEAAQQLGICLEYSVSFFRTDPPDKIQKIIDIIKASTSNVIVAFLTSMDMDVLIDVLSQHNLTGYQWVGSEGWIVDSQTVAMNRHHILDGAIGLSIPEAHVSGMREFMLDVKPLSSSSNELFAQFWEKLFRCKFKRSNSSAENQSECTGQEDVTGVQNSFTDMSLMPIFYNVYKGVYAVAHALHAILNCNKTCDKNMLLDPLTILQHIRKIQFKTKEGDEVYFDENGDPAAKYEIINWQPTENGIVDFVTVGFYDASLSADKQLNLQNKSLIWAQNSHQVPLSVCNKKCPPGTRKVLQKGKPVCCYDCIRCAEGEISNITDSITCVRCHPDFWSNERRDACVKKEAEFLSYEEVMGALLTAASLFGTCMTAVVAFIFFTHRTTPVVRANNSELSFLLLFSLTLCFLCSLTFIGRPSEWSCMLRHTAFGITFVLCISCVLGKTIVVLMAFRATLPGSNVMKWFGPAQQRLSVLGFTVIQVVICVLWLTISPPFPFNNFKTFKDKIILECALGSVVGFWAVLGYIGLLAMLCFILAFLARKLPDNFNEAKFITFSMLIFCAVWITFIPAYVSSPGKFSVAVEIFAILASSFGLLICIFIPKCYIILLKPEKNTKKNMMGKRAP
>LOCXPOlfC13.701.HIT1.OlfC.2R.858.ANF_receptor.exons6.SUPER_5.Scatophagus_argus
MMSAQKWQEQGWALLQLLLVVFFSHAEEPVCRRRGDPENPQLSKDGDIMLGGIYNFHSTWRDRQGTYQHKPLPLQCTSLNFRGFQYTQAMLFAIEEINNSTDLLPGISLGYKIYDACSSVARSVMVSLSLVTGDEVAFALSDEQCTRPANVQAIILGIASSPCMATATIIGPFHIPLISQVATCACLSDKTKYSSFLRTIPSDYYQSRALAQLVKHFGWTWIGAIRTNDDYGNKGMATFVKTAQQLGICVEYSVSFFRTDPLDKIQKIIENIKSSTSKVIVAFLSPTELYVIIHELSQQNLTGYQWVGTEAWIFDFQTAAMDKHHILDGAIGLSIPKAHVSGMREFMLDVKPLNSSGYELFTEFWETLFSCKFKQSNTLAANQRECTGHEDVSGVENSFTDMSLMPLFYNVYKGVYAVAHALHNILSCNKTCNNKVQLDPLTILEHIRKIQFKTKEGDEVYFNENGDPAAKYEIINWQPTKSGVVDFVTVGLHDTSLPAGQQLILQNKSLIWAQNSQQVPLSVCSDKCSPGTRKVLQKGKPVCCYDCIRCAEGEISNTTDSITCMRCDPEFWSNERRDACVKKEAEFLSYEEVMGALLTAASLFGTCMTAVVAFIFFTYRQTPIVRANNSELSFLLLFSLKLCFLCSLTFIGRPSEWSCMLRHTAFGITFVLCISCVLGKTIVVLMAFRATLPGSNVMKWFGPAQQKLSVLGFTLIQVVICVLWLTISPPFPFKNIKNFKDKIILECALGSAVGFWAVLGYIGLLAMLCFILAFLARKLPDNFNEAKFITFSMLIFCAVWITFIPAYVSSPGKFSVAVEIFAILASSFGLLICIFFPKCYIILLKPEKNTKKNMMGKG
>LOCXPOlfC14.703.HIT1.OlfC.2R.858.ANF_receptor.exons6.SUPER_5.Scatophagus_argus
MTSTQRRPEKGWAVLLLLLVVSFSKAEETVCRQRGDPENPQLSKDGDIMLGGIFSFHNKWINKQDTYMHKPLPLQCTSLNFRGFQYAQAMLFAIEEINNSTELLPGISLGYKMYDDCIFIARGVRVALALANGNEIVFTPSEAPCTRTDQVQAIIGGTSSSPCMAISTVIGPFHIPLVSHIATCACLSDKTKYPSFLRTIPSDYYQSKALAQLVKHFGWTWVGAIRTNDDYGNNGMAIFTNTALQLGICLEYSVSVFRTDPPDKIQKIVNIIKASTSKVIVAFLSPPELYVIIHELSQQNLTEYQWVGSEGWIVDSQTAAMDKHHILDGAIGLSIPKAHVSGMREFMLDVKPLKLSGYELFTEFWETLFSCKFKQSNSSAENQRECTGHEDVSGVENSFTDMSLMPLFYNIYKGVYAVAHALHNILSCNKTCNNKVQLDPLTILQHIRKIHFKTKEGDEVYFNENGDPAAKYEIINWQPTKSGVVDFVTVGLHDTSLPAGQQLILQNKSLIWAQNSQQVPLSVCSDKCSPGTRKVLQKGKPVCCYDCIRCAEGEISNTTDSVTCMRCDPEFWSNERRDACVKKEAEFLSYEEIMGALLTAASLFGTCTTAVVAFIFFRYRETPIVRANNSELSFLLLFSLTLCFLCSLTFIGRPSEWSCMLRHTAFGITFVLCMSCVLGKTIVVLMAFRATLPGSNVMKWFGPAQQRLSVLGFTLIQVVICVFWLTISPPFPFKNFKNFKDKIILECALGSAVGFWAVLGYIGLLAMLCFTLAFLARKLPDNFNEAKFITFSMLIFCAVWITFIPAYVSSPGKFSVAVEIFAILASSFGLLICIFFPKCYIILLKPEKNTKKNMMGKG
>LOCXPOlfC15.705.HIT1.OlfC.2R.861.ANF_receptor.exons6.SUPER_5.Scatophagus_argus
MTSTQRWPEQSWALLQLLLVVSFSQAKDQVCRRRGDPENPQLSKDGDIMLGGVFSFHSSWKERKDTYMHKPLPLQCTSLNFRGFQYAQAMLFAIEEINNSTDLLPGISLGYKLFDVCGSIARGVKVALASANGNDMAFASSEEPCNQPVQVQALLGVTSSSPCMAIATVIGPFHIPLISHFATCACLSDKTKYPSFLRTIPSDYYQSRALAQLVKHFGWTWVGAVRTNDDYGNNGMATFTEAAQQLGICLEYSVSVFRTDPPDKIQKIIDIIKTSTSKVIVAFLSHMDMDVLIHELSPHNMTGYQWVGSEGWILDSQIAAMDKHHILDGAIGLSIPKAQVSGMREFILNVKPLSSSRNELFAGFWEKLFNCKFKHSNSSAENQSQCTGHEDVTGLQNSFTDMSLMPIFYNVYKGVYAVAHALHSVLGCNKTCNKKVQLDPFTVLQHIRNIHFKTKEGDEVYFDENGDPVAKYEIINWQPRENGFVDFVTVGFHDASLPADQQLNLQNKSLIWAQNSQEVPLSVCNKKCPPGTRKVLQKGKPVCCYDCIRCAKGEISNITDSITCVRCHHEFWSNEERHACVKKEAEFLSYEEIMGALLTAASLFGTCMTAVVAFIFFRNRQTPIVRANNSELSFLLLFSLTLCFLCSLTFIGRPSEWSCMLRHTAFGITFVLCISCVLGKTIVVLMAFRATLPGSNVMKWFGPAQQKLSVLGFTFVQVVICVLWLTISPPFPFKNFETFKDKIILECALGSAVGFWAVLGYIGLLAMLCFILAFLARKLPDNFNEAKFITFSMLIFCAVWITFIPAYVSSPGKFSVAVEIFAILASSFGLLICIFIPKCYIILLKPEKNTKKNMMGKGASS
>LOCXPOlfC16.707.HIT1.OlfC.2R.860.ANF_receptor.exons6.SUPER_5.Scatophagus_argus
MMSTHKWPEQGWALLQLLLVASVSQAEESVCRRRGDQENPQLSKDGDIILGGIFSFHSSWKDIQDTYMHKPLPLQCTSLNFRGFQFAQAMLFAIEEINNSTSLLPGISLGYKLYDACGSIARGVRVSLALINGNEVVAAPSQTACTRPAQVPAIMGETSSSPCMAIATVIGPFDIPLISHFATCACLSDKTKYPSFLRTIPSDYYQSRALAQLVKHFGWTWVGAIRTNDDYGNNGMATFTEAAQQLGVCLEYSVPFFRTDTLDKIQKIIDIIKASTSKVIVAFLSHMDMDVLIHELSQHNLTGYQWVGSEGWILDSQTAAMDKHHILDGAIGLSIPKAHVSGMREFMLDVKPLNSSSNELFTEFWETLFSCKFKKSTSLAENQSQCTGHEDLNGVHNSFTDMSLMPIFNNVYKGVYAVAHALHSILSCNKTCNNQGQLDPFKILQHIRNIHFKTKEGDEVYFNENGDPAAKYEIINWQPTKSGVVDFVTVGLHDSSLTADKQLNLQNKSLIWAQNSKQVPLSVCSEKCLPGTRKVLQKGKPVCCYDCIRCAEGEISNITDSIACVRCDPDFWSNERRDACVKKDAEFLSYEEVMGALLTAASLFGTCMTALVAFIFFKHRKTPIVRANNSELSFLLLFSLTLCFLCSLTFIGRPSEWSCMLRHTAFGITFVLCMSCVLGKTIVVLMAFRATLPGSNVMKWFGPTQQKLSVLGFTVVQVVICVLWLTISPPFPFKNFKEFKDKIILECALGSAVGFWAVLGYIGLLAMLCFILAFLARKLPDNFNEAKFITFSMLIFCAVWITFIPAYVSSPGKFSVAVEIFAILASSFGLLICIFIPKCYIILLKPEKNTKRNMMGKGAP
>LOCXPOlfC17.711.HIT1.OlfC.2R.857.ANF_receptor.exons6.SUPER_5.Scatophagus_argus
MMSTERWPEQSWALLQLLLVASFSQAEEVVCRQRGDPENPQLSKHGDIMLGGIFSFHSKWTDRQDTYMHKPLPLQCTSLNFRGFQFAQAMLFAIEEINNSTDLLPGIYLGYKIYDACATIARGVRVALSLINGNEMVFAPSEACTRSSQVQAIMGETSSSPCMAIATVIGPFHIPMISHFATCACLSDKTKYPSFLRTIPSDYYQSRALAQLVKHFGWTWVGAIRTNDDYGNNGMATFIETAQQLGICLEYSVSVFRTDPPDKIQKIIDVIRASTSKVIVAFLSHKDMDVLIHELSYHNLTGYQWVGSESWISDSQTAAMDKHHILDGAIGLSIPKAHVSGMREFMLDVKPLNSSSNELFTEFWETLFSCKFKQSKPLAANQTECTGHEDVAELHHSFTYMSLMPIFYNVYKGVYAVAHALHTILSCNQTCNKEVQPDPFMILQHIRKIRFRTKEGDEVYFNENGDPAAKYEIINWQPTENGIVDFVTVGFHDSSSPADQQLNLQNKSLIWAQNSQEVPLSVCSEKCPPGTRKVLQKGKPVCCYDCIRCAEGEISNITDSNNCVRCHPDFWSNERRDACEKKEEEFLSYEEVMGALLTAASLFGTCMTAVVAFIFFRNRQTPIVRANNSELSFLLLFSLTLCFLCSLTFIGRPSEWSCMLRHTAFGITFVLCISCVLGKTIVVLMAFRATLPGSNVMKWFGPAQQRLSVLGFTVIQVVICVLWLTISPPFPLRNLKESKHKIILECALGSAVGFWAVLGYIGLLAMLCFILAFLARKLPDNFNEAKFITFSMLIFCAVWITFIPAYVSSPGKFSVAVEIFAILASSFGLLICIFIPKCYIILLKPEKNTKKNMMGKG
>LOCXPOlfC18.712.HIT1.OlfC.2R.857.ANF_receptor.exons6.SUPER_5.Scatophagus_argus
MTSTQRWPEKSWAFLHLLLVASLSRAEDPVCKWRGDPENPQLSKDGEIILGGLFSFHSTWKERQESYMHKPLPLQCVSLHFREFQFAQAMLFAIEEINNSTDLLPGVSLGYKLYDVCGSIARGVRVALALATGNEAIYAPSEAACTRPAQVQALMGETSSSPCMAIATVIGPFYIPMISHFATCACLSDKTKYPSFLRTIPSDYYQSRALAQLVKHFGWTWVGAIRTNDDYGNNGMAIFTEAAQQLGICLEYSVSVFRTDPPDNIQKAIDIIKASTSKVIVAFLSHLDMDMVIHEFSHHNLTGYQWVGSESWIFDSQTAAMDKQHILDGAIGLSIPKAHVSGMREFMLDVKPLNSSSNELFTEFWEKLFSCKFKNSNSSAENQSECTGKEKLTGVQNSFTDMSLMPIFNNVYKGVYAVAHALHAILNCNKTCNTKVQLDPFTILQHIRKIRFRTKEGDEVYFNENGDPAAKYEIINWQPTENGIVDFVTVGFHDSSLPVDQQLNLQNKSLIWAQNSQQVPLSVCSEKCPPGTRKVLQKGKPVCCYDCIRCAEGEISNITDSITCVRCDPDFWSDERRHACVKKEAEFLSYEEIMGALLTAASLFGTCMTALVAFIFFAHRTTPIVRANNSELSFLLLFSLTLCFLCSLTFIGRPSEWSCMLRHTAFGITFVLCISCVLGKTIVVLMAFRATLPGSNVMKWFGPAQQKLSVLGFTVIQVVICVLWLTISPPFPFKNFEESKHKIILECALGSAVGFWAVLGYIGLLAMLCFILAFLARKLPDNFNEAKFITFSMLIFCAVWITFIPAYVSSPGKFSVAVEIFAILASSFGLLICIFIPKCYIILLKPEKNTKKNMMGK
>LOCXPOlfC19.715.HIT1.OlfC.2R.854.ANF_receptor.exons6.SUPER_5.Scatophagus_argus
THRWPEQGWALLQLFLVASFSQAEQPVCRRRGDPEYPQLSKDGDIMLGGIFSFHSSWKDRQDTYMHKPLPLQCTSLNFRGFQYAQAMLFAIEEINNSTRLLPGISLGYKIYDACGSIVRGVRVTLSMANGNEMVYSSSEKACTRTVQVQAIMGETSSSPCMAIATVIGPFHIPLISHFATCACLSDKTKYPSFLRTIPSDYYQSRALAQLVKHFGWTWVGAIRTNDDYGNKGMATFTEAAQQLGICLEYSVSFFRTDPPDKIQKIIDIIKASTSKVIVTFLSYMDMDVLIHELSHHNLTGYQWVGSEGWIFDSQTAAMDKHHILDGAIGLSIPKAHVSGMREFMLDVKPLNSTSNELFTEFWETMFSCKFKQSVSSAGNQRECTGHEDVTGMQNSFTDMSLMPIFNNVYKGVYAVAHALHGILKCNKTCDKKEKLDPFMILQHIRKIRFKTKEGDEVYFNENGDPAAKYEIINWQPTKSGVVDFVTVGLHDSSLPADKQLNLQNKSLIWAQNSKQVPLSVCSEKCPPGTRKVLQKGKPVCCYDCIRCAEGEISNISDSITCVKCNPDFWSNERRDACVKKEAEFLSYEEVMGALLTFASLFGTCMTAAVAFIFFKFRQTPIVRANNSELSFLLLFSLTLCFLCSLTFIGQPSEWSCMLRHTAFGITFVLCISCVLGKTIVVLMAFRATLPGSNVMKWFGPAQQKLSVLGFTFVQVVICVLWLTISPPFPFKNLKEFKDKIILECALGSAVGFWAVLGYIGLLAMLCFILAFLARKLPDNFNEAKFITFSMLIFCAVWITFIPAYVSSPGKFSVAVEIFAILASSFGLLICIFIPKCYIILLKPEKNTKKNMMGK
>LOCXPOlfC20.724.HIT1.OlfC.2R.843.ANF_receptor.exons6.SUPER_5.Scatophagus_argus
ITIILFTLLVRAKSENQTCKLIGQTGFMEFSKEGDFIIGGVFTITSTRTVVDNGFQAPPYVYCEKWNDRELKFARTVIFTVEEINRNTKLLPGVSLGYRLYNGCGYENVMRAAVEAVNGEDSKSCSGQIQALLGHSSSGVSEDINMILSPLSIPQVSHLSTCACLSNKQRYPTFFRTVPSDRFQIIGLVQLMKYFNWRWVGIIYSDGSYSEEGTAEFTEEAKKEEICVEYRLLFSRTSEIMFKAILETLRESSSNVVLLFMSLSFTKSFLSKMENYNITGKQWVGSESWITQADLASAERKGILQGAMGFAIPQASIPGLGEFLLSLKPSDEPQSAIIKAVWENFFDCSFSPSNTSAICTGTEDLRTVSSDYTDVTDFRAENNVYKAVYVVAYAIHALLQCENGSNPTTGKPCVNKTEVKPKLVLEHLKYVNFTTESGAKVFFDGNGDSVVQYDLVNWQMKDDGSVEIVNIGQYDDSFPEGEKFKLKDNTKIVWGGNRNEVLRSVCREPCPLGTRKAINKLKPVCCFDCFECPEGTISNQTNSLDCLICPPEFWPNEKKDQCLPKPTEYLSYKEIMGALLTGFGCAGVFLSLLTSVIFLVHKETPIVKANNSELSFLLLFSLKLCFLCSLTFIGRPSEWSCMLRHTAFGITFVLCISCVLGKTIVVLMAFRATLPGSNVMKWFGPTQQRLSVLTFTLIQVVICILWLTINPPFPRMNMKYYKEKIILECALGSAVGFWAVLSYIGFLALLCFVLAFLARKLPDSFNEAKLITFSMLIFCAVWITFIPAYVSSPGKFTVAVEIFAILASSFGLLICIFLPKCYIIIFRPERNSKKHLMGKIPTR
>LOCXPOlfC21.726.HIT1.OlfC.2R.850.ANF_receptor.exons6.SUPER_5.Scatophagus_argus
LKRAVVLSVFVLYMNTVSGCKLLGRFNMPSLFEQGDIMIGGIFPVFNKEIISTFTFSSEPPRVKCAGFDLRAFRWTQVMIFAIEEINKDPALLPNISLGYRILNSCASPTNTLRAALMLASRSEEVDLTSPCPPAISALIAESGSSQSLAVAGTLGPFQVPVVSYFSTCACLSDRTKYPTFFRTIPSDYFQAKALAALVQRFGWEWVGAIQSDNDYGRNGITAFTQEVKKLGVCVAFVGTILRTYSMDKILAVVEMIKQSTVKVILAFVPEGDFYPLMKEVVKQNITGIQWIGSEAWITAARPSTPEIYQAFGGALGFVVQKMAIPNLKSFLTGISPYSNPSAAFVMDFWEIMVGCKPVSPGEHTDAQICTGNETLMNSQHVFFNVTQLRVSYNVYKAVYAIAHALHQLIFCQSPGEKTVRPCLNVSEIQPKEITDHLQRVNFRNQFGDNVFFDVNGDPPASYDIINWQLIDGQVQHVTLGHFSSAAHGDHMLSIQEEEIVWRTGKMVPTSVCSNVCPVGTRRAQIKGKPICCFDCVTCADGTIANSTGAADCTPCPQEYWSNERRDECIPKAIEFLSYHEPMGIAVTVVSLLGASLSLVTMMVFIRFRETPVIKASNSELSCFLLFSLFLCFLCPLTFIGRPTVWTCMLRHTAFGVTFALCISCILGKTIVVVTAFKATFPGNKVAEKFGQAQQRIIVCFCTLIQIVICVLWLKLNPPFPDMVFKYSNKKIVLECNTGSEAAFYVVLGYIGILAVICLVLAFLARNLPDNFNEAKFITFSMLIFCAVWITFIPAYVSSPGKFTVAVETFAILSSAFGLLLSIFAPKCYIILIKPHKNTKKHVMGNNWNK
>LOCXPOlfC22.732.HIT1.OlfC.2R.883.ANF_receptor.exons8.SUPER_5.Scatophagus_argus
MAMTATKLLIFLSLYGGGTGLAASLDNCVFMGAEEKNSLYEDGDVVIGGLFPLHYSPVSSLPTYKTKPKPYMYKYSRALRWMQTMTFAIKEINQRSDLLPQLKLGFHIHDSCDDIPVSLRASLLLVNGQPERVSRADNVNKTEKSLKSSTGSNLGCAAIQKTVSPVIIGDAASGVSMALLRSLGSFHIPLVSYFASCSCLSNQREFPSFMRTMPSDAFQVRALARLVSYFGWTWVGVIGVESDYARFAIQLFLQESMQYGVCAAYTHFYPVVLSQQALDELLDVIQTASSKVIINFSGESEMQGILREIRHRNITGLQWIASEAWSTARSLWEKFGDLLKGTLGFAIRRADVIPGLKQHLTSLRPSDIHESAFLAEFWEELFNCQLNGSVNSHSHGVDSYLDRSPCKGKEDLNNVYSPYSDVTQLRVSYNVYKAVYLVAHALQDMSNCKVGQGPFLNGTCADPKDFKPWQLIYYMKHANFSALGEKVNFDQNGDPIAYYDLMNWQKRPDGSLHLVKVGFYHASSPTGRSLVINDTVIQWPIGKQASRSVCSESCPPGSRIGRRKGEPICCFDCVPCAEGEVSNKTDSLECSRCSKDTWPNQARNLCIPKTVEFLSFHELMGGVLCAVSVLGACISLSILAIFFTYKDTPLVRANNMELSFLLLLFLAVCFLVGLLFIGEPSDWLCRIRYPAFGISFALCISCLLAKTIVVLMAFRSTLPGSNVMKWFGPNQQRASALLGTAVQVIICLIWLLTSPPHANNNTGYHSAIIIIECVPGSEVGFWCVLGYIGILACMCFLMAFLARKLPDNFNEAKFITFSMLIFFAVWITFIPVYVSTAGKYTVAVHIFAILASAFGLLFCIFFPKCCIIILKPEKNTKKNMMQR
>LOCXPOlfC23.735.HIT1.OlfC.2R.869.ANF_receptor.exons8.SUPER_5.Scatophagus_argus
MTLLVLFPLLYSVCVLVITDNPISSFTSPPSPAARQCMLQNSFQPSFVDNGDFIIGGIFPLHYNQEMPDLNNTYKPPPVKCNGFDPRAFRWAQTMRLAVEEINQSTELLPNYTLGYKIFDSCAYPLTGQRAALAVLNGLRELDSPMCSGASPLLAVIGESGSAQSIVVSRILQPFRIPMISYFSSCACFSDRRKYPTFFRVIPNDDYQVKAIAQLLVRFNWTWVGLVRGDHQYGLFAVQGLLRELQGTKVCVAYQEMIPLLYNRQRALEIMEVMQSSLAKVVVVFSAEGEMTPFLRDYMTQNITGIQWVASEAWVTASVFTGSEYYPYLGGTIGFGIRRGHISRLSDYLQTINPHMYPNNLLVKELWEALYGCSPSLSSASHFPPCTGQESLLEQHSAYMNTSSPRVAYNVYKAVYAIAHSLHNLLLCQPGSGPFQNNSCAERNNIQPWQLQYYLQEVTFNIAGEEVNFDLKGDSIPYYDIINWQRGTGGNIEFVNVGLFDGTKPAGEELVIQEDRIIWAGHLSEASCSHLSVCSSSCLPGSRKAVRRGEPVCCFDCVPCDSGKISNQTNSVECTFCPEDFWSNEDRTACIPKKVEFLAYDSLGIALTVTSAVGACFTLSVFAVFFYHRNTAVVRVNNSELSFFILFSLTLCFLCSLVFIGEPTSWSCMLRHTAFSITFSLCLSCILGKTLVVLAAFTATRPGDNIMKWLGPKQQRVIIFSCTVVQVVICAAWLIDAPPSPSRNTQYERSKIILECNVGSSLAFWCVLGYIGLQACLCFILAFLARKLPGNFNEAKFITFSMLIFCAVWLAFIPAYISSPGNYADAVESFAILASSFGLLFCLFSPKCYIIILKPEKNTKQHLLGKEKK
>LOCXPOlfC24.739.HIT1.OlfC.2R.839.ANF_receptor.exons6.SUPER_5.Scatophagus_argus
AIILCTLLVSAKSENQTCKLIGQTGFMEFSKEGDFIIGGIFSITSTRTLVDNNYQAPPYAYCKKWNDRELKFARTVIFTVEEINRDTKLLPGVSLGYRLYNGCGSENLIRAAVEAVNGEDSKSCSGQIQALLGHSSSGVSEDINMILSPLSIPQVSHLSTCACLSDKRLYPTFFRTVPSDRFQIIGLVQLMKYFNWRWVGIIYSDGLYSEEGTAEFIDEAKKQEICVEYILPFSKKSEIKFKAILETLRESSSNVVLLFMSLSFTKSFLSKMENYNITGKQWVGSESWITQADLASAERKGILQGAMGFAIPQASIPGLGEFLLSLKPSDEPQSAIIKAVWENFFDCSFSPSNTSAICTGTEDLRTVSSDYTDVTDFRAENNVYKAVYVVAYAIHALLQCENGSNPTTGKPCVNKTEVLEHLKYVNFTTESGAKVFFDENGDSVAQYDLVNWQMKEDGSAEIVNIGLYDISFPEGKKFKLKANTKIIWGGNSNEVLRSVCREPCPPGTRKAINKLKPVCCFDCFECPEGTISNQTNSLDCLICPPEFWPNEKKDQCLPKPSEYLSYKEIMGALLTGFGCVGIFLSLLTSVIFLVHKETPIVKANNSELSFLLLFSLKLCFLCSLTFIGRPSEWSCMLRHTAFGITFVLCISCVLGKTIVVLMAFRATLPGSNVMKWFGPTQQRLSVLTFTLIQVVICILWLTINPPFPRMNMKYYKEKIILECALGSAVGFWAVLSYIGFLALLCFVLAFLARKLPDSFNEAKLITFSMLIFCAVWITFIPAYVSSPGKFTVAVEIFAILASSFGLLICIFLPKCYIIIFRPEQNSKKHLMGKIPPRTL
>LOCXPOlfC25.742.HIT1.OlfC.2R.848.ANF_receptor.exons6.SUPER_5.Scatophagus_argus
LQGAIVLSVFVLYINTVSGCKLFGRFDMPSSFKQGDIMIGGIFPIFNKDISSTSTTFESNPPRVKCALFDLRAFRWTQVMIFAIEEINKDPALLPNISLGYRILNSCSSPTNTLRAALTLASNPQEVELTSPCPPAISALIAEAGSSQSLAVAGTLGPFQVPVVSYFSTCACLSDRTKYPTFFRTIPSDYFQAKALAALVKRFGWEWVGAIQSDNDYGRNGITAFTREVKKLGVCVAFVGTILRTYSMDKILAVVEMIKQSTVKVILAFVPEGDFYPLMKEVVKQNITGIQWIGSEAWITAARPSTPEIYQAFGGALGFVVQKMAIPNLKPFLTSISPYSNPSAAFVMDFWEIMVGCKPVSPGEHTDAQICTGNETLMNSKHAFFNVTQLRVSYNVYKAVYAIAHALHQLIFCQSPGEKTVRPCLNVSEIQPKEVTDHLQRVNFRNQFGDNVFFDVNGDPPASYDIINWQLIDGQVQHVTLGHFSSAAHGDHMLSIQEEEIVWRTGKMVPTSVCSNVCPVGTRRAQIKGKPICCFDCVTCADGTIANSTGAADCTPCPQEYWSNERRDECIPKAIEFLSYHEPMGIAVTVVSLLGASLSLVTMMVFIRFRETPVIKASNSELSCFLLFSLFLCFLCPLTFIGRPTVWTCMLRHTAFGVTFALCISCILGKTIVVVTAFKARFPGNNIAGKFGQAQQRIIVCFCTLIQIVICVLWLKLNPPFPDMVFKYSNKKIVLECNTGSEAAFYVVLGYIGILAVICLVLAFLARNLPDNFNEAKFITFSMLIFCAVWITFIPAYVSSPGKFTVAVETFAILSSAFGLLLSIFVPKCYIILIKPDKNTKKHVMGKL
>LOCXPOlfC26.748.HIT1.OlfC.2R.884.ANF_receptor.exons8.SUPER_5.Scatophagus_argus
MAMTAAKLLIFLSLYGRKPGLAAALDNCVFFGEEEKNSLYEDGDVVIGGLFPLHYSPVSSLPTYKTKPKPYMYKYFNSRALRWMQTMTFAIKEINQRSDLLPQLKLGFHIRDSSDDIPVSLRASLLLVNGQPERVSRAESVMKSKDPKSNISSNSGCAAVQRTVSPVIIGGAASGVSVALLRSLGSFHIPLVSYFASCSCLSNQREFPSFMRTMPSDAFQVRALARLIIYFGWTWVGVIGVESDYARFAIQLFLQESVQYGVCAAYTHFYPVVLSQQALDELLMVIQAASTKVIINFCSESEMNSILREIRRQNITGLQWIASEAWSTARSLWEKFGDLLKGTLGFAIQRADVIPGLKQHLTSLRPSDIHESAFLAEFWEELFNCQLNGSVNSHSHGVDSYLDRSPCKGTEDLNNVYSPYSDVTQLRVSYNVYKAVYLVAHALQDMSNCKVGQGPFLNGTCADPKDFKPWQLIYYMKHANFSALGEKVNFDQNGDPIAYYDLLNWQKRPDGSLHLVKVGFYDASSPSGRSLVINDTVIQWPTGKQASRSVCSESCPPGSRIARRKGEPICCFDCVPCAEGEVSNMTDSLECSRCSKDTWPNQARNLCIPKTVEFLSFHELMGGVLCAVSVLGACISLSILAIFFTYKDTPLVRANNMELSFLLLLFLAVCFLVGLLFIGEPSDWLCRIRYPAFGISFALCISCLLAKTAVVLMAFRSTLPGSNVMKWFGPNQQRASALLGTAVQVIVSLTWLLTSPPYANNNTGYHSAIIIIECVPGSEVGFWCVLGYIGILACMCFLMAFLARKLPDNFNEAKFITFSMLIFFAVWITFIPVYVSTAGKYTVAVHIFAILASAFGLLFCIFVPKCYIIILKPERNSKKNMMQR
>LOCXPOlfC27.755.HIT1.OlfC.2R.807.ANF_receptor.exons8.SUPER_5.Scatophagus_argus
YNQEMPDLNNTYKPPPVKCNGFDPRAFRWAQTMRLAVEEINQSTELLDNYTLGYKIFDSCAYPLTGQRAALAVLNGLNEDVFPMCSGASPLLSVIGESGSTLSIVLSRILQPFRIPMISYFSSCACLSDRKKYPNFFRVIPSDHYQVKAIAQLLVHFNWTWVGLLRGDRDYGRFAVEGLIKELQDTKVCVAYHEIIPLLYNRQRALEIIEVMHTSLAKVVVVFLAEGEMTPFLRDYKMQNITGIQWVASEAWVTASVFTGKEYYPYLGGTIGFGIRRGHISRLSDYLQTINPHMYPNNLLVKELWEALYGCSPSLSSASHFPPCTGQEFLLEQHSAYMNTSSPRVAYNVYKAVYAIAYSLHNLLLCQPGSGPFQNNSCAERNNIQPWQLQYYLQEVTFNIAGEKVNFDLKGDSIPYYDIINWQRGTGGKTEFVNVGLFDGTKPAGEELVIQEGRIIWAGHLSEASCSHLSVCSSSCLPGYRKAVRRGEPVCCFDCVPCDSGKISNQTNSVECTFCPEDFWSNENRTACIPKKVEFLAYDSLGIALTVTSAVGACFTISVFGVFFYHRNTAIVRVNNSELSFFTLFSLTLCFLCSLVFIGEPTSWSCMLRHTAFSITFSLCFSCILGKTLVVLAAFTATRPGNNVMKWLGPKQQRVIILGCTLVQVVICAAWLIDAPPSPSRNTQYERSKIILECNVGSSLAFWCVLGYIGLQACLSFVLAFLARKLPSNFNEAKFITFSMLIFCAVWLAFIPAYISSPGNYADAVESFAILASSFGLLFCLFAPKCFIILLKPEKNTKQHLMGKENK
>LOCXPOlfC28.759.HIT1.OlfC.2R.866.ANF_receptor.exons8.SUPER_5.Scatophagus_argus
MTLLILFLFLYSVCVLTITYNPISSFTSPPPPAAKDCILQNRYQQGFQTKGDYVIGGIFPIHYNQEMPDLNNTYKPLEVKCTGFDPRRFRWAQTMRLAVEEINQSAELLANYTLGYKIIDSCGYPLTSQRAALAVLNGLSEDDSPMCSGASPLLAVIGESGSVQSIVLSRILQPFRIPVISYFSSCTCLSDRRKYPNFFRVVPNDDYQVKAIAQLLVNFNWTWVGLLRGDRDYGRFAVEGLIKELQGTKVCVAYQEIIPLLYNRQKTLEIVQVMRSSLAKVVVVFSGEGEMTSFMKDYMTQNITGIQWVASEAWVTASVFTESKYYPYLGGTIGFGIRRGHISRLSDYLQTINPHMYPNNLLVKELWEALYGCSPSLSSASHFPPCTGQESLLEQHSAYMNTSSPRVAYNVYKAVYAIAHSLHNLLLCQPGSGPFQNNSCAERNNIQPWQLQYYLQEVTFNIAGEKVNFDLKGDSIPYYDIINWQRGTGGKTEFVSVGLFDGTKPAGEELVIQEGRIIWAGHLSEASCSHLSVCSSSCLPGYRKAVRRGEPVCCFDCVPCDSGKISNQTNSVECTFCPEDFWSNEDRTACIPKKVEFLAYDSLGIALTVTSAVGACFTLSVFGVFFHHRNTAIVRVNNSELSFFILFSLTLCFLNSLVFIGEPASWSCMLRHTAFSITFSLCLSCILGKTLVVLAAFTATRPGDNIMKWLGPKQQRVIILGCTLVQVVICAVWLIVAPPSPSRNTQYERSKIILECNVGSSLAFWCVLGYIGLQACLSFVLAFLARKLPSNFNEAKFITFSMLIFCAVWLAFIPAYISSPGNYADAVESFAILASSFGLLFCLFAPKCFIILLKPEKNTKQHLMGK
>LOCXPOlfC9.766.HIT1.OlfC.2R.832.ANF_receptor.exons13.SUPER_5.Scatophagus_argus
PQCVELTDSEPLALQAGGDIVIGGFFPLHYVAPKPQHSYNIKPQLTPCSGFDHRAFRWMMTMVFAVEEINLNSSLLPGVKLGYRIMDSCDHVHTSLQALISLERMDRSTQSETLSSCLSDSPVPVVIGLASSSPTRAVAHTLGPFNLPLISYFATCTCLTDKRMYPSFLRTVPSDLFQVRGLVELVTFLDWFWVGTVGTTDDYSHYGIQAFSQQFQQQGGCLAFHLTIPKSPTVADIKKMANTLQSSTAQVVVVFASEVQLIKLFSELAQRNVTGIQWIASESWVAASLLTSPHFHPLLEGTIGFSFPGVRIPGLKEFLLRVRPSPEPGMEFVNMFWEELFSCRLEGSADDVVGEKPVCSGSEDLRYTDSSYTDVSQVRISYNVYKAVYAIAHALRALLNCDSPGYNKGMCEKHKSFTSRQTVNFTNQFEEKVYFDSNGEPPPLYDIINWQKDSNSEIRFIKVGSYDGSAPLRQQLRVDRSTIVWTKGQSQVPVSQCSAPCSPGSRQARRPGKPHCCFDCLPCADGEISNQTGSTECTKCPEYYWSDKDKIKCVAGVDEFLSFYDTMGIVLVTFTLLGVCLTATITTVFHHFRSTPIVKANNSEISFLLLLSLKLCFLCSLVFIGQPSVWSCRLRQAAFGVSFVLCLSCLLVKTIVVLLAFRANVPGSKALKLFGPSQQRSLILCTTAPQVCLCAGWLLGAPPFPFRNPAYQASTGKIVVECKEPWPPGFYLILGYIGLLAFLCLLLAFLGRKLPDAFNEAKLITFSMLIFWAVWISFIPAYVSSPGKFTVAVEVFAILASTFGLLLCVFVPKCYIILLRPERNIKKGLTGK
>LOCXPOlfC29.781.HIT1.OlfC.2R.864.ANF_receptor.exons9.SUPER_5.Scatophagus_argus
MLFLFSSSALLPVFSSLSLSCKLRKRFYLNGMHMAGDVVLGGLFEVHYSPAFPELSFTTEPNQPRCQGFDILGFRHAHTMAFAINEINRNSNLLPNVTLGYSLYDSCAALGISFRASLSLASGQEEQFALDDTCVGSPPVLGIVGDSYSTFTIAMSSVIGLYKVPILSYFSTCPCLSDRQRFPSFFRTIPSDTFQVRAMIQILKHFGWTWVGLLVSDDDYGLHAARSFQSDLAESGGGCLAYLEVLPWGNDPNEFSRIVDLIKISTARVVIVFAHESHMIHLMGEVVRQNVTGRQWMASEAWTAVAVLQTPELMPYLAGTLGIAIRRGEIPGLREFLLQIRPDQHHNNSYGNSIVKQFWEYTFQCRFVPPPAGWMETGGVLCTGQEDLESVATELLDVSELRPEYNVYKAVYALAHALDDMLRCVPGKGPFSGHSCANLQKMAPWQLVHYLQMVNFTTSFGDQVSFDENGDALPIYDIMNWLWLPDGRTKVQSVGEVKRSDFKGEELTIDEDKIFWNFESKKPPRSVCSESCPPGTRVARKKGEPVCCFDCIPCSEGKISNDTDSMECTSCPEDFWPSSQRDHCVPKKTEFLSYHEPLGICLTSTSLLGTCICAVVLGIFTYHHSTPMVRANNSELSFLLLASLKLCFLCSLLFIGRPRLWTCQLRHAAFGISFVLCVSCILVKTMVVLAVFKASKPGGGASLKWFGAMQQRGTVMVLTSIQAAICTVWLVSSSPAPHKNTQYHNDKIVYECAVGSTIGFAVLLGYIGLLAILSFLLAFLARKLPDSFNEAKLITFSMLIFCAVWVAFVPAYVNSPGKYADAVEVFAILASSFGLLVALFGPKCYIILLRPERNTKKAIMGRGT
>LOCXPOlfC30.785.HIT1.OlfC.2R.872.ANF_receptor.exons8.SUPER_5.Scatophagus_argus
MEISALLIGLILSLSLCELNSATLKQRAGLTEDRTGAGVSTEVSSVKCKLQGTARLPAFSMDGDFVIGGVFSIHHYKQTAENNYTTMPAPLKCTGRIDHRELRFSRAMIFAIEEINNRSELLPGIKLGYQIHDSCTAVPEAVQAAFQLLNGLDPEFYTGESCSRSGMVMAIIGESSSTPSISMSRFIGAFDIPQVSHFATCACLSDKQQFPSFFRTIPSDQFQAEALAKLVKHFGWTWIGAVRSDSDYGNNGMATFLQAAQKEGICVEYSESFYRTHPRSRIQRVADVIRRSTAVVIVAFTASTELRILLEELSMEPSPPRQWVGSEAWVTNQDMLRFSFCAGAIGFGIQRSVIPGVREFLLDLSPTKVAASPVLTEFWESAFNCRLKKTAAVDERVCDGSEDIQTLQSPYTDTSQLRITNMVYKAVYAIAHAIHNSVCQETNSTTQCDKITRIEPREVLTHLKKVNFSQNGYDVSFDANGDPVATYELVNWQKSESGSPEMVTVGFYDASLSAGQEFSINRDLIWVEGSTQVPVSVCSDSCRPGTRKVLQKGKPICCYDCILCPEGEISNATDSPDCFPCPKEFWPNEERDTCLPKSVEFLSFDEVLGIILAAFSVAGACLAIITAAVFFHHRTSPIVRANNSELSFLLLFSLTLCFLCSLTFIGAPTEWSCMLRHTAFGITFVLCISCVLGKTIVVLMAFKATLPGSNVMKWFGPPQQRMTVVSFTFVQVLICTIWLVLSPPFPMNNLTTYKERIILECALGSDIGFWAVLGYIGLLAAFCLVLAVLARKLPDNFNEAKLITFSMLIFCAVWITFIPAYVSSPGKFTVAVEIFAILASSFGLILCIFAPKCFIILFRPEKNTKKHLMNKN
>LOCXPOlfC31.805.HIT1.OlfC.2R.879.ANF_receptor.exons8.SUPER_5.Scatophagus_argus
MEISALFIGLILSLGLCKLNSALPLNGSEDALKQRAGLTEDRSGAGVSTEASSVKCKLQGASRLPAFSMDGDYVIGGVVGIHTSMHTVTHNYTTMPEPLRCTGSIEGRELRFSRAMIFAIEEINNSSDLLPGIKLGYQIHDTCATVPVTVQAAFQLLNGIDPVFYTSDNCSHSGMVMAIVGESGSTPSISMSRVIGAFDVPLVSHFATCACLSDKQQFPSFFRTIPSDQFQADALAKLVKHFGWTWIGAVRSDSDYGNNGMATFLQAAQKEGICVEYSESIHRSHPRSRIQRVADVIRRSTAMVVVAFLAAPEMRILMEELLLEPSPPRQWIGSEGWVANRDMLKFSFCAGAIGFGIQRSVIPGLREFLLDLSPTKVAASPVLTEFWEEAFNCRLRKNAAVDERVCDGSEDIQTLQIQYTDTSQLRITNMVYKAVYAIAHAIHNSVCQETNSTTQCDKITRIESKRVLTQLKKVNFSQNGYDVSFDANGDPVATYEVVNWQKSESGSLELVTVGFYDASLPAGQEFSINRNLTWMEGRTQVPVSVCSDSCPPGTRKVLQKGKPICCYDCILCPEGEISNATDSPDCFPCPKEFWPNAERDSCLPKPVEFLSFDEVLGIILAAFSVAGACLAIITAAVFFRHRTSPIVRANNSELSFLLLFSLTLCFLCSLTFIGAPTDWSCMLRHTAFGITFVLCISCVLGKTIVVLMAFKATLPGSNVMKWFGPPQQRMTVLSFTFVQVLICTIWLALSPPFPMKNLTTYKERIILECALGSDIGFWVVLGYIGLLAAFCLVLAVLARKLPDSFNEAKFITFSMLIFCAVWITFIPAYVSSPGKFTVAVEIFAILASSFGLILCIFAPKCFIILLKPEKNTKKHLMNK
>LOCXPOlfC32.814.HIT1.OlfC.2R.880.ANF_receptor.exons8.SUPER_5.Scatophagus_argus
MEISALFIGLILSLGLCELNSALTLNDSGDAVKQRAGLTEDRSGAGVSTEASSVKCKLQGTSRLSAFSMDGDYVIAGVFPIHHYRQTEENNYTTMPEPLKCTGSIDSRQLRFSRAMIFAIEEINNSSELLPGIKLGYQIHDSCTSVPVSMHVAFELLNGLDAVFYTDDDCSQSGMVMAIVGESSSTRSISMSRVTGAFNIPQVSYFSTCACLSDKQQFPTFFRTIPSDQFQADALAKLVKHFGWTWIGAVRTDSDYGNNGMATFLQAAQKEGICVEYSESFYRTHPRSRIQRVADVIRRSTAMVIVAFATSSELRVLLEELSVEPSPPRQWVGSEAWVTNQDMLKFSFFAGAIGFGIQRSVIPGLREFLLDLSPTKVAASPVLTEFWEEAFNCRLEKIAAVDERVCDGSEDIQTLQSQYTDTSQLRITNMVYKAVYAIAHAIHNSVCQETNSTTQCDKTTRIEPKQLLTPLKKVEFSQNGYDVSFDANGDPVATYEVVNWQKSESGSIELVTVGFYDASLPAGQEFSINRNLTWMEGRTQVPVSVCSDSCPPGTRKVLQKGKPICCYDCILCPEGEISNATDSTDCFPCPKEFWPNAKRDTCLPKPVEFLSFDEVLGIILAAFSVAGACLAIITAAVFFRHRTSPIVRANNSELSFLLLFSLTLCFLCSLTFIGAPSKWSCMLRHTAFGITFVLCISCVLGKTIVVLMAFKATLPGSNVMKWFGPPQQRMTVVSFTFVQVLICTIWLVLSPPFPMKNLTTYKERIILECALGSDIGFWVVLGYIGLLAAFCLALAVLARKLPDNFNEAKFITFSMLIFCAVWITFIPAYVSSPGKFTVAVEIFAILASSFGLILCIFAPKCFIILLKPEKNTKKHLMNKN
>LOCXPOlfC33.818.HIT1.OlfC.2R.880.ANF_receptor.exons8.SUPER_5.Scatophagus_argus
MEISALFIGLILSLGLYKLNSPVVLNGSEDAVKQRAGLTEDRSGAGVSTEASSVKCKLQGASRLPAFSMDGDYVIGGVVGIHTSMHTVKHNYTTMPEPLRCTGRIDHRELRFSRAMIFAIEEINNSSELLPGIKLGYQIHDSCAAVPVVVQAAFQLLNGIDPVFYTSDNCSHSGMVMAIVGESGSTPSISMSRIIGAFDVPLVSHFATCACLSDKQQFPTFFRTIPSDQFQADALAKLVKHFGWTWIGAVRSDTDYGNNGMATFLQAAQKEGICVEYSESFHRSHPRSRVQRVADVIRRSTAMVVVAFLAAPEMRILMEELSLEPSPPRQWIGSEGWVANRDMLKFSSIAGAIGFGIQRSVIPGLREFLLDLSLTKVVASPVLTEFWEEAFNCRLGKTAAVDERVCDGSEDIQTLQSQYTDTSQLRITNMVYKAVYAIAHAIHNSVCQETNSTTQCDKITSIESKQVLTQLKKINFSQNGYDVSFDANGDPVATYELVNWQKSESGSTELVTVGFYDASLLAGQEFSINRNLTWMEGSTQVPVSVCSDSCPPGTRKVLQKGKPICCYDCILCPEGEISNATDSPDCFPCPKEFWPNAERDSCLPKPVEFLSFDEVLGIILAAFSVAGACLAIITAAVFFHHRTSPIVRANNSELSFLLLFSLTLCFLCSLTFIGAPTEWSCMLRHTAFGITFVLCISCVLGKTIVVLMAFKATLPGSNTMKWFGPPQQRMTVVSFTFVQVLICTIWLVLSPPFPLKNLTTYKERIILECALGSDIGFWVVLGYIGLLAAFCLVLAVLARKLPDNFNEAKFITFSMLIFCAVWITFIPAYVSSPGKFTVAVEIFAILASGFGLILCIFAPKCFIILFKPEKNTKKHLMNKN
>LOCXPOlfC34.822.HIT1.OlfC.2R.832.ANF_receptor.exons8.SUPER_5.Scatophagus_argus
TSSVKCKLQGATRLPVFSMDGDYVIGGVFSIHNYRHTETHNYTTMPDPLKCTGSIDSRELRFSRAMIFAIEEINNSSELLPGIKLGYQIHDSCTAVPVAVHVAFELLNGLDPVFYTGDDCSQSGMVMAIIGESGSTPSISMSRMVGSFNIPQVSHFATCACLSDKQQFPTFFRTIPSDQFQADALAKLVKHFGWTWIGAVRSDSDYGNNGMATFLQAAQKEGICVEYSESFNRAHPRSRIQRVADVIRRSTAKVIVAFIASAELRILLEELSVEPSPPRQWIGSEAWVTNKDMLKFSFFAGAIGFGIQRSVIPGLREFLLDLSPTKVAASPLLTEFWEEAFNCRLGKTAAVDERVCDGSEDIQTLQSPYTDTSQLRITNMVYKVVYAIAHAIHNSVCQETNSTTQCDKITRIESKQLLIQLKKVNFSQNGYDVSFDANGDPVAKYELVNWQQTESGSTEFVTVGFYDASLPAGQEFSINRNLTWMEGSTQVPVSVCSDSCPPGTRKVLQKGKPICCYDCILCPEGEISNATDSPDCFPCPKEFWPNAERDSCLPKPVEFLSFDEVLGIILAAFSVAGACLAIITAAVFFRHRTSPIVRANNSELSFLLLFSLTLCFLCSLTFIGAPTKWSCMLRHTAFGITFVLCISCVLGKTIVVLMAFKATLPGSNVMKWFGPPQQRMTVVSFTFVQVLICTIWLALRPPFPLKNLTTYKERIILECALGSDIGFWVVLGYIGLLAAFCLVLAVLARKLPDSFNEAKLITFSMLIFCAVWITFIPAYVSSPGKFTVAVEIFAILASSFGLILCIFAPKCFIILLKPEKNTKKHLMNKSLT
>LOCXPOlfC35.834.HIT1.OlfC.2R.880.ANF_receptor.exons8.SUPER_5.Scatophagus_argus
MEISALFIGLILSLGLRKLNSTLVLNGSRDALKQRAGLTEDRSGAGVSTEASSVKCKLQGATRPPAFSMDGDYVIGGVFSIHNYRHTETHNYTTMPESQRCTGSIEAREVRTSRAMIFAIEEINNSSELLPGIKLGYQIHDSCTAVPATVQAAFQLLNGPDPVFYTGNNCSQSGMVMAIIGESSSTPSISMSRIIGAFSIPQVSHFSTCACLSDKLQFPTFFRTVPSDQFQADALAKLVKHFGWTWIGAVRSDSDYGNNGMATFLQAAQKEGICVEYSESFHRDHPRSRIQRVADVIRRSTATVIVAFVASTEFRILLEELSLEPSPPRQWVGSESWVTTPDLLRFSFCAGAIGFGIQRSVIPGLREFLLDLSPTKVAASPLLTEFWEEAFNCRLGKTAAVDERVCDGSEDIQTLQSPYTDTSQLRITNMVYKAVYAIAHAIHNSVCQETNSTTKCDKITRIKHTQLLTQLKKVNFSQNGYDVSFDANGDPVAAYELVNWQKSESGSLEMVTVGFYDASLPAGQEFSINRNLTWMEDSTQVPVSVCSDSCPPGTRKVLQKGKPICCYDCILCPEGEISNATDSPDCFPCPKEFWPNAERDSCLPKPVEFLSFDEVLGIILAAFSVAGACLAIITAAVFFHHRTSPIVRANNSELSFLLLFSLTLCFLCSLTFIGAPTEWSCMLRHTAFGITFVLSISCVLGKTIVVLMAFKATLPGSNVMKWFGPPQQRMTVVSFTFVQVLICTIWLVLSPPFPMKNLTTYKERIILECALGSDIGFWVVLGYIGLLAAFCLVLAVLARKLPDNFNEAKLITFSMLIFCAVWITFIPAYVSSPGKFTVAVEIFAILASSFGLILCIFAPKCFIILLKPEKNTKKHVMNKH
>LOCXPOlfC36.841.HIT1.OlfC.2R.880.ANF_receptor.exons8.SUPER_5.Scatophagus_argus
MEISALFIGLILSLGLRELNSALVFNDSRDALKQRAGLTEDRSGAGVSTEASSLTCKLQGATRPPAFSMDGDYVIGGVFPIHYYRQTEENNYTTMPEPLKCTGSIDSRQLRFSRAMIFAIEEINNSSDLLPGIKLGYQIHDSCAAVPLTVQVSFELLNGLDQVFHTDDNCSQSGMVMAIVGESSSTRSISMSRVTGAFNIPQVSYFSTCACLSDKQQFPTFFRTIPSDQFQADALAKLVKHFGWTWIGAVRSDSDYGNNGMATFLQAAQKEGICVEYSESFHRAHPRSRIQRVADVIRRSTAMVVVAFATSLELRILLEELSVEPSPPRQWIGSEAWVTNQDMLKFSFCTGAIGFGIQRSVIPGLREFLLDLSPSKAAASSVLTDFWEEAFNCRLGKAAAVDERVCDGSEDIQTLQSQYTDTSQLRITNMVYKAVYAISHAIHNSVCQETNSTTQCDKITRTESKQVLTQLKKVSFSQNGYDVSFDANGDPVAAYELVNWQQSESGSIELVTVGFYDASLPAGQEFSINRNLTWMEGRTQVPVSVCSDSCPPGTHKVLQKGKPICCYDCILCPEGEISNATDSPDCFPCPKEFWPNAERDSCLPKPVEFLSFDEVLGIILAAFSVAGACLAIITAAVFFHHRTSPIVRANNSELSFLLLFSLTLCFLCSLTFIGAPTKFSCMLRHTAFGITFVLCISCVLGKTVVVLMAFKATLPGSNFMKWFGPPQQRMTVVSFTFGQVLICTIWLALSPPFPMKNLTTYKERIILECALGSDIGFWVVLGYIGLLAAFCLVLAVLARKLPDNFNEAKLITFSMLIFCAVWITFIPAYVSSPGKFTVAVEIFAILASGFGLILCIFAPKCFIILFKPEKNTKKHVMNKN
>LOCXPOlfC37.851.HIT1.OlfC.2R.874.ANF_receptor.exons10.SUPER_5.Scatophagus_argus
MGISALFIGLILSLCLTGLNSALPLNGSGDALKQRAGLTEDRSMASSVKCKLQGTSRLPAFSMDGDYVIGGVFSIHHYGQTEENNYTTMPEPLKCTGSIDSRQLRFSRAMIFAIEEINNSSELLPGIKLGYQIHDSCTAVPLALQVAFELLNGLDPEFYTGNNCSQSGMVMAIVGESSSTRSITMSRVIASFNIPQVSHFATCACLSDKQQFPTFFRTIPSDQFQADALAKLVKHFGWTWIGAVRSDTDYGNNGMATFLQAAQKEGICVEYSESFNRAHPRSRIQRVADVIRRSTAKVIVAFIASAELRVLLEELSLEPSPPRQWIGSEAWVTNKDMLKFSFFAGAIGFGIPRSVIPGLREFLLDLSPTKVAASPVLTEFWEEAFNCRLGKTAAVDERVCDGSEDIQTLQSPYTDTSQLRITNMVYKAVYAIAHAIHNSVCQETNSTIQCDKINRTESRLLLTQLKKVNFSQNGYDVSFDANGDPVATYELVNWQQSESGSTEFVTVGFYDASMPAGQEFSINRNLTWMEGRMQVPVSVCSDSCPPGTRKVLQKGKPICCYDCILCPEGEISNATDSPDCFPCPKEFWPNAERDSCLPKPVEFLSFDEVLGIILAAFSVAGACLAIITAAVFFHHRTSPIVRANNSELSFLLLFSLTLCFLCSLTFIGAPTKWSCMLRHTAFGITFVLCISCVLGKTIVVLMAFKATLPGSNFMKWFGPPQQRMTVVSFTFVQVLICTIWLVLSPPFPMKNLTTYKERIILECALGSDIGFWVVLGYIGLLAVFCLVLAVLARKLPDNFNEAKFITFSMLIFCAVWITFIPAYVSSPGKFTVAVEIFAILASSFGLILCIFAPKCFIILFKPEKNTKKHLMNKN
>LOCXPOlfC38.860.HIT1.OlfC.2R.873.ANF_receptor.exons8.SUPER_5.Scatophagus_argus
FIGLILSVCLTGLNSALTLNDSGDAVKQRAGLTEDRSGAGVSTEASSVKCKLQGDTRQPAFSMDGDYVIGGVFSIHRYRHTETHNYTTLTEPLKCTGSIDPRELRFSRAMIFAIEEINNSSELLPGIKLGYQIHDSCGAVPVSMHVTFQLLNSLDPVFYTGDACSQSGMVMAIVGDSSSTPSISMSRILGAFSIPLVSHFATCACLSDKQQFPTFFRTIPSDQFQADALAKLVKHFGWTWIGAVRSDSDYGNNGMATFLQAAQKEGICVEYSESFYRTHPRSRIQRVADVIRRSTAMVVVAFVAATDLRILMEELSREPSPPRQWIGSESWVTNQDLLRFSFCAGAIGFGIQRSVIPGVREFLLDLSPTKVAASPVLTEFWEEAFNCRLGKTAAVDERVCDGSEDIQTLQSQYTDTSQLRITNMVYKAVYAIAHAIHNSVCQETNSTTQCDKTTRIESKQLLTQLTKVNFSQNGYDVSFDANGDPVATYELVNWQKSESGSLELVTVGFYDASLPAGQEFSINRNLTWMEGRTQVPVSVCSDSCPPGTRKVLQKGKPICCYDCILCPEGEISNATDSPDCFPCPKEFWPNAERDSCLPKPVEFLSFDEVLGIILAAFSVAGACLAIITAAVFFHHRTSPIVRANNSELSFLLLFSLTLCFLCSLTFIGAPTEWSCMLRHTAFGITFVLCISCVLGKTIVVLMAFKATLPGSNVMKWFGPPQQRMTVVSFTFVQVLICTIWLVLSPPFPKKNLTTYKERIILECALGSDIGFWVVLGYIGLLAAFCLVLAVLARKLPDNFNEAKLITFSMLIFCAVWITFIPAYVSSPGKFTVAVEIFAILASSFGLILCIFAPKCFIILFRPEKNTKKFLMNK
>LOCXPOlfC39.868.HIT1.OlfC.2R.880.ANF_receptor.exons8.SUPER_5.Scatophagus_argus
MEISVLFIGLILSLPSCELNLALPLNDSGDALKQRAGLTEDRSGAENRTKASPVKCKLQGATRPPVFSMDGDYVIGGIFSIHDYKQTVENNYTAMPEPVRCKKRTDFRELRFSRAMIFAIEEINNSSELLPGIKLGYQIHDSCTAEPVAVQAAFQFLNGIDPVFYIGDSCSQSGMVMAIVGESGSTPSISMSRVIGAFDIPLVSHFATCACLSDKQQFPSFFRTIPSDQFQADALAKLVKHFGWTWIGAVRSDSDYGNNGMATFLQAAQKEGICVEYSESFHRAHPRSRIQRVADVIRRSTAMVIVAFATSSELRILLEELSVEPSPPRQWVGSEAWVTNQDMLKFSFFAGAIGFGIQRSVIPGLREFLLDLSPTKVAASPLLTEFWEEAFNCRLGKTAAVDERVCDGSEDIQTLQSPYTDTSQLRITNMVYKAVYAIAHAIHNSVCQETNSTTQCDKITSIESKQLLTQLKKVNFSQNGYDVSFDANGDPVAKYELVNWQKSESGSIELVTVGFYDASLPAGQEFSINRNLTWMEGSTQVPVSVCSDSCPPGTRKVLQKGKPICCYDCILCPEGEISNATDSPDCFPCPKEFWPNAERDSCLPKPVEFLSFDEVLGIILAAFSVAGACLAIITAAVFFRHRTSPIVRANNSELSFLLLFSLTLCFLCSLTFIGAPTKWSCMLRHTAFGITFVLCISCVLGKTIVVLMAFKATLPGSNVMKWFGPPQQRMTVVSFTFVQVLICTIWLALRPPFPLKNLTTYKERIILECALGSDIGFWVVLGYIGLLAAFCLVLAVLARKLPDSFNEAKFITFSMLIFCAVWITFIPAYVSSPGKFTVAVEIFAILASSFGLILCIFAPKCFIILFKPEKNTKKHLMNKN
>LOCXPOlfC40.875.HIT1.OlfC.2R.844.ANF_receptor.exons8.SUPER_5.Scatophagus_argus
GLTEDRSGAGVSTEASSMKCKLQGTSRLPAFSMDGDYVIGGVFSIHRYKQTLKHNYTTMPEPLKCPGSIEARELRFSRAMIFAIEEINNSSELLPGIKLGYQIHDSCGAVPLALQEAFELLNGLDPVFYTGDNCSQSGMVMAIIGESSSTPSISMSRIMGAFDIPLVSHFATCACLSDKQQFPTFFRTIPSDQFQADALAKLVKHFGWTWIGAVRSDSDYGNNGMATFLQAAQKEGICVEYSESFYRTNPRSRIQRVADVIRRSTAMVIVAFLAAPEMRFLMEELSLEPSPPRQWIGSEAWVTNKDMLKFSFCAGAIGFGIQRSVIPGLREFLLDLSPTKVAASPLLTEFWEEAFNCRLGKTAAVDERVCDGSEDMQTLQSPYTDTSEFRITNMVYKAVYAIAHAIHNSVCQETNSTTQCDKITRIESKQLLTQLKKVNFSQNGYDVSFDANGDPVATYELVNWQKSESGSTELVTVGFYDASLPAGQEFSINRNLTWMEGRTQVPVSVCSDSCPPGTRKVLQKGKPICCYDCILCPEGEISNATDSPDCFPCPKEFWPNAERDSCLPKPVEFLSFDEVLGIILAAFSVAGACLAIITAAVFFRHRTSPIVRANNSELSFLLLFSLTLCFLCSLTFIGAPTKWSCMLRHTAFGITFVLCISCVLGKTIVVLMAFKATLPGSNVMKWFGPPQQRMTVVSFTFVQVLICTIWLVLSPPFPMKNLTTYKERIILECALGSDIGFWVVLGYIGLLAAFCLVLAVLARKLPDNFNEAKLITFSMLIFCAVWITFIPAYVSSPGKFTVAVEIFAILASSFGLILCIFAPKCFIILFKPEKNTKKHLMNKN
>LOCXPOlfC41.888.HIT1.OlfC.2R.872.ANF_receptor.exons8.SUPER_5.Scatophagus_argus
MEISAVFIGLILSLGLCELNSATLKQRAGLTEDRSGAGVSTEVSSVKCELQGTSRLPAFSMDGDYVIGGVFSIHRYKQTTENNYTTMPEPLRCPGSIEARELRFSRAMIFAIEEINNSSELLPGIKLGYQIHDSCDAVPLALQEAFELLNGLDPVFYTGDACSQLGAVKAIVGESSSTPSISMSRIMGAFDIPLVSHFATCACLSDKQQFPTFFRTIPSDQFQADALAKLVKHFGWTWIGAVRSDSDYGNNGMATFLQAAQKEGICVEYSESFYRTNPRSRIQRVADVIRRSTAMVIVAFLAAPEMRFLMEVLSVEPFPPRQWIGSEAWVTNQDMLKFSFIAGAVGFGIQRSVIPGLREFLLDLSPTKVAASPLLTEFWEEAFNCRLGKTAAVDERVCDGSEDMQTLQSPYTDTSEFRITNMVYKAVYAIAHAIHNSVCQETNSTTQCDKITRIESKQLLTQLKKVNFSQNGYDVSFDANGDPVATYELVNWQKSESGSTELVTVGFYDASLPAGQEFSINRNLTWMEGRTQVPVSVCSDSCPPGTRKVLQKGKPICCYDCILCPEGEISNATDSPDCFPCPKEFWPNAERDSCLPKPVEFLSFDEVLGIILAAFSVAGACLAIITAAVFFRHRTSPIVRANNSELSFLLLFSLTLCFLCSLTFIGAPTVWSCMLRHTAFGITFVLCISCVLGKTIVVLMAFKATLPGSNVMKWFGPPQQRMTVMSFTFVQVLICTIWLVLSPPFPMKNLTTYKERIILECALGSDIGFWVVLGYIGLLAAFCLVLAVLARKLPDNFNEAKLITFSMLIFCAVWITFIPAYVSSPGKFTVAVEIFAILASSFGLILCIFAPKCFIILFKPEKNTKKHLMDKS
>LOCXPOlfC42.891.HIT1.OlfC.2R.880.ANF_receptor.exons8.SUPER_5.Scatophagus_argus
MEISALFIGLILSLGLRKLNSTLVLNGSEDAVKQRAGLTEDRSGAGVSTEASSVKCKLQGTSRLPAFSMDGDYVIGGVVGIHTSMHTVTHNYTTMPEPLRCTGSIEARELRFSRAMIFAIEEINNSSELLPGIKLGYQIHDSCAAVPVTVQVAFEFLNGLDPVFYTGGNCSQSGMVTAVVGESSSTPSISMSRVIGAFNVAQVSHFATCACLSDKLQFPTFFRTIPSDQFQADALAKLVKHFGWTWIGAVRSDSDYGNNGMATFLQAAQKEGICVEYSESFHRDHPRSRIQRVADVIRRSTATVVVAFLAPPEMRILMEELSAEPSPPRQWIGSEAWLTNRDLLKFSSIAGAIGFGIQRSVIPGLREFLLDLSPTKVAASPLLTEFWEEAFNCRLGKPAAVDERVCDGSEDIQTLQSQYTDTSQLRITNMVYKAVYAIAHAIHNSVCQETNSTTQCDKITRIEPRELLTQLKKVNFSQNGYDVSFDANGDPVATYELVNWQKSESGSTELVTVGFYDASLPAGQEFSINRNLTWMEGRTQVPVSVCSDSCPPGTRKVLQKGKPICCYDCILCPEGEISNATDSPDCFPCPMEFWPNAERDSCLPKPVEFLSFDEVLGIILAAFSVAGACLAIITAAVFFHHRTSPIVRANNSELSFLLLFSLTLCFLCSLTFIGAPTKWSCMLRHTAFGITFVLSISCVLGKTIVVLMAFKATLPGSNVMKWFGPPQQRMTVVSFTFVQVLICTIWLVLSPPFPMKNLTTYKERIILECALGSDIGFWVVLGYIGLLAAFCLVLAVLARKLPDNFNEAKLITFSMLIFCAVWLTFIPAYVSSPGKFTVAVEIFAILASSFGLILCIFAPKCFIILFRPEKNTKKHLMNKS
>LOCXPOlfC44.909.HIT1.OlfC.2R.880.ANF_receptor.exons8.SUPER_5.Scatophagus_argus
MEISALFIGLILSLGLRKLNSTLVLNGSEDAVKQRAGLTEDRSGAGVSTEASSVKCKLQGTSRLPAFSMDGDYVIGGVVGIHTSMHTVKHNYTTMPEPLRCTGSIEGRELRFSRAMIFAIEEINNSSELLPGIKLGYQIHDSCAAVPVVVQVAFEFLNSLDPVFYTGGNCSQSGMVTAVVGESGSTPSISMSRVIGAFNVAQVSHFATCACLSDKQQFPTFFRTIPSDQFQADALAKLVKHFGWTWIGAVRSDSDYGNNGMATFLQAAQKEGICVEYSEFFYRTHPRSRIQRVVDVIRRSTATVVVAFMAAPEMRILMEELSAEPSPPRQWIGSEAWVTNKDMLKFSFFAGAIGFGIQRSVIPGLREFLLDLSPTKVAASPVLTEFWEEAFNCRLGKTAAVDERVCDGSEDIQTLQSQYTDTSQLRITNMVYKAVYAIAHAIHNSVCQETNSTTKCDKITRIELKELLTQLKKVNFSQNGYDVSFDANGDPVATYELVNWQKSESGSLELVTVGFYDASLPAGQEFSINRNLTWVEGRTQVPVSVCSDSCPPGTHKVLQKGKPICCYDCILCPEGEISNATDSPDCFPCPKEFWPNTERDSCLPKPVEFLSFDEVLGIILAAFSVAGACLAIITAAVFFRHRTSPIVRANNSELSFLLLFSLTLCFLCSLTFIGAPTVWSCVLRHTAFGITFVLCISCVLGKTIVVLMAFKATLPGSNVMKWFGPPQQRMTVVSFTFVQVLICTIWLVLSPPFPMKNLTTYKERIILECALGSDIGFWVVLGYIGLLAAFCLALAVLARKLPDNFNEAKLITFSMLIFCAVWITFIPAYVSSPGKFTVAVEIFAILASSFGLILCIFAPKCFTILFRPEKNTKRHLMNKN
>LOCXPOlfC44.916.HIT1.OlfC.2R.880.ANF_receptor.exons8.SUPER_5.Scatophagus_argus
MEISALFIGLILSLGLRKLNTSLVSNGSEDALKQRAGLTEDRSGAGVSTEASSVKCKLQGTSRLPAFSMDGDYVIGGVIGIHTSMHTVKHNYTTMPEPLRCTGSIEARELRFSRAMIFAIEEINNSSELLPGIKLGYQIHDSCGAVPVTVQVAFELLNGLDPVFYTGGNCSQSGMVTAVVGESSSTPSISMSRVIGAFSVAQVSHFATCACLSDKKQFPTFFRTVPSDQFQADALAKLVKHFGWTWIGAVRSDSDYGNNGMATFLQAAQKEGICVEYSESFHRDHPRSRIQRVADVIRRSTAMVVVAFVGAPEMRILMEELSAEPSPPRQWIGSEAWVTNKDMLKFSFFAGAIGFGIQRSVIPGLREFLLDLSPTKVAASPLLTEFWEEAFNCRLGKTAAVDERVCDGSEDIQTLQSQYTDTSELRITNMVYKAVYAIAHAIHNSVCQETNSSTKCDKITRIESKQLLTQLKKVNFSQNGYDVSFDANGDPVATYELVNWQKSESGSLELVTVGFYDASLPAGQEFSINRNLTWMEGRTQVPVSVCSDSCPPGTRKVLQKGKPICCYDCILCPEGEISNATDSPDCFPCPREFWPNAERDSCLPKPVEFLSFDEVLGIILAAFSVAGACLAIITAAVFFRHRTSPIVRANNSELSFLLLFSLTLCFLCSLTFIGAPTMWSCMLRHTAFGITFVLCISCVLGKTIVVLMAFKATLPGSNVMKWFGPPQQRMTVVSFTFVQVLICTIWLVLSPPFPLKNLTTYKERIILECALGSDIGFWVVLGYIGLLAAFCLVLAVLARKLPDNFNEAKFITFSMLIFCAVWITFIPAYVSSPGKFTVAVEIFAILASSFGLILCIFAPKCFTILFRPEKNTKKHLMNKN
>LOCXPOlfC45.926.HIT1.OlfC.2R.880.ANF_receptor.exons8.SUPER_5.Scatophagus_argus
MEISALFIGLILSLGLRKLNTTLVSNGSEDAVKQRAGLTEDRSGAGVSTEASSVKCKLQGTSRLPAFSMDGDYVIGGVVGIHTSMHTVKHNYTTMPEPLRCTGSIEGRELRFSRAMIFAIEEINNSSELLPGIKLGYQIHDSCAAVPVTVQVAFEFLNSLDPVFYTGGNCSQSGMVTAVVGESSSTPSISMSRVIGTFNVAQVSHFATCACLSDKQQFPTFFRTIPSDQFQADALAKLVKHFGWTWIGAVRSDTDYGNNGMATFLQAAQKEGICVEYSESFYRTHPRSRIQRVADVIRRSTAMVVVAFATSLEVRILLEELSAEPSPPRQWIGSEAWVTNKDMLKFSFFAGAIGFGIQRSVIPGLREFLLDLSPTKVAASPVLTEFWEEAFNCRLGKTAAVDERVCDGSEDIQTLQSQYTDTSQLRITNMVYKAVYAIAHAIHNSVCQETNSTTKCDKITRTESKQLLTQLKKVNFSQNGYDVSFDANGDPVATYELVNWQKSESGSLELVTVGFYDASLPAGQEFSINRNLTWMEGSTQVPVSVCSDSCPPGTRKVLQKGKPICCYDCILCPEGEISNATDSPDCFPCPKEFWPNAERDSCLPKPVEFLSFDEVLGIILAAFSVAGACLAIITAAVFFRHRTSPIVRANNSELSFLLLFSLTLCFLCSLTFIGAPTEWSCMLRHTAFGITFVLCISCVLGKTIVVLMAFKATLPGSNVMKWFGPPQQRMTVVSFTSVQVLICTIWLVLSPPFPMKNLTTYKERIILECALGSDIGFWVVLGYIGLLAAFCLVLAVLARKLPDNFNEAKLITFSMLIFCAVWITFIPAYVSSPGKFTVAVEIFAILASSFGLILCIFAPKCFIILFKPEKNTKKHLMDKN
>LOCXPOlfC46.226.HIT1.OlfC.2R.880.ANF_receptor.exons8.SUPER_5.Scatophagus_argus
MEISALFIGLILSLGLRKLNTTLVSNGSGDALKQRAGLTEDRSGAGVSTEASSVKCKLQGTSRLPAFSMDGDYVIGGVFSMHRYKQTVENNYTTMPEPLKCTGSIEARELRFSRAMIFAIEEINNSSELLPGIKLGYQIHDSCAAVPVTVQVAFELLNGLDPVFYTGGNCSQSGMVTAVVGESSSTPSISMSRVIGAFSVAQVSHFATCACLSDKLQFPTFFRTIPSDQFQADALAKLVKHFGWTWIGAVRSDSDYGNNGMATFLQAAQKEGICVEYSESLHRDHPRSRIQRVADVIRRSTATVVVAFLAPPEMRILMEELSAEPSPPRQWIGSEAWLTNKDLLKFRSIAGAIGFGIQRSVIPGLREFLLDLSPTKVAASPLLTEFWEEAFNCRLGKTAAVDERVCDGSEDIQTLQSQYTDTSQLRITNMVYKAVYAIAHAIHNSVCQETNSTTQCDKITRIESKQLLTQLKKVNFSQNGYDVSFDANGDPVATYELVNWQKSESGSLELVTVGFYDASLPAGQEFSINRNLTWMEGRTQVPVSVCSDSCPPGTRKVLQKGKPICCYDCILCPEGEISNATDSPDCFPCPKEFWPNAERDSCLPKPVEFLSFDEVLGIILAAFSVAGACLAIITAAVFFHHRTSPIVRANNSELSFLLLFSLTLCFLCSLTFIGAPTKWSCMLRHTAFGITFVLCISCVLGKTIVVLMAFKATLPGSNVMKWFGPPQQRMTVVSFTFVQVLICTIWLVLSPPFPMKNLTTYKERIILECALGSDIGFWVVLGYIGLLAAFCLVLAVLARKLPDNFNEAKLITFSMLIFCAVWITFIPAYVSSPGKFTVAVEIFAILASSFGLILCIFAPKCFIILFKPEKNTKKHLMNKN
>LOCXPOlfC47.238.HIT1.OlfC.2R.880.ANF_receptor.exons8.SUPER_5.Scatophagus_argus
MEISAVFIGLILSLGSCELNSALVLNDSGDAVKQRAGLTEDRSGAGVSTEASSVKCKLQGTSRLPAFSMDGDYVIGGVFSMHRYRQTVEHHYTTMPEPLKCAGSIEGRELRSSRAMIFAIEEINNSSELLPGIKLGYQIHDSCAEVPVAVQAAFQLLNGLDPVFHTGENCSQSGAVMAIIGESSSTPSISMSRIIGAFDIPQVSHFATCACLSDKQQFPSFFRTIPSDQFQAEALAKLVKHFGWTWVGAVRSDTDYGNNGMASFLNAVQKEGICVEYSESFYRTNPRSRIQRVADVIRRSTAMVVVAFVAAADLRFLLEELSAEPSPPRQWIGSEAWVTNQDMLRFSFCAGAIGFGIQRAVIPGVREFLLDLSPTKVAASPLLTEFWEEAFNCRLGKTAAVDERVCDGSEDIQTLQIQYTDTSQLRITNMVYKAVYAIAHAIHNSVCQETNSTTQCDKITRIEPREVLTQLKKVNFSQNGYDVSFDANGDPVAAYELINWQKSESGSIELVTVGFYDASLPAGQEFSINRNLSWMEGSTQVPVSVCSDSCPPGTRKVLQKGKPICCYDCILCPEGEISNATDSPDCFPCPKEFWPNEERYSCLPKPVEFLSFDEVLGIILAAFSVAGACLAIITAAVFFHHRTSPIVRANNSELSFLLLFSLTLCFLCSLTFIGAPTKWSCMLRHTAFGITFVLCISCVLGKTIVVLMAFKATLPGSNVMKWFGPPQQRMTVMSFTFVQVLISTIWLVLSPPFPMKNLTTYKERIILECALGSDIGFWAVLGYIGLLAVFCLVLAVLARKLPDNFNEAKLITFSMLIFCAVWITFIPAYVSSPGKFTVAVEIFAILASSFGLILCIFAPKCFIILFKPEKNTKKHLMNKN
>LOCXPOlfC48.245.HIT1.OlfC.2R.844.ANF_receptor.exons8.SUPER_5.Scatophagus_argus
GLTEDRSGAGVSTEASSVKCKLQGTSRLPAFSMDGDYVIGGVFSIHRYRHTETHNYTTMPEPLKCTGSIEARELRFSRAMIFAIEEINDSSELLPGIKLGYLIHDSCGAVPLSTHIAFQLLNGLDPVFYTGDSCLQSGMVKAIVAESSSTRSISMSRIIGAFDIPLVSHFATCACLSDKQQFPTFFRTIPSDQFQADALAKLVKHFGWTWIGAVRSDSDYGNNGMATFLQAAQKEGICVEYSESFHRDHPRSRIQRVADVIRRSTAMVIVAFVASTEFRILMEELSLEPSPPRQWIGSESWVTNRDLLRFSFCAGAVGFGIQRSVIPGLREFLLDLSPSKVAASPLLTEFWEEAFNCRLGKPAAVDERVCDGSEDIQTLQSPYTDTSQLRITNMVYKAVYAIAHAIHNSVCQETNSTTKCDKIARTESRQLLTELKKVKFSQNGYDVSFDANGDPVATYELVNWQKSESGSTELVTVGFYDASLPAGQEFSINRNLTWVEGRTQVPVSVCSDSCPPGTRQVLQKGKPICCYDCMLCPEGEISNATDSPDCFPCPKEFWPNAERDTCLPKPVEFLSFDEVLGIILAAFSVAGACLAIITAAVFFRHRTSPIVRANNSELSFLLLFSLTLCFLCSLTFIGAPSKWSCMLRHTAFGITFVLCISCVLGKTIVVLMAFKATLPGSNVMKWFGPPQQRMTVVSFTFVQVLICTIWLVLSPPFPMKNLTTYKERIILECALGSDIGFWVVLGYIGLLAAFCLVLAVLARKLPDNFNEAKLITFSMLIFCAVWITFIPAYVSSPGKFTVAVEIFAILASGFGLILCIFAPKCFIILFRPEKNTKKHLMNKN
>LOCXPOlfC49.255.HIT1.OlfC.2R.868.ANF_receptor.exons8.SUPER_5.Scatophagus_argus
MEISALFIGLILSLGLCELNSALTLNDSGDAVKQRAGLTEDRSGAGVSTEASSVKCKLQGTSRLSAFSMDGDYVIGGVFPIHYYGQTEENNYTTMPEPLKCTGSIDSRQLRFSRAMIFAIEEINNSSELLPGIKLGYQIHDSCAAVPLTVQVSFELLNGLDQVFHTDDNCSQSGMVMAIVGESSSTRSITVSRVTGAFNIPQVSYFATCACLSDKKQFPSFFRTIPSDHIQADALAKLVKHFGWTWIGAVRSDTDYGNDGMATFLQAAQKEGICVEYSESFYRTNPRSRIQRVADVIRRSTAMAVVAFLTPPEMGILMEELSAEPSPPRQWIGSEAWVTSRDMLKYSFVAGAIGFGIQRSVIPGLREFLLDLSPTKVAASPLLTEFWEQAFNCRLGKNERVCDGSEDIQTLQIQYTDTSELRITNMVYKAVYAIAHAIHNSVCQETNSTTQCDKITRIELKELLTQLKKVNFSQNGYDVSFDANGDPVATYELVNWQKSESGSLELVTVGFYDASLPAGQEFSINRNLTWMEGRTQVPVSVCSDSCPPGTRKVLQKGKPICCYDCILCPEGEISNATDSPDCFPCPKEFWPNAERDSCLPKPVEFLSFDEVLGIILAAFSVAGACLAIITAAVFFHHRTSPIVRANNSELSFLLLFSLTLCFLCSLTFIGAPTEWSCMLRHTAFGITFVLCISCVLGKTIVVLMAFKATLPGSNVMKWFGPPQQRMTVVSFTFVQVLICTIWLVLSPPFPMKNLTTYKERIILECALGSDIGFWVVLGYIGLLAAFCLVLAVLARKLPDNFNEAKFITFSMLIFCAVWITFIPAYVSSPGKFTVAVEIFAILASSFGLILCIFAPKCFIILFRPEKNT
>LOCXPOlfC50.267.HIT1.OlfC.2R.842.ANF_receptor.exons8.SUPER_5.Scatophagus_argus
GLTEDRSGAGVSTEASSVKCKLQGASRLPAFSMDGDYVIGGVFSIHRYKQTETHNYTTMPEPLKCTGSIEARELRFSRAMVFAIEEINDSSELLPGIKLGYLIHDSCSAVPLSTHIAFQLLNGLDPVFYTGDSCLQSGMVKAIVGESSSTGSISTSRIIGAFDIPLVSHFSTCACLSDKQQFPTFFRTIPSDQFQADALAKLVKHFGWTWIGAVRSDSDYGNNGMATFLQAAQKEGICVEYSESFHRSNPRSRIQRVADVIRRSTAMVIVAFVASTEFRILMEELSLEPSPPRQWIGSESWLTNRDLLRFSFCAGAIGFGIQRSVIPGLREFLLDLSPTKVAASPLLTEFWEEAFNCRLGKPVDERVCDGSEDIQTLQSLYTDTSQLRITNMVYKAVYAIAHAIHNSVCQETNSTTKCDKIARTEPRQLLTQLKKVNFSQNGYDVSFDANGDPVATYELVNWQKSESGSNELVTVGFYDASLPAGQEFSINRNLTWMEGSTQVPVSVCSDSCPPGTRQVLQKGKPICCYDCILCPEGEISNATDSPDCFPCPKEFWPNAERDSCLPKPVEFLSFDEVLGIILAAFSVAGACLAIITAAVFFHHRTSPIVRANNSELSFLLLFSLTLCFLCSLTFIGAPTKWSCMLRHTAFGITFVLCISCVLGKTIVVLMAFKATLPGSNVMKWFGPPQQRMTVVSFTFVQVLICTIWLVLSPPFPMKNLTTYKERIILECALGSDIGFWVVLGYIGLLAAFCLVLAVLARKLPDNFNEAKLITFSMLIFCAVWITFIPAYVSSPGKFTVAVEIFAILASSFGLILCIFAPKCFIILFRPEKNTKKHLMNKS
>LOCXPOlfC51.271.HIT1.OlfC.2R.881.ANF_receptor.exons8.SUPER_5.Scatophagus_argus
MEISAVFIGLILSLVLRELNSALVSNGSRDAVKQRAGLTEDRSGAGVSTEASSVKCKLQGTSRLPAFSMHGDYVIGGVFSIHRYKQTVENNYTTMPEPLKCTGSLDSRELRFSRATVFAIEEINNSSELLPGIKLGYQIHDSCAAVPVAMHVTFQLSNGLDPVFYTGDNCSQSGMMMAIIGESGSTPSISMSRVIGAFDIPLVSHFATCACLSDKLQFPSFFRTIPSDQFQADALAKLVKHFGWTWIGAVRSDSDYGNNGMATFLQAAQKEGICVEYSESFYRTHPRSRIQRVADVIRRSTATVIVAFVASTEFRILMEELSLEPSPPRQWIGTEAWVTNRDMLKFSFCAGAVGFGIQRSVIPGLREFLLDLSPTKVAASPLLTEFWEEAFNCRLGKTAAVDERVCDGSEDIQTLQSLYTDTSQLRITNMVYKAVYAIAHAIHNSVCQETNSTTQCDKNTNIESNQFLTQLKKVKFSQNGYDVSFDANGDPVATYELINWQKSESGSIEFVTVGFYDASLSAGQEFSINRNLTWMEGRTQVPVSVCSDSCPPGTRKVLQKGKPICCYDCILCPEGEISNATDSPDCFPCPKEFWPNAERDSCLPKPVEFLSFDEVLGIILAAFSVAGACLAIITAAVFFHHRTSPIVRANNSELSFLLLFSLTLCFLCSLTFIGAPTEWSCMLRHTAFGITFVLCISCVLGKTIVVLMAFKATLPASNVMKWFGPPQQRMTVVSFTFVQVLICTIWLVLSPPFPMKNLTTYKERIILECALGSDIGFWVVLGYIGLLAAFCLVLAVLARKLPDNFNEAKLITFSMLIFCAVWITFIPAYVSSPGKFTVAVEIFAILASSFGLILCIFAPKCFIILFKPERNTKKHLMNKSL
>LOCXPOlfC52.281.HIT1.OlfC.2R.880.ANF_receptor.exons8.SUPER_5.Scatophagus_argus
MEISAVFIGLILSLVLHELNSALVSNGSGEAVKQRAGLTEDRSGAGVSTEASSVKCKLQGTSRLPAFSMHGDYVIGGVFSIHRYKQTVENNYTTMPQPLKCTGSLESSELRFSRAMIFAIEEINNSSELLPGIKLGYQIHDSCAEVPVAVQAAFKLLNGLDPVFYTGDNCSQSGMVMAIIGESGSTPSISMSRVIGAFDIPLVSHFATCACLSDKQQFPTFFRTIPSDQFQADALAKLVKHFGWTWIGAVRSDSDYGNNGMATFLQAAQKEGICVEYSESFYRTHPRSRIQRVADVIRRSTATVIVAFVASTEFRILMEELSLEPSPPRQWIGSESWVTSRDLLRFSFCAGAIGFGIQRAVIPGLREFLLDLSPTKVAASPLLTEFWEEAFNCRLGKTAAVDERVCDGSEDIQTLQSLYTDTSQLRITNMVYKAVYAIAHAIHNSVCQETNSTTQCDKNTNIESNQFLTQLKKVKFSQNGYDVSFDANGDPVATYELVNWQKSESGSIEFVTVGFYDASLSAGQEFSINRNLTWMEGRTQVPVSVCSDSCPPGTRKVLQKGKPICCYDCILCPEGEISNATDSPDCFPCPKEFWPNAERDSCLPKPIEFLSFDEVLGIILAAFSVAGACLAIITAAVFFHHRTSPIVRANNSELSFLLLFSLTLCFLCSLTFIGAPTEWSCMLRHTAFGITFVLCISCVLGKTIVVLMAFKATLPGSNVMKWFGPPQQRMTVVSFTFVQVLICTIWLVLSPPFPMKNLTTYKERIILECALGSDIGFWAVLGYIGLLAAFCLVLAVLARKLPDNFNEAKLITFSMLIFCAVWITFIPAYVSSPGKFTVAVEIFAILASSFGLILCIFAPKCFIILFKPERNTKKHLMNKS
>LOCXPOlfC53.292.HIT1.OlfC.2R.880.ANF_receptor.exons8.SUPER_5.Scatophagus_argus
MEISDVFIGLILSLVLRGLNSALVFNDSRDAVKQRAGLTEDRSGAGVSTEASSVKCKLQGASRLPAFSMHGDYVIGGVFSIHRYKQTVENNYTTMPEPLKCTGSLESSELRFSRAMIFAIEEINNSSELLPGIKLGYQIHDSCAEVPVAVQAAFKLLNGLDPVFYTGDNCSQSGMVMAIIGESGSTPSISMSRVIGAFDIPLVSHFATCACLSDKQQFPTFFRTIPSDQFQADALAKLVKHFGWTWIGAVRSDSDYGNNGMATFLQAAQKEGICVEYSESFYRTHPRSRIQRVADVIRRSTATVIVAFVASTEFRILMEELSLEPSPPRQWIGSESWVTSRDLLRFSFCAGAIGFGIQRSVIPGLREFLLDLSPTDVAASPLLTEFWEEAFNCRLGKTAAVDERVCDGSEDIQTLQNPYTDTSQLRITNMVYKAVYAIAHAIHNSVCQETNSTTQCDKITRVEPRQLLTQLKKVKFSQNGYDVSFDANGDPVATYELVNWQKSESGSTELVTVGFYDASLPAGQEFSINRNLTWMEGRTQVPVSVCSDSCPPGTRKVLQKGKPICCYDCILCPEGEISNATDSPDCFPCPKEFWPNAERDSCLPKPVEFLSFDEVLGIILAAFSVAGACLAIITAAVFFRHRTSPIVRANNSELSFLLLFSLTLCFLCSLTFIGAPTKWSCMLRHTAFGITFVLCISCVLGKTIVVLMAFKATLPGSNVMKWFGPPQQRMTVVSFTFGQVLICTIWLVLSPPFPMKNLTTYKERIILECALGSDIGFWVVLGYIGLLAAFCLVLAVLARKLPDNFNEAKLITFSMLIFCAVWITFIPAYVSSPGKFTVAVEIFAILASSFGLILCIFAPKCFIILFRPEKNTKKHLMNKN
>LOCXPOlfC54.297.HIT1.OlfC.2R.837.ANF_receptor.exons8.SUPER_5.Scatophagus_argus
GTGVSTEASSVKCKLQGATRLPAFSMDGDYVIGGVFSIHRYKQTVENNYTTMPEGLKCTGSIDSRELRLSYAMVFAIEEINNSSELLPGIKLGYQIHDTCAAVPVVVQAAFQLLNGLDPVFYTGDNCSQSGMMMAIIGESGSTQSISMSRVIGAFDIPQVSHFATCACLSDKQQFPTFFRTIPSDQFQADALAKLVKHFGWTWIGAVRSDSDYGNNGMATFLQAAQKEGICVEYSESFYRTNPRSRIQRVADVIRRSTAMVIVAFAASGDLRILLEELSREPSPPRQWIGSESWVTNQDMLKFDFCAGAIGFGIQRSVIPGLREFLLDLSPTKVAASPLLTEFWEEAFNCRLGKTAAVDERVCDGSEDIQTLQSQYTDTSQLRITNMVYKAVYAIAHAIHNSVCQETNSANQCDKITRVELKEVLTQLKKVNFSQNGYDVSFDANGDPVATYELVNWQKSESGRTELVTVGFYDASLPAGQEFSINRNLTWMEGRTQVPVSVCSDSCPPGTRKVLQKGKPICCYDCILCPEGEISNATDSPDCFPCPKEFWPNAERDSCLPKPVEFLSFDEVLGIILAAFSVAGACLAIITAAVFFRHRTSPIVRANNSELSFLLLFSLTLCFLCSLTFIGAPLKWSCMLRHTAFGITFVLCISCVLGKTIVVLMAFKATLPGSNVMKWFGPPQQRMTVVSFTFVQVLICTIWLALRPPFPLKNLTTYKERIILECALGSDIGFWVVLGYIGLLAVFCLVLAVLARKLPDNFNEAKFITFSMLIFCAVWITFIPAYVSSPGKFTVAVEIFAILASSFGLILCIFAPKCFIILFKPEKNTKKHLMNKN
>LOCXPOlfC53.306.HIT1.OlfC.2R.848.ANF_receptor.exons8.SUPER_5.Scatophagus_argus
ALKQRAGLKEYGTGVSTEASSVKCKLQGATRLPAFSMDGDYVIGGVFSIHRYKQTVENNYTTMPDYLKCTGSLESSELHFSRAMVFAIEEINNSSELLPGIKLGYQIHDSCGAVSVTVQVAFELLNGPDAVFYTGDNCSQSGMVMAIIGASSSTPSISMSRVIGAFDIPLVSHFATCACLSDKQQFPTFFRTIPSDQFQADALAKLVKHFGWTWIGAVHSDSDYGNNGMATFLQAAQKEGICVEYTESFNRAHPRSRIQRVADVIRRSTATVIVAFIASIQFRSLMEELSLEPSPPRQWIGSESWVTSRDLLRFSFCAGAIGFGIQRSVIPGLREFLLDLSPTKVAASPLLTEFWEEAFNCRLGKTAAVNERVCDGSEDIQKLQNPYTDTSQLRITNMVYKAVYAIAHAIHNSVCQETNSTTQCDKITRIEPRQFLTQLKKVKFSQNGYDVSFDANGDPVAKYELVNWQKSESGSIELVTVGFYDASLPAGQEFSINRNLTWMEGRTQVPVSVCSDSCPPGTRKVLQKGKPICCYDCILCPEGEISNATDSPDCFPCPKEFWPNAERDSCLPKPVEFLSFDEVLGIILAAFSVAGACLAIITAAVFFRHRTSPIVRANNSELSFLLLFSLTLCFLCSLTFIGAPTKWSCMLRHTAFGITFVLSISCVLGKTIVVLMAFKATLPGSNVMKWFGPPQQRMTVVSFTFGQVLICTIWLVLSPPFPMKNLTTYKERIILECALGSDIGFWVVLGYIGLLAAFCLVLAVLARKLPDSFNEAKFITFSMLIFCAVWITFIPAYVSSPGKFTVAVEIFAILASSFGLILCIFAPKCFIILFKPEKNTKKHLMNKN
>LOCXPOlfC55.309.HIT1.OlfC.2R.837.ANF_receptor.exons8.SUPER_5.Scatophagus_argus
GTGVSTEASSVKCKLQGATRLPAFSMDGDYVIGGVFSIHDYKQTVENNYTTMPEGLKCTGSVDPRELRLSYAMVFAIEEINNSSELLPGIKLGYQIHDSCAAVSVVVQAAFQLLNGLDPVFYTGDNCSQSGMMMAIIGETGSTQSISMSRVIGAFDIPQVSHFSTCACLSDKQQFPTFFRTVPSDQFQANALAKLVKHFGWTWIGAVRSDSDYGNNGMATFLQAAQKEGICVEYSESFYRTNPRSRIQRVADVIRRSTAMVVVAFAASGDLRILLEELLREPSPPRQWIGSEAWVTNQDMLKFNLCAGAIGFGIQRSVIPGLREFLLDLSPTKVAASPVLTEFWEEAFNCRLGKTAAVDERVCDGSEDIQTLQSPYTDTSQLRITNMVYKAVYAIAHAIHNSVCQETNSTTQCDKITRIELKELLTQLKKVNFSQNGYDVSFDANGDPVATYELVNWQKSESGSIELVTVGFYDASLPAGQEFSINSNLTWMEGRTHVPVSVCSDSCPPGTRKVLQKGKPICCYDCILCPEGEISNATDSPDCFPCPKEFWPNAEKDSCLPKPVEFLSFDEVLGIILAAFSVAGACLAIITTAVFFRHRTSPIVRANNSELSFLLLFSLTLCFLCSLTFIGAPTKWSCMLRHTAFGITFVLCISCVLGKTIVVLMAFKATLPGSNVMKWFGPPQQRMTVVSFTFVQVLICTIWLVLSPPFPMKNLTTYKERIILECALGSDIGFWVVLGYIGLLAAFCLVLAVLARKLPDSFNEAKFITFSMLIFCAVWITFIPAYVSSPGKFTVAVEIFAILASSFGLILCIFAPKCFIILFKPEKNTKKHLMNKN
>LOCXPOlfC56.314.HIT1.OlfC.2R.880.ANF_receptor.exons8.SUPER_5.Scatophagus_argus
MEISAVFIGLILSLGLCELNSALALNDSGDAVKQRAGLTEDRSGAGVSTEASSVKCKLQGTTRLPVFSMDGDYVIAGVFSIHRYKQSVEHNYTTMPQPQRCTGSIDFRELRFSRAMIFAIEEINNSSELLPGIKLGYQIHDSCTAVPVAVHVAFQLLNGLDPVFHTGDNCSQSGMVMAVIGESSSTPSISMSRIMGAFDIPQVSHFATCACLSDKQQFPTFFRTVPSDQFQADALAKLVKHFGWTWIGAVRSDSDYGNNGMATFLQAAQKEGICVEYSESFYRTHPRSRIQRVADAIRRSTAMVVVAFMSATELSILLEELSAEPSPPRQWIGSESWVTNRNMLRFSFFAGAIGFGIQRSVIPGVREFLLDLSPSKVAASPVLTEFWEQAFNCRLGKTAAVDERVCDGSEDIQTLQSQYTDTSQLRITNMVYKAVYAIAHAIHNSVCQETNSTTQCDRITRTESKQLLTQLKKVNFSQNGYDVSFDANGDPVAKYELVNWQKSESGSIELVTVGFYDASLPAGQEFSINRNLTWMEGRTQVPVSVCSDSCPPGTRKVLQKGKPICCYDCILCPEGEISNATDSPDCFPCPKEFWPNAERDSCLPKPVEFLSFDEVLGIILAAFSVAGACLAIITAAVFFHHRTSPIVRANNSELSFLLLFSLTLCFLCSLTFIGAPTKWSCMLRHTAFGITFVLCISCVLGKTIVVLMAFKATLPGSNIMKWFGPPQQRMTVVSFTFVQVLICTIWLVLSPPFPMKNLTTYKERIILECALGSDIGFWVVLGYIGLLAAFCLVLAVLARKLPDNFNEAKFITFSMLIFCAVWITFIPAYVSSPGKFTVAVEIFAILASSFGLILCIFAPKCFIILFRPEKNTKKHLMNKN
>LOCXPOlfC57.317.HIT1.OlfC.2R.838.ANF_receptor.exons8.SUPER_5.Scatophagus_argus
SGAGVSTEASSVKCKLQGTSRLPAFSMDGDYVIGGVFSIHHYKQTVDNNYTTMPEPLKCTGRIDSRGLRLSYAMVFAIEEINNSSELLPGIKLGYQIHDSCAAVPVAVQATFQLLNGLDPVFYTGDNCSQSGMMMAIIGESGSTPSISMSRVIGAFDIPQVSHFATCACLSDKQQFPTFFRTIPSDQFQADALAKLVKHFGWTWIGAVRSDSDYGNNGMATFLQAAQKEGICVEYSESFYRSHPRSRIQRVADVIRRSTAVIVVAFAASGDLRILLEELSREPSPPRQWIGSEAWVTDPDMLRFSFCAGAIGFGIQRSVIPGLREFLLDLSPTDVAASPVLTEFWEEAFNCRLGKTAAVDERVCDGSEDIQTLQSQYTDTSQLRITNMVYKAVYAIAHAIHNSVCQETNSTTQCDKITRLESKQVLTQLKKVNFSQNGYDVSFDANGDPVATYELVNWQKSESGSIELVTAGFYDASLPVGQEFSINRNLTWMEGSTQVPVSVCSDSCPPGTRKVLQKGKPICCYDCILCPEGEISSATDSPDCFPCPKEFWPNAERDSCLPKPVEFLSFDEVLGIILAAFSVAGACLAIITAAVFFHHRTSPIVRANNSELSFLLLFSLTLCFLCSLTFIGAPTEWSCMLRHTAFGITFVLSISCVLGKTIVVLMAFKATLPGSNVMKWFGPPQQRMTVVSFTFVQVLICTIWLVLSPPFPMKNLTTYKERIILECALGSDIGFWVVLGYIGLLAAFCLVLAVLARKLPDNFNEAKFITFSMLIFCAVWITFIPAYVSSPGKFTVAVEIFAILASSFGLILCIFAPKCFIILFKPEKNTKKHLMNKN
>LOCXPOlfC58.321.HIT1.OlfC.2R.880.ANF_receptor.exons8.SUPER_5.Scatophagus_argus
MEISAVFIGLILSLGLCELNSALALNDSGDALKQRAGLTEDRSGAGVSAEASSVKCKLQGTSRLPAFSMDGDYIIGGVFSIHHYKQTVDNKYTTMPEPLKCTGRIDSRGLRLSYAMVFAIEEINNSSELLPGIKLGYQIHDSCAAVPVAVQATFQLLNGLDPVFYTGDNCSQSGMVMAIIGESGSTPSISMSRVIGAFDIPQVSHFATCACLSDKQQFPTFFRTIPSDQFQADALAKLVKHFGWTWIGAVRSDSDYGNNGMATFLQAAQKEGICVEYSESFYRSHPRSRVQRVADVIRRSTAVIVVAFAASGDLRILLEELSREPSPPRQWIGSEAWVTDPDMLRFSFCAGAIGFGIQRSVIPGVREFLLDLSPTDVAASPVLTEFWEEAFNCRLGKTAAVDERVCDGSEDIQTLQSQYTDTSQLRITNMVYKAVYAIAHAIHNSVCQETNSTTQCDKITRIESKQVLTQLKKVNFSQNGYDVSFDANGDPVATYELVNWQKSESGSIELVTVGFYDASLPVGQEFSINRNLTWMEGSTQVPVSVCSDSCPPGTRKVLQKGKPICCYDCILCPEGEISSATDSPDCFPCPKEFWPNAERDSCLPKPVEFLSFDEVLGIILAAFSVAGACLAIITAAVFFHHRTSPIVRANNSELSFLLLFSLTLCFLCSLTFIGAPTEWSCMLRHTAFGITFVLSISCVLGKTIVVLMAFKATLPGSNVMKWFGPPQQRMTVVSFTFGQVLICTIWLVLSPPFPMKNLTTYKERIILECALGSDIGFWVVLGYIGLLAAFCLVLAVLARKLPDNFNEAKFITFSMLIFCAVWITFIPAYVSSPGKFTVAVEIFAILASSFGLILCIFAPKCFIILFKPEKNTKKHLMNKN
>LOCXPOlfC59.330.HIT1.OlfC.2R.880.ANF_receptor.exons8.SUPER_5.Scatophagus_argus
MEISALFIGLILSLGLCELNSALALNDTGDALKQRAGLTEDRSGAGVSTEASSVKCKLQGTSRLPAFSMDGDYVIGGVFSIHHYKQTVDNKYTTMPEPLKCTGSIDSRELRLSYAMVFAIEEINNSSELLPGIKLGYQIHDSCAAVPVAVQATFQLLNGLDPVFYTGDNCSQSGMVMAIIGESGSTPSISMSRVIGAFDIPQVSHFATCACLSDKQQFPSFFRTIPSDQFQADALAKLVKHFGWTWIGAVRSDSDYGNNGMATFLQAAQKEGICVEYSESFYRSHPRSRIQRVADVIRRSTAVVVVAFAASGDLRILLEELSLEPSPPRQWIGSEAWVTDPDMLRFSFCAGAIGFGIQRSVIPGVREFLLDLSPTDVAASPVLTEFWEEAFNCRLGKTAAVDERVCDGSEDIQTLQSPYTDTSQLRITNMVYKAVYAIAHAIHNSVCQETNSTTQCDKITGIESKQVLTQLKNVNFSQNGYNVSFDANGDPVATYELVNWQKSESSSIELVTVGFYDASLPVGQEFSINRNLTWMEGSTQVPVSVCSDSCPPGTRKVLQKGKPICCYDCILCPEGEISNATDSPDCFPCPKEFWPNAERDSCLPKPVEFLSFDEVLGIILAAFSVAGACLAIITAAVFFHHRTSPIVRANNSELSFLLLFSLTLCFLCSLTFIGAPTDWSCMLRHTAFGITFVLCISCVLGKTIVVLMAFKATLPGSNVMKWFGPPQQRMTVVSFTFVQVLICTIWLALSPPYPLKNLTTYKERIILECALGSDIGFWVVLGYISLLAAFCLVLAVLARKLPDHFNEAKLITFSMLIFCAVWITFIPAYVSSPGKFTVAVEIFAILASSFGLILCIFAPKCFIILFKPEKNTKKHLMNKN
>LOCXPOlfC60.336.HIT1.OlfC.2R.844.ANF_receptor.exons8.SUPER_5.Scatophagus_argus
GLTEDRSGAGISTEASSMKCKLQGTSRLPAFSMDGDYVIGGVFSIHNNMHTVKHNYTTMPEPLRCTGSIDSRELRFSRATVFAIEEINNSSELLPGIKLGYQIQDSCGTVPVAMHVTFQLSNGLDPVFYTAENCSQSGMVMAIIGESGSTPSISMSRIIGAFDIPQVSHFATCACLSDKQQFPTFFRTIPSDQFQADALAKLVKHFGWTWIGAVRSDSDYGNNGMATFLQAAQKEGICVEYSESFYRTHPRSRIQRVADVIRRSTAKVVVAFVASGDIKILLEELSVETSPPRQWIGSEAWVTNKDMLKFSFFAGAIGFGIQRSVIPGLREFLLDLSPTKVAASPVLTEFWEEAFNCRLGKTAAVDERVCDGSEDIQTLQSQYTDTSQLRITNMVYKAVYAIAHAIHNSVCQETNSTTQCDKITRIEPKQLLAQLKKVNFSQNGYDVSFDANGDPVATYELVNWQKSESGSIELVTVGFYDASLPAGQEFSINRNLTWMEGRTQVPVSVCSDSCPPGTRKVLQKGKPICCYDCILCPEGEISNATDSPDCFPCPKEFWPNAERDSCLPKPVEFLSFDEVLGIILAAFSVAGACLAIITAAVFFRHRTSPIVRANNSELSFLLLFSLTLCFLCSLTFIGAPTEWSCMLRHTAFGITFVLCISCVLGKTIVVLMAFKATLPGSNVMKWFGPPQQRMTVVSFTFVQVLICTIWLVLSPPFPMNNLTTYKERIILECALGSDIGFWVVLGYIGLLAVFCFVLAVLARKLPDNFNEAKLITFSMLIFCAVWITFIPAYVSSPGKFTVAVEIFAILASSFGLILCIFAPKCFIILFRPEKNTKKHLMNKN
>LOCXPOlfC61.339.HIT1.OlfC.2R.881.ANF_receptor.exons8.SUPER_5.Scatophagus_argus
MEISVFFIGLILSLSLCELNSALALHVSGDALKQRAGLTEDRSGAGVSTEASSVKCKLQGATRLPAFSMDGDYVIGGVFSIHAYMHTVKHNYNTMPEPLRCTGIDSRELRFSRAMIFAIEEINNSSELLPGIKLGYQIHDSCAAVPVAVHVAFELLNGRDPVFYTGDNCSQSGMVMAIIGESGSTPSISMSRIIGAFSIPQVSHFATCACLSDKQQFPTFFRTIPSDQFQADALAKLVKHFGWTWIGAVRSDSDYGNNGMAIFLQAAQKEGICVEYSESFYRTHPRSRIQRVADVIRRSTAMVVVAFAASGDMKILLEELSLEPSPPRQWIGSEAWVTDPDLLRFSFCAGAIGFGIQRSVIPGLREFLLDLSPTKVAASPLLKEFWEEAFNCRLGKTAAVDESMCDGSEDIQTLQSPYTDTSQLRITNMVYKAVYAIAHAIHNSVCQETNSTTQCDKTSSIESKQVFLQLKKVNFSQNGYDVSFDANGDPVATYELVNWQKSESGSIELVTAGFYDASLPAGQEFSINRNLTWMEGSTQVPVSVCSDSCPPGTRKVLQKGKPICCYDCILCPEGEISNITDSPDCFPCPKEFWPNAERDSCLPKPVEFLSFDEVLGIILAAFSVAGACLAIITAAVFFHHRTSPIVRANNSELSFLLLFSLTLCFLCSLTFIGAPTVWSCMLRHTAFGITFVLCISCVLGKTIVVLMAFKATLPGSNIMKWFGPPQQRMTVVSFTFVQVLICTIWLVLSPPFPMKNLTTYKERIILECALGSDIGFWVVLGYIGLLAVFCLVLAVLARKLPDNFNETKLITFSMLIFCAVWITFIPAYVSSPGKFTVAVEIFAILASSFGLILCIFAPKCFIILFRPEKNTKKHVMNKNPS
>LOCXPOlfC62.349.HIT1.OlfC.2R.879.ANF_receptor.exons8.SUPER_5.Scatophagus_argus
MEIFALFIGLNLSLGLGELDSVLALNASEDSQRQRAGLAEDKSGAEAISSMRCKHQGSARLPAFSTDGDYVIGGVFSIHTYMLTVKHNYTTMPEPLRCTGSIEARELRFSRAMIFAIEEINNSSELLPGIKLGYQIHDSCASVPLAMHAALQLSNGLDPVFYTGDNCSQSGMVMAIIGESGSTPSISMSRIIGSFNIPQVSYFATCACLSDKLQFPTFFRTIPSDQFQADALAKLVKHFGWTWIGAVRSDSDYGNNGMATFLQAAQKEGICVEYSESFHRSHPRSRIQRVADVIRRSTATVVVAFVASGEMRILLEELSNEPPPPRQWIGSESWVTNPGLLRFSFCAGAIGFGIQRSVIPGLREFLLDLSPAKVAASPVLTEFWEEAFNCKLGKTAAVDERVCDGSEDIQTLQSQYTDTSQLRITNMVYKAVYAIAHAIHNSVCQETNSTTQCDKITRIEPKQIVIQLKKVNFSQNGYDVSFDANGDPVATYELVNWQKSESGSLELVTVGFYDASLPAGQEFSINRNLTWMEGSTQVPVSVCSDSCPPGTRKVLQKGNPICCYDCILCPEGEISNATDSPDCFPCPKEFWPNAERDSCLPKPVEFLSFDEVLGIILAAFSVAGACLAIITAAVFFHHRTSPIVRANNSELSFLLLFSLTLCFLCSLTFIGAPTKWSCMLRHTAFGITFVLSISCVLGKTIVVLMAFKATLPGSNVMKWFGPPQQRMTVVSFTFVQVLICTIWLVLSPPFPIKNLTTYKERIILECALGSDIGFWVVLGYIGLLAVFCLVLAVLARKLPDNFNETKLITFSMLIFCAVWITFIPAYVSSPGKFTVAVEIFAILASSFGLILCIFAPKCFIILFKPEKNTKKHLLNKNQS
>LOCXPOlfC63.355.HIT1.OlfC.2R.881.ANF_receptor.exons8.SUPER_5.Scatophagus_argus
MEISALFIGLILSLGLCELNSALTLNDSGDAVKQRAGLTEDRTGAGVSTEASSVKCKLQGTSRLPAFSMDGDYVIGGVFSIHEYKQTVENNYTTMPEGLKCTGSIDSRELRFSRAMIFAIEEINNSSELLPGIKLGYQIHDSCTSVSVAVQLAFQLLNGIDPVFNMSDSCSQSGMVMAIVGESGSTRSISMSRVIGAFDIPQVSYFATCACLSDKQQFPTFFRTIPSDQFQADALAKLVKHFGWTWIGAVRSDSDYGNNGMATFLQAAQKEGICVEYSESIHRDHPRSRIQRVADVIRRSTAMVVLAFVASTELRILLKELSLEPSPPRQWIGSESWVTDPEMLKYSFNVGAIGFGIQRSVIPGLREFLLDLSPTKVAASSVLTEFWEEAFNCRLGKTAAVDERVCDGSEDIQTLQSPYTDTSQLRITNMVYKAVYAIAHAIHNSVCQETNSTTQCDKITWIESKQLLTQLKKVNFSQNGYDVSFDANGDPVAAYELVNWQKSESGSIELVTVGFYDASLPAGQEFTINRNLIWMEGRTQVPVSVCSDSCPPGTRKVLQKGKPICCYDCILCPEGEISNATDSPDCFPCPKEFWPNAERDSCLPKPVEFLSFDEVLGIILAAFSVAGACLAIITAAVFFRHRTSPIVRANNSELSFLLLFSLTLCFLCSLTFIGAPTKWSCMLRHTAFGITFVLCISCVLGKTIVVVMAFKATLPGSNIMKWFGPPQQRMTVVSFTFGQVLICTIWLALSPPFPMKNLTTYKERIILECALGSDIGFWVVLGYIGLLAAFCLVLAVLARKLPDNFNEAKLITFSMLIFCAVWITFIPAYVSSPGKFTVAVEIFAILASSFGLILCIFAPKCFIILFKPEKNTKKHLMNKNQ
>LOCXPOlfC64.359.HIT1.OlfC.2R.877.ANF_receptor.exons9.SUPER_5.Scatophagus_argus
MGAFFETYLLFCLDLILLLLSSSFFLSKSSSLSPSCKLWRQFHLNGLQKAGDVILGGLIEVHYTSVFPEWTFTSEPRQPTCTGFDTQGFRHAMALVFAIDEINKNSNLLPNVTLGYNLYDNCGALVIGFRAALVLASGQEEQFLLQENCLGTPPVLGIVGDSYSTFSIASSNVLGLFRLPMVSHFATCSCLSDRKKFPSFFRTIPSDAFQVRAMIQILKHFGWTWVGLLISDDDYGLHVARSFQSDLAQSGGGCLAYSEVLPWGNDPAELRRIVNVMKTSTARVVMVFAHEIHIYQLMEEVVRQNVTGLQWMASEAWTSVDVLQTPNFMPYLGGTLGIAIRRGEIAGFREFLLRIHPNEHNNNYGNSIVNQFWEDIFQCKFPPAPAGWVEGAGAICTGQEDLHSVESELFDVSNLRPEYNVYKAVYALAYALDDMLRCIPGRGPFSGHSCASLQRMEPWQLVYYLDKVNFTTPFGDQVSFDDNGDALPIYDVMNWLWLPDGTTKIQNVGEIKESAKGEELTLDEDKIFWNFKSKKPPRSICSESCPPGTRMARKKGEPVCCFDCIPCSEGKISNETDSMECTSCPEDFWSNTLHEQCVPKKTEFLSYHEPLGICLTAASLLGAFTCAVVLGIFTYHRSTPMVRANNSELSFLLLVSLKLCFLCSLLFIGRPRLWTCQLRHAAFGISFVLCVSCILVKTMVVLAVFKASKPGGGASLKWFGAMQQRGTVMVLTSVQAAICTAWLVSASPTPHKNTQYHNDKIVYECVVGSTIGFGVLLGYIGLLAILSFLLAFLARNLPDNFNEAKLITFSMLIFCAVWVAFVPAYVNSPGKYADAVEVFAILASSFGILVALFGPKCYIILLRPERNTKKAIMGRGT
>LOCXPOlfC65.362.HIT1.OlfC.2R.882.ANF_receptor.exons9.SUPER_5.Scatophagus_argus
MGALRDSFLFLHAYLILTFLLSSFFLSVQSSLFTTCKLRKQFYLNGMHKPGDVILGGLFQVHYTSPFSELTFTSEPKQLSCQGFDPPGFRHAMTMAFAIDEINKNSNLLPNVTLGYSLYDNCATLVIGFSAALSLSSGQEEQFLLQENCLGTPPVLGIVGDSFSTFSIAISDVIGLFKLPIVSYFATCSCLSDRQRFPSFFRTIPSDAFQVRAMIQILKRFGWTWAGLLVSDDDYGLHVARSFQSDLAQSGGGCLAYTEILPWGENPAELKRIVEVIKKSTARVVIVFAHQIHMIQLMAEVIKQNVTGLQWMASEAWTAAFVLHTPQLMPYLGGTLGIAIRRGEIQGLKDFLLRIRPDLHDENNNGNSMVRQFWEYTFQCRFASPPAGWVDAGGALCTGQESLESVETKFLDLSNLRPEYNIYKAVYALAYALDDMLRCVPGRGPFRGHSCATLQSLQPWQLMHYLEKVNFTTSFGDQVTFDENGDALPIYDIMNWLWLPDGTTKLQNVGEVKESAFKGEELTIDADKIFWNFDSKQPPQSECSESCPPGTRMARKKGQPVCCFDCVPCSEGKISNETDSMECTSCPEDFWSSPERDHCVPKKAEFLSYHEPLGICLTAASLLGTFFCAVVLGIFTYHRTTPMVRANNSELSFLLLVSLKLCFLCSLLFIGRPRLWTCQLRHAAFGISFVLCVSCILVKTMVVLAVFKASKPGGGASLKWFGAMQQRGTVMVLTSIQAAICTAWLVSASPVPHKNTQYHNDKIVYECVVGSTIGFGVLLGYIGLLAILSFLLAFLARNLPDNFNEAKLITFSMLIFCAVWVAFVPAYVNSPGKYADAVEVFAILASSFGILVALFGPKCYIILLRPERNTKKAIMGRATSKT
>LOCXPOlfC66.372.HIT1.OlfC.2R.884.ANF_receptor.exons9.SUPER_5.Scatophagus_argus
MGALRDSFLFLHAYLILTFLLSSFFLSVQSSHFTTCKLRKQFYLNGMHKPGDVILGGLFEVHYTSLFPELTFTSEPKQLSCQGFDPPGFRHAMTMAFAIDEINKNSNLLPNVTLGYSLYDNCATLVIGFSAALSLSSGQEEQFLLQENCLGTPPVLGIVGDSFSTFSIATSDVIGLFKLPIVSYFATCSCLSDRQRFPSFFRTIPSDAFQVRAMIQILKRFGWTWAGLLVSDDDYGLHVARSFQSDLAQSGGGCLAYTEILPWGENPAELKRIVEVIKKSTARVVIVFAHQIHMIQLMAEVIKQNVTGLQWMASEAWTAASVLQTPQLMPYLGGTLGIAIRRGEIPGLKDFLLRIRPDLHDENNNGNSMVRQFWEYTFQCRFASPPAGWVDAGRALCTGQESLESVETEFLDVSNLRPEYNIYKAVYALAYALDDMLRCVPGRGPFRGHSCATLQSLQPWQLMHYLEKVNFTTSFGDQVTFDENGDALPIYDIMNWLWLPDGTTKLQNVGEVKKSAFKGEELRIDADKIFWNFDSKQVMSAYCFYFSTSCPPGTRMARKKGQPVCCFDCVPCSEGKISNETDSMECTSCPEDFWSSPERDNCVPKKAEFLSYHEPLGICLTAASLLGTFICAVVLGIFTYHRTTPMVRANNSELSFLLLVSLKLCFLCSLLFIGRPRLWTCQLRHAAFGISFVLCVSCILVKTMVVLAVFKASKPGGGASLKWFGAMQQRGTVMVLTSVQAAICIAWLVSASPAPHKNTQYYNYKIVYECVVGSTIGFAVLLGYIGLLAILSFHLAFLARNLPDNFNEAKLITFSMLIFCAVWVAFVPAYVNSPGKYADAVEVFAILASSFGLLVALFGPKCYIILLRPERNTKKAIMGRGTSK
>LOCXPOlfC68.388.HIT1.OlfC.2R.875.ANF_receptor.exons9.SUPER_5.Scatophagus_argus
KSLCFCVYLILSPFFFSESSYLSLSCKLWRQFSLNGIHKPGDVVLGGLFEVHYTSIFPELTFISEPHQPTCQGVDPPGFRHAMTMAFTIDEINKNSNLLPNVTLGYNLYDNCATLGIGFSAALSLASGREEQFVLQENCLGTPPVIGIVGDPLSTFSIAASNVLGLFKLPIVSYFATCSCLSDRQKFPSFFRTIPSDAFQVRAMIQILKHFGWTWVGLLVSDDDYGLHAARSFQSDLAQSGGGCLAYFEVLPWGNNPKEYERIVDVMTKSTARVVVVFALKMHMIQLMEEVVKQNVTGLQWIASEAWTLVDGLHTPTFMPYLGGTLGIAVRHGKIPGLGDFLLRIKPDKHHNSDYEKSLVKQFWEFAFQCKFLPPPAGWVESGGTLCTGQEDLKNVQTEFLDTSELRPEYNVYKAVYALAYALDDMLHCVPGRGPFNGHSCATLQRLEPWQLMYYLEKVNFTTSFGDQVSFDENGDALPIYDIMNWLWLPDGRTQVRNVGEVKKSVSTGEELIIDEDKIFWNIELKEVTSLNWSVCSESCTPGTRVARKKGQPACCFDCIPCSEGKISNQTDSMECTSCPEDFWSSPQHDHCVPKKTEFLSYHEPLGICLTTASLLGTCICAVVLGIFTYHRSTPMVRANNSELSFLLLVSLKLCFLCSLLFIGRPRLWTCQLRHAAFGISFVLCVSCILVKTMVVLAVFKASKPGGGASLKWFGAMQQRGTVMVLTSVQAAICTAWLVSASPTPHKNTHYHNDKIVYECVVGSTIGFGVLLGYIGLLAILSFLLAFLARNLPDNFNEAKLITFSMLIFCAVWVAFVPAYVNSPGKYADAVEVFAILASSFGLLVALFGPKCYIILLRPERNTKKAIMGRGTSKS
>LOCXPOlfC67.394.HIT1.OlfC.2R.869.ANF_receptor.exons9.SUPER_5.Scatophagus_argus
LCFCVYLILSPFFFSESSYLSLSCKLQRQFSLNGIHKPGDVILGGLFIVHYTSVFPELTFTSEPHQPTCQGFDPPGFRRAMTMAFAIDEINKNSYLLPNVTLGYSLYDNCATLGIGFSAALSLASGREEQFVLQENCLGTPPVIGIVGDPFSTFSIATSNVLGLFKLPIVSYFATCSCLSDRQKFPSFFRTIPSDAFQVRAMIQILKHFGWTWVGLLISDDDYGRHAARSFHTDLTQSGGGCLAYFEVLPWGNNPNEYKRTVDVMAKSTARVVIVFAHQVHVIQLMQEVVKQNVTGLQWIASEAWTLVDGLHTPTFMPYLGGTLGIAIRHGKIPGLGDFLLRIKPDKHYNSDNENRMMKQFWEFTFQCKFPPPPAGWVESGGTLCTGQEDLKNVQTEFLDTSELRPEYNVYKAVYALAYALDDMLHCVPGRGPFNGHSCATLQRLEPWQLMYYLEKVNFTTSFGDQVSFDENGDALPIYDIMNWLWLPDGRIRVQSVGEVKKSTSKGEELTIDEDKIFWNIELKEPPRSVCSESCKPGTRVARKKGQPNCCFDCIPCSEGKISNQADSMECTSCPEDFWSSPQHDHCVPKKTEFLSYHEPLGICLTAASLLGTCICAVVLGIFTYYRSTPVVRANNSELSFLLLVSLKLCFLCSLLFIGHPTLWTCQLRHAAFGISFVLSISCILVKTMVVLAVFKASKPGGGASLKWFGAMQQRGTVMVLTSIQAAICTVWLVSSSPAPHKNTQYHNDKIVYECVIGSTVGFAVLLGYIGLLAILSFLLAFLARNLPDNFNEAKLITFSMLIFCAVWVAFVPAYVNSPGKYADAVEVFAILASSFGLLMALFGPKCYIILLRPEMNTKRAIMGRRTTK
>LOCXPOlfC68.404.HIT1.OlfC.2R.876.ANF_receptor.exons9.SUPER_5.Scatophagus_argus
FKSLFFCVYLILSSFFFRESSHLPLPCKLRGQFNLNGIHKPGDVILGGLFEVHYTSVFPELTFTSEPHQPTCQGFDPPGFRHAMTMAFAIDEINKNSNLLPNVTLGYNLYDNCATLGIGFSAALSLASGREEQFVLQENCLGTPPVIGIVGDPFSTFSIAASNVLGLFKLPIVSYFATCSCLSDQKRFPSFFRTIPSDAFQVRAMIHILKHFGWTWVGLLISDDDYGRHAAQSFHTDLTQSGGGCLAYSEVLPWGNNPNEYKRIVDVMIKSTARVVIVFAHQMHMIQLMEEVVKQNVTGLQWIASEAWTLVDGLHTPTFMPYLGGTLGIAIRHGKIPGLGDFLLRIKPDKHHNRDNENSIDKQFWEYTFQCKFPPPPAGWVESGGTLCTGQEDLKNVQTEFLDTSELRPEYNVYKAVYALAYALDDMLRCVPGRGPFNGHSCATLQRLEPWQLMYYLKKVNFTTSFGDQVSFDENGDALPIYDIMNWLWLPDGRIQVQNVGEVKKSVPTGEELIIDEDKIFWNIDLKEVTSPYWSVCSESCAPGTRVARKKGQPACCYDCIPCSEGKISNQTDSVECTNCPEDFWSGPQHDQCVPKKTEFLSYHEPLGICLTTASLLGTCICSVVLGIFIYHHSTPIVRANNSELSFLLLVSLKLCFLCSLLFIGRPRLWTCQLRHAAFGISFVLSVSCILVKTMVVLAVFKASKPGGGAILKWFGSMQQRGTVMVLTSIQAAICTAWLVSASPTPHKNTHYHNDKIVYECVVGSTIGFGVLLGYIGLLAILSFLLAFLARNLPDNFNEAKLITFSMLIFCAVWVAFVPAYVNSPGKYADAVEVFAILASSFGLLVALFGPKCYIILLRPERNTKKAIMGRGTTNS
>LOCXPOlfC69.416.HIT1.OlfC.2R.867.ANF_receptor.exons9.SUPER_5.Scatophagus_argus
VYFILFFLIFSCLCSTSSSSPSSCKLWRKFHLNEMHKPGDVVLGGLFEVHYSSVFLEQTFTSEPQQPTCKGFDILGFRYAMTMAFAIEEINKNPDLLPNVTLGYSLYDNCGALVIGFSGSLSLASGRQEQFLLQQNCLGTPPVLGIVGDSYSTFSIAASIVLGLFRMPIVSYFSTCPCLSDRQRFPSFFRTIPSDSFQVRAMIQILKHFGWTWVGLLVSDDDYGLHVARSFQSDLSQSGGGCLAYVEVLPWDSDPAELRRIVHLMKTSTARVVMVFAHEFHMFHLMEEVVRQNVIGRQWIAGESLTAAAVLHKPFFMPYLNGTLGIAIRRGELTGLREFLLQIRPDQNDNSNYRNSMVRQFWEHTFQCKFDPADLVEAGGALCTGQEDINNVETEFLDFSTLRPEYNIYKAVYALAYALDKMLHCQPGRGPFSGHSCATLQTLEPWQLVHYLQQVNFTTAFGDQVSFDENGDALPIYDIVNWHWLPDGKTIVQNVGEVKRLESKGEELAIDEDKIFWNFESNKTPPSVCSESCPPGTRMAIKKGEPICCFDCIPCSEGKISNQTNAMDCTSCPEDLWSNPQRDHCVPKKTEFLSYHEPLGICLTTTSLLCTCICVVVLGIFTYHRHTPIVRANNSELSFLLLVSLKLCFMCSLLFIGRPRLWTCQLRHAAFGISFVLCVSCILVKTMVVLAVFKASKPGGEDILKWFGAMQQRGTVMVLTSIQAAICTAWIVSSSPAPHKNTQYYNDKIIYECVVGSTVGFAVLLGYIGLLAILSFLLAFLARNLPDNFNEAKLITFSMLIFCAVWVAFVPAYVNSPGKYADAVEVFAILASSFGLLVALFGPKCYIILLRPEKNSKKAIMGRGTTN
>LOCXPOlfC70.423.HIT1.OlfC.2R.879.ANF_receptor.exons9.SUPER_5.Scatophagus_argus
MGAFLEPYILLCACLILFFPLFTTLYSTSSSFPTSCKLWRKFHLNEMHKPGDVVLGGLFEVHYTSVFPERTYISEPQQPICKGFDILGFRHAMSMAFAIEEINKNSNLLPNVTLGYSLYDNCGALVIGFSGSLSLASGRQEQFLLQQNCLGTPPVLGIVGDSYSTFSIAASIVLGLFRMPIVSYFSTCPCLSDRQRFPSFFRTIPSDSFQVRAMIQILKHFGWTWVGLLVSDDDYGLHVARSFQSDLAQSGGGCLAYVEVLPWDSDPAELRRIVHLMKTSTARVVMVFAHEFHMFHLMEEVVRQNVIGRQWITGESLTGAAVLHKPFFMPYLNGTLGIAIRRGELTGLREFLLQIRPDQNDNSNYRNSMVRQFWEYTFQCKFDPADLVEAGGALCTGQEDINNVETEFLDFSTLRPEYNIYKAVYAQAYALDKMLHCQPGRGPFSGHSCATLQTLEPWQLVHYLQQVNFTTSFGDQVSFDENGDALPIYDIVNWHWLPDGKTIIQNVGEVKRLESKGEELTIDEDKIFWNFESNKTPPSVCSESCPPGTRMARKKGEPICCFDCIPCSEGKISNQTNTMDCTSCPEDLWSSPQRDHCVPKKTEFLSYHEPLGICLTTTSLLCTCICVVVLGIFTYHRHTPIVRANNSELSFLLLVSLKLCFLCSLLFIGRPRLWTCQLRHAAFGISFVLCVSCILVKTMVVLAVFKASKPGGEDILKWFGAMQQRGTVMVLTSIQAAICTAWIVSSSPAPHKNTQYYNDKIIYECVVGSTVGFAVLLGYIGLLAILSFLLAFLARNLPDNFNEAKLITFSMLIFCAVWVAFVPAYVNSPGKYADAVEVFAILASSFGLLVALFGPKCYIILLRPEKNSKKAIMGRGTTN
>LOCXPOlfC71.428.HIT1.OlfC.2R.873.ANF_receptor.exons9.SUPER_5.Scatophagus_argus
MGAFLEPYILLCAYHILFFPLFTTLYSTSSSFPTSCKLWRKFHLNEMHKPGDVVLGGLFEVHYTSVFPERTYISEPQQPICKGFDILGFRHAMTMAFAIEEINKNSNLLPNVTLGYSLYDNCGALVIGFSGALSLASGHEEQFLHHQNCLGTPPVLGIVGDHYSTFSIAASNVLGLYRMPIVSYFATCSCLSDRERFPSFFRTIPSDAFQVHAMIQILKHFGWTWVGLLVSDDDYGLHVSQSFQSDLLQSGGGCLAYLKVLPWDSDPAELRRIVHLMKTSTAHVVMVFAHEIHMIQLMEEVVRQNVTGLQWIVSEALTTATVLQTPHLMPYLGGTLGIAIRRGEIPGLRKFLSNIRPDQNVNYGNSMVRQFWEYTFQCKFDPADLPEAGGAFCTGQEDIEKLETEFLDISNLRPEYNVYKAVYALAYALNDMLQCEPVRGPFMRHSCATLQTLEPWQLVYYLEKVNFTTSFGDQVSFDENGDALPIYDIMNWLWLPDGTTKLQNVGEVKKSAIKGEELTIDEDKIFWNFEASKPPRSVCSESCPPGTRVARKKGEPVCCFDCIPCSEGKISNDTDSMECTSCPEDFWPSLQRDHCVPKETEFLSYHEPLGICLTTTSLLGTCICAVVLGIFIYHHRTPIVRANNSELSFLLLVSLKLCFLCSLLFIGHPRLWTCQLRHAAFGISFVLSVSCILVKTMVVLAVFKASKPGGGAILKWFGAMQQRGTVLALTCAQAAICTSWIVFASPVPHKNTQYHNDKIVYECAIGSTVGFAVLLGYIGLLAILSFVLAFLARNLPDNFNEAKLITFSMLIFCAVWVAFVPAYINSPGKYADAVEVFAILASSFGLLIALFIPKCYIILLRPERNTKKAIMGR
>LOCXPOlfC72.437.HIT1.OlfC.2R.859.ANF_receptor.exons9.SUPER_5.Scatophagus_argus
FLPAVPSPLSSSSCQLQKHFYLNGMHKAGDVVLGGLFETHFFSVIPDLSFTSEPQQPICHSFDVLGFRQAQTMAFAIDEINRNSNLLPNVTLGYSLYDNCVSIGIGFRAALSLVSGQEEQFMLDETCVGTPPVVGIVGDSSSTRSIAISSVLGLYRVPMVSYFATCSCLSDRQKFPSFFRTIPSDAFQVHAMIQILKHFGWTWVGLLISDDDYGLHAARSFQSDLVQSGRGCLAYLEVLPWGNDQDEIRRIVDVMKKSTARVVIVFAHESHMINLMEEVVRQNVTGLQWMASEAWTAATVLHTPHLTPYLAGTLGIAIRRGEIPDLREFLLQTRPDLHNNNSYGNSMVNQFWEYTFQCKFAPLPADWVDAGGALCTGQEDLEDVDNEFLDISNLRPEYNVYKAVYALAYALDDMLRCVPGREPFRGHSCGSLKELEPWQLVHYLEKVNFTTSFGDQVSFDENGDALPIYDIMNWLWLPDGTIKVQNVGEVKKSAFNNEELTIDADKIFWNFEFKKAPRSVCSESCPPGTRMARKKGEPVCCFDCIPCSEGKISNVTDSLECTSCPEDFWPSLQRDHCVPKKTEFLSYHEPLGIGLTAAALLGTCMCAVVLGIFIYHQRTPIVRANNSELSFQLLLSLKLCFLCSLLFIGRPTLWTCQLRHATFGISFVLCISCILVKTVVVLAVFKASKPGGGASLKWFGAMQQRGTVMVLTSIQAAICTAWIVSASPVPHKNTQYYNDKIVYECVVGSTVGFAVLLGYIGFLAILSFLTAFIARNLPDSFNEAKLITFSMLIFCAVWVAFVPAYVSSPGKYADAVEVFAILASSFGLLVALFGPKCYIILLRPERNTKKAIMGRGIET
>LOCXPOlfC73.442.HIT1.OlfC.2R.874.ANF_receptor.exons9.SUPER_5.Scatophagus_argus
FSFLLLVYFMLWYPILSSAESSPLSSSSCQLQQHFHLNGMRKPGDLVLGGLFQIHFFTVFPDLSFTSEPQQPTCRGFDVIGLRRALTMAFAIDEINRNSNLLPNVTLGYSLYDNCVSVGIGFRAALLSVSGQEERFMLDETCVGTPPVVGIVGDSSSTHSIAISSVLGLYRVPMVSYFATCSCLSDRQKFPSFFRTIPSDTFQVRAMIQILDSFGWTWVGLLISDDDYGLHAARSFQSDLVQSGAGCLAYIEVLPWDNDQDEMKRIVDVMKKSTARVVIVFAHESYMINVMEEVVRQNVTGLQWMASEAWTAATVLQSPELMPYLAGTLGIAIRRGEIPGLREFLLQTRPDLHHNNSYGNSVINQFWEHTFQCRFAPPPADWVDAGGALCTGQEDLENVDNEFLDISNLRPEYNVYKAVYALAYALDDMLHCVPGRGPFRGHSCGNLKELEPWQLVYYLEKINFTTSYGDQVSFDENGDALPIYDIMNWLWLPDGRAKLQNVGEVKESAFKGEELTIDADKIFWNFESKKPPRSVCSESCPPGTRMARKKGEPVCCFDCIPCSEGKISNETDSLECTSCPEDFWPSLQRDHCVPKETEFLSYHEPLGIGLTAAALLGTCMCAVVLGIFIYHRRTPIVRANNSELSFQLLLSLKLCFLCSLLFIGRPTLWTCQLRHAAFGISFVLCISCILVKTMVVLAVFKASKPGGGASLKWFGAMQQRGTVMVLTSIQAAICTAWIVSASPVPHKNTQYHSDKIVYECVVGSTVGFAVLLGYIGLLAILSFLFAFLARNLPDSFNEAKLITFSMLIFCAVWVAFVPAYVSSPGKYADAVEVFAILASSFGLLVALFGPKCYIILLRPERNTKKAIMGRGVET
>LOCXPOlfC74.452.HIT1.OlfC.2R.859.ANF_receptor.exons9.SUPER_5.Scatophagus_argus
FSYAESSPLSSSSCQLQRHFHLNGMHKPGDLVLGGLFQIHFFTVFPDLSFASEPQQPTCRGFDVLGFRQAQTMAFAIDEINRKSNLLPNVTLGYSHYDNCLSIGIGFRAALSLVSGQEEQFMLDETCVGTPPVVGIVGDSSSTRSIAISSVLGLYRVPMVSYFATCSCLSDRQKFPSFFRTIPSDAFQVRAMIQILDHFGWTWVGLLISDDDYGLHAARSFQSDLVQSGRGCLAYLEVLPWGNDQDEIRRIVGVMKKSTANVVIVFAHESHMINLMEEVVRQNVTGLQWMASEAWTAATVLHTPHFMPYLAGTLGIAIRRGEIPGLREFLLQTHPDLHNNNSYGNSVVNQFWEYTFQCKFAPPPSGWVDTGGALCTGHEDLESVETEFLDVSDLRSEYNVYKAVYALAYALDDMLHCVPGRGPFRGHSCGSLKELEPWQLVYYLEKVNFTTSFGDQVTFDENGDALPIYDIMNWLWLPDGTTKLQNVGEVKKSAFKSEELRIDADKIFWNFESKKPPRSVCSESCPSGTRMARKKGEPVCCFDCIPCSEGKISNETDSLECTSCPEDFWSSLQRDHCVPKETEFLSYHEPLGIGLTAAALLGTCMCAVVLGIFIYHRRTPIVRANNSELSFQLLLSLKLCFMCSLLFIGRPTLWTCQVRHAAFGISFVLCISCILVKTVVVLAVFKASKPGGGAHLKWFGAMQQRGTVIVLTSIQAAICTAWIVSASPAPHKNTQYYDDRIVYECVVGSTIGFAVLLGYIGSLAVLSFLIAFISRNLPDSFNEAKLITFSMLIFCAVWVAFVPAYVSSPGKYADAVEVFAILASSFGLLVALFGPKCYIILLRPERNTKKAIMGRGIET
>LOCXPOlfC75.460.HIT1.OlfC.2R.872.ANF_receptor.exons9.SUPER_5.Scatophagus_argus
LLLLVCFMLLYPVVSSAESSPLPSSVCRLQRRFHLNGMHKPGDLVLGGLFQIHLFTIFPDLSFTSEPQQPTCRGFDLIGFRRAQTMAFAIDEINRNSNLLPNVTLGYSLYDNCADLGIGFRAALSLVSGQEEQFVLDKTCVGTPPVVGIVGDSSSTRSIAISSVLGLYRVPMVSYFATCSCLSDRQKFPSFFRTIPSDAFQVRAMIQILKHFGWTWVGLLISDDDYGFHAARSFQSDLAQSGRGCLAYLEVLPWDNDQDEIKRIVDVMKKSTARVVIVFAHESYVISIVDEVVRQNVTGLQWLASEAWTAATVLHTPHFMPYLAGTLGIAIRRGEIPGLREFLLQTRPDLRYNNSYENSVVVQFWEYTFQCRFAPPPAGWVDTGGALCTGQEDLENVENDFLDISNLRPEYNIYKAVYALAYALDDMLRCVPGRGPFRGHSCGNLKELEPWQLVYYLEKVNFTTSFGDEVSFDDNGDALPIYDIMNWLWLPDGTTILQNVGEVKESAFKGEELTIDADKIFWNFESKKPPRSVCSESCPPGTRMARKKGEPVCCFDCIPCSEGKISNETDSLECTSCPEDFWPIPQRDHCVPKETEFLSYHEPLGIGLTAAALLGTCMCAVVLGIFIYHRRTPIVRANNSELSFQLLLSLKLCFMCSLLFIGRPRLWTCQVRHAAFGISFVLCISCILVKTMVVLAVFKASKPGGGASLKWFGAMQQRGTVMVLTSIQAAICTAWIVSASPVPHKNTQYYIDKIVYECVVGSTIGFAVLLGYIGSLAILSFLIAFIARNLPDSFNEAKLITFSMLIFCAVWVAFVPAYVSSPGKYADAVEVFAILASSFGLLVALFGPKCYIILLRPERNTKKAIMGRGNET
>LOCXPOlfC76.465.HIT1.OlfC.2R.871.ANF_receptor.exons9.SUPER_5.Scatophagus_argus
LLLLVYLRLLYPFASSAESSPLSSSVCRLQRHFHLNGMHKPGDLVLGGLFQIHFFTLLPDLSFTSEPQQPTCQGFDVIGFRRALTMAFAIDEINRNSNLLPNVTLGYGLYNCADLGISFRAALSLVSGQEEQFILDETCVGTPPVVGIVGDASSTRSIAISSVLGLYRVPMVSHFATCSCLSDRQKFPSFFRTIPSDAFQVRAMIQILKHFGWTWVGLLISDDDYGLHAARSFQSDLAQSGGGCLAYLEVLPWDNDQGEMRKIIDVVKKSTARVVIVFAHESYMINVMEEVVRQNVTGLQWLASEAWTAATVLHTPHFMPYLAGTLGITIRRGEIPGLREFLLQTRPDLHNNNSYGSSMVNLFWEYTFQCRFAPPPAGWIDTGGALCTGQEDLENVDNDFLDISNLRPEYNIYKAVYALAYALDDMLRCVPGRGPFRGHSCGSLKELEPWQLVYYLDKVNFTTSFGDQVSFDENGDVLPIYDIMNWLWLPDGTTKLQNVGEVKKSAFKGEEITIDADKIFWNFESKKPPRSVCSESCPPGTRMARKKGEPECCFDCIPCSEGKISNETDSLECTSCPDDFWPSLQRDHCVPKETEFLSYHEPLGIGLTAAALLGTCMCAVVLGIFIYHRRTPIVRANNSELSFQLLLSLKLCFMCSLLFIGRPTLWTCQLRHAAFGISFVLSISCILVKTMVVLAVFKASKPGGGASLKWFGAVQQRGTVMVLTSIQAAICIAWIVSASPVPHRNTQYHNDKIVYECVVGSTVGFAVLLGYIGSLAILSFLIAFIARNLPDSFNEAKLITFSMLIFCAVWVAFVPAYVSSPGKYADAVEVFAILASSFGLLVALFGPKCYIILLRPERNTKKAIMGRGHET
>LOCXPOlfC77.489.HIT1.OlfC.2R.861.ANF_receptor.exons9.SUPER_5.Scatophagus_argus
FMWLYLFFSYAESSPLSSSSCQLQQHFHLNGMHKPGDVVLGGLFQIHFFTVFPDLSFTSEPQQPTCRGFDVVGLRRALTMAFAIDEINRNSNLLPNVTLGYSLYDNCLNIGIGFRAALSLVSGQEEQFVLDKTCVGTPPVVGIVGDSSSTHSIAISSVLGLYRVPMVSYFATCSCLSDRQKFPSFFRTIPSDAFQVRAMIQILNHFGWTWVGLLISDDDYGFHAARAFQSDLAQSGSCLAYLEVLPWDNDQDEMRKIIDVVKKSTARVVIVFAHESYMINVIEEVVRQNVTGLQWMASEAWTAATALHVPHFTPYLAGTLGIAIRRGEIPGLREFLLQARPDLHHNNSYGNSMINQFWEYTFQCKFAPPPAGWVDAGGALCTGQEDLEDVDNDFLHISELRPEYNIYKAVYALAYALDDMLRCVPGRGPFRGHSCGSLKELEPWQLVYYLEKVNFTTSFGDQVTFDENGDVLPIYDIMNWLWLPDGTIKLQNVGEVKKSAFKGEEISIDADKIFWNFESKKPPRSVCSESCPPGTRVARKKGEPVCCFDCIPCSEGKISNETDSLECTSCPEDFWPNLQHDHCVPKKTEFLSFHEPLGIGLTAAALLGTCMCAVVLGIFIYHRRTPIVRANNSELSFQLLLSLKLCFLCSLLFIGRPTLWTCQLRHAAFGISFVLCISCILVKTVVVLAVFKASKPGGGASLKWFGSMQQRGTVIVLTSIQAAICIAWIVSASPVPHKNTQYYNDKIVYECFVGSTVGFAVLLGYIGFLAILSLFIAFISRNLPDSFNEAKLITFSMLIFCAVWVAFVPAYVSSPGKYADAVEVFAILASSFGLLAALFGPKCYIILLRPERNTKKAIMGR
>LOCXPOlfC78.500.HIT1.OlfC.2R.866.ANF_receptor.exons9.SUPER_5.Scatophagus_argus
FMWLYSFFSYAESSPLSSSSCQLQRHFHLNGMHKPGDVVLGGLFQTHFYTVYSDLSFTSEPQQPTCRGFDLIGFRRAQTMAFAIDEINRNSNLLPNVTLGYSLYDNCLNIGTGFCAALSLVSGQEEQFMLDETCVGTPPVVGIVGDSSSTHSIAISSVLGLYRVPMVSYFATCSCLSDRQKFPSFFRTIPSDAFQVRAMIQILKHFGWTWVGLLISDDDYGLHAAQAFQSDLAQSGGGCLAYLEVLPWDNDQDEMRKIIDVVKKSKARVVILFAHERYMINVIEEVVRQNVTGLQWMASEAWTAATVLHVPHFTPYLAGTLGIAIRRGEIPGLREFLLQTRPDLHNNNSYGNSMINQFWEYTFQCKFAPPPAGWVDAGGALCTGQEDLEDVDNDFLHTSELRPEYNIYKAVYALAYALDDMLRCVPGRGPFRGHSCGNLKELEPWQLVYYLEKVNFTTSFGDQVTFDENGDVLPIYDIMNWLWLPDGTIKLQNVGEVKKSAFKGEEISIDADKIFWNFESKKPPRSVCSESCPPGTRVARKKGEPVCCFDCIPCSEGKISNVTDSLECTSCPEDFWPSLQRDHCVPKKTEFLSYHEPLGIGLTAAALLGTCMCAVVLGIFIYHRRTPIVRANNSELSFQLLLSLKLCFMCSLLFIGRPTLWTCQLRHAAFGISFVLSISCILVKTMVVLAVFKASKPGGGASLKWFGAMQQRGTVMVLTSIQAAICTAWIVSASPVPHKNTQYYNDKIVYECVVGSTVGFAVLLGYIGFLAILSLFIAFISRNLPDSFNEAKLITFSMLIFCAVWVAFVPAYVSSPGKYADAVEVFAILASSFGLLVALFGPKCYIILLRPERNTKKAIMGRGIET
>LOCXPOlfC79.511.HIT1.OlfC.2R.874.ANF_receptor.exons9.SUPER_5.Scatophagus_argus
EFNLLLLVSFMWLYRFFSYVESSPLSSSCRLQRHFHLNGMHKPGDVVLGGLFRIHFFAVFPDLPFTSEPQQPTCRGFDVVGFRRAQTMAFAIDEINRNSNLLPNVTLGYSLYDTCLNIRIGFCAALSLVSGQEEQFVLDETCVGTPPVVGIVGDSSSTHSIAISSVLGLYRVPMVSYFATCSCLSDRQKFPSFFRTIPSDAFQVRAMIQILKHFGWTWVGLLISDDDYGLHAARSFQSDLVQSGGGCLAYMEVLPWDNDQDELRRIVDVMKKSTARVVILFAHETNVINVIKEVVRQNVTGLQWMASEAWTAGTALHTPHFMPHLVGTLGISIRRGEIPGLREFLLQTRPDLHNNNSYGNSMINQFWEYTFQCRFAPPPAGWVDAGGGLCTGQEDVEDVDNEHLHTSELRPEYNIYKAVYALAYALDDMLRCVPGRGPFRGHSCGNLKELEPWQLVYYLEKVNFTTSFGDQVTFDENGDVLPIYDIMNWLWLPDGTIKLQNVGEVKKSAFKGEEISIDADKIFWNFDSNQPPRSVCSESCPPGTRVARKKGEPVCCFDCIPCSEGKISSETDSLECTSCPEDFWPSLQHDHCVPKKTEFLSYHEPLGIGLTAAALLGTCMCAVVLGIFICHRRTPIVRANNSELSFQLLLSLKLCFMCSLLFIGRPTLWTCQLRHAAFGISFVLSISCILVKTVVVLAVFKASKPGGGASLKWFGAMQQRGTVMVLTSIQATICTAWIVSASPVPHKNTHYYNDKIVYECVVGSTIGFAVLLGYIGFLAVLSLFIAFIARNLPDSFNEAKLITFSMLIFCAVWVAFVPAYVSSPGKYADAVEVFAILASSFGLLVALFGPKCYIILLRPERNTKKAIMGRGIET
>LOCXPOlfC80.517.HIT1.OlfC.2R.867.ANF_receptor.exons9.SUPER_5.Scatophagus_argus
LVYFILLYPFFSSAESSSHSSSSCQLHQYFYLNGMRKPGDLVLGGLFQIHFFTVFPDLSFTSEPQQPTCHGFDLIGFRRAQTMAFAVDEINRNSNLLPNVTLGYSLYDNCLNIGIGFRAALSLVSGREEQFMLDETCVGTPPVVGIVGDSSSTHSIAISSVLGLYRVPLVSYFATCSCLSDRQKFPSFFRTIPSDAFQVRAMIQILKHFGWTWVGLLISDDDYGLHAARSFQADLAQSHVACLAYLEVLPWDNDQDEIRRIVDVMKKSTARVVIVFAHQKHMINIMDEVVRQNVTGLQWLATEAWTAATVLHTPHFMPYLAGTLGIAIRRGEIPGLREFLLQTHPDLHHNNNYGNSMINQFWEYTFQCRFAPPPADWVDAGGALCTGQEDLENVENDFLDVSDLRSEYNIYKAVYALAYALDDMLRCVPGRGPFRGHSCGSLKGLEPWQLVYYLEKVNFTTSFGDQVTFDENGDVLPIYDIMNWLWLPDGTTKLQNVGEVKKSAFKGEELTIDAHKIFWNSESKKPPRSVCSESCPPGTRMARKKGEPVCCFDCIPCSEGKISNETDSLECTSCPEDFWPSLQRDHCVPKETEFLSFHEPLGICLTAAALLGTCMCAVVLGIFICHRRTPIVRANNSELSFQLLLSLKLCFMCSLLFIGRPRLWTCQLRHAAFGISFVLSISCILVKTMVVLAVFKASKPGGGASLKWFGAVQQRGTVMVLTSIQAAICTAWIVSASPVPHKNTQYYNDEIVYECVVGSTIGFAVLLSYIGFLAILSFLIAFIARNLPDSFNEAKLITFSMLIFCAVWVAFVPAYVSSPGKYADAVEVFAILASSFGLLVALFGPKCYIILLKPERNTKKAIMGRGI
>LOCXPOlfC81.526.HIT1.OlfC.2R.872.ANF_receptor.exons9.SUPER_5.Scatophagus_argus
LLLLMCFMWLHPSFSYAESSTLTSSSCQLHQHFHSNGMHKTGDLVLGGLFLIHFFTVFPDMSFTSEPQQPTCHGFDLIGFRRAQTMAFAIDEINRNSNLLPNVTLGYSLYDNCANLEIGFRAALSLVSGQEEQFILDETCVGTPPVVGIVGDASSTRSIAISSVLGLYRVPMVSYFATCSCLSDRQKFPSFFRTIPSDAFQVRAMIQILNHFGWTWVGLLISDDDYGLHAARSFQSDLVQSGRGCLAYVEVLPWDNDQDELRRIVDVMKKSTARVVILFANEGHMSNLMEEVARQNVTGLQWMASEAWTAATALHTPHLTPYLAGTLGIAIRRGEIPGLREFLLQTRPDLHNNNSYGNSMINQFWEYTFQCRFAPPPADWVDAGEALCTGQEDLESVETELMDVSDLSSEYNVYKAVYALAYALDDMLRCVPGRGPFRGHSCGSLKGLEPWQLVYYLDKVNFTTSFGDQVTFDENGDALPIYDIMNWLWLPDGTTKLQNVGEVKKSAFKGEELTIDAHKIFWNFESKKPPRSVCSESCPPGTRMARKKGEPVCCFDCIPCSEGKISNETDSLECTSCPEDFWSSPQHDHCVPKETEFLSYHEPLGIGLTAATLLGTCMCAVVLGIFICHRRTPIVRANNSELSFQLLLSLKLCFLCSLLFIGRPRLWTCQLRHAAFGISFVLCISCILVKTVVVLAVFKASKPGGGASLKWFGAMQQRGTVMVLTSIQAAICTAWITSASPVPHENTQYNNDKIVYECVVGSTVGFAVLLGYIGLLAILSFLIAFIARKLPDSFNEAKLITFSMLIFCAVWVAFVPAYVSSPGKYADAVEVFAILASSFGLLVALFGPKCYIILLRPERNTKKAIMGRGIKT
>LOCXPOlfC82.534.HIT1.OlfC.2R.865.ANF_receptor.exons9.SUPER_5.Scatophagus_argus
LMCFMLLYQFVSSAESSSLSSSSCQLQQRFHLNGMHKPGDLVLGGLFLIHFFTVFPDMSFTSEPQQPTCHGFDVVGFRRAQTMAFAIDEINRNSNLLPNVTLGYSLYDNCANPGVGFRAALSLVSGQEDQFMLDETCVGTLSVLGIVGDSSSTHSIAISSVLGLYRVPMVSYFATCSCLSDRQKFPSFFRTIPSDAFQVRAMIQILNHFGWTWVGLLISDDDYGLHASRSFQSDLVQSGAGCLAYLEVLPWDNDQDEIRRIVDVLTKSTARVVIVFAQETHMMNLMEEVVRQNVTGLQWITSESWTAATVLHTPHLTPHLAGTLGIAIRRGEIPGLREFLLQTRPDLHNNNSYGNNVINQFWEYTFQCRFAPPPAGWVDAGGALCTGQEDLESVETELLDVSDLRSEYNVYKAVYALAYALDDMLRCVPGRGPFRGHSCGSLKELEPWQLVYYLEKVNFTTSFGDQVSFDENGDALPIYDIMNWLWLPDGRTKLQNVGEVKKSAFKDEELTIDADKIFWNFESKEPPRSVCSESCPPGTRVARKKGEPVCCFDCIPCSEGKISNETDSLECTSCPEDFWPNLQRDHCVPKKIEFLSYHEPLGICLTAAALLGTCMCAVVLGIFIYHYTTPIIRANNSELSFQLLLSLKLCFLCSLLFIGRPRLWTCQLRHAAFGISFVLCISCILVKTVVVLAVFKASKPGGGASLKWFGAMQQRGTVIVLTSVQAAICTAWIVSASPVPHRNTQYNNDKIVYECVVGSTIGFAVLLSYIGSLAILSFVIAFIARNLPDSFNEAKLITFSMLIFCAVWVAFVPAYVSSPGKYADAVEVFAILASSFGLLVALFGPKCYIILLRPERNTKKAIMGR
>LOCXPOlfC83.543.HIT1.OlfC.2R.867.ANF_receptor.exons9.SUPER_5.Scatophagus_argus
LMCFMWLHPSFSYAESSTLSSSFCQLHQHFHSNGMHKPGDVVLGGLFLIHLYTVFPDMSFTSEPQQPTCRGFDLIGFRQAQTMAFAIDEINRNSNLLPNVTLGYSLYDNCANPGVGFRAALSLVSGQEEQFVLAKTCVGTPPVVGIVGDSSSTLSIAISSVLGLYRVPLVSYFATCSCLSDRQKFPSFFRTIPSDAFQVRAMIQILYHFGWTWVGLLISDDDYGLHAARSFQSDLVQSGRGCLAYMEVLPWDNDQDELRRIVDVMKKSTARVVILFAHERHVFKLMEEVARQDVTGLQYMISESWTAATALHTPHLTPYLAGTLGIAIRRGEIPGLREFLLQTRPDLHNNNSYGNSMINQFWEYTFQCRFAPPPPGWVDAGGALCTGQEDVENVENDFLDVSDLRSEYNVYKAVYALAYALDGMLRCVPGRGPFRGHSCGSLKGLEPWQLVYYLDKVNFTTSFGDQVTFDENGDVLPIYDIMNWLWLPDGRTKLQNVGEVKKSAFKSEELTIDAHKIFWNFESKEPPRSVCSESCPPGTRIARKKGEPVCCFDCIPCSEGKISNETDSLECTSCPENFWPSLQRDHCVPKETEFLSYHEPLGICLTAAALLGTCMCAVVLGIFIYHRRTPIVRANNSELSFQLLLSLKLCFLCSLLFIGRPTLWTCQLRHAAFGISFVLSISCILVKTVVVLAVFKASKPGGGASLKWFGAMQQRGTVMVLTSIQAAFCTAWIVSASPVPHKNTEYHNDKIVYECVVGSTVGFAVLLGYISSLAILSFLIAFIARNLPDSFNEAKLITFSMLIFCAVWVAFVPAYVSSPGKYADAVEVFAILASSFGLLVALFGPKCYIILLRPESNTKKAIMGRGI
>LOCXPOlfC83.554.HIT1.OlfC.2R.867.ANF_receptor.exons9.SUPER_5.Scatophagus_argus
LMCFMWLHPSFSYAESSPLSSSFCQLHQHFHSNGMHKPGDVVLGGLFLIHLYTVFPDMSFTSEPQQPTCLGFDLIGFRRAQTMAFAIDEINRNSNLLPNVTLGYSLYDNCANPEIGFRAALSLVSGRDEQFMLDDTCVGTPPVVGIVGDSSSTHSIAISSVIGLYRVPLVSYFATCSCLSDRQKFPSFFRTIPSDAFQVRAMIQILNHFGWTWVGLLISDDDYGLHAARSFQSDLVQSGRGCLAYMEVLPWGNDQDELRRIVDVMKKSTARVVILFAHERHVNKLMEEVARQNVTGLQWITSESWTAATALHTPHLTPYLAGTLGISIRRGEIPGLREFLLQTRPDLHNNNSYGNSMINQFWEYTFQCRFAPPPPGWVDAGGALCTGQEDVENVENDFLDVSDLRSEYNVYKAVYALAYALDDMLRCVPGRGPFRGHSCGSLKELEPWQLVYYLDKVNFTTSFGDQVTFDENGDVLPIYDIMNWLWLPDGTTKLQNVGEVKKSAFKSEELTIDADNIFWNFESKEPPRSVCSESCPPGTRIARKKGEPVCCFDCIPCSEGKISNETDSLECTSCPENFWPSLQRDHCVPKETEFLSYHEPLGICLTAAALLGTCMCAVVLGIFIYHRRTPIVRANNSELSFQLLLSLKLCFLCSLLFIGRPTLWTCQLRHAAFGISFVLCISCILVKTVVVLAVFKASKPGGGASLKWFGAMQQRGTVMVLTSIQAAFCTAWIVSASPVPHKNTEYHNDKIVYECVVGSTIGFAVLLGYIGSLAILSFLIAFISRNLPDSFNEAKLITFSMLIFCAVWVAFVPAYVSSPGKYADAVEVFAILASSFGLLVALFGPKCYIILLRPERNTKKAIMGRGI
>LOCXPOlfC84.567.HIT1.OlfC.2R.851.ANF_receptor.exons9.SUPER_5.Scatophagus_argus
ESSPLTFSCQLHQHFHSNGMHKPGDVVLGGLFLIHLYTVFPDMSFTSEPQQPTCLGFDLIGFRRALTMAFAIDEINRNSNLLPNVTLGYSLYDNCANPEIGFRAALSLVSGQEEQFMLDDTCVGTPPVVGIVGDSSSTHSIAISSVLGLYRVPLVSYFATCSCLSDRQKFPSFFRTIPSDAFQVRAMIQILNHFGWTWVGLLISDDDYGLHAARSFQSDLVQSGRGCLAYMEVLPWDNDQDELRRIVDVMKKSTARVVILFANERHVNKLMEEVARQNVTGLQYMISESWTAATALHTPHLTPYLAGTLGIAIRRGEIPGLREFLLQTRPDLHNNNSYGNSMINQFWEYTFQCRFAPPPADWVDAGGALCSGQEDMENVENDFLDVSDLRSEYNVYKAVYALAYALDDMLRCVPGRGPFRGHSCGSLKELEPWQLVYYLDKVNFTTSIGDQVTFDENGDVLPIYDIMNWLWLPDGTTKLQNVGEVKKSAFKSEELTIDAHKIFWNFESKEPPRSVCSESCPPGTRMARKKGEPVCCFDCIPCSEGKISNETDSLECTSCPEDFWPSLQRDHCVPKETEFLSYHEPLGICLTAAALLGTCMCAVVLGIFICHRRTPIVRANNSELSFQLLLSLKLCFLCSLLFIGRPTLWTCQLRHAAFGISFVLSISCILVKTVVVLAVFKASKPGGGASLKWFGAMQQRGTVMVLTSVQAAFCTAWIVSASPVPHKNTQYYNDKIVYECVVGSTIGFAVLLGYIGFLAVLSLFIAFISRNLPDSFNEAKLITFSMLIFCAVWVAFVPAYVSSPGKYADAVEVFAILASSFGLLVALFGPKCYIILLRPERNTKKSIMGRG
>LOCXPOlfC85.587.HIT1.OlfC.2R.874.ANF_receptor.exons9.SUPER_5.Scatophagus_argus
FNLLLLVCFMWLYPSFSYAESSTLPSSSCHLQRHFHLNGMHKPGDVVLGGLFPFNFFTVFPDLSFTSEPQQPTCHGFDVVGLRRALTMAFAIDEINRNSNLLPNVTLGYSLYDTCGNLGIGFRAALSLVSGQEEQFVLDETCVGTPPVVGIVGDSSSTRSIAISSVLGLYRVPMVSYFATCSCLSDRQKFPSFFRTIPSDAFQVRAMIQILNHFGWTWVGLLISDDDYGLHAARSFQSDLVQSGAGCLAYLEVMPWDNDQDEIRRIVDVMKKSTAHVVIVFAQETHTINLMEEVVRQDVTGLQWITSEAWTAATALHTPHLTPYLAGTLGIAIRRGEIPGLREFLLQTHPDLHNNNSYGNSVINQFWEHIFQCRFAPPPAAWVDAGGGLCSGQEDLQSVETEFMDVSDLRSEYNVYKAVYALAYALDDMLHCVPGRGPFRGHSCGSLKELEPWQLVYYLEKVNFTTSFGDQVSFDENGDVLPIYDIMNWLWLPDGTTKLQNVGEVKKSAFKGEELRIDADKIFWNFESKKPPRSVCSESCPPGTRMARKKGEPVCCFDCIPCSEGKISNETDSLECTSCPEDFWPNLQHDHCVPKKTEFLSYHEPLGIGLTAAALLGTCICAVVLGIFICHRRTPIVRANNSELSFQLLLSLKLCFLCSLLFIGHPRLWTCQLRHAAFGISFVLSISCILVKTVVVLAVFKASKPGGGASLKWFGAMQQRGTVMVLTSIQAGICIAWIVSASPVPHRNTQYYNDKIVYECVVGSTVGFAVLLGYIGLLAILSLLIAFIARNLPDSFNEAKLITFSMLIFCAVWVAFVPAYVSSPGKYADAVEVFAILASSFGLLVALFGAKCYIILLRPERNTKKAIMGRGIET
>LOCXPOlfC86.597.HIT1.OlfC.2R.835.ANF_receptor.exons9.SUPER_5.Scatophagus_argus
MHKPGDVVLGGLFLFNFFTVFPDLSFTSEPQQPTCHGFDVVGLRRALTMAFAIDEINRNSNLLPNVTLGYSLYDNCANLGIGFRAALSLVSGQEEQFVLDETCVGTPPVVGIVGDSSSTRSIAISSVLGLYRVPMVSYFATCSCLSNRQKFPSFFRTIPSDAFQVRAMIQILNHFGWTWVGLLISDDDYGLHAARSFQSDLVQSGAGCLAYLEVMPWDNDQDEIRRIVDVMKKSTAHVVIVFAQETHTINLMEEVVRQNVTGLQWITSEAWTAATVLHTSDFMPYLAGTLGIAIRRGEIPGLREFLLQTHPDLHNNNSYGNSVINQFWEHIFQCRFAPPPADWVDAGGGLCSGQEDLQSVETEFMDVSDLSSEYNVYKAVYALAYALDDMLRCVPGRGPFRGHSCGSLKELEPWQLVYYLEKVNFTTSFGDQVTFDENGDALPIYDIMNWLWLPDGTTKLQNVGEVKKSAFKGEELRIDEDKIFWNFESKKPPRSVCSESCPPGTRMARKKGEPVCCFDCIPCSEGKISNETNSLECTSCPEDFWPSLQRDHCVPKETEFLSYHEPLGIGLTAAALLGTCICAVVLGIFIYHRRTPIVRANNSELSFQLLLSLKLCFLCSLLFIGRPRLWTCQLRHAAFGISFVLSISCILVKTVVVLAVFKASKPGGGASLKWFGLFQQRGTVMVLTSVQAGICTAWIVSASPVPHRNTQYYSDKVVYECVVGSTVGFAVLLGYIGLLAVFSLLIAFIARNLPDSFNEAKLITFSMLIFCAVWVAFVPAYVSSPGKYADAVEVFAILASSFGLLVALFGAKCYIILLRPERNTKKAIMGRGIET
>LOCXPOlfC87.606.HIT1.OlfC.2R.872.ANF_receptor.exons9.SUPER_5.Scatophagus_argus
LLLLVCFMWLYPSFSYAESSTLPSSSCHLQRHFHLNGMHKPGDVVLGGLFLFNFFTVFPDLSFTSEPQQPTCHGFDVVGLRRALTMAFAIDEINRNSNLLPNVTLGYSLYDNCANLGIGFRAALSLVSGQEEQFVLDETCVGTPPVVGIVGDSSSTRSIAISSVLGLYRVPMVSYFATCSCLSNRQKFPSFFRTIPSDAFQVRAMIQILNHFGWTWVGLLISDDDYGLHAARSFQSDLVQSGAGCLAYLEVMPWDNDQDEIRRIVDVMKKSTAHVVIVFAQETHTINLMEEVVRQDVTGLQWITSEAWTAATVLHTSDFMPYLAGTLGIAIRRGEIPGLREFLLQTHPDLHNNNSYGNSVISQFWEHIFQCRFAPPPPDWVDAGGGLCSGQEDLQSVETEFMDVSDLRSEYNVYKAVYALAYALDDMLRCVPGRGPFRGHSCGSLKELEPWQLVYYLEKVNFTTSFGDQVTFDENGDALPIYDIMNWLWLPDGTTKLQNVGEVKKSAFKGEELRIDADKIFWNFESKKPPRSVCSESCPPGTRMARKKGEPVCCFDCIPCSEGKISNETNSLECTSCPEDFWPSLQRDHCVPKETEFLSYHEPLGIGLTAAALLGTCICAVVLGIFIYHRRTPIVRANNSELSFQLLLSLKLCFLCSLLFIGRPRLWTCQLRHAAFGISFVLSISCILVKTVVVLAVFKASKPGGGASLKWFGLFQQRGTVMVLTSVQAGICTAWIVSASPVPHRNTQYYSDKVVYECVVGSTVGFAVLLGYIGLLAVFSLLIAFIARNLPDSFNEAKLITFSMLIFCAVWVAFVPAYVSSPGKYADAVEVFAILASSFGLLVALFGAKCYIILLRPERNTKKAIMGRGIET
>LOCXPOlfC88.611.HIT1.OlfC.2R.865.ANF_receptor.exons9.SUPER_5.Scatophagus_argus
LVCFMWLYPSFSYAESSTLPSSSCHLQRHFHLNGMHKPGDVVLGGLFLFNFFTVFPDLSFTSEPQQPTCHGFDVVGFRRALTMAFAIDEINRNSNLLPNVTLGYSLYDNCANLGIGFRAALSLVSGQEEQFVLDETCVGTPPVVGIVGDSSSTRSIAISSVLGLYRVPMVSYFATCSCLSDRQKFPSFFRTIPSDAFQVRAMIQILNHFGWTWVGLLISDDDYGLHAARSFQSDLVQSGAGCLAYLEVMPWDNDQDEIRRIVDVMKKSTARVVIVFAHQKHTINLMEEVVRQNVTGLQWITSEAWTAATVLHTSDFMPYLAGTLGIAIRRGEIPGLREFLLQTHPDLHNNNSYGNSVISRFWEHIFQCRFAPPPADWVDAGGGLCTGQEDLESVETEFMDASDLSSEYNVYKAVYALAYALDDMLRCVPGRGPFRGHSCGSLKELEPWQLVYYLDKVNFTTSFGDQVTFDENGDVLPIYDIMNWLWLPDGTTKLQNVGEVKKSAFKGEELRIDEDKIFWNFDSKKPPRSVCSESCPPGTRMARKKGEPVCCFDCIPCSEGKISNDTDSLECTSCPEDFWPSLQRDHCVPKETEFLSYHEPLGIGLTAAALLGTCICAVVFSIFIYHRRTPIVRANNSELSFQLLLSLKLCFMCSLLFIGRPRLWTCQLRHAAFGISFVLSISCILVKTVVVLAVFKASKPGGGASLKWFGLFQQRGTVMVLTSVQAAICTAWIVSASPVPHRNTQYYSDKVVYECVVGSTVGFAVLLGYIGLLAVLSLLIAFIARNLPDSFNEAKLITFSMLIFCAVWVAFVPAYVSSPGKYADAVEVFAILASSFGLLVALFGAKCYIILLRPERNTKKSIMGR
>LOCXPOlfC89.618.HIT1.OlfC.2R.866.ANF_receptor.exons9.SUPER_5.Scatophagus_argus
LVYFMLLYHFFSYAESSPLSSSSCQLQQHFHLNGMQKPGDVVLGGLFLIHFFTVFPDLSFTSEPQQPACHGFDVVGLRRAQTMAFAIDEINRNPNLLPNVTLGYSLYDNCANLGIGFRAALSLVSGQEEQFMLDETCVGTPPVVGIVGDASSTRSIAISSVLGLYRVPMVSYFATCSCLSDRQKFPSFFRTIPSDAFQVRAMIQILKQFGWTWVGLLISDDDYGLHAARSFQSDLAKLGGGCLAYLEVLPWGNDQDEIRRIVDVMKKSTARVVIVFAHETHMTNLLHEVVRQNVTGLQYMTSEDWTAATVLHTPHLTPYLAGTLGIAIRLGEIPGLKEFLLQTRPDLHNNNSSGNSVINQFWEYTFQCRFAPPPAGWVDAGGALCTGQEDLESVETEFMDVSDLRSEYNVYKAVYALAYALDDMLRCVPGRGPFRGHSCGSLKELEPWQLVYYLDKVNFTTPFGDQVSFDENGDALPIYDIMNWLWLPDGTTKLQNVGEVKKSAFKSEELTIDADKIFWNFESKKPPRSVCSESCPPGTRMARKKGEPVCCFDCIPCSEAKISNETNSLECTSCPQDFWPSLQRDHCVPKETEFLSYHEPLGICLTVAALLGTCMCAVVFSIFICHRRTPIVRANNSELSFQLLLSLKLCFLCSLLFIGRPTLWTCQLRHAAFGISFVLCISCILVKTMVVLAVFKASKPGGGASLKWFGAMQQRGTVMVLTSVQAAICTAWIVSASPVPHKNTQYHNDKIVYECVVGSTVGFAVLLGYIGFLAILSFLIAFIARKLPDSFNEAKLITFSMLIFCAVWVAFVPAYVSSPGKYADAVEVFAILASSFGILVALFGPKCYIILLRPERNTKKAIMGRG
>LOCXPOlfC90.628.HIT1.OlfC.2R.876.ANF_receptor.exons9.SUPER_5.Scatophagus_argus
MWAFSDITLLLLVYFMLSCFHFSCALPASSCQLLEEFHLSGMHKAGDVVLGGLFEIHFFSVFPDLSFTSEPKQPTCHGLDTPGFRHAMTMAFAIDKINRNSNLLPDVTLGYSLYDNCVNLAIGFRAALSLVSGQEEQFMLDETCVGTPPVVGIVGDASSTHSVAISSVLGLYRVPMVSYFATCSCLSDRQKFPSFFRTIPSDAFQVRAMIQILNHFGWTWVGLLTSDDDYGLHAARSFQSDFVLSGGGCLAYKEALPSSNGRAELRRIVDVMKKSTARVVIVFAHESNVINLMEEVVRQNVTGLQWIASEAWIAATMFHTPRMVPHLAGTLGIAIRRGEIPGLREFLLQTHPDLHHNNSYGKGLVKQFWEYTFQCRFAPPPAGWVDAGGALCTGQEDLESVETDFLDVSDLRPEYNVYKAVYALAYALDDMLRCVPGRGPFRGHSCGSLKELEPWQLVYYLEKVNFTTPFGDQVSFDENGDALPIYDIMNWLWLPDGTTKLQNVGEVKKSAFKSEELTIDADKIYWNFESKKPPRSVCSESCPPGTRMARKKGEPVCCFDCIPCSEGKISNETNSLECTSCPEDFWPSLQRDHCVPKETEFLSYHEPLGICLTATSLLGTCVCAVVLGIFICHRRTPIVRANNSELSFQLLLSLKLCFMCSLLFIGRPTLWTCQLRHAAFGISFVLCISCILVKTVVVLAVFKASKPGGGASLKWFGAMQQRGTVMVLTSIQAGICTAWIVSASPAPHKNTQYYNDKIVYECVVGSTVGFAVLLGYIGFLAVLSFLIAFIARKLPDSFNEAKLITFSMLIFCAVWVAFVPAYVSSPGKYADAVEVFAILASSFGLLVALFGPKCYIIQLRPERNTKKAIMGRGIKT
>LOCXPOlfC91.635.HIT1.OlfC.2R.864.ANF_receptor.exons9.SUPER_5.Scatophagus_argus
LVYFMLLDTFFSYALTFPVYSSCQLLEEFHLSGMHKAGDVVLGGLFEIHFFSVFPELSFTSEPKQPTCHGLDTPGFRHAMTMAFAIDEINRSSNLLPDVTLGYSLYDNCVKLAIGFRAALSLVSGQEEQFMLDETCVGTPPVVGIVGDSSSTSSIAISSVLGLYRVPMVSYFATCSCLSDRQKFPSFFRTIPSDAFQVRAMIQILNHFGWIWVGLLIIDDDYGLHAARSFQSDFVLSGGGCLAYKEVLPSSNDQAELRRIVDVMKKSTARVVIVFAHESHMMNLMEEVVRQNVTDLQWMASEAWISATVFQNPHFIPYLAGTLGIAIRRGEIPGLREFLLQTRPDLHNNSYDNSLVKQFWEHTFQCRFAPPPPGWADAGGALCTGQEDLESVETDFLDVSDLRSEYNVYKAVYALAYALDDMLRCVPGRGPFRGHSCGSLKELEPWQLVYYLEKVNFTTSFDDQVSFDENGDALPIYDIMNWLWLPDGTTKLQNVGEVKKSAFKGEELRIDEDKIFWNFESKKPPRSVCSESCPPGTRMARKKGEPVCCFDCIPCSEGKISNETNSLECTSCPEDFWPSLQRDHCVPKETEFLSYHEPLGICLTATCLLGTCVCAVVLGIFICHRRTPIVRANNSELSFQLLLSLKLCFLCSLLFIGRPRLWTCQLRHAAFGISFVLCISCILVKTVVVLAVFKASKPGGGASLKWFGAMQQRGTVMVLTSVQAAICIAWIVSASPVPHKNTEYNNDKIVYECVVGSTVGFAVLLGYIGSLAILSFLIAFIARKLPDSFNEAKLITFSMLIFCAVWVAFVPAYVSSPGKYADAVEVFAILASSFGLLVALFGPKCYIILLRPERNTKKAIMGRG
>LOCXPOlfC92.638.HIT1.OlfC.2R.819.ANF_receptor.exons11.SUPER_5.Scatophagus_argus
MSFFSWLFTLVSSSAPSLLLVGLVGRQLGLRGGLQVVQTVTCSRWGKTSNPGLFHDGDVIIGGLFSLHYQTPAIDHHFTQLPHYNPCTGLEHVPLQYIHAMVFAVEEINNSTTLLPGVTLGCNIFDSCGRPPWALQAALSLVGGDSTSTSCQSTDTADYSTGYGEGIGERKGVPLIIGGASSITGQILSRILGPLSIPLISYLSSCPCLSDRRQFPNFFRTIPSDIYQVRAIAQLAIHFSWNWIGAVVANNDYGHMAVKIFQEETQGKGLCLAFVETLQREEIVSDARRAALTIQASTARVILIFTWYTDVRELFLQLAKINVTDRQFLASEAWSTSGNLLQDVVTSKVASGVLGVAIRSSPIPGFENYLRTLNPTHRPNDEFLKEFWEKEFGCRPGATPLSSSASLPPCNGTESLERVHNLFTDTSQLRVTYNVYLAVYAAAHALHSLLSCPDGDRPPGNNSFTCSSPKHIRPIELLQHLNNLNFTTPQGEMLYFQGADIPAKYDLVNWQKTPEGSLKLVLIGRVDGFDIHLNESAIQWSTGSHQVPVSVCSESCPPGTRKASRKGEPLCCFDCIPCAEGEISNKTGSLHCERCPPEFWSNAEQTVCVPRQLDFLSFNETLGITLTAVAVSGAAVTTAVFVVFIHYRQTPMVKANNSELSFLLLLSLKLCFLCSLVFIGRPSVWSCRFQQAAFGISFVLCVSCLKVKTIVVLAAFRSARPGAGALIRWFGPGQQRGSVCLLTCIQVIICATWLSLSPPVPRRDLGFQGSKVTLECAMASVVGFSLVLGYIGLLACWPAPASSWPFLHGNSQTTSMRPN
>LOCXPOlfC93.645.HIT1.OlfC.2R.887.ANF_receptor.exons11.SUPER_5.Scatophagus_argus
MSLFFGLFPLWSSSTTSLFLVGLVGRELGLRVGLQVVQTVTCSRWGTPSNQGLYQDGDVVIGGLFSLHYQPPFTGQDFTQLPHYKPCTGLENLPLQYIYAMVFALEEINHSATLLPGVKLGYHIRDSCALHPWAMQAALSLVGGDSTSCDSEAPPDYSVGYGEGIGERRGYQAVPLIIGGASSIAAMILCRILGPLSIPLMSYTSSCPCLSDRRQFPTFFRTMPSDIYQARAIAQLAMRFNWTWVGAVVANNDYGHMAVKIFQEETQGKGLCLAFVETLQREEIVSDARRAALTIQASTARVILIFTWYTDVRELFLQLAKINVTDRQFLASEAWSTSGNLLQDVVTSKVASGVLGVAIRSSPIPGFENYLRTLNPTHHPNDEFLKEFWEKEFGCRPGAAPLSSSASLPPCNGTESLERVHNLFTDTSQLRVTYNVYLAVYAAAHALHSLLSCPDGDRPPGNNSFTCSSPKHIRPIELLQHLNNLNFTTPQGEMLYFQGADIPAKYDLVNWQKTPEGSLKLVLIGRVDGFDIHLNESAIQWSTGSHQVPVSVCSESCPPGTRKASRKGEPLCCFDCIPCAEGEISNKTGSLHCERCPPEFWSNAEQTVCVPRQLDFLSFNETLGITLTAVAVSGAVVTTAVFVVFIHYRQTPMVKANNSELSFLLLLSLKLCFLCSLVFIGRPSVWSCRFQQAAFGISFVLCVSCLKVKTIVVLAAFRSARPGAGALMKWFGPGQQRGSVCIFTCIQVIICIIWLSLSPPMPQADLDIPGLQVTLECAMASVVGFSLVLGYIGLLACTSLLLAFLARKLPDNFNEAKLITFSMLIFCAVWVAFVPAYVSSPGKYAVAVEIFAILASSYGLLLCVFAPKCFIILLRPEKNTKKHLMGR
>LOCXPOlfC94.650.HIT1.OlfC.2R.892.ANF_receptor.exons12.SUPER_5.Scatophagus_argus
AASMSWFIWLLTRWPSSALPLLFLSVAGRQMGIEVAQAILCSRWGAASDKNLSQDGDVIIGGLFNLYYIPSAVEQSFMEQPHYESCTGLDVEPLKYTHAMVFAVEEINRNSTLLPGVKLGYRILDSCSRYPWALQAALSLVGGDTNSCNSTASMLRSAANQQPGETAGDQAVPLLIAAASSTTAIMQSRILGPLSVPVISYLASSPSLSDRTKFPNFFRTIPSDIYQARAMAQLAIRFSWTWTGAVVENNDYGQLAIQVFREEIKEKGVCLEFIETVHRETIDSDARRTALTIQASTARVILIFCWYTDVKKVFLELAKINVTDRQFLASEAWSTSDDLLQDLAISKVASGVLGVAIQSSKIPGFEKYLRGLDPVHHPDDEFLRDLWAKEKSDSQLNISTSSPGKGLPTKTSLPPCSGTESLQGLQHPFTDTSQLRVAYNVYLAVYAAAHALHSLLSCPDGDRNPENNSFTCSSPRHIRPKDLLQHLNKVNVTTPQGETFHFQGADIPAKYDLVNWQKKTDGSLQLVLIGHVDGFDLHLNESAIEWSTGSNQVPVSVCSESCPPGTRKASRKGEPLCCFDCIPCAEGEISNKTGSLHCERCPPEFWSNAEQTACVPRQLDFLSFNETLGITLTTAAVSGAAVTTAVFVVFLYYRQTPMVRANNSDLSFLLLLSLKLCFLCSLVFIGRPSVWSCRFQQAAFGISFVLCVSCLLVKTLVVLAVFRSARPGAGAFIKWFGPGQQRGSVCFFTCIQVIICATWLSLSPPVPQRDLGFQGSKVTLECAMASVVGFSLVLGYIGLLACTCLLLAFLARKLPDNFNEAKLITFSMLIFCAVWVAFVPAYVSSPGKYVVAVEIFAILASSYGLLLCIFAPKCFIILLRPDRNTKKYLMDR
>LOCXPOlfC95.662.HIT1.OlfC.2R.895.ANF_receptor.exons12.SUPER_5.Scatophagus_argus
AASMSWFIWLLTRWPSSALPLLFLSVAGRQMGIEVAQAILCSRWGAASDKDLSQDGDVIIGGLFNLYYIPSAVEQSFTEQPHYEPCTGLDLQSLKYTYAMVFAVEEINRNSTLLPGVKLGYRILDSCSRYPWALQAALSLVGGDTNSCNSTASMLRSAANEQPVETAGDQAVPLLIAADASTAAMMLSRILGPLSVPVISYLASCPCLSDRTKFPNFFRTIPSDIYQARAMAQLAIRLGWTWTGAVIVNNDYGQLAIQVFQEEIKAKGVCLEFIETVHRETIDSDARRTALTIQASTARVILIFCWYTDVKKVFLELAKINVTNRQFLASEAWSTSDDLLQDLAISKVASGVLGVAIQSSVIPGFKNYLKSLDPIHHPDDEFLQDLWQKEFGCSPLSKQPHHVSNISKGLLEKTSVPPCSGTESLQGLQHPFTDTSQLRVAYNVYLAVYAAAHALHSLLSCPDGDRNPVNHSFTCSSPKHIRTEELLQQLNKVNVTTPQGEAFHFQGADIPAKYDLVNWQKKTDGSLQLVLIGHVDGFDLHLNESAIEWSTGSNQVPVSVCSESCPPGTRKASRKGEPLCCFDCIPCAEGEISNKTGSLHCERCPPEFWSNAEQTACVPRQLDFLSFNETLGITLTTAAVSGAAVTTAVFVVFLYYRQTPMVRANNSDLSFLLLLSLKLCFLCSLVFIGRPSVWSCRFQQAAFGISFVLCVSCLLVKTLVVLAVFRSAQPGAGAFIKWFGPGQQRGSVCLFTCIQVIICATWLSLSPPVPRRDLGFQGSKVTLECAMASVVGFSLVLGYIGLLACTCLLLAFLARKLPDNFNEAKLITFSMLIFCAVWVAFVPAYVSSPGKYVVAVEIFAILASSYGLLLCIFVPKCFIILFRPDRNTKKYLMAR
>LOCXPOlfC95.666.HIT1.OlfC.2R.895.ANF_receptor.exons12.SUPER_5.Scatophagus_argus
AASMSWFIWLLTRWPSSALPLLFLSVAGRQMGIEVAQAILCSRWGAPSDKDLSQDGDVIIGGLFNLYYIPSAVEQSFTEQPHYEPCTGLDVEPLKYTHAMVFAVEEINRNSTLLPGVKLGYRILDSCGRYPWALQAALSLVGGDTNSCNSTASMLRSAANEQPGETAGDQAVPLLIAAAASTTAIMLSSTLGPLSVPVISYLASCPCLSDRTKFPNFFRTIPSDIYQARAMARLAIRFSWTWTGAVIVNNDYGQLAIQVFREEIKEKGVCLEFIETVHRETIDSDARRTALTIQASTARVILIFCWYTDVKKVFLELAKINVTDRQFLASEAWSTSDDLLQDVAISKVASGVLGVAIRSSVIPGFESYLRSLDPIYRPDDEFLQDLWQKEFGCSPLSKQSRAIHFSSNLYSPLQTTSDHVGTESLQGLQHPFTDTSQLRVAYNVYLAVYAAAHALHSLLSCPDGDRPPGNNSFTCSSPKHIRPKDLLQHLSKVNVTTPQGETFHFQGADIPAKYDLVNWQKKTDGSLKLVLIGHVDGFDLHLNESAIEWSTGTNQVPVSVCSESCPPGTRKASRKGEPLCCFDCIPCAEGEISNKTGSLHCERCPPEFWSNAEQTACVPRQLDFLSFNETLGITLTTAAVSGAAVTTAVFVVFLYYRQTPMVKANNSELSFLLLLSLKLCFLCSLVFIGRPSVWSCRFQQAAFGISFVLCVSCLLVKTLVVLAVFRSARPGAETLMKWFGPGQQRGSVCFFTCIQVIICATWLSLSPPVPQRDLCFQGSKVTLECAMASVVGFSLVLGYIGLLACTCLLLAFPARKLPDNFNEAKLITFSMLIFCAVWVAFVPAYVSSPGKYVVAVEIFAILASSYGLLLCIFAPKCFIILLRPDRNTKKYLMAR
>LOCXPOlfC96.761.HIT1.OlfC.2R.800.ANF_receptor.exons7.SUPER_19.Scatophagus_argus
DSAQCVCGAQAPGDVVIGIMLPCHHKVKALHERLRPESFQCSDFDLESFMMSLAAVHEIEEMNAASFLPGVRLGYLMCDTCSYASKALQNVGSMLAVNSSLNLECDYTNFKPRVKVILGALYSEVSIAVARLLNVYMVPLLSSTSSSPELSDKLRYPVFLRTIPSDIHQTKAVAKLMNHYGWTWVGVVYGDDDYGRAAFQSFLRDADANSVCLAYQEVFPYHLDDSLYMHRVQQIAQQIRSSSAQVVLLILKAELVKDLFHEMIRTNTSRIWIASDAWSRTSSLAQMDDINLVGDILGFTFISGKSESFDTYLQNLTATPGGYNHFIEEYKNLRFNCTPEYPQAQNDDYLVKVLDTSEVFPIRVAMWAVANALKNLLKCNSSLCLGETDFPPWKLLEELKKVEFNLGNEKFSFDVNGDFVNGYDMIMWERVGNHRRFQRIGKYHVLDKQIELDEGNFTWLSTGNFTSRCSERCTPGSVKKISNISCCYNCTLCPEGTYSDTWDINDCKKCPNGTWSLKGWTQCKPRWESYLQWSDPHPITMMAAATFGILLLLVIFIIFMVHRNSPPMKRAEVRLSCVMMAGLAVSFTSVICFIGKPSVHLCRARQLMYAMGFTLCVSCILIKAFRTFLAFLPFGQITNRGLHKLYKPPILITIQTALQGIICLLWLIFDSPDIDDTPPSPQSMKKIIQCSEGSTYIGFSIMLSYIALLALVGFLLAFKSRKVPQEFSETGYIIFSMLMYLFVWVCFIPVYITNHEKGTAVQASAILVSSYGIIFCHFLPKCYEALWGSKTDTLERILRR
