# Supplementary material for: Expanded olfactory system in ray-finned fishes capable of terrestrial exploration
Source: BMC Biol. 2023 Jul 31;21:163. doi: 10.1186/s12915-023-01661-8 (PMC10392011; doi:10.1186/s12915-023-01661-8)
Supplement: Supplementary file 3 — Additional file 3: Data S1. Protein sequences and genomic coordinates of OLF genes. FASTA and General Feature Format (GFF) files containing the protein sequences and genomic coordinates for all identified OLF genes in this study. [file 12915_2023_1661_MOESM3_ESM.zip › PROTEINS/Scleropages_formosus.OLF_genes.fa]

>LOCXPDilaORUN.13-eta.308.341.HIT1.OR.1R.287.7tm_1.exons1.LR584069.1.Scleropages_formosus
RQVLVQVLTGVFLYVNILMIFTFFKKEAFRTDTRYILFAHMLLVDSSLLATTDLALLLIYFQCIMPYIACMVLNLLMIWLEFCTPLTLVAMCLERYVAICKPLRYDAISTPRTRLVGLILIWSLGSVPAFAVLLSFCILVPARYLHLWVLGCSVELLIVVDWQKHLHAAIFQFYFLVMTVAIAFTYIKITVVARSASGDNKKSISRGVRTVVLHAIQLLLCLIQLWCPFVEMSLMKVSTVLYLDVRFFNFIVFMIAPRCLSPLIYGLRDQKFLQVLKYYAAFGMSKD
>LOCXPDilaORUN.13-eta.308.221.HIT1.OR.1R.287.7tm_1.exons1.LR584075.1.Scleropages_formosus
MFAVQFLMGIFLYVNSLLIFTFFKKEIFRTSNRYILFSHTLICDSMFLVVTNIFFTLDMTQTPIPLILCIILCGFAGNLHTTTPLTLTAMSVERYVAICMPLRHAELATFKKAGLCILIIHAISSILTLTVLLMFLATAPLNFYAKYFMCNVELLIVFKWQGHVRSIFYLVYFIVMTVTIVFTYISIVQVAKKASADKKATSKARKTVLLHAFQLFLSLIPMLCPFLELAVLQIDVNLYISLRTFDYIIFFLAPRCLSPLIYGLRDEHFYLVFKYYALWGLNKKMSP
>LOCXPDilaORUN.13-eta.308.222.HIT1.OR.1R.287.7tm_1.exons1.LR584075.1.Scleropages_formosus
MFAVQFLMGIFLYVNSLLIFTFFKKEIFRTSNRYILFSHTLICDSMFLVVTNIFFTLDMTQTPIPPFLCIILCGIAVNLHTTTPLTLTAMSVERYVAICMPLRHAELATLQKAGLCILIIHAISSILTLTVLFMFLATASLNFYAKYLMCNAELLAVYKWQGHVRSIFYLVYFIVMTVTIVFTYISIVQVAKKASADKKATSKARKTVLLHAFQLFLSLIQMLCPFLEQAVLEIDVNLYISLRTFDYIVFLLAPRCLSPLIYGLRDEHFYLVLKYYALWGLNKKMSP
>LOCXPLeocOR3.75-eta.309.225.HIT1.OR.1R.295.7tm_1.exons1.LR584075.1.Scleropages_formosus
TTSNRSLMVIMKICFVSPFFGVFLYCIVVMLHTFILHRQFWDSSRYILFVYMLINDTLQLLSSVLLFLFVMADLHISFACCAPLLFLSTATFQNTPLILATMSLERYVAIFYPLQQPAAWHADHIWVIILSLWLISCIIPTVDFSLGGLRISIDVLLTPVLCKTQALNSSPVQMLFKVILNGLFFTLVAIIILFTYIRILLETRKMRQDRASVSKALHTVLLHGLQLLLCMMSLTHPITEGLIIQHMGWLQDNISFFNYFCFVLLPRFLSPLIYGLRDDMLRKKIRGAIFCCSTK
>LOCXPTilOR.S230.311.226.HIT1.OR.1R.293.7tm_1.exons1.LR584075.1.Scleropages_formosus
HEKLFFVQVLVGVFLYVNCLMIFTFFQKEAFRPDTRYILFAQTLFLDSILMVMTDLASVGHYFGYPIPCIPCVILCVLMSWVSSGTPLTLVAMCLERYVAICMPLRHADIFSSRTRLVGLLLIWCLSSIPSLIEFFAFVASAPSSFWASSIICSLNALNIHSWHTNLRNAVSQLYFLTMSAVIVFTYVKIMAAARAASSENKKSTTKSVKTIVLHAFQLFLCSFQFWCPLIESAVFEIDFMLFINVRYSNFILFLISPRCLSPLIYGLRDEKFFLVMKYYAFLGINKKTSPFF
>LOCXPSichOR6.1-kappa.319.287.HIT1.OR.1R.291.7tm_1.exons1.LR584078.1.Scleropages_formosus
NSSDVAADYLAVRMWASTVCFLIMAFFNLIINWTIVCEERLRRHARFVLIFHLLFSALVYFGVCSAFHLQMYVRASPPPAACRAVVTLLITSASNILLTLTAMALDRYCAVCFPLKYSAGCSWHWPWLTGLLTWGLAAVIPLTLLADGDAPKPCNREQLRKGSVHKMVLISVCFAVILFSYARILQESRRLGVLNRSNSMGRRTIALHGTQLAVYLLPNFVNFLLQCLERSGQLRSDTRSLCGVLVFAFFSAAQCVAPVVYGLRKEELLEDLQRHFPGLVCNVAGLLKWTV
>LOCXPSichOR6.1-kappa.319.287.HIT1.OR.1R.291.7tm_1.exons1.LR584078.1.Scleropages_formosus
HRPLEEARHVAHQAREVPLQVFEEFLLAQAVDDGGDALRRAEEGEDEDAAERPRVTAQLPAPLQALQQEVDKVGQQVDGELRAVQRDGAAAHAVAAVQDAEAPALLQDPGVAEEDDGEAHRDEHHLVHAALPELLAVAGLGGVAVREQGERDDGRQAPGEQPGEPRPVPRAAGAVLEREAHGAVAVQRHGRQSEQDVGGARDEQGHHGPAGGRRRRRAHVHLQVEGGAHAEVDERREEQVEDEDEARVAAQALLAHDGPVDDEVEEGHDEEAHGGGPHAYRQVVGSHVRAV
>LOCXPDareOR11.4-eta.308.290.HIT1.OR.1R.286.7tm_1.exons1.LR584087.1.Scleropages_formosus
KNVIVVFSGIAISCIHVIFIFTFSSSPVFYMESRYILYIHLVINDMILLCITVTLHVVSYAMPLINVSVCCVLLLVGSVTTKNTPMSLAGMAVERYIAICKPLRHSQICTVRRTYMLISLICSVAFIPGLSDVFILVLAQPLTIFSSRVLCYPLAVFKTTYHLDKTLAVNIILMSFVWIALIYTYFRVLFTTKTATTDPVSTKKAQNTILLHGIQLLFCMMSYITPLLELILFPLFPNDKFKIMFANFFIASVLPRFLTPFIYGIRDQKFVTYIIKHFSMCTVKVK
>LOCXPDareOR11.4-eta.308.291.HIT1.OR.1R.287.7tm_1.exons1.LR584087.1.Scleropages_formosus
DDFKDVFIKNFIAIFFGIIINYINGSFVFIFSRSPVFYMESRYILYIHLVINDMIMLSISVTLNVMIYAVPPVNVSVCCVLLLVGSMTHKNTPLSLAGMAVERYIAICKPLRHSQICTMRRTYILIILIWTVTFMPELADTVILFLTQPLTIFTSRIFCYRLSIYNTSYHLDKAVAVNVLLLSFVWITLIYTYFRVFFAAKTATTDPVSAKKAQNTILLHGVQLLFCMMSYIAPLLELILLPLFPNDRSKIMFSNYLITNILPRFLTPFIYGIRDQKFVSYFKMYFS
>LOCXPDareOR11.4-eta.308.292.HIT1.OR.1R.281.7tm_1.exons1.LR584087.1.Scleropages_formosus
KDAFIKSFIVVSFGIIINYINGSFVFIFSRSPVFYMESRYILYIHLVINDMIMLSISVTLNIMIYAVPLVNVSTCCVLLLVGSMTHKNTPLSLAGMAVERYIAICKPLRHSQICTVRRTYMLIILIWTVTFIPELADIVILFLTRPLTIFTSRMLCYPLAIYNTSYHLEKAVAVNVLFLSFVWITLIYTYFRVFFAAKTATTDPVSAKKAQNTILLHGVQLLFCMMSYISPLLEVILLPNDRSKILFSNYLITNILPRFLTPFIYGIRDQKFVSYFKMYFS
>LOCXPDareOR11.4-eta.308.293.HIT1.OR.1R.293.7tm_1.exons1.LR584087.1.Scleropages_formosus
KDAFIKSFIAVSFGIIINYINGSFVFIFSRSPVFYMESRSILYIHLVINDMIMLSISVTLNIMIYAVPLVNVSTCCVLLLVGSMTHKNTPLSLAGMAVERYIAICKPLRHSQICTVRRTYMLIILIWTVTFIPELADIVILFLTRPLTIFTSRMLCYPLAIYNTSYHLEKAVAVNVLLLSFVWITLIYTYFRVFFTAKTATTDPVSAKKAQNTILLHGVQLLFCMMSYISPLLELILLPLFPNDRSKIMFSNYFITNILPRFLTPFIYGIRDQKFVSYFKKYFSVCSGIVRLV
>LOCXPDareOR11.4-eta.308.294.HIT1.OR.1R.284.7tm_1.exons1.LR584087.1.Scleropages_formosus
KDAFMKNFIVVFFGIIINYINGSFVFIFSRSPVFYMESRYILYIHLVINDMIMLCITVTLNVVIYTMPLINVSTCCVLLLVGSMTHKNTPLSLAGMAVDRYIAICKPLRHSQICTVRRTYMLIILIWTVTFTPGLADIVIVFLTRPLTIFTSRMLCYTLSIYNTSYHLEKAVAVNVLFLSFVWITLIYTYFRVFFAAKTATTDPVSAKKAQNTIILHGVQLLFCMMSYISPLLELILLPLFPNDRGKILFSNYFITNILPRFLTPFIYGIRDQKFVSYFKKYFS
>LOCXPDareOR11.4-eta.308.295.HIT1.OR.1R.284.7tm_1.exons1.LR584087.1.Scleropages_formosus
KDAFMKNFIVVSFGIIINYINGSFVFIFSRSPVFYMESRYILYIHLVINDMIMLCITVTLNVVIYTMPLINVSVCCVLLLVGSMTHKNTPLSLAGMAVERYIAICKPLRHSQICTMRRTYMLIILIWTVTFIPELADIVILFLTRPLTIFTSRILCYPLAIYNTSYHLEKAVAVNVLLLSFVWITLIYTYFRVFFAAKTATTDPVSAKKAQNTIILHGVQLLFCMMSYISPLLELILLPLFPNDRGKILFSNYFITNILPRFLTPFIYGIRDQKFVSYFKKYFS
>LOCXPDareOR11.4-eta.308.296.HIT1.OR.1R.284.7tm_1.exons1.LR584087.1.Scleropages_formosus
KDAFMKNFIVVSFGIIINYINGSFVFIFSRSPVFYMESRYILYIHLVINDMIMLCITVTLHVVIYTMPLINVSVCCVLLLVGSMTHKNTPLTLAGMAVERYIAICKPLRHSQICTVRRTYILIILIWTVTFIPELADIVIVFLTRPLTIFTSRMLCYPLAIYNTSYHLEKAVAVNVLLLSFVWITLIYTYFRVFFAAKTATTDPVSAKKAQNTILLHGVQLLFCMMSYISPLLELILLPLFPNDRGKILFSNYFITNILPRFLTPFIYGIRDQKFVSYFKKYFS
>LOCXPOR1.309.HIT1.OR.2R.306.7tm_1.exons2.LR584067.1.Scleropages_formosus
SRCMFWSMFSSEAVVCILGVIFLALCLLSSIVNGCTLLGLGRSHDLSWEPRFAILKSLIISDMLFTLTQGLTVLHCLLHRRTLAFGTWCLAQYFVGTICIFCALLTITMMAVERYLYVCHAIHYLSIVTVRRRQLAVGVVWLLSVSIASTNMLLLLCLGHSKFGTATAGLLCEPDTIERHMGFPRAAAVFRKTTGVGLTLLCILIYSFSYRRMYQEARNAVEPFHHANTRAHRTVLFYGSMFILQLGTEAMMAPLPSPSPFSPYEVLPSHSLGALHISLLVLLFVPPCINPLIYGIRNLEVRQSLL
>LOCXPOR2.320.HIT1.OR.2R.299.7tm_4.exons1.LR584068.1.Scleropages_formosus
DTSPAAVFTLSGANESWTMKYIVFAFTAQGYFLTLFLNITLIAVIGLEKELHQPMYIFLCNLCVNGLYGTLGFYPKFMSDLLSDSHVVSYNGCLLQSFIIFSYALCELTNLTVMAVDRYVAICKPLHYHSTVTRVRAGKMLVFVWMLPCCSVVLSILITTKMSFCGGTVQHNTLYCKLTISTCREQLLKFVFNGISTSFYLSMALFVVYSYGKIFFACRKSRQNQSKFVQTCVPHLITYLHYIFVVLCDSFSIRLSGTDLPQWFQNFMSVAFLVTPPVLNPLIYGMNLTPIRTKIRKML
>LOCXPOR3.337.HIT1.OR.2R.306.7tm_4.exons1.LR584068.1.Scleropages_formosus
MENSSHITSFVFTVFQEMGPIRYFYFCVILMMYISIIFANSLLVGLICAERSLHEPMYLFVCSLCVNELYGSTALYPALLVNMLTDVHEISKDKCILQIFCIISYGTIELCNLAVMAYDRYVSIYHPLKYRLIMTPAKVSVFISIVWIYSVIKVSITVSMTARLPLCSNTVNKVYCDNYSLVKLSCISTTAVNVYGLAGLFLTVFGLSFLIVYSYGKILRVCLTSEESRKKALKTCAPHLASLMNFSLASAFELVQSRFDLSHVPAALRVFVSVYFLMISPLLTPLIYGLRNTKIRTVFKKNYSAK
>LOCXPOR4.352.HIT1.OR.2R.301.7tm_4.exons1.LR584068.1.Scleropages_formosus
NFSHTEFFLIGFSSLGEHRRYLFLPFCVMFIFSTVCNTSLLYVIIRQRSLHAPMYVLIGSIACVDIVAPLLVAPRMLFSFLSDRNEISRAGCLLQMFFVHFVCSFQSTILLGMAVDRYFAIILPLRYNDVVNSENILRFALVYVLRNTIIISSMVILVGRLTFCASNVLYHCFCEHQLVVNLACGDTTKNYIAGFVNFCIPTVDFLGLAYSYVAIFVVIFRSAAGESRQKAIHTCGTHLIVIFITYFSSMTAFLAYRVKHAIPADYRVLISCMYFLVPGCCNPVIYGIRTKEIREQLIKLF
>LOCXPOR5.177.HIT1.OR.2R.301.7tm_4.exons1.LR584068.1.Scleropages_formosus
NFSHTEFFLIGFSSLGEHRRYLFLPFCVMFIFSTVCNTSLLYVIIRQRSLHAPMYVLIGSIACVDIVAPLLVAPRMLFSFLSDRNEISRAGCLLQMFLVHFTGSFQSTILLGMAVDRYFAIILPLRYNDVVNSENILRFTFVYVLRNTIIVSSMVILVGRLTFCASNVLYHCFCEHQLVVNLACGDTTKNYIAGFVNFCIPTVDFLGLAYSYVAIFVVIFRSAAGESRQKAIHTCGTHLIVIFITYFSSMTAFLAYRVKHAIPADYRVLISCMYFLVPGCCNPVIYGIRTKEIREQLIKLF
>LOCXPOR6.189.HIT1.OR.2R.299.7tm_4.exons1.LR584069.1.Scleropages_formosus
TAIVTEFFIVGFPGLQPLYYDLMATTFFIIYVTIVAGNILLIVLFVKQHSLQKPMYITMVSLALSDIGFCTVALPKIIARYWFNAGAISVHVCLFQRLLIHYFGTLSSVILLIMALDRYMAICFPLRYSTLMTNRVMGLLHGLAWVTSMVSPSITTIMSSQMSFCGPNQIVNCFCDSMSVSSLACGNVSMQVNLSTSLAMFVLLLPFSLIMLSYVHIITAVLRIDSKEGYLKTFSTCITHVCIIGVYYIPRFFVYLTPYLPIKINTDMRIGLILIYSLLPPLVNPIIYSFRTKEIREIF
>LOCXPOR7.201.HIT1.OR.2R.316.7tm_4.exons1.LR584069.1.Scleropages_formosus
MESNISFSHPVGFWIMGFQSLLDTNYYFVFLAFVYIGTLLGNFFLMMVIWQSEALHTPKYLVVFSLSVVDVSHSTALIPKCINQFLFDSRFVRYDLCLTQMFFVHYFYAIESFSLVIMAFERLVSICFPLRSDAIITNIRMFGIIAFFWALTLAIQVASLVLINRLSFCKPVPSVMSYFCDHGPVFKMACSDYTPNWELATVFMIAVIFVPLAFILMSYVCIIVAVSRITSAEGRWKTFKTCSAHLILVAIFFIPFLVIYTIAWIYVKIDINTRILNTSLSAVLPPLLNPIIYTLKTEEVLEQIRRFLRRFSVKPL
>LOCXPOR8.212.HIT1.OR.2R.319.7tm_4.exons1.LR584069.1.Scleropages_formosus
FSMSQGNQTSTVTEFFIVGFPGLLPKYYDLLGTVFFLIYVATLTGNTVFLTLFVIEQSLQKPMYLIMVNLALCDIGFCTVALPKIISRYWFNAGAISFHLCFFQRQLIHYFGTLNSLIMLIMALDRYVAICFPLRYPMLMTNKVMGLLTGFAWSTAMISPGITTIMSSQLPFCGPNLILNCYCDTISVNRLACTDTSQYERLSFSLAMFVLLLPFFLIIVSYINVIIAVLRSRSTQARLKTFSTCVTQICIISIYYIPRFVVYLTTYIPNIKLNIDSRIALTMLYSLMPPVVNPVIYCFRTKEIRRILNKLFQQNNAFI
>LOCXPOR9.223.HIT1.OR.2R.308.7tm_4.exons1.LR584069.1.Scleropages_formosus
NFTGLQVTEFILTGSDQLSNQMILGLLILITYSLILLGCSINICIITSDRLLHRPMYIFICNLAVIDIMFTTSASTTLIALLLAGVRNISYHSCISRMFVYNLGDICLCFALTLMAFDRVIAISNPLRYHSILTNSRTFALLALSWLVALTAAGVLAGITDRLPYCQPIIKYSFCDYAALVRAACVDPEPYFMFTTILAMWLLGGHFPLILATYVKIIYTVARLTNTAGRKQMLSTCLSHAIVVFCFYFPKLILVLLTRVGVTLNLTERNALLTASTLLPSLMNPVVYFFRTKEIRSRLIQILRRNSV
>LOCXPOR10.234.HIT1.OR.2R.309.7tm_4.exons1.LR584069.1.Scleropages_formosus
SNITTERITEFIITGLDHLPNKKIVGLLILITYSLILLGSSANICIIASDRHLHRPMYIFICNLAVIDIMFTTSASTTLIALLLAGVRNISYHSCISRMFVYNLGDICLCFALTLMAFDRMIAISNPLRYHSILTNSRTFALIALSWMIGVAAIGVLAGIVDRLAYCQPLLKYSFCDYAALVRAACVDPEPYFVPSTILLMWFLGGHFPLILATYVKIIYTVVRLADTEGRKQMISTCLSHAVAVFCYYAPKLVSGLLTRVGVTLDLTERNALKIISTLVPSLMNPTVYCFRTKEIRSRLIQILKRNRV
>LOCXPOR14.245.HIT1.OR.2R.310.7tm_4.exons1.LR584069.1.Scleropages_formosus
SNVTIQRITEFVITGLDHLPNQNILGVLILLTYSLILLGSSANICIIVSDQRLHRPMYIFICNLAVIDIMFTTSASTTLIALLLAGVRNISYHSCISRMFVYNLGDICLCFALTLMAFDRMIAISNPLRYHSILTNSRTFALIALSWMIGIAAIGVLTGIVDRLPYCQPIIRYTFCSYSALVRAACVDPEPYFVPSTILLMWFLGGHFPLILATYVKIIYTVVRLADTEGRKQMISTCLSHAVAVFCYYAPKLVSGLLTRVGVTLDLTERNALMIILTLVPSLMNPTVYCFRTKEIRSRLIQILKRNRAL
>LOCXPOR12.256.HIT1.OR.2R.303.7tm_4.exons1.LR584069.1.Scleropages_formosus
SNVTAQRITEFVITGLDHLPNKKILGLLILVTYSLILLGSSANICIIASDRHLHRPMYIFICNLAVIDIMFTTSASTTLIALLLAGVRNISYHSCISRMFVYHLGDICLCFALTLMAFDRMIAISNPLRYHSILTNSRTFALIALSWMIGIAAIGVLTGIVDRLPYCQPLLKYSFCDYPVLVRAACVDPEPYFVPSTILLMWLLGGHFPLILATYVKIIYTVVRLADTEGRKQMISTCLSHTVVVFCYYAPKLVSGLLTRVGVTLNLTERNALMIISTLVPSLMNPTVYCFRTKEIRSRLIQI
>LOCXPOR14.263.HIT1.OR.2R.310.7tm_4.exons1.LR584069.1.Scleropages_formosus
SNVTTQRITEFVITGLDHLPNQNILGVLILLTYSLILLGSSANICIIVSDQLLHRPMYIFICNLAVIDIMFTTSASTTLIALLLAGVRNISYHSCISRMFVYNLGDICLCFALTLMAFDRMIAISNPLRYHSILTNSRTFALIALSWMIGIAAIGVLTGIVDRLPYCQPLLKYSFCDYAALVRAACVDPEPYFVPSTILVMWFLGGHFPLILATYVKIIYTVVRLADIEGRKQMISTCLSHTVVVFCYYAPKLVLGLLTRVGVTLDLTERNALKIISTLVPSLMNPTVYCFRTKEIRSRLIQILKRNRAL
>LOCXPOR14.264.HIT1.OR.2R.311.7tm_4.exons1.LR584069.1.Scleropages_formosus
SNVTIQRITEFVITGLDHLPNQNILGVLILLTYSLILLGSSANICIIASDWHLHRPMYIFICNLAVIDIMFTTSASTTLIALLLAGVRNISYHSCISHMFVYHLGDICLCFALTLMAFDRMIAISNPLRYHSILTNSRTFALIALSWMIGIAAIGVLTGIVDRLPYCQPIIRYTFCSYAALVRAACVDPEPYFVPSTILLMWFLGGHFPLILATYVKIIYTVVRLADTEGRKQMISTCLSHAVAVFCYYAPKLVSGLLTRVGVTLDLTERNALMIILTLVPSLMNPTVYCFRTKEIRSRLIQILKRNRALP
>LOCXPOR14.266.HIT1.OR.2R.311.7tm_4.exons1.LR584069.1.Scleropages_formosus
SNVTIQRITEFVITGLDHLPNQNILGVLILLTYSLILLGSSANICIIASDWHLHRPMYIFICNLAVIDIMFTTSASTTLIALLLAGVRNISYHSCISHMFVYHLGDICLCFALTLMAFDRMIAISNPLRYHSILTNSRTFALIALSWMIGIAAIGVLTGIVDRLPYCQPIIRYTFCSYAALVRAACVDPEPYFVPSTILLMWFLGGHFPLILATYVKIIYTVVRLADTEGRKQMISTCLSHAVAVFCYYAPKLVSGLLTRVGVTLDLTERNALMIILTLVPSLMNPTVYCFRTKEIRSRLIQILKRNRALP
>LOCXPOR14.267.HIT1.OR.2R.310.7tm_4.exons1.LR584069.1.Scleropages_formosus
SNVTIQRITEFVITGLDHLPNQNILGVLILLTYSLILLGSSANICIIASDWHLHRPMYIFICNLAVIDIMFTTSASTTMIALLLAGVRNISYHSCISHMFVYHLGDICLCFALTLMAFDRMIAISNPLRYHSILTNSRTFALIALSWMIGIAVIGVLAGIVDRLPYCQPIIRYTFCSYAALVRAACVDPEPYFVPSTILLMWFLGGHFPLILATYVKIIYTVVRLADTEGRKQMISTCLSHAVAVFCYYAPKLVSGLLTRVGVTLNLTERNALMIILTLVPSLMNPTVYCFRTKEIRSRLIQILKRNRAL
>LOCXPOR17.268.HIT1.OR.2R.303.7tm_4.exons1.LR584069.1.Scleropages_formosus
SNVTAQRITEFIITGLDHLPNKKILGLLILVTYSLILLGSSTNICIIASDRHLHRPMYIFICNLAVIDIMFTTSASTTLIALLLAGVRNISYHSCISRMFVYHLGDICLCFALTLMAFDRMIAISNPLRYHSILTNSRTFALIALSWMIGIAVIGVLTGIIDRLPYCQPLLKYSFCDYPVLVRAACVDPEPYFVPSTILVMWLLGGHFPLILATYVKIIYTVVRLADTEGRKQMISTCLSHAVAVFCYYAPKLVSGLLTRVGVTLNLTERNALMIISTLVPSLMNPTVYCFRTKEIRSRLIQI
>LOCXPOR18.269.HIT1.OR.2R.303.7tm_4.exons1.LR584069.1.Scleropages_formosus
SNVTTQRITEFVITGLDHLPNQNILGVLILLTYSLILLGSSANICIIASDRHLHRPMYIFICNLAVIDIMFTTSASTTLIALLLAGVRNISYHSCISHMFVYNLGDICLCFALTLMAFDRVIAISNPLRYHSILTNSRTFALIALSWMIGIAVIGVLTGIIDRLPYCQPLLKYSFCDYPVLVRAACIDPEPYFVPSTILLMWFLGGHFPLILATYVKIVYTVVRLADTEGRKQMISTCLSHAVVVFCYYAPKLVSGLLTRVGVTLNLTERNALMIISTLVPSLMNPTVYCFRTKEIRSRLIQI
>LOCXPOR19.270.HIT1.OR.2R.316.7tm_4.exons1.LR584069.1.Scleropages_formosus
MEQNFTFNRPIGFFIMGLQSLPDSKYYFVFLAFVYIGTLVGNMFLMVIIWQSETLHTPKYMVVFSLSIVDVSHSTALVPKCINQFLFDSRFVTYDLCLAQMFFVHFFYVTESYSLVIMAFERLVSICFPLQSSTIITNTRMFGIIVFSWVLAFAILVAALVLITHLSFCKPVPTVMSYFCDHGPVFQIACSDNSPNLKMAVFFLCAVIYVPLGFILMSYVFIILAVSRITSLDGRWKTFKTCSVHLILVAIFFIPVLVIYIMAWIYVKVDGNTRIFNTSLSAVLPPLLNPIIYTLKTEEVLEQIRKFLRKRSVKPL
>LOCXPOR20.271.HIT1.OR.2R.316.7tm_4.exons1.LR584069.1.Scleropages_formosus
MEWNLTFNRPIGFFIMGFQSLPDSNYYFLFLAFVYIGALLGNFFLMMIIWQSEALHTPKYMVLFSLSIVDVSHSTALVPKCINQFLFDSGFVTYDSCLTQMFFVHFFYVTESYSLVIMAFERLVSICFPLRSGTIITNTRMFGIIVFSWALAFAILLAALVLITHLSFCKPIPTVISYFCDHGPVFKMACSDNSPNWEIAILFMVAVIFLPLAFIVLSYVCIIAAVSRITTTDGRWKTFKTCSAHLILVAIFFMPVLVTYTIAWIYIKIDVNTRILNTSLSAVLPPFLNPIIYTLKTEEMLEQIKRLLRKYSVKPL
>LOCXPOR21.272.HIT1.OR.2R.316.7tm_4.exons1.LR584069.1.Scleropages_formosus
MEQNFTFNRPIGFFIMGLQSLPDSKYYFLFLAFVYIGTLVGNMFLMMIIWQSETLHTPKYMVVFSLSIVDVSHSTALIPECVRQFLFDSRIVAYNLCLTQMFFVHFFYITESYSLVIMAFERLVSICFPLQSSTIITNTRMFGIIVFSWVLAFAIHVPALVLITHLSFCKPVPTVMSYFCDHGPVFQIACSDNSPNWKIGYFFLCAVIFLPLGFILMSYVFIITVVSRIKSVDGRWKTLKTCSVHFILVAIFFIPILVIYLIAWIYLKVDSNTRILSTSLSAVLPPFLNPIIYTLKTEEVLEQMRKFLRKRSVKPL
>LOCXPOR22.273.HIT1.OR.2R.312.7tm_4.exons1.LR584069.1.Scleropages_formosus
VTLSRPIGFLIMGLQSLPDSKYYFLFFVFVYIGTLLGNIFLMVIIWQSEVLHTPKYMVVFSLSIVDVSHSTALVPKCINQFLFDSRFVTYDLCLAQMFFVHFFYVTESYSLVIMAFERLVSICFPLQSSTIITNTRMFGIIVFSWVLAFAILVAPLVLITHLSFCKSVPTVMSYFCDHGPVFQIACSDNSPNWKIGYFFLCAVIFLPLGFILMSYVFIITVVSRIKSVDGRWKTLKTCSVHFILVAIFFIPILVIYLIAWIYLKVDSNTRILSTSLSAVLPPFLNPIIYTLKTEEVLEQMRKFLRKHSVKPL
>LOCXPOR23.274.HIT1.OR.2R.316.7tm_4.exons1.LR584069.1.Scleropages_formosus
MEQNLTFNRPIGFLIMGLQSLPDSKYYFIFLAFVYIGTLVGNMFLMMIIWQSETLHTPKYMVVFSLSIVDVSHSTALIPKCVNQFLFDSRIVAYNLCLTQMFFVHFFYIIESYSLVIMAFERLVSICFPLQSSTIITNTRMFGIIVFSWVLAFAILVAALVLITHLSFCKPVPTVMSYFCDHGPIFQIACSDNTPNWKIAYFFTFTVLYVPLGFILLSYVFIITAVSQIKSVDGRWKTFKTCSVHLILVAIFFIPILVTYTIALIYTKIDGNTRILNTSLSAVLPPLLNPIIYTLKTEEVLQQMRKFLRKRSVKPL
>LOCXPOR24.275.HIT1.OR.2R.316.7tm_4.exons1.LR584069.1.Scleropages_formosus
MEWNVTFNRPTGFFILGFQSLPDSKYYFLFLAFIYVGTLLGNFFLMMVIWQSEALHTPKYMVVFSLSVVDVSHSTALVPKCIHQFLFDSRFVTYDLCLTQMFFVHVFYVLESFLLVIMAFERLVSICFPLRSNTIITNRRMFCIIAFCLALAFAIMLTLIILITHLSFCKPIPTVISYYCDHGPVFKMACSDNTPNWKATTFYMIAVIFVPLAFILMSYVCIIVAISRITSVESRWKAFKTCTVHLTLVGILFMPTLVTYTIAWIYITIDVNTRILNTSLSALLPPLLNPIIYTLKTEEVLEQIKRFLRRHPVKPL
>LOCXPOR25.277.HIT1.OR.2R.315.7tm_4.exons1.LR584069.1.Scleropages_formosus
MELNATFSRPVGFFIMGLQSLPDSKYYFIFLAFVYIGTLLGNIFLIMVIWQSEALHTPKYMVVFSLSIVDVSHSTALVPKCINQFLFDSRFVTYDLCLTQMFFVHYFYTLESFLLVIMAFERLVSICFPLQSGTILTNSRMFGIIAFCSALALTVVLALTFLFIQLSFCKPIIMVMSFFCDHGPVFKMACSDNTPNWKATTFYMYAVIFVPLAFILMSYVCIIVAVSRITSVKGRWKAFKTCTVHLILVSVFFLPILVTYTIAWIYITIDANTRILNTSLSAVLPPFLNPIIYTLKTEEVMEQIRRFRRRHSVKP
>LOCXPOR26.278.HIT1.OR.2R.316.7tm_4.exons1.LR584069.1.Scleropages_formosus
MEQNLTFNRPVGFFIMGLQSLPDSKYYFIFLAFVYIGTLLGNIFLIMVIWQSEALHTPKYMVVFSLSIVDVSHITALIPKCVSQFLFDSRFVAYNLCLTQMFFVHFFYITESYSLVIMAFERLVSICFPLQSSTIITNTRMFGIIVFSWVLAFAILVAALVLITHLSFCKPVPTVMSYFCDHGPIFQIACSDNSPNWKITVFFLFAVIYVPLGFILMSYVFIILAVSRITSLDGRWKTFKTCSVHLILVAIFFTPFLVTYTITWIYTKIDGNTRILNTSLSAVLPPLLNPIIYTLKTEEVLEQIRKFLRKHSIKPL
>LOCXPOR27.279.HIT1.OR.2R.315.7tm_4.exons1.LR584069.1.Scleropages_formosus
TTQDLSNFTRPVGFYIRGFYALKNSEYYFIFLAVIYVFTLAVNLTLMVIIWFSEVLHTPKYMAVFSLAVVDVSLSSALIPKAINMYLFDSKFVYFNACLAQMFFVDFFASMEAFSLCVLAYDRLIAICFPLRSHTINTNRKMMLVIMVSWSIPLIIDVVMVALIPPLPYCKSTIVNSFFCDHGPVFNIGCGDYSRNWFMASFTTVTLYFAPFGFIALTYVCIIYAILNIASSESRWKAFKTCTSHLILVVLFFVPYFVTYIVAWINVNIDTDTRIINTSLSTSIPPLLNPIIYSLKTEEILEIIKKYLGMKKTNP
>LOCXPOR28.280.HIT1.OR.2R.316.7tm_4.exons1.LR584069.1.Scleropages_formosus
MELNATFSRPVGFFIMGLQSLPDSKYYFIFLAFVYIGTLLGNIFLIMVIWQSEALHTPKYMVVFSLSIVDVSHITALIPKCVSQFLFDSRFVTYDLCLTQMFFVHFFYITESYSLVIMAFERLVSICFPLQSSTIITNTRMFGIIVFSWVLAFAILVAALVLITHLSFCKPVPTVMSYFCDHGPIFQIACSDNSPNWKITVFFLFAVIYVPLGFILMSYVFIILAVSRITSLDGRWKTFKTCSVHLILVAIFFTPFLVTYTITWIYTKIDGNTRILNTSLSAVLPPLLNPIIYTLKTEEVLEQIRKFLRKHSIKPL
>LOCXPOR29.281.HIT1.OR.2R.315.7tm_4.exons1.LR584069.1.Scleropages_formosus
TTQDLSNFTRPVGFYIRGFYALKNSEYYFIFLAVIYVFTLAANLTLMVIIWFSEVLHTPKYMAVFSLAVVDVSLSSALIPKAVNMYLFDSKFIYFNACLAQMFFVDFFASMEAFCLCVLAYDRLIAICFPLRSHTINTNRKMMLVIMVSWSIPLIIEVVVVALIPPLPYCKSTIVNSFFCDHGPVFKIACGDYSPNWFMASFTTVALFFAPFGFIALTYVCIIYAILNIASSESRWKAFKTCTSHLILVVLFFVPFFVTYIVAWINVNIDTDTRIINTSLSASIPPLLNPIIYSLKTEEILEIIKKYLGMRKTNP
>LOCXPOR29.282.HIT1.OR.2R.315.7tm_4.exons1.LR584069.1.Scleropages_formosus
TTQDLSNFTRPVGFYIRGFYALKNSEYYFIFLAVIYVFTLAANLTLMVIIWFSEVLHTPKYMAVFSLAVVDVSLSSALIPKAVNMYLFDSKFIYFNACLAQMFFVDFFASMEAFCLCVLAYDRLIAICFPLRSHTINTNRKMMLVIMVSWSIPLIIEVVVVALIPPLPYCKSTIVNSFFCDHGPVFKIACGDYSPNWFMASFTTVALFFAPFGFIALTYVCIIYAILNIASSESRWKAFKTCTSHLILVVLFFVPFFVTYIVAWINVNIDTDTRIINTSLSASIPPLLNPIIYSLKTEEILEIIKKYLGMRKTNP
>LOCXPOR28.283.HIT1.OR.2R.316.7tm_4.exons1.LR584069.1.Scleropages_formosus
MELNATFSRPVGFFIMGLQSLPDSKYYFIFLAFVYIGTLLGNIFLIMVIWQSEALHTPKYMVVFSLSIVDVSHITALIPKCVSQFLFDSRFVTYDLCLTQMFFVHFFYITESYSLVIMAFERLVSICFPLQSSTIITNTRMFGIIVFSWVLAFAILVAALVLITHLSFCKPVPTVMSYFCDHGPIFQIACSDNSPNWKITVFFLFAVIYVPLGFILMSYVFIILAVSRITSLDGRWKTFKTCSVHLILVAIFFTPFLVTYTITWIYTKIDGNTRILNTSLSAVLPPLLNPIIYTLKTEEVLEQIRKFLRKHSIKPL
>LOCXPOR34.284.HIT1.OR.2R.315.7tm_4.exons1.LR584069.1.Scleropages_formosus
TTQDLSNFTRPVGFYIRGFYALKNSEYYFIFLAVIYVFTLAANLTLMVIIWFSEVLHTPKYMAVFSLAVVDVSLSSALIPKAVNMYLFDSKFIYFNACLAQMFFVDFFASMEAFCLCVLAYDRLIAICFPLRSHTINTNRKMMLVIMVSWSIPLIIDVVMVALIPPLPYCKSTIVNSFFCDHGPVFKIACGDYSPNWFMASFTTVALYFAPFGFIALTYVCIIYAILNIASSESRWKAFKTCTSHLVLVALFFVPFFVTYILAWVNVNIDTDTRIINTSLSASIPPLLNPIIYSLKTEEILEIIKKYLGMRKTNP
>LOCXPOR33.285.HIT1.OR.2R.316.7tm_4.exons1.LR584069.1.Scleropages_formosus
MELNATFSRPVGFVIMGLQSLPDSKYYFIFLAFVYIGTLLGNIFLIMVIWQSEALHTPKYMVVFSLSIVDVSHITALIPKCVSQFLFDSRFVTYDLCLTQMFFVHFFYITESYSLVIMAFERLVSICFPLQSSTIITNTRMFGIIVFSWVLAFAILVAALVLITHLSFCKPVPTVMSYFCDHGPIFQIACSDNSPNWKITVFFLFAVIYVPLGFILMSYVFIILAVSRITSLDGRWKTFKTCSVHLILVAIFFTPFLVTYTITWIYTKIDGNTRILNTSLSAVLPPLLNPIIYTLKTEEVLEQIRKFLRKHSIKPL
>LOCXPOR34.286.HIT1.OR.2R.315.7tm_4.exons1.LR584069.1.Scleropages_formosus
TTQDLSNFTRPVGFYIRGFYALKNSEYYFIFLAVIYVFTLAANLTLMVIIWFSEVLHTPKYMAVFSLAVVDVSLSSALIPKAVNMYLFDSKFIYFNACLAQMFFVDFFASMEAFCLCVLAYDRLIAICFPLRSHTINTNRKMMLVIMVSWSIPLIIDVVMVALIPPLPYCKSTIVNSFFCDHGPVFKIACGDYSPNWFMAAFTTVALYFAPFGFIALTYLCIIYAILNIASSESRWKAFKTCTSHLILVALFFVPFFVTYILAWVNVNIDTDTRIINTSLSASIPPLLNPIIYSLKTEEILEIIKKYLGMRKTNP
>LOCXPOR35.288.HIT1.OR.2R.303.7tm_4.exons1.LR584069.1.Scleropages_formosus
TSEVSLILIMKPLDIPTSSIYPSFFLGMLAYCLILVFNLTILLTIVLNKQLHKPMYLLLMNLSINDMTGATAFYPQLISSILSQDRSISKPACILQAVMVHMYGGGSLLTLTAMAYDRYVAICSPLRYNAIMSPGHLARIIATVWFVDMTVMGVLFSLLGRFPFCHSILPDIVCTNSALTKLMCEDTTVNNYYGIFLTIFLQSIALITVIFTYKQILLCCLRNRQSDTKKKAAWTCATHLAVFVLFELTTLFTVISYRFSAVSPVLQRAIGISAIVFPPLLNPLIYGLNTKEIRTKVIHFFNK
>LOCXPOR36.289.HIT1.OR.2R.304.7tm_4.exons1.LR584069.1.Scleropages_formosus
ETQSDLTMEPLDIPPSRTYPVFFLGLMTYCIILVFNLTVLLTIILNKQLHKPMYLLLTNLTINDMLGATAFFPQLLSSILLQSRSISYPACILQTVVVHVYGCGSLNILMFMAYDRYVAICHPLRYQLIMTPSILFKMIAAIWLIPFPLVGILCSLLTRFKFCRSVITDMFCNNPSLMKLICEDTSINNYYGLFITFCANAVTLCALAFTYIQILLTCLFNKHSDTKSKAVRTCGTHLVVFILYELTTLFAVLAHRFNEVSPFLRRCAGISVLVFPPILNPLIYGFNMNEIRSKVIYSLNKKVS
>LOCXPOR37.290.HIT1.OR.2R.303.7tm_4.exons1.LR584069.1.Scleropages_formosus
MDNRTEDGNMLQIEDFALAPQYIYPVFFILLFTYLIIMITNTGVMVLIATERSLQQPMYLLFCNLSFNDIMGNTNILPKIMSHLLLSERYITYAECVIQAFCSHIYGTAAHTILMVMAFDRYVAICNPLRYSSIMTTSMVLKLSAYAWGVPLVMVSVLLGLTIRLTRCRSVIVNAYCDNASLFKLSCEDVSINNIYGLIFTALLFGSSMGSIAITYFRIVTVCLTKKSKELNSKALQTCASHVALYMIMLWTGFSTIITHRFQMSSVFRKLASVLFHVVPAYLNPIIYAVHTKELKSKIIQLF
>LOCXPOR37.291.HIT1.OR.2R.303.7tm_4.exons1.LR584069.1.Scleropages_formosus
MDNGSDIGYMLQLEGVDLAPQFVYPVFFILLFTYLILMFTNTGLMVLIATEKSLQQPMYLLFCNLSFNDIMENTNLLPRLMIDLLSSERYISYVECVIQAFCNHTFSAAAHTILMIMAFDRYVAICNPLRYSSIMTTSMVAKLSAGAWGSALLTVSVLLGLTIRLTRCRSFLMNMYCDNASLFKLSCQDVSVNNIFGLFYTALFISSSLLSIGITYFKIVTVCFTRKSKELNSKALQTCSTHLVLYMIMLWSGLLSVLFHRIQIYSGYRKLMSILFHVVPANLNPIIYALQTKELKSKVKKLF
>LOCXPOR37.292.HIT1.OR.2R.303.7tm_4.exons1.LR584069.1.Scleropages_formosus
MDNRTVTLNMLQLEGVDLAPQFVYPVFFILLVTYILIMITNTGLIILIAVERSLHQPMYLLFCNLSFNDIMGNTNILPRIMMDLFSTEKYIGYVECVTQAFCSHIFAAAAHVILMIMAFDRYVAICNPLRYSSIMTTSMVVKLSAGAWGSALLMVSIMLGLTIRLTRCRSFLMNMYCDNASLFKLSCQDVSVNNIFGLFYTALFISSSLLSIGITYFKIVTVCFTKKSKELNSKALQTCSTHLVLYMIMLWSGFLTIIFHRFQIYSGYRKLMSILFHVVPANLNPIIYALQTKELKSKVKKLF
>LOCXPOR38.293.HIT1.OR.2R.301.7tm_4.exons1.LR584069.1.Scleropages_formosus
MDNRTVTFNMLQLEGVDLAPQFVYPVFFILLVTYILIMITNTGLIILIAVERSLHQPMYLLFCNLSFNDIMGNTNILPRIMMDLLSTEKYIGYVECVTQAFCSHIFASAAHAILMIMAFDRYVAICNPLRYSSIMTTSMVVKLSASAWAFSFFMVSILLGLTIRLTRCRSVIVNAYCDNASLFKLSCQDVSINNIYGLAYTALIAGLSLVITIGTYLKIFTICFVKKSKELNNKAIQTCCSHLVLYMIMLWSVFLSFIFHRIQMYSGYRKLMAILFHVVPANLNPVIYALQTKELKSKVKK
>LOCXPOR39.294.HIT1.OR.2R.303.7tm_4.exons1.LR584069.1.Scleropages_formosus
MDNTTFALNILQLEGVDLAPQFVYPVFFILLVTYILTMITNTGLIILIAVERSLHQPMYLLFCNLSFNDIMGNTNILPRIMMDLFSTEKYIGYVECVTQAFCSHIFAAAAHVILMIMAFDRYVAICNPLRYSSIMTTSMVVKLSASAWCSTLIMVTILLSLTLRLTRCRSFVMNVYCDNASLFKLSCQDVSINNTYGLAYTVFISGSSLVITIGTYLKIFTICFTKKSKELNSKALQTCSTHLVLYMIMLWSGFFSIIFHRIQIYSGYRKLMSILFHVVPANLNPIIYALQTKELKSKVKKLF
>LOCXPOR40.295.HIT1.OR.2R.305.7tm_4.exons1.LR584069.1.Scleropages_formosus
NRTVTFNMLQLEGVDLAPQFVYPVFFILLVTYIITMITNTGLIILIAVERSLHQPMYLLFCNLSFNDIMGNTNILPRMMMDLFSTEKYIGYVECVTQAFCSHTFAAAAHVILMIMAFDRYVAICNPLRYSSIMTTSMVVKLSASAWAFSFFMVSILLGLTIRLTRCRSVIVNAYCDNASLFKLSCQDVSINNIYGLAYTALISGLSLVITIGTYLKIFTICFVKKSKELNNKAIQTCSSHLVLYMIMLWSVFLSFIFHRIQMYSGYRKLMAILFHVVPANLNPVIYALQTKELKSKVKKILHSRV
>LOCXPOR41.296.HIT1.OR.2R.310.7tm_4.exons1.LR584069.1.Scleropages_formosus
MDNTTFALNILQLEGVDLAPQFVYPVFFILLVTYILTMITNTGLIILIAVERSLHQPMYLLFCNLSFNDIMGNTNILPRMMMDLFSTEKYIGYVECVTQAFCFHTFVAAAHVILMIMAFDRYVAICNPLRYSSVMTTRMVVKLSAYAWAFSLFMVSILLGLTIRLTRCRSVIVNAYCDNASLFKLSCQDVSINNIYGLAYTVFLSSLSLVITIGTYYKIFTICFTKKSKELNNKAIQTCCSHLVLYMIMLWTVFLTFVFHRIQMYSGYRKLVAILFHVVPANLNPVIYALQTKELKSKVKKMLHSKVSNK
>LOCXPOR42.297.HIT1.OR.2R.310.7tm_4.exons1.LR584069.1.Scleropages_formosus
MDNTTFALNILQLEGVDLAPQFVYPVFFILLVTYIITMITNTGLIILIAVERSLHQPMYLLFCNLSFNDIMGNTNILPRIMMDLFSTEKYIGYVECVTQAFCSHTFIAAAHVILMVMAFDRYVAICNPLRYTSIMTTSMVVKLSASAWAFSLFMVSILLGLTIRLTRCRSVIVNAYCDNASLFKLSCQDVSINNIYGLAYTVFIYSLSLVITIGTYYKIFTICFAKKSKELNNKAIQTCSSHLVLYMIMVWSVFLTFVFHRIQMYSGYRKMMAILFHVVPANLNPVIYALQTKELKSKVKKMLHSKVSNK
>LOCXPOR37.299.HIT1.OR.2R.303.7tm_4.exons1.LR584069.1.Scleropages_formosus
MDNGSDIGYMLQLEGVDLAPQFVYSVFFSLLFTYLILMFTNTGLMVLIAMEKSLQQPMYLLFCNLSFNDIMENTNLLPRLMIDLLSSERYISYVECVIQAFCNHTFSAAAHTILMIMAFDRYVAICNPLRYSSIMTTSMVVKLSAGAWGSALLMVSILLGLTIRLTRCRSFLMNMYCDNASLFKLSCQDVSINNIFGLSYTALLVSSSLLSVGITYFKIVTVCFTKKSKELNSKALQTCSTHLVLYMIMLWSGFLTIIFHRIQIYSGYRKLMAILCHVVPANLNPFIYALQTKELKSKVKKLF
>LOCXPOR42.300.HIT1.OR.2R.310.7tm_4.exons1.LR584069.1.Scleropages_formosus
MDNTTFALNILQLEGVDLAPQFVYPVFFILLVTYIITMITNTGLIILIAVERSLHQPMYLLFCNLSFNDIMGNTNILPRIMMDLFSTEKYIGYVECVTQAFCSHTFIAAAHVILMVMAFDRYVAICNPLRYTSIMTTSMVVKLSASAWAFSLFMVSILLGLTIRLTRCRSVIVNAYCDNASLFKLSCQDVSINNIYGLAYTVFIYSLSLVITIGTYYKIFTICFAKKSKELNNKAIQTCSSHLVLYMIMVWSVFLTFVFHRIQMYSGYRKMMAILFHVVPANLNPVIYALQTKELKSKVKKMLHSKVSNK
>LOCXPOR37.301.HIT1.OR.2R.303.7tm_4.exons1.LR584069.1.Scleropages_formosus
MDNGSDIGYMLQLEGVDLAPQFVYSVFFSLLFTYLILMFTNTGLMVLIAMEKSLQQPMYLLFCNLSFNDIMENTNLLPRLMIDLLSSERYISYVECVIQAFCNHTFSAAAHTILMIMAFDRYVAICNPLRYSSIMTTSMVVKLSAGAWGSALLMVSILLGLTIRLTRCRSFLMNMYCDNASLFKLSCQDVSINNIFGLSYTALLVSSSLLSVGITYFKIVTVCFTKKSKELNSKALQTCSTHLVLYMIMLWSGFLTIIFHRIQIYSGYRKLMAILCHVVPANLNPFIYALQTKELKSKVKKLF
>LOCXPOR44.302.HIT1.OR.2R.310.7tm_4.exons1.LR584069.1.Scleropages_formosus
MDNTTFALNILQLEGVDLAPQFVYPVFFTLLVTYILTMITNTGLIILIAVERSLHQPMYLLFCNLSFNDIMGNTNILPRMMMDLFSTEKYIGYVECVTQAFCSHTFVVAAHVILMIMAFDRYVAICNPLRYTSIMTTRMVVKLSASAWAFSLFMVSILLGLTIRLTRCRSVIVNAYCDNASLFKLSCQDVSINNIYGLAYTVFISSLSLVITIGTYYKIFTICFAKKSKELNNKAIQTCSSHLVLYMIMVWSVFLTFVFHRIQMYSGYRKMMAILFHVVPANLNPVIYALQTKELKSKVKKMLHSKVSNK
>LOCXPOR45.303.HIT1.OR.2R.299.7tm_4.exons1.LR584069.1.Scleropages_formosus
VLQLEGADLEPNLIYPVFFILLFTYLIIMVTNIGIMVLIAMEKSLQQPMYLLFCNLSFNDIMGNTSILPRIMMDLFSSEKYIGYAECVIQAFGTHTFSTASHIILIVMAFDRYVAICNPLRYSSIMTTSMVVRLSVYAWGSTLIMVTILLSLTLRLTRCRSFVLNVYCDNVSLFKLSCEDVSINNIYGLVYTVFICCFSLLSVGITYFKIVTICFTKKSKELNNKALQTCASHLVLYTIMFWFGFLSIVFHRIQNFSAYRKLMAILFHVVPANLNPIIYALQTKELKNKIKKIFHSAVS
>LOCXPOR46.304.HIT1.OR.2R.303.7tm_4.exons1.LR584069.1.Scleropages_formosus
IEMDNRTDTGHMLQLEGVDLAPRFVYPVFFILLFTYLILMFTNTGLMVLIAMERSLQQPMYLLFCNLSFNDIMGNTSILPRIMADLLSSERYISYVECVTQAFCTHIFSTAAHTILMIMAFDRYVAICNPLRYSSIMTTSMVVKLSAGAWGSALFMVAVLLGLTIRLTRCRSFVMGMYCNNVALFKLSCEDVTISNIYGLAFTAMTIVSSAGTIAITYLKIFSVCFTKKSKDLNSKAIQTCSTHLVLYMIMLCSGLLIVIFQRIQVSSDYRKLMSILFHVVPANLNPIVYALQTKELKSKVKK
>LOCXPOR47.305.HIT1.OR.2R.322.7tm_4.exons1.LR584069.1.Scleropages_formosus
MNSSRVVTEFIIVGMSGWKDKQTVFFLIFLLAYAAILGGNSMIIYLVRTDSRLSSPMYFFLHNLSFVDIIYTSITMPNMLSGFLTEIKTISVSGCFAQMYVFLSMAVVGRALLTVMAFDRYVAVCIPLRYTAIMTPRLQHQLIAGAWLFGATIAVPSFVMAVRLPFCGPNRVEHCFCDHSSVVRLACADTSMNSAVALAGALVALLTTLALILSSYVAIGISIARAGSAEGRWKAFGTCVAHLTVVSISYTSASFVYISYRVGNFSSDVRIIVAILYSALTPLLNPLIFSLRNKELRDAAKRAFCKHAVILPQKKAMVFNLS
>LOCXPOR48.306.HIT1.OR.2R.312.7tm_1.exons1.LR584069.1.Scleropages_formosus
ENTSAPISFLQMQSMRLKMTDERIFKFFLVVATYSIFIYLNCVMFVAVRSKSAFRETSRYILFAHMLFNDILHLITSMALYISSMLYLEIIQAFCSLLALISTSTFTNEPLNLAVMSLERYIAVCFPLRHGELSTPERTFLALVVIWVLGTANMLTDILTVVFVEPSFFLHSGLCIREQLMKKSWQRDKVVVFNALYFSVVAGVLLFTYVSITLEARSVSTDRSSAQKAMRTVLLHAIQLCLSLLTFLFNVFEVLLASLPVNIYIQLRFVNYVVVLLLPRCLSPLIYGLRDQSFHPVFMYYFTCGTRSVKPA
>LOCXPOR49.307.HIT1.OR.2R.300.7tm_1.exons1.LR584069.1.Scleropages_formosus
QTVRQKMTAERILKLFLVLSTHSVFIYLNCVMFIAVRSKETFREMPRYILFAHMLFNDTLYQLISMVLYIFNVLYLDMVLGVCSFLILISTSTVTNEPLNLAVMSLERYFAVCFPLRYAQLSTPERTFFTLAVMWAVGAANVLIDIFTVILVEPSFFLLSGMCSYEQLMRKRWQRDKGVALNVLCFTVVGMVLLYTYVCITLEARSATRDRASAQKAMQTVLLHAVQLCLSLMTFLFNVFEMLLSSFPSDVFAQLRFVNYVVVLLLPRCLSPLIYGMRDQSFRPVFMYFFTCGTRSVKPA
>LOCXPOR50.308.HIT1.OR.2R.312.7tm_1.exons1.LR584069.1.Scleropages_formosus
ENTSAPISLLQIQSVRLKMTDERIFKFFLVVATYSIFIYLNCVMFVAVRSKTAFRETSRYILFAHILFNDILHLVTSMVLYIFNALYLEIIQAFCSLLALISTSTFTNEPLNLAVMSLERYIAVCFPLRHGELSTPERTFLALVVIWVLGTANMLTDILTVVFVEPSFFLHSGLCIREQLMKKSWQRNKEVAFSVLFFTLVAGVLLYTYVSITLEARSVSTDRSSAQKAMRTVLLHAAQLCLSLMTFLYTIFEVLMMSLPLDVFAQLRFVNYMVVLLLPRCLSPLIYGLRDQSFQLVFMYYFTYGTRSVKPA
>LOCXPOR51.310.HIT1.OR.2R.306.7tm_1.exons1.LR584069.1.Scleropages_formosus
NGSALDIDFLQYQPFMVMIEWPTYIKASFVMMISVLFIYFNSIMFFGICSKPTLCETSRYILFSQMLLSDSIHLVLGSLLYCFSLSSVTLTRVICSVIILLSSTTFRNAPLNLAAMSLERYVAICFPLRHADIASPRRTGITIVVVWFLGSINFVIDIFISAITDNQYLTGYVYCTRERLFLAKWQYDMYQGFNGFFFAAVGLTIIYTYGGILVAARSIKAQKASRTVLLHLIQLGLCLTSFLYGTIERALAVFSSSLFNNLRYLNFLFILLLPRCLSPLIYGLRDESICPLFLYYLRCGPWKVKP
>LOCXPOR52.311.HIT1.OR.2R.312.7tm_1.exons1.LR584069.1.Scleropages_formosus
ENTSAPISLLQIQSVRLKMTDERIFKFFLVVATYSIFIYLNCVMFVAVRSKTAFRETSRYILFAHMLFNDILHLVTSMVLYIFSAFYLEIIQAFCSLLALISGTTFTNEPLNLAVMSLERYIAVCFPLRHGELSTPERTFLALVVIWVLGTASMLTDILTVVFVEPSFLLRSGLCTREQLIRKSWQRDKGVAFNVLFFTLVAGVLLYTYVSITLEARSVSTDRSSAQKAMRTVLLHAAQLCLSLMTFLYTIFEVLMMSLPLDVFAQLRFVNYMVVLLLPRCLSPLIYGLRDQSFQLVFMYYFTYGTRSVKPA
>LOCXPOR51.312.HIT1.OR.2R.306.7tm_1.exons1.LR584069.1.Scleropages_formosus
NGSALDIDFLQYQPFMVMIEWPTYIKASFVMMISVLFIYFNSIMFFGICSKPTLCETSRYILFSQMLLNDSIHLVLGSLLYCFSLSNVTLTRVICSVIILLSSTTFRNAPLNLAAMSLERYVAICFPLRHADIASPRRTGITIVVVWFLGSVNFVIDIFISAITDNQYLTGYVYCTRERLFLAKWQYDMYQGFNGFFFAVVGLTIIYTYGGILVAARSIKAQKASRTVLLHLTQLGLCLTSFLFGTIERALAVFSSSLFNNLRYLNFLFILLLPRCLSPLIYGLRDESICPLFLYYLRCGPWKVKP
>LOCXPOR55.313.HIT1.OR.2R.306.7tm_1.exons1.LR584069.1.Scleropages_formosus
ANGSSLQLDFLYQATRVQSGIETLMKATVLLSVSISFIYLNSIMFLALRSRSSFSEMSRYILFSQMLINDSILLMITSLLYSLALVNLTLTKAVCSLFVMVSAVSFNVSPLNLAVMSLERYVAICFPLHHPSIATPGRTKIVIVVIWLLSSVNFLIEIFFSAVSDPYFLTGHVYCTREQLFVAKWQYDMCQGFNSFFFVTVGITIIYTYGGIMVAARSIKAQKASRTVLLHLIQLGLCLTSFLYGTIERALAVFSSSLFINLRYLNFLFILLLPRCLSPLIYGLRDESVRSVFFCYLRCSARRTKP
>LOCXPOR55.314.HIT1.OR.2R.306.7tm_1.exons1.LR584069.1.Scleropages_formosus
ANGSSLQLDFLYQVTQVQSGIETLMEATVLLSVSISFIYLNSIMFLALRSRSSFSEMSRYILFSQMLINDSILLMITSLLYSLALVNLTLTKAVCSLFVMVSAVSFNVSPLNLAVMSLERYVAICFPLHHPSIATPGRTKIVIVVIWFLSSMNFLIEIFFSAVSDPYFLTGHVYCTREQLFVAKWQYDMCQGFNSFFFVTVGITIIYTYGGIMVAARSIKAQKASRTVLLHLIQLGLCLTSFLYGTIERALAVFSSSLFINLRYLNFLFILLLPRCLSPLIYGLRDESVRSVFFCYLRCSARRTKP
>LOCXPOR56.315.HIT1.OR.2R.314.7tm_4.exons1.LR584075.1.Scleropages_formosus
MSAMFSKNSSLNVPLRPAFFFISGFSNIPHSNYYYIFLSFVYVVTMLGNSFVMIIIYTDRSLHTPKYMAIFNLAIVDVCESTALIPNLIKTFLFDSQEISYEACLANLFFVFFFSSMQSTTVVILAYDRFVAICIPLRYHAVVTNISVGVLITVTWTFNSAVMSFTVGLHTRLSFCESTVIDSFFCDNGPLYRLACNDYSLNIIMAYFNIAIFIFLPLTLIGLSYICILVALFKITSWEGRLKALQTCFSHFTLVSIFYIPTACTYITAMTVSIHRNAKIINTSLSYSLPPMINPIVYSLNTVEIKEFAKKMFR
>LOCXPOR57.316.HIT1.OR.2R.314.7tm_4.exons1.LR584075.1.Scleropages_formosus
MSAMFSKNSSLNVPVRPAFFFISGFSNIPHSNYYYIFLSFVYVVTMLGNLFVMIIIYRDRSLHTPKYMAIFNLAIADVCESTALIPNLIKTFLFDSQEISYEACLANMFFVFFFSCMQSTTLVILAYDRFVAICFPLRYHAVVTNISMGVLITVTWTFNSAVMSFTVVLINRLSFCKSTVIDSFFCDYGPVYRLACNDYSLNIIMAYLNIAIFIFLPLTLIGLSYICILVALFKITSWEGRLKACKTCFSHLTLVSIFYIPTACTYITAMTVSIHRNAKIINTSLSYSLPPMINPIVYSLNTADIKEFAKKTFR
>LOCXPOR58.319.HIT1.OR.2R.324.7tm_4.exons1.LR584075.1.Scleropages_formosus
MSATNQTSVKEFFIVGFPGLHPMYFGLTSVLLFFVYMFTLVGNGIFLILFITDRSLHKPMYVIILNLVVSDVLFSTTTLPKIIARYWFQAGAISFTACFVQMYFVHYFGTVNSYILLIMALDRYVAICYPLRYPTIMTNSIILLTSIISWVVAKACPLMMVIRAYPLPYCASNTIIQCYCDHISITTLACTDRTPYAFPAFVFAMVVLLVPLAFIVSSYCATIVAVFRIASTQGRLKTLSTCTPQLIIIALYFFPRCFVYLASNVGITFSTDLRIAIIMLYSLLPPMVNPLIYCLRTKEVKQTLMKTFTKQQVDIQKINISALS
>LOCXPOR59.321.HIT1.OR.2R.313.7tm_4.exons1.LR584075.1.Scleropages_formosus
MSDGNQTLVTEFLIVGFPGLHRTYYDLIGTVFFLVYIFTLVGNAIFFVLFATDHNLRKPMYFIILNLAVSDVLFSTTTLPKIITRYWFRAGTISFIGCFVQMAFVHYFGTVTTYISVIMALDRYVAICFPLRYPLIMTNSIILILCITSWVLSAASPMIVVIRSYSLPYCSSNTVIQCFCDHTSVTTLACIDRTAFAFPTFIYALVMLLVPLAFIIFTYCSIILAVLQIASTQGRLKTLSTCTPQLIIIALFFLPRCFVYLAGNVGITFSTDLRIAIIVFYSLLPPMVNPLIYCLRTKEVKQSLIKILKRQEL
>LOCXPOR60.323.HIT1.OR.2R.318.7tm_4.exons1.LR584075.1.Scleropages_formosus
GFQFNMSVENQTSATDFFIVGFPGLQQNYYGLVGTVFFLVYFFTLVGNAAFLVLFTTDRNLHKPMYVLTLNLAVSDVLFSTTTLPKIIAKYWFQAGTISFTGCFVQMACVHYFATVSSFILLIMALDRYIAICYPLRYPKIITSDIILILSITSWVLSIASPIIAVIRAYPQSYCTSHTIIQCFCDLISVTALACVNQTSQSFSVLVYAMVVLMVPFVFILLTYCRIIAAVLQIANTNERLKSLSTCSPQLVIVALYFLPRCFVYLAHNVGIKFSTDVRIAIIVLYSLLPPMVNPLIYCLRTKEVKQSLIKAFRRQHV
>LOCXPOR61.325.HIT1.OR.2R.311.7tm_4.exons1.LR584075.1.Scleropages_formosus
MSVGNQTSVTEFFIVGFPGLQQNYYRLIASIFVLVYMCTLVGNAAFLLLFVTDRSLQKPMYFIILNLVLSDVLFSTTTLPKIIARYWFKAGTISFTACFLLMFFVHFFGTLNSYVLLIMALDRYVAICYPLRYPTIMTNTTILITSITSWVLSVVSPVMIVIRAYPLPYCSSNIIIQFYCDHTSITTLACTDRTPYAFPAFVFDMVVLLVPLAFIVFSYCAIIVAVLRIANSQGRLKTLSTCSPQLVVIALYFLPRCFVYLASNVGITFSTDLRIAIIMLYSLLPPMVNPLVYCLRTKEVKEVLIKNLQRQ
>LOCXPOR62.327.HIT1.OR.2R.312.7tm_4.exons1.LR584075.1.Scleropages_formosus
MPYTNASTITEFLLMGFPGLQSWYYGPVAGLFLVVYLAILSGNGFLLVFVGTERSLQKPTYLIFCNLAISDIAFATTTLPKAIARYWVEDQIISFNGCFLQMFMVHLLGSINSFLLMIMALDRYIAICSPLRYQTLIKNSSVLILCGLSWLIPSIWMIIIVVQAYFLSYCNSNKIFQCYCDHIGIVGLACENTWKVQTVAYVAAMTLLLGPLTFILFSYISIIITVMKIAHLEGRYKTFSTCSPQLFVICLYYVPRCFNYLANRVGFNFSAEVRIVMILLYSLFPPVVNPLIYCFRTKEIKELLSKKFKARR
>LOCXPOR56.328.HIT1.OR.2R.292.7tm_4.exons2.LR584075.1.Scleropages_formosus
MSAMFSKNSSLNVPLRPAFFFISGFSNIPHSNYYYIFLSFVYVVTMLGNSFVMIIIYTDRSLHTPKYMAIFNLAIVDVCESTTLIPNLIKTFLFDSQEISYEACLANMFFVFFFSSMQSTTVVILAYDRFVAICIPLRYHAVVTNISVGVLITVTWTFNSAVMSFTVGLHTRLSFCESTVIDSFFCDNGPLYRLACNDYSLNIIMAYFNIAIFIFLPLTLIGLSYICILVALFNISVAGAFKSPSNLFFSLHTGVNILHSDSVYLHNCYDCLHPPQCQNNQYITVILITSND
>LOCXPOR63.329.HIT1.OR.2R.314.7tm_4.exons1.LR584075.1.Scleropages_formosus
MSAMFSKNSSLNVPLRPAFFFISGFSNIPHSNYYYIFLSFVYVVTMLGNLFVMIIIYRGHSLHTPKYMAIFNLAIADVCQSTALIPNLIKTFLFDSQEITYEACLANMFFVFFFSCMQSTTLVILAYDRFVAICFPLRYHAVVTNISMGVLITVTWTFNSAVMSFTVVLINRLSFCKSTVIDSFFCDYGPVYRLACNDYSLNIIMAYLNIAIFIFLPLTLIGLSYICILVALFKITSWEGRLKACKTCFSHLTLVSIFYIPTACTYITAMTVSIHRNAKIINTSLSYSLPPMINPIVYSLNTADIKEFAKKTFR
>LOCXPOR64.334.HIT1.OR.2R.324.7tm_4.exons1.LR584075.1.Scleropages_formosus
MSATNQTSVKEFFIVGFPGLHPMYFGLASVLLFFVYMFTLVGNGIFLILFITDRSLHKPMYVIILNLVVSDVLFSTTTLPKIIARYWFQAGAISFTACFVQMYFVHYFGTVNSYILLIMALDRYVAICYPLRYPTIMTNSIILLTSIISWVVAKACPLMMVIRAYPLPYCASNTIIQCYCDHISITTLACTDRTPYAFPAFVFAMVVLLVPLAFIVFSYCAIIVAVLRIASTQGRLKTLSTCTPQLIIIALYFFPRCFVYLASNVGITFSTDLRIAIIMLYSLLPPMVNPLIYCLRTKEVKQTLMKTFTKQQVDIQKINISALS
>LOCXPOR65.336.HIT1.OR.2R.313.7tm_4.exons1.LR584075.1.Scleropages_formosus
MSDGNQTLVTEFLIVGFPGLHRTYYDLIGAVFFLVYIFTLVGNAIFFVLFATDHNLRKPMYFIILNLAVSDVLFSTTTLPKIITRYWFRAGTISFIGCFVQMAFVHYFGTVTTYISVIMALDRYVAICFPLRYPLIMTNSIILILCITSWVLSAASPMIVVIRSYSLPYCSSNTVIQCFCDHTSVTTLACIDRTAFAFPAFIYVLVVLLVPLAFIIFTYCSIILAVLQIASTQGRLKTLSTCTPQLIIIALFFLPRCFVYLASNVGITFSTDLRIAIIVFYSLLPPMVNPLIYCLRTKEVKQSLIKRLKRQEL
>LOCXPOR66.339.HIT1.OR.2R.318.7tm_4.exons1.LR584075.1.Scleropages_formosus
GFQFNMSVGNQTSATDFFIVGFPGLQQNYYGLVGTVFFLVYFFTLVGNAAFLVLFTTDRNLHKPMYVLTLNLAVSDVLFSTTTLPKIIAKYWFQAGTISFTGCFVQMACVHYFATVSSFILLIMALDRYIAICYPLRYPKIITSDIILILSITSWVLSIASPIIAVIRAYPQSYCTSHTIIQCFCDLISVTALACVNQTSQSFSVLVYAMVVLMVPFVFILLTYCRIIAAVLQIANTNERLKSLSTCSPQLVIVALYFLPRCFVYLAHNVGIKFSTDVRIAIIVLYSLLPPMVNPLIYCLRTKEVKQSLIKAFRRQHV
>LOCXPOR67.341.HIT1.OR.2R.313.7tm_4.exons1.LR584075.1.Scleropages_formosus
MPYTNASTITEFLLMGFPGLQSWYYGPVAGLFLVVYLAILSGNGLLLVFVGTERSLQKPTYLIFCNLAISDIAFATTTLPKAIARYWVEDQIISFNGCFLQMFMVHLLGSINSFLLMIMALDRYIAICSPLRYQTLIKNSSVLILCGLSWLIPSIWMIIIVVQAYFLSYCNSNKIFQCYCDHIGIVGLACENTWKVQTVAYVAAMTLLLGPLTFILFSYISIIITVMKIAHLEGRYKTFSTCSPQLFVICLYYVPRCFNYLANRVGFNFSAEVRIVMILLYSLFPPVVNLLIYCFRTKEIKELLSKKFKARRI
>LOCXPOR68.343.HIT1.OR.2R.315.7tm_4.exons1.LR584075.1.Scleropages_formosus
MPYTNVTIITEFFLMGFPGLPPWCHGPVAGLFLIVYLTIVSGNGFLLVFVGSERHLQKPSYLIFCNLAMSDIVFATTTLPKAIARYWAEDQIITFNACFLQMFLVHTMGSFNSFLLMIMALDRYVAICNPLRYHTLIKNSSILTLCCLAWLISTSWMIFILVQAYSLTYCNSNKIFQCYCDHFGLTTVACDNNWKIQVIAFAGAMTVLLGPLTFILFSYISIIIAVMKVANLEGRYKAFSTCSPQLCIICLYYVPRCFNYVVSIFGFNLSADIRIVMILLYSLFPPVVNPLVYCFKTTEIKETLSKRFKSIKTGV
>LOCXPOR69.345.HIT1.OR.2R.309.7tm_4.exons1.LR584075.1.Scleropages_formosus
MSVANQSSVIDFFIVGFPGLQSSNYGLMGTIFFLLYLFTLLGNAVFLILFSTDQNLHKPMYFIILNLVVSDVLFSTTALPKIIVRYWFQAGAISFNACFVQMYFVHFFGTLNSFTLLIMAIDRYVAICYPLRYSVILTNSRILYLCITAWLISQPGSLIPLLRAYPLPYCASNTIIQCYCDHVSITTLACTDRVPYSFVAFILAMIVLLVPLFFIVFSYCAIIVAVLRIASTQGRLKTLSTCTPQLIIIAIYYLPRCFVYLAAHVGIKFSTDLRIAIIVFYSLLPPMVNPLIYCFRTKEVKQSLIRTFK
>LOCXPOR70.346.HIT1.OR.2R.310.7tm_4.exons1.LR584075.1.Scleropages_formosus
MVEGNHSSITEFFIIGFPGLHPSYDSLIATICFLVYFFALVGNTIFLVLFVTDRNLHKPMYFIILHLVVSDVLYSSITLPKIIARYWFQAGTISFTACFLQMYFIHFFGTLNAFILLIMALDRFVAVCFPLRYSTVMTNSTILILSIASCVVATSFSLMMVIRAYPLPYCKSKAIIQCYCDHGSVTALACIDRSAYVFPALVFAMVVLLSPLAFIIFSYCAIIVAVFKIASTQGRLKTLSTCSPQLIIIALYFVPRCFVILASNVGVTFSTDLRIAIIMLYSLLPPMVNPLIYCLRTKEVKESLSKRFKR
>LOCXPOR71.347.HIT1.OR.2R.313.7tm_4.exons1.LR584075.1.Scleropages_formosus
GFQFIMVDGNRSSITEFFIMGFPGLHPSYYGLIGTILFFVYFFILLGNAIFFFLFLTDRNLHKPMYFISLNLAVSDVLFSTTTLPKIIARYWFHAGTISFIGCFVQMFFVHYFGSLNAFILQMMALDRYTAICYPLRYPTIMTNSVIIILSITSWVLGQACSMMMVIRAYPLPYCASNTIIQCYCDHISITTLACTDRTPYAFPAFVFAMVVLLVPLAFIIFSYCAIIVVVLRIATTQGRLKTLSTCIPQLIIIALYFFPRCFVYLASNVGITFSTDLRIATIMLYSLLPPMVNPLIYCLRTKEVKESLIKRF
>LOCXPOR72.348.HIT1.OR.2R.310.7tm_4.exons1.LR584075.1.Scleropages_formosus
MVEGNHSSITEFFIMGFPGLHPNYYGLIATICFLVYFFALVGNTIFLVLFATDRNLHKPMYFIILHLVVSDVLYSSITLPKIIARYWFQAGTISFTACFLQMYFIHFFGTLNAFILLIMALDRFVAVCFPLRYSTVMTNSTILILSIASCVVATSFSLMMVIRAYPLPYCKSKAIIQCYCDYSSVTALACIDRSAYAFSALVFAMVVLLSPLAFIIFSYCAIIVAVFKIASTQGRLKTLSTCSPQLIIIALYFVPRCFVILASNMGVTFSTDLRIAIIMLYSLLPPMVNPLIYCLRTKEVKKSLSKRFKR
>LOCXPOR73.349.HIT1.OR.2R.309.7tm_4.exons1.LR584075.1.Scleropages_formosus
IMVDGNRSSITEFFIMGFPGLQPGYYGLIGTILFFVYFFILLGNAIFFFLFLTDRNLHKPMYFIISNLAVSDVLFSTTTLPKIIARYWFHAGTISFTACFVQMFFVHYFGSLNAFILQMMALDRYTAIRYPLRYPTIMTNSVIIILSIISWVLGQACSLMMVIRAYPLPYCASNTIIQCYCDHISITTLACTDRTPYAFPAFVFAMIVLLVPLAFIVFSYCAIIVVVLRIATTQGRLKTLSTCTPQLIIIALYFFPRCFVYLASNVGITFSTDLRIAIIMLYSLLPPMVNPLIYCLRTKEVKESLIKRF
>LOCXPOR74.350.HIT1.OR.2R.314.7tm_4.exons1.LR584075.1.Scleropages_formosus
MQEYAVRNFSYSSFILIGFSGPKEWRQLLFIPFLLMFLISVASNSMLMFIIVSHKALHSPMCLLICVLSFVDISVVIFAVPNMLFSLLLNWNHISLLGCLVQMFFVHIAGAFQSTILLWMALDRYFAICTPLHYNEHMTFSVFLKFVIIPSLRNIILILAIVGLAGTLQYCQSNEIDHCFCEHMALVTLACGPIYVNNAVGLITIFCIPATDFLLIIASYIKIFVSVFKSGKSSPKALSTCITHIMVMTVSIIFLLTAFLSYRIKNNLSSNSHAIISIIYLLVPACFNPIIYGIRTKEIRQQVMKKMRCGKVAQ
>LOCXPOR75.351.HIT1.OR.2R.324.7tm_4.exons1.LR584075.1.Scleropages_formosus
LSLSYLGVSLTAQMTSNMQEYAVRNNSYTDFILTGFSGPKEWRQLLFIPFFLMFFISVAANSALMCVIGSHRTLHSPMYLLISALAFVDLSVMIFCVPSMLLSLLLNWNHISLLGCLVQMFFVHIAGAFQSTILLWMALDRYFAICTPLHYNEHMAFSAFLKFFIVPVLRNTILISAVVGLAGTLPYCQSNEIDHCYCEHMALVTLACGPIYVNNAVGLITAFCIPAVDFILIITSYVKIFVSVFKSGKSSQKALSTCITHIIVISMSLFFALTSFLSYRIKNTISPNSRTAISITYLLVPGCFNPIIYGIRTKEIRQQVMKKI
>LOCXPOR76.353.HIT1.OR.2R.312.7tm_4.exons1.LR584075.1.Scleropages_formosus
MQEYTVRNLSYTDFILIGFSGPREWRQLLFIPFFIIFVISVITNIILMSIILSNRVLHSPMCLLICAMSFVDLTIIICCVPHMLFSLLLNWNHISLLGCLVQMFFVHAGGGLQSTIFMWMALDRYFAICAPLRYNEHMSCSAFLKFVLVPVLRNVIFVLAVISLAGSLSYCQSNEIDHCFCEHMALVTLACGSIRINNILGLAGTFCVPAVDFLLVTASYIKIFVSVFRSGKSSQKALSTCITHIMVITVSLIFVLTSYLSYRGSSNFSSNIRAVISTMYLLIPGCFNPVIYGIRTKEIRLHMMKALKCGKI
>LOCXPOR77.354.HIT1.OR.2R.309.7tm_4.exons1.LR584075.1.Scleropages_formosus
MQEYIVRNFSHTDFVLIGFSGPREWRQLLFTTFLFMLLLSLAANLILMFTIISHKTLHSPMYLLICAMSFVDLSVMIFCVPNMLFSLLLNWNHISLLGCLVQMFFVHIAGAFQSTILLWMALDRYFAICTPLHYREHMRFSAFLKFVIVPMLRNAFFVVAVVGLAASLSYCQSNEIDHCFCEHMALVTLACGSIHISNVLGLVAAFCVPTADFLLITASYIKIFTSVFKSGKSSQKALSTCFTHIIVMTVSLTFVLTAFLSYRIKSSISSNSRAMISTMYLLVPGCFNPIVYGIRTKEIRQQLMKAVGR
>LOCXPOR78.355.HIT1.OR.2R.307.7tm_4.exons1.LR584075.1.Scleropages_formosus
MSEHAARNISHTDFILSGFSGSREWKQLLFIPFFLLFVMSITANSMIIFIILSHRALHSPMYLLICVMAFVDLVIPIFFVPNMLFNLLFNWNHISLMGCLVQMFCIHFFASVQTTILLWMALDRFYAICTPLHYNEHMRISAFLKFVIIPMLRNAVFISAIVGLARSLSYCQSNEIKHCFCEHMALVTLACGPIYVNSVVGLCGVFFISTADILLIALSYVRIFVSLFKSGKSSQKAFSTCITHIIVMFVGLIFALTSFLSYRIKNDMSSNSHMAISSMYLLVPTCLNPIIYGIRTKEIRQQVIKAI
>LOCXPOR79.356.HIT1.OR.2R.308.7tm_4.exons1.LR584075.1.Scleropages_formosus
MQEYAARNISHTDFILSGFSGSREWKQLLFIPFFLLFLMSITANSMIIFIILSHRALHSPMYLLICVMAFVDLVIPIFFVPNMLLNLLFNWNHISLMGCLVQMFCIQFFQSVQSTILLWMALDRFYAICTPLHYNEHMRFSAFLKFVIIPMLRNVVFISAIVGLARSLSYCQSNEIKHCFCEHMALVTLACGPIYVNSVVGLCGAFFTFAADVLFIVFSYVRIFVSLFKSGRPSQKALSTCITHIIVMFVGLIFALTSFLSYRIKNDMSSNSHMTISTMYLLLPACLNPIIYGIRTKEIRQQVMKVMK
>LOCXPOR80.357.HIT1.OR.2R.308.7tm_4.exons1.LR584075.1.Scleropages_formosus
MSEYAARNISHTDFILSGFSGSREWKQLLFIPFLLLFLMSITANSMIIFIILSHRALHSPMYLLICVMAFVDLVIPIFFVPNMLFNLLFNWNHISLMGCLVQMFCIHFFQSVQTTILLWMALDRFYAICTPLHYNEHMRISAFLKFVIIPMLRNVVFISAIVGLARSLSYCQSNEIKHCFCEHMALVTLACGPIYVNSVVGLCGAFFTLAADVLLIAISYVRIFVSLFKSGRPSQKALSTCITHIIVMFVGLIFALTSFLSYRIKNDMSSNSHMTISTMYLLLPACLNPIIYGIRTKEIRQQVMKVMK
>LOCXPOR81.358.HIT1.OR.2R.308.7tm_4.exons1.LR584075.1.Scleropages_formosus
MSEYAARNISHTDFILSGFSGSREWKQLLFIPFFLLFVMSVTANSMIIFIILSHRALHSPMYLLICVMAFVDLVIPIFFVPNMLFNLLFNWNHISLMGCLVQMFCILFFQTVQTTILLWMALDRFYAICTPLHYNEHMRFSAFLKFVIILLLRNAVFISAIVGLARSLSYCQSNEIKHCFCEHMALVTLACGSIYVNSVVGLCAAFFTLAADVLFIVFSYVRIFVSLFKSGRPSQKALSTCITHIIVMFVGLIFALTSFLSYRIKNDMSSNSHMTISTMYLLLPACLNPIIYGIRTKEIRQQVMKVMK
>LOCXPOR82.359.HIT1.OR.2R.308.7tm_4.exons1.LR584075.1.Scleropages_formosus
MSEYAARNISHTDFILNGFSGSREWKQLLFIPFFLLFVMSITANSMIIFIILSHRALHSPMYMLICVMAFVDLVIPIFCVPNMLLNLLFNWNHISLIGCLVQMFCIHFFGSVQTTILLWMALDRFYAICTPLHYNEHMRFSAFLKFVIIPMLRNAVFISAIVGLARSLSYCQSNEIKHYFCEHMALVTLACGPIYVNNVVGLCTMFFIPAADVLLIAVSYVRIFVSLFKSGKSSQKALSTCITHIVVMFMNVILALTSFLSYRIKNEMLSNSHMVISAMYLLMPACLNPIIYGIRTKEIRQQIIKVMK
>LOCXPOR83.360.HIT1.OR.2R.322.7tm_4.exons1.LR584075.1.Scleropages_formosus
MAEELPQANFSHTRFIFEGFPELYKYRRLLFLPFSLIYMLTIFGNSLIVIVIKNGQNLHSPMYLLMSSLAIVNIIVPTVIVPNMLLGFLFDWNEISLEGCLTQMFLTHFFSSVESTVLLAMALDRLVAICNPLRYVEIVNTAALVKFVALTLIRSGLIMSILVALARSLTFCSSNIIRHSYCDHMALVSLACGNKDKNDSIGLAVIVVFVGIDISIIAVSYMRILSVVLHAAEAEDRWKAFHTCSTHLLVMMSFYLVGSVTFLSHNIGIDIATDINTFLGILYIIFPATVNPIIYGVRTKEIRNAILKIFKVSSNKVININV
>LOCXPOR105.179.HIT1.OR.2R.307.7tm_4.exons1.LR584075.1.Scleropages_formosus
MSEYAARNISHTDFILSGFSGPKEWKQLLFIPFFLLFVMSVTANSMIIFIILSHRALHSPMYLLICVMAFVDLVIAISFVPNMLLNLLFNWNHISLMGCLVQMFCIHFFTSVQTTVLLWMALDRFYAICTPLHYNEHMRFSAFLKFVIIPMLRNAVFISAIVGLARSLSYCQSNEIKHCFCEHMALVTLACGPMYVNSVVGLCGVFFILAADVLFIVVSYVRIFVSLFKSGRSSQKAFSTCITHIIVMFVGLIMALTSFLSYRIKNDMSSNSHMAISTMYLLVPTCLNPIIYGIRTKEIRQQVIKAI
>LOCXPOR104.180.HIT1.OR.2R.301.7tm_4.exons1.LR584075.1.Scleropages_formosus
MSEYAARNISHTDFILSGFSGPKEWKQLLFIPFFLLFVMSVTANSMIIFIILSHRALHSPMYLLICVMAFVDLVIPISFVPNMLLNLLFNWNHISLMGCLVQMFCIHFFTSVQTTILLWMALDRFYAICTPLHYNEHMRFSAFLKFVIIPMLRNAVFISAIVGLARSLSYCQSNEIKHCFCEHMALVTLACGPIYVNSVVGLCGVFFISTADILLIALSYVRIFVSLFKSGRSSQKAFSTCITHIIVMFVGLIMALTSFLSYRIKNDMSSNSHMAISTMYLLVPTCLNPIIYGIRTKEIRQ
>LOCXPOR86.190.HIT1.OR.2R.307.7tm_4.exons1.LR584075.1.Scleropages_formosus
DNSFYIVAFQTLESKNYLMLGLSFIYIITLMGNFILLTTVFMNPSLHSPKYIAVCNLAMVDISINSVIIPQMVPVFVFNLSRVPFEMCFSQMFFLHFFGDLESFSLAILAYDRLIAICLPLRYPSINTNQGMCFIVAAVWLLVFFLDAYPVGLASKLPYCGSRVVRSCCCEHGPVYILACTDISFNRRLALTKTMIVLLTPLIFIIFSYIVVVATVLKIASAEKSRKAFHTCFTHLLLVLTYYLPVILAYLLGSQHLALSPDQLIAVLTVSVTMPPMLNPIIYSLKTEEVRVRIMKGLGLQKIHPEL
>LOCXPOR87.191.HIT1.OR.2R.311.7tm_4.exons1.LR584075.1.Scleropages_formosus
MGNRTIDVVDALFIMGSFGLSEKGAYVTISFGIVIYCFTVACNLILLLLIAMNKSLHEPMYAFLCNLSINDLIGISAFFPRTMWDMVSEDRSITFPECLIQAVCLHMYGGATLLIMSIMAFDRYIAICYPLRYHNIMTRSCVIKLIVSAWLSDFLLICTLFVLTLRFPFCKTALTNFYCDNVSLLRLTCATDTTVNNIYGLFITGLLHGLGIFSVVFSYTWILVTCLRNKDTESKGKAVHTCATHLLVFLIYEFSGIIIVLVYRLPYFPPLLQKFMSISFLIFPPSLNPVIYGIKTKAIQSKLKQMFANRI
>LOCXPOR35.192.HIT1.OR.2R.298.7tm_4.exons1.LR584075.1.Scleropages_formosus
TAVTSILTLQPLQIPPSGLYPSFIFSILTYCIIVFFNLTLLITIALNRDLHKPMHLLLINLPINDMIGATAFFPQLISSILSQDRIISYPACFLQALLAHLYGTGSLLILTAMAFDRYIAICCPLRYNSIMSNSNVTKIIICLWLADYVMIAVLFLLLIRFNICRTVIVDMYCNNPSLMKLICEDTRINNYYGLFLTIFLQCGSLSAVIFTYCQILLTCLMNRQSDTKSKAIQTCASHLVVFIFLEFNAMFTLISHRFEQTSPFLRRAFGVSVMIFPPFLNPVVYGLKTKEIREKIFN
>LOCXPOR88.193.HIT1.OR.2R.304.7tm_4.exons1.LR584075.1.Scleropages_formosus
MENISFSDSFELNLDPFLIPVKGKYPVFLMGTLVYLFSVSCNLTLMLLIVAQQNLHKPMYFILFSLPFNDLIGITTMLPKVLSDIVTETSKVHYHLCVLQGFLLHMYGGGILFVLAAMAFDRYVAICQPLRYNAIMTPATVALIILLIWGLDFILILSLFSMQVRLPRCRSTIMNVFCDNPSLLKLTCVNTTANNVLGLFNTAIIQVISVSIQIFSYVKILIACTVTRKSGAKSKAINTCSAQLLIFIIFEVVATFTILSHRFKDISTYLQKIMGMLIFLVPPLLNPIVYGLNTKEIRNSLIRV
>LOCXPOR89.194.HIT1.OR.2R.307.7tm_4.exons1.LR584075.1.Scleropages_formosus
DNMSVKSPLLRIQGFDIPENFVYPLFFLMLLVYVALVTSNTGVLLLIISEKSLQQPMYVLFCNLSVNDLLGNTVLIPRLMLDIISSERQISYNECVLQAFCSHTYGSASHFILIIMAFDRYVAINHPLRYASVMTTDAVVKLSVSAWGLSLVLVSILLGLTVRLSRCHSLIQNAYCDNAGLFKLSCEDVTINNIYGLFFTVVLFACSMGSICVTYLQIAVVCWNKKNKDLNTKALQTCASHLVLFLVMWATGFLTIILHRFPNYPDLRKVSYILFHVIPANLNPIIYAMQTKLLREKILQMFNRKVT
>LOCXPOR90.195.HIT1.OR.2R.287.7tm_1.exons1.LR584075.1.Scleropages_formosus
IFTVQFLMGIFLYVNSLLIFTFFKKEVFRTSHRYILFSHTLICDSMFLVISNIFFTLDMTQMPIPLFLCIILCGFVLNLHITTPLTLTAMSVERYVAICMPLRHAELATFQKAGLCILIIHALSSIPTLTFLFMFLATAPLNFYAKYLMCNAELLVVYKWQGEVRSIFYLVYFIVMTVTIVFTYVNIVQAAKKASADKKSTSKARKTVVLHAFQLFLSLIQMLCPFLELAVLEIDVNLYISIRTFDYTVFVLAPRCLSPLIYGLRDEHFYLVLKYYALWGLNKKISP
>LOCXPOR90.196.HIT1.OR.2R.305.7tm_1.exons2.LR584075.1.Scleropages_formosus
TTQEETIYISSSMQQIKEQVFVVQVLVGIFLYVNSFLIFTFFQKQIFYTTTRYILFAHSLICDWVFLFMTDLLLLFTYFLVTMPAGLCVLICVIMIILTFSTPLTLTAMSVERYVAICLPLRHAELCIPHRAGVCILIIQALSIIQSVIVLPIFIASVPLSFFSTQRICSVEMIVVHKWQSHLKSASAQFYFLVMSVAIIFTYVKIMEAAKMASTKNKQSISKGLKTVILHGFQLCLSLIQLWFPFVEVAVMDISLGIYVKLRYFDYVVGVRWRSGPLIYGLRDHHFCIVLKYYAFGGLNRKISP
>LOCXPOR91.198.HIT1.OR.2R.314.7tm_4.exons1.LR584075.1.Scleropages_formosus
MSVMFSKNSSSNGIVRPAFFFISGFSNIPYSNYYYIFLSFVYVVTMLGNSFVMIIIYRDCSLHTPKYMAIFNLAIADVCQSTALIPNLIKTFLFDSQEITYEACLANMFFVFFFSCMQSTTLVILAYDRFVAICFPLRYHAVVTNISVGVLITVTWTFNSAVMSFTVGLITRLSFCKSTVIDSFFCDTGPVYRLACNDYSLNVMMSYFNIATFIFLPLTLIGLSYTCILVALFKITSWEGRLKALKTCFSHLTLVSIFYIPAVCTYITAMTVSIYGNARIINTSLSCSLPPMINPIVYSLNNAEIKEFAKKMFR
>LOCXPOR92.202.HIT1.OR.2R.311.7tm_4.exons1.LR584075.1.Scleropages_formosus
MSVGNQTSVTEFFIVGFPGLQQNYYSLIASIFFLVYMCTLVGNAAFLLLFVTDRSLQKPMYFIILNLVLSDVLFSTTTLPKIIARYWFKAGTISFTACFLQMFFVHFFGTLNSYVLLIMALDRYVAICYPLRYRTIMTNTTILITSITSWVLSVVSPVMIVIRAYPLPYCSSNTIIQCYCDHTSITTLACTDRTPYAFPAFVFAMVVLLVPLAFIVFSYCAIIVAVLRIANSQGRLKTLSTCSPQLVVIALYFLPRCFVYLASNVGITFSTDLRIAIIMLYSLLPPMVNPLIYCLRTKEVKEVLIKNLQRQ
>LOCXPOR93.203.HIT1.OR.2R.313.7tm_4.exons1.LR584075.1.Scleropages_formosus
MSYTNASTITEFLLMGFPGLQSWYYGPVAGLFLVVYLAILSGNGLLLVFVGTERSLQKPTYLIFCNLAISDIAFATTTLPKAIARYWVEDQIISFNGCFLQMFMVHLLGSINSFLLMIMALDRYIAICSPLRYQTLIKNSSVLILCGLSWLIPSIWMITIVVQAYFLSYCNSNKIFQCYCDHIGIVGLACENTWKVQTVAYVAAMTLLLGPLTFILFSYISIIITVMKIAHLEGRYKTFSTCSPQLFVICLYYVPRCFNYLANRVWFNFSAEVRIVMILLYSLFPPVVNPLIYCFRTKEIKELLSKKFKARRI
>LOCXPOR74.204.HIT1.OR.2R.314.7tm_4.exons1.LR584075.1.Scleropages_formosus
MQEYAVRNFSYSSFILIGFSGPKEWRQLLFIPFLLMFLISVASNSMLMFIIVSHKALHSPMCLLICVLSFVDISVVIFAVPNMLFSLLLNWNHISLLGCLVQMFFVHIAGAFQSTILLWMALDRYFAICTPLHYNEHMTFSVFLKFVIIPSLRNIILILAIVGLAGTLQYCQSNEIDHCFCEHMALVTLACGPIYVNNAVGLITIFCIPATDFLLIIASYIKIFVSVFKSGKSSPKALSTCITHIMVMTVSIIFLLTAFLSYRIKNNLSSNSHAIISIIYLLVPACFNPIIYGIRTKEIRQQVMKKMRCGKVAQ
>LOCXPOR75.205.HIT1.OR.2R.324.7tm_4.exons1.LR584075.1.Scleropages_formosus
LSLSYLGVSLTAQMTSNMQEYAVRNNSYTDFILTGFSGPKEWRQLLFIPFFLMFFISVAANSALMCVIGSHRTLHSPMYLLISALAFVDLSVMIFCVPSMLLSLLLNWNHISLLGCLVQMFFVHIAGAFQSTILLWMALDRYFAICTPLHYNEHMAFSAFLKFFIVPVLRNTILISAVVGLAGTLPYCQSNEIDHCYCEHMALVTLACGPIYVNNAVGLITAFCIPAVDFILIITSYVKIFVSVFKSGKSSQKALSTCITHIIVISMSLFFALTSFLSYRIKNTISPNSRTAISITYLLVPGCFNPIIYGIRTKEIRQQVMKKI
>LOCXPOR76.206.HIT1.OR.2R.312.7tm_4.exons1.LR584075.1.Scleropages_formosus
MQEYTVRNLSYTDFILIGFSGPREWRQLLFIPFFIIFVISVITNIILMSIILSNRVLHSPMCLLICAMSFVDLTIIICCVPHMLFSLLLNWNHISLLGCLVQMFFVHAGGGLQSTIFMWMALDRYFAICAPLRYNEHMSCSAFLKFVLVPVLRNVIFVLAVISLAGSLSYCQSNEIDHCFCEHMALVTLACGSIRINNILGLAGTFCVPAVDFLLVTASYIKIFVSVFRSGKSSQKALSTCITHIMVITVSLIFVLTSYLSYRGSSNFSSNIRAVISTMYLLIPGCFNPVIYGIRTKEIRLHMMKALKCGKI
>LOCXPOR77.207.HIT1.OR.2R.309.7tm_4.exons1.LR584075.1.Scleropages_formosus
MQEYIVRNFSHTDFVLIGFSGPREWRQLLFTTFLFMLLLSLAANLILMFTIISHKTLHSPMYLLICAMSFVDLSVMIFCVPNMLFSLLLNWNHISLLGCLVQMFFVHIAGAFQSTILLWMALDRYFAICTPLHYREHMRFSAFLKFVIVPMLRNAFFVVAVVGLAASLSYCQSNEIDHCFCEHMALVTLACGSIHISNVLGLVAAFCVPTADFLLITASYIKIFTSVFKSGKSSQKALSTCFTHIIVMTVSLTFVLTAFLSYRIKSSISSNSRAMISTMYLLVPGCFNPIVYGIRTKEIRQQLMKAVGR
>LOCXPOR78.208.HIT1.OR.2R.307.7tm_4.exons1.LR584075.1.Scleropages_formosus
MSEHAARNISHTDFILSGFSGSREWKQLLFIPFFLLFVMSITANSMIIFIILSHRALHSPMYLLICVMAFVDLVIPIFFVPNMLFNLLFNWNHISLMGCLVQMFCIHFFASVQTTILLWMALDRFYAICTPLHYNEHMRISAFLKFVIIPMLRNAVFISAIVGLARSLSYCQSNEIKHCFCEHMALVTLACGPIYVNSVVGLCGVFFISTADILLIALSYVRIFVSLFKSGKSSQKAFSTCITHIIVMFVGLIFALTSFLSYRIKNDMSSNSHMAISSMYLLVPTCLNPIIYGIRTKEIRQQVIKAI
>LOCXPOR99.209.HIT1.OR.2R.308.7tm_4.exons1.LR584075.1.Scleropages_formosus
MSEYAARNISHTDFILSGFSGSSEWKQLLFIPFFLLFVMSVTANSMIIFIILSHRALHSPMYLLICVMAFVDLVIPIFFVPNMLFNLLFNWNHISLMGCLVQMFCIHFFQTVQTTILLWMALDRFYAICTPLHYNEHMRFSAFLKFVIILLLRNAVFISAIVGLARSLSYCQSNEIKHCFCEHMALVTLACGPIYVNSVVGLCAAFFTLAADVLFIVFSYVRIFVSLFKSGRPSQKALSTCITHIIVMFVGLIFALTSFLSYRIKNDMSSNSHMTISTMYLLLPACLNPIIYGIRTKEIRQQVIKVMK
>LOCXPOR100.210.HIT1.OR.2R.308.7tm_4.exons1.LR584075.1.Scleropages_formosus
MSEYAARNISHTDFILSGFSGSREWKQLLFIPFFLLFVMSVTANSMIIFIILSHRALHSPMYLLICVMAFVDLVIPIFFVPNMLLNLLFNWNHISLMGCLVQMFCILFFQTVQTTILLWMALDRFYAICTPLHYNEHMRFSAFLKFVIILLLRNAVFISAIVGLARSLSYCQSNEIKHCFCEHMALVTLACGPIYVNSVVGLCAAFFTLAADVLFIVFSYVRIFVSLFKSGRPSQKALSTCITHIIVMFVGLIFALTSFLSYRIKNDMSSNSHMTISTMYLLLPACLNPIIYGIRTKEIRQQVIKVMK
>LOCXPOR101.211.HIT1.OR.2R.308.7tm_4.exons1.LR584075.1.Scleropages_formosus
MSEYAARNISHTDFILNGFSGSREWKQLLFIPFFLLFVMSITANSMIIFIILSHRALHSPMYMLICVMAFVDLVIPIFCVPNMLLNLLFNWNHISLIGCLVQMFCIHFFGSVQTTILLWMALDRFYAICTPLHYNEHMRFSAFLKFVIIPMLRNAVFISAIVGLARSLSYCQSNEIKHYFCEHMALVTLACGPIYVNNVVGLCTMFFIPAADVLFIVFSYVRIFVSLFKSGKSSQKALSTCITHIVVMFMNVILALTSFLSYRIKNEMSSNSHMVISAMYLLMPACLNPIIYGIRTKEIRQQVIKVMK
>LOCXPOR102.213.HIT1.OR.2R.322.7tm_4.exons1.LR584075.1.Scleropages_formosus
MAEELPQANFSHTRFIFEGFPELYKYRRLLFLPFSLIYMLTIFGNSLIVIVIKKGQNLHSPMYLLMSSLAIVNIIVPTVIVPNMLLGFLFDWNEISLEGCLTQMFLTHFFSSVESTVLLAMALDRLVAICNPLRYVEIVNTAALVKFVALTLIRSGLIMSILVALARSLTFCSSNIIRHSYCDHMALVSLACGNKDKNDSIGLAVIVVFVGIDISIIAVSYMRILSVVLHAAEAEDRWKAFHTCSTHLLVIMSFYLVGSVTFLSHNIGIDIATDINTFLGILYIIFPATVNPIIYGVRTKEIRNAILKIFKVSSNKVININV
>LOCXPOR103.214.HIT1.OR.2R.308.7tm_4.exons1.LR584075.1.Scleropages_formosus
MSEYAARNISHTDFILSGFSGSREWKQLLFIPFFLLFVMSVTANSMIIFIILSHRALHSPMYLLICVMAFVDLVIPIFVVPNMFLNLLFNWNHISLMGCLVQMFCIHFFGSVQTTILLWMALDRFYAICTPLHYNEHMRFSAFLKFVIIPMLRNAVFISAIVGLARSLSYCQSNEIKHCFCEHMALVTLACGPIYVNNVVGLCCAFFTLAADVLFIVVSYVRIFVSLFKSGRPSQKAFSTCITHIIVMFVGVIFALTSFLSYRIKNDMSFNSHMVISTMYLLVPACLNPIIYGIRTKEIRQQVIKAMK
>LOCXPOR104.216.HIT1.OR.2R.308.7tm_4.exons1.LR584075.1.Scleropages_formosus
MSEYAARNISHTDFILSGFSGPKEWKQLLFIPFFLLFVMSVTANSMIIFIILSHRALHSPMYLLICVMAFVDLVIAISFVPNMLLNLLFNWNHISLIGCLVQMFCIHFFTSVQTTILLWMALDRFYAICTPLHYNEHMRFSAFLKFVIIPMLRNAVFISAIVGLARSLSYCQSNEIKHCFCEHMALVTLACGPIYVNSVVGLCGVFFISTADILLIALSYVRIFVSLFKSGRSSQKAFSTCITHIIVMFVGLIMALTSFLSYRIKNDMSSNSHMAISTMYLLVPTCLNPIIYGIRTKEIRQQVIKAIR
>LOCXPOR105.217.HIT1.OR.2R.307.7tm_4.exons1.LR584075.1.Scleropages_formosus
MSEYAARNISHTDFILSGFSGPKEWKQLLFIPFFLLFVMSVTANSMIIFIILSHRALHSPMYLLICVMAFVDLVIAISFVPNMLLNLLFNWNHISLMGCLVQMFCIHFFTSVQTTVLLWMALDRFYAICTPLHYNEHMRFSAFLKFVIIPMLRNAVFISAIVGLARSLSYCQSNEIKHCFCEHMALVTLACGPMYVNSVVGLCGVFFILAADVLFIVVSYVRIFVSLFKSGRSSQKAFSTCITHIIVMFVGLIMALTSFLSYRIKNDMSSNSHMAISTMYLLVPTCLNPIIYGIRTKEIRQQVIKAI
>LOCXPOR106.219.HIT1.OR.2R.308.7tm_4.exons1.LR584075.1.Scleropages_formosus
MQEYAARNISHTDFILSGFSGPKEWKQLLFIPFFLLFVMSITANSMIIFIILSHRALHSPMYLLICVMAFVDLVIPIFFVPNMLLNLLFNWNHISLMGCLVQMFCIHFFQSVQTTILLWMALDRFYAICTPLHYNEHMRFSAFLKFVIIPMLRNAVFISAMVGLARSLSYCQSNEIKHCFCEHMALVTLACGPIYVNSVVGLCGAFFTLAADVLFIVFSYVRIFVSLFKSGRSSQKAFSTCITHIIVMFVGLIFALTSFLSYRIKNDMSLNSHIVISTMYLLVPACLNPIIYGIRTKEIRQQVIKAMK
>LOCXPOR107.220.HIT1.OR.2R.307.7tm_4.exons1.LR584075.1.Scleropages_formosus
MSEYAARNISHTDFILSGFSGPKEWKQLLFIPFFLLFVMSITANSMIIFIILSHRALHSPMYLLICVMAFVDLVIPIFFVPNMLLNLLFNWNHISLIGCLVQMFCIHFFTSVQTTILLWMALDRFYAICTPLHYNEHMRFSAFLKFVIVPLLRNAVFISAIVGLARSLSYCQSNEIKHCFCEHMALVTLACGPIYVNSVVGLCCVFFISTADILLIAISYVRIFVSLFKSGRSSQKAFSTCITHIIVMFVGLIFALTSFLSYRIKNDMSSNSHMAISSMYLLVPTCLNPIIYGIRTKEIRQQVIKAI
>LOCXPOR108.221.HIT1.OR.2R.308.7tm_4.exons1.LR584075.1.Scleropages_formosus
MQEYAARNISHTDFILSGFSGSREWKQLLFIPFFFLFVMSVTANSMIIFIILSHRALHSPMYMLICVKAIFDLVIPIFFVPNMLLNLLFNWNHISLIGCLVQMFCIHFFGSVQTTILLWMALDRFYAICTPLHYNEHMRFSAFLKFVIIPLLRNAVFISAIVGLARSLSYCQSNEIKQYFCEHMALVTLACGPIYVNNVVGLCTMFFIPAADVLLIAVSYVRIFVSLFKSGKSSQKAFSTCITHIVVMFMNVILALTSFLSYRIKNEMSSNSHMVISAMYLLMPACLNPIIYGIRTKEIRQQVIKAMK
>LOCXPOR109.222.HIT1.OR.2R.315.7tm_4.exons1.LR584075.1.Scleropages_formosus
ESATLCSKMSEYAARNISHTDFILSGFSGSREWKQLLFIPFFLLFVMSVTANSMIIFIILSHRALHSPMYLLICVMAFVDLVIPIFFVPNMLLNLLFNWNHISLMGCLVQMFCIQFFQSVQSTVLLWMALDRFYAICTPLHYNEHMRISAFLKFVIIPMLRNAVFILAIVGLARSLSYCQSNEIKHCFCEHMALATLACGPIYVNNVVGLSGAFFIFVADFLLIVFSYVRIFVSLFKSGRTSQKAFSTCITHIIVIFVTLMFSLTSFLSYRIKNEMSSNSHMAISTMYLLMPACLNPIIYGIRTKEIRQQVINVM
>LOCXPOR110.224.HIT1.OR.2R.315.7tm_4.exons1.LR584075.1.Scleropages_formosus
ESATLCSKMSEYAARNISHTDFILSGFSGSREWKQLLFIPFFLLFVMSVTANSMIIFIILSHRALHSPMYLLICVMAFVDLVIPIFFVPNMLLNLLFNWNHISLMGCLVQMFCIHFFGSMQATVFLWMALDRFYAICTPLHYNEHMRISAFLKFVIIPMLRNAVFISAIVGLARSLSYCQSNEIKHCFCEHMALVTLACGPIYINNVVGLCGAFFILVADFLLIVFSYVRIFVSLFKSGRTSQKAFSTCITHIIVMFVTLMFSLTSFLSYRIKNEMSSNSHMAISTMYLLVPACLNPIIYGIRTKEIRQQVINVM
>LOCXPOR111.225.HIT1.OR.2R.315.7tm_4.exons1.LR584075.1.Scleropages_formosus
QSATLCSKMSEYAARNISHTDFILSGFSGSREWKQLLFIPFFLLFVMSIIANSMIIFIILSHRALHSPMYLLICVMAFIDMVMPTFCVPHILFNLLFNWNHISLMGCLVQMFCILFFGSMQATVFLWMALDRFYAICTPLHYNEHMRISAFLKFVIIPLLRNAALISAIVGLARSLSYCQSNEIKHCFCEHMALVTLACGPIYINNVVGLCGAFFILAADFLLIVFSYVRIFVSLFKSGRSSQKAFSTCITHIIVMFVTLMFSLTSFLSYRIKNDLSSNSHMAISTMYLLVPACLNPIIYGIRTKEIRQQVIKVM
>LOCXPOR112.227.HIT1.OR.2R.308.7tm_4.exons1.LR584075.1.Scleropages_formosus
MSEYAARNISHTDFILSGFSGHKEWKQLLFIPFFLLFVMSVTANSMIIFIILSHRALHSPMYLLICVMAFVDLVIPIFFVPNMLFNLLFNWSHISLMGCLVQMFCIHFFGSMQTTVLLWMALDRFYAICTPLHYNEHMRISAFLKFVIIPLLRNAVFISAIVGLARSLSYCQSNEIKHCFCEHMALVTLACGPIYVNSVVGLSAAFFIPAADALFIAFSYVRIFVSLFKSGRSSQKTLSTCITHIIVLFVTLIFALTSFLSYRIKNEMSSNSHMAISTMYLLVPACLNPIIYGIRTKEIRQQVIKAMK
>LOCXPOR113.228.HIT1.OR.2R.308.7tm_4.exons1.LR584075.1.Scleropages_formosus
MNQSSMNAILIFTAYGPPSAVNTFFFILTFLVYLITILANLFLALVIIMEPSLQKPMYVFMLHLAINGVIGSTSVCPKIMDLLISSTKESSYEGCLGQVFFINFYASSAYAILTAMAYDRYVSICKPLQYHTIMTSGKVKQLVFVIYFFPITALSTQVYLTSKLPLCKNNINKLFCDNLAIVNLSCVKSNLGNIFGIFIIIFLVVLPLILVVISYIKILAVCLKTSKDAQKKALSTCTPHLITFVNFSIASLFSVIYNRFNDYIPSHVNFFMSLHFILLPPLLHPLIYGIRTLEIRKCIAKILRKRVF
>LOCXPOR114.229.HIT1.OR.2R.303.7tm_4.exons1.LR584075.1.Scleropages_formosus
MQNISAVTSFILVAYTEMEKLKYLYFTVFLLLYLLILCLNLLVIGVIYSQKSLHYPMYIFVCNLAVNGIYGSTSLIPYLLYQLMSPSHEISLGLCLAQIYCLHTYGFIEFCILAVMSYDRYIAICRPLHYHMFVSTQNVIGLIVLSWTYPLTAFGLCIILTTKLTFCSRFIPKVYCANFMLVRLSCFDTTVHNAVGLVTVSFFVLFPISMILFSYIQIVRICILASKESRFKALTTCAPHLLAFVNFLVGSIFEIIQSRFEMNYLPYEFRMFISLYFLIFSPLLNPVIYGLSVHNIRVQFLKV
>LOCXPOR115.230.HIT1.OR.2R.308.7tm_4.exons1.LR584075.1.Scleropages_formosus
MENISAVTSFKLIEYMEMEDQKYLYFIVFLLLYILTLCTNLLLISVIYFEKSLHEPMYIFVGNLAVNGIYRSTILNPFLLSQLMFYSYEISLGLCLAQIYCLHTYAMVEFSILAVMGYDRFIAICHPLHYRIVMSPQKVIGLIALSWMYPFIAFGMYFILTAKLTFCSRIIPEVYCANFLLVRLSCFDTSVHSIVGLVATVFLVVPQLLVVMFSYAQILRVCLLASRDSRFKALQTCTPHLLAFVNYSTGCFFEVIQSRFNMSNFPYGSRMFMSLYILIFPPLLNPTTYGISVQNIRVRILKIFPVKK
>LOCXPOR116.231.HIT1.OR.2R.308.7tm_4.exons1.LR584075.1.Scleropages_formosus
MENVSAVTSFILIEYIEMEDLKYLYFIVFLLLYILILCLNLFLISVIYFEKSLHEPMYIFVCNLAVNGMYGSSISIPSFLGQLLSHSHEISLGLCLAQIYCLHTYAMIEFSVLAVMSYDRYIAICHPLHYHIVMSPQKVIGLITLSWMYPFIAFGMYFILTAQLTFCSRIIPKVYCANFLLVRLSCFDTSVHSIVGLVATVFLVVPQLLMVMFSYAQILRVCLLASKDSHVKALQTCTPHLLAFVNYSIGCFFEVIQSRFNMSNFPYGSRMFMSLYFLIFPPLLNPAVYGISVQNIRVRILKIFPVKK
>LOCXPOR121.232.HIT1.OR.2R.303.7tm_4.exons1.LR584075.1.Scleropages_formosus
MENTSVVTSFILTAYKEMEDLKYFYFTVFFLLYLLTLCLNILIIGVIYSEKSLHEPMYIFVCNLAVNEMYGSTSLIPSILGRLISSSQEISLGLCLAQIYCLHTYGIVEFSVLAIMSYDRYIAICHPLHYRIMMSSEKISFLIAFSWIYPFSAFGMCFILTAKLTFCSRYIPKVYCMNFALVKLSCFDTSVHNIIGLITTVLFVLPPLLMVLFSYAQILRICLLVSKESRIKALRTCTPHLLAVLNYSIGVLFEIIQNRFNMSYLPSTSRMFMSVYFLVFPPLLNPAIYGLSVQSVRLRVLKL
>LOCXPOR118.233.HIT1.OR.2R.307.7tm_4.exons1.LR584075.1.Scleropages_formosus
MQNISAVTSFILVAYTEMEKLKYLYFTVFLLLYLLILCLNLLVIGVIYSQKSLHDPMYIFVSNLVVNGIYGSTSLIPYLLYQLMSHSHEISLGLCLAQIYCLHTYGFIEFCILAAMSYDRYIAICHPLHYHIVMSPQKVIGLIALSWMYPLIAFGSYFILTAQLTFCSRIIPKVYCANFLLVRLSCFDTSVHSTVGLIATVLFSGPQLLMVMFSYAQILRVCLLASRESRVKALQTCTPHLLAFANYSIGCFFEIIQSRFNMSNFPSGSDTFMSLYSLIFPPLLNPTIYGIIVQNIRVRILKIYTAK
>LOCXPOR119.235.HIT1.OR.2R.308.7tm_4.exons1.LR584075.1.Scleropages_formosus
MENISAVTSFILIEYMGMEDLKYLYFIVFLLLYILILCLNLLLIGLIYFEKSLHEPMYIFVGNLAVNGIYGSTILIPFLLSQLMSYSHEISLGLCLAQIYCLHTYAIAEFSVLAVMGYDRFIAICHPLHYHIVMSPQKVIGLIALSWMYPFIAFGMYFILTAKLTFCSRIIPKVYCANFVLVRLSCFDTSVHSIVGLISVVFLIAPQLLMVIFSYAQILRVCLLASRDSRVKALQTCTPHLLAVVNYSVGVFFEVIQSRFNMSNFPYGSRMFMSLYFLIVPPLLNPTIYGISVQNIRVRILKICTAKK
>LOCXPOR120.236.HIT1.OR.2R.304.7tm_4.exons1.LR584075.1.Scleropages_formosus
MENVSAVTSFILIEYIEMEDLKYLYFIVFLLLYILILCLNLLLIGVIYFEKSLHEPMYIFVCNLAVNGMYGSSILIPSFLGQLLSRSHEISLGLCLAQIYCLHTYAIAEFSVLAVMGYDRFIAICHPLHYHIVMSPQKVIGLIALSWMYPLIAFGSYFILTAKLTFCSRIIPKVYCANFLLVRLSCFDTSVHSIVGLVATVFLIVPQLLMVMFSYAQILRVCLLASRDSRVKALQTCTPHLLAVVNYSVGVFFEIIQSRFNMSNFSYGSRMFMSLYFLIFPPLLNPAVYGISVQNIRVWILKIF
>LOCXPOR121.237.HIT1.OR.2R.303.7tm_4.exons1.LR584075.1.Scleropages_formosus
MENTSVVTSFILTAYKEMEDLKYFYFTVFFLLYLLTLCLNILIIGVIYSEKSLHEPMYIFVCNLAVNEMYGSTSLIPSILGRLISSSQEISLGLCLAQIYCLHTYGIVEFSVLAIMSYDRYIAICHPLHYRIMMSSEKISFLIAFSWIYPFSAFGMCFILTAKLTFCSRYIPKVYCMNFALVKLSCFDTSVHNIIGLIATVLFVLPPLLMILFSYAQILRICLLISRESRIKALRTCTPHLLAVLNYSIGGLFEIIQNRFNMSYLPSTSRMFMSVYFLVFPPLLNPAIYGLSVQSVRVRVLKL
>LOCXPOR122.238.HIT1.OR.2R.308.7tm_4.exons1.LR584075.1.Scleropages_formosus
MENVSAVTSFILIEYIEMEDLKYLYFIVFILLYILILCLNLLLIGVIYFEKSLHEPMYIFVCNLAVNGMYGSSILIPSFLGQLLSRSHEISLGLCLAQIYCLHTYAIAEFSVLAVMGYDRFIAICHPLHYHIVMSPQKVIGLIALSWMYSFIAFGSYFILTAKLTFCSRIIPKVYCANFLLVRLSCFDTSVHSIVGLIAIVFLAVPQFLMVMFSYTQILRVCLLASRDSRVKALQTCTPHLLAFVNYSIGCFFEIIQSRFNMSHFPYGFRMFMSLYFLIFPPLLNPTIYGISVQNIRVRILKICTAKK
>LOCXPOR123.239.HIT1.OR.2R.308.7tm_4.exons1.LR584075.1.Scleropages_formosus
MENVSAVTSFILIEYIEMEDLKYLYFIVFILLYILILCLNLLLIGVIYFEKSLHEPMYIFVCNLAVNGMYGSSILIPSFLGQLLSRSHEISLGLCLAQIYCLHTYAIAEFSVLAVMGYDRFIAICHPLHYHIVMSPQKVIGLIALSWMYPLIAFGMYFILTIKLTFCSRIIPKVYCINFLLVRLSCFDTSVHSIVGLVATVFLIVPQLLMVMFSYAQILRVCLLASRDSRVKALQTCTPHLLAVVNYSVGVFFEVIQSRFNMSHVPYGSRMFMSLYFLIFPPLLNPAVYGISVQNIRVRILKIFLVRK
>LOCXPOR124.240.HIT1.OR.2R.308.7tm_4.exons1.LR584075.1.Scleropages_formosus
MENTSAVTSFMLTVYKEMEDLKYFYFTVFFLLYLLTLCLNILIIGVIYSEKSLHEPMYIFVCNLAVNEMYGSTSLIPSILGQLISCSQEISLGLCLAQIYCLHTYGFVEFSVLAIMSYDRYIAICHPLRYHIIMSSQKVNFLIALSWIYPLSAFGMYFILTTKLTFCSRFIPKVYCNNFALVKLSCFDTSVHSVIGLIATVLFVLPALLMILFSYAQILRICLLVSKESRIKAVQTCTPHLLAVLNYSIGGLFEIIQSRFNMSYLPSTSRMFMSVYFLVFPPLLNPAIYGLSVQNIRVRVLKLLPVWK
>LOCXPOR125.241.HIT1.OR.2R.304.7tm_4.exons1.LR584075.1.Scleropages_formosus
MENVSAVTSFILTEYTEMQNFKYMYFTVFFLLYMLILCLNVLLISAIYSEKRLHEPMYILVCNLAVNEMYGSTILFPLLLSQLLSHTHEVSLGLCLAQIYCLHTYCAVEFSVLAVMSYDRFIAICHPLHYHIVMSPQKLIGLIALSWMYPFIAFGMYFILTAKLTFCSRIIPKVYCANFVLVRLSCFDTSVHSIVGLIAAVLLIGPQLLMVMFSYAQILRVCLLASKDSRVKALQTCTPHLVAFVNYCIGCFFEIIQSRFNMSNFPYGSRMFMSLFFLIFPPLLNPTIYGISLQNIRIQVKKVL
>LOCXPOR126.242.HIT1.OR.2R.300.7tm_4.exons1.LR584075.1.Scleropages_formosus
IDEALNTSVFSLSGISATWENRYIFFCITFLCYTLILSVNLTLIVTVVLRRTLHEPMYIFLCNLCVNCLYGSTGFYPKFLADLLSEPHVISYAGCIIQVLVIYSSVLCDFSILTVMAYDRFVAICRPLEYYTVMTKKTVTKLIMFSWIAPVSCMSFLVVFSSALTLCGSKIEKLYCENWAIVRLSCSSKTAYNVFAYMVILTYMGHAFFILFTYMKLFKSSIRSIEDRKKVMQTCTPHLVSLVNVTVAFLFDTMYSRYGSRDFPQGLRHFMALEFLVVPPLFNPLIYGLKLRKVRNEVLR
>LOCXPOR127.243.HIT1.OR.2R.300.7tm_4.exons1.LR584075.1.Scleropages_formosus
IDEAYNTSVFTLSGISATWESRYFFFCITVLCYLLILSVNLTLIFRIVLRKSLHEPMYIFLCSLCLNGLYGTAGFYPKFLYDLLHEPQVISYAGCLIQVLVIYSSVLCDISILTVMAYDRFVAICRPLQYHAVMTKTTVTKLTLFSWIAPVLSMTVLVIFSAGLTLCGSEIEKLYCENWAIVRLSCSSTTIYNIFAYLVILTYLVHMFCILFSYLKLIKSSMKSIEDRRKVIQTCTPHLLSLINVTVALLFDTMYSRYGSRDFPQGLRHFLALEFLVVPPLLNPLIYGLKLSKVRNEVFR
>LOCXPOR128.244.HIT1.OR.2R.306.7tm_4.exons1.LR584075.1.Scleropages_formosus
DNVYNTSVFTLSGISATWQSRYIFFGITFLCYLLIVSVNLTLVLTISLRKNLHEPMYIFLGNLCVNGLYGSAGFYPKFLSDLLTELQVISYTGCIIQVLIIYSSVLCDFSTLTVMAYDRFVAICRPLEYHAIMTSRTIVTLILFSWITPVFCMSLLVVLSSGLILCGSHIEKLYCENWAIVRLSCFPTTLCNVFGYIVILTYLGHVFFILFSYMKLIKTSITSTEDWNKFMQTCTPHLLSLINVTVALLFDTMYSRYGSRDFPQSLRHFLALEFLVVPPLLNPLIYGLKLRKVRNEVFRCIKNKTV
>LOCXPOR129.246.HIT1.OR.2R.308.7tm_4.exons1.LR584075.1.Scleropages_formosus
MENYSELVFVLHGLNETRKNKQIIFSFSFIGYLLSIFFNITVIVAILLEKVLHEPMHIFLCSLCFNGICGATGFYPYFLNSLSLDSNVITYRACIAQIFLIYTYIFCEFTNLTMMAYDRYAAICRPLEYHSIMTPLKIGKLLIFTWLFSLSETFAGVVLTVRLPLCGNSIDKLYCFNWDIVKLSCTDTSLNNFYGYILLFFQISQAIMVIISYIHITRTCFRSRTEQSKFMETCVPHLITLSTFSLSVCLDVVSARFSSSESLQTFRNILSVKYLVIPPLLNPLLYGLKLKQIRRSVWKMFSRKINAL
>LOCXPOR130.247.HIT1.OR.2R.300.7tm_4.exons1.LR584075.1.Scleropages_formosus
EFFFILSGLNDTRTNRQIYFSFTLLVYFFTLFVNLTLIMTIVFENILHEPMHIFLCNLCVNGLCGATAFYPKILMDLLADSHMISYSACLTQIFVIYNYIFCEFTNLAVMAYDRYVAICRPLQYYSIMTPQKVGKLLVIIWLIPIFETTVGMIMTAKLPLCGSKIDKIYCTNWEVVKLACIDTTLNNLYGYILMFLHVFQTFLLIMISYIHIIRTCLRSQVEQSKFMETCLPHLITLINFTLSVIFDVMYARYGSKSSVQALRNILTVEYLVVPPLLNPLIYGLKLKQIRCSVGRMFSQR
>LOCXPOR131.248.HIT1.OR.2R.307.7tm_4.exons1.LR584075.1.Scleropages_formosus
NSSKEIIFTLTGLNDTRTNKHIYFVFALLSYLFTLFANLTLIATIVLDKVLHEPMHIFLCNLCVNGIFGATGFYLKFLINLLSDSHVVSYSACMTQTFVIYIYLFFEFTHLTVMAYDRYVAICRPLEYHCIMTPRKVGTLLLVAWLLPFCEANVGLILTLRLSLCQFKINKLYCFNWDVVKLSCTDTTSNNLYGYFLMLLHVCQAIFIIISYIHIIRTCLQSWEEQSKFMETCMPHLITLINFTLFLLFDVMYARYGSDNSLQTLRNILSVEYLIIPPVLNPLIYGWKLKQIRKSMWGLCNSKVSTL
>LOCXPOR132.249.HIT1.OR.2R.296.7tm_4.exons1.LR584075.1.Scleropages_formosus
NSSTAEFLTLSGLQGQGHSRSVYFSLTLLTYLLIISVNFILVVTIITEKTLHEPMYVFLCHLCVNSLYGTTGFYPKILLDLLSDVHVISYNLCLIQLYVIYTSVLCEIPILTVMAYDRYVAICRPLEYHTVMTPLTVKVMLFFSWCFPLSWCAFIVLSTFRRPLCGSHIDKLYCDNWSVVKLSCVPNTVNDVLGYIMITLEITQAFFTLYSYYCIVRVCLKSKEGRRKFMQTCLPHLVAIVNFMIANLFDVMYSRYGIDSLPLTLRNIMAVEFLVIPPLLNPVIYGLNLQKIRSTL
>LOCXPOR132.250.HIT1.OR.2R.296.7tm_4.exons1.LR584075.1.Scleropages_formosus
NFSTVEFITLSGLQGLGGNRSIYFTLTLLTYLLIVSVNFTLISTIVIEKTLHEPMYIFLSNLCANSLYGTTGFYPKILLDLLSDVHVISYNLCLIQLYVIYSSLLCEIHILTVMAYDRYVAICRPLEYHTVMTPLTVKVMLFFSWCFPLFWCVFIVLSTFSLPLCGSHIDKLYCDNWSVVKLSCVPNTVNNVLGYIMITLEITQAFFTLYSYYCIVRVCLKSKEGRSKFMQTCLPHLVAIVNFMIANLFDVMYSRYGSDRLPLTLRNIMAVEFLVIPPLLNPIIYGLNLQKIRSTL
>LOCXPOR132.251.HIT1.OR.2R.302.7tm_4.exons1.LR584075.1.Scleropages_formosus
NFSTVEFITLSGLQGLGGNRSIYFTLTLLTYLLIVSVNFTLISTIVIEKTLHEPMYIFLCNLCANSLYGTAGFYPKILLDLLSNVHKISYNLCLLQLFVIYTSVLCEIPILTVMAYDRYVAICRPLEYHTVMTPLMVKTMLLFSWCVPLSWCFFNLLCTFRLPLCGSHIDKLYCDNWSVVKLSCVPTTVNNVLGYVVIVSEIIQALFTLYSYYCIVRVCLKSKEGKRKFMQTCLPHLMAMVNFVIAALFDSMYNRYGSASIPLSLRNIMAVQFLVIPPLFNPVIYGLNLQKVRAILFRYCEK
>LOCXPOR133.252.HIT1.OR.2R.311.7tm_4.exons1.LR584075.1.Scleropages_formosus
MDNTSGEIIFTLSGLNTTRTNKQIYFAFVLLTYLFTLFVNLTLIVTILLEKVLHEPMYIFLCNLCVNGICGATGFYPKFLEDLLSDSQMISYSMCKMQMIIVYNYVFCELINLAVMAYDRYVAICRPLEYHSIMTLWKVRKLLLITWLIPFCEIFIGFILTTRLPLCGSKIDKLYCTNWEVVKLSCIDTTLNNLFGYILLFLHVFQSFLLIIISYVRIIRSCLQSQARQSKFMETCLPHMIALFNFILSSFFDSMYARYGPSKSLQDLRNILSVEFLIVPPLLNPLIYGLKLKQIRSNVWRMFSRKISSFK
>LOCXPOR134.253.HIT1.OR.2R.305.7tm_4.exons1.LR584075.1.Scleropages_formosus
MENLSTVELISLSGLQGVGDHRSVYFTLTLLTYLLIISVNLTLIFIIVHEKTLHEPMYIFLCNLSANSLYGTTGFYPKILLDLLSDVHVISYNLCLIQIYVIYTSVLCETPILTVMAYDRYVAICRPLQYHTIMTPLMVKTMLFFAWCVPLSWIVIATLCTFKLPLCGSHIDKLYCDNWSVVKLSCVPNTVNNVLGYIMITLEITQAFFTLYSYYCIVRVCLKSKEGRSKFMQTCLPHLIAMVNFMIATLFDVMYSRYGSDRLPLTLRNIMAVEFLVIPPLFNPIIYGLNLQKIRSTLFKCCGTH
>LOCXPOR134.254.HIT1.OR.2R.305.7tm_4.exons1.LR584075.1.Scleropages_formosus
MENFSTAEYIFLSGLQEVKNSRSVYFAFTLLTYLLIISVNLTLIVTIAMEKTLHEPMYIFLCNLCANSLYGTSGFYPKLLLDLLSDVHVISYNLCLIQIYVIYASVLGETPILTAMAYDRYVAICRPLQYHTVMTPLMVKTMLFFAWCVPFAWCAFSVLCTFRLPLCGSHIDKLYCDNWSVVKLSCVPTTLNNILGYIIIIFEITQALFTLYSYYCIVGVCIRSKEGGKKFMQTCLPHLIAMINFLIAALFDVLYSRYGSNRLPLTLRNIMAVEFLVIPPLLNPIIYGLNLQKVRRSLFRYSDKH
>LOCXPOR134.255.HIT1.OR.2R.305.7tm_4.exons1.LR584075.1.Scleropages_formosus
MENFSTVEFIFLSGLQEVKNNRLVYFAFTLLTYLLIISVNLTLIVTIAMEKTLHEPMYIFLCNLSANSLYGTTGFYPKILLDLLSDVHVISYNFCLIQIYVIYTSVLCETPILTAMAYDRYVAICRPLEYHTVMTPLMVKTMLFFAWCVPLSWLVITTLCTFRLPLCGSHIDKLYCDNWSVVKLSCVPTTLNNILGYIIIIFEITQALFTLYSYCCIVRVCLKSKEGRSKFMQTCLPHLIAMVNFMIATLFDVMYNRYGSNRLPLTLRNIMAVEFLVIPPLLNPIIYGLNLQKVRRSLFRFCDRH
>LOCXPOR136.257.HIT1.OR.2R.302.7tm_4.exons1.LR584075.1.Scleropages_formosus
NSSDEIIFVLSGLNDTRTNKKIFFAFTLLIYLLTLFINLTLIVTILLVKLLHEPMHIFLCNLCINGICGATGFYPKFLIDLLADFHTVSYTACLTQILVIYLYVLFELTNLTVMAYDRYVAICRPLEYHSIMTPQKICKLLLIIWLFPFCEASIGLILTARLPLCGTSIDKLYCTNWEVVRLSCIDTTLNNLYGYIITCFHTAQTIVIVISYIYIIQTCARSLEEQSKFMETCLPHLITLINFILSVVFDVMFARYGSKSALHALRNILSVEYLIVPPLLNPLIYGLKLKRIRRSLRRICSS
>LOCXPOR136.258.HIT1.OR.2R.303.7tm_4.exons1.LR584075.1.Scleropages_formosus
NSSDEIIFVLSGLNDTMTNKDIFFVFTLLTYLFTLVANLTLILSILLEEVLHAPMYIFLCNLCVNGICGATGFYPKFLIDLLSDSQTVTYRACITQMFVVYIYTFLELTNLTVMAYDRYVAICRPLEYHSIMTSQKICKLLLIIWLFPFCEASIGLILTARLPLCGTSIDKLYCTNWEVVRLSCIDTTLNNLYGYIITCFHTAQTLVIVISYIYIIQTCARSLEEQSKFMETCLPHLITLINFILSVVFDVMFARYGSKSALHALRNILSVEYLIVPPLLNPLIYGLKLKQIRRSLRRICSSK
>LOCXPOR137.259.HIT1.OR.2R.286.7tm_1.exons1.LR584087.1.Scleropages_formosus
AQDDFKEAFFKNFIVVFLGITINYVNGIFVFIFSRSPVFYMESRYILYIHLVINDMIMLCITVSLHVVSYTMPLINVSVCCVLLLVGSVTTKNTPMSLAGMAVERYIAICKPLRHSQTCTVRRTYMLILLIWSVAFIPELADIVILFLTRPLTIFTSRILCYRLAIYNTSHHLDKSVVLNVLLLSFVWITLIYTYFRIFITAKTATTDQVSAKKAQNTILLHGVQLLFCMMSYIAPLLELILFPLFPNDKTKIMFSTFIITNILPRFLTPLIYGIRDQKFVTHIKK
>LOCXPOR137.260.HIT1.OR.2R.285.7tm_1.exons1.LR584087.1.Scleropages_formosus
TIPKDSFAAALTKNVVAMLVWLVLNGINSSMVGTFLKHSFFHEEPRYIMFISMVINDAIQLSLVTALYVVSYVFFKIHASVCCLLVMVAVLTTRCTPLILAGMAVERYGAICHPLHYSQVCTVTRTLRLIGTILLLSASMPLTDLFVTLATKPLSLFHSSIFCDHSILFSGQSIYLKNLVFDTVFLSFVFFTLFYTYCKMVLVARAASGDLLSVKRARNTVLLHVVQLLLCMLAFVVPSMQAPLIQLFPQYSLEIRYINFLLVYIIPRFLSPMIYGFRDEKFRKY
>LOCXPOR137.261.HIT1.OR.2R.301.7tm_1.exons1.LR584087.1.Scleropages_formosus
NLTQALARDSFGTAFLKNFLVVFVWFCLSCVNGSAVITFFKHQVFYKDPRYILFIHMVISDAIQLTVTVTIFLLSYIVYTINVSFCCFFILVAVFTTRSTPINLAGMAIERYIAVCNPLRHSQICTVKWTYMLIGFTWFLCVTPDIADLFVTLATESIAFFRTSVFCIRQNVFRDPRLSYRRQVFDALYFSLVFLTLVYTYLRVMYAAKALSTKKVSAQRARKTILLHGVQLFMCMLSYVSSSIEIVVSTALPSRSSEIRYATYLTVFILPRFLSPIIYGVRDKTFSKYLKRDFICHKHTV
>LOCXPOR138.262.HIT1.OR.2R.309.7tm_1.exons1.LR584087.1.Scleropages_formosus
FDSFLVSKHWKMNFSVQSNVSSVVARDNFQTALTKNVIVVALYISINYINGTMVVTFLRHEIFSETPRYILFIHMVLNDMIQLTITVALHVISYTLFTINTSLCCFLLIAAIFSAFNNPLNLAGMAIECYVAVCHPLRHSQICTARRTYMLIGLTLVLGAIPIMSDLFIVLATEPPQFFRSSVFCIRENVFRHPHLQQKKEVSYVLYLTFVWLILVYAYLRILFAAKAVKSDAKKAQNTIMLHAVQLLMSMLTYWGHFMYTFLMYAFPMYILEVRFFHYVTIYILPRLLSPIIYGFRDQAFCKYLMKYL
>LOCXPOR106.265.HIT1.OR.2R.308.7tm_4.exons1.CAAHFQ010000005.1.Scleropages_formosus
MQEYAARNISHTDFILSGFSGPKEWKQLLFIPFFLLFVMSITANSMIIFIILSHRALHSPMYLLICVMAFVDLVIPIFFVPNMLLNLLFNWNHISLMGCLVQMFCIHFFQSVQTTILLWMALDRFYAICTPLHYNEHMRFSAFLKFVIIPMLRNAVFISAMVGLARSLSYCQSNEIKHCFCEHMALVTLACGPIYVNSVVGLCGAFFTLAADVLFIVFSYVRIFVSLFKSGRSSQKAFSTCITHIIVMFVGLIFALTSFLSYRIKNDMSLNSHIVISTMYLLVPACLNPIIYGIRTKEIRQQVIKAMK
>LOCXPOR140.287.HIT1.OR.2R.307.7tm_4.exons1.CAAHFQ010000005.1.Scleropages_formosus
MSEYAARNISHTDFILSGFSGSREWKQLLFIPFFLLFVMSVTANSMIIFIILSHRALHSPMYLLICVMAFVDLVIAISFVPNMLLNLLFNWNHISLMGCLVQMFCIHFFTSVQTTVLLWMALDRFYAICTPLHYNEHMRFSAFLKFVIIPMLRNAVFISAIVGLARSLSYCQSNEIKHCFCEHMALVTLACGPIYVNSVVGLCGVFFISTADILLIALSYVRIFVSLFKSGRSSQKAFSTCITHIIVMFVGLIMALTSFLSYRIKNDMSSNSHMAISTMYLLVPTCLNPIIYGIRTKEIRQQVIKAI
>LOCXPTAAR1.57.HIT1.TAAR.2R.317.7tm_1.exons1.LR584066.1.Scleropages_formosus
CSGETQQNSLCVFLYVCAAGVVLLTVCGNLLVIISISHFKQLHTPTNFFILSLAVADLLVGVTVMPFGLSTTIEVCWNFGRTFCVVYKIFAYYLTSVSLYNVIFIAVDRYLAVCNPFFYSAKITVNISLLIIFFIWCTSIFLNTVLYYFSTSITDTTNTTASLTVCSVTASDTWDIVDLLLVFIFPSVLMIILYIKIFIIARHHAKTIRCANKANTFHNTTKMKSMASEKKAAKTLGIVVAVFLLCLMPSFTVFVDPDVVSLTFYVEMQNITYAVLFLNSSINPIIYALFYPWFQKCVKLIVTFKVCYQGSSLLNVL
>LOCXPTAAR43.68.HIT1.TAAR.2R.300.7tm_1.exons1.LR584066.1.Scleropages_formosus
CGNMLVIISISHFKELHTPTNFFVFSLALADLLIGVMVMPFAFSVFIETNWVFSKAFCLSSSVTAFSLTCVSIYNVAFIAVDRFLVLSDPFFYSSKITVNLTLCVIFSIWFFSFIYNAFLVLFNKNDIKVSVVNNNSVEENLHCPVKCSVEINYSSAFVDLILVFIFPCCTMIFLYIRIFALVNVHANAIRSTAKKEYLMDSRKRKLSMASERKAAKTLGILVGVFVLCMIPSCVCPFIDPSTVSPYVYAQLNKASKWILLLNSLINPIIYAFFYPWFRRCAKDILTCRMSNVNCSLKSV
>LOCXPTAAR44.82.HIT1.TAAR.2R.302.7tm_1.exons1.LR584066.1.Scleropages_formosus
CGNLLVIISISHFKQLHTPTNFFILSLAMADLLVATTVMPFAFGILIETHWMFSEMLCLIFHMTGYFLTCVSIYSVAFIAVDRFLVLQDPFFYSSKITVNLAWCLIIVIWSLSLLYNVILIFLKNNLKNINVPIMANKSHEYLNFLEECYFAFNEVTWATVDFVLVFIVPCAIIIFFYLRVFKIVSSHANAIRCTIKQGYSEDLRKIKLSMVSERKAAKILGLVVVVFLLCLVPSCICALIDPSTLSPLQYILLIKIAYWIVLLNSLINPMIYAFFYPWFQKCVKNIITCRICTMDSSLKSV
>LOCXPTAAR2.102.HIT1.TAAR.2R.342.7tm_1.exons1.LR584066.1.Scleropages_formosus
MNISREPDAEQQYCYPAPNRTCTKYIHSAAAYAALYAFFALGSAVTVTGNLVVLVSIAHFRQLHTPANMLIMSLAMADLLVGILVMPFSAIRTIEGCWYFGEAFCLLHSTFDLFLTSVSIFHLISIAIDRYQAVCNPLRYPTTVTIPKAWLMVFLSWVAAAAYSYSLLYTKANVAGLEEYIALINCLGSCNLLFNALWGALDSLVGFFLPCSVMIGVYAKIFLVARQHVRRLGDNSHQAHMNMENTIRKNHSSERKAARTLGIVMGAFFLCWMPIFINSIIDPYINFGTPSIVFELLVWLAYFNSTLNPIIYALFYPWFQKSLKFIVTMKIFTPHSSDFNVF
>LOCXPTAAR5.121.HIT1.TAAR.2R.338.7tm_1.exons1.LR584066.1.Scleropages_formosus
SREPDAEQYCYPASNRTCTKYIHSAAAYAALYAFFALGSAVTVTGNLVVLVSIAHFRQLHTPANMLIMSLAMADLLVGILVMPFSAIRTIEGCWYFGEAFCLLHSTFDMLLTSVSIFHLISIAIDRYQAVCNPLRYPTTITIPVAWLMVFLSWGAAAAYSYSLLYTKANVGGLEEYIALINCLGSCNLLFNALWGVLDSLVGFFLPCSVMMGLYAKIFLVARQHVRRLGDNSHQAHMNTENTIRKNHSSERKAARTLGIVMGAFFLCWMPFFINSIIDPYINFGTPSIVFEVLVWLGYFNSTLNPIIYALFYPWFQKSLKFIVTMKIFTPHSSDFNVF
>LOCXPTAAR4.129.HIT1.TAAR.2R.332.7tm_1.exons1.LR584066.1.Scleropages_formosus
FCYKSVNGSCEKLARSLSLQFSMLAFMGLAIVITMSGNFLAITVISHFKQLHTSTNSLILSLAVCDFLLGALVMPCSAMRSVQGCWFLGELACKLHTSMDIMLSTSSIFHLSFISVERYIAVCTPLQYQSMINSVTTLFMVVTSWLIPAIFAFGMIFSELNLKGSEDFYETNVYCHGGCPVFFSQASAAFSSILAFFIPGLIMFGIYIKIYKVARSHTRSIKQQAQQLKVEDENGSRLSRQRERKGTIILAIVVGVFLICWTPFFLCTITDPFVGYTIPPTLVDALVWFGYMNSSFNPLIYAFFYSWFRRALRIIVSGRIFYRDSCQMKLYS
>LOCXPTAAR5.130.HIT1.TAAR.2R.338.7tm_1.exons1.LR584066.1.Scleropages_formosus
SREPDAEQYCYPASNRTCTKYIHSAAAYAALYAFFALGSAVTVTGNLVVLVSIAHFRQLHTPANMLIMSLAMADLLVGILVMPFSAIRTIEGCWYFGEAFCLLHSTFDQFLTCVSIFHLISIAIDRYQAVCNPLRYPTTITIPVAWLMIFLSWGVAAAYSYSLLYTKANVAGLEEYIALINCLGSCNLLFNALWAALDSTTEFFLSFSVMMGVYAKIFLVARQHVRRLGDNSHQAHMNTENTIRKNHSSERKAARTLGIVLGVFFLCWMPFFINSVIDPYINFGTPSIVFEVLVWLGYFNSTLNPIIYALFYPWFQKSLKFIVTLKIFTPHSSDFNVF
>LOCXPTAAR5.131.HIT1.TAAR.2R.338.7tm_1.exons1.LR584066.1.Scleropages_formosus
SREPDAEQYCYPASNRTCTKYIHSAAAYAALYAFFALGSAVTVTGNLVVLVSIAHFRQLHTPANMLIMSLAMADLLVGILVMPFSAIRTIEGCWYFGEAFCLLHSTFDLFLTSVSIFHLISIAIDRYQAVCNPLRYPTTITIPVVWLMIFLSWGAAAAYSYSLLYTKANVAGLEEYIALINCLGSCNLLFNALWAALDTLAEFFLSCCVMIGVYAKIFLVARQHVRRLGDNSHQAHMNTENTIRKNHSSERKAARTLGIVMGAFFLCWMPFFINSIIDPYINFGTPSIVFEVLVWLGYFNSTLNPIIYALFYPWFQKSLKFIVTMKIFTPHSSDFNVF
>LOCXPTAAR7.132.HIT1.TAAR.2R.330.7tm_1.exons1.LR584066.1.Scleropages_formosus
FCYKSVNGSCEKLAHSLSLQFSMLAFMGLAIVITMSGNFLVITVISHFKQLHTSTNSLILSLAVCDFLLGALVMPCSAMRSVQGCWFLGELACKLHTSMDIMLSTSSIFHLSFISVERYIAVCTPLQYQSMINSVTTLFMVVTSWLIPAIFAFGMIFSELNLKGSEDFYETNVYCHGGCPVFFSQASAAFSSILAFFIPGLIMFGIYIKIYKVARSHTRSIKQQAQQLKVEDENGSRLSRQRERKGTIILAIVVGVFLICWTPFFLCTITDPFVGYTIPPTLVDALVWFGYMNSSFNPLIYAFFYSWFRRALRIIVSGRIFYRDSCRMKL
>LOCXPTAAR8.58.HIT1.TAAR.2R.332.7tm_1.exons1.LR584066.1.Scleropages_formosus
FCYESVSGSCKKFVRSLSLQFSMLAFMGLTILVTMSGNLLVIMAISHFKQLHTSTNGLILSLAVCDFLLGALIMPCSAMRSIHGCWFLGDLACKLHTSTDIMLSTVSIFHLSFISIERYIAVCSPLMYQSVMNSVTTLLMVITSWLVPAAFAFGMIFSELNLKGSKDFYKTNVYCYGGCPVFFSQASAAFASMFSFFIPGLIMFGIYMKIYKVARSQARSIKGQTQQFRVENSNGSRVSRQREKKGAIILAVVVGVFLICWTPFFFCNMIDPFIGYTIPPTLVDALVWFGYMNSSFNPLVYAFFYSWFRKALRIIITGKIFYRDSCRMRLYS
>LOCXPTAAR9.59.HIT1.TAAR.2R.331.7tm_1.exons1.LR584066.1.Scleropages_formosus
CYESVNGSCKKFVRPLSLQFFMFVSMGIAVLLTVSGNLLVIMAISHFKQLHTSTNGLILSLAVCDFLLGALIMPCSAMRSVHGCWFLGDLACKLHTSTDIMLSTSSIFHLSFISVDRYFAVCTPLAYRSTMNSTTTFVMAAISWLVPAIFAFGMIFSELNLKGSKAFYDTNVRCHGGCPVFFSQASAAFASMFSFFIPGLIMFGIYIKIYKVARSQARSIKGQTQQFRVGGGNESKVSGQRERRGAIILAVVVGVFLICWTPFFFCNMIDPFIGYTIPPTLVDALVWFGYMNSSFNPLVYAFFYSWFRKALRIIITGKIFYRDSCRMRLYS
>LOCXPTAAR10.60.HIT1.TAAR.2R.321.7tm_1.exons1.LR584066.1.Scleropages_formosus
GTHENVLLCYESSNKSCPKHAYSVVVRAPLYILLGAVIIVTVFGNLLVIIAIVHLKQLHTPTNYLVLSLAMADFLVGVVIMPPSMVRSLETCWYLGNLFCKIHTSTDFTLCNASILHLSLISIDRYYAVCNPLQYQTRITTSAVVTMIMISWILSAVFGFGMIFLQLNILGLEDIYYQQFYCEGGCFVIQSKIASSVSSVLSFYNPGFIILSIYLKIFLIARRQVYSIQKSACLKRNSARAGDFSSKSEQKATKTLGIVVGVFLCCWTPFFVCNTVNSVFGYDTPLLLEVLVWIGYTNSGLNPVIYAFFYKWFRRAFRITL
>LOCXPTAAR11.61.HIT1.TAAR.2R.322.7tm_1.exons1.LR584066.1.Scleropages_formosus
MMSQARTYNNIHFCYESSNRSCPKHDYSATVRAPLYVLLGAVIFLIVLGNLLVIIIITYFKQLHTPTNYLVLSLAVADFLLGAVIMPPSMVRSLETCWYLGNMFCKIHTSADIMLSTLSVLNLTLISIDRYIAVCQPLHYHTKITNGVTMTMILSCWSVSAFIGFGMIFLKLNSLGTEDTYNSNLHCEGSCILVQNRMSIVIFSLLVFFIPAFIIIVLYMKILLVARRQAFSIQSRVCANMSLEKRATLNKTQPKATKTLGIVVGVYFICWGPWFLCTLIDPIIPFFSPLLTEILTWFAYCNSVTNPVIYAFSFTWFQKPFK
>LOCXPTAAR15.62.HIT1.TAAR.2R.317.7tm_1.exons1.LR584066.1.Scleropages_formosus
FCFESSNTSCPKYIYSTAVRASLYVLLGAVIIMTVFGNLLVIITIAQMKQLHTPTNFLVLSLAVADFLLGAMVMPPSMVRSLETCWYLGNVFCRIHSSTDIMLCNASLLNLLLISIDRYYAVCQPLHYHTRVINCVTVTMILTFWSLSAFILFGMMLFEMSTRNAEDIYRNSFHCEGSCSVLQSRMSSVISSVLVFFIPALVIIVLYLKILVIARRQACSIQSRMCANVNLEKNKPSKNKTEHKATRTLAIVVGVYLACWAPWFLCNLISPDVVVASPIFMEMLIWLAYFNSAINPVIYAFSFSWFRKPFNFFLKKI
>LOCXPTAAR13.63.HIT1.TAAR.2R.317.7tm_1.exons1.LR584066.1.Scleropages_formosus
FCFESSNTSCPKYIYSTAVRASLYVLLGAVIIMTVFGNLLVIITIAQMKQLHTPTNFLVLSLAVADFLLGAMVMPPSMVRSLETCWYLGNVFCRIHSSTDVMLCCASILNLLLISIDRYYAVCQPLHYHTRVTNCVTVTMILTFWSLSAFILFGMMLFEMSTRNAEDIYRNSSHCEGSCFALQSRMSSVISSVLGFFTPALVIIVLYLKILVIARRQACSIQSRMCANVNLEKNKPSRNKTEHKATRTLAIVVGVYLACWAPWFLCSLISLDVVIASPIFTEMLIWLAYFNSTINPVIYAFSFSWFRKPLNFFLKKI
>LOCXPTAAR14.64.HIT1.TAAR.2R.310.7tm_1.exons1.LR584066.1.Scleropages_formosus
FCYESSNRSCPKHDYSITIRAPFYLVLGAIVFLTVFGNLLVIITIAQFKQLHTPTNYLVLSLAVTDFLLGVVVMPPSMVRSLETCWYLGEIFCKIHSSTDITLCNASILSLLLISIDRYYAVCQPLHYHIKITNCVMGTMIIINWTVSLLCGFGTIFLRLNTLDTEHIYNEIIHCEGSCIFLQSKQSSIAFSFLMFFIPCFFIIVLYLKIFFVARRQAYSIQSRVCANVNLKKSRKTVNKAEHKATRTLGIVVGVYLTCWTPFLCTLNDPIMSVSTPVLTECLMWLAYLNSGINPIIYAFFFSWFQKPFK
>LOCXPTAAR15.66.HIT1.TAAR.2R.317.7tm_1.exons1.LR584066.1.Scleropages_formosus
FCFESSNTSCPKYIYSTAVRASLYILLGAVIIMTVFGNLLVIITIAQMKQLHTPTNFLVLSLAVADFLLGAMVMPPSMVRSLETCWYLGNVFCRIHSSTDVMLCCASILNLLLISIDRYYAVCQPLHYHTRVTNCVTVIMILTFWSLSAFILFGMMLFNMSTRNAEDIYRNSFQCEGSCSVLQSRMSSVISSVLGFFTPALVIIVLYLKILVIARRQACSIQSRMCANVNLEKNKPSRNKGEHKATRTLAIVVGVYLACWAPWFLCNLISPDVVITSPIFTEMLIWLAYFNSAINPVIYAFSFSWFRKPFNFFLKKI
>LOCXPTAAR16.67.HIT1.TAAR.2R.311.7tm_1.exons1.LR584066.1.Scleropages_formosus
FCYESSNKSCAKHDYSATVRAPLYVVLGAVIILTVFGNLLVIITIAHFKQLHTPTNYLVLSLAVTDFLLGAVIMPPSMVRSLETCWYLGKLFCKIHTSADITLCNTSILNLSLISVDRYYAVCQPLRYHSKITNYVTMTMILTCWSLSALLGFGMIFSDLNTWATAEIYTENFLCEGGCTVLQSRMSSTFYSVVFFFLPALLIIVLYLKIIFIARKQSSSIQKRVCANVNLENSKTSLNKTEPKATKTLGIVVGVYLACWGPWFVCNLNDPVIAFSSPVLTEIVMWLGYLNSAINPVIYAFSFTWFRKPFK
>LOCXPTAAR17.69.HIT1.TAAR.2R.314.7tm_1.exons1.LR584066.1.Scleropages_formosus
FCYESSNKSCAKHDYSATVRVPLYFLLGTVIIFTVFGNLFVIITIAHFKQLHTPTNFLILSLAATDFLLGAVIMPPSMVRSLETCWYLGNIFCKIHTSTDTMLSTISILNLSLISVDRYYAVCHPLHYHTKMTTCVTTTMILICWSLSAFIGFGMLFSGFNSWGTDTHIEMYNCDGSCILLQSRMSSVFFSVIAFIIPAFFIIVLYLKILLVARRQASSIQSRVGANVNLQKSKGNFNKTEPKATRTLGTVVGIYFACWAPWFLCSLNDPVIFFSLPIFSEVLIWLGYLNSGINPILYAFSFGWFRKPFKTVFL
>LOCXPTAAR18.70.HIT1.TAAR.2R.308.7tm_1.exons1.LR584066.1.Scleropages_formosus
FCYESSNKSCTKHDYSTTIRAPLYLLLGCIIILTVFGNLFVTITIAHFKQLHTPTNYLVLSLAVTDFLLGAVIMPPSMVRSLETCWYLGNIFCKIHTSTDTMLSTISILNLSLISVDRYYAVCHPLHYHTKITNCVTTTVILICWSLSAFIGFGMIFSGFNSWGTDTHNETFNCEGSCIVLQNRMSSVFSSVIAFIIPALFIIVLYLKILLVARRQASSIQSRVGANVNLQKSKGNFNKTEPKATRTLGIVVGVYLSCWAPLFMCTLIDPVSPSLLLPEILMWLAYLNSGINPIIYAFSFSWFRKPFK
>LOCXPTAAR19.71.HIT1.TAAR.2R.311.7tm_1.exons1.LR584066.1.Scleropages_formosus
FCYESSNKSCTKQNYSTTVRAPLYVLLGAVTFLTVFGNLLVIITVAHFKQLHSPTNYLILSLAVADFLVGAVVMPPSIVRSLETCWYLGNLFCKIHSSADVTLCSTSILNLSLISIDRYYAVCQPLRYQTKITNSVTMTMILTCWSLSAVFGFGIVFLDLTTWDTEDIYIKNFLCEGSCTVLQSRMSSIIASVPAFFIPAILIVVLYLKILSIARRQACSIQNRVCANVNLNKCKSTLNKTEHKATKTLGIVVGVYLACWAPWFICNLNDPIIAFSSPVLTELFIWLGYLNSGINPVIYAFSFSWFRKPFK
>LOCXPTAAR20.73.HIT1.TAAR.2R.321.7tm_1.exons1.LR584066.1.Scleropages_formosus
SQTFIKESIHFCYESSNKSCPKHVYSTTVCVPMYVLLGSMILLTVFGNLLVIITIAHFKELHTPTNYLVLSLAVADFLLGAVIMPPSMVRSLETCWYLGNLFCKIHSSTDIMLSTASILNLSLISIDRYYAVCQPLHYHTKITNSVVLTMIIISWTLSALHGYMMVFMNLNTLGIEDIYNQHFNCDGKCFVIISRMSSLISSVLAFVTPGLLIIVIYLKILIIARRQTCSIQSRVCAKVNLKKRKISLNKTEPKATKTFGIVVGVYLVSWSPLFLCNFVDPFIVFSSPLVPEVLMWLAYLNSGINPIIYAFYFSWFRKSFR
>LOCXPTAAR21.75.HIT1.TAAR.2R.318.7tm_1.exons1.LR584066.1.Scleropages_formosus
SQTWTKENIHFCYEYSNRSCPKFVYSSTVWAPLYVLLGCIIILTVFGNLIVIITIAHFKQLHTPTNYIVLSLAIADFLLGSVIMPPSMVRSLESCWYLGDLFCKIHSRTDIMLSTASILNLSLISIDRYYAVCQPLHYQTKITNGVVLTMVVISWTLSALHGYMMVFMNLNTMGTEDIYNEHFNCEGACFLLRSRMSILTSSILVFFIPGFLIIVLYLKILIIARRQACSIQSRVCRNVTFEKNKTNLNKTEPKATRTLGIVVGVYLICWSPFFLCNLIDLFIVFPSPLIPEFFVWLAYLNSGINPIIYAFSFSWFRK
>LOCXPTAAR20.79.HIT1.TAAR.2R.321.7tm_1.exons1.LR584066.1.Scleropages_formosus
SQTFIKESTHFCYESSNKSCPKHVYSTTVCVPMYVLLGSMILLTVFGNLLVIITIAHFKELHTPTNYLVLSLAVADFLLGAVIMPPSMVRSLETCWYLGNLFCKIHSSTDIMLSTASVLNLSLISIDRYYAVCQPLHYHTKITNSVVLTMIIISWTLSALHGYMMVFMNLNTLGIEDIYNQHFNCDGKCFVIISRMSSLISSVLAFVTPGLLIIVIYLKILIIARRQTCSIQSRVCAKVNLKKRKISLNKTEPKATKTFGIVVGVYLVSWSPLFLCNFVDPFIVFSFPFVSEVLMWLAYLNSGINPIIYAFYFSWFRKSFR
>LOCXPTAAR23.81.HIT1.TAAR.2R.318.7tm_1.exons1.LR584066.1.Scleropages_formosus
SQTWTKENIHFCYEYSNRSCPKFVYSSTVWAPLYVLLGCIIILTVFGNLIVIITIAHFKQLHTPTNYIVLSLAIADFLLGSVIMPPSMVRSLESCWYLGDLFCKIHSRTDIMLSTASILNLSLISIDRYYAVCQPLHYQTKITNGVVLTMVVISWTLSALHGYMMVFMNLNTMGTEDIYNEHFNCEGACFLLRSRMSILTSSILVFFIPGFLIIVLYLKILIIARKQACSIQSRVCKNVTFEKNKTNLNKTEPKATRTLGIVVGVYLICWSPFFLCNLIDLFLVFPSPLIPEFFVWLAYLNSGINPIIYAFSFSWFRK
>LOCXPTAAR24.87.HIT1.TAAR.2R.311.7tm_1.exons1.LR584066.1.Scleropages_formosus
FCYEYSNRSCPKFVYSSTVWAPLYVLLGCIIILTVFGNLIVIITIAHFKQLHTPTNYLVLSLAIADFLLGSVIMPPSMVRSLESCWYLGDLFCKIHSSTDIMLSTASILNLSLISIDRYYAVCQPLHYQTKITNGVVLTMVVISWTLSALHGYMMVFMNLNTVGIEDIYNEHFNCEGACFLLQSRMSILTSSILAFFIPGFLIIVLYLKILIIARRQACSIQSRVCKNVTFEKNKTNLNKTEPKATRTLGIVVGVYLICWSPFFLCNLIDPIIVFSSPLIPEFFVWLAYLNSGINPIIYAFSFSWFRKYFK
>LOCXPTAAR25.89.HIT1.TAAR.2R.339.7tm_1.exons1.LR584066.1.Scleropages_formosus
SHTGTSQNLYFCYESSNKSCPQHVYSLPVRVPLYIFFAAAILITVFGNLLVIIAIAHFKQLHTPTNYLVLSLAITDFLLGAIIMPPSMVRSLENCWYLGSLFCKIHNSTDITLCTASILNLSFISIDRYYAVCHPLQYQTKITNCVTVAMILTCWSVSALIGFGIIFLELNIWGIEDFYFDNIDCVGGCTLFQSFASSFTSSTLSFYIPGFIMLGIYQKIFLIAKRQALSIHTSGCYNGNSERIKTSQTKMERKSTKTLAIVMGVFLSCWTPFFLCNIIDPVIGYSIPPVLFDALVWIGYLNSTFNPMVYAFFYSWFRKAFMTIIFSKIYKSDSSRMNL
>LOCXPTAAR26.91.HIT1.TAAR.2R.336.7tm_1.exons1.LR584066.1.Scleropages_formosus
GTSQHLHFCYESSNKSCPQYIYSLAVRVPLYIFFAAAILLTVFGNLLVIIAIAHFKQLHTPTNILILSLAIADFLLGAIIMPPSMVRSLETCWYLGNLFCKFHSSSAVTLCTASIVNLSFISIDRYYAVCQPLQYQTKITNCVTVVMVLMCWSLSVVIGFGMVFLELNIWGIEDFYYENIYCVGGCFLFQSFASGFISSTISFYIPGFIMIGIYWKIFFIAKRQARSIHTSAFQNGNLQRIKTSQTKMERKSTKTLAIVMGVFLSCWTPFFLCNIIDPVTNYSIPQLPLETLVWIGYLNSAFNPLIYAFFYSWFRKAFIMIIFCKIYNPNSSRTNL
>LOCXPTAAR27.93.HIT1.TAAR.2R.336.7tm_1.exons1.LR584066.1.Scleropages_formosus
GTYQNLHFCYESSNKSCPQYIYSLAVRVPLYIFFVAAILLTVFGNLLIIIAIAHFKQLHTPTNILVLSLAIADFLLGAIIMPPSMVRSLETCWYLGNLFCKFHNSSAITFCTASILNLSFISIDRYYAVCQPLQYQTKITNCVAMVMVLICWSLSVLTGFGMIFLELNIWGIEDFYYENIDCVGGCTLFQSFASSFISSTISFYIPGFIMIGIYWKIFLIAKRQARSIHNSGFQNGNLERMKTCQTKMERKSTKTLAIVMGVFLSCWTPFFLCNIIDPVINYSIPPLLLDTLLWIGFLNSAFNPLIYAFFYSWFRKAFITIIFCDIYSRNTSRTNL
>LOCXPTAAR28.95.HIT1.TAAR.2R.335.7tm_1.exons1.LR584066.1.Scleropages_formosus
GTSQNLHFCYESSNKSCPQHIYSMTVRVPLYIFFSAAILLTVFGNLLVIIAIAHFKQLHTPTNFLVLSLAIADFLLGAIIMPPSIVRSLETCWYLGNLFCKFHNSTAVTLSTASIVNLSFISIDRYYAVCQPLQYQTKITNCVTMVMILICWSLSVVTGFGMIFLELNILGIEGFYYENVECVGGCFLFQSFASSFTSSTVSFYIPGFIMIGIYRKIFLIAKRQARSIHTSGYHNENSERSKTQSKMERKSTKTLAIVMGVFLSCWSPLFLCNIIDPVIGYSTPPLLLDTLAWIGYLNSAFNPLIYAFFYSWFRKAFIMIIFCKIYNPNSSRTNL
>LOCXPTAAR29.97.HIT1.TAAR.2R.330.7tm_1.exons2.LR584066.1.Scleropages_formosus
LLMNYSHPGTSQNLHFCYESSNKSCPQYIYSLAVRVPLYIFFSAAILLTVFGNLLVIIAIVHFKQLHTPTNILILSLAIADFLLGAIVMPPSMVRSLETCWYLGNLFCKFHSSSAVTLCTASIVNLSFISIDRYYAVCQPLQYQTKITNCVTLVMILICWSLSVVTGFGMIFLELNIWGIEDFYYENIDCVGGCTMFQSFASSFTSSTVSFYIPGFIMIGIYRKIFLIAKRQARSIQASGKMEQKSTKTLAIVMGVFLSCWCPFFLCNIIDPVIGYSIPPLLLDTLAWVGFLNSAFNPLIYAFFYSWFRKAFITIIFCEIYHPNSSRTNL
>LOCXPTAAR30.99.HIT1.TAAR.2R.337.7tm_1.exons1.LR584066.1.Scleropages_formosus
GTSQHLHFCYESSNKSCPQYIYSLAVRVPLYIFFAAAILLTVFGNLLVIIAIAHFKQLHTPTNYLVLSLAIADFLLGAIIMPPRMVHSLETCWYLGNLFCKFHNSSAVTLCTASIVNLSFISIDRYYAVCQPLQYQTKITNCVTVVMILICWSLSVVIGFGMVFLELNILDIKDFYYENIDCVGGCFLFQSFASSFISSTISFYIPGFIMIGIYWKIFFIAKRQARSIHTSAFQNGNLQRIKTSQTKMERKSTKTLAIVMGVFLSCWTPFFLCNIIDPVTNYSIPQLPLETLVWIGYLNSAFNPLIYAFFYSWFRKAFIMIIFCKIYNPNSSRTNLV
>LOCXPTAAR31.101.HIT1.TAAR.2R.336.7tm_1.exons1.LR584066.1.Scleropages_formosus
GTSQHLHFCYESSKKSCPRYIYSLAVRVPLYIFFAAAILLTVFGNLLVIIAIVHFKQLHTPTNYLVLSLAITDFLLGAIIMPPSMVRSMETCWYLGNLFCKFYNSTAVTLCTASIVNLSFISIDRHYAVCQPLQYQTKITNCVTLVMILIGWSLSVLTGFGMIFLELNIWGIEDFYYENIECVGGCFLFQSFTSSFISSTISFYIPGFIMIGIYRKIFLIARKQARSIHNSDFQNGNLERMKTYQTKIERKSTKTLAIVMGVFLSCWSPFFLCNIIDPVINYSLPPFLLDALAWVGFLNSAFNPLIYAFFYSWFRKAFTMIIFCKIYNPNSSRTNL
>LOCXPTAAR32.104.HIT1.TAAR.2R.336.7tm_1.exons1.LR584066.1.Scleropages_formosus
GTSQHLHFCYESSNKSCPQYIYSLAVRVPLYILFAAAILLTVFGNLLVIIAIAHFKQLHTPTNYLVLSLAIADFLLGAIIMPPNMVRSLETCWYLGNLFCKFHNSTAVTLCTASIVNLSFISIDRYYAVCQPLQYQTKITNCVAMVMVLICWSLSVLTGFGMIFLELNIWGIEDFYYENIDCVGGCTLFQSFASSFISSTISFYIPGFIMIGIYRKIFLIAKRQARSIHNSAFQNGNLERMKTYQTKMERKSTKTLAIVMGVFLSCWTPFFLCNIIDPIINYSLPPFLLDALAWVGILNSVFNPLIYAFFYSWFRKAFIMIIFCKIYNPNSSRTNL
>LOCXPTAAR33.106.HIT1.TAAR.2R.335.7tm_1.exons1.LR584066.1.Scleropages_formosus
GTSQNLHFCYESSNKSCPQHIYSMAVRVPLYIFFAAAILLTVFGNLLVIIAIAHFKQLHTPTNFLVLSLAIADFLLGAIIMPPSIVRSLETCWYLGNLFCKFHNSTSVTLSTASIVNLSFISIDRYYAVCQPLQYQTRITNCVTLVMILICWSLSVLTGFGMIFLELNIWGIKDFYYENVECVGGCILFQSFASSFTSSTVSFYIPGFIMIGIYRKIFLIAKRQARSIHTSGYHNENSERSKTQSKMERKSTKTLAIVMGVFLSCWSPLFLCNIIDPVIGYSTPPFLLEAMVWIGFLNSAFNPLIYAFFYSWFRKAFITIIFCKIYNPNSSGTNL
>LOCXPTAAR34.108.HIT1.TAAR.2R.331.7tm_1.exons1.LR584066.1.Scleropages_formosus
NLDFCYESSKKSCPQHIYSIALRVPLYIFFAAAILLTVFGNLLVIIAIAHFKQLHTPTNYLVLSLAIADFLLGTITMPPSMVQTLETCWYLGNLFCKFHNSTAVTLCTASIVNLSFISIDRYYAVCQPLQYQRKITNCVTLVMILIGWSLSVVTGFGMVFLELNILGIEDFYYENIECVGGCFLFQSFASSFTSSTVSFYIPGFIIIGIYRKIFLIAKRQARSIHASGCHKANSERRKTQSKMEQKSTKTLAIVMGVFLSCWSPLFLCNIIDPVIGYSTPPFLLDTLAWIGYLNSAFNPLIYAFLYSWFRKAFITIVFCKIYHPNSSRTNL
>LOCXPTAAR35.110.HIT1.TAAR.2R.331.7tm_1.exons1.LR584066.1.Scleropages_formosus
FCYESSNKSCPRYIYSLAVRVPLYIFFAAAILLTVFGNLLVIIAIVHFKQLHTPTNYLVLSLAITDFLLGAIIMPPSMVRSMETCWYLGNLFCKFYNSTAVTLSTASIVNLSFISIDRHYAVCQPLQYQTKITNCVTLVMILIGWSLSVLTGFGMIFLELNIWGIEDFYYENIDCVGGCTLFQSFASSFIFSAISIYIPGFIMIGIYRKIFLIAKKQARSIHMSGFQNGNLERMKTYQTKIERKSTKTLAIVMGVFLSSWTPFFLCNIIDPVINYSLPPFLLYALAWVGFLNSAFNPLIYAFFYSWFRKAFTMIIFCKIYNPNSSRTNFFT
>LOCXPTAAR36.112.HIT1.TAAR.2R.335.7tm_1.exons1.LR584066.1.Scleropages_formosus
GTSQNLHFCYESSNKSCPQHIYSMAVRVPLYIFFAAAILFTVFGNLLVIIAIAHFKQLHTPTNFLVLSLAIADFLLGAIIMPPSIVRSLETCWYLGNLFCKFHNSTSVTLSTASIVNLSFISIDRYYAVCQPLQYQRKITNCVTLVMILIGWSLSVLTGFGMIFLELNIWGIKDFYYENVECVGGCFLFQSFASSFTSTTVSFYIPGFIMIGIYRKIFLIAKRQARSIHTSGYHNENSERSKTQRKMERKSTKTLAIVMGVFLSCSSPIFLCNIIDPVIGYSTPPLLLETLAWIGFLNSAFNPLIYAFFYSWFRKAFITIIFCKIYHPNSSGTNL
>LOCXPTAAR37.114.HIT1.TAAR.2R.333.7tm_1.exons1.LR584066.1.Scleropages_formosus
GTSQNLHFCYESSNKSCPQYIYSLAVRVPLYIFFSAAILLTVFGNLLVIIAIAHFKQLHTPTNYLVLSLAIADFLLGAIIMPPNMVRSLETCWYLGNLFCKFHNSTAVTLSTASIVNLSFISIDRYYAVCQPLQYQTKITNCVTLVMILIGWSLSVVTGFGMVFLELNILGIEDFYYENIECVGGCFLFQSFASSFTSSTVSFYIPGFIMIGIYRKIFLIAKKQARSIHMSGFQNGNLERMKTYQTKMERKSTKTLAIVMGVFLSCSTPFFLCNIIDPVINYSLPPFLLDALVWVGFLNSAFNPLIYAFFYSWFRKAFVTIIFCKIYNPNSSR
>LOCXPTAAR38.116.HIT1.TAAR.2R.336.7tm_1.exons1.LR584066.1.Scleropages_formosus
GTSQHLHFCYESSNKSCPQYIYSLAVRVPLYIFFSAAILLTVFGNLLVIIAIAHFKQLHTPTNYLVLSLAIADFLLGAIIMPPSMVRSMETCWYLGNLFCKFHSSSAVTLCTASIVNLSFISIDRYYAVCQPLQYQTKITNCVTVVMVLICWSLSVVTGFGMVFLELNILGIEDVFYENIDCVGGCTMFQSFASSFICSTISFYIPGFIMIGIYWKIFFIAKRQARSIHTSAFQNGNLQRIKSSQTKMEQKSTKTLAIVMGVFLSCWTPFFLCNIIDPVINYSIPPLLLDTLVWIGYLNSAFNPLIYAFFYSWFRKAFIMIIFCEMYNPNSSRTNL
>LOCXPTAAR39.118.HIT1.TAAR.2R.336.7tm_1.exons1.LR584066.1.Scleropages_formosus
GTSQHLHFCYESSKKSCPRYIYSLAVRVPLYIFFAAAILLTVFGNLLVIIAIVHFKQLHTPTNYLVLSLAITDFLLGAIIMPPSMVRSMETCWYLGNLFCKFYNSTAVTLSTASIVNLSFISIDRHYAVCQPLQYQTKITNCVTLVMILIGWSLSVLTGFGMIFLELNIWGIEDFYYENIDCVGGCILFQSFASSFISSTISFYIPGFIMIGIYRKIFLIAKKQARSIHMSGFQNGNLERMKTYQTKIERKSTKTLAIVMGVFLSSWTPFFLCNIIDPVINYSLPPFLLDALAWVGYLNSAFNPLIYAFFYSWFRKAFTMIIFCKIYNPNSSRTNL
>LOCXPTAAR40.120.HIT1.TAAR.2R.335.7tm_1.exons1.LR584066.1.Scleropages_formosus
GTSQNLHFCYESSNKSCPQHIYSMTVRVPLYIFFSAAILLTVFGNLLVIIAIAHFKQLHTPTNFLVLSLAIADFLLGAIIMPPSMVRSMETCWYLGNLFCKFHNSTSVTLSTASIVNLSFISIDRYYAVCQPLQYQRKITNCVTLVMILIGWSLSVLTGFGMIFLELNILGTEDFYYENVECVGGCILFQSFASSFTSSTVSFYIPGFIMIGIYRKIFLIAKRQARSIHTSGYHNENSERSKTQRKMERKSTKTLAIVMGVFLSCWSPIFLCNIIDPVIGYSTPPLLLEAMVWIGFLNSAFNPLIYAFFYSWFRKAFITIIFCKIYNPNSSGTNL
>LOCXPTAAR41.123.HIT1.TAAR.2R.330.7tm_1.exons2.LR584066.1.Scleropages_formosus
LMMNYSHPGTSQNLHFCYESSKKSCPQYIYSIALRVPLYIFFAAAILLTVFGNLLVIIAIAHFKQLHTPTNFLVLSLAIADFLLGAITMPPSMVRSMETCWYLGNLFCKFHNSTAVTLSTASIVNLSFISIDRYYAVCKPLQYQTKITNCVTLVMILICWSLSVVTGFGMVFLELNILGIEDFYYENIECVGGCILFQSFASSFTSSTVSFYIPGFIMIGIYRKIFLIAKRQAQSIQASGKMEQKSTKTLAIVMGVFLSCWSPFFLCNIIDPVIGYSTPPLLLDTLVWIGYLNSAFNPLIYAFFYSWFRKAFITIIFCEIYHPNSSRTNL
>LOCXPTAAR42.128.HIT1.TAAR.2R.332.7tm_1.exons1.LR584066.1.Scleropages_formosus
TSQNLHFCYESSNKSCPQYIYSMAVRVPLYIFFAAAILLTVFGNLLIIIAIAHFKQLHTPTNFLVLSLAIADFLLGTITMPPSMVQTLETCWYLGNLFCKFHNSTAVTLCTASILNLSFISIDRYYAVCQPLQYQTKITNCVTLVMILICWSLSVLTGFGMVFLELNIWGIEDFYYENIDCVGGCTLFQSFASSFTSSTLSFYIPGFIMIGIYRKIFLIAKRQARSIQASGCHKANSERSKTQSKMERKSTKTLAIVMGVFLSCWSPFFLCNIIYPVFYISPVLLDILVWIGYLNSTFNPMIYAFFYSWFRKAFIIIIFCKIYQPNSSRTNL
>LOCXPENSLOCP00000021993.1.25.HIT1.Ora.1R.290.7tm_1.exons2.LR584086.1.Scleropages_formosus
LLVLQLLISFVGVVGNIILVISIFSANRLKTFEIFLLGLATSNLVEILVVDVYDIIIVHSGSSALVLHFCSTLRFLKLSGETATMQFTVLICVFRYQKLQDARTRVKLPVALDSIVVARTLSGASVLLALILGIPTYFMNLDQNVENTTRNENCALDIFQCPKRSCPTLHVIYKSIFLVLLTLLPFLIVTVTSGLIIRILLVQQRTSAQQIQSPSLFRTFHRSTIAVLAAMALCQVAWALYLMLHLVLDPYTFQFWPEAEFYITTTYATVSPYVYGIGNNLFSLKCCVKV
>LOCXPOra1.15.HIT1.Ora.2R.324.7tm_1.exons1.LR584067.1.Scleropages_formosus
ILYLPQVYQSALETPSHHLPPSSAILMNLSLANLLTTVFRTVPIFLSDLGLQITLELGWCRVFMLLWVWWRAVSCWATLALSTFHFVTLRRQQVAMGSLAQQQERRRVWVALGLVWGGNFVLSLPAVVYTNHVHDNATVELMVISSTTRPLLGCTWEFPTEVQGVAFASASLAINEVTPLLLMIGTNLGTLHALAKHIRSITSAGISGHMGSDRHMSTERKAGHVIMALVTLFVGCWVMQVAAVTYYNHNRGQHAEALVTVSQFSASLFMGFSPLVVALGHGKLRKKIQSTIFRRLKRKTTPDGTGVEKIVSSIQENKGKQGGV
>LOCXPOra2.21.HIT1.Ora.2R.316.7tm_1.exons4.LR584067.1.Scleropages_formosus
MAAVPLVQLALYTITVVFGILGNCVVIGVIGENAVREGSRGPSSDIILMNMALSNLLVSLVRNLLLLMADAGIELYLSLGWCRFFMCIWLWLRCANVWSTLFLSAFHHYTLHRLAPAQNHSQGSHGFQRVLLGLGLVWALNLLFSLPAYIFSKNGERNRTETLMLVTTTTRPLLGCVWNFSTPYIGLVFATTFLVFHEMLPIVLMIVTNLSSLYTLYGHGRTYSGTKPEEDTLILRRIPAERRAAKVILALITLFIVSWGTSIISNNHFNFNGGRSVEFLLTLARFANTGFIALSPVVLALGHRRIRAVVKAMLVH
>LOCXPOra6.22.HIT1.Ora.2R.299.V1R.exons1.LR584087.1.Scleropages_formosus
EARLVLKALGFICLVVVGLPANLSVLLLFCRLRLLRSRVPPNDFILGNLAIVNLIVLLCRGIPQTLVALGLRHFINDQGCKAAIFTYRIGRAMSICITALLGCYQSVSVAPATPFWNSLKRWLPPHLPHAIILLYSLNFLVCTGSILFSESPPANGSIPEYTLNLEFCIVVFPGLQAYVVNGVVYSVRDVVFVGLMVLAAAYMLLVLYRHRQQVKGLRGASQASVGASQAVLLLVCTYVVLFGLENVLWGYTLSVSRVLPAISDARVFFASCYSALSPVLIIATNRRLAGNFRCFTCSK
>LOCXPOra5.23.HIT1.Ora.2R.305.V1R.exons1.LR584087.1.Scleropages_formosus
MEVRVILKAAGFICLVAVGLPANLSILLLFCRLRFLRGHLPPNDLIISNLAAMNVIVLLCRGLPQTLTAFGVKRFMNDWGCKVIIFAYRMGRAMSISVTALLGCYQSVSVAPATPRWTIMKKWLPPHLLHTIIILYVLNFIIPSGSFLFTEAPSGNGSVREYMLNLEFCIVVYPGAEVYVAHGTANTVRDVFFVALMVLAAVYMLVILYRHRQQVKGLRGASKASAGASQAVLLLVCTYVALFGLENVLWGYTLSVSQVLPAVSDARVFFASCYSALSPVLIIASNRRLAGNFLCCKCEKKANED
>LOCXPOra3.24.HIT1.Ora.2R.316.V1R.exons1.LR584087.1.Scleropages_formosus
MDLCLTIKGVSFLLQAGLGIWGNVLVLLSYIHISCVEHRLQPVDLILCHLAFANLMALLTRSVPQTMTVFGMYNLLDDLGCKVVIYSYRITRALSVCITCMLSNFQAVTISPAGPRWTALKAHLPHLILPAFAGLWLLNMAVCIAAPFFSIAPRNSTVPPFTLNLGFCHVNFRDNLSYVINGVAVSVRDFTFVGLMLWSSAYILLLLHRHSNQVKSIRSSNRRSHGNTAETRAAKTVVSLVILYVVFFGIDNIIWIYMLTVAQVPPVIADMRVFFSSCYASFSPFLIISSTKKIKARLVCAAGDEEQLLSSGDAKV
>LOCXPOra5.25.HIT1.Ora.2R.305.V1R.exons1.LR584087.1.Scleropages_formosus
MEVRVILKAAGFICLVAVGLPANLSILLLFCQLRLLRGHLPPNDLIISNLAAMNFIVLLCRGLPQTLTAFGVKRFMNDWGCKVIIFAYRMGRAMSISVTALLGCYQSVSVAPATPRWTIMKRWLPPHLPHTIILLCGLNFVITSGSILFAEAPPANGSIPEYTLNLEFCIMVYPGAEVYVSHGTANTVRDVFFVALMVLAAVYILLILYRHRQQVKGLRGASKASAGASQAVLLLVCTYVALFGLENVLWGYTLSVSRVLPAVSDARVFFASCYSALSPVLIIASNRRLARNFLCFKCEQKANED
>LOCXPOra8.26.HIT1.Ora.2R.310.V1R.exons1.LR584087.1.Scleropages_formosus
VVLKATGFLCLVVVGLPANLTVLLLFCHLRSSRGRLPPNDFILSNLAAVNVVVLLCRGIPQTLVAVGLKHFINDWGCKVVIFAYRMGRAMSICVTALLGCYQSVSVAPSTSHWTILKRWLPAHLPHAIIIFYILNVFICHGAVFYPLAPPINGSIPEYTLNLEFCIVVFPGLEVYMVHGVAYTVRDVAFVGVMVLAAVYMLLVLYRHRQQVKGLQGASQASTGASQAVLLLVCTYVALFGLENMLWGYTLSVSRVLPAVSDVRVFFASCYSALSPVLIITTNRRLAGNFKCFTRTKRTVEDPSAQGESKI
>LOCXPOra8.27.HIT1.Ora.2R.309.V1R.exons1.LR584087.1.Scleropages_formosus
VVLKATGFMCLVVVGLPANLSVLFLFCRLHFSRGRLQPNDFILCSMATMNLVVLLCRSLPQTLFALGVRHFMSDWGCKVVIFAYRMGRAMSICVTTLLGCYQSVSIAPSTPRWTLLKHWLPAHLLHAIIVFWFINAFVCYGAIMYPQAPPINGSVPEFTMNLEFCLVVYPGPLTYRINGITLTLRDMFFVSVMVLAAVYMLLVLYRHRQQVKGLQGASRASEGASQAVLLLVCTYVALFTLENILWGYSLTVPQVMPVISETRVFFASCYSALSPVLIIATNRRLAGNFKCFTCNKRAENLSTQGESNI
>LOCXPOra4.28.HIT1.Ora.2R.314.V1R.exons1.LR584087.1.Scleropages_formosus
EVRVVLKALGFICLVAVGVPANLSILFLFCRLRLSRGRLPPNDFILGNLAIVNLAVLLCRGIPQTLVALGLKRFIDDHGCKVVIFGYRMGRAMSICVTALLGCYQSVSIAPSTPPWNALKRWLPAHLPHAIILLYALNIFDSYGAISYPQAPPSNGSIPEYTLNLEFCIVVYPSPLTYVVNGVILTFRDVFFVAVMVVAAVYMLLVLYRHRQQVKGLQGASQASASASQAVLLLVCTYVVLFGLENALWGYSLTVSRVKPAITDARVFFASCYSALCPVLIIASNRRLAENFQCSACDKTAAEDTSTAGQFNIS
>LOCXPOra4.16.HIT1.Ora.2R.300.V1R.exons1.LR584087.1.Scleropages_formosus
EVRVMLKAAGFICLVVVGLPANLSVLLLFCRMRLSHGHLPPNNYILSHLAIVNLAVLLCRGIPQTLVALSVKCFLYDPGCKLVIFVYRIGRAMSICVTALLGCYQSVSVAPATAPWNAFKRWLPTHLPHTIVLLYILNISICYGAISYPQALPSNGSIPEFTLNLEFCIVVFPGSQAYVVNGMIYTLRDVVFVAVMVLAAVYMLLVLYRHQQQVKGLRGASKASAGASQAVLVLVCTYVALFGLENVLWGYTLSVSRVLPAVSDARVFFASCYSALSPVLIIVTNRRLAKNFQCFTCAKT
>LOCXPOra5.17.HIT1.Ora.2R.306.V1R.exons1.LR584087.1.Scleropages_formosus
MEVRVILKAAGFMCLVVVGLPANLCVLLLFCQLRLLHGRLPPSNFILSNLAAANLVVLLCRSLPQTLFALGSRRFMNDWGCKVVIFAYRMGRAMSISVTALLGCYQSVSVAPATLHWTIIKRWLPTRLTYVIVFLFALNFMIHTGSILFTEAPPVNGSIPEYTLNLEFCIVVYPGAEVYVSHGTANTVRDVFFVALMVLAAVYILLILYRHQQQVKGLRGASKASAGASQAVLLLVCTYVALFGLENVLWGYTLSVSRVQPAISDARVFFASCYSALSPVLIIASNRRLAGNLLCFKCEKKANEDT
>LOCXPOra6.18.HIT1.Ora.2R.300.V1R.exons1.LR584087.1.Scleropages_formosus
EVRVMLKALGFICLMVMGLPANLSVLFLFFQLRLSHGHLQPNDFILSNLATINLAGLLCRGIPQTLVALGLRRFFDDYGCKAVISCYRMGRAMSICVTALLGCYQSVSVAPATPRWTVLKHWLPVHLPHIIIFLYVLNIFDCYRAILDSQAPPVNGSIPEYTLNLEFCIVVFPGSQTYMVNGVIYTLRDVFFVSVMVVAAGYMLFILYRHRQQMKGMRGASQASVGASQAVLLLVCTYVVLFSLENALWGYTLSVSRVMPAVSDARVFFASCYSALCPVLIITTNRRLARNFQCFICAKK
>LOCXPOra6.19.HIT1.Ora.2R.301.V1R.exons1.LR584087.1.Scleropages_formosus
MELRSVLKAAGFICLVAVGLPANLSVLLLFCRLRLSRGSLQPNDFILGNLAAVNLAVLLCRSIPQTLVALGLRRLFDDQGCKAVIFGYRIGRAMSICVTALLGCYQSVSVAPATPRWTALKRWLSAHLPYAIILLYGLNIFDCYGAIVYPQAPPTNGSIPEFTLNLEFCIVVFPGSQAYVVNGMIYTLRDVIFVVVMVLAAVYMLLVLYRHRQQVKGLRGASRASVGASQAVLVLVCTYVALFGLENVLWGYTLSVSRVLPAVSDARVFFASCYSALCPVLIIATNRRLAGNFRCFTHDKK
>LOCXPOra7.20.HIT1.Ora.2R.306.V1R.exons1.LR584087.1.Scleropages_formosus
SVETVAMQSDELVRGLLYLFLAVVGIPGNCLVIWAFLQAMHTEHQVLPADAIVLHLVSVNLLVVGVRCLLEALATFRLANIFSDAGCKGIIMVYRMARSLSIWLTFVLSTYQCLSIAPPGSRWAEARVAAARHLGAIFLVLWLVNAVISTPSALFSLGWHNGSSLMEHSINVQFCFVRFPDSLSKDANGAMQVVRDVIPMALMATASLIVLIFLYRHSQHVKNFRSSNSNSKQGSLAERRAAKTVVTLVTMYVLFYGVDNGLWVYTLTVEHTMSSSLVSDLRIFFSSLYAAVSPVVIIASNKKVSR
>LOCXPDreOlfCa1.490.HIT1.OlfC.1R.797.ANF_receptor.exons6.LR584073.1.Scleropages_formosus
ASAPGNIIIGALFPIHEGTEKTKLSPPQAPICERFSPGGTVMALALIHAVESMNRSPLLTRRGLSLGYRLHDSCSDVTTAVLTTQTFSSVALECGPALNGTRHHPAVTAVIGEMYSEVSIAVARLLNLQLIPQISYASTAVILSDKNRFPAFMRTVPNDDHQTRAMVKLLSDNGWTWVGVLTTDGEYGRHALDSFVSQASEKGICVAFQQVLPDLLSDLNIYRKITSAARTIAENPKVRVVVSFARPEHMKHLFGVLHPNAMDKVWIASDAWSLSKDLFEEYSIPASSKVLGFTFKSGNLSSFHHYLKSLELSMDITKNQAFPLSLANRSEVQGLSTESLLNTTNGGVIFSIQMAVTAIAHAVAELCTARDCSVPSSVQPWELLAALKKTRFEVEGKFYSFDSETGDINLGYNFVQWGPGQGDVLAEYHPTNDSFSCTSAITQRMFHHLQSVVSKCSNSCVPGQFKKTTEGQHTCCYECVNCTENHFSNKTDMDQCFSCGPHEWSPVGSSQCVAKTVMFFSWQDRFAMVLLVLALLGILLTLSVGVLFLCHRHTPVVKASGGPLSFLTLLGLTGSFSSAALFIGQPTRLQCQVRQVLFGLSFTLCVACILVKSLNILLAFQLNPALVSHLCRLYQPYAIISSCVGLQGLICGLWLALCSPTETMQLGETTTLAVCSEGSYEAFGTMLGYIALLALICFACAYKSRKLPQNYNEAKFITFSMLIYFISWVIFIPVYVTTTGLYLPAVEMVVILISNFGILSCHFFPKCYIILFKKAENTKDAFLKKVYEYSWKEASTI
>LOCXPOlfC1.130.HIT1.OlfC.2R.844.ANF_receptor.exons6.LR584075.1.Scleropages_formosus
CLAGGQTLEEPPCRLLGARVSGALEQPGDVVIGGLFPIHLRAPEPDTQFTERAAPSVCLDFYMRSYRWLQTMIFAVEEINRNAVLLPNFTLGYVVADSCLAEGPTLGAALSLVTGWDQGAPQPGCEGPPRVPVIVGDARSSGSIAIARTLGVFNIPLVSYFASCACLSDHRKFPTFFRTVPNDVFQAQAMAHMLRLLGWTWVGVVAGDDDYGRTGIQLLLQELRSSEVCVAFSQLIPKAASEARLAHIVRLIKESTARVVVTFAIDPDMHALLREVVRQNITDKQWVATEAWVTSTLLSAPQNLAVLGGTVGLALRRAEIPGLKAFLTRLRPDASASDPFVREFWEMVFECSLDDTLRTSISHKPRCSGTERLEQVENLYSDVSQLRVSYNVYKAVYAIAGAVHNMLACRPGEGPFEGGRCPDVPQVQPWQLLHYLSAANFTTPVGETIHFDENGDPMPSYDIINWQRGPDGLVKFVKVGQFDAVDGSRSTFHFDVKRVVWGGGQIEVPVSLCSKPCPRGTWRALQKGKPVCCFDCLPCADGEVSNTTGSTECTKCPEWFWPNALRTECVRKKVEFLSLGEMLGVILALLSLSGAVLTVAVVAVFFHHRHTPLVRANNSELSFLLLLALALCFLCALAFVGRPSPWSCRLRHTLFGISFVLCISCVLCKTLVVLVAFRATLPGSNAMRFFGLRQQRLGLSLCTLLQVLICALWLATAPPFPTENTGPGATVVLECAMGSVAWFGCVLGYIGLLAAACFLLAFLARKLPDNFNEAKFITFSMLIFCAVWVAFVPAYVSSPGKYTVAVEIFAILASSYGLLLCIFAPKCYIILLKPERNTKKNMMA
>LOCXPOlfC2.131.HIT1.OlfC.2R.836.ANF_receptor.exons6.LR584075.1.Scleropages_formosus
DCKRWQDLDSKVVHKGGTVVLGGMFPIHSKGVEVEYTFRTAPGASHCRGFNLRVFRWAQAMVFFIEKINKDSSLLPDVTLGYRLYDTCGTVGMSVRTAMSVLSQPLKGTEGSCGSLSIPLIIGDSGSTLSMAISRTLNLFKVPLVSYFASCACLSDKHNFPYFFRTIPSDMNQADALARLVRHFGWSWVGTVGADDDYGRTGIDMFTAAVSKLGVCVAYRVTIPKLPTKDRLREMVKTIRESTAQVIVAFAIEEDIQPLIQEIVRQNVTGKQWVASEAWVTSTLISTQENFVSLGGTIGFGIRRAEIPELKHFLENIDPLATPYNPFAREFWEMQFECSFNTTVPLTSTAELPRYERTCTGAERIGETDSIYNDVSQLRVTYNVHKAVYSVAHALHHLLGCQVGPAGGHCGDPQALEPWQLVQYLRDVNYTNSFGDTVYFDRNGDPVGSYDIINWQRGASGPVKYVTVGRFDATLPFDQQLVVSQGDIVWHGGKKEVPVSVCSISCPKGSRKATRMGQPVCCYDCVACTEGTFSNATDQGECTPCPEDFWSNVKRDSCVIKETEFLSYADAFGLALAGTAILGTVCTAGAASIFLRHRHTPLVRANNSELSFLLLLALALCFLCALAFVGRPSVWSCRLRRTSFGLSFALCLSCLLSKTMVVLMAFRSTMPGNQTARWFGPVQQRLGVFFCTALQGVVCAVWLTTAPPYPVKNTWLYRDRIILECHLGSVVLFCCVLGYIGGLAGFCFLLAFLARKLPDNFNEAKFITFSMLIFCAVWITFIPAYVSSPGKFTVAVEIFAILASSFGVLLCIFAPKCFIIIFMPQKNSKKQLLSKR
>LOCXPOlfC3.132.HIT1.OlfC.2R.840.ANF_receptor.exons6.LR584075.1.Scleropages_formosus
SLEQSCHPLSGLLELPALVKEGDINLGGLFSLHDSVLEPNLSFASKQMPTSCTGFSFRTFRWMQTMIFAIEEINSQGHLLPNITLGYRIYDSCSTTFHALRAAMALVNGHGSGIAGPYCSAAVPVIIGDGGSSLSMVVARLLGILQLPQVSYFSSCECLSHKEQFPTFLRTMPSDLFQVEALTLLVRHFGWTWVGTVAGDDDYGRQGVHIFSQEVEKYGACVAFLEIIPKSHYMEQMSIIVERIRLSGVRVVLLFALEQDVVALFQAVLRQNLTGIQWLASEAWVTASVLAGPQYHLILQGTVGFAIRRADIPGLGPFLTRLRPATTPSNPYITEFWEKTFGCTFDGVTHSPESWTRCTGLEQLTNVRNIYTDVTQLRISYNVYKAVYAVAHAVRAMFQCNAGRGPFPQGACPDTSRIQPWELLYYIQRIEFTTAFEEKMRFDKNGDPVATYDLINWQMSDSGTVRFVTVGRFDGTLPPNRKLKISDQDIIWNGNQTQVPQSACSRSCPPGTRKAIKPRLPVCCFDCVVCAVGEVSNQTDAVECEKCLAEFWSNEQRDACVPKQVEYLSFHDAMGTTLLAVALLGACCTMAVAAVFVCYRNTPIVRANNSELSFLILSALGLCFVCAVLFIGRPTPWSCMLRHTAFSIAFVLCISCILGKTVVVLMAFRATLPGSTVMRWFGPWQQRASIFLCTLVQVLICGVWLGMAPPLPQRLLPRETPHILLLCNVGSAVAFSLVLGYIGLLAAVCFLLAFLARKLPDNFNEAKFITFSMLIFCTVWVAFVPAYISSPGKYSTATEIFAILASSFGLLVCLFFPKCYIILLKPEKNNRKHMMVKSTS
>LOCXPOlfC4.133.HIT1.OlfC.2R.843.ANF_receptor.exons6.LR584075.1.Scleropages_formosus
VVLCALGAMGEEPLCRILGNPETPQLSKDGDIRIGGVFSIHRTIRLPVLSFRNKLPPPACSSINLREFRYAQAMIFAIEEINNSNSLLPNVTLGYEIYDSCTSTVGAMRAAMALVNGQDQMAHSGCAGKPVVHAIVGESESSSTIVIARTTGTFHIPIISHFATCACLSNKNEFPTFFRTIPSDYYQSRALAQMVKHFGWTWVGTVRSDNDYGNSGMSVFEEAAKDEGVCIEYSEVILRNYPQQRITKVVEVIKRSTSKVIIAFSSLTEMDVLLEEILLQNVTGLQWVASDSWITARYLAIPRTSAVISSVIGFTITKSTVPGLNDFLVKVHPSKSPQNALLKEFWEASFACMFSQRNETTDVKLCSGKEKLAELSNEYTDFSELMSSNVYKAVYAVAHALHELLTCKQGKGHTLNESCVDKANIQGAQVVKYLHEVNFTTHTGERVYFDLNGDPTARYELVNWQKGEDGEIKFVTIGYYDASLPAGKQFTMNDNNIFWAGDPFTKPKSVCSESCQPGTSQAVIRGKPICCFSCIPCAAGEISNVTDSTKCIKCPLEYWSNEDRTECILKKVEFLTFGETMGKMLTAISVIGASLTAATGLIFFHFMETPIVKANNSELSFLLLFSLILCFLCSLTFIGRPSQWSCMLRHTVFGVTFAMCMSCVLAKTIVVVNAFKASVPGSNVLQCSAPLQRLSVLCCTLIQVVICALWVSLAPPVPNRNTAYSTDKVILECDVGSAVGFWAVLGYIGLLSLMCFVLAFLARKLPDNFNEAKFITFSMLIFCAVWITFIPAYVSSPGKFTVAVEIFAILASSYGLLFCIFLPKCYIILFKPEKNTRRHIMGK
>LOCXPOlfC5.138.HIT1.OlfC.2R.843.ANF_receptor.exons6.LR584075.1.Scleropages_formosus
VVLCALGAMGEEPLCRILGNPETPQLSKDGDIRIGGVFSIHRTIRLPVLSFRNKLPPPACSSIDLREFRYAQAMIFAIEEINNSNSLLPNVTLGYEIYDSCTSTVGAMRAAMALVNGQDQTAHSGCAGKPVVHAIVGESESSSTIVIARTTGTFHIPIISHFATCACLSNKNEFPTFFRTIPSDYYQSRALAQMVKHFGWTWVGTVRSDNDYGNNGMSVFEEAAKDEGVCIEYSEAILRNYPQQRITKVVEVIKRSTSKVIIAFSSQRDMEVLLEEILLQNVTGLQWVACDSWITARYLAIPRISAVISSVIGFTIPKSTVPGLSEFLVKVHPSKSPQNALLKEFWEASFACMFSQRNETTDVKLCSGKEKLAELSNEYTDFSELMSSNVYKAVYAVAHALHELLTCKQGKGHTLNESCVDKANIQGAQVVKYLHEVNFTTHTGERVYFDLNGDPTARYELVNWQKGEDGEIKFVTIGYYDASLPAGKQFTMNDNNIFWAGDPFTKPKSVCSESCQPGTSQAVIRGKPICCFSCIPCAAGEISNVTDSTKCIKCPLEYWSNEDRTECILKKVEFLTFGETMGKMLTAISVIGASLTAATGLIFFHFMETPIVKANNSELSFLLLFSLILCFLCSLTFIGRPSQWSCMLRHTVFGVTFAMCMSCVLAKTIVVVNAFKASVPGSNVLQCSAPLQRLSVLCCTLIQVVICALWVSLAPPVPNRNTAYSTDKVILECDVGSAVGFWAVLGYIGLLSLMCFVLAFLARKLPDNFNEAKFITFSMLIFCAVWITFIPAYVSSPGKFTVAVEIFAILASSYGLLFCIFLPKCYIILFKPEKNTRRHIMGK
>LOCXPOlfC6.151.HIT1.OlfC.2R.843.ANF_receptor.exons6.LR584075.1.Scleropages_formosus
VVLCALGAMGEEPLCRILGNPETPQLSKDGDIRVGGVFSIHRTIRLPVLSFRNKLPPPACSSINLREFRYAQAMIFAIEEINNSNSLLPNVTLGYEIYDSCTSTVGAMRAAMALVNGQDQTAHSGCAGKPVVHAIVGESESSSTIVIARTTGTFHIPIISHFATCACLSNKNEFPTFFRTIPSDYYQSRALAQLVKHFGWTWVGTVRSDNDYGNNGMSVFEEAAQEEGVCIEYSEAILRNYPKQRITKVVEVIKRSTSKVILAFLALRDMEVLLEEILLQNVTGLQWVACDSWITARYLAIPRISAVISSVIGFTIPKSTVPGLSEFLVKVHPSKSPQNALLKEFWEASFACMFSQRNETTDVKLCSGKEKLAELSNEYTDFSELMSSNVYKAVYAVAHALHELLTCKQGKGHTLNESCVDKANIQGAQVVKYLHEVNFTTHTGERVYFDLNGDPTARYELVNWQKGEDGEIKFVTIGYYDASLPAGKQFTMNDNNIFWAGDPFTKPKSVCSESCQPGTSQAVIRGKPICCFSCIPCAAGEISNVTDSTKCIKCPLEYWSNEDRTECILKKVEFLTFGETMGKMLTAISVIGASLTAATGLIFFHFMETPIVKANNSELSFLLLFSLILCFLCSLTFIGRPSQWSCMLRHTVFGVTFAMCMSCVLAKTIVVVNAFKASVPGSNVLQCSAPLQRLSVLCCTLIQVVICALWVSLAPPVPNRNTAYSTDKVILECDVGSAVGFWAVLGYIGLLSLMCFVLAFLARKLPDNFNEAKFITFSMLIFCAVWITFIPAYVSSPGKFTVAVEIFAILASSCGLLFSIFLPKCYIILFKPEKNTRRHIMGK
>LOCXPOlfC7.153.HIT1.OlfC.2R.843.ANF_receptor.exons6.LR584075.1.Scleropages_formosus
VVLCALGAMGEEPLCRILGNPETPQLSKDGDIRVGGVFSIHRTIRLPVLSFRNKLPPPACSSINLREFRYAQAMIFAIEEINNSNSLLPNVTLGYEIYDSCTSTVGAMRAAMALVNGQDQTAHSGCAGKPVVHAIVGESESSSTIVIARTTGTFHIPIISHFATCACLSNKNEFPTFFRTIPSDYYQSRALAQLVKHFGWTWVGTVRSDNDYGNNGMSVFVEAAKDEGVCIEYSEAILRNYPKQRITKVVEVIKRSTSKVILAFLPLTEMDVLLEEILLQNVTGLQWVASESWITARYFATPRTSTVISSVIGFTITKSTVPGLNDFLVKVHPSKSPQNALLKEFWEASFACMFSQRNETTDVKLCSGKEKLAELSNEYTDFSELMSSNVYKAVYAVAHALHELLTCKQGKGHTLNESCVDKANIQGAQVVKYLHEVNFTTHTGERVYFDLNGDPTARYELVNWQKGEDGEIKFVTIGYYDASLPAGKQFTMNDNNIFWAGDPFTKPKSVCSESCQPGTSQAVIRGKPICCFSCIPCAAGEISNVTDSTKCIKCPLEYWSNEDRTECILKKVEFLTFGETMGKMLTAISVIGASLTAATGLIFFHFMETPIVKANNSELSFLLLFSLILCFLCSLTFIGRPSQWSCMLRHTVFGVTFAMCMSCVLAKTIVVVNAFKASVPGSNVLQCSAPLQRLSVLCCTLIQVVICALWVSLAPPVPNRNTAYSTDKVILECDVGSAVGFWAVLGYIGLLSLMCFVLAFLARKLPDNFNEAKFITFSMLIFCAVWITFIPAYVSSPGKFTVAVEIFAILASSYGLLFCIFLPKCYIILFKPEKNTRRHIMGK
>LOCXPOlfC8.155.HIT1.OlfC.2R.852.ANF_receptor.exons6.LR584075.1.Scleropages_formosus
MHVQLALLALGAYSVIAQSPGCQLLGTAVMPSFSQEGQINLGGVFSLHEKPGYSQNLFTVKPKTKDCQGLDFRQFLLAQTMIFAIEEINNRTDILPGVTLGYKIYDTCASVTFSVQSAMALMNGYEEMLTDTSCSRPAAVKAIIGESGSTNTIAIAASVGLFQIPVISHFATCACLSDRKEYPTFFRTIPSDYYQSRALAQLVKHFGWTWVGAVRSDNDYGNNGMATFVEAAKQEGICIEFSVKFHRTEPEKLLKVVDIIKRGTAKVVVAFVDILEMNSLLEQLTVQNITGLQLIGTEAWITGTNLATPSSYRILGGSIGFAVTGTKINGLKEFVLKLHPSNHPNNSDVKDFWEAAFQCSVTKETSSNYKTPCTGSESLTELKNQYTDESEIRITNNVYKAVYAVAYSLHSQLECMPQKGCAKNLQTEPWQVLDALKKVNFTLRTGERVFFDGNGDPAAKYEVVNWQLGPNGAVEFKAVGYYDATLPPGQQFVMSPVDMAWAGGQKQKPTSVCSESCPSGTRKAVRRGKPVCCYDCVPCAEGEISNKTDSNDCIPCDLEYWSNEKRDRCVLKTVEFLSFEEVMGIVLVIFSLFGTCLTVLVAVVFLAHKNTPIVRANNSELSFLLLFSLTLCFLCSLTFIGRPSQWSCMLRHTAFGVTFVLCISCVLGKTIVVLMAFRATLPGSNVMKWFGPPQQRLTVLAFTLIQVLICVLWLTFSPPFPNKNMKYYKDKVILECDVGSAVGFWAVLGYIGLLSLMCFVLAFLARKLPDNFNEAKFIAFSMLIFCAVWITFIPAYVSSPGKLTVAVEIFAILASSFGLLFCIFVPKCYIVLLKPELNSRKHVMGKMPKKSL
>LOCXPOlfC8.159.HIT1.OlfC.2R.852.ANF_receptor.exons6.LR584075.1.Scleropages_formosus
MHVQLALLALGAFSVIAQSPGCQLLGTTVMPSFSQEGQINLGGEFSLHEKPGYSQNLFTVKPKTKDCQGVNFREFRLAQTMVFAIEEINNRTDILPGVTLGYKIYDTCASVTFSVQSAMALMNGYEEMLTDTSCSRPAAVKAIIGESGSTNTIAIAASVGLFQIPVISHFATCACLSDRKEYPTFFRTIPSDYYQSRALAQLVKHFGWTWVGAVRSDSDYGNNGMATFVEAAKQEGICIEYSVKFHRTEPEKLLKVVELIKRGTAKVVVAFVALLEMNSLLEQLTVQNITGLQLIGTEGWITASSLVRPSSYRILGGSIGFAVTGTKINGLKEFVLKLHPSNHPNNSDVKDFWEAAFQCSVTKETSSNYKTPCTGSESLTELKNQYTDESEIRITNNVYKAVYAVAYSLHSQLECMPQKGCAKNLQTEPWQVLDALKKVNFTLRTGERVFFDGNGDPAAKYEVVNWQLGPNGAVEFKAVGYYDATLPPGQQFVMSPVDMAWAGGQKQKPTSVCSESCPSGTRKAVRRGKPVCCYDCVPCAEGEISNKTDSNDCIPCDLEYWSNEKRDRCVLKTVEFLSFEEVMGIVLVIFSLFGTCLTVLVAVVFLAHKNTPIVRANNSELSFLLLFSLTLCFLCSLTFIGRPSQWSCMLRHTAFGVTFVLCISCVLGKTIVVLMAFRATLPGSNVMKWFGPPQQRLTVLAFTLIQVLICVLWLTFSPPFPNKNMKYYKDKVILECDVGSAVGFWAVLGYIGLLSLMCFVLAFLARKLPDNFNEAKFITFSMLIFCAVWITFIPAYVSSPGKFTVAVEIFAILASSFGLLFCIFVPKCYIVLLKPELNSRKHVMGKMPKKSL
>LOCXPOlfC10.164.HIT1.OlfC.2R.852.ANF_receptor.exons6.LR584075.1.Scleropages_formosus
MHVQLALLALGAFSVIAQSPGCQLLGTAVMPSFSQEGQINLGGVFSFHRKPGDSQNIFTVKPKTTNCQGVNFREYQLAQTMIFAIEEINNRTDILPGVTLGYKIYDTCASVTFSVQSAMALMNGYEEMLTDTSCSRPAAVKAIIGESGSTNTIAIAASVGLFQIPVISHFATCACLSDRKEYPTFFRTIPSDYYQSRALAQLVKHFGWTWVGAVRSDSDYGNNGMATFVEAAKQEGICIEYSVKFHRTEPEKLLKVVQIIKRGTAKVVVAFLAFVEMSNLLEQLTVQNITGLQLIGTEAWITGTNLATPSSYRILGGSIGFAVTGAKINGLKEFVLKLHPSNHPNNSDVKDFWEAAFQCSVTKETSSNYKTPCTGSESLTELKNQYTDESEIRITNNVYKAVYAVAYSLHSQLECMPQKGCAKNLQTEPWQVLDALKKVNFTLRTGERVFFDGNGDPAAKYEVVNWQLGPNGAVEFKAVGYYDATLPPGQQFVMSPVDMAWAGGQKQKPTSVCSESCPSGTRKAVRRGKPVCCYDCVPCAEGEISNKTDSNDCIPCDLEYWSNEKRDRCVLKTVEFLSFEEVMGIVLVIFSLFGTCLTVLVAVVFLAHKNTPIVRANNSELSFLLLFSLTLCFLCSLTFIGRPSQWSCMLRHTAFGVTFVLCISCVLGKTIVVLMAFRATLPGSNVMKWFGPPQQRLTVLAFTLIQVLICVLWLTLSPPFPNKNMKYYKDKVILECDVGSAVGFWAVLGYIGLLSLMCFVLAFLARKLPDNFNEAKFITFSMLIFCAVWITFIPAYVSSPGKFTVAVEIFAILASSYGLLFFIFTPKCYIILLKPEFNSKKNLMSKMPNKSL
>LOCXPOlfC10.174.HIT1.OlfC.2R.852.ANF_receptor.exons6.LR584075.1.Scleropages_formosus
MHVQLAVLALGAFYVTAQSPGCQLLGTAVMSSFSQEGHITIGGVFFLHGETGGKQNQFTAEPANMHCQGVNFRAFRLAQTMIFTIEEINNRTDILPGVTLGYKIYDTCASVTFSVRSAMALMNGYEEMWTDTSCSRSAAVKAIIGESGSTNTIAIVTSVGPFHIPVISHLATCACLSDRKKYSNFFRTIPSDYYQSRALAQLVKHFGWTWVGAVRSDSDYGNSGMATFVEAANQEGICIEYSVKFHRTEPEKVLKVVEVIKRGTAKVVVAFVALLEMNSLLEQLTVQNITGLQLIGTEAWITASSLVRPSSYRILGGSIGFAVTGAKISGLNEFLLKLHVSNNTDNAFLKDFWEAAFQCSVTKETSSNYKTPCTGSESLTELKNQYTDESEIRITNNVYKAVYAVAYSLHSQLECMPQKGCAKNLQTEPWQVLDALKKVNFTLRTGERVFFDGNGDPAAKYEVVNWQLGPNGAVEFKAVGYYDATLPPGQQFVMSPVDMAWAGGQKQKPTSVCSESCPSGTRKAVRRGKPVCCYDCVPCAEGEISNKTDSNDCIPCDLEYWSNEKRDRCVLKTVEFLSFEEVMGIVLVIFSLFGTCLTVLVAVVFLAHKNTPIVRANNSELSFLLLFSLTLCFLCSLTFIGRPSQWSCMLRHTAFGVTFVLCISCVLGKTIVVLMAFRATLPGSNVMKWFGPPQQRLSVLAFTLIQVLICVLWLTLSPPFPNKNMKYYKDKVILECDVGSAVGFWAVLGYIGLLSLMCFVLAFLARKLPDNFNEAKFITFSMLIFCAVWITFIPAYVSSPGKFTVAVEIFAILASSYGLLFFIFTPKCYIILLKPEFNSKKNLMSKMPNKSL
>LOCXPOlfC11.184.HIT1.OlfC.2R.852.ANF_receptor.exons6.LR584075.1.Scleropages_formosus
MHVQLALLALGAFSVTGQSPGCQLLGTAVMPSFSQEGQITIGGVFYLHGKPGDSQNQFTDTPITMDCQGINFREFRLAQTMIFAIEEINNRTDILPGVTLGYKIYDTCASVTFSVRSAMALMNSYEEMRTDTSCSRPAAIKAIIGESSSTNTIAIATSVGPFHIPVISHFATCACLSDRRKYPTFFRTIPSDYYQSRALAQLVKRFGWTWVGAVRSDSDYGNNGMATFVEAANQEGICIEYSVKFHRTEPEKLLKVVEIIKSGTAKVVVAFLNLLEMNNLLEQLTVQNITGLQMVGTEGWITASSLVRPSSYRILGGSIGFAVTGAKISGLNEFLLQLNLSKNPNNTLLKDFWETAFQCSFTNETNSIYKTSCTGSESLKKLNNQYTDTSEIRITNNVYKSVHAIAHSLHNQLACTLEEGCAKSLNIEPWQVLDALKKVNFTLRTGERVFFDGNGDPAAKYDVVNWQLGPNGAVEFKAVGYYDATLPPGQQFVMSPVDMAWAGGQKQKPTSVCSESCPSGTRKAVRRGKPVCCYDCVPCAEGEISNKTDSNDCIPCDLEYWSNEKRARCVLKTVEFLSFDEVMGIVLVIFSLFGTCLTVLVAVVFLAHKNTPIVRANNSELSFLLLFSLTLCFLCSLTFIGRPSQWSCMLRHTAFGVTFVLCISCVLGKTIVVLMAFRATLPGSNVMKWFGPPQQRLTVLAFTLIQVLICVLWLTLSPPFPNKNMKYYKDKVILECDVGSAVGFWAVLGYIGLLSLMCFVLAFLARKLPDNFNEAKFITFSMLIFCAVWITFIPAYVSSPGKFTVAVEIFAILASSYGLLFCIFMPKCFIILLQPELNSRKRLMGKMPTKSL
>LOCXPOlfC12.187.HIT1.OlfC.2R.837.ANF_receptor.exons6.LR584075.1.Scleropages_formosus
SAEALVCHPLGTEELSQFSKEGDITLGAIFSFHQNPVSVDPTLQVNPGNIRCEGLDPGELQYAITMIFAVEEINNSSDILPGVSLGYRIYDSCPSIPLSVKASLALMNSHEMLPKACSTTSSVHAVIGETTSTSTIGIARTVGPFHIPVLSHSATCACLGNRKEYPTFFRTIPNDYYQSTALAQLVKYFGWTWVGAIRTNNDYGNDGMANFVKAAEKEGICIEYSLAIYRTDPQQKFLDAVDVIKKSTSKVIVAFADGTDLQILINELFYQNITGFQWVGSEGWITYRHTATQISYAVVGGAVGIAIPNAHIPGLGNFIVNARPSTTPGNTGLTELWEHVFNCTLMPRNENRTKACTGAEWLGETQSRFTDVSDASLLNNVYKAVYAVAHALHNLIMCESGKGPFENKTCADKKKIQPWQVVYYLTKVNFTTKHGERVCFDEQGDPAARYALVNWQLNARGAIVFETIGVYDTSLPEGHQFVMKDTIKGIWAGGQSEVPKSVCSESCLPGTRRAFVKGKPICCFDCIPCADGEFSNTTNAVTCAPCPPEHTTNEERNNCNLQSIEFLTFEELMGILVVIFSVLGGCLTITTGLIFYCYRHTPVVRANNTELSFLLLFSLTLCFLCSLTFIGRPSQWSCMLRHTAFGVTFVLCISCVLGKTIVVLMAFRATLPGSNVMKWFGPPQQRLSVLAFTLIQVLICVLWLTLSPPFPNKNMKYYKDKIILECDVGSAVGFWAVLGYIGLLSLMCFVLAFLARKLPDNFNEAKFITFSMLIFCAVWITFIPAYVSSPGKFTVAVEIFAILASSYGMLFCIFIPKCYILLLRPEKNNRKHIMGKT
>LOCXPOlfC13.189.HIT1.OlfC.2R.851.ANF_receptor.exons6.LR584075.1.Scleropages_formosus
VWVALLLVAAFAPGVLALESFCRLQGQAPPPSLSTDADIIIGGVFSIHRSTEEKIHPYTYKPQAPSCIRLNYREFQFAQTMIYAIEEINNRTDLLPSVSLGYKIYDACSSIPLAIQSAMALMNGFEDTLTDTSCSRPATVKAIIGESGSSPTIALSTVVGSFSIPLISHFATCACLSDRKKYPTFFRTIPSDYYQSRALAQLVKHFGWTWVGAVRSDSDYGNNGMASFVEAAKQEGICIEYSVTVYRTDPREKIRKAADAITQGTAMVLVAFVALGDIIPLLQELALVNLTRLQWVGSESWITATSLAETPEYKFLKGSIGFAVERRNLEGLEEFLINVRPTQAPGNRLMKEFWETAFACSFEKNSAAADKTQCTGSESLRELKNPYTDFSDLRISNKVYTAVYAVAHVLQNLVQDDTSHSSTNSSPGQKVSPQQVVNYLRNVNFVTKTSEKVSFDSNGDPVARYELVNWHPANGGILKFKTIGLYDASLAIQGRFVLEQGSIVWAGEQKPTSVCSESCPPGTRKAVQRGKPVCCYDCVPCADGEISNKTDSNDCIQCPEEYWSNAIRNACVLKAIEFLSYGEIMGIVLVIFSLFGTCLTVLVAVVFLAHKNTPIVRANNSELSFLLLFSLTLCFLCSLTFIGRPSQWSCMLRHTAFGVTFVLCISCVLGKTIVVLMAFRATLPGSNVMKWFGPPQQRLTVLAFTLIQVLICVLWLTLSPPFPNKNMKYYKDKVILECDVGSAVGFWAVLGYIGLLSLMCFVLAFLARKLPDNFNEAKFITFSMLIFCAVWITFIPAYVSSPGKLTVAVEIFAILASSYGMLFCIFTPKCYIILLKPDQNTKKHMMGKTSS
>LOCXPOlfC14.194.HIT1.OlfC.2R.855.ANF_receptor.exons6.LR584075.1.Scleropages_formosus
LAVLITVLLAHGLRTRADNPLCQQWGRPESPQLLKDGDIMLGGIFSFHNNWEKELSYAHPPPPLKCTNLNLRSFHYAQTMIFAVEEINNSTTLLPNITLGYKVYDSCGSVSMAVKAALALANQQHDLTANATCTKPAMVQAIIGETSSSLCIAISSSIGPFYIPVVSHFATCACLSDKSKYPSFLRTIPSDYYQSRALAQLVKHFGWTWVGAIRTDDDYGNNGMATFSEIAQKLGICIEYSVPFYRTYPQENILRIIEIIKRSSSRVIVAFVSYMDMDVLLQELLKHNLTGYQWIGSESWISDTYTATVRGHHLLNGAIGFSIVKAKVGGLQTCILDVLRLNSSGNTIFKEFWEALFECKFQSQEDAVNRRVCTGQENLSGVENTYTDMSQMQILNNVYKGVYAVAHALHEIFTCRHGNNEANDTCISKKQPEPWKFLQYLKKVRFKTKEGEEVYFDEKGDPMAKYDLVNWQQQDDGQIHIITVGRYDASFPTEKQLILNNVSLVWAQNAKQVPKSVCSESCPPGTRKAVQKGKPVCCYDCVPCAEGEISNATDSITCTQCHPEYWSSQNKDKCILKKTEYLSYAEIMGILLTAVSLIGTGITSGVAIIFFRYKNTPIVRANNSELSFLLLFSLTLCFLCSLTFIGRPSQWSCMLRHTAFGVTFVLCISCVLGKTIVVLMAFRATLPGSNVMKWFGPPQQRLSVLAFTLIQVLICVLWLTLSPPFPNKNMKYYKDKVILECDVGSAVGFWAVLGYIGLLSLMCFVLAFLARKLPDNFNEAKFITFSMLIFCAVWITFIPAYVSSPGKFTVAVEIFAILASSFGLLFCIFIPKCYIILFKPEKNTKKFLMGKMPTK
>LOCXPOlfC15.201.HIT1.OlfC.2R.862.ANF_receptor.exons6.LR584075.1.Scleropages_formosus
MDCTLTWKGLAVLITVLLAHGLRTRADNPLCQQWGRPESPQLLKDGDIMLGGIFSFHNNWEKELSYAHPPPPLKCTNLNLRSFHYAQTMIFAVEEINNSTTLLPNITLGYKVYDSCGSVSMAVKAALALANQQHDLTANATCTKPAMVQAIIGETSSSPCIAISSSIGPFYIPVVSHFATCACLSDKSKYPSFLRTIPSDYYQSRALAQLVKHFGWTWVGAIRTDDDYGNNGMATFSEIAQKLGICIEYSVPFFRTYPGEDILRIMETIKRSSSRVIVGFLSYMDMDVLLQELLKHNLTGYQWIGSESWISDTYTATVRGHHLLNGAIGFSIAKAEVGGLQKFMLDVLPLNSSGNTIFKEFWEALFECKFQSQEDAVNRRVCTGQENLSGVENTYTDMSQMQSLNNVYKGVYAVAHALHEIFTCRHGNNEANDTCISKKQPEPWKFLQYLKKVRFKTKEGEEVYFDEKGDPMAKYDLVNWQQQDDGQIHIITVGRYDASFPTEKQLILNNVSLVWAQNAKQVPKSVCSESCPPGTRKAVQKGKPVCCYDCVPCAEGEISNATDSITCTQCHPEYWSSQNKDKCILKKTEYLSYAEIMGILLIAVSLIGTGITSGVAIIFFRYKNTPIVRANNSELSFLLLFSLTLCFLCSLTFIGQPSQWSCMLRHTAFGVTFVLCISCVLGKTIVVLMAFRATLPGSNVMKWFGPPQQRLSVLAFTLIQVLICVLWLTLSPPFPNKNTKNYKDKVILECDVGSAMGFWTVLGYIGLLSLMCFVLAFLARKLPDNFNEAKFITFSMLIFCAVWITFIPAYVSSPGKFTVAVEIFAILASSFGLLFCIFIPKCYIILFKPEKNTKKFLMGKMP
>LOCXPOlfC8.214.HIT1.OlfC.2R.837.ANF_receptor.exons6.LR584075.1.Scleropages_formosus
LFSIPAFAQEPRCRMLGRSQLPELAKDGDLVIGGIFSFHTGQEGDTDSFQSAPEPRRCKNINFRELQFACTMIFAIDEINTNSELLSHVSLGYKIYNDCGTMDIMRAAMSLVNGLDQTTYRCSSTNPDTVQAIIGHSGSTPTIGFARIIGRFHVPVISHFATCACLSDRKEFPTFFRTIPSDYYQSRALAQLVKHFGWTWVGAVSSDNDYGISGMATFLQVAQQEGVCVEYYEAFDSTGPYHMLLRVVHVIKHSTSKVIVAFMTHREVKMLVEELQRQKITGLQWIGSDAWITDNSITASGAHKALVGAIGFVVSKTQIEGLQNFLQQLHPSHFPQSSFIGEFWETVFNCTLSPQSLSTSVRPCSGFEHLESVQNEFTDVSELRFTYNVYKAVYAVAHALHNLYTFGQSSGLATNSTPQPWQVLHSLQTVNFTLKTGEKVFFDSNGDSPARYDLINLQNVKGSTLKVATIGYYDASLPKGQQFIMSDVNIVWRGGSREVPKSMCSESCPPGTRKAVQKGKPVCCFDCVPCAEGEISNATDLLDCVKCQSEYWSNEKRDACILKETEFLSYGDLMGLLLALLSLTGACLTMAVVLIFYCYRSTPIVRANNTELSFLLLFSLTLCFLCSLTFIGRPSQWSCMLRHTAFGVTFVLCISCVLGKTIVVLMAFRATLPGSNVMKWFGPPQQRLSVLAFTLIQVLICVLWLTLSPPFPNKNMKYYKDKVILECDVGSAVGFWAVLGYIGLLSLMCFVLAFLARKLPDNFNEAKFITFSMLIFCAVWITFIPAYVSSPGKFTVAVEIFAILASSFGLLFCIFVPKCYTILLKPEKNTKKILMGK
>LOCXPOlfC16.223.HIT1.OlfC.2R.837.ANF_receptor.exons6.LR584075.1.Scleropages_formosus
TWLLAHQVQAEGLLCRLLSRFELPQLQKDGDINIGGIFSFHDSWVETESTFATKPYPPQCRSLSLREFQNAQTMVFAIEEINNNTELLPGISLGYQIYDSCSSIALALRSAMSLINGFQEAISDTQCSEPKTIQAIIAETSSTPTMAIAASIGPLRIPVISHFASCACLSNKNKYPTFFRTIPSDYYQSRALAQLVKHFGWTWVGTICSDNDYGNNGMATFVKAATNKGVCVEYSEAFHRKDPQEKIFRTVEIIKKSTSEVIVAFVSYLDMEVLLEELSRQNVTGLQWIGSESWISDSNIATSKWQHILTGSMGFAIPKANITGLREFLLRVRPSLNKSINNELWETIFGCKVPTAESSKNAGNLCTGSERLEDEYNQYTDVSELQIANNVYKAVYAVAHALNNLVACTQGTHTDQVCSSNAKHMKPWQRVQFSTMVGERVFFDENGDPGAKYDLLNWQSKAGKTEFVAIGHYDASLPPDLQLSLKNMSIIWRQNQYQVPLSVCSQSCPLGTRKAVQKGRPVCCFDCIPCPEGKISNTTDSNDCLTCPEEFWSNELRNKCILKMMEFLSFDEIMGIFLVIFSLLGNFLTVSVAVIFFIHKDTPVVRANNSELSFLLLFSLTLCFLCSLTFIGRPSQWSCMLRHTAFGVTFVLCISCVLGKTIVVLMAFRATLPGSNVMKWFGPPQQRLSVLAFTLIQVLICVLWLTLSPPFPNKNMKYYKDKVILECDVGSAVGFWAVLGYIGLLSLMCFVLAFLARKLPDNFNEAKFITFSMLIFCAVWITFIPAYVSSPGKLAVAVEIFAILASSFGLLFCIFVPKCYVILITPEKNTKKHLMGK
>LOCXPOlfC8.226.HIT1.OlfC.2R.841.ANF_receptor.exons6.LR584075.1.Scleropages_formosus
LGLLTLGLSVCMEELKCTSLARAAQPELAKSGDLLIGGVFTLYSDYAGKVYTFQNFPEDHKCKNLNFREFQFAETMIFAAEEINKNPGILPNHTIGYIIYNACGYTNILKSATALVTGPEEIDNSNNCTKTKRVQAIIGHSGSTPTIGLARMLGKFQIPVISHFATCACLSDRKEFPTFFRTIPSDYYQSRALAQLVKHFGWTWVGAVSSDNDYGISGMATFLQVAQQEGVCVEYYEAFDSTGPYHMLLRVVHVIKHSTSKVIVAFMTHREVKMLVEELQRQKITGLQWIGSDAWITDNSITASGAHKALVGAIGFVVSKTQIEGLQNFLQQLHPSHFPQSSFIGEFWETVFNCTLSPQSLSTSVRPCSGFEHLESVQNEFTDVSELRFTYNVYKAVYAVAHALHNLYTFGQSSGLATNSTPQPWQVLHSLQTVNFTLKTGEKVFFDSNGDSPARYDLINLQNVKGSTLKVATIGYYDASLPKGQQFIMSDVNIVWRGGSREVPKSMCSESCPPGTRKAVQKGKPVCCFDCVPCAEGEISNATDLLDCVKCQSEYWSNEKRDACILKETEFLSYGDLMGLLLALLSLTGACLTMAVVLIFYCYRSTPIVRANNTELSFLLLFSLTLCFLCSLTFIGRPSQWSCMLRHTAFGVTFVLCISCVLGKTIVVLMAFRATLPGSNVMKWFGPPQQRLSVLAFTLIQVLICVLWLTLSPPFPNKNMKYYKDKVILECDVGSAVGFWAVLGYIGLLSLMCFVLAFLARKLPDNFNEAKFITFSMLIFCAVWITFIPAYVSSPGKFTVAVEIFAILASSFGLLFCIFVPKCYTILLKPEKNTKKILMGK
>LOCXPOlfC17.235.HIT1.OlfC.2R.837.ANF_receptor.exons6.LR584075.1.Scleropages_formosus
TWLLAHQVQAEGLLCRLLSRFELPQLQKDGDINIGGIFSFHDSWVETESTFATKPYPPQCRSLSLREFQNAQTMVFAIEEINNNTELLPGISLGYQIYDSCSSIALALRSAMSLINGFQEAISDTQCSEPKTIQAIIAETSSTPTMAIAASIGPLRIPVISHFASCACLSNKNKYPTFFRTIPSDYYQSRALAQLVKHFGWTWVGTICSDNDYGNNGMATFVKAATNKGVCVEYSEAFHRKDPQEKIFRTVEIIKKSTSEVIVAFVSYLDMEVLLEELSRQNVTGLQWIGSESWISDSNIATSKWQHILTGSMGFAIPKANITGLREFLLRVRPSLNKSINNELWETIFGCKVPTAESSKNAGNLCTGSERLEDEYNQYTDVSELQIANNVYKAVYAVAHALNNLVACTQGTHTDQVCSSNAKHMKPWQRVQFSTMVGERVFFDENGDPGAKYDLLNWQSKAGKTEFVAIGHYDASLPPDLQLSLKNMSIIWRQNQYQVPLSVCSQSCPLGTRKAVQKGRPVCCFDCIPCPEGKISNTTDSNDCLTCPEEFWSNELRNKCILKMMEFLSFDEIMGIFLVIFSLLGNFLTVSVAVIFFIHKDTPVVRANNSELSFLLLFSLTLCFLCSLTFIGRPSQWSCMLRHTVFGVTFVLCISCVLGKTIVVLMAFRATLPGSNVMKWFGPPQQRLSVLAFTLIQVLICVLWLTLSPPFPNKNMKYYKDKVILECDVGSAVGFWAVLGYIGLLSLMCFVLAFLARKLPDNFNEAKFITFSMLIFCAVWITFIPAYVSSPGKLAVAVEIFAILASSFGLLFCIFVPKCYVILITPEKNTKKHLMGK
>LOCXPOlfC8.237.HIT1.OlfC.2R.841.ANF_receptor.exons6.LR584075.1.Scleropages_formosus
LGLLTLGLSVCMEELKCTSLARAAQPELAKSGDLLIGGVFTLYSDYAGKVYTFQNFPEDHKCKNLNFREFQFAETMIFAAEEINKNPGILPNHTIGYIIYNACGYTNILKSATALVTGPEEIDNSNNCTKTKRVQAIIGHSGSTPTIGLARMLGKFQIPVISHFATCACLSDRKEFPTFFRTIPSDYYQSRALAQLVKHFGWTWVGAVSSDNDYGISGMATFLQVAQQEGVCVEYYEAFDSTGPYHMLLRVVHVIKHSTSKVIVAFMTHREVKMLVEELQRQKITGLQWIGSDAWITDNSITASGAHKALVGAIGFVVSKTQIEGLQNFLQQLHPSHFPQSSFIGEFWETVFNCTLSPQSLSTSVRPCSGFEHLESVQNEFTDVSELRFTYNVYKAVYAVAHALHNLYTFGQSSGLATNSTPQPWQVLHSLQTVNFTLKTGEKVFFDSNGDSPARYDLINLQNVKGSTLKVATIGYYDASLPKGQQFIMSDVNIVWRGGSREVPKSMCSESCPPGTRKAVQKGKPVCCFDCVPCAEGEISNATDLLDCVKCQSEYWSNEKRDACILKETEFLSYGDLMGLLLALLSLTGACLTMAVVLIFYCYRSTPIVRANNTELSFLLLFSLTLCFLCSLTFIGRPSQWSCMLRHTAFGVTFVLCISCVLGKTIVVLMAFRATLPGSNVMKWFGPPQQRLSVLAFTLIQVLICVLWLTLSPPFPNKNMKYYKDKVILECDVGSAVGFWAVLGYIGLLSLMCFVLAFLARKLPDNFNEAKFITFSMLIFCAVWITFIPAYVSSPGKFTVAVEIFAILASSFGLLFCIFVPKCYTILLKPEKNTKKILMGK
>LOCXPOlfC17.242.HIT1.OlfC.2R.832.ANF_receptor.exons6.LR584075.1.Scleropages_formosus
TWLLAHQVQAEGLLCRLLSRFELPQLQKDGDINIGGIFSFHDSWVETESTFATKPYPPQCRSLSLREFQNAQTMVFAIEEINNNTELLPGISLGYQIYDSCSSIALALRSAMSLINGFQEAISDTQCSEPKTIQAIIAETSSTPTMAIAASIGPLRIPVISHFASCACLSNKNKYPTFFRTIPSDYYQSRALAQLVKHFGWTWVGTICSDNDYGNNGMATFVKAATNKGVCVEYSEAFHRKDPQEKIFRTVEIIKKSTSEVIVAFVSYLDMEVLLEELSRQNVTGLQWIGSESWISDSNIATSKWQHILTGSMGFAIPKANITGLREFLLRVRPSLNKSINNELWETIFGCKVPTAESSKNAGNLCTGSERLEDEYNQYTDVSELQIANNVYKAVYAVAHALNNLVACTQGTHTDQVCSSNAKHMKPWQRVQFSTMVGERVFFDENGDPGAKYDLLNWQSKAGKTEFVAIGHYDASLPPDLQLSLKNMSIIWRQNQYQVPLSVCSQSCPLGTRKAVQKGRPVCCFDCIPCPEGKISNTTDSNDCLTCPEEFWSNELRNKCILKMMEFLSFDEIMGIFLVIFSLLGNFLTVSVAVIFFIHKDTPVVRANNSELSFLLLFSLTLCFLCSLTFIGRPSQWSCMLRHTVFGVTFVLCISCVLGKTIVVLMAFRATLPGSNVMKWFGPPQQRLSVLAFTLIQVLICVLWLTLSPPFPNKNMKYYKDKVILECDVGSAVGFWAVLGYIGLLSLMCFVLAFLARKLPDNFNEAKFITFSMLIFCAVWITFIPAYVSSPGKLAVAVEIFAILASSFGLLFCIFVPKCYVILITPEKNTKK
>LOCXPOlfC8.244.HIT1.OlfC.2R.843.ANF_receptor.exons6.LR584075.1.Scleropages_formosus
LGLLTLGLSVCMEELKCTSLARAAQPELAKSGDLLIGGVFTLYSDYAGKVYTFQNFPEDHKCKNLNFREFQFAETMIFAAEEINKNPGILPNHTIGYIIYNACGYTNILKSATALVTGPEEIDNSNNCTKTKRVQAIIGHSGSTPTIGLARMLGKFQIPVISHFATCACLSDRKEFPTFFRTIPSDYYQSRALAQLVKHFGWTWVGAVSSDNDYGISGMATFLQVAQQEGVCVEYYEAFDSTGPYHMLLRVVHVIKHSTSKVIVAFMTHREVKMLVEELQRQKITGLQWIGSDAWITDNSITASGAHKALVGAIGFVVSKTQIEGLQNFLQQLHPSHFPQSSFIGEFWETVFNCTLSPQSLSTSVRPCSGFEHLESVQNEFTDVSELRFTYNVYKAVYAVAHALHNLYTFGHSSGLATNSTPQPWQVLHSLQTVNFTLKTGEKVFFDSNGDSPARYDLINLQNVKGSTLKVATIGYYDASLPKGQQFIMSDVNIVWRGGSREVPKSMCSESCPPGTRKAVQKGKPVCCFDCVPCAEGEISNATDLLDCVKCQSEYWSNEKRDACILKETEFLSYGDLMGLLLALLSLTGACLTMAVVLIFYCYRSTPIVRANNTELSFLLLFSLTLCFLCSLTFIGRPSQWSCMLRHTAFGVTFVLCISCVLGKTIVVLMAFRATLPGSNVMKWFGPPQQRLSVLAFTLIQVLICVLWLTLSPPFPNKNMKYYKDKVILECDVGSAVGFWAVLGYIGLLSLMCFVLAFLARKLPDNFNEAKFITFSMLIFCAVWITFIPAYVSSPGKFTVAVEIFAILASSFGLLFCNFIPKCYIILFTPEKNTKKHLMGKIP
>LOCXPOlfC19.257.HIT1.OlfC.2R.821.ANF_receptor.exons6.LR584075.1.Scleropages_formosus
LLKDGEIIIGGIFSYDSLMSDGKYDFSTKPRNSKCTRKNYREFKLARTMIFTLEEINRSKKLLPGVTLGYRIFNACGNQNLLSAAMAAVVGPEEQYKLGEDCTATRVQALIGHSSSGPSGIVSKTIAPLHLPLISQLSTCECLSNRDLYPTFFRTVPSDQFQVRALVELLKHFRWTWVGYLYSTETYSEEGTAEFIKTAKGEGICTEYMLQFIGTSSEKTVLSIVKTIKSSTSKVVLAFMSMSYFQTFLEMTKEMNITGIQWIGSESWISTRQLANAGSVNILQGAMGFAITESYIPGLADFLLSLQPSDAPESIFTRTFWETVFGCSLSSSSSSINLKLCNGSEDLRTVTNDYTDMSDSRTVYSVYKAVYAVAHAIRNLLQCHNGKNPTTGEHCYNKSDIQPWQVLQHLKTVNFTTFSGDKVYFDKNGNSVPEYDLVNWQIDSKGSVKIVNIGRYDGSLPSGKRFIIKQNVSIMWSGNQEKVPKSVCTESCPPGTRKALNKRRPVCCFDCIQCADGEISNGTDSVNCMKCPEEYWSNDRRDQCILKATEFLSYGDIMGLLLLVFACLGALLALAIFAVFYLSKNTPIVRANNSELSFLLLFSLTLCFLCSLTFIGRPSQWSCMLRHTAFGVTFVLCISCVLGKTIVVLMAFRATLPGSNVMKWFGPPQQRLSVLAFTLIQVLICVLWLTLSPPFPNKNMKYYKDKIILECDVGSAVGFWAVLGYIGLLSLMCFVLAFLARKLPDNFNEAKFITFSMLIFCAVWITFIPAYVSSPGKFTVAVEIFAILASSFGLLFCIFFPKCYILIFKPELNSKKKLMGK
>LOCXPOlfC19.261.HIT1.OlfC.2R.822.ANF_receptor.exons6.LR584075.1.Scleropages_formosus
LSKHGDIIIAGIFSFDVINTEDKYDFKTKPKKSKCTRKSYREFKSARTMIFTLEEINRSKKLLPGVTLGYRIFNACGNQNLLSAAMAAVVGPEEQYKLGEDCTATRVQALIGHSSSGPSGIVSKTIAPLHLPLISQLSTCECLSNRDLYPTFFRTVPSDQFQVRALVELLKHFRWTWVGYLYSTETYSEEGTAEFIKTAKGEGICTEYMLQFIGTSSEKTVLSIVKTIKSSTSKVVLAFMSMSYFQTFLEMTKEMNITGIQWIGSESWISTRQLANAGSVNILQGAMGFAITESYIPGLADFLLSLQPSDAPESIFTRTFWETVFGCSLSSSSSSINLKLCNGSEDLRTVTNDYTDMSDSRTVYSVYKAVYAVAHAIRNLLQCHNGKNPTTGEHCYNKSDIQPWQVLQHLKTVNFTTFSGDKVYFDKNGNSVPEYDLVNWQIDSKGSVKIVNIGRYDGSLPSGKRFIIKQNVSIMWSGNQEKVPKSVCTESCPPGTRKALNKRRPVCCFDCIQCADGEISNGTDSVNCMKCPEEYWSNDRRDQCILKATEFLSYGDIMGLLLLVFACLGALLALAIFAVFYLSKNTPIVRANNSELSFLLLFSLTLCFLCSLTFIGRPSQWSCMLRHTVFGVTFVLCISCVLGKTIVVLMAFRATLPGSNVMKWFGPPQQRLSVLAFTLIQVLICVLWLTLSPPFPNKNMKYYKDKIILECDMGSAVGFWAVLGYIGLLSLMCFVLAFLARKLPDNFNEAKFITFSMLIFCAVWITFIPAYVSSPGKFTVAVEIFAILASSFGLLFCIFLPKCYIIIFKPKLNSKKLLIGKT
>LOCXPOlfC19.266.HIT1.OlfC.2R.822.ANF_receptor.exons6.LR584075.1.Scleropages_formosus
LSKDGDIIIGGIFSFNIIQNSEDKNDFKNMPRNSKCLRKNYRELKFARTMIFTLEEINRNKKLLPGVTLGYRIYNACGDQNVLGAAMAAVVGPEKQYMTGDACTTARVQALIGISSSGPTSTASKTIAPLHIPLISHLSTCECLSNRKLFPTFFRTVPSDRFQIKALVELLRHFGWTWVGYIYSAETYAEEGTAEFIKTAKEEGICTEYMLQFFGIASEKTVLSIVQKIKSSTSKAVIAFMSFSYFQTFLEMTKEMNITGIQWIGSEAWISTRQLANSGTANILQGAMGFAITESYIPGLADFLLSLQPSDAPESIFTRTFWETVFGCSLSSSSSSVNLKLCNGSEDLRTVTNDYTDMSDSRPVYSIYKAVYAVAHAIHSLLQCHNGKNPTTGERCYSESDIQPWQVLQHLKTVNFTTFSGDKVYFDKNGNSVPEYDLVNWQIDSKGSVKIVNIGRYDGSLPSGKRFIIKQNVSIMWSGNQEKVPKSVCTESCPPGTRKALNKRRPVCCFDCIQCADGEISNGTDSVNCMKCPGEYWSNDRRDQCILKATEFLSYGDIMGLLLLVFACLGALLALAIFAVFYLSKNTPIVRANNSELSFLLLFSLTLCFLCSLTFIGRPSQWSCMLRHTAFGVTFVLCISCVLGKTIVVLMAFRATLPGSNVMKWFGPPQQRLSVLAFTLIQVLICVLWLTLSPPFPNKNMKYYKDKVILECDVGSAVGFWAVLGYIGLLSLMCFVLAFLARKLPDNFNEAKFITFSMLIFCAVWITFIPAYVSSPGKFTVAVEIFAILASSFGLLFCIFFPKCYIIIFKPELNSKKHLMGK
>LOCXPOlfC19.269.HIT1.OlfC.2R.822.ANF_receptor.exons6.LR584075.1.Scleropages_formosus
LSKDGDIVIGGLFSFDVINTEDIYAFKSSPVKSKCTRKHFREFKSARTMIFTLEEINRNKKLLPGVTLGYRIFNACGNQNLLSAAMAAVVGPEEQYKSGEDCIATRVQALIGHSTSGTSGIVSKTIAPFHIPLISHLSTCECLSNRNLYPTFFRTVPSDQFQVKALVELLKHFGWTWVGYIYSAETYAEEGTAEFIKTAKEEGICTEYMLQFFGTASENALLSVVQKIKSSTSKVVLAFMSLTYFNNFLEMTKEMNVTGIQWIGSEAWVSARQLANSGTANILQGAMGFAITESYIPGLADFLLSLQPSDAPESIFTRAFWETVFGCSLSSSSSSVNLKLCSGSEDLRTVTNDYTDMSDSRPVYSIYKAVYAVAHAIHSLLQCHNGKNPTTGERCYNKSDIQPWQVLQHLKTVNFTTFSGDKVYFDKNGNSVPEYDLVNWQIDSKGSVKIVNIGRYDGSLPSGKRFIIKQNVSIMWSGNQEKVPKSVCTESCPPGTRKALNKRRPVCCFDCIQCADGEISNGTDSVNCMKCPGEYWSNDRRDQCILKATEFLSYGDIMGLLLLVFACLGALLALAIFAVFYLSKNTPIVRANNSELSFLLLFSLTLCFLCSLTFIGRPSQWSCMLRHTAFGVTFVLCISCVLGKTIVVLMAFRATLPGSNVMKWFGPPQQRLSVLAFTLIQVLICVLWLTLSPPFPNKNMKYYKDKIILECDVGSAVGFWAVLGYIGLLSLMCFVLAFLARKLPDNFNEAKFITFSMLIFCAVWITFIPAYVSSPGKFTVAVEIFAILASSSGLLFCIFLPKCYIIIFRPNLNSKKHLIGKT
>LOCXPOlfC19.273.HIT1.OlfC.2R.821.ANF_receptor.exons6.LR584075.1.Scleropages_formosus
LSKDGDIVIGGLFSFDVINTEDIYAFKSRPVKSKCIRKHFRELKFARTMIFTLEEINRNKKLLPGVTLGYRIFNACGNQNLLSAAMAAVVGPEEQYKSGEDCTATRVQALIGHSSSGPSGIVSKTIAPFHIPLISHLSTCECLSNRNLYPTFFRTVPSDQFQVKALVELLKHFGWTWVGYIYSAETYAEEGTAEFIKTAKEEGICTEYMLQFFGTASENALLSIVQTIKSSTSKVGLAFMSLTYFHTFLEMTKEMNVTGIQWIGSEAWISTRQLANSGTANILQGAMGFAITESYIPGLADFLLSLQPSDAPESIFTRAFWETVFGCSLSSSSSSINLKLCNGSEDLRTVTNDYTDMSDSRTVYSVYKAVYAVAHAIRNLLQCHNGKNPTTGEHCYNKSDIQPWQVLQHLKTVNFTTFSGDKVYFDKNGNSVPEYDLVNWQIDSKGSVKIVNIGRYDGSLPSGKRFIIKQNVSIMWSGNQEKVPKSVCTESCPPGTRKALNKRRPVCCFDCIQCADGEISNGTDSVNCMKCPEEYWSNDRRDQCILKATEFLSYGDIMGLLLLVFACLGALLALVIFAVFYLSKNTPIVRANNSELSFLLLFSLTLCFLCSLTFIGRPSQWSCMLRHTVFGVTFVLCISCVLGKTIVVLMAFRATLPGSNVMKWFGPPQQRLSVLAFTLIQVLICVLWLTLSPPFPNKNMKYYKDKVILECDVGSAVGFWAVLGYIGLLSLMCFVLAFLARKLPDNFNEAKFITFSMLIFCAVWITFIPAYVSSPGKLTVAVEIFAILASSFGVMLCIFLPKCYIIIFKPKLNSKKHLMGK
>LOCXPOlfC20.278.HIT1.OlfC.2R.845.ANF_receptor.exons7.LR584075.1.Scleropages_formosus
GDTMSVCLVSTEGITSCKLLGSFGMPNLSKKGDIMIGGIFPVFNKQEDLNASYETIPPSVTCVGFDLRAFRWTQMMMFAIDEINKDNSLLPNISLGYQIYDSCASPTNSLRAALTQLNGQKQEVSEAECYPRLSAVIAESGSSQSIAIAGVLGPFHMPMVSYFSTCACLSNKIKYPTFFRTVPSDYHQAKALASLVKHFGWSWVGAIQSDNDYGRNGLQAFSEEVQKIGVCISFIGTILRTYPRSKILRVVETIKQSSTRVILAFVPEGDLYPLMKEIVIQNITGIQWIASEAWVTAARPSTPEIFQSFGGAVGFATRKMAIPNLRDVLLNIRPSCDPGTVFVNDFWETIVGCNPCVKPGTVSSIACKGDQTVEQSQHPFFNVTELRVTYNVHKAVYAIAHALHSLIFCEKGNRNDRTKQCINISQIEPLQVNDHLKKVNFVNSFGETVFFDENGDPPPTYDIINWQLVGEKVEHVTVGYFNADGLHINEENIIWSTGSKTVPTGVCSDICSLGKRKAQIKGKPSCCFDCIPCADGTIANITGAADCTPCLGAYWSNDAKDRCVPKEIEFLSYQETMGMTLTALSLMGACLAFAVMLVFLYFRHTPIVKSNNSELSSLLLLSLLLCFLCPFLFIGQPTVPSCMLRHTAFGLTFALCISCVLGKTMVVVTAFRARLPNNNVARTFGPVQQRIIVCSCTAVQVLICFLWLTLKPPFPQQNFKLSNRKIVLECNSGSEVAFYAVLAYIGLLSGVCLMLAFLARKLPDNFNEAKFITFSMLVFCAVWITFIPAYVSSPGKYTVTVEIFAILSSTFGLLTCIFAPKCYIILIKPEKNTKKHVMGKLSTKH
>LOCXPOlfC21.282.HIT1.OlfC.2R.842.ANF_receptor.exons6.LR584075.1.Scleropages_formosus
TKGTCVFQGKVDDRNLYEEGDIVIGGLFPLHYGPVSFIQSYQKKPEPTGYKYFSARALRWMQTMAFAIEEINQRQDFLPHLKLGYHILDSCDDIPVSLRNSLILVSGLHGNNINSTCAGMERPVSPVIIGDAASGVSMAVLRTLGSFQIPLVSYFASCNCLSNKKEFPTFMRIMPSDAFQIKALVKLIHYFQWTWVGVIGVDSDYARFAIQLFLEESSKFGVCAAYVHLYPVLLSKESVNKVVQTIKRSSAKVILNFSGESELQSILRECGNQNVMDIQWIASEAWSTAKSLWKEFHSLLKGTLGFAIRKAEIPGLQGFLTQQLLSRARKAHFLAELWEEIFDCKLNESLNDHVHGKTSSDRRPCSAPESLNSVFSEYWDVSQLRVSSNVYKAVYLIAHALHDLSACVPGAGPFADGSCADPIHFLPWQLLHYMKQASFNTLGEEVSFDKNGDPIASYDLMNWQEGPSSSLQLVKVGYYDASLGREKDLVVNDSTIWWHRGHKAPLSMCSESCFPGFRKANRKGEPVCCFDCIPCAEGEISNETDSADCRRCSIETWSNQARNQCVPKAIEFLSYQESMGMVLCAGSVFGVCVTAAVSGVFIAYRTTPVVRANNMELSFLLLLFLAVCFLVSLMFIEEPTDWLCRIRYTTFGISFSLCTSCILAKTVVVLMAFRSTLPGNSVMRWFGPAQQRASVFLCTSVQVIICLVWLTTRPPQVVYNTRHQSAKIIMECMVGSEVGFWCVLGYIGFLACLCFVMAFLARKLPDNFNEAKFITFSMLIFFAVWITFIPVYMSTSGKYMVAVHVFAILASAFGILLCIFAPKCFIVLLKPERNTRRQIMLK
>LOCXPOlfC22.286.HIT1.OlfC.2R.831.ANF_receptor.exons7.LR584075.1.Scleropages_formosus
CFLQGHFEPSFLANGHFMIGGLFPMHYRVEMLYWNYMHKPTAPQCFGFDPRAFRWAQAMRFAIEEINKNQNLLPNFTLGYKIYDSCETHVAAQWAVLGVLNGPEETQNAMCFAAAPLLAVIGDSGSSQSVVASNTLQPFRIPMISYFSTCSCLSDRKQYPTFFRVVPSDDFQVKAIAQLLQRFGWKWVGIVTEDDDYGRYALQGLLREFRNIGVCLAYYEMIPKVYDQKRIHEILRVMKQSTAKVVINFAGEGELYPLLKEYMDLNITGIQWIASEAWVTASVLASSYPFMVGTIGFAIRQGKVPGLKNYLLTVNPLRYPNHTMVQELWAALYGCSLNLLSSTSQNSTQLPTCTGEEPIREQHSGYLNTSNLRVTYNVYKAVYAIAHSLHNLINCEPGREPFQNSSCANTTNIYPWELQQYLQEVSFTILQEKVNFNEKGDAISSYDLINWQRGAAGNTDFVKVGMFDGSKDAGKELFIQEEEIVWTGHQIQVLVSVCSDSCTPGSRKAVRRGEPLCCFDCVPCDDGKISNQTDSVDCTPCPEDYWSNTARTECIPKAVEFLTHDAMGLTLTVISVVGACLTAAILLVFIRHRNTPIVRVNNSELSFFILLSLILCFLCALLFIGEPTVWSCMLRHTAFSITFSLCISCILSKTLVVLAAFTATRPGNNIMKWLGPKQQRVIIFACTLVQVLICSMWLIAAPPFPFKNTQYSRSKIILECSVGSDWAFWSVLGYIGLLACLCFVLAFLARKLPGNFNEAKYITFSILIFCAVWLAFIPAYVSSPGKFTVAVEIFAILASSFGLLLCLFAPKSYIILLKPQKNTKQHLMGKV
>LOCXPOlfC24.294.HIT1.OlfC.2R.851.ANF_receptor.exons6.LR584075.1.Scleropages_formosus
TLVYHTFVFSHGQTNSISASSCILQGLFEPSFLANGHFMIGGLFPLHYRVEMSYWNYTQKPSAARCLGFDPRAFRWAQTMRFAVEEINQNRNLLPNFTLGYEIYDSCATHVGGQRAILAALNGPEEAQSAMCSGTAPLLVVIGDSGSSQSIVVSGTLQPFRIPMISYFSTCSCLSDRKKYPTFFRVIPSDDYQVKAITRLLLQFGWKWVGMIAEDDDYGRYALQGLLREFRNIGVCLAYYEMIPKVYNQRRIHEILRVMKQSTAKVVIAFAGEGELYPLLKEYMDQNITGIQWIASEAWVTASIFTGSHFYPFLGGTIGFSVRQGKIPGLKDYLLTVNPLRHPKNALVQELWGVLYGCFLQTPNGTSQNFPQLPACTGQEPLLDTVYVDTSNLRLSYCVYKAVYAIAYSLHNLISCEPGKGPFQNSSCADPANLYPWQMQQYLQEVSFIISGEEVNFDEKGDSVPSYDLINWQRDTSGKIQFINVGMFDGAKDAGKELFIKEDAIVWTGNKSQARCSQCVFYCTPGSRKAVRRGEPLCCFDCVPCDDGKISNQTDSVDCTPCPEDYWSNTARTECIPKAVEFLTHDAMGLTLTVISVVGACLTAAILLVFIRHRNTPIVRVNNSELSFFILLSLILCFLCALLFIGEPTVWSCMLRHTAFSITFSLCISCILGKTLVVLAAFTATRPGNNIMKWLGPKQQRVIIFACTLVQVLICSVWLIAAPPFPFKNTQYSRSKIILECSVGSDWAFWSVLGYIGLLACLCFVLAFLARKLPGNFNEAKYITFSMLIFCAVWLAFIPAYVSSPGKFTVAVEIFAILASSFGLLLCLFAPKCYIILLKPQKNSKQHLMGK
>LOCXPOlfC22.297.HIT1.OlfC.2R.831.ANF_receptor.exons7.LR584075.1.Scleropages_formosus
CFLQGHFEPSFLANGHFMIGGLFPMHYRVEMLYWNYMHKPTAPQCFGFDPRAFRWAQAMRFAIEEINKNQNLLPNFTLGYKIYDSCATHVAAQRAVLGVLNGPEETQNAMCFAAAPLLAVIGDSGSSQSVVASNTLQPFRIPMISYFSTCSCLSDRKQYPTFFRVVPSDDFQVKAIAQLLQRFGWKWVGIVTEDDDYGRYALQGLLREFRNIGVCLAYYEMIPKVYDQKRIHEILRVMKQSTAKVVINFAGEGELYPLLKEYMDLNITGIQWIASEAWVTASVLASSYPFMVGTIGFAIRQGKVPGLKNYLLTVNPLRYPNHTMVQELWAALYGCSLNLLSSTSQNSTQLPTCTGEEPIREQHSGYLNTSNLRVTYNVYKAVYAIAHSLHNLINCEPGREPFQNSSCANTTNIYPWELQQYLQEVSFTILQEKVNFNEKGDAISSYDLINWQRGAAGNTDFVKVGMFDGSKDAGKELFIQEEEIVWTGHQIQVLVSVCSDSCTPGSRKAVRRGEPLCCFDCVPCDDGKISNQTDSVDCTPCPEDYWSNTARTECIPKAVEFLTHDAMGLTLTVISVVGACLTAAILLVFIRHRNTPIVRVNNSELSFFILLSLILCFLCALLFIGEPTVWSCMLRHTAFSITFSLCISCILGKTLVVLAAFTATRPGNNIMKWLGPKQQRVIIFACTLVQVLICSMWLIAAPPFPFKNTQYSRSKIILECSVGSDWAFWSVLGYIGLLACLCFVLAFLARKLPGNFNEAKYITFSILIFCAVWLAFIPAYVSSPGKFTVAVEIFAILASSFGLLLCLFAPKSYIILLKPQKNTKQHLMGKV
>LOCXPOlfC24.306.HIT1.OlfC.2R.851.ANF_receptor.exons6.LR584075.1.Scleropages_formosus
TLVYHTFVFSHGQTNSISASSCILQGLFEPSFLANGHFMIGGLFPLHYRVEMSYWNYTQKPSAARCLGFHPRAFRWAQTMRFAVEEINQNRNLLPNFTLGYEIYDSCATHVGGQRAILAALNGPEEAQSAMCSGTAPLLVVIGDSGSSQSIVVSGTLQPFRIPMISYFSTCSCLSDRKKYPTFFRVIPSDDYQVKAITRLLLQFGWKWVGMIAEDDDYGRYALQGLLREFRNIGVCLAYYEMIPKVYNQRRIHEILRVMKQSTAKVVIAFAGEGELYPLLKEYMDQNITGIQWIASEAWVTASIFTGSHFYPFLGGTIGFSVRQGKIPGLKDYLLTVNPLRHPKNALVQELWGVLYGCFLQTPNGTSQNFPQLPACTGQEPLLDTVYVDTSNLRLSYCVYKAVYAIAYSLHNLISCEPGKGPFQNSSCADPANLYPWQMQQYLQEVSFIISGEEVNFDEKGDSVPSYDLINWQRDTSGKIQFINVGMFDGAKDAGKELFIKEDAIVWTGNKSQARCSQCVFYCTPGSRKAVRRGEPLCCFDCVPCDDGKISNQTDSVDCTPCPEDYWSNTARTECIPKAVEFLTHDAMGLTLTVISVVGACLTAAILLVFIRHRNTPIVRVNNSELSFFILLSLILCFLCALLFIGEPTVWSCMLRHTAFSITFSLCISCILGKTLVVLAAFTATRPGNNIMKWLGPKQQRVIIFACTLVQVLICSVWLIAAPPFPFKNTQYSRSKIILECSVGSDWAFWSVLGYIGLLACLCFVLAFLARKLPGNFNEAKYITFSILIFCAVWLAFIPAYVSSPGKFTVAVEIFAILASSFGLLLCLFAPKCYIILLKPQKNTKQHIMGK
>LOCXPOlfC22.314.HIT1.OlfC.2R.832.ANF_receptor.exons7.LR584075.1.Scleropages_formosus
CSLQGRVDMPGFLADGDFTIGGIFPLHYRVELPVENYTDRPAAVQCLGFDPRSFRWAQALRFAIQEINKSKKLLSNITLGYKIYDSCATPLTAQRAVLAVLNGPDLSQSNMCSGAAPVLAVVGESGSSQSIVVSRTLQPFSIPMISYFSTCSCMRNRREFPTFFRVVPNDDYQVKAITQLLKYFDWMWVGVVTEDHDYGRSAIQGLKSALKNTNVCIAYHEMIPKVYNEEKVLKILEVIKHSTARVLIIFSGEGELYPFLKEYMNYNITGIQLIASEAWVTASVLATSYPFLVGTIGFAIRQGKVPGLKDYLLTVNPLTHPSHPLVQELWEALYGCSVNPPNTTSQTSIQLPTCTGEEPIREQHSSYLNTSSLRVTYNVYKAVYAMAHSLHNLLKCEPGKGPFQNSSCADTTNISPWQLQHYLQEVAFTISGERVNFDEKGDAIPSYDLINWQQGVAGNTEFVKVGMFDGSEDAVKELFIQEEEIVWTGHQNEVLVSVCSDSCTPGSRKAFLRGEPLCCFDCVPCDSGKISNETDSVDCTPCPEDYWSNTARTECIPKAVEFLTHDAMGLTLTVISVVGACLTAAILLVFIRHRNTPIVRVNNSELSFFILLSLILCFLCALLFIGEPTVWSCMLRHTAFSITFSLCISCILGKTLVVLAAFTATRPGNNIMKWLGPKQQRVIIFACTLVQVLICSVWLIAAPPFPFKNTQYSRSKIILECSVGSDWAFWSVLGYIGLLACLCFVLAFLARKLPGNFNEAKYITFSMLIFCAVWLAFIPAYVSSPGKFTVAVEIFAILVSGFGLLLCLFAQKCYIILLAPQKNTKQHLMGKV
>LOCXPOlfC23.318.HIT1.OlfC.2R.840.ANF_receptor.exons7.LR584075.1.Scleropages_formosus
WDVSTRRREIKRCASTTLTSNYSCSLQGRVDMPGFLADGDFTIGGIFPLHYRVELPVENYTDRPAAAQCLGFDPRSFRWAQALRFAIQEINQSKNLLPNITLGYKIYDSCSTPLLAQQAVLAVLNGPELSQHGMCSDASPVLAVVAESGSSQSIVVSRTLQPFRIPVISYFSTCSCLSNRREFPTFFRVLPNDDYQVKAIAQLLKHFGWTWIGVITEDHDYGKSAVQGLRIAIKDTGACIAYHEMIPKVYNEEKVRRIIDVMKHSTAKVVVIFTVEGELYPFLKEYMNYNITGIQLIASEAWVTASVLATSYPFLVGTIGFAIRQGKVPGLKDYLLTVNPLMYPSHPLVQELWEALYGCSVNPPKTTSQNSIQLPTCTGEEPIREQHSSYLNTSSLRVTYNVYKAVYAIAHSLHNLFKCEPGKGPFQNSSCANNTNIYPWQLQQYLQEVSFTISGETVNFDEKGDAIPSYDLINWQRGVAGNIEFVRVGMFDGSKDAGKELFIQDEAIIDSCIPGSRKAFRRGEPFCCFDCVPCDSNKISNETDSVDCTPCPEDYWSNTARTECILKAVEFLTHDAMGLTLTVISVVGACLTAAILLVFIRHRNTPIVRVNNSELSFFILLSLILCFLCALLFIGEPTVWSCMLRHTAFSITFSLCISCILGKTLVVLAAFTATRPGNNIMKWLGPKQQRVIIFACTLVQVLICSVWLIAAPPFPFKNTQYSRSKIILECSVGSDWAFWSVLGYIGLLACLCFVLAFLARKLPGNFNEAKYITFSMLIFCAVWLAFIPAYVSSPGKFTVAVEIFAILASSFGILLCLFAPKCCIILLKPKKNTKQHLLGK
>LOCXPOlfC24.324.HIT1.OlfC.2R.858.ANF_receptor.exons6.LR584075.1.Scleropages_formosus
MTPVLIWSLFYHISVSMITSSDYSCSLQGYFEPNFLSDGDFLIGAIFPLHYVMEMPDLNCTYKPSAIKCNGFDPRAFRWSQALRFAVEEINYNQHLLPSIKLGYKIFDSCAYPLTGQRAALAVLNGPSEVYSSICSGSSPLLAVVGESGSAQSIIVSRVLQPFRIPMISYFSSCACFSDRREFPTFFRVIPNDDYQVKAIAQLLQHFGWTWVGVLNGDHAYGRFALQGLRKELVNTTVCIAYHVMIPLLYKREKALEILDVMRHSSARVVVAFSAEGELTPFLKEYMDQNITGIQWIASEAWVTASLFSGSQFYPYLGGTIGFGIRQGPVSGLREYLLTVNPLRYPNNPLVQELWGALYGCSLNPPSSISQNVTQLPACTGEEPIREQHSAYLNTSSFRVTYNVYKAVYAIAHSLHNLLSCELGKGPFQNSSCADTTNIYPWQLQQYLQEVSFTISGETVNFDEKGDAIPSYDLINWQRGVAGNIEFVKVGMFDGSKDAGKELFIQDEAIMWTGHQREASSTYCVFHCAAGNRKAFRRGEPLCCFDCVPCDSGKISNETDSVDCTPCPEDYWSNTARTECIPKAVEFLTHDAMGLTLTVISVVGACLTAAILLVFIRHRNTPIVRVNNSELSFFILLSLILCFLCALLFIGEPTVWSCMLRHTAFSITFSLCISCILGKTLVVLAAFTATRPGNNIMKWLGPKQQRVIIFACTLVQVLICSVWLIAAPPFPFKNTQYSRSKIILECSVGSDWAFWSVLGYIGLLACLCFVLAFLARKLPGNFNEAKYITFSMLIFCAVWLAFIPAYVSSPGKFTVAVEIFAILASSFGLLLCLFAPKCYIILLKPQKNTKEHVRGKGK
>LOCXPOlfC25.331.HIT1.OlfC.2R.818.ANF_receptor.exons6.LR584075.1.Scleropages_formosus
PAILTEPGDFIIGGVFSLHNYLKTIEHTFTHAPEPLQCRGSLDFRELRFARAMMFAIKEINNSTELLPGIRLGYQIYDSCASVSVATRATFQLINGLESTFSLSASCSKSSTVSAIVAESGSTPSIAMARVLSPFGIAEVSHYATCACLSNKQQYPTFSRTIPSDQFQAAALAQLVKHFGWTWIGAVRSDSDYGNSGMAAFLAAANTEGIYVEYSEAFYRTNPRSRVRRVAEVIRSATARVVVAFAAAGDMRVLFEELLELGFPPLQWVGSEAWVTDPLVTPFEMCLGAVGFAIRRAVIPGLRNFLLDLSPAQASASSILQEFWESAFGCHLTSGPVGPGERVCNGSENVQQLQNAYTDTSQLRITNMVYKAVYAVAHGLHSLVCTQKNGSTLHCDRGMKPNPLQVLEHIRKVNFTLNGNRVSFDANGDPVATYELVNWQLSEHGQVEFVTVGYYDASAPEGELLTMTRNITWTGGQSQVPKSVCSESCPPGTRKAVQRGKPVCCYDCVPCAENEISNETDSLDCVRCPSDAWPNPQGDACIPKPIEFLSFSEYLGIILAASSVVGACLAIAIAAVFYLHKDTPIVRANNSELSFLLLFSLTLCFLCSLTFIGQPSQWSCMLRHTVFGVTFVLCISCVLGKTIVVLMAFRATLPGSNVMKWFGPPQQRLSVLAFTFVQVLICVLWLTLSPPFPNKNMKYYKDKIILECDVGSAVGFWAVLGYIGLLSLMCFVLAFLARKLPDNFNEAKFITFSMLIFCAVWITFIPAYVSSPGKFTVAVEIFAIISSSLSLVMCIFVPKCFILLFKPEKNTRKHMMGK
>LOCXPOlfC26.335.HIT1.OlfC.2R.818.ANF_receptor.exons6.LR584075.1.Scleropages_formosus
QAVLTKPGDFIIGGVFIIHTSLKTTELMFTHAPEPLQCSGSFDFRELHFARAMTFTIEEINNSTELLPGIRLGYQIYDSCASVSLATKAAFQLINGLESTFSLSAPCYKSATVSAIVAESGSTTSIAMARVLSPFGIAQVSHFATCACLSNKQQYPTFSRTIPSDQFQAAALVQLVKHFGWTWIGVVHSDSNYGNSGMAAFQAAAKTEGICTEYSEAFYRTNPRSRIRRVAEVIQRSTARVVVAFVTTGEMIVLLKELLELNLPPLQWVGSESWITNSDMTQFHIFLGAVGFGIPRAVIPGLRTFLLDLSPAQASASPILQEFWERAFRCRLARGPVGPGERVCNGSESLQQLQNAYTDTSQLRITNMVYKAVYAVAHGLHSLVCTQKNGSTLHCDRGMKLNPLQVLKHIRKVNFTLNGNRVSFDANGDPVATYELVNWQLSENGQVEFVNVGYYDASAPEGELLTMTRNITWTGGLSEVPKSVCSESCPPGTRKAVQRGKPVCCYDCVPCAENEISNETDSLDCVRCPSDAWPNPQGDACIPKPIEFLSFSEYLGIILAASSVVGACLAIAIAAVFYLHKDTPIVRANNSELSFLLLFSLTLCFLCSLTFIGQPSQWSCMLRHTVFGVTFVLCISCVLGKTIVVLMAFRATLPGSNVMKWFGPPQQRLSVLAFTLIQVLICVLWLTFSPPFPNKNMKYYKDKVILECDVGSAVGFWTVLGYIGLLSLMCFVLAFLARKLPDNFNEAKFITFSMLIFCAVWITFIPAYVSSPGKFTVAVEIFAIISSSCGLVICIFVPKCFIILFKPEKNTKKHMMGK
>LOCXPOlfC27.338.HIT1.OlfC.2R.818.ANF_receptor.exons6.LR584075.1.Scleropages_formosus
QAVLTKPGDFIIGGVFIIHTSLKTTELMFTHAPEPLQCSGSFDFRELHFARAMTFATEEINNSTELLPGIRLGYQIYDSCASVSLATKAAFQLINGLESTFSLSAPCYKSATVSAIVAESGSTTSIAMARVLSPFGIAQVSHFATCACLSNKQQYPTFSRTIPSDQFQAAALVQLVKHFGWTWIGVVHSDSDYGNSGMAAFQAAAKTEGICIEYSEAFYRTNPLSRIQRVAEVIQRSTARVVVAFVSTGDMIVLLKELLELNLPPLQWVGSESWITNSDMTRFNIFLGAVGFGIRRAVIPGLRTFLLDLSPAQASASPILREFWERAFRCRLASGPVGPGERVCNGSESLQQLQNAYTDTSQLRITNMVYKAVYAVAHGLHSLVCTQKNGSTLQCDRGMKLNPLQVLKHIRKVNFTLNGNRVSFDANGDPVATYELVNWQLSENGQVEFVNVGYYDASAPEGELLTMTRNITWTGGLSEVPKSVCSESCPPGTRKAVQRGKPVCCYDCVPCAEDEISNKTDSLDCVRCPSDAWPNPQGDACIPKPIEFLSFSEYLGIILAASSVVGACLAIAIAAVFYLHKDTPIVRANNSELSFLLLFSLTLCFLCSLTFIGRPSQWSCMLRHTVFGVTFVLCISCVLGKTIVVLMAFRATLPGSNVMKWFGPPQQRLSVLAFTFVQVLICVLWLTLSPPFPNKNMKYYKDKIILECDVGSAVGFWAVLGYIGLLSLMCFVLAFLARKLPDNFNEAKFITFSMLIFCAVWITFIPAYVSSPGKFTVAVEIFAIISSSLSLVMCIFVPKCFILLFKPEKNTRKHMMGK
>LOCXPOlfC28.344.HIT1.OlfC.2R.818.ANF_receptor.exons6.LR584075.1.Scleropages_formosus
QAVLTKPGDFIIGGVFIIHTSLKTTELMFTHAPEPLQCSGSFDFRGLHFARAMTFTIEEINNSTELLPGIRLGYQIYDSCASVSLATKAAFQLINGLESTFSLSAPCYKSATVSAIVAESGSTTSIAMARVLSPFGIAQVSHFATCACLSNKQQYPTFSRTIPSDQFQAAALVQLVKHFGWTWIGVVHSDSDYGNSGMAAFQAAAKTEGICIEYSEAFYRTNPLSRIQRVAEVIQRSTARVVVAFVSTGDMIVLLKELLELNLPPLQWVGSESWITNSDMTRFNIFLGAVGFGIRRAVIPGLRTFLLDLSPAQASASPILREFWESAFRCRLASGPVGPGERVCNGSESLQQLQNAYTDTSQLRITNMVYKAVYAVAHGLHSLVCTQKNGSTLQCDCGMKLNPLQVLKHIRKVNFTLNGNRVSFDANGDPVATYELVNWQLSENGQVEFVTVGYYDASAPEGELLTMTRNITWTGGQSQVPKSVCSESCPPGTRKAVQRGKPVCCYDCVPCAENEISNETDSLDCVRCPSDAWPNPQGDACIPKPIEFLSFSEYLGIILAASSVVGACLAIAIAAVFYLHKDTPIVRANNSELSFLLLFSLTLCFLCSLTFIGQPSQWSCMLRHTVFGVTFVLCISCVLGKTIVVLMAFRATLPGSNVMKWFGPPQQRLSVLAFTFVQVLICVLWLTLSPPFPNKNMKYYKDKVILECDVGSAVGFWAVLGYIGLLSLMCFVLAFLARKLPDNFNEAKFITFSMLIFCAVWITFIPAYVSSPGKFTVAVEIFAIISSSLSLVMCIFVPKCFILLFKPEKNTRKHMMGK
>LOCXPOlfC29.348.HIT1.OlfC.2R.818.ANF_receptor.exons6.LR584075.1.Scleropages_formosus
QAVLTKPGDFIIGGVFIIHTSLKTTELMFTHAPEPLQCSGSFDFRELRFARAMTFATEEINNSTELLPGIRLGYQIYDSCASVSLATKAAFQLINGLESTFSLSAPCYKSATVSAIVAESGSTTSIAMARVLSPFGIAQVSYFATCACLSNKQQYPTFSRTIPSDQFQAAALVQLVKHFGWTWIGVVHSDSDYGNSGMAAFQAAAKTEGICIEYSEAFYRTNPLSRIQRVAEVIQRSTARVVVAFVTPGDMIVLLKELLELNLPPLQWVGSESWITNSDMTRFHIFLGAVGFGIRRAVIPGLRTFLLDLSPAQASASPILREFWESAFRCRLASGPVGPGERVCNGSESLQQLQNAYTDTSQLRITNMVYKAVYAVAHGLHSLVCTQKNGSTLQCDRGMKLNPLQVLEHIRKVNFTLNGNLVFFDANGDPVATYELVNWQLSEHGQVEFVTVGYYDASAPEGELLTMTRNITWTGGQSQVPKSVCSESCPPGTRKAVQRGKPVCCYDCVPCAEDEISNKTDSLDCVRCPSDAWPNPQGDACIPKPIEFLSFSEYLGIILAASSVVGACLAIAIAAVFYLHKDTPIVRANNSELSFLLLFSLTLCFLCSLTFIGRPSQWSCMLRHTVFGVTFVLCISCVLGKTIVVLMAFRATLPGSNVMKWFGPPQQRLSVLAFTLIQVLICVLWLTFSPPFPNKNMKYYKDKIILECDVGSAVGFWAVLGYIGLLSLMCFVLAFLARKLPDNFNEAKFITFSMLIFCAVWITFIPAYVSSPGKFTVAVEIFAIISSSCGLVMCIFVPKCFIILFKPEKNTKKHMMGK
>LOCXPOlfC30.350.HIT1.OlfC.2R.814.ANF_receptor.exons6.LR584075.1.Scleropages_formosus
TQPGDFIIGGVFSIHTSLKTTELSFTHIPESLQCSGSFDFRELRFARAMMFTIEEINNSTELLPGIKLGYQIYDSCSSVSVATRVTFQLINGLESTFSLSAPCSNSATVSAIVAESGSTPSIAMARVLSPFGIAQVSHFATCACLSNKQQYPTFSRTVPSDHFQATALAQLVKRFGWTWIGAVHSDSDYGNSGMAAFLAAAKTEGICIEYSEAFYRTNPLSRIQRVAEVIQRSTARVVVAFVSTGDMIVLLEDLLELSLPPLQWVGSESWVTDPAMTQFHMFLGAVGIGIRRAVIPGLRTFLLDLSPAQASASPILREFWESAFRCRLASGPVGPGERVCNGSESLQQLQNAYTDTSQLRITNMVYKAVYAVAHGLHSLVCAEQNGSTLHCDRGMKPNPLQVLEHIRKVNFTLNGNRVSFDANGDPVATYELVNWQLSENGQVEFVTVGYYDASAPEGELLTMTRNITWTGGQSQVPKSVCSESCPPGTRKAVQRGKPVCCYDCVPCAEDEISNKTDSLDCVRCPSDAWPNPQGDACIPKPIEFLSFSEYLGIILAASSVVGACLAIAIAAVFYLHKDTPIVRANNSELSFLLLFSLTLCFLCSLTFIGRPSQWSCMLRHTVFGVTFVLCISCVLGKTIVVLMAFRATLPGSNVMKWFGPPQQRLSVLAFTFVQVLICVLWLTLSPPFPNKNMKYYKDKIILECDVGSAVGFWAVLGYIGLLSLMCFVLAFLARKLPDNFNEAKFITFSMLIFCAVWITFIPAYVSSPGKFTVAVEIFAIISSSCGLVMCIFVPKCFIILFKPEKNTKKHMMGK
>LOCXPOlfC31.354.HIT1.OlfC.2R.825.ANF_receptor.exons7.LR584075.1.Scleropages_formosus
STTHPTVTTILTQCGDFTIGGIFSLHHYLKTPEHTFTHSPEPLQCTGSLDFRELRFARAMTFAIEEINNSTELLPGIRLGYQIHDSCASVSAASRAAFQLINGLEPAFLLGSQCSKSTTVSAVVAESGSTPSIAIARVLTPFGIAQVSHYSTCACLSNKQQYPTFSRTIPSDQFQAAALAQLVKHFGWTWIGAVHSDSDYGNSGMAAFLAAANAEGICVEYSEAFYRTNPRSRVRRVAEVIQRSTARVIVAFASTGDMLVLLKELVELSLPPLQWVGTEAWVTDPSNTQFGMFLGAVGFGVRKAMIPGLRTFLLDLSPAQASASPILQEFWESAFRCRLASGPVGPGAQVCNGSESLQQLQNAYTDTSQLRITNMVYKAVYAVAHGLHSLVCAEQNGSTLHCDRGMKPNPLQVLEHIRKVNFTLNGNRVSFDANGDPVATYELVNWQLSEHGQVEFVNVGYYDASAPEGKLLTMTRNITWTGGQSQVPKSVCSESCPPGTRKAVQRGKPVCCYDCVPCAEDEISNKTDSLDCVRCPSDAWPNPQGDACIPKPIEFLSFSEYLGIILAASSVVGACLAIAIAAVFYLHKDTPIVRANNSELSFLLLFSLTLCFLCSLTFIGRPSQWSCMLRHTVFGVTFVLCISCVLGKTIVVLMAFRATLPGSNVMKWFGPPQQRLSVLAFTFVQVLICVLWLTLSPPFPNKNMKYYKDKIILECDVGSAVGFWAVLGYIGLLSLMCFVLAFLARKLPDNFNEAKFITFSMLIFCAVWITFIPAYVSSPGKFTVAVEIFAIISSSLGLLMCIFAPKCSIILFKSEKNTKQHMMGK
>LOCXPOlfC31.359.HIT1.OlfC.2R.831.ANF_receptor.exons7.LR584075.1.Scleropages_formosus
VSASCSTIHPTFAAVLTQPGDFIIGGVFTIHTSPKTTEHTFMHAPEPLQCRGSGLDFRELRFARAMTFAIEEINNSTELLPGIRLGYQIHDSCASVSVATRATFQLINGLDPIFSLSASCSKSSTVFAIVGESGSTPSIAMARVLSPFVIPQVSHYATCACLSDKQQYPTFLRTIPSDKFQAAALVQLVKHFGWTWIGAVRSDSDYGNSGMAAFLAAANAEGICVEYSEAFYRTNPHSQIRKVAEVIQRATAQVVVAFIATGDMIVLLKELVQLGLPPLQWVGSESWITDLSMTQFGMFLGAVGFGIRRAIIPGLRTFLMDLSPAQASASPILQEFWESAFRCRLASGPVGPGAQVCNGSESLQQLQNAYTDTSQLRITNMVYKAVYAVAHGLHSLVCAEQNGSTLHCDRGMKPNPLQVLEHIRKVNFTLNGNRVSFDANGDPVATYELVNWQLSEHGQVEFVNVGYYDASAPEGKLLTMTRNITWTGGQSQVPKSVCSESCPPGTRKAVQRGKPVCCYDCVPCAEDEISNKTDSLDCVRCPSDAWPNPQGDACIPKPIEFLSFSEYLGIILAASSVVGACLAIAIAAVFYLHKDTPIVRANNSELSFLLLFSLTLCFLCSLTFIGRPSQWSCMLRHTVFGVTFVLCISCVLGKTIVVLMAFRATLPGSNVMKWFGPPQQRLSVLAFTLIQVLICVLWLTFSPPFPNKNMKYYKDKIILECDVGSAVGFWAVLGYIGLLSLMCFVLAFLARKLPDNFNEAKFITFSMLIFCAVWITFIPAYVSSPGKFTVAVEIFAIISSSCGLVMCIFVPKCFIILFKPEKNTKKHMMGK
>LOCXPOlfC31.366.HIT1.OlfC.2R.831.ANF_receptor.exons7.LR584075.1.Scleropages_formosus
VSASCSTIHPTFAAVLTQPGDFIIGGVFTIHTSPKTTEHTFMHAPEPLQCRGSGLDFRELRFARAMTFAIEEINNSTELLPGIRLGYQIHDSCASVSVATRATFQLINGLDPIFSLSASCSKSSTVFAIVGESGSTPSIAMARVLSPFVIPQVSHYATCACLSDKQQYPTFLRTIPSDKFQAAALVQLVKHFGWTWIGAVRSDSDYGNSGMAAFLAAANAEGICVEYSEAFYRTNPRSRVRRVAEVIRSATARVVVAFAAAGDMRVLFEELLELGFPPLQWVGSEAWVTDPLVTPFDMCLGAVGFGIRRAIIPGLRTFLMDLSLAQASASPILQEFWESAFRCRLASGPVGPGAQVCNGSESLQQLQNAYTDTSQLRITNMVYKAVYAVAHGLHSLVCAEQNGSTLHCDRGMKPNPLQVLEHIRKVNFTLNGNRVSFDANGDPVATYELVNWQLSEHGQVEFVNVGYYDASAPEGKLLTMTRNITWTGGQSQVPKSVCSESCPPGTRKAVQRGKPVCCYDCVPCAEDEISNKTDSLDCVRCPSDAWPNPQGDACIPKPIEFLSFSEYLGIILAASSVVGACLAIAIAAVFYLHKDTPIVRANNSELSFLLLFSLTLCFLCSLTFIGRPSQWSCMLRHTVFGVTFVLCISCVLGKTIVVLMAFRATLPGSNVMKWFGPPQQRLSVLAFTLIQVLICVLWLTLSPPFPNKNMKYYKDKVILECDVGSAVGFWAVLGYIGLLSLMCFVLAFLARKLPDNFNEAKFITFSMLIFCAVWITFIPAYVSSPGKFTVAVEIFAIISSSCGLVMCIFAPKCFIILFEPEKNTKKHMMGK
>LOCXPOlfC32.120.HIT1.OlfC.2R.865.ANF_receptor.exons6.LR584075.1.Scleropages_formosus
LPQMSSHIIRVLLLLLATVIGSSEPLGHCRQLGDLELPAQEVDGDVIIGGLFPLHIAMSDPELTYRVKPHQDQCTRFDFRAFRWMQTMVFAVEEINNDTHLLPGIRLGYRVLDSCDHVHTSLRGALSLVNSSQKQENAALSCLFRSPVPVIIGLASSTPTRAVAHMLGPFRIPLVSYFATCECLKNKQEFPSFLRTAPSDLFQVQGLVQLVSHFGWRWVGAIGTEDDYSRNGIQAFLEQLHDRGGCLAFYILLPKSASQEQIGHVVDELEASSARVIVAFSTEGQLYGLLNEVVRRNLTGRQWIASEAWVTASLLSGLQYHDVLSGTLGFAFRSASMPALGEFLHRLRPSSRPESVFINMFWEELFSCRLDFTGTTDLLTVAPERPACSGTEDLRGRNPVYSDVSQVRVSYNVYKAVYAIAHALHQLLQCNSMEQSPSNVSCKALLPLEPQQLLSYLKRVNFTNTFGEKVHFDSNGEPVPLYDLVNWQSDDSGFMRFWTVGTFDASAPPGQQLLLDEDAILWTGRRKQVPVSVCTESCPPGSRQASRPHEPPCCFDCIPCADGEVSNQSGSTECTRCPSFHWSDRDRIFCVLMDEDFLAFHESLAIILVTLSVLGFAVTLTVTGIFYHFQSTPIVRANNSELSFLLLLSLSLCFLCVLLFVGRPTPWSCLVRQAAFGISFVLSISCILTKTVVVLVAFRSTLPGSDAARLFGPLQQRMVIFSCTSTQMVLCASCLSWDPPYPSKNTAYQAGKIILECEEGVTLYLVLSYIGVLSCVCFGLAFLGRKLPDTFNEAKFITFSMLIFFAVWISFIPAHHSSPGKYTVAVEIFAILASSFGLLFCIFMPKCYIILLRPEKNVKKGMVTK
>LOCXPOlfC33.123.HIT1.OlfC.2R.846.ANF_receptor.exons6.LR584075.1.Scleropages_formosus
SSATIISDIACHPLGKFRLNEMQRPGDVVFGGLFEVHFLTVFPELSFTSEPEQPWCERLDPAGFQVAQTMAFAIEEINHNPSLLPNITLGFHLYDNCVKLAVAFRAAMALVSGTGSSFSDLGCTRPPPVLGIVGDPGSTHSIAISRVLSLFHMPLVSYFATCSCLSNRREYPSFFRTIPSDAFQVKAMVQILQRYRWTWVGLVVSNDDYGLYAARAFHKEVSHFGCVAFHEILPRDNNRAEVRRIVATVLQSTARVVVVFSTEAYLLPLTEELVAQQVKGLQWIASEAWATSPVFHTRQLLPFLGGTLGIAIRRGEIQGLREFLLHLRPDARPNNNMVSLFWEDTFGCRFKQQEEDNQSRICTGQEELEATKSAYIDVSDLRATYNVYKAVYALAHALHDLLSCEQGKGPFTGNTCAELHSLQPWQLLHYLERVNFITRYGDRVSFDENGDALAIYDVMNWQAAPDGSMQAITVGMYDEAMLSTNKLTLDSERIFWNFEPHTPPRSVCSEPCPPGARRAPRKGEPVCCFDCLPCADGEINNATDSSECSRCPPDFWSNEARDRCEPKPVEFLSFEEPLGMCLTATSLLGVCVCVVVLSVFAWHRTTPVVRANNSELSFLLLLALVLCFLCALLFIGQPQQWTCRLRHVVFGLAFALCISCILVKTIVVVMAFRATMPDGNVMKWFGAAQQRGTVVMFTAIQASVCVVWLTTAPPTPFKNTRYQNSRIIWECAVGSVAGFGCVLGYIGLLAAICFLLAFLARKLPDNFNEAKFITFSMLIFCAVWITFVPAYVSSPGKYSDAVEVFAILASSFGLLLAIFMPKCYIILLHPERNTKKAMMGRAATKK
>LOCXPOlfC34.125.HIT1.OlfC.2R.830.ANF_receptor.exons7.LR584075.1.Scleropages_formosus
LPLALLLLSSGAWAPPPTCSRYEGLGSQDEYGLSQDGDVLLGGLFPLYNQPVLQDVTYTRPPEVINCISFQARPLRWAMAMVFAVEQINRDPWLLPGVSLGYRILDSCSKHPWALGGGLSLVSGGGHNCSQVVGVPVIIGDASSTQSITLSTTLGPLGVPMVSYQASCACLSNRLQFPNFFRTIPSDFYQSRTMAQLVRRFGWTWVGAVAVNNDYGLLGVQVFSEEVKAAGVCLAFFETFSRETLASDLPRLVRVIRESEARVVIIFAWYTDAGALLAELARCNVTNRVFLASEAWSTSDSLLQDPALASIGRGVLGIAVRAAPIPGLEQYLRGVRPSQYPGSAVLRSLWEETFGCSPRMETLQTVQSTFVDTSQLRITYNVYLAVYAVAHALHNLLACSRESTPYRKPQCGLGQNIEPRQLLHYLDKVHFTTQLGQDFYFEGGDSQVVYDIVNWQASLDGLLQYTTVGHVEGPYLILNDSAIVWPSGRDTVPQSICTEPCHPGTRKATRKGEPICCFDCLPCADGEISNSTGAVHCDRCPPAFWSNAHHNECIARQVDFLSFDDSMGITLMGVSVSGAFVTVAVGAVFLYHRHTPLVRANNSELSFMLLLALALCFLCALLFVGRPSPWSCKAQHLAFGVSFVLCLSCILVKTIVVVMAFRSTRPGAHAVKWFGLVQQRASVLFFTCIQAAICTAWLSLSPPHPHTNTGLQGSKVILECTVGSALGFGCVLGYIGLLAAVCFLLAFLARKLPDNFNEAKFITFSMLIFCAVWVAFVPAYVSSPGRYTVAVEIFAILASASGLLFCIFAPKCYIIVLMPENNTKKFLMGR
>LOCXPOlfC35.129.HIT1.OlfC.2R.899.ANF_receptor.exons7.LR584075.1.Scleropages_formosus
GAEMEARTLVAVCVLLLVAGGVQPESSCKLKAKFNLSGYKDTEKKKVIVGGMFPVHYRLVSSDSNTSTVPTSSACEGFNFRTFRWTQTMLFAIDEINRSDRLLPNTDLGYVIYDSCFTISKAVEGTLTYLTGQDEAVPNYRCGTGAPLAALVGAGGSDLSIATARILGLYYFPQVSYESSCSVLESRFQFPTFLRTIPSDIHQSKAMAQLVLHFGWTWVGTIAAEDDYGKYGIKAFKDEVEAAGVCVSFSETLPKVHSPQAILRIVETIKASTAKIIVVFSSDVDLRPLALELQNHNITNRTWIASEAWVTSALIALPELQPVLGGTLGFGIQRAKIPGLREHLLNIDPYDNPLTEEFWETAFNCTLYYGRALRSAAGSLWSVESLNNTYSDVSQLRFTYSVYKAVYAVAEALHQLEHCKPGKGPFVNNSCADITNFEPWQLMYYLKNLRFNVPHTGEYIFFNDGEVNGLYDIINWQRNADGSVSFVHVGSYNSTAPPEDRMTIDNKSITWNSHHQEAPRSVCSESCQPGTRKGIRQGEPVCCFDCIPCADGEISNTTDSRECIQCSEDYWSNANRDTCVPKIIEFLDYGEALGITLIAIAAFGALVTILVTVVFLMHVNTPLGRVNDPALSVGLLFSLMVTFLSSVLFLGKPQPWSCMASQVALALGFALCLSCIMAKSALLMLRARALKSSKPSKSAKREGESGKAAEPSATADADGDSLRPGHQRAMAVVFTLVQVVACTVWLVLMPPQPVKNTAAQNIKIILECNQGSIEFICAVFGYDIALALLAFAFAFSARKLQDHFSEAKCITFGMLVFFIVWISFVPAYLSTRGKFMVAVQIFAILASSFGLLACIFLPKCYVLLLKPERNTEEIVRPRAKPRDTSAAGTSASLASEATA
>XPLOC_110.2R.1.OlfC.2R.800.ANF_receptor.exons..Scleropages_formosus
AVIHTIDVINDSGFLPGVRLGYLICDDCSYPIKALQIAEHLVSTNDTLHVECNPFTSPLVKAVIGARFSEVSITVARFLGLYMVPEVSHSFHPGAVWYSRFVHNRCIEIRALSCLLLPSIQISTSSSADTLDDKLRFPSFLRTIPNDEHQTRGIAKFMSSFSWDWVGVVYGDDDYGKSALENFLLNAEDTKVCVAYQEVMPQYLNNGNTDLRVKEVAETIRSYKAQVVLLILKEELVMKIFEEMIKTNTSRIWIASDAWSLAQSLANMPGINMVGEIFGFSFITGQNPGFSEFLQNLQPDPGVVNHFIEEYKNLRFECTPELLQYNECIANNPPSLCTRPPSLTFKSPLACSIPDPQQANDDFLIQSVYLNRTYGERLAVWAIAHALRNLLQCNGTLCQGDRNIHPFQLLQELKMVNFTLNNQRFYFNENGSFMNGYDLIYWARSGNGRDFRVIGGYDPKTGNMKVDTKDIMWQSQVPDSKCSTPCPPGTFMKIYNVSCCYNCTQCDMGTFSNDMPSCLQCPDGTWSLKGWNQCYPRTETFFGWNEPYAIILLTFVGLGFLLLLMVFVVFMASRHSPVVNVAGGKLCYIMMAALVVSFGSVVLFMGKPSVHICRARQTMYGLGFTLCVSCILVKAFRTFLAFLFNFNRQYKLKKLYKPFSIIVLFTTVQVLICTFWLVFDSPRVETITSNQSMSIFFQCNEGSGVGFGIMLSYIGLLAFVCFLLAFNGRKVPHRFNETGYIIFSMLIYLFVWVCFIPIYVTKSQQRSAVQASAILVSSYGIIFCHFLPKCYMILCKKKKD
