# Supplementary material for: Expanded olfactory system in ray-finned fishes capable of terrestrial exploration
Source: BMC Biol. 2023 Jul 31;21:163. doi: 10.1186/s12915-023-01661-8 (PMC10392011; doi:10.1186/s12915-023-01661-8)
Supplement: Supplementary file 3 — Additional file 3: Data S1. Protein sequences and genomic coordinates of OLF genes. FASTA and General Feature Format (GFF) files containing the protein sequences and genomic coordinates for all identified OLF genes in this study. [file 12915_2023_1661_MOESM3_ESM.zip › PROTEINS/Scomber_japonicus.OLF_genes.fa]

>XPLOC_78.1.OR.1R.308.7tm_4.exons1.scaffold_4.Scomber_japonicus
MQNSTEIVSFVLGAYGNIGHLKYLYFSIMLLWYLSICVANTFLIVVIYVDRRLHEPMYILLCNLFVNEISGSTSLYPLLLSQMFSDTHEVTLPWCFLQMCYIYTSASVEFCNLAAMAYDRYVSICYPLHYSAIMNTGRVAIIILFIWIYSFVNFIFSLSFLVSLKFCGNVIDKVFCDHHLIMKLACSVTILNNISDLVFAFVTVVLPFSLISVSYMKILTVCLKTSKENKQKAITTCTPQIVSVANLFVGCIFHFVDSRFDVAHVPAKVRVILSVYLLIFQPMFTPFMYGFKLPKIRQSCKIYVFDRK
>XPLOC_80.1.OR.1R.310.7tm_4.exons1.scaffold_4.Scomber_japonicus
LMDNDSLITFFVLSGINETKSQRFAIFSVTLLCYCVILLVNISLIVTITLDKNLHEPMYILLCTFCMNGLYGTTGFYPKFLWDLLSPVHVIPYAGCLVQALVMYSFACSDLSILAVMAYDRYLAICRPLQYHAIMSKQKLFHLVCFSWLTPFCIMAVNIFLTSRLQLCSSYIRRLFCVNWIIVQLACSSAETTINSIIAYITIIIYVFHGFFIIGSYMHLIKTCVHSVENRAKFMQTCVPHLTSLITFLVTILFDVMNMRFGSKGLPQTLQNFLAIEFLLIPPIMNPIIYGFKLTKIRNKIRGFIYLKIK
>XPLOC_81.1.OR.1R.305.7tm_4.exons1.scaffold_4.Scomber_japonicus
DSLTFFVLSGINETKSQRFAIFSVTLLCYCVILLVNISLIVTITLDKNLHEPMYILLCTFCMNGLYGTTGFYPKFLWDLLSPVHVIPYAGCLVQALVMYSFACSDLSILAVMAYDRYLAICRPLQYHAIMSKQKLFHLVCFSWLTPFCTIAVNIFLTSRLQLCSSYIRRLFCVNWIIVQLACSSAETTINSIIAYITIIIYVFHGIFIIGSYMHLIKTCVNSVENRAKFMQTCVPHLTSLITFLVTILFDVMNMRFGSKGLPQTLQNFLAIEFLLIPPIMNPIIYGFKLTKIRNKIRGFIYLKIK
>XPLOC_82.1.OR.1R.309.7tm_4.exons1.scaffold_4.Scomber_japonicus
LMDNDSLITFFVLSGINETKSQRFAIFSVTLLCYCVILLVNISLIVTITLDKNLHEPMYILLCTFCMNGLYGTTGFYPKFLWDLLSPVHVIPYAGCLVQALVMYSFACSDLSILAVMAYDRYLAICRPLQYHAIMSKQKLFHLVCFSWLTPFCTIAVNIFLTSRLQLCSSYIRKLFCVNWIIVQLACSSAETTINNIIAYITIIIYVFHGIFIIGSYMHLIKTCVNSVENRAKFMQTCVPHLTSLITFLVTILFDIMNMRYGSKDMPQALQNFLAIEFLLIPPLMNPIIYGFKLTKIRNKIRGFIYLKI
>XPLOC_83.1.OR.1R.309.7tm_4.exons1.scaffold_4.Scomber_japonicus
MMDNVSVVTMFTLSGLHFTWEQRIALFLLTLLWYLIILLGNVALTVVIIIDKNLHEPMYIFLCNLCINALYGTVGFYPKFLLDLLSSHVISYAGCMLQGFVIHSSTCCDFSILALMAYDRYVAICRPLVYHSIMTKQRVSVFVFFSWLLPLYCMFMNTATLLGSKLCGSHINKVYCVNWMVVSLACSPVKANTAVSYFNMLFYFGHFVFIIWSYMYLIRTCMSSKEKQGKFMQTCMPHLVSLIIFSISVLLDLLYMRFGSADLSQDLNNFMAIEFLLIPPVVNPFIYGLKLTKIRNKVLNLVYIKRTDA
>XPLOC_84.1.OR.1R.307.7tm_4.exons1.scaffold_4.Scomber_japonicus
MVNVTVVVFTLSGINGTINYRVTLFTFTLLYYCVILFANISLVMIIILNENLHEPMYILLCNFCINGLYGTMGFYPKFLLDLLSSNQEISYGGCLFQAFVMYSYACSDLSILAVMAYDRYLAICRPLHYHSFMTKSRLSQLVCFSWFTPFCVFSINVLLTSRLKLCGSKIQRLFCVNWVIVKLACPDNDTFSNSVIAYITIFIYVSHGLFIIWTYMHLIKKCARSKEDRVKFMQTCVPHLTSLITFLVAIVFDLMYMRFGSKDLPQSLQNLITIEFLLIPPVMNPLIYGFKLTKIRDRILGLVGIKK
>XPLOC_85.1.OR.1R.307.7tm_4.exons1.scaffold_4.Scomber_japonicus
MDNMSVITVFTLSGLGGTANYRVTLFALTLLCYCVIWLLNVTIILTILMDKSLHEPMYILLCNLFINGLYGTAGFYPHFLIGLLSAARVISYSGCLVQGFVLHSYACADLSFLALIAYDRYVAICRPLVYHSVMTKQRMYAFVFFAWFIPFFLVFVGTITTSRSRLCGSHIPKIYCVNWLISKVACSLSIASIVIPAFNYTFYFGHFVLIIWSYVYLIRTCLTSKENWSKFMQTCLPHLFCLIIFVVCLLFDLLYMRFGSKQLSQSVQNFMAIEFLLIPPILNPLIYGLKLTQIRNRIIQCMCVKKK
>XPLOC_86.1.OR.1R.311.7tm_4.exons1.scaffold_4.Scomber_japonicus
MENDSIMFHFDLAMYVNMGYYRYPAFVLCFLLFYFIAAANVIIILIISFERTLHEPMYMFIACLPVNSLYGSAGFFPRFLADLLSDTHLISRPSCFTQIFVIYTYASNEMTILGIMAYDRYVAVCHPLHYHNKMTARTVYSLSALAWICPAVSITTCLYLAIRLPLCGNKILKVYCASWNVVKLSCISTYINHTVGMFVAVTTIFLPLTYVLYTYFRILLVCRKSSSEFKNKVFQTCLPHTISFVTYSFTVFCDVALSRLDDEKLNPFLAIILSLEYVMIPPLLNPLVYGLKLPEIRKHIFRMFSWLKTMS
>XPLOC_87.1.OR.1R.306.7tm_4.exons1.scaffold_4.Scomber_japonicus
MENDSIMFHFDLAMYVNMGYYRYPAFVLCFLLFYFIAAANVIIILIISFERTLHEPMYMFIACLSVNSLYGSAGFFPRFLADLLSDTHLISRPSCFTQIFVIYTYASNEMTILGIMAYDRYVAVCHPLHYHNRMTARTVYSLSALAWICPAFSIATCLYLAIRLPLCGNKILKVYCATWNVVKLSCISTYINHTVGMCVAVTTVFLPLTYVLYTYFRILLVCRKSSSEFKNKVFQTCLPHTISFVTYSITVFSDIVLSRLDDEKLNPFLATILSLEYVMIPPLLNPLVYGLKLPEIRKHIFRMFSW
>XPLOC_88.1.OR.1R.311.7tm_4.exons1.scaffold_4.Scomber_japonicus
MENDSIMFHFDLAMYVNIGYYRYPAFVLCFLLFYFIVAANVIIILIISFERTLHEPMYMFIACLSVNSLYGSAGFFPRFLADLLSDTHLISRPSCFTQIFVIYTYASNEMTILGIMAYDRYVAVCHPLHYHNKMTARTVYSLSALAWICPAFSIATGLYLAIRLPLCGNKILKVYCATWNVVKLSCISTYINHTVGMFVAVTTVFLPLTYVLYTYFRILLVCRKSSSEFKNKVFQTCLPHTISFVTYSITVFSDIVLSRLDDEKLNPFLATILSLEYVMIPPLLNPLVYGLKLPEIRKHIFRMFSWLKTMS
>XPLOC_89.1.OR.1R.315.7tm_4.exons1.scaffold_4.Scomber_japonicus
MTNASSTIVFSLSGFNAIVNYRVTLFSLTLLCYCVILLVNVSLILTIILDQNLHEPMYIYVCSLCINELYGTSGFYPKFVSDIMSDIHIISYAGCLLQVFVIYSYAATDFSILALMAYDRYVAICRPLEYHTVMSVEKTAVFVSLSWFVPLCCMVMVVSLTSTLKLCGSNIQKLYCENWSIVKLACSTTTANNIVGLINISFYCGHVLFIVYSYVWLVKSALKSKEGRRKFMQTCVPHLLCLLNVTVALLFDLMYSRYGSASVPQSVKNFMAIQFLMIPPILNPVIYGLILTKIRYRMTALCMAACQSFKLMCKL
>XPLOC_90.1.OR.1R.315.7tm_4.exons1.scaffold_4.Scomber_japonicus
MTNASSTIVFSLSGFNAIVNYRVTLFSLALLCYFLILLVNVSLILTIILDQTLHESMYIFLCSLCINELYGTSGFYPKFVSDIMSDIHIISYAGCLLQVFVIYSYAATDFSILALMAYDRYVAICRPLEYHIVMSVEKTAVFVSLSWFVPLCCMVMVVSLTSTLKLCGSNIQKLYCENWSIVKLACSTTTANNIVGLISISFYCGHVLFIVYSYVWLVKSALKSKEGRRKFMQTCVPHLLCLLNLITALLFDIMYSRYGSASVPQSVKNFMAIQFLMIPPILNPVIYGLILTKIRYRMTALCVVACQSFKLTCKL
>XPLOC_92.1.OR.1R.311.7tm_4.exons1.scaffold_4.Scomber_japonicus
MTNTSNIVVFSLSGFSATVNYRVTLFSLTLLCYCVILLVNVSLILTIILNRNLHEPMYICVCTLCINGLYGTAAFYPRFAFDLLSDIHVISYSGCLLQVFVIYSYATIDFSILALMAYDRYVAICRPLEYHTVMSVEKTAVFVSLSWLVPLCAEVLVISLASTLKLCGSRIQKLYCENWSIVKLACSTTTANNIIGLIIISFYCGHVLFIVYSYVWLVKSALKSKEGRRKFMRTCVPHLLCLLNVTAALLFDTMYSRYGSASMPQSLRNFMGIQFLMIPPILNPVIYGLILTKIRYRMTALCMMACQSFKL
>XPLOC_94.1.OR.1R.308.7tm_4.exons1.scaffold_4.Scomber_japonicus
MQNSTEIVSFVLGAYGNIGHLKYLYFSIMLLWYLSICVANMVVIVVIYVDRRLHEPMYILLCNLFVNEISGSTSLYPLLLSQMFSDTHEVTLPWCFLQMCYIYTSASVEFCSLAAMAYDRYVSICYPLHYSAIMNTGRVAIIILFIWIYSFVNFIFSLPFLVSLKFCGNVIDKVFCDPHLIMKLACSVTILNNISDLVFAFVTVVLPFSLISVSYVKILAVCLKTSKENKQKAITTCTPQIFSVSNMFVGTMFHFVDSRFDEGYIPTKVRIILSVYLLIGQPMFTPFMYGFKLPKIRQSCKRYLFDRK
>XPLOC_95.1.OR.1R.308.7tm_4.exons1.scaffold_4.Scomber_japonicus
MDDELNVTYITLGGYVEVDKYRYVYFLIIFTVYILIILSNSTIVYLIWTHQNLHEPMYIFIAALLVNSVLLSTAIYPKLLIDSLSEKQIIPYSACLFQFHIFYSLGGSEFLLLSAMAYDRYVSICKPLQYPVIMRKTTVSIFLLLAWLLPAAQVAVPAGLSANKKLCNFSLKAIFCNNTVYKLQCVVSRAQIIHDMVILLNVALIPVLFIIFTYTRILIISYRSSRDVRKKAAQTCLPHLIVLINFSCLCAYDVITVQLESDFPKTVRLIMTLQIVMYHPLFNPVMYGLKMKEISKHLKKLFSQAKVI
>XPLOC_96.1.OR.1R.308.7tm_4.exons1.scaffold_4.Scomber_japonicus
MDDELNVTYITLGGYVEVDKYRYVYFLIIFAVYILIILSNSTIVYLIWTHQNLHEPMYIFIAALLVNAVLLSTAIYPKLLIDSLSEKQIISYSACLFQFHIFYSLGGSEFLLLLAMAYDRYVSICKPLQYPVIMRKTTVSIFLLLAWLLPAAQIAVVAGMSAKKKLCNFSLKAIFCNNTVYKLQCEVSRAHNIRDIVILLNVALIPVLFIIFTYTRILIISYRSSRDVRKKAAQTCLPHLIVLINFSCLCAYDVITIQLESDFPKTVRLIMTLQIVMYHPLLNPVMYGLKMKEISKHLKKLFSQAKVI
>XPLOC_97.1.OR.1R.308.7tm_4.exons1.scaffold_4.Scomber_japonicus
MDDELNVTYITLGGYVEVDKYRYVYFLIIFTVYILIILSNSTIVYLIWTHQNLHEPMYIFIAALLVNSVLLSTAIYPKLMIDSLSEKQIISYSACLFQFHIFYSLGGSEFLLLSAMAYDRYVSICKPLQYPVIMRKTTVSIFLLLAWLLPAPQVAVVAGLSANKKLCNFSLKAIFCNNTVYKLQCVVSREQIIHNIVVLLNVALIPVLFIIFTYTRILIISYRSSRDVRKKAAQTCLPHLIVLINFSCLCAYDVITIQLESDFPKTVRLIMTLQIVMYHPLLNPVMYGLKMKEISKHLKKLFSQAKVI
>XPLOC_98.1.OR.1R.306.7tm_4.exons1.scaffold_4.Scomber_japonicus
MDDELNITYITIGGYVEVDKYRYVYFLIMFTVYILIIGSNIIIVCLIWVHENLHEPMYVFIAALLLNAVLYSTTIYPKMLIDFLSEKQIISYSACLFQFYIFYTLGLSDFLLLSAMAYDRYVSICKPLQYPVIMRKTTISIFLVLSWLLPACQMAVLVIQIADTKLCNFNLKGIFCNNAVYSLHCVRSKFVTIYGVVLLFNVILLPMLFVMFTYVRILILTYQSCKEIRKKAAETCLPHLLVLISITCFSVYDVSIARLESKFTKMARLIMTLQIVLYHPLFNPLIYGLKMKEISKHLKRLFCRAK
>XPLOC_100.1.OR.1R.306.7tm_4.exons1.scaffold_4.Scomber_japonicus
MDDELNITYITIGGYVEVDKYRYVYFLIMFTVYILIIGSNIIIVCLIWVHENLHEPMYVFIAALLLNAVLYSTAIYPKMLIDFLSEKQIISYSVCLFQFFIFYTLGLSDFLLLSAMAYDRYVSICKPLQYPVIMRKTTISIFLVLSWLLPACLLAVLVIQIADTKLCNFNLKGIFCNNAVYSLHCVRSKFVTIYGVVLLINFILLPMLFVIFTYVRILILTYQSCKETRKKAAETCLPHLLVLISITCFSVYDVSIARLESKFTKMARLIMTLQIVLYHSLFNPLIYGLKMKEISKHLKRLFCRAK
>XPLOC_101.1.OR.1R.306.7tm_4.exons1.scaffold_4.Scomber_japonicus
MDDELNVTYITLGGYVEVDKYRYVYFLIMFTVYILIIGSNIIIVCLIWVHENLHEPMYVFIAALLLNAVLYSTTIYPKMLIDFLSEKQIISYSVCLFQFYIFYTLGMSDFLLLSAMAYDRYVSICKPLQYPVIMRKTTISIFLVLSWLLPACQMAVLVIQIADTKLCNFNLKGIFCNNVVYSLHCVRSKFVTIYGVVLLINFVLLPMLFVIFTYVRILILTYQSCREVRKKAAETCLPHLLVLISFTCLSAYDVSIARLESNFPKMARLIMTLQIVLYHPLFNPLIYGLKMKEISKHLKRLFCRAK
>XPLOC_103.1.OR.1R.306.7tm_4.exons1.scaffold_4.Scomber_japonicus
MDDELNITYITIGGYVEVDKYRYVYFLIMFTVYILIIGSNIIIVCLIWVHENLHEPMYVFIAALLLNAVLYSTAIYPKMLIDFLSEKQIISYSVCLFQFFIFYTLGLSDFLLLSAMAYDRYVSICKPLQYPVIMRKTTISIFLVLSWLLPACLLAVLVIQIADTKLCNFNLKGIFCNNAVYSLHCVRSKFVTIYGVVLLINFILLPMLFVIFTYVRILILTYQSCKETRKKAAETCLPHLLVLISITCFSVYDVSIARLESKFTKMARLIMTLQIVLYHSLFNPLIYGLKMKEISKHLKRLFCRAK
>XPLOC_104.1.OR.1R.306.7tm_4.exons1.scaffold_4.Scomber_japonicus
MDDELNVTYITLGGYVEVDKYRYVYFLIMFTVYILIIGSNIIIVCLIWVHENLHEPMYVFIAALLLNAVLYSTTIYPKMLIDFLSEKQIISYSVCLFQFYIFYTLGMSDFLLLSAMAYDRYVSICKPLQYPVIMRKTTISIFLVLSWLLPACQMAVLVIQIADTKLCNFNLKGIFCNNVVYSLHCVRSKFVTIYGVVLLINFVLLPMLFVIFTYVRILILTYQSCREVRKKAAETCLPHLLVLISFTCLSAYDVSIARLESNFPKMARLIMTLQIVLYHPLFNPLIYGLKMKEISKHLKRLFCRAK
>XPLOC_105.1.OR.1R.308.7tm_4.exons1.scaffold_4.Scomber_japonicus
MDYEANVTYITFDGHVDVNKYGYLYFLIMFIVYILIICCNSTIICLIWTHKNLHEPMYIFIAALLLNSVVFSTAMYPKMLIDFLSEKQIISYSACLFQFFLFYSLNGSEFLLLSAMAYDRYVSICKPLHYPTIMRKTTVKIFLALAWLVPACQIAVPAILSADMKLCSLTLKGIFCNNTIYQLHCVSSRARSIFGIVALMNIALFPMLFIIFTYTKIFIISYRNCGEVRKKAAQTCLPHLLVLVSFACLCAYDVSIIRLGPNFTKTVHLIMTLQFVIYHPLFNPIIYGLKMKEITKHLKRLFCQAKVI
>XPLOC_106.1.OR.1R.306.7tm_4.exons1.scaffold_4.Scomber_japonicus
MDDQFNVTYITLGGHVEVDKYRYLYFVIMFTVYIFIICSNAIIVYLIVIHRNLHEPMYIFIAALLVNSVLYSTAIYPKFLIDFLSEKQIISHSVCHFQFFLFYTLGGSEFLLLSAMAYDRYVSICKPLQYPVIMRKTTISIFLLLAWLVPACQVAGSAALSARRKLCNFTLKGIFCNNSIYKLHCVSSRGLSIYGVIILLNVVFFPLLFIVFTYIKILVISYRSSREVRKKAAQTCLPHLLVLINLSLLCTYDIIILRLESELPKTIRLIMTLQVVLYHPLFNPIIYGLKMKEITKHLCKLFCRVK
>XPLOC_107.1.OR.1R.347.7tm_1.exons1.scaffold_5.Scomber_japonicus
EENQTEPHLDADHCLFLSALPYGQAIPVLICVFVLLTLVSFLINGFSLFSLGFSDDLSWEPRSTLLKNLILSDLMQSFTFGPAVIHSLVQRRTMAFSTWCYFQYFVGTTSIFSSLVTITCMALERYLYVCHAIHYLVILTPVRLRLVLSLIWVYAMSIGVVNIVLLHSTGTEHYDHFTRGLLCEPDTMEQQMGFPRASAVYRKITGTFTLLLCLLVYAFSYTRMYQAARNAVMPFNAVNTTARKTVIFYCGMLFLQLLPLLLKSTSDVLWEVEGTVAMVSLSSQTQGVRKGNEILSATAATLHMSLLVMLIVPPCINPLVYGLRNAEMRMALLKLFQRWTETRGEGV
>XPLOC_166.1.OR.1R.302.7tm_1.exons1.scaffold_9.Scomber_japonicus
MNNATEVIQVIPFQKAVRALLSMLPCVFFLYINGVMLFALLKKPLLLETSRYVLFGHLLFTESVQLLVTMLLYLFAFTMVRMVSYVCVTVSLLAGITVKMSPLNLAVMSLERYVAICFPLRHVDIVTTRKTSIAIAVMWTVASLDSLTQMFLFISLESTGFTLQTFCTKKSVFRLKIFTTVNNAFTIVYFVLVGMIIIYTYIAIMFAVKSASGNVRNASRACRTVLLHLLQLCLCLTSTLFNIINSNNMLPPHIQYAFFLGLIVLPKCLSPLIYGLREHALRHVLKYYFTFGIKTTIRPYPK
>XPLOC_167.1.OR.1R.307.7tm_4.exons1.scaffold_9.Scomber_japonicus
MRNFSEVTYFILADFYGMDDLKPVYFCMFLIIYITIVAENVVLIGVIYCEKTLHEPMYLLLCNLAVNGLYGSTALLPAVLSNMLSHSHEISLQFCQIQIYSIHTYAITEFTILAAMSYDRYVAICFPLTYHTIMSHRVVKLIVFTWLFPMLAFLIVFILTLRLRFCETTIEKVYCINYLLVKLSCTDTSVVNIVGLLSVALYTLPQLIMIFYSYAHILRICILSFSKSKLKALRTCTPHLLAITNYSIGCFFEIAQSRFNISGLPYQTKLFLSLYFLIFPPILNPTIYGLSIQAIRLRLFRLFSSKN
>XPLOC_168.1.OR.1R.316.7tm_4.exons1.scaffold_9.Scomber_japonicus
MDNQTSLTFTMTAYAVMENYKHGIFTVLLLLYLITIILNTLLIVVIHQNKKLHQPMNVFACMLSINEIYGSSALLPAVLSMLISETHEITVKWCIAQVYFIHTYGSAEFCILAVMGYDRYVAICYPLHYHSIMSNSKVCKLVAFASIYPLVLFMCFYSLTVQLSFCGKVMPKLYCVNMELVKNACTNASASYISVVGLVFILILIAPQVTMILFSYVQILRVCRTLLKKSQGNALKTCIPHVLSLINFTIGCLFEIIQTRFNMSHVAFQARIFLSLYFIIIPPITNPMLYGLGTQMVRIQILKLFIKYKILPTQLA
>XPLOC_169.1.OR.1R.310.7tm_4.exons1.scaffold_9.Scomber_japonicus
MDNQTSLTFTMTAYAVMENYKHGIFTVLLLLYLITIILNTLLIVVIHQNKKLHQPMNVFACMLSINEIYGSSALLPAVLSMLISETHEITVKWCMAQVYFIHTYGSAEFCILAVMGYDRYVAICYPLHYHSIMSNSKVCKLVAFASIYPLVLFMCFYSLTVQLSFCGKVMPKLYCVNMELVKNACTNASASYISVVGLVFILILIAPQVTMILFSYVQILRVCRTLLKKSQGNALKTCIPHVLSLINFTIGCLFEIIQTRFNMSHVAFQARIFLSLYFIIIPPITNPMLYGLGTQMVRIQILKLFIKYKI
>XPLOC_170.1.OR.1R.316.7tm_4.exons1.scaffold_9.Scomber_japonicus
MDNQTSLTFTMTAYAVMENYKHGIFTVLLLLYLITIILNTLLIVVIHQNKKLHQPMNVFACMLSINEIYGSSALLPAVLSMLISETHEITVKWCMAQVYFLHTYASAEFCILAVMAYDRYVAICYPLHYHSIMSNSKVCKLVAFASIYPLVLFMCFYSLTVQLSFCGKVMPKLYCVNMELVKNACTNASASYISVVGLVFILILIAPQVTMILFSYVQILRVCRTLLKKSQGNALKTCIPHVLSLINFTIGSLFEIIQTRFNMSHVAFQARIFLSLYFIIIPPITNPMLYGLGTQMVRIQILKLFIKYKILPTQLA
>XPLOC_171.1.OR.1R.321.7tm_4.exons1.scaffold_9.Scomber_japonicus
MELFNSALGKNITFVRPAYFIITGFIGIPNIKYYYVFLCFVYIIAVLGNTIVMAVIILDHNLKTPKYVAVFNLAFVDLFGSSALVPKVLDIFLFNHYHVPYYDCLVMLFFCYTCLSMQSLNLVILCYDRLMAITYPLHYQMRITNRFMLNLIAFAWVFAIIAVLITVGLLTRLSFCRSVVVKSYFCDHGQIYKLACNDKTPNMVIGGLFPFLLVWLPLAFIVFSYSFIGYALSKIATKNERVKAFKTCTAHLSLVALYFLPILVTFTMSSRINLNARIINLSMASVFPPMLNPIVYVLQTQEIKESIKKILKIRGQFKMTV
>XPLOC_172.1.OR.1R.321.7tm_4.exons1.scaffold_9.Scomber_japonicus
MEFFNSALGKNISFVRPAYFIITGFIGIPNIKYYYVFLCFVYIIAVLGNIIVMAVIILDHNLKTPKYVAVFNLAFVDLFGSSALVPKVLDIFLFNHYHVPYYDCLVMLFFCYTCLSMQSLNLVILCYDRLMAITYPLHYQMRITNRFMLNLIAFAWVFAIIAILITVGLLTRLSFCRSVVVKSYFCDHGQIYKLACNDKTPNMVIGGLFPFLLVWLPLAFIVLSYSFIGHALSKIATKNERVKAFKTCTAHLSLVVLYFLPILVTFTMSSRINLNARIINLSMASVFPPMLNPIIYVLQTQEIKESITKILKIRGQFKMTV
>XPLOC_173.1.OR.1R.321.7tm_4.exons1.scaffold_9.Scomber_japonicus
MELFNSALGKNITFVRPAYFIITGFIGIPNIKYYYVFLCFVYIIAVLGNTIVMAVIVLDRNLKTPKYVAVFNLAFVDLFGSSALVPKVLDIFLFNHYHVPYYDCLVMLFFCYTCLSMQSLNLVILCYDRLMAITYPLHYQMRITNRFMLNLIAFAWVFAIIAVLITVGLLTRLSFCRSVVVKSYFCDHGQIYRLACNDKTPNMVIGGLFPFLLVWLPLAFIVFSYSFIGYALSKIATKNERVKAFKTCTAHLSLVALYFLPILVTFTMSSRINLNARIINLSMASVFPPMLNPIVYVLQTQEIKESIKNILKIRGQFKMTV
>XPLOC_174.1.OR.1R.321.7tm_4.exons1.scaffold_9.Scomber_japonicus
MELFNSALGKNITFVRPAYFIITGFIGIPNIKYYYVFLCFVYIIAVLGNTIVMAVIVLDHNLKTPKYVAVFNLAFVDLFGSSALVPKVLDIFLFNHYHVPYYDCLVMLFFCYTCLSMQSLNLVILCYDRLMAITYPLHYQMRITNRFMLNLIAFAWVFAIIAVLITVGLLTRLSFCRSVVVKSYFCDHGQIYKLACNDKTPNMVIEGLLPCLLLWLPLAFIVLSYSFIGHALSKIATKNERVKAFKTCTAHLSLVALYFLPILVTFTMSSRINLNARIINLSMASVFPPVLNPIIYVLQTQEIKESIKKILKIRGQFKIIV
>XPLOC_175.1.OR.1R.313.7tm_4.exons1.scaffold_9.Scomber_japonicus
MSPEEKAATTFNATFVRPAKFYISGFSDIPHVQYYYVFLCFVYIMTVFGNVFLLSVIYLVETLHTPKYMIVSSLAVTDLCCSTALIPKLLETFLFDKRYIVYEACLSYMFFVLFFACVQSWTLTTMAYDRFIAICFPLRYHSIVTKPAIIAILLFVWASLFSLMASTVGLIDRLSFCRSLVIKSFFCDHAPVYRLACNDTSLNKIMAFVAFIIVLCIPIILIAITYFCIAIALSRIASGVERLRALKTCSSHLILVAISFLPILGTNIAVVASNIHPNARIINSSLTHTIPALLNPIVYSLKTEEVLNSIKKL
>XPLOC_176.1.OR.1R.313.7tm_4.exons1.scaffold_9.Scomber_japonicus
MSPEEKAATTFNATFVRPAKFYISGFSDIPHVKYYYVFLCFVYIMTVFGNVFLLSVIYLVENLHTPKYMIVSSLAVTDLCCSTALIPKLLETFLFDKRYIVYEACLSYMFFVLFFACVQSWTLTTMAYDRFIAICFPLRYQSIVTKPAIIAMIMFVWVFLLSLVALTVGLIDRLSFCRSLVIKSFFCDHAPVYRLACNDTSLNNIMAYVAFIVVLCIPIILIGITYFCIAIALSRIASGVERLRALKTCTSHLILVAIFFLPIIGTNIASVASNIHPNARIINSSLTHTIPALLNPIVYSLKTEEVLNSIKKL
>XPLOC_177.1.OR.1R.330.7tm_4.exons1.scaffold_9.Scomber_japonicus
MSFLRTVLNNSVIIHPPGFYIIGFQTFPFISVYFIFLVFVYVVTLLFNCLVIYVITFNHCLHTPKFLAVVNLAVIDVILNTCIIPGMIKIFLVKDNFIPFNLCLLQMFVYYTVGTLESYALAILAYDRLIAICFPLRQNSINTVRSMCCIVGLTWSFALGVTAFTTSIMTRLSFCNSVRVFSYFCDYAPVFRLACNDYTMQWSAASCLTVLTLGGPFTFILLSYVSILVTVFRMKSLDSRVKALTTCVEHIILVAVFYIPLITIFTVGFYLRAINPDQRVLSLSLASCIPPCINPIVYSLKTKEIKTRALALVRKTKIGTQQPVKLKSKT
>XPLOC_178.1.OR.1R.333.7tm_4.exons1.scaffold_9.Scomber_japonicus
MSFLRTVLNNSVIIHPPGFYIIGFQTFPFISVYFIFLVFVYVVSLLFNCLVIYVITFNHCLHTPKFLAVVNLAVIDVILNTCTIPGMIKIFLIEDNFIPFNLCLLQMFVYYAFVSLESYALAILSYDRLIAICFPLRQNSINTVRSMCCIVGLTWSFALGVTAFTTSIMTRLSFCNSVRVFSYFCDYAPVFRLACNDYTMQWSAASCLSVLILGGPFTFILLSYVSILVTVFRMKSLDSRVKALATCGEHLILVAVFYMPLFTIFTVGFYLRAINPDQRVLSLSLASCIPPCINPIVYSLKTKEIKVRALALVRKTEIGTQQTNQHKINKMQQ
>XPLOC_179.1.OR.1R.320.7tm_4.exons1.scaffold_9.Scomber_japonicus
MSLLRTILNTSVIVHPPGFYIIGFQSFPYISVYMIFLTFVYVVTLVFNGLLIYIITSNHCLHTPKFLAIANLAVIDMLLNTSTIPSMIKTFLIKDNFIPFNLCLLQMYVYYVCLATESYALAILAYDRLIAICLPLRQNLFNSMPIMSCIIGLIWVYTLSLLAYSTSIMTRLSYCNSVRVFSYFCDYAPVFRLACNDYTLQWTMASKPSMVNLLGPFTFILLSYTSILVTVFRMKSVSSRLKALATCIEHLILVAVFFIPIFIIFLMGLYVRSIDPDQRVLSLSLASCIPPCINPIVYSLKTKEIKTRALALVQRMKTSP
>XPLOC_180.1.OR.1R.320.7tm_4.exons1.scaffold_9.Scomber_japonicus
MSLLRTILNTSVIVHPPGFYIIGFQSFPYISVYMIFLTFVYVVTLVFNGLLIYIITSNHCLHTPKFLAVFNLAITDIILNTSTIPSMIKTFLFKNNFIPFNLCLLQMYVYYAFVSLESYALAILAYDRLIAICLPLRQNLFNSMPIMSCIIGLIWVYNLVRVAYSTSIMTRLSYCNSVRVFSYFCDYAPVFRLACNDYTLQWSMASKSSMVNLLGPFTFILLSYTSILVTVFRMKSVSSRLKALATCIEHLILVAVFFIPIFIIFLMGLYVRSIDPDQRVLSLSLASCIPPCINPIVYSLKTKEIKTRALTLVQRMKTSP
>XPLOC_1.1.OR.1R.319.7tm_4.exons1.scaffold_11.Scomber_japonicus
MFYTNTTRIKNFFILGFPGLLPEYYGPVSGLLFVLFLAIVVGNIFILLFVKCERPLHKPTYLIFCHLALTDLAFGTVTLPKIISKYWFDDSIISFYGCFAQMYFVHFLGATHSFILMVMALDRFIAICAPLRYTVLFTNATVSVLCGISWFMPMSWMVGIVFDAFTLPFCNSNIIVQCYCDHIAITALGCENVLKVQIVAFGLAMLSLLLPLGFIIFSYFVIIIAVIRMSSSEGRIRTLSTCAPQLLITCLYYMPRCFVYLANNVGFTFSIPVRIVVVMLYSLLPAAVNPIIYCFKTKDIKENLKKKFYKKKINFFTKT
>XPLOC_2.1.OR.1R.321.7tm_4.exons1.scaffold_11.Scomber_japonicus
MIGNDTKMKSFLILGFPGLAQQYYGLVSTVLFFFYLAIAIGNIFILAFVMCEKSLQKPMYLIFCHLALNDLTFGTVTLPKIISKYWFGDSIISFYGCFTQMFFVHYLGSVQSFILLVMALDRFIAICIPLRYPVLITNNIISVLCGFAWFIPLPLMISIVLHVLTLPFCKTNVIAQCYCDHISITSQACGDDVKIVAVTSLCIAMFCLLIPLAFILFSYISIIVVIMKMSNAAGRKKTLSTCTPQIFITCLFYLPRCFVYVANTVGYAFSLDIRILLILLYSLYPAAVNPAIYCFKTQDIKQTLIKKLKRTTVGIEIKLAY
>XPLOC_3.1.OR.1R.321.7tm_4.exons1.scaffold_11.Scomber_japonicus
MFPTNITTIKDFIITGFPGLHQTYYGPVSALLFCTYFVILVGNTLILVFVGLERRLYKPTYLIFCHLATNDLLFGTVTLPKIISRYWWNDKIASFGACFTQMYFVHSLGAIHSLLLLIMALDRFIAICVPFKYPVLITNNAISIACGVSWIGTFVRMMAIVLHALTLPYCDSNLILQCYCDHFSITSLACGENVKYVKDVAFGFAMFSLLLPLSFILFSYVSVFVVVLRIPNTEGRYKTLSTCTPQLLISCLYYLPRCFVYLSNVIGFTFSMDVRISLIMLYSLLPCAVNPVIYCFKTKEIKDILMRKFKKATVGMKQVSK
>XPLOC_5.1.OR.1R.307.7tm_4.exons1.scaffold_11.Scomber_japonicus
MSLQNASIQVTEFIIGGFDKTEKPLVAGVVILITYILALFGNTINILFIINDKRLHKPMYVLICNLAIVDILYTSSACPTMIRVLVARVNTISYVHCYIEMFAFHLGGVMEMFALAVMALDRLIAIGCPFKYHSYLTNVRIIVITHFLWIAAGAFVSVLPATLLPLPHCRSKMKYTFCDYAAIIRTTCVDPRPYFNLVTVITFFLLFFTFVFICLSYILIIFFVKLSTDSNKWKMGSTCLSHLVVVTCYYCPLFIRIVLTRLGVVLTLEARHGLMIGAILGPSLVNPFVYCLRTKEIRCKIFRIFKI
>XPLOC_6.1.OR.1R.307.7tm_4.exons1.scaffold_11.Scomber_japonicus
MSLQNASIQVTEFIIGGFDKTEKPLVAGVVILITYILALFGNTINILFIINDKRLHKPMYVLICNLAIVDILYTSSASPTMIRVLVARVNTISYVHCYAEMFAFHLGGVMEMFALAVMAFDRLIAIGCPFKYHSYLTNVRIIVLTLFLWIAAAGLVSILPRTLLPLTHCRSKLKYTFCEYAALLRTTCVDLNPYFNMVTGIVFSILFLSFSFICLSYILIILFVKLSTDSNKRKLGSTCVSHLVVVTCYYCPLFITVVLTRLGVVLTLEARHGLTVGAILGPSLVNPFVYCLRTKEIRCKILRIFKI
>XPLOC_7.1.OR.1R.310.7tm_4.exons1.scaffold_11.Scomber_japonicus
MDIPYNTSSSSVLVLSGFNLSSENIVPTFLFATLSYMIILFCNLILILTIVLNKCLHQPMYLILLNLPVTDLIGSSALFPQLIKEILTNSRTMQYSACIAQAFFIHIYAAGTVFILTAMAYDRYIAICFPLKYNTVMTNAHIMKIITIVWASNLILMAVLFFLLLRLPRCRSVMTHTYCDNPSLLTLVCADKTINNIYGLFIVALSQVIANGMILYTYLQILVACFRSKRADTKSKALQTCATHLIVFLLLECLGLFTIISYRIKNISPHLRRFMGLSTLIFPPTLNPIIYGLKTKEIREKIVHFFGNKI
>XPLOC_8.1.OR.1R.310.7tm_4.exons1.scaffold_11.Scomber_japonicus
MPTNASSRKLLTLETLGISAANIYPAFVFGTIIYLIIVFCNLLVLITIAMSKTLHKPMFILLFNLPISDMLGATAFFPHLIFSIVTQSRSISHPACITQAFLVHVYGTGNLLILSAMAYDRYIAICHPLRYNTIMTPHTLIKMIFVMWFINLSIMSVLFMLHARFKICRTNIVDLYCNNPSLLKLACEDISVNNYYGFATIVFVLGVPLLIIMYTYAQILRTCVMTNQPDARRKAIQTCGSHLVVFLMLEINTVFTLIAHRIESASPNSRRLLGASVLIFPPFLDPIIYGLKIAELKQSITLLLRRNLCS
>XPLOC_9.1.OR.1R.313.7tm_4.exons1.scaffold_11.Scomber_japonicus
MPTNASSRKLLTLETLGISAANIYPAFVFGTIIYLIIVFCNLLVLITIAMSKTLHKPMFILLFNLPISDMLGATAFFPHLIFSIVTQSRSISHPACITQAFLVHVYGTGNMLILSAMAYDRYIAICCPLRYNTIMNPHTLIKMIFVMWFINLSMMSVLFMLHARFKSCRTNIVDLYCNNPSLLKLACEDTSVNNYYGLACIILLQGVPLSIIGYTYVQILRTCVMTNQPDARRKAIQTCGTHLVVFLLLEINTVFTLIAHRIESVSPSMRRTIGVSVLIFPPFLDPIIYGLKITELKQSITLLLRRNLRSVKL
>XPLOC_10.1.OR.1R.313.7tm_4.exons1.scaffold_11.Scomber_japonicus
MPTNASSRKLLTLETLGISAAHIYPAFVFGTIFYLIIVFCNLLVLITIAVCKKLHKPMFILLFNLPISDMLGATAFYPHLIYSIVAQSRSISHPACITQAFLIHVYGTGNLLTLSAMAYDRYIAICCPLRYNTIMTPHTLIKIIFVMWFINLSILSVLFMLHARFKLCRTNIVDLYCNNPSLLKLACEDTSVNNYYGLAFIILLQGGPLSIIGYTYVQILRTCVMTNQPDARRKAIQTCGTHLVVFLLLEINTVFTLIAHRIESVFPSIRRTIGVSILVFPPFLDPIIYGLKITELKQSITLLLRRNLRSIKL
>XPLOC_11.1.OR.1R.311.7tm_4.exons1.scaffold_11.Scomber_japonicus
MENKSFGFSFELTLDPFVIPPGGKYPIFFFGIAIYFFGIFCNLTLLILIIVKRNLHKPMYFILFSLPLNDLIGITAMLPKVLSDIVTETNKVYYPLCVLQAFLLHMYGGGILFILAAMSFDRYVAICMPLRYSSIMTPRGVTCIIFLVWGLDFVLIVSLFSLQTRLPRCKSVIMNVFCDNPSLLKLTCGNTAINNIIGLFNTAIMQAVSVSVQAFSYVKILITCVVTRRSETKTKAVNTCVAQLVILVIFEIAGTFTILSHRFKNVSADLQKIMGMLIFLVPPLLNPIVYGLYTNEIRSTFMRVLKNRFTN
>XPLOC_12.1.OR.1R.312.7tm_4.exons1.scaffold_11.Scomber_japonicus
MESNMTIASDILEIQGFDIAPEFTYPLFFLLLFVYSSLLFSNIGVLMLIITEKSLHQPMYILFCNLSVNDLIGNTVLLPPLMAHIISTDINRFITYSQCVAQAFHSHTFGSASHMILTIMAIDRYVAICHPLRYSSIMTTRTVIVLSATAWGVSLLLVSVLIGLTVRLSRCRSFIQNAYCDNASLFKLSCEDVSINNIYGLFFTVLLFSCSMGSIAITYFRIAIICWIKKNKELNNRALQTCASHLVLYLIMLWSGFLTIILHRFPNYPDLRKIAYILFHVVPANLNPVIYGMQTRSLRAKIFQILHREVTS
>XPLOC_13.1.OR.1R.305.7tm_1.exons1.scaffold_11.Scomber_japonicus
MADNNSLVGGQSLMRKINYRVILVQVLVMMFLSINFLLIITFFMKHFFYTTMRYILFATTLLSDCLILIVTNILLILNYFPFIIPTWLCVIMCIILSLYNFVTPVTLTAMTLERYVAICMPLQHAELCSTRRTLHCILMIYGLSSIPCIINFSIFFASATNNFFTQDRICSVEIFILQRWQGHVRSAVSQFYFLIMCITIVYSYIKIMKVAKAASGENKTSTWKGLRTVILHAFQLLLCLIQLWCPLIESAVLQINFMLFINVRYFNYITFNLAPRCLSPLIYGLRDEMFFHALKYYAVCGLYKS
>XPLOC_14.1.OR.1R.305.7tm_1.exons1.scaffold_11.Scomber_japonicus
MAKNSSLVGGQSLMRTINYRVILVQVLIVVFLCINFLLITTFFMKDFFYTTMRYILFATTLMSDCFILIITNVLLIYDYFRSTLQIWLCLSLCAFLSVCTLVTPITLTAMTLERYVAICMPLQHAEFCSTHRALPCIFIIHGLSAIPCIVDLSIFFASATQNFYTQDRICSVELFTFHSWQGHLRSAISQIYFLIMCITIVFSYVKIMKVAKAASGENKKSTWKGLRTVILHAFQLLLCLIQLWCPFIEGAVLQIDFMLYINVRYFTYISFYLAPRCLSPLIYGLRDDKFFIALKYYALCGLYKN
>XPLOC_15.1.OR.1R.305.7tm_1.exons1.scaffold_11.Scomber_japonicus
TNNSSIGGAYMQHQINFQFILVQLLVSIFLCINLLLIVTFFSKDVFYLTMRYILFAVTLLSDSLILIMSDVVFILAYFHFTMQVGICVIMSIVLLLYIFVTPITLTAMTLERFVAICMPLQHAELCSAHRALHCILIIHALSSIPSIVILSIFFASVSHRFYTQDRICSLENILHRWHDHVRSAISQFYFLIMCITIVYSYIKIMKVAKAASGENKKSTWKGLRTVILHAFQLFLCLIQLWCPFIESAVLQIDFMLFINVINFNYITFILAPRCLSPLIYGLRDEMFFHALKYYALCGLYKKQSS
>XPLOC_16.1.OR.1R.306.7tm_1.exons1.scaffold_11.Scomber_japonicus
TNNSSVGGAYMQRQINFQVILVQLLVSIFLCINLLLIVTFFSKDVFYLTMRYILFAVTLLSDSLILIMSDVVFILAYFHFTMQVGICVIMSIVLLLYMFVTPITLTAMTLERFVAICMPLQHAELCSAHRALHCILIIHGLSAIRCIGILSIFFASASHRFYTQDRICSVEMFILHRWHDHFRSAISQFYFLIMCITIVYSYIKIMKVAKAASGENKKSTWKGLRTVILHAFQLLLCLIQLWCPFIESAVLQIDFMLFVNVRYFNYITFILAPRCLSPLIYGLRDEMFFHALKYYVLCGLYKKQSS
>XPLOC_17.1.OR.1R.303.7tm_1.exons1.scaffold_11.Scomber_japonicus
TNNSSIGGAYLRRQINFQVMLVQLLVSIFLCINLLLIVTFFSKDVFYLTMRYILFAVTLLSDSLILIMSNVLLILSYFRFTMQVGICVIMSIVLLLYIFVTPITLTAMTLERFVAICMPLQHAELCSAHRALHCILIIHGLSAIRCIVILSIFFASASHRFYTQDRICSVEMFIFRRWHDHVRSAINQFYFLIMCITIIYSYIKIMKVAKAASGENKKSTWKGLRTVILHAFQLLLCLIQLWCPFIESAVLQIDFMLFVNVRYFNYITLFLAPRCLSPLIYGLRDEMFFHALKNYALCGLYKK
>XPLOC_18.1.OR.1R.306.7tm_1.exons1.scaffold_11.Scomber_japonicus
TNNSSIGGAYMQHQINFQVILVQLLVSIFLCINLLLIVTFFSKDVFYLTMRYILFAVTLLSDSLILIISNVLLILHYLHFTMPVGMCVIMSIVLLLYTFVRPITLTAMTLERFVAICMPLQHAELCSAHRALHCILIIHGLSAIRCIVILSIFFASASHRFYTQDIICSVEIFILRRWHDHVRAAISLFYFLIMCITIVYSYIKIMKVAKAASGENKKSTWKGLRTVILHAFQLLLCLIQLWCPFIESAVLQIDFMLFINVRYFNYITLFLAPRCLSPLIYGLRDEVFFHALKNYALCGLYKKQSS
>XPLOC_19.1.OR.1R.306.7tm_1.exons1.scaffold_11.Scomber_japonicus
TNNSSIGGAYMQRQINFQFVLVQLLVSIFLCINLLLIVTFFSKDVFYLTMRYILFAVTLLSDSLILIMSDVVFILAYFHFTMQVGICVIMSIVLLLYIFVTPITLTAMTLERFVAICMPLQHAELCSAHRALHCILIIHALSSMPCIVILSIFFASASHRFYTQDRICSVEMFILRRWHDHVRSAVSQFYFLIMCITIVYSYIKIMKVAKAASGENKKSTWKGLRTVILHAFQLLLCLIQLWCPFIESAVLQIDFMLFINVRYFNYITFILTPRCLSPLIYGLRDEMFFHALKYYALCGLYKKQSS
>XPLOC_20.1.OR.1R.306.7tm_1.exons1.scaffold_11.Scomber_japonicus
TNNSSVGGAYMQRQINFQVILVQLLVSIFLCINLLLIVTFFSKDVFYLTMRYILFAVTLLSDSLILIMSDVVLILSYFRFTMQVGICVIMSIVLLLYSFVTPITLTAMTLERFVAICMPLQHAELCSAHRALHCILIIHGLSSMPCIVILFIFFASASHRFYTQDRICSVEMFILRRWHDHFRSAISLFYFLIMCITIVYSYIKIMKVAKAASGENKKSTWKGLRTVILHAFQLLLCLIQLWCPFIESAVLQIDFMLFVNVRYFNYITLFLAPRCLSPLIYGLRDEMFFHALKYYALCGLYKKQSS
>XPLOC_21.1.OR.1R.306.7tm_1.exons1.scaffold_11.Scomber_japonicus
TNNSLVGGAYMQHQINFQVILVQLLVSIFLCINLLLIVTFFSKDVFYVTMRYILFAVTLLSDSLILIMSDVVLILHYFHFTVPAGMCVIMSIVLLLYMFVTPITLTAMSLERFVAICMPLQHAELCSAHRALHCILIIHGLSAIRCIVILSIFFASASHRFYTQDIICSVEIFILRRWHDHVRAAISLFYFLIMCITIVYSYIKIMKVAKAASGENKKSIWKGLRTVILHAFQLLLCLIQLWCPFIESAVLQIDFMLFINVRYFNYITLFLAPRCLSPLIYGLRDEVFFHALKNYALCGLYKKQSS
>XPLOC_22.1.OR.1R.312.7tm_1.exons1.scaffold_11.Scomber_japonicus
MQNLTEFPANATSHKSLSVIIKVCAVIPFFCVFLCCIAVMLHIFASHRHFLDTTRYILFAYMMVNDTLQLLSSVLLFLFVMGQVKFAIVYCAPLLFVSTATFQNTPLILATMSLERYVAIFYPLQCPAAWRSDRIWIIILSLWFISCISPVIDFSIGKHDPAVDVLSTPVLCKNVVVNSSPIQTLFKAAVSVLFFAVVAVIILFTYVRILLETRKMRQDRVSVNKAMHTVLLHGFQLLLSMLAYTNIITESLIVLHANWRPEDIAFFNYFSFILIPRFLSPLIYGFRDQSLRGHIRKTFLCCSTKVKPFVRG
>XPLOC_23.1.OR.1R.305.7tm_1.exons1.scaffold_19.Scomber_japonicus
GDYTCVRFYVSTVSFSVLLFFNLIINWTIVREEQLRSHARFVLVFHLLVSALVHLGMSSVFYYQIHLRARPGHSACMTMITILISSASNILLTLTMMALDRYCAVCHPMRYTSTCTAGYWPWLLGAFTWIVALLIPFILLPRQAAGDSYDGECGPEQLKKGELPKVLFIGVCALLILYSYVRILVEGRRLGVLNRRNRTGCRTIALHGSQLAVYILPNFVKYVITRLHKHGSIQAETKELAAVVIFAFFSLAQCVAPVVYGLRKEELLEQLCHRFPCCSRYLKSVLGWTVHANWPHTNHITRYVP
>XPLOC_24.1.OR.1R.321.7tm_4.exons1.scaffold_30.Scomber_japonicus
MSESLSRNFSHSSFVFDGFPAVRSLNQVRLLALPLSVCYLAALLGNCVLGHVIRSSRTLHGPMYVLIASLCAVDVLAVTAIVPNTLLGLLLDLDRISLASCLTQMFVTHFLSSVESTLLLAMALDRYVAVCRPLRYAELVGRSAWVKLLLVIAVRSGSVMATLVSLAGSLRFCGSNTIRHCYCDHMALVSLACGFTERSRAAGVAVIVCFVGVDIPLICFSYVRILSVVLRSAGDRWKAFHTCGTHLMVMMSFYLIGSVTFLSHNLNISIPTDANSFMGLMYILLPATVNPVIYGVRTKEIRNGFYRLFKLRAKKTVKVSP
>XPLOC_25.2.OR.1R.316.7tm_4.exons1.scaffold_30.Scomber_japonicus
LFWEERRMERQAENITSHQLFILDGFSELGALRPVLFVPFFIMLVVSLSANSMLLYVVASQRSLHSPMYVLIAGMACVDVSLPLFFIPNMLLSFLFDWRGISLVSCLVQIYFVHLLGAFQSTLLLWMALDRYFAICMPLYYHQRMAVPGFLRFVIPLVVRNVLMVALVVVLAGALPFCSVNVINHCFCEHMALVELACGSTAVNSLVGLISVFFIPVADFLFIIASYVVIFSSALGSGKSGAKALHTCVTHMVVLSVSIVIILVAFLSYRIRNGLPAWVRVFFSSLYLLFPSCFNPIVYGVRTAEIRQHILKTLTC
>XPLOC_26.1.OR.1R.308.7tm_4.exons1.scaffold_30.Scomber_japonicus
MMNSTQVSYFTLSAYFDTGLFTYFYFVTVICLYMFIVISNVFLIVVICMNRSLHEPMYLFLCSLFVNELYGSTGLFPFLLLQILSDIHTVSKAFCFLQIFFVYSYGGVEYLNLAIMSYDRYLAICFPLQYNTRMTSKSVAVFIAVIWFPPILVNFFTLPLIVPLQLCGNIINKVYCDNHSVVKLSCYDTTVNNIFGLIVTAVSVFGPLILILYTYMMILKVCSAGCKQSRQKAVSTCTPHLVSLLNFTFGACFEILQSRFNMSGVPNALRIFLSLYFLTCPPILNPLMYGLKLSKIRVTCKSLISNVG
>XPLOC_27.1.OR.1R.304.7tm_4.exons1.scaffold_30.Scomber_japonicus
MINSTQVSYFTLAAYFDTGLFTYFYFVTVMCLYMFIVSANVFLIVVICMNRSLHEPMYLFLCSLFVNGLYGSTGLFPFLLLQILSDIHTVSKAFCFLQIFFVYSYGSVEYLNLAIMSYDRYLAICFPLQYNTRMTSKRVAVFIAVIWFPPILVNFFTLPLIVPLQLCGNIINKVYCDNHSVVKLSCYDTTVNNIYGLIVTAVSVFGPLILILYTYMMILKVCSAGCKQSRQKAVSTCTPHLVSLLNFTFGACFEILQSRFNMSGVPNALRIFLSLYFLTCPPILNPLMYGLKLSKIRVTCKSLI
>XPLOC_28.1.OR.1R.306.7tm_4.exons1.scaffold_30.Scomber_japonicus
MMNSTQLSYFTLAAYFNTGDLKYFYFMVIFLLYIFIVSANVFLIVVICMNRSLHEPMYLFLCSLFVNELYGSTGLFPFLLLQILSDIHTVSKAFCFLQIYCVHLYGAVEYLNLAVMSYDRYLAICYPLQYNTQMTSKKIGTLIAVTWLYPCFAMVIMLYLTASLQLCGNIIDKVFCVTHSVVKLGCSDTLLVNVYGLFLSFGTIFVALNVILYTYLHILRVCFSGSKQTRQKAVSTCTPHLASLLNFSVGASFELLQSRFDMSRLPNMLRIFLSLYFLTCPPLFNPVMYGLNMSKIRAVSKSLLSN
>XPLOC_29.1.OR.1R.306.7tm_4.exons1.scaffold_30.Scomber_japonicus
MMNSTQLSYFTLAAYFNTGDFKYFYFMVIFLLYIFIVSANVFLIVVICMNRSLHEPMYLFLCSLFVSELYGSTGLFPFLLLQILSDIHTVSKAFCFLQIYCAHTYGGVEYLNLAVMSYDRYLAICYPLQYNTRMTSKKIGTLIAVTWLYPCFALVVSLCLTTPLQLCGNIIDKVFCATHSVVKLACSDTSGINIYGLIASFGTISVALIVILYTYLHILRVCFSGSKQTRQKAVSTCTPHLASLLNFSVGASFELLQSRFDMSRLPNMLRIFLSLYFLTCPPLFNPVMYGLNMSKIRAVSKSLLSN
>XPLOC_30.1.OR.1R.306.7tm_4.exons1.scaffold_30.Scomber_japonicus
MMNSTQLSYFTLAAYFDTGDFKYFYFMVIFLLYIFIVSANVFLIVVICMNRSLHEPMYLFLCSLFVNELYGSTGLFPFLLLQILSDIHTVSKAFCFLQVFCAHSYGAVEYLNLAIMSYDRYLAICYPLQYNTRMTSKKIGTLIALTWLFPCFAMVVSLCLTTPLQLCGNIIDKVFCATHSVVKLACSDTSGINIYGLIASFGTIFVALIVILYTYLHILRVCFSGSKQTRQKAVSTCTPHLASLLNFSVGASFELLQSRFDMSRLPNMLRIFLSLYFLTCPPLFNPVMYGLNMSKIRAVSKSLLSN
>XPLOC_31.1.OR.1R.305.7tm_4.exons1.scaffold_30.Scomber_japonicus
MMNSTQVSYFILTAYFDSGPFKYLYFLIILSLYMLIVISNVFLIVVICMNRSLHEPMYLFLCSLFVNELYGSTGLFPFLLLQILSDIHTVSKAFCFLQIFCVYSYATEEFFSLAIMSYDRYLAICCPLQYNTRMTPHKITVLITVSWYFSSVLCLVPAALSAPLQLCGNIIDKVYCDNYYIVRQSCSNITVNNIYGLIGTSLAISCPVTLILFSYVRILRVCFSGCKQSRQKAVSTCTPHLVSLLNFSFGAFFEILQSRFNMSGVPNMLRVFLSLYWLTCQPLLNPLMYGLNVSNIRITCKKMLF
>XPLOC_32.1.OR.1R.301.7tm_4.exons1.scaffold_30.Scomber_japonicus
MENNSDIVFVLHGLNESMTNRQVYFTFALVSYVCTVLVNLTLILTVCVEASLHQPMYIFVCNLCLNGIGGASSFYPKLLHDLLADSHVVSYAGCLGQIFAVYSYVFCEFTSLTVMAYDRYVAICWPLQYQAVMTPQRVGKLLLLTWSFTLLESLVGIVLTARLPLCGRSIRKLFCTNWEVVKLSCTSTTLNNIYGFVLIFSHCSQTVLILVSYVHLVRASLRSRSDRRKFMQTCVPHLMTLLVFTVSSVSDTLYSRYAGSSSLQALQNLLAAEFLVVPPLINPIIYGMKLQQIRSKILPHF
>XPLOC_33.1.OR.1R.304.7tm_4.exons1.scaffold_30.Scomber_japonicus
MMNSTQVSYFILTAYFDTGLLKYLYFLIILSLYMLIVISNVFLIVVICMNRSLHEPMYLFLCSLFVNELYGSTGLFPFLLLQILSDIHTVSKAFCFLQIFCVYSYVCVEFSTLAVMSYDRYLAICCPLQYNTRMTHNKIAMLIAVTWFYSFLTIIILISMIAPLQLCGNTIDKVYCLNYSIVKLACSDTRLNNIYGLIVTAVTVFGPLILILYTYMRILRVCFSGSKQTRQKAVSTCTPHLVSLLNFSFGVCFEILQSRFNMSSVHSILHIILSLYFLTVQPLFNPVMYGQRMSKIRITCKSLL
>XPLOC_34.1.OR.1R.315.7tm_4.exons1.scaffold_30.Scomber_japonicus
MVNSTLSYFIFGTYLHVGDLKYFYFMLTAMLYLVTVISNTSLIVVICMNRSLHEPMYLFLCSLFVNELYGSTGLFPFLLLQILSDIHTVSKAFCFLQIFCIYTYGSIQFCNLAIMSYDRYLAICYPLQYNTRMTSNKAVIFIILIWLYSFVKFLITLSLNIRLSLCGNVINSLYCHNYLVAKLACSDSKVNDIYGLFGVVLTIIVPLFPILFSYIKILKICFSGSKQTRQKAVSTCTPHLISLLNFSFGCLLEILQSRFDMSGVSSEFRIILSLYFLIMQPLLNPIMYGLQMSKIRNTCKQLFCDKMLSGHRNTM
>XPLOC_35.1.OR.1R.318.7tm_4.exons1.scaffold_30.Scomber_japonicus
MIALQAKRRIMINSTQISFFTFNAYVDTGHLKYLFFVIVMSMYILIICSNVFLIVVICMNRSLHEPMYLFLCSLFVNELYGSTGLFPFLLLQILSDNHTVSKAFCFLQIFSIYTYANVQFCNLMVMSYDRYLAICYPLQYNTRMTPKSVFTLVAITWIFPFVEVAVMLSLSATLQLCGNIINKVYCDNYSIIKLACFDTSVNNIYGLIYTVFIIIGAVILILYTYIRILRVCFSGCKESRQKAFSTCTPHLASLLNFSFGGFFEIVLSRFNMSSVPNMLRVFLSIYFLICQPLFNPVLYGLKMSKIRIVCKKLLMREM
>XPLOC_36.1.OR.1R.315.7tm_4.exons1.scaffold_30.Scomber_japonicus
MVNSTLSYFIFGTYLHVGDLKYFYFMLTAMTYIVIVIFNTSLIVVICMTRSLHEPMYLFLCSLFVNELYGSTGLFPFLLLQILSDIHTVSKAFCFLQIFCIYTYGNTEFCNLAIMSYDRYLAICYPLQYNTRMTSKKAVIFIILIWLYPFVKCLINLSLNIRLTLCGNVINSLYCHNYLVAKLACSDSKVNNIYGLFGVVLTVIVPLFPILFSYMKILKICFSGSKQTRQKAVSTCTPHLVSLLNFTFGCLFEILQSRFDMSGVSSEFRIILSLYFLIMQPLLNPIMYGLQMSKIRNTCKQLFCDKMLSGHRNTM
>XPLOC_37.1.OR.1R.315.7tm_4.exons1.scaffold_30.Scomber_japonicus
MVNSTLSYFIFGAYLHVGDFKYFYFMLTVMTYIVIVIFNTSLIVVICMNRSLHEPMYLFLCSLFVNELYGSTGLFPFLLLQILSDIHTVSKAFCFLQIFCIYTYGNTEFCNLAIMSYDRYLAICYPLQYNTRMTSKKAVIFIILIWLYPFVKCLINLSLNIRLTLCGNVINSLYCHNYLVAKLACSDSKVNNIYGLFGVVLTVIVPLFPILFSYMKILKICFSGSKQTRQKAVSTCTPHLVSLLNFSFGSLFEILQSRFDMSGVSSEFRIILSLYFLIMQPLLNPIMYGLQMSKIRNTCKQLFCDKMLSGHRNTM
>XPLOC_38.1.OR.1R.305.7tm_4.exons1.scaffold_30.Scomber_japonicus
IMINSTQVSYFILTAYLDSGPLKYLYFMIILSLYMLIVISNVFLIVVICMNRSLHEPMYLFLCSLFVNELYGSTGLFPFLLLQILSDIHTVSAPFCFLQIFWLCSYGNVEFFNLAIISYDRYLAICYPLQYNTRMSPHKTIILIAVPWLFSFLAIIVLVCLSGTLQLCGNIINNIYCGNYPIVKLACFDTRVNNIYGLIYTVISICIPLILILYTYLKILRVCFSGSKQTRQKAVSTCTPHLVSLLNFSFGCCFQILQSRFDMSRVPNVLRVFISLYFLILQPLLNPIMYGMRMSKIRNACKQVL
>XPLOC_39.1.OR.1R.305.7tm_4.exons1.scaffold_30.Scomber_japonicus
IMINSTQVSYFILTAYLDSGPFKYLYFMIILSLYMLIVISNVFLIVVICMNRSLHEPMYLFLCSLFVNELYGSTGLFPFLLLQILSDSHTVSKAFCFLQIFCVFSYGNIEFFNLAIMSYDRYLAICYPLQYNTRMSPRKITILIAVTWLFSFLAIMVLLSLSGTLQLCGNIINRVYCGNYPIVKLACFDTRVNNICGLIYTVISICIPLILILYTYLKILRVCFSGSKQTRQKAVSTCTPHLVSLLNFSFGCYFQLLQSRFNMSRVPNVLQIILSLYFLILQPLLNPIMYGMGMSKIRNTCKQVL
>XPLOC_40.1.OR.1R.304.7tm_4.exons1.scaffold_30.Scomber_japonicus
IMINSTQVSYFILTAYLDSGLLKYLYFMIILSLYMLIVISNVFLIVVICINRSLHEPMYLFLCSLFVNELYGSTGLFPFLLLQILSDIHTISKAFCFLQMLIIYSYGNVEFFNLAIMSYDRYLAICFPLQYNTRMTPNKTRILISVTWLFSLLVIIALLSLSAILQLCGNIINKVYCGNYLIVKLACFDTRVNNICGLIYTVISICIPLILILYTYLKILRVCFSGSKQTRQKAVSTCTPHLVSLLNFSFGCYFQILQSRFDMSRVPNVLQIILSLYCLILQPLLNPIMYGMGMSKIRNACKQV
>XPLOC_41.1.OR.1R.305.7tm_4.exons1.scaffold_30.Scomber_japonicus
IMINSTQVSYFILTAYLDSGPLKYLYFMIILSLYMLIVISNVFLIVVICMNRSLHEPMYLFLCSLFVNELYGSTGLFPFLLLQILSDIHTVSKAFCFVQIFWLCSYGNVEFFNLAIMSYDRYLAICYPLQYNTRMSPHKIIILIAVPWLFSFLAIIVLVCLSGTLQLCGNIINNIYCGNYPIVKLACFDTRVNNIYGLIYTVISICIPLILILYTYLKILRVCFSGSKQTRQKAVSTCTPHLVSLLNFSFGCCFQILQSRFDVSRVPNVLRVFISLYFGILQPLLNPIMYGMQMSKIRNTCKQVL
>XPLOC_42.1.OR.1R.316.7tm_4.exons1.scaffold_30.Scomber_japonicus
MINSTQVSYFILTAYLDSGPLKYLYFLIILSLYMLIVISNVFLIVVICMNRSLHEPMYLFLCSLFVNELYGSTGLFPFLLLQILSDIHTVSAPFCFLQIFCIYTYANIEFCNLAIMSYDRYLAICFPLQYNTRMTTNKVVIFIILIWLYSFVKFLITLSLNIRLTLCRNVINSVICRNYLIVKLACSDTKVNNIYGLFGIFLSIIVPLLPILFSYMEILKICFSGSKQTRQKAVSTCTPQLVSLLNFSFGCCFEILQSRFDMNRVPNVLRIILSLYFVILQPLLNPIMYGFQMSKIRNTCKHIFCKMLAGHKDPMQ
>XPLOC_43.1.OR.1R.304.7tm_4.exons1.scaffold_30.Scomber_japonicus
IMINSTQVSYFILTAYLDSGPFKYLYFMIILSLYMLIVISNVFLIVVICMNRSLHEPMYLFLCSLFVNELYGSTGLFPFLLLQILSDIHTVSKAFCFLQIFCLYSYVNVEFFSLAIMSYDRYLAICYPLQYNTRMSPHKTGILIAVPWLFSFLAIIVLVCLSAPLQLCGNIINKLYCENYPIVKLACFDTRVNNIYGLIYTVISICIPLILILYTYLKILRVCFSGSKQTRQKAVSTCTPHLVSLLNFSFGCCFQILQSRFDMSRVPNVLPVFISLYFGILQPLLNPIMYGMQMSKLRNIFKQV
>XPLOC_44.1.OR.1R.304.7tm_4.exons1.scaffold_30.Scomber_japonicus
IMINSTQVSYFILTAYLDSGPLKYLYFMIILSLYMLIVISNVFLIVVICINRSLHEPMYLFLCSLFVNELYGSTGLFPFLLLQILSDIHTVSKAFCFLQIFCLYSYGNVEFFNLAIMSYDRYLAICYPLQYNTRMTPNKTRILIAVTWLFSFLAIMVLLSLSGTLQFCGNIINKLYCGNYPIVKLACFDTRVNNIYGLIYTVISICIPLILILYTYLKILRVCFSGSKQTRQKAVSTCTPHLVSLLNFSFGCYFQLLQSRFDMSRVPNVLRVFISLYFGILQPLLIPIMYGMQMSKLRNIFKQV
>XPLOC_45.1.OR.1R.304.7tm_4.exons1.scaffold_30.Scomber_japonicus
IMINSTQVSYFILTAYLDSGPLKYLYFMIILSLYMLIVISNVFLIVVICMNRSLHEPMYLFLCSLFVNELYGSTGLFPFLLLQILSDIHTVSKAFCFLQIFCLYSYVNVEFFNLAIMSYDRYLAICFPLQYNTRMSPHKTRILIAVTWLFSFLAIIALLSLSAPLQFCGNIINRLYCGNYPIVKLACFDTRVNNIYGLIYTVISICIPLILILYTYLKILRVCFSGSKQTRQKAVSTCTPHLVSLLNFSFGCCFQILQSRFDVSTVPNVLRVFISLYFGILQPLLIPIMYGMQMSKLRNIFKQV
>XPLOC_46.1.OR.1R.306.7tm_4.exons1.scaffold_30.Scomber_japonicus
NSTQVSYFTLTAYFDTGLLTYLYFLIILSLYMLIVISNVFLIVVICMNRSLHEPMYLFLCSLFVNELYGSTGLFPFLLLQILSDIHTVSAPFCYLQNFVLYSYGGVEFLNLAIMSYDRYLAICCPLQYNTRMTFNKIAMLIAVTWLIPLLLCVVMTSLTNSLQLCGNIINKVYCDNYSIVKLACFDITINNIYGLFITSLTILGPLILIVFTYMKILKICFSGCKQSRQKAVSTCTPHLASLLNFSCGASFEVVQSRFNMNKIPNILRIFLSLYWLTCQPLFNPLLYGLNMSKIRMVCKSFVFANM
>XPLOC_47.1.OR.1R.309.7tm_4.exons1.scaffold_30.Scomber_japonicus
MMNSTQVSYFTLTAYFDSGLLTYLYFLIILSLYMLIICSNVFLIVVICINRSLHEPMYLFLCSLFVNELYGSTGLFPFLLLQILSDIHTVSKAFCFLQIFCLYSYGGVEFLTLAIMSYDRYLAICHPLQYNTCMTPNKIAKLTALIWIYPLFINAVIVAGLTAPLQLCGNVINKVYCDNYYVVKLACSDITVNNIFGLSHMFTVIFGLILVIIYTYIRILRVCFSGCQQTRRKAVSTCTPHLASLLNFSCGAFFEILQSRFNLKRLPNLLRIILSLYWLTFQPLINPLLYGLKMSKIRILSKNLLLGNK
>XPLOC_48.1.OR.1R.304.7tm_4.exons1.scaffold_30.Scomber_japonicus
IMNSTQVSYLALVAYFDTGAFRYLYFVIIMCLYMLIVISNVFLIVVICMNRSLHEPMYLFLCSLFVNELYGSTGLFPFLLLQILSDIHTVPKAFCFLQIFCVHFYGSVEYFTLGVMSYDRYLAICCPLQYHTRMTHGRVLALTAFVWSYSILATLAMMSLSVPLQLCGNTIHKVYCDNYSIVKLACSDTTINNIYGLVYIFTVIVSLVALILSSYVRILRVCFSGCKQSRQKAVSTCTPHLASLLNFTFGAFFEIVQGRFNMSRVPNMLRVVLSLYWLTCQPLFNPVLYGLNITKIRIICSSLG
>XPLOC_49.1.OR.1R.319.7tm_4.exons1.scaffold_30.Scomber_japonicus
MGNSTLSTFSYFILGAYMYTGPLRYLYFMLTVMTYIVIVISNTSLIVVICMNRSLHEPMYLFLCSLFVNELYGSTGLFPFLLLQILSDIHTVSAPFCFLQIFCLYTYANIEFCNLAIMSYDRYLAICFPLQYNTRMTSNKVVIFIILIWLYSFVKFLITLSLNIRLTFCGNVINSVICRNYLIVKLACSDTKVNNIYGLFGIFLSIIVPLLPILFSYMEILKICFSGSKQTRQKAVSTCTPQLVSLLNFSFGCCFEILQSRFDMNRVPNVLRIILSLYFVILQPLLNPIMYGFQMSKIRNTCKHIFFCKMWACHKDPMQ
>XPLOC_50.1.OR.1R.319.7tm_4.exons1.scaffold_30.Scomber_japonicus
MGNSTLSTFSYFILGAYMYTGPLRYLYFMLTVMTYIVIVISNTSLIVVICMNRSLHEPMYLFLCSLFVNELYGSTGLFPFLLLQILSDIHTVSAPFCFLQIFCLYSYANIEFCNLAIMSYDRYLAICFPLQYNTRMTSNKVVIFIILIWLYSFVRILITLSLNIRLTLCGNVINSVVCRNYLIVKLACSDTKVNNIYGVFAIFLSITVPLFPILFSYMEILKICFSGSKQTRQKAVSTCTPQLVSLLNFSFGCCFEILQSRFDMNRVPNVLRIILSLYFVILQPLLNPIMYGFQMSKIRNTCKHIFFCKMWAGHKDPMQ
>XPLOC_51.1.OR.1R.318.7tm_4.exons1.scaffold_30.Scomber_japonicus
MGNSTLSTFSYFILGAYMYTGPLRYLYFMLTVMTYIVIVISNTSLIVVICMNRSLHEPMYLFLCSLFVNELYGSTGLFPFLLLQILSDIHTVSKAFCFLQIFCIYTYANIEFCNLAIMSYDRYLAICFPLQYNTQMTSNKVVIFIILIWLYSFVKFLITLSLNIRLTFCGNVINSVFCRNYLIVKLACSDTKVNNIYGLFGIFLSITVPLFPILFSYIEILKICFSGSKQTRQKAVSTCTPQLVSLLNFSFGCCFEILQSRFDMNRVPNVLRIILSLYFVVLQPLLNPIMYGFQMSKIRNTCKHIFCKMLAGHKDPMQ
>XPLOC_52.1.OR.1R.318.7tm_4.exons1.scaffold_30.Scomber_japonicus
MGNSTSSTFSYFILGAYMYTGPLRYLYFMLTVMTYIVIVISNTSLIVVICMNRSLHEPMYLFLCSLFVNELYGSTGLFPFLLLQILSDIHTVSAPFCFLQIFCLYSYVNVEFCNLAIMSYDRYLAICFPLQYNTRMTSNKVVIFIILIWLYSFVKFLITLSLNIRLTFCGNVINSVFCRNYLIVKLACSDTKVNNIYGLFGTFVSITVPLSPIVFSYIKILKICFSGSKQTRQKAVSTCTPQLVSLLNFSFGCCFEILQSRFDMNRVPNVLRIILSLYFVVLQPLLNPIMYGFQMSKIRNTCKHIFCKMWAGHKDPMQ
>XPLOC_53.1.OR.1R.310.7tm_4.exons2.scaffold_37.Scomber_japonicus
MNVSSPNVTVVIEYRDSFTKAVTKNVIVVVLGISINYINANLIQTFSKNQVWHHQIFYLNPRYILFFHMVVNDMIQVTLTVILFIVSYTLYKINVSICAAFILIALFTTENTPLNLACMAVECYIAICLPLHHVQICTVKRTLMLIGLIWMTSMLSVLPDLFITLATEPLDFFDSRVFCLRETAFRNPHIIKKRDITYVVYLVIVWFVIFYTYFNILFTAKTASNNAKKARNTILLHGFQVLLCMATYADPLLKNALIQWFPKNFSDSLFACYIIIQILPRSISPIIYGIRDTTFRKYLKRNLLCKVSSQ
>XPLOC_54.1.OR.1R.307.7tm_1.exons2.scaffold_37.Scomber_japonicus
MNVSAANVTVVLQYRDSFTKAVTKNVIVVVLGISINFISASLIHTFRKHQVCYQIFYLNPRYILFIHLVVNDIIMVTMTITLFVVSYTLYQINVSVCCVIMLIVIFTTENTPLNLACMAVECYIAICLPLHHMQICTVKRTLMLIGLIWMTSIVSGITDLFITLATEPLDFFHSRVFCRREVVFPHPLIIEKRDITYSLFLVIVWITIFYTYFKILFTAKTASKDAKKARNTIILHGFQLLLCMSSYATPPLKDALLRWFPKNIADSLFAIYITVQILPRSISPIIYGLRDNTFRKYLKNELLCKIS
>XPLOC_55.1.OR.1R.307.7tm_1.exons2.scaffold_37.Scomber_japonicus
MNVSAANVTVVLQYRDSFTKAVTKNVIVVVIGISINFINASLIHTFRKHQVCYQIFYLNPRYILFIHLVVNDIIMVTVTITLFVVSYTLYQINVSVCCVIMLIVIFTTENTPLNLACMAVECYIAICLPLHHMQICTVKRTLMLIGLIWMTSIVSGITDLFITLATEPLDFFHSRVFCRRGVVFPHPLIIEKRDITYSLFLVIVWITIFYTYFKILFTAKTASKDAKKARNTIILHGFQLLLCMSTYATPPLKDALLRWFPKNYADSLFAIYITVQILPRSISPIIYGLRDNTFRKYLKNELLCKIS
>XPLOC_56.1.OR.1R.307.7tm_1.exons2.scaffold_37.Scomber_japonicus
MNVSAANVTVVLQYRDTFTKAVTKNVIVVFLGISINFINASLIHTFRKHQVCYQIFYLNPRYILFIHLVVNDIIMVTMTITLFVISYTIYKLNVSICCIFILIALFTTENTPLNLACMAVECYIAICLPLRHVQICTVKRTLMLIGLIWMTSIFSVLPDLFITLATEPLDFFHSRVFCRRELVFPQPLIIEKRDITYSLFLVIVWLTIFYTYFKILFTAKTASKDAKKARNTIMLHGFQLLLCMSSYATPPLKDALLRWFPKNIADSLFAIYITVQILPRSISPIIYGFRDNTFRKYLKNELLCKIS
>XPLOC_57.1.OR.1R.305.7tm_1.exons2.scaffold_37.Scomber_japonicus
MNVSAANVTVVLQYRDSFTKAVTKNVIVVVLGISINFINASLIRTFRKHQVQIFYLNPRYILFIHLVVNDIIMVTMTITLFVVSYTLYQINVSVCCVIMLIVIFTTENTPLNLAWMAVECYIAICLPLHHMQICTVKRTLMLISLIWMTSIVSGITDLFISLATEPLDFFHSRVFCRREVVFPHPVTIQKRNITFSMFLVIVWITIFYTYFKILFTAKTASKDAKKARNTIMLHGFQLLLCMSSYATPQLKVVLLRWFPKNIADSLFAIYITVQILPRSISPIIYGIRDNTFRKYLKNDFLCRVS
>XPLOC_58.1.OR.1R.317.7tm_1.exons2.scaffold_37.Scomber_japonicus
MNVSAANVTVVLQYRDSFTKAVTKNVIVVVLGISINFINANLIHTFRKHQVCYQKSLSYSFSSFQIFYMNPRYILFIHLVVNDMIVLTLTITLFLISYILFKLNVSICCVIVLLVIFTTENTPLNLACMAVECYIAICLPLHHMQICTVKRTSMLIGLIWMTSMLSGLPDLFITLATEPLDFFHSRVFCLRENVFPHPVNIKKRDITYSMFLVIVWITIFYTYFKILFTAKTASKDAKKARNTIMLHGLQLLLCMSSYATPPLKEALLRWFPKNYADSLFAIYITVQILPRSISPIIYGFRDNTFRKYLKNDLLCRV
>XPLOC_60.1.OR.1R.308.7tm_1.exons2.scaffold_37.Scomber_japonicus
NVSVVLQYRDSFTKAVTKNVIAVVIGISINFINASLIHTFRKHQVCYFCTFFPTIQIFYMNPRYILFIHLVVNDMIVVTMTVTLFIISYTIYKFSVSVCCVIVLLLIFTTENTPLNLACMAVECYIAICLPLRHMQICTVKRTLMLIGLIWMTCIFSGLPDLFITLATEPLDFFHSRVFCVRETVFPHPLAVKRRDITYSLFLVIVWITIFYTYFKILFTAKTASKDAKKARKTIMLHGFQILLCMSSYATPPLKEALLRWFPKNYADSLYAIYIIVQILPRSISPIIYGFRDNTFRKYLKNDFLCMV
>XPLOC_62.1.OR.1R.307.7tm_4.exons2.scaffold_37.Scomber_japonicus
MNMSAANVTVVLQYRDSFTKAVTKNVIVVVIGISINFINANLIHTFRKHQVCYQIFNMNPRYILFIHLVVNDMIQMTLTIILFVVSYTIYKLNVSICCIFILIALFTTENTPLNLACMAVECYIAICLPLRHVQICTVKRTLMLIGLIWMTSMLSVLPDLFITLATEPLDFFHSRVFCLRQTAFPHPLIVQKRDITYSLFLVIVWITIFYTYFKILFTAKTANKDAKKARNTIMLHGFQLLLCMTTYVAPQLLKVLQQWFPKNSADFLFTYYITVQVLPRSISPIIYGIRDNTFRKYLKKYLLCKVS
>XPLOC_63.1.OR.1R.316.7tm_1.exons2.scaffold_37.Scomber_japonicus
MNVTSGNKTLTPPVNYRDSFVIAVGKNVIVVVLGMTINYINATMIHTFNRHHVQIFKLNPRYILFIHLVFNDLLQLTTSITLFVFTYTFHTIYVPLCCLLILPAVFTTQNTPLNLAFMAAECYIAVCFPLRYNYICTVKRTYTVIGIIWTMSSLSILPDIFILLVSEPQDFLYARVFCRRDNVFRSAYSLKKRDASHILFLVVVWITLFYTYFRILFVAKAANTDANKARNTILLHGFQVLLCMITYVQPMIVTFLSYLFPGGMASILFAIFVINQILPRFISPIVYGLRDSTFRKYLKHYLLCAVNESNHVKKKL
>XPLOC_64.1.OR.1R.312.7tm_1.exons2.scaffold_37.Scomber_japonicus
MNSPSYSYNVSSSLTYKDASSAAVVKNVIVVALGLTINYINGTLIHTFRKHQVQILYVNPRYILFIHLVLNDIIQLTTTISLFIFGYAFYRFNASFCCLIITLAVFTTLNTPLNLAVMAVECYIAICLPLRHAELCTIKRTYILIGWIWAMSAASTLPDVFIILATEPSEFFYSIIFCERDNLFHHPISINKRDVSYMIYLIGVWLTLFYTYFKIFFAAKAAKEAKSSGGDAKKARNTILLHGFQLILCMLTYVAPPLKKALFYWFPKYYAHALFASYIIIQMLPRFVSPIVYGLRDKTFRQHLKKYLLCSV
>XPLOC_68.1.OR.1R.310.7tm_1.exons2.scaffold_37.Scomber_japonicus
VSYRDASSTAVVKNVIVVALGLTINYINGTLIHTFRKHQVQILYVNPRYILFIHLVLNDIIQLTTTISLFVLSYVFYRFNASLCCLIITLAIFTTLNTPLNLAVMAVECYIAICLPLRHAELCTIKRTYILIGWIWAMSAASTLPDVFIILATEPLRLFYSKIFCERDNLFHHPISINKRDVSYILFLVGVWLTLFYTYFKIFFAAKAAKEAKSSDGDAKKARNTILLHGFQLILCMLTFVAHVLKKALLHWFPKYYAHALFACYIIIQMLPRFISPIVYGLRDKTFRHHLKKYLLCSLWASIRPRTPEK
>XPLOC_70.1.OR.1R.308.7tm_1.exons2.scaffold_37.Scomber_japonicus
NFSSANSYVRARDSFSVAVSKNVIVGVLCIIINYINGTLIHTFNKHQVQIFHVNPRYILFIHLVVNDMMQLTSSVMLLLLSYVFYKISVRLCCFLLLFTIIATQNTPMNLAAMAVECYIAICLPLHHATLCTVRRTYILIGIIWFVSLMSYVPDIFLLLSTESAEFLDSKIVCIRNNAFLSPLLQQKNNIYNIILLVIVWSSLVYTYLRILFAAKSADADVKKARNTILLHGFQLLLSMLTYVAQALRQALYVWFPRNITDAIFVCYVFIQVLPRLISPIVYGIRDRTFRRYLQRYLLCGMRASINPQ
>XPLOC_72.1.OR.1R.309.7tm_4.exons2.scaffold_37.Scomber_japonicus
MNLSSVNDTSTVVGNQRNNFTIAVTNNLIVTALCISINYFNGTLVHTFRKHQVQIFYSNPRYILFIHLVINDMMQLALSTLLHIISYALYTIKVPFCIILLTITILTTLNTPINLAGMAIECYIAICIPLRHGQICTVKKTCVFIGLIWVVSSMSILPDIFILLATEPLQFFHSKVLCARDFVFRSNYSLKKRDTSHIVCLVLVWLTLLYTYFRILFAAKEATAGIKKARNTILLHGFQLLLCMLTYVRPMFEQGLLYLLPKHVRAIRFACYVIVQILPRFVSPIVYGLRDQTFRRYMRRYMLCKVSTR
>XPLOC_73.1.OR.1R.302.7tm_1.exons2.scaffold_37.Scomber_japonicus
VRDTFTTAFVKNLILVLVWLLLSYINGTLVATFFRHQQTFYEDPRYILFIHMVINDAIQLTVTITLFVLSYIFYKINVSFCCFFILVAVFTTRNTPVNLASMAIERYIAICEPLRHSQICTVRRTYGVIGLIWFICVAPDITDLFVTLATESLSFFHQSVFCLRQNVFKDPILAYKRLAFDIIYFSCVFLTLVFTYLRILFAARALSTEKLSAQKARNTILLHGAQLAMCMLSYISPSMEIVLHLIFPGRILEIRYANYLIVYILPRFLSPIIYGVRDKKFRKYLKMYFQSSRCRGTQRVAA
>XPLOC_75.1.OR.1R.276.7tm_4.exons3.scaffold_37.Scomber_japonicus
YENPRYIMFICMVINDALQLTLVTALYVVSYIFRKIHASVCCILVHTKQLFLLQIMTAVLTTRSTPLILAGMAVERYIAICFPLHYSQICTVPRTLLLIYIILILTSTPPITDLLITIVKEPPSFFHTSIFCDHSLLFRDRSIYYKNCVFDGVYLSFVALTLLYTYCKIMLTARAASMGLASVKRARNTVLLHGVQVAFVVPSLQAALISLFPRLSLEIRYIFFLVVYIIPRFMSPVIYGFRDEQFRKYWLRYLTCWSRSVVRVRPVVLKVNLQVK
>XPLOC_108.1.OR.1R.314.7tm_4.exons3.scaffold_68.Scomber_japonicus
MENLTTVTSLKQPIVFELEGFFVPPGYSPLLFFLALLNYIVVLLGNGVVFSVIVIDKSLHRPMFILVCNLVVCDLLGATAVLPRLMIHFLTGQKRIAYILAIAQAFCVHTYGAAVQTILGAMAYDRYRYIAVCEPLRYHAIMTSARLHFCCALAWFIALLLIAVLFAFHINTPLCGNIIRHVYCTNRTIMNLACSPTLPSNIYGGLSMTWSLSTGIFLIIAFSYIRILHASVKRGRSDSSAQSKALRTCAPHLVVYLLFEIASLIIIVSYRFPSVSQNIKKFCSILFIIIPPVINPIIYGLVSKELRGSIIKQF
>XPLOC_109.1.OR.1R.325.7tm_4.exons3.scaffold_68.Scomber_japonicus
MENLTLVTPLKQPIVFELEGFFVPPGYSSLLFFLALLNYIVVLLGNGVVFSVIVIDKSLHRPMFILVCNLVVCDLLGATAVLPRLMIHFLTGQKRIAYILAIAQAFCVHTYGAAVQTILGAMAYDRYRYIAVCEPLRYHAIMTSARLHFCCALAWFIALLLIAVLFAFHINTPLCGNIIRHVYCSNRTILSLACSPTLPNNIYGQYIGQNKATDLGLSMTWSLSTGIFLIIAFSYIRILHASIKRGRSDSSAQSKALRTCAPHLVVYLLFQIASVIIILSQRFPSVSQNIKKFFSILIIIIPPVINPIIYGLVSKELRGSIIKQF
>XPLOC_110.1.OR.1R.325.7tm_4.exons3.scaffold_68.Scomber_japonicus
MENLTMVTPLKQPIVFELEGFFVPPGYSSLLFFLALLNYIVVLLGNGVVFSVIVIDKSLHRPMFILVCNLVVCDLLGATAVLPRLMIHFLTGQKRIAYILAIAQAFCVHTYGAAVQTILGAMAYDRYRYIAVCEPLRYHAIMTSARLHFCCALAWFIALLLIAVLFAFHINTPLCGNIIRHVYCSNRTILSLACSPTLPNNIYGQYIGQNKATDLGLSMTWSLSTGIFLIIAFSYIRILHASVKRGRSDSSAQSKALRTCAPHLVVYLLFEIASLIIIVSQRFPSVSQNIKKFFSILLIIIPPAINPIIYGLVSKELRGSIIKQF
>XPLOC_113.1.OR.1R.323.7tm_4.exons3.scaffold_68.Scomber_japonicus
MENLTLVTPLKQPIVFELEGFFVPPGYSPLLFFLALLNYIVVLLGNGVVFSVIVIDKSLHRPMFILVCNLVVCDLLGATAVLPRLMIHFLTGQKRIAYILAIAQAFCVHTYGAAVQTILGAMAYDRYRYIAVCEPLRYHAIMTSARLHFSCALAWFIALLLIAVLFAFHINTPLCGNIIRHVYCSNRTIMNLACSPTLPSNIYGQYIGQNKATDLSMTWSFSTGIFLIIAFSYIRILHASVKRGRSDSSAQSKALRTCAPHLVVYLLFEIASLIIVVSQRFPSVSQNIKKFFSILLIILPPAINPIIYGLVSKELRGSIIKQF
>XPLOC_114.1.OR.1R.319.7tm_4.exons1.scaffold_68.Scomber_japonicus
FCSFRLMENYTYNSPMLQLEGLNVSKDSTYPLFLFLFFSYVFIIVANVGIAFIVFIDKTLHQPMYILFCNLSVNDILGNSLLEPRLLVNLLQPPSERIISYYECVAQAFTTHMFSTTAHTILMIMAFDRYVAICNPLRYAVIMTNKMLIKLTVSAWGVAFVLVGILLGLTIRLNRCRTLMRSMYCNNAALFKLSCESVFINNVYGLTFTVVLFTSSIGSMVLTYTRIMVVCLTSKNKSLNSKALKTLSTHLVVYLILLFTGMSIITLHRFPQLTESRKIVAILYHIIPGSLNPIIYGMQSKEIRRFLSKLFVFKKVLPS
>XPLOC_115.1.OR.1R.324.7tm_4.exons1.scaffold_68.Scomber_japonicus
VILAVLCCSFRLMENYTYNSPTLLLEGLNVSKDSTYPLFLFLFFSYLFIIVANVGIAFIVFIDKTLHQPMYILFWNLSVNDILGNSILEPRLLVDMLRPPSERIISYYECVVQAFTTHMFSTTAHTILMIMAFDRYVAICNPLRYAVIMTNKMLIKLTVSAWGVAFVLVGILLGLTIRLNRCRTLIRSPYCDNAALFKLSCESIFINNVYGLTFTVVLFTSSIGSMVLTYTRIMVVCLTSKNKSLNSKALKTLSTHLVMYLILLLTGMSIITLHRFPQLSESRKLVAILYHIIPGSLNPIIYGMQSKEIRRFLSKLFDFKVLPS
>XPLOC_116.1.OR.1R.325.7tm_4.exons1.scaffold_68.Scomber_japonicus
VILAVLCCSFRLMENYTYNSPTLLLEGLNVSKDSTYPLFLFLFFSYVFIIVANVGIAFIVFIDKTLHQPMYILFWNLSVNDILGNSVIVPRLLIDMWRPPSERIISYNECVAEAFTTHMFNTTSHTVLMIMAFDRYVAICNPLRYTTIMTNKMLIKLTVFAWGVAFVLVGILLGLTIRLNRCRTLMRSIYCNNAALFKLSCESVFINNVYGLTFTVVLFTGSIGSMVLTYTKITVICLTSKNKSLNSKALKTCSTHLVLYLILLLSGMTIITLHRFPQLSEGRKMIALLSHIITGSLNPIIYGMQSKEIRRFLSKLFDSNKILPS
>XPLOC_117.1.OR.1R.311.7tm_4.exons1.scaffold_68.Scomber_japonicus
NYTYNSPTLQLEWLNVSKDSMYPLFLFLLFSYVFIIVANVGIALIVFIDKTLHQPMYFLYWNLSVSDIIGNSAVVPRLLIDMWRPPSERIINYYECVAQAFTIHMFGTTAHTVLMIMAFDRYVAICNPLRYTTIMTNKMLIKLTVSAWGAGFVLVGILLGLTIRLNRCRTLMRSIYCNNAALFKLSCESVFINNVYGLTFTVVLFTGSIGSMVLTYTKITVICLTSKNKSLNSKALKTCSTHLVVYMILLLCGMIIIVLHRFPQLAESRKMVALLFNVIPGSLNPIIYGMQSKEIRRFLSKVFNLKKVFPS
>XPLOC_118.1.OR.1R.311.7tm_4.exons1.scaffold_68.Scomber_japonicus
NYTYNSPTLKLEWLNVSKDSMYPLFLFLLFSYVFIIVANVGIAFVVFIDKTLHQPMYFLYWNLSVSDIIGNSVIVPRLLIDMWRPASERIISYYECVVQAFTTHMFSTTSHTVLMIMAFDRYVAICNPLRYTTIMTDKMLIKLTIFAWGVAFVLVGILLGLTIRLNRCRTLIGSIYCNNAALFKLSCESVFINNVYGLTFTVVLFTGSIGSMVLTYTKITVICLTSKNKSLNSKALKTCSTHLVVYLILLLSGMTIITLHRFPQLAESRKMVALLFHVIPGSLNPIIYGMQSKEIRRFLSKVFNLKKVFPS
>XPLOC_119.1.OR.1R.311.7tm_4.exons1.scaffold_68.Scomber_japonicus
NYTYNSPTLQLEWLNVSKDSMYPLFLFLLFSYLFIIVANVGIAFVVFIDKTLHQPMYFLFWNLSVSDIIGNSVIVPRLLIDMWRPASERIISYYECVVQAFTTHMFSTTSHTVLMIMAFDRYVAICNPLRYTTIMTDKMLIKLTIFAWGVAFVLVGILLGLTIRLNRCRTLMRSIYCNNAALFKLSCESVFINNVYGLTFTVILFTGSIGSMVLTYSKITVICLTSKNKSLNSKALKTCSTHLVVYLILLLSLMTIVTLHRFPQLAESRKMVALLFHVIPGSLNPIIYGMQSKEIRRFLSKVFNLKKVFPS
>XPLOC_120.1.OR.1R.327.7tm_4.exons1.scaffold_68.Scomber_japonicus
DFLSLTVLFWFFRLMENYTYNSPTLQLEWLNVSKDSMYPLFLFLLFSYVFIIVANVGIAFVVFIDKTLHQPMYFLYWNLSVSDIIGNSVIVPRLLIDMWRPASERIISYYECVVQAFTTHMFSTTSHTVLMIMAFDRYVAICNPLRYTTIMTDKMLIKLTIFAWGVAFVLVGILLGLTIRLNRCRTLIGSIYCNNAALFKLSCESVFINNVYGLTFTVVLFTGSIGSMVLTYTKITVICLTSKNKSLNSKALKTCSTHLVVYLILLLSGMTIITLHRFPQLAESRKMVALLFHVIPGSLNPIIYGMQSKEIRRFLSKVFNLKKVFPS
>XPLOC_121.1.OR.1R.311.7tm_4.exons1.scaffold_68.Scomber_japonicus
NYTYNSPTLQLEWLNVSKDSMYPLFLFLLFSYLFIIVANVGIAFVVFIDKTLHQPMYFLFWNLSVSDIIGNSVIVPRLLVDMWRPASERIISYYECVVQAFTTHMFSTTSHTVLMIMAFDRYVAICNPLRYTTIMTDKMLIKLTIFAWGVAFVLVGILLGLTIRLNRCRTLMRSIYCNNAALFKLSCESVFINNVYGLTFTVILFTGSIGSMVLTYTKITVICLTSKNKSLNSKALKTCSTHLVVYLILLLSLMTIVTLHRFPQLAESRKMVALLFHVIPGSLNPIIYGMQSKEIRRFLSKVFDLKKVFPS
>XPLOC_122.1.OR.1R.311.7tm_4.exons1.scaffold_68.Scomber_japonicus
NYTYNSVMLQLEGLNVSKETMYPLFLFFLFSYLFIMVTNVGIAILVFCDKNLNQPMYLLFCNLPFNDVLGNSILVPRLLIDMLRPPSERIISYYECVVQAFIAHMFGTTTHTVLMIMAFDRYVAICNPLHYTVIMTNKKMIKLTVSAWGVPFILVGILLGLTIRLNRCRTLITNPYCDNASIFMLSCESVFINNVYGLTFTVFLFTGSIGSIVFTYTKIALVCLTSKNKSLNSKALKTCSTHLVVYLIMIFSGMSLIVLHRFPQYSNYRKLSSILFHIIPGSLNPIIYGVQSAEIRKSLAKLFEPKKILPS
>XPLOC_123.1.OR.1R.308.7tm_4.exons1.scaffold_68.Scomber_japonicus
NYTYNSFMLQLEGLNVSKEIYPLFLFFLFSYLFIMVTNVGIAILVFSDKNLHQPMYLLFCNLPFNDILGNSIIVPRLLIDMLRPSSERLISYYECVVQAFTVHMFGTTTHTVLIIMAFDRYVAICNPLRYAVIMTNKMVIKLTVSAWGVACVLVGILLGLTIRLNRCRTLIMNPYCDNASIFMLSCESVFINNVYGLTFTVFLFTGSIGSMVLTYSKIALVCLTSKNKSLNSKALKTCSTHLVVFLIMVFSGMSLIVLHRFPQYSNYRKLSSILFHIIPGSLNPIIYGVQCTEMRRSLAKLFDPKKIL
>XPLOC_124.1.OR.1R.326.7tm_4.exons1.scaffold_68.Scomber_japonicus
VKIRALFCFFRLMENYTYNSPTLQLEGLNVSNDSIYPLFFFFFFSYLFIMVANLGIALLIFKDKSLHQPMYLLFCNLTFNDIIGNTNLLPRLLIDMLRPSSERLISYYECVIQAFTTHMFGTTSHTVLMIMAFDRYVAICNPLQYATIMTDKMVIKLTVYAWGVAIVWVGVLLGLTVRLNTCRTLILNPYCDNPSLFKLSCESVFINNVYGFLFTVVLLTTSISSLVLTYTKITVVCLTSKNKSLNSKALKTCSTHLVMYLIVVFNGVSVIILHRFPQYTDFRKLCTILFHIIPGSLNPIIYGLQSKEVQKFFSKLFESKKILPSL
>XPLOC_125.1.OR.1R.322.7tm_4.exons1.scaffold_68.Scomber_japonicus
IISDLCYCRLMENYTYNSFTLQLEGLNIPKDSVYPVFLFFFFSYILIMVLNIGIAFLVFIDKNLHQPMYLLFCNLPVNDIVGNSIMVPRLLIDMLLPPSERIISYYECVIQAFATHMFGTTAHTVLMIMAFDRYVAICDPLRYAAIMTKRVVIKLTVSAWGVSFVLVGILLGLTIRLNRCRTLIMNPYCDNASIFKLSCESVFINNVYGLTFTVVLLTSSIGSIVLTYTKITVICLTSKNKSLNSKALKTCSTHLVVYLVMLLSGMIVILLHRFPQYSDYRKLSAILFHIIPGSLNPLIYGVQSAEICKSLSKLFRSKPVMP
>XPLOC_126.1.OR.1R.333.7tm_4.exons1.scaffold_68.Scomber_japonicus
VCMAFMVFSSSLFYFCSAQMENYTYNSLTLQLEGLRITKTNKYPVYIFLLFAYVFILITNVGIVLLIWTERSLHQPMYLLFCNLLINGIMGNSFLVPRLLADIHVPPSERFIHYYECVMQAFIIHMFGTTSHTVLMIMAFDRYVAICNPLRYTTIMTDKMVIKLTVSAWGVAFVLVGILLGLTIRLNRCRTRIMNPYCDNPSLFKLSCESVFINNIYGLTFTVVLLSSSIGSIVVTYFKIAAACLTSKSKSLNSKALKTCSTHLCLYLLMLLSGMIPIILHRFPQLEEYGKISAILFHVVPGSLNPIIYGLQSQEIHKCLSNILHLRKIKPLF
>XPLOC_127.1.OR.1R.332.7tm_4.exons1.scaffold_68.Scomber_japonicus
AVCISFMIFSSSLFCFCSAQMENYTYNSLTLQLEGLRITKTNKYPVFIFLLLAYVFILITNVGIVLLIWTERSLHQPMYLLFCNLSVNDVMGSSFIVPRLLADIQVPPSERFIHYYECVIQAFFIHMFGTNAHTVLMIMAFDRYVAICNPLRYTTIMTDKMVIKLTVSAWGVGFVLVGILLGLTIRLNRCRTRIMNPYCDNPSLFKLSCESVFINNIYGLTFTVVLLSSSIGSMILTYSKITASCLTSKSKSLNNKALKTCSTHLCLYLLMLLSGMIIIILHRFPQYAEYWKISGLLFHIVPGGLNPIIYGLQSQEIHKCLSNILHLRKIKP
>XPLOC_128.1.OR.1R.330.7tm_4.exons1.scaffold_68.Scomber_japonicus
VCISFIIFSSSLFCFCSAQMENYTYNSLTLQLEGLILTKTIKYPVFLFLLFAYVFMLITNLGIVLLILTERSLHQPMYLLFCNLLINGVMGSSFLVPRALADIHVPPSERFIHYYECVVQAFILHMFGTNAHTVLMIMAFDRYVAICNPLRYTTIMTDKMVIKLTVSAWGVAFVLVGILLGLTLRLNRCRTRIMSPYCDNASLFKLSCESVFINNIYGLTFTVVLLSSSIGSIILTYSKITAACLTSKSKTLNSKALKTCSTHLCLYLIMLLSGMIIIILHRFPQYAEYGKISGLLFHVLPGGLNPIIYGLQSQEIHKCLSNILHLRKIK
>XPLOC_129.1.OR.1R.331.7tm_4.exons1.scaffold_68.Scomber_japonicus
VCISFMIFSSSLFYFCSAQMENYTYNSLILQLDGLRITKTNKYPIFIFLLLAYVFILITNLGILVLILTEKSLHQPMYLLFCNLSINDIMGSSFLVPRALADIHVPPSERFIHYYECVVQAFTSHMFGTNAHTVLMIMAFDRYVAICNPLRYTTIMTDKMVIKLTVSAWGVAFVLVGILLGLTIRLNRCRTRIMNPYCDNPSLFKLSCESVFINNIYGLTFTVVLLSSSIGSMILTYSKITASCLTSKSKTLNSKALKTCSTHLCLYLLMLLSGMIIIILHRFPQYAEYWKISGLLFHIVPGGLNPIIYGLQSKEIHKCLSNILHLRKIKP
>XPLOC_130.1.OR.1R.329.7tm_4.exons1.scaffold_68.Scomber_japonicus
MTACMIFPLSSRLVQMENYTYNSLTLELEGIKVTKISKYPAFIFLLLTYLFILITNVGIVLLILTERSLHQPMYLLFCNLSINDVMGSSFVIPRALIDILTPSSERFIHYYECVMQAFILHIVGTASHTVLMIMAFDRYVAICNPLRYTTIMTDKMVIKLTVSAWGVAFVLVGILLGLTIRLNRCRTRIMNPYCDNASLFKLSCESVFINNIYGLTFTVVLLSSSIGSIVVTYFKIAAACLTSKSKTLNSKALKTCSTHLCLYLLMLVSGMIIIILHRFPQYREYGKISGILFHVVPGGLNPIIYGLQSQEIHKCLSNICPLKKVTPSF
>XPLOC_132.1.OR.1R.321.7tm_4.exons1.scaffold_68.Scomber_japonicus
MENQTFNADIISIEGLKVSPQSTVPALVLLLLIYIFIMVSNIGLVVLITMERSLHGPMYLLLCNMNINDIFGATAVIPRLLSNVFTPITERYIHYIDCVVQAFSSHFHAGTSHTVLMIMAFDRYVAICNPLRYATIMTNKMVVKLSVGAWVAAFISVAILLGLTIRLTRCRRFIINPFCDNASLFKLSCQNLLINHIYGLGSAVVILGSSLGSVTLTYLRIAIVCLSSKNKVLNSRALQTCATHLAVYLIMLVSSFTPMIMHRQPKWADNGKVASVMFHVVPPALNPIIYGLQCKELRQRIVGVFHKNKVMDGKRGPTFHK
>XPLOC_133.1.OR.1R.313.7tm_4.exons1.scaffold_68.Scomber_japonicus
MENQTFSMDIIQLEGLKVSPESSLPAFVLLLLIYIFIMVSNIGLVILIFKDSSLHEPMYLLFCNMSINDAFGATTLIPRLLSDVFIPSTERYIHYIDCAFQAFCAHIHGGATHSVLIIMAFDRYVAICNPLRYATIMTNRMVVTLSLLAWGVVFVLVAITIGLTLRLSRCRRAIFNPFCDNPSLFKLSCENVAINHIYGLITAMGTMSASLCAVLITYLRIAIVCLSSKNKALNSKALQTCATHLVVYIILLVSGFVIIVLHRFPSLSDKRKLASVMFHVVPPTVNAVIYGLQIKALRQKIMIIFKKNKTEPK
>XPLOC_134.1.OR.1R.313.7tm_4.exons1.scaffold_68.Scomber_japonicus
MENQTFSMDILQLEGLKVSPESSIPAFVLLLLIYIFIMVSNIGLVFLIFMDSSLHEPMYLLFCNMSINDAFGATTVIPRLLSDVFIPSTERYIHYIDCAIQAFCGHFHGGTSYTVLIIMAFDRYVAICNPLRYATIMTNRMVVTLSLLAWGVTFVLVAIAIGLSVRLSRCRRAIFNPFCDNPSLFKLSCENVAINHIYGLITAMGTMSASLCAVLITYLRIAIVCLSSKNKALNSKALQTCATHLVVYIILLVSGCIIIILHRFPNVSDKRKLASVLFHVVPPSMNAVIYGLQIKAVRQKIMIIFQKNKTELK
>XPLOC_135.1.OR.1R.316.7tm_4.exons1.scaffold_68.Scomber_japonicus
MENQTVSKDILLLERLQVTSQSSTTAFILLLLVYIFILVSNLGLVALIFRTRSLHQPMYLLLCNMSINDAFGATIVIPHVLRDILISNSERYIHYFCCVIQGFCVHFHASASHSVLMIMAFDRYVAICNPLRYATIMTNRMVVKLSVAAWAVVFIMVAILVGLSVRLSRCRRVILNPFCDNASLFSLSCESLIINHIYGLGYTVVLLGSSMGSVTLTYLKIAYACLRNKNKILNSKALQTCATHLAVYIILLVSGFIIVILHRFPQLSGHRKVASFLGHVALPTLNAVIYGLQIKEVRKTIKAVFNNNKISLMNVK
>XPLOC_136.1.OR.1R.311.7tm_4.exons1.scaffold_68.Scomber_japonicus
NYTINSLTLELEGLKVTQVSMYPVFFFFLFSYIIIIIANVGIVVLVFIDQSLHQPMYLLFCNLPVNDIVGNSIMVPRLLSDILLPPSERLISYYECLVQAFTTHMFGTTSYTILMIMAFDRYVAICNPLHYAAIMTNKMVIKLTVSAWGVACVLVGILLGLTIRLNRCGTRITNPFCDNASLFKLSCENVFINNVYGLTFTVVLFTASIGSMVITYSKITVVCLTSKSKSLNSKALKTCSTHLSVYLILFLSGMLIIVLHRFPQYSDYRKISAILFHIIPGSLNPIIYGVQSKEIRKFLSKLFQPKKVLSS
>XPLOC_137.1.OR.1R.307.7tm_1.exons1.scaffold_68.Scomber_japonicus
DAQSRTNITVGLGFVERVMLTTLTTVPCCILLFINVTMLFTLRSKLVFRETSRYILLYNLLFADTVQMTVSQLLYILSICRIILTYPVCGVLVMFANLTNEISPLTLVVMSLERYVAVCYPLRHATIITIRNTGVAITVVWAFCTLNVFIRVVLLLDFPFEDLESLQMSHFCNTLIMFLVPISDHYDKAYTCFLFISAGVAVISSYIGVIVAARSASTDKASAHKARNTLLLHLVQLGLSLLSTMHNPLLIAVSKIVTKTMLVRIQNIFYVFIFILPRCLSALIYGLRDQTIRPVLLYYLCCRLKVS
>XPLOC_138.1.OR.1R.318.7tm_1.exons1.scaffold_68.Scomber_japonicus
MSDAQSRTNITVGRGLVERVMLITLTTVPCCILFFINVTMLFTLRSKLVFRETSRYILLYNLLFADTVQMTVSQLLYILSICRIILTYPVCGVLVMIASLANEISPLTLVVMSLERYVAVCYPLRHTTIITIRNTGVAITVVWAFCSLNVLIRVVLLLDFPFEDLESLQMKRFCNTFIMFLVPISDHYDKAYSYFLFMSAGLAVISSYIGVIVAARSASTDKASAHKARNTLLLHLVQLGLSLLSTMHNPLLIAVSKIVTQIMLVRIQNIFYVFIFILPRCFSALIYGLRDQTIRPVLLYYLCCRLKVSVIPAKTDSS
>XPLOC_139.1.OR.1R.316.7tm_1.exons1.scaffold_68.Scomber_japonicus
DAQSRTNITVGLGLVERVMLTTLTTVPCCILFFINVTMLFTLRSKLVFRETSRYILLYNLLFADTVQMTLSQLLYILSICRILLTYPVCGVLVMIASLTNEISPLTLVVMSLERYVAVCYPLRHATIITIRNTGVAITVVWAFCSLNVLIRVVLMLDFPFEDLESLQMKRFCSTFFMFLVPISDHYDKAYTCFLFISAGVAVISSYIGVIVAARSASTDKASAHKARNTLLLHLVQLGLSLSSTIHNPLLVAISKIVTRIMLIRIQNIFYVFIIILPRCLSALIYGLRDQTIRPVLLYYLCCRLKVSVIPAKTDSS
>XPLOC_140.1.OR.1R.318.7tm_1.exons1.scaffold_68.Scomber_japonicus
MSDAQSRTNITVGLGLVERVMLTTLTTVPCCILFFINVTMLFTLRSKLVFRETSRYILLYNLLFADTVQMTVSQLLYILSICRIMLTYPVCGVLVMIASLTNEISPLTLVVMSLERYVAVCYPLRHATIITIRNTGVAITVVWAFCSLNVLIRVVLMLDFPFEDLDSLQMKRFCGTFAMFIAPISDHYDKAYSYFLFISAGVAVISSYIGVMIAARSASTDKASAHKARNTLLLHLVQLGLSLLSTMHNPLLIAVSKVVTRIMLIRIQNVFYVFIIILPRCLSALIYGLRDQTIRPVLLYYLCCRLKVSVIPAKTDSS
>XPLOC_141.1.OR.1R.313.7tm_1.exons1.scaffold_68.Scomber_japonicus
MTFSNQSLTNVSTEQQYQGLLERGLFSALTSVPCFVFLFINVTMLFTLRSKSVFCETSRYILLYNLLFADTAQLVVSQLLYILAFCRMKLTYPVCGALTLIAVLANEISPLTLVLMSLERYVAVCYPLRHATIITTRNTAVAIIVVWAFSSLNVLIRVVLLLEFPFEDLESLQMKDFCSNIAMSIGPMSVDYDKAYTCFLFVSAAVAITSSYIGVMIAARSASTDKASAHKARNTLLLHLVQLGLSLSSTIYTPMLIALSKSLARLLFVRVQNVFYVCIFIFPRCLSSLIYGIRDQTIRPILVYHLCCRLKLS
>XPLOC_142.1.OR.1R.326.7tm_1.exons1.scaffold_68.Scomber_japonicus
MSFANQSQTNITAGLQYQGLLGIVMFSILTSVPCCVFLFINVTMLFTLRSKLVFRETSRYILLYNLLFADTVLLAQSQLLYIIAACRIILTYPVCGFLITLAYLTNEISPLTLVLMSLERYVAVCYPLRHATIITTRNTGVAITVVWAFCSVNVFIRVVLLLDFPFEDLDSLQMKDFCSDIAMFVGVLSDHYDKAYTCFVFISAGVAVISSYIGVIVAARSASTDKASARKARNTLLLHLVQLGLSLLATMHNPLLLAISEIGSRIVIVRIRMVVYVCIILFPRCLSSLIYGLRDQTIRPILMYHLCCRVKLSVIPAKAEVSVLYQ
>XPLOC_143.1.OR.1R.314.7tm_1.exons1.scaffold_68.Scomber_japonicus
QPKTNITAGLQYLTSQDVMTFGILSMGSSCSFLYINSVLLFTLRSKQVFCETSRYILLYNLLFADTTQMATSVLLYLLASLRINLTYLACGVLVLLSILTATISPLTLAVMSLERYVAVCYPLRHATVFNMRSTGIAIAVVWSFSLINILIRGFMLLYLFTDFSLMQMGGFCSKDSLFTAPMFNDFEEVYASTLFLSIGVVIIGSYIGVALVARSVSTDKASARKALQTLLLHMIQLILILTSTFISTIFITLARIVGRLALMRIYNVCFVCLNILPRCLSALIYGLRDQTIRAALMRNLCCQCRCSVIFRKSQ
>XPLOC_144.1.OR.1R.314.7tm_1.exons1.scaffold_68.Scomber_japonicus
QPKTNITAGLQYLTSQDVMTFGMLSMGSSCSFLYINSVLLFTLRSKQVFCETSRYILLYNLLFADTAHMAISVLLYLLASLRINLTYLACGVLVLLSNFTDTISPLTLAVMSLERYVAVCYPLRHATVFNMRSTGIAIAVVWAVSFIHILIRGLMLLYLFTELSLMQMGGFCSKDSIFFAPMFNDFEEVFAITLFLSVGMVIIGSYIGVALVARSVSTDRASARKALQTLLLHMIQLILILTSTFISTIFITLARIVGRLALMRIYNVCFVCLNILPRCLSALIYGLRDQTIRAALMRNLCCQCRCSVIFRKSQ
>XPLOC_145.1.OR.1R.314.7tm_1.exons1.scaffold_68.Scomber_japonicus
QPKTNITAGLQYLTPQDVMMFGILSMGSSCSFLYINSVLLFTLRSKQVFCETSRYILLYNLLFADTAHMATSVLLYLLASLRIKLTYLACGVLVLLSNFTETISPLTLAVMSLERYVAVCYPLRHATVFNMRSTGIAIAVVWSFSLINIVIRGFMLLYLFTDFSLIQLRDFCSKDSYFTAPMFNDFEEVYANTLFLSVGVVIIGSYIGVALVARSVSTDKASARKALQTLLLHMIQLILILTSTFISTIFITLAKIVGRLALMRIYNACFVCLNILPRCLSALIYGLRDQTIRAALMRNLCCQCRCSVIFRKSQ
>XPLOC_146.1.OR.1R.310.7tm_1.exons1.scaffold_68.Scomber_japonicus
MLSLLQPKTNITAGLQYQTSQEVMMFGMLSMGSSCSFLYINSVLLFTLRSKQVFCETSRYILLYNLLFADTAHMATSVLLYLLAALRIKLTYSVCSALISLSNFTETISPLMLAVMSLERYVAVCYPLRHATVFNMRSTGIAIAVVWAFSFIHILIRGFMLLYLFTELSLIQMGDFCSKEAIFFAPMFNDFEEVYAITLFLSIGVVIIGSYIGVALVARSVSKDKTSARKALQTLLLHMIQLILILTSTFTSTIIRAIIRTMGRLALTRIYNACFVCLNILPRCLSALIYGLRDQTIRAAFMQNLCCQCR
>XPLOC_147.1.OR.1R.314.7tm_1.exons1.scaffold_68.Scomber_japonicus
QPKTNITAGLQYLTPQDVMMFGILSMGSSCSFLCINCVLLFTLRSKQVFCETSRYILLYNLLFADTTQMATSVLLYLLASLRIKLIYLPCGVLVLLSILTLTISPLTLAVMSLERYVAVCYPLRHATVFNMRSTGIAIAVVWSFSLIYIFIRGFMLLYVLTDFSLMQMGVFCSKEAIFNAPIFNDFEEVYAITLFLSIGVVIIGSYIGVALVARSVSTNKASARKALQTLLLHMIQLILILTSTFTTTVIITLARIVGRLALMRVYNACFVCFNILPKCLSALIYGLRDQTIRAALMQNLCCQCRCSVIFRKTQ
>XPLOC_148.1.OR.1R.314.7tm_1.exons1.scaffold_68.Scomber_japonicus
QPKTNITAGLQYLTPQDVMMFGILSMGSSCSFLCINCVLLFTLRSKQVFCETSRYILLYNLLFADTTQMATSVLLYLLASLRIKLTYLPCGVLVLLSILTAQISPLTLAVMSLERYVAVCYPLRHATVFNMRSTGIAIAVVWSFSLIYIVIRGFMLLYVLTDFSLMQMGVFCSKEAIFNAPIFNDFEEVYAITLFLSIGVVIIGSYIGVALVARSVSTNKASARKALQTLLLHMIQLILILTSTFTTTVIITLARIVGRLALMRVYNVCFVCLNILPKCLSALIYGLRDQTIRAALMQNLCCQCRCSVIFRKSQ
>XPLOC_149.1.OR.1R.314.7tm_1.exons1.scaffold_68.Scomber_japonicus
QPKTNITAGLQYVKPQEVMMFGMLSMGSSCSFLYINCVLLFTLRSKQVFCETSRYILLYNLLFADTTQMATSVLLYLLAALRIKLIYLPCGVLVLLSILTFTISPLTLAVMSLERYVAVCYPLRHATVFNMRSTGIAIAVVWSFSLIYIFIRGFMLLYVLTDFSLMQMGVFCSKEAIFYAPIFNDFEEVYAITLFLSIGVVIIGSYIGVALVARSVSTNKASARKALQTLMLHMIQLILILTSTFITTVIITLARIVGRLALMRVYNVCFVCFNILPKCLSALIYGLRDQTIRAVLMQNLCCQCRCSVIFRKSQ
>XPLOC_150.1.OR.1R.314.7tm_1.exons1.scaffold_68.Scomber_japonicus
QPKTNITAGLQYVKPQEVMMFGMLSMGSSCSFLYINCVLLFTLRSKQVFCETSRYILLYNLLFADTSQMATSVLLYLLAALRIKLIYLPCGVLVLLSILTFTISPLTLAVMSLERYVAVCYPLRHATVFNMRSTGIAIAVVWSFSLIYILIRGFMLLYVLTDFSLMQMGVFCSKEAIFYAPIFNDFEEVYAITLFLSIGVVIIGSYIGVSLVARSVSTNKASARKALQTLMLHMIQLILILTSTFITTVIITLARIVGRLALMRVYNVCFVCFNILPKCLSALIYGLRDQTIRAVLMQNLCCQCRCSVIFRKSQ
>XPLOC_151.1.OR.1R.314.7tm_1.exons1.scaffold_68.Scomber_japonicus
QPKTNITAGLQYQTSQELMTFGMLSMGSSCSFLYINSVLLFTLRSKQVFCETSRYILLYNLLFADTAQMATSVLLYLLAALRIKLTYSVCSALILLSILTITISPLTLAVMSLERYVAVCYPLRHATVFNMRSTGIAIAVVWAFSFIHILIRGFMLLYLFIKLSLIQMGGFCSKEAIFFAPIFNDFEEVYASTLFLSIGVLIIGSYIGVALVARSVSTNKASARKALQTLLLHMIQLILILTSTFTSTIIMTLARIVGRLALMRVYNVCFVCLNILPRCLSALIYGLRDQTIRSALMQNLCCQCRCSVIFRKSQ
>XPLOC_152.1.OR.1R.317.7tm_1.exons1.scaffold_68.Scomber_japonicus
DMLYANQSQTNITVGLQYQELLGTVMFAILTTVPCCVFLSINGTMLFTLRSKPVFRETSRYILLYNLLFADTVHLAQSQLMYILAVCRLRLIYPVCGFLIMLTNLTNEISPLTLVVMSLERYVAVCYPLRHATIITIRNTGVAIMVVWGFNSLNIITRVLLQSNVPFENSESLQMEDFCGKDSMLIDPISDHYDKAFTCFLFVSAGLAVISSYIGVIVAARSASTDKASAHKARNTLLLRLVQLGLSLSSALHNPLLVVVSKVLDRIMSVRIQIVLYVCIIILPRCLSSLIYGIRDQTIRPVLVYHLCFQWRRSPLL
>XPLOC_153.1.OR.1R.326.7tm_1.exons1.scaffold_68.Scomber_japonicus
NMLDSNQSQTNITVGLQYQGLLGMVMFSILTSVPCCVFLFINGTMLFTLRSKPVFRETSRYILLYNLLFADTVHLAQSQLMYILAVCRLRLIYPVCGFLIMLANLTNNISPLTLVVMSLERYVAVCYPLRHATIITIRNTGVAIMVVWGFNSLNIITQVLLLSNVHFENSESLQMEDFCGKESMLLDPISDYYDKAFTCFLFVAAGVTVTCNYIGVMITARSASTDQDSARKSRNTLLLHLVQLGLSLSSTIHNPLLVAVSKVLDRIMTVRIQTVLYVCMIILPRCLSSLIYGIRDQTIRPVLVYHLCFQWRRSPLLEVVPAKPKI
>XPLOC_154.1.OR.1R.320.7tm_1.exons1.scaffold_68.Scomber_japonicus
MSFASRSQNNITVGFQYRGVLELVLFSAPITVPCCVFLFINGTMLFTLRSKSVFRETSRYILLYNLLFADTVQMALAQLMYLLSVSRIWMTYPVCGVLAMLTELTNDISPLTLGLMSLERYVAVCYPLRHATIITIRNTGVAIIAVWAFSSLNVLTRVILLSEFPFEELESLQMKDFCSDIAMFLGPMSDHYDKAYACFLFLSAGVTITCSFIGVMIAARSASTDKASAHKTRNTLLLHLVQLGLSLLSTINDPLIIAISKILDRVSILRIQSILYVCIILLPRCLNALIYGIRDQTIRPILMYHLCCRLKLPRLGSQPR
>XPLOC_155.1.OR.1R.295.7tm_1.exons1.scaffold_68.Scomber_japonicus
RGLLERAIFSTLTTVPCCVFLFINVIMLFTLRSKPVFRETSRYILLYNLLFADTVQMAQSQIMYILAFCRLRLTYPVCGFLVMLTNVITDISPLTLVVMSLERYVAVCYPLRHATIITTRNTGVAIGVVWTFSSLNVFIQVILLLEFPFEELESLQIKGLCSDIAMFLGPMSDHYDKAYACFLFLSAGVTITCSYIGVMIAARSASTDKASADKARNTLLLHLVQLGLSLSSAIHNPLLVAVSKVLDSIMSVRIQIALYVFIILLPRCLSSLIYGIRDQTIRPILVYHLCCRLKL
>XPLOC_156.1.OR.1R.312.7tm_1.exons1.scaffold_68.Scomber_japonicus
SSKMSNVSQTQTTTTIGRGLLERAILSTLTTIPCCVFLFINVIMLFTLRSKPVFRETSRYILLYNLLFADTVQMAQSQIMYILAFCRLRLTYPVCGFLVMLAHVIMDISPLTVGLMSLERYVAVCYPLRHATIINTRNTGVAIGVVWTFSSLNVVIQVILLLEFPFEELESLQMKDFCSDIAMFLGPMSDHYRKAYACFLFLSAGVTITCSYIGVMIAARSASTDKASADKARNTLLLHLVQLGLSLSSTIHNPLLVAVSKVLDSIMSVRIQIALYVFIILLPRCMSSLIYGIRDQTIRPILVYHLCCRLKL
>XPLOC_157.1.OR.1R.320.7tm_1.exons1.scaffold_68.Scomber_japonicus
MSFTSRSQNNITVGLQYLGVLEIVLFSIPITVPCCVFLFINGTMLFTLRSKSVFRETSRYILLYNLLFADTVQMALTQLMYLLSVSRIWMTYPVCGVLAMLTELTNEISPFTLVLMSLERYVAVCYPLRHATIITIRNTGVAIIAVWAFSSLNVLTRVLLLLEFPFEDLESLQMKDFCSDIAMYLGPMSDHYDKAYACFLFLSAGVTITCSFIGVMIAARSASTDKASAHKTRNTLLLHLVQLGLSLLSTINDPLITAISKVLDRVSTLRIQTMLYVCIILLPRCLSALIYGIRDQTIRPILMYHLCCQLKLPRLGSQPR
>XPLOC_158.1.OR.1R.316.7tm_1.exons1.scaffold_68.Scomber_japonicus
MSNASQSQTTTTIGRGLLERVIFSTLTTVPCCVFLFINVIMLFTLRSKPVFCETSRYILLYNLLFADTVLLALSQLLYIIAAFRVRLTYPVCGFLVMLTNVITDISPLTLVVMSLERYVAVCYPLRHATIITIRNTEVAIGVVWTFSSLNVFIQVLLLLEFPFEELKSEQMKGFCAKENMLLGPMSDHYNKAYTYFVFISASIAIISSYIGVMIAARSASTDKASADKVRNTLLLHLVQLGLSLSSTIHNPFLIVISKVLDITVFIRIQIVVYVCIVIFPRCLSALIYGIRDQNIRPILVYHLCCQLKLRAKAEVS
>XPLOC_159.1.OR.1R.313.7tm_1.exons1.scaffold_68.Scomber_japonicus
SNASQTTTTIGRGLLERVIFSTLTTIPCCVFLCINVIMLFTLRSKPVFCETSRYILLYNLLFADTVLLALSQLLYIIAAFRVRLTYPVCGFLVMLTNVIIDISPLTLVVMSLERYVAVCYPLRHATIITTRNTRVAIGVVWTFSSLNAFIQVILLLDFPFEELESLQMKGLCSDIAMFLGPMSDHYNKAYACFLFLSAGVTITCSYIGVMIAARSASTDRASADKARNTLLLHLVQLGLSLSSAIHNSFLIVISKVLDITVFIRIQIVVYVCVVILPRCLSALIYGIRDQTIRPILVYHLCCRLKLRAKAEVS
>XPLOC_160.1.OR.1R.320.7tm_1.exons1.scaffold_68.Scomber_japonicus
MSFASRSQNNITVGLQYRGILELVLFSAPITVPCCVFLFINGTMLFTLRSKSVFRETSRYILLYNLLFADTVQMALAQLLYLLSACRVWLTYPVCGVLTLIAVLTNDISPLTLGLMSLERYVAVCYPLRHATIITIRNTGVAIIAVWAFSSLNVLTRVILLLDFPFEELESLQMKHLCSDIAMFLGPISDHYDKAYACFLFLSAGVTITCSFIGVMIAARSASTDKASAHKTRNTLLLHLVQLGLSLLSTINDPLIIAISKVLDRVSIFRIQSILYVCIILLPRCLSALIYGIRDQTIRPILMYHLCCRLKLPRLGSQPR
>XPLOC_161.1.OR.1R.307.7tm_1.exons1.scaffold_68.Scomber_japonicus
MSNASQTTTTIVRGLLERVIFSTLTTVPCCVFLFINIIMLFALRSKPVFRATSRYILLYNLLFADTVLLALSQLLYIIAAFRVRLTYPVCGFLVMLSSIVTDISPLTLVVMSLERYVAVCYPLRHATIITTRKTGVAISVVWTFSSLNVFIQVLLLLDFPFEELESLKMKGLCSDIAMFLGPMSDHYDKAYACFLFLSAGVTITCSYIGVMIAARSASTDKASADKARNTLLLHLVQLGLSLSSAIHNPLLVAVSKVLDMTVFIRIQIVVYVCVVIFPRCLSALIYGIRDQNIRPILVYHLCCRLKL
>XPLOC_162.1.OR.1R.320.7tm_1.exons1.scaffold_68.Scomber_japonicus
MSFAIRSQTNITVGLQYRGVLELVLVSAPITVPCCVFLFINGTMLFTLRSKSVFRETSRYILLYNLLFADTVQMALAQLMYLLSACRVWLTYPVCGVLAMFTVLTNDISPLTLGLMSLERYVAVCYPLRHATIITIRNTGVAIIVVWAFSSLNVLIQVILLLDFPFEELESLQMKDFCADIAMFLGPMSDHYDKAYTCFLFLTTGVTITCSFIGVMIAARSASTDKASAHKTRNTLLLHLVQLGLSLLSTINDPLIIAISKILDRVSILRIQTMLYVCIILLPRCLSALIYGIRDQTIRPILMYHLCCRLKLPRLGSQPR
>XPLOC_163.1.OR.1R.311.7tm_1.exons2.scaffold_68.Scomber_japonicus
SNASQTTTTIVRGLLERVIFSTLTTVPCCVFLFINVIMLFTLRSKPVFCETSRYILLYNLLFADTVLLALSQLLYIIQSIYIIAAFRVRLTYPVCGFLVMLTNVVTDISPLTLVVMSLERYVAVCYPLRHATIINTRNTGVAIGVVWTFSSLNVFIQVLLLLDFPFEDLESERMKSFCVKEMLLGPMSDHYNKAYTCFVFISASIAIISSYIGVMIAARSASTDKASADKVRNTLLLHLVQLGLSLSSTMHNPFLIVISKVVDMTVFIRIQIVVYVCIFIFPRCLSALIYGIRDQTIRPILVYHLCCRLKL
>XPLOC_164.1.OR.1R.320.7tm_1.exons1.scaffold_68.Scomber_japonicus
MSFTSRSQNNITVGLQYLGVLELVLFSIPITVPCCVFLFINGTMLFTLRSKSVFRETSRYILLYNLLFADTVQMALAQLMYLLSACRVWLTYPVCGVLAMFTVLTNDISPLTLGLMSLERYVAVCYPLRHATIITIRNTGVAIIVVWAFSSLNVLIQVILLLDFPFEELESLQMKDRCSDIAMFLGPMSDHYDKAYTSFLFLSAGVTITCSFIGVMIAARSASTDKASAHKTRNTLLLHLVQLGLSLLSTINDPLIIAISKNLDRVSILRIQIMLYVCIILLPRCLSALIYGIRDQTIRPILMYHLCCRLKLPRLGSQPR
>XPLOC_165.1.OR.1R.307.7tm_4.exons1.scaffold_76.Scomber_japonicus
SAGLNVTSVILAGFLQLSDHRFFFFFMCLVAFVFVLFSDSLVVYLVVSRQSLHRPMYVFVAAVLLNSVTGSVTVYPKLLSDLSDGGAVQISRTACLCQAFVVYSLGSSSFMLLAAMAFDRYVSICHPLRYAVLVSPSVVVALLLLCWLLPACLVGGAALLASRLPLCRSRLSRLYCDIYSFVKLSCGGAALLSEVYGLLCSVVTVFLPAAFVLFSYGRILTICLHRSRSFSSKALRTCLPHLLVFLNYSLSVAYELLQRRFHTASNADASVLTFVLVNVVPTVLNPVVYGLKVKEIFIQVKKLLRCQ
>XPLOC_75.2R.1.OR.2R.308.7tm_4.exons..Scomber_japonicus
MQNSTEIVSFVLGAYGNIGHLKYLYFSIMLLWYLSICVANTFLIVVIYVDRRLHEPMYILLCNLFVNEISGSTSLYPLLLSQMFSDTHEVTLPWCFLQMCYIYTSASVEFCNLAAMAYDRYVSICYPLHYSAIMNTGRVAIIILFIWIYSFVNFIFSLSFLVSLKFCGNVIDKVFCDHHLIMKLACSVTILNNISDLVFAFVTVVLPFSLISVSYMKILTVCLKTSKENKQKAITTCTPQIVSVANLFVGCIFHFVDSRFDVAHVPAKVRVILSVYLLIFQPMFTPFMYGFKLPKIRQSCKIYVFDRK
>XPLOC_77.2R.1.OR.2R.310.7tm_4.exons..Scomber_japonicus
LMDNDSLITFFVLSGINETKSQRFAIFSVTLLCYCVILLVNISLIVTITLDKNLHEPMYILLCTFCMNGLYGTTGFYPKFLWDLLSPVHVIPYAGCLVQALVMYSFACSDLSILAVMAYDRYLAICRPLQYHAIMSKQKLFHLVCFSWLTPFCIMAVNIFLTSRLQLCSSYIRRLFCVNWIIVQLACSSAETTINSIIAYITIIIYVFHGFFIIGSYMHLIKTCVHSVENRAKFMQTCVPHLTSLITFLVTILFDVMNMRFGSKGLPQTLQNFLAIEFLLIPPIMNPIIYGFKLTKIRNKIRGFIYLKIK
>XPLOC_78.2R.1.OR.2R.309.7tm_4.exons..Scomber_japonicus
LMDNDSLTFFVLSGINETKSQRFAIFSVTLLCYCVILLVNISLIVTITLDKNLHEPMYILLCTFCMNGLYGTTGFYPKFLWDLLSPVHVIPYAGCLVQALVMYSFACSDLSILAVMAYDRYLAICRPLQYHAIMSKQKLFHLVCFSWLTPFCTIAVNIFLTSRLQLCSSYIRRLFCVNWIIVQLACSSAETTINSIIAYITIIIYVFHGIFIIGSYMHLIKTCVNSVENRAKFMQTCVPHLTSLITFLVTILFDVMNMRFGSKGLPQTLQNFLAIEFLLIPPIMNPIIYGFKLTKIRNKIRGFIYLKIK
>XPLOC_79.2R.1.OR.2R.309.7tm_4.exons..Scomber_japonicus
LMDNDSLITFFVLSGINETKSQRFAIFSVTLLCYCVILLVNISLIVTITLDKNLHEPMYILLCTFCMNGLYGTTGFYPKFLWDLLSPVHVIPYAGCLVQALVMYSFACSDLSILAVMAYDRYLAICRPLQYHAIMSKQKLFHLVCFSWLTPFCTIAVNIFLTSRLQLCSSYIRKLFCVNWIIVQLACSSAETTINNIIAYITIIIYVFHGIFIIGSYMHLIKTCVNSVENRAKFMQTCVPHLTSLITFLVTILFDIMNMRYGSKDMPQALQNFLAIEFLLIPPLMNPIIYGFKLTKIRNKIRGFIYLKI
>XPLOC_80.2R.1.OR.2R.309.7tm_4.exons..Scomber_japonicus
MMDNVSVVTMFTLSGLHFTWEQRIALFLLTLLWYLIILLGNVALTVVIIIDKNLHEPMYIFLCNLCINALYGTVGFYPKFLLDLLSSHVISYAGCMLQGFVIHSSTCCDFSILALMAYDRYVAICRPLVYHSIMTKQRVSVFVFFSWLLPLYCMFMNTATLLGSKLCGSHINKVYCVNWMVVSLACSPVKANTAVSYFNMLFYFGHFVFIIWSYMYLIRTCMSSKEKQGKFMQTCMPHLVSLIIFSISVLLDLLYMRFGSADLSQDLNNFMAIEFLLIPPVVNPFIYGLKLTKIRNKVLNLVYIKRTDA
>XPLOC_81.2R.1.OR.2R.307.7tm_4.exons..Scomber_japonicus
MVNVTVVVFTLSGINGTINYRVTLFTFTLLYYCVILFANISLVMIIILNENLHEPMYILLCNFCINGLYGTMGFYPKFLLDLLSSNQEISYGGCLFQAFVMYSYACSDLSILAVMAYDRYLAICRPLHYHSFMTKSRLSQLVCFSWFTPFCVFSINVLLTSRLKLCGSKIQRLFCVNWVIVKLACPDNDTFSNSVIAYITIFIYVSHGLFIIWTYMHLIKKCARSKEDRVKFMQTCVPHLTSLITFLVAIVFDLMYMRFGSKDLPQSLQNLITIEFLLIPPVMNPLIYGFKLTKIRDRILGLVGIKK
>XPLOC_82.2R.1.OR.2R.307.7tm_4.exons..Scomber_japonicus
MDNMSVITVFTLSGLGGTANYRVTLFALTLLCYCVIWLLNVTIILTILMDKSLHEPMYILLCNLFINGLYGTAGFYPHFLIGLLSAARVISYSGCLVQGFVLHSYACADLSFLALIAYDRYVAICRPLVYHSVMTKQRMYAFVFFAWFIPFFLVFVGTITTSRSRLCGSHIPKIYCVNWLISKVACSLSIASIVIPAFNYTFYFGHFVLIIWSYVYLIRTCLTSKENWSKFMQTCLPHLFCLIIFVVCLLFDLLYMRFGSKQLSQSVQNFMAIEFLLIPPILNPLIYGLKLTQIRNRIIQCMCVKKK
>XPLOC_83.2R.1.OR.2R.311.7tm_4.exons..Scomber_japonicus
MENDSIMFHFDLAMYVNMGYYRYPAFVLCFLLFYFIAAANVIIILIISFERTLHEPMYMFIACLPVNSLYGSAGFFPRFLADLLSDTHLISRPSCFTQIFVIYTYASNEMTILGIMAYDRYVAVCHPLHYHNKMTARTVYSLSALAWICPAVSITTCLYLAIRLPLCGNKILKVYCASWNVVKLSCISTYINHTVGMFVAVTTIFLPLTYVLYTYFRILLVCRKSSSEFKNKVFQTCLPHTISFVTYSFTVFCDVALSRLDDEKLNPFLAIILSLEYVMIPPLLNPLVYGLKLPEIRKHIFRMFSWLKTMS
>XPLOC_84.2R.1.OR.2R.306.7tm_4.exons..Scomber_japonicus
MENDSIMFHFDLAMYVNMGYYRYPAFVLCFLLFYFIAAANVIIILIISFERTLHEPMYMFIACLSVNSLYGSAGFFPRFLADLLSDTHLISRPSCFTQIFVIYTYASNEMTILGIMAYDRYVAVCHPLHYHNRMTARTVYSLSALAWICPAFSIATCLYLAIRLPLCGNKILKVYCATWNVVKLSCISTYINHTVGMCVAVTTVFLPLTYVLYTYFRILLVCRKSSSEFKNKVFQTCLPHTISFVTYSITVFSDIVLSRLDDEKLNPFLATILSLEYVMIPPLLNPLVYGLKLPEIRKHIFRMFSW
>XPLOC_85.2R.1.OR.2R.311.7tm_4.exons..Scomber_japonicus
MENDSIMFHFDLAMYVNIGYYRYPAFVLCFLLFYFIVAANVIIILIISFERTLHEPMYMFIACLSVNSLYGSAGFFPRFLADLLSDTHLISRPSCFTQIFVIYTYASNEMTILGIMAYDRYVAVCHPLHYHNKMTARTVYSLSALAWICPAFSIATGLYLAIRLPLCGNKILKVYCATWNVVKLSCISTYINHTVGMFVAVTTVFLPLTYVLYTYFRILLVCRKSSSEFKNKVFQTCLPHTISFVTYSITVFSDIVLSRLDDEKLNPFLATILSLEYVMIPPLLNPLVYGLKLPEIRKHIFRMFSWLKTMS
>XPLOC_86.2R.1.OR.2R.315.7tm_4.exons..Scomber_japonicus
MTNASSTIVFSLSGFNAIVNYRVTLFSLTLLCYCVILLVNVSLILTIILDQNLHEPMYIYVCSLCINELYGTSGFYPKFVSDIMSDIHIISYAGCLLQVFVIYSYAATDFSILALMAYDRYVAICRPLEYHTVMSVEKTAVFVSLSWFVPLCCMVMVVSLTSTLKLCGSNIQKLYCENWSIVKLACSTTTANNIVGLINISFYCGHVLFIVYSYVWLVKSALKSKEGRRKFMQTCVPHLLCLLNVTVALLFDLMYSRYGSASVPQSVKNFMAIQFLMIPPILNPVIYGLILTKIRYRMTALCMAACQSFKLMCKL
>XPLOC_87.2R.1.OR.2R.315.7tm_4.exons..Scomber_japonicus
MTNASSTIVFSLSGFNAIVNYRVTLFSLALLCYFLILLVNVSLILTIILDQTLHESMYIFLCSLCINELYGTSGFYPKFVSDIMSDIHIISYAGCLLQVFVIYSYAATDFSILALMAYDRYVAICRPLEYHIVMSVEKTAVFVSLSWFVPLCCMVMVVSLTSTLKLCGSNIQKLYCENWSIVKLACSTTTANNIVGLISISFYCGHVLFIVYSYVWLVKSALKSKEGRRKFMQTCVPHLLCLLNLITALLFDIMYSRYGSASVPQSVKNFMAIQFLMIPPILNPVIYGLILTKIRYRMTALCVVACQSFKLTCKL
>XPLOC_89.2R.1.OR.2R.311.7tm_4.exons..Scomber_japonicus
MTNTSNIVVFSLSGFSATVNYRVTLFSLTLLCYCVILLVNVSLILTIILNRNLHEPMYICVCTLCINGLYGTAAFYPRFAFDLLSDIHVISYSGCLLQVFVIYSYATIDFSILALMAYDRYVAICRPLEYHTVMSVEKTAVFVSLSWLVPLCAEVLVISLASTLKLCGSRIQKLYCENWSIVKLACSTTTANNIIGLIIISFYCGHVLFIVYSYVWLVKSALKSKEGRRKFMRTCVPHLLCLLNVTAALLFDTMYSRYGSASMPQSLRNFMGIQFLMIPPILNPVIYGLILTKIRYRMTALCMMACQSFKL
>XPLOC_90.2R.1.OR.2R.308.7tm_4.exons..Scomber_japonicus
MQNSTEIVSFVLGAYGNIGHLKYLYFSIMLLWYLSICVANMVVIVVIYVDRRLHEPMYILLCNLFVNEISGSTSLYPLLLSQMFSDTHEVTLPWCFLQMCYIYTSASVEFCSLAAMAYDRYVSICYPLHYSAIMNTGRVAIIILFIWIYSFVNFIFSLPFLVSLKFCGNVIDKVFCDPHLIMKLACSVTILNNISDLVFAFVTVVLPFSLISVSYVKILAVCLKTSKENKQKAITTCTPQIFSVSNMFVGTMFHFVDSRFDEGYIPTKVRIILSVYLLIGQPMFTPFMYGFKLPKIRQSCKRYLFDRK
>XPLOC_91.2R.1.OR.2R.308.7tm_4.exons..Scomber_japonicus
MDDELNVTYITLGGYVEVDKYRYVYFLIIFTVYILIILSNSTIVYLIWTHQNLHEPMYIFIAALLVNSVLLSTAIYPKLLIDSLSEKQIIPYSACLFQFHIFYSLGGSEFLLLSAMAYDRYVSICKPLQYPVIMRKTTVSIFLLLAWLLPAAQVAVPAGLSANKKLCNFSLKAIFCNNTVYKLQCVVSRAQIIHDMVILLNVALIPVLFIIFTYTRILIISYRSSRDVRKKAAQTCLPHLIVLINFSCLCAYDVITVQLESDFPKTVRLIMTLQIVMYHPLFNPVMYGLKMKEISKHLKKLFSQAKVI
>XPLOC_92.2R.1.OR.2R.308.7tm_4.exons..Scomber_japonicus
MDDELNVTYITLGGYVEVDKYRYVYFLIIFAVYILIILSNSTIVYLIWTHQNLHEPMYIFIAALLVNAVLLSTAIYPKLLIDSLSEKQIISYSACLFQFHIFYSLGGSEFLLLLAMAYDRYVSICKPLQYPVIMRKTTVSIFLLLAWLLPAAQIAVVAGMSAKKKLCNFSLKAIFCNNTVYKLQCEVSRAHNIRDIVILLNVALIPVLFIIFTYTRILIISYRSSRDVRKKAAQTCLPHLIVLINFSCLCAYDVITIQLESDFPKTVRLIMTLQIVMYHPLLNPVMYGLKMKEISKHLKKLFSQAKVI
>XPLOC_93.2R.1.OR.2R.308.7tm_4.exons..Scomber_japonicus
MDDELNVTYITLGGYVEVDKYRYVYFLIIFTVYILIILSNSTIVYLIWTHQNLHEPMYIFIAALLVNSVLLSTAIYPKLMIDSLSEKQIISYSACLFQFHIFYSLGGSEFLLLSAMAYDRYVSICKPLQYPVIMRKTTVSIFLLLAWLLPAPQVAVVAGLSANKKLCNFSLKAIFCNNTVYKLQCVVSREQIIHNIVVLLNVALIPVLFIIFTYTRILIISYRSSRDVRKKAAQTCLPHLIVLINFSCLCAYDVITIQLESDFPKTVRLIMTLQIVMYHPLLNPVMYGLKMKEISKHLKKLFSQAKVI
>XPLOC_94.2R.1.OR.2R.306.7tm_4.exons..Scomber_japonicus
MDDELNITYITIGGYVEVDKYRYVYFLIMFTVYILIIGSNIIIVCLIWVHENLHEPMYVFIAALLLNAVLYSTTIYPKMLIDFLSEKQIISYSACLFQFYIFYTLGLSDFLLLSAMAYDRYVSICKPLQYPVIMRKTTISIFLVLSWLLPACQMAVLVIQIADTKLCNFNLKGIFCNNAVYSLHCVRSKFVTIYGVVLLFNVILLPMLFVMFTYVRILILTYQSCKEIRKKAAETCLPHLLVLISITCFSVYDVSIARLESKFTKMARLIMTLQIVLYHPLFNPLIYGLKMKEISKHLKRLFCRAK
>XPLOC_96.2R.1.OR.2R.306.7tm_4.exons..Scomber_japonicus
MDDELNITYITIGGYVEVDKYRYVYFLIMFTVYILIIGSNIIIVCLIWVHENLHEPMYVFIAALLLNAVLYSTAIYPKMLIDFLSEKQIISYSVCLFQFFIFYTLGLSDFLLLSAMAYDRYVSICKPLQYPVIMRKTTISIFLVLSWLLPACLLAVLVIQIADTKLCNFNLKGIFCNNAVYSLHCVRSKFVTIYGVVLLINFILLPMLFVIFTYVRILILTYQSCKETRKKAAETCLPHLLVLISITCFSVYDVSIARLESKFTKMARLIMTLQIVLYHSLFNPLIYGLKMKEISKHLKRLFCRAK
>XPLOC_97.2R.1.OR.2R.306.7tm_4.exons..Scomber_japonicus
MDDELNVTYITLGGYVEVDKYRYVYFLIMFTVYILIIGSNIIIVCLIWVHENLHEPMYVFIAALLLNAVLYSTTIYPKMLIDFLSEKQIISYSVCLFQFYIFYTLGMSDFLLLSAMAYDRYVSICKPLQYPVIMRKTTISIFLVLSWLLPACQMAVLVIQIADTKLCNFNLKGIFCNNVVYSLHCVRSKFVTIYGVVLLINFVLLPMLFVIFTYVRILILTYQSCREVRKKAAETCLPHLLVLISFTCLSAYDVSIARLESNFPKMARLIMTLQIVLYHPLFNPLIYGLKMKEISKHLKRLFCRAK
>XPLOC_99.2R.1.OR.2R.306.7tm_4.exons..Scomber_japonicus
MDDELNITYITIGGYVEVDKYRYVYFLIMFTVYILIIGSNIIIVCLIWVHENLHEPMYVFIAALLLNAVLYSTAIYPKMLIDFLSEKQIISYSVCLFQFFIFYTLGLSDFLLLSAMAYDRYVSICKPLQYPVIMRKTTISIFLVLSWLLPACLLAVLVIQIADTKLCNFNLKGIFCNNAVYSLHCVRSKFVTIYGVVLLINFILLPMLFVIFTYVRILILTYQSCKETRKKAAETCLPHLLVLISITCFSVYDVSIARLESKFTKMARLIMTLQIVLYHSLFNPLIYGLKMKEISKHLKRLFCRAK
>XPLOC_100.2R.1.OR.2R.306.7tm_4.exons..Scomber_japonicus
MDDELNVTYITLGGYVEVDKYRYVYFLIMFTVYILIIGSNIIIVCLIWVHENLHEPMYVFIAALLLNAVLYSTTIYPKMLIDFLSEKQIISYSVCLFQFYIFYTLGMSDFLLLSAMAYDRYVSICKPLQYPVIMRKTTISIFLVLSWLLPACQMAVLVIQIADTKLCNFNLKGIFCNNVVYSLHCVRSKFVTIYGVVLLINFVLLPMLFVIFTYVRILILTYQSCREVRKKAAETCLPHLLVLISFTCLSAYDVSIARLESNFPKMARLIMTLQIVLYHPLFNPLIYGLKMKEISKHLKRLFCRAK
>XPLOC_101.2R.1.OR.2R.308.7tm_4.exons..Scomber_japonicus
MDYEANVTYITFDGHVDVNKYGYLYFLIMFIVYILIICCNSTIICLIWTHKNLHEPMYIFIAALLLNSVVFSTAMYPKMLIDFLSEKQIISYSACLFQFFLFYSLNGSEFLLLSAMAYDRYVSICKPLHYPTIMRKTTVKIFLALAWLVPACQIAVPAILSADMKLCSLTLKGIFCNNTIYQLHCVSSRARSIFGIVALMNIALFPMLFIIFTYTKIFIISYRNCGEVRKKAAQTCLPHLLVLVSFACLCAYDVSIIRLGPNFTKTVHLIMTLQFVIYHPLFNPIIYGLKMKEITKHLKRLFCQAKVI
>XPLOC_102.2R.1.OR.2R.306.7tm_4.exons..Scomber_japonicus
MDDQFNVTYITLGGHVEVDKYRYLYFVIMFTVYIFIICSNAIIVYLIVIHRNLHEPMYIFIAALLVNSVLYSTAIYPKFLIDFLSEKQIISHSVCHFQFFLFYTLGGSEFLLLSAMAYDRYVSICKPLQYPVIMRKTTISIFLLLAWLVPACQVAGSAALSARRKLCNFTLKGIFCNNSIYKLHCVSSRGLSIYGVIILLNVVFFPLLFIVFTYIKILVISYRSSREVRKKAAQTCLPHLLVLINLSLLCTYDIIILRLESELPKTIRLIMTLQVVLYHPLFNPIIYGLKMKEITKHLCKLFCRVK
>XPLOC_103.2R.1.OR.2R.347.7tm_1.exons..Scomber_japonicus
EENQTEPHLDADHCLFLSALPYGQAIPVLICVFVLLTLVSFLINGFSLFSLGFSDDLSWEPRSTLLKNLILSDLMQSFTFGPAVIHSLVQRRTMAFSTWCYFQYFVGTTSIFSSLVTITCMALERYLYVCHAIHYLVILTPVRLRLVLSLIWVYAMSIGVVNIVLLHSTGTEHYDHFTRGLLCEPDTMEQQMGFPRASAVYRKITGTFTLLLCLLVYAFSYTRMYQAARNAVMPFNAVNTTARKTVIFYCGMLFLQLLPLLLKSTSDVLWEVEGTVAMVSLSSQTQGVRKGNEILSATAATLHMSLLVMLIVPPCINPLVYGLRNAEMRMALLKLFQRWTETRGEGV
>XPLOC_160.2R.1.OR.2R.302.7tm_1.exons..Scomber_japonicus
MNNATEVIQVIPFQKAVRALLSMLPCVFFLYINGVMLFALLKKPLLLETSRYVLFGHLLFTESVQLLVTMLLYLFAFTMVRMVSYVCVTVSLLAGITVKMSPLNLAVMSLERYVAICFPLRHVDIVTTRKTSIAIAVMWTVASLDSLTQMFLFISLESTGFTLQTFCTKKSVFRLKIFTTVNNAFTIVYFVLVGMIIIYTYIAIMFAVKSASGNVRNASRACRTVLLHLLQLCLCLTSTLFNIINSNNMLPPHIQYAFFLGLIVLPKCLSPLIYGLREHALRHVLKYYFTFGIKTTIRPYPK
>XPLOC_161.2R.1.OR.2R.307.7tm_4.exons..Scomber_japonicus
MRNFSEVTYFILADFYGMDDLKPVYFCMFLIIYITIVAENVVLIGVIYCEKTLHEPMYLLLCNLAVNGLYGSTALLPAVLSNMLSHSHEISLQFCQIQIYSIHTYAITEFTILAAMSYDRYVAICFPLTYHTIMSHRVVKLIVFTWLFPMLAFLIVFILTLRLRFCETTIEKVYCINYLLVKLSCTDTSVVNIVGLLSVALYTLPQLIMIFYSYAHILRICILSFSKSKLKALRTCTPHLLAITNYSIGCFFEIAQSRFNISGLPYQTKLFLSLYFLIFPPILNPTIYGLSIQAIRLRLFRLFSSKN
>XPLOC_162.2R.1.OR.2R.316.7tm_4.exons..Scomber_japonicus
MDNQTSLTFTMTAYAVMENYKHGIFTVLLLLYLITIILNTLLIVVIHQNKKLHQPMNVFACMLSINEIYGSSALLPAVLSMLISETHEITVKWCIAQVYFIHTYGSAEFCILAVMGYDRYVAICYPLHYHSIMSNSKVCKLVAFASIYPLVLFMCFYSLTVQLSFCGKVMPKLYCVNMELVKNACTNASASYISVVGLVFILILIAPQVTMILFSYVQILRVCRTLLKKSQGNALKTCIPHVLSLINFTIGCLFEIIQTRFNMSHVAFQARIFLSLYFIIIPPITNPMLYGLGTQMVRIQILKLFIKYKILPTQLA
>XPLOC_163.2R.1.OR.2R.313.7tm_4.exons..Scomber_japonicus
MDNQTSLTFTMTAYAVMENYKHGIFTVLLLLYLITIILNTLLIVVIHQNKKLHQPMNVFACMLSINEIYGSSALLPAVLSMLISETHEITVKWCMAQVYFIHTYGSAEFCILAVMGYDRYVAICYPLHYHSIMSNSKVCKLVAFASIYPLVLFMCFYSLTVQLSFCGKVMPKLYCVNMELVKNACTNASASYISVVGLVFILILIAPQVTMILFSYVQILRVCRTLLKKSQGNALKTCIPHVLSLINFTIGCLFEIIQTRFNMSHVAFQARIFLSLYFIIIPPITNPMLYGLGTQMVRIQILKLFIKYKILPT
>XPLOC_164.2R.1.OR.2R.316.7tm_4.exons..Scomber_japonicus
MDNQTSLTFTMTAYAVMENYKHGIFTVLLLLYLITIILNTLLIVVIHQNKKLHQPMNVFACMLSINEIYGSSALLPAVLSMLISETHEITVKWCMAQVYFLHTYASAEFCILAVMAYDRYVAICYPLHYHSIMSNSKVCKLVAFASIYPLVLFMCFYSLTVQLSFCGKVMPKLYCVNMELVKNACTNASASYISVVGLVFILILIAPQVTMILFSYVQILRVCRTLLKKSQGNALKTCIPHVLSLINFTIGSLFEIIQTRFNMSHVAFQARIFLSLYFIIIPPITNPMLYGLGTQMVRIQILKLFIKYKILPTQLA
>XPLOC_165.2R.1.OR.2R.321.7tm_4.exons..Scomber_japonicus
MELFNSALGKNITFVRPAYFIITGFIGIPNIKYYYVFLCFVYIIAVLGNTIVMAVIILDHNLKTPKYVAVFNLAFVDLFGSSALVPKVLDIFLFNHYHVPYYDCLVMLFFCYTCLSMQSLNLVILCYDRLMAITYPLHYQMRITNRFMLNLIAFAWVFAIIAVLITVGLLTRLSFCRSVVVKSYFCDHGQIYKLACNDKTPNMVIGGLFPFLLVWLPLAFIVFSYSFIGYALSKIATKNERVKAFKTCTAHLSLVALYFLPILVTFTMSSRINLNARIINLSMASVFPPMLNPIVYVLQTQEIKESIKKILKIRGQFKMTV
>XPLOC_166.2R.1.OR.2R.321.7tm_4.exons..Scomber_japonicus
MEFFNSALGKNISFVRPAYFIITGFIGIPNIKYYYVFLCFVYIIAVLGNIIVMAVIILDHNLKTPKYVAVFNLAFVDLFGSSALVPKVLDIFLFNHYHVPYYDCLVMLFFCYTCLSMQSLNLVILCYDRLMAITYPLHYQMRITNRFMLNLIAFAWVFAIIAILITVGLLTRLSFCRSVVVKSYFCDHGQIYKLACNDKTPNMVIGGLFPFLLVWLPLAFIVLSYSFIGHALSKIATKNERVKAFKTCTAHLSLVVLYFLPILVTFTMSSRINLNARIINLSMASVFPPMLNPIIYVLQTQEIKESITKILKIRGQFKMTV
>XPLOC_167.2R.1.OR.2R.321.7tm_4.exons..Scomber_japonicus
MELFNSALGKNITFVRPAYFIITGFIGIPNIKYYYVFLCFVYIIAVLGNTIVMAVIVLDRNLKTPKYVAVFNLAFVDLFGSSALVPKVLDIFLFNHYHVPYYDCLVMLFFCYTCLSMQSLNLVILCYDRLMAITYPLHYQMRITNRFMLNLIAFAWVFAIIAVLITVGLLTRLSFCRSVVVKSYFCDHGQIYRLACNDKTPNMVIGGLFPFLLVWLPLAFIVFSYSFIGYALSKIATKNERVKAFKTCTAHLSLVALYFLPILVTFTMSSRINLNARIINLSMASVFPPMLNPIVYVLQTQEIKESIKNILKIRGQFKMTV
>XPLOC_168.2R.1.OR.2R.321.7tm_4.exons..Scomber_japonicus
MELFNSALGKNITFVRPAYFIITGFIGIPNIKYYYVFLCFVYIIAVLGNTIVMAVIVLDHNLKTPKYVAVFNLAFVDLFGSSALVPKVLDIFLFNHYHVPYYDCLVMLFFCYTCLSMQSLNLVILCYDRLMAITYPLHYQMRITNRFMLNLIAFAWVFAIIAVLITVGLLTRLSFCRSVVVKSYFCDHGQIYKLACNDKTPNMVIEGLLPCLLLWLPLAFIVLSYSFIGHALSKIATKNERVKAFKTCTAHLSLVALYFLPILVTFTMSSRINLNARIINLSMASVFPPVLNPIIYVLQTQEIKESIKKILKIRGQFKIIV
>XPLOC_169.2R.1.OR.2R.313.7tm_4.exons..Scomber_japonicus
MSPEEKAATTFNATFVRPAKFYISGFSDIPHVQYYYVFLCFVYIMTVFGNVFLLSVIYLVETLHTPKYMIVSSLAVTDLCCSTALIPKLLETFLFDKRYIVYEACLSYMFFVLFFACVQSWTLTTMAYDRFIAICFPLRYHSIVTKPAIIAILLFVWASLFSLMASTVGLIDRLSFCRSLVIKSFFCDHAPVYRLACNDTSLNKIMAFVAFIIVLCIPIILIAITYFCIAIALSRIASGVERLRALKTCSSHLILVAISFLPILGTNIAVVASNIHPNARIINSSLTHTIPALLNPIVYSLKTEEVLNSIKKL
>XPLOC_170.2R.1.OR.2R.313.7tm_4.exons..Scomber_japonicus
MSPEEKAATTFNATFVRPAKFYISGFSDIPHVKYYYVFLCFVYIMTVFGNVFLLSVIYLVENLHTPKYMIVSSLAVTDLCCSTALIPKLLETFLFDKRYIVYEACLSYMFFVLFFACVQSWTLTTMAYDRFIAICFPLRYQSIVTKPAIIAMIMFVWVFLLSLVALTVGLIDRLSFCRSLVIKSFFCDHAPVYRLACNDTSLNNIMAYVAFIVVLCIPIILIGITYFCIAIALSRIASGVERLRALKTCTSHLILVAIFFLPIIGTNIASVASNIHPNARIINSSLTHTIPALLNPIVYSLKTEEVLNSIKKL
>XPLOC_171.2R.1.OR.2R.330.7tm_4.exons..Scomber_japonicus
MSFLRTVLNNSVIIHPPGFYIIGFQTFPFISVYFIFLVFVYVVTLLFNCLVIYVITFNHCLHTPKFLAVVNLAVIDVILNTCIIPGMIKIFLVKDNFIPFNLCLLQMFVYYTVGTLESYALAILAYDRLIAICFPLRQNSINTVRSMCCIVGLTWSFALGVTAFTTSIMTRLSFCNSVRVFSYFCDYAPVFRLACNDYTMQWSAASCLTVLTLGGPFTFILLSYVSILVTVFRMKSLDSRVKALTTCVEHIILVAVFYIPLITIFTVGFYLRAINPDQRVLSLSLASCIPPCINPIVYSLKTKEIKTRALALVRKTKIGTQQPVKLKSKT
>XPLOC_172.2R.1.OR.2R.333.7tm_4.exons..Scomber_japonicus
MSFLRTVLNNSVIIHPPGFYIIGFQTFPFISVYFIFLVFVYVVSLLFNCLVIYVITFNHCLHTPKFLAVVNLAVIDVILNTCTIPGMIKIFLIEDNFIPFNLCLLQMFVYYAFVSLESYALAILSYDRLIAICFPLRQNSINTVRSMCCIVGLTWSFALGVTAFTTSIMTRLSFCNSVRVFSYFCDYAPVFRLACNDYTMQWSAASCLSVLILGGPFTFILLSYVSILVTVFRMKSLDSRVKALATCGEHLILVAVFYMPLFTIFTVGFYLRAINPDQRVLSLSLASCIPPCINPIVYSLKTKEIKVRALALVRKTEIGTQQTNQHKINKMQQ
>XPLOC_173.2R.1.OR.2R.320.7tm_4.exons..Scomber_japonicus
MSLLRTILNTSVIVHPPGFYIIGFQSFPYISVYMIFLTFVYVVTLVFNGLLIYIITSNHCLHTPKFLAIANLAVIDMLLNTSTIPSMIKTFLIKDNFIPFNLCLLQMYVYYVCLATESYALAILAYDRLIAICLPLRQNLFNSMPIMSCIIGLIWVYTLSLLAYSTSIMTRLSYCNSVRVFSYFCDYAPVFRLACNDYTLQWTMASKPSMVNLLGPFTFILLSYTSILVTVFRMKSVSSRLKALATCIEHLILVAVFFIPIFIIFLMGLYVRSIDPDQRVLSLSLASCIPPCINPIVYSLKTKEIKTRALALVQRMKTSP
>XPLOC_174.2R.1.OR.2R.320.7tm_4.exons..Scomber_japonicus
MSLLRTILNTSVIVHPPGFYIIGFQSFPYISVYMIFLTFVYVVTLVFNGLLIYIITSNHCLHTPKFLAVFNLAITDIILNTSTIPSMIKTFLFKNNFIPFNLCLLQMYVYYAFVSLESYALAILAYDRLIAICLPLRQNLFNSMPIMSCIIGLIWVYNLVRVAYSTSIMTRLSYCNSVRVFSYFCDYAPVFRLACNDYTLQWSMASKSSMVNLLGPFTFILLSYTSILVTVFRMKSVSSRLKALATCIEHLILVAVFFIPIFIIFLMGLYVRSIDPDQRVLSLSLASCIPPCINPIVYSLKTKEIKTRALTLVQRMKTSP
>XPLOC_1.2R.1.OR.2R.299.7tm_4.exons..Scomber_japonicus
MFYTNTTRIKNFFILGFPGLLPEYYGPVSGLLFVLFLAIVVGNIFILLFVKCERPLHKPTYLIFCHLALTDLAFGTVTLPKIISKYWFDDSIISFYGCFAQMYFVHFLGATHSFILMVMALDRFIAICAPLRYTVLFTNATVSVLCGISWFMPMSWMVGIVFDAFTLPFCNSNIIVQCYCDHIAITALGCENVLKVQIVAFGLAMLSLLLPLGFIIFSYFVIIIAVIRMSSSEGRIRTLSTCAPQLLITCLYYMPRCFVYLANNVGFTFSIPVRIVVVMLYSLLPAAVNPIIYCFKTKD
>XPLOC_2.2R.1.OR.2R.321.7tm_4.exons..Scomber_japonicus
MIGNDTKMKSFLILGFPGLAQQYYGLVSTVLFFFYLAIAIGNIFILAFVMCEKSLQKPMYLIFCHLALNDLTFGTVTLPKIISKYWFGDSIISFYGCFTQMFFVHYLGSVQSFILLVMALDRFIAICIPLRYPVLITNNIISVLCGFAWFIPLPLMISIVLHVLTLPFCKTNVIAQCYCDHISITSQACGDDVKIVAVTSLCIAMFCLLIPLAFILFSYISIIVVIMKMSNAAGRKKTLSTCTPQIFITCLFYLPRCFVYVANTVGYAFSLDIRILLILLYSLYPAAVNPAIYCFKTQDIKQTLIKKLKRTTVGIEIKLAY
>XPLOC_3.2R.1.OR.2R.321.7tm_4.exons..Scomber_japonicus
MFPTNITTIKDFIITGFPGLHQTYYGPVSALLFCTYFVILVGNTLILVFVGLERRLYKPTYLIFCHLATNDLLFGTVTLPKIISRYWWNDKIASFGACFTQMYFVHSLGAIHSLLLLIMALDRFIAICVPFKYPVLITNNAISIACGVSWIGTFVRMMAIVLHALTLPYCDSNLILQCYCDHFSITSLACGENVKYVKDVAFGFAMFSLLLPLSFILFSYVSVFVVVLRIPNTEGRYKTLSTCTPQLLISCLYYLPRCFVYLSNVIGFTFSMDVRISLIMLYSLLPCAVNPVIYCFKTKEIKDILMRKFKKATVGMKQVSK
>XPLOC_4.2R.1.OR.2R.307.7tm_4.exons..Scomber_japonicus
MSLQNASIQVTEFIIGGFDKTEKPLVAGVVILITYILALFGNTINILFIINDKRLHKPMYVLICNLAIVDILYTSSACPTMIRVLVARVNTISYVHCYIEMFAFHLGGVMEMFALAVMALDRLIAIGCPFKYHSYLTNVRIIVITHFLWIAAGAFVSVLPATLLPLPHCRSKMKYTFCDYAAIIRTTCVDPRPYFNLVTVITFFLLFFTFVFICLSYILIIFFVKLSTDSNKWKMGSTCLSHLVVVTCYYCPLFIRIVLTRLGVVLTLEARHGLMIGAILGPSLVNPFVYCLRTKEIRCKIFRIFKI
>XPLOC_5.2R.1.OR.2R.307.7tm_4.exons..Scomber_japonicus
MSLQNASIQVTEFIIGGFDKTEKPLVAGVVILITYILALFGNTINILFIINDKRLHKPMYVLICNLAIVDILYTSSASPTMIRVLVARVNTISYVHCYAEMFAFHLGGVMEMFALAVMAFDRLIAIGCPFKYHSYLTNVRIIVLTLFLWIAAAGLVSILPRTLLPLTHCRSKLKYTFCEYAALLRTTCVDLNPYFNMVTGIVFSILFLSFSFICLSYILIILFVKLSTDSNKRKLGSTCVSHLVVVTCYYCPLFITVVLTRLGVVLTLEARHGLTVGAILGPSLVNPFVYCLRTKEIRCKILRIFKI
>XPLOC_6.2R.1.OR.2R.310.7tm_4.exons..Scomber_japonicus
MDIPYNTSSSSVLVLSGFNLSSENIVPTFLFATLSYMIILFCNLILILTIVLNKCLHQPMYLILLNLPVTDLIGSSALFPQLIKEILTNSRTMQYSACIAQAFFIHIYAAGTVFILTAMAYDRYIAICFPLKYNTVMTNAHIMKIITIVWASNLILMAVLFFLLLRLPRCRSVMTHTYCDNPSLLTLVCADKTINNIYGLFIVALSQVIANGMILYTYLQILVACFRSKRADTKSKALQTCATHLIVFLLLECLGLFTIISYRIKNISPHLRRFMGLSTLIFPPTLNPIIYGLKTKEIREKIVHFFGNKI
>XPLOC_7.2R.1.OR.2R.310.7tm_4.exons..Scomber_japonicus
MPTNASSRKLLTLETLGISAANIYPAFVFGTIIYLIIVFCNLLVLITIAMSKTLHKPMFILLFNLPISDMLGATAFFPHLIFSIVTQSRSISHPACITQAFLVHVYGTGNLLILSAMAYDRYIAICHPLRYNTIMTPHTLIKMIFVMWFINLSIMSVLFMLHARFKICRTNIVDLYCNNPSLLKLACEDISVNNYYGFATIVFVLGVPLLIIMYTYAQILRTCVMTNQPDARRKAIQTCGSHLVVFLMLEINTVFTLIAHRIESASPNSRRLLGASVLIFPPFLDPIIYGLKIAELKQSITLLLRRNLCS
>XPLOC_8.2R.1.OR.2R.313.7tm_4.exons..Scomber_japonicus
MPTNASSRKLLTLETLGISAANIYPAFVFGTIIYLIIVFCNLLVLITIAMSKTLHKPMFILLFNLPISDMLGATAFFPHLIFSIVTQSRSISHPACITQAFLVHVYGTGNMLILSAMAYDRYIAICCPLRYNTIMNPHTLIKMIFVMWFINLSMMSVLFMLHARFKSCRTNIVDLYCNNPSLLKLACEDTSVNNYYGLACIILLQGVPLSIIGYTYVQILRTCVMTNQPDARRKAIQTCGTHLVVFLLLEINTVFTLIAHRIESVSPSMRRTIGVSVLIFPPFLDPIIYGLKITELKQSITLLLRRNLRSVKL
>XPLOC_9.2R.1.OR.2R.313.7tm_4.exons..Scomber_japonicus
MPTNASSRKLLTLETLGISAAHIYPAFVFGTIFYLIIVFCNLLVLITIAVCKKLHKPMFILLFNLPISDMLGATAFYPHLIYSIVAQSRSISHPACITQAFLIHVYGTGNLLTLSAMAYDRYIAICCPLRYNTIMTPHTLIKIIFVMWFINLSILSVLFMLHARFKLCRTNIVDLYCNNPSLLKLACEDTSVNNYYGLAFIILLQGGPLSIIGYTYVQILRTCVMTNQPDARRKAIQTCGTHLVVFLLLEINTVFTLIAHRIESVFPSIRRTIGVSILVFPPFLDPIIYGLKITELKQSITLLLRRNLRSIKL
>XPLOC_10.2R.1.OR.2R.311.7tm_4.exons..Scomber_japonicus
MENKSFGFSFELTLDPFVIPPGGKYPIFFFGIAIYFFGIFCNLTLLILIIVKRNLHKPMYFILFSLPLNDLIGITAMLPKVLSDIVTETNKVYYPLCVLQAFLLHMYGGGILFILAAMSFDRYVAICMPLRYSSIMTPRGVTCIIFLVWGLDFVLIVSLFSLQTRLPRCKSVIMNVFCDNPSLLKLTCGNTAINNIIGLFNTAIMQAVSVSVQAFSYVKILITCVVTRRSETKTKAVNTCVAQLVILVIFEIAGTFTILSHRFKNVSADLQKIMGMLIFLVPPLLNPIVYGLYTNEIRSTFMRVLKNRFTN
>XPLOC_11.2R.1.OR.2R.312.7tm_4.exons..Scomber_japonicus
MESNMTIASDILEIQGFDIAPEFTYPLFFLLLFVYSSLLFSNIGVLMLIITEKSLHQPMYILFCNLSVNDLIGNTVLLPPLMAHIISTDINRFITYSQCVAQAFHSHTFGSASHMILTIMAIDRYVAICHPLRYSSIMTTRTVIVLSATAWGVSLLLVSVLIGLTVRLSRCRSFIQNAYCDNASLFKLSCEDVSINNIYGLFFTVLLFSCSMGSIAITYFRIAIICWIKKNKELNNRALQTCASHLVLYLIMLWSGFLTIILHRFPNYPDLRKIAYILFHVVPANLNPVIYGMQTRSLRAKIFQILHREVTS
>XPLOC_12.2R.1.OR.2R.305.7tm_1.exons..Scomber_japonicus
MADNNSLVGGQSLMRKINYRVILVQVLVMMFLSINFLLIITFFMKHFFYTTMRYILFATTLLSDCLILIVTNILLILNYFPFIIPTWLCVIMCIILSLYNFVTPVTLTAMTLERYVAICMPLQHAELCSTRRTLHCILMIYGLSSIPCIINFSIFFASATNNFFTQDRICSVEIFILQRWQGHVRSAVSQFYFLIMCITIVYSYIKIMKVAKAASGENKTSTWKGLRTVILHAFQLLLCLIQLWCPLIESAVLQINFMLFINVRYFNYITFNLAPRCLSPLIYGLRDEMFFHALKYYAVCGLYKS
>XPLOC_13.2R.1.OR.2R.305.7tm_1.exons..Scomber_japonicus
MAKNSSLVGGQSLMRTINYRVILVQVLIVVFLCINFLLITTFFMKDFFYTTMRYILFATTLMSDCFILIITNVLLIYDYFRSTLQIWLCLSLCAFLSVCTLVTPITLTAMTLERYVAICMPLQHAEFCSTHRALPCIFIIHGLSAIPCIVDLSIFFASATQNFYTQDRICSVELFTFHSWQGHLRSAISQIYFLIMCITIVFSYVKIMKVAKAASGENKKSTWKGLRTVILHAFQLLLCLIQLWCPFIEGAVLQIDFMLYINVRYFTYISFYLAPRCLSPLIYGLRDDKFFIALKYYALCGLYKN
>XPLOC_14.2R.1.OR.2R.305.7tm_1.exons..Scomber_japonicus
TNNSSIGGAYMQHQINFQFILVQLLVSIFLCINLLLIVTFFSKDVFYLTMRYILFAVTLLSDSLILIMSDVVFILAYFHFTMQVGICVIMSIVLLLYIFVTPITLTAMTLERFVAICMPLQHAELCSAHRALHCILIIHALSSIPSIVILSIFFASVSHRFYTQDRICSLENILHRWHDHVRSAISQFYFLIMCITIVYSYIKIMKVAKAASGENKKSTWKGLRTVILHAFQLFLCLIQLWCPFIESAVLQIDFMLFINVINFNYITFILAPRCLSPLIYGLRDEMFFHALKYYALCGLYKKQSS
>XPLOC_15.2R.1.OR.2R.306.7tm_1.exons..Scomber_japonicus
TNNSSVGGAYMQRQINFQVILVQLLVSIFLCINLLLIVTFFSKDVFYLTMRYILFAVTLLSDSLILIMSDVVFILAYFHFTMQVGICVIMSIVLLLYMFVTPITLTAMTLERFVAICMPLQHAELCSAHRALHCILIIHGLSAIRCIGILSIFFASASHRFYTQDRICSVEMFILHRWHDHFRSAISQFYFLIMCITIVYSYIKIMKVAKAASGENKKSTWKGLRTVILHAFQLLLCLIQLWCPFIESAVLQIDFMLFVNVRYFNYITFILAPRCLSPLIYGLRDEMFFHALKYYVLCGLYKKQSS
>XPLOC_16.2R.1.OR.2R.303.7tm_1.exons..Scomber_japonicus
TNNSSIGGAYLRRQINFQVMLVQLLVSIFLCINLLLIVTFFSKDVFYLTMRYILFAVTLLSDSLILIMSNVLLILSYFRFTMQVGICVIMSIVLLLYIFVTPITLTAMTLERFVAICMPLQHAELCSAHRALHCILIIHGLSAIRCIVILSIFFASASHRFYTQDRICSVEMFIFRRWHDHVRSAINQFYFLIMCITIIYSYIKIMKVAKAASGENKKSTWKGLRTVILHAFQLLLCLIQLWCPFIESAVLQIDFMLFVNVRYFNYITLFLAPRCLSPLIYGLRDEMFFHALKNYALCGLYKK
>XPLOC_17.2R.1.OR.2R.306.7tm_1.exons..Scomber_japonicus
TNNSSIGGAYMQHQINFQVILVQLLVSIFLCINLLLIVTFFSKDVFYLTMRYILFAVTLLSDSLILIISNVLLILHYLHFTMPVGMCVIMSIVLLLYTFVRPITLTAMTLERFVAICMPLQHAELCSAHRALHCILIIHGLSAIRCIVILSIFFASASHRFYTQDIICSVEIFILRRWHDHVRAAISLFYFLIMCITIVYSYIKIMKVAKAASGENKKSTWKGLRTVILHAFQLLLCLIQLWCPFIESAVLQIDFMLFINVRYFNYITLFLAPRCLSPLIYGLRDEVFFHALKNYALCGLYKKQSS
>XPLOC_18.2R.1.OR.2R.306.7tm_1.exons..Scomber_japonicus
TNNSSIGGAYMQRQINFQFVLVQLLVSIFLCINLLLIVTFFSKDVFYLTMRYILFAVTLLSDSLILIMSDVVFILAYFHFTMQVGICVIMSIVLLLYIFVTPITLTAMTLERFVAICMPLQHAELCSAHRALHCILIIHALSSMPCIVILSIFFASASHRFYTQDRICSVEMFILRRWHDHVRSAVSQFYFLIMCITIVYSYIKIMKVAKAASGENKKSTWKGLRTVILHAFQLLLCLIQLWCPFIESAVLQIDFMLFINVRYFNYITFILTPRCLSPLIYGLRDEMFFHALKYYALCGLYKKQSS
>XPLOC_19.2R.1.OR.2R.306.7tm_1.exons..Scomber_japonicus
TNNSSVGGAYMQRQINFQVILVQLLVSIFLCINLLLIVTFFSKDVFYLTMRYILFAVTLLSDSLILIMSDVVLILSYFRFTMQVGICVIMSIVLLLYSFVTPITLTAMTLERFVAICMPLQHAELCSAHRALHCILIIHGLSSMPCIVILFIFFASASHRFYTQDRICSVEMFILRRWHDHFRSAISLFYFLIMCITIVYSYIKIMKVAKAASGENKKSTWKGLRTVILHAFQLLLCLIQLWCPFIESAVLQIDFMLFVNVRYFNYITLFLAPRCLSPLIYGLRDEMFFHALKYYALCGLYKKQSS
>XPLOC_20.2R.1.OR.2R.306.7tm_1.exons..Scomber_japonicus
TNNSLVGGAYMQHQINFQVILVQLLVSIFLCINLLLIVTFFSKDVFYVTMRYILFAVTLLSDSLILIMSDVVLILHYFHFTVPAGMCVIMSIVLLLYMFVTPITLTAMSLERFVAICMPLQHAELCSAHRALHCILIIHGLSAIRCIVILSIFFASASHRFYTQDIICSVEIFILRRWHDHVRAAISLFYFLIMCITIVYSYIKIMKVAKAASGENKKSIWKGLRTVILHAFQLLLCLIQLWCPFIESAVLQIDFMLFINVRYFNYITLFLAPRCLSPLIYGLRDEVFFHALKNYALCGLYKKQSS
>XPLOC_21.2R.1.OR.2R.312.7tm_1.exons..Scomber_japonicus
MQNLTEFPANATSHKSLSVIIKVCAVIPFFCVFLCCIAVMLHIFASHRHFLDTTRYILFAYMMVNDTLQLLSSVLLFLFVMGQVKFAIVYCAPLLFVSTATFQNTPLILATMSLERYVAIFYPLQCPAAWRSDRIWIIILSLWFISCISPVIDFSIGKHDPAVDVLSTPVLCKNVVVNSSPIQTLFKAAVSVLFFAVVAVIILFTYVRILLETRKMRQDRVSVNKAMHTVLLHGFQLLLSMLAYTNIITESLIVLHANWRPEDIAFFNYFSFILIPRFLSPLIYGFRDQSLRGHIRKTFLCCSTKVKPFVRG
>XPLOC_22.2R.1.OR.2R.305.7tm_1.exons..Scomber_japonicus
GDYTCVRFYVSTVSFSVLLFFNLIINWTIVREEQLRSHARFVLVFHLLVSALVHLGMSSVFYYQIHLRARPGHSACMTMITILISSASNILLTLTMMALDRYCAVCHPMRYTSTCTAGYWPWLLGAFTWIVALLIPFILLPRQAAGDSYDGECGPEQLKKGELPKVLFIGVCALLILYSYVRILVEGRRLGVLNRRNRTGCRTIALHGSQLAVYILPNFVKYVITRLHKHGSIQAETKELAAVVIFAFFSLAQCVAPVVYGLRKEELLEQLCHRFPCCSRYLKSVLGWTVHANWPHTNHITRYVP
>XPLOC_23.2R.1.OR.2R.321.7tm_4.exons..Scomber_japonicus
MSESLSRNFSHSSFVFDGFPAVRSLNQVRLLALPLSVCYLAALLGNCVLGHVIRSSRTLHGPMYVLIASLCAVDVLAVTAIVPNTLLGLLLDLDRISLASCLTQMFVTHFLSSVESTLLLAMALDRYVAVCRPLRYAELVGRSAWVKLLLVIAVRSGSVMATLVSLAGSLRFCGSNTIRHCYCDHMALVSLACGFTERSRAAGVAVIVCFVGVDIPLICFSYVRILSVVLRSAGDRWKAFHTCGTHLMVMMSFYLIGSVTFLSHNLNISIPTDANSFMGLMYILLPATVNPVIYGVRTKEIRNGFYRLFKLRAKKTVKVSP
>XPLOC_24.2R.2.OR.2R.316.7tm_4.exons..Scomber_japonicus
LFWEERRMERQAENITSHQLFILDGFSELGALRPVLFVPFFIMLVVSLSANSMLLYVVASQRSLHSPMYVLIAGMACVDVSLPLFFIPNMLLSFLFDWRGISLVSCLVQIYFVHLLGAFQSTLLLWMALDRYFAICMPLYYHQRMAVPGFLRFVIPLVVRNVLMVALVVVLAGALPFCSVNVINHCFCEHMALVELACGSTAVNSLVGLISVFFIPVADFLFIIASYVVIFSSALGSGKSGAKALHTCVTHMVVLSVSIVIILVAFLSYRIRNGLPAWVRVFFSSLYLLFPSCFNPIVYGVRTAEIRQHILKTLTC
>XPLOC_25.2R.1.OR.2R.308.7tm_4.exons..Scomber_japonicus
MMNSTQVSYFTLSAYFDTGLFTYFYFVTVICLYMFIVISNVFLIVVICMNRSLHEPMYLFLCSLFVNELYGSTGLFPFLLLQILSDIHTVSKAFCFLQIFFVYSYGGVEYLNLAIMSYDRYLAICFPLQYNTRMTSKSVAVFIAVIWFPPILVNFFTLPLIVPLQLCGNIINKVYCDNHSVVKLSCYDTTVNNIFGLIVTAVSVFGPLILILYTYMMILKVCSAGCKQSRQKAVSTCTPHLVSLLNFTFGACFEILQSRFNMSGVPNALRIFLSLYFLTCPPILNPLMYGLKLSKIRVTCKSLISNVG
>XPLOC_26.2R.1.OR.2R.304.7tm_4.exons..Scomber_japonicus
MINSTQVSYFTLAAYFDTGLFTYFYFVTVMCLYMFIVSANVFLIVVICMNRSLHEPMYLFLCSLFVNGLYGSTGLFPFLLLQILSDIHTVSKAFCFLQIFFVYSYGSVEYLNLAIMSYDRYLAICFPLQYNTRMTSKRVAVFIAVIWFPPILVNFFTLPLIVPLQLCGNIINKVYCDNHSVVKLSCYDTTVNNIYGLIVTAVSVFGPLILILYTYMMILKVCSAGCKQSRQKAVSTCTPHLVSLLNFTFGACFEILQSRFNMSGVPNALRIFLSLYFLTCPPILNPLMYGLKLSKIRVTCKSLI
>XPLOC_27.2R.1.OR.2R.306.7tm_4.exons..Scomber_japonicus
MMNSTQLSYFTLAAYFNTGDLKYFYFMVIFLLYIFIVSANVFLIVVICMNRSLHEPMYLFLCSLFVNELYGSTGLFPFLLLQILSDIHTVSKAFCFLQIYCVHLYGAVEYLNLAVMSYDRYLAICYPLQYNTQMTSKKIGTLIAVTWLYPCFAMVIMLYLTASLQLCGNIIDKVFCVTHSVVKLGCSDTLLVNVYGLFLSFGTIFVALNVILYTYLHILRVCFSGSKQTRQKAVSTCTPHLASLLNFSVGASFELLQSRFDMSRLPNMLRIFLSLYFLTCPPLFNPVMYGLNMSKIRAVSKSLLSN
>XPLOC_28.2R.1.OR.2R.306.7tm_4.exons..Scomber_japonicus
MMNSTQLSYFTLAAYFNTGDFKYFYFMVIFLLYIFIVSANVFLIVVICMNRSLHEPMYLFLCSLFVSELYGSTGLFPFLLLQILSDIHTVSKAFCFLQIYCAHTYGGVEYLNLAVMSYDRYLAICYPLQYNTRMTSKKIGTLIAVTWLYPCFALVVSLCLTTPLQLCGNIIDKVFCATHSVVKLACSDTSGINIYGLIASFGTISVALIVILYTYLHILRVCFSGSKQTRQKAVSTCTPHLASLLNFSVGASFELLQSRFDMSRLPNMLRIFLSLYFLTCPPLFNPVMYGLNMSKIRAVSKSLLSN
>XPLOC_29.2R.1.OR.2R.306.7tm_4.exons..Scomber_japonicus
MMNSTQLSYFTLAAYFDTGDFKYFYFMVIFLLYIFIVSANVFLIVVICMNRSLHEPMYLFLCSLFVNELYGSTGLFPFLLLQILSDIHTVSKAFCFLQVFCAHSYGAVEYLNLAIMSYDRYLAICYPLQYNTRMTSKKIGTLIALTWLFPCFAMVVSLCLTTPLQLCGNIIDKVFCATHSVVKLACSDTSGINIYGLIASFGTIFVALIVILYTYLHILRVCFSGSKQTRQKAVSTCTPHLASLLNFSVGASFELLQSRFDMSRLPNMLRIFLSLYFLTCPPLFNPVMYGLNMSKIRAVSKSLLSN
>XPLOC_30.2R.1.OR.2R.305.7tm_4.exons..Scomber_japonicus
MMNSTQVSYFILTAYFDSGPFKYLYFLIILSLYMLIVISNVFLIVVICMNRSLHEPMYLFLCSLFVNELYGSTGLFPFLLLQILSDIHTVSKAFCFLQIFCVYSYATEEFFSLAIMSYDRYLAICCPLQYNTRMTPHKITVLITVSWYFSSVLCLVPAALSAPLQLCGNIIDKVYCDNYYIVRQSCSNITVNNIYGLIGTSLAISCPVTLILFSYVRILRVCFSGCKQSRQKAVSTCTPHLVSLLNFSFGAFFEILQSRFNMSGVPNMLRVFLSLYWLTCQPLLNPLMYGLNVSNIRITCKKMLF
>XPLOC_31.2R.1.OR.2R.301.7tm_4.exons..Scomber_japonicus
MENNSDIVFVLHGLNESMTNRQVYFTFALVSYVCTVLVNLTLILTVCVEASLHQPMYIFVCNLCLNGIGGASSFYPKLLHDLLADSHVVSYAGCLGQIFAVYSYVFCEFTSLTVMAYDRYVAICWPLQYQAVMTPQRVGKLLLLTWSFTLLESLVGIVLTARLPLCGRSIRKLFCTNWEVVKLSCTSTTLNNIYGFVLIFSHCSQTVLILVSYVHLVRASLRSRSDRRKFMQTCVPHLMTLLVFTVSSVSDTLYSRYAGSSSLQALQNLLAAEFLVVPPLINPIIYGMKLQQIRSKILPHF
>XPLOC_32.2R.1.OR.2R.304.7tm_4.exons..Scomber_japonicus
MMNSTQVSYFILTAYFDTGLLKYLYFLIILSLYMLIVISNVFLIVVICMNRSLHEPMYLFLCSLFVNELYGSTGLFPFLLLQILSDIHTVSKAFCFLQIFCVYSYVCVEFSTLAVMSYDRYLAICCPLQYNTRMTHNKIAMLIAVTWFYSFLTIIILISMIAPLQLCGNTIDKVYCLNYSIVKLACSDTRLNNIYGLIVTAVTVFGPLILILYTYMRILRVCFSGSKQTRQKAVSTCTPHLVSLLNFSFGVCFEILQSRFNMSSVHSILHIILSLYFLTVQPLFNPVMYGQRMSKIRITCKSLL
>XPLOC_33.2R.1.OR.2R.315.7tm_4.exons..Scomber_japonicus
MVNSTLSYFIFGTYLHVGDLKYFYFMLTAMLYLVTVISNTSLIVVICMNRSLHEPMYLFLCSLFVNELYGSTGLFPFLLLQILSDIHTVSKAFCFLQIFCIYTYGSIQFCNLAIMSYDRYLAICYPLQYNTRMTSNKAVIFIILIWLYSFVKFLITLSLNIRLSLCGNVINSLYCHNYLVAKLACSDSKVNDIYGLFGVVLTIIVPLFPILFSYIKILKICFSGSKQTRQKAVSTCTPHLISLLNFSFGCLLEILQSRFDMSGVSSEFRIILSLYFLIMQPLLNPIMYGLQMSKIRNTCKQLFCDKMLSGHRNTM
>XPLOC_34.2R.1.OR.2R.318.7tm_4.exons..Scomber_japonicus
MIALQAKRRIMINSTQISFFTFNAYVDTGHLKYLFFVIVMSMYILIICSNVFLIVVICMNRSLHEPMYLFLCSLFVNELYGSTGLFPFLLLQILSDNHTVSKAFCFLQIFSIYTYANVQFCNLMVMSYDRYLAICYPLQYNTRMTPKSVFTLVAITWIFPFVEVAVMLSLSATLQLCGNIINKVYCDNYSIIKLACFDTSVNNIYGLIYTVFIIIGAVILILYTYIRILRVCFSGCKESRQKAFSTCTPHLASLLNFSFGGFFEIVLSRFNMSSVPNMLRVFLSIYFLICQPLFNPVLYGLKMSKIRIVCKKLLMREM
>XPLOC_35.2R.1.OR.2R.315.7tm_4.exons..Scomber_japonicus
MVNSTLSYFIFGTYLHVGDLKYFYFMLTAMTYIVIVIFNTSLIVVICMTRSLHEPMYLFLCSLFVNELYGSTGLFPFLLLQILSDIHTVSKAFCFLQIFCIYTYGNTEFCNLAIMSYDRYLAICYPLQYNTRMTSKKAVIFIILIWLYPFVKCLINLSLNIRLTLCGNVINSLYCHNYLVAKLACSDSKVNNIYGLFGVVLTVIVPLFPILFSYMKILKICFSGSKQTRQKAVSTCTPHLVSLLNFTFGCLFEILQSRFDMSGVSSEFRIILSLYFLIMQPLLNPIMYGLQMSKIRNTCKQLFCDKMLSGHRNTM
>XPLOC_36.2R.1.OR.2R.315.7tm_4.exons..Scomber_japonicus
MVNSTLSYFIFGAYLHVGDFKYFYFMLTVMTYIVIVIFNTSLIVVICMNRSLHEPMYLFLCSLFVNELYGSTGLFPFLLLQILSDIHTVSKAFCFLQIFCIYTYGNTEFCNLAIMSYDRYLAICYPLQYNTRMTSKKAVIFIILIWLYPFVKCLINLSLNIRLTLCGNVINSLYCHNYLVAKLACSDSKVNNIYGLFGVVLTVIVPLFPILFSYMKILKICFSGSKQTRQKAVSTCTPHLVSLLNFSFGSLFEILQSRFDMSGVSSEFRIILSLYFLIMQPLLNPIMYGLQMSKIRNTCKQLFCDKMLSGHRNTM
>XPLOC_37.2R.1.OR.2R.305.7tm_4.exons..Scomber_japonicus
IMINSTQVSYFILTAYLDSGPLKYLYFMIILSLYMLIVISNVFLIVVICMNRSLHEPMYLFLCSLFVNELYGSTGLFPFLLLQILSDIHTVSAPFCFLQIFWLCSYGNVEFFNLAIISYDRYLAICYPLQYNTRMSPHKTIILIAVPWLFSFLAIIVLVCLSGTLQLCGNIINNIYCGNYPIVKLACFDTRVNNIYGLIYTVISICIPLILILYTYLKILRVCFSGSKQTRQKAVSTCTPHLVSLLNFSFGCCFQILQSRFDMSRVPNVLRVFISLYFLILQPLLNPIMYGMRMSKIRNACKQVL
>XPLOC_38.2R.1.OR.2R.305.7tm_4.exons..Scomber_japonicus
IMINSTQVSYFILTAYLDSGPFKYLYFMIILSLYMLIVISNVFLIVVICMNRSLHEPMYLFLCSLFVNELYGSTGLFPFLLLQILSDSHTVSKAFCFLQIFCVFSYGNIEFFNLAIMSYDRYLAICYPLQYNTRMSPRKITILIAVTWLFSFLAIMVLLSLSGTLQLCGNIINRVYCGNYPIVKLACFDTRVNNICGLIYTVISICIPLILILYTYLKILRVCFSGSKQTRQKAVSTCTPHLVSLLNFSFGCYFQLLQSRFNMSRVPNVLQIILSLYFLILQPLLNPIMYGMGMSKIRNTCKQVL
>XPLOC_39.2R.1.OR.2R.304.7tm_4.exons..Scomber_japonicus
IMINSTQVSYFILTAYLDSGLLKYLYFMIILSLYMLIVISNVFLIVVICINRSLHEPMYLFLCSLFVNELYGSTGLFPFLLLQILSDIHTISKAFCFLQMLIIYSYGNVEFFNLAIMSYDRYLAICFPLQYNTRMTPNKTRILISVTWLFSLLVIIALLSLSAILQLCGNIINKVYCGNYLIVKLACFDTRVNNICGLIYTVISICIPLILILYTYLKILRVCFSGSKQTRQKAVSTCTPHLVSLLNFSFGCYFQILQSRFDMSRVPNVLQIILSLYCLILQPLLNPIMYGMGMSKIRNACKQV
>XPLOC_40.2R.1.OR.2R.305.7tm_4.exons..Scomber_japonicus
IMINSTQVSYFILTAYLDSGPLKYLYFMIILSLYMLIVISNVFLIVVICMNRSLHEPMYLFLCSLFVNELYGSTGLFPFLLLQILSDIHTVSKAFCFVQIFWLCSYGNVEFFNLAIMSYDRYLAICYPLQYNTRMSPHKIIILIAVPWLFSFLAIIVLVCLSGTLQLCGNIINNIYCGNYPIVKLACFDTRVNNIYGLIYTVISICIPLILILYTYLKILRVCFSGSKQTRQKAVSTCTPHLVSLLNFSFGCCFQILQSRFDVSRVPNVLRVFISLYFGILQPLLNPIMYGMQMSKIRNTCKQVL
>XPLOC_41.2R.1.OR.2R.316.7tm_4.exons..Scomber_japonicus
MINSTQVSYFILTAYLDSGPLKYLYFLIILSLYMLIVISNVFLIVVICMNRSLHEPMYLFLCSLFVNELYGSTGLFPFLLLQILSDIHTVSAPFCFLQIFCIYTYANIEFCNLAIMSYDRYLAICFPLQYNTRMTTNKVVIFIILIWLYSFVKFLITLSLNIRLTLCRNVINSVICRNYLIVKLACSDTKVNNIYGLFGIFLSIIVPLLPILFSYMEILKICFSGSKQTRQKAVSTCTPQLVSLLNFSFGCCFEILQSRFDMNRVPNVLRIILSLYFVILQPLLNPIMYGFQMSKIRNTCKHIFCKMLAGHKDPMQ
>XPLOC_42.2R.1.OR.2R.304.7tm_4.exons..Scomber_japonicus
IMINSTQVSYFILTAYLDSGPFKYLYFMIILSLYMLIVISNVFLIVVICMNRSLHEPMYLFLCSLFVNELYGSTGLFPFLLLQILSDIHTVSKAFCFLQIFCLYSYVNVEFFSLAIMSYDRYLAICYPLQYNTRMSPHKTGILIAVPWLFSFLAIIVLVCLSAPLQLCGNIINKLYCENYPIVKLACFDTRVNNIYGLIYTVISICIPLILILYTYLKILRVCFSGSKQTRQKAVSTCTPHLVSLLNFSFGCCFQILQSRFDMSRVPNVLPVFISLYFGILQPLLNPIMYGMQMSKLRNIFKQV
>XPLOC_43.2R.1.OR.2R.304.7tm_4.exons..Scomber_japonicus
IMINSTQVSYFILTAYLDSGPLKYLYFMIILSLYMLIVISNVFLIVVICINRSLHEPMYLFLCSLFVNELYGSTGLFPFLLLQILSDIHTVSKAFCFLQIFCLYSYGNVEFFNLAIMSYDRYLAICYPLQYNTRMTPNKTRILIAVTWLFSFLAIMVLLSLSGTLQFCGNIINKLYCGNYPIVKLACFDTRVNNIYGLIYTVISICIPLILILYTYLKILRVCFSGSKQTRQKAVSTCTPHLVSLLNFSFGCYFQLLQSRFDMSRVPNVLRVFISLYFGILQPLLIPIMYGMQMSKLRNIFKQV
>XPLOC_44.2R.1.OR.2R.304.7tm_4.exons..Scomber_japonicus
IMINSTQVSYFILTAYLDSGPLKYLYFMIILSLYMLIVISNVFLIVVICMNRSLHEPMYLFLCSLFVNELYGSTGLFPFLLLQILSDIHTVSKAFCFLQIFCLYSYVNVEFFNLAIMSYDRYLAICFPLQYNTRMSPHKTRILIAVTWLFSFLAIIALLSLSAPLQFCGNIINRLYCGNYPIVKLACFDTRVNNIYGLIYTVISICIPLILILYTYLKILRVCFSGSKQTRQKAVSTCTPHLVSLLNFSFGCCFQILQSRFDVSTVPNVLRVFISLYFGILQPLLIPIMYGMQMSKLRNIFKQV
>XPLOC_45.2R.1.OR.2R.306.7tm_4.exons..Scomber_japonicus
NSTQVSYFTLTAYFDTGLLTYLYFLIILSLYMLIVISNVFLIVVICMNRSLHEPMYLFLCSLFVNELYGSTGLFPFLLLQILSDIHTVSAPFCYLQNFVLYSYGGVEFLNLAIMSYDRYLAICCPLQYNTRMTFNKIAMLIAVTWLIPLLLCVVMTSLTNSLQLCGNIINKVYCDNYSIVKLACFDITINNIYGLFITSLTILGPLILIVFTYMKILKICFSGCKQSRQKAVSTCTPHLASLLNFSCGASFEVVQSRFNMNKIPNILRIFLSLYWLTCQPLFNPLLYGLNMSKIRMVCKSFVFANM
>XPLOC_46.2R.1.OR.2R.309.7tm_4.exons..Scomber_japonicus
MMNSTQVSYFTLTAYFDSGLLTYLYFLIILSLYMLIICSNVFLIVVICINRSLHEPMYLFLCSLFVNELYGSTGLFPFLLLQILSDIHTVSKAFCFLQIFCLYSYGGVEFLTLAIMSYDRYLAICHPLQYNTCMTPNKIAKLTALIWIYPLFINAVIVAGLTAPLQLCGNVINKVYCDNYYVVKLACSDITVNNIFGLSHMFTVIFGLILVIIYTYIRILRVCFSGCQQTRRKAVSTCTPHLASLLNFSCGAFFEILQSRFNLKRLPNLLRIILSLYWLTFQPLINPLLYGLKMSKIRILSKNLLLGNK
>XPLOC_47.2R.1.OR.2R.304.7tm_4.exons..Scomber_japonicus
IMNSTQVSYLALVAYFDTGAFRYLYFVIIMCLYMLIVISNVFLIVVICMNRSLHEPMYLFLCSLFVNELYGSTGLFPFLLLQILSDIHTVPKAFCFLQIFCVHFYGSVEYFTLGVMSYDRYLAICCPLQYHTRMTHGRVLALTAFVWSYSILATLAMMSLSVPLQLCGNTIHKVYCDNYSIVKLACSDTTINNIYGLVYIFTVIVSLVALILSSYVRILRVCFSGCKQSRQKAVSTCTPHLASLLNFTFGAFFEIVQGRFNMSRVPNMLRVVLSLYWLTCQPLFNPVLYGLNITKIRIICSSLG
>XPLOC_48.2R.1.OR.2R.319.7tm_4.exons..Scomber_japonicus
MGNSTLSTFSYFILGAYMYTGPLRYLYFMLTVMTYIVIVISNTSLIVVICMNRSLHEPMYLFLCSLFVNELYGSTGLFPFLLLQILSDIHTVSAPFCFLQIFCLYTYANIEFCNLAIMSYDRYLAICFPLQYNTRMTSNKVVIFIILIWLYSFVKFLITLSLNIRLTFCGNVINSVICRNYLIVKLACSDTKVNNIYGLFGIFLSIIVPLLPILFSYMEILKICFSGSKQTRQKAVSTCTPQLVSLLNFSFGCCFEILQSRFDMNRVPNVLRIILSLYFVILQPLLNPIMYGFQMSKIRNTCKHIFFCKMWACHKDPMQ
>XPLOC_49.2R.1.OR.2R.319.7tm_4.exons..Scomber_japonicus
MGNSTLSTFSYFILGAYMYTGPLRYLYFMLTVMTYIVIVISNTSLIVVICMNRSLHEPMYLFLCSLFVNELYGSTGLFPFLLLQILSDIHTVSAPFCFLQIFCLYSYANIEFCNLAIMSYDRYLAICFPLQYNTRMTSNKVVIFIILIWLYSFVRILITLSLNIRLTLCGNVINSVVCRNYLIVKLACSDTKVNNIYGVFAIFLSITVPLFPILFSYMEILKICFSGSKQTRQKAVSTCTPQLVSLLNFSFGCCFEILQSRFDMNRVPNVLRIILSLYFVILQPLLNPIMYGFQMSKIRNTCKHIFFCKMWAGHKDPMQ
>XPLOC_50.2R.1.OR.2R.318.7tm_4.exons..Scomber_japonicus
MGNSTLSTFSYFILGAYMYTGPLRYLYFMLTVMTYIVIVISNTSLIVVICMNRSLHEPMYLFLCSLFVNELYGSTGLFPFLLLQILSDIHTVSKAFCFLQIFCIYTYANIEFCNLAIMSYDRYLAICFPLQYNTQMTSNKVVIFIILIWLYSFVKFLITLSLNIRLTFCGNVINSVFCRNYLIVKLACSDTKVNNIYGLFGIFLSITVPLFPILFSYIEILKICFSGSKQTRQKAVSTCTPQLVSLLNFSFGCCFEILQSRFDMNRVPNVLRIILSLYFVVLQPLLNPIMYGFQMSKIRNTCKHIFCKMLAGHKDPMQ
>XPLOC_51.2R.1.OR.2R.318.7tm_4.exons..Scomber_japonicus
MGNSTSSTFSYFILGAYMYTGPLRYLYFMLTVMTYIVIVISNTSLIVVICMNRSLHEPMYLFLCSLFVNELYGSTGLFPFLLLQILSDIHTVSAPFCFLQIFCLYSYVNVEFCNLAIMSYDRYLAICFPLQYNTRMTSNKVVIFIILIWLYSFVKFLITLSLNIRLTFCGNVINSVFCRNYLIVKLACSDTKVNNIYGLFGTFVSITVPLSPIVFSYIKILKICFSGSKQTRQKAVSTCTPQLVSLLNFSFGCCFEILQSRFDMNRVPNVLRIILSLYFVVLQPLLNPIMYGFQMSKIRNTCKHIFCKMWAGHKDPMQ
>XPLOC_52.2R.1.OR.2R.310.7tm_4.exons..Scomber_japonicus
MNVSSPNVTVVIEYRDSFTKAVTKNVIVVVLGISINYINANLIQTFSKNQVWHHQIFYLNPRYILFFHMVVNDMIQVTLTVILFIVSYTLYKINVSICAAFILIALFTTENTPLNLACMAVECYIAICLPLHHVQICTVKRTLMLIGLIWMTSMLSVLPDLFITLATEPLDFFDSRVFCLRETAFRNPHIIKKRDITYVVYLVIVWFVIFYTYFNILFTAKTASNNAKKARNTILLHGFQVLLCMATYADPLLKNALIQWFPKNFSDSLFACYIIIQILPRSISPIIYGIRDTTFRKYLKRNLLCKVSSQ
>XPLOC_53.2R.1.OR.2R.307.7tm_1.exons..Scomber_japonicus
MNVSAANVTVVLQYRDSFTKAVTKNVIVVVLGISINFISASLIHTFRKHQVCYQIFYLNPRYILFIHLVVNDIIMVTMTITLFVVSYTLYQINVSVCCVIMLIVIFTTENTPLNLACMAVECYIAICLPLHHMQICTVKRTLMLIGLIWMTSIVSGITDLFITLATEPLDFFHSRVFCRREVVFPHPLIIEKRDITYSLFLVIVWITIFYTYFKILFTAKTASKDAKKARNTIILHGFQLLLCMSSYATPPLKDALLRWFPKNIADSLFAIYITVQILPRSISPIIYGLRDNTFRKYLKNELLCKIS
>XPLOC_54.2R.1.OR.2R.307.7tm_1.exons..Scomber_japonicus
MNVSAANVTVVLQYRDSFTKAVTKNVIVVVIGISINFINASLIHTFRKHQVCYQIFYLNPRYILFIHLVVNDIIMVTVTITLFVVSYTLYQINVSVCCVIMLIVIFTTENTPLNLACMAVECYIAICLPLHHMQICTVKRTLMLIGLIWMTSIVSGITDLFITLATEPLDFFHSRVFCRRGVVFPHPLIIEKRDITYSLFLVIVWITIFYTYFKILFTAKTASKDAKKARNTIILHGFQLLLCMSTYATPPLKDALLRWFPKNYADSLFAIYITVQILPRSISPIIYGLRDNTFRKYLKNELLCKIS
>XPLOC_55.2R.1.OR.2R.307.7tm_1.exons..Scomber_japonicus
MNVSAANVTVVLQYRDTFTKAVTKNVIVVFLGISINFINASLIHTFRKHQVCYQIFYLNPRYILFIHLVVNDIIMVTMTITLFVISYTIYKLNVSICCIFILIALFTTENTPLNLACMAVECYIAICLPLRHVQICTVKRTLMLIGLIWMTSIFSVLPDLFITLATEPLDFFHSRVFCRRELVFPQPLIIEKRDITYSLFLVIVWLTIFYTYFKILFTAKTASKDAKKARNTIMLHGFQLLLCMSSYATPPLKDALLRWFPKNIADSLFAIYITVQILPRSISPIIYGFRDNTFRKYLKNELLCKIS
>XPLOC_56.2R.1.OR.2R.308.7tm_1.exons..Scomber_japonicus
MNVSAANVTVVLQYRDSFTKAVTKNVIVVVLGISINFINASLIRTFRKHQVCYIQIFYLNPRYILFIHLVVNDIIMVTMTITLFVVSYTLYQINVSVCCVIMLIVIFTTENTPLNLAWMAVECYIAICLPLHHMQICTVKRTLMLISLIWMTSIVSGITDLFISLATEPLDFFHSRVFCRREVVFPHPVTIQKRNITFSMFLVIVWITIFYTYFKILFTAKTASKDAKKARNTIMLHGFQLLLCMSSYATPQLKVVLLRWFPKNIADSLFAIYITVQILPRSISPIIYGIRDNTFRKYLKNDFLCRVS
>XPLOC_57.2R.1.OR.2R.317.7tm_1.exons..Scomber_japonicus
MNVSAANVTVVLQYRDSFTKAVTKNVIVVVLGISINFINANLIHTFRKHQVCYQKSLSYSFSSFQIFYMNPRYILFIHLVVNDMIVLTLTITLFLISYILFKLNVSICCVIVLLVIFTTENTPLNLACMAVECYIAICLPLHHMQICTVKRTSMLIGLIWMTSMLSGLPDLFITLATEPLDFFHSRVFCLRENVFPHPVNIKKRDITYSMFLVIVWITIFYTYFKILFTAKTASKDAKKARNTIMLHGLQLLLCMSSYATPPLKEALLRWFPKNYADSLFAIYITVQILPRSISPIIYGFRDNTFRKYLKNDLLCRV
>XPLOC_58.2R.1.OR.2R.321.7tm_1.exons..Scomber_japonicus
MNVSAANVTVVLQYRDSLTKAVTKNVIVVVIGISINFINANLIHTFRKHQVCYYFNDLSPFCTFFLNIQIFYMNPRYILFIHLVVNDMIVVTMTVTLFIISYTVYKFNVSVCCVIVLLIIFTTENTPLNLACMAVECYIAICLPLHHMQICTVKRTSMLIGLIWMTCIFFGLPDLFITLATEPLDFFHSRVFCLRENVFPHPLAVKRRDITFSLFLVIVWFTIFYTYFKILFTAKTASKDAKKARNTIMLHGFQILLCMSSYVTPPLKEALLRWFPKNYADSLFAIYIIVQILPRSISPIIYGFRDNTFRKYLKNDLLCRV
>XPLOC_60.2R.1.OR.2R.276.7tm_1.exons..Scomber_japonicus
QSSVRHKCFQHFSPVFCTFFPTIQIFYMNPRYILFIHLVVNDMIVVTMTVTLFIISYTIYKFSVSVCCVIVLLLIFTTENTPLNLACMAVECYIAICLPLRHMQICTVKRTLMLIGLIWMTCIFSGLPDLFITLATEPLDFFHSRVFCVRETVFPHPLAVKRRDITYSLFLVIVWITIFYTYFKILFTAKTASKDAKKARKTIMLHGFQILLCMSSYATPPLKEALLRWFPKNYADSLYAIYIIVQILPRSISPIIYGFRDNTFRKYLKNDFLCMV
>XPLOC_61.2R.1.OR.2R.307.7tm_1.exons..Scomber_japonicus
MNVSAANVSVVLQYRDSFTKAVTKNVIVVVIGISINFINANLIHTFRKHQVCYQIFYMNPRYILFIHLVVNDMIQMTLTIILFVVSYTIYKLNVSICCIFILIALFTTENTPLNLACMAVECYIAICHPLRHVQICTVKRTLMLIGLIWMTSMLSVLPDLFITLATEPLDFFHSRVFCLRQTAFPNPLIVKKRDITYSLFLVIVWITIFYTYFKILFTAKTANKDAKKARNTIMLHGFQLLLCMSSYATPQLKEALLRWFPKNYADSLFAIYITVQILPRSISPIIYGFRDNTFRKYLKKYLLCKVS
>XPLOC_62.2R.1.OR.2R.307.7tm_4.exons..Scomber_japonicus
MNMSAANVTVVLQYRDSFTKAVTKNVIVVVIGISINFINANLIHTFRKHQVCYQIFNMNPRYILFIHLVVNDMIQMTLTIILFVVSYTIYKLNVSICCIFILIALFTTENTPLNLACMAVECYIAICLPLRHVQICTVKRTLMLIGLIWMTSMLSVLPDLFITLATEPLDFFHSRVFCLRQTAFPHPLIVQKRDITYSLFLVIVWITIFYTYFKILFTAKTANKDAKKARNTIMLHGFQLLLCMTTYVAPQLLKVLQQWFPKNSADFLFTYYITVQVLPRSISPIIYGIRDNTFRKYLKKYLLCKVS
>XPLOC_63.2R.1.OR.2R.324.7tm_4.exons..Scomber_japonicus
MNVTSGNKTLTPPVNYRDSFVIAVGKNVIVVVLGMTINYINATMIHTFNRHHVCKLVLFLIQIFKLNPRYILFIHLVFNDLLQLTTSITLFVFTYTFHTIYVPLCCLLILPAVFTTQNTPLNLAFMAAECYIAVCFPLRYNYICTVKRTYTVIGIIWTMSSLSILPDIFILLVSEPQDFLYARVFCRRDNVFRSAYSLKKRDASHILFLVVVWITLFYTYFRILFVAKAANTDANKARNTILLHGFQVLLCMITYVQPMIVTFLSYLFPGGMASILFAIFVINQILPRFISPIVYGLRDSTFRKYLKHYLLCAVNESNHVKKKL
>XPLOC_64.2R.1.OR.2R.307.7tm_1.exons..Scomber_japonicus
NVSSSLTYKDASSAAVVKNVIVVALGLTINYINGTLIHTFRKHQVRILQILYVNPRYILFIHLVLNDIIQLTTTISLFIFGYAFYRFNASFCCLIITLAVFTTLNTPLNLAVMAVECYIAICLPLRHAELCTIKRTYILIGWIWAMSAASTLPDVFIILATEPSEFFYSIIFCERDNLFHHPISINKRDVSYMIYLIGVWLTLFYTYFKIFFAAKAAKEAKSSGGDAKKARNTILLHGFQLILCMLTYVAPPLKKALFYWFPKYYAHALFASYIIIQMLPRFVSPIVYGLRDKTFRQHLKKYLLCSV
>XPLOC_66.2R.1.OR.2R.302.7tm_1.exons..Scomber_japonicus
LSYKDASSAAVVKNVIVVALGLTINFINGTLIHTFRKHQVRILQILYVNPRYILFIHLVLNDIIQLTTTISLFVLSYAFYRFNASLCCLIITFAVFTTLNTPLNLAVMAVECYIAICLPLRHAELCTIKRTYILIGWIWAMSAASTLPDVFIILATEPSEFFYSIIFCERDNLFHHPISLNKRDVSYILFLVGVWLTLFYTYFNIFFAAKAAKEAKSSGGDAKKARNTILLHGFQLILCMLTYVAPPLNKALLYWFPKYYVHARFVWYIIIQVLPRFVSPIVYGLRDKTFRQHLKKYLLCSV
>XPLOC_67.2R.1.OR.2R.318.7tm_1.exons..Scomber_japonicus
LSYRDSTSTAVVKNVIVLALGFTINYINSTLIHTFRKHQVRIYCHFCLQIFYVNPRYILFIHLVLNDIIQLTTTISLFVFSYIFYKINTSICCLIITLAVFTTLNTPLNLAVMAVECYIAICLPLRHAELCTIKRTYILIGWIWAMSAASTLPDVFIILATERLKLFYSTIFCERENFFRHPISLKKRDASYIIYLVGVWLTLFYTYFKIFFTAKAAKEAKSSDGDAKKARNTILLHGFQLILCMLTFVAHVFKKTLFYWFPKYYAHALFACYIIIQMLPRFVSPVVYGLRDKTFRQHLKKYLMCSMWASIRPRTPEK
>XPLOC_71.2R.1.OR.2R.310.7tm_1.exons..Scomber_japonicus
NFSSANSYVRARDSFSVAVSKNVIVGVLCIIINYINGTLIHTFNKHQVSLQIFHVNPRYILFIHLVVNDMMQLTSSVMLLLLSYVFYKISVRLCCFLLLFTIIATQNTPMNLAAMAVECYIAICLPLHHATLCTVRRTYILIGIIWFVSLMSYVPDIFLLLSTESAEFLDSKIVCIRNNAFLSPLLQQKNNIYNIILLVIVWSSLVYTYLRILFAAKSADADVKKARNTILLHGFQLLLSMLTYVAQALRQALYVWFPRNITDAIFVCYVFIQVLPRLISPIVYGIRDRTFRRYLQRYLLCGMRASINPQ
>XPLOC_73.2R.1.OR.2R.309.7tm_4.exons..Scomber_japonicus
MNLSSVNDTSTVVGNQRNNFTIAVTNNLIVTALCISINYFNGTLVHTFRKHQVQIFYSNPRYILFIHLVINDMMQLALSTLLHIISYALYTIKVPFCIILLTITILTTLNTPINLAGMAIECYIAICIPLRHGQICTVKKTCVFIGLIWVVSSMSILPDIFILLATEPLQFFHSKVLCARDFVFRSNYSLKKRDTSHIVCLVLVWLTLLYTYFRILFAAKEATAGIKKARNTILLHGFQLLLCMLTYVRPMFEQGLLYLLPKHVRAIRFACYVIVQILPRFVSPIVYGLRDQTFRRYMRRYMLCKVSTR
>XPLOC_104.2R.1.OR.2R.330.7tm_4.exons..Scomber_japonicus
MENLTTVTSLKQPIVFELEGFFVPPGYSPLLFFLALLNYIVVLLGNGVVFSVIVIDKSLHRPMFILVCNLVVCDLLGATAVLPRLMIHFLTGQKRIAYILAIAQAFCVHTYGAAVQTILGAMAYDRYKRYIAVCEPLRYHAIMTSARLHFCCALAWFIALLLIAVLFAFHINTPLCGNIIRHVYCTNRTIMNLACSPTLPSNIYGQYIGQNKATDLQVFLGLSMTWSLSTGIFLIIAFSYIRILHASVKRGRSDSSAQSKALRTCAPHLVVYLLFEIASLIIIVSYRFPSVSQNIKKFCSILFIIIPPVINPIIYGLVSKELRGSIIKQF
>XPLOC_106.2R.1.OR.2R.327.7tm_4.exons..Scomber_japonicus
MENLTMVTPLKQPIVFELEGFFVPPGYSSLLFFLALLNYIVVLLGNGVVFSVIVIDKSLHRPMFILVCNLVVCDLLGATAVLPRLMIHFLTGQKRIAYILAIAQAFCVHTYGAAVQTILGAMAYDRYKRYIAVCEPLRYHAIMTSARLHFCCALAWFIALLLIAVLFAFHINTPLCGNIIRHVYCSNRTILSLACSPTLPNNIYGQYIGQNKATDLLGLSMTWSLSTGIFLIIAFSYIRILHASVKRGRSDSSAQSKALRTCAPHLVVYLLFEIASLIIIVSQRFPSVSQNIKKFFSILLIIIPPAINPIIYGLVSKELRGSIIKQF
>XPLOC_107.2R.1.OR.2R.326.7tm_4.exons..Scomber_japonicus
MENLTLVTPLKQPIMFELEGFFVPPGYSSLLFFLALLNYIVVLLGNCVVLSVIVIDKSLHRPMFILVCNLVVCDLLGATAVLPRLMIHFLTGQKRIAYILAIAQAFCVHTYGTAVQTILGVMAYDRYKRYIAVCEPLRYHAIMTSARLHFCCALAWFIALLLIAVLFAFHINTPLCGNIIRHVYCSNRTILSLACSPTLSNNIYGQYIGQNKATDLGMSMTWSLSTGIFLIIAFSYIRILHASIKRGRSDSSAQSKALRTCAPHLVVYLLFEIASLIIIVSQRFPSVSQNIKKFCSILFIIIPPVINPIIYGLVSKELRGSIIKQF
>XPLOC_109.2R.1.OR.2R.319.7tm_4.exons..Scomber_japonicus
FCSFRLMENYTYNSPMLQLEGLNVSKDSTYPLFLFLFFSYVFIIVANVGIAFIVFIDKTLHQPMYILFCNLSVNDILGNSLLEPRLLVNLLQPPSERIISYYECVAQAFTTHMFSTTAHTILMIMAFDRYVAICNPLRYAVIMTNKMLIKLTVSAWGVAFVLVGILLGLTIRLNRCRTLMRSMYCNNAALFKLSCESVFINNVYGLTFTVVLFTSSIGSMVLTYTRIMVVCLTSKNKSLNSKALKTLSTHLVVYLILLFTGMSIITLHRFPQLTESRKIVAILYHIIPGSLNPIIYGMQSKEIRRFLSKLFVFKKVLPS
>XPLOC_110.2R.1.OR.2R.324.7tm_4.exons..Scomber_japonicus
VILAVLCCSFRLMENYTYNSPTLLLEGLNVSKDSTYPLFLFLFFSYLFIIVANVGIAFIVFIDKTLHQPMYILFWNLSVNDILGNSILEPRLLVDMLRPPSERIISYYECVVQAFTTHMFSTTAHTILMIMAFDRYVAICNPLRYAVIMTNKMLIKLTVSAWGVAFVLVGILLGLTIRLNRCRTLIRSPYCDNAALFKLSCESIFINNVYGLTFTVVLFTSSIGSMVLTYTRIMVVCLTSKNKSLNSKALKTLSTHLVMYLILLLTGMSIITLHRFPQLSESRKLVAILYHIIPGSLNPIIYGMQSKEIRRFLSKLFDFKVLPS
>XPLOC_111.2R.1.OR.2R.325.7tm_4.exons..Scomber_japonicus
VILAVLCCSFRLMENYTYNSPTLLLEGLNVSKDSTYPLFLFLFFSYVFIIVANVGIAFIVFIDKTLHQPMYILFWNLSVNDILGNSVIVPRLLIDMWRPPSERIISYNECVAEAFTTHMFNTTSHTVLMIMAFDRYVAICNPLRYTTIMTNKMLIKLTVFAWGVAFVLVGILLGLTIRLNRCRTLMRSIYCNNAALFKLSCESVFINNVYGLTFTVVLFTGSIGSMVLTYTKITVICLTSKNKSLNSKALKTCSTHLVLYLILLLSGMTIITLHRFPQLSEGRKMIALLSHIITGSLNPIIYGMQSKEIRRFLSKLFDSNKILPS
>XPLOC_112.2R.1.OR.2R.311.7tm_4.exons..Scomber_japonicus
NYTYNSPTLQLEWLNVSKDSMYPLFLFLLFSYVFIIVANVGIALIVFIDKTLHQPMYFLYWNLSVSDIIGNSAVVPRLLIDMWRPPSERIINYYECVAQAFTIHMFGTTAHTVLMIMAFDRYVAICNPLRYTTIMTNKMLIKLTVSAWGAGFVLVGILLGLTIRLNRCRTLMRSIYCNNAALFKLSCESVFINNVYGLTFTVVLFTGSIGSMVLTYTKITVICLTSKNKSLNSKALKTCSTHLVVYMILLLCGMIIIVLHRFPQLAESRKMVALLFNVIPGSLNPIIYGMQSKEIRRFLSKVFNLKKVFPS
>XPLOC_113.2R.1.OR.2R.327.7tm_4.exons..Scomber_japonicus
DFLSLTLLFWFFRLMENYTYNSPTLKLEWLNVSKDSMYPLFLFLLFSYVFIIVANVGIAFVVFIDKTLHQPMYFLYWNLSVSDIIGNSVIVPRLLIDMWRPASERIISYYECVVQAFTTHMFSTTSHTVLMIMAFDRYVAICNPLRYTTIMTDKMLIKLTIFAWGVAFVLVGILLGLTIRLNRCRTLIGSIYCNNAALFKLSCESVFINNVYGLTFTVVLFTGSIGSMVLTYTKITVICLTSKNKSLNSKALKTCSTHLVVYLILLLSGMTIITLHRFPQLAESRKMVALLFHVIPGSLNPIIYGMQSKEIRRFLSKVFNLKKVFPS
>XPLOC_114.2R.1.OR.2R.327.7tm_4.exons..Scomber_japonicus
DFLSLTVLFWFFRLMENYTYNSPTLQLEWLNVSKDSMYPLFLFLLFSYLFIIVANVGIAFVVFIDKTLHQPMYFLFWNLSVSDIIGNSVIVPRLLIDMWRPASERIISYYECVVQAFTTHMFSTTSHTVLMIMAFDRYVAICNPLRYTTIMTDKMLIKLTIFAWGVAFVLVGILLGLTIRLNRCRTLMRSIYCNNAALFKLSCESVFINNVYGLTFTVILFTGSIGSMVLTYSKITVICLTSKNKSLNSKALKTCSTHLVVYLILLLSLMTIVTLHRFPQLAESRKMVALLFHVIPGSLNPIIYGMQSKEIRRFLSKVFNLKKVFPS
>XPLOC_115.2R.1.OR.2R.327.7tm_4.exons..Scomber_japonicus
DFLSLTVLFWFFRLMENYTYNSPTLQLEWLNVSKDSMYPLFLFLLFSYVFIIVANVGIAFVVFIDKTLHQPMYFLYWNLSVSDIIGNSVIVPRLLIDMWRPASERIISYYECVVQAFTTHMFSTTSHTVLMIMAFDRYVAICNPLRYTTIMTDKMLIKLTIFAWGVAFVLVGILLGLTIRLNRCRTLIGSIYCNNAALFKLSCESVFINNVYGLTFTVVLFTGSIGSMVLTYTKITVICLTSKNKSLNSKALKTCSTHLVVYLILLLSGMTIITLHRFPQLAESRKMVALLFHVIPGSLNPIIYGMQSKEIRRFLSKVFNLKKVFPS
>XPLOC_116.2R.1.OR.2R.327.7tm_4.exons..Scomber_japonicus
DFLSLTVLFWFFRLMENYTYNSPTLQLEWLNVSKDSMYPLFLFLLFSYLFIIVANVGIAFVVFIDKTLHQPMYFLFWNLSVSDIIGNSVIVPRLLVDMWRPASERIISYYECVVQAFTTHMFSTTSHTVLMIMAFDRYVAICNPLRYTTIMTDKMLIKLTIFAWGVAFVLVGILLGLTIRLNRCRTLMRSIYCNNAALFKLSCESVFINNVYGLTFTVILFTGSIGSMVLTYTKITVICLTSKNKSLNSKALKTCSTHLVVYLILLLSLMTIVTLHRFPQLAESRKMVALLFHVIPGSLNPIIYGMQSKEIRRFLSKVFDLKKVFPS
>XPLOC_117.2R.1.OR.2R.311.7tm_4.exons..Scomber_japonicus
NYTYNSVMLQLEGLNVSKETMYPLFLFFLFSYLFIMVTNVGIAILVFCDKNLNQPMYLLFCNLPFNDVLGNSILVPRLLIDMLRPPSERIISYYECVVQAFIAHMFGTTTHTVLMIMAFDRYVAICNPLHYTVIMTNKKMIKLTVSAWGVPFILVGILLGLTIRLNRCRTLITNPYCDNASIFMLSCESVFINNVYGLTFTVFLFTGSIGSIVFTYTKIALVCLTSKNKSLNSKALKTCSTHLVVYLIMIFSGMSLIVLHRFPQYSNYRKLSSILFHIIPGSLNPIIYGVQSAEIRKSLAKLFEPKKILPS
>XPLOC_118.2R.1.OR.2R.308.7tm_4.exons..Scomber_japonicus
NYTYNSFMLQLEGLNVSKEIYPLFLFFLFSYLFIMVTNVGIAILVFSDKNLHQPMYLLFCNLPFNDILGNSIIVPRLLIDMLRPSSERLISYYECVVQAFTVHMFGTTTHTVLIIMAFDRYVAICNPLRYAVIMTNKMVIKLTVSAWGVACVLVGILLGLTIRLNRCRTLIMNPYCDNASIFMLSCESVFINNVYGLTFTVFLFTGSIGSMVLTYSKIALVCLTSKNKSLNSKALKTCSTHLVVFLIMVFSGMSLIVLHRFPQYSNYRKLSSILFHIIPGSLNPIIYGVQCTEMRRSLAKLFDPKKIL
>XPLOC_119.2R.1.OR.2R.326.7tm_4.exons..Scomber_japonicus
VKIRALFCFFRLMENYTYNSPTLQLEGLNVSNDSIYPLFFFFFFSYLFIMVANLGIALLIFKDKSLHQPMYLLFCNLTFNDIIGNTNLLPRLLIDMLRPSSERLISYYECVIQAFTTHMFGTTSHTVLMIMAFDRYVAICNPLQYATIMTDKMVIKLTVYAWGVAIVWVGVLLGLTVRLNTCRTLILNPYCDNPSLFKLSCESVFINNVYGFLFTVVLLTTSISSLVLTYTKITVVCLTSKNKSLNSKALKTCSTHLVMYLIVVFNGVSVIILHRFPQYTDFRKLCTILFHIIPGSLNPIIYGLQSKEVQKFFSKLFESKKILPSL
>XPLOC_120.2R.1.OR.2R.322.7tm_4.exons..Scomber_japonicus
IISDLCYCRLMENYTYNSFTLQLEGLNIPKDSVYPVFLFFFFSYILIMVLNIGIAFLVFIDKNLHQPMYLLFCNLPVNDIVGNSIMVPRLLIDMLLPPSERIISYYECVIQAFATHMFGTTAHTVLMIMAFDRYVAICDPLRYAAIMTKRVVIKLTVSAWGVSFVLVGILLGLTIRLNRCRTLIMNPYCDNASIFKLSCESVFINNVYGLTFTVVLLTSSIGSIVLTYTKITVICLTSKNKSLNSKALKTCSTHLVVYLVMLLSGMIVILLHRFPQYSDYRKLSAILFHIIPGSLNPLIYGVQSAEICKSLSKLFRSKPVMP
>XPLOC_121.2R.1.OR.2R.333.7tm_4.exons..Scomber_japonicus
VCMAFMVFSSSLFYFCSAQMENYTYNSLTLQLEGLRITKTNKYPVYIFLLFAYVFILITNVGIVLLIWTERSLHQPMYLLFCNLLINGIMGNSFLVPRLLADIHVPPSERFIHYYECVMQAFIIHMFGTTSHTVLMIMAFDRYVAICNPLRYTTIMTDKMVIKLTVSAWGVAFVLVGILLGLTIRLNRCRTRIMNPYCDNPSLFKLSCESVFINNIYGLTFTVVLLSSSIGSIVVTYFKIAAACLTSKSKSLNSKALKTCSTHLCLYLLMLLSGMIPIILHRFPQLEEYGKISAILFHVVPGSLNPIIYGLQSQEIHKCLSNILHLRKIKPLF
>XPLOC_122.2R.1.OR.2R.331.7tm_4.exons..Scomber_japonicus
VCISFMIFSSSLFCFCSAQMENYTYNSLTLQLEGLRITKTNKYPVFIFLLLAYVFILITNVGIVLLIWTERSLHQPMYLLFCNLSVNDVMGSSFIVPRLLADIQVPPSERFIHYYECVIQAFFIHMFGTNAHTVLMIMAFDRYVAICNPLRYTTIMTDKMVIKLTVSAWGVGFVLVGILLGLTIRLNRCRTRIMNPYCDNPSLFKLSCESVFINNIYGLTFTVVLLSSSIGSMILTYSKITASCLTSKSKSLNNKALKTCSTHLCLYLLMLLSGMIIIILHRFPQYAEYWKISGLLFHIVPGGLNPIIYGLQSQEIHKCLSNILHLRKIKP
>XPLOC_123.2R.1.OR.2R.330.7tm_4.exons..Scomber_japonicus
VCISFIIFSSSLFCFCSAQMENYTYNSLTLQLEGLILTKTIKYPVFLFLLFAYVFMLITNLGIVLLILTERSLHQPMYLLFCNLLINGVMGSSFLVPRALADIHVPPSERFIHYYECVVQAFILHMFGTNAHTVLMIMAFDRYVAICNPLRYTTIMTDKMVIKLTVSAWGVAFVLVGILLGLTLRLNRCRTRIMSPYCDNASLFKLSCESVFINNIYGLTFTVVLLSSSIGSIILTYSKITAACLTSKSKTLNSKALKTCSTHLCLYLIMLLSGMIIIILHRFPQYAEYGKISGLLFHVLPGGLNPIIYGLQSQEIHKCLSNILHLRKIK
>XPLOC_124.2R.1.OR.2R.331.7tm_4.exons..Scomber_japonicus
VCISFMIFSSSLFYFCSAQMENYTYNSLILQLDGLRITKTNKYPIFIFLLLAYVFILITNLGILVLILTEKSLHQPMYLLFCNLSINDIMGSSFLVPRALADIHVPPSERFIHYYECVVQAFTSHMFGTNAHTVLMIMAFDRYVAICNPLRYTTIMTDKMVIKLTVSAWGVAFVLVGILLGLTIRLNRCRTRIMNPYCDNPSLFKLSCESVFINNIYGLTFTVVLLSSSIGSMILTYSKITASCLTSKSKTLNSKALKTCSTHLCLYLLMLLSGMIIIILHRFPQYAEYWKISGLLFHIVPGGLNPIIYGLQSKEIHKCLSNILHLRKIKP
>XPLOC_125.2R.1.OR.2R.329.7tm_4.exons..Scomber_japonicus
MTACMIFPLSSRLVQMENYTYNSLTLELEGIKVTKISKYPAFIFLLLTYLFILITNVGIVLLILTERSLHQPMYLLFCNLSINDVMGSSFVIPRALIDILTPSSERFIHYYECVMQAFILHIVGTASHTVLMIMAFDRYVAICNPLRYTTIMTDKMVIKLTVSAWGVAFVLVGILLGLTIRLNRCRTRIMNPYCDNASLFKLSCESVFINNIYGLTFTVVLLSSSIGSIVVTYFKIAAACLTSKSKTLNSKALKTCSTHLCLYLLMLVSGMIIIILHRFPQYREYGKISGILFHVVPGGLNPIIYGLQSQEIHKCLSNICPLKKVTPSF
>XPLOC_126.2R.1.OR.2R.321.7tm_4.exons..Scomber_japonicus
MENQTFNADIISIEGLKVSPQSTVPALVLLLLIYIFIMVSNIGLVVLITMERSLHGPMYLLLCNMNINDIFGATAVIPRLLSNVFTPITERYIHYIDCVVQAFSSHFHAGTSHTVLMIMAFDRYVAICNPLRYATIMTNKMVVKLSVGAWVAAFISVAILLGLTIRLTRCRRFIINPFCDNASLFKLSCQNLLINHIYGLGSAVVILGSSLGSVTLTYLRIAIVCLSSKNKVLNSRALQTCATHLAVYLIMLVSSFTPMIMHRQPKWADNGKVASVMFHVVPPALNPIIYGLQCKELRQRIVGVFHKNKVMDGKRGPTFHK
>XPLOC_127.2R.1.OR.2R.313.7tm_4.exons..Scomber_japonicus
MENQTFSMDIIQLEGLKVSPESSLPAFVLLLLIYIFIMVSNIGLVILIFKDSSLHEPMYLLFCNMSINDAFGATTLIPRLLSDVFIPSTERYIHYIDCAFQAFCAHIHGGATHSVLIIMAFDRYVAICNPLRYATIMTNRMVVTLSLLAWGVVFVLVAITIGLTLRLSRCRRAIFNPFCDNPSLFKLSCENVAINHIYGLITAMGTMSASLCAVLITYLRIAIVCLSSKNKALNSKALQTCATHLVVYIILLVSGFVIIVLHRFPSLSDKRKLASVMFHVVPPTVNAVIYGLQIKALRQKIMIIFKKNKTEPK
>XPLOC_128.2R.1.OR.2R.313.7tm_4.exons..Scomber_japonicus
MENQTFSMDILQLEGLKVSPESSIPAFVLLLLIYIFIMVSNIGLVFLIFMDSSLHEPMYLLFCNMSINDAFGATTVIPRLLSDVFIPSTERYIHYIDCAIQAFCGHFHGGTSYTVLIIMAFDRYVAICNPLRYATIMTNRMVVTLSLLAWGVTFVLVAIAIGLSVRLSRCRRAIFNPFCDNPSLFKLSCENVAINHIYGLITAMGTMSASLCAVLITYLRIAIVCLSSKNKALNSKALQTCATHLVVYIILLVSGCIIIILHRFPNVSDKRKLASVLFHVVPPSMNAVIYGLQIKAVRQKIMIIFQKNKTELK
>XPLOC_129.2R.1.OR.2R.316.7tm_4.exons..Scomber_japonicus
MENQTVSKDILLLERLQVTSQSSTTAFILLLLVYIFILVSNLGLVALIFRTRSLHQPMYLLLCNMSINDAFGATIVIPHVLRDILISNSERYIHYFCCVIQGFCVHFHASASHSVLMIMAFDRYVAICNPLRYATIMTNRMVVKLSVAAWAVVFIMVAILVGLSVRLSRCRRVILNPFCDNASLFSLSCESLIINHIYGLGYTVVLLGSSMGSVTLTYLKIAYACLRNKNKILNSKALQTCATHLAVYIILLVSGFIIVILHRFPQLSGHRKVASFLGHVALPTLNAVIYGLQIKEVRKTIKAVFNNNKISLMNVK
>XPLOC_130.2R.1.OR.2R.311.7tm_4.exons..Scomber_japonicus
NYTINSLTLELEGLKVTQVSMYPVFFFFLFSYIIIIIANVGIVVLVFIDQSLHQPMYLLFCNLPVNDIVGNSIMVPRLLSDILLPPSERLISYYECLVQAFTTHMFGTTSYTILMIMAFDRYVAICNPLHYAAIMTNKMVIKLTVSAWGVACVLVGILLGLTIRLNRCGTRITNPFCDNASLFKLSCENVFINNVYGLTFTVVLFTASIGSMVITYSKITVVCLTSKSKSLNSKALKTCSTHLSVYLILFLSGMLIIVLHRFPQYSDYRKISAILFHIIPGSLNPIIYGVQSKEIRKFLSKLFQPKKVLSS
>XPLOC_131.2R.1.OR.2R.307.7tm_1.exons..Scomber_japonicus
DAQSRTNITVGLGFVERVMLTTLTTVPCCILLFINVTMLFTLRSKLVFRETSRYILLYNLLFADTVQMTVSQLLYILSICRIILTYPVCGVLVMFANLTNEISPLTLVVMSLERYVAVCYPLRHATIITIRNTGVAITVVWAFCTLNVFIRVVLLLDFPFEDLESLQMSHFCNTLIMFLVPISDHYDKAYTCFLFISAGVAVISSYIGVIVAARSASTDKASAHKARNTLLLHLVQLGLSLLSTMHNPLLIAVSKIVTKTMLVRIQNIFYVFIFILPRCLSALIYGLRDQTIRPVLLYYLCCRLKVS
>XPLOC_132.2R.1.OR.2R.318.7tm_1.exons..Scomber_japonicus
MSDAQSRTNITVGRGLVERVMLITLTTVPCCILFFINVTMLFTLRSKLVFRETSRYILLYNLLFADTVQMTVSQLLYILSICRIILTYPVCGVLVMIASLANEISPLTLVVMSLERYVAVCYPLRHTTIITIRNTGVAITVVWAFCSLNVLIRVVLLLDFPFEDLESLQMKRFCNTFIMFLVPISDHYDKAYSYFLFMSAGLAVISSYIGVIVAARSASTDKASAHKARNTLLLHLVQLGLSLLSTMHNPLLIAVSKIVTQIMLVRIQNIFYVFIFILPRCFSALIYGLRDQTIRPVLLYYLCCRLKVSVIPAKTDSS
>XPLOC_133.2R.1.OR.2R.316.7tm_1.exons..Scomber_japonicus
DAQSRTNITVGLGLVERVMLTTLTTVPCCILFFINVTMLFTLRSKLVFRETSRYILLYNLLFADTVQMTLSQLLYILSICRILLTYPVCGVLVMIASLTNEISPLTLVVMSLERYVAVCYPLRHATIITIRNTGVAITVVWAFCSLNVLIRVVLMLDFPFEDLESLQMKRFCSTFFMFLVPISDHYDKAYTCFLFISAGVAVISSYIGVIVAARSASTDKASAHKARNTLLLHLVQLGLSLSSTIHNPLLVAISKIVTRIMLIRIQNIFYVFIIILPRCLSALIYGLRDQTIRPVLLYYLCCRLKVSVIPAKTDSS
>XPLOC_134.2R.1.OR.2R.318.7tm_1.exons..Scomber_japonicus
MSDAQSRTNITVGLGLVERVMLTTLTTVPCCILFFINVTMLFTLRSKLVFRETSRYILLYNLLFADTVQMTVSQLLYILSICRIMLTYPVCGVLVMIASLTNEISPLTLVVMSLERYVAVCYPLRHATIITIRNTGVAITVVWAFCSLNVLIRVVLMLDFPFEDLDSLQMKRFCGTFAMFIAPISDHYDKAYSYFLFISAGVAVISSYIGVMIAARSASTDKASAHKARNTLLLHLVQLGLSLLSTMHNPLLIAVSKVVTRIMLIRIQNVFYVFIIILPRCLSALIYGLRDQTIRPVLLYYLCCRLKVSVIPAKTDSS
>XPLOC_135.2R.1.OR.2R.313.7tm_1.exons..Scomber_japonicus
MTFSNQSLTNVSTEQQYQGLLERGLFSALTSVPCFVFLFINVTMLFTLRSKSVFCETSRYILLYNLLFADTAQLVVSQLLYILAFCRMKLTYPVCGALTLIAVLANEISPLTLVLMSLERYVAVCYPLRHATIITTRNTAVAIIVVWAFSSLNVLIRVVLLLEFPFEDLESLQMKDFCSNIAMSIGPMSVDYDKAYTCFLFVSAAVAITSSYIGVMIAARSASTDKASAHKARNTLLLHLVQLGLSLSSTIYTPMLIALSKSLARLLFVRVQNVFYVCIFIFPRCLSSLIYGIRDQTIRPILVYHLCCRLKLS
>XPLOC_136.2R.1.OR.2R.326.7tm_1.exons..Scomber_japonicus
MSFANQSQTNITAGLQYQGLLGIVMFSILTSVPCCVFLFINVTMLFTLRSKLVFRETSRYILLYNLLFADTVLLAQSQLLYIIAACRIILTYPVCGFLITLAYLTNEISPLTLVLMSLERYVAVCYPLRHATIITTRNTGVAITVVWAFCSVNVFIRVVLLLDFPFEDLDSLQMKDFCSDIAMFVGVLSDHYDKAYTCFVFISAGVAVISSYIGVIVAARSASTDKASARKARNTLLLHLVQLGLSLLATMHNPLLLAISEIGSRIVIVRIRMVVYVCIILFPRCLSSLIYGLRDQTIRPILMYHLCCRVKLSVIPAKAEVSVLYQ
>XPLOC_137.2R.1.OR.2R.314.7tm_1.exons..Scomber_japonicus
QPKTNITAGLQYLTSQDVMTFGILSMGSSCSFLYINSVLLFTLRSKQVFCETSRYILLYNLLFADTTQMATSVLLYLLASLRINLTYLACGVLVLLSILTATISPLTLAVMSLERYVAVCYPLRHATVFNMRSTGIAIAVVWSFSLINILIRGFMLLYLFTDFSLMQMGGFCSKDSLFTAPMFNDFEEVYASTLFLSIGVVIIGSYIGVALVARSVSTDKASARKALQTLLLHMIQLILILTSTFISTIFITLARIVGRLALMRIYNVCFVCLNILPRCLSALIYGLRDQTIRAALMRNLCCQCRCSVIFRKSQ
>XPLOC_138.2R.1.OR.2R.314.7tm_1.exons..Scomber_japonicus
QPKTNITAGLQYLTSQDVMTFGMLSMGSSCSFLYINSVLLFTLRSKQVFCETSRYILLYNLLFADTAHMAISVLLYLLASLRINLTYLACGVLVLLSNFTDTISPLTLAVMSLERYVAVCYPLRHATVFNMRSTGIAIAVVWAVSFIHILIRGLMLLYLFTELSLMQMGGFCSKDSIFFAPMFNDFEEVFAITLFLSVGMVIIGSYIGVALVARSVSTDRASARKALQTLLLHMIQLILILTSTFISTIFITLARIVGRLALMRIYNVCFVCLNILPRCLSALIYGLRDQTIRAALMRNLCCQCRCSVIFRKSQ
>XPLOC_139.2R.1.OR.2R.314.7tm_1.exons..Scomber_japonicus
QPKTNITAGLQYLTPQDVMMFGILSMGSSCSFLYINSVLLFTLRSKQVFCETSRYILLYNLLFADTAHMATSVLLYLLASLRIKLTYLACGVLVLLSNFTETISPLTLAVMSLERYVAVCYPLRHATVFNMRSTGIAIAVVWSFSLINIVIRGFMLLYLFTDFSLIQLRDFCSKDSYFTAPMFNDFEEVYANTLFLSVGVVIIGSYIGVALVARSVSTDKASARKALQTLLLHMIQLILILTSTFISTIFITLAKIVGRLALMRIYNACFVCLNILPRCLSALIYGLRDQTIRAALMRNLCCQCRCSVIFRKSQ
>XPLOC_140.2R.1.OR.2R.310.7tm_1.exons..Scomber_japonicus
MLSLLQPKTNITAGLQYQTSQEVMMFGMLSMGSSCSFLYINSVLLFTLRSKQVFCETSRYILLYNLLFADTAHMATSVLLYLLAALRIKLTYSVCSALISLSNFTETISPLMLAVMSLERYVAVCYPLRHATVFNMRSTGIAIAVVWAFSFIHILIRGFMLLYLFTELSLIQMGDFCSKEAIFFAPMFNDFEEVYAITLFLSIGVVIIGSYIGVALVARSVSKDKTSARKALQTLLLHMIQLILILTSTFTSTIIRAIIRTMGRLALTRIYNACFVCLNILPRCLSALIYGLRDQTIRAAFMQNLCCQCR
>XPLOC_141.2R.1.OR.2R.314.7tm_1.exons..Scomber_japonicus
QPKTNITAGLQYLTPQDVMMFGILSMGSSCSFLCINCVLLFTLRSKQVFCETSRYILLYNLLFADTTQMATSVLLYLLASLRIKLIYLPCGVLVLLSILTLTISPLTLAVMSLERYVAVCYPLRHATVFNMRSTGIAIAVVWSFSLIYIFIRGFMLLYVLTDFSLMQMGVFCSKEAIFNAPIFNDFEEVYAITLFLSIGVVIIGSYIGVALVARSVSTNKASARKALQTLLLHMIQLILILTSTFTTTVIITLARIVGRLALMRVYNACFVCFNILPKCLSALIYGLRDQTIRAALMQNLCCQCRCSVIFRKTQ
>XPLOC_142.2R.1.OR.2R.314.7tm_1.exons..Scomber_japonicus
QPKTNITAGLQYLTPQDVMMFGILSMGSSCSFLCINCVLLFTLRSKQVFCETSRYILLYNLLFADTTQMATSVLLYLLASLRIKLTYLPCGVLVLLSILTAQISPLTLAVMSLERYVAVCYPLRHATVFNMRSTGIAIAVVWSFSLIYIVIRGFMLLYVLTDFSLMQMGVFCSKEAIFNAPIFNDFEEVYAITLFLSIGVVIIGSYIGVALVARSVSTNKASARKALQTLLLHMIQLILILTSTFTTTVIITLARIVGRLALMRVYNVCFVCLNILPKCLSALIYGLRDQTIRAALMQNLCCQCRCSVIFRKSQ
>XPLOC_143.2R.1.OR.2R.314.7tm_1.exons..Scomber_japonicus
QPKTNITAGLQYVKPQEVMMFGMLSMGSSCSFLYINCVLLFTLRSKQVFCETSRYILLYNLLFADTTQMATSVLLYLLAALRIKLIYLPCGVLVLLSILTFTISPLTLAVMSLERYVAVCYPLRHATVFNMRSTGIAIAVVWSFSLIYIFIRGFMLLYVLTDFSLMQMGVFCSKEAIFYAPIFNDFEEVYAITLFLSIGVVIIGSYIGVALVARSVSTNKASARKALQTLMLHMIQLILILTSTFITTVIITLARIVGRLALMRVYNVCFVCFNILPKCLSALIYGLRDQTIRAVLMQNLCCQCRCSVIFRKSQ
>XPLOC_144.2R.1.OR.2R.314.7tm_1.exons..Scomber_japonicus
QPKTNITAGLQYVKPQEVMMFGMLSMGSSCSFLYINCVLLFTLRSKQVFCETSRYILLYNLLFADTSQMATSVLLYLLAALRIKLIYLPCGVLVLLSILTFTISPLTLAVMSLERYVAVCYPLRHATVFNMRSTGIAIAVVWSFSLIYILIRGFMLLYVLTDFSLMQMGVFCSKEAIFYAPIFNDFEEVYAITLFLSIGVVIIGSYIGVSLVARSVSTNKASARKALQTLMLHMIQLILILTSTFITTVIITLARIVGRLALMRVYNVCFVCFNILPKCLSALIYGLRDQTIRAVLMQNLCCQCRCSVIFRKSQ
>XPLOC_145.2R.1.OR.2R.314.7tm_1.exons..Scomber_japonicus
QPKTNITAGLQYQTSQELMTFGMLSMGSSCSFLYINSVLLFTLRSKQVFCETSRYILLYNLLFADTAQMATSVLLYLLAALRIKLTYSVCSALILLSILTITISPLTLAVMSLERYVAVCYPLRHATVFNMRSTGIAIAVVWAFSFIHILIRGFMLLYLFIKLSLIQMGGFCSKEAIFFAPIFNDFEEVYASTLFLSIGVLIIGSYIGVALVARSVSTNKASARKALQTLLLHMIQLILILTSTFTSTIIMTLARIVGRLALMRVYNVCFVCLNILPRCLSALIYGLRDQTIRSALMQNLCCQCRCSVIFRKSQ
>XPLOC_146.2R.1.OR.2R.317.7tm_1.exons..Scomber_japonicus
DMLYANQSQTNITVGLQYQELLGTVMFAILTTVPCCVFLSINGTMLFTLRSKPVFRETSRYILLYNLLFADTVHLAQSQLMYILAVCRLRLIYPVCGFLIMLTNLTNEISPLTLVVMSLERYVAVCYPLRHATIITIRNTGVAIMVVWGFNSLNIITRVLLQSNVPFENSESLQMEDFCGKDSMLIDPISDHYDKAFTCFLFVSAGLAVISSYIGVIVAARSASTDKASAHKARNTLLLRLVQLGLSLSSALHNPLLVVVSKVLDRIMSVRIQIVLYVCIIILPRCLSSLIYGIRDQTIRPVLVYHLCFQWRRSPLL
>XPLOC_147.2R.1.OR.2R.326.7tm_1.exons..Scomber_japonicus
NMLDSNQSQTNITVGLQYQGLLGMVMFSILTSVPCCVFLFINGTMLFTLRSKPVFRETSRYILLYNLLFADTVHLAQSQLMYILAVCRLRLIYPVCGFLIMLANLTNNISPLTLVVMSLERYVAVCYPLRHATIITIRNTGVAIMVVWGFNSLNIITQVLLLSNVHFENSESLQMEDFCGKESMLLDPISDYYDKAFTCFLFVAAGVTVTCNYIGVMITARSASTDQDSARKSRNTLLLHLVQLGLSLSSTIHNPLLVAVSKVLDRIMTVRIQTVLYVCMIILPRCLSSLIYGIRDQTIRPVLVYHLCFQWRRSPLLEVVPAKPKI
>XPLOC_148.2R.1.OR.2R.320.7tm_1.exons..Scomber_japonicus
MSFASRSQNNITVGFQYRGVLELVLFSAPITVPCCVFLFINGTMLFTLRSKSVFRETSRYILLYNLLFADTVQMALAQLMYLLSVSRIWMTYPVCGVLAMLTELTNDISPLTLGLMSLERYVAVCYPLRHATIITIRNTGVAIIAVWAFSSLNVLTRVILLSEFPFEELESLQMKDFCSDIAMFLGPMSDHYDKAYACFLFLSAGVTITCSFIGVMIAARSASTDKASAHKTRNTLLLHLVQLGLSLLSTINDPLIIAISKILDRVSILRIQSILYVCIILLPRCLNALIYGIRDQTIRPILMYHLCCRLKLPRLGSQPR
>XPLOC_149.2R.1.OR.2R.313.7tm_1.exons..Scomber_japonicus
SNTSQTTTTIGRGLLERAIFSTLTTVPCCVFLFINVIMLFTLRSKPVFRETSRYILLYNLLFADTVQMAQSQIMYILAFCRLRLTYPVCGFLVMLTNVITDISPLTLVVMSLERYVAVCYPLRHATIITTRNTGVAIGVVWTFSSLNVFIQVILLLEFPFEELESLQIKGLCSDIAMFLGPMSDHYDKAYACFLFLSAGVTITCSYIGVMIAARSASTDKASADKARNTLLLHLVQLGLSLSSAIHNPLLVAVSKVLDSIMSVRIQIALYVFIILLPRCLSSLIYGIRDQTIRPILVYHLCCRLKLRAKAEVS
>XPLOC_150.2R.1.OR.2R.312.7tm_1.exons..Scomber_japonicus
SSKMSNVSQTQTTTTIGRGLLERAILSTLTTIPCCVFLFINVIMLFTLRSKPVFRETSRYILLYNLLFADTVQMAQSQIMYILAFCRLRLTYPVCGFLVMLAHVIMDISPLTVGLMSLERYVAVCYPLRHATIINTRNTGVAIGVVWTFSSLNVVIQVILLLEFPFEELESLQMKDFCSDIAMFLGPMSDHYRKAYACFLFLSAGVTITCSYIGVMIAARSASTDKASADKARNTLLLHLVQLGLSLSSTIHNPLLVAVSKVLDSIMSVRIQIALYVFIILLPRCMSSLIYGIRDQTIRPILVYHLCCRLKL
>XPLOC_151.2R.1.OR.2R.320.7tm_1.exons..Scomber_japonicus
MSFTSRSQNNITVGLQYLGVLEIVLFSIPITVPCCVFLFINGTMLFTLRSKSVFRETSRYILLYNLLFADTVQMALTQLMYLLSVSRIWMTYPVCGVLAMLTELTNEISPFTLVLMSLERYVAVCYPLRHATIITIRNTGVAIIAVWAFSSLNVLTRVLLLLEFPFEDLESLQMKDFCSDIAMYLGPMSDHYDKAYACFLFLSAGVTITCSFIGVMIAARSASTDKASAHKTRNTLLLHLVQLGLSLLSTINDPLITAISKVLDRVSTLRIQTMLYVCIILLPRCLSALIYGIRDQTIRPILMYHLCCQLKLPRLGSQPR
>XPLOC_152.2R.1.OR.2R.316.7tm_1.exons..Scomber_japonicus
MSNASQSQTTTTIGRGLLERVIFSTLTTVPCCVFLFINVIMLFTLRSKPVFCETSRYILLYNLLFADTVLLALSQLLYIIAAFRVRLTYPVCGFLVMLTNVITDISPLTLVVMSLERYVAVCYPLRHATIITIRNTEVAIGVVWTFSSLNVFIQVLLLLEFPFEELKSEQMKGFCAKENMLLGPMSDHYNKAYTYFVFISASIAIISSYIGVMIAARSASTDKASADKVRNTLLLHLVQLGLSLSSTIHNPFLIVISKVLDITVFIRIQIVVYVCIVIFPRCLSALIYGIRDQNIRPILVYHLCCQLKLRAKAEVS
>XPLOC_153.2R.1.OR.2R.313.7tm_1.exons..Scomber_japonicus
SNASQTTTTIGRGLLERVIFSTLTTIPCCVFLCINVIMLFTLRSKPVFCETSRYILLYNLLFADTVLLALSQLLYIIAAFRVRLTYPVCGFLVMLTNVIIDISPLTLVVMSLERYVAVCYPLRHATIITTRNTRVAIGVVWTFSSLNAFIQVILLLDFPFEELESLQMKGLCSDIAMFLGPMSDHYNKAYACFLFLSAGVTITCSYIGVMIAARSASTDRASADKARNTLLLHLVQLGLSLSSAIHNSFLIVISKVLDITVFIRIQIVVYVCVVILPRCLSALIYGIRDQTIRPILVYHLCCRLKLRAKAEVS
>XPLOC_154.2R.1.OR.2R.320.7tm_1.exons..Scomber_japonicus
MSFASRSQNNITVGLQYRGILELVLFSAPITVPCCVFLFINGTMLFTLRSKSVFRETSRYILLYNLLFADTVQMALAQLLYLLSACRVWLTYPVCGVLTLIAVLTNDISPLTLGLMSLERYVAVCYPLRHATIITIRNTGVAIIAVWAFSSLNVLTRVILLLDFPFEELESLQMKHLCSDIAMFLGPISDHYDKAYACFLFLSAGVTITCSFIGVMIAARSASTDKASAHKTRNTLLLHLVQLGLSLLSTINDPLIIAISKVLDRVSIFRIQSILYVCIILLPRCLSALIYGIRDQTIRPILMYHLCCRLKLPRLGSQPR
>XPLOC_155.2R.1.OR.2R.307.7tm_1.exons..Scomber_japonicus
MSNASQTTTTIVRGLLERVIFSTLTTVPCCVFLFINIIMLFALRSKPVFRATSRYILLYNLLFADTVLLALSQLLYIIAAFRVRLTYPVCGFLVMLSSIVTDISPLTLVVMSLERYVAVCYPLRHATIITTRKTGVAISVVWTFSSLNVFIQVLLLLDFPFEELESLKMKGLCSDIAMFLGPMSDHYDKAYACFLFLSAGVTITCSYIGVMIAARSASTDKASADKARNTLLLHLVQLGLSLSSAIHNPLLVAVSKVLDMTVFIRIQIVVYVCVVIFPRCLSALIYGIRDQNIRPILVYHLCCRLKL
>XPLOC_156.2R.1.OR.2R.320.7tm_1.exons..Scomber_japonicus
MSFAIRSQTNITVGLQYRGVLELVLVSAPITVPCCVFLFINGTMLFTLRSKSVFRETSRYILLYNLLFADTVQMALAQLMYLLSACRVWLTYPVCGVLAMFTVLTNDISPLTLGLMSLERYVAVCYPLRHATIITIRNTGVAIIVVWAFSSLNVLIQVILLLDFPFEELESLQMKDFCADIAMFLGPMSDHYDKAYTCFLFLTTGVTITCSFIGVMIAARSASTDKASAHKTRNTLLLHLVQLGLSLLSTINDPLIIAISKILDRVSILRIQTMLYVCIILLPRCLSALIYGIRDQTIRPILMYHLCCRLKLPRLGSQPR
>XPLOC_157.2R.1.OR.2R.305.7tm_1.exons..Scomber_japonicus
MSNASQTTTTIVRGLLERVIFSTLTTVPCCVFLFINVIMLFTLRSKPVFCETSRYILLYNLLFADTVLLALSQLLYIIAFRVRLTYPVCGFLVMLTNVVTDISPLTLVVMSLERYVAVCYPLRHATIINTRNTGVAIGVVWTFSSLNVFIQVLLLLDFPFEDLESERMKSFCVKEMLLGPMSDHYNKAYTCFVFISASIAIISSYIGVMIAARSASTDKASADKVRNTLLLHLVQLGLSLSSTMHNPFLIVISKVVDMTVFIRIQIVVYVCIFIFPRCLSALIYGIRDQTIRPILVYHLCCRLKL
>XPLOC_158.2R.1.OR.2R.320.7tm_1.exons..Scomber_japonicus
MSFTSRSQNNITVGLQYLGVLELVLFSIPITVPCCVFLFINGTMLFTLRSKSVFRETSRYILLYNLLFADTVQMALAQLMYLLSACRVWLTYPVCGVLAMFTVLTNDISPLTLGLMSLERYVAVCYPLRHATIITIRNTGVAIIVVWAFSSLNVLIQVILLLDFPFEELESLQMKDRCSDIAMFLGPMSDHYDKAYTSFLFLSAGVTITCSFIGVMIAARSASTDKASAHKTRNTLLLHLVQLGLSLLSTINDPLIIAISKNLDRVSILRIQIMLYVCIILLPRCLSALIYGIRDQTIRPILMYHLCCRLKLPRLGSQPR
>XPLOC_159.2R.1.OR.2R.307.7tm_4.exons..Scomber_japonicus
SAGLNVTSVILAGFLQLSDHRFFFFFMCLVAFVFVLFSDSLVVYLVVSRQSLHRPMYVFVAAVLLNSVTGSVTVYPKLLSDLSDGGAVQISRTACLCQAFVVYSLGSSSFMLLAAMAFDRYVSICHPLRYAVLVSPSVVVALLLLCWLLPACLVGGAALLASRLPLCRSRLSRLYCDIYSFVKLSCGGAALLSEVYGLLCSVVTVFLPAAFVLFSYGRILTICLHRSRSFSSKALRTCLPHLLVFLNYSLSVAYELLQRRFHTASNADASVLTFVLVNVVPTVLNPVVYGLKVKEIFIQVKKLLRCQ
>XPLOC_8.1.TAAR.1R.309.7tm_1.exons1.scaffold_2.Scomber_japonicus
LQTELQSCTTLRNQASRIFLYGFFSIGIVCTVVGNFLVVLSIAYFKQLQSPTNSFVMSLAVADCLVGLVVMPYSMIRTVEGCWYFGVLFCKLHSSLDVMLCTASIFHLSCIAFDRYYAVCNPLVYSLKMSHNRVILLIVVCWAVPMLISFGPIMLDLHIAGVNILLPENVCVFLVNRIYAVMASLVAFYLPMATMLVAYWKIFKAAKRQARQISAMESQMAAGVGKDSSKKQRHRNTMKREGKAAKTLGIIMGVFLIFWMPFFTVNIVDPFIEYSTEVVIWDIFLWLGYINSSLNPFLYGFFNRSFRRA
>XPLOC_31.1.TAAR.1R.327.7tm_1.exons2.scaffold_4.Scomber_japonicus
DAAELCFPQLNNSCRKPIASQSDAMLAYTLLSYISLLTATLNLLVIISISHFRQRQLHNPTNFLLLSLAVSDFVVGLLLMPGAVVFTQTCWFLGDRVCVVYYILDFIITSSSVGSMVLISIDRYLAICDPLQYTTKVTLDRTKICVCLCWICSVLYNSLILNHFLTQPDGHNSCYGECVLVLNYITGTVDFFVTFLSPITVIVVLYMRVFVVAVSQARTMRSHIATVTVQRSVKVTAKKSEMKAARTLGVVVVVFLICICPYYSPILIGQFIEASSSSSSLLVWLFYINSCLNPMIYAFFYPWFRKSIKLIVTLKILKPGSCNARII
>XPLOC_32.1.TAAR.1R.329.7tm_1.exons2.scaffold_4.Scomber_japonicus
METPDTAELCFPQLLNNSCRKPIVSQSDAFLAYILLSSISLLTVILNLLVIISISHFRQRQLHNPTNFLILSLAVSDFLVGLLLMPVEILLTETCWFLGNHVCVVYYIADFIITSSSVGNMVLISIDRYLAICDPLQYTTKVTLDRTKICVCLCWICSVLYNSLILNHFLTQPDGHNSCYGECVVILNYITGAVDFVFTFISPISVIVILYMRVFVVAVSQARTMRSHIATVTVQRSVKVTAKKSEMKAARTLGIVVVVFLICICPYYSPTLVGEEIEDSSSSSPVVVWLLYINSCLNPMIYAFFYPWFRKSIKLIVTLKILKPESCNA
>XPLOC_33.1.TAAR.1R.331.7tm_1.exons2.scaffold_4.Scomber_japonicus
METPDTAELCFPQLLNNSCRKPMVSQSDALLSYILLSFMTLLTATLNLLVIISISHFRRQLHNPTNFLILSLAVSDFLVGLLLMPIEILLTESCWYLGDHVCALYYIVEFIITSSSVGNMVLISIDRYLAICDPLQYTTKVTLDRTKICVCLCWICSVLYNSLILNHFLTQPDGHNSCYGECVVILNYITGTVDFFFTFISPVNVIIVLYMRVFVVAVSQARTMRSHIATVTVQRSVKVTAKKSEMKAARTLGIVVVVFLICICPYYSPILIGQDIEESSSTSPIVVWLFYFNSCLNPMIYAFFYPWFRKSIKLIVTLQILQPGSCNARIM
>XPLOC_35.1.TAAR.1R.332.7tm_1.exons2.scaffold_4.Scomber_japonicus
METPDTAELCFPQLLNNSCRRPMVSQSDALLSYILLSSMSLLTVTLNLLVIISISHFRQRQLHNPTNFLILSLAVSDFLVGLLLMPVKILLTESCWFLGDHVCIVYYITDFIITSSSVGSMVLISIDRYLAICDPLQYTTKVTLDRTKICVCLCWICSVLYNNLILNNFLTQPNEQNSCYGECVVVLNYITGTVDLVFTFISPVNVIVILYMRVFVVAVSQARTMRSHIATVTVQRSVKVTAKKSEMKAARTLGIVVVVFLICICPYYSPILIGQDIEESSSSLSIVVWLFYINSCLNPMIYAFFYPWFRKSIKLIVTLQILQPGSRNARIM
>XPLOC_36.1.TAAR.1R.331.7tm_1.exons2.scaffold_4.Scomber_japonicus
METPDTAELCYPQLLNNSCRKPMVSQSDALLSYILLFFMTLLTATLNLLVIISISHFRRQLHNPTNVLILSLAVSDFLVGLLLMPVEILLTESCWYLGDHVCVVYYIANFIITSSSVGNMVLISIDRYLAICDPLQYTTKVTLDRTKICVCLCWICSVLYNSLILNHFLTQPDGHNSCYGECVVVLNYITGTVDFVFTFISPVNVIIVLYIRVFVVAVSQARTMRSHIATVTVQRSVKVTAKKSEMKAARTLGIVVVVFLICICPYYSPILIGQDIEESSSSLSIVVWLLYFNSCLNPMIYAFFYPWFRKSIKLIVTLQILQPGSRNARIM
>XPLOC_37.1.TAAR.1R.332.7tm_1.exons2.scaffold_4.Scomber_japonicus
METPDTAELCFPQLLNNSCRKPMVSQSDALLSYILLSSMSLLTVTLNLLVIISISHFRQRQLHNPTNFLILSLAVSDFLVGLLLMPIEILLTESCWYLGDHVCVVYYITDFIITSSSVGSMVLISIDRYLAICDPLQYTTKVTLDRTKICVCLCWICSVLYNSLILNHFLTQPDGHNSCYGECVVILNYITGTVDLVFTFISPVNVIVVLYMRVFVVAVSQARTMRSHIATVTVQRSVKVTAKKSEMKAARTLGVVVVVFLICICPYYSPILIGEDIEDSSSSLSIVAWLFYFNSGLNPMIYAFFYPWFRKSIKLILTLQILQPGSCNARIM
>XPLOC_41.1.TAAR.1R.327.7tm_1.exons2.scaffold_4.Scomber_japonicus
MGTLNGTELCFPQLLNISCRRPEPPHSESVLIYILLSFISLLTVTLNLLVIISISHFRLLHTPTNLLLLSLAVSDFFVGLLMLFQIVLSGCWLLGDLICTLCYVLNYTITSASVGNMVLISVDRYVAICDPLHYPKKVSVRETTICVCICWVCSLLYNSLIMQDNLKQPGRYSSCIGECVVIINYIAGIADLIFTLIGPVTVIVVLYMRVFMVAVSQARAMRCHVVAVTLQHSETATAKKSEIKAAKTLGVVIVVFLICLCPYCSSLAGQNTLIGFTSMSLDTWMFYFNSCLNPVIYAFCYPWFQKSVKFIVTLKILHPDSHDANIL
>XPLOC_44.1.TAAR.1R.332.7tm_1.exons2.scaffold_4.Scomber_japonicus
MESLEGAGLCFPQLNSSCKIPKRPYTETMLINVLLSSISMVTVALNLLVIISISHFRHIRQLHNPTNLFLLSLAVSDLLVGLLLMPIEIIYIDTCWFLGDIVCTLYYVVDYTITSASVANMVLLSFDRYIAICDPLHYPTKVTKSRAEICVCLCWFGSVFYRILLLNDHLEQPGRSISCLGECVVVINYIAGAVDLVFTFIIPITLIIILYIRVFVAVVSQTRAIRSHIAAVTVQGRRVSNVKKSEMKAARTLGIVVVVFLICFCPYYSPILAGQDISVDASSAAFEIWLAHFNSCLNPMIYAFFYPWFRKSIKLIVTLQILKPGSRDAKML
>XPLOC_46.1.TAAR.1R.332.7tm_1.exons2.scaffold_4.Scomber_japonicus
MEVQDRTELCFPHLPNISCRSKMYSWSGAVYLAILLSSISSFTVALNLLVIISVSHFRQRQLHTPTNILLLSLAVSDFLVGIMVMPGAIVLHTSCWLFGDLMCSLYNYTAFIVICSSVGDMVLISIDRYVAICDPLHYTTKITVNRVKLCVCLCWLFSALLSIVFTKNNLIQPGKYNSCHGECVIVIDNISGVVDLVLSFIIPVSLIIILYMRVFVVAVSQARAMRSHVAAVTLQVSLTITSKKSELKAARTLGILVVVYLLCFCPYYCLSLVGSKTLFSYLFELFLGMLFYFNSCMNPVIYAMFYPWFRKAIKLIVTLQILQPGSSDANIL
>XPLOC_47.1.TAAR.1R.328.7tm_1.exons2.scaffold_4.Scomber_japonicus
MEVQDRAELCFPHLPNISCRRPLSSGFEAVILNILLFSFTVLTIALNLLVIISVSHFRRQLHTPTNILLLSLAVSDFLVGIVVVPGIIVTQISCWFVGDVLCSLSAYICFIMISSSVGDMVLISIDRYVAICDPLHYTTKITVRRVKLCVCLCWLFSALFSIVFTKNNLTHPGKYNSCHGECVIVIDNISGVVDLVLSFIIPVSLIIILYMRVFVVAVSQARAMRSHVTAGTLQVSLISKKSELKAARTLGIIVVVFLVCCFPYYCASLVADKFSNTLFESFALSLLHFNSCLNPVIYAMFYPWFRKAIKLIVTLQILQSGSSDVNIL
>XPLOC_48.1.TAAR.1R.327.7tm_1.exons2.scaffold_4.Scomber_japonicus
MEVQDRAELCFPHLPNISCRRPLSSGFETVILNILLFSFTVLTIALNLLVVISVSHFRRQLHTPTNILLLSLAVSDFLVGIVVVPGAIATQISCWLVGDVLCSLCSYICNIIISSSVGDMVLISVDRYVAICDPLHYTTKITVRRVKLCVCLCWLFSALFSIIFAKNDLAHPGKYNSCHGECIFFTDDISGVVDLVLSFIIPVTLIIILYMRVFVVAVSQARAMRSHVTAGTLQVSLISKKSELKAARTLGIIVVVFLVCCFPYYCASLVADKFSNTLYESFVLSLLHFNSCLNPVIYALFYPWFRKSIKFIVTLQILQSGSSDVNI
>XPLOC_49.1.TAAR.1R.326.7tm_1.exons2.scaffold_4.Scomber_japonicus
VQDRAELCFPHLPNISCRRPLSSGSEDASLKILLFSFTVITVTLNLLVIISVSHFRRQLHTPTNILLLSLAVSDFLVGIVVVPGAIGKRISCWFVGDVLCSLCYYICFIIISSSVGDMVLISIDRYVAICDPLHYTTKITVRRVKLCVCLCWLFSALFSIVFTKDYLTHPGKYNSCHGECVIVVDYISGVTDLVLSFIIPVTLIIILYMRVFVVALSQARAMRSNVTAGTVQVSLISKKSELKAARTLGIIVVVFLVCCFPYYCASLVEDKLFNSLYASFLLSLLHFNSCLNPVIYAMFYPWFRKSIKLIVTLQILQSGSSDVNIV
>XPLOC_50.1.TAAR.1R.328.7tm_1.exons2.scaffold_4.Scomber_japonicus
MEVQDRAELCFPHLPNISCRRPLSSGSEAVILKILLFSFTVLTIALNLLVIISVSHFRRQLHTPTNILLLSLAVSDFLVGIVVMPGAIAKQISCWFVGDVVCSLSIYIAFIIISSSVGDMVLISVDRYVAICDPLHYTTKITVRRVKLCVCLCWLFSALFSIVLAKDYLIHPGKYNSCHGECVMVVDYISGVTDLVLSFIIPVTLIIILYMRVFVVAVSQARAMRSNVTAGTLQVSVISKKSELKAARTLGIIVVVFLVCCFPYYCASLVEDKLFNSLYASFLLSLLHFNSCLNPVIYAMFYPWFRKSIKLIVTLQILQSGSSDVNIL
>XPLOC_51.1.TAAR.1R.327.7tm_1.exons2.scaffold_4.Scomber_japonicus
MEVQDRAELCFPHLPNISCRRPLSSGSEDASLKILLFSFTVLIVAFNMLVIVSVSHFRRQLHTPTNILLLSLAVSDFLVGIVVMPGTIVKQIFCWFVGDVLCSLCTYIAFIIISSSVGDMVLISIDRYVAICDPLHYTTKITVRRVKLCVCLCWLFSALFSIVFTKDYLTHPGKYNSCHGECVMVVDYISGVTDLVLSFIIPVTLIIILYMRVFVVAVSQARAMRSHVTAGTLQVSLISKKSELKAARTLGIIVVVFLVCCFPYYCASLVADKFSNTLYESFVLSLLHFNSCLNPVIYALFYPWFRKSIKFIVTLQILQSGSSDVNI
>XPLOC_3.1.TAAR.1R.318.7tm_1.exons1.scaffold_14.Scomber_japonicus
VDDVHLCYEIDNVSYILTSNPSTMCVLFYVFCSLLSVVTICGNLLVIISIIYFKQLHTSTNYLILSLAVVDMLVGALVFPLSMTISFSLCLYSGGLFCRLRDGFEISLTAASILHLCCISIDRYHAVCQPLTYRTKINDRVVMIMILGVWGASVITAVVFVMLGSNQHICKEKCLIDVTLAIINGTLGIIVTFYLPLIVMLFIYLKIFLVAQRQARSIQATKSGTDVRKMERKATRTLAIVMGVFTICWTPFFTYLIFHYFGYDSFSVPVTEAIMWLALSNSMLNPFIYGFFYSWFRLAFKIIISGKILQGDFANSKL
>XPLOC_9.1.TAAR.1R.328.7tm_1.exons1.scaffold_21.Scomber_japonicus
MDGSGGPPLCFPDFNSSCRRLPLPHSESALLYTLLALVSLLTVTLNLLVIISISHFQQLHTPTNTLLLSLAVSDLVVGLLVMPIEGLRYIERCWLLGRLMCALTPYVSYCMLSASLGHMVLISIDRYLAICDPLLYSTKVTLNRVKISICLCWACSIIYNGCIMIGHIGQPDRFNSCHGECVVVISHISGTLDLFFSFVGPCTVMAVLYMRVFVVAVTQMRVIYSQTAATKMRAALTAKRSERKAARTLGILIVVFLMCFCPYYYPALAGQDTSTSLSYLGVLSWLMLMNSCVNPLIYALFYSWFRKAIKLIITLRILQSHSQEVNIL
>XPLOC_10.1.TAAR.1R.328.7tm_1.exons1.scaffold_21.Scomber_japonicus
MDGSGGPPLCFPDFNSSCRRLPLPHSESALLYTLLALVSLLTVTLNLLVIISISHFQQLHTPTNTLLLSLAVSDLVVGLLVMPIEGLRHIERCWLLGSLMCALTPYVAYCMLSASLGHMVLISIDRYLAICDPLLYSTKVTLNRVKLCICLCWACSIIYNGLILMGHIGQPDRFNSCHGECVVVISHISGTIDLLVTFVGPCTVMAVLYMRVFVVAVTQMRVIYSQTAATKMRAALTAKRSERKAARTLGILIVVFLMCFCPYYYPALAGQDTSTSLSYLGVLSWLMLINSCVNPLIYALFYSWFRKAIKLIITLRILQSHSQEVNIL
>XPLOC_11.1.TAAR.1R.328.7tm_1.exons1.scaffold_21.Scomber_japonicus
MDGSGDPQLCFPDFNSSCRRLPLPHSESALLYTLLAFISLLTVTLNLLVIISISHFQQLHTPTNTLLLSLAVSDLVVGLLVMPIEGLRYIERCWLLGRLMCALTPYVGYCMLSASLGHMVLISIDRYLAICDPLLYSTKVTLNRVKLCICLCWACSIIYNGLILMGHIGQPDRFNSCHGECVVVISQISGTIDLFVAFLGPCAIIAVLYMRVFVVAVTQMRVIYSQTAATKTRAALTVKRSERKAARTLGILIVVFLMCFCPYYYPALAGQDTSTSLSYLGVLSWLMLMNSSVNPLIYALFYSWFRKAIKLIITFRILQSRSQEVNIL
>XPLOC_16.1.TAAR.1R.325.7tm_1.exons2.scaffold_36.Scomber_japonicus
ETLEQAELCIPPLNTSCMSTLVSPKATFIKTLWYYIALLTVMLNLLVVISISHFRHRQLHTTTNVFLLSLAVSDLLVGVAVMPTAVALQSCWFPGKITCALLFLLGFTLTSSSVGSMVLISVDRYVAICVPLHYSSMITTKRAKICVSLCWICSVIYNLIMLKNHLSQIDMFNPCSQECTVFISYISGVVDFIVTFFMPVTVIIVLYMRVFVVAVSQARVMRSQAVAVKSRTQTVVVKKSEMRAARTLGIVLLVFILCLCPYYSPFLAGEDMTADGSSAVTWLFSCNSTLNPLIYALFYPWFRRAIKIIVSLQIMQPGSCKTKIM
>XPLOC_18.1.TAAR.1R.325.7tm_1.exons2.scaffold_36.Scomber_japonicus
ETLEQAELCILPLNTSCMSTLVSPKATFIKTLWYYIALLTVMLNLLVVISISHFRHRQLHTTTNVFLLSLAVSDLLVGGAVMPTAVALQSCWFPGKITCTLLFLLGFALTSSSVGSMVLISVDRYVAICVPLHYSSMITTKRAKICVSLCWICSIIYNLIMLKDHLSQKYMFNPCSQECTVFISYISGVVDFIVTFLGPVTVIIVLYMRVFVVAVSQARVMRSQTVAVKSRTQTVVVKKSEMRAARTLGIVLLVFILCLCPYYSPFLAGEDLTADGSSAVTWLLYCNSTFNPLIYAFFYPWFRRAIKLIVSLQIMQPSSCDFKIL
>XPLOC_19.1.TAAR.1R.321.7tm_1.exons2.scaffold_36.Scomber_japonicus
NQVELCIPPLNISCMSTLVSPKATFIKTLLYYIALLTVSLNLLVVISISHFRRQLHTTTNVFLLSLAVSDLLVGVAMMPATVAQQSCWFPGKITCTLLFLLGFTLTSSSVGSMVLISVDRYVAICVPLHYSSMITTNRAKICVSLCWICSVIYNLMILKDHLSQIDMFNPCPQECTVVIGYISGVVDFIVTFFGPVTVIIVLYMRVFVVAVSQARVMRSQTVAVKSRTQTIVVKKSEMRAARTLGIVLLVFIVCLCPYYGPFLTGEDMTDDGLAAQNWLFYCNSSLNPLIYAFFYPWFRKAMKIIVSLQIMQPGSCDTKII
>XPLOC_20.1.TAAR.1R.328.7tm_1.exons2.scaffold_36.Scomber_japonicus
MLDILDQVELCIPPLNTSCMSTLVSPKATLIKTLWYCIALLTVMLNLLVVISICHFRHRQLHTTTNVFLLSLAVSDLLVGGVVMPAAVALQSCWFPGKITCTLLFFLLGFTLTSSSVGSMVLISVDRYVAICVPLHYSSMITTNRAKICVSLCWICSVIYNLMILKDHLSQIDMFNPCPQECTLVMSSISGVVDFIVTFFGPVTVIIALYMRVFVVAVSQARAMRSQTVAVKSRTQTVVVKKSEMRAARTLGIVLLVFIVCLCPYYCPFLAGEDMTADGSSAVTWLFYCNSTFNPLIYAFFYPWFRRTIKLIVSLQILQPSSCDFKIL
>XPLOC_21.1.TAAR.1R.322.7tm_1.exons2.scaffold_36.Scomber_japonicus
EQVELCILPLNTSCMSTLVSTEATFIKTLLYCISVVTVILNLLVVISISHYRLRQLHTTTNVFLLSLAVSDWLVGGAVMPTAVALQSCWFPGKITCTLLFLLSFILTSSSVGSMVLISVDRYVAICVPLHYSSMITTNRAKICVSLCWICSVIYNLMIIKDHLSQIDMFNPCSQECTIGISYISGVVDFIVTFFGPVTVIIVLYMRVFVVAVSQARVMRSQIVAVKSRTQTIVVKKSEMRAARTLGIVLLVFILCLCPFYYPSLAGQDTATDGSGALNWLFYCNSTFNPLIYAFFYPWFRKSIKLIVSLQILQPGSCKTKVM
>XPLOC_25.1.TAAR.1R.281.7tm_1.exons1.scaffold_36.Scomber_japonicus
LPLIGKIIFSHFRQLHTTTNVFLLSLAVSDLLMGLAVMPTEIIFLQSCWFLGKITCALLLLLSFTLTSSSVGSMVLISVDRYVAICVPLHYSSMITTNRAKICVSLCWMCSVTYSFIILKDRLYQDMSNPCPQECTIFMSSISGVVDFIVTFFGPVTVIIVLYMRVFVVAVSQARVMRSQIVAVKSRTETVVVKKSEMRAARTLGIVLLVFIVCLCPYYCPFLAGEDTTDDGSSAQIWLFYCNSTLNPLIYAFFYPWFRKAIKIIVSLQIMQPGSCDTKII
>XPLOC_26.1.TAAR.1R.282.7tm_1.exons1.scaffold_36.Scomber_japonicus
LPLLVIIIIFLSRQLHTTTNVFLLSLAVSDLLVGLTVMPTEIVIHQSCWFPGKITCDVFLFLSFILTSSSVGSMVLISVDRYVAICVPLHYSSMITTKRAKICVSLCWLCSVIYNFIILKDNMSQKYMFNPCSQECTVFISSISWIVDFIVTFFGPVTVIIVLYMRVFVVAVSQARVMRSQIVAVKSRTLIVVARKSEMKAARALGIVLLVFIVCLCPLYCPFLAGEDSTFDGSSAQSWIFSCNSTLNPLIYAFFYPWFRKSIKIIVSFQILQPGSCEVKIL
>XPLOC_30.1.TAAR.1R.319.7tm_1.exons2.scaffold_36.Scomber_japonicus
ETLKQPELCNFPLNTSCMSSLVSPNATFIKTLLYCIAVLTVMLNLLVVISISHFRRQLHTTTNVFLLSLAVSDLLVGVVVMPATVVQQSCFFTGEITCALFMLLIFTLTSSSVGSMVLISVDRYVAICVPLHYSSMITTNRAKICVSLCWVCSVIYNIIILKDNLSQIDMFNPCLQECTVFISSISGVVDFIVTFFCPVTVIIVLYMRVFVVAVSQARVMRSQIVAVKSRTQTVVVKKSEMRVARTLGIVLLVFIVCLCPYYGPFLMGDNITEDGSSALSWLFYCNSSLNPLIYAFFYPWFRKSITLIVSFQILQPGSC
>XPLOC_52.1.TAAR.1R.326.7tm_1.exons1.scaffold_41.Scomber_japonicus
MEPESTDNSIYVVNGMHPCYESHNTSYIFASNPSIICLLLYIFLGSLSVVTICGNLLVIISVIYFKQLHIPTNYLILSLAVADLLVGLLVFPFSMAFTVTSCWYYEGLLCKVRGSFDVTLSTASILNLCCISIDRYYAVCQPLSYKRRINDCVTGVMIFVSWGVSAMIGIGIIIAGFNQGKCEESCLIDALISTTLACIFSFYIPVIIMLCIYLKILLVAQRQARSIQSTKYGSTVSKMERKATKTLAVVMGVFILCWTPYFLCIIFQPVTHDQTPIAVVETLNWLTLSNSMLNPFIYAFFYSWFRSAFKLIISGKIFQGDYTNSK
>XPLOC_53.1.TAAR.1R.318.7tm_1.exons1.scaffold_41.Scomber_japonicus
VHPCYESDNTTYVFKSNPSIMCLSVYIFLGLLSVTTICGNLLVMTSIIYFKQLHTPTNYLILSLAVADLLVGVIVFPFSMALSLSSCLHHEDLSCKIRDSFDVSLCTSSILNLCCISIDRYYAVCQPLIYRTKINVNVTSIMILVCWGISVLIGIGIIIAGFSQGTCEEMCSVDVVLANVMGPVFSFYFPAIIMICIYLKIFLVAQKQLNSIQKTTCQDTKSGATVSKMERKATKTLATVMGIFLLCLTPYFLFVIFQPLSYMPPPIPVIEALNWLALSNSMLNPFIYGFFYSWFRSAFRMIITGKIFQGNISNIKLF
>LOCXPMedTARs.017.62.HIT1.TAAR.1R.281.7tm_1.exons2.scaffold_85.Scomber_japonicus
LNYCLLVCNNRYRQLHTTTNVFLLSLAVSDLLVGVVLMPATVVQQSCFFTGEITCALILLLGFILFSSSVGSMVLVSVDHYVAICVPLHYSSMITTNRAKICVSLCWICSVIYNLIMFKDHLFQIDMFNPCLQECTVFIGYISGVVDFIATFFCPVTVIIVLYMRVFVVAVSQARVMRSQTVVVKSRTQTIVVKKSEMRAARTLGIVLLVFIVCLCPYYSPYLAGEDITDGGSSALSWLFSCNSTLNPLIYAFFYPWFRKSITLIVSLQILQPGSCKTKIM
>XPLOC_7.2R.1.TAAR.2R.309.7tm_1.exons..Scomber_japonicus
LQTELQSCTTLRNQASRIFLYGFFSIGIVCTVVGNFLVVLSIAYFKQLQSPTNSFVMSLAVADCLVGLVVMPYSMIRTVEGCWYFGVLFCKLHSSLDVMLCTASIFHLSCIAFDRYYAVCNPLVYSLKMSHNRVILLIVVCWAVPMLISFGPIMLDLHIAGVNILLPENVCVFLVNRIYAVMASLVAFYLPMATMLVAYWKIFKAAKRQARQISAMESQMAAGVGKDSSKKQRHRNTMKREGKAAKTLGIIMGVFLIFWMPFFTVNIVDPFIEYSTEVVIWDIFLWLGYINSSLNPFLYGFFNRSFRRA
>XPLOC_32.2R.1.TAAR.2R.331.7tm_1.exons..Scomber_japonicus
DAAELCFPQLNNSCRKPIASQSDAMLAYTLLSYISLLTATLNLLVIISISHFRQRFLLRQLHNPTNFLLLSLAVSDFVVGLLLMPGAVVFTQTCWFLGDRVCVVYYILDFIITSSSVGSMVLISIDRYLAICDPLQYTTKVTLDRTKICVCLCWICSVLYNSLILNHFLTQPDGHNSCYGECVLVLNYITGTVDFFVTFLSPITVIVVLYMRVFVVAVSQARTMRSHIATVTVQRSVKVTAKKSEMKAARTLGVVVVVFLICICPYYSPILIGQFIEASSSSSSLLVWLFYINSCLNPMIYAFFYPWFRKSIKLIVTLKILKPGSCNARII
>XPLOC_33.2R.1.TAAR.2R.333.7tm_1.exons..Scomber_japonicus
METPDTAELCFPQLLNNSCRKPIVSQSDAFLAYILLSSISLLTVILNLLVIISISHFRQRFLLRQLHNPTNFLILSLAVSDFLVGLLLMPVEILLTETCWFLGNHVCVVYYIADFIITSSSVGNMVLISIDRYLAICDPLQYTTKVTLDRTKICVCLCWICSVLYNSLILNHFLTQPDGHNSCYGECVVILNYITGAVDFVFTFISPISVIVILYMRVFVVAVSQARTMRSHIATVTVQRSVKVTAKKSEMKAARTLGIVVVVFLICICPYYSPTLVGEEIEDSSSSSPVVVWLLYINSCLNPMIYAFFYPWFRKSIKLIVTLKILKPESCNA
>XPLOC_34.2R.1.TAAR.2R.295.7tm_1.exons..Scomber_japonicus
TIAVTDKRLLMIISQVMIFFLLRQLHNPTNFLILSLAVSDFLVGLLLMPIEILLTESCWYLGDHVCALYYIVEFIITSSSVGNMVLISIDRYLAICDPLQYTTKVTLDRTKICVCLCWICSVLYNSLILNHFLTQPDGHNSCYGECVVILNYITGTVDFFFTFISPVNVIIVLYMRVFVVAVSQARTMRSHIATVTVQRSVKVTAKKSEMKAARTLGIVVVVFLICICPYYSPILIGQDIEESSSTSPIVVWLFYFNSCLNPMIYAFFYPWFRKSIKLIVTLQILQPGSCNARIM
>XPLOC_36.2R.1.TAAR.2R.276.7tm_1.exons..Scomber_japonicus
FLLRQLHNPTNFLILSLAVSDFLVGLLLMPVKILLTESCWFLGDHVCIVYYITDFIITSSSVGSMVLISIDRYLAICDPLQYTTKVTLDRTKICVCLCWICSVLYNNLILNNFLTQPNEQNSCYGECVVVLNYITGTVDLVFTFISPVNVIVILYMRVFVVAVSQARTMRSHIATVTVQRSVKVTAKKSEMKAARTLGIVVVVFLICICPYYSPILIGQDIEESSSSLSIVVWLFYINSCLNPMIYAFFYPWFRKSIKLIVTLQILQPGSRNARIM
>XPLOC_37.2R.1.TAAR.2R.293.7tm_1.exons..Scomber_japonicus
AVIDKLVLMIISQVMIFFLLRQLHNPTNVLILSLAVSDFLVGLLLMPVEILLTESCWYLGDHVCVVYYIANFIITSSSVGNMVLISIDRYLAICDPLQYTTKVTLDRTKICVCLCWICSVLYNSLILNHFLTQPDGHNSCYGECVVVLNYITGTVDFVFTFISPVNVIIVLYIRVFVVAVSQARTMRSHIATVTVQRSVKVTAKKSEMKAARTLGIVVVVFLICICPYYSPILIGQDIEESSSSLSIVVWLLYFNSCLNPMIYAFFYPWFRKSIKLIVTLQILQPGSRNARIM
>XPLOC_38.2R.1.TAAR.2R.321.7tm_1.exons..Scomber_japonicus
NNSVFKNPYFRISNIILSMLFKCVLSTIAVTDKLLLMIISQVMIFFLLRQLHNPTNFLILSLAVSDFLVGLLLMPIEILLTESCWYLGDHVCVVYYITDFIITSSSVGSMVLISIDRYLAICDPLQYTTKVTLDRTKICVCLCWICSVLYNSLILNHFLTQPDGHNSCYGECVVILNYITGTVDLVFTFISPVNVIVVLYMRVFVVAVSQARTMRSHIATVTVQRSVKVTAKKSEMKAARTLGVVVVVFLICICPYYSPILIGEDIEDSSSSLSIVAWLFYFNSGLNPMIYAFFYPWFRKSIKLILTLQILQPGSCNARIM
>XPLOC_39.2R.1.TAAR.2R.333.7tm_1.exons..Scomber_japonicus
METPDTAELCFPQLLNNSCRKPIVSQSDALPAYILLSSISLITATLNLLVIISISHFRQRRQLHNPTNFLILSLAVSDFFIGLLLMPVAILLTETCWFLGDHMCALYYIVEFIFSSSSVGNMVLISIDRYLAICDPLQYTTKVTLDRTKICVCLCWICSVLYNSLILNHFLTQPDGQNSCYGECVVILNDITGTVDFVFTFISPITVIVILYMRVFVVAVSQARTMRSHIATVTVQRSVKVTAKKSEMKAARTLGVVVVVFVICICPYYSPILIGEDIEDSSSSSTIALWLFYFNSCLNPMIYAFFYPWFRKSIKLILTLKIVQPGSCNARIM
>XPLOC_45.2R.1.TAAR.2R.332.7tm_1.exons..Scomber_japonicus
MESLEGAGLCFPQLNSSCKIPKRPYTETMLINVLLSSISMVTVALNLLVIISISHFRHIRQLHNPTNLFLLSLAVSDLLVGLLLMPIEIIYIDTCWFLGDIVCTLYYVVDYTITSASVANMVLLSFDRYIAICDPLHYPTKVTKSRAEICVCLCWFGSVFYRILLLNDHLEQPGRSISCLGECVVVINYIAGAVDLVFTFIIPITLIIILYIRVFVAVVSQTRAIRSHIAAVTVQGRRVSNVKKSEMKAARTLGIVVVVFLICFCPYYSPILAGQDISVDASSAAFEIWLAHFNSCLNPMIYAFFYPWFRKSIKLIVTLQILKPGSRDAKML
>XPLOC_46.2R.1.TAAR.2R.294.7tm_1.exons..Scomber_japonicus
FVSSTTATFHNMFSDVILSLSRQLHTPTNLLLLSLAVSDFLVGLLLMPIQILLIGGCWFLGTLICGLFYYASFILTSASVGNMVLISVDRYVAICNPLHYPTKVTLTRVKICVCLCWAFSVFYNGLILNGFLKHPDRYNSCYGECVVVIDFITGAVDVTLTFIGPIAIIIVLYMRVFVVAVSQIRAMRSHIAAVTLQGSVNATARTSERKAARTLGVVVVVFLICFCPYFYPSLAGQDMSTSVAFSIFGVWLLYCNSCLNPVIYAFFYPWFRKSIKLTVTLKILQPGSCDVSIL
>XPLOC_47.2R.1.TAAR.2R.336.7tm_1.exons..Scomber_japonicus
MEVQDRTELCFPHLPNISCRSKMYSWSGAVYLAILLSSISSFTVALNLLVIISVSHFRQRFSSRQLHTPTNILLLSLAVSDFLVGIMVMPGAIVLHTSCWLFGDLMCSLYNYTAFIVICSSVGDMVLISIDRYVAICDPLHYTTKITVNRVKLCVCLCWLFSALLSIVFTKNNLIQPGKYNSCHGECVIVIDNISGVVDLVLSFIIPVSLIIILYMRVFVVAVSQARAMRSHVAAVTLQVSLTITSKKSELKAARTLGILVVVYLLCFCPYYCLSLVGSKTLFSYLFELFLGMLFYFNSCMNPVIYAMFYPWFRKAIKLIVTLQILQPGSSDANIL
>XPLOC_48.2R.1.TAAR.2R.328.7tm_1.exons..Scomber_japonicus
MEVQDRAELCFPHLPNISCRRPLSSGFEAVILNILLFSFTVLTIALNLLVIISVSHFRRQLHTPTNILLLSLAVSDFLVGIVVVPGIIVTQISCWFVGDVLCSLSAYICFIMISSSVGDMVLISIDRYVAICDPLHYTTKITVRRVKLCVCLCWLFSALFSIVFTKNNLTHPGKYNSCHGECVIVIDNISGVVDLVLSFIIPVSLIIILYMRVFVVAVSQARAMRSHVTAGTLQVSLISKKSELKAARTLGIIVVVFLVCCFPYYCASLVADKFSNTLFESFALSLLHFNSCLNPVIYAMFYPWFRKAIKLIVTLQILQSGSSDVNIL
>XPLOC_49.2R.1.TAAR.2R.327.7tm_1.exons..Scomber_japonicus
MEVQDRAELCFPHLPNISCRRPLSSGFETVILNILLFSFTVLTIALNLLVVISVSHFRRQLHTPTNILLLSLAVSDFLVGIVVVPGAIATQISCWLVGDVLCSLCSYICNIIISSSVGDMVLISVDRYVAICDPLHYTTKITVRRVKLCVCLCWLFSALFSIIFAKNDLAHPGKYNSCHGECIFFTDDISGVVDLVLSFIIPVTLIIILYMRVFVVAVSQARAMRSHVTAGTLQVSLISKKSELKAARTLGIIVVVFLVCCFPYYCASLVADKFSNTLYESFVLSLLHFNSCLNPVIYALFYPWFRKSIKFIVTLQILQSGSSDVNI
>XPLOC_50.2R.1.TAAR.2R.326.7tm_1.exons..Scomber_japonicus
VQDRAELCFPHLPNISCRRPLSSGSEDASLKILLFSFTVITVTLNLLVIISVSHFRRQLHTPTNILLLSLAVSDFLVGIVVVPGAIGKRISCWFVGDVLCSLCYYICFIIISSSVGDMVLISIDRYVAICDPLHYTTKITVRRVKLCVCLCWLFSALFSIVFTKDYLTHPGKYNSCHGECVIVVDYISGVTDLVLSFIIPVTLIIILYMRVFVVALSQARAMRSNVTAGTVQVSLISKKSELKAARTLGIIVVVFLVCCFPYYCASLVEDKLFNSLYASFLLSLLHFNSCLNPVIYAMFYPWFRKSIKLIVTLQILQSGSSDVNIV
>XPLOC_51.2R.1.TAAR.2R.328.7tm_1.exons..Scomber_japonicus
MEVQDRAELCFPHLPNISCRRPLSSGSEAVILKILLFSFTVLTIALNLLVIISVSHFRRQLHTPTNILLLSLAVSDFLVGIVVMPGAIAKQISCWFVGDVVCSLSIYIAFIIISSSVGDMVLISVDRYVAICDPLHYTTKITVRRVKLCVCLCWLFSALFSIVLAKDYLIHPGKYNSCHGECVMVVDYISGVTDLVLSFIIPVTLIIILYMRVFVVAVSQARAMRSNVTAGTLQVSVISKKSELKAARTLGIIVVVFLVCCFPYYCASLVEDKLFNSLYASFLLSLLHFNSCLNPVIYAMFYPWFRKSIKLIVTLQILQSGSSDVNIL
>XPLOC_52.2R.1.TAAR.2R.327.7tm_1.exons..Scomber_japonicus
MEVQDRAELCFPHLPNISCRRPLSSGSEDASLKILLFSFTVLIVAFNMLVIVSVSHFRRQLHTPTNILLLSLAVSDFLVGIVVMPGTIVKQIFCWFVGDVLCSLCTYIAFIIISSSVGDMVLISIDRYVAICDPLHYTTKITVRRVKLCVCLCWLFSALFSIVFTKDYLTHPGKYNSCHGECVMVVDYISGVTDLVLSFIIPVTLIIILYMRVFVVAVSQARAMRSHVTAGTLQVSLISKKSELKAARTLGIIVVVFLVCCFPYYCASLVADKFSNTLYESFVLSLLHFNSCLNPVIYALFYPWFRKSIKFIVTLQILQSGSSDVNI
>XPLOC_4.2R.1.TAAR.2R.318.7tm_1.exons..Scomber_japonicus
VDDVHLCYEIDNVSYILTSNPSTMCVLFYVFCSLLSVVTICGNLLVIISIIYFKQLHTSTNYLILSLAVVDMLVGALVFPLSMTISFSLCLYSGGLFCRLRDGFEISLTAASILHLCCISIDRYHAVCQPLTYRTKINDRVVMIMILGVWGASVITAVVFVMLGSNQHICKEKCLIDVTLAIINGTLGIIVTFYLPLIVMLFIYLKIFLVAQRQARSIQATKSGTDVRKMERKATRTLAIVMGVFTICWTPFFTYLIFHYFGYDSFSVPVTEAIMWLALSNSMLNPFIYGFFYSWFRLAFKIIISGKILQGDFANSKL
>XPLOC_9.2R.1.TAAR.2R.328.7tm_1.exons..Scomber_japonicus
MDGSGGPPLCFPDFNSSCRRLPLPHSESALLYTLLALVSLLTVTLNLLVIISISHFQQLHTPTNTLLLSLAVSDLVVGLLVMPIEGLRYIERCWLLGRLMCALTPYVSYCMLSASLGHMVLISIDRYLAICDPLLYSTKVTLNRVKISICLCWACSIIYNGCIMIGHIGQPDRFNSCHGECVVVISHISGTLDLFFSFVGPCTVMAVLYMRVFVVAVTQMRVIYSQTAATKMRAALTAKRSERKAARTLGILIVVFLMCFCPYYYPALAGQDTSTSLSYLGVLSWLMLMNSCVNPLIYALFYSWFRKAIKLIITLRILQSHSQEVNIL
>XPLOC_10.2R.1.TAAR.2R.328.7tm_1.exons..Scomber_japonicus
MDGSGGPPLCFPDFNSSCRRLPLPHSESALLYTLLALVSLLTVTLNLLVIISISHFQQLHTPTNTLLLSLAVSDLVVGLLVMPIEGLRHIERCWLLGSLMCALTPYVAYCMLSASLGHMVLISIDRYLAICDPLLYSTKVTLNRVKLCICLCWACSIIYNGLILMGHIGQPDRFNSCHGECVVVISHISGTIDLLVTFVGPCTVMAVLYMRVFVVAVTQMRVIYSQTAATKMRAALTAKRSERKAARTLGILIVVFLMCFCPYYYPALAGQDTSTSLSYLGVLSWLMLINSCVNPLIYALFYSWFRKAIKLIITLRILQSHSQEVNIL
>XPLOC_11.2R.1.TAAR.2R.328.7tm_1.exons..Scomber_japonicus
MDGSGDPQLCFPDFNSSCRRLPLPHSESALLYTLLAFISLLTVTLNLLVIISISHFQQLHTPTNTLLLSLAVSDLVVGLLVMPIEGLRYIERCWLLGRLMCALTPYVGYCMLSASLGHMVLISIDRYLAICDPLLYSTKVTLNRVKLCICLCWACSIIYNGLILMGHIGQPDRFNSCHGECVVVISQISGTIDLFVAFLGPCAIIAVLYMRVFVVAVTQMRVIYSQTAATKTRAALTVKRSERKAARTLGILIVVFLMCFCPYYYPALAGQDTSTSLSYLGVLSWLMLMNSSVNPLIYALFYSWFRKAIKLIITFRILQSRSQEVNIL
>XPLOC_17.2R.1.TAAR.2R.327.7tm_1.exons..Scomber_japonicus
EQVELCILPLNTSCISMLVSPKATFIKTLLYCIVLLTVMLNLLVVISISHFRHRFLSRQLHTTTNVFLLSLAVSDLLVGVAVMPTAVAQQSCWFPGKITCALLFFLLGFTLTSSSVGSMVLISVDRYVAICVPLHYSSMITTKRAKICVSLCWICSVIYNLIMLKDHLSQKYMFNPCSQECTLIISYISGVVDFIVTFFVPVTVIIVLYMRVFVVAVSQARVMRSQAVAVKSRTQTVIVKKSEMRAARTLGIVLLVFIVCLCPYYGPFLAAEDIAADGSSAQIWLFSCNSTLNPLIYALFYPWFRRAIKIIVSLQIMQPGSCKTKIM
>XPLOC_18.2R.1.TAAR.2R.326.7tm_1.exons..Scomber_japonicus
EQAELCIPPLNTSCMSTLVSPKATFIKTLWYYIALLTVMLNLLVVISISHFRHRFLSRQLHTTTNVFLLSLAVSDLLVGVAVMPTAVALQSCWFPGKITCALLFLLGFTLTSSSVGSMVLISVDRYVAICVPLHYSSMITTKRAKICVSLCWICSVIYNLIMLKNHLSQIDMFNPCSQECTVFISYISGVVDFIVTFFMPVTVIIVLYMRVFVVAVSQARVMRSQAVAVKSRTQTVVVKKSEMRAARTLGIVLLVFILCLCPYYSPFLAGEDMTADGSSAVTWLFSCNSTLNPLIYALFYPWFRRAIKIIVSLQIMQPGSCKTKIM
>XPLOC_19.2R.1.TAAR.2R.288.7tm_1.exons..Scomber_japonicus
MTHFRKLPLIGKFIIFLSRQLHTTTNVFLLSLAVSDLLVGAVVMPTTVTQQSCWFPGKITCTLLFLLLGFTLTSSSVGSMVLISVDRYVAICVPLHYSSMITTKRAKICVSLCWICSVIYNLIILKDHVSQIDMFNPCTQECTVFISYISGLVDFIVTFFVPVTVIIVLYMRVFVVAVSQARVMRSQIVAVKSRTQTVIVKKSEMKAARTLGIVLLVFILCLCPYYGSFLAGEDMTADGSSAVTWLFSCNSTLNPLIYAFFYPWFRKAIKIIVSLQILQPSSCDFKIL
>XPLOC_21.2R.1.TAAR.2R.329.7tm_1.exons..Scomber_japonicus
ETLEQAELCILPLNTSCMSTLVSPKATFIKTLWYYIALLTVMLNLLVVISISHFRHRFLSRQLHTTTNVFLLSLAVSDLLVGGAVMPTAVALQSCWFPGKITCTLLFLLGFALTSSSVGSMVLISVDRYVAICVPLHYSSMITTKRAKICVSLCWICSIIYNLIMLKDHLSQKYMFNPCSQECTVFISYISGVVDFIVTFLGPVTVIIVLYMRVFVVAVSQARVMRSQTVAVKSRTQTVVVKKSEMRAARTLGIVLLVFILCLCPYYSPFLAGEDLTADGSSAVTWLLYCNSTFNPLIYAFFYPWFRRAIKLIVSLQIMQPSSCDFKIL
>XPLOC_22.2R.1.TAAR.2R.342.7tm_1.exons..Scomber_japonicus
NQVELCIPPLNISCMSTLVSPKATFIKTLLYYIALLTVSLNLLVVISISHFRHNNMTHFRKLPLIGKLIIFLSRQLHTTTNVFLLSLAVSDLLVGVAMMPATVAQQSCWFPGKITCTLLFLLGFTLTSSSVGSMVLISVDRYVAICVPLHYSSMITTNRAKICVSLCWICSVIYNLMILKDHLSQIDMFNPCPQECTVVIGYISGVVDFIVTFFGPVTVIIVLYMRVFVVAVSQARVMRSQTVAVKSRTQTIVVKKSEMRAARTLGIVLLVFIVCLCPYYGPFLTGEDMTDDGLAAQNWLFYCNSSLNPLIYAFFYPWFRKAMKIIVSLQIMQPGSCDTKII
>XPLOC_23.2R.1.TAAR.2R.332.7tm_1.exons..Scomber_japonicus
MLDILDQVELCIPPLNTSCMSTLVSPKATLIKTLWYCIALLTVMLNLLVVISICHFRHRFLSRQLHTTTNVFLLSLAVSDLLVGGVVMPAAVALQSCWFPGKITCTLLFFLLGFTLTSSSVGSMVLISVDRYVAICVPLHYSSMITTNRAKICVSLCWICSVIYNLMILKDHLSQIDMFNPCPQECTLVMSSISGVVDFIVTFFGPVTVIIALYMRVFVVAVSQARAMRSQTVAVKSRTQTVVVKKSEMRAARTLGIVLLVFIVCLCPYYCPFLAGEDMTADGSSAVTWLFYCNSTFNPLIYAFFYPWFRRTIKLIVSLQILQPSSCDFKIL
>XPLOC_25.2R.1.TAAR.2R.329.7tm_1.exons..Scomber_japonicus
ETLEQVELCILPLNTSCMSTLVSPNATLIKTLWYCIALLTVMLNLLVIISISHFRHRFLSRQLHTTTNVFLLSLAVSDFLVGLAVMPAAVAQQSCWFLDKITCALLLLLTFILTSSSVGSMVLISVDRYVAICVPLHYSSMITTNRAKICVSLCWICSVIYNFIILKDHLSQIDMFNPCPQECTLVMSSISGVVDFIVTFFCPVTVIIVLYMRVFVVAVSQARAMRSQIVAVKLRTQTVIVKKSEMRAARTLGIVLLVFIVCLCPYYCPSLAGQETKGNDSSAQIWLFYFNSSLNPLIYAFFYPWFRKSIKLIVSLQILQQHSCEVKII
>XPLOC_26.2R.1.TAAR.2R.329.7tm_1.exons..Scomber_japonicus
VQTLEQVELCIPPLNTSCMSTLVSPKATFIKTLLYCISVVTVMLNLLVVISISHYRHFLSRQLHTTTNVFLLSLAVSDLLVGVVVMPATVVQQSCLFLDKITCDVFLFLSFILTSSSVGSMVLISVDRYVAICAPLHYSSMITTKRAKICVSLCWLCSVIYNFIILKDHLSQIYMFNPCSQECTVFISYISGVVDFIVTFFVPVTVIIVLYMRVFVVAVSQARVMRSQIVAVKSRTLTVVARKSEMRAARNLGIVLLVFIVCLCPLYCPFLAGEDSTVDGSSALRWIFSCNSTLNPLIYAFFYPWFRKSIKLIVSFQILQPGSCDFNIL
>XPLOC_27.2R.1.TAAR.2R.342.7tm_1.exons..Scomber_japonicus
EQVELCILPLNISCISMLVSPKATFIKTLLYCIVLLTVMLNLLVVISISHFRQRNVTHFRKLPLNGKLIIFLSRQLHTTTNVFLLSLAVSDLLVGVAVMPTAVAQQSCWFPGKITCALIFLLGYTLTSSSVGSMVLISVDRYVAICVPLHYSSMITTKRAKICVSLCWICSVTYNLMILKNHLSQIDMFNPCPQECTIFMSSISGVVDFIVTFLGPVSVIIVLYMRVFVVAVSQARVMRSQIVAVKSRTQTVVVKKSEMKAARTLGIVLLVFIVCLCPLYFPFLAGEDMTADGSSALSWLFYCNSSLNPLIYAFFYPWFRKSIKLIVSLQILQPGSCEVKIL
>XPLOC_28.2R.1.TAAR.2R.328.7tm_1.exons..Scomber_japonicus
ETLEQVDLCILPLNTSCMSTLVSPKATLIKTLLYCITLLTVMLNLLVVISISHFRHRHFRQLHTTTNVFLLSLAVSDLLMGLAVMPTEIIFLQSCWFLGKITCALLLLLSFTLTSSSVGSMVLISVDRYVAICVPLHYSSMITTNRAKICVSLCWMCSVTYSFIILKDRLYQDMSNPCPQECTIFMSSISGVVDFIVTFFGPVTVIIVLYMRVFVVAVSQARVMRSQIVAVKSRTETVVVKKSEMRAARTLGIVLLVFIVCLCPYYCPFLAGEDTTDDGSSAQIWLFYCNSTLNPLIYAFFYPWFRKAIKIIVSLQIMQPGSCDTKII
>XPLOC_29.2R.1.TAAR.2R.282.7tm_1.exons..Scomber_japonicus
LPLLVIIIIFLSRQLHTTTNVFLLSLAVSDLLVGLTVMPTEIVIHQSCWFPGKITCDVFLFLSFILTSSSVGSMVLISVDRYVAICVPLHYSSMITTKRAKICVSLCWLCSVIYNFIILKDNMSQKYMFNPCSQECTVFISSISWIVDFIVTFFGPVTVIIVLYMRVFVVAVSQARVMRSQIVAVKSRTLIVVARKSEMKAARALGIVLLVFIVCLCPLYCPFLAGEDSTFDGSSAQSWIFSCNSTLNPLIYAFFYPWFRKSIKIIVSFQILQPGSCEVKIL
>XPLOC_31.2R.1.TAAR.2R.321.7tm_1.exons..Scomber_japonicus
ETLKQPELCNFPLNTSCMSSLVSPNATFIKTLLYCIAVLTVMLNLLVVISISHFRHRRQLHTTTNVFLLSLAVSDLLVGVVVMPATVVQQSCFFTGEITCALFMLLIFTLTSSSVGSMVLISVDRYVAICVPLHYSSMITTNRAKICVSLCWVCSVIYNIIILKDNLSQIDMFNPCLQECTVFISSISGVVDFIVTFFCPVTVIIVLYMRVFVVAVSQARVMRSQIVAVKSRTQTVVVKKSEMRVARTLGIVLLVFIVCLCPYYGPFLMGDNITEDGSSALSWLFYCNSSLNPLIYAFFYPWFRKSITLIVSFQILQPGSC
>XPLOC_53.2R.1.TAAR.2R.326.7tm_1.exons..Scomber_japonicus
MEPESTDNSIYVVNGMHPCYESHNTSYIFASNPSIICLLLYIFLGSLSVVTICGNLLVIISVIYFKQLHIPTNYLILSLAVADLLVGLLVFPFSMAFTVTSCWYYEGLLCKVRGSFDVTLSTASILNLCCISIDRYYAVCQPLSYKRRINDCVTGVMIFVSWGVSAMIGIGIIIAGFNQGKCEESCLIDALISTTLACIFSFYIPVIIMLCIYLKILLVAQRQARSIQSTKYGSTVSKMERKATKTLAVVMGVFILCWTPYFLCIIFQPVTHDQTPIAVVETLNWLTLSNSMLNPFIYAFFYSWFRSAFKLIISGKIFQGDYTNSK
>XPLOC_54.2R.1.TAAR.2R.318.7tm_1.exons..Scomber_japonicus
VHPCYESDNTTYVFKSNPSIMCLSVYIFLGLLSVTTICGNLLVMTSIIYFKQLHTPTNYLILSLAVADLLVGVIVFPFSMALSLSSCLHHEDLSCKIRDSFDVSLCTSSILNLCCISIDRYYAVCQPLIYRTKINVNVTSIMILVCWGISVLIGIGIIIAGFSQGTCEEMCSVDVVLANVMGPVFSFYFPAIIMICIYLKIFLVAQKQLNSIQKTTCQDTKSGATVSKMERKATKTLATVMGIFLLCLTPYFLFVIFQPLSYMPPPIPVIEALNWLALSNSMLNPFIYGFFYSWFRSAFRMIITGKIFQGNISNIKLF
>LOCXPTAAR28.62.HIT1.TAAR.2R.322.7tm_1.exons3.scaffold_85.Scomber_japonicus
TLEQVELCISPLNTSCMSTLVSPKATFIKTLLYYIALLTVMLNLLLVVCNNRFWQLHTTTNVFLLSLAVSDLLVGGAVMPATVVQLSCWFPGKITCALLFLLSFILTSSSVGSMVLISVDRYVAICVPLHYSSLITTNRAKICVSLCWICSVNFNLVILKDHLFQIDMFNPCPQECTVFIGYISGVVDFIVTFLGPVTVIIVLYMRVFVVAVSQARVMRSQTVAVKSRTQTIVVKKSEMRAARTLGIVLLVFIVCLCPYYSPYLAGEDMTNDGSSAVNWLFSCNSTLNPLIYAFFYPWFRRAIKIIVSLQIMQPGSCDFKIL
>XPLOC_3.1.Ora.1R.278.7tm_1.exons1.scaffold_7.Scomber_japonicus
MLLWVWWRAVGCWVTLALSVFHCTTLRRQHVIFGPLAQQRERRRVWIVLGLVWGANLAFSIPALVYSTHVHGNATVELMVISCTTRPLLGCIWEFPSSEQGSAFASSSLALNEVLPLVLMIFTNLATLHALAKHIRAVTSGGDSGGSHGELDKHVSTERKAAHVIMSLVSLFVVCWALQVAAVTYYNHDGGHHAEGLLTVSHFSASLFVGFSPMVVALGHGKLRRKIMGMILGWCKIVKCHNADTEVGNDSSEAREKKGKQTIFVVQKEQGHHKCGGN
>XPLOC_4.1.Ora.1R.318.V1R.exons1.scaffold_7.Scomber_japonicus
MPSEEFVRGMLYLSLTVVGVPGNMAVILAFLLLLYNENQLLPADAIVLHLACANLLVVGVRCLLETLASFHLANIFGDTGCKAVIFVYRTSRSLSIWLTFVLSAYQCLSIAPPGSHWASGRALLARYLGFVFLFLWVLNTCMSSAAILFSFSTQNDSSLTNHGINVQFCYVYFPSKLSKEANGAAQVGRDVVPMALMTLASLIILVFLYKHSQQVKGLRRSSGGSGGAEQRAAKAVVALVTLYVVLYGVDNGLWVYTLTVRETMRSSLISDLRIFFSSLYAALSPVVIIASNRKVNVRLRCVAQEKPVQEKATSVSTM
>XPLOC_5.1.Ora.1R.313.V1R.exons1.scaffold_7.Scomber_japonicus
MDLCVTIKGVSFLLQTGMGILGNTVVLMAYVHIIYTEPKILPVDMILCHLAFANLMLLLTRCVPQTMTVFGLKDLLNDPGCKVVIYAYRIGRALSVCITCMLSVFQAVTIAPAGPRLSRLKPALPSLVFPTFAGLWLLNMAICIAAPFFSMAPRNGTVPAFTLNLGFCHVDFRDNLSYVINGVAVSGRDFAFVALMVGSSGYILLLLHRHSRQVRSIRRSQGGGAETRAAKTVVTLVILYVVFFGIDNVIWIYMLTVAKVSPVVADMRVFFSSCYASLSPYFIISSNKKVKAKIACASEQDQPSADMQESNDK
>XPLOC_1.1.Ora.1R.299.7tm_1.exons1.scaffold_14.Scomber_japonicus
SDKFKALRICISCIGLVGNVFLILSIFQTKFSRLKSFELFLLGLAAANLEEIVIVNIFDIIINQPSTTVSTWSCRSLKLLTVFGEISSILFTVLISIFRCQKLRDAHKRGNLPIFLDSIRSAWLVSGLCVMLSALLSVPTFVINLQHSVDNITVNNSDCSPDFFLCRKDYYPILNCAYKYLFILVCNFLPLIIVTVSGCLIIAVLLSQRKTVTTVVSVSGTGQFDRKRNGFRIQRSTVAVLAAMALFQVDWTIYLLFQLTSDPTDFPFWAEVEFCISTSYTSLSPYVYGIGNNLFSHKN
>XPLOC_2.2R.1.Ora.2R.318.V1R.exons..Scomber_japonicus
MPSEEFVRGMLYLSLTVVGVPGNMAVILAFLLLLYNENQLLPADAIVLHLACANLLVVGVRCLLETLASFHLANIFGDTGCKAVIFVYRTSRSLSIWLTFVLSAYQCLSIAPPGSHWASGRALLARYLGFVFLFLWVLNTCMSSAAILFSFSTQNDSSLTNHGINVQFCYVYFPSKLSKEANGAAQVGRDVVPMALMTLASLIILVFLYKHSQQVKGLRRSSGGSGGAEQRAAKAVVALVTLYVVLYGVDNGLWVYTLTVRETMRSSLISDLRIFFSSLYAALSPVVIIASNRKVNVRLRCVAQEKPVQEKATSVSTM
>XPLOC_3.2R.1.Ora.2R.313.V1R.exons..Scomber_japonicus
MDLCVTIKGVSFLLQTGMGILGNTVVLMAYVHIIYTEPKILPVDMILCHLAFANLMLLLTRCVPQTMTVFGLKDLLNDPGCKVVIYAYRIGRALSVCITCMLSVFQAVTIAPAGPRLSRLKPALPSLVFPTFAGLWLLNMAICIAAPFFSMAPRNGTVPAFTLNLGFCHVDFRDNLSYVINGVAVSGRDFAFVALMVGSSGYILLLLHRHSRQVRSIRRSQGGGAETRAAKTVVTLVILYVVFFGIDNVIWIYMLTVAKVSPVVADMRVFFSSCYASLSPYFIISSNKKVKAKIACASEQDQPSADMQESNDK
>XPLOC_1.2R.1.Ora.2R.299.7tm_1.exons..Scomber_japonicus
SDKFKALRICISCIGLVGNVFLILSIFQTKFSRLKSFELFLLGLAAANLEEIVIVNIFDIIINQPSTTVSTWSCRSLKLLTVFGEISSILFTVLISIFRCQKLRDAHKRGNLPIFLDSIRSAWLVSGLCVMLSALLSVPTFVINLQHSVDNITVNNSDCSPDFFLCRKDYYPILNCAYKYLFILVCNFLPLIIVTVSGCLIIAVLLSQRKTVTTVVSVSGTGQFDRKRNGFRIQRSTVAVLAAMALFQVDWTIYLLFQLTSDPTDFPFWAEVEFCISTSYTSLSPYVYGIGNNLFSHKN
>XPLOC_24.1.OlfC.1R.934.ANF_receptor.exons7.scaffold_11.Scomber_japonicus
MKITALITVLSLALGVFELPSTFALNNYGDGVNQKAGHTETTTGAGVTEASSVKCKLQGSSRLPAFSMDGDYIIGGVFSLHNYIDKVKHNYTSMPEPLLCIGRLSIDSRELRFSRAMVFAIQEINNSTELLPGITLGYQIHDSCSSVPVAVHVAFQLSNGLDPVYNTGNKCSQSGAVMAIVGESGSTPSISISRIIGPFNIPQVSVSHFATCACLSNKQQYPSFFRTIPSDQFQADALAKLVKHFGWTWIGAVRSDSDYGNNGMASFLHAAYKEGICVEYSESFYRTHPHSRIQRVADVIRRSITRSTAMVVVAFVASGDMRILLEELSRQPFPPRQWIGSETWVTDSHMLRFSFCAGAIGFGIQRSVIPGLRDFLLDLSPTEVVASPLLTEFWEDAFKCRLGKSEKVDGFLCVLGVGTDESVCDGSEDIQELQIAYTDTSQLRITNMVYKAVYAIAHAIHNAVCQETNSTSHCDKFTRIESSQVQVLTQLKKVNFSQNGYHVSFDANGDPVAMYELVNWQKSKSGSFEVVTVGHYDASLPVGQEFHINRNLTWVGDSTQVQVPVSVCSDSCRPGTRKVLQKGKPICCYDCIPCPEGEISNATGKIKCFLIYTVIYNIDYMTAKSSSNIFSFSDSPGCFRCPKEFWPNAERDTCLPKPVEFLSFDEVLGIILAAFSVGGASLAIMTAAVFFHNRASPIVRANNSELSFLLLFSLTLCFLCALTFIGAPSEWSCMLRHTAFGITFVLCISCVLGKTIVVLMAFRATLPGSNVMKWFGPPQQRMTVVSFTFIQVLICTIWLVLSPPFPMKNLTIYKERIILECALGSAIGFWAVLGYIGLLAAFCFVLAVLARKLPDNFNEAKLITFSMLIFCAVWITFIPAYVSSPGKFTVAVEIFAILASSFGLILCIFAPKCFIILFQPEKNTKKHLMNKNQS
>XPLOC_29.1.OlfC.1R.942.ANF_receptor.exons6.scaffold_11.Scomber_japonicus
MTPLALFPLIYSVWVFTLTYAPISIFTSPSPSAAKVCTLQNNFEPGFVAEGDFIIGGIFPLHYVQEMPDLNYTYRPPPVKCNSFDPRAFRWAQTMRLAVEEINQNMELLPNYTLGHKIFDSCAHPLTGQRAALAVLNGLSEDHSAMCSSASSLLAVIGDSGSAQSIVISRMLQPFRIPMVSWISYFSTCSCFADRIKFPNFFRVIPNDDYQVRVVKAIAQLLVRFNWTWVGLLRWDTDYGRFAMQGLLRELRGTKVCVAYQEIIPLFYNRQRVLEVMKVVKVMRSSTAKVVVLFSNEGEMTPFLRDYMTQNITGIQWVASEAWVTSSVFTGSEYYPYLGGTIGFGIRKGPISRLSDYLLTVNPQMYPNNPLVQELWESLYGCSPSSSSGSQLPPCSGQEYLLDQHSAYMNTSSPRVAYNVYKAVYAIAHSLHNLLLCQPDQGPFLNNSCAQSNNIQPWQVLSSILIDSCSINFVRVFYFLFFFKLQHYLQEVTFNIAGEVVNFDLKGDSIPYYDIINWQRGTGGNIEFFNVGLFDRTKPVGEELVIEEDRIMWAGHQSEASCSHCVFTFITCSCLPGSRKAVRRGEPVCCFDCVPCDSGKISNQTSELTTMQRYKLLSTIFYQVNIKLHHINYSFLLFFYSLDSIECTFCPEDFWSNKDRTACIPKKIEFLAYDSLGIALTVISIVGACLTIVVITVFFHHRNTAIVRVNNSELSFFILFSLSLCFLCSLVFIGEPTAWSCMLRHTAFSITFSLCISCILGKTLVVLAAFTATRPGDNIMKWLGPKQQRAIIFSCTLVQVIICAAWLIDAPPYPSRNTQYEGSKIILECSVGSSLAFWCVLGYIGLQACLCFILAFLARKLPGNFNEAKFITFSMLIFCAVWFAFIPAYISSPGNYADAVESFAILASSFGLLFCLFAPKCYVILLKPEKNTKHHLMGKEKK
>XPLOC_63.1.OlfC.1R.749.ANF_receptor.exons4.scaffold_11.Scomber_japonicus
MTSTQRWPEQGWALLQLFLVASFSQAEEQLCRHRGDPENSQLSKDGDIMLGGIFSFHSRWKDRKDTYMHKPQPLQCTSLNFRGFQFTQAMLFAIEEVNNNTDILPGISLGYKIYDACGSIARGVRVALALANGNEHSSSLSEAPCTRPAQVQAIMGETSSSPCMAIATVIGPFHIPLVISHFATCACLSNKVKYPSFLRTIPSDYYQSRALAQLVKHFGWTWVGAIRTNDDYGNDGMATFTETAQQLGICLEYSVSFFRTDPPDRIQKIINIIKTSTSKVIVAFLSHMDMDVLIHELSYHNLTGYQWVGTEGWIFDSQTAAMDRHHILDGAIGLSIPKAQVSGMREFMVDVKPLNTSSNQMFTEFWETLFSCKFKQTKSATGNQRKCTGDEDLTGVHNSFTDMSLMPIFNNVYKGVYAVAHALHNILGCNKTCHTNVQLDPFTVSDSITCVRCHPEYWSNERRDACVKKDAEFLSYEEIMGALLTAASLFGTCMTAAVAFIFFRYRKTPIVRANNSELSFLLLFSLTLCFLCSLTFIGQPSEWSCMLRHTAFGITFVLCISCVLGKTIVVLMAFRATLPGSNMMKWFGPTQQRLSVLAFTLIQVVICILWLAISPPFPFKNFKEFKDKIILECALGSAIGFWAVLGYIGLLAMLCFILAFLARKLPDNFNEAKFITFSMLIFCAVWITFIPAYVSSPGKFSVAVEIFAILASSFGLLICIFIPKCYIILLKPEKNTKKNMMGKGAPKSF
>XPLOC_64.1.OlfC.1R.751.ANF_receptor.exons4.scaffold_11.Scomber_japonicus
MTFMQRWPEKGWALLQLLLVVSFSQAEVSVCKHRGDPENPQISKDGDIMLGGIFSFHSSWKDRKDTYMHKPQSLQCTSLNFRGFQFAQAMLFAIEEINNKTDILPGISLGYKLYDTCGSIARGVRVALALANDNEDESSLSEAPCTRPAQVLAIMGETSSSPCMAIATVIGPFHIPLVGRISHFATCACLSNKVKYPSFLRTIPSDYYQSRALAQLVKHFGWTWVGAIRTNDDYGNNGMATFTETAQQLGICLEYSVSFFRTDPPDKIQKIINIIKTSTSKVIVAFLSHMDMDVLIHELSYHNLTGYQWVGSESWIFDSQTAAMDRHHILDGAIGLSIPKAQVSGMREFMVDVKPLNTSNNQMFTEFWETLFSCKFKQTKSATGNQRKCTGDEDLTEVHNSFTDMSLMPIFNNVYKGVYAVAHALHNILGCNKTCHTNVQLDPFTVSDSITCVRCHPEFWSNKRRDACVKKDAEFLSYEEIMGALLTAASLFGTCMTAAVAFIFFRYRKTPIVRANNSELSFLLLFSLTLCFLCSLTFIGQPSEWSCMLRHTAFGITFVLCISCVLGKTIVVLMAFRATLPGSNMMKWFGPTQQRLSVLAFTLIQVVICILWLAISPPFPFKNFKEFKDKIILECALGSAIGFWAVLGYIGLLAMLCFILAFLARKLPDNFNEAKFITFSMLIFCAVWITFIPAYVSSPGKFSVAVEIFAILASSFGLLICIFIPKCYIILLKPEKNTKKNMMGKGAPKAL
>XPLOC_79.1.OlfC.1R.791.7tm_3.exons7.scaffold_14.Scomber_japonicus
PGDIIIGGLFPIHESVRFSDARLVQSLIMVHAVEEINKRNELGNLTLGLMILDSCSDVTTALRQTLFFMKRNCETEEPSPPVLAVVGDYYSEISIAVTRQLNLEYIPQVQISYGSTAGLLSDKNRFPSFMRTVPEDDHQARAIIEILKNHQWTWVGIVTTDGDYGRYALERLKYYAAENNICFAFTSIIPDVLGDSKVRDRIEATVKSITENEKVKVIVSFAKPHHMMYLFASLLKDPRGREKVWVASDNWSQSQFVLGNWTLNHVGTVIGITLKTGNTTNFNQYLSHLDMNPDHHKNNSFLYKFLKEQQQENETSSNRNRALRMVKRSYNIYADDTANEVLIKRIYPYAVFSVELAVRAIAQAVADLCVNRDCKTEERLQPLEVLRKATFHMDGQNYKFDDRGDINSGYDVILWRQDASTFVDVHYIVANYDVHNEDSFFSQGKVTSRCSNTCKPGYRKQSSEVSPVCCYECHPCPVNHFSNTTSLFADATQCQMCNTDTHYSSNSSEICHRKQTVFLSWRDRYHIALLAFTALGALLTLTVGIIFLARWNTPVVRASVGPICIILLFSLLSTFVSVILFGGKPTDWQCQARQVMFGLSFTLCVSCIMVKSLKIILAFEFDPSTQRVLKKLYQPFIIIALCMVGQVLICALWLAFKPPKSKWESTEDKMFRLRSCNEKSFAAFGAMLGYNGILALICFGLAFKGRNLPRCYNDAKFITFSMLIYFICWIIFGPVYVTVTGKYLPAVEMVVILLSAYGILFCLFFTKCYVILFKQEANTESAFRQEVRNHS
>XPLOC_83.1.OlfC.1R.821.7tm_3.exons6.scaffold_32.Scomber_japonicus
ILERGHATEKDIRVPGATAPGDIIIGGIFPIHKAVEKNNDSFVPHDQQCVRFDESGLTKALAMINAIEIMNKSPLLAALDITLGYQIQDSCADVSTSLRATAYFTQRTCCHTQSNTSTCGQPVMAVIGSSYSEVSIAIARELTLNMIPQVSQISYSSTAVTLSDKSRFPAFMRTIPNDEHQTAAMVTLIKSNDWNWVGIITTDGDYGRSALDNFVSQALEKGICVAFRSVLPQSETNPVEDISRTARTILDNPNVKVIVSFTKPSHMKHLYQELRNQTLTKGKNLESLKRVWVASDSWSSSGVVLGNLTMEDIGHIVGFTFKSGNMSSFCEYLSRLEAARHNYTGNNSFLREFYNQGSNSVKTTTEHLHADTIYSVEMAVSAIAQAVASICKRRNCKTPGTVQPWEVFVVKVLREQEFKLEGKRYKFDKRGDINLGYDMKMWRSHEGNITVYNVVAEYHPDKKNFTFINHNTSEKVTSKCSKSCNLGQSKKTAEGQHTCCYQCINCTKNHYSNETDMDQCLSCDTNREWSPEGSSSCLPKTLLFFHWEDGFAVVLLMFSAIGILLTLLVSALFLRHDDTPVVKAAGGPLSQVILFSLVVSFISAMLFVGRPSGFRCKARQVLFGMSFTLCVSCILVKTLKILLAFQFNPEQQEVLRRIYQPFVIVTVCVAIQAAICICWLVLKSPFNNTEKLATTLLVYCHEGSYLAFGVMLGYIAVLAFVCFICAFKGRKLPQQYNEARFITFSMLLYLISWLLFIPVYVTTSGVYLPAVEMVIILISNYGILSCHFFTKCYIIIFKKKQNTKSVFRRKLYEYSSETTKS
>XPLOC_13.2R.1.OlfC.2R.728.7tm_3.exons..Scomber_japonicus
VKAIAQLLVRFNWTWVGLLRWDTDYGRFAMQGLLRELRGTKVCVAYQEIIPLFYNRQRVLEVMKVVKVMRSSTAKVVVLFSNEGEMTPFLRDYMTQNITGIQWVASEAWVTSSVFTGSEYYPYLGGTIGFGIRKGPISRLSDYLLTVNPQMYPNNPLVQELWESLYGCSPSSSSGSQLPPCSGQEYLLDQHSAYMNTSSPRVAYNVYKAVYAIAHSLHNLLLCQPDQGPFLNNSCAQSNNIQPWQVLSSILIDSCSINFVRVFYFLFFFKLQHYLQEVTFNIAGEVVNFDLKGDSIPYYDIINWQRGTGGNIEFFNVGLFDRTKPVGEELVIEEDRIMWAGHQSEASCSHCVFTFITCSCLPGSRKAVRRGEPVCCFDCVPCDSGKISNQTSELTTMQRYKLLSTIFYQVNIKLHHINYSFLLFFYSLDSIECTFCPEDFWSNKDRTACIPKKIEFLAYDSLGIALTVISIVGACLTIVVITVFFHHRNTAIVRVNNSELSFFILFSLSLCFLCSLVFIGEPTAWSCMLRHTAFSITFSLCISCILGKTLVVLAAFTATRPGDNIMKWLGPKQQRAIIFSCTLVQVIICAAWLIDAPPYPSRNTQYEGSKIILECSVGSSLAFWCVLGYIGLQACLCFILAFLARKLPGNFNEAKFITFSMLIFCAVWFAFIPAYISSPGNYADAVESFAILASSFGLLFCLFAPKCYVILLKPEKNTKHHLMGKEKK
>XPLOC_36.2R.1.OlfC.2R.734.7tm_3.exons..Scomber_japonicus
KFRLDPGELQYAYTMMFAIEEINNSSELLPGVTLGYRIFDSCPSIPLSIRASLNLMNGYESGKGSCDKLSTVHAVIGETTSTSTIGIARTMGPFHIPVVSISHSATCACLSNRRDYPSFFRTIPSDIYQSKALAKLVKHFGWTWVGAIRTNSDYGNGGMATFLDAAQKEGVCVEYSVAIYRTDPRKWFLEVVDIIKKSTSKVIVAFADGTDLDILIKELHAQNVTGLQWVGSEGWITYRYIASPVNYAVVQGAVGFAALNAHIPGLQEFLANSRPSTTQGNQGLVGLWETMFSCTLTPHAQTSVAACTGKESLWDTNSRFTDVSDSSLLNNVYKATYALAHALHTVMQVPRSVCSESCLPGTRRAFVKGKPICCFDCITCAEGEFSNSTSETAGFLAFTLALTVFLLGKITASTLLVYLKMCVLYSLNIFILSDAVKCDKCPPEYKTNEERNNCDLKAIEFLTFRELMGILLVTFSVFGACLAMTVALIFFHYRQTPIVRANNSELSFLLLFSLTLCFLCSLTFMGRPSVWSCMLRHTAFGITFVLCMSCVLGKTIVVLMAFKATLPSSSVMKWFGPTQQRLSVLAFTLIQVLICILWLTINPPFPFKNMNHYKEKIILECALGSPIGFWAVLGYIGLLAMLCFVLAFLARKLPDNFNEAKFITFSMLIFCAVWITFIPAYVSSPGKFTVAVEIFAILASSYGMLFCIFVPKCYIILLKPENNTKKHLMGKVNQ
