# Supplementary material for: Expanded olfactory system in ray-finned fishes capable of terrestrial exploration
Source: BMC Biol. 2023 Jul 31;21:163. doi: 10.1186/s12915-023-01661-8 (PMC10392011; doi:10.1186/s12915-023-01661-8)
Supplement: Supplementary file 3 — Additional file 3: Data S1. Protein sequences and genomic coordinates of OLF genes. FASTA and General Feature Format (GFF) files containing the protein sequences and genomic coordinates for all identified OLF genes in this study. [file 12915_2023_1661_MOESM3_ESM.zip › PROTEINS/Scophthalmus_maximus.OLF_genes.fa]

>LOCXPCyseOR11.7-eta.308.166.HIT1.OR.1R.293.7tm_1.exons2.CP026248.1.Scophthalmus_maximus
IVTVSNRDTFTTAVTKNVIVAALCISINYINGTLVHTFRKHQVFSLSSRYILFIHLVINDMMQLTLSTLLHIISYTLRTINVPFCLILLIVAIITTLNTPLNLAGMAVECYIAICIPLRHGQICTVRNTYVLIGLIWAAGAVSILPDLFILLVTEPLQFFHSESLCSRDKVFRSTYSMKKRDASHIVCLVLVWLTLFYAYFRILFAAKGATVNFEKARNTILLHGFQLLLCMLVYVGPMFKQGLLYLLPQQEQAIDFAIYVFIQILPRFVSPVVYGLRDQMFRRHVRRYLLCK
>LOCXPSichOR4.7-eta.324.176.HIT1.OR.1R.274.7tm_4.exons1.CP026248.1.Scophthalmus_maximus
FLFFQIFYMNPRYILFIHLVLNDMIQLTVTISLLVFFFVFHKINASFCCLLITFAVFTTFNTPLNLAVMAVECYIAICLPLRHAELCTNKRTYILIGWIWAMSAVSMLPDLFIILATEPARLFYSTIFCKRDNLFRHPISLKKRDVSQIILLISVWLTLFYTYFKIFFAAKAAKEVKSGKGDAKKARNTILLHGFQLQLCMLTYVTPIVKEALFYWFPKYDSHVDFVSYIIIEILPRFISPIVYGLRDKTFRQHLKNHLLCTVRTSVKPLTAAK
>LOCXPOR1.94.HIT1.OR.2R.309.7tm_1.exons1.CP026244.1.Scophthalmus_maximus
DYTCVRFYVSTVSFSVLLFFNLLINWTIVREERLRTRARFVLVFHLLVSALVYLGTSGLFYQQLHLDARPGRVACVLMVTVLISSASNILLTLTAMALDRYCAVCHPMRYTATCAAGHWPWLLGALTWLVALAIPLSLLLQPDPGAGGDGPDYRGECGPEQQRKGGLQKVVFIGVCTALILYSYARILVEGRRLGVVNRRNRAGCRTIALHGIQLAVYILPNFVNFVLTTLHKHDLIQTRTKELSAVVVFAFFSLAQCIAPVVYGLRKEELLEKLSHRFPCCSRHLKSVLGWTVQASWQQPRQRTRYVP
>LOCXPOR1.94.HIT1.OR.2R.309.7tm_1.exons1.CP026244.1.Scophthalmus_maximus
WHIPCSLAGLLPAGLHGPAQHALQVSGTAGEPVTQLLQQFLFAQPVNDRRNALRQAEEGEDDHGRQLLGARLDQVVFVQRRQHEVHEVGEDVHGQLDAVQGDRPAAGPVAPVDHPQPPPLHEYARVAVQYERRAHADEHHLLQPAFPLLLRAALPAIVGPVAAGPGVRLEEQTERDGQGHQPGERAQQPGPVARGAGGGVAHRVAHGAVAVQGHRRERQQDVGGAADQDGDHEHAGDAARPRVQVQLLVEEAARAQVDQGGHEQVEDQHEARARPEPLLAHDGPVDEEVEEEEHREGHGGHVEAHAGVV
>LOCXPOR1.94.HIT1.OR.2R.308.7tm_1.exons1.CP026244.1.Scophthalmus_maximus
LHLRALLRVHRVLLGAPLLQPPHQLDHRARGAAPDARALRAGLPPARVRPGLPGHERPLLPAAAPGRAAGPRRLRAHGHRPDQQRLQHPADAHGDGPGPLLRRVPPDALHRHLRRGPLALAAGRAHLAGGPGHPAQSAPPAGPRGRRRRARLSRGVRPGAAEERRAAEGGVHRRVHGAHTVQLRAHTRGGAAAGGGQQAQPGRLQDDRPARHPAGRVHPPQLRELRADDAAQTRLDPDAHQGAVGRGRLRLLQLGAVHCAGRLRAAQRGTAGEVESPVPLLFPTPEERAGLDRAGQLATAPPKNTVCA
>LOCXPOR4.105.HIT1.OR.2R.300.7tm_1.exons1.CP026245.1.Scophthalmus_maximus
RNMAANDSSVYKINEKVILVQVVVALFLCINIVLITTFFRKDFFYTTMRYILFAVTLMSDCLFLLVTDIVLILSYFRFTIQIWLCLFIYVVLSVYTFVTPVALTAMVLERYVAICMPLRHGELCSTRSARHCILIIHSISSLPCIAVLSMFFASATYSFYPQGRVCSVEIFVFHAWQGHLRSAINQLFFLMMCITIVFSYVKIMKVAKAASGQDRKSTGRGLRTVALHAFQLLLCCIQLWCPFIENALLRINFKLYVEIRFFDYIMFYLAPRCLSPLIYGLRDDMFFLALKSSALCGLYK
>LOCXPOR5.116.HIT1.OR.2R.307.7tm_1.exons1.CP026245.1.Scophthalmus_maximus
MLNLTEQPANATSHKSLSVVIKVCLVIPFFCVFLCCIAVMLHIFASHRQFLDTSRYILFAYMLVNDALQLLTSVLLFLLVMGQVKFAIAYCVPLMFISTATFQNTPLILATMSLERYVAIVYPLQCPASWRPDRIWIIILSLWCFSCVFPIIDYSIGKPDMAVDALVSPQLCKTEVINSSPNQSLLRAAVYVLCFTVVAVLILFTYVRILLETRKLRQDRVSVCRAMHTVLLHGVQLLLCMLAYTLPITETLVLHADWQQEDIAFFNYFCFVLIPRFLSPLIYGFRDQKLRGYIGKGLLRCSKKVEP
>LOCXPOR6.142.HIT1.OR.2R.309.7tm_4.exons1.CP026245.1.Scophthalmus_maximus
MERNMTVSSDILQIQGFDISPEFTYPVFFLLLFFYFSLLLSNIGVLVLIITEKSLHQPMYILFCNLPVNDLIGNTVLLPQLMAHVISTERYITYNQCVVQAFHSHTFGSAAHMILVIMAIDRYVAICHPLRYHSIMTTRTVIGLSATAWGVSLVLVSVLIGLTLRLSRCTSVIHNAYCDNASLFKLSCEDVSINNIYGLFFTVLLFGCSIGGIALTYFRIALICWIKKNKELNNRAMQTCASHLVLYLIMLWSGFLTIILHRFPNYPDLRKIAYILFHVVPANLNPIIYGMQSRSLREKIIQILHGKGT
>LOCXPOR7.151.HIT1.OR.2R.307.7tm_4.exons1.CP026245.1.Scophthalmus_maximus
MDNKSYGFISELTLDTFVIPPGGKYPIFLLGIMIYFSGIICNLILLTLIIMKRNLHKPMYFILLSLPLNDLIGISAMLPKVLSDIVTETNTVYYPLCVLQAFLLHMYGGGILFILAAMSFDRYVAICMPLRYSSVMTPRVLICIIALVWGLDFVLIVSLFSLQTRLPRCKSVIMNVFCDNPSLLKLSCENTTVNNILGLFNTAVMQAVSLSVQTFSYVKILITCVLTRRSEVKTKAVNTCFAQLVILIIFEIVGTFTILSHRIKNVSTDLQKIMGMLIFLVPPLLNPIVYGLYTSEIRSTLLRVIKN
>LOCXPOR8.162.HIT1.OR.2R.312.7tm_4.exons1.CP026245.1.Scophthalmus_maximus
MNKNVSPAVLLTLETLGLPDANIYPAFLFGTLTYLLIMFFNLLLLMAIAVSKNLHKPMFILLFNLPISDMLGATAFFPQFISSIVTQNRLISQPACVTQAFLIHFYGTGNLLILSTMAYDRYIAICCPLRYNAIMTPQFLTRMIISIWLINFSIIFTLILLFVRLKICRTNIVDLFCNNPALMKMVCEDTRVNNYYGIFSMVLVQGGSLLIIMYTYAQILRTCVLTNRTDARSKAIQTCGTHLIVFLLLQINTAITLTAHRIESASPYMRRVLGLSVLIFPPFLDPIIYGLKNTELKQSIKIFLRRSLGLTK
>LOCXPOR9.173.HIT1.OR.2R.309.7tm_4.exons1.CP026245.1.Scophthalmus_maximus
MDDLYNTSSVLLIDFDLSPESVAPAFLFATLSYMVILFCNLILILTIVLNKSLHQPMYIILLNLPVNDLIGSSALFPQVIKGIMSDSRTIQYSSCVAQAFFIHIYAAGTVFILTAMAYDRYIAICFPLKYNTVMTNAHIMRMITTVWLTCLVLIGVLFYLLLRLPRCRSEITHPYCDNPTLLSLVCANTAINNIYGLFIVAFSQVIANGVILYTYLQILVACFRSKQQDTRAKALQTCATHLIVFLLLECLGLFTIISYRIKNISPHLRRFMGLATLIFPPTLNPIIYGLKTKEIREKVVHFFTNKILP
>LOCXPOR10.96.HIT1.OR.2R.323.7tm_4.exons1.CP026245.1.Scophthalmus_maximus
MKVTNMTNIKNFIIFGFAGLPPEFYGPVSFLLLLVFLAIVLGNTFILTVIMYERTLHKPTYLIFFHLAMTDISFGIVTLPKIIARYWWNDLISSFGTCFAQMYFVHSLGAIHSLIMLIMALDRFVATCFPFRYPVLITNKTISIACILCWAFTFMRMLGIVLHALTLPFCNLNIIMHCYCDHVSVTQLGCGENVVYVERVALANALVTLLVPLTFIISSYFSIIIATLKMSHAERSNKVMSTCGPQIFITCLYYVPRCFVYLSSNLGFVFNSNARIIIAMMYSLIPAAVNPLIYCLKTQDIKKALTQRLRKWKVSTAHKINHK
>LOCXPOR11.98.HIT1.OR.2R.306.7tm_4.exons1.CP026245.1.Scophthalmus_maximus
MNSSAVSHFTLSAYVDTGPWRYFFFLIVLCLYVLIVLSNVLLVAVICVNRSLHEPMYLFLCSLFVNELYGSTGLFPFLLLHILSDSHTVTAPLCFLQVFSIHSYGHIEFVTLAVMSYDRYLAICFPLQYNSLMTVNRVAALTAIIWFYSLFVILIIVSLMLRLKLCGNFIDKVYCGNFSIVKLCCSDTSVNNIFGLVYLFSIVFGFIVLILFSYIRILKVCFSGSNQTRQKAVSTCSPHLASLLNFSFGAFFEILQNRFDMSSVHIVVRIVLSVYWLTCQPLFNPLFYGLKLSKIRFLCKSLLFGK
>LOCXPOR12.99.HIT1.OR.2R.307.7tm_4.exons1.CP026245.1.Scophthalmus_maximus
MMNLSAVSHFTLSAYVDTGPWRYFFFLIVLCLYVLIVLSNVLLVVVICVNRSLHEPMYLFLCSLFVNELYGSTGLFPFLLLHILSDSHTVAAPLCFLQVFCVYTYGHIEFVTLAVMSYDRYLAICFPLQYNSLMTVNRVAALTAIIWFYSLFVILIIVSLMLRLKLCGNFIDKVYCGNFSIVKLCCSDTSVNNIFGLVYLFSIVFGFIVLILFSYIRILKVCFSGSNQTRQKAVSTCSPHLASLLNFSFGAFFEIMQSRFDMSSVHIVVRIVLSLYWLTCQPLFNPLFYGLKLSKIRFLCKSLLFGK
>LOCXPOR13.100.HIT1.OR.2R.305.7tm_4.exons1.CP026245.1.Scophthalmus_maximus
MKLNSSAVSHFTLSAYMDTGPWRYFFFLIVLCLYVLIVLSNVLLVVVICVNRSLHEPMYLFLCSLFVNELYGSTGLFPFLLLHILSDSHTVAAPLCFLQIFCLFSYGGAEYLNLAVMSYDRYLAICHPLQYNTHMTVNKTAALIGVTWLWPLLLCLVMTSLSESLHLCENVIHKVYCDNYSVVKLSCSNTSVNNVYGLFITSVSILSPLTLILFSYVKILRVCFSGSSQTRQKAVATCSPHLVSLLNFSFGAFFEILQSRFDMNYLPNVMRIFLSLYWLTCQPLLNPLVYGLNLSKMRIICKSLV
>LOCXPOR14.101.HIT1.OR.2R.306.7tm_4.exons1.CP026245.1.Scophthalmus_maximus
LNSSAVSHFTLSAYVDTGPWRYFFFLIVLCLYVLIVLSNVLLVAVICVNRSLHEPMYLFLCSLFVNELYGSTGLFPFLLLHILSDSHTVAAPLCFLQIFCVYTYGSVQFTNLAVMSYDRYVAVCRPLQYNSHLTLHNVALLIAVVWFPPFVAVFVTTALTSSLRLCGNVINKVYCDNHSVVKLSCHEATVNNVYELLAASPTVCLPVTVIFFSYIKILKVCFSGSNQTRQKAVGTCSPHLASLLNFSFGVCFEVLQSRFDMSHFPNMLRVFLSLYFLTCQPLFNPLMYGLNMSKIRNKCKSLFLSS
>LOCXPOR15.103.HIT1.OR.2R.308.7tm_4.exons1.CP026245.1.Scophthalmus_maximus
MENNSDIVFVLHGLNDSLTNRQLYFALALTSYLFTIFVNLTLITTVCAEKTLHEPIHIFVCNLCVNGICGASSFYPKLLHDLLADSHIITYAGCMMQMFVLYSYIFCEFTSLTVMAYDRYLAICKPLQYRALMTAQKVAQLLLLSWCFPLLETSVGTVLTARLSLCGRHIRKIFCTNWDVVKLSCHADTTVNNVYGFALLISHLSQTGLILVSYVHLIRASLRSRSVRRKLVQTCLPHLITLLVFTLSLVFDVMYSRYGSGAALQALRNMLAAELLVVPPLINPIIYGINLHQIRTRILQNLGLRAEV
>LOCXPOR15.103.HIT1.OR.2R.277.7tm_4.exons1.CP026245.1.Scophthalmus_maximus
DLGSEAEVLKDPGSDLVQVDAIDDGVDEGRHHQELRRQHVTQRLQRSAAAVARVHDVEHQRKREDEQRDEVRQTRLHELPADRSRPQRRADQVHVGDKDESGLRQVRDQECKAVDVVDGGVGVARQLHHVPVGAEDLADVAAAERQPGGQHGAHRGLQQREAPAEQQQLRHLLRRHQRTILQRLADGQVAVVRHHGETGELTEDVTVQDEHLHHAAGVRDDVGVGQQVVQQLRVEAGRAADSVHAQITNKDVDGLVQRLLRAHGGDERQVHEDGEQI
>LOCXPOR16.104.HIT1.OR.2R.312.7tm_4.exons1.CP026245.1.Scophthalmus_maximus
STLSYFILEGYLHVGTLRYLYFMLTAVTYISIVLSNVLLVVVICVNRSLHEPMYLFLCSLFVNELYGSTGLFPFLLLHILSDSHTVSVPFCFLQVFCLYTYAHVEFCNLAVMCYDRYLAICCPLQYNTRMSSNKAFIFIAVVWLYSFVKFLITLCLNIRLTLCGNRLNSLYCHNYLVVKLACSDTTVNNIYGLFGVVLTVLVPLLLILFSYMKILKVCFSGSKHMRQKAVSTCSPQLVSLLNFSFGCSFDIIQSRFDMSSVPTVLRMILSVYHVIIPPLLNPLMFGMQMSKLRNAWKCVLCCKMLAGRRDAL
>LOCXPOR17.106.HIT1.OR.2R.312.7tm_4.exons1.CP026245.1.Scophthalmus_maximus
STLSYFILEGYLHVGTLRYLYFMLTAVTYISIVLSNVLLVVVICVNRSLHEPMYLFLCSLFVNELYGSTGLFPFLLLHILSDSHTVSVPFCFLQVFCLYTYANVEFCNLAVMCYDRYLAICCPLQYNTRMSSNKAFIFIAVVWLYSFVKFLITLCLNIRLTLCGNRLNSLYCHNYLVVKLACSDTTVXNIYGLFGVVLTVLIPLLLILFSYMKILKVCFSGSKHMRQKAVSTCSPQLVSLLNFSFGCSFEILQSRFDMSSVPTVLRIVLSLYFLVIQPLLNPLMFGMQMSKLRNAWRRVLCCKMLAGCRDAL
>LOCXPOR18.107.HIT1.OR.2R.306.7tm_4.exons1.CP026245.1.Scophthalmus_maximus
LNSSAVSHFTLSAYMDTGPWRYFFFLIVLCLYVLIVLSNVLLVAVICVNRSLHEPMYLFLCSLFVNELYGSTGLFPFLLLHILWDSHTVAAPLCFLQVFCVYTYASIQFSNLCVISYDRYLAICCPLQYNTRMTSNTVVMLIALSWFYPFLAICSLISLSASLRLCGNIINKVYCDNYSIVKLACSDTTVNNVYGIFYTFTTVALVILILYTYMKILKVCFSGSKQTRQKAVSTCSPHLASIINFSSGCFFEIVQNRFNMKHVPNMLRIFLSLYWLTCQPLFNPLMYGLNITKIRITCKKVVFGKI
>LOCXPOR19.108.HIT1.OR.2R.308.7tm_4.exons1.CP026245.1.Scophthalmus_maximus
MMNSSAVSHFTLSAYMDTGPWRYFFFLIVLCLYVLIVLSNVLLVVVICVNRSLHEPMYLFLCSLFVNELYGSTGLFPFLLLHILSDSHTVTAPLCFLQIFHIYSYANVECCNLAVMCYDRYVAICCPLQYNTRMSSNTVAKLIALIWLFPLIEVAVMISLSAPLQLCGNIIDKIYCDNYSVVKLACSDTSVNNIYGLIYTVIAIFGFLTSIFYSYLRILKVCFSVSKQMRQKAISTCTPHLASLLNFCFGSFFEIVQSRFSMRRVPNMLRIFLSLYFLTCQPLFNPVLYGLNMSKIRILCKSLIFGKM
>LOCXPOR20.109.HIT1.OR.2R.301.7tm_4.exons1.CP026245.1.Scophthalmus_maximus
LNSSAVSHFTLSAYMDTGPWRYFFFLIVLCLYVLIVLSNVLLVAVICVNRSLHEPMYLFLCSLFVNELYGSTGLFPFLLLHILWDSHTVAAPLCFLQVFCLYSYACVEFFNLAVMSYDRYLAICCPLQYNTHMTQSKITVLIALIWFYASVVCLVPISLTASLQLCGNILNKVYCDNYYMVKLSCSDTSVHNIYGLVVTTFTISCPVSLIFFSYLRILKVCFSGSSQTRQRAVATCSPHLASLLNFSFGAFFEILQSRFDMNNVPNLLRIFLSLYWLMSQPLFSPLMYGLNMSRIRVICKN
>LOCXPOR21.110.HIT1.OR.2R.331.7tm_4.exons1.CP026245.1.Scophthalmus_maximus
MLEASLGGNVSHSTFVFRGFPELQRQRRLLALPLFASYVSVLLGNSLLVHVVRSVESLHGPMYLLICSLCVVDVLVATAIIPNTLLSLLLDWDQISLAGCLTQMFFTHFLSSVESTLLLAMALDRYVAICQPLRYADIIDSSMFVRLLFFTLLRSGSIMALLVALAGSLWFCDSNVIEHCYCDHMALVSLACDSTEKNDAVGVAVIVCFVGVDISLIFLSYVKILGVVLRAAADGEDRWKAFHTCGTHLIVMMCFYLVGSVTFLSHNLHIHIPTDANTFMGLVYILFPATVNPVIYGVRTKEIRNGFFKIFKLRVKKLTTIKVSPAGKRQT
>LOCXPOR22.112.HIT1.OR.2R.317.7tm_1.exons1.CP026246.1.Scophthalmus_maximus
MLNASQSVLNSTAAEQYQGLLERLLFSTLTTAPCCVFLFINVTMLFTLRSKAVFRDTCRYVLLFNLLLADTLQMTLSQLLYIIAACRTRLTYPMCGVLNMLAILTNEISPLTLVVMSLERYVAVCYPLRHAAIVTIRNTSVAIALVWFSSLLNVLTRVLLLLDFPFAELDTLQMKDYCYNVAMMLGSMSDQYDKAYTCFLFVSVTVTITSSYVGVMVAARSASADKASARKARNTLLLHLVQLGLSLSSTVYIPILTVSRTLPKIVFVRIQIVFFFCIFIVPRCLSSLIYGIRDQTIRPALMYHLCCRLKLAVVRAK
>LOCXPOR29.114.HIT1.OR.2R.318.7tm_4.exons1.CP026246.1.Scophthalmus_maximus
FLFCLSLMENITYNSLTLQLQGLKVTEFSVYPAFAFILLSYIVIILFNVGIVVLVVLDKNLHTPMYLLFCNLPINDILGNSIMLPRLLSDILRPPSERLISYYECVVQAFTAHMFGTTCHTILIIMAFDRYVAICNPLRYNSIMSNRMVIKLTVWAWGVSFVMVGILLGLTIRLNRCRTLIANPFCDNATLFKLSCENVFINNVYGLTFTVVLFSASIGSVVLTYTKITVICLTSNNKSLNSKALKTCSTHLSVYLVMFLSGTVVIILHRFPQFSDYRKLCSVLFHIVPSSLNPIIYGVQSKEIRQSPLKWFKSKKVL
>LOCXPOR23.115.HIT1.OR.2R.316.7tm_4.exons1.CP026246.1.Scophthalmus_maximus
MENITVNIDILKLEGLKVTPQSSIPAFILLLLIYVFIMVSNVGLVVLISMERSLHQPMYLLFCNMSINDVFGATVIIPRLLSDVFIPITDRYINYIDCVVQAFCAHMHASTTHTVLMIMAFDRYVAICNPMRYTTIMTNRMVVNLSLWAWGVSLVLVVILIGLSVRLPRCRWIVFNPFCDNASLFKLSCESVIINNIYGLTYTVILLGSSLGSITLTYLRIAMVCLSSRNNVLNSRALQTCATHLALYVIMFVSGTITIFLHRFPDLSDHRKLASIMFHVVPPAMNAIIYGLQIKIVRQKIFIMFSRNATTMREVK
>LOCXPOR24.117.HIT1.OR.2R.316.7tm_4.exons1.CP026246.1.Scophthalmus_maximus
MENITVNIDILKLEGLKVTPQSSIPAFILLLLIYVFIMVSNVGLVVLTSMERSLHQPMYLLFCNMSINDVFGATVIIPRLLSDVFIPITDRYINYIDCVVQAFCAHVYAGTTHTVLMIMAFDRYVAICNPMRYATIMTNRMVVNLSLSAWGVAFLQVVILIGLSVRLSRCRWIVFNPFCDNASLFKLSCESVIINNIYGLTYTVILLSSSLGSVTLTYLRIAMVCLSSRNNVLNSRALQTCATHLSLYVIMFVSGAIIIFLHRFPDLSDYRKLASIMFHVVPPALNPIIYGLQIKIVRQKIFXMFSRNATIMREVK
>LOCXPOR25.118.HIT1.OR.2R.316.7tm_4.exons1.CP026246.1.Scophthalmus_maximus
MENITVNMFILQLEGLKVTPQSSIPAFILLLLIYVFIMVSNVGLVLLISMERSLHQPMYLLFCNMSINDVFGATIIIPRLLSDVFIPIRDRYITYIDCVIQAFFGHIHASTTHTVLMIMAFDRYVAICNPMRYTTIMTNRMVVNLSLWAWGVSIVLVVILIGLSVRLSRCRWIVFNPFCDNASLFKLSCESVIINNIYGLTYTVILLGSSLGSITLTYLRIAMVCLRSRNNVLNSRALQTCATHLALYVIMFVSGITTIVLHRFPDLSDHRKLASIMFHVVPPAMNAIIYGLQIKIVRQKIFIMFSRNATIMREVK
>LOCXPOR26.119.HIT1.OR.2R.307.7tm_4.exons1.CP026246.1.Scophthalmus_maximus
MENITVNMDILQLEGLKVTPQSSIPAFILLLLIYVFIMVSNIGLVLLISMERSLHQPMYLLFCNMSINDVFGATIIIPRLLSDIFTPMTQRYIHYYECVIQAFCAHFHAATSHYVLIIMAFDRYVAICKPLRYTTIMTNRMVAMLSASAWATAFLLIVALVSLSVRLSRCRSVINNPFCDNASLFKLSCENVLISHVYGLGTAMATMAFSLCSVTLTYLRIAMVCLSSRNKTLNSKALQTCASHLAIYIILLLSGNIIIILHRFPDLSDLRKLASILFHVVPPALNAVIYGLQIKVVREKIIIIFTR
>LOCXPOR27.120.HIT1.OR.2R.309.7tm_4.exons1.CP026246.1.Scophthalmus_maximus
MENQTFDADIISIEGLKVTPQASMPAFVLLLLIYVFIMVSNVSLVVLISMERSLHQPMYLLYCNMGVNDVFGATAVIPRLLSDVFTPITERSIHYIDCVVQAFATHFHAGTSHTVLMIMAFDRYAAICNPLLYTAIMTNRMVVKLSAGAWAAAFISIVILLSLTVRLTRCRRVIINPFCDNASLFKLSCENLLVNHIYGLGSAVVILGSSLGTITLSYLRIAIMCCSSKSKGLSSKALQTCATHLTVYVIMMVASFTPMIIHRRPEWAVSGKIASVMFFVVPPALNPIIYGLNCKELRQKIVSVFHRIK
>LOCXPOR27.120.HIT1.OR.2R.293.7tm_4.exons1.CP026246.1.Scophthalmus_maximus
FNPVKHTDDLLSQLFTVQTVDDGVQGRGHDEEHDGRYLPADSPLGPAVNDHGGEGRHHHDDVHGQVGGAGLQRFAAQPLALAAATHDGDPQVGERDGAEGGAQDDHGAAEAVDVVDEQVLTGELEQGGVVAERVDDDPPAARQADGEAQEDHDGDESGRPGPRRQLHHHPVGHDGGVQQGVADGRIAIESHDHEHRVRGAGVEVSGEGLNDTVDVVDGALGDRSEDVAQQARDDGRGPEHVVHAHVAVEQVHGLVEAALHGDQHHQAHVGHHDEDVDEEEEDEGWHGSLGGDL
>LOCXPOR29.122.HIT1.OR.2R.311.7tm_4.exons1.CP026246.1.Scophthalmus_maximus
LISGHPSEGXILQLEGLNVSKESVYPVFLFLFFSYLFILVANAGIVILIFIDKNLHEPMYLLFCNLPLNDIIGNSISVPRLLIDMLRPPSERLLSYYECVLQAFTTHMFATASLTVLMIMAFDRYVAICNPLRYAAIMTNKMVIKLTVSAWGVAFVMVGILLGLTIRLNRCRTLIMNPYCDNASLFKLSCDNVFINNVYGLTFTVVLFSASIGSTVLTYTKITVVCLTSNNKSLNSKALKTCSTHLVVYLIMMFSGLSFITLHRFPQFSYHRKIFGVLFHIIPSTLNPIIYGVQSKEIRKFLLKLFEPRKI
>LOCXPOR28.126.HIT1.OR.2R.301.7tm_4.exons1.CP026246.1.Scophthalmus_maximus
NYTYNSFILQLEGLNVSKESVYPVFLFLFFSYLFILVANVGIVILIFIDKNLHEPLYLLFCNLPLNDILGNSISVPRLLIDMLRPPSERLLSYYECVVQAFTTHMFGTASHTVLMIMAFDRYVAICNPLRYAAIMTNKVVIKLTVSAWGVAFVMVGILLGLTIRLNRCRTLIMNPYCDNASLFKLSCDNVFINNVYGLTFTVILFTASIGTMVLTYTKIIVVCLTSNNKSLNSKALKTCSTHLLLYLIMIFSGMSLIALHRFPQFSDYRKLSSVLFHIIPCSLNPIIYGVQSKEMRKFLLK
>LOCXPOR29.129.HIT1.OR.2R.321.7tm_4.exons1.CP026246.1.Scophthalmus_maximus
ALLFSFRLMENYTYNSFILQLEGLNVSKESTYPVFLFFFFSYLFILVANVGIVILIFIDKNLHQPMYLLFCNLLLNDIIGNSIMVPRLLIDMLRPPSERLISYYECVLQAFTSHMFGTASLTVLMIMAFDRYVAICNPLRYAAIMTNKMVIKLTVSAWGVAFVMVGILLGLTIRLNRCRTLIMNPYCDNASLFKLSCDSVFINNVYGLTFTVVLFSASIGSTVLTYTKITVVCLTSNNKSLNSKALKTCSTHLVLYLIMMFSGMSLIVLHRFPQFSDYRKLSSVLFHIIPSSLNPIIYGVQSKEIRKFLFKLFEPKKMVPS
>LOCXPOR30.131.HIT1.OR.2R.319.7tm_4.exons3.CP026246.1.Scophthalmus_maximus
MENSTVVTPLRQPIVFELEGFYIPPGYGSFLFFLALFNYIVVLLGNGVVMSVIVIDKNLHRPMFVLVCNLVVCDLLGSTAVLPRLMMHSLTGEKRIGYMAAIAQAFSVHTYGVAVQTLLAAMAYDRYIAVCEPLRYHAIMTPARLNTCCILAWSVALLCIVVLFALHTNTPLCGNTVQHVYCSNRAILSLACGPTPINNIYGLSMTWSVSTGIFVIIAFSYFRILHASVKQGRADSRVRSKAFQTCSTHLVVYVLYEVAALIIIVSQRFTSVSQNIKKFFSILFIIIPPAVNPIIYGLVSKDLRASILKNVTIRVSLQK
>LOCXPOR31.132.HIT1.OR.2R.314.7tm_4.exons3.CP026246.1.Scophthalmus_maximus
MENSTVVTPLRQPIVFELEGFYIPPGNGSFLFFLALFNYIVVLLANGVVMCVIVIDKNLHRPMFVLVCNLVVCDLLGSTAVLPRLMMHSLTGEKRIGYMAAIAQAFSVHTYGAAMQTILGAMAYDRYIAVCEPLRYHAIMTPARLNACCILAWSVALLCIIVLFALHANTPLCGNTIRHVYCSNRTILSLACGPTPINNIYGLSMTWFLSTGIFVIIAISYLRILHASVKQGRADSRVRSKAFQTCSTHLVVYLLYQVAALIIIVSQRFTSVSKNIKKFFSILLIIMPPAVNPIIYGLVSKELRASIFKHLTIK
>LOCXPOR32.135.HIT1.OR.2R.325.7tm_4.exons1.CP026246.1.Scophthalmus_maximus
MELFNSALGKNITFVRPAYFIISGFIAVPNVKYYYVFLFFVYFVSVLGNASVMAVIRLDRKLWTPRYVAVFNLALVDLLGSSALVPKVLHMFLFDHRHIPYNDCLTFLFFCYVFLSMQALNLVALSYDRLIAIIFPLHYQVRVTRRLMSSLIGSFWLFAAAGTLTAVGLLTRLSFCRSVVVNSYFCDHGQMYRLACNDNTPNVVVGHLLPLAVLWLPLSFILLTYVCIGFTLTKVATVQERAKAFKTCTAHLSLVAIYFLPILITFSSRVSPNARIINLSLTSVLPPMLNPIIYVLQTQEIKQSVTSLLRIRKRSQVTVKKVMVK
>LOCXPOR33.136.HIT1.OR.2R.323.7tm_4.exons1.CP026246.1.Scophthalmus_maximus
MGLFNSALGKNITFVHPAYFIISGLSGIPNVKHYYVFLFFVYIVSVLGNAAVMAVICLDHNLKTPKYIAVFNLAFVDLFGNTALVPKVLDIFLFNHHHVPFNDCLTFLFFCYTSLCMQSFNLVALSYDRLIAIIFPLHYQVRVTHRFMLYMIGSFWAFAVTAVLIAVGLITRLSFCGSVVVNSYFCDHGQIYRLSCNDHFPNYVLSCLYPVLIFWLPLAFILLTYLYIGCTLAKVATVQQGLKAFKTCIGHLSLVAVYFIPLLITFTLMENIHANARIINLSLTSVFPPMLNPIVYVLQTQEIKESLKRLFKIRGKSKRITAM
>LOCXPOR34.137.HIT1.OR.2R.327.7tm_4.exons1.CP026246.1.Scophthalmus_maximus
MGPEEKAAAAFNGTFVRPANFYLSGFSSVPHAKYYYVFLCFVYVITVLGNGVLLAAICLVRSLHTPKYMIVFNLALTDLCGSTALVPQVLDTFLFERRSVVYEACLSDMFFVLLFFSVQSWTLVTMAYDRFVAICFPLRYHRVVTKPAVAALLLFLWAFLLSFIATSVGLVDRLSFCGSVAVQSFFCDHGPVYRLACNDTSINNIIAYIGFVIAICLPLILIVLTYVCISVALSRIASADERLKALRTCTSHLIIVAIFFLPTLGNNIAAVVSYIHPNARIINSSLAQTIPQLLNPIVYSLKSEEVLVSIRKLYKRNRLGNIASSKI
>LOCXPOR35.138.HIT1.OR.2R.322.7tm_4.exons1.CP026246.1.Scophthalmus_maximus
MSSPGTVSNDSAIVHPAGFYIIGFQTFPFVSVYFVFLALVYVVTVLFNCLLIYVIAFNRCLHTPKYLAVVNLAVIDVILNSCTIPSMMKMFLVKDNFIPFNLCLVQMFFYYAFGTLESYALAILAYDRLIAICFPLRQNSINTLQHMSCIVGVTWSIALGIITFATAIMTRLSFCRSVTVFSYFCDYAPVFRLACNDYTMQWSVASFLTMLLLAGPFAFILLSYVSILATVFRMKSLDSRSKALGTCVEHIVLVAVFYIPLITIFTIGFYLRLIDADQRVLSLSLASCLPPCVNPIVYSLKTKQIKNVGLALVRKSNIGREQ
>LOCXPOR36.139.HIT1.OR.2R.314.7tm_4.exons1.CP026246.1.Scophthalmus_maximus
MSFPRTVLNDSVIIHPPGFYIIGFQTIPFVSVYFIFLALVYVVTVLFNCLVIYVIASNRCLHTPKFLAVVNLAVIDLILSSCTIPSMIKIFLIKDNFVPFDLCLVQMYVYYTFVSLESYALAILAYDRLIAICFPLRQNSINTLQNMSCIVGLTWSFALGVTAFTTGIMTRLSFCKSVTVFSYFCDYAPVFRLACNDYTMQWSAASVLTILILVVPFAFILLSYVSILATVFRMKSLDSRWKALATCVEHVILVTVFYIPIITIFTIGFYLGVIDPDQRVLSLSLASCVPPCVNPIVYSLKTKEIKIRALALVR
>LOCXPOR37.140.HIT1.OR.2R.314.7tm_4.exons1.CP026246.1.Scophthalmus_maximus
MSFPRTVLNDSVIIHPPGFYIIGFQTIPFVSVYFIFLALVYVVTVLFNCLVIYVIASNRCLHTSKFLAVVNLAVIDLILNSCTIPSMMKLFLIKDNFVPFDLCLVQMYVYYTFVSLESYALAILAYDRLIAICFPLRQNSINTLQNMSCIVGLTWSFALGVTAFTTGIMTRLSFCKSVTVFSYFCDYAPVFRLACNDYTMQWSAASVLTILIIVGPFTFILLSYVSILATVFRMKSLDNRSKALATCVEHVILVAVFYIPLLVIFTIGFYLGVIDPDQRVLSLSLASCVPPCVNPIVYSLTTKEIKIRTLALVR
>LOCXPOR38.141.HIT1.OR.2R.319.7tm_4.exons1.CP026246.1.Scophthalmus_maximus
MSFLMAVSNDSAIVRPPGFYIIGFETFPYISVYIIFLAFVYVVTLVFNVLLMYIVALDHNLHTPKFLAVVNLAVIDLFLSTSTIPSMIKTFLFKDNFVPFNLCLLQMFVHYVFVSLESNALAVLAYDRLTAICFPLHLNILNTRRVMFCVVGATWVYNVALLAYSTAIMTQLSFCKSLRVFSYFCDYAPVFRLACNDYSRQWSMASASIACLLGPLTFIVLSYVSIIATVFRMKSISSRIKTLTTCVEHLILVAVFYIPLFSIYLIGLFIGTIDPDQRVLSLSLASCLPPCINPIIYSLKTKAIKSRALALVRRMKTNP
>LOCXPOR39.143.HIT1.OR.2R.317.7tm_4.exons1.CP026246.1.Scophthalmus_maximus
MDNTTALTFTMTAYAVMENYKYWMFVVFLLLYLIIICLNVLLISVIHQNKDLHQPMNLFPCMLSINEIYGSTALLPTILSVLLSEPHEISVKWCMAQVYFLHTYASAEFCILAVMGYDRYIAICKPLHYHSIMSLSTAGKLVALAVIYPVVVFGSFYSLTIQLRFCGKVMPKMYCVNMELVKNSCSPASYISIVGLFLLLLLVVPQVLIIVFSYAQISKVCRKLSRESQRNALKTCVPHLLSLVNYTIASLFEIIQTRFDMSHVAVEARIFLSLYFVILPPITNPVLYGLGTQMVRVQLLKLFIRYKMLQTLLAKAV
>LOCXPOR40.144.HIT1.OR.2R.306.7tm_4.exons1.CP026246.1.Scophthalmus_maximus
MDNFSEVTSFFMSDYNELKEMKPVYFCMFLIIYIVIIAENVALICVIYREKSLHEPMYLLLCNLAVNALYGSTALLPAVLSILLSHSYEITLPLCQTQIYAVHTFGMTEFTILAVMSYDRYVAICYPLPYHAIMSQRLVKLIVFMWLYPLLAFLIVFSFTLDLRFCNRNIEKLYCFNYILVKLACTDTSAVNIVGLLSVGLYTLPLLVMIFYSYGHILRICALSFSKSRFKALKTCTPHLLAIINYSIGCFLEIAQSRFNISSMPHGLRLFLSIYFLIFPPILNPAIYGLSIQRIRVLLFRLFSRK
>LOCXPOR41.145.HIT1.OR.2R.308.7tm_1.exons1.CP026246.1.Scophthalmus_maximus
MNDTTEVTQEMLYQKPVRVMLSLLPGLLFLYINAVMLFALLRKPLLLESSRYILFGHLLLTESLQLFVTILLYVFAVTMVRMISYVCVVIRMLGVVTTKMSPLNLALMSLERYVAICFPLRHADIATTRRTGMAIAVIWTVASMDSFTQIVVFVSLDNKGSTVPTVCSRNSVLHLQIYSTIFTTFTIMCFVMVSTVIIYTYIAIMITVKSASSNSQNVTKAHRTVLLHLIQLCLCLSSTLFTMINPGGRWNMKRTVAIHIEYFLFLTLLILPKGLSPLIYGLRDQTLRHIFIHYFTFGLKTTVRPFTK
>LOCXPOR43.146.HIT1.OR.2R.291.7tm_1.exons4.CP026248.1.Scophthalmus_maximus
AAFTAEVPPDVTAELLVSDAVDERTEQTREHVDEQEGSEDDLGAGLGPSGDQNHVDRGKDERQHAEEELDSVQQDGVAGVSGRGLGRTRDRPGSAQDLQVGDDQSQEDAGEQKDLNDQTLSLVVRRVVKRGGETDDSPRGGRRRLDGEEDDDVCEAGDEGHAPDESDQSVGPLHGAHLDVVKRPADSDVTLHCHASQVQRTVLVGGGQEQNHGAAGGKAQGNRVGEDLQRHGNCQHEHVVDHQVDVEHIPGLSLEHLVLKVDVHKSAVDAVDDDAEGEGGQVLGESFVQTV
>LOCXPOR43.146.HIT1.OR.2R.291.7tm_1.exons4.CP026248.1.Scophthalmus_maximus
DSLDEALSKNLTSFALGVIINCVNGAFVHIYFKNKVFQREPRYVLYIHLVINDMLMLTVSVALQILTYTVPLSFAPCCTMILLLTTTNKNSPLNLAGMAVERYIAVCRPLHHVQMCTVQRAHALIALIWGVSLIPGLADIIILFAVQPPSASTGTVVCFTTSLYNTPYHKAQGLVVQILLFSCVFLTLIVTYLKVLCAARAVSGSSQASTRNARNTILLHGVQLFLCMLSFIFPSINVVLVTTWPQARTKIVFTSFLFVNVLPRLLSPLVYGVRDKKFSGHIRRHFCCKRC
>LOCXPOR42.147.HIT1.OR.2R.333.7tm_1.exons4.CP026248.1.Scophthalmus_maximus
DTFSPLGLLMSNTSFGQTGGAAAAPKDSFTNALTKNSVAMLVWLALSVINSSMVHTFLRHSIFFENPRYIMFICMVMNDALQLTLVTALYVASYIFRKIHASVCCLLIMTAVLTTRSTPLILAGMAVERYIAICFPLHYIQMCTVPRTRLLICVIFLLAATPPITDLLVILVTEPPSFLRTTIFCDHSLLFPDRANYYKNCIFDGTYLSGVALTLLYTYCRIMLTARAASAGLALVKRARNTVLLHGVQLQLCMLAFVVPSLQAALISIFPRLSLEIRYVFFLLVYIIPRFLSPIIYGFRDELFRKYWLRHLAFRSHTVARVRPSLQRGNVRM
>LOCXPOR43.148.HIT1.OR.2R.306.7tm_1.exons2.CP026248.1.Scophthalmus_maximus
LTFIRDTFTTAFVKNLIVVLVWLILSYINGTLVATFFRHQTFYEDPRYILFIHMVINDAIQLTVTITLFVLSYIFYKINVSFCCFFILVAVFTTRNTPVNLASMAIERYIAICEPLRHSQICTVRKTHMVIGLIWFICMAPDITDLFVTLATESLSFFHESVFCLRQNVFKDPILAYKRQAFDIIYFSCVCLILIFTYFRIMFVARAISTEKRSAHRARNTILLHGVQLAMCLLSYISPSVELVLHLIFPGRILEIRFANYLIVYILPRFLSPMIYGVRDKKFRKYLRMYLLSIRCRGKPQSVTPQ
>LOCXPOR44.150.HIT1.OR.2R.289.7tm_1.exons2.CP026248.1.Scophthalmus_maximus
AYRDSFTKAVTKNAIVVVLSISINYINAGLIRTFCKHQIFYTNPRYILFIHLVVNDIIQVTLTVLLFIISYTIYKFSVSVCCTFILIALFATENTPLNLACMAVECYIAICVPLRHVQICTVKRTLMLIGLIWATSMLSVLPDLFITLAIEPLDFFHSKVFCLRETAFRNPHIIQKRDITYMFYLVIVWLIIFYTYFKIMFTAKTASKDAKKARNTILLHGFQVLLCMATYTEPLLKQALLQWFPKNYTDSLFATYVIVQILPRSISPIIYGIRDQTFRRYLKRHLLCS
>LOCXPOR44.152.HIT1.OR.2R.292.7tm_1.exons2.CP026248.1.Scophthalmus_maximus
VAKNVIVVALGLIINYTNGTLINNFRKHQIFYLNPRYILFIHLVLNDMIQLTVTISLLVFSYVFYKINASFCCLLITLAVFTTFNTPLNLAVMAVECYIAICLPLRHAELCTIKRTYIVIGWIWVMSAVSMLPDVFIVMATEPSRLFYSTIFCERDNLFRHPISLKKRDVSHIISLIGVWLTLFYTYFKIFFAAKAAKEVKSGDGNATKARNTILLHGFQLLLCMLTYVGPIVKKALFYWFPKYYVHAAFVCYIIIQILPRFISPIVYGLRDKTFRQYLKNYLLCTVRTSRK
>LOCXPOR45.154.HIT1.OR.2R.309.7tm_1.exons2.CP026253.1.Scophthalmus_maximus
DLAGCLFLTIIPNGHAVPALISVFVLLILFSFLINWLTLFGMRRSDDLSWEPRIAFLKNLIVSDLMQTVTISPTIIHSLVRRRTIEFDTWCYVQYFTGTITIFSSLTTITCMALERYLYVCHAIHYLVILTRMRLRLTLSLIWIFSISVSTINMVLLHTGQGRSSEPVTKGLLCEPDVVEQHMGFPRASAVFRKLVGSFTLLLCLLAHAFSYLRMYRDARNAVVPFKAVNTKARKTVLYYCGMLFVQLLPLLMKVISDAVWEGDSSTKMTPSATAVGLHMCLLVMLVVPPCINPLVYMLRDAGMRQLLL
>LOCXPOR46.155.HIT1.OR.2R.309.7tm_4.exons1.CP026256.1.Scophthalmus_maximus
MNNVSVITIFYLSGLNDKINHRLILFSLTLLCYCAILLVNISLILTIISDKNLHEPMYILLCTFCINGLYGTTGFFPKFLWDLLSPVHVISYSGCLVQALVMYSYACSDLSFLAVMAYDRYVAICRPLQYHSIMSRQKLIKLVCFSWLTPFCIIGTNIYLTSRVKLCSPYIARLFCVNWIIVSLACYPAETIVNNIVAYITILIYVFHSFVIVWSYICLVKTCLNSIENRAKFMQTCVPHLLSLTTFLFTLLFDIMNIRYGSKNLPQPVKNFVAIEFLVIPPLMNPLIYGFKLTKIQKKFLGHITFRIK
>LOCXPOR47.156.HIT1.OR.2R.307.7tm_4.exons1.CP026256.1.Scophthalmus_maximus
SXXXITIFYLSGLNDKMNHRLILFSLTLLCYCAILLVNISLILTIISDKNLHEPMYILLCTFCINGLYGTTGFFPKFLWDLLSPVHVISYSGCLVQALVMYSYACSDLSFLAVMAYDRYVAICRPLQYHSVMSRQKLIKLVCFSWLTPFCIIGTNIYLTSRVKLCSPYITKLFCVNWIIVSLACFPAETIVNNIVAYITILIYVFHVFFIVWSYICLVKTCANSVENRAKFMQTCVPHLITLITFIFTLLFDIMYIRYGSKNLPQPLQNFIAMEILVIPPLMNPLIYGFKLTKIQKKFVGHITFRIK
>LOCXPOR48.157.HIT1.OR.2R.307.7tm_4.exons1.CP026256.1.Scophthalmus_maximus
MNNVSVITIFYLSGLNDKMNHRLILFSLTLLCYCAILLVNISLILTIISDKNLHEPMYILLCTFCINGLYGTTGFFPKFLWDLLSPVHVISYSGCLVQALVMYSYACSDLFFLAVMAYDRYVAICRPLQYHSIMSRQKLIKLVCFSWLTPFYIIGTNIYLTSRLKLCSPYIARLFCVNWIIVTLACYPAETIVNSIVAYITILIYVFHGFFIVWSYICLLKTCVSSIENRAKFMQTCVPHLLSLTTFLLTILFDVMNMRFGLKNLPQPFNNFLAIEFLVIPPLMNPLIYGFKLTKIRNRYLDVITFK
>LOCXPOR49.159.HIT1.OR.2R.307.7tm_4.exons1.CP026256.1.Scophthalmus_maximus
MDNVSVITMFYLSGLNDKINHRLILFSLTLLCYCAILLVNISLILTIILDKNLHEPMYILLCTFCINGLYGTTGFFPKFLWDLLSPVHVISYSGCLVQGLVMHAYACSDLSFLAVMAYDRYVAICRPLQYHSVMSKQKLIKLVCFSWLTPFFIMSINISLTSRLKLCSPYIARFFCVNWIIVTLACYPAETIVNSIVAYITILIYVFHGFFIVWSYICLLKTCVSSIENRAKFMQTCVPHLLSLITFLLTILFDVMNIRFGVKNLPQPLRNFLAIEFLIIPPLMNPLIYGFKLTKIRNRFLDVITFK
>LOCXPOR50.160.HIT1.OR.2R.307.7tm_4.exons1.CP026256.1.Scophthalmus_maximus
MDNVSVITMFYLSGLNDKINHRLILFSLTLLCYCVILLVNISLILTIILDKNLHEPMYILLCTFCINGLYGTTGFFPKFLWDLLSPVHVISYSGCLVQGLVMYSYACSDLSILAVMAYDRYVAICRPLQYHSVMSKKKLIWLVCFSWLTPFCIMGINISLTSRLKLCSPYIARLFCANWIIVTLACFPAETIVNSIVAYITILIYVFHGFFIVWSYICLLKTCVSSIENRAKFMQTCVPHLLSLITFLLTILFDVMNMRFGLKNLPQSLKNFLAIEFLIIPPLMNPLIYGFKLTKIRNRFFDVITFK
>LOCXPOR51.161.HIT1.OR.2R.306.7tm_4.exons1.CP026256.1.Scophthalmus_maximus
MMENATAVTLLTLSGLDFTLEHKIILFLLTLLWYLIIVLGNVTIIVVIIQDKNLHEPMYIYLCNLCINALYGTIGFYPKFLLDLLSSHIISYAGCMLQGFVIHSSVCSDFSILTLMAYDRYVAICQPLVYHSFMTKQRVTIFVFLSWLLPLYCMFMNTATLLGSRLCGSHIKRIYCVNWMVVTLTCSPPKANTGVAYFNILFYFGHFLLILWSYVYLIRTCLVYTENWGKFTQTCLPHLISLITYSITVLFDVLYMRFGSQNVSQHLNNFMAMEFLLIPPAVNPFVYGFKLTKIRNKIMNLVLMKR
>LOCXPOR52.163.HIT1.OR.2R.303.7tm_4.exons1.CP026256.1.Scophthalmus_maximus
MDNNTYPPYFNLTIFMNLGKYRYPTFVLCFLLYAFIVSANLVIILAISQEKQLHEPMYIFIMCLSINSIYGSAGFFIRFFRDLLSDTHLISRSACFSQIYIIYTYASYELTILGIMAYDRYVAVCQPLHYYNKITLKMVCKLVVLACIYPAVSVAVCVYLSSRLPLCGNKIPKVFCANWPVVKLSCVPTVLNNLIGMLVTTSTVFLPLAFVLYTYVRIFLLCRKRSSEFKRKVVRSCLPHIVTFINYSIAVFCDIALSRINLEEVNPFLGVTLSMEFVVIPPILNPLVYGLKLPKIRKVILRM
>LOCXPOR53.164.HIT1.OR.2R.303.7tm_4.exons1.CP026256.1.Scophthalmus_maximus
MENNTHPPYFNLTIFMNLGKYRYPTFVLCFLLYAFIVSANLVIILAISQEKKLHEPMYIFIMCLSINSLYGSAGFFIRFFRDLLSDTHLISRSACFSQIYIIYTYASYELTILGIMAYDRYVAVCQPLHYHNKMTLKMVCKLVVLACIYPAVSDAVCVYLSSRLPLCGNKIPKVFCANWPVVKLSCVPTVLNNLIGMLVTISTVFLPLAFVLYTYVRIFLLCRKRSSEFKSKVVQSCLPHIVTFVNYSITLFCDVALSRINLEVVNPFLGITLSVEFVVIPPILNPLVYGLKLPEIRKVILRM
>LOCXPOR54.167.HIT1.OR.2R.303.7tm_4.exons1.CP026256.1.Scophthalmus_maximus
MENNTYPPYFKFTIFVNLGKYRYPTFVLCFLLYAFIVSANLVILLAISQEKKLHEPMYIFIMCLSINSIYGSAGFFIRFFRDLLSDTHLISRSACFSQIYIIYTYAGYEFTILGIMAYDRYVAVCQPLHYYNKITLKMVCKLVVLACIYPAVSVAVCVYLSSRLPLCGNKIPKVFCANWPVVKLSCVPTALNNLIGMLLSTCTAFLPLIFFLYTYVRIFLLCRKRSSEFKSKVVRSCLPHIVTFVNYSITVFCDVALSRINLEEVNPFLGVILSLEFVVIPPILNPLVYGLKLPEIRKVIIRM
>LOCXPOR55.168.HIT1.OR.2R.303.7tm_4.exons1.CP026256.1.Scophthalmus_maximus
MENNTYPPYFNLTMFVNLGKYRYPTFVLCFLLYAFIVSANLVIILAISQEKKLHEPMYIFIMCLSINSLYGSAGFFIRFFRDLLSDTHLISRSACFSQIYIIYTYASYELTILGIMAYDRYVAVCQPLHYHNKMTLKMVCKLVVLACIYPAVSDAVCVYLSSRLPLCGNKIPKVFCANWPVVKLSCVPTVLNNLIGMLVSTSTVFLPLAFVLYTYVRIFLLCRKRSSEFKSKVVQSCLPHIVTFVNYSITVFCDVALSRINLEEVNPFLGVILSLEFVVIPPILNPLVYGLKLPEIRKVIIRM
>LOCXPOR56.170.HIT1.OR.2R.302.7tm_4.exons1.CP026256.1.Scophthalmus_maximus
MDNVSVVSTLTLSGFNGTASYRVTLFALTLLCYCVIWLVNVTIIVTIIVDKALHEPMYIFLCNLCINGLYGTAGFYPKLLSDLLSPTHVISYTGCLVQGFVLHSSACADFSILVLMAYDRYVAICRPLVYHSVMTKEKIGIFVFFAWLVPIYLVLMGTITTSLSSLCGSHIPKIYCINYLVGKLACSASIASVIIPAFNYTFYFLHIIFIVWSYMYLIKKCILSNENRSKFMQTCLPHLLCLNVVVISLLFDLLYMRFGSKTLSQSVQNFMAMEFLLIPPIINPLIYGFKLTKIRKRVMQIL
>LOCXPOR57.172.HIT1.OR.2R.304.7tm_4.exons1.CP026256.1.Scophthalmus_maximus
MENYTFSSYFKLTMFVDIGNYQYPAFVFCLLLYSFIVSANLVIILVISRERSLHEPMYIFIALLSVNSLYGSAGFFPRFLVDLLSDSHLISRPACFTQIYVIYTYAAYEMTILGVMAYDRYVAVCHPLHYHRKMTSKTVYYLTALAWFFPTFVLTAVISMSAGLPLCGNEIQKVFCANWSVVKLSCVSTAVNNVVGLLLTIGIVFLPLFYVLYTYLRIVVVCWKKSAEFKVKVLQSCLPHMVSFVIYSITGFCDIALSRYDPEELNPLVAVILSLEFVVIPPVLNPLVYGLKLPEIRRHIIRVL
>LOCXPOR58.174.HIT1.OR.2R.307.7tm_4.exons1.CP026256.1.Scophthalmus_maximus
KMSNPAVFSLSGFNSTVNYRVTLSSLTLLTYGAILVVNVTLILTIILDQSLHEPMYICLCNLCINAIYGTTAFYPKFVYDLLSDIHVISYVGCFLQVYIIYSYATIDFSILALMAYDRYVAICRPLKYHSEMSMRRTSVLVFLSWLVPLVFEILVLTLTSTLKLCSSHIEKLYCANWSIVKLACSSTKANDIVGLLIISIYIGHVVFIFTSYVHLVLSALKSRESVRKFTQTCVPHLLCLLNVTAALLFDLMYSRYGSASVPQSLKNFMAVQFLMVPPLLNPIIYGVILTRIRHRIISFFHKGRSEI
>LOCXPOR59.175.HIT1.OR.2R.310.7tm_4.exons1.CP026256.1.Scophthalmus_maximus
MINATTLSSFSLLGLNDLTTKQRVIVFSFTLLCYCAIFLVNGALIFIILLDEKLHEPMYIFLCNLCINSLYGTTGFYPKFLYDLLTDSHVISYIGCLLQIFVIYSYAATDFSILALMAYDRYVAICRPLEYHAVMTKHRIVLLQCLSRLVPLFCHVVILVMTSRLKLCGLHIEKIYCENWSILKLSCDSITTNNIMGFIFISFYFGHDLFIMFSYAYLVKSAINSREGRRKFMQTCVPHLLCLINVSAALLFDLMYARYGSASVPQTVKNFMAVYFLILPPLFNPIIYGFKLTKVRNSLLSLCAYTKQGL
>LOCXPOR60.176.HIT1.OR.2R.313.7tm_4.exons1.CP026256.1.Scophthalmus_maximus
STETVSFVLALYGDLGRMKYLYFTLAMLFYIAVIVANSVLIIIIYMDQNLHEPMYLFLCSLFVNEIYGSTSLLPCFMVHILSETHEISAIFCFIQIFNIHTYGTVEFGTLTIMAYDRYVCICKPLHYNAILTKRKVQFGILVIWIVCFLEIGILLCFTIRLKFCGTIINKVFCANHLVVDLSCSSDRTVSIVHDLVFGLIFTVAAPVTYISYSYAKILSVCLKASKETKTKALETCTPHLVSLISFVFACFYSLITQRFDIFSVPYPLCVVLSTYAMVIQPLQNPIIYGLKLSKIRNACKNLLTLKTLQPYIF
>LOCXPOR61.177.HIT1.OR.2R.314.7tm_4.exons1.CP026256.1.Scophthalmus_maximus
MGTNSTWNPLYFQFTLFVDYGPLRYLFFCLCLLIYATIISANAVIFLTVCLEKSLHQPMYIFICCLSFNSLLGSTAFFPRFLMDVLHDTHLISRAMCFIQMYFIHSYKAHEVTILTAMAYDRFVAIIHPLHYDSKMSMKMVRRLLIFALLSPVCVFGFLFGLSSRLPLCGNRVHRLFCTSWSVVKLSCVDTTMVELASQVLTVISIFLPLFFVLYTYLRILLVCRRNSSEFRRKALQTCLPHIVTFFNFCIAIFCEASLYKFDIANMFVIVALSLEFLIIPPISNPLVYGLSLSQIRGVLFIRVKVCKVIAAAK
>LOCXPOR62.178.HIT1.OR.2R.307.7tm_4.exons1.CP026256.1.Scophthalmus_maximus
MAAELNVTYITLEGHVKVQKYRYLYFMIMFFAYILIICCNATIVCLIMIHQNLHEPMYIFIAALLLNSVLLSTVIYPKLLIDFLSEKQIISYSACLFQCFLYYSLSSSEFLLLSVMAYDRYVSICKPMEYPTIMRRTTVGILLVVAWILPACHTAVAVVWNSYNRLCTFALKGIFCNNSVNHLYCVTSRALSIYGIFVLVNSVFFPMFFILFTYTKILIISFRSGEVRKKAAQTCMPHLLVLINYSCLVTYNVIIVRLESDFPKVARFVMTMQIIIYNPIFNPIIYGLKMKEISKHLKRLLSQVKVN
>LOCXPOR63.179.HIT1.OR.2R.307.7tm_4.exons1.CP026256.1.Scophthalmus_maximus
MAAEFNVTYITLEGHVRVEKYRYFYFMIMLFAYILIICCNATIVCLIVIHLNLHEPMYIFIAALLLNSVLLSTVIYPKLLIDFLSEKQIISYSACLFQCFLYYSLSSSEFLLLSVMAYDRYVSICKPMEYPTIMTRTTVGILLVVAWILPACQTAVPVVGNIDNRLCTLALKGIFCNNSVNHLYCVTSRALSIYGIVVLVNLVFFPMFFILFTYTKILIISFRSGEVRKKAAQTCMPHLLVLINYSCLITYDVIIVKLESDFPKVARFVMTMQIIIYNPILNPIIYGLKMKEISKHLKCLLSQVKVN
>LOCXPOR64.180.HIT1.OR.2R.305.7tm_4.exons1.CP026256.1.Scophthalmus_maximus
MDGELNVTYITFDGYVELQKYRYVYFVIMFTIFMLIICCNSTIVCLIVIHKNLHEPMYIFIAALLINSLLYSITIYPKLLIDFLSETQITTFPKCLFQGSMYYVLATSEFLLLSAMAYDRHVSICKPLQYPTIMRGETVKVFLVLAWLIPACELAVSAVLYANIKVCHFSFKGLFCNTSLYTLLCVRTVALSIYGVFMLLNMVFLPMLFIIFTYTRIFIISFRSCKTVRTKAAQTCLPHLLVLINLSCFISYDVIVVRLVSDLPKLARFILTLQIIVYHPLLNPFIYGLKMREISKHLKRLLFRV
>LOCXPOR65.181.HIT1.OR.2R.305.7tm_4.exons1.CP026256.1.Scophthalmus_maximus
MDSKLNVTYITLDGHVELEKYRYVYFVIMFTIFMLIICCNSTIVCLIVIHKNLHEPMYIFIAALLINSLLYSITIYPKLLIDFLSETQITTFPHCIFQSAIFYTLATSEFLLLSAMAYDRYVSICKPLHYPTIMRGETVKVFLVSAWLIPLCELAGSVVLYANVKVCNFNLKGLFCNTSVYTLPCVRTVALSMYAVFILLSIVFLPMLFIIFTYTRIFIVSFRSCKRVRTKAAQTCLPHLLVLINLSCFISYDVIVVRLVPDLPKLTRFILTLQMIVYHPLLNPFIYGLKMKEISKHLKCLLFRM
>LOCXPOR66.186.HIT1.OR.2R.320.7tm_4.exons1.CP026256.1.Scophthalmus_maximus
MSSGLNVTSQAAVTSLTLDGLAHLSDHRWLFFFVLLAAYLFVLFSDSLVVYVICSQRNLHRPMFIFIAAVLLNSLAASAAVYPKLLSDLASGRRFTEVSHAACLGQAFVLYSLGGSSFVLLAAMSFDRYLSICRPLRYAALVSPAAVAALLLLCWLLPTGLVSGATLLASRVPLCRARLSRVYCDIYSFVSLGCGGGGVAAMLLPVYGLLVSVATVVLPVGFVLFSYGRILLVCLRGSRSFSSKALHTCLPHLLVFLIFSLSTGVELLQRRLHSGGEATAASTLAWFLMVAPTVFNPVIYGLRVKEVFRHVRRLLRCRGA
>LOCXPOR67.188.HIT1.OR.2R.309.7tm_4.exons1.CP026260.1.Scophthalmus_maximus
MENQSLHTNILLMEGLKVNAQSSIAAFILLLLMYGFIMVSNMGLVLLISRSKSLQQPMYLLFCNMSVNDVFGASIIIPRVLRDIFTSNSDLYIHYIDCVVQAFCVHLYGTTSHTVLMIMAFDRYVAICNPLRYATIMTNRMVVKLSVAAWGSALVLVAILLGLTIRLSRCRRVISNLFCDHASLFKLSCESVVINQVFGLGNTVVLLGSSICSVTLTYLKIAAVCIRSKNKVLNRKALQTCATHLAVYVLLLVSAFIVVILHRFPQLSYHRKVAAILGEVALPALNAVIYGLQIKEVRQRILAVLRSKQ
>LOCXPTAAR1.19.HIT1.TAAR.2R.324.7tm_1.exons1.CP026243.1.Scophthalmus_maximus
MEGTGGPPLCFPSLNSSCRRLMRPHAETALLYTLLASVSLLTVTLNLLVIISISHFWQLHTPTNTLLLSLAVSDLVVGLLAMPVEGLRYMETCWLLGRLMCALTPYLSYCLLSASLGNMVLISIDRYLAICDPLLYSSKITLNRVKMSICLCWACSLLYNGLILMEHMAWPDRFSSCHGECVVVISHISGTLDLIFSFVGPCTVMVVLYMRVFVVAVSQVRVIRLQTVATTVTAKKSERKAAKTLGIVIAVFLMCFCPYYYPSLAGVDTSTSLSYYAVLSWIMLMNSCVNPLIYSLFYPWFRKAIKLIVTLRILQAHSREVKIL
>LOCXPTAAR2.20.HIT1.TAAR.2R.307.7tm_1.exons2.CP026256.1.Scophthalmus_maximus
QDRAEAAFLYVLLSGISLLTVTLNLLVIISISHFRQELHTSTNLLLSLAVSDFLVGFLLMPVQVHLVGGCWFLGRLICSLYYYASFILTSASVGNMVLISVDRYVAICDPLCYHTKVTQKRVKVSVCLCWTSSLLYNGVILKDSLKNQDTYNSCYGECVVVINFATGAVDVVLTFIGPIAVIVVLYMKVFVVAVSQARAMKSHIAAVTRQGSVRVTARKSERKAARTLGIVVVVFLICFCPSFYPFLMGQDMSTSGAFSIFGVWLLYCNSCINPVIYAFFYPWFRKSIKLIVTLQILQHNSCDAHIL
>LOCXPTAAR3.21.HIT1.TAAR.2R.320.7tm_1.exons2.CP026256.1.Scophthalmus_maximus
EAELCFPQLNTSCKRAMLPHSELIYTVLSCITLLTVVLNLLLIFSNFRQLHTTTNLLLLSLAVADFCVGLLQIPILFLHNQGCWYLGDIMCAVHYFLGFIVISVSVGSMVLISVDRYIAICEPMFYTTKVTLMRVKVCVCLCWIFSTVHSSWILRDFLKQPNMYNSCYGDCVVVVNFAEGLVDLVVTLLGPILVIVILYLRVFAVAVSQARAMRSHVAVVSLERSETVKARKSETKAARTLGIVVLVFLLCSCPYYCSAVAAESNLVGASFASLQIWLLYFNSCLNPVIYVFFYPWFRKTIKHIVTLKILQPGSCEANVL
>LOCXPTAAR4.22.HIT1.TAAR.2R.321.7tm_1.exons2.CP026256.1.Scophthalmus_maximus
EAELCFPQLNTSCKRAMLPHSELIYSALSCITLLTVVLNLLVLIFSNFRQLHTTTNLLLLSLAVADFCVGLLQMPVLLLHNQGCWYLGDIMCAVHYFLGFIVISVSVGSMVLISVDRYIAICEPMFYTTKVTLMRVKVCVCLCWIFSTVHSSWILRDFLKQPNMYNSCYGDCVVVVNFAEGLVDLVVTLLGPILVIVILYLRVFAVAVSQARAMRSHVAVVSLERSETVKARKSEMKAARTLGIVVLVFLLCSCPYYCFAVAAESNLVGASFASLQIWMLYFNSCLNPVIYVFFYPWFRKTIKHIVTLKILQPGSCEANVL
>LOCXPTAAR2.23.HIT1.TAAR.2R.279.7tm_1.exons2.CP026256.1.Scophthalmus_maximus
MLLFLPRQLHTPTNLLLLSLAVSDFLVGFLLMPVEIIYIEACWFLGDIVCTLYYIADYVITSASVANMVLISFDRYLAICDPMRYSTRVTNRRAQICVCLCWVFSAFYRILLLHDHLDKPGRSHSCLGECVAVINYIAGLVDLVFTFIIPITVIIALYMRVFAVALSQARAIRSHIAAMTVQRAATVTVKKAEMKAARTLGIVIIVFLICFCPYYFPALAGEDTSVDASSAAVEIWLAHFNSCLNPIIYAFFYPWFRKCIKLILTLQILKPGSRDTKLL
>LOCXPTAAR5.24.HIT1.TAAR.2R.317.7tm_1.exons2.CP026256.1.Scophthalmus_maximus
QTTEGAELCFPQLLNSSCRKPEPPRSEALLVYILLFVISLLTTVLNLLVIISISHFRHLHTPTNLLLLSLAVSDFLVGLLVMPVEILMTLSCWVLADLICPVYYLLPFIILCSSVVNMVLISCDRYVAICYPLHYPARVTPKVSTVCVILCWVYSVIYSVLILFDNLKHPGRYNSCHGECVVHISGTVDLVVNFLVPVSIIILANGRVFVVAVSQARAMKTNVKVRVKKSELKAAKTLGVLIVVFLMCYSPFYSVALTGHDIFVGSSVEVFMVFLMYFNSCLNPIIYALFYPWFKKTTRLIVTLQILKANSCGAKLL
>LOCXPTAAR6.25.HIT1.TAAR.2R.327.7tm_1.exons2.CP026256.1.Scophthalmus_maximus
VEETELCFPQLLNSSCRKPKRSYSEAVLVYVLLSSIALLTATLNLLVIVSISHFRQLHTPTNLLLLSLGVADFLVGLLMSFQILLTDCWFLSDHVCTLFGVLDFIVTSGSVGTMVLISVDRYVAICDPLHYHSKITVRGVAVCTCLCWAGSVLYNGLILKDNFKQPGRYNSCFGECVVLISYSAGAADLILTFIGPVAVIIVLYMRVFAVAVSQARAMRSHIVAVTLQSAHSSTLLAKKSELKAAKTLGIVVVIFLVCICPYYCSSLVDQNSLFSVTTVPLQNWLFYFNSCLNPLIYAFCYPWFMKSVKLIVSFKILQPDSSEARIL
>LOCXPTAAR7.15.HIT1.TAAR.2R.328.7tm_1.exons2.CP026256.1.Scophthalmus_maximus
VEETELCFPQLLNSSCWKLKRSHTEAVLVYVLLSSIALLTTTLNLLVIISISYFKQLHTPTNLLLLSLAVADFLVGLLMSFQILLTDGCWFLSDHVCTLFGALEFIVSSGSVGTMVLISVDRYVAICDPLHYHIKITVRGVAICTCLCWAGSVLYNGLILKDNFKQPGRYNSCSGECVVLISYIAGVADLILTFIGPVAVIIVLYMRVFAVAVSQARAMRSHIIAITPQSAHSETLLAKKSELKAARILGVVVVVFLVCICPYFCSSLVDQNSLFSVTTVPIENWLFYFNSCLNPLIYAFCYPWFMKSVKLIVSCKILQPDSSEARIM
>LOCXPTAAR8.16.HIT1.TAAR.2R.293.7tm_1.exons1.CP026262.1.Scophthalmus_maximus
LICFFGSSLSVLIMCGNLLVIISIVYFKQLHTPTNYLILSLAVADLLVGVLVLPFSIILIVSSYWYLQGLLCRVKFSVDMLLCSCSILNLCCISVDRYYAVCQPLRYRIKINVRVVGIMILVTWTVSALFGIVITFREPSQGQHYSRCNIFQKNVKSASIMGAVFTFFIPSIIMVGIYLKILMVAQRQARSILNMTKSGATVSKMERKATKTLAIVMGVFLLCWTPFFLCIIFQPLSNNTIPSHVIQTFKWLGWSNSMLNPCVYAFFYSWFRSAFRMIITGKIFQGDFSDTKL
>LOCXPTAAR8.17.HIT1.TAAR.2R.291.7tm_1.exons2.CP026262.1.Scophthalmus_maximus
LICFFGSSLSVLIMCGNLLVIISIVYFKQLHTPTNYLILSLAVADLLVGVLVFPFSMVFTVTSCLFHEDLFCKIRDSFDVSLCTCSILNLCCISVDRFYAVCQPLRYRIKINVRVVGLMILVTWTVSAIIGIVVTFWAPKQGQNSRRCDVFQTKSSTIVGAFFAFYIPAIVIVTIYLKILMVAQKQERSILNTSKSGATVSKMEKKATKTLALVMGVFLMSWTPFFLCVTIHPLIDYTIPSHVIQTFKWLGWSNSMLNPCVYAFFYSWFRSAFRMIITGKIFQGDLSNSKL
>LOCXPTAAR8.18.HIT1.TAAR.2R.326.7tm_1.exons1.CP026262.1.Scophthalmus_maximus
MEMEIGVNRSDVLTEIHPCYKIDASHVLTSNPSAECVLFTVFLGTISAVTVCGNLLVIISIVYFKQLHTPTNFLILSLAVADLLVGVLVFPLTIDFSITACLFYDDLFCKVRGTFDVSLCTSSILNLCCISIDRYYAVCQPLRYTTKINDNVVAIMILVSWGLSVLIGLSFVIVGINQEECAQNCFIDVVLANAMGLIFSFYLPVVVLLCIYLKIFSVAQRQANSIQSTTCGATVSKMERKATKTLATVMGVFLLCWLPFFLCTTVLSFSHVNVPLPLIELLNWLALSNSMLNPFIYAFFYSWFRSAFRMIISGKIVHGDFTNSKL
>LOCXPENSSMAP00000000471.1.8.HIT1.Ora.1R.327.TAS2R.exons4.CP026248.1.Scophthalmus_maximus
NMAEETKLVGMGLRVDVSPVQTAFYILLVMLGILGNATVVVVIGKSVIMDHGGGHNSDIIITNMALSNLMVSVMRNTLLIISDMGIQLYSSKGWCQFLMGVWVWLRSVNVWSTLFLSAFHFQTLRRVAPIIGNLQKLRGAPKLLLLSIGLIWLLNFFYAIPAHIFSTSGDVNSTETLMLVSSTTRPLLGCVWNFPSSYSGLAYATTSIVIHEAIPIILMIFTNLGSLYTLYTHGRMHNSGQDAPVIKRVPAERRAAKVILALIMLFITSWGTSIISVNYFNYNPGASADFLLVIARFANIIFIAMSPAILAIGHRRLRSSIKSMLTH
>LOCXPOra1.4.HIT1.Ora.2R.313.V1R.exons1.CP026248.1.Scophthalmus_maximus
MDLCVTIKGVSFLLQTGMGILGNVVVLLAYCHIVYTEPKLLPVDMILCHLAFANLMLLLTRCVPQTMTVFGLRDLLNDAGCKVVIYSYRIGRALSVCITCMLSVFQAVTIAPAGPRLSRLKPALPSLVLPTFAGLWLLNMAICIAAPFFSMAPRNGTVPAFTLNLGFCHVDFRDHLSYVINGVAVSGRDFAFVALMLGSSGYILLLLHRHSRRVRGIRRSQGAGAETRAAKTVVTLVILYAVFFGIDNVIWIYMLTVTKVSPVVADMRVFFSSCYAALSPYFIMSSNKKVKAKIMCASEQDQPSADTQESNDK
>LOCXPOra2.5.HIT1.Ora.2R.340.7tm_1.exons1.CP026248.1.Scophthalmus_maximus
VFQSASASPTRRLPPSDTILVHLSLANLLTSLFRTVPIFVSDLGLNVSLSPGWCRVFMLLWVWWRAVGCWVTLALSVFHCTTLRRQHVTFGPLAHQRERRRVWIVLGLVWGANLAFSVPALVYSTHVHGNATVELMVISCTTRPLLGCIWEFPSTQQGSAFASTSLALNEVLPLVLMIFTNLATLHALAKHIRAVTTGGESGGSHGDLDKHVTTERKAAHVIMSLVSLFVVCWALQVAAVTYYNHDGGHHAEGLLTVAHFSASLFVGFSPMVVALGHGKLRRRIMSMILGWSKAFKCPREVTEPASKSPKAKGNKGKQTVFDVQREGKVIKVEEKVKASR
>LOCXPOra4.6.HIT1.Ora.2R.304.7tm_1.exons1.CP026262.1.Scophthalmus_maximus
MSDFSVNLLGLRIFISCIGIVGNVFLILSIIKTKISRVKSFEFFLLGLATANLEEILIMNIYDIIILEAAITTTGTWQCRTLKFLTVFGEISSILFTVLICIFRYQKLRDADKRVSLPIWLDSIRSAWMVSGVCVMLSSLLSFPIFVINVQGHAENDTTSTNNCPPDFFQCSKTFCPIINRCYKYLFVMLCNLLPLIIITGTSCLIIMVLLGQRKRVTSVASVSALSQPNRKSKGPGLQRSMIAVLAAMGLFQVDWTLYLMFQLTSSPADHPFWAEMEFLISSSYTSISPYMYGIGNNLFSLKN
>LOCXPHaplo7.1aa.111.HIT1.OlfC.1R.861.ANF_receptor.exons6.CP026245.1.Scophthalmus_maximus
MLLIADLLLISLLAVRGRKPLCQTYGTKELSQFSKEGDINIGGIFSFHQNPVSVNPALQINPGTIQCEGLDPGELQYAYTMMFAIEEINNSSELLPGVTLGYRILDSCPSIPLSIRASLNLMNRYESEEGSCNKLSNVHAVIGDTTSTSTIGIARTMGPFHIPVISHSATCACLSNRREYPSFFRTIPSDIYQSKALAKLVKHFGWTWVGAIRTNSDYGNGGMATFLEAAEMEGVCVEYSVAIYRTDPRKWFLEVVDIIKKSTSKVIVAFADGTDLDILIKELHAQNVTGLQWVGSEGWITYRYIASPVNYAVVQGAVGFAALNAHIPGLQEFLSNSRPSTTPGDRGLVELWEMMFSCTLTPQAETHTPGSVAACTGEESLRDTKTRFSDVSDASLLNNVYKATYAVGHALHMLYTCNDGHGPFENNTCADREHIQPWQVLHYLMQVNFTTKIGQTVFFDELGDPVARYALVNWQKDQNGYIVFETIGYYDASRPEGQQFEMKGDVEAIWAGENLEVPWSICSESCLPGTRRAFVKGKPICCFDCIICADGEFSNSTNAVKCDKCPPEYKSNEERNSCDLKAIEFLTFRELMGILLVTFSVFGACLAMTIALIFFHYRQTPIVRANNSELSFLLLFSLTLCFLCSLTFIGRPSEWSCMLRHTAFGITFVLCISCVLGKTIVVLMAFKATLPGRHVMKWFGPAQQRLSVLAFTLIQIVICILWLTINPPFPFKNMNHYKDKIILECALGSPIGFWAVLGYIGLLAMLCFVLAFLARKLPDNFNEAKFITFSMLIFCAVWITFIPAYVSSPGKFTVAVEIFAILASSYGMLFCIFLPKCYIILLKPENNTKKHLMGKVTSREL
>LOCXPDreOlfCa1.125.HIT1.OlfC.1R.701.7tm_3.exons5.CP026258.1.Scophthalmus_maximus
QISYSSTAVILSDKSRFPAFMRTVPNDIHQTAAMVSLLSTYKWNWVGIITTDGDYGRSALDHFVTQASEKGICVAFKSILPQSVTSQDTYSAIKDTATIIINNPKVQVIVSFTRPNHMKYLYQELKEQTLRAGQTMESMRRVWVASDSWSSTSSVEGNLTLRDIGQVVGFTFKSGDSSSFGEYLSRLEAAGHEYTRNNPFLQEFFRQLNVNNAVTMLREQTNPDVIFSIEMSVSAIAKAVASACRSRDCKTPGKMQPWEMLETLKMQELILGGKSYKFDSRGDLNLGYDVTMWWSDRGTIRIHNVVAEYHIHTNNFTHINHSTTQQFQDLRNITSKCTKSCIPGEFKKTSEGQHTCCYECINCTENYYSNKTDMDQCLSCDINREWSAEGSSSCTPKVMIFFSWQDSFAVVLLTFSALGILLALMVSALFLHQRETPVVKAAGGPLSQVILFSLVISYISAVLFVGRPNSLQCKARQVLFGISFTMCVSCILVKTLQILLAFQLNPELQVVLRRIFQPYVIVSICVALQVVTCICWLVIKSPFNEIIRQPTTLLEECHEGSYLAFGVMLGYIALLAFVCFICAFKGRKLPQFYNEAKFITFSMLLYLISWMLFVPVYVTTSGVYLSAVEMVVILISNYGILCCHFFPKCYIILFKKEQNTLSAFRKNLYEYSTKTLDSVSVSGSSMSEKQSRSQHLTSALS
>LOCXPOlfC1.72.HIT1.OlfC.2R.871.ANF_receptor.exons9.CP026245.1.Scophthalmus_maximus
YSLLILFSSSFFLSESSSLFSSCKLRRQFHLNGMHKPGDVILGGLFEVHYTSVFPELTFTSEPSQLRCQGFDPPGFRHAMTMAFAIDEINKNTNLLPNVTLGYSMYDNCATLVIGFSAAFSLASGREAQFLLQETCLGTPPVLGIVGDSFSTFSIATSDVIGLFKLPIVSYFATCSCLSDRQRFPSFFRTIPSDAFQVHAMIQILKRFGWTWAGLLISDDDYGLHVARSFQSDMAQSGGGCLAYTEILPWGDNPDELRRIVEVMKKSTARVVIVFAHQIHMIQLMEEVVRQNVTGLQWMASEAWTAAAVLQTPDLMPYLGGTLGIAIRRGEISGLRDFLLQTRPDLEDNNNKGKSMVNQFWEYTFQCRFAPAPAGWVEAGGALCTGQEKLENVETEFLDVSNLRPEYNIYKAVYALAYALDDLLHCDPGRGPFSGDTCATLQRLEPWQLMHYLEKVNFTTPFGDQVSFDENGDALAIYDIMNWIWFPDGRTKVQTVGVVKKSLFKGEELTLHEDKIFWNFDSKQVNNPPRSVCSDSCAPGTRMARKKGEAECCFDCIPCSEGKITNETDSLECTNCPEDFWSSSQNDHCVPKRMEFLSYHEPLGICLTTASLLGTFICAVVLVIFICHRSTPMVRANNSELSFLLLVSLKFCFLCSLLFIGHPRPWTCQLRHAAFGISFVLCISCILVKTMVVLAVFRASKPGGEASLKWFGSVQQRGTVLVLTSVQAAICTAWLVSASPAPHKNTQYHSDKIVYECVVGSTVCFAVLLGYIGLLAVLSFLLAFLARNLPDNFNEAKLITFSMLIFCSVWVAFVPAYVNSPGKYADAVEVFAILASSFGLLVALFGPKCYIILLRPERNTKKAIMGRGNTK
>LOCXPOlfC2.39.HIT1.OlfC.2R.866.ANF_receptor.exons8.CP026245.1.Scophthalmus_maximus
MGISTLFVGLRLALLFFELNSAIALHGSGVGLNQRARLSAVASSVKCKLQGTAHLPAFSMDGDYVIGGVFSIHNYMYAERHDFSTMPEPLRCTGSIDSRELRFSRSMAFAIEEINDSTNLLPGIRLGYQIYDSCASVPMAVHLAFQLSNGLDPEFNTNNNCSQSGMVMAVVGESGSTPSISMSRVFGPFNIPQVSHYATCACLSNKQQYPSFFRTIPSDQFQANALARLVKHFGWTWIGAVRSDSDYGNNGMASFLDAANKEGICVEYSEAFYRTHPRSKIQRVADVIRRSTAVVVVAFAAPGDMRILLEELSREPSPPRQWIGSEAWVTDPGMLRFNFCAGAIGFGIQQSVIPGLRDFLLDLSPTKVAASPVLTEFWETEFNCRLGKSKSLCDGTEDIQTLRSPYTDTSQLRITNMVYKAVYAIAHAIHNAVCHKTNSTTECDKFTRIESEQVLTQLKTVSFSQNGYDVSFDANGDPVATYELINWQKRESGSIELVTAGHYNASLPVGQEFHINRNLTWVEGSTQVPMSVCTDSCPPGTRKVLQKGKPSCCYDCIPCPEGDISNATDSPDCFPCPQEFWPNAEKNSCFPKPVEYLSYHEVLGIILAAFSVGGACLAMITAAVFFRHKTSPIVRANNSELSFLLLFSLTLCFLCSLTFMGVPSVWSCMLRHTAFGITFVLCISCILGKTIVVLMAFKATLPGSSVMKWFGPPQQRMTVVFFTFIQVLICTVWLVVSPPFPMKNLTTYKERIILECALGSAIGFWAVLGYIGLLAVFCFVLAVLARKLPDNFNEAKLITFSMLIFCAVWLTFIPAYVSSPGKFTVAVEIFAILASSFGLILCIYAPKCFIILFKPEKNTKKHLLNK
>LOCXPOlfC3.41.HIT1.OlfC.2R.853.ANF_receptor.exons13.CP026245.1.Scophthalmus_maximus
NGLDSSFPQCVTLVDSDSLALQSDGDVVIGGVFPLHYVAPEPQHSYSTKPQLIPCSGFDHRAFRWMMTMVFAVEEINRDSSLLPGVTLGYRIIDSCDNVHTSLQALYPLISHSKAVATKTLPSCLASSPVPAVIGLASSSPTRAVAHTLGAFNIPLVSYFATCTCLTDKHMYPSFLRTVPSDLFQVRGLVQLVTFLGWLWVGTIGTTDDYSHYGIQAFSKQFRLQGGCVAFHLTIPESPTEAEIQDMADGLQSSTAQVVVVFATEGQLLGLLVELAERNVTAIQWVASEAWVTASLLTSPGFHPLLEGTLGFSFPGVTIPGLKEFLLNIHPSPKEGMEFVNMFWEELFGCRLQFGGDKYKKNEATDEKPVCTGSEDLRYTNSSYTDVSLVRISYNVYKAVYAIAHALHNLLNCDSAGLNKDMCEKHKSFAPRQLLDHLKTVNFTNQFEEKVYFDANGEPVPLYDIINWQKNSMGEIRFVKVGSYDGSAPLGRQLQIQRSSIVWTNGQSQVPVSQCSAPCPLGSRKARRLREPHCCFDCLPCADGEISNQTGSTECRKCPEFYWSDKDKVKCVAGVEEFLSFSDTMGIILVVLTLLGVVLTTIITTVFLRFRSTPIVKANNSEISFLLLLSLKLCFLCSLVFIGQPSVWTCRLRQAAFGVSFVLCLSCLLVKTIVVLLAFKVNIPGSSVLKLFGPSQQRSLILCTTAPQVCLCAGCLLGAPPFPFRNPTYQASTGKIVVECMEPWPPGFYLVLGYIGLLAFLCLLLAFLGRKLPDVFNEAKLITFSMLIFWAVWLSFIPAYVSSPGKFTVAVEIFAILASSFGLLLCIFVPKCYIILLRPERNIKRGMTGKHAR
>LOCXPOlfC4.43.HIT1.OlfC.2R.860.ANF_receptor.exons8.CP026245.1.Scophthalmus_maximus
LIHLLYFVSVLPSTYTQMSSFTTPAKVCMIQNSFQPGFVAEGDYVIGGIFPLHYNQEMPDLNCTYRPPPVKCNGFDPRAFRWAQTMRLAVEEINQSPELLPNYTLGYKIFDSCAYPLTGQRAALAVLNGLSEDDSPICSGASPLLAVIGESGSAQSIVVSRILQPFGIPMISYFSSCACLSDRRKYPTFFRVIPNDDYQVKAIAQLLVRFNWTWVGLLRGDHEYGRFAVQGLMRELQGTKVCVAYQEMIPLLYNHQAALEIMQVMRSSSAKVVVVFSAEGEMTPFLRDYMTQNITGIQWVASEAWVTASVFTGSEYYPYLGGTIGFGIRKGQISRLGDYLQTVNPEKYPDNVLVQELWEALYGCSPSPPSGSKMTPCSGLESLLEQHSAYMNTSSPRVAYNVYKAVYAIAHSLHNLLICQPQNGPFGNNSCAQEDNIHPWQLQHYLQEVAFNIGGEEVDFDLKGDSIPYYDIINWQRGTEGKIEFVNVGLFDGTRPAGEKLLIQENRIIWAGHRSEASCSHCSVCSASCLPGTRKAVRRGEPICCFDCVLCDNGKISNETNSIECTFCPVDFWSNKDRTACIPKKVEYLTYDSLGIALTVISVVGACLTLAVFGVFFYQRNTAIVRVNNSELSFFILFALTLCFLCSLVFIGKPTSWSCMLRHTAFSITFSLCISCILGKTLVVLAAFTATRPGGNMMKWLGPKQQRAIVSLCTLVQVAICAAWLIDAPPFPSRNTQYERSKIILECSVGSSLAFWCVLGYIGLQACLCFVLAFLARKLPGNFNEAKFITFSMLIFCAVWLAFIPAYISSPGNYADAVESFAILASSFGLLFCLFAPKCYIILLKPEKNTKQHLLGKEKK
>LOCXPOlfC5.46.HIT1.OlfC.2R.854.ANF_receptor.exons6.CP026245.1.Scophthalmus_maximus
MHTAILSFLAVLFLNTVSGCEQFARFDMPSLFKQGDVMIGGIFPLFNKEIRSIYTFEREPPGVKCAGFDLRAFRWTQVMIFAIEEINKESTLLPNITLGYRILNSCASPTNTLRAALTLASGPEEIKSTSTCPPAISALIAESGSSQSLAVAGTLGPFQVPIVSYFSTCACLSDRAKYPTFFRTIPSDYFQAKALAALVKRFGWQWIGAIQSDNDYGRNGILAFTEEVKKLGVCIAFVGTILRTHTMDKILDVVEMIKQSTVKVILAFIPEGDFYPLMKEVVKQNITGIQWIASEAWITAPRPSTPEIYKAFGGALGFVVQKMAIPNLKPFLTGISPHADPSGAFVRNFWEIMVGCRSVLPGEHTATEATNEMCTGNETLLYSQDMFFNVTQLRVSYNVYKAVYAIAHALHQLVFCQPAHQPAEKPLRPCLNISEIQTKQVTAHLQKVHFRNQFGDNVLFDENGDPPASYDIINWQLRDGQVQHVSLGHFASAANGDYKLSVREKEIVWRTGKMVPSSVCSNVCPVGTRKAQIKGKSTCCFDCIPCADGTIANSTGAADCTPCPREYWSSERKDACIPKTVEFLTYHEPMGIAITAVSLLGASLSLAIMIVFVKYRETPVIKASNTELSCFLLFSLFLCFLCPLTFIGRPTVWTCMLRHTAFGVTFALCISCVLGKTIVVVTAFKATCPGNKISGKFGPAQQRIIVCSCTFIQIVICILWLKLDPPFPDMVFRYSNRKIVLECNTGSEAAFYSVLGYIGILAIICLVLAFLARKLPDNFNEAKFITFSMLIFCAVWITFIPAYVSSPGKFTVAVETFAILSSAFGLLICIFAPKCYIILVKPEKNTKKHIMAKI
>LOCXPOlfC6.48.HIT1.OlfC.2R.838.ANF_receptor.exons6.CP026245.1.Scophthalmus_maximus
IILFTVLAGIKSENQTCRVIGQTGFREFSKDGDLIIGGVFSMSSTRKLIDNGYQSFPYTYCQKLNDRELKFARTVMFTVEEINRDTKLLPGLSLGYRLYNGCGSENLIRAAVEAVNGEDPKGCSGRVQALLGHSSSGVSGDINNILSPLSIPQVSYLSTCACLSDKRRFPTFFRTVPSDRFQVIGLVQLMKYFDWRWVGIIHSVSSYSDKGTSEFVKEAEKEGICVEYRLPYSRRSEKEFNVIVETLSGSSSKVVLLFVSLSNTRSFLTKIEKYNITGKQWVGSESWITQADLASDERKNILQGAVGFALPRASIPGLGEFLLSLKPSDEPLSAMIKVFWESFFDCSFQPSNTSTMCTGTEDLRTVSSDYTDVTYFRAENNVYKAVYLVAYALHALLQCHNGSNPTTGKSCVTKNDVLEHIRYVNFTTKNGAKVFFDENGDSIAQYDLVNWQMKEDGTVEIVNIGQYDTSLPEGEKFKLKDNARKVWGGNSNEVPRSVCREPCPPGTRKAINKRKPVCCFDCFECPEGTISNKTNSPDCLICPPEFWPNEKKDQCLPKPTEYLSYGEIMGALLTGFGCVGIFLSLLTSIIFLTHKETPIVKANNSELSFLLLFSLKLCFLCSLTFIGRPSDWSCMLRHTAFGITFVLCISCVLGKTIVVLMAFRATIPGSSVIKWFGPTQQRLSVITFTFIQVVICILWLTTNPPFPKMNMKYYKEKIILECALGSAVGFWAVLGYIGLLALLCFILAFLARKLPGSFNEAKLITFSMLIFCAVWITFIPAYVSSPGKFTVAVEIFAILASSFGLLACIFVPKCYIIIFRPEQNTKKHLMGKIPPQTL
>LOCXPOlfC7.50.HIT1.OlfC.2R.799.ANF_receptor.exons6.CP026245.1.Scophthalmus_maximus
LKLALLLLLLRGVTPVCRLQGIVQPPELTKAGHFSLGGIFTFRTGYRGSVPTFQTLPDPPKCLNINVREFKFAQTMIFAIEEINQDPAILPDHTLGYKIYNSCGMTNIIKSAVDSTTGQREIIDEWNCTTADTTLAVLGHSASAPTVGFARIIGRFQIPVISHFATCACLSNREEFPSFFRTIPSDLHQSRALAKLVRLFGWTWVGAISNKNDYGINGIATFTQAAREEGVCIEYYQAFEQTGPVRELSKVVETVRYSTSKVIVAFMSHREVKVLATELYKQNITGLQWVGSDAWITDHSLTDSEGHSILVGSLGFVVSRAQIPGLEEHLRRVHPSQFPHSQFVRDFWEDSFGCSLSDNTSTQRKPCSGYESLQNAKSYFTDVSELRFTNNVYKSVYAVANALHDMVMCEEKRGPFYNGSCADPKHIQPWQVLHYLQNINFTTSQGERVTFDQNGDPQARYELINLQHVSSGTMHVATVGVFDATLPRERQFTLNDMKIVWSGGSHTVPVSVCSESCPPGKRKVLQKGRPVCCYDCIPCAEGEISNITALVFFHSRETPIVRANNSELSFLLLFSLTLCFLCSLTFIGRPSEWSCMLRHTAFGITFVLCISCVLGKTIVVLMAFKATLPGRNVMKWFGPAQQRLSVLAFTLIQIVICILWLTINPPFPFKNMNHYKDKIILECALGSPIGFWAVLGYIGLLAMLCFVLAFLARKLPDNFNEAKFITFSMLIFCAVWITFVPAYVSSPGKFTVAVEIFAILASSYGLLFCIFIPKCYVILLKPEQNTKKHIMGKTKDIQY
>LOCXPOlfC7.52.HIT1.OlfC.2R.794.ANF_receptor.exons6.CP026245.1.Scophthalmus_maximus
RLLLLVLLIGKGDSVCRLRGSAQPPELAQDGDLVIGGIFSFRTRQDYVTNTFQIIPEERKCKNFNFREFKFAQAMIFAINEINKNPEMLPNVTLGYKIYDNCGAMDILRAALALVSGIEGEVSDDNCTRGETVQAILGHSGSRPTIAFEQVVGRFHIPVISHFATCACLSNRREYPTFFRTIPSDYYQSRALAKLVRLFSWTWIGAIAVDNEYGRKGIAAFIQNAQDNGVCIEYSEFISSSGPLESLQRIITIIKHATSRVIVAFMSHREIKLLATELYRQNITGLQWVGSEAWITDHSLTDSEGHSILEGALGFTVSRAQIPGLEEHLRQLHPSQFPHSQFVRDFWEDVFDCSLNETANTQRKPCSGFESLQNIESTFTDVSELRFSNNVYKSVYAVAHALDNLIKCEDGKGPFASGSCADAKHIEPWQVVKHLSTVNFTTGGGERVYFDNNGDSPARYELINLQLTNKGTMEGVTVGLYDASLPESHQFIMNNIPVNWGNKLSKVVPVSVCSRSCLRGTRKVLQKGRPVCCYDCIPCPAGEISNLSVFYCHKETPLVRANNSELSFLLLFSLTLCFLCSLTFIGRPSEWSCMLRHTAFGITFVLCISCVLGKTIVVLMAFRATLPGRNVMKWFGPAQQRLSVLAFTLIQVLTCLLWLTISPPFPFKNPLLYEDRIILECDLGSAVGFWAVLGYIGLLALLCFLLAFLARKLPDNFNEAKLITFSMLIFCAVWITFIPAYVSSPGKFTVAVEIFAILASSYGLLFCIFFPKCFIILFRPEQNTRKHIMGKTSN
>LOCXPOlfC8.54.HIT1.OlfC.2R.856.ANF_receptor.exons6.CP026245.1.Scophthalmus_maximus
MTSIQRWPEQGWALLQLLLVASFSQAEQPVCRQRGDPENPQLSKDGDIMLGAIFSFHSSWKDKRDAYMHKPLPLECTSLNFRGFQFAQAMLFAIEEINKATDLLPGISLGYAMYDSCGSIARSVRVALALANGNEIVSARSEAPCTRPAQMQAIMGETSSSPCMAIATVIGPFHVPLISHYATCACLSDKTKYPSFLRTIPSDYYQSRALAQLVKHFGWTWLGAIRTNDDYGNNGMATFTETARQLGICLEYSVSFFRTDPPDKIQKVIDIIKVSTSKVIVAFLSHLDMDVLIHELSHHNLTGYQWVGSEGWIFDSQIAEMDRHHILDGAIGLSIPKAHVSGMREFILDVKPLNSSSNDIVREFWEMLFSCKFKRSKSTGNQRECTGHEDLTGVHNSFTDMSLMPIFNNVYKGVYAVAHALHGILGCNDTCNNKVQLDPFTILQRIRNIQFKTKEGVDVYFNEDGDPAAKYEIINWQPTENGFVDFVTVGLYDASLPTDNQLNLQNKSLIWAKNSKRVPVSVCSEKCPPGTRKVLQKGKPVCCFDCIRCAEGEISNITDSVACVRCHPEFWSNERRDACVKKEAEFLSYEDIMGTLLTAASLFGTCMTAFVAFIFFRHRKTPIVRANNSELSFLLLFSLTLCFLCSLSFIGRPSEWSCMLRHTAFGITFVLCISCVLGKTIVVLMAFRATLPGSNLIKWFGPTQQRLSVLVFTLIQVAICIMWLTISPPFPLKNFEEFKDKIILECALGSAVGFWAVLGYIGILAILCFILAFLARKLPDNFNEAKFITFSMLIFCAVWITFIPAYVSSPGKFSVAVEIFAILASSFGLLFCIFIPKCYVILLKPEKNTKKNMMGK
>LOCXPOlfC10.61.HIT1.OlfC.2R.855.ANF_receptor.exons6.CP026245.1.Scophthalmus_maximus
MSDCVYTMLLCLLFVGAFGADHDTTVCEMLGSPGFPLLAKEGDLIIGGAFSIHTQVSNPPLSFTDTPDPLKCSRINFREFRFAQTMIFAIEEINNSSSLLPNISVGYKVFDSCGSTLASTRAVMGLMNGEERTLRKTCSSQSSVQAIIGASESSSTIVMLQMCGIFQIPVISYFATCACLSNRKEYPSFFRTIPSDYYQSRALAKLVKHLGWTWVGAVRSDNDYGNNGMATFIAAANLEGVCIEYSEAISRTDPSEQVARVVRVILGGSARVLVAFLSYSEMDALLEEALNQNLTGLQWVGSESWITAGHLTNKRYSAILTGSMGFTIRKTKIAGLQEFLLQVNPSQDPQNDVLREFWEATFDCSFQPSLHGQTQCSGSERLQDISNPFTDVSELRISNNVYKAVYAVAHALHNMLKCGQSGEVVNQSCAWKDHLAEPKQVVKHLQRVNFTLWSGERVYFDGNGDPAATYELVNWQKNREGETVFVAVGSYDASLPNGKQFTMNGINITWAAETLKRPQSVCSESCPPGFRQAVIKGKPICCFSCIACAAGEIGNLNNSAECSQCPLEYWSNENHSQCVPKVIEFLSFGETMGALLTTFSLFGASLTVVVLCVFFRFRHTPLVKASNSELSFLLLFSLTLCFLCSLTFIGQPTEWSCMLRHTAFGITFALCMSCVLAKTIAVVIAFKAKRPANTVPQCSLPLQRTSVLSCTLLQVLVCMLWLTLAPPFPYKNAAHATERIILECDVGSPVGFWAVLGYIGLLAALCFILAFLARKLPDNFNEAKFITFSMLIFCAVWVTFIPTYVSSPGKFTVAVEIFAILASSFGLLFCIYAPKCYILLLKPERNTKKDMMGRN
>LOCXPOlfC11.63.HIT1.OlfC.2R.883.ANF_receptor.exons11.CP026245.1.Scophthalmus_maximus
TEHSLSLRMTELVLVGLLWCGIFPYASHQGQNQHCEIIPGSMALRVLEKKGDITLGGLFSLHDMVVEHSLSYTSTPPPTKCTRFNFRTFRWMQTMIFAIKEINRDGKLLPNITLGFKIYDSCSTPHQALKAAMELMGTETGSGLEGVTQTKGSCHGTVPAVIGDGGSTQSLVVARFLGVFHVPQVSYFSSCACLSDKKEFPAFLRTMPSDFFQVDALVQLVKHFGWSWVGVIAGDDAYGRGGANIFAVKVRKLGACVAFHEIIPKNRAQTAVSSIVSTIRSSGARVILVFAVEQDAAAFFLMSEIEGLTGIQWLASEAWSTAAVLSTPKKYHHILQGSMGFAIRQAHISGLQDFLLRLHPASPDAPDDPFLVPFWEEVFQCSLSLPAEGQENNVESKPSCSGAEELGTVTNIYSDVSQLRISYNVYKAVYAIAHALHAVRNCVQGSVPFPLQACPDVDNIQPWQLLHYLKRMKYLDSFGDETKFDENGDPAAMYDLVNWQLRPNGDMEIVTIGKFDEMTKKQSLQIWEHNIVWNGNQTKVPLSVCSSICPPGTRKAIRPNFPICCHDCVVCTAGEISNQTDAIECMRCLPEFWSSPERTACIPKEVEFLSFSDTMGITLMAISLIGSFCTCVVVFIFTYYRTTPIVRANNSHLSFLLLFSLTLCFLCSLTFIGRPSQWSCMLRQTAFGITFVLCISCILGKTIVVLMAFKATLPGSNVMKWFGPKQQKAIIIFCTLIQIIICTVWLVVAPPTPRQLMPRESPIVILLCDEGSPEAFSLVLGYIGLLACLCLLLAFLARKLPDNFNEARLITFSMLIFCAVWVAFVPAYISSPGKYSTVTEVFAILASSYGLLGCIFAPKCYIILLRPEKNTRKHLTSKVVTEK
>LOCXPOlfC12.64.HIT1.OlfC.2R.910.ANF_receptor.exons15.CP026245.1.Scophthalmus_maximus
GRFLLGLCAFFYFYRSVSAESTCKLKAKFNLSGYKNVDKKKVVIGGMFPVHRRIASTDGNTSRVPVSSGCEGFNFRTFRWTQTMLFAINEINKKDDLLPNTDLGYVIYDSCFTISKAVEGTLTYLTGQDEAVPNYRCGTGAPLAALVGAGGSDLSIATARILGLYHFPQVSYCSSCSALESKFQFPTFLRTIPNDKHQSTAMAQLVLHFGWTWVGTIAADDDYGKYGIKDFKEQVEEAGVCISFSETLPKVSSPQDIQRIVDTVVESTAKIIVVFSSDVDLSPLILELLRHNVTNRTWVASEAWVTSALINRPGVSSVLAGTLGFGVKRADIPDLRRHLLDLDPYSDLLTEEFWETVCLLTLAFGAVRGAPEGLCTGRESVAQLTNTYADVSQLRITYSVYKAVYAVAHALHNLEHCVNGQGPFTGKSCADITNFEPWQLMYYLKNVRFRVPNTGEEIYFDEGDVEGFYEILNWQVNSQGEVSYVGVGHYNGSAASGDRMTITNDSIVWNNEVLEPPRSVCSENCQPGTRKGIRQGEPVCCFDCIPCADGEISNKMNARECILCSGDYWSNDAHDACVPKIIEFLAFGEPLGITLIVISAFGALVTIAVGVVFVVHIGTPLAKANDALLSFSLLFSLVVTFLCSIVFLGEPQNWSCMTSQVALALGFALCLASIMGKSAVLMLRAQALKAARARAKAGSPDVIVTNTNHNNDANACADPEVDTLTHAHQRAIAAVATLIQAVACTVWLIVLPPYPVKNTSAQNIKIILECDEGSVVFICCIFAYDILLALLAFIFAFIARKLEDNFSEAKCVTFGMLVFFIVWISFVPAYLSTRGKFMVAVQIFAILASSFGLLTCIFLPKCYVLLVKPERNTEEMMRPRAKPRDGTLTGTSASLATVATEVNSTTASTS
>LOCXPOlfC13.67.HIT1.OlfC.2R.870.ANF_receptor.exons7.CP026258.1.Scophthalmus_maximus
IIFFLITLEIGHATDKYTRVMEATAPGDIIIGGIFPIHEDVDKNNFFSSHQQSCISGPVICLFDERGLTKALAMINAIEVMNKSPLLTAVNITLGYRILDSCSDTSTALRATADFMRQSDCYTESNTTTCGQPVMTVIGGSYSEISIAIARQLTLQMIPQISYSSTAPILSDKSRFPAFMRTVPNDKHQTAAMVSLLSTYNWNWVGIITTDGDYGRSAMDHFVSQATEKGICVAFKSILPQSVTSQDVYSAIKDTATIINNNPKVQVIVSFARPNHMKYLYQELKNQRLRAGQTMESVRRVWVASDSWSSTNFVNGNLTLRDIGQVVGFTFKSGDSSSFGEYLSRLEAAGYKYTRNNSFLQEFYRQLNVSNYFGDTEVVSEAMKKLRKHINAATVFSVEMAVSAITKAVSSACRSRDCKTPGKMQPWEMLKALCMQEFILGGKSYKFDSRGDLNLGYDVTMWWSDRGNIRIHDVVAEYHLHTNNFTHINHSTTQQFQDLRNITSKCANSCIPGEFKKTAEGQHTCCYQCINCTENYYSNKTDMDQCLSCDIESEWSAEGSSSCTPKVLLFFSWQDSFAVVLLTFSALGILLALIVSALFLHQRETPVVKAAGGPLSQVILFSLVISYISAMLFVGRPNSLQCKTRQVIFGISFTMCVSCILVKTLQILLAFQLNPELQEVLRKIFKPYVIVSICVALQVVICICWLVIKSPFNQIIMQPTTLLEECHEGSYLAFGVMLGYIALLAFVCFICAFKGRKLPQFYNEAKFITFSMLLYLISWMLFVPIYVTTSGVYLSAVEMVVILISNYGILSCHFFPKCYIILLKKEQNTSSAFRKNLYDYSTKTSDSVSVSGSSMSEKHSRSQHLTSALS
