# Supplementary material for: Expanded olfactory system in ray-finned fishes capable of terrestrial exploration
Source: BMC Biol. 2023 Jul 31;21:163. doi: 10.1186/s12915-023-01661-8 (PMC10392011; doi:10.1186/s12915-023-01661-8)
Supplement: Supplementary file 3 — Additional file 3: Data S1. Protein sequences and genomic coordinates of OLF genes. FASTA and General Feature Format (GFF) files containing the protein sequences and genomic coordinates for all identified OLF genes in this study. [file 12915_2023_1661_MOESM3_ESM.zip › PROTEINS/Scortum_barcoo.OLF_genes.fa]

>LOCXPDareOR11.4-eta.308.573.HIT1.OR.1R.290.7tm_1.exons4.CM041537.1.Scortum_barcoo
LDNLSDAFTKNFISFAVGLIINCINGAFVYTYFKSEDFQRDPRYVLYIHLVINDMIMLTVSVVLQILTYTIPLTFAPCCIMLLIIITTNKNSPLNLAGMAIERYIAVCRPLHHVRICTVRRAYALIALIWGVSFIPSFTDIIIVLVTQPLSIFSKSVLCIGTYVFNTPYHKTHSTMVQVLLFSFVFLTVVVTYLKVLFAARAASGSNQASARNARNTILLHGVQLLICMLSYMSPFINLVLLTMWPHDSTKIFFSTFLLTNVLPRLLSPLIYGVRDKKFSSHIRMHFCCK
>LOCXPOR1.256.HIT1.OR.2R.299.7tm_1.exons1.CM041532.1.Scortum_barcoo
EYTCVRFYVSTVSFSVLLFFNLIINWTIVRVEQLRSHARFVLVFHLLVSALVHLGMSSVFYYQIHLDARPGRPACLAMITVLISSASNILLTLTTMALDRYCAVCHPMRYSSTCTAAGWPWLLGVLTWMMALAIPLSLFAQPSSQSDFSGGCGPEQLKRGGLQKVLFIGLCTVIILYSYVRILVESRRLGVLNRRNRAGCRTIALHGTQLAVYILPNFVNFVLTKLVQPETKELSAVVIFAFFSLAQCVAPVVYGLRKEELLEQLSHRFPCCSRYLKNILGWTVSVNWAHPHHRARYVP
>LOCXPOR1.256.HIT1.OR.2R.299.7tm_1.exons1.CM041532.1.Scortum_barcoo
RDVPRSVVGVSPVDAHSPAQDVLEVSGAAGEPVAQLLQELLFAQAVNDGRDALRQAEEGEDDHGGQLLGLRLHQLGEHEVHEVGEDVHRQLGAVQGDGPAAGPVAPVEHAQPPALHQDAHVAVEDDHGAQADEEHLLQAAPLQLLGPAPPAEVRLRARLREQAERDRQRHHPGEHAQQPGPARRRAGGAVAHRVAHGAVAVQRHGGERQQDVGGAADQDGDHGQAGGAPRTRVQVDLVVEDAAHAQVDERGHEQVEDQHEARVAPELLHAHDGPVDDEVEEEQDREGHGGHVEAHAGVL
>LOCXPOR1.256.HIT1.OR.2R.298.7tm_1.exons1.CM041532.1.Scortum_barcoo
VHLRALLRVHRVLLGPALLQPHHQLDHRARGAAPEPRALRAGLPPARVRARPPGHEQRLLLPDPPGRASGAPRLPGHDHRPDQQRLQHPADAHHHGAGPLLRRVPPDALQLHLHGGGLALAAGRAHLDDGAGDPAQPVRAAELAVGLQRGVRARAAEEGRPAEGALHRPVHRDHPLQLRAHPGGEPAAGRAQQAQPGRLQDHRPARHPAGGVHPPQLRELRAHQAGAAGDQGAVRRGHLRLLQPGAVRRARRLRPAQRGAPGAAEPQVPLLLQIPQEHPGLDCERQLGSPPPQSEVRP
>LOCXPOR3.368.HIT1.OR.2R.308.7tm_1.exons1.CM041534.1.Scortum_barcoo
MNDTTEVTDAMPFSMPIKALLSMLPCLFFLYINGVMLFALLRKPLLLDSSRYILFGHLLLTDSLQLLVAMLLYIFSLTLIRMISYICMTVTLLAALVFKISPLNIAVMSLERYVAICFPLRHADIATSRRTAVAIAAMWIVASTDSYTQLFLFVSLENKSFTLPWFCNRNSVFRLQIYTTINYAFTIAYFVLVSMIIIYTYIAIMVTVKSATSNVSNASKAHRTVLLHLLQLCLCLISTVFNMMNSNSLWNINPAMAIHIQYVLFLGFVIFPKCLSPLIYGLRDQAFRHIFIYYFTFGCKTTGMPFPK
>LOCXPOR4.442.HIT1.OR.2R.308.7tm_4.exons1.CM041534.1.Scortum_barcoo
MDNTTALTFTMTVYTVMENYRHGMFTLFLLLYLIIMLLNSLFITIVHQNKELHQAMTVFSCMLSINEMYGSTALLPAVMGVLISKTYKVPVKWCMAQVYFLHTYAGAEFSILAVMGYDRYVAICYPLHYHSIMSNSKICKLVALASLYPIIVFLCFYSLTIPLSFCGKIVPKLYCVNMELVKNACTNVPYISIVGLILILFFVVPQVLMIVFSYAQILRVCKKLSRESQGNAFKTCMPHLLSLLNYTIGSLFEIIQTRFNMNYVTAEARIFLSLYFIIIPSVTNPVLYGLGTQIVRVHILKFFIAHKI
>LOCXPOR5.257.HIT1.OR.2R.322.7tm_4.exons1.CM041534.1.Scortum_barcoo
MESFNSALGKNITFVHPAYFIISGLSGIPNIKYYYVFLFFVYIVSVLGNTVVMAVIYLDHNLRTPKYIAVFNLAFVDIFGNTALVPKLLDIFLFNHQYISYNDCLTFLFFCYTYLSMQPFNLVALSYDRLIAIIFPLHYHVKVTHRLMLSMIVSFWVFIIIANLITVFLLTRLSFCKSVVINSYFCDHGQMYRLACNDNTPSFIIGHLIPVLTIWLPMMFILFSYLYIGFALSKVATIQETAKALKTCTAHISLVAIYFVPVLITFTMSAKHPSKCQDHKPVSDLCLSSHVEPNHLCSADTRNQNFCAKVVKNQKTIQNISK
>LOCXPOR6.268.HIT1.OR.2R.328.7tm_4.exons1.CM041534.1.Scortum_barcoo
MESFNSALGKNITFVRPAYFIISGLSGIPNIKYYYVFLFFVYIVSVLGNTVVMAVICLDHNLRTPKYVAVFNLAFVDLFGNTALVPKLLDIFLFNHQYISYNDCLTFFFFCYTYLSMQSFNLVALSYDRLIAINFPLHYHVKVTHRLMLSMIVSFWVFIIIANLITVFLLTRLSFCKSVVINSYFCDHGQMYRLACNDNTPSFIIGKLIQVLTIWLPLMFILFSYLYIGFALSKVATIQETVTKALKTCTAHISLVAIYFVPVLITFTMSANIHPNARIINLSLTSVFPPMLNPIIYVLQTQEIKISVQRLLKIRKQFKITVKTVMIK
>LOCXPOR7.310.HIT1.OR.2R.325.7tm_4.exons1.CM041534.1.Scortum_barcoo
MGPEEKDANVFNATFVRPAKFYLSGFSNVPHVKYFYAFLCFVYIMTVLGNGLLLSVIYLVEALHTPKYMIVFNLALADLCGSTALIPKLLDTFLFDRTYIVYEACLSSMFFVLFFGSVQSWSLVTMAYDRFIAICFPLMYHNIVTKTAIAGVLLFVWLFCVSIIACLVGLLDRLSFCRSLVVKSFFCDHGPVYKLACNDTSLNKIMSYSCFILILCLPLVLIAITYISISVALSRIASVEERLKAMKTCTSHLILVAILFLPLVVNNILAMSSSIDPNVRIINSTLTHTIPALLNPIIYSLKTEEVLNSLKKLCKKNMIVNTTTK
>LOCXPOR5.341.HIT1.OR.2R.287.7tm_4.exons1.CM041534.1.Scortum_barcoo
MSFSFFVYIVSVLGNTIVMAVIYLDHNLRTPKYVAVFNLAFVDIFGNTALVPKVLDIFLFNHQYISYNDCLTFLFFCYTCLSMQPFNLVALSYDRLIAIIFPLHYHVKVTHRLMLSMIVSFWVFIIIANLITVFLLTRLSFCKSVVINSYFCDHGQMYRLACNDNTPSFIIAKLLPVLTIWLPLMFILFSYLYIGFALSKVATIQETVKALKTCTAHISLVAIYFIPVLITFTMNANIHPNARIINLSLTSVFPPMLNPIIYVLQTQEIKISVQRLLKIRKQFQITV
>LOCXPOR8.391.HIT1.OR.2R.317.7tm_4.exons1.CM041534.1.Scortum_barcoo
GPRRERCYHVFNATFVRPAKFYLSGFSNVPHVKYFYVFLCFVYIMTVLGNGLLLTVIYLVEALHTPKYMIVFNLALADLCGSTALIPKLLDTFLFDRTYIVYEACLSYMFFVLFFGSVQSWTLVTMAYDRFIAICFPLMYHSIVTKTAIAGVLMFVWVFLLSIIACMVGLLDRLSFCRSLVVKSFFCDHGPIYKLACNDTSLNNIMAYVCFSIIICFPLVLIAMTYISISVALSRIASVEERLKAMKTCTSHLILVAILFLPLVFSNILAVSSGIHPNVRIINSTLTHTIPALLNPIIYSLKTEEVLNSLKEAVQKK
>LOCXPOR6.406.HIT1.OR.2R.310.7tm_4.exons1.CM041534.1.Scortum_barcoo
MDFFISALGKNITFVRPAYFVISGFIGIPNNKYYYIFLFFVYIVSVLGNTVVMAVICLDHNLRTPKYIAVFNLAFVELFGSTALVPKVLDIFLFNHQYISYNDCLTFLFFCFTCLSIQALNVVALSYDILIAITFQLHYQVKVTHRFMLYLIASFCIFVITIVLIAVGLLTRLSFCESVVINSYFCDNGQMYRLACNDNTPSFIIAKLLPILIIWLPLMFILFSYLYIGFALSKVATIQETAKALKTCTAHLSLVAIYFLPVLITFTMNTNIHLNARIINLSLTSVFPPMLNPIIYVLQTQEIKISVQRL
>LOCXPOR10.454.HIT1.OR.2R.323.7tm_4.exons1.CM041534.1.Scortum_barcoo
MDPEEKDAIIFNATFVRPAKFYLSGFSNVPHAKYFYVFLCFVYIVTVLGNGLLLTVIYLVEALHTPKYMIVFNLALADLCGSTALIPKLLDTFLFDRTYIIYEACLSYMFFVLFFGSVQSWTLVTMAYDRFIAICFPLMYHNIVTKPAIAAMLLFVWLFLLSIIACMVGLLDRLSFCRSLVVKSFFCDHGPIYYLACNDTSLNNIMAYVCFILIICLPPVLIALTYVCICITLSRIASVEERLKAMKTCTSHLILVGIFFLPIMVTNIVSVASYIHPNARIINSTLTLTIPALLNPIIYSLKTEELLDYLKKLCKRNRIGKTT
>LOCXPOR11.455.HIT1.OR.2R.325.7tm_4.exons1.CM041534.1.Scortum_barcoo
QGPRDKDATIFNATFVRPAKFYLSGFSNIPHAKYFYVFLCFVYIVTVLGNGLLLTVIYLVEALHTPKYMIVFNLALADLCGSTALIPKLLDTFLFDRTYIVYEACLSYMFFVLFFGSVQSWTLVTMAYDRLIAICFPLMYHNIVTKPAIAGVLLFVWLFLLSIIACMVGLLDRLSFCRSLVIKSFFCDHGPIYSLACNDTSLNKIMAYICFSIIICVPLVLIAMTYISISVALSRIASVEERLKAMKTCTSHLILVAILFLPLVVSNILAVSSGIHPNVRIINSTLTHTIPALLNPIIYSLKTEEVLNSLKKLCKKNRIVNTTTK
>LOCXPOR6.456.HIT1.OR.2R.310.7tm_4.exons1.CM041534.1.Scortum_barcoo
MDFFISALGKNITFVRPAYFVISGFIGIPNNKYYYIFLFFVYIVSVLGNTVVMAVICLDHNLRTPKYIAVFNLAFVDLFGSTALVPKVLDIFLFNHQYISYNDCLTFLFFCFTCLSIQALNVVALSYDILIAITFQLHYQVKVTHRFMLYLIASFCIFVITIVLIAVGLLTRLSFCESVVINSYFCDNGQMYRLACNDNTPSFIIAKLLPILIIWLPLMFILFSYLYIGFALSKVATIQETAKALKTCTAHLSLVAIYFLPVLITFTMNANIHLNARIINLSLTSVFPPMLNPIIYVLQTQEIKISVQRL
>LOCXPOR6.457.HIT1.OR.2R.288.7tm_4.exons1.CM041534.1.Scortum_barcoo
MSFSFFVYIVSVLGNTVVMAVICLDHNLRTPKYVAVFNLAFVDLFGNTALVPKVLDIFLFNHQYISYNDCLTFLFFCYTCLSMQSFNLVALSYDRLIAIIFPLHYHVKVTHRLMLSMIVSFWVFVIIANLITVFLLTRLSFCKSVVINSYFCDHGQIYRLACNDYFPNYVISCFYPVLIFWLPLFFILLTYLYIGCTLTKVATVQQGLKAFKTCIGHLSLVAVYFIPLLITFTLMEKIHPNARIINLSLTSVFPPMLNPIIYVLQTQEIRESIKRLLKIGMQFKIRMK
>LOCXPOR11.459.HIT1.OR.2R.286.7tm_4.exons1.CM041534.1.Scortum_barcoo
MGPEDKDATIFNATFVRPAKFYLSGFSNIPHAKYFYVFLCFVYIVTVLGNGLLLTVIYLVEALHTPKYMIVFNLALADLCGSTALIPKLLDTFLFDRTYIVYEACLSYMFFVLFFGSVQSWTLVTMAYDRLIAICFPLMYHNIVTKPAIAGVLLFVWLFLLSIIACMVGLLDRLSFCRSLVIKSFFCDHGPIYKLACNDTSLNNIMAYVCFSIIICVPLVLIAMTYISISVALSRIASVEERLKAMKTCTSHLILVAILFLPILVSNILAMSSGIHPNVRIINSTL
>LOCXPOR13.460.HIT1.OR.2R.323.7tm_4.exons1.CM041534.1.Scortum_barcoo
CLFSELVQITLLSFILQAFISLDFRHFPFISVYFIFLAFVYVVTVLFNSLVIYVIAFNHCLHTPKFLAVVNLAVIDVVLNTCTIPSMVKIFLVKDNFIPFNLCLVQMFVYYAFGTLESYALAILAYDRLIAICFPLRQNSINTLRSMSCIVGLTWSFALGIIAFSTGIMTRLSFCNSVRVFSYFCDYAPVFRLACNDYTLQWSVASLLTFLLLVGPFTFILLSYVSILVTVFRMKSLDSRVKALATCVEHLILVAVFYIPLITIFTIGFYLHLIDPDQRVLSLSLASCIPPCVNPIVYSLKTKEIKTRALALVGKNKIATKSV
>LOCXPOR14.463.HIT1.OR.2R.311.7tm_4.exons1.CM041534.1.Scortum_barcoo
IIHPTGFYIIGFQTFPFISVYFIFLAFVYVVTVLFNSLVIYVIAFNHRLHTPKFLAVVNLAVIDVILNTSTIPGMIKMFIFKDNFVPFNLCLLQMYVYYAALALESYALAILAYDRLTAICFPLHQNLFNTVMIMSCIIAVTWVYILALQIYSTVIMTRLSFCNSVRVFSYFCDYAPVFRLACNDYTLQWSVASLFTYLLLVGPFTFILLSYVSILVTVFRMKSLDSRVKALATCVEHLILVAVFYIPLITIFTIGFYLRLIDPDQRVLSLSLASCIPPCINPIVYSLKTKEIKTRALVLVGKNKIATKSV
>LOCXPOR15.465.HIT1.OR.2R.320.7tm_4.exons1.CM041534.1.Scortum_barcoo
MSNLRTVLNDSTIIHPPGFYIVGFETFSYISVYMIFLVFVYVVTLVLNILLIYIISRDHCLHTPKFLAVVNLAVIDVILNTSTIPGMIKMFVFKDNFVPFNLCLLQMYVYYAVASLESYALAILAYDRFIAICFPLHQNIFNTVTIMSCIVAVTWVYNLGRVAYSTVIMTRLSFCNSVRVLSYFCDYAPVFRLACNDYTLQWSVASTSSMINLMGPFTFILLSYVSILITVFRMKSLDSRMKALATCIEHLVLVAVFYVPMFTIFLIGLYVRSIDPDQRVLSLSLASCLPPCINPLVYSWKTKEIKTRALALVHKMKTSP
>LOCXPOR19.466.HIT1.OR.2R.297.7tm_4.exons1.CM041534.1.Scortum_barcoo
MENYTYNSFTLQMEGLKVTKDSMYPVFLMFLISYIITMVMNIGILVLIFIDKNLQQPMYLLFCNLLASDIIGSTNILPRLLSDILLPPSERLISYYECVVQAFITQFFSTTSHTILMIMAFDRYVAICNPLRYATIMTNKMVVKLTVSAWGVAFVLVGVLLGLTIRLNRCRTLIMNPYCDNASLFKLSCESVLINNIYGLTFTVVLLTSSMGSIVLTYTKITVVCLTSKNKSLNSKALKTCSTHLVVYLIMLISGFTAVILHRFPQYSDYRKLSGILFSIIPGSLNCIIYAVQSKEI
>LOCXPOR16.468.HIT1.OR.2R.326.7tm_4.exons1.CM041534.1.Scortum_barcoo
VPVILTPLFCSFRLMENYSYNSFTVQLEGLNVPNDSVYPVFLFFFFSYLFIIVVNGGIVVLVLIDKNLHQPMYLLFWNLSVSDILGNSIMVPRLLLDILRPPSERLISYYECVVQAFTSHMFGTTSHTVLMIMAFDRYVAICNPLRYAAIMTNKMVVKLTVSAWGVAFVLVGILLGLTIRLNRCRTLIESPYCDNAGLFKLSCESVFINNIYGLTFTVVLFTASIGSIVLTYTKITFVCLTSNNKSLNSKAVKTCSTHLAVYLIMLISGMAIITLHRFPQLSDYRKLCSILYHIIPGSLNPIIYGVQSKEIRKLFSTFFESKKVLP
>LOCXPOR17.473.HIT1.OR.2R.327.7tm_4.exons1.CM041534.1.Scortum_barcoo
TFDIYSIFCYFRFMENYTYNSFTLQLEGLSISKDSVYPVFIFVFVSYLFIIVANVGIAVLVFIDKKLHQPMYLLFWNLSVNDIIGNSIMLPRLLADMLRPPSERLISYFECVFQAFTTHMFSTTSHTVLMIMAFDRYVAICNPLLRYAAIMTNKMLIKLTVSAWGVAFVLVGILLGLTIRLNRCRSLIRSPYCDNAALFKLSCESVFINDVYGLTFTVVLFTASIGSMVLTYTKITVVCLTSKNKSLNSKALKTCSTHLVVYLIMLLSGMAIITLHRFPQLADYRKLAAILYHIIPGSLNPIIYGVQSKEIQNFLYKLFKSRKVLLS
>LOCXPOR18.474.HIT1.OR.2R.333.7tm_4.exons1.CM041534.1.Scortum_barcoo
MIVPVTLTPVFCSFRLMGNYSYNSFTLQLEGLNVPNDSVYPVFLFFFFSYLVIMVANVGIIVLVFIDKNLHQPMYLLFCSLPASDIIGNSIMVPRLLSDILRPPSERLISYYECVVQAFTSHMFGTTTHTVLMIMAFDRYVAICNPLRYAAIMTNKMLIKLTVSAWGVAWLLFWLGILLGLTIRLNRCRILIMNPYCDNASLFKLSCESVFINDVYGLTFTVVLFTASIGSMVLTYTKITVVCLTSKNKSLNSKALKTCSTHLVVYLIMVFNGMSIITLHRFPQYSDYRKLCTILFHIIPGSLNPIIYGVQSKEMKKFFSKLFKSKMVLPSLK
>LOCXPOR19.476.HIT1.OR.2R.313.7tm_4.exons1.CM041534.1.Scortum_barcoo
MENYTYNSLTLQMEGFKVTKGSMYPVFFMFLISYIITMVTNIGILVLIFIDKNLHQPMYLLFCNLPASDIIGSTNVMPRLLSDILLPPSERLISYYGCVVQAFFTHIIGTTSHTVLMIMAFDRYVAICNPLRYAAIMTNKMLIKLTVSAWGVAFVLVGILLGLTIRLNRCRTLMMNTHCSNASLFKLSCENVFINDVYGLTFTVVLFTSSMGSIVLTYTKITVVCLTSRNKSLNSKALKTCSTHLVVYLIMLVSGFIVIILHRFPQYSEFRKFSAILFNIIPCSLNPIIYGVQSAEICKSLSKLFRSKPVMPL
>LOCXPOR20.477.HIT1.OR.2R.305.7tm_4.exons1.CM041534.1.Scortum_barcoo
MENETFNLDILQLEGLKVSPESSIPAFVLLLLIYIFIMVSNIGLVVLIFIERSLHQPMYLLFCNMSINDAFGATTIIPRVLSDVFTPMTQRYIHYYECVIQAFCAHFHGGASHTVLIIMAFDRYVAICNPLRYATIMTNRMVVKLSVSAWAVAFLLIAVSVGLSVRLSRCRQDVINPFCDNASLFKLSCENIIINHIYGLISAMGTMACSLCSVMLTYLRIAMVCLSSKNKNLNSKALQTCATHLAVYVILLFSGSIIIILHRFPSLSDERKLASILFHVLPPSMNAIIYGLQIKAVREKIMIIF
>LOCXPOR21.478.HIT1.OR.2R.315.7tm_4.exons1.CM041534.1.Scortum_barcoo
MENQTLSTDILLVEGLKVTPQSFMPAFILLLLIYIFIMVSNIGLVVLISMERSLHQPMYLLFCNMSVNDMLGATAIIPRLLSDIFIPIKERYIYYIDCALQAFFAHFHGGASHTVLMIMAFDRYVAICSPLRYATIMTNSMVVKLSVSAWGTAFVMVAILVGLSVRLSRCRRVIFNPFCDNASLFKLSCESVLINDIYGLGYTVVLLGSSLGSVTLTYLKIAAVCLLSKNKNLNSKALQTCATHMAVYVIMFVSGSIIIILHRFPLLSDERKLASILFHVVPPALNAVIYGLQIKAIRQKIFIMFAKNTMTVTEV
>LOCXPOR22.479.HIT1.OR.2R.316.7tm_4.exons1.CM041534.1.Scortum_barcoo
MENQTFGGNILILEGLKVTSQSFIPAFILLLLIYIFIMVSNLGLVVLIFRSRSLQQPMYLLFCNMSINDVFGATIIIPHVIRDLLILNSERYIHYVNCALQAFCVHLHASASHTVLMIMAFDRYVAICSPLRYATIMTNSMVVKLSVSAWGTAFVMVAILVGLSVRLSRCRRVIFNPFCDNASLFKLSCESVLINDIYGLGYTVVLLGSSLGSVTLTYLKIAAVCLLSKNKNLNSKALQTCATHLAVYVILLVSAFLIVILHRFPQLSDHRKVASVMGHVVLPALNAVIYGLQIKEVRQRIVALFQKNKVALMDVK
>LOCXPOR23.480.HIT1.OR.2R.312.7tm_4.exons1.CM041534.1.Scortum_barcoo
MENHTFNSFTLQLEGLKVTQVSVYPVFFFFFFSYLIILFANVGIVVLVFIDKSLHQPMYLLFCNLPVNDIVGNSIMVPRLLSDILLPPSERLISYFECVVQAFTTHMFGTTSHTVLMIMAFDRYVAICNPLRYAAIMTNKMVVKLTVSAWGVAFVLVGILLGLTIRLNRCRTLIMNPYCDNASLFKLSCESVFINDVYGLTFTVVLFTSSIGSMVLTYTKITVVCLTSNNKSLNSKALKTCSTHLFVYLIMLLCGMLIIILHRFPEYSEYRKLSAILFHIIPGSLNPIIYGVQSKEIRKFLSKLIQSRKVLP
>LOCXPOR24.481.HIT1.OR.2R.312.7tm_1.exons1.CM041534.1.Scortum_barcoo
TNFTAELQYHEMLGIILFSIPTMVPCCVFLFINGTMLFTLRSKSVFCETSRYILLYNLLFADTALLAHSQLMYLLAACRITLTYPVCGFLTLLAVLIYQISPLTLVVMSLERYVAVCYPLKHATIITIRNTGVAITVVWALSSLNVLIRIILLLIFPFEELESLQMKDFCSDNAMFLGPLSDLYDKAYTCFVFISAAVAVSCSYIGVMIAARSASTDKASARKARNTLLLHLVQLGLSLSSTIYNPMLIALSRIVTRIVLVRIQNVFYVCVFILPRCLSSLIYGIRDQTIRPVLMYHLCCRMKCSVLPAELE
>LOCXPOR25.482.HIT1.OR.2R.318.7tm_1.exons1.CM041534.1.Scortum_barcoo
MSYANQSLSNVTAAVQYQGILERVLFSTLTTVPCCVFLFINGTMLFTLRSKPVFCQTSRYILLCNLLFADTAQMALSQLLYIIAACTIRLTYPVCGALNILADLTNEISPLTLVVMSLERYVAVCYPLRHATIITIRNTGVAITVVWAFSSLNVLIRVLLLLEFPFEELESLQMKDFCSDNAMFLGPLSDLYDKAYTCFVFISAAVAVSCSYIGVMIAARSASTDKASARKARNTLLLHLVQLGLSLSSTIYNPMLIALSRIVTRIVLVRIQNVFYVCVFILPRCLSSLIYGIRDQTIRPVLMYHLCCRMKRSVFPAK
>LOCXPOR26.483.HIT1.OR.2R.334.7tm_1.exons1.CM041534.1.Scortum_barcoo
MSYANQSQTNITVGLQYQGLLGIMLFSILTTVPCCVFLVINGAMLFTLRSKPVFCETSRYILLYNLLFADTALLAHSQLMYLLAACRITLTLTYPVCGFLTLLAVLIYQISPLTLVVMSLERYVAVCYPLRHATIITIRNTGVAITVVWALSSLNVLIRIILLLIFPFEELESLQMTDFCSDNAMFLGLLSDIYDKAYTCFVFISAGVAVISSYIGVMIAARSASTDKASARKARNTLLLHLVQLGLSLSSNIYNPLLTAVSGIVSRIVLVRIHIIIYVSIVLFPRCLTSLIYGIRDQTIRPVLMYHLCCRMKRSVIPAKAEKLGHVTFFGRLS
>LOCXPOR27.486.HIT1.OR.2R.351.7tm_1.exons1.CM041534.1.Scortum_barcoo
LLFLLSISFKTLICFLSLLCFTKMSNTAQSQTNITIVLQDQGTLEIALFSTVIVLPCCVFLFINGTMLFTLRSKPVFCETSRYILLYNLLFADTVLLAHSQLMYLLAACRITLTYPVCGALSMLAVLTNEISPLTLVVMSLERYVAVCYPLRHATIITIRNTGVAITVVWALSSLNILIQVILLLHFSIKNLESLQMTDFCAKENMYLDPVSNLYENATIYFLFVSAAVAVISSYIGVVIAARSASTDKASAQKARNTLLLHLVQLGLSLSSTIQIPLLIALSKVLDRIVFVRIQAVLYVCVTIFPRCLSSLIYGIRDQTIRPVLMSNLCCQWRHSVSLSGVPAKAKVSIP
>LOCXPOR28.487.HIT1.OR.2R.341.7tm_1.exons4.CM041537.1.Scortum_barcoo
EEEMLVMLNSTSSGPLALLMSNGSSALAGGAVVELKDSFSNALTKNIVAMLVWLTLSIINGSMVHTFLQHSLFYENPRYIMFIYMVINDALQLSLVTALYVVSYIFRKIHASVCCLLVMTAVLTTRSTPLILAGMAVERYISICFPLHYSQMCTVPRTLLLICVILILTATPPVTDLLITAVNEPPSFFHTTIFCDHPLLFRHQSIYYKNCMFDGVYLSFVALTLLYTYCKIMLTAQAASTGMASVKRARNTVLLHGVQLLLCMLAFVVPSLQAALISIFPRLSLEIRYIFFLVVYIIPRFMSPVIYGFRDEQFRKYWRRYLSCGIQRTTRVRPVILKVNL
>LOCXPOR29.490.HIT1.OR.2R.300.7tm_1.exons2.CM041537.1.Scortum_barcoo
SSVNGTLIVTGNQRDTFTTAVTKNVIVTALCISINYINGTLVQTFRKHQIFNLNPRYILFIHLVINDMMQLALSTLLHIISYALHTINVSFCLILLIITILTTLNTPLNLAGMAVECYIAICIPLRHGQICTVKKTYILIGLIWTVSAISILPDLFILLATEPQQFFHSNLFCARDFVFRSSYSLKKRDASHIVCLILVWLTLLYTYFRILFVAKEVTAGIKKARNTILLHGFQLLLCMLTYVRPMFEEFLLYLLPQQYLAIRFATYVIVQILPRFVSPFVYGIRDQTFRRYMRRHLLCK
>LOCXPOR30.497.HIT1.OR.2R.318.7tm_1.exons2.CM041537.1.Scortum_barcoo
MNSSSYVYNVSRPLYYREPFSTTVLKNVIVMALGLTINYINGTLIHTFRKHQILNMNPRYILFIHLVVNDMIQLNTAIIMFVLSYVFYKINVSLCCLLITLAVFTTLNTPLNLAVMAVECYIAVCLPLRHAELCTIKRTYILIGWIWAMSAVSALSDVFIVLATEPVQLFYSTVFCQLNNMFPHPIHVKKRDVSYIMYLIGVWLTLFYTYFKIFLVAKEAKEAKSADGDAKKARNTILLHGFQLLLSMLTFVADIFNRALFYWFGQHYVHVLFVSYIIIEILPRFISPIVYGLRDKTFRQHLKKYLLCTMRANLKPWT
>LOCXPOR31.502.HIT1.OR.2R.302.7tm_1.exons2.CM041537.1.Scortum_barcoo
MNFTPVDSNVTGSVNNLDMLIMAISSSLTVVILGFTIGYIDATMVYTFNKHHIFRMNPRFILFIHLVLNDMIQLTTSISLFIVTYTFHTIYVSICCILILPAIFTTQNTPLNLAFMAAECYIAVCIPLRYNYICTVTRTYVVIGIVWTISSLSVLPDVFILLATEPPEFINSRVFCSRDTVFRSMYSQKKRDASHILFLVIVWLTLFFAYFRIAFVAKAADTDAKKARNTILLQGFLVLLCMLVYVQPMLHQVLNYLFPGSVRAINLAIFIINQILPRFASPIVYGLRDITFRKYFKRYLLC
>LOCXPOR32.505.HIT1.OR.2R.303.7tm_4.exons2.CM041537.1.Scortum_barcoo
MNVSSANMTVVVEYRDSFTKAVTKNVIVVVLGLSINYINTALIQTFRKHQIFYMNPRYILFFHLVVNDMIQVTLTVILFIISYTLYKINVSICCIFILIALLTTENTPLNLACMAVECYIAICVPLRHIQICTIKRTLMLIGLIWATSMLSVLPDLFITLATEPLDFFHSRVFCLRETAFRNPHIIKKRDITYIVYLVLVWFVIIYTYFNILFTAKTASKDAKKARNTIILHGFQVLLCMATYAEPLLKQALQEWFPKNYSDSLFACYIIVQILPRSISPIIYGIRDKMFRRYLKKYLLCKVN
>LOCXPOR33.507.HIT1.OR.2R.309.7tm_4.exons1.CM041539.1.Scortum_barcoo
MDNVSVVRIFTLSGINETMNYRIAIFSLTLLYYCVILFVNITVIMIIILDENLHEPMYILLCGFCINGLYGTTGFYPKFLFDLLSSSQEISYEGCLLQAFVMYSFACCDLSILAVMAYDRYLAICQPLHYHSFMTKRRLSQLVCFSWLTPFCILSISIVLTSTLKLCGSRIQKLFCVNWIIFKLACSDSDIVSNNIISHATIVIYVSHGFFIIWTYMHLIRTSVRSKDDRVKFMQTCVPHLVSLITFLVVIVFDLMYMRFGSTDLPQSLQNFIALEFLLIPPVMNPLIYGFKLTKIRNRILGLVYVNRK
>LOCXPOR34.508.HIT1.OR.2R.307.7tm_1.exons2.CM041549.1.Scortum_barcoo
DAAGCLFVSILPYGQAVPALIWILVLLTLLSLLLNGMTLFGLGWSEDISWQPRFTFLKNLALSDLLQTVTFSPAVIHSLVQRQTMAFSAWCYAQYFVGTAGIFSSLLTITCMALERYLYVCHAIRYLVILTQVRLQLALGLIWLYSIIISTINMVLLHMGGERNHEPVTRGLLCEPDMVEEHMGFPRASAIFRKLMGAFTLLVCLLVYAFSYLRMYQDARKAMIPFNAVNTTARRTVLFYCGMLLLQLLPLLLKVASDALWEVEGIPPPSVMAAVLHMSLLVMLLVPPCVNPLVYGLRNVEMRRALL
>LOCXPOR34.508.HIT1.OR.2R.276.7tm_1.exons2.CM041549.1.Scortum_barcoo
EQRPPHLHVPQPVHQRVDARRHQQHHQQGHVEHGRHDRGGRDPLNLPQRVRGHFEQQRQQLEQQHAAVEEHRPARRGVDRVERYHGFARVLIHPQVGEGVDQQADQESKGAHEFAKDGRGAGETHVLLHHVRLAQQPPGDRLMVPLSPHVQQHHVDGADNDGVEPDEAEGELQAHLSEDDQVADGVAHVQVALQRHARDGQKAGENACRPHKVLCVTPGAECHRLALHQRVDDRWTEGDSLQEVAQSQILEESEARLPGDVLGPAEPEQSHPVQQK
>LOCXPOR35.509.HIT1.OR.2R.316.7tm_4.exons1.CM041550.1.Scortum_barcoo
MKSNISLNPSYFQFTLFSDYGPIRYLFFSLCLLIYMIIISANIVIVLTVCLEKSLHQPMYVFISFLCLNSLCGSAGFFPRFLMDLLSDTHFISRASCFIQMYIIYTYASCELTILGIMAYDRFVAICQPLHYHSIMTFRMVLKLMSFAALCPAFAIGICLYLTVRLPLCGNILHRVFCSNWPVVQLSCVDTFLNNIVGQFVTMTTIFIPLFFVLYSYLRILLVCRRSSSEFRGKALQTCLPHMVTFVTYSFSLFCELSLTRFEADKMNPVITVVLSLEYLIIPPINNPLVYGLNLPQIKGVIFRPLKFTKISSAAK
>LOCXPOR36.511.HIT1.OR.2R.306.7tm_4.exons1.CM041550.1.Scortum_barcoo
MDNKVNITYIILDGYVEVHKYRYLYFVILFTAYILIICSNSTIVFLIWFHQNLHEPMYIFIAALLINSVLYSTALYPKLLMDVLSEKQIISYSACLFQWFAYYYLAASEFLLLSVMSYDRYVSICKPLQYPTIMKKTTVNILLVLAWLLPACQTAVPIILNAKEKLCKFTFKGIICNSTAYKLHCVSSKVLNIYGLIVFANSVILPVLFILFTYTKILIISYRSCTEVRRKAAQTCLPHLIVLINFSCLSAYDVLLLRLEIDFPQIVRLITSLQMIMYHPLFNPIIYGLKMTEIYKHLKRLFCKMI
>LOCXPOR36.512.HIT1.OR.2R.294.7tm_4.exons1.CM041550.1.Scortum_barcoo
MGMWKCTNIDRYLYFVILFTAYILIICSNSTIVFLIWFHQNLHEPMYIFIAALLINSVLYSTALYPKLLMDVLSEKQIISYSTCLFQWFAYYSLGASEFLLLSVMSYDRYVSICKPLQYPAIMKKTTVNILLVLAWLLPASQIAVTGILIADKKLCNFTFKGIICNSTAYRLHCVSSKVLNIYGLIIFVNSVILPVLFILFTYTKILIISYRSCTEVRRKAAQTCLPHLIVLINFSCLSAYDVLLLRLEIDFPQIVRLITTLQIIMYHPLFNPVIYGLKMKEIYKHLKTFCKMV
>LOCXPOR37.259.HIT1.OR.2R.308.7tm_4.exons1.CM041550.1.Scortum_barcoo
MDNELNVTFIILGGHVEVHKYKFLYFVIMLTVYILIICSNTTIICLIWIHQSLHEPMYIFIAALLLNSVLYSTAIYPKLLIDFLSEKQIISYQACLFQCFLYYSLNGSEFLLLAVMSYDRYVSICKPLQYPTIMRKTTVNICLLLAWLVPACQISVPVALNANTKLCNFILKGIYCNNSAYKLHCVSSTALSVYGVIVLFNVTLLPVFFILFTYIRIFIITSRSGREVQIKAAQTCLPHLLVLINFSCLFTYDVIIVKLESDFPKTVHFVMSLQVILYHPLFNPIIYGLKMKEISKHIKKLFCQDKMN
>LOCXPOR38.260.HIT1.OR.2R.306.7tm_4.exons1.CM041550.1.Scortum_barcoo
EDLNITYITLDGHVEVQKYRYLYFVIMFTVYILIICCNSTIVCIIMIHQNLHEPMYIFIAALLLNSVLFSTAIYPKLLIDFLSEKQIISYHACLFQIFIFYFLSSSEFLLLAVMAYDRYVSICKPLQYPTIMRKTTVNILLVLAWLVPACQITAAAILLIVNNKLCNFTLKGIYCNNSINHLYCVSSKTLSVYGVIVLINIVLFPMVFIFFTYTRILIISYQSCREVRRKAAQTCLPHLLVLINYSFLMTYDIIIVRLDSNFPKTVRLVMTLQIVMYNPLFNPIIYGLKMKEISKHLKTLFSQAKV
>LOCXPOR39.261.HIT1.OR.2R.308.7tm_4.exons1.CM041550.1.Scortum_barcoo
MDNELNGTYITLGGYVEVDKYRYLYFLIMFTLYILIICFNFTIVSLIWIHKNLHEPMYISIAALLLNSVGFSTAMYPKLLIDLLSEKQIISYSACLFQFFLYYSLSGSEFLLLSAMAYDRYVSICKPLQYPTIMTNTTVSIFLILAWILPACHTAVAVKLSADMKLCDFTLNGILCNNSIYNLHCVSSRALSIFGIFALLDVGFLPMLFILFTYTRILVISYRSCRNVRMKAAQTCLPHLLVLISFSCLCAYDIFIVRLGSDFPKSVRFIMTLQAVLYHPLFNPIIYGLKMSEISKHLRRLFCQAKLI
>LOCXPOR40.263.HIT1.OR.2R.307.7tm_4.exons1.CM041550.1.Scortum_barcoo
MDDELNITYITLGGHVDVHKYRYLYFLIIFTTYVLIICFNFTIVFLIWMNKNLHEPMYIFIAALLLNSVVFSTAMYPKLLIDFLSEKQIISYSACLFQFHIFYSLGGSEFLLLSAMAYDRYVSICKPLQYPTIMRKTTVSIFLVLAWLVPACQIAVPVILSADMKLCDFTLNGILCNNSIYSLHCVSSRARSIFGVFALLNITLLPLLFILLTYTRILVISYRSCRNVKNKAAQTCLPHLLVLISFTCLCAYDVIIARLGSDFPKTVRLIMTLQAILYHPLFNPIIYGLKMKEISKHLKRLFCQAKL
>LOCXPOR40.265.HIT1.OR.2R.307.7tm_4.exons1.CM041550.1.Scortum_barcoo
MDDELNITYITLGGHVDVHKYRYLYFLIIFTTYILIICFNFTIVFLIWMNKNLHEPMYIFIAALLLNSVVFSTAMYPKLLIDFLSEKQIISYSACLFQFFVFYSLSGSEFLLLSAMAYDRYVSICKPLQYPTIMRKTTVSIFLVLAWLVPACQIAVPVILSADMKLCDFTLNGILCNNSIYSLHCVSSRARSIFGVFALLNIALLPLLFILLTYTRILVISYRSCRNVKNKAAQTCLPHLLVLISFTCLCAYDVIIARLGSDFPKTVRLIMTLQAILYHPLFNPIIYGLKMKEISKHLKRLFCQAKL
>LOCXPOR43.266.HIT1.OR.2R.286.7tm_4.exons1.CM041550.1.Scortum_barcoo
ELNITYITLNGHVEVHKYRYVYFFIMFSVYILIICCNSTIVYLIWKHKNLHEPMYIFIAALLLNCVFYSITVYPKLLIDFLSEKQIISYSACLFQFFVFYSVGSSEFFLLSAMAYDRYVSICKPLQYPTIMTKTTVSIFLVLAWLVPAFHITVPVILSAKSKLCTFTVKAIFCNNAIYRLQCVTSRVITIYGVVALLDLVIFPMVFIIFTYTKILIVSYRSCREVRKKAAETCLPHLLVLISFSFLSAYDVSIARIESNFPNTARLIMMLQIVLYHPLFNPIIYTG
>LOCXPOR40.267.HIT1.OR.2R.307.7tm_4.exons1.CM041550.1.Scortum_barcoo
MDDELNITYITLGGHVDVHKYRYLYFLIIFTTYILIICFNFTIVFLIWMNKNLHEPMYIFIAALLLNSVVFSTAMYPKLLIDFLSEKQIISYSACLFQFHIFYSLSGSEFLLLSAMAYDRYVSICKPLQYPTIMRKTTVSIFLVLAWLVPACQIAVPVILSADMKLCDFTLNGILCNNSIYSLHCVSSRARSIFGVFALLNIALLPLLFILLTYTRILVISYRSCRNVKNKAAQTCLPHLLVLISFTCLCAYDVIIARLGSDFPKTVRLIMTLQVILYHPLFNPIIYGLKLKEISKHLKRLFWQAKL
>LOCXPOR43.271.HIT1.OR.2R.302.7tm_4.exons1.CM041550.1.Scortum_barcoo
MDDELNITYITLSGHVEVQKYRYVYFLIMFSVYILIICCNSTIVYLIWIHKNLHEPMYIFIAALLMNSAVVSTAMYPKLLIDFLSEKQIISYSACLFQFFVFYSVGSSEFLLLSAMAYDRYVSICKPLQYPTIVTKTTVSIFLVLAWLVPAFHIAVPVILSANSKLCDFTLKAIFCNNAIYRLQCVTSRVITIYGVVALLDLAILPMLFIIFTYTKILIVSYRSCREVRKKAAETCLPHLLVLISFSFLSAYDISIARIESNFPKTARLIMMLQIVLYHPLFNPIIYGLKMKEISKRLKRLF
>LOCXPOR44.275.HIT1.OR.2R.304.7tm_4.exons1.CM041550.1.Scortum_barcoo
MDNEFNRTYITLLGYMEMGEYRYLYFFIMLIVYILTICFNFTIVSLIWKHKNLHEPMYFFIAALLMNSIVYNTGMYPQLLINFLSEKQIISYSTCLSQFYLYYALSASDFFLLSAMAYDRYVSICKPLQYPTIMTNTTVSIILGLAWFVPACEVSVSLILITKMTVCHLTLKAIFCNNSMYGLLCGTSRTIYLYDMFALLNMALFPLLFILFTYTRILIISYRSGKEVRTKAAQTCLPHLIVLITFSCLCAYDVIIIQLGSDLHLIITLQAFFYYPLFNPIIYGLKMKEISTHLKRLFCQAKVM
>LOCXPOR45.278.HIT1.OR.2R.305.7tm_4.exons1.CM041550.1.Scortum_barcoo
MDEELNITYITLSGYVEVDKYRFLYFVIMFTAYILIICCNSIIVCLIMIHQNLHEPMYIFIAALLINSVLYSTTIYPKLLIDSLSEKQIISHPLCHFQFFLFYTLGGSEFLLLSAMAYDRYVSICKPFQYPTIMTKTTISIFLVLAWLVPACQVGGSAALSANKKLCNFTLKGIFCNNSIYKLHCVSSKALSVYGVIVLLNIVFFPMFYIVFTYTKIFIISYRSSKEVKTKAAQTCLPHLLVLINFSLLCTYDIIILRLESDFPKTARLVMTLHLVLYHPLLNPIIYGLKIKEISKHLKRLFCHV
>LOCXPOR46.285.HIT1.OR.2R.305.7tm_4.exons1.CM041550.1.Scortum_barcoo
FVFTMYSNIGNFKYTYFFLALFLYISIIFANTVLIVIIYVDRNLHEPMYLFLCNLFVNEIYGSTSLLPCLMVHILSETHEISTFYCFLQIFNIDTYVTIGYGTLTIMAYDRFVCICKPLLYNVIITKRKVQIGISVIWMVSFVEVGVLLSFTVRSKFCGTVIHKVCCSNHLVVELSCSPNRTVSYVHDVVYGLLFTVAFPVSYISYTYVRILSVCLKASRETKLKAFDTCTPHLVSLISFVFACFYNLISQRFDITFIPFELEVILSLYALIIQPLLNPIIYGLQLSKIRHAFTKFFTLKALQLY
>LOCXPOR47.287.HIT1.OR.2R.302.7tm_4.exons1.CM041550.1.Scortum_barcoo
STQSMSFVLDMYGDLGPLKYLYFTLAVLFYTSVILANTVLIVIIYVDRNLHEPMYLFLCSLFVNEIYGSTSMLPCLMVHILSETHEISTFYCFLQIFNIHSYVAIEFGTLTIMAYDRFVCICRPLHYNVIITKRIVQRVILVIWIVSFIEVGVLLSFTIRLKRCGTVIHKVFCAHHLVVELSCSSDRTVSLIHDFVFGLIITVAAPVTYISYTYVRILSVCLKASKETKMKAFDTCTPHFISLISFVFACFYSLITQRFDMFTVPYPLCVVLSMYVVIIQPLQNPIMYGLKLSNIRNACKNV
>LOCXPOR48.293.HIT1.OR.2R.305.7tm_4.exons1.CM041550.1.Scortum_barcoo
MENITVSFHFNLTMFVNIGHYRYPVFVFCLLLYSFIVSANLVIILVISRERTLHEPMYMFIALLSVNSLYGSAGFFPRFLMDLLSNTHLISRPACFTQIYIIYTYASYEMTILGIIAYDRYIAICHPLHYHRKMTSKTVLMLAALAFSFPAFGVMACIALSARLPLCGNEIQKIFCANWNVVKLSCVSTVVNNIYGFLLTITTAFLPLIYVLYTYLRIVTVCWKSSEEFKGKVLQSVLPHVVSFVIYSITAFCDIALSRYNLEEINQFVAVILSLEFVVIPPVLNPLIYGLKLPEIRKHILRMLQ
>LOCXPOR49.295.HIT1.OR.2R.311.7tm_4.exons1.CM041550.1.Scortum_barcoo
MENATIMFHFNLTMYVNLRSFRYPAFVLCFLLFAIIVSANLIIILVISCEKTLHEPMYIFIAFLSINALYGSAGFFPRFLMDLMSDTHLISRPACFTQSYIIYTYASYEMTILGIMAYDRYVAICDPLNYHSKVTPKTLCRLAAFAWICPAFSIGICLYLAIRLPLCGNEILKVYCAIWNIAKLSCVTTFINNIVGLFVTVITVILPLIYVLYTYCRIMLVCRKSSSEFKSKALQTCLPHIISFVTYSITSFCDIALSRVNVEKLNPIFAVILSLEFVMIPPLLNPLVYGLNLPEIRRRISRTLTCLKTLS
>LOCXPOR50.297.HIT1.OR.2R.308.7tm_4.exons1.CM041550.1.Scortum_barcoo
MTNTSFLSVFTLSRLNDTTAKHRVALFSVTLLCYCVILLVNGALIVTIILQEKLHEPMYIFLCNLCINSLYGTAAFYPKFLSDLLSNTHVISHAGCLLQIFVIYSYATTDFSILALMAFDRYVAICRPLEYHSVMTKHRVILLVCFSRLVPSLCQTIVVIMTSKLELCGSNIEKVFCDNWSILKLSCSSITTNNIVGFIIIIFYFGHDLFIVCSYVQLVKLALKSREGRRKFMQTCVPHLLCLLNVTVALLFDLMYARYGSNSVSQNVKNVMAIQFLMIPPILNPIIYGIKLTQVRNVFINLCTKHKQ
>LOCXPOR109.299.HIT1.OR.2R.318.7tm_4.exons1.CM041550.1.Scortum_barcoo
MENNNVSFYFNLTMFINIEQYHYLVFVFFFLLFSFIVSANIAMILIILFENTLHEPMYIFIAFLSVNSLYGSAGFFPRFLMDLLSDTHVISRPACFTQIYIIYTYASYEVTILSIMAYDRYVAVCHPLHYHRKMTSKTVYKLACFAWICPTCNLTVTINMIVRLPLCGNNIQKVYCASWNVAKLSCVTTAVNNIVAMLGAITMTFLPFGFILYTYLRIVVACWKKSSEVRGKVLQSVLPHVISFVTYSITSFSDTALSRQNLEKINPFVAVILSLEFVIIPPILNPLVYGLKLPEIRRHIFKLLCLKPQTKKNSCRTL
>LOCXPOR52.300.HIT1.OR.2R.318.7tm_4.exons1.CM041550.1.Scortum_barcoo
MENNTISFYFNLTMFMNIGHYCYPAFVFCLLLFGFIVSANLAMILIILFENTLHEPMYIFIAFLSVNSLYGSAGFFPRFLMDLLSDTHVISRPACFTQIYIIYTYASYEVTILSIMAYDRYVAVCHPLHYHRKMTSKTVYKLACFAWICPTCYLTVTINMIVRLPLCGNNIQKVYCASWNVAKLSCVTTAVNNIVAMLGAITMTFLPFGFILYTYLRIVVACWKKSSEVRGKVLQSVLPHVISFVTYSITSFSDTALSRQNLEKINPFVAVILSLEFVIIPPILNPLVYGLKLPEIRRHIFKLLCLKPQTKKNSCRTL
>LOCXPOR53.301.HIT1.OR.2R.317.7tm_4.exons1.CM041550.1.Scortum_barcoo
MEINTISFYFNLTMFMNVGHYRYPAFVFCLLLFGFIVSANLAMILIILFENTLHEPMYIFIAFLSVNSLYGSAGFFPRFLMDLLSDTHVISHPACFTQIYIIYTYASYEVTILSIMAYDRYVAVCHPLHYHRKMTSKTVYKLACFAWICPTCYLTVIIYMTVRLPLCGNNIQKVYCASWNVVKLSCVATVNNIVAMLGAITMAFLPFGFILYTYLRIVVACWKKSSEVRGKVLQSVLPHVISFVTYSITSFSDTALSRQNLEKINPFVAVILSLEFVIIPPILNPLVYGLKLPEIRRHIFKLLCLKSQTKKNSCRTL
>LOCXPOR48.302.HIT1.OR.2R.305.7tm_4.exons1.CM041550.1.Scortum_barcoo
MENITVSFHFNLTMFVNIGHYRYPVFVFCLLLYSFIVSANLVIILVISRERTLHEPMYMFIALLSVNSLYGSAGFFPRFLMDLLSNTHLISRPACFTQIYIIYTYASYEMTILGIIAYDRYIAICHPLHYHRKMTSKTVLMLAALAFSFPAFGVMACIALSARLPLCGNEIQKIFCANWNVVKLSCVSTVVNNIYGFLLTITTAFLPLIYVLYTYLRIVTVCWKSSEEFKGKVLQSVLPHVVSFVIYSITAFCDIALSRYNLEEINQFVAVILSLEFVVIPPVLNPLIYGLKLPEIRKHILRMLQ
>LOCXPOR55.305.HIT1.OR.2R.302.7tm_4.exons1.CM041550.1.Scortum_barcoo
MDNVSVLIVFILSGLNYTVQHRIILFVLTLLCYLTIWIVNVALIITIIVDRKLHEPMYILLCNLCINGLYGTVGFYPKFLMDLLSPSHVISYAGCLLQSFVIYSSSGSDLSILAVMAYDRYVAICQPLMYHSVMTTQRLSLLVAFSWLLPLYCMFSNTMSILHSKICGLHIPKLYCSNALITKLTCSVSIANSSIAYFNIAIYVGHFIFLIGSYIYLVRTCLTSKQGRKKFMQTCVPHLVSLFNFGFAVLFDLMYTRFGSRLLSQSLQNFMAIEFLLIPPVMNPLVYGFKLTKIRHRILGFI
>LOCXPOR49.306.HIT1.OR.2R.295.7tm_4.exons1.CM041550.1.Scortum_barcoo
NLRSYRYPAFVLCFLLFAIIVSANLIIILVISREKTLHEPMYIFIAFLSINALYCSVGFFHRFLMDLMSDTHLISRPACFTQIYIIYTYAFYEMTILGIMAYDRYVAICDPLNYHSKVTPKTVCRLAAFAWICPAFSFGICLYLAIRLPLCGNEILKVYCAIWNIAKLSCVTTFINNIVGLFVTIIIVILPLIYVLYTYYCIMLVCRKSSSEFKSKALQTCLPHTISFVTYSITLFCDIALSRVNVEKLNPNFALILSLEFVMIPSLLNPLVYGLNLPEIRRRISRTLTCSKTLS
>LOCXPOR56.308.HIT1.OR.2R.310.7tm_4.exons1.CM041550.1.Scortum_barcoo
MDNISVITMFTLSGLGGTTNYRVTLFALTLLCYCVIWLVNVTVIVTIIVDKSLHEPMYIFLCNLCINGLYGTAGFYPKFLKDLLSNTHVISYAGCLLQGFVLHSSACADFSLLALMAYDRYVAICRPLVYHSVMTKQKVCVLVFLAWLIPFYLLLMSTVTTSTSRLCGSHIPKIYCVNWLISNLACSASIAKIVIPAFNYTFYFGHVIFVVWSYIYLVRTCLKSKESRSKFMHTCVPHLFSLTVVVGSLLFDLLYMRFGSEDLAQSVQNFMAMEFLLIPPIVNPLIYGLKLTQIRNRILHFISGKDSVFR
>LOCXPOR56.316.HIT1.OR.2R.310.7tm_4.exons1.CM041550.1.Scortum_barcoo
MDNISVITMFTLSGLGGTTNYRVTLFALTLLCYCVIWLLNVTIIVTIIVDKSLHEPMYIFLCNLCINGLYGTAGFYPKFLKDLLSNTHVISYAGCLLQGFVLHSSALADFSLLALMAYDRYVAICRPLVYHSVMTKQKVCVLVFLAWLIPFYLLLMSTVTTSTSRLCGSHIPKIYCVNLLISNLACTASIAKVAIPAFNYTFYFGHVVFVVWSYIYLVRTCLKSKESRSKFMHTCVPHLFSLTVVVGSLLFDVLYMRFGSEDLAQSLQNFMAIEFLLIPPIVNPLIYGLKLTQIRNRILHFMSGKDSVFR
>LOCXPOR58.317.HIT1.OR.2R.302.7tm_4.exons1.CM041550.1.Scortum_barcoo
MDNVSVLIVFILSGLNYTVQHRIILFVLTLLCYLTIWIVNVALIITIIVDRKLHEPMYILLCNLCINGLYGTVGFYPKFLMDLLSPSHVISYAGCLLQSFVIHSSSGSDLSILAVMAYDRYVAICQPLMYHSVMTTQRLSLLVAFSWLLPLYCMFSNTMSILHSKLCGLHIPKLYCSNALISKLACSVSIANSSIAYFNISIYVGHFVFVIGSYIYLVRTCLTSKQGRKKFMQTCVPHLVSLFNFGFAVLFDLMYTRFGSRLLSQSLQNFMSIEFLLIPPVMNPLVYGFKLTKIRHRILGFI
>LOCXPOR33.318.HIT1.OR.2R.309.7tm_4.exons1.CM041550.1.Scortum_barcoo
MDNVSVVRIFTLSGINETMNYRIAIFSLTLLYYCVILFVNITVIMIIILDENLHEPMYILLCGFCINGLYGTTGFYPKFLFDLLSSSQEISYEGCLLQAFVMYSFACCDLSILAVMAYDRYLAICQPLHYHSFMTKRRLSQLVCFSWLTPFCILSISIVLTSTLKLCGSRIQKLFCVNWIIFKLACSDSDIVSNNIISHATIVIYVSHGFFIIWTYMHLIRTSVRSKDDRVKFMQTCVPHLVSLITFLVVIVFDLMYMRFGSTDLPQSLQNFIALEFLLIPPVMNPLIYGFKLTKIRNRILGLVYVNRK
>LOCXPOR60.319.HIT1.OR.2R.306.7tm_4.exons4.CM041550.1.Scortum_barcoo
MENSTYPLYFNFIMFVNIGNYHYPTFVLCLLLHAFIITANLVIIVAISQEKTLHEPMYIFIMCLSINALLMTDAVLQRRFLDLVSSGIMVHQTVCFTQIYVIYTYASYELTILGIMAYDRYIAVCQPLHYHTILTPKLVSKLVAFAWIYPAFSVTACVILASRLPLCGNKILKAFCSNWPVVKLSCVSTVINNLVGMFVSTSTVFLPLAFVLYTYARIVLVCRKRSSQFKGKVIQSCLPHIVTFVNYSITVFCDVALSRINFEELNPFLAIILSLEFVVIPPFMIPLVYGLKLPEIRKLIIRMLSC
>LOCXPOR61.322.HIT1.OR.2R.307.7tm_4.exons1.CM041550.1.Scortum_barcoo
MMENGSVATLFTLSGLNFTLEQRIVVFLLTLLWYLIIIFVNVALIVVIIIDKNLHDPMYVFLCNLCINSLYGTVAFYPKFLLDLLSSHVISYAGCMLQGFVIHSSTCSDFSILALMAYDRYVAICRPLIYHSLMTKQRVSIFVFLSWLIPHYCMFMNTVTLLGSRLCGSHINKIYCLNWMIVTLSCSPPRANNIVAYFNIVLYFGHFLFILWSYTYLIRTCMSSKEKRGKFMQTCLPHLISLITFSVTVLLDVFYMRFGSADISQDLSNMMAIEFLLIPPVVNPLIYGFKLAKIRNKILSLLYMKKK
>LOCXPOR62.324.HIT1.OR.2R.307.7tm_4.exons1.CM041550.1.Scortum_barcoo
MDNVSLIFSLSGLNETKNYQFTLFFLTLLCYCFIFLVNVSVMVTIIWDKNLYEPMYILLCTFCMNGLYGTTGFYPKFLWDLLSPVHVISYSGCLVQALVIYSFVCSDLSILSVMAYDRYVAICCPLQYHSVMSKQRLLILICFSWLAPFCIVGTNIFLTSRLKLCSLYIARLYCVNWIIVKLACFPAETMLNNIVAYITILIYIFHGFFIVWSYMYLIKTCVHSRENREKFVQTCVPHLTSLLIFIVTILCDIMHIRYGSKELPQSLQNFIAIEFLIIPPIMNPLIYGFKLTKIRNKILGFVNIQTK
>LOCXPOR63.325.HIT1.OR.2R.331.7tm_4.exons1.CM041552.1.Scortum_barcoo
MLEASLHRNFSHSTFVLRGFPELQKNRRLLALPFSATYLAVLLGNSLLVYVIRSVESLHSPMYFLICALCITDVLVVSTIIPNMLLSLLFDLDEISLAGCLTQMFFTHFLSSLESTLLLAMALDRYVAICQPLRYTKIINSSMFVKLLLFTLVRSGSIMATLVSLAGSLRFCGSNTIQHCYCDHMALVSLACDSTEKNSAAGLAVIVCFVGVDIPLIILSYMKILRVVLRAAEDGEDCWKAFHTCGTHLIVMMCFYLVGSVTFLYHNLKIPIPMDVNTFMGLMYLLFPATVNPIIYGVRTKEIQNGFFRIFKLRVKKIMTVKVSPAGKGKT
>LOCXPOR64.330.HIT1.OR.2R.307.7tm_4.exons1.CM041552.1.Scortum_barcoo
ENISSHKYFILDGFTELGALRPVLFIPFFIMFIVSLSANSLLLYVVISQRSLHSPMYILIAGMACVDLSLPLFFVPNMLLSFLFDWRGISLIGCLVQMYFLHLFGAFQSTLLLWMALDRYFAICTPLHYHERMALPRFLKFVFPLLFRNVLMVSLVVSLAGSLPFCFRNVINHCFCEHMALVELACGSTAINSLMGLISVFLIPVADFIIITVSYIIIFTSVLTSGKSGVKALHTCITHIVVMTVSLTIILVAFLSYRIRNGLPAAIRVFFSIMYLFFPSCFNPIIYGVRTTEIRQHIVKTLMCCHF
>LOCXPOR65.331.HIT1.OR.2R.318.7tm_4.exons1.CM041552.1.Scortum_barcoo
EERMENVSSHKHFILNGFNELGALRPVLFIPFFSMFVLSVLANSLLLYVIISQKSLHSPMCILIAGMAFVDLSVPVFVIPNMLLNLLFDCRGISLIGCLVQMHFLHFVGSFQSTLLVWMALDRYFAICTPLHYHERMALPKFIKFIIPLVFRNILLVTLIVSLAASLSFCAENVMNHCFCEHMALVELACGSTAINSLMGLISVFLILVADFIFIAASYVVIFSSVLKSGKSSIKALHTCITHIVVITVSLTIALIAFLSYRIRNGLPAAIRVFISIMYLLFTSCFNPIIYGIRTTEIRQHIVKTLTSCGFVRTVPQS
>LOCXPOR66.332.HIT1.OR.2R.318.7tm_4.exons1.CM041552.1.Scortum_barcoo
EERMENVSSHKHFILNGFNELGALRPVLFIPFFSMFVLSVLANSLLLYVIISQKSLHSPMCILIAGLAFVDLSVPVFVIPNMLLNLLFDWRGISLIGCLVQMHFLHFVGSFQLTLLVWMALDRYFAICTPLHYHERMALPKFLKFIIPLVFRNILLVTLIVSLAGSLSFCAENVMNHCFCEHMALVELACGSTAINSLMGLISVFLILVADFIFIAASYVVIFSSVLKSGKSSIKALHTCITHIMVITASLTIALIAFLSYRIRNGLPAAIRVFISIMYLLFPSCFNPIIYGIRTTEIRQHILKTLTSCGFVRTVPQS
>LOCXPOR65.333.HIT1.OR.2R.275.7tm_4.exons1.CM041552.1.Scortum_barcoo
EERMENVSSHKHFILNGFNELGALRPVLFIPFFSMFVLSVLANSLLLYVIISQKSLHSPMCILIAGMAFVDLSVPVFVIPNMLLNLLFDCRGISLIGCLVQMHFFHFVAAFQSTLLVWMALDRYFAICTPLYYHERMALPKFLKFIIPLVFRNILLVTLFVSLAGSLSFCAENVINHCFCEHMALVELACGSTAINNLAGLLTIFLILVADFIFIAASYIVIFSSVLKSGKSRHQSSSHLHHPHRGHHHHLDYRTYCFPVISDQKWSSCSHSGFH
>LOCXPOR67.334.HIT1.OR.2R.312.7tm_4.exons1.CM041552.1.Scortum_barcoo
SHTLFILDGFNELGALRPVLFIPFFIMFIVSLSANSLLLYVIISQRSLHSPMYILIAGMACVDLSLPLFFVPNMLLSFLFDWRGISLIGCLVQMHFIHFVGTFQSTFLLWMALDRYFAICTPLHYHKRMALPKFLKFIILLVFRNILMITLLVSLAGSLSFCSANVINHCFCEHMALVELACGSTSVNNLAGLLTVFLVPVADFIFIAASYVVIFSSVLTSGKSGVKALHTCITHIVVITVSLTIALIAFLSYRIRNGLWSSAAFRVFISTMYLLFPSCFNPIIYGIRTTEIRQHVVKTLMSCGFVQTVPLS
>LOCXPOR68.335.HIT1.OR.2R.321.7tm_4.exons1.CM041552.1.Scortum_barcoo
FCWEGRMVNVSTHKHFILNGFSELGELRPVLFIPFFIMFIVSLLANSLLLYVIISQRSLHSPMYILMAGVACVDLSIPLFFVPHMLLSFLFDWRGISLIGCLLQMYLLHFVGAFHSTLLLLMALDRYYAICTPLYYHERTTLLKFLKFIIPLVVRNFLTITLFVSLAGSLSFCADNVINHCFCEHMALVELACGNTSVNNLAGLMSMVLILVVDFIFVTASYMVIYSSVLKSGKSGVKALHTCTTHIIVIIVCLVVALVAFLSYRIRNGLPVAIRVFFSTTYLLIPSCFDPIIYGLRTTEIRQHIMKTMTCCHFAKTLSHS
>LOCXPOR69.336.HIT1.OR.2R.320.7tm_4.exons1.CM041552.1.Scortum_barcoo
FCWEGRMVNVSTHKHFILNGFNELGALRPVLFVPYFIMLMVSLLANSLLLYVIISQRSLHSPMYILMAGVACVDFSIPLFFVPNMLLSFLFDWRGISLIGCLLQMYLLHFVGAFHSTFLLWMALDRYFAICTPLYYHERMSLPQFLKFIIPPVVRNFLTITLFVSLAGSLSFCADNVINHCFCEHMALVELACGNTTINNLAGLMSVVLILVVDFIFVTASYMVIFSSVLKSKSGVKALHTCTTHIIVIIVCLTTALVAFLSYRIRNSLPVGIRVFFSITYLLFPTCFNPIIYGFRTTEIRQHIIKILMSCHFVQTLPHS
>LOCXPOR70.337.HIT1.OR.2R.321.7tm_4.exons1.CM041552.1.Scortum_barcoo
FCWEWRMVNVSTHKHFILNGFNELGALRPVLFIPFFIMFIVSLLANFLLLYVIISQRSLHSPMYILIASMACVDLSLPLFIVPNILLSLLFDWRGISLISCLLQMYFLHLIGTFQSTLPVWMALDRYFAICTPLYYLERIALTKFLKFIIPLVFRNFLTVTLLVSLAGSLSFCAENVMNHCFCEHMALVELACGSTAINSLMGLISVFLVLMVDFTFVTSSYVVIFSSVLKSGKSGVKALHTCTTHIMVIIVCLTVPLIAFLSYRIRNGIPAAIRVFFSIMYLLFPSCFNPIIYGFRTTEIRQHIIKILMSCHFVQKLPHS
>LOCXPOR71.339.HIT1.OR.2R.307.7tm_4.exons1.CM041552.1.Scortum_barcoo
RRMKNSTQVSYFTLAAYFDTGMFKYLYFMTVMSLYIFIIFANVLLIVAIYLNRSLHEPMYIFLCSLFVNGLYGSTALFPSLLVQTLSDIHTVSIPFCFLQIFLVYSYGSVEFLNLAIMSYDRYLAICCPLQYNTYMTSNKVALLIALIWLPPILVNVFTLPLIVPLQLCGNIINKVYCDNHSIVKLACYYDTTVNNIYGLSVSAVSVFIPLIVILYTYMKILKVCFSGSKQTRQKAVSTCTPHLASLLNFSFGACFEILQSRFNMNSVPTMLRIFLSLYFLTCPPLFNPLMYGLNLSKIRVACKYLM
>LOCXPOR72.340.HIT1.OR.2R.307.7tm_4.exons1.CM041552.1.Scortum_barcoo
MVNSTQVSYFTLAAYFETGSFKYLYFMIVMLLYSFIVSVNILLIVVICMNRSLHEPMYIFMCSLFVNELYGSTALFPFLLIQILSDIHTVSTSFCFLQIYCVHTYGAVEYLNLAIMSYDRYLAICYPLQYNTRMTFNKIATLIALTWLYPLLACIVIIYLNSHSQLCGNVIYKVYCDSHSVVKLTCSDTHVVNIYGLLASFGTIFGALFYILYTYMKILLVCFSGSTQTRQKAVSTCTPHLASLFNFSVGASFELIQSRFNMKNVPIMIRIVLSLYFLTCQPLFNPVMYGLKMSKIRVLGKSLMSNV
>LOCXPOR73.345.HIT1.OR.2R.307.7tm_4.exons1.CM041552.1.Scortum_barcoo
MNSTQVSHFTLGAYFDTGSFKYLYFIVILSLYVVIFCANSFLVVVISTNRSLHEPMYIFMCSLFVNGLYGSTSLFPLLLVQILSDIHTVSASFCFLQIYCVHSYGAVEYLNLAIMSYDRYLAICYPLQYNTRMTTNKIVILIALTWIYPCFAMVVLLSMTSPLQRCGNIINKVYCDTHSVVKLACTDIRAINIYGLIATFGTIFGALLVILYTYMKILLVCFSGSKQTRQKAVSTCTPHLASLLNFSFGACFEILQSRFNMSSVPNMLRIFLSLYFLTCQPLFNPVMYGLNMSKIRIACQRLISKAE
>LOCXPOR74.349.HIT1.OR.2R.308.7tm_4.exons1.CM041552.1.Scortum_barcoo
MINSSQPSYFTFSAYFDIGLFKYLIFMIILCFYILIICANILLIVVICLNRSLHEPMYLFLCSLFVNELYGSTGLFPFLMIQILSDIHIVSASFCYVQIFCLYTYVNVQFYNLAVMSYDRYLAICYPLQYNSHMTSNKAVMLIALTWLFPLLAIVVMISLNVSLQLCGNIIDRLYCDNYSLVKLACYNTTVNNVYGLIYTFVVLFGLTVLILYTYIKILKVCFSGSKQTRQKAVSTCTPHLASLLNFSCGCFFEIVQSRLNISNAPVELRIFLSLYFIVCQPLYNPLMYGLNLTKIHIICKSIFFGKI
>LOCXPOR75.350.HIT1.OR.2R.302.7tm_4.exons1.CM041552.1.Scortum_barcoo
IMVNSTQISHFTFNAYFDIGHLKYLFFVIIMSLYILTVCANILLIVVICMNRSLHEPMYILLCSLFVNELYGSTALFPFLLIQILSDFHSISASFCFLQIFCVYSYGSVEFASLAVMSYDRYLAICYPLQYNSRMTSNKVAMLIALSWLSPFLAIIILISLIVPLQLCGNIINKVYCDNHSIVKLACYDTTVNNIYGLIATFLTISCPVSLIFYTYIKILKICFSGSKQTRQKAVSTCTPHLASLLNFSFGCFFEIIQSRFNMNSLSSMLRIFLSLYFLTCQPLFNPVMYGLNMSKIRIVCK
>LOCXPOR76.351.HIT1.OR.2R.319.7tm_4.exons1.CM041552.1.Scortum_barcoo
IMLNSTLSTLSYFILGAYLHVGNLRYFYFTVIALLYIAIVVINMSLIALICMNRSLHEPMYLFMCSLFVNELYGSTGLFPLLLIQILSDIHTVLVPFCYLQIFCIYTYGSVEFCNLAVMSYDRYLAICYPLQYNTRMTFNKAIIIIVVVWLYSFVKFLITLSLNIRLPLCGNIINSLYCHNYLVVKLACFNTKVNDIYGLFGIVLTVLVPLLPTLLSYMKILKVCVSGPKQTRKKAVGTCTPHLVSLLNFSFGCCFEILQSRFDMTGLPSMLRIIPSLYFLIIQPLLNPIMYGMQMSKIRKTYKQLFCYKILTGQIDTV
>LOCXPOR77.352.HIT1.OR.2R.312.7tm_4.exons1.CM041552.1.Scortum_barcoo
MMQNNSELVIELQGLNDSLTNRHIYFAFALISYLFTIFVNLIVIITICLEKSLHEPIYIFLCNMCFNGIYGASSFYPKLLHDLLADSHIISYFGCLTQIFVVYCYVFCEVTSLTVMAYDRYLAICKPLQYRTLMTVQRVAQLLLLSWSFSMLETVVGIVLTARLPLCGSVIQKIFCTNWEVVKLSCSDTTLNSIYGLVLMFSHLSQAGLIIVSYTHLVRASLRLHSNRRKFIQTCVPHLSTLLIFTGSLVFDTMYSRYGGGGTGTMQALQNTLAAEFLVVPPLLNPIIYGINLHQIRSRILNNFTQKLEIQK
>LOCXPOR78.358.HIT1.OR.2R.304.7tm_4.exons1.CM041552.1.Scortum_barcoo
MMNTTEVSYLILAAYIDTGLVKYLYFMIILSLYILIICSNVLLIGIICMNRSLHEPMYIFLCSLFLNELYGSTAMFPFLLVQILSDIHTVSLPFCFLQIFCVYSYACVEFFNLAIMSFDRYLAICHPLQYNTLMTNNRITTLIAITWLYPLFIVVATALTSSLKLCGNIIDKVLCGNYSIVKLACSDTRVNNIYGLFVTFISVFGPFILILYTYMRILKVCFSGSKQMRQKAVSTCTPHLASLLNFVFGAFFQILQSRFDMERLPSMLQIILSLYFLTMQPLFNPFLYGLNMSKIRIICKSLLF
>LOCXPOR79.359.HIT1.OR.2R.302.7tm_4.exons1.CM041552.1.Scortum_barcoo
MVNSTSSTLPYFILEGYLHFGSLKYLNFIILSMLYTIIVIANTSLIVIICMNTSLHDPMYLFMCSLFVNELYGSTGLFPFLLIQILSDIHTVSTSFCFLQIFCLHTYGSVEFSNLAVMSYDRYLAICCPLQYNTRMTINKAVMIIIVLWLYSFVKFLIALSLSIRLTLCGNIIDGLYCRNYLVVKLACSDTKVNNIYGFFDIILSVLAPLLPILFSYMKILKICLAGSKQTRQKAVSTCTPHLVSLVNFSFGCLFEIIQSRFDMAGVSSVLRIILSLYFVILQPLLNPIVYGMQMSKNKKYM
>LOCXPOR80.360.HIT1.OR.2R.306.7tm_4.exons2.CM041552.1.Scortum_barcoo
MVNSTSSTLPYFILEGYFHVGSLKYLNFIILSMLYTVIIIANTSLIVIICMNTSLHDPMYLFMCSLFVNGLYGSTGLFPFLLIQILSDIHTVSTSFCFLQIFCLHTYASVEFSNLAVMSYDRYLAICCPLQYNTRMTVNKAVIIIIVVWLYSFVKFLIALSLSIQLTLCGNIIDGLYCRNYLVVKLACSDTKVNNIYGFFDIILSVLAPLLPILFSYMKILKICFFLLENSDRQKAVSTCTPHLVSLVNFSFGCLFELIQSRFDMAGVHSNEQCATNHFITVFCDSPTTFKSYRVWNANVQNKKYM
>LOCXPOR81.362.HIT1.OR.2R.316.7tm_4.exons1.CM041552.1.Scortum_barcoo
MVNSTSSTLPYFILEGYMDVGSFKCLYFIITAMLYAVIIIANTLLIVIICMNTSLHEPMYLFMCSLFVNGLYGSTGLFPFLLIQILSDIHTVSTSFCFVQIFCLHTYVTVELTNLVVMSYDRYLAICCPLQYNTRMTVNKAVIIIIVVWLYSFVMFLIPLSLNIRLTPCGNIIDGLYCRNYLVVKLACSDTKVNNIYGLFATAVSILVSLLPILFSYMQILKICLAGSKQTRQKAVSTCTPHLVSLINFSFGCLFELIQSRFDMAGVHSVLRIILSLYFVILQPLLNPIIYGMQMSKIRNTCKHLFCYKILICHRD
>LOCXPOR82.363.HIT1.OR.2R.312.7tm_4.exons1.CM041552.1.Scortum_barcoo
MITFEDKMKIMMNTTEVSYLILAAYIDTGLVKYLYFMIILSLYILIICSNVLLIGIICMNRSLHEPMYILLCSLFLNELYGSTAMFPFLLVQILSDIHTVSLPFGFLQIFYVYYSCVEFFNLAIVSFDRYLAICHPLQYNTLMTNNRITTLIAITWLYPPLIVVMTALTSSLKLCGNIIDKVLCGNYSVVKLACSDTRVNNIYGLFVTFISVFGPFILILYTYMRILKVCFSGSKQTRQKAVSTCTPHFAFLLNFFFGAFFQILQSRFDMDRLPSMLQIILSLYFLTLQPLFNPFLYGLNMSKIRIICKSLL
>LOCXPOR83.366.HIT1.OR.2R.312.7tm_4.exons1.CM041552.1.Scortum_barcoo
IMINSTQVSNFALGAYFDTESFKYLVFMIIMFFYSLILCANVLLVVIICMNRSLHEPMYIFMCSLFVNELYGSTALFPFLLIQILSDIHIVSASFCFLQIFCVYSYASVEFTNLAIMSYDRYLAICCPLQYNAHMTSNKIAMLVAVIWLPPLSAVFITTYLSTSLQLCGNIINKVYCNNYSIIKLACYDTRLNNIYELIAASLTVCVPVSVIFYTYIKILKVCFSGSKQTRQKAVSTCTPHLASLLNFSFGVSFEILQSRFNMNSVPNMLQIFLSLYFLTCQPLFNPLMYGLNMSKIRSICKSLISSSLEKC
>LOCXPOR84.367.HIT1.OR.2R.312.7tm_4.exons1.CM041552.1.Scortum_barcoo
IMINSTQVSYFALGAYLDTQSFKYLVFMIIMFFYSLILCTNVFLIVIIYLNRSLHEPMYIFMCSLFVNELYGSTALFPFLLIQILSDIHIVSASFCFLQIFCVYSYASVEFTNLAIMSYDRYLAICCPLQYNAHMTSNKIAMLVAVIWLPPFSAVSITTYLSTSLQLCGNIINRVSCNNYSIIKLACYDTRLNNIYELIATFLTVCVPVSVIFYTYIKILKVCFSGSKQTRQKAVSTCTPHLASLLNFSFGVSFEILQSRFNMNSVPNMLRIFLSLYFLTCQPLFNPLMYGLNMSKIRSICKSLISSSLEKC
>LOCXPOR85.370.HIT1.OR.2R.311.7tm_4.exons1.CM041552.1.Scortum_barcoo
KKIMTNSTQASYFTLGAYFDSGPVKYLFFMIILSLYLLIIFANILLVVVICLNRSLHEPMYLFLCSLFVNELYGSTGLFPLLLVQILSDIHIVSLPFCFLQIFCVYSYGNAEFLNLTIMSYDRYLAICYPLQYNTQMTFKKTAMLIAATWLYAFVVCIVTIRLSSSLQLCGNMINKVYCDNYSIVKLACSDTSVINIYGLIMTCLVVFGPVIVILYTYMKILKVCFSGSKQTRQKAVSTCTPHLASLLNFSFGASFEILQNRFNMNSVPNIMRILLSLYWLTCQPVFNPVMYGLKMSKIRVICKRLLYRKA
>LOCXPOR86.372.HIT1.OR.2R.309.7tm_4.exons1.CM041552.1.Scortum_barcoo
MMLNTTQVSYFTLSAYFDTGVFKYLYFVIIISLYVFIVCSNILLIVVICLNRSLHEPMYIFLCSLFVNELYGSTGLFPFLLKQVLSDIHTVSASFCFLQIFCLYSYGSVEFLNLAIMSYDRYVAICSPLQYNSRMTIKKVSMLIVVSWLFPFFGIVVLISLSVPLKLCGNIINTVYCDNYSVVKLACSDIRVNNIYGLIYTVISIIIPLLLIVYTYVKILKVCFSGSKQTRQKAVSTCTPHLASLFNFSFGSCFQIIQSRFDMSSVPNMLGILLSLYFLTCQPLFTPVLYGLKMSKIRNICKCLLFGEV
>LOCXPOR87.373.HIT1.OR.2R.305.7tm_4.exons1.CM041552.1.Scortum_barcoo
MMLNTTQVSYFTLSAYFDTGVFKYLYFVIIISLYVFIVCSNILLIVVICLNRSLHEPMYIFLCSLFVNELYGSTGLFPFLLKQVLSDIHTISASFCFLQIFCLYSYCSVEFMNLAIMSYDRYVAICSPLQYNSRMTIKKVAMLIVVSWFFPFFGIVVLISLSVPLKLCGNIINTVYCDNYSVVKLACSDTRVNNIYGLIYIVISIIIPLLLIVYTYVKILKVCFSGSKQTRQKAVSTCTPHLASLFNFSFGCCFQIIQSRFDMSSVPNMLGILLSLYFLTCQPLFTPVLYGLKMPKIRNICKRLL
>LOCXPOR88.374.HIT1.OR.2R.305.7tm_4.exons1.CM041552.1.Scortum_barcoo
MMLNTTQVSYFTLSAYFDTGVFKYLYFVIIISLYVFIVCSNILLIVVICLNRSLHEPMYIFLCSLFVNELYGSTGLFPFLLKQVLSDIHTISASFCFLQIFCVYSYGNVEFLNLAIMSYDRYVAICYPLQYNTYMTTKNVAMLIGISWFFPFLAIVVLISLSVPLKLCGNIINKVYCGNYSVVKLACSDIRVNNIYGLIYTVISIIIPLLLIVYTYVKILKVCFSGSKQTRQKAVSTCTPHLASLFNFSFGSCFQIIQSRFDMSSVPNMLDILLSLYFLTCQPLFTPVLYGLKMSKIRNICKRLL
>LOCXPOR89.377.HIT1.OR.2R.316.7tm_4.exons1.CM041552.1.Scortum_barcoo
DGFMKQKEDNDKLYTVSIFSHLVPTLTLGIFKYLCFVIIMSLYMIILCANILLIVVICMKRSLHEPMYIFLCSLFINEVIGSTGLFPFLLVQILSDIHTVSAPFCFLQNFFLFYYGGFEYLNLALMSYDRYLAICFPLQYHTRMTFNKIALLIAAAWLYILILCIVMVMLSSSLQLCGTIIEKVYCDNYSIVRLACSDITGNNIYGLFIVSVSIFCPLSLIFYTYVRILKVCFSGSKETRQKAVSTCTPHLASLLNFSCGAFFEIIQSRFNMNSVPNILRIFLSLYWLTCQPVFNPLLYGLNLSKIRIICKSLICA
>LOCXPOR90.378.HIT1.OR.2R.309.7tm_4.exons1.CM041552.1.Scortum_barcoo
MINSTVSYFILGAYFDTGAFKYFCFLILLIFYLSIICANLFLIVLICMNRSLHEPMYIFLCSLFVNELYGSTGLFPLLLVQVFSDIHTVSASFCFLQIFCLYSYGGVEFFTLAIMSYDRYLAICHPLQYNTQMTQNKIVVLTVLIWVYPFLINIFIVFGLTAPLQLCGNIINKVYCDNYYTVKLACGDTKVNNIFGLVHMFTVIFGLIILIIYTYLRILKVCFSGSKQTRQKALSTCTPHLASLLNFSCGCFFEIVQSRFVIYNLPNMLSIFLSLYWLTCQPLINPLLYGLKCPKYAAYIKVCWLGGKN
>LOCXPOR91.383.HIT1.OR.2R.319.7tm_4.exons1.CM041552.1.Scortum_barcoo
MRYTNITTIKDFIVTGFPGLPPQYYGPVSVILLLVFLAIVVGNTFILAVIVYERTLHKPTYLIFFHLAMTDFAFGIVTLPKIIAIYWWNDKTSSFGACFTQMYFVHSLGAIHSLILLIMALDRFIAIWFPFQYTTVITNKAANIACSLCWILTFIRMLGLVLHALTLPYCNLNIITQCYCDHISITQLGCGENVVYVKSVALANSMVSLLFPLSFIICSYLSIILAVLKMSHTERRYTALSTCAPQIFITCLYYVPRCFVYLSDNLGFSFSTDARVAITMMYSLIPAAVNPVIYCLKTKYIKDVLMQRLKNRKVSFAIK
>LOCXPOR92.384.HIT1.OR.2R.318.7tm_4.exons1.CM041552.1.Scortum_barcoo
MSYTNVTRIKHFFILGFPGLSSEYYGPVSALLFILFLTIAVGNIFILVFVKCERSLHKPTYLIFCHLALTDLMFGTVTLPKIISKYWFDDSIISFYGCFAQMYFVHFIGATHSFILMVMALDRFIAICTPLRYTVLFTNTTVSVLCGISWFMPLAWMVGIVLDALTLPFCNSNIIVQCYCDHIAITKLGCQNVREVQIVAFGLAMFSLLVPLGFIIFSYFVIIVAVMRMSSSESRIKALSTCTPQLLITFLYYMPRCFVYLANNVGFTFSVPVGIVVVMLYSILPAAVNPIIYCFKTKDIKESLKKKFSITKINISTK
>LOCXPOR93.385.HIT1.OR.2R.321.7tm_4.exons1.CM041552.1.Scortum_barcoo
MIGNFTGMKSFSILGFPGLSPQYYGPVSALLFFIYLAILVGNIFILAFVISEKSLQKPMYLVFCHLALNDLTFGTVTLPRIISKYWFGEGIISFYGCFTQMFFVHYLGSVTSFILLVMALDRFIAICIPLRYPVLITNNIISVLCGFAWFIPLPLMVSVVLHALTLPFCKSNVIAQCYCDHISIVSQACGEDVKIVAVTSLCLAMFCLLLPLSFILFSYISIIVIIMKMSNAAGRKKTLSTCTPQIFITCLFYLPRCFVYIANTVGFSFSLDIRILLVLLYSLLPPAVNPIIYCFKTQDIKQTLIKKLKKTKIGIEIKLSY
>LOCXPOR94.388.HIT1.OR.2R.308.7tm_4.exons1.CM041552.1.Scortum_barcoo
NLYNTTSFLVLNRFNISPECVFPAFLFATLSYMIILFCNLTLILTIVLNKSLHQPMYLILLNLPINDLIGSSALFPQVIKEILTGSRTMQYSSCVAQAFFIHIYAAGSVFILSAMAYDRYIAICLPLKYNTVMTNAHIMRIITLIWLSNLFLISVLFILLLRLPRCRSELTQTYCDNPSLLSLVCANTAINNIYGLFSVALTQVIANAMVLYTYLQILIACFRSKRSDTKAKALQTCATHLIVFLLLESLGLFTIISYRIINISPHLRKFIGMSTLIFPPTLNPIIYGLKTKEIREKVLKFLKTKIFP
>LOCXPOR95.389.HIT1.OR.2R.309.7tm_4.exons1.CM041552.1.Scortum_barcoo
MNSNASPAVLLRLETLGLSNAYIYPAFLFGTLTYLFIMFFNLLVLTAIAWSKKLHKPMFILLFNLPISDMVGATAFFPQLVLSIMTENRLISYPACITQAFLVHVYGTGNLLILSAMAYDRYVAICCPLKYNVIMSPQNLLRIIILIWFINFSIIVTLIALLGQFKICRTNIVDLYCNNPSLMKLVCEDTRVNNYYGLFSIIFVQGGSLLIVIYTYAQILRTCLMTNQANARRKAIQTCGSHLVVYLMLEINTLLTLISHRNDLMSPFLRRALGVSVLIFPPFLDPIIYGLKTTELKQTIKMFLKRNVA
>LOCXPOR96.390.HIT1.OR.2R.304.7tm_4.exons1.CM041552.1.Scortum_barcoo
MENESFGFNSELTLDPFVIPPGGKYAIFFLGIAIYFCGIFCNLTLLTLIILKRNLHKPMYFILFSLPLNDLIGITAMLPKVLSDIVTETNKVYYPLCVLQAFLLHMYGGGILFILAAMSVDRYVAICMPLRYTSIMTPRVVMCIISLVWGLDFVLIVSLFSLQARLPRCRSVIMNVFCDNPSLLKLTCGNTTVNNIIGLFNTAVIQAISVSVQAFSYVKILITCMVSRRAEAKMKAVNTCVAQLVILIIFEVVSTFTILSHRFKNVSADLQKIMGMLIFLVPPLLNPIVYGLYTNEIRNTLMIV
>LOCXPOR97.392.HIT1.OR.2R.308.7tm_4.exons1.CM041552.1.Scortum_barcoo
MESNMTVSGNILEIQGFDVAPEFTYPLFFLLLFVYFCLLFSNIGVLVLIITERSLHQPMYILFCNLSVNDLIGNTVLLPQLMAHVVSTERFVTYNQCVVQAFYSHTFGSASHMILVIMAIDRYVAIRHPLRYSSIMTTKTVIWLSATAWGVSLLLVSVLIGLTVRLSRCRSFVQNAYCDNASLFKLSCDDVSINNIYGLFFTVLLFSCSIGGIAITYVRIAVICWVKKNKELNSKALQTCTSHLVLYLIMLWSGFLTIILHRFPNYPDLRKIAYILFHVVPANLNPIIYGMQTKSLRDKIKQILQRRL
>LOCXPOR98.395.HIT1.OR.2R.304.7tm_1.exons1.CM041552.1.Scortum_barcoo
MAGNNSVVGDGPLMREISYTVILVQVFVSAFLCINFLLITTFFKKDFFYTTMRYMLFANTLLSDCVNLIVTNLLLLLSYFRLTIQMWLCLIVFIFSSLYNFVTPVTLTVMTLERYVAICMPLRHGELCSTHSALHCILFIHALSSLPCIIVLSIFFASVTRTFYTQDRICSVEIFIFHRWQGHLRSAISQFYFLIMCIVIVFSYIKIMKVAKAASGENKKSSGKGLRTVILHAFQLLLCLIQLWGPFIEAAVFQIDFTLYVNVRFFNYIMFSLAPRCLCPLIYGLRDDKFFLALRYTVLCGLVK
>LOCXPOR99.396.HIT1.OR.2R.304.7tm_1.exons1.CM041552.1.Scortum_barcoo
MANNNSLVVGESLMRMINNRVLLIQIFVALFLSINILLIITFFMKHFFYTTMRYIFFAITLLSDCLILILTDLLLILTYFELTMQIWLCLLLWLLSSVYSLVTPLALMAMTLERYVAICIPLRHGELCSTRNSLHCILIIHSLSSLPCIVILSVFSASASLSLYKQYTVCNIGVLVFHSWQRHLMSAINQFYFLIMSITIVFSYFKIMKVAKAASGKDKKATWKAFRTVILHAFQLLLCLIQLWCPFIEAAIFQIDFMLFNNVRYFNYITFYLAPRCLSPLVYGLRDDKFFLALKYYALCGLYK
>LOCXPOR100.400.HIT2.OR.2R.295.7tm_1.exons1.CM041552.1.Scortum_barcoo
MAGNSSLVGAESLQHRINDKIIAVQLLVMTFLCINFLLIVTFLKKEFFYTTMRYILFAVMLLSDSLILIMSDILLILSFFRYSIKIGLCVIIYILLVLYTFVTPVTLTAMTLERYVAICMPLHHGELCSTRNALHVILIIHGLSSVPCIVVLSIFFASTSSSLYSQSKICSMDMFVFLQWQYHVKLVVYQCYFLIMCIIIIFSYTEIVKVAKAASGENKKSLWKGLRTVILHAFQLLLCLIQLWCPFIESALLKIDFMLYNNVRYFNYITFNLAPRCLSPLIYGLRDEKFFLAMK
>LOCXPOR100.399.HIT1.OR.2R.308.7tm_1.exons1.CM041552.1.Scortum_barcoo
MAENNSLVGGEFSAQKINDRVIIVQILVMIFLCINFLLIVTFFAKEFFYTTARYILFAVMLLSDSLILIMSDILLILTYFQCTMQVWLCIIISVVVLVYLTVTPVTLTAMTLERYVAICMPLRHGELCSTSSTIHCILIIHSLSSLPCIIILSTFIASVSLSFYKQYMICSVEMFVLYTWQGHVRSAIHQFYFLIMCIIIVIAYVKIMKVAKAASGEDKKASWKGLRTVILHAFQLLLCLIRLWCPFMENAILQTNFMLFIQVRYFNYIMFSLAPRCLSPLVYGLRDETFFHELKNFLFFGLYKRNVF
>LOCXPOR101.407.HIT1.OR.2R.307.7tm_1.exons1.CM041552.1.Scortum_barcoo
MADNNSLVGGDSLRREINDQVIIVQILVMIFLCINSLLIMTFFKKECFYTTTRYILFAVTLLSDSFLLFISAILLVLSYFRFTMQVWLCIIISAVALLCSIVTPVTLTAMTLERYVAICMPLRHGELCSIRNTVHCIVIIHGLSSLPCIVVFCTFFALASFSLFKQYKVCSMEMFILCRWQDHVRSVISQFYFLIMCIIIVISYVKIMNAAKAASREKKKSTWKGLRTVTLHAFQLLLCLLQLWCPFIESAILETNFMLFVQVRYFNYIMFGLAPRCLSPLIYGLRDEQFFLELKSLFFCLKKEIIV
>LOCXPOR102.408.HIT1.OR.2R.308.7tm_1.exons1.CM041552.1.Scortum_barcoo
MADNNSLVSGDSLRREINYQVIIVQILVMIFLCINLLLIVTFFKKGCFYTTTRYILFAIMLMSDSLILIISDILLLLSFFRITIQVWSCIIISILLSLYYTVTPVTLTAMTLERYVAICMPLRHGELSSTRNTMHSILIIHGLSFVPFSIIVLSTFFASVSLSFYKQYRICSIEMFIVYTWQGHLRSSISQFYFLIMCIIIVFSYVKIMKAAKAASGENKKSTRKGLRTVILHAFQLLLCLLQLWCPFIESAILQINFMLFVQVRYFNYIMFSLAPRCLSPLIYGLRDEHFFHELKSYSFGLKKGIIF
>LOCXPOR103.409.HIT1.OR.2R.315.7tm_1.exons1.CM041552.1.Scortum_barcoo
MQNLTEVPGNETSPQSLSVIIKVCVVIPFFFILLCCIAVMLHIFTSHRQFLDTSRYILFAYMLINDTLQLLASVLLFLFAMGKVKFALVYCLPLLVISTATFLNTPLILATMSVERYVAIFYPLQRPAAWHSDHIWIIILSLWLISYIFPIIEQSMRDHNTAVDVLSTPVFCKINLINSSPIQRLFKAAINILFFVVVAVIILFTYVRILLETRNMRQDRVSVSKAMHTVLLHGFQLLLCVLAFTSPITETLIVLHANWLPEDVAFFNYFCFMLIPRFLSPLIYGFRDQILRGYIRKAFLCCSNKVKPRVRAKLQ
>LOCXPOR107.410.HIT1.OR.2R.289.7tm_1.exons1.CM041552.1.Scortum_barcoo
MQNLTVPGNETSYKSLSVIIKVCVVIPFFCVFLCCIAVMLHIFASHRQFLDTSRYILFAYMLINDTLQLLSSVLLFLFVMGKVKFALVYCFPLLVISTVTFLNTPLILATMSVERYVAIFYPLQQPAAWHSDHIWIIILPLWLISCIFPIIEHSMREHNPAVDVFSTPVFCTPVINSSPIQRLFKAAINILFFAVVAVIILFTYVRILLETRNMRQDRVSVSKAMHTVLLHGFQLLLCVLAFTSPITETLIVLHANWLPEDVAFFNFFCFMLIPRFLSPTHLRIQRSKS
>LOCXPOR104.411.HIT1.OR.2R.318.7tm_1.exons1.CM041552.1.Scortum_barcoo
MQNLTEVPGNETSQKSLSVIIKVVCVVIPFFCVFLCCIAVILHIFASHRQFLDTSRYILLAYMLINDTLLLLSSVLLFLFVMGKVKFALVYCVPLLVISTATFQNTPLILATMSVERYVAIFYPLQRPAAWHSDRIWIIILSLWLISCIFPIIDHSIGEHNPAVDVFSTPVLCKATSPVINSSPIQRLFKAAINILFFVVVAVIILFTYVRILLETRNMRQDRVSVSKAMHTVLLHGFQLLLCVLAFTSPITETLIVLHANWLPEDVAFFNYFCFMLIPRFLSPLIYGFRDQILRGYIRKAFLCCSNKVKPRVRAKLQ
>LOCXPOR105.412.HIT1.OR.2R.320.7tm_1.exons1.CM041552.1.Scortum_barcoo
MQNLTVPGNETSYKSLSVIIKVCVVIPFFCVFLCCIAVMLHIFASHRQFLDTSRYILFAYMLINDTLQLLISMLLFLFVMGKVKFALVYCLPLLVISTATFLNTPLILATMSVERYVAIFYPLQRPAAWHSDRIWIIILSLWLISCIFPIIDHSIGQHNPAVDVFSTPVLCKANVINSSPIQRLFKAAINILFFVVVAVIILFTYVRILLETRNMRQDRVSVSKAMHTVLLHGFQLLLCVLAFTSPITETLIVLHANWLPEDVAFFNYFCFMLIPRFLSPLIYGFRDQSLRGYIKKIFLCCSDKPRVKPCFRGKLQDNLS
>LOCXPOR106.419.HIT1.OR.2R.321.7tm_1.exons2.CM041552.1.Scortum_barcoo
MQNLTEVPGNETSQKSLSVIIKVCVVIPFFCVFLCCIAVMLHIFASHRQFLDTSRYILFAYMLINDTLQLLSSVLLFLFAMGQMKFALVYCVPLLVISTATFLNTPLILATMSVERYVAIFYLLSSGLALRPHHIWIIILSLWLISCIFPIIEHSMREHNPAVDVFSTPVICKATIINSSPIQRLFKAAINILFFVVVAVIILFTYVRILLETRNMRQDRVSVSKAMHTVLLHGFQLLLCVLAFTSPITETLIVLHANWLPEDVVFFNFFCFMLIPRFLSPLIYGFRDQSLRGYIRKTYLCCSDKPRVKPCVRGKLQDNLS
>LOCXPOR107.425.HIT1.OR.2R.323.7tm_1.exons1.CM041552.1.Scortum_barcoo
MQNLTEVPGNETSQKSLSVIIKVCVVIPFFCVFLCCIAVMLHIFASHRQFLDTSRYILFAYMLINDTLQLLSSVLLFLFVMGQVKFALVYCVPLLVISTATFLNTPLILATMSVERYVAIFYPLQRPAAWHSDRIWIIILSLWLISCIFPMIEHSMREHNPAVDVFSTPVLCKIINSPIINSSPIQRLFEAAINILFFVVVAVIILFTYVRILLETRNMRQDRVSVSKAMHTVLLHGFQLLLCVLAFTSPITETLIVLHANWLPEDVVFFNFFCFMLIPRFLSPLIYGFRDQSLRGYIRKTSSAAQTNIVLNLVLEASCRTTC
>LOCXPOR108.433.HIT1.OR.2R.279.7tm_1.exons1.JAKKUS010000963.1.Scortum_barcoo
FLCCIAVMLHIFASHRQFLDTSRYILFAYMLINDTLQLLSSVLLFLFVMGQVKFALVYCLPLLVISTATFLNTPLILATMSVERYVAIFYPLQRPAAWHSDRIWIIILSLWLISCIFPIIEHSMREHNPAVDVFSTPVICKIINSPIINSSPIQRLFKAAINILFFVVVAVIILFTYVRILLETRNMRQDRVSVSKAMHTVLLHGFQLLLCVLAFTSPITETLIVLHANWLPEDVVFFNFFCFMLIPRFLSPLIYGFRDQSLRGYIRKSLPLLLRQTSC
>LOCXPOR53.434.HIT1.OR.2R.290.7tm_4.exons1.JAKKUS010000990.1.Scortum_barcoo
MEINTISFYFNLTMFMNVGHYRYPAFVFCLLLFGFIVSANLAMILIILFENTLHEPMYIFIAFLSVNSLYGSAGFFPRFLMDLLSDTHVISHPACFTQIYIIYTYASYEVTILSIMAYDRYVAVCHPLHYHRKMTSKTVYKLACFAWICPTCYLTVIIYMTVRLPLCGNNIQKVYCASWNVVKLSCVATVNNIVAMLGAITMAFLPFGFILYTYLRIVVACWKKSSEVRGKVLQSVLPHVISFVTYSITSFSDTALSRQNLEKINPFVAVILSLEFVIIPPILNPSCVWP
>LOCXPOR109.437.HIT1.OR.2R.318.7tm_4.exons1.JAKKUS010000990.1.Scortum_barcoo
MENNNVSFYFNLTMFINIEQYHYLVFVFFFLLFSFIVSANIAMILIILFENTLHEPMYIFIAFLSVNSLYGSAGFFPRFLMDLLSDTHVISRPACFTQIYIIYTYASYEVTILSIMAYDRYVAVCHPLHYHRKMTSKTVYKLACFAWICPTCNLTVTINMIVRLPLCGNNIQKVYCASWNVAKLSCVTTAVNNIVAMLGAITMTFLPFGFILYTYLRIVVACWKKSSEVRGKVLQSVLPHVISFVTYSITSFSDTALSRQNLEKINPFVAVILSLEFVIIPPILNPLVYGLKLPEIRRHIFKLLCLKPQTKKNSCRTL
>LOCXPMedTARs.012.212.HIT1.TAAR.1R.290.7tm_1.exons3.CM041550.1.Scortum_barcoo
MEVENRADLCYPQLLNTSCRKPMSSWSEALLNQIVMYSISLLTVALNLLIIISIFVILQLHTPTNILLLSLAVSDFLVGLLLIPVITLKRISCWFLGEFLCSLFNYVTYIVTSVSVGDMVLISVDRYVAICDPLHYSSRITVNRVKLCVCLCWGCSFLYNSLFLIQDIRLKKRFFSCYGQCVTFTDPITEMVDVVLTFLVPITIIIVLYTMVFAVAVSQARAMRSHITGATNQRSVTVKTKKSELKAARTLGVLVVVFLTCFCPYYCMFMGAYPLLDPLSSIYLVCLSLF
>LOCXPTAAR1.109.HIT1.TAAR.2R.304.7tm_1.exons2.CM041538.1.Scortum_barcoo
SVTQQAMLVKTLVYCCLILLTVMLNLLAVIIISRSRQLHTPTNLILLSLAVSDLLVGLSVMPTAIILLQSCWFVDNITCALSYLLSFILTSASVGSMVLISVDRYVAICDPMRYSSIVTPSRVKICVSLCWFCSVIYNFILLKDLFIQIDFSSSCYQECIVVLNYISGAVDLLLTFFGPVPVIIVLYMRVFVVAVSQARVLRSKISAVKSNSVTVKKSELRAARTLGIILLVFILCLYPYFTPSIAGRDTVGGFDSAAAIWLFYCNSSFNPLIYAFFYPCFRKSVKLTVSLQILQPGSSEATLM
>LOCXPTAAR6.131.HIT1.TAAR.2R.302.7tm_1.exons1.CM041543.1.Scortum_barcoo
TAVTTSYLICIFIGSLSILILSGNLLVIISIIYFKQLHTPTNCLILSLAVADLLVGVFVLPFSTILSVSSCWYIEDLLCKVRGTFDIFLCASSILNLCFISVDRYYAVCQPLRYRTKINVHVIVIMILVSWSVSAVVGIGITIQGLNQEQPNQRCVVFQNTNLTIMGTVFAFYLPAIIMFSIYIKILLVAQRQARSIQNTTCQSTKSKASDSKMERKATKTLAIVMGIFLMCWTPFFLCITLNPLSNYAIPVPLIETFKWLGWSNSMLNPFVYAFFYSWFRTSFRIIISGKIFQGDFTNSKL
>LOCXPTAAR2.143.HIT1.TAAR.2R.332.7tm_1.exons1.CM041543.1.Scortum_barcoo
HMEPNFAVNGTHSMSDIHPCYESDITSYVFMRNPSIMCVLIYILLGLLSVATTCGNLLVIISIIYFKQLHVPTNYLILSLAVTDLLIGVLVFPFSMAFTITSCLYHENVFCKIRDSFDVSLCTSSILHLCCISIDRYYAVCQPLTYRTKINVQVTAMMILVTWSISALIGIGIIIAGFSQGTCEEMCSVDVVLANTMGPVFSFYLPAIVMLFIYFKIFLVAQKQVNSIQNTTCQSKSGTTVSKMERKATKTLAIVMGVFLLCLTPYFLCIVFQPLAYETPPVPVIETLNWLTLSNSMLNPFIYAFFYSWFRSAFRMIISGKIFQGNFSNSKL
>LOCXPTAAR3.197.HIT1.TAAR.2R.333.7tm_1.exons1.CM041543.1.Scortum_barcoo
MESKATFNGTYTFNEVYPCYESDNTTYVFTSNPSIICVLLYIFLASLSIVTTCGNLLVIISIIYFKQLHVPTNYLILSLAVADLLVGVLVFPFSMAFTVTSCWYHEGLFCKVRGSVDVTLSTASILNLCCISIDRYYAVCQPLTYKSKINDRVIGIMILVSWGVAAVIGIGIIIAGFNQGKCEESCLIDALISTTLACIFSFYIPVIIMLCIYLKILIAAQRQARSIQNTTCQSTKSGATVSKMERKATKTLAIVMGVFLLCWTPYFLCIIFQPLTYNVTPIAVVETLNWFTLSNSMLNPFIYAFFYSWFRSAFRMIISGKIFQGNFSNSKLL
>LOCXPTAAR4.221.HIT1.TAAR.2R.332.7tm_1.exons1.CM041543.1.Scortum_barcoo
MESKATFNGTYTVKDIHPCYESDNRNYVFTRNPSIICVLLYIFLASLSLLTICGNLLVIISIIYFKQLHTPTNFLILSLAVADLLVGVLVCPLSMAFTVTSCRYNATLFCEVRGSIDVTLSTASILNLSCISIDRYHAVCQPLTYRSKINYRVIGIMIVVNWGVSAVVGIGIMIAYFNRGKCEGCLIDALLSTILACVFSFYLPVIIMLSIYLKIFLVAQRQARSIQNTTCQSTKSGATVSKMERKATKTLAIVLGVFLLCWTPFFFCLTFLSFRHQTVSLPVFETLNWITLSNSMLNPFIYAFFYSWFRSAFRIIISGKIFQGDFSDSKLV
>LOCXPTAAR5.267.HIT1.TAAR.2R.327.7tm_1.exons1.CM041543.1.Scortum_barcoo
MELESSVNQTDVTDIHPCYKIDIYVLTRTHSILCLLFQIFLGSLAVVTVCGNLLVIISIIYFKQLHTPTNSLILSLAVADLLVGVLVFPLTMEFSVTTCRYHYNLFCKIRGSFDVSLCTSSILNLSCISIDRYYAVCQPLTYRIKINYHVVIIMILISWSISVLIGIGLIIAGMQKICASCLNDVILANIMGLILSFYLPVIIMLCIYLKIFLVALKQARSIQNTTCQSTKSGATVSKMERKATKTLATVMGVFLMCWLPFFLCTTIRSFRHVSLPVALLELLNWVALSNSMLNPFIYAFFYSWFRAAFRMIISGKIIQGDFTNSKL
>LOCXPTAAR6.122.HIT1.TAAR.2R.320.7tm_1.exons1.CM041543.1.Scortum_barcoo
VRAIHPCYEIDVVSYRVRQTPSTVCVLLYIALGSFSFGTICGNFLVIVSIIYFKQLHTPTNYLILSLAVADLFVGVLVFPLSMEFTVSSCLYYEDLLCKIRNCFDVVLSTASILNLCCISIDRYYAVCKPLSYRTTINVHVVVVMILLSWTISVLVAIGFLVAGLNNEKCGETCFTDVLLAGILGPIFSFYLPAIIMLCIYLKIFLVAQRQARSIQHTTCQSTKSGASESKMERKATKTLAIVMGVFLMCWTPFFLCFTFQLLNHVSVPVSVTETLVWLALLNSMLNPFIYAFFYSWFRSAFRMIISGRIFQGDFADSKL
>LOCXPTAAR7.127.HIT1.TAAR.2R.323.7tm_1.exons1.CM041543.1.Scortum_barcoo
TGVLPDIHPCYVIDHVNYILTNTPSIVCVLLYIFLVLLSVVTVCGNLLVIISIIYFQQLHTPTNYLILSLAVADLLVGLIVFPFSMAFSLSSCLYHEGLFCRVRGSFDISLSTCSILNLCCISIDRYYAVCQPLTYKTKINHNIVIIMILVSWGVSAIIGIGVIIAGLNNEKCEERCLIDVLIANTIGPILSFYLPVIIMLCIYLKIFLAALKQVRSIQNTTCRSTKSGATVSKMERKATKTLATVLGVFLLCWTPFFLCITFLPLSNDSVPVPVIETLNWLTLSNSMLNPFIYAFFYSWFRSAFRMIISGKIFQGDFADSKL
>LOCXPTAAR6.129.HIT1.TAAR.2R.320.7tm_1.exons1.CM041543.1.Scortum_barcoo
VRAIHPCYEIDVVSYRVRQTPSTICVLLYISLGSFSFGTICGNLLVIVSIIYFKQLHTPTNYLILSLAVADLFVGVLVFPLSMEFTVSSCLYYEDLLCKIRNCFDVALSTASILNLCCISIDRYYAVCKPLSYRTTINVHVVVVMILLSWTISVLVAIGFLVAGLNHEKCGETCFTDVLLAGILGPIFSFYLPAIIMLCIYLKIFLVAQRQARSIQHTTCQSTKSGASESKMERKATKTLAIVMGVFLICWTPFFLCFTLQLLNNVSVPVSVTQTLVWLALLNSMLNPFIYAFFYSWFRSAFRMIISGKIFKGDFADSKL
>LOCXPTAAR9.140.HIT1.TAAR.2R.323.7tm_1.exons1.CM041543.1.Scortum_barcoo
TVVLPDIHPCYVIDHVNYILTNTPSIVCVLLYIFLVLLSVITVCGNLLVIISIIYFQQLHTPTNYLILSLAVADLLVGVIVFPFSMAFSLSSCLYHEGLFCRVRGSFDISLSTCSILNLCCISIDRYYAVCQPLTYKTKINHNIVIIMILVSWGVSALIGIGVIIAGLNNEKCEERCLIDVLIANTIGPILSFYLPVIIMLCIYLKIFLAALKQVRSIQNTTCRSTKSGATVSKMERKATKTLATVLGVFLLCWTPFFLCITFLPLSNDSVPVPVIETLNWLALSNSMLNPFIYAFFYSWFRSAFRMIISGKIFQGDFADSKL
>LOCXPTAAR6.141.HIT1.TAAR.2R.294.7tm_1.exons1.CM041543.1.Scortum_barcoo
VRAIHPCYEIDVVSYRVRQTPSTICVLLYISLGSFSFGTICGNLLVIVSIIYFKQLHTPTNYLILSLAVADLFVGVLVFPLRMEFTVSSCLYYEDLLCKIRNCFDVALSTASILNLCCISIDRYYAVYKPLSYRTTINVHVVVVMILLSWTISVLVAIGFLVAGLNHEKCGETCFMNVLLAGILGPIFSFYLPAIIMLCIYLKIFLVAQRQARSIQHTTCQSTKSGASESKMERKATKTLAIVMGVFLMCWTPFFLCFTFQLLNHVSMPVSVTQTLVWLALLNSMLNPFIYAFF
>LOCXPTAAR8.142.HIT1.TAAR.2R.285.7tm_1.exons1.CM041543.1.Scortum_barcoo
MAPEVTVNGTHVRAIHPCYEIDVVSYRVRQTPSTICVLLYISLGSFSFGTICGNLLVIVSIIYFKQLHTPTNYLILSLAVADLFVGVLVFPLSMEFTVSSCLYYEDLLCKIRNCFDVALSTASILNLCCISIDRYYAVCKPLSYRTTINVHVVVVMILLSWTISVLVAIGFLVAGLNHEKCGETCFTDVLLAKILGPFFSFYLPVIIMLCIYLKIFLVAQRQARSIQHTTCQSTKSGASESKMERKATKTLAIVMGVFFLMCWTPFFLCFTFQLLNNVSITSPCD
>LOCXPTAAR11.166.HIT1.TAAR.2R.329.7tm_1.exons3.CM041550.1.Scortum_barcoo
MEVEDGADFCYPQLLNTSCKKLTLPWSEAVLLNIVLSSISLLTVALNLLVIISLNAFLQLHTPTNILLLSLAVSDFLVGLLLMPGEILRNTFCWFLGDFLCTLYNYVSFIVTSASVGDMVLISVDRYVAICDPLHYSSRITVNRVEFCACLCWICSVCYSTLFVKDDLRQPGRNNSCHGECLIVTDYITGAVDLVLTFIVPVTVIIVLYMMVFAVAVSQARAMRSHITAATLQLSVTVKTKKSELKAARTLGVLVVVFLICFCPYYCVFLAGDSFLKTSSASFVLFLFYFNSCLNPVIYALFHPWFRKAVKLICTLQILQPGSSEANIL
>LOCXPTAAR11.177.HIT1.TAAR.2R.329.7tm_1.exons2.CM041550.1.Scortum_barcoo
MEAEDGADLCYPQLLNTSCRKPTSLWSEALLIQIVLSSISLLTVALNLLIIISVSHFRQLHTPTNILLLSLAVSDFLVGLLLIPVLTLKRTSCWFFGELVCSLYTYVSFIITSASIGDMVLISVDRYVAICDPLHYSSRITVNRVKFCVCLCWGCSFFFNSLFLQQDLSLKQKYFSCSGQCVTFVEKISEMVDLVLTFLVPTTVIIVLYTMVFAVAVSQARAMRSHITAATNQHSVTVKTKKSELKAARTLGVLVVVFLICFCPYYCMFLGAYPLLDTSSSLYVVCLFYFNSCLNPVIYALFYPWFRKTVKLICTLQILQPGSSEANIL
>LOCXPTAAR12.180.HIT1.TAAR.2R.314.7tm_1.exons3.CM041550.1.Scortum_barcoo
LLNTSCRKPTSSWSEALLIQIVMYSISLLTVALNLLIFVIIFMQLHTPTNILLLSLAVSDFLVGLLLIPVLTLKRTSCWFFGELVCSLYTYVSFIITSASIGDMVLISVDRYVAICDPLHYSSRITVNRVKFCVCLCWGCSFFFNSLFLKQDLSLKQKYFSCSGQCVTFVEKISEMVDLVLTFLVPITVIIVLYTMVFAVAVSQARAMRSHITGATNQRSVTVKTKKSELKAARTLGVLVVVFLICFCPYYCMFMGAYPLLDPLSSIYLVCLFYFNSCLNPVIYALFYPWFRKTVKLICTLQILQLGSSEANIL
>LOCXPTAAR13.189.HIT1.TAAR.2R.306.7tm_1.exons3.CM041550.1.Scortum_barcoo
MEVENRADLCYPQLLNTSCRKPMSSWSEALLNQIVMYSISLLTVALNLLIIISIFVILQLHTPTNILLLSLAVSDFLVGLLLIPVITLKRISCWFLGEFLCSLFNYVTFIVTSVAVGDMVLISVDRYVAICDPLHYSSRITVNRVKLCVCLCWGCSFLYNSLFLIQDIRLKERFFSCSGQCVTFADKISDLVDLVLTFLVPITVIIVLYTMVFAVAVSQARAMRSHITGATNQRSVTVKTKKSELKAARTLGVLVVVFLICFCPYYCMFMGAYPLLDPLSSIYLVCLFYFNSCLNPLIYALFYPLV
>LOCXPTAAR14.194.HIT1.TAAR.2R.304.7tm_1.exons3.CM041550.1.Scortum_barcoo
MEVENRADLCYPQLLNTSCRKPTSSWSEALLTQIVMYSISLLTVALNLLIFVIVFMQLHTPTNILLLSLAVSDFLVGLLLIPVITLKRISCWFLGEFLCSLFNYVTYIVTSVSVGDMVLISADRYVAICDPLHYSSRITVNRVKLCVCLCWGCSFLYNSLFLIQDIRLKKRFFSCYGQCVTFTDPITEMVDVVLTFLVPITVIIVLYTMVFAVAVSQARAMRSHITGATNQRSVTVKTKKSELKAARTLGVLVVVFLICFCPYYCMFMGAYPLLDPLSSIYLVCLLYFNSCLNPLIYALFYPLV
>LOCXPTAAR15.196.HIT1.TAAR.2R.325.7tm_1.exons2.CM041550.1.Scortum_barcoo
LEGNELCFPELLNTSCKKVTYTHFEDILTYTVLSSISLLTVTLNLLVIISISHFKQLHTPTNILLLSLAVSDFFVGFLMLFQIMLIDGCWFLGDLMCTLYQYLAYIISASAIAIMVLISVDRYVAICHPLHYSTKVTQKRARVCVFLCWICSVIVQSVLLNDIFGQSGRYNSCFGECIAVINYIAGVLNVIISFIIPITVIILLYMRVFVVAVSQARAMRSHITAVTLQQSGKITAKKSEIKAARTLGVVVVVFIICLCPYYFVTLTGQDHIFNASSATIAIYLTFFNSSLNPVIYALLYPWFRKSIKLIVTFKILQPDSCETNM
>LOCXPTAAR16.199.HIT1.TAAR.2R.330.7tm_1.exons2.CM041550.1.Scortum_barcoo
METLEGNELCFPELLNTSCKKVTYTHFEAILTYTVLSSISLLTVTLNLLVIISISHFKQLHTPTNILLPSLWLYQICFVGFLMLFQMMLIDGCWFLGDLMCTLYQYLAYIIGASAVGNMVLISVDRYVAICHPLHYSTKVTQKRARVCVCLCWICSVIVQSVLLNDIFEQSGRYNSCFGECIAVINYIAGVLNVIISFIIPITVIIVLYMRVFVVAVSQARAMRSHIAAVTLQQSGKITAKKSEIKAARTLGVVVVVFIICLCPYYFVALSAQDHIFNASSATIAIYLTFFNSSLNPVIYALLYPWFRKSIKLIVTFKILQPDSCETNML
>LOCXPTAAR17.201.HIT1.TAAR.2R.325.7tm_1.exons2.CM041550.1.Scortum_barcoo
LEGNELCFPELFNTSCKKVTYTHFEAILTYTVLSSISLLTVTLNLLVIISISHFKQLHTPTNILLLSLAVSDFFIGFLMLFQIMLIDGCWFLGDLMCTLYQYLAYIIGVSAVGNLVLISVDRYVAICHPLHYSTKVTQKRACVCVCLCWICSVIVQSVLLNDIFGQSGRYNSCFGECIIVINYIAGVLNVIISFIIPITVIIVLYMRVFVVAVSQARAMRSHIAAVTLQQSRKVTAKKSELKAARTLGVVVVVFLICLCPYYFVALSGQDNLVNVSSASTVIFLYFFNSCLNPVIYTLFYPWFRKSIKQIVTFKILQPDSCDANM
>LOCXPTAAR18.209.HIT1.TAAR.2R.325.7tm_1.exons2.CM041550.1.Scortum_barcoo
LEGSELCFPQLLNTSCRKPMRPHFETMLTYVLLSSISLLTVVLNLLVIISISHFKQLHTPTNILLLSLAFSDFFIGLLMFFQIILIDGCWFLGDLTCTLYQYIAYIVTSASVGTMVLISVDRYMAICHPLHYSTKVTQKRAQVCVYLCWICSAIFQSLLLNDILKQPGRYNSCIGECVFFINYIAGLADVIFSFVVPITVIVVLYMRIFVVAVSQARAMRSHITAVTLQHTGNVTVKKSELKAARTLGVVVVVFLICLCPYYCVAISGQDNLVNALSAAFVICLYYFNSCLNPVIYAFFYPWFRKSIKLIVTLKILQPDSCETNM
>LOCXPTAAR19.217.HIT1.TAAR.2R.326.7tm_1.exons2.CM041550.1.Scortum_barcoo
MEGSELCFPELLNTSCIKPARPHFETMLTYVLQSFIFQLTVTLNLLVIISISHFKQLHTPTNILLLSLAVSDFFIGLLMLFPIMLIDGCWLLGDLTCTLYQYMAYIVDSASVGNMVLISVDRYVAICHPLHYSTKVTQKRVQVCVYLCWICSVIFQSLLLHDIFKQSGRYNSCVGECVTFINYIAGLVDVIFSFILPITVIVVLYMRVFVVAVSQARAMRSHITAVTLQHSGKVTGKKSELKAARTLGVVVVVFLICLCPYYCVALSGQDNLLNASSAAFVINLYTFNSCLNPVIYALFYPWFRKSIELIVTLKILQPDSCETNML
>LOCXPTAAR20.220.HIT1.TAAR.2R.324.7tm_1.exons2.CM041550.1.Scortum_barcoo
ESELCFPELLNTSCIKPARPYFETMLTYVLLFSMSLLTVTLNLLVIISISHFKQLHTPTNILLLSLAFSDFFIGFLMLFPIMLIDGCWLLGDLTCTLYQYIAYIVASASVGNMVLISVDRYVAICHPLHYSTKVTQKRAQVCVYLCWICSVIFQSLLLHDIFKQSGRQNSCIGECAFSINYIAGLADVIFTFIVSITVIVVLYMRVFVVAVSQARAMRSHITAVTLQNSEKVTGKKSELKAARTLGVVIVVVFLICLCPYYFVALSGEYNLVNSPSAAFVLCLYYFNSCLNPVIYALFYTWFRKSIKLIVTLKILQPDSCETNM
>LOCXPTAAR21.224.HIT1.TAAR.2R.325.7tm_1.exons2.CM041550.1.Scortum_barcoo
LEGSELCFPELLNTSCSKPARPHFETMLTYVLLSSTSLLIVTLNLLVIISISHFKQLHTPTNILLLSLAFSDFFSGFLLFFPIMLIDVCWFLSDLTCTLYQYMAYIVASASVGNMVLISVDRYVAICHPLHYSTKVTQKRVQLCVYLCWICSVIFQSLLLHDIFKQSGRQKSCIGECVFYINYIAGLVDVIFSFIVPITVIVVLYMRVFVVAVSQARAMRSHITAVTIQNSEKVTGKKSELKAARTLGVVVVVFLICLCPYYCVALSGQDNLLSASSAAFVIHLYDFNSCINPVIYALFYPWFRKSIKLIVTLKILQPDSCETNM
>LOCXPTAAR22.229.HIT1.TAAR.2R.325.7tm_1.exons2.CM041550.1.Scortum_barcoo
MEGSELCFPELLNTSCSKPARPHFETMLTYVLLSSMSLLIVTLNLLVIISISHFKQLHTPTNILLLSLAFSDFFIGLLSLFQIMLIDGCWLLGDLTCTLYQYISYIVSSASVGNMVLISVDRYVAICHPLHYSTKVTQKRAQVCVYLCWICSAIFQSLLLNDIFKQPGRYNSCIGECVFFINYIAGFADVIFSFIVPITVIVILYMRIFVVAVSQARAMRSHIIAVTLQHTGKVTGKKSELKAARTLGVVVVVFIICLCPYYCVALLGQDNLLNASSAAFVFNLYNFNSCLNPVIYALFYPWFRKSIKLIVTLKILQPDSCETNM
>LOCXPTAAR22.232.HIT1.TAAR.2R.290.7tm_1.exons2.CM041550.1.Scortum_barcoo
MEGSELCFPELFNTSCSKQTRPHFDAMLTYVLLSSMSLLIVTLNLLVIISISHFKQLHTPTNIPLLSLAFSDFFIGLLMLFQIMLIDGCWFLGDLTCTLYQYISYIVASASVGTIVLISVDRYVAICHPLHYSTKVTQKRAQVCVYLCWICSAIFQSLLLNDILKQPGRYNSCIGECVFFINYIAGFADVIFTFIFPITVIVVLYMRVFVVAVSQARAMRSHITAVTLQHSGKVTGKKSELKAARTLGVVVVVFIICLCPYYCVALTGQDNLLNASSAALYLICTILILV
>LOCXPTAAR23.238.HIT1.TAAR.2R.325.7tm_1.exons2.CM041550.1.Scortum_barcoo
LEGTELCFPQLFNTSCRKPMRPHFETMLIYVLLSSISLLTVVLNLLVVISISHFKQLHTPTNILLLSLAVSDFFIGLLMLFQIMLIDGCWFLGDLTCTLYQYMAYIVASASAGNMVLISVDRYMAICHPLHYSTKITQKRVQVCVYLCWICSVIFQSLLLNDIFKQPGRYNSCIGECVFFINYIAGLADLIFTFIVPITVIVVLYMRVFVVAVSQARAMRSHITDVTLQHSGKVTAKKSEMKAARTLGVVVVVFLICLCPYYCVALSGKDSLVNASSAAFVLCLYYFNSCLNPVIYAFFYPWFRKSIKLILTLRILQPDSCETNM
>LOCXPTAAR24.242.HIT1.TAAR.2R.330.7tm_1.exons2.CM041550.1.Scortum_barcoo
MKTFEEEELCFPQLLNSSCRKTTRPYFVSMLTYIILSSISLLTLTLNLLVIISISHFKQLHTPTNILLLSLAVSDFFVGLLMFFQIMLIDGCWYLGDLVCVLYQYLSYIITSASIGTMVLISVDRYVAICHPLHYSTKVTQSRVKNCVGLCWMCSALFHSLLLKDNPQHPGKFVSCSGECVVVIDYVAGLADLFLTFIGPVVVIVLLYMRVFVVAVSQARAMRSHITAVLSLQRSGKVTAKKSEMKAARVLGVVVVVFLSCVCPYFCVVLTGQDTFLSASSADFVICLFFLNSCLNPVIYAFFYPWFRKSIKIIVTLKILKGDSCEANIL
>LOCXPTAAR24.250.HIT1.TAAR.2R.293.7tm_1.exons2.CM041550.1.Scortum_barcoo
MKTFEEEELCFPQLLNSSCRKTTRPYFVSMLTYIILSSISLLTLTLNLLVIISISHFKQLHTPTNILLLSLAVSDFFVVGLLLMFFQIMLIDGCWFLGDLVCVLHYVLDYIITSASIGTMVLISVDRYVAICHPLHYSTKVTQSRVKNCVGLCWMCSALFHSLLLKDNLQHPGKFVSCSGECVVVIDYVAGLADLFLTFIGPVVVIVLLYMRVFVVAVSQARAMRSHITAVLSLQRSGKVTAKKSEMKAARVLGVVVVVFLLCVCPYFCVVLTGQDTFLNASSAAFVICLFFF
>LOCXPTAAR25.254.HIT1.TAAR.2R.325.7tm_1.exons2.CM041550.1.Scortum_barcoo
MMEGVELCFPQLNTSCRKPKPSHSDTVLIYIVLSSISLLSVTLNLLVIISISHFKKLHHPTNILILSLAVSDFLVGLLMFFQIMLTDGCWFLGDITCALYQYLSYMITSASVGTLVLISVDRYVAICHPLQYSTKVTVKGVTICTCLCWICSGLYNILIMKDNLKQPGRYISCTGECVIIINSTEQFVDVILTFIIPITFIVVLYMRVFVVAVSQARAMRSQIAAVTLQRSGKVTAKKSEMKAARTLGVIVVVFLICLCPYFCVTLTGQDNFLNASSAAFVICLFYFNSCLNPMIYALFYPWFRKSIDLIITLQILKPGSCENNL
>LOCXPTAAR26.255.HIT1.TAAR.2R.321.7tm_1.exons2.CM041550.1.Scortum_barcoo
MEGVELCFPQLNTSCRKPKPSHSDTVLIYIVLSSISLLNVTLNLLVIISISHFKKLHSPTNILLLSLAVSDFFVGLLMFFQIMLIDGCWFLGDLMCVLYYVLDYMITSASVGTMVLISVDRYVAICHPLHYSTKVTVKGVTICTCLCWICSGLYNILIMKDNLKDISCAGECVIIINSTEQFVDVILTFIIPITVIIVLYMRVFVVAVSQARAMRSQIAAVTLQCSVKVTAKKSEMKAARTLGVIVVVFLICLCPYFCVILSSQDNFLNASSAAFVMCLFYFNSCLNPVIYALFYPWFRKSIKLIVTLQILKPGSCENNLI
>LOCXPTAAR18.258.HIT1.TAAR.2R.280.7tm_1.exons3.CM041550.1.Scortum_barcoo
MAALLHLKKQLHTPTNLLLLSLAVSNLLMGLLLMPVEIIYIESCWFLGDILCTLYYVVDYIITSVLVANMVLISADRYIAICDPLHYPTRVTKRRAQISLCMCWVCSVFYRFLLLHDHLKQPGRSNSCSGECVVVVNHIAGVVDLICTFIIPITVIILLYLRVFVVAVSQARLMRSHVVAVMSQCPGTATVKKMEIKAARTLGIVVLVFLFCFCPYYYPTLLGKDTSVNASAADFAIWLAHFNSCLNPVIYAFFYPWFRKSVKHILTLKILRPGSRDTKV
>LOCXPTAAR31.274.HIT1.TAAR.2R.330.7tm_1.exons4.CM041550.1.Scortum_barcoo
MIETPEGAELCFPQLLNASCRKPTQHRAEAVTLYVLLSCISLLTVTLNLLTIQNCSFFTQLHTPTNLLLLSLAVSDFLVGLLLMPFQILLIGGCWILGSLICGLFYYASLILTSASVGNMVLISVDRYVAICDPLCYPTRVTQRRVKLCVCLSWACALFYNGVIVIDFLNQPDRYNSCYGECIAVIDFITGAIDIVLTFVGPIAVIIVLYMRVFVVALSQARAMRSHVATVTLQGSVGVNTKKSERKAARTLGVVVVVFLICFCPYFYPSLAGQDTSSSVAFSVFGVWLLYCNSCLNPIVYAFFYPWFRRSMKLIVTLQILQPDSCDANI
>LOCXPTAAR25.278.HIT1.TAAR.2R.325.7tm_1.exons2.CM041550.1.Scortum_barcoo
MMEGVELCFPQLNTSCRKPKPSHSDTVLIYIVLSSISLLSVTLNLLVIISISHFKKLHHPTNILILSLAVSDFLVGLLMFFQIMLTDGCWFLGDITCALYQYLSYMITSASVGTLVLISVDRYVAICHPLQYSTKVTVKGVTICTCLCWICSGLYNILIMKDNLKQPGRYISCTGECVIIINSTEQFVDVILTFIIPITFIVVLYMRVFVVAVSQARAMRSQIAAVTLQRSGKVTAKKSEMKAARTLGVIVVVFLICLCPYFCVTLTGQDNFLNASSAAFVICLFYFNSCLNPMIYALFYPWFRKSIDLIITLQILKPGSCENNL
>LOCXPTAAR26.279.HIT1.TAAR.2R.321.7tm_1.exons2.CM041550.1.Scortum_barcoo
MEGVELCFPQLNTSCRKPKPSHSDTVLIYIVLSSISLLNVTLNLLVIISISHFKKLHSPTNILLLSLAVSDFFVGLLMFFQIMLIDGCWFLGDLMCVLYYVLDYMITSASVGTMVLISVDRYVAICHPLHYSTKVTVKGVTICTCLCWICSGLYNILIMKDNLKDISCAGECVIIINSTEQFVDVILTFIIPITVIIVLYMRVFVVAVSQARAMRSQIAAVTLQCSVKVTAKKSEMKAARTLGVIVVVFLICLCPYFCVILSSQDNFLNASSAAFVMCLFYFNSCLNPVIYALFYPWFRKSIKLIVTLQILKPGSCENNLI
>LOCXPTAAR18.114.HIT1.TAAR.2R.286.7tm_1.exons1.CM041550.1.Scortum_barcoo
LLIRICSVMIFSLSRQLHTPTNLLLLSLAVSDFLVGLLLMPFQILLLGGCWFLGSLICGLFYYASFILTSASVGNMVLISVDRYVAICDPLCYPTRVTQRRVKLCVCLSWACALFYNGVILIDFLNQPDRYNSCYGECIVVIDFITGAIDIVLTFVGPIAVIIVLYMRVFVVAVSQARAMRSHVATVTLQGLVGVTAKKSERKAARTLGVIVVVFLICFCPYFYPSLAGQDMSTSVAFSVFGVWLLYCNSCLNPIVYAFFYPWFRRSMKLIVTLQILQPDSCDANI
>LOCXPTAAR29.116.HIT1.TAAR.2R.328.7tm_1.exons1.CM041552.1.Scortum_barcoo
WSQCSVMSPEIGSCLKTIYPLPIRIFLYIILGVTIILTVFGNLLVIVSIAYFKQLHTPTNYLIVSLAVSDLLLGLLVMFPSMIRCVESCWYFGDLFCKVYMSSDIMLCTASILNLSFISLDRHYAVCQPLLYRRKISINIVLIMIMLSWSISALIGFGIIFLKLNIWGIEEFYYNHIMCEGGCILFQTELSSTLSSILSFYIPGIIMLGVYLKIFLVAQKQLCSIKNASCMGSKKLSDTSRTKATKTLSIIMGAFLSFWTPFFVCNIIDPFISYSTPPVLFDTFVWVGYLNSTVNPIIYAFFYSWFRKAFRLFTSGNIFKSDISETTL
>LOCXPTAAR30.118.HIT1.TAAR.2R.329.7tm_1.exons1.CM041552.1.Scortum_barcoo
EQYCFPVSNASCVRTQFSEGTKVALYLLFALGMLVTILGNSVVIVSIAHFKQLHNPTNVLILSLALVDLLVGVTVMPFSAIRTIHGCWFYGDAFCLLHSSFDVFLTTLSIFHLICIAVDRQQAICNPLHYSRKITMSVAGIMVCASWAMAAVYAYGLLYSKANIAGLQDYMVSINCLGSCNLLFNPLWGVLDSVICFFFPCTVMVCLYTNIFIVAKEHVRKLGDMISLSNNRARGRLNKQSEHKAAKTLGIVLSAFILCWMPFFTNSVIDAHTGFSTPASMFEAFVWLGYFNSTLNPIIYALFYPCFRKCFYCIVTLKILSSNSSTINV
>LOCXPTAAR31.119.HIT1.TAAR.2R.330.7tm_1.exons1.CM041553.1.Scortum_barcoo
MMKGVEGAELCYPERLNASCRGLMRPRAEALLLYTLLSSVTLLTVALNLLVIISISHFRQLHTPTNLLLLSLAVSDLLVGLLVMPVETLRFIETCWLLGDLMCALSYIIGFTLTSASVGNMVLISIDRYVAICYPLQYHNKITRGRVEVSVCLCWACSLLYNGLILKDHLRHPDRYNSCHGECVVVITYVSGTVDLVLTFIGPCSVILILYMRVFVVAVSQARAMQSHITAVAAGKVTVTAKKSEKKAARTLGVVILVFLLTFCPYYYPSLAGQDISNSASSWAVVSWMLYFNSCLNPLIYAFFYPWFRKAIKFIITLRILEQDSCQTNI
>LOCXPTAAR29.120.HIT1.TAAR.2R.284.7tm_1.exons2.CM041553.1.Scortum_barcoo
RIFLYAFLSVGIVCTVVGNFLVVLSIAYFKQLQSPTNSFVMSLAVADCLVGLVVMPYSMIRTVEGCWYFGVLFCQLHSSLDVMLCTASIFHLSCIAFDRYYAVCNPLVYSLKMSRSRVALLIVVCWAVPMLMSFGPIMLDLHIAGVDILLPKDVCVFLVNRIYAVMASLVAFYLPMAIMLVAYWKIFKAAKRQAMQINSSKKQRHRNTMRREKKAAKTLGIIMGVFLIFWMPFFTVNIVDPFIDYSTEVVVWDIFLWLGYINSSLNPFLYGFFNRSFRRAFLMF
>LOCXPTAAR30.121.HIT1.TAAR.2R.329.7tm_1.exons1.JAKKUS010000640.1.Scortum_barcoo
EQYCFPVSNASCVRTQFSEGTKVALYLLFALGMLVTILGNSVVIVSIAHFKQLHNPTNVLILSLALVDLLVGVTVMPFSAIRTIHGCWFYGDAFCLLHSSFDVFLTTLSIFHLICIAVDRQQAICNPLHYSRKITMSVAGIMVCASWAMAAVYAYGLLYSKANIAGLQDYMVSINCLGSCNLLFNPLWGVLDSVICFFFPCTVMVCLYTNIFIVAKEHVRKLGDMISLSNNRARGRLNKQSEHKAAKTLGIVLSAFILCWMPFFTNSVIDAHTGFSTPASMFEAFVWLGYFNSTLNPIIYALFYPCFRKCFYCIVTLKILSSNSSTINV
>LOCXPOra1.6.HIT1.Ora.2R.313.V1R.exons1.CM041537.1.Scortum_barcoo
MDLCVTIKGVSFLLQTGMGILGNTVVLLAYTHIIYTEPKLLPVDMILCHLAFANLMLLLTRCVPQTMTVFGLRDLLNDPGCKVVIYAYRVGRALSVCITCMLSVFQAVTIAPAGPRLSRLKPALPSLVLPTFAGLWLLNMAICIAAPFFSMAPRNGTVPAFTLNLGFCHVDFKDNLSYVINGVAVSGRDFAFVALMVGSSGYILLLLHRHSRQVRGIRRSQGAGAETRAAKTVITLVVLYVVFFGIDNVIWIYMLTVAKVSPVVADMRVFFSSCYASLSPYFIISSNKKVKAKIVCAAEHDQVSADNQESSDK
>LOCXPOra2.7.HIT1.Ora.2R.299.V1R.exons1.CM041537.1.Scortum_barcoo
MPSEELVRGMLYLSLTVVGVPGNAAIILAFLLLLHQENRLLPADAIVLHLACVNLLVVGVRCLLETVASFRLASIFGDLGCKSVIFIYRTSRALSIWLTFVLSAYQCLSIAPPGSRWASVRALVAHYMGFVFLFLWLLNTCMSSAAILFSFGTQNDSSLTNHGINVEFCYVYFPSKLSKEANGAVQVGRDVVPMALMTLASLIILVFLYKHSQQVKGLRSSSGGGGGGAERRAAKAVVALVTLYVVIYGVDNGLWVYTLTVKNTMKSSLISDLRIFFSSLYAALSPVVIIASNRKVNSR
>LOCXPOra3.8.HIT1.Ora.2R.333.7tm_1.exons2.CM041537.1.Scortum_barcoo
MSEVLTVDAILFGLLVFSGILGNILVIHVVFQSAIESPSQRLPPSDTILVHLSLANLLTSLFRTVPIFVSDLGLAVVLSPGWCRVFMLLWVWWRAVGCWVTLTLSLFHCTTLRRQHVAFGPLAQQRERWRVWIILGLVWGANLVSSLPALVYSTHVHSNETVTLMVISCTTRPLLGCIWEFPSQEQGSAFASISLALNEVLPLVLMICTNLVNLHALAKHIRAVTSGGESGATHGELDKHVSTERKAANVIMSLVSLFVVCWVLQVAAVTYYNYNGGYHAEGLLTVSHFSASLFVGFSPMVVALGHSRLRRRIMSMILGWSKVLKSNRHRGGG
>LOCXPOra4.9.HIT1.Ora.2R.313.7tm_1.exons4.CM041537.1.Scortum_barcoo
RVYFSPAQTAFYIILVMLGLLGNATVIGVIGKSVIMDRGGARNSDIVIINMALSNLLVSVMRNVLLVITDMGVKLYSSKEWCQFLMGIWVWLRSVNVWSTLLLSAFHFQTLRRVAPVIGNIHGGRGASKTLLLSLGLVWLLNFIYSIPAHILSTNGNENSTTTMMLVSTTTRPLLGCVWNFPSSFSGLAYATTSMVIHETTPIILMAFTNLSSLYTLYTHGRKRSSVKDAPIIKRVPAERRAAKVILALIILFIISWGTSIISVNYFNYNRGSSAEFLLVVARFSNIIFIAMSPVVLAIGHRGLRSFIKSALV
>LOCXPOra5.10.HIT1.Ora.2R.305.7tm_1.exons1.CM041543.1.Scortum_barcoo
MAGLSDNFVGVRVFVSCIGLIGNVFLVLSIIQTSFSRVKSFELFLLGLAAANLEEILIVNIYDAVILQSSSPTAGTWLCRSLKFLTVLGEITSISFTVLISIFRYQKLRDADKRVNFPIYLDSIRSAWLVSGLSVMLSTLLSVPIFFMNIQGPAENVTRNKSACPPDFFQCSKNYCPTLNRFYKYLFIVVCNLVPFLIITVTSCLIISVLLNQRRMVTPVASMSGSSQFGRKSKSLRLQRSTMAVLAAMGLFQVDWTLYLIFQLTFSPTDLPFWAEMEFFISTSYTSISPYVYGIGNNLFSLKNC
>XPLOC_386.1.OlfC.1R.778.ANF_receptor.exons5.CM041539.1.Scortum_barcoo
CVPTMFSLCFFVTIICIFCPCSGEDGLLHAYSPGDIIIGGLVPVHRLDFSSFLHSQVIIFAITKINQDTPRVLPDFTLGYDIYDTCSDVSFAIRATLQLLMNQSDPQRCLLPANSQSTLPEHKTKAVIGDSTSEVSIAVARVVALSSVAQVCLLCTSQISYAATSELLSEKMKFPTFLRTITSDRHQTIAIAKLVDKFNWKTVAIIGSDDEYGRYGSDSLKQIFETKHICNEFTDILTDSFSGEPVGGLVNKIRNSSAEAIILFTKFSHVKIIIEAAINHTLNRTWIASDSWSTSVKIFNMSGIEKAGQVFGFISKRNEVPGFKDYVNSSFNGTTNSIIEHYLTHCQTNNQQQCVNQSSWTDYIDQDYSYNIYLAVQVIVEGLRNLLKCDNHHCEGSPNFQLLKEIKKVNFTVGNTHINFNSSGDPTLGYDIVYWNMSESKDRHIVNVGEYFPNEEITIREDLVITVNVRSTFHPRSTGKTCESCGEEKYSSDQRDKCLNKTEEFLQWSDPFVIILTSLEVCGIIVTAVFIILFAIYRRTPLVKSVGGYLCFLELFSLLACFCLAFTFTGKPTKLSCMLGIPFFGIAFSLCISCILANLLQILVGFNFDLNIGSWWKKVNRPVAVVTIVSGIQVALCVPWLCLYPPTSVQQQTTKTILCECEKGSRTFFIAMLGYNAFLALICFLFAFKGKQLPDLYKNASLITTSMVLFLIIWTLFIPIYINLTGKYKQAIECAAILISSYSILCCHLAPKCYIMLFRKEINNENAITEYIRKHYEQ
>LOCXPDreOlfCc1.1215.HIT1.OlfC.1R.720.ANF_receptor.exons16.CM041552.1.Scortum_barcoo
GRFLLGLCVFFYYCRPLSAESTCKLKAKFNLSGYKNVEKKKVVVGGMFPVHMRIASKDGNTSRVPVSSGCEGFNFRTFRWTQTMLFAINEINNRKDLLPNTDLGYVIYDSCFTISKAVEGTLTYLTGQDEAVPNYRCGSGAPLAALVGAGGSDLSIATARILGLYHFPQVSYCSSCSALESKFQFPTFLRTIPNDKHQSTALAQLVLRFGWTWVGTIAAEDDYGKYGIKDFKEQVEDAGVCISFSETLPKVISPEDIQRIVRTVMKATAKIIVVFSSDVDLSPLIHELVRHNVTNRTWIASEAWITSALINQPGVSSLLGGTLGLGIKRADIPGLQRHLLDLDPYDDPLTEEFWETLFNCTLDYSKAMRQAQLGAKDESVAKLNNTYSDVSQLRITYNVYKAVYAVAHALHNLEHCEPGHGPFNGRDCADITNFEPWQLMYYLKNVRFQVPHTGEEIYFDDGDVEGFYDIINWQVNSNGEISYITVGHYNGSAAPEDRMTLMNDSIVWNNEMLEPPRSVCSENCQPGTRKGIRQGEPVCCFDCIPCADGEISNTTNARECILCSGDDWSNEARNACIPKIIEFLAFGEPLGITLIVISAFGALVTIAVAVVFVMKIGTPLVKANDALLSFSLLLSLVVTFLCSIVFLGEPQEWSCMTSQIALALGFALCLSSIMGKAAVLMLRAQALKKARLKSKAAAKAAKAAAEAAAANSGSPDVCLP
>LOCXPOlfC1.319.HIT1.OlfC.2R.813.ANF_receptor.exons12.CM041552.1.Scortum_barcoo
ATTMSWSPWLFTWWPSSALSLLLLSAGFRHMGMEVVQAIMCSRWGAPSDKSLFQDGDVIIGGLFNLYYIPSAVKQDFTKLPSYEPCTGLDLEPLKYIYAMAFAVEEINCNSTLLPGVKLGYRILDSCSRYPWALQSALSLVGGNTHNCDLTASVPPSSAYEQPGERAGSQPVPLLIGPDSSTTGIIISRILGPVSVPVISYLASCPCLSDRNKFPNFFRTIPSDIYQARAMARLAIRFHWTWTGAVVVNNDYGQLAIQVFQEEIQGKGVCLEFIETVSRETIMSDARRAALTIQASTTRVILIFCWYKDVREVFLELAKRNVTDRQFLASEAWSTSNDLLQDLAISEVASGVVGVAIRSSSIPGFENYLRNLHPIYRPDDEFLREFWEKEFGCSPGATQSHATRSLQKAFLPPCSGTESLEGLQHPFTDTTQLRVAYNVYLAVYAAAHALHSLLSCPDRDSNPRNNMSSCSSPKYIKPIELLQNLNKVNVTTPQGDMFDFQGADIPAKYDLVNWQNTPEGRLKLVLIGRVDGFDLHLNESAIQWSTGSNQVPVSVCSESCPPGTRKANKKGEPLCCFDCIPCADGEISNKTGSLRCEPCPPEFWSNVERTACIPRQLDFLSFNETLGITLTTAAVSGATVTTAVFVVFLYYHQTPMVRANNSELSFLLLLSLKLCFLCSLVFIGRPSVWSCRFQQAAFGISFVLCVSCLLVKTLVVLAVFRSARPGAESLMKWFGPGQQRGSVFLFTCIQVIICATWLSLSPPVPRRDLGFQGSKVTLECTMASVVGFSLVLGYIGLLACTCLLFGLSCTETP
>LOCXPOlfC2.290.HIT1.OlfC.2R.877.ANF_receptor.exons9.CM041552.1.Scortum_barcoo
MWAFSQINLLLFVYFTCLYSFFSSAVSSPLHSSSCHLRGQFHLNGRHMDGDIVVGGLFPIHFFSVFPDLSFTSEPQQPTCHGFDIIGFRQALTMVFAIDEINRNSNLLPNVTLGYSLYDNCVTLGIGFRAALSLVSGQDAQFITDQTCVGNPPVVGVVGDSSSTRSIAISTVLGLYRVPMVSYFATCSCLSDRQKFPSFFRTIPSDAFQVRAMIQILKHFGWTWAGLLISDDDYGLHAARSFQSDLAQSGGGCLAYLEVLPWGNDPAELKRIVDVMQKSTARVVIAFVHESHMINLMEEVVRQNVTGLQWIASEVWISATVLQTPRLMPYLGGTLGIAIHRGEIPGLREFLLKIHPDQHHNNSYGNNVVNQFWEYTFQCRFAPPPAGWVEAGGALCTGQEDLEELGSKLFDVSNLRSEYNVYKAVYALAYALNDILHCEPGRGPFSEQSCGSLQRLEPWQLVYYLQNVNFTTPFGDQVSFDENGDALPIYDIMNWLWLPDGRTKVQNVGEVNKLAFKDKEFRIDEDKIFWNFESKQPPRSVCSESCPPGTRMARKKGEPVCCFDCIPCSEGKISNTTDSMECTVCPEDFWSSPQRDHCVPKKTEFLSYHEPLGICLTVASLLGTCICAVVLGIFIYHRSTPIVRVNNSELSFQLLLSLKLCFLCSLLFIGRPRLWTCQLRHAAFGISFVLCVSCILVKTMVVLAVFKASKPGGGSSLKWFGVLQQRGTVIVLTSIQAAICTTWLVCASPPAPHKNTQYHNVKIIYECVVGSTVGFAVLLGYIGFLAILSFLTAFKARNLPDSFNEAKLITFSMLIFCAVWVAFVPAYISSPGKYADAVEVFAILASSFGLLVALFGPKCYIILLRPERNTKKAIMGR
>LOCXPOlfC3.310.HIT1.OlfC.2R.755.ANF_receptor.exons9.CM041552.1.Scortum_barcoo
MGLFLDTYFLLCVYLSFSSFLCSASSSFPLSCKLRRKFHLNEVHKSGDVVLGGLFEVHYTSVFPERTFTSEPQQPSCTGFDTLGFRHAMTMAFAIDEINKNSNLLPNVTLGYRLHDNCGALVIGFSAALSLASGQEEQFLLQQNCLGTPPILGIVGDSPSTFTIATSNVLGLYKMPIVSYFATCSCLSDRQRFPSFFRTIPSDAFQVRAMIQILKHFGWTWAGLLVSDDDYGLHVARSFQSDLTQSGGGCLAYLEVLPWDSDPSELKRIVRLIKTSTARVVMVFAHEFHMIHLMEEVVAQNVIDRQWIASEAWTSSTVLQTPQLMPYLSGTLGIAIRRGEIPGLREFLSQIRPDQNDDSYGNNMVRQFWEYTFQCRFAPLPAGWVEAGGALCSGQEDLEDVETEFLDISNLRPEYNVYKAVYSLVYALDDMLKCEPGRGPFSGHSCATLQTLEPWQLVHYLQKVNFTTPFGDQVSFDKNGDALPIYDIINWLWLPDGRTKVQTVGEVKRSALKGEELTIDEDKIFWNFELKKPPWSVCSESCPPGTRMARKKGQPVCCFDCIPCSEGKISNKTDSMECTTCPEDFWSSPQRDHCVPKKTEFLSYHEPLGICLTTTSLLGTLICSVVLGIFTYHRSTPMVRANNSELSFLLLVSLILCFLCSLLFIGRPRLWTCQLRHAAFGISFVLSVSCILVENHGGSGCVQGLQARRWSQSKVVWCCAAERNRFGPYSDPSSNLHCLDCLFITSSTQKHSILQ
>LOCXPOlfC3.311.HIT1.OlfC.2R.878.ANF_receptor.exons9.CM041552.1.Scortum_barcoo
MGAFLVKYLLSCVYLILISSSIFFSEFSFLSPSCKLWRQFNLNGMHKAGDVILGGLFEVHYSSVIPELTFTSEPHQPSCQGFDTPGFRHAMAMAFAIDEINKNSSLLPNVTLGYSLYDNCATLGIGFSAALSLASGQEEHILLQQNCLGTPPVMGIVGDPFSTFSIAASNVLGLFKLPIVSYFATCSCLSDRQRFPSFFRTIPSDAFQVRAMIQILKHFGWNWAGLLVSDDDYGLHVSRSFQSDLTQSGGGCLAYLEILPWGNDPNEYKRIVDVMTKSTARVVIVFAHQMHMIQLMEEVVKNNLTGLQWIASEAWTLVDGLHTSAFMPYLAGTLGIAIRRGEIPGLREFLQQTHLHQQHNSYGNSMVKQFWEYTFQCRFAPSPAGWLEAGGVLCTGHEDLANVETELLDVSNLRPEYNIYKAVYALAYALNDMLQCEPGRGPFSEQSCGSLQRLEPWQLMYYLEKVNFTTPFGDQVSFDENGDALPIYDIMNWLWLPDGKTKVQTVGEVKKSVSIGEELTLDEDKIFWNFQSKQPLRSVCSESCPPGTRMARKKGQPVCCFDCIPCSEGKISNKTDSMDCTSCPEDFWSNHRRDQCVPKKTEFLSYHEPLGICLTTASLLGTFICSVVLGIFTYHRSTPMVRANNSELSFLLLVSLKLCFLCSLLFIGRPRLWTCQLRHAAFGISFVLCVSCILVKTMVVLAVFKASKPGGGTNLKWFGAVQQRGTVLVLTSIQAAICTAWLVSASPVPHKNIQYHNDKIVYECVVGSTVGFAVLLGYIGLLAILSFLLAFLARNLPDNFNEAKLITFSMLIFCAVWVAFVPAYINSPGKYADAVEVFAILASSFGLLLALFGPKCYIILMRPERNTKKAIMGRATTK
>LOCXPOlfC4.312.HIT1.OlfC.2R.885.ANF_receptor.exons9.CM041552.1.Scortum_barcoo
MGAFLDTLLFLYVNLILMLFSSSFLSASSSLFSSCKLRRQFYLNGMHKSGDVILGGLFEVHYTSVFPELTFTSQPNQLSCQGFDPPGFRHAMTMAFAIDEINKNSSLLPNVTLGYSLYDNCATLVIGFSAALSLASGREEHFWLQETCLGSPPVLGIVGDSFSTFSIATSDVIGLFKLPIVSYFATCSCLSDRQRFPSFFRTIPSDAFQVYAMIQILKRFGWTWAGLLVSDDDYGLHVAQSFQSDLAQSGGGCLAYSEILPWGDNPAELKRIVEVMKKSTARVVIVFAHQIHMIQLMKEVVKQNVTGLQWLASEAWTAAAVLQTPDLMPYLGGTLGIAIRRGEISGLRDFLLGIRPDLHENNNNGNGLVQQFWEYTFQCRFPPLPAGWVKAGGAICTGDEQLENVETEFLDVSNLRPEYNVYKAVYALAYALDDMLQCEPGTGPFSGHSCATLQTLEPWQLMHYMEKVNFTTPFGDQVSFDKNGDALPIYDIMNWLWLPDGQTRVQTVGVVMKSATNNEELTLDEKKIFWNFDSKQVTSPPRSACSESCSPGTRMARKKGKPVCCFDCVPCSEGKFSNETDSMECTMCPEDFWSSPQRDHCVPKKTEFLSYHEPLGICLTVSSLLGTFICSVVLGIFTYHRSTPMVRANNSELSFLLLVSLLKLCFLCSLLFIGRPRLWTCQLRHAAFGISFVLCVSCILVKTMVVVAVFKASKPGGGTSLKWFGAVQQRGTVMVLTSIQAAICTGWIVSSSPVPHKNTQYHNDKIVYECVVGSTVGFAVLLGYIGLLAILSFLLAFLARNLPDNFNEAKLITFSMLIFCAVWVAFVPAYINSPGKYADAVEVFAILASSFGLLVGTVWTQMLHNPAETREEHKKSNHESRQHQD
>LOCXPOlfC5.340.HIT1.OlfC.2R.944.ANF_receptor.exons13.CM041552.1.Scortum_barcoo
LHHCLFDPLHHLFFAVFSDVAKGAKERQDISLERALLKEQKTVTEEMGSLVMERVSGVASSPPQCVKLSDSEPLALQSGGDVVIGGFFPLHYMAPKPHHSYNSKPQLTPCSGFDHRAFRWMMTMVFAVEEINRNSSLLPGVKLGYRIMDSCDHVDTSLQALFPLISHSEAVMSESTQSETLPPCLADSPVPAVIGLASSSPTRAVAHTLGPFNLPLVSYFATCTCLTDKHVYPSFLRTVPSDLFQVRGLVQLVTFLGWLWVGTIGTTDDYSHYGIQAFSNQFRQQGGCLAFHLTIPKSPTAAEIQEMADRLQSSTAQVVVVFATEGQLFDLLLELAQRNVTGIQWVASEAWVTASLLTSPQFHSLLEGTLGFSFPGVRIPGLKEFLLNVHPSPKPGMEFINMFWEELFGCRLEFKKSKENETDTLDYLMGLDGFDYKSDSQNNSEYMNRPVVGKTSNAEKPLCTGSEDLRNTESSYTDVSRVRISYNVYKAVYAIAHALHTLLNCDSAGYDKGMCKKQSFTSRQLLHHLKAVNFTNQFDEKIYFDSNGEPVPLYDIINWQKDRKGEISFVKVGSYDGSAPLGQQLQMEKSTIVWTEGQTQVPVSQCSAPCLPGSRQARRQGEPHCCFDCLPCADGEISNETGSTECIKCPEYYWSDKDKVKCVAGVEEFLSFYDTMGIILVALTLLGVIMTTIITSVFHHFRSTPIVKANNSEISFLLLLSLNLCFLCSLVFIGQPSVWTCRLRQAAFGISFVLCLSCLLVKTIVVLLAFRANAPGSRALKLFGPSQQRTLILCTTAPQVCLCVGWLLGAPPFPFRNPTYQASTGKIFVECKEPWPPGFYLVLGYIGLLAFLCLFLAFLGRKLPDTFNEAKLITFSMLIFWAVWISFIPAYVSSPGKFTVAVEVFAILASSFGLLLCIFVPKCYIILLLPEKNIKKGMTGKYHR
>LOCXPOlfC6.353.HIT1.OlfC.2R.745.ANF_receptor.exons7.CM041552.1.Scortum_barcoo
MIFAIEEINKDSALLPNISLGYRILDSCSSPTNTLRAALTLASGTEEIELTSPCPPAISALIGEAGSSQSLAVAGVLGPFQVPIVSYFSTCACLSNRAKYPTFFRTIPSDYFQAKALAALIKRFGWQWIGAIQSDNDYGRNGILAFSEEVRKLGVCIAFVGTVKRTYTMDKILDVVEMIKQSTVKVILAFVPEGDFYPLMKEVVKQNITGIQWIASEAWITASQPSTPEIYQGFGGALGFVVQKMAIPNLKSFLKGISPYTDPSTAFVKDFWEIMSTNKICTGNETLMDSQDAFFDVTQLRVSYNVYKAVYAIAHALHQLVFCQPFGEKTVRPCLNISEIHPKEVTDHLQRVNFRNQFGDDVFFDVNGDPPASYDIINWQLIDGQVQHVTLGYFASAANGDYKLSIQEEKIVWRTGKMVPTSVCSNICPVGTRKAQIKGKPTCCFDCVPCADGTIANSTGAADCTPCPQEYWSNERKDECIPKTIEFLTYYEPMGIALTVVSLLGASMSLATMMVFVHYRETPVIKASNSELSCFLLFSLFLCFLCPLTFIGRPTVWTCMLRHTAFGVTFALCISCVLGKTIVVVTAFKATVPDNKVAGKFGPAQQRIIVCTCTLIQIVICVLWLNLNPPFPDMVFKYSNKKIILECNTGSEAAFYAVLGYIGILAVICLVLAFLARKLPDNFNEAKFITFSMLVFCAVWITFIPAYVSSPGKFTVAVEIFAILSSAFGLLLSIFAPKCYIILIK
>LOCXPOlfC6.226.HIT1.OlfC.2R.756.ANF_receptor.exons7.CM041552.1.Scortum_barcoo
VKLGWTLLQLMMVVSVSQAVEPTCRRRGDSENPQFSKDGDIMLGGIFSLHSSWKERYDTYMHKPLPLQCISLNFREFQFAQAMLFAIEEINNSTDLLPGISLGYTIYDTCGSIARSVRVALALANGNEEVSANSDEPCTRPVQVQAIMGESSSSPCMAITTVIGPFQIPLISHFATCVCLSDKTRYPSFFRTIPSDYYQSRALAQLVKHFGWTWVGAIRTNDDYGNNGMATFIETAEQLGICVEYSVSFFRTDPPEKIQKIIDIIKSSTSKVIVAFLSHMDLDVLMHKLSHHNLTGYQWVGSEGWIFDSQTAAMDKHHILDGAIGLSIPKAHVTGMREFILDFWETLFSCKLKQSKSSEVNQSECNGHENLTGVQNSFTDMSFMPIFNNIYKGVYAVAHALHNILSCNKTCNNKVQLDPFMILQEIQKIHFTTKEGDEVYFNDNGDPAAKYEIINWQPTEKGIVEFVTVGLYDASLPADKQMNLQNKTLIWAQNSKQVPLSVCSKKCPPGTRKVLQKGKPVCCYDCLRCAEGEISNTTDSITCVRCHPEFWSNERRDACVQKNAEFLSYEEIMGALLTAASLFGTCMTAVVALIFFRYRQTPIVRANNSELSFLLLFSLSLCFLCSLTFIGRPSEWSCMLRHTAFGITFVLCISCVLGKTIVVLMAFRATLPGSNVMKWFGPAQQKLSVLGFTLVQVVICILWLTISPPFPFKNFKDFQGKNHLRVCSGLSYRLLGCTWVYWTSCHVMFYSCFSGA
>LOCXPOlfC6.269.HIT1.OlfC.2R.778.ANF_receptor.exons7.CM041552.1.Scortum_barcoo
MIGGAFSIHSKITQPSLSFTEKPIRLTCSSVNLREFRFAQTMIFAIQEINKSKFLLPNVSIGYRIYDNCGSTLSSMRAVMALMNGDEWTVGKSCFGQSAVHAIIGESESSSTIVLSRTTGPFKIPVISHSATCECLSSRKEYASFFRTIASDLHQSRALAQLVKHFGWTWVGAVNSDSDYGNNGMAIFLTAAQEEGVCVEYIEKFHRAEPEKLSRKVVEVIRKSTARVIVGFLAHVEMNNLLEELSLHNITGRQFIGVEAWITADSLVTPTSFSVLGGSLGFAVQKANISGLDDFLIKDFWEKEFKCNETTWDTVTETAPCKENQDLIEFKDYDDDVEELRYSSNIYKAIYAVAHSLHSILKCSRSQGCDKAVEVTPWQVVESLKQVNFTINNGDQVWFDSTGAAVAQYEVVNWQRGLDGSVQFKPVGYYDASLPPGQKFVLKTEAIARVGHSHVLPVSVCSESCHPGTHKVLQKGKPICCYDCIPCAEGEISNSTDSNDCKKCPEEYWSNQNRDACVLKNVEFLYFTEDMGVILVFFTLFGVLLTLIVATLFLINKDTPLVKANNSELSFLLLFSLSLCFLCSLTFIGRPSEWSCMLRHTAFGITFVLCISCILGKTIVVLMAFRATLPGSNMMKWFGPTQQRLSVLAFTLIQVLICILWLTINPPFPFKNMKHYKEKIILECALGSPVGFWAVLGYIGLLAMLCFVLAFLARKLPDNFNEAKFITFSMLIFCAVWITFIPAYASSPGKFAVAVEIFAILASSYGLLFCIFAPKCFI
>LOCXPOlfC6.272.HIT1.OlfC.2R.826.ANF_receptor.exons7.CM041552.1.Scortum_barcoo
MSPVITGLVFVGLLFVCGAATQEAPFCQILGSPEFPLLSKQGDVMIGGAFSIHSKITQPSLSFTEKPTRLTCSSVNLREFRFAQTMIFAIQEINKSKFLLPNVSIGYRIYDNCGSTLSSMRAVMALMNGDEWTVGKSCFGQSAVHAIIGESESSSTIVLSRMTGPFKIPVISHSATCECLSSRKEYASFFRTIASDLHQSRALAQLVKHFGWTWVGAVNSDNDYGNNGMAIFLTAAQEEGVCVEYIAKFHRAEPDKLRKVVEVIRKSTARVIVGFLSHVEMNNLLEELSLHNITGRQFIGVEAWITADSLVTPTSFSVLGGSLGFAVQKANISGLDDFLIKDFWEKEFKCNETTWDTVTETAPCKENQDLIEFKDYDDDVEELRYSSNIYKAIYAVAHSLHSILKCSRSQGCDKAVEVTPWQVVESLKQVNFTINNGDQVWFDSTGAAVAQYEVVNWQRGLDGSVQFKPVGYYDASLPPGQKFVLKTEAIARVGHSHVLPVSVCSESCRPGTHKVLQKGKPICCYDCIPCAEGEISNSTDSNDCKKCPEEYLSNQNRDACVLKNVEFLYFTEDMGVILVFFTLFGVLLTLIVATLFLINKDTPLVKANNSELSFLLLFSLSLCFLCSLTFIGRPSEWSCMLRHTAFGITFVLCISCILGKTIVVLMAFKATLPSSNMMKWFGPTQQRLSVLAFTLIQVLICMLWLTINPPFPFKNMKHYKEKIILECALGSPVGFWAVLGYIGFLAALCFVLAFLARKLPDNFNEAKFITFSMLIFCAVWITFYPSVCQLSWEVRCCCGDICYFGFKLWNAVLYIFTQVLYNLIKA
