# Supplementary material for: Expanded olfactory system in ray-finned fishes capable of terrestrial exploration
Source: BMC Biol. 2023 Jul 31;21:163. doi: 10.1186/s12915-023-01661-8 (PMC10392011; doi:10.1186/s12915-023-01661-8)
Supplement: Supplementary file 3 — Additional file 3: Data S1. Protein sequences and genomic coordinates of OLF genes. FASTA and General Feature Format (GFF) files containing the protein sequences and genomic coordinates for all identified OLF genes in this study. [file 12915_2023_1661_MOESM3_ESM.zip › PROTEINS/Sebastes_aleutianus.OLF_genes.fa]

>LOCXPDilaORUN.66-eta.351.418.HIT1.OR.1R.341..exons4.CAKAKS010000074.1.Sebastes_aleutianus
EEEMLVMLNSTSSGPLDLLMSNSSSTLPGGAVAGSKDSFSNALAKNIVAMLVWLALSVINGSMVHTFLRHSLFYENPRYIMFICMVINDALQLSLVTALYMVSYIFRKIHASVCCFLIMTAVLTTRSTPLILAGMAVERYISICFPLHYVHMCTVPRTLLLIGVILILTATPPITDLIITIVHRPLSFFHTTIFCDHPLLFRHQSIYYKNCVFDGVYLSFVALTLLYTYCKIMLTAQAASMGLASVNRARNTVLLHGLQLMLCMLAFVVPSLQAALISLFPRFSLEIRYIFFLVVYIIPRFMSPMIYGFRDEQFRKYWTRYLARRGQRIARVRPVLQKVTL
>LOCXPOR1.296.HIT1.OR.2R.304.7tm_4.exons1.CAKAKS010000007.1.Sebastes_aleutianus
MDTRLNVTYITFDGHVEVQKYRYLYFVIMFTAYIIIICSNFTIVYIIVIHKSLHEPMYIFIAALLINSVIYSTAIYPKLLIDFLSEKQIISYSACLIQWFTYYSLAGSEFFLLSVMAYDRYVSICKPLQYQTIMRKATVIISLILAWILPACQISVPMIVSANKKLCSFILKGIICNSTVHTLHCVSSRVLNIYGLFIFVSAVLLPLLFILFTYIRILIISYKSSRAVRRKAAQTCLPHLLVLINFSCLSAYDVLLVRMETEFPRTVRLIMALQMIMYHPLFNPIIYGLKMKEIFKHLKRLFCK
>LOCXPOR2.437.HIT1.OR.2R.302.7tm_4.exons1.CAKAKS010000007.1.Sebastes_aleutianus
MDDKLNATYITLGGLVEVNKYRYVYFLVIFTVYILIICSNSTILYLIFIHKNLHEPMYIFIAALLLNSVVVSTAIYPKLLVDILSEKQIISYSACLFQFYIAYAVNTSEFLLLSAMAYDRYVSICKPLQYLTIMTKNTVSIFLFFAWLLPACHTVLPTILSAETKLCNLTLQGIFCNNAIYKLQCVSSRVITIYGVVALLDLAILPMLFIIFTYTKILIITHRSCREVRKKAAETCLPHLLVLISFSCLSAYDIAIVRLGSNFPKIVNSIMTLQIVLYNPLFNPIIYGLKMKEISKHLKRLF
>LOCXPOR3.667.HIT1.OR.2R.302.7tm_4.exons1.CAKAKS010000007.1.Sebastes_aleutianus
MDDELNATYITFGGHVEVNKYRYVYFLVIFTVYILIICSNSTILYLIFIHKNLHEPMYIFIAALLLNSVVVSTAIYPKLLVDILSEKQIISYSACLFQFYIFYAVASSEFLLLSAMAYDRYVSICKPLQYPAIMTKNTVSIFLFFAWLLPACHIVLPTILSAETKLCNLTLQGIYCNNAIYKLQCVSSRVITIYGVVALLDLAILPMLFIIFTYTKILIITHRSCREVRKKAAETCLPHLFVLISFSCLCAYDIAIVRLGSNFPKIVNFIMTLQTVLYNPLFNPIIYGLKMNEISKHLKRLF
>LOCXPOR4.682.HIT1.OR.2R.302.7tm_4.exons1.CAKAKS010000007.1.Sebastes_aleutianus
MDDKLNATYITLGGHMEVNKYRYVYFLVIFTVYILIVCSNSTILYLIFIHKNLHEPMYIFIAALLLNSVVLSTAIYPKLLVDILSEKQITSYSACLFQFYIFYAVGGSEFFLLSAMAYDRYVSICKPLQYPAIMTKNTVSIFLFFAWLLPACHIALPTILSAETKLCNLTLQGIFCNNAIYKLQCVNSRVITINGVVALLDLAILPMLFIIFTYTKILIITHRSCREVRKKAAETCLPHLLVLISFSCLSAYDIAIVRLGSNFPKIVNSIMTLQIVLYHPLFNPIIYGLKMKEISKHLKRLF
>LOCXPOR5.694.HIT1.OR.2R.308.7tm_4.exons1.CAKAKS010000007.1.Sebastes_aleutianus
MDDKLNATYITLGGHMEVNKYRYVYFLVIFTVYILIVCSNSTILYLIFIHKNLHEPMYIFIAALLLNSVVLSTAIYPKLLVDILSEKQITSYSACLFQFYIFYAVGGSEFFLLSAMAYDRYVSICKPLQYPTIMTKNTVSIFLFFAWLLPACHIALPTILSAETKLCNLTLQGIFCNNAIYKLQCVSSRVITIYGVVGLLDLLILPILFIIFTYTKILIITHRSCREVRKKAAETCLPHLLVLISFSCLCAYDIAIARLGSNFPKILNSIMTLQIVLYNPLFNPIIYGLKMKEISKHLKRLFCQAKLV
>LOCXPOR6.721.HIT1.OR.2R.302.7tm_4.exons1.CAKAKS010000007.1.Sebastes_aleutianus
MDDKLNATYITLGGHVEVKKYRYVYFLVIFTVYILIICSNSTILYLIFIHKNLHEPMYIFIAALLLNSVVLSTAIYPKLLVDILSEKQIISYSACLFQFYIFYAVASSEFLLLSVMAYDRYVSICKPLQYPTIMTKNTVSIFLFFAWLLTACHTVLPTILSAETKLCNLTLQGIFCNNAIYKLQCVSSRVITINGVVALLDLAILPMLFIIFTYTKILIITHRSCREVRKKAAETCLPHLLVLISFSCLSAYDIAIVRLGSNFPKIVNSIMTLQMVLYNPLFNPIIYGLKMKEISKHLKRLF
>LOCXPOR205.734.HIT1.OR.2R.302.7tm_4.exons1.CAKAKS010000007.1.Sebastes_aleutianus
MDDKLNATYITLGGHVEVKKYRYVYVLVIFTVYILIICSNSTILYLIFIHKNLHEPMYIFIAALLLNSVVLSTAIYPKLLVDILSEKQIISYSACLFQFYIAYAVSSSEFLLLSAMAYDRYVSICKPLQYPTIMTKNTVSIFLFFAWLLPACHIVLPTILSAETKLCNLTLQGIHCNNAIYKLQCVSSRVITINGVVALLDLAILPMLFIIFTYTKILIITHRSCREVRKKAAETCLPHLLVLISFSCLCAYDIAIVRLGSNFPKIVNSIMALQMVLYHPLFNPIIYGLKMKEISKHLKRLF
>LOCXPOR210.747.HIT1.OR.2R.308.7tm_4.exons1.CAKAKS010000007.1.Sebastes_aleutianus
MDDELNATYITLGGHVEVNKYRYVYFLVIFTVYILIICSNSTILYLIFIHKNLHEPMYIFIAALLLNSVVLSTAIYPKLLVDILSEKQITSYSACLFQFYIFYAIGSSEFLLLSAMAYDRYVSICKPLQYPTIMTKNTVSIFLFFAWLLPACHIVLPTILSAETKLCNLTLQGIFCNNAIYKLQCVSSRVITIYGVVALLDLAILPMLFIIFTYTKILIITHRSCREVRKKAAETCLPHLLVLISFSCLCAYDIAIVRLGSNFPKIVNFIMTLQTILYHPLFNPIIYGLKMKEISKHLKRLFCQAKLV
>LOCXPOR9.297.HIT1.OR.2R.308.7tm_4.exons1.CAKAKS010000007.1.Sebastes_aleutianus
MDDKLNATYITLGGHVEVNKYRYVYFLVIFTVYILIICSNSTILYLIFIHKNLHEPMYIFIAALLLNSVVVSTAIYPKLLVDILSEKQIISYSACLFQFYIAYAVNTSEFLLLSAMAYDRYVSICKPLQYPTIMTKNTVSIFLFFAWLLPACHIALPTILSAETKLCNLTLQGIFCSNAIYKLQCVSSRVITIYGVVALLDLAILPMLFIIFTYTKILIITHRSCREVRKKAAETCLPHLLVLISLSCLCAYDVAIVRLGSNFPKIVNFIMTLQIVLYHPLFNPIIYGLKMKEISKHLKRLFCQAKLV
>LOCXPOR210.310.HIT1.OR.2R.308.7tm_4.exons1.CAKAKS010000007.1.Sebastes_aleutianus
MDDKLNATYITLGGHVEVNKYRYVYFLVIFTVYILIICSNSTILYLIFIHKNLHEPMYIFIAALLLNSVVLSTAIYPKLLVDILSEKQIISYSACLFQFYIVYAVGSSEFLLLSAMAYDRYVSICKPLQYPTIMTKNTVSIFLFFAWLLPACHIVLPTILSAESKLCNLTLKGIFCSNAIYKLQCVSSRVITIYGVVALLDLAILPMLFIILTYTKILIITHRSCREVRKKAAETCLPHLLVLISFSCLSAYDIATVRLGSNFPKIVNFIMTLQTVLYHPLFNPIIYGLKMKEISKHLKRLFCQAKLV
>LOCXPOR11.322.HIT1.OR.2R.302.7tm_4.exons1.CAKAKS010000007.1.Sebastes_aleutianus
MDDKLNATYITLGGHVEVNKYRYVYFLVIFTVYILIICSNSTILYLIFIHKNLHEPMYIFIAALLLNSVVLSTAIYPKLLVDILSEKQITSYSACLFQFYIFYAVGSSEFLLLSAMAYDRYVSICKPLQYPAIMTKNTVSIFLFFAWLLPACHIVLPTILSAETKLCNLTLQGIFCNNAIYKLQCVSSRVITIYGVVALLDLAILPMLFIIFTYTKILIITHRSCREVRKKAAETCLPHLLVLISFSCLSAYDIAIVRLGSNFPKIVNSIMTLQIVLYHPLFNPIIYGLKMKEISKHLKRLF
>LOCXPOR203.335.HIT1.OR.2R.308.7tm_4.exons1.CAKAKS010000007.1.Sebastes_aleutianus
MDDELNATYITLGGHVEVNKYRYVYFLVIFTVYILIICSNSTILYLIFIHKNLHEPMYIFIAALLLNSVVFSTAIYPKLLVDILSEKQIISYSACLFQFYIVYAVGSSEFLLLSAMAYDRYVSICKPLQYPTIMTKNTVSIFLFFAWLLPACHIVLPTILSAETKLCNLTLQGIFCSNAIYKLQCVSSRVITINGVVALLDLAILPMLFIILTYTKILIITHRSCREVRKKAAETCLPHLLVLISFSCLCAYDVAIVRLGSNFPKIVNFIMTLQTVLYHPLFNPIIYGLKMKEISKHLKRLFCQAKLV
>LOCXPOR13.348.HIT1.OR.2R.308.7tm_4.exons1.CAKAKS010000007.1.Sebastes_aleutianus
MDDKLNATYITLGGLVEVNKYRYVYFLVIFTVYILIICSNSTILYLIFIHKNLHEPMYIFIAALLLNSVVVSTAIYPKLLVDILSEKQIISYSACLFQFYIVYAVNTSEFLLLSAMAYDRYVSICKPLQYPTIMTKNTVSIFLFFAWLLPACHTVLPTILSAETKLCNLTLQGIFCNNAIYKLQCVSSRVITIYGVVALLDLVILPMLFIIFTYTKILIITHRSCREVRKKAAETCLPHLLVLISFSCLCAYDVVIARLGSNFPKIVNSIMTLQIVLYNPLFNPIIYGLKMKEISKHLKRLFCQAKLV
>LOCXPOR14.379.HIT1.OR.2R.308.7tm_4.exons1.CAKAKS010000007.1.Sebastes_aleutianus
MDDELNVTYITLGGHVEVHTYRYLYFLIMFLAYILIILFNFTIVYLIWIHENLHEPMYVFIAALLLNSVAFSTAMYPKLLIDYLSEKQIISYSACLFQFFLCYTLCGTEFLLLSAMSYDRYVSICKPLQYPTIMRKNTVSIFLVLAWLLPACQTSVPVIMSADMKLCNLTLEGIFCNNAIYSLHCVTTKVRTIYGYVALLNFAVFPVLFILFTYTRILIITYRSCREVRTKAAQTCLPHLLVLISFSCLCAYDVVIVRLGSNFPKIVNFIMTLQTVLYHPLFNPIIYGLKMKEISKHLKRLFCQAKLV
>LOCXPOR15.393.HIT1.OR.2R.311.7tm_4.exons1.CAKAKS010000007.1.Sebastes_aleutianus
MKSNNSLNSFYFQFTLFVDYGPLRYLLFSLCMLIYMTIISANVIIIVIVYLEKSLHQPMYIFICCLSFNSVYGTAGFFPRFLMDILSDTHLISRPSCFVQLHVIYSYAACEPLILGIMAYDRFVAICQPLHYHSKMTFMVVRYLVIFAVLYPAFAVGVCVYLTVRLPLCGYKVHRLFCSVVHLSCVDTTVNRIAGSVFTTTTTFLPLFFVLYTYLQILLVCRRSSSEFRGKALQTCLPHIVTYIIFFFSTFCELLLSRFKADGVSPIVIVVLSLEFVIIPPISNPLVYGLNLPQIRGVFFRYFKTQKMVPA
>LOCXPOR16.407.HIT1.OR.2R.308.7tm_4.exons1.CAKAKS010000007.1.Sebastes_aleutianus
MDDELNVTYITLGGHVEVDKYRYVYFVIIFIVYILIICSNCTIVYLIVIHKNLHEPMYIFIAALLLNSVLFSTTIYPKLLIDFLSEKQIISYSACLFQFQVFYSFGGSEFLLLAVMSYDRYVSICKPLQYPTIMRKTTVSIFLGLAWLLPASQVAVPTALSAKERLCSSTLNAIFCNNTVYKLQCVISKALIIRDMIILLNIALLPVLFILFTYTRILVITYRSSREVRRKAAQTCLPHLIVLINFSCLCAYDVITVGLETDFPKIVNVIMALQIVMYHPLFNPIMYGLKMKEIYKHLKRLFCPAKTN
>LOCXPOR17.422.HIT1.OR.2R.308.7tm_4.exons1.CAKAKS010000007.1.Sebastes_aleutianus
MDDELNVTYITLGGHVEVDKYRYVYFVIIFIVYILIICSNCTIVYLIVIHKNLHEPMYIFIAALLLNSVLFSTTIYPKLLIDFLSEKQIISYSACLFQFQVFYSFGGSEFLLLAVMSYDRYVSICKPLKYPTIMRKTTVNIFLVLAWLIPACQLAVPTALSAKERLCSSTLKGIFCNNAVYKLQCLISKARLARDMIIMLNVALLPVLFILFTYTRILVITYRSSREVRRKAAQTCLPHLVVLINFSCLCAYDVIIVGLETDFPKTVNLIMALQIVMYHPLFNPIMYGLKMKEIYKHLKRLFCQGKMN
>LOCXPOR18.489.HIT1.OR.2R.306.7tm_4.exons1.CAKAKS010000007.1.Sebastes_aleutianus
MDSELNVTYITFGGHVEVHKYRFLYFMIMFTAYILIICSNSTIVFLIVIHKNLHEPMYIFIAALLINSVLYSTAIYPKLLIDFLSEKQIISYSACLFQWFLYYSLSGSEFLLLSAMAYDRYVSICKPLQYPTIMRKSTVCMFLILAWILSVGQCSVTQILSAKKKLCNFILKGIVCNSTVHKLHCVPSRELNIYGLIVLVDLVLLPVLFILFTYTRILIITYRSSREVRRKAAQTCLPHLLVLINFSCLITYDVLVIRLETVFPKTARLIMSLQMILYHPLFNPIIYGLKMKEIYKHLKRLFCKTV
>LOCXPOR23.502.HIT1.OR.2R.303.7tm_4.exons1.CAKAKS010000007.1.Sebastes_aleutianus
MDDELNVTYITLGGYVEMGNYRYLYFFIMFIVYILAMTFNLTIVYLIGIHKNLHEPMYIFIAALLLNSIVYNTVMYPKLLSDFLSEKQIVSYSACLFQFFVYYTLSASDFFLLAAMAYDRFVSICKPLQYPTIMRQTTVIIILVLAWLVPVCEMGASTIAITKKKLCNLNLKNVFCNNSIYKLFCVRSIALNIYDMFAMLNMALLPLLFILFTYARILIISYRSGKNVRKKAAQTCLPHLIVLICFSCLCAYDVIIIQLESDLHFIMTLQAFLYYPLFNPVIYGLKMKEIFKHLKRLFSQAKV
>LOCXPOR20.586.HIT1.OR.2R.306.7tm_4.exons1.CAKAKS010000007.1.Sebastes_aleutianus
MDDALNVTYITLYGYVDMGINRYFLFIHMLMVFILAITFNLTIVYLIGINNNLHEPMYIFIAALLLNSVVTSTTVYPKLLIDILSEKTIISYSACLLQCYIYYSFSASDFLLLAAMAYDRFVSICKPLQYPTIMSKTTVCIILFLSWLLPAIQVAVPTLLSANLKPCNFTLKAIFCNNSYYNLYCVTSAARSLADMFNIFTLILLPILFILFTYTRILIISYRSSRNVRTKAAQTCTPHLVVLIGFSSVCLYDVLIIELDMGSEIHFIMTLQAFLYYPLFNPVVYGLKMKEIFKHLQKLFCQTKII
>LOCXPOR21.618.HIT1.OR.2R.304.7tm_4.exons1.CAKAKS010000007.1.Sebastes_aleutianus
MDSELNVTYLTFGGHVEVHKYRYLYFIIMFTAYILIICSNCTIVYLVVIHKNLHEPMYIFIAALLINSVLFSTAIYPKLLFDFLSEKQIISYSVCLFQWFIYYSLGGSEFLLLSAMAYDRYVSICKPLQYPTIMRKSTVCMFLILAWILPAGQFSVLILLSAKKKLCNFILKGIICNSTVQKLYCVRSRVLNIYGLAVLVDLLLLPVLFILFTYTRILIITYRSSREVWRKAAQTCLPHLLVLINFSCLSVFDVLLLRMEADFPKTVRLIMTLQIMLYHPLFNPIIYGLKMKEIHKHIRRLFCQ
>LOCXPOR22.649.HIT1.OR.2R.304.7tm_4.exons1.CAKAKS010000007.1.Sebastes_aleutianus
MESELNATYITLDGYIEVSKYRYFYFCSIFTVYILIVCSNSTIVYLIVIHKNLHEPMYIFIAALLINSVLFSTAIYPKLFIDFLSEKQIISYSACLFQWFIYYSLGASEFLLLSAMAYDRYVSICKPLQYPTIMRKSTVCMFLILAWILPAGQLSVIMLLSAKKKLCNFILKGIICNSTVQKLHCVRSRVLNIYGLIVLVDLLLLPVLFILFTYTRILIITYRSNREVRRKAAQTCLPHLLVLINFSCLSAFDILLLRMETDFPKTVRLIMTLQIILYHPLFNPIIYGLKMKEIHKHIRRLFCQ
>LOCXPOR23.669.HIT1.OR.2R.303.7tm_4.exons1.CAKAKS010000007.1.Sebastes_aleutianus
MDDELNVTYITLGGYVEMGNYRYLYFFIMFIVYILAMTFNLTIVYLIGIHKNLHEPMYIFIAALLLNSIVYNTVMYPKLLSDFLSEKQIVSYSACLFQFFVYYTLSASDFFLLAAMAYDRFVSICKPLQYPTIMRQTTVIIILVLAWLVPVCEMGASTIAITKIKLCNLNLKNVFCNNSIYKLFCVRSIALNVYDMFAMLNMALLPLLFILFTYARILIISYRSGKNVRKKAAQTCLPHLIVLICFSCLCAYDAIIIRLESDLHFMMTLQAFLYYPLFNPVIYGLKMKEIFKHLKRLFSQAKV
>LOCXPOR24.671.HIT1.OR.2R.306.7tm_4.exons1.CAKAKS010000007.1.Sebastes_aleutianus
MDDALNVTYITLYGYVDMGINRYFLFIHMLMVFILAITFNLTIVYLIGINNNLHEPMYIFIAALLLNSVVTSTTVYPKLLIDILSEKSIMSYSACLLQCYIYYSFSASDFLLLAAMAYDRYVSICKPLQYPTIMSKTTVCIILFLSWLLPAIQIVVPTLLSANLKLCKFTLKAIFCNNSYYSLYCVTSAARSLSDMISIFTMMILPILFILFTYTRILIISYRSSRNVRTKAAQTCTPHLVVLIGFSSVCLYDVLIVQLDMGSEIHFIMTLQAFLYYPLFNPVVYGLKMKEIFKHLKKLFCQTKMI
>LOCXPOR25.673.HIT1.OR.2R.301.7tm_4.exons1.CAKAKS010000007.1.Sebastes_aleutianus
MDEELNVTYITLSGYVEMEKYRYIYFVIMFTAYILIICFNSTIVYLIVIHQNLHEPMYIFIAALLINSVLFSTAIHPKLLMDFLSDKQIISQPLCYFQYFLFYSLGGSEFLLLSAMAYDRYVSICKPFQYPTIMRKTTISIFLVLAWLVPACQVAGSTAWSASRKHCNFTLKGIFCNNSVQKLHCVSSRALSVFGVIIMLNIVFFPILFILFTYTRILIITYRSSREVRRKAAQTCLPHLLVLISFSLLCIYDISILRLESEFPKTARLIMTLQVVLYHPLFNPIIYGLKMTEISKHLRRL
>LOCXPOR26.675.HIT1.OR.2R.305.7tm_4.exons1.CAKAKS010000007.1.Sebastes_aleutianus
IDDGSNVTYITLDGHVELHKYKYLYFVITFTVYILIICSNSCIVCLICIHKNLHKPMYVFIAALLINSVLFSTAIYPKLLVDFLSEKQIISYSACFVQAIMYYTLIYSEFLLLAAMAYDRYVSICKPLQYPTIMKKTTVCMFLVLSWLVPAFETTVAVSLYNKLCSFTLKGIFCNNLLYNTQCVRSKPLSIYGVLILLNVAFLPVFFILFTYSRILIITYRSSREVRRKAAQTCLPHLLVLINYSCFVTYDVVTVRLGSDIPKTARLIMTLQIIMYHPLFNPIIYGLKMTEISKHLRMLFCQVKS
>LOCXPOR27.676.HIT1.OR.2R.307.7tm_4.exons1.CAKAKS010000007.1.Sebastes_aleutianus
FFLAMYGNMGQLKYLYFTLALLFYISVIFANTVLIVIIYVDRNLHEPMYIFLCNLFVNEIYGSTSLLPCLMDQILSETHEISVFYCFLQIFNIHTYVAIEFGTLTIMAYDRYVCICKPLHYNVMITKQIVQKVIIVIWIVSFIEVGVLLSFTISLKRCGAVINKVFCAHHLVVELSCSSDRTVSLIHDLVFGLIFTVAAPVSYISYTYVKILSVCLKGSKETRMKAFDTCTPHLASLISFVFACFYSLITQRFDMLSVPYPLCVFLSMYVVIITPLQNPIMYGLKLSKIRHACKHLWSLKTLQFYIF
>LOCXPOR28.677.HIT1.OR.2R.309.7tm_4.exons1.CAKAKS010000007.1.Sebastes_aleutianus
MDNVSVVRSFILSGLNETHNYRATLFSLTLLYYCLILFFNITVIMIIIFDENLHEPMYILLCSFFMNGLYGTAGFYPKFLLDLLSSSPQISYEGCLLQAFVMYSFACCDLSILAVMAYDRYLAICRPLHYLSIMTKSRLSGLICFSWLTPFCVCSFNVLLTSTLTLCGTNIERLFCANWVIVKLACSDNNTLSNSVAAYITIVIYVSNGVFTVWTYMHIIRTCVRSKDDRVKFMQTCVPHFASLSTFAVAKGFDLMYIRFGSRDIPQSVQNFIAIEFLLIPPFIYPLIYGFKLTKIRNRILSLVYFERK
>LOCXPOR29.678.HIT1.OR.2R.307.7tm_4.exons1.CAKAKS010000007.1.Sebastes_aleutianus
MDNVSVVRVFTLSGINETMNYRIAIFSITLLYYCLILFANITVIMIIIFDENLHEPMYILLCSFCMNGLYGTTGFYPKFLVDLLSSSPQISYEGCLLQAFVMYSFACCELSILAVMAYDRYLAICRPLHYLSIMTKRRLSGLICFSWLTPFCIFSISIFLTSTLRLCGSKIQKLFCANWIIVKLACSDTVSSDILSYATIIIYVLHGFFTIWTYMHIIRTCVRSKDDRVKFMQTCVPHLVSLVTFLVVILFDLMYMRLGSTDLPQSLQNFIAIEFLLIPPMMNPLIYGFKLTKIRNRILGLVYVERK
>LOCXPOR29.679.HIT1.OR.2R.307.7tm_4.exons1.CAKAKS010000007.1.Sebastes_aleutianus
MDNVSVVRVFTLSGINETMNYRIAIFSITLLYYCLILFANITVIMIIIFDENLHEPMYILLCSFCMNGLYGTTGFYPKFLVDLLSSSPQISYEGCLLQAFVMYSFACCELSILAVMAYDRYLAICRPLHYLSIMTKRRLSGLICFSWLTPLSIFSIIIFVTSTLTLCGSKIQKLFCANWIIVKLACSDSVSSVILSYATIIIYVLHGFFTIWTYMHIIRTCVRSKDDRVKFMQTCVPHLVSLSTFLVVIVFDLMYMRFGSTDLPQSLQNFIAIEFLLIPPMMNPLIYGFKLTKIRNRILGLVYVERK
>LOCXPOR31.680.HIT1.OR.2R.301.7tm_4.exons1.CAKAKS010000007.1.Sebastes_aleutianus
MDNVSVTFFILSGLNYTVQQRIVLFALTLMWYSIILIANVVLIITIIVDRKLHEPMYIFLCNLCLNGLYGTAGFYPKFLMDLLSPSHVISYAGCFLQSFVIHSSSGSDLSILAVMAYDRYVALCRPLMYHSVMTTQNISLLVAFSWLLPLYCMFTNTMTIFQSKLCGSHIPKLYCSNSLIGKLACSTSIANISIAYFNIAIYVVHLFCLISSYMYLVRICLTSTQGRKKFMQTCVPHLISLFNFGFAVLFDLMYTRFGSSIVSQSLQNFMAIEFLLIPPVINPLVYGLKLTKIRNRIFGFI
>LOCXPOR32.681.HIT1.OR.2R.304.7tm_4.exons1.CAKAKS010000007.1.Sebastes_aleutianus
MDNVSVITMFTLSGLSGTTNYRVILFVLTLLCYSVIWLVNLTIIVAVIVDRKLHEPMYIFLCNLCINGLYGTAGFYPKFLMDLLSTTHVISYTGCLLQGFVLHSSVSADVSLLLLMAYDRYVAICRPLRYHSVMTKQRVCVFLFIAWLTPIYLVFMGTITTSRSRLCGSHIPKIYCVNWLVGKLACSASIANIAIPAFNYTFYFGHFVFIIWSYVCLVRTCLTSKENRAKFMQTCLPHLFCLLIFFVCFAFDLLYMRFGSKDIPQSAKNFMSIEFLLIPPVINPLIYGLKLTQIRNRIIQFLCG
>LOCXPOR33.683.HIT1.OR.2R.309.7tm_4.exons1.CAKAKS010000007.1.Sebastes_aleutianus
MDNVSVITMFTLSGLSGTTNYRVILFVLTLLCYSVIWLVNLTIIVAVIVDRKLHEPMYIFLCNLCINGLYGTAGFYPKFLMDLLSTTHVISYTGCLLQGFVLHSSATADFSLLVLMAYDRYVAICRPLMYHSVMTKQRVCVFMFIAWLLPLYLLFMSTITTSTSRLCGSHIPRIYCVNWLVAKLACSASITNIIIPAFNYTFYFSHCGFVCGSYIYMIRTCIKSKENRSKFMQTCIPHLFCLLVVVVSLLFDLLYMRFGSKELPQSAQNFLAMEFLILPPIVNPLMYGFKLTKIRNKIQNFVCGLSSVF
>LOCXPOR34.684.HIT1.OR.2R.304.7tm_4.exons1.CAKAKS010000007.1.Sebastes_aleutianus
MENSTQSFYFNLTMFMNIGHYRYLVFVFCLLIYSFIVSANFAMILIIIRQRTLHEPMYIFIAFLSINSLYGSAGFFPRFLMDLLSDTHLISRPACFTQIYIIYTYACYELTILSIMAYDRYVAVCHPLHYHRKMNFKTVYTLAFFAWFCPACYLVVSIDLVVKLPLCGNTIQKVYCATWNIVILSCVTTAVNSVVAMLGAVVVAFLPFSFIFYTYLRIVVACWKKSSEVRGKVLQSCLPHVISFLIYSITSFSDTVLSRLNLEEINPFLAVFLSLEFVVIPPVLNPLVYGLKLPEIRKHIVRML
>LOCXPOR34.685.HIT1.OR.2R.276.7tm_4.exons1.CAKAKS010000007.1.Sebastes_aleutianus
CLLIYSFIVSSNFAMILIIIREKTLHEPMYIFIAFLSFNSLYGSAGFFPRFLMDLLSDTHLISRPACFTQVYIIYTYASFELTILSIMAYDRYVAVCHPLHYHRKMNSKTVYTLSFLAWFCPACNLAVSLNLLVRLPLCGINLQKVYCASWNIVILSCVTTAVNNIVAMLGAIVVAFLPFSFIFYTYLRIVVACWKKSSEVRGKVLQSCLPHVISFLIYSVTSFSDTALSRQNLEEINPFLAVFLSLEFVVIPPVLNPLVYGLKLPEIRKHIVRML
>LOCXPOR35.687.HIT1.OR.2R.304.7tm_4.exons1.CAKAKS010000007.1.Sebastes_aleutianus
MDNRTVSFYFNLTMFVNIGHYRCPAFVFCLLLYSFIVCANLVIILVISRERTLHEPMYIFIACLSVNSLYGSTGFLPRFLMDLLSDTHLISRPACLTQIYIIYTYASYELTILGIMAYDRYVAVCHPLHYHRKMTSKTVFKLAALAWIVPAFGITTCIYLAARLPLCGNEIQKVFCANWNVVKLACVTTVVNNIVGLLLTIVTAFLPLFYVLYTYSRIVVVCLKSSAEFKGKVLQSCLPHVVSLVIYSITAFCDIALSRYNIEEINPYVVVILSLEFVVIPPVLNPLVYGLKLPEIRKHILRML
>LOCXPOR36.688.HIT1.OR.2R.320.7tm_4.exons1.CAKAKS010000007.1.Sebastes_aleutianus
MENSTNSFYFNLTMFMNLGHYYYPAFVFCLLIYSFIVSANFAMILIIIREKTLHEPMYIFISFLSFNSLYGSSGLFPRFLIDLLSDTHLISRPACFTQIYIIYTYTSYELTILSIMAYDRYVAVCHPLHYHRKMNSKIVYTLSFIAWVCPACNLTITISTLVKLPLCGNTIQKIYCASWNIVKISCVTTAVNSIAATLGAIAMAAIPFSFIFYTYLRIVVACWKKSSEVRGKVLQSCLPHVISFAIYSVTSLTDAALTRRNLEELNPFGAVILSLAFIIIPPVMNPLVYGLKLPEIRKHIFKLSSLKPRTKKNSRRTVPS
>LOCXPOR37.689.HIT1.OR.2R.318.7tm_4.exons1.CAKAKS010000007.1.Sebastes_aleutianus
MENSTHSFYLNLTMFMNIGHYRYLAFVFCLLIYSFIVSANFAMILIIIRERTLHEPMYNFIAFLSFNSLYGSAAFFPRFLVDLLSDTHLISRPACFTQIYIIYTYASYELTILSIMAYDRYVAVCHPLHYHRKMNSKTVYTLAFIAWICPACNLTITITTIVKLPLCGNTIQKVYCASWNIVKLSCVATAVNSIVATLGAIAIAAIPFSFIFYTYLRIVIACWKKSSEARGKVLQSCLPHVISFAIFSITSLTDAALSRRNLEEKNPFASVILSLEFLIIPPVMNPLVYGLKLPEIRKHIFKMSCLKPRTKKDSCRTL
>LOCXPOR38.690.HIT1.OR.2R.315.7tm_4.exons1.CAKAKS010000007.1.Sebastes_aleutianus
MSNTSGIVLFSLSGFNATVNYRVTLFSLTLVCYCLIVVVNVSLILTIILDQNLHEPMYVFLCNLCINGLYGTAAFYPKFVFDLLSDIQVISYKGCLLQIFVIYTYATIDFSVLALMAYDRYVAICRPLEYHTIMSVRRMAMFIAISWLVPFLCEVMVIGLTSTLKLCGSNIDKLYCENWSVVKLACSSTGANNIVGLIIIAFYCVHVIFIVCSYVQLVKSALKSREGRRKFTQTCVPHLLCLLNVTAALLFDVMYSRYGSASVPQNVRNFMAIQFLMMPPILNPIIYGLILTKIRYRLATLCMIAAQRFKLRPKV
>LOCXPOR39.691.HIT1.OR.2R.305.7tm_4.exons1.CAKAKS010000007.1.Sebastes_aleutianus
MENSTEIVSFVLAAYGDIGKLKYLYFSIMLLWYLSICVFNAFLIVVIYMDRRLHEPMYILLCNLFVNEIGGSTSVYPILLSQMFSDTHEVTLPWCFLQMCCLYTCGSVEFCSFAAMAYDRYVCICHPLHYNVIMSTWRVGVIILIIWMYSFVNFIFSFSLIINLTFCGNVIDKVFCDHHLVIKLACSVSILHSISDLLFAFVTMVIPFILISVSYIKILSVCLNTSKENKQKAVTTCTPQIVTLSNMFVGCIFHFMDSRFDAAHVPDKVRIILSVYLLICQPMITPFMYGLKLPKIRQSCKRFLF
>LOCXPOR40.692.HIT1.OR.2R.307.7tm_4.exons1.CAKAKS010000007.1.Sebastes_aleutianus
MENSTEIVSFVLAAYGNIGELKYLYFTIMLLWYLSICVFNTILIVVIYMDRRLHEPMYILSCNLFVNEIGGSTTVYPLLLSQMFSDTHEVTLPWCFLQMCCLYTCVSVEFCSLAAMAYDRYVCICHPLHYNVIMSTGRVGVIILIIWMYSFVNFIFSFSLVIKLTFCGNVIDKVFCDHHLVIKLACSVSILHSISDLLFAFMTMVIPFNLILVSYIKILSVCLNTSKENKQKAVTTCTPQIVSLSNLFVGCIFDFVDSRYDVGHVPDKVRIILSVYLLICQPMITPFMYGLKLTKVRQSCKRFLFDR
>LOCXPOR41.693.HIT1.OR.2R.307.7tm_4.exons1.CAKAKS010000007.1.Sebastes_aleutianus
MENSTEIVSFVLAAYGNIGELKYLYFTIMLLWYLSIFVFNTILIVVIYMDRRLHEPMYILSCNLFVNEIGGSTTVYPLLLSQMFSDTHEVTLPWCFLQMCCLYTCVSVEFCSLAAMAYDRYVCICHPLHYNVIMSTGRVGVIILIIWMYSFVNFIFSFSLVIKLTFCGNVIDKVFCDHHLVIKLACSVSILHSISDLLFAFMTIVIPFNLILVSYLKILSVCLNTSKENKQKAITTCTPQIVSLSNLFVGCFFHFVDSRFNVAHVPDKVRIILSVYLLVCQPMITPFMYGLNLTKVRQSCKRFLFDR
>LOCXPOR42.695.HIT1.OR.2R.303.7tm_4.exons1.CAKAKS010000007.1.Sebastes_aleutianus
MENSTYPLYFNLTMFVNIGNYRYPTFVLCLLLYACIISANLVIIVVISREKTLHEPMYIFIMCLSINSLYGSAGFFFRFLRDLLYDTHLIPRSACFTQIYVIYTYASYELTLLSIMAYDRYVAVCQPLHYHSKITSKMVSKLVAFACIYPVLAVAICLYLSSRLPLCGNKIPKVYCANWPVVKLSCVSTVMNNLVGMFVTVSTVFLPLAFVLYTYVRIFLICRKRSSEFKSKVIQSCLPHIVTFVSYSIAVFCDIALSRINLAELNPFLAIMLSLEFVVIPPIVNPLVYGLKLPQIRKCILSM
>LOCXPOR43.696.HIT1.OR.2R.309.7tm_4.exons1.CAKAKS010000007.1.Sebastes_aleutianus
MDNVSLITVFVLSGLNETKNHRVALFSLTLLCYCFIVLVNVSLIVTIILDKNLHEPMYILLCTFCMNGLYGTTGFFPKFLWDLLSPVHVISYSGCLVQALVMYSFACSDLSILAVMAYDRYVAICRPLEYHSIMSRPRLFLLVCFSCLTPFCIIGTNIILTSRLKLCSPFIARLFCVNWIIVKLACFPADTLVNNIVAYMTIIIYVFHGLFITWSYMYLIKTCVNSIENRAKFMQTCVPHLVSLLTFLVTILFDIMQIRYGSKDLPGTFQNFIAIEFLIIPPMMNPLIYGFKLTKIRNRIRGVLTFKNK
>LOCXPOR44.697.HIT1.OR.2R.309.7tm_4.exons1.CAKAKS010000007.1.Sebastes_aleutianus
MDNVSLITVFVLSGLNETKNHRVALFSLTLLCYCFIVLVNVSLIVTIILDKNLHEPMYILLCTFCMNGLYGATGFYPKFLWDLLSPVHVISYSGCLVQALVMYSFACSDLSILAVMAYDRYVAICRPLEYHSIMSKKRLLLLVCFSWLTPFCIIGTNIILTSRLKLCSPFIARLFCVNWIIVKLACFPADTLVNNIVAYITIIIYVFHGFFIVWSYMYLIKTCVNSIENRAKFMQTCVPHLVSLLTFLVAILFDVMNMRFGSKGFPQTLQNFVAIEFLIIPPIMNPLIYGFKLTKIRNRIRGVITFTTK
>LOCXPOR45.698.HIT1.OR.2R.308.7tm_1.exons1.CAKAKS010000013.1.Sebastes_aleutianus
VRDYTCVRFYVSTVSFSVLLFFNLFINWTIVRVEQLRSHARFVLVFHLLASALVHLGMRSVFYYHQLHHLDARPLTRSACLAMITVLISSASNILLTLTVMALDRYCAVCHPMRYTTAACTSGRWAWLLGALTWLVALVIALSLLLPQEEYNGMCGREQLKKGELQKVLFIGVCTLVILYSYVRILVEGRRLGVVNRRNRAGCRTILLHGTQLAVYLLPTFVSFVLSMLSNQSLIQPDTKEMAAVVIFAFFSLAQCVAPVVYGLRKEELMEQLSYRFPCCSRYLKSVLGWTVHNNWPHTQQHITRYVP
>LOCXPOR46.699.HIT1.OR.2R.301.7tm_4.exons1.CAKAKS010000017.1.Sebastes_aleutianus
NYTYNSLTLQLEGLKVTEDLVYPVFLFFFFSYLIIMLTNVGIMILVFFDKNLHQPMYLLFCNLPVNDILGNSMLVPRLLVDMLLPPSERLISYYECVVQAFLSHMFGTTSHTVLMIMAFDRYVAICNPLRYATIMTTKMVIKLTVSAWGVAFVLVGILLGLTVRLNRCRTLITNPNCDNASLFKLSCDSVFINNVYGLTFTVVLFTGSIGCMVLTYTKITVVCLTSNNKSLNSKALKTCSTHLFVYLMMALSGILIITMHRFPQYSDYRKLVSILFHIVPGTLNPIIYGVQSKEIRKFLSR
>LOCXPOR47.702.HIT1.OR.2R.310.7tm_4.exons3.CAKAKS010000017.1.Sebastes_aleutianus
MENVTMVTPLKQPIVFELEGFYVPRGYGAFLFFLALLHYMVVLLANGVVLCVIVMDKNLHRPMFVMVCNLVVCNLMGATAVVPRLMIHFLTGQKKIAYIPAIAQGFFVHTYGFAAQTILVVMAYDRYIAVCEPLRYHAIMTSARLYCCCSLAWFVALLSIAVLFSFHMNVPLCGDTIKHVYCSNRAVLLLACSPTPMSNIYGLSLTWFVNTSVFLIIAFSYIRILHVSVKLGRADSTVRSKAFQTCAPHLVVYLLYGIATVVIVVSYRFPSLSQNIKKFLSILFIIIPPAINPIIYGLVNKELRAGIIKH
>LOCXPOR48.706.HIT1.OR.2R.319.7tm_4.exons3.CAKAKS010000017.1.Sebastes_aleutianus
MENVTMVTPLKQPIVFELEGFYVPRGYGAFLFFLALLHYMVVLLANGVVLCVIVMDKKLHRPMFVMVCNLVVCNLMGATAVVPRLMIHFLTGQKKIAYIPAIAQAFTVLTYAVAAQTILSVMAYDRYIAVCEPLRYHAIMTSARLYCCCSLAWFVALLSIAVLFSFHMNVPLCGNTIKHVYCSNRAVLLLACSPTPMSNIYGLFSTWFLNTSVFLIIAFSYIRILHVSVKLGRADSTVRSKAFQTCAPHLVVYLLYGIAAVIIIVSYRFPSLSQNIKKFLSILFIIIPPAINPIIYGLVNKELRAGIIKHFNNLQVHHK
>LOCXPOR49.711.HIT1.OR.2R.310.7tm_4.exons3.CAKAKS010000017.1.Sebastes_aleutianus
MENVTMVTPLKQPIVFELEGFYVPRGYGAFLFFLALLHYMVVLLANGVVLCVIVMDKNLHRPMFVMVCNLVVCNLMGATAVMPRLMMHFLTGQKKIAYIPAIAQAFTVLTYAVAAQTILVVMAYDRYIAVCEPLRYHAIMTSARLYCCCSLAWFVALLSIAVLFSFHMNVPLCGNTIKHVYCSNRAVLLLACSPTPMSNIYGLFSTWFLNTSVFLIIAFSYIRILHVSVKLGRADSTVRSKAFQTCAPHLVVYLLYGIATVIIIVSYRFPSLSQNIKRFFSVLFIIIPPAINPIIYGLVNKELRAGIIKH
>LOCXPOR183.712.HIT1.OR.2R.314.7tm_4.exons1.CAKAKS010000017.1.Sebastes_aleutianus
MENYTYDSFTLQLEGLNVSKDSLYSVFLLFFFSYLFLMVANVGIAALVFIDRNLHQPMYLLFCNLPFNDILGNSIMVPRLLLDMLRPPSERLISYYECVVQAFTSHMFGTTTHTVLMIMAFDRYVAICNPLRYAAIMTNKMVIKLTVLAWGVAFVLVAILLGLTVRLNRCRTLITNPYCDNASLFKLSCDSVFINNVYGLTFTVVLFTGSIGCMVLTYTRITVVCLTSNNKSLNSKALKTCSTHLVLYLIMLISGFIAIILHRFPQYSDYRKLSAILFHVIPASLNPIIYGVQSAEICKSLSKLFRSKPVVPLF
>LOCXPOR182.713.HIT1.OR.2R.316.7tm_4.exons1.CAKAKS010000017.1.Sebastes_aleutianus
MDNVTFNMDTLLLEGLKVNPQSSVPAFILLLLIYIFIMVSNMSLAVLIFTERSLHQPMYLLFCNMSINDVFGATAVIPRLIIDIFIPITERYIHYYECVIQAFCAHFHGGTSHTVLMIMAFDRYVAICNPLRYATIMTNRMVVKLSVLAWGVAFVLIAVSVGLSVRLSRCRRIIFNPFCDNASLFKLSCENVIINHIYGLCSAMGLMAVSLCTVTLTYLQIAKVCLSSKNKALNSRALQTCASHLAVYIILLLSGGVIIALHRFPRLADERKLASILFHLVPPSMNAAIYGLQIKEIRQKVRIAFKMNKKTASEVK
>LOCXPOR52.714.HIT1.OR.2R.307.7tm_4.exons1.CAKAKS010000017.1.Sebastes_aleutianus
MDNKTLNMDVLLLEGLKVNPQSSVPAFVLLLLIYIFIMVSNIGLAVLIFMESSLHQPMYLLFCNMSINDVFGATTVIPRLLRDIFTPITERYIHYYECVIQAFCAHFHAGSTHTVLMIMAFDRYVAICNPLRYATIMTNRMVVKLSVLAWGVAFLLVGILVGLSIRLSRCRWTIFNPFCDNASLFKLSCESVLINNIYGLGYTVVLMGSSVGSVTLTYLKIAVVCLSSKNKALNSRALQTCASHLAVYIIIFVSCGVIVVFHRFPHLSDLRKLASILLHVVPPAMNPIIYGLQIKAIRQKMFIMFTR
>LOCXPOR175.715.HIT1.OR.2R.320.7tm_1.exons1.CAKAKS010000017.1.Sebastes_aleutianus
MSYATSSQTNITVGQQKWGILEIVLFSAQITVPCCVFLFINGVMLFTLRSKLVFRETSRYILLFNLLFADTVQMALSLLLYLLATCKITLTYPVCGVLAMLAKLTNVISPLILVLMSLERCVAVCYPLRHVTIITIRNTSSSIIVVWSFSSLNVLTQVILLLDFPFEDMESLQMERFCAPENMLLGRMSDDYDKAFSYFLFVSAGVAVTSSYIGVVIAARSASTDKASAHKARNTLLLHLVQLGLSLSSTIFNPVVIAISKVTDRLAIVRIRTILYVCIILFPRCLSALIYGIRDQTIRSNLKHHLCCRLKLSLIPAKAE
>LOCXPOR54.716.HIT1.OR.2R.320.7tm_1.exons1.CAKAKS010000017.1.Sebastes_aleutianus
MSYATSSQTNITVGQQKRGILEIVLFSAPITVPCCVFLFINGVMLFTLRSKLVFRETSRYILLFNLLFADTVQMALSQLLYLIAACRAKLTYPVCGVLAMLAKLTNVISPLILVLMSLERCVAVCYPLRHATIITIRNTAVGIIVVWSFSSLHVLTLVILLLDFPFEDMESLQMEKFCAPENMLLGRMSDDYDKAFAYFLFVSAGVAVTSSYIGVVIAARSASTDKASAHKACNTLLLHMVQLGLSLSSTIHNHLLIAISKVTEGLAILRIRTILYVCIILFPRCLSALIYGIRDQTIRSNLKYHLCCRQLSIIPAKLRS
>LOCXPOR175.717.HIT1.OR.2R.320.7tm_1.exons1.CAKAKS010000017.1.Sebastes_aleutianus
MSYATSSQTNITVGQQKWGILEIVLFSAQITVPCCVFLFINGVMLFTLRSKLVFRETSRYILLFNLLFADTVQMALSLLLYLLATCKITLTYPVCGVLAMLADLTNVISPLTLVLMSLERYVAVCYPLRHVTIITIRNTSSSIIVVWSFSSLHILTQVILLLDFPFEDMESLQMEKFCAPENMLLGRMSDDYKKAFSYFLFVSAGVAVTSSYIGVVIAARSASTDKASAHKARNTLLLHLVQLGLSLSSTIYNPVVFAISKVTDGLAIVRIRTILYVCIILFPRCLSALIYGIRDQTIRSNLKYHLCCRLKLSLIPAKAE
>LOCXPOR56.718.HIT1.OR.2R.320.7tm_1.exons1.CAKAKS010000017.1.Sebastes_aleutianus
MSYATSSQTNITVGQQKWGILEIVLFSTQITVPCCVFLFINGVMLFTLRSKLVFRETSHYILLFNLLFADTVQMALSLLLYLLATCKITLTYPVCGVLAMLADLINVISPLTLVVMSLERYVAVCYPLRHATIITIRNTSSSVVVVWSFSSLHILTQVILLLDFPFEDMESLQMETFCTTENMLLGRMSDDYKKAFSYFLFVSASVAVTSSYIGVILAARSASTDKASAHKACNTLLLHLVQLGLSLSSTIFNPVVIAISKVTDRLAIVRIRTILYVCIILFPRCLSALIYGIRDQTIRSNLKYHLCCRQLSIIPAKLRS
>LOCXPOR57.719.HIT1.OR.2R.317.7tm_1.exons1.CAKAKS010000017.1.Sebastes_aleutianus
MLNATSSQTNITVGQQKRGILEIVLFSAPITVPCCFFLFINGTMLFTLRSKLVFRETSRYILLFNLLFADTVQMALSQLLYLLAACRVKLTYPVCGVLVMFTFLTTAISPLILVLMSLERYVAVCYPLRHATIITIRNTAVAIIVVWSFSSLNVLTQVILLLDFPFEDMESLQMETFCTTENMLLGRMSDDYEKAFAYFVFVSAGVAVTSSYIGVIIAARSASTDKASAHKARNTLLLHLVQLGLSLSSTIYNPVVIAISKVTDRLAVLRIRSFLYVCIILFPRCLSALIYGIRDQTIRSNLKHHLCCRLKLSIIPA
>LOCXPOR58.720.HIT1.OR.2R.320.7tm_4.exons1.CAKAKS010000017.1.Sebastes_aleutianus
MSSLRTVLNDSLIIHPPGFYIIGFETFPFIGVYIIFLTFVYVVTLVFNILLIYIIARDDCLHTPKFLAVINLAVIDVILNTSTIPSMIKTFLFKDNFVPFNLCLLQMFVYYAVLSLESYALAILAYDRLIAICFPLRQNLFNTVPIMGCIVGLTWVYSLGRIAYSTAIITRLSFCSSVRVFSYFCDYAPVFRLACNDYTLQWSVASASSMVNLMAPFTFIILSYVSILVTVFRMKSVSSRMKALATCIEHLVLVAVFYIPIFSIFLMGLYVRSIDPDQRVLSLSLASCIPPCVNPIVYSLKTKEIKTRALALVHRMKTSP
>LOCXPOR59.722.HIT1.OR.2R.335.7tm_4.exons1.CAKAKS010000017.1.Sebastes_aleutianus
MSFLRTVFNDSLIIHPPGFYIIGFETFPFISVYFIFLLFVYVVTVLFNGLVIYVIVFNHCLHTPKFWAVVNLAVIDLVLNTCLIPSMIKTFLVKDNFIPFNLCLVQMFFYYMFGTLESYALAILAYDRLIAICFPLRHNSINTLRSMSCIVGLTWSFALGIIAFSAGIMTRLSFCSSVRVFSYFCDYAPVFRLACNDYTLHWSTATFLTFLNLVVPFAFILLSYISILVTVFRMKSLDSRVKALATCVEHIILVAVFYIPLITIFTIGFYLRLIDPDQRVLSLSLASCIPPCVNPIVYSLKTKEIKIRALALVRQNKIGTNQRQSKPWRVIKTFR
>LOCXPOR60.723.HIT1.OR.2R.338.7tm_4.exons1.CAKAKS010000017.1.Sebastes_aleutianus
MSFLRTVLNDSLIIHPPGFYIIGFETFPFIRVYFIFLLFVYVVTVLFNSLVIYVIVFNHCLHTPKFLAVVNLAVIDLFLNTSTIPSMIKTFLVKDNFIPFNLCVVQMFFYYMFGTLESYALAILAYDRLIAICFPLRHNSINTLRSMSCIVGLTWSFALGVTAFSTGILTRLSFCNSVRVFSYFCDYAPVFRLACNDYTLHWFAASFLTILILAVPFAFILLSYVIILVTVFRMKSLDSRVKALATCVEHIILVAVFYIPLITIFTIGFYLRLIDPDQRVLSLSLASCIPPCVNPIVYSLKTKEIKIRALALVRQNKIGTPQTSQQKSNPLRVNKTQQ
>LOCXPOR61.724.HIT1.OR.2R.324.7tm_4.exons1.CAKAKS010000017.1.Sebastes_aleutianus
MSFLRTVLNDSLIIHPPGFYIIGFETFPFISVYFIFLIFVYVVTVLFNSLVIYVIVFNHCLHTPKFLAVVNLAVIDLVLNTSTIPSMIKTFLVKDNFVPFNLCLLQMFVYYAAVSLESYALAILAYDRLIAICFPLRHNSINTLRSMSCIVGLTWSFALGVTAFSTGILTRLSFCNSVRVFSYFCDYAPVFRLACNDYTLHWFAASFLTILILAVPFAFILLSYVIILVTVFRMKSLDSRVKALATCVEHIILVAVFYIPLITIFTIGFYLRLIDPDQRVLSLSLASCIPPCVNPIVYSLKTKEIKIRALALVRQHKIGTPQNK
>LOCXPOR62.725.HIT1.OR.2R.315.7tm_4.exons1.CAKAKS010000017.1.Sebastes_aleutianus
MSFLRTVLNDSLIIHPPGFYIIGFETFPFISVYFIFLIFVYVVTVLFNSLVIYVIVFNHCLHTPKFLAVVNLAVIDLVLNTSIIPSMIKTFLVKDNFVPFNLCLLQMFVYYAAVSLESYALAILAYDRLIAICFPLRHNSINTLRSMSCIVGLTWSFALGIIAFSAGIMTQLSFCNSVRVFSYFCDYAPVFRLACNDNTMQWTTASFLTILILAVPFAFILLSYVIILVTVFRMKSLDSRVKALATCVEHIILVAVFYIPLITIFTIGFYLRLIDPDQRVLSLSLASCIPPCVNPIVYSLTTKEIKIRALALVRQ
>LOCXPOR63.726.HIT1.OR.2R.325.7tm_4.exons1.CAKAKS010000017.1.Sebastes_aleutianus
MTPEEKAATIFNATFVRPAKFYLSGFSNIPHVKYYYVFLCFVYIITVLGNSFLLSVIYLVKTLHTPKYMIVFNLAFSDVCGSTALIPKLLDTFLFDRRYIDYEACLSYMFFVLFFASMQSWTLVTMAYDRFIAICFPLRYHSIVTKPAIAAMLLFSWLFLVSLVSLTVGAIDRLSFCRSLVVKSFYCDHSPVYRLACNDTSLNNILAYVAFIVILCLPLILIALTYVCISIALSRIASGEERLKACKTCTSHLILVAIFFLPVVGTNIAAVVSSIHPKVRIINSSLTHTIPALLNPIIYSLKTEEVLISIKRLSKRNRICNTIQK
>LOCXPOR64.727.HIT1.OR.2R.325.7tm_4.exons1.CAKAKS010000017.1.Sebastes_aleutianus
MTPEEKAATIFNATFVRPAKFYLSGFSNIPHVKYYYVFLCFVYIITVLGNSFLLSVIYLVKTLHTPKYMIVFNLAFSDVCGSTALIPKLLDTFLFDRRYIDYEACLSYMFFVFFFASMQSFTLVTMAYDRFIAICFPLRYHSIVTKPAIAAMLLFSWLFLVSMVSLTVGAIDRLSFCRSLVVKSFYCDHAPVVILACNDISLNNIIAYVDFIILICLPLVLIALTYVCISIALSRIASGEERLKASKTCTSHLILVAIFFLPGVGTNIAAVVSSIHPNVRIINSSLTHTIPALLNPIIYSLKTEEVLISIKRLSKRNRICNTIKK
>LOCXPOR65.728.HIT1.OR.2R.325.7tm_4.exons1.CAKAKS010000017.1.Sebastes_aleutianus
MTPEEKAATIFNTTFVRPAKFYLSGFSNIPHVKYYYVFLCFVYIITVLGNSFLLSVIYLVKTLHTPKYMIVFNLAFSDVCGSTALIPKLLDTFLFDRRYIDYEACLSYMFFVFFFAGMQSFTLVTMAYYRFIAICFPLRYHSIVTKPAIAAMLLFSWLFLVSLVSLTVGAIDRLSFCRSLVVKSFYCDHAPVYLLACNDTSLNNIIAYVDFIIFICLPLVLIALTYVCISIALSRIASGEERLKASKTCTSHLILVAIFFLPVVGTNIAAVVSSIHPNVRIINSSLTHTIPALLNPIIYSLKTEEVLISIKRLSKRNRICNTIKK
>LOCXPOR66.729.HIT1.OR.2R.317.7tm_4.exons1.CAKAKS010000017.1.Sebastes_aleutianus
MNLFNSALGKNITFVHPAYFIISGLSGIPKIKHYYVFLFFVYIVSVLGNTVVMAVIYLDHNLRTPKYIAVFNLAFVDLFGNSALVPKLLDIFLFNHRNIPYNECLAFLYFCYTCLSMQSFNLVALSYDRLIAIIYPLHYQVKVTHRFMLSLIASFWLFVIIAVLIAVGLITRLSFCKSVVINSYFCDHGQIYRLACNDHFPNYVVSCLFPVVIFWLPFTFILVSYLYIGCTLAKVATVQEGLKAFKTCIGHLSLVAIYFIPLLTTFTLMEKIHPNARIINLSLTSIFPPMLNPIIYVLQTQEIKESVKRLLKIRGKS
>LOCXPOR67.730.HIT1.OR.2R.319.7tm_4.exons1.CAKAKS010000017.1.Sebastes_aleutianus
MDFFNSALGKNISFVRPAYFILSGFIGISNIKYYYVFLFFVYIVSVLGNTVVMAVIYLDHNLRTPKYIAVFNLAFVDLFGNCALVPKLLDIFLFNHRSIPYSDCLVFFFFCYTCLSMQTLNLVALSYDRLIAIIYPLHYQVKVTHRFMLSLIASFWVFVITVVLIAVGLLTRLSFCKSVVINSYFCDHGQMYRLACNDYTPSFVISILLPILILWLPLLFILFSYSYIGYALSKVATAQERLKAFKTCTAHLSLVVIYFFPLIIVCVLMEKIHPNARIINLSLTSVFPPMLNPIIYVLQTQEIKESVKRLLKIRDKSKI
>LOCXPOR68.731.HIT1.OR.2R.327.7tm_4.exons1.CAKAKS010000017.1.Sebastes_aleutianus
MDFFNSALGKNISFVRPAYFILSGFIGIPNIKYYYVFLFFVYIVSVLGNTVVMAVIYLDHNLRTPKYIAVFNLAFVDLFGSCALVPKLLDIFLFNHRSIPYSDCLVFFFFCYTCLSMQTLNLVALSYDRLIAIIYPLHYQVKVTHRFMLSLIASFWVFVITVVLIAVGLLTRLSFCKSVVINSYFCDHGQIYKLACNNTIPSRAFGLLLIALILWLPLAFILFSYSYIGYALSKVATVQERVKAFKTCTAHLSLVVIYFLPILVTFTMSSKINPNARIINLSLTSIFPPMLNPIIYVLQTQEIKVSLKKLLKIRRESKITAKKVIIK
>LOCXPOR69.735.HIT1.OR.2R.310.7tm_4.exons1.CAKAKS010000017.1.Sebastes_aleutianus
MDNMTALTFTMTAYTVMENYKHRLLTVFLLLYVITLILNSLLITVIHQNKELHQPMNMFTCMLSINEIYGSTALLPALMAVLISETHEIIVKWCMAQVYFLHTYAAAEFCILALMGYDRYCAICFPLRYHSIMSKSKIGKLVALAGVYPFILFACYYSLTLKLSFCGKVMPKLYCVNMELVKNSCSNGIKSYISIVGLVLLLFFVVPQVVMIVFSYAKISRECRKLSRESQRNALKTCVPHLLSLLNYTIGSLFEIIQTRFNMSHVSVEARIFLSLYFIIIPPIANPVLYGLGTQIVRVHILKLFVRYKI
>LOCXPOR70.736.HIT1.OR.2R.306.7tm_4.exons1.CAKAKS010000017.1.Sebastes_aleutianus
MKNLSEVTSFHLSEYYGMEDLKPLYFCVFLIIYITIVAENIVLIGLIYCEKTLHEPMYFLLCNLAVNGLYGSTALLPAVLSNLMSHSYEISLPFCQTQIYAVHTYAIIEFTILAVMSYDRYVAICYPLLYHTIMSQKVVKLIVFTWLYPMLAFIIVIIFTVRLRFCERTIEKLYCVNYSLVKLACTDTSIVNIVGLLSVALYTFPQIIMIFYSYAHILRICVLSFGKSKFKALRTCTPHLFAITNYSIGCFFEIAQGRFNTSHFSYQTKLFLSLYFLIFPPILNPVIYGLSIQIIRARLFRLFNRK
>LOCXPOR71.737.HIT1.OR.2R.303.7tm_1.exons1.CAKAKS010000020.1.Sebastes_aleutianus
RGLVERVLFSAVTTVPCCVFLFINGTMLFTLRSKLVFCETSRYILLFNLLFADTVQMAVSQLLYLLAACRVKLTYPVCGVLVMLADLTIVISPLTLVVMSLERYVAVCYPLRHATIITMRNTAVAITVVWSFSSLHVLTQVILLLDFPFDNLESLQMEKYCAKVNILFGPISGLYDKAYTYSLFVSAGLAVISSYIGVMIAARSASTNKASAQKARNTLLLHLVQLGLSLLSTIHHSFLVAMSNIVTMIVFVRIHIVFYVLIFIFPRCLSSLIYGIRDQNIRPVLVYHLCCRLKLSVAPAKAK
>LOCXPOR84.738.HIT1.OR.2R.317.7tm_1.exons1.CAKAKS010000020.1.Sebastes_aleutianus
MSHATQSQTNITVGRGLVERVLFSAVTTVPCCVFLFINGTMLFTLRSKLVFRETSRYILLFNLLFADTVQMAVSQLLYLLAACRVKLTYPVCGVLTMLASLTVVISPLTLVLMSLERYVAVCYPLRHATIITMRNTAVAITVVWSFSSLHVLTQVILLLDFPFDNLESLQMEKYCAKLNILLGPISGLYDKAYTYSLFVSAGLAVISSYIGVMIAARSASTNKASAQKARNTLLLHLVQLGLSLLSTLYLSFLVAMSKIVTRIVFVRIQIVFYVLIFIFPRCLSSLIYGIRDQNIRPVLVYHLCCRLKLSVAPAKAK
>LOCXPOR85.739.HIT1.OR.2R.317.7tm_1.exons1.CAKAKS010000020.1.Sebastes_aleutianus
MSHATQSQTNITVGRGLVERVLFSAVTTVPCCVFLFINGTMLFTLRSKLVFRETSRYILLFNLLFADTVQMAVSQLLYLLAACRVKLTYPVCGVLTMLASLTVVISPLTLVLMSLERYVAVCYPLRHATIITMRNTAVAITVVWSFSSLHVLTQVILLLDFPFDNLESLQMEKYCAKLNILLGPMSGLYDKAYTYSLFVSAGLAVISSYIGVMIAARSASTNKASAQKARNTLLLHLVQLGLSLLSTLYLSFLVAMSNIVTRIVFVRIHIVFYVLIFIFPRCLSSLIYGIRDQNIRSVLVYHLCCRLKLSVAPAKAK
>LOCXPOR74.740.HIT1.OR.2R.320.7tm_1.exons1.CAKAKS010000020.1.Sebastes_aleutianus
MSHATQSQTNITAGQQYQGLLERVLFSAVTTVPCCVFLFINGVMLFTLSSKLVFRETSRYILLFNLLFADTVQLALSQLLYLLAAYRVKLTYPVCGVLTMLTSLTNKISPLTLVVMSLERYVAVCYPLRHATIITMRNTAVAITVVWSFSSLYVLTQVILLLDFPFDNLESLQMEKYCGKLNILLGPISGLYDKAYTYFLFVSAGLAVISSYIGVMIAARSASTNKASAQKARNTLLLHLVQLGLSLLSTIHHSFLVAMSNIVTRIVFVRIQIVFYVLIFIFPRCLSSLIYGIRDQNIRPVLVYHLCCRLKLSVAPAKAK
>LOCXPOR75.741.HIT1.OR.2R.320.7tm_1.exons1.CAKAKS010000020.1.Sebastes_aleutianus
MSHATQSQTNITAGQQYQGLLEGVLFSTLTTVPCCVFLFINGTMLFTLRSKLVFRETSRYILLFNLLFADTVQMALSQLLYLLAACRVKLTYPVCGVLTMLASLTVVISPLTLVLMSLERYVAVCYPLRHATIITMRNTAVAITVVWSFSSLYVLTQVILLLDFPFDNLESLQMEKYCGKLNILLGPMSDLYDKAYTYFLFVSAGLAVISSYIGVMIAARSASTNKASAQKARNTLLLHLVQLGLSLLSTIHHSFLVAMSNIVTRIVFVRIHIVFYVLIFIFPRCLSSLIYGIRDQNIRPVLVYHLCCRLKLSVAPAKAK
>LOCXPOR76.742.HIT1.OR.2R.303.7tm_1.exons1.CAKAKS010000020.1.Sebastes_aleutianus
RGLVERVLFSAVTTVPCCVFLFINGTMLFTLRSKLVFRETSRYILLFNLLFADTVQMAVSQLLYLLAACRVKLTYPVCGVLSHVRPSLTVVISPLTLVLMSLERYVAVCYPLRHATIITMRNTAVAITVVWSFSSLYVLTQVILLLDFPFDNLESLQMEKYCAKVNILFGPISGLYDKAYTYFLFVSAGLAVISSYIGVMIAARSASTNKASAQKARNTLLLHLVQLGLSLLSTIHLSFLVAMSNIVTRIVFVRIHIVFYVLIFIFPRCLSSLIYGIRDQNIRPVLVYHLCCRLKLSVAKAKV
>LOCXPOR77.749.HIT1.OR.2R.300.7tm_1.exons1.CAKAKS010000020.1.Sebastes_aleutianus
GLLERVLFSTLTTVPCCVFIFINGVMLFTLRSKLVFRETSRYILLFNLLFADTVQLALSQLLYLIAACGVKLTYPVCGVLIMLSSLTTAISPLTLVLMSMERCVAVCYPLRHATIITIRNTVVAIIVVWVFSSLNILTRVILLLDFPFDDLETLQMKYFCAHENMLLGLMSDDYDKAYTCFLFVSATVAITSSFIGVMIAARTASTNKSSANKARNTLLLHLVQLGLSLSSTIYNPLLIALSKVLNRIVLVRIQIVIYVCIVIFPRCLSALIYGIRDQTIRPILICHLCCQLKHSVIPAK
>LOCXPOR176.750.HIT1.OR.2R.300.7tm_1.exons1.CAKAKS010000020.1.Sebastes_aleutianus
GLLETVLFATLTTVPCCVFIFINGVMLFTLRSKLVFRETSRYILLFNLLFADTVQLALSQLLYLLAACRVKLTYPVCGVLSMFSNLTFIISPLTLVVMSLERYVAVCYPLRHATIITTRNTAVAIIVVWAFSSLNVLTQVLLLLDFPFDDLESLQMKYFCARKNMLLGLMSDDYDKAYTCFLFVSAGMAVTSSYIGVMIAARSASTNKSSANKARNTLLLHLVQLGLSLSSTIYNPLLIALSKVLDRIVLVRIQIVIYVCIVIFPRCLSALIYGIRDQTIRPILIFHLCCRLKLSVIPAK
>LOCXPOR79.751.HIT1.OR.2R.329.7tm_1.exons1.CAKAKS010000020.1.Sebastes_aleutianus
VYMFFFRHHSVMLSLLQPKANITVNLQYQAPHETMLFGMLSVGSICSFFCINCVLLFTLKSKQVFCETSRYILLFNLLFADTAHLVSNLLLYLLSSLLIKIPYYACGVLVLFSVFTQSISPLTLAVMSLERYVAVCHPLRHATIFTMRSTGMAIAVVWAFSFIHILIRVFMLVYVFTKISLNLHANDLCSKEDIFFSPIFHDFEKAYASTLFLSVGVVIVSSYIGVALVARSASTDKVSARKALQTLLLHLIQLSLILIASLFSTIIIAIARTVRRSALKRIYNVCFVFLNILPRCLTTLIYGLRDHTIRPVLMQNLCCWWRCSVFLNK
>LOCXPOR79.752.HIT1.OR.2R.329.7tm_1.exons1.CAKAKS010000020.1.Sebastes_aleutianus
VYMFFFRHHSVMLSLLQPKANITVNLQYQAPHETMLFGMLSVGSICSFFCINCVLLFTLKSKQVFCETSRYILLFNLLFADTAHLVSNLLLYLLSSLLIKIPYYACGVLVLFSVFTQSISPLTLAVMSLERYVAVCHPLRHATIFTMRSTGMAIAVVWAFSFIHILIRVFMLVYVFTKISLNLHANDLCSKEDIFFSPIFHDFEKAYASTLFLSVGVVIVSSYIGVALVARSASTDKVSARKALQTLLLHLIQLSLILIASLFSTIIIAIARTVRRSALKRIYNVCFVFLNILPRCLTTLIYGLRDHTIRPVLMQNLCCWWRCSVFLNK
>LOCXPOR81.753.HIT1.OR.2R.328.7tm_1.exons1.CAKAKS010000020.1.Sebastes_aleutianus
VYMFFFRHHSVMLSLLQPKANITVNLRYQAPHETMLFGMLSVGSICSFFCINCVLLFTLKSKQVFCETSRYILLFNLLFADTAHLVSNLLLYLLSLLIKIPYYACGVLVLFSVFTQSISPLTLAVMSLERYVAVCHPLRHATIFTMRSTGMAIVVVWAFSFIHILIRVFMLVYVFTKISLNLHANDLCSKEEIFFSPIFHDFEKAYASTLFLSVGVVIVSSYIGVALVARSASTDKVSARKALQTLLFHLIQLSLILIASLFSTIIIAIARTVRRSALMRIYNVCFVFLNILPRCLTTLIYGLRDHTIRPVLMQNLCCWWRCSVFLNK
>LOCXPOR81.754.HIT1.OR.2R.328.7tm_1.exons1.CAKAKS010000020.1.Sebastes_aleutianus
VYMFFFRHHSVMLSLLQPKANITVNLRYQAPHETMLFGMLSVGSICSFFCINCVLLFTLKSKQVFCETSRYILLFNLLFADTAHLVSNLLLYLLSLLIKIPYYACGVLVLFSVFTQSISPLTLAVMSLERYVAVCHPLRHATIFTMRSTGMAIVVVWAFSFIHILIRVFMLVYVFTKISLNLHANDLCSKEEIFFSPIFHDFEKAYASTLFLSVGVVIVSSYIGVALVARSASTDKVSARKALQTLLFHLIQLSLILIASLFSTIIIAIARTVRRSALMRIYNVCFVFLNILPRCLTTLIYGLRDHTIRPVLMQNLCCWWRCSVFLNK
>LOCXPOR83.755.HIT1.OR.2R.320.7tm_1.exons1.CAKAKS010000020.1.Sebastes_aleutianus
MLYANQSLTNITAGKQYQGLLERVLFSTVTTVPCCVFLFINGIMLFTLRSKLVFRETSRYILLFNLLFADTVLLALSQLLYLISASRITLTYPVCGVLTMLADLTNEISPLTLVLMSLERYVAVCYPLRHATIITIRNTAVAIIVVWAFSSLNILTRVILLLDFPFEDMESLQMNDFCSDIAMFLGPMSDHYDKAYTCFLFVSAGVAITSSYIGVMIAARSASTDKASAQKARNTLLLHMVQLGLSLSSTIYNPILIALSRIVTRIVFVRTQNAFYVLIFIFPRCLSSLIYGIRDQNIRPVLVYHLCCRLKLSVAPAKAE
>LOCXPOR84.756.HIT1.OR.2R.320.7tm_1.exons1.CAKAKS010000020.1.Sebastes_aleutianus
MSHATQSQTNITAGQQYQGLLERVLFSALTTVPCCVFLFINWTMLFTLRSKLVFRETSRYILLFNLLFADTVQMAVSQLLYLLAACRVKLTYPVCGVLVMLAYLTVVISPLTLVLMSLERYVAVCYPLRHATIITMRNTAVAITVVWSFSSLYVLTQVILLLDFPFDNLESLQMEKYCVKLNILLGPISGLYDKAYTYFLFVSAGLAVISSYIGVMIAARSASTNKASAQKARNTLLLHLVQLGLSLLSTIHHSFLVAMSKIVTRIVFVRIQIVFYVLIFIFPRCLSSLIYGIRDQNIRPVLVYHLCCRLKLSVAPAKAK
>LOCXPOR85.757.HIT1.OR.2R.320.7tm_1.exons1.CAKAKS010000020.1.Sebastes_aleutianus
MSHATQSQTNITAGQQYQGLLERVLFSTLTTVPCCVFLFINGTMLITLRSKLVFCETSRYILLFNLLFADTVQMAVSQLLYLLATCRVKLTYPVCGVLTMLASLTVVISPLTLVVMSLERYVAVCYPLRHATIITMRNTAVAITVVWSFSSLHVLTQVILLLDFPFDNLESLQMEKYCAKLNILLGPMSGLYDKAYTYSLFVSAGLAVISSYIGVMIAARSASTNKASAQKARNTLLLHLVQLGLSLLSTLYLSFLVAMSNIVTRIVFVRIHIVFYVLIFIFPRCLSSLIYGIRDQNIRSVLVYHLCCRLKLSVAPAKAK
>LOCXPOR86.299.HIT1.OR.2R.320.7tm_1.exons1.CAKAKS010000020.1.Sebastes_aleutianus
MSHATQSQTNITAGQQYQGLLEGVLFSTLTTVPCCVFLFINGTMLFTLRSKLVFRETSRYILLFNLLFADTVQMALSQLLYLLAACRVKLTYPVCGVLTMLASITVVISPLTLVLMSLERYVAVCYPLRHATIITMRNTAVAITVVWSFSSLYVLTQVILLLDFPFDNLESLQMEKYCGKLNILLGPMSDLYDKAYTYFLFVSAGLAVISSYIGVMIAARSASTNKASAQKARNTLLLHLVQLGLSLLSTIHHSFLVAMSNIVTRIVFVRIHIVFYVLIFIFPRCLSSLIYGIRDQNIRPVLVYHLCCRLKLSVAPAKAK
>LOCXPOR84.300.HIT1.OR.2R.317.7tm_1.exons1.CAKAKS010000020.1.Sebastes_aleutianus
MSHATQSQTNITVGRGLVERVLFSAVTTVPCCVFLFINGTMLFTLRSKLVFRETSRYILLFNLLFADTVQMAVSQLLYLLAACRVKLTYPVCGVLTMLASLTVVISPLTLVLMSLERYVAVCYPLRHATIITMRNTAVAITVVWSFSSLHVLTQVILLLDFPFDNLESLQMEKYCAKLNILLGPISGLYDKAYTYSLFVSAGLAVISSYIGVMIAARSASTNKASAQKARNTLLLHLVQLGLSLLSTLYLSFLVAMSKIVTRIVFVRIQIVFYVLIFIFPRCLSSLIYGIRDQNIRPVLVYHLCCRLKLSVAPAKAK
>LOCXPOR88.301.HIT1.OR.2R.303.7tm_1.exons1.CAKAKS010000020.1.Sebastes_aleutianus
RGLVERVLFSAVTTVPCCVFLFINGTMLFTLRSKLVFCETSRYILLFNLLFADTVQMAVSQLLYLLAACRVKLTYPVCGVLVMLADLTIVISPLTLVVMSLERYVAVCYPLRHATIITMRNTAVAITVVWSFSSLHVLTQVILLLDFPFDNLESLQMEKYCAKVNILFGPISGLYDKAYTYSLFVSAGLAVISSYIGVMIAARSASTNKASAQKARNTLLLHLVQLGLSLLSTIHHSFLVAMSNIVTMIVFVRIHIVFYVLIFIFPRCLSSLIYGIRDQNIRPVLVYHLCCRLKLSVVPAKAK
>LOCXPOR89.302.HIT1.OR.2R.317.7tm_1.exons1.CAKAKS010000068.1.Sebastes_aleutianus
MQNLTEFPGNATSHNSLAVIIKVCVVIPFFCVFLCCIAVMLHIFASHRQYLDTTRYILFAYLLINDTLQLLSSVLLFLFVMGQVKFAIVFCVPLIFITTATFQNTPLILATMSLERYVAIFYPLQRPVAWRSDRIWIIILSLWLISCISSMINYSVGESDPAVDILSTPFLCINSSPIQALFRATVNILFFAVVAVVILFTYVRILLETRKLRQDKVSVSKAMHTVLLHSFQLLLCMLAFTVPVTETLIVLHANWLKEDIAFFNYFCFILTPRFLSPLIYGFRDQSLRGCIRRTFLCCSDKVKPVVRCKLQDILSAS
>LOCXPOR90.303.HIT1.OR.2R.321.7tm_1.exons1.CAKAKS010000068.1.Sebastes_aleutianus
MQNLTEFPGNATSHNSLAVIIKVCVVIPFFCVFLCCIAVMLHIFASHRQYLDTTRYILFAYMLINDTLQLLSSVLLFLFVMGQVKFAIVFCVPLLFISTAAFQNTPLILATMSLERYVAIFYPLQRPAAWRSDRIWIIILSLWLISCISPMINYSIRESDPAVDILSTPFLCKTAVINSSPIQALFRATVNILFFAVVAVVILFTYVRILLETRKLRQDKVSVSKAMHTVLLHGFQLLLCMLAFTVPVTETLIVLHANWLKEDIAFFNYFCFILTPRFLSPLIYGFRDQSLRGCIRRTFLCCSDKVKPVMRCKLQDILSAS
>LOCXPOR91.306.HIT1.OR.2R.304.7tm_1.exons1.CAKAKS010000068.1.Sebastes_aleutianus
MADNSSLVGGKSLLRQIRDRVIIVQILVMIFLCINMLLAVIFFTKECFYKTTRYILFTITLLSDSFILFMTDILLIFNYVQVTMPVWLCIIISVVVLLYLTVTPVTLTAMTLERYVAICMPLHHGELCSTHNTIYCILIIHGLSSVPCIVILSTFFASASLSFYTQHSVCSVEIFILYRWQDHVRSALYQFYFLIMCSIIVFSYVKIMKVAKAASGEDKKSTWKGLRTVILHAFQLLLCLIRLWCPFVEATVLQINLRLFKDVRYTNYIMFSLAPRCLSPLIYGIRDETFLHALKSYACSGFHK
>LOCXPOR91.307.HIT1.OR.2R.302.7tm_1.exons1.CAKAKS010000068.1.Sebastes_aleutianus
MADNSSLVGVNSLQRQNRDRVIIVQILVMIFLCINMLLTVIFFTKECFYKTTRYILFTITLLSDSFILFMTDILLIFIYFQVTMPVWLCIIISVVVLLYLTVTPVTLTAMTLERYVAICMPLHHGELCSTHNTIYCILIIHGLSSVPCIVILSTFFASASLSFYTQHSVCSVEMFILYRWQDHVRSALYQFYFLIMCSIIVFSYVKIMKVAKAASGEDKKSTWKGLRTVILHAFQLLLCLIRLWCPFVEATVLQINLRLFIDVRYTNYIMFSLAPRCLSPLIYGLRDETFFHALKSYACSGF
>LOCXPOR91.311.HIT1.OR.2R.305.7tm_1.exons1.CAKAKS010000068.1.Sebastes_aleutianus
MAHNNSVTAGESLMRSINSQVILVQVFVALFLCINFLLITTFFMKDFFYTTMRYILFANALLSDSLILILTNVLLIFSYFQMTMQIWLCLIIYTLSSIYTLVTPVTLTAMTLERYVAICMPLHHGELCSTRNTMHCILIIHCLSSVPCIVVLSIFFASASLSLYKQYKMCNVELFILETWQIYLRSAINQFYFLSMCIIIIFSYVKIMKVAKAASGENRQSTWKGLRTVILHAFQLLLCLIQLWCPFIEAAVLEIDFMLYRNIRYFNYICFYLAPRCLSPLIYGLRDEKLFLALKYYVLCGFVKN
>LOCXPOR92.312.HIT1.OR.2R.316.7tm_4.exons1.CAKAKS010000068.1.Sebastes_aleutianus
TNVTRMRSFFILGFPGLSPKYFGPVSALLFFVYLTIAIGNVFILAFVIYEKSLQKPTYLVFCHLALNDLTFGTLTLTKIISKYWFGDSFISFYGCFTQMFFVHYLGSVTSFMLLVMALDRFIAICIPLRYPVLITNNIISVLCGFAWFIPLPLMVTIVLHALTLPFCKSNVIAQCFCDHISITSQACGEDVKIVQVTTLCMAMFCLLLPLAFILFSYISIIVVILKMSNAAGRRRTFSTCTPQIFITCLFYLPRCFVYVANTVGFSISLDVRILLVLLYSLFPAAVNPIIYCFKTQDIKQTLIKKLKTTRVGIEIK
>LOCXPOR93.313.HIT1.OR.2R.321.7tm_4.exons1.CAKAKS010000068.1.Sebastes_aleutianus
MIANFTRTRDFFLLGFPGLSPQYYGPVSALLFFIYLTIAIGNIFILTFVIYEKSLQKPTYLVFCHLALNDLTFGTLTLTKIISKYWFGDSIISFYGCFTQMFFVHYLGAVISFILLVMALDRFIAICIPLRYPVLITNNIITVLCGFAWFIPLPLMVAVVLHALTLPFCKSNVIAQCYCDHISITSQACGEDVKIVIVTSLCVAMFCLLLPLAFILFSYISIIVVILKMSNAAGRKKTFSTCTPQIFITCLFYLPRCFVYVANTVGFSFSLDVRILLVLLYSLFPAAVNPIIYCFKTQDIKQMLMKRLKKTKIGIKIKLSY
>LOCXPOR94.314.HIT1.OR.2R.311.7tm_4.exons1.CAKAKS010000068.1.Sebastes_aleutianus
TTIKEFTILGFPGLDPTYYGPVSSLLFFTYLVILVGNIFILVFVGVERQLYKPTYLIFCHLAMNDLLFGTVTLPKIISRYWWDDKIISFDACFTQMYFVHSLGAIHSLILLIMALDRFIAICFPLKYPVLITNNIISLACGLSWIGTFLRMMAVVLHALTLPYCNSNIIVQCYCDHISITNLASGGNVKYVQTVAVVLAMFSLLVPLSFIFFSYISIFVVVLKITNMEGRYKTLSTCTPQLLISCLYYLPRCFVYIANTVGFSFSLDVRILLILLYSLLPCAVNPIIYCLKTKDMKDILMKRLLNVKVGIK
>LOCXPOR95.315.HIT1.OR.2R.324.7tm_4.exons1.CAKAKS010000068.1.Sebastes_aleutianus
MPEGNHSIVTEFILTGFPGLHPEYEGLVSAVLFLVYVLTVTGNVTILFLFATDRSLHKPMYYIILNLSTCDILFSTTTLPKIISKYWFQSGTIQFTACFVQMYFVHYLGTVNSCILFLMALDRYLAICHPLKYPLVLKNSTIQILSITTWIVAKHGPLMLVIRAYPLPYCASNIINHCYCDHIGITILACTDRAPYGVPAFADAMVMLLGPLAFIIFSYCSIIIAVFKMANLQSRIKTMSTCSTQLIIISLYYLPRCFVYLASNVRIKFSADVRIVIIMLYSLFPPMINPLIYCLRAKDMRESLWKRFNRRAVPRKAQVSAISN
>LOCXPOR96.316.HIT1.OR.2R.324.7tm_4.exons1.CAKAKS010000068.1.Sebastes_aleutianus
MPEGNHSIVTEFILTGFPGLHPEYEGLVSAVLFLVYVLTVTGNVTILFLFATDRSLHKPMYYIILNLSTCDILFSTTTLPKIISKYWFQSGTIQFTACFVQMYFVHYLGTVNSCILFLMALDRYLAICHPLKYPLVLKNSTIQILSITTWIVANVANLSTVIRAYPLPYCASNIINHCYCDHIGITILACTDRAPYGVPAFAVAMVMLLGPLAFIIFSYCSIIIAVFKMANLQSRIKTLSTCSTQLIIISLYYLPRCFVYLASNVGIKFSADVRIVIIMLYSLFPPMINPLIYCLRAKDMRESLWKRFNRRAVPQKAQVSAISN
>LOCXPOR97.318.HIT1.OR.2R.330.7tm_4.exons1.CAKAKS010000068.1.Sebastes_aleutianus
CIKNCFFYQLLFCIFLYLDILLNMPLQNASINVTEFIIGGFDKTKRPMVVGVVILITYVLSILANMFNILFIIYDKRLHKPMYILICNLAVVDIMYTSSGSPIMIQVLVAGVNTVSYAPCLVLMFVFHLGGVMEMFALSAMAFDRLIAISFPLRYHSYLTNVRTFVLIHILWIVACGFVAILPATLLPLPHCYSKLKYTFCEYAAIMRTTCVDKTYYFNLVSVILFFLIFFTFTFICLSYFSIIVFVKLSSNIDKRKMGTTCLSHLIVVMGYYSPIFTNSVLTRIGLVVTLEARHGLQIGAILGPCLLNPLVYCFRTKEIKCKIFQVFKR
>LOCXPOR98.319.HIT1.OR.2R.322.7tm_4.exons1.CAKAKS010000068.1.Sebastes_aleutianus
FSIFLGRKSIRMANLYNVSHVLVLNRFNLSSENVFPAFLFATLGYMIILFCNLILILTIVLNKSLHQPMYLILLSLPINDLIGSSAFFPQVIKDLLTNSRTMQYSACIAQAFFIHIYAAGTVFILSAMAYDRYIAICLPLKYNTVMTYAHIMRLITVVWMSCLVMIGVLFVLLLRLPRCRSELTHPYCDNPSLLSLVCANTTINNIYGLIMVALSQVIANGMILYTYLQILVACFRSKRSDTKAKALQTCATHLIVFLLLECLGLFTIISYRIKNISPHLRRFLGVATLIFPPTLNPIIYGLKTKEIREKVVYFFRNKVFPS
>LOCXPOR106.320.HIT1.OR.2R.277.7tm_4.exons1.CAKAKS010000068.1.Sebastes_aleutianus
MYTNASYRELLTLVPLDLTATQMYPAFVFGTLTYLIIMFCNLLVLTTIAVSKKLHKPMFILLFNLPISDMVGATAFFPQLLFSIVTQNRLISHPACITQAFLIHFYGTGNLLILSAMAYDRYIAICCPLRYNAIMSPHHLIRIIILIWFINFSMMFTLFMLVARFKICRTNIVDLYCNNPSLLKLVCEDTRVNNYYGIATIFVLMGVPLLVIIYTYAQILRTCVMTNNTDARRKAIQTCGTHLVIFLILQINTTFTFIAHRIESSFPYLRRALVCQF
>LOCXPOR101.324.HIT1.OR.2R.313.7tm_4.exons1.CAKAKS010000068.1.Sebastes_aleutianus
MYTNASSQELLTLVSLDLTATQIYPAFVFGTLTYLIIMFCNLLVLTTIAVSKKLHKPMFILLFNLPISDMVSATAFFPQLLFSIVTQNRLISHPVCFTQAFLIHFYGTGNLFILSAMAYDRYIAICCSLRYNAIMSPHNLIRIIILIWFISFSLMFTLFMLLARFKICRTNIVDLYCNNPSLLKLVCKDTRVNNYYGMICIVLIHGGPLAIIIYTYAQILRTCVMTNNTDARRKAIQTCGTHLVVFLIYQINVCFMVIVHRIENSSTYLRRALGVSILIFPPFLDPIIYGLKTTELKQSMITFLKRNVGSTKL
>LOCXPOR100.325.HIT1.OR.2R.313.7tm_4.exons1.CAKAKS010000068.1.Sebastes_aleutianus
MYTNASSQELLTLVSLDLTATQIYPAFVFGTLTYLIIMFCNLLVLTTIAVSKKLHKPMFILLFNLPISDMVSATAFFPQLLFSIVTQNRLISHPACFTQAFLIHFYGTGNLFILSAMAYDRYIAICCPLRYNAIMSPHHLIRIIILIWFISFSMMFTLFMLLARFKLCRTNIVDLYCNNPSLLKLVCEDTRVNNYYGMICIVLIHGGPLAIIIYTYAQILRTCVMTNNTDARRKAIQTCGTHLVVFLIYQINVCFTVIVHRIENSSTYLRRALGVSILIFPPFLDPIIYGLKNTELKQSMITFLKRNVGSTKL
>LOCXPOR101.328.HIT1.OR.2R.313.7tm_4.exons1.CAKAKS010000068.1.Sebastes_aleutianus
MYTNASSQELLTLVSLDLTATQIYPAFVFGTLTYLIIMFCNLLVLTTIAVSKKLHKPMFILLFNLPISDMVSATAFFPQLLFSIVTQNRLISHPACFTQAFLIHFYGTGNLFILSAMAYDRYIAICCSLRYNAIMSPHHLIRIIILIWFISFSMMFTLFMLLARFKLCRTNIVDLYCNNPSLLKLVCEDTRVNNYYGMICIVLIHGGPLAIIIYTYAQILRTCVMTNNTDARRKAIQTCGTHLVVFLIYQINVCFTVIVHRIENSSTYLRRALGVSILIFPPFLDPIIYGLKNTELKQSMITFLKRNVGSTKL
>LOCXPOR100.329.HIT1.OR.2R.313.7tm_4.exons1.CAKAKS010000068.1.Sebastes_aleutianus
MYTNASSQELLTLVSLDLTATQIYPAFVFGTLTYLIIMFCNLLVLTTIAVSKKLHKPMFILLFNLPISDMVSATAFFPQLLFSIVTQNRLISHPACFTQAFLIHFYGTGNLFILSAMAYDRYIAICCPLRYNAIMSPHHLIRIIILIWFISFSMMFTLFMLLARFKLCRTNIVDLYCNNPSLLKLVCEDTRVNNYYGMICIVLIHGGPLAIIIYTYAQILRTCVMTNNTDARRKAIQTCGTHLVVFLIYQINVCFTVIVHRIENSSTYLRRALGVSILIFPPFLDPIIYGLKNTELKQSMITFLKRNVGSTKL
>LOCXPOR100.336.HIT1.OR.2R.313.7tm_4.exons1.CAKAKS010000068.1.Sebastes_aleutianus
MYTNASSQELLTLVSLDLTATQIYPAFVFGTLTYLIIMFCNLLVLTTIAVSKKLHKPMFILLFNLPISDMVSATAFFPQLLFSIVTQNRLISHPACFTQAFLIHFYGTGNLFILSAMAYDRYIAICCPLRYNAIMSPHHLIRIIILIWFISFSMMFTLFMLLARFKLCRTNIVDLYCNNPSLLKLVCEDTRVNNYYGMICIVLIHGGPLAIIIYTYAQILRTCVMTNNTDARRKAIQTCGTHLVVFLIYQINVCFTVIVHRIENSSTYLRRALGVSILIFPPFLDPIIYGLKNTELKQSMITFLKRNVGSTKL
>LOCXPOR104.337.HIT1.OR.2R.313.7tm_4.exons1.CAKAKS010000068.1.Sebastes_aleutianus
MYTNASYRELLTLVSLDLTATQIYPAFVFGTLTYLIIMFCNLLVLTTIAVSKKLHKPMFILLFNLPISDMVGATAFFPQLLFSIVTQNRLISVPACFTQAFLIHFYVTGNLFILSAMAYDRYIAICCSLRYNAIMSPHNLIRIIILIWFLNFSLMFTLFMLAARFKLCRTNIVDLFCNNPSLLKLVCEDTRVNNYYGMICIVLIHGGPLAIIIYTYAQILRTCVMTNNTDARRKAIQTCGTHLVVFLIYQINVCFTVIVHRIENSSTYLRRALGVSILIFPPFLDPIIYGLKTTELKQSMITFLKRNVGSTKL
>LOCXPOR105.338.HIT1.OR.2R.313.7tm_4.exons1.CAKAKS010000068.1.Sebastes_aleutianus
MYTNASSQELLTLVPLDLTATQIYPAFVFGTLTYVIIMFCNLLVLTTIAVSKKLHKPMFILLFNLPISDMVGATAFFPQLLYSIVTQNRLISAPACFTQAFLIHFYGIGNFLILGAMAYDRYIAICCPLRYNAIMSPHNLIRIIILIWFLTFSMMFTLFMLLARFKICRTNIVDLYCNNPSLLKLVCEDTRVNNYYGMICIILLQGGPMAIIIYTYAQILRTCVMTNNTDARRKAIQTCGTHLVVFLIYQINVSFTLIAHRIENSSTYLRRALGVSILIFPPFLDPIIYGLKTTELKQSMITFLKRKVGSTKL
>LOCXPOR106.339.HIT1.OR.2R.313.7tm_4.exons1.CAKAKS010000068.1.Sebastes_aleutianus
MYTNASSQELLTLVPLDLTITQIYPAFVFGTLTYVIIMFCNLLVLTTIAVSKKLHKPMFILLFNLPVSDMVGATVIFPQLLFSIVTQNRLISHPACITQAFLVHFYGTGNMLILSAMAYDRYIAICCPLRYNAIMSPHNLIRIIILIWFLNFSMMFTLFMLVARFKLCRRNIVDLYCNNPSLLKLVCEDTRVNNYYGMICTVLNQGGPLAIIIYTYAQILRTCVMTNNTDARRKAIQTCGTHLVVFLIYQINVCFTIIAHRIENSSTYLRRALGVSILIFPPFLDPIIYGLKTTELKQSMITFLKRKVGSTKL
>LOCXPOR106.340.HIT1.OR.2R.313.7tm_4.exons1.CAKAKS010000068.1.Sebastes_aleutianus
MYTNASSQELLTLVPLDLTITQIYPAFVFGTLTYVIIMFCNLLVLTTIAVSKKLHKPMFILLFNLPVSDMVGATVIFPQLLFSIVTQNRLISHPACITQAFLVHFYGTGNMLILSAMAYDRYIAICCPLRYNAIMSPHNLIRIIILIWFLNFSMMFTLFMLVARFKLCRRNIVDLYCNNPSLLKLVCEDTRVNNYYGMICTVLNQGGPLAIIIYTYAQILRTCVMTNNTDARRKAIQTCGTHLVVFLIYQINVCFTIIAHRIENSSTYLRRALGVSILIFPPFLDPIIYGLKTTELKQSMITFLKRKVGSTKL
>LOCXPOR106.341.HIT1.OR.2R.313.7tm_4.exons1.CAKAKS010000068.1.Sebastes_aleutianus
MYTNASSQELLTLVPLDLTITQIYPAFVFGTLTYVIIMFCNLLVLTTIAVSKKLHKPMFILLFNLPVSDMVGATVIFPQLLFSIVTQNRLISHPACITQAFLVHFYGTGNMLILSAMAYDRYIAICCPLRYNAIMSPHNLIRIIILIWFLNFSMMFTLFMLVARFKLCRRNIVDLYCNNPSLLKLVCEDTRVNNYYGMICTVLNQGGPLAIIIYTYAQILRTCVMTNNTDARRKAIQTCGTHLVVFLIYQINVCFTIIAHRIENSSTYLRRALGVSILIFPPFLDPIIYGLKTTELKQSMITFLKRKVGSTKL
>LOCXPOR106.342.HIT1.OR.2R.313.7tm_4.exons1.CAKAKS010000068.1.Sebastes_aleutianus
MYTNASSQELLTLVPLDLTITQIYPAFVFGTLTYVIIMFCNLLVLTTIAVSKKLHKPMFILLFNLPVSDMVGATVIFPQLLFSIVTQNRLISHPACITQAFLVHFYGTGNMLILSAMAYDRYIAICCPLRYNAIMSPHNLIRIIILIWFLNFSMMFTLFMLVARFKLCRRNIVDLYCNNPSLLKLVCEDTRVNNYYGMICTVLNQGGPLAIIIYTYAQILRTCVMTNNTDARRKAIQTCGTHLVVFLIYQINVCFTIIAHRIENSSTYLRRALGVSILIFPPFLDPIIYGLKTTELKQSMITFLKRKVGSTKL
>LOCXPOR106.343.HIT1.OR.2R.313.7tm_4.exons1.CAKAKS010000068.1.Sebastes_aleutianus
MYTNASSQELLTLVPLDLTITQIYPAFVFGTLTYVIIMFCNLLVLTTIAVSKKLHKPMFILLFNLPVSDMVGATVIFPQLLFSIVTQNRLISHPACITQAFLVHFYGTGNMLILSAMAYDRYIAICCPLRYNAIMSPHNLIRIIILIWFLNFSMMFTLFMLVARFKLCRRNIVDLYCNNPSLLKLVCEDTRVNNYYGMICTVLNQGGPLAIIIYTYAQILRTCVMTNNTDARRKAIQTCGTHLVVFLIYQINVCFTIIAHRIENSSTYLRRALGVSILIFPPFLDPIIYGLKTTELKQSMITFLKRKVGSTKL
>LOCXPOR111.344.HIT1.OR.2R.313.7tm_4.exons1.CAKAKS010000068.1.Sebastes_aleutianus
MYTNASSGELLTLVPLDLTITQIYPAFVFGTLTYVIIMFCNLLVLTTIAVSKKLHKPMFILLFNLPVSDMVGATVIFPQLLFSIVTQNRLISHPACITQAFLVHFYGTGNMLILSAMAYDRYIAICCPLRYNAIMSPHNLIRIIILIWFLNFSMMFTLFMLVARFKLCRRNIVDLYCNNPSLLKLVCEDTRVNNYYGMICTVLNQGGPLAIIIYTYAQILRTCVMTNNTDARRKAIQTCGTHLVVFLIYQINVCFTIIAHRIENSSTYLRRALGVSILIFPPFLDPIIYGLKTTELKQSMITFLKRKVGSTKL
>LOCXPOR112.349.HIT1.OR.2R.313.7tm_4.exons1.CAKAKS010000068.1.Sebastes_aleutianus
MYTNASSQELLTLVSLDLTATQIYPAFVFGILTYVIIMFCNLLVLTTIAVSKKLHKPMFILLFNLPISDMVGATAFFPQLLYSIVTQNRLISHPACFTQAFLIHFYGTGNLLILSAMAYDRYIAICCPLRYNAIMSPHNLIRIIILIWFISFSLMFTLFMLLVRFKICRRNIVDLYCNNPSLLKLVCEDTRVNNYYGIISIILIQGGPLSIIIYTYAQILRTCVMTNNTDARRKAIQTCGTHLVVFLIFQINVAFLFIAHRIESSSTYLRRALGMSILIFPPFLDPIIYGLKTTELKQSMITFLKRNVGSTKL
>LOCXPOR113.350.HIT1.OR.2R.313.7tm_4.exons1.CAKAKS010000068.1.Sebastes_aleutianus
MYTNASSAVLLTLETLGLSDANIYPAFLFGTLTYVFIMFCNLLVLTTIAVSKKLHKPMFILLFNLPISDMVGATAFFPQLLFSIVTQNRLISHPACITQAFLVHFYGIGNLLILSAMAYDRYIAICCPLRYNAIMSPHNLIRIIILIWFISFSMMFTLFMLAARFKICRTNIVDLFCNNPSLLKLVCEDTRVNNYYGMICIILLQGGPMAIIIYTYAQILRTCVMTNNTDARRKAIQTCGTHLVVYLIFQINANFTIIAHRFESSSPYLRRALGVSVLIFPPFLDPIIYGLKTTELKQSMITFLKRNVGSTKL
>LOCXPOR114.351.HIT1.OR.2R.304.7tm_4.exons1.CAKAKS010000068.1.Sebastes_aleutianus
MENKSFGFSTELTLDTFVIPPGGKYPIFFLGIVIYFFCIFCNLTLLTLIILKRNLHKPMYFILFSLPLNDLIGITAMLPKVLSDIVTETNKVYYPLCVLQAFLLHMYGGGILFILAAMSFDRYAAICMPLRYTSLMSPRVIIFIISLVWGLDFVLNVSLFSLQTRLPRCKYVIMNVFCDNPSLLKLTCGNTTVNNIIGLFNTAVMQAVSVSIQAFSYVKILITCVVTRRSEVKTKAVNTCVAQLLILIIFEIVGTFTILSHRFKNVSADLQKIMGMLIFLVPPLLNPIVYGLYTGEIRNTLLRV
>LOCXPOR115.352.HIT1.OR.2R.309.7tm_4.exons1.CAKAKS010000068.1.Sebastes_aleutianus
MESNMTSDILQMQGFDISPEFTYPIFFLLLFVYFTLLCSNIGVLVLIITEKSLHQPMYILFCNLSVNDVIGNTVLLPQLMAHIISTERFITYNQCVVQAFHSHTFGSASHMILIIMAIDRYVAICHPLRYSSIMTTKAVIGLSATAWGVSLLLVSVLIGLTVRLSRCRSLIQNAYCDNASLFKLSCEDVSINNIYGLFFTVLLFGCSMGGIAVTYFRIAVICWIKKSKELKSRALQTCASHLVLYLIMLWSGFLTIILHRFQNYPDLRKIAYILFHVVPANLNPIIYGMQSRSLRDKIVQILRRKVTPS
>LOCXPOR116.353.HIT1.OR.2R.331.7tm_4.exons1.CAKAKS010000068.1.Sebastes_aleutianus
MLEASLGTNFSHSTFVFRGFPALQKHRRLLALPFSASYLTVLLGNSLLVYVIRSVESLHSPMYLLICTLCVVDVLVVTAIIPNMLLSFLFDWDEISLAGCLTQMFFTHFLSSLESTLLLAMALDRYVAICQPMRYAKIIDSSMFVKLLLFTLVRSGSIMATLVGLAGSLRFCGSNAIRHCYCDHMALVSLACDGTEKNSAAGLAVIVCFVGVDIPLIFFSYMKILSVVLRAAAAGEDRWKAFHTCGTHLIVMMCFYLVGSVTFLSHNLNDPIPTDVNTLMGLLYILFPATVNPVIYGVRTKEIRNGFFRIFKVQVKNMMTVKVSPAGTGQT
>LOCXPOR116.353.HIT1.OR.2R.299.7tm_4.exons1.CAKAKS010000068.1.Sebastes_aleutianus
VGGVAGHELLPQHLRVQRFPGAAETPPAAGTAVLRLLPDGAAGKLSAGVRDPQRGESAQPHVPPHLHTLRRRRPRGHRHHPQHAPQLPLRLGRDLIGWLLDSDVLHSLPVLTGVDAAAGDGAGPLRGHLPTNALRQNHRLLHVREAAALHAGPQRLHYGDAGRFGRFTAVLRLERDPALLLRPHGAGQPGVRWHGEKQRGGPRCDRLLRGRGHTAHLLLLHEDPERRVASRGGRRGPLEGVSHLWHSSDRHDVFLPGGQRHIPLSQPQRPHTDGRQHPHGTPLHPVPSDGQPRHLRSSN
>LOCXPOR118.354.HIT1.OR.2R.316.7tm_4.exons1.CAKAKS010000068.1.Sebastes_aleutianus
RMENVSSHKHFVLDGFSELGVLRPVLFLPFFVMFVVSLLANSLLLYVIVSQRSLHSPMCVLIAGMACVDLSLPLFFVPHMLLSFLLDWRGISLSGCLTQMYFVHLLGAFQATLLLWMALDRYFAICTPLYYHERMALPSFLKFVVPALIRNVFMVSLVVSLAGSLPFCAANVMDHCFCEHMALVQLACGSTAVNSLVGLISVFLISVADFIFIAASYVIIFSSVLSSGKSAVKALHTCVTHIVVITVHLTIALIVFLSYRIRNGFPVAGRVFFSIMYLLFPSCFNPIVYGIRTAEIRQHILKTLRCGRFVRTVNYS
>LOCXPOR119.355.HIT1.OR.2R.316.7tm_4.exons1.CAKAKS010000068.1.Sebastes_aleutianus
RMENVSSHKHFVLDGFSELGALRPVLFLPFFVMFVVSLLANSLLLYVIVSQRSLHSPMCVLIAGMACVDLSLPLFFVPHMLLSFLLDWRGISLSGCLTQMYFVHLLGAFQSTLLLWMALDRYFAICTPLYYHERMALPSFLKFVVPVLIRNVFMVSLVVSLAGSLPFCAANVMEHCFCEHMALVQLACGSTAVNSLVGLISVFLIPVVDFILIAASYVVIFSSVLSSGKSGVKALHTCVTHIVVITVSLTIILTAFLLYRIRNGLPVAGRVFFSIMYLLFSSCFNPIIYGLRTAEIRQHILKTLRCGRFVRTVNYS
>LOCXPOR120.356.HIT1.OR.2R.316.7tm_4.exons1.CAKAKS010000068.1.Sebastes_aleutianus
RMENVSSHKHFVLDGFSELGALRPVLFLPFSIMFVVSLSANSLLLYVVVSQRSLHSPMCVLIAGMACVDLSLPLFCVPHMLLSFLLGWRGISLSGCLTQMYFIHFVAAFQSTLLVWMALDRYFAICTPLYYHERMSLPSFLKFIVPLVARNFLLITLFVGLAGSLSFCTTNVMNHCFCEHMALVQLACGSTAVNNLVGLLTIFLNPVADFIFIAASYVVIFSSVLSSGKSGVKALHTCVTHIVVITVSLTIALVAFLSYRIRNGLPAAVRVFISTMYLLFPSCFNPIVYGIRTAEIRQHILKTLTGGRFVRTEPRS
>LOCXPOR121.357.HIT1.OR.2R.301.7tm_4.exons1.CAKAKS010000068.1.Sebastes_aleutianus
MLNSTQVSHFTLAAYFDTGGFKYLYFMVVMSLYVFIVSANVLLIVVICSNRSLHEPMYLFLCSLFVNELYGSTGLFPFLLVQILSDIHTVAAPLCFTQIFFVYSYGNIEFLNLTIMSYDRYLAICYPLQYNTRMTWNKVVVLIAVIWLLTFLVNFVTLTLIVPLQLCGNVINKVYCDNHSIVKLACYDTTVNNIYGLIVSSLAIFCPLILILYSYIKILKVCYSGSKQTRQKAVSTCTPHLASLLNFSFGASFEILQSRFNMNNLPNMLRMFLSLYFLTCSPLFNPVMYGLKLAKIRVACK
>LOCXPOR122.358.HIT1.OR.2R.300.7tm_4.exons1.CAKAKS010000068.1.Sebastes_aleutianus
MNSTQVSYFTLAAYFDTGGFKYLYFMIVMSLYVFIVSANVLLIVVICSNRSLHEPMYLFLCSLFVNELYGSTGLFPFLLVQILSDIHTVAAPLCFTQIFFVYSYGSIEFLNLTIMSYDRYLAICYPLQYNTRMTWNKVVVLIAVIWLLIFLVNFATLPLIVPLQLCGNVINKVYCDNHSIVKLACYDTTVNNIYGLIVSSLAIFCPLILILYSYIKILKVCYSGSKQTRQKAVSTCTPHLASLLNFSFGASFEILQSRFNMNNLPNMLRMFLSLYFLTCPPLFNPVMYGLKLAKIRVACK
>LOCXPOR123.363.HIT1.OR.2R.307.7tm_4.exons1.CAKAKS010000068.1.Sebastes_aleutianus
MINSTQVSYFTLDAYFHTGTFKYFYFMIVVCLYVFIVCANVLLIVVICSNRSLHEPMYLFLCSLFVNELYGSTGLFPFLLVQILSDIHTVAAPLCFLQMYSLHTYGAVEYLNLAVMSYDRYLAICCPLQYNTRMTHNKIATLIALTWLYPLLACIFIIYLNSHSQLCGNIIYKVYCDSHSVVKLACSEAHVVNAYGLIASFGTIFGALMFILYTYIKILIVCFSGCKQTRQKAVSTCTPHLASLFNFSVGASFELLQSRFDMNNVPNMVRIFLSLYFLTCPPLFNPVLYGLKMSKIRVVGKSLMSNV
>LOCXPOR124.366.HIT1.OR.2R.307.7tm_4.exons1.CAKAKS010000068.1.Sebastes_aleutianus
MNSTQVSYFTLAAYFDTGGFKYLCFIVIMSLYLLIVSANVLLIVVICSNRSLHEPMYLFLCSLFVNELYGSTGLFPFLLVQILSDIHTVAAPLCFLQNFCLNSYGGVEYLNLAVMSYDRYLAICYPLQYNTRMTRDKIAALIAVTWLYPCCAVVVSLSLSSPLQLCGNIIHKVYCDTHSVLKLACSDTNVINIYGLIATFSTISVSLLVILYTYIKILKVCFSGCKQTRQKAVSTCTPHLASLLNFSIGASFEIIQSRFNMSSVPNVLRIFLSLYFLTCQPLFNPVLYGLKMSKIRAICKSLISNAD
>LOCXPOR125.369.HIT1.OR.2R.307.7tm_4.exons1.CAKAKS010000068.1.Sebastes_aleutianus
MNSTQVSYFTLAAYFDTGGFKYLYFIVIMSLYLLIVSANVLLIVVICSNRSLHEPMYLFLCSLFVNELYGSTGLFPFLLVQILSDIHTVAAPLCFLQVYCVHSYGAVEYLNLAVMSYDRYLAICYPLQYNTRMTRDKIAALIAVTWLYPCCAMVVSLSLSSPLQLCGNIIHKVYCDTHSVLKLACSDTNVINIYGLIATFSTISVSLLVILYTYIKILKVCFSGCKQTRQKAVSTCTPHLASLLNFSIGASFEIIQSRFNMSSVPNVLRIFLSLYFLTCQPLFNPVLYGLKMSKIRAICKSLISNAD
>LOCXPOR126.370.HIT1.OR.2R.304.7tm_4.exons1.CAKAKS010000068.1.Sebastes_aleutianus
MINTTQVLHFTLSAYFNTGLFKYLHFIIIMSLYVFIISANLLLIVVICSNRSLHEPMYLFLCSLFVNELYGSTGLFPFLLVQILSEVHTVSAPLCFLQNFLLFFYGGVELLNLAVMSYDRYLAICYPLQYNMRMTSNKIAMLIAVAWLYPFLTCVVMILLSSSLQLCGNIINKVYCVNYSLVKLACSDAHVVNTYGLIASFGTIFVPLILILYTYMKIFKVCFSGSKQTRQKAVSTCTPHLASIFNFSFGAGFEILQNRFNMNGVPNMFRIFLSLYFLTCQPLFNPVMYGLNLSKIRVTCKSLI
>LOCXPOR127.371.HIT1.OR.2R.304.7tm_4.exons1.CAKAKS010000068.1.Sebastes_aleutianus
MINSTQVFYFTLSAYFNTGLFKYLHFIIIMSLYVLIISANLLLIVVICSNRSLHEPMYLFLCNPFVNELYGSTGLFPFLLVQILSDIYTVSAPLCFLQNFLIFFYGAVEYLNLAVMSYDRYLAICYPLQYNTRMTSNKIAMLIAVAWLYPLFICVVMIVLSSSLQLCGNIINKVYCINYSLVKLACSDAQVVSTYGLLATFGTIFVPLILILYTYLKIFKVCFSGSKQTRQKAVSTCTPHLSSLLNFSFGCCFEIIQSRFNMNGVPNMLRIFLSLYFLTCQPLFSPVMYGLNLSKIRRTCKSLI
>LOCXPOR128.372.HIT1.OR.2R.307.7tm_4.exons1.CAKAKS010000068.1.Sebastes_aleutianus
MINSTQVSYFTLTAYFHTGMFKYLYFIIIMCLYVLIISANVLLVVVICSNRSLHEPMYLFMCSLFVNELYGSTGLFPFLLVQILSDVHTVAAPLCFLQIFIVYSYVCVELLNLAAMSYDRYLAICYPLQYNTRMPFNKIAFLIALAWFYASVACFVPITLSVHLQLCGNVINKVYCDNYSIVKLACSNTTVNNIYGLIGTFAVIICPLSLILYTYMRILRVCFSGCKQTRQKAVSTCTPHLASLLNFSFGAFFEIIQSRFNMNGLPFMIRIVLSLYFLTCQPLFTPLLYGLNMSNIRVICKKQFFSK
>LOCXPOR140.374.HIT1.OR.2R.275.7tm_4.exons1.CAKAKS010000068.1.Sebastes_aleutianus
MCLYVLIISANVLLVVVICSNRSLHEPMYLFLCSLFVNELYGSTGLFPFLLVQILSDIHTVAAPLCFLQIFCLYSYGGVEYLNLAVMSYDRYLAICYPLQYNTRMTSNKIAVLIAVTWFCPLLLCLVMASLSSSLRLCGNIINKVYCDNYSIVKLACYDTTVNNIYGLIVSTLSIFFPLILIFYTYIKILRVCFSGCKQTRQKAVSTCTPHLASLLNFSCGACFEILQSRFNMNNLPNMLRIFLSLYWLTCQPLFNPLLYGLNMSKIRIICRNRL
>LOCXPOR129.375.HIT1.OR.2R.307.7tm_4.exons1.CAKAKS010000068.1.Sebastes_aleutianus
MMNSTQVPYFSLTAYFDTGLFKYLYFIIIMCLYVLIISANVLLIVVICSNRSLHEPMYLFLCSLFVNELYGSTGLFPFLLVQILSDIHTVAAPLCFLQIFCVYTYASIQFSNLAVMSYDRYLAICCPLQYNTRMTHNKVISFIALTWLYPFIAIYILISLSVPLQLCGNIITKVYCDNYSIVKLACSDTRVNNIYGIVYTFTTVILVLLIFYTYIKILRVCFSGCKQTRQKAVSTCTPHLASLLNFSFGCFFEIIQNRFNMKYVPNMLRIILSLYWLTCQPLFNPVLYGLKITKIRITCKSVLFGKM
>LOCXPOR130.376.HIT1.OR.2R.304.7tm_4.exons1.CAKAKS010000068.1.Sebastes_aleutianus
VMNSTKFSYFTLSPFFDTRPFEYLYFIIVMSLYVLIICANLLLIVVICSNRSLHEPMYLFLCSLFVNELYGSTGLFPFLLVQILSDIHTVAAPLCFTQIFCVYTYANVEFCNLAVMSYDRYLAICYPLQYNVHMTYNKTAVLIALTWLYPFIAIGVLISLSGSLQLCGNVINKVYCDNYSIVKLACSDTTVNNIYGMIYTAATICVVLLIFYTYMKILKVCFSGSKQTRQKAVSTCTPHLASLLNFSFGAFFEIIQSRFNMNNLPNMLRIILSLYWLTCQPLFNPLLYGLNLTKIRMMCKTLIF
>LOCXPOR131.377.HIT1.OR.2R.309.7tm_4.exons1.CAKAKS010000068.1.Sebastes_aleutianus
MMINSTQVSYFTFTAYFDIGLFKYLFFIIIMSLYVLIVCANLFMVVVICSNRSLYEPMYLFLCSLFVNELNGSTGLFPFLLVQIISDIHTVAAPLCFLQIFCLYIYANVQFYNLAVMSYDRYLAICCPLQYNTRMTHNKVAMLIALTWLFPLLNIIVMMSLSTSLQLCGNIINRLYCDNYSIVKLSCSDTTVNNIYGLSYVFTVLIVLAVLICYSYMRILKVCYSGSKQTRQKAFSTCTPHLASLLNFSFGCFFEVIQGRLNMNGAPVMLRIFLSLYFLTCQPLFNPLIYGLNLTKIRIICKSLVFGKM
>LOCXPOR132.381.HIT1.OR.2R.319.7tm_4.exons1.CAKAKS010000068.1.Sebastes_aleutianus
MLNSTSSTLSYFILEAYVHVGTLRYFYFIITAMLYVVIVIVNTSLVVVICSNRSLHEPMYLFLCSLFVNELYGSTGLFPFLLVQILSDIHTVAAPLCFLQIFCLYSYANIELCNLAVMSYDRYLAICCPLQYNTRWTFNKVFIFIVVIWLYSFVRCIINISLNIRLTLCGNVINSLYCRNYLIIKLACSDTHVNNIHGLFGVVLSILVPLLPILFSYMRILRVCFSGSKQTRQKAVSTCTPHLASLLNFSFGCLFEILQSRFDMSGVPRAMRIILSLYFVILQPLLNPIIYGMQMSKIRNTCKRLFCCKMMISHREPML
>LOCXPOR133.382.HIT1.OR.2R.311.7tm_4.exons1.CAKAKS010000068.1.Sebastes_aleutianus
STLSYFILSTYIHVGTLRYLYFMITAMLYVVIVIVNIFLIVVICMNRSLHEPMYLFLCSLFVNELYGSTGFFPFLLVQILSDIHTVAAPLCFTQIFCLYTYAHVEYLNLAVMSYDRYLAICYPLQYNTRMTFNKAVIFIVVLWLYSFVKFLITLFLNIRLTMCGNVINSLYCHNYLVVKLACSDTQVNNYYGLFGTVLTILVPLLPILFFYMRILKVCFSGCKQTRQKAVSTCTPHLASLLNFSFGCCFEILQSRFDMTGVPRVMRIILSLYFLIIQPLLNPFMFGLQMTKIRNTCKHVLCYKMLGCHRDT
>LOCXPOR135.384.HIT1.OR.2R.318.7tm_4.exons1.CAKAKS010000068.1.Sebastes_aleutianus
MLNSTSSTLSYFILEAYVHVGNLKYLYFMITAVFFIVIVIVNTFLIVVICMNRSLYEPMYLFLCSLFVNDLYGSTGLFPFLLVQILSDIHTVSALLCFIQIFCVYSYGNIEICSLAVMSYDRYLAICYPLQYNTRMTFNKALYFIIMVWFYCCVKFLITLSLNIRLTRCGNIINSLYCHNYLVVKLACSDIKVYNYYGLVIIPVSVLVPLLPILFSYMRILRVCFSGSKQTRQKAVSTCTPHLASLLNFSFGSCFEILQSRFYITGVPRVLRMILSLYFLIIQPLLNPFMFGLQMTKIRNTCKHVLCYKMLGCRRDTI
>LOCXPOR135.385.HIT1.OR.2R.318.7tm_4.exons1.CAKAKS010000068.1.Sebastes_aleutianus
MLNSTSSTLSYFILEAYVHVGNLKYLYFMITAVLSIVIVIVNTFLIVVICSNRSLHEPMYLFLCSLFVNELYGSTGLFPFLLVQILSDIHTVSAPLCFIQIFCLYTYGNIEFCSLAVMSYDRYLAICYPLQYNTRMTSNKAVIFIIMLWLYSFVKFLIVILLNIRLTLCGNIINSLYCQNYLVVKLACSDIKVNNYYGLFSTAVSVLVPMLPILFSYMKILKVCFSGSKQTRQKAVSTCTPHLASLLNFCFGCCFEILQSRFYITGVPRVLRLILSLYFLIIQPLLNPFMFGLQMTKIRNTCKHVLCYKMLGCRRDTM
>LOCXPOR136.386.HIT1.OR.2R.313.7tm_4.exons1.CAKAKS010000068.1.Sebastes_aleutianus
LHQLSYFILEAYVHVVNLKYLYFMITAVLYIVIVIVNTFLIVVICSNRSLHEPMYLFLCSLFVNELYGSTGLFPFLLVQILSDIHTVSAPLCFLQIFCVYTYGNIEICSLAIMSYDRYLAICYPLQYNTRMIFNKALYFIIVVWFYCCVKFLITLSLNIRLTLCGNIINSLYCHNYLVVKLACSDIQVSNYYGLFGTVLSILVPMLPILFSYMEIFKVCFSGSKQTRQKAVSTCTPHLVSLLNFSFGCCFEILQSRFDMTSVPRVLRMILSLYFLIIQPLLNPFMFGLQMTKIRNTCKHVLCYKMLGCRRDSM
>LOCXPOR138.387.HIT1.OR.2R.305.7tm_4.exons1.CAKAKS010000068.1.Sebastes_aleutianus
FVGEVLEDSGPDLVQVHAVDDGVDEGRDHQELCSQRVLQRLQRAAAAAVTGIHDVEHQRTEEDEQRGEVRQTRLYELPAVGVQPERGSDQVGVGHQDQDGLQDVRERQHEAVDVVDRRVGARQLHHLPVGAEDLLDVASAERQVGSQRDADRRLQQREAPGEQQQLRHPLPRHQRLVLQRLTDGEVAVVRHDGQTGELAEDVTVNAKQLRQTAGVRDGVRVGQKVVKQLRVETGRSADAVKTQVAHEDVDRLVERLLQTDGDDERHVDEDRQDVRHQSEGEERLAVGQRVIETLKLQHQLRLILH
>LOCXPOR138.387.HIT1.OR.2R.305.7tm_4.exons1.CAKAKS010000068.1.Sebastes_aleutianus
MENKSELVLELQGLNDSLTNRQTFFAFALMSYVLTIFVNVTLIVTVCLEKTLHQPIYVFMCNLCFNGICGASSFYPKLLYDLLADSHAITYSGCLAQLFGVYCYVFCEFTSLTVMAYDRYLAICKPLQYQTLMTGQRVAQLLLLTWCFSLLETAIGVTLTANLPLCRRHVKKIFCTNWEVVKLSCSDTTVNNIYGFVLTFSHILQTVLILVSYTHLVRASLRLHSDRRKFVQTCLPHLATLLVFLGSLMFDIMYSRYGGGGGTLQALQNALAAEFLVVPPLINPIIYGMNLHQIRTRILQNFTHK
>LOCXPOR139.390.HIT1.OR.2R.309.7tm_4.exons1.CAKAKS010000068.1.Sebastes_aleutianus
MMMINSTQVSYFSLTAYFDTGLFKYLYFIIIMCLYVLIISANVLLIVVICSNRSLHEPMYLFLCSLFVNELYGSTGLFPFLLVQILSDIHTVAAPLCFLQIFCVYTYVCVEFLNLAVMSYDRYLAICCPLQYNTRMTLNKVAVLVAVTWLFPVVAIAVLISLSVPLQLCGNVINKVYCGNYSIVKLACSDTSVNNIYGLIYTVVSIIIPLLLILYTYIKILMVCFSGCKQTRQKAVSTCTPHLASLLNFSFGGCFQILQSRFDMSGVPNMMRIFLSLYFLSCQPLFTPLLYGLNMSRIRSACRRVLCGD
>LOCXPOR140.391.HIT1.OR.2R.305.7tm_4.exons1.CAKAKS010000068.1.Sebastes_aleutianus
MMNSTQVSYFSLTAYFDTGLFKYLYFIIIMCLYVLIISANVLLIVVICSNRSLHEPMYRFLCSLFVNELYGSTGLFPFLLVQILSDIHTVAAPLCFLQIFCLYSYGGVEFLTLAVMSYDRYLAICYPLQYNTRMTHTKVTVLTALIWFYPLVVNTYIVSGLTVPLRLCGNVINKVYCDNYYVVKLACSDTSVNNIFGLAHMFTVIFALIILILFSYMRILRVCFSGSKQTRQKAVSTCTPHLASLLNFSFGCFFEIVQSRFNISNLPNMFRVFLSLYWLICQPLINPLLYGLKMSKIRIICRSLL
>LOCXPOR141.392.HIT1.OR.2R.307.7tm_4.exons1.CAKAKS010000068.1.Sebastes_aleutianus
MMNSTQVSYFALVAYFDTGLFKYLYFLLIMSLYVFIVSANVLLIVVICSNRSLHEPMYLFLCSLFVNELYGSTGLFPFLLVQILSDIHTVAAPLCFLQIYLIHFYGSVELFTLGVMSYDRYLAICCPLQYNSRMSGGRVAVLTAFVWFYSVLATVVMMSLSVPLQLCGNMINKVYCDNYSIVKLACSDTTVNNIYGIVYIFTVIVSLIILILFSYMRILRVCFSGCKQTRQKAVSTCTPHLASLLNFSFGAFFEIVQGRFNMKYVPNMLRVFLSLYWLTCQPLFNPLLYGLNMSKIRIICRGLALGR
>LOCXPOR142.394.HIT1.OR.2R.305.7tm_4.exons1.CAKAKS010000068.1.Sebastes_aleutianus
MNVSVSSAPPITFTVYSSLSLHSVALVVCVLVFYVSGLCVNLLLVLVICSEPGLHRPMYVLLVNLSLSGVMGSTSACPHIIKHLLSARQETSLAACLAQVFFTNVYGGCIFCILALMAYDRYVSICKPLLYHAIVTPARVRAMLLLVYFTLGSTSAVQVYLTSGLRLCRHSVDKLLCDGLAIANLSCTETPLIGVYGLCCALGLVVLPCFLVILSYVHIFTVILKTSKESQMRALQTCTPHLVTFVNFSVASFFGVIYNRLSHEVPKAANVFTFFTFFVIPPLLHPIIYGIKMKEIRQSINKMMK
>LOCXPOR143.396.HIT1.OR.2R.316.7tm_4.exons1.CAKAKS010000074.1.Sebastes_aleutianus
MENSTFGGDILILEGLKVTSQSFIPAFILLLLIYIFIMVSNIGLVVLILRSRSLHQPMYLLFCNMSINDVFGATIIIPHVLRDLLISDSVRYIHYIDCAIQAFCVHLHASASHTVLMIMAFDRYVAICNPLRYASIVTNRMVLELSVAAWGTAFVLVVILVGLSVHLSRCRSVIFNLFCDNASLFKLSCESVLVNNIYGLGYTVVLLGSSIGSVTLTYLKIAAVCVRSKSKVLNSKALQTCATHLVVYIILLVSGFVIVILHRFPQLADHRKVAAVMGHVVLPALNAIIYGLQIKEVRQRIMALFHNNKVALMGVK
>LOCXPOR144.397.HIT1.OR.2R.306.7tm_4.exons1.CAKAKS010000074.1.Sebastes_aleutianus
MENHTLNTDVLLLEGLKVTPQSSLPAFILLLLIYIFIMVSNIGLAVLILTERSLHEPMYLLFCNMSINDAFGATTIIPRLLSDIFIPITDRYIHYIVCAVQAFCAHFNASATHTVLMIMAFDRYVAICNPLRYATIMTMVKLSVSAWGVSLLMVVILVGLSVRLSRCRWAIVNPFCDNASLFKLSCESVLINNIYGLGYTVVLLGSSIGSVTLTYLKIAIVCLSSKNKALNSRALQTCATHLAMYVIMFVSGCIVIILHRFPHLSDHRKLASILFHVVPPAMNAIIYGLQIKAIRQKIFIMFTRNT
>LOCXPOR145.398.HIT1.OR.2R.303.7tm_4.exons1.CAKAKS010000074.1.Sebastes_aleutianus
MDNKTLNMDILHLEGLKVNPRSSVPAFILLLLIYIFIMVSNIGLAVLIFMERSLHQPMYLLFCNMSINDVFGATAIIPRLLSDIFIPITERYIHYYECVIQAFCAHYHLGISYTVLMAMTFDRYIAICNPLRYATIMTNRMVVKLSVSAWGVALLLVGILVGLSVRLSRCRWAIVNPFCDNASLFKLSCESVLINNIYGLGYTVVLLGSSIGSVILTYLKIAIVCFNSKTKASNSRALQTCASHLVVYVILFMSSSIMVTFHRFPHLSEHRKLASILLHVIPPALNPIIYGLQIKAIRQKMFI
>LOCXPOR148.399.HIT1.OR.2R.310.7tm_4.exons1.CAKAKS010000074.1.Sebastes_aleutianus
MDNKTFNMDILHLEGLKVNPRSSVPAFILLLLIYIFIMVSNIGLAVLIFMERSLHQPMYLLFCNMSINDVFGATTIIPRLLSDIFIPITERYIHYYECVIQAFCAHYHLGISYTVLMAMTFDRYVAICNPLRYATIMTNRMVVKLSVLAWGVALLLVGILVGLSVRLSRCRWAIVNPFCDNASLFKLSCESVLINNIYGLGYTVVVLGASIGSVILTYLKIAIVCFNSKTKASNSRALQTCASHLVVYVIMFMSVSIMVTFHRFPHLSEHRKLASILLHVVPPAMNPIIYGLQIKAIRQKIFIRKMTRKT
>LOCXPOR147.400.HIT1.OR.2R.303.7tm_4.exons1.CAKAKS010000074.1.Sebastes_aleutianus
MDNKTFNMDILHLEGLKVNPQSSIPAFILLILIYIFIMVSNIGLAVLIFMERSFHQPMYLLFCNMSINDVFGATTIIPRLLSDIFIPITERYIHYYECVIQAFCAHYHLGISHTVLMIMTFDRYVAICNPLRYATIMTSRMVLKLSVLAWGVALLMVLILVGLSVRLSRCRWAIVNPFCDNASLFKLSCESVLINNIYGLGYTVVLLGSSIGSVTLTYLKIAIVCLNSKTKASNSRALQTCATHLVVYVIMFVSGCIMVILHRFPHLSEHRKLASILLHVVPAAMNPVIYGLQIKAIRQKIFI
>LOCXPOR148.401.HIT1.OR.2R.310.7tm_4.exons1.CAKAKS010000074.1.Sebastes_aleutianus
MDNKTFNMDILHLEGLKVSPQASVPAFILLLLIYIFIMVSNIGLAVLIFMERSLHQPMYLLFCNMSINDVFGATTIIPRLLSDIFIPITERYIHYYECVIQAFCAHYHLGLTYTVLMIMTFDRYVAICNPLQYATIMTNRMVVKLSVLAWGVALLMVLILVGLSVRLSRCRWAILNPFCDNASLFKLSCESVLINNIYGLGYTVVLKVSSIGSVTLTYLKIAIVCLNSNTKASSSRALQTCASHLVVYVIMFMSGSIMVILHRFPHLSEHRKLASILLHVVPPAMNPIIYGLQIKAIRQKIFIRKVTRNT
>LOCXPOR149.408.HIT1.OR.2R.320.7tm_4.exons3.CAKAKS010000074.1.Sebastes_aleutianus
MENVTMVTPLKQPIVFELEGFYVPRGYGAFLFFLALFHYMVVLLANGVVLCVIVMDKSLHRPMFVMVCNLVVCNLLGATAVLPRLMMHFLTGQKKIAYIPAIAQAFSVHTYGFAVQTILGVMAYDRYIAVCEPLRYNAIMTSARLYCCCALAWFVAVLCIAVLFAFHMNTPLCGNTIKHVYCSNRSILRLACSPTPINNIYGLSMTWFLNASIFLIIAFSYIRILHASVKQGRADNAVRSKAFQTCAPHLVVYVLYGIASVVIIVSHRFPSLSRNIKKFFSILLIIIPTAINPIIYGLVSKELRASIIKHFTKLQVRHKK
>LOCXPOR150.412.HIT1.OR.2R.310.7tm_4.exons3.CAKAKS010000074.1.Sebastes_aleutianus
MENVTMVTPLKQPIVFELEGFYVPRGYGAFLFFLALFHYMVMLLANGVVLCVIVMDKSLHRPMFVMVCNLVVCDFLGATAVLPRLMMHFLTGQKKIAYIPAIAQAFSVHTYGVAVQTILGVMAYDRYIAVCELLRYHAIMTSARLYCCCALAWVVALLCIAVLFAFHMNTPLCGNTIKHVYCSNRAILMLACSPTPLNNIYGLSMSWSVSTSIFLIIAFSYFRILHASVKRGRADNAVRSKAFQTCAPHLVVYVLYEIASVVINVSHRFPSLSQNIKKFFSLMFIIMPPAINPTIYGLVSKELRASIIKH
>LOCXPOR151.414.HIT1.OR.2R.301.7tm_4.exons1.CAKAKS010000074.1.Sebastes_aleutianus
NYTYNSFTLQLEGLNVSKDSMYPVFLFFFFSYLIILVANAGIAVLVFMDKNLHQPMYLLLCNLSVNDILGNSILVPRLLIDMLKPPSERLISYYECVFQAFTTHMFSTTAHTVLMIMAFDRYVAICNPLRYATIMTTNMLMKLTAAAWGVAIVLVGILLGLTIRLNRCRTLIRSLYCNNAGLFKLSCDSVFINNVYGLTFTVVLFTGSIGSMIVTYTKITVVCLCSNNKSLNSKALKTCSTHLVVYMIMLFSGMSIITLHRFPQYSDSRKLVAILYHIVPGILNPIIYGLQSKEMRKCFSK
>LOCXPOR152.415.HIT1.OR.2R.325.7tm_4.exons1.CAKAKS010000074.1.Sebastes_aleutianus
ISVTHDICYCRFMENYTFNSFTLQLEGLNVSKDSLCPVFLFFLFSYICIMLMNVGIAVLVFIDKNLHQPMYLLFCNLPVNDILGNSIMVPRLLSDMLLPPSELLISYYECVVQAFTTHMFGTTTHTVLMIMAFDRYVAICNPLRYAAIMTNKIVIKLTVSAWGVAFVLVGILLGLTIRLNRCRTLITNPYCDNASLFKLSCDSVFINNVYGLTFTVVLFTASIGTMVLTYTKITVICLTSNNKSLNSKALKTCSTHLVVYLIMLISGFIVIILHRFPQYSEYRKLSAILFHIIPASLNPIIYGVQSAEICKSLSKLLRSKPVMPL
>LOCXPOR153.416.HIT1.OR.2R.326.7tm_4.exons1.CAKAKS010000074.1.Sebastes_aleutianus
VVTIRALFCSFRLMENYTYNSFTLQLEGLNVSKDSLYPVFLLFFFSYLFIMVVNVGITVLVFIDKNLHQPMYLLFCNLPFNDVLGNSILVPRLLIDMLRPPSERLISYYECVAQAFTSHMFGTTSVTVLMIMAFDRYVAICNPLRYATIMTNKMVIKLTVSAWGAALVLVGILLGLTIRLNRCRTLIKSPYCENASLFKLSCDSVFINNVYGLTFTVVLFTASIGSMVITYTNIAVVCLTSNSKSLNSKAFKTCSTHLVVYLIMVLTGVANIVLHRFPQYTDYRKLTSILFHIVPGCLNPIIYGVQSKEIRKFLSKLFEPKKILPS
>LOCXPOR154.417.HIT1.OR.2R.321.7tm_4.exons1.CAKAKS010000074.1.Sebastes_aleutianus
TLFCSFRLMENYTNNSFTIQLEGLNASKDSLYPVFLLFFFSYLFLMVVNVGIAVLVFIDKNLHQPMYLLFCNLPINDILGNSILVPRLLIDMLRPPSERLISYHECVVQAFTIHLSGTASVTVLMIMAFDRYVAICNPLRYATIMTNKMVINLIVSAWGVALVLIGILLGLTIRLNRCRTLIDSPYCDNASLFKLSCDSVFINNAYGLTFTVVLFTASIGSMVITYTKIAVVCLTSNNKSLNSKALKTCSTHLVVYLIMVISAISNVTLHRFPQFTDYRKLSRIFFHIIPGCLNPIIYGVQSKEIRKFLSKLSGPKKILPS
>LOCXPOR155.418.HIT1.OR.2R.321.7tm_4.exons1.CAKAKS010000074.1.Sebastes_aleutianus
ALFCSFRLMENYTNNSFKLQLEGFNLSKDSMYPMFLLFFFSYMFLMVVNVGITVLVFIDKNLHQPMYLLFCNLPINDILGNSILVPRLLMDMLRPPSERLISYHECVVQAFTIHMSGTASVTVLMIMAFDRYVAICNPLRYATIMTNKMVIKLIVSAWGVAFVLIGILLGLTIRLNRCRTLITNPYCDNAGLFKLSCDSVFINNAYGLTFTVVLFTGSIGSMIVTYTNIAVVCLTSKNKSLNSKALKTCSTHLVVYLIMLLCAISNVTLHRFSQFTDYRKLSRILFHIVPGCLNPIVYGVQSKEIRKFLSKLFEPKKILPS
>LOCXPOR156.419.HIT1.OR.2R.348.7tm_4.exons4.CAKAKS010000074.1.Sebastes_aleutianus
MELLPFDISPESPRDSYLSLSTNHRSSSLNGTWGPEGVTFFIIQGLANLGQKKMIVFFILLLGYIIILGGNSMIIYVALTDSKLSSPMYFFLYNLSFVDILFTTTAIPKMLSGLLTDVNTISVPGCFIQMHFFIQLGVTNYAILTVMAYDRYVAICNPLRYTAVMTRQIRLLLIAGAWSFSIFCTLPATSMTWQRSYCGPNVVRNGWCDLSAVRRLVCGNTRVDNIVSISFAILALLTTGVLILTSYILIGVSISRMGVAQRLKAFGTCAAHLTVVSISYSSSSCVYISYRVGNFSPEVRIIVSVLFSALTPFLNPMIYSLRNKELRESIRRTLSRLRPAAVLPTKDL
>LOCXPOR157.425.HIT1.OR.2R.348.7tm_4.exons4.CAKAKS010000074.1.Sebastes_aleutianus
MELLPFDISPESPRDSYLSLSTNHRSSSLNGIWGPEGVTFFIIQGLANLGQKKMIVFFILLLGYIIILGGNSMIIYVALTDSKLNSPMYFFLYNLSFVDILFTTTTIPKMLSGLLTDVNTISIPGCFVQMHFFIQLGVTNYAILTVMAYDRYVAICNPLHYTAVMTRQFRLLLIAGAWSFSIFCTLPATSMTWQQSYCGPNVVRNDWCDLSAVRRPVCGNTRLDNIVSISFAILALLTTGVLILTSYVLIGVSISRMGVAQRLKAFGTCAAHLTVVSISYSSASCVYISYRVGNFSPEVRIIVSVLFSALTPFLNPMIYSLRNKELRESIRRTLSRFRPAAVLPTKDL
>LOCXPOR158.428.HIT1.OR.2R.352.7tm_4.exons4.CAKAKS010000074.1.Sebastes_aleutianus
MELLPFDISSESPRDSYLPLSTNHRSSSVNGTWGPEGVTFFIIQGLANLGQEKIIVFVILLLGYIIILGGNSMIIYVALTDSKLSSPMYFFLYNLSFVDILFTTTTIPKMLSGLLTDVNTISVPGCFVQMHFFFQLGITDYAILTVMAYDRYVAICNPLRYTAVMTRQIRLLLIAGAWSFGILGSLPATSMTWQRSYCGPNVVRNGWCDLSAVRRLVCGNTRVDNIVSISFAILSLLTTGVLILTSYILIGVSISRMGVAQRLKAFGTCAAHLTVVSISYSSASFVFISYRIGKFSPEVRIVVSVLFSALTPFLNPMIYSLRNKELRESIRRTLSRFTPAAVLPTKDVNTVS
>LOCXPOR159.430.HIT1.OR.2R.345.7tm_4.exons4.CAKAKS010000074.1.Sebastes_aleutianus
ISFCVDNKSHNDSYLPLSTNHRSSSANGTWGHDGVTFFIIQGLVDLGEKKMILFSFLLLAYIIILGGNSMIIYVALTDSKLNSPMYFFLYNLSFVDIVYTTTTIPNMLSGFLTDVNAISVTGCFVQMYCFIQLAVTGRAILTVMAYDRYMAICNPLRYTAVMTRPTRLLLIAGAWSFGAFCTLPATSMTWQRSYCGPNVVRNGWCDPSSVRRLVCGDTRADNIVSLSFAMVALLTTGILILTSYVLIGVSISRMGVGQRLKAFGTCAAHLTVVSISYSSASCVYISYRVGNISPEVRIIVSVLYSALTPFLNPMIYSLRNKELRESIRRTLSRFRPAAVLPTKDV
>LOCXPOR160.431.HIT1.OR.2R.318.7tm_4.exons1.CAKAKS010000074.1.Sebastes_aleutianus
MENVTFNMDIISIEGLKVTPQSTAPTFILLLLIYIFIMVSNISMVVLITMERSLHQPMYLLFCNMSINDAFGATAIIPRLLSDVFSPIAERYVHYIDCVVQAFASHFHAGTSHTVLMIMAFDRYVAICSPLRYATIMTHRMVVKLSVGAWVAAFISVAILLGLTIRLTRCRRVIINPFCDNASLFKLSCQNLLFNHIYGLGSAVVILGSSLGSVTLTYLRIAMVCLGSKNKVLNSRALQTCATHLAVYLIMLVASFTPMIIHRRPEWADSGKVSSVLFHVVPPALNPIIYGLQCKELRQKIISVFHKNKVMDVKSFHK
>LOCXPOR161.433.HIT1.OR.2R.307.7tm_4.exons1.CAKAKS010000074.1.Sebastes_aleutianus
MNNITFNMDILFLEGLKVTPQSSVPAFILLLLIYIFIMVSNIGLAVLIFMERSLHQPMYLLFCNMSINDAFGATTIIPRLLSDIFIPITERYIHYYECVIQAFCAHFHAGICHTVLMIMAFDRYVAICNPLRYATIMTNRMVVKLSLSAWGVAFLLVGILVGLSVRLSRCRWTIFNPFCDNASLFKLSCENVLINHIYGLGTAVATMAFSVSSVMLTYLRIAKVCLSSKNKALNSKALQTCATHLSVYIIMLFSGCIIIGLHRFPHLSDHRKLASILFHLVPPAMNAVIYGLQIKAVREKIIIIFTR
>LOCXPOR162.434.HIT1.OR.2R.307.7tm_4.exons1.CAKAKS010000074.1.Sebastes_aleutianus
MDNKTFNMDILHLEGLNVNPQSSVPAFILLLFIYIFIMMSNVGLAVLIFMERSLHQPMYLLFCNMSINDAFGATVIIPRLLSDFFIPITERYIHYYECVIQAFCAHFYAGISHTVLMIMAFDRYVAICNPLQYATIMTNRMVVKLSVSAWGVALLMVGILVGLSVRLSRCRWTILNPYCDNASLFKLSCESVLINHIYGLGYTVVLLGSSIGSVTLTYLKIAIVCLSSKNKALNSRALQTCATHLAVYVILFVSCSIIVILHRFPHLSDLRKLASILLQVVPPAMNPVIYGLQMKAIRQKMFIMFNR
>LOCXPOR164.439.HIT1.OR.2R.299.7tm_1.exons2.CAKAKS010000074.1.Sebastes_aleutianus
FSNGTSTVTVNQRDNFLTAVINNVIVVALCISINYINSTLVHTFRKHKIFNSNPRYILFIHLVINDMMQLILSTLLHIVSYALHTIRVGFCLILLTITILTTLNTPLNLAGMAVECYVAICIPLRHGQICTINKTYILIGLIWVASAFSIIPDLFILLATEPLHFFQSKVLCDRDYVFRSPYSLKKRDASHIVFLVLVWLTILYTYFRILFAAKEATVDNTKARNTIVLHGFQLLLCMLTYVKTMFEQGLLYLLPRQNRAIRFVSYVIIQILPRFVSPIVYGLRDHTFRIHMTRYLLCK
>LOCXPOR165.441.HIT1.OR.2R.316.7tm_1.exons2.CAKAKS010000074.1.Sebastes_aleutianus
MNSSSYGSNVTTGPTYRDSYTTAVAKNVIVLCLGLTINYINGTLIHTFRKHQVFYVNPRYILFIHLVVNDMIQLTTTISLFVFSYVFYKINVSLCCLIITFSVFTTLNTPLNLAVMAVECYIAICLPLRHAEFCTIRRTYILIAWIWSMSAVSALPDIFVILATEPVEVFYSTIYCNRDILFRHPIHLKKRDVAYAIYLTGVWLTLFFTYIRIFSVAKSAKAAKSADGDTHKARKTILLHGFQLLLCMLTYVSHLLKRVLVYWFPKHYVHILFASYIIVQIFPRFVSPMVYGLRDQIFRQHLQKYLLCTVRANINP
>LOCXPOR166.442.HIT1.OR.2R.309.7tm_1.exons2.CAKAKS010000074.1.Sebastes_aleutianus
MNVTPGESNVTGAANYRSTFVMAVSKNVIVVVLGITINYINATMIHTFNKHHIFKMNPRFILFIHLVVNDMIQLTTSISLFIFTYTFHTIYVHLCCLLILPAIFTTQNTPLNLAFMAAECYIAVCIPLRYNTICTVKRTYIVIGVIWTMSSLSVLPDVFILLATEPLEFLNSRVFCHRETVFRTTYSQKKRGVSNILFLVMVWLTLFYTYFRIMFVAKAANADAKKARNTILLHGFQVLLCMMVYVQPLLNQVLTYHFPSFVVLIRFVSFIIYQILPRFISLIVYGLRDTTFRKYIRRYLCVVNCHPKM
>LOCXPOR167.443.HIT1.OR.2R.305.7tm_4.exons2.CAKAKS010000074.1.Sebastes_aleutianus
MSESSVNMTVVIEYRDSFTKAVTKNVIVVVLGISINYINASLIHTFRKHQIFYMNPRYILFIHLVINDMIQVTLTVLLFIISYILYKINVSICCTFILLALFATENTPLNLACMAVECYIAICIPLRHMQICTLKRTLMLIGLIWATSMLSVLPDLFITLATEPLDFFHSRVFCLRQTVFPNPLIIKKRDTTYIVYLVIVWVVIVYTYFRILFTAQTASKDAKKARNTILLHGFQVLLCMAGYATPLLKEALLQWFPKNYPDSLFACYIIVQVLPRSISPIIYGIRDKTFRTYLKRYLLCKMSPQ
>LOCXPOR168.446.HIT1.OR.2R.305.7tm_1.exons2.CAKAKS010000074.1.Sebastes_aleutianus
MSESSVNMTVVIEYRDSFTKAVAKNVIVVVLGISINYINASLIQTFRKHQIFYMNPRYILFIHLVINDMIQVTLTVLLFIISYILYKINVSICCTFILLALFATENTPLNLACMAVECYIAICIPLRHMQICTMKRTLMLIGLIWATSMLSVLPDLFFTLATEPLDFFHSRVFCLRETVFPNPLIIKKRDMTYIVYLVIVWFVIVYTYFRILFTAQAASKDAKKARNTILLHGFQVLLCMAGYATPLLKQALLQWFPKNYPDSLFACYIIVQVLPRSISPIIYGLRDKTFRTYLKRYLLCKMSPQ
>LOCXPOR169.448.HIT1.OR.2R.305.7tm_1.exons2.CAKAKS010000074.1.Sebastes_aleutianus
MGESSVNMTVVIEYRDSFTKAVTKNVIVVVLGISINYINASLIHTFRKHQIFYMNPRYILFIHLVINDMIQVTLTVLLFIISYILYKINVSICCAFILLVVFTSENTPLNLACMAVECYIAICIPLRHMQICTIKRTLMLIGLIWAMSLLSVLPDLFFTLATEPLDFFHSRVFCVRETVFPNPLIIKKRDMTNIVYLVIVWVVIVYTYFRILFTAQTASKDAKKARNTILLHGFQVLLCMAGYTTPLLKEALLQWFPKNYPDSLFACYIIVQVLPRSISPIIYGLRDKTFRMYLKRYLLCKMSPQ
>LOCXPOR170.449.HIT1.OR.2R.319.7tm_1.exons1.CAKAKS010000135.1.Sebastes_aleutianus
MSYATSSQTNITVGQQKRGILDIVLFSAPITVPCCVFLFINGVMLFTLRSKLVFRETSRYILLFNLLFADTVQLALSQLLYLIAACRAKLTYPVCGVLTMLTSLTNKISPLMLGLMSLERYVAVCYPLRHATIITIRNTAVAIIVVWSFSSLHVLTQVILLLDFPFEDMESLQMEKFCAKENMLLGQMSDDYDKVYAYFLFVSASVAVTSSYIGVIIAARSASTDKASAHKARNTLLLHLVQLGLSLSSTIYIPVVIAISKVTDRLSIFRIQSFLYVCIILFPRCLSALIYGIRDQTIRSNLKYYLCCRQLSIIPAKAE
>LOCXPOR171.450.HIT1.OR.2R.320.7tm_1.exons1.CAKAKS010000135.1.Sebastes_aleutianus
MSYATSSQTNITVGQQKWGILEIVLFSTQITVPCCVFLFINGVMLFTLRSKLVFRETSRYILLFKLLFADTVQMALSLLLYLLATCKITLTYPVCGVLAMLADLINVISPLILVLMSLERCVAVCYPLRHATIITIRNTAVAIIVVWSFSSLHVLTLVILLLDFPFEDMESLQMERFCAPENMLLGRMSDDYNKAFAYFLFVSAGVAVTSSYIGVVIAARSASTDKASAHKARNTLLLHLVQLGLSLSSTIYNPVVFAISKVTDGLAIVRIRTILYVCIILFPRCLSALIYGIRDQTIRSNLKYHLCCRLKLSLIPAKAE
>LOCXPOR172.451.HIT1.OR.2R.320.7tm_1.exons1.CAKAKS010000135.1.Sebastes_aleutianus
MSYATSSQTNITVGQQKWGILEMVLFSTQITVPCCVFLFINGVMLFTLRSKLVFRETSRYILLFNLLFADTVQMALSLLLYLLATCKITLTYPVCGVLAMLADLINVISPLILVLMSLERCVAVCYPLRHATIITIRNTAVAIIVVWSFSSLHVLTLVILLLDFPFEDMESLQMEKFCASDNMLLGRMSDDYNKAFAYFLFVSAGVTVTSSYIGVIFAARSASTDKASAHKARNTLLLHLVQLGLSLSSTIYNPVVIAISKVTDRLAIVRIRTILYVCIILFPRCLSALIYGIRDQTIRSNLKYHLCCKLKLLIISAKVE
>LOCXPOR173.454.HIT1.OR.2R.320.7tm_1.exons1.CAKAKS010000135.1.Sebastes_aleutianus
MSYATSSQTNITVGQQKRGILEIVLFSAPITVPCCVFLFINGVMLFTLRSKLVFRETSRYILLFNLLFADTVQMALSQLLYLIAACRAKLTYPVCGVLAMLADLINVISPLILVLMSLERCVAVCYPLRHATIITIRNTAVAIIVVWSFSSLHVLTLVILLLDFPFEDMESLQMERFCAPENMLLGRMSDDYNKAFAYFLFVSAGVAVTSSYIGVIIAARSASTDKASAHKARNTLLLHMVQLGLSLSSTIHNHLLIAISKVTEGLAILRIWTILYVCIILFPRCLSALIYGIRDQTIRSNLKYHLCCRQLSIIPAKLRS
>LOCXPOR174.455.HIT1.OR.2R.319.7tm_1.exons1.CAKAKS010000135.1.Sebastes_aleutianus
MSYATSSQTNITVGQQKRGILEIVLFSAPITVPCCVFLFINGVMLFTLRSKLVFRETSRYILLFNLLFADTVQLALSQLLYLIAACRAKLTYPVCGVLAMLADLINVISPLILVLMSLERCVAVCYPLRHATIITIRNTAVAIIVVWSFSSLHVLTLVILLLDFPFEDMESLQMEKFCAPDNMLLGRMSDDYNKAFAYFLFVSAGVAVTSSYIGVIIAARSASTDKASAHKARNTLLLHMVQLGLSLSSTIHNHLLIAISKVTEGLAILRIRTILYVCIILFPRCLSALIYGIRDQTIRSNLKYYLCCRQLLIIPAKAE
>LOCXPOR175.456.HIT1.OR.2R.320.7tm_1.exons1.CAKAKS010000135.1.Sebastes_aleutianus
MSYATSSQTNITVGQQKWGILEIVLFSTQITVPCCVFLFINGVMLFTLRSKLVFRETSRYILLFNLLFADTVQMALSLLLYLLATCKITLTYPVCGVLAMLADLINVISPLILVLMSLERCVAVCYPLRHATIITIRNTAVAIIVVWSFSSLHVLTLVILLLDFPFEDMESLQMERFCAPENMLLGRMSDDYNKAFAYFLFVSAGVAVTSSYIGVVIAARSASTDKASAHKARNTLLLHLVQLGLSLSSTIYNPVVFAISKVTDGLAIVRIRTILYVCIILFPRCLSALIYGIRDQTIRSNLKYHLCCRLKLSLIPAKAE
>LOCXPOR176.457.HIT1.OR.2R.301.7tm_1.exons1.CAKAKS010000135.1.Sebastes_aleutianus
RGVLERVLFITLTTVPCCVFIFINGVMLFTLRSKLVFRETSRYILLFNLLFADTIQLALSQLLYLIAACRIRLTYPVCGVFNMLSDLTFEISPLTLVLMSLERYVAVCYPLRHATIITIRNTAVAIIVVWAFTSLNVFTRVILLLDFPFDDLESLQMKYFCAKENMLLGPMSDDYDKAYTYSLFVSAGVAVTSTYIGVMIAARSASTDKASAQKARNTLLLHLVQLGLSLSSTIYNPLLIALSKVLNRIVLVRIQIVIYVCIVIFPRCLSALIYGIRDQTIRPILIFHLCCRLKFSVIPAK
>LOCXPOR177.458.HIT1.OR.2R.303.7tm_1.exons1.CAKAKS010000135.1.Sebastes_aleutianus
RGVLERVLFITLTTVPCCVFIFINGVMLFTLRSKLVFCETSRYTLLFNLLFADTVQLALSQLLYLIAACRIRLTYPVCGVLSMLSYLTFEISPLTLVLMSLERYVAVCFPLRHATIITIRNTAVAIIVVWAFSSLNILTRVLLLLDFPFEDMESLQMKYFCAKENMLLGPLSDDYEKAYTYSLFVSAGVAVTSTYIGVMIAARSASTDKASAHKARNTLLLHLVQLGLSLSSTIYNPLLIALSKVLNRIVLVRIQIVIYVCIVIFPRCLSALIYGIRDQTIRPILICHLCCRLKVSVIPAKTE
>LOCXPOR210.471.HIT1.OR.2R.308.7tm_4.exons1.CAKAKS010000197.1.Sebastes_aleutianus
MDDELNATYITLGGHVEVNKYRYVYFLVIFTVYILIICSNSTILYLIFIHKNLHEPMYIFIAALLLNSVVFSTAIYPKLLVDILSEKQIISYSACLFQFYIVYAVGSSEFLLLSAMAYDRYVSICKPLQYPTIMTKNTVSIFLFFAWLLPACHTVLPTILSAETKLCNLTLQGIFCSNAIYKLQCVSSRVITINGVVALLDLAILPMLFIILTYTKILIITHRSCREVRKKAAETCLPHLLVLISFSCLCAYGVAIVRLGSNFPKIVNFIMTLQTVLYHPLFNPIIYGLKMNEISKHLKRLFCQAKLV
>LOCXPOR179.476.HIT1.OR.2R.308.7tm_4.exons1.CAKAKS010000197.1.Sebastes_aleutianus
MDDKLNATYITLGGHVEVNKYRYVYFLVIFTVYILIICSNSTILYLIFIHKNLHEPMYIFIAALLLNSVVLSTAIYPKLLVDILSEKQITSYSACLFQFYIVYAVGGSEFLLLSAMAYDRYVSICKPLQYPTIITKNTVSIFLFFAWLLPACHTVLPTILSAETKLCNLTLQGIFCSNTIYKLQCVSSRVITIYGVVGLLDLAILPMLFIIFTYTKILIITHRSCREVRKKAAETCLPHLLVLISFSCLCAYDSTIARLGSNFPKIVNSIMTLQMALYHPLFNPIIYGLKMKEISKHLKRLFCQAKLV
>LOCXPOR14.478.HIT1.OR.2R.308.7tm_4.exons1.CAKAKS010000197.1.Sebastes_aleutianus
MDDELNVTYITLGGHVEVHTYRYLYFLIMFLAYILIILFNFTIVYLIWIHENLHEPMYVFIAALLLNSVAFSTAMYPKLLIDYLSEKQIISYSACLFQFFLCYTLCGTEFLLLSAMSYDRYVSICKPLQYPTIMRKNTVSIFLVLAWLLPACQTSVPVIMSADMKLCNLTLEGIFCNNAIYSLHCVTTKVRTIYGYVALLNFAVFPVLFILFTYTRILIITYRSCREVRTKAAQTCLPHLLVLISFSCLCAYDVVIVRLGSNFPKIVNFIMTLQTVLYHPLFNPIIYGLKMKEISKHLKRLFCQAKLV
>LOCXPOR52.479.HIT1.OR.2R.307.7tm_4.exons1.CAKAKS010000335.1.Sebastes_aleutianus
MDNKTFNMDILFLEGLKVNPQSSVPAFILLLLIYIFIMVSNIGLAVLIFMERSLHQPMYLLFCNMSINDVFGATTIIPRLLSDIFIPITERYIHYYECVIQAFCAHFHAGISHTVLMIMAFDRYVAICNPLRYATIMTNRMVVKLSVLAWGVALLLVGILVGLSVRLSRCRWTIFNPFCDNASLFKLSCESVLINNIYGLGYTVVLMGSSVGSVTLTYLKIAVVCLSSKNKALNSRALQTCASHLAVYIIIFVSCGVIVVFHRFPHLSDLRKLASILLHVVPPAMNPIIYGLQIKAIRQKMFIMFTR
>LOCXPOR182.480.HIT1.OR.2R.316.7tm_4.exons1.CAKAKS010000335.1.Sebastes_aleutianus
MDNVTFNMDTLLLEGLKVNPQSSVPAFILLLLIYIFIMVSNMSLAVLIFTERSLHQPMYLLFCNMSINDVFGATAVIPRLIIDIFIPITERYIHYYECVIQAFCAHFHGGTSHTVLMIMAFDRYVAICNPLRYATIMTNRMVVKLSVLAWGVAFVLIAVSVGLSVRLSRCRRIIFNPFCDNASLFKLSCENVIINHIYGLCSAMGLMAVSLCTVTLTYLQIAKVCLSSKNKALNSRALQTCASHLAVYIILLLSGGVIIALHRFPRLADERKLASILFHLVPPSMNAAIYGLQIKEIRQKVRIAFKMNKKTASEVK
>LOCXPOR183.481.HIT1.OR.2R.314.7tm_4.exons1.CAKAKS010000335.1.Sebastes_aleutianus
MENYTYDSFTLQLEGLNVSKDSLYSVFLLFFFSYLFLMVANVGIAALVFIDRNLHQPMYLLFCNLPFNDILGNSIMVPRLLLDMLRPPSERLISYYECVVQAFTSHMFGTTTHTVLMIMAFDRYVAICNPLRYAAIMTNKMVIKLTVLAWGVAFVLVAILLGLTVRLNRCRTLITNPYCDNASLFKLSCDSVFINNVYGLTFTVVLFTGSIGCMVLTYTRITVVCLTSNNKSLNSKALKTCSTHLVLYLIMLISGFIAIILHRFPQYSDYRKLSAILFHVIPASLNPIIYGVQSAEICKSLSKLFRSKPVVPLF
>LOCXPOR142.482.HIT1.OR.2R.305.7tm_4.exons1.CAKAKS010000380.1.Sebastes_aleutianus
MNVSVSSAPPITFTVYSSLSLHSVALVVCVLVFYVSGLCVNLLLVLVICSEPGLHRPMYVLLVNLSLSGVMGSTSACPHIIKHLLSARQETSLAACLAQVFFTNVYGGCIFCILALMAYDRYVSICKPLLYHAIVTPARVRAMLLLVYFTLGSTSAVQVYLTSGLRLCRHSVDKLLCDGLAIANLSCTETPLIGVYGLCCALGLVVLPCFLVILSYVHIFTVILKTSKESQMRALQTCTPHLVTFVNFSVASFFGVIYNRLSHEVPKAANVFTFFTFFVIPPLLHPIIYGIKMKEIRQSINKMMK
>LOCXPOR141.483.HIT1.OR.2R.307.7tm_4.exons1.CAKAKS010000380.1.Sebastes_aleutianus
MMNSTQVSYFALVAYFDTGLFKYLYFLLIMSLYVFIVSANVLLIVVICSNRSLHEPMYLFLCSLFVNELYGSTGLFPFLLVQILSDIHTVAAPLCFLQIYLIHFYGSVELFTLGVMSYDRYLAICCPLQYNSRMSGGRVAVLTAFVWFYSVLATVVMMSLSVPLQLCGNMINKVYCDNYSIVKLACSDTTVNNIYGIVYIFTVIVSLIILILFSYMRILRVCFSGCKQTRQKAVSTCTPHLASLLNFSFGAFFEIVQGRFNMKYVPNMLRVFLSLYWLTCQPLFNPLLYGLNMSKIRIICRGLALGR
>LOCXPOR140.484.HIT1.OR.2R.305.7tm_4.exons1.CAKAKS010000380.1.Sebastes_aleutianus
MMNSTQVSYFSLTAYFDTGLFKYLYFIIIMCLYVLIISANVLLIVVICSNRSLHEPMYRFLCSLFVNELYGSTGLFPFLLVQILSDIHTVAAPLCFLQIFCLYSYGGVEFLTLAVMSYDRYLAICYPLQYNTRMTHTKVTVLTALIWFYPLVVNTYIVSGLTVPLRLCGNVINKVYCDNYYVVKLACSDTSVNNIFGLAHMFTVIFALIILILFSYMRILRVCFSGSKQTRQKAVSTCTPHLASLLNFSFGCFFEIVQSRFNISNLPNMFRVFLSLYWLICQPLINPLLYGLKMSKIRIICRSLL
>LOCXPOR139.487.HIT1.OR.2R.309.7tm_4.exons1.CAKAKS010000380.1.Sebastes_aleutianus
MMMINSTQVSYFSLTAYFDTGLFKYLYFIIIMCLYVLIISANVLLIVVICSNRSLHEPMYLFLCSLFVNELYGSTGLFPFLLVQILSDIHTVAAPLCFLQIFCVYTYVCVEFLNLAVMSYDRYLAICCPLQYNTRMTLNKVAVLVAVTWLFPVVAIAVLISLSVPLQLCGNVINKVYCGNYSIVKLACSDTSVNNIYGLIYTVVSIIIPLLLILYTYIKILMVCFSGCKQTRQKAVSTCTPHLASLLNFSFGGCFQILQSRFDMSGVPNMMRIFLSLYFLSCQPLFTPLLYGLNMSRIRSACRRVLCGD
>LOCXPOR138.490.HIT1.OR.2R.305.7tm_4.exons1.CAKAKS010000380.1.Sebastes_aleutianus
MENKSELVLELQGLNDSLTNRQTFFAFALMSYVLTIFVNVTLIVTVCLEKTLHQPIYVFMCNLCFNGICGASSFYPKLLYDLLADSHAITYSGCLAQLFGVYCYVFCEFTSLTVMAYDRYLAICKPLQYQTLMTGQRVAQLLLLTWCFSLLETAIGVTLTANLPLCRRHVKKIFCTNWEVVKLSCSDTTVNNIYGFVLTFSHILQTVLILVSYTHLVRASLRLHSDRRKFVQTCLPHLATLLVFLGSLMFDIMYSRYGGGGGTLQALQNALAAEFLVVPPLINPIIYGMNLHQIRTRILQNFTHK
>LOCXPOR138.490.HIT1.OR.2R.305.7tm_4.exons1.CAKAKS010000380.1.Sebastes_aleutianus
FVGEVLEDSGPDLVQVHAVDDGVDEGRDHQELCSQRVLQRLQRAAAAAVTGIHDVEHQRTEEDEQRGEVRQTRLYELPAVGVQPERGSDQVGVGHQDQDGLQDVRERQHEAVDVVDRRVGARQLHHLPVGAEDLLDVASAERQVGSQRDADRRLQQREAPGEQQQLRHPLPRHQRLVLQRLTDGEVAVVRHDGQTGELAEDVTVNAKQLRQTAGVRDGVRVGQKVVKQLRVETGRSADAVKTQVAHEDVDRLVERLLQTDGDDERHVDEDRQDVRHQSEGEERLAVGQRVIETLKLQHQLRLILH
>LOCXPOR136.491.HIT1.OR.2R.313.7tm_4.exons1.CAKAKS010000380.1.Sebastes_aleutianus
LHQLSYFILEAYVHVVNLKYLYFMITAVLYIVIVIVNTFLIVVICSNRSLHEPMYLFLCSLFVNELYGSTGLFPFLLVQILSDIHTVSAPLCFLQIFCVYTYGNIEICSLAIMSYDRYLAICYPLQYNTRMIFNKALYFIIVVWFYCCVKFLITLSLNIRLTLCGNIINSLYCHNYLVVKLACSDIQVSNYYGLFGTVLSILVPMLPILFSYMEIFKVCFSGSKQTRQKAVSTCTPHLVSLLNFSFGCCFEILQSRFDMTSVPRVLRMILSLYFLIIQPLLNPFMFGLQMTKIRNTCKHVLCYKMLGCRRDSM
>LOCXPOR135.492.HIT1.OR.2R.318.7tm_4.exons1.CAKAKS010000380.1.Sebastes_aleutianus
MLNSTSSTLSYFILEAYVHVGNLKYLYFMITAVLSIVIVIVNTFLIVVICSNRSLHEPMYLFLCSLFVNELYGSTGLFPFLLVQILSDIHTVSAPLCFIQIFCLYTYGNIEFCSLAVMSYDRYLAICYPLQYNTRMTSNKAVIFIIMLWLYSFVKFLIVILLNIRLTLCGNIINSLYCQNYLVVKLACSDIKVNNYYGLFSTAVSVLVPMLPILFSYMKILKVCFSGSKQTRQKAVSTCTPHLASLLNFCFGCCFEILQSRFYITGVPRVLRLILSLYFLIIQPLLNPFMFGLQMTKIRNTCKHVLCYKMLGCRRDTM
>LOCXPOR135.493.HIT1.OR.2R.318.7tm_4.exons1.CAKAKS010000380.1.Sebastes_aleutianus
MLNSTSSTLSYFILEAYVHVGNLKYLYFMITAVFFIVIVIVNTFLIVVICMNRSLYEPMYLFLCSLFVNDLYGSTGLFPFLLVQILSDIHTVSALLCFIQIFCVYSYGNIEICSLAVMSYDRYLAICYPLQYNTRMTFNKALYFIIMVWFYCCVKFLITLSLNIRLTRCGNIINSLYCHNYLVVKLACSDIKVYNYYGLVIIPVSVLVPLLPILFSYMRILRVCFSGSKQTRQKAVSTCTPHLASLLNFSFGSCFEILQSRFYITGVPRVLRMILSLYFLIIQPLLNPFMFGLQMTKIRNTCKHVLCYKMLGCRRDTI
>LOCXPOR133.495.HIT1.OR.2R.311.7tm_4.exons1.CAKAKS010000380.1.Sebastes_aleutianus
STLSYFILSTYIHVGTLRYLYFMITAMLYVVIVIVNIFLIVVICMNRSLHEPMYLFLCSLFVNELYGSTGFFPFLLVQILSDIHTVAAPLCFTQIFCLYTYAHVEYLNLAVMSYDRYLAICYPLQYNTRMTFNKAVIFIVVLWLYSFVKFLITLFLNIRLTMCGNVINSLYCHNYLVVKLACSDTQVNNYYGLFGTVLTILVPLLPILFFYMRILKVCFSGCKQTRQKAVSTCTPHLASLLNFSFGCCFEILQSRFDMTGVPRVMRIILSLYFLIIQPLLNPFMFGLQMTKIRNTCKHVLCYKMLGCHRDT
>LOCXPOR132.497.HIT1.OR.2R.319.7tm_4.exons1.CAKAKS010000380.1.Sebastes_aleutianus
MLNSTSSTLSYFILEAYVHVGTLRYFYFIITAMLYVVIVIVNTSLVVVICSNRSLHEPMYLFLCSLFVNELYGSTGLFPFLLVQILSDIHTVAAPLCFLQIFCLYSYANIELCNLAVMSYDRYLAICCPLQYNTRWTFNKVFIFIVVIWLYSFVRCIINISLNIRLTLCGNVINSLYCRNYLIIKLACSDTHVNNIHGLFGVVLSILVPLLPILFSYMRILRVCFSGSKQTRQKAVSTCTPHLASLLNFSFGCLFEILQSRFDMSGVPRAMRIILSLYFVILQPLLNPIIYGMQMSKIRNTCKRLFCCKMMISHREPML
>LOCXPOR131.498.HIT1.OR.2R.309.7tm_4.exons1.CAKAKS010000380.1.Sebastes_aleutianus
MMINSTQVSYFTFTAYFDIGLFKYLFFIIIMSLYVLIVCANLFMVVVICSNRSLYEPMYLFLCSLFVNELNGSTGLFPFLLVQIISDIHTVAAPLCFLQIFCLYIYANVQFYNLAVMSYDRYLAICCPLQYNTRMTHNKVAMLIALTWLFPLLNIIVMMSLSTSLQLCGNIINRLYCDNYSIVKLSCSDTTVNNIYGLSYVFTVLIVLAVLICYSYMRILKVCYSGSKQTRQKAFSTCTPHLASLLNFSFGCFFEVIQGRLNMNGAPVMLRIFLSLYFLTCQPLFNPLIYGLNLTKIRIICKSLVFGKM
>LOCXPOR116.499.HIT1.OR.2R.331.7tm_4.exons1.CAKAKS010000418.1.Sebastes_aleutianus
MLEASLGTNFSHSTFVFRGFPALQKHRRLLALPFSASYLTVLLGNSLLVYVIRSVESLHSPMYLLICTLCVVDVLVVTAIIPNMLLSFLFDWDEISLAGCLTQMFFTHFLSSLESTLLLAMALDRYVAICQPMRYAKIIDSSMFVKLLLFTLVRSGSIMATLVGLAGSLRFCGSNAIRHCYCDHMALVSLACDGTEKNSAAGLAVIVCFVGVDIPLIFFSYMKILSVVLRAAAAGEDRWKAFHTCGTHLIVMMCFYLVGSVTFLSHNLNDPIPTDVNTLMGLLYILFPATVNPVIYGVRTKEIRNGFFRIFKVQVKNMMTVKVSPAGTGQT
>LOCXPOR116.499.HIT1.OR.2R.299.7tm_4.exons1.CAKAKS010000418.1.Sebastes_aleutianus
VGGVAGHELLPQHLRVQRFPGAAETPPAAGTAVLRLLPDGAAGKLSAGVRDPQRGESAQPHVPPHLHTLRRRRPRGHRHHPQHAPQLPLRLGRDLIGWLLDSDVLHSLPVLTGVDAAAGDGAGPLRGHLPTNALRQNHRLLHVREAAALHAGPQRLHYGDAGRFGRFTAVLRLERDPALLLRPHGAGQPGVRWHGEKQRGGPRCDRLLRGRGHTAHLLLLHEDPERRVASRGGRRGPLEGVSHLWHSSDRHDVFLPGGQRHIPLSQPQRPHTDGRQHPHGTPLHPVPSDGQPRHLRSSN
>LOCXPOR118.500.HIT1.OR.2R.316.7tm_4.exons1.CAKAKS010000418.1.Sebastes_aleutianus
RMENVSSHKHFVLDGFSELGVLRPVLFLPFFVMFVVSLLANSLLLYVIVSQRSLHSPMCVLIAGMACVDLSLPLFFVPHMLLSFLLDWRGISLSGCLTQMYFVHLLGAFQATLLLWMALDRYFAICTPLYYHERMALPSFLKFVVPALIRNVFMVSLVVSLAGSLPFCAANVMDHCFCEHMALVQLACGSTAVNSLVGLISVFLISVADFIFIAASYVIIFSSVLSSGKSAVKALHTCVTHIVVITVHLTIALIVFLSYRIRNGFPVAGRVFFSIMYLLFPSCFNPIVYGIRTAEIRQHILKTLRCGRFVRTVNYS
>LOCXPOR119.503.HIT1.OR.2R.316.7tm_4.exons1.CAKAKS010000418.1.Sebastes_aleutianus
RMENVSSHKHFVLDGFSELGALRPVLFLPFFVMFVVSLLANSLLLYVIVSQRSLHSPMCVLIAGMACVDLSLPLFFVPHMLLSFLLDWRGISLSGCLTQMYFVHLLGAFQSTLLLWMALDRYFAICTPLYYHERMALPSFLKFVVPVLIRNVFMVSLVVSLAGSLPFCAANVMEHCFCEHMALVQLACGSTAVNSLVGLISVFLIPVVDFILIAASYVVIFSSVLSSGKSGVKALHTCVTHIVVITVSLTIILTAFLLYRIRNGLPVAGRVFFSIMYLLFSSCFNPIIYGLRTAEIRQHILKTLRCGRFVRTVNYS
>LOCXPOR120.504.HIT1.OR.2R.316.7tm_4.exons1.CAKAKS010000418.1.Sebastes_aleutianus
RMENVSSHKHFVLDGFSELGALRPVLFLPFSIMFVVSLSANSLLLYVVVSQRSLHSPMCVLIAGMACVDLSLPLFCVPHMLLSFLLGWRGISLSGCLTQMYFIHFVAAFQSTLLVWMALDRYFAICTPLYYHERMSLPSFLKFIVPLVARNFLLITLFVGLAGSLSFCTTNVMNHCFCEHMALVQLACGSTAVNNLVGLLTIFLNPVADFIFIAASYVVIFSSVLSSGKSGVKALHTCVTHIVVITVSLTIALVAFLSYRIRNGLPAAVRVFISTMYLLFPSCFNPIVYGIRTAEIRQHILKTLTGGRFVRTEPRS
>LOCXPOR121.505.HIT1.OR.2R.301.7tm_4.exons1.CAKAKS010000418.1.Sebastes_aleutianus
MLNSTQVSHFTLAAYFDTGGFKYLYFMVVMSLYVFIVSANVLLIVVICSNRSLHEPMYLFLCSLFVNELYGSTGLFPFLLVQILSDIHTVAAPLCFTQIFFVYSYGNIEFLNLTIMSYDRYLAICYPLQYNTRMTWNKVVVLIAVIWLLTFLVNFVTLTLIVPLQLCGNVINKVYCDNHSIVKLACYDTTVNNIYGLIVSSLAIFCPLILILYSYIKILKVCYSGSKQTRQKAVSTCTPHLASLLNFSFGASFEILQSRFNMNNLPNMLRMFLSLYFLTCSPLFNPVMYGLKLAKIRVACK
>LOCXPOR202.507.HIT1.OR.2R.300.7tm_4.exons1.CAKAKS010000418.1.Sebastes_aleutianus
MNSTQVSYFTLAAYFDTGGFKYLYFIVIMSLYLLIVSANVLLIVVICSNRSLHEPMYLFLCSLFVNELYGSTGLFPFLLVQILSDIHTVAAPLCFLQVYCVHSYGGVEYLNLAVMSYDRYLAICYPLQYNTRMTRDKIAALIAVTWLYPCCAVVVSLSLSSPLQLCGNIIHKVYCDTHSVLKLACSDTTVNNIYGLIVSSLAIFCPLILILYSYIKILKVCYSGSKQTRQKAVSTCTPHLASLLNFSFGASFEILQSRFNMNNLPNMLRMFLSLYFLTCPPLFNPVMYGLKLAKIRVACK
>LOCXPOR203.534.HIT1.OR.2R.308.7tm_4.exons1.CAKAKS010000484.1.Sebastes_aleutianus
MDDKLNATYITLGGHVEVKKYRYVYFLVIFTVYILIICSNSTILYLIFIHKNLHEPMYIFIAALLLNSVVLSTAIYPKLLVDILSEKQIISYSACLFQFYIAYAVSSSEFLLLSAMAYDRYVSICKPLQYPTIMTKNTVSIFLFFAWLLPACHIALPTILSAETKLCSLTLQGIFCSNAIYKLQCVSSRVITINGVVALLDLAILPMLFIIFTYTKILIITHRSCREVRKKAAETCLPHLLVLISFSCLCAYDVAIVRLGSNFPKIVNFIMTLQTVLYHPLFNPIIYGLKMKEISKHLKRLFCQAKLV
>LOCXPOR13.536.HIT1.OR.2R.308.7tm_4.exons1.CAKAKS010000484.1.Sebastes_aleutianus
MDDKLNATYITLGGLVEVNKYRYVYFLVIFTVYILIICSNSTILYLIFIHKNLHEPMYIFIAALLLNSVVVSTAIYPKLLVDILSEKQIISYSACLFQFYIVYAVNTSEFLLLSAMAYDRYVSICKPLQYPTIMTKNTVSIFLFFAWLLPACHIVLPTILSAETKLCNLTLQGIYCNNAIYKLQCVSSRVITIYGVVALLDLVILPMLFIIFTYTKILIITHRSCREVRKKAAETCLPHLLVLISFSCLCAYDVVIARLGSNFPKIVNSIMNLQIVLYNPLFNPIIYGLKMKEISKHLKRLFCQAKLV
>LOCXPOR205.539.HIT1.OR.2R.302.7tm_4.exons1.CAKAKS010000484.1.Sebastes_aleutianus
MDDKLNATYITLGGHVEVKKYRYVYVLVIFTVYILIICSNSTILYLIFIHKNLHEPMYIFIAALLLNSVVLSTAIYPKLLVDILSEKQIISYSACLFQFYIAYAVSSSEFLLLSAMAYDRYVSICKPLQYPTIMTKNTVSIFLFFAWLLPACHIVLPTILSAETKLCNLTLQGIHCNNAIYKLQCVSSRVITINGVVALLDLAILPMLFIIFTYTKILIITHRSCREVRKKAAETCLPHLLVLISFSCLCAYDIAIVRLGSNFPKIVNSIMALQMVLYHPLFNPIIYGLKMKEISKHLKRLF
>LOCXPOR206.542.HIT1.OR.2R.308.7tm_4.exons1.CAKAKS010000484.1.Sebastes_aleutianus
MDDELNVTYITLGGHVEVHTYRYLYFLIMFIAYILIILFNFTIVYLIWIHENLHEPMYVFIAALLLNSVAFSTAMYPKLLINYLSEKQIISYSACLFQFFLCYTLCGTEFLLLSVMSYDRYVSICKPLQYPTIMRKNTVSIFLVLAWLLPACQTSVPVIMSADMKLCNLTLEGIFCNNAIYSLHCVTTKVRTIYGYVALLNFAVFPVLFILFTYTRILIITYRSCREVRTKAAQTCLPHLLVLISFSCLCAYDVVIVRLGSNFPKIVNFIMTLQTVLYHPLFNPIIYGLKMKEISKHLKRLFCQAKLV
>LOCXPOR207.556.HIT1.OR.2R.302.7tm_4.exons1.CAKAKS010000499.1.Sebastes_aleutianus
MDDKLNATYITLGGHVEVHKYRYLYFIIMFTAYILIICSNCTIVYLVVIHKNLHEPMYIFIAALLINSVLLSTAIYPKLLVDILSEKQITSYSACLFQFYIFYAVGSSEFLLLSAMAYDRYVSICKPLQYPTIMTKNTVSIFLFFAWLLPACHIALPTILSAETKLCNLTLQGIFCNNAIYKLQCVSSRVITINGVVALLDLAILPMLFIIFTYTKILIITHRSCREVRKKAAETCLPHLLVLISFSCLCAYDVAIVRLGSNFPKIVNSIMTLQTVLYHPLFNPIIYGLKMKEISKHLKRLF
>LOCXPOR210.559.HIT1.OR.2R.308.7tm_4.exons1.CAKAKS010000499.1.Sebastes_aleutianus
MDDELNATYITLGGHVEVNKYRYVYFLVIFTVYILIICSNSTILYLIFIHKNLHEPMYIFIAALLLNSVVFSTAIYPKLLVDILSEKQIISYSACLFQFYIVYAVGSSEFLLLSAMAYDRYVSICKPLQYPTIITKNTVSIFLFFAWLLPACHIVLPTILSAETKLCNLTLKGIFCSNAIYKLQCVSSRVITIYGVVALLDLAILPMLFIILTYTKILIITHRSCREVRKKAAETCLPHLLVLISFSCLSAYDIATVRLGSNFPKIVNFIMTLQTVLYHPLFNPIIYGLKMKEISKHLKRLFCQAKLV
>LOCXPOR209.562.HIT1.OR.2R.302.7tm_4.exons1.CAKAKS010000499.1.Sebastes_aleutianus
MDDELNATYITLGGHVEVNKYRYVYFLVIFTVYILIICSNSTILYLIFIHKNLHEPMYIFIAALLLNSAVLSTAIYPKLLVDILSEKQITSYSACLFQFYIFYAIGSSEFLLLSAMAYDRYVSICKPLQYPTIMTKNTVSIFLFFAWLLPACHIVLPTILSAETKLCNLTLQGIFCNNAIYKLQCVSSRVITIYGVVALIDLAILPMLFIIFTYTKILIITHRSCREVRKKAAETCLPHLLVLISFSCLSTYDIAIVRLGSNFPKIVNFIMTLQTILYHPLFNPIIYGLKMKEISKHLKRLF
>LOCXPOR210.565.HIT1.OR.2R.308.7tm_4.exons1.CAKAKS010000499.1.Sebastes_aleutianus
MDDKLNATYITLGGHVEVNKYRYVYFLVIFTVYILIICSNSTILYLIFIHKNLHEPMYIFIAALLLNSVVFSTAIYPKLLADILSEKQITSYSACLFQFYIFYAVASSEFLLLSAMAYDRYVSICKPLQYPTIMTKNTVSIFLFFAWLLPACHTVLPTILSAETKLCNLTLQGIFCSNAIYKLQCVSSRVITIYGVVALLDLAILPMLFIIFTYTKILIITHRSCREVRKKAAETCLPHLLVLISFSCLCAYDIAIVRLGSNFPKIVNFIMTLQTILYHPLFNPIIYGLKMKEISKHLKRLFCQAKLV
>LOCXPOR211.568.HIT1.OR.2R.302.7tm_4.exons1.CAKAKS010000499.1.Sebastes_aleutianus
MDDKLNATYITLGGHMDVNKYRYVYFLVIFTVYILIICSNSTILYLIFIHKNLHEPMYIFIAALLLNSVVLSTAIYPKLLVDILSEKQITSYSACLFQFYIFYAVGSSEFLLLSVMAYDRYVSICKPLQYPTIMTKNTVSIFLFFAWLLPACHVVLPTILSAETKLCNLTLQGIYCNNAIYKLQCVSSRVITIYGVVALLDLVILPMLFIIFTYTKILIITHRSCREVRKKAAETCLPHLLVLISSSCFCAYDIAIVRLGSNFPKIVNFIMTLQTVLYNPLFNPIIYGLKMKEISKHLKRLF
>LOCXPOR223.571.HIT1.OR.2R.308.7tm_4.exons1.CAKAKS010000499.1.Sebastes_aleutianus
MDDKLNATYITLGGHMDVKKYRYVYFLVIFTVYILIICSNSTILYLIFIHKNLHEPMYIFIAALLLNSVVLSTAIYPKLLVDILSEKQIISYSACLFQFYIFYAVASSEFLLLSAMAYDRYVSICKPLQYPAIMTKNTVSIFLFFAWLLPACHIVLPTILSAETKLCNLTLQGIFCNNAIYKLQCVSSRVITIYGVVALLDLAILPMLFIIFTYTKILIITHRSCREVRKKAAETCLPHLLVLISFSCLCAYDIAIVRLGSNFPKIVNSIMTLQMVLYNPLFNPIIYGLKMKEISKHLKRLFCQAKLV
>LOCXPOR13.573.HIT1.OR.2R.308.7tm_4.exons1.CAKAKS010000499.1.Sebastes_aleutianus
MDDKLNATYITLGGLVEVNKYRYVYFLVIFTVYILIICSNSTILYLIFIHKNLHEPMYIFIAALLLNSVVVSTAIYPKLLVDILSEKQIISYSACLFQFYIVYAVNTSEFLLLSAMAYDRYVSICKPLQYPTIMTKNTVSIFLFFAWLLPACHIVLPTILSAETKLCNLTLQGIFCNNAIYKLQCVSSRVITIYGVVALLDLVILPMLFIIFTYTKILIITHRSCREVRKKAAETCLPHLLVLISFSCLCAYDVAIVRLGSNFPKIVNSIMNLQIVLYNPLFNPIIYGLKMKEISKHLKRLFCQAKLV
>LOCXPOR214.581.HIT1.OR.2R.302.7tm_4.exons1.CAKAKS010000499.1.Sebastes_aleutianus
MDDKLNATYITLGGHVEVNKYRYVYVLAIFTVYILIICSNSTILYLIFIHKNLHEPMYIFIAALLLNSVVLSTAIYPTLLVNILSEKQIISYSACLFQFYIGYTVSSSEFLLLSAMAYDRYVSICKPLQYPTIMTKNTVSIFLFFAWLLPACHIVLPTILSAETKLCNLTLQGIHCNNAIYKLQCVSSRVITIYGVVALLDLVILPMLFIIFTYTKILIITHRSCREVRKKAAETCLPHLLVLISFSCLSAYDIAIVRLGSNFPKIVNSIMTLQIVLYNPLFNPIIYGLKMKEISKHLKRLF
>LOCXPOR210.584.HIT1.OR.2R.308.7tm_4.exons1.CAKAKS010000499.1.Sebastes_aleutianus
MDDELNATYISLGGHVEVKKYRYVYFLVIFTVYILIICSNSTILYLIFIHKNLHEPMYIFIAALLLNSVVFSTAIYPKLLVDILSEKQIISYSACLFQFYIVYAVGSSEFLLLSAMAYDRYVSICKPLQYPTIMTKNTVSIFLFFAWLLPACHIVLPTILSAETKLCNLTLKGIFCSNAIYKLQCVSSRVITIYRVVALLDLAILPMLFIILTYTKILIITHRSCREVRKKAAETCLPHLLVLISFSCLSAYDIATVRLGSNFPKIVNFIMTLQTVLYHPLFNPIIYGLKMKEISKHLKRLFCQAKLV
>LOCXPOR216.589.HIT1.OR.2R.308.7tm_4.exons1.CAKAKS010000499.1.Sebastes_aleutianus
MDDKLNATYITLGGLVEVNKYRYVYFLVIFTVYILIICSNSTILYLIFIHKNLREPMYIFIAALLLNSVVVSTAIYPKLLVDILSEKQIISYSACLFQFYIAYAVNTSEFLLLSAMAYDRYVSICKPLQYPTIMTKNTVSIFLFFAWLLPACHIALPTILSAETKLCSLTLQGIFCSNAIYKLQCVSSRVITIYGVVALLDLAILPMLFIIFTYTKILIITHRSCREVRKKAAETCLPHLLVLISLSCLCAYDVAIVRLGSNFPKIVNFIMTLQIVLYHPLFNPIIYGLKMKEISKHLKRLFCQAKLV
>LOCXPOR210.592.HIT1.OR.2R.308.7tm_4.exons1.CAKAKS010000499.1.Sebastes_aleutianus
MDDELNATYITFGGHVEVNKYRYVYFLVIFTVYILIICSNSTILYLIFIHKNLHEPMYIFIAALLLNSVVVSTAIYPKLLVDILSEKQITSLFCLSLSILYSLCCSSSEFLLLSAMAYDRYVSICKPLQYPTIMTKNTVSIFLFFAWLLPACHIVLPTILSAETKLCNLTLQGIYCNNAIYKLQCVSSRVITIYGVVALLDLAILPMLFIIFTYTKILIITHRSCREVRKKAAETCLPHLLVLISFSCLCAYDIAIVRLGSNFPKIVNFIMTLQTVLYNPLFNPIIYGLKMNEISKHLKRLFCQAKLV
>LOCXPOR218.595.HIT1.OR.2R.302.7tm_4.exons1.CAKAKS010000499.1.Sebastes_aleutianus
MDDELNATYITFGGHVEVNKYRYVYFLVIFTVYILIICSNSTILYLIFIHKNLHEPMYIFIAALLLNSVVVSTAIYPKLLVDILSEKQIISYSACLFQFYIFYAVASSEFFLLSAMAYDRYVSICKPLQYPAIMTKNTVSIFLFFAWLLPACHIVLPTILSAETKLCNLTLQGIYCNNAIYKLQCVSSRVITIYGVVALLDLAILPMLFIIFTYTKILIITHRSCREVRKKAAETCLPHLFVLISFSCLCAYDIAIVRLGSNFPKIVNFIMTLQTVLYNPLFNPIIYGLKMKEISKHLKRLF
>LOCXPOR219.598.HIT1.OR.2R.302.7tm_4.exons1.CAKAKS010000499.1.Sebastes_aleutianus
MDDKLNATYITLGGHVEVKKYRYVYFLVIFTVYILIVCSNSTILYLIFIHKNLHEPMYIFIAALLLNSVVYSTAIYPKLLVDILSEKQITSYSACLFQFYIFYAVGGSEFFLLSAMAYDRYVSICKPLQYPTIMTKNTVSIFLFFAWLLPACHIALPTILSAETKLCNLTLQGIFCNNAIYKLQCVSSRLITINGVVALLDLVILPILFIIFTYTKILIITHRSCREVRKKAAETCLPHLLVLISFSCLCAYDVAIARLGSNFPKIVNSIMTLQIVLYHPLFNPIIYGLKMKEISKHLKRLF
>LOCXPOR203.606.HIT1.OR.2R.308.7tm_4.exons1.CAKAKS010000499.1.Sebastes_aleutianus
MDDELNATYITLGGHVEVNKYRYVYFLVIFTVYILIICSNSTILYLIFIHKNLHEPMYIFIAALLLNSVFFSTAIYPKLLVDILSEKQIISYSACLFQFYIVYAVGSSEFLLLSAMAYDRYVSICKPLQYPAIMTKNTVSIFLFFAWLLPACHIVLPTILSAETKLCNLTLQGIFCSNAIYKLQCVSSRVITINGVVALLDLAILPMLFIILTYTKILIITHRSCREVRKKAAETCLPHLLVLISFSCLCAYGVAIVRLGSNFPKIVNFIMTLQTVLYHPLFNPIIYGLKMKEISKHLKRLFCQAKLV
>LOCXPOR221.609.HIT1.OR.2R.302.7tm_4.exons1.CAKAKS010000499.1.Sebastes_aleutianus
MDDKLNATYITLGGHVEVKKYRYVYFLVIFTVYILIICSNSTILYLIFIHKNLHEPMYIFIAALLLNSVVYSTAIYPKLLVDILSEKQITSYSACLFQFYIFYAVGSSEFLLLSAMAYDRYVSICKPLQYPAIMTKNTVSIFLFFAWLLPACHIALPTILSAETKLCNLTLQGIFCNNAIYKLQCVSSTLITINGVVALLNLAILPMLFIIFTYTKILIITHRSCREVRKKAAETCLPHLLVLISFSCLSAYDIAIARVGSNFPKIVNSIMTLQIVLYHPLFKPIIYGLKMKEISKHLKRLF
>LOCXPOR222.616.HIT1.OR.2R.302.7tm_4.exons1.CAKAKS010000513.1.Sebastes_aleutianus
MDDELNATYITLGGHVEVNKYRYVYFLVIFTVYILIICSNSTIVYLIVIHKNLHEPMYIFIAALLLNSAVLSTALYPKLLVDILSEKQIISYSACLFQFYIFYAIGSSEFLLLSAMAYDRYVSICKPLQYPTIMTKNKVSIFLFFAWILPACHIVLPTILSAETKLCNLTLQGIFCNNAIYKLQCVSSRVITIYGVVALIDLAILPMLFIIFTYTKILIITHRSCREVRKKAAETCLPHLLVLISFSCLSAYDIAIVRLGSNFPKIVNFIMTLQTILYHPLFNPIIYGLKMKEISKHLKRLF
>LOCXPOR223.627.HIT1.OR.2R.308.7tm_4.exons1.CAKAKS010000513.1.Sebastes_aleutianus
MDDKLNATYITLGGHMDVKKYRYVYFLVIFTVYILIICSNSTILYLIFIHKNLHEPMYIFIAALLLNSVVLSTAIYPKLLVDILSEKQIISYSACLFQFYIFYAVASSEFLLLSAMAYDRYVSICKPLQYPAIMTKNTVSIFLFFAWLLPACHTVLPTILSAETKLCNLTLQGIFCNNAIYKLQCVSSRVITIYGVVALLDLAILPMLFIIFTYTKILIITHRSCREVRKKAAETCLPHLLVLISFSCLCAYDIAIVRLGSNFPKIVNSIMTLQMVLYNPLFNPIIYGLKMKEISKHLKRLFCQAKLV
>LOCXPOR13.629.HIT1.OR.2R.308.7tm_4.exons1.CAKAKS010000513.1.Sebastes_aleutianus
MDDKLNATYITLGGLVEVNKYRYVYFLVIFTVYILIICSNSTILYLIFIHKNLHEPMYIFIAALLLNSVVVSTAIYPKLLVDILSEKQIISYSACLFQFYIGYAVNTSEFLLLSAMAYDRYVSICKPLQYPTIMTKNTVSIFLFFAWLLPACHTVLPTILSAETKLCNLTLQGIFCNNAIYKLQCVSSRVISIYGVVALLDLVILPMLFIIFTYTKIFIITHRSCREVRKKAAETCLPHLLVLISFSCLCAYDVVIARLGSNFPKIVNFIMNLQIVLYNPLFNPIIYGLKMKEISKHLKRLFCQAKLV
>LOCXPOR203.632.HIT1.OR.2R.308.7tm_4.exons1.CAKAKS010000513.1.Sebastes_aleutianus
MDDELNATYITLGGHVEVNKYRYVYFLVIFTVYILIICSNSTILYLIFIHKNLHEPMYIFIAALLLNSVVFSTAIYPKLLVDILSEKQIISYSACLFQFYIVYAVGSSEFLLLSAMAYDRYVSICKPLQYPAIMTKNTVSIFLFFAWLLPACHIVLPTILSAETKLCNLTLQGIFCSNAIYKLQCVSSRVITINGVVALLDLAILPMLFIILTYTKILIITHRSCREVRKKAAETCLPHLLVLISFSCLCAYGVAIVRLGSNFPKIVNFIMTLQTVLYHPLFNPIIYGLKMKEISKHLKRLFCQAKLV
>LOCXPOR226.635.HIT1.OR.2R.308.7tm_4.exons1.CAKAKS010000513.1.Sebastes_aleutianus
MDDKLNATYITLGGHVEVNKYRYVYFLVIFTVYILIICSNSTILYLIFIHKNLHEPMYIFIAALLLNSVVLSTAIYPKLLVDILSEKQITSYSACLFQFYIFYAVGGSEFFLLSAMAYDRYVSICKPLQYPTIMTKNTVSIFLFFAWLLPACHIVLPTILSAETKLCNLTLQGIFCNNAIYKLQCVSSRVITIYGVVGLLDLLILPILFIIFTYTKILIITHRSCREVRKKAAETCLPHLLVLISFSCLCAYDIAIARLGSNFPKIVNSIMTLQIVLYNPLFNPIIYGLKMKEISKHLKRLFCQAKLV
>LOCXPOR210.641.HIT1.OR.2R.308.7tm_4.exons1.CAKAKS010000513.1.Sebastes_aleutianus
MDDELNATYITLGGHVEVNKYRYVYFLVIFTVYILIICSNSTILYLIFIHKNLHEPMYIFIAALLLNSVVFSTAIYPKLLVDILSEKQIISYSACLFQFYIVYAVGSSEFLLLSAMAYDRYVSICKPLQYPTIMTKNTVSIFLFFAWLLPACHIVLPTILSAETKLCNLTLKGIFCSNAIYKLQCVSSRVITIYGVVALLDLAILPMLFIILTYTKILIITHRSCREVRKKAAETCLPHLLVLISFSCLSAYDIATVRLGSNFPKIVNFIMTLQTVLYHPLFNPIIYGLKMKEISKHLKRLFCQAKLV
>LOCXPOR228.644.HIT1.OR.2R.302.7tm_4.exons1.CAKAKS010000513.1.Sebastes_aleutianus
MDDELNATYITLGGHVEVNKYRYVYFLVIFTVYILIICSNSTILYLIFIHKNLHEPMYIFIAALLLNSAVLSTALYPKLLVDILSEKQITSYSACLFQFYIFYAIGSSEFLLLSAMAYDRYVSICKPLQYPTIMTKNKVSIFLFFAWLLPACHIVLPTILSAETKLCNLTLQGIFCNNAIYKLQCVSSRVITIYGVVALIDLAILPMLFIIFTYTKILIITHRSCREVRKKAAETCLPHLLVLISFSCLSAYDIAIVRLGSNFPKIVNFIMTLQTILYHPLFNPIIYGLKMKEISKHLKRLF
>LOCXPOR229.652.HIT1.OR.2R.302.7tm_4.exons1.CAKAKS010000513.1.Sebastes_aleutianus
MDDELNATYITLGGHVEVNKYRYVYFLVIFTVYILIICSNSTILYLIFIHKNLHEPMYIFIAALLLNSAVLSTALYPKLLVDILSEKQIISYSACLFQFYIFYAIGSSEFLLLSAMAYDRYVSICKPLQYPTIMTKNKVSIFLFFAWILPACHIVLPTILSAETKLCNLTLQGIFCNNAIYKLQCVSSRVITIYGVVALIDLAILPMLFIIFTYTKILIITHRSCREVRKKAAETCLPHLLVLISFSCLSAYDIAIVRLGSNFPKIVNFIMTLQTILYHPLFNPIIYGLKMKEISKHLKRLF
>LOCXPTilTARs.A053.172.HIT1.TAAR.1R.282.7tm_1.exons2.CAKAKS010000006.1.Sebastes_aleutianus
LEVSLFVRISFHVYHSRQLHTPTNLILLSLAVSDLLVGLAVMPAIIASMQTCGFLGKITCASFYLMSFILTSASVGNMVLISVDRYVAICDPLRYSSMITTSRVQICVSLCWFCSVVYNFIILKDHLSQIDLSNSCHQECVVVMNYILGAVDLLLTFFGPVTVIIVLYMRVFVVAVSQARAMRSQIAAVKSKVTVKKSEMKAARTLGISLLVFILCLCPYYIPSLVGQDTSSNLLAQLWLFFCNSTFNPLIYAFFFPWFRKTVKVIVSLQLLQPGSREAKII
>LOCXPTAAR1.122.HIT1.TAAR.2R.322.7tm_1.exons3.CAKAKS010000006.1.Sebastes_aleutianus
MESLAAADFCIPPLNTSCRSMSVTPQAVLIKTLLCCITLLTVMLNLLVFDCFERSQQLHTPTNLILLSLAVSDLLVGLSVMPVAIASMQTCGFMGKISCASFYLMSFILTSASVGNMVLIAVDRFVAICDPLRYSSMITPSRVQICVSLCWFCSVVYNFIILKDHLSQIDLSNSCHQECVVVMNYISGAVDLLLTFFGPVTVIIVLYMRVFVVAVSQARAMRFQIAAVKSKVTVKKSEMKAAVTLGITLFVFILCLCPYYIPSLVGQDSSSSSASAQLWLFFCNSTFNPLIYAFFFPWFRKTVKVIVSLQVLQPGSREAKIM
>LOCXPTAAR1.163.HIT1.TAAR.2R.321.7tm_1.exons3.CAKAKS010000006.1.Sebastes_aleutianus
METLAAADFCIPLLNTSCRSMSVTPQAVLIKTLLCCITLLTVMLNLLVFDCFERSQQLHTPTNLILLSLAVSDLLVGLSVMPGAIVSMQTCGFMGKITCALLYLLSFSLTSSSVGNMLLIAVDRYVAICDPLRYSSMITPSRVKICVSLSWFCSLVFTFTILKDHLSQIDLSNSCHQECVVVMNYISGAVDLLLTFFGPVTVIIVLYMRVFVVAVSQARAMRSQIAAVKSKVTVKKSEMKAARTLGITLLVFILCLCPYYIPSLVGQDTSSDLLAQLWLFFCNSTFNPLIYAFFFPWFRKTVKVIVSLQVLQPGSREAKIM
>LOCXPTAAR2.250.HIT1.TAAR.2R.329.7tm_1.exons3.CAKAKS010000007.1.Sebastes_aleutianus
MEVEDRAELCFPQLLNTSCKKPTSPWTEAVLFNILVSTISLLTVALNLLVIISKKDYWQLETPTNILLLSLAVSDFLVGLLLMPVEILQNTSCWFFGDIMCSLYKYLSFVITSASVGVMVLISVDRYVAICDPLHYTIRITVNRVKLCVCLCWLCSVSYGSLFVKDDLTQLDRYNSCYGECVIVIDYIAGTVDLVLTFIVPVTVIVVLYVRVFAVAVSQARAMRSHIAAVTLRLSVAQTANKSELKAARALGVLVVVFLMCFCPYYCAILIGDYLTNSSLVFFELILFYFNSCLNPVIYAFFYSWFRKAVKLIVTLQILQPGSREANVL
>LOCXPTAAR3.264.HIT1.TAAR.2R.329.7tm_1.exons3.CAKAKS010000007.1.Sebastes_aleutianus
MEVVDAAELCFPQLLNTSCKKPTSPWPEAVILQTLLSTISLLTVALNLLVIISKKAYWQLHTPTNILLLSLAVSDFLVGLLLMPLELLSKTSCWFFGDFMCSLYNYLSYMITSASVVVMVLISIDRYVAICDPLRYTTRITVNRIKLCVCLCWLYAVSSSSLFVKDDLTQPGRYKSCYGECVIVIDHIEGTVDLVFNFIVPVTVIIVLNMRVFAVAASQARAMRSHITAVTLPLSGAQTANKSELKAARTLGVLVVVFLICFCPYYCAILIGDYLTNSSFVFFMLFLFYFNSCLNPVIYAFFYSWFRKAVKLIVTLQILQPGSREANVL
>LOCXPTAAR4.278.HIT1.TAAR.2R.328.7tm_1.exons3.CAKAKS010000007.1.Sebastes_aleutianus
MELVDTAELCFPQLLNTSCKKPTSPWREAVILQTLLSTISLLTVALNLLVIISIRKTQLHTPTNILLLSLAVSDFLVGLLLMPIELLSKTSCWFFGDFMCSLYKYLSYMITSASVGVMVLISIDRYVAICDPLRYTTRITVNRIKLCVCLCWLCAVSSSSLFVKDDLTQPGRYKSCYGECVIVIDHIAGTVDLVLNFIVPVTIIIVLYLRVFAVAVSQARAMRSQITAVTLRLSVTQKTNKSELKAARTLGILVVVFLMCFCPLYCGLLIDENFAQSSYELFLLFLFYFNSCLNPVIYALFYSWFRKAVKLILTLQILQPGSREDNVL
>LOCXPTAAR67.294.HIT1.TAAR.2R.329.7tm_1.exons3.CAKAKS010000007.1.Sebastes_aleutianus
MEVEDGAELCFPQLLNTSCKKPTSPWPEAVILQTLLSTISLLTVALNLLVIISKKDYWQLHTPTNILLLSLAVSDFLVGLLLMPGELIRKTSCWFFGDIMCSLYKYLSYIITSASVGVMVLISVDRYVAICDPLHYTSRITVNRVKLCVSLCWLCSICCSSVFTKDYLTQPGMFNSCYGECLRAIGYIAGFVDLVLNFLVPVTIIIVLYVRVFAVAVSQARAMRSQITAVTLRLSVTQKTNKSELKAARALGVLVVVFLICFCPLYCGILIDENFTKSSYQLYLLFLLYFNSCLNPVIYALFYSWFRKVVKLILTLQILQPGSCEANVL
>LOCXPTAAR6.307.HIT1.TAAR.2R.329.7tm_1.exons3.CAKAKS010000007.1.Sebastes_aleutianus
MEVVNAAELCFPQLLNTSCKKPTSPWPIAVILQTLLSTISLLTVALNLLVIISKKDFWQLHTPTNILLLSLAFSDFLVGLLVMPGELIRKTSCWFFGDLMCSLYNYLSYIVTSASVGVMVLISVERYVAICDPLHYTTKITVNRIKLCFCLCWLCAVSSSSLFVKDDLTQPGRYKSCYGECVIVIDHIAGTVDLVLNFIVPVTIIIVLYLRVFAVAVSQARAMRSQIKAVTLRLSVTQKTNKSELKAARTLGILVVVFLMCFCPLYCGLLIDENFAQSPYELFLLFLFYFNSCLNPVIYALFYSWFRKVVKLILTLQILQPDSREANIL
>LOCXPTAAR7.97.HIT1.TAAR.2R.325.7tm_1.exons3.CAKAKS010000007.1.Sebastes_aleutianus
MEVEDGAELCFPQLLNTSCKKPTSPWPEAVILQTLLSTISLLTVALNLLVIISKKDYCQLHTPTNILLLSLAVSDFLVGLLLMPGELIRKTFCWSLGDLMCSLSKYLVFIITSASVGVMVLISVDRYVAICDPLHYTIRITVNRVKLFVCLCWLCSVCCSSVFTKDYLTQPGRFNSCYGECLSAIGYIAGFVDLVLNFLVPVTIIIVLYVRVFAVAVSQARAMRSQITAVTLRLSVTQKTNKSELKAARTLGILVVVFLMCFCPLYCVFLIDENFAHELFLLFLFYFNSCLNPVIYALFYSWFRKVVKLILTLQILQPGSREANV
>LOCXPTAAR8.99.HIT1.TAAR.2R.330.7tm_1.exons3.CAKAKS010000007.1.Sebastes_aleutianus
MEVKDGAELCFPQLLNTSCKNPTSPWPEAVILQTLLSTIFLLTVALNLLVIISHNLHFKQLHTPTNILLLSLAVSDFLVGVLLMPGELIRNTSCWFFGDIMCSLYNYLSFIITSASVGVMVLISVDRYVAICNPLHYTTRISVNRVKLCVSLCWLCSICYSSVFKKDDLTQPGMFNSCYGECLSAIGYIAGFFDLVLNFLAPVTIIIVLYVRVFAVAVSQARAMRSQITAVTFRLSVTQKKKKSELKAARALGVLVVVFLICFCPLYCGILIDENFTKSSYQLYLLFLLYFNSCLNPVIYALFYSWFRKVVKLILTLQILQPGSREANVL
>LOCXPTAAR9.101.HIT1.TAAR.2R.329.7tm_1.exons3.CAKAKS010000007.1.Sebastes_aleutianus
MEVEDGAELCFPQLLNTSCKKPTSPWTEAVIVHILLSTISLLTVALNLLVIISKKDYWQLHTPTNILLLSLAISDFLVGILLMPVEILRKTSCWFLGDLMCCLYKYLSFIITYASVGVMVLISVDRYVAICDPLHYTSRIIVNRVKLCVCLCWLCSVCYGSLVVKDDLTQPGRYHSCYGECLIVIDVIAGTVDIVLTFIVPVTVIVVLNMRVFAVAASQARAIRSHIAVVTLQLSVAQTASKSELKAARTLGVLVVVFLICFCPYYCFTLASENMTNSSNVFFVLFLFYFNSCLNPVIYALFYSWFRKAVKLIVTLQILQPGSREANIL
>LOCXPTAAR10.104.HIT1.TAAR.2R.329.7tm_1.exons3.CAKAKS010000007.1.Sebastes_aleutianus
MEVEDRAELCFPQLLNTSCKKPTSPWTKAVIFHILVSTISLLTVALNLLVIISKKDYWQLHTPTNILLLSLAVSDFLVGLLLMPAEFLLKTSCWFLGDLMCSLYNYVCFIITSASVGVMVLISIDRYVAICDPLHYTTEITVNRVILCVCLCWLCSVSYSSLFVKDDLTKPGRYKSCYGECVIFIDYIAGAVDLVLTFIVPVTIIIVLNMRVFAVAMSQARAMRSHIAVVTLQLSVAQTANKSELKAARTLGVLVVVFLICFCPYYCAILIDGNLTNASYTLFVLYVFYFNSCLNPVIYALFYSWFRKAVKLIVTLQILQPDSREANVL
>LOCXPTAAR11.107.HIT1.TAAR.2R.328.7tm_1.exons3.CAKAKS010000007.1.Sebastes_aleutianus
MEVEDAAELCFPQLLNTSCKKPTSPWTKAVILHILVSTISLLTVALNLLVIISIRKTQLHTPTNILLLSLAVSDFLVGLLLMPAVFLLKTSCWFLGDLMCSLYNYVCFIITSASVGVMVLISIDRYVAICDPLHYTTRITVNRVKLCVCLCWLCSVSYSSLFVKDDLTQPGRYNSCHGECVVVIDFIAGTFDLVLNFLVPVTVIIVLNMRVFAVAVSQARAMHSHITVVTLRLSVAQTANKSELKAARVLGVLVVVFLMCFCPLYCGMVIGENLSNASYTLFVLYLFYFNSCLNPVIYAFFYSWFRKAVKLIVTLQILQPGSREANVL
>LOCXPTAAR12.110.HIT1.TAAR.2R.329.7tm_1.exons3.CAKAKS010000007.1.Sebastes_aleutianus
MEVEDGAELCFPQLLNTSCKKPTSPWPEAVLLQTLLSTISLLTVALNLLVIISKKDYCQLHTPTNILLLSLAVSDFLVGLLLMPGELIRKTSCWFLGDLMCYLYNYVCFIITSASVGVMVLLSFDRYIAICDPLHYTTRITVNRVKLCVCLCWLCSVSYSSLFVKDDLTQLGRYNSCHGKCVGAIDYIAGAVDLVLTFIVPVTVIIVLNMRVFAVAVSQARAMRSHITAVTHQLSGAQTANKCELKAARALGVLVVVFLICFCPYYCMILTGENLTNASYTLFVLYVFYFNSCLNPVIYAFFYSWFRKAVKLIVTLQILQPGSREANVL
>LOCXPTAAR16.113.HIT1.TAAR.2R.329.7tm_1.exons3.CAKAKS010000007.1.Sebastes_aleutianus
MEVVDAAELCFPQLLNTSCKEPTSPWTEAVLLNILLSTISLLTVALNLLVIISLKCETVLHTPTNILLLSLAISDFLVGLLLMPVEILLKTSCWFLGDLMCSLYNYLSFIITSASVGVMVLISFDRYVAICDPLHYTTRITVNRVKLCVCLCWLCAVCYCSLVVKDDLTQPGRYHSCYGECFIVIDFIEGTVDLVLTFIVPVTVIIVLNMRVFAVAASQARAVRSHIAAVKLQLPVAQTANKSELKAARTLGVLVVVFLICFCPYYCFTLASENMTNSSNTFFVLFLFYFNSCLNPVIYAFFYSWFRKAVKVIVTLQILQPGSRKANVL
>LOCXPTAAR13.115.HIT1.TAAR.2R.329.7tm_1.exons3.CAKAKS010000007.1.Sebastes_aleutianus
MEVEDGAELCFPQLLNTSCKKPTSPWTEAVIVHILVSTISLLTVALNLLVIISKKDYYQLHTPTNILLLSLAVSDFLVGLLLMPAEFLLKTSCWFLGDLMCSLCNYLSFIITSASVGVMVLISFDRYIAICDPLHYTTRITVNRIKLCVCLCWLCAVCYCSLFVKDDLTKPGRYHSCYGECVVVIDFIAGTVDLVLTFIVPVTVIVVLNMRVFAVAASQARAMRSHIAAVTLQLPVAQTANKSELKAARTLGVLVVVFLICFCPYYCFTLASENMTNSSNTFFVLFLFDFNSCLNPVIYALFYSWFRKAVKVIVTLQILQPGSREAKVL
>LOCXPTAAR12.118.HIT1.TAAR.2R.329.7tm_1.exons3.CAKAKS010000007.1.Sebastes_aleutianus
MEVEDGAELCFPQLLNTSCKKPTSPWPEAVLLQTLLSTISLLTVALNLLVIISKKDYCQLHTPTNILLLSLAVSDFLVGLLLMPGELIRKTSCWFLGDLMCSLYNYVCFIITSASVGVMVLISFDRYIAICDPLHYTTRITVNRVKLCVCLCWLCSVSYSSLFVKDDLTQLGRYNSCHGECVVVIDYIAGAVDLVLTFIVPVTIIIVLNMRVFAVAASQARAMRSQITAVTLQLSGAQTANKSELRAARALGVLVVVFLICFCPYYCMILTGENLTNASYTLFVLYVFYFNSCLNPVIYAFFYSWFRKAVKLIVTLQILQLCSREANVL
>LOCXPTAAR15.121.HIT1.TAAR.2R.329.7tm_1.exons3.CAKAKS010000007.1.Sebastes_aleutianus
MEVVDAAELCFPQLLNTSCKEPTSPWTEAVLLNILLSTISLLTVALNLLVIISLKCETVLHTPTNILLLSLAISDFLVGLLLMPVEILRKTSCWFLGDLMCSLYNYLSFIITSASVGVMVLISFDRYVAICDPLHYTTKVTVNRVKLCVCLCWLCAVCYCSLVVKDDLTQPGRYHSCYGECLIVIDFIAGTVDLVLTFIVPVTVIVVLNMRVFAVAASQARAMHSHIAAVTLQLPVAQTANKSELKAARTLGVLVVVFLICFCPYYCFTLASENMTNSSNTFFVLFLFYFNSCLNPVIYAFFYPWFRKAVKLIVTLQILQPGSSEANVL
>LOCXPTAAR16.127.HIT1.TAAR.2R.329.7tm_1.exons3.CAKAKS010000007.1.Sebastes_aleutianus
MEVEDGAELCFPQLLNTSCKKPTSPWTEAVILQTLLSTISLLTVALNLLVIISKNDYWQLHTPTNILLLSLAVSDFLVGLLLMPGELIRKTSCWFFGDIMCSLYKYLSYIITYASVGVMVLISVDRYVAICDPLHYTSRITVNRVKLFVCLCWLCSVCYGSLVVKDDLTQPGRYHSCYGECLIVIDVIAGTVDLVLTFIVPVTVIVVLNMRVFAVAASQARAMRSHIAAVTLQLSVAQTASKSELKAARTLGVLVVVFLICFCPYYCFTLASENMTNSSNTFFVLFLFYFNSCLNPVIYALFYSWFRKAVKLIVTLQILQPGSREANIL
>LOCXPTAAR17.130.HIT1.TAAR.2R.329.7tm_1.exons3.CAKAKS010000007.1.Sebastes_aleutianus
MEVEDGAELCFPQLLNTSCKKPTSTWAEAVILQTLLSTISLLTVALNLLVIISKKAYWQLHTPTNILLLSLAVSDFLVGLLLMPVEFLLKTSCWFLGDIMCSLSKYVCFIITSASVGVMVLISVDRYIAICDPLHYTTRITVNRVILCVCLCWLCSVSYCNLFVKYDLTQPGRSKSCYGECVVVIDVIAGTVDLVFNFLVPVTVIIVLNMRVFAVAVSQARAMRSHIAAVTLQLSVAQTANKSELKAARTLGVLVVVFLMCFCPLYCDLPIGENLTNASYISLLVFLLYFNSCLNPVIYAFFYSWFRKAVKLIVTLQILQPGSCEANVL
>LOCXPTAAR18.132.HIT1.TAAR.2R.324.7tm_1.exons2.CAKAKS010000007.1.Sebastes_aleutianus
EGTELCFPQLLNTSCRKPMRPHFETMLNYILLSSISLLTVALNLMVIISLSHFKQLQTPTNLLLLSLAVSDFFVGLLMFFQIVLIDGCWYFGDLMCAVYPYLGYIVTSASIGTMVLISVDRYVAICYPLHYSTKITLTRVQACVCLCWICSVISQGLILRDHLKQPGRSNSCFGQCIFVTDYISGLVDVVGSFIVPITLIIVLYMRVFVVAVSQARAMRSHIAAVSLQQSGKVTAKKSEMKAARNLGVVVVVFLICLCPYYCVALTGQDTFINTSSAAFVICLFYFNSCLNPVIYSFFYPWFRISVKLIVTLKILQPGSCDSNM
>LOCXPTAAR19.134.HIT1.TAAR.2R.324.7tm_1.exons2.CAKAKS010000007.1.Sebastes_aleutianus
EGTELCFPQLLNTSCRKPMRPHFETMLNYILLSSISLLTVALNLLVIISLSHFKQLQTTTNLLLLSLAVSDFFVGLLMFFQIVLIDGCWFFGDFMCAAYQYLAYIVTSASIGTMVLISVDRYVAICYPLHYSTKITLTRVQVCVCLCWICSVISQSLTLRDVLKQPGRYNSCFGQCIFVIDYITGLADFIVSFIVPITLIIVLYMRVLVVAVSQARAMRSHIAAVTLKQSGKVTAKKSEMKAARNLGVVVVVFLICLCPYYCAALTGQDTFINASSATFVICLFYFNSCLNPVIYAFFYPWFRKSLKLIVTLKILQPGSRNANM
>LOCXPTAAR20.139.HIT1.TAAR.2R.318.7tm_1.exons2.CAKAKS010000007.1.Sebastes_aleutianus
EGTELCFPQFLNTSCRKPMRPHFEAMLNYILLSSISLLTVALNLMVIISLSHFKQLQTTTNLLLLSLAVSDFFVGLLMFFQIVLIDGCWFFGDFMCAAYQYLAYIITSASIGTMVLISVDRYVAICYPLHYSTKITLTRVQVCVCLCWICSVISQSLTLRDVLKQPGRSNSCFGECFFVIDYITGLVDVVGSFIVPITLIIVLYMRVFVVAVSQARAMRSHIAAVTLQQSVKVSAKKSEIKAARNLGLLVVLFLICFCPYYCFALTGQTTYLFAIFLFYFNSCLNPVIYAFFYPWFRKSVKLIVTLKILQPESCDANM
>LOCXPTAAR21.148.HIT1.TAAR.2R.324.7tm_1.exons2.CAKAKS010000007.1.Sebastes_aleutianus
EGTELCFPQLLNTSCRKPMRPHFETMLNYILLSSISLLTVALNLLVIISLSHFKQLQTPTNLLLLSLAVSDFFVGLLMFFQIALIDGCWYFGDLMCAVYQYLAYIVTSAAVGTMVLISVDRYVAICYPLHYSTKITLKRVQVCVCLCWICSVIFQSLTVRDHLKQPGSHNSCFGQCIFVIDLISGLVDLIVSFIVPITVIVVLYMRVFVVAVTQARAMRSHIAAVTLQQSGKVTAKKSEMKAARNLGVVVVVFLICLCPYYCVSLTGQNTFINTSSDAFVICLFYFNSCLNPVIYAFFYPWFRKSIKLIVTLQILQPGSCDANM
>LOCXPTAAR22.152.HIT1.TAAR.2R.327.7tm_1.exons2.CAKAKS010000007.1.Sebastes_aleutianus
MKTLEEDELCFPQLLNSSCRRTKHPHSESMFTYILLSTISLLTVILNLLVIISISHFKQLQTPTNLLLLSLAVSDFFVGLLLSFHIVLIDGCWFLGDLMCILYNVVDFIITSASIGTMVLISVDRYVDICDPLQYPTKVTQQTVTICVCLCWICSAFCHILMLKDNLEQPGRYNSCSGECVVVINYIAGLADLFLAFIGPVTVIILLYMRVFGVAVTQARAMRSHIAAVTLQCSVRVTANKSEMKAARTLGVVIVMFLICICPYYCVALTDTLLNASSAAFVICLFYFNSCLNPVIYAFFYPWFRKSIKLIVTLKILQPGSCDTNIV
>LOCXPTAAR23.155.HIT1.TAAR.2R.329.7tm_1.exons2.CAKAKS010000007.1.Sebastes_aleutianus
MKTLEEDELCFPKLLNSSCRKTMRPQSVSMLTYISLSTISLLTVTLNLLVIISISHFKQLQTPTNLLLLSLAVSDFFVGLLMFFQIVLMDGCWFFGDFMCAVYQYLIYIVTSSSIGNMVLISVDRYVAICEPLHYPTKVTQKTVTMCVCLCWICSAFFHTMILKDNLEQPGRYNSCSGECVFVINYIAGLVDFFLSFIGPVTVIIVLYMRVFVVAVTQARAMRSHIAAVTLQCSVRVTANKSEMKAARTLGVVIIVFLICVCPYFGVSLTGQDTLLNASSAAFVICLFYLNSCLNPLIYASFYPWFRRSIKLIVTLKILQPGSCETNIM
>LOCXPTAAR24.158.HIT1.TAAR.2R.327.7tm_1.exons2.CAKAKS010000007.1.Sebastes_aleutianus
MKILEEDELCFPQLLNSSCRKTMRPQSVSMLTYVLLSSISLLTVTLNLLVIISISHFKQLQTPTNLLLLSLAVSDFFMGLLMFFQIVLIDGCWFLGDLMCAVYQCLGFIVTSASIGTMVLISVDRYVAICNPLHYPTKVTQKTVQICVCLCWICSAFFHTLLLKDNLEQPGRYNSCSGECLVVINYIAGLVDLFLSFIGPVTVIILLYMRIFVVAVTQARAMRSHITAVTLQYSGRVIVKKSEMKAARTLGVVIVRFLICVSPYYFVAGQETLLNASSVAFVICLFYFNSSLNPLIYASFYPWFRRSIKLIVTLKILQPGSCDTNIL
>LOCXPTAAR25.162.HIT1.TAAR.2R.329.7tm_1.exons2.CAKAKS010000007.1.Sebastes_aleutianus
MKTLEEDELCFPKLLNSSCRKTMRPQSVSMLTYISLSTISLLTVTLNLLVIISISHFKQLQTPTNLLLLSLAVSDFFVGLLMFFQIVLMDGCWFFGDFMCAVYQYLIYIVTSSSIGNMVLISVDRYVAICEPLHYPTKVTQKTVTMCVCLCWICSAFFHTMILKDNLEQPGRYNSCSGECVFVINYIAGLVDFFLSFIGPVTVIIVLYMRVFVVAVTQARAMRSHIAAVTLQCSVRVTANKSEMKAARTLGVVIIVFLICVCPYFGVSLTGQDTLLNASSAAFVICLFYLNSCLNPLIYASFYPRFRRSIKLIVTLKILQPGSCETNIM
>LOCXPTAAR24.168.HIT1.TAAR.2R.327.7tm_1.exons2.CAKAKS010000007.1.Sebastes_aleutianus
MKILEEDELCFPQLLNSSCRKTMRPQSVSMLTYVLLSSISLLTVTLNLLVIISISHFKQLQTPTNLLLLSLAVSDFFMGLLMFFQIVLIDGCWFLGDLMCAVYQCLGFIVTSASIGTMVLISVDRYVAICNPLHYPTKVTQKTVQICVCLCWICSAFFHTLLLKDNLEQPGRYNSCSGECLVVINYIAGLVDLFLSFIGPVTVIILLYMRIFVVAVTQARAMRSHITAVTLQYSGRVIVKKSEMKAARTLGVVIVRFLICVSPYYFVAGQETLLNASSVAFVICLFYFNSSLNPLIYASFYPWFRRSIKLIVTLKILQPGSCDTNIL
>LOCXPTAAR25.172.HIT1.TAAR.2R.329.7tm_1.exons2.CAKAKS010000007.1.Sebastes_aleutianus
MKTLEEDELCFPKLLNSSCRKTMRPQSVSMLTYISLSTISLLTVTLNLLVIISISHFKQLQTPTNLLLLSLAVSDFFVGLLMFFQIVLMDGCWFFGDFMCAVYQYLIYIVTSSSIGNMVLISVDRYVAICEPLHYPTKVTQKTVTMCVCLCWICSAFFHTMILKDNLEQPGRYNSCSGECVFVINYIAGLVDFFLSFIGPVTVIIVLYMRVFVVAVTQARAMRSHIAAVTLQCSVRVTANKSEMKAARTLGVVIIVFLICVCPYFGVSLTGQDTLLNASSAAFVICLFYLNSCLNPLIYASFYPRFRRSIKLIVTLKILQPGSCETNIM
>LOCXPTAAR24.175.HIT1.TAAR.2R.327.7tm_1.exons2.CAKAKS010000007.1.Sebastes_aleutianus
MKILEEDELCFPQLLNSSCRKTMRPQSVSMLTYVLLSSISLLTVTLNLLVIISISHFKQLQTPTNLLLLSLAVSDFFMGLLMFFQIVLIDGCWFLGDLMCAVYQCLGFIVTSASIGTMVLISVDRYVAICNPLHYPTKVTQKTVQICVCLCWICSAFFHTLLLKDNLEQPGRYNSCSGECLVVINYIAGLVDLFLSFIGPVTVIILLYMRIFVVAVTQARAMRSHITAVTLQYSGRVIVKKSEMKAARTLGVVIVRFLICVSPYYFVAGQETLLNASSVAFVICLFYFNSSLNPLIYASFYPWFRRSIKLIVTLKILQPGSCDTNIL
>LOCXPTAAR29.179.HIT1.TAAR.2R.328.7tm_1.exons2.CAKAKS010000007.1.Sebastes_aleutianus
MKTFEEDELCFPQLNSSCRKTMRPHSVSMLTYILLSTISLLTVTLNLLVIISISHFKQLQTPTNLLLLSLAVSDFFVGLLMFFQIVLMDGCWFFGDLMCAVYQYLGYIVTTASIGNMVLISVDRYVAICKPLHYPTRVTQKTVQICVCLCWICSAFCNTLILKDNLEQPGRYNSCSGECLVVINYIAGLADLFLSFIGPVTVIIVLYMRVFVVAVTQARAMRSHIAAVTLQYSRSVTAKKSEMKAARTLGVVIVVFLICICPYYCVILTGQDTLLNASCVVFVICLFYLNSSLNPLIYASFYPWFRRSIKLIVTLKILQPGSCETNIM
>LOCXPTAAR30.182.HIT1.TAAR.2R.329.7tm_1.exons2.CAKAKS010000007.1.Sebastes_aleutianus
MKTLEEDELCFPQLLNSSCRKTMRPHFESMLIYILLFSISLLTVTLNLLVIISISHFKQLQTPTNLLLLSLAVSDFFVGLLMSFHTVLIGGCWFLGDLMCILYNILDYIITSASVGTMVLISVDRYVAICDPLHYPTKITQKTVTMCVCLCWICSVFCHSLLLKDNLEQPGKYNSCSGECVIVINYIAGLADLFLSFIGPVSVIIVLYVRVFVVAVTQARAMRSHIAAITLQYSVRVTANKSEMKAARTLGVVIVVFLLCVCPYFGVALTGQDTLLNTSSVAFVICLFYFNSCLNPMIYAFFYPWFRKSIKLIVTLKLLQPGSRDTNIL
>LOCXPTAAR35.186.HIT1.TAAR.2R.282.7tm_1.exons2.CAKAKS010000007.1.Sebastes_aleutianus
MISMLLSYLSRQLQIPTNLLLLSLAVSDFFVGLLMSFQIVLTDGCWFLGDLMCILYYVLDYIITSASIGTMVLISVDRYIAICDPLYYPSKVTQKTVTMCVCLCWICSAFCHILMLKDNLEQPGRYNSCSGECVVVINYIVGISDLFLSFIGPVTVIIVLYMRVFVVAVNQARAMRSQIAAVTLQYSGRVTANKSEMKAARTLGVVIVVFLICVCPYFGVALTGQDTFLNASSAAFVICLFYFNSCLNPVIYAFFYPWFRKSIKLIVTLKILQPGSCDTNIL
>LOCXPTAAR31.190.HIT1.TAAR.2R.329.7tm_1.exons2.CAKAKS010000007.1.Sebastes_aleutianus
MKTLEEDELCFPQLLNSSCRKTMRPHSVSMLTYILLSSISLVTVILNLLVIISISHFKQLQTPTNIILLSLAVSDFFVGLLMCFQIVLIDGCWFLGDLMCILYYVIDYSITSAAIGNMVLISVDRYVAICDPLHYPTKVTKKTVQICVCLCWIFGAFCHILMLKDNLEQLGRYNSCSGECVFVINYIAGLVDVFLSFIGPVTVIIVLYMRVFVVAVTQARAMRSHIAAVTLQCSVRVTAKKSEMKAARTLGVVVVVFLICLCPYYCVTLTGQDTLLNTSSAAFVICLFYFNSFLNPMIYAFFYPWFRKSIKLIVTLKILQPGSCETNIL
>LOCXPTAAR32.194.HIT1.TAAR.2R.329.7tm_1.exons2.CAKAKS010000007.1.Sebastes_aleutianus
MKTLEEDELCYPQLLNSSCRRTMRPHSASMLTYILLSSISLLTVTLNLLVIISISHFKQLQTPTNLLLLSLAVSDFFVGLIMCFQIVLIEGCWFLGDLMCILYNVIDYSITSASVGTMVLISVDRYVAICDPLHYPTKVTKKNVNIGVCLCWIFAALCHILVLKDNLEEPGRYNSCSGECVIVINYIAGLADFFLTFIGPVTVIIVLYMRIFVVAVTQARAMRSHIAAVTLQYSVTVTANKSEMKAARILGVAIVVFLICLCPYYCVTLTGQDTLLNTSSAAIVICLYYFNSFLNPMIYAFFYPWFRKSTKLIVTLKILQPGSCDTNIL
>LOCXPTAAR33.200.HIT1.TAAR.2R.329.7tm_1.exons2.CAKAKS010000007.1.Sebastes_aleutianus
METLEEDELCFPQLLNSSCRRTMRPHSVSMLTYVLLSSISLLTVTLNLLVIISISHFKQLQTPTNLLLLSLAVSDFFVGLIMCFQVVLIDGCWFLGDLMCILYYVIDYSVTSASVGNMVLISVDRYVAICDPLYYPTKVTKKTVQICVCLCWIFAAFSHILMLKDNLEQPGRYNSCSGECVIFLNYIAGLVDFFLTFIGPVTVIIVLYMRIFVVAVTQARAMRSHIAAITLQYSVTVTANKSEMKAARTLGVVIVVFLICLCPYYCITLTGQDTFLNASSAAIVICLYYFNSFLNPMIYAFFYPWFRKSIKLIVTLKILQPGSCDTNIL
>LOCXPTAAR35.205.HIT1.TAAR.2R.279.7tm_1.exons2.CAKAKS010000007.1.Sebastes_aleutianus
MLFSYLSRQLQTPTNILLLSLAVSDFFVGLLVSFQIVLIDGCWFLGDLMCILYYFLDYIITSASVGTMVLISVDRYVAICDPLHYPTKVTQKTVTICVCLCWIFSVFSNILILKDNLEQPGRYNSCSGECVFVINYIAGLVDLFLAFIGPVTVIIVLYMRVFVVAVTQARAMRSHIAAITLQCPVRVTANKSEMKAARTLGVVIVVFLICLCPYYCVTLTGQDTLLNVSSVAFVMCLFYFNSCLNPVIYAFFYPWFRRSIKLIVTLKILQPGSCDANIL
>LOCXPTAAR35.211.HIT1.TAAR.2R.282.7tm_1.exons3.CAKAKS010000007.1.Sebastes_aleutianus
MITMLLSYLSRQLQTPTNLLLLSLAVSDFFMGFVMCFQIVLIDGCWFLGDLMCIVYYVIDYIISSASIGTMVLISVDRYVAICDPLHYPTKITQKTVTMSVCLCWICSAFWNILVLKDNLEQPGRYNSCSGECVIVINYIAGLADFILSFVGPVSVIIILYMRVFVVAVTQARALRSHIAAVTLQCSGRVTANKSEMKAARTLGVVIVVFLICFCPYFCITLTGQDTLLNVSSSAFVIFLFYFNSCLNPMIYASFYPWFRRSIKLIFTLKILQPGSCDTNIL
>LOCXPTAAR35.221.HIT1.TAAR.2R.345.7tm_1.exons3.CAKAKS010000007.1.Sebastes_aleutianus
MKTLEEDELCFPQLLNSSCRRTMRPHSVSMLTYILLSSISLLTVTLNLLVIISISHFKKMYLIMISMLLSYLFRQLQTPTNLLLLSLAVSDFFVGLLMCFQIVLIDGCWFLGDLMCILYYVIDYIITSASVGPMVLISVDRYVVICDPLHYPTKVTQKTVTMCVCLCWIFSVFFNTLMMKDNLEQPGRYNSCSGECVVVINYIAVLADLFLTFIGPVTVIIVLYMRVFVVAVTQARAMRSHIAAITLQCSVRVTANKSEMKAARTLGVVIVVFLICLCPYYCVTLTGQDTLLNASSAAFVIYLFYFNSCLNPVIYAFFYPWFRRSIKLIVTLKILQPGSCDTNIL
>LOCXPTAAR36.230.HIT1.TAAR.2R.329.7tm_1.exons3.CAKAKS010000007.1.Sebastes_aleutianus
MDTPEGAELCFPQLLNSSCRKPMPLQSDGMLVLILLSFISLLTAALNMLNTFMHIRMQLHSPTNLLLLSLAVSDLLVGLLLMPVDILLTEACWFLGDLMCALYYVVDFIITSSSVGNMVLISIDRYLAICDPLHYTTRVTMDRTKICVCLCWICSILYNSLILQDFLRQPDSQNSCYGECVVVLNHITGNVDFVFTFIGPITVIIVLYMRVFVVAVTQARAMRSHIAAVTLQRPVAVTAKKSEMKAARTLGVVVVVFLICFCPYYSPSLIGEEIEDSSSSSTFVVWLLYFNSCLNPVIYAFFYPWFRKSIKLIVTLKILQPDSCDTKIL
>LOCXPTAAR35.235.HIT1.TAAR.2R.282.7tm_1.exons2.CAKAKS010000007.1.Sebastes_aleutianus
MISMLLCYLSRQLQTPTNLLLLSLAVSDFCVGLLMLLQTVLIDGCWYFGPILCAMYYVSDYIITSASIGTMVLISVDRYVAICDPLRYPTKITQKRVQVSVCLCWMCSAVFHIVRFKNNLKQPGRYNSCFGQCVVVIDYAAGLADLFLSFIGPVTVIIVLYMRVFVVAVIQARAMRSHIAAVTLRCSVTVTAKKSEMKAARTLGVAIVVFLLCLCPYYFVALTGQDTFINASSAAFVIWLFYFNSCLNPMIYAFFYPWFRKSIKLIVTIQILQPDSCDANIL
>LOCXPTAAR37.237.HIT1.TAAR.2R.323.7tm_1.exons2.CAKAKS010000007.1.Sebastes_aleutianus
ERVELCFPELLNSSCRKPESPHPGIVFFHVLLYFISFLTASLNLLVIISISHFRHLHTPTNLLLLSLAVSDFLVGLLVIPVEILVTNTCWILGDLVCVLYYLLPVTIITASVINMVLISVDRYVAICDPLRYPTKVTQKVVIICVFLGWIYSVFYSIFLLYDNLKHPGMYNSCYGECVIQITGVIDLVLGFIIPITVIIVLNMRVFVMAVSQIREMRSHIVTVSLKHSDTVKGKKSEIKAARTLGVLIVVFLMCYSPYYCVTLTGYNVMIGSSTERFMIFLMYCNSCLNPIIYAFFYPWFKKSIRLIVSFQILQPGSCEYNIL
>LOCXPTAAR38.241.HIT1.TAAR.2R.314.7tm_1.exons3.CAKAKS010000007.1.Sebastes_aleutianus
NSCRKTSHPHLEATLLYSLLSCITLLTVVLNLLALLILSHFRKLHTTTNLLLLSLAVADFLVGFLQMPFEILLFQGCWILGDFFCAANFFLGFVAISASIGIMLLISVDRYVAICDPMFYSIKVTPKSVQVCICLCWMFSAFHSSWMQWDFLKQPGRYNSCYGECVLVINYVAGTVDLVVSFFGHITVIIVLYMRVFVVAVSQARTMRSHIAAVTLQHSKKVTAKKSEMKAAKNLGVVVVVFLLCFSPYYCFSLAAESNLIEASYAASQIWLLYLNSTLNPVIYAFFYPWFRKSIKLIVTLQIVKPGSCEANVL
>LOCXPTAAR39.246.HIT1.TAAR.2R.324.7tm_1.exons3.CAKAKS010000007.1.Sebastes_aleutianus
EAELCFPQINNSCRKTSRPHLEAKLLYSLLSCITLLTVVLNLLAFDHCIGYWKLHTTTNLLLLSLAVADFLVGVLQMPFEILLFQGCWILGDFLCAANFFLGFVITSASVGIMLLISVDRYVAICDPMFYSIKVTPKSVQFCISLCWMFSAFHSSWMQWDFLKQPGRYNSCYGECVLVVNYVAGTVDLVVSFFGPITVIIFLYMRVFVVAVYQARTMRSHIAAVTLQHSKKVTAKKSEMKAAKNLGVVVVVFLLCFSPAYCYSLAAESNLIEASITASQIWLFYLNSTLNPVIYAFFYPWFRKSIKLIVTLQIVKPGSCEANML
>LOCXPTAAR40.252.HIT1.TAAR.2R.338.7tm_1.exons2.CAKAKS010000007.1.Sebastes_aleutianus
MEVLEGAELCFPQLLNTSCRKPMRHHAETIFLYILLSCMSFLTVALNLLVIISISHFRHEETYKHNLLHSPTNLLLLSLAVSDFLVGLLLMPMQILLIGGCWFLGSLICGLFYYASFILTSASVGNMVLISVDRHVAICDPLCYPTKVTQRRVKICVCLCWACSVFYNGVILMDFLKHPDRYNSCYGECVVVINSITGAVDVMLTFVGPITVIIVLYMRVFVVAVTQARAMRSHIAAITVQGVISVTAKKSERKAARTLGVVVVVFLICFCPYFYPSLVGQDMSTSVTFSIFGVWLLYCNSCLNPVVYAFFYPWFRRSIKLIVTLQILKPGSCDANIL
>LOCXPTAAR41.254.HIT1.TAAR.2R.328.7tm_1.exons1.CAKAKS010000021.1.Sebastes_aleutianus
MDSTGGPPLCFPKLNSSCRRLPKPRSETALLYTLLAFVSLLTVTLNLLVVISISHFRQLHTPTNTLLLSLAVSDLVVGLLVMPIEGLRYMETCWLLGALMCALAPYVSYCLLSASVGNMVLISIDRYLAICDPLLYATKITLYRAKISICVCWACSLVYNGCILMGHLKRPDRFNTCHGECVVVISHISGTLDLFISFVGPCTAMVVLYMRVFVVAMSQLRVIRLQTAATSVAAAPTAKRSERKAARTLGIVIAVFLMCFCPYYYPSLAGEDTSTSLSYFAVLSWIMLMNSCVNPVIYALFYPWFREAIRLIFTLRILQPDSRDDKVL
>LOCXPTAAR42.256.HIT1.TAAR.2R.328.7tm_1.exons1.CAKAKS010000021.1.Sebastes_aleutianus
MDSTGGPPLCFPDLNSSCRRLPKPRSETALLYTLLAFVSLLTVTLNLLVIISISHFRQLHTPTNTLLLSLAVSDLVVGLLVMPIEGLRYMETCWLLGALMCALTPYVSYCLFSASVGNMVLISIDRYLAICDPLLYATKITLYRAKISICVCWACSLVYNGCILMGHLKWPDRFNTCHGECVVLISHISGTLDLFITFVGPCTVMIVLYMRVFVVAMSQLRVIRLQTAATSVAAAPTAKKSETKAARTLGIVIAVFLMCFCPYYYPSLAGEDTSTSLSYFAVLSWIMLLNSCANPVIYSLFYPWFRKAIRLIFTLRILQPHTRLVRIL
>LOCXPTAAR54.257.HIT1.TAAR.2R.300.7tm_1.exons1.CAKAKS010000034.1.Sebastes_aleutianus
TTLYLLCIFIGCLSVLIMCGNLLVIISIIYFQQLHTPTNYLILSLAVADLLVGVLVLPFSIILAVCSCCYLEDLFCKIQSTFDMLLCASSILNLCCISIDRYYAVCQPLRYSTKINVRVIVNMILVSWAVSALIGIGNTIQGLNQGQTNRCVISQHTSKPTALMGAMFAFYLPAIVMFSIYLKISTVAQRQARSIQNTTCQNKKSGATVSKMERKATKTLAIVMGIFLMCWTPFSLCVSFNLLSNYTIPLPVIDMFKWLGWSNSMLNPFVYGFFYAWFRSAFRMIISGKIFQGDFTNHKL
>LOCXPTAAR48.258.HIT1.TAAR.2R.295.7tm_1.exons1.CAKAKS010000034.1.Sebastes_aleutianus
LLCIFVGCLSVLIICGNLLVIISIIYFQQLHTPTNYLILSLAVADLLVGVLVLPFSVTLAVCSCCYLDLLCKVRGILDMFLCTCSILNLCCISVDRYYAVCQPLRYRSKINVHVIVIMILVSWTVSAIFGIGNMIQGMNQGQSNRCGLFQHTIKRTAFMGTIFTFYFPAIVMFSIYLKIFMVAQRQARSIQNTTCQNKKSGATVSKMEKKATKTLAIVMGIFLICWTPFFLCISSYLLNNDTIPIPVINLLKWFGWSNSMLNPFVYGFFYTWFRKAFRMIISGKIFQGDFTKYKL
>LOCXPTAAR54.259.HIT1.TAAR.2R.302.7tm_1.exons1.CAKAKS010000034.1.Sebastes_aleutianus
TAVTTSYLLCIFVGCLSVLIMCGNLLVIISIIYFQQLHTPTNYLILSLALADLLVGVLVLPFSVILAVCSCCFLDSLCKVRSTFDMLLCASSILNLCCISVDRYYAVCQPLRYRSKINVRTIVNMILVSWTVSALIGIGNTIWGLSKGQSNICLLFQDKSKPTAIMGAIFTFYLPAIVMFSIYLKIFMVAQRQARSIQNTTCQNKKSGATISKMERKATKTLAIVMGIFLICWTPFFLCISFHLFNNNAIPPPVIQMFKWLGWSNSMLNPFVYGFFYTWFRTAFRMIITGKIFQGNFTNYKL
>LOCXPTAAR43.260.HIT1.TAAR.2R.332.7tm_1.exons1.CAKAKS010000034.1.Sebastes_aleutianus
MEPEVTVNRTYTVNNIHPCYESDNTSYVFTSNPSIICVLVYIFLGLLSVATICGNLLVIISIMYFKQLHIPTNYLIFSLAVADLLVGVLVFPSSMAFTVTSCLHHEHVICKIRDSFDVTLCTSSILNLCCISIDRYYAVCQPLTYTTKINVHVTVIMILVSWGISVLIGICITIAGFSQGTCEEMCSVDIIMANTMGPVLSFYLPAIIMLCIYLKIFLVAKKQVNSIQNATCQSTKSGATVSKMERKATKTLAIVMGVFLLCLTPYFLLLVFQPLSYNPPPVSVIETLNWLTLSNSMLNPLIYAFFYSWFRSAFRMIISGAIFQGDFANSKL
>LOCXPTAAR44.262.HIT1.TAAR.2R.337.7tm_1.exons1.CAKAKS010000034.1.Sebastes_aleutianus
KSKNMEPEVTVNMTYTVNNIHPCYESDSYVFTSNPSAICVLLYIFLGLLSVSTICGNLLVIISIMYFKQLHTPTNYLIFSLAVADLLVGVLVCPFGMAFTLTTCLHHEHVICKIRESFDVTLCTSSILHLCCISIDRYYAVCQPLIYRTKINIHVTVIMILVSWGVSVLIGICIIIARFSQGACEEMCSVNVLGAYIANTMGLVLSFYLPAIIMLCIYLKIFLVAKKQVNSIQNTTCQSTKSGATVSKMERKASKTLAIVMGVFLLCLTPYFLCIAFQPLSYNPPPVPVIETLIWLTLSNSMLNPFIYAFFYSWFRSAFRMIISGKILQGNFANSKL
>LOCXPTAAR54.268.HIT1.TAAR.2R.302.7tm_1.exons1.CAKAKS010000034.1.Sebastes_aleutianus
TAVTTSSLSTVFIGCLSVFIMCGSLLVIISIIYFQQLHTPTNYLILSLAVADLLVGVLVLPFSVTLAVCSCCYLDLLCKVRGTLDMFLCMCSNLNLCCISVDRYYAVCQPLRYRSKINVRTIVNMILVSWTVSALFGIGSTILGMNQGQSNRCRFFQHTIRPTAFMVAIFAYYLPAIVMFSIYLKIFMVAQRQARSIQNTTCQNKKSGATISKMERKATKTLAIVMGIFLICWTPFFLCISFHIFNNNAIPPPVIEMLKGLGWSNSMLNPFVYGLFYTWFRTAFRMIISGKIFQGDFTNYKL
>LOCXPTAAR46.269.HIT1.TAAR.2R.332.7tm_1.exons1.CAKAKS010000034.1.Sebastes_aleutianus
KNMEPEVTVNMTYTVNNIHPCYESDSYVFTSNPSAICVLVYIFLGLLSFATICGNLLVIISIMYFKQLHTPTNYLIFSLAVADLLVGVLVCPFSMAFTVTTCLHHEHVICKVKDSFDITLCTSSILHLCCISIDRYYAVCQPLTYRTKINVHVTVIMILVSWGVSVLIGICITIAGFTQGTCEDICSVDIIIANTMGPVLSFYLPAIIMLCIYLKIFLVAKKQVNSIQNTTCQSTKSGATASKMERKATKTLAIVMGVFLLCLTPYFLLLVFQPLSYNPPPIPVMETLNWLTLSNSMLNPLIYAFFYSWFRSAFRMIISGAIFQGDFANSKL
>LOCXPTAAR46.270.HIT1.TAAR.2R.332.7tm_1.exons1.CAKAKS010000034.1.Sebastes_aleutianus
KNMEPEVTVNMTYTVNNIHPCYESDSYVFTSNPSAICVLVYIFLGLLSFATICGNLLVIISIMYFKQLHTPTNYLIFSLAVADLLVGVLVCPFSMAFTVTTCLHHEHVICKVKDSFDITLCTSSILHLCCISIDRYYAVCQPLTYTTAINVQVTVIMILVSWGISVLIGICITIAGFTQGTCEDICSVDVIIANTMGPVLSFYLPAIIMLCIYLKIFLVAKKQVNSIQNTTCQSTKSGATISKKERKATKTLAIVMGVFLLCLTPYFLCIVFQPLSYNPPPVPVIETLNWLALSNSMLNPFIYAFFYSWFRSAFRMIISGKILQGNFANSKL
>LOCXPTAAR47.272.HIT1.TAAR.2R.336.7tm_1.exons1.CAKAKS010000034.1.Sebastes_aleutianus
KSKSKEPEVTVNMTYTVNDIHPCYESDNTSYVFTSKPSAVCVLVYIFLGLISVATICGNLLVIISIMYFRQLHSPTNYLIFSLAVADLLVGVLVCPFSMAFTLTTCLYHEYVLCKIRDSFDVTLCTSSILHLCCISIDRYYAVCQPLTYRTKINVHVTVIMILVSWGVSVLIGICIIIAGFTQGTCEEMCSVNVIMANTMGPVLSFYLPAIIMLCIYLKIFLVAKKQVNSIQNTTCQSTKSGATVSKMERKASKTLAIVMGVFLLCLTPYFLCLVFQPLSYNPPPVPVIETLIWLALSNSMLNPFIYAFFYSWFRSAFRMIISGKILQGNFANSKL
>LOCXPTAAR47.273.HIT1.TAAR.2R.296.7tm_1.exons1.CAKAKS010000034.1.Sebastes_aleutianus
MCISIYFLGLISVATIFGNHLVIISIMYFRQLHSPTNYLIFSLAVADLLVGVLVCPVSMAFTLTTCLYHEYVLCIIRVSFDITLCTSSILHLCCISIDRYCAVCQPLTYRTKINFHVTVIMFLVSWGISVLIGICITIAGFTKGTCEEMCSVDVIIANTMGPFLSFYLPAIIMLCIYLKIFLVAKKQVSNIQNTTCQITKSGATASKMERKASKTLAIVMGVFLLCLTPYFLCNVFQPLSYNPPPVPVIETLIWLALSNSMRNPFIYAFFYSWFRSAFRMIISGKIFQGDFANSKL
>LOCXPTAAR48.274.HIT1.TAAR.2R.332.7tm_1.exons1.CAKAKS010000034.1.Sebastes_aleutianus
MEPEVTVNGAYTVNDIHPCYGSDNTTYIFTSNPSIICALLYIFLGSLSVVTICGNLLVIISIIYFKQLHIPTNYLILSLAVADLLVGILVFPFSMAFTVTSCWHHEGLFCKVRGSFDVTLSTASILNLCCISIDRYYAVCQPLAYKSKINDRVIGIMILASWGVAALIGIGIVIVGFNQGKCEESCLIDSLISTTLACIFSFYIPVIIMLSIYLKIFLVAQRQARSIQNTTCQSTKSGATASKMERKATKTLAIVMGVFLLCWSPYFLCIIFQPLTYDVTPIAVIETLNWLTLSNSMLNPFIYAFFYSWFRSAFRMIISGKIFQGDFANSKL
>LOCXPTAAR54.276.HIT1.TAAR.2R.322.7tm_1.exons1.CAKAKS010000034.1.Sebastes_aleutianus
INVNDIHPCYEVHNGSYILKGTPSTICVLLFIFLGSLSVVTICGNLLVIISIIYFKQLHTATNSLILSLAVADLLVGLVVFPFSMVFSLSSCLYYEDLFCKVRGSFDVTLSTASILNLCCISIDRYYAVCQPLNYRTKINVNVVVVMILVSWSVSVLVAIGCSIPGLSNEKCEENCFIDVLLANILGLIFSFYLPVIIMLCIYLKIFLVAQRQARSIQNTTCQNTKSGATASKMERKATKTLAIVMGVFLMCWTPFFLCFTFQLLNHVSVFVPLFETLNWFTLSNSMLNPFIYAFFYSWFRSAFRMIISGKIFQGDFTHTKL
>LOCXPTAAR50.277.HIT1.TAAR.2R.320.7tm_1.exons1.CAKAKS010000034.1.Sebastes_aleutianus
VNDIHPCYEIDNGSYILKGTPSTICVLLFIFLGSLSVVTICGNLLVIISIIYFKQLHTATNFLILSLAVADLLVGLVVFPLSMVFSLSSCLYYEDLFCKVRDSLDATLSVSSILNTCCISIDRYYAVCQPLNYRTKINVNVVAVMIVVSWSVSVLVAIGRAIPGLINEKCKENCVIDFRRARILAQFFSFYLPVIIMLCIYLKIFLVAQRQARSIQNTTCQNTKSGATASKMERKSTKTLAIVMGVFLMCWTPFFLYVSCQVLNHVPMWVPLFETLNWLTLSNSMFNPFIYAFFYSWFRSALRMIISGKIFQGDFTNTKL
>LOCXPTAAR50.283.HIT1.TAAR.2R.320.7tm_1.exons1.CAKAKS010000034.1.Sebastes_aleutianus
VNDIHPCYEIDNGSYILKGTPSTICVLLFIFLGSLSVVTICGNLLVIISIIYFKQLHTATNFLILSLAVADLLVGLVVFPLSMVFSLSSCLYYEDLFCKVRDSLDATLSVSSILNTCCISIDRYYAVCQPLNYRTKINVNVVAVMIVVSWSVSVLVAIGRAIPGLINEKCKENCVIDFRRARILAQFFSFYLPVIIMLCIYLKIFLVAQRQARSIQNTTCQNTKSGATASKMERKSTKTLAIVMGVFLMCWTPFFLYVSCQVLNHVPMWVPLFETLNWLTLSNSMFNPFIYAFFYSWFRSALRMIISGKIFQGDFTNTKL
>LOCXPTAAR52.284.HIT1.TAAR.2R.320.7tm_1.exons1.CAKAKS010000034.1.Sebastes_aleutianus
INDIHPCYEIDNGSYILKGTPSTICVLLYIFLGSLCVVTICGNLLVIISIIYFKQLHTATNSLILSLAVADLLVGLVVFPFSMAFSLSSCLYYEDLICKVRGSFDVTLSTASILNLCCISIDRYYAVCQPLNYRTKINFNIVAVMILVSWSVSVLVAIGRTIPGLINEKCEENCFIDFLLARILAQIFSFYLPVIIMLCIYLKIFLVAQRQARSIQNTTCLNTKSGATASKMERKASKTLAIVMGVFLMCWTPFFLYVSCQLLNHVSMLVPLFETLNWLTLSNSMLNPFIYAFFYSWFRSAFRMIISGKIFQGDFTNTKL
>LOCXPTAAR53.286.HIT1.TAAR.2R.319.7tm_1.exons1.CAKAKS010000034.1.Sebastes_aleutianus
NYIHPCYEIDNGSYILKGTPSTICVLLYIFLGSLCVVTICGNLLVIISIIYFKQLHTATNSLILSLAVADLLVGVVVFPFNMALSLSSCLYYEDLFCKVRGSFDITLSTASILNLCCISIDRYYAVCQPLNYRTKINVNAVVVMILGSWSVSVLVAIGSTIPGLSNEKCEENCFIDFLLATILGLIFSFYLPVIIMLCIYLKIFLVAQRQARSIQNTICQSTKSGATASKMERKATKTLAIVMGVFLMCWTPFFLCFTFQLLNHVSVFVPLFETLNWLALLNSMLNPFIYAFFYGWFRSAFRMIISVKIFQGDFTNTKL
>LOCXPTAAR54.287.HIT1.TAAR.2R.324.7tm_1.exons1.CAKAKS010000034.1.Sebastes_aleutianus
VTVNVYDIHPCYEIDNGSYILKDTPSTICVLLFIFLGSLCVVTICGNLLVIISIIYFKQLHTATNSLILSLAVADLLVGVIVFPFNMAFSLSSCLYYEDFFCKVRGSFDVTLSIASILNLCCISIDRYYAVCQPLNYRTKINVNVVVVMILISWSVSVLVAIGFTIPGLNDEKCEQNCFIDVLLENILAPIFPFYLPVIIMLCIYLKIFLVAQRQARSIQNTICQSTKSGATASRMERKASKTLAIVMGVFLMCWTPFFLCFTFQLLNHVSVFVPLFESLNWLTLSNSMLNPFIYAFFYSWFRTAFRMIISGKIFQGDFTNKKL
>LOCXPTAAR55.288.HIT1.TAAR.2R.324.7tm_1.exons1.CAKAKS010000034.1.Sebastes_aleutianus
TNVVTTIHPCYEIDNFNFILTKTPSIICVLLYIFLMLLSVVTICGNLLVIISVFYFQQLHTPTNYLILSLAVADLLVGIIVFPFSMAFSLSSCLYHEGLFCKVRGSFDVSLSTASILNLCCISIDRYHAVCQPLTYRTKINHRVIVVMILLSWGVSALIGISIIIAGLNNEKCKERCLIDVLIENTIGPILSFYLPVIIMLCIYLKILMVAQRQARSIQNTICQSTKSGATASKMERKATKTLAIVLGVFLLFWTPFFLCVTFLPFSNDSVPVPVIETLNWLTLSNSMLNPFIYAFFYSWFRSAFRMIISGKIFQGDYTTSKLS
>LOCXPTAAR56.289.HIT1.TAAR.2R.330.7tm_1.exons1.CAKAKS010000068.1.Sebastes_aleutianus
MEPVLCYESRNGSCQKTIYPLPVRITLYMILGVIVILTVCGNLLVAVSIAFFKQLRTPTNYLIASLAVSDLLLGLLVMFPSMIQCVETCWYFGDVLCKVFMSSDVMLCTASILNLSFISLDRHYAVCQPLLYSRKISVNVVLIMILVIWSISALIGFGMIFLKLNIWGIEEFYYEHIACEGGCFLFQSRLSSTVSSVFSFYIPGIIMLGVYLKIFLVAQKQLHSIQNTSCMSSAKISNKSQTKATKTLAIIMGAFLSFWTPFFVCNTINPYISYSTPPALFVTLLWVGYLNSTVNPLIYAFFYSWFRKAFQLFTSGNIFKADISETRLFT
>LOCXPTAAR57.290.HIT1.TAAR.2R.330.7tm_1.exons1.CAKAKS010000068.1.Sebastes_aleutianus
MKPVLCYESRNSSCQKTIYPLPVRITFYMILGFIVILTVCGNFLVAVSIAFFKQLRTPTNYLIASLAVSDLLLGLLVMFPSMIQCVETCWYFGDVLCKVFMSSDVMLCTASILNLSFISLDRHYAVCQPLLYSRKISVNVVLIMILVIWSISALIGFGMIFLKLNIWGIEEFYYEHIACEGGCVLFQSGLSSTVSSVFSFYIPGIIMLGVYLKIFLVAQKQLHSIQNTSCMSSAKISNKSQTKATKTLAIIMGAFLSFWTPFFICNTIDPFIRYSTPPALFVTLLWVGYMNSTVNPLIYAFFYSWFRKAFRLFTSGKIFKADISETRLFT
>LOCXPTAAR58.291.HIT1.TAAR.2R.330.7tm_1.exons1.CAKAKS010000068.1.Sebastes_aleutianus
MEPVLCYESRNGSCQKTIYPLPVRITFYMILGVIVILTVCGNFLVAVSIAFFKQLRTPTNYLIASLAVSDLLLGLLVMFPAMIQCVETCWYFGDVLCKVFMSSDVMLCTASILNLSFISLDRHYAVCQPLLYSRKISVNVVLIMILVIWSISALIGFGMIFLKLNIWGIEEFYYEHIACEGGCFLFQSRLSSTVSSVFSFYIPGIIMLGVYLKIFLVAQKQLHSIQNTSCMSSAKISNKSQTKATKTLAIIMGAFLSFWTPFFICNTINPYISYSTPPALFETLLWVGYLNSTVNPLIYAFFYSWFRKAFQLFTSGNIFKADISETRLFT
>LOCXPTAAR59.295.HIT1.TAAR.2R.330.7tm_1.exons1.CAKAKS010000068.1.Sebastes_aleutianus
MEPVLCYESRNGSCQKTIYPLPVRITFYMILGVIIILTVCGNFLVAVSIAFFKQLRTPTNYLIASLAVSDLLLGLLVMFPAMVQCVETCWYFGDVLCKVCLSSEVMLCTASILNLSFISLDRHYAVCQPLLYRRKISVNVVLIMILLIWSISALIGFGMIFLKLNIWGIEEFYYNHIACEGGCFLFQSGLSSTVSSVFSFYIPGIIMLGVYLKIFLVAQKQLHSIQNTSCMSSAKISNKSQTKATKTLAIIMGAFLSFWTPFFVCNTINPYISYSTPPALFVTLLWVGYMNSTVNPLIYAFFYSWFRKAFWLFTSGNIFKADISETTLFT
>LOCXPTAAR60.296.HIT1.TAAR.2R.330.7tm_1.exons1.CAKAKS010000068.1.Sebastes_aleutianus
MEPVLCYESRNGSCQKTIYPLPIRITLYMILGVTVILTVCGNFLVAVSIAFFKQLRTPTNYLIASLAVSDLLVGLLVMFPSMVQCVETCWYFGDVLCEVYLSSDVMLCTASILNLSFISLDRHYAVCQPLLYRRKISVNVVLIMILLIWSISALNGFGMTFLKLNIWGIEEFYYEHIACEGGCFLFQSGLSGTVSSVFSFYIPGIIMLGIYLKIFLVAQKQLHSIQNTSCMSSVKISNKSQTKATKTLAIIMGAFLSFWTPFFVCNTIDPYISYSTPPALFVTLGWLGYLNSTVNPLIYAFFYSWFRKAFRLFTSGNIFKADMSETTLFT
>LOCXPTAAR60.297.HIT1.TAAR.2R.330.7tm_1.exons1.CAKAKS010000068.1.Sebastes_aleutianus
MEPVLCYESRNGSCQRTIYPLPARITLYIILGVTVILTVCGNFLVAVSIAFFKQLRTPTNYLIASLAVSDLLLGLLVMFPSMVQCVESCWYFGDILCKVYLSSDVMLCTASILNLSFISLDRHYAVCQPLLYRRKISVNVVLIMILLSWSISALIGFGMIFLKLNIWGIEEFYYEHIACEGGCVLFQSGLSSTVSSVLSFYIPGIIMLGVYLKIFLVAQKQLHSIQNTSCMSSAKISNKSQTKATKTLAIIMGAFLSFWTPFFVCNTIDPFISYSTPPVLFGTLVWVGYLNSTVNPLIYAFFYSWFRKAFQLFTSGKIFKADISETTLFT
>LOCXPTAAR62.298.HIT1.TAAR.2R.332.7tm_1.exons1.CAKAKS010000068.1.Sebastes_aleutianus
EQYCFPGSNASCVREQFSVGTKVALYLLFTLGMLVTILGNSVVIVSIGHFKELHNPTNVLILSLALSDLLVGVTVMPFSTIRTIHGCWFYSDDFCLLHSSFDMFLTSVSIFHLICIAVDRQQAICNPLHYSRNITMSVAWIMVCASWALAAVYSYGLLYSKANVAGLEDYIALIDCLGSCNLLFNSLWGILDSITAFFFPCTVMVCLYTKIFVVAKEHVRKIGDMSKCSNDRVGGGLIKQSEHKAAKTLGIVLGAFIFCWMPFFINSIIDAYTGFNTPVAIFEASVWLGYFNSTLNPIIYAFFYPWFKKCFYLIVSLKIFTPHSSNIKVHSI
>LOCXPTAAR63.299.HIT1.TAAR.2R.326.7tm_1.exons1.CAKAKS010000068.1.Sebastes_aleutianus
EQYCFPGSNASCVRAQFSVGAKVALYLLFTLGMLVTILGNSVVIVSIGHFKQLHNPTNVLILSLALADLLVGLTVVPFSTIRTIHGCWFYGDDFCMLHSSFDMFLTTVSIFHLICIAVDRQQAICNPLHYSSNITMSVAWIMVCASWALAAVYTYGLLYSKANVAGLEDYMASINCLGSCNLLFNSLWGILDSIASFFFPCTVMVCLYTKIFVVAKEHVRKIGDMGKCSNDRVGGGLIKKSEHKAAKTLGIVLGAFIFCWMPFFINSIIDAYTGFNTPVAIFIWLGYFNSTLNPIIYAFFYPWFKKCFYLIVNLKIFNPHSSTIKV
>LOCXPTAAR64.300.HIT1.TAAR.2R.337.7tm_1.exons1.CAKAKS010000068.1.Sebastes_aleutianus
MMSLDLSQEQYCFPGFNASCVRAHFSIGTKVALYLLFTLDMLVTILGNSVVIVSIGHFKQLHNPTNVLILSLALADLLVGLTVVPFSTIRTIHGCWFYGDDFCMLHSCFDMFLTTVSIFHLICIAVDRQQAICNPLHYSSNITMSVAWIMVCASWALAAVYSYGLLYSKANVAGLEDYIASIDCLGSCNILFNSLWGILDSIASFFFPCTVMVCLYTKIFVVAKEHVRKIGDMSKCSNDRVGGGLIKQSEHKAAKTLGIVLGAFIFCWMPFFINSIIDVYIGFSTPVAIFEAFVWLGYFNSTLNPIIYAFFYPWFKKCFYLIVNLKIFKPHSSTIKV
>LOCXPTAAR65.301.HIT1.TAAR.2R.329.7tm_1.exons1.CAKAKS010000068.1.Sebastes_aleutianus
EQYCFPDSNTSCVRAQFSVGTKVALYLLFTLGMLVTILGNSVVIVSIGHFKELHNPTNVLILSLALADLLVGVTVMPFSTIRTIHGCWFYGDDFCMLHSCFVMFLTSVSIFHLICIAVDRQQAICNPLHYSRNITMSVAWIMVCASWALAAVYSYGLLYSKANVAGLEDYIASIDCLGSCYLLFNSLWGILDCIASFFFPCTVMVCLYTKIFFVAKEHVRKIGDMSKCSNDRVGGGLIKQSEHKAAKTLGIVLGAFIFCWMPFFISSITDAFTGFSTPVAIFEASVWLGYFNSTLNPIIYAFFYPWFKKCFYLIVNLKIFTPHSSTIKV
>LOCXPTAAR66.302.HIT1.TAAR.2R.327.7tm_1.exons1.CAKAKS010000068.1.Sebastes_aleutianus
DLSQEQYCFPGSNASCVRAHFSVGTKVALYLLFTLGMLVTILGNSVVIVSIGHFKQLHNPTNVLIVSLALVDLLVGVTVMPFSTIRTIHGCWFYGDDFCLLHSCFDVFFTTLSIFHLICIAVDRQQAICNPLHYSRNITMSVAWIMVCASWALAAVYSYGLLYSKANIAGLEDYIASIDCLGSCYLLFNPLWGVLDSIVCFFFPCTVMVCLYTKIFIVAKEHVRKIGDMHNRSNVREGGGLIKQSEHKAAKTLGIVLGAYIFCWMPFFINSIIDVYIGFSTPVAIFEAFVWLGYFNSTLNPIIYAFFYPCFKKCLYCIVTLKAYPSN
>LOCXPTAAR67.305.HIT1.TAAR.2R.329.7tm_1.exons3.CAKAKS010000197.1.Sebastes_aleutianus
MEVEDGAELCFPQLLNTSCKKPTSPWPEAVILQTLLSTISLLTVALNLLVIISKKDYWQLHTPTNILLLSLAVSDFLVGLLLMPGELIRKTSCWFFGDIMCSLYKYLSFIITSASVGVMVLISVDRYVAICDPLHYTTRISVNRVKLCVSLCWLCSICYSSVFTKDDLTQPGMFNSCYGECLSAIGYIAGFFDLVLNFLVPVTIIIVLYMRVFAVAVSQARAMRSQITAVTLRLSVTQKKKKSELKAARALGVLVVVFLICFCPLYCGILIDENFTKSSYQLYLLFLLYFNSCLNPVIYALFYSWFRKVVKLILTLQILQPGSCEANVL
>LOCXPTAAR68.313.HIT1.TAAR.2R.329.7tm_1.exons3.CAKAKS010000197.1.Sebastes_aleutianus
MEVVDAAELCFPQLLNTSCKKPTSPWPEAVILQTLLSTISLLTVALNLLVIISKKDYWQLHTPTNILLLSLAVSDFLVGLLLMPGELIRKTSCWFFGDLMCSLYKYLSYIVTSASVGVMVLISVERYVAICDPLHYTTRITVNRIKLCVCLCWLCAVSSSSLFVKDDLTQPGRYKSCYGECVIVIDHIAGTVDLVLNFIVPVTIIIVLYLRVFAVAVSQARAMRSQITAVTLRLSVTQKTNKSELKAARTLGILVVVFLMCFCPLYCGLLIDENFAQSPYELFLLFLFYFNSCLNPVIYALFYSWFRKVVKLILTLQILQPGSREANVL
>LOCXPTAAR16.319.HIT1.TAAR.2R.329.7tm_1.exons3.CAKAKS010000197.1.Sebastes_aleutianus
MEVVDAAELCFPQLLNTSCKKPTSPWPEAVILQTLLSTISLLTVALNLLVIISKKAYWQLHTPTNILLLSLAVSDFLVGLLLMPVELLSKTSCWFFGDFMCSLYNYLSYIITSASVGVMVLISFDRYIAICDPLHYTTRITVNRVKLCVCLCWLCSVSYSSLFVKDDLTQPGRSKSCYGECVIVIDVIAGTVDLVFNFIVPVTVIIVLNMRVFAVAASQARAMRSHITAVTLQLSVAQTANKSELKAARTLGVLVVVFLICFCPYYCAILIGDYLTNSSYTLFVLFLFYFNSCLNPVIYAFFYSWFRKAVKLIVTLQILQPGSREANVL
>LOCXPTAAR70.323.HIT1.TAAR.2R.329.7tm_1.exons3.CAKAKS010000197.1.Sebastes_aleutianus
MEVEDRAELCFPQLLNTSCKKPTSPWTEAVLFNILVSTISLLTVALNLLVIISKKDYWQLETPTNILLLSLAVSDFLVGLLLMPVEILQNTSCWFLGDIMCSLYKYLSFIITSASVGVMVLISVDRYVAICDPLHYTIRITVNRVKLCVCLCWLCSVSYGSLFVKDDLTQLGRYNSCYGECVIVIDYIAGTVDLVLTFIVPVTVIVVLYVRVFAVAVSQARAMRSHIAAVTLRLSVAQTANKSELKAARALGVLVVVFLMCFCPYYCAILIGDYLTNSSLVFFELILFYFNSCLNPVIYAFFYSWFRKAVKLIVTLQILQPGSREANVL
>LOCXPTAAR71.327.HIT1.TAAR.2R.329.7tm_1.exons3.CAKAKS010000197.1.Sebastes_aleutianus
MEVEDGAELCFPQLLNTSCRKPTSPWTEAVLLNILLSTISLLTVALNLLVIISKKVYWQLHTPTNILLLSLAVSDFLVGLLLMPGEILRKTSCWFLGDLMCSLYKYLSFVITSASVGIMVLISFDRYVAICDPLHYTTRITVNTVKLCVCLCWLCAVCYSSLFVKDDLTQLGRYNSCHGECVVVIDYIAGAVDLVLTFIVPVTVIIVLYMRVFAVAVSQARAMRSHITAVTLRLSVTQTANKSELKAARTLGVLVVVFLMCFCPYYCFTLASEYLTNSSNAFFMLFLFYFNSCLNPVIYAFFYSWFRKAVKLIVTLQILQPGSREANVL
>LOCXPTAAR42.329.HIT1.TAAR.2R.328.7tm_1.exons1.CAKAKS010000234.1.Sebastes_aleutianus
MDSTGGPPLCFPDLNSSCRRLPKPRSETALLYTLLAFVSLLTVTLNLLVIISISHFRQLHTPTNTLLLSLAVSDLVVGLLVMPIEGLRYMETCWLLGALMCALTPYVSYCLFSASVGNMVLISIDRYLAICDPLLYATKITLYRAKISICVCWACSLVYNGCILMGHLKWPDRFNTCHGECVVLISHISGTLDLFITFVGPCTVMIVLYMRVFVVAMSQLRVIRLQTAATSVAAAPTAKKSETKAARTLGIVIAVFLMCFCPYYYPSLAGEDTSTSLSYFAVLSWIMLLNSCANPVIYSLFYPWFRKAIRLIFTLRILQPHTRLVRIL
>LOCXPTAAR73.331.HIT1.TAAR.2R.328.7tm_1.exons1.CAKAKS010000234.1.Sebastes_aleutianus
MDSTGGPPLCFPKLNSSCRRLPKPRSETALLYTLLAFVSLLTVTLNLLVVISISHFRQLHTPTNTLLLSLAVSDLVVGLLVMPIEGLRYMETCWLLGALMCALAPYVSYCLLSASVGNMVLISIDRYLAICDPLLYATKITLYRAKISICVCWACSLVYNGCILMGHLKQPDRFNTCHGECVVVISHISGTLDLFISFVGPCTAMVVLYMRVFVVAMSQLRVIRLQTAATSVAAAPTAKRSERKAARTLGIVIAVFLMCFCPYYYPSLAGEDTSTSLSYFAVLSWIMLMNSCVNPVIYALFYPWFREAIRLIFTLRILQPDSRDDKVL
>LOCXPOra1.6.HIT1.Ora.2R.303.7tm_1.exons1.CAKAKS010000034.1.Sebastes_aleutianus
MVDNSVSLLILRVFISCVGLVGNVFLILAIVQTKFSRVKSYELFLLGLAAANLEEILIVNIYNIIILQTSSFNIDNWSCRTLKFLTVFGEITSILFTVLISIFRQQKLRDASKRANLPIYLDSIRSAWMVSGVCVALATLLSFPVFLMNHEGPAGNITTNSNGCPPDFFDCGESYCPIVNRVYKYLFILVCNVLPLAIVTVTSCLIITVLLNQRKTVTPVVSVSGSRQFDRKSKGLRLHRSTIAVLAAMGLFQVDWTLYLIFQLTVSPDEFPFWAEAEFFISTSYTSISPYVYGIGNNLFSLK
>LOCXPOra2.7.HIT1.Ora.2R.332.7tm_1.exons4.CAKAKS010000074.1.Sebastes_aleutianus
MSDPMEVDGDTELVGMGLRVSVSPVQTTFYIFLVMLGIIGNAIVIGVIGKSVIMNRVGGSNSDIIIINMALSNLLVSVMRNTLLVISDMGLELYSSKEWCQVLMGIWVWLRSVNVWSTLFLSAFHLQTLRRVAPTVGSLHGPRGLPKILMLSLALIWILNFIYSIPAHIFSTSGDSNSTETLMLVSSTTRPLLGCVWNFPSSYSGLAYATTSMVIHETVPIILMAFTNLGSLYTLYTHSRMRSSVPDAPVMKRVPAERRAAKVILALIMLFIASWGTSIISVNYFNYNRGSSAEFLLVIARFANIIFIAMSPAVLAVGHRRLRSFIKSTLAH
>LOCXPOra3.8.HIT1.Ora.2R.362.7tm_1.exons2.CAKAKS010000074.1.Sebastes_aleutianus
MSEVLTVEAFLFGFLVFSGILGNILVIHVVFQSAVESPSRRLAPSDNILVHLSLANLLTSLFRTVPIFVSDLGLDVSLSPVWCRIFMLLWVWWRAVGCWVTLALSVFHCTTLRRQHVAFGPLAQQKERRRVWIVLGLVWGANLAFSIPALVYSTHVHGNFTVELMVISCTTRPLLGCVWEFPSNEQGSAFASSSLALNEVLPLVLMVCTNLATLHALAKHIRAVTSGGDSGGTHGELDKHVSTERKAAHVIMSLVSLFVVCWALQVAAVTYYNHDGGHHAEGLLTVAHFSASLFVGFSPMVVALGHGKLRRRIMSMILMWAKVLKCHREDTKDGGKSPKTKGKKGKQTVSIVQKETKVIKVK
>LOCXPOra4.9.HIT1.Ora.2R.313.V1R.exons1.CAKAKS010000074.1.Sebastes_aleutianus
MDLCVTIKGVSFLLQTGMGILGNTVVLLAYAHIIYTDPKLLPVDMILCHLAFANLMLLLTRCVPQTMTVFGLRDLLNDPGCKVVIYAYRIGRALSVCITCMLSVFQAVTIAPAGPRLSRLKPALPSLVLPTFALLWLLNMAVCIAAPFFSMAPRNGTVPAFTLNLGFCHVDFRDHLSYVINGVAVSTRDFAFVALMLGSSGYILLLLHRHSHQVRGIRRSQGGGAETRAAKTVITLVVLYVVFFGIDNVIWIYMLTVAKVSPVVADMRVFFSSCYAALSPYFIISSNKKVKAKIVCSAEQDQPSSDNQESSDK
>LOCXPOra5.10.HIT1.Ora.2R.316.V1R.exons1.CAKAKS010000074.1.Sebastes_aleutianus
EFVRGMLYLSLTVVGVPGNATVILAFLLLLYQENRLLPTDAIVLHLACVNLLVVGVRCLLETLASFRLASIFGDVGCKAVIFVYRTCRSLSIWLTFILSAYQCLSIAPPGSRWASARTLVAQYLGFVFLSLWLLNTCMSSAAILFSFGTKNDSSPTNHGINVQFCYVNFPSKLSKQANGAAQVGRDVVPMTLMTLASLIILVFLYKHSKQVKGLRSSNGGGVSGGAEQRAAKAVVALVTLYVVLYGVDNGLWVYTLTVRTTMTSSLISDLRIFFSSLYAALSPVVIIASNRKVNGRLRCVVQKKPVQEKDTCLSTM
>LOCXPOlfC1.160.HIT1.OlfC.2R.824.ANF_receptor.exons9.CAKAKS010000060.1.Sebastes_aleutianus
ITLFLIILEIGHATEEDTRVVGATAPGDIIIGGIFSIHGDVDKKNSSFAPHPQPCIRFEPRRLVKMLAMINAIEIMNKSPLLTDVNITLGYRILDSCSDVGRALRATADFTRRTDCDTCGQPVMAVIGASSSETSIAVARQLTLKMIPQISYSSTAVILSDKTRFPAFMRTIPNDEYQTAAMVSLLSTYGWNWVGIVTTDGNYGKSALDHFVSQASEKGICVAFKSILPQSVTSPGVHSAIKQTARTIYENPTVQVIVSFAKPAHMMYLYHELRDEMQRAGQNMSMSRVWLASDNWSSASTVPGNLTLEDIGHIVGFTFKSGDLSSFSEYLSRLEAAGRDYTRNNTFMQEFYKHLNATAKTLRGDTHPTSILSVEMAVSAIAQAVASICRSRDCKASGAVRPWEVLKALRMRPFKLREKSYKFDSKGDINLGYDVTMWRSDGGNIRVHEVVAEYHPHNNSFTHTNHSTTQQLRDLKDIISKCSKACVPGEFKKTTEGQHTCCYECINSTVSQAVTTSYMDQCLSCDIEKEWSPEGSSNCTAKANIFFSWQDGFAVVLLTFSALGILLALLVSALFLHQRDTPVVKAAGGPLSQVILFSLVISNISAVLFVGQPNDYQCNARQVLFGISFTLCVSCILVKTLQILLAFRLDPALQLVLRRLYQPYVVVSICVALQVATCICWLVIKNPFKDTTNNPTTVLHYCHEGSYLAFGVMLGYIAVLALVCFICAYKGRKLPQQYNEAKFITFSMLLYLISWMLFVPVYVSTTGVYLQAVEMVVILISNYGILSCHFFPKCYIILFKKEQNTKTAFKKNLYEYSNRTKGSI
>LOCXPOlfC2.519.HIT1.OlfC.2R.880.ANF_receptor.exons12.CAKAKS010000068.1.Sebastes_aleutianus
AASMSWLSWLHTRWPSLALSLLLLIVVGRQTGPEVAQAMVCSRWGEPSDKSLSHDGDVIIGGLFDLYYTPALEQGFTKLPHYEPCTGLDLESLKNVYTMTFAVDEINRNSTLLPGVKLGYRILDICFHSRWALQVALSLVGGDALSCNLTSSTPSSTTDEQPGKTAGGQPVPLLIGPASSTITIILSRILGPLSVPLISYFASCPCLSDRLKFPNVFRTIPSDIYQARAMARLAIHFRWTWMGAVIINNDYGHLAIQAFQEETQGKGVCLEFIETVHRETIVSDARRVALTIQASTARVILIFCWYTDARTILLELAKRNVTDRQFLASEAWSTSGDILQDLAISKVASGVLGVAIRSATIPGFRNYLRHLHPTHRPDDEFLRKFWEKEFGCSPHAAPLSLYESFQKASLAPCSGTESLEGVQNPFTDTSQLRVAYNVYLAVYAAAHALHSLLSCNRSTCSSPKHIKPIELLQHLNKVNVTTPQGEMFYFQGGDIPAKYDLVNWQKTSEGSLRLVLIGRVDGYDLHLNESAIQWSTGSTQVPVSVCSESCPPGTRKANRKGEPLCCFDCIPCAEGEISNQTGSLHCERCPSEFWSNAKRTACIPRQLDFLSFNETLGITLSTVAVSGAAVTAAVLVVFLCYRQTPMVRANNSELSFLLLLSLKLCFLCSLVFIGRPSVWACRFQQAAFGISFVLCVSCLLVKTLVVLVVFRSARPGAEALMKWFGPGQQRGSVCLFTSIQVIICASWLSLSPPVPQRDLGFQGSKVTLECAMASVVGFSLVLGYIGLLACTCLFLAFLARKLPDNFNEAKLITFSMLIFCAVWVAFVPAYVSSPGKYVVAVEIFAILASSYGLLLCIFAPKCFIILLRPEKNTKKHLMAR
>LOCXPOlfC3.834.HIT1.OlfC.2R.881.ANF_receptor.exons12.CAKAKS010000068.1.Sebastes_aleutianus
AASMSWLSWLHTRWPSSAFSLLLLTVVGRQTEPEVAQAIVCSRWGEPSDKSLSQDGDVIIGGLFNLYYSPALEQGFTKLPHHEPCTGLDLESLQNLYTMTFAVDEINLNSTLLPGVKLGYRTLDSCSSSRWALQVALSLVGGDAHSCNLTSSTPRSTTDERPRETAGGQPVPLLIGPASSTITIILSRILGPLSVPLISYHASCPCLSDRLKFPNVFRTIPSDIYQARAMARLAIHFRWTWMGAVIKNNDYGHFAIQAFQEETQGKGVCLEFIETVDRETIVSDARRAALTIQASTARVILIFSWHTDVRKLFLELAKRNVTDRQFLASEVWSTSGDILQDLAISKVASGVLGVAIRSATIPGFQNYLRSLHPIRRPDDEFLREFWEKEFGCSPHAAPLSLYSSPLKTTSLAPCSGTESLEGVQNHFTDTSQLRMAYNVYLAVYAAAHALHSLLSCNSSTCSCPKHIKPIELLQHLNKVNVTTPQGEMFYFQGADIPAKYDLVNWQNTPEGSLKLVLIGRVDGFDLHLNESAIQWSTGSTQVPVSVCSESCPPGTRKANRKGEPLCCFDCIPCAEGEISNQTGSLHCELCASEFWSNAKRTACIPRQLDFLSFNENLGITLTAVAVSGAAVTTAVFVVFLCYRQTPMVRANNSELSFLLLLSLKLCFLCSLVFIGRPSVWACRFQQAAFGISFVLCVSCLLVKTLVVLVVFSSARPGAKALMKWFGPGQQRGSVCLFTSIQIIICATWLSLSPPVPQRDLGFQGSKVTLECAMASVVGFSLVLGYIGLLACTCLLLAFLARKLPDNFNEAKLITFSMLIFCAVWVAFVPAYVSSPGKYVVAVEIFAILASSYGLLLCIFAPKCFIILLRPEKNTKKHLMAR
>LOCXPOlfC4.875.HIT1.OlfC.2R.877.ANF_receptor.exons11.CAKAKS010000068.1.Sebastes_aleutianus
MSWLSWLFTLRLCSAPSMLLVGLVGRQLGLRMGLQLVQTATCSRWGTPSDQGLFQDGDVVIGGLFSLHYKPPSTNHDFTQLPHYKACTGLGNLPLQYLYAMVFALEEINHSTTLLPGVKLGYHIRDSCALPPWVIQAILSLVGGDSASCYSAAPPGYSAGDGEGIGERRGDRPVPVIIGGSSSKTAKILSRLLGPLSVPLMSYTASCPCLSDRLQYPNFFRTMPSDIYQARAIAQLAMRFNWTWIGAVVANNDYGHMAIKVFQEETQGAGVCLAFVETLERENIVSDARRSALTIQASTAKVILIFTWYTDVRELFLQLAKMNVTDRQFLASEAWSTSGDLLQDPVTSEVAKGVLGVAIRSSAIPGFENYIRSLNPSRRPDDKFLREFWEKMFGCSPGTTPLSTTSLPLCSGTESLEGVQNHFTDISQLRVTYNVYLAVYATAQALHSLLSCNRSTCSSPKHIKPIELSYHLNNVNFTTPQGEMFYFQGGDIPAKYDLINWQNTPEGSLKLVLIGRVDGFDLRLDESAIQWSTGSTQVPVSVCSESCPPGTRKANRKGEPLCCFDCIPCAEGEISNQTGSLHCERCPSEFWSNVKRTACIPRQLDFLSFNETLGITLTTVAVSGAAVTTAVFVVFLYYRQTPMVRANNSELSFLLLLSLKFCFLCSLVFIGRPSVWACRFQQAAFGISFVLCVSCLQVKTIVVLAAFRSARPGAETLMKWFGPGQQRGSVCLFSSIQVFICIIWLSLSPPVPQADLDIPGLKVTLECAMASVVGFSLVLGYIGLLACTSLLLAFLARKLPDNFNEAKLITFSMLIFCAVWIAFVPAYVSSPGKYAVAVEIFAILASSYGLLFCIFAPKCFIILLRPEKNTRKHLMAR
>LOCXPOlfC5.193.HIT1.OlfC.2R.917.ANF_receptor.exons11.CAKAKS010000068.1.Sebastes_aleutianus
MSWFSWLFTQWPSSAPSLLLVGLVGRQLGLRVGLHLVQTATCTRWGTPSNQGLFQDGDVVIGGLFSLHYRLPAIDNDFTQLPHYKPCTGLENVPLQYIYAMVFAVEEINHSTTLLPGVKLGYHIFDSCGRPPWALQAALSLVGGDSASCNSTDPPDYPAGYGEGIGERRGDYPVPLIIGAASSVTGQILSRTLGPLSVPLISYLSSCPCLSNRRQFPNFFRTIPSDIYQARAIAQLAIRFNWTWIGAVVANNNYGHMAVEVFQEATQGAGVCLAFVETLQRENIVSDARRSALTIQASTAKVILIFSWYTDVRELFLQLAKINVTDRQFLASEAWSTSGDLLQNVVSTKVAKGVLGVAIRSSAVPGFENYIKSLHPTRRPEDEFLREFWEAKFGCSPGATPLFSHSSPSFESVTRPQRSSHPLNISTSSTADRSLQKASLPLCSGAESLEGVQNHFTDTSQLRVTYNVYLAVYAAAHALHSLLSCPDRDSSPRNNTCSSPKYIKPIELLQHLDNVNFTTPQGEMFYFQGADIPAKYDLVNWQNTPEGSLKLVLIGRVDGFDLHLEESAIQWSTGSTQVPVSVCSDSCPPGTRKANRKGEPLCCFDCIPCAEGEISNQTGSLHCERCTSEFWSNAKRTACIPRQLDFLSFHETLGITLTTVAVSGAAVTTAVFVVFLCYRQTPMVRANNSELSFLLLLSLKLCFLCSLVFIGRPSVWSCQFQQAAFGISFVLCVSCLQVKTIVVLAAFRSARPGAEALIRWFGPGQQRGSVCLLTCIQIIICATWLSLSPPVPRHDLGFQGSKVTLECAMASVVGFSLVLGYIGLLACTCLLLAFLARKLPDNFNEAKLITFSMLIFCAVWVAFVPAYVSSPGKYTVAVEIFAILASSYGLLLCIFAPKCFIILLRPEKNTKKHLMAR
>LOCXPOlfC11.318.HIT1.OlfC.2R.700.ANF_receptor.exons9.CAKAKS010000068.1.Sebastes_aleutianus
MVSYFATCSCLSDRQTFPSFFRTIPSDAFQVRAMIQILRRFGWTWAGLLVSNDDYGLHAARSFQSDLAQSGGGCLAYLEVLPWGKDAAELRKIVELMRKSTARVVIVFAHQSHMINLMEEVVRQNVTGLQWMASEAWTAATVLQTPHLMPYLGGTLGIAIRRGEITGLRDFLLRIRPDIQHTNLYGNNVVNQFWEYTFQCRFAPPPAGWVEAGGELCTGQEDIESVETELLDISNLRPEYNVYKAVYALAYALDDMLRCVPGRGPFSGHSCARLQRLELWQLVYYLEKVNFTTPFGDQVSFDENGDALPIYDIMNWLWLPDGRTKVESVGEVKESAKGEELTLDEDKIFWNFESKEPPRSVCSESCPPGTRMARKNGQPECCFDCIPCSEGEISNKTDSMECTSCPEDFWSSPQRDHCIPKKIEFLSYQEPLGICLTATTLVGTFICAVVLGIFIYHHSTPIVRANNSELSFQLLMSLKLCFLCSLLFIGRPRMWTCQLRHAAFGISFVLCVSCILVKTMVVLAVFKASKPGGGASLKWFGALQQRGTVMVLTSIQAAICTAWLVSASPAPHKNTQYHNDKIVYECVVGSTVGFAVLLGYIGLLAILSFLLAFLARNLPDNFNEAKLITFSMLIFCAVWVAFVPAYVSSPGKYADAVEVFAILASSFGLLVALFGPKCYIILLRPERNTKKAIMGRGIES
>LOCXPOlfC6.507.HIT1.OlfC.2R.870.ANF_receptor.exons9.CAKAKS010000068.1.Sebastes_aleutianus
LLLLMYSVLLYSYFSSALPSPLHSTSCWLQGQFHLNGMHKAGDVVLGGLFQINFFSVFPDLSFTSEPQQPTCHSFDVLGFRQAQTMTFAIDEINRNSNLLPNVTLGYSLNDNCNNLGIGFRAALSLASGPEEQFILDKTCVGTPPVLGIVGDTFSRGSIAISAVLGLYRLPMVSYFATCSCLSDRQKFPSFFRTIPSDAFQVRAMIQILRRFGWTWAGLLISNDDYGLHAARSFQSDLAQSGGGCLAYLEVLPWDKDPAELRRIVDLMRKSTARVVIVFAHQSHVINLMEEVVRQNVTGLQWMASEAWTAATVLQTPHLMPYLSGTLGIAIRRGEIPGLRDFLLRIRPDIQQNSRGNNVVNQFWEYTFQCRFAPPPAGWVEAGGVLCTGQEDLESVETELLDISNLRPEYNVYKAVYALAYALDDMLRCVPGRGPFSGHSCARLQRLELWQLVYYLEKVNFTTPFGDQVSFDENGDALPIYDVMNWLWLPDGRTKVESVGEVKESAKGEELTLDEDKIFWNFESKEPPRSVCSESCPPGARMARKKGQPECCFDCIPCSEGKISNKTDSMECTSCPEDFWSSPKRDHCVPKKIEFLSYQEPLGIFLTATTLLGTFICAVVLGISIYHRSTPIVRANNSELSFQLLISLKLCFLCSLLFIGHPRMWTCQLRHAAFGISFVLCVSCILVKTMVVLAVFKASKPGGGASLKWFGALQQRGTVMVLTSIQAAICTAWLVSASPAPHKNTQYHNDKIVYECVVGSTVGFAVLLGYIGLLAILSFLLAFMARNLPDSFNEAKLITFSMLIFCAVWVAFVPAYVSSPGKYADAVEVFAILASSFGLLVALFGPKCYIILLRPERNTKKAIMARGIES
>LOCXPOlfC7.512.HIT1.OlfC.2R.875.ANF_receptor.exons9.CAKAKS010000068.1.Sebastes_aleutianus
MWAFLDINLLLLMYSVLLYSYFSSAVPSPLHYTSCRLQGQFPLNGMHKAGDVVLGGLFSIHLFSVFPDLSFTSEPQQPTCHGFYIVGFRQAQTMAFAIDEINRNSNLLPNVTLGYSLNDNCVNLGIGFRSALSLASGQDEHFILDKTCVGTPPVLGIVGDTFSSSSIAITAVLGLYRLPMVSYFATCSCLSDRQKFPSFFRTIPSDAFQVRAIIQILRRFGWTWAGLLVSNDDYGLHAARSFQSDLTKSGGGCLAYLEVLPWGKDAAELRRIVDLMRKSTARVVIVFAHQSNMINLMEEVVRQNVTGLQWMASEAWTAGTPLQTPHLMPYLSGTLGIAIRRGEIPGFRDFLLRIRPDIQHNNRYGNNVVNQFWEYTFQCRFAPPPAGWVEAGGVLCTGQEDLESVETELLDISNLRPEYNVYKAVYALAYALDDMLRCVSGRGPFSGYSCASLQRLELWQLVYYLEKVNFTTPFGDQVSFDENGDALPIYDVMNWLWLPDGRTKVQYVGEVKESAKGEELTLDEDKIFWNFESKKPPRSVCSESCPPGTRMARKKGQPECCFDCIPCSEGKISNNTDSTECTSCPEDFWSSPKRDHCVPKKIEFLSYQEPLGIFLTATTLLGTLICAVVLGISIYHRSTPIIRANNSELSFQLLISLKLCFLCSLLFIGRPRMWTCQLRHAAFGISFVLCVSCILVKTVVVLAVFKASKPGGGASLKWFGTVQQRGTVMVLTSIQAAICTAWLVSASPAPHKNTQYHNDKIVYECVVGSTVGFAVLLGYIGLLAILSFLLAFMARNLPDSFNEAKLITFSMLIFCAVWVAFVPAYISSPGKYADAVEVFAILASSFGLLVALFGPKCYIILLRPERNTKKAIMAR
>LOCXPOlfC8.515.HIT1.OlfC.2R.871.ANF_receptor.exons9.CAKAKS010000068.1.Sebastes_aleutianus
LLLLMYSVLLYSYFSCDGGNPLHSTSCRLQGQFPLNGMHKAGDVVLGGLFKIHLFSVFPDLSFTSEPQQPPCHSFDVLGFRQAQTMAFAIDEINRNSNLLPNVTLGYSLHDNCNNLGIGFRAALSLASSREEQFMLDKTCVGTPSVLGIVGESSSRRSIAISTVLGLYRVPMVSFFSTCSCLSDRQKFPSFFRTIPSDAFQVRAMIQILRRFGWTWAGLLVSNDDYGFHVARSFQSDLAQSGGGCLAYFEVLPWDKDAAELRRIVDLMRKSTARVVIVFAHQSHVINLMEEVVRQNVTGLQWMASEAWTAATVLQTPHLMPYLSGTLGIAIRRGEIPGLRDFLLRIRPDIQHNNLYGNNLVNQFWEYTFRCRFAPPPAGWVEAGGVLCTGQEDLESVETELLDISNLRPEYNVYKAVYALAYALDDMLRCVPGRGPFSGHSCARLQRLELWQLVYYLEKVNFTTPFGDQVSFDENGDALPIYDVMNWLWLADGRTKVENVGEVKESAKGEELTLDEDKIFWNFESKEPPRSVCSESCPPGARMARKKGQPECCFDCIPCSEGKISNKTDSMECTSCPEDFWSSPKRDHCVPKKIEFLSYQEPLGIFLTATTLLGTFICAVVLGISIYHRSTPIVRANNSELSFQLLISLKLCFLCSLLFIGHPRMWTCQLRHAAFGISFVLCVSCILVKTMVVLAVFKASKPGGGASLKWFGALQQRGTVMVLTSIQAAICTAWLVSASPAPHKNTQYYNDKIVYECVVGSTVGFAVLLGYIGLLAILSFLLAFMARNLPDSFNEAKLITFSMLIFCAVWVAFVPAYVSSPGKYADAVEVFAILASSFGLLVALFGPKCYIILLRPERNTKKAIMARGIES
>LOCXPOlfC9.523.HIT1.OlfC.2R.699.ANF_receptor.exons9.CAKAKS010000068.1.Sebastes_aleutianus
MVSYFATCSCLSDRQKFPSFFRTIPSDAFQVRAIIQILRRFGWTWAGLLVSKDDYGLHAARSFQSELAQSGGGCLAYLEVLPWGKDAAELRRIVDLMRKSTARVVIVFAHQSNMINLMEEVVRQNVTGLQWMASEAWTAGTPLQTPHLMPYLSGTLGIAIRRGEIPGFRDFLLRIRPDIQHNNRYRNNVVNQFWEYTFQCRFAPPPAGWVETGGELCTGQEDLESVETEFLDISTLRPEYNVYKAVYALAYALDDMLRCVPGRGPFSGYSCASLQRLELWQLVYYLEKVNFTTPFGDQVSFDENGDALPIYDVMNWLWLPDGTKVQYVGEVKESAKGEELTLDEDKIFWNFESKKPPRSVCSESCPPGTRMARKKGQPECCFDCIPCSEGKISNNTDSMECTSCPEDFWSSPKRDHCVPKKIEFLSYQEPLGIFLTATTLLGTLICAVVLGISIYHRSTPIVRANNSELSFQLLISLKLCFLCSLLFIGRPRMWTCQLRHAAFGISFVLCVSCILVKTVVVLAVFKASKPGGGASLKWFGAVQQRGTVMVLTSIQAAICTAWLVSASPAPHKNTQYHNDKIVYECVVGSTVGFAVLLGYIGLLAILSFLLAFMARNLPDSFNEAKLITFSMLIFCAVWVAFVPAYISSPGKYADAVEVFAILASSFGLLVALFGPKCYIILLRPERNTKKAIMARGIES
>LOCXPOlfC9.538.HIT1.OlfC.2R.867.ANF_receptor.exons9.CAKAKS010000068.1.Sebastes_aleutianus
LMYSVLLYSYFSSAVPSPLHSTSCRLQGQFPLNGMHKAGDVVLGGLFSIHLFSVFPDLSFTSEPQQPTCHGFYIVGFRQAQTMAFAIDEINRNSNLLPNVTLGYSLNDNCVNLGIGFRSALSLASGQDEHFILDKTCVGTPPVLGIVGDTFSSSSIAITAVLGLYRLPMVSYFATCSCLSDRQKFPSFFRTIPSDAFQVRAIIQILRRFGWTWAGLLVSKDDYGLHAARSFQSELAQSGGGCLAYLEVLPWGKDAAELRRIVDLMRKSTARVVIVFAHQSNMINLMEEVVRQNVTGLQWMASEAWTAGTPLQTPHLMPYLSGTLGIAIRRGEIPGFRDFLLRIRPDIQHNNRYRNNVVNQFWEYTFQCRFAPPPAGWVETGGELCTGQEDLESVETEFLDISNLRPEYNVYKAVYALAYALDDMLRCVPGRGPFSGYSCASLQRLELWQLVYYLEKVNFTTPFGDQVSFDENGDALPIYDVMNWLWLPDGTKVQYVGEVKESAKGEELTLDEDKIFWNFESKKPPRSVCSESCPPGTRMARKKGQPECCFDCIPCSEGKISNNTDSMECTSCPEDFWSSPKRDHCVPKKIEFLSYQEPLGIFLTATTLLGTLICAVVLGISIYHRSTPIVRANNSELSFQLLISLKLCFLCSLLFIGRPRMWTCQLRHAAFGISFVLCVSCILVKTVVVLAVFKASKPGGGASLKWFGAVQQRGTVMVLTSIQAAICTAWLVSASPAPHKNTQYHNDKIVYECVVGSTVGFAVLLGYIGLLAILSFLLAFMARNLPDSFNEAKLITFSMLIFCAVWVAFVPAYISSPGKYADAVEVFAILASSFGLLVALFGPKCYIILLRPERNTKKAIMARGIES
>LOCXPOlfC10.540.HIT1.OlfC.2R.875.ANF_receptor.exons9.CAKAKS010000068.1.Sebastes_aleutianus
MWAFLDINLLLLMCSVLLYSYISSAVPSPLHSTSCRLQGQFPLNGMHKAGDVVLGGLFPINLFSVFPDLSFTSEPQQPTCHGFYIVGFRQAQTMAFAIDEINRNSNLLPNVTLGYSLNDNCVNLGIGFRSALSLASGQDEHFILDKTCVGTPPVLGIVGDTFSSSSIAITAVLGLFRLPMVSYFATCSCLSDRQKFPSFFRTIPSDAFQVRAIIQILRRFGWTWAGLLVSNDDYGLHAARSFQSDLTKSGGGCLAYLEVLPWGKDAAELRRIVDLMRKSTARVVIVFAPLSHMINLMEEVVRQNVTGLQWMASEAWTAGTPLQTPHLMPYLSGTLGIAIRRGEIPGFRDFLLRIRPDIQHNNRYGNNVVNLFWEYTFQCRFAPPPAGWVEAGGELCTGQEDLESVETEFLDISNLRPEYNVYKAVYALAYALDDMSRCVPGRGPFSGYSCASLQRLELWQLVYYLEKVNFTTPFGDQVSFDENGDALPIYDVMNWLWLPDGRTKVQYVGEVKESAKGEELTLDEDKIFWNFESKKPPRSVCSESCPPGTRMARKKGQPECCFDCIPCSEGKISNNTDSMECTSCPEDFWSSPKREHCVPKKIEFLSYQEPLGIFLAATTLLGTLICAVVLGISIYHRSTPIIRANNSELSFQLLISLKLCFLCSLLFIGRPRMWTCQLRHAAFGISFVLCVSCILVKTVVVLAVFKASKPGSGASLKWFGTVQQRGTVIVLTSIQAAICTAWLVSASPAPHKNTQYHNDKIVYECVVGSTVGFAVLLGYIGLLAILSFLLAFMARNLPDSFNEAKLITFSMLIFCAVWVAFVPAYISSPGKYADAVEVFAILASSFGLLVALFGPKCYIILLRPERNTKKAIMAR
>LOCXPOlfC11.543.HIT1.OlfC.2R.872.ANF_receptor.exons9.CAKAKS010000068.1.Sebastes_aleutianus
INLLMLMYVLLHSYFSSAVPSPLHSTSCRLQGQFHLNGMHKAGDVVLGGLFKIHFFSVFPDLSFTSEPQQPTCHSFDILGFRQAQTMAFAIDEINRNSNLLPNVTLGYSLNDNCVNLGIGFRAALSLASGREEQFILDKTCVGTPPVLGIVGDTFSSGSIAISAVLGLYRLPMVSYFATCSCLSDRQKFPSFFRTIPSDAFQVRAMIQILRRFGWTWTGLLVSDDDYGLHAAQSFQSDLDQSGGGCLAYLEVLPWGKDAAELRRIVNLMRKSTARVVIVFAHQSHVINLMEEVVRQNVTGLQWMASESWTAAPVLQTPHLMPYLGGTLGIAIRRGEIPGLRDFLLRIRPDIQHNIRYGNNVVNQFWEYTFQCRFAPPPAGWVEAGGELCTGQEDLESVETEFLDISNLRPEYNVYKAVYALAYALDDMLRCVPGRGPFSEHSCASLQRLELWQLVYYLEKVNFTTPFGDQVSFDENGDALPIYDIMNWLWLPDGRTKVESVGEVKESAKGEELTLDEDKIFWNFESKEPPRSVCSESCPPGTRMARKKGQPECCFDCIPCSEGKISNKTDSMECTSCPEDFWSSPQRDHCVPKKIEFLSYQEPLGIFLTTTTLLGTLICAVILGIFTYHHSTPIVRANNSELSFQLLMSLKLCFLCSLLFIGRPRMWTCQLRHAAFGISFVLCVSCILVKTMVVLAVFKASKPGGGASLKWFGAVQQRGTVMVLTSIQAAICTAWLVSASPAPHKNTQYHNDKIVYECVVGSTVGFAVLLGYIGLLAILSFLLAFMARNLPDSFNEAKLITFSMLIFCAVWVAFVPAYISSPGKYADAVEVFAILASSFGLLVALFGPKCYIILLRPERNTKKAIMARGIES
>LOCXPOlfC12.548.HIT1.OlfC.2R.868.ANF_receptor.exons9.CAKAKS010000068.1.Sebastes_aleutianus
LMYSVLLYSYFSSAVPSPLHSTSCRLQGQFNLNGIHKAGDAVLGGLFHINFFSSFHDLSFTSEPQQPTCNSFDILGFRQAQTMAFAIDEINRNSNLLPNVTLGYSLYDNCGALFVGFSGALSLASGLEEQFILDKTCVGTPPVLGILGDSTSTRSIAISTVLGLYRLPMVSYFATCSCLSDRKKFPSFFRTIPSDAFQVRAMIQILRRFGWTWAGLLVSNDDYGLHAARSFQSDLGQSGGGCLAYLEVLPWGKDPAELRRIVDLMKKSTARVVIVFAQPRHLINLMEEVVRQNVTGLQWMASESWTTGTVLQTPHLMPYLSGTLGIAIRRGEIPGLRDFLLRIRPDIQHNNRYGNNMVNQFWEYTFQCRFAPPPAGWVEAGRELCTGQEDLESVETELLDISNLRPEYNVYKAVYALAYALDDMLHCVPGRGPFSGHSCASLQRLELWQLVYYLEKVNFTTPFGDQLSFDENGDALPIYDIMNWFGLPDGGTKVENVGEVKESDKGEELTLDEDKIFWNFDSKQPPRSVCSESCPPGTRIARKKGQPECCFDCIPCSEGNISNETDSMDCTGCPEDFWSSPQRDHCVPKKTEFLSYQEPLGICLTAITFLGTFISAVVLGIFIYHRSTPIVRANNSELSFQLLISLKLCFLCSLLFIGRPRMWTCQMRHAAFGISFVLCVSCILVKTMVVLAVFKASKPGGGASLKWFGAVQQRGTVMVLTSIQAAICTAWLVSASPAPHKNTQYHNDKIVYECVVGSTVGFAVLLGYIGLLAILSFLLAFMARNLPDNFNEAKFITFSMLIFCAVWVAFVPAYISSPGKYAVAVEVFAILASSFGLLVALFGPKCYIILLRPERNTKKAIMGRGIES
>LOCXPOlfC13.556.HIT1.OlfC.2R.877.ANF_receptor.exons9.CAKAKS010000068.1.Sebastes_aleutianus
LMYSVLLYSYFSSAVPSPLHSTSCRLQGQFNLNGIHKAGDAVLGGLFHINFFSSFHDLSFTSEPQQPTCNSFDILGFRQAQTMAFAIDEINRNSNLLPNVTLGYSLYDNCGALFVGFSGALSLASGLEEQFILDKTCVGTPPVLGILGDSTSTRSIAISTVLGLYRLPMVSYFATCSCLSDRQKFPSFFRTIPSDAFQVRAMIQILRHFGWTWAGLLVSNDDYGLHAARSFQSDLGQSGGGCLAYLEVLPRGKDPAELKRIVDLMRKSTARVVIVFSQQSHMINLMEEVVRQNVTGLQWMASEAWTAATVLQTPHLMPYLSGTLGIAIRRGEIPGLRDFLLRIRTDIKHNNSYGNNMVNQFWEYTFQCRFAPPPAGWVEAGGELCTGQEDLESVETELLDISNLRPEYNVYKAVYALAYALDDMLRCVPGRGPFSGHSCGSLQRLELWQLVYYLEKVNFTTPFGDQVSFDENGDALPIYDIMNWLWLPDGTTKVENVGEVKESAKGEKLTLDKNKIFWNFESKQVISAFSDTYFPRSVCSESCPPGTRMARKKGQPECCFDCIPCSEGKISNETESMDCTSCPEDFWSSPQRDHCVPKKTEFLSYQEPLGICLTAITFLGTFICAVVLGIFIYHRSTPIVRANNSELSFQLLISLKLCFLCSLLFIGRPRMWTCQLRHAAFGISFVLCVSCILVKTMVVLAVFKASKPGGGASLKWFGAVQQRGTVMVLTSIQAAICTAWLVSASPAPHKNTQYHNDKIVYECVVGSTVGFAVLLGYIGLLAILSFLLAFMARNLPDNFNEAKFITFSMLIFCAVWVAFVPAYISSPGKYADAVEVFAILASSFGLLVALFGPKCYIILLRPERNTKKAIMGRGIES
>LOCXPOlfC14.562.HIT1.OlfC.2R.877.ANF_receptor.exons9.CAKAKS010000068.1.Sebastes_aleutianus
LMYSVLLYSYFSSAVPSPLHSTSCRLQGQFNLNGIHKAGDAVLGGLFHINFFSSFHDLSFTLEPQQPTCNSFDILGFRQAQTMAFAIDEINRNSNLLPNVTLGYSLYDNCGALFVGFSGALSLASGLEEQFILDKTCVGTPPVLGILGDSTSTRSIAISTVLGLYRLPMVSYFATCSCLSDRKKFPSFFRTIPSDAFQVHAMIQILRHFGWTWAGLLVSDDDYGLHAARSFQSDLAQSDGGCLAYLEVLPWDKDPAEIRRIVDLMRTSTARVVIVFSIMSHMINLMEEVVRQNVTGLQWIASEAWTLAAVLQTPHLMPYLSGTLGIAIRRGEIPGLRDFLLRIRTDIKHNNSYGNNMVNQFWEFTFQCRFAPPPAGWVEAGGELCTGQEDLESVETELLDISNLRPEYNVYKAVYALAYALDDMLRCVPGRGPFSGHSCGSLQRLELWQLVYYLEKVNFTTPFGDQVSFDENGDALPIYDIMNWLWLPDGTTKVENVGEVKESAKGEKLTLDENKIFWNFESKQVISALSDTFYPRSVCSESCPPGTRMARKKGQPQCCFDCIPCSEGKISNETESMDCTSCPEDFWSSPQRDHCVPKKIEFLSYQEPLGICLTAITFLGTFICAVVLGIFIYHRSTPIVRANNSELSFQLLISLKLCFLCSLLFIGRPRMWTCQLRHAAFGISFVLCVSCILVKTMVVLAVFKASKPGGGASLKWFGTVQQRGTVMVLTSIQAAICTAWLVSASPAPHKNTQYHNDKIVYECVVGSTVGFAVLLGYIGLLAILSFLLAFMARNLPDNFNEAKFITFSMLIFCAVWVAFVPAYISSPGKYADAVEVFAILASSFGLLVALFGPKCYIILLRPERNTKKAIMGRGIES
>LOCXPOlfC15.570.HIT1.OlfC.2R.871.ANF_receptor.exons9.CAKAKS010000068.1.Sebastes_aleutianus
LLLLMYSVLLNSYFSSAVPSPLHSTSCRLQGQFHLNGMHKAGDVVLGGLFQIHLFSVFPDLSFTSEPQQPTCNSFDILGFRQTQTMAFAIDEINRNSNLLPNVTLGYSLYDNCGALVIGFSGALSLASGLEEQFILDKTCVGTPPVLGILGDSSSTRSIAISTVLGLYRLPMVSYFATCSCLSDRQKFPSFFRTIPSDAFQVRAMIQILRRFDWTWAGLLFSNDDYGLHAARSFQSDLGQSGGGCLAYLEILPWDKDAAELRRIVDLMRKSTARVVIVFAHQSHMINLMEEVVRQNVTGLQWMASEAWTAATVLQTPHLMPYLSGTLGIAIRRGEIPGLRDFLLRIRPDLQHNNSYGNNMVNQFWEFTFQCRFAPPPAGWVEAGGELCTGHEDLESVETELLDISNLRPEYNVYKAVYALAYALDDMRRCVPGRGPFRGHSCARLQRLELWQLVYYLEKVIFTTPFGDQVSFDENGDALPIYDIMNWLWLPDGRTKVENVGEVKGSAKGEELTLDEDKIFWNFDSKQPPRSVCSESCPPGTRMARKKGQPVCCFDCIPCSEGKISNKTDSMDCTSCPEDFWSSPKRDHCVPKKTEFLSYQEPLGICLTAITMLGTFMCAVVLGIFIYHRSTPVVRANNSELSFQLLISIKLCFLCSLLFIGRPRLWTCQLRHAAFGISFVLCVSCILVKTMVVLAVFKASKPGGGASLKWFGAVQQRGTVMVLTSIQAAICTAWLVSASPAPHKNTQYYNDKIVYECVVGSTVGFAVLLGYIGLLAILSFLLAFMARNLPDNFNEAKFITFSMLIFCAVWVAFVPAYISSPGKYADAVEVFAILASSFGLLVALFGPKCYIILLRPEKNTKKAIMGRGIES
>LOCXPOlfC16.576.HIT1.OlfC.2R.878.ANF_receptor.exons9.CAKAKS010000068.1.Sebastes_aleutianus
LMYSVWLYSYFSSAVPSPLHSTSCRLQGQFHLNGMHKAGDVVLGGLFHINFFSSFPDFSFTSEPQQPTCNSFDILGFRQAQTMAFAIDEINRNSNLLPNVTLGYSLYDNCGALVVGFSGALSLASGLEEQFILDKSCVGMPPVLGILGDSSSTRSIAISTVLGLYRLPMVSYFATCSCLSDRKKFPSFFRTIPSDAFQVRAMIQILRRFGWTWAGLLVSNDDYGLHAARSFLSDLGQSGGGCLAYLEVLPWDKDPAELRRIVDLMRKSTARVVIVFAQPSHMINLMEEVVRQNVTGLQWMASEAWTAATVLQTPHLMPYLSGTLGIAIRRGEIPGLRDFLLRIRTEIKHNNSYGNNMVNQFWEYTFQCRFAPPPAGWVEAGGELCNGQEDLESVETELLDVSNIRPEYNVYKAVYALAYALDDMLRCLPGRGPFSGHSCGSLQRLELWQLVYYLEKVNFTTPFGDQVSFDENGDALPIYDIMNWLWLPDGTTKVENVGEVKESAKGEKLTLDENKIFWNFESKQVISAFSDTFSPPRSVCSESCPPGTRMARKKGQPECCFDCIPCSEGKISNETDSMDCNSCPEDFWSSPQRDHCVPKKTEFLSYQEPLGICLTAITLLGTFICAVVLGIFIYHRSTPIVRANNSELSFQLLISLKLCFLCSLLFIGRPRLWTCQLRHAAFGISFVLCVSCILVKTMVVLAVFKASKPGGGASLKWFGAVQQRGTVMVLTSIQAAICTAWLVSASPAPHKNTQYHNDKIVYECVVGSTVGFALLLGYIGLLAILSFLLAFMARNLPDNFNEAKFITFSMLIFCAVWVAFVPAYISSPGKYADAVEVFAILASSFGLLVALFGPKCYIILLRPERNTKKAIMGRGIES
>LOCXPOlfC13.586.HIT1.OlfC.2R.877.ANF_receptor.exons9.CAKAKS010000068.1.Sebastes_aleutianus
LMYSVLLYSYFSSAVPSPLNSTSCWLQGQFHLNGMHKAGDVVLGGLFEIHFFSSFPDLSFTSEPQQPTCNSFDILGFRQAQTMAFAIDEINRNSNLLPNVTLGYSLYDNCVNLGIGFRAALSLASGREEQFILDKTCIGTPPVLGIVGDTTSTRSIAISTVLGLYRLPMVSYFATCSCLSDRQKFPSFFRTIPSDAFQVRAMIQILRRFGWIWTGLLVSDDDYGLHAARSFQSDLGQSGGGCLAYLEVLPWGKDPAELRRIVDLMRKSTARVVIVFAQQNHMINLMEEVVRQNVTGLQWMASEAWTAATVLQTPHLMPYLSGTLGIAIRRGEIPGLREFLLRIRTDIKHNNSYGNNTVNKFWEYTFQCRFAPPPAGWVEAGGELCTGQEDLESVETELLDVSNLRPEYNVYKAVYALAYALDDMLRCLPGRGPFRGHSCGSLQRLELWQLVYYLEKVNFTTPFGDQVSFDENGDALPIYDIMNWLWLPDGKTKVEYVGEVKESAKGEDLTLDENKIFWNFESKQVISAFSDTYSPRSVCSESCLPGTRMARKKGQPECCFDCIPCSEGKISNETDSMDCTSCPEDFWSSPQRDQCIPKKTEFLSYQEPLGICLTAITLLGTFICAIVLGIFIYHRSTPIVRANNSELSFQLLISLKLCFLCSLLFIGRPRMWTCQLRHAAFGISFVLCVSCILVKTMVVLAVFEASKPGGGASLKWFGAVQQRGTVMVLTSIQAAICTAWLVSASPAPHKNTQYHNDKIVYECVVGSTVGFAVLLSYIGLLAILSFLLAVMARNLPDNFNEAKFITFSMLIFCAVWVAFVPAYISSPGKYADAVEVFAIMASSFGLLVALFGPKCYIILLKPERNTKKAIMGRGIES
>LOCXPOlfC18.599.HIT1.OlfC.2R.864.ANF_receptor.exons9.CAKAKS010000068.1.Sebastes_aleutianus
IMYSVLLNSYFSSAVPSPLHSTYCRLQGQFHLNGMHKAGDVVLGGLFHINFFPSFPDFSFTSEPQQPPCNSFDILGFKQAQTMAFAIDEINRNSNLLPNVTLGYTLYDNCGALVVGFSGALSLASGLEEQFILDKSCVGTPPVLGILGDSSSTRSIAISTVLGLYRLPMVSYFATCSCLSDRKKFPSFFRTIPSDAFQVRAMIQILRRFGWTWTGLLVSNDDYGLHAARSFQSDLGQSGGGCLAYLEVLPWGKDPAEQRRIVDLMRKSTARVVIVFAYESHMINLMEEVVRQNVTGLQWMASEAWTTGTVLQTPHLMPYLNGTLGIAIRRGEIPGLRDFLLRIRPDIQHNNRYGNNMVNQFWEYTFQCRFAPPPAGWVEARGELCNGQEDLESVETELLDVSNLRPEYNVYKAVYALAYALDDMLRCLPGRGPFRGHSCGSLQRLELWQLVYYLEKVNFTTQFGDQVSFDENGDALPIYDIMNWLWLPDGTTIVENVGEVKESAKGEKLTLDENKIFWNFESKQPPRSVCSESCPPGTRMAREKGQPECCFDCILCSEGKISNETDSMDCNSCPEDFWSSPQRDHCVPKKTEFLSYQEPLGICLTAITLLGTFICAVVLGIFIYHRSTPIVRANNSELSFQLLMSLKLCFLCSLLFIGRPRMWTCQLRHAAFGISFVLCVSCILVKTMVVLAVFKASKPGGGASLKWFGAVQQRGTVVVLTSIQAAICTAWLVSASPAPHKNTQYHNDKIVYECVVGSTVGFAVLLGYIGLLAILSFLLAFMARNLPDNFNEAKFITFSMLIFCAVWVAFVPAYISSPGKYADAVEVFAILASSFGLLVALFGPKCYIILLRPERNTKKAIMGR
>LOCXPOlfC19.604.HIT1.OlfC.2R.871.ANF_receptor.exons9.CAKAKS010000068.1.Sebastes_aleutianus
LLLLMYSVLLYSYFSSAVPSPLHSTSCRLQGQFHLNGMHKAGDVVLGGLFEIHFFSVFPDLSFTSEPQQPTCHSFDILGFRQAHTMAFAIDEINRNSNLLPNVTLGYSFYDNCVKLGIGFRAALSLASGQEEQFILDKTCVGTPPVLGIVGDSSSTRSIAISTVLGLYRVPMVSYFATCSCLSDRQKFPSFFRTIPSDAFQVRAMIQILRRFGWTWTGLLVSNDDYGLHAARSFQSELAKSGGGCLAYFEVLPWDKDAAKLRRIVDLMRKSTARVVIVFAHESHMINLMEEVVRQNVTGLQWMASEAWTAATVLQTPHLMPYLSGTLGIAIRRGEIPGLRDFLLKIRPDIQHNNRYGNNMVNQFWEYTFQCRFAPPPAGWVEAGGELCTGEEDLESVETEFLDISNLRPEYNVYKAVYALAYALDDMLRCVPGRGPFSGHSCASLQRLELWQLLYYLEKVNFTTPFGDQVSFDENGDALPIYDVMNWLWLPDGRTKVENVGEVKESAKGEELTLDEDKIFWNFESKQPPRSVCSESCPPGTRMARKKGQPECCFDCIPCSEGKISNKTDSMECTSCLEDFWSSPQRDHCVPKKSEFLSYQEPLGICLTATTLLGTFICAVVLGIFIYHRSTPIVRANNSELSFQLLMSLKLCFLCSLLFIGRPRLWTCQLRHVAFGISFVLCVSCILVKTMVVLAVFKASKPGGGASLKWFGAVQQRGTVIVLTSIQAAICTAWLVSASPAPHKNTQYHNDKIVYECVVGSTVGFAVLLGYIGLLAILSFLLAFMARNLPDSFNEAKLITFSILIFCAVWVAFVPAYISSPGKYADAVEVFAILASSFGLLVALFGPKCYIILLRPERNTKKAIMGRGIES
>LOCXPOlfC20.611.HIT1.OlfC.2R.868.ANF_receptor.exons9.CAKAKS010000068.1.Sebastes_aleutianus
IMYSVLLNSYFSSAVPSPLHSTSCRLQGQFHLNGMHKAGDVILGGLFHFNFFSSFPDFSFTSEPQQPTCNSFDILGFRQAQTMAFAIDEINRNSNLLPNVTLGYSLYDNCGALVVGFSGALSLASGLEKQFILDKSCVGTPPVLGILGDSSSTRSIAISTVLGLYRLPMVSYFATCSCLSDRQKFPSFFRTIPSDAFQVRAMIQILRRFGWTWAGLLVSNDDYGLQAARSFQSDLGQSGGGCLAYLEVLPRGKDPAELRRIVDLMRKSTARVVIVFAYESHMNNLMEEVVRQNVTGLQWMASEAWTTGTVLQTPHLMPYLSGTLGIAIRRGEIPGLRDFLLRIRPDIQHNNRYGNNMVNQFWEYTFQCRFAPPPADWVEARGELCNGQENLESVETELLDVSNLRPEYNVYKAVYALAYALDDMLRCLPGRGPFSGHSCGSLQRLELWQLVYYLEKVNFTTPFGDQVSFDENGDALPIYDIMNWLWLPDGTTKVENVGEVKESAKGEKLTLDENKIFWNFESKQPPRSVCSESCPPGTRMARKNGQPECCFDCIPCSEGKISNETDSMDCNSCPEDFWSSPKRDHCVPKKTEFLSYQEPLGICLTAITLLGTFICAVVLGIFIYHRSTPIVRANNSELSFQLLMSLKLCFLCSLLFIGRPRMWTCKLRHAAFGISFVLCVSCILVKTMVVLAVFKASKPGGGASLKWFGAVQQRGTVVVLTSIQAAICTAWLVSASPVPHKNTQYHNDKIVYECVVGSTVGFAVLLGYIGLLAILSFLLAFMARNLPDNFNEAKFITFSMLIFCAVWVAFVPAYISSPGKYADAVEVFAILASSFGLLVALFGPKCYIILLRPERNTKKAIMGRGIES
>LOCXPOlfC19.616.HIT1.OlfC.2R.734.ANF_receptor.exons9.CAKAKS010000068.1.Sebastes_aleutianus
MLDKTCVGTPPVLGIVGDTFSRGSIAISAVLGLYRLPMVSYFATCSCLSDRKKFPSFFRTIPSDAFQVRAMIQILRRFGWTWAGLLISDDDYGLHAARSFQSDLAQSGGGCLAYLEVLPWGKDAAELRRIVDLMRKSTARVVIVFALQSHMINLMEEVVRQNVTGLQWMASEAWTAATVLQTPHLMPYLSGTLGIAIRRGEITGLRDFLLRIRPDIQHNNLYGNNVVNQFWEYTFQCRFAPPHAGWVEAGGELCTGKEDLESVETEFLDISNLRPEYNVYKAVYALAYALDDMLRCVPGRGPFSCASLQRLELWQLVYYLEKVNFTTPFGDQVSFNENGDALPIYDVMNWLWLPDGRTKVENVGEVKESAKGEELTLDEDKIFWNFESKEPPRSVCSESCPPGTRMARKKGQPECCFDCIPCSEGKISNETDSMECTSCPEDFWSSPQRDHCVPKKIEFLSYQEPLGIFLTATTLLGTLICAVILGIFTYHRFTPIVRANNSELSFQLLMSLKLCFLCSLLFIGRPRMWTCQLRHAAFGICFVLCVSCILVKTMVVLAVFKASKPGGGASLKWFGAVQQRGTVIVLTSIQAAICTAWLVSASPAPHKNTQYHNDKIVYECVVESTLGFSVLPGYIGLLAILSFLLAFMARNLPDSFNEAKLITFSLLIFCAVWVAFVPAYISSPGKYADAVEVFAILASSFGLLVALFGPKCYIILLRPERNTKKAIMGRGIES
>LOCXPOlfC21.621.HIT1.OlfC.2R.875.ANF_receptor.exons9.CAKAKS010000068.1.Sebastes_aleutianus
MWAFLDINLLLLKYSVLLYSYFSSAVPSPLHSTSCRLQGQFPLNGMHKAGDVVLGGLFQIHFFSVFPDLSFTSEPQQPNCHSFDVLGFRQAQTMAFAIDEINRNSNLLPNVTLGYSLNDNCINLGIGFRAALSLASGQEEQFILDKTCVGTPPVLGIVGDSSSTRCIAISTVLGLYRLPMVSYFATCSCLSDRQKFPSFFRTIPSDAFQVRAMIQILRRFGWTWAGLLVSDDDYGLHAARSFQSDLAQSGGGCLAYLEVLPWDKDAAELRRIVDLMRKSTARVVIVFALQNHMINLMEEVVRQNVTGLQWMASESWTAATVLQTPHLMPYLGGTLGIAIRRGEIPGLRDFLLRIRPDIQHNNRYGYNMVNQFWEYTFQCRFAPPPAGWVEAGGELCTGQEDLESVKTEFLDISNLRSEYNVYKAVYALAYALDDMLRCVPGRGPFSGHSCASLQRLELWQLVYYLEKVNFITPFGDQVSFDENGDALPIYDVMNWLWLPEGRTKVENVGEVKESAKGEKLTLDENKIFWNFDSKQPPRSVCSESCPPGTRIARKKGQPECCFDCIPCSEGKISNETDSMDCNSCPEDFWSSPKRDHCVPKKTEFLSYQEPLGICLTVITLLGTFICAVVLGIFIYHRSTPIVRANNSELSFQLLISLKLCFLCSLLFIGHPRLWTCQLRHAAFGISFVLCVSCILVKTMVVLAVFKASKPGGGASLKWFGAVQQRGTVMVLTSIQAAICTAWLVSASPAPHKNTQYHNDKIVYECIIGSTVGFAVLMGYIGLLAILSFLLAFMARNLPDNFNEAKFITFSMLIFCAVWVAFVPAYISSPGKYADAVEVFAILASSFGLLVALFGPKCYIILLRPERNTKKAIMGR
>LOCXPOlfC22.633.HIT1.OlfC.2R.875.ANF_receptor.exons9.CAKAKS010000068.1.Sebastes_aleutianus
MWAFLDINLLLLMYSVLLYSYFSSAVPSPLHYTSCRLQGQFHLNGMHKAGDVVLGGLFEIHLFSVFPDLSFTSEPQQPTCHSFDVLGFRQAQTMAFAIDEINRNSNLLPNVTLGYSLNDNCNNLGIGFRAALSLASSREEQFMLDKTCVGTPTVLGIVGDSSSTRSIAISTVLGLYRVPMVSFFSTCSCLSDRQKFPSFFRTIPSDAFQVRAMIQILRRFGWTWTGLLVSNDDYGFHVARSFQSDLAQSGGGCLAYFEVLPWDKDAAELRRIVDLMRKSTARVVIVFAHEGHMINLMEEVVRQNVTGLQWMASEAWTAATVLQSPHLMPYLGGTLGIAIRRGGIPGLRDFLLKIRPDLQHNNSYGNNMVNQFWEYTFQCRFAPPPAGWVEAGGVLCTGQEDLESVESEFLDISNLRPEYNVYKAVYALAYALDDMLRCVPGRGPFSGHSCARLKRLELWQLVYYLEKVNFTTSFGDQVSFDENGDALPIYDIMNWLWLPDGRTKVENVGEVKESAKGEELTLDEDKIFWNFESKEPPRSVCSESCPPGTRMAIKKGEPECCFDCIPCSEGKVSNKTDSMDCNSCPEDFWSSPKRDHCVPKKTEFLSYQEPLGICLTVITLLGTFICAVVLGIFIYHRSTPIVRANNSELSFQLLISLKLCFLCSLLFIGHPRLWTCQLRHAAFGISFVLCVSCILVKTMVVLAVFKASKPGGGASLKWFGAVQQRGTVMVLTSIQAAICTAWLVSASPAPHKNTQYHNDKIVYECVVGSTFGFAVLLGYIGLLAILSFLLAFMARNLPDSFNEAKLITFSMLIFCAVWVAFVPAYISSPGKYADAVEVFAILASSFGLLVALFGPKCYIILLRPERNTKKAIMGR
>LOCXPOlfC23.638.HIT1.OlfC.2R.868.ANF_receptor.exons9.CAKAKS010000068.1.Sebastes_aleutianus
LMYSVLLCSYFSSAVPSPLHSTSCQLQGQFHLNGMQKAGDVVLGGLFAINFFSFFPDLSFTSEPKQPTCHSFNVLGFRQAQTMAFAIDEINRNSNLLPNLTLGYSLNDNCNNLGVGFRAALSLASGQEEQFMLDKTCVGTPPVLGIVGDSSSRRSIAISTVLGLYRVPMVSYFATCSCLSDRQKFPSFFRTIPSDAFQVRAMIQILRRFGWTWTGLLVSDDDYGLHAARSFQSDLAQSGGGCLAYFEILPWDKEAAELRRIVDLMRKSTAHVVIVFAYESHMINLMEEVVRQNVTGLQWMASEAWTAATVLQTPHLMPYLNGTLGIAIRRGGIPGLRDFLLRIRPDKQHNNRYGNNMVNQFWEYTFRCRFAPAPAGWVEAGGELCTGQEDLESVETELLDISNLRPEYNVYKAVYALAYALDDMLRCVPGRGPFSGHSCASLQRLELWQLVYYLEKVNFTTPFGDQVSFDENGDALPIYDVMNWLWLPDGRIKVENVGEVKESAKGEELTLDEDKIVWNSESKEPPRSVCSESCLPGTRMARKKGQPECCFDCIPCSEGKISNKTDSMECTSCPEDFWSSPKRDHCVPKKIEFLSYQEPLGICLTAITLLGTLICAVVLGIFIYHRSTPIVRANNSELSFQLLISLKLCFLCSLLFIGHPRMWTCQLRHAAFGISFVLCVSCILVKTIVVLAVFNASKPGGGASLKWFGAVQQRGTVMVLTSIQAAICTAWLVSASSAPHKNTQYHNDKIVYECVVGSTVGFAVLLGYIGLLAILSFLLAFMARNLPDNFNEAKFITFSMLIFCAVWVAFVPAYVSSPGKYADAVEVFAILASSFGLLMALFGPKCYIILLRPERNTKKAVMGRGIES
>LOCXPOlfC24.643.HIT1.OlfC.2R.875.ANF_receptor.exons9.CAKAKS010000068.1.Sebastes_aleutianus
MWALLDINVLLLMYSVLLCSYFSSAVPSPLHSTSCRLQGQFHLNGMHKAGDVVLGGLFAINFFSFFPDLSFTSEPKQPTCHSFNVLGFRQAQTMAFAIDEINRNSNLLPNLTLGYSLNDNCNNLGVGFRAALSLASGQEEQFMLDKTCVGTPPVLGIVGDSSSRRSIAISTVLGLYRVPMVSYFSTCSCLSDRQKFPSFFRTIPSDAFQVRAMIQILRRFGWTWTGLLVSNDDYGLHAARSFQSDLAQSGGGCLAYFEILPWDKDAAELRRIVDLMRKSTARVVIVFAHESNMINLMEEVVRQNVTGLQWVASEAWTAATLLQTPHLMPYLSGTLGIAIRRGEIPGLRDFLLRIHTDLRHNNSYGNNMVNQFWEYTFQCRFAPPPAGWVEAGGELCTGQEDLESVETALLDISNLRPEYNVYKAVYALAYALDDMLRCVPGRGPFSGHSGASLQRLELWQLVYYLEKVNFTTPFGDQVSFDENGDALPIYDVMNWLWLPDGQTKVENVGEVKESAKGEELTLDEDKIVWNSESKEPPRSVCSESCPPGTRMARKKGQPECCFDCIPCSEGKISNKTDSMECTSCLEDFWSSPQRDHCVPKKIEFLSYQEPLGIFLTATTLLGTFICSVVLGIFIYHRSTPIVRANNSELSFQLLISLKLCFLCSLLFIGHPRLWTCQLRHAAFGISFVLCVSCILVKTMVVLAVFKASKPGGGGSLKWFGAVQQRGTVMVLTSIQAAICTAWLVSASPAPHKNTQYHNDKIVYECVVGSTFGFAVLLGYIGLLAILSFLLAFMARNLPDNFNEAKFITFSMLIFCAVWVAFVPAYISSPGKYADAVEVFAILASSFGLLVALFGPKCYIILLRPERNTKKAIMGR
>LOCXPOlfC25.649.HIT1.OlfC.2R.868.ANF_receptor.exons9.CAKAKS010000068.1.Sebastes_aleutianus
LMYYVLLYSYSSSAVPSPLHLTSCRLQRQFHLNGMHKAGDVVLGGLFEINFFSVFPDLSFTSDPQQPTCHSFNVLGFRQAQTMAFAIDEINRNSNLLPNVTLGYSLNDNCHNLGIGFRAALSLASGQEEQFILDKTCVGTLPVLGIVGDSSSRRSIAISTVLGLYRVPMVSYFATCSCLSDRQKFPSFFRTIPSDAFQVRAMIQILRRFGWTWTGLLVSNDDYGIHAARSFQSDLAQSGGGCLAYFEILPWDKDAAELRRIVDLMRKSTARVVIVFAHESHMINLMEEVVRQNVTGLQWMASEAWTAATVLQTPHLMPYLSGTLGIAIRRGEIPGLRDFLLRIHTDLQHNNSYGNNMVNQFWEYTFQCRFAPPPAGWVEARGELCTGQEDLESVETELLDISNLRPEYNVYKAVYALAYALDDMLRCVPGRGPFSGHSGASLQRLELWQLVYYLEKVNFTTPFGDQVSFDENGDALPIYDVMNWLWLPDGRTKVESVGEVKESAKGEELTLDEDKIVWNSESKEPPRSVCSESCPPGTRMARKKGQPECCFDCIPCSEGKISNETDSMECTSCLEDFWSSPQRDHCVPKKIEFLSYQEPLGIFLTAITLLGTFICAVVLGIFIYHRSTPIVRANNSELSFQLLMSLKLCFLCSLLFIGHPRLWTCQLRHAAFGISFVLCVSCILVKTMVVLAVFKASKPGGGGSLKWFGAVQQRGTVMVLTSIQAAICTAWLVSASPAPHKNTQYHNDKIVYECLVGSTVGFAVLMGYIGLLAILSFLLAFMARNLPDNFNEAKFITFSMLIFCAVWVAFVPAYISSPGKYADAVEVFAILASSFGLLVALFGPKCYIILLRPERNTKKAIMGRGIES
>LOCXPOlfC26.651.HIT1.OlfC.2R.875.ANF_receptor.exons10.CAKAKS010000068.1.Sebastes_aleutianus
LLLLMYFMLFYSYFSSAVPSPHHSTSCWLQGQFHLNGMHKAGDVVLGGLFETHFFSVFPDLSFTSEPQQSTCHSFNVLGFRQAQTMAFAIDEINRNSNLLPNVTLGYSLYDNCNNLGIGFRAALSLASGQDKQFILDKTCVGTPSVLGIVGESSSRRSIAISTVLGLYRVPMVSYFATCSCLSDRQKFPSFFRTIPSDAFQVRAMIQIIRRFGWTWTGLLVSDNDYGLHAARSFQSDLAQSGGGCLAYSEVLPWGKDAAELRRIVDLMRKSTARVVIVFAHESHMINLMEEVVMQNVTGLQWMASEGWTAFPVLQTPHLMPYLGGTLGIAIRRGEITGLRDFLLRIHTDLQHNNSYGNKMVNQFWEYTFQCRFAPPPAGWVEAGGVLCTGQEDLESVETELLDISNLRPEYNVHKAVYALAYALDDMLRCVPGRGPFSGHSCASLQRLELWQLVYYLEKVNFTTPFGKIRHDQLSFDENGDALPIYDVMNWLWLPDGRIKVENVGEVKQSAKGEELTLDEDKIFWNFESKEPPRSVCSESCPPGTRMARKKGQPECCFDCIPCSEGKISNETDSMECTSCPEDFWSNPQRDHCVPKKIEFLSYQEPLGIFLTATTLLGTFICAVVLGIFIYHRSTPIVRANNSELSFQLLMSLKLCFLCSLLFIGHPRLWTCQLRHAAFGISFVLCVSCILVKTMVVLAVFKASKPGGGGSLKWFGAVQQRGTVIVLTSIQAAICTAWLVSASPAPHKNTQYHNDKIVYECVVGSTFGFAVLLGYIGLLAILSVLLAFMVRNLPDSFNEAKLITFSMLIFCAVWVAFVPAYISSPGKYADAVEVFAILASSFGLLVALFGPKCYIILLRPERNTKKAIMGRGIES
>LOCXPOlfC27.653.HIT1.OlfC.2R.867.ANF_receptor.exons9.CAKAKS010000068.1.Sebastes_aleutianus
LMYFMLLYSYFSSAVSSPLHSTSCRLQGQFHLNGMHKAGDVVLGGLFETHFFSVFPDLSFTSEPQQPTCHSFNVLGFRQAQTMAFAIDEINRNSNLLPNVTLGYSLYDNCNNLGIGFRAALSLASGQDEQFILDKTCVGTPSVLGIVGESSSRRSIAISTVLGLYRVPMVSYFATCSCLSDRQKFQSFFRTIPSDAFQVRAMIQIIRRFGWTWTGLLVSDDDYGLHAARSFQSDLAQSGGGCLAYLEVLPWGKDAAELRRIVDLMKKSTARVVIVFAHGSHMINLMEEVVRQNVTGLQWMASEAWTAFPVLQTPHLMPYLGGTLGIAIRRGEITGFRDFLLRIHIDLQHNNSYGNNMVNQFWEYTFQCRFAPTPAGWVEAGGELCTGQEDLESVETELLDISNLRPEYNVYKAVYALAYALDDMLRCVPGRGPFNGHSCASLQRLELWQLVYYLEKVDFTTPFGDQVSFDENGDALPIYDVMNWLWLPDGRIKVENVGEVKESAKGEELTLDEDKIVWNFESKEPPRSVCSESCPPGTRMARKKGQPECCFDCIPCSEGKISNETDSMECTSCPEDFWSSPQRDHCVPKKIEFLSYQEPLGIFLTATTLLGTFICAVVLGIFIYHRSTPIVRANNSELSFQLLMSLKLCFLCSLLFIGHPRLWTCQLRHAAFGISFVLCVSCILVKTMVVLAVFKASKPGGASLKWFGAVQQRGTVIVLTSIQAAICTAWLVSASPAPHKNTQYHNDKIVYECVVGSTFGFAVLLGYIGLLAILSFLLAFMARNLPDSFNDAKFITFSMLIFCAVWVAFVPAYISSPGKYADAVEVFAILASSFGLLVALFGPKCYIILLRPERNTKKAIMGRGIES
>LOCXPOlfC28.658.HIT1.OlfC.2R.868.ANF_receptor.exons9.CAKAKS010000068.1.Sebastes_aleutianus
LMYFMLFYSYFSSAVPSPHHSTDCRLQGQFHLNGMHKAGDVVLGGLFETHFFSVFPDLSFTSEPQQSTCHSFNVLGFRQAQTMAFAIDEINRNSNLLPNVTLGYSLYDNCNNLGIGFRAALSLASGQEEQFILDKTCVGTPTVLGIVGDSSSRRSMAISTVLGLYRVPMVSYFATCSCLSDRKKFPSFFRTIPSDAFQVRAMIQIIRRFGWTWTGLLVSDDDYGLHAARSFQSDLAQSGGGCLAYLEVLPWGKDAAELRRIVDLMRKSTARVVIVFAIQSHMINLMEEVVRQNVTGLQWMASEAWTTFPVLQTPHLMPYLGGTLGIAIRRGEIPGLRKFLLRIRPDLQHNNSYGNNMVNTFWEYTFQCRFAPTPAGWVEAGGELCTGQEDLESVETELLDISNLRKEYNVYKAVYALAYALDDMLRCVPGRGPFSGHSCASLQRLELWQLVYYLEKVNFTTPFGDQVSFDENGDALPIYDIMNWLWLPDGRIKVENVGEVKQSAKGEELTLDEDKIVWNSKSKEPPRSVCSESCPPGTRMARKKGQPECCFDCIPCSEGKISNETDSMECTSCPEDFWSSPQRDHCVPKKIEFLSYQEPLGIFLTATTLLGTFICAVVLGILIYHRSTPIVRANNSELSFQLLMSLKLCFLCSLLFIGHPRMWTCQLRQAAFGISFVLCVSCILVKTMVVLAVFKASKPGGGASLKWFGAVQQRGTVIVLTSIQAAICTAWLVSASPAPHKNTQYHNDKIAYECVVGSTFGFAVLLGYIGLLAILSFLLAFMARNLPDSFNEAKLITFSMLIFCAVWVAFVPAYISSPGKYADAVEVFAILASSFGLLVALFGPKCYIILLRPERNTKKAIMARGIES
>LOCXPOlfC29.666.HIT1.OlfC.2R.868.ANF_receptor.exons9.CAKAKS010000068.1.Sebastes_aleutianus
LMYSVLLYSYFSSAVPSPLHSTSCRLQGQFHLNGMHKAGDVVLGGLFHIHFFSSFSDLSFTSEPQQPTCNSFNVVGFRQAQTMAFAIDEINRNSNLLPNLTLGYSLYDNCNNLGIGFRAALSLASGQDEQFILDKTCVGTPSVLGIVGESSSRRSIAISTVLGLYRVPMVSYFATCSCLSDRQKFPSFFRTIPSDAFQVRAMIQIIRRFGWTWAGLLVSDDDYGLHAARSFQSDLAQSGGGCLAYLEFLPWGKDAAELRRIVDLMRKSTARVVIVFALQNHMINLMEEVVRQNVTGLQWMASEAWTTFPVLQTPHLMPYLGGTLGIAIRRGEITGLREFLLRIRPDLQHNNSYGNNMVNTFWEYTFQCRFAPTPAGWVEAGGELCTGQEDLESVETELLDISNLRPEYNVYKAVYALAYALDDMLRCVPGRGPFSGHSCARLQRLELWQLVYYLEKVNFTTPFGDQVSFDENGDALPIYDIMNWLWLPDGRIKVENVGEVKESAKGEELTLDEDKIVWNSKSKEPPRSVCSESCPPGTRMARKKGQPECCFDCIPCSEGKISNETDSMECTSCPEDFWSSPQRDHCVPKKIEFLSYQEPLGIFLTATTLLGTFICAVVLGILIYHRSTPIVRANNSELSFQLLMSLKLCFLCSLLFIGHPRLWTCQLRHAAFGISFVLCVSCILVKTMVVLAVFKASKPGGGGSLKWFGAVQQRGTVIVLTSIQAAICTAWLVSASPAPHKNTQYHNDKIVYECVVGSTFGFAVLLGYIGLLAILSFLLAFMARNLPDSFNEAKLITFSMLIFCAVWVAFVPAYISSPGKYADAVEVFAILASSFGLLVALFGPKCYIILLRPERNTKKAIMGRGIES
>LOCXPOlfC30.670.HIT1.OlfC.2R.876.ANF_receptor.exons9.CAKAKS010000068.1.Sebastes_aleutianus
MGALLDTYLLLCLCLTLFFFSSSSLCSVSSSLSSSCKLRRKFHLNEMHKPGDVVLGGLFEVHYTSVFPERTFTSEPQQPSCQGFDTLGFRFAMTMAFAIDEINKNSHLLPNVTLGYSIYDSCGALVIGLSGAFSLASGREEQFLLQENCLGTPPVLGIVGDAYSTFSIAISNVLGLYKTPIVSHFSTCSCLSDRQRFPSFFRTIPSDAFQVRAMIQILKHFGWTWVGLLVSDDDYGLHVARSFQSDLKQSGGGCLAYSEVLPWDSDPSKLKRIVHLIKTSTACVVMVFAHEINMIELLEEVVRQNVTGRQWLASEAWTAATVLQTPRLMPYLGGTLGIAIRRGEIPGLRDFLLRIRPDLHYNNSYGNSMVRQFWEYTFQCKFDPAGWVESEGALCTGQEDIESVKTKFLDLSILRPEYNVFKAVYALAYALDDLLRCVPGKGPFSMNSCASLQRLEPWQLLHYLQKVNFTTPFGDQVSFDENGDALPIYDIVNWLWLPDGKTRVQTVGEVKESAKGEELTIDKDKIFWNFQSKESPQSVCSESCRPGTRMARKKGEPECCFDCIPCSEGKISNETDSMECTSCPEDFWSSPQRDHCVPKKTEFLSYQEPLGICLTSISLLGTFICAVVLGIFIFHRSTPMVRANNSELSFLLLVSLKLCFLCSLLFIVRPRLWTCQLRHAAFGISFVLSVSCILVKTMVVLAVFKASKPGGGASLKWFGAVQQRGTVLVLTCIQAAICTAWIVSASPTPHKNTQYHNDKIVYECVVGSTVGFAVLLGYIGLLAILSFLLAFLARNLPDNFNEAKLITFSMLIFCAVWVAFVPAYVNSPGKYADAVEVFAILASSFGLLVALFGPKCYIILLRPERNTKKAIMGRGT
>LOCXPOlfC31.676.HIT1.OlfC.2R.876.ANF_receptor.exons9.CAKAKS010000068.1.Sebastes_aleutianus
MGAFFYKYLLLCLCLTLFFFSSSSLCSVFSSLSPSCKLRRKFHLNEMHKPGDVVLGGLFEVHYTSVFPERTFTSEPQQPSCQGFDTLGFRFAMTMAFAIDEINKNSHLLPNVTLGYSIYDNCGALVIGLSGALSLASGREEQFLLQENCLGTPPVLGIVGDAYSTFSIAISNVLGLYKTPIVSYFSTCSCLSDRQRFPSFFRTIPSDAFQVRAMIQILKHFGWTWVGLLVSDDDYGLHVARSFQSDLAQSGGGCLAYSEVLPWDSDPSKLKRIVHLIKTSTACVVMVFAHDIHMIQLLEEVVRQNVTGRQWIASEAWTAATVLQTPRLMPYLGGTLGIAIRRGEIPGLRDFLLRIRPDLHYNNSYGNSMVRQFWEYTFQCKFDPAGWVEAEGALCTGQEDIESVETKFLDLSILRPEYNVFKAVYALAYALDDLLHCVPGRGPFSMHSCASLQRLEPWQILHYLQKVNFTTPFGDQVSFDENGDALPIYDIVNWLWLPDGRTNVQSVGIVKESAKGEELAIDEDKIFWNFQSKEPPRSVCSESCPPGTRMARKKGQPECCFDCIPCSEGKISNETDSRECTSCQEDFWSSPQRDHCVPKKTEFLSYQEPLGICLTTTSLLGTFICAVVLAIFTYHRSTPMVRANNSELSFLLLVSLKLCFLCSLLFIGRPRLWTCQLRHAAFGISFVLSVSCILVKTMVVLAVFKASKPGGGASLKWFGAVQQRGTVLALTFIQAAICTAWLVSASPAPHKNTQYHNDKIVYECVVGSKVGFAVLLGYIGLLAIVSFLLAFLARNLPDNFNEAKLITFSMLIFCAVWVAFVPAYVNSPGKYADAVEVFAILASSFGLLVALFGPKCYIILLRPERNTKKAIMGRGT
>LOCXPOlfC32.681.HIT1.OlfC.2R.876.ANF_receptor.exons9.CAKAKS010000068.1.Sebastes_aleutianus
MGAFLDTYLLLCLCLTLFFFSSSSLCSVSSSLSPSCKLRRKFHLNEMHKPGDVVLGGLFEVHYTSVFPERTFTSEPQQPSCQGFDTLGYRLAMTMAFAIDEINKNSHLLPNVTLGYSIYDNCGALVIGLSGAFSLASGREEQFLLQENCLGTPPVLGIVGDAYSTFSIAYSNMLGLYKTPIVSYFSTCSCLSDRQRFPSFFRTIPSDAFQVRAMIQILKHFGWTWVGLLVSDDDYGLHVARSFQSDLAQSGGGCLAYSEVLPWDSDPSKLKRIVHLIKTSTACVVMVFAHEIHMIQLLEEVVRQNVTGRQWIASEAWTAATVLQTPHLMPYLGGTLGIAIRRGEIPGLRDFLLRIRPDLHYNNSYGNSMVRQFWEYTFQCKFDPAGWVEAEGALCTGQEDIESVETKFLDLSILRPEYNVFKAVYALAYALDDLLRCVPGRGPFSMHSCASLQKLEPWQILHYLQKVNFTTPFGDQVSFDENGDALPIYDIVNWLWLPDGRTKVQSVGEVRESAKGEELAIDEDKIFWNFQSKEPPRSVCSESCPPGTRMARKKGQPECCFDCIPCSEGKISNETDSRECTSCQEDFWSSPQRDHCVPKKTEFLSYQEPLGICLTTTSLLGTFICAVVLAIFTYHRSTPMVRANNSELSFLLLVSLKLCFLCSLLFIGRPRLWTCQLRHAAFGISFVLSVSCILVKTMVVLAVFKASKPGGGASLKWFGAVQQRGTVLALTFIQAAICTAWLVSASPVPHKNTQYHNDKIVYECVVGSKVGFAVLLGYIGLLAIVSFLLAFLARNLPDNFNEAKLITFSMLIFCAVWVAFVPAYVNSPGKYADAVEVFAILASSFGLLVALFGPKCYIILLRPERNTKKAIMGRGT
>LOCXPOlfC33.688.HIT1.OlfC.2R.861.ANF_receptor.exons9.CAKAKS010000068.1.Sebastes_aleutianus
MGAFLDKYLLLCLCLTLFFFSSSSLCSVFSSLSPSCKLRRKFHLNEMHKPGDVVLGGLFEVHYTSVFPERTFTSEPQQPSCQGFDILGFRHAMTMAFAIDEINKNSHLLPNVTLGYSLYDNCGALVIGLSGALSLASGQEEQFLLQENCLGTTPVLGIVGDSYSTFSIATSNVLGLYKMPIVSYFSTCSCLSDRQRFPSFFRTIPSDAFQVRAMIQILKHFGWTWVGLLVSDDDYGLHVARSFQSDLKQSGGGCLAYSEVLPWDSDPSELKRIVHLIKTSTAYVVMVFAHEIHMTDLMEEVVRQNVTGRQWIASEAWTAATVLQTPRFMPYLGGTLGIAIRRGEIPGLRDFLLRIRSDPSDSDNYGNNMVRQFWEYTFQCKFDPAGWVEAEGDQCSGQEDLESVETELLDVSYLRPEYNIYKAVYALAYALDDLLRCVPERVPFSMNSCATLQRLEPWQLLHYLEKVNFTTPFGDQVSFDENGDALPIYDIVNWLWLPDGRTNVQSVGMVKESAKGEELAIDEDKIFWNFQLKEPPRSVCSESCPPGTRMARKKGQPECCFDCIPCSEGKISNETDSRECTSCPEDFWSSSQRDHCIPKKTEFLSYQEPLGICLTTTSLLGTFICAVVLGIFTYHRSTPMVRANNSELSFLLLVSLKLCFLCSLLFIGRPRLWTCQLRHAAFGISFVLSVSCILVKTMVVLAVFKASKPVGGASLKWFGAVQQRGTVLALTFIQAAICTAWLVSASPVPHKNTQYHNDKIVYECVVGSTVGFAVLLGYIGLLAIVSFLLAFLARNLPDNFNEAKLITFSMLIFCAVWVAFVPAYVNSPGKYADAVEVFAILASSFGLLVALFGPKCYIILL
>LOCXPOlfC34.691.HIT1.OlfC.2R.876.ANF_receptor.exons9.CAKAKS010000068.1.Sebastes_aleutianus
MGALSDTYLLLCLCLTLFFFSSSSLCSVSSSLSSSCKLRRKFHLNEMHEPGDVVLGGLFEVHYTSVFPERTFTSEPQQPSCQGFDTLGYRLAMTMAYAIDEINKNSHLLTNVTLGYSLYDNCGALVIGLSGALSLASGQEEQFLLQENCLGTTPVLGIVGDSFSTFSIATSNVLGLYKMPIVSYFSTCSCLSDRQRFPSFFRTIPSDAFQVRAMIQILKHFGWTWVGLLVSDDDYGLHVARSFQSDLKQSGGGCLAYSEVLPWDSDPSELKRIVHLIKTSTAYVVMVFAHEIHMTDLMEEVVRQNVTGRQWIASEAWTAATVLQTPHLMPYLGGTLGIAIRRGEIPGLRDFLLRIRPDLHYNNSYGNSMVRQFWEYTFQCKFDPAGWVEAEGALCTGQEDIESVETKFLDLSILRPEYNVFKAVYALAYALDDLLRCVPGRGPFSMHSCASLQRLEPWQLLHYLEKVNFTTPFGDQMSFDENGDALPIYDIVNWLWLPDGKTRVQTVGEVKESAKGEELAIDEDKIFWNFQSKEPPWSVCSESCPPGTRMARKKGQPECCFDCIPCSEGKISNETDSRECTSCQEDFWSSPQRDHCVPKKTEFLSYQEPLGICLTTTSLLGTFICAVVLAIFTYHRSTPMVRANNSELSFLLLVSLKLCFLCSLLFIGRPRLWTCQLRHAAFGISFVLSVSCILVKTMVVLAVFKASRPGGGASLKWFGAVQQRGTVLALTFIQAAICTAWLVSASPVPHKNTQYHNDKIVYECVVGSKVGFAVLLGYIGLLAIVSFLLAFLARNLPDNFNEAKLITFSMLIFCAVWVAFVPAYVNSPGKYADAVEVFAILASSFGLLVALFGPKCYIILLRPERNTKKAIMGRGT
>LOCXPOlfC35.695.HIT1.OlfC.2R.884.ANF_receptor.exons9.CAKAKS010000068.1.Sebastes_aleutianus
MGAFIDTFLLLYIYLILILFSSYFFLSESSSLLSPCTLRRQFNLNGMHKPGDVVLGGLFEVHYTSVFPELTFTSEPNQLSCQGFDPPGFRHAMTMAFAIDEINKNSNLLPNVTLGYSLYDNCATLVIGFSAALLLASGREELFLLQENCLGTPPVLGIVGDSFSTFSIATSDVLGLFKLPIVSYFATCSCLSDRQRFPSFFRTIPSDAFQVRAMIQILKRFGWTWVGLLVSDDDYGLHVAQSFQSDLTQSGGGCLAYSEILPWGENPAELKRIVEVMKKSTAHVVIVFAHQIHMIQLMEEVVRQNVTGLQWMASEAWTAAAVLQTPRLMPYLGGTLGIAIRRGEIPGLRDFLLRIRPDLHDNNYGHSMVRQFWEYTFQCRFAPPPAGWVEAGEDLCTGQEDLESEETEFLDVSNLRPEYNIYKAVYALAYALDDMLQCQPGSGPFSGHSCATLQTLEPWQLMFYLEKVNFTTPFGDQVSFDENGDALPIYDIMNWLWLPDGRTKVQSVGVVMKSASKGEDLTLDEEKIFWNFDSKQVSPFYFCLCSESCPPGTRMARKKGQPVCCFDCVPCSEGKFSNERDSMECTSCPEDFWSSPKRDHCVPKKTEFLSYHEPLGICLTTASLFGTVICAVVLGIFTYHRSTPMVRANNSELSFLLLVSLKLCFLCSLLFIGRPRLWTCQLRHAAFGISFVLCVSCILVKTMVVLAVFKASKPGGGASLKWFGAVQQRGTVMVLTSIQAAICTAWLVSASPAPHKNTQYYNDKIVYECVVGSTVGFAVLLGYIGLLAILSFLLAFLARNLPDNFNEAKLITSSMLIFCAVWVAFVPAYVNSPGKYADAVEVFAILASSFGLLVALFGPKCYIILLRPERNTKKAIMGRGTTKS
>LOCXPOlfC35.707.HIT1.OlfC.2R.883.ANF_receptor.exons9.CAKAKS010000068.1.Sebastes_aleutianus
MGAFIDTFLLLYVYLILILFSSYFFLSESSSLLSPCKIRRQFYLNGMHQPGDVVLGGLFEVHYTSVFPKLTFTSEPKQLSCQGFDPPGFRHAMTMAFAINEINKNSNLLPNVTLGYSLYDNCATLVIGFSAALLLASGREEQFLLQENCLGTPPVLGIVGDSISTFSIATSDVLGLFKLPIVSYFATCSCLSDKRRFPSFFRTIPSDAFQVRAMIQILKRFGWTWAGLLVSDDDYGLHVAQSFQSDLTQSGGGCLAYSEILPWGENPSELKRIVEVMKKSTARVVIVFAHRIHMIQLMEEVVRQNVTGLQWMASEAWTATAVLQTPRLMPYLGGTLGIAIRRGEISGLRDFLLRIRPDLHDDNYGHSLVRQFWEYTFQCRFAPPPAGWVEAGGDLCSGHEDLESVETEFLDVSNLRPEYNIYKAVYALAYALDDMLHCQPRRGPFSGHSCATLQTMEPWQLMFYLEKVNFTTQFGDQVSFDENGDALPIYDIMNWLWLPDGRTKVQNVGVVKKSASKGEELTLDEDKIFWNFDSKQVSPFYCLCSESCPPGTRMARKKGQPVCCFDCVPCSEGKFSNDTDSMECTSCPEDFWSSPQRDHCVPKKTEFLSYEEILGICLTATSLLGTFICAVVLGIFICHRSTPMVRANNSELSFLLLVSLTLCFLCSLLFIGRPRLWTCQLRHAAFGISFVLSVSCILVKTMVVLAVFKASKPGGGASLKWFGAVQQRGTVMVLTSIQAAICTAWLVSASPAPHKNTQYYNDKIVYECVVGSTVGFAVLLGYIGLLAILSFLLAFLARNLPDNFNEAKLITFSMLIFCAVWVAFVPAYVNSPGKYADAVEVFAILASSFGLLVALFGPKCFIILLRPEKNTKKAIMGRGTTKT
>LOCXPOlfC36.712.HIT1.OlfC.2R.870.ANF_receptor.exons8.CAKAKS010000068.1.Sebastes_aleutianus
MEISALFSGLILSLGLCELNSALALNGYGDGVKQRDGINTEASSVKCKLQGTTRLPAFSMDGDYVIGGVFSIHYDMHTVKHNYTTMPEPLRCTGSIDSRELRFSRAMVFAIEEINNSTELLPGIKLGYQIYDSCASVPVAVHVAFQLSSGLDPVFYTGDNCSQSGMVMAIVGESGSTPSISMSRIIGPFNIPQVSHFATCACLSDKQQYPSFFRTIPSDQFQADALAKLVKHFGWTWIGAVRSDSDYGNNGMASFLDAAHKEGICVEYSESFYRTHPRNKIQRVADVIRRSTATVVVAFTSPGDMRILLEELSLEPSPPRQWIGSEAWVTDPDMLRFIFCAGAIGFGIEQSVIPGLRDFLLDLSLPKVAASLVFTEFWEDAFNCRLGTSTATDKSVCDGTEDIETIQSPYTDTSQLRITNMVYKAVYTIAHAIHNAVCQETNSITQCDKFAMIESKKVLTQLKKVHFSQNGYNVSFDAKGDPVATYELINWQKSESGSIELVTVGHYDASLPVGQEFRINRNLTWVEGGTQVPVSVCTDSCPPGTRKVLQKGKPICCYDCILCPEGEISNATDSPDCFPCPKEFWPNAERDTCLPKPVEFLSFNEVLGIILAAFSVGGACLAIITAAVFYHHRTSPIVRANNSELSFLLLFSLTLCFLCSLTFIGAPSEWSCMLRHTAFGITFVLCMSCVLGKTIVVLMAFKATLGSNVMKWFGPPQQRMTVVSFTFIQVLICTIWLVLSPPFPMKNLTTYKERIILECALGSAIGFWAVLGYIGLLAVFCFVLAVLARKLPDNFNEAKLITFSMLIFCAVWITFIPAYISSPGKFTVAVEIFAILASSFGLILCIFAPKCFIILFKPEKNTKKHLMNKN
>LOCXPOlfC37.723.HIT1.OlfC.2R.876.ANF_receptor.exons8.CAKAKS010000068.1.Sebastes_aleutianus
MEISALVIGLILSLGLCKLNSDLALNGSGGGVKQKAGFTEAGVNNEDSSVKCKLQGTTRLPAFSMDGDYIIGGVFSIHYNMHTVKHNYTTMPEPLRCTGSIDSRELRSSRGMVFAIEEINNSTELLPGIKLGYQIYDSCASVPVAVHVAFQLSSGLDPVFYTGDNCSQSGMVMAIVGESGSTPSISMLRIIGPFNIPQVSHFATCACLSDKQQYPSFFRTIPSDQFQADALAKLVKHFGWTWIGAVRSDSDYGNNGMASFLDSAHKEGICVEYSESFYWTHPHSKIQRVADVIRRSTATVVVAFTSPGDMRILLEELSLEPSTPRQWIGSEAWVTDKDMLRFSFCAGAIGFGIEQSVIPGLRDFLLDLSPPKVASSPVFTEFWEDTFNCRLGTSAATDKSVCDGTEDIETIQSPYTDTSQLRITNMVYKAVYAIAHAIHNAVCQETNSITQCDKFARIESNKVLTQLKKVHFSQNGYNVSFDAKGDPVATYELVNWQKTESGSLELVTVGHYDASLPVGQEFRINRNLTWVEGGTQVPVSVCTDGCPPGTRKVLQKGKPICCYDCILCPEGEMSNATDSPDCFPCPKEFWPNAERDTCLPKPVEFLSFNEVLGIILAVFSVGGACLAIITAAVFYRHRTSPIVRANNSELSFLLLFSLTLCFLCSLTFIGAPSEWSCMLRHTAFGITFVLCMSCVLGKTIVVLMAFKATLPGSNVMKWFGPPQQRMTVVSFTFIQVLICTIWLVLSPPFPMKNLTTYKERIILECALGSAIGFWAVLGYIGLLAVFCFVLAVLARKLPDNFNEAKLITFSMLIFCAVWITFIPAYISSPGKFTVAVEIFAILASSFGLILCIFAPKCFIILFKPEKNTKKHLMNKN
>LOCXPOlfC39.739.HIT1.OlfC.2R.871.ANF_receptor.exons8.CAKAKS010000068.1.Sebastes_aleutianus
MEISALVIGLILSLGLCELNSALALNGSGDGVKQMAGVNTEDSSVKCKLQGTTRLPAFSMDGDYVMGGVFAIHYYLHTVKHNYTTMPEPLRCTGSIVSRELRFSRAMVFAIEEINNSTELLPGIKLGYQIYDSCASVPVAVHVAFQLSSGLDPVFYTGDNCLQSGMVMAIVGESGSTPSISMSRIIGPFNIPQVSHFATCACLSDKQQYPSFFRTIPSDQFQADALAKLVKHFGWTWIGAVRSDSDYGNNGMASFLDSAHKEGICVEYSESFYRTNPRSRIQRVADVIRRSTATVVVAFTSPGDMRILLEELSLEPSPPRQWIGSEAWVTDPDMLRFIFCAGAIGFGIEQSVIPGLRDFLLDLSPPKVAASPVFTEFWEDTFNCRLGTSAARDKSVCVGTEDIETIQSPYTDTSQLRITNMVYKAVYAIAHAIHNAVCPETNSITQCDKFARIESKEVLTQLKKVNFSQNGYDVSFDANGDPVATYELVNWQKTESGSIELVTVGHYDASLPVGQEFRINRNLTWVEDGTQVPVSVCTDSCPPGTRKVLQKGKPICCYDCILCPEGEISNDTDSPDCFPCPKEFWPNAERDTCLPKPVEFLSFNEVLGIILAAFSVGGACLAIITAAVFYHHRTSPIVRANNSELSFLLLFSLTLCFLCSLTFIGAPSEWSCMLRHTAFGITFVLCMSCVLGKTIVVLMAFKATLPGSNVMKWFGPPQQRMTVVSFTFIQVLICTIWLVLSPPFPKKNLTTYKERIILECALGSAIGFWAVLGYIGLLAIFCFVLAVLARKLPDNFNEAKLITFSMLIFCAVWITFIPAYISSPGKFTVAVEIFAILASSFGLIMCIFAPKCFIILFKPEKNTKKHLMNKN
>LOCXPOlfC38.748.HIT1.OlfC.2R.866.ANF_receptor.exons8.CAKAKS010000068.1.Sebastes_aleutianus
MEISALVIGLILSLGLCELKSALALNGSGDGVKQKAGVNTEASSVKCKLQGTTRLPAFSMDGDYVMGGVFAIHYNMHTVKHNYTTMPEPLRCTGSIVSRELRFSRAMVFAIEEINNSTDLLPGIKLGYQIYDSCALVPVAVHVAFQLSSGLDPVFYTGDNCSQSGMVMAIVGDSGSTPSISMSRIIGPFNIPLVSHFATCACLSDKQQYPSFFRTIPSDLFQADVLAKLVKHFGWTWIGAVRSDSDYGNNGMASFLDAAHKEGICVEYSESFYRTNPRSRIQRVADVIRRSTAMVVVAFTSPGDLRILLEELSLEPSPPRQWIGSESWVTHPDMLRFKVCAGAIGFGIEQSVIPGLRDFLLYLSPPKVAASPVFTEFWKDAFNCRLGKNKSVCDGTEDIETIQSPYTDTSQLRITNMVYKAVYAIAHAIHNAVCQETNSITQCDKFARIESKKVLTQLKKVNFSQNDYDVSFDANGDPLATYELVNWQKTESGSIELVTVGHYDVSLPMGQEFRINKNLTWVEDGTQVPVSVCTDSCPPGTRKVLQKGKPICCYDCILCPEGEISNATDSPDCFPCPKEFWPNAERDTCLPKPVEFLSFNEVLGIILAAFSVGGACLAIITAAVFYHHRTSPIVRANNSELSFLLLFSLTLCFLCSLTFIGAPSEWSCMLRHTAFGITFVLCMSCVLGKTIVVLMAFKATLGSNVMKWFGPPQQRMTVVSFTFIQVLICTIWLVLSPPFPKKNLTTYKERIILECALGSAIGFWAVLGYIGLLAVFCFVLAVLARKLPDNFNEAKLITFSMLIFCAVWITFIPAYISSPGKFTVAVEIFAILASSFGLIMCIFAPKCFIILFKPEKNTKKHLMNKN
>LOCXPOlfC84.768.HIT1.OlfC.2R.872.ANF_receptor.exons8.CAKAKS010000068.1.Sebastes_aleutianus
MEISALVIGLILSLGLCELNSALALNGSGDGVKQRAGVNTEASSVKCKLQGTTRLPAFSMDGDFIIGGVFSIHYNMHTVKHNYTIMPEPPRCTGSISLRELRFSRAMVFAINEINNNTELLPGIKLGYQIYDSCASVPVVVHVAFQLSSGLEPVFYTGDNCSQSGMVMAIVGESGSTPSISMSRIIGPFNIPQVSHLATCACLSDKQQYPSFFRTIPSDQFQADALAKLVKHFGWTWIGAVRSDSDYGNNGMASFLDAAQKEGICVEYSESLHWTNPRSKIQRVADVIRRSTAMVVVAFISAGDLRILLEELSLEPSPPRQWIGSESWVTHPDMLRFKVCVGAIGFGIEQSVIPGLRDFLLDLSPPKVAASPVLTEFWEDTFNCRLGTSAATDKSVCDGTENIEMIQSPYTTSQFRITNMVYKAVYAIAHAIHNAVCQETNSITQCDKFARIDTKKVLTQLKKVHFSQNGYDVSFDANGDPVATYELINWQKTESGSIKMVTVGHYDASLPVGQEFRINRNLTWVEGGTQVPVSVCTDSCPPGTRKVLQKGKPICCYDCILCPEGEISNATDSPDCFPCPKEFWPNAEKDTCLPKPVEFLSFNEVLGIILTAFSVGGAFLAIITAAVFYHHRTSPIVRANNSELSFLLLFSLTLCFLCSLTFIGAPSEWSCMLRHTAFGITFVLCMSCVLGKTIVVLMAFRATLPGSNVMKWFGPPQQRMTVVSFTFIQVLICTIWLVLSPPFPMKNLTTYKERIILECALGSAIGFWAVLGYIGLLAVFCFVLAVLARKLPDNFNEAKLITFSMLIFCAVWITFIPAYISSPGKFTVAVEIFAILASSFGLIMCIFAPKCFIILFKPEKNTKKHLMNKNQS
>LOCXPOlfC83.784.HIT1.OlfC.2R.867.ANF_receptor.exons8.CAKAKS010000068.1.Sebastes_aleutianus
MEISVLVIGLILSLGLCELNSALALNGSGDGVKQMVGVNTEASSVKCKLQGTTRLPAFSMDGDYVMGGVFAIHYNMHTVKHNYTTMPEPLRCKGSIKSRELRFSRAMVFAIEEINNSTELLPGIKLGYQIYDSCASVPVAVHVAFQLSSGLDPVFYTGDNCSQSGMVMAIVGDSESTPSISMSRIIGPFNIPQVSHFATCACLSDKQQYPSFFRTIPSDQFQADALAKLVKHFGWTWIGAVRSDSDYGNNGMASFLDAAHKEGICVEYSESFYRTNQRSRIQRVADVIRRSTATVVVAFSSAGDMRILLEELSLKHSPPRQWIGSESWVTDPDLLRFSFCAGAIGFGIEQSVIPGLRDFLLDLSPPKMAASPVLTEFWEDTFNCRLGTNKSVCDGTEDIETIQSPYTDTSQLRITNMVYKAVYAIAHAIHNAVCQETNSITQCDKFARIESKKVLTQLKKVNFSQNDYDVSFDANGDPLATYELVNWQKTESGSIELVTVGHYDVSLPMGQEFRINKNLTWVEDGTQVPVSVCTDSCPPGTRKVLQKGKPICCYDCILCPEGEISNATDSPDCFPCLKEFWPNAEKDTCLPKPVEFLSFNEVLGIILTAFSVGGAFLAIITAAVFYHHRTSPIVRANNSELSFLLLFSLTLCFLCSLTFIGAPSEWSCMLRHTAFGITFVLCMSCVLGKTIVVLMAFRATLPGSNVMKWFGPPQQRMTVVSFTFIQVLICTIWLVLSPPFPMKNLTTYKERIILECALGSAIGFWAVLGYIGLLAVFCFVLAVLARKLPDNFNEAKLITFSMLIFCAVWITFIPAYVSSPGKFTVAVEIFAILASSFGLIMCIFAPKCFIILFKPEKNTKKHLMNKN
>LOCXPOlfC39.791.HIT1.OlfC.2R.871.ANF_receptor.exons8.CAKAKS010000068.1.Sebastes_aleutianus
MEISVLVIGLILSLGLCELNSALALNGSGDGVKQMVGVNTEASSVKCKLQGTTRLPAFSMDGDYVMGGVFAIHYNMHTVKHNYTTMPEPLRCKGSIKSRELRSSRAMVFAIEEINNSTELLPGIKLGYQIYDSCASVPVAVHVAFQLSSGLDPVFYTGDNCSQSGMVMAIVGESGSTPSISMSRIIGPFNIPQVSHFATCACLSDKQQYPSFFRTIPSDQFQADALAKLVKHFGWTWIGAVRSDSDYGNNGMASFLDAAHKEGICVEYSESFYRTNQRSRIQRVADVIRRSTATVVVAFSSAGDMRILLEELSLEHSPPRQWIGSEAWVTDPDLLRFSFCAGAIGFGIEQSVIPGLRDFLLDLSPPKMAASPVLTEFWEDTFNCRLGTSAASDKSVCDGTEDIETIQSPYTDTSQLRITNMVYKAVYAIAHAIHNAVCQETNSITQCDKFTRIESKEVLTQMKKVNFSQNGYDVSFDANGDPVATYELVNWQKTESGSIEMVTVGHYDASLPVGQEFRINRNLTWVKGGTQVPVSVCTDSCPPGTRKVLQKGKPICCYDCILCPEGEISNATDSPDCFPCLKEFWPNAEKDTCLPKPVEFLSFNEVLGIILTAFSVGGAFLAIITAAVFYHHRTSPIVRANNSELSFLLLFSLTLCFLCSLTFIGAPSEWSCMLRHTAFGITFVLCMSCVLGKTIVVLMAFRATLPGSNVMKWFGPPQQRMTVVSFTFIQVLICTIWLVLSPPFPMKNLTTYKERIILECALGSAIGFWAVLGYIGLLAVFCFVLAVLARKLPDNFNEAKLITFSMLIFCAVWITFIPAYVSSPGKFTVAVEIFAILASSFGLIMCIFAPKCFIILFKPEKNTKKHLMNKN
>LOCXPOlfC39.804.HIT1.OlfC.2R.871.ANF_receptor.exons8.CAKAKS010000068.1.Sebastes_aleutianus
MEISVLVIGLILSLGLCELNSALALNGSGDGVKQMVGVNTEASSVKCKLQGTTRLPAFSMDGDYVMGGVFAIHYNMHTVKHNYTTMPEPLRCKGSIKSRELRSSRAMVFAIEEINNSTELLPGIKLGYQIYDSCASVPVAVHVAFQLSSGLDPVFYTGDNCSQSGMVMAIVGESGSTPSISMSRIIGPFNIPQVSHFATCACLSDKQQYPSFFRTIPSDQFQADALAKLVKHFGWTWIGAVRSDSDYGNNGMASFLDAAHKEGICVEYSESFYRTNQRSRIQRVADVIRRSTATVVVAFSSAGDMRILLEELSLEHSPPRQWIGSEAWVTDPDLLRFSFCAGAIGFGIEQSVIPGLRDFLLDLSPPKMAASPVLTEFWEDTFNCRLGTSAASDKSVCDGTEDIETIQSPYTDTSQLRITNMVYKAVYAIAHAIHNAVCQETNSITQCDKFTRIESKEVLTQMKKVNFSQNGYDVSFDANGDPVATYELVNWQKTESGSIEMVTVGHYDASLPVGQEFRINRNLTWVKGGTQVPVSVCTDSCPPGTRKVLQKGKPICCYDCILCPEGEISNATDSPDCFPCPKEFWPNAERDTCLPKPVEFLSFNEVLGIILTAFSVGGAFLAIITAAVFYHHRTSPIVRANNSELSFLLLFSLTLCFLCSLTFIGAPSEWSCMLRHTAFGITFVLCMSCVLGKTIVVLMAFKATLPGSNVMKWFGPPQQRMTVVSFTFIQVSICTIWLVLSPPFPKKNLTTYKERIILECALGSAIGFWAVLGYIGLLAVFCFVLAVLARKLPDNFNEAKLITFSMLIFCAVWITFIPAYVSSPGKFTVAVEIFAILASSFGLILCIFAPKCFIILFKPEKNTKKHLMNKN
>LOCXPOlfC40.815.HIT1.OlfC.2R.867.ANF_receptor.exons8.CAKAKS010000068.1.Sebastes_aleutianus
MEISALFIGMILSLGLCELNSALVLNGSGEVVKQRAGLSTEDASVKCKLQGTTRLPAFSVDGDFIIGGVFSIHYNMHTVKHNYTIMPEPPRCTGSINSRELRFSRAMVFAIEEINNSTELLPGIKLGYQIYDSCASVPVAVHVAFQLSSGLDPVFYTGDNCSQSGMVMAIVGESGSTPSISMSRIIGPFNIPQVSHFATCACLSDKQQYPSFFRTIPSDQFQADALAKLVKLFGWTWIGAVRSDSDYGNNGMASFLDAAHKEGICVEYSESFYRTNPRSRIQRVADVIRRSTAMVVVAFISAGDMRILLEELSLEPSPPRQWIGTESWVTHPDMLRFKFCAGAIGFGIGQSVIPGLRDFLLDLSPPKVAASPVLTEFWEDIFNCRLGKNKSVCDETENIEMIQSPYTDTSQFRITNLVYKAVYAIAHAIHNAVCQEINSITQCDKLARIESKKVLTQLKKVHFSQNGYDVSFDANGDPVATYELVNWQKSESGSIELVTVGHYDASLPVGKEFRINRNLTWVEGGTQVPVSVCTDSCPPGTRKVLQKGKPICCYDCILCPEGEISNATDSPDCFPCPKEFWPNAERDTCLPKPVEFLSFNEVLGIILAAFSVGGACLAVITAAVFYRHRTSPIVRANNSELSFLLLFSLTLCFLCSLTFIGAPSEWSCMLRHTAFGITFVLCMSCVLGKTIVVLMAFRATLPGSNVMKWFGPPQQRLTVVSFTFIQVLICSIWLVLSPPFPMKNLTTYKERIILECALGSAIGFWAVLGYIGLLAVFCFVLAVLARKLPDNFNEAKLITFSMLIFCAVWITFIPAYISSPGKFTVAVEIFAILASSFGLILCIFAPKCFIILFKPEKNTKKHLMNKS
>LOCXPOlfC41.829.HIT1.OlfC.2R.867.ANF_receptor.exons8.CAKAKS010000068.1.Sebastes_aleutianus
MEISALVIGLILSLGLCELNSALALNGSWEGVKQRAGLSTEASSVKCKLQGTIRLPVFSMDGDYIIGGVLSIHHYMHTVKHNYTTMPEPPRCTGSVDGRDLRFSRAMIFAIEEINNSTELLPGIKLGYQIYDSCASVPVAVHVAFQLSSGLDPVFYTGDNCSQSGMVMAIVGDSESTPSISMSRIIGPFNIPQVSHFATCACLSDKQQYPSFFRTIPSDQFQADALAKLVKHFGWTWIGAVRSDTDYGNNGMASFLDAAHKEGICVEYSESFYRTHPRNKIQRVADVIRRSTAMVIVAFISAGDLMILLEELSLEPSPPRQWIGSESWVTDPDMLRFKFLAGAVGFGTEQSVIPGLRDFLLDLSPPKVSASPVLTEFWEDTFNCRLGTNKSVCDGTEDIEMIQSPYTDTSQLRITNMVYKAVYAIAHAIHNALCQETNSITQCDKFARIEPKKVLTQLKKVNFSQNGYDVSFDANGDPVARYELVNWQKSESGSIEFVTVGHYDASLPVGQEFRINRNLTWVKGDTQVPVSVCTDSCPPGTRKVLQKGKPICCYDCILCPEGEISNATDSPDCFPCPKEFWTNAERDTCLPKPVEFLSFNEVLGIILAAFSVGGACLAIITAAVFYHHRTSPIVRANNSELSFLLLFSLTLCFLCSLTFIGAPSEWSCMLRHTAFGITFVLCMSCVLGKTIVVLMAFRATLPGSNVMKWFGPPQQRMTVVSFTFIQVLICTIWLVVSPPFPKKNLTTYKERIILECALGSAIWFWAVLGYIGLLAVFCFVLAVLARKLPDNFNEAKLITFSMLIFCAVWITFIPAYVSSPGKFTVAVEIFAILASSFGLILCIFAPKCFIILFKPEKNTKKHLMNKN
>LOCXPOlfC42.837.HIT1.OlfC.2R.872.ANF_receptor.exons8.CAKAKS010000068.1.Sebastes_aleutianus
MEISALFIGLILSLGMCELNSALDLNGSGDGAKQRAGLSTEDSSVKCKRQGTTRLPVFSMDGDYVIGGVLSIHHYMHTVKHNYTTMPEPLRCKGSIDSRELRFSRAMVFAIDEINNSTEMLPGIKLGYQIYDSCASVPVAVHVAFQLSSGLDPVFYTGDNCSQSGMVMAIVGESGSTPSISMSRIIGPFNIPQVSHFATCACLSDKQQYPSFFRTIPSDQFQADALAKLVKHFGWTWIGAVRSDSDYGNNGMASFLDAAHKEGICVEYSESFYRTNPRSRIQRVADVIRRSTAMVIVAFTTSGDLMILLEELSLEPSPPRQWIGTESWVTDPDMLRFKFCAGAVGFGTEQSVIPGLRDFLLDLSPPKVAASAVLTEFWEDTFNCRLGTSAATDKSVCDGTEDIEMIQSPYTDTSQLRITNMVYKAVYAIAHAIHNAVCQETNSITQCDKFARIESKKVLTQLKKVSFSQNGYDVSFDANGDPVATYELVNWQKSESGSIEMVTVGHYNASLPVGQEFRINRNLTWVEGGTQVPVSVCTDSCPPGTRKVLQKGKPICCYDCILCPEGEISNATDSPDCFPCPKEFWPNAERDTCLPKPVEFLSFNEVLGIILAAFSVGGACLAIITAAVFYHHRKSPIVRANNSELSFLLLFSLTLCFLCSLTFIGAPSEWSCMLRHTAFGITFVLCMSCVLGKTIVVLMAFKATLPGSNVMKWFGPPQQRMTVVSFTFIQVLICTIWLVLSPPFPMKNLTTYKERIILECALGSAIGFWAVLGYIGLLAFFCFVLAVLARKLPDNFNEAKLITFSMLIFCAVWITFIPAYVSSPGKFTVAVEIFAILASSFGLILCIFAPKCFIILFKPEKNTKKHLMNKNV
>LOCXPOlfC42.851.HIT1.OlfC.2R.871.ANF_receptor.exons8.CAKAKS010000068.1.Sebastes_aleutianus
MEISALFIGLILSLGLCELNSALVLNGSGVGVKQRAGLSTEDSSVKCKLQGTTRLPAFSMDGDYIIGGVLSIHHYMHTVKHNYTTMPEPLRCKGSIDSRELRFSRAMVFAIEEINNSTELLPGIKLGYQIYDSCASVPVAVHVAFQLSSGLDPVFYTGDNCSQSGMVMAIVGESGSTPSISMSRIIGPFNIPQVSHFATCACLSDKQQYPSFFRTIPSDQFQADALAKLVKHFGWTWIGAVRSDSDYGNNGMASFLDAAHKEGICVEYSESFYRTNPRSRIQRVADVIRRSTAMVVVAFTSSGDLRILLEELSLEPSPPRQWIGSESWVTDPDMLRFSFCAGAIGFGIEQSVIPGLRDFLLDLSPPKVAASPVLTEFWEDAFHCRLGTSAATDKSVCDGTEDIETIQSPYTDTSQLRITNMVYKAVYAIAHAIHDAVCQETNSITQCDKFTRIESKKVLTQLKKVNFSQNGYDVSFDANGDPVAIYELVNWQKTESGSIELVTVGHYDASLPVGQEFRINRNLTWVKGGTQVPVSVCTDSCPPGTRKVLQKGKPICCYDCILCPEGEISNATDSPDCFPCPKEFWPTAERDTCLPKPVEFLSFNEVLGIILAVFSVGGACLAIITAAVFYRHRTSPIVRANNSELSFLLLFSLTLCFLCSLTFIGAPSEWSCMLRHTAFGITFVLCMSCVLGKTIVVLMAFKATLPSSNVMKWFGPPQQRMTVVSFTFIQVLICTIWLVVSPPFPMKNLTTYKERIILECALGSAIGFWAVLGYIGLLAIFCFVLAVLARKLPDNFNEAKLITFSMLIFCAVWITFIPAYVSSPGKFTVAVEIFAILASSFGVILCIFAPKCFIILFKPEKNTKKHLMNKN
>LOCXPOlfC43.862.HIT1.OlfC.2R.869.ANF_receptor.exons9.CAKAKS010000068.1.Sebastes_aleutianus
LIVLFSSFLLPVFSSLSLSCKLRRQFHLNGLHKPGDVVLGGLFEVHYSSVFPELSFTTEPNQPRCQGFDILGFRHSQTMAFAINEINMNTNLLPNVTLGYSLYDNCATLGIAFRASLSLASGQEEQFLLDETCEGAPPVLGIVGDSYSTFTIAMSSVIGLYKLPIVSYFATCPCLSDRQRFPSFFRTIPSDTFQVRAMIQILMHFGWTWAGLLVSDDDYGLHAARSFQSDLAQSGGGCLAYSEILPWGNDPSELGRIVDLIKTSTARVVIVFAHETHMIHLMEEVVRQNVTGRQWIASEAWTAAAVLQTPRLMPYLGGTLGIAIRRGEIPGLRDFLLRIRPDLHYNNSYGNNIVRQFWEYTFPCRFAPPPAGWVMAGGDLCTGQEDLESVETELLDVSELRPEYNVYKAVYALAYALDDMLRCAPGRGPFSGHSCASLQRLEPWQLVHYLQNVNFTTSFGDRVSFDENGDALPIYDIMNWLLLPDGRIKVESVGEVKESAKGEELTLDEDKIFWNFESKQVISAPPRSVCSESCPPGTRMARKKGQPECCFDCIPCSEGKISNETDSMECTSCPEDFWSSSQRDHCVPKKTEFLSYQEPLGICLTTTSLLGTFIGAVVLGIFIFNRSTPMVRANNSELSFLLLASLKLCFLCSLLFIGRPRLWTCQLRHAAFGISFVLCVSCILVKTMVVLAVFKASKPGGGGSLKWFGAVQQRGTVMVLTSIQAAICIAWLVSASPAPYKNTQYHNDKIVYECVVGSTVGFAVLLGYIGLLAILSFLLAFLARNLPDNFNEAKLITFSMLIFCAVWVAFVPAYVNSPGKYADAVEVFAILASSFGLLVALFGPKCFIILLRPERNTKKEIMGRGIAKS
>LOCXPOlfC8.864.HIT1.OlfC.2R.828.ANF_receptor.exons13.CAKAKS010000068.1.Sebastes_aleutianus
ALHSGGNVVIGGLFPLHYVAPKPQHSYHSKPQLTSCSGFDHRAFRWMMTMVFAVEEINRNSSLLPGVKLGYRIMDSCDHVHTSLQALLSLRIDRRTQSQTLPSCLADSPVPVVIGLASSSPTRAVAHTLGPFSLPLVSYFATCACLTDKHMYQSFLRTVPSDLFQVRGLVQLVTFLGWFWVGTIGTTDDYSHYGIQAFSNQFRQQGGCLAFHLTIPKSPTATEIQEMADKLQSSTAQVVVVFATEGQLLDLLLELAQRNVTGIQWVASEAWVTASLLTSPQFHPLLEGTLGFSFPGVGIPGLKEFLLNVRPSPKPGMAFVNMFWEELFGCRLDFRGGRAKENEADAPVCTGSEDLKYTDSSFTDVSQVRISYNVYKAVYAIAHALHTLLNCDSAVHNKGMCDNNKSFTSRELLHHLKTVNFTNQFEEKVYFDSNGEPVPLYDIINWQKDSSGEIRFIKVGSYDGSAPLREQLQIKQSTIVWTKGQSQVPVSQCSAPCPPGSRSARRPGEPHCCFDCLPCADGEISNQTGSTECTKCAEYYWPDKDQVKCVAGVEEFLSFHDTMGIILVALTLLGVVLTTIVTVVFQSFRSTPIVKANNSEISFLLLLSLKLCFLCSLVFIGQPSLWTCRLRQAAFGISFVLCLSCLLVKTIVVLLAFRANVPGSRALKRFGPPQQRTLILCTTAPQLCLCAGWLLGAPPFPFKNTNYQASTGKIVVECTETWPLGFYLVLGYIGLLAFICLLLAFLGRKLPDTFNEAKLITFSMLIFWAVWISFIPAYVSSPGKFTVAVEVFAILASSFGLLLCIFLPKCYIILLRPQRNIKKGMTGK
>LOCXPOlfC74.870.HIT1.OlfC.2R.843.ANF_receptor.exons13.CAKAKS010000068.1.Sebastes_aleutianus
LSGLGITHSLPHCVKLADSEPLALHSGGDVVIGGLFPLHYVAPKPQHSYHSKPQLTPCNGFDHRAFRWMMTMVFAVEEINHNSSLLPGVKLGYRIMDSCDHVHTSLQALLSLVNRSTQSQTLPSCLADSPVPAVIGLASSSPTRAVAHTLGPFSLPLVSYFATCACLTDKHMYQSFLRTVPSDLFQVRGLVQLVTSLGWLWVGTIGTTDDYSHYGIQAFSNQFRQQGGCLAFHLTIPKSPTAAEIQEMADRLQISTAQVVVVFANEGQLLDLLLELAQRNVTGIQWVASESWVTAILLTSPKFHPLLEGTLGFSFPGVGIPGLKEFLLNVRPSPKPGMAFVNMFWEELFGCRLEFRGEADAPVCTGSEDLRYTDSSFTDVSQVRISYNVYKAVYAIAHALHTLLNCDSAVHNKGMCDNNKSFSSRELLHHLKTVNFTNQFEEKVYFDSNGEPVPLYDIINWQKDSSGEIRFIKVGSYDGSAPLREQLQIKQSTIVWTKGQSQVPVSHCSAPCPPGSRQARRPGEPHCCFDCLPCADGKISNQTSSTECTKCAEYYWPDKDQVKCVAGVEEFLSFHDTMGIILVALTLLGVVLTTIVTVVFQSFRSTPIVKANNSEISFLLLLSLKLCFLCSLVFIGQPSLWTCRLRQAAFGISFVLCLSCLLVKTIVVLLAFRANVPGSRALKRFGPPQQRTLILCTTAPQLCLCAGWLLGAPPFPFKNTNYQASTGKIVVECKEPWPLGFYLVLGYIGLLAFICLLLAFLGRKLPDTFNEAKLITFSMLIFCAVWISFIPAYVSSPGKFTVAVEVFAILASSFGLLLCIFLPKCYIILLQPQRNIKKGMTGK
>LOCXPOlfC44.872.HIT1.OlfC.2R.869.ANF_receptor.exons8.CAKAKS010000068.1.Sebastes_aleutianus
MTLLVLFPLLYCLCVLTITFNPISSFTAPPSSAAKVCTLQNSFEPGFVAKGDYDIGGIFPLHYNQEMPDLNCTYRPPPVKCNGFDPRAFRWAQTMRLAVEEINQSAELLPHHTLGYKIFDSCAYPLTGQRAAMAVLNGLSEDGSPKCSGASPLLAVIGESGSAQSIVVSRILQPFRIPMISYFSSCACLTDRRKYPTFFRVIPNDDYQVKAIAQLLVRFNWTWVGLVRGDHEYGRFAVQGLLRELQGTKVCVAYREMIPLLYNRQRALEIMQVMRSSSAKVVVVFSAEGEMTPFLRDYMAQNITGIQWVASEAWVTASVFTGSEYYPYLGGTIGFGIRKGPISRLGDYLQTVNPQMYPNNILVKELWEALYGCDPSLSPGSQLPPCSGQESLLEQHSAYMNTSSPRVAYNVYKAVYAVAHSLHNLLLCQPGSGPFQNNSCAQSNNIHPWQLQYYLQEVTFNIAGEEVNFDLKGDSIPYYDILNWQRGTGGSIEFLNVGLFDGTKPDGEELAIQEDRIMWAGHQSEASCSHLSVCSTSCLPGSRKAVRRGEPVCCFDCVPCDSGKINNQTNSIECTFCPEDFWSNNNRTACIPKKVEFLAYDSLGIALTVISVVGACLTIAVFAVFFHHRNTAIVRVNNSELSLFILLALTLCFLCSLVFIGEPTSWSCMLRHTAFSITFSLCISCILGKTLVVLAAFTATRPGDNIMKWLGPKQQRVIILICTIIQVVICAAWLIDAPPFPSRNTQYERSKIILECSVGSSLAFWCVLGYIGLQACLCFVLAFLARKLPGNFNEAKFITFSMLIFCAVWFTFIPAYISSPGNYADAVESFAILASSFGLLFCLFAPKCYIILLRPEKNTKQHLLGKEKK
>LOCXPOlfC45.874.HIT1.OlfC.2R.850.ANF_receptor.exons6.CAKAKS010000068.1.Sebastes_aleutianus
LQRTVILSLLILYLNTVSGCELFSRFDMPSLFKQGDIMIGGIFPVFNKEISSTFTFESKPPGAKCAGIDLRAFRWTQVMIFAIEEINKDPALLSNISLGYRILNSCASPTNTLRAALTLASGPEEMELNCPPAISALIAESGSSQSLAVAGTLGPFQVPIVSYFSTCACLSDRAKYPTFFRTIPSDYFQAKALASLVKRFGWQWIGAIQSDNDYGRNGILAFTEEVKKHGVCIAFVGTILRTYTMDKILDVVEMIKQSTVKVILAFVPEGDFYPLMKEVVKQNITGIQWIASEAWITAARPSTPEIYRAFGGALGFVVQKMAIPNLKPFLTGISPYADPTAAFVRDFWEIMVGCRPVLPGEHTGTDAEICTGYETLTNSQDMFFNVTQLRVSYNVYKAVYSIAHALHQLVFCKPVGEKTVRPCLNISEIQPKEVTDHLQRVNFTNQFGDDVFFDANGDPPASYDIINWQLIDGQVQHVTLGHFASAAKGDYKLSIQEEEIVWRTGKMVPTSVCSNVCPVGTRKAQIKGKPTCCFDCIPCADGTIANSTGATDCTPCLQEYWSNEGKDECIPKTIEFLTYHEPLGIAITVVSLLGASLSLATMMVFIHYKETPVIKASNSELSLFLLFSLFLCFLCPLTFIARPTVWTCIFRHTAFGLTFALCISCVLGKTIVVVTAFKATFPGNKFAGKFGPAQQRIIVCSCTLIQILICVLWLKLNPPFPDMVFRYSNKKIVLECNTGSEAAFYAVLGYIGILAIICLVLAFLARKLPDNFNEAKFITFSMLIFCAVWITFFPAYVSSPGKFTVAVEIFAILSSAFGLFISIFAPKLYIILIKPEENTKKHVMRKTLNQ
>LOCXPOlfC46.876.HIT1.OlfC.2R.832.ANF_receptor.exons6.CAKAKS010000068.1.Sebastes_aleutianus
ILFTLLAMARSENQSCKVIGQTGFMEFSKEGDLIIGGVFSMSSTRKLIDNGYQAFPQTYCKKLNDRELKFARTVIFTMEEINRDTKLLPGVRLGYRLYNGCGSENLIRAAIEAVNGEESTGCKGQIQALLGHSSSGVSEDINLILSPLSIPQVSHLSTCACLSDKRLYPTFFRTVPSDRFQIIGLVQLMKYFDWRWVGVIFSESLYSKQGTDEFIKEAKKEAICVEYSLPHSKTSQAKLNAIVETLRDSSSKVVLLFMSLSYTKSFLSKIQKYNITGKQWLGGEAWITQVDLASVKRKSILQGAMGFALPQAAIPGLEEFLLSLKPSDEPQSTIIEAFWKKFFDCSFSQSNTTAMCTGTEDLRTVSSDYTDVRHFRAENNVYKAVYLVAYALHALLQCENGSNPTTGKPCVLEHITNVNFTTQNGAKVFFDENGDSVAQYDLVNWQMKEDGSAEIVNIGQYDTSFPEGEKFKLKDNIKIVWGGNSNEMTRSVCREPCPPGTRKAMNKFKPVCCFDCFECPEGTISNQTNSPDCLICPPEFWPNEKKDECLQKPTEYLSYKEIMGALLTGFGCVGVFLSLLTSIIFFTHKETPIVKANNSELSFLLLFSLKLCFLCSLTFIGRPSEWSCMLRHTAFSITFVLCISCVLGKTIVVLMAFRATLPGSNVMKWFGPAQQRLSVLAFTLIQVVICILWLSINPPFPKRNMKYYKEKIILECALGSPVGFWAVLGYIGLLALLCFILAFLARKLPDSFNEAKLITFSMLIFCAVWIAFIPAYVSSPGKFTVAVEIFAILASSFGLLVCIFFPKCYIIIFRPERNSRKHLMGKIPPRTL
>LOCXPOlfC74.880.HIT1.OlfC.2R.841.ANF_receptor.exons6.CAKAKS010000068.1.Sebastes_aleutianus
LVLLVLLIRRGAPVCQLQGRTQPPELTKAGDFVLGGIFTFRTGYRGSVPTFQTLPDPPMCMRINVREFKFAQTMIFSIQEINQNPAILPNHTLGYKIYNSCGMTNIIKSALDLASGQREIIDERNCTKADTAQAVLGHSGSAPTVGFARIIGRFQIPVLSHFATCACLSNRDEFPSFFRTIPSDLHQSRALAKLVKHFGWTWVGAISNKNDYGINGIAAFIQAAEKEGVCIEYYQAFEQTGPLQELSKVVEAVKHSTSKVIVAFMSHREVKVLASELYKQNVTGLQWVGSDAWITDHSLTDSEGHSILVGSLGFVVSRAKIPGLEEHLRRLRPSQFPDSRFVRDFWEDMFDCVLNDTQRKPCSGSESLQNVQSYFTDVSELRFTNNVYKSVYAVAHALHSLVTCEEGRGPFYSGSCADTKHIQPWQVLHYLQNINFTTSQGERVTFDPDGDPPARYELINLQHVTSGIMRVATVGVFDATLPHDHQFIMNDMKIVWGGGSHTVPVSVCSESCPPGKRKVLQKRKPVCCYDCIPCAEGEISNITDSMDCVKCPIDYWPNTRGDTCILKEIEFLSYAEIMGIILTLFCLMGAILTSMIAQVFFQFRETPIVRANNSELSFLLLFSLTLCFLCSLTFIGRPSEWSCMLRHTAFGITFVLCISCVLGKTIVVLMAFKATLPGSNVMKWFGPLQQRLSVLAFTLIQILICILWLTINPPFPFKNVKHYKEKIILECALGSSLGFWAVLGYIGLLAVLCFVLAFLARELPDNFNEAKFITFSMLIFCAVWITFIPAYVSSPGKFTVAVEIFAILASSYGLLFCIFIPKCYVILLRPEQNTKKHMMGK
>LOCXPOlfC51.884.HIT1.OlfC.2R.835.ANF_receptor.exons6.CAKAKS010000068.1.Sebastes_aleutianus
KGASVCRLQGSAQPPELAQDGDLVIGGIFSFRTGQDYVINTFQTFPEVRKCKNFNFREFKFAQAVIFAINEINKNPDLLHNVKLGYKIYDNCGTMDILRAALALVSGLKGEVSDDNCIKTESVQAILGHSGSRPTIAFAQVVGRFHIPVISHFATCACLSNRKEYPTFFRTIPSDYYQSRALAKLVKHFGWTWIGALAVNNEYGLNGIAAFIQAAQEYGVCIEYSEAFSSSDPADSLQRVIEIIKLATSKVIMAFMSHREIKLLAKELYKQNITGLQWVGSDAWITDHSLTNSEGHSILVGSLGFTVSKAEIPGLEEHLRQLHPSQFPDSQFVRDFWEDVFHCALNDTANTQRKPCSGSESLQNVESPFTDVSELRFTNNVYKSVYAVVHALDNLMKCEEGKGPFSNGSCADTKHIQPQQVLQYLNTVNFTTEEGERVYFDSNGDSPARYELVNIQMTNKGTMEGVTVGIYDASLPEIHQFIMNNISVVWGNGLTKVPVSVCSESCLPGTRKVLQKGKPICCYNCIPCPAGEISNLTDSIHCMKCPSEYWSNEQRDACTRKAIEFLAYDEILGTLLALFSLLGVCLTMLTTLIFYGHKETPVVRANNSELSFLLLFSLTLCFLCSLTFIGRPSEWSCMLRHTAFGITFVLCISCVLGKTIVVLMAFRATLPGSNMMKWFGPAQQRLSVLAFTLIQVLICILWLTINPPFPFNNMLLHKDRIILECSLGSAVGFWAVLGYIGLLAILCFILAFLARKLPDHFNEAKFITFSMLIFCAVWITFIPAYVSSPGKFTVAVEIFAILASSYGLLFCIFLPKCYIILFRPEQNTKKHVMGK
>LOCXPOlfC47.892.HIT1.OlfC.2R.860.ANF_receptor.exons6.CAKAKS010000068.1.Sebastes_aleutianus
MPSTQRWPEQGWALLQLLLVASFSQAEVPVCRQRGDPENPQLSKDGDIMLGGIFSLHSSWKNRQDTYMHKPLPLQCTSLNFRGFQFTQAMLFAIEEINNSTDILPGISLGYKIYDTCSSIARGVRVALALANGNEVASAPSEAPCTRLAQVQAIMGETSSSPCMAIATVIGPFHIPMISHFATCACLSDKTKYPSFLRTIPSDYYQSRALAQLVKHFGWTWVGAIRTNDDYGNNGMATFIETAHQLGICLEYSVPFFRTDPPDKILQIIDIIKASTAKVIVAFLSHKDMDVLLHELSHHNLTGYQWVGSESWIFDPQIAAMDRHHILDGAIGLSIPKAHVSGMREFMLDVKPLSSSSNEMFTEFWETLFSCKFNQSKSSEGNQRKCTGHEDLTGVQNSFTDMSLMPIFNNVYKGVYAVAHALHNIMSCNETCDNKVQLDPFTILQHIQKIQFKTKEGDEVYFNVHGDPAAKYEIINWQPTENGIVDFVTVGLHDAFLPADKQLNLQNKSFNWAQNSKQVPLSVCSEKCPPGTRKVLQKGKSVCCYDCLRCAEGEISNITDSITCVRCHPEFWSNERRDACVKKEAEFLSYEEIMGALLTAASLFGTCLTAVVAFIFFRYRKTPIVRANNSELSFLLLFSLTLCFLCSLTFIGRPSQWSCMLRHTAFGITFVLCISCVLGKTIAVLMAFRSTLPGSNVMKWFGPAQQKLSVLGFTLIQVIICILWLTISPPFPFKNFKEFKDKIILECALGSAVGFWAVLGYIGLLAMLCFILAFLARKLPDNFNEAKFITFSMLIFCAVWITFIPAYVSSPGKFSVAVEIFAILASSFGLLICIFIPKCYIILLKPEKNTKKNMMGKGAP
>LOCXPOlfC48.162.HIT1.OlfC.2R.862.ANF_receptor.exons6.CAKAKS010000068.1.Sebastes_aleutianus
ALSDGMPSTQRWPEQGWALLQLLLVASFSQAEEPVCRQRGDPENPQLSKDGDIMLGGIFSLHSSWKNRQDTYMHKPLPLQCASLNFRGFQFTQAMLFAIDEINNSTDLLPGISLGYKIYDTCGSIARGVRIALALANGNEVASAPSEAPCTRLAQVQAIMGETSSSPCMAIATVIGPFHIPMISHFATCACLSDKTKYPSFLRTIPSDYYQSRALAQLVKHFGWTWVGAIRTNDDYGNNGMATFTEAAHQLGICLEYSVPFFRTDPPDKIQKIIDIIKASTAKVIVAFLSHMDMDVLLHELSHHNLTGYQWVGSESWIFDSQIAAMDRHHILDGAIGLSIPKAHVSGMREFMLDVKPLSSSSNEMFTEFWETLFSCKFNQSKSSVGNQRKCTGHEDLTGVQNSFTDMSLMPIFNNVYKGVYAVAHALHSILSCNKTCDNKVQLDPFTILQHIQNIQFKTKEGDEVYFNENGDPAAKYEIINWQPTQNSIVDFVTVGLHDASLPADKQLNLQNKSFNWAQNSKQVPLSVCSEKCPPGTHKVLQKGKSVCCYDCLRCAEGEISNITDSITCVRCHPEFWSNERRDACVKKEAEFLSYEEIMGALLTAASLFGTCLTAVVAFIFFRFRKTPIVRANNSELSFLLLFSLTLCFLCSLTFIGRPSEWSCMLRHTAFGITFVLCISCVLGKTIAVLMAFRSTLPGSNMMKWFGPAQQKLSVLGFTLIQVIICILWLTISPPFPFKNFKEFKDKIILECALGSAVGFWAVLGYIGLLAMLCFILAFLARKLPDNFNEAKFITFSMLIFCAVWITFIPAYVSSPGKFSVAVEIFAILASSFGLLICIFIPKCYIILLKPEKNTKKNMMGK
>LOCXPOlfC49.167.HIT1.OlfC.2R.858.ANF_receptor.exons6.CAKAKS010000068.1.Sebastes_aleutianus
MPSTQRWPEQGWALLQLLLVASFSQAEEPVCRKRGDPENPQLSKDGDIMLGGIFSLHSSWKDRQDTYMHKPLPLQCTSLNFRGFQYTQAMLFAIDEINNSTDLLPGISLGYKIYDACGSIARGVRVALALTNGNELASAPSEASCTRLAQVQAIMGETSSSPCMAIATVIGPFHIPMISHFATCACLSDKTKYPSFLRTIPSDYYQSRALAQLVKHFGWTWVGAIRTNDDYGNNGMATFTETAHLLGICLEYSVPFFRTDPPDKIQKIIDIIKASTAKVIVAFLSHMDLDVLLHELSHHNLTGYQWVGSEGWIFDSQTAAMDRHHILDGAIGLSIPKAHVSGMREFMLDVKPLSSSSKEMFTEFWETLFSCKFNHSKSSEGNQRKCTGHEDLTGVQNSFTDMSLMPIFNNVYKGVYAVAHALHSILSCNKTCDNKVQLDPFTILQHIQKIQFKTKEGDEVYFNENGDPAAKYEIINWQPTENGIVDFVTVGLHDASLLADKQLNFQNKSLIWAQNSKQVPLSVCSEKCPPGTRKVLQKGKPVCCYDCLRCAEGEISNITDSITCVRCHPEFWSNERRDACVKKEAEFLSYEEIMGALLTAASLFGTWVTAVVAFIFFRYRKTPIVRANNSELSFLLLFSLTLCFLCSLTFIGRPSQWSCMLRHTAFGITFVLCISCVLGKTIAVLMAFRSTLPGSNVMKWFGPAQQKLSVLGFTLIQVIICILWLTISPPFPFKNFKEFKDKIILECALGSAIGFWAVLGYIGLLAMLCFILAFLARKLPDNFNEAKFITFSMLIFCAVWITFIPAYVSSPGKFSVAVEIFAILASSFGLLICIFIPKCYIILLKPEKNTKKNMMGKG
>LOCXPOlfC50.172.HIT1.OlfC.2R.852.ANF_receptor.exons6.CAKAKS010000068.1.Sebastes_aleutianus
MCDCAYVMFLFVLFVGAFGAEEDTALCEMLGSPEFPLLSKEGDITIGGVFNIHDPILQPPSSFTDTPEPLICSGIIMRQFQFAQTMMFAIQEINNSSSLLPNISIGYKVFKICGSTLYSTRVVMGLMNGQERTLGQSCSGQSSVHAIIGPSASSSTIAMLQIAGLFQIPVISHFATCACLSNRKEYPSFFRTIPSDYYQSRALAKLVKRFGWTWVGAVRSDNDYGNNGMETFITAASHEGVCIEYSEVISRNDPSGHIARVVRVIQSGSAKVLVTFLSQEIDILLEEALKQNLTGLQWVGNESWITSGKVAIKRYSGILTGSLGFAIRKAKIPGLREFLLQVNPSQDPHNNLLREFWEATFGCSFQPSLHGQTQCSGSERLEDIDNPFTDVSELRISNNVYKAVYAVAHAIHNMLRCGQSGEAVNQSCIWKYFLEPKQVVKHLQDVNFTLHSGETVGFDENGDPAATYELVNWQRNQAGDIVFVAVGSYDASLPNGKQFIMKGINITWAAGSQKRPQSVCSESCLPGFRQAVIKGKPICCFSCIACADGEISNSSNSAECLRCPLEYWSNEDHSQCVPKVIEFLSYGEIMGALLAAFSLFGATLTLVVSCVFFRFRHTPLVKASNSELSFLLLFSLTLCFLCSLTFIGRPSEWSCMLRHTAFGITFALCMSCNLAKTMAVVNAFKANRPSKTVFQCSASLQRTSVLSFTLMQVLVCVLWLTLAPPFPYKNTAHATERIILECDLGSPIGFWAVLGYIGLLAVLCFVFAFLARKLPDNFNEAKFITFSMLIFCAVWITFIPAYVSSPGKFTVAVEIFAILTSSYGLLLCIFAQKCFIIVLKPELNTKKHMMGK
>LOCXPOlfC51.175.HIT1.OlfC.2R.852.ANF_receptor.exons6.CAKAKS010000068.1.Sebastes_aleutianus
MSDCAYVMLLFVLFVGAFGAEEDTALCEMLGSPEFPLLSKEGDITIGGVFTIHDPVSKPPSFFTDTPEPLTCSGIIMRQFQFAQTMIFAIQEINNSSSLLPNISIGYKVFKSCRSTLYSTRVVMGLINGQERTLGQTCSGQSSVHAIIGASDSSSTIAMLRIAGLFQIPVISHFATCACLSNRKEYPSFFRTIPSDYYQSRALAKLVKHFGWTWVGAVRSDSDYGNNGMATFITAARQEGVCIEYSEVISRTDPSGHIAKVVRVIQSGSAKVLVAFLSQEIEILLEEALKQNLTGLQWVGSEYWITSSYLATKRYSGILRGSLGFTIRKAKIPGLREFLLQVNPSQDPHNNLVREFWEATFGCSFKPSLHGQTQCSGSERLEDINNAFTDVSKLRISNNVYKAVYAVAHALHNMLKCGQSGEAVKQSCIRKDFLEPKQVVKHLQDVNFTLQSGETVGFDENGDPAATYELVNWQRNQAGDIVFVAVGSYDASLPNGKQFIMNGINTTWAAGSPKRPQSVCSESCLPGFRQAVIKGKPICCFSCIACADGEISNSSNSAECLRCPLEYWSNEDHSQCVPKVIEFLSYGETMGALLAAFSLFGTTLTLVISCVFFRFRHTPLVKASNSELSFLLLFSLTLCFLCSLTFIGRPSEWSCMLRHTAFGITFALCMSCILAKTMAVVNAFKAKRPANTVPQCSAPLQRTSVLSCTLLQVLVCVLWLTLAPPFPYKNTAHATERIILECDLGSPIGFWAVLGYIGLLAVLCFVLAFLARKLPDNFNEAKFITFSMLIFCAVWITFIPAYVSSPGKFTVAVEIFAILTSSYGLLLCIFAQKCFIIVLKPELNTKKHMMGK
>LOCXPOlfC52.179.HIT1.OlfC.2R.852.ANF_receptor.exons6.CAKAKS010000068.1.Sebastes_aleutianus
MCDCAYVMLLFVLFVGAFGPEEDTALCEMLGSPEFPLLSKEGDITIGGVFSIYDAISKPPSSFTDTPELLICSGINLRQFQFVQTMIFAIQEINNSSSLLPNISIGYKVFDSCFSTLYATRVVMGLMNGQERTLGQTCSRQSSVLAIIGASESSSTIALLRIAGVFHIPVISHFATCACLSNRKEYPSFFRTIPSDYYQSRALAKLVKHFGWTWVGAVRSDNDYGNNGMETFITAAKQEGVCIEYSEAISSTDPSGHIARVVRVIQSGSAKVLVVFLAQEIEMLLEEALKQNLTGLQWVGSEFWIAASYLATKRYSGILTGSLGFTIRKAKIPGLREFLLQVNPSQKLHNNLLRDFWETTFGCSFQPSLHGQTQCSSSERLEDINNSFTDASNLRISNNVYKAVYAVAHAMHNMLKCGQSGEAVNQSCIWKDFLEPKEVVKHLQDVNFTLQSGETVGFDENGDPAATYELVNWQRNQAGDVVFVAVGSYDASLPNGRQFIMNGINTTWAAGSPKRPQSVCSESCLPGFRQAVIKGKPICCFSCIACADGEISNSSNSAECLRCPLEYWSNEDHSQCVPKVIEFLSYGETMGALLAAFSLFGAGLTLVVSCVFFRFRHTPLVKASNSELSFLLLFSLTLCFLCSLTFIGRPSEWSCMLRHTAFGITFALCMSCNLAKTMAVVNAFKAKRPANTVLQCSAPFQRTSVLSCTLLQVLVCVLWLTLAPPFPYKNTAHATEKIILECDLGSPIGFWAVLGYIGLLAVLCFVFAFLARKLPDNFNEAKFITFSMLIFCAVWITFIPAYVSSPGKFTVAVEIFAILASSYGLLLCIFAQKFFIIVLKPELNTKKYLMGK
>LOCXPOlfC53.187.HIT1.OlfC.2R.849.ANF_receptor.exons6.CAKAKS010000068.1.Sebastes_aleutianus
DCAYVMLLFVLFVGAFGAEEDMVLCEMLESPVFPVLSKEGDITIGGAFSIHKPTFKPPPSFTDAPEPLICSGINLRQFQFVQTMIFAIQEINNSSSLLPNISIGYKIFDSCQSTVYSTLVVMGLINGQERTLGQSCSGQSSVHAIIGPSDSSSTIAMLRIAGLFQIPVISYFATCACLSNRKEYPSFFRTIPSDYYQSRALAKLVKHFGWTWVGAVRSDNDYGNNGMETFITAASQEGVCIEYSEVISRTDLSGQIARVVRVIQSGNAKVLVAFLSEEIEMLLEEAVKQNLTGLQWVGSEFWITASYLANKRYSGLLTGSLGFTIRKAKIPGLKEFLLQVNPSQEPHNNLLRKFWEASFGCSFQPSVHGQTLCSGSERLEDINNPFTDLSKLRISNNVYKAVYAVAHAMHNILKCGQSEAVNQSCIRKDFLEPKQVVKHIQDVNLSLQSGETVGFDENGDPAAIYELVNWQRNQAGDIVFVAVGSYDASLPIGKQLIMNGINTTWAAGSPKRPQSVCSESCLPGFRQAVIKGKPICCFSCIACADGEISNSSNSAECLQCPLEYWSNEDHSQCVPKVIEFLSYGETMGALLTAFSLFGASLTLVVSCVFFHFRHTPLVKASNSELSFLLLFSLTLCFLCSLTFIGRPSEWSCMLRHTAFGITFALCMSCILAKTMAVVNAFKAQRPANTVPQCSAPLQRTSVLICTLLQVVVCVLWLTLAPPFPYKNTAHATERIILECDLGSPIGFWAVLGYIGLLAVLCFVFAFLARKLPDNFNEAKFITFSMLIFCAVWITFIPAYVSSPGKFTVAVEIFAILASSYGLLLCIFASKCFIIVLKPELNTKKHLMGK
>LOCXPOlfC54.191.HIT1.OlfC.2R.850.ANF_receptor.exons6.CAKAKS010000068.1.Sebastes_aleutianus
DCAYVMLLFVLFVGAFGAEEDTTLCEMLGSPEFPLLSKEGDITIGGVFSIYDPISKPLSSFTDTPEPLICSGINLRQFQFVQTMIFAIQEINNSSSLLPNISIGYKMFDSCRSTLYSTLVVMGLINGQERTLGQSCSGQSSVHAIIGPSDSSSTIAMLRIAGLFQIPVISHFATCACLSNRKEYPSFFRTIPSVYYQSRALAKLVKHFGWTWVGAVRSDNDYGNNGMETFITAASQEGVCIEYSEVISRTDLSGQIARVVRVIQSGNAKVLVAFLSQEIEMLLEEAVKQNLTGLQWVGSEFWITASYLANKRYSGLLTGSLGFTIRKAKIPGLKEFLLQVNPSQDPHNNLLKKFWEATFGCSFQHSVHGQTQCSGSERLEDINNSFTDVSKLRISNNVYKAVYAVAHAMHNMLKCGKSSEAVNQSCIWKYFLEPKQVVKHLKDVNFTLQSGETVGFDENGDPAATYELVNWQRNQAGDVVFVVVGSYDASLPNGKQFIMNGKNTTWAAGSPKRPQSVCSESCLPGFRQAVIKGKPICCFSCIACADGEISISSNSAECLRCPLEYWSNEDHSQCVPKVIEFLSYGETMGALLAAFSLFGASLSLVVSCVFFRFRHTPLVKASNSELSFLLLFSLTLCFLCSLTFIGRPSEWSCMLRHTAFGITFALCMSCILAKTMAVVNAFKAKRPSNTVLQCSAPLQRTSVLSCTLLQVLVCVLWLTLAPPFPYKNTAHATERIILECDLGSPIGFWAVLGYIGLLALLCFIFAFLARKLPDNFNEAKFITFSMLIFCAVWITFIPAYVSSPGKFTVAVEIFAILASSYGLLLCIFAPKCFIIVLKPELNTKKYLMGK
>LOCXPOlfC55.195.HIT1.OlfC.2R.852.ANF_receptor.exons6.CAKAKS010000068.1.Sebastes_aleutianus
MCDCAYVMLLFVLFVGAFGAEEDTALCEMLGSPEFPLLSKEGDITIGGVFSLHHPISKPPSSFTDTPEPLICSGIIMRQFQYAQTMIFDIQEINNSSSLLPNISIGYKVFDSCRSPLYSTRVGMGLMNGQERTLGQSCSGQSSVHAIIGPSDSSSTIAMLQIAGVFQIPVISYYATCACLSNRKEYPSFFRTIPSDYYQSRALAKLVKHFGWTWVGAVRSDNDYGKNGMETFITAARQEGVCIEYSEVISSADSSGHIARVVRVIQSGSAKVLVAFLSQEIEILLEEALKQNITGLQWVGSESWIMASRLATKRYSGILTGSLGFTIRKAKIPGLREFLLQVNPSQDPHNNLLRDFWEAIFGCSFQPSLHGQSQCSGSERLENINTSFTDVSKLRISNNVYKAVYAVAHAMHNMLTCGQSGEAVKQLCIWKDVLEPNEVVKHLQDVNFTLQSGETVGFDENGDPAATYELLNWQRNQAGDIVFVAVGSYDASLANGKQFIMKGINTTWAAGSPKRPQSVCSESCLPGFRQAVITGKPICCFSCIACADGEISNSSNSAECSRCPLEYWSNEDHSQCVPKETEFLSYGETMGALLAAFSLFGASLSLVVSCVFFRFRHTPLVKASNSELSFLLLFSLTLCFLCSLTFLGRPSEWSCMLRHTAFGITFALCMSCILAKTMAVVNAFNANRPANTVPQCSAPLQRTSVLSCTLLQVLVCVLWLALAPPFPYKNTAHATERIILECDLGSPIGFWAVLGYIGLLAVLCFVFAFLARKLPDNFNEAKFITFSMLIFCAVWITFIPAYVSSPGKFTVAVEIFAILASSYGLLLCIFAPKCFIIVLKPELNTKKHLMGR
>LOCXPOlfC56.205.HIT1.OlfC.2R.845.ANF_receptor.exons6.CAKAKS010000068.1.Sebastes_aleutianus
MLLFVLFVGAFGAEEDTALCEMLGSPEFPLLSKEGDITIGGVFSNYDAVSKPQSSFIYTPKPLICSGLNFRQFQFVQTLIFAIQEINNSSSLLPNISIGYKVFDSCRSTLYATRVVMGLMNGQERTLGQSCSGQSSVHAIIGASDSASTIAMLRIAGVFQIPVISHFATCACLSNRKEYPSFFRTIPSDYYQSRALAKLVKHFGWTWVGAVRSDNDYGNNGMETFITAASQEGVCIEYSEVISRTDSSGHIARVVRVIQSGSAKVLVAFLSQEIEMLLEEALKQNLTGLQWVGNEFWITSNYLATKRYSEILTGSLGFTIRRAKIPGLKEFLLQVNPSQDPHNNVLRMFWEATFGCSFKPSLHGQTQCSGSERLEDINNYFTDVSKLRISNNVYKAVYAVAHAMHNMLKCGKSSEAVNQSCIWKDFLEPKQVVKHLQDVNFTLQSGETVGFDENGDPAATYELVNWQRNQAGDIVFVAVGSYNASLLNGKQFIMNGINTTWAAGSRKRPQSVCSESCLPGFRQAVIKGKPICCFSCIACADGEISNSSNSAECLRCPLEYWSNEDHSQCVPKVIEFLSYGETMGALLAALSLFGASLTLVVSCVFFHFRHTPLVKASNSELSFLLLLSLTLCFLCSLTFIGRPSEWSCMLRHTAFGITFALCMSCILAKTMAVVNAFKAQRPSNTVLQCSAPLQRTSVLSCTLLQVLVCVLWLTLAPPFPYKNTAHATERIILECDLGSPIGFWAVLGYIGLLAVLCFVFAFLARKLPDNFNEAKFITFSMLIFCAVWITFIPAYVSSPGKFTVAVEIFAILASSYGLLLCIFAPKCFIIVLKPELNTKKHLMGK
>LOCXPOlfC57.211.HIT1.OlfC.2R.851.ANF_receptor.exons6.CAKAKS010000068.1.Sebastes_aleutianus
MCDCAYVMLLFVLFVGAFGAEEDTPLCEMLGSPEFPVLSKEGDITIGGVFSLHNAIHPPSSFTDTPELLICSGIIVRQFQFAQTMIFAIQEINNSSSLLPNISIGYKVFDNCASTLYSSRVVMGLINGQARTLGQTCSGQSSVHAIIGPSDSSSTIAVLQIAGVFQIPVISYYATCACLSNRKEYPSFFRTIPSDYYQSRALAKLVKHFGWTWVGAVRSDNDYGNNGMETFITAARQEGVCIEYSEVISSTDSSGHIARVVRVIQSGSAKVLVAFLSQEIEILLEEALKQNLTGLQWVGSESWIMASRLATKRYSGILTGSLGFTIRKAKIPGLREFLLQVNPSQDPHNNLLREFWEATFGCSFQPSLHGQSQCSGSERLEDINNFFTDVSKLRISNNVYKAVYAVAHAMHNMLTCGQSGEAVNQLCIWNNFLEPKEVVKHLQDVNFTLQSGETVGFDENGDPAATYELLNWQRNQAGDIVFVAVGSYDASLANGKQFIMKGINTTWAAGSPKRPQSVCSESCLPGFRQAVIKGKPICCFSCIACADGEISNSSNSAECLRCPLEYWSNEDHSQCVPKVIEFLSYEETMGALLAAFSLFGASLSLVVSCVFFRFRHTPLVKASNSELSFLLLFSLTLCFLCSLTFLGRPSEWSCMLRHTAFGITFALCMSCILAKTMAVVNAFNANRPSNTVLQCSAPLQRTSVLSCTLLQVLVCVLWLALTPPFPYKNTAHATERIILECDLGSPIGFWAVLGYIGLLAALCFVFAFLARKLPDNFNEAKFITFSMLIFCAVWITFIPAYVSSPGKFTVAVEIFAILASSYGLLLCIFAPKCIIIVLKPELNTKKHLMGK
>LOCXPOlfC58.216.HIT1.OlfC.2R.852.ANF_receptor.exons6.CAKAKS010000068.1.Sebastes_aleutianus
MCDCAYVMLLFVLFVGAFGAEEDTALCEMLGSPEFPVLSKEGDITIGGVFSLHHPISKPPSSFTDTPEPLICSGIIMRQFQYAQTMIFAIQEINNSSSLLPNISIGYKVFDSCISTLYSTRVGMGLMNGQERTLGQSCSGQSSVHAIIGPSDSSSTIAMLQIAGVFQIPVISYYATCACLSNRKEYPSFFRTIPSDYYQTRALAKLVKHFGWTWVGAVTSDNDYGKNGMETFITAARQEGVCIEYSEVISSADSSGHIARVVRVIQSGSAKVLVAFLSLEIEILLEEALKQNLTGLQWVGSGSWIMASRLATKRYSGILTGSLGFTLRKAKIPGLREFLLQVNPSQDPHNNLLREFWEAIFGCSFQPSLHGQSQCSGSERLEDINNLFTDVSKLRISNNVYKAVYAVAHAMHNMLTCGQSGEAVKQLCIWKDFLEPKEIVKHLQDVNFTLQSGETVGFDENGDPAATYELLNWQRNQAGDIVFVAVGSYDASLANGKQFIMKGINTTWAAGSPKRPQSVCSESCLPGFRQAVIKGKPICCFSCIACADGEISNSSNSAECSRCPLEYWSNEDHSQCVPKVIEFLSYGETMGALLAAFSLFGASLSLVVSCVIFRFRHTPLVKASNSELSFLLLFSLTLCFLCSLTFLGRPSEWSCMLRHTAFGITFALCMSCILAKTMAVVNAFNANRPSNTVPQCSAPLQRTSVLSCTLLQVLVCVLWLTLAPPFPYKNTAHATERIILECDLGSPIGFWAVLGYIGLLAVLCFVFAFLARKLPDNFNEAKFITFSMLIFCAVWITFIPAYVSSPGKFTVAVEIFAILASSYGLLLCIFAPKCFIIVLKPELNTKKHLMGK
>LOCXPOlfC59.226.HIT1.OlfC.2R.852.ANF_receptor.exons6.CAKAKS010000068.1.Sebastes_aleutianus
MFDSAYVMLLFVFSVGAFGAQEDMVLCEMLGRPEFPLLSKEGDITIGGVFYIQKEMLKPSLFFTDAPEPLICSRMKMQQFQFAQTMIFAIQEINNSSSLLPNISIGYKVFDNCASTLSSSSVVMGLINGQERTLGQSCSGQSSVHAIIGPSSSSSTIAMLQIAGLFQIPVISYLATCACLSNRKEYPSFFRTIPSDYYQSRALAKLVKHFGWTWVGAVRSDNDYGNNGMETFIIAARQEGVCIEYSEVISRTDSSGQIARVVRVIQSGSAKVLVAFISQEIDMLLEEALKQNLTGLQWVGSESWITAPYLATKRYSGILTGSLGFTIRKAKIPGLREFLLQVNPSQDPHNNLLREFWETTFGCSFQPSLHGQTQCSGSERLEDINNGFTDVSALRISNNVYKAVYAVAHAMHNMLKCGQSGEAVNQSCIWKDFLEPKEVVKHLQDVNFTLQSGETVGFDDNGDPTATYELVNWQRNQAGDIVFVAVGSYDASLPNGKQFIMNGINTTWAAGSPKRPQSVCSESCLPGFRQAVIKGKPICCFSCIACADGEISNSSNSAECSRCPLEYWSNEDHSQCVPKVIEFLSYGETMGALLAAFSLFGASLTLVVSCVFFHFRHTPLVKASNSELSFLLLFSLTLCFLCSLTFIGRPSEWSCMLRHTAFGITFALCMSCILAKTMAVVNAFKAKRPSNKVPQCSAPLQRTSVLSFTSLQVLVCVLWLTLAPPFPYKNTAHATERIILECDLGSPIGFWAVLGYIGLLAVMCFVFAFLARKLPDNFNEAKFITFSMLIFCAVWITFIPAYVSSPGKFTVAVEIFAILASSYGLLLCIFAPKCFIIVLKPELNTKKHLMGK
>LOCXPOlfC60.231.HIT1.OlfC.2R.852.ANF_receptor.exons6.CAKAKS010000068.1.Sebastes_aleutianus
MCHCAYVMFLFVFFVGAFGAEEDMVLCEMLGRPEFPLLSKEGDITIGGVFYIQKEMLKPSLSFTDAPEPLICSRMKMRQFHFVQTMIFAIQEINNSSSLLPNISIGYKVFDNCASTLYSSSVVMGLINGQERTLGQSCSGQSSVHAIIGPSGSSSTIAMLQIAGLFQIPVISYLATCACLSNRKEYPSFFRTIPSDYYQSRALAKLVKHFGWTWVGAVRSDNDYGNNGMETFILAARQEGVCIEYSEVISRTDSSGQIARVVRVIQSGSAKVLVAFISQEIDMLLEEALKQNLTGLQWVGSESWITAHYLATKRYLGILTGSLGFTIRKAKIPGLREFLLQVNPSQDPHNNLLREFWETTFGCSFQSSLHGQTQCSGSERLEDINNGFTDVSALRISNNVYKAVYAVAHAMHNMLKCGQSGEAVNQSCIWKDFLEPKEVVKHLQDVNFTLQSGETVGFDDNGDPTATYELVNWQRNQAGDIVFVAVGSYDASLPNGKQFIMNGINTTWAAGSPKRPQSVCSESCLPGFRQAVIKGKPICCFSCIACADGEISNSSNSAECLRCPLEYWSNEDHSQCVPKVIEFLSYGETMGALLAAFSLFGASLTLVVSYVFFRFRHTPLVKASNSELSFLLLLSLTLCFLCSLTFIGRPSEWSCMLRHTAFGITFALCMSCILAKTMAVVNAFKAKRPSNTILQCSAPLQRTSVLSFTLLQVLVCVLWLTLAPPFPYKNTAHATERIILECDLGSPIGFWAVLGYIGLLAVLCFVFAFLARKLPDNFNEAKFITFSMLIFCAVWITFIPAYVSSPGKFTVAVEIFAILASSYGLLLCIFAPKCFIIVLKPELNTKKHLMGK
>LOCXPOlfC61.236.HIT1.OlfC.2R.852.ANF_receptor.exons6.CAKAKS010000068.1.Sebastes_aleutianus
MCDCAYVMLLFVFFGGAFGAQEDLVLCEMLGRPEFPLLSKEGDITIGGVFYIQKEMMKPSLSFTDAPDALICSGIKMRQFHFVQTMIFAIQEINNSSSLLPNISIGYKVFDNCASTLYSSRVVMGLINGQERTLGQSCSGQSSVHAIIGPSDSSSTISMLQIAGLFQIPVISYYATCACLSNRKEYPSFFRTIPSDYYQSRALAKLVKHFGWTWVGAVRSDNDYGNNGMETFITAARQEGVCIEYSEVISRTDSSGHIARVVRVIQRGSAKVLVAFISQDIDMLFEEALKQNLTGLQWVGSESWITAPYLATKRYSGILTGSLGFTIRKARIPGLREFLLQVNPSQDPHNNLLREFWEATFGCSFQPSLHGQTQCSGSERLEDINNGFTDVSALRISNNVYKAVYAVAHALHNMLKCGQSGEAVNQSCIWKDFLEPKEVVKHLQNVNFTLQSGETVGFDENGDPTATYELVNWQRNQAGDIVFVAVGSYDASFPKGRQFIMNGINTTWAAGSPKRPQSVCSESCLPGFRQAVIKGKPICCFSCIACADGEISNSSNSAECSECPLEYWSNEDHSQCVPKVIEFLSYGETMGALLAAFSLVGASLTLVVSCVFFHFRHTPLVKASNSELSFLLLFSLTLCFLCSLTFIGRPSEWSCMLRHTAFGITFALCMSCILAKTMAVVNAFKAKRPSNTVPQCSAPLQRTSVLSFTLLQVLVCVLWLTLAPPFPYKNTAHATEKIILECDLGSPIGFWAVLGYIGLLAVLCFVFAFLARKLPDNFNEAKFITFSMLIFCAVWITFIPAYVSSPGKFTVAVEIFAILASSYGLLLCIFAPKCFIIVLKPELNTKKHLMGK
>LOCXPOlfC62.241.HIT1.OlfC.2R.852.ANF_receptor.exons6.CAKAKS010000068.1.Sebastes_aleutianus
MCDCAYVMLLFVFFVGAFGAQENMVLCETLGRPEFPLLSKEGDITIGGIFYIRKEMLKPSLSFTDAPEPLICSRLKLRQFQYAQTMIFAIQEINNSSSLLPNISIGYKVFDNCASTLYSSRVVMGLINGQERTLGQSCSGQSSVHAIIGPSDSSSTIAMLQIAGLFQIPVISYLATCACLSNRKEYPSFFRTIPSDYYQSRALAKLVKYFGWTWVGAVRSDNDYGNNGMDTFITAARQEGVCIEYSEVISRTDSSGHIARVVRVIQSGSAKVLVAFISQDIDMLFEEALKQNLTGLQWVGSESWITAPYLATKRYSGILTGSLGFTIRKAKIPGLREFLLQVNPSQDPHNNLLREFWEATFGCSFQPSPHGQTQCSGSERLEDINNGFTDVSALRISNNVYKAVYAAAHALHNMLKCGQSGEAVNQSCIWKDFLEPKEVVKHLQDVNFTLQSGETVGFDENGDPTATYELVNWQRNQAGDIVFVAVGSYDASFPKGRQFIMNGINTTWAAGSPKRPQSVCSESCLPGFRQAVIKGKPICCFSCIACADGETSNSSNSAECLRCPLEYWSNEDHSQCVPKVIEFLSYGETMGALLAAFSLFGASLTLVVSCVFFHFRHTPLVKASNSELSFLLLFSLTLCFLCSLTFIGRPSEWSCMLRHTAFGITFALCMSCILAKTMAVVNAFKAKRPSNTVPQCSAPLQRTSVLSCTSLQVLVCVLWLTLAPPFPYKNTAHATERIILECDLGSPIGFWAVLGYIGLLAVLCFVFAFLARKLPDNFNEAKFITFSMLIFCAVWITFIPAYVSSPGKFTVAVEIFAILASSYGLLLCIFALKCFIIVLKPELNTKKHLMGK
>LOCXPOlfC63.264.HIT1.OlfC.2R.852.ANF_receptor.exons6.CAKAKS010000068.1.Sebastes_aleutianus
MCDCAYVMLLFVFFGGAFGAQEDLVLCEMLGRPEFPLLSKEGDITIGGVFYIQKEMMKPSLSFTDAPDALICSGIKMRQFHFVQTMIFAIQEINNSSSLLPNISIGYKVFDNCASTLYSSRVVMGLINGQERTLGQSCSGQSSVHAIIGPSDSSSTISMLQIAGLFQIAVISYYATCACLSNRKEYPSFFRTIPSDYYQSRALAKLVKHFGWTWVGAVRSDNDYGNNGMETFITAARQEGVCIEYSEVISRTDSSGHIARVVRVIQRGSAKVLVAFISQDIDMLFEEALKQNLTGLQWVGSESWITAPYLATKRYSGILTGSLGFTIRKARIPGLREFLLQVNPSQDPHNNLLREFWEATFGCSFQPSLHGQTQCSGSERLEDINNGFTDVSALRISNNVYKAVYAVAHALHNMLKCGQSGEAVNQSCIWKDFLEPKEVVKHLQNVNFTLQSGETVGFDENGDPTATYELVNWQRNQAGDIVFVAVGSYDASFPKGRQFIMNGINTTWAAGSPKRPQSVCSESCLPGFRQAVIKGKPICCFSCIACADGEISNSSNSAECSECPLEYWSNEDHSQCVPKVIEFLSYGETMGALLAAFSLVGASLTLVVSCVFFHFRHTPLVKASNSELSFLLLFSLTLCFLCSLTFIGRPSEWSCMLRHTAFGITFALCMSCILAKTMAVVNAFKAKRPSNTVPQCSAPLQRTSVLSFTLLQVLVCVLWLTLAPPFPYKNTAHATEKIILECDLGSPIGFWAVLGYIGLLAVLCFVFAFLARKLPDNFNEAKFITFSMLIFCAVWITFIPAYVSSPGKFTVAVEIFAILASSYGLLLCIFAPKCFIIVLKPELNTKKHLMGK
>LOCXPOlfC62.268.HIT1.OlfC.2R.852.ANF_receptor.exons6.CAKAKS010000068.1.Sebastes_aleutianus
MCDCAYVMLLFVFFVGAFGAQENMVLCETLGRPEFPLLSKEGDITIGGIFYIRKEMLKPSLSFTDAPEPLICSRLKLRQFQYAQTMIFAIQEINNSSSLLPNISIGYKVFDNCASTLYSSRVVMGLINGQERTLGQSCSGQSSVHAIIGPSDSSSTIAMLQIAGLFQIPVISYLATCACLSNRKEYPSFFRTIPSDYYQSRALAKLVKYFGWTWVGAVRSDNDYGNNGMDTFITAARQEGVCIEYSEVISRTDSSGHIARVVRVIQSGSAKVLVAFISQDIDMLFEEALKQNLTGLQWVGSESWITAPYLATKRYSGILTGSLGFTIRKAKIPGLREFLLQVNPSQDPHNNLLREFWEATFGCSFQPSPHGQTQCSGSERLEDINNGFTDVSALRISNNVYKAVYAAAHALHNMLKCGQSGEAVNQSCIWKDFLEPKEVVKHLQDVNFTLQSGETVGFDENGDPTATYELVNWQRNQAGDIVFVAVGSYDASFPKGRQFIMNGINTTWAAGSPKRPQSVCSESCLPGFRQAVIKGKPICCFSCIACADGETSNSSNSAECLRCPLEYWSNEDHSQCVPKVIEFLSYGETMGALLAAFSLFGASLTLVVSCVFFHFRHTPLVKASNSELSFLLLFSLTLCFLCSLTFIGRPSEWSCMLRHTAFGITFALCMSCILAKTMAVVNAFKAKRPSNTVPQCSAPLQRTSVLSCTSLQVLVCVLWLTLAPPFPYKNTAHATERIILECDLGSPIGFWAVLGYIGLLAVLCFVFAFLARKLPDNFNEAKFITFSMLIFCAVWITFIPAYVSSPGKFTVAVEIFAILASSYGLLLCIFALKCFIIVLKPELNTKKHLMGK
>LOCXPOlfC65.274.HIT1.OlfC.2R.852.ANF_receptor.exons6.CAKAKS010000068.1.Sebastes_aleutianus
MCDCAYVMLLFVFFVGAFGAEEDMVLCEMLGSPEFPLLSKEGDITIGGVFYIQKEMLKTSLSFTNAPEPLICSGMNMIQFHFAQTMIFAIQEINNSSSLLPNISIGYKVFDNCASTLFSTSVVMGLINGQERTLGQSCSGQSSVHAIIGPSDSSSSIGMQQIAGLFQIPMISYYATCACLSNRKEYPSFFRTIPSDYYQSRALAKLVKHFGWTWVGAVRSDNDYGNNGMETFITAARQEGVCIEYSEVISRTDSSGHIARVVRVIQSGSAKVLVAFLSQEIEMLLEEALKQNLTGLQWVGSESWITASHLATKRYSGILTGSLGFTIRKTKIPGLREFLLQVNPSQDPHNNLVREFWEATFGCSFQPSLHGQTQCSGSERLEDINNPFTDVSELRISNNVYKAVYAVAHALHNMLKCGQSGEAVNQSCIWKDFLEPKEIVKHLQDVNFTLQSGETVGFDENGDPAATYELLNWKRNQAGDTVFVAVGSYDASLPNGKQFIMNGINTTWAAGSPKRPQSVCSESCLPGFRQAVIKGKPICCFSCIACADGEISNSSNSAECSRCPLEYWSNEDHSQCVPKVIEFLSYGETMGALLAAFSLFGASLTLVVSCVFFRFRHTPLVKASNSELSFLLLFSLTLCFLCSLTFIGRPSEWSCMLRHTAFGITFALCMSCILAKTMAVVNAFKANRPSNTVLQCSAPLQRTSVLSCTLLQVLVCVLWLTLAPPFPYKNTAHATERIILECDLGSAIGFWAVLGYIGLLAVLCFVFAFLARKLPDNFNEAKFITFSMLIFCAVWITFIPAYVSSPGKFTVAVEIFAILASSYGLLLCIFAPKCFIIVLKPELNTKKHLMGK
>LOCXPOlfC66.292.HIT1.OlfC.2R.852.ANF_receptor.exons6.CAKAKS010000068.1.Sebastes_aleutianus
MCDCAYVMLLFVLFVGAFGAEEDMVLCEMLGSPEFPLLSKEGDITIGGVFYIQKEMLKTSLSFTNAPEPLICSGMNMIQFHFAQTMIFAIQEINNSSSLLPNISIGYKVFGNCASTLFSTSVVMSLINGQERTLGQSCSGQSSVHAIIGPSDSSSSIGMQQIAGLFQIPMISYYATCACLSNRKEYPSFFRTIPSDYYQSRALAKLVKHFGWTWVGAVRSDNDYGNNGMDTFITAARQEGVCIEYSEVISRTDSSGHIARVVRVIQSGSAKVLVAFLSQETKMLLEEALKQNLTGLQWVGSESWITASHLATKRYSGILTGSLGFTIRKTKIPGLREFLLQVNPSQDPHNNLVREFWEATFGCSFQPSLHGQTQCSGSERLEDINNPFTDVSELRISNNVYKAVYAVAHALHNMLKCGQSGEAVNQSCIWKDFLEPKEVVKHLQNVNFTLQSGETVGFDENGDPTATYELVNWQRNQAGDIVFVAVGSYDASFPKGRQFIMNGINTTWAAGSPKRPQSVCSESCLPGFRQAVIKGKPICCFSCIACADGEISNSSNSAECSECPLEYWSNEDHSQCVPKVIEFLSYGETMGALLAAFSLVGASLTLVVSCVFFHFRHTPLVKASNSELSFLLLFSLTLCFLCSLTFIGRPSEWSCMLRHTAFGITFALCMSCILAKTMAVVNAFKAKRPSNTVPQCSAPLQRTSVLSFTLLQVLVCVLWLTLAPPFPYKNTAHATERIILECDLGSPIGFWAVLGYIGLLAVLCFVFAFLARKLPDNFNEAKFITFSMLIFCAVWITFIPAYVSSPGKFTVAVEIFAILASSYGLLLCIFAPKCFIIVLKPELNTKKHLMGK
>LOCXPOlfC66.308.HIT1.OlfC.2R.852.ANF_receptor.exons6.CAKAKS010000068.1.Sebastes_aleutianus
MCDCAYVMLLFVLFVGAFGAEEDMVLCEMLGSPEFPLLSKEGDITIGGVFYIQKEMLKTSLSFTNAPEPLICSGMNMIQFHFAQTMIFAIQEINNSSSLLPNISIGYKVFGNCASTLFSTSVVMGLINGQERTLGQSCSGQSSVHAIIGPSDSSSSIGMQQIAGLFQIPMISYYATCACLSNRKEYPSFFRTIPSDYYQSRALAKLVKHFGWTWVGAVRSDNDYGNNGMDTFITAARQEGVCIEYSEVISRTDSSGHIARVVRVIQSGSAKVLVAFLSQETKMLLEEALKQNLTGLQWVGSESWITASHLATKRYSGILTGSLGFTIRKTKIPGLREFLLQVNPSQDPHNNLVREFWEATFGCSFQPSLHGQTQCSGSERLEDINNPFTDVSELRISNNVYKAVYAVAHALHNMLKCGQSGEAVNQSCIWKDFLEPKEVVKHLQNVNFTLQSGETVGFDENGDPTATYELVNWQRNQAGDIVFVAVGSYDASFPKGRQFIMNGINTTWAAGSPKRPQSVCSESCLPGFRQAVIKGKPICCFSCIACADGEISNSSNSAECSECPLEYWSNEDHSQCVPKVIEFLSYGETMGALLAAFSLVGASLTLVVSCVFFHFRHTPLVKASNSELSFLLLFSLTLCFLCSLTFIGRPSEWSCMLRHTAFGITFALCMSCILAKTMAVVNAFKAKRPSNTVPQCSAPLQRTSVLSFTLLQVLVCVLWLTLAPPFPYKNTAHATERIILECDLGSPIGFWAVLGYIGLLAVLCFVFAFLARKLPDNFNEAKFITFSMLIFCAVWITFIPAYVSSPGKFTVAVEIFAILASSYGLLLCIFAPKCFIIVLKPELNTKKHLMGK
>LOCXPOlfC68.314.HIT1.OlfC.2R.852.ANF_receptor.exons6.CAKAKS010000068.1.Sebastes_aleutianus
MCDCAYVMLLFVLFVGAFGAEEDTALCEMLGSPEFPLLSKEGDITIGGVFYIQKEMLKTSLSFTNAPEPLICSGMNMIQFHFAQTMIFAIQEINNSSSLLPNISIGYKVFDNCASTLFSTSVVMGLINGQERTLGQSCSGQSSVHAIIGPSDSSSSIGMQQIAGLFQIPMISYYATCACLSNRKEYPSFFRTIPSDYYQSRALAKLVKHFGWTWVGAVRSDNDYGNNGMDTFITAARQEGVCIEYSEVISRTDSSGHIARVVRVIQSGSAKVLVAFLSQEIEMLLEEALKQNLTGLQWVGSESWITESPLATKGYSGILTGSLGFTLRKTKIPGLREFLLQVNPSQDPHNNLVREFWEATFGCSFQPSLHGQAQCSGSERLEDINNPFTDVSELRISNNVYKAVYAVAHALHNMLKCGQSGEAVNQSCIWKDFLEPKEVVKHLQDVNFTLQSGETVGFDENGDPAATYELLNWQRNQAGDTVFVAVGSYDASLPNGKQFIMNGINTTWAAGSPKRPQSVCSESCLPGFRQAVIKGKPICCFSCIACADGEISNSSNSAECSRCPLEYWSNEDHSQCVPKVIEFLSYGETMGALLAAFSLVGASLTLGISCVFFRFRHTPLIKASNSELSFLLLFSLTLCFLCSLTFIGRPSEWSCMLRHTAFGITFVLCMSCILAKTMAVVNAFNANRPSNTVLQCSAPLQRTSVLSCTLLQVLVCVLWLTLAPPFPYKNTAHATERIILECDLGSPIGFWAVLGYIGLLAVLCFVFAFLARKLPDNFNEAKFITFSMLIFCAVWITFIPAYVSSPGKFTVAVEIFAILASSYGLLLCIFAPKCFIIVLKPELNTKKHLMGK
>LOCXPOlfC69.325.HIT1.OlfC.2R.860.ANF_receptor.exons6.CAKAKS010000068.1.Sebastes_aleutianus
MPSTERWPEQGWALLQLLLVASFSQAEEPVCRQRGDPENPQLSKDGDIMLGGIFSLHSSWKDRQDTYMHKPQPLQCISLNFREFQFTQAMLFAIEEINNSTDLLPGISLGYKIYDTCGSVAKSVRVALALANGNEVASAPSEAPCTRLAQVQAVMGETSSSPCMVIATVIGPFHIPMISHFATCACLSDKTKYPSFLRTIPSDYYQSRALAQLVKHFGWTWVGAIRTNADYGNNGMATFIETAHQLGICLEYSVPFFRTDPPDKIQKIIDIIKASTAKVIVAFLSHMDMDVLLHELSHHNLTGYQWVGSEAWIFDPQIAAMDRHHILDGAIGLSIPKAHVSGMREFMLDVKPLSSSSNEMFTEFWETLFSCKFNQSKSSEGNQRECTGHEDLTGVQNSFTDMSLMPIFNNIYKGVYAVAHALHNILSCNKTCDNKVQLDPFTILQHIKKIQFKTKEGDEVYFNENGDPAAKYEIISWQPTENGIVDFVTVGLYDASLPADKQLNLQNKPLIWAQNSKQVPLSVCSEKCPPGTRKVLQKGKPVCCYDCLRCAEGEISNITDSITCVRCHPEFWSNERRDACVKKEAEFLSYEEIMGALLTAASLFGTCVTAVVAFIFFRYRKTPIVRANNSELSFLLLFSLTLCFLCSLTFIGRPSEWSCMLRHTAFGITFVLCISCVLGKTIVVLMAFRSTLPGSNMMKWFGPVQQRLSVLAFTLIQVIICILWLTISPPFPFKNFKEFKDKIILECALGSAVGFWAVLGYIGLLAMLCFILAFLARKLPDNFNEAKFITFSMLIFCAVWITFIPAYVSSPGKFSVAVEIFAILASSFGLLICIFIPKCYIILLKPEKNTKKNMMGKGAP
>LOCXPOlfC70.331.HIT1.OlfC.2R.858.ANF_receptor.exons6.CAKAKS010000068.1.Sebastes_aleutianus
MPSTQRWPEQGWALLQLLLVASFSQAEEPVCRQRGDPENPQLSKDGDIMLGGIFSLHSSWKNREDTYMHKPQPLQCTSLNFREFQFTQAMLFSIEEINNSTDLLPGISLGYKIYDTCGSVAKSVRVALALANGNEVASAPSEAPCTKLAQVQAIMGETSSSPCMAIATVIGPFHIPMISHFATCACLSDETKYPSFLRTIPSDYYQSRALAQLVKHFGWTWVGAIRSNADYGNNGMATFIETAHQLGICLEYSVSFFRTDPPDKIQKIIDIIKASTAKVIFTFLSHMDMDVLLHELSHHNLTGYQWVGSEAWIFDPQIAAMDRHHILDGAIGLSIPKAHVSGMREFMLDVKPLSSSSNEMFTEFWETLFSCKFNQSKSSEGNQRKCTGDEDLTGVQNSFTDMSFMPIFNNIYKGVYAVAHALHNILSCNKTCDNKVQLDPFTILQHIKKIQFKTKEGDEVYFNENGDPAAKYEIINWQPTDNGIVDFVTVGLYDASLPADKQLNLQNKSFIWAQNSKQVPLSVCSKKCPPGTRKVLQKGKPVCCYDCLRCAEGEISNITDSITCVRCHPEFWSNERRDACVKKEAEFLSYEEIMGALLTAASLFGTCLTAVVAFIFFRYRKTPIVRANNSELSFLLLFSLTLCFLCSLTFIGRPSEWSCMLRHTAFGITFVLCISCVLGKTIVVLMAFRSTFPGSNMMKWFGPVQQRLSVLAFTLIQVIICILWLTISPPFPFKNFKEFKDKIILECALGSAVGFWAVLGYIGLLAMLCFILAFLARKLPDNFNEAKFITFSMLIFSAVWITFIPAYVSSPGKFSVAVEIFAILASSFGLLICIFIPKCYIILLKPEKNTKKNMMGKG
>LOCXPOlfC71.333.HIT1.OlfC.2R.853.ANF_receptor.exons6.CAKAKS010000068.1.Sebastes_aleutianus
MCDCAYVMLLFVLFVGAFGAEEDKALCEMLGSPEFPLLSKEGDITIGGVFTIHDPILQPPHSFTNAPEPLICSGISMESFQYAQTMIFAIQEINNSSSLLPNISIGYKVFDKCGSTQSSTSVVMGLINGQERTLGQSCSGQSSVHTIIGPSDSSSTIAMLRIAGLFQIPMISHFATCACLSNRKEYPSFFRTIPSDYYQSRALAKLVKHFGWTWVGAIRSDNDYGNNGMETFIIAARQEGVCIEYSEAISSTDSSGHIARVVRVIQSGSAKVLVAFLSQGPEMLLEEALKKNLTGLQWVGSESWITASYLANKRYSGILTGSLGFTIRKAKIPGLRKFLLQVNPNQDPQNNLLRKFWEATFGCSFQPSLHGQTQCSGSERLEDINNPFTDVSELRISNNVYKAVYSAAHAIHNMLKCGQSGEAVNQSCIWKDFLEPKQVVKHLQDVNFTLQSGETVGFDENGDPAATYELVNWQRNQAGDTVLVAVGSYDASLPNGKQFIMNGINTTWAAGSPKRPQSVCSESCLPGFRQAVIKGKPICCFSCITCADGEISNSSNSAECLRCPLEYWSNEDHSQCVPKVIEFLSYGETMGALLAAFSLFGAGLTLVVSCVFFHFRHTPLVKASNSELSFLLLFSLTLCFLCSLTFIGQPSEWSCMLRHTAFGITFVLCISCVLGKTIVVLMAFRSTLPGSNMMKWFGPAQQRLSVLAFTLIQVIICILWLTISPPFPFKNFKQFKDKIILECALGSAVGFWAVLGYIGLLAMLCFILAFLARKLPDNFNEAKFITFSMLIFSAVWITFIPAYVSSPGKFSVAVEIFAILASSFGLLICIFIPKCYIILLKPEKNTKTNIMGK
>LOCXPOlfC72.337.HIT1.OlfC.2R.853.ANF_receptor.exons6.CAKAKS010000068.1.Sebastes_aleutianus
MCDCAYVMLLFVLFVGAFGAEEDTALCEMLGSPEFPLLSKEGDITIGGVFTIHDPILQPPSSFTDTPEPLICSGISMESFRYAQTMIFAIQEINNSSSLLPNISIGYKVFDNCESTQSSTSVVMGLINGQERTLGQSCSGQSSVHTIIGPADSSSTIAMLRIAGLFQIPMISHFATCACLSNRKEYPSFFRTIPSDYYQSRALAKLVKHFGWTWVGAVRSDNDYGNNGMETFIIAARQEGVCIEYSEAISSTDSSGHIARVVRVIQSGSAKVLVAFLSRGPEMLLKEALKQNLTGLQWVGSESWITSSYLATKRYSGILTGSLGFTIRKAKIPGLRKFLLEVNPNQDPHSNLLRKFWEATFGCSFQPSLHGQTQCSGSERLEDINNPFTDVSELRISNNVYKAVYSVAHAIHNMLKCGQSGEAVNQSCIWKDFLEPKQVVKHLQDVNFTLQSGETVGFDENGDPAATYELVNWQRNQAGDTVLVAVGSYDASLANGKQFIMNGINTTWAAGSPKRPQSVCSESCLPGFRQAVIKGKPICCFSCIACADGEISNSSNSAECLRCPLEYWSNEDHSQCVPKVIEFLSYGETMGALLAAFSLFGASLTLVVSCVFFRFRHTPLVKASNSELSFLLLFSLTLCFLCSLTFIGQPSEWSCMLRHTAFGITFVLCISCVLGKTIVVLMAFRSTLPGSNMMKWFGPAQQRLSVLAFTLIQVIICILWLTISAPFPFKNFKQFKDKIILECALGSAVSFWAVLGYIGLLAMLCFILAFLARKLPDNFNEAKFITFSMLIFSAVWITFIPAYVSSPGKFSVAVEIFAILASSFGLLICIFIPKCYIILLKPEKNTKTNIMGK
>LOCXPOlfC73.342.HIT1.OlfC.2R.852.ANF_receptor.exons6.CAKAKS010000068.1.Sebastes_aleutianus
MCDCAYVMLLFVLFVGAFGAEEDTVLCEMLGRPEFPLLSKEGDITIGGVFYIHNSILQPPPSFTNAPEPIVCSGISMGSFQFAQTMIFAIQEINNSSSLLPNISIGYKVFDKCGSTQSSTSVMMGLMNGQERTLGQSCSGQSSVHAIIGPSDSSSTIAMLRIAGVFQIPMISHFATCACLSNRKEYPSFFRTIPSDYYQSRALAKLVKHFGWTWVGAVRSDNDYGNNGMETFITAARQEGVCIEYSEAISSTDPSGHIARVVRVIQSGSAKVLVAFISQGLEMLLEEALKQNLTGLQWVGSESWITSSYLATKGYSGILTGSLGFTIRKAKIPGLQEFLLQVNPSQDPRNNLLREFWEATFGCSFQPSLHGQALCSGSERLEDINNLFTDVSELRISNNVYKAVYAVAHAMHNMLKCGQSGEAVNQSCIWKDFLEPKQIVKHLQDVNFTLQSGETVGFDENGDPAATYELVNWQRNQAGDTVFVAVGSYDASLPNGKQFIMNEINTTWAAGSPKRPQSVCSESCLPGFRQAVIKGKPICCFSCIACADGEISNSSNSAECLRCPLENWSNEDHSQCVPKVIEFLSYGETMGVLLAAFSLFGAGLTLVVSCVFFRFRHTPLVKASNSELSFLLLFSLTLCFLCSLTFIGRPSEWSCMLRHTAFGITFALCMSCILAKTMAVVNAFKAKRPANTVPRCSAPLQRTSVLSCTLLQVLVCVLWLTLAPPFPYKNTAHATERIILECDLGSPIGFWAVLGYIGLLAVLCFIFAFLARKLPDNFNEAKFITFSMLIFCAVWITFIPAYVSSPGKFTVAVEIFAILASSFGLLFCIFAPKCYILLLKPERNTKKQMMGR
>LOCXPOlfC74.344.HIT1.OlfC.2R.858.ANF_receptor.exons6.CAKAKS010000068.1.Sebastes_aleutianus
MLLIADLLLLSLLAVRGGKPMCQTYGTKERSQFSKEGDINIGGIFSFHQNPVSVNPAHQVNPGTIQCEGLDPGELQYAYTMIFAIEEINNSSEMLPGVTLGYRIFDSCPSIPLSIRASLNLMNRYDSGEGSCSKLTNVHAVIGETTSTSTIGIARTMGPFHIPVISHSATCACLSNRRDYPSFFRTIPSDIYQSKALAKLVKHFGWTWVGAIRTNSDYGNGGMATFLEAAEREGVCVEYSVAIYRTDPRKWFLEVVDIIKKSTSKVIVAFADGTDLDILIKELHAQNVTGLQWVGSEGWITYRYIASPVNYAVVQGAVGFAALNAHIPGLQEFLANSRPSTTPGDQGLVELWETVFGCTLTPQAEGSVAAPCTGKESLWDTNTRFTDVSDASLLNNVYKATYAVAQALHMLFTCKDGKGPFENNTCADRENVQPWQVLHYLTQVNFTTKIGENVFFDEFGDPVARYALVNWQMDETDYIVFETIGFYDASQPEGQQFEMKLDVRAIWAGENLEVPRSVCSESCLPGTRRAFVKGKPICCFDCIACADGEFSNSKNAVKCDKCLPEYKSNEERNHCDLKAIEFLTFRELMGILLVTFSVFGACLAMTIALIFFHYRHTPIVRANNSELSFLLLFSLTLCFLCSLTFIGRPSEWSCMLRHTAFGITFVLCISCVLGKTIVVLMAFKATFPGSNMMKWFGPAQQRLSVLGFTLIQVLICILWLTINPPFPFKNMNHYKEKIILECDLGSPVGFWAVLGYIGLLAVLCFVIAFLARKLPDNFNEAKFITFSMLIFCAVWITFIPAYASSPGKFTVAVEIFAILASSYGMLFCIFLPKCYIILLKPENNTKKHLLGKVTPRAL
>LOCXPOlfC75.346.HIT1.OlfC.2R.884.ANF_receptor.exons10.CAKAKS010000068.1.Sebastes_aleutianus
SWRRTEFVILSLLWCVFFPYNSHQDQSQQCKLIPGSMSLPVLEKKGDIMLGGLFSLHDMVVEPSLSFTSMPPPAQCTRFNFRTFRWMQTMIFAIEEINRDGKLLPNITLGYKIYDSCSTPHQALKAATELVGSEKGSVIEGETQQGKGTCRGTVPAVIGDGGSTQSLVVARFLGVFHVPQVSYFSSCACLSDKKEFPAFLRTMPSDFFQVDALLQLVKHFGWTWVGVIAGDDAYGRGGANIFAKEVRKLGACIALHEVIPKNRAQSTISSIVSKIRSSGARVILVFAVEQDAAALFDEAHRHDTYGLTGIQWLASEAWSTAAVLSTPKKHHHILQGSMGFAIRRAHIPGLQDFLLRLHPSSPDALADPFLIPFWEEVFQCSLGGQAEGQEHNVEGKPQCSGAEELGSVTNIYSDVSQLRISYNVYKAVYAIVHALKAMRSCEKGKGPFPLQACPDVINIQPWQLLHYIKHVEYLNSFGDETKFDENGDPAAMYDLVNWQLRLNGEMEFVTIGKFDETATVGKQKLQIQEHIIVWNGNQTKIPLSVCSSICPPGTRKAIRPNFPICCHDCVVCTAGEISNQTDAIECVRCLPEFWSNADRTACIPKQVEFLSFSGTMGITLTAISLIGSFCTCAVAFILSCYRATPIVKANNSELSFLLLFSLTLCFLCSLTFIGRPSEWSCMLRHTAFGITFVLCISCLLGKTIVVLMAFKATLPGSNVMKWFGPVQQKAIITLCTLVQVIICTVWLVVAPPTPRQLMPRKSVIVILLCDQGSPVAFSLVLGYIGLLACLCLLLAFLARKLPDNFNEARLITFSMLIFCAVWIAFVPAYISSPGKYSTATEVFAILASSYGLLGCIFAPKCYIILLRPEKNTWKHLMSKAATDK
>LOCXPOlfC76.351.HIT1.OlfC.2R.902.ANF_receptor.exons16.CAKAKS010000068.1.Sebastes_aleutianus
GRFLLGLCAFFYFYRSVSAESTCKLKAKFNLSGYKNVEKKKVVIGGMFPVHKRIASSDGNTSRVPVSAGCEGFNFRTFRWTQTMLFAINEINERQDLLPNTDLGYVIYDSCFTISKAVEGTLTYLTGQDEAVPNYRCGSGAPLAALVGAGGSDLSIATARILGLYHFPQVSYSSTCSALESKFQFPTFLRTIPNDKHQSTAIAKLVLHFGWTWVGTIAADDDYGKYGIKDFKEQVEEAGVCISFSETLPKVSSPEDIQRIVQTVVEATAKIIVVFSSDVDLSPLIGELLRHNVTNRTWIASEAWVTSALINEPGVNSVLGGTLGFGVKRADIPGLQRHLLDIDPYDPLAEEFWETVFNCTTLSRAVRAGPAGLCTGSESLAQLGNTFSDVSQLRITYSVYKAVYAVANALHELEHCVKGQGPFINIDCANIADFKPWQLMYYLKNVRFKVPHTDEEVYFDDGDVEGVYDLINWQFDGNGEISYVTVGHYNGSAAPEDRMTITNDSIVWNNDMSEPPRSVCSENCQPGTRKGIRQGEPVCCFDCIPCADGEISNSTNARACILCTYEEWSNDAHDICVPKIIEYLAFGEPLGITLIVISAFGALVTIGVGVVFVVNIGTPLVKANDPLLSFSLLFSLVVTFLCSIVFLGKPQHWSCMTSQVGLALGFALCLSSLMGKAALLMLRARTLKAARVKAKAAAKAAKAAAKAAAEAAANSGSPDDPEVDRISCAHQRAITAVGTLIQAIACTVWLIILPPHPIENTSAQNIKIILECDEGSVIFICCIFAYDILLALIAFVFAFIARKLEDHFSEAKCVTFGMFVFFIVWISFVPAYLSTRGKFMVAVQIFAILASSFGLLTCIFLPKCYVLLVKPERNTEDMMRPRAKPRDGTGTGTSASLATAGT
>LOCXPOlfC36.355.HIT1.OlfC.2R.870.ANF_receptor.exons8.CAKAKS010000443.1.Sebastes_aleutianus
MEISALFSGLILSLGLCELNSALALNGYGDGVKQRDGINTEASSVKCKLQGTTRLPAFSMDGDYVIGGVFSIHYDMHTVKHNYTTMPEPLRCTGSIDSRELRFSRAMVFAIEEINNSTELLPGIKLGYQIYDSCASVPVAVHVAFQLSSGLDPVFYTGDNCSQSGMVMAIVGESGSTPSISMSRIIGPFNIPQVSHFATCACLSDKQQYPSFFRTIPSDQFQADALAKLVKHFGWTWIGAVRSDSDYGNNGMASFLDAAHKEGICVEYSESFYRTHPRNKIQRVADVIRRSTATVVVAFTSPGDMRILLEELSLEPSPPRQWIGSEAWVTDPDMLRFIFCAGAIGFGIEQSVIPGLRDFLLDLSLPKVAASLVFTEFWEDAFNCRLGTSTATDKSVCDGTEDIETIQSPYTDTSQLRITNMVYKAVYTIAHAIHNAVCQETNSITQCDKFAMIESKKVLTQLKKVHFSQNGYNVSFDAKGDPVATYELINWQKSESGSIELVTVGHYDASLPVGQEFRINRNLTWVEGGTQVPVSVCTDSCPPGTRKVLQKGKPICCYDCILCPEGEISNATDSPDCFPCPKEFWPNAERDTCLPKPVEFLSFNEVLGIILAAFSVGGACLAIITAAVFYHHRTSPIVRANNSELSFLLLFSLTLCFLCSLTFIGAPSEWSCMLRHTAFGITFVLCMSCVLGKTIVVLMAFKATLGSNVMKWFGPPQQRMTVVSFTFIQVLICTIWLVLSPPFPMKNLTTYKERIILECALGSAIGFWAVLGYIGLLAVFCFVLAVLARKLPDNFNEAKLITFSMLIFCAVWITFIPAYISSPGKFTVAVEIFAILASSFGLILCIFAPKCFIILFKPEKNTKKHLMNKN
>LOCXPOlfC37.365.HIT1.OlfC.2R.876.ANF_receptor.exons8.CAKAKS010000443.1.Sebastes_aleutianus
MEISALVIGLILSLGLCKLNSDLALNGSGGGVKQKAGFTEAGVNNEDSSVKCKLQGTTRLPAFSMDGDYIIGGVFSIHYNMHTVKHNYTTMPEPLRCTGSIDSRELRSSRGMVFAIEEINNSTELLPGIKLGYQIYDSCASVPVAVHVAFQLSSGLDPVFYTGDNCSQSGMVMAIVGESGSTPSISMLRIIGPFNIPQVSHFATCACLSDKQQYPSFFRTIPSDQFQADALAKLVKHFGWTWIGAVRSDSDYGNNGMASFLDSAHKEGICVEYSESFYWTHPHSKIQRVADVIRRSTATVVVAFTSPGDMRILLEELSLEPSTPRQWIGSEAWVTDKDMLRFSFCAGAIGFGIEQSVIPGLRDFLLDLSPPKVASSPVFTEFWEDTFNCRLGTSAATDKSVCDGTEDIETIQSPYTDTSQLRITNMVYKAVYAIAHAIHNAVCQETNSITQCDKFARIESNKVLTQLKKVHFSQNGYNVSFDAKGDPVATYELVNWQKTESGSLELVTVGHYDASLPVGQEFRINRNLTWVEGGTQVPVSVCTDGCPPGTRKVLQKGKPICCYDCILCPEGEMSNATDSPDCFPCPKEFWPNAERDTCLPKPVEFLSFNEVLGIILAVFSVGGACLAIITAAVFYRHRTSPIVRANNSELSFLLLFSLTLCFLCSLTFIGAPSEWSCMLRHTAFGITFVLCMSCVLGKTIVVLMAFKATLPGSNVMKWFGPPQQRMTVVSFTFIQVLICTIWLVLSPPFPMKNLTTYKERIILECALGSAIGFWAVLGYIGLLAVFCFVLAVLARKLPDNFNEAKLITFSMLIFCAVWITFIPAYISSPGKFTVAVEIFAILASSFGLILCIFAPKCFIILFKPEKNTKKHLMNKN
>LOCXPOlfC39.378.HIT1.OlfC.2R.871.ANF_receptor.exons8.CAKAKS010000443.1.Sebastes_aleutianus
MEISALVIGLILSLGLCELNSALALNGSGDGVKQMAGVNTEDSSVKCKLQGTTRLPAFSMDGDYVMGGVFAIHYYLHTVKHNYTTMPEPLRCTGSIVSRELRFSRAMVFAIEEINNSTELLPGIKLGYQIYDSCASVPVAVHVAFQLSSGLDPVFYTGDNCLQSGMVMAIVGESGSTPSISMSRIIGPFNIPQVSHFATCACLSDKQQYPSFFRTIPSDQFQADALAKLVKHFGWTWIGAVRSDSDYGNNGMASFLDSAHKEGICVEYSESFYRTNPRSRIQRVADVIRRSTATVVVAFTSPGDMRILLEELSLEPSPPRQWIGSEAWVTDPDMLRFIFCAGAIGFGIEQSVIPGLRDFLLDLSPPKVAASPVFTEFWEDTFNCRLGTSAARDKSVCVGTEDIETIQSPYTDTSQLRITNMVYKAVYAIAHAIHNAVCPETNSITQCDKFARIESKEVLTQLKKVNFSQNGYDVSFDANGDPVATYELVNWQKTESGSIELVTVGHYDASLPVGQEFRINRNLTWVEDGTQVPVSVCTDSCPPGTRKVLQKGKPICCYDCILCPEGEISNDTDSPDCFPCPKEFWPNAERDTCLPKPVEFLSFNEVLGIILAAFSVGGACLAIITAAVFYHHRTSPIVRANNSELSFLLLFSLTLCFLCSLTFIGAPSEWSCMLRHTAFGITFVLCMSCVLGKTIVVLMAFKATLPGSNVMKWFGPPQQRMTVVSFTFIQVLICTIWLVLSPPFPKKNLTTYKERIILECALGSAIWFWAVLGYIGLLAVFCFVLAVLARKLPDNFNEAKLITFSMLIFCAVWITFIPAYVSSPGKFTVAVEIFAILASSFGLILCIFAPKCFIILFKPEKNTKKHLMNKN
>LOCXPOlfC38.390.HIT1.OlfC.2R.866.ANF_receptor.exons8.CAKAKS010000443.1.Sebastes_aleutianus
MEISALFIGLILSLGLCELKSALALNGSGDGVKQKAGVNTEASSVKCKLQGTTRLPAFSMDGDYVMGGVFAIHYNMHTVKHNYTTMPEPLRCTGSIVSRELRFSRAMVFAIEEINNSTDLLPGIKLGYQIYDSCALVPVAVHVAFQLSSGLDPVFYTGDNCSQSGMVMAIVGDSGSTPSISMSRIIGPFNIPLVSHFATCACLSDKQQYPSFFRTIPSDLFQADVLAKLVKHFGWTWIGAVRSDSDYGNNGMASFLDAAHKEGICVEYSESFYRTNPRSRIQRVADVIRRSTAMVVVAFTSPGDLRILLEELSLEPSPPRQWIGSESWVTHPDMLRFKVCAGAIGFGIEQSVIPGLRDFLLYLSPPKVAASPVFTEFWKDAFNCRLGKNKSLCDGTEDIETIQSPYTDTSQLRITNMVYKAVYAIAHAIHNAVCQETNSITQCDKFARIESKKVLTQLKKVNFSQNDYDVSFDANGDPLATYELVNWQKTESGSIELVTVGHYDVSLPMGQEFRINKNLTWVEDGTQVPVSVCTDSCPPGTRKVLQKGKPICCYDCILCPEGEISNATDSPDCFPCPKEFWPNAERDTCLPKPVEFLSFNEVLGIILAAFSVGGACLAIITAAVFYHHRTSPIVRANNSELSFLLLFSLTLCFLCSLTFIGAPSEWSCMLRHTAFGITFVLCMSCVLGKTIVVLMAFKATLGSNVMKWFGPPQQRMTVVSFTFIQVLICTIWLVLSPPFPKKNLTTYKERIILECALGSAIGFWAVLGYIGLLAVFCFVLAVLARKLPDNFNEAKLITFSMLIFCAVWITFIPAYISSPGKFTVAVEIFAILASSFGLIMCIFAPKCFIILFKPEKNTKKHLMNKN
>LOCXPOlfC39.417.HIT1.OlfC.2R.871.ANF_receptor.exons8.CAKAKS010000443.1.Sebastes_aleutianus
MEISVLVIGLILSLGLCELNSALALNGSGDGVKQMVGVNTEASSVKCKLQGTTRLPAFSMDGDYVMGGVFAIHYNMHTVKHNYTTMPEPLRCKGSIKSRELRSSRAMVFAIEEINNSTELLPGIKLGYQIYDSCASVPVAVHVAFQLSSGLDPVFYTGDNCSQSGMVMAIVGESGSTPSISMSRIIGPFNIPQVSHFATCACLSDKQQYPSFFRTIPSDQFQADALAKLVKHFGWTWIGAVRSDSDYGNNGMASFLDAAHKEGICVEYSESFYRTNQRSRIQRVADVIRRSTATVVVAFSSAGDMRILLEELSLEHSPPRQWIGSEAWVTDPDLLRFSFCAGAIGFGIEQSVIPGLRDFLLDLSPPKMAASPVLTEFWEDTFNCRLGTSAASDKSVCDGTEDIETIQSPYTDTSQLRITNMVYKAVYAIAHAIHNAVCQETNSITQCDKFTRIESKEVLTQMKKVNFSQNGYDVSFDANGDPVATYELVNWQKTESGSIEMVTVGHYDASLPVGQEFRINRNLTWVKGGTQVPVSVCTDSCPPGTRKVLQKGKPICCYDCILCPEGEISNATDSPDCFPCPKEFWPNAERDTCLPKPVEFLSFNEVLGIILTAFSVGGAFLAIITAAVFYHHRTSPIVRANNSELSFLLLFSLTLCFLCSLTFIGAPSEWSCMLRHTAFGITFVLCMSCVLGKTIVVLMAFKATLPGSNVMKWFGPPQQRMTVVSFTFIQVSICTIWLVLSPPFPKKNLTTYKERIILECALGSAIGFWAVLGYIGLLAVFCFVLAVLARKLPDNFNEAKLITFSMLIFCAVWITFIPAYVSSPGKFTVAVEIFAILASSFGLILCIFAPKCFIILFKPEKNTKKHLMNKN
>LOCXPOlfC81.431.HIT1.OlfC.2R.867.ANF_receptor.exons8.CAKAKS010000443.1.Sebastes_aleutianus
MEISALFIGMILSLGLCELNSALVLNGSGEVVKQRAGLSTEDASVKCKLQGTTRLPAFSVDGDFIIGGVFSIHYNMHTVKHNYTIMPEPPRCTGSINSRELRFSRAMVFAIEEINNSTELLPGIKLGYQIYDSCASVPVAVHVAFQLSSGLDPVFYTGDNCSQSGMVMAIVGESGSTPSISMSRIIGPFNIPQVSHFATCACLSDKQQYPSFFRTIPSDQFQADALAKLVKLFGWTWIGAVRSDSDYGNNGMASFLDAAHKEGICVEYSESFYRTNPRSRIQRVADVIRRSTAMVVVAFISAGDMRILLEELSLEPSPPRQWIGTESWVTHPDMLRFKFCAGAIGFGIGQSVIPGLRDFLLDLSPPKVAASPVLTEFWEDIFNCRLGKNKSVCDETEDIEMIQSPYTDTSQFRITNLVYKAVYAIAHAIHNAVCQEINSITQCDKLARIESKKVLTQLKKVHFSQNGYDVSFDANGDPVATYELVNWQKSESGSIELVTVGHYDASLPVGKEFRINRNLTWVEGGTQVPVSVCTDSCPPGTRKVLQKGKPICCYDCILCPEGEISNATDSPDCFPCPKEFWPNAERDTCLPKPVEFLSFNEVLGIILAAFSVGGACLAVITAAVFYRHRTSPIVRANNSELSFLLLFSLTLCFLCSLTFIGAPSEWSCMLRHTAFGITFVLCMSCVLGKTIVVLMAFRATLPGSNVMKWFGPPQQRLTVVSFTFIQVLICSIWLVLSPPFPMKNLTTYKERIILECALGSAIGFWAVLGYIGLLAVFCFVLAVLARKLPDNFNEAKLITFSMLIFCAVWITFIPAYISSPGKFTVAVEIFAILASSFGLILCIFAPKCFIILFKPEKNTKKHLMNKS
>LOCXPOlfC82.444.HIT1.OlfC.2R.867.ANF_receptor.exons8.CAKAKS010000443.1.Sebastes_aleutianus
MEISALVIGLILSLGLCELNSALALNGSWEGVKQRAGLSTEASSVKCKLQGTIRLPVFSMDGDYIIGGVLSIHHYMHTVKHNYTTMPEPPRCTGSVDGRDLRFSRAMIFAIEEINNSTELLPGIKLGYQIYDSCASVPVAVHVAFQLSSGLDPVFYTGDNCSQSGMVMAIVGDSESTPSISMSRIIGPFNIPQVSHFATCACLSDKQQYPSFFRTIPSDQFQADALAKLVKHFGWTWIGAVRSDTDYGNNGMASFLDAAHKEGICVEYSESFYRTHPRNKIQRVADVIRRSTAMVIVAFISAGDLMILLEELSLEPSPPRQWIGSESWVTDPDMLRFKFLAGAVGFGTEQSVIPGLRDFLLDLSPPKVAASPVLTEFWEDTFNCRLGTNKSVCDGTEDIEMIQSPYTDTSQLRITNMVYKAVYAIAHAIHNALCQETNSITQCDKFARIEPKKVLTQLKKVNFSQNGYDVSFDANGDPVARYELVNWQKSESGSIEFVTVGHYDASLPVGQEFRINRNLTWVKGDTQVPVSVCTDSCPPGTRKVLQKGKPICCYDCILCPEGEISNATDSPDCFPCPKEFWPNAERDTCLPKPVEFLSFNEVLGIILAAFSVGGACLAIITAAVFYHHRTSPIVRANNSELSFLLLFSLTLCFLCSLTFIGAPSEWSCMLRHTAFGITFVLCMSCVLGKTIVVLMAFKATLPGSNVMKWFGPPQQRMTVVSFTFIQVLICTIWLVLSPPFPKKNLTTYKERIILECALGSAIGFWAVLGYIGLLAIFCFVLAVLARKLPDNFNEAKLITFSMLIFCAVWITFIPAYVSSPGKFTVAVEIFAILASSFGLILCIFAPKCFIILFKPEKNTKKHLMNKN
>LOCXPOlfC83.466.HIT1.OlfC.2R.866.ANF_receptor.exons8.CAKAKS010000443.1.Sebastes_aleutianus
MEISALFIGLILSLGLCELNSALVLNGSGVGVKQRAGLSTEDSSVKCKLQGTTRLPAFSMDGDYIIGGVLSIHHYMHTVKHNYTTMPEPLRCKGSIKSRELRFSRAMVFAIEEINNSTELLPGIKLGYQIYDSCASVPVAVHVAFQLSSGLDPVFYTGDNCSQSGMVMAIVGDSESTPSISMSRIIGPFNIPQVSHFATCACLSDKQQYPSFFRTIPSDQFQADALAKLVKHFGWTWIGAVRSDSDYGNNGMASFLDAAHKEGICVEYSESFYRTNQRSRIQRVADVIRRSTATVVVAFSSAGDMRILLEELSLKHSPPRQWIGSESWVTDPDLLRFSFCAGAIGFGIEQSVIPGLRDFLLDLSPPKMAASPVLTEFWEDTFNCRLGTNKSVCDGTEDIETIQSPYTDTSQLRITNMVYKAVYAIAHAIHNAVCQETNSITQCDKFARIESKKVLTQLKKVNFSQNDYDVSFDANGDPLATYELVNWQKTESGSIELVTVGHYDVSLPMGQEFRINKNLTWVEDGTQVPVSVCTDSCPPGTRKVLQKGKPICCYDCILCPEGEISNATDSPDCFPCPKEFWPNAERDTCLPKPVEFLSFNEVLGIILAAFSVGGACLAIITAAVFYHHRTSPIVRANNSELSFLLLFSLTLCFLCSLTFIGAPSEWSCMLRHTAFGITFVLCMSCVLGKTIVVLMAFKATLGSNVMKWFGPPQQRMTVVSFTFIQVLICTIWLVLSPPFPKKNLTTYKERIILECALGSAIGFWAVLGYIGLLAVFCFVLAVLARKLPDNFNEAKLITFSMLIFCAVWITFIPAYISSPGKFTVAVEIFAILASSFGLIMCIFAPKCFIILFKPEKNTKKHLMNKN
>LOCXPOlfC84.477.HIT1.OlfC.2R.872.ANF_receptor.exons8.CAKAKS010000443.1.Sebastes_aleutianus
MEISALVIGLILSLGLCELNSALALNGSGDGVKQRAGVNTEASSVKCKLQGTTRLPAFSMDGDFIIGGVFSIHYNMHTVKHNYTIMPEPPRCTGSISLRELRFSRAMVFAINEINNNTELLPGIKLGYQIYDSCASVPVVVHVAFQLSSGLEPVFYTGDNCSQSGMVMAIVGESGSTPSISMSRIIGPFNIPQVSHLATCACLSDKQQYPSFFRTIPSDQFQADALAKLVKHFGWTWIGAVRSDSDYGNNGMASFLDAAQKEGICVEYSESLHWTNPRSKIQRVADVIRRSTAMVVVAFISAGDLRILLEELSLEPSPPRQWIGSESWVTHPDMLRFKVCVGAIGFGIEQSVIPGLRDFLLDLSPPKVAASPVLTEFWEDTFNCRLGTSAATDKSVCDGTENIEMIQSPYTTSQFRITNMVYKAVYAIAHAIHNAVCQETNSITQCDKFARIDTKKVLTQLKKVHFSQNGYDVSFDANGDPVATYELINWQKTESGSIKMVTVGHYDASLPVGQEFRINRNLTWVEGGTQVPVSVCTDSCPPGTRKVLQKGKPICCYDCILCPEGEISNATDSPDCFPCPKEFWPNAEKDTCLPKPVEFLSFNEVLGIILTAFSVGGAFLAIITAAVFYHHRTSPIVRANNSELSFLLLFSLTLCFLCSLTFIGAPSEWSCMLRHTAFGITFVLCMSCVLGKTIVVLMAFRATLPGSNVMKWFGPPQQRMTVVSFTFIQVLICTIWLVLSPPFPMKNLTTYKERIILECALGSAIGFWAVLGYIGLLAVFCFVLAVLARKLPDNFNEAKLITFSMLIFCAVWITFIPAYVSSPGKFTVAVEIFAILASSFGLIMCIFAPKCFIILFKPEKNTKKHLMNKNQS
>LOCXPOlfC39.482.HIT1.OlfC.2R.706.ANF_receptor.exons8.CAKAKS010000443.1.Sebastes_aleutianus
MVMAIVGESGSTPSISMSRIIGPFNIPQVSHFATCACLSDKQQYPSFFRTIPSDQFQADALAKLVKHFGWTWIGAVRSDSDYGNNGMASFLDAAHKEGICVEYSESFYRTNQRSRIQRVADVIRRSTATVVVAFSSAGDMRILLEELSLEHSPPRQWIGSEAWVTDPDLLRFSFCAGAIGFGIEQSVIPGLRDFLLDLSPPKMAASPVLTEFWEDTFNCRLGTSAASDKSVCDGTEDIETIQSPYTDTSQLRITNMVYKAVYAIAHAIHNAVCQETNSITQCDKFTRIESKEVLTQMKKVNFSQNGYDVSFDANGDPVATYELVNWQKTESGSIEMVTVGHYDASLPVGQEFRINRNLTWVKGGTQVPVSVCTDSCPPGTRKVLQKGKPICCYDCILCPEGEISNATDSPDCFPCLKEFWPNAEKDTCLPKPVEFLSFNEVLGIILTAFSVGGAFLAIITAAVFYHHRTSPIVRANNSELSFLLLFSLTLCFLCSLTFIGAPSEWSCMLRHTAFGITFVLCMSCVLGKTIVVLMAFRATLPGSNVMKWFGPPQQRMTVVSFTFIQVLICTIWLVLSPPFPMKNLTTYKERIILECALGSAIGFWAVLGYIGLLAVFCFVLAVLARKLPDNFNEAKLITFSMLIFCAVWITFIPAYVSSPGKFTVAVEIFAILASSFGLIMCIFAPKCFIILFKPEKNTKKHLMNKN
>LOCXPOlfC84.497.HIT1.OlfC.2R.872.ANF_receptor.exons8.CAKAKS010000443.1.Sebastes_aleutianus
MEISALVIGLILSLGLCELNSALALNGSGDGVKQRAGVNTEASSVKCKLQGTTRLPAFSMDGDFIIGGVLSIHHYMHTVKHNYTTMPEPPRCTGSISLRELRFSRAMVFAINEINNNTELLPGIKLGYQIYDSCASVPVVVHVAFQLSSGLEPVFYTGDNCSQSGMVMAIVGESGSTPSISMSRIIGPFNIPQVSHLATCACLSDKQQYPSFFRTIPSDQFQADALAKLVKHFGWTWIGAVRSDSDYGNNGMASFLDAAQKEGICVEYSESLHWTNPRSKIQRVADVIRRSTAMVVVAFISAGDLRILLEELSLEPSPPRQWIGSESWVTHPDMLRFKVCVGAIGFGIEQSVIPGLRDFLLDLSPPKVAASPVLTEFWEDTFNCRLGTSAATDKSVCDGTENIEMIQSPYTTSQFRITNMVYKAVYAIAHAIHNAVCQETNSITQCDKFARIDTKKVLTQLKKVHFSQNGYDVSFDANGDPVATYELINWQKTESGSIKMVTVGHYDASLPVGQEFRINRNLTWVEGGTQVPVSVCTDSCPPGTRKVLQKGKPICCYDCILCPEGEISNATDSPDCFPCPKEFWPNAEKDTCLPKPVEFLSFNEVLGIILTAFSVGGAFLAIITAAVFYHHRTSPIVRANNSELSFLLLFSLTLCFLCSLTFIGAPSEWSCMLRHTAFGITFVLCMSCVLGKTIVVLMAFRATLPGSNVMKWFGPPQQRMTVVSFTFIQVLICTIWLVLSPPFPMKNLTTYKERIILECALGSAIGFWAVLGYIGLLAVFCFVLAVLARKLPDNFNEAKLITFSMLIFCAVWITFIPAYVSSPGKFTVAVEIFAILASSFGLIMCIFAPKCFIILFKPEKNTKKHLMNKNQS
