# Supplementary material for: Expanded olfactory system in ray-finned fishes capable of terrestrial exploration
Source: BMC Biol. 2023 Jul 31;21:163. doi: 10.1186/s12915-023-01661-8 (PMC10392011; doi:10.1186/s12915-023-01661-8)
Supplement: Supplementary file 3 — Additional file 3: Data S1. Protein sequences and genomic coordinates of OLF genes. FASTA and General Feature Format (GFF) files containing the protein sequences and genomic coordinates for all identified OLF genes in this study. [file 12915_2023_1661_MOESM3_ESM.zip › PROTEINS/Sebastes_miniatus.OLF_genes.fa]

>LOCXPDareOR11.4-eta.308.364.HIT1.OR.1R.290.7tm_1.exons4.CAKALS010000032.1.Sebastes_miniatus
LDKWNSAFAKNFITFALGFIINCINGAFVYTYFKSQVFYRDPRYVLYIHLVINDMIMLTLSVLLQIMTYTIPTSLASCCILLLILVTANKNSPLNLAGMAVERYIAVCRPLHHVQICTVQRAYALIALIWAVSFIPALTDILIILATQPPSVFSRVVVCYPLNVYTTPYHKAQSVVVQVLLLSFVFLTLIITYLKVLCAAWAVSGSNQASARNARNTILLHGVQLLICMLTFISPFINVLLATAWPREITSIFFTSFLFTNVLPRLLSPLIYGVRDQKFNTHIRLHFCCK
>LOCXPOR1.248.HIT1.OR.2R.321.7tm_1.exons1.CAKALS010000005.1.Sebastes_miniatus
MQNLTEFPGNATSHNSLAVIIKVCVVIPFFCVFLCCIAVMLHIFASHRQYLDTTRYILFAYMLINDTLQLLSSVLLFLFVMGQVKFAIVFCVPLIFITTATFQNTPLILATMSLERYVAIFYPLQRPVAWRSDRIWIIILSLWLISCISSMINYSVGESDPAVDILSTPFLCKTAVINSSPIQALFRATVNILFFAVVAVVILFTYVRILLETRKLRQDKVSVSKAMHTVLLHSFQLLLCMLAFTVPITESLIVLHANWLKEDIAFFNYFCFILTPRFLSPLIYGFRDQSLRGCIRRTFLCCSDKVKPVVRCKLQDILSAS
>LOCXPOR2.376.HIT1.OR.2R.321.7tm_1.exons1.CAKALS010000005.1.Sebastes_miniatus
MQNLTEFPGNATSHNSLAVIIKVCVVIPFFCVFLCCIAVMLHIFASHRQYLDTTRYILFAYMLINDTLQLLSSVLLFLFVMGQVKFAIVFCVPLLFISTAAFQNTPLILATMSLERYVAIFYPLQRPAAWRSDRIWIIILSLWLISCISPMINYSIRESDPAVDILSTPFLCKTAVINSSPIQALFRATVNILFFAVVAVVILFTYVRILLETRKLRQDKVSVSKAMHTVLLHGFQLLLCMLAFTVPVTETLIVLHANWLKEDIAFFNYFCFILTPRFLSPLIYGFRDQSLRGCIRRTFLCCSDKVKPVMRCKLQDILSAS
>LOCXPOR3.435.HIT1.OR.2R.307.7tm_1.exons1.CAKALS010000005.1.Sebastes_miniatus
MADNSSLVGVNSLQRQNRDRVIIVQILVMIFLCINMLLTVIFFTKECFYKTTRYILFTITLLSDSFILFMTDILLIMTYFQVTMPVWLCIIISVVLLLYFTVTPVTLTAMTLERYVAICMPLHHGELCSTHNTIYCILIIHGLSSVPCIVILSTFFASASLSFYTQHSVCSVEMFILYRWQDHVRSALYQFYFLIMCSIIVFSYVKIMKVAKAASGEDKKSTWKGLRTVILHAFQLLLCLIRLWCPFVEATVLQINLRLFIDVRYTNYIMFSLAPRCLSPLIYGIRDETFFHALKSYACSGFHKRNI
>LOCXPOR3.457.HIT1.OR.2R.307.7tm_1.exons1.CAKALS010000005.1.Sebastes_miniatus
MADNSSLVGVNSLQRQNRDRVIIVQILVMIFLCINMLLTVIFFTKECFYKTTRYILFTITLLSDSFILFMTDILLIFIYFQVTMPVWLCIIISVVVLLYLTVTPVTLTAMTLERYVAICMPLHHGELCSTHNTIYCILIIHGLSSVPCIVILSTFFASASLSFYTQHSVCSVEMFILYRWQDHVRSALYQFYFLIMCSIIVFSYVKIMKVAKAASGEDKKSTWKGLRTVILHAFQLLLCLIRLWCPFVEATVLQINLRLFIDVRYTNYIMFSLAPRCLSPLIYGIRDETFFHALKSYACSGFHKRNI
>LOCXPOR5.468.HIT1.OR.2R.304.7tm_1.exons1.CAKALS010000005.1.Sebastes_miniatus
MAANNSVIGGEYSMHQINDRVILVQVLVAVFLCINLFLITTFFMKELYTTMRYILFVITLLSDCLLLFITDILLILNYFHFTIQIWLCLIIYIVVSLYTFVTPVTLTAMTLERYVAICMPLRHGELCSTRSALHCILIIHVLSSVPCIVILSIFFVSATHSFYTQRRICSVETFIFYKWQGHLRSAISQFYFLIMCITIVFSYLRIMKVAKAASGENRKSTWKGLRTVILHAFQLLLCLIQLWCPLIEAALLQINFMLYINVRYFNYITFILAPRCLSPLIYGLRDEIFFHALKYYVLCGFVKN
>LOCXPOR6.479.HIT1.OR.2R.305.7tm_1.exons1.CAKALS010000005.1.Sebastes_miniatus
MAHNNSVTAGESLMRSINSQVILVQVFVALFLCINFLLITTFFMKDFFYTTMRYILFANALLSDSLILILTNVLLIFSYFQMTMQIWLCLIIYTLSSIYTLVTPVTLTAMTLERYVAICMPLHHGELCSTRNTMHCILIIHCLSSVPCIVVLSIFFASASLSLYKQYKMCNVELFILETWQIYLRSAINQFYFLSMCIIIIFSYVKIMKVAKAASGENRQSTWKGLRTVILHAFQLLLCLIQLWCPFIEAAVLEIDFMLYRNIRYFNYICFYLAPRCLSPLIYGLRDEKLFLALKYYVLCGFVKN
>LOCXPOR7.490.HIT1.OR.2R.316.7tm_4.exons1.CAKALS010000005.1.Sebastes_miniatus
TNVTRMRSFFLLGFPGLSPKYFGPVSALLFFIYLTIAIGNVFILAFVIYEKSLQKPTYLVFCHLALNDLTFGTLTLTKIISKYWFGDSFISFYGCFTQMFFVHYLGSVTSFMLLVMALDRFIAICIPLRYPVLITNNIISVLCGFAWFIPLPLMVTIVLHALTLPFCKSNVIAQCFCDHISITSQACGEDVKIVQVTTLCMAMFCLLLPLAFILFSYISIIVVILKMSNAAGRRRTFSTCTPQIFITCLFYLPRCFVYVANTVGFSISLDVRILLVLLYSLFPAAVNPIIYCFKTQDIKQTLIKKLKTTRVGIEIK
>LOCXPOR8.501.HIT1.OR.2R.321.7tm_4.exons1.CAKALS010000005.1.Sebastes_miniatus
MIANFTRTRDFFLLGFPGLSPKYFGPVSALLFFIYLTIAIGNVFILAFVIYEKSLQKPTYLVFCHLALNDLTFGTLTLTKIISKYWFGDSIISFYGCFTQMFFVHYLGAVISFILLVMALDRFIAICIPLRYPVLITNNIITVLCGFAWFIPLPLMVAVVLHALTLPFCKSNVIAQCYCDHISITSQACGEDVKIVIVTSLCVAMFCLLLPLAFILFSYISIIVVILKMSNAAGRKKTFSTCTPQIFITCLFYLPRCFVYVANTVGFSFSLDVRILLVLLYSLFPAAVNPIIYCFKTQDIKQMLMKRLKKTKIGIKIKLSY
>LOCXPOR9.249.HIT1.OR.2R.311.7tm_4.exons1.CAKALS010000005.1.Sebastes_miniatus
TTIKEFTILGFPGLDPTYYGPVSSLLFFTYLVILVGNIFILVFVGVERQLYKPTYLIFCHLAMNDLLFGTVTLPKIISRYWWDDKIISFDACFTQMYFVHSLGAIHSLILLIMALDRFIAICFPLKYPVLITNNIISLACGLSWIGTFLRMMAVVLHALTLPYCNSNIIVQCYCDHISITNLASGGNVKYVQTVAVVLAMFSLLVPLSFIFFSYISIFVVVLKITNMEGRYKTLSTCTPQLLISCLYYLPRCFVYIANTVGFSFSLDVRILLILLYSLLPCAVNPIIYCLKTKDMKDILMKRLLNVKVGIK
>LOCXPOR10.265.HIT1.OR.2R.324.7tm_4.exons1.CAKALS010000005.1.Sebastes_miniatus
MPEGNHSIVTEFILTGFPGLHPEYEGLVSAVLFLVYVLTVTGNVTILFLFATDRSLHKPMYYIILNLSTCDILFSTTTLPKIISKYWFQSGTIQFTACFVQMYFVHYLGTVNSCILFLMALDRYLAICHPLKYPLVLKNSTIQILSITTWIVAKHGPLMLVIRAYPLPYCASNIINHCYCDHIGITILACTDRAPYGVPAFADAMVMLLGPLAFIIFSYCSIIIAVFKMANLQSRIKTLSTCSTQLIIISLYYLPRCFVYLASNVGIKFSADVRIVIIMLYSLFPPMINPLIYCLRAKDMRESLWKRFNRRALPQKAQVSAISN
>LOCXPOR11.276.HIT1.OR.2R.324.7tm_4.exons1.CAKALS010000005.1.Sebastes_miniatus
MPEGNHSIVTEFILTGFPGLHPEYEGLVSAVLFLVYVLTVTGNVTILFLFATDRSLHKPMYYIILNLSTCDILFSTTTLPKIISKYWFQSGTIQFTACFVQMYFVHYLGTVNSCILFLMALDRYLAICHPLKYPLVLKNSTIQILSITTWIVANVANLSTVIRAYPLPYCASNIINHCYCDHIGITILACTDRAPYGVPAFAVAMVMLLGPLAFIIFSYCSIIIAVFKMANLQSRIKTLSTCSTQLIIISLYYLPRCFVYLASNVGIKFSADVRIVIIMLYSLFPPMINPLIYCLRAKDMRESLWKRFNRRALPQKAQVSAISN
>LOCXPOR12.287.HIT1.OR.2R.306.7tm_4.exons1.CAKALS010000005.1.Sebastes_miniatus
MPLQNASINVTEFIIGGFDKTKRPMVVGVVILITYVLSILANMFNILFIIYDKRLHKPMYILICNLAVVDIMYTSSSSPIMIQVLVAGVNTVSYAPCLALMFVFHLGGVMEMFALSAMAFDRFIAISFPLRYHSYLTNVRTFVLIHILWIVVSGFVAVLPATLLPLPHCYSKLKYTFCEYAAIMRTTCVDKTYYFNLASVILFFLIFFTFTFICLSYFSIIVFVKLSSNIDKRKMGTTCLSHLIVVMGYYGPIFISSVLTRIGLVVTLEARHGLMVGSILGPCLLNPLVYCFQTKEIKCKIFQVFK
>LOCXPOR13.298.HIT1.OR.2R.306.7tm_4.exons1.CAKALS010000005.1.Sebastes_miniatus
MPLQNASINVTEFIIGGFDKTKRPMVVGVVILITYVLSILANMFNILFIIYDKRLHKPMYILICNLAVVDIMYTSSSSPIMIQVLVAGVNTVSYAPCLVLMFVFHLGVMMEMFALSAMAFDRLIAISFPLRYHSYLTNVGTFVLIHILWIVACGFVAVLPATLLPLPHCYSKLKYTFCEYAAIMQTTCVDKTYYFNLVSVILFFLIFFTFTFICLSYFSIIVFVKLSSNIDKRKMGTTCSSHLIVVMGYYGPIFISSVLTRIGLVLTLEARHGLIVGSILGPCLLNPLVYCFQTKEIKCKIFQVFK
>LOCXPOR14.310.HIT1.OR.2R.306.7tm_4.exons1.CAKALS010000005.1.Sebastes_miniatus
MPLQNASINVTEFIIGGFDKTKRPMVVGVVILITYVLSILANMFNILFIIYDKRLHKPMYILICNLAVVDIMYTSSSSPIMIQVLVAGVNTVSYVPCLVLMFVFHLGAVMEMFALSAMAFDRLIAISFPLRYHSYLTNVGTFVLIHILWIVASGFVAVLPATLLPLPHCYSKLKYTFCEYAAIMRTTCVDKTYYFNLVSVELFFLIFFTFTFICLSYFSIIVFVKLSSNIDKRKMGTTCLSHLIVVMGYYGPIFISSVLTRIGLVLTLEARHGLMVGSILGPCLLNPVVYCFQTKEIKCKIFQVFK
>LOCXPOR15.324.HIT1.OR.2R.307.7tm_4.exons1.CAKALS010000005.1.Sebastes_miniatus
MPLQNASINVTEFIIGGFDKTKRPMVVGVVILITYVLSILANMFNILFIIYDKRLHKPMYILICNLAVVDIMYTSSSSPIMIQVLVAGVNTVSYVPCLVLMFVFHLGGVMEMFALSAMAFDRFIAISFPLRYHSYLTNVGTFVLIHILWIVASGFVAVLPATLLPLPHCYSKLKYTFCEYAAIMRTTCVDKMYYFNLVSVELFFLIFFTFTFICLSYFSIIVFVKLSSNIDKRKMGTTCLSHLIVVMGYYGPLFTNSVLTRIGLVVTLEARHGLRIGAILGPCLLNPLVYCFRTKEIKCKIFQVFKR
>LOCXPOR16.335.HIT1.OR.2R.306.7tm_4.exons1.CAKALS010000005.1.Sebastes_miniatus
MPLQNASINVTEFIIGGFDKTKRPMVVGVVILITYVLSILANMFNILFIIYDKRLHKPMYILICNLAVVDIMYTSSSSPIMIQVLVAGVNTVSYAPCLALMFVFHFGLVMEMFALSAMAFDRFIAISFPLRYHSYLTNVRTFVLIHILWIVAFGFVAVLPATLLPLPHCYSKLKYTFCEYAAIMRTTCVDKTYYFNLVSVILFFLIFFTFTFICLSYFSIIVFVKLSSNIDKRKMGTTCLSHLIVVMGYYSPIFISSVLTRIGLVLTLEARHGLIVGSILGPCLLNPLVYCFQSKEIKCKIFQVFK
>LOCXPOR17.350.HIT1.OR.2R.306.7tm_4.exons1.CAKALS010000005.1.Sebastes_miniatus
MPLQNASINVTEFIIGGFDKTKRPMVVGVVILITYVLSILANMFNILFIIYDKRLHKPMYILICNLAVVDIMYTSSSSPIMIQVLVAGVNTVSYAPCLVLMFVFHLGVVMEMFALSAMAFDRLIAISFPLRYHSYLTNVRTFVLIHILWIVASGFVAVLPATLLPLPHCYSKLKYTFCEYAAIMQTTCVDKTYYFNLVSVELFFLIFFTFTFICLSYFSIIVFVKLSSNIDKRKMGTTCLSHLIVVMGYYGPIFISSVLTRIGLVLTLEARHGLIVGSILGPCLLNPVVYCFQTKEIKCKIFQVFK
>LOCXPOR18.363.HIT1.OR.2R.306.7tm_4.exons1.CAKALS010000005.1.Sebastes_miniatus
MPLQNASINVTEFIIGGFDKTKRPMVVGVVILITYVLSILANMFNILFIIYDKRLHKPMYILICNLAVVDIMYTSSSSPIMIQVLVAGVNTVSYAPCLALMFVFHLGGVMEMFALSAMAFDRFIAISFPLRYHSYLTNVGTFVLIHILWIVASGFVAVLLAALLPLPHCYSKLKYTFCEYAAIMQTTCVDKTYYFNLASVMLFFLIFFTFTFICLSYFSIIVFVKLSSNIDKRKMGTTCLSHLIVVMGYYGPIFISSVLTRIGLVLTLEARHGLMVGSILGPCLLNPLVYCFQSKEIKCKIFQVFK
>LOCXPOR19.377.HIT1.OR.2R.306.7tm_4.exons1.CAKALS010000005.1.Sebastes_miniatus
MPLQNASINVTEFIIGGFDKTKRPMVVGVVILITYVLSILANMFNILFIIYDKRLHKPMYILICNLAVVDIMYTSSSSPIMIQVLVAGVNTVSYAPCLVLMFVFHLGVVMEMFALSAMAFDRFIAISFPLRYHSYLTNVGTFVLIHILWIVASGFVAVLPATLLPLPHCYSKLKYTFCEYAAIMRTTCVDKTYYFNLVSVILFFLIFFTFTFICLSYFSIIVFVKLSSNIDKRKMGTTCLSHLIVVMGYYGPLFTNSVLTRIGLVLTLEARHGLRIGAILGPCLLNPLVYCFQTKEIKCKIFQVFK
>LOCXPOR20.388.HIT1.OR.2R.306.7tm_4.exons1.CAKALS010000005.1.Sebastes_miniatus
MPLQNASINVTEFIIGGFDKTKRPMVVGVVILITYVLSILANMFNILFIIYDKRLHKPMYILICNLAVVDIMYTSSSSPIMIQVLVAGVNTVSYAPCLVLMFVFHLGAMMEMFALSAMAFDRLIAISFPLRYHSYLTNVRTFVLIHILWIVASGFVAVLPATLLPLPHCYSKLKYTFCEYAAIMRTTCVDKTYYFNLVSVILFFLIFFTFTFICLSYFSIIVFVKLSSNIDKRKMGTTCLSHLIVVMGYYSPIFTNSVLTRIGLVVTLEARHGLQIGAILGPCLLNPLVYCFQTKEIKCKIFQVFK
>LOCXPOR21.399.HIT1.OR.2R.322.7tm_4.exons1.CAKALS010000005.1.Sebastes_miniatus
FSIFLGRKSIRMANLYNVSHVLVLNRFNLSSENVFPAFLFATLGYMIILFCNLILILTIVLNKSLHQPMYLILLSLPINDLIGSSAFFPQVIKDLLTNSRTMQYSACVAQAFFIHIYAAGTVFILSAMAYDRYIAICLPLKYNTVMTYAHIMRLITVVWMSCLVMIGVLFVLLLRLPRCRSELTHPYCDNPSLLSLVCANTTINNIYGLIIVALSQVIANGMILYTYLQILVACFRSKRSDTKAKALQTCATHLIVFLLLECLGLFTIISYRIKNISPHLRRFLGVATLIFPPTLNPIIYGLKTKEIREKVVYFFRNKVFPS
>LOCXPOR22.410.HIT1.OR.2R.313.7tm_4.exons1.CAKALS010000005.1.Sebastes_miniatus
MYTNASYRELLTLVPLDLTATQMYPAFVFGTLIYLIIMFCNLLVLTTIAVSKKLHKPMFILLFNLPISDMVGATAFFPQLLFSIVTQNRLISHPACITQAFLIHFYGTGNLLILSAMAYDRYIAICCPLRYNAIMSPHHLIRIIILIWFINFSMMFTLFMLVARFKICRTNIVDLYCNNPSLLKLVCEDTRVNNYYGIATIFVLMGVPLLVIIYTYAQILRTCVMTNNTDARRKAIQTCGTHLVIFLILQINTTFTFIAHRIESSFPYLRRALGVSILIFPPFLDPIIYGLKTTELKQSMITFLKRNVGSTKL
>LOCXPOR23.430.HIT1.OR.2R.313.7tm_4.exons1.CAKALS010000005.1.Sebastes_miniatus
MYTNASSRELLTMVSLDLTATQMYPAFVFGTLTYLIIMFCNLLVLTTIAVSKKLHKPMFILLFNLPISDMVGATAFFPQLLYSIVTQNRLISHPACITQAFLIHFYATGNLLILSAMAYDRYIAICCPLRYNAIMSPHNLIKIIILIWFINFSLMFTLFMLTARFKICRTNIVDLYCNNPSLLKLVCEDTRVNNYYGMICIVLIHGGPLAIIIYTYAQILRTCVMTNNTDAWRKAIQTCGTHLVVFLIYQINVSFTLIAHRIENSSTYLRRALGVSILIFPPFLDPIIYGLKTTELKQSMITFLKRNVGSTKL
>LOCXPOR24.431.HIT1.OR.2R.313.7tm_4.exons1.CAKALS010000005.1.Sebastes_miniatus
MYTNASSGELLTLVPLDLTITQIYPAFVFGTLTYVIIMFCNLLVLTTIAVSKKLHKPMFILLFNLPISDMVGATAFFPQLLFSIVTQNRLISAPACFTQAFLIHFYAIGNFLILGAMAYDRYIAICCPLRYNAIMSPHNLIRIIILIWFLTFSMMFTLFMLLARFKICRTNIVDLYCNNPSLLKLVCEDTRVNNYYGMICIILLQGGPMAIIIYTYAQILRTCVMTNNTDARRKAIQTCGTHLVVFLIYQINVCFTVIAHRIENSSTYLRRALGVSILIFPPFLDPIIYGLKTTELKQSMITFLKRKVGSTKL
>LOCXPOR25.432.HIT1.OR.2R.313.7tm_4.exons1.CAKALS010000005.1.Sebastes_miniatus
MYTNASSQELLTLVSLDLTATQIYPAFVFGTLTYVIIMFCNLLVLTTIAVSKKLHKPMFILLFNLPISDMVGAAAFFPQLLFSIVTQNRLISAPACITQAFLIHFYGTGNMLILSAMAYDRYIAICCPLRYNAIMSPHNLIRIIILIWFLNFSMIFTLLILAARFKLCRMNIVDLFCNSPSLLKLICEDTRVNNYYGMITIILIQGGPLSIIIYTYAKILRTCVMTNNTDARRKAVQTCGTHLVVYLIYQINANFALIVHRIENSSTYLRRALGVSILIFPPFLDPIIYGLKTTELKQSMITFLKRNVGSTKL
>LOCXPOR26.434.HIT1.OR.2R.313.7tm_4.exons1.CAKALS010000005.1.Sebastes_miniatus
MYTNASSQELLTLVSLDLTATQIYPAFVFGTLTYLIIMFCNLLVLTIIAVSKKLHKPMFILLFNLPISDMVGATAFFPQLLFSIVTQNRVISHPACITQAFLVHFYGTGNLLILSAMAYDRYIAICCPLRYNAIMSPHHLIRIIFLTWFINFSLMFTLFMLLVRFKICRRNIVDLYCNNPSLLKLVCEDTRVNNYYGIISIILIQGGPLSIIIYTYAQILHTCVMTNNTDARRKAIQTCGTHLVVFLIFQINVAFLFIAHRIESSSTYLRRALGVSILIFPPFLDPIIYGLKTTELKQSMITFLKRNVGSTKL
>LOCXPOR27.436.HIT1.OR.2R.313.7tm_4.exons1.CAKALS010000005.1.Sebastes_miniatus
MYTNASSAVLLTLETLGLSDANIYPAFLFGTLTYVFIMFCNLLVLTTIAVSKKLHKPMFILLFNLPISDMVGATAFFPQLLFSIVTQNRLISAPACFSQAFLVHFYGTGNLLILSAMAYDRYIAICCPLRYNAIMSPHHLIRIIILIWFFNFSMIFTMFMLVARFKLCRTNIVDLFCNHPSLMKLVCEDTRVNNYYGMISIILIQGVSLAIIIYTYAQILRTCVMTNNTDARRKAIQTCGTHLVVYLIFQINANFTIIAHRIESSSPYLRRALGVSVLIFPPFLDPIIYGLKTTELKQSMITFLKRNVGSTKL
>LOCXPOR28.437.HIT1.OR.2R.304.7tm_4.exons1.CAKALS010000005.1.Sebastes_miniatus
MENKSFGFSTELTLDTFVIPPGGKYPIFFLGIVIYFFCIFCNLTLLTLIILKRNLHKPMYFILFSLPLNDLIGITAMLPKVLSDIVTETNKVYYPLCVLQAFLLHMYGGGILFILAAMSFDRYAAICMPLRYTSLMSPRVIIFIISLVWGLDFVLNVSLFSLQTRLPRCKYVIMNVFCDNPSLLKLTCGNTTVNNIIGLFNTAVMQAVSVSIQAFSYVKILITCVVTRRSEVKTKAVNTCVAQLLILIIFEIVGTFTILSHRFKNVSADLQKIMGMLIFLVPPLLNPIVYGLYTGEIRNTLLRV
>LOCXPOR29.438.HIT1.OR.2R.309.7tm_4.exons1.CAKALS010000005.1.Sebastes_miniatus
MESNMTSDILQMQGFDISPEFTYPIFFLLLFVYFTLLCSNIGVLVLIITEKSLHQPMYILFCNLSVNDVIGNTVLLPQLMAHIISTERFITYNQCVVQAFHSHTFGSASHMILIIMAIDRYVAICHPLRYSSIMTTKAVIGLSATAWGVSLLLVSVLIGLTVRLSRCRSLIQNAYCDNASLFKLSCEDVSINNIYGLFFTVLLFGCSMGGIAVTYFRIAVICWIKKSKELKSRALQTCASHLVLYLIMLWSGFLTIILHRFQNYPDLRKIAYILFHVVPANLNPIIYGMQSRSLRDKIVQILRRKVTPS
>LOCXPOR216.439.HIT1.OR.2R.331.7tm_4.exons1.CAKALS010000005.1.Sebastes_miniatus
MLEASLGTNFSHSTFVFRGFPALQKHRRLLALPFSASYLTVLLGNSLLVYVIHSVESLHSPMYLLICTLCVVDVLVVTAIIPNMLLSFLFDWDEISLAGCLTQMFFTHFLSSLESTLLLVMALDRYVAICQPMRYAKIIDSSMFVKLLLFTLVRSGSIMATLVGLAGSLRFCGSNAIRHCYCDHMALVSLACDGTEKNSAAGLAVIVCFVGVDIPLIFFSYTKILSVVLRAAAAGEDRWKAFHTCGTHLIVMMCFYLVGSVTFLSHNLNDPIPTDINTLMGLLYILFPATVNPVIYGVRTKEIRNVFFRIFKVQVKNMMTVKVSPAGTGQT
>LOCXPOR216.439.HIT1.OR.2R.299.7tm_4.exons1.CAKALS010000005.1.Sebastes_miniatus
VGGVAGHELLPQHLRFQRFPGAAETPPAAGTAVLRLLPDGAAGKLSAGVRDPQRGESAQPHVPPHLHTLRRRRPRGHRHHPQHAPQLPLRLGRDLIGWLLDSDVLHSLPVLTGIDAAAGDGAGPLRGHLPTNALRQNHRLLHVREAAALHAGPQRLHYGDAGRFGRFTAVLRLERDPALLLRPHGAGQPGVRWHGEKQRGGPRCDRLLRGRRHTAHLLLLHEDPERRVASRGGRRGPLEGVSHLWHSSDRHDVFLPGGQRHIPLSQPQRPHTDGHQHPHGTPLHPVPSDGQPRHLRSSN
>LOCXPOR218.440.HIT1.OR.2R.316.7tm_4.exons1.CAKALS010000005.1.Sebastes_miniatus
RMENVSSHKHFVLDGFSELGALRPVLFLPFFVMFVVSLLANSLLLYVIVSQRSLHSPMCVLIAGMACVDLRIPLFFVPHMLLSFLLDWRGISLSGCLTQMYFVHLLGAFQATLLLWMALDRYFAICTPLYYHERMALPSFLKFVVPALIRNVFMVSLVVSLAGSLPFCAANVMDHCFCEHMALVQLACGSTAVNSLVGLISVFLISVADFIFIAASYVIIFSSVLSSGKSAVKALHTCVTHIVVITVHLTIALIVFLLYRIRNGFPVAGRVFFSIMYLLFPSCFNPIVYGIRTAEIRQHILKTLRCGRFVRTVNYS
>LOCXPOR219.441.HIT1.OR.2R.319.7tm_4.exons1.CAKALS010000005.1.Sebastes_miniatus
SEERMENVSSHKHFVLDGFSELGALRPVLFLPFFVMYVVSLLANSLLLYVIVSQRSLHSPMCVLIAGMACMDLSLPLLFVPHMLLSFLLDWRGISLSGCLTQMFFIHFVAAFQSTLLVWMALDRYFAICTPLYYHERMALPSFLKFIVPLVVRNFLLITLFVGLAGTLSFCTTNVMNHCFCEHMALVQLACGSTAVNNLVGLLTIFLNPVADFIFIAASYVVIFSSVLSSGKSGVKALHTCVTHIVVITVHLTIALVAFLSYRIRNGLPAAVRVFFSILYLQFPTCFNPIVYGIRTAEVRHHILKTLTGGRFVRTEPRS
>LOCXPOR193.442.HIT1.OR.2R.316.7tm_4.exons1.CAKALS010000005.1.Sebastes_miniatus
RMENVSSHKHFILDGFSELGALRPVLFLPFFIMFVVSLSANSLLLYVIVSQRSLHSPMCVLIAGMACMDLSLPLFFVPHMLLSFLLDWRGISLSGCLTQMYFVHLLGAFQSTLLLWMALDRYFAICTPLYYHERMALPSFLKFVVPVLIRNVFMVSLVVSLAGSLPFCAANVMEHCFCEHMALVQLACGSTAVNSLVGLISVFLIPVVDFILIAASYVIIFSSVLSSGKSGVKALHTCVTHIVVITVSLTIILMAFLSYRIRNGLPVAGRVFFSIMYLLFSSCFNPIIYGLRTAEIRQHILKTLRCGRFVRTVNYS
>LOCXPOR215.443.HIT1.OR.2R.316.7tm_4.exons1.CAKALS010000005.1.Sebastes_miniatus
RMENVSSHKHFVLDGFSELGALRPVLFLPFSIMFVVSLSANSLLLYVVVSQRSLHSPMCVLIAGMACVDLSLPLFCVPHMLLSFLLDWRGISLSGCLTQMYFIHFVAAFQSTLLVWMALDRYFAICTPLYYHERMSLPSFLKFIVPLVVRNFLLITLFVGLAGSLSFCTTNVMNHCFCEHMALVQLACGSTTVNNVVGLLTIFLNPVADFIFIAASYVVIFSSVLSSGKSGVKALHTCVTHIVVITVSLTIALVAFLSYRIRNGLPAAVRVFISTMYLLFPSCFNPIVYGIRTAEIRQHILKTLTGGRFVRTEPRS
>LOCXPOR214.444.HIT1.OR.2R.301.7tm_4.exons1.CAKALS010000005.1.Sebastes_miniatus
MLNSTQVSHFTLAAYFDTGGFKYLYFMVVMSLYVFIVSANVLLIVVICSNRSLHEPMYLFLCSLFVNELYGSTGLFPFLLVQILSDIHTVAAPLCFTQIFFVYSYGNIEFLNLTIMSYDRYLAICYPLQYNTRMTWNKVVVLIAVIWLLTFLVNFVTLTLIVPLQLCGNVINKVYCDNHSIVKLACYDTTVNNIYGLIVSSLAIFCPLILILYSYIKILKVCYSGSKQTRQKAVSTCTPHLASLLNFSFGASFEILQSRFNMNNLPNMLRMFLSLYFLTCPPLFNPVMYGLKLAKIRVACK
>LOCXPOR213.445.HIT1.OR.2R.300.7tm_4.exons1.CAKALS010000005.1.Sebastes_miniatus
MNSTQVSYFTLAAYFDTGGFKYLYFMVVMSLYVFIVSANVLLIVVICSNRSLHEPMYLFLCSLFVNELYDSTGLFPFLLVQILSDIHTVAAPLCFTQIFFVYSYGSIEFLNLTIMSYDRYLAICYPLQYNTRMTWNKVVVLIAVIWLLIFLVNFATLPLIVPLQLCGNVINKVYCDNHSIVKLACYDTTVNNIYGLIVSSFAIFCPLILILYSYIKILKVCYSGSKQTRQKAVSTCTPHLASLLNFSFGASFEILQSRFNMNNLPNMLRMFLSLYFLTCPPLFNPVMYGLKLAKIRVACK
>LOCXPOR212.447.HIT1.OR.2R.307.7tm_4.exons1.CAKALS010000005.1.Sebastes_miniatus
MINSTQVSYFTLDAYFHTGTFKYFYFMIVVCLYVFIVCANVLLIVVICSNRSLHEPMYLFLCSLFVNELYGSTGLFPFLLVQILSDIHTVAAPLCFLQMYSLHTYGAVEYLNLAVMSYDRYLAICCPLQYNTRMTHNKIATLIALTWLYPLLACIFIIYLNSHSQLCGNIIYKVYCDSHSVVKLACSEAHVVNAYGLIASFGTIFGALMFILYTYIKILIVCFSGCKQTRQKAVSTCTPHLASLFNFSVGASFELLQSRFDMNNVPNMVRIFLSLYFLTCPPLFNPVLYGLKMSKIRVVGKSLMSNV
>LOCXPOR211.449.HIT1.OR.2R.307.7tm_4.exons1.CAKALS010000005.1.Sebastes_miniatus
MNSTQVSYFTLAAYFDTGGFKYLYFIVIMSLYLLIVSANVLLIVVICSNRSLHEPMYLFLCSLFVNELYGSTGLFPFLLVQILSDIHTVAAPLCFLQVYCVHSYGAVEYLNLAVMSYDRYLAICYPLQYNTRMTRDKIAALIAVTWLYPCCAMVVSLSLSSPLQLCGNIIHKVYCDTHSVLKLACSDTNVINIYGLIATFSTISVSLLVILYTYIKILKVCFSGCKQTRQKAVSTCTPHLASLLNFSIGASFEIIQSRFNMSSVPNVLRIFLSLYFLTCQPLFNPVLYGLKMSKIRAICKSLISNAD
>LOCXPOR210.450.HIT1.OR.2R.304.7tm_4.exons1.CAKALS010000005.1.Sebastes_miniatus
MINTTQVLHFTLSAYFNTGLFKYLHFIIIMSLYVFIISANLLLIVVICSNRSLHEPMYLFLCSLFVNELYGSTGLFPFLLVQILSEVHTVSAPLCFLQNFLLFFYGGVELLNLAVMSYDRYLAICYPLQYNMRMTSNKIAMLIAVAWLYPFLTCVVMILLSSSLQLCGNIINKVYCVNYSLVKLACSDAHVVNTYGLIASFGTIFVPLILILYTYMKIFKVCFSGSKQTRQKAVSTCTPHLASIFNFSFGAGFEILQNRFNMNGVPNMFRIFLSLYFLTCQPLFNPVMYGLNLSKIRVTCKSLI
>LOCXPOR209.451.HIT1.OR.2R.304.7tm_4.exons1.CAKALS010000005.1.Sebastes_miniatus
MINSTQVFYFTLSAYFNTGLFKYLHFIIIMSLYVLIISANLLLIVVICSNRSLHEPMYLFLCSLFVNELYGSTGLFPFLMVQILSDIYTVSAPLCFLQNFLIFFYGAVEYLNLAVMSYDRYLAICYPLQYNTRMTSNKIAMLIAVAWLYPLFICVVMIVLSSSLQLCGNIINKVYCINYSLVKLACSDAQVVSTYGLVATFGTIFVPLILILYTYLKIFKVCFSGSKQTRQKAVSTCTPHLSSLLNFSFGCCFEIIQSRFNMNGVPNMLRIFLSLYFLTCQPLFSPVMYGLNLSKIRRTCKSLI
>LOCXPOR208.452.HIT1.OR.2R.307.7tm_4.exons1.CAKALS010000005.1.Sebastes_miniatus
MMNSTQVSYFTLTAYFHTGMFKYLYFIIIMCLYVLIISANVLLVVVICSNRSLHEPMYLFMCSLFVNELYGSTGLFPFLLVQILSDVHTVAAPLCFLQIFIVYSYVCVELLNLAAMSYDRYLAICYPLQYNTRMPFNKIAFLIALAWFYASVACFVPITLSVHLQLCGNVINKVYCDNYSIVKLACSNTTVNNIYGLIGTFAVIICPLSLILFSYMRILRLCFSGCKQTRQKAVSTCTPHLASLLNFSFGAFFEIIQSRFNMNGLPFMIRIVLSLYFLTCQPLFTPLLYGLNMSNIRVICKKQFFSK
>LOCXPOR207.453.HIT1.OR.2R.306.7tm_4.exons1.CAKALS010000005.1.Sebastes_miniatus
MMMNSTQVSYFSLTAYFDTGDLTYLYFIIIMCLYVLIISANVLLVVVICSNRSLHEPMYLFLCSLFVNELYGSTGLFPFLLVQILSDIHTVAAPLCFLQIFCLYSYGGVEYLNLAVMSYDRYLAICYPLQYNTRMTSNKIAALIAVTWFCPLLLCLVMASLSSSLRLCGNIINKVYCDNYSIVKLACSDTTVNNIYGLIISTLSIFCPLILIFYTYIKILRVCFSGCKQTRQKAVSTCTPHLASLLNFSCGACFEILQSRFNMNNLPNMLRIFLSLYWLTCQPLFNPLLYGLNMSKICIICRNRLF
>LOCXPOR206.454.HIT1.OR.2R.307.7tm_4.exons1.CAKALS010000005.1.Sebastes_miniatus
MMNSTQVPYFSLTAYFDTGLFKYLYFIIIMCLYVLIISANVLLIVVICSNRSLHEPMYLFLCSLFVNELYGSTGLFPFLLVQILSDIHTVAAPLCFLQIFCVYTYASIQFSNLAVMSYDRYLAICCPLQYNTRMTHNKVITFIALTWLYPFIAIYILISLSVPLQLCGNIITKVYCDNYSIVKLACSDTRVSNIYGIVYTFTTVILVLLIFYTYIKILRVCFSGCKQTRQKAVSTCTPHLASLLNFSFGCFFEIIQNRFNMKYVSNMLRIILSLYWLTCQPLFNPVLYGLKITKIRITCKSVLFGKM
>LOCXPOR205.455.HIT1.OR.2R.307.7tm_4.exons1.CAKALS010000005.1.Sebastes_miniatus
VMNSTKFSYFTLSPFFDTRPFEYLYFIIVMSLYVLIICANLLLIVVICSNRSLHEPMYLFLCSLFVNELYGSTGLFPFLLVQILSDIHTVAAPLCFTQIFCVYTYANVEFCNLAVMSYDRYLAICYPLQYNVHMTYNKTAVLIALTWLYPFIAIGVLISLSGSLQLCGNVINKVYCDNYSIVKLACSDTTVNNIYGMIYTAATICVVLLIFYTYMKILKVCFSGSKQTRQKAVSTCTPHLASLLNFSFGAFFEIIQSRFNMNNLPNMLRIVLSLYWLACQPLFNPLLYGLNLTKICMMCKTLIFGKM
>LOCXPOR204.456.HIT1.OR.2R.309.7tm_4.exons1.CAKALS010000005.1.Sebastes_miniatus
MMINSTQVSYFTFTAYFDIGLFKYLFFIIIMSLYVLIVCANLFMVVVICSNRSLYEPMYLFLCSLFVNELNGSTGLFPFFLVQIISDIHTVAAPLCFLQIFCLYIYANVQFYNLAVMSYDRYLAICCPLQYNTRMTHNKVAMLIALTWLFPLLNIIVMMSLSTSLQLCGNIINRLYCDNYSIVKLSCSDTTVNNIYGLSYVFTVLIVLAVLICYSYMRILKVCYSGSKQTRQKAFSTCTPHLASLLNFSFGCFFEVIQGRLNMNGVPVMLRIFLSLYFLTCQPLFNPLIYGLNLTKIRIICKSLVFGKM
>LOCXPOR203.458.HIT1.OR.2R.319.7tm_4.exons1.CAKALS010000005.1.Sebastes_miniatus
MLNSTSSTLSYFILEAYVHVGTLRYFYFIITAMLYVVIVIVNTSLVVVICSNRSLHEPMYLFLCSLFVNELYGSTGLFPFLLVQILSDIHTVAAPLCFLQIFCLYSYANIELCNLAVMSYDRYLAICCPLQYNTRWTFNKVFIFIVVIWLYSFVRCIINISLNIRLTLCGNVINSLYCRNYLIIKLACSDTHVNNIHGLFGVVLSILVPLLPILFSYMRILRVCFSGSKQTRQKAVSTCTPHLASLLNFSFGCLFEILQSRFDMNGVPRAMRIILSLYFVILQPLLNPIIYGMQMSKIRNTCKRLFCCKMMISHREPML
>LOCXPOR202.459.HIT1.OR.2R.311.7tm_4.exons1.CAKALS010000005.1.Sebastes_miniatus
STLSYFILSTYIHVGTLRYLYFMITAMLYVVIVIVNIFLIVVICMNRSLHEPMYLFLCSLFVNELYGSTGFFPFLLVQILSDIHTVAAPLCFLQIFCLYTYAHVEYLNLALMSYDRYLAICYPLQYNTRMTFNKAVIFIVVLWLYSFVKFLITLFLNIRLTMCGNVINSLYCHNYLVVKLACSDTQVNNYYGLFGTVLTILVPLLPILFSYMRILKVCFSGCKQTRQKAVSTCTPHLASLLNFSFGCCFEILQSRFDMSGVPRVMRIILSLYFLIIQPLLNPFMFGLQMTKIRNTCKHVLCYKMLGCRRDT
>LOCXPOR201.460.HIT1.OR.2R.314.7tm_4.exons1.CAKALS010000005.1.Sebastes_miniatus
NSTSSTLSYFILEAYVHVVNLKYLYFMITAVLYIVIVNTFLIVVICSNRSLHEPMYLFLCSLFVNELYGSTGLFPFLLVQILSDIHTVSAPLCFLQIFCVYTYGNIEICSLAIMSYDRYLAICYPLQYNTCMIFNKALYFIIVVWFYCCVKFLITLSLNIRLTLCGNIINSLYCHNYLVVKLACSDTQVSNYYGLFGTVLSILVPMLPILFSYMEIFKVCFSGSKQTRQKAVSTCTPHLVSLLNFSFGCCFEVLQSRFDMTSVPRVLRMILSLYFLIIQPLLNPFMFGLQMTKIRNTCKHVLCYKMLGCRRDTM
>LOCXPOR199.461.HIT1.OR.2R.305.7tm_4.exons1.CAKALS010000005.1.Sebastes_miniatus
FVGEVLEDSGPDLVQIHAVDDGVDEGRDHQELCSQRVLQRLQRAAAAAVTGIHDVEHQRAEEDEQRGEVRQTRLYELPAVGVQPERGSDQVGVGHQDQDGLQDVRERQHEAVDVVDRRVGARQLHHLPVGAEDLLDVASAERQVGGQRDADRRLQQREAPGEQQQLRHPLPRHQRLVLQRLTDGEVAVVRHDGQTGELAEDVTVNAKQLRQTAGVRDGVRVGQKVVKQLRVETGRSADAVKTQVAHEDVDRLVERLLQTDGDDERHVDEDRQDVRHQSEGEERLAVGQRVIETLKLQHQLRLILH
>LOCXPOR199.461.HIT1.OR.2R.305.7tm_4.exons1.CAKALS010000005.1.Sebastes_miniatus
MENKSELVLELQGLNDSLTNRQTFFAFALMSYVLTIFVNVTLIVTVCLEKTLHQPIYVFMCNLCFNGICGASSFYPKLLHDLLADSHAITYSGCLAQLFGVYCYVFCEFTSLTVMAYDRYLAICKPLQYQTLMTGQRVAQLLLLTWCFSLLETAIGVTLTANLPLCRRHVKKIFCTNWEVVKLSCSDTTVNNIYGFVLTFSHILQTVLILVSYTHLVRASLRLHSDRRKFVQTCLPHLATLLVFLGSLMFDIMYSRYGGGGGTLQALQNALAAEFLVVPPLINPIIYGMNLHQIRTRILQNFTHK
>LOCXPOR52.462.HIT1.OR.2R.305.7tm_4.exons1.CAKALS010000005.1.Sebastes_miniatus
MINSTQVSYFSLTAYFDTGLFKYLYFIIIMCLYVLIISANVLLIVVICSNRSLHEPMYLFLCSLFVNELYGSTGLFPFLLVQILSDIHTVAAPLCFLQIFCLYSYGGVEFLTLAVMSYDRYLAICYPLQYNTRMTHTKVTVLTALIWFYPLVVNMYIVSGLTVPLRLCGNVINKVYCDNYYVVKLACSDTSVNNIFGLAHMFTVIFALIILILFSYMRILRVCFSGSKQTRQKAVSTCTPHLASLLNFSFGCFFEIVQSRFNISNLPNMFRVFLSLYWLTCQPLINPLLYGLKMSKIRIICRSLL
>LOCXPOR53.463.HIT1.OR.2R.309.7tm_4.exons1.CAKALS010000005.1.Sebastes_miniatus
MMNSTQVSYFALVAYFDTGLFKYLYFLLIMSLYVFIVSANVLLIVVICSNRSLHEPMYLFLCSLFVNELYGSTGLFPFLLVQILSDIHTVAAPLCFLQIYLIHFYGSVELFTLGVMSYNRYLAICCPLQYNSRMSGGRVAVLTAFVWFYSVLVTVVMMSLSVPLQLCGNMINKVYCDNYSIVKLACSDTTVNNIYGIVYIFTVIVSLIILILFSYMRILRVCFSGCKQTRQKAVSTCTPHLASLLNFTFGAFFEIVQGRFNMKYVPNMLRVFLSLYWLTCQPLFNPLLYGLNMSKIRIICRGLALGRRL
>LOCXPOR195.464.HIT1.OR.2R.305.7tm_4.exons1.CAKALS010000005.1.Sebastes_miniatus
MNVSVSSAPPITFTVYSSLSLHSVALVVCVLVFYVSGLCVNLLLVLVICSEPGLHRPMYVLLVNLSLSGVMGSTSACPHIIKHLLSARQETSLAACLAQVFFTNVYGGCIFCILALMAYDRYVSICKPLLYHAIVTPARVRAMLLLVYFTLGSTSAVQVYLTSGLRLCRHSVDKLLCDGLAIANLSCTETPLIGVYGLCCALGLVVLPCFLVILSYVHIFTVILKTSKESQMRALQTCTPHLVTFVNFSVASFFGVIYNRLSHEVPKAANVFTFFTFFVIPPLLHPIIYGIKMKEIRQSINKMMK
>LOCXPOR55.465.HIT1.OR.2R.309.7tm_4.exons1.CAKALS010000011.1.Sebastes_miniatus
MDNVSLITVFVLSGLNETKNHRVALFSLTLLCYCFIVLVNVSLIVTIILDKNLHEPMYILLCTFCMNGLYGATGFYPKFLWDLLSPVHVISYSGCLVQALVMYSFACSDLSILAVMAYDRYVAICRPLEYHSIMSRPRLFLLVCFSWLTPFCIIGTNIILTSRLKLCSPFIARLFCVNWIIVKLACFPADTLVNNIVAYMTIIIYVFHGFFIVWSYMYLIKTCVNSIENRAKFMQTCVPHLVSLLTFLVAILFDVMNMRFGSKGFPQTLQNFVAIEFLIIPPIMNPLIYGFKLTKIRNRIRGVITFTTK
>LOCXPOR56.466.HIT1.OR.2R.309.7tm_4.exons1.CAKALS010000011.1.Sebastes_miniatus
MDNVSLITVFVLSGLNETKNHRVALFSLTLLCYCFIVLVNVSLIVTIILDKNLHEPMYILLCTFCMNGLYGTTGFYPKFLWDLLSPVHVISYSGCLVQALVMYSFACSDMCILVVMSYDRYVAICRPLEYHSVMSRPRLFLLVCFSWLIPFCIVGTNIILTSRLKLCSPFIARPYCVNWIIVKLACFPADTLVNNIVAFITIIIYVFHGFFITWSYMYLIKTCVNSIENRAKFMQTCVPHLVSLLTFLVTILFDIMQIRYGSKDLPVTFQNFIAIEFVIIPPIMNPLVYGFKLTKIRNRILGVLTFKNK
>LOCXPOR57.467.HIT1.OR.2R.309.7tm_4.exons1.CAKALS010000011.1.Sebastes_miniatus
MDNVSLITVFVLSGLNETKNHRVALFSLTLLCYCFIVLVNVSLIVTIILDKNLHEPMYILLCTFCMNGLYGTTGFFPKFLWDLLSPVHVISYSGCLVQALVMYSFACSDLSILAVMAYDRYVAICRPLEYHSIMSRPRLFLLVCFSCLTPFCIIGTNIILTSRLKLCSPFIARLFCVNWIIVKLACFPADTLVNNIVAYMTIIIYVFHGLFITWSYMYLIKTCVNSIENRAKFMQTCVPHLVSLLTFLVTILFDIMQIRYGSKDLPGTFQNFIAIEFLIIPPMMNPLIYGFKLTKIRNRIRGVLTFKNK
>LOCXPOR58.469.HIT1.OR.2R.309.7tm_4.exons1.CAKALS010000011.1.Sebastes_miniatus
MENSTYPLYFNLTMFVNIGNYRYPTFVLCLLLYACIISANLVIIVVISREKTLQEPMYIFIMCLSINSLYGSAGFFFRFLRDLLYDTHLIPRSACFTQIYVIYTYASYELTLLSIMAYDRYVAVCQPLHYHSKITSKMVSKLVAFACIYPVLAVAICLYLSSRLPLCGNRIPKVYCANWPVVKLSCVSTVMNNLVGMFVTVSTVFLPLAFVLYTYVRIFLICRKRSSEFKSKVIQSCLPHIVTFVSYSIAVFCDIALSRINLAELNPFLAIMLSLEFVVIPPIVNPLVYGLKLPQIRKCILSMLSCSKP
>LOCXPOR59.470.HIT1.OR.2R.307.7tm_4.exons1.CAKALS010000011.1.Sebastes_miniatus
MENSTEIVSFVLAAYGNIGELKYLYFTIMLLWYLSICVFNTFLIVVIYMDRRLHEPMYILSCNLFVNEIGGSTTVYPILLSQMFSDTHEVTLPWCFLQMCCLYTCVSVEFCSLAAMAYDRYVCICHPLHYNVIMSTGRVGVIILIIWMYSFVNFIFSFSLVIKLTFCGNVIDKVFCDHHLVIKLACSVSILHSISDLLFAFMTIVIPFNLILVSYMNILSVCLNTSKENKQKAVNTCTPQIVSLSNLFVGCFFHFVDSRFNVAHVPDKVRIILSVYLLVCQPMITPFMYGLNLTKVRQSCKRFLFDR
>LOCXPOR60.471.HIT1.OR.2R.305.7tm_4.exons1.CAKALS010000011.1.Sebastes_miniatus
MENSTEIVSFVLAAYGNIGKLKYLYFTIMLLWYLSICVFNTFLIVVIYMDRRLHEPMYILSCNLFVNEIGGSTSVYPLLLSQMFSDTHEVTLPWCFLQMCCLYTCGSVEFCSFAAMAYDRYVCICHPLHYNVIMSTGRVGVIILIIWMYSFVNFIFSFSLVINLTFCGNVIDKVFCDHHLVIKLACSVSILHSISDLLFAFVTMVIPFILISVSYMKILSICLNTSKENKQKAVTTCTPQIVTLSNMFVGCIFHFMDSRFDAAHVPDKVRIILSVYLLICQPMITPFMYGLKLPKIRQSCKRFLF
>LOCXPOR61.472.HIT1.OR.2R.315.7tm_4.exons1.CAKALS010000011.1.Sebastes_miniatus
MSNTSGIVLFSLSGFSATVNYRVTLFSLTLVCYCLIVVVNVCLILTIILDQNLHEPMYVFLCSLCINGLYGAAGFYPKFVFDLLSDIQVISYEGCLLQVFVIYSNTKIDYSILVLMAYDRYVAICRPLEYHSVMSVRKTAVLLGFSWLVPLCCELMVGTLTSTLKLCGSHIDKLYCENWSVVKLACGSTRANDIVGLIVIAFYCAHVLIIVCSYVQLIKSALKSREGRRKFTQTCVPHLLCLLNVTAALLFDVMYSRYGSASVPQTLKNFMAIQFLIIPPIINPVIYGLILTKIRKRMIYLCMMAAQRLRLTLKV
>LOCXPOR62.473.HIT1.OR.2R.315.7tm_4.exons1.CAKALS010000011.1.Sebastes_miniatus
MSNTSGIVLFSLSGFSATVNYRVTLFSLTLVCYCLIVVVNVSLILTIILDQNLHEPMYVFLCNLCINGLYGTAAFYPKFVFDLLSDIQVISYKGCLLQIFVIYTYATIDFSILALMAYDRYVAICRPLEYHTIMSVRRMAMFIAISWLVPFLCEVMVIGLTSTLKLCGSNIDKLYCENWSVVKLACSSTGANNIVGLIIIAFYCVHVIFIVCSYVQLVKSALKSREGRRKFTQTCVPHLLCLLNVTAALLFDVMYSRYGSASVPQNVRNFMAIQFLMMPPILNPIIYGLILTKIRYRLATLCMIAVQRFKLRPKV
>LOCXPOR63.474.HIT1.OR.2R.318.7tm_4.exons1.CAKALS010000011.1.Sebastes_miniatus
MENSTHSFYLNLTMFMNIGHYRYLAFVFCLLIYSFIVSANFAMILIIIRERTLHEPMYIFIAFLSFNSLYGSAAFFPRFLVDLLSDTHLISRPACFTQIYIIYTYASYELTILSIMAYDRYVAVCHPLHYHRKMNTKTVYTLAFIAWVCPACNLTITLTTIVKLPLCGNTIQKVYCASWNIVKLSCVATAVNSIVATLGAIAIAAIPFSFIFYTYLRIVIACWKKSSEARGKVLQSCLPHVISFAIFSITSLTDAALSRRNLEEKNPFASVILSLEFLIIPPVMNPLVYGLKLPEIRKHIFKISCLKPRTKKDSCRTL
>LOCXPOR64.475.HIT1.OR.2R.320.7tm_4.exons1.CAKALS010000011.1.Sebastes_miniatus
MENSTYSFYFNLTMFMNLGHYYYPAFVFCLLIYSFIVSANFAMILIIIREKTLHEPMYIFIAFLSFNSLYGSSGLFPRFLMDLLSDTHLISRPACFTQIYIIYTYTSYELTILSIMAYDRYVAVCHPLHYHRKMNSKIVYTLSFIAWVCPACNLTITISTLVKLPLCGNTIQKIYCASWNIVKISCVTTAVNSIAATLGAIAMAAIPFSFIFYTYLRIVVACWKKSSEVRGKVLQSCLPHVISFAIYSVTSLTDAALTRRNLEELNPFGAVILSLAFIVIPPVMNPLVYGLKLPEIRKHIFKISCLKPRAKKNSRRTVPS
>LOCXPOR65.476.HIT1.OR.2R.304.7tm_4.exons1.CAKALS010000011.1.Sebastes_miniatus
MDNRTVSFYFNLTMFVNIGHYRYPAFVFCLLLYSFIVCANLVIILVISRERTLHEPMYIFIACLSVNSLYGSTGFLPRFLMDLLSDTHLISRPACLTQIYIIYTYAPYELTILSIMAYDRYVAVCHPLHYHRKMTSKTVFKLAALAWIVPTFGITTCIYLAARLPLCGNEIQKVFCANWNVVKLACVTTVVNNIVGLLLTIVTAFLPLFYVLYTYSRIVVVCLKSSAEFKGKVLQSCLPHVVSFVIYSITAFCDIALSRYNIEEINPYVAVILSLEFVVIPPVLNPLVYGLKLPEIRKHILRML
>LOCXPOR66.477.HIT1.OR.2R.304.7tm_4.exons1.CAKALS010000011.1.Sebastes_miniatus
MENSTQSFYFNLTMFMNIGHYRYLVFVFCLLIYSFIVSANFAMILIIIQQRTLHEPMYIFIAFLSINSLYGSAGFFPRFLMDLLSDTHLISRPACFTQVYIIYTYASYELTILSIMAYDRYVAVCHPLHYHRKMNFKTVYTLAFFAWFCPAVYLVVSIDLVVKLPLCGNTIQKIYCANWNIVILSCVTAGVNSIVALLGAVVIAFLPFGFILYTYLRIVVACWKKSSEVRGKVLQSCLPHVISFLIYSVTSFSDTILSRLNLEEINPFLAVFLSLEFIVFPPVLNPLVYGLKLPEIRKHIVRMV
>LOCXPOR67.478.HIT1.OR.2R.309.7tm_4.exons1.CAKALS010000011.1.Sebastes_miniatus
MDNVSVITMFTLSGLSGTTNYRVILFVLTLLCYSVIWLVNLTIIVAVIVDRKLHEPMYIFLCNLCINGLYGTAGFYPKFLMDLLSTTHVISYTGCLLQGFVLHSSAAADFSLLVLMAYDRYVAICRPLMYHSVMTKQRVCVFMFIAWLLPLYLLFMSTITTSTSRLCGSHIPRIYCVNWLVAKLACSASITNIIIPAFNYTFYFSHCGFVCGSYIYMIRTCIKSKENRSKFMQTCIPHLFCLLVVVVSLLFDLLYMRFGSKELPQSAQNFLAMEFLILPPIVNPLMYGFKLTKIRNKIQNFVCGLRSVF
>LOCXPOR68.480.HIT1.OR.2R.304.7tm_4.exons1.CAKALS010000011.1.Sebastes_miniatus
MDNVSVITMFTLSGLSGTTNYRVILFVLTLLCYSVIWLVNLTVIVAVIVDRKLHEPMYIFLCNLCINGLYGTAGFYPKFLMDLVSTTHVISYTGCLLQGFVLHSSVSADVSLLLLMAYDRYVAICRPLRYHSVMTKQRVCVFLFIAWLTPIYLVFMGTITTSRSRLCGSHIPRIYCVNWLVGKLACSASIANIAIPAFNYTFYFGHFVFIIWSYVCLVRTCLTSKENRAKFMQTCLPHLFCLLIFFVCFTFDLLYMRFGSKDILQSAKNFMSIEFLLIPPVINPLIYGLKLTQIRNRIIQFLCG
>LOCXPOR69.481.HIT1.OR.2R.301.7tm_4.exons1.CAKALS010000011.1.Sebastes_miniatus
MDNVSVTFFILSGLNYTVQQRIVLFALTLMWYSIILIANVVLIITIIVDRKLHEPMYIFLCNLCLNGLYGTAGFYPKFLMDLLSPSHVISYAGCFLQSFVIHSSSGSDLSILAVMAYDRYVALCCPLMYHSVMTTQNISLLVAFSWLLPLCCMFTNTMTIFQSKLCGSHIPKLYCSNSLIGKLACSTSIANITIAYFNIAIYLVHLFCLISSYMYLVRICLTSTQGRKKFMQTCVPHLISLFNFGFAVLFDLMYTRFGSSIVSQSLQNFMAIEFLLIPPVINPLVYGFKLTKIRNRIFGFI
>LOCXPOR70.482.HIT1.OR.2R.306.7tm_4.exons1.CAKALS010000011.1.Sebastes_miniatus
MDNVSVVRVFTLSGINETMNYRIAIFSITLLYYCLILFANITVIMIIIFDENLHEPMYILLCSFCMNGLYGTTGFYPKFLVDLLSSPQISYEGCLLQAFVMYSFACCELSILAVMAYDRYLAICRPLHYLSIMTKRRLSGLICFSWLTPLSIFSIIIFVTSTLRLCGSKIQKLFCANWIIVKLACSDSVSSDILSYATIIIYVLHGFFTIWTYMHIIRTCVRSKDDRVKFMQTCVPHLVSLSTFLVVIVFDLMYMRFGSTDLPQSLQNFIAIEFLLIPPMMNPLIYGFKLTKIRNRILGLVYVERK
>LOCXPOR71.483.HIT1.OR.2R.307.7tm_4.exons1.CAKALS010000011.1.Sebastes_miniatus
MDNVSVVRVFTLSGINETMNYRIAIFSITLLYYCLILFANITVIMIIIFDENLHEPMYILLCSFCMNGLYGTTGFYPKFLVDLLSSSPQISYEGCLLQAFVMYSFACCELSILAVMAYDRYLAICRPLHYLSIMTKRRLSGLICFSWLTPFCIFSISIFLTSTLRLCGSKIQKLFCANWIIVKLACSDSVSSDILSYATIIIYVLHGFFTIWTYMHIIRTCVRSKDDRVKFMQTCVPHLVSLVTFLVVILFDLMYMRLGSTDLPQSLQNFIAIEFLLIPPMMNPLIYGFKLTKIRNRILGLVYVERK
>LOCXPOR72.484.HIT1.OR.2R.309.7tm_4.exons1.CAKALS010000011.1.Sebastes_miniatus
MDNVSVVRSFILSGLNETHNYRATLFSLTLLYYCLILFFNITVIMIIILDENLHEPMYILLCSFFMNGLYGTAGFYPKFLVDLLSSSPQISYEGCLLQAFVMYSFACCDLSILAVMAYDRYLAICRPLHYLSIMTKRRLSGLICFSWLTPFCVCSFNVLLTSTLTLCGTNIERLFCANWVIVKLACSDNNTLSNSVAAYITILIYVSNGVFTVWTYMHIIRTCVRSKDDRVKFMQTCVPHLASLSTFAVAKGFDLMYIRFGSRDIHQSVQNFIAIEFLLIPPFIYPLIYGFKLTKIRNRILILVYFERK
>LOCXPOR73.485.HIT1.OR.2R.304.7tm_4.exons1.CAKALS010000011.1.Sebastes_miniatus
MDTRLNVTYVTFDGHVEVQKYRYLYFVIMFTAYIIIICSNFTIVYIIVIHKSLHEPMYIFIAALLINSVIYSTAIYPKLLIDFLSEKQIISYSACLIQWFTYYSLAGSEFFLLSVMAYDRYVSICKPLQYQTIMRKATVIISLILAWILPACQISVPMIVSANKKLCSFILKGIICNSTVHTLHCVSSRVLNIYGLFIFVSAVLLPLLFILFTYIRILIISYKSSRAVRRKAAQTCLPHLLVLINFSCLSAYDVLLVRMETEFPRTVRLIMALQMIMYHPLFNPIIYGLKMKEIFKHLKRLFCK
>LOCXPOR74.486.HIT1.OR.2R.302.7tm_4.exons1.CAKALS010000011.1.Sebastes_miniatus
MDDKLNATYITLGGHVEVNKYRYVYFLVIFTVYILIICSNSTILYLIFIHKNLHEPMYIFIAALLLNSVVVSTAIYPKLLVDILSEKQITSYSACLFQFYIFYAVASSEFFLLSAMAYDRYVSICKPLQYPTIMTKNTVSIFLFFAWLLPACHIVLPTILSAETKLCSLTLQGIFCNNAIYKLQCVSSRVITIYGVVALLDLAILPMLFIIFTYTKILIITHRSCREVRKKAAETCLPHLLVLISFSCLCAYDIAIVRLGSNFPKIVNSIMTLQTVLYHPLFNPIIYGLKMKEISKHLKRLF
>LOCXPOR74.487.HIT1.OR.2R.302.7tm_4.exons1.CAKALS010000011.1.Sebastes_miniatus
MDDELNATYITLGGHVEVNKYRYVYFLVIFTVYILIICSNSTILYLIFIHKNLHEPMYIFIAALLLNSVVVSTAIYPKLLVDILSEKQITSYSACLFQFYIFYAVASSEFLLLSAMAYDRYVSICKPLQYPTIMTKNTVSIFLFFAWLLPACHIVLPTILSAETKLCNLTLQGIYCNNAIYKLQCVSSRVITIYGVVALLDLAILPMLFIIFTYTKIIIITHRSCREVRKKAAETCLPHLLVLISFSCLCAYDIAIVRLGSNFPKIVNFIMTLQTVLYNPLFNPIIYGLKMKEISKHLKRLF
>LOCXPOR76.488.HIT1.OR.2R.302.7tm_4.exons1.CAKALS010000011.1.Sebastes_miniatus
MDDKLNATYITLGGHVEVNKYRYVYVLAIFTVYILIICSNSTILYLIFIHKNLHEPMYIFIAALLLNSVVYSTAIYPKLLVDILSEKQITSYSACLFQFYIFYAVGSSEFLLLSAMAYDRYVSICKPLQYPTIMTKNTVSIFLFFAWLLPACHIALPTILSAETKLCNLTLQGIFCSNAIYKLQCVSSRVITINGVVALLDLAILPMLFIIFTYTKILIITHRSCREVRKKAAETCLPHLLVLISFSCLSAYDIAIVRVGSNFPKIVNSIMTLQIVLYHPLFNPIIYGLKMKEISKHLKRLF
>LOCXPOR77.489.HIT1.OR.2R.308.7tm_4.exons1.CAKALS010000011.1.Sebastes_miniatus
MDDKLNATYITLGGHVEVNKYRYVYFFVIFTVYILIICSNSTILYLIFIHKNLHEPMYIFIAALLLNSVVLSTAIYPKLLVDILSEKQIISYSACLFQFYIVYAVGSSEFLLLSAMAYDRYVSICKPLQYPTIMTKNTVSIFLFFAWLLPACHTVLPTILSAETKLCSLTLQGIFCSNTIYKLQCVSSRVITIYGVVALLDLAILPMLFIIFTYTKILIITHRSCREVRKKAAETCLPHLLVLISLSCLCAYDSAIVRLGSNFPKIVNSIMTLQMALYHPLFNPIIYGLKMKEISKHLKRLFCQAKLV
>LOCXPOR78.491.HIT1.OR.2R.302.7tm_4.exons1.CAKALS010000011.1.Sebastes_miniatus
MDDKLNATYITLGGHVEVNKYRYVYFLVIFTVYILIICSNSTILYLIFIHKNLHEPMYIFIAALLLNSVVLSTAIYPKLLVDILSEKQITSYSACLFQFYMVYAVSSSEFLLLSAMAYDRYVSICKPLQYPTIMTKNTVSIFLFFAWLLPACHIALPTILSAETKLCNLTLQGIFCNNAIYKLQCVSSRLITINGVVALLNLAILPILFIIFTYTKILIITHRSCREVRKKAAETCLPHLLVLISFSCLCAYDIAIVRVGSNFPKIVNFIMTLQTVLYHPLFNPIIYGLKMNEISKHLKRLF
>LOCXPOR79.492.HIT1.OR.2R.302.7tm_4.exons1.CAKALS010000011.1.Sebastes_miniatus
MDDKLNATYITLGGHVEVNKYRYVYVLAIFTVYILIICSNSTILYLIFIHKNLHEPMYIFIAALLLNSVIYSTAIYPKLLVDILSEKQITSYSACLFQFYIFYAVGSSEFLLLSAMAYDRYVSICKPLQYPTIMTKNTVSIFLFFAWLLPACHIALPTILSAETKLCNLTLQGIFCNNAIYKLQCVSSRLITINGVFALLNLAILPMLFIIFTYTKILIITHRSCREVRKKAAETCLPHLLVLISFSCLSAYDIAIVRVGSNFPKIVNSIMTLQIVLYHPLFNPIIYGLKMKEISKHLKRLF
>LOCXPOR80.493.HIT1.OR.2R.308.7tm_4.exons1.CAKALS010000011.1.Sebastes_miniatus
MDDKLNATYITLGGHMEVNKYRYVYFLVIFTVYILIVCSNSTILYLIFIHKNLHEPMYIFIAALLLNSVVLSTAIYPKLLVDILSEKQITSYSACLFQFYIFYAVGGSEFFLLSAMAYDRYVSICKPLQYPTIMTKNTVSIFLFFAWLLPACHIALPTILSAETKLCSLTLQGIFCNNAIYKLQCVSSRLITIYGVVGLLDLLILPILFIIFTYTKILIITHRSCREVRKKAAETCLPHLLVLISFSCLCAYDIAIARLGSNFPKIVNSIMTLQIVLYNPLFNPIIYGLKMKEISKHLKRLFCQAKLV
>LOCXPOR77.494.HIT1.OR.2R.308.7tm_4.exons1.CAKALS010000011.1.Sebastes_miniatus
MDDELNATYITLGGHVEVKKYRFVYFLVIFTVYILIICSNSTILYLIFIHKNLHEPMYIFIAALLLNSVVFSTAIYPKLLVDILSEKQIISYSACLFQFYIVYAVGSSEFLLLSAMAYDRYVSICKPLQYPAIMTKNTVSIFLFFAWLLPACHIVLPTILSAETKLCNLTLKGIFCSNAIYKLQCVSSRVITIYGVVALLDLAILPMLFIILTYTKILIITHRSCREVRKKAAETCLPHLLVLISFSCLSAYDIATVRLGSNFPKIVNFIMTLQTVLYHPLFNPIIYGLKMKEISKHLKRLFCQAKLV
>LOCXPOR82.495.HIT1.OR.2R.308.7tm_4.exons1.CAKALS010000011.1.Sebastes_miniatus
MDDELNVTYITLGGHVEVHTYRYLYFLIMFIAYILIILFNFTIVYLIWIHENLHEPMYVFIAALLLNSVAFSTAMYPKLLIDYLSEKQIISYSACLFQFFLCYTLCGTEFLLLSAMSYDRYVSICKPLQYPTIMRKNTVSIFLVLAWLLPACQTSVPVIMSADMKLCNLTLEGIFCNNAIYSLHCVTTKVRTIYGYVALLNFAVFPVLFILFTYTRILIITYRSCREVRTKAAQTCLPHLLVLISFSCLCAYDVVIVRLGSNFPKIVNFIMTLQTVLYHPLFNPIIYGLKMKEISKHLKRLFCQAKLV
>LOCXPOR83.496.HIT1.OR.2R.307.7tm_4.exons1.CAKALS010000011.1.Sebastes_miniatus
FFLAMYGDMGQLKYLYFTLALLFYISVIFANTVLIVIIYVDRNLHEPMYIFLCNLFVNEIYGSTSLLPCLMDQILSETHEISVFYCFLQIFNIHTYVAIEFGTLTIMAYDRYVCICKPLHYNVIITKQIVQKVIIVIWIVSFIEVGVLLSFTISLKRCGAVINKVFCAHHLVVELSCSSDRTVSLIHDLVFGLIFTVAAPVSYISYTYVKILSVCLKGSKETRMKAFDTCTPHLASLISFVFACFYSLITQRFDMLSVPYPLCVFLSMYVVIITPLQNPIMYGLKLSKIRHACKHLWSLKTLQFYIF
>LOCXPOR84.497.HIT1.OR.2R.305.7tm_4.exons1.CAKALS010000011.1.Sebastes_miniatus
IDDGSNVTYITLDGHVELHKYKYLYFVITFTVYILIICSNSCIVCLICIHKNLHKPMYVFIAALLINSVLFSTAIYPKLLVDFLFEKQIISYSACFVQAIMYYTLIYSEFLLPAAMAYDRYVSICKPLQYPTIMKKTTVCMFLVLSWLVPAFETTVAVSLYNKLCSFTLKGIFCNNLLYNTQCVRSKPLSIYGVLILLNVAFLPVFFILFTYSRILIITYRSSREVRRKAAQTCLPHLLVLINYSCFVTYDVVTVRLGSDIPKTARLIMTLQIIMYHPLFNPIIYGLKMTEISKHLRMLFCQVKS
>LOCXPOR85.498.HIT1.OR.2R.301.7tm_4.exons1.CAKALS010000011.1.Sebastes_miniatus
MDEELNVTYITLSGYVEMEKYRYIYFVIMFTAYILIICFNSTIVYLIVIHQNLHEPMYIFIAALLINSVLFSTAVYPKLLMDFLSDKQIISQPLCYFQYFLFYSLGVSEFLLLSAMAYDRYVSICKPFQYPTIMRKTTISIFLVLAWLVPACQVAGSTAWSASRKHCNFTLKGIFCNNSVQKLHCVSSRALSVFGVIIMLNIVFFPILFILFTYTRILIITYRSSKEVRRKAAQTCLPHLLVLISFSLLGIYDISILRLESEFPKTARLIMTLQVVLYHPLFNPIIYGLKMTEISKHLRRL
>LOCXPOR86.499.HIT1.OR.2R.306.7tm_4.exons1.CAKALS010000011.1.Sebastes_miniatus
MDDALNVTYITLYGYVDMGINRYFLFIHMLMVFILAITFNLTIVYLIGINNNLHEPMYIFIAALLLNSVVTSTTVYPKLLIDILSEKSIISYSACLLQCYIYYSFSASDFLLLAAMAYDRYVSICKPLQYPTIMSKTTVCIILFLSWLLPAIQIVVPTLLSANLKLCKFTLKAIFCNNSYYSLYCVTSAARSLSDMISIFTMMILPILFILFTYTRILIISYRSSRNVRTKAAQTCTPHLVVLIGFSSVCLYDVLIVQLDMGSEIHFIMTLQAFLYYPLFNPVVYGLKMKEIFKHLKKLFCQTKMI
>LOCXPOR87.500.HIT1.OR.2R.303.7tm_4.exons1.CAKALS010000011.1.Sebastes_miniatus
MDDELNVTYITLGGYVEMGNYRYLYFFIMFIVYILAMTFSSTIVYLIGIHKNLHEPMYIFIAALLLNSIVYNTVMYPKLLSDFLSEKQIVSYSACLFQYFVYYTLSASDFFLLAAMAYDRFVSICKPLQYPTIMSQTTVSIILFLSWLVPVCEFGANTIAMSKKKLCNLNLKNVFCNNSIYKLFCVRSIALTVFDGFALLNMVLLPLLFILFTYARILIISYRSGKNVRKKAAQTCLPHLIVLICFSCLCAYDAIIIQLESDLHFMMTLQAFLYYPLFNPVIYGLKMKEIFKHLKRLFSQAKV
>LOCXPOR88.502.HIT1.OR.2R.307.7tm_4.exons1.CAKALS010000011.1.Sebastes_miniatus
MDSELNVTYLTFGGHVEVHKYRYLYFMIMFTAYILIICSNCTIVFLIVIHKNLHEPMYIFIAALLINSVLFSTAIYPKLLIDFLSEKQIISYSACLFQWFIYYSLGASEFLLLSAMAYDRYVSICKPLQYPTIMRKTTVCMFLTLAWILPAGQGSVTVLLSVINKHSVLCNFILKGIICNSTVQKLYCVRSRELNIYGLIVLVDLVLLPVLFILFTYTRILIITYRSSREVRRKAAQTCLPHLLALINFSCLSAFDILLLRMETDFPKTVRLIMTLQIILYHPLFNPIIYGLKMKEIHKHIRRLFCQ
>LOCXPOR89.503.HIT1.OR.2R.301.7tm_4.exons1.CAKALS010000011.1.Sebastes_miniatus
MDEELNVTYITLSGYVEMEKYRYIYFVIMFTAYILIICFNSTIVYLIVIHQNLHEPMYIFIAALLINSVLFSTAVYPKLLMDFLSDKQIISQPLCYFQYFLFYSLGGSEFLLLSAMAYDRYVSICKPFQYPTIMRKTTISIFLVLAWLVPACQVAGSTAWSASRKHCNFTLKGIFCNNSVQKLHCVSSRALSVFGVIIMLNIVFFPILFILFTYTRILIITYRSSKEVRRKAAQTCLPHLLVLISFSLLGIYDISILRLESEFPKTARLIMTLQVVLYHPLFNPIIYGLKMTEISKHLRRL
>LOCXPOR90.504.HIT1.OR.2R.306.7tm_4.exons1.CAKALS010000011.1.Sebastes_miniatus
MDDALNVTYITLYGYVDMGINRYFLFIHMLIVYILAITFNLTIVYLIGINNNLHEPMYIFIAALLLNSVVTSTTVYPKLLIDILSEKPIISYSACLLQCYIYYSFSASDFLLLAAMAYDRFVSICKPLQYPTIMSKTTVCIILFLSWLLPAIQVAVPTLLSANLKPCNFTLKAIFCNNSYYSLYCVTSVARSLAAMFNIFTLILLPILFILFTYTRILIISYRSSRNVRTKAAQTCTPHLVVLIGFSSVCLYDVLIIELDMGSEIHFIMTLQAFLYYPLFNPVVYGLKMKEIFKHLQKLFCQTKII
>LOCXPOR91.506.HIT1.OR.2R.304.7tm_4.exons1.CAKALS010000011.1.Sebastes_miniatus
MESELNATYITLDGYIEVSKYRYFYFCSIFTVYILIVCSNSTIVYLIVIHKNLHEPMYIFIAALLINSVLFSTAIYPKLFIDFLSEKQIISYSACLFQWFIYYSLGASEFLLLSAMAYDRYVSICKPLQYPTIMRKTTVCMFLILAWILPAGQGSVIMLLSAKKKLCNFILKGIICNSTVQKLHCVRSRVLNIYGLIVLVDLLLLPVLFILFTYTRILIITYRSNREVRRKAAQTCLPHLLVLINFSCLSAFDILLLRMETDFPKTVRLIMTLQIMLYHPLFNPIIYGLKMKEIHKHIRRLFCQ
>LOCXPOR92.507.HIT1.OR.2R.304.7tm_4.exons1.CAKALS010000011.1.Sebastes_miniatus
MDSELNVTYLTFGGHVEVHKYRYLYFIIMFTAYILIICSNCTIVYLVVIHKNLHEPMYIFIAALLINSVLFSTAIYPKLFIDFLSEKQIISYSACLFQWFIYYSLGGSEFLLLSAMAYDRYVSICKPLQYPTIMRKSTVCMFLILAWILPAGQFSVLILLSAKKKLCNFILKGIICNSTVQKLYCVRSRVLNIYGLAVLVDLLLLPVLFILFTYTRILIITYRSSREVRRKAAQTCLPHLLVLINFSCLSVFDVILLRMEADFPKTVRLIMTLQIMLYHPLFNPIIYGLKMKEIHKHIRRLFCQ
>LOCXPOR93.508.HIT1.OR.2R.306.7tm_4.exons1.CAKALS010000011.1.Sebastes_miniatus
MDDTLNVTYITLYGYVDMGINRYFLFIHMLMIFILAITFNLTIVYLIGINNNLHEPMYIFIAALLLNSVVTSTTVYPKLLIDILSEKPIISYSACLLQCYIYYSFSASDFLLLAAMAYDRFVSICKPLQYPTIMSKTTVCIILFLSWLLPAIQVAVPTLLSANLKPCNFTLKAIFCNNSYYSLYCVTSAARSLADMFNIFTLILLPILFILFTYTRILIISYRSSRNVRTKAAQTCTPHLVVLIGFSSVCLYDVLIIELDMGSEIHFIMTLQAFLYYPLFNPVVYGLKMKEIFKHLKKLFCQTKII
>LOCXPOR94.513.HIT1.OR.2R.303.7tm_4.exons1.CAKALS010000011.1.Sebastes_miniatus
MDDELNVTYITLGGYVEMGNYRYLYFCIMFIVYILAMTFNLTIVYLIGIHKNLHEPMYIFIAALLLNSIVYNTVMYPKLLSDFLSEKQIVSYSACLFQFFVYYTLSASDFFLLAAMAYDRFVSICKPLQYPTIMRQTTVIIILVLAWLVPVCEMGASTIAITKKKLCNLNLKNVFCNNSIYKLFCVRSIALNIYDMFAMLNMALLPLLFILFTYARILIISYRSSKNVRKKAAQTCLPHLIVLICFSCLCAYDVIIIQLESDLHFIMTLQAFLYYPLFNPVIYGLKMKEIFKHLKRLFSQAKV
>LOCXPOR95.514.HIT1.OR.2R.306.7tm_4.exons1.CAKALS010000011.1.Sebastes_miniatus
MDSELNVTYITFGGHVEVHKYRFLYFMIMFTAYILIICSNSTIVFLIVIHKNLHEPMYIFIAALLINSVLYSTAIYPKLLIDFLSEKQIISYSACLFQWFLYYSLSGSEFLLLSAMAYDRYVSICKPLQYPTIMRKSTVCMFLILAWILSVGQCSVTQILSAKKKLCNFILKGIVCNSTVHKLHCVPSRELNIYGLIVLVNLVLLPVLFILFTYTRILIITYRSSREVRRKAAQTCLPHLLVLINFSCLITYDVLVIRLETVFPKTARLIMSLQMILYHPLFNPIIYGLKMKEIYKHLKRLFCKTV
>LOCXPOR96.251.HIT1.OR.2R.306.7tm_4.exons1.CAKALS010000011.1.Sebastes_miniatus
MDSELNVTYITFGGHVEVHKYRYVYFVIMFTAYILIICSNSTIVFLIVIHKNLHEPMYIFIAALLINSVLFSTAIYPKLFIDFLSKKQIIPYSACLFQWFIYYSLIGSEFLLLSAMAYDRYVSICKPLQYPTIMRKTTVCMFLILAWILPAGQVSVTQILSAKKKLCSFILKGIICNSTVHKLHCVPSRELNIYGLIVLVNLGFLPVLFILFTYTRILIITYRSSREVRRKAAQTCLPHLLVLINFSCLITYDVLIIRLETNFPQTARLIMSLQILLYHPLFNPIIYGLKMTEISKHLKRLFCKML
>LOCXPOR97.252.HIT1.OR.2R.308.7tm_4.exons1.CAKALS010000011.1.Sebastes_miniatus
MDDELNVTYITLGGHVEVDKYRYVYFVIIFIVYILIICSNCTIVYLIVIHKNLHEPMYIFIAALLLNSVLFSTTIYPKLLIDFLSEKQIISYSACLFQFQVFYSFGGSEFLLLAVMSYDRYVSICKPLQYPTIMRKTTVSIFLGLAWLLPASQVAVPTALSAKERLCSSTLNAIFCNNTVYKLQCVISKALIIRDMIILLNIALLPVLFILFTYTRILVITYRSSREVKRKAAQTCLPHLIVLINFSCLCAYDVITVGLETDFPKIVNVIMALQIVMYHPLFNPIMYGLKMKEIYKHLKRLFCPAKTN
>LOCXPOR98.253.HIT1.OR.2R.311.7tm_4.exons1.CAKALS010000011.1.Sebastes_miniatus
MKSNNSLNSFYFQFTLFVDYGPLRYLLFSLCMLIYMTIISANVIIIVIVYLEKSLHQPMYIFICCLSFNSVYGTAGFFPRFLMDILSDTHLISRPSCFVQLHVIYSCAACEPLILGIMAYDRFVAICQPLHYHSKMTFMVVRYLVIFAVLYPAFAVGVCVYLTVRLPLCGYKVHRLFCSVVHLSCVDTTVNRIAGSVFTTTTTFLPLFFVLYTYLQILLVCRRSSSEFRGKALQTCLPHIVTYIIFFFSSFCELLLSRFKADEVSPIVIVVLSLEFVIIPPISNPLVYGLNLPQIRGVFFRYFKTQKMVPA
>LOCXPOR169.254.HIT1.OR.2R.301.7tm_4.exons1.CAKALS010000016.1.Sebastes_miniatus
NYTYNSLTLQLEGLKVTEDFVYPVFLFFFFSYLIIMLTNVGIMILVFFDKNLHQPMYLLFCNLPVNDILGNSMLVPRLLVDMLLPPSERLISYYECVVQAFLTHMFGTTSHTVLMIMAFDRYVAICNPLRYATIMTNKMVIKLTVSAWGVAFVLVAILLGLTVRLNRCRTLITNPNCDNASLFKLSCDSVFINNVYGLTFTVVLFTGSIGCMVLTYTKITVVCLTSNNKSLNSKALKTCSTHLFVYLMMALSGILIISMHRFPQYSDYRKLVSILFHIVPGTLNPIIYGVQSKEIRKFLSR
>LOCXPOR170.255.HIT1.OR.2R.310.7tm_4.exons1.CAKALS010000016.1.Sebastes_miniatus
MENSSFGGDVVTLEGLKVSPQSFIPAFILLLLMYIFIMVSNVGLVVLIFRERSLQQPMYLLFCNMSINDVFGASIIILHVLRDLLISDSVRSVRYIDCAVQAFCVHLHASASHTVLMIMAFDRYVAICNPLRYATIMTNRMVVDLSAAAWGTALVLVAVLVGLSVRLSRCRSVIFNLFCDNASLFKLSCESVLVNNIYGLGYTVVLMGSSVGSVTLTYLKIAVIVRSKNKVLNSKALQTCATHLVVYIVLLVSGYVIVILHRFPQLADHRKVAAVMGHVVLPALNAVIYGLQIKKVRQKIMSLFHNKKVA
>LOCXPOR101.256.HIT1.OR.2R.310.7tm_4.exons3.CAKALS010000016.1.Sebastes_miniatus
MENVTMVTPLKQPIVFELEGFYVPRGYGAFLFFLALLHYMVVLLANGVVLCVIVMDKKLHRPMFVMVCNLVVCNLMGATAVVPRLMIHFLTGQKKIAYIPAIAQGFFVHTYGFAAQTILVVMAYDRYIAVCEPLRYHAIMTSARLYCCCSLAWFVALLSIAVLFSFHMNVPLCGNTIKHVYCSNRAVLLLACSPTPMSNIYGLSLTWSVNTSVFLIIAFSYIRILHVSVKLGRADSTVRSKAFQTCAPHLVVYLLYGIATVIIVVSYRFPSLSQNIKKFLSILFIIIPPAINPIIYGLVNKELRAGIIKH
>LOCXPOR102.266.HIT1.OR.2R.319.7tm_4.exons3.CAKALS010000016.1.Sebastes_miniatus
MENVTKVTPLKQPIVFELEGFYVPRGYGAFLFFLALFHYMVVLLANGVVLCVIVMDKNLHRPMFVMVCNLVVCNLMGATAVMPRLMMHFLTGQKKIAYIPAIAQAFTVLTYSVVAQTILVVMAYDRYIAVCEPLRYHAIMTSARLYCCCSLAWFVALLSIAVLFSFHMNVPLCGNTIKHVYCSNRAVLLLACSPTPKSNIYGLFSTWFLNTSVFLIIAFSYIRILHVSVKLGRADSTVRSKAFQTCAPHLVVYLLYGIATVIIIVSYRFPSLSQNIKKFLSILFIIIPPAINPIIYGLVNKELRAGIIKHFNNLQVHHK
>LOCXPOR103.267.HIT1.OR.2R.314.7tm_4.exons1.CAKALS010000016.1.Sebastes_miniatus
MENYTYDSFTLQLEGLNVSKDSLYSVFLLFFFSYLFLMVANVGIAALVFIDRNLHQPMYLLFCNLPFNDILGNSIMVPRLLLDMLRPPSERLISYYECVVQAFTSHMFGTTTHTVLMIMAFDRYVAICNPLRYAAIMTNKMVIKLTVLAWGVAFVLVAILLGLTVRLNRCRTLITNPYCDNASLFKLSCDSVFINNVYGLTFTVVLFTGSIGCMVLTYTKITVVCLTSNNKSLNSKALKTCSTHLVLYLIMLISGFIAIILHRFPQYSDYRKLSAILFHVIPASLNPIIYGVQSAEICKSLSKLFRSKPVVPLF
>LOCXPOR104.268.HIT1.OR.2R.316.7tm_4.exons1.CAKALS010000016.1.Sebastes_miniatus
MDNVTFNMDTLLLEGLKVNPQSSVPAFILLLLIYIFIMVSNMSLAVLIFTERSLHQPMYLLFCNMSINDVFGATAVIPRLIIDIFIPITERYIHYYECVIQAFCAHFHGGTSHTVLMIMAFDRYVAICNPLRYATIMTNRMVVKLSVSAWGVAFVLIAVSVGLSVRLSRCRRIIFNPFCDNASLFKLSCENVIINHIYGLCSAMGLMAVSLCTVTLTYLQIAKVCLSSKNKALNSRALQTCASHLAVYIILLLSGGVIIALHRFPHLADERKLASILFHLVPPSMNAAIYGLQIKEIRQKVRIAFKMNKKTASEVK
>LOCXPOR105.269.HIT1.OR.2R.307.7tm_4.exons1.CAKALS010000016.1.Sebastes_miniatus
MDNKTLNMDTLLLEGLKVNPQSSVPAFVLLLLIYIFIMVSNIGLAVLIFMESSLHQPMYLLFCNMSINDVFGATTVIPRLLRDIFTPITERYIHYYECVIQAFCAHFHAGSTHTVLMIMAFDRYVAICNPLRYATIMTNRMVVKLSVLAWGVAFLLVGILVGLSVRLSRCRWTIFNPFCDNASLFKLSCESVLINNIYGLGYTVVLMGSSVGSVTLTYLKIAVVCLSSKNKALNSRALQTCATHLAVYIIIFVSCGVIVVFHRFPHLSDLRKLASILLHVVPPAMNPIIYGLQIKAIRQKMFIMFTR
>LOCXPOR106.270.HIT1.OR.2R.320.7tm_1.exons1.CAKALS010000016.1.Sebastes_miniatus
MSHATQSQTNITAGQQYQGLLERVLFSAVTTVPCCVFLFINGTMLFTLRSKLVFRETSRYILLFNLLFADTVQMAMSQLLYLLAACRVKLTYPVCGVLVMLAYLTIVISPLTLVVMSLERYVAVCYPLRHATIITMRNTAVAITVVWSFSSLHVLTQVILLLDFPFDNLESLQMEKYCAKLNILLGPMSGLYDKAYTYFLFVSAGLAVISSYIGVMIAARSASTNKASAQKARNTLLLHLVQLGLSLLSTIHHSFLVAMSNIVTRIVFVRIQIVFYVLIFIFPRCLSSLIYGIRDQNIRPVLVYHLCCRLKLSVAPAKAK
>LOCXPOR106.271.HIT1.OR.2R.317.7tm_1.exons1.CAKALS010000016.1.Sebastes_miniatus
MSHATQSQTNITVGRGVLERVLFSAVTTVPCCVFLFINGTMLFTLRSKLVFRETSRYILLFNLLFADTVQMAVSQLLYLLAACRVKLTYPVCGVLVMLAYLTIVISPLTLVVMSLERYVAVCYPLRHATIITMRNTAVAITVVWSFSSLHVLTQVILLLDFPFDNLESLQMEKYCAKVNILFGPISGLYDKAYTYFLFVSAGLAVISSYIGVMIAARSASTNKASAQKARNTLLLHLVQLGLSLLSTIHHSFLVAMSNIVTRIVFVRIHIVFYVLIFIFPRCLSSLIYGIRDQNIRSVLVYHLCCRLKLSVAPAKAK
>LOCXPOR108.272.HIT1.OR.2R.320.7tm_1.exons1.CAKALS010000016.1.Sebastes_miniatus
MSHATQSQTNITAGQQYQGLLERVLFSALTTVPCCVFLFINWTMLFTLRSKLVFRETSRYILLFNLLFADTVQMAVSQLLYLLAACRVKLTYPVCGVLVMLAYLTVVISPLTLVVMSLERYVAVCYPLRHATIITMRNTAVAITVVWSFSSLHVLTQVILLLDFPFDNLESLQMEKYCVKLNILLGPISGLYDKAYTYFLFVSAGLAVISSYIGVMIAARSASTNKASAQKARNTLLLHLVQLGLSLLSTIHHSFLVAMSNIVTRIVFVRIQIVFYVLIFIFPRCLSSLIYGIRDQNIRPVLVYHLCCRLKLSVAPAKAK
>LOCXPOR106.273.HIT1.OR.2R.317.7tm_1.exons1.CAKALS010000016.1.Sebastes_miniatus
MSHATQSQTNITVGRGVLERVLFSTLTTVPCCVFLFINGTMLFTLRSKLVFRETSRYILLFNLLFADTVQMAMSQLLYLLAACRVKLTYPVCGVLVMLAYLTIVISPLTLVVMSLERYVAVCYPLRHATIITMRNTAVAITVVWSFSSLHVLTQVILLLDFPFDNLESLQMEKYCAKLNILLGPMSGLYDKAYTYFLFVSAGLAVISSYIGVMIAARSASTNKASAQKARNTLLLHLVQLGLSLLSTIHHSFLVAMSNIVTRIVFVRIQIVFYVLIFIFPRCLSSLIYGIRDQNIRPVLVYHLCCRLKLSVAPAKAK
>LOCXPOR110.274.HIT1.OR.2R.320.7tm_1.exons1.CAKALS010000016.1.Sebastes_miniatus
MLYANQSLTNITAGKQYQGLLERVLFSTVTTVPCCVFLFINGIMLFTLRSKLVFRETSRYILLFNLLFADTVLLALSQLLYLISASRITLTYPVCGVLTMLADLTNEISPLTLVLMSLERYVAVCYPLRHATIITIRNTAVAIIVVWAFSSLNILTRVILLLDFPFEDMESLQMNNFCSDIAMFLGPMSDHYDKAYTCFLFVSAGVAITSSYIGVMIAARSASTDKASAQKARNTLLLHMVQLGLSLSSTIYNPVLIALSRIVTRIVFVRTQNAFYVLIFIFPRCLSSLIYGIRDQNIRPVLVYHLCCRLKLSVAPAKAE
>LOCXPOR111.275.HIT1.OR.2R.328.7tm_1.exons1.CAKALS010000016.1.Sebastes_miniatus
VYMFFFRHHSVMLSLLQPKANITVNLRYQAPHETMLFGMLSVGSICSFFCINCVLLFTLKSKQVFCETSRYILLFNLLFADTAHLVSNLLLYLLSLLIKIPYYACGVLVLFSVFTQSISPLTLAVMSLERYVAVCHPLRHATIFTMRSTGMAIVVVWAFSFIHILIRVFMLVYVFTKISLNLHANDLCSKEDIFFSPIFHDFEKAYASTLFLSVGVVIVSSYIGVALVARSASTDKVSARKALQTLLLHLIQLSLILIASLFSTIIIAIARTVRRSALMRIYNVCFVFLNILPRCLTTLIYGLRDHTIRPVLMQNLCCWWRCSVFLNK
>LOCXPOR114.277.HIT1.OR.2R.300.7tm_1.exons1.CAKALS010000016.1.Sebastes_miniatus
GLLETVLFATLTTVPCCVFIFINGVMLFTLRSKLVFRETSRYILLFNLLFADTVQLALSQLLYLLAACRVKLTYPVCGVLSMFSNLTFVISPLTLVLMSLERYVAVCFPLRHATIITTRNTAVAIIVVWAFSSLNVLTQVLLLLDFPFDDLESLQMKYFCARKNMLLGLMSDDYDKAYTCFLFVSAGMAVTSSYIGVMIAARSASTNKSSANKARNTLLLHLVQLGLSLSSTIYNPLLIALSKVLDRIVLVRIQIVIYVCIVIFPRCLSALIYGIRDQTIRPILIFHLCCRLKLSVIPAK
>LOCXPOR114.278.HIT1.OR.2R.301.7tm_1.exons1.CAKALS010000016.1.Sebastes_miniatus
RGVLERVLFITLTTAPCCVFIFINGVMLFTLRSKLVFRETSRYILLFNLLFADTVQLAVSQLLYLLAACRVKLTYPVCGVLSMFSNLTFVISPLTLVLMSLERYVAVCYPLRHATIITTRNTAVAIIVVWAFSSLNVLTQVLLLLDFPFDDLESLQMKYFCARKNMLLGLMSDDYDKAYTCFLFVSAGMAVTSSYIGVMIAARSASTNKSSANKARNTLLLHLVQLGLSLSSTIYNPLLIALSKVLDRIVLVRIQIVIYVCIVIFPRCLSALIYGIRDQTIRPILIFHLCCRLKLSVIPAK
>LOCXPOR114.279.HIT1.OR.2R.301.7tm_1.exons1.CAKALS010000016.1.Sebastes_miniatus
RGVLERVLFITLTTVPCCVFIFINGVMLFTLRSKLVFRETSRYILLFNLLFADTIQLALSQLLYLIAACRIRLTYPVCGVLSMLSDLTFEISPLTLVLMSLERYVAVCYPLRHATIITIRNTAVAIIVVWAFTSLNVFTRVILLLDFPFDDLESLQMKYFCAKENMLLGPMSDDYDKAYTYSLFVSAGVAVTSTYIGVMIAARSASTDKASAQKARNTLLLHLVQLGLSLSSTIYNPLLIALSKVLNRIVLVRIQIVIYVCIVIFPRCLSALIYGIRDQTIRPILIFHLCCRLKFSVIPAK
>LOCXPOR115.280.HIT1.OR.2R.320.7tm_1.exons1.CAKALS010000016.1.Sebastes_miniatus
MSYATSSQTNITVGQQKWGILEIVLFSAQITVPCCVFLFINGVMLFTLRSKLVFRETSRYILLFNLLFADTVQMALSLLLYLLATCKITLTYPVCGVLAMLAKLTNVISPLILVLMSLERCVAVCYPLRHATIITIRNTSSSIVVVWSFSSLHILTQVILLLDFPFEDMESLQMERFCAPENMLLGRMSDDYDKAFSYFLFVSAGVAVTSSYIGVVIAARSASTDKASAHKARNTLLLHLVQLGLSLSSTIYNPVVIAISKVTDGLAIVRIRTILYVCIILFPRCLSALIYGIRDQTIRSNLKYHLCCRLKLSLIPAKAE
>LOCXPOR117.281.HIT1.OR.2R.320.7tm_1.exons1.CAKALS010000016.1.Sebastes_miniatus
MSYATSSQTNITVGQQKWGILEMVLFSTQITVPCCVFLFINGVMLFTLRSKLVFRETSRYILLFNLLFADTVQMALSLLLYLLATCKITLTYPVCGVLAMLADLINVISPLILVLMSLERCVAVCYPLRHATIITIRNTAVAIIVVWSFSSLHVLTLVILLLDFPFEDMESLQMEKFCASDNMLLGRMSDDYNKAFAYFLFVSAGVTVTSSYIGVILAARSASTDKASAHKARNTLLLHLVQLGLSLSSTIYNPVVIAISKVTDRSAIVRIRTILYVCIILFPRCLSALIYGIRDQTIRSNLKYHLCCKLKLLIISAKAE
>LOCXPOR117.282.HIT1.OR.2R.320.7tm_1.exons1.CAKALS010000016.1.Sebastes_miniatus
MSYATSSQTNITVGQQKWGILEIVLFSTQITVPCCVFLFINGVMLFTLRSKLVFRETSRYILLFNLLFADTVQMALSLLLYLLATCKITLTYPVCGVLAMLAELINVISPLILVLMSLERCVAVCYPLRHATIITIRNTAVAIIVVWSFSSLHVLTLVILLLDFPFEDMESLQMEKFCASNNMLLGRMSDDYNKAFAYFLFVSAGVAITSSYIGVILAARSASTDKASAHKARNTLLLHLVQLGLSLSSTIYNPVVFAISKVTDRSAIVRIRTILYVCIILFPRCLSALIYGIRDQTIRSNLNYHLCCRLKLLIISAKAE
>LOCXPOR118.283.HIT1.OR.2R.317.7tm_1.exons1.CAKALS010000016.1.Sebastes_miniatus
MSYATSSQTNITVGQQKWGILEIVLFSTQITVPCCVFLFINGVMLFTLRSKLVFRETSRYILLFNLLFADTVQMALSLLLYLLATCKITLTYPVCGVLAMLADLTNVISPLTLVLMSLERYVAVCYPLRHATIITIRNTSSSIVVVWSFSSLHILTQVILLLDFPFEDMESLQMEKFCAPENMLLGRMSDDYKKAFSYFLFVSAGVAVTSSYIGVVIAARSASTDKASAHKARNTLLLHLVQLGLSLSSTIYNPVVFAISKVTDGLAIVRIRTILYVCIILFPRCLSALIYGIRDQTIRSNLKYHLCCRQKLSIIPA
>LOCXPOR119.284.HIT1.OR.2R.320.7tm_4.exons1.CAKALS010000016.1.Sebastes_miniatus
MSSLRTVLNDSLIIHPPGFYIIGFETFPFIGVYIIFLTFVYVVTLVFNILLIYIIARDDCLHTPKFLAVINLAVIDVILNTSTIPSMIKTFLFKDNFVPFNLCLLQMFVYYAVLSLESYALAILAYDRLIAICFPLRQNLFNTVPIMGCIVGLTWVYSLGRIAYSTAIITRLSFCSSVRVFSYFCDYAPVFRLACNDYTLQWSVASASSMVNLMAPFTFIILSYVSILVTVFRMKSVSSRMKALATCIEHLVLVAVFYIPIFSIFLMGLYVRSIDPDQRVLSLSLASCIPPCVNPIVYSLKTKEIKTRALALVHRMKTSP
>LOCXPOR120.285.HIT1.OR.2R.335.7tm_4.exons1.CAKALS010000016.1.Sebastes_miniatus
MSFLRTVLNDSLIIHPPGFYIIGFETFPFISVYFIFLLFVYVVTVLFNGLVIYVIVFNHCLHTPKFWAVVNLAVTDIVLNTCLIPSMIKTFLVKDNFIPFNLCLVQMFFYYMFGTLESYALAILAYDRLIAICFPLRHNSINTLRSMSCIVGLTWSFALGIIAFSAGIMTQLSFCSSVRVFSYFCDYAPVFRLACNDYTLHWSTATFLTFLNLVVPFAFILLSYISILVTVFRMKSLDSRVKALATCVEHIILVAVFYIPLITIFIIGFYLRLIDPDQRVLSLSLASCIPPCVNPIVYSLKTKEIKIRALALVRQNKIGTNQRQSKPWRVNKTFR
>LOCXPOR122.286.HIT1.OR.2R.338.7tm_4.exons1.CAKALS010000016.1.Sebastes_miniatus
MSFLRTVLNDSLIIHPPGFYIIGFETFPFISVYFIFLLFVYVVTVLFNSLVIYVIVFNHCLHTPKFLAVVNLAVIDLFLNTSIIPSMIKTFLVKDNFIPFNLCVVQMFFYYMFGTLESYALAILAYDRLIAICFPLRHNSINTLRSMSCIVGLTWSFALGVTAFSTGIMTRLSFCSSVRVFSYFCDYAPVFRLACNDYTLHWFAASFLTILILAVPFAFILLSYVIILVTVFQMKSLDSRVKALATCVEHIILVAVFYIPLITIFTIGFYLSVIDPEQRVLSLSLASCIPPCVNPIVYSLKTKEIKIRALALVRQHKIGTPQTNQQRSNPLRVNKTQQ
>LOCXPOR122.288.HIT1.OR.2R.338.7tm_4.exons1.CAKALS010000016.1.Sebastes_miniatus
MSFLRTVLNDSLIIHPPGFYIIGFETFPFISVYFIFLIFVYVVTVLFNSLVIYVIVFNHCLHTPKFLAVVNLAVIDLVLNTSTIPSMIKTFLVKDNFVPFNLCLLQMFVYYAAVSLESYALAILAYDRLIAICFPLRHNSINTLRSMSCIVGLTWSFALGVTAFSTGIMTRLSFCSSVRVFSYFCDYAPVFRLACNDYTLHWFAASFLTILILAVPFAFILLSYAIILVTVFRMKSLDSRVKALATCVEHIILVAVFYIPLITIFTIGFYLSVIDPDQRVLSLSLASCIPPCVNPIVYSLKTKEIKIRALALVRQHKIGTPQTNQQRSNPLRVNKTQQ
>LOCXPOR123.289.HIT1.OR.2R.318.7tm_4.exons1.CAKALS010000016.1.Sebastes_miniatus
MSFLRTVLNDSLIIHPPGFYIIGFETFPFISVYFIFLLFVYVVTVLFNSLVIYVIVFNHCLHTPKFLAVVNLAVIDLVLNTSTIPSMIKTFLVKDNFVPFNLCLLQMFVYYAAVSLESYALAILAYDRLIAICFPLRHNSINTLRSMSCIVGLTWSLTLGIIAFLVGIMTRLSFCNSVRVFSYFCDYAPVFRLACNDNTMQWTTASMLTFLILAIPFAFILLSYVSILVTVFRMKSLDSRVKALATCVEHIILVALFYIPLITIFTIGFYLSVIDPEQRVLSLSLASCIPPCVNPIVYSLTTKEIKIRALALVRQKKI
>LOCXPOR124.290.HIT1.OR.2R.325.7tm_4.exons1.CAKALS010000016.1.Sebastes_miniatus
MTPEEKAATIFNTTFVRPAKFYLSGFSNIPHVKYYYVFLCFVYIITVLGNSFLLSVIYLVKTLHTPKYMIVFNLAFSDVCGSTALIPKLLDTFLFDRRYIDYEACLSYMFFVLFFAGMQSWTLVTMAYDRFIAICFPLRYHSIVTKPAIAAMLLFSWLFLVSLISLTVGAIDRLSFCRSLVVKSFYCDHAPVYLLACNDTSLNNILAYVAFIVILCIPLILIALTYVCISIALSRIASGEERLKSCKTCTSHLILVAIFFLPLVGTNIAAVVSFIHPNVRIINSSLTHTIPALLNPIIYSLKTEDVLISIKRLSKRNRICNTIKK
>LOCXPOR124.291.HIT1.OR.2R.325.7tm_4.exons1.CAKALS010000016.1.Sebastes_miniatus
MTPEEKAATIFNTTFVRPAKFYLSGFSNIPHVKYYYVFLCFVYIITVLGNSFLLSVIYLVKTLHTPKYMIVFNLAFSDVCGSTALIPKLLDTFLFDRRYIDYEACLSYMFFVLFFAGMQSLTLVTMAYDRFIAICFPLRYHSIVTKPAIAAMLLFSWLFLVSLVSLTVGAIDRLSFCRSLVVKSFYCDHAPVYRLACNDTSLNNIIAYVDFIIFICLPLVLIALTYVCISIALSRIASGEERLKASKTCTSHLILVAIFFLPLVGTNIAAVVSFIHPNVRIINSSLTHTIPALLNPIIYSLKTEEVLISIKRLSKRNRICNTIKK
>LOCXPOR126.292.HIT1.OR.2R.317.7tm_4.exons1.CAKALS010000016.1.Sebastes_miniatus
MNLFNSALGKNITFVHPAYFIISGLSGIPKIKHYYVFLFFVYIVSVLGNTVVMAVIYLDHNLRTPKYIAVFNLAFVDLFGNSALVPKLLDIFLFNHRNIPYNECLAFLYFCYTCLSMQSFNLVALSYDRLIAIIYPLHYQVKVTHRFMLSLIASFWLFVIIAVLIAVGLITRLSFCKSVVINSYFCDHGQIYRLACNDHFPNYVVSCLFPVVIFWLPFTFILVSYLYIGCTLAKVATVQEGLKAFKTCIGHLSLVAIYFIPLLTTFTLMEKIHPNARIINLSLTSIFPPMLNPIIYVLQTQEIKESVKRLLKIRGKS
>LOCXPOR127.293.HIT1.OR.2R.319.7tm_4.exons1.CAKALS010000016.1.Sebastes_miniatus
MNLFNSALGKNITFVRPAYFVISGLTGVVNIKYYYVFFFFVYIVAVLGNTVVMTVIYLDHNLRTPKYIAVFNLAFVDLLGNCALVPKLLDIFLFNHRNIPYNDCLTFFFFCYVCLSMQTLNLVALSYDRLIAIIYPLHYQVKVTHRFMLSLIASFWVFVIIVMLISVGLLTRLSFCKSVVINSYFCDHGQMYRLACNDYTPSFVISILLPILILWLPLLFILFSYSYIGYALSKVATAQERLKAFKTCTAHLSLVVIYFFPLIIVCVLMEKIHPNARIINLSLTSVFPPMLNPIIYVLQTQEIKESVKRLLKIRDKSKI
>LOCXPOR128.294.HIT1.OR.2R.327.7tm_4.exons1.CAKALS010000016.1.Sebastes_miniatus
MDFFNSALGKNISFVRPAYFILSGFIGIPNIKYYYVFLFFVYIVSVLGNTVVMAVIYLDHNLRTPKYIAVFNLAFVDLFGNSALVPKLLDIFLFNHRSIPYSDCFVFFFFCYTCLSMQTLNLVALSYDRLIAIIYPLHYQVKVTHRFMLSLIASFWVFVITVVLIAVGLLTRLSFCKSVVINSYFCDHGQMYRLACNDYTPSFVISILLPILILWLPLLFILFSYSYIGYALSKVATVQERVKAFKTCTAHLSLVVIYFLPILVTFTMSSKINPNARIINLSLTSIFPPMLNPIIYVLQTQEIKVSLKKLLKIRRESEITAKKVIIK
>LOCXPOR129.295.HIT1.OR.2R.327.7tm_4.exons1.CAKALS010000016.1.Sebastes_miniatus
MDFFNSALGKNISFVRPAYFILSGFIGIPNIKYYYVFLFFVYIVSVLGNTVVMAVIYLDHNLRTPKYIAVFNLAFVDLFASCALVPKLLDIFLFNHRSIPYNDCLVFFFFCYTCLSMQTLNLVALSYDRLIAIIYPLHYQVKVTHRFMLSLIASFWVSVITVVLIAVGLLTRLSFCKSVVINSYFCDHGQIYKLACNNTIPSRAFGLLLITLILWLPLAFILFSYSYIGYALSKVATVQERVKAFKTCTAHLSLVVIYFLPILVTFTMSSKINPNARIINLSLTSIFPPMLNPIIYVLQTQEIKVSLKKLLKIRRESKITAKKVIIK
>LOCXPOR130.296.HIT1.OR.2R.310.7tm_4.exons1.CAKALS010000016.1.Sebastes_miniatus
MDNMTALTFTMTAYTVMENYKHGLLTVFLLLYVITLILNSLLITVIHQNKELHQPMNMFTCMLSINEIYGSTALLPALMAVLISETHEIIVKWCMAQVYFLHTYAAAEFCILALMGYDRYCAICFPLHYHSIMSKSKIGKLVALAGVYPFILFACYYSLTLKLSFCGKVMPKLYCVNMELVKNSCSNGIKSYISIVGLVLLLFFVVPQVVMIVFSYAKISRECRKLSRESQRNALKTCVPHLLSLLNYTIGSLFEIIQTRFNMSHVSVEARIFLSLYFIIIPPIANPVLYGLGTQIVRVHILKLFVRYKI
>LOCXPOR131.297.HIT1.OR.2R.306.7tm_4.exons1.CAKALS010000016.1.Sebastes_miniatus
MKNLSEVTSFHLSEYYGMEDLKPLYFCVFLIIYITIVAENIVLIGLIYCEKTLHEPMYFLLCNLAVNGLYGSTALLPAVLSNLMSHSYEISLPFCQTQIYAVHTYAIIEFTILAVMSYDRYVAICYPLLYHTIMSQKVVKLIVFTWLYPMLAFIIVIIFTVRLRFCERTIEKLYCVNYSLVKLACTDTSTVNIVGLLSVALYTFPQIIMIFYSYAHILRICVLSFGKSKFKALRTCTPHLFAITNYSIGCFFEIAQGRFNTSHFSYQTKLFLSLYFLIFPPILNPVIYGLSIQIIRARLFRLFNRK
>LOCXPOR132.299.HIT1.OR.2R.308.7tm_1.exons1.CAKALS010000022.1.Sebastes_miniatus
VRDYTCVRFYVSTVSFSVLLFFNLVINWTIVRVEQLRSHARFVLVFHLLASALVHLGMRSVFYYHQLHHLDARPLTRSACLAMITVLISSASNILLTLTVMALDRYCAVCHPMRYTTAACTSGRWAWLLGALTWLVALVIALSLLLPQEEYNGMCGGEQLKKGELQKVLFIGVCTVVILYSYVRILVEGRRLGVVNRRNRAGCRTILLHGTQLAVYLLPTFVSFVLSMLSNRSLIQPDTKEMAAVVIFAFFSLAQCVAPVVYGLRKEELMEQLSYRFPCCSRYLKSVLGWTVHNNWPHTQQHITRYVP
>LOCXPOR133.300.HIT1.OR.2R.307.7tm_4.exons1.CAKALS010000026.1.Sebastes_miniatus
MDNKTFNMNILHLEGLKVNPQSSVPAFILLLFIYIFIMMSNVGLAVLIFMERSLHQPMYLLFCNMSINDAFGATVIIPRLLSDFFIPITERYIHYYDCVIQAFCAHFYAGISHTVLMIMAFDRYVAICNPLQYATIMTNRMVVKLSVSAWGVALLMVGILVGLSVRLSRCRWTILNPYCNNASLFKLSCESVLINHIYGLGYTVVLLGSSIGSVTLTYLKIAIVCLSSKNKALNSRALQTCATHLAVYVILFVSCSIIVILHRFPHLSDLRKLASILLQVVPPAMNPVIYGLQMKAIRQKMFIMFNR
>LOCXPOR134.301.HIT1.OR.2R.307.7tm_4.exons1.CAKALS010000026.1.Sebastes_miniatus
MDNITFNMDILFLEGLKVTPQSSVPAFILLLLIYIFIMVSNIGLAVLILTERSLHEPMYLLFCNMSINDAFGATTIIPRLLSDIFIPITERYIHYYECVIQAFCAHFHAGICHTVLMIMAFDRYVAICNPLQYATIMTNRMVVKLSVSAWAVAFLFVGILVGLSVCLSRCRWTIFNPFCDNASLFKLSCENVLIIHIYGLGMAAVMMGCSVSSVMLTYLRIAKVCLSSKNKALNSKALQTCATHLAVYIILLLSGIIIITLHRFPHLSDYRKLASILLHVVPPAMNAVIYGLQIKAVREKIIIIFTR
>LOCXPOR135.305.HIT1.OR.2R.318.7tm_4.exons1.CAKALS010000026.1.Sebastes_miniatus
MENVTFNMDIISIEGLKVTPQSTAPAFILLLLIYIFIMVSNISMVVLITMERSLHQPMYLLFCNMSINDAFGATAIIPRLLSDVFSPIAERYVHYIDCVVQAFASHFHAGTSHTVLMIMAFDRYVAICSPLRYATIMTHRMVVKLSVGAWVAAFISVAILLGLTIRLTRCRRVIINPFCDNASLFKLSCQNLLFNHIYGLGSAVVILGSSLGSVTLTYLRIAMVCLGSKNKVLNSRALQTCATHLAVYLIMLVASFTPMIIHRRPEWADSGKVSSVLFHVVPPALNPIIYGLQCKELRQKIISVFHKNKVMDVKSFHK
>LOCXPOR136.306.HIT1.OR.2R.345.7tm_4.exons4.CAKALS010000026.1.Sebastes_miniatus
ISFCVDNKSHNDSYLPLSTNHRSSSANGTWGHDGVTFFIIQGLVNLGEKKMILFSFLLLAYIIILGGNSMIIYVALTDSKLNSPMYFFLYNLSFVDIVYTTTTIPNMLSGFLTDVNAISVTGCFVQMYCFIQLAVTGRAILTVMAYDRYMAICNPLRYTAVMTRPTRLLLIAGAWSFGAFCTLPATSMTWQRSYCGPNVVRNGWCDPSSVRRLVCGDTRADNIVSLSFAMVALLTTGILILTSYVLIGVSISRMGVGQRLKAFGTCAAHLTVVSISYSSASCVYISYRVGNISPEVRIIVSVLYSALTPFLNPVIYSLRNKELRESIRRTLSRFRPAAVLPTKDV
>LOCXPOR137.308.HIT1.OR.2R.352.7tm_4.exons4.CAKALS010000026.1.Sebastes_miniatus
MELLPFDISSESPRDSYLPLSTNHRSSSVNGTWGPEGVTFFIIQGLANLGQEKIIVFVILLLGYIIILGGNSMIIYVALTDSKLNSPMYFFLYNLSFVDILFTTTTIPKMLSGLLTDVNTISVPGCFVQMHFFFQLGITDYAILTVMAYDRYVAICNPLRYTAVMTRQIRLLLIAGAWSFGILGSLPATSMTWQRSYCGPNVVRNGWCDLSAVRRLVCGNTRVDNIVSISFAILSLLTTGVLILTSYILIGVSISRMGVAQRLKAFGTCAAHLTVVSISYSSASFVFISYRIGKFSPEVRIVVSVLFSALTPFLNPMIYSLRNKELRESIRRTLSRFTPAAVLPTKDVNTVS
>LOCXPOR137.312.HIT1.OR.2R.299.7tm_4.exons4.CAKALS010000026.1.Sebastes_miniatus
MIVFFILLLGYIIILGGNSMIIYVALTDSKLSSPMYFFLYNLSFVDILFTTTAIPKMLSGLLTDVNTISVPGCFIQMHFFIQLAVTDYAILTVMAYDRYVAICNPLRYTAVMTRQIRLLLIAGAWSFSIFCTLPATSMTWQRSYCGPNVVRNGWCDLSAVRRLVCGNTRVDNIVSISFAILALLTTGVLILTSYILIGVSISRMGVAQRLKAFGTCAAHLTVVSISYSSSSCVYISYRVGNFSPEVRIIVSVLFSALTPFLNPMIYSLRNKELRESIRRTLSRLRPAAVLPTKDLNPVS
>LOCXPOR138.313.HIT1.OR.2R.321.7tm_4.exons1.CAKALS010000026.1.Sebastes_miniatus
ALFCSFRLMENYTNNSFKLQLEGFNLSKDSMYPMILLFFFSYMFLMVVNVGITALVFIDKNLHQPMYLLFCNLPINDILGNSILVPRLLMDMLRPPSERLISYHECVVQAFTIHMSGTASVTVLMIMAFDRYVAICNPLRYATIMTNKMVIKLIVSAWGVAFVLIGILLGLTIRLNRCRTLITNPYCDNAGLFKLSCDSVFINNAYGLTFTVVLFTGSIGSMIVTYTNIAVVCLTSKNKSLNSKALKTCSTHLVVYLIMLLCAISNVTLHRFSQFTDYRKLSRILFHIVPGCLNPIVYGVQSKEIWKFLSKLFEPKKILPS
>LOCXPOR139.314.HIT1.OR.2R.321.7tm_4.exons1.CAKALS010000026.1.Sebastes_miniatus
TLFCSFRLMENYTNNSFTIQLEGLNASKDSLYPVFLLFFFSYLFLMVVNVGIAVLVFIDKNLHQPMYLLFCNLPINDILGNSILVPRLLIDMLRPPSERLISYHECVVQAFTIHLSGTASVTVLMIMAFDRYVAICNPLRYATIMTNKMVINLIVSAWGVALVLIGILLGLTIRLNRCRTLIDSPYCDNASLFKLSCDSVFINNAYGLTFTVVLFTASIGSMVITYTKIAVVCLTSNNKSLNSKALKTCSTHLVVYLIMVISAISNVTLHRFPQFTDYRKLSRIFFHIIPGCLNPIIYGVQSKEIRKFLSKLSGPKKILPS
>LOCXPOR140.315.HIT1.OR.2R.326.7tm_4.exons1.CAKALS010000026.1.Sebastes_miniatus
VVTIRALFCSFRLMENYTYNSFTLQLEGLNVSKDSLYPMFLLFFFSYLFIMVVNVGITVLVFIDKNLHQPMYLLFCNLPFNDVLGNSILVPRLLIDMLRPPSERLISYYECVAQAFTSHMFGTTSVTVLMIMAFDRYVAICNPLRYATIMTNKMVIKLTVSAWGAALVLVGILLGLTIRLNRCRTLIKSPYCENASLFKLSCDSVFINNVYGLTFTVVLFTASIGSMVITYTNIAVVCLTSNSKSLNSKAFKTCSTHLVVYLIMVLTGVANIVLHRFPQYTDYRKLTSILFHIVPGCLNPIIYGVQSKEIRKFLSKLFEPKKILPS
>LOCXPOR141.316.HIT1.OR.2R.305.7tm_4.exons1.CAKALS010000026.1.Sebastes_miniatus
NYTFNSFTLQLEGLNVSKDSLCPVFLFFLFSYICIMLMNVGIAVLVFIDKNLHQPMYLLFCNLPVNDILGNSIMVPRLLSDMLLPPSELLISYYECVVQAFTTHMFGTTTHTVLMIMAFDRYVAICNPLRYAAIMTNKMVIKLTVSAWGVAFVLVGILLGLTIRLNRCRTLITNPYCDNASLFKLSCDSVFINNVYGLTFTVVLFTASIGTMVLTYTKITVICLTSNNKSLNSKALKTCSTHLVVYLIMLISGFIVIILHRFPQYSEYRKLSAILFHIIPASTPLFMVCSLQKSANPCRNYYDPN
>LOCXPOR142.317.HIT1.OR.2R.301.7tm_4.exons1.CAKALS010000026.1.Sebastes_miniatus
NYTYNSFTLQLEGLNVSKDSMYPVFLFFFFSYLIILVANAGIAVLVFMDKNLHQPMYLLLCNLSVNDILGNSILVPRLLIDMLKPPSERLISYYECVFQAFTTHMFSTTAHTVLMIMAFDRYVAICNPLRYATIMTTNMLMKLTAAAWGVAIVLVGILLGLTIRLNRCRTLIRSLYCNNAGLFKLSCDSVFINNVYGLTFTVVLFTGSIGSMIVTYTKITVVCLCSNNKSLNSKALKTCSTHLVVYMIMLFSGMSIITLHRFPQYSDSRKLVAILYHIVPGILNPIIYGLQSKEMRKCFSK
>LOCXPOR143.320.HIT1.OR.2R.320.7tm_4.exons3.CAKALS010000026.1.Sebastes_miniatus
MENVTMVTPLKQPIVFELEGFYVPRGYGAFLFFLALFHYMVVLLANGVVLCVIVMDKSLHRPMFVMVCNLVVCNLLGATAVLPRLMMHFLTGQKKIAYIPAIAQAFSVHTYGFAVQTILGVMAYDRYIAVCEPLRYNAIMTSARLYCCCALAWFVAVLCIAVLFAFHMNAPLCGNTIKHVYCSNRSILRLACSPTPINNIYGLSMTWFLNASIFLIIAFSYIRILHASVKQGRADNAVRSKAFQTCAPHLVVYVLYGIASVVIIVSHRFPSLSQNIKKFFSILLIIIPTAINPIIYGLVSKELRASIIKHFTKLQVRHKK
>LOCXPOR144.322.HIT1.OR.2R.310.7tm_4.exons1.CAKALS010000026.1.Sebastes_miniatus
MDNKTFNMDILHLEGLKVSPQASVPAFILLLLIYIFIMVSNIGLAVLIFMERSLHQPMYLLFCNMSINDVFGATTIIPRLLSDIFIPITERYIHYYDCVIQAFCAHYHLGLTYTVLMIMTFDRYVAICNPLQYATIMTNRMVVKLSVLAWGVALLMVLILVGLSVRLSRCRWAILNPFCDNASLFKLSCESVLINNIYGLGYTVVLKVSSIGSVTLTYLKIAIVCLNSKTKASSSRALQTCASHLVVYVIMFMSGSIMVILHRFPHLSEHRKLASILLHVVPPAMNPIIYGLQIKAIRQKIFIRKVTRNT
>LOCXPOR145.323.HIT1.OR.2R.303.7tm_4.exons1.CAKALS010000026.1.Sebastes_miniatus
MDNKTFNMDILHLEGLKVNPQSSIPAFILLILIYIFIMVSNIGLAVLIFMERSLHQPMYLLFCNMSINDVFGATTIIPRLLSDIFIPITERYIHYYECVIQAFCAHYHLGISHTVLMIMTFDRYVAICNPLRYATIMTSRMVLKLSVLAWGVALLMVLILVGLSVRLSRCRWAIVNPFCDNASLFKLSCESVLINNIYGLGYTVVLLGSSIGSVTLTYLKIAIVCLNSKTKASNSRALQTCATHLVVYVIMFVSGCIMVILHRFPHLSEHRKLASILLHVVPAAMNPVIYGLQIKAIRQKIFI
>LOCXPOR163.325.HIT1.OR.2R.303.7tm_4.exons1.CAKALS010000026.1.Sebastes_miniatus
MDNKTFNMDILHLEGLKVNPRSSVPAFILLLLIYIFIMVSNIGLAVLIFMERSLHQPMYLLFCNMSINDVFGATTIIPRLLSDIFIPITERYIHYYECVIQAFCAHYHLGISYTVLMAMTFDRYVAICNPLRYATIMTNRMVVKLSVLAWGVALLLVGILVGLSVRLSRCRWAIVNPFCDNASLFKLSCESVLINNIYGLGYTVVVLGASIGSVILTYLKIAIVCFNSKTKASNSRALQTCASHLVVYVIMFMSVSIMVTFHRFPHLSEHRKLASILLHVVPPAMNPIIYGLQIKAIRQKIFI
>LOCXPOR163.326.HIT1.OR.2R.303.7tm_4.exons1.CAKALS010000026.1.Sebastes_miniatus
MDNKTFNMDILHLEGLKVNPRSSVPAFILLLLIYIFIMVSNIGLAVLIFMERSLHQPMYLLFCNMSINDVFGATTIIPRLLSDIFIPITERYIHYYECVIQAFCAHYHLGISYTVLMAMTFDRYVAICNPLRYATIMTNRMVVKLSVLAWGVALLLVGILVGLSVRLSRCRWAIVNPFCDNASLFKLSCESVLINNIYGLGYTVVVLGASIGSVILTYLKIAIVCFNSKTKASNSRALQTCASHLVVYVIMFMSVSIMVTFHRFPHLSEHRKLASILLHVVPPAMNPIIYGLQIKAIRQKIFI
>LOCXPOR163.327.HIT1.OR.2R.303.7tm_4.exons1.CAKALS010000026.1.Sebastes_miniatus
MDNKTFNMDILHLEGLKVNPRSSVPAFILLLLIYIFIMVSNIGLAVLIFMERSLHQPMYLLFCNMSINDVFGATTIIPRLLSDIFIPITERYIHYYECVIQAFCAHYHLGISYTVLMAMTFDRYVAICNPLRYATIMTNRMVVKLSVLAWGVALLLVGILVGLSVRLSRCRWAIVNPFCDNASLFKLSCESVLINNIYGLGYTVVVLGASIGSVILTYLKIAIVCFNSKTKASNSRALQTCASHLVVYVIMFMSVSIMVTFHRFPHLSEHRKLASILLHVVPPAMNPIIYGLQIKAIRQKIFI
>LOCXPOR149.328.HIT1.OR.2R.303.7tm_4.exons1.CAKALS010000026.1.Sebastes_miniatus
MDNKTFNMDILHLEGLKVNPRSSVPAFILLLLIYIFTMVSNIGLAVLIFMERSLHQPMYLLFCNMSINDVFGATTIIPRLLSDIFIPITERYIHYYECVIQAFCAHYHLGISYTVLMAMTFDRYVAICNPLRYATIMTNRMVVKLSVSAWGVALLLVGILVGLSVRLSRCRWAIVNPFCDNASLFKLSCESVLINNIYGLGYTVVLLGSSIGSVILTYLKIAIVCFNSKTKASNSRALQTCASHLVVYVILFMSSSIMVIFHRFPHLSEHRKLASILLHVIPPALNPIIYGLQIKAIRQKMFI
>LOCXPOR150.329.HIT1.OR.2R.309.7tm_4.exons1.CAKALS010000026.1.Sebastes_miniatus
MENHTLNTDVLLLEGLKVTPQSSLPAFILLLLIYIFIMVSNIGLAVLILTERSLHEPMYLLFCNMSINDAFGATTIIPRLLSDIFIPITDRYIHYIVCAVQAFCAHFNASATHTVLMIMAFDRYVAICNPLRYATIMTNRMVVKLSVSAWGVSLLMVVILVGLSVRLSRCRWAIVNPFCDNASLFKLSCESVLINNIYGLGYTVVLLGSSIGSVTLTYLKIAIVCLSSKNKALNSRALQTCATHLAMYVIMFVSGCIVIILHRFPHLSDHRKLASILFHVVPPAMNAIIYGLQIKAIRQKIFIMFTRNT
>LOCXPOR151.330.HIT1.OR.2R.316.7tm_4.exons1.CAKALS010000026.1.Sebastes_miniatus
MENSTFGGDILILEGLKVTSQSFIPAFIFLLLIYIFIMVSNIGLVVLILRSRSLHQPMYLLFCNMSINDVFGATIIIPHVLRDLLISDSVRYIHYIDCAIQAFCVHLHASASHTVLMIMAFDRYVAICNPLRYASIVTNRMVLELSVAAWGTAFVLVVILVGLSVHLSRCRSVIFNLFCDNASLFKLSCESVLVNNIYGLGYTVVLLGSSIGSVTLTYLKIAAVCVRSKSKVLNSKALQTCATHLVVYIILLVSGFVIVILHRFPQLADHRKVAAVMGHVVLPALNAIIYGLQIKEVRQRIMALFHNNKVALMGVK
>LOCXPOR152.332.HIT1.OR.2R.309.7tm_4.exons2.CAKALS010000032.1.Sebastes_miniatus
MNVTPGESNVTGAANYRSTFVMAVSKNVIVVVFGITINYINATMIHTFIKHHIFKMNPRFILFIHLVVNDMIQLTTSISLFIFTYTFHTIYVHLCCLLILPAIFTTQNTPLNLAFMAAECYIAVCIPLRYNTICTVKRTYIVIGVIWTMSSLSMLPDVFILLATEPLEFLNSRVFCHRETVFRTTYSQKKRGVSNILFLVMVWLTLFYTYFRIMFVAKAANADAKKARNTILLHGFQVLLCMMVYVQPLLNQVLTYHFPSFVVLIRFVSFIIYQILPRFISPIVYGLRDTTFRKYIRRYLCVVNCHPKM
>LOCXPOR153.334.HIT1.OR.2R.316.7tm_1.exons2.CAKALS010000032.1.Sebastes_miniatus
MNSSSYGSNVTTGPTYRDSYTTAVAKNVIVLCLGLTINYINGTLIHTFRKHQVFYVNPRYILFIHLVVNDMIQLTTTISLFVFSYVFYKINVSLCCLIITFSVFTTLNTPLNLAVMAVECYIAICLPLRHAEFCTIRRTYILIAWIWSMSVVSALPDIFVILATEPVQVFYSTIYCNRDILFRHPIHLKKRDVAYAIYLTGVWLTLFFTYIRIFSVAKSAKAAKSADGDAHKARKTILLHGFQLLLCMLTYVSHLLQRVLVYWFPKHYVHILFASYIIVQIFPRFVSPMVYGLRDQIFRQHLQKYLLCTVRANINP
>LOCXPOR154.337.HIT1.OR.2R.299.7tm_1.exons2.CAKALS010000032.1.Sebastes_miniatus
FSNGTSTVTVNQRDNFLTAVINNVIVVALCISINYINSTLVHTFRKHKIFNSNPRYILFIHLVINDMMQLILSTLLHIVSYALHTIRVGFCLILLIITILTTLNTPLNLAGMAVECYVAICIPLRHGQICTVNKTYILIGLIWVASAFSIIPDLFILLATEPMHFFQSKVLCDRDYVFRSSYSLKKRDASHIVFLVLVWLTILYTYFRILFAAKEATVDNTKARNTIVLHGFQLLLCMLTYVKTMFEQGLLYLLPRQNRAIRFVSYVIIQILPRFVSPIVYGLRDHTFRIHMTRYLLCK
>LOCXPOR155.338.HIT1.OR.2R.303.7tm_1.exons2.CAKALS010000032.1.Sebastes_miniatus
LVRDTFTTAFVKNLIVVLVWLILSYINGSLVATFFRHQAFYEDPRYILFIHMVINDGIQLTVTITLFVLSYIFYKINVSFCCFFILVAVFTTRNTPVNLASMAIERYIAICEPLRHSQICTVRRTYIVIGLIWFISVAPDITDLFVTLATESLSFFHESVFCLRQNVFKDPILAYKRQVFDIIYFSCVFLTLVFTYLRILFAARALSTEKMSAQRARNTILIHGAQLAMCMLSYISPSVEIILRLIFPGRILEIRFANYLIVYILPRFLSQIIYGVRDKKFRKYLKLYLLGCRCRVKLQRVAP
>LOCXPOR156.339.HIT1.OR.2R.341..exons4.CAKALS010000032.1.Sebastes_miniatus
EEEMLVMLNSTSSGPLDLLMSNSSSTLPGGAVAGSKDSFSNALAKNIVAMLVWLALSVINGSMVHTFLRHSLFYENPRYIMFICMVINDALQLSLVTALYMVSYIFRKIHASVCCFLIMTAVLTTRSTPLILAGMAVERYISICFPLHYIHMCTVPRTLLLIGVILILTATPPITDLIITIVHRPLSFFHTTIFCDHPLLFRHQSIYYKNCVFDGVYLSFVALTLLYTYCKIMLTAQAASMGLASVNRARNTVLLHGLQLMLCMLAFVVPSLQAALISLFPRFSLEIRYIFFLVVYIIPRFMSPMIYGFRDEQFRKYWTRYLARRGQRIARVRPVLQKVTL
>LOCXPOR157.342.HIT1.OR.2R.299.7tm_1.exons2.CAKALS010000032.1.Sebastes_miniatus
FSNGTSTVTVNQRDNFLTAVINNVIVVALCISINYINSTLVHTFRKHKIFNSNPRYILFIHLVINDMMQLILSTLLHIVSYALHTIRVGFCLILLIITILTTLNTPLNLAGMAVECYVAICIPLRHGQICTVNKTYILIGLIWVASAFSILPDLFILLATEPLHFFQSKVLCDRDYVFRSSYSLKKRDASHIVFLVLVWLTILYTYFRILFAAKEATVDNTKARNTIVLHGFQLLLCMLTYVKPMFEQGLLYLLPRQNRAIRFVAYIIVQILPRFVSPIVYGLRDHTFRIHMRRYLLCK
>LOCXPOR153.344.HIT1.OR.2R.316.7tm_1.exons2.CAKALS010000032.1.Sebastes_miniatus
MNSSSYGSNVTTGPTYRDSYTTAVAKNVIVLCLGLTINYINGTLIHTFRKHQVFYVNPRYILFIHLVVNDMIQLTTTISLFVFSYVFYKINVSLCCLIITFSVFTTLNTPLNLAVMAVECYIAICLPLRHAEFCTIRRTYILIAWIWSMSVVSALPDIFVILATEPVQVFYSTIYCNRDILFRHPIHLKKRDVAYAIYLTGVWLTLFFTYIRIFSVAKSAKAAKSADGDAHKARKTILLHGFQLLLCMLTYVSHLLQRVLVYWFPKHYVHILFASYIIVQIFPRFVSPMVYGLRDQIFRQHLQKYLLCTVRANINP
>LOCXPOR160.346.HIT1.OR.2R.305.7tm_4.exons2.CAKALS010000032.1.Sebastes_miniatus
MSESSVNMTVVIEYRDSFTKTVTKNVIVVVLGISINYINASLIHTFRKHQIFYMNPRYILFIHLVVNDMIQVTLTVLLFIISYILYKINVSICCTFILLALFATENTPLNLACMAVECYIAICIPLRHMQICTLKRTLMLIGLIWATSMLSVLPDLFITLATEPLDFFHSRVFCLRQTVFPNPLIIKKRDTTYIVYLVIVWVVIVYTYFRILFTAQTASKDAKKARNTILLHGFQVLLCMAGYATPLLKEALLQWFPKNYPDSLFACYIIVQVLPRSISPIIYGIRDKTFRTYLKRYLLCKMSPQ
>LOCXPOR160.349.HIT1.OR.2R.305.7tm_1.exons2.CAKALS010000032.1.Sebastes_miniatus
MSESSVNMTVVIEYRDSFTKAVAKNVIVVVLGISINYINASLIQTFRKHQIFYMNPRYILFIHLVINDMIQVTLTVLLFIISYILYKINVSICCTFILLALFTTENTPLNLACMAVECYIAICIPLRHMQICTMKRTLMLIGLIWATSMLSVLPDLFFTLATEPLDFFHSRVFCLRETVFPNPLIIKKRDMTYIVYLVIVWFVIVYTYFRILFTAQAASKDAKKARNTILLHGFQVLLCMAGYATPLLKEALLQWFPKNYPDSLFACYIIVQVLPRSISPIIYGIRDKTFRTYLKRYLLCKMSPQ
>LOCXPOR161.351.HIT1.OR.2R.305.7tm_1.exons2.CAKALS010000032.1.Sebastes_miniatus
MGESSVNMTVVIEYRDSFTKAVIKNVIVVVLGISINYINASLIHTFRKHQIFYMNPRYILFIHLVINDMIQVTLTVLLFIISYILYKINVSICCAFILLVVFTSENTPLNLACMAVECYIAICIPLRHMQICTIKRTLMLIGLIWAMSLLSGLPDLFFTLATEPLDFFHSRVFCVRETVFPNPLIIKKRDMTYIVYLVIVWVVIVYTYFRILFTAQTASKDAKKARNTILLHGFQVLLCMAGYTTPLLKEALLQWFPKNYPDSLFACYIIVQVLPRSISPIIYGLRDKTFRMYLKRYLLCKMSPQ
>LOCXPOR161.355.HIT1.OR.2R.305.7tm_1.exons2.CAKALS010000079.1.Sebastes_miniatus
MGESSVNMTVVIEYRDSFTKAVIKNVIVVVLGISINYINASLIHTFRKHQIFYMNPRYILFIHLVINDMIQVTLTVLLFIISYILYKINVSICCAFILLVVFTSENTPLNLACMAVECYIAICIPLRHMQICTIKRTLMLIGLIWAMSLLSGLPDLFFTLATEPLDFFHSRVFCVRETVFPNPLIIKKRDMTYIVYLVIVWVVIVYTYFRILFTAQTASKDAKKARNTILLHGFQVLLCMAGYTTPLLKEALLQWFPKNYPDSLFACYIIVQVLPRSISPIIYGLRDKTFRMYLKRYLLCKMSPQ
>LOCXPOR163.357.HIT1.OR.2R.309.7tm_4.exons1.CAKALS010000203.1.Sebastes_miniatus
MDNKTFNMDILHLEGLKVNPRSSVPAFILLLLIYIFIMVSNIGLAVLIFMERSLHQPMYLLFCNMSINDVFGATTIIPRLLSDIFIPITERYIHYYECVIQAFCAHYHLGISYTVLMAMTFDRYVAICNPLQYATIMTNRMVVKLSVSAWGVALLMVGILVGLSVRLSRCRWAIVNPFCDNASLFKLSCESVLINNIYGLGYTVVLLGASIGSVTLTYLKIAIVCLNSKTKASNSRALQTCASHLVVYVIMFMSVSIMVILHRFPHLSEHRKLASILLHVVPPAMNPIIYGLQMKAIRQKMFIMFNRNT
>LOCXPOR134.358.HIT1.OR.2R.307.7tm_4.exons1.CAKALS010000203.1.Sebastes_miniatus
MDNITFNMDILFLEGLKVTPQSSVPAFILLLLIYIFIMVSNIGLAVLILTERSLHEPMYLLFCNMSINDAFGATTIIPRLLSDIFIPITERYIHYYECVIQAFCAHFHAGICHTVLMIMAFDRYVAICNPLQYATIMTNRMVVKLSVSAWAVAFLFVGILVGLSVCLSRCRWTIFNPFCDNASLFKLSCENVLIIHIYGLGMAAVMMGCSVSSVMLTYLRIAKVCLSSKNKALNSKALQTCATHLAVYIILLLSGIIIITLHRFPHLSDYRKLASILLHVVPPAMNAVIYGLQIKAVREKIIIIFTR
>XPLOC_187.2R.1.OR.2R.275.7tm_4.exons..Sebastes_miniatus
MNIITFNMDILLLEGLKVTPQSSVPAFILLLLIYIFITVSNIGLAVLIFTERSIHEPMYLLFCNMSINDAFGATTIIPRLLSDIFIPITERYIHYYEFVIQAFCAHFHAGICHTVLMIMAFDRYVAICNPLRYATIMTNRMVVKLSVSAWFCDNASLFKLSCENVLINNIYGLGTAVATMAFSVSSVTLTYLRIAKVCLSSKKKALNSKALQTCATHLAVYIIMLFLGCIHRFPHLSDHRKLVSILLHVVPPAMNAVIYGLQIKAVREKIIIFTR
>LOCXPOR165.361.HIT1.OR.2R.299.7tm_1.exons2.CAKALS010000204.1.Sebastes_miniatus
FSNGTSTVTVNQRDNFLTAVINNVIVVALCISINYINSTLVHTFRKHKIFNSNPRYILFIHLVINDMMQLILSTLLHIVSYALHTIRVGFCLILLIITILTTLNTPLNLAGMAVECYVAICIPLRHGQICTVNKTYILIGLIWVASAFSILPDLFILLATEPLHFFQSKVLCDRDYVFRSSYSLKKRDASHIVFLVLVWLTILYTYFRILFAAKEATVDNTKARNTIVLHGFQLLLCMLTYVKPMFEQGLLYLLPRQNRAIRFVSYIIIQILPRFVSPIVYGLRDHTFRIHMRRYLLCK
>LOCXPOR153.364.HIT1.OR.2R.316.7tm_1.exons2.CAKALS010000204.1.Sebastes_miniatus
MNSSSYGSNVTTGPTYRDSYTTAVAKNVIVLCLGLTINYINGTLIHTFRKHQVFYVNPRYILFIHLVVNDMIQLTTTISLFVFSYVFYKINVSLCCLIITFSVFTTLNTPLNLAVMAVECYIAICLPLRHAEFCTIRRTYILIAWIWSMSVVSALPDIFVILATEPVQVFYSTIYCNRDILFRHPIHLKKRDVAYAIYLTGVWLTLFFTYIRIFSVAKSAKAAKSADGDAHKARKTILLHGFQLLLCMLTYVSHLLQRVLVYWFPKHYVHILFASYIIVQIFPRFVSPMVYGLRDQIFRQHLQKYLLCTVRANINP
>LOCXPOR167.365.HIT1.OR.2R.309.7tm_4.exons2.CAKALS010000204.1.Sebastes_miniatus
MNVTPGESNVTGAANYRSTFVMAVSKNVIVVVLGITINYINATMIHTFIKHHIFKMNPRFILFIHLVVNDMIQLTTSISLFIFTYTFHTIYVHLCCLLILPAIFTTQNTPLNLAFMAAECYIAVCIPLRYNTICTVKRTYIVIGVIWTMSSLSMLPDVFILLATEPLEFLNSRVFCHRETVFRTTYSQKKRGVSNILFLVMVWLTLFYTYFRIMFVAKAANADAKKARNTILLHGFQVLLCMMVYVQPLLNQVLTYHFPSFVVLIRFVSFIIYQILPRFISPIVYGLRDTTFRKYIRRYLCVVNCHPKM
>LOCXPOR168.368.HIT1.OR.2R.305.7tm_1.exons2.CAKALS010000204.1.Sebastes_miniatus
MSESSVNMTVVIEYRDSFTKAVAKNVIVVVLGISINYINASLIQTFRKHQIFYMNPRYILFIHLVINDMIQVTLTVLLFIISYILYKINVSICCTFILLALFTTENTPLNLACMAVECYIAICIPLRHMQICTMKRTLMLIGLIWATSMLSVLPDLFFTLATEPLDFFHSRVFCLRETVFPNPLIIKKRDMTYIVYLVIVWFVIVYTYFRILFTAQAASKDAKKARNTILLHGFQVLLCMAGYTTPLLKEALLQWFPKNYPDSLFACYIIVQVLPRSISPIIYGIRDKTFRTYLKRYLLCKMSPQ
>LOCXPOR169.369.HIT1.OR.2R.301.7tm_4.exons1.CAKALS010000211.1.Sebastes_miniatus
NYTYNSLTLQLEGLKVTEDFVYPVFLFFFFSYLIIMLTNVGIMILVFFDKNLHQPMYLLFCNLPVNDILGNSMLVPRLLVDMLLPPSERLISYYECVVQAFLTHMFGTTSHTVLMIMAFDRYVAICNPLRYATIMTNKMVIKLTVSAWGVAFVLVAILLGLTVRLNRCRTLITNPNCDNASLFKLSCDSVFINNVYGLTFTVVLFTGSIGCMVLTYTKITVVCLTSNNKSLNSKALKTCSTHLFVYLMMALSGILIISMHRFPQYSDYRKLVSILFHIVPGTLNPIIYGVQSKEIRKFLSR
>LOCXPOR170.370.HIT1.OR.2R.316.7tm_4.exons1.CAKALS010000211.1.Sebastes_miniatus
MENSSFGGDVVTLEGLKVSPQSFIPAFILLLLMYIFIMVSNVGLVVLIFRERSLQQPMYLLFCNMSINDVFGASIIILHVLRDLLISDSVRSVRYIDCAVQAFCVHLHASASHTVLMIMAFDRYVAICNPLRYASIVTNRMVLELSVAAWGTAFVLVVILVGLSVHLSRCRSVIFNLFCDNASLFKLSCESVLVNNIYGLGYTVVLLGSSIGSVTLTYLKIAAVCVRSKSKVLNSKALQTCATHLVVYIILLVSGFVIVILHRFPQLADHRKVAAVMGHVVLPALNAVIYGLQIKEVRQRIMSLFHNKKVALMDVK
>LOCXPOR171.371.HIT1.OR.2R.310.7tm_4.exons3.CAKALS010000211.1.Sebastes_miniatus
MENVTMVTPLKQPIVFELEGFYVPRGYGAFLFFLALLHYMVVLLANGVVLCVIVMDKKLHRPMFVMVCNLVVCNLMGATAVVPRLMIHFLTGQKKIAYIPAIAQGFFVHTYGFAAQTILVVMAYDRYIAVCEPLRYHAIMTSARLYCCCSLAWFVALLSIAVLFSFHMNVPLCGNTIKHVYCSNRAVLLLACSPTPLNNIYGLSMTWSVSTSIFLIIAFSYFRILHASVKRGRADNAVRSKAFQTCAPHLVVYVLYEIASVVIIVSHRFPSLSQNIKKFFSLLFIIMPPAINPIIYGLVSKELRDSIIKH
>LOCXPOR102.379.HIT1.OR.2R.319.7tm_4.exons3.CAKALS010000211.1.Sebastes_miniatus
MENVTKVTPLKQPIVFELEGFYVPRGYGAFLFFLALFHYMVVLLANGVVLCVIVMDKNLHRPMFVMVCNLVVCNLMGATAVMPRLMMHFLTGQKKIAYIPAIAQAFTVLTYSVVAQTILVVMAYDRYIAVCEPLRYHAIMTSARLYCCCSLAWFVALLSIAVLFSFHMNVPLCGNTIKHVYCSNRAVLLLACSPTPKSNIYGLFSTWFLNTSVFLIIAFSYIRILHVSVKLGRADSTVRSKAFQTCAPHLVVYLLYGIATVIIIVSYRFPSLSQNIKKFLSILFIIIPPAINPIIYGLVNKELRAGIIKHFNNLQVHHK
>LOCXPOR103.380.HIT1.OR.2R.314.7tm_4.exons1.CAKALS010000211.1.Sebastes_miniatus
MENYTYDSFTLQLEGLNVSKDSLYSVFLLFFFSYLFLMVANVGIAALVFIDRNLHQPMYLLFCNLPFNDILGNSIMVPRLLLDMLRPPSERLISYYECVVQAFTSHMFGTTTHTVLMIMAFDRYVAICNPLRYAAIMTNKMVIKLTVLAWGVAFVLVAILLGLTVRLNRCRTLITNPYCDNASLFKLSCDSVFINNVYGLTFTVVLFTGSIGCMVLTYTKITVVCLTSNNKSLNSKALKTCSTHLVLYLIMLISGFIAIILHRFPQYSDYRKLSAILFHVIPASLNPIIYGVQSAEICKSLSKLFRSKPVVPLF
>LOCXPOR104.381.HIT1.OR.2R.316.7tm_4.exons1.CAKALS010000211.1.Sebastes_miniatus
MDNVTFNMDTLLLEGLKVNPQSSVPAFILLLLIYIFIMVSNMSLAVLIFTERSLHQPMYLLFCNMSINDVFGATAVIPRLIIDIFIPITERYIHYYECVIQAFCAHFHGGTSHTVLMIMAFDRYVAICNPLRYATIMTNRMVVKLSVSAWGVAFVLIAVSVGLSVRLSRCRRIIFNPFCDNASLFKLSCENVIINHIYGLCSAMGLMAVSLCTVTLTYLQIAKVCLSSKNKALNSRALQTCASHLAVYIILLLSGGVIIALHRFPHLADERKLASILFHLVPPSMNAAIYGLQIKEIRQKVRIAFKMNKKTASEVK
>LOCXPOR105.382.HIT1.OR.2R.307.7tm_4.exons1.CAKALS010000211.1.Sebastes_miniatus
MDNKTLNMDTLLLEGLKVNPQSSVPAFVLLLLIYIFIMVSNIGLAVLIFMESSLHQPMYLLFCNMSINDVFGATTVIPRLLRDIFTPITERYIHYYECVIQAFCAHFHAGSTHTVLMIMAFDRYVAICNPLRYATIMTNRMVVKLSVLAWGVAFLLVGILVGLSVRLSRCRWTIFNPFCDNASLFKLSCESVLINNIYGLGYTVVLMGSSVGSVTLTYLKIAVVCLSSKNKALNSRALQTCATHLAVYIIIFVSCGVIVVFHRFPHLSDLRKLASILLHVVPPAMNPIIYGLQIKAIRQKMFIMFTR
>LOCXPOR106.383.HIT1.OR.2R.320.7tm_1.exons1.CAKALS010000244.1.Sebastes_miniatus
MSHATQSQTNITAGQQYQGLLERVLFSAVTTVPCCVFLFINGTMLFTLRSKLVFRETSRYILLFNLLFADTVQMAMSQLLYLLAACRVKLTYPVCGVLVMLAYLTIVISPLTLVVMSLERYVAVCYPLRHATIITMRNTAVAITVVWSFSSLHVLTQVILLLDFPFDNLESLQMEKYCAKLNILLGPMSGLYDKAYTYFLFVSAGLAVISSYIGVMIAARSASTNKASAQKARNTLLLHLVQLGLSLLSTIHHSFLVAMSNIVTRIVFVRIQIVFYVLIFIFPRCLSSLIYGIRDQNIRPVLVYHLCCRLKLSVAPAKAK
>LOCXPOR106.384.HIT1.OR.2R.317.7tm_1.exons1.CAKALS010000244.1.Sebastes_miniatus
MSHATQSQTNITVGRGVLERVLFSAVTTVPCCVFLFINGTMLFTLRSKLVFRETSRYILLFNLLFADTVQMAVSQLLYLLAACRVKLTYPVCGVLVMLAYLTIVISPLTLVVMSLERYVAVCYPLRHATIITMRNTAVAITVVWSFSSLHVLTQVILLLDFPFDNLESLQMEKYCAKVNILFGPISGLYDKAYTYFLFVSAGLAVISSYIGVMIAARSASTNKASAQKARNTLLLHLVQLGLSLLSTIHHSFLVAMSNIVTRIVFVRIHIVFYVLIFIFPRCLSSLIYGIRDQNIRSVLVYHLCCRLKLSVAPAKAK
>LOCXPOR108.385.HIT1.OR.2R.320.7tm_1.exons1.CAKALS010000244.1.Sebastes_miniatus
MSHATQSQTNITAGQQYQGLLERVLFSALTTVPCCVFLFINWTMLFTLRSKLVFRETSRYILLFNLLFADTVQMAVSQLLYLLAACRVKLTYPVCGVLVMLAYLTVVISPLTLVVMSLERYVAVCYPLRHATIITMRNTAVAITVVWSFSSLHVLTQVILLLDFPFDNLESLQMEKYCVKLNILLGPISGLYDKAYTYFLFVSAGLAVISSYIGVMIAARSASTNKASAQKARNTLLLHLVQLGLSLLSTIHHSFLVAMSNIVTRIVFVRIQIVFYVLIFIFPRCLSSLIYGIRDQNIRPVLVYHLCCRLKLSVAPAKAK
>LOCXPOR106.386.HIT1.OR.2R.320.7tm_1.exons1.CAKALS010000244.1.Sebastes_miniatus
MSHATQSQTNITAGQQYQGLLERVLFSAVTTVPCCVFLFINGTMLFTLRSKLVFRETSRYILLFNLLFADTVQMAMSQLLYLLAACRVKLTYPVCGVLVMLAYLTIVISPLTLVVMSLERYVAVCYPLRHATIITMRNTAVAITVVWSFSSLHVLTQVILLLDFPFDNLESLQMEKYCAKLNILLGPMSGLYDKAYTYFLFVSAGLAVISSYIGVMIAARSASTNKASAQKARNTLLLHLVQLGLSLLSTIHHSFLVAMSNIVTRIVFVRIQIVFYVLIFIFPRCLSSLIYGIRDQNIRPVLVYHLCCRLKLSVAPAKAK
>LOCXPOR106.387.HIT1.OR.2R.317.7tm_1.exons1.CAKALS010000244.1.Sebastes_miniatus
MSHATQSQTNITVGRGVLERVLFSAVTTVPCCVFLFINGTMLFTLRSKLVFRETSRYILLFNLLFADTVQMAVSQLLYLLAACRVKLTYPVCGVLVMLAYLTIVISPLTLVVMSLERYVAVCYPLRHATIITMRNTAVAITVVWSFSSLHVLTQVILLLDFPFDNLESLQMEKYCAKVNILFGPISGLYDKAYTYFLFVSAGLAVISSYIGVMIAARSASTNKASAQKARNTLLLHLVQLGLSLLSTIHHSFLVAMSNIVTRIVFVRIHIVFYVLIFIFPRCLSSLIYGIRDQNIRSVLVYHLCCRLKLSVAPAKAK
>LOCXPOR108.389.HIT1.OR.2R.320.7tm_1.exons1.CAKALS010000244.1.Sebastes_miniatus
MSHATQSQTNITAGQQYQGLLERVLFSALTTVPCCVFLFINWTMLFTLRSKLVFRETSRYILLFNLLFADTVQMAVSQLLYLLAACRVKLTYPVCGVLVMLAYLTVVISPLTLVVMSLERYVAVCYPLRHATIITMRNTAVAITVVWSFSSLHVLTQVILLLDFPFDNLESLQMEKYCVKLNILLGPISGLYDKAYTYFLFVSAGLAVISSYIGVMIAARSASTNKASAQKARNTLLLHLVQLGLSLLSTIHHSFLVAMSNIVTRIVFVRIQIVFYVLIFIFPRCLSSLIYGIRDQNIRPVLVYHLCCRLKLSVAPAKAK
>LOCXPOR106.390.HIT1.OR.2R.317.7tm_1.exons1.CAKALS010000244.1.Sebastes_miniatus
MSHATQSQTNITVGRGVLERVLFSTLTTVPCCVFLFINGTMLFTLRSKLVFRETSRYILLFNLLFADTVQMAMSQLLYLLAACRVKLTYPVCGVLVMLAYLTIVISPLTLVVMSLERYVAVCYPLRHATIITMRNTAVAITVVWSFSSLHVLTQVILLLDFPFDNLESLQMEKYCAKLNILLGPMSGLYDKAYTYFLFVSAGLAVISSYIGVMIAARSASTNKASAQKARNTLLLHLVQLGLSLLSTIHHSFLVAMSNIVTRIVFVRIQIVFYVLIFIFPRCLSSLIYGIRDQNIRPVLVYHLCCRLKLSVAPAKAK
>LOCXPOR110.391.HIT1.OR.2R.320.7tm_1.exons1.CAKALS010000244.1.Sebastes_miniatus
MLYANQSLTNITAGKQYQGLLERVLFSTVTTVPCCVFLFINGIMLFTLRSKLVFRETSRYILLFNLLFADTVLLALSQLLYLISASRITLTYPVCGVLTMLADLTNEISPLTLVLMSLERYVAVCYPLRHATIITIRNTAVAIIVVWAFSSLNILTRVILLLDFPFEDMESLQMNNFCSDIAMFLGPMSDHYDKAYTCFLFVSAGVAITSSYIGVMIAARSASTDKASAQKARNTLLLHMVQLGLSLSSTIYNPVLIALSRIVTRIVFVRTQNAFYVLIFIFPRCLSSLIYGIRDQNIRPVLVYHLCCRLKLSVAPAKAE
>LOCXPOR111.392.HIT1.OR.2R.328.7tm_1.exons1.CAKALS010000244.1.Sebastes_miniatus
VYMFFFRHHSVMLSLLQPKANITVNLRYQAPHETMLFGMLSVGSICSFFCINCVLLFTLKSKQVFCETSRYILLFNLLFADTAHLVSNLLLYLLSLLIKIPYYACGVLVLFSVFTQSISPLTLAVMSLERYVAVCHPLRHATIFTMRSTGMAIVVVWAFSFIHILIRVFMLVYVFTKISLNLHANDLCSKEDIFFSPIFHDFEKAYASTLFLSVGVVIVSSYIGVALVARSASTDKVSARKALQTLLLHLIQLSLILIASLFSTIIIAIARTVRRSALMRIYNVCFVFLNILPRCLTTLIYGLRDHTIRPVLMQNLCCWWRCSVFLNK
>LOCXPOR114.393.HIT1.OR.2R.300.7tm_1.exons1.CAKALS010000244.1.Sebastes_miniatus
GLLETVLFATLTTVPCCVFIFINGVMLFTLRSKLVFRETSRYILLFNLLFADTVQLALSQLLYLLAACRVKLTYPVCGVLSMFSNLTFVISPLTLVLMSLERYVAVCFPLRHATIITTRNTAVAIIVVWAFSSLNVLTQVLLLLDFPFDDLESLQMKYFCARKNMLLGLMSDDYDKAYTCFLFVSAGMAVTSSYIGVMIAARSASTNKSSANKARNTLLLHLVQLGLSLSSTIYNPLLIALSKVLDRIVLVRIQIVIYVCIVIFPRCLSALIYGIRDQTIRPILIFHLCCRLKLSVIPAK
>LOCXPOR114.394.HIT1.OR.2R.301.7tm_1.exons1.CAKALS010000244.1.Sebastes_miniatus
RGVLERVLFITLTTAPCCVFIFINGVMLFTLRSKLVFRETSRYILLFNLLFADTVQLAVSQLLYLLAACRVKLTYPVCGVLSMFSNLTFVISPLTLVLMSLERYVAVCYPLRHATIITTRNTAVAIIVVWAFSSLNVLTQVLLLLDFPFDDLESLQMKYFCARKNMLLGLMSDDYDKAYTCFLFVSAGMAVTSSYIGVMIAARSASTNKSSANKARNTLLLHLVQLGLSLSSTIYNPLLIALSKVLDRIVLVRIQIVIYVCIVIFPRCLSALIYGIRDQTIRPILIFHLCCRLKLSVIPAK
>LOCXPOR187.395.HIT1.OR.2R.301.7tm_1.exons1.CAKALS010000244.1.Sebastes_miniatus
RGVLERVLFITLTTAPCCVFIFINGVMLFTLRSKLVFCETSRYILLFNLLFADTVQLALSQLLYLIAACRIRLTYPVCGVLSMLSYLTFEISPLTLVLMSLERYVAVCYPLRHATIITTRNTAVAIIVVWAFSSLNILTRVLLLLDFPFEDMASLQMKYFCAKENMLLGPMSDDYEKVYTYSLFVSAGVAVTSTYIGVMIAARSASTDKASAHKARNTLLLHLVQLGLSLSSTIYNPLLIALSKVLNRIVLVRIQIVIYVCIVIFPRCLSALIYGIRDQTIRPILICHLCCRLKVSVIPAK
>LOCXPOR114.396.HIT1.OR.2R.301.7tm_1.exons1.CAKALS010000244.1.Sebastes_miniatus
RGVLERVLFITLTTVPCCVFIFINGVMLFTLRSKLVFRETSRYILLFNLLFADTIQLALSQLLYLIAACRIRLTYPVCGVLSMLSDLTFEISPLTLVLMSLERYVAVCYPLRHATIITIRNTAVAIIVVWAFTSLNVFTRVILLLDFPFDDLESLQMKYFCAKENMLLGPMSDDYDKAYTYSLFVSAGVAVTSTYIGVMIAARSASTDKASAQKARNTLLLHLVQLGLSLSSTIYNPLLIALSKVLNRIVLVRIQIVIYVCIVIFPRCLSALIYGIRDQTIRPILIFHLCCRLKFSVIPAK
>LOCXPOR189.397.HIT1.OR.2R.320.7tm_1.exons1.CAKALS010000244.1.Sebastes_miniatus
MSYATSSQTNITVGQQKWGILEIVLFSAQITVPCCVFLFINGVMLFTLRSKLVFRETSRYILLFNLLFADTVQMALSLLLYLLATCKITLTYPVCGVLAMLAKLTNVISPLILVLMSLERCVAVCYPLRHATIITIRNTSSSIIVVWSFSSLHILTQVILLLDFPFEDMESLQMERFCAPENMLLGRMSDDYDKAFSYFLFVSAGVAVTSSYIGVVIAARSASTDKASAHKARNTLLLHLVQLGLSLSSTIYNPVVIAISKVTDRSAIVRIRTILYVCIILFPRCLSALIYGIRDQTIRSNLKYHLCCRLKLSLIPAKAE
>LOCXPOR117.398.HIT1.OR.2R.320.7tm_1.exons1.CAKALS010000244.1.Sebastes_miniatus
MSYATSSQTNITVGQQKWGILEMVLFSTQITVPCCVFLFINGVMLFTLRSKLVFRETSRYILLFNLLFADTVQMALSLLLYLLATCKITLTYPVCGVLAMLADLINVISPLILVLMSLERCVAVCYPLRHATIITIRNTAVAIIVVWSFSSLHVLTLVILLLDFPFEDMESLQMEKFCASDNMLLGRMSDDYNKAFAYFLFVSAGVTVTSSYIGVILAARSASTDKASAHKARNTLLLHLVQLGLSLSSTIYNPVVIAISKVTDRSAIVRIRTILYVCIILFPRCLSALIYGIRDQTIRSNLKYHLCCKLKLLIISAKAE
>LOCXPOR117.400.HIT1.OR.2R.320.7tm_1.exons1.CAKALS010000244.1.Sebastes_miniatus
MSYATSSQTNITVGQQKWGILEIVLFSTQITVPCCVFLFINGVMLFTLRSKLVFRETSRYILLFNLLFADTVQMALSLLLYLLATCKITLTYPVCGVLAMLAELINVISPLILVLMSLERCVAVCYPLRHATIITIRNTAVAIIVVWSFSSLHVLTLVILLLDFPFEDMESLQMEKFCASNNMLLGRMSDDYNKAFAYFLFVSAGVAITSSYIGVILAARSASTDKASAHKARNTLLLHLVQLGLSLSSTIYNPVVFAISKVTDRSAIVRIRTILYVCIILFPRCLSALIYGIRDQTIRSNLNYHLCCRLKLLIISAKAE
>LOCXPOR118.401.HIT1.OR.2R.317.7tm_1.exons1.CAKALS010000244.1.Sebastes_miniatus
MSYATSSQTNITVGQQKWGILEIVLFSTQITVPCCVFLFINGVMLFTLRSKLVFRETSRYILLFNLLFADTVQMALSLLLYLLATCKITLTYPVCGVLAMLADLTNVISPLTLVLMSLERYVAVCYPLRHATIITIRNTSSSIVVVWSFSSLHILTQVILLLDFPFEDMESLQMEKFCAPENMLLGRMSDDYKKAFSYFLFVSAGVAVTSSYIGVVIAARSASTDKASAHKARNTLLLHLVQLGLSLSSTIYNPVVFAISKVTDGLAIVRIRTILYVCIILFPRCLSALIYGIRDQTIRSNLKYHLCCRQKLSIIPA
>LOCXPOR193.402.HIT1.OR.2R.316.7tm_4.exons1.CAKALS010000256.1.Sebastes_miniatus
RMENVSSHKHFILDGFSELGALRPVLFLPFFIMFVVSLSANSLLLYVIVSQRSLHSPMCVLIAGMACMDLSLPLFFVPHMLLSFLLDWRGISLSGCLTQMYFVHLLGAFQSTLLLWMALDRYFAICTPLYYHERMALPSFLKFVVPVLIRNVFMVSLVVSLAGSLPFCAANVMEHCFCEHMALVQLACGSTAVNSLVGLISVFLIPVVDFILIAASYVIIFSSVLSSGKSGVKALHTCVTHIVVITVSLTIILMAFLSYRIRNGLPVAGRVFFSIMYLLFSSCFNPIIYGLRTAEIRQHILKTLRCGRFVRTVNYS
>LOCXPOR194.403.HIT1.OR.2R.304.7tm_4.exons1.CAKALS010000256.1.Sebastes_miniatus
SEERMENVSSHKHFVLDGFSELGALRPVLFLPFFVMYVVSLLANSLLLYVIVSQRSLHSPMCVLIAGMACMDLSLPLLFVPHMLLSFLLDWRGISLSGCLTQMFFIHFVAAFQSTLLVWMALDRYFAICTPLYYHERMALPSFLKFIVPLVVRNFLLITLFVGLAGTLSFCTTNVMNHCFCEHMALVQLACGSTAVNNLVGLLTIFLNPVADFIFIAASYVVIFSSVLSSGKSGRQSAPHLRHPHRGHHRPSDHRARRFPVVSDQKTVFPPRSGFSSASCTCSSRLVSTRSSTASEPPRSDTTS
>LOCXPOR195.404.HIT1.OR.2R.305.7tm_4.exons1.CAKALS010000268.1.Sebastes_miniatus
MNVSVSSAPPITFTVYSSLSLHSVALVVCVLVFYVSGLCVNLLLVLVICSEPGLHRPMYVLLVNLSLSGVMGSTSACPHIIKHLLSARQETSLAACLAQVFFTNVYGGCIFCILALMAYDRYVSICKPLLYHAIVTPARVRAMLLLVYFTLGSTSAVQVYLTSGLRLCRHSVDKLLCDGLAIANLSCTETPLIGVYGLCCALGLVVLPCFLVILSYVHIFTVILKTSKESQMRALQTCTPHLVTFVNFSVASFFGVIYNRLSHEVPKAANVFTFFTFFVIPPLLHPIIYGIKMKEIRQSINKMMK
>LOCXPOR53.405.HIT1.OR.2R.309.7tm_4.exons1.CAKALS010000268.1.Sebastes_miniatus
MMNSTQVSYFALVAYFDTGLFKYLYFLLIMSLYVFIVSANVLLVVVICSNRSLHEPMYLFLCSLFVNELYGSTGLFPFLLVQILSDIHTVAAPLCFLQIYLIHFYGSVELFTLGVMSYNRYLAICCPLQYNSRMSGGRVAVLTAFVWFYSVLVTVVMMSLSVPLQLCGNMINKVYCDNYSIVKLACSDTTVNNIYGIVYIFTVIVSLIILILFSYMRILRVCFSGCKQTRQKAVSTCTPHLASLLNFTFGAFFEIVQGRFNMKYVPNMLRVFLSLYWLTCQPLFNPLLYGLNMSKIRIICRGLALGRRL
>LOCXPOR197.406.HIT1.OR.2R.305.7tm_4.exons1.CAKALS010000268.1.Sebastes_miniatus
MMNSTQVSYFSLTAYFDTGLFKYLYFIIIMCLYVLIISANVLLIVVICSNRSLHEPMYLFLCSLFVNELYGSTGLFPFLLVQILSDIHTVAAPLCFLQIFCLYSYGGVEFLTLAVMSYDRYLAICYPLQYNTRMTHTKVTVLTALIWFYPLVVNMYIVSGLTVPLRLCGNVINKVYCDNYYVVKLACSDTSVNNIFGLAHMFTVIFALIILILFSYMRILRVCFSGSKQTRQKAVSTCTPHLASLLNFSFGCFFEIVQSRFNISNLPNMFRVFLSLYWLTCQPLINPLLYGLKMSKIRIICRSLL
>LOCXPOR198.407.HIT1.OR.2R.309.7tm_4.exons1.CAKALS010000268.1.Sebastes_miniatus
MMMINSTQVSYFSLTAYFDTGLFKYLYFIIIMCLYVLIISANVLLIVVICSNRSLHEPMYLFLCSLFVNELYGSTGLFPFLLVQILSDIHTVAAPLCFTQIFCVYTYVCVEFLNLAVMSYDRYLAICCPLQYNTRMTLNKVAVLVAVTWLFPVVAIAVLISLSVPLQLCGNVINKVYCGNYSIVKLACSDTSVNNIYGLIYTVVSIIIPLLLILYTYIKILMVCFSGCKQTRQKAVSTCTPHLASLLNFSFGGCFQILQSRFDMSGVPNMMRIFLSLYFLSCQPLFTPLLYGLNMSRIRSACRRVLCGD
>LOCXPOR199.408.HIT1.OR.2R.305.7tm_4.exons1.CAKALS010000268.1.Sebastes_miniatus
MENKSELVLELQGLNDSLTNRQTFFAFALMSYVLTIFVNVTLIVTVCLEKTLHQPIYVFMCNLCFNGICGASSFYPKLLHDLLADSHAITYSGCLAQLFGVYCYVFCEFTSLTVMAYDRYLAICKPLQYQTLMTGQRVAQLLLLTWCFSLLETAIGVTLTANLPLCRRHVKKIFCTNWEVVKLSCSDTTVNNIYGFVLTFSHILQTVLILVSYTHLVRASLRLHSDRRKFVQTCLPHLATLLVFLGSLMFDIMYSRYGGGGGTLQALQNALAAEFLVVPPLINPIIYGMNLHQIRTRILQNFTHK
>LOCXPOR199.408.HIT1.OR.2R.305.7tm_4.exons1.CAKALS010000268.1.Sebastes_miniatus
FVGEVLEDSGPDLVQIHAVDDGVDEGRDHQELCSQRVLQRLQRAAAAAVTGIHDVEHQRAEEDEQRGEVRQTRLYELPAVGVQPERGSDQVGVGHQDQDGLQDVRERQHEAVDVVDRRVGARQLHHLPVGAEDLLDVASAERQVGGQRDADRRLQQREAPGEQQQLRHPLPRHQRLVLQRLTDGEVAVVRHDGQTGELAEDVTVNAKQLRQTAGVRDGVRVGQKVVKQLRVETGRSADAVKTQVAHEDVDRLVERLLQTDGDDERHVDEDRQDVRHQSEGEERLAVGQRVIETLKLQHQLRLILH
>LOCXPOR201.409.HIT1.OR.2R.314.7tm_4.exons1.CAKALS010000268.1.Sebastes_miniatus
NSTSSTLSYFILEAYVHVVNLKYLYFMITAVLYIVIVNTFLIVVICSNRSLHEPMYLFLCSLFVNELYGSTGLFPFLLVQILSDIHTVSAPLCFLQIFCVYTYGNIEICSLAIMSYDRYLAICYPLQYNTCMIFNKALYFIIVVWFYCCVKFLITLSLNIRLTLCGNIINSLYCHNYLVVKLACSDTQVSNYYGLFGTVLSILVPMLPILFSYMEIFKVCFSGSKQTRQKAVSTCTPHLVSLLNFSFGCCFEVLQSRFDMTSVPRVLRMILSLYFLIIQPLLNPFMFGLQMTKIRNTCKHVLCYKMLGCRRDTM
>LOCXPOR202.411.HIT1.OR.2R.311.7tm_4.exons1.CAKALS010000268.1.Sebastes_miniatus
STLSYFILSTYIHVGTLRYLYFMITAMLYVVIVIVNIFLIVVICMNRSLHEPMYLFLCSLFVNELYGSTGFFPFLLVQILSDIHTVAAPLCFLQIFCLYTYAHVEYLNLALMSYDRYLAICYPLQYNTRMTFNKAVIFIVVLWLYSFVKFLITLFLNIRLTMCGNVINSLYCHNYLVVKLACSDTQVNNYYGLFGTVLTILVPLLPILFSYMRILKVCFSGCKQTRQKAVSTCTPHLASLLNFSFGCCFEILQSRFDMSGVPRVMRIILSLYFLIIQPLLNPFMFGLQMTKIRNTCKHVLCYKMLGCRRDT
>LOCXPOR203.412.HIT1.OR.2R.319.7tm_4.exons1.CAKALS010000268.1.Sebastes_miniatus
MLNSTSSTLSYFILEAYVHVGTLRYFYFIITAMLYVVIVIVNTSLVVVICSNRSLHEPMYLFLCSLFVNELYGSTGLFPFLLVQILSDIHTVAAPLCFLQIFCLYSYANIELCNLAVMSYDRYLAICCPLQYNTRWTFNKVFIFIVVIWLYSFVRCIINISLNIRLTLCGNVINSLYCRNYLIIKLACSDTHVNNIHGLFGVVLSILVPLLPILFSYMRILRVCFSGSKQTRQKAVSTCTPHLASLLNFSFGCLFEILQSRFDMNGVPRAMRIILSLYFVILQPLLNPIIYGMQMSKIRNTCKRLFCCKMMISHREPML
>LOCXPOR204.413.HIT1.OR.2R.309.7tm_4.exons1.CAKALS010000268.1.Sebastes_miniatus
MMINSTQVSYFTFTAYFDIGLFKYLFFIIIMSLYVLIVCANLFMVVVICSNRSLYEPMYLFLCSLFVNELNGSTGLFPFFLVQIISDIHTVAAPLCFLQIFCLYIYANVQFYNLAVMSYDRYLAICCPLQYNTRMTHNKVAMLIALTWLFPLLNIIVMMSLSTSLQLCGNIINRLYCDNYSIVKLSCSDTTVNNIYGLSYVFTVLIVLAVLICYSYMRILKVCYSGSKQTRQKAFSTCTPHLASLLNFSFGCFFEVIQGRLNMNGVPVMLRIFLSLYFLTCQPLFNPLIYGLNLTKIRIICKSLVFGKM
>LOCXPOR205.414.HIT1.OR.2R.307.7tm_4.exons1.CAKALS010000268.1.Sebastes_miniatus
VMNSTKFSYFTLSPFFDTRPFEYLYFIIVMSLYVLIICANLLLIVVICSNRSLHEPMYLFLCSLFVNELYGSTGLFPFLLVQILSDIHTVAAPLCFTQIFCVYTYANVEFCNLAVMSYDRYLAICYPLQYNVHMTYNKTAVLIALTWLYPFIAIGVLISLSGSLQLCGNVINKVYCDNYSIVKLACSDTTVNNIYGMIYTAATICVVLLIFYTYMKILKVCFSGSKQTRQKAVSTCTPHLASLLNFSFGAFFEIIQSRFNMNNLPNMLRIVLSLYWLACQPLFNPLLYGLNLTKICMMCKTLIFGKM
>LOCXPOR206.415.HIT1.OR.2R.307.7tm_4.exons1.CAKALS010000268.1.Sebastes_miniatus
MMNSTQVPYFSLTAYFDTGLFKYLYFIIIMCLYVLIISANVLLIVVICSNRSLHEPMYLFLCSLFVNELYGSTGLFPFLLVQILSDIHTVAAPLCFLQIFCVYTYASIQFSNLAVMSYDRYLAICCPLQYNTRMTHNKVITFIALTWLYPFIAIYILISLSVPLQLCGNIITKVYCDNYSIVKLACSDTRVSNIYGIVYTFTTVILVLLIFYTYIKILRVCFSGCKQTRQKAVSTCTPHLASLLNFSFGCFFEIIQNRFNMKYVSNMLRIILSLYWLTCQPLFNPVLYGLKITKIRITCKSVLFGKM
>LOCXPOR207.416.HIT1.OR.2R.306.7tm_4.exons1.CAKALS010000268.1.Sebastes_miniatus
MMMNSTQVSYFSLTAYFDTGDLTYLYFIIIMCLYVLIISANVLLVVVICSNRSLHEPMYLFLCSLFVNELYGSTGLFPFLLVQILSDIHTVAAPLCFLQIFCLYSYGGVEYLNLAVMSYDRYLAICYPLQYNTRMTSNKIAALIAVTWFCPLLLCLVMASLSSSLRLCGNIINKVYCDNYSIVKLACSDTTVNNIYGLIISTLSIFCPLILIFYTYIKILRVCFSGCKQTRQKAVSTCTPHLASLLNFSCGACFEILQSRFNMNNLPNMLRIFLSLYWLTCQPLFNPLLYGLNMSKICIICRNRLF
>LOCXPOR208.417.HIT1.OR.2R.307.7tm_4.exons1.CAKALS010000268.1.Sebastes_miniatus
MMNSTQVSYFTLTAYFHTGMFKYLYFIIIMCLYVLIISANVLLVVVICSNRSLHEPMYLFMCSLFVNELYGSTGLFPFLLVQILSDVHTVAAPLCFLQIFIVYSYVCVELLNLAAMSYDRYLAICYPLQYNTRMPFNKIAFLIALAWFYASVACFVPITLSVHLQLCGNVINKVYCDNYSIVKLACSNTTVNNIYGLIGTFAVIICPLSLILFSYMRILRLCFSGCKQTRQKAVSTCTPHLASLLNFSFGAFFEIIQSRFNMNGLPFMIRIVLSLYFLTCQPLFTPLLYGLNMSNIRVICKKQFFSK
>LOCXPOR209.418.HIT1.OR.2R.304.7tm_4.exons1.CAKALS010000268.1.Sebastes_miniatus
MINSTQVFYFTLSAYFNTGLFKYLHFIIIMSLYVLIISANLLLIVVICSNRSLHEPMYLFLCSLFVNELYGSTGLFPFLMVQILSDIYTVSAPLCFLQNFLIFFYGAVEYLNLAVMSYDRYLAICYPLQYNTRMTSNKIAMLIAVAWLYPLFICVVMIVLSSSLQLCGNIINKVYCINYSLVKLACSDAQVVSTYGLVATFGTIFVPLILILYTYLKIFKVCFSGSKQTRQKAVSTCTPHLSSLLNFSFGCCFEIIQSRFNMNGVPNMLRIFLSLYFLTCQPLFSPVMYGLNLSKIRRTCKSLI
>LOCXPOR210.419.HIT1.OR.2R.304.7tm_4.exons1.CAKALS010000268.1.Sebastes_miniatus
MINTTQVLHFTLSAYFNTGLFKYLHFIIIMSLYVFIISANLLLIVVICSNRSLHEPMYLFLCSLFVNELYGSTGLFPFLLVQILSEVHTVSAPLCFLQNFLLFFYGGVELLNLAVMSYDRYLAICYPLQYNMRMTSNKIAMLIAVAWLYPFLTCVVMILLSSSLQLCGNIINKVYCVNYSLVKLACSDAHVVNTYGLIASFGTIFVPLILILYTYMKIFKVCFSGSKQTRQKAVSTCTPHLASIFNFSFGAGFEILQNRFNMNGVPNMFRIFLSLYFLTCQPLFNPVMYGLNLSKIRVTCKSLI
>LOCXPOR211.420.HIT1.OR.2R.307.7tm_4.exons1.CAKALS010000268.1.Sebastes_miniatus
MNSTQVSYFTLAAYFDTGGFKYLYFIVIMSLYLLIVSANVLLIVVICSNRSLHEPMYLFLCSLFVNELYGSTGLFPFLLVQILSDIHTVAAPLCFLQVYCVHSYGAVEYLNLAVMSYDRYLAICYPLQYNTRMTRDKIAALIAVTWLYPCCAMVVSLSLSSPLQLCGNIIHKVYCDTHSVLKLACSDTNVINIYGLIATFSTISVSLLVILYTYIKILKVCFSGCKQTRQKAVSTCTPHLASLLNFSIGASFEIIQSRFNMSSVPNVLRIFLSLYFLTCQPLFNPVLYGLKMSKIRAICKSLISNAD
>LOCXPOR212.423.HIT1.OR.2R.307.7tm_4.exons1.CAKALS010000268.1.Sebastes_miniatus
MINSTQVSYFTLDAYFHTGTFKYFYFMIVVCLYVFIVCANVLLIVVICSNRSLHEPMYLFLCSLFVNELYGSTGLFPFLLVQILSDIHTVAAPLCFLQMYSLHTYGAVEYLNLAVMSYDRYLAICCPLQYNTRMTHNKIATLIALTWLYPLLACIFIIYLNSHSQLCGNIIYKVYCDSHSVVKLACSEAHVVNAYGLIASFGTIFGALMFILYTYIKILIVCFSGCKQTRQKAVSTCTPHLASLFNFSVGASFELLQSRFDMNNVPNMVRIFLSLYFLTCPPLFNPVLYGLKMSKIRVVGKSLMSNV
>LOCXPOR213.424.HIT1.OR.2R.300.7tm_4.exons1.CAKALS010000268.1.Sebastes_miniatus
MNSTQVSYFTLAAYFDTGGFKYLYFMVVMSLYVFIVSANVLLIVVICSNRSLHEPMYLFLCSLFVNELYDSTGLFPFLLVQILSDIHTVAAPLCFTQIFFVYSYGSIEFLNLTIMSYDRYLAICYPLQYNTRMTWNKVVVLIAVIWLLIFLVNFATLPLIVPLQLCGNVINKVYCDNHSIVKLACYDTTVNNIYGLIVSSFAIFCPLILILYSYIKILKVCYSGSKQTRQKAVSTCTPHLASLLNFSFGASFEILQSRFNMNNLPNMLRMFLSLYFLTCPPLFNPVMYGLKLAKIRVACK
>LOCXPOR214.425.HIT1.OR.2R.301.7tm_4.exons1.CAKALS010000268.1.Sebastes_miniatus
MLNSTQVSHFTLAAYFDTGGFKYLYFMVVMSLYVFIVSANVLLIVVICSNRSLHEPMYLFLCSLFVNELYGSTGLFPFLLVQILSDIHTVAAPLCFTQIFFVYSYGNIEFLNLTIMSYDRYLAICYPLQYNTRMTWNKVVVLIAVIWLLTFLVNFVTLTLIVPLQLCGNVINKVYCDNHSIVKLACYDTTVNNIYGLIVSSLAIFCPLILILYSYIKILKVCYSGSKQTRQKAVSTCTPHLASLLNFSFGASFEILQSRFNMNNLPNMLRMFLSLYFLTCPPLFNPVMYGLKLAKIRVACK
>LOCXPOR215.426.HIT1.OR.2R.316.7tm_4.exons1.CAKALS010000268.1.Sebastes_miniatus
RMENVSSHKHFVLDGFSELGALRPVLFLPFSIMFVVSLSANSLLLYVVVSQRSLHSPMCVLIAGMACVDLSLPLFCVPHMLLSFLLDWRGISLSGCLTQMYFIHFVAAFQSTLLVWMALDRYFAICTPLYYHERMSLPSFLKFIVPLVVRNFLLITLFVGLAGSLSFCTTNVMNHCFCEHMALVQLACGSTTVNNVVGLLTIFLNPVADFIFIAASYVVIFSSVLSSGKSGVKALHTCVTHIVVITVSLTIALVAFLSYRIRNGLPAAVRVFISTMYLLFPSCFNPIVYGIRTAEIRQHILKTLTGGRFVRTEPRS
>LOCXPOR216.427.HIT1.OR.2R.331.7tm_4.exons1.CAKALS010000421.1.Sebastes_miniatus
MLEASLGTNFSHSTFVFRGFPALQKHRRLLALPFSASYLTVLLGNSLLVYVIHSVESLHSPMYLLICTLCVVDVLVVTAIIPNMLLSFLFDWDEISLAGCLTQMFFTHFLSSLESTLLLVMALDRYVAICQPMRYAKIIDSSMFVKLLLFTLVRSGSIMATLVGLAGSLRFCGSNAIRHCYCDHMALVSLACDGTEKNSAAGLAVIVCFVGVDIPLIFFSYTKILSVVLRAAAAGEDRWKAFHTCGTHLIVMMCFYLVGSVTFLSHNLNDPIPTDINTLMGLLYILFPATVNPVIYGVRTKEIRNVFFRIFKVQVKNMMTVKVSPAGTGQT
>LOCXPOR216.427.HIT1.OR.2R.299.7tm_4.exons1.CAKALS010000421.1.Sebastes_miniatus
VGGVAGHELLPQHLRFQRFPGAAETPPAAGTAVLRLLPDGAAGKLSAGVRDPQRGESAQPHVPPHLHTLRRRRPRGHRHHPQHAPQLPLRLGRDLIGWLLDSDVLHSLPVLTGIDAAAGDGAGPLRGHLPTNALRQNHRLLHVREAAALHAGPQRLHYGDAGRFGRFTAVLRLERDPALLLRPHGAGQPGVRWHGEKQRGGPRCDRLLRGRRHTAHLLLLHEDPERRVASRGGRRGPLEGVSHLWHSSDRHDVFLPGGQRHIPLSQPQRPHTDGHQHPHGTPLHPVPSDGQPRHLRSSN
>LOCXPOR218.428.HIT1.OR.2R.316.7tm_4.exons1.CAKALS010000421.1.Sebastes_miniatus
RMENVSSHKHFVLDGFSELGALRPVLFLPFFVMFVVSLLANSLLLYVIVSQRSLHSPMCVLIAGMACVDLRIPLFFVPHMLLSFLLDWRGISLSGCLTQMYFVHLLGAFQATLLLWMALDRYFAICTPLYYHERMALPSFLKFVVPALIRNVFMVSLVVSLAGSLPFCAANVMDHCFCEHMALVQLACGSTAVNSLVGLISVFLISVADFIFIAASYVIIFSSVLSSGKSAVKALHTCVTHIVVITVHLTIALIVFLLYRIRNGFPVAGRVFFSIMYLLFPSCFNPIVYGIRTAEIRQHILKTLRCGRFVRTVNYS
>LOCXPOR219.429.HIT1.OR.2R.319.7tm_4.exons1.CAKALS010000421.1.Sebastes_miniatus
SEERMENVSSHKHFVLDGFSELGALRPVLFLPFFVMYVVSLLANSLLLYVIVSQRSLHSPMCVLIAGMACMDLSLPLLFVPHMLLSFLLDWRGISLSGCLTQMFFIHFVAAFQSTLLVWMALDRYFAICTPLYYHERMALPSFLKFIVPLVVRNFLLITLFVGLAGTLSFCTTNVMNHCFCEHMALVQLACGSTAVNNLVGLLTIFLNPVADFIFIAASYVVIFSSVLSSGKSGVKALHTCVTHIVVITVHLTIALVAFLSYRIRNGLPAAVRVFFSILYLQFPTCFNPIVYGIRTAEVRHHILKTLTGGRFVRTEPRS
>LOCXPTilTARs.A053.134.HIT1.TAAR.1R.283.7tm_1.exons2.CAKALS010000004.1.Sebastes_miniatus
LEVSLFVRISFHVYHSRQLHTPTNLILLSLAVSDLLVGLSVMPVAIASMQTCGFMGKISCASFYLMSFILTSASVGNMVLIAVDRFVAICDPLRYSSMITPSRVQICVSLCWFCSVVYTFIILKDHLSQIDLSNSCHQECVVVMNYISGAVDLLLTFFGPVTVIIVLYMRVFVVAVSQARAMRFQIAAVKSKVTVKKSEMKAAVTLGITLFVFILCLCPYYIPSLVGQDSSSSSASAQLWLFFCNSTFNPLIYAFFFPWFRKTVKVIVSLQVLQPGSREAKIM
>LOCXPTilTARs.A056.186.HIT1.TAAR.1R.329.7tm_1.exons3.CAKALS010000011.1.Sebastes_miniatus
MEVEDRAEFCFPQLLNTSCKKPTSPWTEAVLFNILVSTISLLTVALNLLVIISIRRRMQLETPTNILLLSLAVSDFLVGLLLMPVEILQNTSCWFFGDIMCSLYKYLSFVITSASVGVMVLISVDRYVAICDPLHYTIRITVNRVKLCVCLCWLCSVSYGSLFVKDDLTQLGRYNSCYGECVIVIDYIAGTVDLVLTFIVPVTVIVVLYVRVFAVAVSQARAMRSHIAAVTLRLSVAQTANKSELKAARALGVLVVVFLMCFCPYYCAILIGDYLTNSSFVFFELILFYFNSCLNPVIYAFFYSWFRKAVKLIVTLQILQPGSREANIL
>LOCXPTAAR10.73.HIT1.TAAR.2R.287.7tm_1.exons2.CAKALS010000002.1.Sebastes_miniatus
SRIFLYVFLSVGIVCTVVGNFLVVLSIAYFKQLQSPTNSFVMSLAVADCLVGLVVMPYSMIRTVEGCWFFGVLFCQLHSSLDVMLCTASIFHLSCIAFDRYYAVCNPLVYSLKMSRSRVALLIVVCWAVPMLISFGPIMLDLHVAGVDILLPKDVCVFLVNRIYAVMASMVAFYLPMAIMLIAYWKIFKAAKRQAMQISAMESQMAAGRERKAAKTLGIIMGVFLLFWMPFFTVNIVDPFIEYSTEVVVWDIFLWLGYINSSLNPFLYGFFNRYFRRAFLMFMGCRV
>LOCXPTAAR27.89.HIT1.TAAR.2R.274.7tm_1.exons2.CAKALS010000004.1.Sebastes_miniatus
MTANSVYEQLHTPTNLILLSLAVSDLLVGLAVMPAIIASMQTCGFLGKITCASFHLMSFILTSASVGNMVLISVDRYVAICDPLRYSSMITPSRVQICVSLCWFCSVVYTFIILKDHLSQIDFSNSCHQECMVVMNYISGAVDLLLTFFGPVTVIIVLYMRVFVVAVSQARAMRSQIAAVKSKVTVKKSEMKAAVTLGISLLVFILCLCPYYIPSLVGQDTSNGGTSAQLWLFFCNSTFNPLIYAFFFPWFRKTVKVIVSLQLLQPGSREAKIM
>LOCXPTAAR1.152.HIT1.TAAR.2R.330.7tm_1.exons1.CAKALS010000005.1.Sebastes_miniatus
MEPVLCYESRNGSCQKTIYPLPTRITVYMVLGVIVILTVCGNFLVAVSIAFFKQLRTPTNYLIASLAVSDLLLGLLVMFPGMVQCVETCWYFGDVLCKVYLSSDVMLCTASILNLSFISLDRHYAVCQPLLYRKKISVNVVLIMILIIWSISALVGFGMVFLKLNIWGIEEFYYNHIACEGGCFLFQSRLSSTVSSVFSFYIPGIIMLGVYLKIFLVAQKQLHSIQNTSCMSSVKISNKSQTKATKTLAIIMGAFLSFWTPFFICNTINPFISYSTPPVLFEIFLWLGYLNSTVNPLIYAFFYSWFRKAFQLFTSGKIFKADISETKLFT
>LOCXPTAAR2.170.HIT1.TAAR.2R.330.7tm_1.exons1.CAKALS010000005.1.Sebastes_miniatus
MEPVLCYESRNGSCQKTIYPLPIRITLYMILGVIVILTVCGNFLVAVSIAFFKQLRTPTNYLIASLAVSDLLVGLLVMFPGMVKCVETCWYFGDVLCKVYLSSDVMFCTASILNLSFISLDRHYAVCQPLLYSRKISVNVVLIMILVIWSISALIGFGMIFLKLNIWGIEEFYYEHIACEGGCVLFQSGFSSTVSSVFSFYIPGIIMLGVYLKIFLVAQKQLHSIQNTSCMSSAKISNKSQTKATKTLAIIMGAFLSFWTPLFICNTMDPFIRYSTPPALFETLLWVGYLNSTVNPLIYAFFYSWFRKAFQLFTSGNIFKADISETRLFT
>LOCXPTAAR3.189.HIT1.TAAR.2R.330.7tm_1.exons1.CAKALS010000005.1.Sebastes_miniatus
MEPVLCYESRNGSCQKTIFPLPVRITFYMILGVIVILTVCGNFLVAVSIAFFKQLRTPTNYLIASLAVSDLLLGLLVMFPAMVQCVETCWYFGDVLCKVCLSSEVMLSTASILNLSFISLDRHYAVCQPLLYRRKISVNVVLIMILVIWSISAVIGFGMIFLKLNIWGIEEFYYNHIACEGGCFLFQSGLSSTVSSVFSFYIPGIIMLGVYLKIFLVAQKQLHSIQNTSCMSSAKISNKSQTKATKTLAIIMGAFLSFWTPFFVCNTINPYIRYSTPPALFVILLWLGYLNSTVNPLIYAFFYSWFRKAFWLFTSGNIFKADISETTLFT
>LOCXPTAAR4.193.HIT1.TAAR.2R.330.7tm_1.exons1.CAKALS010000005.1.Sebastes_miniatus
MEPVLCYESRNGSCQRTIYPLPVRITVYMILGVIVILTVCGNFLVAVSIAFFKQLRTPTNYLIASLAVSDFLLGLLVMFPSMIQCVETCWYFGDVLCKVFMSSDVMLCTASILNLSFISLDRHYAVCQPLLYSRKISVNVVLIMILVIWSISALIGFGMIFLKLNIWGIEEFYYEHIACEGGCFLFQGRLSSAVSSVFPFYIPGIIMLGVYLKIFLVAQKQLHSIQNTSCMSSAKISNKSQTKATKTLAIIMGAFLSFWTPFFICNTINPYISYSTPPALFVTLLWVGYLNSTVNPLIYAFFYSWFRKAFQLFTSGKIFKADISETRLFT
>LOCXPTAAR5.194.HIT1.TAAR.2R.330.7tm_1.exons1.CAKALS010000005.1.Sebastes_miniatus
MEPVLCYESRNGSCQKTIYPLPVRITFYMILGVIIILTVCGNFLVAVSIAFFKQLRTPTNYLIASLAVSDLLLGLLVMFPAMVQNVETCWYFGDVLCKVCLSSEVMLCTASILNLSFISLDRHYAVCQPLLYRRKISVNVVLIMILLIWSISALIGFGMIFLKLNIWGIEEFYYNHIACEGGCFLFQSGLSSTVSSVFSFYIPGIIMLGVYLKIFLVAQKQLHSIQNTSCMSSAKISNKSQTKATKTLAIIMGAFLSFWTPFFVCNTINPYISYSTPPALFVTLLWVGYLNSTVNPLIYAFFYSWFRKAFWLFTSGNIFKADISETTLFT
>LOCXPTAAR6.74.HIT1.TAAR.2R.330.7tm_1.exons1.CAKALS010000005.1.Sebastes_miniatus
MEPVFCYESRNGSCQKTIYPLPVRITVYMILGVIVILTVCGNFLVAVSIAFFKQLRTPTNYLIASLAVSDLLLGLLVMFPAMVQCVETCWYFGDVLCKVCLSSEVMLSTASILNLSFISLDRHYAVCQPLLYSRKISVNVVLIMILLIWSISALIGFGMIFLKLNIWGIEEFYYDHIACEGGCFLFQSALSSTVSSVFSFYIPGIIMLGVYLKIFLVAQKQLHSIQNTSCMSSAKISNKSQTKATKTLAIIMGAFLSFWAPFFVCNTINPYIRYSTPHALFGTLLWLGYFNSTVNPLIYAFFYSWFRKAFRLFTSGNFFKADISETTLFT
>LOCXPTAAR7.75.HIT1.TAAR.2R.330.7tm_1.exons1.CAKALS010000005.1.Sebastes_miniatus
MEPVLCYESRNGSCQRTIYPLPVRITLYMILGVTVILTVCGNSLVAVSIAFFKQLRTPTNYLIASLAVSDLLLGLLVMFPSMVQCVESCWYFGDVLCKVFMSSDVMLCTASILNLSFISLDRHYAVCKPLLYRRKISVNVVLIMILLSWSISAVIGFGMIFLKLNIWGIEEFYYNHIACEGGCFLFQSGLSSTVSSVFSFYIPGIIMLGVYLKIFLVAQRQLHSIQNTSCMSSAKISNKSQTKATKTLAIIMGAFLSFWTPFFVCNTIDPFISHSTPPALFGTLLWVGYLNSTVNPLIYAFFYSWFRKAFRLFTSGNIFKADISETTLFT
>LOCXPTAAR8.76.HIT1.TAAR.2R.330.7tm_1.exons1.CAKALS010000005.1.Sebastes_miniatus
MEPVLCYESRNGSCQKTIYPLPVRITLYMILGVTVILTVCGNFLVAVSIAFFKQLRTPTNYLIASLAVSDFLLGLLVMFPSMIHSVESCWYFGDVLCKVFMSSEVMLCTASILNLSFISLDRHYAVCQPLLYRRKISVNVVLIMILLIWSISAVIGFGMIFLKLNIWGIEEFYYNHIACEGGCFLFQSRLSSTVSSVFSFYIPGIIMLGVYLKIFLVAQKQLHSIQNTSCMSSAKISNKSQTKATKTLAIIMGAFLSFWTPFFVCNTINPFISYSTPPVLFGALVWVGYLNSTVNPLIYAFFYSWFRKAFRLFTSGNIFKADISETTLFT
>LOCXPTAAR9.77.HIT1.TAAR.2R.316.7tm_1.exons1.CAKALS010000005.1.Sebastes_miniatus
MSEDHLSLAHTHHPLHDSRGHSKTVCGNFLVAVSIAFFKQLRTPTNYLIASLAVSDLLLGLLVMFPSMVQCVETCWYFGDVLCEVYLSSDVMLCTASILNLSFISLDRHYAVCQPLLYRRKISVNVMLIMILLIWSISALIGFGMIFLKLNIWGIEEFYYEHIACEGGCFLFQSGLSSTVSSVFSFYIPGIIMLGVYLKIFLMAQKQLHSIQNTSCMSSAKISNKSQTKATKTLAIIMGAFLSFWTPFFVCNTIDPFISYSMPPALFGILGWVGYLNSTVNPLIYAFFYSWFRKAFQLFTSGKIFKADMSETTLFT
>LOCXPTAAR10.79.HIT1.TAAR.2R.330.7tm_1.exons1.CAKALS010000005.1.Sebastes_miniatus
MEPALCYESRNGSCQRTIYPLPARITLYIILGVTVILTVCGNFLVAVSIAFFKQLRTPTNYLIASLAVSDLLVGLLVMFPSMVQCVESCWYFGDILCKVYLSSDVMLCTASILNLSFISLDRHYAVCQPLLYRRKISVNVVLIMILLSWSISALIGFGMIFLKLNIWGIEEFYYEHIACEGGCVLFQSGLSSTVSSVLSFYIPGIIMLGVYLKIFLVAQKQLHSIQNTSCMSSAKISNKSQTKATKTLAIIMGAFLSFWTPFFVCNTIDPFISYSTPPVLFGTLVWVGYLNSTVNPLIYAFFYSWFRKAFKLFTSGKIFKADISETTLFT
>LOCXPTAAR11.81.HIT1.TAAR.2R.332.7tm_1.exons1.CAKALS010000005.1.Sebastes_miniatus
EQYCFPGSNASCVREQFSVGTKVALYLLFTLGMLVTILGNSVVIVSIGHFKQLHNPTNVLILSLALSDLLVGVTVMPFSTIRTIHGCWFYSDDFCLLHSSFDMFLTSVSIFHLICIAVDRQQAICNPLHYSRNITMSVAWIMVCASWALAAVYSYGLLYSKANVAGLEDYIASIDCLGSCNLLFNSLWGILDSITAFFFPCTVMVCLYTKIFVVANEHVRKIGDMSKCSNDRVGGGLIKQSEHKAAKTLGIVLGAFIFCWMPFFINSIIDAYTGFNTPVAIFEASVWLGYFNSTLNPIIYAFFYPWFKKCFYLIVSLKIFTPHSSNIKVHSI
>LOCXPTAAR13.82.HIT1.TAAR.2R.326.7tm_1.exons1.CAKALS010000005.1.Sebastes_miniatus
EQYCFPGSNASCVRAQFSVGAKVALYLLFTLGMLVTILGNSVVIVSIGHFKQLHNPTNVLILSLALADLLVGLTVVPFSTIRTIHGCWFYGDDFCMLHSCFDMFLTTVSIFHLICIAVDRQQAICNPLHYSSNITMSVAWIMVCASWALAAVYTYGLLYSKANVAGLEDYMASIDCLGSCNLLFNSLWGILDSIASFFFPCTVMVCLYTKIFFVAKEHVRKIGDMGKCLNDRVGGGLIKQSEHKAAKTLGIVLGAFIFCWMPFFINSIIDAYTGFNTPVAIFIWLGYFNSTLNPIIYAFFYPWFKKCFYLIVNLKIFNPHSSTIKV
>LOCXPTAAR13.84.HIT1.TAAR.2R.329.7tm_1.exons1.CAKALS010000005.1.Sebastes_miniatus
EQYCFPGSNASCVREQFSVGAKVALYLLFTLGMLVTILGNSVVIVSIGHFKQLHNPTNVLIVSLALVDLLVGVTVMPFSTIRTIHGCWFYGDDFCMLHSCFDMFLTTVSIFHLICIAVDRQQAICNPLHYSSNITMSVAWIMVCASWALAAVYSYGLLYSKANVAGLEDYIASIDCLGSCNLLFNSLWGILDSIASFFFPCTVMVCLYTKIFVVAKEHVRKIGDMGKCSNDRVGGGLIKQSEHKAAKTLGIVLGAFIFCWMPFFINSIIDVYIGFSTPVAIFEAFVWLGYFNSTLNPIIYAFFYPWFKKCFYLIVNLKIFTPHSSTIKV
>LOCXPTAAR14.86.HIT1.TAAR.2R.329.7tm_1.exons1.CAKALS010000005.1.Sebastes_miniatus
AQYCFPGSNTSCVRAQFSVGTKVALYLLFTLGMLVTILGNSVVIVSIGHFKELHNPTNVLILSLAFADLLVGVIVMPFSTIRTIHGCWFYGDDFCLLHSCFEMFLTSVSIFHLICIAVDRQQAICNPLHYSRNITMSVAWIMVCASWALAAVYSYGLLYSKANVAGLEDYIASINCLGSCYLLFNSLWGILDCVASFFFPCTVMVCLYTKIFFVAKEHVRKIGDMSKCSNDRVGGGLIKQSEHKAAKTLGIVLGAFIFCWMPFFINSITDAFTGFSTPVAIFEASVWLGYFNSTLNPIIYAFFYPWFKKCFYLIVNLKIFTPHSSTIKV
>LOCXPTAAR15.88.HIT1.TAAR.2R.327.7tm_1.exons1.CAKALS010000005.1.Sebastes_miniatus
DLSQEQYCFPGSNASCVRAHFSVGAKVALYLLFTLGMLVTILGNSVVIVSIGHFKQLHNPTNVLIVSLALVDLLVGVTVMPFSTIRTIHGCWFYGDDFCLLHSCFDVFFTTLSIFHLICIAVDRQQAICNPLHYSRNITMSVAWIMVCASWALAAVYSYGLLYSKANVAGLEDYIASIDCLGSCYLLFNPLWGVLDSIVCFFFPCTVMVCLYTKIFIVAKEHVRKIGDMHNRSNVREGGGLIKQSEHKAAKTLGIVLGAYIFCWMPFFINSIIDVYIGFSTPVAIFEAFVWLGYFNSTLNPIIYAFFYPCFKKCLYCIVTLKAYPSN
>LOCXPTAAR16.90.HIT1.TAAR.2R.338.7tm_1.exons2.CAKALS010000011.1.Sebastes_miniatus
MEVLEGAELCFPQLLNTSCRKPIRHHAETIFLYILLSCMSFLTVALNLLVIISISHFRHEETYKHNLLHSPTNLLLLSLAVSDFLVGLLLMPMQILLIGGCWFLGSLICGLFYYASFILTSASVGNMVLISVDRHVAICDPLCYPTKVTQRRVKICVCLCWACSVFYNGVILMDFLKHPDRYNSCYGECIVVINSITGAVDVMLTFVGPITVIIVLYMRVFVVAVTQARAMRSHIAAITVQGVISVTAKKSERKAARTLGVVVVVFLICFCPYFYPSLVGQDMSTSVTFSIFGVWLLYCNSCLNPVVYAFFYPWFRRSIKLIVTLQILKPDSCDANIL
>LOCXPTAAR17.91.HIT1.TAAR.2R.324.7tm_1.exons3.CAKALS010000011.1.Sebastes_miniatus
EAELCFPQINNSCRKTSRPHLEAKLLYSLLSCITLLTVVLNLLALLILSHFRKLHTTTNLLLLSLAVADFLVGVLQMPFEILLFQGCWILGDFLCAANFFLGFIITSASVGIMLLISVDRYVAICDPMFYSIKVTPKSVQVCICLCWMFSAFHSSWMQWDFLKQPGRYNSCYGECVLVVNYVAGTVDLVVSFFGPITVIIVLYMRVFVVAVSQARTMRSHIAAVTLQHSKKVTAKKSEMKAAKNLGVVVVVFLLCFSPAYCYILAAESNLVEASYAASQIWLLYLNSTLNPVIYAFFYPWFRKSIKLIVTLQIVKPGSCEANVL
>LOCXPTAAR18.92.HIT1.TAAR.2R.324.7tm_1.exons3.CAKALS010000011.1.Sebastes_miniatus
EAELCFPQINNSCRKTSRPHLEAKLLYSLLSCITLLTVVLNLLALLILSHFRKLHTTTNLLLLSLAVADFLVGVLQMPFEILLFQGCWILGDFLCAANFFLGFIITSASVGIMLLISVDRYVAICDPMFYSIKVTPKSVQVCICLCWMFSAFHSSWMQWDFLKQPGRYNSCYGECVLVVNYVAGTVDLVVSFFGPITVIIVLYMRVFVVAVSQARTMRSHIAAVTLQHSKKVTAKKSEMKAAKNLGVVVVVFLLCFSPYYCFSLAAESNLVEASYAASQIWLLYLNSTLNPVIYAFFYPWFRKSIKLIVTLQIVKPGSCEANVL
>LOCXPTAAR19.94.HIT1.TAAR.2R.323.7tm_1.exons2.CAKALS010000011.1.Sebastes_miniatus
EKVEFCFPELLNSSCRKPEPPHPGIVFFHVLLYFISFLTASLNLLVIISISHFRHLHTPTNLLLLSLAVSDFLVGLLVIPVEIFLANTCWILGDLVCVLYYLLPVTIITASVINMVLISVDRYVAICDPLRYPTKVTQKVVIICVFLGWIYSVFYSIFLLYDNLKHPGMYNSCYGECVIQITGVIDLVVGFIIPITVIIVLNMRVFVMAVSQIREMRSHIVTVSLKHSDTVKGKKSEIKAARTLGVLIVVFLMCYSPYYCVSLTGYNVMIGSSTERFMIFLMYCNSCLNPIIYAFFYPWFKKSIRLIVSFQILQPGSCEYNIL
>LOCXPTAAR20.97.HIT1.TAAR.2R.323.7tm_1.exons2.CAKALS010000011.1.Sebastes_miniatus
EKVEFCFPELLNSSCRKPEPPHPGIVFFHVLLYFISFLTASLNLLVIISISHFRHLHTPTNLLLLSLAVSDFLVGLLVIPVEILLANTCWILGDLVCVLYYLLPVTIITASVINMVLISVDRYVAICDPLRYPTKVTQKVVIICVFLGWIYSVFYSIFLLYDNLKHPGMYNSCYGECVIQITGVIDLVVGFIIPITVIIVLNMRVFVVAVSQIREMRSHIVTVSLKHSDTVKVKRSEIKAARTLGVLIVVFLMCYSPYYCVSLTGYNVLIGSSTETFMIFLMYCNSCLNPIIYAFFYPWFKKSIRLIVTFQILQPGSCEYNIL
>LOCXPTAAR21.101.HIT1.TAAR.2R.324.7tm_1.exons2.CAKALS010000011.1.Sebastes_miniatus
LERVELCFPELLNSSCRKPEPPHPGIVFFHVLLYFISFLTASLNLLVIISISHFRHLHTPTNLLLLSLAVSDFLVGLLVIPVEILVTNTCWILDDLVCVFYYLLPIVIISASLVNMVLISVDRYVAICDPLCYPTKVTQKVVIICVFLGWIYSVFYGIFLLYDNLRHPGMYNSCYGECVIQITGVIDLVVDFIIPITVIIVLNMRVFVVAVSQIREMRSHIVTVSLKHSDTVKVKRSEIKAARTLGVLIVVFLMCYSPYYCVTLTGYNVMIGSSTETFMIFLMYCNSCLNPIIYAFFYPWFKKSIRLIVTFQILQPGSCEYNIL
>LOCXPTAAR27.103.HIT1.TAAR.2R.282.7tm_1.exons2.CAKALS010000011.1.Sebastes_miniatus
MISMLLCYLSRQLQTPTNLLLLSLAVSDFCVGLLMLLQIVLIDGCWYFGPILCAVYYVSDYIITSASIGTMVLISVDRYVAICDPLRYPTKITQKRVQVSVCLCWMCSAVFHIVRFKNNLKQPGRYNSCFGQCVVVIDYAAGLADLFLSFIGPVTVIIVLYMRVFVVAVTQAHAMRSHIAAVTPRCSVTGTAKKSEMKAARTLGVAIVVFLLCLCPYYFVAITGQDTFINASSAAFVIWLFYFNSCLNPVIYAFFYPWFRKSIKLIVTLQILQPGSCDANIL
>LOCXPTAAR22.107.HIT1.TAAR.2R.329.7tm_1.exons3.CAKALS010000011.1.Sebastes_miniatus
MDTPEGAELCFPQLLNSSCRKPMPLQSDGMLVLILLSFISLLTAALNMLNTFMHIRMQLHSPTNLLLLSLAVSDLLVGLLLMPVDILLTEACWFLGDLMCALYYVVDFIITSSSVGNMVLISIDRYLAICDPLHYTTRVTMDRTKICVCLCWICSILYNSLILQDFLRQPDSQNSCYGECVVVLNHITGNVDFVFTFIGPITVIIVLYMRVFVVAVTQARAMRSHIAAVTLQRPVAVTAKKSEMKAARTLGVVVVVFLICFCPYYSPSLIGEEIEDSSSSSTFVVWLLYFNSCLNPVIYAFFYPWFRKSIKLIVTLKILQPDSCDTKIL
>LOCXPTAAR27.110.HIT1.TAAR.2R.282.7tm_1.exons3.CAKALS010000011.1.Sebastes_miniatus
MITMLLSYLSRQLQTPTNLLLLSLAVSDFFMGFVMCFQVVLIDGCWFLGDLMCILYYVIDYIISSASIGTMVLISVDRYVAICDPLHYPTKVTQKTVTMCVCLCWICSAFWNILVLKDNLEQPGRYNSCSGECIIVINYIAGLADFILSFIGPVTVIIVLYMRVFVVAVTQARAMRSHIAAVTLQYSGRVTANKSEMKAARTLGVVIVVFLICFCPYFCITLTGQDTLLNVSSSAFVIFLFYFNSCLNPMIYASFYPWFRRSIKLIFTLKILQPGSCDTNIL
>LOCXPTAAR27.111.HIT1.TAAR.2R.345.7tm_1.exons3.CAKALS010000011.1.Sebastes_miniatus
MKTLEEDELCFPQLLNSSCRRTMRPQSVSMLTYILLSSISLLTVTLNLLVIISISHFKNDVSIMITMLLCYLSRQLQTPTNLLLLSLAVSDFFVGLLMCFQIVLIDGCWFLGDLMCILYYVIDYIITSASVGTMVLISVDRYVAICDPLHYPTKVTQKTVTMCVCLCWIFSVFFNTLMMKDNFEQPGRYNSCSGECVAVINYIAVLVDLFFTFIGPVSVIIVLYMRVFVVAVTQARAMRSHIAAITLQYSVRVTANKSEMKAARTLGVVIVVFLICICPYYCVTLTGQDTLLNVSSAAFVIYLFYFNSCLNPVIYAFFYPWFRRSIKLIVTLKILQPGSCDTNIL
>LOCXPTAAR27.112.HIT1.TAAR.2R.345.7tm_1.exons3.CAKALS010000011.1.Sebastes_miniatus
METLEEDELCFPQLLNSSCRKTMRPHSVSMLTYILLSSISLLTVTLNLLVIISISHFKNDVSIIIRMLFSYLSRQLQTPTNIILLSLAVSDFFVGLLVSFQIVLIDGCWFLGDLMCIVYYFLDYIITSASVGTMVLISVDRYVAICDPLHYPTRVTQKTVTIGVCLCWIFSVFSNILILKDNLEQPGRYNSCSGECVFVINYIAGLVDLFLAFIGPVTVIIVLYMRVFVVAVTQARAMRSHIAAITLQCPVTVTANKSEMKAARTLGVVIVVFLICLCPYYCVTLTGQDTLLNVSSVAFVMCLFYFNSCLNPVIYAFFYPWFRRSIKLIVTLKILQPGSCDANIL
>LOCXPTAAR27.113.HIT1.TAAR.2R.282.7tm_1.exons3.CAKALS010000011.1.Sebastes_miniatus
MITMLLCYLSRQLQTPTNLLLLSLAVSDFFVGLLMCFQIVLMDGCWFLGDLMCILYYVIDYIITSASVGTMVLISVDRYVAICDPLHYPTKVTQKTVTMCVCLCWIFSVFCNTLMMKDNFEQPGRYNSCSGECVAVINYIAGLVDVFLTFIGPVTIIIVLYMRVFVVAVTQARAMRSHIAAVTLQYSVRVTANKSEMKAARTLGVVIVVFLICLCPYYCVTLTGQDTYLNASSAAFVICLFYFNSCLNPVIYAFFYPWFRRSIKLIVTLKILQPGSCDTNIL
>LOCXPTAAR25.116.HIT1.TAAR.2R.329.7tm_1.exons2.CAKALS010000011.1.Sebastes_miniatus
METLEEDELCFPQLLNSSCRRTMRPHSVSMLTYVLLSSISLLTVTLNLLVIISISHFKQLQTPTNLLLLSLAVSDFFVGLIMCFQVVLIDGCWFLGDLMCILYYVIDYSVTSASVGNMVLISVDRYVAICDPLHYPTKVTKKTVQICVCLCWIFAAFSHILMLKDNLEKPGRYNSCSGECVIFLNYIAGLVDFFLTFIGPVTVIIVLYMRVFVVAVTQARAMRSHIAAITLQYSVTVTANKSEMKAARILGVVIVVFLICLCPYYCVTLTGQDTFLNASSAAIVICLYYFNSFLNPMIYAFFYPWFRKSIKLIVTLKILQPGSCDTNIL
>LOCXPTAAR26.119.HIT1.TAAR.2R.329.7tm_1.exons2.CAKALS010000011.1.Sebastes_miniatus
METLEEDELCYPQLLNSSCRRTMRPHSASMLTYILLSSISLLTVTLNLLVIISISHFKQLQTPTNLLLLSLAVSDFFVGLIMCFQIVLIEGCWFLGDLMCILYNVIDYSITSASVGTMVLISVDRYVAICDPLHYPTKVTKKNVNIGVCLCWIFAALCHILVLKDNLEEPGRYNSCSGECVIVINYIAGLADFFLTFIGPVTVIIVLYMRIFVVAVTQARAMRSHIAAVTLQYSVTVTANKSEMKAARILGVAIVVFLICLCPYYCVTLTGQDTLLNTSSAAIVICLYYFNSFLNPMIYAFFYPWFRKSTKLIVTLKILQPGSCDTNIL
>LOCXPTAAR27.121.HIT1.TAAR.2R.345.7tm_1.exons3.CAKALS010000011.1.Sebastes_miniatus
MKTLEEDELCFPQLLNFSCRKTMRPHSVSMLTYILLSSISLLTVTLNLLVIISISHFKNDVTIIISMLFSYLSRQLQTPTNIILLSLAVSDFFVGLLMCFQIVLIDGCWFLGDLMCILYYVIDYSITSAAIGNMVLISVDRYVAICDPLHYPTKVTKKTVQICVCLCWIFGAFCHILMLKDNLEQPGRYNSCSGECVFVINYIAGLVDVFLSFIGPVTVIIVLYMRVFVVAVTQARAMWSHIAAVTLQYSVRVTAKKSEMKAARTLGVVVVVFLICLCPYYCVTLTGQDTLLNTSSAAFVICLFYFNSFLNPMIYAFFYPWFRKSIKLIVTLKILQPGSCETNIL
>LOCXPTAAR28.122.HIT1.TAAR.2R.329.7tm_1.exons2.CAKALS010000011.1.Sebastes_miniatus
MKTLEDDKLCFPQLLNSSCRKTMRPHFESMLTYISLSSISVLTVTLNLLVIISISHFKQLQTPTNLLLLSLAVSDFFVGLLMSFQIVLTDGCWFLGDLMCILYYVLDYIITSASIGTMVLISVDRYIAICDPLHYPSKVTQKTVTMCVCLCWICSAFCHILMLKDNLEQPGRYNSCSGECVVVINYIVGISDLFLSFIGPVTVIIVLYMRVFVVAVNQARAMRSHIAAVTLQYSGSVTANKSEMKAARTLGVVIVVFLICVCPYFGVALTGQDTFLNASSAAFVICLFYFNSCLNPVIYAFFYPWFRKSIKLIVTLKILQPGSCDTNIL
>LOCXPTAAR29.126.HIT1.TAAR.2R.328.7tm_1.exons2.CAKALS010000011.1.Sebastes_miniatus
MKTLEEEELCFPQLNSSCRKTMRPHSVSMLTYILLSTISLLTVTLNLLVIISISHFKQLQTPTNLLLLSLAVSDFFVGLLMCFQIVLIDGCWFLGDLMCILYNILDYIITSASVGTMVLISVDRYVAICDPLHYPTKITQKTVTIGVCLCWICSVFCHSLLLKDNLEQPGKYNSCSGECVIVINYIAGLADLFLSFIGPVTVIIVLYVRVFVVAVTQARAMRSHIAAVTLQYSVRVTANKSEMKAARTLGVVIVVFLLCVCPYFGVALTGQDTLLNTSSVAFVICLFYFNSCLNPMIYAFFYPWFRKSIKLIVTLKLLQPGSRDTNIL
>LOCXPTAAR30.127.HIT1.TAAR.2R.328.7tm_1.exons2.CAKALS010000011.1.Sebastes_miniatus
MKTLEEDELCFPQLNSSCRKTMRPHSVSMLTYILLSTISLLTVTLNLLVIISISHFKQLQTPTNLLLLSLAVSDFFVGLLMFFQIVLMDGCWFFGDLMCAVYQYLGYIVTTASIGNMVLISVDRYVAICKPLHYPTRVTQKTVQICVCLCWICSAFCNTLILKDNLEQPGRYNSCSGECLVVINYIAGLADLFLSFIGPVTVIIVLYMRVFVVAVTQARAMRSHIAAVTLQYSGSVTAKKSEMKAARTLGVVIVVFLICICPYYCVILTGQNTLLNASSVVFVICLFYLNSCLNPMIYASFYPWFRRSIKLIVTLKILQPGSCETNIM
>LOCXPTAAR31.130.HIT1.TAAR.2R.325.7tm_1.exons2.CAKALS010000011.1.Sebastes_miniatus
LEEDELCFPKLLNSSCRKTMRPHFESMLTYISLSTISLLTVTLNLLVIISISHFKQLQTPTNLLLLSLAVSDFFVGLLMFFQIVLMDGCWFFGDLMCAVYQYLIYIVTAASIGNMVLISVDRYVAICDPLHYPTKVTQKTVQICVCLCWIFSAFFHTMILKDNLEQPGRYNSCSGECVFVINYIAGLVDFILSFIGPVTVIIVLYMRVFVVAVTQARAMRSHIAAVTLQYSGRVTANKSEMKAARTLGVVIVVFLICVCPYFGVSLTGQDTLLNASSAAFVIYLFYFNSCLNPMIYASLYPWFRKSIKLIVTLKILQPDSCDTKI
>LOCXPTAAR27.131.HIT1.TAAR.2R.280.7tm_1.exons2.CAKALS010000011.1.Sebastes_miniatus
MISLLLSFLSRQLQTPTNLLLLSLAVSDFFVGLLMSFQIVLIDGCWFLGDLMCILYNVIDYIITSASIGNMVLISVDRYVAICDPLHYPTKVTQQTVTIGVCLCWICSAFCNTLMLKDNLEQPGRYNSCSGECVVVINYIAGLADLFLSFIGPVTVIILLYMRVFVVAVTQARAMRSHIAAVTLQYSVSLPAKKSEMKAARTLGVVIVVFLLCLCPYFCVALTDTLLNASSAAFVICLFYFNSCLNPVIYAFFYPWFRKSIKLIVTLKILQPGSCDTNIV
>LOCXPTAAR33.132.HIT1.TAAR.2R.324.7tm_1.exons2.CAKALS010000011.1.Sebastes_miniatus
EGTELCFPQLLNTSCRKPMRPHFETMLNYILLSSISLLTVALNLLVIISLSHFKQLQTPTNLLLLSLAVSDFFVGLLMFFQIALIDGCWYFGDLMCAVYQYLAYIVTSAAVGTMVLISVDRYVAICYPLHYSTKITLKRVQVCVCLCWICSVIFQSLTVRDHLKQPGSHNSCFGQCIFVIDLISGLVDLIVSFIVPITVIVVLYMRVFVVAVSQARAMRSHIAAVTLQQSGKVTAKKSEMKAARNLGVVVVVFLICLCPYYCVSLTGQNTFINTSSDAFVICLFYFNSCLNPVIYAFFYPWFRKSIKLVVTLQILQPESCDANM
>LOCXPTAAR34.133.HIT1.TAAR.2R.324.7tm_1.exons2.CAKALS010000011.1.Sebastes_miniatus
EGTELCFPQLLNTSCRKPMRPHFETMLNYILLSSISLLTVALNLLVIISLSHFKQLQTPTNLLLLSLAVSDFFVGLLMYFQIVLIDGCWYFGDLMCAVYPYLAYIVTSAAVGTMVLISVDRYVAICYPLHYSTKITLKRVQVCVCLCWICSVIFQSLTVRDHLKQPGRSNSCFGQCIFVIDLISGLVDLIVSFIVPITVIVVLYMRVFVVAVSQACAMRSHIAAVTLQQSGKVTAKNSEMKAARNLGVVVVVFLICLCPYYCVSLTDQDTFINTSSAAFVICLFYFNSCLNPVIYAFFYPWFRKSLKLIVTLQILQPGSCDANM
>LOCXPTAAR35.139.HIT1.TAAR.2R.318.7tm_1.exons2.CAKALS010000011.1.Sebastes_miniatus
EGTELCFPQLLNTSCRKPMRPHFETMLNYILLSSISLLTVALNLLVIISISHFKQLQTTTNLLLLSLAVSDFFVGLLMFFQIVLIDGCWFFGDFMCAAYQYLAYIVTSASIGTMVLISVDRYVAICYPLHYSTKITLTRVQVCVCLCWICSVISQGLILRDHLKQPGRSNSCSGECVFVIDYITGLVDVVVSFIVPITVIVVLYMRVFVVAVSQARAMRSHIAAVTLQQSGKVSAKKSEIKAARNLGLLVVLFLICFCPYYCFALTGQTTYIFAIFLFYFNSCLNPVIYAFFYPWFRKSVKLIVTLKILQPESCDANM
>LOCXPTAAR36.141.HIT1.TAAR.2R.277.7tm_1.exons2.CAKALS010000011.1.Sebastes_miniatus
QKKDFWQLHTPTNILLLSLAVSDFLVGLLVMPVEFLLNTSCWFLGDLMCSLSKYVSFIITSASVGVMVLISVDRYIAICDPLHYTTRITVNTVKLCVCLCWLCAVSYCNLFVKDDLTQPGRYKSCYGACVIVIDFIAGTVDLVLNFLVPVTVIIVLYVRVFAVAVSQARAMRSHIAAVTLRLSVAQTANKSELKAARTLGVLVVVFLMCFCPLYCDLLIGENLTNASYISLVVFLFYFNSCLNPVIYAFFYSWFRKAVKLIVTLQILQPGSCEANVL
>LOCXPTAAR37.142.HIT1.TAAR.2R.329.7tm_1.exons3.CAKALS010000011.1.Sebastes_miniatus
MEVVNAAELCFPQLLNTSCKKPTSPWTKAVILQTLLSTISLLTVALNLLVIISKKDFWQLHTPTNILLLSLAVSDFLVGLLVMPGELIRKTSCWFFGDLMCSLYNYLSYIVTSASVYVMVLISVERYVAICDPLHYTTRITVNRIKLCVCLCWLCAVSSSSLFVKDDLTQPGRYKSCYGECVIVIDHIAGTVDLVLNFIVPVTIIIVLYLRVFAVAVSQARAMRSQITAVTLRLSVTQKTNKSELKAARTLGILVVVFLMCFCPLYCGLLIDENFAQSSYELFLLFLFYFNSCLNPVIYALFYSWFRKVVKLILTLQILQPGSCEANVL
>LOCXPTAAR38.145.HIT1.TAAR.2R.329.7tm_1.exons3.CAKALS010000011.1.Sebastes_miniatus
MEVANAAELCFPQLLNTSCKKPTSPWTKAVILQTLLSTISLLTVALNLLVIISKKAYWQLHTPTNILLLSLAVSDFLVGLLLMPIELIRKTSCWFFGDIMCSLYNYLSFIITFASVGVMVLISVDRYVAICNPLHYTTRITLNRVKLCVCLCWLCSICYSSVFKKDDLTQPGRFNSCYGECLSAIGYIAGFVDLVFNFLVPVTIIIVLYVRVFAVAVSQARAMRSQITAVTLRLSVTQKTNKSELKAARALGVLVVVFLMCFCPLYCGFLIDENITKSLYELYLLFLFYFNSCLNPMIYALFYSWFRKAVKLILTLQILQPGSREANVL
>LOCXPTAAR38.146.HIT1.TAAR.2R.329.7tm_1.exons4.CAKALS010000011.1.Sebastes_miniatus
MEVVNAAELCFPQLLNTSCKKPTSPWPEAVILQTLLSTISLLTVALNLLVIISLKSMWQLHTPTNILLLSLAVSDFLVGLLLMPGELIRKTSCWFFGDIMCSLYRYLSFIITSASVGVMVLISVDRYVAICDPLHYTTRITVNRVKLFVCLCWLCSVCCSSVFTTDYLTQPGRFNSCYGECLSAIGYIAGLVDLVFNFLVPVTIIIVLYVRVFAVAVSQARAMRSQITAVTLRLSVTQKTNKSELKAARALGVLVVVFLMCFCPLYCGFLIDENITKSLYELYLLFLLYFNSCLNPVIYALFYSWFRKVVKLILTLQILQPGSREANVL
>LOCXPTAAR40.148.HIT1.TAAR.2R.328.7tm_1.exons3.CAKALS010000011.1.Sebastes_miniatus
MELVDTAELCFPQLLNTSCKKPTSPWREAVILQTLLSTISLLTVALNLLVIISIRKTQLHTPTNILLLSLAVSDFLVGLLLMPIELLSKTSCWFFGDFMCSLYKYLSYMITSASVGVMVLISIDRYVAICDPLRYTTRITVNRIKLCVCLCWLCAVSSSSLFVKDDLTQPGRYKSCYGECVIVIDHIAGTVDLVLNFIVPVTIIIVLYLRVFAVAVSQARAMRSQITAVTLRLSVTQKTNKSELKAARTLGILVVVFLMCFCPLYCGLLIDENFAQSSYELFLLFLLYFNSCLNPVIYALFYSWFRKAVKLILTLQILQPGSREANVL
>LOCXPTAAR42.156.HIT1.TAAR.2R.329.7tm_1.exons3.CAKALS010000011.1.Sebastes_miniatus
MEVEDGAELCFPRLLNTSCKKPTSPWPEAVLLNILLSTISLLTVALNLLVIISKKAYWQLYTPTNILLLSLAVSDFLVGLLLMPVEILRKTSCWFLGDLMCSLYKYVSFIITSASVGIMVLISFDRYVAICDPLHYTTRITVNTVKLCVCLCWLCAVCYSSFFVKDDLTQPGRYNSCYGECVIVIDYIAGAVDLVLTFIVPVTVIIVLYMRVFAVAVSQARAMRSHITAVTLRLSVTQTANKSELKAARALGVLVVVFLMCFCPYYCFSITGEYLTNSSNAFFMLFLFYFNSCLNPVIYAFFYSWFRKAVKLIVTLQILQPGSREANVL
>LOCXPTAAR43.158.HIT1.TAAR.2R.324.7tm_1.exons1.CAKALS010000017.1.Sebastes_miniatus
TNVVTTIHPCYEIDNFNFILTKTPSIICVLLYIFLMLLSVITICGNLLVIISVFYFQQLHTPTNYLILSLAVADLLVGIIVFPFSMAFSLSSCLYHEGLFCKVRGSFDVSLSTASILNLCCISIDRYHAVCQPLTYRTKINHRVIVVMILVSWGVSALIGISIIIAGLNNEKCKERCLIDVLIENTIGPILSFYLPVIIMLCIYLKILMVAQRQARSIQNTICQSTKSGATTSKMERKATKTLAIVLGVFLLFWTPFFLCVTFLPFSNDSVPVPVIETLNWLTLSNSMLNPFIYAFFYSWFRSAFRMIISGKIFQGDYTTSKLS
>LOCXPTAAR44.160.HIT1.TAAR.2R.324.7tm_1.exons1.CAKALS010000017.1.Sebastes_miniatus
VTVNVNDIHPCYEIYNGSYILKGTPSTICVLLFIFLGSLCVVTICGNLLVIISIIYFKQLHTATNSLILSLAVADLLVGVVVFPFKMALSFRSCLYYDDFFCKVRDSFDVTLSIASILNLCCISIDRYYAVCQPLNYRTKINVNAAVVMILGSWSFSVLFAIGFTIPGLNDEKCEENCFTDVLLENILAPIFPFYLPVIIMLCIYLKIFLVAQRQARSIQNTTCQSTKSGATASKMERKASKTLAIVMGVFLMCWTPFFLCFTFQLLNHVSVFVPLFESLNWLTLSNSMLNPFIYAFFYSWFRSAFRMIISGKIFQGDFTNKKL
>LOCXPTAAR45.164.HIT1.TAAR.2R.320.7tm_1.exons1.CAKALS010000017.1.Sebastes_miniatus
INDIHPCYEIDNGSYILKGTPSTICVLLYIFLGSLCVVTICGNLLVIISIIYFKQLHTATNSLILSLAVADLLVGLVVFPFSMAFSLSSCLYYEDLFCKVRGSFDVTLSTASILNLCCISIDRYYAVCQPLNYRTKINFNIVAVMILVSWSVSVLVAIGRTIPGLINEKCEENCFIDFLLARILAQIFSFYLPVIIMLCIYLKIFLVAQRQARSIQNTTCQNTKSGATASKMERKASKTLAIVMGVFLMCWTPFFLYVSCQLLNHVSMLVPLFETLNWLTLSNSMLNPFIYAFFYSWFRSAFRMIISGKIFQGDFTNTKL
>LOCXPTAAR46.166.HIT1.TAAR.2R.320.7tm_1.exons1.CAKALS010000017.1.Sebastes_miniatus
VNDIHPCYEIDNGSYILKGTPSTICVLLFIFLGSLSVVTICGNLLVIISIIYFKQLHTATNFLILSLAVADLLVGLVVFPLSMVFSLSSCLYYEDLFCKVRDSLDATLSVSSILNTCCISIDRYYAVCQPLNYRTKINVNVVAVMIVVSWSVSVLVAIGRAIPGLINEKCKENCVIDFRRARILAQFFSFYLPVIIMLCIYLKIFLVAQRQARSIQNTTCQNTKSGATASKMERKSTKTLAIVMGVFLMCWTPFFLYVSCQVLNHVPMWVPLFETLNWLTLSNSMFNPFIYAFFYSWFRSALRMIISGKIFQGDFTNTKL
>LOCXPTAAR47.168.HIT1.TAAR.2R.322.7tm_1.exons1.CAKALS010000017.1.Sebastes_miniatus
INVNDIHPCYEVHNGSYILKGTPSTICVLLFIFLGSLSVVTICGNLLVIISIIYFKQLHTATNSLILSLAVADLLVGLVVFPFSMVFSLSSCLYYEDLFCKVRGSFDVTLSTASILNLCCISIDRYYAVCQPLNYRTKINVNVVVVMILVSWSVSVLVAIGCSIPGLSNEKCEENCFIDVLLANILGLIFSFYLPVIIMLCIYLKIFLVAQRQARSIQNTTCQNTKSGATASKMERKATKTLAIVMGVFLMCWTPFFLCFTFQLLNHVSVFVPLFETLNWFTLSNSMLNPFIYAFFYSWFRSAFRMIISGKIFQGDFTHTKL
>LOCXPTAAR48.172.HIT1.TAAR.2R.332.7tm_1.exons1.CAKALS010000017.1.Sebastes_miniatus
MEPEVTVNGAYTVNDIHPCYGSDNTTYIFTSNPSIICALLYIFLGSLSVVTICGNLLVIISIIYFKQLHIPTNYLILSLAVADLLVGILVFPFSMAFTVTSCWHHEGLFCKVRGSFDITLSTASILNLCCISIDRYYAVCQPLAYKSKINDCVIGIMILASWGVAALIGISIVIVGFNQGKCEESCLIDSLISTTLACIFSFYIPVIIMPSIYLKIFLVAQRQARSIQNTTCQSTKSGATASKMERKATKTLAIVMGVFLLCWSPYFLCIIFQPLTYDVTQIAVIETLNWLTLSNSMLNPFIYAFFYSWFRSAFRMIISGKIFQGDFANSKL
>LOCXPTAAR49.174.HIT1.TAAR.2R.336.7tm_1.exons1.CAKALS010000017.1.Sebastes_miniatus
ESKSKEPEVTVNMTYTVNDIHPCYESDNTSYVFTSKPSAVCVLVYIFLGLISVATIFGNHLVIISIMYFRQLYSPTNYLIFSLAVADLLVGVLVCPVSMAFTLTTCLYHEYVLCIIRVSFDITLCTSSILHLCCISIDRYCAVCQPLTYRTKINFHVTVIMFLVSWGISVLIGICITIAGSTQGTCEEMCSVDVIIANTMGPFLSFYLPAIIMLCIYLKIFLVAKKQVSNIQNTTCHSTKSGATASKMERKASKTLAIVMGVFLLCLTPYFLCNVFQTLSYNPPPVPVIETLIWLALSNSMLNPFIYAFFYSWFRSAFRMIISGKIFQGDFANSKV
>LOCXPTAAR50.176.HIT1.TAAR.2R.336.7tm_1.exons1.CAKALS010000017.1.Sebastes_miniatus
KSKSKEPEVTVNMTYTVNDIHPCYESDNTSYVFTSKPSAICVLVYIFLGLISVTTICGNLLVIISIMYFRQLHSPTNYLIFSLAVADLLVGVLVCPFSMAFTLTTCLYHEYVLCKIRDSFDVTLCTSSILHLCCISIDRYYAVCQPLTYRTKINVHVTVIMILVSWGVSVLIGICIIIAGFTQGACEEMCSVNVIMANTMGPVLSFYLPAIIMLCIYLKIFLVAKKQVNSIQNTTCQSTKSGATVSKMERKASKTLAIVMGVFLLCLTPYFLCLVFQPLSYNPPPVPVIETLIWLALSNSMLNPFIYAFFYSWFRSAFRMIISGKILQGNFANSKL
>LOCXPTAAR51.178.HIT1.TAAR.2R.334.7tm_1.exons1.CAKALS010000017.1.Sebastes_miniatus
KSKNMEPEVTVNMTYTVNNIHPCYESDSYVFTSNPSAICVLLYIFLGLLSFTTICGNLLVIISIMYFKQLHTPTNYLIFSLAVADLLVGVLVCPFSMAFTVTTCLHHEHVICKVKDSFDITLCTSSILHLCCISIDRYYAVCQPLTYTTAINVQVTVIMILVSWGISVLIGICITIAGFTQGTCEDMCSVDVIIANTMGPVLSFYLPAIIMLCIYLKIFLVAKKQVNSIQNTTCQSTKSGATVSKKERKATKTLAIVMGVFLLCLTPYFLLLVFQPLSYNPPPIPVMETLNWLTLSNSMLNPLIYAFFYSWFRSAFRMIISGAIFQGDFANSKL
>LOCXPTAAR48.179.HIT1.TAAR.2R.296.7tm_1.exons1.CAKALS010000017.1.Sebastes_miniatus
SLSTVFIGCLSVFIMCGILLVIISIIYFQQLHTPTNYLILSLAVADLLVGVLVLPFSVTLAVCSCCYLDLLCKVRGTLDMFLCMCSNLNLCCISVDRYYAVCQPLRYRSKINVRTIVNMILVSWTVSALFGIGSTILGMNQGQSNRCRFFQHTIRPTAFMVAIFAYYLPAIVMFSIYLKIFMVAQRQARSIQNTTCQNKKSGATVSKMERKATKTLAIVMGIFLICWTPFFLCISFHIFNNNAIPPPVIEMLKGLRWSNSMLNPFVYGLFYTWFRTAFRMIISGKIFQGDFTNYKL
>LOCXPTAAR52.182.HIT1.TAAR.2R.332.7tm_1.exons1.CAKALS010000017.1.Sebastes_miniatus
MEPEVTVNRTYTVNNIHPCYESDNTSYVFTSNPSIICVLVYIFLGLLSVATICGNLLVIISIMYFKQLHIPTNYLIFSLAVADLLVGVLVFPSSMAFTVTSCLHHEHVICKIRDSFDVTLCTSSILNLCCISIDRYYAVCQPLTYTTKINVHVTVIMILVSWGISVLIGICITIAGFSQGTCEEMCSVDIIMANTMGPVLSFYLPAIIMLCIYLKIFLVAKKQVNSIQNTTCQSTKSGATISKMERKATKTLAIVMGFFLLCLTPYFLLLVFQPLSYNPPPVSVIETLNWLTLSNSMLNPLIYAFFYSWFRSAFRMIISGAIFQGDFANSKL
>LOCXPTAAR48.184.HIT1.TAAR.2R.295.7tm_1.exons1.CAKALS010000017.1.Sebastes_miniatus
LLCIFVGCLSVLIMCGNLLVIISIIYFQQLHTPTNYLILSLALADMLVGVLVLPFSVILAVCSCCFLDSLCKVRSTFDMLLCASSILNLCCISVDRYYVVCQPLRYRSKINVRTIVNMILVSWTVSALIGIGNTIWGLSKGQSNICLLFQDKSKPTAIMGAIFTFYLPAIVMFSIYLKIFMVAQRQARSIQNTTCQNKKSGATISKMERKATKTLAIVMGIFLICWTPFFLCISFHLFNNNAIPPPVIQMFKWLGWSNSMLNPFVYGFFYTWFRTAFRMIITGKIFQGNFTNYKL
>LOCXPTAAR48.186.HIT1.TAAR.2R.295.7tm_1.exons1.CAKALS010000017.1.Sebastes_miniatus
LLCIFVGCLSVLIICGNLLVIISIIYFQQLHTPTNYLILSLAVADLLVGVLVLPFSVTLAVCSCCYLDLLCKVRGILDMFLCTCSILNLCCISVDRYYAVCQPLRYRSKINVHVIVIMILVSWTVSAIFGIGNMIQGLNQGQSNKCGLFQHTIKRTAFMGTIFTFYLPAIVMFSIYLKIFMVAQRQARSIQNTTCQNKKSGATVSKMEKKATKTLAIVMGIFLICWTPFFLCISSYLLNNDTIPIPVINLLKWFGWSNSMLNPFVYGFFYTWFRKAFRMIISGKIFQGDFTKYKL
>LOCXPTAAR48.188.HIT1.TAAR.2R.296.7tm_1.exons1.CAKALS010000017.1.Sebastes_miniatus
LLCIFIGCLSLLIMCGNLLVIISIIYFQQLHTPTNYLILSLALADLLVGVLVLPFSIILAVCSCCYLEDLFCKIQSTFDMLLCASSILNLCCISIDRYYAVCQPLRYSTKINVRVIVNMILVSWAVSALIGIGNTIQGLNQGQTNRCVISQHTSKPTALMGAMFAFYLPAIVMFSIYLKIFTVAQRQARSIQNTTCQNKKSGATVSKMERKATKTLAIVMGIFLMCWTPFSLCVSFNLLSNYTIPLPVIDMFKWLGWSNSMLNPFVYGLFYAWFRSAFRMIISGKIFQGDFTNHKL
>LOCXPTAAR53.190.HIT1.TAAR.2R.328.7tm_1.exons1.CAKALS010000024.1.Sebastes_miniatus
MDSTGGPPLCFPKLNSSCRRLPKPRSETALLYALLAFVSLLTVTLNLLVIISISHFRQLHTPTNTLLLSLAVSDLVVGLLVMPIAGLGYMETCWLLGRLMCALAPYVSYCLLSASVGNMVLISIDRYLAICDPLLYATKITLYRAKISICVCWACSLVYNGCILMGHLKRPDRFSTCHGECVVLISHISGTLDLFITFVGPCTVMIVLYMRVFVVAMSQLRVIRLQTAATSVAAAPTAKRSERKAARTLGIVIAVFLMCFCPYYYPSLAGEDTTTSLSYFAMLSWIMLLNSCVNPVIYALFYPWFREAIRLIFTLRILQPDSRLVRIL
>LOCXPTAAR54.191.HIT1.TAAR.2R.328.7tm_1.exons1.CAKALS010000024.1.Sebastes_miniatus
MDSTGGPPLCFPDLNSSCRRLPKPRSETALLYTLLAFVSLLTVTLNLLVIISISHFRQLHTPTNTLLLSLAVSDLVVGLLVMPIEGLRYMETCWLLGWLMCALAPYVSYCLLSASVGNMVLISIDRYLAICDPLLYATKITLYRAKISICVCWACSLVYNGCILMGHLKRPDRFNTCHGECVVVISHISGTLDLFISFVGPCTAMVVLYMRVFVVAMSQLRVIRLQTAATSVAAAPTAKRSERKAARTLGIVIAVFLMCFCPYYYPSLAGEDTSTSLSYFAVLSWIMLLNSCVNPVIYALFYPWFREAIRLIFTLRILQPDSRDDKVL
>LOCXPTAAR10.192.HIT1.TAAR.2R.287.7tm_1.exons2.CAKALS010000394.1.Sebastes_miniatus
SRIFLYVFLSVGIVCTVVGNFLVVLSIAYFKQLQSPTNSFVMSLAVADCLVGLVVMPYSMIRTVEGCWFFGVLFCQLHSSLDVMLCTASIFHLSCIAFDRYYAVCNPLVYSLKMSRSRVALLIVVCWAVPMLISFGPIMLDLHVAGVDILLPKDVCVFLVNRIYAVMASMVAFYLPMAIMLIAYWKIFKAAKRQAMQISAMESQMAAGRERKAAKTLGIIMGVFLLFWMPFFTVNIVDPFIEYSTEVVVWDIFLWLGYINSSLNPFLYGFFNRYFRRAFLMFMGCRV
>LOCXPOra1.6.HIT1.Ora.2R.303.7tm_1.exons1.CAKALS010000017.1.Sebastes_miniatus
MVDNSVSLLILRVFISCIGLVGNVFLILAIVQTKFSRVKSYELFLLGLATANLEEILIVNIYDIIILQTSSASLDTWSCRTLRFLTVFGEITSILFTVLISIFRQQKLRDASNRGNLPIYLDSIRSAWMVSGVCVALATLLSFPVFLMNHEGPVGNITTNSNGCPPDFFECGESYCPIVNRVYKYLFILVCNVLPLAIVTVTSCLIITVLLNQRKTVTPVVSVSGSTQFDRKSKGLRLQRSTIAVLAAMGLFQVDWTLYLIFQLTVSPDKFPFWAEAEFFISTSYTSISPYVYGIGNNLFSLK
>LOCXPOra2.7.HIT1.Ora.2R.316.V1R.exons1.CAKALS010000019.1.Sebastes_miniatus
EFVRGMLYLSLTVVGVPGNATVILAFLLLLYQENRLLPTDAIVLHLACVNLLVVGVRCLLETLASFRLASIFGDVGCKAVIFVYRTCRSLSIWLTFVLGAYQCLSIAPPGSRWASARTLVAQYLGFVFLSLWLLNTCMSSAAILFSFGTKNDSSPTNHGINVQFCYVNFPSKLSKQANGAAQVSRDVVPMTLMTLASLIILVFLYKHSKQVKGLRSGSGVRVSGGAEQRAAKAVVALVTLYVVLYGVDNGLWVYTLTVRTTMTSSLISDLRIFFSSLYAALSPVVIIASNRKVNGRLRCVVQKKPVQEKDTCLSTM
>LOCXPOra3.8.HIT1.Ora.2R.313.V1R.exons1.CAKALS010000019.1.Sebastes_miniatus
MDLCVTIKGVSFLLQTGMGILGNTVVLLAYAHIIYTDPKLLPVDMILCHLAFANLMLLLTRCVPQTMTVFGLRDLLNDPGCKVVIYAYRIGRALSVCITCMLSVFQAVTIAPAGPRLSRLKPALPSLVLPTFALLWLLNMAVCIAAPFFSMAPRNGTIPAFTLNLGFCHVDFRDHLSYVINGVAVSTRDFAFVALMLGSSGYILLLLHRHSRQVRGIRRSQGGGAETRAAKTVITLVVLYVVFFGIDNVIWIYMLTVAKVSPVVADMRVFFSSCYAALSPYFIISSNKKVKAKIVCSAEQDQPSSDNQESSDK
>LOCXPOra4.9.HIT1.Ora.2R.362.7tm_1.exons2.CAKALS010000019.1.Sebastes_miniatus
MSEVLTVEAFLFGFLVFSGILGNILVIHVVFQSAVESPSRRLAPSDNILVHLSLANLLTSLFRTVPIFVSDLGLDVSLSPVWCRIFMLLWVWWRAVGCWVTLALSVFHCTTLRRQHVAFGPLAQQKERRRVWIVLGLVWGANLAFSIPALVYSTHVHGNFTVELMVISCTTRPLLGCVWEFPSNEQGSAFASSSLALNEVLPLVLMVCTNLATLHALAKHIRAVTSGGDSGGAHGELDKHVSTERKAAHVIMSLVSLFVVCWALQVAAVTYYNHDGGHHAEGLLTVAHFSASLFVGFSPMVVALGHGKLRRRIMSMILMWAKVLKCDREDTKEGGKSPKTKGKKGKQTVSIVQKETKVIKVK
>LOCXPOra5.10.HIT1.Ora.2R.332.7tm_1.exons4.CAKALS010000019.1.Sebastes_miniatus
MSDPMEVDGDTELVGMGLRVSVSPVQTTFYIFLVMLGIIGNAIVIGVIGKSVIMNRVGGNNSDIIIINMALSNLLVSVMRNTLLVISDMGLELYSSKEWCQVLMGIWVWLRSVNVWSTLFLSAFHLQTLRRVAPTVGSPHGPRGLPKILMLSLALIWILNFIYSIPAHIFSTSGDSNSTETLMLVSSTTRPLLGCVWNFPSSYSGLAYATTSMVIHETVPIILMAFTNLGSLYTLYTHSRMRSSVPDAPVMKRVPAERRAAKVILALIMLFIASWGTSIISVNYFNYNRGSSAEFLLVIARFANIIFIAMSPAVLAVGHRRLRSFIKSTLAH
>LOCXPSalmoOlfC.17.5.360.HIT1.OlfC.1R.798.ANF_receptor.exons6.CAKALS010000005.1.Sebastes_miniatus
LLLLVLLMGKGASVCRLQGSAQPPELAQDGDLVIGGIFSFRTGQDYVINTFQTFPEVRKCKNFNFREFKFAQAVIFAINEINKDPDLLHNVKLGYKIYDNCGTMDILRAALALVSGLKGEVSDDNCIKTESVQAILGHSGSRPTIAFAQVVGRFHIPVISHFSTCACLSNRKEYPTFFRTIPSDYYQSRALAKLVKHFGWTWIGALAVNNEYGLNGIAAFIQAAQEYGVCIEYSEAFSSSDPADSLQRVIEIIKLATSKVIMAFMSHREIKLLAKELYKQNITGLQWVGSDAWITDHSLTNSEGHSILVGSLGFTVIKAEIPGLEEHLRQLHPSQFPDSQFVRDFWEDVFHCALNDTANTQRKPCSGSESLQNVESPFTDVSELRFTNNVYKSVYAVVHALDNLMKCEEGKGPFSNGSCADTKHIQPQQVLQYLNTVNFTTEEGERVYFDSNGDSPARYELVNIQMTNKGTMEGVTVGIYDASLPEIHQFIMNNISVVWGNGLTKEVPVSVCSESCLPGTRKVLQKGKPICCYNCIPCPAGEIICLTMLTTLIFYGHKETPVVRANNSELSFLLLFSLTLCFLCSLTFIGRPSEWSCMLRHTAFGITFVLCISCVLGKTIVVLMAFRATLPGSNMMKWFGPAQHRLSVLAFTLIQVLICILWLTINPPFPFNNMLLHKDRIILECSLGSAVGFWAVLGYIGLLAILCFILAFLARKLPDHFNEAKFITFSMLIFCAVWITFIPAYVSSPGKFTVAVEIFAILASSYGLLFCIFLPKCYIILFRPEQNTKKHIMGKTSN
>LOCXPOlfC2.170.HIT1.OlfC.2R.898.ANF_receptor.exons11.CAKALS010000005.1.Sebastes_miniatus
MSWLTWLHTRWPSLALSLLLLIVVGRQTGPEVAQAMVCSRWGEPSDKSLSQDGDVIIGGLFDLYNSPALEQGFTKLPHYEPCTGLDLESLKNVYTMTFAVDEINRNSTLLPGVKLGYRILDICFHYRWALQAALSLVGGDAHSCNLTSSTPRSTTDERPRETAGGQPVPLLIGPASSTITIILSRILGPLSVPLISYFASCPCLSDRLKFPNIFRTIPSDIYQARAMARLAIHFRWTWMGAVIINNDYGHLAIQAFQEETQGKGVCLEFIETVNRETIVSDARRAALTIQASTARVILIFCWYTDARTILLELAKRNVTDRQFLASEAWSTSGDILQDLAIYKVASGVLGVAIRSATIPGFRNYLRHLHPTHRPDDEFLRKFWEKEFGCSPHAAPLSLYSSPLKTRSNHQSNVSSSSSAKESFQKASLAPCSGTESLKGVQNHFTDTFQLRMAYNVYLAVYAAAHALHSLLSCNRSTCSSPKHIKPIELLQHLNKVNVTTPQGEMFYFQGGDIPAKYDLVNWQKTSEGSLRLVLIGRVDGYDLHLNESAIQWSTGSTQVPVSVCSESCPPGTRKANRKGEPLCCFDCIPCAEGEISNQTGSLHCERCPSEFWSNAKRTACIPRQLDFLSFNETLGITLSTVAVSGAAVTAAVLVVFLCYRQTPMVRANNSELSFLLLLSLKLCFLCSLVFIGRPSVWACRFQQAAFGISFVLCVSCLLVKTLVVLVVFRSARPGAEALMKWFGPGQQRGSVCLFTSIQVIICASWLSLSPPVPQRDLGFQGSKVTLECAMASVVGFSLVLGYIGLLACTCLLLAFLARKLPDNFNEAKLITFSMLIFCAVWVAFVPAYVSSPGKYVVAVEIFAILASSYGLLLCIFAPKCFIILLRPEKNSKKHLMAR
>LOCXPOlfC2.379.HIT1.OlfC.2R.896.ANF_receptor.exons11.CAKALS010000005.1.Sebastes_miniatus
MSWLSWLHTRLPSSALSLLLLIVVGRQKEPELAQAIVCSRWGAPSDKSLSQDGDVIIGGLFNLYYTPALQQGFTKLPHYEPCTGLDLESLKNVYTMTFAVDEINRNSTLLPGVKLGYRILDSCFNWALQVALSLVGGDTHSCNLTFSTPRSTTDEQPGKTAGGQPVPLLIGAASSTITIILSRILGPLSVPLISYFASCPCLSDRLKFPNFFRTIPSDIYQAQAMARLAIHFRWTWMGAVIINNDYGHLAIQAFQEETQGKGVCLEFIETVHRETIVSDARRVALTIQASTARVILIFCWYTDARTILLELAKRNVTDRQFLASEAWSTSGDLLQDVAIYKVATGVLGVAIRSATIPGFQNYLRSLHPIPRPDDEFLKEFWEKEFGCSPHAAPLSLYSSPLKKRSNHQSSVSSSSSAKGSFQEASLAPCNGTESLKGVQNHFTDTSQLRVAYNVYLAVYAAAHALHSLLSCNRSTCSSPKHIKPIELLQHLNKVNVTTPQGEMFYFQGGNIPAKYDLVNWQKTPGGSLKLVLIGRVDGFDLILNESAIQWSTGSTQVPVSVCSESCPPGTRKANRKGEPLCCFDCIPCAEGEISNQTGSLHCERCPSEFWSNAKQTACIPRQLDFLSFNETLGITLTTVAVSGAAVTTAVFVVFLCYRQTPMVRANNSELSFLLLLSLKLCFLCSLVFIGRPSVWACRFQQAAFGISFVLCVSCLLVKTLVVLVVFRSARPGAEALMKWFGPGQQRGSVCLFTSIQIIICASWLSLSPPVPQRDLGFQGSKVTLECAMASVVGFSLVLGYIGLLACTCLLLAFLARKLPDNFNEAKLITFSMLIFCAVWVAFVPAYVSSPGKYVVAVEIFAILASSYGLLLCIFAPKCFIILLRPEKNTKKHLMAR
>LOCXPOlfC2.480.HIT1.OlfC.2R.898.ANF_receptor.exons11.CAKALS010000005.1.Sebastes_miniatus
MSWLSWFHTQWPSSALSLLLLIVVGRQTGPEVAQAMVCSRWGEPSDKSLSQDGDVIIGGLFNLYNSPALEQGFTKLPHHEPCTGLDLESLKNVYTMTFAVDEINRNSTLLPGVKLGYRILDSCTSSRWALQVALSLVGGDEHSCNLTSSMLRSTTDERPGSTAGGQPVPLLIGPAASTITIILSRILGPLSVPLISYHASCPCLSDRLKFPNIFRTIPSDIYQARAMARLAIHFRWTWMGAVIKNNDYGHFAIQAFQEETKGKGVCLEFIETVQRETIVSDARRAALTIQASTARVILIFSWHTDVRTLFLELAKRNVTDRQFLASEVWSTSGDILKDLAISKVASGVLGVAIRSATIPGFQNYLRSLHPIRRPDDEFLREFWGKEFGCSPHAAPISLYSSPLKTRSIHQSNVSSSSSAKESFQKGSLAPCSGTESLEGVQNPFTDTSQLRVAYNVYLAVYAAAHALHSLLSCNRSTCSSPKHIKPIELLQHLNKVNVTTPQGEMFYFQGGDIPAKYDLVNWQKTPEGSLRLVLIGRVDGFDLILNESAIQWSTGSTQVPVSVCSESCPPGTRKANRKGEPLCCFDCIPCAEGEISNQTGSLHCERCLSEFWSNAKQTACIPRQLDFLSFNETLGITLTTVAVSGAAVTTAVFVVFLCYRQTPMVRANNSELSFLLLLSLKLCFLCSLVFIGRPSVWACRFQQAAFGISFVLCVSCLLVKTLVVLVVFSSARPGAKALMKWFGPGQQRGSVCLFTSIQIIICASWLSLSPPVPQRDLGFQGSKVTLECAMASVVGFSLVLGYIGLLACTCLLLAFLARKLPDNFNEAKLITFSMLIFCAVWVAFVPAYVSSPGKYVVAVEIFAILASSYGLLLCIFAPKCFIILLRPEKNTKKYLMAR
>LOCXPOlfC2.590.HIT1.OlfC.2R.896.ANF_receptor.exons11.CAKALS010000005.1.Sebastes_miniatus
MSWLSWLHTRWPSSALSLLLLIVVGRQTGPEVAQAIVCSRWGAPSDKSLSQDGDLIIGGLFNLYYTPAVQQGFTKLPHYEPCTGLDLESLKKLYTMTFAVDEINRNSTLLPGVKLGYRILDSCFHWALQVALSLVGGDAHSCNLTSSTPHSTTDERPRETAGGQPVPLLIGPDSSTITIILSRILGPLSVPLISYFASCPCLSDRLNFPNVFRTIPSDIYQARAMARLAIHFRWTWMGAVIENNDYGHFAIQAFQEETQGKGVCLEFIETVQRETIVSDARRAALTIQASTARVILIFCWYTDVRTLFLELAKRNVTDRQFLASEAWSTSGDLLQDLAISKVASGVLGVAIRSATIPGFQNYLRSLHPIRRPDDEFLREFWEKEFGCSPHTAPLSLYSSPLKTRSNHQSNVSSSSSSKESFQKASLAPCSGTESLEGVQNPFTDTSQLRVAYNVYLAVYAAAHALHSLLSCNSSTCSSPKHIKPIELLQHLNKVNVTTPQGEMFYFQGGDIPAKYDLVNWQKTPGGSLKLVLIGRVDGFDLILNESAIQWSTGSTQVPVSVCSESCPPGTRKANRKGEPLCCFDCIPCAEGEISNQTGSLHCERCLSEFWSNAKQTACIPRQLDFLSFHETLGITLTAVAVSGAAVTTAVFVVFLCYRQTPMVRANNSELSFLLLLSLKLCFLCSLVFIGRPSVWACRFQQAAFGISFVLCVSCLLVKTLVVLVVFRSARPGAEALMKWFGPGQQRGSVCLFTSIQIIICATWLSLSPPVPQRDLGFQGSKVTLECAMASVVGFSLVLGYIGLLACTCLLLAFLARKLPDNFNEAKLITFSMLIFCAVWVAFVPAYVSSPGKYVVAVEIFAILASSYGLLLCIFAPKCFIILLRPEKNTKKHLMAR
>LOCXPOlfC2.172.HIT1.OlfC.2R.896.ANF_receptor.exons11.CAKALS010000005.1.Sebastes_miniatus
MSWLSWLHTRLPSSALSLLLLIVVGRQTGPEVAQAIVCSRWGASSDKSLSQDGDVIIGGLFNLYYTPSVQQGFTKLPHYEPCTGLDLKSLKNVYTMTFAVDEINRNSTLLPGVKLGYRILDSCSRWALQAALSLVGGDAHSCNLTSSTPRSTTDERPRETAGGQPVPLLIGPAASTITIILSRILGPLSVPLISYHASCPCLSDRLNFPNVFRTIPSDIYQARAMARLAIHFRWTWMGAVIENNDYGHFAIQAFQEETQGKGVCLEFIETVQRETIVSDARRVALTIQASTARVILIFCWYTDVRTILLELAKRNVTDRQFLASEAWSTSGDLLQDLAISKVASGVLGVAIRSATIPGFQNYLRSLHPIRRPDDEFLREFWEKEFGCSPHAAPLSLYSSQLKTRSNHQSNVSSSSSSKESFQKASLAPCSGTESLEGVQNPFTDTSQLRVAYNVYLAVYAAAHALHSLLSCNRSTCSSPKHIKPIELLQHLNKVNVTTPQGEMFYFQGGDIPAKYDLVNWQKTPEGSLKLVLIGRVDGFDLHLNESAIQWSTGSTQVPVSVCSESCPPGTRKANRKGEPLCCFDCIPCAEGEISNQTGSLHCERCLSEFWSNAKQTACIPRQLDFLSFHETLGITLTAVAVSGAAVTTAVFVVFLCYRQTPMVRANNSELSFLLLLSLKLCFLCSLVFIGRPSVWACRFQQAAFGISFVLCVSCLLVKTLVVLVVFRSARPGAEALMKWFGPGQQRGSVCLFTSIQIIICATWLSLSPPVPQRDLGFQGSKVTLECAMASVVGFSLVLGYIGLLACTCLLLAFLARKLPDNFNEAKLITFSMLIFCAVWVAFVPAYVSSPGKYVVAVEIFAILASSYGLLLCIFAPKCFIILLRPEKNTKKHLMAR
>LOCXPOlfC2.231.HIT1.OlfC.2R.897.ANF_receptor.exons11.CAKALS010000005.1.Sebastes_miniatus
MSWLSWLHTRLPSSALSLLLLIVVGRQTGPEVAQAIVCSRWGAPSDKSLSQDGDLIIGGLFNLYNSPALEQGFAKLPHYEPCTGLDLESLKKLYTMTFAVDEINRNSTLLPGVKLGYHILDSCFHWALQVALSLVGGDAHSCNLTSSTPRSTTDERPRETATGGQPVPLLIGPASSTITIILSRILGPLSVPLISYFASCPCLSDRLNFPNVFRTIPSDIYQARAMARLAIHFRWTWMGAVIENTDYGHFAIQAFQEETQGKGVCLEFIETVQRETIVSDARRAALTIQASTARVILIFCWYTDVRTLFLELAKRNVTDRQFLASEAWSTSGDLLQDLAISKVASGVLGVAIRSATIPGFQNYLRSLHPIRRPDDEFLREFWEKEFGCSPHAAPLSLYSSQLKTRSNHQSNVSSSSSAKGSFQKASLAPCSGTESLEGVQNPFTDTSQLRVAYNVYLAVYAAAHALHSLLSCNRSTCSSPKHIKPIELLQHLNKVNVTTPQGEMFYFQGGDIPAKYDLVNWQNTPEGSLKLVLIGRVDGFDLHLNESTIQWSTGSTQVPVSVCSESCPPGTRKANRKGEPLCCFDCIPCAEGEISNQTGSLHCERCLSEFWSNAKQTACIPRQLDFLSFNETLGITLTAVAVSGAAVTTAVFVVFLCYRQTPMVRANNSELSFLLLLSLKLCFLCSLVFIGRPSVWACRFQQAAFGISFVLCVSCLLVKTLVVLVVFSSARPGAKALMKWFGPGQQRGSVCLFTSIQIIICATWLSLSPPVPQRDLGFQGSKVTLECAMASVVGFSLVLGYIGLLACTCLLLAFLARKLPDNFNEAKLITFSMLIFCAVWVAFVPAYVSSPGKYVVAVEIFAILASSYGLLLCIFAPKCFIILLRPEKNTKKHLMAR
>LOCXPOlfC1.356.HIT1.OlfC.2R.877.ANF_receptor.exons11.CAKALS010000005.1.Sebastes_miniatus
MSWLSWLFTLRLCSAPSLLLVGLVGRQLGLRMGLQLVQTATCSRWGTPSDQGLFQDGDVVIGGLFSLHYKPPSTNHDFTQLPHYKACTGLGNLPLQYLYAMVFALEEINHSTTLLPGVKLGYHIRDSCALPPWVIQAILSLVGGDSTSCYSAAPPGYSAGDGEGIGERRGDRPVPVIIGGSSSKTAKILSRLLGPLSVPLMSYTASCPCLSDRLQYPNFFRTMPSDIYQARAIAQLAMRFNWTWIGAVVANNDYGHMAIKVFQEETQGAGVCLAFVETLERENIVSDARRSALTIQASTAKVILIFTWYTDVRELFLQLAKTNVTDRQFLASEAWSTSGDLLQDPVTSEVAKGVLGVAIRSSAIPGFENYIRSLNPSRRPDDKFLREFWEKMFGCSPGTTPLSTTSLPLCSGTESLEGVQNHFTDISQLRVTYNVYLAVYATAQALHSLLSCNKSTCSSPKHIKPIELSYHLNNVNFTTPQGEMFYFQGGDIPAKYDLINWQNTPEGSLKLVLIGRVDGFDLRLDESAIRWSTGSTQVPVSVCSESCPPGTRKANRKGEPLCCFDCISCAEGEISNQTGSLHCERCPSEFWSNVKRTACIPRQLDFLSFNETLGITLTTVAVSGAAVTTAVFVVFLYYRQTPMVRANNSELSFLLLLSLKFCFLCSLVFIGRPSVWACRFQQAAFGISFVLCVSCLQVKTIVVLAAFRSARPGAETLMKWFGPGQQRGSVCLFLSIQVFICIIWLSLSPPMPQADLDIPGLKVTLECAMASVVGFSLVLGYIGLLACTSLLLAFLARKLPDNFNEAKLITFSMLIFCAVWIAFVPAYVSSPGKYAVAVEIFAILASSYGLLFCIFAPKCFIILLRPEKNTRKHLMAR
>LOCXPOlfC2.367.HIT1.OlfC.2R.917.ANF_receptor.exons11.CAKALS010000005.1.Sebastes_miniatus
MSWFSWLFAQWPSSAPSLLLVGLVGRQLGLRVGLHLVQTATCSRWGTPSNQGLFQDGDVVIGGLFSLHYRLPAIDNDFTQLPHYKPCTGLENVPLQYIYAMVFAVEEINHSTTLLPGVKLGYHIFDSCGRPPWALQAALSLVGGDSASCNSTDPPDYPAGYGEGIGERRGDYPIPLIIGAASSVTGQILSRTLGPLSVPLISYLSSCPCLSNRRQFPNFFRTIPSDIYQARAIAQLAIRFNWTWIGAVVANNNYGQMAVEVFQEATQGAGVCLAFVETLQRENIVSDARRSALTIQASTAKVILIFSWYTDVRELFLQLAKINVTDRQFLASEAWSTSGDLLQNVVSTKVAKGVLGVAIRSSAVPGFENYIKSLHPTRRPQDEFLREFWEAKFGCSPGATPLFSHSSPSFESVTRPQRSSHPLNISTSSTADRSLQKASLPLCSGAESLEGVQNHFTDTSQLRVTYNVYLAVYAAAHALHSLLSCPDRDSSPRNNTCSSPKYIKPIELLQHLDNVNFTTPQGEMFYFQGADIPAKYDLVNWQNTPEGSLKLVLIGRVDGFDLHLEESAIQWSTGSTQVPVSVCSDSCPPGTRKANRKGEPLCCFDCIPCAEGEISNQTGSLHCERCPSEFWSNAKRTACIPRQLDFLSFHETLGITLTTVAVSGAAVTTAVFVVFLCYRQTPMVRANNSELSFLLLLSLKLCFLCSLVFIGRPSVWSCQFQQAAFGISFVLCVSCLQVKTIVVLAAFRSARPGAEALIRWFGPGQQRGSVCLLTCIQIIICATWLSLSPPVPQRDLGFQGSKVTLECAMASVVGFSLVLGYIGLLACTCLLLAFLARKLPDNFNEAKLITFSMLIFCAVWVAFVPAYVSSPGKYTVAVEIFAILASSYGLLLCIFAPKCFIILLRPEKNTKKHLMAR
>LOCXPOlfC3.371.HIT1.OlfC.2R.868.ANF_receptor.exons9.CAKALS010000005.1.Sebastes_miniatus
LMYSVLLYSYFSSALPSPLHSTSCRLQGQFHLNGMHKAGDVVLGGLFQIHFFSVFPDLSFTSEPQQPTCHSFDILGFRQAQTMAFAIDEINRNSNLLPNVTLGYSLNDNCVNLGIGFRAALSLASGQDEQFILDKTCVGTPSVHGIVGDSSSRRSIAISTVLGLYRLPMVSYFATCSCLSDRQTFPSFFRTIPSDAFQVRAMIQILRRFGWTWAGLLVSNDDYGLHAARSFQSDLGQSGGGCLAYLEVLPWGKDTAELRRIVELMRKSTARVVIVFAHQSHMINLMEEVVRQNVTGLQWMASEAWTAATVLQTPHLMPYLGGTLGIAIRRGEITGLRDFLLRIRPDIQHNNLYGNNVVNQFWEYTFQCRFAPPPAGWVEAGGELCTGQEDLESVETELLDISNLRPEYNVYKAVYALAYALDDMLRCVPGRGPFSGHSCARLQRLELWQLVYYLEKVNFTTPFGDQVSFDENGDALPIYDIMNWLWLPDGRTKVESVGEVKESAKGEELTLDEDKIFWNFESKEPPRSVCSESCPPGTRMARKNGQPECCFDCIPCSEGEISNKTDSMECTSCPEDFWSSPQRDHCIPKKIEFLSYQEPLGICLTATTLVGTFICAVVLGIFIYHHSTPIVRANNSELSFQLLMSLKLCFLCSLLFIGRPRMWTCQLRHAAFGISFVLCVSCILVKTVVVLAVFKASKPGGGASLKWFGALQQRGTVMVLTSIQAAICTAWLVSASPAPHKNTQYHNDKIVYECVVGSTVGFAVLLGYIGLLAILSFLLAFLARNLPDNFNEAKLITFSMLIFCAVWVAFVPAYVSSPGKYADAVEVFAILASSFGLLVALFGPKCYIILLRPERNTKKAIMGRGIES
>LOCXPOlfC4.380.HIT1.OlfC.2R.833.ANF_receptor.exons9.CAKALS010000005.1.Sebastes_miniatus
MHKTGDVVLGGLFPIHFFSVFPDLSFTSEPQQPTCHSFDILGFRQAQTMAFAIDEINRNSNLLPNVTLGYSLNDNCVNLGIGFRAALSLASGQDQQFILDKTCVGTPPVLGIVGDSSSRRSIAISTVLGLYRLPVVSYFATCSCLSDRQKFPSFFRTIPSDAFQVRAMIQILRRFGWTWAGLLISNDDYGLHAARSFQSDLAQSGGGCLAYLEVLPWDKDPAELRRIVNLMRKSTARVVIVFALQSHVINLMEEVVRQNVTGLQWMASEAWTAATVLQTPHFMPHLSGALGIAIRRGEITGLRDFLLRIRPDIQQNSRGNNVVNQFWEYTFQCRFAPPPAGWVEAGGVLCTGQEDLESVETEFLDISNLRPEYNVYKAVYALAYALDDMLRCVPGRGPFSGHSCARLQRLELWQLVYYLEKVNFTTPFGDQVSFDENGDALPIYDVMNWLWLPDGRTTVESVGEVKESAKGEELTLDEDKIFWNFESKEPPRSVCSESCPPGARMARKKGQPECCFDCIPCSEGKISNKTDSMECTSCPEDFWSSPQRDHCVPKKIEFLSYQEPLGIFLTATTFLGTFICAVVLGIFIYHRSTPIVRANNSELSFQLLISLKLCFLCSLLFIGHPRMWTCQLRHAAFGISFVLCVSCILVKTMVVLAVFKASKLGGGASLKWFGAVQQRGTVMVLTSIQAAICTAWLVSASPAPHKNTQYYNDKIVYECVVGSTVGFAVLLGYIGLLAILSFLLAFMARNLPDSFNEAKLITFSMLIFCAVWVAFVPAYVSSPGKYADAVEVFAILASSFGLLVALFGPKCYIILLRPERNTKKAVMARGIES
>LOCXPOlfC5.385.HIT1.OlfC.2R.875.ANF_receptor.exons9.CAKALS010000005.1.Sebastes_miniatus
MWAFLDINLLLLIYSMLLYSYFSCAGGNPLHSTSCWLQGQFPLNGMHKAGDVVLGGLFSIHFFSVFPDLSFTSEPQQPTCHSFDILGFRQAQTMAFAIDEINRNSNLLPNVTLGYSLNDNCVNLGIGFRAALSLASGQDEQFILDKTCVGTPPVLGIVGDSSSRHSIAISTVLGLYRLPMVSYFATCSCLSDRQTFPSFFRTIPSDAFQVRAMIQILRRFGWTWAGLLVSNDDYGLHAARSFQSDLAQSGGGCLAYFEVLPWDKDADELRRIVDLMRKSTARVVIVFAHQSHMINLMEEVVRQNVTGLQWMASEAWTAGTPLQTPHLMPYLSGTLGIAIRRGEIPGFRDFLLRIRPDIQHNNRYGNNVVNLFWEYTFQCRFAPPPAGWVEAGGELCSGQEDLESVETEFLDISNLRPEYNVYKAVYALAYALDDMLRCVPGRGSFSGHSCASLQRLELWQLVYYLEKVDFTTPFGDQVSFDENGDALPIYDVMNWLWLPDGRTKVEYVGEVKESAKGEELTLDEDKIFWNFESKKPPRSVCSESCPPGTRMARKKGQPECCFDCIPCSEGKISNNTDSMECTSCPEDFWSSPKRDHCVPKKIEFLSYQEPLGIFLTATTLLGTLICAVVLGISIYHRSTPIVRANNSELSFQLLISLKLCFLCSLLFIGRPRMWTCQLRHAAFGISFVLCVSCILVKTMVVLAVFKASKPGGGASLKWFGAVQQRGTVMVLTSIQAAICTAWLVSASPAPHKNTQYYNDKIVYECVVGSTVGFAVLLGYIGLLAILSFLLAFMARNLPDSFNEAKFITFSMLIFCAVWVAFVPAYVSSPGKYADAVEVFAILASSFGLLVALFGPKCYIILLRPERNTKKAIMAR
>LOCXPOlfC6.420.HIT1.OlfC.2R.870.ANF_receptor.exons9.CAKALS010000005.1.Sebastes_miniatus
LLLLMYSVLLYSYFSCAGGNPLHSTSCWLQGQFHLNGMHKAGDVVLGGLFQINFFSVFPDLSFTSEPQQPTCHSFDVLGFRQAQTMAFAIDEINRNSNLLPNVTLGYSLNDNCNNLGIGFRAALSLASGPEEQFILDKTCVGTPPVLGIVGDTFSRGSIAISAVLGLYRLPMVSYFATCSCLSDRQKFPSFFRTIPSDAFQVRAMIQILRRFGWTWAGLLISNDDYGLHAARSFQSDLAQSGGGCLAYLEVLPWDKDPAELRRIVDLMRKSTARVVIVFAHQSHVINLMEEVVRQNVTGLQWMASEAWTAATVLQTPHLMPYLSGTLGIAIRRGEIPGLRDFLLRIHPDIQQNSRGNNVVNQFWEYTFQCRIAPPPAGWVEAGGVLCTGQEDLESVETEFLDISNLRPEYNVYKAVYALAYALDDMLRCVPGRGPFSGHSCARLQRLELWQLVYYLEKVNFTTPFGDQVSFDENGDALPIYDVMNWLWLPDGRTKVESVGEVKESAKGEELTLDEDKIFWNFESKEPPRSVCSESCPPGARMARKKGQPECCFDCIPCSEGKISNKTDSMECTSCPEDFWSSPKRDHCVPKKIEFLSYQEPLGIFLTATTLLGTFICAVVLGISIYHRSTPIVRANNSELSFQLLISLKLCFLCSLLFIGHPRMWTCQLRHAAFGISFVLCVSCILVKTMVVLAVFKASKPGGGASLKWFGALQQRGTVMVLTSIQAAICTAWLVSASPAPHKNTQYYNDKIVYECVVGSTVGFAVLLGYIGLLAILSFLLAFMARNLPDSFNEAKLITFSMLIFCAVWVAFVPAYVSSPGKYADAVEVFAILASSFGLLVALFGPKCYIILLRPERNTKKAIMARGIES
>LOCXPOlfC7.425.HIT1.OlfC.2R.864.ANF_receptor.exons9.CAKALS010000005.1.Sebastes_miniatus
LMYSVLLYSYFSSAVPSPLHSTSCRLQGQFPLNGMHKAGDVVLGGLFSIHLFSVFPDLSFTSEPQQPTCHGFYIVGFRQAQTMAFAIDEINRNSNLLPNVTLGYSLNDNCVNLGIGFRSALSLASGQDKHFKLDKTCVGTPPVLGIVGDTFSSSSIAITAVLGLYRLPMVSYFATCSCLSDRQKFPSFFRTIPSDAFQVRAIIQILRRFGWTWAGLLVSNDDYGLHAARSFQSDLAQSGGGCLAYLEVLPWGKDAAELRRIVDLMRKSTARVVIVFAHQSNMINLMEEVVRQNVTGLQWMASEAWTAGTPLQTPHLMPYLSGTLGIAIRRGEIPGFRDFLLRIRPDIQHNNRYGNNVVNQFWEYTFQCRFAPPPAGWVEAGGELCTGQEDLESVETELLDISNLRPEYNVYKAVYALAYALDDMLRCVPGRGPFSGYSCASLQRLELWQLVYYLEKVNFTTSFGDQVSFDENGDALPIYDVMNWLWLPDGRTKVQYVGEVKESAKGEELTLDEDKIFWNFESKKPPRSVCSESCPPGTRMARKKGQPECCFDCIPCSEGKISNNTDSTECTSCPEDFWSSPKRDHCVPKKIEFLSYQEPLGICLTATTLLGTLICAVVLGISIYHRSTPIIRANNSELSFQLLISLKLCFLCSLLFIGRPRMWTCQLRHAAFGISFVLCVSCILVKTVVVLAVFKASKPGGGASLKWFGTVQQRGTVMVLTSIQAAICTAWLVSASPAPHKNTQYHNDKIVYECVVGSTVGFAVLLGYIGLLAILSFLLAFMARNLPDSFNEAKLITFSMLIFCAVWVAFVPAYISSPGKYADAVEVFAILASSFGLLVALFGPKCYIILLRPERNTKKAIMAR
>LOCXPOlfC8.429.HIT1.OlfC.2R.875.ANF_receptor.exons9.CAKALS010000005.1.Sebastes_miniatus
MWAFLDINLLLLMYSVLLYSYFSCDGGNPLHSTSCRLQGQFPLNGMHKAGDVVLGGLFKIHLFSVFPDLSFTSEPQQPPCHSFDVLGFRQAQTMAFAIDEINRNSNLLPNVTLGYSLNDNCNNLGIGFRAALSLASSRDEQFMLDKTCVGTPSVLGIVGESSSRRSIAISTVLGLYRVPMVSFFSTCSCLSDRQKFPSFFRTIPSDAFQVRAMIQILRRFGWTWAGLLVSNDDYGFHVARSFQSDLAQSGGGCLAYFEVLPWDKDAAELRRIVDLMRKSTARVVIVFAHQSHVINLMEEVVRQNVTGLQWMASEAWTAATVLQTPHLMPYLSGTLGIAIRRGEIPGLRDFLLRIRPDIQHNNLYGNNVVNQFWEYTFRCRFAPPPAGWVEAGGVLCTGQEDLESVETELLDISNLRPEYNVYKAVYALAYALDDMLRCVTGRGPFSGHSCARLQKLELWQLVYYLEKVNFTTPFGDQVSFDENGDALPIYDVMNWLWLPDGRTKVENVGEVKESAKGEELTLDEDKIFWNFESKEPPRSVCSESCPPGARMARKKGQPECCFDCIPCSEGKISNKTDSMECTSCPEDFWSSPKRDHCVPKKIEFLSYQEPLGIFLTATSLLGTFICAVVLGISIYHRSTPIVRANNSELSFQLLISLKLCFLCSLLFIGRPRMWTCQLRHAAFGISFVLCVSCILVKTMVVLAVFKASKPGGGASLKWFGALQQRGTVMVLTSIQAAICTAWLVSASPAPHKNTQYYNDKIVYECVVGSTVGFAVLLGYIGLLAILSFLLAFMARNLPDSFNEAKLITFSMLIFCAVWVAFVPAYVSSPGKYADAVEVFAILASSFGLLVALFGPKCYIILLRPERNTKKAIMAR
>LOCXPOlfC9.434.HIT1.OlfC.2R.875.ANF_receptor.exons9.CAKALS010000005.1.Sebastes_miniatus
MWAFLDINLLLLMCSVLLYSYISSAVPSPLHSTSCRLQGQFPLNGMHKAGDVVLGGLFPIHLFSVFPDLSFTSEPQQPTCHGFYIVGFRQAQTMAFAIDEINRNSNLLPNVTLGYSLNDNCVNLGIGFRSALSLASGQDEQFILDKTCVGTPPVLGIVGDSSSRRSIAISTVLGLYRLPMVSYFATCSCLSDRQKFPSFFRTIPSDAFQVRAIIQILRRFGWTWAGLLVSNDDYGLHAARSFQSDLTKSGGGCLAYLEVLPWGKDAAELRRIVDLMRKSTARVVIVFAPLSHMINLMEEVVRQNVTGLQWMASEAWTASTPLQTPHLMPYLSGTLGIAIRRGEIPGFRDFLLRISPDIQHNNRYGNNVVNLFWEYTFQCRFAPPPAGWVEAGGELCTGQEDLESVETEFLDISNLRPEYNVYKAVYALAYALDDMSRCVPGRGPFSGYSCASLQRLELWQLVYYLEKVNFTTPFGDQVSFDENGDALPIYDVMNWLWLPDGRTKVQYVGEVKESAKGEELTLDEDKIFWNFESKKPPQSVCSESCPPGTRMARKKGQPECCFDCIPCSEGKISNNTDSMECTSCPEDFWSSPKRDHCVPKKIEFLSYQEPLGICLTATTLLGTLICAVVLGISIYHRSTPIIRANNSELSFQLLISLKLCFLCSLLFIGRPRMWTCQLRHAAFGISFVLCVSCILVKTVVVLAVFKASKPGGGASLKWFGTVQQRGTVIVLTSIQAAICTAWLVSASPAPHKNTQYHNDKIVYECVVGSTVGFAVLLGYIGLLAILSFLLAFMARNLPDSFNEAKLITFSMLIFCAVWVAFVPAYISSPGKYADAVEVFAILASSFGLLVALFGPKCYIILLRPEKEHKESNNGP
>LOCXPOlfC10.439.HIT1.OlfC.2R.871.ANF_receptor.exons9.CAKALS010000005.1.Sebastes_miniatus
LLLLMYSVLLYSYFSCAGGNPLHSTSCRLQGQLPLNGMHKAGDVVLGGLFKIHLFSVFPDLSFTSEPQQPPCHGFDILGFKQAQTMAFAIDEINRNTNLLPNLTLGYSLYDNCVNLGIGFRAALSLVSSQDEHFILDKTCVGTPPVLGIVGDSSSRRSIAISTVLGLYRLPMVSYFATCSCLSDRQTFPSFFRTIPSDAFQVRAMIQILRRFGWTWAGLLVSNDDYGLHAARSFQSDLAQSGGGCLAYLEVLPWGKDPAELRRIVDLMRKSTARVVIVFAHQSHVINLMEEVVRQNVTGLQWMASEAWTAATVLQTPHLMPYLSGTLGIAIRRGEIPGFRDFLLRIRPDMQHNNLYGNNVVNQFWEYTFQCRFAPPPAGWVEAGGELCTGQEDLESVETKFLDISNLRPEYNVYKAVYALAYALDDMLRCMPGRGPFSGHSCARLQRLELWKLVYYLEKVNFTAPFGDQVSFDENGDALPIYDVMNWLWLPDGRTKVESVGEVKESARGEELTLDEDKIFWNFESKEPPRSVCSESCPPGTRMARKKGQPECCFDCIPCSEGKISNKTDSMECTSCPEDFWSSPQRDHCVPKKIEFLSYQEPLGIFLTATTLLGTFICAVVLGISIYHRSTPIVRANNSELSFQLLISLKLCFLCSLLFIGRPRMWTCQLRHAAFGISFVLCVSCILVKTMVVLAVFKASKPGGGASLKWFGAVQQRGTVMVLTSIQAAICTAWLVSASPAPHKNTQYHNDKIVYECVVGSTVGFAVLLGYIGLLAILSFLLAFMARNLPDSFNEAKLITFSMLIFCAVWVAFVPAYVSSPGKYADAVEVFAILASSFGLLVALFGPKCYIILLRPERNTKKAIMARGIES
>LOCXPOlfC11.443.HIT1.OlfC.2R.875.ANF_receptor.exons9.CAKALS010000005.1.Sebastes_miniatus
MWAFLDINLLLLMCSVLLYSYISSAVPSPLHSTSCRLQGQFPLNGMHKAGDVVLGGLFPIHLFSVFPDLSFTSEPQQPTCHGFYIVGFRQAQTMAFAIDEINRNSNLLPNVTLGYSLNDNCVNLGIGFRSALSLASGQDEHFILDKTCVGTPPVLGIVGDTFSSSSVAITAVLGLYRLPMVSYFATCSCLSDRQKFPSFFRTIPSDAFQVRAIIQILRRFGWTWAGLLVSNDDYGLHAARSFQSDLTKSGGGCLAYLEVLPWGKDAAELRRIVDLMRKSTARVVIVFAPLSHMINLMEEVVRQNVTGLQWMASEAWTAGTPLQTPHLMPYLSGTLGIAIRRGEIPGFRDFLLRISPDIQHNNRYGNNVVNLFWEYTFQCRFAPPPAGWVEAGGELCTGQEDLESVETEFLDISNLRPEYNVYKAVYALAYALDDMSRCVPGRGPFSGYSCASLQRLELWQLVYYLEKVNFTTPFGDQVSFDENGDALPIYDVMNWLWLPDGRTKVQYVGEVKESAKGEELTLDEDKIFWNFESKKPPQSVCSESCPPGTRMARKKGQPECCFDCIPCSEGKISNNTDSMECTSCPEDFWSSPKRDHCVPKKIEFLSYQEPLGICLTATTLLGTLICAVVLGISIYHRSTPIIRANNSELSFQLLISLKLCFLCSLLFIGRPRMWTCQLRHAAFGISFVLCVSCILVKTVVVLAVFKASKPGGGASLKWFGTVQQRGTVIVLTSIQAAICTAWLVSASPAPHKNTQYHNDKIVYECVVGSTVGFAVLLGYIGLLAILSFLLAFMARNLPDSFNEAKLITFSMLIFCAVWVAFVPAYISSPGKYADAVEVFAILASSFGLLVALFGPKCYIILLRPERNTKKAIMAR
>LOCXPOlfC12.451.HIT1.OlfC.2R.875.ANF_receptor.exons9.CAKALS010000005.1.Sebastes_miniatus
MWAILDINLLMLMYSVLLYSYFSSAVPSPLHSTSCRLQGQFHLNGMHKAGDVVLGGLFKVHFFSVFPDLSFTSEPQQPTCHSFDILGFRQAQTMAFAIDEINRNSNLLPNVTLGYSLNDNCVNLGIGFRAALSLASGLEEQFILDKTCVGTPPVLGIVGDTFSSGSIAISAVLGLYRLPMVSYFATCSCLSDRQKFPSFFRTIPSDAFQVRAMIQILRRFGWTWTGLLVSDDDYGLHAARSFQSDLDQSGGGCLAYLEVLPWDKDAAELRRIVNLMRKSTARVVIVFAHQSDVINLMEEVVRQNVTGLQWMASESWTAAPVLQTPHLMPYLGGTLGIAIRRGEIPGLRDFLLRIRPDIQHNIRYGNNVVNQFWEYTFQCRFAPPPASWVEAGGELCTGQEELESVETEFLDISNLRPEYNVYKAVYALAYALDDMLRCVPGRGPFSEHSCASLQRLELWQLVYYLEKVNFTTPFGDQVSFDENGDALPIYDIMNWLWLPDGRTKVESVGEVKESAKGEELTLDEDKIFWNFESKEPPRSVCSESCPPGTRMARKKGQPECCFDCIPCSEGKISNKTDSMECTSCPEDFWSSPKRDHCVPKKTEFLSYQEPLGIFLTTTTLLGTLICAVILGIFTYHHSTPIVRANNSELSFQLLMSLKLCFLCSLLFIGRPRMWTCQLRHAAFGISFVLCVSCILVKTMVVLAVFKASKPGGGDSLKWFGAVQQRGTVMVLTSIQAAICTAWLVSASPAPHKNTQYHNDKIVYECVVGSTVGFAVLLGYIGLLAILSFLLAFMARNLPDSFNEAKLITFSMLIFCAVWVAFVPAYISSPGKYADAVEVFAILASSFGLLVALFGPKCYIILLRPERNTKKAIMAR
>LOCXPOlfC13.457.HIT1.OlfC.2R.868.ANF_receptor.exons9.CAKALS010000005.1.Sebastes_miniatus
LMYSVLLYSYFSSAVPSPLHSTSCRLQGQFNLNGIHKAGDAVLGGLFHINFFSSFHDLSFTSEPQQPTCNSFDILGFRQAQTMAFAIDEINRNSNLLPNVTLGYSLYDNCGALFVGFSGALSLASGLEEQFILDKTCVGTPPVLGILGDSTSTRSIAISTVLGLYRLPMVSYFATCSCLSDRKKFPSFFRTIPSDAFQVRAMIQILRRFGWTWAGLLVSNDDYGLHAARSFQSDLGQSGGGCLAYLEVLPWGKDPAELRRIVDLMKKSTARVVIVFAQPRHMINLMEEVVRQNVTGLQWMASESWTTGTVLQTPHLMPYLSGTLGIAIRRGEIPGLRDFLLRIRPDIQHNNRYGNNMVNQFWEYTFQCRFAPPPAGWVEAGGELCTGQEDLESVETELLDISNLRPEYNVYKAVYALAYALDDMLHCVPGRGPFRGHSCASLQRLELWQLVYYLEKVNFTTPFGDQLSFDENGDALPIYDIMNWFGLPDGGTKVENVGEVKESAKGEELTLDEDKIFWNFDSKQPPRSVCSESCPPGTRIARKKGQPECCFDCIPCSEGNISNETDSMDCTGCPEDFWSSPQRDHCVPKKTEFLSYQDPLGICLTAITFLGTFISAVVLGIFIYHRSTPIVRANNSELSFQLLISLKLCFLCSLLFIGRPRMWTCQMRHAAFGISFVLCVSCILVKTMVVLAVFKASKPGGGASLKWFGAVQQRGTVMVLTSIQAAICTAWLVSASPAPHKNTQYHNDKIVYECVVGSTVGFAVLLGYIGLLAILSFLLAFMARNLPDNFNEAKFITFSMLIFCAVWVAFVPAYISSPGKYADAVEVFAILASSFGLLVSLFGPKCYIILLRPERNTKKAIMGRGIES
>LOCXPOlfC14.464.HIT1.OlfC.2R.877.ANF_receptor.exons9.CAKALS010000005.1.Sebastes_miniatus
LIYSVLLYSYFSSAVPSPLHSTSCRLQGQFNLNGIHKAGDVVLGGLFHINFFSSFHDLSFTSEPQQPTCNSFDILGFRQAQTMAFAIDEINRNSNLLPNVTLGYSLYDNCGALFVGFSGALSLASGLEEQFILDKTCVGTLPVLGILGDSTSTRSIAISTVLGLYRLPMVSYFATCSCLSDRQKFPSFFRTIPSDAFQVRAMIQILRHFGWTWAGLLVSNDDYGLHAARSFQSDLGQSGGGCLAYLVVLPRGKDPAELRRIVDLMRKSSARVVIVFSQQSHMINLMEEVVRQNVTGLQWMASEAWTAATVLQTPHLMPYLSGTLGIAIRRGEIPGLRDFLLRIRTDIKHNNSYGNNMVNQFWEYTFQCRFAPPPAGWVEAGGELCTGQEDLESVETELLDISNLRPEYNVYKAVYALAYALDDMLRCVPGRGPFSGHSCGSLQRLELWQLVYYLEKVNFTTPFGDQVSFDENGDALPIYDIMNWLWLPDGTTKVENVGEVKESAKGEKLTLDENKIFWNFESKQVISAFSDTYFPRSVCSESCPPGTRMARKKGQPECCFDCIPCSEGKISNETESMDCTSCPEDFWSSPQRDHCVPKKTEFLSYQEPLGICLTAITFLGTFICAVVLGIFIYHRSTPIVRANNSELSFQLLISLKLCFLCSLLFIGRPRMWTCQLRHAAFGISFVLCVSCILVKTMVVLAVFKASKPGGGASLKWFGAVQQRGTVMVLTSIQAAICTAWLVSASPAPHKNTQYHNDKIVYECVVGSTVGFAVLLGYIGLLAILSFLLAFMARNLPDNFNEAKFITFSMLIFCAVWVAFVPAYISSPGKYADAVEVFAILASSFGLLVALFGPKCYIILLRPERNTKKAIMGRGIES
>LOCXPOlfC15.468.HIT1.OlfC.2R.868.ANF_receptor.exons9.CAKALS010000005.1.Sebastes_miniatus
LMYSVLLNSYFSSAVPSPLHSTSCRLQGQFHLNGMHKAGDVVLGGLFQIHLFSVFPDLSFTSEPQQPTCNSFDILGFRQTQTMAFAIDEINRNSNLLPNVTLGYSLYDNCGALVIGFSGALSLASGLEEQFILDKTCVGTPPVLGILGDSSSTRSIAISTVLGLYRLPMVSYFATCSCLSDRKKFPSFFRTIPSDAFQVRAMIQILRRFDWTWAGLLFSNDDYGLHAARSFQSDLGQSGGGCLAYLEILPWDKDAVELRRIVDLMRKSTARVVIVFAHQSHMINLMEEVVRQNVTGLQWMASEAWTAATVLQTPHLMPYLSGTLGIAIRRGEIPGLRDFLLRIRPDIQHNNSYGNSMVNQFWEFTFQCRFAPPPAGWVEAGGELCTGHEDLESVETELLDISNLRPEYNVYKAVYALAYALDDMRRCVPGRGPFRGHSCARLQRLELWQLVYYLEKVIFTTPFGDQVSFDENGDALPIYDIMNWLWLPDGRTKVENVGEVKGSAKGEELTLDEDKIFWNFDSKQPPRSVCSESCPPGTRMARKKGQPECCFDCIPCSEGKISNKTDSMDCTSCPEDFWSSPQRDHCVPKKTEFLSYQEPLGICLTAITMLGTFICAVVLGIFIYHRSTPIVRANNSELSFQLLISIKLCFLCSLLFIGRPRLWTCQLRHAAFGISFVLCVSCILVKTMVVLAVFKASKPGGGASLKWFGAVQQRGIVMVLTSIQAAICTAWLVSASPAPHKNTQYYNDKIVYECVVGSTVGFAVLLGYICLLAILSFLLAFMVRNLPDNFNEAKLITFSMLIFCAVWVAFVPAYISSPGKYADAVEVFAILASSFGLLVALFGPKCYIILLRPEKNTKKAIMGRGIES
>LOCXPOlfC16.473.HIT1.OlfC.2R.878.ANF_receptor.exons9.CAKALS010000005.1.Sebastes_miniatus
LMYSVWLYSYFSSAMPSPLHSTSCRLQGQFHLNGMHKAGDVVLGGLFHINFFSSFPDFSFTSEPQQPTCNSFDILGFRQAQTMAFAIDEINRNSNLLPNVTLGYSLYDNCGALFVGFSGALSLASGLEEQFILDKSCVGTPPVLGILGDSSSTRSIAISTVLGLYRLPMVSYFATCSCLSDRKKFPSFFRTIPSDAFQVRAMIQILRRFGWTWAGLLVSNDDYGLHAARSFLSDLGQSGGGCLAYLEVLPWDKDPAELRRIVDLMRKSTARVVIVFAQPSHMINLMEEVVRQNVTGLQWMASEAWTAATVLQTPHLMPYLSGTLGIAIRQGEIPGLRDFLLRIRTDIKHNNSYGNNMVNQFWEFTFQCRFAPPPAGWVEAGGELCTGHEDLESVETELLDVSNIRPEYNVYKAVYALAYALDDMLRCLPGRGPFRGHSCGSLQRLELWQLVYYLEKVNFTTPFGDQVSFDENGDALPIYDIMNWLWLPDGTTKVENVGEVKESAKGEKLTLDENKIFWNFESKQVISAFSDTFSPPRSVCSESCPPGTRIARKKGQPECCFDCIPCSEGKISNETDSMDCNSCPEDFWSSPQRDHCVPKKTEFLSYQEPLGICLTAITLLGTFICAVVLGIFIYHRSTPIVRANNSELSFQLLISLKLCFLCSLLFIGRPRLWTCQLRHAAFGISFVLCVSCILVKTMVVLAVFKASKPGGGASLKWFGAVQQRGTVMVLTSIQAAICTAWLVSASPAPHKNTQYHNDKIVYECVVGSTVGFALLLGYIGLLAILSFLLAFMARNLPDNFNEAKFITFSMLIFCAVWVAFVPAYISSPGKYADAVEVFAILASSFGLLVALFGPKCYIILLRPERNTKKAIMGRGIES
>LOCXPOlfC17.488.HIT1.OlfC.2R.864.ANF_receptor.exons9.CAKALS010000005.1.Sebastes_miniatus
IMYSVLLNSYFSSAVPSPLHSTYCRLQGQFHLNGMHKAGDVVLGGLFHINFFPSFPEFSFTSEPQQPTCNSFDILGFKQAQTMAFAIDEINRNSNLLPNVTLGYTLYDNCGALVVGFSGALSLASGLEEQFILDKSCVGTPPVLGILGDSSSTRSIAISTVLGLYRLPMVSYFATCSCLSDRKKFPSFFRTIPSDAFQVRAMIQILRRFGWTWTGLLVSNDDYGLHAARSFQSDLGQSGGGCLAYLEVLPWGKDPAEQRRIVDLMRKSTARVVIVFAYESHMINLMEEVVRQNVTGLQWMASEAWTTGTVLQIPHLMPYLNGTLGIAIRRGEIPGLRDFLLRIRPDIQHNNRYGNNMVNQFWEYTFQCRFAPPPAGWVEARGELCNGQEDLESVETELLDVSNLRPEYNVYKAVYALAYALDDMLHCLPGRGPFRGHSCGSLQRLELWQLVYYLEKVNFTTQFGDQVSFDENGDALPIYDIMNWLWLPDGTTIVENVGEVKESAKGEKLTLDENKIFWNFESKQPPRSVCSESCPPGTRMAREKGQPECCFDCILCSEGKISNETDSMDCNSCPEDFWSSPQRDHCVPKKTEFLSYQEPLGICLTAITLLGTFICAVVLGIFIYHRSTPIVRANNSELSFQLLMSLKLCFLCSLLFIGRPRMWTCQLRHAAFGISFVLCVSCILVKTMVVLAVFKASKPGGGASLKWFGAVQQRGTVVVLTSIQAAICTAWLVSASPAPHKNTQYHNDKIVYECVVGSTVGFAVLLGYIGLLAILSFLLAFMARNLPDNFNEAKFITFSMLIFCAVWVAFVPAYISSPGKYADAVEVFAILASSFGLLVALFGPKCYIILLRPERNTKKAIMGR
>LOCXPOlfC18.493.HIT1.OlfC.2R.871.ANF_receptor.exons9.CAKALS010000005.1.Sebastes_miniatus
LLLLMYSVLLYSYLSSAVPSPLYSTSCRLQGQFHLNGMHKAGDVVLGGLFEIHFFSVFPDLSFTSEPQQPTCHSFDILGFRQAHTMAFAIDEINRNSNLLPNVTLGYSFYDNCVKLGIGFRAALSLASGQEEQFILDKTCVGTPPVLGIVGDSSSTRSIAISTVLGLYRVPMVSYFATCSCLSDRQKFPSFFRTIPSDAFQVRAMIQILRRFGWTWTGLLVSNDDYGLHAARSFQSDLAKSGGGCLAYFEVLPWDKDAAKLRRIVDLMRKSTARVVIVFAHESHMINLMEEVVRQNVTGLQWMASEAWTAATVLQTPHLMPYLSGTLGIAIRRGEIPGLRDFLLKIRPDIQHNNRYGNNMVNQFWEYTFQCRFAPPPAGWVEAGGELCTGEEDLDSVETEFLDISNLRPEYNVYKAVYALAYALDDVLRCLPGRGPFSGHSCASLQRLELWQLLYYLEKVNFTTPFGDQVSFDENGDALPIYDVMNWLWLPDGRTKVENVGEVKESAKGEELTLDEDKIFWNFESKEPPRSVCSESCPPGTRMARKKGQPECCFDCIPCSEGKISNKTDSMECTSCLEDFWSSPQHDHCVPKKSEFLSYQEPLGICLTATTLLGTFICAVVLGIFIYHRSTPIVRANNSELSFQLLMSLKLCFLCSLLFIGRPRLWTCQLRHAAFGISFVLCVSCILVKTMVVLAVFKASKPGGGASLKWFGAVQQRGTVIVLTSIQAAICTAWLVSASPAPHKNTQYHNDKIVYECVVGSTVGFAVLLGYIGLLAILSFLLAFMARNLPDSFNEAKLITFSMLIFCAVWVAFVPAYISSPGKYADAVEVFAILASSFGLLVALFGPKCYIILLRPERNTKKAIMGRGIES
>LOCXPOlfC19.497.HIT1.OlfC.2R.868.ANF_receptor.exons9.CAKALS010000005.1.Sebastes_miniatus
IMYSVLLNSYFSSAVSSPLHSTSCRLQGQFHLNGMHKAGDVILGGLFHFNFFSSFPDFSFTSEPQQPTCNSFDILGFRQAQTMAFAIDEINRNSNLLPNVTLGYSLYDNCGALVVGFSGALSLASGLEKQFILDKTCVGTPPVLGILGDSSSTRSIAISAVLGLYRLPMVSYFATCSCLSDRQKFPSFFRTIPSDAFQVRAMIQILRRFGWTWAGLLVSNDDYGLQAARSFQSDLGQSGGGCLAYLEVLPRGKDPAELRRIVDLMRKSTARVVIVFAYESHMNNLMEEVVRQNVTGLQWMASEAWTTGTVLQTPHLMPYLSGTLGIAIRRGEIPGLRDFLLRIRPDIQHNNRYGNNMVNQFWEYTFQCRFAPPPADWVEARGELCNGQENLESVETELLDVSNLRPEYNVYKAVYALAYALDDMLRCLPGRGPFSRHSCGSLQRLELWQLVYYLEKVNFTTPFGDQVSFDENGDALPIYDIMNWLWLPDGTTKVENVGEVKESAKGEKLTLDENKIFWNFESKQPPRSVCSESCPPGTRMARKKGQPECCFDCIPCSEGKISNETDSMDCNSCPEDFWSSPKRDHCVPKKTEFLSYQEPLGICLTAITLLGTFICAVVLGIFIYHRSTPIVRANNSELSFQLLMSLKLCFLCSLLFIGRPRMWTCKLRHAAFGISFVLCVSCILVKTMVVLAVFKASKPGGGASLKWFGAVQQRGTVVVLTSIQAAICTAWLVSASPAPHKNTQYHNDKIVYECVVGSTVGFAVLLGYIGLLAILSFLLAFMARNLPDNFNEAKFITFSMLIFCAVWVAFVPAYISSPGKYADAVEVFAILASSFGLLVALFGPKCYIILLRPERNTKKAIMGRGIES
>LOCXPOlfC20.503.HIT1.OlfC.2R.868.ANF_receptor.exons9.CAKALS010000005.1.Sebastes_miniatus
LMYSVLLYSHLSSAMPSPLHSTSCRLQAQFHLNGMHKGGDVVLGGLFKIHFFSVFRDLSFTSEPQQPTCHSFDVLGFRQAQTMAFAIDEINRNSNLLPNVTLGYSLNDNCVKLGIGFRAALSLASGREEQFMLHKTCVGTPPVLGIVGDTFSRGSIAISAVLGLYRLPMVSYFATCSCLSDRKKFPSFFRTIPSDAFQVRAMIQILRRFGWTWAGLLISDDDYGLHAARSFQSDLAQSGGGCLAYLEVLPWGKDAAELRRIVDLMRKSTARVVIVFALQSHMINLMEEVVRQNVTGLQWMASEAWTAATVLQTPHLMPYLSGTLGIAIRRGEITGLRDFLLRIRPDIQHNNLYGNNVVNQFWEYTFQCRFAPPHAGWVEAGGELCTGKEDLESVETEFLDISNLRPEYNVYKAVYALAYALDDMLRCVPGRGPFSGHSCASLQRLELWQLVYYLEKVNFTTPFGDQVSFNENGDALPIYDVMNWLWLPDGRTKVENVGEVKESAKGEELTLDEDKIFWNFESKEPPRSVCSESCPPGTRMARKKGQPECCFDCIPCSEGKISNETDSMECTSCPEDFWSSPQRDHCVPKKIEFLSYQEPLGIFLTATTLLGTLICAVILGIFTYHRFTPIVRANNSELSFQLLMSLKLCFLCSLLFIGRPRMWTCQLRHAAFGICFVLCVSCILVKTMVVLAVFKASKPGGGASLKWFGAVQQRGTVIVLTSIQAAICTAWLVSASPAPHKNTQYHNDKIVYECVVGSTFGFSVLLGYIGLLAILSFLLAFMARNLPDSFNEAKLITFSLLIFCAVWVAFVPAYISSPGKYADAVEVFAILASSFGLLVALFGPKCYIILLRPERNTKKAIMGRGIES
>LOCXPOlfC21.505.HIT1.OlfC.2R.871.ANF_receptor.exons9.CAKALS010000005.1.Sebastes_miniatus
LLLLMYSVLLYSYFSSAVPSPLHSTSCRLQGQFHLNGMHRAGDVVLGGLFNIHFFSVFPDLSFTSEPQQPICHSFNVLGFRQAQTMAFAIDEINRNSNLLPNMTLGYSLNDNCVNLGIGFRAALSLASGQVEQFILDKTCVGTPPVLGIVGDTFSRGSIAISAVLGLYRLPMVSYFATCSCLSDRQKFPSFFRTIPSDAFQVRAMIQILRRFGWTWAGLLVSDDDYGLHAARSFQSDLAQSGGGCLAYLEVLPWDKDPAEIRRIVDLMRTSTARVVIVFALLSHMINLMEEVVRQNVTGLQWMASEAWTAATVLQTPHLMPYLSGTLGIAIRRGEIPGLRDFLLRIRPDIKHNNSYGNNMVNQFWEYTFQCRFAPTPAGWVETGGLLCTGQEDLETVETELLDISNLRPEYNVYKAVYALAYALDDMLRCVPGRGPFSGHSCASLQRLELWQLVYYLEKVNFTTPFGDQVSFDENGDALPIYDIMNWLWLPDGGTKVENVGEVKESAKGEKLTLDENKIFWNFDSKQPPRSVCSESCPPGTRMARKKGQPECCFDCIPCSEGKISNKTDSMECTSCLEDFWSSPQRDHCVPKKSEFLSYQEPLGICLTATTLLGTFLCAVVLGIFIYHRSTPIVRANNSELSFQLLISLKLCFLCSLLFIGRPRMWICQLRHAAFGISFVLCVSCILVKTMVVLAVFEASKPGGGASLKWFGAVQQRGTVMVLTSIQAAICTAWLVSASPAPHKNTQYHNDKIVYECIVGSTVGFAVLLGYIGLLAILSFLLAFMARNLPDNFNEAKLITFSMLIFCAVWVAFVPAYISSPGKYADAVEVFAILASSFGLLVALFGPKCYIILLRPERNTKKAIMGRGIES
>LOCXPOlfC22.512.HIT1.OlfC.2R.871.ANF_receptor.exons9.CAKALS010000005.1.Sebastes_miniatus
LLLLMYSVLLYSCFSSAVPSPLHSTSCRLQGQFPLNGMHRAGDVVLGGLFNIHFFSVFPDLSFTSEPQQPTCHSFNILGFRQAQTMAFAIDEINRNSNLLPNVTLGYSLNDNCQHLGIGFRAALSLASGQKEQFIVDKTCVGTPPVLGIVGDTFSRGSIAISAVLSLYRLPMVSYFATCSCLSDRQKFPSFFRTIPSDAFQVRAMIQILRRFGWTWAGLLVSDDDYGLHAARSFQSDLAQSGGGCLAYLEVLSWDKDAAELRRIVDLMRKSTARVVIVFALQSHMINLMEEVVRQNVTGLQWMASEAWTAATVLQTPHLMPYLSGTLGIAIRRGEIPGLRDFLLNIRPDIQHNNSYVNNTVNQFWEHTFQCRFAPPPAGWVDAGGELCTGQEDLESVETEFLDISNLRPEYNVYKAVYALAYALDDMLRCVPGRGPFSGHSCASLQRLELWQLVYYLEKVNFTTPFGDQVSFDENGDALPIYDIMNWLWLPDGGTKVENVGEVKESAKGEKLTLDENKIFWNFDSKQPPRSVCSESCPPGTRMARKKGQPECCFDCIPCSEGKVSNKTDSMDCTSCPEDFWSSSQRDHCVPKKTEFLSYQEPLGICLTATTLMGTFICAVVLGIFIYHRSTPIVRTNNSELSFHLLISLKLCFLCSMLFIGRPTMWTCQLRHAAFGISFVLCVSCILVKTMVVLAVFKASKPGGGASLKWFGAVQQRGTVMVLTSIQAAICTAWLVSASPAPHKNTQYHNDKIVYECVVGSTVGFAVLLGYIGLLAILSFLLAFMARNLPDNFNEAKFITFSMLIFCAVWVAFVPAYISSPGKYADAVEVFAILASSFGLLVALFGPKCYIILLRPERNTKKAIMGRGIES
>LOCXPOlfC23.520.HIT1.OlfC.2R.875.ANF_receptor.exons9.CAKALS010000005.1.Sebastes_miniatus
MWAFLDINLLLLKYSVFLYSYFSSAVPSPLHSTSCRLQGQFPLNGMHKDGDVVLGGLFQIHFFSVFPDLSFTSEPQQPNCHSFDVLGFRQAQTMAFAIDEINRNSNLLSNVTLGYSLNDNCINLGIGFRAALSLASGQEEQFILDKTCVGTPPVLGIVGDSSSTRCIAISTVLGLYRLPMVSYFATCSCLSDRQKFPSFFRTIPSDAFQVRAMIQILRRFGWTWAGLLVSDDDYGLHAARSFQSDLAQSGGGCLAYLEVLPWDKDAAELRRIVDLMRKSTARVVIVFALQNHMINLMEEVVRQNVTGLQWMASESWTAATVLQTPHLMPYLGGTLGIAIRRGEIPGLRDFLLRIRPDIQHNNRYGYNMVNQFWEYTFHCRFAPPPAGWVEAGGELCTGQEDLESVKTEFLDISNLRSEYNVYKAVYALAYALDDMLRCVPGRGPFSGHSCASLQRLELWQLVYYLEKVNFITPFGDQVSFDENGDALPIYDVMNWLWLPEGRTKVENVGEVKESAKGEKLTLDEDKIFWNFDSKQPPRSVCSESCPPGTRIARKKGQPECCFDCIPCSEGKISNETDSMDCNSCPEDFWSSPKRDHCVPKKTEFLSYQEPLGICLTVITLLGTFICAVVLGIFIYHRSTPIVRANNSELSFQLLISLKLCFLCSLLFIGHPRLWTCQLRHAAFGISFVLCVSCILVKTMVVLAVFKASKPGGGASLKWFGAVQQRGTVMVLTSIQAAICTAWLVSASPAPHKNTQYHNDKIVYECIIGSTVGFAVLMGYIGLLAILSFLLAFMARNLPDNFNEAKFITFSMLIFCAVWVAFVPAYISSPGKYADAVEVFAILASSFGLLVALFGPKCYIILLRPERNTKKAIMGR
>LOCXPOlfC24.522.HIT1.OlfC.2R.871.ANF_receptor.exons9.CAKALS010000005.1.Sebastes_miniatus
LLLLMYSVLLYSNFSSAVPSPLHSTSCWLQGQFPLNGMHKTGDVVLGGLFQIHFFSVFPDLSFTSEPQQPTCHSFDVLGFRQAQTMAFAIDEINRNSKLLPNVTLGYSLNDNCINLGIGFRAALSLASGQEEQFMLDKTCIGTPPVLGIVGDSSSTRCIAISTVLGLYRLPMVSYFATCSCLSDRQKFPSFFRTIPSDAFQVRAMIQILRRFGWTWAGLLVSDDDYGLHAARSFQSDLAQSGGGCLAYLEVLPWDKDAAELRRIVDLMRKSTARVVIVFAHESHMINLMEEVVRQNVTGLQWMASEAWTAATVLQTPHLMPYLSGTLGIAIRRGEIPGLRDFLLKIRPDLQHNNSYGNNMVNQFWEYTFQCRFALPSVGWLENGGKLCTGQEDLQSVESELLDISNLRPEYNVYKAVYALAYALDDMLRCVPGRGPFSGHSCARLKRLELWQLVYYLEKVNFTTSFGDQVSFDENGDALPIYDIMNWLWLPDGQTKVENVGEVKESAKGEELTLDEDKIFWNFESKEPPRSVCSESCPPGTRMARKKGEPECCFDCIPCSEGKVSNKTDSMECTSCPEDFWSSPKRDHCVPKKIEFLSYQEPLGICLTATTLLGTFICAVVLGIFIYHRSTPIVRANNSELSFQLLMSLKLCFLCSLLFIGHPRLWTCQLRHAAFGISFVLCVSCILVKTMVVLAVFKASKPGGGASLKWFGAVQQRGTVMALTSIQAAICTAWLVSASPAPHKNTQYHNDKIVYECVVGSTFGFAVLLGYIGLLAILSFLLAFMARNLPDSFNEAKLITFSMLIFCAVWVAFVPAYISSPGKYADAVEVFAILASSFGLLVALFGPKCYIILLRPERNTKKKIMGRGIES
>LOCXPOlfC25.526.HIT1.OlfC.2R.875.ANF_receptor.exons9.CAKALS010000005.1.Sebastes_miniatus
MWAFLDINLLLLMYSVLLYSYFSSAVPSPLHSTSCRLQGQFHLNGMHKAGDVVLGGLFEIHLFSVFPDLSFTSEPQQPTCHSFDVLGFRQAQTMAFAIDEINRNSNLLPNVTLGYSLNDNCNNLRIGFRAALSLASSREEQFMLDKTCVGTPTVLGIVGDSSSTRSIAISTVLGLYRVPMVSFFSTCSCLSDRQKFPSFFRTIPSDAFQVRAMIQILRRFGWTWTGLLVSNDDYGFHVARSFQSDLAQSGGGCLAYFEVLPWDKDAAELRRIVDLMRKSTARVVIVFAHEGHMINLMEEVVRQNVTGLQWMASEAWTAATVLQSPHLMPYLGGTLGIAIRRGGIPGLRDFLLKIRPDLQHNNSYGNNTVNQFWEYTFQCRFAPPPAGWVEAGEVLCTGQEDLESVETEFLDISNLRPEYNVYKAVYALAYALDDVLRCVPGRGPFSGHSCARLKRLELWQLVYYLEKVNFTTSFGDQVSFDENGDALPIYDIMNWLWLPDGRTKVENVGEVKESAKGEELTLDEDKIFWNFESNEPPRSVCSESCPPGTRMARKKGEPECCFDCIPCSEGKVSNKTDSMDCNSCPEDFWSSPKRDHCVPKKTEFLSYQEPLGICLTVITLLGTFICAVVLGIFIYHRSTPIVRANNSELSFQLLISLKLCFLCSLLFIGHPRLWTCQLRHAAFGISFVLCVSCILVKTMVVLAVFKASKPGGGASLKWFGAVQQRGTVMVLTSIQAAICTAWLVSASPAPHKNTQYHNDKIVYECVVGSTFGFAVLLGYIGLLAILSFLLAFMARNLPDSFNEAKLITFSMLIFCAVWVAFVPAYISSPGKYADAVEVFAILASSFGLLVALFGPKCYIILLRPERNTKKTIMGR
>LOCXPOlfC26.532.HIT1.OlfC.2R.864.ANF_receptor.exons9.CAKALS010000005.1.Sebastes_miniatus
LMYYVLLYSYFSSAVPSPLHLTSCRLQRQFHLNGMHKAGDVVLGGLFEINFFSVFPDLSFTSEPQQPTCHSFNVLGFRQAQTMAFAIDEINRNSNLLPNVTLGYSLNDNCHNLGIGFRAALSLASGQEEQFILDKTCVGTPPVLGIVGDSSSRRSIAISTVLGLYRVPMVSYFATCSCLSDRQKFPSFFRTIPSDAFQVRAMIQILRRFGWTWTGLLVSNDDYGIHAARSFQSDLAQSGGGCLAYFEILPWDKDAAELRRIVDLMRKSTARVVIVFAHESHMINLMEEVVRQNVTGLQWMASEAWTAATVLQTPHLMPYLSGTLGIAIRRGEIPGLREFLLRIHTDLQHNNSYGNNMVNQFWEYTFQCRFAPPPAGWVEAGGELCTGQEDLESVETELLDISNLRPEYNVYKAVYALAYALDDMLRCVPGRGPFSGHSGASLQRLELWQLVYYLEKVNFTTPFGDQVSFDENGDALPIYDVMNWLWLPDGRTKVESVGEVKESAKGEELTLDEDKIVWNSESKEPPRSVCSESCPPGTRMARKKGQPECCFDCIPCSEGKISNETDSMECTSCLEDFWSSPQRDHCVPKKIEFLSYQEPLGIFLTAITLLGTFICAVVLGIFIYHRSTPIVRANNSELSFQLLMSLKLCFLCSLLFIGHPRLWTCQLRHAAFGISFVLCVSCILVKTMVVLAVFKASKPGGGGSLKWFGAVQQRGTVMVLTSIQAAICTAWLVSASPAPHKNTQYHNDKIVYECVVGSTVGFAVLMGYIGLLAILSFLLAFMARNLPDNFNEAKFITFSMLIFCAVWVAFVPAYISSPGKYADAVEVFAILASSFGLLVALFGPKCYIILLRPERNTKKAIMGR
>LOCXPOlfC27.534.HIT1.OlfC.2R.872.ANF_receptor.exons9.CAKALS010000005.1.Sebastes_miniatus
NLLLRMYFMLFYSYFSSAVPSPHHSTDCRLQGQFHLNGMHKAGDVVLGGLFETHFFSVFPDLSFTSEPQQSTCHSFNVLGFRQAQTMAFAIDEINRNSNLLPNVTLGYSLYDNCNNLGIGFRAALSLASGQDEQFILDKTCVGTPSVLGIVGESSSRRSIAISTVLGLYRVPMVSYFATCSCLSDRQKFPSFFRTIPSDAFQVRAMIQIIRRFGWTWTGLLVSDNDYGLHAARSFQSDLAQSGGGCLAYSEVLPWGKDAAELRRIVDLMRKSTARVVIVFAHGSHMINLMEEVVMQNVTGLQWMASEGWTAFPVLQTPHLMPYLGGTLGIAIRRGEITGLRDFLLRIHTDLQHNNSYGNNMVNQFWEYTFQCRFAPPPAGWVEAGGELCTGQEDLESVETELLDISNLRPEYNVHKAVYALAYALDDMLRCVPGRGPFSGHSCASLQRLELWQLVYYLEKVNFTTPFGDQVSFDENGDALPIYDVMNWLWLPDGRIKVENVGEVKQSAKGEELTLDEDKIFWNFESKEPPRSVCSESCPPGTRMARKKGQPECCFDCIPCSEGKISNETDSMECTSCPEDFWSNPQCDHCVPKKIEFLSYQEPLGIFLTATTLLGTFICAVVLGIFIYHRSTPIVRANNSELSFQLLMSLKLCFLCSLLFIGHPRLWTCQLRHAAFGISFVLCVSCILVKTMVVLAVFKASKPGGGGSLKWFGAVQQRGTVIVLTSIQAAICTAWLVSASPAPHKNTQYHNDKIVYECVVGSTFGFAVLLGYIGLLAILSVLLAFMARNLPDSFNEAKLITFSMLIFCAVWVAFVPAYISSPGKYADAVEVFAILASSFGLLVALFGPKCYIILLRPERNTKKAIMGRGIES
>LOCXPOlfC28.536.HIT1.OlfC.2R.866.ANF_receptor.exons9.CAKALS010000005.1.Sebastes_miniatus
MYFMLLYSYFSSAVSSPLHSTSCRLQGQFHLNGMHKAGDVVLGGLFETLFFSVFPDLSFTSEPQQPTCHSFNVLGFRQAQTMAFAIDEINRNSNLLPNVTLGYSLYDNCNNLGIGFRAALSLASGQDEQFILDKTCVGTPSVLGIVGESSSRRSMAISTVLGLYRVPMVSYFATCSCLSDRQKFPSFFRTIPSDAFQVRAMIQIIRRFGWTWTGLLVSDDDYGLHAARSFQSDLAQSGGGCLAYLEVLPWGKDAAELRRIVDLMKKSTARVVIVFAHGSHMINLMEEVVRQNVTGLQWMASEAWTAFPVLQTPHLMPYLGGTLGIAIRRGEITGFRDFLLRIHTDLQHNNSYGNNMVNQFWEYTFQCRFAPTPAGWVEAGGELCTGQEDLESVETELLDISNLRPEYNVYKAVYALAYALDDMLRCVPGRGPFNGHSCASLQRLELWQLVYYLEKVNFTTPFGDQVSFDENGDALPIYDVMNWLWLPDGRIKVENVGEVKESAKGEELTLDEDKIVWNFESKEPPRSVCSESCPPGTRMARKKGQPECCFDCIPCSEGKISNETDSMECTSCPEDFWSSPQRDHCVPKKIEFLSYQEPLGIFLTATTLLGTFICAVVLGIFIYHRSTPIVRANNSELSFQLLMSLKLCFLCSLLFIGHPRLWTCQLRHAAFGISFVLCVSCILVKTMVVLAVFKASKPGGASLKWFGAVQQRGTVIVLTSIQAAICTAWIVSASPAPHKNTQYHNDKIVYECVVGSTFGFAVLLGYIGLLAILSFLLAFMARNLPDSFNDAKFITFSMLIFCAVWVAFVPAYISSPGKYADAVEVFAILASSFGLLVALFGPKCYIILLRPERNTKKAIMGRGIES
>LOCXPOlfC29.546.HIT1.OlfC.2R.868.ANF_receptor.exons9.CAKALS010000005.1.Sebastes_miniatus
LMYSVLLYSYFSSAVPSPLHSTSCRLQGQFHLNGMHKTGDVVLGGLFHIHFFSSFSDLSFTSEPQQPTCHSFNVVGFRQAQTMAFAIDEINRNSNLLPNLTMGYSLYDNCNNLGIGFRAALSLASGQDEMFILDKTCVGTPSVLGIVGESSSRRSIAISTVLGLYRVPMVSYFSTCSCLSDRQKFPSFFRTIPSDAFQVRAMIQIIRRFGWTWTGLLVSDDDYGLHAARSFQSDLAQSGGGCLAYLEFLPWGKDAAELRRIVDLMRKSTARVVIVFALQNHMINLMEEVVRQNVTGLQWMASEAWTTFPVLQTPHLMPYLGGTLGIAIRRGEIPGLREFLLRIRPDLQHNNSYGNNMVNKFWEYTFQCRFAPTPAGWVEAGGELCTGQEDLESVETELLDISNLRPEYNVYKAVYALAYALDDMLRCVPGRGPFSGHSCASLQRLELWQLVYYLEKVNFTTPFGDQVSFDENGDALPIYDIMNWLWLPDGRTKVENVGEVKESAKGEELTLDEDKIVWNSKSKEPPRSVCSESCPPGTRMARKKKQPECCFDCIPCSEGKISNETDSMECTSCPEDFWSSPQRDHCVPKKIEFLSYQEPLGIFLTATTLLGTFICAVVLGILIYHRSTPIVRANNSELSFQLLMSLKLCFLCSLLFIGHPRLWTCQLRHAAFGISFVLCVSCILVKTMVVLAVFKASKPGGGGSLKWFGAVQQRGTVIVLTSIQAAICTAWLVSASPAPHKNTQYHNDKIVYECVVGSTFGFAVLLGYIGLLAILSFLLAFMARNLPDSFNEAKLITFSMLIFCAVWVAFVPAYISSPGKYADAVEVFAILASSFGLLVALFGPKCYIILLRPERNTKKAIMGRGIES
>LOCXPOlfC30.551.HIT1.OlfC.2R.868.ANF_receptor.exons9.CAKALS010000005.1.Sebastes_miniatus
LMYSVLLYSYFPSAVPSPLHSTSCQLQGQFHLNGMHKTGDVVLGGLFAINFFSFFPDLSFTSEPQQSTCHSFNLVGFRQAQTMAFAIDEINRNSNLLPNLTLGYSLYDNCNSLGIGFRAALSLASGQDEQFILDKTCVGTPSVLGIVGESSSRRAIAISTVLGLYRVPMVSYFATCSCLSDRQKFPSFFRTIPSDAFQVRAMIQIIRRFGWTWTGLLVSDDDYGLHAARSFQSDLAQSGGGCLAYLEVLPWGKDAAELRRIVDLMRKSTARVVIVFALQNHMINLMEEVVRQNVTGLQWMASESWTAFPVLQTPHLMPYLGGTLGIAIRRGEIPGLREFLLRIRPDLQHNNSYGNSMVNTFWEYTFQCRFAPTPAGWVEAGGELCTGQEDLESAETELLDMSNLRQEYNVYKAVYALAYALDDMLRCVPGRGPFSGHSCASLQRLELWQLVYYLEKVNFTTPFGDQVSFDENGDALPIYDIMNWLWLPDGRIKVENVGEVKESAKGEELTLDEDKIVWNSKSKEPPRSVCSESCPPGTRMARKKGQPECCFDCIPCSEGKISNETDSMECTSCPEDFWSSPQRDHCVPKKIEFLSYQEPLGIFLTATTLLGTFICAVVLGILIYHRSTPIVRANNSELSFQLLMSLKLCFLCSLLFIGHPRLWTCQLRHAAFGISFVLCVSCILVKTMVVLAVFKASKPGGGASLKWFGAVQQRGTVIVLTSIQAAICTAWLVSASPAPHKNTQYHNDKIVYECVVGSTFGFAVLLGYIGLLAILSFLLAFMARNLPDSFNEAKLITFSMLIFCAVWVAFVPAYISSPGKYADAVEVFAILASSFGLLVALFGPKCYIILLRPERNTKKAIMGRGIES
>LOCXPOlfC31.557.HIT1.OlfC.2R.876.ANF_receptor.exons9.CAKALS010000005.1.Sebastes_miniatus
MGALLDTYLLLCLCLTLFFFSSSSLCSVSSSLSSSCKLRRKFHLNEMHKPGDVVFGGLFEVHYTSVFPERTFTSEPQQPSCQGFDTLGFRFAMTMAFAIDEINKNSHLLPNVTLGYSIYDSCGALVIGLSGAFSLASGREEQFLLQENCLGTPPVLGIVGDAYSTFSIAISNVLGLYKTPIVSHFSTCSCLSDRQRFPSFFRTIPSDAFQVRAMIQILKHFGWTWVGLLVSDDDYGLHVARSFQSDLKQSGGGCLAYSEVLPWDSDPSKLKRIVHLIKTSTACVVMVFAHEINMIELLEEVVRQNVTGRQWLASEAWTAATVLQTPRLMPYLGGTLGIAIRRGEIPGLRDFLLRIRPDLHYNNSYGNSMVRQFWEYTFQCKFDPAGWVESEGALCTGQEDIESVKTKFLDLSILRPEYNVFKAVYALAYALDDLLRCVPGRGPFSMHSCASLQRLEPWQLLHYLQKVNFTTPFGDQVSFDKNGDALPIYDIVNWLWLPDGKTRVQTVGEVKESAKGEELTIDEDKIFWNFQSKESPQSVCSESCRPGTRMARKKGEPECCFDCIPCSEGKISNETDSMECTSCPEDFWSSPQRDHCVPKKTEFLSYQEPLGICLTSISLLGTFICAVVLGIFIFHRSTPMVRANNSELSFLLLVSLKLCFLCSLLFIVRPRLWTCQLRHAAFGISFVLSVSCILVKTMVVLAVFKASKPGGGASLKWFGAVQQRGTVLVLTCIQAAICTAWIVSASPTPHKNTQYHNDKIVYECVVGSTVGFAVLLGYIGLLAILSFLLAFLARNLPDNFNEAKLITFSMLIFCAVWVAFVPAYVNSPGKYADAVEVFAILASSFGLLVALFGPKCYIILLRPERNTKKAIMGRGT
>LOCXPOlfC32.567.HIT1.OlfC.2R.876.ANF_receptor.exons9.CAKALS010000005.1.Sebastes_miniatus
MGAFFYTYLLLCLCLTLFFFSSSSLWSVFSSLSPSCKLRRKFHLNEMHKPGDVVLGGLFEVHYTSVFPERTFTSEPQQPSCQGFDTLGFRFAMTMAFAIDEINKNSHLLPNATLGYSIYDNCGALVIGLSGALSLASGREEQFLLQENCLGTPPVLGIVGDAYSTFSIAISNVLGLYKTPIVSYFSTCSCLSDRQQFPSFFRTIPSDAFQVRAMIQILKHFGWTWVGLLVSDDDYGLHVARSFQSDLAQSGGGCLAYSEVLPWDSDPSKLKRIVHLIKTSTACVVMVFAHDIHMIQLLEEVVRQNVTGRQWIASEAWTAATVLQTPRLMPYLGGTLGIAIRRGEIPGLRDFLLRIRPDLHYNNSYGNSMVRQFWEYTFQCKFDPAGWVEAEGALCTGQEDIESVETKFLDLSILRPEYNVFKAVYALAYALDDLLHCVPGRGPFSMHSCASLQRLEPWQLLHYLQKVNFTTPFGDQVSFDENGDALPIYDIVNWLWLPDGRTNVQSVGIVKESAKGEELAIDEDKIFWNFQSKEPPRSVCSESCPPGTRMARKKGQPECCFDCIPCSEGKISNETDSRECTSCQEDFWSSPQRDHCIPKKTEFLSYQEPLGICLTTTSLLGTFICAVVLAIFTYHRSTPMVRANNSELSFLLLVSLKLCFLCSLLFIGRPRLWTCQLRHAAFGISFVLSVSCILVKTMVVLAVFKASKPGGGASLKWFGAVQQRGTVLALTFIQAAICTAWLVSASPAPHKNTQYHNDKIVYECAVGSKVGFAVLLGYIGLLAILSFLLAFLARNLPDNFNEAKLITFSMLIFCAVWVAFVPAYVNSPGKYADAVEVFAILASSFGLLVALFGPKCYIILLRPERNTKKAIMGRGT
>LOCXPOlfC33.579.HIT1.OlfC.2R.876.ANF_receptor.exons9.CAKALS010000005.1.Sebastes_miniatus
MGAFLDTYLLLCLCLTLFFFSSSSLCSVSSSLSPSCKLRRKFHLNEMHKPGDVVLGGLFEVHYTSVFPERTFTSEPQQPSCQGFDTLGYRLAMTMAFAIDEINKNSHLLPNVTLGYSIYDNCGALVIGLSGAFSLASGREEQFLLQENCLGTPPVLGIVGDAYSTFSIAYSNMLGLYKTPIVSYFSTCSCLSDRQRFPSFFRTIPSDAFQVRAMIQILKHFGWTWVGLLVSDDDYGLHVARSFQSDLAQSGGGCLAYSEVLPWDSDPSKLKRIVHLIKTSTACVVMVFAHEIHMIQLLEEVVRQNVTGRQWIASEAWTAATVLQTPHLMPYLGGTLGIAIRRGEIPGLRDFLLRIRPDLHYNNSYGNSMVRQFWEYTFQCKFDPAGWVEAEGALCTGQEDIESVETKFLDLSILRPEYNVFKAVYALAYALDDLLRCVPGRGPFSMHSCASLQRLEPWQILHYLQKVNFTTPFGDQVSFDENGDALPIYDIVNWLWLPDGRTKVQSVGEVRESAKGEELAIDEDKIFWNFQSKEPPRSVCSESCPPGTRMARKKGQPECCFDCIPCSEGKISNETDSRECTSCQEDFWSSPQRDHCVPKKTEFLSYQEPLGICLTTTSLLGTFICAVVLAIFTYHRSTPMVRANNSELSFLLLVALKLCFLCSLLFIGRPRLWTCQLRHAAFGISFVLSVSCILVKTMVVLAVFKASKPGGGASLKWFGAVQQRGTVLALTFIQAAICTAWLVSASPVPHKNTQYHNDKIVYECVVGSKVGFAVLLGYIGLLAIVSFLLAFLARNLPDNFNEAKLITFSMLIFCAVWVAFVPAYVNSPGKYADAVEVFAILASSFGLLVALFGPKCYIILLRPERNTKKAIMGRGT
>LOCXPOlfC34.588.HIT1.OlfC.2R.870.ANF_receptor.exons9.CAKALS010000005.1.Sebastes_miniatus
TYLLLCLCLTLFFFSSSSLCSVFSSLSPSCKLRRKFHLNEMHKPGDVVLGGLFEVHYTSVFPERTFTSEPQQPSCQGFDILGFRHAMTMAFAIDEINKNSHLLPNVTLGYSLYDNCGALVIGLSGALSLASGQKEQFLLQENCLGTTPVLGIVGDSYSTFSIATSNVLGLYKMPIVSYFSTCSCLSDRQRFPSFFRTIPSDAFQVRAMIQILKHFGWTWVGLLVSDDDYGLHVARSFQSDLEQSGGGCLAFSEVLPWDSDPSELKRIVHLIKTSTAYVVMVFAHEIHMTDLMEEVVRQNVTGRQWIASEAWTAATVLQTPRFMPYLGGTLGIAIRRGEIPGLRDFLLRIRSDPSDSDNYGNNMVRQFWEYTFQCKFDPAGWVEAGGDQCSGQEDLESVETELLDVSYLRPEYNIYKAVYALAYALGDLLRCVPERVPFSMNSCATLQRLEPWQLLHYLEKVNFTTPFGDQVSFDENGDALPIYDIVNWLWLPDGRTNVQSVGMVKESAKGEELAIDEDKIFWNFQSKEPPRSVCSESCPPGTRMARKKGQPECCFDCIPCSEGKISNETDSRECTSCPEDFWSSPQRDHCIPKKTEFLSYQEPLGICLTTTSLLGTFICAVVLGIFTYHRSTPMVRANNSELSFLLLVALKLCFLCSLLFIGRPRLWTCQLRHAAFGISFVLSVSCILVKTMVVLAVFKASKPGGGASLKWFGAVQQRGTVLALTFIQAAICTAWLVSASPVPHKNTQYHNDKIVYECVVGSTVGFAVLLGYIGLLAILSFLLAFLARNLPDNFNEAKLITFSMLIFCAVWVAFVPAYVNSPGKYADSVEVFAILASSFGLLVALFGPKCYIILLRPERNTKKAIMGRGT
>LOCXPOlfC35.602.HIT1.OlfC.2R.876.ANF_receptor.exons9.CAKALS010000005.1.Sebastes_miniatus
MGALSDTYLLLCLCLTLFFFSSSSLCSVSSSLSPSCKLRRKFHLNEMHKPGDVVLGGLFEVHYTSVFPERTFTSEPQQPSCQGLDTLGYRLAMTMAFAIDEINKNSHLLTNVTLGYSIYDNCGALVIGLSGALSLASGQEEQFLLQENCLGTTPVLGIVGDSFSTFSIATSNVLGLYKMPIVSYFSTCSCLSDRQRFPSFFRTIPSDAFQVRAMIQILKHFGWTWVGLLVSDDDYGLHVARSFQSDLKQSGGGCLAYSEVLPWDSDPSELKRIVHLIKTSTAYVVMVFAHEIHMTDLMEEVVRQNVTGRQWIASEAWTAATVLQTPHLMPYLGGTLGIAIRRGEIPGLRDFLLRIRPDLHYNNSYGNSMVRQFWEYTFQCKFDPAGWVEAEGALCTGQEDIESVETKFLDLSILRPEYNVFKAVYALAYALNDLLRCVPGRGPFSMHSCASLQRLEPWQLLHYLEKVNFTTPFGDQMSFDENGDALPIYDIVNWLWLPDGKTRVQTVGEVKESAKGEELAIDEDKIFWNFQSKEPPRSVCSESCPPGTRMARKKGQPECCFDCIPCSEGKISNETDSRECASCQEDFWSSPQRDHCVPKKTEFLSYQEPLGICLTTTSLLGTFICAVVLAIFTYHRSTPMVRANNSELSFLLLVSLKLCFLCSLLFIGRPRLWTCQLRHAAFGISFVLSVSCILVKTMVVLAVFKASKPGGGASLKWFGAVQQRGTVLALTFIQAAICTAWLVSASPVPHKNTQYHNDKIVYECVVGSKVGFAVLLGYIGLLAIVSFLLAFLARNLPDNFNEAKLITFSMLIFCAVWVAFVPAYVNSPGKYADAVEVFAILASSFGLLVALFGPKCYIILLRPERNTKKAIMGRGT
>LOCXPOlfC36.606.HIT1.OlfC.2R.884.ANF_receptor.exons9.CAKALS010000005.1.Sebastes_miniatus
MGAFIDTFLLLYVYLILILFSSYFFLSESSSLLSPCTLRRQFNLNGMHKPGDVVLGGLFEVHYTSVFPELTFTSEPNQLSCQGFDPPGFRHAMTMAFAIDEINKNSNLLPNVTLGYSLYDNCATLVIGFSAALLLASGREELFLLQEDCLGTPPVIGIVGDSFSTFSIATSDVLGLFKLPIVSYFATCSCLSDRQRFPSFFRTIPSDAFQVRAMIQILKRFGWTWVGLLVSDDDYGLHVAQSFQSDLTQSGGGCLAYSEILPWGENPAELKRIVEVMKKSTARVVIVFAHQIHMIQLMEEVVRQNVTGLQWMASEAWTAAAVLQTPRLMPYLGGTLGIAIRRGEIPGLRDFLLRIRPDLHDNNYGHSMVRQFWEYTFQCRFAPPPAGWVEAGEDLCTGQEDLESEETEFLDVSNLRPEYNIYKAVYALAYALDDMLQCQPGSGPFSGHSCATLQTLEPWQLMFYLEKVNFTTPFGDQVSFDENGDALPIYDIMNWLWLPDGRTKVQSVGVVMKSASKGEDLTLDEDKIFWNFDSKQVSPFYFCLCSESCPPGTRMARKKGQPVCCFDCVPCSEGMFSNERDSMECTSCPEDFWSSPKRDHCVPKKTEFLSYHEPLGICLTTASLFGTVICAVVLGIFTYHRSTPMVRANNSELSFLLLVSLKLCFLCSLLFIGRPRLWTCQLRHAAFGISFVLCVSCILVKTMVVLAVFKASKPGGGASLKWFGAVQQRGTVMVLTSIQAAICTAWLVSASPAPHKNTQYYNDKIVYECVVGSTVGFAVLLSYIGLLAILSFLLAFLARNLPDNFNEAKLITFSMLIFCAVWVAFVPAYVNSPGKYADAVEVFAILASSFGLLVALFGPKCYIILLRPERNTKKAIMGRGTTKS
>LOCXPOlfC37.610.HIT1.OlfC.2R.881.ANF_receptor.exons9.CAKALS010000005.1.Sebastes_miniatus
MGAFIETFLLLYVYLMLILFLSSFFLSESSSLFSSCKLRRQFYLNGMHKPGDVVLGGLFEVHYTSVFPELTFTSEPKQLSCQGFDPPGFRHAMTMAFAINEINKNSNLLPNVTLGYSLYDNCATLVIGFSAALLLASGREEQFLLRENCLGTPPVLGIVGDSISTSSIATSDVLGLFKLPIVSYFATCSCLSDRQRFPSFFRTIPSDAFQVRAMIQILKRFGWTWVGLLVSDDDYGLHVARSFQSDLTQSGGGCLSYSEILPWGEKTAELKRIVDVMKESTARVVIVFAHRIHMIQLMEEVVRQNVTGLQWMASEAWTAAPVLQTPRLMPYLGGTLGIAIRRGEISGFRDFLLRIRPDLHDNNYGHSMVRQFWEYIFQCRFAPPPAGWVEAGGDLCTGHEDLESVETEFLDVSNLRPEYNIYKAVYALAYALDDMLQCQPGRGPFSGHSCATLQTLEPWQLMYYLENVNFTTPFGDEVSFDDNGDALPIYDIMNWLWLPDGRTKVQSVGVVKKSASKGEELTLDEDKIFWNFDIKQPPLSVCSDSCLPGTRMARKKGQPVCCFNCVPCSEGMFSNDTDSMECTSCPEDFWSSPQRDHCVPKKTEFLSYHELLGICLTTTSLLGTFICAVVLGIFIYHRSTPMVRANNSELSFLLLMSLKLCFLCSLLFIGRPKLWTCQLRHAAFGISFVLSVSCILVKTMVVLAVFKASKPGGGASLKWFGAVQQRGTVMVLTSIQAAICTAWIVSASPAPHKNTQYYNDKIVYECVVGSTVGFAVLLGYIGLLAILSFLLAFLARNLPDNFNEAKLITFSMLIFCAVWVAFVPAYVNSPGKYADAVEVFAILASSFGLLVALFGPKCYIILLRPERNTKKAIMGRETMKT
>LOCXPOlfC36.615.HIT1.OlfC.2R.882.ANF_receptor.exons9.CAKALS010000005.1.Sebastes_miniatus
MGAFIDTFLLLYVYLILIFSSYFFLSESSSLLSPCKIRRQFYLNGMHQPGDVVLGGLFEVHYTSVFPKLTFTSEPKQLSCQGFDPPGFRHAMTMAFAINEINKNSNLLPNVTLGYSLYDNCATLVIGFSAALLLASGREEQFLLQENCLGTPPVLGIVGDSISTFSIATSDVLGLFKLPIVSYFATCSCLSDKRRFPSFFRTIPSDAFQVRAMIQILKRFGWTWAGLLVSDDDYGLHVAQSFQSDLTQSGGGCLAYSEILPWGENPSELKRIVEVMKKSTARVVIVFAHRIHMIQLMEEVVRQNVTGLQWMASEAWTATAVLQTPRLMPYLGGTLGIAIRRGEISGLRDFLLRIRPDLHDDNYGHSLVRQFWEYTFQCRFAPPPAGWVEAGGDLCSGHEDLESVETEFLDMSNLRPEYNIYKAVYALAYALDDMLHCQPRRGPFSGHSCATLQTMEPWQLMFYLEKVNFTTQFGDQVSFDENGDALPIYDIMNWLWLPDGRTKVQNVGVVKKSTSKGEELTLDEDKIFWNFDSKQVSPFYCLCSESCPPGTRMARKKGQPVCCFDCVPCSEGKFSNDTDSMECTSCPEDFWSSPQRDHCVPKKTEFLSYEEILGICLTATSLLGTFICAVVLGIFMCHRSTPMVRANNSELSFLLLVSLTLCFLCSLLFIGRPRLWTCQLRHAAFGISFVLSVSCILVKTMVVLAVFKASKPGGGASLKWFGAVQQRGTVMVLTSIQAAICTAWLVSASPAPHKNTQYYNDKIVYECVVGSTVGFAVLLGYIGLLAILSFLLAFLARNLPDNFNEAKLITFSMLIFCAVWVAFVPAYVNSPGKYADAVEVFAILASSFGLLVALFGPKCFIILLRPEKNTKKAIMGRGTTKT
>LOCXPOlfC38.619.HIT1.OlfC.2R.870.ANF_receptor.exons8.CAKALS010000005.1.Sebastes_miniatus
MEISALFSGLILSLGLCELNSALALNGYGDGVKQRDGINTEASSVKCKLQGTTRLPAFSMDGDYVIGGVFSIHYDMHTVKHNYTAMPEPLRCTGSIDSRELRFSRAMVFAIEEINNSTELLPGIKLGYQIYDSCASVPVAVHVAFQLSSGLDPVLYPGDNCSQSGMVMAIVGESGSTPSISMSRIIGPFNIPQVSHFATCACLSDKQQYPSFFRTIPSDQFQADALAKLVKHFGWTWIGAVRSDSDYGNNGMASFLDAAHKEGICVEYSESFYRTHPRNKIQRVADVIRRSTATVVVAFTSPGDMRILLEELSLEPSPPRQWIGSEAWVTDPDMLRFSFCAGAIGFGIEQSVIPGLRDFLLDLSPPKVAASLVFTEFWEDAFNCRLGTSTATDKSVCDGTEDIETIQSPYTDTSQLRITNMVYKAVYAIAHAIHNAVCQETNSITQCDKFARIESKKVLTQLKKVRFSQNGYNVSFDAKGDPVATYELINWQKSQSGSIELVTVGHYDASLPVGQEFRINRNLTWVEGGTQVPVSVCTDSCPPGTRKVLQKGKPICCYDCILCPEGDISNATDSPDCFPCPKEFWPNAERDTCLPKPVEFLSFNEVLGIILAAFSVGGACLAIITAAVFYHHRTSPIVRANNSELSFLLLFSLTLCFLCSLTFIGAPSEWSCVLRHTAFGITFVLCMSCVLGKTIVVLMAFKATLGSNVMKWFGPPQQRMTVVSFTFIQVLICTIWLVLSPPFPMKNLTTYKERIILECALGSAIGFWAVLGYIGLLAVFCFVLAVLARKLPDNFNEAKLITFSMLIFCAVWITFIPAYISSPGKFTVAVEIFAILASSFGLILCIFAPKCFIILFKPEKNTKKHLMNKN
>LOCXPOlfC38.625.HIT1.OlfC.2R.876.ANF_receptor.exons8.CAKALS010000005.1.Sebastes_miniatus
MEISALVIGLILSLGLCKLNSDLALNGSGGGVKQKAGFTEAGVNNEDSSVKCKLQGTTRLPAFSMDGDYIIGGVFSIHYNMHTVKHNYTTMPEPLRCTGSIDSRELRSSRGMVFAIEEINNSTELLPGIKLGYQIYDSCASVPVAVHVAFQLSSGLDPVFYTGDNCSQSGMVMAIVGESGSTPSISMLRIIGPFNIPQVSHFATCACLSDKQQYPSFFRTIPSDQFQADALAKLVKHFGWTWIGAVRSDSDYGNNGMASFLESAHKEGICVEYSESFYWTHPHSKIQRVADVIRRSTATVVVAFTSPGDMRILLEELSLEPSTPRQWIGSEAWVTDKDMLRFSFCAGAIGFGIEQSVIPGLRDFLLDLSPPKVASSPVFTEFWEDTFNCRLGTSAATDKSVCDGTEDIETIQSPYTDTSQLRITNMVYKAVYAIAHAIHNAVCQETNSITLCDKFARIESNKVLNQLKKVHFSQNGYNVSFDAKGDPVATYELVNWQKTESGSIELVTVGHYDASLPVGQEFRINRNLTWVEGGTQVPVSVCTDGCPPGTRKVLQKGKPICCYDCILCPEGEMSNATDSPDCFPCPKEFWPNAERDTCLPKPVEFLSFNEVLGIILAVFSVGGACLAIITAAVFYRHRTSPIVRANNSELSFLLLFSLTLCFLCSLTFIGAPSEWSCMLRHTAFGITFVLCMSCVLGKTIVVLMAFKATLPGSNVMKWFGPPQQRMTVVSFTFIQVLICTIWLVLSPPFPKKNLTTYKERIILECALGSAIGFWAVLGYIGLLAVFCFVLAVLARKLPDNFNEAKLITFSMLIFCAVWITFIPAYISSPGKFTVAVEIFAILASSFGLILCIFAPKCFIILFKPEKNTKKHLMNKN
>LOCXPOlfC40.648.HIT1.OlfC.2R.867.ANF_receptor.exons8.CAKALS010000005.1.Sebastes_miniatus
MEISALIIGLILSLGLCELNSALALNGSGDGVKQMAGVNTEDSSVKCKLQGTTRLPAFSMDGDYVMGGVFAIHYYLHTVKHNYTTMPEPLRCTGSIVSRELRFSRAMVFAIEEINNSTELLPGIKLGYQIYDSCASVPVAVHVAFQLSSSLDPVFYTGDNCSQSGMVMAIVGESGSTPSISMSRIIGPFNIPQVSHFATCACLSDKQQYPSFFRTIPSDQFQADALAKLVKHFGWTWIGAVRSDSDYGNNGMASFLDSAHKEGICVEYSESFYRTNPHSKIQRVADVIRRSTATVVVAFTSPGDMRILLEELSLESSPPRQWIGSEAWVTDPDMLRFSFCAGAIGFGIEQSVIPGLRDFLLDLSPPKVAASPVFTEFWEDTFNCRLGTNKSVCVGTEDIETIQSPYTDTSQLRITNMVYKAVYAIAHAIHNAVCPETNSITQCDKFARIESKEVLTQLKKVNFSQNGYDVSFDANGDPVATYELVNWQKTESGSIELVTVGHYDASLPVGQEFRINRNLTWVEDGTQVPVSVCTDSCPPGTRKVLQKGKPICCYDCILCPEGEISNDTDSPDCFPCPKEFWPNAERDTCLPKPVEFLSFNEVLGIILAAFSVGGACLAIITAAVFYHHRTSPIVRANNSELSFLLLFSLTLCFLCSLTFIGAPSEWSCMLRHTAFGITFVLCMSCVLGKTIVVLMAFKATLPGSNVMKWFGPPQQRMTVVSFTFIQVLICTIWLVLSPPFPKKNLTTYKERIILECALGSAIGFWAVLGYIGLLAIFCFVLAVLARKLPDNFNEAKLITFSMLIFCAVWITFIPAYISSPGKFTVAVEIFAILASSFGLIMCIFAPKCFIILFKPEKNTKKHLMNKN
>LOCXPOlfC38.656.HIT1.OlfC.2R.870.ANF_receptor.exons8.CAKALS010000005.1.Sebastes_miniatus
MEISALVIGLILSLGLCEPKSALALNGSGDGVKQKAGVNTEASSVKCKLQGTTRLPAFSMDGDYVMGGVFAIHYNMHTVKHNYTTMPEPLRCTGSIVSRELRFSRAMVFAIEEINNSTDLLPGIKLGYQIYDSCASVPVAVHVAFQLSSGLDPVFYTGDNCSQSGMVMAIVGDSGSTPSISMSRIIGPFNIPLVSHFATCACLSDKQQYPSFFRTIPSDQFQADALAKLVKHFGWTWIGAVRSDSDYGNNGMASFLDAAHKEGICVEYSESFYRTNPRSRIQRVADVIRRSTAMVVVAFTSPGDLRILLEELSLEPSPPRQWIGSESWVTHPDMLRFKVCAGAIGFGIEQSVIPGLRDFLLDLSPPEVAASPVFTEFWEDAFNCRLGKSAATDKSLCDGTEDIETIQSPYTDTSQLRITNMVYKAVYAIAHAIHNAVCQETNSITQCDKFARIESKKVLTQLKKVNFSQNYYDVSFDANGDPLATYELVNWQKTESGSIELVTVGHYDVSLPMGQEFRINKNLTWVEDGTQVPVSVCTDSCPPGTRKVLQKGKPICCYDCILCPEGEISNATDSPDCFPCPKEFWPNAERDTCLPKPVEFLSFNEVLGIILAAFSVGGACLAIITAAVFYHHRTSPIVRANNSELSFLLLFSLTLCFLCSLTFIGAPSEWSCMLRHTAFGITFVLCMSCVLGKTIVVLMAFKATLGSNVMKWFGPPQQRMTVVSFTFIQVLICTIWLVLSPPFPKKNLTTYKERIILECALGSAIGFWAVLGYIGLLAVFCFVLAVLARKLPDNFNEAKLITFSMLIFCAVWITFIPAYISSPGKFTVAVEIFAILASSFGLIMCIFAPKCFIILFKPEKNTKKHLMNKN
>LOCXPOlfC39.672.HIT1.OlfC.2R.872.ANF_receptor.exons8.CAKALS010000005.1.Sebastes_miniatus
MEISALVIGLILSLGLCELNSALALNGSGDGVKQRAGVNTEASSVKCKLQGTTRLPAFSMDGDFIIGGVFSIHYNMHTVKHNYTIMPEPPRCTGSISLRELRFSRAMVFAIDEINNSTELLPGIKLGYQIYDSCASVPVVVHVAFQLSSSLEPVFYTGDNCSQSGMVMAIVGESGSTPSISMSRIIGPFNIPQVSHLATCACLSDKQQYPSFFRTIPSDQFQADALAKLVKHFGWTWIGAVRSDSDYGNNGMASFLDAAHKEGICVEYSESLHWTNPRSKIQRVADVIRRSTAMVVVAFISAGDLRILLEELSLEPSPPRQWIGSESWVTHPDMLRFKVCVGAIGFGIEQSVIPGLRDFLLDLSPPKVAASPVLTEFWEDTFNCRLGTSAATDKSVCDGTENIEMIQSPYTTSQFRITNMVYKAVYAIAHAIHNAVCQETNSITQCDKFARIDTKKVLTQLKKVRFSQNGYDVSFDANGDPVATYELINWQKTESGSIKMVTVGHYDASLPVGQEFRINRNLTWVEGGTQVPVSVCTDSCPPGTRKVLQKGKPICCYDCILCPEGEISNATDSPDCFPCPKEFWPNAERDTCLPKPVEFLSFNEVLGIILAAFSVGGACLAIITAAVFYRHRTSPIVRANNSELSFLLLFSLTLCFLCSLTFIGAPSEWSCMLRHTAFGITFVLCMSCVLGKTIVVLMAFRATLPGSNVMKWFGPPQQRMTVVSFTFIQVLICTIWLVLSPPFPMKNLTTYKERIILECALGSAIGFWAVLGYIGLLAVFCFVLAVLARKLPDNFNEAKLITFSMLIFCAVWITFIPAYVSSPGKFTVAVEIFAILASSFGLIMCIFAPKCFIILFKPEKNTKKHLMNKNQS
>LOCXPOlfC40.684.HIT1.OlfC.2R.867.ANF_receptor.exons8.CAKALS010000005.1.Sebastes_miniatus
MEISVLVIGLILSLGLCELNSALALNGSGDGVKQMVGVNTEASSVKCKLQGTTRLPAFSMDGDYVMGGVFAIHYNMHTVKHNYTTMPEPLRCKGSIKSRELRSSRAMVFAIEEINNSTELLPGIKLGYQIYDSCASVPVAVHVAFQLSSGLDPVFYTGDNCSQSGMVMAIVGESGSTPSISMSRIVGPFNIPQVSHFATCACLSDKQQYPSFFRTIPSDQFQADALAKLVKLFGWTWIGAVRSDSDYGNNGMASFLDAAHKEGICVEYSESFYRTNQRSRIQRVADVIRRSTATVVVAFSSAGDMRILLEELSLEHSPPRQWIGSEAWVTDPDLLRFSFCAGAIGFGIEQSVIPGLRDFLLDLSPPKMAASPVLTEFWEDTFNCRLGTNKSVCDGTEDIETIQSPYTDTSQLRITNMVYKAVYAIAHAIHNAVCQETNSITQCDKFARIESKEVLTQMKKVNFSQNGYDVSFDANGDPVATYELVNWQKTESGSIEMVTVGHYDASLPVGQEFRINRNLTWVKGGTQVPVSVCTDSCPPGTRKVLQKGKPICCYDCILCPEGEISNATDSPDCFPCAKEFWPNAERDTCLPKPVEFLSFNEVLGIILTAFSVGGAFLAIITAAVFYHHRTSPIVRANNSELSFLLLFSLTLCFLCSLTFIGAPSEWSCMLRHTAFGITFVLCMSCVLGKTIVVLMAFKATLPGSNVMKWFGPPQQRMTVVSFTFIQVSICTIWLVLSPPFPKKNLTTYKERIILECALGSAIGFWAVLGYIGLLAVFCFVIAVLARKLPDNFNEAKLITFSMLIFCAVWITFIPAYVSSPGKFTVAVEIFAILASSFGLILCIFAPKCFIILFKPEKNTKKHLMNKN
>LOCXPOlfC41.692.HIT1.OlfC.2R.867.ANF_receptor.exons8.CAKALS010000005.1.Sebastes_miniatus
MEISALFIGMILSLGLCELNSALVLNGSGEVVKQRAGLSTEDASVKCKLQGTTRLPAFSVDGDFIIGGVFSIHYHMHTVKHNYTIMPEPPRCTGSINSRELRFSRAMVFAIEEINNSTELLPGIKLGYQIYDSCASVPVAVHVAFQLSSGLDPVFYTGDNCSQSGMVMAIVGESGSTPSISMSRIIGPFNIPQVSHFATCACLSDKQQYPSFFRTIPSDQFQADALAKLVKLFGWTWIGAVWSDSDYGNNGMASFLDAAHKEGICVEYSESFYRTNPRSRIQRVADVIRRSTAMVVVAFISAGDMRILLEELSLEPSPPRQWIGTESWVTHPDMLRFKFCAGAIGFGIGQSVIPGLRDFLLDLSPPKVAASPLFTEFWEDIFNCRLGKNKSVCDGTEDIEMIQSPYTDTSQFRITNLVYKAVYAIAHAIHNAVCQEINSITQCDKLARIEFKKVLTQLKKVHFSQNGYDVSFDANGDPVATYELVNWQKSESGSIELVTVGHYDASLPVGKEFRINRNLTWVEGGTQVPVSVCTDSCPPGTRKVLQKGKPICCYDCILCPEGEISNATDSPDCFPCPKEFWPNAERDTCLPKPVEFLSFNEVLGIILAAFSVGGACLAIITAAVFYRHRTSPIVRANNSELSFLLLFSLTLCFLCSLTFIGAPSEWSCMLRHTAFGITFVLCMSCVLGKTIVVLMAFRATLPGSNVMKWFGPPQQRLTVMSFTFIQVLICTIWLVLSPPFPMKNLTTYKERIILECALGSAIWFWAVLGYIGLLAVFCFVLAVLARKLPDNFNEAKLITFSMLIFCAVWITFIPAYISSPGKFTVAVEIFAILASSFGLILCIFAPKCFIILFKPEKNTKKHLMNKS
>LOCXPOlfC42.702.HIT1.OlfC.2R.866.ANF_receptor.exons8.CAKALS010000005.1.Sebastes_miniatus
MEISALVIGLILSLGLCELNSALALNGSWEGVKQRARLSTEASSVKCKLQGTIRLPVFSMDGDYIIGGVLSIHHYMHTVKHNYTTMPEPPRCTGSVDGRDLRFSRAMIFAIEEINNSTELLPGIKLGYQIYDSCASVPVAVHVAFQLSSGLDLVFYTGDNCSQSGMVMAIVGDSESTPSISMSRIIGPFNIPQVSHFATCACLSDKQQYPSFFRTIPSDQFQADALAKLVKHFGWTWIGAVRSDTDYGNNGMASFLDAAHKEGICVEYSESFYRTHPRNKIQRVADVIRRSTAMVIVAFISAGDLMILLEELSLETSPPRQWIGSESWVTDPDMLRFKFLAGAVGFGTEQSVIPGLRDFLLDLSPPKVAASPVLTEFWEDTFNCRLGTNKSVCDGTEDIEMIQSPYTDTSQLRITNMVYKAVYAIAHAIHNALCQETNSITQCDKFARIEPKKVLTQLKKVNFSQNGYDVSFDANGDPVARYELVNWQKSESGNIEFVTVGHYDASLPVGQEFRINRNLTWVKGDTQVPVSVCTDSCPPGTRKVLQKGKPICCYDCILCPEGEISNATDSPDCFPCPKEFWTNAERDTCLPKPVEFLSFNEVLGIILAAFSVGGACLAIITAAVFYHHRTSPIVRANNSELSFLLLFSLTLCFLCSLTFIGAPSEWSCMLRHTAFGITFVLCMSCVLGKTIVVLMAFKATLGSNVMKWFGPPQQRMTVVSFTFIQVLICTIWLVVSPPFPKKNLTTYKERIILECALGSAIWFWAVLGYIGLLAVFCFVLAVLARKLPDNFNEAKLITFSMLIFCAVWITFIPAYVSSPGKFTVAVEIFAILASSFGLILCIFAPKCFIILFKPEKNTKKHLMNKN
>LOCXPOlfC43.712.HIT1.OlfC.2R.867.ANF_receptor.exons8.CAKALS010000005.1.Sebastes_miniatus
MEISALFIGLILSLGMCELNSALDLNGSGDGAKQRAGLSTEDSSVKCKRQGTTRLPTFSMDGDYVIGGVLSIHHYMHTVKHNYTTMPEPLRCKGSIDSRELRFSRAMVFAIDEINNSTEMLPGIKLGYQIYDSCASVPVAVHVAFQLSSGLDPVFYTGDNCSQSGMVMAIVGESGSTPSISMSRIIGPFNIPQVSHFATCACLSDKQQYPSFFRTIPSDQFQADALAKLVKHFGWTWIGAVRSDSDYGNNGMASFLDAAHKEGICVEYSESFYRTHPRNKIQRVADVIRRSTAMVIVAFTTSGDLMILLEELSLEPSPPRQWIGTESWVTDPDMLRFKFCAGAVGFGTEQSVIPGLRDFLLDLSPPKVAASPVLTEFWEDTFNCRLGTNKSVCDGTEDIETIQSPYTDTSQLRITNMVYKAVYAIAHAIHNAVCQETNSITQCDKFARIESKKVLTQLKKVSFSQNGYDVSFDANGDPVATYELVNWQKSESGSIEMVTVGHYNASLPVGQEFRINRNLTWVEGGTQVPVSVCTDSCPPGTRKVLQKGKPICCYDCILCPEGEISNATDSPDCFPCPKEFWPNAERDTCLPKPVEFLSFNEVLGIILAAFSVGGACLTIITAAVFYHHRKSPIVRANNSELSFLLLFSLTLCFLCSLTFIGAPSEWSCMLRHTAFGITFVLCMSCVLGKTIVVLMAFKATLPGSNVMKWFGPPQQRMTVVSFTFIQVLICTIWLVLSPPFPMKNLTTYKERIILECALGSAIGFWAVLGYIGLLAFFCFVLAVLARKLPDNFNEAKLITFSMLIFCAVWITFIPAYVSSPGKFTVAVEIFAILASSFGLILCIFAPKCFIILFKPGKNTKKHLMNKN
>LOCXPOlfC44.717.HIT1.OlfC.2R.871.ANF_receptor.exons8.CAKALS010000005.1.Sebastes_miniatus
MEISALFIGLILSLGLCELNSALVLNGSGIGVKQRAGLSTEDSSVKCKLQGTTRLPAFSMDGDYIIGGVLSIHHYMHTVKHNYTTMPEPLRCKGSIDSRELRFSRAMVFAIEEINNSTELLPGIKLGYQIYDSCASVPVAVHVAFQLSSGLDPVFYTGDNCSQSGMVMAIVGESGSTPSISMSRIIGPFNIPQVSHFATCACLSDKQQYPSFFRTIPSDQFQADALAKLVKHFGWTWIGAVRSDSDYGNNGMASFLDAAHKEGICVEYSESFYRTNPRSRIQRVADVIRRSTAMVVVAFTSSGDLRILLEELSLEPSPPRQWIGSESWVTDPDMLRFSFCAGAIGFGIEQSVIPGLRDFLLDLSPPKVAASLVLTEFWEDAFHCRLGTSAATDKSVCDGTEDIEMIQSPYTDTSQLRITNMVYKAVYAIAHAIHDAVCQETNSITQCDKFTGIESKKVLTQLKKVNFSQNGYDVSFDANGDPVAIYELVNWQKTESGSIELVTVGHYDASLPVGQEFRINRNLTWVKGGTQVPVSVCTDSCPPGTRKVLQKGKPICCYDCILCPEGEISNATDSPDCFPCPKEFWPTAGRDTCLPKPVEFLSFNEVLGIILAVFSVGGACLAIITAAVFYRHRTSPIVRANNSELSFLLLFSLTLCFLCSLTFIGAPSEWSCMLRHTAFGITFVLCMSCVLGKTIVVLMAFKATLPSSNVMKWFGPPQQRMTVVSFTFIQVLICTIWLVVSPPFPMKNLTTYKEKIILECALGSAIGFWAVLGYIGLLAIFCFALAVLARKLPDNFNEAKLITFSMLIFCAVWITFIPAYVSSPGKFTVAVEIFAILASSFGVILCIFAPKCFIILFKPEKNTKKHLMNKN
>LOCXPOlfC45.724.HIT1.OlfC.2R.861.ANF_receptor.exons9.CAKALS010000005.1.Sebastes_miniatus
VLIVFFSSFLLPVFSSLSLSCKLRRQFHLNGLHKPGDVVLGGLFEVHYSSVFPELSFTTEPNQPRCQGFDILGFRHSQTMAFAINEINMNTNLLPNVTLGYSLYDNCATLGIAFRASLSLASGQEEQFLLDETCEGAPPVLGIVGDSYSTFTIAMSSVIGLYKLPIVSYFATCPCLSDRQRFPSFFRTIPSDTFQVRAMIQILMHFGWTWAGLLVSDDDYGLHAARSFQSDLAQSGGGCLAYSEILPWGNDPSELGRIVDLIKTSTARVVIVFAHETHMIHLMEEVVRQNVTGRQWIASEAWTAAAVLQTPRLMPYLGGTLGIAIRRGEIPGLRDFLLRIRPDLHYNNSYGNNIVRQFWEYTFPCRFAPPPAGWVMAGGDLCTGQEDLESVETELLDVSELRPEYNVYKAVYALAYALDDMLCCAPGRGPFSGHSCASLQRLEPWQLVHYLQNVNFTTSFGDRVSFDENGDALPIYDIMNWLLLPDGRIKVESVGEVKESAKGGELTLDEDKIFWNFESKQPPRSVCSESCPPGTRMARKKGQPECCFDCIPCSEGKISNETDSMECTSCPEDFWSSSQRDHCVPKKTEFLSYQEPLGICLTTTSLLGTFIGAVVLGIFIFNRSTPMVRANNSELSFLLLASLKLCFLCSLLFIGRPRLWTCQLRHAAFGISFVLCVSCILVKTMVVLAVFKASKPGGGGSLKWFGAVQQRGTVMVLTSIQAAICIAWLVSASPAPYKNTQYHNDKIVYECVVGSTVGFAVLLGYIGLLAILSFLLAFLARNLPDNFNEAKLITFSMLIFCAVWVAFVPAYVNSPGKYADAVEVFAILASSFGLLVALFGPKCFIILLRPERNTKKEIMGR
>LOCXPOlfC46.726.HIT1.OlfC.2R.856.ANF_receptor.exons13.CAKALS010000005.1.Sebastes_miniatus
GITHSLPRCVKLADSEPLALHSGGDVVIGGLFPLHYVAPKPQHSYHSKPQLTPCNGFDHRAFRWMMTMVFAVEEINRNSSLLPGVKLGYRIMDSCDHVHTSLQALLSLVSSSKALTNRRTQSQTLPSCLADSPVPAVIGLASSSPTRAVAHTLGPFSLPLVSYFATCACLTDKHMYQSFLRTVPSDLFQVRGLVQLVTFLGWFWVGTIGTTDDYSHYGIQAFSNQFRQQGGCLAFHLTIPKSPTATEIQEMADKLQSSTAQVVVVFATEGQLLDLLLELAQRNVTGIQWVASEAWVTASLLTSPQFHPLLEGTLGFSFPGVGIPGLKEFLLNVRPSPKPGMAFVNMFWEELFGCRLDTFKASADKNYKGDDEKPVCTGSEDLKYTDSSFTDVSQVRISYNVYKAVYAIAHALHTLLNCDSAVHNKGMCDNNKSFTSRELLHHLKTVNFTNQFEEKVYFDSNGEPVPLYDIINWQKDSSGEIRFIKVGSYDGSAPLREQLQIKQSTIVWTKGQSQVPVSQCSAPCPPGSRSARRPGEPHCCFDCLPCADGEISNQTGSTECTKCAEYYWPDKDQVKCVAGVEEFLSFHDTMGIILVALTLLGVVLTTIVTVVFHSFRSTPIVKANNSEISFLLLLSLKLCFLCSMVFIGQPSVWTCRLRQAAFGISFVLCLSCLLVKTIVVLLAFRANVPGSRALKRFGPPQQRTLILCTTAPQLCLCAGWLLGAPPFPFKNTNYQASTGKIVVECTETWPLGFYLVLGYIGLLAFICLLLAFLGRKLPDTFNEAKLITFSMLIFWAVWISFIPAYVSSPGKFTVAVEVFAILASSFGLLLCIFLPKCYIILLRPQRNIKKGMTGKY
>LOCXPOlfC46.174.HIT1.OlfC.2R.856.ANF_receptor.exons13.CAKALS010000005.1.Sebastes_miniatus
GITHSLPHCVKLADSEPLALHSGGDVVIGGLFPLHYVAPKPQHSYHSKPQLTPCNGFDHRAFRWMMTMVFAVEEINHNSSLLPGVKLGYRIMDSCDHVHTSLQALLSLVSPSESATNRSTQSQTLPSCLADSPVPAVIGLASSSPTRAVAHTLGPFSLPLVSYFATCACLTDKHMYQSFLRTVPSDLFQVRGLVQLVTSLGWLWVGTIGTTDDYSHYGIQAFSNQFRQQGGCLAFHLTIPKSPTAAEIQEMADRLQISTAQVVVVFANEGQLLDLLLELAQRNVTGIQWVASESWVTAILLTSPKFHPLLEGTLGFSFPGVGIPGLKEFLLNVRPSPKPGMAFVNMFWEELFGCRLDTFKASADENYKGDDEKPVCTGSEDLRYTDSSFTDVSQVRISYNVYKAVYAIAHALHTLLNCDSAVHNKGMCDNNKSFSSRELLHHLKTVNFTNQFEEKVYFDSNGEPVPLYDIINWQKDSSGEIRFIKVGSYDGSAPLREQLQIKQSTIVWTKGQSQVPVSQCSVPCPPGSRQARRPGEPHCCFDCLPCADGKISNQTSSTECTKCAEYYWPDKDQVKCVAGVEEFLSFHDTMGIILVALTLLGVVLTTIVTVVFQSFRSTPIVKANNSEISFLLLLSLKLCFLCSLVFIGQPSVWTCRLRQAAFGISFVLCLSCLLVKTIVVLLAFRANVPGSRALKRFGPPQQRTLILCTTAPQLCLCAGWLLGAPPFPFKNTNYQASTGKIVVECKEPWPLGFYLVLGYIGLLAFNCLLLAFLGRKLPDTFNEAKLITFSMLIFCAVWISFIPAYVSSPGKFTVAVEVFAILASSFGLLLCIFLPKCYIILLQPQRNIKKGMTGKY
>LOCXPOlfC47.181.HIT1.OlfC.2R.869.ANF_receptor.exons8.CAKALS010000005.1.Sebastes_miniatus
MTLLVLFPLLYCLCVLTITFNPISSFTASPSSAAKVCTLQNSFEPGFVAKGDYDIGGIFPLHYNQEMPDLNCTYRPPPVKCNGFDPRAFRWAQTMRLAVEEINQSAELLPHHTLGYKIFDSCAYPLTGQRAAMAVLNGLSEDGSPKCSGASPLLAVIGESGSAQSIVVSRILQPFRIPMISYFSSCACLTDRRKYPTFFRVIPNDDYQVKAIAQLLVRFNWTWVGLVRGDHEYGRFAVQGLLRELQGTKVCVAYREMIPLLYNRQRALEIMQVMRSSLAKVVVVFSAEGEMTPFLRDYMAQNITGIQWVASEAWVTASVFTGSEYYPYLGGTIGFGIRKGPISRLGDYLQTVNPQMYPNNILVKELWEALYGCDPSLSPGSQLPPCSGQESLLEQHSAYMNTSSPRVAYNVYKAVYAVAHSLHNLLLCQPGSGPFQNNSCAQSNNIHPWQLQYYLQEVTFNIAGEEVNFDLKGDSIPYYDILNWQRGTGGSIEFLNVGLFDGTKPDGEELAIQEDRIMWAGHQSEASCSHLSVCSTSCLPGSRKAVRRGEPVCCFDCVPCDSGKINNQTNSIECTFCPEDFWSNNNRTACIPKKVEFLAYDSLGIALTVISVVGACLTIAVFAVFFHHRNTAIVRVNNSELSLFILLALTLCFLCSLVFIGEPTSWSCMLRHTAFSITFSLCISCILGKTLVVLAAFTATRPGDNIMKWLGPKQQRAIILICTIIQVVICAAWLIDAPPFPSRNTQYERSKIILECSVGSSLAFWCVLGYIGLQACLCFVLAFLARKLPGNFNEAKFITFSMLIFCAVWFTFIPAYISSPGNYADAVESFAILASSFGLLFCLFAPKCYIILLRPEKNTKQHLLGKEKK
>LOCXPOlfC48.185.HIT1.OlfC.2R.850.ANF_receptor.exons6.CAKALS010000005.1.Sebastes_miniatus
LQRAVILSLLILYLNTVSGCELFSRFDMPSLFKQGDIMIGGIFPVFNKEISSTFTFKSKPPGAKCAGIDLRAFRWTQVMIFAIEEINKDPALLPNISLGYRILNSCASPTNTLRAALTLASGPEEMELNCPPAISALIAESGSSQSLAVAGTLGPFQVPIVSYFSTCACLSDRAKYPTFFRTIPSDYFQAKALASLVKRFGWQWIGAIQSDNDYGRNGILAFTEEVKKHGVCIAFVGTILRTYTMDKILDVVEMIKQSTVKVILAFVPEGDFYPLMKEVVKQNITGIQWIASEAWITAARPSTPEIYRAFGGALGFVVQKMAIPNLKPFLTGISPYADPTAAFVRDFWEIMVGCRPVLPGEHTGTDAEICTGYETLTNSQDMFFNVTQLRVSYNVYKAVYSIAHALHQLVFCKPVGEKTVRPCLNISEIQPKEVTDHLQRVNFTNQFGDDVFFDANGDPPASYDIINWQLIDGQVQHVTLGHFASAAKGDYKLSIQEEEIVWRTGKMVPTSVCSNVCPVGTRKAQIKGKPTCCFDCIPCADGTIANSTGATDCTPCLQEYWSNEGKDECIPKTIEFLTYHEPLGIAITVVSLLGASLSLATMMVFIHYKETPVIKASNSELSLFLLFSLFLCFLCPLTFIARPTVWTCIFRHTAFGLTFALCISCVLGKTIVVVTAFKATFPGNKFAGKFGPAHQRIIVCSCTLIQILICVLWLKLNPPFPDMVFRYSNKKIVLECNTGSEAAFYAVLGYIGILAIICLVLAFLARKLPDNFNEAKFITFSMLIFCAVWITFFPAYVSSPGKFTVAVEIFAILSSAFGLFISIFAPKLYIILIKPEENTKKHVMRKTLNQ
>LOCXPOlfC49.187.HIT1.OlfC.2R.843.ANF_receptor.exons6.CAKALS010000005.1.Sebastes_miniatus
ITVILFTLLARARSENQSCKVIGQTGFMEFSKEGDLIIGGVFSMSSTRKLIDNGYQAFPQTYCKKLNDRELKFARTVIFTMEEINRDTKLLPGVRLGYRLYNGCGSENLIRAAIEAVNGEESTGCKGQIQALLGHSSSGVSEDINLILSPLSIPQVSHLSTCACLSDKRLYPTFFRTVPSDRFQIIGLVQLMKYFDWRWVGVIFSESLYSKQGTDEFIKEAKKEAICVEYSLPHSKTSQAKLNAIVETLRDSSSKVVLLFMSLSYTKSFLSKIQKYNITGKQWLGGEAWITQVDLASVKRKSILQGAMGFALPQAAIPGLEEFLLSLKPSDEPQSTIIEAFWKKFFDCSFSQSNTTAMCTGTEDLRTVSSDYTDVRHFRAENNVYKAVYLVAYALHALLQCENGSNPTTGKPCVNKNEVQPKLVLEHITNVNFTTQNGAKVFFDENGDSVAQYDLVNWQMKEDGSAEIVNIGQYDTSFPEGEKFKLKDNIKIVWGGNSNEMTRSVCREPCPPGTRKAMNKFKPVCCFDCFECPEGTISNQTNSPDCLICPPEFWPNEKKDECLRKPTEYLSYKEIMGALLTGFGCVGVFLSLLTSIIFFTHKETPIVKANNSELSFLLLFSLKLCFLCSLTFIGRPSEWSCMLRHTAFSITFVLCISCVLGKTIVVLMAFRATLPGSNVMKWFGPAQQRLSVLAFTLIQVVICILWLSINPPFPKRNMKYYKEKIILECALGSPVGFWAVLGYIGLLALLCFILAFLARKLPDSFNEAKLITFSMLIFCAVWIAFIPAYVSSPGKFTVAVEIFAILASSFGLLVCIFFPKCYIIIFRPERNSRKHLMGKIPPR
>LOCXPOlfC72.193.HIT1.OlfC.2R.849.ANF_receptor.exons6.CAKALS010000005.1.Sebastes_miniatus
NEAMPLLKLVLLVLLIRRGAPVCQLQGRTQPPELTKAGDFVLGGIFTFRTGYRGSVPTFQTLPDPPMCLHINVREFKFAQTMIFSIQEINQNPAILPNHTLGYKIYNSCGMTNIIKSALDLASGQREIIDERNCTKADTAQAVLGHSGSAPTVGFAQIIGRFQIPVLSHFATCACLSNRDEFPSFFRTIPSDLHQSRALAKLVKHFGWTWVGAISNKNDYGINGIAAFIQAAEKEGVCIEYYRAFEQTGPLQELSKVVEAVKHSTSKVIVAFMSHREVKVLASELYKQNVTGLQWVGSDAWITDHSLTDSEGHSILVGSLGFVVSQANIPGLEEHLRRLRPSQFPDSRFVRDFWEDMFDCVLNDTQRKPCSGSESLQNVQSYFTDVSELRFTNNVYKSVYAVAHALHSLVTCEEGRGPFYSGSCADTKHIQPWQVLHYLQNINFTTSQGERVTFDPDGDPPARYELINLQHVNSGIMRVATVGVFDATLPHDHQFIMNDMKMVWGGGSHTVPVSVCSESCPPGKRKVLQKRKPVCCYDCIPCAEGEISNITDSMDCVKCPIDYWPNTRGDTCILKEIEFLSYAEIMGIILTLFCLMGAILTSMIAQVFFQFRETPIVRANNSELSFLLLFSLTLCFLCSLTFIGRPSEWSCMLRHTAFGITFVLCISCVLGKTIVVLMAFKATLPGSNVMKWFGPLQQRLSVLAFTLIQILICILWLTINPPFPFKNVKHYKEKIILECALGSSLGFWAVLGYIGLLAVLCFVLAFLARELPDNFNEAKFITFSMLIFCAVWITFIPAYVSSPGKFTVAVEIFAILASSYGLLFCIFIPKCYVILLRPEQNTKKHIMGK
>LOCXPOlfC50.202.HIT1.OlfC.2R.860.ANF_receptor.exons6.CAKALS010000005.1.Sebastes_miniatus
MPSTQRWPEQGWALLQLLLVASFSQAEVPVCRQRGDPENPQLSKDGDIMLGGIFSLHSSWKNRQDTYMHKPLPLQCTSLNFRGFQFTQAMLFAIEEINNSTDILPGISLGYKIYDACSSIARGVRVALALANGNEVASAPSEAPCTRLAQVQAIMGETSSSPCMAIATVIGPFHIPMISHFATCACLSDKTKYPSFLRTIPSDYYQSRALAQLVKHFSWTWVGAIRTNDDYGNNGMATFTEAAHQLGICLEYSVPFFRTDPPDKILQIIDIIKASTAKVIVAFLSHKDMDVLLHELSHHNLTGYQWVGSESWIFDPQIAAMDRHHILDGAIGLSIPKAHVSGMREFMLDVKPLSSSSNEMFTEFWETLFSCKFNQSKSSEGNQRKCTGHEDLTGVQNSFTDMSLMPIFNNVYKGVYAVAHALHNIMSCNETCDNKVQLDPFTILQHIQKIQFKTKEGDEVYFNENGDPAAKYEIINWQPTENGIVDFVTVGLHDAFLPADKQLNLQNKSFNWAQNSKQVPLSVCSEKCPPGTRKVLQKGKSVCCYDCLRCAEGEISNITDSITCVRCHPEFWSNERRDACVKKEAEFLSYEEIMGALLTAASLFGTWVTAVVAFIFFRYRKTPIVRANNSELSFLLLFSLTLCFLCSLTFIGRPSQWSCMLRHTAFGITFVLCISCVLGKTIAVLMAFRSTLPGSNVMKWFGPAQQKLSVLGFTLIQVIICILWLTISPPFPFKNFKEFKDKIILECALGSAVGFWAVLGYIGLLAILCFILAFLARKLPDNFNEAKFITFSMLIFCAVWITFIPAYVSSPGKFSVAVEIFAILASSFGLLICIFIPKCYIILLKPEKNTKKNMMGKGAP
>LOCXPOlfC51.206.HIT1.OlfC.2R.859.ANF_receptor.exons6.CAKALS010000005.1.Sebastes_miniatus
MPSTQRWPEQGWALLQLLLVASFSQAEVPVCRQRGDPENPQLSKDGDIMLGGIFSLHSSWKNRQDTYMHKPLPLQCASLNFRGFQFTQAMLFAIDEINNSTDLLPGISLGYKIYDTCGSIARGVRVALALANGNEVASAPSEAPCTRLAQVQAIMGETSSSPCMAIATVIGPFHIPMISHFATCACLSDKTKYPSFLRTIPSDYYQSRALAQLVKHFGWTWVGAIRTNDDYGNNGMATFTEAAHQLGICLEYSVPFFRTDPPDKIQKIIDIIKASTAKVIVAFLSHMDMDVLLHELSHHNLTGYQWVGSESWIFDSQIAAMDRHHILDGAIGLSIPKAHVSGMREFMLDVKPLSSSSNEMFTEFWETLFSCKFNQSKSSVGNQRKCTGHEDLTGVQNSFTDMSLMPIFNNVYKGVYAVAHALHSILSCNKTCDNKVQLDPFTILQHIQKIQFKTKEGDEVYFNENGDPAAKYEIINWQPTQNSIVDFVTVGLHDASLPADKQLNLQNKSFNWAQNSKQVPLSVCSEKCPPGTRKVLQKGKSVCCYDCLRCAEGEISNITDSITCVRCHPEFWSNERRDACVKKEAEFLSYEEIMGALLTAASLFGTCLTAVVAFIFFRFRKTPIVRANNSELSFLLLFSLTLCFLCSLTFIGRPSEWSCMLRHTAFGITFVLCISCVLGKTIAVLMAFRSTLPGSNMMKWFGPAQQKLSVLGFTLIQVIICILWLTISPPFPFKNFKEFKDKIILECALGSAVGFWAVLGYIGLLAMLCFILAFLARKLPDNFNEAKFITFSMLIFCAVWITFIPAYVSSPGKFSVAVEIFAILASSFGLLICIFIPKCYIILLKPEKNTKKNMMGKGA
>LOCXPOlfC52.213.HIT1.OlfC.2R.860.ANF_receptor.exons6.CAKALS010000005.1.Sebastes_miniatus
MSSTQRWPEQGWALLQLLLVASFSQAEEPVCRQRGNPENPQLSKDGDIMLGGIFSLHSSWKNRQDTYMHKPLPLQCASLNFRGFQYTQAMLFAIDEINNSTDLLPGISLGYKIYDACGSIARGVRVALALANSNELASAPSEAPCTRLAQVQAIMGETSSSPCMAIATVIGPFHIPMISHFATCACLSDKTKYPSFLRTIPSDYYQSRALAQLVKHFGWTWVGAIRTNDDYGNNGMATFTETAHLLGICLEYSVSFFRTDPPDKIQKIIDIIKASTAKVIVAFLSHMDLDVLLHELSHHNLTGYQWVGSEGWIFDSQTAAMDRHHILDGAIGLSIPKAHVSGMREFMLDVKPLSSSSKEMFTEFWETLFSCKFNQSKSSEGNQRKCTGHEDLTGVQNSFTDMSLMPIFNNVYKGVYAVAHALHSILSCNKTCDNKVQLDPFTILQHIQKIQFKTKEGDEVYFNENGDPAAKYEIINWQPTENGIVDFVTVGLHDASLPADKQLNFQNKSLIWAQNSKQVPLSVCSKKCPPGTRKVLQKGKPVCCYDCLRCAEGEISNITDSITCVRCHPEFWSNERRDACVKKEAEFLSYEEIMGALLTAASLFGTWLTAVVAFIFFRYRKTPIVRANNSELSFLLLFSLTLCFLCSLTFIGRPSQWSCMLRHTAFGITFVLCISCVLGKTIAVLMAFRSTLPGSNVMKWFGPAQQKLSVLGFTLIQVIICILWLTISPPFPFKNFKEFKDKIILECALGSAVGFWAVLGYIGLLAMLCFILAFLARKLPDNFNEAKFITFSMLIFCAVWITFIPAYVSSPGKFSVAVEIFAILASSFGLLICIFIPKCYIILLKPEKNTKKNMMGKGAP
>LOCXPOlfC53.220.HIT1.OlfC.2R.852.ANF_receptor.exons6.CAKALS010000005.1.Sebastes_miniatus
MCDCAYVMLLFVLFVGAFGAEEDTALCEMLGSPEFPLLSKEGDITIGGVFNIHDPILQPPSSFTDTPEPLICSGIIMRQFQFAQTMMFAIQEINNSSSLLPNISIGYKVFKICGSTLYSTRVVMGLMNGQERTLGQSCSGQSSVHAIIGPSASSSTIAMLQIAGLFQIPVISHFATCACLSNRKEYPSFFRTIPSDYYQSRALAKLVKRFGWTWVGAVRSDNDYGNNGMETFITAASHEGVCIEYSEVISRNDPSGHIARVVRVIQSGSAKVLVTFLSQEIDILLEEALKQNLTGLQWVGNESWITSGKVAIKRYSGILTGSLGFAIRKAKIPGLREFLLQVNPSQDPHNNLLREFWEATFGCSFQPSLHGQTQCSGSERLEDIDNPFTDVSELRISNNVYKAVYAVAHAIHNMLRCGQSGEAVNQSCIWKYFLEPKQVVKHLQDVNFTLHSGETVGFDENGDPAATYELVNWQRNQAGDIVFVAVGSYDASLPNGKQFIMKGINITWAAGSQKRPQSVCSESCLPGFRQAVIKGKPICCFSCIACADGEISNSSNSAKCSECPLEYWSNEDHSQCVPKVIEFLSYGEIMGALLAAFSLFGASLTLVVSCVFFRFRHTPLVKASNSELSFLLLFSLTLCFLCSLTFIGRPSEWSCMLRHTAFGITFALCMSCNLAKTMAVVNAFKANRPSKTVFQCSASLQRTSVLSFTLMQVLVCVLWLTLAPPFPYKNTAHATERIILECDLGSPIGFWAVLGYIGLLAVLCFVFAFLARKLPDNFNEAKFITFSMLIFCAVWITFIPAYVSSPGKFTVAVEIFAILTSSYGLLLCIFAQKCFIIVLKPELNTKKHMMGK
>LOCXPOlfC54.224.HIT1.OlfC.2R.852.ANF_receptor.exons6.CAKALS010000005.1.Sebastes_miniatus
MSDCAYVMLLFVLFVGAFGAEEDTALCEMLGSPEFPLLSKEGDITIGGVFTIHDPVSKPPSFFTDTPEPLTCSGIIMRQFQFAQTMIFAIQEINNSSSLLPNISIGYKVFKSCRSTLYSTRVVMGLINGQERTLGQTCSGQSSVHAIIGASDSSSTIAMLRIAGLFQIPVISHFATCACLSNRKEYPSFFRTIPSDYYQSRALAKLVKHFGWTWVGAVRSDSDYGNNGMATFITAARQEGVCIEYSEVISRTDPSGHIAKVVRVIQSGSAKVLVAFLSQEIEILLEEALKQNLTGLQWVGSEYWITSSYLATKRYSGILRGSLGFTIRKAKIPGLREFLLQVNPSQDPHNNLVREFWEATFGCSFKPSLHGQTQCSGSERLEDINNAFTDVSKLRISNNVYKAVYAVAHAIHNMLKCGQSGEAVKQSCIRKDFLEPKQVVKHLQDVNFTLQSGETVGFDENGDPAATYELVNWQRNQAGDIVFVAVGSYDASLPNGKQFIMNGINTTWAAGSPKRPQSVCSESCLPGFRQAVIKGKPICCFSCIACADGEISNSSNSAECLRCPLEYWSNEAHSQCVPKVIEFLSYGETMGALLAAFSLFGTTLTLVISCVFFRFRHTPLVKASNSELSFLLLFSLTLCFLCSLTFIGRPSEWSCMLRHTAFGITFALCMSCILAKTMAVVNAFKAQRPSNTVPQCSAPLQRTSVLICTLLQVLVCVLWLTLAPPFPYKNTAHATERIILECDLGSPIGFWAVLGYIGLLAVLCFVLAFLARKLPDNFNEAKFITFSMLIFCAVWITFIPAYVSSPGKFTVAVEIFAILTSSYGLLLCIFAQKCFIIVLKPELNTKKHMMGK
>LOCXPOlfC55.228.HIT1.OlfC.2R.852.ANF_receptor.exons6.CAKALS010000005.1.Sebastes_miniatus
MCDCAYVMLLFVLFVGAFGPEEDTALCEMLGSPEFPLLSKEGDITIGGVFSIYDAISKPPSSFTDTPERLICSGINLRQFQFVQTMIFAIQEINNSSSLLPNISIGYKVFDSCFSTLYATRVVMGLMNGQERTLGQTCSRQSSVLAIIGASESSSTIALLRIAGVFHIPVISHFATCACLSNRKEYPSFFRTIPSDYYQSRALAKLVKHFGWTWVGAVRSDNDYGNNGMETFIKAAKQEGVCIEYSEAISSTDPSGHIARVVRVIQSGSAKVLVVFLAQEIEMLLEEALKQNITGLQWVGSEFWIAASYLATKRYSGILTGSLGFTIRKAKIPGLREFLLQVNPSQKLHINLLRDFWETTFGCSFQPSLHGQTQCSSSERLEDINNSFTDASNLRISNNVYKAVYAVAHAMHNMLKCGQSGEAVNQSCIWKDFLEPKEVVKHLQDVNFTLQSGETVGFDENGDPAATYELVNWQRNQAGDVVFVAVGSYDASLPNGRQFIMNGINTTWAAGSPKRPTSVCSESCLPGFRQAVIKGKPICCFSCIACADGEISNSSNSAECLRCPLEYWSNEDHSQCVPKVIEFLSYGETMGALLAAFSLFGAGLTLVVSCVFFRFRHTPLVKASNSELSFLLLFSLTLCFLCSLTFIGRPSEWSCMLRHTAFGITFALCMSCNLAKTMAVVNAFKAKRPANTVLQCSAPFQRTSVLSCTLLQVLVCVLWLTLAPPFPYKNTAHATERIILECDLGSPIGFWAVLGYIGLLAVLCFVFAFLARKLPDNFNEAKFITFSMLIFCAVWITFIPAYVSSPGKFTVAVEIFAILASSYGLLLCIFAQKFFIIVLKPELNTKKYLMGK
>LOCXPOlfC56.236.HIT1.OlfC.2R.851.ANF_receptor.exons6.CAKALS010000005.1.Sebastes_miniatus
MCDCAYIMLLFVLFVGAFGPEEDTALCEMLGSPEFPLLSKEGDITIGGVFAIHNPISKPLSSFTDTPEPLTCSGINMREFQFAQTMIFAIQEINNSSSLLPNILIGYKVFDNCESRLFSTRVVMSLINGQERTLGQSCSGQSSVHAIIGASDSSSTIAMLQIAGVFQIPVISHFATCACLSNRKEYPSFFRTIPSDYYQSRALAKLVKHFGWTWVGTVRSDNDYGNNGMETFITAASQEGVCIEYSEVISSNHPSGQIARVVRVIQSGSAKVLVVFLSQGVEFLLEEALKQNLTGLQWVGSESWITAGHLATKRYSGIMTGSLGFTIRETNIPDLREFLLQVNSSQDPHNNLLREFWEATFGCSFQPSVHGQTQCSGSERLEDINNPFTDVSKLRISNNVYKAVYAVAHAMHNILKCGQSEAVNQSCIRKDFLEPKQVVKHIQDVNLTLQSGETVGFDENGDPAATYELVNWQRNQAGDIVFVAVGSYDASLPIGKQFIMNGINTTWAAGSPKRPQSVCSESCLPGFRQAVIKGKPICCFSCIACADGEISNSSNSAECSQCPLEYWSNEDHSQCVPKVIEFLSYGETMGALLAAFSLFGASLTLVVSCVFFHFRHTPLVKASNSELSFLLLFSLTLCFLCSLTFIGRPSEWSCMLRHTAFGITFALCMSCILAKTMAVVNAFKAQRPANTVPQCSAPLQRTSVLSFTLLQVLVCVLWLTLAPPFPYKNTAHATERIILECDLGSPIGFWAVLGYIGLLAVLCFVFAFLARKLPDNFNEAKFITFSMLIFCAVWITFIPAYVSSPGKFTVAVEIFAILASSYGLLLCIFAQKFFIIVLKPELNTKKYLMGK
>LOCXPOlfC57.241.HIT1.OlfC.2R.851.ANF_receptor.exons6.CAKALS010000005.1.Sebastes_miniatus
MCDCAYVMLLFVLFVGAFGPEEDTALCEMLGSPEFPLLSKEGDITIGGVFAIHNPISKPPSFFTDTPEPLTCSGINMREFQFAQTMIFAIQEINNSSSLLPNILIGYKVFDNCASTLYSSSVVMGLINGQERTLGQSCSGQSSVHAIIGPSDSSSTIVLLRIAGLFQIPVISYFATCACLSNRKEYPSFFRTIPSDYYQSRALAKLVKHFGWTWVGAVRSDNDYGNNGMETFVTAASQEGVCIEYSEVISRTDLSGQIARVVRVIQNGNAKVLVAFLSEEIEMLLEEAVKQNLTGLQWVGSEFWITASYLANKRYSGLLTGSLGFTIRKAKIPGLKEFLLQVNPSQEPHNNLLRKFWEATFGCSFQPSVNGQTLCSGSERLEDINNAFTDVSKLRISNNVYKAVYAVAHAMHNILKCGQSEAANQSCIRKDFLEPKQIVKHIQDVNLTLQSGETVGFDENGDPAATYELVNWQRNQAGDIVFVAVGSYDASLPIGKQFIMNGINTTWAAGSPKRPQSVCSESCLPGFRQAVIKGKPICCFSCIACADGEISNSSNSAECLRCPLEYWSNEDHSQCVPKVIEFLSYRETMGALLTAFSLFGASLTLVVSCVFFHFRHTPLVKASNSELSFLLLFSLTLCFLCSLTFIGRPSEWSCMLRHTAFGITFALCMSCILAKTMAVVNAFKAQRPANTVPQCSAPLQRTSVLICTLLQVLVCVLWLTLAPPFPYKNTAHATERIILECDLGSPIGFWAVLGYIGLLAVICFVFAFLARKLPDNFNEAKFITFSMLIFCAVWITFIPAYVSSPGKFTVAVEIFAILASSYGLLLCIFASKCFIIVLKPELNTKKHLMGK
>LOCXPOlfC58.246.HIT1.OlfC.2R.849.ANF_receptor.exons6.CAKALS010000005.1.Sebastes_miniatus
DCTYVMLLFVLFVGAFGAEEDMVLCEMLESPVFPVLSKEGDITIGGAFSIHKPTFKPPPSFTDAPEPLICSGINLRQFQFVQTMIFAIQEINNSSSLLPNISIGYKIFDSCQSTVYSTLVVMGLINGQERTLGQSCSGQSSVHAIIGPSDSSSTIAMLRIAGLFQIPVISYFATCACLSNRKEYPSFFRTIPSDYYQSRALAKLVKHFGWTWVGAVRSDNDYGNNGMETFITAASQEGVCIEYSEIISRTDLSGQIARVVRVIQSGNAKVLVAFLSEEIEMLLEEAVKQNLTGLQWVGSEFWITASYLANKRYSGLLTGSLGFTIRKAKIPGLKEFLLQVNPSQEPHNNLLRKFWEASFGCSFQPSVHGQTLCSGSERLEDINNAFTDVSKLRISNNVYKAVYAVAHAMHNILKCGQSEAVNQSCIRKDFLEPKQVVKHIQDVNLTLQSGETVGFDENGDPAATYELVNWQRNQAGDIVFVAVGSYDASLPIGKQLIMNGINTTWAAGSPKRPQSVCSESCLPGFRQAVIKGKPICCFSCIACADGEISNSSNSAECLRCPLEYWSNEDHSQCVPKVIEFLSYGETMGALLTAFSLFGASLTLVVSCVFFHFRHTPLVKASNSELSFLLLFSLTLCFLCSLTFIGRPSEWSCMLRHTAFGITFALCMSCILAKTMAVVNAFKAQRPANTVPQCSAPLQRTSVLICTLLQVLVCVLWLTLAPPFPYKNTAHATERIILECDLGSPIGFWAVLGYIGLLAVLCFVFAFLARKLPDNFNEAKFITFSMLIFCAVWITFIPAYVSSPGKFTVAVEIFAILASSYGLLLCIFASKCFIIVLKPELNTKKHLMGK
>LOCXPOlfC59.251.HIT1.OlfC.2R.850.ANF_receptor.exons6.CAKALS010000005.1.Sebastes_miniatus
DYAYVMLLFVLFVGAFRAEEDTVLCEMLGSPEFPLLSKEGDITIGGVFSIYDPISKPLSSFTDTPEPLICSGINLRQFQFVQTMIFAIQEINNSSSLLPNISIGYKMFDSCRSTLYSTLVVMGLINGQERTLGQSCSGQSSVHAIIGPSDSSSTIAMLRIAGLFQIPVISHFATCACLSNRKEYPSFFRTIPSDYYQSRALAKLVKHFGWTWVGAVRSDNDYGNNGMETFITAASQEGVCIEYSEVISRTDLSGQIARVVRVIQSGNAKVLVAFLSQEIEMLLEEAVKQNLTGLQWVGSEFWITASYLANKRYSGLLTGSLGFTIRKAKIPGLKEFLLQVNPSQEPHNNLLRKFWEASFGCSFQPSVHGQTQCSGSERLEDINNSFTDVSKLRISNNVYKAVYAVAHAMHNMLKCGKSSEAVNQSCIWKDFLEPKQVVKHLQDVNFTLQSGETVGFDENGDPAATYELVNWQRNQAGDVVFVVVGSYDASLPNGKQFIMNGQNTTWAAGSPKRPQSVCSESCLPGFRQAVIKGKPICCFSCIACADGEISISSNSAECLRCPLEYWSNEDHSQCVPKVIEFLSYGETMGALLAAFSLFGASLTLVVLCVFFHFRHTPLVKASNSELSFLLLFSLTLCFLCSLTFIGRPSEWSCMLRHTAFGITFALCMSCILAKTMAVVNAFKAKRPSNTVLQCSAPLQRTSVLSCTLLQVLVCVLWLTLAPPFPYKNTAHATERIILECDLGSPIGFWAVLGYIGLLAVLCFVFAFLARKLPDNFNEAKFITFSMLIFCAVWITFIPAYVSSPGKFTVAVEIFAILASSYGLLLCIFAPKCFIIVLKPELNTKKHLMGK
>LOCXPOlfC60.259.HIT1.OlfC.2R.852.ANF_receptor.exons6.CAKALS010000005.1.Sebastes_miniatus
MCDCAYVMLLFVLFVGAFGAEEDTVLCEMLGSPEFPLLSKEGDITIGGVFSLHNPISKPPSSFTDTPEPLICSGIIMRQFQYAQTMIFAIQEINNNSSLLPNISIGYKVFDSCRSPLYSTRVVMGLMNGQERTLGQSCSGQSSVHAIIGPSDSSSTIAMLQIAGVFQIPVISYYATCACLSNRKEYPSFFRTIPSDYYQSRALAKLVKHFGWTWVGAIRSDNDYGKNGMETFITAARQEGVCIEYSEVISSADSSGHIARVVRVIQSGSAKVLVAFLSQEIEILLEEALKQNLTGLQWVGSESWIMASRLATKRYSGILTGSLGFTIRKAKIPGLREFLLQVNPSQDPHNNLLRDFWEAIFGCSFQPSLHGQSQCSGSERLEDINTSFTDVSKLRISNNVYKAVYAVAHAMHNMLTCGQSGEAVKQLCIWNDVLEPKEVVKHLQDVNFTLQSGETVGFDENGDPAATYELLNWQRNQAGDIVFVAVGSYDASLANGKQFIMKGINTTWAAGSPKRPQSVCSESCLPGFRQAVIKGKPICCFSCIACADGEISNSSNSAECSRCPLEYWSNEDHSQCVPKVTEFLSYGETMGALLAAFSLFGASLSLVVSCVFFRFRHTPLVKASNSELSFLLLFSLTLCFLCSLTFLGRPSEWSCMLRHTAFGITFALCMSCILAKTMAVVNAFNANRPANTVPQCSAPLQRTSVLSCTLLQVLVCVLWLALAPPFPYKNTAHATERIILECDLGSPIGFWAVLGYIGLLAVLCFVFAFLARKLPDNFNEAKFITFSMLIFCAVWITFIPAYVSSPGKFTVAVEIFAILASSYGLLLCIFAPKCIIIVLKPELNTKKHLMGR
>LOCXPOlfC61.265.HIT1.OlfC.2R.845.ANF_receptor.exons6.CAKALS010000005.1.Sebastes_miniatus
MLLFVLFVGAFGAEEDTVLCEMLGSPEFPLLSKEGDITIGGVFSNYDAVSKPQSSFIYTPKPLVCSGLNFRQFQFVQTMIFAIQEINNSSSLLPNISIGYKVFDSCRSTLYATRVVMGLMNGQERTLGQSCSGQSSVHAIIGASDSASTIAMLRIAGVFQIPVISHFATCACLSNRKEYPSFFRTIPSDYYQSRALAKLVKHFGWTWVGAVRSDNDYGNNGMETFITAASQEGVCIEYSEVISRTDSSGHIARVVRVIQSGSAKVLVAFLSQEIEMLLEEALKQNLTGLQWVGNEFWITSNYLATKRYSEILTGSLGFTIRRAKIPGLKEFLLQVNPSQDPDNNVLRMFWEATFGCSFKPSLHGQTQCSGSERLEDINNYFTDVSKLRISNNVYKAVYAVAHAMHNMLKCGKSSEAVNQSCIWKDFLEPKQVVKHLQDVNFTLQSGETVGFDENGDPAATYELVNWQRNQAGDIVFVAVGSYDASLLNGKQFIMNGINTTWAAGSPKRPQSVCSESCLPGFRQAVIKGKPICCFSCIACADGEISNSSNSAECLRCPLEYWSNEDHSQCVPKVIEFLSYGETMGALLAALSLFGASLTLVVSCVFFHFRHTPLVKASNSELSFLLLLSLTLCFLCSLTFIGRPSEWSCMLRHTAFGITFALCMSCILAKTMAVVNAFKAQRPSNTVLQCSAPLQRTSVLSCTLLQVLVCVLWLTLAPPFPYKNTAHATERIILECDLGSPIGFWAVLGYIGLLAVMCFVFAFLARKLPDNFNEAKFITFSMLIFCAVWITFIPAYVSSPGKFTVAVEIFAILASSYGLLLCIFAPKCFIIVLKPELNTKKHLMGK
>LOCXPOlfC62.273.HIT1.OlfC.2R.851.ANF_receptor.exons6.CAKALS010000005.1.Sebastes_miniatus
MCDCAYVMLLFVLFVGAFGAEEDTPLCEMLGSPEFPVLSKEGDITIGGVFSLHNAIHPPSSFTDTPELLICSGIIVRQFQFAQTMIFAIQEINNSSSLLPNISIGYKVFDNCASTLYSSRVVMGLINGQERTLGQTCSGQSSVHAIIGPSDSSSTIAVLQIAGVFQIPVISYYATCACLSNRKEYPSFFRTIPSDYYQSRALAKLVKHFGWTWVGAVRSDNDYGNNGMETFITAARQEGVCIEYSEVISSTDSSGHIARVVRVIQSGSAKVLVAFLSQEIEILLEEALKQNLTGLQWVGSESWIMASRLATKRYSGILTGSLGFTIRKAKIPGLREFLLQVNPSQDPHNNLLREFWEATFGCSFQPSLHGQSQCSGSERLEDINNFFTDVSKLRISNNVYKAVYAVAHAMHNMLTCGQSGEAVNQLCIWNNFLEPKEVVKHLQDVNFTLQSGETVGFDENGDPAATYELLNWQRNQAGDIVFVAVGSYDASLANGKQFIMKGINTTWAAGSPKRPQSVCSESCLPGFRQAVIKGKPICCFSCIACADGEISNSSNSAECLRCPLEYWSNEDHSQCVPKVIEFLSYEETMGALLAAFSLFGASLSLVVSCVFFRFRHTPLVKASNSELSFLLLFSLTLCFLCSLTFLGRPSEWSCMLRHTAFGITFALCMSCILAKTMAVVNAFNANRPSNTVLQCSAPLQRTSVLSCTLLQVLVCVLWLALAPPFPYKNTAHATERIILECDLGSPIGFWAVLGYVGLLAVLCFVFAFLARKLPDNFNEAKFITFSMLIFCAVWITFIPAYVSSPGKFTVAVEIFAILASSYGLLLCIFAPKCIIIVLKPELNTKKHLMGK
>LOCXPOlfC63.279.HIT1.OlfC.2R.852.ANF_receptor.exons6.CAKALS010000005.1.Sebastes_miniatus
MCDCAYVMLLFVLFVGAFGAEEDTALCEMLGSPEFPVLSKEGDITIGGVFSLHNPISKPPSSFTDTPEPLMCSGIIMRQFQYAQTMIFAIQEINNSSSLLPNISIGYKVFDSCISKLYSTRVGMGLINGQERTLGQSCSGQSSVHAIIGPSDSSSTIAMLQIAGVFQIPVISYYATCACLSNRKEYPSFFRTIPSDYYQSRALAKLVKHFGWTWVGAVRSDNDYGKNGMETFITAARQEGVCIEYSEVISSTDSSGHIARVVRVIQSGSAKVLVAFLSQEIEILLEEALKQNLTGLQWVGSESWIMASRLATKRYSGILTGSLGFTIRKAKIPGLREFLLQVNPSQDPHNNLLRDFWEAIFGCSFQPSLHGQTQCSGSERLEDINTSFTDVSKLRISNNVYKAVYAVAHAMHNMLTCGQSGEAVKQLCIWKDFLEPKEVVKHLQDVNFTLQSGETVGFDENGDPAATYELLNWQRNQAGDIVFVAVGSYDASLANGKQFIMKGINTTWAAGSPKRPQSVCSESCLPGFWQAVIKGKPICCFSCIACADGEISNSSNSAECSRCPLEYWSNEDHSQCVPKVIEFLSYEETMGALLAAFSLFGASLTLVVSFVFFRFRHTPLVKASNSELSFLLLFSLTLCFLCSLTFLGRPSEWSCMLRHTAFGITFALCMSCILAKTMAVVNAFNANRPSNTVLQCSAPLQRTSVLSCTLLQVLVCVLWLALAPPFPYKNTAHATERIILECDLGSPIGFWAVLGYIGLLAVLCFVFAFLARKLPDNFNEAKFITFSMLIFCAVWITFIPAYVSSPGKFTVAVEIFAILASSYGLLLCIFAPKCFIIVLKPELNTKKHLMGK
>LOCXPOlfC64.286.HIT1.OlfC.2R.851.ANF_receptor.exons6.CAKALS010000005.1.Sebastes_miniatus
MCDCAYVMLLFVLFVGAFGAEEDTVLCEMLGSPVFPVLSKEGDITIGGAFSIHKPTFNPPPSFTDAPEPLICSGMNMRAFHFAQTMIFAIQEINNSSSLLPNISIGYKVFDKCGSTQSSTSLVMGLINGQERTLGQTCSGQSSVHAIIGPSDSSSTIAMLQIAGVFQIPMISHYATCACLSNRKEYPSFFRTIPSDYYQSRALAKLVKHFGWTWVGAVRSDNDYGNNGMETFIKAASQEGVCIEYSEVISSTYPSGQIAKVVRVIQSGSAKVLVAFLSHGLGILLEEALKNNLTGLQWVGSESWITASYLATKRYSGILTGSLGFTIRKAKIPGLREFLLQVNPSQDPHNNLLREFWEATFGCSFQPTVHGQTQCSGSERLEDINNPFTDVSKLRISNNVYKAVYAVAHAMHNMLKCGQREAVKQLCIWKDFLEPKEVVKHLQDVNFTLQSGETVGFDENGDPTATYELVNWQRNQAGEAVFVAVGSYDASLPNGKQFIMNGINTTWAAGSQKRPQSVCSESCLPGFRQAVIKGKPICCFSCIACADGEISNSSNTAECSRCPLEYWSNEDHNQCVPKVIEFLSYEETMGALLAAFSLFGASLTLVVSCVFFRFRHTPLVKASNSELSFLLLFSLTLCFLCSLTFIGQPSEWSCMLRHTAFGITFALCMSCILAKTMAVVNAFKANRPSKTVPQCSAPLQRTSVLICTLLQVLVCVLWLTLAPPFPYKNTAHATERIILECDLGSPIGFWAVLGYIGLLAVLCFVFAFLARKLPDNFNEAKFITFSMLIFSAVWITFIPAYVSSPGKFTVAVEIFAILASSYGLLLCIFAPKCFIIVLKPELNTKKHLMGK
>LOCXPOlfC65.290.HIT1.OlfC.2R.852.ANF_receptor.exons6.CAKALS010000005.1.Sebastes_miniatus
MCDSAYVMLLCVFFVGAFGAQEDMVLCEMLGRPEFPLLSKEGDINIGGVFYIQKEMMKPSLSFTDAPEPLICSRMKMRQFHFVQTMIFAIQEINNSSSLLPNISIGYKVFDNCASTLYSSSVVMGLINGQERTLGQSCSGQSSVHAIIGPSGSSSTIAMLQIAGLFQIPVISYLATCACLSNRKEYPSFFRTIPSDYYQSRALAKLVKHFGWTWVGAVRSDNDYGNNGMETFITAARQEGVCIEYSEVISRTDSSGHIARVVRVIQSGSAKVLVAFISQEIDMLLEEALKQNLTGLQWVGSESWITATYLATKRYLGILTGSLGFTIRKAKIPGLREFLLQVNPSQDPHNNLLREFWETTFGCSFQPSLHGQTQCSGSERLEDINNGFTDVSALRISNNVYKAVYAVAHAMHNMLKCGKSGEAVNQSCIWKDFLEPKEVVKHLQDVNFTLQSGETVGFDDNGDPTATYELVNWQRNQAGDIVFVAVGSYDASLPNGKQFIMNGINTTWAAGSPKRPQSVCSESCLPGFRQAVIKGKPICCFSCIACADGEISNSSNSAECLRCPLEYWSNEDHSQCVPKVIEFLSYGETMGALLAAFSLFGASLTLVVSCVFFRFRHTPLVKASNSELSFLLLLSLTLCFLCSLTFIGRPSEWSCMLRHTAFGITFALCMSCILAKTMAVVNAFKAKRPSNTILQCSAPLQRTSVLSCTLLQVLVCVLWLTLAPPFPYKNTAHATERIILECDLGSPIGFWAVLGYIGLLAVLCFVFAFLARKLPDNFNEAKFITFSMLIFCAVWMTFIPAYVSSPGKFTVAVEIFAILASSYGLLLCIFAPKCFIIVLKPELNTKKHLMGK
>LOCXPOlfC66.295.HIT1.OlfC.2R.852.ANF_receptor.exons6.CAKALS010000005.1.Sebastes_miniatus
MCDCAYVMLLFVFFGGAFGAQEDLVLCEMLGRPEFPLLSKEGDITIGGVFYIQKEMMKPSLSFTDAPEPLICSRIKMRQFHFVQTMIFAIQEINNSSSLLPNISIGYKVFDNCASTLYSSRVVMGLINGQERTLGQSCSGQSSVHAIVGPSDSSSTIAMLQIAGLFQIPVISYYATCACLSNRKEYPSFFRTIPSDYYQSRALAKLVKHFGWTWVGAVRSDNDYGNNGMETFITAARQEGVCIEYSEVISRTDSSGHIARVVRVIQSGSAKVLVAFISQDIDMLFEEALKQNLTGLQWVGSESWITAPYLATKRYSGILTGSLGFTIRKAKIPGLREFLLQVNSSQDPHNNLLREFWEATFGCSFQPSPHGQTQCSGSERLEDINNGFTDVSALRISNNVYKAVYAVAHALHNMLKCGQSGEAVNQSCIWKDFLEPKEVVKHLQDVNFTLQSGETVGFDENGDPTATYELVNWQRNQAGDIVFVAVGSYDASLPNGKQFIINGINTTWAAGSPKRPQSVCSESCLPGFRQAVIKGKPICCFSCIACADGEISNSSNSADCSQCPLEYWSNEDHSQCVPKVIEFLSYGETMGALLAAFSLFGASLTLVVSCVFFRFRHTPLVKASNSELSFLLLFSLTLCFLCSLTFIGRPSEWSCMLRHTAFGITFALCMSCILAKTMAVVNAFKAKRPSNTVPQCSAPLQRTSVLSCTLLQVSVCVLWLTLAPPFPYKNTAHATERIILECDLGSPIGFWAVLGYIGLLAVLCFVFAFLARKLPDNFNEAKFITFSMLIFCAVWITFIPAYVSSPGKFTVAVEIFAILASSYGLLLCIFAPKCFIIVLKPELNTKKHLMGK
>LOCXPOlfC67.303.HIT1.OlfC.2R.852.ANF_receptor.exons6.CAKALS010000005.1.Sebastes_miniatus
MCDCAYVMLLFVFFVGAFGAQEDMVLCETLGRPEFPLLSKEGDITIGGIFYIRKEMLKPSLSFTDAPEPLICSRLKLRQFQYAQTMIFAIQEINNSSSLLPNISIGYKVFDNCASTLYSSRVVMGLINGQERTLGQSCSGQSSVHAIIGPSDSSSTIAMLQIAGLFQIPVISYLATCACLSNRKEYPSFFRTIPSDYYQSRALAKLVKYFGWTWVGAVRSDNDYGNNGMDTFITAARQEGVCIEYSEVISRTDSSGHIARVVRVIQSGSAKVLVAFISQDIDMLFEEALKQNLTGLQWVGSESWITAPYLATKRYSGILTGSLGFTIRKAKIPGLREFLLQVNPSQDPHNNLLREFWEATFGCSFQPSPHGQTQCSGSERLEDINNGFTDVSALRISNNVYKAVYAAAHALHNMLKCGQSGEAVNQSCIWKDFLEPKEVVKHLQDVNFTLQSGETVGFDENGDPTATYELVNWQRNQAGDIVFVAVGSYDASFPKGRQFIMNGINTTWAAGSPKRPQSVCSESCLPGFRQAVIKGKPICCFSCIACADGETSNSSNSAECSECPLEYWSNEDHSQCVPKVIEFLSYGETMGALLAAFSLFGASLTLVVSCVFFHFRHTPLVKASNSELSFLLLFSLTLCFLCSLTFIGRPSEWSCMLRHTAFGITFALCMSCILAKTMAVVNAFKAKRPSNTVPQCSAPLQRTSVLSFTLLQVLVCVLWLTLAPPFPYKNTAHATERIILECDLGSPIGFWAVLGYIGLLAVLCFVFAFLARKLPDNFNEAKFITFSMLIFCAVWITFIPAYVSSPGKFTVAVEIFAILASSYGLLLCIFALKCFIIVLKPELNTKKHLMGK
>LOCXPOlfC68.313.HIT1.OlfC.2R.852.ANF_receptor.exons6.CAKALS010000005.1.Sebastes_miniatus
MCDCAYVMLLFVFFVGAFGAEEDMVLCEMLGSPEFPLLSKEGDITIGGVFYIQKEMLKTSLSFTNAPEPLICSGMNMIQFHFAQTMIFAIQEINNSSSLLPNISIGYKVFDNCASTLFSTSVVMGLINGQERTLGQSCSGQSSVHAIIGPSDSSSSIGMQQIAGLFQIPMISYYATCACLSNRKEYPSFFRTIPSDYYQSRALAKLVKHFGWTWVGAVRSDNDYGNNGMETFITAARQEGVCIEYSEVISRTDSSGHIARVVRVIQSGSAKVLVAFLSQEIEMLLEEALKQNLTGLQWVGSESWITASHLATKRYSGILTGSLGFTIRKTKIPGLREFLLQVNPSQDPHNNLVREFWEATFGCSFQPSLHGQTQCSGSERLEDINNPFTDVSELRISNNVYKAVYAVAHALHNMLKCGQSGEAVNQSCIWKDFLEPKEIVKHLQDVNFTLQSGETVGFDENGDPAATYELLNWKRNQAGDTVFVAVGSYDASLPNGKQFIMNGINTTWAAGSPKRPQSVCSESCLPGFRQAVIKGKPICCFSCIACADGEISNSSNSAECSRCPLEYWSNEDHSQCVPKVIEFLSYGETMGALLAAFSLFGASLTLVVSCVFFRFRHTPLVKASNSELSFLLLFSLTLCFLCSLTFIGRPSEWSCMLRHTAFGITFALCMSCILAKTMAVVNAFKANRPSNTVLQCSAPLQRTSVLSCTLLQVLVCVLWLTLAPPFPYKNTAHATERIILECDLGSAIGFWAVLGYIGLLAVLCFVFAFLARKLPDNFNEAKFITFSMLIFCAVWITFIPAYVSSPGKFTVAVEIFAILASSYGLLLCIFAPKCFIIVLKPELNTKKHLMGK
>LOCXPOlfC69.330.HIT1.OlfC.2R.852.ANF_receptor.exons6.CAKALS010000005.1.Sebastes_miniatus
MCDCVYVMLLFVLFVGAFGAEEDMVLCEMLGSPEFPLLSKEGDITIGGVFYIQKEMLKTSLSFTNAPEPLICSGMNMIQFHFAQTMIFAIQEINNSSSLLPNISIGYKVFGNCASTLFSTSVVMGLINGQERTLGQSCSGQSSVHAIIGPSDSSSSIGMQQIAGLFQIPMISYYATCACLSNRKEYPSFFRTIPSDYYQSRALAKLVKHFGWTWVGAVRSDNDYGNNGMDTFITAARQEGVCIEYSEVISRTDSSGHIARVVRVIQSGSAKVLVAFLSQETKMLLEEALKQNLTGLQWVGSESWITASHLATKRYSGILTGSLGFTIRKTKIPGLREFLLQVNPSQDPHNNLVREFWEATFGCSFQPSLHGQTQCSGSERLEDINNPFTDVSELRISNNVYKAVYAVAHALHNMLKCGQSGEAVNQSCIWKDFLEPKEVVKHLQNVNFSLQSGETVGFDENGDPTATYELVNWQRNQAGDIVFVAVGSYDASFPKGRQFIMNGINTTWAAGSPKRPQSVCSESCLPGFRQAVIKGKPICCFSCIACADGEISNSSNSAECSECPLEYWSNEDHSQCVPKVIEFLSYGETMGALLAAFSLVGASLTLVVSCVFFHFRHTPLVKASNSELSFLLLFSLTLCFLCSLTFIGRPSEWSCMLRHTAFGITFALCMSCILAKTMAVVNAFKAKRPSNTVPQCSAPLQRTSVLSFTLLQVLVCVLWLTLAPPFPYKNTAHATERIILECDLGSPIGFWAVLGYIGLLAVLCFVFAFLARKLPDNFNEAKFITFSMLIFCAVWITFIPAYVSSPGKFTVAVEIFAILASSYGLLLCIFAPKCFIIVLKPELNTKKHLMGK
>LOCXPOlfC70.336.HIT1.OlfC.2R.852.ANF_receptor.exons6.CAKALS010000005.1.Sebastes_miniatus
MCDCAYVMLLFVLFVGAFGAEEDMVLCEMLGSPEFPLLSKEGDITIGGVFYIQKEMLKTSLSFTNAPEPLICSGMNMIQFHFAQTMIFAIQEINNSSSLLPNISIGYKVFDNCASTLFSTSVVMGLINGQERTLGQSCSGQSSVHAIIGPSDSSSSIGMQQIAGLFQIPMISYYATCACLSNRKEYPSFFRTIPSDYYQSRALAKLVKHFGWTWVGAVRSDNDYGNNGMETFITAARQEGVCIEYSEVISSTDSSGHIARVVRVIQSGSAKVLVAFLSQEIEMLLEEALKQNLTGLQWVGSESWITESPLATKGYSGILTGSLGFTLRKAKIPGLREFLLQVNPSQDPHNNLVREFWEATFGCSFQPSLHGQTQCSGSERLEDINNPFTDVSELRISNNVYKAVYAVAHALHNMLKCGQSGEAVNQSCIWKDFLEPKEVVKHLQDVNFTLQSGETVGFDENGDSAATYELLNWQRNQAGDTVFVAVGSYDASLPNGKQFIMNGINTTWAAGSPKRPQSVCSESCLPGFRQAVIKGKPICCFSCIACADGEISNSSNSAECSRCPLEYWSNEDHSQCVPKVIEFLSYGETMGALLAAFSLVGASLTLGISCVFFRFRHTPLIKASNSELSFLLLFSLTLCFLCSLTFIGRPSEWSCMLRHTAFGITFVLCMSCILAKTMAVVNAFNANRPSNTVLQCSAPLQRTSVLSCTLLQVLVCVLWLTLAPPFPYKNSAHATERIILECDLGSPIGFWAVLGYIGLLAVLCFVFAFLARKLPDNFNEAKFITFSMLIFCAVWITFIPAYVSSPGKFTVAVEIFAILASSYGLLLCIFAPKCFIIVLKPELNTKKHLMGK
>LOCXPOlfC71.341.HIT1.OlfC.2R.860.ANF_receptor.exons6.CAKALS010000005.1.Sebastes_miniatus
MPSTERWPEQGWALLQLLLVASFSQAEEPVCRQRGNPENPQLSKDGDIMLGGIFSLHSSWKDRQDTYMHKPLPLQCISLNFREFQFTQAMLFAIEEINNSTDLLPGISLGYKIYDTCGSVAKSVRVALALANGNEVASAPSEAPCTRLAQVQAVMGETSSSPCMVIATVIGPFHIPMISHFATCACLSDKTKYPSFLRTIPSDYYQSRALAQLVKHFGWTWVGAIRTNADYGNNGMATFIETAHQLGICLEYSVPFFRTDPPEKIQKTIDIIKASTAKVIVAFLSHMDMDVLLHELSHHNLTGYQWVGSEAWIFDPQIAAMDRHHILDGAIGLSIPKAHVSGMREFMLDVKPLSSSSNEMFTEFWETLFSCKFNQSKSSEGNQRECTGHEDLTGVQNSFTDMSLMPIFNNIYKGVYAVAHALHNILSCNKTCDNKVQLDPFTILQHIKKIQFKTKEGDEVYFNENGDPAAKYEIISWQPTDNGIVDFVTVGLYDASLPAEKQLNLQSKPLIWAQNSKQVPLSVCSEKCPLGTRKVLQKGKPVCCYDCLRCAEGEISNITDSITCVRCHPEFWSNERRDACVKKEAEFLSYEEIMGALLTAASLFGTCATAVVAFIFFRYRKTPIVRANNSELSFLLLFSLTLCFLCSLTFIGRPSEWSCMLRHTAFGITFVLCISCVLGKTIVVLMAFRATLPGSNMMKWFGPVQQRLSVLAFTLIQVIICILWLTISPPFPFKNFKEFKDKIILECALGSAVGFWAVLGYIGLLAMLCFILAFLARKLPDNFNEAKFITFSMLIFCAVWITFIPAYVSSPGKFSVAVEIFAILASSFGLLICIFIPKCYIILLKPEKNTKKNMMGKGAP
>LOCXPOlfC72.343.HIT1.OlfC.2R.858.ANF_receptor.exons6.CAKALS010000005.1.Sebastes_miniatus
MPSTQRWPEQGWALLQLLLVASFSQAEEPVCRQRGDPENPQLSKDGDIMLGGIFSLHSSWKNREDTYMHKPQPLQCTSLNFREFQFTQAMLFSIEEINNSTDLLPGISLGYKIYDTCGSVAKSVRVALALANGNEVASAPSEAPCTKLAQVQAIMGETSSSPCMAIATVIGPFHIPMISHFATCACLSDETKYPSFLRTIPSDYYQSRALAQLVKHFGWTWVGAIRSNADYGNNGMATFIETAHQLGICLEYSVSFFRTDPPDKIQKIIDIIKASTAKVIFTFLSHMDMDVLLHELSHHNLTGYQWVGSEAWIFDPQIAAMDRHHILDGAIGLSIPKAHVSGMREFMLDVKPLSSSSNEMFTEFWETLFSCKFNQSKSSEGNQRKCTGDEDLTGVQNSFTDMSFMPIFNNIYKGVYAVAHALHNILSCNKTCDNKVQLDPFTILQQIKKIQFKTKEGDEVYFNENGDPAAKYEIINWQPTDNGIVDFVTVGLYDASLPADKQLNLQNKSFIWAHNSKQVPLSVCSKKCPPGTRKVLQKGKPVCCYDCLRCAEGEISNITDSITCVRCHPEFWSNERRDACVKKEAEFLSYEEIMGALLTAASLFGTCLTAVVAFIFFRYRKTPIVRANNSELSFLLLFSLTLCFLCSLTFIGRPSEWSCMLRHTAFGITFVLCISCVLGKTIVVLMAFRSTFPGSNMMKWFGPVQQRLTVLAFTLIQVIICILWLTISPPFPFKNFKEFKDKIILECALGSAVGFWAVLGYIGLLAMLCFILAFLARKLPDNFNEAKFITFSMLIFSAVWITFIPAYVSSPGKFSVAVEIFAILASSFGLLICIFIPKCYIILLKPEKNTKKNMMGKG
>LOCXPOlfC73.347.HIT1.OlfC.2R.853.ANF_receptor.exons6.CAKALS010000005.1.Sebastes_miniatus
MCDCAYVMLLFVLFVGAFGAEEDKALCEMLGSPEFPLLSKEGDITIGGVFTIHDPILQPPHSFTNAPEPLICSGISMESFQYAQTMIFAIQEINNSSSLLPNISIGYKVFDKCGSTQSSTSVVMGLINGQERTLGQSCSGQSSVHTIIGPSDSSSTIAMLRIAGLFQIPMISHFATCACLSNRKEYPSFFRTIPSDYYQSRALAKLVKHFGWTWVGAVRSDNDYGNNGMETFIIAARQEGVCIEYSEAISSTDSSGHIARVVRVIQSGSAKVLVAFLSQGPEMLLEEALKKNLTGLQWVGSESWITASYLANKRYSGILTGSLGFTIRKAKIPGLRKFLLQVNPNQDPQNNLLRKFWEATFGCSFQPSLHGQTQCSGSERLEDINNPFTDVSELRISNNVYKAVYSAAHAIHNMLKCGPSGEAVNQSCIWKDFLEPKQVVKHLQDVNFTLQSGETVGFDENGDPAATYELVNWQRNQAGDTVLVAVGSYDASLPNGKQFIMNGINTTWAAGSPKRPQSVCSESCLPGFRQAVIKGKPICCFSCITCADGEISNSSNSAECLRCPLEYWSNEDHSQCVPKVIEFLSYGETMGALLTAFSLFGASLTLVVSCVFFHFRHTPLVKASNSELSFLLLFSLTLCFLCSLTFIGQPSEWSCMLRHTAFGITFVLCISCVLGKTIVVLMAFRSTLPGSNMMKWFGPAQQRLSVLAFTLTQVIICILWLTISPPFPFKNFKQFKDKIILECALGSAVGFWAVLGYIGLLAMLCFILAFLARKLPDNFNEAKFITFSMLIFSAVWITFIPAYVSSPGKFSVAVEIFAILASSFGLLICIFIPKCYIILLKPEKNTKTNIMGK
>LOCXPOlfC74.354.HIT1.OlfC.2R.853.ANF_receptor.exons6.CAKALS010000005.1.Sebastes_miniatus
MCDCAYVMLLFVLFVGAFGAEEDTALCETLGSPEFPLLSKEGDITIGGVFTIHDPILQPPSSFTDTPEPLICSGISMESFRYAQTMIFAIQEINNSSSLLPNISIGYKVFDNCESTQSSTSVVMGLINGQERTLGQSCSGQSSVHAIIGPADSSSTIAMLRIAGLFQIPMISHFATCACLSNRKEYPSFFRTIPSDYYQSRALAKLVKHFGWTWVGAVRSDNDYGNNGMETFIIAARQEGVCIEYSEAISSTDSSGHIARVVRVIQSGSAKVLVAFLSRGPEMLLKEALKQNLTGLQWVGSESWITSSYLATKGYSGLLTGSLGFTIRKAKIPGLRKFLLEVNPNQDPHSNLLRKFWEATFGCSFQPSLHGQTQCSGSERLEDINNPFTDVSELRISNNVYKAVYSVAHAMHNMLKCGPSGEAVNQSCIWKDFLEPKQVVKHLQDVNFTLQSGETVGFDENGDPAATYELVNWQRNQAGDTVLVAVGSYDASLANGKQFIMNGINTTWAAGSPKRPQSVCSESCLPGFRQAVIKGKPICCFSCIACADGEISNSSNSAECLRCPLEYWSNEDHSQCVPKVIEFLSYGETMGALLAAFSLFGASLTLVVSCVFFHFRHTPLVKASNSELSFLLLFSLTLCFLCSLTFIGQPSEWSCMLRHTAFGITFVLCISCVLGKTIVVLMAFRSTLPGSNMMKWFGPVQQRLSVLAFTLIQVIICILWLTISPPFPFKNFKQFKDKIILECALGSAVGFWAVLGYIGLLAMLCFILAFLARKLPDNFNEAKFITFSMLIFSAVWITFIPAYVSSPGKFSVAVEIFAILASSFGLLICIFIPKCYIILLKPEKNTKTNIMGK
>LOCXPOlfC75.361.HIT1.OlfC.2R.852.ANF_receptor.exons6.CAKALS010000005.1.Sebastes_miniatus
MCDCGYVMLLFVLFVGAFGAEEDMVLCEMLGRPEFPLLSKEGDITIGGVFTIHNSILQPPPSFTNAPEPIVCSGISMGSFQFAQTMIFAIQEINNSSSLLPNISIGYKVFDKCGSTQSSTSVMMGLMNGQERTLGQSCSGQSSVHAIIGPSDSSSTIAMLRIAGVFQIPMISHFATCACLSNRKEYPSFFRTIPSDYYQSRALAKLVKHFGWTWVGAVRSDNDYGNNGMETFITAARQEGVCIEYSEAISSTDPSGHIARVVRVIQSGSAKVLVAFISQGLEMLLKEALKQNLTGLQWVGSESWITSSYLATKGYSGILTGSLGFTIRKAKIPGLREFLLQVNPSQDPRNNLLREFWEATFGCSFQPSLHGQAQCSGSERLEDINNLFTDVSELRISNNVYKAVYAVAHAMHNMLKCGQSGEAVNQSCIWKDFLEPKQVVKHLQDVNFTLQSGETVGFDENGDPAATYELVNWQRNQAGDIVFVAVGSYDASLPNGKQFIMNGINTTWAAGSPKRPQSVCSESCLPGFRQAVIKGKPICCFSCIACADGEISNSSNSAECLRCPLEYWSNEDHSMCVPKVIEFLSYGETMGILLAAFSLFGAGLTLVVSCVFFHFRHTPLVKASNSELSFLLLFSLTLCFLCSLTFIGRPSEWSCMLRHTAFGITFALCMSCILAKTMAVVNAFKAKRPANTVPRCSAPLQRTSVLICTLLQVLVCVLWLTLAPPFPYKNTAHATERIILECDLGSPIGFWAVLGYIGFLAVLCFVFAFLARKLPDNFNEAKFITFSMLIFCAVWITFIPAYVSSPGKFTVAVEIFAILASSFGLLFCIFAPKCYILLLKPERNTKKQMMGR
>LOCXPOlfC76.363.HIT1.OlfC.2R.858.ANF_receptor.exons6.CAKALS010000005.1.Sebastes_miniatus
MLLIADLLLLSLLAVRGGKPMCQTYGTKERSQFSKEGDINIGGIFSFHQNPVSVNPAHQVNPGTIQCEGLDPGELQYAYTMIFAIEEINNSSEMLPGVTLGYRIFDSCPSIPLSIRASLNLMNRYDSGEGSCSKLTNVHAVIGETTSTSTIGIARTMGPFHIPVISHSATCACLSNRRDYPSFFRTIPSDIYQSKALAKLVKHFGWTWVGAIRTNSDYGNGGMATFLEAAEREGVCVEYSVAIYRTDPRKWFLEVVDIIKKSTSKVIVAFADGTDLDILIKELHAQNVTGLQWVGSEGWITYRYIASPVNYAVVQGAVGFAALNAHIPGLQEFLANSRPSTMPGDQGLVELWETVFGCTLTPQAEGSVAAPCTGKESLWDTNTRFTDVSDASLLNNVYKATYAVAQALHMLFTCKDGKGPFENNTCADGESVQPWQVLHYLTQVNFTTKIGENVFFDEFGDPVARYALVNWQMDETDYIVFETIGFYDASQPEGQQFEMKLDVRAIWAGENLEVPRSVCSESCLPGTRRAFVKGKPICCFDCIACADGEFSNSTNAVKCDKCLPEYKSNEERNHCDLKAIEFLTFRELMGILLVTFSVFGACLAMTIALIFFHYRHTPIVRANNSELSFLLLFSLTLCFLCSLTFIGRPSEWSCMLRHTAFGITFVLCISCVLGKTIVVLMAFKATFPGSNMMKWFGPAQQRLSVLGFTLIQVLICILWLTINPPFPFKNMNHYKEKIILECDLGSPVGFWAVLGYVGLLAVLCFVIAFLARKLPDNFNEAKFITFSMLIFCAVWITFIPAYASSPGKFTVAVEIFAILASSYGMLFCIFLPKCYIILLKPENNTKKHLLGKVTPRAL
>LOCXPOlfC77.365.HIT1.OlfC.2R.884.ANF_receptor.exons10.CAKALS010000005.1.Sebastes_miniatus
SWRRTEFVILSLLWCVFFPYNSHQDQSQQCKLIPGSMSLPVLEKKGDIMLGGLFSLHDMVVEPRLSFTSMPPPAQCTRFNFRTFRWMQTMIFAIEEINRDGKLLPNITLGYKIYDSCSTPHQALKAATELVGSEKGSVIEGETQQGKGTCCGTVPALIGDGGSTQSLVVARFLGVFHVPQVSYFSSCACLSDKKEFPAFLRTMPSDFFQVDALLQLVKHFGWTWVGVIAGDDAYGRGGANIFANEVRKLGACIALHEVIPKNRAQSTISSIVSKIRSSGARVILMFAVEQDAAALFDEAHRHDTYGLTGIQWLASEAWSTATVLSTPKKHHHILQGSMGFAIRRAHIPGLQDFLLRLHPSSPDALADPFLIPFWEEVFQCSLGGQAEGQEHNVEGKPQCSGAEELGSVTNIYSDVSQLRISYNVYKAVYAIVHALKAMRSCEKGKGPFPLQACPDVINIQPWQLLHYIKHVEYLNSFGDETKFDENGDPAAMYDLVNWQLRLNGEMEFVTIGKFDETATVGKQKLQIQEHIIVWNGNQTKIPLSVCSSICPPGTRKAIRPNFPICCHDCVVCTAGEISNQTDAIECVRCLPEFWSNADRTACIPKQVEFLSFSGTMGITLTAISLIGSFCTCAVAFILSCYRATPIVKANNSELSFLLLFSLTLCFLCSLTFIGRPSEWSCILRHTAFGITFVLCISCLLGKTIVVLMAFKATLPGSNVMKWFGPVQQKAIITLCTLVQVIICTVWLFVAPPTPRQLMPRKSVIVILLCDQGSPVAFSLVLGYIGLLACLCLLLAFLARKLPDNFNEARLITFSMLIFCAVWIAFVPAYISSPGKYSTATEVFAILASSYGLLGCIFAPKCYIILLRPEKNTWKHLMSKAATDK
>LOCXPOlfC78.366.HIT1.OlfC.2R.901.ANF_receptor.exons16.CAKALS010000005.1.Sebastes_miniatus
GRFLLGLCAFFYFYRSVSAESTCKLKAKFNLSGYKNVEKKKVVIGGMFPVHKRIASSDGNTSRVPVSAGCEGFNFRTFRWTQTMLFAINEINERQDLLPNTDLGYVIYDSCFTISKAVEGTLTYLTGQDEAVPNYRCGSGAPLAALVGAGGSDLSIATARILGLYHFPQVSYSSTCSALESKFQFPTFLRTIPNDKHQSTAIAKLVLHFGWTWVGTIAADDDYGKYGIKDFKEQVEEAGVCISFSETLPKVSSPEDIQRIVQTVVEATAKIIVVFSSDVDLSPLIGELLRHNVTNRTWIASEAWVTSALINEPGVNSVLGGTLGFGVKRADIPGLQRHLLDIDPYDPLAEEFWETVFNCTLNYDTAMRQAKQRAKEESLAQLGNTFSDVSQLRITYSVYKAVYAVANALHELEHCVKGQGPFINIDCADIADFKPWQLMYYLKNVRFKVPHTDEEVYFDDGDVEGIYDLINWQFDGNGEISYVTVGHYNGSAAPEDRMTITNDSIVWNNDMSEPPRSVCSENCQPGTRKGIRQGEPVCCFDCIPCADGEISNSTNARACILCTYEEWSNDAHDICVPKIIEYLAFGEPLGITLIVISAFGALVTIGVGVVFVVNIGTPLVKANDPLLSFSLLFSLVVTFLCSIVFLGKPQHWSCMTSQVGLALGFALCLSSLMGKTALLMLRARTLKAARVKAKAAAKAAKAAAKAAAEAAANSGSPDDPEVDRISCAHQRAITAVGTLIQAIACTVWLIILPPHPIENTSAQNIKIILECDEGSVIFICCIFAYDILLALIAFVFAFIARKLEDHFSEAKCVTFGMFVFFIVWISFVPAYLSTRGKFMVAVQIFAILASSFGLLTCIFLPKCYVLLVKPERNTEEMMRPRAKPRDGTGTGTSASLATAGT
>XPLOC_165.2R.1.OlfC.2R.778.ANF_receptor.exons..Sebastes_miniatus
AIHEIEMINAAGFLPGVRLGYVMCDTCSWASKALKNVGHMLAVNGSLSVKCNYTDFRPRVKIILGALYSEVSIAVARLLNVYMVPLVSHLSDKLRYPVFMRTIPSDKHQTKAVAKMMHHYGWNWVGVVYGDDEYGRAAFQSFLGDAEENNVCLAFQEVLPHYLGHSNSTQRIKQVAQRIRSSDAQVVLLILKAELVEVLFKEMISTGTSRTWIASDAWSRSRSLAQMDSINKVGDILGFYFVTGKSESFDKYLKNLTATPGGYNHFIEEYKSLRFNCTPECFSNKPPSYCPTPYLLKMKSGVACNFKDPQEQNDDYLVKSLDTSEAFLHKVAVWAIANTLKKLLKCNSSFFALQLLKELKKVEFEFDNHNFFFDENGDFGNFYDLIKWEKDGQYRRFESIGKYHTVDDEIQVDMKDFIWFSTANTTVRQQCAQIPESRCSERCAPGSVKRILNVSCCYTCTRCVEGTYSDAWGSYSTDLDNCKRCPNGTWSLKGWTQCESRSESYLHWSDPHPIAMMAAAAFGILLLLVTFVIFLVYRDSPPMKRAEVRLSCVMMAGLSVSFASVISFMGRPSVHLCRARQVTYAMGFTLCVSCILVKAYRTFLAFLPFGQLINRQLHKLYQPPIIVITITSLQGIICLLWLIFDSPDLDGTPPSPQSMRRQIQCSEGATFIGFGVMLSYIALLALAGFLLAVKGRKVPQEFSETGYIIFSMLMYLFVWVCFIPVYITNHEEGTPVQASAILVSSYGIIFCHFLPKCHEVLWGAKSDTLDKILRRWRE
